# Supplementary material for: On the Value of Intra-Motif Dependencies of Human Insulator Protein CTCF
Source: PLoS One. 2014 Jan 22;9(1):e85629. doi: 10.1371/journal.pone.0085629 (PMC3899044; doi:10.1371/journal.pone.0085629)
Supplement: File S1 — Data sets for H1-hESC and HUVEC cell lines. (ZIP) [file pone.0085629.s010.zip]

Archive with 10 entries (10 files):
- H1-hESC_genomeWideBackgroundData.fasta
- HUVEC_genomeWideBackgroundData.fasta
- H1-hESC_fg_train.txt
- H1-hESC_bg_test.txt
- H1-hESC_bg_train.txt
- H1-hESC_fg_test.txt
- HUVEC_fg_test.txt
- HUVEC_bg_train.txt
- HUVEC_bg_test.txt
- HUVEC_fg_train.txt
