# Supplementary material for: On the Value of Intra-Motif Dependencies of Human Insulator Protein CTCF
Source: PLoS One. 2014 Jan 22;9(1):e85629. doi: 10.1371/journal.pone.0085629 (PMC3899044; doi:10.1371/journal.pone.0085629)
Supplement: File S1 — Data sets for H1-hESC and HUVEC cell lines. (ZIP) [file pone.0085629.s010.zip › H1-hESC_genomeWideBackgroundData.fasta]

>chr1	10241547	10242202
TTGCCATATATCCAATGCCATATTATTTTGTCATTTGAAAAGTGTTACCAGCTTGTTAAAGCTCTGTTCTAAGTCCTGGAGATGGGGGGATATTGTTGATCTGATTTTTTTTCAAATTCCATGCATAGATTACCTCTGAAGAATGTGATTATTTTTGGTTTTTTTGATAGCCTTATTCGGAGATACTTTCATTTTATTTTCCTAATTTAATACTATGACTTTAAACTTCAAACACTCTGAGATTCTCCCTCTTTTTTTTTTTTTTTAGAACAGTTAGTATTATTGGGTTTGATCCTTTATTGTTTGGGAATGAAGAAGCGTTCTGACATAGATATTTATTTATTTTTATTTTCATTATTCGTTTCACTTAGGATTTAATGGTGAAAGACATAAGTATTTAAAAAGAACTTCATTATTTACTTATTTATTTGAGACAGGGTCTCACTCTGTTGCCCATGCTGGAGTGCAGTGGTGTGATCTTGGCTCACTGAGGCCTTGTCCTCCCAGGCTCAAGTGATCCTCCTGCCTTAGCCTCCAGAGTAGCTGGGACTAAAGCCATGTGCCACCACACCTAGCTCATTTTTAAATTAAAAAAAAAAAAAATTTTTTTTTTTTTTTGAGGTGGAGTCTCTCTCTGTTGCCCAGGCTGGAGTGCA
>chr1	150316229	150316884
ATACAAAAAATTAGCTGGGCATGGTGGCAGGCACCTGTAATCCCAGCTACTTGGGAGGCTGAGGCAGGAGAATCGCTTGAACCTGGCAGGCGGAGGTTGTAGTGAGCTGAGATCGTGCCATTGCACTCCAGCCTGGGGAAAAAGAGCGAAACTCCCACTTCCAAAAAAAAAAAAAAAAAATCTGGCGCTAAACTTCATGCTACTGAAGAATAGCAAGATGCGTAAGTTGTGAGCCTTGCCATCAAGGAGTTTATAGTCTAAAAGGAGAGCTTAGACAAGCACACAAATAATTATAACTCAATACAGAATGATTTTTTAAAATAGCGCAAATAAAGACTATGGAGTTCAGAGGAGGATAAGATCTCCTCTGGCCAGGGCATCAGGAAAGGTTCAAGTAGTACTCTAGAGCTGCGTCCTGCCTGCCTCTGCCTCCCTGCTCCCCTGCCTCCTCTCTATCACATTATCTTCCATTATTACCTGGAATTGTCTGGTTTATTTATTATTGTTTGTCTCTCCCTTCCTTCAGTAGAATACAAGCTCCAAGATGACGAGCTAACTTGTTTTGGACACTGCTGTATCCCTAATGCTTCACCTAATATCTGGCACTAACATGGATTTTTTTTTTAAAGAAAATTTGGAATGAATGAATAAAGTGT
>chr1	54139099	54139466
GGGTCTCATTCTGTGGCCCAGGCTGAAGGGCAATGGCACAATCACAGCTGACTACAGCCTCAACCTCTTAGGCTTAATGGACGCTCCAGCCTCAGCCTCTTGAGTAGCTGGGACTACAGGCACACCCTACCAGGGCCAGCTAACTTTTTTTTTTTTTTTTTTTTTTTTTTTTTCAGAGATAAGGTCTCACTGTGTTGCCCAGGGTGGTCTTGAACTCATGGGCTCAAGCGATCCTCCTGCCTCAGCCTCCCAAAATGCTGGGATTACAGGTGTGAGCTACTGCATCCAGACCCATTGTCTTTCATGTAGACTTCTCCAGTGCCCCCTAACTGCTTATCCCTCACTTTCATTTTCACTCTTAGTCCTTT
>chr1	15871649	15872016
CAGCTACTGGGGAGGCTAAGGCAGCAGAATCACTTGAACCCGGGAGGTGGAGGTTGCAGTGAGCCGAGACTGCGCCATTGCACTGTAGCCTTGGTGACAGAGCGAGACTCTGTCTCAAAATAATAATAATAATTCTCCAAATAAATGCTTCAGGATTTTTTTTTTTTGAGACAGAGCCTCGCCTTGTTGCTGTAGTGCAGTGGTGCAATCTTGGCTCACTGCAACCTGCACATCCCAGGTTCAAGTGATTCTCATGCTTCAGCCTCCCGAGTAGCCAGGACTACAGGTGTGCACCACCGTGCCTGGCTAATTTCCTTTTTTGTTTTTTTTTTCGAGACCGAGTTTCGCTCTTGTTGCCCAGGCTGAAG
>chr1	178185104	178185393
TTAACTTTCAATTGTAGTCAAATACGGTTAAATGCTGCCTTTGTAGATATGCCTATTTTTTTTTTTTTGCATTCTGGATTTGATATCACAGAGGTTTCTATAATCAATATTTCCTTTGCTGTATGCTCATGTACACATACTCACATATATACACACAAATATTTATATACATGAAGATAGATGGTTATGCCTATTTTCTTATCAAAGACATTTATTTTTGATAAATTTCAGTTTTTTCTTAATTCTGCCCAGCAGAATAACAAATCCCCTAGAAAAGTACAAGACTAAGC
>chr1	145913018	145913307
CTTCCATATTGAATTTTAAAATAGTTTTTTTCTAATTCTGGGAAGAATGTCAATGGTAGTTTAATGGGAGTAGCACTGAATTTATAAATTACTTTGGGCAGTATGGCCATTTTCATGATATTGATTCTTCCTATCTGGGAGCATGGAGTGTTTTTCCATTTGTATGTGTCCTCTCTGATTTCCTTGAGCAGTGGTTTGTAGTTCTCCTTGAAGAGGTCCTTCACTCCCCTTGTTAGCTGTATTCCTAGGTATTGTATTCTCTTTGTAGCAGTTGTAAATGGGAGTTCATT
>chr1	47817889	47818170
GTCTTTCCTCACACTCCATGTTCGAGTCGGATCTGGGGATGTGCACGTTGATCACGTAGATTCTGAGCTCCTGGTAGTCAAGGTGTGTCTGATCCCTTGTGAAGTCTCTAGTGCCCAGCCAGAGCTCACAGATGGTTTGCATGGAGGGTTTTTGAATGAGTGAATGAGTGAACGGCAGACCCATACACAGCAGTGTGCTGCTGTGACTCCTATAGTGTTAGGCTATATAAAGCACAAAAGCAAAAGCTTCGTGGTTCTCTCAGCACAGGTTCACCCTATTGT
>chr1	3345257	3345538
AGGCATCAACTCCCTGGATGGCCCCAGAGCGAGCACAGTGACCTCCAGGTGTGTCCCTCTGCCAAGCATGACAGCCTCCAGATGCAGCAGCCTCCAGGCATGTCCCCCAACTGTGCCTGCCTCCAGGTACACAGGACCCAGGGCCCACCCCACAGGCCTTGCCCCAAGGCTTCCTGGGGATGCAGCATTCCCTGTTGGAGGTGCTGGGGGAACCCGTCTTCCATGCCAGCAGTCCCCACGCTTTTTAGCACCAGGGACTGGTTTCGTGGCAGACAGTTTTTC
>chr1	192810120	192810439
AGTATAAGACTTTAAATACATGTGCACACCTCATTAGATTGTGCTTCATGTTATTGTGCTTCACAGATATTGCATTTTTTACATATTGAAGTTTTGTGTCAAGCTTGCTTTAAGGAAGACTATTGGCATCATTTTTCCAACAGCGTGTTTATTTTGAGTCTCTGTGTCACATTTTGATAATTCTCACAATGTTTTAGACCTTTTCATTATTGTATCTCTTATGGTGATCTGTGATCAGTAATCTTTGATGTTAGAACTGTAATTGTTTTGTGGCACCATGAATCACACCCATATAAAATGGTGAATTACATAGGAAATGC
>chr1	103385099	103385418
AAGAGTCTCATCTCTGGATTAGTTATCTGAGGTGTAGGATTGAGATTATTTTCTTAGCAGAATAACTGATATAGTAGCCATATATGGGTAACAGGAAAGACAATTCTCAAAAGTGAGTCTTGGAGACCAACCTATAGGTCTCCATTATATTCACCGTTTATCTACTCATTCAACAAATCTACAGGCTTCTTATAACCTACTAGATACTATGATAAGGACTTAGAAAAATGCCCGGTCTATTTGTGCAAGAAGATAAATAACTATACATTGTACAACTACTCTAAGACAAGTATGAAAAAATAATTATATGAGATGAAAAA
>chr1	88091592	88091934
TCTGGTCAATCATAGCTGGAAATTCAGTTTTTAAGATTTCTCTGGAGTCCCCTTGGCCAAGACAGGGTCTATTCAATCAGCCGAAGGGAGCTCATGATTTTAGTTTTATTTCTCACAAGTTAGGGACTTTCTATGAGGAAAGTCATCCTATGTTTAAATGCTGCATAAAATGGAAATTCCCACCAGGTTTAGCATGTACAACCTAAAAAAAGAAATCACGAGCTTATCCTTTGTGTAGTGGACCTATTCTTGAAATGGATCCTTTATGAAAGTATTGATGTTGACTGCATCTCTTTTGGGGTAATTGTAGGCAATGAATTCCTTAAAGAAATGAAAAAAGTTT
>chr1	24780828	24781170
TACTTTAGTAGACATTTACAAGACTAAAGTCCTTACAAGACCAAAGACCTTCTAAGCCCTTGGCAGGGAGGAACTCTGGAAAGGAAGATTTGAGATTGGTTATGAGTTAACTAGGCAAATAAATCCCACAGATGGGATAGAATTCTGGCTGGCAGGGGCTGGGCTGGACCGGTCCTTCAGGACAGGATGAACTATGGATACCTTTGAAGTGAAGTTAGAGGTAAGTTGGTGCTAAGACTTACATGAAATCAGCTTGCTCAGCAGGGAAGGAATCAGGCCTGCCCAGTTGCCTCTTGAGCCCACTCCCTATTCCCCTACCCCAGCTGGCCTAGCGGCTCCAGGA
>chr1	142293170	142293523
GAGTTCAAGACCAGCCTGTGCAACATGGCAAAACCCTATCTCTACAAAAAATATAAAAATTAGCCAGGTGTGTTTCCATGTGCCTGTAGTCCCAGCTACTCAGTGGGCTCCAGTGAGGATTGGTTGGGCCTGGGAGGCAGAGGTTGCAGTGAGCCAACATTGCACCATTGCACTACAGTCTCAGTGACAGAGCAAGACCCTGTCTTAAAAAAAAAAAAAAAAAAACAAATAGAAAATAAGTAGAAAAATGGCAGACCTAAATCCAACCTTAGCAATGATTAGTTACAATGTAACTGGACAAATACTCTACTTAAGACAGAGACTGCCAGACCTGAGAGGAAAGCAAGACCCAAC
>chr1	239749057	239749410
GCCAGTGTCCGGCCAGCAAGGCCCAGCTATGGGGCAGGACGGTGCGGGAGCTGCCCCTCTCCCAGCACCCTCCGCCCACGCCGGCACTGTCCTTGAGGGCAGCGCCCCGGGGCTGGGGGCCTGCGCGCCAGCAGCAGCGAAGTTACCTCAAAACGCCCCGGCCTCGGCCCGCCACGGACGGCTCCGAGGAGGCGCCGGGAGCGGGCCCAGTAGGACCCTCTCTGACAGCCCCCGTCCCTCCCCAAGCGCTCTCCCGGGCTGCGGCTCCATCCCTGCGCCGGAAGAGGCGTCCCGAGGCCGGGAGGCCCGCCACGCCGGCACGGGCGCTAAGCCCAGAGTCTGGCGCGGCCCGGA
>chr1	63876867	63877178
ATTGCCCTTTTCCGTCCCTCACATGGCCACGCTAACAGTCCTGCTGTGATGTAACTTTGATTTCATGCCTTTGAAGGGTGGCTAGTGCTACAAAGATTGCTTTGTATGAGACCCCAACTGGCTGGAAGTTTTTTGGGAATTTGATGGACGCGAGCAAACTGTCCCTTTGTGGGGAGGAGAGCTTCGGGACCGGTAAGTCACACTCCTGTGCTAGCATTTTCCTCCCTGTAACCACTATTTCCAGTAAAAGCTTAGACTGCTAAGGTAGCACTGAAATACCAACGGTAGCCGATGTGTCCTAAATCAAGGCAC
>chr1	115896405	115896716
GCCTCCCAAAGTGCTGGGATTACAGACATGAGCCACCACACCCAGCCTCCAAATACTTTCTTCTAAAATACATTCTGATCCTGTCTCCACCTGTACCCTCTGCCCTCCTGCTTAAAGTCCTCCTATTTCTTCCCCAGATTACAGAATGAATAAAACTCAAAGTCACAGGAAATAAGATAGGAAAGTCCAGGGAAGCTCCCAGATGGCTATCTCATGCTTCTGCACATTCCTACTAAGCCCTTCCCCTCTTCTCTTTATAACCATCACAGACTCCTCCCAAAGTTAATTTTTCTCTCAGAAGCCTTCTTTATT
>chr1	35066738	35067180
GTAGTTACTCAATAGCCCTCGGTTGAATGAGGAAGTAAATGAACTTTCAACCCAGATGCACCTGTGGTAGCCCCCACACTCAGGATGGCTCTGCCTCAGGATGTAACCCCTGTAGCAGGCACACCTGCCCTTCACCCCATGTAAAACCTCAGGCCCTTCTGCTGCCCCATCCTCTGCCCATCAGCCACTACTGTGCTCTCCTGCCTTCCCCCTGTGCTCTCACCTGTCCTCTGGTTCCCTGCAGTCTGGGTCTCTCCCCAGTACCTGTCAAACCAATCGGCAGCCCCAACAATGGAAAGACAGGAGGTGGAAGAGCAGAGTATTTGAGGGCAAGGACGCTCAGATCAGACAGGCCAAACCATGTGACTCTGGGCTGGTTACTTAACCTTTTTAAGGTTCAGTGTATCTTCATCAACAAAATGACAAAAGTAATAATACCCATT
>chr1	228289285	228289727
TTCTATGTCTCTGTTACTCCTCTACGAGATGGAGTTTATCACAGGGTTTACTGCATGAAGCTGTCACAAGGGTTCAACAAGATGTTGCCTGGTGAGCACTTAACCCACACCAGGCACGTAGGGAGAAAGAGCTCAGTAGAGTGTGTGTGGGAGGGGTCTTCTTCCATCCCAGGGAGGGAGGTATTTCACCTGGGAAGGTCCTGGCTGGGAGCTGTCTTCTACCCCTTCTTTATGCAGCGGGCTCTAAGCCAGCATCTGGCACCGCCCTTTCCAAACCAGTGCACACTCTCCCCATAGGGAAGGGGCCTGGCCTGCTGGGGCATGCTTAGTTTCTGTATTTTAAGAGCTCCCTCATCTGATGACCGGTACTAATTACCGAATTTCACAAATGAAATATGTGCAGGGTGAAGGAATATGCCTGTTGATTGCACTCGAATTACTGC
>chr1	92996327	92996717
ATAAAAACAGAGAAAGAAAACTTTGCTACTTTAGCGACTTCTGTATTTAAAATTTTTTAGTATCATGTAAGCCTTTTGTGATTTTGTTTTAAAAAGTTGGTTAAGGCTGGGCGCGGTGGCTCATACCTGTAATCCCAGCACTCTGGAAGGCCAAAGCAGGTGGATTGCTCGAGCCCAGGAGTTCAAGACCAGCTTGGGCAACATGGCAAAACCCCGTCTCTACAAAAAATACAAAAATTAGCCGGGCATAGTGGCGCACACCTGTGGTCCCAGCTACTCAGGAGCCTGAGGCAGGACTATTGATTGAGTCTACGAGGTCAGAGGCTGCAGTGAGCCATTATTCAGCCACTGCACTCCAGCCTGGGTGACAGGGCAAGACCCTGTCTCACAA
>chr1	176238381	176238771
TTCTATTGAAAGGAAACATGTTCAAGACTAGCCTATACCCTATTCTTTTCTCACCCTACACACTCTCCATGGATAATCTCAGCCACACCACAGGCATCAATATCACCCTCATGCAAATGATTCCCAAAGTTGTATCTCCAGGCCACATCTCTCTTCTGAGTCCCAGACAGGTATTTAACATGTCCTGTAAATCTCAATATTTACAAAACTTAACCTTTTGCCCCATCATAGCCCATCTCCACTGCCAAAACCCAATTTTGATGTCCCTCTTCTCAAACATCTAGGAGCTAGGAGTCATCTTGACATTTCCCTCTCCTTTCCTCCTCCTTACCCCTATACCCAATTTAACATCAAGTCCTTTCACTTTCATCTCCTGCATAGCTCTGCCTTC
>chr1	170716090	170716392
CTGTGGTGTCATGGCCATGGCTCTGGCCCCAGGACCTGCCACACATTCATTTATTGCACATATATTTGTTAAACCCCTATTGTGAGCCAGGTACTATTATAGGCACTTGAAGACATTGGTGAAGAAGGAAATCAAAGTCCCTGTTCTTAATGGAATTTACATTTAGTAGAGGAGAAAAACAATAAACAAATGGTGGGCAAGGCCCCCAGGTGCCCTATCTTCCAGGAAAAGAACAGGAACGCACTCACACTGAATGATAGTTACACTTCATAAACTCTCAGAGCCACTCCCTTTGATGTGGTT
>chr1	205352625	205352927
CATCTCAGACATTCAGCCAAATTGGAATATTATCTATTGTTCCCTCAACATGCCCTGCATCCATTCTGCAGTGTCTTCAGTATACCTAGTGCAGATGCAGTCTCCTCTGCAAAGCCCACTCCCTCCCTCCACTTGGAATCAATCTCTCTTCTGAGCTCACAGCTTCTGCAGAGGCCAATCCTTACTGTCTTGTGCTGTAACATTTGTGCTCAGGGGTTTTTTTGTTTTGTTTCCACTCCAGGCTGTCATTTCCTTGAAGACATGGATCCCATAACATTTATTCTAGTGCTTTATGACAAGTTG
>chr1	237822837	237823129
TCTCCCACTCCACCCCAGATCCGCTCCTCCCCCGATGCACTGTAGGCTCCATCACCTACCCTGTTGCACAAGCCAGAAACTCACCTATCATCCTTTACACCTTCCTCAACTCCCCATCTTCCACCCTGCTGCAGCCCATGTCTAGCCCAGTTGCAACTCAAATAGAAGTATTCCCCAGAGAAGCTTTGCTGATAAAATCAATTAGGTCATTCATTCCTTATATACTTTACCCCTCTGTTTATGTTTATGGGATTATCTGATTAGTATCTGTTTGCTCACTGATTGACCTTATA
>chr1	221310202	221310494
AATGGGCAACCAGAAGTTCTTGGGTCTGCTCTGTCTATGGAGTAGCCATTCTATATTCCTTTACTTTTCTAATAAATTTGCTTTCACTTTATGGACTTGCCCTTAATTCTTTCTTGTGTGAGAACCAAGAACCCTCTCTTAGGGTCTGAATCGGGACCCCTTTCCGGTAACAGTCAGACTGCTTAGGAAGCTGAGTGATCACTAGAAGACAGTCATTAAGCCTGGAAGCAGAGCCAGAGGGTGAACATGTGACGGTTTAATGGCATCAAGCCAGAGCTGAAAGAGGGAAAAAG
>chr1	62853924	62854226
AAATAAACTGTTCACTCATGAGAGAAAAATGGTTATTCTATAAACATTTAATGAGTCCTTTTTTAAAAGCTTCTTGCCTACAATATTATTTTTACTAATAATGTCTGGAATGAGTATTAACTCTGTAATTAATAGAATGTCTAGATACAGTCCAAACTAAAGGCACTGAGATACGTTAAATGATCTCTCAACATCATTCTCAAATTAATATGCTATAATTCATTTTTATACTTGAAAAATTTAACTCCCAGAATAGAAACTAATTATAGTTTTTGGACTATCACTTAGCCTTACCAATACTAA
>chr1	235996113	235996415
GGAATCTACACTTTATCTGAGGCCACAGAGAGCCATTAAATACCACTTAAGTGATACTATGTGTATTGTTAAATGATCCACCTAGAATTGAGTTCCTAACGTTTATTGTTCAAATAATGCTTCTGCTAGACTCCACTAACAGTACAATGTAGATTTCCCATTTCTCAGTCATGCTACTAAATAGAAATTGACTCCTCCAAAGATAGTGACCAGCATTATTATTTCCTTCATGGCAGTGGGAGAGCTCTGAGTTATGCCTAATGATAGATTAGAGGGAATTCTTCAGAGTAGACTTTTCACAGT
>chr1	120825289	120825612
TGGCTTTTCCAAGGTTGCTTGATTCTGCGCCAGTGCTTTTTTTATACAGTTGCCTCTTTTTGCATTTTGTTGTAAAAAATCAGAATCCTTTACATGGCATGAATTTTTCCAGTAACACTTTTGCGTAGAGCTTTTTAGTCTTATAAATGCTATTTCTGTAGTGCAGGGCCATCTGTTGTCAGATGCCAGGAAGGAGGAGGCATGTCAGAAACCCTAGTCTGCAGCTAAGGCCTGTCCTAGGATGTTGGGCATTGGTGGGGATGATGACCCACAGAGTCAGCTCCCCATTCTCTCCTTCTCCCATCTAGAGTTGAGCTTGCATAC
>chr1	192036202	192036525
GTTGGTTTCAAGTTATCAGTGTGACATCACTGAAGGTGGAGTTGGGAAGAGATGAGCACTCTCAGCTCTCCTGAGCTCAACGGAGTCAGTTCCAGCATATACTGAGTGTAACTAACTTTTTTTTCTCCCTCTTCAAGCCTAAAATTTCCCCTCTTCCTCACTTTCAGAGGATGACCTGCCTTCTTTTCCACTGAGAATGTAGAAGCAACTTGAAGAAAACTTCTATATGCTTGCACTACCAAATCTACCAATTTAACTGTGACTGCCTTTTCCCCATACACCCAGCTTCCCTCCTACTGCCATGATGAAGAGATCTTTCCTCAT
>chr1	225263415	225263711
AAACCTATCCTAGAATAAATAGCAAAAATTAAGGCTACAAACTGTATCTGAAACTTAGTAACAACTTAGTAGCTTTATTACTTAGGCTGAAGTAATAAAGGAATGACAAAAAAAAGTTTTGTTAAAAAACAGTTTATCATTCAGTCCGCTAGAGTTAAATAAACTTCATTATAAAGTGACAAGTAACCTAAGCCTCTGGTCCTTTCAAGGTACAAATATGTATAAGATTAGGGTGAGACTTTCATTTGATGGCACAGTATTTCTAGTTATAGATGACTAACTAAAGCAACATTTCCA
>chr1	12584184	12584480
ACCTCCAGAGCCCCCATCGGGAAAGCTGGAGGTGATGTTGTTTGACCCATATAGACTGCCTGGCTACGGACTCCACTAGGGGCCATCAATGCCATCTCTTCCGTGAAACTATCAACCAAAAGGCAAGACTCATTGGTTACAAGCAGACACCCTGGGTTCCAATCCTGCTGGGTCATTTACTAGCTGTGTGATTCTAAGTTACTGACTCTCAGAGTCCTGTTGGTAAGAAGAAGATGATAACGGTACCCACGCTGGAAGGTTACTTCGAGTAGTAAATGACCTTGTGACGTGTCAGGG
>chr1	210059274	210059579
TGGCAAGGCCCCATCTCTACAAGAAAATTAAAATAATTACCTAGGCATGGTGGTACATGCCTGTCGTCTTAGCTACTTGGGCTGAGATGGGAACGATCACTTGAGGCCAGAAGTTTCAGGCTGTAGTGAGTTGGAATGCACCATGGTATTACAGCCTGGGTGACAGAACAAGACCCTGTCTCCAACAACAACAAAAAAAACCAAAAAATTTAAATCTAAAAAATAAAACCACCAAAGTACCTGAGAACAAGGCTGAGATCAAACAAGGCATACAATCTATGCTGGGGTGGAGAGCAGCTTATAGGG
>chr1	208594765	208595070
TTCAGATCTTTCTTAGGCTGTTCTTACTGGCTTATTCTTCCAGATATATATTTGAAATTGGCTACTTTCAAAAAATCATTAGGGTTTTAATTAGAATTGTAATAAACTTATAAATTAATTTGTAAATAATTGATATTTTTATAATGTGTCTTTCTATCCAATAATATATTTTTTCTTTGCTTATTCAAAATCTTTCATCACTTCCCTTAATGAAGGTTTGTGGTTGTCTTCATAATAGATTCTGCTAAAACTTAAGATTATTTCTGAGTCTTTTCCTTTCTCCTTTTGTGATTGGGATATTTTACA
>chr1	78354757	78355038
CTAATGCTATCCCTCCCGCCTCCCCCCACTCCACAACAGGCCCCGGTGTGTGATGTTCCCCTTCCTGTGTCCAAGTGTTCTCATTGTTCAATTCCCACCTATGAATGAGAACATGCAGTGTTTGGTTTTCTGTCCTTACGCTAGTTTGCTGAGAATGATGGTTTCCAGCTTCATCCATGTCCCTACAAAGGACATGAACTCATCAGTTTTTATGGCTGCATAGTATTCCATGGTGTATATGTGCCACATTTTCTTAACCCAGTCTATCATTGATGGACATTT
>chr1	31126346	31126627
GCCCCAGGACGCTGCCAGCTTCTCCTTGACCCTCACTGTGCCCCCTCCAGGTAAACACAACCCCCCCATGCCTGATAGGAGGCTTCCATACCCCCAAGACACGCGCGCACGCATGCACACACACACACACACACACACACACGACAGCCCAACATCCTCATGCATATATATTCTTCTGCATGTACTATGCACCCCAATGGATACACACACACACTATTAAGTGCAATGTTTGCCCACACCAATCTGTATACTCACCACAGCCTATAGGCAATACAGCCCAGC
>chr1	189295675	189296010
AGCTTTTTTTTGGTTGGTAGGCTATTAATTACTGCCTCAATCTGAGAACTTGTTATTGGTCTATTCAGGGATTCCACTTCTGCCTGCTTTAGTCATGGGAGGGTGTACGTGTCCAGGAATTTATCCATTTCTTCTAGATAATCTAGTTCATTTGCATAGGTGTGTGTATAGTATTCTCTGATGGTAGTTTGTATTTCTGTGGGATCAGTGGTGGTATCTCCTTTATCATTTTTTATTGTGTCTATTTGATTCTTCTCTCTTTTCTTCTTTATTAGTCTGGCCAGCAGTCTATATATTTTGTTGATCTTTTTAAAAAACCAGCTCCTGGATTCATTT
>chr1	5323600	5323935
CCTGGAATTTGCAAAGATTAACTCCTATTAAGCAATTTCTGGTTCTAAAGTTTCCCCTCCTGAGGGCTTATTTAAAACACCAAAGGCAGTGATAACATAATCCCAATAATAACAGTTATTTGTTCTCCAATTATCTATTCTAGAACACTTTTTCCATCTCCATGACAATCTCTTGAAATGCTTTCTACCAATTCCTGCTTATTTGGGGGAAGCTGGTGGGAGAATAAAGCAATCCTGGTGTGAAATACGATTTGTAACCATGTAGAGAGCACTACAGGTCTTTAGAGAATTGGGGAAATAAAGACGCTGACTTCAAATTCAGCCCCCTCCCTCCCT
>chr1	192016394	192016703
TCTTATTAAACATTTACTTTTGAAGGTTTTACTTGTAAAACTCTGTTTTAACATCATTTTCATGATGGAGTAACAATTTATGGTTTTGACTAATAGCTAGGTAATATTCCCTATTTCTCATGAGTTAGGAAAATTGGGCTGCATATAATAGTAATATCAAAACAGTGTGTTAAATTATTTTTTAAAAAACATTGATTATTCCACATAACAGAAACAGTATCAGTGTTGGTTCAGTAGCTCCGTGACATCCTTCTGCACTGCCATCATCAAAGCATCGGGCTTTGCTTTCAGGTTTGTTGCTTCATGATTA
>chr1	16878603	16878912
CTGAGGATTATTTGAGGAAGGGGTATGCATGCAAATGTATATACATAATTCATGTGATTTAGGAATATGGACTCTATGACTTCCAGATGCAGATTTAGAACCTTTTTAAAAAATATTTTGTTTTTGTTGTCTTGCAAATCAGCCAGATCTGCAACTTACCAGAGTAAAGCCAAACCAAGCGGGACCCTTAGGAAATGCGCTAAGATGTCATCCACTTTCAGTGTCAGCCTGTGAAAATTCAGGCGACAGAAGAGAATAAAGAGAATCTTAAGGAATTTCTGGAACCAAAGCTAATATTAAGCAGGCCTCT
>chr1	215286737	215287027
CTCAGGAGGCTGAGGCGGGAGAATTGCTTATGCCAAGGAATTTTAGGCTGCAATGAGCCATAATTATGCCACAGGCACTCAGCTTGAGCAACAGTGGTGAGATCCTGTCTCATAAAAAAAAAGGGGGGGGAATGGAAGATATGCAACATCATTGGAAAGAGACAAAATTATTCCTTAGTTGGTAAGATTTGTTGTAAGCTGATTGAATATATTAACATATGTAAGTGAAGGATGTGTTACTCAAAAAGGGAGGCAGCATGATCAGCCATGGGATATGCCATGGGAGAAGGA
>chr1	178165694	178165984
TGAGACTCCGTCTCAAAAAAAAAAAAAAAAAAAAAAGGAAATTGAACTAGATGATATTTAAAGTCTCTGTCAATGCTGATTCTATAAAATTGGCAAAGTTTGTAATAGCTTAATATAATGTAAAGCCCAGAATATTTTGCTTGATATAGCCTCTGAAAGAGAATCACTTATAGTCCATGATCTGTCCAACATTCAACAGGCATCTCAAACTGTGTTGGAGTAGTGTAATACTTGCTGCTTGAAATATAAGATCTGAGTGAGCAAATTCCAATGAAATCTTTTCCTTTGGAA
>chr1	39854996	39855269
GGAGTAACATCCCTCACGTTTGCCATATTCTTTTGGTTAGAAGCAAGTCATGGGTTCTGTCCGGATGCAAGGGGACCACACAAGGCATGGACATCATGGGGCAGGGGCAAGGAGCCACTCTGAAGTCTGTTCCACACCTGGTGACGGCAATGGAGGGAGAGATGGTTAAAGGAGAGAGGCTGCTTGCAAGGGGCAACGACAGAGATGAGGGTCAATGGGCCACTAGCTAGGGAGGGAGGGACGTGAAGCCAGGAATGGCTGGTAAGCGGGTGGT
>chr1	197327077	197327350
GGACCAGTCAACACCCTCTAAAATGGACCAATCAGCACCCTGTAAAATGGACCAATCAGTGCTCTGTAAAATGGACCAATCAGCACTCTGTAAAATGGACCAATCAGCAGGACATGCATGGGGACAAATAAGGGAATAAAAGCTGGCCACCCCAGCCAGCAGTGGCAACCTGCTCGGGTGCCCTTCCACACTGTGGAAGTTTTGTTCTTTTGCTCTTCACAATAAATCTTGCTGCTGCTCACTCTTTGGGTCTGCACCACCTTTAAGAGCTGCA
>chr1	77089692	77090046
ACTTCTACCAGTCTTTGTTTCCATCTGTGCATCACTCTGCTCAAGCTCTTAAATCCTGGGGAGGGAAAGTGTGATTGGCCTAGGACATGTCGGCCCACTCATTGGCTAGAGGAGGGCAGGGCCCTTTGATTAAGAATGCCATCTAGCTGACACGAATGTGAAAGAACTAATGCCCCAAAAGAAAACCAAGAGAATAGATTCTGGGCAGCAAGAAAACTAACAAAACTTACCTCCAAAATGTTTAAGACTTAGTTCAGGTAGTATCTTTATCAGGTAAAATAAAAACATATCAAACCAAAAGTGTACTCACTCTCTCACCCCAAAATGAAGAATACACCAATGTAATATAATATGA
>chr1	71931720	71932074
CATCAGTGTACAAAGGACAGCAAAATCCGTTTCCACATAGAGCTGACATTCTGGAGTCAGTTCACTTACATTCACATATATGTATATATTTATAACATTTATACATTTACAAATATATATAAATAGGGTATTATTGCCCTGAATTTACAGAAGTGAAAACTGAGAGTCAGAGAAGTAAAGTACCTCACCCAAGGTTTCAAAGGCCCAGTAAATTATGGACCAGTAAGTTATCTGCTAATACTTATAGTAAATTATATCTGACCACAAGGCCCACATTTCCAAAACTGGCACTCTTAACTGGAAGAATACATACAAATGGAGTGGAGAACAGATGGCCTCTGTCACAAGATTAGGG
>chr1	31746187	31746489
GGCCTCCTCAGGCAAAGGGGCGATCACCAGAACACAAAGGCGTGGGTTGTTTTCCAAAATATTGAAGTTCTTCTCCCTGGTGGCTTAAGAGCCATTCCTTCTTCCTGGTGGTTAAAGAGCTATTCCCCCGAGTCCACCAGGGGCCTCCCTGCCGACACTCTTGCTGCTCAGTCCCTCCCACGATCTGGCAACAAAGCTTCAATACCTGACCCTGTAGGGCCAACAGGATCTTCCTCCAGCTCTGCAGCAGTTGTCTCCTAATGTGATGGGTTGGTGTCCGGGCCACACTGCTTTGTAAATATC
>chr1	38386378	38386680
ACTCTCCTTTTGAGAAACAGCTCTTAGCCTGTTACTGGGCTTTGGTGGAAATTGAACGTTTGACTATGGGTCATCAAGTCACCATGGGACCTGAACTGTCTATCATGAACTGGGTGCTTTCTGACCCATCTAGCCATAAAGTGAGTGGTGCACAGCAGCATTGCATCATCAAATGGAAGTGGTATATATGTGATCGGGCTTGAGCAGTTCCTGAAGGCACAAGTAAGTTACATGAGGAATTGGCTCAAATGCCCATGGTCTCCACTCCTGCCACCCTGCCTTCTCTCCCCCAGGCTGCACCAG
>chr1	229177298	229177594
AGGACTTCATCATTAATATTAGTAAGAAATTATACTAATATGCAACAATTACTGAAGATAACACACAAATGGTCAGGTCAGGTTCAAATCCTGGCTCTACTCTTTACTGTATAACCTTAACTTCTCTGTCTCAGTTTGTAAAATGGGGATTAAAAACAGCATTGGCCAGGCACGGTGTCTCACGTCTGTAATCCCAACACTTTGGGAGGCTGAGGTGGAAGTACTGCTTGAGTCCAGGAGTTTGACCAGCCTGGGCAACATAGCCAGACCTTGTCTCTACAGAAAAAAAAAAAAAAT
>chr1	92612892	92613188
CCAGTAAGCAGCCAGACTGGAAAAGCATGCAGGTAGTTAATTGCTATTAAGTAATAAAACATAAAGTTGATGGGTGAGAGGGAGTGAGGGATTAAAAAACTGCACATTGGATACAGTGTATACTGCTTGGGTGATGGGTGCACCAGAATCTCAGAAATCGCCTCTAAAGAGCTTATCTATGTAAGCAAAAACCACCTGCTCCCCCAAAACCACTGAAATAAAATAAAATTTAATAAATAAATAAAAATAAAGTAGATGGGGCAAGGAATCTGTGCTATTAAGTAATAAAGCATGTTA
>chr1	180049772	180050110
TCAAGACCTACCTAGGCTATACATCCCTAATTTATTCAGGTGTCAAGCCCCCTTTCCAAACTCCTAGTTCTCCTCCAGGTGTGATTTACAACATTACTGTCTTTTTAAAGTGCATCATCCAGAACTGAACCCAGATCCTCATCCCCACCCCATCTCCTCCCATGCAGCATCTATCATTAGAACTGGGTGAGGTGAACGGAGGAGACCCACAGACCCACAGAAAAGCACAAAGATTTCCACAATCTTTGTGGAATCTTTGTGGAATCTTTCACCCTGTGAAAAGGGCCCCATCCAGAATATGGAGGGAGAAAGCATCCATTCCTCTTACCTTCCAGGTGT
>chr1	28605633	28605971
TGAGCCAGATGATTGCTAGTACGAGTAGCCCATGAGCCACTGCGCCCGGCCCTACAACTGCATCTTACTCCCAAGTTTCTCCAGTCATTCCTGTCAGTAGGTTGTGACTTATAAAAAGCAGGCTCTGAATTGGAGTTTAGTATTTAGACTGTTAGGGAATGACCTTAGGATAAAAACCACAGGAGGAGTAGGAAGCTGGGTAGGGCAGATTTGACACTTGCCTTGATTGGGGGTGCAGGAGGTTGTATATTATACTTAGTCAACTTTCTTTTGAAACGTTTTTTGTTTTATTTTCATACTTGAGTGGATAAACTTACAGCTTACTGAACCATCCTCCTG
>chr1	176810113	176810391
CTCTCCTTCCATCCTCCACCCCCTGGCCCTAACCCCTGCCAATCACTAAACTATACTCTCTCACACTAATTTTATGGTTTCAAGAACGTTATATAAATAAAATCATAACATACGTAATTCTTTGGGATTGGCTTTTTCACTTGAAATCCATCCAAGTTTTGTGTGTATCCATGGTTTGCTCCCTTTTTATTGCTGGGTAGTAGTCCAAGGTCTAGATGCACCACAGTTTGTTTAACCATTTGCCCACTGAGACATCTGGGTTGTTTCCAGGGCCTATTA
>chr1	97736147	97736425
TGCTACAACACAGGTAAACCCTGAAATATTATACTAAATACATAAAAGAAACCAGACATTAAAGTCATATATTATATGATTTTGTTTATATCAAATGTACTCAATAGGTAAATCCATAGAGATAGAAAATACATTACTGGATTCCAGAGGCTGCGGGATGTGGGGAATGGGGAGTAACTGCTAATGGGTATGGAGTTTCTTTCTTAGGGTGATAGAAATGTTTTGAAATTAGATAGTGATGATGGATACACATTTGTGAATATACTAAAAACCATGAAA
>chr1	105541121	105541414
TTGTTTGTCAATTGTTTGTGCCTTTTTGCTGCTGAAAAATACTCAATTAAATGAGCATACCACAAATTATCCACTCAGCTGTTGAAGAACTTTATTTGTTTGTTTGTTTTTTCTTCTAGATTTTGGTTGTTACAACTAAAGTTACTATGAACAATTGTGTAGGATATTTGTGTGAACATTTGATCTTTAATTTTTTTATTTTTATAATTTTTTTCTACTATTTTTGCTTTATCAATTTCTACTCTTATTTTCATTTTTTTTTTCTGCTTACTTTATGTCTTTTGCTTATTTAGT
>chr1	232730579	232730872
TCCTTCTGTGCGGCTGCACGCCCCGGCTAACTGAGAGGGAATTCTCACGTGACCGAAGATGGCCCCAGACTTCCCACTATCTCACTTCCTTTGTGTTCCTTGCAGAGACACACAGGGGACTGTGGAAGTCAGCTGTGGAGGACGCTTGAGAGATTTTTGACCCAGAACTCAACTTTGGGGTAAAACTGAGAAGAACGTTGGAGGGGTCTCTTTCCCCTCGAATGTGTGCATAGAAAATGCAATTTTCCATTGTGCTGGAGAGACTTGGACTGTCTCTCAAGAAGGTCTTACAGT
>chr1	26403611	26403916
CTTCCCAAACTGGCCTGGAACTGAGGGCCCAGGAAGTCATACTCTCCCCTTCCCCTTCCCCTTCCCTACTCCAGCAAAGAGCAACTACCACTCCCCATGCCTTACTGAGCCTGAGTTAGGAGTGGGGCCCCGGATTCTGAGCTCCTAGGACAGTGCGGGGGAAGATATTGGGAGGTGGCTGGAAATTGTGTGTCTCATCACCCCTATGGTCTCACCTGATGGGTTTCCCATCAGCTACAATCAGTGGACCTCTGGGGACTCCCTATGAGTCCATAACTTTTACCAGGGACAGGAGCATCCTTGGCA
>chr1	215256551	215256856
GGGAAAGTATCTGGGCTGGAAATCCTGTTTTAGCATTTGTTCCCAGTAGTCACATACTTATAAATGATTTACCTACAAATTCCGGAAAAGAACCATCAAAAGAGATTTTCCTTATATCTCCTCTATTTGACTTTGCTGATCATATCTCTAAAGCTAGGTGTTCTGCTATATTTTGCTATAAATGGATCCAATTTGGCCAATGACATTAAATTATTAATCTGGAGTAAGCAATGAGTATTTATGTAATTCACTTGCAAACTGTAATTGTCAATTAGAATATCCAATGCCTATATATCTAGGCATACG
>chr1	77825297	77825646
TTATACTAAAAGCATTAGTAATTATCAAGATAAACCAGGCATGGAGTCTAAGTGTAATAGAGGAGCTACAATTATACCACGGAGGAACTAGATGAAGTACAAATACGGCTGGATTGGTTGTGTTGCTGGGGATGGAGGATGGGTGTATGAGGGTCCACCATACTAGTCCATCTAGTTTTTTATGTTTTAAATTCTCCACAATGAATGTTTAAAAATCAACTCCAACTTTGACCCTTTTTTTTTTTTTTTTTTTTTTGAGACAGAGTCTCGCTCTGTTGCCCAGACTGGAGTGGGCAGTGGTGTGATCTCGGCTCCCTGCAAGCTCTGCCTCCCGGGTTCAGGCAATTCTC
>chr1	46334330	46334679
CCGTGCCCGACACAATGGATTAATTATATGTTCTAGGGCTTCTCCAGCTGGAGTATAGAATGAGTGGGCACGCATATACACTTACGTCATTCAAATAAATACTGTATTTGTTTCTTAGCATTGTTCACAAACACACAGATGAAATTAAACTTTTTTTTAAAAAACCTATCCTTTTCACACACTACTAATCATTGGTGAGTAAAAACTACCAAAGTAAAATCTCCTGGCTCAGCCAGGTAACCTAGCAGTGTAACTTTGGACAATCTGGTCCATTTATCTGTAAAATGGTTGATTATATCACCATAGTCTCTCTCATCTCTAATTTTTATGGACTTTTATATTCAGCCATC
>chr1	53665772	53666071
CCTCCACAACCCATTATTCTGTTCTGGATCTCAAACATGCTTTCTTTACTATTCCTTTGCACCCGTCATCCCAGCCTCTCTTCGCTTTCACTCGGACTGACCCTGACACCCATTAGGCTCAGCAAATTACCTAGGCTGTACTGCCTCAAGGCTTCACAGACATCCCCCATTACTTCAGTCAAGCCCAAATTTCATCCTCATCTGTTACCTATCTCGGCATAACTCTCATAAAAATACACATGCTCTCTCTGCTGATCGTGTCTGATTAATCTCCGAAACCTCAATCCCTTACAAAACAAC
>chr1	144836995	144837294
CTTTTTGACTCATTATCCAGTCATATTTCCCCCACTGTGCAATAGCTGCATAGCAAAATGAAGAAAAATTACAAGTTTCTGACTATGAGTCCAAAAATGAGTTAACATGTGATTTTATGCTAGAAGATAATCTAATGAGGTCACTCTGCTTAGCTGCTTAGCTACCGCTGTTATCCCAATGGGACTGGGCAAGAATAGAACCAAGTCATGCAAGTAAGAGTAGCACCTGATTGGGCACTGGGCTTGGATTCAGGTTGTTATCTCTATGGATAGCTGTGGTTCACTGAGGAACCATTCCAA
>chr1	170261521	170261915
ACGTCAACAAAAAGGACATCCACACAGAAACCCCATCTGAAGATCACCAACCTCAAAGACCAAAGGTAGATAAATCTATGAAGATGAGGAGAAAGCAGTGCAAAAAGGCTGAAAATTCCAAAAACCAGAATGTCTCTTCTCCTCCAAAGGATCACAACTCCTCGTCGGAAAGGGAACAAAACTGGAAGGAGAATGAGTTTGATGAATTGACAGAAATAGGCTTCACAAGGTGGGTAATAACAAACTCCTCTGAGCTAAAGGAGGATGGTTTAACCCAATACAAGGAAGCCAAGAACCTTGAAAAAATTTTAGAGGAATTGCTAACTAGAGAAACCAGTTTAGAGAAGAACATAAATGACCTGATGGAGCTGAAAAACACAGCACGAGAACTTCGT
>chr1	70943878	70944272
TCAGAAAAAAGCTAGAATATAGTAGTGGTTTAAATGAGCTATAAAGTATAAAAGAGAATAAAGATAGAAGAACTTGGTAGTATAAATAAAACATATAAAAATATTGAAATGGTAATTTTATACATGAAAGCATTATGATAAAATAACCCTGTGGCAATGATTGACTACATCAAATTATTTTTTGACAGAACAAAAGAAAGCACTGTAGATCACCAAAATCCCTAGGTCAAGGAATTGAACATTCTTGACTAGTGCATTTGCAAAGCCAAATAACTATAGAAATAGTATCTTCCAGTATTATTGTATTTATAGTTTTCCCTTTTTCTCTCCTTAATTTCAAATCCTAATACTCTGCCAAGAAGGGATCTGTATGTATTAGCTATGTTTCTTCTCTG
>chr1	196676400	196676724
ATAGAACTAATGGCTTTCAATAACTGTTACCTCAACTTTGAAAAGCTTGATGAATCCAACATGGTTGTTTCTGAATGAATTAGTAAAATTTGATCAAGCCAAGTGTCTATGCATCTCAAATTTTATTACACATTGCCCACATTTTCTTGGGTTGCTGAAGTTCATAATATATTTTATCTCTTAAGCCATAATATATTTTATCTTTTAAGCCTATAAGGTATATTTCAATTTCTCTGCTGGTGCCAGAAGAAAAAGTGCTTTGGCAGTAACGTTCAATGGAAAATCCATTCTCGGATATGCTAGGACGCAGCAGACACAGGGGGCA
>chr1	34729054	34729378
CAAAAAAGAGCCAAGAAAGTCCTAAGCAAAAAGAACAAAGCTGGAGACATCATGCTACCTGACTTCAAACTATACTACAGGGCTACAGTAAGCAAAACAGCATGATACTGGTACAAGAACAGACATATAGAACAATGGAACAGAAGAGAGAACTTGGAAATAAGACCACACACCTATAACCATCTGATCTGCGACAAACTTGACAAAAACAAGCAATGGGGAAAGTGATTCTTTCTTTCTTTTTTTTTTTTTTTTTTGAGATGGAATCTTGCTCTGTTGCCCAGGCTAGAGTGCAGTGGCACAATCTGGGATCACTGCAAGCTTT
>chr1	89298476	89298805
ATCTCCCAGACCCTCGGTGTCCAGCAGAACTAGGATGTGGCCTGGCTTCTTGGGGTGGGGCACACACCACATCCAGATTCCTTTAGTGTGAGACTGCACCGTGGAGCCCAGAGAGAAGCCTGCAAGGGAGAGAGGAGACCAGCGATGGGGATTTAGTAACAGGCAGTTCTGGCAATTGAAGGAAAAAGTAGTATATTTAAGGTTAAGAGAGAGAACTGAAACAACAATCAGTATTCACCTTACGTACTTACAATCAAAGAAATAGGAAATTTGAATATCCAATGCATGGAAACATTCAGGAGGCTTTCATGATAAAAATAATCAACAAAG
>chr1	80742976	80743305
CTATTTTCTGAGGAAATGAGACCTACATCGACCCCATAAAGAAATGGTAACATGCTGAAGTTAGTTCACATTTGATATTTGATCTTTTCATTTTTGGGGGGAGGGGGTGCTTTGGAAAATCAGAGGAAGGTCACATACCCCAGTCTGATTGGTGGGAAAGGATCCAAAGGCTTCCTGGAGGAGGTGATACCTGAACAGCCTAAAGAACAAGGAGCTTTTGTGTCCATCTGCTCATTCTTGGCAGAGCACTCCTTGAGGAAACAGGTTAATCATAGCTCATATCTAGTCAAATCATTTATTCTTACACATGTTTATTGAGCTCTTTGCTAG
>chr1	12945600	12945900
GTGTGTATTTACTATATACAGTGTTCTGTTGGTATGTATCATTTATTTTACTACTTATTTATTTTAAGTTTGGAAGGGAGAGCTTTATTTTTCATAAAAGGTGGCCATGGCCAGGCAAGGTGGCTCACAGCTGGAATTCCAGCACCTGATCCCAGTGAGTGGATAACCTGATGTCGGGAGATCGAGACCAGCCTGGCCAACATGTTGAAACCCTGTCCCTACTAAAAATACAAAAATCAGCTGGGCATGGTGGCCCACGCCTGTAATCCCAGCTACTTGGGAGGTTGAGGCAGGAGAATGA
>chr1	193087163	193087463
CCCTAGTCCTAAAAAAACCCCTTTGAACTTCCATTTCTGAAAAAATATTAATGATTTTTCTTAGCAGCAGATTTATTTGCTCAGAAAAATAAGAGCGAGCAGAGCTTGTTTCTTTAATACATATTTTTTGGAATCTTTATGAAGGGTATTGAGTATTTATCTATTAATGTCATTCTCCAGATGCATAAAAACAGTACATTTCTCAAGCATATCCAATTAAATAGAGTTATCATGATTCCATGCATCTATTAAAACATCTTTTATAGCTCTCAATTACTTGAAATGCAACCAGATTTGGCTT
>chr1	54048573	54048842
CGCATACTAAAAGGGGAATTGCGCATGACCCCTGCGCAAGGATGACATGCAAATTCATGAAGCGTTCCATAAAAAATAAAATGGTTTTAATTAAAAAAAAGAAGAAACTGGCAAAAAAAAAAAAAATCAAAGTGCAACAAAGAAATGAAAAGTGATAATGCTGAAAACGAAATTTGAATTGAACATAAATGAAGTTATAGGAGAAAGAGCAAATCATGGAAATGATCATAGTCACAAAAATAGCCCAAATAAACAACTCTAGAGGAACAA
>chr1	29111693	29111962
TTTAACTCATTTAATTCTGTTTTCCTTTTTCTTTTTTTTGAGATGGAGTCTTGCTCTTGTCACCCAACCTGGAGTTCAATGGCATGATCTCGGCTCTCTGCAACCTCCACCTCCTGGGTTCAAGTGATTCTCCTGCCTCAACCTCCGAGAATAACTGAGATTACAGGTGCCTGCCACCAGGCCCAGCTAAGTTTTGTATTTTTAGTAGAGATGGGGTTTCACCATTTGGCCAGGCTGGTCTCGAACTCCTGACCTCAGGTGATCCGCCTG
>chr1	142667023	142667356
AGAAGCAAGAGGCCCAGAGAATTGATCTTGCCCTTCATCTGACACATTGTGACCAGTTTGTTGAACATGATAAGGCCTGGAATTGTCACTTCGAATGTCTTCTTAATCTGGGAAATTTGAAGAGGTCTGCAGCAGGGAGGCTGGTCAGGGAAGTAACTTTGCAAAATAAAATCTTCATACTGATGCAATCCCAGAGAACTTGCCTTTGGGTTTGTGATTGCAAAGTGTTGAATCAGTCTTTGGTGTGGATACAGAATATTTGAAGCTAGTTGAAGTGTAGGGGTGTTGGGACAGGAGAAATGATGAGATGAAGTCTTATCAGAGGCTGAAGGTC
>chr1	210670889	210671222
TCCTCACTATACAGATGCTTTCTGACTGGCTAGCTCTCTACTTTGGGCAAAGGGATCCTAATGGTTAGGCAGGAATATCATCGCTTCTGTTCAGCTTGAAGTTACTGAAGATGGATCTCTGTCCCCCTGCACCCCTTAGGATTAAAGGTCTCCTTGTAAAAAGGAGGAGGGAATTATGTCAGAAGTGTCCTAACCAGAGTGATTCCATCTTGAATAAAGGTCAGATAAAGCCAAACCTGCTGGGCGACTTTCCCAGGAAGATAGGCACTCTTCACAAGATGTTTATGGTTGAGGAAATGAGATAATGGAAAAAGGCATTCTTAGTTTAAAAATG
>chr1	70575833	70576153
AAGAGTGAAACTCTGTCTCAAAATAAATAAATAAAATAAAATAAAATAAAGTCATCTCTGTAATTAATTTTACCAAAAACAAAACAAAACCCTGGATTACAGAAAATCTCTTGATCTTAACTAGGGACAAAAAAACAAGACAGATTTGGAGATATAAGTGACATTATGTTTTTCAGAAATAAGAACCGGAGGTACAAATTTCCATTGGTACTTAGTACTTTAATATGAAAATATGCAATGAAGAAAGCATCTTTCAGCCGGGCACGGTGGCTCACGCCTGTAATCCCAACACTTTGGGAGGCCAAAAGGGGCGGATCACCT
>chr1	206140427	206140747
GTGCAAAAGGTCATGCTTCTTTTTTCTTTTCACTGTATCCTCTTTTTTGGTCACTCTCCATCCAGTATACTAACTCTTGGAATAATCACTAGACTCACTGTCTCTATGCGATCCCCTTAAAAATCTATACTTCTCAGACTTCCCATTCCCATACTCCCCTCATCCTTTTGCTCATGGCCTTCAAACCCATTCGCCTTTCCTTTTCTTCTTTTAGCATGCTCTGACCTAGGAATTCAGCTAATGAACCAGGGAACACAAGGTCTGGTTTCTCATCAATGTAGTGGGAAGGTAGACAAGCTTTGTTCTGGCTCTTCCAATAAC
>chr1	208144918	208145227
GCAGGGGAACTCCCCTTTATAAAACCATGAGATCTTATGAGGCTTACTCATTATGACCAGAACAGCATGGGAAAGACCTGCCCCCATAATTCAGTTACCTCCCACCAGGTCCCTCCCACAACATGTGGAATTATGAGCGCTACAATTCAAGATGAGATCTGAGTGGGACACAGCCAAACCATATCAGTAGTAATTTTTTTTTTCTCTCAATCTTTATTTCTTTGCCTGTTTTTACTGAACTGGCTAGGCTTCCTGATAAAATGCTACATAGAAGCAGTGACAGGGATTTTATTGAATCTGTAGATGAATT
>chr1	29347541	29347850
GGAGGGCGATCTGGAAGCAGACCTGGATCTAGACTTGGACCGAGATCGGGTTTTTGAAGCTGACTTTGATCTGGAGCGTGATTCTGATGGAAGGTTTGGTTTCGATTTGGAATTGGATCTCGACCTGGACCGGGTCTCCTGATTGGTGCCAGCATTCTCACTCTCTCCTCGACCTTCCCTCTGGCTGGATTCAGACTTGGCATGTTCCCGCTCCTTTGACACGGAGCGGGATGGAGATCTGGACTGGGAGCGGTCAGTGTCTTCCTTCTTCTTCTTCTTGCTGCTGCCCGCCTTGCTGTCTCGCTTGCTG
>chr1	222785517	222785818
CATTAATAAATACCTGCTGTATGCCAAATACTGCCCTAGGCACTGGGGGTACAGTGGGGAAGATGACAGGCATGAACCCTGCCCTCATGAAGCCTGGAACTCCATGGAGCCTGGAACTCTATGGGGAAAACAGGGACTCAGTGAGTCATTAGTCATACTACTGAATGTTATGAAGAGGTGCACTGTGTACCTTTATATAATACAGGGGTCTAAGATAGGAAGACCCCACCTACGGTGTCTGGAAAGGCTTTCTAGGGAGAGCAGTGTTAAAGCTGAGTGTGGAATTAGCGAAGTGAAGCTCT
>chr1	5696638	5696939
AGACTTCTTGGGTAGGGAATGTTTCTGAAAAAGCATTTTTAACTCACTTCCCTGACTCTGGGTAGGCCACGGTTCACACCAATCCAACTCATGGTAGCAATATCATGGCTCAATGTCACGGGAAAGCCATGTTAATTTGAGGAACAGACTTGCTCATCTGTCTTAGGTGGGAGGGTGCTGGCCAGCCAGGGGCAGGAGGTGACACAGCGGAGGTGAGAAGTAGGAGCTGGGCTCTAACAGACAAGCATCTCAGGCCTCCGAGAGCCATGTCACTAACCCCACAGCTGTCTGAAGATGGCTGT
>chr1	112203737	112204017
AAGCCACAGTAAGCAGGATGTATAGGATACAGCCAGGAAGTACTTCCTTGTGCCTACCCTACATCTTGCATGCTACAACTTCACTCCTCAGTGGAAATGGAGAGATGGATGATCCTCCCTCCACATGCCATTTGTTTCCATGAAAGCTGAGCCCTATTAAAACAACAAAAATGAATATCGATCAAGCTTGTATCATATGGCAACCACTGTCCTAAGTTCTTTACATGCATAAAGTCATTTATTCCTCACAATAGCCCAAGGAGGTGGGTAGTATTTGATGA
>chr1	63591238	63591518
ATAGGTCCATAAACTACTTCTCTCATAGCCTTGAAACCCTGAGAACAAGTTGAGTCAATGTGAGGATGGAGTTTTAATCAGCTATTCTTGCTTTCTTGATTTAAATAAGACTCTTATTTTATGAGTGCCTGTGTTATTTTTCAACATCCGGTCACTTATGATATGCAGGTGTTAATGGAGCAAAGGATGTATATCATTGGATAAATATGAACACTATATTTTTCTTGCGGGACAATACATATTCTTAGGACTGTTACTGAATTACATTTTACTAGTCCTAA
>chr1	218236034	218236317
TGCTGTTTGAGGAGAACTACATACCTTCATTATTAAATACGATCTTTCACAGTCTATACAGATGCCATTCCCTTTGTCTCTTACCTACATCAAGTAAGCCCATTTCACACTAGGTGCCACACCTACTTGGCTAAATGTTTTGCCTAAGGACATACTGAAACAAGAATATAATTTATACTTCAGTCAAAATGTCATATAATTTGAAGGCTCTGCTATGAAAAGCTGGAGATAATCACAGGTCAAAAACCTCTTGACAATCCATTTGTTATTCCTTGAATACACCT
>chr1	99048012	99048295
CTAAATCATCTCTTTCAAGTTCAAAGCTCCACAGATCGCCAGGGCAGGGGCAAAATGCTGCCAATCTCTTTGTTAAGCGTAATAAGAGTCACTTTTGCTTCAGTTCCCAACAAGTTCCTCATCTCCATTTGAGACAACCTCAGGCTGAACTTTATTGTCCACTTTACTATCAGCATTTTGGTCAAAGCCATTCAACAATTCTCTAGGAAGTTCCAAACTTTCTCACATTTTCCTCTCTTTTCCTGAGCCCTCCAAACTGTTCCAACCTCTGCCAACCTCTGCTT
>chr1	204394501	204394789
CAGAAAAATGAAAGCCCTTGGGGGAGAAATTCATTACTTTAAACTTGCTTTCCAGTACACACAGTTCCCCTCCTCTGCATGCCGGCCTGTTTGCCCCCTAGCCCCAAGTCTTTGGTCAGAGCCTGCTTGTTTCCTTGTCCCTGCCCCTGTCCCCGACCATCAGCTGAGTTTCTGGCAGGAGGCAACGGAGGCCAGGACTGGGTGTGGTAGATCCACCCTCAAGGGCTGGGAAGCACAGCCTCCACTGCCTCTGGCACCTGCTCTGCAGCACCTCCTCTGTGGCACGTCT
>chr1	83602247	83602535
GTGGCTTGCTACATACGTGCAGTCCTTAGTGAAGATATTTTCCTGAATGTCCATTTCAGATGTGGCCACAGAGGACAACAGAAAAGGAAGACCCTCCTGAAGAGCAAATCCAGGGGCCACGAAAGAAAATGAACAAGAGAATTTTTATTGAAGAGCAGAAACTGGGACTGCCAGATGGACCGACTAAAGAACTCACTTCACAACTAGGGCAGTGAGTCCTCACCATTTCTTCTCAGCAAGAGTTGGCTGCCATAAAATCAGAGAGGCTATTCTTGCCTTATGGTTAATA
>chr1	107694895	107695153
AATGCTGCAGGATCTCACTTATATGTGGAATCTAAAGAAGTCTAACAAATTGAAGCAGAGAGTAGAATGATGGTTGCCAGGGGATGGGAGGTGGAGAAAGTGGGAAAATTCTTGTCAAAAAGTGCAAAGTTTCAGTTATGCAGGTTGAATAAGTTTTGGAGAGCTAATGTACAGCATGGTGACTATAGTTAGTAATATTGTAGACCTAAAATTTGCTAAGAATATAGATCTTAAATGTTCTCCCCACACACACAGAGGT
>chr1	233398665	233398923
TGAACTAAAATTCCGCTATATTGTCCAAAATCATTTAGCTTACAACAACAGTGGTCAATTCTCACAGTTCTACGATGTGAAGAAAGGAAAAGCTAGTGTAGCTCAAGAAGCTAGACAGTGCCCAACTACAGAAGTAATGAAAAGGACAGACCAGGGAAGGCTCCTGCGTGGGTCAAAGAGGGAAAGAACTGTGCCTAGTCTACAAGACACAGAAATAAAATACAGAATACACTTTTTGTAACAGTGAAACAAGTATCAA
>chr1	208939627	208939938
ACCCTGCCCCATCTCCAATTTTCAATGACATTTCAAAAATGTTTCACCAGTGGAGCCCATTCTACACATGACTTTTTCCTGGAGTAAAGAATAATAAAAAGTTAACCTAACCAGATGAGTATAGCTGGCACTTGGGTTACTATTATTTATTTTATGAATGTGGACGCTGAGGCACCAAGGTGTTTGAGGCTACTAAGTGGTAGGGCCGGCTGGAATTTGAACCTAGGTATGAGCCCACAAACCCAAGGTTATTTTGCCTTCCTCCTGACCAGCTGCCAAGGACTCAGCCACTCATCAGTGGCAACTCCCAGG
>chr1	50605764	50606075
GTGTAAACCCAGTTGCTCATGTAGACCTGTTAGGGTGTAAGATGCAGCTTTCTGAGGTCTGTTGCGTCAAATGTTGCTCTCTGCTCCAGCTTCCAAAATGCTGCTTGAAATTTGCTAGGAGGGTAAGACTTAAGTATTCTCACTACACCAAAAAAGAAAAAAAAAAAAAAGGTAACTGTATGAGGTGACAGATACGTTAATTAGCTTGGTTGTGGAATCATTTCACAATGTATGCCTATATCAAAACATCATGTTGTACACCTTAAATATATACAATTTTTGTCAATTATACCTTAATACAGCTAGAAGAAG
>chr1	62835340	62835621
GCTTCAGAGAGAAAGTGTTTTTTGGAATGGATCACTGTTTCCAAAAGAACTAAAGTACAGTTTGAGAAATGCATACTTAATTCATTACTTTTTTCCCCTCAACTTTAATAATAAATTTACCCAACAAAAAAGTTTATTTTTGACTTGTAAATCTCTTAAAATCATAAAAAAGTAAAATTAGCTTTTAAAAACAGGTAGTCACCATAGCATTGAATGTGTAGTTTATAATACAGCAAAGTTAAATACAATTTCAAATTACCTATTAAGTTAGTTGCTCATTTC
>chr1	208067264	208067545
GGAGTGCAGTGGAGTGATCTCGGCTCATTGCAACCTCCACCTCCCGGGTTCCAGCGATTCTCCTGCCTCACCTCCTGAGTAGCTGGGATTACAGGCGCCCGCTACCACGCCCGGCTGATTTTTGTACTTTTAGTAGAGACGGGGTTTCACCATGTTTGGCCATGCTGGTCTCGAACTCCTGACCTCAGGTGATCCGCCCATCTCGGCCTCCCAAAGTGTTGAGATTACAGGCGTGAGCCACCGCGCCCGGCCGCTAGCGTGTTATCTTTTCTAAGCATCAGT
>chr1	25138727	25139015
CTTCTCCTCAATTCAGAGGCATGGACTTTCTGGGTGGTTTGCCCCCCTGGGGCTTCCAAACCATTCCCCAGCATCTGAGTTTAACCCGCTCCCTCATTGTTCGATGGGGACAAGGAGAGCCTGTCTTCCTGGTCCAGAGAAAGGCAGTGGGAGGGGAGAAGTGGGAGGGTTGCAGCTAGGGTGCCCCACGGCAGCATGGGTGGAAGGGCAGGGCACTAGCCTAGGGGCCCAGAGACCTGAGTTTGGGTTTAGGTTGAGATGCCCTAGGCCAACACATGGCCTCTCTGGG
>chr1	21547105	21547393
AGACCTGTGCTGTCAGAAGTTAGGTTTGTGTTATCTTTGGGGAGGGAATGACTGGAAAGGGGCACCAGGGAAGCTTCTGGGTGCTAGTAAGGGTTAGGTACGGAGGAGGGAGTAGTTCAGTTGTGAAAAATTGAGCAGTCTCCTTAGGATCTATGTGCTTTTCTGTCTCTGTTACTCTCTAACAAGAAGTTTCCAAAAGAAAAAAGGGCCAGGTGCAGTGGCTCATACCTGTAATCCCAGCACTTTGAGAGGCCAAGGCAGGCGGATCACCTGAGGTCAGGAGTTCAAG
>chr1	170902699	170903004
TCATTCATTATGATATCAGACCACTTTTAAGAATAATTTACTGGAGTGAGAAGAACTATGAATCAAATCTTTCTGCCTTTGCTAGGCCTTCCTTCTCTCTATATATTCTCTTTCCTCTTCACCTCCCAGAGTTTCCATTACCAATATTATGACCAATGTTAAGCTTAGCCAACTTTCCATAGATTTGATGAGAAATTATATTTTCCTGAAGGCAGAACCATGGCACAGTGGAAAGGGCACATATTTTGGACTAAAAAACTTAGATTTGAATCTTTGTTCTTCCACGTACTGCCTATGTAAGCACTG
>chr1	155828914	155829219
GCCATCAGAGAAATGCAAATCAAAACCACAATGAGATACCATCTCATGCCAGTTAGAATGGCGATCATTAAAAAGTCAGGAAACAACAGATGCTGGTGAGGATGTGAAGAAATGGAAAGGCTTTTACACTGTTGGTGGGAGTGTAAATTAGTTCAACCATTGTGGAAGACAGTATGACAATTCCTCAAGGATCTAGAACTAGAAATACCATTTGACCAAGCCATCCCATTACTGGGTATATACCCAAAGGATTATAAATCATGCTACTATAAAGACACATGTACACATATGTTTATTGTGGCACTG
>chr1	59476890	59477167
GGAGGCCAGTTAGAAAGAAAAAAAAAAAACCCTAAGAGGCCTTAAAAAATTAAATGTTCAAAAGAGCTGTGGCAGGCAAGATAAATGATATATTACACTGCTGGTTTAAACCTAATTGATGACTAATGTTGTAATGCATCTGAACCTACACTGATCTATTATCCGTCTGGTCCAGGCTGAAGGGACACTGCAAGGAGAAAAATTGCTAACCATTTTAACCTGATGGAACTTTAAAAAAATAACCGGTCCAGTTACTTTAAAAGATAAATGACTGGGTG
>chr1	198435944	198436221
ATCACAGCATAGGTGGCAATAGTTAATAAACAATTTAGAATGCCATATAAAAACACAGCCGTCTGTGCTAGAAAATCAGCATTGCAGAATTATGAGTCCAGCCTAATAGACATGATGAGGGCAGTGGTAGATGGGGGGTGGCATGGCACGGGGCACTATTGATACAGACAGGAGACATGGAAATACTGGGTAGAAGAGGGCGATTCCTCGGCAAAAGCCCCACCCTCAAGCCTGGAAACCCGTGGCCCTAAGTGGGAACAGGCATTCCTGTTTTGCAC
>chr1	197082325	197082661
ATTGCTGTGTAACAAATCACCCTGAATCTTAGCAGCTTAAAAGAACAAAGGCTTCTTACCTCATCGTGTGTGTGGGTCAGGAATGTGACATGGCTTGGCTTGGCTTCTCTTGGCTCAGGGTCTCTCATAAGGCTTGTAATCAAGATTTTGGTCCAAGTTTCAGTCATCTCAAGATTTGAGTAGGGGAGGATCTGCTTGCTAGCTCATTGACATGGCTGTTGGCTGGCCTCCATCCCTTGCCATATGGGCCTCTACAAAAGTCTGCTTCATGACACAGCCGCTGGTTGTCCTCACAGAGAGTTATCAAGGGTAAGCAAAAGAGAACAACCAAGATAGA
>chr1	164920375	164920711
ATCAAAATTTGTTCTCAACTTTTATTTTAGAATCTAGAAGTACATGTGCAGATTTGTTATAAAGGTATAGTGTGTGATGCTGAGGTGTGGAGTACAAATGATTCTGTCATCCATGTAATAGGCATAGTACCCAGTAGGTAGTTTTTCAACACTTGATCCCCTACTCCCCACCTCTTGTATTCCCCAGTATCTATTGTTTCCATCTTTATGTTCATGTGTACCCAGTGTTTAGCTCCTATTTATAAGTGAGGACATGTGGTATTTTGTTTTCTATTCCTGTGTTAGTTTACTTAGGGTAATGGCTTCCAGCTACATCCATGTTGCTGCAAAGAGCATG
>chr1	156187991	156188294
TTTAGTAACTGCTTCCCAGAGGACCTGAACTGATACAAGCCCTCTTTCCATTGTGGCTTTAATGCTGTTGCACTCACACCATTACTGACATGGTTTGTGTGCTGAACCTGTGAGCCACATAGAACCATCTTCTGCTTAAGGATAATGACAGAGAGAAATCACCCTGTCAGCTGAGGTGCTATTTATGTTTCTTCCTAACAGACCATCCAGTGAGATGGAATACAATAGAAAAAAAAGTGAGATAGAACAGTCTAGCAACTCTGGATCTAGGAACCACCACATGTGCTTGCCCCCACCCTTACAT
>chr1	60190092	60190395
TTGGCTCAGCTTTTAACTATCAGTTTTGACATTCTTGTTTTTGACCCTATTGCCCTCTGAGCAGCGCTTTTAATCAAATCTCCTACCCCACTTCCCATCTCTGTCATCGAAACTATGGCTTTGACCACTCTACTATCTTCTTCATAATATCAGGGGTAGGGTCTGTTTTGTTCATTGTTGACTACCCAATACAAAGTTCACTAAATACTGTAAGGCTAGCACCAAACCTATGCACTTAACCAGGCCCACCCTGGTCCCAAATGAGACTGTGTTTCAGATAGAGTGAATGACAGAAGCATCTAAT
>chr1	187255910	187256208
GAAATAATATAATCGTCTTGGGTGTATCCATATACATTCATATTTATTTTAATATATATAGGTGATGACATATAGAAATATTTTATATAGGTGTATATAAACACAGGTTAGTATACACATGTGTATTTCCTTGCTCTGTTACCTAAGCATTTACAAAGATGATAACACCCCAGTAAGGCATAGCCCATCTAGGGCCCAGATCTTATTTTCTAATACAATTTTTCAGTAAAAGAATCCAGAGTTGTTTTGAGAAATGGGTAATTCGGGAATAAGAGGAAGAATATGCAAAACAAGCTTAA
>chr1	30998452	30998750
TGATCCACCCGCCTCAACCTCCCAAAATGCTGGGATTACAGGCATGAGCCACCGCACCTGGCCGTACTTTTTTTTTTTTCCAATTTAAAAGTAGTATACTTGAGCCACAAAGTAAAGTACCATTGGATTATAACCCAAAGCATACAGTAAAGATCCCTGGGTCCCTGTAATATAAATAAATCATTTATTTATATAATAAACTGGGAGTACAGACAAATCTCCTTGAGAAATTCCAAGTAATTTATGTAGCTACTCTGCCCTCAAGGAGGTGGGGCGGAACTCCCCATTCATCAAACTTG
>chr1	111169096	111169366
TGAGGTCCATGGTGAAAGTAGGTCACTCCATGCCTATTTCATTCACCCCTTCCCTAAGTGCGGCTTGGGGCTAAAAACGAGTGCTGGTGGTCAGCAACCCTGTGCAGGGTTCCCAGCTTCCTCCGCTTTCAGCCCCAGAGTCTGAGTCCTCCCTGTATCCACTCTCAATGCCTTATTTCCAACGATCTGTTCTGAGTATGCTGGTCTCCTCAATGGTCTGGTCTGTCTCTGTGGAAGAAGCTCCTCCTCCTGGCTGCATCTAGTAGACCAT
>chr1	198218367	198218637
TATTTTTAGTAGAAACAGGGTTTCTCCTTGTTGGTCAGGCTGGTCTCGAACTGCTCACCTCAGGTGATCCACCCGTCTCGGCCTCCTAATGCGCTGGGATTACAGGCATGAGCCACAGCACCGGGCCCTGGCTTCCTTTATGCTTCTTTAGACTACTTCTCACCTGAATGCTCTCCATTCTTCCCTCCTCCCCACTCATTTATCTTTTAAGAGCCCGTTGTGTCCAGCCTCACCTAGGAAGCTGCTACTGATTCCTCCAATCCACAGTGAT
>chr1	98925748	98926053
GAACTTTCTGCTTTCCTGGTGTTTTCACTCTGAAGAAGGGGTGTTTGCATATGATGATATTAAATAATTAATTTTGTACTGTGTTAGTTTGTTCTCATGTTGGTAATAAAGACATACCCAGTACTGGGTAATTTATAAAGGCGGGACATTTAATTGACTCACAGTTCCACATGGCTGGAGTAGGGGGCTCACAATCATGGCAGAAAGCAAGGGGGAAGCAAGACACATCTTACATGGAAGCAGGCAAGAGAGAGCTTGTGCAGGAAAACCCCCATTTATAAAACCATCAGATATCATGAGCCTTAT
>chr1	65189050	65189355
TCCTAAATTCTCTATGTGACTACCTTCTGTACCATTTTATCGCTCAGTAACAAATCCAGCATGATGATGGATTAAAAAACAATCCCTAAAGTGGTGGCCCAGACAGGTCTTAGGCAAGTCACTTAAACACTCTGATTCCTTTATTTCTCCACTGTAAAATCAGAAGGAGGTATTCTCAGGTGACTTCAATTTCTTACACCTCTTAAAAGTATTACAAGATTTTATGATCATTGTGTGCTAATAACCCTTAAACAGTATTTACTAGACAATGGCTATAAACTCAGAACCAAATATTCAGGTTCATGG
>chr1	94663831	94664084
TTACCTACTCATCATTAGGGGATATTTAAATTTTTTTCTACTTTACGGATGCAAAATAGTCTTGAAAGATTATTTTAATTTGCACGTATTTTATAATTTGCAAAAATGAACATTTTTTTGTGCAGCTACTTGATCTTTATTATGGAGGTAGTTTGGCATAGTGTTAAAGAATAGTCTTTAGAGTCAGATGTAGGTTCAATTTTTCCTTTGGCCGTTTGTCAGATCTGTGACCTTGGTCAATTTACTTAACCTCT
>chr1	200481767	200482020
CTGTCCCTCCCTCCCTCCCTCCATCCATCCATTCATCCATCCCTCCCTCCCTTCATCTATCCATTCATCCATCCCCCATCCCTCCCTCCCTCCCTCTGTCCCTCTTTCCATCCATATATCCATTCCTCCATCCCCATCCCTCCCTCCCCCATCCCTCCATCCCTCCACCCATCCATCCATCCATCCATTCATCCATCCCCCATCCCTCCCTCCCTCTCTCCTTCCATCCCCCATCCCTCCATCCATCCATCCCT
>chr1	92477851	92478107
TGCCATTGCACTCCAGTCTGGGTGACAGAGTGAGACCCTGTCTCAAAAAAAAAAAAAGTTTGAATTTCAGATAAACAGTGAATTTACTGTAATTATGTCCCAAATATTGCATAGGTCATACTTATATTGAAAATTGCATTGTCACTCATTCACATTTAACTGAGTGTTGTGTATTTTTATTTGCTCAGTCTGACAACCCAACTCCTAAGGCATCTCTTTTATATGATGAATTAAGTTGTATCCTATACATCTAGAGT
>chr1	152965530	152965786
CACTGCCAGCTCTAGACCAGCAGGCCTGGGAGGAAAGAAGGTAGGCCATCAGCTGGGGTGCAGATGGAACACCTGCCAGTGGCTGAGAGTGTTCCTGAAAATAATCGAATGAAGAGGCAATACCTTTCCCCAGGGCTTGTTTCACAGAGGGCACCCAGGTTGGCACGAACACGTGCACTCAGTGACTGTGCCTGCTCTACACTTGGGCTTTTTCACCTCAAGGTTTACGCTATGACTCAGCACAAGGAATCGGTTCC
>chr1	101680145	101680483
CTGCCTCAGCCTCCTGGGTAGGTGGGATTACAGGCACCCACCGTCACGCCTGGCTAATTTTTGTATTTTTAGTAGAGACGGGGTTTCACTATGTTAGCCAGGCTGGTCTCGAGCTCCTGACCGCGTGATCTACCCGCCTTGGTCTCCCAAAATGCTGGGATTACAGGCATGAGCCACCACGCCCGGCCTCTTTCTTTTTTTTTCTTTTTTACATGTACTGGTTTATTATAAAGGATATTGCGAAGGATACAGAAGAAGGAGTGACATGTAGCGTGAGGTATGGGGGAAGGGGCAGGGAGTTTTCACGTCCTCCCTGGATGTGCCGCCCTTCAGGGACCT
>chr1	212886943	212887281
AATCTTAGTAGTCAAGTAGAGTGTCTTGAACTTGAGAAGGCTCAGTTGCTACAAGGCCTTGATGAGGCCAAAAATAATTATATTGTTTTGCAATCTTCAGTGAATGGCCTCATTCAAGAAGTAGAAGATGGCAAGCAGAAACTGGAGAAGAAGGATGAAGAAATCAGTAGACTGAAAAATCAAATTCAAGACCAAGAGCAGCTTGTCTCTAAACTGTCCCAGGTGGAAGGAGAGCACCAACTTTGGAAGGAGCAAAACTTAGAACTGAGAAATCTGACAGTGGAATTGGAGCAGAAGATCCAAGTGCTACAATCCAAAAATGCCTCTTTGCAGGACACA
>chr1	111208647	111208951
TGACTGAACCCACCTCATGTTGCAATCAAACCACCAAGGGCATCAGAGAAGATAAAAGCCAAAAAAAAAAAAAAATCCAAAGTACAGCATCTTCAAAGACTGAGGGATCATCAGCCCACACAAATGAGAAAAAAAACCAATGCAAGAAGTCCAGCAATTCAAAAAGCCAGAATGTCTTCTTACCTCCAAATGACCATACTAGTTCCCCAGAAATGGCTTTTAACCAGGCTGAAATGGCTGAAATGACAGGAAGAGGATTCAGAATATGGATAGGAACAAAGATCATTGACAGGAGAAAGTCTAAA
>chr1	83708408	83708712
CAGTGGTCCTGTGTGGAAGAATGGAGCTTCCACCCAGTACAAAGAGTACTCTGGGACTCCATGCCTAAGCTCCTTAATTAGCATAGTACATGTTTGGGGGTAAATAACTCCACCTCTCTCAATCTTAATTTCCACAGCCCTGAAATTTGGACATGATAGTATGGGAGGATTCATGAGAAAATGTGTGTGGAATGATTTGAACTTCTTGAAGAATACATACTCAGGAATACTGCTATTTGTGATGAGATAGTGTCAGATGCATAAATTTGGGTTCTTTGAATTACTGGCATACAGGAAAACAGCAA
>chr1	59479248	59479540
CTCTATGTTGCCCAGGCTGGCCTTGTATTCCTGGCCTCAAGCAATATTCCCACCTCCGCCTCCCAAAGTGCTGGTATTACAGGTGTGAGCCACTATGCCCATGCTCTGTGCTTATTACTCTTCACCCTGGTGTACTATACAGCCTCAGCAAGAATGCAGAGCCCAACTCCAAGTGACTTTCAAGAATTCCAATTAGATCTGAGCTAAAGCTTAGGGTAAAAGTTGAAATGTGAAAAAGAATAAAAAGAAGAATTTCTGAGCCAAACATACAAGTATATAGGCAACGATATTGC
>chr1	221920201	221920493
CTGGGAACTTTCCAGGGCCCATCCCAGGCCATTAGCCTAAGAAATCCATTAGGATCTTGACCCCACCCCGGCATTCCCTCCACACACCTCTTTGCAAGACCTGCTTACCTTGCTTCAAGCCCATTGACTGAGATGAGAAGGCTTATTGAGCAGCTTGAAGCAAATATTCATCAAGGAATTGGAGGCATGGCTCTGAGCAGGAAGAAGGCAAGTAGTTACAGGGGCCTCCTTTCCTGCCAGAAATGTTTTGGTGCATATTTCCTAGGAAGGCAAAAAATACCAGAGAGTAGTGA
>chr1	30780977	30781246
TGCCTGATAAGGCTCACAGTCTAGAGGGAGAGACAGACACTAATCAATACGTCACACAAAGAAGTGTGAGCTTACACATGCAGTGAAGAAGTGGGGAGATTTGAAGGAGACCAAGGAAGCCTTACCTGAGGACTGGAATGGCTGAACTGGGATCTGAAAGGAGAATAGGAGTTGGCAAGTGAGGGTGGGGAAGGGAGAGGGTTTCAGCCAGGGAACAGCATGTGCAGAGGCCCTGTCATGATGGCCAGCTGTCAGCAACCATGAAGAACT
>chr1	219610063	219610332
CTTTAGGTGGAGGAGGATAGGGGCCCCTCAGTCTTATGGGGACGAAGAAGCTACCTGGGCAAGGCCACTTGTGGCAGAATTTCCCTTGCTGTTGACCTTCCTCCTTTCCTTCTACTTCTACCTACTGCTTGGTGTTTCTGAGTAGAGGAGGAGAATGCTTCTTGAGGCCACTTATTGTCAGTAAGGCTCCTGATCCATCCCCCTGACAGTGCTGCCAGGCTTGCCCTATATTGTTGGCAGGATTCTCATTCAGTATGGAAAATGAATAAG
>chr1	213261469	213261735
ATTTGCCCTCTCTTCTGGAGCTGGGACAACCATCTTTTTTTTTTTTTTTTTTTTTTTTTTGAGACGGAATCTCGCTCTGTCGCCCAGGCTGGAGTGCAGTGGCGCGATCTCCGCTCGCTGCAAGCTCCGCCTCCCAGGTTCATGCCATTCTCCTGCCTCAGCCTCCCGATTAACTGGGACTACAGGCGCCCGCCACCACGCCTGGCTAATTCTTTTTTGTATTTTTAGTAGAGACGGGGTTTCACCGTGTTAGCAAGGATGGTCTCA
>chr1	236134525	236134791
GGTCAGGAGTTTGAGACCAGCCTGGCCAAGATGGTGAAACCCCCGTCTCTACTAAAAATACAAAAATTAGGAGCCGGGTGCGGTGGCTCACGCCTGTAATACCAGCACTTTGGGAGGCCGAGGCGGGGGGATCACGAGGTCAGGAGATCGAGACCATCCTGGTTAACACGGTGAAACCCCGTCTCTACTAAAAATACAAAAAAATTAGCTGGGCGTGGTGGCGGGCACCTGTAGTCCAAGCTACTCGGGAGGCTGAGGCGGGAGAAT
>chr1	160155460	160155736
GCCATTTAGAAATCACGTCATATCATCTGTGTTCTCCATGCCAGTTTTATTTTTGTAATTTATTGTTTTTTACTTTGCATTCTGTTTATTATTTAAATTCCTTTGTTTCATAAGAGAGTTGAAAACAGGTTAGTGAAGCTGCAAGAAAGTAAGTCTTTCTTTGTCTGAGGAAGTTGTCACACAAGATTATTGAAATAAAAATAGAATGCTAGGTATGCTTTGAAAAGGCTTTTTTAAAAAAGGATTGCATGGTTGGTGGAACAGTGGATGATGGACT
>chr1	55546627	55546903
AGAGAGGGCAGAGGGTTCTGTGCTGGTCCTGAGAAGAGGGAGAGACAGACTCCTGGGAGCTGTTGAGAGGGAGTAAGAGTGGACACTAACATCAGAGAGGTCCAACCCTGGGCTGGGCAGCTCTGAGGGGTAAGTGTGTCATTCCTGCTGAAGACCCTTCAGTGGAAGGGTCTTCCACTCTCTTAACTATTAGAATGAAGGTCAAACTCTTTACCATGGCCTGCGAGAGCCCACATGCTCTGGCCTCCTGCCCCCTGACACCTCCCCTTTAGCCTCA
>chr1	47837594	47837888
CCATGAAGCACATCCAAGTAATTACAGAGGAGAAACAAGGGGAGCTCGTGTATGAGAGAGTTTATCACCAAAAACCTTCACTAAAGGAACTTCTAAAGGCATATTTGGGAAGAAGGATACTGAACCCAGAAAGAGGGAATGTGATGCAAGAAGGAACGCTGGGTAAGAAAAGTAAATATGAGGATACATGTAAACAAACACTGACTGTCAAACAATAATATAATATTAAGGATTATGACTAATTGGGGGTCAAAAATCAAGGTAGAACTAAAATACTGGAGAATAATATTGTATA
>chr1	227624563	227624857
TAATTAAAAAAAAAAATTTTTCGGTGGGGTTGGGAGCAAGGGGAGGGAGAGCATTAGGACAAATAGCTAATGCATGCGGTGCTTAAAACCTAGATGACGGGTTGATAGGTGCAGCAAACCATCATGGCACATGTATACCTATGTAACAAACCTGCATGTTCTGCACATGTAAAATGTGCAGAACTTAAAGTAAAATAAAAAATAATATTTTTTTTGTAGAGACAGGGTCTCACTATCTTGCCCAGGCTGGTCTTGAACTCCTGGGCTCAAGTGATCCTCCTGCCTCAGTCTCCCA
>chr1	6858255	6858528
CCTAACTTCTGAAGGCCCCTAGCTGGCTTCAACAACCGCCCCTCTTCCTGCCCCCCATGGAGGGCTCTGTCATACATGTGTCACTTTTAGGGACTCTTATTACCAATGGCTTCCTTAATCCTGGCTGCACATCCAGATTCCTCTGTACAGCTTTTAAAATAATTCACTTTTTAAGAAACACTTGCCCCATCCCAAGACTCTTGTTCTAGAGAGATGGATAGGTTCAGAAATACAGGAAGTTTATTTTGTAAACAAGAAAACAAATAGGTCCTTA
>chr1	11012811	11013084
TCCATTACCAGGCTCACAGACTGGGAGTGATTTTTCTCCTTTGGAGCTCGTCCAGAATCCATCAGCCTCACACACATATTTACCTGCAAATCATTGGAAAAGCAAAAATGTTTAACTGCATGTATAAGATGGTTGTCATTTGCTTGAATACCCCCTTGAAAAATGTTGATTCTTGAGCATCAGTGGGACATAGAGGTGTCTGAAGAACCATTTTACATGATTTCATAAATAGGAGGTCTCTGCATTACCATGTTTGCTTGCAAAGTGGAAACCT
>chr1	23927069	23927339
GTGAAATATTTCTTTTGAATAACATCACATCCACTAGCCTGGACTCTTGTTTAGGTTTGGGGCTGTCTGCACATCTCAGGAGGCCAAGCATCAAGCCCAGTACCGCCACAGAGGGGGGGTTCAATAAATATTTGAATGAATCTTTATTCCTATTTCAAGAGCGTATTTCTTCTTTATTCTCTAGTTCTTGGCACAAGTATTATTGATTTAGTTATCAGCGTATTCAACAATCACAACTCCCCACTTTGGTGAGGAAACACACTTTCTAGAG
>chr1	182557503	182557773
TCTTTTAATAAACTTGTAAAAATAAAAGCCAGACTTAAATATACTCCTTGCCTTAAAGAAAAGAAACATGGGGGTAATAAGTACAATGGGCAGCATATAGGACCATGTTTCTTGGAGAATGTAGAACAAGTTTGGAGAGAGAAAGAGGGGCGCACATTTCAAAATAAAACCAAAACAATTCAGAAATACCAATTAAATCCACTACTAATTTTCAAAGTTTGACTAATTGCTTGAAGAGCACACTGATCAACTACAAATGTTGCATCTTAAA
>chr1	245232740	245233077
AGGGACATTTCTCAAAAGAAGATATGCACATGGCCAACATGCATATGGAAAAAAGTTCGACATCACTAATCATCAGAGAAATGCAACACAAAACCACAATGATGCTCTATTACACCATTCAAAATGGTTATAATTAGAAAGTCAAAAAATAACAGATGCCAACGAGGTTGCAGAAACAAAGGAATGCCTATACACTGCTGGTGAAAACATAAATTAGCCACTGTGGAAAGCATTTTGGAGATTTCTGAAAGAACTTAAAACAGGGCTGCCATTCGACCCAGCAATCCCATTACAGGGTATATACCCAAAGGAGTATATATCATTCTCCAATAAAGACA
>chr1	180385580	180385917
CTTTCCAGGTAGGTTCCTCATGGCCTCTCTCTTACTAGGCCATTACTCTCCTTGTTTGCCTTGACTCCTGAAAGCTGTGTGTTTTGGTATTTTTCCCCTACAAGCAATTTTAACTTTCTTTTTTTGCATAGACCAGCCATGGCTCCCTGTGATTTCAATCCCAGCTCAATATCACATTCCCTCAGACCATGTTGTTTTAGCCTGGCCCTGACATTCTTACAGCTAATTTATTCATTTCTTGCCCTGAAAAACCTCTAAGTCTTAGCCCAGCCCTGGGAACAAGACAGGATTAGTCTTGTGTGGATTTTTGAACTTGACAGTTGAAGACTTTAGATACC
>chr1	95602509	95602779
TTAGAAACTTGTGATGAACACTCAGGAGAGACTCAGTGCACTTCACTTACAGCATGTCAAAGAAATAAGAGGCATGGGTCTCACATGGGGATGGAAGATACACCTTTTGCTTGGCGATAGTCACTGGACTTGAACCTTGGGCGGCAAAAATTCTCAAAATTTGCTTAGGAGGAAGCTACAAAGGGTGACATTATGAAAAACTACTTAATGTGCCTTTAGGCAAATGCAAAGTTCCTTTAAAGAGCTATTTCTTGGAAAATAACGATAATGC
>chr1	85689789	85690059
CACAGCTAATAAGCACTGGAACCACAATTTGAATTTATAGCTGTCCCCTGCCAGTCCTCAGGGCACATGGAAAGGAAGAGAACGCCCCCTCTCAAAAGTGCCCCAGGAGTCAAGCAAGTCTGCCTCCTGAGTCAGCTTAGAAGCATGTGTCTCTAGATACCTGGGTTGAGTGAGAGGTATGCATGCTAGAGGGGTGATGAAGACTGAATCTTGTGCTGATTTGATATCTCGAGTGATTGTGGGTCTGGGAGCAGGTGGGCAGTTCAGTGAG
>chr1	230116769	230117057
AAAGCTTGGCTATGATGGAGAGAATATCTATTGGGTGGTTAACTGGTCATCCTTGTCACAGCTCTGCTCGGCTTCTTTTGCAAACCGGTCACACCATGTGGGAAGGAAAATAGCCATTGAGGTAGCTTTTGGTGGCCTCCAACTTTTATCCTTTGCCTTATTGTCCCCACCACAGGAAGAAATATTTTTCTTTTAGTTCCTGTCTGTCAGTCTCAGGGGAGACTCTGACTGGCTCAGCTTGGGTGGCACATCCGTCCCCGTGATTATACAGGGACACGAGCAAATGCTT
>chr1	159396470	159396758
TTTGCAGCCCAGAGAGGCAGGGATTCGAGGATGGAGGGCTGTCTTTTGGGCTGTTATTCTTGCATCTACACTACCATTTGGCTAGGGTCTTAAGTGACCCGAGGCACATCCTACTTTACTAGCCGGGTATGGGGTCCCATGTTACGTTAGAGCCGAGATAGGAGTTATCACTGGCTTTTCAGTAAAGATGTGTTCTGCAGGGAGGGGTCGGGAGTATAGAAAGGGTCAAAGCCATGGGCTGCTTATCTTTCATTCATTTGTTTACCCAATAGATACTAAGTATTTACTT
>chr1	222034053	222034399
GTAGTTCCACTAAGCAAATGGGTTTGGAAACAATTCACAAACCTATTAACATATTAATAAAATGATGTGGAGATTTTGCCTATATAAGTTTTCACCCCATAAATCAATGAGGACACTAAAACAGTCTATTAGAGGCTCTAGGTAAAATGTAAAGTAGGCTTCTATCACCATGATCTCTACAGTATTTTATTTTAAAAACCACTTACATTGAATCACTTAGCTGGTAAAAAACTCTTATTACGATACATATACTTATGTTAAGCAGTTTGTTCTTTTTCAGCTGGGTATGATATCCCAACGGCTTGTGACTATTAAACAAGGTCTATTTATGACATCAAAAACAAAAA
>chr1	12185446	12185792
TTCTTCAAGGGCACATGGCTAGTAAACAGAAGAGCCAGACTCACCCCTAGGCTGTCGGGCTCCAGAGCCCTGGGATTGGAAGATGAATGAAGAAATGGTGGCTCCAGGGCTCCACTCACTGCAGTTTGTTGCTGGGTCTCTTTAGGTCTGAGGCACTGGGACTGTGGGGATTGTGTCCCATTTATGCAGGCTGCATTGTGCCCTGGACCTGGTCTATGACAGATGTCACTCCTGGTTGGCATCTCTAGGGCCCACACTGGAGGGGCCCCTGTACAGGGTCTGCTGGCCTGTGCCTCTCTCCCTCTTACCTGGCAGTGCCAGCCAGTGAGAATTCAGGGAATGACCAT
>chr1	101597215	101597525
TGCTTACAAACAAACTCATCTTTTGAGGTCAATTGAATGTCTTTTCCTTGCAATGGATGTATTAGTCAGGATTTTCTAGAGGGACAGAACTAGTAGGATATATATATACACAAAGAGGAGTTTATTAAGTATTAACTCACAGGATCACAAGGTCCCACAATAGGTTATCTGCAAGCTGAGAGGCAAGGAGGGCCAGTCCATGTCCCAAAACTGAAGAACTTGGAGTCTGATGTTTGAGGGCAGGAAGCATCCAGCACAGGAGAAGATGTAGGCTGAGAGGCTAGGTCCGTCTCTCCTTTTCATGTTTTTCT
>chr1	56007969	56008279
TGAAAATGCCAAAGTTCTGAGAACTATGCTCTTCTCATGTCACATATTTATCATGTGCCCAAGTAACTAAAGAGAAAAAAGAGTTATGTTCTTCCCTTGAATATGAGCCTTTCTTTATCAGCTCTCATTTTCTGTCCCGGAAGGAGCCACAGTATTGGAAAGTTAGACTATTGTATAGCAATGAGTACGCAGTTGAAGCCCAATGACTGGTCAGAACACAATCTTTACGGGTGGAGGAACAGGGCAAAAAGGTACAGGAATTTTTTCCCGAAAAGAATGAAAACTTCCTGTTGTCAAACACCACCATTTTC
>chr1	91253044	91253315
ACCTAGGTTCAAACTTGGCTACTCCATTATTAAGTGGATGTGTTTCCTCACATGTAAAGTGGGAATATATACATCACAGGATTATTAAAAGAATATAGTAGATGCTTAATTAACGTCATCTGTCTTTAATACTAATAATTATATAATGGTAATAAGATTATGGGTGACTTCCCCTCCCTCACTTTCCAAATTGCTGTATTTTTCAAGCATAAATGAAAAACTTACAATTTCATACTAGTACCCCTCCTCAAATGAACCTAAAATTATTTTTA
>chr1	181700236	181700507
TTCACCCTTTATATAAAGTAAGAGCATTCGTTGAGTGTCTACTAAGTGCCAGGCTGCTTACATATGTTACATGCCTTATTTAATTGAATTGAATTCAGAACCTGCCTCCAGAAACATAATTATCACATTTACTTTGAAATTGGATATAGCCCTTTCCTTAAAATCCTACATTCAGTTTACTTAGCCCTATCCCATTACAGGCAAAAAAATTAACAATAATAATGCTAGAATTTATAAACACTTCTCTGGTGAAAAATAGAGACCACTGAGCT
>chr1	65727890	65728211
GTGATCTCATTTTTCCATTTTCACTTTGGTTGCCTGATCTTTTGAGGTATTACTCAAGAAATAGTTGCCAAGACCAATGTCCTGGAGAATTTCCCCACATTCATTGGGCTTTTAGTTAATCTCCTCCATCCCACTCTTTACTTCAACCAAATCAACCAACATTTAAACACTCATTTTCAAGCTGCTTTTCTGTAATTCCAATTTGTTGGGATTTCCCTGGCCCCTATCACTTGTGAGTTCAGTTTTATGGGTGAGAGGGGACTTGATAAAGAAGGCACAATTTTTTTTTCATACCCCAAATGCCAGGGCAATAAGCCAAGTT
>chr1	176628090	176628411
AATGGCATTTTGGAAAGACACACAGTCATGGGATGACTGATGCTTCCAGGGATTATAGAAAGAACTGAGTGAGACAGGAATTGAAAAGTATGTGGGCAAAAATCGCAGGTGAGAAGGCCGGAAAGGTAGGTGGGGGCAAGACTGTGATTGAGTTTGTTCATCAAACTTAACTAAATTATACTTGCTGCTGAAGCATTAAAGATGTGTTTATTAGAATATTTGTCTTTGACTCTAAAACTGAACAAAGTGGCATGAATACTGTGAAATATGGGTAAATTACTTGACTCTTCTCCTAAGTGAGTCTTTTTTCCTCTTGCTGTCA
>chr1	170146250	170146908
GGTCTTGGGACATATCCCCTGCAGGTAAGGGGGAGCTACTGAACAGTGTGACAAATTGGATGTAGCCCTCCCTAAAGCTACATGCTTACCTGTGGCTAGCAAGAGATAATCACTACTTGTTGATATGGTGATATATTAGCTTCAGAAACGAATTTAGGTAAATAATGAATGAATTCCAGAATAACTTACCAATACTAAAAATGATGACAATGATAGTAATGATGATGATAAGGATAATAGCAGCTAATATATTTGACTACTTACTATGAGCCTGTAAGTCTGTGCCTTATAGAAATGAGCAAGGTTGTCCTGTCCTAAGAGAGGCTACATAGGAGAGGATTTGACTTGGGCTCCTGGTACTTTTGGAAAAAACAGGAGGGGCATCTAAATATGCCGGCATATCAGGAAATGCTTCCCACAGGAGGCTGCATCAACATGTCTTTAAGAGTGAGTTCATTCCTCAATAAAGAAAGAGGCATTAGACAAAGGCTTCTGTGGTTAAGGAGTCAACACTGAAGTGTGAAATTAGTGTAGAATCCCTTGGGAGCCAGCTGTTCTGGGAATAAAAAGTTTGCGTGGGGGAATCATGGATGTGGCTTCTAGAGAGTGAGAGAGAAGCTGGATCCAGGAATCCACTTAAATCCTTCCTGGTTAATTGG
>chr1	213821663	213822321
TTTCACCAAGTGTCTGACATTTCAGAGCAATATACTCATGTAAAGTGACGAAGGAAGACAATTGAGGACATATTTGGATTTCCTCACATATAGTTAAATCATTCAACACAATGGCAATAAAAAGATTTCAAAAGAAAGAAAAATATTTAAACTGTTTAAAAGTGTAATCTTTTTTACAAGTTATTTTTCCTCAAGTTTTTGTATCAGTAAGTTACAAAACCTTTAAAAAAAGAGTAGTACAGTGAAGACCTGTATGATGTTCTCCTAGCTTCACTAATTTTCTACATGGTTAGGTTTTATGTTTATGTCCCTTTTTCTTGCTGAGTTTATGACAGTGTTACTTCTATTAACGAAGAGTAGTTGTGTGAATTGCTGCCCCCTTGGGGCTTATATTCCACTTTAGATCTTTAATCCTTGTGGAGTTTACTTTTTTGTATGTGGTATGAGATTTAAGGATTTATTTTCTTCTCAGTGGGTAGGTAATTATGTTCTGACAATTTATTACGTAAATCATTCTTTGTCAGTGAATCTGATAGCCCATTTTATCTTGCTTTATGTGTGTGTATATACTTGGATCTGTTTTTCAGTTCTCTCATTTCCTTAAGACATATGTCTATTCTCATACAACTTGAGGTGAAGTATGTTCATAATAAGTTTCA
>chr1	171724217	171724790
TTCTATACCTTCCTAGTAGATAAGTGAAGAGCAGGGAAAGAGACCTTTAAATATTTTGCTATAAAAAAATTTGTGATAAGTTTCTATCAAAATGGGGAGATTGCAGAAAAGGCTTCCCTTGGCTCCCAAGGAGGTGTAGCAGGTGTGAGCAATATTAGTGCCATGTGCCTTTCACACAGGGTTTGCATTTATCAGTCTGTTTTCCGATGATGTGTACATGAAAGAGTACACCATGTGAAGAGAAGAGAGAATGATTGAAAATGTTTTAGTATAGAACTCTTCTTGCAGTGGGTTGCTATTTTCTAGATTTTACTTTTTAGGGAACAAAATAAAATCCTTTGTTAAAACTGGGTCAGAGAATTCTGTTGTCATATTTTGAAGTATCAGATTTATGTCCTAAAGGGCAGAGGCTTCCTTCTTCCTAGGATTGGCATGAGTAATTTCTTCCAAAGACAGATACATAAGATTTTATATAATGAAAATGGAGGAACAGCTGAAGAACGTGTGATGTCACCACATATCTTGGTCCACTTTGCTCCTTCATGTTACTTGTTTGGATCCTACAGTCCCATGA
>chr1	52601239	52601812
GAATTTAAAACACACTACCATTATTACAACCAACAGCAATAGCTGCCATCATGCACTGTTCTTAGCGTTCTATGTGATTATCTTAACCACCTCAGTTAATTCTCACAATTCTGAGAAGAAGGTCCTATTTTTTGGCCAGGCGCGGTGGCTCACGCCTGTAATCCCAGCACTTTGGGAGGCCGAGGCGGGTGGATCACGAGGTCAGGAGATGGAGACCATCCTGGCTAACACGGTGAAACCCCGTCTCTACTAAAAAATGCAAAAAATTAGCCGGGCGCGGTGGCGGGCGCCTGTAGTCCCAGCTACTCGGGAGGCTGAGGCAGGAGAATGGCGTGAACCCGGGAGATGGAGCTTGCAGTGAGCCAAGATGGCGCCACTGCACTCCAGCCTGGGCGACACAGCGAGACTCCGTCTCAAAAAAAAAAAAAAAAAAGAAGGTCCTATTTTTTTAAACTCTGGTAAAACACATACAACATGAAATTTACCATCTTAACCACTGTTAAGGGTGAGTTCAATGGCATAAGGACATTCACAATATCCTGCTACCATCGCCATCATCCATCCACAGAACTGT
>chr1	24745332	24745612
CAGGGACCCTGGCAAAGCTCCACCCTCAAGCCTGGAAACATGGCCCAAACTTAGAAAATCCCTGTATTCCCATTCAAATGTTGCCCTTTCCAAAACCACCCCTGGCCCACCCAATCCCCATCCTGTACCCATAAAAACCCCAGGCTCCACTGGCAGAGAGCAGAGAAGGGGAGAAGAGAAGAAGCAGCCGGATGTCAGAGAGAAGCAGCTTGACTTCAGAGGGACGGCTTGACAGTGGGACTTTGGAGAAAAGTCCGATTGGAGATGGCCAGACTTCAGGG
>chr1	68513806	68514086
CAAAAAATACAGAATATAGAAAAGAACAGACGTAGTATATATTTCCATAACATGAAGGGTTCATTCATGTTAGTATTTTGTCATATGTATGCTCTATCTTTATTGTATAAAATTTAAAATTATGCAAGTTATATATATATATATTTACACACACACACACACACACACACACACTCCCTTTGTTCCTTCTATACTCCCAGTCCTACCATAATGAAGCACAGTTTTTGAAAGTGCCGACTGACTGCCTGGTATGATTTACTGAGTGATGTTCTTTCTGAACG
>chr1	40037325	40037673
GATGGGATCATAATTGTACCTGCCTAGAGAGCTGGGGTAACAGCATTACACAGGGCCCATGCTCACGCAATGAGTGAGTAAAACCATCTTCCAAAGGAAGAGGGCCTCCAGAGGCAGATGTGGGCATGGGCACCGCAGCCTGGAGTCGCAGCTCCTCCACTCCTGGCTTGGACCTCTGAGCCTCACTTCCTCTCCTGTAAAACACGCATGAGACACACCTGCCTCGTGTGGGCCTGGGCCGCTTGCTATTACTAATAAAACAGCAGCAACCACAGGACAGCTTCACTTCCGGAAACTCCCTCTGTCACGTGCTTTGCATGAATCCTCACACCGTCTCACTAGGGGCGCT
>chr1	146608985	146609333
AGCCAGGTGGAAGTTGTACTCAGAACTGGTGGTTTTCTTTGGAATGAAAACCGTGCATGTTGGGGGCTCTTAGTGTCCCCGTTCGGTTGTAGGCATAACACCCTTGCTTTGTGTAGGGGGAGGGCTTTGCCCATGCCCTGGTGCCCCGGCGCAGGGCATCGAGGTCTGCAGTTCAGAACCGCAGTCTAACCTATGTCTTGGCGGAATACCCTGCTAAGTCTCCCTGGAATGTAAGATGGGAGGTCTTGTGAGGAGGTTTCTACAAGTAAGAAAACAAATTTCCATTCGGTTTTTATTGACAAAATTGAAAATTATAATAACTGAGTCCAGCCTCTCAGATGACAAATGT
>chr1	31888137	31888409
TCACTCAGCCTGCTGCAACCAGTCATTTCTGGGCCTTGGCACGTGCTGTTCCCTCTGCCTGAATCCATCTCTTCGTCTAGACATGGTTAGGTTCCCCAGCTGTGCACTCCCCTGTACCTGGCACTGCCCTATCATCCCACTTTATTGTAGGTGCTTGTTTAACTGTCTGCTCTCCCTGTGGATGCTGTGGGAGCAGGGACCATATCTGTCTAGTTTGCCTTGGGATCCCCAGAGCCTAGTACAGTCCCTGGGACAAAGTAGGAAGAGGAATGG
>chr1	58219661	58219933
TTCTTAAGCATTATGTTAACAGAGTTTGAATTAATAATATGAAAAATAAATTAATGATCAGTGAAAAGGCATGATCCTAAATTGTATGTACAGCAGTAATCCAATAGAATAAAAAACTGTAGAAAAATATCAAAAGAAGATGTGCTTAATGTCAATAGTTATGCCTCAGTGATAAGACTATGCACATGTGTATAGGGGGTTGTAATCTTTCAATATCCTGGCTTTATATATTTTTTGCCTGCTTGTGACTATCCTTGCCCAAATAGTATCATG
>chr1	19896328	19896629
CCACCCAGTACTATATATATACGTTTTGAGACAGGGTCTTGCTCTGTTGCTCAGGCTGGAGTGCAGTGGCACGATCTTGGCTCATTGCAGCCTCTGCCTCCTGGGCTCAAGCCATTCTCCCACCTCAGCCTCCCAAGTAGCTGGGACTACAGGTGTGCATCACCATGCCTGGCTAATTTTTGTATTTTTTTGCTTTTGTTTTTGAGACATAGTCTCGCTCTGTTGCCCAGGCTGGAATGCAGTGGCACGATCTTGGCTCACTGCAGCCTCTGCCTCCTAGGGTCAAGCCATCCTCCCATCTC
>chr1	211743346	211743647
GGTTTAATCAACAGAATCTGGGTAGGCAGGAGTGATCATGTGGTGCCAAGCATGGTGACAAGGCATTCCCCTTCAGCAGGGGCTCTGGATAAGGTGCCTGTAGCAGTCACTGCTGTCTCTATGGTTGACATATGTAGTACACTTCACCCCTTGCCTGTTCTCGCACTTACGCTTATTCTCACATCATTGTTCTACAAAAGATGTTCCTGCCTATTAACAGTTACTTATCACACATAAAGCCAAAAACATCCTCATTCTATTTCTATATCTAGAGATTGGGGCATTGCAAAGTCTGCTTGCTA
>chr1	60163889	60164175
TTAGTATTACCAATTGGGTATTTCTCCCATAAAGTGATAAAACTTTGTCTATCAATATTTGAGGGCAATATACAGCCATGTGTTTAAAGTACTGCAGGCATGTGCAGGGAAAGGGGAACTACTATTTGTTATGTACCAACTATATGTCAGTATTGACCATTCACTATTTTATCTAATCTTCATAATCACTTGTCACACTGTTGTCTCTCAGCAAGTTACCTGTGCTGAGTGGCAGGAAAACCAGTATTGGTTTCTTGAGATAGGGTTTGATGTCTGAGAGAACTTGA
>chr1	3615951	3616237
AATGAGTGGTTCCGTGGCAGCTGCACCTGCCTGTGGGGCAAGGGGGACCAGGCCTATCCTTCCACCCCACTTGGAGGTCTGAAGCCAGGTCAGAAAGCCCCAAGGCATCCTCACCTGCACACCTCCAGCAGCAGGAGCCTCACCACTGCTTCTCTCCCACACTCAGGCTTGTTGCCTAAGTCCACTCTCTCCCCTCTAAGGACACTGACCTCCTGCCCTGGGGTTTATGATGCTGGTGGTTTCTGGAGAGTGTCTCCCTGGAGTCCTGGCAGGCAGCTTGTGGGAGC
>chr1	10644855	10645179
ACATGCAATCACATAAAACACACACATACATTGACACCCACCCACCCCCACACACAGTCACATGCTCACAATCACATACAACACACACATACATTGACACCCACCCACCCCCACACACAGTCACATGCTCACAATCACATACAACACACATGTGCATTCTCATACTTTCACACCCACACACCCAATCACGTGCATACAATCACATACAATACACACATGCCTTATTACACACTCTCACCCGCACATACGCACAGTCATATGCACACACATGCCATCACATACATAAACCCACACACGGTCACATGCACACAGTCACACACAACAC
>chr1	69705139	69705463
TATCAAAATTTTTATTCTCAAGCCTAGATGCTTTTTCCTAAGTACACTTGCCTGGCCAAGTGATGATAAAAGAGTAAAGTTAATGTCCTCAAGTGGAGATTGTGTCCATGGCATGAGTCTTGTAAGGCAACTGACTAAAAAGTGAAACACTGACCAGAATGCAGAAAGGAGCTATGTAGGAGAAAACATCAAAAGTTTCTGGAAAAAGTCTATGTCATGCTTAACAGCAAGGGCTCTGGATCCAGATTGCTTGTATTCGAATGAACTTCAGGCATATGAGCAGTGGGACACTGAAATTTTCACTCAATCTTTGCAGGCCTTAATT
>chr1	145173417	145173701
CTTTTATGACCCATATCTGTGGGCCACACATATGGGGAAAACACTATGCCTGTAGACACCCCAAGCAAATGAGATTACCATGGAACCTCAATAATGAGGGATAACTTCCAATTTCTTAATTCTCCACTGATGAGATGTGGATACTTGAGTGATCCCCAGGCTCATTCCCAAGTGAAGATTTTCAGTCCTTCGTAATACCTTGGACATTCAAATTTGTATTTAGTTTCTTGTGAAAAAATTTTCATTTAATTTTTACAACAGCATTATAGGATAGCTACTATTATC
>chr1	73180221	73180505
ATAACTTAACAAAGCATGATTTAGCGTTACTGGAAAACTTAGTTTGTTTACTTCAAGACAAAATATTTGTGAGAGTTTAAATCTCTATTCAAGTATTAGTAACTACTCTTAAAACATGTTTTGGAGCAAAAACACTTCTCTTAGCCTTAATTTGACTTTGCAGGCTGTACCTCATTTCTCTCAACCTATATTTTTCTGCAGCTGCTGAAATCTCTAAGGAATATCTCTCCATGGAGACAGAGCCAGACGGCCCAAGTCTCTTCTCTGTTCTTGAGTTCCTGTTTT
>chr1	155046003	155046266
CCTCCTCCTCCCCGCTGCCTGCACCCCCTCGCAGGCCTGTCCTCCCACTCCCTCAGCCCCTGCAGCCCAATACCTCCTTCTCCCCGGCCCCCTCTTTCTGCATCGGGACTGGGGCTTGCCCCTGTTTGATGATTGGGCTGTACTGGGGGTTTGGGTCCTGGCTTTTGCTTCCAAAGTTTGATTCTTCGGTCCTCAGGGAAAGTCCTGCAGGCTCAGGAGTCTGCTGGGAAAGAAGGAGGTCTGAGGCACTCGGTGGAGCGTTGG
>chr1	10663991	10664254
CAGCCCAGACCCTACTCCACCTGCCAGCCAGCCCATGTGAGGCAGCGCCCGCCTCTCCCTGCCAGGCCCTCAGCACGCTGCCCCCTCAGCGGCAGAAACTGCTCCTTCACCTCAGAGCCCGGCCACCCCTCCTCCTACACAGCCTTCATGGGTCCCAGCTGACATTTCACTTTCTCTGGGCAGCCTCCCGGGACTGTCCTCTCCCTCTGTCCTCACTGCACCCTGTCCTAGTCTTAGCACTTTCATAGTAACTTGTTTAATTAG
>chr1	12942035	12942333
GTGGCTGGGCGTGGTGGTTCATGCCTGTAATCTCAGCACTTTGGGAGGCTGAGGCAGGTGAACCACGAGGTCAGGAGTTCAAGACCAGCCTGGCCAACATGGTGAAACCCTGTCTCTCTAAAAATACAAAAAAAATTAGCCAGGCGTGGTGGTGGGCGCCTGTAGTCCCAGCTACTCGGGAGGCTGAGGCAGGAGAATTGCTTGAACTCAGGAGGTGGAAGTTGCAATGAGCCGAGATCGTGCCACTGCATTCCAGCCCAGGCAACGGAGTGAGGCTCTGTCTCATAACAAACAAACAA
>chr1	207124774	207125072
AAAAGGGTTTATCCATGTGGGGCACCTCCCAAAGGCATGGCCTGGAGGGTCCTGGTTCCTTGTGTGGCACGAGGGAACTGGTTAGCTGAATCAAGTTGCAGCTAAAAATCCTCTGACTCAACTTCCTTGGAACACTTAAAGCTTTCATGAGTAGCTCAGATTAATCCTGATTGGAGTCTTCATGTATTTAATTCTCATATGCTGTGTAAGGTGGTACTCTAAAAGGGGCATGTTCTGCTTCCTTGTCGTCATGCCCACCCTAGAAGGTGGCTTTAACAAGCAGGTGACTTTCCAGTGTG
>chr1	170166900	170167181
TTGTTGAAAGAAATTAGAGAAGATCTAAATATTTGGAAAAATATTCCATGCTCAATGACTGGAAGACGTAACAGTGTTAAGATGGCAATGCCTTAAAAACTGATCTACAAATTCAATGCAATCCCTGTCATAATCCCAGCTGATATCTGGAGAAATCATAGATATTTTAACCATTTTTATAATGTTATAAAATCTGTATTAAGTTTGATTCAAAGGACAGGCTCAAGTCCTGTCATTTGAAAAAAGTAAATTATTTGTAACACTGTTTGTGGCCCTGAGGAT
>chr1	13562786	13563067
ATACAGGACCTAAGGTCTTACCAGGCAAGGGTTAAGTCAAGGGCCCCTACCCTTAAAAAATGAACTATATACTTTTTTTTTTTTTTTTTGAGGCAGCGTCTCACTTTGTAGCCCAGGCTGAAGTGCAGTGGCATGATCTTGGCTCACTGCAACCTCTGCCTCCCAGGTTCAAGCAATTCTCCTGCCTCAGCCTCCCGAGTAGCTGGGATTACAGGTGCATGCCACCACACCTGGCTAATTTTTGTATTTTTAGTACAGACAGGGTTTCACCATGTTGGCCAG
>chr1	175955367	175955652
TTGCTCTATTCAGGGATTTGACTTCTTCCTGGTTTAGTCTCAGGAAGGTGTATGTGTCCAGGAATTTATCCATTTTTTTTCTAGATTTTCTAGTTTATGTAGAGGTGTTTATAGTATTCTCTGATGGTATTTTGTATTTCTGTGGGATCAGTGGTAATCTCCCCTTTATCATTTTTTATTGTGTCTGTTTTACTCTTCTCCCTTTTCTTCTTTATTATTATGGCTAGTGGTCTATCTATTTTGTTAATCTTTTCAAAAAACCAGCTCCTGGATTCATTGATTTTTT
>chr1	234132795	234133080
AGCTAAAAAGGCAAAGTTGCTGGTTCAAGTCCTACTGTGTGTACCTGCAGGGGAACTAAGGTCTCCACTGTGGGGTGTGTGTGAGTCTGAATCTAAATTGCAGGCTGGGAAGCTGACTTTAAACAGCATGCTTCTTTAAAGTTCTGAGAGTAGGTTCCTTGCTCCAGGCCTTGAAATGAAATCAAAGCTGGCTTTGGCCTTGGTTTTAGCTTTGGTCTAGTAATAGCCTGATAGGTACATCTACAGTAGCTTTTTTTTTTTTTTAATAACTCTTTCTCTTTAAAGA
>chr1	69236822	69237317
TATTCAACATAGTGTTGGAAGTTCTGGCCAAGGCAATTAGGCAGGAGAAGGAAATAAACGGTATTCAATTAGGAAAAGAGGAAGTCAAATTATCCCTGTTTGCAGACGACATGATTGTATATCTAGAAAACCCCATTGTCTCAGCCCAAAATCTCCTTAAGTTGATAAGCAACTTCAGCAAAGTCTCAGGATACAAAATCAATGTACAAAAATCACAAGCATTCTTATACACCAATTACCTGTCTATGTTTTTTAAATCAAGGCTGACTGGCTCAGTTAGCTATGTTAACCATTTCACTTTCTGATCTCTCATCTAGAAAATATTTCTATATTTCCACCCTGTTAGTCACTAGAAACTTTTAAGTTTTAGCTTCTCCTAATCTCACAGAATTAAGGTTTTCTGTTATGGTCTTCTTAGAATACAGTACTCTGTTCTTGGTAGCAGGTCCCTCATATGTGATTACCTGACTGATTGTTTCTCTATTAGGAGGTAAAT
>chr1	157089184	157089679
ACTACCATTCAACCCAACAATTTCATTACTGGGTATATACTCAAAGGGAAATAAGATCATTATACCAAAAAGACATGTGCACTTGTATGTTCATTGCCACGCTATTTACAATAGCAAGGACGTGGAATCAACTTAGATTCCCATCAGTTGTGGACTGAATAAAGAAAATATAGTACATATACACCATGCAGTATTATGAAGCCATAAAAAAGAATGAGACCATGTCCTCTGAAGCAACATGGATGGAGCTGGAGGCCATTATCCTAAGCAAATTAAGGCAGGAACGGAAAACCAAATATTGCATGTTCTCACTTATAAATGGGAGCTAAGCAGGGAGTACACATGGACATAAAAATGGAAATAATAGACACTGTGGAGTACTAAAGAGGGAGAGAGAGGGGAGGATGTGGATTGAAAAACTATTAGTTGGGTACTATGCTCACTACCTCACAACGGCAGCAACAAATAAACTATAGCTAATTAATGTTGATGAAAG
>chr1	5741677	5741972
CCGAGCAGGTCAGGGGGTCCTTGGCTACATCTGTGTACCCAGGCCCAAGCCTTCCCCCTTCCTCCCGCCAGCCGCTCTTGGGGGGGCTTCCCAGGCTCTAAAAGGAGGAGGAGACACAGAACAGCCGGAAGCCCAACAGAGGAAATGCTGTGAGAAGAAGGGGGATGAGGCGCCAGTGCTGGAGTCTGGCAGCTGAGCGGCATCATCACCAAGAACACGGGGACAGGAAGGGGCGCCACAGCCGGGCCTCACCCCAGAACCTGAAGGGATGGTGCAGGGATGGCCCTCCCCTAGAG
>chr1	167303486	167303781
GGAATTGGCAAAAGGATAGACTCACATATTAATGAAACAGAATGGAGAATCCAGGACACCCACTCAAATATGCCCAATATATTTTTGATAAATGTGCTAAAGCAATTCAGTGGAGGAAAGACTTTCAACAAGTGATTCTGAAGTAAATAAACATCTGTAAGCAAAAAAGATGACTCTCTGCCTAGGTCTCATACCTTATATAAAAATTTGCTCAAATGGATCATGAACTTAAATGTAAAATGTAAAACTATAAAACTATTAAAAACATAGAAAATCTTCAGAAATTAAGACTTGGT
>chr1	233687779	233688104
TGCTGGCTTGAGACAACCGAGGCAAGCAGAAATGACTCAAAATGAATCAACTTTTTTTTTTTTTTTCTTTTTTTTTGAGACGGAGTCTCACTCTGCTGCCCAGGCTGGAGTGCAGTGGTGTGATCTTGGCTCACTGCAACCTCCGCCTTCTGGGTTCAAGTGATTTTCATGCCTCAGCCCCCCTGAGTGGCTGGCATTATAGGCGCTCGCCACCACACTTGGCTAATTTTTGTATTTTTAGTAGAAACAGGGTTTCACCATGTTGGCCAGGCTGGTCTCAGACTCCAGATCTCAAGTGATCTGCCTGCCTTGGCTTCCCAAAGTGC
>chr1	82344732	82345057
AATTTAATTGCTTCCTTTAAGTCATACTGGATTTTTATTCTTTAGCTTTCTCTATTCACTTGCCAAAATGTTATTAGATTGGTTATCATTCAAACAAATAAATAAGCTTATGTCTTTCTATTAACTTGCCAACATGTAAAAAGGCTAGGAGATTGATTTGCTCCAGGAATTAATTTAAAGGAAATTTTTCTAGATCTAGTGTAACTTTTATTTTTTTAGTCTCTCTGTCAAGCCAATCACCTCAGTTTTGTTTTCCTGACCTTGAAATTCCCCCTGCCCCAGTCAGCTTTGGTGACATGAACTAGATATAGTTCTACTAGGTATTT
>chr1	33726944	33727204
GGATAGGCTGCAGTGTGGTGGGCACACTTACTGAGAAGTAAGCAAGCCTCGTAAAGAGGCTGTGCCTATCGATGATGTCATCATGCCCTGCTGTAGCTGGAGTCCTGCAGCAGGTGCAGGCTGGGACAGGGGTGGGTGGTGATCACAGGAGGTCAGGGCTGGCATCTCCCACATGGCACACCACTCACAGCAGCTTAGGAGCTACACACTCTAGAAGGGAAGTAAAGGGGAAGTCTGCACTGGCCATAGGGATAGCCCTAG
>chr1	143206350	143206610
GTTAATACTTAATAAACTCCTGGCTGGGTGTGATGGTTCACACCTGTAATCCCAGCTCTCAGAGATGCAGAGGCGGGAGGATAGCTTGAGCCCAGGAGTTGGAGACCTGCCTGGGCAATATAGCAAGACCCTGTTTTCCACAAAAAGTAAGAAAAAAAAAGACAAAAAAAAGTAAGTGTAATACTTAATAAACTCCTTTGTATATCTATCCTATTAATTCTGTCTCTCTAGAGAACCCTGACTAATACAGAGTCACATAAA
>chr1	25643369	25643672
GTCTCACTTTGTTGACCAGGCTGGACTTGAACCCCTGGGCTCAAATGATCTTCCTACCTCAGCCTCCCAAATAGCTGGGACTACAGGTGCACACCACTGCTTCTAGCTATGCCATTTTTTAAAAAGTGCTCTGAAACCATGGTGGAGAGGCTGTTATTCCTTTTTCAAAACGTAGAAAGGGTTCTAGACACAAGGAAAAAAACTCTTAGTTTTAAAGTCAAGCACCTTGGAAATCTAGTTTCAAACTAGATTTGTGCTCCCGAATACCTGCATGAGTCAGTTGTGTTTTTTTGTTTGTTTTTGT
>chr1	244128907	244129210
ACAACTGTAAATATGCAAATTATACTTGCTATTAAAAGGGTTCCTGCCTTCCTGAAACAAAATACTGTGTAAGTCCAATAATATGCAGATGTAGACACATAATAAATATTGCTTGATGCAGAAAACTGGTGAGATGAATTTTCTAGGTTCCAAGAAAAGCAGAAAAATAAGCTTGGAAACTTTAAATCCAGGAACTGAAAATTAATTTTGATTGAACTAATGTTGAATTTATGATCTTTTGGGAATGCACTAAGCTGAATTTACCTCTGTATTTTTTTTTGAGGCAAATTGATAGTACAGAGAT
>chr1	227963397	227963688
GCAGGCATCAGAATCTGTCTTAGGGAGAGAACTAGGTTTAGGAAAAGGTGGTGATAAGCCACTAGAGTGGAAGGTGAACCAGAAGCTGGGGGTTAGCAACTGGGCTGCCCCTGGCTGCCCCAGAGCTTACCTGTGTCCCCTCTTCTTGGGGATCCAGGCAACCTCTTGGTGCCTCTGCCTCTCTCTGCCATCTGCTCCACTCTCCCCTCTCTGTGTCCCTGCTTCCTCTGCTCAGTCTGAGTTTTATTCTTCTGTAACTCTGGCTCACTCATGGCCCACTGTGACTGCCCAC
>chr1	7647262	7647553
TCACCATGGAGACCTCGCAGGCGGCGGAAGGGAGCGAGGTCCTGCTCAAGTCTGGGGAGCTGCAGGCTTGCAGCTCTGAGCACTACCTGCAGCCGGAGACCAACGGGGTAATCCGAAGCGCCGGCGGCGTCCCCATCCTCCCGGGCAACGTGGTGCAGGGACTCTACCCCGTGGCCCAGCCCAGCCTCGGCAACGCCTCCAACATGGAGCTCAGCCTGGACCACTTTGACATCTCCTTCAGCAACCAGTTCTCCGACCTGATCAACGACTTCATCTCCGTGGAGGGGGGCAG
>chr1	2167292	2167574
CCACGTTGGCCAGGCTGGTCTCTGACTCCTGGCCTCAAGCCGTCATCCCGCCTCGGCCTCCCAAAGTGCTGGGATTACAGGCGTGAGCCACCGCATTCAGCCCGTTTTTCTTTTTAAAGAACCGACTGTTTTTCATAGTGGCTGCAGCATTTTCCACTCCCAGCAACAGCGTTCGAGCAGCACTGTCTTTGCATCCTCTCCAGCACTTGTTCTGTTTTTTGACAGCGGCCATCCTAATGGGTGTGAGGTGGCATCTCATTGTGGTTTTGGTTCTCATTTCCCT
>chr1	233429807	233430089
AGAAGATTAAATAACTATAACTGATCATTGCTTTTAAAAATAAGAAATGTTCCTTCCGTATATGTAATTACCCATTACAATACTACCCAAGTGTTCCTTCTATTTTCTCTACAGGATATTTTCAAAGAATAGGGAAAAAAAAAAAAAAAAGCAAATTCATGTGGGGAGGCCGGGCACGGTGGCTCACACCTGTAATCCCAGAACTATGGGAGGCCCAGACAGGCAGATCACCCGAGGCCAGGAGTTCGAGACCAGCCTGGCCAACGTGGTGAAACTCCGTCTC
>chr1	64865875	64866165
CCCCCACAATATCCTGCAAATCTTTGCAGCTCCCATTTCATAATGTAATTCCTGATGCTACATATGGTATAAAAACATAATACCGTAATTAGTCCACCCACTTTTATTTGAGGCCGAGGGATTTAGTGAGAAACACAGAGTCAGAAGAGCTATGTTCAAGACATGATCTTACCACCTACTAGCTGTGGATATTCATTTGTGTAGGAACTATTTACACTCACTGTGCATGCATTTTTCTAGGCTATACGGGGGACAAGGCCAACCAAGTTCTTCATTGCATGGACCTTAAAA
>chr1	55418414	55418704
ACTCTTCCAGAACCTTGTCTCTCTTCATAATAAAGTGGCATTTACTTCCCCTGGATCTGAACCAGGGTGGAACTGTGTGTGTGCATGCCTCGGTGAATAGAATACAGCAGAAAGAGACATGTCTAAGCCTAGGTCATGAAAGGCACTACAGCTTCCTCCTGGTTCTCTCTTGGGACACCCCCTCCTGCAACATGGACACCATGTCCTGAGGGAACCCAGGCTAAATGCAGAGGGCCCGTATGGTTGTTTTGTCCAATAGACTCACTAAGGTCTCATTGGACAACCAGCCCC
>chr1	240607246	240607584
TTGATTTTCAGCTTTTTCAGTGGTTGAGTGATTGCTCCTCAGGGAGACCTGAACTCCAAAACTGGTTCTTCTAACTTCCGCTTGGGACTGGGGACCTTGGTGTCTTCTTTTGTTTCCTCCTCACTGGTGGCATCTGTCATTTCTTTAATTCTTTAATAGTAAACACAGCTTCTTCCAACAAAAGCCTCTGAGGTTGGACGCCATGCCACTCAGTCTAAGCAATACGATTTCATACTCTAGATAGAGACATGACCCTGGTCCCAGTACAACCTCACATAGGAAGGTTGATATCCCAAACATGTACAGCTCATGGGGGAAAAAAGCAGGTAAATAAATAAA
>chr1	115619624	115619962
AATAGACATGGAGCTGGACTGAGCAAACAGTATTTTATTCATCCCCTGTTTTAGATTTGCTTTTTTCCTTTCCTCTTCCTTCCCTGTTGAGTTTGCCATCATATAGGCTTATTCAAATAAGGGCATAAAAGTCCTACAAAAATGCTCTACTCTGAGTTGCCAGGGTGGGAGATGTCATAGGGATTTGGGGCTAATGCTAGAATTAGGAGTAAAGATTGAGCTTCTGCCTGGTACATTCTTTGTGCCTTTATTCCTTAAGCTGTCATCATGATGGGAGGCAAGAGGTAGAAGATAGTGCTACCACATGGATAAGCCAGGCAATGTGCTAGACTTGGGAAT
>chr1	223198832	223199154
TTATGTGTGAATTTTGATCCTGTCATTATGATGTTAGCTGTTTATTTTGCTCGTTAGTTGATGAAGTTTCTTCCTAGCCTCAATGGTCTTTACAATTTGGCATGTTTTTGCAGTGGCTGGTACCAGTTGTTCCTTTCCATGTTTAGTGCTACCTTCAGGAGCTCTTTTAGGGCAGGCCCGGTGGTGACAAAATCTCTCAGCAGTTGCTTGTCTGTAAAGGATTTTATTTCTCCTTCACTTCTGAGGCTTAGTTTGGCTGGATATGAAATTCTGGGTTGAAAATTCTTTTCTTTAAGAATGTTAAATATTGACCCCCACTCTCT
>chr1	227282704	227283026
TTCTCTGCCTGTTCATTGCTCCATCCCCTGCCTAAGCCTCTGGCAACCACTGATCTTTGTACTGTCTCCATGGTTGTGCCTTTTCCAGAATGTCGTACAGTTGGAATCATACAGGACGTAGCCTTTTCAGATTGGCTTCTTTCACTGGTACTATGCCTTTGAGGTTCTTCCAAGTCTTTTCATGGCTTAATAGTTCATTTCTGTTTATCATAAATAGTATTTCATTGTGTGAATGTACCACAGTTTGTTTATCCTACAGGACATCTTGGTTGCTCCCAGGTTTGGCAATTGTGAAGAAAACCACCATAAACATTCCTGTGCAG
>chr1	143407540	143407807
TGAAACATAAATAAATTTCATGTTTAGACTTGGGTCCCAGCCCCAAGATATCTCATTATGTATATGCAAATATTTCAAAATCTGAACACATCTGAAAATCTTCTGGTTCAAGCATTTCAGATAAGAGATATTTAATCTATATATACTTATTATATAACCTAACAGTTCCACTACTGGGCATTTACCCAAAAGAAATAAAACAAAGACTTGTTACATGAATATTCATAGCAGCTTAATCCATAATAGCCTGTTACTGAACACAACTCAT
>chr1	157203876	157204143
AAGTTCCATGCTCATGGATAGGAAAAATCAATATTATTAAAAATGGCCAGATTTCCCAAAGCAATGTACAGATTCAATGCTATTCCTATCAAACTACCAATGACATTCTTCACAGAATTAGAAAACACGATTTTAAAATTTATATAAAACCAAAAATGAACTTGAATAGTCAAAGCAATCCTAAGCAAAAAGAACAAAGCTGGAGGTATCACTTGACCCAACTTCAAACTATACTGCAAGGTTACAGTAACCAAAAGAGCATAGTACT
>chr1	205916434	205916724
ATACGAGGGATCTAGGTTGCATGTTCCCTATGAGAATCTAATGCCTGATGATCTGAGTGGAACAGTTCCATCTCAAAACCATTTCCCTGCACCCTCCATTCACGTAAAAATTGTCTTCCACAAAACGAGTCTCAGGTGCCAAAAAGATTGGGGACCAAAGTTCTAAAGGAATCAATCTCTTTGCTATTATTGTTATTATTATTGTTAAGATGGAGTCTTGCTCTGTCACCCAGGCTGGAGTGCAGTGGCACAGTCTTGGCTCACTGCAACCTCTGCCTCCTGGGTTCAAAT
>chr1	203219131	203219421
GTGTGGAGAGAGTTGGAGGGAAAACGGCAAGATACGTGATCCACCTTAAAGGCTGGCAGCAGCAGGAAGCCATTATGCCACTCTGAGCCTCCATGGACGGGGATAGATGAGTCCACAGCAAGCAAGGACCGCCCTTAGGAGCCATGGCCTTAGGTAGAAGAGTACAAGGCTGTCAACCTGTAGCCCAGCAAAGAGGAACCCAGGGGAATTGATACCCACCCTTCCTCTTCTCCTGCCCTGGGGCCTCCTGTTGGCACCTGCTATTGGTTAAACCCATCTGGAAGCCTGAGA
>chr1	37338088	37338414
TGTCCCACAGAACCTGAGCCAGTCAAGTGTAGCAGGATTGGGTCTGCTGAGGCAGACTAATGAAGCAATTTAAAAACAATCGTTTGGAACACACAGACATCTGGGTAATAATAGACTACAAGACAACTGACCAGCGAATTTTCTCAGGGCCACTAATGGAGCAAGATCTACCTCAGCACATGCAGATGGCAAGAAACTCATTGGCAGTCCCACAGGTATCTTTGTGAGGTTTGGAGATATATCCACTTCACAGGATCAGCCCATCCACTCCTCTGGCATGGCCTGGCTGGGCACTGCACGTGTGTGTCTGAGGAATGCTCCTAAGCA
>chr1	147650187	147650513
TTTTTTGAGACAGAGTTTCGTTGTGTCACCCAGGCTGGAGTGCGGTGGCATGATCTCAGCTAACTGCAACCTCCACCTCCCAGGTTCAAGTGATTCTCCTGCCTCAGCCTCCCAAGTAGCTGGAATCATAGGCACACGCCACCACACCCGGCTAATTTTTGTATTTTTAGTAGAGACAAGGTTTCACCATCTTGGCTAGGCTGGTCTCAAACTCTTGACTTCAAATAATTCACCCACCTCGCCCTCCCAAAGTGCTGGGATTACAGGCATGAGCTGCCGCACCCGGCCTTGGTGCTATTTTTAAGGATATGTATATCTGATTTTTTT
>chr1	18735719	18736014
CAGCTCTGACCCCCTGGGATCTAGGAATGGGCTGCTCTTCAGGGGCTGAACAGAGGCTCTTGCCAGAGTTCTTAGCCCCAGGCCCATCACATGCTGCACCGAGGGCCCCTAAGGGCCACTCTGACCTTATTAGGCACCTGCTCACCAACCCCCCCAGGACTCCATCCCAAGAAGATATCAGAAATGAAGGGAGAAAACACTAATAAATACAGTACCTGGAACTTCCTGCCCTAAGAAACTATGGATCTAGAGGGGCCTTCACTCCCTCCCTCATTCATTCAGTCAGTCAGACAGGC
>chr1	51621408	51621703
TGCAAAAAAAGTATTTGACAGAATTCAAAACCCTTTCATGATAAAAACACTCAACAAGCTAAGAACAGAAGGAAAACTACCTCAACTTAATAAAGGCTATATATGAAAAGCCAACAGTGAATATCACATTCAATCTTGAGAGGCTGAAACCATTTCTCTACAATAAGGAACAAGACAAGGATGCGTGCTCTTACCATTTCTACCACTTCTATTCAATATAGCAGCAGTTCTCAACCTTTCTGGCACCAGGGACCGGTTTTGTGGAAGACAATTTTTTTAGGACTTGGGGGTGGGAT
>chr1	200557100	200557391
TTGAGGTGGAGCACAGTGACCATGTGTTAGAGGTTTAGGAGTTACAGGAACTGCTCCCTACAGGTGGCCTCTTCTATGAAAAGGGGACCGATGATTTTTGGCTGCAAGCTGAAGGGTAGCACCACTGTCACCTTATCACCTGCTTCTAAAGATCCAGACGTCTGCTGGCCAGAGGAGCATCTGCTGAACCTTCTCATTAGAGGAAAGGTGTGGAGGAAGGGAGTGGAGGTGTTTGCCATGAACTATTTTCATTATTCAGAAAGTCTGGTCGATGTACACTTACCCGAAATAA
>chr1	49385755	49386046
CTGATCCAGGCAGAAGCAGTAATGTGACCAAGGTCACACAGTAGCTAGTATAAAGGTCTCTGAATTTCCACATACCTCGTAAGAGGAGAAAAGTTGCCACCTCCAGGTTTCCAGTGAAAACTATACTTTCCAGGCCAGCTAACAGTTTGAAGGTCATTTACCAAGATGCTTCACACGCATGCTTGTTTACTTAAAAAAAGGAAAGAAGCCTAATTATAGCCCACTGAGAAATAAGATGTTGATGTATAAATGAAATTATGAAAAAAACATCTAATGGCATGCTTGGGAAGAG
>chr1	208336091	208336367
TAAGAGTCAGAGAGCTAAACAATTTGACCAAGTAGAAGCAGCTCTTAAATAGTGAAACTTTAGTTCCAACCCAGGTCTGTCTGACTGCCAAAACAGTGCTCTTAACAACTATATTATATTGCCTTTTTTGATCCAAAATGTTGTGTGTGAAATTACTTTGATTCAGTGGTACCCTCCAAACATTACCAGGCAAACTCTCTCAGAGGAGTAAAGGACCAAAGTAAGATGCTCAAATTATTGTGTGTGCATGTGTGTGTGTGAGAGAGAGAGAAAGAGA
>chr1	101536976	101537252
CCATGATTAAGTCTCAGGAAACAGAAATGCAAGATAAGACACAATCTGCTTAATGAATCCGGATGGGTGGGCCTGATATTAAAGGCTTCTGATGTCACGACCAACCTTAATCATAAACTACACTTTTGAATAACATCCTTCTACTTCTCCATCTTTATCCACTTAAAAAATTTTACCTTGATGTCCTCTTTCTCACACAAACTCTTGGACCTTGTGATATTTTATCAGTCTGTAGAAGAATCCATTCCTCAGATTTCCCAAAACTGGGTGAAAGATG
>chr1	48051100	48051374
TCAATCTCATGCCATGGACCATGCACTCAACCCAAGCAGCATACATGACCCTCTCTACCTGATCTTCAGACAGTAGACAAGTCACCTGTGGAGGCTGGAATGGATGAGAAATCAGAGATGAGCTGACTGAGGCCCATGGAGGGATAATGGTCTACACGGGAGGCGATCAGTCAGCGGTAGCCGTGGTTACCATTATCACTGTTATTGTTATTAAGCAGCTGCTTCCATTGGTTCGAGGCATGTCATTTTTATTTTCCCTGCTGTCTCAGACCTGC
>chr1	211742353	211742627
AAACCCAGTAAAAAATGATATAAATAGGACATTAATAAGATATAAAATGGACAATTACTTTATGAAATGTTTAGGATCTCTAGTAATCCACTAAATATAAATTAAAACAGATTATCACTTTTTATGTATCAAACTTAGTGACAAACTACTGTAAAAATTCAAAATGGGAGAGTTGGTTAAATAAATTATGGTCCATCTATAAATCAGGAAAACCATGTAGTCATTAAAAATACATTTTCCTAGATTACATGGCATATGTTTACAATATATTTTTA
>chr1	168041337	168041641
TTTTTATAAATAATCTACCACAGACTGAGTAAAAGCCTTGCATGAATACCATGGATATTAATTTGAATTCTTCCTTTTTAGATTTTCTTTCCTTAGCAATTTGTTTTGTCATTTTGGATTAGAATTATATCTGTAGAATATTTCAGTTATAATAGGGTACAACTTTTATTCCACTGAACATCTTTAGTTTTATTTAGGTCATCTGGTAGGTATAAACTTCAGAAGTTAATATTCAATATTTATAAAAACCATTAACAAGTGTGACACTTAAATAGTTTAAATAATTCTTTTGACACAACTGTTTC
>chr1	65827586	65827890
CAAATCTTTTATCAGATAGATAATTGGCAAATATGTTCTCTGTGTATGGTTTGTCTTTTTGTTATCTTTCATAGTGCTTCTCAGAAAACAACTTTTCAATTTTGATAAAGTCTAATTTATCAGTTTGTTCTTTTATGGATCATGCTTTTTGTGTCATATATAAGAAATTTTTAATTAACACAAGGTCACAAAATTTTTTACTTATGTTTTCTTCTAGAAGTTTCATAGCTTTAGGTTTTACATTTAGATTTATGATTCATTTGGAATTAATTTTTGTATCTGATGTGAGGTATGGATTAAAGTTC
>chr1	194676235	194676521
TTTGGTTTATACAGAATATTTCAAAGAGTTAGGGTTTCGTGGAATAAACCTTGAGAATGTGAGCCTATAATTTGTGCTTTGTCTTAGTAATTAAGAATCACAGTTTACCTTAATCATAAAATGACTTGGGTAACTTTTATCTTTGTCTATGATGTGGATTACACAGCCCTGGAGTAACTGTTCCATAAAGGAATTTAATAATGAAACTGTCAGTTCCTATTTTTTTTTGTTTTTTCATGGATATCAAAATATATAACTTAAAATACAACATTTAAAAAATTCTCCAT
>chr1	148517988	148518274
AATAAGGGCAGTTAATTCTTTTTGAAGTATACAGTAGGCTGGGCGCAGTGGCTCACGCCTGTAATCCCAGCACTTTGGGAGCTGAGGTGGGCGGATCACCTGAGGTCAGGAGTTTGAGACCAGCCTGGCCAACATGGCAAAACTGTGTCTCTACTAAAAATACAAAAATTAGCCAGGCATGGTGGCGGGTGCCTGTAATCTCAGCTACTTGGGAGGCAGGCAGGAGAACTGTTTGAACCCTGGAGGTAGAGGTTACAGCGAGCTGAGATTGCACCACTGCATTCCAG
>chr1	61852606	61852867
GCCTCCCAAAGTGCTGGGATTACAGGCGTGAGTCACTGTACCCGGCCATATTTTAGTCTTTATATTTTGGGGTGTGTTTTAATTTTTACCATGAAAACCTTATTTAACCAGAAGGGGGAAAAAAACTATCCTTTCAAAAAGAGGAAACAAGAGGCACTTGATTTCCTCTAAATTTTCTTTCAAAAATTCAACAACTCTAAGGGCTGATATGTGCCAGGCACTGTGTTGCAGTCTGCCATTTGAAGGTCAGACCACTTTGATC
>chr1	211540746	211541007
GAGGAGGCAGAGGCAGTTTAAATGTTCGCCAAATATCAGCATTTTAGTAAAACAACTTTCTGGTGTCTCTACCAGAGACTCTCTGATCTAATTATGCAAAGAATCACCCTCCCAGGGCTTGCTGGGTTGGGAGGAATGGTCTCCTGACTGCCACAGGGAGGGTGGGGAATCAGCCGATCCTCTTCTTCACACTCCACCCTCACCCTGCCTCCTGAAGAAGGTCCCTGAGCCTTTCTGGGGCTCTCTACTGTGACGCAATCCC
>chr1	13956358	13956659
TTTCAAGTGTTTTTTAAATGACATATTTGTTGGTTTAAGTTTCTAATGAATATTTTCTTTCTCTTAGGTTTTATATTATTTTGGCATTAGTTTTGAAACCAAAAGAGCACAGTAAGACATTGCTTTTGCCTAACTCCCTCTGCAGTGCAGAGGATCGAGTTTAGGATTATAGAGCTCTTTCATTTTGTCTTATTGATGAGAAGCTTTAGCTGTCAGCTCTGCAGCACTGGTCTTGTGTTGAGACTGGGTTAACAGTCTGGTTGTTCCACCAATAAAAATACACATTTTAAAGTTTTCTTAAG
>chr1	208919951	208920252
CACTAGACAATTTGGTTTCTCAACCAAATGGTCGTCTCTGTTTCCGTCCTTTGGCTATCTTGTCATGTCCAGTGGAGGAGCCCTTTGTAAGTATATGGGATGGCAGCGCCCATTGCTGGAGTCAATGCCCCCCCACCAAGAACAAACACCACCTCATTGACCATCTTAGTTCTTAGAGTTAACCTTAAACCCACCCCTCCATCAGCCGGGAGGAGCACGTTCAACCAGCAGCCAAGTGACAGGGACAGGACCTACCCTCTTCAAAGCAGCCTGTCAGGATATTCTCTGGGAAATGGAGCTTC
>chr1	168923936	168924224
TAAATCCTGGAGCTCATTGTTGACTTTGGACCCAGAAAGCAGTATAAAATAAGAATGTAAGGAAAACTAACACTCCAAGTACAAAGTGGGTCCAAAAACTGTAATGTTATATAGTGTTAATATATATTTCTGAAACTGGACTGTACTGAGGCAGAAAATTAAGGTATCTATTTTTTTTCTATTTTTCTTAAAAATTGCTTTTATTTAACCAATCCATTTGAAAAAGTAATAGAATTTTTAAAAATTTACTCTTAAAGATAGCTTTGTCCGGTATGTTTCAACAGTTTCT
>chr1	177257252	177257540
TGTGGCCCTGGACATTTACTGAAGCGTATATGCCACAACAAAGTGTACACTTTGGGGTAGTTAAACAAATTTCTATAGCCATACATGACAGTTAAGTGATACACAGCTTTGAGAGCCATAACTCCTCTGCATTTCTTACTAACTCTAGAAATCTAACATATCCATTAATGTATTTTTCTTTTTGCTTTTACTGTGCAGATTTAAAGAACAAAATAAATAGGTAAATATATTTTCAGAATAAAAAAGAAAACATCCCGTATTACTTTTGGGGGTGATGAAAATGTTCTAA
>chr1	215229941	215230208
TGTGTCTTAGCTGAGATGTGGACGGTTAACAAGGTACATAATGATCTACAGAAACACTGAGAAATTCTCCGTTATACCCAACAATTCTTTAGAGTCAAAAAAAAATTGTCTGAACTCACAAAGGAATGTCACCAGAAATTTGTCCAATATGGTTCTACTCTTGGGTCAAACCATTCAGATTTTCACAGTGGTGTCAGTGAAGGGATGGCATGACAGGCAAAGATAACATTTCTAGAAAAATGGATGCTGATCAATGTGTAACCCAACC
>chr1	109093132	109093399
ATTAATATAAACAAAGGGTTGTATTTCAGGAAGGTGACTCTGACAGCTGTGTGAAAAATGGATTGAAATAGCAAAGGTGTTGGAGGTGGAAAGCAGGAAATCCAGATAGGATTCTATTGCAGTACTTCAGTGAGAGAGAAGAATCAAGTCGATGCTGGGTGACAGTAGCAATGAAAAATAATAGCTACCAGGGAGAACAATCAATATGCCTAATAGGTGGGCGTGGGGAAAGGAGGAAATAGACAAAGACAATGACTAAGAAAATGAC
>chr1	39385190	39385539
TATGAAAATATCTCATGTAACCCATAAATATATACACCTACTGAGTACCCACAAATATTTGTCTTTGTTTATTTTCTTCTTCTTCTTTTCCTTCTTCCTTCCTTCTTCTTCTCCTCCTCCTGTTCCTCTCCTCCTCCTTCTCTCTCTTCCTCTCCTCCTCCTCCCCTTCCTCCCTCCCTCCTTCTTTTCTTCTTTTCCCTTTCCTTTCCCCTTTCCCTTTTTCCCATTCCCCTTTCCCCTCCTTTCTTCTTTCTCCTTTCTCGTCTCTCCTCTCCTCACCTTCCCCTTTTCCCTTTTCTTCCTTTCCTCTCTCCTCTCTCTTTTCCTTCCTTCCTTCTCTTTTCTTTTTC
>chr1	84774163	84774512
TCTGGTGATGGCCTCAACAATGGTAATTTCACTAATGGAAACATCATTTTAGGAGACCAGACCTAGAACCTGCTCCTCCAGTCTTTCTGATACACTTAATTTCCTTTATTACATTTCTTCCTGCTTAAACCTGCACTGAACTGATTCAGTATTTGGTACAGAAAGTGTGACATGGGCCAAAAACTTTTACAAATGAGAATCTCAGACTGGTTATTGCAAAAGAACTGCAATATTTTGTTAATTCATGCTAGTAGAAACTTAGAAAAATATTATTGGAAATAGATTCAGAGCAGGAATGAAAGAATATAACTTTAAATTGGCTCAAGTTTAATAATATGGATACACTTATC
>chr1	91717472	91717788
CTCCCTGGCCCTGTCACTTACTTACTCAACATCTATTGAGAGACGACTGGCATCAAGTATTGGGGATTAAAAGGGGAATTCCAGCCGGGCACAGTGGCTCATGCCTGTAATCCCAGCACTTTGGGAGGCCAAAGTGGGTGGATCACCTGAAGTCAGAGTTCAAGACCAGTCTGGTCAATATGGTGAAACCCCATCTCTACTAAAAATACAAAAATTAGCCAGACATGGTAGTGCATGCCTGTAATCCCAGCTACTCGGGAGGCTGACGCAGGAGAATCACTTGAACTCAGGAGGCAGAGGTTGCAGTGAGCTGAGAT
>chr1	86890410	86890726
AGTAATTAAGGAGATCAAATACATGTCAACACAGGACCAGGTACCCTGAGTGATACAAAGAGTAAAAAACATAGTCTTTACCCTCAAAAATAATAAGATCTAATCAGAATGAAAAGTTGAACCTCTACTAAACTATCTGAAAAACTCCACTCCATGAAACAGAAGTTCATGAAAGAGAGTCATCAGGGTGAATGAAATACTTGGACGGAACTTCATGCAGTTGGGCTTGGTTGGACCTTAAAGAATGAGTACAATTTGCATATATAGGGAGAAGGAGGTACATTTTGGAGAGAGAAAGAACAAAATTATATGATCAA
>chr1	71083217	71083501
GTCCCTGTGCTGTGTGCAGCCTAGGGACTTGGTGCCCTGCATCCAAGACACTCTAGCCATTGCTAAAAGGGGCCAGGGTATAGCTTGGCCCATGGTTTCAGAGGGTGCGAGCCCCCAAACCTTGGCAGCTTCCATCTGATGTTGAGCCTGCAGGTGCACAGAAGTCAAGAACTGAGGTTTGGGAACGTCCACCTAGATTTCAGAAGATATATGGAAATGCCTGGATGCCCAGGCAAAAGTTTGCTGCAGGGGTGGGGCCCTCATGGAGAACTTCTGCTAGGGCAG
>chr1	113113666	113113950
TTTCTTTTTCCTTGGTCACAATTTCATGGAGGGAAGATTCATTCTCATTGTAGATCTTAGCAACCTCAGCATACAGATTTTTTTTTTCTATCCTTAAGTCAAAAACTTTTACCTTTTCACTTAAAGGAAGAACTTTCCAGCTTATTCAACATTAATATACAGTATATTCAAATTGCCATGATCACTGCTACTGCACTTTAGGGCAATTATTAAGTAAAATAAGGGTTACTTGACACAAGCATTGTGATACCTCAACAGTTGATCGGATAACCTAGAGGGCTCCTA
>chr1	218774109	218774434
TTCACGTCTTATTTTTTATTTAATTTTATGATATGTATTAGATCTATTAGTGCATATTTTGGGGGTATATGTGTTAATTTGATACATTCATATAATCAAATTAAGGCAATTGGGATATCTATCACTTTACATATTGATCTTTTCATTATACTAGCAACATTAAAATTATTCTAGCTATTTTGAAATGTACAATTGATTAGTTAACTATAGTCACCTCAGTGATCTATTGAACACGAGGTCTTTTTCCTTCTAAGTGTATGTTTATACTCATTAATCAATCTCTCTTCATCCTCCCCTTCCTACTAACCCTTTCTAGCCTTTGTTAA
>chr1	219674894	219675219
CCCTGAAACTGTTTAATCTGGTGACCTTTCTTTACAGACCAAAAGAGCACTTCTTTTCTAAGATTGACATAAATGCATAAATTGTGCATCCTAAACCTTACTGGAGTTATCTAATTCTACTATAATGTCACTTCCAATTATGGGACAAAAAAAGTCAAATCTTATTCTTGCACTTCCTGGTAGAGATATTTTTCACCTGTATCAGGGCCTAGAATTGAAACTGGAAAATAAGCTACAATAGAAACTGAACTATGAAATTGAACTACAGAGTACAGAAGCCAGCTCAGAATACAATTCGTCTGTTTTTACCAAAAACCATGTTCCTG
>chr1	105803888	105804173
AAACTACTTCTCCTCCTGACCACTCTTGCCACAGTAGTTCTATAGTACATTAACTCTGCCTTTTTCTGGAACCCTAAGGATTTATAGTAAGCTCTAGAGGGCAGATTTTCAGAAGTCCAGTCAGTGAGCACCCCAACAACTTATCTGCCACTCTGTGAGCCACTACCTTTCCCTCTCCAACAGTTTCTGGATCTTGGCTTTGTACTACATTCTTTGGAGTCTTTTTTTTTAATCATTAGCCAACATCACATTACTCCAATCCCTTGCTATAGTTAATAACTTTTCA
>chr1	162038980	162039265
CTACTGACCTCACAAGAATTCTGTGGCAATGAAATAAAAAAAACAGATGTGAAAATACTATGTAAATTATCAGCTACATGGATACGAAGCATTCTTCTCGTTTTTTATTATGGCGCTGAAAGCAAGCCAGCCTTGCCTTGCTTCTGAAAGATTTGCCATGTACAAATTAAAAGTAGGTAATCTGCAGATGATTGAGATGTGTTTCTCTCTCAGTGCCTTGTGGAAAGAGAGGAATCCCAGAGCAAAACTAAAATCAAATGATCTTCTCGTATATTTCAAATTTACA
>chr1	191379915	191380183
TTTGCAAGGACCCCAAATAAAGCAACTTGATTTTATAATGCCGTTTAGAAAACACACCTTTAAACTTACATAAATTAGGTGAAAGGTTTATACGATCTGAAGAGAAACATGTATAAACTTATATAAATTAGTATATGTTCATCATTGAAAAACTAATAAAAAGGAGATCACTAGAAGGAAGATGTTAATCACCTGTAATTCTGCTGCATAGTAGATTGATGATAATATTGATTAATTCTTCTTTATTTTTAAAGTAGTGAGATTTGCTT
>chr1	86093758	86094026
GTTATATTTATGTGATGGATCACATTTATTGATTTACATATGTTGAACCAATCTTGCATCCCAGGAATAAAGCCTACTTGATCATGATGGATTAGCTTTTTGATGTGCTGCTAAATTCAGTTTGCTAGTATTTTGTTATCGATTCTTGCATCTATGTTCAACAGGGATATTGACCTGAAGTCTTCTTTTTTTGTTGTTGTATATCAGAATGATGCTGGCCTCATGCAATGAATAAGGGAGGAATCCCTCCTATTCAATTTTTTGGAATG
>chr1	179174812	179175092
TCGAAAGTAACCAGATGCAATCACATTTCCCTTCTCTCCTTCAGCTCAGGCAGAGCTGGGGGGAGAAGGGGGGAGTGGGGGAAGGGTGGGGACCGAGTCCTGGCCCTCGGGACCTCCTTGGCTTGCCTCAAAGCCTTGGTGAGCCCGGAGTTCTGGCCAGGGCCTTCTCTTCCCTGTGACACACTATGCCTGGTGGCTGCAGGCAGCTCTAAGCCTGAAGAGGCACCAGAGCCAGCTCTCCATCTCTAGCACCATCTGCTCTCCAGAACTTCAGAGCTGCA
>chr1	32093954	32094234
TTGAAGTAGCGGCTAAGTGCAAGGATTCTTAGTTCAACTCTCAGCTCCACTACTTATTGGCTGGGTGATCTGATTAAGTTTGTTACCTTCTTTGTACCTCAGCTTCTGGGGCCAGGCCCCAGACTACGTCCTTCAGATGCTGTAAAAGTGATAAAAATTATATTTATCTCGTGGATTACACATATAAGAAAGTGTTTATTGAGTGCCTACCAAATGCAAGCATTATTCTAGGCATTTGGTAGACATCAGAGAACAAAACAAAGATCTTGACCTCTCGCAGG
>chr1	184048196	184048478
AAATTAAATGGATTTCTTATTTGAAATGCCTTTTAGCTTTTTCACATTCTCTGGTTATCGATTCATTATATAACATAATATTTGGGATCTGAGAAGTGAAAATTGTAAGTATGATCTGCTTCACATGTACAAAGCCCACCTCTTATGAGGTTTTAAAGGTAAATATTTAGCACAGATATTAGACTTTTGAAACAATTTATATGTTTGTACATCAAGTTAGAATAATTGAAAACTGAATAATTGAGAGAAAGTATTAAAAATGATTCTGGCAATTTAGTTATCC
>chr1	72619884	72620166
GACATACCAGAGACTGGGTAATATATAAGGAAAAAAGGTTTAATTAATTCACAGTTCAGCATGGCTCAAGAGGCCTCAGGAAACTTACAATCATGGCAGAAGGGGAAGCAAACATGTCCTTCCTCTCATAATGGCCGGAAAGAGAAATGCAGAGCAAAGGGAGGGGGGAAAGCCCCTTATAAAACCAGCAGATATAGTGAAAACTCACTATTATGAGGACAGCATAGAAATAACTGCCCTATGATTCAGTTTCCTCCCATCAGGTTACTCCCATGATATGTGG
>chr1	165802487	165802923
GCTGTGGAGGACGAGGACATGCCACAGCCTCAGTGGAAACTTCTTGGTCCTTCGGTGTCTCTCAGTGTATTCGATTGCAGGTACTGCTCCAGACACCACTTTCTCTATTCTAGGAAGTTTCCCAGGCTGCCTCAAGAAATGTGAAATTCTTTTCTTTTCTGTGTAGTACATAAAATAGATACTTCTGGGCAGCTTCTTACCTTTCTCAGATCTGAAAATCCTGAATTCTGAGACACGTTTGGCCCAAGGGTCTTGGGTAAGGGATTACGAGCTCTTTTTCTCAGCCCCATCTTACAGCTGAGGAAACTGAAGCCCCTGGGGGTTACAGACCTTGCTCAAGATCTAGCATTTAGTGAGTAGACTAACAGACATCCTGTTTTCCACAAGTCACTCCCAGGTGCCAGAGAGGCTGGGTCAGAAGGAATGCATAGCCCCAG
>chr1	64914494	64914930
CATACAAAAAAATGTGAGAATGTTTCAAGCATTTACTAAGTGTCTACCATGTGTTGAGTACGTTATGCACATTAAGTCACTTAGTGTTCTAATTAACCCTGTGATAAATATGCAAGTGTTTTTTACACACGTATGATGTGTTCTACAGCATTATTTATATCAGTGACAGATTTTAACACCAGGAAAATAAATTGTAATAAACCCCTTCTCTAGAAATTAAGAGTGTCATGTGTGTTTGTATTGTGTGTGTATAATTGTTTGTTGAGACATGGTCTCACTCTGTTGCTCAGGATGGAGTGCAGTGGCGCGATCATGGCTCACTGCAACCTCTACCTCCAAAGCTCAAGCAATCCTCCCACCTTTCTACCTCCCTCGTAGCTGGGACTGCAGGCATGTGATTCCCAAGCCTGTCTAAATTTTGTTGCTGTAGTAGTACT
>chr1	38423963	38424279
GCTTCAGTGACATCATAGTGCCTCCCTGGCAGACACTGGGAGGACCTTCACTTCATCCATTCCCATCGCCTTGATTTCACCTTCATCTTCTCACTCGGGACTCTGATATCAGCCTCCTTGAGGGTCTCCAGCTGCCAGTTTCACCATTTCTAATCTATCTTCCACCCCGTGGCCAGAGCACTCTTTCTAAAACACCTCTGGTCAGGCCACTCCTCTTTAAACCTTTGTATCACTTAGCCGTTGCGATATAACAAACGACTCCAAAATTGAATGCCTTAAAAGAGGTCAGTGGGCCAACTCCACTGATCTCTGCTGGG
>chr1	4808521	4808837
GCATGAAAATGATCAGTCTGCCAATCACCCAGTGGGATGCAGGTGTTCATGTATTCTTCTTCACAGGGAGAGGGGAGATGGGAGAAACGTGGCAATTTGAGGGTAGTAAATGATTTCGAGAGGAAATGACTGCACTTGGAGTACATACAATGACCTGGGACAAAGTCTGTTGGGCCCACAGAGCAGACAGTGGCTGGTAAATGATTCTCTTTGGAATTCTGAATGGGACCAAAATAGGGAACAATGATTTGGGACAAACCTCTGTCCAGGTGCACTGACAGACTTCATTCTTTCTTCTTGTGATATGAGTTAAGTTA
>chr1	97427962	97428320
CAAGGTGTGGGGTAGCAACCTGGAATCAAACACGTTAATCTGATGTTCTCTGAGAGGAATAAAGATTATAGCAAGTCTCACATCAGTTCAGGCCAGGTTTTCTGCTGAATGAATTATGTAAAACCATTTGGTTTCAGTATGTTTTGGATTTCAGAATTGTTAATGAGGGATTATGGAACTGTATTGTAATTATTTTCATTGTACAGTTTTATAAAAAGGTTTACAGAGATTAAGTAACTTGCCCAAGTTGTCTAGCTAACAAGGAAGCTTCACATAAATCCAGCAGTCTTACTATTTGCTAATAACTGCTGTCCTACATGCAGTTTCTTCATTGGGTATTTCCAACCTCTGGCCATTTG
>chr1	174662784	174663142
CAAGTAGCTCTGTGTCAGACTGAATGGCCTGGTGGAGTGTGTTCACAAGAAGATCTCCTGACCCAAGAATTGCAAAGATCTGGGGTATCTAGCTTCATCTTTTTGCATGTGGAGGTCCAGTTGTTCCAACACTATTTGTTGTAAAGACTGTCTTTTCTCCATTGTATTGCCTTTGCTTCTTTATCAAAGATCAGTCTACTATACTTATATGGGTCTATTTCTAGGTCCTCTATTCTGTTTCATTAGTGTATTTATTCCTTTACCAATGCCACACCATCTTGATGATGGTAGTTTTATAGTATGTCTTGAAGTTGGGTATGTCAGTCATCCAGCTTTGTTCTTTTCCCTCAATGTTGTTT
>chr1	146825586	146825860
TTCCTTCTGCACTGTTTGGCACTTTTTTTCTTAAATCGGATGACTGCATGGTCATCCAATTTATGAAATTAGTGTGGGTCTGTTTCTGTTTCTGGACCAACCTGGGCAATATAGTGAGATCCCATCTCTACAAAAAATAAAAATAATAAATAAATGAGTAAAATTTAAAAAATAAGTGCATAGAGCAGATGGAGTCATAGGTGATAATTTATAAATGATTGTCAGTTTCTTGGCTACATACGGGTGTTGGTAATTCAGATGTGTTGGGCATTCAG
>chr1	193666994	193667268
GCAAAGAGATATCTGCACTCATATCTTTATTGCCACACTATTCACAATAGTCAAGACATAAATCAACTGTGTCCATCAACAAATGAATGAATTAAAAAATTGTGGCATATATACACAATGGAATGCTGTTCGTCTGTAAGAACAAAATCCTGTCTTTTGTGACAATTTGAATAAAAGTAGAGGACATTATGTTAAATAAAATAAGCCAAGCACAGAAAGACAAATATCACTCATATGTAGAATCAATATTTTTCTTGTATCTTCTTAAGATACTT
>chr1	36583016	36583300
ATTCACCTCTCTGTGAGAGTTTCCTCATCTGTAAAGCGAAAAGGAGCAGGCATCTAACGGAGCACCCGCTTTAGGACAGCATGGGAAGAAACACTTTTATTTCACTAACTGTGCTCCACAGCTTGAGGACACTGAGGCCCAGTGATCTGCTCTGTCCAGGGCCACATGGCTGCTCAGTGGGCCCACATCTGACTGTCAGGCTCTGCTGCTTGCCTCCTTTCAGGGCAACCTGTCCACCCACCCAGCAGCAATACAGCCATTGTCTGACCCACTCCCCCAAATGCA
>chr1	40346663	40346947
ACCGATTCTCCTGCCTCAGCCTCCCGAGTAGCTGGGATTACTGGTGCATGCCATCACGCCGGCTAATTTTTGTATTTTTAGTAGAGACAGGGTTTCATCATATTGATCAGGCTGGTCTCGAATTCCTCACCTCAGGTTATCCGCCCACCTTGGCCTCCCAAAGTGCTGGGATTACAGGCGTGAGCTGCCATGACCAGCCAAACATCTATTTTTAATGATGATAAGTCTTATTGCTTTTTAGGGAACCTATTTTGTTTTTGTTTGTTTGTTTGTTTGTTTCTCTTT
>chr1	160200536	160200915
CAGTGTTGGGGGGTTAGTAATGGGAAAGGAAGCCTGAAAAGGCTTTGTGGCTTGTGTTACTGTTCAGATGAAACTGTTGAACTATTTTCCACTCTTCTCCCAAGCCTAATTAAGTAAAAATTTCCTTTATTTAAGTGTCCAGATATTTAAACTACAATCTTATCAAGGAAAAAAAAATCTAAAAACCCATATTTTATCTATGTCTTCAGGAAAGTGGGTTACTCGGTCACGCATCTTGTCCTCACCAAAGGCCTCTTCCCAGCTTGCAATGGCAAATGCCACCACACCTGAAGCTAGTCACTGCAGACTGACAGCAAGGGATCCATCCAGGAGTAATTAATGCAGGCATTTACTGAGCACCCAATGATTACCTCTGACAC
>chr1	120960522	120960901
CTTATTCCCCCTTTATACACTTCATGATGATGAGAGTATCAAAGTGCTTGTTGCAATATTTATTTCACCAAGGAGGAAAAGGTCAGTTTGGACCAGAAAGGTCAGAAAAAGTTATATAGGGAAGGCAGTTGATAAGCTGGTTTTAAAGGATATGGAGCATTTGAAAAAGTGGAATGTGCATAAGGCTGGAAATATCAAATATCTAAATATAGAACAGGAACAATGATGAAAAGACTTTCAAAATGCTTAGCAAAATGAGAATTATATTTCTTTCTCAACTTTTTTGTTCTAACAGCAAAAGCAACAGTGGGGATCAGCATCAACTTGGGCAAGTAAGTTTTTCTTGTCATAAATAGGCTGATTCAACTGAAAAAAAAATG
>chr1	188573738	188574033
TGACTTAATTTCTTCAACTATACTTTAAAAACTTGAAGTGTAGTTATTCCATTTAGTCTACATAATACATCCCTCCCTATTGCAATGATTCAAGGATAACAAACTTGATCTGATGTCTAGGAAAAACGTTGCAAATCTAAACTTGACATTTTAGTAACTTAAGCAATTGAAGAAGCTTTCAAGAAATCAAATCTCAGAATGCAATGCGAATGACATCTTTTCTTTTGCTGTAGTATCTAAAGCTAGTAGGAAACTAAATAGAGCAGACTATCTAAGCCTAGCTCTAGAGGTAATTT
>chr1	232067164	232067459
CCTTTGCAGCAACATGAATGCAGTGGGAGGCCATTATTCTAAATGAATTAGTGCAGGTACAGAAAACCAAATACCATGTGTTCTCATGTGTAAGTGGGAGCTTAACAATGGGTACACATAGGCATAAAGATGGCAACAATAGACACTGGGGACTCCTAAAGGGAAGAGACAGGGAGTGGGGCAAGGACTGAAAAACTGCCTATTAGGTACTATGCTCACTATCTGGGTGACAGGATCATTTATACCCCAAACCTCAGCATCACACAATATACTCATGTAACAAACCTGCCCATGTA
>chr1	227523976	227524253
GCATCAAGCTACATAAATATTAGCACCATTTTTTATCTAGTCCAGTGAAATGTAAAACTATCCATCAAACTGTTTTTTACCAAAGCAGTCAACAAGAAAAATTGTTTTACTTCTGATATATGCTTTGCTCCTCCTCCTCTTTGCTAGTAATACTTTTGAACACTTTAAAGAAAGTACAGTCGGCCCTCTGTATCCGTGAGTTCTGCATCCATGGATTCAACCAAATACAAATTGAAAATATTTGGGGGCAAAAAGGATGGTTTCACTTGTGCTGAACA
>chr1	200796686	200796963
GCACCAGCATGTCACATGTATACATATGTAACTAACCTGCACATTGTGCACATGTACCCTAAAACTTAAAGTATAATAATAAAAAAATAAAAATAAAAAAAATAAAAGCCCTACTCTACAGGAGGTTCCCCTACTACAATAAGAAAAAGATGATTACCCTACTGAACAAAGGCTATGAATTGGCAATTCAGAAACAAAAAAAAAGAAAAATAACCAAAGATATTGATTGTTCATAATGATTTTAAAATATTAAAATTAATGACAGATACATATTTCTG
>chr1	218698213	218698486
TGTGTGGCCTGGAATCAGTGGGTGAAGTGGGAGTCCTTGTTAGCAGGATCCCCTCTCGCTTTGCTGGAAGTTTTTTTCTTCTTTTCCTTTTTCACCCAATAAATTTCATTCCCTTCACCCTTCAATGTGTCCGTGTTCTTAATTCTTCCTGGTCATGTGACAAGAACCCAGTTTTCGCTGCACTAAGGAGCAAAGTTCTGCATCACTATCTGCAGCTGAGCAGAAGGGACAAGGCAGTCATGGACTCCAGAGAGCAAAAATATTACCATTAAAA
>chr1	111155567	111155840
TCATAATAGCCAAGATAGGGAAACCTAAGTGTCTGTCAGTGGACAAATAGATAAACAAATATATGTACACACACACACACACACACACACACACACACAAAGAATATTATTCATCCTTAAAAAGAAAAAGATCCTGCCATTAGCTATAACATGGATAAACCTGGAAGACATTATTCTAGTGGAAATAAGCCAGGCACAGAAAGAAAAAAATGTTGCATGATCTCACTTACATGTGGAGTCTGTTTTTAGAAGTCAAATATACAAAGATAGGGAG
>chr1	167333924	167334197
AAAAAAGAAAAGAAAGGAAGGAAGAGAAAATAAAAGGGCAGTCTTGACCCTGCACTTATAAGTCTTATCTTTTCCCTGTTAAAAAAAAAATAAACTAGGCCTGGTGCAGTTGTTCACGCCTATAATCCCGCCACTTTGGGAGGCTGAGGTGGGAGCATCAGTTGAGCCCAGGAATTTGAGACCAACCTGGGGAAAACAGTGAGACCTCATCTCCACAAAAAATAAAAAAAATTGGCTGGGTGTGGTGGCATGTTCCTGTGGTCCCAGCTACTCT
>chr1	180966498	180966771
CAGCAATTTGCACTCTACCTTGCAGAAAAAGTCCCTAGACCAGTAGATCTCAATTTTTTACATGCTTAAGAATGTTGTGGAACACTACAACTGACCAGTCTCATTCCCGGAAATTCTGAGATTCTGATTCAGCTCCAGAAAACTGTATTTTTAACCGGCACTGTAAACAATTCTGATATAACCCATCTCCTGGCCCACATTTGAAAATCACTGCATGGCACTGAAAGACTAAAGGGTTAGAGAAATCTTCACTTCTCCCTGCTGCAGAGAGATC
>chr1	24661310	24661587
CCCAGCAGGTCCCTCCCATGACACATGGGGATTGTGGGAACTACAATTCAAGATGAGATTTGGGTGGGGAAACAGCCAAACCATATCAGCATCTGTTGACAAAATGACTCGCACATGAGTATTTATATAGTAGCTTTATTCATCATAGGTCTAAATTGGAAACAACCCAAATGTCTACCAACAGGAGAGTAGGAAAAACATAGTATATTCAGACAATGGGTTCTACGCAACAATTAAAATAATGAGCTATAAGCCAGGTACAGTGGCTCACGCCTGTA
>chr1	164683885	164684162
TATAAATTGCTTTGGGCAATATGGCCATTTTAATGATATCAATTCTTCCTATTCATAAGCATGAAATGTTTTTCTATTTGTGTCATCTCTGATTTTTGAGCAGTGTTTTGTAATTCTCATTGCAGAGATCTATCATATCGCTGGTTAGCTGTATGCCTAGGTATTTTATTCTTTTTGTGGCAATTGTGAATGGGATTGTGTTCCTGATTTGGCTCTTGGCTTGACTATACCACATTTTCTTTATCCAGTCTGCCATTGATGGACATTTAGGTTGATTC
>chr1	182099708	182099992
CACCAGTATAAGTTACTTAGTCTTTCTTGACACCTTCTCATTACACATTTGGCATCACATTCTGGGGAGGAACTGTGATAGATGTTGGTGCCATCCAAACCTGCACCTCAGCTCTGAGTCTGAAGAATGCAGGAAAAGAGCAGAAGAGTAGGAGGAGCTAAAGCAAAGATAAAGAATAGAGAGATCTGGAAACTTGTAGTACAAACCACTTTGAAAAAAAGACTATCAGGAGCAGTAAAATGTGTATCTTTCCCTGGTGTTTTCCCTTTTTATATCTACCTTTCA
>chr1	225810405	225810689
GGGACCACAGAAAAAGACTGTAGATATTGTATATCACGGCACCCTAGCACACAACAGAGGCCAATTATGCTTACTAAAATGCCTTACTAAATTATGCTTACTAAAATTATGCTTACTAAATGGTAAAACCAGATTGTGAAACAAAAACCTGTACCCCTATAAACTTTACCATTCTAAAGCCAGGCTTACCCACGTGGACTTCAGGTTACCCCATACATGTCTACATAAGAAAGTACCCAGCAACCTACCTATATGTTATCATATACCCTACCTATATGTTATCAA
>chr1	128510	128796
AAAAGCCCCTGGGAGGCAAGAGCAGGGCCTGCAGAGGCTGTTCTCAAGTCAAAGCTGGGCCTGTTGATGCCACCGGGAAGCAGAAGGTGGGCCTGGAGAGTTTGACTTGAGGAAGTTTTGGGCCTACATTGGCCGCCATTAGCTGGACAGGAACTGGGCCAAAAAAGGCTGTTGTGAGGCAGCAGTTGTGCCTGTAGACCCAGCCAAGAGGAAGAGGTGGGCCTGGAGAAGCCCCCATGAGGCAGAGGTTGGGCCTGTAGACGCTGACAGGAGGCAGGAGCTGGGCC
>chr1	43006085	43006371
ACTTGAGTGCCCATAATCTTCCTTCGTGGGAAGGTTTACACAACACTTTAGTGTTCATTATTTCATTTGCACCTTAGGACAGCCTTGTGAGGTAGGCAGTACAGAGTTATTCTTCCCATTTGACACAAAGAAAAGTTCTTCGGGAAGTTTCAAGGTCCGCTTATTTTAAGCTGCTTCCCATAAGATCTTTGTTACCTGAGAGTTTAAACATCTTCTAGCAGGGCAAGGACTCCAAGTTTAGTCCTCATTAAACACAGTATTCCCAAGCCCAGTGTTTATATATGGAT
>chr1	95890471	95890752
GGGTCTATCATAACATCTATGGTGTTTTGGCACATATGTTTATTTAAATGTTTATGTGTCTTCCCTAAGAGACAATAAACCACATTAGGGCCAGACGTGTGTGTGTTCTGTTTGTCTCTGTCCTCAGTGCCAAACAGAGAACATAACATATGAATGTTGTTGAGTGACATGCTCTGTGTTAATAGTGGGGGCGGGGAGCCATGGGGGGCAGTGAGGTTGACTTCCCAGCTACTGGGCTGCCCTTCGGGTTTCAGAGTCAGTATCTTCTATCCTCACAGATGC
>chr1	236756921	236757202
TCTTTGCGTTCAATTTTGCTTTCTATCAATCTATTCTCTTCACACTGCTGCCAGGGTGATCTCTAACAAAATCACATCTGATAATCATAGCATCCGCTTATGCATTCTGAGGGTTTCATATTTTCTTTGAAAAGAAAATACAAAATTCTACATATGACCTTTCCCACCTGGCCATCTTTACCTCTAATTCTCTTCACCACACAATAATCTCACAGCTGGTGATCTGTTAGAATTCTCACCACTTCTCCTTTGAAGTGCTTCTGAGGCCTTTCTGAAATTCTC
>chr1	205773637	205773945
TTTTCTGAAAAGTGTTCGGATAGATGGATGTAAGAGTTTTTCTTGTAGGCATCCTTGATTGTTGCTTGAAATGTTAACTTCATGAGAATGTTTCAAGAAATAGTTGTAGAGAAAATCTTCATTCCCTATGGGAAAGAAAATAATAAATGACTAGATCAGGAAAAAAATGGTGTAGGAAGACAAATTCTGTTTGAATAACTAGGTGGGAAGAAATCCTTTGCAAACTTTGAAATATATTGATAGTAAATAATGCCATAAATGACCTTTACATTTTGATAAGGGATGCAAGGTCTCTACACAGATCTAAAT
>chr1	41334002	41334310
CCGTCTTGTATTTCTGGGAAACTAAGGATACGTTCCTTGGCATTGAGAAAAATGCTTAAGTAAGTTTATCATATCATTATTAAAAAAGAAAATTTGGACCATTAAACTAGGGGAATAATTAAGCAAACAATTGCATATCCATTCAATTGACTCTTACATAATAACTTAAAATGATGGTTATAAAGATTGTATAACAACACAGAACAAGATAGATAATATTTAGTGAAAAACAGAATAGGATAGCATACAGTAAAATATACAGTGTGATTAAACTGCATTTTTAAAAACTGTAAAAAATAAAAACCAGAA
>chr1	57069063	57069360
CCAGGTTCATGCCATTCTCCTGCCTCAGCCTCCCGAGTAGCTGGGACTACAGGCGCCCGCCACCACGCCCGGCTAATTTTTTCTATTTTTAGTACAGACGGGGTTTCACCATGTTAGCTAGGATGGTCTCGATCTCCTGACCTCGTGATCCGCCCGCCTCGGCCTCCCAAAGTGCTGAGATTACAGGCGTGAGCCACCGCGCCCGGCCTCACGATAGCTTTTAAATCAGCATTTATTCAGCCCTGATAGATGCCAAATGTTTTCACATACATTGTTTTGTTGATTCTTTATATATTTA
>chr1	146419967	146420264
CATGCTGTAGAACTCATCCAGGGAGGAAACCACTGTCACCACCAGTAAGAAATAACACCGAAGATGCAGGGAGCAACAATTGCAGCAATTGCTCAATCCTAGGCTAACTGCAAAGCCACCAGCACCACTCCCACTTGTTCGCTTTGCAACAGATATTGTAGCAGCTGCTACATGGCCTCCACCAGAAACAAGAGAAAGCATAACTGAATCTGCTTCTTTTTTTATTAATTCCGAAGTGGAAATTCAGCACTGGCAAACAGATTGGCAAAACCTAAGTCATATGCTTGTACCCTAGCTG
>chr1	28888187	28888474
CATGTTGGTTAGGCTGGTGTCGAACTCCACACCTCGTGATCCGCCCGCTTTGTCCTTCCAAAGTGCTGGGATTACAGGCGTGAGCCACCGCACACAGCCTAATTTTTTTGTATTTTTAGTAGAGGTGGGGTTTCACCACGTTGGCCAGGCTGGTCTCGAACTCCTGACCTCAGGTGATCTGTCCACCTCAACCTCCCAAAGTACTGGAATTACAGGTGTGAGCCACCATGCCCGGCCCATTTAAAGTTATGAAAGGAGCTGGGTGCGGTGGCTCATGCCTGTAATACC
>chr1	161064716	161065003
TAAGAAAATGACAACTCTATAGACAAATGGGCATAGTATAAAAATTGGCAATTCTCAGAAGAGGAGACTCAATGGCAATGAAGAAAAATGCTCAACCTCATTAGTTCTCAGACACATGTAAGTTAAAATTATAATGCAAGACATTTCACACCCATCAGATTGGTAATAATAAACAAGCATAAAATTGTGTGGCTAGTGTACATAAATTGTGATAGTCACCTTTGGAATGTAAAGTCTAATGAAACTTTAAGTGTAACTTATGAACAAGCACTGATGATTTTTTGGGTG
>chr1	245081971	245082302
AAGGGAAGGGGAGAAAAAGGAGGAGGTAGAAAGTAACAGAGAGATCTCCTGACCAAGAAGGTAGAACATTACCACCCACCTAGACAATGACATTTTCCCACTCCCCAAACATTCAGTGAGATGACAGATTGGAAATAACCTAGAAATTAGGATTCCCACTTACACCATACCCACAACTCTTATTAGCTTCCCAACTAAAAGAACTGGAACTTTACTCATCTATTTGGCAGTGGGAATACTCATTAAGATGAGTATGGATAACGATGACATTTTTATGAGTTAAGAAACTTCCCAAATCCTAAACAAATTTCTATAAATAATTAGAAGAGTTG
>chr1	195751379	195751710
AGAACTAATACAGGAAGATTAGATAATACATACTCAACAGTGTTTATATTTGTAGAGTACTTTGCAAAACACTCTCACATACACACAGATACTACGAAGTTAAATTAAGTCAAGCCTTTGACACTAAACAGCTCTAAGTCTAATGGACCCTACAATAAATCTGGAGTTATTCCAAGAGAAGTATATAATTTGCCCAAGCACACACACTTTATCAAAACTAGGAACCAGAAAACAGAACTTATGTCTTTCCCTATTGTGTTGCAAGTCCCTTGTTCATTTTCTTCCACAAAAGTTACCTTTATATTCTGTAGCTGTCTGCATATACTATAGCA
>chr1	111676844	111677156
GGAAGGGTGGCCTGTGGGACTGCTTCTTGGGCCTAGGACAATGGTGCATAGCTGCTTGGCTGATCTAGGGATGTGTCTGCAGGAGGTGACCCACAGGATAGTTTCTGAGGCCCAGAACATGAGCAAACAGCTGCTCAGCTGGCCTGGGGGCTTGCCCTCCAGGGGCGGCCTGTGAATTTCTCAGTCCTGGGGCATAGATACATATTTGCTCCACCAGCCCAGAGGCGTTTGTACCAGGTGCCACCTGTGGAGCTGTTTCTCAAGTTCTAATTGTAGGCACAGGGGCACTGGACAGGACAAGGGCCTGTCTGCA
>chr1	24311176	24311488
TCTTGCCCTCGGCTCAGCGGGCACCGGGAGAAGAATGCGATCCCGGAGACTGCACCGTCTTAAATATAGCAGCACTGAGACAGTACAATGACAATGGATGAGAACTATGGCATCGGGGACAGGGGGCCAAGGGGAGGGGCCATTCCGTGTCTCCAGCCTGCTGGGCAGCAGCGACAGGTGGAGCTGTCCGCCGCGTCCCCCCACACTGCTCCTCCTCTCAGCTGGGTCCTTTCTGCCCAACCCAAGCCCCTGTTAAAATGGAAAGGAGGGAACGGCTCAGGCATGGTCGTATGGAGGGCAGATCCCGTGCGGC
>chr1	228689069	228689427
TACTAAATGATTGATTTAATATAATCAAAATCTAAGATTGATTCATGAAAGTCTTTATATGCTAAATTACAGAACTTGGACTGTATTACGTAGAGGTCAGAGCTAGATTCCACTGTAGGAGATGAGGTGTTGACACCAAAAGGGTAGGTGCAATTGCTCAGGGAAAAGGAAGACAGTGGGCTAAGTCATTTCTCTCTACATACCAATGTTTGAGAGGCAGGTGGAGGAAGAGAAAGCTATCAAAGAAACCAAGAAGTAATAGCTGAAGAAGTAGGGGGAGAGAAGGAGAGGATTTCCATAAGATGGCAGAGGTCAGAGGAGTCAAATGCTGCGGAGACAAGGCAGTGCAAAGAAAAACA
>chr1	41293721	41294079
CCTCAGCCTCCTGAGTAGCTGGGACTACAGGCACCCACCACCATGCCCGGCTAATTTTTTGTATTTTTAGTAGAGATAGGGTTTCACTGTGTTAGCCAGGACCTTGTGATCCGCCTGCCTTGGCCTCCCAAAGTGCTGCGATTACAGGCGTGAGCCACCGCGCCCGGCCTCAGAATTTCTATAGACCAGTGACTGCTGCATGCCTTCAGGTTTCCTCCCTTTTGAAAAGAAAGCATCTATAAATGTTACCTCGTGTCTGTTGCACCACTGTGTGTTAGGTAGGTAGTGAGCAGACAACTTATTTCTTTAGTTCACAGGTCGTCGGGACAAGAAGAACCACATTGAAGGAGGTATCCTTG
>chr1	229893523	229893797
TGGCTGTGGCTCACAACTGTAATGCCAGCACTTTGAGAGGCCTAGGCGGGGGGATCACCTGAGATCAGGAGTTCGAGACCAGCCTGGCCAATATGGTGAAACCCCCTCTCTACTAAAAATACAAAAATTAGCTGGGCGTGGTGGCAGGCACCCGCAATCCCAGCTACTTGGGAGGCTGAGGCAGGAGAATCACTTGAACCTGGGAGGTGGAGGTTGCAGTGGGGTGAGATTGTGCCACTGCACTCCAGCCTGGGCAACAGGAGCGAGACTGTCTC
>chr1	45630410	45630684
CTTGCCTCACTGCAACCTCCGCCTCCCGGGTTCAAGCAATTCTCCTGCCTCAGCCTCCTGAGTAGCTGAGATTACAGGCACCTGCCACCATGCCCAGGTAATTTTTGTATTTTTAGTACAGACAGGGCTTCACCATGTTGGCCAGGCTGGTCTTAAACTTCCTCACCTTAGGTGATCCACCCACCTCAGGTGATCTGCCTGCCTTAGCCTCCCAAAGTGCTGGGATTACAGGCATAAGCCACCGTGCTTGGCCTATTTGAATATTTTTTAGCCCG
>chr1	74682589	74682886
AGCAATGTCAGTAAAGTCTCAGGATACAAATCAATGTGCAAAAATCACAAGCATTCCTATACACCAACAATAGACAAGAAGAGAGGCAAATTGTGAATGAACCTCTCACTCACAATTGCTACAAAGAGAAAAAAAAACCTAGGAATACAACTAACAAGAAAAGTGAAGGACCTCTTCAAGGAGAACTACAAACCACTGCTCAAAGAAATAAGAGAGGACACAAACAAATGGAAAAACATTCCATACTCATGGAGAGAAAGAATCAACATCATGAAAATGGCCAGACTGCCCAAAGTAA
>chr1	167426910	167427207
TGATCCACCCGCCTCGGCCTCCCAAAGTGCTGGGATTACAGGCGTGAGCCACCGCGCCCGGCCGCAAGTGAACTGTTTCTAAGAAAACAACCAGAAAAATGGTGAAGTGCTATTTAGACACTTCAGTGTTGGCAATCAAGGTTTGAAGTAAGCATAATTTCCCAGGATTACCCTTAACGTGTTTTCTATTTGGGGATATAAAGCGAATCAACAATGCACTCTTCCTCTGCAATAAGGAGCATGGGTTTGTTGGTTGCCATTAAAGCCTGAGGACTCAGACTCATTGCTTGTTGATAAC
>chr1	142516180	142516547
ATGCGGGCAGGTCTTTCCCATGCTGTTCTTGTGACAGTAAGTCTCAAGAGGGGAGTTTTGCTGCACAAGCTCTCTTTGCCTGCTGCCATCCATGTAAGACGTGACTTGCTCCTCCCTGCCTTCTGCCATGGTTATGAGGCTTCCCCAGCCACATGGAACTGTAAGTCCAATTAAACCTATTTCTTTTGTAAATTGCCCAGTCATGGGTATGTCGTTATCAGCAGCATAAAAACAGACTAAGACAGTACTCCAGCTTGGGCTACAGAAAGAGACCCTATCTCTATAAAAATAAAATAAAAAATGTTCCTGCTATTCAATACTACATCGTATCTTCTTCAGGATAGTTCATTTGGGAATCGCTAAGTTTA
>chr1	50043897	50044264
TCCCAAAAATTCATACATTAAAACCTAATCAGCAATGTGATGCTATTTGTAGACTGAGTCTTTGGCAACTGATAAGGTTATAAGGGTGGATCCTTCATAGATAAGATAAGTACCCTTATAAAAGTGGCCTCAGAGAGCTGCCTTACTCCTTTCGCTAAGTGAGGACACAGCGAGAAGGCACATCTATGAAACAGAAACTGGGCCTTTACCAGACACCAAATTTGCCAAATCCTTGATCTGGGTCTCCCCAGCCTCTGGAACTGTGAGAAATAAATTTTCATTGTTTAAAAGCTTCCCAGCTTATGGCATTTTTTAAATAGCAGCCCAAACAGACTAATGCAAATGTTTGTACTGATAATCAGGTACTG
>chr1	208070030	208070407
CTACATACTAGTAGTTAGAATGTAACATTGCCTGTTTCTTTTTAGGGTTTCCAGAAAGGAAGCAAAGCCACAGATTTGTCAACTGGTAATGCTTTCTACCTTCTTTTTAATAGTTGGTTTTGGGTTGTTCCCACTAAGATTATATCTAATAATAAAGCTTGATTACATTTCTATTCCTTTTGATTTCAGATGCAAGCTATTATTTTGGCAGTATCACTTAATTTTAAATGCAGATGTCTATAAAAATGCCATTGTGATATCTAATACAGAAGCCACAGTTTGAAATTGTCCCAGGAGACTAGCCTATTAGGCCCTGTTACAGAGGCTTATCAGAGGGCTCTTAGTGAATCCTAAGAGGGAATATCTTTTTTGGTTAGC
>chr1	44619514	44619891
AACTACAATTTATATGTAGTTTTACTGTTAAAATAATGAGCTTTACTGATATTTTACATGAGCATTGAGATGGACATCTTCACTCTTTAAGTCATTTGGTCACCTGTCATGTGAGGGACACGATGCACGCTGAAGGCAGATGGAGATCTCAACAATGTAAGAGTTGACAGTGGTGCCTATGATATGTTGCAGTTAGCATGTGCCTAGTTAAGCGATTTGCTGATTATGTTAACCAGTTTTAGCTAAACATGTCCATAGAATGAACAGATGGTTTAAAAAGATTCCTGCAGATCGGGCATGGTGGCTCACACCTGTAATACTAGCACTTTGGGAGGCTAAGGCGGGTGGATCACCTGAGGTCAGGAGTTCGAGACCAGC
>chr1	205266405	205266706
CAATGCTATGTGACTATTCACGTTGGCCTCAGCCTAAAAGACATAGAAAGACGTCTCCACAGCCCCATTATCTAGGGTCAAAATGAAATTTGTATGATTGTCTGCACTTTGGATTTGTGCATGTGTGTTTCTTTCTCTACTCTATTTTTACATATCAAAATCCACTGGTTGTCTTAAACATCTTGACATTCAGTAGACACCCTTAAATTTTCAAATACCTCTATAGGATACAATGCAAAAAAGCATAAATTCTCTATGATTCTTATGTATGTGACAAGCATGAACAACAAATGTTTGCGTCT
>chr1	163800730	163801031
CTACTCAGATCAAATTATACTCATGTTCAAGACTCAGATCAAACCCCCACCCATGAAACTAGCTGTCTCTAAACCCCCAACCAGACCCGTTTTTACATCTGCACTTCCACTGTGAATTGCATGTGACTCTAATCACCACTTGCCCTCCAGTTTGTTTGGTGCAATGCTTAAGAGCATGGGTCCAGACTCAGGAGCTGGATCTCTATCCCCAGTTCTGCACTTAGCACTGTGTGAACTTGGGCTTCCTACTTATAATGACCTTGAGAGCAGAGACCATTTGCCTTCAGTGTTCTCTATTGACA
>chr1	21622163	21622443
AAAAACAATCCAACAGTCCAGAGTGATAGGCAAAAGTTTTTAATTGTATAGATTAAAATAACTTTGGACAAAAATTAAAACTCAGGCAGAGAATGTTTTTTTTTCAACAACACACACTAGCAAAAACAAAGGCACAGTAAACATTGAGGCAGAAAGTTTCCAGCGTAGAGATATGAATATAATAATAGACACAGGCAGGGATGATTAATAAATGATAAAATGTTTACAGGATGATCACTGGAATACAGGACATTTCTACTTTTAAAAACCACTCTCCCAAA
>chr1	208182047	208182327
AGATGCTGAACCTGTGGATATGGGGGGCCAATTGTATTTTGTATGATCTCAAGCCAAGTTTCTATGCATTGTTTCGTGGAATTCTGAACATCGTCATCATAAATTATGCCATTGTCCAGAAGCGTATTTCTAACACAGAATTTTCCTGACTTATATTTCCAAATAGTAGCTAGATACTTTCACATGGATGTCCTCGGCAATCCAAAATGTTAAGCTTAGGATATTCAGAATGTCCCAAAGTTGTCATCACAGCCACCAAATCCAGCCTCCATGCAAATTTA
>chr1	95295980	95296270
AAAGAGAATCAAACTAGGATCAAACATCTTTTCTGGAACTCTGACTGCTGGAAGAGAATGGAATAGTATTTACACACTCTGAGAGGAAAAAATTATGGCATTACAATTAGTATTGTACATCAAGCCAAACAACTGTAGGGATATTATGTCACAACAAAGGTATCTTCAGGCCGGGCATGGTGGGATCACCCCTGTAATCCCAGCACTTTGGGAGGCTGAGGTGGGCGGATCATGAGGTCAGGAGATCGAGACCATCCTGGCCAACATGGTGAAAACCCGCCTCTACTAAAA
>chr1	226318877	226319167
GAGACAGGACAGGAATAACCATATAAAAGGCCCGGAGGTAGTGGGGCCCCACCCCACCAGGGCTCCCCTGCCCAGCCCCCTGCACATCTCACCCTCCATGCTTTGAAGTCCTGGAGGGGTGTGGCCAGCCCCCAACTTGGGCACTCCTCCTCTCTCTGACACTCCCCTCCTGACACCTACTTTCAGGATCCTGGGGCCTCAGTTTCCTCCCTTCAAGGAGGATCCTGGAGGCTGCCAGCCTGGCCTCCCCAGGACGCTGGGACCGCAGCAGGCAGGTGCAAGGCCAGCTCC
>chr1	108768833	108769126
CAAAGTCAGTCCACTAATGGTGAAATCTACTTATAATTATTGTGGAGTTACAATTTTAAAAATTCTCTAGGCATACACAGATACCTTCATTCAACCTCTCATGTCTTAAGAACATCTCAAATTCAGAAACAAAAAAAAATATGTTTCTCATTCCATGTTTCACTTTTCAGGGAATGGCTGCACCATTCATATAGCTTCTGAAACTGAAAACCTGGAATGTATCCATGACATTTCCCTCTCCTTCATCTTACACATCTAAACCATCACCTACCAGTTTCACTCTCCAAGTTTCTC
>chr1	197574351	197574644
TCAACATAAGGGGAAGCCAGTCAGACTAACAGTGAACCTCTCAGCTGAAACCGTACAAGCTGGAAGAGATTGGGAGCCAATAGTCAACATTTTCAAAGAAAAGAAAGTCCAACCCAGAATTTCATATTCAGCCAAACTAAGCTTTATAAGCAAAGGAGAAATAAGGTCCTTTTCAGACAAGCAAATCCAGAGGAAATTTGTTATCACCAGACCTACCTTGCAAGAGCTCCTGAAGGAAGCACTAAACATGGAAAGGGGAGATCACTACCAGCCACTACAAAAACACACTAAAGT
>chr1	227055890	227056186
ATGTATCAAGCGGGATGGTGGAAGCACAGCTCTGTGCAGGGTGGTAGCAAAAAAGAATCCCACCCTCTACAGGCACATCTCAGGCAGATCCATTTTAGGAAAAGTACTTCTGGAAATTGGGGATTTGGAAGTAGATTCCTTTAAAGTGCTTAGGTGCCTGTGTAGGCCTTGGGAAGTCTTCCATTTCCTCCAGGAGTCTGCACACTGCTGTTCAAAGATTGCTCTAGGAAGTTTTCCATTTGAGATAGGTAAGGATTAGTCAGAAAATACGATACAAACTACAAGGTTGTTAATGTA
>chr1	163976070	163976366
TTATTTTTTTGAGACAGAGTCTTGCTCTGTTGCCCAGGCTGGAGTGCAGTGGCGTGATCTTGGCTCCCTGCAATCTCCGCCTCCAGGTTCACACCATTCTCCTGCCTCAGTCGCCCGAGTAGCTGGGACTACGGGTGACCACCACCACGCCCAGCTAATTTTCTTTGTATTTTTTTTAGTAGAGATGGAGTTTCACTGTGTTAGCCAGGATGGTCTCGATCTCCTGACCTCATGATCCGCCCGCCTCGACCTCCCAAAGTGCTGGGATTACAGGCGTGAGCCACCGCGCCTGGCCCA
>chr1	153653988	153654287
AGACATTGTTCAACAATAGGGGACATTAAACAGCAAGCCCAGAGGGTAATGTTATCCACTGTTAGAGGGCTTAATTATCCTGAAAGGAAGACTAGCCTTCACTGGTGGGGCGCAGTGGCTCACGCCTGTAATCCCAGCACTTTGGGAGGCTGAGACAGGCGGATCACCTGAGGTCGGGAGTTCAAGACCAGCCTGACCAACATGGAGAAACCCCGTCTCTACTAAAAATACAAAATTAGGCGGGTGTGGTGGTGCAAGCCCGTAGTCCCAGCTACTCGGGAGGCTGATGCAGGGGAATCG
>chr1	65115648	65115947
GTTGAAGCACCATGTCAGGTACAGAGTCAAGGTGCTAAAAGTGAAGCAACCCTGCACTTCCAGGCAGCTAACAGAAAGAGGGAACAGGCAAAGACAGCCTTTAATAGCCAGGCACTCAGACAACCAAGACTAATGCCTCAAAGAGCTCTACAATGCCTCAATTGTAAAGCTAATCAGACAATTCACTAGATGTAATTTTTGGGTTAACTCTCTTCCCTTTTCTGGGTATTAGTTTTTCCACTGAAAAAAAAATGAAAGAGTTGAATTAGGTAACTTTGGTCTTTTCCAATCCTAAAAGCT
>chr1	19092645	19092946
CGATCTCAGCTCACTGCAACCTCCGCCTCCCGAATTCAAGCAATTCTCCTGCCTCAGCCTCCCAAGTAGCTGGGATTACAGGTGCCCGCCACCACACCCAGCTCATTTTTTGTATTTTTAGTAGAGATGGGGTTTCACCATGTTGGCCAGGCTGGTCTCGAACTCCTGACCTCAAGTGATCCACCCGCCTTGGCCTCCCAAAGTGCTGGGATTACAGGCGTGAGCCACTGTGCCCAGCCGGTAGCTTATATTATTTTAATATAAATTTTTGGTAAATGACTTAGAAACTGCCTCTTTCCTCC
>chr1	62848437	62848738
GACCAATTCGATAGAATAAAACTCAGAGTGGTATAACAAGGACAAAACCAAAATAGCAGAGTATGTGGCAGTAGCTTGAGACATCTATGAACTCTAAAAATAAAAACAAAAACCAATACTTTCTGAAGCAGAGAACCATACACTTGAATAGAAAAAAAAATGCTCCTGAATTTTCAGTAACGTTCAGCTGAAATTTATACTTCCTTAAATTATGAATGTAGTAAACCAACCACAGCAGTATTACCAGTATATAAGATTTTGTCATTAATAGAAACATACATTTACTATTATTATTATTATTA
>chr1	218061747	218062035
AAGCTCCAGCTTTAACCATCACCTATCATCTTAACACAACCCAATTCTTCTAGCAACAAAGTATGACAGCTGCAACTGCCAACAGACAATTTTACCCTTCCATGACCTTGGCAACATTGAAAGAGCACTGCTTTCCCACTGATTTGATAGTCACTATTGGAATAATGACTCTAGATAATCACTACAAATAAACTTTCTGTCTATAATAGTAGCCATTCCATTTCTGGTTTTAATGTTATTCACCTTCTTCCAAATAAACATCTTTTCCCAATGCCTGGAAAGTTCCAAC
>chr1	216970829	216971117
TTATAATGATTATAAAATAGGCTCCAAGGTGAGCCTCCAGGAATGACTTCTAGAACACGGAAGAATTCTCCACAGGAAAATTGTTGCTTTTTTGATCATTGAGAAAGTGGAGAGTCAAGAAGTCACCACCGGAACTACTGAATTTGTTTATCTAACAACACTAACTGTGAGCTAGGCATCAGGAAGTTATGGCTACCACTTCCACAACTAGTTCTTGGTAGTCATGAAACTGGTGACTGAATACTAGAACATTGACCATTAGCTGCTACATAAATGGCCTCTTGAAAGA
>chr1	235776090	235776647
AAGCTACAGTTAATTGCCCATACAAACAGAGTTTTTATTTAAAATGGAACAAAATTTAATGTCCATAAATTTAACTTATGAATGTAAATTGAATGACATAGATCAGTAATTTGTCCTAATTGTTATAATCTACTCAAAACAAAACATTGGTAAAGCTTTTGTCTACAGAAAAATTACTTTTTTGTGTCTATAGATAAATTACTTTTTTGTTGTTGTTGTTGTTTTTTTGAGACAGAGTCTCGCCGTGTCACCCAGGCCAGAGTGCAGTGGCACAATCTCGGCTCACTGCAACCTCTGCCTCCCAGATTCAAGCGATTCTCATGCCTCAGCCTCCGAAGTAGCTGTGATTACAGTTGGGTGCCACCATGCCCAGCTAATTGTTTTGTATTTTTTAGTAGAGATGGGGTTTTGCCATATCAGCCAGGCTTGTCTTGAACTCCTGACCTCAAGCGATCCACCTGCCTCGGCCTCCCAAAGTGCTGGGATTATAGAAGTGAGCTACCAAGCCCAGCCTATACATAAATTACTTACAATATATGGGATGTATTATAGTAAAAT
>chr1	217891814	217892371
TTACCATTCAAAAACATATGAAAGTTACAAGAAAAAGTTAGAGTGAAATAACCAGTTGTATTTCCATTCTACCTTGTTCCATAGAGGATATGAGGTAGACAAATTCCTTATGCTAAGTTTTACAAATAGATTGCCAGAGAATAATATCACTTTGCATTTGTAAGAATTTTACACTTTAGAAAGCATTTTCCTGTATCTTATCTCATTTAAGTTCTTGAGCAACTCTATGAGGAAGGTATTTTTATGCTTATTTTACTGACAAGGATAATTAGTTTCAGAGAAGAAATGTGCCTTTGCGAGGTCACAGAATGGGCATATTTCTGAGCCAAGACTCACATCCCATTTCCTCACCTCAGGTTCTGTGTTTTATCCTGTTCTCTGAGAGAGGCTAATTACAGACTTTGAGAGGTTGAATAGACAGATTGAAATGGCCCAGGCAGGGAGAGGAGATGTCTCCCTTGTAGCATGTGACAAACAGTAGCCTTGGCTGGGAGTGACTAAGAAAACAAAGTAAGAGCTTGAGAATCTAGATAAAAACCCAAGATTGTCCAGAACCCC
>chr1	176932847	176933419
ATACTTAGGTTGTTTCTTGGTTTTGGCTTTTGCAAATCATACCACTCTGATCTTTCTTGTGTGTGTCTCCTAGTACACATGTGTAAGTTTCTCTAAGGCATTAATATTTATCTAGCAGTGGAATTGCTAGGTTATAAGATACATGCCTCTTCAACCTTATTAGATAACACTAATAGTTTTCTAAAATTATTGTCCCAATTTGCATGCTTATTGGTTGTTTATGAGAGTTTCTTTCTGTTGCTCAATATACTTGTCAACACTTGGTATTATTATGTTTTTAGTTTTAGTCAAACTGGTTTCATAGCAGTGTCACATTGTAATCTTAACTTTCATCTTCCTGATTACTAATAAAGTTAAGCATCTTTTCATGTTTTTACTGAGCATTCAGGTTCCTTCTGTGAAGTTCCTATTCTAATGTTTTTCCCTTTTTTATATCAAGCTTTGTAAGAGTTGTTTACATTCTGATTATAAATTATTTGCTGTTATGTTTTACAGATTTGTTCTCCAAGTTTGTGGCTCGTCTTTAATGACCAGGGTTTCAAATATATATATAATTAAAAATATTAATTTTTT
>chr1	38140144	38140716
AACCTCAGACCTCCAATCTTTTTGTCACCCAATCTAATAGGTGACAATAGATATTTTTCCTTTTTTCCCCATGTTCGGTCACCAAGTCTTATGAATCCTCTATTAAATTTTTTTTTTTTGAGGCAGAGTCTTACTCTGTTGCCCAGGTTGGAGTGTGGTGGCGTGATCTCAGCTCACGGCTCCTCTGTGTCCTGAGTTGAAGCGATTCTCCTGCCTCAGCCTCTCAAGAAAGCTGGGATCACAGGCATGCACCACCACGCCCAGCTAATTTTTGTATTTTTAGTAGAAACGGGGTTTCACCATGTTGGCCATGGTGCTCTCAAACTCCTGACCACAAGTGATCCACCCACCTTGGCCTCCCAAAGTGCTAGGATTACAGGCGTGAGCCACCTCACCCAGCCTCTCTTAAATATTTTTATATCTGACTGTCTTCTCTATCCCTACTGTCATGCCTTAGTTTAGGCCCTTAATGTTTCTGGAAAGCCCACTTAATGATTTCCCTACCTCCATTTTCACCTCCTCCAATTCCATTCTGCCAACACCTAGAAGAAAACACAAATCTGGGTGGGCACA
>chr1	75076678	75076974
TTATTTTATTATATTTATGATGTAAATTTATAATTATAAAATAAATTTCTATTTTAATATAAATATAAATTTATATTTAATTTAACATTAAATAAATGTAGATTATAATTTATAAATTCCTTTGAGGAATTTATAGTTATTCATTTGAGGTTAATATTGAGGTTAATTCCTTTAAGGAATTTATTATTTATTTGAGGGATTTTATAATAATCAGGACGTTTTCCATTGACAGTGACAGAAATCCTATTCAAACTAATGTTTGATGTTTATGATAAATGTGCTTTAACTGACACAGAA
>chr1	22689752	22690048
CTTCTGTTTTCAATGATCTTTATCAGTTTTAATGTTTGATTAATAAATTTATCAAAGACCACTGTTAGGTAGAAAACCAAAATTCAGTGCAGTACCGTACTGGGCCATTCTTTTAAAAGTGTCTGTGTTTTTGAACATTGAAAGTCCAAACATGAACTACAGAGCAGAAAAGCAGTATTGGAATAATGACGTACCATTTCGATAATTATCTGTTTCGTTTTGTTTTGTTTTGTTTTCTCTCGAGACGGAGTCTTGTTCTGTTGCCCAGGCTGAAGTGCAATGGCATGATCTCAGCTC
>chr1	103695490	103695775
ATTAGAGAGGCAAGAGCAAACACATTCAAAAGCTAGCAGAAGGCAAAAAATAACTAAGATCAGAGAAGAACTGAAGGAAATAGAGACACAAAAAACCCTTCACAAAAAACCTGAATCCAGGAGCTGGTTTTTTGAACAGATCAACAAAATTGATAGAATGCTAGCAAGACTAATAAAGAAGAAAAAAGGGAAGAATCAAATAGATGCAATAAAAAATGATAAAGGGGATATCACCACCGATCCCACAGAAATACAAACTACCATCAGAGAATACTATAAACACCTC
>chr1	243244207	243244492
TGCAAATTGTAAAGAAATAATTGAAGATCCCAGTAGGGTTGAGCAGAGAACATGAATAGACAATTCATAACATAGAAAACAGAGATGGTAAACAAACATATGGATCATTATTCAGATTCATTTGTAATCAAAGCAGTGTAAATTTAAATAATGAGGTAATATTTATTTGTTGTTAAATTAGCAAAAGTTTATTGCTGTGTTATAATAAAGAAAAAATAATATCAATAAATTATGGTGTATTATTTTGGTACCATTAAAAATGGAAGGTTGTGTAAATTATGTTGCA
>chr1	110490820	110491111
GGGAAGGGTGTGAGATGAGGCTGGAGACAGGGAAGGTCCCTGAAAGACATGCTAAAGATGTGGGTGCAACTCTGCAAGCTTAAAAAGGTTGTGATTATATTTGTACTTCTAAAAGATCACTCTTGCTGCTATGTGGAGAGAAGGGAGTAAGACTGGAGTTAGTGTCAAGAGGGGACTGTGAGTCCAGGTGAGTGATTATTATAGTTTGGAATAGGCAGTTGGGGGCGGGAGGTGGTGGCAGCAGAATTAAAGAGAAACGACCAGATCCCAGAGGTATGTAGCAACTAAGATC
>chr1	85685588	85685879
GGCTCTCCATTTAAACATTTTAAGTTGAGAAACTGGAAATCTGAGTCAGAAAGCCACAGCAGCTAAGTTACAGGAATATGAAGTAAACTCGAGTGGGCCACAAGGAAGCTTAAGATAAACCAGAGAATTGAATGAAGCAAGTGGACAGTGAGAAGAGATGGCATGAGTAGAAAGAGAGACTTCATGTCCCTAATGATTCTGTGGTTTCTATTTGAGTCTATCCTTACAATCTTCCTCCTCCTTCTTGCAGGAATATGTTTCAGTTATTTGCAACCTAAAGGAATCTGACTAG
>chr1	187937414	187937691
GGTAGGACTTTACTTCTTATAAATTGATCCAGACTTAGTGTTTGAAGAGGCAAATTGTTCAGTTTTCAAATGTGTCTACTCACTTTGCCACACTCAGCGTCAGCCCTCAGATCTATGAACTACCACAGGCAACTCTGCACTATAGCCCACACAATCACCACTACATAGCAGGCATTCCAGCCCATAGAAATTTTCTTACCAAGATAAATATTTATCCTCCTTTCTGTTCCTTCTTCCTGAATATTTTATATTCTAATTAGATTATTTAAAACACTACT
>chr1	101032922	101033199
GAGACTCCATCTGAAAAAAAAAGAAAAAGAAAAAAAGCACAATCTCATCTTCCAATTTTGCTTAACAGGGAGCTCAAGCTGTTATTATGTGCGTATATGTGTTGTCACATTAAAACGCTGATGAGTCAGCACAGTATGGGGGCATGTTTTCATATGCTGAACTGATTAAATGACCTCCAAATCATGCTTGCTACGTAAAACTGTGAGTGCAGGAATCAAGCACCATTAACATAAAATAAACCATAATAGCTGTTAGGATTGTGATAATGCCTTGTTCC
>chr1	61278124	61278411
AATTTATTCATTTAATATATCAGAGTATCTTGATGGTTGCATGGTTTTCCAAGGTATGTATATACCACAATTCACTTAAACAATTATTGAATATCAGAATTTTTCCAATATTCAACATTATAAAACCATTGTCACAAACATTATTTTGCTAAATATTTGAACAGTTCATGATTATTTCCTTAGGATTAACTCCTAAAAGTAGAACAGATAATCAGAAGATATAAGGCATTATATATACTGACAAGTTACCCTCCAGAAGAGGATTACCAATGTACATTTCTACTAGCA
>chr1	169284662	169284949
GCAGTGGGTTCCCTTTTGGCCCAGGGTATGTTTAGAAATGTCGTCTGGGAACTAGGACCTGGAACAGGGCCTCATGATTCTGACTGGTGACCTATCCTACTGTGGCTGAGCTGGTATCCAACATGCAAGACAAAGCCCTCCCCACTTTTCCCTCTCCTCTCCTCAAGGGAAAGGAAAGTGTCTTTTTTGGAGCCATGAGCTGTGTAGTCTGGGGTTAGGGGAGGACTGATGCCAGCACTGCCTTGGATGATCATTACCCAACCTGCTGCCAAGTAAAAAACCACCTAC
>chr1	42180804	42181109
TTTTTGCAATGTATGGCCAAATTACCTAAGCCTTGATCCTTTAAGTTAGGAATCTATCCCAAAGACACACTAGCAATATGTAAAATGATACATGCACAAAGCTATTTGTCAAAACACAATTTGTAATAGTAAATAAATGAAAACAACCCCCAAATGTTCATGAATTAGGGACTAGTTGCATTCATAAAACTGAGAATTATATGAATAATTCTCAGACACAGAAAGGAGTGAGGAAAATCTCTATATATTGCTATGAAGGAATGTAAGTGAAAATACAAAATTCAGAAGAATGAACATAATATGCTA
>chr1	143213372	143213677
CATTCCAGAAATCCTGGCTTACTTATCACCACTCTCTAATCAACTGCAAATAACATTTTAAAACTAAGTGCAAAGAGAATGATCAGGAATATCATAAAATCTGCATTTATTTAAAAAAAAAAAAAGGAGCTTACAGTGAAGTAGTCTCAAGCAATTGCTTTCTTTTTTTTTTTCTTTTTTTTCTTTTATTATTATACTTTAAGTTTTAGGGTACATGTGCACATTGTGCAGGTTAGTTACATATGTATACATGTGCCATGCTGGTGCGTTGCAACCACTAACTCGTCATCTAGCATTAGGTATATC
>chr1	212906067	212906363
TCTCATTTGATTCCAGTTTATTTATTTTGTTGGAACTACTAAATTTTCACAGATTTGTTTGCACCTGGGAAGAAGTCAGGGCACTTCTTCCTGGGGGCCCGTAACTCAAGGAGGGGAGACCTCTTCCACTTTCCAACTGGTTTGAGTCTGCAGAAGTTTCTAACTTCTCTTAGCATGGCTCAACACCAATTGTTATTTTAGAATTTCCAAGTTCTTCCAAAATCCTTCAGGCTATGGGCAGTATGTCGTGAAAGAAATTTAAATAGTAAATAAACTGATGAGTTCTTGTAAGCCATA
>chr1	160991519	160991815
TGAGCATGATTTAATACCACCTCTTCACTCATTCTCTTCTCTCTCCTCAGGTGCTGGATGGAAATAGTAACCCCTATGACATTTTCCTAAAGGACTTGGAGCCGCCCATTGTAGCCAGATTTGTCCGGTTCATTCCAGTCACCGACCACTCCATGAATGTGTGTATGAGAGTGGAGCTTTACGGCTGTGTCTGGCTAGGTAGGTCACTAGCCCAGGAAGCCTATAGACTTTATTAAAAACTCCAACTTCTGGGAAATGAAGGCAATCAAATCAGAAAGGGATGGGATCAGTTACTCC
>chr1	153674355	153674614
TGGATTCAAGCAATTCTCCCTCCTCAGCCTCCTGAGTAGCTGGGATTACAGGAATGCGCTGCCACATCTAGCTAATTTTTATATTTTTAGTAGAGAAAGGGTTTACCATGTTGGCCAGGCTGGTCTTGAACTCCTCACCTCAAGTGATCCATCCACCTCGGCCTCCCAAAGTGCTGGGATTACAGGTGTGAGCCACTGCACCTAGCCTCTCTGATTCTTAATTATAACTTGTAAAAGCAATACATAAGAACAGTTTTTGA
>chr1	69536721	69536980
GTGGAAGTCTAAGTCTCTTTGAAGGTCTCTAAGAGCCTGCCGTATGAATCTGAGTGCTCCTGTGTTGGGTGCATATATACATATATATTTAGGATGGTTAGGTCTTCTGGTTGAATTGAACCCTTTACCATTATGTAATGCCATTCTTTTTTTTTGTTGTTGGTTTAAACTCTGTTTTGTCAGAAATTAGGATTGCAACCCCTGCTTTTTTCTGTTTACCATTTGGTTGGTAGATTTTCCTCCATCCCTTTATTTTGAGC
>chr1	85706247	85706518
TGGTGGGTGGGAGTGGAAGAAAGCTGCTTGAAGATGATTGGACTTGGTTTAGGCCTTAAATAATTTTTGGATGTGAGTAACTGAAGGAGAGAATGAGAATTCTAAGGGAAAGGCATTTTCAAAGGACAGTAGGTAGATCTATTTACATATCTATAGCTGCTGTAACAAAACAACTCCAACACATATAATGGCACAAAATTGACAGAAGCTTATCTCTTGTTCACTCAAAGTCTAGCACAGATGTTCCTGATTGATTCTCAACTCTTTTTTCC
>chr1	72960425	72960696
ATGTATTTATGAGTTACATGTGTTATATTGATGCATGTATAAAATATGTAATGATCAAATCAGGGTAATTGAGATATTCACTGCCTCCAACATTTGTTATTTCTTTGTGATGTGAACACTTCAATTCTTCTAGCTATTTTGAAATATACAATAAATTATTGTTAGCTATAGTCATCCTACTGTGCTACTGAACACTAAAATTTATTACCTCTATCTAATTCTGTTTTTTACTCATTAACCAACCTCTTTTCATCCCTCTCCTCCCTAAAACT
>chr1	220327015	220327278
GCTCCTTGGGATGCTAACTGATTTCTTGGTCTCTTAGACACTGTGTCTAAAAGAGAAGGAAAATTGGATAAAGATTATATTCCGGGAGGCAATTAAACAGTTTTAAGCTCTGTTAGATTCTACAGCAAGAATCAAAAAGAAATAGAAAAGCACAGTCCATCATTCTCATTGCACTGTATTTTTTAGAAAAAAAATGAACATTTATTCACAACTTACAAAGTAAGTCAGTTCACATTGACCCTACTGATGCTGAGAAAGCAAATT
>chr1	224059137	224059400
AAACCATGTCTTCCCCTTTTTTGTGTATATATATATATTATATATATATAATATATATATATATATATATAATATATATATATATATATAATATATATATATATACACACACACATACATATATATACGCACATATATATGTGTATACATATGTGTGTGTGTATATATATATATATATATATATTTTTTTTTTTTTTTTTTTTTTTTTTTGAGTCTCGCTCTGCCACCAAGGCTGGAGTGCAGTGGTGCAATCTCGGTTCACTG
>chr1	225711223	225711516
CTCAGTCTCCAGGGAGGACCTCACCAATTACTCCATCAAAAATGTGTCTGCCTCTGCCTGCACACCACCACCTCTATGACCTTCATTATTCCCAGCACCCAGCCCCATATAAAGGAGACAGGAAACTTACTGTATTTTCTTGTCCCCTCTCTGCCCACATTTGCAATCAGGTCAACTGACTGGACTCCTCTTTCACTCAGGTGAGTCTCCCTCTGGTATTTTTAGTGTTCTTAAATGCCAGTGGACCTTGGTTGGAATCATCCCAATTCATCAGACAATTCAAAATAGAATAGG
>chr1	241802337	241802630
TCATAATGGAACTTACAGCAGTCAAAACACTATTACCAACAGAAAAAATAGAGTGCTTTCATAAATAAAACACGAGGCACATTAATAAATGGTTATTATATTAAAATGCTTCAGGTATTTAAAACCACCCAAAGTTAATGCTAAAATCAAAATGAATATGTTCCTTCCAATAGTCTTACTATGTTTCTTCATAAAACATTTCTGTAAACATAATAAAACTTGTTTTAAGTGTAACTTGTGAATTTATTTGACTTAATCACGTTTAACATTTTTATTTGATCCAAGCAGTCGGGC
>chr1	197608369	197608663
AAAGTTTAGTGCTCAACTTGTTTTATTCTTGTTTCTTAGAGGCATTAAAATATTAATAAAATTTATTTTAAGATTATGATTATTGTGAGAAAATTATAATTTGATATACAAAATAACTTATAACTAAAATTTTAAAATTATATTGACTTTCAGAAAGTATAACCTTACTATAAGTAAAGTTCTTATACTATATATGATATAATATAATATAATCCAATACTATATGAAGCTAGACTGTGATAAATTAAAGAGGTACACTATAGACTTTAAGACAACTACTAAAAACTCAAAATGT
>chr1	88332846	88333140
TCTCTAATTACCACGTCTGAGACCTTTCTTCATGCTGGGATGATGCAGACGGTCTCTTGATTTTTTAAAGGTCAAATTACGTTGCTTCAGTATCTTCTGGTGATGGGCCAAATGAGACTAGCTTAATTTAATATGTCTCTGCTGCTTTTCTTTCAATCCAAAGGGGCATCCATCATGGGCTTCTCATTCTGACTGATATTGATCAGGTAATTGCCCTCAGCTTGTCAAACTATCATGATTTTTATAAGAATGAGTCTTTTCTAGAAGAAAGCAGACCCTGAGAGAGATAACAAAG
>chr1	114927844	114928113
GGAGGCTGAGGCAGGAGAATTGCTTGAAGCCGGGAGGCGGAGGTTGCAGTGAGCCGAGATCACACCATTGCACTCCAGCCTGGGCAAAAAGAGCGAAACTCCATCTCAAAAAAAAAAAAAAAAAACCGAAACAAAACACACACACACACACATACACACACAAAAAAAACACTGCACCATCACTGAAAACTTTCTCTTTCCAATCACTACTACTACTACTTTAGATATTAAAGGTCTGGATGACTAAGTGGTATATGTTCAAGGAATGTT
>chr1	99675751	99676020
GTCAATAAATTCAATAATTTTATGAAAATGGACAAGTTCTTTGAATAACACAATCCATAACAATAGATGGAGTTTATTCCAAGGATTCAAGACTGGATTAACATTTTAAAAGCAAAGGATTTTTGTTGACATTATTTATATTAAATTTAATAGAATAAGGAGGAAAAAGCATATAATCAACTTAATAGATACAGAGAATATACTTGATAAATAAACCCCACTCATAATAAAATTCTCTGAACAAACTACAAATAGAAAGAAACTTTCTAA
>chr1	225808458	225808780
AGCTGATGAGCAACTTCAGCAAAGTCTCAGGATACAAAATCAATGTGCAAAAATCCCAAGCATTCCTATACATCATTAACAGACAAACAGAGAGCCAAATCACAAGTGAACTCCCAATCGCAATTGCTACAAAGAGAATAAAATACCTAGGAATACAACTTACAAGGGATGTGAAGGACCTCTTCAAGGAGAACTACAAACCACTGCTCAAGGAAATAAGAGAGGACACAAGCAAATGGAGAAACATTCCATGCTCATGGATAGGAAGAATCAGTATCATGAAAATGGCCATACTACCCAAAGTAATTTAAAGATTCAACGCT
>chr1	154761408	154761730
ATTTTGATCAGAGTGTAGAATCTACAATACCTAAGGAGTTATGGCTTAAGCACCTTTGATATCACCACCCAAGGCTCAGGAAAAGAACCTGCAGGAACTGTGTGTAAAACGGGTGGGGTAGAAATTAGAGTGGCTTCTCTTCTCAGCTTTAGTCTTCAGAGTGGCCGATAAAAACAGAATAGAAACCTAAGCATTCCTTCCTCCTCTCTGTCCCCCGGGGGAAGGAAGAGAGAATAAATGCCACATCTCATTAAGCTTTTACGATCTCAGGCAGGCAGAGTAGGACCACACCGGAGGCAGGCAGAGGGCTGGGGGAGGCTGCA
>chr1	243028954	243029225
CAAAAATTAACCGGTGTGGTGGTGCATGCCTGTAATCCCAGCTACTCGGGAGGCTGAGGTGGGAGGATCGCTTGAACCCAGGAGACAGAGGTTGCGGTGAGCCGAGATGGCACCACTGCACTCCAGCCTGGGCGACAGAGCGAGACCCCCTCTCAAAAAAAACAAAAAACAAAAAAACAAGCACACACATTTAAAAATGTGTGAGCAAGCACACACATTTAAAAATGTGTGAGCAAGCACACAGAAAAAAAGCTTTTTAAAAAACCTTTTTA
>chr1	233637196	233637467
ATTTTTTTGTAGAGATGGAGACTCCCTATTTTGCCCTGGCTGGTCTCAAACTCCTGGGCTTGAGTGATCCTCTTACCTCGGCCTCCCAAAGTGCTGGGATTACAGGTGTTACCCGCCGTGTCCTGTCTAGTACATTTTATAAAAAGGAGAAATGTTACATATTGTTCTGAAAGAAAGTTCATTGGCACTAGTCAAGTTTTGGAGAGCTGGCTAGCAAGCTCTGATTGGTGAGTGACAGTGGTGGGTAAGATTAGTCTTAGAGTCACGGCAGA
>chr1	28430601	28430896
AGGAGATCAAGACCAGTCTGGCCAACATGGTGAAACCCCCGTCTCTACCAAAAATACAAAAATTAGCCAGGCGTGGTGGCAGGCGCCTGTAATCCCAGCTACTCGGGAGGCTGAGGCGAGAGAATCACTTGAACCAGGGAGGCAGAGGTTGCAGTGGGCCAAGATCGTGCCACTGCACTCCAGGCCTGGGCAACAAGAGCAAAACTCCGCCTTAGGAAAAAAAAAAAGAATTCAATCCCAGTCCAGTCAGGTTAACTGTCTTCCAAGAATTTTTTTCTTTTTTAGACAGTCTCTCG
>chr1	179762148	179762443
ATCTAGTGGCTGCATGGTCTGAATTTTTTTTTTTTTTTTTACTCCTGATGCATCTTAATTAACAAAAGTGAAAGGGTGTATCTGTTGGTCTGGATGTCAAAATCCATCCAAGGGAATATAAAACTCACTACTTGGTTTTAGTTACTGGAAAAATGGCTTCTATTGAAGGGAATTAAGAGAACAATAGATTATTGGTTTTTCTATATCATTTTGATCTTGAAATCAATTTAGAAATATTGTCCATTTAGCCTGTTAACAATAGGTTAGAGTTATAACACAGGACAGCCTGGCAAGAT
>chr1	19191963	19192233
TTCCCTATTTCCGCTCCCATCACCCTAGTCCAAGCCACCATCATTGCTCCCTGGGCCACTATCATGACCTCCAAACTGCTTTCCCCTCTTCCATTCATGCCCACCCCTCCCTTCAATTCTTCATATCATAGCCAGAGTGATCTTTTAACCATGTAAATCAGGTGTCACTCGTCTCCTTAAAACCTTCCAGTAAAGAGCGTGGACTATTTACAACATGTATAAAAGACAATGGATTCATAATTTGAATATATAAACAACTCTCACAAATCGA
>chr1	245223777	245224047
AAAGTCATCAGTAGACCTATACTCAAGAAATGCTAAAGGGGCTGGGTGCGGTGGCTCACGCCTGTAATCCCAGCACTTTGGGAGGCCAACGTGGGCGGATCACTTGAGGTCGGGAGTTCAGGACCAGCCTAGCCAATATGGTGAAACCCCATCTCTACTAAAAATACAAAAAAATTAGCTGGGCGTGATGGCACAAACCTGTAGTCCCAGCTATAGGGAGCCTGAGGCACAAGAATCACTTGAACCTGGGCGGCGGAGGAACAAAAGCGTA
>chr1	105881523	105881830
CATAATTCCTCTAATCTCTGTAACTATTCTATGTAATAAAAATTTATATCATGACAATTTTATATATGAAGTTACGTGAGACAAATCTATGCAGTAGAGATTACTACTATGCCAATTATATAGTAAAAATAAGTGATTTACTTGAGATGCCACAGCTAGGAAGTTATAGATTTAGGTTATTATAATTAAGAGTCTGACAACATTTGGATGCTTGACCAGTGACAGTGTTCAATCCCCAGCTGTCTTTCATTCCTTCTTGTGTCGCATCTGGACAACCAATAAGAAAACCCAGGTACTCTCTCTCTTGT
>chr1	153712234	153712541
CTCTGGGTTAGGCTCCCCATTTCATGCTGTACTCTCTCCCTTTTACAGTCCTTATCACAATTTTAACAACACGTAATGTGATTTTTTGTTTATTATCTACCTCCTCTACTATAATCTCCATGACTCAATGAACCTGTGTGCCTCATTCTCTATTATATAACAAGGGCCCACAAAGTAGAATGCCTGGTAAATACCTGATATTCAGTAACTATTACTGATTAAATAAACTATTTGTTGAATGGACCTAAGCATAAGACTTTTTCTCTCTTTACGTTGTTAAAAGCTGGCCGGGTGCAGTGGCTCAAGCC
>chr1	120946306	120946600
CCTTCCTTCTGCAGGAGATGAAATTCTTGAAGTAGAACCTGAGCTAAGGGCATGTGAAGTTTTGACTGGAGGAAGTATGAACAAGAACAGGAGAAAAGTCAACAGGATCTGAAAATAATAGAAGAAAAGTCAAAGGAACATCAAGAAACACATTGGAAAGCCCGTGAGAAGTATGGCTGTGTGCAGTGGAAGGAGAGATCATTTCTAAAGTATTTAGAAAGAAAAGAACAAACATCCTTAAAGCCAAAAGAGAAAATGGAAAGAGATTCAAATGTACTTCCCAGTGATTATTAAA
>chr1	39956462	39956756
GCCAGTAGCATTCAAGGCTGCAAGATGAACGTTAATGTGGTATATACGCCGCAGTCTAACCTGAAGAAAACAGCTGACATGGATGTGGGGCACATAGGTTTTCACAGGCAGAAGGATGTAAAAATTGTGACATGGGAGAAAAAAGTAAATGAGATCCTGAACTGATTAGAAAAGACCAAAGTGGAGTGGTTCCCAGACCTAGCAGCAGAGAAAGAATGCAGAGATCGTGAAGAGAGGAATGAGAAAACAGCCCAAATTCAGGAAATGAAAAGGAGAGAAAAAGAAGAAATGAAGA
>chr1	70323508	70323808
TATTTTCATCAAAGGGTTTTATAATCTAGCTCTTATGTTTCAGCCTCTGGTCTACTTTACATAACTTTTGTGTATGGTGTGAGATATGAGTACAGATTTATTCTTCTGCATGTGGGTATCTTGTCCCAGCACCATTTACTGAAAGACTCTTCTTTCTCCCAGTGAATTACCTTGAACCCTTTGTCAAAATCATCTGACTATAAATGTTAGGATTTATTTTTGGAGTCTCTATTCTATTAAACTGATCTATGTTGTTTCTTGACGTATGCCCTAAATCCATCTTTAGGGCATTTATAATTGC
>chr1	9647410	9647710
TCTCCTCCTTGCCTTCCCCAGGTAATGCCATCGTGTATAAATGATTTCTGTTTTATTAGGGAACTCTTCTGGGCATTGTCATCCCTGTTAGAGTGTTTCCTTGACATCACCTGAGATGTCCTGGGTATTTCAGTCTTAAGATTATTTTATGTCCTAGCTGGGTGCAGTGGCTCACACCTGTGATCCTAGCACACTGGGAGGCCAAGATGGGAAGATTGCTAGAGCCCAGGAGTTTGAGACCAGCCTAGGCAACGTAAGGGAGACCCTGTCCTACAAAAAATAAAAACAGTTAGCTGGGTGT
>chr1	232506019	232506311
ATGTTAATGCGTTGTGCCATGATTGTCTAGCTTCCATTTTGGTTGTGGTGGTGTCTGATGAAATTACAATTTCCTATTTCTTGACCTTGTTTGTTTCATTTCTCTTGGGAGATTTTAGGTTTTCTCTTTATACCTTTATTTTACAAATAGGTGCCTTGTTGTGGTTCTTTCTTTATTCATTTTTTTGGTACTTGGTGGCCCCTTACATTATGAAGATTCATGTCTTTCAGTTCTGAGAAACTGTCTTGAATGATTTATTTTGTAATTTCCTCCACTTCATTTTTTCTGTTTGC
>chr1	100127859	100128151
TGCTCTTTTTCTAGCCTTTGTCTTTCTTATAGTTAAGTTTGGTTCTTTGCTAATTCTCCTTATCTTTCTAATGAAATGATTCTTCTTATCTTTTCTAAATAGAATTGCCTTTACCTGTTTATTTTTTGCTGCTTTATACCAATCCCTTTTCCCTCTGATTGTTTAATATTTTCAGCAGGCCACATATTTCCAGCAGGCTGCTAATAAGAGCCTCAGATTAAATCAGATTTAACTACTTTGTTGACCTGTCTTTCCCTTAAACAAAATGTATTTCCCTCCTTATAATACGGTAT
>chr1	57843412	57843703
TTCTTTCCTCCTATTTCCTACTGTCTTTCCATGCCTAGTGGAGCATCTATCACCGTTGGCCTGCTCCCAGAGTTATTTATTTCTGTCTTCCCAGTAGATTGTGAGAGTCTGGAGGGCAGGAATTATCATTTATCTCCACATTCTTCTAGGGTGTTGGTGTTGCTTGTAGCAGGTGTTCAGTAAATGAGTGTTAAATAAAATGCAAATCATGTTGAGAGTAGATCGGAGGCCTCTGTTTCACATGGCTATTTACCCAGAAACTGTCAAGGGTCTGGCCCTTCAAGGACATACA
>chr1	111789094	111789385
CAATGCAGACTGGCTTTTGCCAGTTAGGCTGTTTGGTAGACATTCATGCAAACTAAGTAGCGTTAACCTGCGAATCTAAAATTTTGACAAATATATGCTTGAAATAAGCACACAATAAATTATATGCCAGAAATTACCTTCTCTGCAACTACTTAAATAAGCATTTTTAGGTATCAGTTTAAAAATGTATGAGGGGGCACAGATTTTCAAAACTGTTTTAGGAGGTCTACATGTAAAAAACTTTAAAGTCACTGCTACATGTTAATTAGAAGCTGTGGAAACCTTTTCTACA
>chr1	232385740	232386047
TTTTTCTGATTTTTTTCTGGATTTTGAAAGAAACCATTTAAGAAAATGCATATGGTTGTTTTTTACGTATGTAAATATTTCAGAGTGATGTATTCCAATTTTTTAAAGCAAATGAATTCTTATTTTGTCATTGTGAAAACCTAAGGTACTCAGGACTTGACATGAAATAGACCTTCAGTGAGTGTATATGCATAAATACGTAGCAGGCTGTATCCTTTTTCATTAAACGATACTGTGTCGCTGGCCTGGTCGACTGAGTCCTTGGTAGCTCTATATCCATATGTCATCAATGCCTGTATGCAGAGTTT
>chr1	52527940	52528247
GTTTTATTTTTGCCAATATCTACACCTGTGCAGTGTTACTTGTTTGTAGATGAGATGGTACATGATAGTCTAATTCAGTTATTATTGGTAATCTACATTTTTTAAAGTGATTAATATTTAAAGGATAAAAGATATATTTTATAATGAGAGTGGACTTCGTGAAGAATCTGTGATTGGGATGAAGAGAGTGTTAAATGGAAGAGGCAGAAAGGAAATCAGTATCTGTGGAAAATAACTACCAATAGATTCTAGGCTCTAATAGGGAAATCGCAAAGGAATAATGAGTGAATACCTTGAGTACTAAGCCA
>chr1	187563100	187563401
CTGTCTTTTGCCAGTTTTCAAAGGGAATGCTTCCAGTTTTTGCCCATTCAGTAGGATACTGGCTGTGTGTTTGTCATAGATAGCTCTTATTATTTTGAGATACGTCCCATCAATACCTAATTTATTGAGAGGTTTTAGCATGAAGGATTGTTGAATTTTGTCAAAGGCCTTTTCTGCATCTATTGAGATAATCATGTGGTTTTTGTCTTTGGTTCTGTTTATATGCTGGATTACATTTATTGATTCGTGTATGTTGAACCAGCCCTGCATCCCAGGGATGAAGCCCACTTGATCATGGTGGA
>chr1	81271519	81271820
GGCAGTGCTTTGTACTGTAAAAATAGATACTAGAGATAATTGGGCAAGGTGGTGTCATGTCACTTGTGTGCAGTTCATTAATTAACTGCTTGAAACTGCTATAAAATAATAGCCATGTCATCAGGATGAAAGTACAAGAGTGCAAAGGAAATAAAACTTCATAAGCAAGAAGGCAGACAGAAGTAGCTATTACAAAGAAAATTCAAATGTTTCCTTCCCTTTTAGTACCCATTCTTATTTCCCTCCAGTTACGAACCTGCACTTCAACTTTTCTTATTATTACTTGTTAGTGTTTATTGCGT
>chr1	40443081	40443342
ACTCTCTGTTGCTGAACTTAACTCCCTATTTCTCTGAAAAAAATTGAAGCGCTGAGAAGATAAATAAGAGAATTTTCATAAGCTCTGTCTCTGAAACATCTATTCATCTACCAGCATCTATGAATGTACATCTTCTCTTCTGTTACTAGAGATAAATTATATCTGTTCTCCTAGCTAAGGCCAGCCTCCCTCACTTCTGTATTTCAATTGATGTTGTCTCCCTTAAGGATAATGCTACAGCAGTTCTCCTTTTCTCTATTAC
>chr1	53608278	53608539
CCATGACTCCTGACCTTAGGCCCTAGGCCCTGCCTTGCCCCTCATAGCCACCAGGCCACCCTGTCACCCACTTTAGTACAAGATAGAATAAGTCTTGGTATCCTCCAAGAGTGCTGCCACTACCAATGATTACAGAGGGGCAGGAACAGAATTTGGGATATTGATTTGGGTTGTTTTTGGGGGGCTGTATTTCTCCTCTTCCTCTTTGAAGCAGGGGCTCTGTTCTCCTGACTTGGGGGGCTGTGGCAGGGCCCCCAGCAGA
>chr1	145169494	145169771
TCACTCAGGAACAGGTTGTTCAGTTTCCATGTAGTGGAGCGGTTTTGAGTGAGTTCCTTAATCCTGAGTTCTAGTTTGATTGCACTGTGGTCTGAGAGACAGTTTGTTATAATTTCTGTTCTTTTACATTTGCTGAGGAGTGCTTTGCTTCCAACTATGTGATCAATTTTGGAATAGGTGTGGTGTGGTGCTGAAAAGAATGTATATTCTGTTGATTTGGGGTGGAGAGTTCTGTAGATGTGTATTAAGTCCACCTGGTGCAGAGCTGAGTTCAATTC
>chr1	194150679	194150956
AGTCCCAGCTACTTGGGAGGCTGAGGCAGAAGTATCCCTTGAGCCCAGGAATTTGAGGCTGCAGTGAGCTATGATTATGCCATTGCACTTCAACCTGGGTAACAAAACAAGACCGTGACTCAAAAAACAAAAGAAAATAAAACAAAAAACAATACAATGAAAGCAGCAGAATGCAAGCACATACTAGCATATAAAATTGAATGTTCTCTCAGACAACTGAACTAAGCAGTCTAAGCACATGGACAACAAAGGTAGCCTTCCTCAGCATAAACCTAAGC
>chr1	221415956	221416221
GCAGACAGAAGTTACCTTGGGAAGACAAGCCTGGCAGGAGCATGAGCATTGAGGAGTTACGGAAGGTATGGCTGGAAATGTGGAACATTGGAAGCTAGTGGAAATTTGGATTTACCCTGTAGGACATGTGGAAGCCCCAGAGTTTTCAGAGCTGGAAGGGGGTTTCCCTGTGACAAAAATAGGTTTGGATGAATTTGTTTTATATCATTGTAACAGGCTGAAAAAAATTTGAGACAAAATATGCTTTTCTCTAATGGAGAATAATT
>chr1	107141041	107141306
GAGAACTCTTGGTCCCAAGGGGCAAAGGAGCTCTAGGTAACCAGTTGTCCAGTCTGCACAATGAAAGGGGGCTGGATTAACAATTACACCAGTACAAAAGTTATAAACCAGAAGCATCCTCAGGCGAGACAGTACGTGTGATCAAATTATGAGGGAGAGTTTCTTGTTGCTCCAGTGGTGACTTTGAGACTGCCACAATCCCACCAGTCACCACAGGGCACTTTGAACACCAATTATCTCATTACTTCAATAGGCTTCACCTTTTT
>chr1	177080108	177080359
CAATTTTTGTGAAGCTTGTAAAAGGGAGTAGAGTCCTATATGCTGGTAAAACTCTTATTTTGATACCACCAAATTTATCTGTAGTTCAATGTGGATTAAATTATAAGAAGTAGAAATGTTTTCTCGGCTCTCAACTCATCATCCCTTGAAAAATTGTCTCTTCTGTTGGTTTGCATTCAAGGTAAAAATTAGTCAGCTTGGACAATATCGTGAAAAATTCTTAGAATAAGGATATAATTTGTCTAGAGAGGA
>chr1	85187448	85187699
CAGGTCTTTTCAAATAACCCAGTTGAAATCTTCTCAAGTCTTGGGAGAGATATGGACATCCAGATCTAGGAAGCTCAAAGATCCCCAATTAGATTCACCCCAAAAAGATTCTCTCCAAGGCCCATTATAATCAATCTGTCAAAAGTCAAAGACAGAGGCAATTCTAAAAGCTGCAAATAGGCCGGGCGCGGTGGCTCACGCCTGTAATCCCAACACTTTGGGAGGCTAAGGCAGACAGATCACGAGGTCAGG
>chr1	48605569	48605838
TCTGCTTGGTGCAGAGCTGAGTTCAATTCCTGGGTATCCTTGTTAACTTTCTGTCTCGTTAATCTGTCTAATGTTGACAGTGGGGTGTTAAAGTCTCCCATTATTATTGTGTGGGAGTCTAAGTCTCTTTGTAGGTCACTCAGGACTTGCTTTATGAATCTGCATGCTCCTGTATTTGGTGCATATATATTTAGGATAGTTAACTCTTCTTGTTGAATTGATCCCTTTACCATTATGTAATGGCCTTCTTTGTCTCTTTTGATCTTTGTT
>chr1	22671691	22671960
TGTGAGAGACGACAGATGGCATAATGGCTAGAAAGGAAATGTCACAGTAGGTCATATATTGTGTCATGAGCCAAGATATCTTCACTGTGTTCAGTTCAGCATATATTTATTGGCTGGCTGTACCATTCTAGGTCCTTCGAGGCTTAACTAGGTCTGGTTGACCATTTCCTAGATCAAGAGCAGTGTGTCCTGGCACAGGATCCTGTTAGGTCTAGTTACTTTGGCAGCAACTGGCTAAAGCCTGGGGCCCTAGAAGATAGGCTGCTGGAA
>chr1	1487415	1487804
CTGGAACCCAGGAGGTCACAGTGGGCTGACATGAAGGGGCTGAGCTTACACCAATCAAGGGAGTGTGAGGATGTGCGTCACTCTCTGCTTTTCTTTCTCTTACTGAATATACAAGAACTTAAAAATAAACAGTGCTAACTGAAGAGTAATTGTCAAAAACAGGATGTCAGGCTAAGCTTCATGGCACAGAGTTTAATGTGAATCATGAGATGAGACAAAAGCCTCCTCCAGGGCGATGGGAAGACCCAGCCCCAAACCAGACTCTTGAGCACGCAGCCCTAAACCAGACTCCGGGAAGGGGCTGCGTGGTCATGCACCGCCTAAGACTCAGAGGTGAAGATGGGAAGACCCAGCCCTAAACCAGACTCCTGGAAGGGGCTGCGTGGTCAC
>chr1	214711971	214712360
CACTTTCTGCTGCCCTTGTTCTAATCAGTGAAAAGGTACTACGGTACCCATTGCTGATGCTTGTAGACTGAAGGTGTTCCAGGGTGTTGCTCTTGGTGATCTGAACTAGTAGTTGATCTTTAAAATGCTGAAATCTGTGTGCTTAGGAGGTCACTTAGGAGGTCCTGTTCTCAAACCAGAAACTATCACTATCCTTTAGTCATCAATTTACCTGAGAACATCATTAAAAACTGCAAAATACTGTTTGACAGATCCTCATGAACATTCTGACCTCAATAGCAATAACTTGTAGTAGGTCATGACATTTTCTTAATCGATTTCTTCCTGAAGAGCCACTGCCATTAAAACAAACAAACATCAACTATTCACATGTGTGAAATGTTTCCTCAA
>chr1	157920805	157921119
CATTCTAAAATAAAACTATCAATTCTCACACTTGAAATATTTCAGTGGATCCCTATATTAGGATTTTCAATCATCTGCATGAAATCCACTCCAGGGGGCTTAACCAAATGTGGGTTTTTTTCACCTCACTCCATAAACAGTCTGCAAGGAGGGAGCTCGGTACTGGTACAGTAGCTCTGCAGTGACATCCGGGAAGCAAAATTGTTCTGTCTCTGTTCTACCCTCCCTAGCGATGACTTCTAGCCATTGCTGCCATTTGAGAAAGAAGAGTAAGGAAATAAATCAGCAGAAACTGCAAACTTCCACTCGGTATCA
>chr1	11789011	11789325
CGGCCTGGGGAGGGGGCGGTTGCTAAGGGACTGAGAGAGGCGTTGCCGGGGGTGGGGCCGGGCCAATCTGGGCCCGCAGGTGGCAGCGGGTGGGGCCTGGGGACCGCAGCCAGGGCTCTCGAAGCGTCTACCCTGCTTCACGTGCCTAAGTCTGGGGTCTTTTCTCATAACCCCTCCTGGAATCTGAGGGAGAATCCAGGCCAGCTCCAGTAAATCCCACCCATGTTTCCTTTTATTTCCATCTGAAAAGAGTTTGGAATGAAACAAGCGTTTTCAGAATGAGCTTCCTCACAGGACTTTGTGCTTATCATGCTG
>chr1	76279660	76279943
GCCACTGCGCCTGGCCGGGAGGGTGGCTCTTGACTTACAGGGCCTCCCCTCCCCTCCAAGGTCTTCTTTAATTCTGCACATTATTTTAATTATTTCTAACAAGTACCTTGATCTTCATTTGTGAAATCTAGTGACCCAAAGGCAGCTCCCAACCTCCCTGGGAGTTGATAGGGGTGGGGTTGGGAAGAGAGGGGAGAGAGGAAGAGCTGCTCTTCCCAAGAAGGGTTTTTGTTTTGTTTTGTGTTTATTTGTTTTGGCTTTTGGTTTTTAGTAGATGGGGGATG
>chr1	12245881	12246164
ACAAACAAAAAGCACAGAAGCATGAAAAACATGGCGCCAAATAGAAGACCATGGGAGGGATGCTTGTTCACAGTGTGAGAGCTGAAATGAGGAGGCAGAGCGTTGCCATGTTTGAACTCAGGTGGGAATGTGCATATCAGGTGGCTTGAATTTTTTTCTGCTCTGTGAGTGTCTGAATGACAGAGTGCCATGAGGATTAATTTTGGAGTTACAAATTTTAGCAAGTAAACAAATGTGCAAATATGGAATCTGTGAATAATGAGGATTGACTTGACAGTATTTGC
>chr1	73841767	73842063
CATAACCTGAGTCTTTATACACAGTTAAATAGTAATCTATCAGGCTGGGGTGGTGGCCCACGCCTGTAATCCAAGCACTTTGGGAGGTCAAGGCGGGCAGGTTACCTGAGGTCAGGAGTTCGAGACCAGCCTGGCCAACATGGTGAAACCCCGTCTCTACTAAAAATACAAAAATTAGCCAAGCGTGGTGGCACATGCCTGTAGTCCCAACTACTCAGGAGGCTGAGGCAGGAGAATTACTTGAACCCAGGAGGTGGACGTTGCAGTGAGCGGAGATCGCACGAATGCACTCCAGCC
>chr1	6076958	6077254
GCGTCCTGCCTGTATTTGCAGAATGTCCCGAGGCTGGCCCTGAGCCCTGGCTGCCCCCCACCTGCGGTTTCCCTTTCTCTCACGACAGAGACCGTCCGCGCCATGACCCACGTCATCAACCAGGGGATGGCCATGTACTGGGGCACGTCACGCTGGAGCTCCATGGAGATCATGGTACGGTGGCCGCGCAGCATGTGTGTGTCCAGGCACAGACTCCCGGCACCGGCTGCGTATGGAGACCCCAAAGCTCTGGCGGGGTCTGTGCCTTTGGTCCCAACTGCACCGATGCCTGGGTGC
>chr1	155659351	155659756
ACTCTAAGACACTGGGGTTTTTTCTATTTCCTTCAACAGACCAGGCATGCTCCTGCCTCAAGGCCTTTGATTGTGCCTAGAATTCTCTTCCTCCAGGTGTTTGCCTGTCTCATTTCCTGTCCTATTTCAGGTCTTTGCAGGAATGCTCTCTACTCAGTTGAGTCTACCTTGGCCCTCCTTCCCCATTTCAAACTGCATCCTCCTCCTGGTTCCCCGCTCTTTCTCCTTCCTTCCTGCTCTACCTCCCTCAGCACCACTTATCACCAGGAAGTGAGGCAGGGTGCATTTTATCCAGCTGCCCTTCAATGACAAATATGCAAAGAAGGCCTCAACGAAGCAAAAATTGACAAATGGGATCTAATTTAACTAAAGAGCTTCTGCACAGCAAATGAAACTATCATCAGAG
>chr1	27094896	27095301
GGGGTTTCACCATGTTGGCCAGGCTGGTCTCGAACTCCTGACCTCAAATGATCCACCCATCTTGGCCTCCCAAAGTGCTGGGATTACAGGTGTGAGCCACTGCACCCAGCTGGCTGGAAGCTTTGAAACATGGGTGAATTACTTTTTACCCGGAGTACACATTTTTAAAAAAGTTTTCCCAACAAATCACACCTTACTTGATTTTATGGATGTGCAACCAAGTTTGGAGAAAGGAACCAAAGAAATGTCTATGTCACTAATGAAGTGAGAGTGGAGGCTACTGTTCAATCTGCTGACTCTAGGTCAGAAAATAGAGATGACTGTTCAGCCACATTATGACAGCACGCACAGGTTAGAGAAGAAGCAAGAACTGGGTTCATATCCCAGCTCTACCTCTATTTCCTGA
>chr1	221762543	221762818
ACTCCGTTTCCACTGTTTGCTCATTGTCTCCCCTGCACCCCGGCCTCACAGGGTACCCCCACAGCTGTGCAGCCATCCACAGGCCCTTCCCATCTAGAGAGGGAAGCCGACAATGGAATCCCATTGGGGAGAGCCAGAAGGAGCATCCATAAAGTGCTAGACACTTGGCAATTGTCACTTAATCCTCACAACAACTTGTAATTTATTTATCCTCCACTTTATTCCAGAAATGGGTTAAGAAGCCTTATGAGACTACATAAAAGACCAACTTAGCAT
>chr1	146460612	146460887
TGGGAGTGGGTTCAGGACCGCTGGTCGGACCTGAGAGTCCCAGCTGTGTGTCAGGGCTAGGAGGGCTGGGGGGGGCGGGGAGGTGCGCGGGGCAAGTGACCGTGCGTGTAAAGGGTGAAGCGTGTGAGGCTGTGGCGGGGCGGAGGTGCAAAAGCTCATACTTACCTGGCAGGGGAGATACTATTATCTAAACGAAGGTGGTTTTTCTCAGGGCGAGGGTTATCCATTGTGTTCCGGATGTGCTGACCTCTGCGATTTCCCCAAACGTGGGAAACT
>chr1	96263690	96263945
ATGAGAGCAGGTTTACTTGAAAGGAGAAAAAATACCAAATACTAATAAGAAAGCACATTTGAATTTGAACATGTAGGTATTTACATAAATATCATATCTGTATATCTCTGTCAATCTGTCTGTAAAATGATAAAGTGAAGAAAATCTCCTGAAAAATACATCAGAAATACCAAAAGACAGACTTAATAAAATCTAAAGTAAAAGACACAGATAACCTTGTGAATCCAATGTCAGACTAATAGGTCTTCCAGAAGAG
>chr1	37695380	37695635
TCTCTTTCATGCAAAAAATTTTAATTTTACATCCATCCGTAGAGGGGTTAGTCCATCATCTCATCCGCTTTAGGGGATTTTGGGCTCTTGTTTGGTCATTTAAAATACCAGCCACTGCATCTAGTTTTGGGTCACCTGCAAATCGAATAAGCATGTCTTCTGCACCTTTAACCCAGCTGTTGATAGGAATGAGTGGTGATCTTGCCCCAGCCGGCCAGTGTCTCTGGGACCCTGGTTTCTCCATCCAATAATGAAC
>chr1	142228291	142228594
ATATATGTAAGTCCCTTATCAGATACACGCTTTTCAAATACTTTCTTCTACTTGGCGTCTTACCTTTTCACTTCTTCATGCTGTCTTCTGAGGCACAGCAGTTTTCAATTTTGAAGTCCATTGAATCCATTTTTCCTTTGGAGTCATAGCTAAGAAAACACTGGCAAATGCAGTCACAAAGATTTATGCCAGTGTTTTCTTCTGAGGGTTTTATAGTTTTAGCTTTTACAGTTAACTGTTTTATTTTGAGTTAATTATTAAATATGATATTTGGTCGAACTTTATTTATTTTTTGCTTATGGAT
>chr1	80338372	80338675
TTTAATTTTCTGTCCTTTCTGTCTGTGGAGTATGCAAGGATTTCGGACCTATATGGACAGGAACTCAGATGAGAGGATGACACCTTAAAGAATATGATCAGGCAGGTATGGGTTGTATTCCATTTGTGACTAGCAAGATTGTTTTCCCTTTGAGCTGTCTTTGGGGTTGTTCTGAATCTTGCAAAGACTGCTTGATATCTAGTTCATCCTTAGTTAATTCATGACCTTTGTTAAGGCTCATTGGTTTTGGTAAGTCACTTGAAAAGCACCTTTGGCTTAAAAAGAAAAAATAATAAGGCTAGAT
>chr1	23041129	23041404
GGTTGGGTGAGGGGCAACAGGAGAACCCTAAAAATGGAGCAAAGAGCTGTCGGGAGTAACTTTCTTCTCTTTCAACTTTTTGCCAAGGAGCAGCGTGGCTACAGACTCTGCATAGCCCAGAGAGGAGGCTCTGCCAGCCCCCCAGGCACCTGTCCCAGAAGTCTAATTACTAGCTCTCGATGGGCAGCCAGCTCACTGATTGCGAGTCCTTGCAGAGAGGCGGTGCTGAAATCATGAAATATTCCAAAGGAAATACGTTTATTCCTTTGCAGAAGG
>chr1	50477731	50478006
TTCTTAAAAATAAGCTCCCTTATTTAGTTATTTACAATATCCTATATACATGTCTCTCACACTCCATGATAAGGTCTGAGAAAATAAAGACATGTCTTAGCTTTCTTTGTCTTGCTTAGAGCATCTAGTTCTTTAAAAAATAATAATATGCCTTTAATAATAAATTAAAACCTTCACACTCATAAAAACTAAAAAGAGAGAGATGGAGAAAGAGAAATGAAGCTTCTCTATTCATCCTTAATATTTTGCATCAAGAAAGTCTAAAACTCTACAATC
>chr1	156935367	156935673
AAGACTCAGCAAGAGAAAGAAGCGTCAATGAGGTAGGATAAAAAAGAGTTTGGAATCCTAAAAGCCAAAGAAGAGAGCTTGAAAGAGTTGTTGCCTAACACAATTGGTCGATTGTCTAAAACAATCAGAATGCAGCATGGCGGTATGTTGGTTTATTCATTCAACAGATCATTTTTATGTTTATTACTTAATATGTACAATGCATTTGATCACAGTGAATGCAACATCTAGGTTTTTTATGTATCATGAAAAAACTGATTATTTAATGAGTAACAATTAAATTGCTTATTGATCAATACTTGGATAC
>chr1	212712416	212712722
AGCCAATTCAATCCCTTTTCTTGTAAGTTACCCAGTCTCAGGTATTTCTTCATAGCCATGCAAGAACAGACTAACACAGTCATTATGAAGAAAGAATGAATCCTGAGATCACTAGCTTTTTGACATTAAGGCAGGGCAGGAGTCTCCAGCATGACCTCAGTGACTCTTCAAATCATTTAAGGAATCTGGAACCTTAGATGGGTCTGAATTCTGGCTTCTTAAGAGAGGGTTAAGCTACAGAGAAAAGGGATGAGAGTTAAGTTATTCCACTGACTCATGCTTTTTCAGGGGAAAAAATTGAACTTGG
>chr1	101388395	101388654
ATGCATTTATCACAATTACCTGTTATGCCCTTTTTCCTTTTTCCCTCTCTTCCTGTCTCTATTTTTCTCTAATCCAGTGCTATTTACCTTAAGTTTGAAGATAATGACCTATTTCATAATTTAAGTGGCAAACACAAATTAGAATACATCCTTTTGGGCTATTACTCACAACCACTTCGTCTGCGACAACTGTTCTACTTTTCTTTAGCCTTGGCAAGCTATTCAGAACAACATTTCCTTCTTTTCATTCTTATGCAGGG
>chr1	95973197	95973456
CCATTTTGATTACAAATATTGTCAATGTGAAAGGAAATTAAATCTTGGGACCCCAAGCTCATTAAGCCAAAGGAAAAAATTAAGCTGGGAACTGGGTCATGAAAACCTGCCTCCCACTTTTCAGTGCCTAAATAAGATGCCTATAAGATGAAAAGCTATATGCCTCCCCAATATTTTGCCCAAAAGGAAATTCCTAGTGATCTCCAAGATCTTTACCCTAAGGTGTTTCTGTTAAAATTTTACCATGGCAATGTAAATTG
>chr1	208090332	208090614
CAGGATGAGCTGTGAGGGAAAAAGACAAGGAAAACTTACCTTCTGTGAAAGAAATAAAATCCCCAAGGGAGTCTAACGTCTTCAGTGTATGAGAGAAACTTAACAGGAAAAATCAGAAGCTTGTCAACATATAAAATCTTTTGTTATGGAATCCCACAGGGGAACGGTTGACGTCAGCCTGACTGAACCATACTGCAAGTCAGTCCCTTGGGTGTACACCACCCCCCACCACAGGGCGGCACTGTGCAGCTGGGAAAGAGATGGAAATGCATACGCTGTTGAA
>chr1	80482994	80483276
TTCCTACTATCTCCTTCCAGACCTTCACTTGTGTAGAATGTTTTACATTTGCTTAAAGTCTAGTTCCTATAATAAATCTCATATTCCCATAATACTTAACAGTGGCTGTTTCCTGACTGGTAAAATATCCTTAGAATTTTGCCTAGTGGTTGGCAAATAATATATTATTGATAAATGGTTTTTGGAAATAAATGTCAAAGAACTGATTTTGATTTGTTCAAAAAGAATAAGGGTAAAAATAATCTCAGACAAGAATTATCAATGGATGCTAAAACCACAGGGT
>chr1	426127	426403
GCACAGCCTTTACTGAGTCCTCTTATAAATCTTAAAGAAAAATTTAAGATTTTTAATTTTTAAAGATTTAAAAATTTTTAATTAAATTTTTTTTTTAGGGCTGGACTCTTGGTCTGTCGTCCAGGATAGAGGGCAGGGATGCCATCACTACTCACTATAACCTCAAACTCCTGGGCTCAAGCAATCCTCCCACCTCAGCCTCCGGAGTAGCTGGGACTACAGGCATGCCCCACCACATTCGGCTAATTTTTAAAATTTTTTTGTAGAGACAGGGTCT
>chr1	42047767	42048043
GTCTTAGATATATGGTGACCATATTTTCTGCATGCAAAATTCTGACATGTAATTCAACTGAAGATTATTTCCCTGATTTATGAATTTATTTATGCTTTACAAAAGCTAAAGTCAAATCACATTCCCCCATATATTTAACAAATCACTTTTAATGAAAAGAATAAATGCCCCTTAATCAGAATTGTCCCAGATGATCTAGGCCATATGGTTGTTACAGTTGACTGTGGGTGCAGATCCTGGGCCTGTGCACAAAAAGACACTCAGTAAACACATGGGG
>chr1	39459583	39459866
ATGTGGGCTAAGTGGTGATTAGGAAGATTTGTCGAAATAGGCTGTTTGCTCTCTATTTGCCACAGCTATCAATTTTTAACTCCAATTCCTTATCTTCAGTTCTGACTGCTCTTCTGAACTCTAGACCAAAGATTCCAACTGTCTGTGAGAAGATCCTCCTAACACCTCACTCTTTGTCTTCTCCTTTACCCAATGTACCCTCACCAAATCGGTAACCTCTTTCTGTTTTCATTATCTTGAAGTTCTACTCTCCTCCCAGTTGCTGTGGCTAGAAGCATGAGAAT
>chr1	211443353	211443636
AACATCTGCCATTTGCTGATGAAAATTTGGATTTCACTGTCATTTTAATGTGCAATTTTAATTGTTAATAGGATATATTTTTAAAATTTTTTATTGACTGTGTTTCTTCTTTTATGAAATGCCTGTTTTAAGTCCTTTTCCTAAATTTTTTTATTAGAGGTTTATATGTTCTTACTGAATTTTCAGAAGCTCTTTTTATAAGAATATGTAAACTTTTGTCTTGAATATACAGGGGTATTTTCCTTCAAGACAAAAATTTTCTGTTTCTTACATGTTCATTATAG
>chr1	59190184	59190445
ATAATATACAGGACGGGTGATATGGTTTGGCTGTGTCCCCACCCAAATCTCAACTTGAATTGTATCTCCCAGAATTCCCACATGTTGTGGGAGGGACCTAGAGGGAGGTAATCGAATCATGGGGGCTGGTCTTTCCCATGCTAGTCCCATGCTATTCTCATGATAGCACTCCATTTTAAAAGGGGAATAGAGAATAAAAGTTCAGAAAATTTGCAGCCTGATGAGGCAGTAGAAAGGAAAACTCCATTTTTTGAGGAGGAAT
>chr1	86334898	86335159
CCATTGCATACATAAATGACCCTACTTCCCCTTTCTCTCTCTGTCTTATAAGCTTACCTGGCAATTCTTAAATCTAAATTCTATCTATTCTGCACCTGCCTAACAGCCGAATGTGACTAAGAGAAAAAATTCATGTTGACAAACTTCACTTTAAATTCATAACTTCTTTCATTGTTTGGTCTTTTATTTAATGTGTCCAATAATTGTCTTAGTCAATTCACATTCCCATTTTTATAGATGATTATTTCATAACTCCTTCTCT
>chr1	144383000	144383295
GCCCCATTTTTATTTTATTGTGCTTTACTCTTTTGTTTTTTTGTTACACTTTAGCTTGGTAGTTTAGTCTCCTTCCTGGTTATATAAAGGAAGCCTCTTTGATTTTAGCAGTAAGCTGTTTCTGATTCGCTTTGTAGGGTACATTACTTCTAAGAAGGTGTCCCACCTAAATAATACGTTCTTTTAAAAATTTATTATTTTTATTTTAGATTCGGGGGTACGTGTACAGGTTTGGTTTTTATTTTTTAATTTTTAAAAATTTGCTTTCCTGGTAACTCACAAAACAGCAGGTTTAT
>chr1	169803881	169804176
AGGTTGCAGTGAGCTGAGATCATGCCACTGCACTCCAGCCTGCATGATAGCGAGACTCAAAAAAAAGAGGAAGAAGTGAGCAATTAATTCAGTTTAAAATGTATTTTTTTTCTATTACTACTTCACAGGAGTCTGTAACAGACTATACTACACCCTCTTCTTCTTTGCCTAACACCGTGGCTACTAATAATACAAAGATGGAGGATACTTTGGTTAATAATGTAAGTAATCAGTTTGAGATGTGGCAAGTTTGGATTGGAACCTGGCTATTATTATCAAGCACATTATTTCATGTT
>chr1	222257851	222258113
CCTGCTATCAATTACATTGATAGTAAATTTGAGGACTACCTAAATGCAGAATCGCAAGTGAACAGATGTCAGATGCCTGGTAACAGGGTGCAGTGTTGTTTATACTTCATTGCTCCTTCAGGACATGGGTCAGTAACCTGATACTTCTGATTCCTTTTTGTTGTTGTTGCTTACTGTTACCTTTATGTGCATATTTGAGTAATCTTTAAGTTTGTGAAGTACATACAACTATACCCATTATTAAGTACCAAATTTCATGTAGA
>chr1	218362101	218362363
TATAGTCATAACGTTACTCACTTTCTTTAGTTATTAGGACTTTTTCTTTTAAGAATAAAAATTTTCGCCTAGTCTTCGTCACTTTTTCCGATGTTTATAGAAACTGAAACTCAAAAAATAGTATGATTTATTCCTGTCATTTTCCAGTTAAGTCCAGTTAGAGTCTGGTCTTTGGACTTAGTGCTTGCTGTGTCAACACACTAATCTCCTGAGACTGCCTAGTTCCTCACTTCATCTCTGATACGTAGTCTTCACTCTATGCC
>chr1	115819167	115819470
GGGAGAGATTGGGCTGGGAGGCAGCAACCCTCAGTATTACCAAGGGAATGTCCACTACCCGAGCGTCAGCAAGACTGGCTCCTGGTAGACCACAGGGAGGGGCTTGGAATCCTCAACTCTCCCCACACTCCAAAATGCTGCTGTCACTGGGGTTGGGGTAGGTCAATATCCTGCCCTGTCCCCAAATGCAGCCACTTCTCAAGGCACAGCCAGTTTTTGCTCTGCCTTTTTTGTCCAGGGATGGGGAACATGGCGATATGAGGAATGGTGGGGCAGGGAACTAATGAGAGGCAGGAAAGTGTCA
>chr1	228397784	228398087
GCAGGAAGAGGCTTGCAGAGAGAGGAGAAAGAAAAGAGAGAGGGTGCAGAGAGGCAGCAGCTAGGGACCCCAGGGAGGGCTCCTGGAGGAGGTAGCCACATTGAGAGGCAGCTCAGCTGGCAGGAGGGGTAGACACATACATCGCAGTGGCCCTGCCTTATCTGTAAGTATGCACAGCATCAGCGGTGCGGGCATGGCTAGGAAGACCAGCTTTAGTAAGAGTTCCCAGGTACACCTTCTGGGGTTGCCGATGGGACTGACAAAACAGTAATGAAGTATTAGCCAGGTTAGTGGAAGCATGGCA
>chr1	150075000	150075292
ATCTGACCCCTCTTTTCTATTCCCTTTCTTGCTTTATTTTTCTCTGTAACATATCACCAAGTAGCATTCTTTACATTTTAATGGCTTATTTTATCACTTTTCTGATCCCCATGTCTGTTTAATCACTGCTGTATCCAATGCCTGCCACCTGATGGACCTTCCCGAAGTATTTGTTGAAGGAATGCATGAATGAAGGTTCTACGGCCTCTAACTTTCTTTCCAGATACTTTCAAATGGGCATCAAATCCAGTTTCTCACCAAGGGTTGTTATGGGAGAATTTGGGGGCTGAAAT
>chr1	172161775	172162067
AGCAAGAGAGAGTTGTGTGGGGTCAAAGCTTGTTGCTTTTATATTAGTTTGGGAAGTTGTAGGTGGTGAAAGAGAAACAGCAAAGGGAGGCTGGGTGCGGTGGCTCACGCCTGTAATCCCAGCGCTTTGGGTGGCCGAGGCAGTCGGATCACTTGAGCTCAGGAGTTCGAGACCAGCCTGGCCAACATGGCCAAACACCGTCACTGTGAACAAAAAAGTAGCCAGGCGGGTGGCGCATGCCTGTAGTCCCAGCTACTTCAGGAGGCTGAGGTAGGAGGATTACTTGAGCCTGG
>chr1	60149906	60150182
TAGTAACTTCAGCAGCTGCTGAAACCAACTATCCTGGTACTCAAAGCGTTCTCCGAAGGTGATGGAGCAAATGATATTGGAAACTGCATTGTTGATCTTGAAATGAGGGTCAAAAGGCTGTCCTGAAGGTGGAGGAAGGGCAAGATGGATCCTTCTGATGGATTTGTCTCCATTTCCTACTGAGAGTCTACTTTACATGGCATAAGACATACCTAGTGCAGAACCATATATGAGGAGCTGGCCACATGACCTTACACTGCATCTGACATACAACAAG
>chr1	173303471	173303747
AGGAATTGCTCATTATCTTTTAGCAGAGTCCCTGCTAGGAAGGGAGGAAAACACCAGGAGTCTCCATTTGCTCCTCCTCTGGCCTAGACAGGATTTAAACCCAGGAAGGGAAGCCAAGGAGAGACGAGAACCAGGGACGACCAGCAAGTACCAAGGTCTGCGGCAGGAGGAGACCGGCTCACAGGAGCAGCAGCATTGGAAGAGGCACCCAGCAGCCTCCCAGGTAAGAGTGCCAGTTGCCCAAGCTTTACTTACTGGAGGGAGGGAGGTGGCCAAT
>chr1	21856463	21856730
AAATCACATTATTTATGTTCATACAATATACACAGACAGATGTGTACACACCTCACAAACACGCATGGAGCATCCAGCTAACTACTGGGAAGAAATAAAGGTAGGAGACAGAATGGCTCTTTGGGGGTCAGAGAAGAGTGCAATTGCTGCATCTCCAGGATTGCAGAGTGGAGGCCAAGACACCTCTCATGTATTACAGGCTGGTGTCTAGCCGGCCAGCCCCCATCTCCTACCTCCACTGCTATGGGCGTGGCCCTCCCAGCCCATT
>chr1	70391065	70391332
AAAAAACTATTTATTTTATATTTAAACCAACTATGGCACGAAGGAGAAAAATCAAACCTAGAAAATTTTTATACTTTATTCTATTAATAACTTGAATCCATAAAACAAATTGTTAAACAGACATCCTGTAACATAGTAGTTTTCTACTACATAAGTAGTGTATTACCACTAAGGAGCTTTAGTTTAAAACTTAAAGAGGAAGAATTAAACATTTCTAAGTAAGCCTAATCAAGGTTTATAGTTTTATTCCTGTTATTAATATGATTTA
>chr1	70506478	70507014
TGCCCAGGCTGGAGTGCAATGGCGTGATCTTGGCTCACTGTAACCTCTGCCTCCTGGGTTCAAGTGATTTTCCTGCCTCAGCCTCCTGAGTAGCTGGGATTACAGGTACCCGCCACCACACCTGGCTAATTTTTAGTAGAGACAGAGTTTCACCAAGTTGGCCAGGCTGGTCTCGAACTCCTGACCTCAAGTGATCCACCTGCCTTGGCCTCCCAAAGTGCTGGGATTACAGGCGTCAGCCACTGTGCCCGGCGATACAGCTAGCTTTTAAAAAGAGCTAGGAGGAGAATAGATCCATAATACAAATGAAGACATTACTCAAGCTAAGAAGAGGGGCGCCACTTCCAGTGAGATAGGAAGATGAAAGAAAAGGTTGGGCTTGGGGCAGAAAAATCTGTATGGGGTGTTGGAAGTAGTGAGGGAGGTCCCATTTCTGATATTCTCTTTTTGTATCAAAGGAAGTAAAAATCATCTGCGCTTAGGTTGTAGGAGAAAGTGGTGGGGGAGGATGAAGATTTGATGATGAAAGAGGGTCAA
>chr1	71472865	71473401
ATTAAAGTCACCTAATAACAGAGAAACAAGCATCTTTGAATGGAAATGAGCCTTTCTAGTATCCTTTAAGTTATATTAATTAGGCAGTTACCTACTTTATTTAAGCAGAATGTTATCTTTGTTGAGCAAAAACCTAGTAGATAGAAAGAACAGAAATATACCTAAGCTAGTATGCTGAGGGAGGTAATCAGAGGGTAGGAGAGCTTGACCACTTAGTTTGAAGGAATGAGATCCATAAATACAGATCTTCCTAAGCAGAAGGAAGATATTTGAAAGACAGTTTTTTAAAATATTAATTGAAATTGTGAGTTGTTAATTTTTCTTCTTGAATTTTCCACCTCCTCTGTCCTTCATTCGAGCACATAACAAGTTCCCTACTTCCTTACCAGATGAAAGGTTTTTGGCAGGATTTTCTGGCTTCTGTTTGCCCACTGAGGATGATAGAATTTGAAGAGAGAGGAAATTGGTATCCCTGTGTGAAACCAAGAAAGACAGAAGGTTTCAAAAGAGAAAAAGAGCTTTCTCCAGGTTGGGGGT
>chr1	208711892	208712217
TACTCCTTCTAACTGAAATTTTGTATCCTATGAAGTAGTTACTGTAATTACAGATAATCCGGGGAAATGGACAAATATTAAGAACAAGTCTAATTCATCTAAAATATTCACCACCTTTGGAAAGTAAAATTATCTGATCCTGTAATAAGATCAGATAACATCTCAAAATCAATTAGAAGGTACTTGAGCTATTACAGCTTTGAAAATGTCTGTCCCTGTGTTTGTGCACGCACACACACTCAAGTATAATTTATTCAGAAAAAAAATCCTCCCACACGGCTTGTTCCCACTTCTGCAAGGACAGTTCTAATTTCTTTTATATATTC
>chr1	245940481	245940806
TGTCGCCCAGGCTGGAGTGCAATGGCGCGATCTCGGCTCACTGCAACTTCCGCCTCCTGGGTTCAAGCGATTGTTCTGCCTCAGCCTCCCGAGTAACTGGGATTACAGGCGTGCGCCTCCACACCCGACTAATTTTGTATTTTTAGTAGAGACGGGGTTTCTCCATGTTGGTCAGGCTGGTCTCGAACTCCTGACCTCAGGTGATCTGCCCGCCTTGGCCTCCCGAAGTGCTAGGATTACAGGCGTAAGCCACTGCGCCCGGCCTGAAGAATAGCTTCTATTCAGCCCCTTAGGCATTTCTTTGAGAAGCAGACTACTTTGTCTAC
>chr1	182981487	182981775
AGTGGTTATTAGGTACGATTCTACTAAAGGAAATTGTGCTTACCAACTCTATCCAAGCTTATTTTTAATGTTTAGGGCTCTTACCAGAATATAGTTTTTGCTTGTAACAGTTTGAGTTGTCTAACACAGACAGGAAAAACACTGGGAGCTCCAAAAAGGTTCTACATTTGGATGGCCCAAATACATGTCATTTTGTCATCTAAATTAATCTGCAAACTAAACTGAACACAAATACTCAAAACATGCTAACAGAAGCCCTAAAGTGACTGTGGCCTGGGGTTAAATAAGG
>chr1	152701028	152701316
ACTGGTTGCCGGAATTAGGGGTCCGTAAAACATCTTAAGTGATCCTTAAACAAAAGTCTTAGGATCCTAATGTCAGAAATCCTATCTACAGAAACAACGGGGATGCAGATGGTCAGTGTCTAGGGCTACGTGACTTTTTGCAATAAGGAAATGGGCCAAAGTGCAGCCTGATTACTGCTTCATTATAACTATTAATATATTTCTGTCCAGAACCCAGCATGCAATTTTTGTCAACCCTGTGGAGATGGTTTTACAATCAACACCCAGATCAAGAACACTTAATATTTAG
>chr1	72190357	72190626
CTACAGCGATCTCTAAATGTTCAAGTGAAAGGAAGAGCATCACATCTCTCAATTTAAATCAGAAGCTAGAAATGATTAAGGTTAGTGAGGAAGGCGTGTCAAAAGACAAGACAGGTTAAAAGTTAGGTTTCTTGTCCCAAACAGTTAGCCAAATGGTGAATGTAAAGCTAAAGTTTTTAAAGGAAATTAAAATTGCTAATCCAGTGAACATATGAATGATAAGAAAGTTAAACAGCCTTTTTGCTGATATGAGGAAAATTTTAGTGGTCT
>chr1	96601326	96601595
CTGTAATCCCAGCACTTTGGGAGGCTGAGGTGGGCAGATCACTTGAGATCAGGAGTTTAAGACAAGCCTGGCTAACATAGTGAAACCCCATCTCTACTAAAAATACAAAACTTAGCTAGGTATGGTGGCTGGCACCTGTAATCCCAGCTACTCGGGAGGTTGAGGCAGGAGAATCACTTGAACCTGGGAGGCGGAGGTTGCAGTGAGCCGAGATCGTGCCATTGCACTCCAGCTTGGGTGACAGAATCCACCTCAAAAGAAAAAACAAAA
>chr1	5964585	5964871
AAAAAATGAGCTGGGAAGTGTTCCCTCCTCCTCTATTTTCTGAGTTTGTCTAGAATTCGTCTTATTTCTTCCTTTAGTATCTGATAAAATTCAACATTGTATTTTTAACCTCTGTAGCGTACGTTATCATGATGCTTCTTTCATTTTAATACTGGTAGTCTGTGTTTTCTTTTTTTTTTGTCTTGATCAATTTTATCAATCTTTTCAGAGAATCAACTTCTGGCTTTGCTGATTTTCTCTATTATTTGTCCTTTATTGATTTCTGCTCATATACAGTCATGTGTAAC
>chr1	186554417	186554703
GAATTGATTCTTTCCTCCAAGAGGGAGCAAATTTTCTTTAAGTAGAACTTCCTAATTAATTAACTTTTTTTTTTTACTATTACCAAATATCTAAATGTGTGATGATCCTTCCTACTTAGACATAGTCAGCTTTACCTTCAGTCACCTCTCTAATTTAACTACCTTTAAAATGAAGTTTTTGTATTCTGAAACATAAATCAGTTTCTCCATATTTCCCCATTATTTGGTGAACTATGAAAATTAATATAATAATTATCTCAACAATTAATGATAGAGACTGGATTTTT
>chr1	223420512	223420824
TCAAGTATTTCCACATGCCCATCAATGGTTTTACTTTTGAGCCTTCTTATATATTCATCTTTTCATCAGCTTTACAAGTCAGTATATGTGGCAGTCTGAGCTTATGGAAAAGTTTTCTATATAAACACACCAGTTTATTCAGCTACCCCATTTGTATTATACCCACATTTGTATAATTTTTACATTAATAACTATGCCAGCTGTCAACTGTTTAATAAATTGTTACTCACCAAATTGTAATATATGATTAATAGAAATATAGAAATATCACAAAGATCGTAATTTAAAATTATGATGGTTTTAATATTAAATT
>chr1	63116104	63116416
GTTTTGGAATTGAATCTTTTGGTTTGGTTTTGTGTGTGCATATGTAGCGATCCAATGAAGTGACTTGTTTCACAGGAGGTGATTGATTAGGCATAGGTTTGGTACAGTTTGGGGATAGAACAATCTCATCCTCAAGCAATGTTTTCCACACTAAGAGTATGTTCAGATGAACGTGAACCAGAATTGAGTCTTCATCTGGGGCAGCAATAGGTTAGCTGCTTAGGACACTTGGGCAGGCTTTGATCATTGATCTAATAAGATTTTGTCTTCTGGTGTATTGCAAATTCAGCCTGGAATCCCTGAAGGAAGATTG
>chr1	109512047	109512322
CCAGCCTCATCTCCTTAAATCCAGTCACAGTACTTTCCCGCTCAAAACCCTAGATTCAATGGCTACCAATTGCTCTTGGGATAAAGTCCACTACCTTCCCACAGCCTGCAGGGCCCTGCTGCCCTGCCCCCTGCCCTCTGCTTGTTTCCCCAGCCTCTCCCAAGTTCCTTCTGTCTTCACTTGCTGTGTTCCAGCCACACTGACCATCACACTCCTTCCCCTCCTCAGGGCATTTGAACATGTGACTCTCTGTCCCCTCTTCTATGTCTCCTACTT
>chr1	244104846	244105121
AGAGGGGTGACCAGATTCCATGGTACAGCTCTTTTGTGCCTCACCTCGTATCCATGAGACAGACTACACAAAATCACCAGGACTTAGACGCTCCTGCAAGCAGCTCTGCAGCCATGGAAGTGAAGTGCTGGCTGACGGCACGGCGAGCCGCTTCCTGGCACGCCAACAGAAAGCACATGTCTGCATTTTTGATTCCAGTAAACTCCAGGCTGGCTCTCAGCCAGAGGACCTCTTTGTAATGTCAAAGATAAAAGTACTGGCCATGTTTGGCACCCT
>chr1	156063396	156063672
TAGTCACTCAGCTTCTTGCTTCTTATGAGTGGTTGATTAGGAATATCTAATGTGGATATTTTTGTATCTTTATTACCAGTTCAAGCCATGAACACATAGTGCTATCTTTATTATTGTAAATAAAGTTACCAGAATTTTATATCTAATTAGATTATAGAGCCAATTTCAGAAACCCCATAACCAATTCAGAAAATTTATCCTTAAAATTCCGTTCCTCTAGAATCTCTTTCAGTACCAAAATCTGTATTTTGTCAGAGTTCTTCAGAGAAACAGGACA
>chr1	217971954	217972230
TGGTTTGCTCATAAACTTGAAAATCCAGCCAAACCAGTGCAGGGTTGGATCACAGGCTCCTTTTTGGCTCTGTTCTGGGCCCTTTTAAAATTAAAAATGTGTACTCTTTTTTCTGCTCAATATTTTAAAATGGCAAAATGTACGATTTCCTCAAAGAAGTTTCCATAAGCTCTTTAACGAAAAAGAGCTTTGTTTTTCAGAATTCACCCTCCAGGAAGAGGCCAAATTTCCAATATGAAAACAGAATTTACCCTTGCCATTCCTATGTCTCATTTAC
>chr1	22141276	22141548
ACCCTTCATCATTATCAATTGCTTTCTTGGACTGGGGTCCCAGGCCCAAGGCAGGGTTCCCACACTGTGCCTCATGGGTCACCTGCAATCTGAGATGCTCTTTGAAAAAGAGGTTCTTTGGCCAAAGAAGTTTGGGTACCCTGCACTCTTTCCCACACTTTGACCACCTCAAGGGACACCAAAGCAGGAAGGGTTTTGAATAGGCCTCCAGTGAAGTCGCCTGTGCAACTGTGTTTAATCCAGCCTTCCTCAACCTCTTTGAGAACGGAACCC
>chr1	89535696	89535968
CTATGGTATCTTGCTGCTGGAACATCCTGGGAATCCACCTACAGGATAAATAACAGTGGTGTTATGGTCCGAAGGTTAGTGTCCCCTAAAATTTATATGTTAGGACCAAATATTCAATGTGATAGTATTAAGAGGCAGGGCTTTTAGAAAGTGATTTGAATGGGATTAATGCACTTATAAAAGAGGTTGAAAGGAGTGACCCTTCTCCTTCCATCATGTGCAGATACAGCAACAAGGCACCATCTTTGAAGCCAAGAGCAGCTCTCACCAGCC
>chr1	191513646	191513942
TTTACTTATTCAATAAGGATTTACTGATCTGCTACCATGTATGAGGCACTGTCCTAGGGCTAGAGATCCAGAAATACCAAATCTGTGATGTTTTTTATTTCTATCCTCAAGATCATCATCATTTGGAGAGATTAGCAATGAATCCTATGATTATATTGTAGAAGAGAGTGCTAAGTTGAAATACATATGGGGTGAGATGAGAAGGAGGTGGGTGGCTCCTACCTCAACCATGGGCTCTAAAGAATAAAAGAGAGGGTGATGCTTGGACTGATCTTGAAGGTGGATGAGAACAAAGAT
>chr1	172398127	172398423
TTATCCATGCTTTTGGAGTAATCAAAAGAAGGAATTCTGTTGTGCCAAGTAAAAATATGTGTGGGAGATAGCTAGGCTTCAAGAGATTGACTTTGAAGAGAGTAGTGGCTAAGTAGCAAAAATTTCCTATATTGAAGGTGTAGAAGTGGGCCTGCATTCCAACCTACCATTGTCTTCAAGTGGGGTATGGATCATTATGACTGGTTAGAGGGGGTTTGGAGAATGAAGTTGTTGCTGTAAGCCTATGGGATTCCCAGGCACAGAGCTTGCTTATGTCTTAATTTTAATGAGTTCTAT
>chr1	237851880	237852156
TCCTTATTAGGAGCTAATGCAGCTACTAGTTAAGTTGAAGGTAACATTCATTTATTATTTCAAAAATCCTAGGGCCCTGAAGAATTATGTTAAATCTACTTTGCCTGTGCTCTATAAATGGAATAACAAAGCCTGGATGACAGTGCATCTGTTTACAGCCTGATATACTGAATATTTTAAGCCTACTGTTGAGAACTACTGCTCAGAAAAAGATTCATTTAAAAATATTACTATTCACTGACAATGCATCTACTCGTCCAATAGCTCTCATTTGGGT
>chr1	95213693	95213969
TGTGAAACTGCTGAACTGTTTTCCACAGCTGCTGCACCATTCTACATTCCTACCAGCAATGTAGGAGGGCTCCAATTTCTCCAAATCCTTGGCAGCATGTATTTTCTGGGTTTTCTTGGACTATAGCCACCCTAGGGGGTTGCTGCCCTTAGTTTAAAAAGAGCCTCCTGGCCGGGCGCAGTGGCTCACGCCTGTAATCCCAGCACTTTGGGAGGCCGAGGCGGGCAGATCACGAGGTGAGGAGATGGAGACCATCCTGGCTAACACAGTGAAACCC
>chr1	6632239	6632516
GTGTTCTCTGCCCCATGCCCCACAGACAAACGACCAGACTAGTGGGCAGGGATTAGGTCAACCCCTGCAGAGCGTGGCAGGCACACAGATACATGTCTCATTGGAAGTGTAATAACTAACTTTTTTTTTTTTTTTGAGACAGTCTTGCTCTGCTGCTTAGGCTGGAGTACAGTGGTGTGATCTTGGATCATTGCAACCTCCGCCTCCTGGGTTCAAGAGATCCTCCCACCTCAGCCTCCCAAGTAGCTGGGACTACAGGCAAGCGCCACCATGCCTGG
>chr1	240005596	240005873
CCATTCTTCCTTTATGCTTCTCTTCTGTCGTCTGAATTAATCCTAAATTTTCTTTGCTTTCCTTTCTCCTATACTTTGAAAGATTATGTGTGTATGTGAATGCACATGCATGTGTAAAAAGTTTTATTTTACTAGTGTTTATCTTCAAGTTTGTCAAAACAATTAGTTAGAATTAGAATAAAACAGCATATTTTCAGTTAAAACAAAAAGCTTAGCCCCCTTTCACTTTCTCTTTTCTCCATATCTACCCCTTTGCTTGTTGTTGTTTTGCTAATGCA
>chr1	219358636	219358906
TTGAAGAAAGCAAGCAGTAAGCTTGTGACAAAGCTCGGGAGATGAGGGACAGTGTCTCAAGGAGAAAGCACAGTACAGGGTGGAGTCTGTCAGATACTCTTTGGGAAGTCACTCAAGATAAATATCTAAAGTTCAGTTTCTATTTGTTCAATGTTCAATATGAACATTAAGGTTATGTACTTGGGGATGAGGAGTAAAGTGTTGAAGCAGAAAGAGGAGGAGTATTTGAAAGAGACTGGGGATTTTGATTTTATATCCACCCCTGGGAAGT
>chr1	38723476	38723746
ATGGATTGTGGGAGAGGCCGTGGGCCAGGGGAGCAGCTTGGGGAGGCTGCTGAGAGCCGGAGCTGCTGAATGGCTGACAACAGAGCTAAGCAGGGGCAGTGGGAAAGAAAAGGATGAGGGCCCCAATCTGATCTGACTCAGGACTTCTATTGCTGATCAGACCTACTGATGGGGGGAGGACACAGCTGGGATGAGATCCCACCCAGGTTCCTGGCGTAGAGGGCAGGTGGATGCCATGGCATGGAATTCCCAGGGAGGGGGATTGTGGGCA
>chr1	69652747	69653009
GCCAGATTATACAAAGAATTTCTGTAAATCAATAGGAAATTGTCAGACCCCAGTGGAAAAATGAGCAAAAGGCTTGAACAGGCACTTCAGCTGAGAGGACACCCAAATTGTCATCACTAGGGAAATTGAATGAAATGAAAAATAAAACTGCAGTGAGCCATCATCACATAGCCACCATAATAGCTAAAAAATTGTAGAAGATTGACCATAGTGTTGATAAACACATAGAGCAATAAGAGCTATCACATACTGCTTGCAGAAGT
>chr1	145016883	145017145
CTGACTGCCTTCCCGCAGGAATCTTCCTTTACGCCCGCTGTAAGCGGGCCTTCTCCAAGGGCCAGACGCAGAACAGTCTCCGCAGCGAGGTGCAAACCCTGGCGAAGGAGGGCAACTCCTGGTGGGCCACCTCTCATGACACAGCGCTCTTATTTATCTCCGTGTCTGTCATTCGCACAAGCGGCTTTAGAGAGCGACTGAGCGTCTCGCTCAGGTGTACACCGCTGTGCAGAGATGCCAGCCCTCCTGGAACTGCACCCAAG
>chr1	220239139	220239425
TCCTACTGAGTTTCATTACAGAAATATCAATATGTTTGTTTATGTAGTACTGGTCCTGACCCCACTGGGTTCTGAGGTCTATGAAGTATTCAGTAATATTTAGGATATAACCAAATTACCTTTCTGAAATTCAAATTTTAAATTCACAAACATATGTAACCCCAAGAATTTAAGACAAAGGACAGTGGGCCTATATGGGATATATTTTGAAATTTACCTTGATGTATATGCTGTTTTGATGGCAAAATCGTCATTAAGCATTTAAAAATCTCGTAAGTTAAGTCTTC
>chr1	225729347	225729633
ACTGGATGGAGAATGAGTTTGACAAACTGACAGAAGTAGGCTTCAGAAGTTAGGTAACAACAAACTCCTCCAAGCTAAAGGAGCATGTTCCAACCCAATGCAAGGAAGCTAAGAACCTTGAAAAAAGGTTAGATGAATTGCTAACTAGAATAATCAGTTTAGAGAAGAACAAAAATGGCCTGACGGAGGTGAAAAACACAGCAAGAGAACTTCATGAAGCATACACAAGTATCAACAGCTGAATCAATCAAGAGGAAGAAAGGATATCAGAGGTTGAGGATCAGCTT
>chr1	237582322	237582643
CTGTCAACCTCCAGAAGGCGAGCGGAAGCTGTTGGTTTTGTTTTGAAATGTGGCAAGAGATGCACCAGAGAACAATCTTGCTTCAGCAAGACCTTTTAAAGTATCTACTGGCTCTACATTTGCTGACATCCCATTGATCACACTCAGAGGAAATATAGGAGAGATTCAAACAAATGCCAGAGTGGTGAGAAACACTAGTTATTGGACGCAATTATTGTAACCATCGACCCCAAATGCTATAGAACACATTGTCTAAGTACCATTTGATGTGGTACTTGGAGACAAGTTTTAGAAGTAAGTGTGGGGTAAACAAAAAAGATTG
>chr1	236494629	236494950
TCAAAATACATGAACAAGTTAAAGACATAGGAGCTAAATCCATAAAAATCTTAGAAGAAGTCATAGGAGTAAATCTTCATGACTTTCTATTTGGAAATGAATTATTTGATATAATGCCAAAAACATGAAAAACAAAAGAAAAAGTAGATGAATTTGATTTTTACCAAACTTTAAAACTTTTTTGCATAACAGGACATTCTCAAGAAAGTAGAGGCATTCAACAGAATCGGGGGGATGTATTGCAAATCATATCTTATAAGGGCTTAATACCTGGAATATATGAAGACTGCTAAAACTAAACAACAAAAAGATAAACAAGCCA
>chr1	144128111	144128400
TTTCTGGTGATCCCAACTTTACCGTGGCAGCTCAGGCAGCACTGGAGGATGCCCGAGCCTTCCTGCCAGACTTAGAGAAGCTGCATCTCTTCCCCTCAGATGCTGGGGTTCCTCTTTCCTCAGCAACCCTCTTAGCTCCACTCCTTTCTGGGCTCTTTGTTCTGTGGCTTTGCATTCAGTAAGGGGACCATCAGTCCCATTACTAGTTTGGAAATGATTTGGAGATACAGATTGGCATAGAAGAATGTAAAGAATCATTAAAGGAAGCAGGGCCTAGGAGACACGTGAAA
>chr1	67574195	67574484
AATTCTAGAATTTGATTCTTAGCTCTGTAATAATCTGTTAGGTTGTGGATTTTTAATGAGTCAGTGAGTGTCCCCTTTAGATTTCTTACCAATATGTAATTAACTGAAGACATGTACTGCTGTGGTACAAGTCAACTGGCTTTGACACTGAGCACACCCGGGTTTCCAAACCCTGATTTTACAAATGTCTGGATTATCTAGTTTGTGGAGTAGTCAGGTCTTGGTCAATGTAGTGAACTGTAATGGGAAAAGCAGGGTCTTCGGGGAAAGCAAGACCTGGGTCCAGTCCT
>chr1	150630224	150630505
ATATCACTGCTTCCTTCAAACCTTCCTCTTATGACATGGTTTATAATCCCAGTGCTTTCTTTTAAAATGCATTTCAGCCTACTAATATCTTTCTTTATATGTCACCCTTAGCTGAATCCAATTTTAAAGGTGTGATTTAGCTGCATGACGTAGAAGAAGACCATTTCCTCCTTTATTCATTGTGCAACCATGACCACCATCTATCTCCAGAAATATTTTATCTTTCCAAACTAACATCCTATTCCTCCCTCCTCCCAGGCTCTGGAAATCACAGTTCTACTT
>chr1	117977614	117977895
TACACACTTTCACGATGCTCGTGACAGCCCTGCCAGCTAAGGGCAGTAGTCTCTCTCCCTACTCCACCCACTACTTAACGGAAGAGAAACTAAGGCTCAGAGAGGTTGAGCAACACACCACAGCCTGCACAGCTGCCTGGGCTGGCAGTTTCACACCTGGCGCCAAGACAGTGTGGACCGTGTCCAGCTGCTGGGCTGGGAGCCTAGGGCACTGGCCAGTGCTCTGTCCTGGCCGACTGCCCTGATGCCCATTGGCCTGTGGGTTGCAATATCATCATAATT
>chr1	176712586	176712871
AGTTCTTCTTTGGAAGTCCCAGAGCAAAATAACTGCCATCAAGTGAGTTTGCATTCGTATTTGTTTCCCCTTCCATAGAGGGTTAGTTTTAGTTACCTCTAGCTTGGAGTTCCTGAGAAGGCTGGTTATAGGACTGAGCGTGGGAAAGGAACCCTCTTCAGGATTACCTCAGTCCCATCAGTCTACCCCATTGTGACATTGAGCCCAACACACACGCTTGACACCAGACTAGACTTGTCACAGGGCCAAACCCAACAGCCACATGCCATAGCTTCACTGCATTTTC
>chr1	65658331	65658616
GGATTACTTGGAGGGCTCAGGATCTAGGAGGAGGGCCCAGGGCACTGGGTTGGGGTTACTCTGGGAAAGCTCTGTGGGACCAGGTGGGACCTTAGGGCTGGAGATGGACTCTGCGAGCTGGGGGCGGAGTTCTAGACTGGCAGGAGCGGAGTTCTGGGTGGCGGGGGCGGGGTCGGGACCAGCAGGGACGGCCTCTGAGAGTTGGGGGCGGAATTCTGGGCCGGTGAGGGCTGGGGCGGGACCAGCAGGGGAGGCCTCCGCGAGCTAGGGGAGGAGCTCTGCATTG
>chr1	233397236	233397511
AATAAAGTACTGTGTATTAACAGTGCCAGATATTAAATAGCTTGAATGAACACATCCACAATATACAAATGTCTTACAAAGGTGAAGAATTAAATACAAGTGCCAAACAGAACAGAGATTGGAATCATACAACATAAAGTCAATACAAGTGAAAACAATTTTGCATTCATTTTGGATTTTATACAAGGCATTTAATTTTATAGGCCTACCACCCCCATTAGCTATTTATATTTAAAATAACCACCATCCTTTTGAGACAGTTCCTATCAACAATCT
>chr1	52770577	52770852
CTTGTTTTGTTTTAGCTTTTTTTTTTTATACAGTATCTCACTCTGTCACCCACGCTGGAGTGCAGTGGCGTGCAGTCATGGCTCACTGCAGCCTTGACCCCTGGGCTCAAGCGAGCCTCCCACCTCAGCCTCACAGGCACACACGACCACACCTGGCAATTTTTTAAAAAATTTTATGGAGACAGGGTCTCACCATGTTGCCCAGGCTGTCTCGAACTCCTGGGCTCAAGCGATCCTGCTGCCTTGGCCTACCCAAGTGCCGGGATTACAGGCATG
>chr1	7920113	7920390
CTGGCAATTCTGATCTAGATGTTCCAGGCACTATTTCTGGAGAAAATGCCCACTTTGCCTATTGAGTTGCTACGACCTCACAGTGTTCCCACGCTGCCTATTAGTATGTTACATTCTGTCTACACTTGATGGGTGCAAAAAAGCTTCAATGATAGCATTCCTTATCTTCCAAAAAATTTAACCCAGATTCTTTATTCCATAAACTAAAGGAAATTATACGTACTTTGTCCAGGGTCGACAGATGCCACGTTTCTGATCGTTAAATGTCCCAAAGCAAC
>chr1	21431719	21431996
CTAGGTTATCCTGATTTAAGGTCAGGAAGCTGTATTTTTTTTTTTTTTTTGAGATGGAGTCTTGCTCTGTCACCCAGACTGGAGTGCAGTGGCACGATCTCGGCTCACTGCAACCTCCGCCTCCCGGGTTCAAGCAATTCTCGTGCCTCAGCTACTCACTCCTGAGTAGCTGGGACTACAGGTGTGCGCCACCACACCCGGTTAATTTTTGTATTTTTAGTAGAGACAGGGTTTTGCCATGTTGACCATGGCTGGTCTCAAACTCCTGGGTTCAGGTG
>chr1	229487217	229487554
ATTCTCCTGCCTCAGCCTCCCGAGTAGCTAGGACTACAGGCGCCTGCCACCACGCCCGGCTAATTTTTTGTATTTTTGGTGGAGACGGGGTTTCACTGTGTTAGCCAGGATGGTCTCTATCTCCTTACCTCGTGATCCGCCCGCCTTGGCCTCCCAAAGTGCTGGGATTACAGGTGTGAGCCACCGCGCCCAGCCGGCCAGTTTCTTTACTGCATCCTTTTTGACTAGATCCTGCTTCAATCAGCTGGGTTGTGACCAGTGCTCAGAAAACAAGTCCTGCTGATCTCCTGCCTCAGTGTGATTACGTGAGCAACTTTTGCACAGGAATCCCATGGAAA
>chr1	77134954	77135291
TGGTAATTGTCGGACTTAAAGAGTGAGTACAGCTGAAGGAGCCGGGAGCAGAAAGTATATGCATCAGGTATGAGGAAGAAAATAGATTTTGGAAGTTATGAGAAATGTAGAGAGTGTGTTGAGCATAGTTTGTGATTTTTAGGGCCTCTAAAAGTATTAAAGCAGTGGCAGCCACTGCATGCAGACATGAGGGCTAGGCTAAAACAGTAAGGTCAAGTTGTTTGGACAGAAAGGCTACAGGGTGCAGTCCTGGCTCTTGTATAAGAATTCTGACCGCACTAACCATGCCTAGGAAGGAAAGGAGTTGTTGTTTTGTAAGGGATTGAGGTTTAGGGATT
>chr1	81195232	81195518
TTTCAGACTAGCCAAAGGCCTCAAGTCTGAATAAGGGGAATGTATTCATAGCATTGGGCCAAATGAGCACTTGTTCAGCCCCGAGGGTTGAGAGCAGAACAAAGGCTCAGATTCCATCAAATCAGGTTCTATTTGTCAGGGTTCTTCAGAGAAACAGATTATATACATCTAAACAGATTTTATGTAAAATAATTTCAGGGAGGATAAAGTTGGTTTTTACATTGGTCATATTTTACATAAAATCTCTCTGTATGTATAATATGCTTATATAATCTCTATATGTATAT
>chr1	207940064	207940350
TTCTGGGGTCTGGAGGACATTGGCCTTCCTCTCACAGCTCCACTAGGCAGTGCCCCAGTAGGGACTCTGTGTTGGGTCTCCAACCCGACATTTCCCTTCCACACTGCCCTAGCAGAGGTTCTCCATGAGGGCCCTGCCCTGCAGAAAACTTTTGCTTGGGCATCCAGGCATTTCCATACATCTTCTGAAATCTAGGCAGAGGTTCCCAAACTTCAATTCTTGATTTCTGTGCACCATGTGGAAGGCTCAACACCACGCGGAAGCTTCCAAGGCTTGGGGCTTCCACC
>chr1	27331930	27332209
TGTGGCTCCAGGGAAGGGCGGACGCTGGAGCACCAGGAGCCATTTCCACTGCCTGGTACCTGGTACTGCACTGTGACGTGGTAGCTAAACACCCGGGAGAGTGGGACCCACCTGGCCCCGTACCATGGAAATCTTATCATGCCAAATGCTTCCTGGGAGGGAGCAGGGTGGGTGAGGCAAAGGCCTAGCCCAAGCCCGTCAGGGTTTTGTTTCCTGATTCTTTTTTTTTTTTTGAGACGGAGTCTCACTCTCTTGCCCAGGCTGGAGTGCAGTGGTGTGA
>chr1	227610898	227611177
GGCCAGGTCTCTCTCAGCCGGGCTGAGGACCCTGGACAGAGCTCAGATTCCGGATACAGTTCCTCCACAGAGTGGGGTGGGAATCCGGGTGGGCCCCACCCACTGAGGCTCACCCAGGCTGCAGGAATCCCTGGGACCTAATAATACACACAAATCAGAAAACGGGCTGCAGGCCCTGGCCATGCAAGGAGAGAAAGAAAGCTGACGCCTGTCCTAGCCTGTCCCCACTGGCCTTGCCCTAAAAGCAGCAGGGCGTCTGGTCCCAGAGCCCAAGGCCTCA
>chr1	233791500	233791764
AGAGATGGGGTTTCACCATATTGGCCAGGCTGGTTTCAAACTCCTGACCTCAGGTGATCTGCCTGCCTCAGCCTCCCAACGTGCTGGGATTACAGGCGAGAGCCACCGCACTTGGCCCTTTATATATTTTGGATACAAGTCTTTTATCAGGCATGTGTTTGACAAATATTTTCTCCCAGCGTGTGGCTTGTGTTCATTCCCTTAACAGTGCTTTTCACTGAAGTCTTAAATTTTACTGTAATCTAGCTTGTCTACTTTTTTCTTT
>chr1	144682550	144682814
ACAATAGTGATGTGATCCCCAGGCACAATTCAGGGAGGTTTAGAATCTCATAAGTTGGAGGCTGCATGATCCTAAACCATCATTTCTAATCTTGTGGCTAATTTGTTAGTCCTGCAAAGGCAGTCTACTCCCCAGGCAGGAAGGGGATTTGTTTTGGGAAAGGGCTGTTATCATCTTTGTTTCACAGCTAAACCATAAACTAAGTTCCTCTCAAAGTTATTTTGGCCTGTGCCCAGGAATGAACAAGGACAGCTTGGATGCTGGA
>chr1	171512440	171512745
CAAGAAATTTGACTAAGTACTATTGAGAAGAAAATTAACATTTGCCTGAATTTTAGAAAGGGAGATTAGAACAGGCCACTGGGCTAATCGCAGGTAGGATGATGGGGAGAACTTGCCTGTGTCTGTCCTCTTCAACCCAAGAACCAGGCTCTTCAGCCATCACAGCGGGCTCAACATGGCTGCTTTATTATCTGCAGCTCAATGTACATATGATATCTAACTAACAGTGATGCTGTGATAGAATTTTCATTTCCGAGGGCAGTATTTCTCTTCCCTTCATACAAGTACACAAAATTACACTTTCTA
>chr1	68271037	68271342
TATTAGATCTTGAATTTCACCAAGATCCGTATCTTGAAATTCTTCGTCCTCTACCTTTTTAACCGTATCCACAATCTGTTTCAGATTCCGTTCACTGGCTCTGTTGTAAATCCTGTGAAGTCATGCACAACATCTGGACACAGTTTTCTCCAACAGGAATTTATCACTTTGGATTTGATGACATTCATGGCTTTTTCTGTAACAATGATGGCATGTTTAATGGTGTAATCTTTCCAGAGTTTCATGATGTTCTCTCTATTGGGGTTTTCCTCCATAGAGTTGACAGTCCTTTCCATAGCGTACCAT
>chr1	111829927	111830197
GATTACAGAGATGATTCCCAAACCCGTGATCAGTATGCAAATGATGAGAATGGACGTCCTAGAAGGAACCACAGCAGATTTCATGTTGCTTGGAAGAAACTGCCTATTGATTCTCAGCTCTGGATCCCTTTTTCTGGGATTTGCACCCCTGCCCACCCCCCAACCCAGTTACAGTAGCTTCTGGGAACCGTATTCCTTTAGAGTGACCCTGTCCTTTGGACCACCCTCGATGGGACCTGCTGAGCATCTGACTAAGCTGGGCCAATGAACC
>chr1	215304816	215305086
GTTATGCTAGACCCTGAATAAACTCCCTAAACCTCAATATATCCTGACTGGGTTTTACTCTGGGCTTTTAATGAGGAAGGAGTAGGGACAAAAAGAAGAAGAAAAAGAAATTATAGTCCCTCCTATAATGCCCCAAAACAAATGTGAGAATGCCACATTTTCCTGACTCAAGTACCAGGCTTGGGGACTCTATAGCTCCTTGACGGGAAGCCCTGTTATATTAAGAAAAAGGCAGAGGTGTTTCAACTGCTACTAGAAAGATAAATAGCCT
>chr1	149059583	149059852
CCATCTCTACAAAAAATACAAAAATTAGCCAGGCGTCTTGGTAGATGTCTGTAGTCCCAGCTACTCAGGGGACTGAGGTGGGAGGATCACTTGAGCCTGGGAGGTTCAAGCTGCAGTGAGCCATGATCACACCACTGCATTCCAGCCTGGGTGCCAGAGCGAGACCCTGTCTGAAAAAACAAAACAAAACAAAACAAAACAAAAAAACCTTACTCTACTCTGATCAACTATCCCAAATCCTATAAGCTGGAAAATGAAGAACTTCAAACT
>chr1	37946885	37947154
TCCCTGCTCTCTGAGCTGCTGCCTTTTGCCTCCTGCAACTCAACATCCTCTTCACCCTGCCCTGCCTGCAGTTGAGGGGGCGAAGAAGAACCCTGTGTTCTCAGGAAGACTGCCTCCACCACCGCTACCCAGAGAACCTCTGCATCTGGCATTTCTGCTCTCTATGCTTGAGACCGGGAGGTTTAGGCTCAGATAAGTGAGCTCTGGGCCATGAGAGGGTAGGTCCAGAAGGTGGGGGGAACTGTACAGATCAGCAGAGCAGGACAGTTG
>chr1	54655931	54656216
TAATTTTTTGTGTATTTTTTTTTTAGTAGAGACAGGGTTTCACCGTGTTAGCCAGGATGGTCTCCATCTCCTGACCTCGTGATCCACCTGCCTTGGCCTCCCAAAGTGCTGGGATTACAGGCGTGAGCCACCGCGCCTGGCCAGCAACTTGTTTTTCATGCTTTCAGCTGGCTCCTGAGTCACTGTTACCCTCTGCTCAGTGCCCCTCCCTGAACAGAAGGACCCCAAGGCCAAAGGACTGCCTCTTTCAATTATCTGTGCTAGGAAATGTTTCTGACACCAGCCA
>chr1	47183550	47183835
TGCACATGTATCTCCGAACTTGAAGTATAATAAAAAAATGAATTGTTTAATTTCTTTAGGGATTCTGGATATTAGACCTTTGTCAGATGCATAGTTTATGAATATTTTCTTCCATTCTGTAGGTTGTCTGTTTACTTTGCTCAAGTTTCTTTTGCTGTACAGAAGCAGTTTAATTAAGTCCCACTTGTGAATTTTTACTTTTTTGCAATTGCTTTTGAGGACTTAGTTATAAATTCTTTCTCAAGGCTGATGTAAATCATCATGTTTCCTAGGTTTTCATCTAGGA
>chr1	7882896	7883216
TTAGCCAGGCACAGTGGTGCATGCCTGTATTGCCAGCTACTCAGGAGGCTGAGGTGAGAGGATCACCCGAGCCTGGGAGGTGGAAGCTGCAGTGAGCCTTGATTGTACCACCACACTTGGCCTGGCGACAGAGCCAGAACTTGTCTCCAAAAAAAGAAAGAAGGAAAGAAGGAAGGAAGGAAGGAAGCGAGCAAGGTAGGTTAAATAATGTGTGGGCATGAAACACCACATTAATATTTTGTTTTGGCCAGGTGTGGTGGCTCACGCCTGTAATCTCAATACTTTGGGAGGCCAAGCCAGGTGGATTACCTGAGGTCAGGA
>chr1	160152406	160152726
TTACCCTTTAGAGCAGAACTCTCAAAAGACTTACACTCACTGCTTCTACTTCCTTACCTCTGATTCTGTCTTCTTTTCACCCTTACCAAGCTTTTGCCATTTCACTTCATGAAATGCTCTTGCCCTTCCACTCCACTGAAATGCTCTTGCAAAACGGAAGTCAATGACAAATATCTCGCCAAGTCAAAGGTCATGTCTCCATGGTCATCTTACTTGACCTCTCAACAGTATTTGACACAGCTAACTATTCCCTCTTTTTTTTAGTCCACCCAATTCTTATTTTTAAAAATTTCAAATCTATAGAAAAGTTGACAGATGAGT
>chr1	11820593	11820872
GACCTTGTTTCCAGAAAGGTCGCATTCATAGGTACTAGGGCTTAGGACTTGGCCATATCTTTTGGTGGGGGGACACATTCACCCCCCAGCCACTTTACTTAGTGCTTTCTCACTTAAACTTCCTAATAAGCCATTTGCATCTCATGAATCAGGAAGAAAGGGAGTGCAGACAGATCAGGGGACTTGCCCAGGGTGCCACAGCTAGGACTTGGCCAAGGACTTGGTTTGACTGGAGAGCTCTCACTCTGGAGCGCTTGCTGCTGCTGCACCACCTGCCTCA
>chr1	72310034	72310313
TCCTCAGTTGGAAACCCTAACCTTTTTTCTATGTTAGCATTTCAAACACTGTCCTCAAAATTAGTGTCTTCTTCACTCTGTAGTCCTTCTCTCCCCCAGTATTCCTCTGTGTCACAAGCTTTGCTTTCTGAAACAAATGTAAACATTGTGCTCTCCTGCTTAAGAAGTTTTCAATAGCTCCTATAGATTTTAGAAAAAGTCCAAACTCCTCAGTTAGTCTTATTTCTTGTCAGTCACTTATGCAAAAAGCAAACTCTTAATATGAATGTGTTATATGTTT
>chr1	230092638	230092923
AGTGACTGCTGAAATATAGGGATGGAAATTTCTTTGTCAGTAAAGATCCTATGAAATCATATACTGAGCATACGTAAAATATGGAATTGTCTCTGCAGTATTGATCGAGCACAAATCCACTTTCGTAAAGCAAAAATAAAGGTCAAACAGAAAAGGCACATCACTGGTTTTTAAAATTTTTTGAATAATAAGTACTTGAAATTCCTTAAAAATGACACTATATATGATTTAACTTAGATAGCTAGAATAGTCAAATACATAGAAACAGAAAGTAGAATGCTTATTG
>chr1	57447182	57447467
ACAAGGAATTTGGACTCTATTGTAAGCTTCAGAGATAAATGCACTGTGTCACAAGGTGTTGCTGGAGACACACAAGGCATACAGTTCAACTGCTAGTTTCTCCTTGAGAAGGTGAGCTGCAGATGGCATGTCAGATTCACCTATGTCCATCACTTGGCACAGGGCCTGGCTTAGTAAATATGTGATGGAGGCTTACTGAACAGAACAAGCAATTGAGTAAATAAGAAATAGATGGAAGAATAAACTGAGGGGATGGGAGGGCCATGAGGGATGGTGATTCTTCAGG
>chr1	12817040	12817363
GCAGTGGCACGATCTCAGCTCACTTCGACCTCTGCCTCCCCGGTTCAAGCAATTTTCCTGCCTTAGCCTCCTAAATAGCCAGGACTACAGGTGCATGCCACTACACCTGGCTAATTTTTTGTATTTTTAGTAAAGACGGGGTTTCACCATGTTAACTAGGATGGTCTCAATCTCCTGACTTCGTGGTCTGCCCGCCTCGGCCTCCCAAAGTGCTGGGATTACAGGCCTCAGCCACCATGCCTGGTCGATTCACATCAAAATTTAAGAGGTATTCAATTGCATATGAAACTTGTAGGCAAAGTTTATTTCTTTTTTCTTTAAAGC
>chr1	245252907	245253230
CCGGGTTTAAGCAATTCTCCTGCCTCAGCCTCCCGAGTAGCTGGGGTTACAGGCGCCCACCATCACGCCCAGCTAATTTTTGTATTTTTAGTAGAGACGGGGTTTCCCTATGTTAGCCAGGTTGGTCTTGAACTGCTGACCTCAAGTGATCTGCCACCTCGGCCTCCCAAAGTTCTGGGATTAAAGGTGTGAGCTACCGCGCCTGGCTAGCAAACCTATTTTCTCCACACTGAATTCATTTATCAGAATATCATGGCTCCTGGTCCAGAATCTCTTCCTTCAAATACTATTTTTTTTTCTGCTTTTTACTCATGCAAGAACTAT
>chr1	143616741	143617028
ACAGAGAAATTTGGGGCAAATGTAGGGGTTTCTTTCTCTTTTTTTTTTTTTTTTAACTGGGAGAGATCTGAACATGGTTAAATGCAGATAAAAGAGAAAGATTCAGTTGAGGGAGGTGACTTAGGTATGAGTGTGAGGGATAACTATTGGTATGTGTCCAAAAGAACTGCTGCTCTTTTCAGAACTACAAATGTCAGAAAGGGGCATCTATAGCTGCTACCGACCAAAGTAGGAAATTTTAGAGCACAGTTTCTCTAGGAAATACCATCAACTAACCCTCCACAAATA
>chr1	66945558	66945845
AGAAACTGAGCCTAAATCTATTTCATATTCAGAATCTGCAGACACATCTGAATCACTTCTGGCCATCAGCAGTTACAATTAATATCATAGTGGCATGATGATTTTTCTATACCACATATTTATAACCTTGACCTCTTTATACTCTTTGCATTGATAGTTTAATTTTGTGACACATCAAAAATTCCAGAATTTTATCTGCATTAGCTTTCCAGAATTTACTTATAAATTATTGCAAAGTAAATAATTTCCTTGAAAGTCAACAAGAAATTTTTGACAGATACAGTTATA
>chr1	219517474	219517778
TCACTATTCATGCGTCTCTACTTGTACTCAACTTCCATGTACTTTGGATCCAATAGCCAGCAAAATCCCAACTCTAAATTCACACTTCTGTATTTTCCATGGATGACCTGCTGAACACTGCTGGAGAAAATTTGTACTACCATGCATGATATTTCTCCTACAAATCTGGCATCTTGAACCTCAGTTAACTCTGAATGATGTCCAGTAGTTCTGTGAGTCTTGAATTAGTTTTCTCTCCACTTTCTTAACTGTTTTGAACATTCCCCATTATTTTTAAGCACTTACCCTAGGCTAGGCTTCTTTGT
>chr1	150599381	150599685
ACAGAAAGTAGCAGAGTGTAAGATACTTGGAAGGTGCACAATAAATGCTTATTTAATTGAAAATGAACCTGAGCCACTAGGTTCATCTAATTCATGTCTTTTTTGTAATAATAAAAAGTGACATTTATTGAGAATTTACTATGTGCTAAATACTTTAAACAAACCATCTCAATCTTTAAAAAATCTGCACTTTTAGTTATGGGTACATAGTTGTATATAATTGTTGGGTACATGTGATGTTTTGATATGGGCATACCATGTGTAATGATCAAATTACAGTAATTGGGGTATCCAGCACCTCAAGC
>chr1	180181598	180181886
GCAATGGGGAAAGAATTCCTCATTCAATAAATGGTGCTGGGATAACTTGCTAGCCATACGCAGAAGTTTGAAACTGGACCTGTTCCTTATGCCATATACAAAAATTAACTCAAGGTGAATTAAAGACTTAAATGTAAAACCCAAAACCATAAAAATCCTGGAAGACAACCTAGGCAATACCATTCAGGACACAGGCATGGGCAAAGATTTCATGAAGACGCCAAAAGCAATTGTAACAAAAGCAAAAATTGACAAATAGGATCTAATTAAACTGAAGAGTTTCTGCACA
>chr1	232982089	232982377
CCTTCCCTTGTCCAGATCTAGGAAAGATTAACCAAGAGTCTGACATGTTTAAAGGTCTAAAAAAGGATTATCCCCGTAATCCCAGCACTTTGGGAGGCCGAGATGAGCAGATCATCTGAGGTCAGGAGATTGAGACCAGCCTGGCCAACATGGTGAAACCCATCTCTACTAAAGATATAAAAATTAGCCAGGCATGGTGACACATGCCTGTAATCTCAGCTACTCAGTAGGCTGAGGCAGGAGAATCACTGGAACCCGGGAGGCGGAGGTTGCAGTGAGCTGAGATGGC
>chr1	118572187	118572452
TACTGGTCAGCAAGCCGTGCCCAGTATGGATCCCCACTGAGACCTCAACTCAGATCATGGGGACTGGAGTTGTAAACATCTGCTGACCTGTGTTCTAGAAGGACTAAGGAGAATTAGGAAAAAGCCCATGAATTATTCAATGATGTCCACCGTAACTCAGGGAAAGGAAGAAAATCCCTCCACCTTCCTTGAGCAGCTATGGGAGGCGTTAAGTAAATATACTCCCCTGTCACTTGACTCTCTCAAGGGTCAATTGATCCTAAAAG
>chr1	181028523	181028788
GTATCGTGTTGTCTTTCTACTGAAAACAGTCAGTGTTTCTCAAGGGCTTACCTGAGCCAAGACTCTTGGGGAAGAAAAATAGAAGATATGGTCTCTGTACTTCAGAAGTTTATTCTCCTATTTGGGAAGATAAGATGAACAATTAGAAGAGCAAACAAAACAAGATAGCTTATAACTAAGTACTACATTATGTGGGTTAGATTTAAGTATAGTGGGCATTGCATTTTTGAATGTGCCAGTAATGTCAGAACTATAGCATAACCCTT
>chr1	93094150	93094416
GGTCAAGGCTGCAGTGAAATGTGATTGTGCCACTGCACTCCAGCCTGAGTGACAGAGTGAGACCCTGTCTCAAAATAAATAAATAAATAAAAATAAAAAGGTAGCTCTTTGAAAACTTTACCAAAAAAGATACACTTTTAGCAAGACTGATTATGAGAAAAAGAGGAGAAACAAACATTATTAGGAAAGAAAAGAGTAGTGGTGGCAAAAAAATAGAAACAATTTATGGTAATACATTTGAAATAAACAATTTTTCTAGAAAAATAT
>chr1	104906884	104907150
CTTCAAAAAGTTAAAAGCAGAAATACCACTTGACCCAGCAATCCCATTACTTGGTATATACCCAAAGAAATATAAATCATTCTACCATAAAGACTCATGCATGTGAATGTTTACTGCAGCACTCTTCACAATGGCAAAGACATGGAATCAACCTAAATGTCCATCAGTAACAGATTGGATAAAGAAAATATGGCACAGCTACACCATGGAAAAGCATGCAGTCATAAAGAAAAGAATGAGATCATGTATTTTGCAGGAACATGAATG
>chr1	172155243	172155543
CTTGAGCCCAGGAATTCAGACTGCAGTGAGCTGTGATCACACCACTGCACTCCAGCCTTGGTGACAGAGTGAGCCCCTGTCTCAAATGTTAAAAATTAAATTATATATATATTTTAAAAGTGTTCTGCCAGGCGTGGTGGCTCACGCCTGTAATCCCAGCAGTTTGGGAGGCTGAGGTGGGCAGATCACTTGAGGTCAGGGGTTTGAGACCAGCCTGGCCAAGACAGTGAAACCCTGTCTCTACTAAAAAATAAAAAAAAAATTAGCTGGGCATGGTGGTATGCACCTGTAATCTCAGCTA
>chr1	83446981	83447281
CCCCACCCTGATCTTTTATTATGCAGACGGATTTTCTACCTTGCCAGCGCCATGTTGCCTGTTTGTTTACTGTACACCTGGTGACAAAGAAAAGGGAAGATAGAGCCTCCATGTTGAACGTACCTGGCCCCCAGGTAGCTCTTTTCTATTGGCACAGCTGCTGGCATTCACCCATGCAAGCTTCCAGCTTGCTTATCTATGTCTGCAGCTCAATTTTTCAGGCTGCTCTTTGTTAGAAAATAAATGATTTGGGGGCTGCTTTTTGTTAAAAAGGGAAATTGCACCGAGGACTCTTGCCCTT
>chr1	154102715	154102988
GAGACAGGGTTTCGCCATGTTGGCCAGGCTGGTTTTGAACTCCTGACCTCAGGTAATCTGCCTGCCTCAGCCTCCCAAAGTGCTGGGATAACAGGCGTGAGCCGCCACACCCGGCCTATTTCTGTTTAGTTATTTGTTCATCCAACACATAGTGCCTGCTATGTGTTTTAAGTGCTGAGGGTACAGCCGTGAACAAAACAGACATAAATTTTTGTCCTCATGAGACTTATATTCTAGTGAAGATAAATAATAAATTGTAAAATAATATGCGTGT
>chr1	240601619	240601892
CTGCAGAAGAAATGATCCCTCTTCTCTGATTACAAGGGGGCTACAGAAATACAAATGATGACATCCTGAGGCAATAGATAATGAAATGCAATCTTATAATATAGAGTGACCTCAGTGGTAGAAGGAAGAGAGGAAGAAAAACATTTTAGTTTTTTGCCTGCTTTTTTTAAAAGTTTTTTTTTTTAATTATACTTTAAGTTCTGGGGTACATGTGCAGAACGTGCAGGTTTGCTACATAGGTATATATGTGTCATGCTGCTTTGCTGCACTCATC
>chr1	151245947	151246238
GAATTTTGTCAAAGGCCTTTTCTGCATCTATTGAGATAATCATGTGGTTTTTGTCTTTGGTTCTGTTTATATGCTGGATTACATTTATTGATTTGCGTATATTGAACCAGCCTTGCATCCCAGGGATGAAGCCCACTTGATCATGGTGGATAAGCTTTTTGATGTGCTGCTGGATTCGGTTTGCCGGTATTTTACTGAGGATTTTTGCATCAATGTTCCTCAAGGATATTGGTCTAAAATTCTCTTTTTTGGTTGTGTCTCTGCCCGGCTTTGGTATCAGGATGATGCTGGC
>chr1	148594782	148595073
CAAGTATATGTGTAAATAATTTATACACTACTTCAAAAATGAATTGATTGCATAAGATCTAAAAGAAATATTTATATTACAATATGCTATAGTTTATTGTAATGTACCCATAATGAGACTCAAACTTGTCTTGAGTATATCACTCGTCTCTCTGTGCCTCCAGGTGTTAATTGTTGTTAAATTTTCTCAAGCATTACCTCCTTATTTCTCCTTACAAACTTATAAGAGATATGCATTTTAGAGGTGAGGAATCTGAGGCTTAGAGTAAATAATTTGCCCAAGTTTATGACTT
>chr1	166176173	166176446
AGGCCAGGGATTTTAATCTTTGTGAGCCCTATCTAAATTTCAATGTAGGATTCTTTTTTTTGGTGGGAGGCGGGGGGCAGGGTGAGGCAGGGTTTTGCTCTGTCTCCCAGGCTGGTGTGCAGTGGCACCCTCATGGCTCACTGCAGCCTCCACGTCCTGGGCTCAAGGCCATCCTCCCACCTCAGCCTCCTGGAATTTTTTTTTTTTTTAAAGAATAATTATCAAAGTCAGAGATACCTGTAGGTTTAAATGTTTAAATGTAATAGTTTCTCAA
>chr1	173996170	173996443
TAACTTTTCAAAGGTTCCACCTCTCTTTGTCCTCTCAGTAAGGACATCTGTCCAGCTCCCTCTCTATGTTGTTTGAAATTATAAAAGTGTCACCTCCACTGAAGACCCTTCTGTTACCACATGACTGCTGGTGTCCCTCAGGCGCCCCCCGCAATGATGCTCCTGTCACTGTTAGTACCCGAAAAGTAACAGTGTTGCCACTAACGCCCGGCTCACACCTCTGCAGCATCACTGACTCCCACCAAGCACCAAGGCCACCACCACTACCAATGTC
>chr1	107627903	107628238
GGATCCCTATGGCATAACAGATGGAGTTCAAGAACTGCTGCCTGATCATTAAGCCACATCATCAACTCAGCCATTGACTCCTATACCCTAAGCTGTCTTTCAGTTATTCATTTGCATGCCCTTAATTGTTGCCTCTAATTTTGGCATATTGCTATATCTTTCTTTTGCTTTCTACTGATTCAGTTTTTATGCATCTTCTACAGCTCAGTTCAAATGCTGTCTCTTCAGAATAATCTTACTTGATAATCTCAGGCAAATGTTATCTTCCCTTCTTTGGAGCATTCATTTTATTTTCTGTCATTTCTACTCATTTGTTAGTATACTTATCTCCTTTTT
>chr1	91672046	91672381
GACCAGCCTGACCAACATGGAGAAACCCCGTCTCTACTAAAAATACAAAATTAGCCAGGCCTGGTGGCTCATGCCTATAATCCCAGCTACTCAGGAGGCTGAGGGAGGAGAATCACTTGAACCTGGGAGGCGGAGGTTGCGGTGAGCCAAGACCATGCCATTGCACTCCAGCCTGGGCAACAAGAGCAAAGCTCCGTCAAAAAAAAAAAAAAAGTATTCAACTTCCACCACTCTGAGCTAGTACTGATGTCTTTGGCTTTTTTCTCCGAGGACCATTTTGAAGATGAAACTGAGCACTGAGTATGAACACTCTGTTACTTCTGTCAGACTCAAAAC
>chr1	16199941	16200240
GCGTCTAAACTCCAGGCTTTATTCAGATTTCACCAGTATTTCTGCAGTGCCCTTTTCAAGATGCAATTCAGGATACCTCCACTGTAGCAAGTTTTCATGTCTGTTTAGTCTCTTCTGGTCTGTGACAGTTTTTGTCTCCCATTGTTTTTCATGATCTTGAGAGTTTGGGGATTGTACATGTATTTTATGGAATGTTCCTCAGTTTGGATTTATCCAATGTTTTTCTCATATTTAGACTGGCGTTAGGAATTTTGGGGTAGGAGACCACAGACATAAAGTACCCTTCTTGTCCTATGGTAT
>chr1	64290117	64290416
ATGGCAAATATAACAGCCACTTAATTTGCTCCAATCCCCTCTGTGCCACTTAATTACAGTGTGGGGTATTTTAATACATTTGTGTGTGCCTGGAGGCCCAGTGGCCCACAATCCCATTAATGAAATAGGTAATGGGTAAAAATAAACATTGGCCTTCAGCCACACAGTTCTGCTATTTCATCAGCCAGTTAAAGGCAACTGTAAAAGAGTCTTTAAAATCACTCAAGTGCTAATTGCATTCTACTTGCCCAGGTAGAAAATGCTGATTGATCTTAAAACAGGTCAGAAATTTGGTCACTC
>chr1	68166532	68166838
ATCTCAAGCCATCTCATTCTCACATGAACACACACATCTTACCCAGGTTCTTTTCTGCCTCTAACCTAATTATACCACAAAAATTCTTTCTCTGGACTTGTCATGAACTTAAAAGTGGCCCTAATTATAAATGATGGGCATAAGGATGCTCTAATGACATACTTCAAGCTAGGAAAAAGAGAGCCATTAAGTGTGTGGGGAAAATGAAGATATTAGACTAACAGTCATCACTTGCAAAGTCCTCCAAAGTCCTCAGAAGCCTCCTTCAGAATCTTTGGAAAAGTTTCTCTTCTACCTCTTCATCTTT
>chr1	174754803	174755109
GGTAACATGGAGGAAAATGAGGAAGATGGTAAAAGTCACACAGAGTATGGTAAATATCCTTGCAGTTCAATTCAATATGGCCTCAATACCTTCCATGTGCCAGACATGACATTAGAATCTAATTTTGCAAAATAGAGTAAGACATAATCCTGCTCTTTATCAGCCAACTCTTCTCACAAGTCACATGAACAGGTAACTTCAATACCATGGTCAAGTGCAGTAGTAGTAGTGTGCACAGGGAATAAATGAGCACAGAAGAGCTACACTCGGCCCTCCCTGTAGGGCTGCGGGAGACTCCTGGAGACTA
>chr1	145107609	145107926
ACTGGCTGCGTTAGAATTACAAGAATTTGACATATGCCTAAGAATAACCCTCAGATTCGGATGTAAGATCTGGGAACCTATTTTTAAAAAGCTTTCTAGATAACACTGTGATTATGTTAAAATAAAGGAAAAAAAGCTTCCCAGATATACCGTGATTATGTTAAAATAACAAAGAAAAAACCCTCATCTTTAGAGGTACATCCTAAAATGTTACAGATAAAATAATACTTGATATAATATCTGGGAATTTGCTTCAAAATAACTAGTGGGAGAATAGTGGACTGGGGTATAGATGTTATATGTTCATTCAAGATATGA
>chr1	101390685	101391002
GCACAACTTCATGAAGTCTCACACTTGGCTACTACTTCCTACTGCCTTTCTTCTAGAACCTCTTAAGTGAGAAACAGATCTTAAAACTTTCACCAAGACCTCCCAGGCCCCATGCTCCTCTCAGCCTGAATGCAGTTCGTTTCACTGCTTCTTCTCTGAGTAGTGCCAGTCGGCAGGTCGTCAGCAAGCAACACATTCACAGACTGGCTCCTCTAACTGGAGAGGGGATCCTGCCCTGAGACAGAGCCATGGGTGCTTCTCAGTAACTAGATGAGTGGAAGCCAAGCCCCAGATGCTGTCCTACAATGGCATCACATT
>chr1	152538779	152539095
CAAACTCCTGGGCTCAAGCAATTTGCCCACCTCAGCTTCCCAAAGTGCTGGATTTACAGGCGTGTACTCACACACCTGGCCTTACAAATTTTCAAAATTCTCCCTATGAGATAGTAGTATTCCTGGTTTTAAAAACTGGTCTAGGCCAGGCACAGTGGCTCATGCCTGTAATCTCAGCACTTTGGGAGGCCAAGGCGGGTGGATCACCTGAGGTCAGGAGTTTGAGACCAGCCTGGCCAACATGGTGAAACCCCATCTCTACTAAAAATACAAAAAAAATTAGCTGGGAATGGTGGTGGGTGCCTGTAATCCCAGCT
>chr1	57832094	57832410
TTTACAACTAGGAATCTTAGAGGGGAGAGAATGCCATATTCCCAAAAGTTCTAGCAGAAGTCTGAGCAAATGCTCTAATTGGTCAAACTCTGAGCCAATCATTATGGTTACGGAGAAAGCTGTCCTCTAACTGGCCAAGCCTGGGTTGTATGCCTTGCCTATGATGGATAGGAAGGATGAATACCATGAACTACTCAGAATAGGTTCCCCTCAAGAAAGAGGGATTCTGTTATCAGAAGATGAAAGGCAGGCAAAACTGAAGATGAATATTACTGTCCTACTCCTCTGAAAGAGACTGACTTCCCCTTACATGGAAA
>chr1	104880406	104880698
TATTTGAACTAAAGTTGATGATGTGATTTCTTTTGTAATACCATACTGTTATTTTCTAAATGGTAGATAAAAAAAAATTCTGTAAAAAGGGATAAATTAAGTATACCAGTTCAATTTTATTACTTTTCAACTTATCTGGAAATGATCTGTAGTTTCCTCAGTATAGCATCCTATTGATACAGCATTCATTCTTTACTGAAACTATAATAACCATGTTTGGCTTTTGTATTATGCTGGGAGAAGTGAATACTAACTATATTATGCTATCATACTGTGAAAAATCCCTTAACACA
>chr1	19629816	19630108
ACCTCAGAGAGCTTGCTGATCCCTGAGCCGTGCACTGAAGCTTCCAAGCAGCTCTACCTAAAGGCAAGCACTGCCTGCTTTTTACAACATATACAATGGGCTAACCTGATGCACAGAAAAACCCTGGGTCACATGACAACCAACAAACTCATTGCTCAGGATGGCTCTCCGCCACGTTTCTCAGGCACTGTGCTTGGCTCTGCTGGCCAACTGAGTGAGCTGGAGCATTTTCTCTTGGGTGTGCATACCCCTCCACCTGTCCAACTTTAAAACACAGAATCAACAGGGATGTT
>chr1	190624707	190625063
ATATATTTCATAGCTTTCATAAATTTTTAATTGAAACTAAAAGAATAAAATAACATACTTATGATTGACAAAAGCATTGTTCCATATAGTTGTCATAAGTTCAGAACTCTACTGTTTTATCACCAAACTTGGTGCAGAGCAGACATTGTTCATTTTCTTTATATATATTTTATGAAGTCAATGTCTGCATTCTTTGCTATAACTGCTATTGTAAAAAGTATATCAACTGTAACCTCTTGTGCTGAGGAGACATGATCGATCAATTAAACAACAACACAAGAACCATTCAAGTCATGTCAGATCTTCATTAAATATTAGAATGTAACATCACACCTCATTATTGTGATTTAATAATTT
>chr1	162139282	162139638
TTTTATAGTTTCAGGTCTTATATTAAAATCTTGAATCCAGTTCAGTTTGATTTTGCATATGGTGAGAGATAGAGATCTAGCTTCATTCTTCTACATATGGCTAGTTTTTCCAACACAATTTATTGAAGGGACTGTTCTTTTCACATTCTATGTTCTTGGCACCATTCAAAAATGAGTTGGCTTGGCGGGGCGCTGTAGCTCACGCCTGTAATCCCAGCACTTTGGGAGGCCGAGGCAGGCGGATCATGAGGTCAGGAGATCGAGACCATCTTGGCTAACACGGTGAAACCCCGTCTCTACTAAAAATACAAAAAATTAGCCGGGCGTGGTGGCAGGCGCCTATAGTCCCAGCTACTG
>chr1	22734208	22734526
CCTTAAGCAGCCTTGCTGTCACACCTGGACTGTTGTCATAGAGCCAAGGACTCTCCACCTGCTTTCTCTCCTTTCCCGTCCCCTCTGTCCATCCTGCCTGAGACAGCCAGGCAGGCCTAAAACTGCTTTTATCAGCCAGAAATGTGTCCAGGAGCAAAGGGTCATGTCCTTTGCCTTGCGTGGGATCAGTGGCCTGGGTCCTGTCACTTTTTTGGACCCCATGCTCTTCAGTCTCACCGGTCCTCAGTTGACACTTGACAGCTCACTTGGGGCTCTTCCTTGAGATGCAGGACAGCCAGAGATCCTGGCACTGAGGAGA
>chr1	55400493	55400811
ACTCCTAAGGGCTGAATCAGTGCTGAGACAGCCTGGAAAAAGACAGTGAAGATTAAAAATACATTTGAGAGGATTTTTTTCCTGTCAAAATTAAACAAATCCCTTTTCATGTATCAGAGAAAAGTTTAAATAGTGAGTTGATCAAGTCATGAATAGAAGACTAGAGAAACTAAACTCCTGGATAGAAAGAATTGATATAAAGATGTCAACCCGCTTAAATTATTATAGAAATTTAATGTAATTTAAATCAGAATATGTCAATAAAACATCTTTGGAGAATTAGATAAAATGATTTTAAAGTTACATTGTAGAATACTAT
>chr1	76279136	76279462
CAAGGAGATCTAATTTGTAGCTCCCACATAGATTTTTGTCTCCACTCCTGTTGTTTTTAATTAATTCAATAATATTTACTAAATGTCTCCTATGTGTCAGACGTGCTTCCAGTGCCCATAGAGCCTGCATGTCTCCACTCCCCGAGTTCCCCTCTCCACTCCTTGGATTCAACTCTCAACTTCAAACTGAGTTTTGAAGTCAGTCAGGAGTGGGGGAGGGCGGTTTTTTTTTTTTTTTTTTTTTTTTTGAGACGGAGTTTTGCTCTTGACACCCAAGCTTGAGTACAATCACGCGATCTTGGCTCACTGCAACCTCCTCCTCCCGGG
>chr1	112661830	112662156
CACACTAGCCGTGCCCCTGCCTTTCAAAACCACTTGGAGCTGTAAGTGCCCAGCTATTCTCTATATCCGAGGGTGCCAGCACACCATTACACCACATGTACATGGATGCCACTGAACTTACAAACATGTTAATAACATCCACATTCAGCACTCGCCAGAGGCGGAACCAGGAAATGTCTCAGAGAAGGTTCTTTCTTCCTGCCAAATCTCCATCAGCTCCCAAGCTACCCCAAATAAACATACTTTTTAAAACAAAACCATAGTTGACTGTACAAAGTAACTACAAGACCAGTTCCGTTGCCTGCCTCCTCTTTTCTCAACCAGTTG
>chr1	86308746	86309066
CAAGAAGGTTATAGATCACCAAGCAGATTTAACCTAAAAAGACTACCTCAAGGTATTTAATAATCAAACCCTCAAATGTCAAAGATTAAAACATGATCCTAAAAGCAGTGAAAGAAAAGAAACAAATAACATACTATGGAGCGGAAATACATCTGGCAGCAGACTTCACAGTGGAAACCATACAGGCCAGGAGAGAGTGGCATGACATATTTAAAGTGCTGAAGGAAAAAAACTTTTACCCTAGAATGGTATATCCAGCAAAAATAGGCTTTAAGCATGAAGGAGAAATAGACTTTCCTAGACAAACAAAAGTTAATGGAT
>chr1	231093534	231093854
TTTTGGCCCCAGGATACAGTGCAAGTCCAAAGGAGGCACTAAAAGTGATGTGGTTGAATGACAGTTAAGTCATTTGCAAGGTCCTCAGCTCCAGCTATGAGGTTAGCACTAGACAGATCAACTTTTCATTCTTGGCTTGTGCCTCTGAGGTTTCCTACATAGCTAGCATTTTCAGTTGGTTAAATTCCTATTTATTTCATGGATTAGTCATACGTACCAACAGTGAGGGTGCTTCTTAGCACAACGGAAAGTCGTTGCTGGAGGAAACATTGTGGTTTATCTAATCTAGTTGTTATTTTTTAGATTAGGACATTAAAGCCC
>chr1	241711254	241711554
CTTGGTGGCTTAGGTAATCCTGGCTCTGCCTTACCTTGTGTGCGCTTGGGCAAATGATCGCTTCTCTGCACCTTGCTTCTCTCATGCATAAAATGCAGATGATAAAGTAACGTGTAGTATTGTTATGAGGATTAAATTAGGGAATGTAAAATGCTTACAATGTTGGGCATTTAGTAAATGCTCAGTAAACATTAGAGGAGGCCACTGGGAGGAGTAGAAAAGTGAGTGCATATTTTACAGTTCATGTATTTGCACCTTTGAAATCCATATGTTGTTTGAAAAATGTTCTTCATTTCCATGA
>chr1	230929449	230929749
TAATTAACTAGCTCTCTAAACGTTCAATAAAACTTATCCTGAGCCGCATGTTGTGCCTGTGTGGTCTCACCCAAGGGAAGGTGAGCACATTCATATTGGCTGGTGAAAATCCAGGCAATATGTCTGTATGGTTCTTAAAGAACTGAGAAACAGCAAGAATACGCACAATATTTGTAAATAACTTGAGCCTTTATAAAATGATCCTTTTTTGGAAAATACACAGAAAAAGTTGTGCGCAGGTTTACCTAGAATGTCAATTGGAATGAAGACTGTGATGGCTTAGCCATCACAGGTCATTCTT
>chr1	247099746	247100051
GCTGGCGCCACGGGCAAGGGGCTAGGGTAGGCTCGGGGTTGGGAAGGGGCTCGCTCAAAGAAAGTTTGCCCAGCAACTTGTGACGCGCGCCGACTGAGGCGCCCCAGGATTGGCTGCGCTGCTGTGGGCCACGGAAAGCGACCTGTTCAGGTGCCGTGTTCCGCATTCGGCGAATAGTTGTGCTTCGCTCTTAAGTACCAGGCACCAAGTCCCCAGATGAGTAGCCAGCTTCCCTTCTTTCATCTTGGAGCCCACAGTTCGCGCAAGTGGAGCTATGGAAGGCCCATGCTGTGCTGTTCTAATCAT
>chr1	201830853	201831158
CACCGAAGCTGGAGTGCAGTGGCACGATCTCAGCTCACTGCAGCCTCTGCCTCCCATGCTCAAGTGATCCTCCCATTTCAGCCTCCTAGGACCACAGATGCAAGCCACCATGCCTGGCTAATTGTTTGTATTTTTGGTAGAGACAGGGTTTTGCCATGTTGCCCAGGCTGTTACTTTTTTTTTTCTTTTTCAATAGAAACAGGGTCTTGCTCTGTCGCCCAGGGTGGAGTGTAGTAGCTCACTGCAGCCTCAAACTCCCAGGCTCAAGTGACTCTCCCAAGTAGCTGGGACTACAGGCACACACCA
>chr1	174888180	174888460
TTGGTTCTAGTAAACAATCAGAGTGTGCCCTGTACCATATTGGAGAGGTCCTAAAGGGGATATACCAGTAGTGTGGGAAAACTGGCTAGGGATTCATGCCCATGGGACCTGTGGAGCAAGTCTGCTACAGCATGGTCTTGCTAAACAGACACTCTGATTTTGCATCTTCTTTGGCTAAGGTACAAAGCAGAGTTTCCAGGGCTGGGGATGGTAGTTTCACCTCTCTTCATTGTCTCTGGCTGTTCTCAGGGATGTTTCTCCCTTCAGTCACTCCTGATGCT
>chr1	232888925	232889205
CGGCATGATCTCGGCTCACTGCAACCTCTGCCTCCCAGGTTTACATGATTCTCCTGCCTCAGACTCCCCAGTAGCTGGGATTACAGGCATGTGCCACCACACCTGGCTAATTTTTGTATTTTTATTAGAGACAGGGTTTCACTATGTTGGCCAGGCTGGTCTCAAATTCCTGACCTCAAGCGATCTGCCTGCGTCGACCTCCCAAAGTGCTGGAATTACAAGTGTGAGCCAATGTGCCCAGTCGTCTTGTTTTTCAACTTCTTATGAGACAAGCATTACTG
>chr1	37453067	37453415
ATCTAAAAAAAAAAAAAAAAAAAAAAAATGGATTAAAGACTTAAAAGTAAGACCTGAAACTGTAAGACTACTAAAAGAAAACATAGCGGAAAAACTTCATGACATTTGTCCAGGCAATGATGTCTTGGACAGGATTCCAAAAGCTTAGGCAACAAAAGCAAAAATAGAGAAATGGGATTGCATCAAACTAAAAAGCTTCTGCACAGCAAGGGAAACAATTTACAGAGTGAAGAGACAACCCATGAATTGGGAGAAAATATTTGCAAACCACACATCTGATAAGCGGCTAATATCCAAAATATATAAGAAATTCAAACAACTCCATAGTAAGAAAACAAATAACCTGATT
>chr1	3113183	3113531
CCATGAAATGGGCCCGGCAAGGTCACACGGCACCAGCTGGCCCAAGGCTGGTCAAGAATCCGAGTTTTCTGCAGAGGGAGACACAGCCTGACACCTGGGACCTGTGCAGCTGGGTGGAGTAGAAAGGGATGAAAGGAGGAGGGGCGGTCGGCCCAGGAAGCAGGGCGGGCAGACGGCGACCCAGGGGACCTGTCCGAGAGGTGACATAGAGGACAGCAATGCCGCCCGCATGTCCCCACATGGACCTGCTTCCAGGAAGGTGGAAAAGGCCCATGGGATGCAGAGCAGAGGAGACACAGCTGTGGCTTAGTCAAGAAGGATGGTGTCCTGGTGCGGGGAGCTTTGGGGG
>chr1	188334631	188335137
CTCGGCGACTTCAGGCTTGCAGAGCCCCTGGCTGAGCATGTAGCCGGTGTTGCAGGTGCCGCAGCGGGTGCGGTTGTCTGGTGCGCATGTCAGGCAGGCAGAGGCGTCTCCCACTGTGCAGGGCAGGAACGCGGTGCAGACCACCTGGTCATTCGGACACGTGCACGAGTGCGTCTCTTCTGAAAAGCTGCCTAGGAGGCCGTTCTCATTGCAGTAGAGAAAAGACTGGATGCGAGTAAGCCAGTAGGTTGAGGTTCTAGAAATACAAAACAGAACGAATCTACATAAATACAAAGATATTCTGTGTACTGCAGTAAACCGTAGCTCAGAAATCTTTGCTATCATTTCTTCAGGTCATCTCCAGCCAGTAATTTAAATGAAATAAAAGATTCATAGAGCTCATAATTAGACTATATAATACACACACACACACACACACACACACACACAGACGTGTGTATGTATATTCCATTTATCACTGCACAAAACAAGATTAGAGCTATACTT
>chr1	169471803	169472309
GGACCAAGATGGACAACAAGAAACAGTGGCATTTGAAGGCTCCCATTGAAAAAACCATAATATGTATTGGGGGAATCTGCCCCCAATATTTCAACGTAGGTTCTTTCTATTTTCCGTAAGTGTCAGTCAGCTGAGAAATAAAGAGAGACAGTACAAAGAGAGGAATTTTACAGCTGCGCCATCGGGGGTGACATCACATATCGGTAGGACCATGATGCCCGCCTGAGTCTCAGACCAGCAAGTTTTGATTAAGGGTTTCAAAAGGGGAGGGGGTATAAGAACAGAGAGTAGGTACAAAGATCACATGATTCAAAGGGCAAAAAGCAGAACTACTAATAAGGGTCTAACAAAGATCACATGCTTCTGAGGGAACAGGACACTTTCCGGAAAAAGCAGAACCACTGATAAGGGTCTATGTTCAGCGGTGGATGTATTGTCTTGATAAACATCTTAAACAACAGAAAACAGGATTCAAGAGCAGAGAACCAGTCTGATCACAGATTTACC
>chr1	38850311	38850611
GCCCTCAGTAGTCTGGGGATTTTTGTTTCTGCTCTTTTCCTGTCTTACCAGGTTTTGTGCCTAGCGTGCTACCTAAGTAACAGCAGTGTCCACTCCCTTCAGGCCTCACCTGGGGGAACTTCTGAAAATACAATTCAGAAGCTTCTCCCCACTCCCATTCAGGGGTCATGTGGTCCTTCCAGAGCTTGGGTGGGCCTGGACAGTGCTAGGAGGTGGCCACTCTGTGGCCAAGGACTGGCCTCCCATGAGATGGGCCATCCTGTCCCCTGAGCTGCCCCTGGCCAGAAGAGTATAATGGTTT
>chr1	6293122	6293422
AGGGTGGCCAGGTCAGTGGTGTCCAATGCTCTGGAGAGGTCCAGGGACATGGGTGGGAGATTGCTGGACATAGGGACACGGTTGCTGGATCCATTGAGACAAACCTACACTCTAGCTGTGGGTTTCTGAGGCCCCTGAATCATCAGAGCCACCCAGGGCACTTGTTGCTAAAAATACAGGTTTCTGGGCCCCAGCCCAGCCCTGCTGCAGCAAAACCTCCAGGAGAAGGGCTGGGGAATCTGTTTGTTTGTTTTGTTGTTGTTGTTGTTGCTTTTTGAGACAGAGTCTTGTTCTGTCACCC
>chr1	105838329	105838620
TAGTTACTTCAAGGCATATCTTCTGGTGAATGCTTCCTTTTTTGGTTTGAAGATTAGTTGCCTAAAAAAAAGTAACTCATGAGTTTAAATCAAAACAAAAAAATGTAAGATGTTAACAAAAGAGTAATAGAAGGTTTATAATTTATGTAGGTAATCGTTTTCAATACGACTGAATAAAAGAATCAAGCTTGTTGTCAAATAATAGATCAAAATGCTAAATTTACTTCTCAAAGGATCCACCAAAAAGAAAATGATACAATGAGAAAATAGTCAGCATTTAAACTATGTCAGT
>chr1	68284066	68284357
ATTGCAGAGACCTCCCTAAAACACCCCCCTCCCATATTGGATAATTTCAACATGGCAAGGACATCCATGTGTGAAGTTCTTATTGGAAACTTTTAACAGATATGGTTTAAATTTTAATACAATGGGCAATGTTTTGTTTTCTGGTGAGACAAATTCTTACAGCTGATTGCATGCAGGAAAAGCTTTATTAAGTCAATAAGCTGTTACACTTTTACAAACTGCTATGCAGAATACTCAAACATTTTTAAATGACATGAGAAACTACTAACATCTTTAGTGAGAGTCACTTTCA
>chr1	176847058	176847323
AAGACAGCTTGGAGGTTAGAAGCAAGATGGAGTCGGTTAAGTTAGATCCCTTCCAGTGTCTCAGTCATAATTTTGCAAAGGCGGCTTCACGTTGTCCAGGAAACAGGGGTAAGAAGTAGTCTGGGCCAGGTGCAGCAGCTTATGCCTGTAATCCTAGCACTTAGGGAGGCTGAGGTGGGAGGATCACTTGAGGTCAGGAGTTCGAGACCAGCCTGGCCAACATGGTGAACCCCTGTCCCCACTAAAAACACAAAAATTAGCCGGGT
>chr1	114111265	114111530
AGATCTAACTGAAGTCTTTGTACAACATCAGTAAAATCCTCAGCATGAAAACAAATCACATCTTTGGTTATGCGAGGTTGGTCACTCCTAAGATTAACAAAATTAAGTTTCAGAGACAAACATCTCACAATGAAAAATGATGACAAATTTCAGTTCTTTTGTTCTTGGAAATGCTTCTACCAGCAGAGAAATAGATGCATAGTTTCTAAGGACTAGGTATACAATTTTTTTTTAATTTGAAAAAAACTAAAGCTTAAAAAGCCATA
>chr1	117913556	117913861
CCATGTGCATTATTTGCATTCCTTAGTTAATAGTGAAGTTGAACTTTTTTTCATTTGCCTTGCCTAATAAAGGAGAACTCTGGCAAAAAATGTGCTTTTTTTTGCCCATTTTACTGTTGGAGCACAGGACTTTTCTTACTGATCGTTTAACATGTCTTCCTCTGCTAGTTATATAATATTAGACCCTCTAAATTTTGTTACTAGATACACATCAGCATCACCTGAGAGGTTTTAAAAGTTAAATCGATGTCTGCAGGTAAAGCCAGGGCATCAGACTGGACTTGGGACGATTCTCCTTTGCAGCCA
>chr1	205289147	205289452
TGTACAAGAACAATATCATCATTAGAGGAGAAAATGGTCAGAGGAGGTGTATCTGGATCAGGGAAGTTACGCTGAAGTGGATCATAGTGGATGCCATCATAAATAAGCAGAACCCTTTTGGTATATCCTGCATCTTCCCCAAAACGATCAATTCTTACTGTCTGTGTATCCACTACACATATTTCACATTGGTAAAACTTGGACAAAATCGATATCTCTATTGCTCCTCCCCAAGTGTCATCCCTTTTGATCCAGTCACAGTACTCTTGATTTGTTTTTCCCAGTATTGCCTCACTATAGAAGTCT
>chr1	24048649	24048948
TTCTTTTTTTTTTTTTTTTTTTTTTTTTGAGACGGACTCTTGCTCTGTCTCCCAGGCTGGAGTGCAGTGGCACAATCTCGGCTCACTGCAACCTCCGCCTCCTGGGTTCAAGTGATTCTCCTGCCTCAGGCTCCCGAGTAGCTGGGACTACAGGTGCGCACCACCATGCCCAGTTAATTTTTGTATTTTTAGTAGAGATGGGGTTTCACTATGTTGGCCAGGCTGGTCTTGAACTCCTGACTTTGTGATCCACCTATCTCAGCCTCCCAAAGTGCTGGTATTACAGGTGTGAGCCACCGT
>chr1	164115002	164115301
CATTTTTTGTTAGGTTTGTTTCTTATTGTCGAATTTTAAGAGTTTTGTGTTTTTATTTTTTGTTATATTTTGGATAACAACCTCTTATCAGGCATGCCTTTTGCAAATGTATTCTCCCAGCCTGTATCTTGTTGTCATTCTCTTGTCAGGATCTTTTGCAGAGCAGACCACCATGCTTGGCTTGAGGTTCATTTTTTTGGTCGATGGATATCCATTCAGTTGCTTCAGCACCACTTCTTGAAAAGGCTGTCCTTCCTCCACTGAATTGCATTTGCATCTTTGTCATATCAGTTATTCATA
>chr1	233661957	233662348
GTTGCCCAAGTTGGAGTGCAGTGGCATGATCTCGGCTCACTGCAACCTCCGTCTCCTGGGTTCAAGCAATTCTCCAGCCTCAGCCTCCAAAGTAGCTGGGATTACAGGCGCTTGCCACCATGCCCAGCTTATTTTTGTATTTTTAGTAGGGACAGGGTTTCACCATGTTGGCCAGGATGGTCTTGAACTCCTGACCTCAAATGATCTGCCTGTCTCAGCCTCCCAAAATGCTGGGATTACAGGCGTGAGCCACTGTGCCCAGCTTGGGCATTCCACTTTCAAACCAAGGGTGTAGAAATACATTCCCAGCCATGTTCACCCAGGAAGTGCCACAGAGGCCACTCAGTGAGAGACAGGTGGGCCCCTTGTGCCCTTAATATGCCCGTGGCCAT
>chr1	61441587	61441978
ATAAAAGTGAGCGCTTCAAGTGCTCTAGTGTACATGTCAAAATTAAAGCACGAGTTCCACGGGATGGCTCACCACCCTCCCTTATTTATAAAACAGAAGTATCTTTTGAGCCCGCTGTGCCCTCCTCCCCCTTTTCTATGCCTGTTTTTCTGCCTGGGTTGCCTGGTTTTTGCTCTGCTTGTTGAAACCCTGCTCATCCTTCAGGCTGCCTCAAAACTTTTGTGGAAGAAGGTAGGGAACACATATCTCTTCTTTTGTCCAGCCTTCCTTGATTAGCCTTCTTCCTCTCCCTTCTACCCATTGTACATGGTTTCTGTTGCCATGTAGTGGTTAAATCTGGTTTACGTTGTAGTTGTTTGTGTGTAAGGAGGTCTCCTACACCGGGCCATGTT
>chr1	154194907	154195377
AGCTCCCAGTTTCCCTCTTCCTGGCCTCTCTTCCCTCTGGCTGCTTGCACTTTTTCAGACCTCTCACACCTCACCCATTCTATTTTTTTTTTTTTTTTTTGATACAGAGTTTTCATCTTGTTGTTCAGGCTGGAGTGCAATGGTGCAATCTTGGCTCACTGCAACCTCCGCCTCCCGGGTTCAAGCGATTCTCCTACCTCAGCCTCCCAAGGAGCTGGGACTACTACAGGCGTGTGCCACCATGCCCGGCTAATTTTGTATTTTTAGTAGAGACGGGGTTTCACCATGTTGGTCAGGCTGGTCTCAAACTCCTGACCTCAGGTTTATCCACCAGTTTCGGCCTCCCAAAGTGCTGGGATTACAGATATGAGCCACCGCGCCTGGTCACACATTCTTACAGCTTAAAAACAGTGTGGGTGGGGGGTGGGGGGCGGGCAGGGTGCAGAAAGATTCATGTGCTATCAGACAAAA
>chr1	172543422	172543892
TTTTATGACTGAATAATAATTGTTTAGATAAAGCACATTTTGTTTATCCATTCATCTTTCAGTGGACACTGGTTGGTTCCATATTTTGGCTATTGTGAATAATGCTGCAGTACACATGGGAGTGCAGCTGTCCCTTTGACATACTGGTTCATTTCCTTTGGATATATATGCAGTAGTAGGATTGCTAGATTATATGGTAGTTCTATTTTTAATTTTTTGAGGAACCACCATAGTGTTTTTCATAGTGGTTGTACCAATTTGTATATCTACCAATAGTGTTCAAGGGTTCCCTTTTCTCCACATCCTTGGAAACACTTACTTTTGCTTTTTGGTAATAGCCGTTTTAATGGGTGTGAGATGATATCTCATTGTAGTTGTGATTTCCATTTCCCTTATGATTAGTGATGTTGAGTACCTTTGCATATACCTGTTAGTCATTTGCATGTCTTCTTTTGAGAAATGTCTATTTAG
>chr1	19267158	19267477
CTGTCCCAGCCCCCTGACTCAGAAACTCAGCAAAGCACAGATCCTGCTGCCCCATACCCACTGTGGGTCCCACCACCGTCAGAGGTGGTGACCTTAGATACCTCCCACCACAGCTTCCTCACCCCAGCGCCCCAGAAGCTCATCTCCCTTTTCCTGAGAGGCCTGCCCAACCTCTGGCAATGTCCCGAGAGGCTGCCAGAGGCTGGCACCCCACACCCCTCAGGAGGAAGCCCGCAACCTGCTGCAGATGCTGAAGGTCACTGGGGCTTGTGGCAGTGGCCGGAGATCGGCACCGACTCAGAGCCAGGAGTAGCCAGAGG
>chr1	52610594	52610913
GTAGCTGGACTACAGGCGCCCGCCACCACAACTGGCTAATTTTTTTGTATTTTTAGTAGAGACAGGGTTTCACCGTGTTAGCCAGGATGGTCTCGATCTCCTGATCCACCTGCCTCGGCCTCCCAAAGTGCTGGGATTACAGGTGTGAGCCACCGCCCCTGGCCTAAATTTTATTTATATTATTTGAAACTTAAGACAGATAATGACATACAGTGAAAAGTCCTCCTCTAACCCCTAACCCTGGCCATCTGATTCTTTCCATCTGATTCTTTCCAGAGGTAATCAGTGTAACCAGTTTTTTGCATACTCTCCCAGAACTA
>chr1	86951632	86951919
GGGGGCCCCTGCTCCTGGCCATAAGTACTGATTTTGAATTATTGATCTGTTGATTTTTCTATTAATCTATTCTTGGTTATTAACTATAAGTTAAGGATTTCCACAGAGAAATTAATATTTAATATGTGTGAGGGTGATGCTAATGAGCTTAAAGAAATTGTGCAACTGGAAGATAAATCATCAGGACTATACACTCTTTCCTTAGATCTTAACATAGTTCATATCATTCAGTCACAGGTCGTTTGTTACCTACTCAGAGATGCTGTTTCTCTAACTACCCGCATCTCA
>chr1	87337860	87338147
ATCCAAACCATATTATTCTGCCCCTGGCTCACCAAATCTCATGTCTTTCTTATATTTCAAAATATATTCATCCCTTCACAGTAGTCCCAAAGTCTTATTCCAGCATTAACTCAAAAGTCCCAAGTCCAAAATCTCATCTGGAGATGAGTTCCTTCTACCTATGAGCCTGTGAGATAAAAAACAAGTTATTTATTCCCAGTAACAATGGTGGTATAGGCATTGGATAAACATTTCCCTTCCAAAAGGGAGAAATTGGCCAAAAGAAAGGCGCAGTAGGCCCCACACAAG
>chr1	215929868	215930158
TTTCTTTTTTTTTTTTTGAGACAGAGTTTTGCTCTTTTCGCCCAGGCTGCAGTGCAATGGCACAATCTCCGCTCACTGCAATCTCCGCCTCCCAGGTTCAAGCGATTCTCCTGCCTCAGCCTCCGAGTAGCTGGGCTGACAGGTGTGCGCCACCACACCCAGCTAATTTTTATAATTTTAGTAGAGACAGGGTTTCACCATATTGGTCAGGCTGGTCTCAAACTCCTGACCTCGGGTTATCTACCCACCTTGGCCTACCAAAGTACTGGGACTATAGGCGTGAGCCACCGG
>chr1	93472733	93473023
TGACTTGGTATTCCTTTTCTGCCTTTCATTCATATTACACTGTGCATAGGTTCCATTTTGCATCTTCAGATTTCTCTATTTAATTAAGAATTGAGTAGGTGGATTTTCCTTGGTTCCTTTCCCTTTTTACCTGGGTACTGTTTTAATTTTCTTCTTGAAACTTGAGGTGGAGGGGTGGATATTAATGGGGTTTTCTTGTTTTGTTTTGTTTTGAGACCGGGTCTTACTTTGTCACCCAGGCTGGAGTGCAGTGACATGATCATGGCTCAGTGCAGCCTCAACTTCCCTGGG
>chr1	72030677	72030992
GAGTAACGTAAGAGCCCTTCTCATCCTGTTTCACCAAACAGCTAAACCCACACACTTTCTTCCACACTTCCTCTTTTTTTCCCACATTTATCTCTGTATTGTTTTTCATTTCCAGAGATAGGATGACCACCTGCCTTTCCAACATATTGCAAAAACAACAGTGACTATGGTTGATTTTTTCTAGTCAGTTATTTTATTGAAAAATAAAATGTACCAAATGGCAGCAGAGTCACCAGCTGATGAGAAGGTTTTTTATGTATATAACATGGTGCTTTTGATAGGGAGTTGGCAATACTGTGCTAGGATTTTAATATCA
>chr1	200309050	200309365
GTGAGGACACAAAGATGAAAGAGTCCCAGCCCTCAAAGAGCTCGCCGTCTGAGTGGACATGTCAAGTAAACAGGCTATTGCCGAGCAACGTAAGTGCGATATTAGAGGTGTGTACTCCGCATGGAGGTAGAGGGAGTGATTACCTCTGCTGTGTGTAAAACACATATTGATTGAGAGCTTTACCATGGGCCAGGTGCTGTGCTGAGCGTTGAACAAGACACAGGACGGAGTGGGGAATGCTTTGCAGCAGTGACAGCCTGCACAGTGGCATGGAGGCATGGGTCACTGTGGTTACCTGGGCAAAGGGGGCTAGGCC
>chr1	148527156	148527629
CACTTGAACCTGGGAAGTGGAGGTTTACTGCCCTCCAGCCTGGGTGACAAAATGAGACTCTGTCTCAAAAAAAAAAAAAGCTGCAGGTGCTAGATGTATGCTAGACTAAGGGAGGCAACTCAGAGTTAGAAGGAGGCAAAAATGAAGACCATGAATGGATCTATAACTGCCCTTCTTTGTATTTTATCCTCTTTCTGATGTGTCTCACTTTCCACCAAAACCATTTCCTCTCCCATCCTAATCCTGTGTAGGGCATCAGGCTTCTCTGACAACTTAGTCATTGCTTATTGGCTCTTTAGTGTGTTTCTCATAAGTAGTTACACATCTTTCCCCCATTTCTCAAGTCTTCTGTTCTCAGTGAATAATTGTCTCGCCTTATTTTCAGAGAGTATGACCTCCTTTTAAAGGCAAACCTATCCATTTGTGCTTCTGATTACCTTCACCTCTGGAACTTTTGCTGTGTCACATATCCCC
>chr1	1887174	1887647
AGGGCCACAGCCTGAGCCACACTGCTGCAGAGACCGTGTCTTGCTGTAACTGCTCTTTCAGAGGCAGAAGGACCCCAGCGCCAGATGGGGCATGTTTCTTACAAAAGGCCGTCAAAGAAAGTTTGCACGCTTCTTCTAGAAAGATGCTTCTCCAATAGTACACGGAGTAGCTCAGAGTCATTCCCTCAGCCTTTCAGCTTTGGAGCCCCACCGTCCCTCCCCGTTACACCATGGTGACCGAGCTGTCTGTCAGGGGGAGCTTGGGGTCGTCGAGCACGCGTGGTGCCCTCCAGGCTCCGCGAAGAGGGAAAGGCATGAGTGTGGAGAGGGAGGCGGGGGGCGTCCACACACAGGAGAGGGTGGCGGGAGATGGCAGGCACAGCCAGGAGAAGCCTCAGAGCAGCTGGTGTGGCCGGGGCAGGCGTGGGAGGTGGCGAGCCGGCGACAGAGGGCCGGGGTCCGTCTGCAAGCGTC
>chr1	155596310	155596827
TGGTCCCTCCCCCATCATTACAGTGGAGCAGCTGCTGAATTGCAAAAGCATACTTCAGAAGAAAATGATGGAAAATAACCTGGTATTCTTTTTAATGTGAGAGGAATGGGAGGTGTGAGAATACATAAATTCAGCATTTCAGGGATTACATGGCAGAAGACATGGGAGAGTAAGGCTGAGAGGCAGGTGCCCCTCACTTGCCTTCCTTCCATCTGACCAGGCTGTGCTCTCTGTCAAGACCACTGTCACCTGGCCTCACCAAAAATAGAATGAGCTCTGCATGGGAAGGGAAGGAGGAGGAGGTGCTGTGGCCATAGCCATGAGGTAACAGGTGCATAGGGAGGGTCAGAGAATGGCACAGGAGGACCCTCCCCAGCTGGCCCAGGGACTCCAGGCCTCAGGATTTGGGGTGTGGGAGTGGTCAGGGAGGGGTGAGTTGTTTAATTTTCATGTCTTATTATTAGAGAAGACCTTGAAGGGAATCAACTTCTTGTACTTTTCTCATGCTTGGGCCCTCC
>chr1	1476236	1476753
TCCTGCCAGCGCCCCCAGGCTGCCCGGGCCTTCAACAACCTCTACAGGGCAGAGCAGGCCTGGCTGCTTCCCCAGGCCAGCTGCACGGGGACCTTCCATGTGGGTTAAATGTCCACACCCCAGGCAAAGCCTAAAGCACACACTGGATCTGGACACACACTGCTCCCTGCAGGCAGAAACAAGGCTGCAGTCCCAGCCATGGAGAAGCCACACACGTCTCCCAGAGGCTGCGGGAGGTATAAATAGCACCATTTGTAGGAATGAAAAAACAGTAATGAAAACTAGAAAAATAAGCCCCACAGTAAAGACACTCAGTGTGTGGCCCACAGCTCTCCAGCCTGCCAGGCATGGGGAGGACCCCAGAGGCTGCAAAGGGAACAGCAGCAGGGTGAGCCCCTGAGCAGGCACGCTGGGCAGCTTCTCCCCAAATCACAGCACCCAAGCTGCTTTTGTTGGGCTACAATCAGCAAAAAATGAATTGAGAAGTACAAAGTAAATTTCACTTGCGATCAAATTCT
>chr1	57982571	57982849
GTGTTATGTAGTGTTGTGTAACTTCTCAGAGTCTCCTCTGAAAGATGCAGATTTTAGGAATTTTTCTTTTTATCTCACAGGGCTTCCTTGAGGGTCAAGAGAAACCATTTGAGTGAAACTCTGTCTCAAAAAAAAAAAAAAGCTCAACAATGACTTTGTTATTGGACATATTTTATTCATTTAGTCTCCTTAATATATCGGCAAACGAAGAACTGGCACCATTCTAAGTACTTGTAATTTAAGGATCAGAGAAGTTATTTTGGCTGAAGTCACCGAGGA
>chr1	96766952	96767230
GTCTTGGGTGTGTTTTTATCAGCAGTGTGAAAACAGGCTAGTACAGTAAATTGGTACCAGGAGTGGGGTGCAGCTGAAATGCATCTGAAAATGCAGAAGCGACTTTAGAACTGGGTAACAGGCAGAGGTTGGAACAATTTGGAGGGCTCAAAATAAGATAGCAAAATGTGGGAAAGTTTGGAACTCTCTAGAGACTTGTTGAATGGCTATGATCAAAATGCTGATGATGATATGGACAATGAAATACAGGCTGAGTTGATCTCAGTTGGAGATGAGGAA
>chr1	242809890	242810164
TGTATGCATTACTACAAACACTACCACTACTCCTACTGCTACCATCACTACAACTACCATATTTTATCAATTCAAAGGCACATTTTTTTGAGACAGGGTCTCACTCTGTCATCCAGGCTGGAGTGCAGTGGCACAATGTTGGTTCACCGCAACCTCTGCTCCCTGGGTTCAAGCAATTCTTGTATCTCAGCCTCCCGAGTAATTGGGATTACAGGTGCATGCCACCATGCCTGGCTAATTTTTGTATTTTTTTTTTTTTTTTTTTTTAGTAGAGA
>chr1	82719619	82719893
CCATTTGTTTTTTGTGGAGACAGGACTTCACTCTGTCACCCAGGCTGGAGTATAGTGGTGTGATTATGGCTCACTGTAGTCTCGACCTCCCAGACTTAAGGGATCCCCCAACCATAGCCTCCTGAGTGGCTGGGACTACAGGCATGCACCACCACGCCTGGCTAATTTCTGTACTTTTTGTAGAGATGAGATTTTGCCATATTGCCCAAGCTGGTCTCAATTTCTGAGATCAAGTTATCCACCTGCCTTGGCCTCCCAAAATGCCAGGAGTTATA
>chr1	160283412	160283681
TAAGGACAAAACTTTTCTTCTGCAATGATAATTTATGCTGCAACATCATTGAGTCTTCTCTTGGCATAAATGCATTATTCATATTTTTTTAAGGAATTGAAACTCCTGAATATAGTGTTGATGCCTTAAGTGCAGATTATTTTGAATTCAGCTGCGTGTGCTATTGAATGCCTTGGCATGATTCAGTTCTGCCCCCATTTTTCTCTGTCTGAACTACTAAGAAGACTCTATTCCCTGTGACTTCATTGAACTCCACTGGGCTTATATGAA
>chr1	84782968	84783237
TTACAGGCGTGCACCACCACACCTGGCTAATTTTTGCATTTTTAGTAGAGACGGGATTTCACCATGTTGGCCAGGGTGGTCTCAAACTCCTGGCCTCAAGTGATCCACCCATCTCGGCCTCCCAAAGTGCTGGGATTACAGGTGTGAGCCACAGCACCTGGCCCAGGGATTTTATATTTATTACTACATATGTTTAGTCACCAACATTATTTCATTTTAAAATATATATTCTGGCCAAGCATGGTGGCTCATGCCTGTAATCCCACACTT
>chr1	201560074	201560366
TACCACACTAGGAGGTAGGGCGGTGGGGGTTTTTAACTCCCCAATTTACAGAGAGGAAACTAGAACTTGAACAACCCAGATGACTTGCCCAGAATTACACAACACGCAGACAGTGAGCTGAGACTGGAAGCTGAGTTTTCTGACTCCTGGCCCACTCCTAGCTTCTTAATGTTTGCGGGAATGTGGGAATGATTTTAACAGAATCCCATTCTGGAACAACTCAAACTTTATCATTTAACTGCAGAGCACCCAGATCCCACTATTCCCCACCTGTCCCAGAGGCCTTGGATTTT
>chr1	188429596	188429888
AAAATATAGGGCTCCTATCTCCCAGGGTAAGAGCCAATCTTCTGTGGGTAACAAGAAGCAAACACAGATGGCCTAATAACACTAACCAACTTTCCCCTAAATTATCCTCCGGTATTTTCCACTAACTCACCCCACCTTTTGTTTAAATGACTTGAGGTAAATCTCTCCTCCCTATTGCAATAGTCTTAAATAAAGCTTTCCTTGTCTAAGTTGTTCAAAGCAATTTTTTTCCTTGACAACATGGAGTGATTAACCTGAATTATCCAGATGTTCCCTGAAGGCTATGAAAAGTA
>chr1	186045803	186046094
GAAGACTAGAGAGTAACTCATGTGAGGTGGGATTCCAGGAATTTTGAGGCTGAGGTTAAAAAAAAAGCCACCTTCCCCTCCACTCCAATTTATAGAAATCACAATAAACCCTTGGGCATTCTATAGAAGTTATCAAAGGACAAAGAAATTTCAGGCGAATGAAGCTCAAATTTACAATGACTGTATGAAGGGGATATTCTAATATTTGTCTTACAATGCAGATATTGAATCTTGGGAATGATAATGATTTGCCCAAGATCCCCCAGTAAGTAGTTACCAGACTAGGATTCAA
>chr1	179674823	179675114
ACATATTATGACTTATATGTTAAGTTAAAAACATACCTACCAAACTTTTCCTATTTGATTTGGATATTTGAATATTTAAGTTTGTATGTTAAATATGTCAGAGATGGTACCCATGCTAGGCAGGGGGTTGAAGGGGGAAAAAGCCCTGTAGCATCTGGAGTCAATTCAGACATAGAGAATAATAATATGTCTAAAATTAAAGACAGAGATTTCAAATTTGAGATATTTTCCCTGTAAATTTTAGAAGGTTAGAGTTTCCCAAATTTAGATTTTTTTTTTTTTTTAAAGAACT
>chr1	155731061	155731366
CCCTGTCTCTACTAAAAAAACAAAAATTAACCAGGCATGGTGGTGCGCATCTGTAATCCCAGCTACTCAGGAGGCTGAGGCAGGAGAATCACTTGAATCCAGGAGGCGAAGGTTGTAGTGAGCCGAGATCATGTCACTGCATTCCAGCCTGGGTGATAGAGCGAGGCTCTGTCAGAAAGAAAGAAAGAAAGAAAGAGAGAAAGAGAGAAAGGAAGAAAGGAAGGAAACAGCATGCTCATTGCAAACCCTTCTGGGGTAAGGATGAAGAGCTTTGCAGAAACTACAAAGTTTGTTTCCTGAAACAAA
>chr1	213537721	213538026
TAATGTTGAAATCATTTAACCCATTGCGGCTATCAAGTAACTCAACGTAAAGAAGTAAAAAGATCTTGTTATTAGGTCAACCCTTCACTTTTTGTTTTTAATTAAATTCTTTAAGAATAGAATTATGATTGGTTTAGTGTAGCCCTTCTGGATGTGTGGACATCCCATACATCAATGGGATACCTCAGAAGGTAGGCGGACCAAATCATTATTACAATAACTTACCCCAAAATTCTGACTGCCAGATGAGCTTCCCAGGTACTCAAATTATTACTAATATGACATGAGATGAGATGCAGTCAGAGG
>chr1	159601255	159601507
CTATACGGGTTTTTCAGTGTGTGGCCACTTGGTCCATATGAAGTTCCAGGTTTGTATTTCTGGACCTCAGCTAGATTAGGCCCTGCCCAGAGTTCTAGCATACGTGGACTTCCAGGTGGGCTCTTAGGATTTGGCTGGTCTTTGGGGACCTGGAGTATGACCTGCAGAGGGGTGTGAGCTTTGGAGTTCATCTGGGGAATTGAGGTTGGCAGCTGGGGAGCTTGGAATTATGGTTGGACTTCGTGCTTGTTGT
>chr1	34444061	34444313
GCATAAAGGAACTCTGCTCCCAATGAAGGAGGGAGGGTGCGTGGGAAGGGACCATGGCTTAAGCAAAGAACAGTGAATGTTTATTTACCCTTGCCTGTGATGTTACAAACTTGCAATTCTAACAACTAGAAATGTTGTTGAAGTCATGCAGTGTTTTCTAACTCATGAGTGTGGCACCATCTCCTGAGAATCCGCCCTGGGACTGAGCAGCGGTGGGCAGCTGTTTGCCATCCACAGAGCCTAGGGCAGCCTG
>chr1	174416340	174416689
TCTATTAAATATGTATCTGCTAATAAAAAATGTGTATTTCTCTATAGATGTATATGGTTGTTTCTTCTACTATGTATATACTTGCTAACAAATATAAATATCTTTTTATATCTATGTAAACAAGGATGAGTAGATATAAACAACTGTAAGTAATCAGAAAATTCTAGAAAAAAGAATAAACTATAACAAGAACAGCCAGGACAAATCAGAACCAGTCATTACATCTAATAACCAGGTGTAAAGAAAGACCAAAAGTATGGTGCAAGATGATGGATTAGCCAAGAGTCTCAAAAGGCAATTTGACACTCAGGCTTGATCACCCACATGCTGGGAGATGACGATGCTGAAGG
>chr1	38619169	38619518
TTTTATGCCTTGGGACAATGTTACCCTGATCGCCATCTTGACCAGGGCTCTTCTTTAGCAATGACAGAATTTCTTTTTTCTTTCTTAATAAAGCTCATTAAAAGCAGTCTTACCTTCAAAGCAGGTGTTACTTTAAACAGGGTGGTTTAATTAAAGCAATGACGTGAAGGTGCAAAGCAGCCTCTACCTTGCTGCCTTACTCTGGTCTGGAAGGAGAGAGAGTCTGTAAATAGGTGTGTGACCCTCAGAAAGATCCATCCTGCTTTCTGCAATAATGTAAAAAGAAAACTTTCAAATACCACAATTTGCAAATGAAGACCTTTAAAATAATGGGACGGCAGCTCTGGAAT
>chr1	145680092	145680357
AACATCACTGGATGTAGTGAAATGAAGAATAGCTTTACCAGAACATCTGTCAAGGAGAACACTAAATTCTTTTCATCTATTCATTAAATAAATGTCTATTTGTGCCTATTCCATTCATTCATTCATTCATTCATTCAATAGATACTTGTTTAGCACCTTAAATGATTATGTGCTAGACACTGGTCTGGTCTAGGCATTGGGATATAGTAATAAGCAAGATAGACAAAGTCTTTGCCATGTTAGAACTTACATCCTAATAGGGAGAT
>chr1	336414	336679
GACATTTAAGAATAGACTTGAAGGACAGGCAAGAGCAATCTCTATGTTTATATGGGAGAAAAGGTTCCAGGCAGATGCAGTAACAATGGCAAATATCCTGAAGTAGGATCATGCTGGAGTTTTTGTGGAGCAGCAAGGAGGCTAGTGTGACTGCCACAGAATCACCCAAGGGAAGATGAGAAGATCAGACCAGACCAGCACTTGGGCATCTAATGGGAAAAGTTTCTCAAGCCATCATAAAAATTTCACTTTTACTATAAATACTA
>chr1	236556382	236556703
AGAGACATGTTTTGTGTCTTTTTTTTTTTTTTTTTTTTTTGTATTTGTTGATCATTCTTGGGTGTTTCGCGGAGACGGGGATGTGGCAGGGTCATAGGATAATAGTGGAGGGAAGGTCAGCAGATAAACACGTGAACAAAGGTCTCTGGTTTTCCTAGGCAGAGGTCCCCGTGGCCTTTGGCCCTGTTTGTGTCCCCGGGTATTTGAGATTAGGGAGTGGTGATGACTCTTAAGGAGCATGCTGCCTTCAAGCATGTGTTTAACAAAGCACATCTTGCACCGCCCTTAATCCATTTAATGCTGAGTGGACACAGCACATGTT
>chr1	215869479	215869800
CCTAGGAAGAGCAGACCAATCTACATAGGACATTTTGTCTCCCTGACTTAACCAAGATAATGAACAGTGAAACATTAAGACAGGTATCCTTGAGAGGGAACTGTGGGGTGATGGACAAATCCATTATCTTGTTTTGTGTGGTGTTTACATAAGTATATGCAATTGCCAAAACTAATAAAATTAAGCCTGTAAAAATTGTGCATTTCATTCTATGCTAGTTATACCATTAAAAACTGGTTCATTTAAAAAATGCTCCCTACTTTTCTCACTGGAAAATGTAATAATTTACAAATAGTATAATCAAATCTATATTCACTATAAA
>chr1	157762319	157762612
CTTGTAAATTTGTTTGAGTTCATTGTCGATTCTGGATATTAGCCCTTTGTCAGATGAGTAGGTTGCGAAAGTTTTCTCCCATTCTGTAGGTTGCCTGTTCACTCTGATGGTAATTTCTTTTGCTGTGCAGAAGCTCTTTAGTTTAATTAGATCCCATTTGTCAATTTTGTCTTTTGTTGCCATTGCTTTTGGTGTTTTAGTCATGAAGTCCTTGCCCATGCCTATGTCCTGAATGGTAAAGCCTCGGTTTTCTTCTAGGGTTTTTATGGTTTTAGGTCTAACGTTTAAGTCTTT
>chr1	29844419	29844712
CTTGAGTTGGGTGCACAGATGACTGTTGACTGGGGTGAGGTGTGGTACCCTGGCTTCCAGCCCTCACCTGTCCCACTACTGACCATCTGAGGAGGCCCCGGGCACCCCTGGGCAGCAGGAGAGTGGGTCGACATTGAGATGGCCCAGAGGTGACACTCAGAGATGTGGGCAAGGGGCCTTCCTGCCCAAACGACAAGATAGTTGTGGGGCAACCCCCGCCACCGCTGATGGGAAGGAACACTCAGCATTTATAGAGGCAGGGGCAAGTGAGTGATGATCAGAGGGTCAGGCCAG
>chr1	90440512	90440780
CTAAGATGAGAAGTGAGTTCCAGCCCATTGTTTTCATAAGTGCCTCCAGACTTCATGGTGGTTCTCTAGAATTTTCTTTCTTCTTGAGAAGACACATCATGTGGTCTCCTCCCAACCCAAGCCAAGACTGGCAGAATCCACAGCTGATTCCTGAGCTGTTGGGGAATACAGAAGTTTTAGTAGGGTATTGAAGAAGAATGCCTGTGGACTGCCTATGACCTATGAATGAATGAATCATGAATAGTCTTAGGCAAGATACAAGGGTTTGT
>chr1	224343327	224343595
AGGCGCACTTTGTCACCCAGGCTGGAGTGCAGTGGTGCGATCTCAGCTCACTGCAACCTCTGCGTCCCGGGTTCAAGCGATTCAAGTGATTCTCCTGCCTTAGCCTCCCGAGTAGCTGGGATTACAGGTGCCCGCCACCATGCCTGGCTAATTTTTGTATTTTTTCTATTTTTAGTAGAGACGGGGTTTCACCATGTTGGTCAGGCTGGTGTTGAACTCCTGACCTTGTGATCCACCCGCCTCAGCCTCCCAAAGTGCTGGGATTACAG
>chr1	10808809	10809141
ACCAGACATTCCTCGGCACTCCTGTTAGGCAGTGAGGCAAGGTTTAAAATACTCCCTCCCCGGCCGGGTGCAGTGGCTCACGCCTGTAATCCCAGCACTTTGGGAGGCCAAGGCAGGCAGAGCACTTGAGGCCAGAAGTTCGAGACCAGTGTTGCCAACATGGTGAAAACCCATCTCTACTAAAACTACAAAAATTAGCCAGGCGTGGTGGCACATACCTGTAATCCCAGCTACTCGGGAGGCTGAGACAGGAGAATCACTTGAACCCGGGAGGTGGAGGTTGCAGCAAGCCGAGATCGCGCCACTGAACTCCAGCCTGGGCGACAGACTGAG
>chr1	48989828	48990160
CAAAGCAGGTATTCCTAGAAACCAGGCTTTGCCTGTAATGAACACTTTCCCACCTCCATTTCCTGCCTGGCAAATCCAAAAAAAACATAAGCTTGTCACATGGCAATATGGAAGGCAAAACCCTGCTCTAATGGAGAAACACACTGCTATTCTGACAATGGGGAAAAGCCTAACAACTTCCTCTGGATGTTCTAAATACCTAGGCAGTTGTTAGAAAAGGGACAGCCTGGAGTTGTCCCTCAACCCCATCCCCACTGCCCCCAGGAAAACGGAGTCTAGGGAGAAAGGGGAAGGAGGGTCCTGAATTGTTCGGCCACCCTGAAATCAACTTTT
>chr1	179866609	179866891
GTAAGTCTATTCTCAGCCAGAGGTCTCCAACAGAGGCTGTCCATGTGTACTGGTTTCAAGTTCTGCTTACCTCCCAAGTGTTGTTTTTTCTGACCCTGACCTAATTCCTCCCAGGCCAGGCTGGCCAGCACCTTCTGAAATTGCTCTCAGGCAGCTGGAAGGCCTGGCTGGCAGGAGCCCTGGGTTTTTCACCCTCAGCCCCAGGGCTCTTTGAAGGCCTACTCTCCAAGAACAAACAAACCTGGCCTGACGCTGCATAGCTGCAGAATAGGGGAGCTTTCTC
>chr1	39684584	39684866
AATATATAAAGAATATGTGGATAGAATGATGTGGAAAGAATTCCTATCATCTAGGAACTTGTAATATATTAATTTCTAAACATTTCTATATATATTTGAAGTGGATTTCATTTTTCCACCTGATTTGTTTAGATTGGGTTTGTACATTTTTATAACATTTATTGTAATTTTTTTTTTTTTGGTGGGGGGTGGTTACAAAAATAACCTGAAAGCGCAAAGAGGAAAATAGAAATTACAACCCAGTCAGGTAGAATTAACAACAGTTAACGTTTTTGGTGTACAT
>chr1	74016746	74017009
ATACTGTCTTGTTTCCATATGGAATTAGAGAATGTTCTGACAACTTTTTCACTTAGTAGGATGAATTAGAACCCCTCAGGAGACAGATCCTGGGGAACAGAGCAAGCCAGCAGCTGGGAAAGTTTAGTGTGAACGCAGATAGTTCATCAAAAGGAAAATGTTGACATATGCCAAGTGGTTACGTGGGAAATCAGTTATTTCCAAGGACAGAAAGTAACAGATTTCTCTACAGGACAACAGAGTGTGAGGATATGGAAGCCAGGA
>chr1	146268398	146268661
AGAAATCCGCGCGGCGGCCTCTTCTAGCTCGGGTGCTGGGAGGCCCCGTCCTGATCCTCTGTCGCCCTGGCCGATCTCCCTCAGGGCCACGGGGAAGAGGAACCTGAGCAGCTCTGAGGGGCGAGTCTCTGACGGTGGGGCTCCCCCTCGTCCTGCCAGGACCCTGCCCCAAGGAGAAGACCCCTTAGGACGTTACCAGATTTAAACAATGTTTTCTCCTGCTCTTCAGAGCACCTGGGATAAGGTTCCTGATGGGTCTTGGGA
>chr1	214940080	214940343
CCCCGCACCTTTTTTTTTTTAACCTCACTAGCTTAGATACCTCGCTTAACTATTAAGCGGGGAGTCTTGCAAAGTTGTTGCTTTTAAAGAGGGAAGTCTGAGTAAAAATGAGCTGATGGAAATATAGGAAGACTCTGGCTATTTTCACTTTTAAAAAACTTCATTTTCCCACCTGTATCATGGCAATATTATCACACATTCAGCAAATATACAGTAGCAAGATGTTTCCGTGACAAATTAAGTACTTTCTAAGCATTTTATCAG
>chr1	32713514	32713777
ATCACAGCACTTTGGGAGGCCGAGGCAGGTGGATCACTTGAGGTCAGGAGTTCAAGACCAGCCTGGCCAACATGGTGAAACCCGGTCTCTACTAAAAATACAGAAACAAATTAGCCAGGCGTGGTGGCGAGTGCCTGTGATCCCAGCTACTCGGGAGGCTGAGGCAGGAGAATTGCTTGAACCCGGAAGGCGGAGGTTGCAGTGAGCCAAGATCACACCACTGCACTCCAGCCTGGGCAACAAAGCGAGACTGTCTCAAAAAAC
>chr1	113063825	113064118
GCAGCTCAGAGGGAAATAGGATCACCTGAGAGAAGACAAAGCTGCATTTGTGATGGTCAAAAGGAGGGTTCCTGGAGGGCAGGGAGAAGAGATCTCTACTCAGGAAAGAGGCACATCTAGAAGAGTGGGAAGCTCAGCCCAGGGAGCACACCCATCCCCTGGGAACTGGCACCTCTTCTCTGTGTTCCTCCAGATTCCCCTTATGCTCTCGCTCCTAGGAGCTAGGACTCAGGGGTCTCTGTCCTTCCGGGGCCCCACCATCCTATATGTTTCAGTTCTGCCTCCCTTTAGAGA
>chr1	216214294	216214587
AGGGTCCAATTAGAGAAGTAGAAGTGTGTGTGTGTGTGTGTGTGTGTACACAAACATACATATGTTTACCACTTACACAATGTGAGGATGGGCTAGCAAGTCTAAAGTCTGTAAGGGAAGCCATCAGGAGGTAAAGATCACAAGAAGGCTAGAATCCCACCGGCATAAGCTGTTTGGTATCTTGAAGCTTGAGAAAGGACTAACCTCTTAAAAGACTCATCTGATTAGGTCAGGCCCACTCAGGATAATCTTTTAATTAATTTAAATTCAATTAGTTAGGATCTTAAATCACAT
>chr1	147582162	147582436
AGAGGCCACTCTCCCAAGCTTCATCTTCTGCCGTAGGTGGGTTAACTCTTGAGCCTGATCCTGAATCAAGGAATGATACTTCCTAAAGTAGAAAAAAAGAAGTAAAGGTAGATAGGAATAACTGATAGGTTATAGCAATTTAGGAGAAGGAACTTGAGAGTATCACCAAAGGAGGCCACACACTGAATTCTAGCATATGTTTAGTGTCCTGAATATGGTAAAAGGAATGAAGGAAATGAAAACAATCTTTATGTGAAAGATCCCTTCTAAGATTG
>chr1	47911749	47912023
TTGTGGGTACTATCTGTGCTAGATCACTTTAATACAATCAGTGATTAAAATCATTTAAAACTAGGCCACAGTCCCTCATAGGGCAGTCTATTTCCTGCTCACCCTTTTCTCTTAGGATGTAGTCACCAGGATCTCCACCAAAAGCCTTAAGTGTTACTAGAATCCTTCCTTCTTGGCTGACTTTGAACTCCAGCTTTTGTTTCCTTGGTTTCGTGAATCTGTTGAAAGTTCTGTTCAGTTTCTCAGCCTCTCAATGGGTCTTCTCTGAAATCAGC
>chr1	42151909	42152245
CTCCTGAGCAGCTGGCATTACAGGCATGAGCCACTGTATCCAGCTCCTCTGATCTTAAGATAGTTTCAACATCTAATGCTAAGCCTGGAAGTCCAATGAAAGACTCAATAGACTAAAATTGGTGACTGAGATTCGGAGGAGCATATCGTGTGTTTATAACACTGCTTTTATTTTTTCCATATCTTTCTACTATTTGTTTATTAGCTTTTCTTTGGATCTCAGTTATTCATACATAACACATGTTTAAAAAGTTGATCCTAAACCCCAATTCAAGGGTCCACCGATGCTCAGAGATCTCAAGATTTCTGAGACTAGCTTCCCTATACTTCTCCCTGGC
>chr1	37205228	37205564
GTATCAGGTCTTGTGTTGGGCCCCTTTAGAGACAACATCTCACACAGTTAGCAAAAGGAGGGGCTAAAATTTGAAGTCAGACATCCTGACTCTAGGGCCTTCCCTTTTAACCACTAGACAATGACAATATAGTTTGATCAGTGCTGTGATAGAGTGCAAGAGCCTTTCTGGTCCTCACTTCTCTTCCCCAGCTCCTGGTCCTCCCTTCTTCACTGCAAGCTGAGACCAGGGGGTATGTGCACCTCTGCCCTTTCTATTGGGACCCACAAATCTCTGAAGTGCTTCTCACTCTGAAGCTTTTCTCTGCCTTGTCCTGGATTTCTGCTCCAACCTCCAT
>chr1	91239095	91239365
CCTGGACACATACACCCTCCCAAGACTAAACCAGGAAGAAGGTGAATCCCTGAATAGACCAATAACAGACTCTGAAATTGAGGCAATAATTAATAGCCTACCAACCAAAGAAAGTCCAGGACCAGATGGGTTCACAGCCAAATTCTACCAGAGGTACAAGGAGGAGCTGGTACCATTCCTTCTGAAACTATTCCAATCAATAGGAAAAGAGGGACTCCTCCCTAACTCATTTTATGAGGCCAGCATCATCCTGATACCAAAGCCTGGCAGA
>chr1	204083024	204083294
GTTTTTAATTAGATTTAGGAAGGTAATCTCATCACTCTCCATGAGATTTTCATAAGGGGAGGGAGGAGTTCCAAGAATCCTTTTTTCCTCTGACCCATCCTTCCTCAGCTCTGTACTCAATGGGTGGTAGGGATGAGGGAAAAAGACTGATGTTATAGCTCAAAGTTGTTGACTGCCTAGAGGCCTAGAAATGTGTTAGTAATGAATCTGGGGTAGGCCTGAGTACGTGGAGTGTATATGTACCGGTGTGTTTGGGTGTGTAAGGAGGTAG
>chr1	4192791	4193557
GGGTGCGGAGGTGATACAACACGGAGGGCTCACTCAATTATTGGTGATGTTTCTTCAGTCGAGTGGTGGCTGGACAGCATTTGCTTCTTGACTGTTCTTTAGGCTATATAGATAAATTAAACATATAAATCTGTACTCCTTCGTATGCATGGCTTATTTCATAATATGTTTTTAAAGCCAAGAATGAATGTAAACATATTACCCCTCTAGCTCCATTTTGTTGTAACAGATGAGGAAGCCAAAGCTCAGCGAAACTTAGAGATTTGGCAGGGTTGGGATTTGAACCCAAGTCTACTTGGTTCAAAGCCCTCACTGCCCTGTGAACAGCACTTCCTGTTTCCTCTACCTTACAAAGGAGCCCAAGTGAAGACAGTACAAAGGAAAGGCATAAACCTCAGTGGGCACTAAGCTGTTTGAAATGGCTCAACTTCTATTTCTACTCTCTCTCCCTTTGCAGGACCCTGGGGAGCCCATGGCCCTAGGCCGATCTGGGGGCTCTCTCACTTTGATAGATGCAGGAGCAGAAGGGATTCATGCCCAGTCCTGTGTTTTCTGGCACCTTTCCCAAGTTGACCAAAGGGATTTTAGGGTAGATATTCTCCCCACCCCAAATTAATTTAAGTTAAAAAGTAACACCTGACAAAGAGGGTGAGACGTTGGAAGATCAGGCAAACACTACTGGTGCTCACCTTCCATACCCCAACTGTTGCCAGCTCCTTCGCCTGATGCTGCCGGAAATAGCCTGAAAGAAGCTTTGAGTTCACCTG
>chr1	8004980	8005746
CCAATGATGGCATTATAATCACACTGTATTGTAAAATCCGGAATTTAACAATAGCATACCTTATATTTGTAAAGCACTCAACAAGTTACAAAGCACCTTCTTACACATTATCTCACTTGATCCCCACAACATCCCTGTAAGAAGAGGCAGGGATTAGAATCTCCATTTTGCAGATGAGGAAACAAAGTGAGGTTAAATATCTTGCTATAAGCAAAAGGGCGATCATGGCTCTTCTGTACTATAATCCAGCATTTTCCCCACACTTTCACTACCTCTCCACTCTATAGTATCTTCATTTTAGGCAACAACCTCATTTCTCCTTGTAACATTCTTGTTTATAAATGGAGAAACTGAAGCAAAAGGCTGTTAAGTTAAATGCTCAAGACCTAAGTGCTAGTCAATAGCAGAGGCAGGAACAGAAACTCAACTCATAGTGCTCATTCAGCTCAAAAATTCTTAGAGGGCAAGGATTAATTCTTTTCACAAATATTTATCAAGTGCTTATTCTGGATTAGACACCATGTGAGGTGAAAAATAGAGATGGCTGCTGCCTGAAGAAGCCTTCCATCTAATGAGGGAGGAAGAGAATAGCCAAGCAAGCAAACAATTTTAGATGGCGATACCTTCCAAGGAAACAAGCAGGGTACAGCAGCAATAGGATAAGGAGGCAGAGGAGCATATATTTACACAGGTGGTTTGGGAAGGCCTCTCTGAGTAGGTGACTTTTAAATGGAAATCTAAAGGCTGAAAAAGAGGCAGCCCTGATA
>chr1	154200814	154201124
AACCATATGTCTTCTACATGTCGAGGCTTCCCACAGTCTCCAGCACGGTGTTAAGCGTGGAACAAGCACAGAGTAAAGACTGAAGACAGAGATAAAGAAGGGATAAAGAGAGGGTGTTGGAGACCAACAGCATCAAGAGGTAGGGACCTAGTGGGCAACCTGTGGGATACCAGGCAGGGTCTTGTAGGCCAAGAGGGAAAGGGTTTTGAGAGGTAGGGGCTGGTAGAAAGAAGGACACAGCCGGGTACGGTGGCTCACGCCTGTAATCCCAGCACTTTGGGAGGCTGAGGCGGGCAGATCACCTGAGGTCA
>chr1	4877966	4878276
TGCTGATAAAGACATACCCAAGACTGGGCAATTTACAAAAGAAAGAGGTTTATTGGACTTACAGTTTCACAAGGCTGGGGGGGCCTCACAATCATCACAGAAGGCAAGGAGGAGCAAGTCACATCTTATGTAGATGGTGGCAGGCAAAGAGAGAGCTTGTGCAGGGAAACTCCTGTTTTCAAAACCATCAGATCTCATGAGACTCATTCACTATCATGAGAACAGTGCAGGACAGACCCACCCCCATAATTCCATCACCTCCCACCAGGTTCCTCCCATGACATGTGGGAATTGTGGCAGTTACAATTCAA
>chr1	15770428	15770696
GATTGGAAGCACATACTCAGACCTGTTTTGTTAACTAGAATTCTTTAAAAGCTGATGCCAAACATCTTTACAGAGGAACTGTAGTTCACATCCACCTGTCTGACATTGTCCCCTAAAAACAAGTGCAGTGTGGCAGCTGCTGAATCTGTCTGTTCAGTTTGTCAAGGAGGATAATTATGCTTGGGAGAGATCTGAAAAGAAGGTGAATATTTTGCACTTTTGATACTCTTAGGAACAAATAACTTATTTGGCAAATTGTTTCTTTTTTA
>chr1	145125356	145125624
GCAGATTGGGCCTGACCCCCACCAAATCAGCAAGCTCTTCCATGGTATCTATGTAGTCTCCCTGAATGGTATGGCGTTGGCTCTCCACATACCTAAAGTAGAAAAGACAGAAACCATGGCCTGTCAATAATTCAATCAGTCAGTCAATCAATTACTGCCTTCTGAGTGCCTGCTATTGGCTCAATATCAGACTAGGAGCTGTGGAATATAGAGAAGAAAGATAAAACATTGGTCACTGTCCTTAAGGATCTTAGGACTTACAAAAGGAG
>chr1	103027105	103027385
CTTATTTTATTATCATATAAATCTCTATATAAAGTACATTATCAAATATATACAGATATACTAAGATAGAGCTCATGTTTTCTAACTAAAGAGACTTTTAGAGCTCTTCAGATGAACATGAGAATTAAGGATTCTTACCTGAAGGATACAAATTACAAAACTGTAATGGTAAATTTAACAACATTAACATGTTCTATAAATATGATTCCTTGTCTCTCCTAAAAGATGGAAGTAAGGGGGAGGTAAGATGAAATACAGAATATTATGAGAATGAGATTACA
>chr1	192597948	192598228
AAACACAACACAACAGAAAAGATGAATAAGGCATGACTTCACCTGACCTCAAGGAATTCACAAATTTAGGAGGGCAGAAAGAAATATAGATGCCCCAAATCACTGTATAGTTTTAATAAGATGAATTAAAAACATCCTATGAATGTACCAAAAAGAAGTGATTTAATACTAAATAATAGACCTGGTGAATTATTGAAACCGAAAAAAGTTTTCTGAAAAAGTAAAGGTAGCCCTGATTTTTAAAGGAAGAACTTTTTTTTTTTTTTCTGGAAACTTTGAAA
>chr1	159707750	159708044
CGCCGCTTCTCAGGCACGTCCGTTCTTCCTGCCCACCCGCCGGCTGTCGCAGAAACAGCCCAGGACCATGCGCCAGCGCCCGCGACCCTCTACCAATTGCCCTTCGGACAGACGCCCTCCCCACCACCTCACACGCCCTCTTCCCTGGCCCCACACACAGCGAGCGACCGCGACCACCTTCCACGCTCTTCCCTGCCTATCTCCTCCGCCCGCCTTCTCCTCACTCGCCCAAACAGACACAGCCCAGATTCTTCCCCTATTCCTCCTTTTCCCTCCTTCCTCCCACCGGCCTGCG
>chr1	116735396	116735690
AGGGCTGCAGTGACTCCATAATCGTATTTGCATATTAGGATACAGTAGATTCCAGTAACTCCTTTAAGCCATTTATTTTCCTGAAATAGCTCAGCTTATCTTATCTTATTGGTTCTTAGCTTGTTTACTAATGATGTAAAAATAAGCTCCAGGCCAAAATAAGCCCAGCCTTAGCCTGTGGAATTCTGATGCAGTTTGAAATGATTGAGATTTTACTATGCTGCCCAAGTGAAGATGCAGTCTCAGAAGGATCATGAATTGTACAAAGTCCTGTAGGAGAAGAAAGCTATGTGAG
>chr1	76124263	76124732
TATATAGCATGTATAGTATATATGATGTATTATATATAGCATGTATAGTATATATGATGTATTATATATAGCATGTATAGTATATATGATGTATTATATATAGCATGTATAGTATATATGATGTATTATATATAGCATGTATAGTATATATGATGTATTATATATAGCATGTATAGTATATATGATGTATTATATATAGCATGTATAGTATATATGATGTATTATATATAGCATGTATAGTATATATGATGTATTATATATAGCATGTATAGTATATATGATGTATTATATATAGCATGTATAGTATATATGATGTATTATATATAGCATGTATAGTATATATGATGTATTATATATTATATATGGTATATATGATGTATTATATATTATATATGGTATATATGATGTATTATATATTATATATGGTATATATGATGTATTATATATTATATATAATATATATGATGTAT
>chr1	52929107	52929576
ACCTGTAATCCCAGCATTTTGGGAGGCCAAGGCGGGTGGATCGTTTGAGGTTAGTTCAAGACCAGCCTGGCTAACATGGCGAAACCCCATCTCTACTAAAAATACAAAAATTAGCTGGGTGGTAGTGGCAAACGCCCCTGTAATCCCAGCTACTCGGAAGGTTGAGGCAGGAGAATCACTTGAGCCAGGGGGTTGTGGTGAGCCGAGATCATGCCACTGCACACCAGCCTGGGCGACAGAGTGGGACCCTGTCTCGGGACCCTGTCTCAAAAAAAAAAAGACATCCTTGGCCAGGTGCAGTGGCTCACACCTTACCCTAGCACTTTGAGAGGCCAAGGTGCAAGGATTGCTTGAGGCCAGGAGTTTGAGACCAGCCTGACAACATAGTGAGATCCTGTCTCTACAAAAAATAAAAAATTAGCTAAGCATGGGGGCACGTGCCTATAGTTCCAGCCACTGGGGAGGCTGAG
>chr1	182958573	182958837
TCATTAAGAATATTCTAATTTATTTCCATTCATCTATGCTTATCAGGGTGTTTTATAAAGATAAAATCACAGTTCTTTGTACAATTCAATATCCTGTTTGTTCATATAACATTGTTACATGTTCCTTCCCATGCTCCTGATTTATTTTAATAACAATATTCCAACGCTGATGTAAAATAATTTTCTTAGCTTTTTTTACTGATGGTTAGACTGTTTCCCAATTTTCTGCTATTTATAAATAATTGCATGGGAACATCTTGGGAAC
>chr1	44987791	44988055
CTTGAACCTAGGAGTTTGAGACCAGCCTGGGCAATATAGCAAGACTCAGTCTTATTATAAAAATAAAAAATAAAATAAAATCATTAGGGAAATAGGACGATTGTAAAAATTCAAAACATGGATTATATATAGCCATCAGCCTGAACTTATAATACTCAGAAACTGGGTAGAAGTTGGTTTTGGCAGAGGTTGCAGTGAGCCAAGATCATGCCACTGCACTCCAGCCTGGGTGGCAGTGTGAGACTCTGTCTCTCAAAAAAGATGG
>chr1	194851293	194851580
CCATTCTAAAAATACAACTTGTGGCCAAGGTTAAATGTGTATGCAAACCTTATGATGAAAATCTGTAAGGAGACAGTTAATGTTTTATTGTGTTCATAGTAATATCCTCTGATCTTCCTGGTATTTCTTTCCCTCTTCTCATACATCTCTCTAAAGATACATGCTGTTCAACACTACTCTTAATGATAACACATAACACCTTCATTTATCTGTTTTTAAATCTCCTTCACATTGACTGAATTTTGGGGGGATAGAGAACATAGAACCAAAGAAGGAATTATTTAGTGG
>chr1	19075265	19075552
CATTCCCTTTTAGGGTCTCCCTTTAGGGCCTCATCTGTGAAATGGGAGAATGTCTCCAGGAGAACTGTGTGTGTGCTGTGCTCCGGTGGGATTGTCCTCCTCTGGACCCCAGGCTGCCCACCCCAGTCACCTCCTTCATGATGGGCTCCTGAGGGTCCTTGCTCTCCACGATGCAGGGCTCCACAAAGTAGCCCACGGAGTCATCACACTTGCCCCCGGCCAGGATGGTGAGGCTGGGTGAGGAGCGTGCGTGCTCCAGCCACTTCTTGATACGGGCAAAGGACTGGG
>chr1	194744582	194744878
TGGAGTCAGCTGCTGCAATCATTTTTGTAAACAATTTGGCATTGTCTAGTCAAATTAGATATTTATGTATTTACAACCCAGCAACTCCATGCCTAGATAAATGCATTAGAGAAACTTAAACATTTGCACTGGGATGCATGTACAAGAAGGTTCAAAGGACCGGGCACAGTTGCTAATGCCTGTAATCCCAACATTTTAAGAGGTTGAGGCGGGCAGATCACCTGAGGTCAGCAGTTCGAGAGCAGCCTGCCCAATATGGTGAAACCCCGTCTCTACTAAAAATACAAAAATTAACTG
>chr1	6948871	6949167
TATTCAATTCCATGGCTTTTAGTATATTCACAAAAACGTGCAACCATTGCCCCAGTCTATTTTAGGACATTTGTGTTACCCCAAGAGAAACCCCTCACTTCTTAGCCGTCACCCCAACCCCCTCATCCTCCCTAGCCCTAAACGACCATACATCTACTTCTGTCTCTATTGATTTGCTGCCTCTGGTCATTTCATATAAATGGAACCATACAGTATTTTTCCTTTTGTCTCTGGCTTCTTTCCCCCAGCAGAATGTTTTCCAGGTTCATTTATGCTGTGGCACGTGCCAGAACTTCA
>chr1	14158208	14158496
CTGGGAGGTGATCAGGAATTAGTGCCCTTACAGAAGAGACCCCAGAGAGCTAGCTAGCGCTTTCTACCAGGTGAGGATGTAGCCGAGAAACACTTCTGTGAGTCAGAAGATGGTCCTCACCAAAACCAAATCTGCCACCACCTTGATCTTAGACTTCCCAGCCTCCAGAGCTGTTGTTTATAAGCCACCCAGTGTACAGAATCTCTATTGCAGTAGCTCACAGGAACTCAGACAAGGACCATACCCGACCTCACCTTGAGATGCTCTGGGATGGACTGTAAGTTGGCAG
>chr1	53130075	53130363
TTTGTTTCCAGCTCCTGGAAAATTCCTTTAGTTTGTACATTCATCTATGCATTAAAAAATTTGTGAATTATATTTTATTTAACATCTGGTGTTTTTTATTTTGAGACAGAGTCTCGCTCTGTCGCCCAGGCTGGAGTGCAGTGGCGTGATCTCGGCTCACTGCAAGCTCACCTCCCAGGTTCACGCCATTCTCCTGCCTCAGCCTCCCGAGTAGCTGGGACTACAGGTGCCCACGACCACGCCCAGCTAATTTTTTTGTATTTTTAGTAGAGACGGGGTTTCACCGTGT
>chr1	158540151	158540760
AGAAGACATGCTACAAAAGAGGAGATACTAATATTTGCAACATGTAGCTCTGACAAAGGACTGACATGCAAAAAAGAAAGATAATATAAAATAGATTAAAGATTTGAACAGAATTCACATAAGAGGAAATCCTACTGGATGGCCAGATGAAAAGGTGCTCAATCTCATTAGGAAACAGAGAACAGCAAAACAAAATTACAAGGAGATACCATTACGCATCCATCAGATGGACAAAAATAAGTCTCACCAAACTTGTCAAGAAGACAAGAAAGGAAATTTTTTGTTCTTTTTTTTTTGAGACAGAGTTTCGCTCGTTGCCCAGGCTGGAGTGCAATGGTACGACCATGGATCACTGCAGCCTTTGCCTCCTGGGTTCAAGTGATTCTCCTGCCTCAGCCTCCGGAGTAGCTGGGATTACAGGCACCACCACCACACCCAGCTAATTTTTTTTTATTTTTAGGAGAGAGGGTTTCTCCATGTTGCTCAGGCTGGTCTTGAACTCCTGACCTCCAGTGATCTGCCTGCCTCAGCCTCCCAAAGTGCTGGGATTACAGACGTGAGCCACCACGCCCAACCCAAAAGGAAATTTTTATACCAAGCTGGTGGGCAT
>chr1	28459292	28459901
GGGCCGCGGATCCTTCCTCGGCTCCCTCGGACTCCTGGCCAATGAGGGAGAAGCCTTCTGGAGGCTCTCCGAGCTTTGGGCTCCTGAGCGTCTTCAAGTCCAGGCAAATCCCGGCCGGAGCGGCCAGACCACTCCTCCTCCCCGCCCCCTTCCGCGGAGTCCCTTCCTCTTCGCGGGGGCCGGCGGGCAGAGGACCCTTCCTGGGGTGCCTCCCGGCTCCTGTCCCCCAGCGCGGGGCGTAGGCACCTGGGACTGGCCAGTGAAAGTCGACCTCATCCTATGTCCACCGCACTCCTGCTTTGGAGGGAGAGCGCAGGGGCTCTGGGGGCTTGGCGGGCCGCCCGGTACGCGGCGGCGGCAGCCAAAGCTGGGGGGAGAGGGGACAACCCTGGTCGCGGCTTCCGAAGCCAAGCGCGGGTTAGGCTGCGCCCTGCTAAGTAAGTGGTCTGAAGGCCCAGAAGTTTGTTTTCCAGAAATTCCTCCCCCACCCTCCCTTCGCGCCGCTCCCCTCCACCCCCCCGCATTCGCATCCCGGCATAGCCCGCAGGGGCTTTGCAGGGAGACCGGGAATTAGGCTGGACCTAACCAGACTGACAGTTCGCACTCCCCC
>chr1	220997617	220997875
AAGTTTTACATGAGTTTCCAGCCCGCTGGCGTGCCCTACAGATTTCAGACTTGCCAGCCCCCATAAGGATGTAAGCCAATCCCTTGAAATAAATCTCCTTGATTCTGTTTCTCTAGAGAACTCTGACTGATAAAGCTGTTACCCAACATGCATTTAGGAAGTTACGACTACCATATTTAGTTAACTATCACGTGGGCCAGTTGGCCAATATTACCATCATGCGGTGTGCAGGACAGCTGTCTTCTCTGCTTCATCTTAG
>chr1	53085467	53085725
AGGTGTGCACCACCACACTCTGCTAATTTTTGTATTTTTAGTAGAGACAGGGTTTCACCATGTTGATCAGGCTGGTTTTGAATTCCTGACCTTGTGATCCACCCACCTTGGCCTCCCAAAGTGCTGGGATTACAGGTGTGAACCACGGTACCTGGCCTAATTTTGTATTTTTAGTACAGACAGGGTTTCTCCATGTTGGTCAGGCTGGTCTCGAACTGCCGACCTCAGGTGATCGGCCCGCCTTGGCCTCCCAAAGTGC
>chr1	183324165	183324468
CCAGGCATGGTGGCACGTGCCTGTAGTTGCAGCTACTTGGGAGGCTGAGGCAGGAGAATCACTTGAACCTGGGAGGCGGTGGTTGCAGTGAGCCGAGATTGCGCCATTGCACTCCAGCCTGGGCGACAAGAACGAAACTCCGTCTCAAAAAAAAAAAAAGCTAAAGGAAGTATTTCAAGGAGGATGTAGTTAAAGTGTTTAACACTAGTGACAGGCTTAATAAGATGAAGGTTAGACAAGTGTAAATTAGACTTAACAATACAGTTGGCCCTCCACATACATGGGGTTCTGCATCTGTGGATTC
>chr1	96677418	96677721
GCCAGATGCAGGATATAATCTCCTGGTGTGCCGTTTGCTAAGGCCATTGGAAAAGCGCAGTATTAGGGTGGGAGTGTCCTGATTTTCCAGGTGCTGTCTGTCACAGCTTTGCTTGGCTAGGGAAGGGAATTCCCTGACCCCTTGCGCTTCCCAGGTGAGGCAATGCCCCACCCTGCTCTGTGGACTGCACCAACTGTCTGATAAGCCCCAGTGAGATGAACCCTGTACCTCAGTTGGAAATGCAGAAATCACCCATCTTCTGCCTCACTCACCCTGGGAGCTGCAGACTGGAGCTGTTCCTATT
>chr1	203734539	203734820
CCTGTGTGTGTCAAGGAGGCAGTGACTCTTGAGCTGGATTTTGAAGAATGAATAGGAGTTTACTAGGTAAGTGGTGAAGGAGGGAACCTCTCCTATAGATGGGAACATGTGCCAAGGCATGAAGCAGTGAAACATAGTGGTGTGTACAAGAGAAGTACTCATAGTTTGATGTGGCTGGACACAACAAGAGAGGGAGAAAATCAGGATGAGCTGACGAGGGAGGCAGGGGATCCATATGCCATAAGGGAGTCTGTGAATGAGCACAAGGAGGCCCATAGCTCA
>chr1	246613239	246613520
TTGTCATGGGTAAAGCACTGCACTAGCCTGAGTGTGCTCATCCTATCCTGATGTGTTTCCTAGTGTTATCGTCATGGAGAAAGCACTGCACTAGCCTGAGTGTGCTCATCCTATCCTGAAGTGTTTCCTAGTGTTATCATCATGGAGAAAGCACTGCACTAGCCTGAGTGTGCTCATCCTATCCTGATGTGTTTCCTAGTGTTATCATCATGGAGAAAGCACTGCACTAGCCTGAGTGTGCTCATCCTCTCCTGAAGTGTTTCCTAATGTTATTGTCATGGG
>chr1	239867876	239868164
GATAACTCAGGAAGTGCCCTCCTTTTCTTCATCCTTAACCTGGATCTAGAAGCACAAACTCCGGAATTTACTCCAGGCAAAGAAATCATCTTCGCTAAAAACTTTTTAAACTCTATAGTAACTTCACTACTAACTTGCCCCCCAGGGCTTAAGTCTCGGAATCTCTTATCTCAGGGTTTCCACCTCTACATTAAAAACAGGGAGAAAGTCATGGTTGAAAGCACTAAATGCCCTGAAAAATAGGGCAGCCCTCAGGCAAAAATCTAAGTGAACTTAGAAAATCACTGGG
>chr1	181625862	181626150
CAGCAGTGGTACGGGAAGGTGGGGAACATTGCTGTTTTCTCTGTGTGTTTACAAATCAGAAATTACTGAATAGGGTGAGCCGCATGAACATCAATGTTAAAACGGCTACTCAAAAATGCCCATGGTACCAGTCAGCCTTGGAAAATGAGATACACAGATCTTAATGAATTAAGTGCTCACTTAGTGCTTACAGTGAGGAAATGTCAACAGTCAAAGTTACCTTCACACCCTAATCTTGTCTCCATGCCCTCAGTCCTCAGTTTCCTTATTATAACGGAGCTGAGCCTGA
>chr1	161322375	161322699
AAGTTTATCTCTGGAATTGTGCTTTACATATGTTATTCCACTCAATTCCTCCAATATTTTTACTTTGCATATTAATAAAGCTATTCAGAGTTGAGTGAGGTTGAGTCATTACCTCAAGATCTCACAATCAATGAGCAACAGATTCCAGATTAAAGGTCATTTCGAATCCAGAGCTTGTTGGATAAATTATACTTCTTTCAATAATCAACACCAAATGGCTCTCTCAAATAAGAGTTACCAGCATTTGAGGTTAACTCATCTAGTTACCCATCTAGTTCTAGAAAACTAATCTGGGGCCAGAAAAAGTGTTGGTCTGAAGTAGAAA
>chr1	92010275	92010599
CCAGTTAATGAAAGACGATCATTTGCTTTTCAGAGACATAGACCCTGATTTGCTTCCTGATAGATAATGAGTACATTAACTTCTGGCTTAGTAAGTGTCACTTAGTTAACCACATTACTGCACTGATTCACTAAATGAACTTCCATTACCTGACTTACTTGCCCAAAAGAAAACATATCATTCATAAATCTAATAACAATTTTAAATCCCATTTTTGTTTAGGATCTAAAGGGTACCTTTAGATTGTTGCTGAATTACCAAGGAATATCTTGCATGGTGAGAAAAATCAAACTCTAGCCCTCAACCCTAAATCTCCTAGACTTGA
>chr1	16748159	16748529
CTCACGCCTGTAATCCCAGCACTTTGGGAGGCTGAGGCAGGCAGATCACAAGGTCAGGAGTTTGAGACCAGCCTGGCCAATATGGTGAAACCCCTCCTCTACTAAAAACACACAAAAAAACTAGCTGGGCATGGTGGCACATGCCTGTAATCCCAGCTACTTGGGAGGCTGAGGCAGGAGAATTGCTTGAACCTGGGAGGGAGAGGTTGCAGTGAGCCGAGATGGCACCACTGCACTCCAGCCTGGGTGACAGAGTGAGACTCTGTATCAAAACAAAACAAAACAAAAAATTTACCATGCCACTGTTCTTCAACTGTTCTATATATGTTAATTATATGTCCCTAGATAAATCGTAAGGTCTGTGAGAATGA
>chr1	193717699	193718069
TTTACCCTTTTGCCAGCATGTTGGGCTTCTGGGTTCCCTTCCCCTGAGCCCAATCCTAAGCCAACCAGTTTAAGGTTTGAATAATTAACTCTTTCCAGTTTGGAGGATGCACCTGAGGGGAGTGTCCCATAGTATGGAGACACAATTACCTATCTGTGAAGAGAGAAGTGGGGAGGAGAAAGGAAAAAAGAAGCTATTTTCATTCAGGGGTTCAGGATGCATTTGAAAGGTGTATAGACTGAAGATGAATGGCTACCCATCTAGAAAGAGGCGAGAAGGTGTCCCTGGTTCCCTTCCTACCAGATACCTAAGGTACATGAGGGAGAGATGGAAGAGTGTCCTCTTTCCTCTTCTGTCCTGGCATCCCTGAG
>chr1	147924346	147924652
GGGCCAGGGGTCCAGGAACCCCTGGTCCCTGTGACCAAGAGTTCAATATGGGCTTGAGCAAAGTCACGTAGGAGGGGGCCCACAACTGGCTGTTATGGAAAATTGTAATCTTTTAATTTAAGGGCGGAGAAGATGACATCCACACTCCTCCAGGGAAGGAGCTCTAATCCACAATCCTATAGGGAATGTCAATGCTGAAAACCCCAGAGCATCCAGGGAGAGGCCAACAGTGACAGTGGAACTCTCACCACAACGAAATGCCAAAAACCCAGAGTACCCAAGTATCAGCCAGTGATGGTCCCCACAC
>chr1	74145725	74146031
GCAAATAATTCCAAGTCAGGGATTGTGTCTTAATATGATTTTTATGTTTAATATCCAGGAAAGTATTCAAGAAAAATTCTTAAATGAATATTTGAAGAGCAAATGTAGATAAGCACACAGAAATTTGATATTATTGAAAGATTCATGCAGCAGCAACAATATATTAAACACTATCTTAACTTTTCAAAATTTGAAATGAAAGTTTTCAGAGATATAAATATATTGCTATGGAATACAAAAAATGCCATTAGTGATTTTTTCCTATGAAGCTACCTAAATTTCTCTTTTATTTTTCTTTCTTTTCCTC
>chr1	31241331	31241654
CACCAAAAGTATTCTAATAACTATCTTCTACCATCTACTGGTAACAAAGATTATTCATGAGATCTCTAAGTGGGAGTATGTTAAATTGAAGCATTTGATACAAAAGAATTTCTCTCTGAAGTGTCTATCTCCTCTTACCGACATCCCAAGTTAAGCCCTGGACATATAAAGTACATGTACCTTGATTTCCAAAGGAAAAGATTTGGTATAGTGACTTGACATAGTACAGAGAGATTTGCAGAACCTTACACCAAAGGGTTAAGGGTTTAACCCTTTGTTCTTGTAAAACTAGAGGGAAGCAGCCTTGCTTTTCCCCACGACTGA
>chr1	224330201	224330524
CCAACATACATACTGTTCCTTGCAGAATTGTAGGGCAAAACCTGGTTTCAAACTTAACTTTCCAAGTAGCATCCCTACTGAATTAGGTATGATTCTTATGCTAGTGAATATTAGTCTCAAAGTGAAATAGATCCTGCAGGAGCTCGATTTTATGGAAAAAAGTGAAATAGGACTAGGTGGGTTACAATTTTATCATGATAGCAAATAAATCAGTAACAACATAAGTGGTGAAACTAGTTAAGAGGCATTCTCAAAAGTCATTATGAATACTTTTTTTTTTTTTTTAAACCACTAGCTAGCTACTTGGGAGGCTGAGGCAGGAGA
>chr1	221050414	221050679
ACCAATCAAACACGTGGAATGCCCATTGCTTTTGCAGAGAAACAAGCAGGATTGGAGTTCAAAAGTATTAACTTGAATAAAAATCCTTAGGAACACATCCACCCAGATTTTTAGTTAATGAGTATCATGCCAAGTCTCCCTGTTATGTTTCTTTTACACATGGAATTTCCATTGGTTTAGCTCTTAAAGAGGTCTGAAGCAGAACGGCATCCCTGTGGAAATCACATGTTTTATTTGGATTCCACAGGAGAAAAGAGCTGAAAAGG
>chr1	42616673	42616938
CATCTGGATCCCATCCTCAGATTCTGCTCTTCTCAAGCCTGGCTTTTATGGACCTTGATAGCCATCTACAGTTAACTTAAAACATTCTAGTCTAGTGTGGATGGCTTTGAAAATGGGTTATAAGTAACTTTTAAATTCACTGACTTATATATCTTTTAGTAAAGATATATGAAAATCAAGGTTCTGACTATCTTATAGACCTCCTATGGGTGATACTATAGAAGCCTTAAAGGAAGCATCACATTCTATGGGTGATACTGTAGGAG
>chr1	159349698	159349993
CCTTCAGGGTTCTGCTCAAATACCTCTAACATAATCATGGCATAAGTGAAAAAAATACCTGATTCTTAAGTCCCTCATTTAAAAATCCTGCTCTTCCAGTTACTGACCTTGGGCAAGTTAACTAAAGCCTCTGAAATTAAAATGTCCTCACCTATAAATGGAGGACAACACAACCTACTTCAAATGGCAGTAATTGAATAACAGAAGGTAGGCCTGAGCGGTGGCTCAGCTCATGCCTGTAATCCTAGCACTTTGGGAAGCCAAGGCAGGTGGACTGCTTGAGCCCAAGAGTTCAA
>chr1	33208200	33208495
TGAGGCTCTACTTTTGAGTTTTCTCTTGTCTTTTTCAAGGTTTTTGTTGTTGTTTTGGTTTTTTGTTGTTGTTGTTTTGTTTGTTTGTTTTTTTGAGACAGAGTCTTGCTCTGTCACCCAGGCTGGAGTGCAATGGCGCGATCTCGGCTCACTGCAACCTCCACCTCCTGGGTTCAAGCGATTCTTGTGCCTCATCCTCCCGTGTAGCTGGGACTACAGGCACTAATCACCATGCCCGGCTGATTTTTTTTTTTGTATTTTAGTAGAGATGGGGTTTCGCCATGTTGGCCAGGCTG
>chr1	196052902	196053199
CTAAAGAATGTCTAATTCTCTCAGGGAATGTACCTTCATAATTTTTTTTAATGTTTATCTTTTTATAAAAGAGACAGTAGTCTCGCTATGTTGCCCAACCTGGTCTTGAACTCCTGGCCTTGAGTGATCCTCTGGCCTTGACCTCCAAAAATGTTGGAATTACAGGCATGAGCCACCATACCCAGCCATAAATGCACATTTGACTTGCAACTTACTGGTTTTTGAAGAGACAGGGTCTTTCTATGTTGTCTAGTTCCAAACTCCTGGCCTCAAGCAATCCTTCTGCCTTGGCCTCCCA
>chr1	3128126	3128423
CCCCATGTACACGCATGCACACACATACACATGCACAGACGCACATGTGTGCAAACAGTGACATGCATGCGTGTCTAGGCACATGTACACACAAACACAGGTCGTGCATGCAAAACACATGTGCACACAGATGTCCACACACATATACAATTTCCTCATGGAGAATTCACTCCCATCCTGAGGCCCAGAACCTTGGAGCCATCCTCAGAGTTTGCTGGGTATGGAGAAATCTGTGCAGGAAAAGCCACAAATTTAGATGGGGATACAGTAAACTTCATGAAGTAGTCTCGCGTCTTAT
>chr1	48618445	48618958
TCCTGGCTTCATGGCTCTTTTCCATATAGAAGTCCTAAAGTGTTCTATTACTTGAATATTTATTAACTAACTACTATGTACCTACATGAAAATAATCCTTTTTTATTTTCATGTTCAATGCTGCAGATATATTTATATGACAATCTACCTCTTGAATACAAAAATAATCCTGTGAACTTACCACCTACTATCCCCTAAGGGAAGCCCTGATATTAAGGAATCCAGCGATGAGAGTGGAAAGGAATTAAAGGGGTTGAAATGCAGTTTTTGGTGGAATTCATTTGGAAAAGAGGGCTCTTAATACCTGACTTTAAATGGACCAGCCAACTTATAGCAGGATTATAGCCACCTTAGGATAAAGATTAGTACTTGCTCTTCATTCTATATTTGTATAGATTTGGTTTACTTGTTTTCCCTTAATAGTCCACTCACATAATATGCATATGTTAGGAATTCCTACTATATGTCAGATAATATGCTAGGTACTACCAATTATTATCAATAAGCAAGATCA
>chr1	229085848	229086361
AAAAATTAGCCGGGCGTGGTGGCGAGTGCCTGTAGTCCCAACTACTCGGGAGGCTGAGGCAGGAGAATGGCGTGAACCTAGGAGCCGGAGCTTGCAGTGAGCCAAGATTGTGCCACTGCACTCCAGCCTGGGCGACAGAGCGAGACTCCGTCTCAAAAAAAAAAAAAAAAAAAAGCGAAACCACCTCTTTTTCTCCTACAGACACAGCCAAGCACATATAAATCCAAAGTATCCTGGGTGGCCACTTAGCTGCTGTGGCCAAGTTTAGAAATGTGGTGAAAAGGACAGCTGACCTCTGTGTTCTGCTGGGCACCTCTGTACCCTCCCTTCCCTGGGCAAATGATTCCCCAGCCGTGAAGGTTTATGCCTGTGCGTGGTGGAGGAGTTCTCAGGCTGAGGAGGAAAGTGTCTCCTCAAAGAGGCACGGAGGGGGCTCTGGAGCCCAGCCACCTGCATTCCAACCCCAGCACCAGTGTTCTGGAGTGTGACGCCAACAGACTACCTCCTGTGCCTC
>chr1	10748129	10748398
GTGATCTCACACGGCCCACGACGGGTACGCCCAACGCAGCAGGTATTCGACGGTACACAAACAGGGCAGACACATACACAATGAGCCAAAACAAGGGCGGCCAACATGCAGATCGGTCCAGGCTGGCATCTCACGGCTTCAGGTGACCTCTGGCAACGGCCTCATTGGACCTGAACCTGGGACCCTTTAGATTTCTGAGGGAGAGAGAGATGGGGCAAGAACGCAGCTCAAGTGCAGAGGGCTCTGAATTCTCAGAACTCCCAGCCAGCT
>chr1	31613168	31613437
GAGGCAGGCAGTATGGTGGAGCCAGAGAGCCTGGCTCTGAGAAGTACCACAAGCCTTCAAGACAGACACTTATCTGTACTCTAGGTGATTCCCGTAGCCTGGTCCCCTCAGATACAGGTGGGATTTACTAGTCTATCCCTGGGAAAGACTGACTGAGGAGGAGGAGTAGTCCTGAGAATCTTTATCCAGCCTTGTGGTTAGTCCACATAATGTCTAAAAGACCCTTAGTGATAGGAAGTATTGGATAATTAGACTTCCTGCCCTGTATTC
>chr1	165530253	165530562
AAATGCAACAAAAACATAAATAAATGGGACCTAACGGAATCAAAAAACTTCTGCACAGCAAAAGAAATAATCATCCGAGTACACAGACAACCCACAAAGTGGGAGAAAATATTTGCAAACTATACATCTGACAAAGGACTAGTATCCAGAATCTACAAGGAACTCAAACAAATAAGCAGGAGAAAAACACAAATAATTCCATCAAAAAGTGAGTAGATGACAGGAGTAGACATTTCTCAAAATAAGATATACAAGTGGTCGACAAACATGAAGAAGTGCTTGGAATCATTAGTCATCAGGGAAATGCAAA
>chr1	180006485	180006794
CATACAGACCTTCTAAGATGTGACTCAATGGATAGAAACATATCTAAGGAAGATAGAGATGCCACTCTCTAACCTGATCTGCTTGTAAATTGCAGGGTGGCATCTGCCCAAGCCATAAATGATGTCTTCTTGCAAATCTGAATGCTCCCATCATGACTACCTGAGACAGGAAGAGAGGGGTAGCTCCTTCTGTGCACTCCTGCTGTGAGATAATGTCTTTGACAGACGCTTGAGTACCATGGTGACAGGTACCATGGAACTAAAAGACCAGATTAGGTGTAGGAGGAACTATGTACAGGCAGAATGACTT
>chr1	200841157	200841476
TTTGCCACATTAGTGGCAGATCCTACTTCCCCCTCCCCGATTCCTGCAGGGGCTCTCCAAAAACCCAGCCTGAAATCTAAGCATTAGGAAAGAGCCCAGCCAATCACATCCCAGTGGTATCCCCACCCTTCTTCACCTCTCCCAGACTCTAGCCTTGCCCCACCCTCTCAGCCACCAGAGACACTCACAGGGAATCTTGTTTATCTCATTGAATAACTTCTCCTTCAGTTTGGCAAACATGTCCTCCTGGCTCTCCCCAGCACCCCCACTCTCAGTGGAGTTGTCCACGGGTCCAATGGGCATCGTGGCGGTGGTGGTGG
>chr1	55579197	55579516
AAACTCTCAGTTGCTACTCATTACCTCTTGAAATGTGGCCAAGATCTTCTGTAAGGCCTTTCTGGCCTTCAAAAATTGGTCTTGCTTTACCTTTCTCCACCTTCATTTCCCTTTACTCTTTGCTAGAATGTAAGCTCCACGAGTACAAGAGTATTGTCTGTTTTCTTCACTGCTGTATCCACATTGCTTATGTGTCAGTGAGCTATTGCTGTATCACAAACTATCCCCAAATACTTAGTGGCTTAAAACAACAATCATTGATGATTTCTGATGAACCTCTAAATAAGCATGATCTGTTAATCTGGGCCAGACTCGACTGA
>chr1	209121116	209121414
TCCATCATTCCTGGCTAATTTTTGTATATTTTGTTGAGATGGGCTTTCACTACATTGCCCAGGCTGGTCTTGAGCCCCTGAGCTCAAGTAATCTGCCCACCTTGGCTTCCCAAAGTGCTGGGATTACAGGTGTGAGCCACCATGCCCAGCCAAAACAATAAGAAGACATCTTTACACACATATTAGAATGGCCCAAATCCAGAATACTAACTACATCAAATGTGGTAAGATTCTGGAACTATGGGAACTCTCATTCATTGCTGGTGGGAATGCAAAATGGTATAGCCACTTTGGAAGAC
>chr1	76777641	76777939
GATGGATTAAAGACTTAAATGTAAAACCCCAAACCATAAAAACCTTAGAAGAAAACCTAGGCAATACCATTCAGGACATAGGCATGGGCAAAGACTTCATGATAAAAATGCCAAAAGCAATGGTAACAAAAGCCAAAATTGACAAATGGGATCTAATTAAACTAAAGAGCTTCTGCACAGCAAAAGAAACTATTGTCAGCGTGAACAGGCAACCTGCACCATGGGAGAAAATTTTTGCAGTCTACCCATCTGACAAAGGTCTAATATCCAGAATTTACTAGGAACTTAAATTTGCAAGA
>chr1	21855233	21855564
TGGGCGCGGTGGCTCACGCCTGTGATCCCAGCATTTTGGGAGGCTGAGGCAGGTGAATCATGAGGTCAGGAGTTCGAGATCAGCCTGATCAACATGGTGAAACCCCGTCTCTATTAAAAATACAAAAATTAGCTGGGCGTGGTGGCACCCAGCTACTCAGGAGGCTGAGGCAGGAGAATCGCTTGAACCCAGGAGGCAGAAGTTGCAGTGACCAAAGATCACACCACTGCACTGCAGCCTGGGTGACATAGCAAGACTCCATCTAAAAAAAAAAAAAAAAAAAAAAAAAAAAAAAAAAAAAGACCTAACAACGGAAAGATACATTTGCCTTG
>chr1	51595180	51595511
TTACAAAAGGACACCTGAAGGACTCTGGAAATAGTCTGGTTACTTGTTAATTCTTTTTTTTTTCCCCCTGAAAACATGTTTAATATTAACCAGTTATTAAGCTATAGTTTAATTTAAAAAATTAATTCAATCTATAGATAGAAAGTCTATAAAACTAAATGTTAAAAATGCCACTAGGCTAGATGTGGTGGCTCATGCCTGTAATCCCAGCACTTTGGAGGCTGAGGCAGGTGGATCACCTGAGGTCAGGAGTTCGAGACCAGCTTGGCCAACATGGCAAAACTCGCTCTCAACTAAAAATACAAAAATTAGCTGGGCATGGTGGTGGTGCC
>chr1	180482575	180482846
GATGACATTCAAAACTTTAGGAACACTGAAATTTGAATTTATATAATTTTCACATCATTAAATACTATAGTTGTTTTGATTATTTTCAACCATTTCAAAAGGTAAAAACCATTCAAAGCTCATGGGTTGCATCATAACAGGCAGTGGGCCAGATTTGGCCTGCAGGTATAGCTTGCTACTTGGCATGCTAGACCATGCAGAAAAAACACCACGCAACATGACTGGCTGGCTTCTTTTAGGAGCCAATTTTCAGGAGTGATATGCAAATCGGA
>chr1	101803068	101803339
GTTTTCTCTCCTCCTAAAATATTATGCTATTTTGCTATAATTTTTAATCTTCCTATTCTAACAATTTTGATACCTCAGTCCTTTCCAGAGATGGAAGAGATACCAGTCAATCACAAATAAAGAATGTATGTGAACCTGATGCTTATGGCAGTGATCGTTTTTATAGGCATGACAATTAGGTGGCTACCATTTAAGGTAGTGCGCCTAGAATATTTTACAGTATACTTTCCAGTCTTAATTATAAACTTTAGAAAATAATTTGAATAAAATGG
>chr1	150367095	150367439
GAAATGTTAAGTTTCTTCATGTTCTTTTTCTTTCTCTAGTCTCTAAATGCAGAATCCTGGGAACAGATCCATGAAGAGAGAGGTGAGGTCAAGAAGAGATTCCTATGTGTGTAATTGGTAGAGCCTTTTTACTTTCACAAGTCTTCATGTGGAACATTTCCTTCCTTGAAACCACTGTGAATGCTGTGAATTTTGTGTTCTCTTTCCATTGTCTGTCAATTGATAATCAGTTTCTGTGACTCTGAGGTATTCGGTCTGATTATTTTACATTTTTTGCATTAAATCTTTTTCCTACTAAGTGTTAGGATTTGGGATAATGTCTCTTCATTAAACTTTAGTAAATAC
>chr1	102331442	102331786
TTGCTTAGGCTATACATAGCTCATATATATAGCTGAATTATATATATATAGCTGAATTATATACATATATAATATATACAATATATATTATATATTTATATATGATATATACAATATATATTACATATTATATATACAATATATAATATATAATATATAATATTATATATTATATATTGTATATAATATATATTATATAACATTATATAATATATAATATTATATATTATATATTGTATATAATATATATTATATAACATTATATAATATATACTATTATATATTATAATATATAATATATAATAATATATAATAGTATATATTATATATATTGTATATATTATA
>chr1	33173156	33173706
CTACAGGTGTGCGCCACCACGCCCAGCTAATTTTTGTATTTTTAGTAGAGACGGGGTTTCACCATGTTGGCCAGGATGGTCTTGATCTCCTGACCTCGTGATTCACCCGCCTTGGCCTCCCAAAGTGCTGGGATTGCAGGTGTGAACCACTGCGCCCAGCCCATTATTTTATTTTTTATTTTATTTTTGAGATGGAGTCTCCCTCTGCCTCCCAGGCTGCAGTGCAGTGGGTGATGTCAGCTCACTGCAACCAGCACCTCCCAGGTTCAAGCGATTCTCCTGCCTCAGCCTCCCGAGTAGCTGGAATTACAGACACATGCCACCAGGCCTGGCTAACTTCTGTATTTTTAGTAGAAACGGGGGTTTCACCATGTTGGCCAGGCTGGTCTCGAACTCCTGACCTCAGGTGATCCACCTGCCTCAGCCTCCCAAAGTGCTGGGATTACAGGCGTGAGCCACTGTGCCCGGCCAGGACATTATTTTACACAGAGGCAAAACTCCAAGTAGTACAAACTTAGCTCAATTTTGACAAATTTGTAAGATCAGATAAA
>chr1	169973185	169973735
AGATTTATATATATTTGCATAGAATGTTCTGGAATAAACTAGAAATTGAAGCATTATATAAAAGATACTCTGGAACATAAGATAATTACAGGTCTGGGGACCTTTATTTGCAATTCCAAAATCTAAAAGCTTCTGAAAATCAAAAAGTTTTGGAGGAAAATTTGACCTGAACTGATGTTAGCTAGTTTATTTACACACTTTATTTACATAGTTAGTTAGATATAACTAAATATAGACTTCACTGAGAAATATTAATATTTTTGGAGGCACTGGTCCAGGCCCCAAAAATGCTGTTACATAATATGTTCTTAACTTTCTAAAATCTGAAAAATTCCAAATACATTCAAAGTTCTGAATAAGATATTGTGTATTTGTATAAAACTCCCTTTCAAAAACTAGAAAGAAGCTATGAGAATAATGATTTGATCAATAATGGAAGTAGAATTCAGTTGTCACCAATCTAAGTAACATGTTTTTAAATACATTTGCTATGAAGAAAACAATTAGGATTAGAATATAGTCATAAGCTTTTGATTTTTCTGTTGTTATTA
>chr1	57506343	57506659
TACACTTTTAGCAAGTGTGACTAATGAAACCTTACAATTCCCTACCCCAAAGCAAGGAGCATCTGGCCACTCCCTCAAGAATTCTGATGCAGGGAACAGGCGGTGTGCACCCGGAGTGCAGCCACGATCACTGAGAACTGTTCAAGGATTCAGCTTTGACAATCACTCTGGGGAAGAGAAAGAAATAGCGACAGAAACAGAAAACAAAAAACTGATGATGCTGCTGCAAAAGAAGGACCTTCCAAAGGTTGCCGTGATATTTTCTGTTTGTTAACCTTATGGCAATTAACATTTAAAGTGGGCTTCCAATGTGGAAA
>chr1	196446720	196447036
GGTCTCGATCTCCTGACCTCGTGATCCGCCCGCCTCGGCCTCCCAAAGTGCAATTTGTATTTCTTTATTAGTGATATTCAACATGCTTTATGGTTATTTCCAATATGTATTTCTTTGTGTCTATTAGGTTGTTAATAAAGTTAAGACAAAATTACTCTGCTTTATGAAGAGAACTATGGGGTTAACATTAAAGTAGGATTAGGTCTTCTAATTCTTTTCCAGTTCTGTGGTTTTATTATTTTATATTTGGATTATCATTTTTAACTTATTTCTTTGTTGAGAATACTTTAAAAAAGCTTTTAGCAATGAGTGTCAGG
>chr1	83354133	83354417
GGAGGCTGGCAACTCCAAAATCTGTAGATCAGGCTGGACAGCTGGAAATTTGAGTAGGAATAATGCTGCAGTCTTGAGGCAGAATTTCTTTTCCAGGAAACCTCAATGTTTGCTGTTAAGGCTTTCGACTGATTGGATGAGGCCCACCAAACTTACTGAGTGTAATCTCCTTTAATTAAAGTTAACTGATTGTAGATAGTAAACATATCTACAAAATACAGTATTTTCTCCCTTATCTGTGGATTTGCTTCCCTCAGTTTCAGCTACCCATGGTTCAAAACTATA
>chr1	81208944	81209228
TTTTCAGGTAAAAGTAAACATTCTTAATGGCTATACAAAGGGAGGAATTCTATTGCTAGAGGCTCCAAACAAATCAACTTTATTTCTATATCCATTACTCAGTTCAACTAATTTGAGACTGTAGTTTTTATTATCCATGTAACTAATTAATTTTTGTCACATTTGGAAAATCACTGAGTAAGACTGAATCATGTCTCTGATAGCCATGTCCACAACTTTTCTAGTTGGCATGAGCTGCCAAAACCGAATCAATGCTACCATGATCCTGAACAATCAATGACACGC
>chr1	105063201	105063483
TAATAGAGAAAAACTGAAAAACTGAATACAATCTCCTAAAATCAGAAACCAGAAAAGAATACCCACTCTTGCCACTTCCATTTAACACTGAACTGAAGGTTCTAACCATGGTAATTGGCTAAGAAAAATAAAATAAAATGCTTCCAGATTATAAAGAAATAAGTAAAACTGTTTATATTTGCAGATGACATAATCTTGGATACAGAAAATCCAAAGGAAAACACACACATGCATATACACATAAACACCATATACACACATTATTAAAATAATAAAGAGGTTC
>chr1	179783371	179783653
ACCATGCTGCCCAAAGATGTAGAGGAAGCATTCTCGCCCACAGCTGACTGGGATGTTGTCATCAACAGCGGCGGAGATGCAGTGGGAGTAAATAACAATGTTTGTGGAGGCCTTCTTATTCATTGCATTTGCGATGCAATTAGCACTTTATTATAGCTTGTTCTCATTCTTATTGTCAGTTCCACACATTGAGCCCTTTATTTTATCAGAATATAACACTGCCTCGTTTGCTAATTACCTCATACATAGAAGTAAAAACTGTCTTAAATATCTTTTGTAGCCC
>chr1	44101257	44101555
CGGTCTCCCTCAGTTGACTCAAATAACTGGATATTGCATATCTGTCTGTTCACTCATGTAATACATTTTTATCAAGTGCTGGGCACTGTGTGGGCACTGGGGAAATGGTTTTAAAAAACGCAGGCATGGTCCCAGCTCACTGTCTGGGGGAAGTAAATTGAAGTTGTAGCTCAGGGTTTCAGAGACATTCAAGTCAAGTTGAGAGTGAGAGATTTGGTTGGGTACTCCCTCACAGCTGCATTTCAGTGCCTGGCTCTGACCTGGCCACAGCACACACCATTGCTAAGTGTGGGGCTGTG
>chr1	93785841	93786139
CTGAGGGCCTAGGCTCCTCGGGCATGGGAAGGTTTCCTAAGGTTCAAGTGGAATTAGGGTCGCTTATGCCAAAGAAAAATTTTACTATCAAATAGCTCAGAGTTTTGTGAAGAAAAAAAAATGTATTGTTAGTTTGGACCAGAGCTTCCAAAAGACACTTTGCTAAGTTTCTGTACCACTTGTGACATTTCTTTCTTGATGTATTATATCTTTTTTTCCAGACTAAAAGTCCACAAATTAGGATTCACCTTAGAGAAAAATGTGAGAGGCCTAGTAACAACTCTTAGTTTTCTACTTAA
>chr1	93217947	93218244
AGAAGTGTTTCAGATTTTGGATTGTTTAGTATTTGCATGTATTTATCAACTGAACATCCCTAATCTGAAAATCCAAAATCTGAAGTGCTCCAATCAACATTTCCTTTGAGAATGACCTGTAAGCTTCATGTCAATGCGCAAAAACATTTCAGATTTTGGAGCATTTTAGATTTCAGATTTTTAGATTATGGAAGCTCAACCTATATTAGAAAATTTTTCTCTACAAACATGGTACCAATTTTTATTCTCGCAATAGTATATTACAATATATGTATCCTCCTTTTGTTTTTTGTTTTTG
>chr1	242859838	242860135
ACAGGTGTGAGCCACGACACTTGGCCTTGTCTCCTTTATCTTACTAATATATCTGCAGTACCTGCTACCTCCTGCCCTCCAGGTCATGTATCATCAATATAGTGGACCAGCATGATGTTCTATGAGATGATGATGAAAACAAACTCCATGACAGCAGGATCATAGAGTGGATGTGGTCCTGAAGCAAGAAGGGAGGTGGACTACGGTATTCCCCAGGTGAAAGCAAACGGCCTCTGATCCTTTCTGCCTGTTGAGTTTCTTGCCCAGGGCCACAGAGAATGTAGTGAAACAAGACTTG
>chr1	241941860	241942169
AACATATCATTAATAAAGCATAGACCTGCAAGTTTGCTTGTGTATAAAAGTTGGTATAAGCTTGCTTTTCCCAGTCACTCATTAATATCCTGACCACTGACAAACCATACCCTCTCACTTTAATAACAAACACCTTCTACTTAAAAAATGGCATACTGCTCGCCTCCAAACTTGGTAGGGATATTAGGATTGACTATGAAACTGTAAATACATGGACATAATCCTACACACAAATATGGATATATTCACGGCCACCTATATAAAAGAAATAAATACATGAGACAAAGGAAAAGTCAAGGTGGCTGATGAT
>chr1	83575428	83575737
CTGTTAACTATGTGATAGTGCATAGGTTTAATTTCAAGAAGCATCAGTTTTATTACTTAAAAAATGCCTACCTCTTTATTTTCAGAGTGTTCCAGAGTCCCTGAAATAAATAGGTGAGAGCACATGGACATTTGGTAAGCCCTCAAAACACATTGTTATCATTTCTTCCTTCCCTCTTTTTCTTTTTTTCCCCAAATTCTGGAAACAATCCTGGATTTCATGTTTTAGAGTGGCAAACAGATGAAGAAAATGACATATTTTATAGTATTTTCCATTCAAGCATTGCAATTATTACTTTATATGTACTCTC
>chr1	233004578	233004936
GTGTTTGCCTGCAGCAGGTCTGATGAAATGAGCTCCTCCAGGGCTCACGCTTTTAGCTCCAGACTGTCCATTTTGAAAAATCACTAAGAAGACTAATGGTGCTGCCCATCAGTAGTGCCAACCTATTGCCTTGCCAACCATCCTAATGGCCACAATGATGCTAATGATGATGGCAGTGTTGATGCTGGATATGTTATTTGTCTCACTGGAGCAGCAGTGGATTCCCTTGACATCCTTGGCTGAAACGTGCAGTGAAGTAGAAACCTTAATTGGCGCAATGCTGGTAGGCAAGGGGGAAATTCACAGCAAACCTAAGCCCTTCCTCTGTAGGACGGGAGGCGAAACAATAGCAAAGGCAC
>chr1	183328751	183329109
ATTTTTGTCTTTAGCCCAAAGATACTAGCATTGTTTACATTTGCTTTCCCCTCCTTTTATTTAGCAACAAAGAATGTCCTACCTGTCGGAAAAAACTAGTTTCCAAAAGATCACTAAGGCCAGACCCAAACTTTGATGCACTCATCAGCAAAATTTATCCAAGTCGTGATGAGTATGAAGCTCATCAAGAGAGAGTATTAGCCAGGATCAACAAGCACAATAATCAGCAAGCACTCAGTCACAGCATTGAGGAAGGACTGAAGATACAGGCCATGAACAGGTATATGGGAAAGAGGGTCAGAGAGGGTAGCTGTTTTTCTGAATACTTTATTAACAATTAAATTTACTTTTTGAAAAAG
>chr1	97270239	97270506
TACCTTCTTTTCAATTTTGCTATGTACCTAAAATTGTTCTTGAAAAAATCCTTTAAGGCAAAAAATAAATTTAAAAAAATAGAATAAAAAACTCCTAAACCAAATTTATTCAGATTTCTATTTTATAACATTTACCTTAAATCCTCTGTAGAAAAACTAAGAATATACATTAATAAATAATTCTCATCTCTTCCTCTGGCTTCTCTAATTTCTTATCACTTAGATATTTCCTTCAGATGTCATTTTATTCACATGCCTTCTTAGGCTC
>chr1	244191025	244191292
CATCTGAGAAAGAATTGAAAACAATCAGAGTAGAGATGGTGGTCTACTCTGCATTCTCCCTTGGGCGCTACCACAAAGGCACTTCTCTGTACCCATCAGCAGAGCCGCACATGCTCTCTCTTCTCATAGAAACAGGGTCAACCCTCATTTCTAGGAACATAATTTTCAACCACAAAGTTCCCTTCCATTTTTTACTTTCCTGACATCAGTCTGCTAAGTGAAGATATCTCGGTAAGAACTCCAATTTTAAGGGGAATGAATCTTTACA
>chr1	7316589	7316873
CGCCTCTCTTTAGACTCCTGGGGCTCTCTGCTCTCCAGCCTGATGTGGGCAAATTGTGTCACGTAGCCAGGCAAGTGGGAAGGAGAGGAAAGGCCATTTTAATCTGGCTTTTAAATATACATCCCTGAGAATTTACAGAATTTTAAAATAGTACTTTAGATCTCAAACATCGCTGAAAGAAATGAACACGTGTAAGAAGAATATTAAATTGCACTGGTCTACGTGGAAAGTAAAGTCTGTCACATGTAATGAGGTATCATTCCAGAATTGTCCTTTTGGAAAAGA
>chr1	193445834	193446118
GCCAAGATTATGCCATTGCACTCCAACCCAGACAACAGTGCGAGACTCCACCTCAAAAAAAAAAAAAAAAGAAAAAAAAAAGAAACTGTCAAGTGGTCTTCCAATGTGACTATCCCATTTTTGCATTCCCATCAGCAGTGTCTGAGAGTTCTTGTTTCTCCACATCCTACTAGGTATGCAGTAGTATCTCAATATTGTTTTAATTTGCAGTTCTCTAGTTACTATCACACCACGTTGAACATCTTTTCAACTGTTGATTTACCATCTATATATCTTATTTTGTGA
>chr1	72303027	72303321
TGTTCTTTCAGCATGGCAAAGTGTTTTTATATTTTTCATCTCATATGATTCCTACAGCAAACCTTGAGATAGAGGAAGTACTTTCATTTTTTGGTTTATTTTATTAAATGAGGAAACTTAAGAAACACAGTGTATGTGACTTGGCCTAGGGTCATGACATTTAGTTGCAGTGTCTCAATTATAAATTACTGTTAACTCCAGTTCTGTTTTATTATTATTATTTTCACATCTAACTGTAATTCAAATATCAAATATTCCTGAGTAAAACAAATTTCAAGTATTCCAAGAAAACAAC
>chr1	14230066	14230360
TTATACAAGCCTATAATCTGTTTTGTGCCCACGGTTTCTCCTGACTTGAAAATAGATGTAATACCGTCCTTCCTTAGAAGTTGGTTGAAGGGTCAATATAGGACATCCATGCACCACCAACCTGTAGTACTAATATTTGGAGATTTGACTGTTATTTACTTATAAGCTAGTTGCAATTAACAGGCATTTATTTCATATAGTGACTTTTGGAGGCACATGAAAAGGTATGTCCAAATACCATGTGAATATCAACAATTCAGACTTCAATAGGGACCCACATTAATATAATTATATA
>chr1	227435196	227435501
TGGCCCAAGATAATGATAGTATTGAAAAACCACCTTTGCAAAAATTATAACAGTGAGAAAATTATGACAGTGAAAGAGATCTGATCTAACCAATCCCCATCTTGTCTTTAACCTCCAAACTGCCTTGGTCATTCCTGGGCTTGGGCCAAGCTAACTTGGGGAGTTACAAACTTTAGTTTACAGTTTAAATGATAATAGTCCTTCCCCAAAACTGAACTGCCTTTGTAAAATGAATAAAGGACCACCCGGTTAGGAGGATGAGAGAAGCCTGAATTCTGCTAAGATGTAGGTGTGAACAATTACCAG
>chr1	103416277	103416582
ATAATTAACTACTCAGTAAATCTTAGCTATTTTGAATCCTGCATACTTCCCAGGAAAATAGGGAAATATGATTCCCTATAGAAAATGAATACCCTCTGGTTAGTCCATCCCTGTTGACAAGCACTTAATCAGATGACTTTTGGGAAAAAATAATTGAGGAGGAGAAAGCATTGATAATTTTATTCAGCAACTAACCTGTTCATATGCAAACTCAAGTTTATTCTTTCCAAAATGTATGTTTATGGTTATACAGCTACAGCATCAATTTTTTTTTTCCTGTAAATAGGTGGTCAATGGGTGGAACTG
>chr1	91295868	91296138
CCTGGGGAGTAGGACCAGTTGGATGAGAGAGGTTCACTTTGTACTTTCTATTGTTTAAATTTTTTCAGAGAGCAGTTCATCTTTTTTTGTACAACATTTATAATTTTTTAAACCAATGAAAATAAATAAAAGGAAATAAAAAATAAAACCAAAGCATTCTTTCCTTGTCAAAGGAGGAAAACTTTGATATTCCACTTCGTGTAACAAAGGAACACGGAAAGCAGAAACAGATGTCCCTCATTCAAGCATAGAGAAGGAAGTGAAAATAGGA
>chr1	15017603	15017873
GGGGACAGCCCAGCAGGAGCTGCAGCTTTGAGTTTGAGGCATGAGGCCAACCCCAGCAACAGCACGGGTTTTTGGAAATGCAAAGGCAGGCTGCACCCTCTAGACTCCTCCTGGTGTCTCCCATTGGCCAAACCCAAATGGAGGCCAAAACTCATTGCAGGGAAGGAGCAGACCTCGGATGCATTCCTTGCAGGTCAGCCTCCCAGAACTTTGAGAAGGGGTGAGGGAGGATGTTGAGAGTCGAACTGAAGAGGCCAGGCATGGTGGCTCA
>chr1	96317868	96318148
GTGTGGCTTGATTGTGGGTGCTGAAGCTCCCTTGGAAACCAGCCATCTTTCTCACTTGAAAAGGACCCAGCTTGGGGAAGCTCCAGCTGCTGACAAATGCTAGGCTATCCTAAAAAGGAGAGAAATGGAGCAGAACAGGGCCAGTGTCTGTGTGTAAAGCCTACTAAAGGTCCTGAACCAGGGTCCTGCGTGATCAGACAGACTGCAGGCAGCCTAGCTAACAAAAAAATAAAAAGGAAATTGTATTAGTCTCTTTTCACACTGCTATAAAGAAATGCATG
>chr1	211782553	211782833
GCTACAGAGATGATGAGAGGTAAAACATGAAAAAACTAGGCATACTTTATAACTTAAGAGTCCCTTACTGTCTGAGTCTTAAGGGTTTCTTAATGTCTTGAGAGCAACAGGGCAAGCATTCAGGACATAGTTAAGAAAGTATACTATTTCAACAATGTGCATAGATTCTGTAGTAATTTTTAACACCATATAATAGCGATTATTTTGAATGCTATTTACTAGGTAATACATGATTATGTGCCAGCATGAACAGGCAGTTAAATCCCACAGGTAATTCACTG
>chr1	86361349	86361647
CCTGAAAAATGAGGATAACACTACAAACTTTACAAAGTTATTTTAAGATAATATATGTAAAGAGACTGGTAGAGCATCTTTCTCAAGGAACTCAATAAATGATAGCTATTATGCTATCATAAAAAAAACTCACCTACTCCTCTCACCTGTCAAAATCTTACCCATTCTTAGAGCCTAGGTCATAACTAACTTTGTCCACAAGATCTTATTCTGAATAGCTCAGCTTTAAGTGACCTTTCATAGAGACTCCATCAAAAAATACTATTTTTTTAACCTTTGAACATCTCTAGCCCATACAC
>chr1	56495914	56496212
GCAATTACTCAATAAGTGTTATTACTTCACAAATTAACTTCTATAATACCGGACACTTTATTTCTTATTTCAATTATATCCTATGACTGGGTTCATTAGCATAAAGAGTGAGAATGAGAGAAAATATACATAAGAATCATTGATTAACGTGGGGAAAGAACACAGAGCCCAAAAGCCCAGACCATAAAGTCTCACTTGCTGCGATGGTACAGTTTCAAGTGTGACTTCCAGTTTCCTGGCAGCCAAAGCACAAAGGAGAGCCAATCCATAATTATTTCCCCAGGATAATTCTAAAAGAA
>chr1	64680128	64680431
TCAGCCTCCCTAGTAGCTGGGACTACAGGCGCCCGCCACCACACCTGGCTAATTTCTTGTTGTATTTTTAGTAGAGACGGGTTTCACCATGTTATCCAGGATGGTCTCGATCTCCTGACCTCGTGATCCACCCGCCTCGGCCTCCCAAAGTGCTGGGATGACAGGCATGAGCCACCACGCCCCGCCAAAAAAAGTTTTTTTAATTGGCTGGGCATGGTGGTGCACACCTGTAGTCCTAGCTACTCAACAGGCTAAGGTGGGAGGATTGCTTGAGCCTAGGAGTTTGAGGCTACAGTGAGCTTTG
>chr1	157557933	157558236
AGCTCGAATCTCACTTCTTTGCAGTTTCCTTGAGGAATTGTAATTTGTTGTTTGTAGTCTTTGGTCAAAAAAACTAATAAACTGAGAAGAGTATCTGGAAATTTCCATATGCTTAAGGGTTATATTCTCTGTGAAAGGGTAAAGTGGAAATAAATGAACCCTTCACAGAGACTAAAACTTCAAATTAATTTAATTTCTAGTTAGATTAATATGATCTTGCCCCTAGTCTAATTACCTGTCGAGAAGCAAAATAAAATATTCTCTAGAGGAAGATAATATAATCTAGAGTACCAATTTGTCTTTA
>chr1	211532111	211532645
TGCTAAATGACGAGTTAATGGATGCAGCACACCAGCATGGCACATGTATACCTATGTAACTAACCTGCACATTGTGCACATGTACCCTAAAACTTAAAGTATAATAATAATAAAATTAAATTAAATTAAAAAACAAAACAAAACAAAAAAAACATGTTGACATTGGAAAGATCATGTTGATAGGAAGCCTGGGAACTCCAAGCTCCAGCAAGGGAATATCTGAACCCCTACATTATAAATTAGTAAATTAATATGCTGATTTATTGTTTAATCGTATGTGAATTTGGTTACAAAAAGGTCATCACTAAGAAAATCCAGTGTCTGAGTAGTAAGGTTGAGCATCTGGGCCCCGTTGCTTCAAGGTGCTTGAGAAACCCTTTCCTGTGACACCCCTCCTGGCATCTTCATAGGTGCCTCTCCAAAGTCCAGCACATTTCACATTACCTTCCACTCCAGGAGGAGACCGTGCATCACACTGTGTGCTGGTTAGGTTGAGGGTTTTTAAAGATTTTATATATTTTTTTCTCCTTACCAC
>chr1	232329236	232329770
TAATTTTTGTGTAGAGATGGGGTCTCACTATGTTGCTTAAGCTGGTCTCAAACTCTTGACCTCAAGCAATCCTCCTACCTCTGCCTCCCAAAGCACTGGGATTACAGGCATGAGCCACCCCACCCAAGCCTTCTTTGATGTTTCATTTCAGAAATGCTATATAAGTAAAATCCTACAACATGCAACTTTCTAGGCTTGGCTTTCTTCTCTCAGCATAATTCCCTGGAGAATCATCCATTTCGTGTGTATCAGTAGTTTATTCCTTTTTATTGCTGCCTACTCATCTTTTAAGGTCCTTTATGATACCTAATTGAATACTCAATGCCCCTGACTGGAATAATCAATTTTTCTGTGCTCACTTACCAATCTTTAATAACTGTCTGTGATTCACAGCTATTTAATAACCAGGTTTTATATTTGCATAACTCTTCAGGGCTTATGAAGTACTCTTGCATTCATTATTTTATCTCATCTTATGTAAATGTCTCTATCATGTCATTGCACCTATTTTGATGAAATAGACATGTACCCCCTC
>chr1	51922007	51922447
GCGCCCCTGCTCTCCAACCTGGGCGACAGAGCAAGACTCTGTCTCAAAAAAAAAAGGAAATTTTGTTATTTGTGATAAAATGGATGAACCTGAAGGACATTATTCATTTAAATGTATAAACTTTAAAAATTGAACTTATAGTAGCAGAGAGTAGAATGGTGGTTACCAGGAGCTGGAGGCAGTGAATGTTGGGGAGATGTTGGTCAAAGGGTACAAAGTTTCAGTTAGACAGGAGGAATCAGTTCAAGAAGTCTTATTTATTTATTTATTTTTTGAGACAGGGTCTTGCTGTGTCACCGAGGCTAGAGAGCAGTGGCACAATCATACCTCACTGTAACCCCCAACACCTGGCCTCAAGTGATCTTTCCACCTCAGAGTCCTGAGTAGCTAGGACTGCAGGCACTCACTCCCATGCCCAACTAATTTATTTATTTTTTATTT
>chr1	179907871	179908311
CCTTAGCAAACTAACGCAGGAAGAGAAAACCAAATACCTCAAGTTCTCAGTTATAAGTGGGAGCTAAATGATGAGAATTCATGAGCACAAAGAGGAGAACAACAGACAGTGGGGTCTACTTGAGTGTGGAGGGTGGGAGGAGGGAGAGGAGCAAAAAACATAACTATTGGGTACTAAGTTTAATACCTGGGTGATGAAATAATCTGTACAACAAATGCCTGTGACATGAGTTAACCTGTACATGTACCCCAAACCTAAAATAAAGTAACTTTTGAAAAAAAGGATGTCTTTGCATTAACTAGTGGGGAAAGTTGCCCTAGTGGATTAAGTAACTTAATATTTCTTCCAAAGGTAATGATCTGGAAACCAAGACTGTGCTTTTATTGATATCTTCACCTTCTAAATTCCCTCTGTAAACACCTATGAATAGGAGGGAAGAAA
>chr1	17713247	17713501
CTCGCTCCGTTGCCCAGGCTGGAGTACAGTGGCATGATCTCAGCTTACTGCAACCCCGCCTCTTGAGTTTAAATGATTCTCCTGCCTCAGCCTCCCGAGTAGCTGAGATTACAGGCGCCTGCCACCACGCCCAGCTAATTTTTGTATTTTTAGTAGAGACAGGGTTTTGCCATGTTGGCCAGGCTGGTCTTGAACTCCTGATCTCAAGTGATCCACCCGCCTCAGACTCCCAAAGTCCTGGGATTACAGGCGTGA
>chr1	233486533	233486787
ACTGTTAGTGTAAAGGCTGATGACCCTTAAAAGATTTCATTTGCCAGTAGTGGCTCCAAAGAAGTAAGAGCTCCGATTTTTTTGGTTTTCTAACTTTCTCACTTTTCAGATCATCGTGGAACTGACATCACTAATCCCTAGTTCATCATCTATTAATTTTGGAAAATCCATCATTTTAGTAATGGAAATATGGTGGATTAAGTAAATAAATGTAGTCAATGCTTCTTTGATACTCATTTTATTTCTGAATAAACT
>chr1	87215910	87216217
GCTTTTCAAATAGGAAAGGACTTTTAACCTCAAGCCCAAGAGAAAGCAAGGCAGTGTCAAATTTATCAGGTCTTCTTTCTATTCTACTGGCTATTTGGTAATGCTTTTATGGCTAACTACTTGAGAGAAATGAGTACATTAGCTGAAGGTAACACTTATTTTGTTTTTCAGAGATGCAGAAATATAAAGATACGGAGAACATGAGAAGTTAAAAAGCAACTAAAGGAAAGTTTGGGTCATTGATTTTGTGGTTTCAGTACAGTCATGTACCACATAAGGATGTTTTAATCAACAAACAACTGCATATA
>chr1	46716118	46716425
GGGAGGGGAAAAACGCATTTTGGTTTTCCTGGGGAGCGCTATCTCCTCTGTCCTCAATCCTCAGGGAGGCTGGCATCTTGCCTCTTAAATGGTCCTATTTTGGGTTACAGAAGGAGTAAGAGTCTCCCTCCCAGCCCCCAAAGAATCCCCCTCTCTCATCTACAGGCAGCGTCCTCGCTCCACGGAACTCTCATACCTACACCAGCTCTGGAAGGGAGCAAGCCCAGGGCGTTCCCTATAGACCTCCTGTCCTGTGCTAATTGGCACAGAGGAGGGAGAAGGGTCTGGGAGGAGTGGGCCCTCCGTAT
>chr1	12714718	12714976
GATGGGAATAGCATTGAATCTATACATTACTTGGGGCTGTATGGCCATTTTCACAATATTGATTCTTCCTATCCATGAGCATGGAATGTTTTCTATTTGTTTGTGCCCTCTCTTATTTCCTTGAGCAGTCCTTTGTAGTTCTCCTTGAAAAAATCCTCAGGTCCCTTGTAAGTTGTGTTCCTAGGTATTTTATTCTCTTTGTAGCGATTGTGAATGGGAGTTCACTCATGATTTGAGTCTCTGTTTGTCTATTGTTGGT
>chr1	157707689	157707947
TGATATTCAGCAGAGATAGGCATCATACCATCCTCTAGAAAACCGTAAAGTCTACGAAACACAGAGTACACATTTGTAGAATACATATTTGTAGCGTGCTCTCCAACTTAATGGGCAGTGCCATATGAGATCAATTTATAACAACCAGGCAAAAGCATTTGGAAGGTTTCCGCATGGGGAGGAGTTCGTTCTGGGTTAGTCCTGGAAAACACTTCAAAGTAAGCAGTGTATCTTTTGAGCTCAATAACTTGACTTTTGT
>chr1	193849221	193849518
ACAAAATAAACAACAATTATATGTGTTAATATCTATAACCATGTAAGGCATGAAATTGAGTTCAAAGGATAGAGGCAAAGTCAGATCAGCAGCTGTCTCTTGAGAATGAAATAGAGTATTTAGAGATAAACTTCAAAAGAAATATATTTTGGTAGTATATTATATTATAAATATATTTGGAAATAAATTTTGAGTTTTGTAACATGAGCATTATTATCTATTAGTATTAAATAAATATTTTTGGTTTTATTTTTTTGAGACAGGGTCTCACTCTGTAGACCAGGCTGGAGTTTAGTGG
>chr1	203520127	203520424
TGACCTCACTCTCTGCAGGCTCCCCTGGGGCCCTGAGGGAGGGTGGGGTGCTGGACAGGCCTGCTAGATGGGAGCAGGTTTGGAAGGAGGTTTAGGAAGGGTGCGGTGGGGAAGGTGTGCCGCTCAGGTTCAGTGTGATCACTAGAGAGGGGCACGCCTGCCTGCATCGTCTGCCATGCCAGACAGGGCAGGACAGCTTCTCCCCCAGCCTGGGCCTTTAGGATCCACTGTGTGACCATCCTGAGCCCCTTAGCAAGGTGTGAGCGGGGTTGGACACCCTCCCCTCAACATCCATCTA
>chr1	37817067	37817345
TAAATAGAGAACCAAGAATAAACATTTAAGTTGACTCTACTTGCGGGTCGAGGCTGCAGTGAGCCATGATCGCACCACTGCACTTCAGCCTGGGTTAAGACAGAACAAGACCCTGTCTCAAAAAAATTTTTAAAGTAAAAGAAAAAATTTTTAAGCGTGACTGTAGCAGAAAACACAAAAAAACCCACAAAAATTTGGAGGTAACAGAATCAATGCAGACAGGAAAATTTCAAAACGTCATTAATGATACTGTGACTGTGAAATAAGATGTAAAAGGAG
>chr1	237415186	237415464
GGTGAGCATTTTATAATTTTAAGAATCATCTTTTTATAAGGTGGATGGGAGCTGATAGAACCAGAAGGAAAACATGAGTCCCTTGTATGGGACCTTGTTGAAAAGCCACAGGCTGAGACTTGTATGTTGACAAAGGATTATTTGTGACATCTACCATTGGAATTCTTTGCTTACTCCAAGGAATGAAATCTTGTAATAAGTTGGGCTTTATTACAGATAAAGAGGCTCCAGTGTTAACAAGAGCTTGTGTTAGTAACAAGAGCTTGTGTTCGTTTTTTA
>chr1	101622447	101622772
GGATGGCCTAGTGGGGCCTTAACAGGGTTGGGAAATTCCTCTACCTTATATTCTTTGTTTTTAGTCCTTAACATTTGTTTTTAAATCCACTGGGATATAGCCCAGTGAGGCTTGTTGCAGTGTTTTTTAGGGGAAGAAATCATCAGAGCATCAGGGAAGTCTATGCCACAGCCCCATCTGATAGGTTCCTTTTCCTTGCTGCTCTGAACATGGGTGACCATTTCAACTGAAGAAACAATGCCTCTAGTGTTACTCCCCAAAGTTTCTAAAATTGATCAAAAGAAGACATTAATTATTTCCAAGGCCACATTGGTTGAAATTTATTT
>chr1	51989631	51989956
ATACTTAAAGTGTCAGAACTTAGGGCTTATGTTCTGTTTCTAGATGTTAGTGATATCTAGATTTCCTATGTATGTGTCTAAATTTTTCATTTCCTGTTGTAGATCATAGTATATTCCAAAGCCAAGCAGAAGGAAAGATAGGATTGGAGGCACAAAAGAGATAAAGTTTTTATTTTAGTTTTTCTTGGCTCTGGAATTACATAGGTGAGTAGAAGCACCTATAGTTATCCAAAAGCTTACCTACAGATAACCAGTAAACCACACCATGCCCTGTTTGAGTGACTAGGTATTTTAGGGAATACATACTGCCTTCTATTGAAGATTGG
>chr1	90995284	90995670
TTTTTAAGGCTGAATAAGATTCCATTGCAGGCTGGGCGCAGTGACTCATGCCTGTAATCTCAGCACTTTGGGAGGCCGAGATGGGAGGATCACCTGAGGTCAGGAGTTCAAGACCAGCCTGGCCAACAGGGTGAAACCCCGTCTCTGTTAAAAATACAAAAATTAGCTGGATGCAATAGCGCGTGCCTGTAATCCCAGCTACTTGGAAGGCTGAGGCATGAGAATACCTTAAACTCAGGAGGCAGAGTTTGCAGTGAGCCGAGATCGCACCTCTGCACTCCAGCCTGGGAGACAGAGCGAGACTCCATCTCAAAAAAAAAAAAAAAAAAAAAAGATTCCATTGCATGTACAAACCACATTTTGCTTATCCATTCATCTATCAATGGA
>chr1	146670250	146670636
TTACCTGGGGCATGATGGGTCTTGGTCTTCTTCCACTTCTTGGTACTTTTCAATTTCTGCAATAAGTTCAGACATGGACAGACATATTAAGCTGGTTCTCCTACACACATAACAATCCACTGTCTAATTCTCACACGGGGACTTCAGGCTCCTCAGCATGAGAATAGGACACTGTGAGAGATAGTCTTCAGGAGGCCTGAAGGCTGATCACCATAGAGATTCCTTGGTTTTTGTCCCAGAAACTGTGGGTAAAATTCCCTATTCTGGTAGATCGTTATCCCAATATCATTTGTCCCAAGTTTGTGCAAATGGTTATGCCATATTTTTCCAATCGATTTAAAGCAAATGCCCCCAAATGGTTGCTAGGAGAAAAACTGCACTATTCAG
>chr1	197637068	197637335
TTCCTCAATAGAAATGTCTTTTTAATGGGGAAAAGTATCTTCTTGTCTGACAAATGCACAATGCATAAAATATTAAAGATCTTAAAATCGCAAAGTGGTATGATCCCAGAGAGAGAACGTCTTTTTACACATGGTACCTCCCTGATCAAAACAGATATGTTCTGTTATCTCTGAAATCCAGGATAGGATTTAGTCTCCTTGACCTTAACCAACCTGTGCAATAAACCAACAATTATTTAAGTAATGTTTCCAATAGCAACAACATTTA
>chr1	107105878	107106145
ACAATTTTTTCATGTATATTTTTTCTTAAATATAGGACTTCCATTTTCCCATATTGTAGAAGAAACAAAAATTCTGGAATTTGAGGCTGGGCATGATTTTAGTATTATATTGCTTTTGCATTTTAAAACTTTAAAGATTTTAAGTATTTTTGATAATGAAAAGAAACAAGTTTCAAAAAAGTTTGAGGAAAATTCTGAACATCAAGTTTTGTCATCTGTAAATGTAGATAATAGCTGCCTTGTACTTTTACAAGGTATAATGAACACA
>chr1	115671866	115672186
AGGTGCAACAGCAATGAATTTAAACATCTCTCTGCTGGCTTGTTTGCAGTCCACTCCAGCTCCCTGGTGCTTGGCTCAATATCATTCACCTGCTTGGGAGGTGGGGGCAGGGCATGATGTGACAAATGTCTCTCTTCTGCTATAAATATTATTTGAAATGGACAACTGGCTTGGCGACATTAATTTTACAGGCAATAGTGGAATAAGCGGTGGAGAGAAGAGGATACACTTAAAAAGATGAACATTATCCCTAGAAGCAGGTCTCTTTTCTCGCCTTCTGTCCCACTACCTTGCAACCTCAAATAGAGATATCTTAGCTGC
>chr1	30621925	30622245
AATTACACACTAACTTGTGTAATTTGTTTAATAGGATCTTTGGGACAGAGACTTTATCTGACTCGCTTGATGCTGCAGCTGCTAGAACCCAGACCGTAATGTAGTGGGAGCTCAGTGCAGACTTTTGAAGGAGTAAGTGAGTAAAAGAACAACAAGCCCCTCTTGGTGCCCACCAAGTGCCAAGCTGAGACTGGGCCCTGGAGCTGGAGTCAAGATGTGGACCTGGCCTTGGTGTGCTGGGCCCTAACAGATGAGTAGGAGTTTGCCGAGCACTGAAGGTGGGGTTGACATGACCAACTTCTGAGAGGCACTCTTTGCCTC
>chr1	116759992	116760267
AATCAGATACCTCCCTCCCCCAAGTGTGACCACAGAGTGAGCCCTTGATAAACCTTTGTTGATTGGTTGTGTTCCCTCCCACAGCTCTCCTCCCAGGGTGCCTTTCTGCAACCTTATTCTATGAATAGATGAGAGCTCTTATCTCCCCTCTGCCTGACCCTCAGGACACAGAAGGGTTGGGGGGGGGGAGGGCCCTGAAGTCGGCTAATTAGAGATGGCTGGGAGGATTACTAGGGCCTTGCTCTGGCAGCTGTGCCCACCTCTAAATTCAATATC
>chr1	61535955	61536230
TTTATGCAGGTGATAGGCAGGTTTGCACCTAATAACAATGCAGGGTAAATATGCTAAGTGCTCTAACTGTGAAACAAAGTGCTCTGAGAATGTGGAAAAGAGAATGCTTTAATTCAGACTTTAGGGACAGGAAGCGGAAAGTTAGATTTCAACCAGCAGAGAAGGGTAAGGAGGATAGAGAAAGAGGTTCCAAAAAAATAAAAAAGCACCCCCAAAGGCATAGTGTGGTCTGAAAGTTTATGATGAGCTTGGATAATCGCCAAGTAGTGTGGTATG
>chr1	155353684	155353981
CCATCATCTGTTTGTGCTGCTCTTTGAGGGAACCTGGGAAAAAACAGAAGGCAGGCTTAATGACTCTCTGTAACAGAGGGTCCCTCCCCTGCAGCCAGAATCTGGTGCTGACCTCTGCCCCCTGGAGAGAGGGGTCCTTCCATCCTCCTCTCCCTGGTGATACCCTGCAGGACTCCAGGTGAGAGGCCAGTGGCTTCCCCCCTCACTGGCCCTTAGCTCTTTGGGACCCAGGTTGTAAGGCTTGGACTGTCTCCTAGACCAGGCTTTGGGCTGAAGGTGGGATGGAGTCGACAACCTG
>chr1	192023386	192023683
TTTTAAGAGTTCTGGAAGTTTCTGTGTCTTTCCTCTTGGGACCCTGAGCTGTTATGTAACCAGTTCAACTATCTTGCTATAGAGACCATGCAGAGAAGACTTGAGACTACACAGACAGGGAGAAGAACCTGGCTGAGCCCTGCCTTCCGACTGTCTTTGCCCAGTCTAGAATGCAGTCCTGGGAAAATCTACATGCAGCTAGGGTAGAGTAATGACTGCTGTAGACAGAATGTTTGTGTCCCCCAAATTCAAATGTTGAAGCCCCAGTCCCTGATGTATTTGGAGGCAGAGCATTTGG
>chr1	226469329	226469600
TGGCGGAGGAGGGGAACTTCCAGTTCCGAGTGTCCGCTCTCAACAGCTTTGGTCAGAGTCCCTACCTCGAGTTCCCGGGGACTGTCCACCTGGGTAAGTGGGACCTCCCTGTTACAACCTACGGGGCTGCTCACCTGCCCCGGAATCCCCCAGGTCCAGCTTCAGGGGAGGCCAGAGTGGCCTCATGGGGACCTTCTGTGGGGAGGGGGGCTGCCAAGGCCTTGCCCTGGTGCAGTGTCCGTGGTGGGAAGGATAGGTGACCCCACTACAGG
>chr1	38170684	38170955
TGGAGCGATCTCCGCTCACTGCAACCTCTGCCTCCCGGATTCAAGCGATTCTCCTGCCTCAGCCTCCCGAGTAGCTGGGACTACAGGCACGTGTCACCATGCCTGGCTAATTTTTTGTATTTTAGTAGAGACGGGGTTTCACCGTATTAGCCAGGATGGTCTTGATCTCCTGACCTCATGATCCACCTGCCTCGGCCTCCCAAAGTGTTGGGATTACAGGCGTGAGCCACCACCCCCGGCCTATTATCCCCATTTTATATACAAGGCAACCA
>chr1	157417687	157417967
GGACAACTAAGAGTTCAAAGTCTGGCCTCCTGACTGTATTGCATTAGAATGCAGATTTCAAGTCATACCTGTCCGTATGTCTAAAGTGTTTGATCATAGTGAGAAGGGAATGAGGAGATGGGATAAACAGACACTCCTAAAATGGCTCAGGGCTGTTATCATCCTGTCTTCAGGGGCCTACTCCAAAACAACTGAAGACAGTCAGTACCTGCACAGAATCTGTGCTCTAGAGGTCCTCACTGAGCCCTCCCCCGTGCTCAGTTTCACCTCACCCTCTCATC
>chr1	89536868	89537148
AGCTTTGAAATGAGCCAGGTAAGGCATCTGCAGGACTTGTCTGTGAGAACATCACTCTGTAGGGCCAGTGTGTTCTCACTCTGAGTCAGAGGTGTTTCTGCATTTTCCAAATAATGAAACCATTCCACTGTTGATGATATTCACATAAGTCACTACCAGAATCCCCAGCCCTGAAAGAGGCAGGAAATTTGGGACATCAATGGGATTCAAATATTGGGACTACAGTTCTAAAATCACAAGCAAACTCTACACAGTGTGAATACCGTCATAAGTCCTATCTT
>chr1	200853598	200853905
CCCCACCTAATTTTTGTAAATAAAATTTTGTTGGGACGCTCACTTGTTTACGCATTTTTTGTTGTTGTTGTTGTTGAGATGGAGTCTCGCTGTCTGCCAGGCTGGAGTGCAGTGGCACGATCTTGGCTCACTGCAACCTCTGCCTCCCAGGTTCAAGCAATTCTCCTGCCTCAGTCTCCCAAGTAGCTGGGATTACAGGTGCCCACCACACGCCTGGCTAATTTGTTGTAGTTTTGTAGAGACGGGGTTTCACCATGTTGGCCAGGCTGGTCTCGAACTCCTGACCTCAAGTAATCTGCCCACATTCA
>chr1	97594725	97595032
AAAAATCATTATCTAGACCAATATTGTGCACTTTTTCTCCTATATTTTCTTCTAGTAGTTTTACAGTTTAAGGTCTTACATTTACCTCTTTAATCCACTTGATAATATTTCTGTTAATGCTGTGAGATAATGATCTAATTTCATTCTTCTGCACATGGATATACATTTTTCACAACACCCTTTAATGAAAAGATGTCCTTTTTCCAATGGTTATACTTGGCACCCTTGCTTAACATCAATTGACTATATATGAATAGGTTCACTGCTGAGTTTTCCATTCTGCTCCACTGGTCAATTAGTCTATTTTT
>chr1	50602641	50602923
AAATTGGATCCCTTCCTTACACCTTATACAAAAATTAACTCAAGATGGATTAAAGACTTAAATGTAAAACTCAAAACTGTAAAAACTCTAGAAGAAAATCTAGATAATACTATTCAGTACATAAGCATGGGCAAAGACTTTATGATGAAATCACCAAAAACAATTGCAACAAAAGCTAAAATTAACAAATGGGATCTAATTAAACTAAACAGCTTCTGCACAGCAAAAGAAACTATCATCAGAGTGCACAGGCAACCTACAAAATGGGAGAAAATTTTTGCAA
>chr1	52267658	52267940
GAGGAAACTGTTCACAATGAGCAATGCAATCCACCCGAACCAGACTGGCTAGAGGAAGCTCTTAAGCTCTCAAGGCTCAAATGACAGTAGGAAGACCCCATGTAAGTAGGTAGCCATTAGCTTTCTCCATCACACAACCCCATGTCACCATAACAACATACACTGTATAATAGCTACCATGCACTTAACATATTGATCTGTACCTATTATTTACCCATCTCCCTCCACTGGACTTGGAGATTCCTAAGACAAGGAACTCTTAGCTGTCTCTATATCCTTTACA
>chr1	220016721	220017043
GCGCTAGTGGGTGTGTAGCAGTGAGAACAACCTGAGACAGTTTTGACCCTTAAACAAAGTGGGTGATATGGCTGTCAGCAAGAGAAAGGCAGGTAGGCAGGACTTCTGGGAGGAACAGCCACCTGCTCAGGAAGAAACCCTTCCACCCCAGCTCTTCCACTACCTGTGCAACCACCAGCAAATCACGAGATATCTCAGATCCACGTCTGCAAAACGGACATAAATCTTAGCCACATTGACCTCACACTTCCTTTTTTTTTGTGTTTCATATGGGATAATTAGCATAAAGCTGTTTTCAAAGGAAAAATACTACACAAAGACCC
>chr1	76903180	76903502
ACTGTTGGTGGGACTGTAAACTAGTTCAACCATTGTGGAAGACAGTGTGGCGATTCCTCAAGGATCTAGAACTTTAAATACCTTTTGACCCAGACATCCCATTACTGGGTATATACCCAAAGGATTATAAATCCTGCTGCTATAAAGACACATGCACACGTATGTTTACTGCGACACTATTCACAATAGCAAAGACTTGGAACCAACCCAAACGTCCAACAATGATAGACTGGATTAAGAAAATGGTGGCACATATACACCATGGAATACTATGCAACCATAAAAAATGATGAGTTCATGTCCTTTGTAGGGACATGGATGAA
>chr1	62388714	62389283
AACTCAGTTAAGGAGTGTAGTTGGAGAAGCTGATGCTTAAGCTTAAGAGAACTGGAGCCAGTTTTAAGAGAACTGGATCCAGCATAGTGGTGCATGCTTGTAATCTCAGCTACTAAGGAGGCTGAGGCAGGAGGATCACTTGAACCCAGGAGTTTGAGGCTGCAACGGGCTGCAGTTGTGCCACTGTACTCCAGCCTAGGAGACAGAACAAGACCCTGTCTCAAGAAAAAAAAAAAAAAAAAAAAAAAAGAATTGGAATAAACAGGTGGCATTCAAAATAGTTAAGTGTGGTGGCTCACTCCTGTAATCCCAGCACTTTGAGAGGCCAAGGCCTGGGCAACATGGTCAGACCCTGTGTTTATAAAAAAATGTAAAGACAAACAAAACAGTTAAAAACAGTTAACAAGGCCGGGCGTGGTGGCTTACGCCTGTAATCCCAGCACTTCGGGAGGCCGAGGTGGGCAGATCGCCTGAGGTCAGGAGTTCAAGACCAGCCTGACCATGGAGAAACCCCATCTCTACTAAAAATACAAAATTAGCCAGACGTGGTGGCACATGCCTGTAATCCCA
>chr1	182076515	182077084
GTGCGTGCCTGTAGTCCCAGCTACTTGGGAGGCTGAGGTGGGAGGAATGCTTGAGCATGGGAGGTTGAGGCTGCATTGAACCCTGATTGCACCACTGTACTGCGGCCTGGGCAATAGAGATGGACTGCATCTCTAACAAACAAACAAAACAAAACAACCCAGTGCAGACAGAACCTACTTAAGAAGCCTTTTCTGACACCTCCTTTACACTGGGCCCCTCTTGGTGCTTCCCTCCATGTCTTGCCTCTCTCTCCACCATTTTACTCACATTTTATTGTAATGGTTTCTTTGTGTCTGTTTCCTTCACCAGACTGAACAACTTGGTTGCCAGAACTGCATGCTATTTACCTTTATATGTCTAGTACCTTGCACAGTGCCTGGCACATAGTACCATTTAGTTAATATGTAGCTGAATAAGTAGATGAATAAATGGAAAAGACAGCCATTGTGTATGTGCTAGTAGCATAAAAATACAGGATACACAATTACATTTCAAATTCAGATAAATAACAAATAGGTTTTTTTAGTATGCATAGATCCCAAACATGGAATGGGACATACTTATACCAC
>chr1	30784812	30785078
TTCATCACAGTGGTGAAGAGCCCTGTGCTTGCCACTTAGACTGGGTGAGGATCCTGGGTTTGCCCTCTCTAGCCTGTGACCTTGGCAAAGGTCCCCTCTGACCTGTTTTCTGTACCCGGAGCTTTTTAAATTTTCTCTTGCCTCCAGGCCTCTGAAGTATTGCTCCCTCTGCCCGCAACCCCCTTTCTACTTTCCTCACCTGGCTAATGCCTATGCCTCCTCAATCTCAGTCTCACACTCCCTGGGGAAACCCCTGAGATCCCCCAG
>chr1	19720824	19721090
CAGATAAAATTAACCATTACAGACAGCACCACCAGTAAAGTATTCCTGCCAAAAATATAAATCTAGCTGAATCTCATTAATCTTGTCAATGTAATTATCAGATAATGTGATGAACAACAGGGGATAGAGGAGCATGTTAAAAGACACCATGAGAGGCCAGGTGCAGTGGCTCACACCTGTAATCCCAGCACTTTGGGAGGCCAAGGCGGGCGGATCACCTAAGGTCAGGAGTTCAAGACCAGCCTAGCCACCATGGTGAAACCCCAT
>chr1	168434951	168435244
TTACCTCTGCTTGGTACACACATAGTATACACCTTTCACTTCCTTAGGGTCTCTGCTATAAAACTACTTTCTCAAAGAGACCTTCCCTGATTCTCCCCTTTCCTCCTCACTTGCTGTATTTTTGTATGGGTAGCCTCGGGGGGAATGGATATATCTGTTTATCTATCTACTCTAGAATGTGGGCTCTGGAAGGTGTTGTGTCCAAAGAAAAACTTCCCCTTCACTCTCTAAAGGTTTGCTGAAACTCACTGACACGAGGCAGATTAATAGGCGAAAAGGCATACAAATTTATTT
>chr1	173795705	173795998
GAACACTGGTCCAGGGAAATGAGATGATTGCCTCTTTTGTCCTGGGCAGACTACATCTAGCAGTGGTCTGAGATTGCAGAAAATGTTTTATCAGTCTTATACCTTGTAATCTGCCATTGATATTTTTGTCAGACAGTAAACCTTAAGTGTTTTTCACATGAATTATTCTTAAACCAGGTATCCCCAGTCTGTACCTGCTCAGCTTTTGTTTTAAGCCTGAATGCAGAACTTTAGTTCTACCCCTGTTGAATTTCACCTTGTTAGTTTTAGCCAGTCCCATAGTCTGTAGATATA
>chr1	118820358	118820629
CCCACTGGGGTCCCCTATCCACGCTGTGGAAGCTGTGTTGTTTCCTTCTCCGCAATAAATCTTGCTGCTGCCCAGTCTTTGGGTCTGCTCCACCTTTATGAGCTGTAACACTCACTGAGAAGGTCTGCAGCTTCACTCCTGAAGCCGGTGAGACCATGAACCCCCCAGGAGGGACAAACAACTCCGGATGCGCCACCTTTCTGAACTGTAACGTTCACCACGAAGGTTTGCAGCTTCACTCCTGAGGCCAGCGAGACCAAGAACCCACCAGA
>chr1	145521198	145521469
GAGCTGAGTAGTTGCAATAGAGACTGTATGACCTGCAAATCCAAAAATATTTACAATCTGCCCTTTACAGAAATTGTTTACTGATCCCTGCTTTAGTATGTAATCCTACAAGCTGCATATGAGAGTGTTCATTTGACCACACACATACTAACACTGAACACTGGAATTTTTTAATTCTTTGTTAATTTGAGCAAGTCAACAAATATTTACCAAGTGTTTGCCACGTAACAGGCCCTCATGAAAAATACAATTAACTTAGCATTTCTTTGATT
>chr1	188674818	188675090
TCAGAGTTGTGTGTCTATGTGGGAGATGACCCAAAAGGCGAGAGGCGTAGGTGAGTACGTTTCTTCCCTTTTGACTCTGATACAATGCAGGTCAACAGACATAAAAATAAATGTAACTTACCCTGCACTCTTATCTTCCACTCTTCCTAGGAGAGAAAAAAGTGTTGCTCATAAGTAGGCATAATGTTCATATGAATAGTAGAATAAAGGGAAAATGAAGAGTATTTCAACTGAAACTGGGTATATTAATTAATTAATATAATGTTTTTTTAT
>chr1	31213116	31213388
GAAACAGGTTAAAGTTATTTATTGAATTCATAAATGGCTCAGTTAAATTGGCTATGCTCTATGATCAGTAAAGGTCCATAAAAATACGCTGACATCTCTCAAAGACTTGTTTCACATGTAGAACATCAAAGTACATCTAATCCCATGCAAAGCACCAAACCAGCTGACAGTGAACCAAAAACAACATATATTCAAGATGTATCTATATAAACATGTATCTCAGAGGTAGACAGCTAAAAAGGACCCCTACTATTGGTTTAAGAGAAACCTTAA
>chr2	4481168	4481452
AAGGATGCACAGCCTGGACTCTATCTTTCTTCAAATAATCATCATGATATTTACAAATATGATACAAATTTTAAGTCTAAAATTATGTGAGGTAAAATTGTTGCTTTATAAATTTACTATATATACTTTTTTACTTAATAACTAACATGATTTATTGACTGCAAGGCTAGATACTATTAATAAAGTAGCACATCTAGCAAGAACATGGCTGATCATTTGCAACAAGGACCTTAAGAGGTGTGTGTGTGTGTGTATGTGTGTGTGTGTGTGTGCGCGTTGTTAGCA
>chr2	174852376	174852660
TTCTAGATCTTTTGCATTTTCATGCAAAATTTAGTATCAGTTTGTCAATTTCTACAAAACAGCCTGCAGAGTTTTTTTATTTTGATTGCATTGAATCTATAGATCAATTTGGGAAGAACTGACATCGTAGCAATGTTGCATTTTCAACTCCATGAACAAAGTATAACTTTTCTTTATTTAGATCTTCTTTAACTTCTTTCAGCAGTATTACATCATTTTTAGTGTAATTGTTTTGTGGGTCTTTAGACAAAAACATAGTTTTGATGCTATTATAAATGCTTCTTT
>chr2	64612481	64612788
CTTAATTGTTGTCAGTTGGACAGCCCAGCTCTAGAAATGACACTTTTTATTTAGAGAAAAAATATAAGATTAACTTAACTCTTATAGAAAGGAATACATAGATTTTTTAAAATTACATATTACATTTAAACCTCTCAATATATTTTTCGTAGTATACATGGGTTGCACGGTAATTTTTCAAGTTACAAGTGTTTGATCACAAACTATAACTTACTATGGTTCTTATGCTCTGAAAGAAATATGTGTAGGAGGACTTGAGGGAGGGTGTTAGGAAACTTACCTGAGGAATTGATCTTTCACCTAAAAAT
>chr2	179348453	179348760
AGTACCAGTAGATCCGGTCAGACCGTTCAATTTTGACACCATTTTTGTACCATTCACATTCGGGGTCTGGTTTCCCCACGACTCTGACCCGGAAGTGTGCATCAGATCCTTGGCCCACTGTTTGGCTCTGGATTCTTTCGAAGATTTTTGGAGCCTCCATACTAGGACTTAGTTCAATCTTGTCAGGTTTAAAAGTTGGAATCGTGATTTTGCCTTCTTCGGCAAGAGCTTTCTTTTCCTCTTCAGTTAACTCTTTGGTCCAGTGGAGAAGTTCATCTTTTGTCTTCCTGAGGAGTTCCTCATAGGAT
>chr2	233404384	233404683
CCAGTTACTGTGCTTGTTTTCTGGTGGAGTATAAGACTTTTTAGGAAATTGTTTCTGTCCTCAAGAAGCACAGCCTATGTGTGTGATGAATATACAAGAAGTAAGCGCCATCATTAGGATACTTTCAGCTCCAAAATAAAAATACCCATTTAAGGTGGCTTTAATAATAAATGAAATTGTTGCCTCACACTCTAAGGAGGTCTGCCCATCAGCCTGTTGTACACTTGCTTCAGTGATTCAGTGAATGCCATTAAGTATTTACGGCCTTTGCATACTCCTCCTCTGCCATTTCCTGGTGTG
>chr2	196714911	196715210
TTTAGAATTAATTTGCATTATTTTCTTAGATTAATTTAGGTTTTTCTTTTGGGGTAAATAGGATCATGTGCATCTGCAATGACATCATGAGCAAATTTTGCTTCTCGGAAATGCTAGATTTTCTTTTTTCTGACGGAGTTTCGCTCTTGTTGCCCAGGCTGGAGTACAAATGGCATGATGATCTTGGCTCACTGCAACCTCCACCTCTTGGATTCAAGCGATTCTCCTGCCTCAGCCTCCCAAGTAGGTGGGACTACAGGCATGCACCACCACACCTGGCTAATTTTGTATTTTTAGTAG
>chr2	238238660	238238931
TGAATTCTCAAGATGTTTTTGTATTACTTATTGAAATAATGTTAATTTCTGAGCCTGTGATTTTGAACAAAACATGTATAATTGAAGTAATCTATAATCTGTGAAACAGGTATCTCAATTTTTCTCAAAGGTTTTAATTAGAAAGTCAGGGTTGGAATCCACTCTTCACGTAAGAATGAGATGGTTTCCAGAGATACCAACAAGCCAACACATCTTAATTTGATGCCTTTTTATTATCAGCAAAATATTTAAAATTGGGGTTTTATTCTGAG
>chr2	55615395	55615666
CCATCTTCTAGCATCCTACAGTTCCCCCCACTTAGGTACTTTGTCCCACCTCCAAAGCAGAAGAGAGGATCAGAGGATGGGCCTGATGGGAAACTATGGCAGGAGCTCCAGGATGCAGTGCTTAATTTCGGGGGTTTGAGTGATTATGGAGAGGGTAGCAGATATGCAGTTGAACTCAACCCTTTCTTGCCACATCCCTCCTTGGATGGCAGGGGCAAATGGGAGCCTGAGACAACACAGAATGCTTTGAGTTTACAGGTTTGAGATGTAAG
>chr2	96507725	96507980
CCTTTAAAGGTTAGTTGCAGACATGATGACATTTCACCTCAAAATATACTGGCATGAATCTTCTAAGAATAAGGATATTCATTTAGGAATTTTTAAAGCTAACCTTTCCCCCCAATTACATTGCAGTCTAGCTGGGTGCTGTCCTCTAAATCAGGTATCCTTCTATCTGATGGAAATGTCTGCAATGATGAAAATGCTCTTCACTGCCTAATATGGTAGCTGGTGGGCACAAATAGTAATTGAGCATGTAAAATTC
>chr2	166842850	166843105
ACCCCTTTATTATAGAATATAATGGCAACCTTAGTTTATGTTTACCAGTCTGAATGATCGCAGAACTGACAATCCTTCCACATCTGCTAGAAAGAGCTCCACTAAACTTAAAGTCACAATAAGGCTGTCAAAAATATTCCAGCCTACTTGGAAATACTCATATGGATCCATGGCAATCAGTTTTAATACCATTTCAGCTGCAAAGATTCCAGTAAAGACCTAAGTGAGAAAAATAATGTTTTTCTGTTAATATTAG
>chr2	113692668	113692927
AAAAAAAAATAACAACAACACTGCTGGTCAGAAAGGAAAATTGCACCATAGCCTTCCCTGCATCTGCTGACCTTTAAGACAACACAAGTTAATCATTCATTTCTCTGGCCTATCTGATCATCGAAGATTAACTCCTCTCCAGCCCTATTTCCTCCTTCTCTGGCCTCACCTTTGAGTTTCTGGCCAGAATGAGAACAGTGGCTTCTTGCCCCTTCCCCCTATGGCTGCTTTGACCTTCAACACCCTCGTTGCAATAGGGA
>chr2	31437580	31437839
CCAGCAATCTTTACTATTCCAACTTGCTGAGAACCATGTCAGATGTTGCCTTCAAGAATGAAATGTTTCTCAAAACTGTTCTATCAAATTTAGTAGCTATTGGACATAAAACAGGTAATTATTTCAGACTTTAGCCAGTTTTCATGAAGTATTTATCTCCAGCTTCAGTTTATTCCAACATTAATTTATGAAAGGACAGTTATTAAAATCAGCCATTTCTCAGACTGTAACTTTGAAATCATAAGAAATGGACAATTAAG
>chr2	228617715	228617994
CTTTGACAATGATGCTAATTAGTTACTAAAATAGAATCTGGAGAGTGAACAGGCAATCTACAGAATGGGAGAAAATTTTGGCAACCTACTTATCTGACAAAGGGCTAATATCCAAAATCTACAATGAACTCAAACAAATTTACAAGAAAATAACAAACAACCCCATCAAAAAGTGGGCAAAGGATATGAACAGACACTTCTCAAAAGAAGACATTTATGCAGCCAAAAAACACATGAAAAAATGCTCATCATCACTGGCCATCAGAGAAATGCAAATCAA
>chr2	120789698	120789977
GTGCTCCCGGCTGTCATCTGCACACGCTGTGGTCCCATCGTGTGCCTGTTGCCCTTTTCTGCGTGTTCAGCACTGTGCCTTTGGCCCTGGCTGCACCCTTCCCCACCCTGCCGCCACAGCACACAGCACACTTCCCCCAACTGTGCCCTTCTGCTTCTCCAGGCAAAGCCAGACACTGGTTCCCACCCCGGCACAGTGCTGAAATGCCCGCAGCAGCACTGTGGCCCTTGTAACATGATGGTCAACTCCAGCTCACTCCCCTCCCTGAGTTCCTGGGCAG
>chr2	55275186	55275458
TACAATAAAGCAAGAAAAAAAAAAAGTCACCCAGATTTGAAAAAAAGTAAAACTGTCTTTATTAGCTGATGACATGATCACTTACACAGAACATCCTAAGAAAGCCACAGAAGTACTAGAACTAACAAAGATTTAGCGAAGTCACAGGATACAAGACCAATATACAAAAGTCAACTGAATTTTTTTAAATCTCTTTTTTAAAAATAGAAACTGTATATCTGTATATATTTAAGGTCTACAACACGATGTTTGATATACATAGTGAAACGATTA
>chr2	109794702	109794974
TTTGAGAATCACTGTGAATAAGTTTCCAGCCAGCTGGAGAAATCAGTGGCTGACACTGTTTGACCCTGAGACAAGAGGCAAATCGCCAGTGTGGACCACCCTGCCCATCTTGTGAGCAGACGAAATCAGTCAAAAGTGTTGTATGCTTCGTGAAAGACAGCGGGCAGTTTCGTTTAAAGCTGGGTAACCTAGAGAGAAAAAATAAAAATAAAAATAAAATAAAAGAGGGCCGGGTGTGATGGCTCACACCTGTAATCCCAGCACTTTGGGAGG
>chr2	114518348	114518641
GTGTTGAAGAAAGAATGCCAGCTTCCTAATTGTCACCTCTTCCATAAGCCTTGTTAGCTCCACCCTGGAAGACTTCATTTATCCATCCATTCATTTACTCAACAAGGGTTTTTGGTAGACCTTGCTCTTTTCTATTATTTCAGGCCACCTAAAGCTATTACAATGGCTTATACATTTCTCATTATTATGTGATAAACAGCCTACCTCCTTTTTTGTAACAGTGTCAATCAACGTGAATGTGGCTTTCCATGAGAATTCCAAGCTTGACAAAATGAAGAGTGGCTCTACCACGTA
>chr2	232251654	232251947
GCTGGGATTACAGGCGTGATCCACTGCGTCTGGCCCAGAGTTTTTTGTTTTTTGTTTTGTGACATGCATTAATTCATTTACTCCATGAGTGTATGAACTAGATATCCAGTATAACTTCCATTATTCTACTTATTATTGGTACAGTAAGGGAGACATAATGAGAGTTACTACTCCACCAGGCTGTTGTAGGGATTGAACTGCTCAGCAGGAGTATGTGTAAAGCACTCAGAAAACTGCCCTGTTGTTATCGTCATTCTCATTTTACAGATGGGGAAACTGAGGCATAGTTAGCAA
>chr2	86395954	86396244
CACTATGGTGCTCTCGTTTGTCTGGCTCCAGCCCCTGGCTTGCTGGGTAACCTGCACAGCCTGCCTAGCTCCAGCTTACAATTTTATCATCTGGGGAAGAGACAAGTAATGTCCACCTGTACGACTGCTGCATTAATTAAATTATTAGAGCCTTACATGAGAAATGCTGTGAGGCAAAACTCCAGTTGTTTCCCTCAGTGGTGACCCACATCTGGCTCACAGTGCCAGCTCACTCAAGACCAGATGATAGAGTGCACCTGCTGAGTGAATAAAGAACGGCATGGCACAACA
>chr2	95084230	95084520
AACGGTGTCATGTACCTGTGGTCCCAGCTACTCAGGAGGTTGAGGTGGGAGCATCACTTGAGCCCAGGAGTTTGAGGTTGCAGTGAGCTGTGATGGTGTTACTGCACTCCAGCCTGGGCAGCAGAGCAAGACCCTGTCTCTAAAATAAAATGATAAAATAAAATAAAAATAAAATTCAAGCCTCAAGTGGTGAGTTTAGTTGACATTTTACTGCTCTTCAACTTGGAGAGTCTACAACTAAATTGGTCTATTCAGGAGGTCCTTTGTTAATCCAGGATAACTGGTACCAGA
>chr2	106618651	106618923
GCTCAATGTAGACTCCACAGAGAGTGCAAAGAAATAATGTTTCATACTCTTTGGCTTCAAGGGGTTTATGATCCAGTTGGGGAAATTAGACATTGAATGGAGATAAGCAGCAATAATACAATAAAATGCTCAGACCTATCTCACTGATGATAATGCTGTGGGAGGTCCCAGGAAGAGGCATGGGTGTGGCCATAGAGATTCACACAGAATGTAGAATGAAGTCTCTCTGAGGCAGTGTCTTTCAGCTGTGCATCCCCAGGGTACCAAAGAGCT
>chr2	82779998	82780270
TTCTTATAAAGGCAGCATGAAAAATTATGTTTCTCAACATGCTCCTGTAACTTGTAATTTATCAAACTATTTATTTTTACTAGTTAGACAGTGAAATTTCCCATCTTTGATATCTAATGAGGTGAGCTTTTTTCAAATATTTATGTATGACTTGTATTTCTAATTTTGAAACTTTCCCTCTTAAGAGCCAATCTTTCTTGATTTATAAGATTACCTGATGTAATAAAGTATCTAAATTTACTTCATTATATTTGTTGCTATTATCTTGGTTTG
>chr2	161115883	161116209
TCCTCACCAGCAACATGGGGATGGTGACAATAATAGTACCTACCTCCTAAGGATATTAGGATCAAGTGAGTTAAAATGTGTAAAGAATTTTGAATAGTCCTGGCAAAGAGCAAACACTAGATGTTTCTAAAAATAAAGCCATCTGTGATCACCTGCTATAAAATCTGATTGCTTCTTTTTATCTCTTTTCCATGAAATCACACTGGCAGACTTCTTGTACAAATGTCATGCCGTGTCGTTTCTCATCCAGCACCACATCCCCTGTGGCTAGCAGGTTGAAGCAAGCTTCCTGAATATTTCTGAGCAAACTCTATGAATTTGCTGTTG
>chr2	40246659	40246985
GATGGCCTCATTTCTAGGACCTCTGGACAAAGTGCCTCCAACAGGGGGCTGTTGACTAAAAAGACATGCAATAAAAGGGATGTTTGGTCCTGGCTTCCTGCCTGGTGCATTTAAATATTAGCTTCTGTAGAAGTCCATACCTCCCATTACCTCCAAAGACCCATGGCCTCCCCCCTGCTGAGGGACCACGCTATGGTGGCTCCATTGTTGCTTTGGCAGCTGTTGCAGGGAATGAATGGTTCCTAGGCTAGCTGCTCGTTGTGAGGGCAGGGAGTGAATGAGCTAGAGGCAGTGCCAGCATTTAATATTTCAAGGGTCAAAACCAAC
>chr2	68008944	68009217
TGGCAAAACTGAAAGTTAACAACTGCTGGCTTTGTATTGTAGGAGACCAGAATATCCCCAAAATATGAAGGACTGTTGAGCTTAAGACAAGAAGTAGATGCAGGAAATCTCTGTTCTCCCTCTATGAGCCTAAAAGCAGTAGATTTACAAGAACAAAAAGTACCCTGCCCATTTCTCTACCAGGGAAAACAAAGGTTACCACTGAAGACAGCTTTAGACCCTCATCAGCCTAGAGATGGTACAAGAGGAAATCTACAGTAACAAACTTTACTAA
>chr2	81899652	81899925
TATATCAGGGCCTGCCCAGGATGGGGGTTGGGAAAAGGGTGATGAGGAGGCAGACGATGACAAAACCTGGAAGTACTATTTTAACAGATAGTCGTGATCATTTCAAAATACAAAGGCTTTCTTCCCTTATTACCAAACCTCTAGTTACAAATCACTTGTTCAATTCCACTGCTATTACTAATATGATTACCAGTATCAAATATGATGTTTATTGTAAAAATGTCATATTTTAAATAATAATCAGGGTTGGCTTAAAGAGGGCTTAGGAAAGGTA
>chr2	191023431	191023707
TGCTAACTTTTTCTTTTTCTCTTTTTCCTTTTTTTTTTTTTTTTTTTTTGAGACAGGGGTCTCACTCTGTCTCCCAGGCTGGAATGCAGTGATGCAATCTCAGCTCACTGCAGCCTCAACACCTTGGGCTCAGATGATACCCCCACCCCAGCCTCCCAAGTAGCACAGACTACAGGCATGTGCCACCATGCCCAGCTAAGTTTTGTATTTTTTGTAGAGACGAGGTTTTGTCATGTTGGCCAGGCTAGTCTTAAACTCCTAAGCTCAAGTGATCTGC
>chr2	144627186	144627462
AGACCCAGAAGTATCCAGATGCAGGATAAGAAGTTTGTACTTTATCTTTCAGCAATTTGGTGACTCACTGCATGTTCATTATTATACTAACAATCTTTTATTTTTTCTTATTCTTAATTAACTCAGTTTTTAATGCTTATTGGCCAAGAAAAAGATGGTTGTAAAGTGAGAAGATAAAGAAATAAATAAAGTACCACTATAAATCACTATTATTCTCAAAATAAGGAAGATTACTCTAAATATAACCAAATACAGAAGATATAAAACCAGTTCCTTT
>chr2	36786957	36787274
ACATAACTAGAACAATAAATATGAGAAGGGTTTTAATTAAAGCTGCAGGAAACAGAAACCAACTTAAACTGGCTCAAGTCAAAGGCTCAAAAACATCAATATCATGCACAGGAGACAGAGTCCAGCTGGACCTTCTTCAGACTGGAAATAGAACCTGGAAAGTGGTGAGAAATGAAGGGATCTTCTCCCCCTGCTCCTCCCAGGGCCACACACTTATTCTCTCCATCTCTCTCTGCCGTCCTCTTATACATCTTATTCAGGGCCCCATATGACCTGCAACTTGGCGCTCACAGCTTTTGAAGCTTTCAGAATCCCGAT
>chr2	132733016	132733333
AGATGGTGCCATTGCACTCCAGCATGGGCAACAACAGTGAAACTCCGTCTCAAAAAAAAAAAAAAAAAAAATTAAGCACTGTATTCTGTTATTTTTACTTCCTACCCAGAGAAGAATATAATACAACTGTTGTCTGCCTGCCTGCCTGCCTGCCTGCCTGTGACAGGGCCTCACTCTGTCTTTCTCCCAGACTGGAGTGCAGTGACACCATTATGGCTCACTCACTGTAGCCTCAACCTCCCCAGGGTTAGGCGATTCCTCAAGGGATCCTATGGCCTCAGCCTCCCAAAGTGTTGGGGTTACAGGTGTGAGACACCA
>chr2	10873964	10874232
TATCATTTTTTTTTTTTTCAAAACACCATTTTCCTCTCTTTTTTACAGGCTCCAGCCTAGAGTCAGGTGTTGGGTTAAATTATCTTGTCTCTTCAGCCTCTATTCATTTGCAACATTTTCATGCCCTTTTTGTGCTTTCTTTTTTTTTTTTTTGGCATTGACACTTTGGAAGCACACAATTCCACCTCCCCACTTTTAAAAATACAGCATTTTTCATTTAGGTTTATCTGAAATTTTCTTGCGATTGGACTCAAGTCATGCCCTCTTGC
>chr2	238453432	238453700
CAACAGCATCTCAGCACGTCAGCCCAGGCCTGCCAGCCCCTGGGGTCTGCGTTTGGCAGAATGATGCCCCCCAGAGATGTCCATGCGTAATTCCTGGAACTGTCGATGTGTCACACGGCAAAGGGGATAAAGTCACAGACAGAATTGGTGACACTAATCAGGTGGCTTTGAGATGGGAGATGCGGGATCATCCCGGGGCCCGGTGCTATCACAAGGTCCCTTAGGTTGGTCCCAGCTTTGGCTACTGGAGAGCCTTCACACTGGCTTCT
>chr2	201435716	201436004
CACCAACACCGCATTACTGATTACTGCAAACGTAATCAGAGTTATATCTGAGTTGCTGACAGAATCATCATTACAGAGCATTTCCGTAAACGGACAAATGAAACTACCAAGGACTTTAATCACACACGAAGGCAACGGTGGCATCAGAATATAAAAACAACAAAACACCATCTTTCCAGTACCACTCCCAAGCACATACAACATAATTTATCCTAAACGCAATGTTAACACAATCTTTTTGGGAATGGTAGGAGCCACCTTCTTTTCAGAAATGCTTCGAGCAAAATCG
>chr2	197825092	197825380
TTTGCTTAAATAGGAAAAAAACTCCTTAAAATAACACATACACTAAAACTATTTAATCTTTCAGCAAAAAAAAGAACAGGCATTGGTATACAAACACTTTTGGACTCCACCACTCTGCCTGTTATCTATTTCTGTTACCTAAATATTTTTTCCCAAACCAGAATCCCTAAGAGAAACTTAAAATACAGATTCCTGCTCCCCGCTACCCGCCCCGCCCCGCCCCGCCAAAGGTCTAACAAATCAAAATCCTTAGGGTTGCATCCTGAATATATATATATGTAATTTTTTT
>chr2	174411009	174411290
GCACCGATCACAGATTTTGTTTACTTCTTCCCAAATTTTATGCTGAATAACAATCAACTTCTACCTGGTTGAAGTAGTATGTCTGCCTTCTCTAACCTAATTTCTATAAATTAGCCTTTGTTTTGTCTTAAGTTGGGGGAAAATATCTTTTCTAACTATCCCATCTAAATTAGGACCCTTCCCCTTATTCTCCATCATAGCACTCTGTTTTCCCCTTATTCTCCGTCATAGCACTCTGTTTCCTTCAAGGGACTTACCATCATCTGTAGCCACTCATCAGTT
>chr2	133756524	133756805
TGATTTATTTTTAACGGGAATTGGAAGATAAGGGGGATAAAAACACCTAAACTGAAAACAGGACTTTTGTAATATGAAGGCCAGAGGATGAACTTAGGGTGTGGTCATATAATGTATAACATGGATGCAATCAGTGGAAGATGCTGAATAGGGCTATCATATAGCATGCATATTTGGGTAATACGGTATATGAATGAATCTCTTCTAATCTGTGGTTTAGAAGGCTTACACCAGGCTAAACAGGAGTTCAAGTAAATGACTCCCACTAGAAAGAGCTACGGC
>chr2	74155245	74155543
CCTGCCACTCACTGCTGAGTCCCTAGCAAGTTGTTCTGCTCTTCTGTGACTCAAGTTTTCTTATCTGCAAAATAGAGATGCTGATAAAAACACACTGTAGGAGTGTCCCGAGGATAAACTGAATTGATGAATTGATGTGTGGAAACACTTAGTGCTTGTCATGAGGACTATGGAAAAGGTAGATAGTCATTAACTACCTCACAGACAAATGCACTGATTGCATTTTTTAGAACAAGCATTAGTGTTTTTTGTTTGTTTGTTTGTTTTGTTTGTTTTTTTTTGAGACGGAGTCGTGCTGT
>chr2	214521579	214521877
AAGCATTCACATTTCTGCTCTAGCTCTCTTTATCTTTGCTGTCTCTGCCATGTGACAATCACCTGATTTGTCTCTCTCTTTTAAATTACTCCATGGAGCCCCTAATCTGATGCCATATTATTTTATTCTCTGCCTCACATTTTACCTTAGAATTTATTCTTAAATCTTCATCCCTTTTCAAAATAAATGTATTTTACACATATTCCTGTATATATTTCTGTTACATTTTTTGCCAAAGATTGCAAACAGTTAAATTACTTCTCTAATACTCTTCTCTTTTTTAAAAGGTATATTTCCCT
>chr2	128441310	128441597
ACCACAATAAAGAGAAAAAGAAACAGCAATTATAAACCTTCGCACATCAAAGAATAGTGCCCCATGTGACAGAATAAAGGAGATACTGACAGAATTAAAGGGAGAGACAGAGAGGATGACAAGAATAGCTGGAGATTTCTTTTCTTTTTTTGAGACGGAGTCTCGCTCTGTTGCCCAGGCTGGAGTGCAGTGGCGCAGTCTCAGCTCATGGCAAACTCTGCCTCCGGTTTTCAAGTAATTCTCTGCCTTAGCCTCCCGAGTAGCTGGGATTACAAGCATCCACCACCA
>chr2	141744392	141744679
AGAGGTAAAATGGTGCAGCCACTATGGAAAACAAATTAAAGATAAAATTATGATATGATACACTATTCCACTTCTGGGCATTACTCAAAAGAATTCAAACTATGGTCTCAAAGAGATATTTGTACAACCATGCCCATAGCAGTGTTATTCACAATAAAAAAGTGGAACAAATTCACCACCCAAATGTCTACTGACAGATGAATGAATTAACATAATATAGCATTTGCATAAAGTGGGACATTATGCAGGCTTAACAAAAAAGAAAATTCTGACATATGCTGCATCATG
>chr2	265434	265737
TGATTTAATTGGAAAACTAGCTTGGCTGTTATAGTTTTGTATCAAGCATATTGTTCTGCATGAGAACGATTTTGATATTTTTGCTGTAATGATTCCTGGGCAGGGCAGTGTTTTATTGATTCTCAGGTCAAAGCTCTGCAACCATAGGTTCCTATTATTATCCCATCTTGTAAAAGAAGGAAGTGAGAAACGGTAATGTTAGGTTATGTCCCCGAGTTCACACAGCTAGCATGTGGTGGATGTCATGGGATTTAAGCCTAGGCTCAGTGAGGAAGGGCCCTGCTGTATGCACCCCTGCCTCAGT
>chr2	214955572	214955875
CTCTCAGCAACAATAGCTCAGTTATTGAGTATCCATCAAGTATATGACATTAGTCTATGCTCACTGAAAGTTTCCATATTGAATCCTAGTCTCCTTTTTCTAAATGAAGAGCATTGCTTTCATGTCCCTTTGTGTCTCCAAATAATTGTTCAATATGCAGCCAGACAATAGGCTTTTTCTTTTGAGAGTGATGGAAAGATATGCCAGGTACAGAGAGCATCATGGAGTAGAAGGAGCTTCATGAGATCCGCTTGTTTGGGCTTCTGCCTCTCTAAGCATGACTGTTGCTGAAGCGTTTCATAAA
>chr2	6167092	6167395
AGTTTAACTTTCTGGATTCTTTTATTGAATATTGACCTGTTCCAGAGTAGCCATCATTTTATTCCATTTTCTTTTGCTTCAATCTCTAATTGTTTTATGCATACTTTGTCTTTACAAGATCAGGCTCCAGATGTGATGTTTCCTTGCATGCCCCACATTGCCCTGTATAGGAATGATCACGAGAAAAATACTCAACAGCTGCTTTCAAGCAGTCCTCTGGGTATCAGAGACATGAACAAATGTGGTAGACTGTTTGCAAACATGACAACACGAATGCCTTCACCCTTGAATCTGGGCTTGATCT
>chr2	131034818	131035121
GGTCTTGAACTCCTGACCTCAACTGACCCACCTGCCTTGGCCTCCCAAAGTGCTGGGATTACAGGTGTGAGCCACCGCGTCTGGCCTGCTTCTAATTATTTTTATATAACGTTTTATGTTACATATAACTAGATATAAATATATTTACATGTAAACATATATTACATATTGTATACATTTTTTAACACAGCAAAGCCTCTCACATACAGTTACAGACCCCTTTGTCACCATCCTCTGGCCTATTCTCTCCCTCCCTGCACAGTATCCACCCTGAAGTTACTGTATCTTCCTCCTGCCCATATTT
>chr2	172810056	172810326
GTTTCTAGAATTTTAAATAAATGGAATTATGTAATATTTATTCTTTTATCTGGCTTCTTTCCCTCAGCATAATGTTTTTGAGATTCATCCATGTTGTTGCATGTATCAGGAGTACCTTTTTATTGCTGAGTAATATTCTTTTGTATGGATATATCACAATTTGTTTATTCACTCACCTGTTGATAGACATTGGGGTCGTTTCCAGTTTTGGCTATTATGAATAAAGTTGTTATGAACATTTACATGCCAGCTTTGTGAGGACATGTTTCCA
>chr2	28300818	28301088
GTAAAATGAATGTGTCTTTAAAATTTTTGCAAACAAATTTAGTCTTAACTCTTCTCTGGCTTACTAAATTGTGGGATGCTTCGTACTTCAGTTTGCGGTACTTGAGCTTTAGAAGCGTGCCTGAATGGTGCTCAAGACACTGCTGTGGGCCTCTGCTGACAATGCAAGCTCTCACAAAACTGAACGTTTGGCCCATTTACCATAAAGAAGCAAACAGTCCCCATCCTAAGGACAGGCCTAGCCTAAGGTTAACAGTAAGAGCAACATTTTG
>chr2	104697961	104698302
AGTATTAATGAAGATTCTATGCCTTAGGTTCGTACCCCTGCTTTTTAACTTTTTGTTGTTTCTATTTATATCTTACTGTACTATGTCTTGAAAAGTTGTTGTAGTTATAATTTTTGATTGGTTCTTTTTTTGTCTTTCTACTTAAGAGTACTTTACACACTATAGTTACAGTGTTATAATATTCAGTGTTTTTCTGTGTGCTTACTATTACCAGTGAGTTTTGCCCCTTCAGATGATTTCTTATTGCTCATTAATGTCTTTTTCTTTCTGACTGAAATACTCCCTTTAGCATTTCTTGTAGGACAGGTCTGGTGTTGATGAAATTCTTCAGCTTTTGTTTGT
>chr2	127460640	127460981
GAAAACAGCTAAACAAAAGGAACCAGGGCAGAATGGTTTTGAAAACTATCACCTTCTCCAGATGGCAAAAGATGTTAAATGTCATAAATAGCTGCTGAAAGTTTGCTTAGAGAAAAGGCTGCATGTGTGACTGGACAACACTCTGCTGAAAGTTTGGAAAGGTTTAAGGAAAAAAAAAAGGTCAGAGTGTTCAGGCACAAACAATCCCAGGGCTTAAGGGTGTGAGTAGTTTCTCAAAGTTGAGGGCTTCTAGGAAGCTTTCCAGCCTTCTAGGTTTGCTCCTCAGCCACTGAGGGAGAAGTCAAAGATAGAGAAGGCAGCAACTCAAAATAACCTGGGAAT
>chr2	11324308	11324570
GCACCTGCACTTCTCCTTTGGATTCTTATCCTTATTTTAAAGAATCTCTACATAAAGTAAAACAGAACCAAGAATTAAAGCTAAAACAAACATGCTATAAACTCTTGGGTCAGGTCATCAGATTAATGGAATGTTAAAATATTTTTCATTTCTAAAAATTAAGACTTTCTTTCTGCATATTTTGTAGCCAAAACAAATTTTGAGATGAAAAATTAATGATAAAAACAAAAATAAAAGCCTTCTTTATTTATACATCTTCCTTT
>chr2	141078431	141078693
ACCCTATTTCCTGGATTCTAGTTTCCATAGCCATGATAGGGAAATTGATTCTAATAGCTTGGCAGAGAAATAAACCACTACTCTTGCAGCTATCCAAAGGACTTCAGTTCATAGAGAACATACTTTCATCTCATCACCACTGAAGAACAGCAATAGCCCCTTCTGGTCTGCACATTGTCTTAAAGACAGGATAAGAGCTTACCAAATGGGAAAGGCAGTGAAGGGTATTATTCATAGGGAGTCACGTCCATTAAACACTGGTA
>chr2	26602630	26603139
TGGATGGATGGATGGATGGATGAGTGGATGGATAGGATGAATGAAAGGATGGACGGATGAATGGATAGATGGATAAATGGGTGGATAAATGAATTGATAAATGGATGGAGGGATGGATTGATGAATGGATGGATGAAAGGATGGAAGGATGGATGAAAGAAAGGAAGGGTGGATAAATCAATTGATGGACAGACAAATGGATAGGCAGATGGATGAATAACAGGAATGATAGATGGATGGATGGATGAATGGATCAATGGATGGATGAATGGATGAATATGTCCTCTATGATTTTCCCTTTCAGGCTCTCATCCATTTGTTATAAGGTAACACTTAAAGTCCCTTTCCTCCTGGAAACTATAGGGTGGTGCCTACAGGAATTCTCTGCCACTAGTATCAGAGCAGTGGACTCCTTGTCTCTCCTGCTCAGATCAGGAGTGCTTTAATTCTATTAGTATGATTTAGGATGAGGCCTACTTTTCTTTTGTTTGTAGTCTCCTCCCACTGTTG
>chr2	135559099	135559608
GTTAGGCATAATTGTAATACAAGGAAGATGGAAGGTAGCTGTAGGGGTAAAACTGGAAAGGAAAAGGGTCAGATCTGTAAGCTTTGTATTTCCACCAACGTGAGAAACTTGGCTATCTTGGAGGTGCTCGTGTTGAAACATTTGTATATTATAACTTCTAATTATGTTACATTTTTATATCCTTTTAATGTCAGGTTTTTAAAATTTTTATACAATATGTGTAATACTATAATACATAATTGGAAATAAAAATATATGGAGGTGTATAATCAGATTTTTACTGATAGAGGTCACTGTTACAGATTATGGAAAGCTGTTGAATATTTTAAGTGGAGGAGGGAACAATAGCAGATTTGTATTTTAGGAAGATAACCACGTGGAAGAAGGATGGAAGGCTATTAAAACAGTCCAGGAAACATATTGTGAAGGGCTTAATTAAGGCAGTGATCTTTATCTTACTGAGGTCTTTGGCCCTCCAAAGTTATGGCTTAGACTCTATCTTAGTTACCT
>chr2	99398728	99398997
AGAGTGCATGCGCAGGTAAAAAGCCCTGCAAAGATCCAGAGAAAAAGTAGAAATGGTTCTTCAAACTGTAATAGTCGTTGGGGTCAATCCTTTCTTTCATTAGGTAACCGGATCATATTAAGAAACGTATTTATTAGTGTAATACACAATTATTATTCTGTGGAGTCTCCTAAAGCAAAAACTTACTATTGTGTTTTTCCTTCTTATGTAGTTATTCTAATTGTTTATTACTGTGCGCAGCACGTATGTGGTCACTAAACATTTATGGGT
>chr2	13115642	13115911
AGAGTTTAGAGTGTAAAAAAGAGTCAAGATAAAAAAACAACTAGAGTGTGAAAGAGATTTGTGCTTAGAGAGGTGGAAATACAGATATACACATGGAACTATGTCCATCCAATCAAAAATGAGAGCCTTCCTCCTTTTGTTTATCAATTTTTTTACATCTTACCTTTTCCAAAAGTAGTGGAGACAGCACTTTCGTGTCCTCCAAAACTCTTGTGCTAGGAGGAACATCTCTAGATATAATCTGTGTTAGTTTTCCAAGGCCACTGCAAC
>chr2	218633047	218633312
AGAGTGCCATGAGCTCAAGGGCAGGAGGGACAGAGCTCCAGCAAGTGATGTAGTAATTATGGCAAGGGGTGAGGTACCAGGGCAGGCTTTCTAAATCATGCAAGGGAAACTAGTAAGAACGTGGCCTCCTCTGCTTCCTGCGACCACAGTGGGGGCTGCACTGACACTGAGACCAAGAAGAGCTAGTGGACATGAGGCTTGGAATGTGACTGTGAAGAGAAGGGAGGAACCCCACGGGACTGCACTTAGGCAAGAGGTCTTAGAGA
>chr2	113619838	113620103
GTTTCCAAAGTTCTTCTTGTTATTGATTTCTAGTCTTATTCCATCGTGGTCAGAGAAAATACTTGATATTATTTTAATTTTTTAAAATGTTTTAAGACTTATTTTGTGGCCTAAAATGGTCTATCCTTGAGAATGATTCATGTGCTGAGAAGAATGTGTATTCTTCAGCTGTTGGATGAAATGTTCTGTAAATATCTATTAGGTCCATTGTGTCTATAGAGCAGATTAAGTCTTATGTTTCTTTGTTGATTTTCTGTCTGGATGAT
>chr2	87962434	87962717
TGTATTGCTATAAGGAAATACCTGACACTGGGCAGTTTATACAAAACTAGGTTTTATTGCCTCATGTTTCTGCATGCTATACAAGAAGCCTGGTACCAGCATATGCTCAACTTCTCATGAGGCCTCAGGAAGCTTTCATTCATGGCAGAAGGCAAAGGGAGAGCAGGCATTTCACGTGGCAAGAACAAAAGCAAGAAAGATAGTTGGGGGAGAAAGAAGAGATGTCATGCATTTAAACAACCAGATGACCATTACAAAGACAGCACCAAGCCATGAGGGATCTA
>chr2	6418838	6419121
ACCGCTAAAGAGCTAATCCTCCTGAAATCCACCGAAGGGTTTTAGAGATGGCGGCACTTCCTGCTTTACAGAACACAGCCACTGTATGGTGATCGCCTTGCTTGGAAATTTTTAGCATGGTCAATATAATGGCTTTACTTATAGGTGCTCTTTTGAAATTCAGCAAAATGTTGTTACCAGACTGCCTCCAGGAAACAGAGAATTCTCAGCCACAGCTATTGGAGAAGCACTTTTTAAATGTTATTTTCTGCATGAAGGTATAAAATTATGATACGTCATCCTAA
>chr2	18218842	18219122
AGTTAAACATTAAACTTTAGTGCAAAGGCATTTTCGTTTGATCTTGCCTGAATGGTTCAATATTATTTCTTGGTATTTTTGAACTTTCATATAATTCAGTAATTCTTCAATTATGCAAGTGTAATTTATGGAAAAATAGTAGCATTTTACAGGTGGGCATGGATAGAGCTCTAGCTCTGGAGTCAGGCAGACACAGCAACAAATCCTAGGTCTTGTGGGGACCAGATGTATAAGACTAATCTGGACACTATAATTCTTTCACCATCGGTTTCAGGAAAAGT
>chr2	28507766	28508046
GGAATTGCCACTAGCACCGAAGCAGCCTCACCATGCGCCAGCTGTTCTATGCACTTAACACACAGCAGCCTATGTAGTAGACACTATCATTACCCTCACTTTAGAGATGGGAAAATCGAGGAAGGGGCTAAATAGCTGGTCCAAGGGCACACAGCTTGAGACTGACAGAACAGAGATCTGAGCCCATCATGGGAGCCAGCATGCCATTGGCACCCTGCAGATGGTACCCCCTAATCCAATCCCGCTCACCCCACCATCTCTCTCTGCCACAGACAGATCTG
>chr2	149198227	149198588
TAAGATAACTTATTCATTTATTTTTTTAAAAATAAATTTTTCTCAATATTTTTGTTTTATAATTTTTAACTTTTACAGCTTTTAATAGATATAATGTACATATTTATGGGCTACATTGTGATGTAGTACATATAAATGTTAGTGACCAGATCAGGATAATAGCATGTCCATCATCTCAAACATTTATCATTTCTTTGTGGGGAACATTCAGTTATCCATCAATGCTGTAGAACACTAAGACTTATGCCACCTATCTAGCTGTAACTTTGTATCCAATAACAAATTAATTTTTTTTAAAGTCTCGTTTTATCTTCACCTCAATGAAAGCAAAATGAGTAGGTTTTATATTGTGTTCTGAAATA
>chr2	124503641	124504002
CTCTCCTTGCTTTATTTTTGTTCTAATGAATGACTATCCTCTAAATTGCAGTTTTCTTTCTTTTTCCTTTGTTCCTCTGCCCAATTTCATTGCTTTCTTTACTGGATCTCGGTTTCCCTTTACTGAATCACTTTATTTCTTAATGCCCATTTGTTAAAAAAACAAAGTAATGCGATATCATTTGAAATGCCCCTGAAACCTTCAGTTGGTGATTCAGAGTCTTCGAGTTGATAAGCCAGAACTTCACTCAAATATTTCCTGTGTATACAATGATAATTATCCCCCTTAGATGAGAAGGTGGAGAAAAGATCTAGTTACCTAAAATCCCAGAGGACAATTGGAATTCACTCAATAGGACTTTA
>chr2	67231248	67231534
TGGGTGACAGAGCAATACTCCATCTCAAAAAACAAAACAAAACAAACAACAACAACAACAACAAAAAGATATGTGCACCCAACACTGGAGTACCCAGACGTATAAAGGAAATATTATTGAGCTAAAGTGAGAGGCAGGCCCTAATACAATAATACTGGAAACTTCAACACCCCACTTTCAGCACTAAGCAGATTTTCCAGAAAGAAAATCAACAAAGAAACATCAGACTTAATCTGCACTATAAACCAAATAGATCTAGTAGATATTTAAAGAACATTTCATCCAAG
>chr2	135082977	135083263
GACCCCGAGAACTGTACTGGTGAAAAGGAGGACAGACCCCGAGAACTGTACTGGTGAAAAGGACAGACCCCGAGAACTGTGCTGGTGAAAAGGACAGACCCCGAGAACTGTACTGGTGAAAAGGACAGACCCCGAGAACTGTACTGGTGAAAAGGAGGACAGACCCCGAGAACTGTGCTGGTGAAAAGGACAGACCCCGAGAACTGTGCTGGTGAAAAGGACAGACCCCGAGAACTGTGCTGGTGAAAAGGACAGACCCCGAGAACTGTGCTGGTGAAAAGGACAGA
>chr2	21988900	21989188
ATCAAAAGCTCGTATTTCTTGAGCAAGGATTCTATATGAGGCAGTGTGCTCCAACAAGGGGATAGACAGGGAGGAATGAAATATACAAGAAGATTGCTGTCTAATTATGACAAGGAATTCTTTGACAAGGGAGAAAACCTTTCTTTTCTGCAGTAAGAGATCATGTTCAAAATGCAAGTAATCCTTAGGAAAAGAAACTCGACGTTCACAAATTTACTTCTGTTATAAAGGCATTCTGGCTCAGGAATGAGAAGGAAACCATGAAAACAGAAAAACAAACAATAAACAG
>chr2	111995587	111995875
AGGAGAGGGAGCTAAAGGAGGAACAACAAGGTGGGATTAGACCGCAAGACCCTGACCGTGGGGCTAGAAATTTATTTCTGATTCATGACATTTAGAGCTAGTGTCCTATAACAAGTGTCTCCCCTGGTGAGAAGCAGGCCATCTCTGAAGGCTGCCAAGGAAAGGAGAGTGGTAAGAAAATGCATCCGCCCTTAATATGGAAAATGGACTGGCCGGAGGCCAGGATGCCGGAGGCAAGAGTAAGGGGCTGGCAAGGGAGCAGAAAGGAGGTCATCAGAGACAGGAAAAG
>chr2	153863570	153863869
ATTTGGAATAGTTGGGAGCTCCCCTGATATTCTTCAAATAATTCTGTCTCTGTATTCATGAGTATGTTACTGGAAGGTAAGATCAATACTTTATGAAAATTACAGTCACATTTTCATAAAGGAATAGATATTTTTTCTTACAATTCAATGATTTTCTAGGTTGTCCATTTTACTCTCAACCCTCAAAAGCAAGCTGATTTTGGAGCACAAACGTAAGACATCTTTGAAGACAAATGTATTCCCCACTCCATACCAAAAAATATAATGCAATCCAAATCCAAATAATAGAATTTTGAATAA
>chr2	55727605	55727904
ATGGGATTACAGGTGTGTGCCACCATGCCCAGGCTAATTTTTGTATTTTTAGTAGAGATGGAGTTTTGCCACATTAGCCAGACTGGTCTGGAACTCCTGACTTCCCAAAGTGCTGGGATTACAGGCATGAGTCACTGTGCCTGGCCTATTACTATTAATATAATATCTATTTTAAATTCATATCCTATAAGATACAAGGTGAACATGCAGAGGAGGAAGGGAAGAACAAGTACCTGTTCTTCAAATACTAGCATTCTTCTAAGCATACGCTAGGTGCAAAGTACATATAGTCTTCACCAT
>chr2	7026307	7026590
TGAAAAACGCATCAACTCTTCTTCAGGGCAAAGCAGGCACTGTGAACTTGGCGAGGGCATTGCCAGTGTCTCTTGGCATCATCCTCCTCAAGCATGACTGGTGGTCAGAGCCCACGGTGTTCTCAGGTGTTGTGTGTTCAGGCTGTCCCATGGAGTCCCTGCAGTGGCAGTGAGAGGCTGGTGAAATATGGGGGTTCCTGCTGGTCAGATGAGGTCTCGGGCTCAGAGCCGCACCTCAAGAGCGCAGCATGTGGTCTCAGGGTGCACCCTGGTATACCGCCTCT
>chr2	118083618	118083901
GAGTTCAGGCTACAGTGAGCCATAATTGTGCCACTGCATTTCAGCCTCGGCTACACAGTGCAAACCTGACTCTAAGAAAGAAAAAAGGAAGAAAGAAAGAGCAAAAAGGAAGAGAGAGAGAGAAAGAAAGAGAAAGAAAGAAAGAAAGAAAGAAAGAGAGAGAGAGAGAGAGAGAGAGAAAGAAAGAAAGAAGGGAAGGATGGAAGGAAGGAGAGAGAAAGAAAGAAAGAAGAAAGAAAAAGAAAGAAGAAAGAAAGAAAGAGAAAGAAAGAAAGAAAAAGGGA
>chr2	59193280	59193642
GCCAACCAGTTAAAGGTTTGGAGGAATGTAAGCACAAAGGCAGAAATGTAAAGTAAGGTTTTTAAAAATGCCTTTATGAAAGTATACTTGTGTGTTTCCATTGATAGGTTGGCTCAGGTTAAAGTTAGAGATGAGCTACTCTAAAAATAAATAAGATATGAAGGCCTGATTCCCTTTTCTCTCTCACAGGTTCTTGCATAACATTGCACAGGTTCAGATGGCCTTACTATTCCTCTCTTACCCAAGACTAATTCTAGCTTCATGATTCAACCACTTCCACATGAAAGTGTATAAGATTATTACAAGTAACATTATAAATCACATGTGTTAGTCCCACCTTTCCCCCTCACTACATCAGCCTGA
>chr2	48863724	48864086
TCTATTCAAATCCTTTGCCCATTTTTTTTTCTTTGAGACAGGGTCTCACTATGCCACCCAGGCTGGAGTGCAATGGTGTAATCATGGCTCACTGCAGCCTCAACCTTTCAGGCTCAAGTGGTCTTCCCCACCTCAGCCTACCAAGTAGCTGGGAACACAGGCTTACGCCACCATGCCCAGTTGATGTTTTAAATTATTTTTGTCGACATGGGGTTTCACTATGTTGCCCAGGCTGGCCTCCTCAAACTCCTAAGTTCAAGCCATCCACCTCAGCCTCCTAAAGTCTGGGATTATAGGTGAGAACCCCGTGCCTGGCCCCCTTTGCCCATTTTTTTTATTTTTTTGAGACGGAGTCTCACTCTG
>chr2	136716520	136716842
ACTCTCCTCTGGGTGTGCCACCCTGTCCTCAGCCAGGATGCCCAGAGGCTTCCTGTCCTGGCCTCTGCCATCTCTGTCTCTCTCCATGCTTGTCTCCCCCACCAGACTTCGGCATCCTTGAGGCCTGTGGCTAGGCCAGTCCCTACTTACCCAGCGCTGGTGGCCAGCCTGGCCCACAGCAGACCTCTCCCCAGTGTGTGTAAAATTAGAAACTGACAATGCAAGGTAGTGCCTGGGAGTTTCAGGGTGCAGGGCCATCCCACACTGTCTGTCCACCTCCATCTCTGGGTGACCTGGCACAGATGGGCTGTGGGACGTTCTGA
>chr2	150696710	150697032
AATAATAAATAAATGCAATAAAGACAAAGTTTAATGCGGCTGTTTTTTGTTTTTCTTCCTATTGGGTTCACCCTGAATGTTTCGGGGTTTTACAATTATAGAGTCATGGCTGGTTTAGCTAATAAAGAATATGCAAGTCTATACTTTAAAAGTTCAATACCATGCCAAACTTAAAACATTCAAATAAAAATCCTTTGAAATTGTCATTGTTTTTTTAAGAATTTATGAACTATTAGAAGAACTGTGTTCACATTGTTTCTAATTTCATTTGTCAAACAAAGCTAACTGGTGACAATGCTGAGAAAACATGGCTTCCTCATAGA
>chr2	6030742	6031053
TAATGTTATTTTTATAGCAATGCTAATATTATGAGCTAAAAGTTTCTGAGCATCTGCTGGGTGCCAAAAATTCTTATAAATGCTTTACATGCATTAGCTCCTAACAACACTTTGAAGTAATTCTTATTGTCCTTACTTGACATATACAGGAATAAAAACCTGACCATTAGACCGAGCGTGGTGGCTCACGCCTGTAATCCCAACACTTTGGGAGGCCGAGGCAGGCGGATCACCTGAGGTCAGGAGTTTGAGACCAGCCTGGCCACCATGGTGAGACCCCGTCTCTACTAAAAACACACAAAAAATTAGCCG
>chr2	63662102	63662413
ATCGGGCTGGGAATAGTGCCTGTTCTCACCAGCCCGACAGAAAAACTTTGTGATTCACAGTCATTGGGTAGAGTACACAGAAAAGTCTTGGCTCAGGAGTAGGAAATTATTACCCCTAGTAGCTGAGCAATACTCAGATCCTGACTAATATTTAATAAATCTTAAAAGCAAGTTTTGAAAGAATTAAACTAATTTCAAATAATTTAATTGCATCACAGAATAAAGCTCAAAGTTATTTATAGAAAGATAAAAATCATTCAGGCTGGGCATGGTGGCTCAGGCCTATAATCCCAGCACTTTGGGAGGCTGAGA
>chr2	115715289	115715584
GGGCGACAGAGCGAGACTCTATCTCAAAATAAATAAATAAATAAATAAGTAGTGTTTCTAATATCTCTCAGGCTGTCTTTAAAACTGCATGTTTAAACAGTTTGCTAGACTAATATGTTCAGTATCCTTGGTAGTTGTAAGTTTCTTGTATCTTCTTTCTTTACTCTTTCTCTGCAAAAGCATAATCCATCTCATTGCTGATATTCTCAGATTCTAATCTGGTACAGGTTAACAATATAAAGCAGTATGCACTTATTCACAAAATAATATATATTTGTAGATTTTGTGATTCACAA
>chr2	1619578	1619873
CACCTCTGTGTCTGCGGCTGACCTGCTTTAATTCACAGCCAGAGAGAAGCAGTGACCACGCCGGCCTGTGTGTGCCTCTGCAGTCACCAAGATACACGAACACCTCTGCACACATGGGGTGCAGGGAAATGACCACAGACGGCACACACCCTGTGCTGTCAGCAGCTGCAAAATCACAAGGAACATCCACATTTCTCAGACCCAGCGCTGCCACCCAGGGAGCTGCCCGTTCATCCTGAGGGTGGAAGGAAGTCCAGCATTGTGGACAGAATCAGCAACATGGGAGGGCATAGGGC
>chr2	9138605	9138911
GTTTTAAAAACAAGCTCTGGCAAGTTTTATTAAAGAAAAATTTTGAGGCCGGGCGCGATGGCTCAAACCTGTAATCCCAGCACTTTAGGAGGCCGAGGCGGGTGGATCAAGAGGTCAGGAGATCGAGACCATCCTGGCTAACACGACGAAACCCCGTCTCTACTAAAAATACAAAAAATTAGCTGGGCATGGTGGTGGGCGCCTGTAGTCCCAGCTACTCAGGAGGCTGAGGCAGGAGAATGGTGTGAACCCGGGAGACGGAGCTTGCAGTGAGCCGAGATCGCGCCACTGCACTCCAGCCTGGGTG
>chr2	173789963	173790269
AGTTACCTGGTTGATTTTAAAGCACCAGCATGTGTCTTTTACTTTGATTAGCATTCTGATGGACCCACTAAGCGCTTGATGTCTCTTAAGTAAAGTTGAGACTTACACCAGCTATCCCCGTGCAGGTGCGAAATTGAGGCAACTCTTGAGAGGCTAAAGAAACTAGAGCGTGATCTCAGCTTTAAGGAGCAGGAGCTTAAAGAACGAGAAAGACGTTTAAAGATGTGGGAGCAAAAGCTGACAGAGCAGTCCAACACCCCGGTGAGTACCCTCCCCCTTCGCCGTCTTTCCACATGCGGCTCTAGGC
>chr2	65101102	65101379
CTATGTTGCCCAGGCTGGTCTCAAACTCCTGGCCTTAAACAGTCCTCCCACCTCAGCCTCCCAAATTGCTGGGATTACAGACATGAGCCACTGTGCCTGGCTTATGTGTGATTTTTAATTATGGTGTCTAATACATATAAAATACGTGTATAGAAAGGTGACTGGAAGGAAATAGATTAAAATGGGCATACAGATTCACTCAGTTGGGGACTAGGGGTGAGTGGCTTGTTTGCTTCTTTATGCTCTTTTTTATTCTTTCTATAAAAATAAAAAGTGTT
>chr2	181487501	181487778
TACGAATAAAAGCTCAACATCACTGATCGTTAGAGAAATGCAAATCAAAACCACAGTAAGATATCATTTCACACCAGTCCAAATGGCTATTATTAAAAAGTAAAAACATAACAGATGCTGGTGAGGTTGTGGACAAAAAGGAACGCTTGTACACCGTTGACGGGAGTGTAAATTAGTTCAACCATTGTGGAAATATATATAATTTTAATTACCAGGCCTGCAAATAGAGTGAGGCAAAGGAAGCACATCAGGCACAAAATTTAAAGGGATGAAAAAAA
>chr2	94739829	94740135
TTCTCAGGCCTCTATGAATCTTTCTCTCTGAGAGATCCCGACTTGCTGAGAGCAAGAACTATTGAAAGGAAATGAAGTAAATAACTGATGGTTGCCCATGGCAATTAGGAAAATAAAGAGCAAACTTCCCTCTTTGAATATTACTTAGTGTCAAGATTAATTATAATCATTGACTATACAAGTCTAAATATTTGGGCACTTATATTTTTGTAGTTGGGCATATGATATTACAAAATAATTTTGAGAGCTAAGAGACATATATATGTATTTTAGAACTCCAATACCAGTAGCTTTCTCAGTAGCATAT
>chr2	182291816	182292122
GAAACTTTGGGACATGGGAATAAATATGAAATCTTATCTACATTTATTATAAAATCTATGATAACAATTTTAGTAGTCAAATTTCTAAAGTTTGACATAATACTGTAGGAACAATAATATCTCAGCAGCTCTACTGCATATTGATGATTCTAAGTAAAGGATCACTTTGGATTGATTACTGTTGATGGAGGAGAAAGATATTTTGAGATACAGGATTTTTCTTTATAATCTTTTCTTCACAATCTCACTAATTATATCTCATATTATTATACAAATTTCTATAAATATTTGTCGACTCAAAATCTAT
>chr2	7913416	7913690
AAGGAAGGAGAAAGAAAGAAAGAAGAAAGAGAAGGAAGCCAGGGGAAAAAAATATCTGAGCAACCCAGGAGAAATCTTGATAAAGGGTTATGGGAAAACACTAACAGTGAATATTGCCTTCATTAGTTATTGACTGAAACCCGTCTTTTCTGACCTGAGGGAAGTTCTATTGAACTTTTTGCTGTAGGTTCTAATCTAAGTCAAAAGGAGAGGCAAGAAATTAAAGTTATATTATTTAGAAAAAAATTAAAACACCATTTTTCAGAGATAATTTG
>chr2	10018106	10018380
TACTTCTTGAAGACTGTGTGTCAGGCATTATTATACACCTTTTAGTGTATCATCTCATCTCAACCTGATGAGAATGGATGCCATTATTGTCCCCATTTTGCAGATGAGGATTCAGTTACTAAGAGATGAAGTAACTTGCTCAGGTGACACAGAACTTGAACCCAGGCAATTTGACCCTGGCGTCTATGCTGTAACCCCAGTTGATCAGATCGCATAGCTTCAGGTTTCTAGTAAAACACAGTAATTGTTTTTAGGATTATGGAAAGTAAAGCTTG
>chr2	84551906	84552167
CTGAGCAAGGCAATTGCAGGCTGTGCAGCCCTTAATTGCTGCTCAGTGCTCCAGCTTCATTTTTCTTAGCCCTTATTCAAAATGGAGTCGCTCTGGTTTGAATGTTTCGCACATATCTCCCCTTTCCCTTTTACAAGAGGACCCTTAATCCTAGGAGTTGCAGAAGGATGAAGGTCCATTTTCTGTAACTTCTTCATGCTGAATAGGGGCGATGATATTCCTGCCTAACTATTAGGGTCTCTTGTATTCAGGGTAGAGAGGA
>chr2	69642326	69642587
CGACAGCCAATCCATCACTGCAGATAGTTCTTCAGGTACCTTTGCAGACAATCTCCCCTCCCCTCCCTCACCACCCCGTGTATTAAATAACTTTGGATCTGCTTTCCATCCCTATAGTTTTGCTTGCTCTAGAATAAATGGAATCCTACAGTATACACTGCTTTGGTCTGGCTTCTTTCACGCAGCATAACATTTCTGAGATTCATCTTCATCGTTCCATGTAGTTTTTGTTTTTTTGGTCAACTAGTATTCCATTGTATAC
>chr2	214389566	214389881
CTTGACATCTTATGAGATACTTATGCCAATATCCAGAACATATTTTATATCTTGGTGTGATAAAAAGATAGCCTTTACACATGTCTCTTATGCACATGATTCCTAAGGCATATTGTTTTCTAGGCCTCCAGTGACACATAACTTTGACAGTGCATGATAACAATGCTATGTTCATGGATTAAAAATATGCATAATTTCATATTTTATTCCCCTTAGGAAATGTTATCACTGAACTTACAGTGAATGTAGTTGTCAGTATTCCACCTGTGAAGCCCAATATTACTGTAATAAATGCTCTAGAAATATGATAATTGAC
>chr2	183666854	183667169
TAATTTGTTTTATGCTAAATGAAGTTCATTAATAATTTTCATCAGTTACTTTAATATAATTTTTAAACATCTTAAGTTTTGTAAAAATGGGCTATTGCTACAAAATGAGAAAAGTTCCCAAGGTGTATAGTGAATATTTGTGTTTTGCTTTTCTTATATAGAAACTGTTGAAGTTTGAAAATGAGTCATAAATATCTATAGAAAAGAGTAATATCCCATAGTAATGTAAGATGTGAAAAAAGAAAACAATTGATATTTTCCTTTTTTATATGAGGATTTTCAAAATGTTAACTAATTTTGTTATTAATCATTTGGC
>chr2	33634420	33634704
GCCTAGCTAAAATACTGAATATAAGAACTTCTTCCTTCAAAGAAAAACACCTACACACTATTTCTCTAATGCACAGGCACTTCTTCCCACTCACACTTAGCTATTCCTTTCTCTACTAAATCACATAGATGGTGACAAAAAACGAGGAGAAAACTTAAAACGTAATTTTGTCCTTTTCAATGAATGCTTTCCTCTATCTTTCCCATTTAATTAAGTTTATAAACAATTGAATCAAATATATTTGACAAATGCAATATGCATGTATACTAAGCATTTAGGAATGTG
>chr2	16037749	16038033
CTTACACCATTCATTAAATAACAGTAACAACAACAAATACCTCAAGCACTTATTATGTGCCCCACACTGTCTTAAGTGCTTTATGGATCTTAATTCATTCATCACAATGACCCTAGGAGGGGCCTATTGTTCTATTTTTATCCTTATTTTACAGAAGAAGAAACCAGAGCACAGAGAGGTTAAGTCTTTCACTAAAAGTCACACAGCTAGTAGACTTTGGGGCCAGGATTCAAATACAGGCAAACCACAGGTCTTGACCCCTATGCATGTGGCTTGCCCTGATCA
>chr2	167232155	167232440
GGCTGAGGAGGGGATAAGAGGAAATTATGTTTTTGTTGCATTTGCTTTTGGGGTCTTAGTCATGAATTCTTCACCTAGGCCAATATCTAAAATAGTTTTTCCTCTGTTGTCTTCTAGAATTTTTATAGTTGCATGTGTTATACTTAAGTCTTTGATTCGTCGTGAGTTGATTTTTGTAGAAGGTGAGAGATAAGGATTCAGTTTCATTCTTCTCCATGTGGCTTGCCAGTTTTCCCAGCACCATGTATTAAATAAGGTGTCTGTTCCGTTAAGGGGAATGAAATAA
>chr2	114628081	114628366
ATACAGTGGACTCTGTGTGAATTAACTCTCTATTGAAATTTCCTTGTCTTGATAAATCAGCTCTGTCTAGGCAGCAGGTGAGGAGAACCCACTGGGTGGTTCCATGAGACCTGCTGGGACTATGGAAACTTTTCCTAACCCCAGTATATGTATAACAAGTTTACACACGGGATGCTTTCTGTTCCCTGTTTCTTCACAGATATGAACCTATTGAAACTGTATACTTTGGTCTCATAATTGTGGGACATTCGAGTTGTTATTAGCTCTGGAATGGTGTCACATTTCC
>chr2	208391466	208391729
GAGGTGAGCTGGAGATCGTGCCCTTGCATTCCAGCCTGGACAGCAAGAGTAAAACTCCGTCTCAAAAAAAAAAAAAAAAAAAAAAAAAAAATTAGCCAGGCGTGGTGGCTCATGCCTGTAATCCCAGCTACTCAGGAGGCCGAGGCAGGAGAATCGTCTGAACCTGGGAGGTGGAGGTTGCAGTGAGCCAAGATCGTGTCATTGCACTCCAGCCTGGGAGACAGAGCTTAAAAAAAAAAAAAAAAGAAAAGAAACAAAAAAAAC
>chr2	112089505	112089768
AAATCTCATGTTGAATTGTAATCCCCAATTTTGGAGGTGGGGCCTGGTGGGAGGCGACTGAATCATGGGGGTGGTCCTTCGTGAATGGTTTAGCACCAACCTCTTGGTGCTATTCTTGTGATAGTGAGTTACTGAGGGATCTGGTTTTTTAAAAGTGTGTAGCACCACCCCCCTCACTCTCTCTTGCTCCTGCTCCTACCATGTAAGATCCCTGCTCCCCCTTCGCCTTCCACCATGATTTTAAGTTTCCTGAGGCCTTTCCAG
>chr2	138983738	138984129
TCCTCCATTATCACCATTCCCCACCAGAGTGACCCATTTTTTAAACTGATGAATCTGCATTGACCCATCATTATCATCCAGAGTGCATGGTTTACCTTAGATTCATGGTTGGTATTGTATAGTATATTCTATGGGTTTGGACAATTTTTATGACATCTATCTACCATTATGATGTCTTTCACAGCCCTAAAAATCCTCTGACCTAGGTCTATTCATTCTTCCTTCCTGCAACCCCTGACAACCATTGATCTTTTTACTGTTTTGCCATTTCCAAAGTGTGTAGCCTTTTCAGATTAGTTTCTTTCACTTAGTATTATGCATTTTAAGTTTCCTCTATGTCTTTTCATGGCTCAATAGCTCATTTCTTTTTAATGCTGAATAATATTTTGTTA
>chr2	168795733	168796124
CACCACCCTACCAGACTCCTCTCAGCTACCATCAGCTTTTACTTTTGCAATCCCTACCTCTATGCCAACAGCTCACTGTAATCTCCAACCAAGTCCTAGTCTTATCACTTCTATGAAATAGTGATCCAGAATTTACTACAAATAATAGTAAACAAAACTGATGGTAAACAACTAACAGCACTGTCATGCTAAAGAGTCATTTTGTAAGGTTACATACTTATTCCAATACAAATACCACTGCTTAAAACATTTTTGGAAGTATTTTAAAAGCAAATTAATGTCACTTTAGAAAATTAGTCTCATTTCTTCATAGGAGGACTGACAGAAATGGCTAAGTTTTTTGCTGCTGTTGTTTTTTACCAGAAAATAACCACCACCTTTGTTAACATAAT
>chr2	227846352	227846678
TATTGCAAATTTGTTTTTTGTGGTTTTCTAGAGACAGGGTCTCACTGTGTTGCCCAGGCTGGAGTGCAGTGGCATAATTATAGTTTACTGCATCCTCAAACTTCTGGGCTTAATAGATCCTCCTGCCTGGTCTCCTGAGTAGCTGGGGCTACAGGCACGTGTCACCACGACCAGCTAATATATATTTTATTTTTATTTTTTGTAGAGACAGGATGTTGCTGTGTTGTCCAGGCTGGTCTCCTACTCCCAACCCCAAACAATCCTTGCTTCAGCCTCCCAAAGTGCTAGGATTACAGGCGTGAGCCACTGTGCGCAGCCACAAATTTG
>chr2	236128638	236128964
ACAGAACCTGCCGCCCTGCCCTGTCTCTTTGTGTTCGTTGGTCTCCATTTCTAGTGTCTGAGTAAAGGCAGTCCCCAGTCCAGTCTGCAAAGCCTGGCCACTTGCACAGGAAGATGCTCATAGATGGCTGGTTCCTGCCAGTGACACACGTGGACCTCAAGCAGGTGGATGGGTGGAGCTCAGGGAATAGGCATGTGGGGCACACTCTCCAGGCACATCCAGGGCTGGACTGGGGCCGGCATGGGGGTCACTGGCTGCAAGCGAAGGCAGCTTATGTCATGTTCCCTCTGCCACCGCCAGCTGTCCTGCAGCAGGAAGAGGTAGTCA
>chr2	132347711	132347989
TCTTTATGCTTGACCCATTCTTTAGCTGTTTAGAAAGATAATTTAGATGGAAATATTCTTTCAAATAAAACTTGTAATTCTTAATATGATCCAGTAAACTCTACATTTTTTAGCCTCTGCTGACATTCAGCTCCTCTAAAGTAAGCATTAATGTGGTCTCGATTTTTATGAATGAAGACCAAGAATTATAGAAGTGAAAATCCTGCCTATAGCTTGTTTTGGATGTTATGATATCTAGATCTTCTAAGTCCTATAATCTTCACTCAGATATGACACTAT
>chr2	25732083	25732361
TTAAGGAAGGAGTCAAAAGAGAGTCTGTATATCCCCTATCCCCTACCAGGTACACTGGCCTGACAGCACCTGAGAGCTTTCTCTAACCTCGAGTCCATTTTGTTCCCGGCATGGCACGCCTGACATACACGCCTGTCAGGTAGATCTACCACCTCCTGAAAACAATCTTAACCAATAACTGAAAGAGATGGTATATAAATACTCCAACTACCTTTCCCCTGAAGGACTATAACTCTAAGACACAAGTTTTACATTCGCTCCTGGAGTTTCTCAGTGGGA
>chr2	60083424	60083708
GAGAATAATCAGAAAAAGAATAGTGTTTTATAACAAAGAAAATGATATGAAATTCAGTGTCCACAAATTTTAGTGGAACACAGATACACCCATTTATTTACCTATGGTGGTTTTCACACCACAGCTCAGAATTGAGTAGCTGCAACAGAGAATGGATGGCCCACAAAGCTTAAATATTTACCACCTGGCTTTTTGCAGAAGGAACCTGCTGATCCTTGGTCTGGACTATAGCAAGAACTCAAGGAATGTTTGGGGTATAAGGGAAAGAAGAGAGTGTGAGGAAAG
>chr2	80837710	80837994
TCTTTTTGCTTAGGATTGCTTTTGCTATACTGGCTATTTTTTGGTTCCGTATGAATTTTAGAAGTTTTTTTCTAATTCTGTGAAAAAAAAAGTTGGTAGTTTAATAGAAATGGCTTTGAATCTATAAATTGCAATGGGCACTATGGCCATTTTAACAATATGATTCTTCCTACCCATGAGCAGTGAGTGTTTTTCCCTATCTCCAATTTCTTTCAGCAGTGTTTGATAATTCTTATTTAGAGATCTTTGACATCCCTGGCTAGCTGTATTCCTAGGTATTTTATT
>chr2	20988277	20988639
GTGCATCCACAGTGAGAGCAGCAGAAGTGGGACCTACTATATGGAGCACAGAAAGGGAAAGATGGGTAACATTGAAGGTGGCTAGTCTTTCCATAGGCACTTACCCTGAAATGAAATCATAAAAGCTGATGACTCCTGGGCAGCCTGGGCCCAGAATCCTAGTCTTTAGTGTTAAACTGGCTTAGCCAGGACTGAGGATCATAACCACCAGCCACTCGTGGACCACTTAAACAGAGGCTGTGGAGCCTCCAAAACCCAAGGTGGGACCATTAGTATTTTGGAGATCCCTAAAATCACTGAGCTGAGTATCTGGTTAATGGAGGTGCTCAGCCTCAGTCCTTTTCTTTTTCCCATCCCCCACCA
>chr2	14917113	14917475
CAGACAACTCATCTTCAACAAAGGTACCAAGAACATGCATTGGGGAAAGGACAGTCCGTTCAATAAATGGTGCTGGGAAAACTGGATATTCATATGCAAAAGAATGAAACTAGCCTCCTGTCTCTCACAATACACAAAAATCAAATCAAAATGGATTGAGGACTTAAATTTCAGACATGAAACTATGACACTACTGGAAGAAAACATTGGGAAAATGCTCCAGGACATTGGTCTGGGCAAAGAATGTATAAGATTTCAAAAGCAAAGGCAATCAAAGCAAAAACAGACAAATGGGATTACATCAAGCTAAAAAGCTTCTCCACAGCAAAATAAACAATCAACAAACTAAAGACATAACCCACA
>chr2	173915652	173915978
CACGCCCTCCGTCATCAATGAGAGTCTGTTTGATGACACTTGTAATTGCAGTTTCTAGTCTTCATGAGATAGAAAAAGCCTTCTCCCCATTTTTACAATTGTTTCATTTAATCCCCAAGGGAGCAGTCCATTCTTAGTTACAACCCCAGGAGGGACAAGTTCCACCCAGCCCATTGCGAGACCATTTGAGTAGATCATTGTGTGCCACTTCAAAACCTTTCCGGCCAGGCACGGTGGCTCATGCCTGTAATCCCAGCACTTTGGGAGGCCAAGGCTGGTGGATCACCTGAGGTCAGGAGTTCGAGACCAATCTGGCCAACATGGCGA
>chr2	212682651	212682977
GCATTGAAGCTAGGAGGATACATGATTGTTTCATGTGTATATTTTAGGGTAAAAGAGAGCATTAAGCAAGAGCGTGATCAAACAATTCAATATTAATAAATAATAAGATATATTTCTGCTTGAAAACTCACTGCAACAATTTGTTGTGACGTTTCCCTTTCTGTAAGCCATGAGGATAGCATAAATTCTACAATGAAGATGCAGAGGGTATGAATTGAGCTTAATTATCTTTAAAGTTAAATTTTGTTATGAGCTCTGAAGTGAGTCACTTCAGAATTTCCTGAGTTTAACTTCTGCCAGCTTTTGATACATGACCTCAAGCAAGTC
>chr2	162499763	162500030
AGACAAATGGCAATGTTTTCTTATAGTGGTTTTAGGTATTTAATCCTTTTTTAAATATGGTGTGAGATAAGGGTCTGATTTCATTCTTCCACATGTGGATATTCAGTTGTCCCAACACCATTTGTTGAAGAGACTGTCCTTTCCCCACTGTGTGCTCTCAGCATCTTTGTCGAAAATCATTTGACCTTAAATACATGGATTTATTTCGGGTTGTCTATTCTGTTCACTGGCCTCTGTGTCTATTTTTATGCCAGTGCCATGCTGCCTT
>chr2	43945478	43945745
CTATCTGGATAGAACTCTCACTGTCTATCTGGACGGAATTCTCACTCTCTGGATACAACTCTCACTATCTGGATAGAATTGTAACTCTCTGCATATAACTCTCACTATCTATCTAGATAGAATTCTCACTCTGTGGATAGAACTCTGACTATGTATCTGGATAGAATTCTCACCCTCTGGATACAACTCTCACTATCTGGATAGAATTCTCACTCTCTGGATAGAACTCCCACTATCTGTCTGGATAGAATTCTCACCCTCTGGATAG
>chr2	13909209	13909502
TGGCTGCAGTGACCAAAGATGTAGATTACAACACCCAATTCCTTTTGAAGACCTGGAAAGCTTTCCCAAGAAGGATGGGTACAACCAAGGCCAGGCAGCAAAGACTAAAATAATACCAAACTCTTAAATGCCCAGACACTCTTGAACATCCACAAGCATCAAGACCATCCAGGAAAACTAGTCCATTTGGTGAAGCCATGTTTTCCTGGATAGTCTTGATGCTTGCGGTTGTTCAAGAGTGTCCAAGATTGGAGTGACCAATTGGAGAGACAGAGATATGTGACTTCTTGGACA
>chr2	167435783	167436076
GTTGGAGGTAGGGCCTGGTGGGACGTGTTTGGGTCATGGGAGTGGATCCCTCTTGAATGGCTTGGTGCTATCCTTCAGTAATGAATGAGTTCTCACTCTATCACTTCATGCAAGTGCTGGTTGTTTAAAAGAGCCTGGCACCATCTCCCCTTTCTTTTGTTCCTTCTCTTGCCATGTGATATGCTGACTCCCCCTTTGCCATGACTGTCAGCTTCCTGAGGCCTTACCAGAAGCTGAGAAGATGCTGGTGCCATGTTTGTACAGCCTGCAGAACTGTGAACCAAATAAACCTCT
>chr2	59178500	59178799
GTTTAATTGACTCACAATCCCACATGGCTAGGGAGGCCTCAGGAAACTTATAATCATGGCAAAAGGTAAAGGGAAAGCAAGCATGTCTTACCATGGTGGAGCAAAAGAGAGAGAGAGAGCAAGGGGGCCACTGTCACACACTTTTAAACATCAGAGATTGTGAGAACTCACTCACTATCACAAGGACAGCATGGAGGAAACTATCCCTATGATCCAATCACCTCCCTTCAGGCCCCTTCTTTAACACATGGGAATTACAATTTGATATGAGATTTGGGTGGGGACTTGGAGCCAAATCAT
>chr2	66077883	66078182
TGATCTTATATTATTTCTGCCTGTTCTTGTTTCACAGTTTGTTGTCTCTGATTTTTGTGTGCGTGTGCATTTTTGAGACAGAGTCTTGCTCTGTCACCCAGGCTGGAATGCAGTGGCATGATTATAGCTTACTGCAGCCTAAACCTCCCGGACTCAGGCGATCCTCCCACCTCAGCCTCTCAAGCAGCTGGGACTACAGGCATACACCACCATGCCCGGCTAAGTTTTGTATTTTTTGTAGAGATGTTGCCTAGGCTGGTCTCAAACTCCTGGGCTCAAGCAGTCTACCTGCCTTGGCCT
>chr2	211217916	211218227
TATTAAACAATATTTGAAATTTAGAATATTTTATTTCAGTAGATTTCTTGAAACTATTCAGGCCTGATGGCTATGATAAGGATGATGATTTACCTGTGTGGGTTACCAGGTTCTCATCCCTTTGTTCCTACATGTCCCGTGATATTTGGTGTTGGATCAATTTGAGATTGGATTATTCCATAAAACTGTGCTATATTAACATTTTACAAACATGTTCTCATACTGAATTCCTTTTGCCCTGTGGGAAAACCTGCACGACACCATCACACTGTTACTCTAAAAGATTCCTGAGGCCGTGATTTGTCTTCCCAT
>chr2	70512755	70513066
TTAGCCAAATAACCTCTGTGTAGGGCAGCAGATTGCCATACTGTGAAGACAATTCATCGTGACTCTGGGTCAAGCCGGAGTGGGAATCTTGTGTACAGAGTTAATTACTACAGTCATCATGCGTTATCTTTTTAATGTTTTACCGACAAAGAGATTCCTGGTGAATGACACAATGAATTTAAATCCTATTTTCTTGCTGAATGATGCCACCATGGAAAAGTTTCATAAGAGGTCCCATGTTAGCACCAACATCACAGCAGCACTGTTTATATTTATATTGACTAATTTTGACCTGTCTACATTTAACTTCTC
>chr2	65120465	65120755
AGAGATAGAGATATGGAGACTGTCACCTCATAGATGAGGGATGAAGGCAGCCTGTGCTGTGCACCATGGAAGACAGAGATTTAATTAATAGCCCAGCCATCCGTGGAGCCCATGCTGGTGCTCCTCACTGGCCAAACCCAAGTGGAAGACAGAAGGCAAGGAAGCCCGCAAATCTAAGCCAGGTCATCCTCCAAGGGCACTGAGCAGGGAGGAGAAGAATAGAGACGTTAAGAAGCAGAAGGAAGATACGGAGCACACCTACCTGCTAGGGGAGGACTGAAAGAGCCACTA
>chr2	100194576	100194866
TCAAAACCAGCAAGAAAGTGAGAGACGCCAGCAGGAAGCGGCTACAATGTTACGTAACACAATCATGTAATGATGTGCACATAACTGCAGACCTCTAGTCACTTTTGCCATAATCTATTGGTTAGAAGAAAGTCATAGGTCTTGCCCCTTCTCAAGGGAAGGGTGTCACACAAGTCAAGAACACCAGATGGGCTAGGTGCAGTGGCTCATGCCTGTAATCCCAGCACTTTGGAAGGCCAAGGCTGGCAGATCACTTGAGGTCAGGAGTCTGAGACCAGCCTGGCAAACATG
>chr2	77671137	77671429
TGGGAACCGCGGCGGTCAGCTAGAGTTCTGGGTGGGTGTGGGCTTAGCAGGCCCCATACTCAGAGTGGCCAGCTGGCCCTGCCAGCCTGAGCAGTGAGGGGCTTAGCACCCAGCCCAGCAGCTGCGGAGGGTGCACCGGGTCCCCCAGCAGTCTTGGCCCACTGGCGCTGCACTCGATTTCTCGCCGGGCCTTAGCCACCTCCCCAAGGGGCAGGGCTCGGGACCTGCAGCCTGCCATGCCTGAGCATCCCCCACCCGCCGTGGGCTTGTGCGCGGCCCTAGCCTCCCCGATG
>chr2	101995890	101996182
AGGAACTAGCGTGGGGTCTGCCATGGTAGGTGGTCAATATATACATAAAAATTCCCTCTCCTTCCCAAAAGGCAATCCTCATGACTACTGAAAGTGAGACTGTGCAAAAATCAGGGAGATGTGAGCTGAGTTCTGTTTGTCTTAAAGTTTGCTTTTATGATCAATTTTTGTAGGAAAAAAAAAGCTGAGATTGAGGGGGCAGTGGAAATCCCAGTGTATGTCAAACTTTCTTTGCATGATGGGAAGGTTTACCTGGCTGACCTTTAATACTCTTTGTCAACTGTAAGATTGGG
>chr2	72739909	72740198
AAATAACTGTCATGGGATCTCTTGCAAGTAACTCTCATGGGATCTCTTGGTTGAATCAACTGACCTCAAAAAAAGAAGACCCCTAATCTCTTGCTCTATGTTAGGCAAAAACCTTTCCATCTACTCATGATTCACTTTACACTGAACTCCTACAATTTTTTATTCCAAATCCTCATTATTTTATCTTAAGAAAATTGAAGAACTGTGTTAACAGCTATATTTTATTTCCCCAAGTCTATATAAGGAATCTGTATCTTGCTATACAACTGCAGACAGGCTTCTATGAGGGT
>chr2	131444918	131445207
GCTAATAGTGTCTTTTGCTGAACAAAAGTTTGTAATTTTGACGGAATCCAATTTTTCATCTCTCTGTCTTATAAAACATACTTTTGGTGTACATCTCAGAAATCTTTATGTAACCTGAGGTCACAGAGAGTTTCTTTTATGTTTGTTTCCTTCTAGAAGGTTTTACAGTTTTATATTTTGTACTTAGATCTATGATCTATTTTGAGTTAATTTTTTAAGGTTCAAGATAAGAGTGAAGGTTCATTTTTTTGCATATGCATGTCCAATTTTTATAGCACCATTTGTTAAAA
>chr2	127451593	127451906
CGCAAAGCTCCCTCACTCAAACAGGACTTTTGAAAGGACAGATGCAGAAGCTGGGAGTCGCTGCAGCAGTGGTCTGGGTTCCACCACCACCGCCACTGACACCGAGGACTTGGCCCTCCTGCCTTCCTTTGCTGCTGTGGAACACTCCATCAGCCTTCCAACAGATGTGGGGACCCGGGAAGGTTTGCAGGGTGGTGTTTGTTCATTTGGTTGCCTCACTTAGAGTGGGTTTTCGTTGCTTGCAACCATAGAACTTTAGATAATTAAATCTAAAGAGGTCTGAAAAGGTGTAGAGGCCGAGGCCTTTGTCATTC
>chr2	86539137	86539450
ACTCACTGTGTGGTGGATACTTGGTCCTGGAGATTGAAAGGTATCTGGAGTTCCTGTCTCAGATTCCATAGGATAGTGAGGGAGACAGACTTCCAGAGGGCTCCCACAAGTGCAGGGAGAGTGCTCTGGTCAGGAGCTCTGCAGGTGCCTCAAGAAGCAGCCTGGGCAGAGCCTCTCAGACAGGGAGGACGTGTCTTGTTTGGTGAAGGGCAAATGTTTCATTGTGGCAGGGGCACAGGAGGCATGGAAAAAGAGAAGCAGGGTCAGAGATAGGAAGTTTGGGTTTTATGCTGCAGATGAAGAGGGGGTGTCTG
>chr2	139036405	139036684
CATCACATTATGAATATTTAATTTTTGACAAAAGTGCAAAGACAGTTCAGTAGAAAAAGGATAATCTTTAAACAAGTGGTGCAGGAGCAGTTGAATACCTACATGTGCACCTCAAACCATGTATACAAAGTAAGGCAGGCCTCGCATGGTGGCTCACGCCTGTAATCCGAACACTTTGGGAGGCCAAAGTGAACAGATCACTTGAGGTCAGGAGTTCAAGACCAGCCTGGCCAACATGGTGAACCCTGTCTCTACTAAAAATACAAAAATGAGCTGGGTA
>chr2	64301069	64301348
ACCCCCCAATTTTTACTTCATAATCTGATTGGAACTTCCTCTTCCTCATTTTGTAATTTCCTCTTTCCAAGTACATGATAGGTGCTAATTTTGTTTGTTGACTGGCTAACAAAGAGAATTAAGACCTTAGTGGAGTCCCATTGCCTTTCCCCTAATATTTGCTTTTCCATATTGATTGCTCTTTGGTTGAACTGGGATATGAAATACTGGATAATGAGAACACAATAAATCCTCAGTTGTTCAAATCAATCACTACTAATGGACGGCACACAATATCCCA
>chr2	189558189	189558447
AAGGACCTCAAGGCCCCAAGGGAGATCCAGTAAGTAAACATTCTTCAGTAGAATAAAATTAATACTAATGATAATTCTAGTAAGAGTTTGCTTTTTCTAGATTTGAGCTTTCATCATACATTCTCTTCATTACCACATATTTGAATAATGGCACCAAACAACAGACTGAGAATCCATAATTGTACGTGTAAAGATTTCAATTTCCCAAACTTCATATTATGTCTTCACCCCCATGATCAGTTTAAAGAAAATGTGTAGG
>chr2	47337129	47337387
GCATCATCCTGCACAGGGCCAGGCAGGCAATAGGTGAGGCATACTGCGGGTCACTAGGTCCTAGGGGATCAGAGCAGGTCAGCCTCCAGGATAGGCAGAAGTGGATCAAGGAAGCCCTGCAGCTTAAGGAGTCTAGCAGAAGCAACAGGCATTCCAGGGGTGAGGCTCAGCTGCAGACTTTGTGTGGGAGGGGCAGGGCAGAATTCAATTTGTTCCTAGAGCTTTGAGGGGCTGGTAGGAAACCAAGGCAAGCATTCAG
>chr2	81122740	81123012
GAAGCATCAAGAAATATTATGATGATTATTACTAGGATTTATGACTTGCAGTTTCTGACTTGGGGGTTTAACATACTTTTAATTGCATGTAGTAAACAGAGCATCTTTCCTCCCCAGATTTCCCAGAACCATATTTAAGTGAACCTTAGAACATAAAGAATTTTAACCACTGAGAAGAATGCAAGAAATTGGTTTTCTGGTAAAGAAATTAATAAAGAGGATATTCTTGAAGATGTCTGCAACAATCTCTATTTTACTTGTACATAAATAGAG
>chr2	150353444	150353716
ATCTTGGCTCACTGCAAGCTCCGCCTCCCGGGTTCACGCCATTCTCCTGCCTCAGCCTCCCGAGTAGCTGGGACTACAGGCGCCCGCCACCAGGCCTGGCTAATTTTTTGTATTTTTAGTAGAGACGGGGTTTCACCGTGTTAGCCAGGATGGTCTCGATCTCCTGACCTTGTGATCCGCCCACCTAGGCCTCTCAAAGTGTTGGGATTACAGGCGTGAGCCACCTCGCCTGGTCTGTTGATTTTTTTTTTAACACCCTTCATCAGGTTGAGG
>chr2	121376005	121376384
GATTTGTTGTGCCTTTTTTTTAATAAAAAGAGTGTTGTGGAGACTCAATTTGGCAGTTGCGTGCTGGAGCCAGCTCATACCAGCTAACACCAGCTTGTGAGAGCTGGTTCTACGCATCTCTCCCAAACTATATGCTCAGTGTCTTCTCCTTGGTACCTTGAAATCAGCCACAGTGAGAGCATTTACACCATGGAAATTGGCACATGCTACAAGCCATTGACACCCACCCCCCCCCACCCCCAACCCCTTGCCCCATTGCTTCCCCCAAAAGCTGGTTGTTAACATGTGTCAGCATACCACTGCAGCTATTTAACAACCGGCTATAGAGGACTTGCTGGGAAAACACACAATAATAAGAAAAGCCTAGGGTCCAGTGAGAG
>chr2	242229038	242229417
GAAGGTTTCATTCTAGAGGAGGAGTCACATGATAGACTGTGTTCAACAGGCTTGCTCTGGCATCTCTTTTGAGAATGTACTGCAGAGGGGCAAGGGCAGAGGCAGCGAGACCAGCTAAGAGACTGTTGAACAAGCCAGCAAGGAGATGCCAGTGGATTAGCTCAGGGTGGGTAAGAGGTTGACTTCTGCATGTGTTTTGGAGGTTGAGACAATAGAATTTGTTTGTAGATTGGAAGTTGGGAGAGGGATGGGTAGAGAGGGAGGAGTTAAAGATGGCCCCATAGTGTATGGCCTGAGCTAAGCAACTCAGATGGAGGGGGGCGGGCGTGGTGGCTCACGCCTGTAATCCCAGCACTTTGAGAGGCCGAGGTGGGCGGATC
>chr2	32927091	32927393
GTGAGTCTATTAAAGCTCTTTCCTTAATAAATTACCCAGTCTTAGATGTGTCTTTATTAGCAGTGTGAGAACAGACTAATATAGAAGCATACTTGCAGTTGAAGGTGGACAGAACAACAGGATCTTAGCTTTCCCAGAATGGGTCACCAGCCTGACAGTGGTGGTAACAAGGACATGCAGTGGAGATGATCAGGACTTTGGAGCCAGAAAGACTAGGATTTAGATCCAGGCTGTAAAATGAATAAGGACTGTTATGGAGGATGGGGCACACTGCCCAGATGCCCCTTCTTGATCATGATATTC
>chr2	151639937	151640239
ACAGTGAAAAGGGTCTCAGTGAATAAAACAAGCTCTTGGTTGGAAGATCTGCAGAGCTATGCCCCAAGAGTGGATCTAAAACAGAGGTAGAAAAAGACATCCCATGTTCATGGATTGGAATAATTAATATTGTTAAAATGTCCATGCTACCCAAAGCAATCTACAGATTCAATGCGATCCCTATAAAAATTCCAATGACATTTTTACAGAAATTTTAAAAACAATTTTAAAATTAATATGGAGGCACAAAAGACCCCAAATAGCAAAAACAATCTTGAGCAACAAAAACAAAGCTGAAAGCAT
>chr2	210287642	210287921
ATCTATTAAACTAAAGGATATTAGATGTCAGAGATATCCATCTCCTTCTAATCCAACCCTCACATTTTCACAGAGTAAGAAACAGAAGTTCTCACATTACCTGCATCTTGCATATAGGACATTAAATATCATCCTTCCATGGCTGAGCTGTGAAGTCAGAGTCTATACTTTGTCTTTAATGAATAATTAGTCACTTATCTGCAAGTATGTAATTTTGTATACCTTAGTCTTCTTTGTTTGCCTTACCTTTCATTTCATAACATGAAAATAAATGGTAATT
>chr2	13581509	13581788
TGGTAGTATGTATTTAACAAAAATCATATGGAAAATTAAGGTCATTTTAATAAATAAGTGACTTTGAGATGGGGGAGGGAATTCATGGGGTCTTATAAAGCCTGTAACATCCTAATGAGTTTGTCGCTTTGTTTTGGTTGCCTAATATCCATAAAACTCTCATAAATTTAAAAATCTATATATTAAAAATGTTTAATGAAGCAAAGGATGCAGAAAAGATTTTATTCTGTTACAGTCAGAAAAAGATGTCTTAGGCAGCTCAGGCTGCTATATCAAATAC
>chr2	169726693	169726983
CAACGTGCAGGTTTGTTACATATGTATGCATGTGCCATGTTGGCTTGCTGCACCCATTAACTCATCATTTACATTAGGTATTTCTCCTAATGCTATCCCTCCCCCATCCTCCCACCATAATGTGCAGACTAATAAACAAAATATGTAGCCTTAAAGTGCTAAGAGGCACCCAGTGGACTGGGAAGAGGACTTGCTCTGCAGTGAAACAGACCAGAGTTCAAATCCTGAGTCAACCTCTTAATGACAGTAAGACCTGGCCAATTCGTTTAACCTCTAAGTTCGTTGCTCATT
>chr2	128076157	128076447
TTAAGTATTTCATTTTGATTTATCTACAATGTGTTAGAGTATATATCTTTTTTATAGCTCTCTAAAGTGGTTGCATTAGGTATCACACTATACACATACACACAGAGAGAAAGTATCTACCGCTGTCATCATTTTACCACTTCCAGTGAAGTATAGAAACTCTACCCCCTTTTATGTCCATTTACCTTCTCTCATATGTAATACAATTTTCTTATTTTCTCTACATACATGTAGAATGACATCAGAAAGTGTTGGCCAGGCACGGTGGCTCATACCTGTAATCCCAGCATT
>chr2	119245085	119245423
GAAACACAGCTTCTCCTGACCAAGGCTGTCAACAGCCATGAACATCATCCATGAGCTGGTTTCCTCCAGGAGACAACTTCCTGTCCCAAACCTTCACTGGTTGCTTTCTGCCTCAGTCTACGTCATAACTGGGTGTTCTCAAGCCAGACATGGCTGCAAATAAGTTACGTTTGGCTTGATAGCTTTTAAAAATTGGAATATATCACATAAAATCCCAGATATGGGACTTTGCTTCAGAAATTAGAAGATCTGGTTACAGATGACCTACAATCCAAGAACCAGCTGGAGCTGAGTAGGAACTGACCTTTCAAATACACATGGCTGGCCACAGGCCCCACT
>chr2	58201836	58202174
CTGCTTGGTGCATAGTAGGCACCTCATAAAATTTAAGTCTTATTTCTTTGTGCTAGTGAGTACATAAAACAGCTTCTTGATAGCTCTTTTTTAAAATAGTAAACTATTATATTAAAATACAATTCCATTTGTGTAATTATCAGTATGTTCATTTTTCTGATATCTGCTTTGTAATGTGAAGCCTGTTTAGTTCTTGAAATAAAGACAAAAATGCATCAGACACAGTGAAAGCAAGCAACCTGTTCCATATCTGATCCTGATATGTCTAGTTAAGTTAGGGCAGAGAGATCAATTACTTCTGAGGCCATGTTAAGAAACAGCATCTGTGGGAAAGAGAGA
>chr2	162175260	162175561
TTGTCCAAGTGTTATGTATTAATAGTTTCATGCAGTAGGGCAAATTGGGTCACTGTCACTCCATAATGACTGGAAGTGGAAGTGGAGCTTATATTTTTCTAGGAAGAAACAGTAAATAAAAAAAATGAATAATGCAAATTCAGATTTGGGTTGTTTAGAGAGTGTTCAGGGAACACCTCTCTGAGGACTGAATTTCAGCTTGAGACCTGAGTGGTGAGAAGGAGCAAGCCATTCAAAGATCTGGAGGCATAGGAATCTGGCGTAGGGTAAAAATCTGGCATGCGTTAATTGCTTTATTTCCC
>chr2	163292414	163292715
TGTCTCCTTTTAGTAGCTCAATAGTATTCCATTTTATGGATATAGAACAGTTTGTTTACATACTTTCTTGTTGATGAACACTTGGGCTGTTTCCAAGGTTTTGGCTATTAATATATTCACTATAACAATTCATATATCTATGAATGTAGGTATATGTTGAAACCAAGATCTATTTCCAAATATCAGTTGAACTTCTTAATACCAGGAATGAACAAAAATTGAAATTTTAGCACCAATGTATGAAAGGATTTTTTTAGGATAAGTTTAGCAAAATATATGCAAAAGCTACTCACTGTAAACAA
>chr2	50491396	50491660
GAGTATAGATGGCACAGACTATGAAGCTGCTGAGATGTGCCTCACCCACTTTGAAGAGAGACCAGGGAGCACAGTACTTGCATTATCATTCCACTGTTGGTCTCTGAATCAAAAGAGAAGGAGGCAAGTTCCTAGCTTAAATAAATTATTTAGAATATTGATTTAACTGCCTGAACTGTGTTAAGTTATATCTGAACTAAAAGACAAACATTTGCGTGTTTCCTTTAATGGAATCTGTGAATTCAAACATATATTTGGGTTTTTA
>chr2	240313967	240314231
ACAAAAGCCCAGGGTTCCCAGACAGGCTCGCACCTGCTGGGAGGGCCAGGCCCTGTGCAGGGCAGAGTGCTTCTGTGCCGAGCCCTGAGGGGCCCACTGTGCTTCTGGAGGGGAGGTTATGGGGAGCCAGCACCCGACAGGCCATCCTCATCCTCTGGCTGCCTGAGCCCCTGGCCAGGGCACCCACTTCTCACAGAGAGCAACCTCCACCCGGGTGCAGCATCAGGTGGGTGTCGGGTGAGTGAGGAGAGAGTGCAGCCGGGCC
>chr2	122543258	122543581
GGTTAAGATACTCACTTCTCCCTAAAAGAGTTGCCTCCGTATGAATTTTGTTTTTAATGAATTCACCCATATATCCATTTAATTATTTCACAAGCATTTAATGAGAAGACACTAGGCACAGAGCATCTCAGGGTGAGGATAATGGCTATTGTTTATCAAGCATCTGCTAAACACCTTTGCCACCCTCCCTCAATTATTACAGTACTGCTGAGAGGTAGTTGTTCTAATGCCCCTTGCATGAAGGAAAAAAACAGAGACGCAGAGCAGGTGATTTGCCCAGGGTCATGACTAGTAGACAGCGGTGCACATTGCGTCTTGCACTGT
>chr2	166823886	166824209
AGGCAGAAAGGTTTTGTAGCTGAACAGCATGCAAGACATTGAAAAAATATCGTATGTATGATTTTTTTAGGTAACCTGTGTAAAAGTGGTGACATATGTCTCTGCCTGGTTAAAAGCACAGAGCTGCATCCTTGACTGATCCAGTTTGATATTACCCCTGTGAGAAGAAGGTTAGGTACTGAATTTTAGAAATGCAGCATGATGAAAGAGTTTAGTCAACTGTGTTTTAAAATGTTTAAAGTCATATACCTGTAAGTAGAAATTAGTTACATATTTGAAAGTACATGCTATATACTCAACGTTAAGCAATATATTTGAATCACA
>chr2	6349069	6349362
ATCAAGTATGGCATGGTTTTCCATGATGTAAAAGCAGGAAGGGGTTGTTTCCGAGAATTAAAACGTTAGACTTCCCTGAGCTGCAGTCTGTTTGTCACTCTAACGAGGATTGTTATTTGAGTGCTGTGGCTTTTATCTTCAGGCGTTGATTGCAGCCACCACTGCCTCCTTGATTCCATTTATATACCAGTCCTTCTCCTTTGGTTCAACGATTCCTTTCCTTTCTTCCTTGTTCAGTTTGACTTGATGTACTTTGATGTTACAGTGGCCTGGATCCTTTGTTTACCTGTTTCA
>chr2	221942041	221942334
TACATGATTGGGAAGTCTGAGAGGTATATGGAAAGCCCACTTACTTACCTGGAAGTCAACAGGCTTGGATTTAGTTAATTTTGCTCCCTGTTTGATCACCCCAAACCCTCTCCTGCTCCACCCCCATTCCAACATTACTTACTTTCTAAGTCCTTAGTTAATTATTGTGTTAAAATAAAATCTGTTTAGAGTAGAAAATCCCTAAAATGTTCACATAACTAGCTAGTAGCAGAGGTACTAGAAATAGTCTAGTTATTTAAGCCTAGTGGTTACTTCAGCAACTAGAAATATAGA
>chr2	60223317	60223612
GTTCAGATTTAGGAAATACAGAGAATGCCACAAAGATACTCCTCAAGAAGAGCAACTCCAAGACACATAATTGTCAGATTCACCAAAGTTGAAATGAAGGAAAAAATGTTAAGGGCAGCCAGAGAGAAAGGTCAGGTTACCCTCAAAGGGAAGCCCATCAGACTAACAGCGGATCTCTCAGCAGAAACCCTACAAGCCAGAAGAGAGTGGGGGCCAATATTCAACATTCTTAAAGAAAAGAATTTTCAACCCAGAATTTCATATCCAGCCAAACTAAGCTTCATAAGTGAAGGAGA
>chr2	186370300	186370595
AAAACCTTGAAGCCAGCCGGGAAGATTCTTCTTTTTTGCAAAAATTGAAAAAAAAGGAGTACCCAAAGATAGAGACTGTGAAGGAAGTTGAAGCCTTTACTTTTGCTGATCATGAAATGGGTTCCAATGAAGTTCATCTGATAGCAAGACATGTCACCACATCTGTGGTCACATATTTGAAGAACTTTGAAACTACAGGTAAGCAAGAGAGAACGTACCTAAAAATTTGCATGATTTAGGAAGAAAACCAGTAAAAGACATGTTTAAAAGATCTCCTGTCTAAAAAGCTGTATTCA
>chr2	138274341	138274612
GAGCAGATTTCACCCATGCAGTTTTGTGATAGTGAGTGAGTTCTCAGGAGATCTGATGGTTTAAAAGTGTGGTTCTTCCCCTACCCCTCCTGCCATCTTGTGAAGAAGGTGCTTGCTTCCCTTTCACCTCCCACCATGATGGTAGGTTTCCTGAGGCTTCTCAGTCATGCTTCCTGTTAAGGCTGTGGAACTGTCAGTCAATTAAACCTCTTTTCTTCATAAATTATCCAGTCTCAGGCAATTCTTTACGGCAGTGAAAATGCTGGGTAATA
>chr2	28577974	28578245
TCCCCTACCCTTTCTATCCCATTTCTGTCATTCCTGTAGGTAACCAATTTTATTAGTTTAATATCCTTTTTCTTTTTGAGAAAATATATTCTTATTTTCCTTTATTCTTGCACAAGATAACCTACTATACATGTTTTTTGCATTTTGATTTTTTTACTTAATTATATGTCCTGAAAATTATACTACATCAGTTCAGAGATCTTTATTTTTTTCCAACTGCAGAATATTCCAGTATGTACCATATATACCACCAGCCTCCCAACATGGCCATT
>chr2	238999541	238999837
CACACGGATGAGCCAGCAGCTCACGCCCACGACTGCTGGGGTCTCCGGACTCCCTCATCAGCCTCCTGCTGTGCTGTGTACAAATCCTCCTCCTGCATGAGGCCCCGCTGTCTAACTCAGCAGGGGAGAATGGGAGGAGCCAAGGGAATCCGTGCTTTAGGACCAACACCAATACTCATGGTGGGACGACGCTGCGATATTTGAAGTTGGGAGTGTGCAAGAAATGTTACTCGGTTGTTCACGAATGCATTCATTTATTCAATGAACTTCGCGTCAGCCACTGGCTGTCATCAGTTA
>chr2	106346856	106347152
TAGTAGCTGATCTATTAGTCAGCCCTGGTGCAGGAGGAAGCTGTGGAGTAGAGGTCCCAGCCAACCCACAATGAGTGAGAAATGGGCCACACTGTTTTACATCACAGATTTGGGGGTTGTTTTCTACTGCACTTGACCTAGCACATCCTGAATGATTCAGTAATTAATGGCAATGGTTCATAACCTTTCCACAATGAGGACCTCTTTTTATTTCAATATCCATTGACTAAGAAATCATGTGTTGTGTGAAAGCTACTCTGAATGCAATAACATTTTAAAATACATTTTTATTTTGCT
>chr2	149326901	149327201
GTATCCCTTTCTCTCCACCTCTTTGTGAAACCCTGAATGTCTTAGTTTGTTTGGGCTGTTATAACAAAATACCATAAACTGGGTAGCTCATAAATAACAGAAATTTATTTCTCACCATTCTAGAGGCCAGAACATCCAAGATCAAGGCACCAGCAGATTTGGTGTCTGGTGAGGGCTTGCTTCCTCAAACACAGCGCCTTCTGTCTGTGTTCTCATATGATACAAGGGGCAAACAAACTCTCTTATGCTTATTTTATAAGCACACTAATCCCATTCATAAGTACTCCACTTCCATGACCTA
>chr2	139900766	139901066
GTCAAGAGGGAACATCTGGTGAGAGCCTTCTTGCTGGTGAGGACTCTTAGCATCTTAAGGTGGCACAGGGCACCACAGGATGAGGGGGCTGTGCGAGCTTTCTCAAATCTCTCTTCCTCTTATAAAGCCACCAGTTCCAATCCCGGGATAACCCACTGATTCATTAATCTATTAATCTATGAATGAATTAATCCATTCAGGAGAGCAAAGTCATCATGCCCCAGTCACCTCTTAAGGGCTCCACCTCTCAATACTTACACATTAGAAATTCAACTTTAACACGATTTTTGGAGGGGACAAA
>chr2	198714346	198714652
CACAGATAGGCCTTCATTCTAGAGAGCAAGAATTCCAGGCCATCTTTGAATAGTTTCACCCAGTTTTCCAAACAGCGTAACATACCAAGAGTGTAACATCAAAAAAAAAAAAAAAAAAGTCTAACATGACATCAAAACATTTTTGATTTGTTGTTTTAATTTCTCAAATGAAGGACATTGTAGCAGTTGTTTTACCTCTTCAGAGCAAAGGATTAAACTTCTTAAATGATAGAGTCCCAACGGATGGTTTTTGAATTAGTAAGATGGCAGTTGTGCACAGCCCTCCACAGTATGGTCCATCAATGGA
>chr2	11710963	11711269
TACATTTCTGTTGTTTTAAGACACGCAGTTTGTGTTACTTTGTTATGGCAGCCATAAGAAACTAACACAGGTGCGTAGTGCATACTTCATCTTTCAATGTTTAGCGAAAGCCTCCTAGGATTCTGATACTGATAAAGTCATGGCTCAGAGACGGAAGCTTGATGAAATAAACACTTCTGGGGTCTCTCTCTTGATCTTGGCAAGGCAAGCAGGCAAGCAAGCAAGCAAGCAAGCAGGTATGCAGCCAAACCAACCAATCACACAAAGAAATACACAATTTAAAAATTTTAAATATAGAATTATAATA
>chr2	18735751	18736076
TTAGAAGCTTGGAATTTGCACCCCACTTCCCATCCTTCATGAAGGAGAAAGGGGCTAGAGATTAAATTAATAATCAATCATGCCTATGTGATGAAGCTGCCATAAAAAGTATTGAACTACAGGGTTTAGAGAGCTTCAAGGATGGTGAACAAGAATACGTCCATGTACCAGAAGGGTTGTGTACCCCTAAGTACATGGGCACAGAAGTTCCTACACTCAGGACTTTTCCAAACCTTGCCCTATATATGCCTTCATCTGGCTGTTGATTGGTATCCTTTAAAATATCCTTTGTAAAAAATAACAGACACAAAGACTGATGAAACAGA
>chr2	217829622	217829947
GAACTTAAGGGAGAGGCAGAGCTTAACACACGCATTTGAGCCCAATGTCTGATTTCATGCAGGTTGCAGCCTGATTTCTCTTGGGTCATTTCTACTCTAGCTGGGCCTACTTGAATGATCTGATCTGGTTAAAGTTTATCATCCAGAATGAATTAGCTACAGTCTCACTTCTACAGGAATAGCAGGATCAAATGACTTCCAGCTTGATGTTTCCCTGAATTCTACCATCAAGCAAAACTGTCATTCATTCACGCTACAATTAGTAAGGCACTGTGCAAGAGTCACTTGGTTATAAAGAGAAATCCTCATCTTAAGGAGTTTACAGT
>chr2	135633539	135633839
AGTTTTTATGAAATACTTGACCAGAACTCAAAACTGTCAAGGTCAGTAAAAACAATGAAAACCTGAGAAATGTCACAGCCAAGGGAGCCTAGAAACATGACAGCTAAACATAATGTGGTATCTTGAAGGGGATCCTGGAACAGGAAAATGACATTAGATAAAAACTAAGGAAACCGCGTACATACATACATGCTGACAGCATTATTCATGACAGCCAAAAAATGGAACAAACCCAAATGTCTGTCAGTGATGAACAGATAAGACAAATATGGTCTGTCCATGCAATGGAGTATTATTCAGC
>chr2	26068358	26068658
ACAGTTCATAGTTGTTCCCCTTTACTGAGAACCTAATGGGTGGGTCACAGATGTTTTATCTAATCTTCACATTCACTTACCTGGTAAGTGGCTGCACTGGAACTTGAGCCTAATTCCTCCCACTCGAAAGACAGTGTTTTTCCTACCACCCTGTCCTAAGCCCTGAGGCTCAGCCCTCAATCCACCTCTATCTGGTCTAACTCTACCTTCCTCTTTCAACACTACCTGCCTCCTCCAGACCTAGGGGCCTCTTCCTTTCCTTACCTTCTGGGGCAATTTGTACGATGTGCAATTACCATCT
>chr2	148013468	148013982
ATGCAAAGAAGGTGCCGCTTCTTTGGTTACCTTTGCTCACTGTCCCATTTGTTTTCTCAGACTCTGGTTTTGGTAAATCTTCTTTGCCCTGGTAGTTGACAAAGGGCCAGATTTGTAGCTGGTCAGTGGTTTGAAACTAATTGGTCAAAACATCAGGGTGTTTTCCTAAAGCAGGAGGAAATAAACAGCCCTAACTGTAATAGCATTTATCAGGAGATTTTTTTCCATAAGCACATAATACAGACAGGTAGAGAGAGAATCAACATGATAACAAATTCATCAGTATAATTATTGTCAATGAATTTGATCCAAGGTGACTTAAGTGATTTCATTTGGAGAGTAAATGTTGGGAACAAAAGTATTAGGATGGTAGTACAAAGGGTGGTTAAGACATGGGTGATGTGGTCCAACCTGGGTTCAAATTGCAGTTCTACTATTTACCAGCCGTGTGACCCTGAGCTAGTAATTTAACCTTGAAGCTTCAGTTTCCCCATATTATGTGCTTAGTGAAGTAT
>chr2	218026396	218026910
TGAATTCTCAGACTTCATTGCTCTCCCACCCTTTCTTTTCCCAATATGGTTTCTGGGCATAGGGGAATGGCTTCTTGTGTCCTAAAAGCAGTGAGGAGAGAAGAGGCCCTTGCATCCACAGGTGCCCTCTGGATTCTTGGTGATCAATGCTGTAGAGTGGGACCATTTAGGAAGATGGTTCTATACTGGCCAATCTCTTGACATTGGCTATGGAGGGCCTTGGATGACGCAACTCAATTGTCTAATTTCTCTTTTGGTTTGGCCGCAGCCCAGTAGCCCTAGCTGGTGGACCTGGCCCACCTTGGCTCCTGCTTTCATTATGGATGGTGCTGAGAGCTGGCTGGGACTTCCTGTGGTTCTAGTCCAGGTGAACCATTCCATACCTACAAGGCCTCTGTAGCCCTGCTCCAGAAACCCAGTCCCACTGCCCTCAGTGAGCTCATTTTTAGCATCTCAACTAGCTTCCCATCCCCAAGTCTAAATCTCGTCCATACCTCCCAGGACCCAGGACAGCT
>chr2	213746834	213747145
TTAGCTATCAGAATATGAAAAGTGTTTTTAAAGATGGCAGATTTACTTACATTGCTTCAGCTGTAAAAGAATGTTCTAGTAGACACCATCCCCAAAATCCCTTTTCAAAATGTATATTCTTTTTGAAAGTAATTACTGTTTCACTTATTGTTAAAATATTACCTCTACCATTAAGGAATTGCTTATTTATATTTTTGCAGGTATCTATTAGGCAGTATAGCCACTGGCTATGACAGAAAATGTCACCAACCAGAAGCTGACAATCAAGAGAGCCCTTTCTCAGGGCTAAGAAGAAGGAGTGAAAAATAAATC
>chr2	21723542	21723853
CCTTGGAGTCTCTCCTCCGCTCCTCAGTGTTCTCAGAGAACTCATTTTGCTTGCACTTCTGAAGCATGTTTGTTGCACTGTATGATCATTACATGTCTACATGTCTGATTCTCTCACTAGGCTGAGAGAGCTCTCAAACTCAGGAGCCCTATATTCATCTCTGTAAGTTTAGTAGCTAGAATGAGTCCTAGCAGAGAGCAGGTGCTGAATACATAGTTAAGGAATAAATGCGTGAATAATGCATAGATGGTTCTCATCTCCTTGGCCCTGTGAAAGACATAAGAACAATGCAAGCCACATCCTCTACTCCTG
>chr2	81915148	81915434
TGTTAGCCAGGATGGTCTCAATCTCCTGACCTCGTGATCCACCCGCCTCGGACTCCCAAAGTGCTGGAATTACAGGCATGAGCCACTGCGCACATGACCCCTAAAACACAGACAACCACAGCAAAAACAGACAAATGAGAGTGCATCAAACTAGAGAACTTTCTCACAGTAGAGGAAATAACTGAGTGAAGAGATACTTAAAACCTACAGATGGTAGAAAATAATTTTAGAAATCATACCTTGAATAAGAGACTAATATTCAAAAGATACAAGACACTCAAGTTACT
>chr2	120665208	120665494
GTAAGGTGCTCATCTCTGTTTTACCTAACTTGGAATTCAGGCCAGAAGAGCAGTGAGCATCACTCAGAAATTCTTCAAGCAGAACTAACAACCCTCAGACACCTGGAGCCAAAGATAATAGTTGAAACACATAATAGACTGCCTGTGTCAAAACTGGGGAAAATTTCTTTGGGAAATTAGGACATTCAAGGCAGCTGTTTATACTGGGGAAGTTAGAAAGCCACACATGTGCCCAGGGCAAGACCCATGCTCAGAAAAGACCTAAATTTTCCCCTGGGGCTTATTCC
>chr2	71721667	71721939
ATCTACATTTTCTAAGATTCTGTCATTGGTTTCAGCCTCATAAACCTATTGATATTTTCATTGTCTGCTATAATATCTTTTGATTTGATTTTTCTCATTCCTAATAGTATATCTACTTTTAAAAATTAGATTTGATAAATGTTTATCTATTTTTTTTTTTTTTTTTTGAGACGGAGTCTCGCTCTGTGGCCCAGGTGGGAGTGCAGTGGCGCAATCTCGGCTCACTGCAAGCTCCGCCTCCCAGGTTCACGCCATTCTCCTGCCTCAGCCTCC
>chr2	169463980	169464252
TGTGTAAGCCACCCAGTCTGGTATTTTGTTATAGCAGCCCTAGCAGACTCAAACAACCCCCTAGGAGAAAAGAGTGTGTGAGAGAAAGTATTGTCAGAGGAGTGGTGAGGATGCTGGTCAGAGAAGGCATCACCGATGGATGCATAGAAGCTAAGATATGAAAAGACTAAAAATGATGAACTACGAGGAATAAGCAGATTAGCAGATGCTGTTAAAGGGTGAAAGAAATCAAGATGCTTTTGCTTCACTTAATTATCCCACAGTCTACAGAAC
>chr2	168860487	168860766
TATCTATCCTTACATCAATACTATACTATCTTGATTACTGTAGCTCTAAAATGTCTTGAAATCACATAGCATAAGTCCTATATCAGTTCTTTTGAAAATTATTTTGGCAATTCTAGGTGCTTTGGATTTCTGTAAAAATTTTAGAATCACCTTGTCAATTTGGAGAGAATTGACTTTTTTTTTTTTTTTTTTTTTTTTTTTGAGATGAAGTCTTGCTCTGTTACCCAGGCTGGAGTGCAGTGGCATAATCTCGGCTCACTGCAACCTCTGCCTCCCGGGT
>chr2	230033720	230033999
ATATTTTGAAATTTTGAGTCAAAACTAGCTTGTCAACCTGATAGTGATCACAAGAAGGTCAAATGTTACAAACATAGTTTCAAAATTTAACGGAGACCACATGTGAAACAATGTATATTCAGAAGAAGCACCTGTGTAAGTGATCCCAAACTCAGATACAGTACTATGTGAGTCCGATTCCCCCTTGTAGAAATATAGAAGTCTGCAAGTCAAAGCTAAAGCAAAGATGAGTAAACGCATCCCTGTGTTGGAGTTACAGAGTGTAGGGCAGTAGGATGAG
>chr2	160010886	160011187
AAAAAGAAGAAAGAAGAAGAAAAAGAAGTAACATCTTCTTCCAGTGTTCTTCCAGGACCTTCTACTAACAAGGACTAACACTGCAAGAAGTGGCAAAGAAGAAAAGAGTGATTGAGAGCTGAGAGGCAATAAATTGATAACTTGCAAAGTTGGGGATATACATGAAATAAAACTGGCCATGATGCGACAACTGTTGAAGCTGAATAATAGGTACAAATGGTCATTCTGTCTACTTTGTATATTTGAAAGTTTCCATAATAAAAGGTTTTCTTATTCACTCTTTTCTAATGCACAGGAGTTAA
>chr2	150329747	150330048
ATAATGGAGAACATATGGAAGGTAGAAAGATATGGCATATCACCTCACACCATGTTCATAAGAACCTTTTCAGCAGAATATTCTCAAATATGAATTATATGCTTTTCAGGTATTTGTTTTTGATTTTCAGGTAGCAAAAGTTCTGCAACAGGTATTTAAGCTAGCACTTACAAATATTAGTCATACAGGATTCATTCACACAATAGGCAATTCATAGTTACTTTAGAGATTATTCTTTGAGGTAGGAAAAAAGCAGCAATCGATGCCAGATTCAGCCATTTAGTGCCCTTCCCCATCTCCTA
>chr2	142380725	142380992
TCCTTAAGTGAAACAGTTGATGTAAAAGCTTCATTGTGTGTGTTTTGGTGTGTGCATGCATATTTGTGTAAGTGTGTTTGTGTGTTAACTTTCTTTGTGGTTACAAAGTAGACAAAGACTCAGAATACTTGTAATCTTGTAAAACTAGATACAGCATGTTAAATGTTTATCGTTAGAACATGCCCAGTGGCAGATGGTGGCATGCCATTTTAGAGCCACCTAGAGGCACAAAAATCGTCCCATGTTTCCCATTTTGGCAGAGACACAT
>chr2	83383856	83384123
GGAAAGTTTAATCAGAAACTCAAAAGAATGCAACCATTTTTCTCTTATCTACCTATGACCTGGAAGCCCCCTCTCAAGTTGTCCCACCTTTCTGAACCAAACCAGTGTCCATCTTACCTATAATGATTGATGACTCATGTCTCCCTAAAATCTATAAAACCAAGCTGGGCCCTGATCACCTTGGGCACATGTCATCAGACCCTCCTGAGACTGTGTCATGGGCGTGCATTCTTAACTTTGGCAAAATAAACTTCCTAAATTTACTGAA
>chr2	152610799	152611334
ATTATAATAAGAGAAAAATAAATTGATCATATAGAAATAAAATCAACATTAGTTAGCTTTTTAGATAAACAAGAACAAAAATGAGTTATTAAGAAGGAAGTGGCAATTATTTTACCTGGAAACTCTGATTATATAACAGTATATTTTTATATCATATGGATTGTCCATTCAGGGGAGGCTAGAATGGCCCAGAACACGTAGCACCCCTTTTCTATATGTGAGCACAGGCAGAAACATCACCAAAATTCCTTCCTGGAAAAAGACAGCTTATTAGAAACACAAATGCACACTGTGGCTCAGGAAGGTAAAAAGAGGTTAAATTACAAAAATGTGAAAGCAGCACCTTTGGCCTAGAGCAATTTTACAGAACAATCACTAAGATGATAATCTCTCTATAATTTCTTGCCTACAGCTATGGCTGGTTTCAACTTGACTGCTGCAAACAGGAGAATCTATTTTGCCTTTTATAAAATCTGTCTCTCCTCCTTCCATCTCACCCTCATTTCCTTTCTGGTTTAATTCTCCACCGTGACTAC
>chr2	204235422	204235957
GGTGATGGAGTGAGACTCGTCTCAAAACAAACAAACAAACAAACAAAAAACCAACAAAACGAACCAAACCATGAAGCTAAGGAGGAGGATAATTTCACTTTCTGAGGAATTCTCAAGAGCAGGCATCTTAATGGTGTGTCATTTATGTGTCAAAAAGAAAAATGGTGTCACTCAAATTTGTCCCTCTTATTCCTATTTTCTATAAGAGTTGATACTGAAACTAAGTCAGGAGCAGGGGGCTTCCCATTATTTTCTGAAGGTTCCAAGGCCTGGGCTCTGTTTCCTCTATCTCTTTTTGGCCCTCTGAATCCTGCAGGCAACTCAGACCACTAAGCCCTTTCTCTCCATTCCTGTGTACAGGGGGGCAAGACCTTAATTACAAACCACACATTCATATATTCTCATAGAGTATGGTTGCTAATAATCTAAATCCTAGTGGTTTATTTCACCCTGGAAGTTCTAATGGCTTTGGGGAGTGGATTCTTGGTATTTTGATTTTTTTTTGGTATAACTGTTTATGTATATGTGTTCACACA
>chr2	197622174	197622451
TGGCTTTTCTTGCCATGCTTGTGGTGTTTTAGACATGAAGTCCTTGTTCATGCCTATGTCCTGAATGGTATTGCCTAGGTTTTCTTCTAGGGTTTTTATGGTTTTAGGAATAGACCTATTTTCATATAAACTTTCATTAAAAATTTGCCATCTTCTAATAATTTGTGTGCAAAGGATTTTTCCATAACATTTACAAGTTCCCAGGATACCACAATGGAGGGTAACTGGAGACTTCTGAATATATACACGGTAGCAAGAAATCCTTGTTTTACCCTCCA
>chr2	8835678	8835955
ACAGCACATGCCCTTGTTCCATACAAATAAGATGGGGAGGTCAGGGACAACCAATGTTTTGGAGAAACCCCCAGTGGCTGGGAAGGACACAAATTACTATGTGGTAGAGAAAAAAGAGTGAGCGTCCCACAAGCATTTAGGGAAGGCTGGCCAACAGGAAGACAAAGCCAGGAGTTTTCTCACACTACAAACCTTTCTCCCCTACTGCTATGGTGGCAACAGGCATAGCTCAACCTGACCAGGAATGAATAGAGTGGTTCTCAACCCTGGATGAAATC
>chr2	229257403	229257686
GTTTTACCTCCAGGAGCTTGACCAGGTTCTCACAGAGAAGATGAGAGAAAAATTCCCTTATGCTTCCTGTAGGTTGGGGGAGGAAAGTTGCCATTTTAAACTATGCTAGAACATTCTATTTTCCCTAACCAGGCCTGCGCTCAAGTGGAATTGTTTTACCAGACCCTAACCTGTTGGGGTTTCATTGGAACTTAACTGACCTGGGCCCCGGATGGGAAATACTCAACTTCAGTCCACTTTAGCCATCCTGTCCCACCAAAGATTAGGGGACTGAGAAGCTCTTG
>chr2	28689363	28689646
CACTGTAACCACAAACTCCTGGGTTCAAGCAATCCTTCTGCTTCAGCCTCTTGAGTAGCTAGGATTACAGGCACATGCCACCATGTTGAGCTAATTTATTTTTTTAATTTGTCGTAGAGATGGGGTCTTGCTATGCTTCCCAAGCTGGTATTAAACTCTTGGCCCCAAGCAATCCTCCTACCCTGGCCTCCCAAAACGCTGGGAATACAGGCATGGGCCACTGTGCCAGCCTGGTTTTTTCTTCTTGTTCCCATTTTATTCTCACATTTTCAGACCATGGGCTT
>chr2	177704118	177704411
GCTGCTGACGGTTATGCCCCAGTGCTCCTCCTCCCAACTCCAACTAATTTTAGCAGCAAAATATCTAATAACACAGAAGAAAATTAAACAATTAAGTGTTGCAATTGTAATCTTTAATTTTGAAAATTTCATAGCAAAATGCTCTGAGATTGACCCAAGGGTTAGAAAACACTGATTTCAAAACTTGCTCTTATAAATTAAATCATTGGTTTAGTAGCACTAATTCTAAGTGCAATGGGAGGTCATTGAAGGGTTTGAGTAGAGTTCAAACGTAATCCAATTTGCATTTTTTAA
>chr2	152625129	152625422
CACTGCTGAGCTACAAGTAAAACTATGCTATAATGAGGTCTTCAGATTTTTTAAATTAAGCATACCTCCTTTGAATAGGTTCAAGGAAAACTACTGCTCTGATAAATCCAATGTTATAGCATGCTATGAGGCTCAAAATGTATCAAGGACTGTAAAAAAGCATACAATCTACATTATTAGCTATTCCACAACTCATGTCAAGGGGTGAGGGAGCAGTGTACATTAGATTTTCAACTTAGAAAACAACTGCCCAGGAACTCCAACTCTATACATTTATCATAAGAAAATAAAACA
>chr2	86635141	86635433
ATTCCTCTAAGACTGGCAAAAGTCAAAAATTCAGTTAATAACAAGTGCTAGAGAAGAATATAAAGACAAGCAACTTTCATATATTGCTGATGAATGTACAAATCAGTTCAATCCCTTTAGAAACCAATTTGGCAGTATTTTTGTACAAAGAAGTCATATCCTAAGATCCAAAAATTTCCCTTGTACATAGCCTAAAGAAACTCTCTCACAAATACACAAGCATACAGGTATTAGAATGTTCATTGGATTGTTGTATTACACAAGGAAACAATCTAGAAGTCCATCAATAGAAT
>chr2	5791477	5791769
CACTGCATGATCTCACTCATAAGTGGGAGTTGAACAATGAGAACACATGGACACAGGGAGGGAAACATCACACACGGGGGCCTGTTGCGGGGTGGGGGGGCTAGGGGAGGGATAGCATTAGAAATACCTAATGTAGATGACGGGTTGATGGGTGCAACAAACCACCGTGGCACATGTATACCCATGTAACAAACCTGCATGTTCTGCACACATATCCCAGAACTTAAAATATAATAAAAAAAGAATAAAAGGTAGAATTTATGGGCTTCAGTACGTCCCCCTTAAAAGATAAG
>chr2	129113531	129113843
CCGAGTGGCAATTCTTGTACATTATTCCCAAATAAACTGTCTGCTTGGAGATTCACCTCTCTATATGTTATTTCATATTGACATGAACAGTGGCCTGAACATCTGCTCTGCTTGTCCTAGCAAGGGACCTGGGGCATGTCACTGGGACTCTAGGGCCTCATTTTCCTCCTAGAAAATTAGTGGGGGCTGCTGATAGCTCTTCCTCCGGTGGCATGTGTGGAGTACTCGTGTGGAGTACTGCACGAGGCGTCTGGAGTGCTCATCAGTGCTGGTCTTACCCAGCAAGGGCTGCCGAGGGGTGTGCTGGGATGCC
>chr2	84702188	84702500
GAGATCTGTAACAAAGTGACATTGTTGTCCTGCAAGATGGTCTTGGTGGGTTTTTTTTTAAAGCACAGTTAATGCAAATTCACTTTATTTCAGAAATTCTAATGCTCTGACATTTGTAATAGCTCTTACAAAGCTTTACAATTCTAAAATTATTTGTTTTACATTTTTTAGAGACACTATCTTACTTTTTGTGTAGTATTTATGTGAATACTTGTGAAAATAGGAGGAAAAACAATTCCAGAACAAAACACCAGGGTTATAATTGTTTGCAACTTTTAAGGACAAACTGTATTCACTAGTTCCTGGATACCTC
>chr2	67631692	67632081
AAACTTTGCACCCAGGTTAGGATGGATTCAGTAGAGAAGGATGTAAAGGTATCTATGCAGAGTGGCTGCCATATTCTTGCAGATTTTGTCTGCACCCACTGTGTTCCAGTGAGAAGCCAAATGCTTCCCATATTCCCCATTACAAGCTCCATGAGGGCAGGGATACTAACTGTTTTGTTCATTATTCTATTCTCAGAGCCTAGAGCTGAAAATATAGTAGACGCCCATAATTTGTTAGGGTGAGCAAATGAATATGCTTCTCAAGGAGAAGGCATATTCTCAAGGAGAAGCAACAAGGAGAAGGTTGCAGTTTATTAATTCACTTAATAAAGATAATAGTTAGTGATTTCTGTTAGTAGGCACTGTTGTAATTGCTTAGATTATATCCAT
>chr2	207470140	207470529
TGATTTTTTTGATGGTTTTTTTGTGTCTCTATCTCCTTCAGTTCTGCTCTGATCTTAGCTATTTCTTGCCTTCTGCTAGCTTTTGAATTTGTTTGCTCTTGCTTCTCTAGTTCTTTTAATTATGATGTTAGGGTGTCGATTTTAGATCTCTCCTGCTTTCTCTTGTGGGCATTTAGTGCTATCATTTTCCCTCCACACACTGCTTTAAATGTGTCCCAGAGATTCTGGTATGTCGTGTCTTTGTTCTCATTGGTTTCAAAGAACATCTTTATTTCTGCCTTCATTTCGTTATTTACCCAGTAGTCGTTCAGCAGCAAGTTGTTCAATTTCCATGTAGTTGTGTGGTTTTGAGTGAGATTCTTAGTTCTGAGTACTAATTTGATTGCGCTG
>chr2	192221341	192221626
TTTTCAGGCTCAAGTGACCCTTCTGCTTCGGCTTCCCATGTAGCTGGGACTACAGGCACAAGCCACCATGCCCAACTAATTTTTGGACTTTTTGCAGAGATGGAGTTTCACTGTGTTGCCCAGGCCGGTTTTGAACTCCTGAGCTCAAGTGATCCACCTGCCTCGGCCTCCCAAAGTGCTGGGATTACAGGTGTGAGCTACTGTGCTTGGCCAAAGTTGGATTCTTGTTGTGTTTAAAAATATTATCCATTTCTTTAAAGCATCTTTATCATATTTTAAGTAGGCC
>chr2	64237216	64237501
AGGATCTGAAGAATTAATTTATCAACATCAAATTTGTATTAAAAAAACGAATTATCTGTGACTTACATTTGAAAATAGATTTTATGCCCCCCAAGATCTTTATAAATTGTAGTCATATATTTTTGCTCTGTATTTGACTTACTAAGCAAGAGCTGGACTGAAGAACATTATCAGGGATACTACAAGAAATGCATAAGATGAAGATCATATTCTCCAAATACTAGCATCACAATTACCTTTTCCAACCTCTAACCTCTACTACTATTCTCTTTGACGATGACAACAG
>chr2	78996018	78996292
ATCCCTATCTCTCATCTTGAATTATCTAGTCTTCTCTATGAGCCCATTTGATCAAACTGTCATCAGTTTCTGCCCAATATAATCTAGACATATTCACTCATTTGATAAGCATTTACTGATCCAGGAAACCTACTAGGTGCTAAGGAACCAGAGCAGTGTGAGCCTTCTGGTGCTGGCTAAGGAAGTAGGCAGCTGTCATGAAATGCATATACATATGGATATTTCCGTTGTATAACCTATCCTCAGAACTCTCCAGAGTTACATCTCTGTGAAAG
>chr2	205552641	205552915
TGGCACAAGAACAGAACAATGGAGTAGAATAGAAATTATAGCAATAGCCCCTCACAGATATAATCATTTGGCTTACATCATATTTGGTATTGCTGGTCAATTCAATATCTATATAGAAAAAAATTTAATATCCCTACCTCACACTATATACAAAAATCAGTGCTAGACAGATTATAGATCTAAAGGTAAATTAATAACAAAACAAGCAAAAAACAATGAGAGACAATGTATAAGACTATCTTCATAACTTTGGTGTTAGGCTTGTTTCTAAAACA
>chr2	166055717	166056001
ACTAAAGAGCTTCTGCACAGCAAAAGAAACTACCATCAGAGTGAACAGGCAACCTACAACATGGGAGAAAATTTTCGCAACCTACTCGTCTGACAAAGGGCTAATATCCAGAATCTACAATGAACTCAAACAAATTTACAAGAAAAAAACAAACAACCCCATCAAAAAGTGGGCGAAGGACATGAACAGACACTTCTCAAAAGAAGACATTTATGCAGCCAAAAAACACATGAAAAAATGCTCATCATCACTGGCCATCAGAGAAATGCAAATCAAAACCACTAT
>chr2	45823805	45824089
AAGATGAATAAGTTCTGGAAACCTAATGTACAGCATAATGACTGCAGTTAATAATAATGTGTTGTATTCTTGAAATTTGCCAAGAGGGTGGATCTTAACTATACTCACCATACAAAAAAGTAGGTGAGGTGAATATGATAATTAGCTTGATTGTGGTAATTACTTCACAATGTGCACTTATATCAAAACATCGCGGTGTACACCTTGAATGTAAACACTTTTTGTCAATTATACCTCAATAAAGTTGAAGAAAAATAGCCAGGAGCCACCTGATGGAAGTCTTTC
>chr2	78167535	78167804
GTACATAGGTATTTTGCCCAATGACTGGCATTTAGTCACTGCCCACTTAATGTTAGCAGATGTAGAAGTCTTTTAGCCTTAGAAATCGGAAGGATATTTATTGTTTCTATTTGCTGCAATGCACTTTTTCCCCTCAACATATGCAGAAATTTATTTCCAAAATGAAGGGAGATAAGGAGGGAAGGGGAAGGTAGTGGTACTAACCAAAGTCATCAAACCCAAGCTGCAACAAGAACAAGTCACTTTGGTTCCTGGAGCCAAACTTGAAGA
>chr2	210873038	210873307
CACTGAGAAGTCATTAGTCAAATATTATTTTTCATCTTTCTAAGGGACATGTGAAACTGAACTATTCTTGTTACTGGCTTCAGGCTTTCATGGACAGACTGCTCAGCAGGCTCACTATTACCCTGGTCAGATGCCGAAGTAGAAATAGGATTTTATGGGCTGTAATAGAATCACTGTGACATTAACACTTTTGGTGATTTAAAGGCAGAGACCAGAAAGACACTATTTTATTACCCCAGATTTTTAACCCAAAGTTTAGTTATTCTCTTG
>chr2	56605933	56606555
GGGATTCCAGTAAGGAAGCAATTATGGTGTCCTGATGGCCTGAAATAATGGAAAGAGCAGTAGGACAAGAAAGGAGGAGATAAGTAGTGCAAGAGTTATTACAGAAGTAAAACTTACAGGTCTTTCATAAGCAATGGTAAGCATTAAGAAATAATTTTTGGAAGCTGAAGTATTAGAGAATGGAGAAAGAAATCAGAGCTTTATGCTTTTATAATATTTCAGGCAATTTCTAGTTGTTTACATATATTCAATCATTCAAAACTATTTACTGAGAACCTGCTATGAGCATAACACTGTTTTATGTGGTCAGAATATATTAATGGACAAAGCAAAGATTCCTGTCCATACTGAACTTACATTTTGAGAGATGAAGGTGATGATGATAAACAAAAATAATCATAATAACAGATGCAGAGTACATCATGCATTTGAAGTCAAAGTGATTACTAGTCTCAAAGTGATTACTAGTCTCTGTTTTCTTTCTAGATTTACTTCTATCTTTCTCTTTCCTGCCCAGAGCTCTGGGAGTCTGACTTTTACAGATTAATCAATGGGTTCTGTTGCCTTCTGGCCTCCAGCTGCGTTCAACTAATGGGAGATACTAAAAGGAAATCAGAGTTTTG
>chr2	146250410	146251032
ACTTCTTTTGGAAAAAAACAAACAAACAAAAAAACAAGTCCCATTTACTGGGTACCCTATTAGAATTTCTACGTTTAGTAAACAATGCTAGTCTAATAGGGGAAGTATTGTTACTTCAACCTCTTGTCCCAGAGATTTCTTCCATTGAGATAACAAACTTCGGGAAAATATTTCGCAGACCAACACTACAATAAACCAAGAAAACCAATAATAGATAAACTGCTAATTTGTAAGTTTAAGAGGGATTAGGGGATGAAGGTGGGAGATGAAAGAGACCAAGTCTAGGGAGGAGCAGAGTGAGCCATACATCTTGGCAGAAGGGTAGAGCCTGTGGTAAGATACTGCCAGTTGAGAGTCTCCAGTCATGGAGGAGTCCGGGTGATTTTAAGAACAGGAGTGTCTAATTATTCAGCCTTAACTGGTTTGCAATTCTCTCACATAAATTCCCCCTGCAGTCCTCATTCTTAAAGAAAAGCCTTCTAAGCCAGCATTTTGTGTCAATAGAATTTGGAAGAATAACTCAGTTTAGGTACTCCCTGAGGCAAAGCCCATGTGGAAAAATAACTTGTGTCCAGGTAGTTAATTTATTTTAGATAAATAAATTCTGATTCTAAGAAGCAGAG
>chr2	99241199	99241499
AAAAACATGTTATAAACTACAGTGCTTCATAGAGATGCCAGTTACTATCATGATGGGTTTGCACTCAAGTCCTGATGGCTTAGCTTCTTGTTGATTTATTCATTTGTTTGTTTATCCATGCACTCAGGAAAAATAAACAGCTGAATTATAGGACAGGAAGTAGGAGGTGAAGTCTCTCTCCAGCCATGAAGAAAACTTGGCAGGACAAGCAAGAGCTATTCATTGTCAGGACTCTGTAGCCTGCCTGGTAGGAGTGGAGGAAGGATAAGTTCAGAAACAGCCACACAAGCAGCTGCAGCCC
>chr2	123324622	123324922
TATATAAAAGACTGTATGGTGAGAGACAAATTGTGAAGTCATTAGTACTGAGGTGATAATTTCATATATAGAAACAGCTGATGGAAGAAGTTTAAAGTAACAAGAAAAAAAGCATTGAAAAGGGAATCCTGAGTGCTCCAGGCATTTATGGGACAAGCAGAAGAAGGGTAATCTTTGATAGATGATGAGAAGGAGCCAGTCTGTCATCCCACTGAATTGTGGCTGCCTTGAGGAAAACATAGAATCTGAATTATGGAAGACTGCTGAAAAAGTATTAATTGCACATAAATGAATGCATGGG
>chr2	182688614	182689191
GCAACAAATTTCTCCCTACAGTCTTAGATCAAGAAGAATTGTGAGTAATGTAAGTTTTCAGATGAAATTAAAGTATTTAAATATTATTACAAGTGATAAAATATTTTTGCAATCCATGAAGTCCAAGGACGTCACTGTTTGCCAAATAGCATTCTGAGGCTTGCTGACAGCCGTACATGCAAACTTACACATTTCTTGAGACTCTTTGTTTTATAGCAAACATGAGGAATGACTTCCTTTCATTTATCAATTCTTACTAGAGTGTTTTTTAGTAATACTTAAAAAATCTAATAAACTAATTTTATAAGGTACAAAAAAGTGTAAAATTGCCCACGTTAACTATCACTATATGCAGAAAGTTTCAGCTACTCTGATATCTTAACAGAATAGACTCGAGGGAAATGAAAGATAATTTTGTAGATTGAGTGTGGTTGTTGTAATTGTCTTCTGATTTATACTCTAAATTTGAAATAATTTTGAAAAAAATCTAAAGATAGATTATTGTGGAACTGCCAAATGCATATACCAAACTGTTACTTCATTAATTCAATCAATGATTTAGACAATAAATATTAATG
>chr2	59107901	59108478
TAGCTAGAGCATACACTTCATCTCTTTCTTTCTGGGTGACCTATCTTGTTGCCTCAGTTTACAAATTGTATCATTCCATCTAGAAATGAAATCTGGCCAGGTTTTAGTGAACTCCCCTCACAGCCTGTGTGTTCAGTCCGATCTTCACACATGGTACATATTTTTAAATCACCAGTTATTCAGCATTGAGGGTTCCTTGAGGTGTCTCAACTAAGTGAGGTGTGGAAGGGCAAAATTGTAACTTGGTGTGGTGGATGTTTAATAAGTGGTAAACCGCAGCATTCTCCATTTGAAAGCTAATTAAGGCCACTAGCTGACCGTGCTTGTGCAGAAAACATATTCATGGTTTAGCCATGGAAACAGTCATAACAGCGCTCAGCTAAAAATAATGGGCTTAAGAGACATTTTCACTGATCACTCCTCAATGCTTATTTATTTATTTATTTTAAATATAAGAGTTGTCACATTTTTTAGGAAATACTCAGCAGCACTAGCTCATTTTGAGACTTCAAAGTTTTACTTGTGCCACCATAGATACTAATATGAGGAGGGATGTTAGGGCACAACCGTGAGACCAA
>chr2	205858651	205858937
GTTTGGTGCTGCTCATATTCCAAGGATCTATTTCAGCCTAGAGTCATCATTTTCTCCTCTGACTTCTGCCACTCCCTCTGTATCTTGCCACATCCCACCTTGTTTGGGATGCTTTTGAGTTTTGCATTTTGACCTTCATGTAGATTGCTTGTTCCTTGAGAGCAGGTGTTCACAAAGAGATACCCATATTGTCTTTTGATGAGCTGAGTCCACATCCTGCAGATGTGGAGGAAAAGATCCTCCTTTTTAATTAGTAGCAACATATTACGTGTATATAGAGTACACTG
>chr2	64239857	64240143
CTCGCAGTTCTATGTGGTAAAAATCCCAATTACCTTGAGATCTTTATCCAGCAATCAAAATAGGACTCACTAACCCAGAAGTCAAAGTAAAACCTCTGAGCTGCTTTAAAAAAAAAAAAAAAGAAAAGGTTTAAAAAGCTATATACTGAAGCTCAGAAACTTGATTAATAGAAAAATTTATTATGTTTTAAACTCATTGAAAGAAACCTGATTATTTCATTCCTCGGGCCATAGAAGATTAGAAACAACAAAAATTTTCCATTCATTACAGATTCTAACATCTATTG
>chr2	457561	457856
TCGAGATTTGTAAGTGACGCCTGTCCAGACAACGTATTATTCCATGCAGTTTCCACATCACGTGGGCTTTTATTTGGTTCAGCAGTGGCCACAGTAAGCCCTGCCCTGGGGCATTAGCTGGTGCCCTTGTACGCGCACAAACCAAGCATTTTATTGCATAATCCAAAATGATGTAGCCTGTGGCCTGTCGGGAGGCGCTCCCTTCTTGTGGAGGAAGGAAGGTCAAGAAGGAGCTCCCGGCAGACCAGGGTTCGCTGCGCCCAGAGACCTGCCCAGAGACCTGCTGCACGCCGGGG
>chr2	125750945	125751240
TTATAGATTAACAGCATCCCAAGGCAGAAGAATTTTTCTTAGTACAGAACAAAATGGAGTCTCCCATGTCTACTTCTTTCTACACAGACATAGTAACAATCTGATCTCTCTTTCTTTTCCCCACATTTCCCCCTTTTCTATTCGACAAAACCAACATCGTCATCATGGCCCGTTCCCAATGAGCTGTTGGGTACACCTCCCAGATGGGGTGGCGGCCGGGCAGAGGGGCTCCTCACTTCCCAGATGGGGCGGCTGCCGGGCAGAGGGGCTCCTCACTTCTCGGATGGGGCGGCCGG
>chr2	229677212	229677486
CAGCACATGTCTTTGTGGGGTAAGTATGAATTAGCCTGACAAAGCCACACTGTAAATGTCAATGTTTTCAGGAAATGTTTACTATGAACAGCATATTGAACAATGCAATTGAAAACAGATTAAGAATTGACTTTGTGGTAGAAAATTATAGAGGGATGTTAAGCTGATTTTGAATAACCAACTATATGTTTTATCTAATTTTTAAAAATACAAATGTGTACTCCTATTAGTTTGAGCACATATAGTGAGTATTGGCTGTTTCACTCATTAGGAAT
>chr2	62716465	62716739
ACTTTAACACCTCACTGTCAATATTAGATCAATGAGACAGAAAATTAACAAGGATATTCAGGACTTGAACTCAGCTCTGGACCAAGCAGACCTAATCGACATCTATAGAACTCTCCATCCCAAATCAACAGAATATACATTCTTATCAGCACCACATAACACTTACTCTAAAATTGACCACACAACTGGAAGTAATACACTCCTCAGCAAATGCAAAAGAATGGAAATCATAACAAACAGTCTCTCGGACCACACTGCAATCAAATTAGAATTCA
>chr2	106501143	106501508
GAGGATTAATTACGGCAGCTTTGATAGGAGGACATTATTTAGGAGTTACAAAGCAATCAGTCAGTTGAGAATTGCACAGTAGGTAGGGCATAAGATGTAAAGACATAGCTGAAAATACTGAAAGAGAAGGAGCAATAGCTCAGCAATATTAATCCTCATTTAGGAGTCCAGTTTTTCATTAGATGAAAAAGTGATAGGTTCTGAGCCCTGGAAGATGAACTTTCTTTACTTAATCAACTCATATTGGTTTCAGAATGTTGATTTGTTAGAGGAATACCGAGTAGTATAAATTATAATACCAACTATTCTCTGTAAGGCAAACCAATATTATTTTCTAGAAAAAATGAGAAGTTAAAATTAATTAAT
>chr2	151380742	151381107
TCCCTTTCAGAAGCCTATTGAGAAGCCTTGTAAAATGTCTTCTAGTTAGTTTGTGTCCCTCCCAGGAACATAACATTTTCATAACTTTCCAGAAAATATTTTGAGATATCTTTGGGTTTTATTTTCCACCCTTTATTTCTGTTTTCTTTTGCCTTACTCTTTATCAGGCACAGGGCCCTGTACCCATTGCCTTGGGAGACTCTTGTGATAAGATGTAAAAGAGAAGGAACCTAAGAGTCTCTAAATGAGCCTAACAGATGTATTATCTATGCCATGGAATCACCTCCAGCTAGTAAGGGCAGGCTGGAAAGGATTCCGTGATACAGATAACATGCCCAGGAGGTTGGGGTCAGGGATGAAGGCTGG
>chr2	89575048	89575327
TTTTCCTAGATGGTGTTGGACTGAACAGATTTGAGTTTTTTCACCTTTTGGGTAGAGGTGAGCATGCTGCTATATGCAAAGGGAATGTCTGCATTCTGTTAGGTGTTATCACATTGCTGTTGATATCATGAATACCAGAGGGTTCAAGTGTAAGAAGATATGTACTCATGACAGAAAGCCACAGGGTGGATGGGAGCAGAAATAGCACCTGGAGTCATGTAAACAGAGGGGTCTGCATGAGACTGAAATGGGGATGCAACCAGCACAGGGAGGGCTGCAC
>chr2	219268239	219268518
TGGAGTGCCATGGCGCGATCTCGGCTCACCGCAACCTCTGCCTCCTGGGTTCAAGCGATTCTCCTGCCTCAGCCTCCCGAGTAGCTGGGATTACAGGCATGCACCACCATGCCCAGCTAATTTTTGTATTTTTAGTAGAGACAGGGTTTCTCCATGTTGGTCAGGCTGGTCTCGAACTCCTGACCTCACATGTGATCCGCCCACCTCGGCCTCTCAAAGTGCTGGGATTATAGGTGTGAGCCACCATGTCCAGTCTTTTTTTTTTTTTTTTTTTTTTTTG
>chr2	63625305	63625609
GGCAGAGTAGGCTCTTTTGCCTGTTCTTCACTCAGAATCATATTTTAAAAGCTGTATATAAGGAAAGGTATGCTACTATTAGTTTCCTCAATAGTTATTAGATTTTTTAAAATTAATGTTCCTGTTACAGTGTTGAGCAATAACTTTTTTAAATGTGCATCTGTGAATGATAAATTACCATATTATATGAAATTTAAAATATTAACCTGAGACTTATTTAATAATGTACCTGATTATTACTAATCATTATTGCAGTTCTACATTTTAATCAGGCATAAGTGATAAACTATTCATGTGAATTACTA
>chr2	188172955	188173259
TTTGTCCCACTGAATACTTACGCTGGCAAACACTTGTATCTTAAACTAACCAAACAAAAACTATCACCTCACAGTTTACAAGAGACTGCAATAAAATTCACAGTACATGCTAGAGTTTATATGACAGAGTTATATAGAAAATTTGAGCTCATTTTAAAGACTAAATATTTTGAAATGGACAAAAAGGAAAATCAAAATTATATGAATTATTGTGTTGTTAACCTCAGTAATGTAGATTCAAAAGTAGTCGTGAAATGTCCCTTTTCCCTTTTGTAATAAAATCACACTGATAAAATTCTGGTCTA
>chr2	189028262	189028590
AAATTGTAAGTGAATATTCATGTTGAGTACATGATGTGGTGTGGCTGTGTCCCCACCCAAATCTCATCTTGAGTTGTAACTCCCACAATTCCCATGTGTCATGGGAATTATGGGGGCAGGACTTTCCTGAGCTGTTCTCATGATAGTGAATGAAACTGGAGATCTGATGGGTTTAAAAATGGGAGTTTCCCTGAACAAGCTCTGTTTGCCTGCTGCCATCCACACAGGATGTGACTTGTTCCTCCTTGCCTTCTGCCATGATTTTGAGGCCTCCCCAGCCATGTGGAACTGTGAGTCCAGTTAAACCTCTTTCTTTTGTAAATTGCCCA
>chr2	162811119	162811447
TTATCTTTTTATTTTATGGTGGGGAGATGAAAGAGAGATGTGTTTATTAACCAAAAGCCATGACAAATTATTTAAGGACAAGTTACAAGGGGAATAAGGATACAAGTGCAGTAAACATAAGCCTGATTTTATACTCTTTAAAGTAAAAATTTGCTTCTAGAGAGCCTAACAGCTCCTAACATCCTACCCATTTGATTCCTCAGATTCAATAAACATTTATTGTTTACTGTTATCTACAAAGTGATTTTAATGCATTATTTCATCTGATCCATACCAAAACTCATTTTGATGATTAGGAAACAGCCTAGAAAAACTGGATAACTTGCCCA
>chr2	21239405	21239707
CTATCATGAGAACAGCATGGGAAATACCTGACCCCATGATTCAATTACCTCCCACCAGGTCCCCCCAGTGAAATTGTGGGAATTATGGGAACTGAAATTCAAGATGAGATTTGAGTGGGGATGCAGCCAAACCATATTAGCCTCCTCTAATGGATTGCGGCCTGCCTTGCTGTTTGGAGTGTCAGGCCCAGCAATCACCCAGATGTGGGGTGGACCCCTGGGACATGGCCCCGGGTGGTCCTGGGCAGAGCCTCCCCTGAGGCACAGGAGCCTCACAGGGTGGCTGCGGTGACTGCACCGCTG
>chr2	34730413	34730715
GAAGGAAAGGGAAGGGCAGGAACTCCTATTCAAAATCAACCTCAGGTAAAAAAGATGTACTGTGGCCATGAGGAGGTTATTATACAAAAGCAAGGGTACAACTGGCAATTAACATTTGACATCATCAATTTTACTGGAATCTTTAAGGAAGTCTTGCACTTTTCTAAAGTAATTTCCAACCCTAAAATTCTGTAATTTATTTTATGTTTGTACATTTTGTACAAAAACAAAATAAATAATCAACTCTTTAATTCAAGGTTTACTATCTGTATTACATTTTGTTGCACTTTTTAAATGTATGAA
>chr2	85460067	85460339
AGACCTCGTGATCTGCCCGCCTCAGCCTCCCAGAGTGCTGGGATTACAGGTGTGAGCCACCGTGCCTGGCTGAAAACATTATTTTGAAGACTTGTAGCCAAGAAAAATTAGAATTCAGCCCAAACTGTAGAAAATTATTAAAATTGAAAAACATTAGGCAAGACTAGGATCTAATGACAGGTGTACTATAGTTTTTGAAACATAATTTTTCTTTCTCCAGTTTCCTGTTTTTACTAAAGACAAATCATGGTAGGACCGATTTGCTTTATAATA
>chr2	137842408	137842680
AAAAAGTGTTAATCATTATCTTAGGCATTTTTTTCAAGTCTTTTGGTTTCTCCTAGCCCTGTGAAAATTATATTATGAGTAAGGAGGGTAGTAGTTAAATTAATTCTGGCTTTCTCAGCTAGCTTACATTTAATTGTTTGTAAAGATCATGTATCAATGCAGTTTACTTCAACAGAAGCTCATCTTTTCAGTGATACTATATTCCAGTATCTGGGTAATTTTAGACATATTTTTATTATGCTAATTTAGAAAATCAGAATTGAAGATTATACA
>chr2	35230121	35230434
CCATTATATTCTCAAAGTTATCTCAGAACCTTCACAATGAGCCACTATTTCAATGTTCTGGAAGTTCTAGTTATTCCATACTATTCTTAAATATGGTGTTTGAATTACTAATATAACATGACAAATCCTGTTATAATTTCTGTCCCTCAGAAGTGATCATAATGTAGTTTCTCTCTTGTAAGATATATTTATAAGTAAACTAGATTATATGTTTGACTTGAATATGGAAATGAATAGGAAGTATGAAGGACAGCCAATTTTGTATCAATTATATTGTTTCTTGGTTCACAGGATAGATGATGAAACACGCCGAA
>chr2	43172056	43172369
CATGTCATCCTTGCACAGGGGCCATGCTAATCTTTTCTGTATTGTTCCAATTTTAGTATACGTGCTGCTGAAGCGAGCACTGAGGCACACTCTTGAAATACTTAGAGGGCCTTTGTCTATTCAAAATATTTTATGAAGCCTTAGATATTTCTGAGATTTTAACAAAGGTTCTTATAGTCCCACTCTGGGTTTTATCTTTGTCCTGAAGCCCTTTCATACTTTGAGAATCTTTTGCCATCTGGGAGGCTGAGAATGAAAAGCAGATTTATTTTCAAATCCAGCAAGCCCCTGGCTCTTGTATATGTTTTATAAAT
>chr2	29820897	29821185
AGGCTCATTCACTCACATATCTGGTGGGTGATTCTGACTTTTTTTTAATTAACTGACTTTTCTGGGAAATTATTTTATTGATTGATTGATTGAGACAGAGTCTCTCTCTGTCACCCAGGCCAGAGTGCAGTGTTTCAATCACAGCTCATGGCAGCCTCGACCTTCTGAGCTGATGCTGACTCTTGGCTGGGATCTCACCTGGGGCTTTAGCCGGAACATCATCTGTAAGAGGCCTTTCCATGTGGCCACTTGGCTTTTTTACAACACGGTTTCAAGATGGGGGGTACCG
>chr2	172691679	172691967
GAATATAGAATTTATTGTCTACGGGTTCATCTGGATTCAAACAAACCTGGGTCCAGTGACTGAGATGATGTCATCAGGATACAGACACTTTCTCTTTGGCTTTCTGCCACTATCTTTCCTCAAGTTTTCAGTAGCAGCTTCCTTACTTTCTTTTGAATTTGAATTTTCATTGGTAGTGTCTTCAATGTCCAGAATTCTACTTACAGTCTACTCAAAGCAATTTAGACACTTTCTAAATGCTTCTCCAAATCCTGGTAGCCTGTACCTACTTGCTACATTTGACTATAAT
>chr2	108868795	108869064
GGTTTTATCCATGTTGCTGCAAATGACATGACTTCATTCTTTTTGTGGCTGAATAGTGTTTCATTGTGTATATGTACCACATTTCCTTTATCCATTCGTCCGCTGATGGGCACTTAGTTTGATTCCATATCTTTGCTATTGTGAATAGTGCTGCAATAAACATGGGGGTGATATATATCAGTATATCATATTGATTTCTTTTCCTTTGGGTAGATACCCAGTAGAGGGATTGCAGGATCCAGTGGTAATTCTAATTTTAGTTTTTTGAGA
>chr2	208868075	208868344
CCTCTGTATCTGCTTGTCTGTCTGCAGTATTTGGAGCAGGATTTGGCTTGTGACCTGACTTCTCTGATGGACCTAAGAACAGTTGATGATTTTTCTCTTTGTTCAGGTTTTAGTTGTTGAGATGGAGTGAAGATGCTCACGTGCTAGACCAGAAGTAGAAAGTTCTATTTTTTACTTTTGAATACTTAAGTGTTTTTCCTCAGAACAATCATGTTCTCTTACATAACAAATTTAGGAAATTGTAACAGTGGTACATTTCTATTATGTAAT
>chr2	211803784	211804072
GCTGGGATGACCATGGTGTGTCTCTTTCACACTCTCAGGGCCCTCCATACTGAGCTACCGTAGTGCCTAATGCACCATTTCCCTCCTTCTACCCTGTACCGCAGCTCTCCTTGGATTAGGCGTACATTCTCCTTCTAGCACCCTCATCTCTTGTCCCTTTTATCTAATTCTTTCTCATTCTTAAGTTCTCATGTTAGAATCTGTAGCCCAGTATGTCTTTTTTCCCCAGTTTGATTAGGTGTCTCTCTTTGTGCATTCTTATCACATTTAAACTACTTGCTTCACTAAG
>chr2	153281532	153281820
GACAACTACTTTCTTTACCGATGAGTCCATTGTTCTATGTTTTAAATTAAAACCACCTAATTATCTCCTGCCAATTGTCCCAACAGTTCCCCCTGCAGACCACCCCGACGACTAATGAAAACAAATTTTGGCAGCCGCTGTTAAAGTCTTACAGTATCAAGCCCCTGCCTCCCCCTCCCAGCTAAAATCGGGCCTAAAGCTCCAAGACGCTCACCCCGCCCAAGAGCCAGCACCTTCACCACGCATCTGTCTAGGCCAAGCCCACGGGGAACTTCCAGGGTCTCACATC
>chr2	148795933	148796250
TTTTAAAATGCCATACTCTCTTTGAACCTTTCTCCAAGCTCTCCAATGGGAATTAAACTATTCCTTGTTTGGTTTTCTCATTCTCACTTTGCATTTATTTCACTGATAGCACATCTAACAATCTGCTTTATTGATCCACACAATTGTTGTGCATGTACTCTACGCTAGACTCCATAATATGACCTCTAGTTCTTCCTCGCTCTGGAGAAGCTCATAGGCTAGCCGAGAAGGCAGATACATAAGCAAATTTCTACAGTGTAAAGTGATATGTATTCATAAAGGTATACAACACTGATGGTAATCGGATTGACCTGAGAA
>chr2	97112450	97112767
GGTGGGGCTGCTTTGCGGCAGCATTTGCATGCAAACACTGAGGTCTAAGGGGCCAGAGGTCTCAAGGCAGGTTTCTGGGGGACAGGCCTGGCCCCTGAGCCATGCAGACACAGTCCCTGTGGTGAGCGCACTCATGGCGCATCTTCCATGGCCCAGGTTCTGCAGCAGACGCCGAGCCCTGCAGGCCCCAGGCTCCACCTATCCCCTACTTTTGCCAGCCAGGACAATCAGGAAAAACTAGAACAGTTCATCCGGCAGTTCATTTGTAGCTAGAACTGTGAGGAGGAGCCTGTGCTGAGACTTCTCAGCCCCAGAACA
>chr2	95446261	95446585
GGTTCCATATGAACTAGGAGATACCCACACAAAGGCTTGGATTTCCCAATACATAACTACCCCTGAACACTCCTTCTTTCCCTCGTCTCTCTGCTGAGACCTCTAGACCCTAAGGATCCACCCAGGACAACCTCTCCAAAGGTACCCTGATATGCTTTTCTTCCAGGCAGCATTTCCACAGAGCTGTGGGTGAAAGTCACAGGATGAAAATGTGCCATGGGACTGTATCTCCCACCAACACACTGCAGGCAAGGGGCACACAGAGTGCCCCCTCTGCCCATCCCAGGAATGGCCATCTAAGAATGATGCAATCTTTTCTAAAAAG
>chr2	175681656	175681980
CAGCTCATTGAGAACGGGCCATGATGACGATGGCGGTTTTGCGGAATAGAAAAGGGGGAAAGGTGGGGAAAAGATAGAGAAATCAGATTGTTGCTGTATCTGTGTAGAAAGTAGACATGGGAGACTTCACTTAGTTCTGTACTAAGAAAAATTCCTCTGCCTTGGGATGCTGTTGATCTATGACCTTACCCCCAATCATGTGCTCTCTGAAACTTGTGCTGTGTCCACTCAGGGTTAAATGGATTAAGGGCGGTGCAAGATGTGCTTTGTTAAACAGATGCATGAAGGCAGCATGCTCGTTAAGAGTCATCACCACTCCCTAATC
>chr2	221400300	221400614
TGTCTCTGGTTTACAAACCACCCAGTTTACAGTATTTTGCTAGAGCAGACTGAATGGATTAATAGTTCACTATGCCATCTCTGCTCCTTCCTTACTGTCCACCATCAAAATCCTTAAAATTCACTTGAAGTTTTTTGGATTCTATGTATTATCTTGGAAACAAATAGAATTTTTATAATATTCACGTTTTGTCTTTGGGAATATGACCTGTCTCTCCAAATCTTCAAATCTTCTTTGACATTGTGTTTCAGTTTTATAGTTTTGTTCATATAGGTCTAGGTCCAATTTGGGGCTGTTATTGGATTTTTATCCATT
>chr2	51140231	51140545
AACATCAGATAAATAGACTTGAAGTGAAAAACTCTTACAGAGAAAGACAGTAAATATTGATAAAATAATAAATTTATCAGGAAGATATAACAATAATAAGCACACACATTCGGCAACAGAGCTCCCATAACATATGAAGTAAATATTGACATATTTGAAGGAAGATATAATTCAACAATAATGGTTGGAGACTTCAGTTGCTCACTTTCAATAATGGATAGAAGATCTAGGTAAAAGATAACTAAGGAAATAGAGGATTTGAACAACACCTTAATCCAACTATGCCTAAACAGACGCATGTAGACTACTTCACCC
>chr2	148130706	148130998
TTACTTAGTGCCCGCTAGGCACTGTGCTAAGAGTTTTACATACATATAATTCTCACAGGCCCAAGAGGTAGTTATCATAAATAAAGAACCCAGCCAGCCAACAACACAGTCAGGATTTGAATCCAGGTCTGCCTGGTTGCACAGTCACACATCTAAGCCCTGAGTTACATTTCCTACACAGGATATCAGATATATTACTCCTGCTAGAGCCTTGATTCCCTTATAATTTCTTCTTTAAATTAGATATTTAGGTGTTTGTGTAATGAATTGCAAAAACAGCCAAAAATTTTCCC
>chr2	38188145	38188437
GGCTCATTGCAACCTCCACCTCCCAGGTTCAAGCGATTCTCCTGCCTCAGCCTCCCAAGTAGCTGGGATTACAGGAATGCACCACCGTGCCCAGTTAATTTTGTATTTTAGTAGAGACGGGGCTTCACCATGTTGGTCAGGCTGGTCTTGAACTCCTGACCTCGTGATCCGCCTGCTTCGGCCTCCCAAAGTGCTGAGATTACAGGTGTGAGCCACCGCGCCCAGCCCATCTTCCTTTTCTCAGTGCCAGCCACGTGTACATTAAGGAACAGACAACATGGCGCGGGTCAAGT
>chr2	231625880	231626167
CGAGCTCGAGTCTTGACGGGAGAACGGAGCCCTTCTAAAACCCGGGGATTTGAATGCCTGCAGGATGCGCGGTGCGCTAGGGGCGGTCACAGCTTCCTCCGGAGCGCCCGCCTCCTAGAAGGCCTTGCGCCCACTAGCGGGCGCCGCGGGGAGATGCTCTGGGCAGCTCGGAAACCACGGTGGCCTCGCCGGGAAAGAGAGCGCCTAACCCAGGGCCAGGCACCGCCACGATTTCCTTCACCCTGACACGGCCCCCAGCCCAGCCGATACCTGTGTGAGGCCACAGCT
>chr2	210585338	210585625
GCAGGGACTGTATCAGGAGTTATTCTTCATCATCATGCATTTGCAATAAATATCCTTGATGAAGCAGTAGAAATTAATAAATCTTGGTCCCTGAATACATGCCTTTTTAATATTTTGTGTGGCAAAGTAGGAAGTGCATATAAAGTGCTTGTGCTGCATTGCTGCATACTGGAACATAATGGTTTTCTCAAGGAAAACCACTTGCACCATAGAGGTGTGATCTGAACTAGCTGCTTTCCTCCAGAACACTATGTTTGTTTGAAAGAACAACTGACAGATCAACTATGG
>chr2	51873791	51874062
TGCAATAATGTCTTCCCAATCGTCCCTTAAAGTCTTAACTCATTGCATCATTAACTCAACATTTCAAATTCCAAAGTCTCATCTAACACAAGGCAAGTTCCTCCCAACTGTGGGCCTATAAAATCAAAAAACATCAGTTTATTCAGAGATACAACAGGTTGTAGGCATTGGGTTAAACATTACCCTTCAAAAAAGGCGAAATCAGCCAAAAGAAAGGGGCTATGGCCTCACACATATTTGAAAACCAGCAGGACAGTCATTAAATATTAAAA
>chr2	142865937	142866208
GAATTCAAATTAATATTTGATTAAATTTCATAACACAGCATGAAGCTATAACTGGAATGAACAGTTTGATGAAATTAAAATTACTTAGTAATAGATATTAAGCTAAGTAACTATTAAATTGCTTATTTCTTAGGCTGTAATAGCAAGTATCAAAGGAATAGTATAGATTTTCCACAAATGCAAACCTGGTAGACTTCCAGAGATTTAGGGCTCTGTGGTTTACCAATTCTTGATCTTAATTTATATCGCCTATAGCTCTTCAGACCTGTGAT
>chr2	13805332	13805614
TGAAACAGAAAATCAACAAGGATATTCAGTTCTTGAACTCAGCTGTGGATCAAGCAGACCTATAGACGTCTACAGAACTCTTCACCCCAAGTCAACAAAATACACATTCTTCTCAGCACCACATCACACTTATTCTAAGGAAGTAAAGCACTCCTCAGCAACTGCAAAAGAACTGAAATAATAACAAACAGTCTCTCAGACCACACTGTGATCAAATTAGAACTGAGGATTAAGAAACTCATGCAAAACTGCACAACTACATGGAAACAGAACAACCTGCTCC
>chr2	232367679	232367961
AAAACTTGCTATGTCGGACTTGCTAGATTTTTTGTTGTTGTTGTTGTTGAGACGGAGTCTCACTCTGTCGCCCAGGCTGGAATGCAGTGGTGTGATCTCAGCTCACTGCAACCTCTGCCTCCCAGATTCGAGCGATTCCCCTACTCAGCCCCAAGTAGCTGGGATTACAGGCGTGGACCACCCCGCCCGGCTAATTTTTTTTTTTTTTTTTTGAGACAGAGTGTTGCTCTGTTGCCTGCGCTGGAGTGCAGTGGCGCAACCTGGGCTTACTGCAACCTCCACC
>chr2	125035717	125035978
CCTGTCAGCACAATTGTATATTTGCTGTGCTGAGCAGAAAATTTCTAATATGTCTGAACATATGCAGGAATATTAGTTTCTGGGATTTGAAACAATCATTGCTGGAGGCTTTCCTACTTATATAGGGCAGTCAGAGTAAATCATCTTACTTTTGCTTGCCTCAGATTCTTAGTGGCTTCACAATGAACCCATTTGTTGTATTATATACCACTTCTGTAACTTCATTGCTTGCACCCTCTCTCTTTTTAAATTCGCGGAATTT
>chr2	106508318	106508579
ATACAGCAATTATTTTTCTTTTTATTATGGAAAAGTACACATGACATGAAATTGATCATTTTAAGCATTTTAAAGTGAACAGTTCATGGCATTTAGTGCAGTGATAGACTGTGCAGCCATTGCCATTATAGATAGTGTTCTACCACGTTTTCGTCACCCCCAAAGGAAACCCTGGACTCATTAAACAGTTTACTTTCCATCCCCTCCTCTCCCCTGTCCCTAGCAACCACTAATTTGCTTTCTGTCTCTGTGAATTTACCTA
>chr2	83292629	83292922
GTGATAAATAGAAAATAGATAGATACCTAGACAGATAGATTTATTTTCCTCATCTTCTTCTTCAATAATTCCCACTAAGTACCTTCCTGCCTACCTAATTTGTCTTAATGACAGTGCCTATAATTTTGGTAATTAGCATAAACTTTTTGAATTTGTATGGAATTTTTTTTCCACAATTATCTGAATTATTAATGGGTAATGATAATTTCTTAAGCTTCCTTGTATCCTGAGGATTATATATCCTTCCAGTCACATTTCCAGAAGTAATTAGGCAATGTTATAATTTCATAAGAA
>chr2	27566274	27566567
AAGACCAAGCCCCGCCCACAAGCCTTCAGCCAGCCCCAGGTCCTACGTCATAGCGGTCCGTCTCGCTCTTCGATGTACCTGACTTTCTGAGTGCACTCTCTTAATCCTCACAACTCTGGAGGGAAGCAGGGCGGTTTCCATGATAGGCCTTCTGCAGTTGACGGAATTGTACCCAAATAGGTTACATGATTTGCACGGGATCGCAAGGCTAATAACGATAGCTAACGATGAATACTCAGTATGTGTCTGCCAGGTACTGTGTAAAGTATTGTACGTGCATTTATATCATTTAAT
>chr2	150342851	150343141
CAAGCTGAGGGAACAGGAGGTGCAACGGTGAGGGTGTGTTGGTATGTCTAAGGACAAGCGAGGAGGCCAGTGACAATGGAGCAGACAGAGGAAGGAATAAAGTGGTGGAAGCTGAAGCAGGTGGGGTTGGGTGGAACCCATGCTCTGAGATTGAGCAGGGCTTTTTCAGCCATTGTAAAACCAGTGAGGTTTTACTGTCAATGAAATAAACAGTGTTGGGGGGCTTTGAGTGGAGCAGTGATGAGTTATGACTTGAATTCGTAAAGATTTTTTCTGGCTGCTGGATGGTAA
>chr2	148866295	148866585
TATGGTTTTTGATTGGCTTTTATTAGCAAAAATAAACTGGGGAACTGCCAAATACTCTATTTCTTTATGATATTATAGATCAGTGTTTTTCAATTTGTTGTGTCTAGACTTTCACTTCTGTAAAAATTACCTGGAGTTGCTTGTTAAAAATACAGATGCCAAAATGCTACCCTAGTCTTCTCAATCTGATATCTTCAGTTTGGCCTGGAGTTCTGAATTTTCACGCACAATGCTGATGATTCTTAGGCTACTGTTTGAGAGCCACTTATGTACACCATAGCCTGAGTAAGG
>chr2	140376402	140376686
TCATGGTAACTCATCTTCCTCTCTTCAAAAGTACTGGGATGTTTCAGAGGCTGCTCTGTGGAAGAGGAAATATCTTAAGCTGTGAAGTTGCAGGGGGCAGGTCTAGGATCAATAGATAGTTGTTACAGGGAAAGACATTTTGACTTAATGTAAAAAATAAATTTTTATCAAGTTGGAAAATAAGCTTCCTTAAGAGTTGTGGCTGCCATATTAATGAAGAAGCACTTCTAGAGACAGGGAAACTATTGATTGTTAAAGTTACAGAAAATGGGACAGCAAGCCTTT
>chr2	21853556	21853840
CCCTCAGGCCACATCCCAGTCATTACATCACCTGAAGGTAGTCATTCAGACTACTATTACCATAGATTACTTTCCTTGTTTTTGAAGTTTATATAAAAGAAATCATACAGTATATAATTGTATCAGGCTTCTTTTATTTATTTTTTTTGTGCCATTCATCCATGGTATTGCTAGAGCAAGTTTGTAGTTTCATTGTTGGATAGTGTTTGATTGTATAACTCTCACAAAGCATTTTGATCCATTCTACTATTGATGGACATTCGAGTTTGTTTTTTTTTTTTTTCA
>chr2	89011824	89012103
AGAAAGTGGGAAAATACCAATTTCTGAATATTACCAAACGTTATCGTGTTAAAAATATAACAAAACCTGCTAATCCTAACATATACCCAACCTTTGTAGCCATGAGTAGGCCTCAATTTTCTTGCTGTTATGCTGACTAAATCTCATTGACAAATGCAGGAAACACAGGGAGGATCAGAATGCACTTTCCAGGTAGCTCTCTCTTCTGTCATGTCTAGTTGCTCAGAGAGCACTTTGATCACCTTCATTCTTCTGCTTGAGCCATGTGAAATAAGGCTGT
>chr2	137259133	137259412
GCCATGATCTGAGCTGGCATCCTCTGAGGTGTTAAACCATTGCTGCTCCTGGGTATTGTCAAGCCTTCCACTCACTGGCCTCTGCAACATATCCTAGTGCCCACGTGCTCTGTTGTCCTTAAGTCCACACTGCCCTTCACACTGCATCCTCTAGCACTGGGAGATCCATCAGGTCTGCTGCTTGCTCTGTCAAAACCTTGCCCTTCTTGTCACTAGGATGATGTTTGGCTGTTCCCCTTGCCCCCTCAGGTTAGAGCTGGTGAGGCAGTGTAGCCCCTCT
>chr2	13433135	13433401
AGCTAAGACATGCCACAAGGACTTCGTGAGGGAATATTGGCAAAAACTGAATAATAGTGAAAGACTTTAAAGATTAAAAATACAAATTGTGTCATAGTATTAAGAAAAAATATAAATTTATTAAAAATAGGTACATGAAAAACATACACAGAATCATAGAATTTTAGCACATACCAAAATATACACAATAGCTTGCACATAGTCGGTACCAAATAATTGTTTAATAAAACAGATGAATTTATTTATTTTATTAGATTATATGGCTCT
>chr2	49991435	49991701
GAAAAGTGCTACCTCTTTCTCCAGGCCTGTAAGATAAAGGCAGTAGAAGGCAAGCTTCATAGTTGAGATAATAGACCAGAAAATACTGTCAGCAAAATATAAATCCTTTGCTGATCTTTTCCCATTGACTTTTGAATCATCTGTTGCTCAACTACATCAGAGAAATAAGATGTGAATATTAGTTAAAATGCCAATGCCAAGCCAATTGTATTGATTCACTTATTCAAAAAAAAATCTATTGACTAGCCACTCTGTGCTAAACATTGC
>chr2	238274377	238274650
CAGAGTAAGAACATTTCCTGTGACTGTAGGGTGAGAGGCCCTGGGATCTGTAATTCTACACTAGGCTGGAATCCCAGAAAAGCTTCAATGCTCAGGAAATGTATGAGCAGTGCCAGGATCCCCTGAAGGAGTGTGGGGCTTTTGAAGCAAGCTGCCCAGCGAGCCTCCCGCAGCACCTGCTGTCCCTTTGCCAGCAGTCAGGGCCCCTGCCCCACCAGTGTTGGTTGTGTTTCTGTTCTTTGAGGAGACCACATGATGATCTTCTGGTAGGAGC
>chr2	185367771	185368044
GGGGTGGAAAAAGAAATTCCATTCAAATGGACAACAAAAGTGAGCAGGCCTTTTCTAACAGGGAAATATCACAATCCTAAATATATATGCACCTAACATACTGGAGTTCCCAAATTTATAAAGCAATTGCTAATAGACCTAAGAAGTGAGATAGACAGCAACACAATAATAGTGGGGGACTTCAGTACTCCACTGACAGCCCTAGACAGGTCGTCAAGACAGAAAGTCAACCAAGAGACAATGGATTTAAACTATACCTTAGAACAAATGGATT
>chr2	238831910	238832443
AGGAGCAGGTGGGCTGGTTCTTGCAGGCCAACTCCTCGGGGAAGCTGACCCCCAGGCTGTCCTTTTCCATGGCAGGGACAGCTTTCTTCTCAGCTGGGGGATTAGTTTGCATTTCTGAAGGAATGGCAAAATTGTTCTTTCATTCATTTTTCTCCCACAGAAAACGCTGTGTATTTACAAAGCATTTTCGTTCTACCTGAAGACAGGGCTGGGGACTCAGAATCTGCTTCATGAGTATGGAAGCCTGGGGACAGCCTGGCATCTGGCAGCCCTGTGGGCACGAGCACCACAGTGCCGTCCACAGAGAGACCTGGGGGGGGAGCTGCTGCCCAGCCTGGTGTCTGCTTCTCTCTGGGGTCTAGGCTGTCCCCAGGGGTCAGGGACTCAGCAGTGGGAGACAGCAGTTCTCACTTGAACTCTTAAACTTTCAGGGCCAATGAGAGCCCACGTACTTTATGCTCCTCCTGGGCCAGGCCAGTGTTTTCAAGGTGATCCCTGCTAGTAACAATTATGATGACAACTGCCTGCTCACTG
>chr2	52683462	52683995
ACTTAGGGAATTAACATGGCTGTTTTGGGAAGATTTTAATCTGGATTTTTGGTTCCAGCATAACATCAGAATCTGACATTTTTTATGTGCTATACAACGATTTGGAGATTTTTTTTCTCCCGAAGTTCTTTAAAGGAAAACCAATAGGAAGGAGTACAGAGTTACTTTTTAGATGCCTGGTTGATTTCTTTCATCATAACCTTTAGGCCATCTCCAAGGATACACACTTGCTATGTAAAGTCCGAGTGATTTTTATGATCAAAAAGCCAAGTTTCCATCCAGAATTGACATATCTACACCCCATTGCCAATTTACTTTAGAAAATTGGAATATTAGAATTCATTAGGATTTCTTCAAAAAGAATTATTACCAAAGTCCTTTCAGAAAATATTCGATTATGGGTTGAAAATACACGAAAACAACAAATGTTTTGCAGGTTGTGTCTGAATACTTTAAATGCACAAGTGTCTTTGTTCAGCCTGATTTTGAAAGTTAGCTACAGGTAAAAATACACGTAATTGGCCAGGCGTGGTG
>chr2	54781683	54781990
TAGAACAGGAGGGAATACTTCCAAACTTATTCTACGAGGCCAATATTACTCTAATACTAGAACCAGACAAAGACACATCAGAAAAAGAAAACTATGGGCCAATATCACTGATGAATATAATTGCAAAAATCCTCAACAAGATAGCAAACTGAATTCAACAACACATTAAAAAGATGATTCATCATGACCAGGTGGGTTTCATTCTAGTGATGCAAGAATGGTTCAACATATGCAAATCAATCAATGTGATATAGCATATCAACAGAATGAAGTGTAAAAACCATGAGATCATTTCAATTGATGCTGAT
>chr2	31057139	31057446
TCGTGAAGTCCTATAGAAATACAAGGCATGGGCCGAGCGCGGTGGCTCACGCCTGTAATCCCAGCACTTTGGGAGGCCAAGGCAGGTGGATCACCTGAGGTCAGGAGTTCAAGACCAGCCTGGCCAACATGGCAAAACCCCGTCTCTACTAAGATTAGCTGGGCTTGGTGACAGGCATCTAAAATCCAAGCTACTCAGGAGGCTGAGGCAGGAGAACCGCTTGAACCTGGGGGCACCGTGGTTCGAGATTAGGCCACTTCACTCCAGCCTGGGCTAAAGAAATACAAGGCATGAAGAGTCTTACTCTA
>chr2	167339063	167339432
TTTATATTCTGCAACTTCCATTAATTTGTTAGTTTTAACACTTTTTTGGTGAAATCTTTAGGGTTTTCTATTTGTAAGATCATGTCATCTGCAAACAGGAACAATTTTCCTTCTTTCTTTCAAATTTGGATGCTTTTTGTTTCATTTCTTATTACTCTGGCTAATACTTCCAGTACAATGTTGACTAGAATTGGCAAGAGTGAACATCCTTGTCTTGTACCTGATCCTCAAGGAACAACTTTCAACTTTACATCATTGAGAATAATTTTAGCTGTGGGTCTGTCATATATGGCCTTTACTGTGTTGAGGTACATTCCTTCTACACTAATTTGTTGAGAGTTTCTGTGATGAAAAGATGTTACTTTTGTGA
>chr2	131846917	131847286
ATGAGGAAGGGATAGACTATATATTCTGTCAGGGGGCTGAGGATAAGGGTTAAGTCGTATTATGCCATAGCCGCCTAGTTTTAGGAGTCCTGCTGCAAGTACTATTGAACTGGCAATAGGAGTTTCTACATGGGCTTTAGGAAGTCATAGGTGAAGTCCGTATAGGGGTATTTTTAGCATAAAAGCCATTATACACACCATATAAAGTTGTTGGATCAGGAAATTAATAGTTGTTGGGTATTAAATGTTATTATGCTCAGTGAGCCTAGGATATTTTGGGTGTAAGTAAGTATAATAAGTAGGGGGAGAGATCCTACTAGTGTATAAAGTAAGAAATATGTGCTTGCATTGAGGCATTCTAGTTGGTTGC
>chr2	111893585	111893835
ATGACCTTCGAGGGAAAAGCTGGCGGTGGAGCCCAGAACTTCATTTTGCTGGGATGGTTCCCTGCCGTTATTCTCCTTTCTCACGAAAGGATCCTGCAGTCAATTTACGGCATTTGTAAATAAAGGCGGCTGTGTCAGCCTCCTGCCTGGAGAAAGGAAGGCAGCACCTTGAATGCTGAGAGTGTATCTCAGGCTTACTCTATACTTCCATTACAATATCTCAGAAGTTATAACAGATGAAGATGGGGCGA
>chr2	193122580	193122830
TCTTTATCCTGATTGGTGGCAATTGCCCTTATAGTTTACAACTTATAGAATTACAACCGAGTGTAAAATTAATCTCTTTGTTGAGATTCAATGTTTTCCTTACACAATTACTTTGCAAGAAGTAACATTTGAAATAAAATTTTTCTGGGCCTGTTCATCTTAGCTGTCATGTGCCCCAGTTTTAATTTTCCTAGTCTTTTTACATCCCTAACTCAGTTGACGCTCTTACAAATAATTCCACCTCCCCCAAA
>chr2	83235605	83235907
TTTATTTTATTTTTTTCACTTTATACTGATGGGATATGTGTTTGCATGACTTTATATTCTATCTGTATGATGATGACTTCAAAACGTACATCTCCATGACTTCTCTCTCTTCTGAGCTCTAGACTCATATATATGAATACTTACTTATTTTAAATGCATCATGTGCAAAACAAATGATCATTTCTTAGTTAAAAATTTTTCATTCTTAAATTCTTTACATGTTAGCATACCACTAGCCTTTTCAGTTCTCAAGGCAGAAACCTAGAATTTATCTTTGATTCCTCCTTTTTTCACCATCAAAAC
>chr2	5715262	5715564
TAAAATACTTTTCACATAAATGTAAAGACAAAATTAAAAATTAATGTCTATTCAAATTGAATGTAGTAACTCTGTCCACAGAAGGACGTGGACAGGCCACACTCAGAAGAGGCTTAGTTCTCCAGTAGGATGCGGAGCTCCCAGTCTCAGTGACCTCACAGGCCATGGGCTCCACTGTGTGGCACATCTGTCCCACACCAACTCCCTGTTTTCCTGACAAGGAAGCTAAAGTTTTGAATGAGTCCAAAATCACATAGAGAGGAATCAGGAGGATGTCCTTCTGTCTCCAAAACCATGCTCACT
>chr2	38807078	38807349
AGCCGGGATGGTCTCGATCTCCTGACCTCGTGATCCGCCCGCCTCGGCCTGCCAACGTGCTGGGATTACAGGCATGAGCCACCCCGCCTGGCCAAGTCTCTCACATTTAATCCCAACACAATGCTGTATACAAACCAAGTGACTCAGAATAAGAATGCAAAAGTAAACCAGACAAATGCAAGCCGAAGTAGTCTCGGCCGGGCTCAGTGGCTCCTGCCTATAATCCCAGCACTTTGGGAGGCCGAGATGGGCAGATCACCTGAGACCAGCTT
>chr2	99559167	99559438
ACCTGCCCCAGTCTCCCAAAGTGCTGGGATTACAGGTGTGAGCCACTGCGCCCAGCCGTGAGACGCTTTTTCTACAAAAAAAAAAAAAAAAATTTAACTGGGTGTGGTAGCATGCATCTGTAGACCCAGCTACTCAGGAGGCTGAGGCAAGAAGATAGCGTAAGCCCAGGAGTTTGAGGCTGCACTGAGCCATGCTCATACCACTGCACTCTAGCCTGCGTGACAGGGCAAGACCCTGTCTCAAAAAAAAAAAAAAAAAAAAAGTCCAAGTA
>chr2	41964741	41965008
ACTCTCTCCTTTTCCCTGGGTTACTTGGCAGCAGCAGAAAACACTTGACAAAAAGTTCCAGAAGGGCTTGATATTGAGTTTGAAAAGTACAATTCCCACAACAATCACTGACTAAAGTAGCAATATTTTAGCCCTTCACAGGAATCTGGTTATTATTACCATTTATGCCAAGTATCTTGTTTCTATTCTCTTTGATTTAAGGTCATTTTCTCTGTAAAAGGCCTGCTTTGTTGAGCCCTACACACTGACGTTGGTTTCAGGAGAAAGA
>chr2	229911637	229911904
GGGCCTGACACTTGTGACTGTTCTCCAAAGACAGAAACACGGTGTAATTTATGGAAAAGTGAGTGAAGCAGGTGGTAGATATTAGTGGTTCACGATGCTCTGCTGCATGTAGTTTACGGCTTGCCAAAGCCTCTTTTCATCTGGTTCTGCAGATGTATACACAGGGCAAACAGTTGAGCCTCTGACCAGACCCTGAAAAAAGCTTAAATGCTCCCAGCAGGAGAAAGTCCTTTCTCATAAACACCAATTTCCTGCCATGAGCATCTCT
>chr2	50217875	50218172
GCCTATGTTAATTAAACTCAGCTGAACCCTGATATATACAAACCAGTGATGCAAATGGTGTTCACCAAGCGCATACTCTTAGTTGGTGAGCATCTGTAAACATGCTCGTTCTCAGCCTACAGCTACTACCGTTTGGAGATCACGGTCAGTAATGATGACCAGTCTAGGGAAAGTTCATGGATAGATTAAGTCACTGGGCTAGTATGGATTTGCACTGAAATTCCAAGCAAAGCCTCTTTCATTTAGTCCAAATCTTGTTCTACTTGACTGCAACTAGATTTCCCAATAGGGTCTGTCA
>chr2	108759723	108760020
AGAAACTGTAGTTTAATATCTGGCTTAATATAGATAGCTCTCCTTCTCATTTATAAAAAATAATTTTTGGCATGCATTTGGTGTAGTATTGTAGTATTCTTTGTGAATAGCACCTGTAAAATTAGTAATACTGAAGTAGCTCAGAATTGGATGTATTTTGTAACTTGACAGAATTTAAATAACTCCCCTCATCCCAGAGTATACAAGTCTCTACTGTTCTCTCTAGGTCCTGGGGTAAAGCTTTGATATTCAGCACAAATTAAATAGTAAATTGTTCTTTTTTTCTTTTGCCAGGGGA
>chr2	4701065	4701387
TTGGTAGTGTGAGCTGAGCGCAGCCTACCAGGCTGAGTGGGCCCAGTGGGCCTGAACAAAACTTGGGCTAAGGTGTCACTGGTCACAGAGATTTCTGGCTGGTGAAGTGACACTCGAAGGATCCTGTAACACTTCCATGTCCTTACTCTGAGGGTGATTGGCCTCAGGTCACTGACATTTAGGCAAGTCATGGCAGCCAACAGTCTGTAATATTCTCTTTGTAAATTTTGCAGAAATGCATTTGACCTACAAACACTTAGATTTGTGTAGTTGCCTTCTTTTAATTTTCACTTGGTTTAGCTTTCTTTCATTGAGGTCAATTC
>chr2	66599685	66600007
CTATGAATTTTAGTAGGGAAAACTGATCCATTTTACATCTTTTAATCCCCTAAGTAGCCTTGTCCAAGGTTCTAATTTTTCTTCTTGTACTGATGTAGGTCCATGACAGAGGGCAACCAAGTAGTGGAGTACTTGCACATTGCAACCAAGACCACGTTGCAATGGTCTGTTGCTCAGCTCACAAAACACTCTGGGCCATGACCCAAGCTTACCTTTGATAGATTGAAAGCCATGTGGTAGCAAAAAAAATATTTGATTGACGCTCCAAGGCAGTAATGATAGGGATTGTGTAGATCCACATCAAAATGATTGCTCCTGATGTG
>chr2	118290278	118290566
ACTGTTGAGTTTTTTAATACTTTTATTCTTAAATTAACCTTAGCCTGCTGTAACTTTTACATTATAAACTTGTTAAATTTTAACCTTTTGACTTTAATAACACTTAGCTTACAACACAAGCACATTGTACATACAGCTGTACAAAAAGTTTCCTTTTGTCCTTATTCTATGTGATTTTTATTTTATTTTTTTTTCTTTTTAAGCTTTTTGTTAAAAATGTAAAGACACAGACACATTCAGTTTCACTGTCTTCCGCTTCCACATCTTGTCCCACTGGAAGATCTTCAGG
>chr2	38754670	38754958
ATGAAGTGTACGTGCCAGACTGTTAATAGTGGTTACCATTGGAAAGGAGGGGAGTGGAGAGGTGAAGGAAGGCTTTTGTGTTTTAGTCCTTGTTTAGGTTGCTAGACTTCACAAATAAAAGTACAGGATGCCTGGTTAAATGTGGATTTCAAATAAACAGCTTATACTTTTTTTTTTTTTTTTTTTGAGACAGTCTCGCTCTGTCGCCAGGCTGGAGTGCAATGGCATGATCTTGGCTCACTGCAACCTCTGCCTCCTGGGTTCAAGCGATTCTCCTGCCTCAGCCTCC
>chr2	139431464	139431854
TACTAAGCCTCTAAATGAGTTACCCTTATCTACCTCTCCATATTCAATTATTTTACCTCTTTTCCCCGTGACAAATTGCTTGTTGCATAAAATATACATTTCTTTTTCTCTCTTGGTAAAAAAGAATACCTGTTTTTTAACTTCCTTCTGGAATTTCCCAGCCTTTCTTGTACTTAGATTAGTCATTTGACTTTTTTTTCTGGTCAATGGAATATATATTAAAGTGTTGTGTTCACTTCCAGGAAGTATCCTTAAAAAATGAGGTAGATTCTTTGTTATTTCTTCCATCTGCCTATAACTGGAATTCACTTGTGAGAGCTGGAGCTCACGTGGCCATTTTAGGTCACGAGGAAGATGATGACTCCATAATATGGAAGTAACCTGGATTTCT
>chr2	227593207	227593597
TATATACACAAGGCAGCTTGGTTTTAAAATGAGGTTGATGACTAGTAATACCGACTGACAGAACTTTATGCATGCAAGGAGTATCAAGAAAGATGAGTTAAATAAAGACTGGCCCAATTCCCAGTTCTCACGGGCCGTTAAAAAAAGTTGCTACAACCAACACCCAATTAACCTGGTGCACAAACACAGATGCAATGCAATAAACACACACAACGAAAACCCAAATTAATTTGAGGAAGGCTCCAGGGCTGTTTTGGTCACCACCTAAGAACGAGTCTGACTCCTGTTGAGAGGAACATCTCTTGGGCACTTAACTTCTTGGTTTTGGGGAACCACAAGAAAAACAAGTGGTACAAAATTCAGTTCTGCTTCCAATTCCTGTGTCCCTGAA
>chr2	116773800	116774112
TCAAACTCTTCAAAAAAAAAAAAAAAAAATGACAGGGAGATACTACTTCCAAATTCATTCTACAAAGCCAGCACTATTTTGATGACTAATACCAAACTAGGACACAACAACAACAAATAAAAATAAATAAATAAACTACAGGCCAATATCACTGATTAACATAGATATAAAAATCCTCAACAAAAAAAATACAAGGAAACTCAATTTAACAACACATTAGAAAGATTATTCACCATGATTAAGTGGGATTCATCCTAGGGATGCAAGGATGGTTCAATAAATCAATAATTGCACTATTATTGATTGCAATGCA
>chr2	138059444	138059756
TTCTCTAGTCTTTAAATTGTGATGTTAGGGTGTCAATTTTAGATCTTTCCTGCTTTCTCTTGTGGGCATTTAGTGCTATATATTTCCCTCTACACACTGCTTTAAATGTGTCCCAGAGATTCTGGTATGTTGTGTCTTTGTTCTCGTTGGTTTCAAAGAACATCTTTATTTCTGCCTTCATTTTGTTATATACCCAGTAGTCTTTCAGGAGCAGGTTGTTCAGTATCCATGTAGTTGAGTGGTTTTGAGTGAGTTTCTTAATCCTGAGTTCTAGTTTGATTGCACTGTGGTCTGAGAGACAGTTTGTTATAAT
>chr2	177860778	177861054
CTTGGATCCAGGCAATAAGAGAAACCTGTTCTGTAGGGAACACATCTGTTAAAAAAAAATCTCAAAGCAGTAGGTTTTGCATATTTGATTATTCCTATGTCTATTCCCTAAACAGTTCAAATATGCACACATTTTCTGCCTAATTTCTTCTAAAGCCATCAGAACAGTTGATGCCATTGACCGTACTCAGAGACTGAAACCTCAGTGCAGCCCTGGAGGCTGCCCAAGTGCAGATAGCAGGACAGTGGTGTTTTCCTCAAAAACTACACTCTCTTTG
>chr2	168038884	168039160
CAGCTGTGTCTATAGGATACGCCATCTTAATATGGATAATTTCTAATCAGTCTAATGGTTCATAATTTTAACAGCTGTTTGACTGACTCTTAGCATAAATTGCCACACTACCAGCTAATTGACTTGACGTCTGGTGACAGAGTCTTAATTGCTTGTAAAGAAATGATGATTGGATATTAGGCTGAATTGATCCATTTAGCACATTTACAATCTTTTGGTATTGTCATCTATCCTTTCCCTTGTGTTTTACCTTCTATCTCTTTCACAAATAAAGTGT
>chr2	106717383	106717664
GTCCACCCTGTGCTTTCTCCAGTCTGCTCTGTATATCAGGGAACAATATTCTCCATGTCTCTTTGCCTTTGTCTTTCAGGTAGGTTTTGCCAGTGGGAGGCATGTGCCAAAAATTGGAGGCAAGGAGATGGGGGAAGCTCTCACTCTGCCTTGTGGCATTTCTGGCCAAGTCCCCTGGTGGACCCAGGATCCCCTAGGCATGCTCTCCCTCTGTGGGCTCAGCTCCCACCAGACTGGCCTGCTGCAGTTCCAGCTTCGGGTGGGTGACCACCTCATTCCTTT
>chr2	143311963	143312244
TCAGCCAATTATCACTATATATTATAAAATAATCTTTTATCTCCATAGCTTTAAGATGTTAATTTTTAAAAAATAATTAATATAAATACAAAATATGTATATACTGTATAAGAATTCCATACACCCACACACACCTGGATCTGCTTCCAGGCTTATTTCTCTGCTCCCTTCATATACCCACTAACATTTATAATAGTACTTCTTAATAACTAATTGTAAAATAGAGTAAAATTAAAAATGATATGTCATTAAATTTTTACTTAATATATGTTTAGTAACCAA
>chr2	187027119	187027402
TGAGACCAGGAGTTCAAGACCACCCTGGGCAACATAGTGAGATCCTATCTAATCAAAAATAAAATAAAATTAGCCAGGCATGGTGGCTCAAGCCTGTAGTCTTTACTACTCAAGAGGCTAAGGCAGAGGATTGCTTGAGCCCAGGAGTTCAAGGCTGCAGTGAGCTATGATCACAGCCCAGATGACAGACCAAGACTTTGTCTCTAAAAGAAAAAAAAAATTAAACAAAATACTAATATAATAATTTTTTCCACAATTTTCATTTTACAGTTCACTTTTCTTTT
>chr2	149037428	149037711
AGAGCCCACATTGCCAAGACAATCCTAAGCCAAAAGAACAAAGCTGGAGGCATCACACTACCTGACTTCAAACTATACTGCAAGTCTACAGTAACCAAAACAGCATGGTACTGGTACCAAAACAGAGATATAGACCAATGGAACAGAACAGAGCCCTCAGAAGTAATACCACACATCTACAACCATCTGATCTTTGACAAACCTGACAAAAGCAATGGGGAAAGGATTCCCTATTTAATAAATGGTGCTGGGAAACTGGCTAGCTGTATGTGGAAAGCAGAAAC
>chr2	7184276	7184572
TTATTAACCACTTAGGCTAGTTCTGGTTTGGGCCTGGTAGAACTGAAGCTGAATGTTAAGTGTATGCCCTGTGGCAGCTGGGGCTAGAAGGTCCTATTTCCCTCCTTCTTAGATAAGGAGGACCATGTGACTTGTGTTGCTCAGTGGATCATGGGAAGAAGGAACAGCCCCTTTGAACTTTCGGTGGCATTCTCCACACCATCTCTTCTCTCCATTCTGAATGGCTATAGAGCATCTGGGGGAGCCTGAAGCCAGCAGATGCTCCTCAAAGGATGCCGGATCCCCTCAATGGATGGA
>chr2	14853024	14853320
GAGTTTTGAAATGCCAAGATTTTACATATATATATATATTCTGGATACAAGCCCTTTATCAGATATAATTTGCAAATAATTTTTTTAGCCTATGCTTTGACTTTCATTTTCTTAAGTTTCTTTCAAATGAGAGAATTTCTTAACTTTATTCAAGTAAAATCTTGGTGTTATATCAAAAAGACATTTGCCTAACCCAAAGATTTATCAGCTTGGCACTATTAATATTTTGGACTGGATAAATCGTTGCTGTAGGTAAGTGTGGTGGACAGAGGAGGAGGTTTGGCCTTCTGTGCACCG
>chr2	146712828	146713142
GAGGGTTGCATGAAAACTAAAACACCTCTTTTCTTCATTTCTCCAAATCAATATTGTTTACTCTACAATTACAAAGGTTGATGCAACACCACTCCAGGCTGTTATAGACTTCAACTGCTTCAAAGAATATTTTATATTATGGTTGGATGACAGGCATTTAAATAAAAAATTTCAACATGTTACTAAAGTGGCATATGCTATAACCTCCACCAGCCACACACACACACACACACACACACACACACACACACACACACAGCCTTGGGGTTAGGATGTGTGGGCAGCTGAGCTGAGATATAATTACCTACATCCTCC
>chr2	4426372	4426686
ATGGATTAGAGTGGACCCTAATCCAATGACTGTTGTCCTTATAAGGAGAGAGAGATTGGAGACAGCCAGACACACTGGGAAGAAGTCCATGTAACATTGTAGGCAGAAATTGGAGTGATGTGGCTACAAGCCAAGAACACCGAGGATTGCTGGTGACCGGCAGAAGCTGGAAGAGGGAAGGATGCATTCTTCCCTAGAGCCTTTAGAGGGAGCATGCCGTACTCACACCATGATTTTAGACTTGTAGATTTTCTTGTAGAAGATCATAAATTGCTGTTTTAAGTCACCCAGTATGTGGTAATTTGTTATGGCAAC
>chr2	30571683	30572154
GACCTTCAAGATCATCTAGTCTATTAATGTTTAATTCTCTCTAATCCAAAGCCCCCCTTTCATAATAAATATTTCTAATACTCTCCTTAGTGTCCTGAAATGAAATTCCTAATGAAAATTTTTACCCCATAAGTAAAATGAATCAATATAGTAATAATTCTCTAATTGCAATATAAAGGAAAAATAAAAGGAGTATAATTTAAAATACAGTATAAGATATGATTATGCTAGAAGATTAAAAAAAAGAAGAAGAAGAAAGAAAAAGCACCAACAGATTTCCAAAATGCTCTTAGAGGGGTAGTGCCATTTTGTTGAGAACCACCAATGGAGCCTCAATCTTCTCATTTCATAGGTAAAGAAAGTAAGGGTGGGGGTGAAAGGGCAGAGGAGAGGGTGTTGGATGGATTACACAGGTGTGGTTGTTAGTAGAGTGTGAGTCCTGGAGTATAAGTCTAAGCAGTCAGTAGGTATC
>chr2	186943813	186944284
CAAAGCTGGAGGCATCATGCTACCAGACTTCAAACTATACTAGGAGGCTACGGTAACCAAAACAGCATGGTACTGGTACCAAAATAGAGATATAGACCAATGGAACGGAACAGAGCTCTCAGAAATAATGCCGCATATCTACAACTATCTGATCTTTGACAAACCTGACAAAAACAAGCAATGGGGAAAGGATTCCCTATTTAATAAATGGTGCTGGGAAAACTGGCTAGCCATATGTAGAAAGCTGAAACTGGATCCCTTCCTTACACCTTATACAAAAATTAATTCAAGATGGATTAAAGACTTAAATGTTAGACCTAAAACCATAAAAACCCTGGAAGAAAACCTAGGCAATACCATTCAGGACATAGGCATGGGCAAGGACTTCATGTCTAAAACATCAAAAGCAATGGCAACAAAAGACAAAATTGACATATGGGATCTAATTAAACTAAAGAGCTTCTGCAGAGCA
>chr2	159672672	159672969
CTGCTGTCTTGTCTTTGTTGACATCTTGTCATTCCCCCTTGGGAGCACTGAAAACAGGATCCAATTGTATCTTCAGAATCCAATCACTTTCTTTATCCTGGTGATGGAGCATAGGTAAGTAACTGTTAAAACCAATAGGATTTTAGTATTTCCATGCCCATCAGTTCCATGTGATTGGTTGAAAATACTAATGGACGCATAGGCAATTTTAAATGTAACAGTCCTTTACATTTAGAAAGCTGGGAATGTACCTTTCCCCATATCCAGAGAAAAGTGACGCTTTAGGTCCAGCCTCCCT
>chr2	9201963	9202260
GTACCCAAGTGGTGGGGGCACAGCTTGCTTTCATACATTTTAGGGAGACACGAGACATCAATCAATATATGTAAGATGTACATTGGTTCGCTCCCCTAAGGCAGGACAACTTGAAGTTGGGGGAACTTCCAGGTCATGGGTAGATAAGAAACAAAAGGTTATTTTGGGTCTTTGATCAGCCTTTCATTGAATACACAATTTACGTGGGAGGACGGAGTAGAGGAATAGTCACTTAGGCCTTAGTCTGACTCAGTGAACCTGCGTTTTTATTTTAAAATAGGGCAGAAGAAGCCATCAG
>chr2	212000958	212001261
TTTTGTTGCTCTTCAATGGGAACACATGGACACAGGGAGGAGAACATCACACATCGGGGCCTGTCGGTGGATGGAGGGCAAGGGGAGGGAGAGCATTAGGACAAATACCTAATGCATGCAGGGCTTAAAACCTAGATGACGGGTTGATAGGTACAGCAAACCACCATGCCACATGTATACCTACGCAACAAACCTGCAGGTTCTGCATGTGTATCGCAGAACTTAAAATAAAATAAAATAAAATAAAATAAAATATTTTTTTTTCATTGAGAAAGCAAAGAGTTAACTGCTTTAGGAAATTAGG
>chr2	49368343	49368646
TAAATATTGGCTGAAATTTCTCTTTACATTAAAGAGAAAGATGAAAGTAAAACAATGAAAATGCATATAAAATTTGTTTATCAATGGCATAAGAAACTTTCTTGTTGAGTCAGATAAAGTTTTTTAATATTGAAAGAATATTTCTTCAACTTTTTGTGCCATTAACAATGTGAAAACTAGAGAGTGACACACATAAGTTAAATGTGCATTATTACTGTTTTCTCCATCACTTAAAAAAATCTAGACAATCAACAAAACAATAAGCTAAACCCTGATTTTAGGGTTTGCTAGTTACTGTAATATA
>chr2	8151095	8151408
AAATGCTTTCACCTTTATCCTAATATAAGATGCTATTTTTCCCCTTAGAATGTGTAACTATGGTTTTCATAGAATAAATCATGCCAATAAATACTTTCACATATTGCTGGTAGGAGTATAAATGGATTCAACCATTTTGGAAGGCAAATTGGAAATATGTATCAAGAACTTTAAAAATGTCACTTTGGTACAATAATAACATTTCTTTGACTCTATCCTGAGAAAATTACCCAAGAGAGATAGAGAGATAAAAACTTCATATCAAAGATACTCATCATGGATTATTTGTAAGAAACATTATAAATGATGAACGA
>chr2	183672196	183672509
TAATCTTACAGAGTTAACCTAATGAGTCAATACCTTTATAAGCAAAACCATGATAAATTTAAAAACAACAGAAATGTGGCATGATTACTTATTTATTTGTTCCAGGTGACTCTAAATAGTTGATTTTTCTGCCTGAAGGATCCTGAACATATTTAGTTACCCTGTAGTTATTTAGGAATTTAAACCAGAAGACTTTGAAGTTGTATATTCTTGCAATGCATAAAATGACATTATAATCAACAAACTTATGGTTTGTTTCAATTGATGCACACAAAAAATAACTTATAGTTAGACTTTTCTATTTCAAGTAAAGC
>chr2	182846803	182847466
GCTGAGCAAAGCAATCTCAGCACCAGTTCCACCAAAAATAACAAAGGAATGGTTAAAAGTGGTATATTAGACCAAACAAAATACCATGTACTGGGTGGCTTATAAACAAGAGAAATTTCTTTCTCGCAGTCCTGGAGGCTGGGAAATCCCTGACCGAGGTGTTGGCAGATTCAATGTCTGGTGAGGGCCTTCTTCCCAGTTCATAGATGGCTGTCTTCTCACTGTAACCTCACATGGTAGAAGGAGCAAACCAGCCCTCTGGGGTGTCTTTTATGAAGACACTAATCCCATTCAGGAGAGCTCTGCCCCCATGATCTAATCACCTCCCAAAGGCCCAACCTCCTACCGTCACCTTGGAAGGGTTAGAATTTGAACCTATGAATTTTGGGGTGACACAAATATATCAAATGGCTTGGGATATTTATTCTTAATTAATGCAGTACCATGTACCGACACACTTCAAAAATGCACTAGCAGAGAAGAAAATCTTTTAAAAATAGATTTTTACACAAACATGCATACGGAAAAAAACCACAGAAAGAAAAGTCAACATGATATTTTTCCAATTACAATAGATCACACAACACAAAAATATCTAAAAACAGAAATATTTCCATGGCAGATACTATTGGAGAGCATAGAAGTCCTTCTGTTACTCTTGATA
>chr2	110526728	110527391
GTGCAGTCAAAGAATGTGCAGTTTATTCAGTATCTCGCAGCTTTCCACACAGGGCAACTGTGGCCAGTCACTGCAGCCCAAAGAGCCCAAATTGTGTTTCGGACACAAAATCTTCCCCTCCTTCTCAGGAAGCACCGTCATCGCCCCTTACAGTTACCTGGAGCTCTACCATCTACAGCAAATTGTGTTTCAGACACAATCTTTCCCTCCTTCTCAGGAAGCACCATCATCCCCCCTTTCAGTTACCTGGAGCTCTACCATCTACACAGCACTCACTGTGTCAGCTCAGGGATACCCACACCCCCAGCATAGCTTTCCCCTTCAAGATGAGGAGGGGTCTGCAGATGGCACAGCTGGGAGGCAAACCCAGCAGGGCTCCAGCACCAATACTCACCTGGCATGGCAGCCCCCAACCTTCTGCCCTGAGTCTTCCCAGTGAGCCCAGGCCTCTATGTGGACACCTCGAGAGCGCTGGCAGGCATGGGGAGGTGGCAGGGTGGGTGACCCAGAACCCACAGTATGGCCCACTGTGCAGCCATCGTGACGGCCCTGCCCAGACCACTCATGAGTGCAGCCCTGCAGGGCCACATTGGCCTCTCCTGACTCATGCAGAGGCCTCCCGGAGGATCAGTAGCCCTGAGAAGACAGAAGGAGCCTCCAGCCT
>chr2	60459737	60460022
CTGCCACCACATCCGGCAAATTTTTGTATTTTTAGTAGAGATGGGGTTTCATCATGTTGGCCAGGCTGGTCTCAAACTCCTGACCTCAAGTGATCTGCCTGCCTCGGCCTCCCAAAGTGCTAGGATTTTACAGGCGTGAGCCACCGTGCCAATATATTTTATGTTAGTAAGTCATTTATTTCTCCCAACAACCCTATGAGATAGTCACTATTGTTATTTTATTGTTTATCTTACAGATAAAAAAAATTAAGACACAGAAAGGCTCAGGGACCTGCTTATCAGTGTC
>chr2	26054272	26054557
TTGTCCTAGGCTGAGTGTGATGAGAAGTCACAGGGTATGGAATCATTCCTGTTGTGGAATTTCCCAGGCACTCCTCCCCCTTTGCTTCCATCTGAACACCTGGTACATAGTGACTGTTTCACCCACTCCCCAGGGAGCAAGGTCAGGCTTCTCCTCCTCATTAGGTGAATGGAAGCCTGAGGGCTGGAGAGGGAAAGGCGGTTGCCCTGAGTCACACAGTGAGCAAACATGGAGGAATCTGAGATGCCTTGGAAAGAGCACAGGGCTGGGGGCATCAGAAGACCTG
>chr2	150868478	150868800
TGTTTGAGTGCTAAAATCTCTGCAAGAAAAACTATAGAGATAATTTGAGGCTGGGTGTGGTGGCTCATGCCTGTAATCCCAGCACTTTGGGAGGCTAAGGCTGGTGGATCATTTGAAGTTAGGAGTTCGAGACCGGCCTGGCAAACACGTTGAAACCCCATTTCTACTAAAAATACAAAATTAGCTGGGTGGTAGTGGTATTACATGCCTGTAATCCCAGCTACTCGGGAGGCTGAGGCAGGAGAATTGCTTGAGCCTGGGAGGCAGAGCTTGTGGTGAGCTGAGATCACACCACTGTACTCCAGTCTGGGCAACAGAGTGAA
>chr2	199801435	199801757
AGCCTCCATAACCATCAATGTATGTAGCCTTGCCCAGAAACTTATCCAAGTTCCTATAAACAAGGCTACAATCTGCATCAGTATCTACCAGCAGCAACATCTGCTGTACATTGGTGGGGGACCAGAGGATTGCCAACTCCACATGTGGCCTCTGGTCATCTCATGTCCCCGCAAGCAGAGCACATCAGCCAGTTCTCTAATCAAACAGAAAAGGCTCTACATTTCTGTCTGGCTGTAGCAAGTAGTCTATGAGCTGGAGCGCCCAGGCAAGACTGGGTCACACAGCAATGTCCTTCTCCTCCTTGGGCATTTTCTGGAATTGC
>chr2	231689888	231690210
CTGCATTAAATTAATAGAAACCTTATATACAACACAAAAAAGAAAAAGAGGCTTTTTTAAATGCCTAATATATTTGGGTAATCTAAGAATTTATAGAAATTAAAAACAGTTCTAGACACACTTGTTTTATAAAGGGGCTTTTCCTAGTCTAGAGACTTTCATTCTAAAATCATTTTTTAGTTAGTATTAATTTAGCTCAAAGTCAGAAAAGTTTATTTCTGTTTAGAATAACTAAATTAAAGGTTAAGTTGGTATGGTGAAATACTTTATTTCAAAACGTTTATTTTAGGAGTTTTGGTTTTAAGAATTTCTAATTACATTAT
>chr2	227940867	227941189
TGATGGATTTGGAGTCTACTTCAAATCCTGATTCTTCCATGCTACTGTGACTTGTGCAGTTACTTAAATGTACTCATCAAGAAGTGCCATGGTGTTTATTTTTAACCATCTATTTTTTTTTTTTTTTTTTTTTGGAGACGGAGTCTCGCTGTGTCGCCCAGGCTGGAGTGCAGTGGCATGATCTCGGCTCACTGCAAGCTCCGCCTCCCGGGTTCACGCCATTCTCCTGCCTCAGCCTCCTGAGTAGCTGGGACTACAGGCACCCGCCACCACGCCCGGCTAATTTTTTGTATTTTTAGTAGAGATGGGGTTTCACCCTGTTA
>chr2	121057526	121057870
TTTGTTTCTAAAAAAAATTTTCATAACACTTAATACTTATTCTGAAAAAAATGCTTTCAATAAGTTAGACTAGATGGATAATTCCATAAATTAGCATTTATCTATTTTAGCCCAGTCATCTATTTTATATCTAGAATAAGCCAGGGGGCAGATACTTTCCACACTGTCATCACCATCGCCACTACTCTGGAGGATTAGCCAATGCTCCAGGAAAGAGGTATCCGCTTGGAGAGGAGGAGGTAATTTATCCGTGTTTGAAGATTATTTGACCATTTACATGGAAAACCCACAAGAATCAACTGAAAAAGTTATTGAAAATGACTAATTGTGTAAGGTAGCTGGATT
>chr2	212008259	212008603
AGAATAATACTGACAGCAACCACAGTTGACATTGACCCAGTACTTAGAACACAGCGGTCATTAAAGTAAATGTTGCCACATTGGTTGGTTAACTTAATCCTATGAGATGAACACTGTTGACGTATTTTAAATATGAGAAAACAAAGGCTAGGCGAGGTCAAGTTACTTGCTCCAAGTTATCTAATCAGGGATCCCCAACCCCTGGGCCATGGAGCAGCACTGGTCTGTGGCCTGTTTGTTAGGAACTGGGCTGCACAGCAGGAGGTGAGTGGCAGGCGAGCCAGCATAACTGCCAGAGCTCTGCCTCCTGTCAGATTAGCGGCGGCAGCATTAGATTCTCGTAGG
>chr2	64882833	64883448
CTTTATTTCACAGAACTTCTAGGGATTTGATATGTCTGTGAGAGTGTGGCCTTACAAGGAGACTGTCAGGGAGAGACATCATAATATTGAACACACACACCAAAAAGACATAGCACCAGCTGTTTTTGGCATCTGTATAAGTCAGCATTCTCCAGAGAAACAGAACCAATAGGAGATATATATAATAAAAGTAATACATGTATTTATTACGAAGAATTGGCTCATGAGATCGTGGAGGCTAAGATGTCCCATGATCCGCCATCTGCAAGTTGCAGACCCAGGAAAGCCAGTAATGTAATTGCCTCTGAGTTCAAAGGCCTGAGAACCAGGAGAGCCTATAGTGTGTCTTGGTCTGAGGACAGGAAAAGACCCATGTCCCAGCTCAATAAGTCAAGCAGGAAAAAAAAAAAAGAAAGAAAGAAAGAGAGAGAAAGAAAGAAAGAAAGAAAGAAAGAAAGAAAGAAAGAAAGAAAGAAAGAAAGAAAGGAAAGAAAGAAAGAAAGAGAAAGAAAGAAAGGAAAGAAAGAAAGAAAGGAAAGAAAGAAAGAAAAAAGGAAGCAGATTCTCCCTTCCTCCACCTTTTGTTCTGTTTAGGTTCTCAACAGATTGGATAAGG
>chr2	123198220	123198835
AGGTAGACACTTTTATCTGATTGGTGTAATAACTTGGCTAAAGCTGTGGTGTGTTGGTCATGCAGAATAGATTATCCAGGATGCCGAAGGAATGGAGCTTTGTATTTGGGGCTTTGCTGACTGCCTGATTATTCTACAGACCAATGAAGAGTCTCTGCATCCACAGCTATTACACTGCCTCCTGAAGAGGAGGCCAAATATCTTATAAATTACAAGATTCAAAATATTATTCAAAATAATCCCACTTGTCTTCAAATACACATTTCCTCCAAAAATTAAAACACACAGAAAGAAAATGCAAAACTCCACAAAATTTAAGAAACACTCCAGGCCATTATTTCAACTTCGCCGTGAACAATTCAGGGAAATGACAACCCAGGTGGTATTTTCCATTTGACTAACTTATGTTTTAGTACTTGGCACTTGTGTGTCTACTCCCATAACAAGCAACTATGTGGTGATTAAAAATTAAATGTTTTGCCTTGTTTGAAGAGCTGCTGTTCAGAGTATTGCATTGGAAAGCACTTACCTGAAAGGAGAGCTTATGTTCGGTTAGTGGTGGAGAGCAGAGTGATTTCCATTTGCTCTGTGCATGTCACTGGAGAGGTTCTAAACT
>chr2	209744494	209744858
AGCAAGTGCTGATGTAGAAACTACAACAAATTATGCAGAAGATCTAGCTAAGATCATTGAAGAAGGCGGCTATACTAAATCACAGATTTTCAGTGTAGATGAGACAACCTTTTATTAGAAGAAGATGCCATCTAGGACTTTCATAGCTAAAGAGGAGAAGTCAGTGCCTGGCTTCAAAGCTTCAAAAGACAGGCTGACTCTCTTATTAAGGGCTAATGCAGTTGGTGACTTTAACATGAAGCCAGTGCTAAATCTAGTTTGCCTGTGCCCTCTAAATGAACAACAAAGTCTGAATGGCAGCACATCTATTTACAGCATGGTTTACTGAATATTTTAAGCACACTCTTGAGACCTACTGCTCAGAA
>chr2	210434649	210435013
GTAGGCTATTAATAGTGCTGCAATTTCAGAACTTGTTATCGTTCTATACAGGGATTCAACTTCTTAGTGGTTTAGTCTTGGGAGGGCATATGCGTCCAGGAATGTATCTGTTTCTTCTAGATTTTCTAGTTTATTTGCATAGAGGGGTTTATAGTATTCTCTGATGGTAGTTTGTATTTCCGTGGGGTCAGTGGAGATATCCCCTTTATCATTTTTTATTGTGTCTATTTGATTCTTCTCTCTCTTCTTCTTTATTAATCTAGCTAGTGGTCTATCTATTTTGCTTATTTTTTCAAAACACCAGCTCCTGGATTCATTGATTCTTTTGGAGCATTTTTCATGTCTTTATCTCCTTCAATTCTTCT
>chr2	34947100	34947415
TGACAGAATTCAGACTATCTCAAGTTCTTTAAGAAGTAGACTAAGAACAAATACTTAGAATATATAAAATATATCTATTCCATCAATTTTACTCTATGTTAAGAAAAACTCATATTGCTTTTTATGTTATATAAACATAGATTTTCTATGTTCCCAGATAAATCTGAAAAAAAAATCGTATGCATTTATGAGAATGCATCGATCTTAGAGTATGAGGAAAGCGGATAAAATGATGTTAATAATACTCTTAATAGCAGATTCAATTAGTCTATTTTTTTGTGTGTACTTTTAAATACCTTCTTTAGTCATGACAACT
>chr2	78114574	78114889
AGAGCTTAAAAATTATTTTTATCAGCATTTAACATTGCATTTTAAATTTGTTTTTCTTTAAAGTTAATAGATATATTTTATCGATCATAGAAAAAAACACAGTTTTCATATATCTCCATATTAGGTTCAAATTATTGTGTATCTCTGCATTGTTTGCCTTTTCTATATTGAATACAAGATAAACTGTAAATAAGGATTTTGAAAGAACTCTTTTTGAATACTGCCCAACATTTTTAATATTCCTTGTAATTTTCTAGAATCTACTTTCAAAATCATATTTAAAATTACAGTTTCAGAATGAAAAATTCTACTGTCT
>chr2	154750643	154750917
TCAAATGGATATTTTCACTCATGCTAAACTTTGTAATATTATTTACTGTTCATTTGGAAAATATTTTTTACTTAATTATTACAGTCTTCCAAATATAGCATATTTCATATTACACTAGTTGGTAGTTTTATGTCATAAAATTACATTGGCTAATAGCATCACCAATCTCATCAGAGAATTTTTTTTACACATTGTAATGCTTTCAAGCTCAAGGTGAATGATACAAGTATTCTTAAATTGTAATTTTTGTTTAAAATCTTGAATTTTTATTATTT
>chr2	194777548	194777822
ATAGAGTTTTTATTATTGATTCAATTTTCAAACTCAATGTTGATCAGTTTGGGGTTTTGATTTCTTACTAAATCAATCTTGGGAGGTTGTGTATTTCTAGAAATTTATTCATTTCTTTTAGATTTTCTAGTTTGTCTTCATAGAAGCATTCATCATAGTCCCTAGGGATCTTTTGTATTTCTGTGGAATTTGTTTTAATGGCAACTTTGTCATTTCTAATTGTACTCATTTTAGACCTTCTCTCTCTTTTTGTTTGTTAACCTACTTAGAAGTCT
>chr2	23291308	23291561
CTCTTGGAAAGTCTTCATGTTGGCAAGAGCAGTGGACATTCAGGATCTGGCTCACAGAGCCGCTACCTGCTGTCCTCACCATGTGGCCCCTGGTGTGGCTCTCCGGGAAGCTACCTTAAGCCAGCAGATGGGGAAGGGAGCCCATGGAGGGTCCCATAGGAGGGGCTTGTGGGCCATGTCGCCTCACTTCCATCCACAGTCCAGGGGCTGGAGCTCACGCACAGGGACAAACCTGGATGCAAGCAAGGAATGAG
>chr2	220861947	220862200
TTTGTTTTGTGCATGGAAAGTGTGTGTATGTGTGCACGTGCACAAACACACAAAAAGCACTCCTCTTCCTTTTGCTTCATACAAAGTCTGTTGTTCTGATAATCATGCGATGTGCGATTTACAGAGCACACGCCTGTCCTATTGTCCTTGAATGCTGAGTTGGTCCAAATTTTCCTGGGTGCAGTGGTCATGAGCAGGGAAACTCAGAAGCTGCCTGCTGAAAAGCTGGACTGCTCAGGGTATGAGAGGCTGCC
>chr2	102072581	102072848
TTCACTGTTTCTATCAAGGAGGCAGTTGTAAGTCTTCCTCTGAATGCCTTTGTTTCTCTGACTGCTTTTAAATTGTTGCTATTTTGTCTGTGGTATTCAAGAGTTTTATTATGATGGGTCAAGGTGTAGTTATCTTTGGTTTATCTTTTTTTTTTTTTTTTTGAGACAGAGTCTCACTCTGTTGCTCAGGCTGGAGTGCAGTGGTACGATCTCGGCTCACTGCAAGCTCCACCTCCCGGGTTCACGCCATTCTCCTGCCTCAGCCTCC
>chr2	50894100	50894367
TATATTGAACAATATAAAAGTGCCTTTTATAAGTAAAAATCGTTGATTATTAGCAATTTCATATGGCTTAAACTTAACTCTTCTCAAAGTGCATTTTTATGAATTCCCTCATTTGATCATCAACCTTGTTATAAGATTAATACTCAGGTTACACAAAAGAAAATAAGGTTTCAAAGAGTTATTACTAAGTCTGAATCAGCTAGATATGTTAAAGTACTGGTGCATTGATTGTAGATTAAAGATGTGAACATGCATATACAAAGGCATT
>chr2	78825782	78826060
CCTTTTTTCTTATCTGCCTTCAATTAGATAGAATGATTGTTGAACTAAAAACTATTCATTTCATCTTTATTTTTCTGATGTTTTCCCTAACAATCATATTAACTTTCCTCTAACCATTTTAAAGTATCCATAATATTTCCCTAAACTATTAATAGTTCTTAGCATACTCAACTGTATTTCCCAGCTCTTATTGGTAACATATGGAATCTTAGTTCTGCTTATGGATATGAGAGGAGGTTAAGAAATTGTTGCATAGTTTCTTGATGGATTTCCCTTCTT
>chr2	188960432	188960710
ATGGCAAGATAAGAAATACGTTTTGGTTTCTTATGTTTAAGTAGGCTGTATTAAGTGACAAGAAAGAAGTAAAATAATAGGGCAGTTTGTAATGGTAACACTTTCAGCTTGGGAATTGAGGAACACTTTCACAAACAAAAGACCACTTGAGTTGTGCTTTTTAAGGTAGAGAGGAACACTGACAGGCAAACATTTAAATGGAGAGTCAACTTGGAGCAAAGGTACTGGGCTGGCAAACCATAGGGATGGGATGTTCAGGAAATTGGAAAGAGAGATTAG
>chr2	4114241	4114518
CAGCCCTCACCAGGAGAATTGCTTTTGAGTTGGGTTCTAAGAGATAGAAATGGGTATGCCAGAGAGCGGGAGAGGGGCTTGCAGATGAGGAAAGAGTGGGAGTCCAGGCGTGAACATGTGGTCATTCTCTGCTTGGCAGGGTCAGGTAGTCCCGGGGGCTGGAATGTGGGTGTTCATGGGAAGGGGTGTGAGGAGGTAAGACCCATGGGTCCCATTTCTGTGGGGCCTTTGTCTCCTTCAGGTCTAAGGGTGTGGGCTTTGTTCTGCATGTGTCAGGG
>chr2	78958625	78958902
TCTCTTTTTTGTCTTATTTTAAATAGGTTTTATTTTGTCTTTGAATATAATGCCTTGATTCAATATTTTAACATTTATTTTTATTGCCTTTTAGTAGGAAAACTTTTATGCTTATTCTTCTACATACTATTTGGTGAACATTATCAACCTTCTGTAAATCACTGAGACGATTTCAGATTAAATTCAATAATTATTTAGATGTGTTTTTATCTAGTTGAAGTTTTTAGGTTTACTTTTACATTTTGATAGAATTCTTCTTAGAATGCATTAGGAACTTC
>chr2	85381809	85382088
GTTTTACGTTTTGAGAAGGTTCTGGGAGAGACAGGTTGTACAAGAGAAAACATTCTTGTTTATTAGAGCCATAAACAGCTGATATGAATCCCAGCTCTGCCACTTACTAACCGTGTCCCAGGCTAAGTCATGTAATCTTTCTGGGCTGTTCCCTCATCTCTGGAATGGGGGTAATCACAGCTTCTTTTCTAGGTTATAAGGAGTAGAAATTATGCCTGGTGCTGTGTTTGTAATGCAGGGTTCAGTGACCTGTAGATGTTTTTAAAATAAAAAGCCTTAT
>chr2	174501645	174501924
AGCTTCATTGTTTTCTATTTTCCCGTGTCTGCTACCTAAATCATCTCTGCCGTATTACCTATATAATTAGAGGACCCTTAGTCACCATGTGGTTGGCTTTCACAAAGAATAAAAGCCAAAGACCTGGATCTTGGCAGTTTTAGAATTTATACATTTTTCTTTTGCCCTCCAATTTTTACATATTTGATTCAAACATTTATTGAACAACTATATTGAGCGAACATTTGTTGACCAAAATTATAATCTAACACATTAATCAGAATCAGTGAAGCTGTGCTAC
>chr2	51283826	51284111
AGAGTGAAAACTGGAATGGATAAAATTGCTACAAACATTTTTGCAAATAATCTACTAGACCTGAATTTGGTAAGAGTGAAACATGTGACTGGGTGTATGCCTGTATTGAGAAGCACATGAGATATAACTGATATTAGTTGGAGGAAGTAAATACTTTTAACAAAAAAGAAGTGGTTCTCTGCAACAATTTTTATAATTTGTAAAGTAGGAGAATTGCGTTTCCTTAAAAGTTCTTGAGAGTCATGGCTGGCATCTATTAGGAATTCAATTAATATTCCTTGAATAA
>chr2	135781344	135781629
ATCTGCCTGTCTCAGCATCCTGAAGCACTAGGATTACAGGTGTAAGCCACCACACCCGGCCAGATTTTTTATGATTACATTTTATTTCCACTATTGGCTCATAACTGATACTGTGTTTTCTATTTCTAGCATTTCCATTTTACTGTTTTACAATTTTCATACTATTTCTAAAATTCTCCATCTTTTCTTGCATGTTGTTTATCTTTTCTATTTGATGCTTTAACATATTATTCATAGCTATCTTAAAGCCCTTGTCTAATAGTTCTACAATCTGGGTCATTTCTGC
>chr2	11349063	11349338
TTGCAGCGAGCGGAGGATCGCGCCACTGCACTCCAGCCTGAGCGACAGACCAAGACTCTGTCTTAAAAAAAAAACTAATTGTTGTTAAACATCCAAATAAAATGCTTCAAAAAAATAAAAATAAAAGGAGATTGGAAATACTCTGCCAACCTGGAAAGTCTAAATTGATAAGCAATATGATGGAGATACCCTCTTAGGAATTTCAATTGCTAAATGAGGCACAAATTATCCTTTAGCTGAAAATTTTATACATTTATGAGTTGTCAGCACATATGT
>chr2	204416592	204416867
AGTTACAGATTCATAAGAGCAGCTTTGAGTCTTAGCAGCATTCCTGCTAGCATCCTAGTAAAAGTAGGGCTGTGTGTCTAGATTAAAATGGAAAGTTCTGATTTGGCATCTATATGTTTTTCTATCTAACACTGTATATCTGCATTTAAAAAAACATTTTGGTGCCTGATTATTTGAGTTTTCATTGTGATTTTTTGATACCTGCCTGGAACCTCCAAAACATGTGAACTCAGACTATTTAGGCTTTTAGGAAACCTTTTAGGCTTAGACCGTTTA
>chr2	236825805	236826133
GGATGCCTCAAATAAGGAATCAGAGTGATGGGGTAGGGATAGGGCCAGCTTCCCCCTAATATGGCATCTGAGCAAAGTGACAGGGAGGTGTAGGACACGGAAGGTGCATTTCCTCCCCAGGATGTCTGTTTTCTCCTCTTGATCTATTGTTGCGGGGAGCTATACCCTATGTTCTGGCCTGAGCAAGAGGCAGGTGTCACTAGCCACCATGCTATGGCGCATGGGACACAGGTGCAGTCAGGAAGGCAGCCAGCCCTTTGATGATGTGGAGGGGTCAGGCAGAGGGGCACCTGAGCAGGAAATGAAGCCGCCACAGACAGCAGACCTGT
>chr2	164173117	164173445
AAGTCTATAAGCTAGATTAGTGAATAGAATGACACCATTCCCAGCAGTTTTAAGAGATAACTTGCAAACTACCACCACCATCACCACCACTACCACCTATGCAATAAAAAGGCAGTCATAGTTTTTAGGTACTGTGACTTTCAGGGTCCTAAACAGGTCTTGTGGCTGACAGGTCTAGACACTAACACAAACTGAATAAGTAGCTTTCAATTAACCAGTGTACCTTTTAAGAACATTTTCACTTAATTATCAAGGAGCAATGTACTAAGAACTCTTGCAGTTATTGACATAAAGAATTATTCTGCTCTGGTTAATTCCCCATAATTAGT
>chr2	58519532	58519813
CCTGGAAACTCACTCCCATCTTCTACCCTGGTAACTGACTCCATATGGGGCTCCAGAAGCCTTGGAAGTGGTTTTAGCTTTTAAGTTGTAGAGGTAAAGTTTTTTAATAATTGTGTCAAGTTGGGATAAAGTAAAATGAATAACAGGTAAAATTTTGCCTTTATCAAGTATTTAAAATTTTTTATTTTAGTATATCTCTTAAACATCCCTGCAGTTATTTTTATTTAATGGTTATGCAAGTTTATGACTTGTCCAACTCTTTCCCTCTGAAGCCTGAATAAA
>chr2	113760982	113761263
TAAGCGATGAGGCAATTATGATGATCAATATAGGGCCATAGTTCCTTTACCAGGACAGCCCTTTCTATTTTCCTGTCTTCCTCTCCTTTGATGTATTTAGCTGTACAAGCATTTACTGAGCATCTACTAAGTGCTGGACTATCTACTAGGACCTGGGAACACAGTGGTGACTGAAACAAGAACCATGTCCTCATGGAACAAATAAACAGATCCTGGTAGGGAGGTGTGCTTCATGCTGTAATGTGGCTGGAGTGTAGAGGGGGAGGTGCGGGGAGCAGTGAG
>chr2	231184249	231184568
CTTCCCAGTCGGCAACCTGATGTCAGGAATCCTCCTGAAACCTGCTCCTGACTTCGCAGGTCTCAGTTCTGATCCGTAGGAGCACACAGAACAGAATGAAAGGCAGGGCTCTCCTGCGAAGGTTGGTTTTTTATTCTGATTTTAGCAAGTAAAACTCTACTTGAAATTTGCGTCTGACCACGGGTTCTCTCCCCTAAAATTTCCATACTCGCCCCAACCTGATTCCCCTCTCCAGATTCTCCAGAAAGTCTACACTGCCCTCTGGTGGCATAATGTTGCTATTGCACAGTCTCCTTTCAAAGCATCCTGTAACGTTTCTT
>chr2	134372614	134372933
GTCTGCAGCTCGTCCCGCTACACTGTCATCAGCATCCACCCCCCACCACCCTACCCCTGCACCCACCCCCCACCCCGCCTGTATAGAGGCCTCCAGAGGAAGGCAAGAGGCAAGGTGAAGGGAATGACTGCTTGGCCACCCAGGAGGGTAGGTACTTGGCATAGGGTTCCCAGCCCTCCCCATCACCCCAGCCCATCCAGGTTCCCAGGCACCAAGCATGGCTAAGAAGCAGCAGAGCTGTCAGCCTTGCAGGGATACCTGTGAGCTCAGTATATGTGGCTCTCAGTAGCAAGCGTGGCAGACAGGATATATGAGGGCCC
>chr2	233940525	233940808
CAGCTTCCACTGTTCTCTCTTCCCGTTCCCTACCTGCCTATAACATCAACTTTTTCAAGAGACAAGGGCAGTTGTCTGGTATTAATGACTTTTTTTTTTTTTTGTTCAGACAGAATCTCACTCTGTCGCCCAGACTGGAGTGCAGTGGTGCGATCTCGGCTCACTGCAACCTCCGCCTCCCAGGTTCAAATGATTCTCCTGCCTCAGCTTCCCAAGCAGCTGGGACTACAGGCGCCCGCCACCATGCCCGGCTGATTTTTTTATTTTTAGTAGAGACGGGGTTT
>chr2	58573130	58573413
TTAATCATTTGCGCAGAAAAATACATCGAAAATCAGTTTAACACTGTTCAAAAAATTACAAGTCATTTAAAATCAATTTTTGGGGAAAAAAAGAACTTGTTTCTTTTTCAAATATGCAGATGAATGTTCTGTATTGTGTCTAGCAAGCAAACAACTCATTCCTTTTAAAAAAGTGTAGTATAAGCGTTGAAAGGTTAAACTGAAAGAAAATCACTAGGCCATGAATTATAGAAAAGTATAATAGATATAAAAATAATTCAAAACTATGTATTTACCCCATTCTT
>chr2	217734893	217735255
CCCTCCTTTTTCAGGTTATCTGCTTTTTTTGTTTACTTGTCCATGTCAATCAATCTTTATTTTATTTTTCTCTTTGTACTTAATGGGAGTGTTCATATTAATGCCTAGCATGTGCCTTTCTTCATTTAAAATAAAAAGGAAAACAAAAGATAAAGTGAAATATCCAGCAGTATATTATCTTGAACTTGCACAATGTGACACTAAAAGGTACTGGGCCATTTAGCTCTGCTCCTCTACAGAATTAGTTATAAAACCAAGACATTTATGGAAAGCAATTTTTAATGATACATTGATATGTTAGCTATGTCTTTTAAAATTACTCTCTCTCTGTCACCCCTTCTCCTTTTTCTCTCCCTCTAACAG
>chr2	200425057	200425419
CTGGTAATTACATTCTGCCAGCCAAAATTCATCCCATAATTTTAATTGGATAAATCCTTTCTGGCCTAAGCTACTGCTATGCCTGTCAAACTGTTGCCACATTTCACCCCAGAGGTGTCTGTGTTTTAGTTGCAAGAATCAGTCCCTTTGAGGTTGGCTTATCTGTTTAAATCCTCAAAATGCACTGGGATCCTATGGAATTAAATATATATTTAGGTATTTTTTTCTACTAAATCTGCATAGAAGTGCATAAAGTAGATACATACCCATGTTATTACCTAAAGACCAATACCTATCTAATGTCAGCATTCACTAGATAATTTTGAGAGCTTTTTAATCAGACCAATATTCCTAACTTTCTTC
>chr2	37385637	37385992
GATTAGTAATGGCTGCCTGACATTGATTTTGCCTAGACAAAAAAAGTAGGGGTAGAATAAAGAGCAGGATGTCACTAAGCTGCTGCAACACAGCTGTAGTAGAAAGAATGGATAGAAAAAAAAACAACATAGAATGACAACTGGGTTTTTTTTGACAACAAAAGATACAGCTGGGGTGTTCAGTGTACTTTGGCATAACCTGAAAATTATACCCAATCCGTATCTACAGAGACGATGCAGTTAAAGAACAGACCAAAATAACTCCTCAATTAGGCTACATAAGCAAACAACCTTCAGGTCTAGTGTCACGTAAATCGTCAAAACTAAAACCAAATGTTTTAAATCAGCTAAAAGCA
>chr2	50874543	50874898
CAGCAATGTTTTCACTGGGGGGCAATTCTGAACCACAGGGGACATTTGACAATGTTTGTAGACATTTTTGTTTGTTACAAGTGGAGTGGTGGTTGCTTTGGGTATCTATTAAAAATAGGTAGAAGCAGGGAAGCCGTTAAACACCCTAAAATTCACAGGACATTCCACCACAGCAAAGAATTAACTAGCCCAGAATGCCAATAGTTCTGAGGCTGTGAAACCTTGGAGTAGAAGGAGAATCAGCATCAAACCCTTTTTCATAGGCATTTTTCAGGTTTCTTTGTTACATCCGACTGAAACAGGCTTGACTAGCAAATTTCAAGAGTGACCTTGTTTCAAGGTGCATCATTTGTCGG
>chr2	64752175	64752529
CCCAGCACTTTGGGAAGCTAAGGCAGGTGGATCACGAGGTCAGGAGATTGAGACCATCCTAGCTAACACAGTGAAACCCCGTCTCTACTAAAAATACAAAAAATTAGCCGGGTGTGGGGGCACATGCCTGTAATCCCAGCTACTCGGGAGGCTGAGGCACGAGAATCACTGGAACTCGGGAGGCGGAGGTTGCAGCACTCCAGCCTGGGCAACAGAGTAAGAATCCATCTCAAAAAAAAAAAAGGAAATTAATCATCCCATGGAGTTGTAAAGATTAAATAAATTAAGTGCTTTCTTTTTTCCAAAATGACAGGAGCCATTTTATTATTTTAATTTTTTATAGAGACAGGCGTCT
>chr2	139934405	139934759
CTATCTAATGGAATTCATCATTATTCCTTAATACATGAAAACAGACCACTGCAAACTGGACCTAGGATGCCTGCGCAGATTTCTATTCAGGAAAGATCCCTACAAGGATCCACGTTGCATTTAAAATTAATAATCAATGACTTTGAATTATTCAACAGAACTCCTCTAATGAGAAATAATGAAGAATTATTAAGACTACTGAGTTAAAATTAAAACCCTCTAGGTTGAGTTTCTAGATTATAAGAAACTTATAAAACATGTGTTTTTGGTGCCTGCTTTATAGAGTTCATTTGGTAGTAAGTAAGGACCAGGAATCTGAATATTTAATAAGCACACCCCCATGAATCTGAACCAG
>chr2	39064730	39065022
GAAATTATTAAAGTACTAGGTTCCCACCATGTTGCAGCACTTCTAAAAATGTCTCTAATGGTGTGGTTAACAGAATTGCTGAAATGTTGCTTCATTATTCAGAGGATACATGCAGATGCTGATGAACCAGATAAACTCTCTAAGGATGGAATACTGCACATTTCACAGACATTATAGTGGAGATTAATAAAATGTTTTCTCTTCAACAAGGTGCATGCATTTCAGTCACAGTATTTGTTAGACTCAGAAGAACAGTACATACGCTTTATGAATAATCCATATTATGATAGTAA
>chr2	159608419	159608711
TGAAAACATTTAATATATGTTGATTGAATGGCTTAGTATCTTTGTTTACAGTTTAAGTACAGTTGTCAGAAGTATAACTGATAAAATTTTCACATTTTTAATAAGGTCAGACTGGCTGTCTCATCCGTATCATTTTCATTCTTCTACTCCTTATTCCCCGTGAAAAACTTCTTAAAGTTTAATGACAAGGCTCCTTATCGCTCCTGGAAGACAAATAAGGAAACATTTACAGGTTGCCTTACCTCAAATGCTCTTCATAGATTGGCTTTTTGGGGTCATGTCAGTTAAAGCTG
>chr2	196154693	196155022
GAGGCTGAGGCAGGAGGATTGCTTGAGCCCAGGAGGACAAGGCCCATGGGTCAAGTAACCCATGATTGTGCCATTGCGCTCTAGCATGGGCAGCAGAACAAGACCCCGTTTCAAAACAACAACAAACAACAAAAAAAGAAAAAAGAAAAAAACCCTGAAATCACAATAAGCAATTGACAAAAAGCAATGTTTTCAGTAAACACTTTGTAAAATAATTGTGCTCTAAAAATTATAACCAGTACACGCTTTCTTTCATTCTTAAAGTTATTTTTTTTCTTTTTTAGGCACCAAAATTTTTATTGACCCCCCCTCCTGCTTTCTTTTAACATT
>chr2	205714554	205714883
TAAGATCTTAGAAACATTTGCAAGCTATTTTCTTGCATAGCTCAGCCCTTCATGTGTATCAAAGTGCAAACAGGTTACGGTTATGCTTAGCACTATTATGGCAATGGAAAAAGGGGAATCACTTTGTTACTGTAGATATGCCAAATATATTATCTAATGTTCCAAAATACCATTTGATGATGGTGATGGTGGTTATAGTGAATCTTGTTTTTACCAAATACACTACCAGTCTATAAGATGGTATTATAAAGTATTGAAACTAGAAGCTTAATTAGCAGTTTATGAACTGTTTTTTAATTTTAATGAGAACGTGGCACATACTGAGCTACA
>chr2	201140637	201140935
GCCATTTTGGATATTTCATATGAATGGAATCATAAAATATGTGGCCTTTTGTGTCTGGCTTTTTTCACTTAGCATATTGTTTTCAAGGTTCATTCATGTTGTAGCACATATGAGCATTTCATTACTTTTTATGGAGAGACAATAATTCTGTTGTGTGGATATACCATGTTTTGTTTATCCATTCATCAATCAATGGACATTTGTATTGTTTCCACTTTTTGGCTATTATGAATAATGCTGCAATAAACATTCATGTACAAATTTTTGTGTGGACATACATTTTCAGTTCTCTTGAATAT
>chr2	121536657	121536955
GCTGCCCATCCCACCGGCTTCTCCATTTCATGCGTCTCTAGCTGGCCCCAGGAGCTTTGCCCAGGCAGTCCTCTCATCCCAGAACCTCACTCCCTACTCCCACTGCCGCCCCTCCCCCGCCCACTCGGATAACCCGAGCGTCCTTCAGCTCTTACATCCAAAGTTAGTTTGTCAGAGATGGCCTTCCTTGACCCCAGACAAGGCCAGGCCCCTGCCCAGCTTTCCCGTCGCTCCGGCACTTTCCTCCGTGGCACTTGTCCTGGTTTCTAACGATACTTTGCTTTGTGTGCTTGTTTAAG
>chr2	167818644	167818983
CAGAGAAACATCATAAGGACAGTAGTCTTAGAGCTTTTCTACTTTAACCGCATGGCCAGTTAATATGTGTTTTTGTTTTGTTATGTTTTTACAATATGATTGAAGATAACACTACAGAAGGCTTTGTAAATTTTTATTTTTAGAAGCTGCTGCTCCAAGACAAGGAAATATGTATACTTTGTCAAAAGACAGTTTATCCAATGGAGTGCCTAGTGGCAGACAAGCAGAATTTTCATAAGTCCTGCTTCCGATGCCACCATTGCAACAGTAAACTAAGGTAAAATGTTTAATTGTCTTTGCCACAAATATTCCAGGAGCTGCACTCTATGTATAGCCTCAT
>chr2	128552236	128552575
AGATACTTGGGATTATGTGAATATCCCGTTTTGCCCACGGATTTTAGCATTCCATTGTGAATCTTGCCTGGAACGATTGTTACCCTACTGTTTGCCTGATGGTTATTTTACATTTCTCTTATTACTTCTACAATTTTTTTGAGACGGAGTCTTGCCCTGTCGCCCAGGCTGGATGGAGTGCAGTGGTGTGGTTTCAGCTCACTGCAACCTCCACCTCCTGGGTTCAACCAATTCTCCTGTCTCAGCCTCCTGAGTAGCTGGGATTACAGGCATGTGCTACCACGCCTGGCTAATTTTTGTGTTTTTAGTAGAGACGGGGTTTCGCCATGTTGGCCAGGCT
>chr2	241120275	241120590
AGAATATATTCAAAAGAGCAATAGGCTGACAGCTGACTTCTCAACAGCAAAGATGGAAGCCAGGAAACAATGGAGTAGAATCTTCACTGTGCTCAAGAAAATAACTGTCAACCTAGAACTCTGTCCTGTGGGGATATTCTTCAAGAACTGAGGCAAAAACAACTGATTCTCAGACAAGCAAAAACTGACAGAATACCATCTTCAAATACACATTCAAATTCTAAGGGTATTCTTCAGGCAGAAAGAAAGTGACACTTTGGGGAAGGCAATTGTACAAAAAAAGTAATTAATTAAATTCAGGGAGAGTGACTCTTGA
>chr2	14830148	14830463
AATGATAAATATAAAAGCAGATAAAGACTCAAATGGAAGAGAGAAAGGAAGCCCTAAATAGTAGATGAAGAATAAAATCAGTTGTCAAGGGACATGATGGAGTGGAGACAAGGATTAGAACATTGAGCAAGTCAAATCCAAAGATTAGGAATCTCAGCTGGTAAATGTTGAAAAAGCAGTAGGAGAGTTTGTTCCTTGCATTCACAACCTGGTGTGTCTTGCCAAGCAGCTTATTGAAAACTCCAATCAGCAGACCCAGCTAAATAGAATAAAAGGTTATTTTAAATTGTACATTTCAAACACAAATTTAAAGGTA
>chr2	117405133	117405653
TGTTGTGTCTTTGTTCTCGTTGGTTTCAAAGAACATCTTTATTTCTGCCTTCATTTCGTTATGTACCCAGTAGTCATTCAGGAGCAGGCTACAATAACCAAAACAGCATGGTACTGGTACCAAAACAGAGATATAGAGCAATGGAACAGAACAGAGCCCTCAGAAATAACGCCGCATTTCTACAACTATCTGATCTTTGACAAACCTGAGAAAAACAAGCAATGGGGAAAGGATTCCCTATTTAATAAATGGTGCTGGGAAAACTGGCTAGCCATATGTAGAAAGCTGAAACTGGATCCCTTCCTTACACCTTATACAAAAATCAATTCAAGATGGATTAAAGACTTAAACGTTAGACCTAAAACCATAAAAATCCTAGAAGAAAACCTAGGCATTACCATTCAGGACATAGGCATGGGCAAGGACTTCATGTCTAAAACACCAAAAGCAATGGCAACAAAAGCCAAAATTGACAAATGGGATCTCATTAAACTAAAGAGCTTCTGCACAGCAAAAGAAAC
>chr2	152094862	152095382
TTTATCATCCATCATCTCATTCCTAGTGTCAGGCACATAGACAATATTTGATGAATGAATGAACTGATGAATACAGCAATCATTCTGCCTTTTAAAAATATATAGAACTGTATATTGTCATTGCTGGAGACATACCTAGCAAGTTTTGGTATATGTGGGTTTGGATAGGAGGGAAAGGCACAGAGAAGGCTTAGCATCTGCAGGCCCAACAGGCAGTTTTTCCATCCTGGGCCTGGGACTTCCAGCTTCACCCACTTTTGCTCTTCTTAAATTTCAGGGTCGAGGGCCTCGATCTGGGCTTTTTCATTAATCGTTGGGGAAGGATCCTAGGTTTTAATGTGACTAAGGCCAAAGTAAACTGTTCCGAGGGAGCCATAGTGGGGTTTACTAAACTGATCATAGGAATCACAATTTTCCTGGCTTTGCCATAGACCTAGTTTACCAATTTACTTATCAGTATCTTTAGGAGAAAGTCGTGGAAATTCATTTTTAAAAAATCAGTACCTCAGGATATGTTTAAG
>chr2	77387178	77387465
TTGCTGCTTATAAATCCTTAATATCGCTCTCCTCTTCTTCCTAAAGCGGTTAACCTGAGACCAATTAGTGATAAAGTCATTGCAATTTTCTGTGATGCTGATACCTTTCCAAGTTGGGATGTGAAAAACAATTATATTTGAGGATGGGTTCAATATATTGACCCTGACTTTCAAATATGCTGTTTTTCCTCCTCTCAATCAGTTTATAAAGTAATGAAATAGAGGGAAAAAAGTTAAATGCCAGTAAATTATAATTAATGAGGTGAAATGTTTGCAATCATTTAAAAG
>chr2	143418018	143418305
GCCTTGTCATCCCCACTTTGCAAGAGATTTGAAATTATGTTAGGATTAAAAAGACACAGAGGGAAGTTGGTTAAGATCCTCAGTCTCAAGTCAAATACACAGAGTATTTTCTGTAAACAATGCTTTAACCCTGAAAGAACATTCTTATTTTATTTTTCTTCTACAAGACTTTTGGTCAGTTAGTTCATCTCTTTGCACATCAGTTTCCTCGTTATGAAATGAAGAGAATTAGAGTAGGTACCTTATTGAGTTGCTATGCATGCTGAAATAATACAAGTCACATAATTA
>chr2	3048571	3048851
GTTTATCTCTGTGTTCTTCCGTTTCCTTGCCTATATTTTCTATATACTCTGTAAAGGTGTGTATTACTTTTGCAATTAAACCAATTTTTAAAGAGCTTATTCTACTAAGTTTTTAGCTTTAAAAAAGGTGGAAAGAACGGAGGAAAAGGAACAGTGCATGACCAAAGCATTTTCCCCAGGCTCTCAAGATTTCTCTGCATTTGGCCAAGCCGAGCTTGGGAATGGCAGGCTGGCTGATCAGAAAATAGCCATCCATTCTCACTCGGAACCCTCCCTGTAAA
>chr2	138138522	138138802
TGTAGGGCTCAGTAATCGACTCTTACTAAGTGCAGGAATGGACATTTATTAGATGCTTTCTGTGTGTCCTGTGGCTCTGTGCTGGCTGGTTGTACAGCATGAAATGTCTCATTACATTCTTGCAACCTAATGAGATGTTATCATCCCATTTGAGAGATGAGGAAACTGAAAATGGCAGTGCAGGTTAATTTTATCAGTTTCACACCACCAGCAAGTGACAGAGGAAGGTTTTAAAGGCAGATCTTTTAGGCTTTTACAAACCCCTGTCCCTGCTTCCTACT
>chr2	56522890	56523183
GGATTGACCAAAACCATGGCATCGTATATATTATTCATTTGAAAGGCTTATAGATTCTAAATATGGAAGCAGGGCACTTTATTTATATCATTTCTTTATCTTTTATTTTTAATTGACATGTAATAATTGTACATATTTACAGGGTAAAGAGCAATGTTTAAATGCATACATACAATGCGTAGTGATCGAATTGAAGTAATTAGCATGTCCATTACCTCAAATATTGATCATTTATTTGTGCTAATTACATTCAAAATGCTCCTTTAGCTATGTGAAAATATATAGTAAATGTTG
>chr2	182624857	182625150
AGCTACTCAGGAGGCTGAGGCAGGAGAATTGCTTGAACCAGGAGGCTGAGGTTGCAGTGAGCCGCTGAGATCGCGCCGTTGCACTCCAGCCTGGGCGACACAGTGAGACTCTGTCTCAAAAAAAAAAAAATCATGATAATACAATGATTAATACTTAATATTTTTGACAAAATTATTAAGCATCAATTCTAGATTGATGATTTTTAAATAATACATTTGATAGAAGTTAAAAGGTATCAAATACCGTTGTATCTAACAAAAATGCTAGCAATATAAATAAAAACTTAGCTTTTA
>chr2	214439814	214440134
TAATAATAATGACTACTTTTTGTTGAACACTAACACCGTCTAACATATTTATAACTCAAAAAATGAATGTGGAAATCCTTTAAGTTTTATACAAATATAATGCAGACTATACAAACAGAAGGCATTTAAAAATTGCAAGTCTTCAAAATACTGCATTGCCTCAAAATAATAACTATACACATAACTGATTATTTCTATCTATTGTTTACAGTGGAATTGGTTCTGTTTTTATCTAAGTTTTTAATTTCCTCAGTAGGACTTGTCTGTCCAGATCTTTTTTAAGGACATGGATAACTTTCGTCACAGTGTAACTCATCATTA
>chr2	152178962	152179282
GGAAAGATTCCATGGCACAAAAGAGTTAGAATGCTTTTCTAAACCATTACTGAAGAATATTAGAGCCACTCACATCACTCTGCAGGTCATAGGCCTTCCGAGCCTGAATGACGTCATTCTGATCAGGCAGGCAGGTCCATTCATGCAGGGGATGCTTGTAGTCTATGTCGCTTACAAGGATCTGACACTTCTTGGCCAGCACCACCCCCAGCATGTCCACTGGGCTGCTGAACTTGGTCTTCCACTTCTCAAACTCCTTCTTGTACTCCCTGTCACTCTGGATCTTGGCCACATGGATGGACCACATCATCTTCGGGTCAT
>chr2	183812734	183813047
GTGTTCAAATATGTTATGAGATTTAAAGTTGTGCTGCACTGTACTTTATGGTCAGCCTCACTAAGCTACTTAGCGTTCTCAGAAGTCACTATGTTCTATGCAACTTCAGTTTGCTTCATTTCCCTCAGTTTGTGAATATTAGACTGAACTCCCATAAAGAGAAAGCATTGGTTTTACACGTGAGATATTAAATAAGCATGCATAATCACCCTGTCCATTCTTTGGTATGAGAGGCTCACTCTTAAACTCTGATATAAATAGTTGTCGGGGTTATAAGCACCTCCCAATGTCTATACTTACAGCCCTGAATAAAA
>chr2	237196610	237196923
CCTCTCCTCTCTTGCCGCATGAGGAACGCCAGCCCCACTGGGGGTAATTTGTCTATGATGCTACCTCATGGAACACATGGAAAGTTCCAAGTTTCATGGAACATGAAAAGATACACGATGCATATTCCTTTATGAATTCCTGCCAGGAAAAGTTGGTCTGGACTACCTGCCTAGTAGGCATCCTTTTACCAGCCATGGGAAACCTGTCATGCTTCCCTCTGTGCTCTATTTTCCAGGAAGCCTGCGCAAAAGCTTGCTTGGATGTAATAACCAGCTTATTTCAAGAAACTGGAGGACTTTTCTCTGCCAGGTCT
>chr2	62307605	62307866
TGCGGTGGCTTACGCCTGTAATCCCAGCACTTTGGGAGGCCGAGGCAGGCGGATCATGAGGTCAGGAGTTCGAGACCAGCCTGGCCAACATGGTGAAACTGCATCTCTACTAAAATTACAAAAAATTAGCCGGGCGTGGTGGCGGCACCTGTAATTCCAGCTACTCGGGAGGCTGAGGCAGGAGAATGGTTTGAACCCAGGAGGCGGAGGTTGCAGTGAGCTGAGATCACACCACTGCACTCCAGCCTGGGCGACAGAGCGA
>chr2	203205617	203205878
TGGCCAGGCTGATCTCGAACACCTGACCTCAAGTGATCTGCCTTGGCCTCCCAAAGTGCTGGGATTACATCCTTATTTAAAGGCATATCTTGTCTATCCATGCTTTTCAGACCAGACTTGGCTCTTTGCATGGATCCTGCTGGCAGTTTCCTGTATGTTCCTATCCAGTGAGAAGCTGTTTTTGGCCTCACACCAGGCTGTAGGGGCCAGATAGTGACGTCAGATCTATCCAGAGCACCAGCCAACTTAAGGCAGGTTCCTG
>chr2	49519348	49519663
ATTTTTTTTTCTGCTAGGAGTTGCAAAACAGATTTCACGTTTTATCATTTCTTCCACATTTATAGCTGGAATTTTTTAGCAAAGAGGAAATTTCCCCTCAGCAACTAGAAATATTTGATTATCTTGAAACTTAGTGAATGCAGGAAAGGCAGCATCATGCCTTTCAATAGCCAGTGTTCAGAGTTTTTGCCTTAGTTATGTCCTATGACACACATTGAGGCATATTTTTTCTTTTTTTAAAATCAAAATCATTTTGAACTCATATTTTTTTATATTTAGTTTTCATCAGTTGCACTCATCAGATTTTTAGTGATCA
>chr2	55482029	55482344
CACCACTGCATTCCAGCCTGGATGACAGAGAAAGACTCTGTCTCCAAAAAAAAAAAAAATATATATATATATATATACATATGTGTGTGTATGTATGTGTGTGTGTATACATATATATATATATATATATATATATATATATATATATATTCCTTCAACTTAATTTCTCCCCCCCATAAATTCAAATTCAATTACTTTGCATGACAGCCAACAATAAATCTAATATTAATATAAGCTTTTACCTATCTACAGAATATTTTCACATATATTAACTATCTTGAACTTCACATTGACTGAACAGTCATTCTTGGAGAGG
>chr2	84783668	84783982
AGAGCTGCAGCCTCCAGGGATTCACATCTGGACCTGTTCCTCACTCATTCAACATGCTACCACAGGGAATAAAAACAGTACCATGTGGTCCTTACTCTCAGTGAGCCACAGCCCAGTGACGTCCCACTGCTGTGGCCAGAGGGCATGGATCCAAACAACTGTGATGAATGTCATGGCCATTTCTAGAGTTCCATTATCTGAACATTTCCCAATTTGTAATATGTTCACAACCTGAATTATTACAAACTGATTTAACAATTCTGTAGACGTAAAAGTCTAATACATGAGTAATATGTGTTCGATACCAGTAAACTT
>chr2	187505250	187505564
GGAATGGTTTCCTTTCTCTTACCAACAGTGCTGGCAAGGTTGTAGAGGTTACTGAGAAAAGGGTGTGGAGTTATCTGGAAATCTAAGGAGAAATCAGGCATGCATGTGAATGGCTACCCTTCAAACAATATCAATTTAATGCTTTTTACTTTCTCTAGAAAACCAATGAGTAGTGTACCACCTGGAGGGTCAGGTCAACCACCTGGGATTAGGAAAGATGCACAGCAAGACTTTCACTACCCCAAATCTCTCATGGATGCAGTCTATAAATTAAAGTCTCACTTGGTGTCCAGTTCCTTTTCTGTAAATAAATTT
>chr2	32220974	32221251
GCAAATTTATTTTTTATTTATTTATTTTTTTGAGATGGAGTCTTGCTCTGTCGCTCAGGCTGGAGTGCAGTGGCGTGATCTCGGCTCACTGCAACCTTCACCTCCTGGGTTCAAGTGATTCTCCTGCCTCAGCCTCCTGAGTAGCTGGGACTGCAGGCATGTGCCACCAGGCCTGGCTAATTTTTTGTGTTTTTAGTAGAGACGGGTTTCACTGTGTTAGCCAGGATGGTGTGATCCGCCCTCCTCAGCCTCCCAAAGTGCTGGGATTACAGGCATGA
>chr2	191931324	191931601
TTAAACTCACCTAGTATCATGTTTCACATTGGAATATGAGAGTAATCACTGATCATATCAGTGTGTGCAGTTTACGAAGTACACTTTGCCAGCATTCCTTTTCATATCGTGCGCAAGTGAATATTATTCTTGAACTTGGTGGTTGTTATCTGCTGAATCTTACAGTCATTGCCATTTCTACACTCTGCAATGTCTATGAGCGTTTATTCAAAAGGTGCCAAACATTAGACTGGCCAGTGTGTTGCTGTTGCACAGTGTAGTGTTGTCACGGGCTTTTT
>chr2	144249760	144250055
TTAAATACACTGTTTCCTGTATACAATAAGGTTAATTAGTAGTGAGGGATGGAAAATCAGTGTAGACATAACTCTTTTCGACAGGTATCAAAAATAATCCCCTGATCCCTACAGACCCCAGCTGCATTGAAAGAGGAGTAATATAAAAGATTCTTTAAGCACAAAATTTTCAAACATTCTCCAGGTGTCCCCAGCACCAGTTAAATAGGCCCTGAACCCCCTGTGCATGGGCTGGCTCCCGCTCCATTCCCTGGCTCTAACTTAAAGGCGCAGCTACTCACATTGAATTTTCAGGT
>chr2	168874265	168874560
TTTGTGAAATTTATCTGATAGAATTCTGAATTCCTTCTCTGTGTCATCTTGAATTTCATTGTATTTCTCCAAAATAGAAATTTTGAACTCTCTGAAAGGCCATATATCTTCGGTTCTCCAGAATTTGTCCCTGGTGGCTTATTTAGTTTGTTTGGTGAGGTCCTATTTTCCTGGATGGTCTTGATGCTTGTGGATGTTTTTAAGTGTCAGTTAGGTATTTATTGAAGTCTTCACAGTCTGGGCTTGTTTGTGTCTGTCTTCTTGGCAAGGCTTTCCAGGTACTCAGAGCAACTTGG
>chr2	148452474	148452762
TGGCAGGAGCTGAGCTTCAGGGCTGTTTCAGTATTTAATGCAGGACCAAGTTCAGAAAGCTTGACCCAGGGATTCAGACAGTTTTGTCTTCTTGTGGGTCCTTGAACTGATCTCAGACCATAGCCAAGTTAAAGTGTCTTATCAGGGTCCGCAGTTGGGACTGAGGACAGTGGACTTATTTTCTGAGGTACCAGTGTGCATGAATTTTCCCAGGCCTCTTGGTGAACAGTTTCGGTAGCAGGCCAATATCCTTGATGAATATAGGTGCAAAAATCCTCAACAAATACTG
>chr2	210317188	210317476
ACTGTGTAGTAGCATACAAAGAACATTAACTTTCTAATCCTGACCTTACTGTTTCTTGGTTATGTAACTTTAGGCAGCTTACTTACTTTTTTCTGTGCCTCAGTTTCTATACTTGAAAAATGGTGACACTGCTAGGTACACACACACACACACACACACACAAAATACAATTAAAAAGTGGGTGAAATTCACAATAGCAAAGACATGGAATCAACCCAAATGCCCATCAATGATAGTCTGGATAAAGAAAGTGTGGTACATATACAACATGGAATACTATGCAGCCATA
>chr2	235499721	235500023
ACATTTGATTTCAAATCCCCCATACACAGCCAAGCGAATAGCCCATCATTTTGACAATGCATTTTCTGAGGAAACTCAAAGGGCTATGCATTTGGATTGCATATCAAACACATTCAAGGGATGTTAAATATTTAGAAAATGGGAGTGCAACTTAGCCTGCTTCAGAGCTCACTCAGGGTGGGTGCCGGCATCAGCAGCATTCATCTGAGTCCATTTAGAGGGCAGATGCCTGGAAATCCCAGAAGGACCCAGGTTTAAAACTCGCTTCTGAACATAATCCCACATCATAAAGCCTGTTACTGA
>chr2	106356195	106356497
TTCGCTAGGCAGGGAAGTTGAGAAAGACCACAGACGGCAGCTGGGATCAGAACAAAAGTTCTGGTGAGTGCGTGGTGTATTTAGGGAATTATAAGTACTCCCACTCTGGTTTTTGCAGAGGGGAGGGAAAAGGCTAATGAAGAGGAGGCTTCCTAGGTGCAGTGGCTCACACCTGTAATCACTCACTTTGGGAGGCTGAGGCAGATGGATCACTTGAGCTCAGGAGTTCAAGACCAACCTGCCCAACGTGGTGAAACCCCATGTCTACTACAAATACAAAAATTAGCCAGGCATGATGGCGTG
>chr2	199512008	199512342
AAAAAGCACTTGTATCCAGACTAGATAGAGAACTCTTCTTCTATTATTTTTGTTACATGATAATTGTACATATTTTATGGGGTACAGTCTTATATTTCAGTTCATGTATACAATGTGTAATGATCAAATCAGGGTAATTGTGATATCCATCACCTCCAGCATGTATCCTTTCTTCACACTGGGAATTCAAAATCATCTCTTCTAGATATTTGAAAATATCCAATAAATATTGTTAACTATAGTTCTCCTACAATGCCATAGAACACTAGAACTTATTCTTCCTATCAAGCTGCAACTTTGTTACATAAAAAATTCTTTTAACATTCATTTATAAG
>chr2	239407550	239407884
GAAGAAATAAAGAAGGGAAATGGAGTCAAGGGAAATCATTAAAAACATTTTAGAAACTGTACAGCCTAGAGAAGTAACATATCACTTCATATCCCTACCTACCTACCTACACACACACACACACACACACACACACACACACACACACACTCACTCTCTCTCTCTCTCTCTTTTCTGAACAAGGACACTCCATGTTTCTTTCCTGGTCACTTGGGAGAGGCCTGTAGCCCACTCCAACTCCCCCAGAAAAAAGAAATTTACCATACACCCAGAAGTATTCCCCCCAGAAGCCTGCTTTGATATGTTTTTATATTCCAGATATAATCAGTTTTAAC
>chr2	158194749	158195065
GCTAGGTGTTCTAAGTTCTATGAAAGACCTATGGTGAAATGTTGTATGTAATTGACTTTATTATCAAAGGATCACAGTATGGGAGATGAGATGGTTGTTGGACTTTGAGATGTGGGTGGCATCCTGAGGATCTTTTCTGCCACCATCTTATATTCCTAAGCACAAAAAAACTTTGTTCTTGTTTTATCCTGGATCCAAACAAACAAAAAACTGGAGATGTGGGACAAATCTGAGCCCTTTCAGACACCCACAAAACAGATGCTTTTTTAAAAAGGCAAGAAACTGCTAGGACACATTATATTTTGTCTGGTTTGGCT
>chr2	189001707	189002023
CCTCTTTTCTTTATAATTTAACCAGATTCAGGTGTTTCTTTGTAGCAATGTCTAATGACTACATTCAGAGAATGACTAATTCAGAGAGAAAAGTAATCTTTGTTGTTTTACCCACTCTTGTTAGCTCTAAGGACTTTAAAAAAAAGTGTGTTTTTTTTTTAATTTACTCTGGAAAACAAAACAAAGAATGAATAAAGTTTTAAACAAAAGATAAGCACTGCCTAGCTCTGATGATGACAGGAAAAGGATACTCACAGGCAGCTAAATATTTAAATTATTTGGGACTAAGTCAAAGAACATATTATATTGTTAGATAG
>chr2	228055618	228055947
TTAATAAAACTAACTAAATAAGCTTTCCTACTTACTCATCCAGCACAGATTGTTATTTGAATTGAACAAATGGTTATTTGCAAGATTGTTTGAGGCCTAGTTAAGAGCAGCACACTGATGGACATATGGAATGAGCCACACCATCTGGTTACAGTCATACCTGGGTGGTGGTCATTAAAACTAAATCTCCTGGGGATCTGCAGATGTCTTAATTATACTACAAAAATGTATTGGGCTGCACCAGTAGGCTACTTTGAACTTCTTGAAACCAGTTAACTTGCAAACATGTTTTCAAGATATCAAAACTGCAGTTATTGAGTCTTTTTTTTT
>chr2	177343160	177343489
GTACAGATGTGAGCTTGGGGAATTGAAATGTTACTAGGACTCTCTGCAGGAAACTTAATGCTTCATACCAGCAGGCAAAAATAGTTTGAGGTTCTTTCCCAAGACAGTGAGTTTTAAATAGAGATTTGATTTGGAATTGTCGACATATAAATCTTCCTCCCAGGCTTCCACATGAAGCACACATTTGATCCTATAGACAGCAATGAGTCTTTAAGAGCCATAATGGCCCATCATGCCAGAGGGTATTTATGGATTTACAGAGTCTTCAGATATCTGGATCTTGTGCAAGCATGATAAAAGCCCTCTGAAATTTTTGCTCAAATAAATAAG
>chr2	183551385	183551680
CTCAAACCCAGAGTTTCCAAATCTGTCAAAAGTAATAACAGTGTTGAAAAAAGAATGTGGAGTAAATGGGATAATATATATGTAAAGTGCCTGGCACAGACTAAACATTTTATAAATGGCATTAAATATTGTTATTGGTATGCTTGGACCAAATATATGATTTGCTACAAAATGCAAATGTTTTATTGTTTTTGTTACAAAATGCTTTTTTTCCTGCTTAATAATTAGAAATATAAAACTGTAATTATTATTTTTGTAAATAGCATCACAAACCCATTTTGGAAATCTTTGCTTCA
>chr2	106450578	106450873
CGAGGCAGCCGCCGGGCCAGGTCGAGGCCGCCGCCTCAACAGAGCGCGCCAGGGAGCAGCGCCCGTCGGGAGCCATGACGCCTGAGCCATCAAGGCAGCCGCCGGGCCAGGTCGAGGCCGCGGCCTCAACAGAGCGCGCCAGGGAGCAGCGCCCGTCGGGAGCCATGACGCCTGAGCCATCGAGGCCGCCGCAGGGCCAGGTCGAGGCCGGCGCCTCAACAGAGCGCGCCAGGGAGCAGCGCCCGTCGGGAGCCATGACGCCTGAGCCATCGAGGCCGCCGCAGGGCCAGGTCGAG
>chr2	131933582	131933869
ACTTCAGATTTCTTTTGAAAGAAAAATGTATATGAATACCTTATATTCGATAAGAATGTGAAAAGATTTGCTCTACTATGTATCAAAAAATGTAAAGCTAATCAAAACAAAATTAAGGGAAAAGCTATATTATAAATATTGATTAAAATCATTATAAAAACCTTCTGCAATGGAATAGTAGGCAAAGCATTTCAACAGACAAGTCACAAAAAAAGAGAGAAAAGTAGGCTCTTCAAATGAAAAGCTGCTCAACTTTCTTCCCACAACAAAGATGTGAAACAGATAATT
>chr2	88899979	88900266
CCGTGGAATACTATGCAGCCATAAAAAATGATGAGTTCACGTCCTTTGTAGGGACATGGATGAAACTGGAAACCATCATTCTGAGCAAACTATTGCAAGGACAGAAAACCAAACACTGCATGTTCTGACTCATAGATGGGAATTGAACAATGAGAACACTTGGACACAGTGTGGGGAACACCACACACCAGGGCCTGTTGTGGGGTAGGGGGAGGGGGGAGGGATAGCATTAGGAGATATACCTAATGTAAATGAGGAGTTAATGGGTGCAGCACACCAACATGGCAC
>chr2	2719448	2719768
GGAAGATGGACACAGACTCAGAGAGCAGAGCCCAGGGAAGATGGACACAGACTCAGAGAGCAGAGCCCAGGGAAGATGGACACAGACTCAGAGAGAGCAGAGCTCGGGGAAGATGGACACAGACTCAGAGAGCAGAGCCCAGGGAAGATGGACACAGACTCAGAGAGCAGAGCCCGGGGAAGATGGACACAGACTCAGAGAGCAGAGCCCGGGGAAGATGGACACATTGGCAAGGGCGTTTGTAGGGCACAGCCCTGAAACCATGGAAAGCCATGCTAATCTCATCTTAGAAAGAAAGACCATGTGCAGAGATAAAATAGC
>chr2	196720215	196720535
TACTATTACTCTATTTTTACTTCTTTGGCTCACTGCTACAACCACATCAAGAACAGTATCTAGCATGCACTGCAGTAGGTGGTCAGTAATGTTTGTTGAATGAATGAATGATGGAATGGGCAGCGATTCTTTAGAGGGGTTGAAGCTGGGGATTCAGAAGTCTCAGTGACTGCCAAGAGGAAAAAATATGTCATAAGTGTTAGGAGCCATAAGAAGAAAAAATAATGGTGGGCTCAAATTTCAGTCCCAAGTTGAAAGTCACAAGGACTGACACTTCACACTCTAGATATAATTTGCAATTGAGCAATCTAAACACAGTAA
>chr2	28260417	28260741
ATAAGTACACACTTGCTCACATGGATCAGTAACACTTTGACTATTGTTAGCCTTCTTTTGAAAATAAAATAAATCTCTGGCTTACCGTGAAAACTTTACAGATCCAGGACCATTGTGGCATCAAGAACTAGGACTGCCTCCTATTGTTCAATTTTCCAGATGCATGTCTGTCTTTCTGTCTCTGTCTCTGTGTCTCTCTCTCTCCCTCCCTCCCTCCCTCTCTCTCTCTCTCTCTCTCTCCCCCCCTCCCTCTCTCCCTCTCTCTCTCTGTCTCTCTCTCTCCAGGTATTTTTTTTAAATACTTTAAGTTCTAGGGTACATGTGC
>chr2	61555101	61555425
ACCGGCCTGGCCAACGTAATGAAACCCATCTCTACTAAAAATACAAAAATTAGGCTGGGCGCAATGGCTCACGCCTGTACTCCCAGCACTTTGGGAGGGGGAGGTGGGCAGAACACAAGGTCAGGAGTTCAAGACCAGCCTGGCCAACGTAGTGAAGCCTCGTCTCTACTAAAAATACAAAAATTAGCCGGGTTTGATGGCGCATGCCTATAGTCCCAACTACTTGGGAGGCTGAGGCAAGAGAATTGCTTGAACCCAGGAGGCAGAAGTTGCAGTGAGCCAAGATCGCACCAGTGCACTCCAGCCTCGGCGACAGAGCAAGACT
>chr3	70313760	70314047
TGAGTCAACTGGAAGCTCAGGAAAGAGATTTCAGAAAGACTGCAGGGAAGGAGCATTGGGGAGGGAGTAGTCTTCAGAATCACAGGGTTTAGAATCCTGTGAGACACTGGCAGGATGAAATGAATGTCCAGGATGCTCCAGTGCTCTGAATTCCAGGCCCGAGATGGGCTGGAGGTCCTCATTTTGCCTTCAGAAAGGGGCCTGGGTAGGAAGCAGGTGTCTAATGGTGCTAAGGAGGTTTTTTTTAATTCCTATGGCATATGCCCTCAGAAAGCTTGCTTATCTCCC
>chr3	56264903	56265190
GGTCTGCGGACCAGCAGCATGAATGTCGTTGCCTAGGAGCTAATTAGAAATGCAGAATCTCAGGCTCCACCTCAGACCTAATTAACTGAAAGCTGCATTTGACAAGATTCCCAGGTACATGGTAAGCTCATTACAGCTTGAGACACAGCAGGTTAAAGATAAACTCCAAAACAGTTCCCTCAATGTGGATCTTCCTCTACAAGGACAAGAAAAATCATCTCTCTTTCCACAAGGCTAGCTATGGCAAATCAAACGTAACTTGGTGTTCAGACTACTGTAATTTTTTAA
>chr3	8756112	8756388
AACATGATGAAAACCTGTCTCTACTAAAAATACAAAAAAAAAAAAGAGCCAGGTGTAGTGGTGGGTGCCTGTAATCCCAGCTACTCAGGAGGCTGAGGCAGGAGAATTGCTTGAACCCAGGAGGCAGAGGTTGCCATGAGCCGAGATCGCACCACTGTATTCCAGCCTGGATAACAAGAGCAAAATTCCTTCTCCAAAAAAAAAAAAAAAGAGTTTCACGCTCAAACTTGTCAGCTTGTCAGCAACCAAGTCCCATTCATCCTATAGAAGACACCTG
>chr3	85410181	85410457
AATGCTATTTTGTTTGTCTCTTAGCCGTTATAAACTCTAATTTTATTCTGAAGTACAACTCAGGACGCTGTGCAAAACCTTGGTAGTGTTTTCTTTAATATTTTAAAGCCTAATAGGACTCACTACTCATTTGACACATCATTATTTATCACTTGTGTTGAAACTTTTTGATTTTACACGTTCTTTTCTTCCAAAATATATCATAAATGCTCTGAGGGCACACATATTATTTTATTTCTCTTTAGAGTGCTCTTGCCATGCATGCAGCCTTATAAAC
>chr3	130011535	130011803
CAATGGCGTGATCTCGGCTCACTGCAACCTCCGCCTCCCAGGTTCAAGCGGTTCTCCTGCCTCAGCCTCCTGAGTAGCTGGGATTACAGGCATCCGCCACCATGCCCAGCTAATTTTGGTAATTTTTTAGTAAAGATAGGGTTTCACCATGTTGGCCAGGCTGGTCTGGAACTCACATTGTGAACCGCCCGCCTCAGCCTCCCAAAGTGCTGGGGTTACAGGCATGAGCCACCGCACCCGGCCTGCCACATTTCTTTTTTAATAATTTT
>chr3	145342914	145343182
ATGTAATATTTTCAGACCACAGTTGACTTCAGGTAACTGAAACCATGAAAAGTGAAGCTGTGGGAAAGCGAGAACTATGGTATTAGAAAATAGAAATAGTACTAAATTCTTGGGAGAAGCTATACTTGAATTTAGAAGCTCATTTTTATGTAAGAAACTAGGACTTGGGTGAATCCTCTGTTGGGTAAAACCTAAGCAAAAAATGTACTTAACAAACATTTATGTAGATTTTACCATGTGCCAGGAATTGTTCCAAGTACTTTACAAAT
>chr3	85000294	85000602
TATATGTACATTTTTGTATACAGACATTAGTCATCTTCCAAAATTCCATAAAAGGGCCATACGCTATGGTTGCATATTTGTTTAAAAGGTTGTAAGCTTCCTGAAAGCAGTGATAGTAGCACTGAATTTCTCTTATTATCTTACCTGATGCTAAACCGAAAGCAGATGTTCCATAAATGACTTAGGCGAAGAACATGGTTCATTTGTGCCGGAGCCTAAAAGAGAAATAGTGTTTTGTGAAAAGATGATAGCTGAATGCTGTCAATAATTTTGCTTCTCCTGGGAAAAGAATACCAGAATGATTGTTCA
>chr3	151440102	151440410
TATAGTGTATACGTTCCCATTTATGTAAAGAAATATATGCATCTTGCTTGCGGTCATGTATTTTTGTGCATCTATATACATGCACATATATAAACACATAGAAAAAGGGTCTGGAAAGATTCTTAACTTCTGGGGAGGGAAGTGGGATTGGAGGATGGCAAAGAAGGACTTTCACTTTCTGCTCAGTTTGCTTCTATATTGTTTATATTTTTACCCGAGAATATATTACTGAGGTAATTTTTTTTTTTTTTTAGTCTGGGAGAAAGCAATTGGAAGAAATGCAAAGCTCTTCAAAGGAGACCTATAAAG
>chr3	17973156	17973449
ATATAATCCCATATCAACATTTACAGATGATAGCTTATTCTTTTTTTACAACTTATTCCTTTTTAAGGGCTGCATTATACTGTGTTGTGTGGATTTATCATAGTTTATCCAACCAGCTTCCAATAATGGAATTTGGGTGGTTTCTACTCTTTTGCTATTGAAAATAACACCGCAATCAATAACTTTGTGCCCATGCTATTTACATTTTGTCATTGCATCTTGGGGCTAGAGTTCTAGAAGTGGCACTGCTGGATTAAATATGTATATGATATTTCGTTAATATTGCTAAATTTA
>chr3	3721522	3721815
ATAATAAGGGGCTAGGAAATTTAAGTGATGTGAGTCGAGCAGGCTACAGTCTCTAGGGAAAAAAATATGTATCTTCTATACTATCTTGCTAATCAGTCATCTGACTACAATTTTCTATTGATTCTTCCCTTGGAGAATTTGAGAATATTCTAACAGAACTTTGACACAGGCACTTGAGAAATTTCTGCAGATTATATCTTAAAGAGCAATAATGCAATTTTGGTGAAAAATAAAGAGGCAGCCCAGTGGAGGCGCGGAAGGATGAACAGATAGATTTCGTGGGCCCATTTCCCT
>chr3	62896937	62897406
AATATAACTTCTCTTATCAGACTTGAATTAAGTATTGATGTGTATGTTATGATACCTCCATAGGAGATGCTCCTACATTTGCACAAAATTGTGTGTGCACAGATGTTCATTGCAGCATTATGTGCTGTTGCAAAAAGAAAAGAAAATTAAATTCCTTTAATAGGTGAAACATTAACTACATTTTGGTATATAGTGGGAATGTTGGTATATTCATCCTATGAAATATTAAAAAATAAAATACATTCATATGTACTACATGGAAAGTCCTGAAGATATCAGAGAAGGGGAAAATTAAGTTGTATGATAATCGGAATAATGTAATTCTACTTGTTTTTTAAAAAACTGCGTATGTGTGTTAGCAGCAGTGAATCCATATAGGTCTGCAGCAACCTCAATTCTTCACTCCTCAGAAGAAAGAATTCGACTGAGGGGTATAAGGCAGAGTGAGAGACTGAGGCAAGTTTTGGAAC
>chr3	118624349	118624818
CTAAGTAGGAAAGGTTTTGTTTATGTTGCCTCTATTTACATGGGATTTTCTTTTTTTGAATAACTCAAACCCAATTATAAAGGAGCAGAACTGAGCCTGTGAGATATGACCAGGCTGCCAAAGAGGAAATCGACAAAGACTCCACAAACTAAGGAGACAAGAGCAGCTGTTATTCTGGCAAGGAGATGCAACTTGCCAACCTTCTGCCCAGCGGTGCCACACCAGTGGTCTGAACAATAAGTTGAGTTTACAGCCTCCCCTGTGACTATGCCAGTCACATTCAAGAACATCTGCCACAGCCTTAATGACAGAGCCTATGGGAACTTAATGAGTACCCCATACACCTGTGCGGTTCTACGAGACAGCTGTTTCCCACTCCGCCACCTCCTTTCTCAGTCCTTCCCATCACGTGTGCTCACTGCCCCATCTTCCCCATAGGATACAGCTGACTCTCATACCGGGGTCTGTGC
>chr3	195823493	195823819
CTGACACCACCCTGGAGAGCCACCCCGGTGGGCTGCTGAGCTGAGCCCAGTGCTCACCACTCTCCCCTCCATTAATCTAAAGACAGGACACCTGCTGATGAGGCCCAGGCCCTGCGAGGCTTCTGGCAGTCACAGCACAGAATGCAGCTTCACTGACTTCACCAACAACCGCGAACAACCCTCCAGCCCTGAATCCTGTTCCCCTGGAGCTGCTATTCAACCAAGATGCTCCTGGGCAAGTAATTTTTTTTTTTTTTTTTAGATGGAGTAGTGCTCAGTCACCTAGGATGGAGTGCAGCAGCACGATCTCGGCTCACTGCAACCCCC
>chr3	190764989	190765315
GTAGGATCTGTGTTCAGTATCCCCATCATTTCTTCAGTTGAATCTATTGACAAAGGCATCATTAAAAGCAATCAACTTACATTTCATTTTGATGACCTTGTAAACAAAAAATAAAATCCTAAGCCCCCACCATCTGAACAGGCCCCCTCTTGGCCAAGGGATTCCAGAAAAACCTAAAAACTGAGTTTCCAGCCATGACCCATGATGGGACAGGAGGTCAAACATACTCTGTTAACCCCTCTCCTTTTTGCAGTTTAGACATAACTGACCAGCATTAATGTTAAAATAGAGACCACAAGACTGACAGAACAGACTCTTTATGACAAT
>chr3	104839177	104839483
AAGGAAAATATATATTTTTTATTCATAAATATTATATAAACAAAATACCCAAATACATGGAATAAAATATAGCTTTGTCCCAGTGAGGCAAACTGTTTATCAGCTTTCTTTTGGGGAATCTTTTTAAAAATCATACATATCATTGGGAATGAGATGTGAACAGGAATGCCAGATGTTGAGGGTATTTGGGGATCTGAATATTGGGTGCCTAGCTAGTAGCAGTGACCAGAGTCCTACTGTTTTGCTAGAAAGGCAGAAGAGTAAGTGATGCCCAAGGAAAAAGGATTGCTTTAAGATAAATTATTAA
>chr3	74703085	74703391
GTGTTCTAGCAGCAGCGGCATCCACAGCAGCAGCTCTCCACTTGAGTTAGACATTGACTCAGCTGGGGAGCATTAAATCACCAGGGGATGCTGCCTTCTAACCTGCAGGATTCTCATGGGATTGGCCTGGGATGCAGCCTGGGCATTGGGCTTACATGAAGGAGATTAGCTTAGCGGTACAGACCTAAGAATTGGATCCCATCTCTACCCCTCATTGATTGTGGAACCCTGGATACGCTACCTCTCATGACTTCAGCTCCCTCATCTGTAACATGAGAATTCTTCCATTGCCTGCTTTTATGGGGTG
>chr3	74774064	74774506
GTCCAAAATTGGTGTTTGGCCATCCTAAAGCTAGTCAAAGCCTAATAGCACTAAAGAGTTCTGACAGGGGTGTTGGACAAAGCTTATTCCATTACTTACCTAAGGAATGATTACCTCCATAGTAAATAACTCTAAACTTGAGTTACTGCATCTATAAATTGGGTGGGATTAATATATCTACTTCAACAGTGCTGTTTGCGGGCTTAAAATATATTGCTTTTAAAGCATAGCAATGCATTTGTATTCGTTTGCTAGGGCTGTCATAGCAAATTATCACAGAGTGGGTGACTTTAAAAAAATAAATCTATTTTCTCAGAGTTCTGGGGGCTAGAAGTTCAAGAGCAAAGTGTTGGCAGGTTTAGTTTCTCCTGAGGCCCCTCTCAGTGGCTTGCAGGCAGCCACCTTCTGACTGTGTTCACAAATGGTCTTTCCCAGGTATGCAC
>chr3	147701178	147701620
AATAGTTATTAAAAATTCCATATTACATACCTTTATATTCTTTCTAATTATACTTTGTTAAAAGAAAATACCGTTCATTAAAAGAAAATCTCAAAAGCTCATATACATACAGAATCATGTGCCTGGAAGCCAGAAAACTTTTCTGTTTATTCATTATTTTATTTTTTTCCCGGACCTTTACCAAGGTGAGCAGGGGCCAGGAAGGGGCCTGAAGGAGGTCATCCAGGAAGCCTTCCTGCCCCAAATGAGCAGTGATTATATCTGTCAGACAACGATGAATGAGCTGATTAGTAGTTTTAAGAAATTAAAAATCCCATGTTTATGAAATATTTTTTAAAACATGCCAATGATGGCAATTTAGAAATGTTACAGGAATATTAAACATCCTACATATTCATACTACATGATTATTTAATATCTTTTTAAATACATAGTAAATGATA
>chr3	73139046	73139357
ATGCAGAGTAAATGCTTGATAATAATACTCGTTGTTATGTTGTTGATAATGCATATTTTGATTCTGCTTTTTTTTCCCCCTCTACAGTTTGAAGTTCTTTGTGTTCAGGTATTTTGACAAAACAGTAAGAAAATAAAAGGTGGTTTAAAAGTAGTTATCGACAACTAAGACCCGCATTATTACAAAGAAATTCTCCTTAAGCCCATGAGGCTGTTAGATCCTTTTGTGAGGTTTCTTTTATCTTTTTCTTTTCTGTTTTTTTCTGTTTTTTGTTTTTTGTTTTTTTTTGTGAGACAGAGTCTCACTCTGTCA
>chr3	21959779	21960090
GTGTGTGTATAGATGTGTGTGTGTGTATATATATGTATATATATACATATATATAGCGAGTGAGAAAGAATAAGTAATTATTTATTTGACTTATCCTGTCTTATCTCTTTTTCTATGTTCCAATTTATCAAATACTGATCTTTGATAGTATTAATGACTTCTGCAGTGACAACATCATGGAAAAAAATGATATATCTACTAATTATAATATATTCAGTATATTTCATCAATATTTTAACTGGGAAATTAGTTCATATGATACAGTATAGATTAAATTATAAAAGAAAAATAGCAACATGTACTCAACAAATT
>chr3	22559820	22560083
GGCTTTTTGTCCCCACCCAAATCACATCTTCAATTGTAATACCCAGGTGTTGAGGGAGGAACCTGGTGGGAGGTGATTGGATCATGGGGCCAGTTTCCCCCATCTTGTTCTCATGATAGTGAGTGAATTCTCACAAGATCTGACGGTTTTATAAGTGTTTGGCAAGTTCCTCCTTTGCTCACTTTTCTCTACCTGCTGCCTTGTGAAGAAGGTGCCTGTTTCCCCTTCACCTTCCACTATGATTGCAAGTTTCCTGAGGCCTCC
>chr3	96953865	96954128
GCTCTCAGTAGCCCTAGGCTTCTGGCACAAGTGCTCTATTAGCTGCATCTGCCCCAGGTTTCTGGCACACCCTAGTGGCATGGCTGCTGTAATGGGTACCAGGCTTGTTGCAGCATCAGGCCATACACAGCTGCCCCACACTTCTGACACTTCTTAGTGCCATACCTGCTCCAGGGCTTTCCCAGACAAAGCCCGTCTGTGAAGACTGGAATAGCACCTACTTCATTACGTGTGTAGACATCTGCATATAATCACAAGGACCAA
>chr3	14065161	14065447
TACCCCTGTGGGAAGGCAAAACTTGGCTGCTTGGCAACCACAGATCAAGTGCACTCTATTCCTGATCAGGGACAGTGAGAGCAGACCTGGGCAGTGGATCCCACATGCCATGGCCTGGGTCAGCTCACGCTACTAACAGACAAGTGATGGCAGATGGCACTTTTTATTGAGCCAAGAGTCTCCATGGTCTGTATGTAGCCAAGCTAGCTCCTTAATAATGCATTTTTCGGGGCATTTTCCTTTTCTCTACTTAAACTTGTTTGAATAGACAGAAATTTTCATCTCTT
>chr3	140299473	140299759
ACATATGAGTATTTTTTGTTATTGTTACTGATTTTAACTTAATTGCATATAGGTAGAGAACATGCTCATGATTTTAATACTTCTCAATTTGTTGAGATTTATTTTATGGTTTAGTATATGGTCAGTTTTGTCATTTTTTGTGTACTTGAAAATAATTTTTATTCTACAGTTGTTGGGTGCAGTGTTGTATATGTTCATTAGTCAAATGTTGTTATAATGTTCTTTATCCTCAAGTATTTTTCATCTGATTGTTTTTAACAGTTACTGATTATTAAATCTCTCACTTT
>chr3	19839799	19840084
CATCCCCAGGTGCAGGCATACATAGCCTGACCAGGGATAAGGGTGAAGTAGCAGCTCTGACTCCAGAGGTGGGAAGCGGCAGCAATTGGAGGCTCTGATTTCACAGGACACAGCAGCTCTGGCTCTGGACAGCTCCAACAGCTGGGGTCCACATCAGCAGAAACCCAAAGAGTCCTCTGCAGCAGTGGCTAGGGCTGCTGGGATCCTCAGTGGCACAGGCTGCTGAGGTACCCTACTATCCTTCTTACCCTACATGAATTACTCATGGCCAAGGGAATTCCTTTTA
>chr3	82214577	82214862
TATGTATTGTGAGGTTCAAACACAATTGACACAAATAATGAAAATTTTCAGAAAAAGATTTATAAGAGCAAGATAAAACAAGGGGATCATTTAGCTAAGAAGAGAGGGGGGTTAGAGGTTAAAGTACTTAATGTTGAAAGTATGATAACCAGAAGCTGGGTATGTACACAAATGACAGATCAGAAAGAAATTGGTGTAACTGCCAATAGCCATGAGCACCCACATATAAAATACCCTTGCTTAACCTGGGGGTTGCTTTCATGCCTGAGAAGTTCTGTGGTTAGCA
>chr3	99946467	99946756
TAATAGGGAACCATGCAGAGCATACTAGACATGGGATGTTCCTTACTCATTGAAAGATCGTCTTTAAACTGCCTTACAACTTTTTTTTTTTTAAATTTTATTTATTTATTTATTTTTTGAGATGGAGTCTTGCTCTGTCACCCAGGCTGGGGTGTAGTGGTGTGATCTCAGCTCACTGCAACCTCTGCCTCTGGGTTTCAAGCGATTCTCCTGCCTCAGCCTCCTGAGTAGCTGGGATTACAGGCACTTGCCATCAAGCCTAGCTAATTTTTGTATTTTTAGTAGAGACG
>chr3	102670398	102670687
CTTAAATGTAAATGGGCTAAATACCCCAATTAAAAGACACAGACTGGCAAATTGGATAGAGTCACTGATGGGAAGACCCATTAGTGTGCTGTATTCAGGAGACCCATCTCACATGCAAAGACGCACTTAGGCTCAAAATAAAGGGATGGAGGAAGATCTACCAAGCAAATGGAAAGCAAAAAAAAAGCAGGGGTTGCAATCCTAGTCTCTGATAAACAGACTTTAAACCAACAAAGATCAAGAGACAAAGAAGGCCATTACATAATGGTAAAGGGATCAATTCAACAAGA
>chr3	36407780	36408043
CTGCCCATCTTTCAAATATTGTTCTTCCCCAGCATTCTGTTTTTCACCCGCAGCCCTTCTCATGCTTCATAATCTCTCTGGGCTAAATCTTACTTCTTATCATTTCATCCACCAGCTGAAAACTCCTAAATCTGCATCCAACCCAGACATCACTCTAGTGATCGCCAGACCAATATATCCTGCTGCCCTTTGGACAGTCTCTGTTGATGCCCACATCTTAAATTCAAGCTACCCTCAATGGAATTTATCATTCTTGATTCAGCT
>chr3	187810414	187810677
TTACTCATGAGTATATGTATTCAGCACGTGAAGATCACTCATGAGTCCCATATACATTTGGCAAGTGAGAATCTTTTAAAGTTTAAAACTGGTGTCATCAGGCACAGGGAACTACCCATTGGCACTAATGCTACAGCCATCTTGGAAAACATACCAAAATATCATCTATTTTCTTCCTCATTTCCAGTAAGTAAATGGCAACATTTCTTTCTAAGGAAACTGAAAAAATCTAAGGGATCATTTTACTCAGCTTGATACCAAAGT
>chr3	66993109	66993398
GCCTGATGTAGTATGTATGTTCTTTTGGTGAACAGCCTTCAGTTTCAGGCCTGTTTGCTTCTCATAGAGGTTGAACTTTTTGACCATACTTGTCAAAAGCCCTACCAGATTAGGTTCCCAGTGCTTTACTAGAGAACATAAAATCCAAGTTGAGTTCTGACATGCTGAGATTTCACTCTTCAGAAAGCTGATGGAAAATGTCTCTTATTTGGAGTGGGGAGATGGTTCCTGAGGGGCAACATGCAGGCCCTAGAAACATGTCAGGGTCTTTACATGGACCAAAGCCTGAT
>chr3	113129493	113129782
CAGAATAAGTAGTCTTTTGACAAGCCTTGCGTTTTTAAGATCATTCAAGATTATTGGCAACTCGTGTGCAAGTTCAAATTCTTTAGTGTAAACTTTTAACAATCCTGATCATTTTTATGGTTAGACGATAAATATTTCACCTCTGAATTTGAAATGTATCATCCCTGTCTGTACGAATATTGCATACTGCAATCTGTCACAGTTTTTGTTTGGTTTACTTGAGACATTTAATTTAAATGTAAAAAATTTACAATTGGGATATTATTTGTAAGAGAGGACTTTTATACTGT
>chr3	85948976	85949287
GAGGTAGCGTTATTTTAGTACCAAAGTGTGGGTATTTTTAAGAATCAAGTCTCCTGGTTTTACACCTTTTAATGTTGAGACTAGCAAGTGGACTGAAGTACAAATGGAAAGTAGGGAGGTGAAATACTGAGTGATTGCTTTGAGTTTTCCATATCACTCACTTTCACATTTTAGAAAGAAGGGTAGTAGTTTAGAAAGAATAGCAGCAGTGCAAATCTATACATAATATATTGCATTTGGACTTTCAAAGTCCCATCAAATACACATAGTCCACCCTTCTTTTAATGGTGAAAACTGCACTCAGTGAGATTG
>chr3	27339912	27340223
TTGGACAGGAAGGTGCCAAAACCAAAAGGGTGAGAACGGGAGGATTCTGGGCAAAGCACCAATACTACCCTACAGTTCTATAGTGAGATTCAGCAGAACCCTTTGAAATCAAAGTCACAGTCACTGGAGAAGTCATATTATGACAGAAACTGAAGGTGTATTTGCCACAGGTCTGTTCAGAGGGGGGAAAAAAAAACCTGGATTTTTACTTCAAATATTGAATATAGCCAATATCCAAAATACCATCATCAGATTTCTAAAGAACTATTTAACTTAAAAGTATCACTTCAATGTCATCAAATGCTACAAGTA
>chr3	76883494	76883785
AGAAGACATTTATGCAGCCAACAGACACATGAAAAAAATGCTCATCATCACTGGCCATCAGAGAAATGCAAATCAAAACCACAATGAGATACCATCTCACACCAGTTAGAATGGCGATCATTAAAAAGTCAGGAAACAACAGGTGCTGGAGAGGATGTGGAGAAATAGGAACACTTTTACACTGTTGGCGGGACTGTAAACTAGTTCAACCATTGTGGAAGACAGTGTGGCGATTCCTCAAGGATCTAGAACTAGAAATACCATTTGACCCAGCCATCCCATTACTGGGTAT
>chr3	24715296	24715587
GAACAGCAAAAATTGCTGCCTGCTCCTTCCTCTGGAAGCTTTGTCCCAGAGGGACATCCACCAGATGCCAGCCAGAGCTCTCCTGGATGACCTGTCTGTCAGCCCCTGCTGGGAGGTGTCTCCCAGACAGGAAGCACAGGGGTCAGGGGCCCACTTGAGGAGGCAGTCTGTCCCTTAGCAGAGCTTGAGCACTATACTGGGAGATCTGCTGCTCTCTTCAGAGCCAGCAGACAGGAATGTTTAAGTCGCTGGAACTGGGCCCACAGGTGCCTCGTTCCCCAGGTGCTCTGTC
>chr3	57755729	57756016
TATGGTAACTCCGTGTTTAACATCTTGAGGAACTGCCAAAATGTTTTCCAAGGTGCCTATACCATTCCCACCAGGAATTTCTCCACTTCCTGGTCAATACTTCTTAATGTTGGTCTTTTTTGTAGCCATCAGGTGGGTAGGAAATGGTATCTAATGATTTTGATTTGTATTTCTCTAATGACTAATAATCTGATAATCTAATGACTAATAATTGAGCATCATTTCATGTCCTTATCAGACATTTGTATGTATCTTTTTTGGAGAAATATTGATTTATATCCTTTTGAA
>chr3	83552008	83552295
AATGATGAGCCCTGTTGATAACATGTATTTCCATATAATGTGCTAAATTTAGTACTTGACCCCATAGTCTTCCTCCCAAACCACATAACCCATATCTAATTACAAGAAAAAAAGATCAGAAAAATCCCAACTGAGTGACATTGCACAAAATACCTGACCAGTACAAATTAAAACTGTCAAGGTCATCAAGAACAAGGAAATTCTGAGAAACTGGTATAGCCAAGAGGAGCCTAAGGAGACATAATGATGAAAAATAATGTGTCCTAGAAGGAATTCTGGAACATAATG
>chr3	120454076	120454366
TATCATATGTTCTTGCTTATAAGTGGGAGCTAAGCTATGAGGATGCAAAGGCATAAGAGTGATATAATGGACTTTGGGGACTTCAGTGGAACGTTGAAAGGCGGGTGAGGGACAAAAGACTACATATTGGGTATAGATACACTGCTTGGGTGTTGGGTGCATCAAAATCTCAGAAATCACCACTAAATAACTTATCCATGTAACCAAAAAACCACCTGTTCCCCAAAAACTATTGAAATAAAATTAAAATTAATAACAGTGTTGTTTCTCTAATTTAGTGCATAGCATTGT
>chr3	51549360	51549650
TCGTTGAATCTATTAAATCTTAGTGACTCTCATTTCAGCATCCTTGTTTACTCTCACAGGACATTGTCTTCACTAGAAGTATTATCCATCTTCAATGAATTTGGCCTGTACACTGTCTCCCTGTGACAATCTATATCATTGAAAGACAGTACGCAAACTCCAACTCTGAGGCCTGCAGCTGTGGGCCGGAGCTCTGTATGTATTATTCAGGCAAAAGTTGGTGTGTTGTCTGTAGGTGAGGTTTAAAGGGAACCCTACATGAACAAAAACAGTATCAGAATCATTGTACCT
>chr3	159359049	159359297
GGTAGCAAAACTCTGGAAATGAGAAACAAACATGGATGAGAATTTCTCAGAGCCTTAGAGTGTTTTTTGTCTCTTTAGAAATAGGAGTGTTGGCTGGGCATAGTGGCTCATGCCTGTAATCCCAGCACTTTGGGAGGCTGAGGCAGGTGGATCACTTGAGGTCAGGAGTTTGAGACTAGCCTGGCCAACATGGTGAAACCCCATCTCCACTAAAAATACAAAAATTGCCAGGCCTGGTGGCCTGTGCCT
>chr3	155845298	155845546
TCTCTTTCAAACAGATGTGGTTTTTAGTTTGTTTGTTTTATATCAAGCTTTTCCAAGTGTTTGTAGCAGAAGCATCAGTCTGCTTCAAGCTACCCCAATGGAGTAAAAAATAGAAGTTTAAGATGAAGAAACATTATAGACATATCATACTTTTCTATTATTAAATAAGAATATTTGCTAATCTGGTTATTTTTATTCACTCATTTTACAAATATTTGTTCAATGTGAATTGTGTATAAGTTCTCTGCC
>chr3	66902057	66902342
GTATCAGCAGCAGAGGCTGCAGTACAGCAAATATTGCTGAACAGTGAATGTTGCTGCCTGATTGTTCCTCTGTAAGTTTCGTCTCAGAGGGGTACCCAGCTGTGTGAGGTGTCAGTCTGCCCCTACTGAGGGGGTGCCTCCCAGTTAGGCTACTCGGGGGTCAGGGACCCACTTGAGGAGGCAGTCTGTCCGTTCTCAGATCTCAAACTCCGTGCTGGGAGAACCACTACTCTCTTCAAAGCTGTCAGATGGGGACATTTGTCTGCAGAGGTTTCTGCTGCCTTTT
>chr3	54897828	54898113
ATTGTATCTTCCCTTCCATCCTGACATTCATTCTGTTCTCATTTTCATTCATTCACTCATCAAGTCTTGACTGTGTGTCTGTTATGTGCCAGACTCTGAGCGAGGTGTTGGGGAAATGGAGAGAAACCACACAGATAGAGCCCTTAACATCATGGCACCTGTGGTATATAGTGTGCTGTATTATTAAGAATCATAACTGCTTTGAAGGAAAAGTAAAGACACATAAAGTGTAACAGATCTAAAGTGGAGGAGGAAGATGGGAACTAGTTCAAGGTTTGGGCAGCAT
>chr3	193354326	193354609
GAATCTGAACGTTGGCCTGCCTTGCTAGATTGGGGAAGTTCTCCTGGATAATATCCTGCAGAGTGTCTTCCAACTTGGTTCCATTCTCCCCATCACTTTCAGGTACACCAATCAGACGTAGATTTGGTCTTTTCACATAGTCCCATATTTCTTGGAGGCTTTGCTCATTTCTTTTTATTCTTTTTTCTCTAAACTTCCCTTCTCGCTTCATTTCATTCATTTCATCTTCCATTGCTGATACCCTTCTTCCAGTTGATCGCATCGGCTCCTGAGGCTTCTGCATT
>chr3	135092786	135093069
ACTCAGTACCACCAAGCCAGATACCTGAGAGTCACCCTTGTCCTCTGAACCTCCACCTCATACACTTTCTACAGGGCAGAGCAGAAGAACAGGCAAGGCCCTCTGGGTAGGGTGGGCTTGTTCCAAGACCTACTTTCTACACACAGCCCAAAGATGAAGTAGCAGTAGCCTACTGCCTATAGAAGCATCCCTTGCTAGCCTACGGAAGCTGCCTCTGACACCAGCCCCCAGAGGCGGGTCAGGCGCCCCTGCTCTAGGCCCCAGTAGCAGCTGTTCTTCTCTCA
>chr3	166820414	166820683
GCTGAAAATACCAACAATTGTATAGAAAATATAACACACACACTTCTAATGTAAGAATAAATTGGCACAACCAGTTCTAAAGCACTGCTTAGCGTATCTACTAAGACTAACATTTTGACTCAGTAATCCCTCCCTTATGTATATACCAAACAGATTTGCCTATTGTTACCACAAGATATGTAGCAGAATGTTCATACCAGCAAATAAAATAAGAGAAACAACTAAAATACCAACCAGTAGTAAAATTGATTAACAATTTTTATCATATTA
>chr3	189252699	189252968
CCTGCAGAAGTGGCCCATTGACAGCTCCTGCTCACAGCAGAGGGGCGGGTGGCACCCCCAGCCTACCACCACAAGGGCAGCTCTGTCCTGTGGGCACAGGGCTCCATCCCAGCCCCACCGGCTGGGAGAGAACAACATTTCCTTATAAGGCCCCGACCGCTTTGCCAAGGCTGGATGGCTCCAACAGACTGTAGCTTTCCATTCTCCTCGTCAGCTCCAGTGCAGGCCTTGAATGTAGCCCTTGTTGTCAGGCTCCTCCTCTCCTCCACA
>chr3	6587424	6587726
TTAGCCAGGATGGTCTCGATCTCCTGACCTCGTGATCTGCCCACCTCGGCCTCCCAAAGTGCTGGGATTACAGGCGTGAGCCACCGCTCCCAGCCGAACTCGTCACAGTATTTTTAAACAACTCACGGTAATTCTAATTCAGACTGCTAACAGTGAAATAGTTCAGTTTCAGTTTTTCTTAACACAACTTTATTAATTTGCTCAAAGCTAAGCACAAAGTTTAGACCATATTGAAGAAGAAAAGAAATAGACACCACCTCTTGATAGAAGGAGTGGCAAAGTTGCATTGTAAACAGGCATGCA
>chr3	9923173	9923475
CTGACGCCCCACAGACCTTTGCTTTCTGGCCTCTCATTTGGTTCTCCAGCCATGTGAGACAGAAAGTGTGGAGATGAAGTATTCTGTCTATTACACAGCTAGGGAGGCCAAAAGAGTTTGAGCAACTTGCCTGTAGTACCTCAGGTTCCAGAGGCAGAAACAGAAGCCAGGTTTCCTGATTTCTGGCCTGAGGCCAACCTTGTTCTCTGCCTTTAGAGGAAGCTGCTGCCTCGTCGTCACCTGTCTGAGAAGAGCCATCACATTTCCATCCCCTCCCCAGACATCTCCCACAAGGGACTTCGC
>chr3	101333253	101333573
CTTAAGGTGTGGTAGCAATAGAAAACTCATAGGCAGATCAATGGAATTATACCATAGCATATGTATAATTTGTGTTTTGATTAAATAAAAGTGTCATGACAAGAAAGTGAGGAAAGGAAGAATCATTTGGCAAGACATTGGGACAATTGATTAAATATTTGTAAAGGTAACAGAGTTAGAGCCCCACATTATACTCAACAAAATCTATTCCATATGGATTTAAGTTACATGCTTTTTTTAAAGATTAAATTATTTTAAACACTAGATTATGTACTTTGAAATAGAGATAATTTTTCTAAGCATAACTGCAATGAAAAATGA
>chr3	47797873	47798193
CACCATGGGTGCGTAGGCTCAGAGGAGAGAGCCCCGAACCCCAGTCAGGCCCCGGGATCGCGGGCGCCCAGAGCGGGCGGCGGGGGCGTGGCGGGCCCGGCGCCTGCCTTTGTTGTCCCTCGTGGCGTGCGGGGGGGAGGGGCGGCCCGAGGCCCGCGAGGCCAGCTGCCGCCTCCGGCCCCGGTCGCGTGGTCTCCCGGCCCCCACGGGCGCGCGAACCCACCTTCTTGTAGTGCTTGCCCAGCCAGACCCGCACCGAATCCAGCTGGGACACCGTCTCCGGGCTCTCCCAAAACTTGGTGGCCGGGCCCCCATCCTTCC
>chr3	10022831	10023120
GAAACGTCCCTGATACACCAAAAACCATCCCAGGAAGCCAGCATCGTCCAAGCTGAGAAGTCCAAGCTGAGAAGCCTGAGGCTGTGACGTCAGCCTGCTCGGCAAGAAGCTGGGGCTGCCGCAGGGTTGCCAGGAGATAGATGCCTTTGCATACTATTAAAATATTTTTGCCTGTCTCTACCAAAGAAAAGGAGGAATAAGATCGCCCCAACATAGTTGCATGGCTGAAGACAAAAATCAAGTCGTTGTGGTGGTCAAGCCACAATTCCTGCATTTTACATTTCTTCTGT
>chr3	48674501	48674790
GTTCCGCTGGGAGGACACCGGCTTGGGACCGTGGTGCCGAATCAAAAAGTCTGAAGGGAGGGGCGAGCTGTTCCCCGAGCCCGGGACCCCTGAGGACAGAGCCCCTGGTGACAGACTACCTCTTTGCAAAGGTCCTGTCCGCCCGCAAGAGGAGACCTCTGGGCGCCAGTATAACACAGACCCTGGTCCCTGTCCTGTCTCTCGTTCGCGGCTGCCCAATGGCTGGACGCCGTGTTCAATCCCCAGCTCCTCATTCGGCTGCTCAGGGGGCCCTCGACTATTCCGGGCGC
>chr3	55344053	55344358
AGTACTGGAAGAAATAAATGGGAATGCTGAGAATAGGAGGGTGGGCTTCTAAATAAGTATACAGGCTGAGAGCAGGTAATCAAATGAACAGTTACAGTATTACAATGGCAGCCTATGGCATTTGTTAGCACTGGGTACCTGGTGCTAGGTAACGTGCTCATGTCAGTCCTTGAAGAGAGGTGTTATGATTTTCATGATTCTTCTAGAAGGAAAAACTGACTTTCAGGCAATTTGAGGAACCCCCCCCCAAGACTTAAGATTTCACAGCTGTTAGACAATGCAGACACATATAGACCCAGAACACCT
>chr3	166172472	166172777
TGGAGCATTTATCCTTTGTGTTATAAACAATCAAATTATACTCTATTAGTTATTTTCAAATGTATAATAAATTATTATTGACAGTCATTCTGTTGTGCTATCAAATAGTAGATATTATCTTTTTTTTTCTAACTATTTATTTTTACTCGTTAACTATCCCCACTTCCCCTCGACCAGCCGCCTACCACCCTTCCCAGTCTTGGTAACCATGGTTCCTCTCTCGACTTCCAGAAGTTCAATCGTTTTAATTTTCAGCTCCCCAAATAAGTGAAAATATGTGAAGTTTGTCCTTCTGTGCCTGGTGTA
>chr3	182357734	182358019
GAAGTGAGATTGGATCATATAGTAGTTTTGTTTGTTTGTTTGTTTGTTTTGAGACAGAGTCTCGCTCTGTCACCCAGGCTGGCATGCAGTGGCGCAATCTCAGCTCACTGCAACCTCCACCTCCTGGACTCAAGCAATTCTCCTGCCTCAGCTTCCCAAGTAGCTGGGATTACAGGCGTGTGCCACCACACCCAGCTAATTCTTGTATTTCTAGTGGAGACAGGGTTTTGCCATGTTGGCCAGGCTGGTCTCGAACTCCTGGCCTCAAGTGATCTTCCCGCCTTGG
>chr3	85173160	85173445
CACAGATTTTTAAAAAATTCGCACAGTGAACAGTTTGTTCTCCATTGAATTTGTAGTTGTGTGTTTGCGTGGAGAGGGGGGCAAAGGACAGAGAGACGGAGTAAGAATAGGAGAAAGACGGAAGTGGGAGTCCGAAGAGGAAACGGAAGTGAATGAGAGAATGCATTTATAATATCCTATTCTTGTATCTTTCATGCTCTTAAATCGTATGACTTTTCCACCTTTATATGTAGTGCATATGTTCTGTTTTGTCTTCCAGGTACCAAGGCTCTTCTTTCTAACTTCA
>chr3	123355248	123355513
TTTTTGGAGCCCAATATCTATTAGAATGCTTCCTGCCCTGGGGACCAACAGCCCTTGCATCTCCACATCTTTGGAGCCCAGTTGACATTTTCTATCTGTAGCCACTACTGCCAGGGTTGAGTCAGGAGCCATTGGCAGCAACCCCACACCCCCAGGAAAGGAGTGGCCAAGCATCTTCACATGCCCCAAGGACAAATTCCACAATCCACAATTTCTGCAGCTGCAGGCTGCTGTGAGGCTGAAGTGTAAGTAAAGTGTGTGCCCCC
>chr3	50254217	50254482
GATGGGGCCTGGGGATGGTCCGGGACCCCTTTGGCCCTGGGCAGCTTGTCAGCGGTTGGCCCTGGGTGGCCTGAGAGGTAGGGTCACTGAGTGCCATCACTGATGTCCCAGGCCCTTGAACATCAGTTTGCCTGGCAAGTGGCAGCAGGTAGTGCTGAGGGTGGGGTGTGGTCAGGTCCCAGCAAGGTCCCTAGGCCTCCAGCACTGCAGGGGGTGGGGCAGTAGGTGCACTTGGGGCTACTTGGGCCACAGGCAGACACACAGGT
>chr3	63528042	63528310
TAAAGAACACAATAGCGTAACAGGATGAAACTTGGAAATTTGATTGGGGCATCCAGCTGAGAAACTAGTCTCAGACTTTCATCCTCCTATCATTTTTTGAAAGTTGTGAGATCTTCCCCTCCCCATCCCCCAAGATGGCAAACATCCTTACTAGTTGCTGAATTTATTTCCTTGAATCCAGAACAAGCACACACTCACACACACAGCTTTAGCTTCATTGGGGTCTCAGCAGCTTAAGAATGTCTTGCTCTAATACTCACAGTTCATTA
>chr3	140474861	140475129
TGGCATCCTCAAAACCCACTAATAGGGAGAAATTGATGCCAAACTAGAGAGCGGGTCTCAGAGAGCTTTTATGCATGTTTTTGAGATGGGATTGCCTGACTCACATGAGGAGGGAATCTCTTCCTCACACCATAGGTCCCTTTCTCACAACAGAGAACTCTGAGGCCCATTGGTGGTCAGGGACTGGTCAAGTGGCAGGATCCCTTCTAGCGCCATTGCTCCTATATCACCCTGGGCTTGGGTCATCGGCAGACCTGACAGGCTGAGGA
>chr3	53144731	53145034
ACAGGCATGAGCCACTGTGCCTGGCCAGCCACCATGCCCAGCCTCTGGGGGCTTCTGATACAATGATCTAGGCTCTCAGAAGCACTGCCTGAGGTGGGATCTTCAGGCACCTTGGAAAAGCTGCCTCCTTCAGTGAGCTAGAAAAGTCTCTCTGCCTCAAAAAGCAAAGCAAGTTCTGAGATCTGCCTCCAGGCTAGACAAGCCTTAGCGTTGGGCCCAGGGCCAGAGGTCAGAGCAGTAGGGGCTGGAGGCCGTGCCTACGTGAGGGCCTTGGGAGAATTCGGTGCCAGGAAGACTACACAGG
>chr3	76056109	76056412
GTGGGCCCACTGTAGTCACAAAGAACCTTCAAACAGGAAGGCCGAAAGACCAGAGTGAGTAGAGGAGCTTGGGGAGACTGGAGCCGAGGCTGAAGTGATGTGCTGTGTGGATGGAGGCAGAGGCCAAGAGCTCAGGGGTACATGTGGCCCCTCAAACCTGGTGAATTCTCCCCTGGAATCTCCTGACAAAATATAGACTTGATGATAACTCGATTTTAGCACACTAAGACCCATTTTGGACTTCTGACCCCCAGAAGTATAAAGACAAAAAATGTGTTGTTTTAAGCCTCTGAGTTTGTGTTAA
>chr3	118361015	118361293
GATAACATGCTATTATTGGCATAATATGGTAGATATTCTTAAAAAAAAAAACAAAAAAAAAAACCGGCTGGGTGCAGTGGCTCACGCCTGTAATCCCAGCACTTTGGGAGGCCGAGGCGGGTGGATCACAAGGTCAGGAGATCGAGACCATCCTGGCTAACACGGCGAAACCCCGTCTCTACTAAATATACAAAAAATTAGCCGGGTTTGGTGGCGGGCACCTGTAATCCCATCTACTCGGGAGGCTGAGGCAGGAGAATGGCTTGAACCCAGGGGGTG
>chr3	69327489	69327767
TTCTGAGCAGAAGAGAAGGTAAGATGGTCCTTGAAGAGTTGTTTCAAGTGTTCTTTTAAAAAGTAAGCAAGCAAGCAAGGAAAAGAAAAATCAGTGTGAAGGAAGGTCATGCTTCAGAGTCACAAGTTGACAGTGAGATTTAGATGGGACGAATCATTTTAGTAAAGTTACATATACTTAATGATAAGGGATTCCAGAATTTTTACAGAGGAAGGGCTTAGGGGAAGCTACCACATTTGAGGGGTATGCTTGTAATCATGTTTGTATAGCATTTTATAT
>chr3	47455696	47456046
GTTTGACACCAGTCTGGCCAACATGGTGAAACCCCGTCTCTACTAAAAATACAAAAAATAGCCGGACGTGGTGGCTCACACCTGTAATCCCAGCTACTCGGGAGGCTGAGGCAAGAGAATCACTTGAACCTGGGAGGCAGAGGTTGCAGTAAGCCATGATTGTGCCATTGCACTCCAGCCTGGGCGACAGAGTGAGACCCCGTCTCAAAATCAAAAACAACACAATGTGATTCCAATTTCCTCTCCAAATTAAAATCCACCTCTCACCATGAGCAGCAGCTTGTTGAATCAAATGTCTCAATGATTCACATCACTCTCTGACCTGCACATAGGGCAGTCCAACTAACATGG
>chr3	126421200	126421550
GCCGCAGCTTTCCTGGTGTCGGGTGTTCAGCTCCTGTTGGACAGGTCTCTCCTCCAGGATCTAGGCTATTTGTTGATTCTGGGGGTTTGCCCTGACAAGAGAAAGTCATTCTGCCTCTATCAGCCACCTGGCATCTGTCATGGGCTGGGACCTGGTGGGAGCACAAAACAAAATGTAGATGCAGAAAGGAGCCAGAGAAACAGGGTCCAGATTATTTTATGATGACAGTGGCAGCCTCACTAGACTGTGACAACAAAGTGATTAGCATTAGCTTTTCCTCAAATACCATCTACGGCAGACCCAGTGACAGGCTGTCTAGAGTGTAGATGAGAGAAGTCAGGTCTGGATCTG
>chr3	153757986	153758360
CTCTATAATATTTTCTCTCAGATTTTCTGAATCTGCTTTCATTCTCAAGTGAGGTCTGTGGAAGGGCAAAAGGCCATGCTATCTGAGAAAAAGTCATTTCCTGCTTTTGGTTTTCAAAATGTTAAACCTTAGGGATTAAAAAACGTTTCTAATGAAAGTAAAATGGCTTAGTTAAAAAGAAGAAAAAGGAGGGAGAAGGATCTTTCATAGACTAGCAAGAGATAACCACTGTCGGGGAGAGGGAAGCAGAAAGGACTATGTCCAGTGATTCAGTCAGTTCAGGCTGCTATACAAAATTACCATAGACTGGGTGGCTTAGACAATACATACTGATTTCTCACATCTGAAGGCTGGGAAGCTGAGGATAAAGGTGTC
>chr3	151909874	151910248
CAGGAGGTTGAGGCTGCAGTGAGCTGTGATTGCACCCCTGCACTCCAGCCTGGGCAACAGAAAAAAAGAAAAGTGCCTGGTTGCATTAGCTATGAGGGGCATCTTTCTAAACATCATATTCTTTTCTCCCGACAAGCTCTTTTCAGAAGGTGATTTCTGAATGCCCATTTCTCTCTCTTAATTAGCAGTGACATCCACTTTATCCTTGCTCTTAATATTTTGTTATTGTTATTACTATTCATGTAGTCTTGTCTCCTTAAATACTTGGTTATTTTTTATCCTATGCCAGATGTTATTTGAAAAAAAAATGGTGGAAAAATTTGAGGTTCAGGATTAAGTTCCTCCGGAAAGAATTATATTTGCTTTAGGAAGGCA
>chr3	182087098	182087399
CCAGGCACATAGTAAACTGATCATAAGTGTCGACTACCATTATTTTTATTTTTTTATGTTTTAAACAACAACTGAAGATCGTATATGCTCAATGCTAGGTAGCGGAAGGGAATACAAAGGAAAATAAGACTGATCTCTGTTTAAATTCTGGGAATGAAGGTGGAGGACAGCCACATAAATAAGCGATAACAATTCAATGGACTATGCAATATTACAACTCTGCACCATGTAAGATGGGTGTTCAAAGAAGGAATGCCAATTCTGCACTACGTCAGTGGTGCCTTTATAGAGCAGAAGACAAT
>chr3	161989292	161989593
TGCAGTTTTATGTATACCAAATTTTTACCTGTAGGGTCTATTTCTGGACTTTTTTCTATTTTATTACTTTTCATGAAGCCAGTGTAAACAACCTGTTTTAATTACTATAACTTTACAATATTTTAACATTTAGAATGTTCTGGGCTATTTTAATATACTTTATTTTTGTAAGTGACATTTAGAATCAGCTTATCTGGTTGCAAACAATAACAGCAACAAAATTCTGTTGGTATTATTGAGATTACATTACCTTTATCATTTAATTTAGATAAACTGATAATTTTACAATATCCAGGAATAGG
>chr3	68542596	68542866
CACCTAAATGACTTAGCTTTGAGAAACCATAGATCATCTTGAAATCATTTTGACTTGGATTGAGATGAAATTTAGAAATGGATAGGCATTGACACCAAGGAAAAGTCCGAAAGATATTTGCATGACAAATATTATCATTCTGAAATAACATTGGCAGTTAAGTTTGAAAGGATAGTTCACAAGGTAAACCTTAAAATACAAATACATTGGATTAAAATACACATTTCCTAATTTCCAGAAAGGTTGTGACAAACTTAACTCTTCCCTTTCA
>chr3	146178469	146178739
CTGGGATTGTGCCACTGCACTCCAGCCTGGGCAATAAGAGTGAAACTCTGTCTCAAAAAAGAAATAAAAGATTACATGAGATTGTTTAACCTCATTAAGGTGGAGCCTTAATGCAAAAGGACTGGTGGTCTCATAAGAAGAGGGGGAACCTCCCTCTCTGTCTATATGCATGTGCACAGAAGAAAGCCTATGTGATCATAGAGAAAGAAGGCAGCCATCTGCAAGCCAAACAGAGAAGGCTCACCAGAACTTAACCATGCTGGCACCTTCA
>chr3	145627565	145627889
[truncated: 1,804,183 more chars]
