# Supplementary material for: On the Value of Intra-Motif Dependencies of Human Insulator Protein CTCF
Source: PLoS One. 2014 Jan 22;9(1):e85629. doi: 10.1371/journal.pone.0085629 (PMC3899044; doi:10.1371/journal.pone.0085629)
Supplement: File S1 — Data sets for H1-hESC and HUVEC cell lines. (ZIP) [file pone.0085629.s010.zip › HUVEC_genomeWideBackgroundData.fasta]

>chr1	209962237	209962557
GATAAGTATGGTAGTACCGAAACCTGTTTGCTTTGTTGACACGTTTCCTAAATGTATTTGATCCCATTAACTCTTTTTGCTCTCAGAACCTCTCTGGATTATTTATTATTCCTAGGAACATACTTGAAGGAACACTAAACCAAATCATCATGAACAAATATGAGATTCTTCTTTTTTTCCCTTTTCCCTGAGAGCTCCAGAGATTGCATCAGATGAATGTTTGTTGGGTAAATGGTTAAATGAAATATGTGAAATCATTCTCAACAACCCATTGTGATTGTAACTGCCCTCATGGATCAGGTTGGATTACCCTGGGACTGC
>chr1	15747488	15747808
CAGGCCTGCCGATGTTATCCAGGTACGTGAGGGTCACCTTGGTTAAGATTTTCTTCACATTTTATCCCAAGATTTTATGTAAATAAACAGCAAAATTGAACAAAGTGGCTGAAGGAAAGGATCTTCCTTCAGATGCACAAAATTTTTTAATGAATTTTTTTATCTAACTTGGTACCGTTTGCTTTAAAATTTTTAATTTAAAACGTTTAAAAATTTTAGCACCTTTAAAGGGCTCCTGTTGGAAAACCAACAATCTTTTTCCAAAATGAATTTAAAAGTTAAATGTAAAACAGTAATAAAAAGGAATAAGAAGAAGCCACA
>chr1	17949916	17950223
CAGGAGGCCGTCCATGGCTTCCACCAGGTTCTCAGATGGGTCTGGGACCCAAACCATGGAGACTGTCTAGATATTACCCATTGTAAAGACATGGAAATGGAGGCACAGAGAGGTTAAGAGACCTGTCCAGGCCATACAGCAGGCTGTGGCAAAGTCAGGCCTGGAATCCAGGCCTCCTTGCTGAACACTCTCCCAGGGTAGGACCCACAGTGGGTGGACCAGAATGTGCTGTGCATGTGGGCCCCCCTGGCTGGCAGAACTCCCGTCAGGACAGCTGGGTCACTCCTGCCCCCTCCCTGGGCCAGATG
>chr1	79613742	79614049
CTTCTCTAGACAAGAGTCAGGCATGTTGTAAGCATTATCTGGGGACTGAGCATTTCCTTGCAAGCCATTCTGCAAAGGTCAACAGAGCAAGAGATTATCCCCTATTGGTTATAGAAGTTAACCCATCCACTTCAAAAGAGCCAACAGTTTCTTGCTCTTTGTGAAATCAGTCATAATCAATGGGATGTAAAGATTACATTTCTGCCTCTAGTCACACACCCTGTTTCTTTTGCATTAGTATTGATTTAGTCATGAGTCTATTTAACCATTAAAGGCATTACTGTATTCCCAAATCCTGCATTTAAAGA
>chr1	29350931	29351186
AAATAAATGTACAGTGTGCTTGTATAAATACATACATACAAAGAGAGAAAAGGCAAAATGCTATCTGTTAAAGCCAGAGGAGGGTATACAGGTGTTCATTAACTATTCTTTCAACTTTTGTTTGAAGAAACCAATTGCAAAAATACCTATTTGAGACAACTAGGGCAGGGTGCAGTGGCTCACGTCTGTAATCTCAGCACTTTGGGAGGCTGAGGTGGGAGGACCGCTTGAACCCAGGAGTTCAAGACCAGCCTGG
>chr1	57205966	57206221
CTCTGTTTTCTCATCTGTGAAATAGGGATAATAATTCATTACTACCTACTTGATAAGTTTGTTTTGGGTTTGAACGTACAAAACGGGAAGCCTCCCCCTCCTGCCACCCCTGCCGAGTAGCTGGGTTGGGGTTGGAGAATCAAATAAGGAAGTATAGTGAGGGGATGGATGGGAAAGCCACAGAAGATGGTAGTCCTCTCACATTAATTGTGTCCAAAACACAGAACACAAGTTCTGCTGCCAGACCACCCAGGAT
>chr1	97598440	97598687
CAAGTCCTTAGAGACCTACAAAGAAACTTAGACTCCCACACAATAATAATGGGAGATTTTAACACCCCACTGTCCACTGTCAATATTAGACAGATCAGTGAGACAGAAGGTTAACAAGGATATCCAGGACTTGAACTCAGCTCTGCACCAAGCAGACCTAATAGACATCTACAGAACTCTCCACCCCAAATCAACAGAATATACATTCTTCTCAGCACCACATCACACTAATTCCAAAATTGACCACA
>chr1	27166600	27166847
ATCCAAAAATGGTTTTAACATGAGGTAAGATAACACAGTGGTTTAGAGTGTGAGTTCTGGAGCCATAGGATCTGAACTCGTGCCCCAGCTCATACACGTACTTGCTGTGTGTTCCTTTGGCCAAGTTATTGAACTCCTCTGTGCCTCAGACACCTCATCTGTAAAGTGTGGGTGATAGCTTCATGTGGTGATTACAACCGAGACCAGCACATGGTAAGTGCTAAACAGATGTTAGCTATTTTATATTA
>chr1	61204701	61205030
TCAGCCTCCCAAAGTGCTGGGATTACAGGCATGAGCCACCACACCTGGCCCACACCCAGCTAATTTTTATATTTTTTGTAGAGACAGGGTTTCACCATGTTGGCCAGGCTGGTCTCAGAACTCCTGACCTCAAGTAATCTGCCCACCTCAGCCTCCCAAAGTACTGGGATTACAGGCATGAGCCACCGCGCCCAGACCCAAGTCACCTCTTGAACACCTTGTTGCTTAAAAAATTTATTTCACCAGATACCTTAAATTGTCTCTCTCAGGTTCAAAGTTCTGCAGATCTCTAGGGCAGAGACAAAATGCTACCAGTCTCTTCATTAAAGG
>chr1	189563420	189563749
ACCAAATATTTTTAAAATGCTAATGTAAAAGATATTTTTGATTGCTAATATTTTAAAATGCTGAATAACCCTACAATATAAGATTTTGAAATTACATATTTATGAACCTCTTTAATTATCAATGTATGAACTTAATTTTTTTCATGGCATAAGATTATGTATCTTTATTTTTATTTTAGGAAATACACATTTCCTGCATTTAAAACATTTACTGGAGTCGTTCATTTTCATCCTCAAAGTCCCCATTATGAGGGGTGTATTAGTTTGTTCTCACGCTGCTGATAAGACATACACTAGACTGGGTATTTACAAAGAAAAAGAGGTTTAATG
>chr1	234741477	234741754
AAGGCCGAGGCAGGCGGATCACTTGAGGTCAGGAGTTTGAGGCCAGCCTGACCCACGTGGTGCAACCCCCTCTCAACTAAAAATACAAAAATTAGCTGGGCGTGGTGGCAGGCGCATGTAATCCCAGCTACTAGGGAGGTTAAGGCAGGAGAATTGCTTGAATCTGGGAGATAGAGGTTGCAGTGAGCCGAGACTGAGCCACTGCCTTCCAGCCTGGTGACAGAGCAAGACTTCATCTCTCTCTCTTTTACTTTTTTTAAAGACTTCTTCTCAAAAAT
>chr1	32414403	32414680
TCCCAGCCACTCAAGAGACTGGATATCCCCCGAGAATGGCTTGGGTTACCAGCTATGGACCCTTGGAAGATGAATCTAATCCTTCTCACTGGTTTTTCTTTGCAAATTCATTTGCTTTTATTTTTCTAATAACAATAAACTCTATTTTCCATGTTCTCAGGGCCCCTGGGTAGACAGACACAGCTTGATTTCAGAGCAGACATAGGCGAAGAAAACATGGCATTGAGTGTGCTGAGTCCAGACAAATGTTATTTATATACACATCCAAATTTGAAGAG
>chr1	31466266	31466573
ATTCACCTGGGCCTTCCATCTGCTCTTGGGGTTCATTCAAGCATCACACATTCACTGAGTTCCTTCTGAGGGCCACACTCCATGTCCACACTCAGTGGACACTTCCAGGCCTCAAGGAGCTCCCAGTCCAGGGAGAGGGATTTGATGTGGAAATAGAGCAGAATTACAACAGCATAGTACCTGCTGTGATGGAGGCAGGGGACAAGTTGTCAGGGCCCAGAGGAAGAAGTCAGTGTGGTGAGCATGCGGGAGTACAGAGATGCTCCGAGGATGAAATGATGGATTAGCAGGCCTAGGAGATAAAGAAG
>chr1	244612875	244613182
TGAGCTCAGTCAACAGACTCACCCAGTGGACCTCACCACCAGGTTTCCCCCATGGACCCGGGGTCTAGTCCTTCAAACCCAAGATCCAGACCTGTCCCAGTGGGCCCAGGCTCCAGACCCACCCCCATGGACCCAGGTCCCAGGCCTGCCCACCTATTGACCCAGGCACAAGGCTAGCCTGCCCAAGAACTTGAGGTAGCCCTCCTTCCCTCAGGAGGCGGAAAGAAGGCAAATTACCTTACAGGCATGAAAGACACCAAAGGAATCATCAACTTGGCCTCTGTTTACACAGCAGGATCTACCAGCTG
>chr1	16271220	16271512
GCACACGGTGCCTGGCACACGGCAGCTATCATGTTAATATCAGCTTAATGCATGGATAAGTAAAGGAACCCCACACAGCCTGACCCTGTACCTTCCCCTTCCCCAGCCGGGATTCCACCCCGATACCTCCCAGAGACATCCTGAGCCACTTACCTGAATGCCCACAGGAACTCCTGAGCAGAAGCCCTTCGAGTCCAGAGGATGGGGGAAGGTCATTGTGCTCCTTGCTCAATACCCCCAGGACAAGGTCCCCTCTATTCTGGGTAAGCTACTAGGGGTGATGGGTGTGGTGG
>chr1	224385250	224385542
GTGGGGGAAGCCAGCTGCCATATTGTGAGGACACTCAAGCAGCGCTATGCAGCAGGGCTGGGACCAGGGTGAGGTGAGTGAGGCACTTGCCTCAGGCACAAAATGTAACAGGATGCCAAAAAAGTCAGTAATCAAGATAGATAATGCAATATTTTAAAAATGAAAATGAAAACAAATCTATGATGAAAAAATATTGAAACTTTACTTAAAGATGGTCTCAATAACAGTACCATGTTGAGCTGTATTGGAGCCTGACCAATAGGAAAAATCAGTGATGCTGGTCCTGAAAGCAG
>chr1	3043832	3044105
GAGAGTGGTGGCTGCCAGGGGACACGATGTCCTTTGCATGTTTCTTCCTAGGGTCCCAGAACATTCCAGCAGCAGCACCCCTCCCTGGACACTCAAGGTCTGCTGCAGGGGAGGCACTGGGGGTCAGATTGGATGTGGCAAGGTCCCGAAGAACCGTCCAGGAGGACCGCCTGGAGGAGGTGGCTTTGTGTGGATGGAGGAGGGTGGTGGCTCCCAGAAGCAGCACTGGCAGGCTTCCTTCTCTGCGGCAAACCCCATCCCACGAAGGTGGGAG
>chr1	214328859	214329132
ATATATGGAATTGAGTAGAAATTATGGTGAAATAAGAATGTAGGAATATAAACAACAGAAAAGTATGGCAACACCAACATATCAACAGGGCTATTTATACATATCAAAAAGTACTTACCTGTATATATCCCATCCAGAGTGATTTGGCCAAAAGCCTGATGCCTAATAGCAATTATTTCATGCCATTTTCCATCACTATATTGTTTGCCATGATCATTAGTTGTAGTTACTTCCACTGGTGACCCCTTAAGGGAATGAATGAATAAATAAATGT
>chr1	59391763	59392117
TGTATTTTTAGTAGAGACGGGGTTTCATTTCACCGTGTTAGCCAGGATGGTCTCGATCTCCTGACCTCGTGATCCGCCTGCCTCGGCCTCCCAAAGTGCTTTTGTTTGTTGTTTAAGAAATTTCCCAGTCTCAGGTACTTCTTTATAGCAACACAAACGGACTAAAACACCATCTCATTTTGTTGTCCTTCTGCATGAATCCTTCCAAAGGTCTCCCATCACTTAGGAGAAAGTCTGGGCTCTTGAGGATGTTATATGAGGCCTGCCTTGACCTGGGCCCTGCCCCCACTCAAATAGCATTGTTCACTCTGCTCCTTTTTCTCCCTTCTGTTTCTTGTCTGGAAGTGCAGGATGG
>chr1	63675697	63676051
TTAATGGAAATCACTAATTTTGGTATTCAAACTTACATTTTAGAATGCAAGTAGTGTGTATTTCACTGTTTAGAAGTCATATCTTAGGGAATTAAATTTGTGATAATCTTTTTAATTACTGAGAAGGCAATTTAAACTGCTTGAAGTTTGAATATGCCTTATTACACATGCAAATTTGATTGTTTTAACAAGGCAAATAAACCATAATCTTATTTATTTCCAAGAATGCATATTTTAATACAATTAAAAATGAATTTTCCTGAATTTAAATGTAAGCTTTAACTTAACTTTAAGTGGTTTGAGTGAAGTCTTCTAAATTACACATAATCACTGGTTCTAAACTTCCAGAACCATT
>chr1	186990961	186991247
TTTTGAAGGGTTTTTTGTGTCGCTATTTCCTTCAGTTCTGCTCTGATTTTAGTTTCTTGCCTTCTGCTAGCTTTTGAATGTGTTTGCTCTTGCTCTTCTAGTTCTTTTAATTGTGATGTTAGGGTGTCAATTTTGGATCTTTCCTGCTTTCTCTTGTGGGCATTTAGTGCTATAAATTTCCCTCTACACACTGCTTTGAATGTGTCCCAGAGATTCTGGTATGTTGTGTCTTTGTTCTCATTGGTTTCAAAGAACATCTTTATTTCTGCCTTCATTTCGTTATGTAC
>chr1	2715341	2715627
ACAGGAGGAGCTCGGTGGGGACGCACGGTGGAAGGTCTGGGGCTGTGGAGGAGCTGGGGCTGCCGGCCTCGCAGGTGTGGTTGGGGTGGGTGGGGCTGCCGTGGGCCTGGCTCCATGGCTCTGTGCAGGTGGCAGCCGGCGCCGCGTGTCGCCACCCACACAGGAAAGGCGAGATTGGTGGCAGAGGCCGTGTCCGCGTCATCATGGGAGCTGCAGCTCTTCCCTTAGTTCCCTGCACCCACTTATTGAGGGGGGCTGGTCCTCCTGGGAAAGGACCTGGCAGCATC
>chr1	94588183	94588446
AGGTGTCATCTGGCTCTGCTTGCATTGATCTGTGCCAATTAGGGCTTAGGAAACTGGTACAAATGCCAGTATCTAACTACTGCTATTGCTGTGGGCAATAACGTTTTTTGTCTGTGATCCAGGAGTCTTGTGTCTTCTGTCAGCATCTATGAAACTGTGGCAGCATAACTTAGATTATAAGTACAGCAAAATGTTCACAGTTCTTGACAGTCTTAGTGACTATGATGGGATGTAGATTGATAAGTAAAAGAGGAATGATGAAGG
>chr1	144512378	144512641
GAGCATGGGATATCTTTCCATTTATTTGTGTAGACTTCAATTTCTTCTATTAATGTTGTATAGTTTTCAGTGTCCAGGTCTTTCTTCCCCCTTGGTCAAATTTATCCCTAAGTATTTTTTCTTGTAGCTATTTTAAGTGGGATGGTTCTCTTGATTTCATTTTTGGAATGTTCATTGAACATTAGTATTGTTAAAACATCCATACTACCTAAAGCAATCTATAGATTTAATGTAATTCCTATCAAAATTCCAACGTCATTTTTC
>chr1	167907088	167907380
TCACATCAGTGCATAGCTGTTTTTAACTTCTATGTGTTGAAAAAGCATATCTGATCAAAATTTTTACCTATTATGCATTTGATATATAAATAAGTATATAAATGCACACACAGACACAGCAATGATGGTGAACAGTCTTCATACAATTATATGGATGAATCTCATAAAATGCTGAGTTAAAGAAATCAGACCAAAGAACATATACTGAAAGATTCTCTCTATATACAAAGTTCAAAAATAGGTGGACCAATTCATGGTGGTGTTAGAAATCAGAAGAGAGGCTACCTTTGTGG
>chr1	77838394	77838686
AAGACTTAAAAAAAAAAAATCATGTTTGACAGCTAAGCTATATTTTCCTTGTTTTGTTTATTTGGCTTAAAACTGTAAGAAAAGATTAGCCACTTGGTGTGGTTTACATAGAAGGCTTAAATAAGCCAAACATATACTCAGGCTAAAGTAAAGATGTTTAATATCTTTTTTCTTAGTTCTAAATACCTGAAGAACCAGCAAGATTTCACCCATTTATTCATTAATTCATTTTTACCTATTAAGCTAAGGTACGGTACTAAGCACTGGAGATATAACAGTGAACAAATAGACAA
>chr1	80494699	80494949
CTTCCTGTTTCTAACAAGGTTGTTATTTCCACACAGGGCATCTCTGTTGTTACACAGCTGCATAGATATTCCATGACACTCTGTACCTAAAATATGTAAGATATTTCAGAATTAAGATCTTTTTCTACTATAATGCCTTCAATGTTGTCTGTAATGCAACCAATTCCAATCTAGGCACGATTCCCTTTAGGCTAATGAGAATATGAAGAAGCATATATTTCCCTCTATTGATTTTCCTTATAAGTTTTTGG
>chr1	171500865	171501115
TGGTCCCTTCTTTTAGACCCCGCAGAAGTTTTTACTCCCCAATGTAGCATAGTAAGATTCAAGATGAGTGAGAGATGTGAATTTATTTTATAAAGGACAAAGAGACCAATTATGAAAGTGGACTGAGAAAGGAGTCCAGAATATTCCTATAGCCGGGCAGTGGAATATCATGAGTTAATTTTAAGAAATAATATGTTTGGAAGTTGAGGGTCTGGAAACGTGTTTCCTTGACACTACTTGTGACTACCCCT
>chr1	246094612	246094878
CCACGGTGTCACCTCAGGAGAAAGTGGAAATGCAGAGGCAGCGCTTCAGATTGGAGTTTGAGAAGCATCGTGGCTTTCTGGCCCAGGAGGAGCAACGGCAGCTGAGGCGGCTGGAGGCGGAGGAGCGAGCGACGCTGCAGAGACTGCGGGAGAGCAAGAGCCGGCTGGTCCAGCAGAGCAAGGCCCTGAAGGAGCTGGCGGATGAGCTGCAGGAGAGGTGCCAGCGCCCGGCCCTGGGTCTGCTGGAGGTGAGGCCGGGTGCCAGAA
>chr1	15966722	15966988
TTCAGGGGTTCTAAACCTGGACTTTGTCTGGTGCATTCTTCTGCTCGGGGGCAGTCCCTCTTTGAAGCTCTCAGAAGTCCCTATTTAGGCAGGTAAAAATTGGTTAAGTGTTTCAGGGTCCCTGGAGAGGGATGCCACTGCCTCGCTGCTGCACCTGCCGCAGACACCTCCTTCAGCTCTGAGGAAGACGTTTCCCTGAGTCCGACCTAAATCCCTTAGGCTGCATAGGAAACCTGGATTTTTGTTTGTTTGTTTGTTTTTGAGATG
>chr1	91415167	91415454
GACTAGGTTTTTTATCTTGGAGCCACTAATACCTAGCAGAATGCCTGGCAGGAACTCAGGCATCACTTGTAAAAGCAAGGAAGGAAGGAAAGAAGGAAGGGAGGGAGGGGTCGTTTCCATCCCATGGACTCAATGTAGTTGGACTTGAGGTTTCCTGATTAATGTCATCAAAAGGCAAATCCCCTTCTGTTAGCAAAAGATATGAAAAATAAACAGAATGCCATCTAATTTAATTTGAGCACCAAAGAAAGTGACTAACGAGGCATTTCTGTATTTGGGTAGGAGGAG
>chr1	188027773	188028060
GATAGAAATCTAGTGGAACAAATAATGCTTTTGCACCACTGTTAATTTACATTCTTTTTCTTTCTGTATCAACTAATAATAGCAAAAGACAGATGTTGCACATGAATAATGTTGATGGAAATCTCAAATCACCAATATATGAAAAACAAAATGCTGAATTTATTTTTAATTTGTTAGTTTTTTTCTTGACTAAGGGAGAACTGTTTGTAAATATAAAAATTCAGCTCCTCACTGAACAAAGAAAATGAAAAGATTTTGGTATTTAGGATTAGGAAGAAAACTGGAGCT
>chr1	9235024	9235313
TTTTGGTTGTTTCTAGTTTTTTGCTATTTTATTATTATTATCTTGGAGTCTTGTTATGTTACCCAGGCTGGTCTTGAACGCCTGGTCTCAAGTGATCCTCTCTTGCTTTAACCTCCCAAATAGCTGAGACTACAGGAGTGCCCCACCTCCCCGGCTTCTATCTTAGATGGTACTTTGTGAGCTTTTTTTAAAATTGAGATACAATGCACATACCACAAAATTTACGCTTTTAAAATATAAAATTAAGTGGTTTTTAGTATATTTACAAAGTTATGCAACTACTATCTAAT
>chr1	247147721	247148010
AGAGCAAGCTAATTAGAAAATCTCAAGGGGGTAAAACTCTGCAGCATGCCAGTGGTTTGGCTGCCCATTATGATATATATTGTACTCAGGATTACAGGATATATAATATTTATGTATGTTTTTATGCATGCATATGTATATGTATTTGTTATACACACATAAGCTTACTATTTATTTTGAAAATATTTTAGACTTATAGAAAAGTTACAAAAATTATAAAAAAATATAGCCTTCACTCAGCTTATCCTAAGGCTAACATTTTACCTGATCATAGTATTGTTTCCAAAACC
>chr1	215288668	215289033
GATGTATTTCCCTGTTACCCACTGGAGTCAGAACTTACGAGGAAAATCAGAGTAGCCAGAGAAAATGAAGACTTCAACATTTTCTTTACATGTCTGAGCATAGTGTGAGTAAATTTTCAACTCTGCAACATACCCTGGCCCCACTCTATCTGCTCTCAACTTGTAGCCACAGTGGGTTTTGAAAATGAACATTGAATTATACAGTACAGGTTGTGAAAACCCTTCCCATGTCTTCCTTTGCCCATTGGATAGTGATCAAAATCCTCACTGTGGCTAACAAGCCCTTCATAATCAGGCACTCCTTTCCTCTCCATGACCACCTCCTGCCTTGCCTAGCTCCTCTGTCACTCCAGGGCCCTGGTCATC
>chr1	242340208	242340573
TAGCAGAAAAAGCATTCAACTTGGACTCAGGAGAACACCCTTCCAATCCTGGCTCTGCTAATTATAATACTAACTGGGGATCTTGTACAAGTCACTTATCTCTCTTGAGGGTCCTAGGTCCCCAGTGTAAAACTAGAGGTTGAGACTAGCGACCATCCAAGGTCCTTCCAGCTCTGACAGTCTCTGAGTCTAGGAAATGAGACCCTGAGACTTTGAAAGGAGCCTTTCATCAAAACTAGGATTTGATGCCGGTGAGTAGAAAATTCAGGCTTCTAACCTCTTGGTATTTTACCTGCAAATCACAAATTTTACCCCATTTGCCAAGGTTTTGCTAGAAAGAACATCTAATAATCATTTAAAGTACAA
>chr1	238353316	238353642
ATAGCAGCTACGATGTGTATCTGCCCAGTCACCCTATAATTTAAAAACAACATGTGATTCAAGCATTTTTTTTCCTTAGCTGCTCAACAGCTCGGTATGTCTGTTTGTACACAAAAAAAAAAAAAAAAAGAAAGAAAAAAAACTAGCGTATTAAGTACATTTGCCAAACCTCCTTTTCTTGACAGATGGTCACTCAAGAGTTCTCTAGCCTGCTTTAATCAACGATGATTTTAAAAATTGATTTCTAAATTATTTTTAATTGTGGTAAAATACAGACAACATAAAATTTACCTCTGTAACCATTTTTAAATGTACCGTTTAGTGGCA
>chr1	213871955	213872281
GTATTATATTATTATTTCATTTTCAGCTGTTCTCAAATCTTGCTGTGCATCAGACTTCTTTTTTTGTTTTGTTTTGTTTTGTTTTGTTTTGTGACGGAGTCTCGCTCTGTTGTCCAGGCTGGAGTACAGTGGCGTGATCTCGGTTCACTGCAAGCTCTGCCTCCTGGGTTCACACCATTCTCCTGCCTCAACCTCCCAAAGTGCTGGGATTACAGGTGTGAGCCACCGAGCCTGGCCCAGACTTCTTGAGGTTCTGGTTAAAATGGCAGATTATTGAGTTTCTCCCTCAGAACTTCAGGTCCTGCTCCTCCTATGTGATGCTGATGC
>chr1	218207999	218208249
AAGGGTCAGAGATGTAGGAGGGCAGGTCATAGGAATAATTTTTTTTAAAAAGTATCAAATGCACCGGAGTGATATGGTAAGACATGAAACTAAGAAGTCAACATGAGCTTTGCTCAGGAGTACCCTTCATGATCTCAGTGAAAACAGTGCTATGGTAGGGGCAGAAGGGTGAGGAAAAGTAGAAAGTTTAAAGAAGGGAGGAGGGCTTATCACTCTTTCAGACAGAAACTGTAACCCTTATTTCAAAGACC
>chr1	67398648	67398898
CAAATTGCCAATTGAATTGTAAAAACCACTGAAGACCATTGGCTTCTATGCAGATGGGTCCTCACTCTTTCATTTGAATAGATGGCACCCTAAATCTTTCTGGAGAAAATCCTCATGTTTTAGAATTGTTTGTATGAATAGATTTGCAAACCAGACTATCTTATTGATATCTTTGTTAATTTGGACAACTTACAATCACTATTAGAATGCACACTTACATTATATGTGAAGGCCAAGTGAATGAGAAGATC
>chr1	173155928	173156247
ATTTTCACATGCTAATAAAGACATACCTGAGACTGGGCAGTTTGCAAAGGCAAGAGGTTTAATGGAGAAGTCACAGTTCTACCTGGCTGGGGAAGCCTCACAATCGTGGCAGAAGGCAAGGAGGAGCAAGTCATGTCTTACATGGATGGCAGCAGGCAAAGAGAGAGCTGGTGCAGGGAAACTCCCATTTTTAAAACCATTAGAACTTGTAAGACTCATTCACTATCAGGAGAACAGTGCAGGAAAGATTCACCTCCATAATTCAGTCACCTCTGACCAGGTTCCTCTCACAACACATGGGAATTACAATTCAAGTGGGA
>chr1	243023359	243023678
TCCGCCTCCCGGGTTCAAGCGATTCTCCTGCCTCAGCCTTCCCAGTAGTTGGGATTTCAGGCGCCTGCCACCGCACCCATCTGATTTTTGTATTTTTAGTAGAGACGGGGTTTCACCGTGTTAGCCAGGCTGGTCTCGATCTCCTGGCCTCAGGTGACTCCCCACCTCAGCCTCCCAAAGTGCTGGGATTACAGGCATGAGCCACTGCACCCGGCCTATATTATCTTCACAACAAATTTTAAAACAAACAAGTTCTTTTCAAAACAGCAATAAATGCTTACAGTTCATTTTCACTTTCTCCAACGTGTACCTTTATCTTT
>chr1	173994748	173995090
CACATGTTCATCACCATCCCTGAACCAATCTGGAGAAGCAGGGTCCTGTGACTGTCTTACTGAAGGCTCCCACCCAGGGCTTCACTCTATGTATAGGGAATAAATCAAGCTTAAGGTAATGAACTGCTGGGGGCAGGTAACAAATCTCAGGGAAAGATGGATCCCTGTGAGCTACATTTGGATGTGCAAAGCCACCAAAAGAATAATAAACAAGGAGGGACATTCACAAAGACATAGCCCTGAGAACAAGGAGAGTGGGGGCTGAGATGTACCAAGAGGGGATCCTGATGAAGGATTAAGCTCCTTGGGTAATTTTCTTCCATCAGCTAGGTGAAAAATGGCA
>chr1	109079565	109079907
TAACATTCAATCCTCTGGGCATGGTGTTCACAGTCCCTTATAATCTGTCCCCTGTCTACTTATACCTGCACTGTTCAATAGAAATTTAATATGCACCATGCATGAAAAATTAAATTTTCTAGTAGCCATATTAAAAAAGTAAAAAGAGGTGAAATTAATTTCATAATATATTTTAGTTAACCCAATATATCCAAAATATTATCATTTCAACATCTAATCAATATAAAAATTATTAATAGATATTTTGTACATTTTTCATACTGTCTTTGAAATCTGGTGTGTCTTTTGTACTTATAGTACATTTAGTTCAAACTAGCCATATGTTCAATAGCTACTTCAGTGT
>chr1	144116938	144117225
ATCCTCTTGTATTGCTGGTGGGAATGTAAAATGGCACACCTGCTGTGAAAAACAGTTTGGCAGTTCCTCAATAAGCTAAACATACAACTAAATATAGAATATGATTCAGTAATTTCACTCCTAGGTATATACCCCAAAGAACTGAAAACAAGCACTTAAAAAAATACTTGTACATGCATGTGGATAGCAGCACTATTTATAACAGTCAAAAAGTGGAAACAATCCAAATTCCATTAATAGATGAATGGCTAAATAAACTGTGGTATATAAATACAATGGCATATTATT
>chr1	198253932	198254219
TCTTTCCTTTTGCTTGTCCACTAAATTGTTTTAATCTCTTTTTTTGCATACAGACTTTTATATAAATGCATAAATGTGATCATAAATTTATACTTTATTTTCTCCTTTTTTGCTTGATTCTTTCACTCATGTAGTTGCTTGATTGCTCATGCAACAATAAATTCTTCCCATGAATACTTCACTTTTTTTCCTTCTAGAATATGAATCCTGATATTTCACTCTTTTTTTTGTTCCAACACAAGGTCTCAATATCCCCCAGGCTGGAGTACAGTGGCATAATCACTGTAC
>chr1	161672850	161673270
TATTTTTTTCTCTCTTTTTTTTTTTTGGTGGGGGGAACTTGTGGTAAAAATAAAACTTAATGATGATCTTCTTGTTTTTATTGTTGTTCAAATTAAGCCCTTGGTTGGCAAAGTAAAGGACCAATAGACCCCCAGAATTGGAGATAATATACAGGGACTTGGCAGAAAGCCAGGTTAACTTTGAGACTGCTGCTTTGTGGAAACCTTTTGTTATTGTGTGTGTGTGTGTGTGTGTGTGAGTGTGTGTACCTTGGGACAGTTGGGAACTGTGACACAAAATATGAAGTAGTCCCACCAGACTGGAATGCTTCTCTCTCCTCCACGTTTTTCCTACCTTCTTCCCACCCCTGGGCTGCCCTTGCCCCATTGCTAACTCCCTGCAGGCCAGACAGGGGTAGATGCTGCCATTAGCAGAATGGTC
>chr1	245001960	245002380
TCAGTAAAAAATGTGTGTGTATGAGTGGGGTGCCCACTAAGTTCCCCTTTGGGATAGAAAACTGCTTTTGAAAGCTGCTAGCAGAGGCAGTAAGTCACCTAGGAGCAGTTTTGTTTCGGATGACCCTAAGTTACTGCCAGTAGGGAAAACTGGTGAGATAAGTCAAATATTTTCCACTGGAATGTTACTTCCTTAGTGTTTTAATACTGTCGAAGGAGTATTAAAGGAGTCTTGAGGGGCCAGTGGGTGTAGGGGCTCTCCCATTGGTAGGGTTTTGCCGATGCTTCCCCTAACCTGTGGAGGCAAGTACCCCTGAGAACTAGGGATGCCCTGGGGCAGAGTCCTGGAGACAAGTGTTGGAGGAGATGGTACCGCACTGGCTGAAAATGGGAACGGCAGAGAGCAGGTAGTGTGACGTGAT
>chr1	53335393	53335697
CGCCCCGCCTTGGTAGACTCACATGCCCCACCTCAGTACACTCACAGATACCACCTCAGAACATTCACACACCCTGCCTCAGTACACTCACGCACCCTGCCTCGGTACACTCATTTTTTCTCGGTACACTCACACACCCCGCCTTGGTACACTCACACAACCCACCTCGGTACCCTCACACACTGCCTTGGTGCACTCACACAACCTGCCTCCGTGTACTCACACACACCCCCTCGGTACACTCACACACACTGCCTCGGAACACTCACACAACCCACCTTGGTACAATCACACACACCACCTCG
>chr1	221589440	221589744
TATGGCCCTGTAATTTGGGAAATTCTGCAAATTTGAGCTTCCAGATCATCTCTGGACTCCATCATCAGTGCCTGCATGAATAGCAGACTTAGGAAATGTTTGATGAATGACTTAATGAAATGCATGAATAGGTAAGCTAATGGTTTGTAGCCCCTATCACCCTCACCATATACAAACACTGGCAGTTTCATATGACTACACCTTTGCTCATGTTCTTTCCCCCTTCTTCACCTAATTGCCACTTCCTTCAGAACTGAGCTCCGGCATCATCTCCTCCTGGAAGCCTTCCCATATTTCCCCTAGCT
>chr1	225447372	225447650
ACTGGAAGTGAGAACTTTTTTTTTTTTTTTTTTTTTTGGAGACAGAGTCTCGCTCTGTCACCCAGGCTGGAGTGCAGTGGCGGGATCTCGGCTCACTGCAAGCTCCGCCTCCCGGGTTCACGCCATTCTCCTGCCTCAGCCTCTCCGAGTAGCTGGGACTACAGGTGCCCGCCACCACGCCCGGCTAATTTTTTTTTGTATTTTTAGTAGAGACGGAGTTTCACCGTGGTCTCGATCTCCTGACCTCGTAATCTGCCCGCCTTGACCTCCCAAAGTGCT
>chr1	79418889	79419167
CCTTTGATGATGGAAATGCACTTTCAGATCAGCTAATATGTTAAAATCTATAATAGGAAAGTAGAAATACAAAGATAGATTACCCACAATATTTGCATGTTTATTTAAATTAAAAGGAAAAACACTATAAACCAATATAAACCAAATATCAAGACTATATTTTTTAATATTCTGAATTACTGAGCAATTTTTATCAGTTCTACAAAGAACTATACAAACTTTATATATTGTCTTCAAAATAAAAGCTACTCAAGTTTTTTTTCTAGAAGTTTTAGGTCA
>chr1	161718843	161719138
CTTGAATTCAGGTAAAAAATAAAAAATTAAAAAAAAAACTGAAGGTAAAGACATAATTTGAAGTTATCAGCATAGAGATGTTAGAAGTTACTGGTTGTTGGACTGAAAAATCCTGCCCAGAAAGTTTATTCAGCAAGAAAAGATCAAGAGTGAAGGCCTAGAAAACACCATTGTTTAAAGGTAAGTCAAAAAAAGAACCTGAAAAAAACCCTGAAGAATGAGACTAAGGAGAATATGCTAACACACAAGTAAACTGGGTAAGTAGTTTATAGAAAAAAAAGTGCTCAAAAGCATCA
>chr1	50701605	50701900
TTTGCTTTGTATCCTTTTGCTGTAACAACTCATAACCACAAGTGTGATTATATGCTGAGTCCTGTGAGTCTTCCCAGGAAATCACTGAACTTAGAGATAGTCTTGGGGACCCCCAACACATTATATGAAAATGTTTTCTGTTTAGGGTAAAGAGCATAGACTTTGGAGGTTAGAATCCCAATTATCTCAGTTACTATGTGTGTGGTGCTGGAAATAGCACTTAATATCTCTTAGCCCCAGTTGTCTAACCTGTAAAATAGGACTACTATCTATGCTTTAGGGTTGAATGAAAATTA
>chr1	49371698	49371979
TGAACAGCCAATTCATTAAAAAGGGATAAAAATATCAAAAACATATGAAAAGTTGTTCAATCTCATTAGTATTTAAATACATGTAAAACAAAACTAAAATACCATATTCCTCCATCAAATTGTCAACTATTAAAAATAGTATAATATGTAGTATGTCAAGGGTGTTGAGAAACAAACACTCTTTTAAACAGTTCAGCATGGCTGTATATTGGTAAACATATTTTCTAAGGAGCAGTTTGACAATATGTGGATGTTCTTCTTTGGTTCGGTAATATCCCTGCT
>chr1	11685179	11685460
CCACACACACACATGCTAACACTCCCACACACTCACTACACACCTACACACCCATACATATTCACGCTTACACATGATCATAGTACACACACACACATGCTCACACATGCTCCACACACACGTCATGCTCACACATACATGCCAGATGCTCACACACACACACTCACACATCCTGGGGATTTATTTATGATCTTCTGCCGAGGTATGAATTCTTTTTTTTTTTTTTCTTTTGAGTCTCTCTCTGTCGCCCAGGTTGGAGTGCAGAGGCACAATCTTGGCTCA
>chr1	105136835	105137124
CTGAATCTCTAGGCAGATGCAAAATAATGTATTTTCCATTACATGTAGTTGTTTGTGATAATATAAATCAAACTTTGCATCTAAAAGATATAATCTTTATCAGTGTTTTTGGTCTGAATGTTATTACATTTTTGCTGACAATTTTGAGGCCATATGTTCAAAAGATTGCTTATGGGTCCTTCTCATGTATAAAAATAAAGATGGTAAATATATTACTTTATTAAAGGTGAGGATATGACAATTAACATGCATTTATTCTAGTTTAGATCTATATTGATATTCTCTCAGTG
>chr1	159944407	159944696
GTTTAATTTTTGCCACTATAACTCTGTATTTAAGAGTCCCAAATCATATCCCCAACCCTAACCATGCTTTTGAGCTTCACATTCAAATATCAAGCTTCATACCAGACATATCTACCTACATATCTCACAAGTGTCTCTGCACCATGTGACTAGAGTTGAACTTATCTGTCCTTTTGGCCCCTGCCTCATCTAATTCATTTTCCACTTTCTGATCTCAGCTAATGACACCAGCATCTACCCTTACAAGGCCATAAACCTCAGAAACAACCCAGACTCTTCCTTCTTTTTCA
>chr1	143776584	143776907
GCTAAGACCTCAATCTGAAAAAGTCTGATTTAATTGGTCTGGAATGAAGCCTTACATCAGCTTTTTAAAGACCTCCCCCAAATAATTCTAATATGTAGTCAGGGTTGAAAACTACTAATTTATAACGTGGCTAGAAAGACACTTCTACTTCCAGACAGCATGCGGTAATAGGGTTGGTATTCATTCCCCTTCACCCCTGACAGAAATTACTAAAAAATAGGACAAGATATATAAAATAATTATTTTCAGACACTGGATGTCAGACAACATAGGAAAGTTATCCAAGAGAAGAGAGAAACAAGCAAAGTAAGCCATACAACTGTC
>chr1	179735139	179735462
TATTTGATTATTCTGATAATAGTTTTCCCAAGCTTTTCAGGGTGTAGGGCTGAGAGTACAGAGAGGTTTCTAGCCCTGGTTCTAGAAAAATCTCATTCCTTTCCTGGTCTCAGCATCTACATCTGTAAAATGAGTGTGTTGGAATAGTTACTAAGACTCTAAGGTGCCTTTCAGTTCCCACTGTAGAGACTCTGGGATTCTAGTTTCCATCATTGTTATTTCAGCTGATTGGAGGACACGATTAACTTTCTTGGTCTCCAGCATTCGAAGCCTGGCTGCACATTAGAATAAGCCTGGGAACTTCTAGAAATGCTGATACCTAGA
>chr1	12466150	12466415
GTGTTGGTCTAACCCTTCCAACAGTTGTCATTTAGCCAGTTTGTCATCCATGTAAGTACATATCTTTCTTCCAGATATTAACAAAGTTTATATCAGTCTCTTGGTGAATTCCGTTCCTGTAAGTTAGAATCTGCATCATGACTTTATAAAAGACCATCACTGTGCCTACAGTTCTTTAGGAATCGCTTTGGCATTAAGAATGAGGCTTCAGCCAGGCACGGTGGCTCACGCCTGTAATCCCAGCACTTTGGGAGGCCGAGGTGGGC
>chr1	193526648	193526913
TTGTATTTGTTTTTCTTCTCCCATATATAGTTTCACTTATTTGAAAATTGGCAGAAGGTAAAAGGAAGGCAAAATCAAAACAGGACTTAGCTTTAACTATGATATATTCAATACAAGTTACTTCAGCAAAAATGGAAATATCTAGAAAAAGAAAAAAATAGAGATATATAAATGTAGTCTTAACTTTATTCAACAAGAAGTATTTGTAAATAGAACAGAAAATGATCCCTGATGTCACAGAAACTACACTAAACGTAAATAGCAGA
>chr1	237326765	237327080
ACCTGCCCAGCCCCACCAGTATATCTGCACCCCCAGGGAAGGGAGAGAGTCTCTTGACTATGGCATAAGAAGGGTTCATTCTGTCCATCACTCTGCATCAGCTCCTGGTAGGGACCCACTTGCCCTGGAAGACTGAGCCCACTACAGATGTTGATCTTGCTGCAGCTCTTCTCATTTTTGTGAGTACAGAGTTGTTCTAACCAGTGCCTGGTATGTCAAGTCCTCCTTGGCAACTCCTCATCCTTAGAATATGCAGTGGGCTGAGGTCTGGGGCCTCCTACTGCTGGTGGTTGGCATTGCTATGATCTTTGCTGCC
>chr1	238433437	238433752
GGATGGAGCTGGAAGCCGTTATCCTCAGCAAACTAACACAGGAACAGAAAATCAAACACCACATGTTCTCACTTATAAGTGGAAGCTGAACAGTGAGAACACATAGACACAGGTGGGGAACAAGGCACACTGGGGCCTTTTAGGAGGAGTATGGGGAGGGAGAGCATCAGGATAAGCAGCTAATGCATGCTGGGCATAATACCTAGGTGATGGGTTGATGGGTGCAGCAAACCACCATGGCCCACGTTGACCTATGGAACAAACCTGCATGTCCTGCACATGTATCCCAGGACTTAAAATAAAATTAAATAATAAA
>chr1	158300381	158300663
ACTGAAGCACAGAGATATTAATAATTTGCCCATGGCCACATAGCTAGTGAGTAGTAGAACAGAGGCAGAACTTAACATGATGAACCACTACCCCATACTACCTCCCTGGTGAGAACATTCAAAAGACCATGGCAGCTGAAGGAAATCAACGAGGATATTCAAATTGGCCCAGGTTTTTGAAACTGTCTTCTAAGGTTCCTCTAGACTAGCAGTTCTCAAAGTATGGTCCCTGGACCCTTTCGGAGGGTTCCTGAGACCCTTTCGGAGGCTCTACAAAGTCAAA
>chr1	162439765	162440047
AGTATTATAATACTATCCCAGTTTCCAGAACGTGCATGTGTGTGTGTGTCTGTGTGTGTGTGTGTGAGAGAGAGAGAGAAAGAGAGAGGCTATTAACAAAAATGCTAACAACAGCTATTGCTTTTACTAAGGAAGGTTTTCAACTTTGTTCTATTATCTATATTTTCTGCATATAAAGTATAACTTTTATAATAAGAGGAAAAAATATATTTAATTCTCACTTATTCAGTCCAAAGGGCTTTAGAAATAACTGTTTATACTTCCCAAATTTGAAGGGAAGAAA
>chr1	38906596	38906891
AAAAGAAATTGTTTATTCAGAAAAAAAGTGTTATAGAATTTGTGTGAATAGATGCAGTTTTGTTTCTTGGGAGGTTTTAGAATAGAGGTTTTTAGTAAACTAAATGAAATTTAATTGACTTATTAACTGTGCTGTGAATTCCTCCATAAATCTAGTAACAACTAAAGGAAGAAGGAAAAAGCATTGAGAGGGGGCAAAATTAACTTCACTTTCTATAAATGCTATCAAGGAATATTTCCACCACTGCAACATGATAGAATTTGGGGCATAATGTTGGTGCTTCCACTAAAAAAAAA
>chr1	79288146	79288441
ATTACTTTAGATGTGTATGTTACTATGGAATGACAATATTTTTGTGTTCAAGATGTAGAAGTCAATGCAGGCTAGATAATAATCAGGTTAGGTGGGATTTTAGGAGAATAACTATTTCAAAAGAGTGTTGACTGATAGGTAAAATTAACCTGGCACGTGGACTGTAATGATTGGCCATTGGGTACTACAATTAACTATTTCTTGGAATATATTTCCATCTATTACTTAGAGATCTGGTTCAATATTGCCATTTTGTCTTCCCAAAATTCAGTCTTCTATTAGGTTTTCTGTTTATT
>chr1	53388921	53389209
GTTATGACTTGTCTCTGTCTTATTTTAAAAACCTCCCACTCCAGTAAAGTTATTCTTCTGTGTAAATTTCTAAGAGTAGTTTACTTTTCCTTTTCTCATACAGGTAATTAACTAACCTGGTTAAAGACTGATGTAAGAGTCTAATATCCCGTTTTCTTTAAGATCTACTAATTGTCCTAGTATCACATATTGAAAAATCTATCCTTCCACCTGAAACTAAAATGGCTGCTCTGAAATAAAATCAAGTTCTGTATATGTCTGGGTCTGTTTCTGGGTTCCCATTGGTTGG
>chr1	232178017	232178305
GGAGCGTGGTTGAACGGGGAGCAACAGGCCATCCAGTGAGGAAGTGGCTGGGAGCTGCTGCCCAGGGCGACATGCGTCGGCCAGCACCCAGAGTGGCCACGGGAGGCTCAGGAAGTTCTCAGTACCCGGAGCACATGTGCAGCTCGGAGGTGCAGGTTGCCAGGGCAGGGGTGGAACTGGACAGCCCTTAGACCTGCCTGTACTGGCTTTCTGCTCCTCTGTTTCCAGAAAGGACTTGAAGATGTGCTTCAATAAATGACCCAGAGGTGTACACACGTATGGTGTGTGT
>chr1	91489115	91489401
TAGGAGATTGTCTTAGTCTGTTTCCTGTTGCTATAATAGAATACCTGTGGCTGAGTAATTTATAAAGGAAAGAGGTCTATTTTAGCTCATGATTCTGGAGGCTGGGAAGTCCAAGATCAGTTAACCACATCCGGCTGGCTTCTGGTAAGGGCCTCATGCTTCATCATAATATGCCAAAGAAGCAGAAGGGGAGGCAGGCAAGTGCAAGGAGACCAAACATGAGAGGTAGCCTCACTGTATATAACCACTTGGCCTCGCAGTAACTAACCAGTCCTGCAGAGTTAGAA
>chr1	67591774	67592060
GATTGCAGTGAACTGTGATCGCACCACTGCACTCCAGACTGGGTGAAAAAGTGAGACTCTGTCTCAAAAGTAAATAAAAAATAAATAAACATTTACATGAGCACGTATTTTTTGAAGGGTAAAATTTAAAAAATATCTAGCTGAATATAGATCAAAATGTTAACAGAGATCATTTGTACATCTGGAATTACAAGTTATTTTTCTTCCCTTTTGCTTTTTATATTTAAAAATTTGTTCTTCAGTGGCTAAGTACTGTGTATGTAATTTTTAAAGTGAATTCTGTGGTT
>chr1	187307782	187308092
ATCACAGGCAATTTGCTAAAGAGATTGTAAAGAACGATAACGACAAAAACTTGCCATTTTATATAGCAAAATATATACAATTTATTCTTACTTCATACATGTTCTCAATATAAATAACAACTAGTGCTCAAGGAACAGGACTTAATAACACAATTTGTCAGAAATATTTCATCCTAAATACACCTGGAAATTGGAATAGCTACGTGTGTTTGCTAATTGCCTTTATCAAAGGAAAATGAGGCCAGCTGCATTGGCTCACGCCTGTAATCCCAGCACTTTGGGAGGCCAAGGCAGGTGGATCACTTGAATTG
>chr1	185447534	185447844
CTCATCTCCTCTCTCAAATTTGATTTACTTCTATTATTATTTGTTAATCTCAAATATTTACATCTACTATATACATGATTCTTACCCTTATGGAAAAATACGCAGATAACGCAGAATTACTTAGGGGTGGGGAACACTCAATAAATAAAGAGATATACAACGTAATTACATGCCATGGCACACTTTTTTTTTTTTTTTTTTTGAGACAGTCTTGCTCTGTCACCCTGGCTGGAGTGCAATGGCGGGATCTTGGCTCTCTGCAACCTCTGCCTCCTGGGTTCAAGTGATTCTCCTGCCTCAACCTCCCGAGT
>chr1	44369516	44369820
TCTCTGGGGCCACCTGCTTCTGCTGGAGTTTAGTCAGATGCGAATGTGGAGCACAGTAGAGACTGGGAGCTTCATTAAAATGCTCTTTATTTCTTGTCGCTCCCCAGCTTAAAACCCTTTAGTGACTCCTTTGCTTGCTACATAAAATCCAGTTTCCAGAGCCAGACTATTTTCAAATCCTGAATTTGCCACTTAATATCCATGTGACCTTGAGAAAGTTCTTGGATCACTATGCTTTGTTTCTTCCAGAAAATGAAAAAACTAGTTTTGTACTGTATTAGACGTGGCACATATACTGCATCATT
>chr1	116234204	116234508
TGCAATGGCACTATCTTGGCTCACCGCAACCTTCGCCTCCTGGGTTCAAGCAATTCTCCTGCCTCAGCCTTCTGAGTAGCTGGAATTACAGGTATGCAGCACCACGCCCGGCTAATTTTGTATTTTTAGTAGAGATGGGGTTTCTCCATGTTGGTCAGGCTGGTCTCGAACTCCTGACCTCAGATGACCACCTGCCTCGGCCTCCCAAAGTCCTGGGATTACAGGTGTTAGCCACTGCACCCAGCCATAAAACGAATATTCTTAACATGACCTAAAGCATAGCTTTGTCTTGACCACTCTCCCTG
>chr1	202929701	202929977
TGCCTGCCCGCATAAGTGGCTCTCGGACCAAATCCCTTCCCGGGCCCCAGACCCGAACCTCTCCCTTGGCATGTCCCAACGTGAAGGGAAGATGGTGAAGTGGCCACTGGAGAGAGGTCTCTTCCCACCTGGCTTATCTGGCTCACTCGGATACCTCCGCCATGGAGGAGTGGGATTTTCAGACCCCAGACGAGAGAACAGAAAGCTGAAGACTGGGGTCATGAACCCTTCCCCTCTCCTTCCCGCGGCCCTGCCATCAGAGATGGTGTGGCATCCC
>chr1	167223800	167224076
TAATTGAACCAGGTCTTGTCTGGAACTTTTAGAGTATTCGTGCATCTGCTGTAAATATTGTGGGGAAAGATACTGAAGCCTAACTCTTTTCCCACTCACTTTTTCCCTAAGTGCTTGACACCTGGCACCTACTCTAGACTGTTTGCATGCCTCTCCCATTCTTGCAAGGGGACACTTACAGATAACAATGTAGACTATGGCCAGTGGTGCATGCAACTGGAGTTATTTGAGACTCCCCTGCCACAGCACTCCCATCAAGTCTCAAAAATGAACACAA
>chr1	49693496	49693797
AGGCAAAATTAAGTGTCTGTTAAAACTTCTCTACTTACTATTTCTGTGACCTTGAGAAAATCAAGTAATATCTCTTACTTTGGATTACCTCATCTATAAAGCTGGGGTGAAAATATTTGTCTAACGGTTAAAATGAAGTGGCATTTTAAAAAGCACTTTGTAAAATATATAGCACTATAGAAATTAGTTATTGTTATTTTGGCTGATCATAATTTTACCACCTTAATTCTAGCACTCTCTCTAGATTCTCTTAAATTCAACATCTAACATAAATTCCAAACTGAACAATTTCCTTACCATCT
>chr1	226978549	226978850
GCATCACTTTCAGGTGACAAAATGCGGGAGCTGTGTGCTAACATCACCATGAGAATGCTGGTGCTGTGGGAGTGCACCACCGACTGCGTGAAACCGACTGCGTGAAACCGACAGGACAGAGGTGTCCACTCCTCCAGGACAATTGGTGCTGTCCCCATGGGTCAAGTGGTGACTGGTACTCTAGGTGCAGATCTGGTGGTCACTTTTTCCAAGTCAAAACAACGACCGAGGCAACTTCTATTGAAATGCTTTGCTTACAGCAAAGTTCTGCCTCATGACAGCATAGACTTCAGCATCAGAAA
>chr1	202235106	202235422
ACAGACAACTGGTCTAGTACAGCTACTGCCTCCCTGCCTTCCCCAAACTACTACCTGTTTTATAACATTATCACCATCCATCACCTAGAATCTTAGAAACCATGAGCCAGACTAGGCCATCCAGCTGGCAACTACAGAAAGACCTCGGTGGACATGAGCTTACTATCTGTGGTAACAGTCAGTTCCATGGTTGGAATAAAATCATATGGAACAGAATTAAATTTGCATGAAACAGCCTTGGGAATGGGACTTTGCACTTAGTATATACTCAATCAAAGACTGTTGAGGAAAAGGTCTAAATAATCTATTATTACCTC
>chr1	62504805	62505121
CACTCACACCATTCACATCACTGCACACCCACACTACTGCCTCACACTGTAAACTGCACACTCACACCACTGCACACTCACACCACTGCCTGCCTCACACCACTGAATGGGACCAAAGTCACCCTGGCAGAGCTAACGTCTTAAACAGAAGGGAAATCTTTACATGACAATGAAAAATTAGAGTACCAAGAGCTGGTCTGTGGTGGTCCCAGTTTCTGGCAGATGCTGGCTCAGTGCCCGGCATGCATTAAGAAATTCTTCTGAGGGTTTATATCTAAATAAAACAAACATATATACACATATTTATATAATCATTT
>chr1	170301983	170302279
GTGTGGATGTGTCTTAGTCCATTTTCTGTAGTTTATAACAAAATACCTGAAACTGGGTATACAGAAAAGGAATTTATTTCTTTATACAGAAAAGGAATTTATACAGAAAAGGTATTTATTTCTTACAGTTATGGAAGACCCAGTGTTGAGGGTCTGCCTCTGGTAAGGGCCTTCTTGCTGGTGCAGGGTATCAATCATATTGTAAGGGTGCTGAGTGTGGTAGCATGCTAGCTCAGGTCGCTAGTCCTCTTCTTATAAAGCTACCAGTCCCACTCCCATAACCTATTAATCCATTAG
>chr1	230508201	230508497
GAAAAACCTACCTATCTGGTATTATGCTCACTACCTATGTGAGGGGTTCAATTGTACTTCACACCTCAGCGTCAAGCAATATACTTTCCTAACAACCTGTACATGTACCCCCTGAATCTAAAATAAAATTTGAAAAAAATAAAATGAAATAAACTGACTTTCCCACAATCCACCTTTGACTCCCAAGCCCAGCACCCTTCCAACTTGTTTCCTGCTTCCAGAAGACATCAAACTGGGCAGCGTAAATCTGAGACGCACGGAGTTAAGCCTGCAGCCAGGTCTAGAGCTAGGCACTGC
>chr1	21294666	21294981
ACAGGCATGAGCCACTACACCTGACCTATATTAGATTTTTAACAAATCCAGAAACATTAGTCTCAAAGAGCTTAGCCAGAAAACCCCTTGTTCTGGCTCTGATTTTCTATTAACTCAGATACAAGTCAGCACATATTGCCAATTGATTTCCTGCTAGTCATTTTTAAGTTTACCCAGAAACATATCCTGTAAGTTTAGAAACATACAAACAAAAAAAAAACAAAACAATATTGCCAGAGACTATGCAACAATGGCTGCTGACTACGCTGTTATTTCTACACAAGATAAAAATACACATACACATTTTCTGTGAGAC
>chr1	73981203	73981518
AATACCTAATAATATTTTTGCTAGATAAAAATCTTTGAAACTCTTCACGGAGTAAAAACCTTACTAAGTGTGAATCTTGAGAATTTGACTTCAGAATCCAATCATTTCGATAAGTTAAAGATGATATACAGTGTGATATATGTTCATAGTTGCCAAGATAACTCAATGTTAAACCATATATTCCTGAAGTGTTGATTGTACTGAATAGTAAATCTGTATAATAGACATTCATCATTTATGTCTAGCCAACATCTCTTCTCCTTTTTCAGTAGCAACATTCTGCTTTCTCACTGGAGAACTCTGTTTTACTATTTCT
>chr1	27486742	27487052
CCTATATAGTTCCTGCCTCACGCTGGGGACCGCATCTTGATCACGGGGGCAGCCGACTCTAAGGTGCATGTGCACGACCTGACAGTAAAGGAGACCATCCACATGTTTGGAGACCACACAAACCGGGTGAAGCGCATCGCCACAGCGCCCATGTGGCCCAACACATTCTGGAGTGCTGCTGAGGATGGGCTTATCCGGTAAGAGTCTGGGGCATCTAGTGGAGCCTGTCGCTCCCCCATCCCATCATCCTATAGTGTTTCCTTCTACAGACCTAGCTCTTTCCCTCCAGCAGAGGTCCAACCTCCTTTGTC
>chr1	56585152	56585462
AAACAACTTCACCAAATACTTGGGATACAAAATTAATATGCAAAAATTGGTAGCATTTCTATACACCAATAACATTCAAGCTGAGAGTCAAATCAAAACCACAATGCCATTTGCAATAGTCACACAAAGATAAAATAAAATAGTTAGTAATACATGTAACCAAGGAGGTGAAAGATCTCTAAAAGAGGAACTAAAAAACACTACTGAAAGAAATCATAGATGACACAAACAAATAAAAAAGCATTCCATGCTCAGGGATTGGAGGAATTAATACCATTAAGATGTTTATACTGCCCAAAGCAGTCTATAGA
>chr1	49642997	49643294
TTTTTGTCAAGTTCTAGTAATTTTCTCATAACAAATAAAACAAATCTAATTAACAAGAATTAGGAAAAATATTTTAGCTGAATTAAAATTTGGAAAAAATTATATATTCAACTGCTTATTTTTTTGAGCAAGACTTTTCAATTGAATCATGTAGAACCAGAGAGTTACTGAATTTCACATGCTGCTAGGATTTCCTATGTAATGCATCAGTGGCTCCTGCCACAGGAGTTTTCTTCAAACCACTGTGTGACTGAATGCACTATTTATCTTTAGCCTTCAGATTCCACTGGGTGCTTGG
>chr1	21377206	21377503
TCAAGTTTTAATATAATATTTACCAGACATGGCACTAAGCGCTGTACCCTTCATTATCTCAAGCAGTCCTGTGAAATAGGTAGTATCCATTTTACAAATGAATAAACTGAGACTGGGGAGGCTCAATACCATCAAACCACAGAAAAGCTGAGAAAATTGAGGCTCAAAACGCACAAAAGACTTCCCCGAGGTCGCACCGACAGTGTGGCTGGCAGAGCTAAGATTAGAGTCTAGTTCTGACTCCTGCTATCCTGCTTCACACACTGCCTTACTATTTTGTTGTTGCTGTTTTTTGAGA
>chr1	209765565	209765855
ACAAACGCCATGGCAACATCTGGAAGTTATCCTATATGGTCTAAAAAATGGAGGAACCCTCAGTTCTAGGAACTGCCCACCCCTATCCCAGAAAACTCATGAATAATCCACCCCTTGTTTAGCATATAATCAACAAGTAACTGTAACTCTACTCAGTAGAGCGGCCCATGCCACTGCTCTGTCTGTGGAGTAGCCATTCTTTATTCCTTTGCTTTTTTTTTTTTTTTTTTGAGGCAGAGTCTCACTCTGTCACCCAGGCTGGAGTGCAGTGGTACAATCTCAGCTCACTGC
>chr1	59003394	59003684
TAATGTCCCCATTGCATAAAGTCATCAGATCCTAGTTCCTTCCAGTGCACTTTTCTGCCATTCCAAGGGTTTTGCCTTCATGATTCAAAATGACACATCCACATTCTAGGCAGCAGGATGGAGGAAGGTGACTAAACCATGTGACTATATTACTGATTTTTAAAATATAACAAAATTATAATTATAAACATGTAGAATAGATTGTAAAAGCCCAAACAATACAAAAATAAAATATATTTTTGGATTGTTAAATCACCTATAATTGTTATTTCTATCAGCCCCACTCCAAAT
>chr1	195621970	195622285
AATTGTTCTGTGCTAATAATGGATCTATTAATAAAGGATCAAACGATATGGTAAATATACAGCTCCTAGAACACCCTGGCACATAGTAAGAGCTTTGCAAATATCTGTTATTATTATTCCACATCTTTGTATCTCTTATCATACTCTTTAAGATTTAGAAACTGTTGAGATTTTTCAAACTTGTGAGGACCCAGTTACCAATCTCTCAGTCAATTTAGATTGCAGACCAAAGATGGAGTCTCCCTTAGCAGAGCTAAAAGTCCCTGCATCTCTGCATGCAAAGTAGACAGCACTTCCCTGAATTCATATCTGTCCC
>chr1	214032632	214032947
TCCCATAGTGCATCACTTCAGCATGAATGAGCTGCAAATTCAGAGACAGACAATCTTCCGAAACTGCATTGCAATAACTTTCGACCCCTACCTAATTTATCACATGTAGCACTTGACTTTTGAACTTTGACACACGGAATGCACGATTTTAAATATGCCCAAAGAAAAACAAAATAGGTCATGCATTATTGATGGATTGGTCCATTCTTCCAGAGCCTCTTCATTAAATTTGTACAAAAGGTGGAGTGTGTCTTTGAACAAAATGCAGATGTTAGTAAAGTGGTACAGTACACATTAAACTAGTAGGTGTTTATTT
>chr1	41570337	41570653
ACAATGAAATAACACAGGCTGAGCAGCTGACACAACAGAAATTTATTTTCTCACAATTCTGGAGGCTGGAAGGCCAAGATCAAGGTGTTGGCAGATTTGGTTTCTCCTGAGGCCTCTCTCCTTGGCTTGCAGAGGGCTGCTTTCTCACTGTGTCCTCACATGTTCTTCCTCTGTGCACATCCAGCCCTGGTATCTTTTTATGAGTCCAAATTTCCTCCTTTTATAAAGACACCAGTCAAGGCCAGGCATGGTGGCTCACGCCTGCACTCCCAGCACTTTGGGAGACCAAGGCGGGTGGATCACTTGAGGCCAGGAGT
>chr1	173481432	173481748
TATGCTGATTGGATCCAGTGAGCAAGAATTAGCATACACACTGGACTTACTGGTGAGACGTTTGTGTGCCAAAGGATGGGAAATAAATCTGACTGAAATTCAGGAAGCTTCTACCTCAGTAAAATTTCTACGGGTCCAGTGGTGTGGGGCCTGTCAAGATATTCCTTCTAAGATGAAGGATAAGTTACTGCATTTGTTCCCTCCTACAACCAAGAAAAAGGCATCCCTATTTGGATTTCGAAGGCAGTGCATTCCTCATTTGGGTGTGTTACTCCGGCGCATTTGTCGAGTGACCTGAAAGGCTGCCAGTTTAGAGT
>chr1	72909215	72909496
AGATGAATCCCAAAATCTCAGTGGGGATTCTCAGTGAAGAATCCTACACTCATGCACACACATATGTATTATATGCTTAAGCTACCGTCTCATTGTATTGAACACCCCTCTGCCACGTCTTTCAGTAAAGCCATTTAAGGTATTTGGTCCCAAGGGAAGAGAGAGACAAAGAAGAGCCACAGGGGCTCCTAAACTGCCTTTAATTACTTCAGTTCATGTTTCATTGGGAAGTACCAATCATAGAATGTCAATCTCACTGCAAGGGAGGTTAGGAATTATAGA
>chr1	228501301	228501582
GTGAGAACACATGGACACAGGAAGGGGAACATCACACTCTGGGGACTGTTGTGGGGTGGGGGGAGCGGGGAGGGATAGCATTAGGAGATATACCTAATGCTAAATGACGAGTTAATGGGTGCAGCACCCCAGCATGGCACATGTATACATATGTAACTAACCTGCACATTGTGCACATGTACCCTAAAACTTAAAGTATAATAATAATTAAAAAAAAAAAGATAAAGAACCCAGGGCTCAAGGGGAACCCACGATTGCTCAAGATCATCGTCAATAACAGAG
>chr1	41884270	41884558
CCCTGGTTTTCTACATTTTCCTGGTTTTGTCCAGACCTGGGCTTATGGGAGATGCTCGGTGAAGTCAGGAGAAGGGGGCTTCCAGGCAGCATTCAGGGGATGCCAAGGTTGGGAGAGGAGTTTTTACTCCTGGGCTGTATCTCTGGGAGAGAAAAATAACAGACAGCAGTACTTCCCCAGGAGAGCAGTGTCTTCAAAGGCCTTCTTCATCAGCCTTGTTTAACCTCCAGCCTATGGAGAAGGAAGGAGGGAAGGGTTGGCTCAAGATCCAAGTTACCAAGTGTCAGGG
>chr1	81025811	81026099
ACACCCAATATCATACTGAATGGACAAAAGCTGGAAGATTTCCCTTTGAAAACCGGCAGAAGACAAGGATACCCTCTCTCACCACTCCTATTCGACATAGTGTTGGAAGTTCTGGCCAGGCCAGTCAGGCAAGCGAAAGAAATAAAGGTATTCAAATAGGAAGAGAGGAAGTCAAATTGTCTCTGTTTGCAGATAACATGACTGTATATTTAAAAAACCCCATCATCTCAGCCCAAAATCTCCTTAAGCTAATAAGCAACTTCAGCAAAGTCTCAGGTTACAAAATCAA
>chr1	238132341	238132645
AAGAAAGACCACAGCTTTTCAACTCTGCTCTATTGCTTTCTAATAAAAAAAATTAATGACGATGAGAACATCATCTTTATTAATAGAGTGGTATTAATGTATCTCATCACATCAGAACCCCAAATGAGTACCCACGACTTCCTAAACATTTCTGTCTTCGTAGCTAGAAGTCACAGTGGGTTTTAGTAGTGTGCTTTGCTTAAAATTTCTGCTTCCCATTCAAAAGGCTTTATTTTCCTCAAAGTTATGTTCATATACCACATTCCCTTCTTTTCTCGTTGCTTTAATATCTGAGGTTCTTAGAA
>chr1	220173538	220173842
TTGTTTGCAGATGATATGCTCATTTATTTGGACTCCACCCAAAAAATATTAGAACTGATAAAGAAATTTAGTAGTATTGCAGGATACAAAATCAACATACAAAAATCAGGTGTATTTCCATGTGGCAACAGCAAGCAGTCTGAAAAAGAAATCAATAAAGTAATCCCATTTATAATAGCTACAAATAAAATAAAAACTATGAAACATTGAGGCAAGAAATTGAGAGGACACACAAAAAAAAGGAAAGGTATTCCACGGTTACGGATGGAAATATCTGTGCCACCCAAAGCAACCTACAGAATCAA
>chr1	219901931	219902211
TATTATATAATTAAATCATATTTTTTCATTCATTCTGCCAATTGTTGCCTTTTGATTGGAGTGCCTAATCAATCTTCATTTAATGTAATTGCTGATAAAGTAGAATTTACATGTGTCTTTTTGCTATTTGTTTTCTATATGCCATTTTTGTTTCTCTATTCCTCCAATATTGCCTTCTTTTGTGTTAAATAAATATTCTAGTGTACCATTTTAATTTCTTCATTGTTTCATTCACTATGTTTTTAAGCATTTTTTTCGTGGTTTCCCTGGGAATCAGAACT
>chr1	1314042	1314322
GTATAGTGGCTCCCACCTGTAATCCCAGCACTTTGGGAGGCCAAGGCGGGCAGATCAACTGAGATCAGGAGTTCAAGACCAGTCTGACCAAAATGGAGAAACCCCATCTCTACTAAAAATACAAAATTAGCTCAGTGTGGTGGCGGGTACCTGCAATCCCAGCTACTTGGGAGGCTGAGGCAGGAGAATCGCTTGAACCCGGGAGGCAGAGGTTACAGTGAGCTGAGACAGCGCCATTGCACTCCAGCCTGGGTAACAAGACAGAAACTCTGTCTCAAAAA
>chr1	14692258	14692544
CTTAGGACTGCCTGCCCCGTGCTGTACACTCATCTGTGTCTTTGCCTATTGTCTTCTCAATCAGACTTTCTCTGAAATCCCCAGCATGGAAACCAGGCACAACACAAAGTAGATACTCAATGAGTATTTGCTGAAAGAACGGAAGATGAAAGCAACACCTGGTGTGGGTTGTGATGGTTCTACAGAATGACTTGGACAAGGGGGCTCCCAGAGAAAAGGAGAAGAGAGGAAGAGCTGAGCTGCTCAGGTCCCATCCATTCACATCCGACTCACCACTCTGTATCTCA
>chr1	179670376	179670662
AATGACAAGGGGGAGATCTGGGGAAGAGCAAGTTAAAGACCTTGAAGTGGAAGTGAACTTGAGGAGTTCAATCAAAATTCAGAAGCAGGGAGCGCAGGGGGTTTGGTGTGGTGGGAGGAGCTACGGGAGGTGGGCAGGAGCCACCTGGTCAGGGAACACTTCGGAGCTCAGGGTGAGGACTGTGGACTTCATTGCAAGGTGTGAGACATGCACTGGAGGCTTCCGTGCAGCGGAGGGATGCCTACTCAGTGGTGTGCTGGAGCGGGCTCATGGGAGCTTCTGAGAGC
>chr1	172476207	172476488
CGTGTTGGTCAGACTGGTCTTGAACTCCTGACCTCAAGTGATCCACCCATCTCGACCTCCTAAAGTGTTGGGATTACAGGCGTGAGCCACTGCGCCCAACCAGGACTTAGGATTTGTGTAGGGAAAGTCAGATAATTATTTGCTTCCAAATCCCAGACTCCTTTCAGCTTTTGTATTCCGTTGTTGAATTCATCTTTGGAACCACCTGACCTTTTCTGTGGTAGAAAGGGCCTCAGTTGAACAATGAATTAGGGCTTAGATAAACTAATAGGTGCTGCTCTG
>chr1	238231645	238231926
TGTTTCAATCAACGTTTTCATACATTTGGAAATCATAGAATTTTTATACACTAAAGGAAAACGTGTTGTTCCAAACTTTACCCCATACCACTCCTCCTGTTTAATATCTAGTTAGGGTCAAAGCCAGCACCAGGCACTCAGGGGCAGACAGGGCGGGGAAGGCAAGTCCTCCGAGTTAAGTTATAATTCAATTAACTTGATTTACTGGATGCCTACTATTTAAACGCACTGGCCTAGAATCTGGAGATACTGGGTGTAATAAGATCCTATTTATTTTCTGCA
>chr1	147399719	147400034
CGCCTCTGCCCGGCCGCCCCTACTGGGAAGTGAGGAGCCCCTCTGCCCGGCCAGCCGCCCAGTCCGGGAGGGAGGTGGGGGGATCAGCCCCCCGCCCGGCCAGCCGCCCAGTCCGGGAGGGAGGTGGGGGGTCAGCCCCTCGCCCGGCCAGCCGCCCCGTCCGGGAGGGAGGTGGGGGGGGGTCAGCCCCCCGCCCGGCCAGCCGCCCCGTCCGGGAGGGGGGAGGGGGAGTCAGCCCCCTGCCCGGCCAGCCGCCCTGTCCGGGAGGGAGGTGGGGGGGTCAGCCCCCCGCCCGGCCAGCCGCCCCGTCCGGGAG
>chr1	70379202	70379517
TTTTCTATAAACAACTTTCCTCAGTTCGCAACTGAGGTGTAGCCCAGGGAATAAGTATGTCCTGAATTGAGCCTTAAATCAGTGACTAATAAGGCAATGGAACACTCAAGCAGATTTTCCTCTAATGAGTAGTTAAGTGGCACAGGAGGAGAGGCCAAGGAGTCATCCCAGAGTTCTAAGCTCATAAAGAGGAAGAGATAACAAAAGATGTAGATAAGAGGACATTGTTAACTGGTGGCTGCAAATGAGCAAGGGAGCTTCATTCAGTTGGGACAATTCAGGGTTCAGGTACGAAAAGGGTATGAAGCCTACTGAA
>chr1	185922437	185922720
CACACACAACCTCATAGATCAGATTTCCAGTTAAGTTTTAATAGAAAGAGATTTTAGATAGACATGACTTTCAATAAAATGGAAGAATTTTTATTAGTTTCAAAATAATGATTTTACTTGCTTATCAACACAGTTGACCTTTCCCCACAGTACTATGATCTTCTTAGTACCTCTGCTATAATTATATTAATGTCTTCCTATATCTAGAAATTTGATTATTATTCTATTTTTATGGATCATTAAATTTTTCTATTCAAGAATGATCCCTATAGTCAACTTCCTGA
>chr1	52815488	52815771
ATCATATTTATCATGCTGCACTACCATTGTCAAAATGTGTCTATCCTACCTGATTGTGAGCTATTTAAGGCCTTGGATTAAAGAGCATTAAGATCTGATTCGATTCTATGTATTCCTCATACTGAGAACAAAGCCAGGCCCAGAGGATCTGTGAATACTCCAGCATGACCACAAAGTCCTAAATGAACTGACCTCCAACAAGCTCTGTTTCTTCTTGCGTCCCATACTCTGTGCTTCAGTCAATATTAAACACCCTTCAGTTCCCTGGACAAAATTTGGCTGCT
>chr1	147903254	147903538
TGAAATGGGACCTGCTTAATTTCTGACTAGCTCTTTCTAATTTTGGTTTGCAGAAAATCACAATGGTAAGAAAAATGAAGACAGGCAAAAGCCACTGGCTCCCAGGTAACTCTACATGATGAAGGGGCTGATAATGGACTGACCAAATCTAGAGAGAATTCCAGAAGCAAGGACTCAAGAGGTTGAAGGTCCCAGATCTAGAAAAGGCAGAAACTGCTGATTGTTCCTTTTTTTGTTGACTGATTATACAATGTGTCCTTTTAAAAATGGTTCTCTGTTCTCTTT
>chr1	200084153	200084437
TTATCCGGGAGCTATTGCCTAATGGGTTGAGAGAATCGATAAGCAAAGTGCGCTCCAGTGTGGCCTATGCAGTGTCAGCCATTGCCCACTGGGACTGGCCTGAAGCTTGGCCCCAACTCTTCAACCTGCTCATGGAGATGTTGGTGAGCGGAGACTTAAATGCCGTCCATGGAGCCATGCGTGTGCTGACAGGTACCAGAAGCCCTTTTCCCTGGTATTGGTACTTGGATCTCAAGCGACAGGAGTATTACCAGAAGCTATGTGATATAATGGCCTGGACCAGTA
>chr1	110046652	110046933
GGGTGGACACATCAAGTTATAAATGACCCTTTCTCCTTTGTTCAGTGTACTCTCGTGGTAAAACTGCTGGCGAGTGTACCCTTTCTGCAGAAAGTAAAAATGGCCTTTGTTGCAGGAAGTCAGGGACCCCGAATGGAGGGACCGGCTGGAGCTGCAGCAGAGGAACATAAATTGCAAATATTTCATTTTAATATGGACATTTATCGGTTCCCAAATTAATACTTTTATAATTTCTTATGCCTGCCTTACTTTAATCTCTTAATCCTGTTATCTTCTTAAGCT
>chr1	143692530	143692811
TACATCTGACAAAGGACTAACATCCAGAATCTACAACAAACTCAAACAAATCAGCAAGAAAAAAACAAACAATCCCATCATAAAGTGGGCTAAGGATATGAATAGACAGTTCTCAAAAGAAGATATACAAATGGCCAACAAACATATGAAAAAAGGCTCAACATCGCTAATAATCAGGGAAATGCAAATCAAAACCACAATGTGATACCACCTTACTCCTGCAAGAATGGCCATAATCAAAAAAATAAAAAAATAGTAGATATGGATGTGGATGCAGTGAAC
>chr1	59335099	59335379
TACAGAAAAATTGCATGGATAGTACAACGAGTACAAGTTCATCAAGCCACCAAGCAGCCCACCAAGGGTTCACACTTGGCAACATTTGCGTGCTCTCTCTCTCCTGTGTGTATGTGTGTGTATTTACTTTCAATTTTTTTGCTGAACCATTTTAATACTAGTTGCAGTCATGATACTTTGATTCAAATACTTCAGCATGGAGCTTCCAAGAACAAGGAAACAAGAATACTCTCCCACATAACCACAGTTTTCACACTCAGGAAACTTAATACAATACTATA
>chr1	226878090	226878370
GAAAACTTAACAAAACTATTGGATTTCATATTGGTATAATGATTTTATATTCAGAGATCTTACAGGAGTTTATATGATTGACCTAAAAAGAAGAAGCAGAGGCAAAATTAATACAGAGATTTTATTTGGACTAGGGTTTAGGGCTGCAGCCCAGGATACACTTTCAGGTTTCTTTGGAGAGTGATCCAGAGAACAGAGGAGAAACTCAAGTTTTCAGAAAAAAAAAAGGAAAAATTAGGAGAAGAGGCCATTACAAAAGTTATTCATCAGGAATTTTCACT
>chr1	246273733	246274011
ATACTTGTTTATATATAGAATAAAAAAGAGCATGGGGAGATGTGCTCTGCTACTAGGGTTTGTGATAAAGGATTAATTTTCTTAATTAGTATATTTTTCAAGAATCAATATTATTATCTTTAAAGAAAAATTAAGAATGCCTTTGTTCTTAGGATGTCGGGATATCTGGACACTCCCAAGTCTGGATCTGTTTAGTAAACATTGTCAATCTGTTTCCTTAGCCGTAAACATCTAAAGGCTCAAAATACCAAACTTTCTAGAAATATCAAACTATCTAGG
>chr1	243375683	243375961
TTTTCATTTCTCTAATGACGAATGATGTGGAGCCTCATTTCATGTGCTTATTAGCCACACACAGAGCTTCTTTGATGAAATATCTGTCCATGTCTCTCACCCATTTTTTGATGAGGTTGTTTGTTTTCTAATTATGGAATTGTAAGGCCCTCCCGTCCCATCACTTTTTTTTTTTTTTTGAGAGAGGGTCTCACTCTCTCGTCCAGGCTGGAGTGCAGTGGCCCCAGCATGGCTCACTGCGGCCTCGACCTCCTGGGCTCAAGTGATCCTCCTACCTCA
>chr1	88283624	88283901
GCATGGATTGGGAGATGCTCCTAAGGGCATTAACTCCTTGAAATCTCCTGTTTTCACAGGCTGGTTGCTCCTTCTAGTTTCTGTAAAATGAGAGAAGCCAGGCAGAAAGTGAAAGACATGCAGACATTAGGTCATCGTTTGAGCAGGGCACTATCAGCACAAAATGAGTGGAAGGCTCAAGGAACGGTCTGCTGCTATCATGGCTGAAATTAGAGGTGAGGCAAAGAGGTTGCTACTCAGGACATCAAGAGGAGTCTGATATTCCTTTCACAGATCTT
>chr1	112855198	112855475
TGAGGAAGTGTCACTCTGGTAATTTCAGCATCCTGGCAGTGGTTCCTAAAGACCCAAATGGGGGTCTTCCTAGTTCCCATTTTGTACTCTTGACTACTCCCTCTCCCTTTTCCTTTCTCCCTCTACTACCCTCCCCTGATGTGGTTCATATTAAAGATTCTGGAAAAATTCCTGGGTGAAAGAGCTAGGGAGGGAGGGAGGGAGGGAGGTGACACAGAGTGACTTAGCAGCCCCTGTGAAAAGGAGGAAGGCTGCAACAGGGCCAGGTTGGGAAGTGG
>chr1	208198982	208199298
AAAAATAGAGTTACCATATAACCCAGCAATTAATACTGCTAGGCCTATACCCAAGAAAATTGAAAACATATGTTTATACAAAAATTTGTAGATGAATATTCACAGCAAGATTATTCTTTTTTTAAATTTATTATTATTATTTTTTTGAGACAGAGTCTCACTCTGTCATCCAGGCTGGAGTGCAGTGGCGTGATCTCAGCTCACTACAACCTCCGCCTCCTGGGTTCAAGTGATTCTCATGCCTCAGCCTCCTGAGTAGGTGGGACTACAGGTGTGTGCCACCACACCCAGCTAATTTTTTGTATTTTTAGTAGAGA
>chr1	92328158	92328474
CTATTCCATATTTTGTTAATCCATTCGTTGCCATTTAAATTGTTTCTATTAATACTTTTTGGCTATGATGAATAATGCTGCTATAATACGTATATACAAATTTTTCTGTGAACCTGTGTTATTTTTCTTGAGTATATACCTAGGAGTGGGATTGCTGGATTATATATATGGTAACTATGTTTAACCTTTTGAGAAACTGCTGAACTGTTTTCCAAACTGGCTATAATATTTTACATTCCCACTAGCAATGTACAAGGGCTTCAGTTTCTCCACATCCTCGGCACATTTGTTGTTATCTTCTGTATTTTTTTATTATT
>chr1	29322761	29323229
AAGATGCTGGGGCCGAGTCCCCAGGACTCCAGGGTCCCGCCACCGCCCGCGTCCACACTCCCGCCTGGGGGAACGGGAGGGCCGCGCTCCCGCCCCCAGGGGCCCTGACCGAGGGAGGGAGGGAGGGAGGGAGGGACCAAACGAAAAGTTGGGAAAAGTGGAGTGCGGACCCCTGGACCCCAGCTCGGCTCACCTGGCGCCGCAGCGCCGCGCGGGTCCGGGTCCCAGTCCGCGCGCGGAGGCTCCAGAGCCGCCCGGGTCTCCACGGCCCGGCCCCAGCCCCGCCCCGGCCCCGCCTCCAGCCCCCGGGACCGTCCGACCCGCGCCGGGCCCGGCCCCACCGCCGCTGAAAGGCGGCAGCTCAGGTCAAAGGATCGCAGGTAGGCGCCCTGTGCGCGCCTGGTGACTCCGGGCACCCGTGGCCCGAGTTCTGCCATCCCCACTCTCCCACCCCCAGCTTACATCGGTC
>chr1	166660138	166660606
CTTGGCTTCAAAAGGAATGGCCTGGAGAGACCAATACTTGTTTATTCTTTTCTATTTTCCTCTACTGAATTATGCAGCCATACAGGATTCCTATTATAAATTCCATGAATCAGCTCTTCCTAATGAAAGATTTTTGCATTTTGGGGCAATTTTTGTGGAAATATTTTGCAAAATGTGAAGTGACAGCTGCCTCTTGTCAGACACCCTGATTCCAGCTGCACTAGCAATTTGGGTTCCAGAAAGTTCTCAGACAGGAAGGAGTCATGCTATAGACACAAAACAACCCATACATTTAATTCCACTGGAACTGCATTTAGATCCTACGGTCATGCTAGAGAAAGTTTGTAATTCTGGAATGGTTGCTGAGAAAGACTGTTTCCAGATTTTTACGCATCTATTTGTAATTTCTTGGTACCGATGATCAGTTTAATGAATGTCAACTGAGCACTTTGTCCAAGTCCCTGGGTGG
>chr1	144392993	144393287
CAACATACAAAAATGGAACTACCCTTGTTAAAGGGAGGTGGGTCCAGAGTTCCACTGGCTCGGCATCCCTTTTAACCCTTCCTTATGTTGATGTCAGATATTCAGGGAACATAGTTTGAAAAACTATACCATACCATCAGATCCCTTTCCAGCTTAATTCACAAAAATCTATTAATCTGTAAGATAGCAGAGCTCAGGAAGATAGCCATAATAGCAAAATAGCACACCGCTGTGTGGCAGGCTGATTTCTGATGCTGTCTCTTGTGTACTAGCCAATGAAAAGCCATTTTGGTTT
>chr1	225311975	225312269
TGAAGGAGGCCAGGAAAGCAGATAACCAAGCCTATTATATCTACGTTTAAAATAATCATATGTAATAATAAGTCAATAGATTATGGTTAATTATAGTTTATTCATATCTCATAGAATAAAGACATAGAATTAAGGAGAGACCTTATAACAGCTATTTCCCTCCAAAATTTTTTTCTTATTTCAAGATTCACAAAAAATGTTCTAGGTGTCCAAGGCCCCAGAAAGTCTGCAAGGCAAGTGAGACATAATTAATCCATAATAAAATGAGAGAAACAAATCCTAAATTATAACCTTA
>chr1	88271448	88271735
CCTATCTCACATTCCATTCAGAAATTAATTCGAAATGGATCATAGTCTACAATATAAGAGCTAAAACTATAAAACTCTTAGAAGAAAACAATAATGATAATTATTCATTGACCTTGGATTAGGTAATGGCTTCTTAAATATGACACCAAAAGTACAACTATGAAAAGAAAAAAAAATAGATAAATTGGACATCATTAAAATGTAAAAACTTGCATTTTCAAAAGACACCATTAATAAAGTGAAAAGACAGCCCATGGAATGGGGGAAAATATTTGCAAATCATTTATC
>chr1	243035401	243035688
GCGATTCTCCTGCCTCAGCCTCCCAAGTAGCTGGGATGACAGGCGCCCGCCACCATGCCCGGCTAATTTTTGTGTTTTTAGTAGAGTTGGGGTTTCACCATGTTAGCCAGGCTGGTCTCCAACTCCTAACCTCAAGGGATCCGCCTGCCACAACCTCCCAAAGTGCTGGGATTACAGGCGTAAGCCACCTCGCCCGGCCTGTTTTTTAACTTTGGATAAATGGTAACCTACAGTGTACACATTTTTCTGTCTCCTTTCTTTTCATTCAACCTTCTATTTCTGAGATTC
>chr1	38379060	38379351
TCCTGGTCTCCCCCAAACCTGCTTCTCCTGCAGTCCTCCCCCGTCTCAGCTCTTGGCAAGTCCTTGCTTCCATTGCTCAGGACAAAAAAACCCTGGAGTCATTCTTGACTCCTCTCTTTTTCTCACTTCCTACTTCTAGTCCATCAGCAGATCATGCTGGCTGTATTTTAAATACATATTCTTAATCTGATCACTTCTCACCACCCCCACTGCCACCACCTCGACCAACCCCACGAAGACCTGGTTTACTGTAGCAACCTCCAGACAGGCTTTCCTGCTCCTGCTCCTCCCC
>chr1	42113386	42113677
GAAGGTCCTGGCTGCTGCCTGCAATGCAGCGCCTTCCTTCAGGGCTCCAGCACCATCCCCTGTCCTCAGCCTTTAAGGCTCTACTGCTCTCAGCCCCAGCCCTGCCCTTGAGGCTCCCCTGTACCCTGTCTTTGTAGATGGTGCCTGGGAACTGTCCCGCTTGGAGAGTGCTGTTTGCTAGGATACACACTGACTCCCATGGCTCCCCTCCAGCTCCCCATCCATCCTGCTCCTGGCCACGGCCTCTGGCCTGAAGGGCTGCAAAACAGCCTTCCAACTGGGTTCCTGGCTT
>chr1	240507573	240507955
GAAAGATGCTTACGTTGTAATGTTAAGTTCAAAATTAAGATACAATTCTTTAGGCTGGGCACAGTGGCTCACACCTGTAATCCCAGCACTTTGGGAGGCCGACGCGGAAGGATCACTTAAGGCCGGGAGTTTGAGACCAGCCTGGCCAACACGGTGAAACCTCATCTCTACTGAAAATACAAAAATTAGCCAGGCGTGGTGGTGCACACCTGTACTCTCAGCTACTTGGCAGGCTGAAGCAGGAGAACTGCTTGCACCCGGGAGATGGAGGTTGCAGTGAGCTGAGATCACGCCACTGCACTCCAGCCTGGGTGACAGAGTGAGACCCTGTCTCAAAAACAAACAAACAAACAAAACATATAATTCTTTTTATATAATATGAG
>chr1	220918086	220918468
TAAGGCATCTGCATGTCTTTTATCATATGTAAAGTTGAGTATCTTCTAATACATTTAAGAGCTATTTGTATATCTTGGGGTGTGTGTGTGTGTGTGTGTGTGTGTGTGTGTGTGTACTATCTGTTCATGTCTTTTGCCCAATTTTCTAATGTGTTTGGGGTCTTTGTTGTCACAACTTAAAATTTTCTTTATATATTAAGAATATTAGTCGTTTGTCATTTTGATTTTGATTATGGTGTTTTCTGACAGACAAAAGAGACAAGTTCTTTTTATGATAGACTATTTTCTCCCAAGTAAACATTAAAAATTCTTCTACCTTTAGGTGAATCAGTTTCATAACCTGTAATTGTCTAGATCTTTTAGTTGAAATAATGAGGCTGACA
>chr1	11063081	11063356
TTTTGAAGAACATCAGATCTACTGAGAAAGTCAGAACATATTAATCAGATTTGAAACTCACTTAGGCAGTTCTTCAGCTATTTTCAGCATCATGTGGTTTGGCAGTACATATCTGGAAAAAAAAAAACACACACACACACACACACACACACACACACACACACACACGGTGGGGACACATTACATTCAGCCAGTAAGTTCCATTAGATGCTGTCACATAGGGGAAATAACCAGCTTTCATAGCAAAAGAAAAAAGCCCATTATTTACTTGTTATT
>chr1	245917918	245918193
ACTAACAACCAGAAAGGACATCTACACCGAAAACCCATCTGTACATCACCATCATCAAAGACCAAAAGTAGATAAAACCACAAAGATGGGGAAAAAACAGAACAGAAAAACTGGAAACTCTAAAATGCAGAGCGCCTCTCCTCCTCCAAAGGAACGCAGTTCCTCACTAGCAACAGAACAAAGCTGGATGGAGAATGATTTTGACGAGCTGAGAGAAGAAGGCTTCAGACGATCAAATTACTCTGAGCTACGGGAGGACATTCAAACCAAAGGCAA
>chr1	98968117	98968416
CAGTATCCCTGATGAACATCAGTGTGAAAATCCTCAGTAACATACTGGCAAACCAAATCCAGCAGCACATCAAAAAGCTTATCCAGCATGATCAAGTAGGCTTCATCCCTGGGATGCAAGGCTGGTTCAACATATGCAAATCAATAAATGTAATCCATCACGTAAACAGAACCAAAGACAAAAACCACATGATTATCTCAATAGATGCAGAAAAGGCCTTCGATAAAATTCAACATCCCTTCATGTTAAAAACTCTCAATAAACTAGATATGAATGGAACATAACTCAAAATAATAGGAG
>chr1	105356841	105357140
TTAAAGGCTTCACACTTAAAATAAAAGCAAAAGTTCCTGCAAGACATCTATTCTGTCATTATCTTTGTGACCTTGTCACCTATTGCTCTACCTCTTATCCAGAAACTTCAGTTTTTCACTATTCTGAACACACATCAAGCATTCTCCTGTTTCGACCAAGCATTTTCCTATCTTGGCTACCACACCATCCTTGAGTACTTCTTCAAGTGCTAACTGATATGATATGTCTATCATTTAACATTGGAAAAGCATCCTTTATACACACACACACACATACATATGTATATTATATATTTTATA
>chr1	51019366	51019657
TTACCTGCTGCCAGGGCAGTCAATACTCCTCCGGGTGCCCCGGTGAGGGTCTACCCTGCCTGCACCTCTTTGGCCAACTAGGCCAGAGCCTCAGTGATTCTTACCACCACCTTCTTTCTGCCTCCACCCCAGAAATCACTGTGAAATTTCATGATTGGCTTAAAGTGAAGTAAATAAAAGTAAAATCACTTCAAAAAGAAAAAAAAAAAGATACTCCATGGGAATGGTAATAAAAAGAAAGTAGGGGGTGTCATATTTATATCAAACGAAATAGAGTTTAAGTAAAAAACTG
>chr1	188663886	188664177
TAGTTTTTTGGTTATGAGATATTGGCAATAAAGAGGAAGAGATTGAACTAGAAGGTATGCTTTTCCTGAATAAAAAAACAAAAAACAAAAACAAGAATTTTCATTAACACAATCTCTAAATTGCGTTGTTTTAAGCCATTAAGTTTGTAGTAATTTGTTAACAGCAACAATAGAAAACTAATTTGTCTATTGATACTAAAATATACTATGAATAAAAATTATTTTAGTTTTTATTCAGGAAAAGGATGCCTTCTAGTTCTATCTCTTTTTCTTTATTATCAATACCTCATAA
>chr1	96683776	96684061
TTTTTCCTGTAAATTTTGCTAACTGTGGTTTGTGTGCTATTAACATAAGAATCTAAATACTCTGTCAATTCTCACCATGTTCCTTCTGCTTGATATTTCAGATACAGTTTCTTAGAAAGAAAGTTCAAAGAAAAAAGAAATAGGATAGAAATAAGGATAACTAAACTCTATTAAATACACCACGTTTTTTATCTCTCTAGGGTATGGGGCAATTTGCTATGTACCTAGGTTCCTACCTTCAGGCATCCCTTAGCGCAGTGGAGTAGACAGATTGTTATACGGTATA
>chr1	182835225	182835510
TATCATCTTCTAAGCCACCATTAAAAGACCAGCAAAGGTCACCAATGCGAAAAATAGAGATGGATAATGAATTAAAATGAGAGTTAAATCTATAATGTTCCCTGGATGTAAATAAATAAATACTTGTTAAAGTATAATAATTTTTTTTTATTTTCAGTGGAATTGTGGCTTATGAATGACTTTTTAAGTTGGAAACTTCATCCAGGAACAGTTGCCAAGTTTCACATATTGGTTCAAAAGCTGTTCAATTTGTCAGTAACCTTTTTTAGTAAAGAGAAGCATAAAA
>chr1	111512918	111513213
GTAAATCCAGTTATTCAGTGGCAGTAATGATGGCTTTGAGGACAAATTCATAGGGAGGGATATTCTGCATCTTTTTTCAAAATAACCTTGGAATGTGGAAAATACAGTTGTCCCTCCATATCTGTGAGGAATTGGTTCCACAATCTGCAAATACCAGAATGCAGGGATACTCAGGTTCCTGATATAAGGTGGTGTAGTATTTGCATAGAACCTATACACAGCCTCCTGTATACTTTAAGTCATTCTACGTTACTTATACCTCACACAATGTAAATGCCAAGTAAATAGTTGTTATA
>chr1	213009394	213009689
TCCCACCAACAGTGTAAAAGCGTTCTTATTTCTTCACATCCTCTCCAGCATCTGTTGTTTCCTGACTTTTTAATGATCGCCATTCTCACTGGCATGAGATGGTTTCTCATTGTGATTTTGATTTGCATTTCTCTAATGACAAGTGATGATAAGCATTTTTTCTTAAGTATGTTGACTGAATAAATGTCTTCTTTTGAGAAGTGTCTGTTCATATCCTTCACCCATTTTTTGATGGGGTTGTTTGTCTTTTTCTTATAAATTTGTTTAAGTTCTTTGTAGATTCTGGATATTAGCCC
>chr1	86328522	86328819
AAGGAATCATTTAATTTCTCCTCAGATTCCTCCTCTGGAAAATGAGGTTGATAATGATGATGGTGATGATGATTATGTCAATGTCATCTCACCTGTCTTATGGGAAAGGAAAAACTTACACCATTTAAAAACGATCTATGCATGCTCTTTTTAAGCTCCCAAAGGGCTTAAAACCTTGTGTATGATCTATTACAGATGTTACTTAGTGGATGTTACATGGTGAAGTACTAAATCCTGCATTTATTTTTCTCTTTCACCATTGACCATACATTTATTGTTAAAAATGGCTAAATGGTTA
>chr1	204870708	204871005
AAAAGCCCTAACCTGTACACTAGGTGATTGAGAGAGAACTAGTTCCTTGGCCCAAATGCTGTGAATAGAGCAGGTGCATTGGTCTTCTAAGACCTTCCATGAGCCAGATGACTCAATAGGACTTGGTCTCCAAGGTCTACAGTAGTGATTTCCAAACCTGGCTGATGAACAACAGCCACAATAAAAATATGAGCAGAGATCCTTACCAAGAAACTGTTCATCATTAGATCTGGTGGGATGGAGGGTAGGCATAATTGGTATTTTTCAAAAGTACCCCTATCATTTATTTATTGCCATA
>chr1	99855404	99855715
TAGAGAGCAGAGGTAAGAACCTTAAAGAATCATTCTAAGGCAGCAGGATTGAGCCTGAATTAAGGACTTGGCAACATGTGCCTGGTTAGATTTCAGAACTGCCATGGACCAGTGACTGCTGTGTGACTCCTATTCTCTCCCTTTCTGAAGAAAGTGGAATGCTACTACCCTACACCTTTCCTGTAATTTAGGGGTGCTGGTTGTATGAGGAACAGATAACTTGTCTCCATAGTTCACAGGTCTCCAGATCTAGAGGATCAATATTCAAGGAGCTATACCCAGATCTGATTTAGGTGACCCAATCTTGGACTT
>chr1	147716940	147717251
ATGTAAATAAATAACATTGGTAAACAGCGTATACTGATATTTTCTGACAAACTCATTTATCTAACATCATGCTGAGCAATCAAGAGGATTCCTCTATATATTTTAAATTTTAATTTATTCTATTTCCTGATTCACAAACTCTTGCTCCATGTTAAAGCAGTTATCACCAATAGAACCTATGAGAACCAGTGCCCATGGAAACCTAACAGCTTGTTTTTTTAATCCCCTATTAAAACTCGGTTGAACTTGATATATGCATGGTTGAAATATGCGTGGGTACTAGGCCTTTATTCAGGAATGTAAAATTAATGG
>chr1	237373978	237374249
ACATGTACATACTGCAGGTGAAGATAATTTAGTCCACACACACACGTTGTAGAAGATATTTTAGTTTCAGTAGAGGCACTGCTTATTCTGCAAATCCTTCATTGACTTTTGAGACTGAGTTAGACCCTTTGTGTTCCCATTGTACATCACAATGATACATTCAGAATCATACAATGATACACCTACCACAGTGTCAAAGACTTCCTAAGTGCCCATCTATCCAATTTTGACCATGAATCTTCTCACATGTATACTACCAATGCCTGATAAAG
>chr1	17426544	17426815
CAAGGCTGCAGGGAGCCGTGTTCATGCCACTGCACTCCAGCCTGGGAGACAGAGTGAGACCCTGTCTCAAATAAATAAATAAATAAATAAATAAATAAATAAATAAATAAATAAATAAATTACCACTCCTTAACCCCGGACTGCTCTTACTTGTTTTTACAAACAGCAACAGGCTTCTACCCCTTCCCGATTCCCCTTCACCCTTCGCTGTTCAAACTGACCCAGAGCTTGTTGTTCCAGCTAAATGAGCCTGGCAGGAGCCAGAATGTTCC
>chr1	95409767	95410070
AGGAAAGTTATTATTGTATATGGAAATCTATGTTATTTTATATATATTAGTATATAATGATATGTTATAGACAGAGGGAAAGACACATAAAATTTAATTAGGGAGATAAAACAGAACATATTGCACAATAGGCAGGAAAGAATTTGGGATTGGGCATTGTTACAGTTTGAATTGTGTCCCCTCCAAAATTCATAGGTTGAAGTCATAACTCCCAGTACCTTAGAATGTAACCTCAGTTGGAAATAGGGTCATTGTAGATGTAGTTAGTTAAGATGAGTTTGTATTAAAATATGGTGGGCCCCTA
>chr1	14608259	14608562
TAAATGCATAGATGAGCTTTCCAGAAAAAAAGTTATTCTAGGAACCAGAAACAAAAGAGGAAGTGAAAAGCCATCTTAACACACAGGGATTAGAATTTTTAATGCCTGGAAAGGTACAGAGATTGATGTCTTAGACTCAAGAGCAATGAGTGTATCCACATGAAGCCAGGACTCTGGGAGGGCTAATATTAACCACGCCATGAAAGGTAGATGGAGGAAAACCACCTACCTGCCCAGGAAGACAACAAGAGCGCTTGAGTTCCTTGATGTAGATTCTGTTAAAACAAAATTATTGTCTGAAAAT
>chr1	150680419	150680935
CCTTTGGGTTAATTATTATGGTTTTCCCGATTTTACAGACGTGTCTTCTCCCTGGAAAGTTCAAAAGACTTGTTCAAGTCAGTAGCCTGTTAGATGGCAGAGCTGGGATTTGAAAAGGGATCTTCATACTTTGGGAGGTGGGGGTGGGGTGGGAGCACTGAGTTTCACATCAGGAGGAAGGGGAACAGCTGAAGGCAGAGTAGCCATGACGAGTGGGGCTCTGGGCAGAGCTAAACGATAGGGACCTGTGCCCAGCGGACCTTAAGTTACAGGGTTAGGCTGGGAGCTGAGAAACAACCACCACTGCCCAGATGTGTGCAGTGCCTGCTGGGCCTTGAGCAGAGTTTGCCAGTGAGACAAGCTCTAGAAAGTCCTGCACAAGAGCCAGGACAGGCACTGGCACCAGATCTTAGGGGGTCTGGGGAGGAAAGTCCACAAGGATGACTGCCAAGATGGCCAGTGACAGGCCCAGTGGCCTGCTGACCAGAGGCTAAAACGGGGAACGGAAACCAGAGAA
>chr1	218343791	218344307
TAATTTTTAAAATTGTTTTTATCTGTTTTAATAAAAGTAGCAAGAAAGGAAATGCATATACTTATTTTTCGATACATAATTTTAATAAAGGATTGAATAAGTTCTGAAAATTATTCAGAAAGCAGTTCTTCTATCAAAGGAATTTTATTTTATTTTATTTTTTAAAGAGACAGGGTCTCATGCTGTTGCCCACTGCTGGAATGCAGTGGTCCAGTCAGCTCATTGCAGCCTCAAACTCCCGGGCTCAAGCAATCCTCCTGCCCTGGCCACCCAAGTAGCTGGGACTATAGGCACATGCCACTGCACCCGGCTAATTTTGAAAAAATATTTTACAGAGATGAATTCTTGTTGTGTAGCCCAGACTGGTCTGGAATTCCTGGGCTCAAGTGATCTGCCTGCCTTGGCCTGCCAAAGTGCTGGGATTAAAGGCGTAAGCCACTGTGCCTAGCCCAAAATAATTCTTTGTGAGCTATAATTTGGGACTTTTGAGGTAGTGACTGCTTTGAAATATAATTAT
>chr1	18091769	18092125
TCTGCAAATCTTCTAGGCCTCAGCTTCCACAGGTGGAAAATGGAGCCACACACCCTAAATGGTGTCCCCAAGGATGTCAAGTTGTAATCCCTGGAATCTGCAAATGTGACCTTATTTGGAAAAAGGGTCTTAGTGGATGTGATTAAGTTAAGGATCCCAAGATAGGGGGACTACCCTGGACTATCTGGGTGAGCCCTAAATGCTATCACGAGTGTCCTCGTAGGAGGGAGGCAGAGGGGATTTCACACACACAGAGAGAAAGGTGCTGTGACATGGAGGCAGAGATTGGAGTGACACAGCCGTAAGCCGGGGAACGCTGACCACTCCCTGAAGTTGCAAGGGGCAGGGAATCCGTTC
>chr1	44909820	44910176
AACCAGTCTGGGCAATACAGTAAGACTCTGTCTCCATATAAGAAAATGAAAATTTTTTAAACTGAAAAAAAAAAGTGTTTTTAAAGGCTGGGCACAGTGGCTCACGCCTGTAATCCCAGCACTTTGGGAGGCTGAGGCGGGTGGATCACCTGAGGTCAGGAGTTCAAGACCAGCCTAACCAATATGGTGAAACCTTGTCTCTACTAAAACTACAAAAATTAGCCAGGCATGGTGGCGGGTGCCTGTAGTCCCAGCTACTTGGGAGGCTGAAACAGGAGAATTGCTTGAAGCCAGGAGGCGGAGGTTGCAGTGAACTGAGATCGTGCCACTGCACTCCAGCCTGGGCGACAGAGTTAG
>chr1	222531563	222531837
CAGATTTTTCTGTCATAACATCCTGCACAGTGTACAAATATAGCACACAGTGTGCAAATATAATAAACAGTGTACAAATATAGTAGACTTTCCTGGAAAATCGAATTCAGCAAAAACTATACTTGCAATGCTGAAGCAAAATATTCAGTACTATTGTAAAAGAAGGCATATCAGGGGGCTGGGAGACATAAAGTTTCAGATAGGAATAGAAGAGAACAATCAATACCGTTGGCAAAGTGACTTTGGAAATGGTAAACCAAGGTAGCTAGGTAAAA
>chr1	112539661	112539935
GTATCAAGGCGTGGTGATTAGGTTTTCACACTCATGTGTGAGATGTGCCTCCCTTGAACTTTGTTACATTGGCACTTTACCCATTTGACATGGGGGAGAAAAAGAAAATTAAAAAAAAAATCAGTGTAGTGGCCATATTAACATTCTAAAAGGAAAATCATATGATCATCTCAATAGTTACACAAAAATCATTTGCCAAAATTCAAAACACACATTTATGATAAAAACTCTCAGTGAACTTAGAAGGGAACTTTCTCAACCTGGTAAAGGTCATG
>chr1	180324253	180324541
CTCTGTCCTCCCCACCTCAGAGCCTTAGGATCTCTGGCTCTGACATTCAGTGCAATGTGTGCCGCCTGGTAGGCGCTCAGCGTTTTGAGTGAAAGAATAAATGTTTAGGTTTCCAGCAGCACCCCGTGCTGCTGGGATCACAGAGTGGCTGCTAAACCCAGGGTGTTGATTTGAGTGCCCAATGGGTGCTCCTCCGAAAGTAAGGGAAGTGACCCTGTGGAGCTGTGGCAGAGGTCGCATCCCCTGAGTTGCTGACCTTGCAGAGAAGCACAGGGTGCTCCTGCCTGTG
>chr1	118445536	118445824
AGCCTGGGTGACAGAGGAAGACCCTGTCTCAAGAAAAATTTGCTTGCAGACACAAATGAATTGCAAATAGAAGTCTTTTTCTCTCAGGGTGTCATGGGAGTAAGTGATTTATGTTTCTAATGAGTGAAAAGGCTGGGAAAGACTAAGCATAGTTATTGGGATGACTGCTCCAATCGCATCACAGTTCATGAGGCAGGAAAATTCTAGTGTCTCTAGGGCAAAATGATTGTGGGGGAATTGGCGTCAGGAAACTATGCGCTCTATGTGAGTCACCAAATTAACTGGTCTC
>chr1	209509074	209509334
TTTAATATGTCAGTAATTTTGGAATTCTGGCTATTAATGGTAATTATCGGTACCACATAAAAGTCATTTATGAGCCGGGTGCAGTGGCTAACACCTGTCATCCCAGCACTTTGGGAGGCTGAGGCGGGTGGATCATCTGAGGTTGGGAGTTCGAGACTAGCCTGACCAACATGGAGAAACCTTGTCTCTACTAAAAATACAAAGTTAGCCAAGCATGGTGGCGTGTTCCTGTAATCCCAGCACTTTGGGAGGCTGAGGCAG
>chr1	113317808	113318068
AAAAAAAAAAAAAAAAAAAAAAAGAATCTCTGGAATTTAACATTCCTTTAAACTTAAAAAATAAGAAAAAATAAATTAAAAAAAATTAGAAGAATGCATGCTGGGGTCTGCTCAGTGATTCACAAGGCAGGAAATCTCTTGAGCCAAGGAGTTTGAGACCAACCTGGGCAAAGTGGCAAGACCCTGTCTCTACAAAAAAATTAAAAATTAGCAGGGCATGGTGGCACACTTCTGTTGTCCTAGCTACTTGGGAGGCTGAGG
>chr1	186346032	186346307
TACAATAACTTTACATCATTACAATAAGTAACTCATAAGCGATCATAAACCTAAATAATAAATGAAAAACTTCTACAACATAACATAGAAAAAAAAATCTTTTCAACCTCAGATTAAGCAAATTTCTTAAGACACAAAAAGGCAAAATAAATATTGTAATAAAATGAAGTGAGATATTTCATAAAGCACTGTTCAGCATAATAGTAACCTATTGTTAGGGTGTAGAAATTTCTAGGGCCATCTTCTCTAAAGCGAAATAATGTTAATTACATGTAA
>chr1	205618688	205618963
TATTTATTTATTTTATTATACTTTAAGTTCTAGGGTACATGTGCACAAAGTGCAGGTTTGTTACATATGTATACATGTACCATGTTGGTGTGCTGCACCCATTAACTCATCATTTACATTAGGTATTTCTCCTAATGCTATCCCTCCCCGCTCTCCCCACCCCACAACAGGCCCCCGTGTGTGATGTTCCCCACCCCATGTCCAAGTGTTCTCATTTTTCAATTCCCACCTATGAGTGAGAACATGTGGTGTTAGAATTCGTTTTTTAGATGTTTA
>chr1	104664670	104664962
AAGCTTTTTAGCTTAATTAAGTCCCACTTATTTATCTTTGTTTTAGTTGCATTTGCTTTTGGGTTCTTGGTCACAAAATCTTTGTCTAATCCAATGTCTAAAGTTTTTATGGTTTCAGTTCTTAGATTTAAGACTTTGATACATCTTAAGTTGATTTTCATTTAAGGGGAAAGTTGAGGATTCAGTTTCATTTTTTTATATGTGGCTTGCCAGTTACCCTAGCACCATTTGTTGAATAGGGCTTTTTCCCCCCACTTTATGTTTTGGTTTGGTTTGTAAATGCTCAGTTCACT
>chr1	37320203	37320495
GAAAACCAGAGACCTTTGTTCACTTGTTTATCTGCTGACCTTCCCTCCACTATTGTCCTATGACCCTGCCAAATCCCCCTCTGCGAGAAACACCCAAGAATGATCAATAAAAAAAAAAAAAAAAAAAAAAAACCAGAGTAAACGAATAAGCAAAACTTTACGGCATGTTGAAAGCTACAGAATTGCTATAGAGAAGAAACTCAGGATCGGAATTTGAGAGAGTGACCCATAGGAGAATTACCATAAAATTGTCTGCATAACAACCACACTGCTTTTACGTTGCCTCTTACAGA
>chr1	4302703	4303018
AAATCAAAAATAGGTGAGGGCACCTCAAACCTCTTACCACTGAGAAAGGCGCACGAATCTCGGTGGGCAGAGCCCAGAGCAAGGCATGCTTCTGCAGCAGGTCCAGGCTGTGCCGCAGGCCAATGACCATGGTGAATTCATCCGAGGCCTGTGGTGCTGGTTGACAGCCACTGCTCAGGAGCCTGTGACCCACTGCGCTCCTCAGAACAGCTCCCTGCAAAGACCATCCCTCCTCATATAACCTAGGTGAGGCTCACAGACACCCCCACCAGTTTACCCAGGACAAGTCCAGACACAGCCCCTCTGAATTCCATTT
>chr1	102854312	102854627
CAAGTTGGATAAAGAAAGATTCGATTGTATGCTGTCTTCAAGAGACCCATTTCACATGCAATGACAACTATAAGCTCAAAGTAAAGGGATGGAGAAAGATCTGTTCAGAAAAAAAAAAAAAAAATTTAAAGGAAAAATGTGCCGGGCATGGTGGCTCACGCCTATAATCCCAGCACTTTTGGAGGCCAAGGTGGGCAGATCATGAGATCAGGAGATCGAGACCATCCTGGCTAACACGGTGAAACCCCATCTCTACTAAAAAAATACAAAAAAAAAATTAGCCTGCCGTGGTGGCAGGTGCCTGTAGTCCCAGCTA
>chr1	76254785	76255083
TCTTGAGATAGTGAGTGAGTTCGCACAAGATCTGGTTGTTTGATAAATGTCTGACACCTCCACCTTCTCACTCTCTCTCTCCTGCCCCCTTTAAAGAAGGTGCTTGCTTCTCCTTTGCCTCCCACCATGACTGTAAGTTTCCTGAGGCCTCCCCAGCAATGCAGAACTGTGAGTCAATTAAACATCTTTTATTTATAAAGTACCCAGTCACAGGTAGTATCTTTATAGCAGTGTGAAAACGGACCAATATAGTCATGTATCTTTTAAATAGATGATGATGTGTATAAAAACACTATGGC
>chr1	49312159	49312457
TATAACTCTCTGACTGGGGCTGCTGCTTTTTGTTCAGAGATGCCCAGCCCACGAGGTGGAATCTAGAGAGGCACCTTGCTGAGCTGTGGTGGGCTCTGCCCAGTTTGAACTTCCCGGTGGCTGTGTTTACACTGTGAGCATAAAACTGCCTACTCAAGCCTCAGCAATGGCGGATGCCCCTCCCCCCACCAAGCTCCAGCATCCCAGGTCGATCTCAAGACTGCCGCGCTCACAGCAAGAATTTCAAGCCAATGGGATCTTAACTTGCTGGGCTCTGTGGGCATGGGACCTGCTGAGCC
>chr1	36035029	36035294
TTTTGTTTTTGTTTTTTTGCCTTTTATTGTTAGTCTCATTCAAGACTGTGAACTCCCAGAGGACAGGAACCCTGCTTCTCTTGCTCACTCTTGGATTCCCATTACTTACCACAGGGTCTGGCACATGGTAGATACTCAATAAATAGTTGCTGAAAAAACAGAATAACACGTTAGTCAATACATATCTTCACACAACTTAATAGATTCTATGGAACCACAAAAGTCATCTGACTTTACCTTTTCATCATCTCAAACACTCCAAACAT
>chr1	66682957	66683222
AAAACAGTTTTCAACATAAAGATCTTGATACTACTGCCTAGCTCAAGGGATTGTTGTGAGGATTAAATGTGGAATTGTATGTAAATTGCCTAGAACTATGCTTAGAACTTAACGAAGAGTAGCTATTAATACTACATAATTGTATAAAACCAACTACCAAATATATATTAAAGAAGTCTGATAAAAATTTCTCCTGAAAAGAGATAACCCTTTAGCTAAGAATGAATGCAGGTCTCTGCTCACCCCCACCACCTTCCTATTCCCTC
>chr1	159262661	159262923
TAAAAATACAAAAATTAGCCAGTCGTAGTGGCGGGCGCCCGTAGTCCCAGCTACTTGGGAGGCTGAGACAGAAGAATCACTTGAACCCAGGAGGCGGAGGTTGCAGTGAGCCAAGATCGTGCCACTGCACTCCAGCCTGGGTGACAGAGGGAGACTCCGTCTCAAAAAAAAAAAAACAGAAAAAAAAAAATTGCATATCTCTTATTACAAGTGACCTGAGCATCTCCCTGGATTAAGAGCCAGTTGTGTCTGGGTGCAGTGGC
>chr1	227127554	227127816
GCCATCAGGTGATGGTCAGGCGGTTGTTAAGCTGTCTCTCTAAAATAGACACACCTGAAGCTGGTGATTGGCAGCTTCCTGATAAGATTGCAGGAGTTGGGCAAGTAGACTCAAGCACATGCACTAAGAGGCAAAATGGTGGAGTTTAACTAGTCTATGACCTTCCTCTAGGAACACTCAACTACTAAGGGGAAAATGCCTCAAGGGAGCATGTGCACAGCTTCAGTGAACACTCTGTGCACGGGGCCCCTCCCAAGTGCTGG
>chr1	2254250	2254535
AGGATGCCTCCGAGCCTTCACCCAACTGACCTCTGGCCAACCCCCACGGGTCCCCCAAGGGGCTTGCTCTGGAACTGGAGAGTGGGACTATAAAAACACGGAACCCAGGAAGCTGGCATCGTTGGGGTCCTTAGGAAGGATAAAAAGGCGACCAGGTGTTGGGGGGCGTGACTGGGGGTGGCCAGAATGTTCCAGGCAGGAAGTGCAGTGAGCATCGGGCTCCCGCCTGGAGATGCTCCTGGTGCGTAATTATGCCAGCCAGTGGGCACGTCTAGCAGGGCCTGGG
>chr1	8517977	8518262
GAACACCGGCAAAATTTGAATAGGGCCTGAGAATACCATGGTAATAATATTTTCATTGTTAATTTCCTGATTTTGAGGGCTGTATTGTGGTTATGTAAGAAAATGCTCATGTTCATAGGAACTACACAAAATACTGGAGTATGAAAGAGCTTCAGGGTGACAACATACTTTCAAATGATTCAGTTAATAAAGGTCTTCTACTCTACTTACAAGGAACTATTCTGTTTTAAAACAAAATAAAATGCACACAGTATTCTAACTACCACACTAACTCTTAACTCTTGCT
>chr1	210298057	210298361
AAAGGGAGAGACTCCAGTGCAATAACAGTTGAGGACTTCAGCCACCCCACTCAGCGTTAGACAGATATCTAGAAAGAAAATTGGATTTAAACTGCACATTAGACCAAATGGACCTAAGAGATATTTACAGAACATTTCATCCAACAGCTACAGAATACACATTCTTCTCATCAGCAAACAGAATATTCTCCAAGCTAGACCACATGTTAAGACACAAAACAAGTCTCAACACATTTTTAAAAGTTGAAATAATATCAGGAATCTTCTCAGACCACAATGGAATAAAACTAGAAATCAACAACAAA
>chr1	19497863	19498167
AGTTCTGTCCCTCTAGAGAACTCTAACATGCTATGTTATATGACATAAGCATGACATTAACTACACTAAACCATATGACAGTGTTTTTAAAATTCTTGTATAAAGCAGTATCTCATTAGTTTGTGTGTTAAATGCAAGACCTTGCTTCTTTAATCTGTTGAATGAACCCCAAACAGTTATATCAGTAACAGCAATTGCACAGTTATATACACAGTCAATTAAGTTTTAGCACTAACGATAATTTAATTTTAGGTGTGGCCTCTGTGGATCTGTATCAGTCCCAAAATTTAGAAAGCACAGGCATG
>chr1	16290308	16290656
AAATCAGGCAGAGAGGAAATCAGACATCGGGTTCTAAGCAAAGACCTGCAGTCGTCCTCTTCTGGTCACCCCTTCAGTCTCGTGCCCTGTCCCAGCGGAGCCAGAACCTTGAATGCCAACTGGGCCAGGCAGGAACAGCCAGCCTCTCCTGGCACACCTGGCCAGGTGAGCAGGTGATGAAGCCAAGAGCCAGCTCATCACTTGGGTGTAAACAACTGCCCAGTGGGAGGTTGGCAGCCACCTCCTCTGCTCTATCCCCAGTCCCTGCCCCGTGAGCCCCGCCTACCCAGAGAAAGAGGGTGTCCCAACTTGTTGGAGGAGTTTCCATCCCACATCGGTGCCTGGTGCC
>chr1	91512212	91512560
GTTCCTGTTCTGTACTAGTTGTTAAATACATTGAATGTCATTCCTGCATATAGAATGCCCTTATCTAGCAGGGAAATTACATATATGATTGTCCTGTAGGCATCAGGATACAGGAAAAGAACAATGAGTTACCACCTAAGGCCTTCTGCTTGCTAACTAGGAATATGAACTTCAGTTTTTCCATCTATACAATGGGACGAAAAAATACCTCATTTTATGGGCCATGTTGTTGTTTAAGTCAGAAAATATAATGCACAAATGTGTAATTTTCGTATTATAAATCTGAGATATTATTAATATGGACTGAGCTTCTAAATGGAAAGGTTAGACTGTACACCAACATGATTTC
>chr1	98284788	98285092
AGTTACCCACACAAATACAAATATATTTGCCTAGACGGCTTTGGGAAGAAGTGAGGCTTAAATAAAGATAGGTCATGCATGGGTGAAATTTTCAGTAGTGTGTTTTGGAAATGCACTTTTCTCAAGCCCAAGATCATGGAAAATAAACACTCATTCAATTTACTACTTGAAATCAAATACTTATAGATGTACAAAAATAGGCGTCTTTCCTTTGAAGGCCTTATAGCTATACAACATAATGATTTTTAAAGAAAAAAAAAAGCTTGAAGGCACACAGTAATTAAACCCATTTTCCATAGTGTCAA
>chr1	96503878	96504182
TTATATATAAAAATGAATTATATATATTATATATATAAAATGAATTATATATATTATATATATAAAATGAATTATATATATTATATATAAAATGAATTATATATATTATATATAAAATGAATTATATATATTATATATAAAATGAGTTTTATATATTATATATAAAATGAATTATATATATTATATATAAAATGAATTATATATTATATGTAAAATGAATTATATATATTATATATATAATGAGAGAAATTATTAGTCATTAGAGAAATGCAAATTAAACCACAAAGATATACCGTTATGTACCT
>chr1	226900574	226900867
TACAGTGTACCAGAGAGACTACTATTATGACTATTAGGAAGATAATACCAAGAGTTTGAAGTATGTTCCTTAGCCAAGATCCCCATAAACAAAACCAACTAAAATTAAATGATCAAAGAATGAGCTAAATACAAAGTCTACTTGTTTTAACCAAGCAGTCTGTTTGTTAATACCTTAGAACTATGTCTCTATAATACCTGATGTATTTATCTATGTGTAACCAGAAGTGTCAGTAACTGTGCAGATACTTTTCTGTTTAGCCAGCAAGTAATCTAGAGCAATTCTATTATTTAC
>chr1	107390004	107390297
AGCTGTAACACTCACGGCGAAGGTCTGTAGCTTCACTCTTGAAGCCAGCGAGACCACGAGCCCACCAGGAGGAAGGAACAACTCCAGACGCGCCGCCTTAAGAGCTGTAACACTCACCGTGAAGGTCTGCAGCTTCACTCCTGAGCCAGCGAGACCACAAACCCACCAGAAGGAAGAAACTCCGAACACATCCGAACATCAGAAGGAACAGACTCCAGACGCACCACCTTAAGAGCTGTAACACTCACCGCGAGGGTCCGCGGTTTCATTCTTGAAGTCAATGAGACCAAGAAC
>chr1	51802166	51802468
CCATCCCTACCCCAAAGAACTTTAAAAATTAGGCAAGTGTGGTGGCATGCACCTGGTGGGAGGATCTGAGCCCAGGAGGCAGAGGTCACAGTGAGCCATGATCATGCCATTGCACTCTAGCCTGGGTGACAGAGCGAGATCATCTCAAAAAAAAAAAAAAAAAAGAAAGCAAGAAAGAAAAGAGAAGAAAGGAAAAGAAAAGAAAAGAAAACGGGGGTCCAGAGTGCTGTCAGGCTGGACCTGGCTCCTTCCCTCTGCCCCCTCCCATCATCATCTATATGAAGGTCCAGCTCAGGACCTGTA
>chr1	3257527	3257829
GACGTTTTGGGGGCATGTTCACCAGCTTGTGGGTCTCTGAGATGTGGGTCTCAGAAGCACCTGCTTCCCACGGGGTCCACCCCGGCCCCTGGCCAGTGCCAGCTCTCATCCCCACCAGGCACTTGGGTGGCCACAGGGTGTCCCTCCCGGTCCCTCCAGGTGGAAAAGACTCTGTTTGGCACAGGCATTTTGAAGACCCAGGAGAGACTTCTGATTGAGGAACTCCTGCTCTCCTGGGCTGGGTTTAGGGAAAAAGCTCCATCCAGGGCCCACGTGGGGTCCCAGAATTTCTTCAGAACCCAG
>chr1	87157641	87157936
TTAGGAAGACTTACCCAGAGCCAGGATTGTGTACATTTTCTGTATTTTATTATAGTATTTTATAGTTTATTACATTTGGCTCTTTAAACCATTTGTATGTTTACAGAGATTTATCATGATTTTCTCAGTAAATCATTTTTTCCAACTGTATGTTAACATTCCTTCTTTTAATCACATACTAAGTTTTCATATGTTCTTGGATCAATTTTGGATGCTATTTTCCATTAATCAGAGATTCTTTAAACCTCGGGGACCCATAAATAGGCTTCAAGGTATCAGTGAATTCCCTGAAATTA
>chr1	56152842	56153137
CTTATTTGTATCGACTAGTATTTCACCGCACTAGATTTTATGTACTATACTGTGCTTTAGCACCAATAATGCTTTGTTTTTCAAAAGCAAATATCCAGTATTGCTTAAAGACATCCATTTTAATACTATATTCTCAATATGTGAACTGATTGAAAATCTATCATTGAGCATATCCAGTTATATATATTTTTGGATGACTGATATGTCCATAAAATGTGCTACAAAGAGACATAAAACATAGTCCTGAACTTGGGTGTCATAAAAATCTAGTGAGAGAGAAAAAAATAGAAATATGT
>chr1	67617842	67618131
TCCTCCAGAACTCCCAAATAAGCCTGATAAATACTAGAAATGTTATCATCATTGGAAATAAAGGGAGTTAACTTTAGCTAAATATTTTCAAAAGCAAAATAACAAAAATTTATTCAAAAGATTTTACCACAAAACACAAAAAAGAGAAAAGAAAATTAGAAAATAAAGTAAAAATAAAAGATTTTACTACAAAAAAATAATTTGTTTAATATGCTGTGGAGTGAGATGTCCATAAATGACGATGTCTAGGGCCTATTAAGGTATTAAGTACTGAGGAATTTGGACTATTT
>chr1	242379190	242379479
AAAAAAATGTGCAATAAATCCAGGTCTCCCTCTCCCAGCAAGACCTTGATTTCTTGATTTAGGCTATGAGTCATATACAGAAAAAGGTAGGATGGTAAATAAAAAGTAAAAACCCTCTACATCTGAGCAGTAGCATTACGGCTACCACTTATCAAAGCCTACTGTGTGCTAAGGGCTCCACATGTACTCACGGGTTCCATCTTCACAGCAATGCTCAGATGTAGGTACTATTGTCTCCATCTTATTTATTTGTTTATTTTATTATTATTATTATTTTTATTTTTAGAGAA
>chr1	163982173	163982455
AAAAAAAAAAAAAATAGCCTTCTTTCCTGCCAACATATCCTTTTATAAGAAACCTGATTATAATGAAGCTTTCATATAATTTTCCTCCTTGAAGATACTCTACTTGACTTCTTTGACTTCTATAGCTTGGAAGACCTATATCACACACACACACACACACACACACACACACACACAGCATCTAGTATTTTATATTGATGAACTGCAAAAATAATCTGGCATTTCAATACTGGTCCAAGGTCTAATAACTTAATCACCAAATATTTGATAAGTGCTTATTATA
>chr1	196259324	196259606
CTGTTGAAAGCATAATAAGTTAACAGCTCAATGGGATTTTTTTCCCTAAAGCTAGAAAAAATAGGTTTTAAAAAGTGAAATTTGCTCCATTTTACCACAAGTACAGGCCAAATTCTTTGTTAAAGGTAACACCTCTGAGAAAAGAAAATGGCATCTTCAAGTTATAAAGTAAATCATATAGATTATATTATAGGAAAGAGGTTTTAGCTTTTTTTTTTTTTTTTTTTGAGACAGGGTCTCACTCTGTCACCCAGGCTGGAGTGCAGTGGCACGATCTCAGCTC
>chr1	204908377	204908659
GAGGTCCTGATAATCAAGGGATCCTGTGCTGCAAAGAGGCCCAGGACAGAGTTTTGAAGGAAGAAGGAAGGGTTGGGGCAAAGTGTGAAATTCAGCAGAGAGATCTAAACTGAGATGGTGAGCTAAGATAAGGAGATAGGAGGAGTGAGTGGCCGAGGCAAAAGCCGAATTTCAGAAGAGTTGAGTGCTCAGGAGTTGAAGAAGTGGAGACAGGAAGTATAGTTAAATTGCTCCTGCAGTTGAGTTTGCTAGGAAAGGAACAAGAGGAAACCAGGCAGGTGTC
>chr1	232223279	232223561
ATTCAATTGCTACTTTGAGATGCTCGAAATGCAAAATTGATGTGGGGAATGCACAGCTGGTTCTCAGAAGGCCGCATAAAGGCATAGCTGCGGAGATTTTAGATTTTGGAAAGAACTTCTATCCAGCCTTTTCTTTTTCAAGGGAAGTTGAGGCTCAGGAAGCCCCCATGATGCATCAGACCACCTACCCTAAAAGGCAGAACAGATCTTGCACACGTCTTTGATGCCAAGACAGAGCTTGTGACCCTAGGAGACATTGCCCCGCCCCCAGCAGGCTCCAGAC
>chr1	110278309	110278567
TGGGTGTCCAAAGACCCCTTGAATAAGGCACTAAAGTCATTTGGTGAAGGCAGTGGCCAGGGAGCCCTGAAGAAAAAAAGCCACATTTCCCAGTGAGCACATGTCCCCTGCCCCAGTGAAAGCCTCCTCTGCCAGAGCAGCACTTTTGTTTGCTGGTTTCCCTCTTCAGGCTCTAGGATTAGGGGAGTGACCAGGCTCTGCTCCTGAATGCTGGGACTGCTGAGGGAGCAAGTGGACCACACTAGCTTGGAAAGCCCCA
>chr1	18484699	18484957
AAACTTCTACACAGTGTAGCTGGTCATTTGGGGGAATTCCTGGCTGAGATGCTCTCAGCATGGGGAAGAAAAGAGACACCTGTTCTTAAGAACCCATGTTACGGTCTGCTGCCATCATTGCAGTCCACCCACCCTGACCAACCTCCCTACTTCGGACTTAAGAAAAATACGCAATAGCTAATATGATGGAGCACTTTCTGTTACGATGACAGGAGGTGATGTTTGCAAGCAATATCTGGCACAGGGTAGGCGCCAATGT
>chr1	102957183	102957446
TAATAGGACATTCCTTTATCATTCCTTATCATCTTTATCATTCCTTATCATTAGAACATTCCTTATCATCTTACTTTTTACCAGGTATAGACCTTAAAATTAATAATACTTTAAATTGAAATACAGAGAGGTTAAGTAATTTTCACAAGTTCACGTGACAATTAGGGATAAAATGACTTCAAATTCAGGCAATTTAATTTCAGAGTTCACTGCTTCCCAGCCCACCTTCAAGTATCTCAAGGTCTAATTTTGATTTGCACTGTT
>chr1	56629028	56629291
AGCCCACCCCCTTTTCCTTAAAACCCTAGCCTAGCACAGTGCCAGGTACCCTGGAAATGTCAGAAAATATGCCTGGATGTTGTGTAAACACGTCTCCTTAGAGCTTGAGGAAGACACTACACCCTGGAGTGTGAGTTGAATGGAGCTGACTGAGTGGCCAATTGTTTTGTTCTTTTATTTTTTTTAATTTACAAATAATAATTGCAAATATGTATGGCATACAGTGTGAAGTTTGATACATTTTTACATTGTAGAATGATCAAA
>chr1	142783381	142783685
TGACTGATAAAATAGATATTCTTCTTGGAAACAATGGAAAATACTTCAGTATCATTTTGATTAAATCTTGCTTAATAACTGTTCATTAGACTCATATCAAATCCTGTCTTGGCTTTGTTATTTAATTTAATTTAATTTTGTAGTCATTGTTACCCAACCACAAAAGAATTACCCCTGTGCTTAAGGCCACACAGATTTTTCAAACATTGATATATCAGCATTGGTCCTTCTGATGAAACACAAGATGAGGTTTTCCCTGCTGAGTGTCAGGCAGTCTGTCTCAAGCTGCAGGCTGAAGCCCCAGT
>chr1	94038331	94038635
ATCCATTCATATCCATATTGGGGTAGCTGTTAAGATTTTTATGACATTGGTGGATGATTCAGACCATAAATAATTAGGGATTTGGCTTAATAAAGCATCAAGATGGCTGGGCATGGTGGCTCACATCTGTAATCCTAGCACCTTGGGAGGCCAAGGTGGGCAGATCCCTTGAGGTCAGGAGTTCGAAACAAGCCTGGCCAACATGGTGAAACCCTGTCTCTATTAAAAATACAAAAAAATTAGCTGGGCGTGGTGGTGTGCACCTGTAATCCCAGCTAGTTTGGAGGCTGAGGGAGGAGAATTGG
>chr1	97360808	97361097
TTGCGAAAAGTCAGCCTGTTACATGCCTGATGATACTAAGCAAGTCTACTGTTCTTTAAAAAAATGTTGCTTTAATCTTTCCTTATATCACTTACTCTATCCCTTCAGTTAAAAAAAGAAACTCTTCTCTTTACTCCTTGCTATCTTTATTTTTTTTTCCTGAATATTGACAATAAAACTGTATGTGGACCTGAGAAGAATGTGACTACTGGAGAGACTAGTGGATGATCATTTCTTGACTCTTTTATGCAATTGACTTTTTAGTTCTCAATTGCACTGCTCTGATTAGT
>chr1	112145285	112145574
TCAACTGCACAGTAGAGCAACTGCCATGACTAGCCCTGGTTAGTGCCAAAGTGGGCGTGTAAGGCAGAAGGGAGGGCTGGATGCTGGGAGAAAGCGGGAAGGTGGGAAGGGCTCCATGCAGTCTGTGCAGCACAGGCAGCATTGGCCAGAGTCAGACACCTTTATGCCCTGACGTAGCTCCCAAAAATAGCACAGCTAGAGGTGGTGAAGCGTCAAAGTGGAAGTCCACAGAGGTGACAGGGAGCTAGGACACAGAAGCTGGGCTGGTCAACCAGACAAACTCTTATGGC
>chr1	34680377	34680656
CTCCCACGGTCCTGTATAATTCAGAAGCCCCAGTGAAAGGAGATACTCATCTGCTGATAGAAATTCACATCCCTGAAAGCAGAAAAATAAAAAGCCTCCTTTTGTGCACAAGATTGCATTGGATACAGCTGTGAACATCTTTGGAAAATCTGCCACTGGCGTGGCATGGGTGGGGAGGAAGAAAATACAAAGGATTAGTCCATGACCCCAATCTTCCCAGGCAACCCCATGATCTCCTAGGTGAGGGTCTAGGTTCTTAAACTTCATCAGGTAGCAGAAT
>chr1	141668623	141668902
ATGTCATCAATTATATGTAAGTATGACAGGGCCAACCAAACATTCATGCAGTGTTACTGTCGAGCTGAATTCTCAGGCCTGGCTATAAAAATAATTACTTAAGACTATAAAAATAATTACTTCTTGGCTTCTTATTTTCATTGCCTAGGACAGCAACATGACAGAAACACAATGAGGAAAATAGGAATATAGGATTCCCAAAATGCACAGTTTACATTTCAGTAGTGAGATTATGTTTCAAATGCCTATACTTAAAATAGAAAAGCATTGATATAACCGT
>chr1	20205473	20205771
AAGAAATAAAGGGTATTCAATTAGGAAAATAGGAATTCAAATTGTCCCTGTTTGCAGATGACATGATTGTATATTTAGAAAACCACATCGTCTCAGCCCCAAATCTCCTTAAGCTGATAAACAACTTCAGCAAAGTCTCAGGATACAAAATCAATGTGCAAAAATCACAAGCATTCCTATATACAAATAATAGACAAATAGAGAGCCAAATCATGAGTGAACTCCTATTCACAATTGCTACAAAGAGAATAAAATACCCAGGAATCCAACTTACAAGGGATGTGAAGGACCTCTTCAAG
>chr1	66562959	66563257
AATCCCTGTCATATGCAATTGCAAAGTTCCATATCTATAAAGACATGCTAACAAAGTTCTGCCTAAAGAAAGGCTATATAGGGCTTGCAAACTTTGGTCTTGGAAGAATTGCATTGCAGTGTGTACATGTTCTCCTGTTCTTATGATTTGTTCCATAGATACTTTACCCAAGGTTAAAATAACATGCCCTCTTGAAATGTTGCACTCTAACCTGAGTGTGCTTCATTTACCAAATATTATATATTTGGACATAATAACTCATGATGAAGAAAAATTATATCTAACTCTAAGGGAAAAAA
>chr1	231427799	231428101
TAGTAGGGACCAGGTTTAATTCCCAAGGCTGACTCGAGTCCAGGGATTCCCCAACCAGCTGAAGGATCTATGGATAAGGGAATGGTGCTATTTCTAGGTCATCCCTAAGCACAACATTTAAAAACCCATTGTAACTTGCCAGAAAGGTGATTAAAATAATGAAAACATAAGCTTTTAAAAAGTGCGGTCATCCTCATCATCCTTCCTAGACTTCCAATGGATTTCCAATTAATTTTTTGTCACCAAGTAGATTTTAAAATAACAGACAAATCTATAGATACATTTATTTTTGTTTTGACATGA
>chr1	103195898	103196200
GCTATCATGGATATTTGCCCAGATAATTTGGGCAAGCTCTATACTTCTTCAAGCCTCAGATCTTTTGTCTTTAAATATGGAATGGTAAAATAGAAAAAAAAAATCTACCATTCCAAGTTGCAAGAATAAGAATAACAGATATAAAATACCTAGCATAAGAGTTGAAAGAATAAACACTCAATATTACTTCATTTCCCTTTTCTATTTCCTTTAGACTTCACATTCTCTTCCTCAGAACTCATCACTTTGCTTTGCTTTTTCCTTAATACAAATAACCACTGAATACTCATCACTCTGTTTCTG
>chr1	14810919	14811247
TTGGCAAACTTTTTCTATAAAGGGCCAAATAATAAATAGTTTAGGCTTTGGGCACCATAAAATATTGATTGCACTTCCTCAAATCTGCTGTTATAATGCAAAAGCAGCCATAGACAACATATAAATAAATGGGCATGGCTGTATTCCAATAAAACTTTATTTATAAAAACAGGTAGCTCTGAGGTGATCATTTGCCAACCCTTGGACATGTATTAATCGTTCTCGTTTATTTGTATCTGACCCAGCTCGACACACAGGAGGAGCTTAATAAATGGTGATGAATGAGTGAGCTAGTGAATTAAACATGAGCAATAAAACTACTAGATTAT
>chr1	3339081	3339409
TCCAGTCTGTAGGGACTCAGGGTCTCATTCAGCACTCTACAGCCCTCCCAGAGGGAACAGGCCCGCCCCAGGTCTCAGCAAAAGCCGTCTGCGTGTCTGTCTTTGTCTTTTTACTAATTCTGTCTGGAGTGTTAACTCGGGTAGGACAGTGCTGGGCTTCCCCACCTTCCCTGCCCTTAACCCACACACGATGCTCCCCAGGTCCCATCCCCACCTGCCCTGTGCTGGGGGCAGAAGGATGTCCCATGAACTAACGCCTGGAAACACATCTGTACTTCCTAAGAATCCCATTGGCCCAGAAACGCTGCACATCCCTGTCCCAGAGGCAG
>chr1	149678490	149678783
GAAATCATGGAGGTTTTAAAGTTTGATAATACCTAAAGTTGGCAACAATGCGGGGAAAGAGCTACTGGCGGGCACTTATTTAGAGCAACCTATTAGGACAACTTGACAACGTCTATCAAATTATAAACACCTGATCCAGCAAATCTCACCTCTAAGACTTTATATTGCAAATACGTTTTACACAGTAGGCAAGGACACATGCCTGAAAACATTCACCACAGCATCATTTGTAATCACAAAGGATGGGGACCCTAATAAATGTTCAACAATGGGGAATGCACATATAAATGGTTA
>chr1	60235841	60236134
ATGCCAGCTTTACAATTCATACTTCACCTGTGTTACTCAGATCACACAGGTAGAGGGCATTTTCCAGCTTCCTGAACCTGTCTATCCACGTCTCACATTCCTCAGCCTTGTTCTTCACAGCTGGATTCACGAAGGGCTGGGAGACTGGCCTGATCTTTAAAGGTTTCAGAGGATCTTTGCAGGCTGAAGTTTCAGCAGGAGAGCTTTCTGGCTGCAGCTCCTCTTCTGGAGTTTTCTACCAAAACAACAAAAGCATTGGCAACACATTCACCACCCAGAGCTTCTCCAATCTCT
>chr1	14419442	14419704
CTCCGCTTCCTGGTCCTGACTTAGAATCTTTGAGTCATCCCTAACTACCCTGTGGATGTGTTTGTTGTCTTAAACTTGGACAGCTTCTATTTCTCTGTGTCGAGAGGACTTACATGCTCTTTGGAACTTTTCCTGTGTGCAAGGCTTTGAATGGACTTCATCCAAACCCAGTGATAAGGTTCCCTGTGATAGCTTAATTGGCAGGGTCTACCCTCATTCCCTAGTGGATCACACCATGTCTGCATCTGATTTGGTGATAGCAC
>chr1	46857714	46857976
TTGGGGGAAGCGAGAGAGCCCAGATCTCTCAACTACCTGTACCCTCTTCCTGCCCTTCTCAGTCTTGGTTAGAGAGACTAGTTCTTCTAGGAGGCTCTGCTGGGGCTGAAAAGACCCAGACCTTGGAGAACAGTGTCCTGGCTTTACCGTAATTTAGCTGTGTGGCCTTGGGATGGTTCTGCCCTCTCTGATGAGACACTGTAACCCTCCAGCACTGGAGACCTACACAAGATGGGCTCTGTTCCCTGCCACTGTGTCTTGAG
>chr1	69830984	69831248
TTTCATTTACCAGATATAATTCAGTATATGCCTGACACATACAAGTACTTAAGCTTCACAACATATCTGGGAAAAAGAAAAATTTATATTCCCAATTTTACAAATAAGGAACGTGTGGATGAGTGGTTGGGGAAGATGAGTAATTTTCCCCAGGTCTTAAAAAGCAAAGCTAGGATCCAAACCTGGGAATCCTGACACTTGAATGCTACCTTCTAATATCTAAAAGTTTTTAGCATTTTTTCTTTTTACATAAATATTTTAAACA
>chr1	224085363	224085627
ATGGCTGTCCATAAATAAAGTTTTATTGGAACACAGCCACCCCCATTCATCTGTGCATTGGCTGTGGCTGCTTTCACACTATGAAGACAGTGGAGTCACTGCAGCCTGCAAAGCCTAGAATATTTACTATCTGGCCCTTTACAGAAAAAGTTTGCCGACTCCCGCTGTAGAGACGCCTGGGTAAATTAAAGATGAGTATCGTGTATACACTTAAAGAGTAAAAGATGAGCTGGGCGCAGTGGCTTACACCTGTAATCCCACCACT
>chr1	175354596	175354852
AGCCACCACCTTCTAGTTGGGGGACTGTGGCTGCAAAGAGGGCAGACTTACTGGGTGGGAGGCCTTGGGAACACGTCAAGAAACAAAAATCATAATTTGATTTCTTTTATGCTTAATGATGTTATTGCCGCAGGAATTCCCTTCTTCTTACATTTTCCACCTGGAAAACTCCTACTCACTCCTTTTTGTGAGTTCTTGAATGTCATCTTCACTGGGAAGCCTTCCCAATTCCCTGCCAAATTAAGCTGCACCCACCT
>chr1	53088849	53089105
TTATAGGCGTGAGCCACCGCGCCCAACTTCTAATTTTTGTATTTTTAATAGAGACGGGGTTTCACCATGTTGGCTAGGATGGTCTGTATCTCCTGACCTTGTGATCTGCCCGCCTCGGCCTCCAAAAGCTCTGGGATTATAGGCATGAGCCACTATGTCTGGCCTGGTGTATTTTTTCAACTCTAGACGTTTCCTTTTGGTCTTTTTCATATCTTCTGTTTTTCTGTTGATTCCATATTTGTTCTTTTATTGTGTTC
>chr1	205762629	205762961
TTTCTAGCCTTTCTTGAGGGTGGATGGTTGGAGCAATATTTTATTTGAACTGTTGAGATTACTATTAGTAGAAGCAGAGCCTGAAAAATTTTTATTTTTAATTTTAATTCATTCATTTCTAAATTTATCCAATTAAATTCACTCAGTTTTAATTTCAAGTGTTTTGGGATTTGGGTTGAAGAAATTTTGTTCTAGTTTATAGCAACACAGTATACTATGTACTACTGCTATACTTTAAAATGTATTTAGGGGTTTTTGTGGACTAATATATGATCACTTTTACACAGATATCATCTTATGATATCAAACTTAGATTTGATGAAATGAGTTGGT
>chr1	79284038	79284370
CCCTGCTACACCCAGCGCTTCCCTTCCCTCCTTCTGTATCATTTAAAGGGACCATGCTCTTCCATTTCCAGCACTCCCGTATCATAAGGAATTCTGAAATTCTTTTTTTCTCTTGAAATTAAAAAATAATCTGGACTTCAGTATCAATTGAACACCTTATGGTTTTATTCTTGACGCTTATAACCTTAATTGGCATTAGTGGTTTTTTCTGTAAAATGGGATAGTAATGTCTGTTCTACCATTCTCACACCACAGCTTTTTAGGGGGAGGTGGAGATGTTGAAGACAATTTGAGCTAATGGCTATAAAATAATGTTTGACTCATAAAAGTACA
>chr1	49962813	49963097
GTTTATGGATAAAAGTATTCCATTCTTATTAACTGCTGTCAAGGACTGTATGTTTGTATCCCCTCAAAATTCATATGTTGAAACTCTAACCCCCAATTTGTCTGTACTTGGAGATAGTACCTGTAAGGAGGTGATTAAAGTTAAATGAGGTTATAAGGGTGGGGCTCTGATCCAACAGGATTAGTGTTCTTATAAGAAGAGACACCAGAAAGATATATATATATATCTGTCCCCCAAGGAAAAATCATGCGAGGACGTGGCAAGAAGAAGGTCAGGAAGGTAGCT
>chr1	37445419	37445703
ATTTTTAAAATTAGCTGGATATGGTGGTGCATGCCTGTAGTCCTAGCTACTCGGGAGGCTGAGGTGGGAAGATCACTTGAGCCCAGGAGGTCAAGGCTGCAGTGAACTATGATCTTACCACTGCACTCCAGCCAGGGTGACAGAGTAAGACTCTGCCTCTAAAAATTTTTTTTTAATAATAATAATAATTGAAAGAAATTAAAGAAGACACACATAAGTAGAAAGATACCTATATCCATGGATTGGAGCAATTAATATTGTTAAAATGTCCATACTGCTCCAAAT
>chr1	2618060	2618328
CATAGGTGAGCATCTGACAGCCTGTAACAGTACCCACACCCACAGGCGAGCATCTGAACCCACGGAGCAGCACCCACACCTTCCGGCGAGCATCCGACAGCCTGGAGCAGCACCCACACCCCCAGATGCGCATCTGATGGTCTGGAGCAGCACCCACAACCACAGGTGAGCCTCTGACAGCCTGGAACAGCACCCTGCACCCCCAGGAGAGCATCTGACAGCCTGGAACAGCGCGCACACCCCCAGGTGAGGATCTGACCGCCTGGAAC
>chr1	92621805	92622073
TTGGGCTGAGACGATGGGGTTTTCTAGATATACAATCATGTCATCTGCAAACAGGGACAATTTGACTTCCTCTTTTCCTAATTGATACCCTGTATTTCCTTCTCCTGCCTGATTTCCCTGGCCAGAACTTCCAACGCTATGTTGAATAGGAGTGGTGAGAGAGGGCATCCCTGTCTTGTGCCCATTTTTCAAAGAGAATGCTTCCAGTTTTTCAGTATGATATTGGCTGTGGGTTTGTCATAGATAGCTCTTATTATGTCTGTCATTTA
>chr1	182525012	182525289
GCAGCAGAGTTGCAAGAGGTCTTGGGACCTGTGGTCCTAATGCAAGATAAGGCCACGGGGCCTGAGGCACCCCTAGACCCTGAGCCTTCACCATCTAAGGAAAGGTGTCCCCCCATTCCCAATGGTGCGTGGTACACAGATGGGTCTAGCCGAGGTGCTGCTGCTGCCTGGACCAGACCACTGTTGCAGTCCAACCTAGTACTGCCACCCTATGTTTTGAAACTGGGTGTGGGCAAAGTAGCCAATGGGCTGAACTTAGAGCAATATGAATGAAGATC
>chr1	61128288	61128565
ATTTTTAAAGGGTGTGAGCTTACAAAGTATCTAGCACAGTGCCTGGTGTGAAATAAACACTCAAAAATGTTAGCTGTTATTATTATTATTATTATTATTATTATTATTATTATTATTAGACAAATACACCTTTTTGTTCCTTTGTAGTTTTATGTTTTTTTGTTTTAAGCAGGGGAATGGAGGAAGAGGGATCTCTGATTTATGTTTTTTTCCCTCTTATGGCTATATATGATCCTCCTAAAAATAAAAAATCTAGGACTTCTCAAGCCCGCATCTCT
>chr1	112734482	112734750
AATTATATATGCAAAGGTTACAAGGATTGTTTATGTCACATATGTACCTGGTAGGCACCCAATGTTAGATTTCTATCCCTCTCACTTCTGGACTTCCCCTAATGCAATCTAGGATAAGAGTTTAAAGCTTCCGGCTGGGCGCGGTGGCTCACGCCTGTAATCCCAACGCTTTGGGAGGACGAGGTGGGCAGATCACTTCAGGTCAGGAGTTCGAGACTAGCCTGGCCAACATGGTGAAACCTTGTCTCTACTAAAAATACAAAAATAAA
>chr1	215656639	215656907
CTATAGAAGGCTTAATTTTCTTTAAGGCTCAGCAGGAAAATTACCTCTGTGGGCAGAAGTCATTAATTTTTGAACACTTAATTCATTATATAAACTTTTGGGGTACTTGTCATAAACAGTTTTGTACAGAGTTCCATAGCATTTTAATTTTCAAAATGCTTTACATAATATTACTTTGTTGGATATTTTATGTGCGGGGAGGGGGATGGGGGACAGGGTCTTGCTCTGTTGCTCTGTCACCGAGGCTGGACTGCAGTGGCACCATCATA
>chr1	245719564	245719849
GAAAGAATAAAGCATTGTGAAAAAAAGTAGTTTTGAACAGATGACTACAAGGTAAATTTGCAGTTTTGGTTAAGGAGTCAGACCCTAAGTGATAAACTTTGCTGAGATCACCCAAAGTGATCACAACTTTATCACCCAAAGTGATAAAGTTGCTGAGCAATTTGTGTAGCTTGTCATTGCCACTCTTGAGGTCTCCTGAACCTGGGAGAAAACTTATGATAGGTCTGAGGATACAGAAGTACAAGTTGTTCATAATAACCAACACCTGTAAAATGTGTGTCTGTGA
>chr1	105560960	105561245
TTCAGTGCAGTCATTGATAATCTATACATGTCTGTGTTCCTATAAAACTTTATTTACAAAAGCAGGTGGTCAGTTAAATGAGCTATGATTTGCTAATTCAGAATAACACACATTGAATATAAATAGATAACAGTTCTACCTGAATAAGACAATTTTGTAATGTGAAATAATTTAATTTACTATACATAAAATAAAATATGCTTTAAGACAATGTATGTGACAAGTATTAGTAAAATATACCATTTAGATTAAACCACATTTAATCACAGTACTTCTTATTAAGAAT
>chr1	226206285	226206572
GTGGGGAGAAGAGATAATCAGACCTTTCAGGGATAGCTGGACACAGCCCTGCACCGACATTGATTCCAGGAGAACCAGCAGGTCGCAGTGGCCCCAGGCACAGTAGGGGCTTGTGGAGGTCCTGGAACCCATGGAATTGTAGCTCAGTCAACTCCCAGTTGGTCCCACAGCTCCTGGAGCCCCTCCTGTGGTGGTTTCCCCAGCTCCAGATGTGTAATTATAATGGATGCGCTGGGCCCCTGGCAGAAGCCCCAAGGGATTGCAAGAAGTGTTTAAGGCCAGGCTGGG
>chr1	149436214	149436501
GCCTCCCAAAGTGCTGGAATTTCAGGCGTGAGCCACGGCGCCCGGCCTGCATGGGGATATTCTATGGATGTTCGGGTCCTAGGTTACTTTATGAGGACCCACAAGACATCTGGAAAGAGGATAACCAGGTCATTCTGGGGGTTACAAAACCTGTTTTTTTTGTTTGTTTGTTTTGTTTTGTTTTGAGACAGTTTCGCTCTGTCGTCCAGGCTAGAGTGCAGTGGCGCGATCTCCGCTCACTGCAAGCTCCGCCTCCCAGGTTCATGCCATTCTCCTGCCCCAGGCTCC
>chr1	223616077	223616382
CTCACGCCTATAGTCCCAATGCTTTGGGGAGCCAAGGCAAGATAACTGTTTGGGGCCAGGAGTTCGAGACCAGCCTGGGCAACAGAGTGAACCCCATCTCTACAACAATCAATCAATCAATCAATCAATACTATTATATAATTTCTCTTTTTCACATTTATTTCATGACTTAAGAGAATCAGAAGACAAAGATTGCTTAGTTACATGACTTTAATAGATATAAACTTTCAAATTATTATTTCTGCCATGTCTTTCATTCATTATTCATCCAAAAACTATTTATAGGGCATCTGCTATTTGTCAAGT
>chr1	110046025	110046330
CCCCTCTCCCACTCCACTGCCTCTCAGTGTGCCAAAACACGAAGATGTGTCCTGATTTTCAAAATCTCTCCCCTGAAGTTCCCACCTGATATGTAGTTGGAGATGGGCAAATACAGCGTCCTTGAAGCATCATTTTATTCATAGTGCCTGGAATGTAGTAGGATCTCGACAATTGTTGTTTCAATAAAGGAATGACCAAATATATTAATACTGTAAAAAGTAAAGTAGAGGTTCCTCTTCAAAGAGACTTTTCTCCCCATCTAATTAAGAATAAGTCGTAACTTCTCTTAGAAGCAAAATTTATTC
>chr1	78557182	78557450
AGTGATGAGGAAAAGAGATGCACAATCTAAGCCTGATATGTATGGCAGAATGGGCATCAGCCCCTGAGTGGGCTGTGGTGGAGGCTGTGTACTTGGGGTGCACCCAGGAGTCAGTTAAGGCAAGGAGTTGGGAGAGATGGAGGGTGTAATAGAGATATTTTTACATGGAGAGGAGGTTCTCTAAGACACAGTAAATAAGCTTTAGAGGGAAGGGAGCAGTATGATTGGTTTAGGGGAAAGAAGCCCAAAACAAAATGGGAATGAGACTG
>chr1	200481155	200481423
AGGGGATCAGGGGTGATTCTTTCAGCCGTAAATGCCGGTCTGGGACAGAGTTGGCCCAAGTCGGGCCACCCAGGAGCAGTGCGGGAACACCTCAGCTCAGACTTGTGGGGCTCCTCAGCCTTCCTGCTAGCCCTCTCTGGCTATGGTGCTAGGGCTTTCTTGGGCCAGAATGTTCTCCTCTGACTGGGCCACTCCTGCCCTCTGCGCCCCACAGAGCTCAAGCAGGCCAAGGCCTGAGAGGCCTGAGGCAAGAGTACCCCGGGTGTTGC
>chr1	118437229	118437505
GCCTTATAAATATGAAAATAAAGTTGTTCAGTGAATCATTCATCCCACTAAAGACATTGAGCCCATGCCTACCTCTGAAGTTGGCATGGCTTCTAATACAGGTTTCTCATTAACCACTTGTGGAACATTAATAAGCTGCATGCTTTCCAAATAGTGCTGGTGCTGCCTTTTCCAATCCAGGATGTCATACATCAAGCAGGCAATATTTTCAAAAATATCAGTGCCCAATTTCAGCTACAAGTGAGAGATTTAATGGCAATTGGTTACTAGTTTTACA
>chr1	245732859	245733135
AATTTATTGTCACAACTCAGAGTTAAATAAAACAGGTTTTCATTAAAATCAAATTATGTAAAAGTTATAAAACTGAAAATCTTAAAAACAAGGATAATTATATAATAAAAGCTATTATAAATACTCAACAGGAAACCAGAAATTATAATTATTTTGTCATTTGTTTTACTATCAACTCTGATTATTGTGTTTCTTAAAAGAAACAAATATATCATTATGAGGTGATCAGAAGCAGACAAGGAGGTTAGACATTCCCTCATTTATTCACTCAGCAACC
>chr1	225279442	225279973
TGTAGTCCCAGCTACTCTGGAGGCAGAGGTGGGAGAATTGCTTGAACCCAGGAGATGGAGGCTGCAGTGAGCTGATATCATGTCACTGCACTCCAGGTTGGATGACAGAGCGAGACCCTGTCTCAAAAACAAAAACAAAACAAAAAAATCCACAGAAAAGTAATAATGACCAATCCAAATTTACAAACTAGAGTATATTTTAGTTGCTTTAGATAATCTGGCAGTATTTACAAGAGCTTTTTAAACTGCTATTATGATTTTAAATGGGTGCTAATTTTGAAATATGATCTAAGCTACTTTCACATATTCTCTAAACCCTGTCCCCCAACTAATCATACATGCTATATATATATCACATCTATCTATATGAAACTATTGCTCTTCATTTTTGCAAACTAGCAGTTCTATAATTGTAAAAATTCTCTTTGTTATGGAAACAGGATTATATATTAAGAAAAATATTATGTTTTATTAGGAATATATGAAATATTTATTTTTCAATTATGGACACTTAAACAGTTTTGGTTCTAAG
>chr1	96858697	96859228
ACAGTATGTTATTTAAGACCCTTTAAGGCATTGAGTGCTCTAAATGTTAGGTACATCAGAAACACTAGTGAAATTTTCAAAAAAATGATATCCAATATGCATCCAAATATATTAAATTAGCATCCCCAAGGAAAGGACCTGATCATCAAAGCTTAAAAAACAATCTTTCTTAGGTAATTCTGATCTACAATTAGGATTAAAAGCCAGTGCTTTTGAATAATAGAAAAGTGCATAAAAATATTTGAGTGAGAAAAAGTTGAACCTAAATTCTAATTCACATAGTACTTATTAGCTGAATGACCTTGGTGAAATTTAATTTCCATAAGCCTCCTTTTTCATCTACAAAATAGGAGTAAAATTTGTGTAGGAGAGAAAATATTTATTTTCCTTTTCCATCACTAGGTTCATGGCTGAGGCACCTATAACAAAAGACAGGTTAACAAGAGAAAAGTGATATGATTTGGATTTGTGTCCCTTCCCAAGTCTCATGTTGAATTATAATCCCCAGTGTTGGAGGTAGGGCCTGGTGAGA
>chr1	196517237	196517519
ATGAAATCTCTATGTAGTTCATAAAGAAAAATCTGAGTAAGTTTACTTTAAACAAAGTTTGTACTGGAGCCAAATTTCTTTTAACTTTGGAAAGGAGGTATTTTCAGGAATTTAATTTTAAAATGCAAAGATATATAGGATTTTAAAAACATCTTATGCATTTATATTTTCAAAATACATTTTTGTTGAAAAATCAAGATACGATTTTAACTCATTTTAATTCATTAATAGGATCGTGCACTTCCAAAACTATTTTGTATTTAACAGTCCTTAAGAGATTGGC
>chr1	9915593	9915875
TATACAAAATATAGCTTTTCAGGCCAGGCGCAGTGGCTCACGCCTATAATCTCAACACTTTGGGCGGATCACGAGGCGGGCGGATCACGAGGTCAGGAGACCAAGACCATCCTGGCTAACACGGTGAAACCCCGTCTCTACTAAAAATACAAAAAAAGTAGCCAGGCATGGTGGCAGGCGCCTGTAGTCCCAGCTACTCAGGAGGCTGAGGCCGGAGAATGGTGTGAACCCGGGAGGTGGAGCTTGCAGTGAGCCGAGATAGCGCCACTGCACTCCAGCCTGG
>chr1	16917275	16917588
CGCCCAATCACACACAGCACCTGGCATGGCCTGGGAGGGGGTCAGGGTTCCCCAGCCCCGGAGCCCTGGAGGGCGTTCCACAGCACAGCCAGTCTTCCTAACACCTGGGATCCAGCCCACGGAGGGATCGTGGCTTCTCAGTGAGGAAGGCTTAGGGGCCGGCGGTCCCCACCAGCACTTGCATAAGGCGGGCTCAGCGTCTTCCAGTTCACACTTGGGCCATATTGGTCCCGCCATCAGGGGCACCTGCCCCTCTCAAGACCTGTCCTTCTCCTCTGCTTGAAGTGAGGGGGTGGGACAGGTGCATCAGAATC
>chr1	106880127	106880440
TTGTGAGTCCAGGAATACTAAACCATCCCTTGTTGGCTTTCCTAAATTCTGTCCACCTCTTTGCAAGTAATCCATTTATAAAATTCTCCACAAATCTCCAAAGTAACTTATCTGTCTCCAGAGTCTATAGGCGTTCCACTGTCACATGAATCCCACACCATACTGCACATATGACTCGCTGATAAGAAAGGGCTATCCATTTGCCTTTTAAATTTGCCAAATATAACCAATCTGTAACAGGAGAGTTGCCTGACATTCAGTTTTCCAAATACCTTGTAATTAAGTACTTGCTTCTTTAGTTATTGGGTCAGACA
>chr1	79931152	79931496
ATCTTAAAAAAGCAAATAATCTCTTTTAACTCCATGTGCTACCTCTTGGGCACATTGAGATAACAGTTGGGTCTTTAAGGCCTCAGGCAGCTCTGTCCCCATGTCTTTGCTGGCTGTAGCCCACATGGCTACTTGTACAGGTTAGGGTTGGATACCTGAAGCTTTCTCAGGCAAGCATTCCATGCTGCTGGTGACTCCACAGTTCTGGAGTCTCCCTGGTCATATAGCTGCCATGGCTCCACAGGCATTGTCCTGGTAGGGACTCTACAACAGCCTCAACTCCACATTTTTTCTGCTCAGCACTGCCCTAGAAGGGGCTATTTGTGGTGACTCTGCTCTAGGACA
>chr1	7180772	7181116
TTGGGGTGACCCAAACCCAGGAATCCAGTTTCTGCCCTTGCCTTTCTCTTGCATAAAAGGTTGAATTGTGCCTCATTCAAGTGCATGAACTTCCCCAGGCCCTGCTCAGTGCATCTAGTAGAGCCAGGATGTCCCAGCTGACCCTGCATTTGGAGGCCTGGAGGTGGGCTCACCACAGTTTGCAGCTTAGGTGTGCCCCCACTCCCCTACCCCCGACCTGTCACTGGTCCTGACCCCAACTCTTCTGGAATCACGTGGTGTGAGTGGTACAGGAGGCCTCTGCTTGCAAAGCTGGGTGCTGACCTGTGTGTGCCCCTGATGACTCCTGTGGACCGTGTTTGCTGC
>chr1	157424922	157425229
CTCTCCCCAGCTGGCTCTGAGTCGCGCTGGGACGACTGGCGAAGTTCACCCGGGACTCCAAAGCCCGGACACGTAGCAGCTCTGGGCTCTGCTCAGCAGCGGATGAGCTCACTGAATTTTGCGCACTTGATTGGCTACTTCGGGGCGCTGCGGCGGGAGACCCTGAAAAGATTCGCAAGGCCGGTTTCTTTGTCCCTCCGCCTCTTCAGGTTGGGCTAGGGACTTAGGCCATTGGGTATTTCTTGGAAATGGAATTCCAGTAACCAAGAAAGGAATAGGCAGACAGGTAGGGGTAAGGTAGGTGCCAA
>chr1	204384856	204385163
TGATGAATTATTGGATCTGTGCAATAATTAACAATGGCTGATAACATCACAGAAAGAGAGACAATCACACATTACATATGATGCACCCAATAACACCTATGAAACACTCTTGCTAAAAAACTAAACTAAACAAATCTAACCAGAATCTAATCAGGCATCAGCAAACAAAGAAACTTGTTAAACAACTTAACAGGGATGCAATTTTGAAAACATACATCATGGGAAATTCTACAAAACAATCTGGTTTCTTCAACAACAACACTGCAAGGAACAAAGCATACAAAGGGATGGCAGTGTAATCTACAAAT
>chr1	154249942	154250241
GGTCTTGAGAAGGCTTCAGATATAATGGAGTGGAGGGAAAAGGGTACTTCAAACAGAACAAAGGCACAAAGGAAAGAATAAGGACTGAGTTGGGGGAGAAGGTATGGGAAGTAGCTTGGCCTAATTAGGATGTAGGGTCTGTATGGGCAGAGTGGGAGAGAAGGCTGGAGGCAGAAAATAGCTAGACTACTGGAGGGGGGTGCAGTGAGAGGCAGAAAAGCTCAGCCCTGATGCCGTAAGCAGGAGCAATCTAAGCAAGGGAAGGAGAGAGTAACAGTGGAGACTGGGAAGAATCTGACA
>chr1	75713224	75713523
GTAAGAGAGCAGCAACAATTCAACTGCCTGAATGAAATGCCAAATGGCATAAAGTAAAATCGTTGTGTGTCGCCCCTGAGTTATTCACACATCAGCAGGAAGTGAAATGAGGAGCCTGAATTCCATGTCCTTTACCACTTGCCCTCTGTGGCATTTATGAAAGAACCCCTCATAAGGAAAAATAACATCAATAATGATGATCTTACGCCTCATCTCTTAAATATTCACAGCTCAGCAAAAGCCTAATAAGAAGAGTGGCCTTTATGTCCTCTTTCTAGATGTCCTTCCAATATCATTTGA
>chr1	247054575	247054856
TCAGCCTGCAATTAGAGAGCTTAACAGCTGAGTAAGTTCAGGAATAGATAGTCAAAAAGAAATCTGCCAAAACCACCATCATCCCACAATGACTGTGGGCATACCAAAGGTTGTGTCCTGTGAGGAGCAACATTAGAGGCTTAGAGGCTTCCCACTGCAGGGGGTGGGGAAGAATGAGTGTGGTAGTGGGAGAATAGGCTTCAGGAAAATAATCCAGCTAATCACTACACAAATAAGCAGGCAAATAACAATAACAAGCCCACCTGAGGTGGCGGGCACACC
>chr1	207877829	207878110
GCCCAGGAGCCCCTCTCCTATCCACTGCCACCCCCAGGAGGCACACCTGGAACTCCATCATGACTTCTTGAAGCTGGAATCTCCTGTCCAGGTCCAGCTGCAGAGAGACAGGGTTCACATCTGGAAGGACAAAAAATAGAAACTGTCATCCAGAGACTGTCCACTTCCCCAGCCCTGAAGGAAGCCCTGGATTAGACTAGCTCTAGGAACTCAGAAACTCTCTAACCTTGATTTTCCAAACTCCCTCTTGGAGAGGAGTGGGGAGTGGTATGTTTCTGCTTA
>chr1	120326203	120326500
TCATGAAAATCTCCATTCCCAGACACAAGGAGCTCATGCACCACCTCTGGCAAATGTACTTGCCAACTCACATCAAACATTTTTACTGAATTGGGAGCACTGACAGCAATGAAAACCTCCCCCAGCTCTTGAGGCTCATCATGCTGTAAAGGAGAGCTGAGAGAAAGTGTGGTCAGTTTTCTTTGACTCATATCCACCTAACTTCCATTGTTCACTTCTGCTTCATGTCCCAGAGCACTATTCCAAGCCCATGCTGAAATTATATTTCTGGATTAATAACAAGCACAAGAAAATAAAT
>chr1	66492732	66493029
TGTACCCCCACCTCATGGGGCCACTTCCTGCCATGGCCTTAACTATCCCTACTTTTGTAGGAAACCCCTAAATCTATAGCTCGAATTCCCATATCTCAGTCTTCCTGCTCGATGTCTCCACCCGGATACAAATCAGTACCTTTAAGTTCAACGTGTACCTTAAAAACTCAGTGACTACCTTAAACTCCCCCAACAGGAGGGGAAACTCCTCATTTCCTTATTTCTACTCACGGCTTCACTGTTTTCTCAGATATCCATTTTTTAAATTGAAAATTATATTTCTTTATGACCCCTTATC
>chr1	13993351	13993638
CCTGGTCCCTCATCCCTCTACTTGCTGTGCTTTACTGTTCAAGACCCTTAAGCCTTCTGTACATTCTGTTATGGACTCATTATGTTTGTTTACTCTATGTCTCCCCCTTCTTAGATGAGAGTTCTACCCAGGCAGGAACTTTGATTTCTTCACTGCTGCGTTCCCAGCATCTATTAATAGAATGGAGCCTGGCATGTAGTAGCTGCTCAATAAATATTTGTTGAATAAAATATTTGAATTCTGGCTTTATCATGTGTAGTTCTGTAAGCGTAATCTATGCAAGTTACT
>chr1	237898529	237898816
GAATTCTACAGTAATAGAATTTTGTATTGCCTCTGTACAGCTTAGGCTCAAACATTCTGATGCTTTACCATTCTAGGTTAACATTAAAAATAACTCTCAACTCATCCATACTGTGTTGGCTTCTGTAGAGCAGAATTCTAATTTATCACATCAGAGTGTGACTGCAGAAGCTTATGTTTGTTGGTGATTAGGATGTGTTTTCTTGTCCAGTCTTGCTCATTAGAAAGACAGTTTGGGGTCTTATTCAGAGAACAAACCAGTAGTTCTAGAGATAATAGGATTAGGAGA
>chr1	54945697	54945995
GAGGTGTGATGCTTAGGCTAGAACAACAAAGAGCCCTTCAGGAGGTGATGCTGATGAAGGTGTGGCGATAGGGGGTGGCTGTTAACATGATCAATGCTGGTGCAGAAGAAAAATGCTCAGGACTGGAGGAATCCCTTAGAATGTGGGGGCTGCTCAGAGACATCTACTTCCTACGTGCTGATTTCTTTAAATCTTGCTCTAAATTAATCACTTCTAAAATGGAGTGTCTAACACCCTGGGAATCATCTGTATGTCAGGGCCTGTGCTGGGGAAACATAGTGAGTAGAGCCTTGATCTGC
>chr1	31632194	31632492
CACCCCCAGGCCCATCCACACAGATGACCTCACCATCCACAACCCAAGACATATCCACACAGATGACCTCACCCACACCCCTAGGCACAACCACACAGACGACCTCACCCACACCCCCAGACACATCCACACAGATGACCACACCATCGACACCCCCAGACACATCTACACAGATGACCACACCATCGACACCCCCAGACACATCCACACAGAGGACCTCACCATCCACACCCAGACACATCCACACAGACGACCTCACCATCCACACCCCCAGACACATCCACACAGAGGACCTCACC
>chr1	242278244	242278533
ACGCGCGGGAGGGCAGCTACGGCTCGCCACCCCCATTGGCTGGGCCCCCTTGTCAGTCCGACGACTGCCCACCACCCCCTCCGCCTTCCCGAAGAGCCGCCTTCCCATTGGAGGAGTCTGAGGGCTGGGGGCGGGCGGGGAGCGCCGGTCCAGCCGCTTTCGGTCAATCGCAGAAGCCCAACGCCCGGAGGGAGGGAGGCAGGGGAAGGAGAGGGGCGGACTGAGGGTGGGGGGAACATCTGGCCGGCGCCGCCGCGTGCGTGCGTGGTGCGTCCTCCCGCCCCCTCCCC
>chr1	213383714	213384003
TTTTGAAAAATGTAGAGTATCTATGTTGTACCACAAATTTTAAGTGAACTGATGATATATGTTCGCCTTTCCTCCTAATGGTTTAGGGACTTAGTTCTAAGACCCTATCTTTCTAAGTGGAAGGGCTATGCCATTGTTGCCTTTGGAAAACACTTTCTACAAGTAAAAATCGTCACCTTTGGAAAATTACTGTCTACAAGTAATTTGCAAGAAATCAGTATGAAAAACACTGGACTATATCTCTGATGTGTCTCCCAACACTTTGTTTACTTGTAAATATTGAATTAAGT
>chr1	2956448	2956770
GGCCACAGCCAAGAACAGCCCAGGCCCCCACCACAGTGCCCATTAAACCCTGCTGGCATGGCAGCCTGTAAGCCTCAGGGGTGGCCCCAAGATACCTACGCAGGGAGAGTCCAGGAAGGACCCAGCCAGGTTCATCACTGCTCCCTCTGGGGGGGTGAGGTCAGGGGCTTAGCTGGGCCCCGCTGTGTGGCTTCAGAGACTCAGCCAAGAGAGATGGGCAGGACTGGGGAGAATTGGCTCTGGCTGTTCCTGAACTTACATGAAGTGTGTGGCTGTCTGAGTGCTGGAGCAGCGGGAGGGTGGTGCACAAAAGGGGGTTAAAG
>chr1	168247924	168248246
AAAAGAAAAATTGCTGCTATAGAAATGCTGCTGGTACAGAAGAAATGTGAAGTGACAGCCAAGGCCAGGGGAAAAACAGAAAAATTGTATATAAAAATGAAAAATACATGGCGTTCTGGGGCCATTTAGCAAGGAGAAATCCTTGGGCATGGTAATAATATTTATGGCCCTGTATAATAAATTATCTTCAGACTTGCAAACTTTAATAAATGATAGTAAGAACAATAACAGCTACACACATTATAGCCTTTGAACCTAGGGACTCTGGCTCCAAATCCCATGCTTTTAACCACTACACTATACTGCTTCTCACTAAAATTTAA
>chr1	45344981	45345291
CGACCATCAAGAATGGGCCATGATGACTATGGCGGTTTTGTCGAAAAGAAAAGGGGGAAATGTGGGGAAAAGAAAGAGAGATCAGATTGTTACTGTGTCTGTGTAGAAAGAAGTAGACATAGGAGACTCCATTTTGTTCTGTACTAAGAAAAATTCTTCTGCCTTGGGATGCTGTTAATCTATAACCTTACCCCCAACCCCCTGCTCTCTGAAACATGTGCGTGTCAACTCAGGGTTAAATAGATTAAGGGTGGTGCAAGATGTGCTTTGTTAAACAGATACTTGAAGACAGCATACTCGTTAAGAGTCAT
>chr1	168403085	168403395
TCCTCTTATCTAAATTTTCAAAGCCTCCTGTAACTAAATGAGGCTATTAAATCATGAATGAGTGAACAAATGGTCTCCTGATTCTTAGCCATGTTCTTCCCTACTCACCTTCCATCCTCCCCACCATTTCTTCCTGTTCCCCCATCCACTTGGTCTCCCTTGTAGGGCACCTGACTGATAAGGACCTTCTTGCATTTCTTTCCCGGTGCCGAGATGGCCTGAAAGAAAATGGCATCATCATATTGAAGGACAATGTGGCCCGGGAGGGCTGTATCCTTGATCTCTCTGACAGCAGTGTGACTCGGGACATG
>chr1	112936730	112937055
CACTAAATATTACATTAAAATAATGCATAATACTAGACTTGTAATTTTTGATGATAGGCTGTCTTCTATGAGTTATATGATATTTACAGGTCAAATTTTAACACTGAATCTTTATTAACATTTTAAATTGTTATTTGGTACTCTAGTATATTAAATACATACCCTAATTTATCTAACAAATTCCCTTTTGATGGACAATTAAGTCATACTAAGTTTTTTGCTAATACAAAACATTGTGATAACAATCTTTCAGTATGTGTTTTCATATCTAATTAAATATTTCCTTTCTAGAAGTAGAACAGCTGACTAAAATATGTATATTTTAA
>chr1	105033466	105033791
AACTCTTCCTATTATGATTATTAACAGCATGCATTTCTTGCTCAAAAAGTATTCTAACTTGGAGGATATATTTTATTGTAGTCTTACAGATAAACTGTATACACAGTGCTATAGACTGAATTGTTCCACTCACCCTAATTCATATGCTGAATCCCTAACTTCAAATATAATAATGTTTGGAAATGGGGTCTTTGGTAGGTAATCAGGTTTAGATGAGAATGGGGGATTTAGGATGAGATTAGTGGCCTTATAAGAAGAGGCATCAGAGGTATTGCTCTTGCCCTCTCTCTGCCTGTGAGCACACAAGAAGAAAATAGCCATCTTAC
>chr1	73855655	73855932
GTGGGTTCCCCTCTGGCCGAAGGCAGGTCCAGATGTGATGTCCAAGTGTCAAGTCTGGAATCAGGAACCCCAAGAGCCTGCTTGGTGCTCTACCCACCTGTAGCAGTACTGGTACCTAAGGTGCAAGAAAAATTCCCCTTTACTTTTTTATCTCTGCTTTTCTAAAGCAGAAGGAGTTTTGGACCATAGCCACCAAACTTGCTAATGTGCTGAGTCTTGCCTGAAGCCAGAAGTTCTCAGAGGCTTACCCAAGGACCATGATGTAGTAGCTGGGTTTC
>chr1	73036287	73036564
ATTCAGTGGGGATAGAATCCTAGAGAATCCTCCAAAATTCACTGATTTAGTAAACTTGTTTTGTCCTTGCCTTGTGCCTGGAGCATTTCCAAGCTGCTTATTTGGTAGTGGGTATTTAATAATTTTGAAGCCCAGCGTCAAAACTTTCTGCATCTACTAATAGTCCTGTTTTGCTTTATGAATCACCATGGTTACTTCAACCTCCGTTCAGGTGTTTTGGATGGAGTTGGCCTCATTTCTAGGCACCAGAGCTGCATTATGTGTCTTGGAAAAGCCAA
>chr1	16668734	16669013
CATGAGATTGAGAGTGGGCCCCACAATAGGTATCCATTACCCATATTCAAGGAGATGGAGAAAAATATTTCTAGACTTTGTCAAAATGGAAAGTGACTTATGCAGCCAGGATGAAATTCAAACTTACATTACTGAAGTATAGAGCTTATTGATATTTTTTAAAAGAAAGTCATGGCAAAATGACAATCCACAAGTGGCAATGGTAGATAGGGGTAGGGAGAAACTCTGTAAGGTCAAAATTATCCTCACTTTAAATGAAACTCCTACATGTTGCTACTAT
>chr1	236557658	236557937
TTGAACTCCTGACCTCAGGTGATCCGCCTGCCTCAGCCTCCCAAAGTGCTGGGATTACAGACGTGAGCCACTGGGCCCAGCCTAGAAATTCTATTTTATTGTATATATTTAAGGCACGCAGCATGACGTTACAGGATACATACAGACAGTAAAATGGTTGCCATCGTGAGGCAAATTAACACATCTACCATCTCAGATAATTACACCTAATTTTTTGTGTGTGGCAAGAGCAGCTAAAATCTACTCATTTAGCAGGAATCCCACATACCATACAATTTTA
>chr1	46834097	46834408
CCTGCCAGGCTCAAGTGATCCTCCCACCTCAGCCTCCCAAGTAGCTGAAACTACAGGCACGAGCCACCACGCCTAATTTTTGTATTTTTTGTAGACACAGGGTCTCACCATGTTGCCCAGGCTGGTATTGAGCTCCTGAGCTCACGTGATTTGCCTGTCTCAGCCTCCCAAAGTGCTGGGATTATGGGCGTGAGCCACCACGCCTGGCCTTGAGCTTCCATTCTGTCTTTAGTCTTGTCATAGGTTTAGACCCCCACCTGGTCCCTTCTTGTTACCTATGGTAGGAGTTGGCAATTTTTTTTCTGTAAAGTG
>chr1	236268117	236268428
GTCTTGAATGGTAATGCCTAGGTTTTCTTCTAGGGTTTTTATGGTTTTAAGTCTAACGTTTAAGTCTTTAATACATCTCGAATTAATTTTTGTATAAGGTGTAAGGAAGGGATCCAGTTTCAACTTTCTACATATGGCTAGCAAGTTTTCCCAGCACCATTTATTAAATAGGGAATCCTTTCCCCATTGCTTGTTTTTCTCAGGTTTGTCAAGGATCAGATAGTTGTAGATATGCGGTGTTATTTCTGAGGGCTCTGTTTTGTTCCATTGATCTATATCTCTGTTTTGGTACCAGTACCATGCTATTTTGGT
>chr1	79025120	79025400
GCTAGCCAAGAAAATAAAATAAAAAATAGGAGGAAACCCAAATGCCAATCAGCAGGAAATTTGACTTGGAGTTCACATTCAGAGTCAGTGCTTTGTGATGGGAAAAACAATAAAAACAATAGTACTTACTATGTAAAGCTGTAATGGAGAATAAATGAATAAAGGTAGGTAAAGCATTTAGTACAATGCTTGGCACAAAGAAAGGACTTTTTTGGTTTTGTTTTGTTTTTTTTTTGAGAAAGAGTCTCACTGTCTTGCCCAGGCTGGAGTTCAGTGGTGCA
>chr1	200473754	200474034
CACACAGCTATAATGTATGATGATGTTATTGTGAGATCGTTCATCTAACCAGTCATTGATCCTCCGCCGTTTTTTTGTTTTGTTTTGTTTTTGTTTTTGTTTTTGTTTTTTGAGAAAGGGTCTGGCTCTGTCACCCAGGCTGGAGTGCAGTGACCTGATCGCAACTCACTGCAACCTCCACCTCCTAGGCTCAAGCCACCCCTCACCTTAGCCTCCTGAGTAGCTGGGACTATAGGTGTGCACTACCACGCCAACTAATTTTTGTATTTTTTTGTAGAGAT
>chr1	150768802	150769104
TGGCAGGTTTTGGCATCAGGATGATGCTAGCCTCATAGAATGAGTTGGGAGGAATCCCTCCTCCTTGAATTTTTGCGAATAGTTTTAGTAAAAGTAGCACTAGTTCTTATTTTTACATCTGGTAGAATTCAGCTGTGAATCTATCTGGTCCTGGGCTTTTTTGATTGGCATGCTATTTGTTACTGGTTCAATTTTTGAGCTCAATATTGGTCTGCTTAGGGCATCAATTTCTTTCTTCAATTCAGTCTTGAGAGTGTGTGTGTCCAGGAGTTTACCCATCTCATCTAGGCTTTCTAGTTCATG
>chr1	16263652	16263954
TCTGGACCTTCTCCTGCATTCTCACTCCTCTGTCCCCTTTACCACTGGGTGGGGCCGTCAGCATCCTGGCAACCCAAGCATCTCCTGTCTTCTCAGAAGCTTGTGACCACTGTTTCCTTCCAGCGACTTGGCCGTTCCTCTGCTCCCTTCTCGCTGGACGTGCAGAGAGCTGTGTCCCACATCTACTTCCTCGTCCTCCACTTCTCCTCCACCCATTCCAAGCAGGCTTTCATGAGGCAGCCCTTGCCAAGCTGCCAGGAAAATCCGTGGGGCCAACTCCAATGGGGGCTGCTCCAGCCTCTT
>chr1	2991832	2992125
GGACCTGACCCTGGGCAGCAGGGCCCCCCAGGGCTCCCCATTCTGGCAGCATCTGCTCTCTTGGTCTGGCTGGTAGTGGACAAGGGAAGGCTTTGGCTCAGGCCAACTTGGACTGAATCCTGGCACCCACTGTTCAAAAGCTGAGTGACCCCGGCTCCTCCTGGGCCTCTCTGAGCCCAGTGTGCCCATCTGCTGAGTGGGGTAATCCATCCTCGTGGGGCTGTGGTGTCATCAAGAACGGGTGGTCCCTTTAGGACGCCCAGCATCCTGCCCATGTGTGTGTCCTCCTGGAGG
>chr1	93792913	93793206
AGTGGGACAAGTTTTTTTTGTTTTTTGCAAAGCAGTTTTGGAAATTGTATTCTAATTTTGGTTTCTCTAAGCTTTCCTAAAGGAAAAAAAAAGTTTGCTGTCTCTTTAGAGTGAATTTAAATTGCATGCAATAATTTGGATTTATCTTTCTTCTCCAGTAGCTGTGTTGCATAGACTTTCCTTTTACACCATCTGTCCACTGCAACCATACGAACTGTCCCTGTACCTCATAGCCCAATCTAGCCACTACACGCTGGACAGCATTTCCTGTGCTCCGGCTTGATTCCTAATCAG
>chr1	217210191	217210535
CCTGAAGAACTCCTTAGCTCAGGTGTTACTGACTTCTTTGAGGAGTATGTTTTAATGTGATTGCTCCATTTTCCCCCAGAAGATATTGGTGTACTGATTTTTTTTTTAAAAAAAAGAAGAAAAAGAAACTGATTTCATTAAAAATGAAAAAGAATGGGTGCTTATGAGGTACAGAGACACGCTGCTAGCCACAGTGGGAACTTTGAACAGATCAGCAAAGGATACTATAATGGAGGCAGTGAACCAGGGGCTCTGGTCTCAGCCCCTCCACGCTGACTTTCAGTATACTGACAGCAGTGTTGTCACCACAAGCTGATGAATGAATACTACAGTTTTGTTTTCATC
>chr1	154727373	154727717
CAGGGTCCAGCACTTCCCACTGCAGCTCTGACCTTCCCCTTATGGCCTCTGGGCTGGCTCCTAGGTAACCACCCCGCACCCCCACAAAACAAGCTCCTAGAGCTAGCCAGACTGTTCTCAGAAGTATTTGGGGGCAACAGGAGATTGAGTCCCAGTAGAGAAGGGATGGGTGAGGTAGGGCAATGAACAGCTTAGGGAAATATGGGGTCTCTAAGCTGGGATTCTGGATACCTGGGTTCTAGTCCCTGCTCTGGTCTAAGATGTGATCCTGAGTAAGTCACTGCCTTCTACAGGCTTCACCCCACTGGCCAGTATTATGGGTAGCTGGGTGGACTAGGTACCCAA
>chr1	243393532	243393868
TTGGCATCTTTATGGTGTTGAATCTTTCCCAAGAACATGGAATACCTTTTCATTTGAACAAGTCTACTTTTTAGCAATTTTTAAGAGTTTCTTCATATAGGCTTTGCACATTTCTTGTTAAACTTTTTCTTAGGTATTATAGCTTTTGTTGCTATTGTAAATGGAGTCTTCACTTTCATTATCTCTTTTAATTGATAATTATTTATGTGAAGGATATTGATCTACATGTTTTATATCCCGTCGCCTTATTAAATTCTACTATATTCACTGATTTTTAAAAAATTGGTACTCTTGGATTTTCAAAAAATTTTGTCTTCTTCAAATACAGATATCATTA
>chr1	78914761	78915097
AAATAAATTCAAAATTTAAAGAAGGAAAGAAACTTATTAAATGGCTTGGTTACGTCTGCCCCCTAGTGGTCAATGCTCTACAACCTACAGAGATGCTGAAGATAGAATTCTGGTTTGAATAAAAACGACTAAGGCTAATTCTTAACAAATAACTGTCACAACTAAAACTGTTTAAATTTGTAATGTGATTAAAACAGGCAATATTTAAATGCAAAATATTTTCATCCTGGCGTTGAATATGCAATAGTATTCGGAGATACTGTGTTCTGTACTACATTTTGATATTTCTGGCATTATATCAAACTGATTATTCACGCACATTTGCACTTTAGGCTGA
>chr1	108312890	108313161
CTTGCGGTGTGCAAGAAGTTCTTTCTTGCATATCTGACGTGTGACTTCAGGACCCCTCCTATGGTCCTACTGCCCTTGAGTCCTTCATAGCCCCTGTAGTACATCCACACTCTACCATTTGCTGAATGCCCACTATGTGTCAAGCACTCTTCTGGGCACTTTACATGCACTGTCTGCAAGTGAGAAGATGCTCTCCCACCCATTTTAATGAAGAAGCTAGAGATCAACAGAGTTAAGCATCTTGCTCTTTATTAGGGAACTCAATAAAAGGA
>chr1	222460329	222460600
GCAGGCCAGTAAAGCGTGTGTCACTTAAGGAGCAGGTAACCACTGTAGGCAACTGGAGCTCATTCCCCAGGACTCCTGAGAGCTCTCGCAATGTCCCACCAATGGTTACAGAGGTGTTTGCCTTGGAGTAATTCATTAAGCTGCACGTTTGCTCTGTGTATTTTTCTGTATCTGGATTTTACAATACAAGATTTTTTGTTTTGTGTTTTGTGTTTTTTGAGACAGAGTCTCGCTCCGTCACCCAGGCTGGAGTGCAATGGTACGATCTCGGC
>chr1	51449529	51449839
TCAGAGCTGTGTCTGTTCTTAAAATGCAGCTGGGGTCCTGGCTTTGAGGTGGAAATAACGCAAACAACTGTAGATGGTGCAGTGTCACAAATGTGAAGGCCAGGAAAACACTGAAGTATTCCAATTATTTTGATATGTGTGTCCTCTAATGGCCAAGAGTAAAGATTTTCGCTTTTTAAAATCTTTGACCCAGCACTTTGGGAGGCCGAGGCGGGCAGATCACCTGAGGTCAGGAGTTCGAGACCAGCCTGGCCAACAAGGCAAAACTCTGTCTCTACAAAACTACAAAGATATTAGCTGGGCATGGTGGT
>chr1	5956287	5956597
ACAAACTTACAGCTTTCCATTGTCCCCAGATGACTGACAGTTCAATCACTGTACAATTAAACACTGGAAACGTCACAGAGACCAATCATTTCTCCTTCTGAAAACCATTTTCTTTCATCCTCTCATTTCAGGTTCCAAGACTACGGCAGTGGTTTCCATTGTGCCAGAGAGGAAATCAGCCCTCCCCAGCTGCAAACAGACAGGCACACAGGGCCCGAGTTGGCCTCCTAGAGCCATAGAGCCTCCCTCTGTGGAAGCAGCTCGCTGGGACACGAAGCCAGCTTCTTGCTTTTGTTGTGATGATGTTCAGG
>chr1	236305757	236306027
AAAATTGGTTTTTCTTTTCTATCACATGGTCAGTTTGTAAATTTTCCAAACATTTACACTCTGCTTCTCTTTTAAACATATATTCCAATTTCAAACCATCTTTTTGTGAGCACATATAACTGTACACTTTCTGGAAAAATCATGTCACACCTTGAATGCTCTGCTGCTTAGAAATTTCTTCTGCCAGTTACCCTAAATCATCTCTCTCAAGTTCAAAATTCCATGGATCTCTAGGGCATGGGCAAAATGCTGCCAGTCTCTTTGCTAAAGC
>chr1	188289196	188289466
CTCTATTAATGGCATCTCAACCCCCTGAGCTCTAGATAATTTGGTAAATATTTATTTTTATCATCAATCATTGCTAATATCATTCCAGAATTTTTTCAATACAACCATTGACTTTTAATGAATAATTATCTGCTTATCCGTAACTTTAGACTAAACAACACGTAATAATTGGAAAAAAGACCTTTCACATTGCCCCTTATCGCATAGTCACAGGGTTTCTCTCTTTGGAGTCTTATCTGTGCTTTCTGGTACAGCGTCACTTGTTTCCACC
>chr1	76069055	76069322
AAGAAAGCACTAAACATGGAAAGGAACAACCAGTACCAGCCACTGCAAAAACATGCCAAATTGCAAAGACCATCAATGCTAGAAAGAAACTTCACCAACTGACGAGCAAAATCACCAGCTAACATCATAATGACAGGATCAAATTCACACGTAACCATATTAACCTTAAATGTAAATGGGCTAAATGCTCCAATTAAAAGACACAGACTGGCAAGTTGGATAAAGAGTCAAGACCCATCAATGTGCTGTATTCAGGAGACCCATCTCA
>chr1	46638467	46638734
GCCTGGGTGGGGAGAGGTGCACATGAGTCTGAGAGGACCACAGCTTGGAAGCACCTCCTGGAATATGCTCTGGAGCCTGTGGTGTGATGAGATGGGGATTTTAAGGGGAGAGGCAAGGCCAGGTTGGGTTTTGCACTGTCTGGCCCTAGTGGAAAGTGTGGGTTGGAGGTGCAGGACCTGGGCAGGGCAGCAGTTGGGTGGCCGCGTGTGACCTAGGAGACAAGGATGAGTCTGAGGCCCGGTGAGGGCCTTGGTAGAGGGGATGGAG
>chr1	243749564	243749911
ATTTTGTTGTTGTTTGAACATCATGGAGTGTACTTCCACAAATCTAGATGGTATAGCCTCCTACACACCTAGGCTAGAGGGTAGGACTGTTGCTGTACTGAATAGTGTAGCCATTTGTAACACAATGGTAAGTATTTGTGTCCCTAAACATATCTAAACACAGAAAAGGTACAGTAAAAATAAGATTATCTTATGGGACCACCAGTATATATGTGGTTCGTCCTTGACTGAAACGTTATACGGTGCATGACTGTATTTGGTTTAGCCCATGTTTTTATTTTGAAGAAATGCAGAACAAGTTTAAAATTGAATTGTTGAATTGTTGTCATTAGTTGATAGCCTAATAAG
>chr1	29492978	29493325
CACATCATATTTAAATTTACCCATGTGGATGTTTTGCTGCAGTTCATTTACTTTCTCTGATGCGTAGTTTCCCATTGTATGGCTGTATCACAATTGACTTCTCCATTCTGCCATCCATGGGCATTCGATTGGTTTTTAGTTTTCTTGTTATCACAAATGAGACTGCTGTGAATATTCTGATGTGGATGTCTAGATGCACCTGCACACAAGGTTCTAGAAATAGAATTGCTGGATTATGGAGTACGTGCATCTTCAGCTTAATAAGAGTGCCAAGTTGCTTTCCAAAGCAACTCTGCCTGTTTTCTTTCCTAGCAGCAGTGTGTAAGACTTTCTGTTGCTCTACATCAA
>chr1	83182833	83183118
CATATAATTCCTAAATAGTTTATTTGATAATTATGCACATAGAAATATGATGCAAAATAATGTAAATATGATTTTCATCATAAAATGGAAAACTTAAAAAAATTGCCTTTAGCAGTGTCAGCTGGAATTCAATAGACTTTATGCATTTTTGGAATAAAAAACAAATTGTACTCTATTCTTCATTCTAAAAAGCAAAGACTAATTGAAAGAAGCATCAGTAAACATATTTTTGTTTTGTTTTAAAATACATTTTCTTTTCAGTCAACTAAAGATTTCAGAAGTTATT
>chr1	210028558	210028843
ATTGCTTGAACCCGGGAGGCACAGGTTGCAGTGAGCCAAGATCGAGCCGCTGCACTCCAGCCTGGGTGACAGAGAGAGACTCTTTATTAAAAAAAAAAAAAAAATTAAAAGTACAAACGGGATCTAATTAATGAATCGGTTAATTGTTCTTTCCTGCTGAGGAAATAGCATTCCTTGTTATAAGCCTTAACTAAAGTGAAAGCTACAACCTCAGTCAAGAATGCAATAAGCTCTACTTTGGTTTCCCAGGGGAACAGTAGATGTAAACATCATCTCTAAGAACCAA
>chr1	104687765	104688036
TACTGTTACAGTTTTCTATGACATTTTCTCCTTCATTCTCTGAGATAACCATTTCTTACTTTATCCCCTCAAATATTAAGCATGTCATTCTTTCTCATCGTTTTTAGTTAATGATCTAATTTCCTATTTCACTGGGAAAAGTAACAGAAATCAAATAAAAACTTCCACACTTTCCTACCAACAATTATTTCCTGTTTGTTTCTGTACTCATACAATCCACAATCCCTTATTTTCCAACTAATGGATTACACATGCCTTGAAATACAAAGGAC
>chr1	19269779	19270050
ACTGGAATCAGGTTTGGATTTATTGCCCTTCATCCCAGAGTTAGGCATAGGGTTGTGGAGATGGCTGACTGTTCCCTGGGAGATGCTGACATAGACCCATCATTTAGCCAACAAATACTCCCCGAGCGTCCTCTATGCACTGAGCACTGTTCTAGGCACTGTAGATGCAGCAGCAAATAAAGGAAAGCTACTAGCAGGACGCAGCAGAGGGAGATGAACAGGCGAGCTGACCACAGCTGCATGAGGCCGAAGGAAAGGACCGAAACAGGGCA
>chr1	229411874	229412163
CACGGTGGTCCTCTGCTGGGATATGGAGCTCGTAGTTTTCTTTCTGGTACGGCTTCACTTTCCTTTTCAACTGTCAACCCAAGCTTGGGTTGCTGCAGGGTGTTAATGGGCACCACTGGGGCTGGTGTCCTCACAGCTGTGACCAGGTCATTGCCACTAACTTGCCTGCAGTGATCCTGGCCACTGCCCTGGTCTCATGTGGGCTTGAGCCTCGGCAGGGCCGGGCCCTTGACAGGGCAGTAGCAGAGGGCATGGCTGGGGTGCTCACTACTAACGAGCCTGCCAAGGGT
>chr1	17389889	17390178
GGCCTGACACCCAGTCCCTTCCTCACGCTGCTGCTACACTGTCACCTCCCAGGAAGGCTCCTGACCCCGGATGGACCCAGAGCCCATGGTCCTGGGGGGACCTCTCTATGTTCATCATCTGAGACACCAAAATAGATGCCCCTTTATCAACTAAGATGGACCCCAAGGTTAAGGAAACAAAAGTTACCTACAGGCAGAAGGTTCAAGGCCTGGTTGGCATGGCAACTCTCTAAATTCCCACCACTGCAAGAATAACCACACCTGGCCGGGCACGGTGGCTCATGCCTGTA
>chr1	155916059	155916337
TAGTGAAACCCTGTCTCTACTAAAAATACAAAATTTAGCTGGGCATGGTGATGCATGCCTGTAATCCCGGCTACTTAGGAAGCTAAGGCAGGAGAATCCCTTGAACCCAGGAGGCAGAAGTTGAAATGAGCCAAGATCGCACTGCTGCACTCCAGCCTGGGCGACAGAACGAGACCCCATCTCACAAAAAAAAAAAAAAAAAAAAAAAAAAAAAATGACAGAAACTCAGTTCATGTGATCAAGAATCCTATAATTTTGAAGGGGAGAAATGGACATAGA
>chr1	186228246	186228524
TTGGGTGAAGTTAGCAACCTTATCTCTCCTTTTCTCTAGACCAGGGTGAGGAAGAGGAAAAATGGGGGAGGGGTGGCAGTAAAGAAAAAGCAAGGAGAACAAGCTCTCTTCATCATTCACAAAGACATACTCAGACCTGCAACTCTGAATGGCTGCTCCTCATATTGCTGGACATATATAGGCAGTTCTAGCCAACAAGTTCACTCTGATACAAATTTAAAATGAGATTTTGGGATAGGCTCTGAAGTGTTGTCACAATATGTACTTGATTCTGTTTCA
>chr1	233381882	233382158
ATTGCTTGAACCCAGGAGGCGAAGGGTGCAGTGAGCTGAGATCGCACCACTGCACTCCAGCCTGGGTGAGACACAGCGAGACTCTGTCTCAAAAAAAAAAATAGAATAAACATTTCCTATATTCTAATATACATTAATTATGTAATAGTGCCCAAAAATGTACACTATGGTACGTCAACTAACTATGCCTATGCAGTTAAAAAAAAAAATCATGTATGGGAAAACCAAATATAAATGATACTTATTTCCTGCTCCAAAGAATGTGGCTATAACTGGT
>chr1	246181707	246181983
ATAGGCATCCCATCAGCAGTCACTTGCTGCTGCCAGGGCAAGCACCTCCTCTCTTCCAAGCTAGGGACACTTGGACCCTACTGCCACCTGCACTGCTGCTTCTGTCATCACCATCAATATGAGCCCAGGCATACCCCAGACACTGCTTGGGTCCTGTGGTGCTGTGAAGTATTACAAGATGTGTGTGTGTTTGTGTGTGTGTGTGTGTGTGCGCGCGTGCGCGCATGAGAAGACCAGGCCAATTGCCCCATGTGGTTGTTGCCTGAGCCCACTTGTG
>chr1	24016351	24016648
GTCAGAGCAGAGCCAAGACTGAACCCAAGGCCCTGAATCCTGGGTCATGTTCTTTTGCTGCAACACAGTGCTATGAATCACCTGAGACCTCTCAAAGCCAGGGGCTTGGAAACCTATGTTCTCAACTTCTACTTGCTTCAAAGGCAAATGCAAAACTTTTCATCCCTAGAGAAAGGCCTTTCATTGAGGGCTAGGGCTCACCTGGGGAACCCACTTAGGAGACACAAAGCTGGTGGTTTCTATAACAGAGAGTCCTGCTTCAGAAAGCATGTCTATCAGCTTGATTTTCACTGGAGTA
>chr1	245012805	245013102
GGACCCACAGCTGTCTCTGCTGCTCTTCTAGTCTTCGGAAGTGCCTGTCTCACATGCACTGCCAACATCTACACACCCTGTCACAAGAGACCCCCAGACCACAGCCTTCCAGACGTCTCCATCTACACACCCTGTCACAAGAGACCCCCAGACCACAGCCTTCCAGAAGCCTCCATCTACACACCGTGTCACAAGAGAGACCCCCAGGCCACAGCCTTCCAGAAGCCTCCATCTACACACCGTGTCACAAGAGACCCCCAGACCACAGCCTTCCAGAAGCCTCCATCTACACACCGTG
>chr1	15915619	15915922
AGGGAGGATTTGCCACAAATGATATGATGGTGTGAAGGTGTGCTGGGTGCCTGGGAGACCTGCTGGGGATCCATCACTTCCTGCCTTGCGCTCACTGCTGGACCAGCCGACTGCAGCTTCCCAGGGTGGCCCCATGCAGGTCACAGCAGCTCCTGTCCTGTTTTCTCAGACTGCAAGACCTCTCCTCTGGCTACTGGGTGCTCGTGGTGCATTTTACTCGGAGAGAGGCCATCAAGCAGATCGAGGTGCTGCAGCACGTGGCCACCAACCTGGGGCGCAGTGAGTAGTCACAAGGAGACGCTGG
>chr1	41799642	41799945
AAGACCTCATTTCAAACAATGCCCGAAGATGGAAAAGGTAAAATGTTCTTGTGATTTGCAGCTAAGAAAATTCAGGTGGACCCACACTGAACCCCATTCTCAGACACTCCATCTGTCCAACAATCCATATGTCACTTTTTTTTTTTTTGAGACAGGGTATCACTGTCACCCAGGCTGGAGTGCAGTGATGTGATCATGGCTTACTGCAACCTTGACCTCCTGGGCTCAAGCAATTCTCCTGCCTCAGCCTCCTGAGTAGCTGGGACTATAGGCACACACTACCATGCCCAGCTAATTTTTTTTT
>chr1	120610495	120610759
AATGCTTCAGTTTTCTCATATTTTAAATGGGATTACTAATTTCTGACCTGCTGGCCAGGTGAGATGGCTTATGCCTGTAATCCCAGCACTTTGGGAGGCCGAGGCTGGTGGATTACCTGAGATCAGTTCGAGACCAGCCTGGCTAACATGGCAAAACCCCATCTCTAGTAAAAATACAAACATTAGCTGGGCATGGTGGCACACACCTGTAATCCCAGCTACTTGGGAGGCTGAGGAAGGAGAATCACTTGAACCCAGGAGGTGG
>chr1	55286931	55287195
CATGGGCCCTAGAGCTGGCTGCCGCCCTCAAACCCAGACCCTGCACTCTTAACTGTGTGACCTTGCATACGTCACTCACCCTCTCTGATCTTCAGGTTCCTCTGCAAAAGGGAGGTAATGATAACCCTCACTCTGGGGGGCTGTTTGGAGGGTTAAATCAGTTATTGCTGTAGCATGCATTTCTCTGTCAGGTATTGAGTGAGGTGCTGTGATTTTAGCCCTGCATTTTTCTTTTCTTACCATTCAATAATAACGTTTTGAGCAC
>chr1	240100715	240101035
GATGAGTCTTAAAGTTTTGGTTACAGTACGTTTGCTTATATAATGTTTAACTGAATCAGAGCAAGTACAGAAATCTGGAGTATATGAGACAGACTTCCTTTTGACTAACAGTTGCCAGTAGTAGTCTTTTAGGCCTGCGCAATTGCTGCAAATCCCCATAACTAATATACAGTAGATATGGCTTTGCATTGTTGGCTAGGATGATATGAGAGACACTCAAATGTCTTGCCAAATTCTAGATATGCTTAATTTATGGAGTCCCCAAATAACTATGCTAATAACCTTATTGAGAAAAAAAAAATGAGGTTAATCTGGTGTGGC
>chr1	168288133	168288453
AAGGCCAGGAACAGATGGATTCACTGCAGAATTCTACCAGAGGTACAAAGAGGAGTGGGTACCATTATTTCTGAAACTATTCCAAGCAAGAGAAAAAGAGGGACTCCTTCCTAACTCATTTTATTAGGCCAGCATCATCCTGATACCAAACCTGGCAGAGACACAACAAAAAAAAGAAAATTTCAGGCCAATTTCCCTGATGAACATCAATGTGAAAATCATCAATAAAATACTGGCAAGCTGAATCCAGCAGCATATCAAAAAACTTATCCACCACAACCAAGTCGGCTTCATCCCTGGGACGCAAGGCTGGTTCAACAT
>chr1	178880490	178880791
TTCCACATACCAGGGGGAGGGGGAGTGGTTTTGGGATGATTCAAGCGTGTTACGTTTATTGTGCACTTTATTTTTATTATATTTACATTGTAGTATATAATGAAATAATTATAGAACTCAACATAATGTAGAATCAGTGGGAAGCAGCGCTTGTTTTCCTGCAACTAGATGGTCCCATCTGGGGCTGAGGGGAGACAGTGACACACAAAGTGTGTTGCTTATGTTCAGTCTACTCCGTAATCTGGTTTTGGTTGCTGTCATTGCAGAAAACCTGCTTCACAAAGATAGGAAGTTGGAAATGG
>chr1	144161399	144161700
GTGAGGAAGGAGAGACAAAAATTATGATAATTCCCTATTTGGGGTTTCATCTTCCCCTGGTGAATACCCTTTAAACTGAATACCCTTCTATATCCAAAGACTGCTTTCTTCTTTCCTCTTGTTCTTTCCTGTATCTCAACACCATTTCTGATAGTGCCCACCCTGCTTTGTGGTTGGAGGAGAAAATCCCTGACACAAGTGCTCCAAGATTGACGGGAAGCTGGTGGGGAGATGGACTTAGGTAGGGAAGGGAGATCACACTGTGATTCATGTTTCTCTTCTTTTGTCTTGATTTTAGCTGA
>chr1	147435526	147435816
TATCATACGTCGATGTGTAGAAAGTTGGTTGTGCCAGCAAGTAAATGACAAAAGGGACATTGATAGAATTGGGAAACACATTGGAGTATGATTTGCTACTGCTCCCACGGAAGATAAATTTGCAGAATGTACTCAAATTAGAAGCATTATATAAATGCTGTAATGTAAAAATGGCACATCCTGTTCTCTACACTATAGAAATATCTGCATGAGTGACCAAAGATATGTGTACAAGAATGGTGGAGATTGCAGCATCATTTGTAATCCTAAAGTCATGAAACCCACCTCATT
>chr1	244340351	244340641
GGTAGGTGAAATACAATTTTATTCAGCAGCTCTCTTACACTGTGTGTCTCGGCTGCTTGTTCCAGCCACTCCCAAGCACAGATCTCTGCTGGCTCTCTCTCCCTTTGGGGTCAACAGCTTAACTCTTTCCCTCTGAGCGCAAGCAAGCTGAGCTGTGTCCTGGCTCCCCGCTGCAAGACAGACAGATCTGGTGCTCTCTCTCTTTCTTTGGGTGCAAGCACGCCTGCACAGTGTCACCAGGGCAATTATACCTTTTAAAGACAACAGTGGCAAAGAGCCAAGTGATGGCCC
>chr1	176579809	176580111
AATAATTTTCTTTTGACCAGTGTTTTCTTGAAGGCAGACCTATTTTCACTATTCATGATTTTCTCCTTGATACTGTTTTAAAATTTTTTCCCATGAACAATCTATATATAAATATTGTTTATATATTAAATTTTCAAAGAAGGTAAAGAGCTCTGCTATGTAATGACAACATTTTCTGAAAAAGATTTGGCTATAGTTGATCAAAACTTTTGACTCATTGAAAGGAACTGCTTTCTTTGCTGTTGCAATTTCTTTCTACCTCTTGGGCATAATTCTATGTTATGTGTCCCAGTTAAATCCCCA
>chr1	198119819	198120121
TTCTCTTGTGGTCATTTAGTGCTATAAATTTCCCTCTACACACTGCTTTAAATGTGTCCCAGAGATTCTGGTATGTTGTGTCTTTATTCTCACTGGTTTCAAAGAACATCTTTATTTCTGCCTTCATTTCGTTATGTACCGAGTAGTCACTCAGGAGCAGGTTATTCAGTTTCCATGTAGTTGAGTGGTTTTGAGTGAGTTTCTTAATCCTGAGTTCTAGTTTGATTGCACTGTGGTCTGGGAGACAGTTTGTTATAATTTCTGTTCTTTTACATTTGCTGAGGAGTGCTTTACTTCCAACTA
>chr1	167758044	167758369
TGTAATTTAAAAACTGCCCAAAAAGAAATCTGCAGGCCCAGATGGTTTCACTAGTGATTCCTACCAAATATTTAAAGAATTATTACCAATTGCAGACATTTTCTCCTAGAATGTAGAAAAGAGCATGCTTACCAGTTTTATGAAAGCTAGTATAACTGTGGTATCAAAAACAGAAAAAGACAATTAAAAAAATAAAACTATATACCAATATCCTCTCATGAACATAGACGACAAAATCTTTATGCTATGGACTCAACTGCAATCTGTGTTTTCTCTCATAATACTGATTAGTAAGAACCATAATTTAGGATTTCAATGGTTCTGAG
>chr1	92885273	92885598
TTTAAGCAGGACCCTTTGCACCAGACTTGCCGTTAGACTTAAAGTCAGCAACATCCTTCTCGTATTTCTCCCTCAGCTTCACTGCCTTAGTGATGCAAGGCTGCTTTTCACTGACATTTAAGTTATCCCACACCTCACACAGCTTTTTTGCTACATCTCTAATAAAGATGCCAGGGTTTGTGGATTTGATCTTGGGGTGAAATTCTGAACGGTGCAGGAAGAATACAGACATGTCTCTTTTGGAGACATGAAGGTCCTTCTTCTTGCCTCACTTAACTGGTTCACAATCCTGCACCTTCCAAGCATAGCATACTTTATCTGCCTTT
>chr1	241882713	241882979
AAAAAGCAGGAGTTGCAATCCTAATCTCTGATAAAACAGACTTTAAACCAACAAAGATCATAAGAGACAAAGAAAGGCATTACATAATGGTAAAGGGATCGATGCAACAAAAAGAGCTAACTATCCTAAATATAGACGCATCCAACACAGGAGCACCCAGATTCATAAAGCAAGTTCTTAGAGACCTACAAAGAGACTTAGACTCCCACACAATAATAGTGGGAGAAAGAGACATGAAAAAACCCTTCAAAAAAAAAATCAATGAAT
>chr1	91531124	91531390
TGGGAAAACTGGCTAGCCATATGTAGAAAGCTGAAACTGGATCCCTTCCTTACACCTTATACAAAAATTAATTCAAGATGGATTAAAGACTTGAACGTTAGACCTAAAACCATAAAAACCCTAGAAGAAAACCTAGGCATTACCATTCAGGACGTAGGCATGGGCAAGGGCTTCATGTCTAAAACACCAAAAGCAATGGCAACAAAAGCCAAAATTGACAAATGGGATCTAATTAAACTAAAGAGCTTCTGCACAGCAAGAAAACTA
>chr1	109340063	109340364
GGTAAAAATATGCACATATAATATATAATCTATGGCAAATTTAGTGTTAAAAATTACCACCATCAACTTAAGACATAACCAAGATACTGAAAGAAGATCCACATTTTCCCATAGTATAACACTACAGAAGATAGGCATAATGGGCATTATAGACTTTTCTTTTTTTGAGTCAGGGTCTCGCTCTGTTGCCCAGGCTGAAGTGCAGTGGCATGATCGTGGCTCACTGCAGCCCTGGGCTCAAGCAATCCTTCCACCTCCCACACATACCTGGGACAACAGGTGCATACCATCATGACCAGCTA
>chr1	105961596	105961897
CATTTCTCTCTGGCTATTTTCAAGGTTTTGCTTTGTCTTCAATGTTCAGAAATTTCACTGTGACATGACTTGTTGGGTTTTGGGGGTCTTTATTATATGTAGGGTTTCTTTGAATTTATCCTATTTACAGTTCACTCAGTTTCCTAACTCTGTATATTTATGTATTTTACCACATTTAGAACATTTCTAGTCATTATTTCATTGAATGATTTTGCAGCTCTATTCTCACTTCCCTATTCTTTGATTTTAATGATACAAAAGTTGGATCTGTTTTTCTGCCCCATTTATGTAAATACTGCAAG
>chr1	6726064	6726361
CCCACCCTAGATCAGCTTAATCAGAATCTGCATTGTAACCAGAGCCCCCTCAGTGAGTCACGTGCACAGTGGAGTTTAAGAAGCTCCTCCCTCCAGGACCCTGCTCCACCTGGGCTGTCTTCTCACACCTATTTCTCCTCTTCTTCTGCCACCTCCGCAGGTGTCTCGGCTTGGATTCCTGCAGCTCGGGAGGACACATTAGGGAAATGTCTATGATGCTCTTTCTGCCTTAGCTTGTTAGAGTTGGCAGCAGAAGAGGCCCCTCCTGGTAGCGCTCGGCTGGGCCCTGCAGCTGGCT
>chr1	36215702	36215999
CCTGAGCAGCTGGGACTACAGACACATGTTACCACACCTGGCTAATTTTTGTATTTTTTGTAGAGACAAGATTTCACCATGTTGCCCAGGCTGGTCTCAAACTCCTGGTCTCAAGAGATCTGCCTGCCTTGGCCTCCCAAAGTGCTGGGATTACAGGCATGTGCCACCGTGCCCAGCTAGTTTCTATTAGTTTTTGAAATTCTGTGTATTTTTGTGGTTTTCCCAGTCTGTTATTTTGCATATGTATGCTTTGTTCTTTTTACTTTTTTTTCAGGTAGTGAAATTCAGTGGTATTTAT
>chr1	65576387	65576702
ACTGCTCCTGAGCTGGTTTTTGTGTCTAGGCCTTCTCAGTGGACAGAGCTAGGAGCAAATTTTTTAAAAGGTAAAATACATTATGGATTCACAATTATATTTCTTTCTCCCATGCCAAAATTCTGGTTCTCAGTTGCACCAGTGTAATTACTTATTTGCTTTGTGCCACAATACACAGCCACAGAATCACAATACCAACACTATCACCAAAACAGGTTAAGGTAGTTTTGTTTTTTGTTTTTCTTTTGGTGGTGGTGGGGGTACTGGTTGTATATATTTTGCTTTAAGACAGTTACTTTGTATCTTAAAGTTACTT
>chr1	26158444	26158759
GTAGTTGGAAGGCCCCATTATATATCTGTCTGTGCTCTCATAGAAGGAAATCTATGGGCTCGGCACGGTGGCTCATGCCTGTAATCCCAGCCCTTTGGGAGGCCGAGGCAGGTGGATCATCTGAGGTCAGGAGTTTGCGACCAGCCTGACCAATATGGTGAAACCCCATCTCTACTAAAAAAATACAAAAATTAGCTGGGTGTGGTGGCGTGCACTTGTAGTCCCAGCTTCTCAGAAGGCTGAGACAGGAGAATTGCTTGAATCTGGGAGGCGAAGGTTGCAGTAAGCCGAGATCATGCTACTGCACTCCAGTCTG
>chr1	159398204	159398504
GAGCAGAGGAGTAAGTGGGCAACAGGTGGGACAGCCATGGCTGAGTCCGTGGTACATTCAGCTGTGATGGGCTTACTGCTCATGACCAGTGAGGTAGGGAGACTAGAATACCTAGTGAGGGGAATAGGGTAGAGTTTGGGGATGAAACATGCATGGGATGGGGGAGGCAGTGGGCAGCATGCTGTTGAAAGGTTAAAGTGCCAGGTAGGATATATAGGAACTTGCCGATTGTACTCTGACCTTCCAGGCTCATCACACACTCCTTCTGGGCTCTGGTCATGTTGGCCTTCGAAACCTGGGA
>chr1	152713958	152714258
TGAACGGTCACCACTCTGTGAGTGGAGCTGCTCTCTGGGTGCAAGAATTCATTCAAGGAATGTTTACTAGGCCACTGTGCTGGGTGTGGGGTACAAGAGGAACCAATGTCCTCCTCCAGGAGTTGGCAGTATGCCTGGTCAGCCACACAATTAACAAGCAAATGCTGTGTCTGGGAGCAAATGACTAATCTGGTCTAGGGAGTGAGGGAGCAGAGTAGGAGGGTCTGGGGAGTGGGAGGCCTGCCGGGGGTACAGGGGAGGGCTGAGGGCAGGGGCCAGGTGGGAGGGAGGCCGCCTTGGA
>chr1	77734333	77734613
AACAAATAGCACAGCTTGGCACACGCAATGGCAGAGGCACAGGCAATGGGGAGCAAGACTGAAGTAGGGATCAGAGTTGAGAGAGGAAGTCAGAGCTGAGTCCAAAAGAAGAAAAGGAATTGGCCAAGTGCTAACTGGGAAGAAAGTGGGGGTGAGCCTAAGGCAAGGACTGAGGGAATGGTGTGTGCAGGAGGCAGCCTCAGAGATGAGATGGATGGGAAGTGGTAAGAGCAGAGCTGAAGACAAGGCAAAATCTGGGTCATGAGAGACTGTGATCCCAG
>chr1	150552221	150552501
ATGACGTGACCCTGAGTGCCTGGTGCCGTCTCCTGATTGTTCCTCATTTCGTGTTTGTCTGCTTGCACTTCTGGATCCTGACTGCCCATGGGAGGCATCAGACCTTCCCTGGGATGTGGTGTGGCTGTGATGGGAACCTGAGTGTCCAGACCTATTTACCGATTGCTCGTGGTGGGATCCCTGCCTTCCTCCTCTGCTTGACCCCGGGTGTCCACGAATGGTGTCCTGACCCTCTTGGGACGCTGAATGCCTGGAGCTGTCTCGTGCCTGCTCGTGGTGCG
>chr1	78369099	78369404
TTAAAAGTTCTGTTTAAGTGTTTAAAAAGTTAATGGAAATTATATGTTGATCTGTATCACCAAAACAAGTTTGTCATTAATAATAATGTAAATGTAGTCCAGTGGCAGTAATAAAAATGGCCACTAGAGGTCAGCACTTAGCTGCTATATGTGGTAAAAAAAAATTCTCTTTACAGTTAAGAAAATTCTTTTTGAGATGGGGTCTCACTATGTTGCCCAGGCTGATCTCAAAATCCTGGACTCAAGCAGTCTCCCTACATCACCCTCCCAAGTAGCAGGGATTACAGGTTAAACATTTACTATTTT
>chr1	12862327	12862632
AGGGTGGCTGCAACTTTTTCTAGGAGAATTTGGAGAGGCACAAGACTGTAATTGGTCAGTCTGATGCCACTCAGGTCCAGGGTCTTTAGTTGACTGATACTCGGGCACTGGGATAGATGCTTCAAGTCTGATTCCAAAAGCACACAGTTAGTTATTGTGAGGAACTTTAACGAGGTCTTCAGACAGCTGGGGAGAGAGAGCAAGAAGTTAATTCTGGGGAATCATAGGGGTGAGTGGAGGGTGGTGGGGAATGGCTTCAAGGTAATGGATGGAGACCTTTTTGCCCAAGTCCAGGGTCATTCTGAT
>chr1	162897912	162898235
GCAGTGGCTCAAGTCTGTAATCCCAACACTTTGGGAGGCCTAGGTGGGCAGGTCACCTGAGGTCAGGGGTTTGAGACCAGCCTGGCCAACATGGCAAATCCCTGTCTCTACTAAAAATACAAAAATTAGCCGGGTGTGGTGGTGCACACCTGTAACCCCAGTTACTCGGGAGGCTGAGGCAGGAGAATTGCCAGAATCTGGGGAGTGGAGGTTGCAGTGGGCCAAGATCTCGCCACTGCACTTCAGCCTGGGCAACAGATCAAGACTCTGTCTCAAACAAACAAACAAAAACTTCTTTAGTCTGTTTTTGGAAATTTCCATCTG
>chr1	223324890	223325213
AAAGACAGTTTGTTATGATTTCAGGTCTTTTGCATTTGCTGAGGAGTGTTTTACTCCTGATTATGTGATCTATTTTAGAGTAAGTGCCATGCGGTGATGAAAAGAAGTATATTCTATTGTTTTTGTGTGGAGAGTTCTGTGGGTATGTCTCAGGTCCATTTGATCCAGTGCTGGGCTCGGGTTGTGAATATCTTTGTTAACTTTCTGTCTATTAGACATATTGTCAGTGGGGTGTTAAAGTTTCCCACTATTATTGTGGCAAGGTCTCTAGAAACTTTCTTTATAAATCTAGGTGCTCCAGTCTTGGGTGCACATATATTTAGG
>chr1	70061819	70062159
GTGTGTGTGTGTGCGTACACGCACATTAATAATGTATATATTCACAGTATATATATTATATTATATTCTTTCAGCACACTAATTCTTTTTCCTGTGTTCTCTAAGGTAGATAAATTTTATACGTTTATACCTGAAGCCAGATAATTTTGATATGTTTTTGGTTCTTTTCTTGACTTACATCCTCTGATTCTTTTTTATTTCTAATAATTATAGATAGCATTATTACAGCACTTTGTGCCAATTGCTTTTCTGTATAATCTCTTTTAATCCTCACTACAACTCTATGATAAAACCATTCATATAATCACTATTTTTCAGAGTAGAAAACTAAGGCATTGGGA
>chr1	40141648	40141988
GTTGGGAAGGCAGGGAAAATGACAGCCTTCCGTTTTAGATACGTTGGGTCTGTGCTGCATGTGGGACATCTTGAAGGCAGAAACCTGCTCCTACTTGCTTTGTGATTTCTGCACCTAGAACAGCTTCTGGCAGACATTTGTGAACTAACTGACTTACTGAGGGACTCAGCTAACCAGATTTCACTGAGACAGCTTGTGTGCCCTGCTTTGTGCTAAACGGAAGACACAAATCAGAAGGGTTCCAGGTTTGGTTGCAGCCCCAAGGCACAGGCATTGGATTGTCCTTTAGTGACTTTTCTCTGGTCCACAGATGTCTGAGATGGTTGCTGTACTAGTCTGGG
>chr1	228268695	228268967
TATCGTTAAAGATGCTTAATGTGCTTTTTAAAGAACGCAACGAATGAGAAAGAAAAGATTTTAAACAATATATTATTGCTTTCCTTCTTCCTCATTTTGTGTTTATTGAAAAGAACAACTCTACCATTGATAGCTCTGTCACCCACAGAAAAATGTTCTTTTGAAAATTACCTTCTCAGTTCCTACCAACTCAAAACCTCCACATCTGCCTATATAGATAAATAAAATCGATACCAGCGGGTCAGGAATGTTTTGCTGCAAGATTAGTGAGAA
>chr1	120442589	120442861
TATAGCAATACTACCTACTTTGTCTTCTTACTTACTACACCAGTTTATATTGGCTCTGATCATTATTATCTATGGGGGCTGAGGCAGGTTGCTTTCACTCTGATCCTCAGTTTCCTCACCTGTAAAGTGGCCATATTAGAGTATGGACCTTGTAAGGGTGGTATAAATGTAAGCAAATATCCTTGGTTCTCCTGAGCTGTAAATCCAAATGTGATCATGTTAATTAAAAATCTTCATAGTTCTTATCCTTCCCCAAATATTTATGAGAAATTC
>chr1	184061735	184062014
ATCTTGGGAGAATGAGAATTTATTTGAGTGGGGTTCAGAGTAAAGACAAATCTGGGCTGTGCTATTCATTTGTAAAATGAAGATAATACCCAACTTGCAGGGCTATTTTGAGGCATATACAATAAAGTAGTTTTATGTGTTTTACAGTGCCAGACACAAAGTAGATGGTTATTATTGTTTCCTTGTATTTCCAATTCAATTCCTGAATGTATAAAACATGGATTTTGAGGATATTCGATTAAGACAAAAATTAAAGAATTTAGGATAGAATGTCTGATTT
>chr1	109098393	109098672
TGGTCTCAAACTCCTGGGTTCAAGTAATCCACTTGCCTTGGCCTCCCAAAGTGCTGGGATTACAGGTGTAAGCCACCATGCCCAGCCATAAAGTAACCTTTATTGTTTATTACATATTCAATTGTGGTCTTTCTGACCCTCAATGTAAAAAGCTCTAAACTAGAAATTAGAAAATTGAAGCCTTGATTTTTCTACTCCTGGATAAGTGAAATATTGATTAAGCCACTTAAGTTTTTTAAGTTCTGAAAGGTCATTCTGATGTGAAACTAGGGTGAGAACC
>chr1	186124919	186125197
GGTGGAAAACAGGTCAGGTGCGGTGGCTCACGCCTGTAATACCAGCACTTTGGGAGGCCGAGGCGGATGGATCATGAGGTCAGGAGATCGAGACCATCCTGGCTAACAAGGTGAAACCCCGTCTCTACTAAAAATACAAAAAATTAGCCGGGCGCGGTGGCGGGCGCCTGTAGTCCCAGCTACTCGGGAGGCTGAGGCAGGAGAATGGCGTGAACCCGGGAAGCAGAGCTTGCAGTGAGCCGAGATTGCGCCACTACACTCCGCAGTCCGGCCTGGGCG
>chr1	178960369	178960647
AATTAAACAACAAATTCATTTTAAGGAGTTAAATATATATGGTTTCTTTTCCACGTGTTGCCACTCATTGAAGCACAACAATGACCAGATAAACGTTATTTAGCTAGAACTAATAACACTTGATATGCTGAGCAAGAAAGATGCCTTCAGTCAATGAAAAAGTCATTGTATTGAGAGGTAATATCTGCTTTAATATTTCCTCAGTTATCAATTTAATATTAATTTGTAAATATTATAAGATGTATACATCATTGGTAACAGAAACATAGTTAAAATGTG
>chr1	175843597	175843884
ACTAAGCTTTTATATTGTGCATTCTTATTTAGAAGAATACACAAGAAATTAATAATGTGAGTTGTTAAAGGACAACAAAACAGCAGGAAGACAAGAATGAGAGATTTTTCCACTGTATATACTTCTCTACCTTCTGAATTCTAACCCTGTAAATATATGACTTATGCAAAATATGTACAAAATTAAAATTCAAAAAACAAGACAAGCTGTAAACAAAAGAAATTAATGTTTGAAATAAAAAAGGAACACAATGATACAGCAAAGGCGCTATGTATTATTATTGCTAAC
>chr1	107438976	107439263
GGATTAATTAATAGTCCTTTATGTCTTAAAGGTAAACCCAAGACTTTTATAGAAGTAAACAACTAAGAAAAAAAAATAGAAGAACACAGATTTTTTTGAGGCCAAACCAATGCCAATTGTTCTTCAGATTTAATGAAGAGTTGTCCAATGAACACAGGGTGTTTGGTATTTGTTCCAAGGCATGAGGGAGAACAGGGATACTATGTTAACTCTTGTTGAAAGTTCAATGACAAATGAGTAGAAACAGGATTTCTCCAACATGTATTGAATAGCCAACACTTCTAGTAA
>chr1	329766	330035
ATATATGTAATTGTAATTACACATAATGATTAGGGAAATGTCTCATATTCTTCTACTCAGAAATAAGCAATATAGCAATTACTGTTTTTTACATTTTACAGTTACAGTTTCAGAGAAAGTTTGATATTTATCTAAAATTTTTCAATGTATGAACTTTTTCATTTGACAAACCATAATTGTACATATTCTTGGGATACAGAGTGATATTTTCTTTACATGTATAGAATGTGTAGTGATCAAATCAGGGTAATTTCCACTAATTTAAAATGC
>chr1	10592482	10592751
TGCACCATTGTACTCCAGCCTGGGTGACCGAACGAAGCTCCATCTCAAAAAATAAATAAATAAATAAAAATAAAACATTTTGTATAAATGGAACCATATAGTATGTAGACTTCTGTGTCTGGTTTCTTTACCGTAACATAATGGTTTTGAGATTGATTCATGTTTTTATATACATATATATGTATTGATATATAAATACATATTTATATAAATACATATAATTTTATTCATATATAATTTATATATGCATTTCTATATTATATGTAAATA
>chr1	221193327	221193591
TTTAGAAATGAAGCTATTACTGAACCTGGTTTAAATAAAGACATGATGTGTTCCTTTTCATTTTTATTTATAAATGACACACCTCACACCATCAACCTATAGGAAAAGATGGTCACTCATTTGCCTTCCGGAGGAGGAAAAGGGTTGTGAAGAATAAATAGGCCTCTTTAGCCCCCGAAACTGAGAGCCTTTATACTTTATACTGATTACATAAATCTGATTATGATATTTGATCTTAGAAGAAGTCTGGTAAGATTTAATTTTG
>chr1	155974995	155975259
AAGTTCAGTTTGGCTCTTTCTTAAAGTTACTACTTCTTCTTTCAGCCCTTGGATCATTTTACTGGATTCCTTGGATTTCTTGGATTGGATTTCAACTCATTCCTGAATCTTGATGAGCTTTTTTGCCATTCAGATTCTGAATTCTATGTCTGTCATTTCAGTTATTTCAGAATGGTTAAGAACCATTGTTGGGAAGCTCCAAATGAGTGGACTCATTTGGAGGTAAGGAGATGTATTAGTCTGTTCTCACATGGCTAATAAAGAC
>chr1	190291160	190291430
GCTTAATTCTAAAACCAAGAGGACATCCATGCCATCATTTTTTTTTTTTTTTTTTTTTTTTTGAGACAGACTCTAACTCTGTCGTGGGGGCTGGAGTGCGATCTTGGTTCACTGCAATCTCCACCTCCCGGGATCGAGAAATTCTCCTGCCTCAGCCTCCCGAGTAGCTGGTATTACAGGTGCCCACACCATGTCCTGCTAATTTTTTTGTTTGTGTGTTTGTTTGAGATGGAGTTTCACTCTTATTGCCCAGGCTGGAATGCAATGGCAC
>chr1	84482811	84483081
GTTGGCTCTGAGAGGAGGAGGTGGTCTTAGGCAGTGATGGACCCTCCATTTTACCTCCCTACCCTGTCGCTCGTAATGAGGCATCATATATCCTCTCACTCTCTGGGACACCAGAGCCACTGCCCCCTCCCTTGGATGCCCAGTAATGTATGTCTACTGGTGGGAGACTGTGAGGACACCAGGATTCAGTATTCCTGGCCCAGAGGGCCCTTGCTGACTATTGGATGTTAGTTTGGAGTCCTGTGTGCTTCTCTCTCTTATGGCTGTGTCC
>chr1	61280855	61281138
CCATCTGGTACACAGGAGTTTATGCATATGAACAGGCACGTGTTGAAGTGATTTTCACTATATGACTTGTTCTCAACCCAAGTCATCGCTCTAATGAGGGGAAGTTGCCGTGCACCGTACATTAGTGGCAGGTGCACACTATCAAGCTTCATTTTCATCGAAGACCTTCATTTTTCCATTTTAAAGTATTCTGCACAAGTGCTGGAAAATTAATTAGTCGTTCTCAATTGAACAACGCCTGCAGACGTGTTCTTTAGCAGTTAGGCGGGGGCACGGCTTCAGGT
>chr1	236122382	236122665
GGGATGCTAGAGGAATAAAGACACACACACACACACAAATATAGAGGTGTAGAGTGGGAAATCAGGGGTCTCACAGCCTTCAGAGCTGAGAGCCTCGAACAGAGATTTACCCACATATTTACTGACAGCAAGCCAGTGATAAGCATTGTTTCTATAGATTATAGATTAACTAAAAGTCTTCCTTATGGGAAACAAAGGGATGGGCTGAAATAAAGGGATGAGCTCTGGCTAGTTATCTGCAGCAGGAGCATGTCCTTAAGGCACAGATCACTCATGCTATTTGT
>chr1	53581021	53581287
CCTAGTCTAGGACTTGAGACAAACAAGACAATCACAGTGGTGTGTGATGCTGTGGGGCCATGGAGTTTCAGAGAAAGGGAGGACGAACCCTACCTGCAGGGAGATGGAAGTCTTTCTGGAGGAGAGTGAGAGAGCCTTCAGGCGGACGGAACCGTGGAACAGGTGCAGAAGTTGGAAAGCATGTATTGAAGCAAGGCTGGAGACGTCTCCTCACTTAAGAAGACCTGGAATGGCGGGATATAGGACAGGAGAAGTCAAAAAGTATGT
>chr1	241305212	241305478
ACAGAATGTGCTCCTTTGCCTTTTCCAGCTTCTAGAAGCCACCCCCATTCCTTGACTTACCTCGTGACTCCATATTCAAGGCCAGAAGTGCAGCATCTTCAAATCTCCCTCTCTGACCTCTTCTTCCATTACCACATCACTTTCTCTAATTCTGACTCTCCTACCTCCTTCTCTTATAAAGATCCTTGTGATTGGTGGGTATGGGGGCTCCCATCTGTAATCCCAACATTTTGGGAGGCCAAAGAGGAAGAATTGCTTGAGGCCAAG
>chr1	162188908	162189169
AGCTTATAGATAAAACTCCCATCTCCCTGGGACAGAGCACCTGGTGGGGAAGGGGTAGCTATGGGTGTAGTACAGCACATTTAAACATTCCTGCCTGCCGGCACTGAAGAGAGCAGCAGATCTCCCAGCACAGTGGGGGAGCTCTGCTGATGGACAGACTGCCTTCTCAAATGGGTCACTGACCCCCGTGCCTCCTGACTGGGAGACACCTCCCAGCAGGGGTCGACAGACACTTCATACAGGAGAGCTCTAGCTGGCATCT
>chr1	28730917	28731178
CAGCACAGAACCCGGCTTGGTGCTGACACTAGGCCAGGGCGACGTGGGCCAGCTGGGGCTGGGTGAGAATGTGATGGAGAGGAAGAAGCCGGCCCTGGTATCCATTCCGGAGGATGTTGTGCAGGCTGAGGCTGGGGGCATGCACACCGTGTGTCTAAGCAAAAGTGGCCAGGTAGGTGTTGGGGACTGGCACAGGGTTGGACAAGGCCTGGGGTTGGGTGGCTTGGGGCAGGGCTTTTGAACCACGCATGTTCACTGTGGA
>chr1	143063843	143064124
ATAAGGACACCAGTGATATTGGATTAGGACCCAGACATGTGACCTCATTTTACATTAGTTACCTCTTAAAAGTCTCTATCTCCAAATATAGTCACCTTCTGATATACTGGGATGGCAGGGGGCAGGGTACAGCATATTAATTTGGGGAAAGGCCACAATTCAGCCTATAACATATGCAATATATTCTTCTCTGATCTATACTATATAACTTTTATATATAATACATATATAATTTAATATACATTTTAACCCCTTGATTAATTTTGTCACTGCAGAGAAAAC
>chr1	242595745	242596026
CACATTTTGGATTGGACCATTTTACTCTGCTTGTGGGAAAACAAACTGCTCCTGTGCTTCCTCTGATGAGAGCTGACGGCACAGATGGAAACTAAGGAGCTGTTTCGCTCTTTCTTCAAGGTCCTCTATGGCACAAGAATAACAAGCCCTAGATCTGTCTTGTTGTGCTAAATTTGGTATCAGATGACAGTCCGTAAATCCTAACCCCACTCCCCCTTCACCACCTCGACGGGTCTGCAGCAGTGTAGTAGCTATAAATTTGTGACAGCAACCTCACACCAT
>chr1	237440547	237440821
AGAGGTTGCAGTGAAAGGAGATCGCGCCACTGCACTCCAGCCTAGGCGACAGAGAGAGACTCCATCTCAAAAAACACAAAAATAAATAAAAGTAGTTTTCAATTTTGCAATTTGACCAATATTTAAATGCAAATATTTTATATTTGCATTTAAAATATAATTGTCTAGTTTTTACCAATATTACCATGAGCCAAGACCAACTAAATTACCACAGAGGAGACTGAGATGAATTCAGGCACAAGATTTAAGTTCCATATAGACGTGAGGAACTAATG
>chr1	82281589	82281863
GCTAGAAGTCCAAGATCAAAGTGTCTGCTCTCTCCAAAACCTGTAGGAAAATCCTTCCTTGTGTCTTCTTAGCTTTTGGAGGTTTGTGGGCAATCTTTGGCATTCTTTGGTTTGTAAATGGATCACTCCAATCCTCTGTCTTCACATGGTATTCTCCCTGTTTTCATATTGTCTTCCCTCTATGTGTGTCTGTCTCTGTGTCCAAACTTGCCCTTTTTACAAGGACACCAGCCCATTGGATAAGGGTCCACTCTAATGACCTTATTTCGACTTGA
>chr1	109644636	109644923
CGCCCTGCTGAGACCTCAGGTAGGGAATGGGCTGTTATGGGTAGCTGTGAGCTGATGTATGTGTTTCCACCTAGTGTTTCTTTTGTTTCTTAGAAAAACACCTGGGAAAATGTTAGCATTCTTACACCTGAACTAAAGAGAAAAATGAAAGAAATGGGTTTATGTGGAACATAAGCTAAGGTGTGGGAGTTAGAGGAAGAGGAGCAGACTGGCCCTTGGATCTAGAGGGGATCCTGGCTGGGCAGAGAGCAAGGAAGGAGGCTGCCCGCGAGAGCAAGGAAGGAGGCT
>chr1	7488176	7488463
GGGAGGGGACCTGGACTTCAGATGAGGCCACCCACCCAGGGCTGCAGTTTCAGGGACCTGGCGGTGCCCCAGGGGCAGGGTGTTCCTCCCATGGTCAGGTGGGGGGACCAGGCCAGGAGACAGCCCACCCAGAGGCCACATGAGGCAGCACATTTGGGTCTGGCAGAAGTGTTGACAGATAACCTTGGAATGTCCTCGGGTGGCACAGGGGGACACCACAGTCCGCTGAGCAGGGTCCACTGTACCTGGTCTTCTCAGTCTGGGACGGTCTTGGGTGTCCGGCCCCAG
>chr1	178145393	178145705
CCATATTGGTCAGGCTGGTCTTGAACTCCTGACCTCATGATCTGCCTGCCTTGGCCTCCCTGAATGCTGGGATTACAGGCTTGAGCCACTGCGCCCAGCCTTTCTGGGTTTTTGGGGGTGTTTTGTTTTGTTTTGGGTTTTTTTTGAGATGAAGTCTCCCTCTGTCGCCCAGGTTGGAGTGCAGTGGCACAATCTCAGCTCACTGCAGCCTCCGCCTCCCACATTCAGGTCATTCTTGTGCCTTAGCCTCCTAAGTAGCTGGGACTTGCATGCATGCGCCACCATGCCCAGCTAATATTTGTACTTTTAGTAG
>chr1	61132078	61132390
TGCTGGTGGAATAAAGGAAGTATTATATAGCAGTATTGAGAAAGTTAGTAATTTCCTTAAAAATGCACAATTCTATTAGTCTCCTTATGGGAGGGTCCCCATGATCAGGTAGAGTTCAATTTCCGTTTGACTTTTTAAATGCCATATGGCCATTATCTAAACTCTTTTCACTTTCCCTGAATCCCTACCCCTCACCATTGGCTGGATTACTGTTTTGCTTTTATAATTTTCCCTTTTTTAATTGCTTATCTCTTCCTACCCCAGATTAAGGAAAATATTGTCACAGTTAAAACGGAAGAAAAATCCAATAACT
>chr1	7252306	7252801
AAACTGAAGCACTCAGAGAAGAAAGGTAGGGGGAAAAATAATAGAGTGTGGTAGAGTATCAGAGAACTAGAGAGCAACATCAAATGATCTAACAGACATATAATTGGAGGCCCAGACCATGAGGAGTGGGTGGCAGAAAAATAGTTGAAGAACAGGTGGTCAAGACTTTTCCAAATGTGATGAAACTAAAGAGTCACAGATCCTAGAAGCAGGAGAAATACAAAGAAGAGAACATCAAGAAATATAATCAAGTTTGCTAAAAACCAGCAACAAAGAGGAAATCTTTTAATTAGGCAGAGAAAAACACATTACAAAGATAAGAATTACCACTGATTTCTCATTACAAACATTGCAAGCTGGAAGACAATGCAACATCTTTAAATTGCTAAAAGGAAAAACCTAGAATTCTATATTCAGTGTGCATATTCTTCAAGAGTGAAGGTAAAATAAAGACATTTTTAGACCAAAAAAAGTGTTGCTAGCAGATCCATACTAC
>chr1	187235149	187235644
CTTGCTGTTTTCAATTTTCTATGAGGTACTTGGGTAGAAACCAAGAAAAAGATAACTATTAGATTTAACATGGACTAAAAAATACTTTATTGTAACGCACATTAAGAAACATCAAATTCAGCTGGCCACAGTGGCTCATGCCTGTAATCCCAGCACTTTGGCAGGCTGAGGCAGGTAGATCACTTGGGATCGGGAAACAGAAACCAGCCTGGCCAACGCGGTGAAACCCTGTCTCTACTAAAAATACAAAAATTAGCCAGGCGTGATGGGACGTGCCTGTAACCCCAGCTACGTGGGAGACTAAGGTTGGAGAATCACTTGAACCCAGTGGGCAGCGGTTGCAGTGAGCGGAGATCTCACCACTGCACTCCTGACTGGGCAACAGAGCGAGACTCCGTCTCAAAAAAAAAAAAAGAAAAAAGAAACATTAATTTCTAGATAATATGAATATTACTTGAGTTGGTTTGATAAAAATGTGGAAAGCAATTTTTTTTTT
>chr1	34043622	34043910
ACTGTGGTTCCAGGCACCCGGACCAAACAATTTTAAAGTGTTAGGTAAAATTTTAAAATGACAAAATAAAAATAAAAATAAAAAAAGCAGCTTTTTCCAAGTTAGTGTTAAGGATTGAATTATAATATGTCCCCCTGAATTCACATGTTGAATCCCCAATGTGAATATATTTGAAGATGGGGCTTTTAGGGAAGTAATTAAGGTTAAATAAGGTCATAGGGATGGGGCTGTAATCCGATGGTAGTGGTGTCCTTATGGGAAGGGGAGGAGGCATCAAAGAGCACTCTCT
>chr1	107090848	107091136
GTTTCTGCCAAGTCTATTATGTATAATTTTTAGTTGATGTAATTCTCTTAAAGCCAAATCAGAGTGCTGTGCTGTAAATAAAGCTCACTCTTCTTCACAGCATGCAACTGTGTGATTACTCCTACTAACTTTCTCTACCCCAGCCAAATCATGCATATCACCAAGGAGGTGCCAGTGTAAAAGGAAAAGAATAGAGCATTCCTAAACTGTAATGATGTGTACTTTATCAGCCATTGACATGCACAATGAAAGAGGAAGTAATTGCCTGACGGTGTCAGGTGACCTTCGA
>chr1	209776915	209777221
TGGAGGCTGGAGGCTCTGGGAACTTGGAGCAAAACTTCTTTTTTTTTTTTTTGAGACAGAGTTTCGCCGTTTTTGCCCAAGCTGGAGTGCAGTGGCACAATCTTGGCTCACTGCAACCTCCACCTCCTGGATTCAATCAATTCTCCTGCCTCAGCCTCCCAAGTAGCTGGGATTACAGGAGTGTGCCACCATGCCCAGCTTATTTTTGTATTTTTAGTAGAGACGTAGTTTCACCATGTTGGCCAGGCTAGTGGCCAGGCTAGTGACCTCAGGTGATCCACCCACCTTCGCCTCCCAAAGTGCTGAG
>chr1	206773458	206773764
TTTTTAATCCACTTCTTATTTCAGGGGTCTTTCCCAGTGGCCTAAATTTTGGAGAAAATGGGTGAAATGGGCTGGCTGCAGAAACTCAATGGGGCATACGGAGCAGCTAGGAAGGCTTGTGAATTCACTCAGTTAGTCAGGACGGTGAAAAGGCTGAAACCTATAGCCAGGAGGGCTCCTCGTCCCAGCCTAGAGCCCAGCAGCTTGCTCTGCCCTTGGCTTCTCACAGGTCATTTGTTAGCCTCCACAAATTCCATAATCTCCTGCTCACATTCCTGTTTTATTCCAAGCCTGTGATCTTAGTTTC
>chr1	14546552	14546818
CCCCAGCCTCCCCAAGGCTGGATTGTTTAAATTGGTATTTGAATCTTTAAACCATCTTGGTATCCTGCCCATAGCTTTCTTTTGTTAGATTAGGCAGAATGGCTTTCTGTTACTTACAACCACAGAACCCTGGCTGCTTCTGCAGTTGTCAAAAGAGTGTGTATACAATGAGTCCATTTGTATGAAAAGTTATGTGTGTGAATATATATTATACATTATATATACATTATATGTTGTATATTATGATACCTAGACTATGTAAAGGGT
>chr1	157291967	157292233
ATATCTGGTTTTATGCATTTCCTCAAAACACCGACTGCTCTTCACGCACTTTCAAACCATATTCCCTGTTCTCGCAATCCACTATAGTGATCTGATACATTAGAAAGCTGCCCTAGGAAGAGCTGCATTAGGCAAACACTGAAGATAATTAATTTTATTCAGAATAGAATAGCAGAAAGTAAGTATCTAAAACTAAAATTTAGCTAAATTTATTGATTATATATTTGGTACCTGGTACTTGGCAATTATTTTGTGACACTTAATCTT
>chr1	98339913	98340198
CCAATTATAAAGAAGCCTCTACAATTCAGGAGTGTGACCCATGAAAACATTTCATATTGTAATTTAAATGTCTGCTTCTCTTGTGGGGTTTCCAACTTCCACAGTAGAAAGTTCCCACTAATATATTTCCTTGACAAATAAAATAAAGCAAGTGTGTTGTTCTACCTGGAAATCTTTAAATTATCTCTTTAGGCTTTCAGCATACAATTTACAAGTGACAGGCAGCATATTTCATTATCTTTATGTTTGAAATAACTTTCAAAGAGAGTGGAGAGGGGCGTTTGAC
>chr1	25450409	25450694
ATAGGAAAATAAAACATTCAGTATAATTTATAGTTTTCCTTTTTTTTTTCTTTTTTGAGACGGAGTTTCACTCTGTTGCCCAGGCTGCAGTGCAATGGCTTGATCTTGGCTTACTGCAACCTCTGCCTCCCGGATTCAAGCAATTCTCCTGCCTCAGCCTCCTGAGTAGCTGGGATTACAGGCTTGTGCCATCATGCCTGGCTTATTTTGTATTTTTAGTAGAGACGGGGTTTCTCCATGTTGGTCAGGCTGATCTCCAACTCCCAACCTCAGGTGATCCGCCCAC
>chr1	223968004	223968314
GCCCCAACACTTGTTTTTATTCCTTTTTTTTTTTTTTTTTTTTTTTTCTGAGATGGAGTCTCGCTCTGTCGCCCAGGCTGGAGTGCAGTGGCGCAATCTTGGCTCACTGCAACCTCTGCCTCCCGGGTTCAAGCAATTCTCCTGCCTCTGCCTCCCAAGTAGCTGGGACTACAGACGCGTGCCACCATGCCTGGCTAATTTTTTGTATTTTTAGTAGAGACGGGGTTTCACCATGTTAGTCAGGATTGTCTCAATCTCCTGACCTCATGATCTGCCCGCGTCGGCCTCCCAAAGTGCTGGGATTACAGGTG
>chr1	199828550	199828860
GCCAACTGGGAGGGGACCCAGTCTTTACCTCCCAGCTCAGAGCCCTACCCGTCAGACCAGGAGCGAGTCCAGGGAGGATTGGGATGCGGTTCGTGGCCCTCTCCTATCACTCTCAGATACTACCATTCTCAATTTGGGGCTACGTCCTCTCCCAGTCACATCTCACTCCCTGTTCCTGATTACTGGGGGCCTCTGTGGACGTTGTTCAGTCTGCATGAGGCTCCTATCACCAAAGATGTTGCCAAGCCCTGCCTTAGATTGCCCCAGACACCAAGCAGTGTTGCCCCATCTGGCAGGTGGAAGTTTTGATA
>chr1	163200864	163201154
CAGAAGAGGAAGCCCTAAACCCAGCCTGCTGGGAAGAATCTGAGAAGAAAGACTCTTTAGGAGGGTTTTAAATTATAAGCAGGTTTAACCAGGTGAAAAAGTGGTGGGAGAGGGAAAGGTATTCCAGGAAAAGGAGGTCACATGAGCAAAAATATGGAGATGAGACACAGCATGATGAATGTGGAGAACTCTGCCACTGGCATTAGTAGTATTCAAATCCCGTAATAGACATGCTTTGTCAAAGCAGGTGTCCCAATGCCTGCCTGTTGTATAATTTGGCACATGTGCATG
>chr1	6306833	6307123
GCCACTGAGATACCGGCTCTACCAGGAAACTGGAGTCAAAGATGCAGATGTTCAGAAATGCTCAAGAAAGAATGGACATGGGACTTCCTAAGAAATATTTAAAAGCCGAGTCTCTAATCCAATCATCTGAGGAAGATACATTTTTATAAAACAAAAAAGTAAAAATAAAAGCACATACAATCAGGAAATCGAGATTCAGGAGGCCAACTCTGACTGACAGTGAATAACACATTCTGAAAAATATCACGTGTAGATTTACAGTCAATCGGAGGCTGGCAAACAGAAGAGAAT
>chr1	205955312	205955601
TGTCTTGGCTGGAATGAAAGCCCTTTGGAATAGCAGTGTTCCAGTGTGTGAACGTGAGTAGAAAGAACTACGTAGTTTGGATAGCTCTCCTTATTTTTGTTTTCCAGTGTTTTACTGCACGGAATCACTTGTCTGGATCTTTACTTAACTAAATTACTGATTAAAATACTTCTCTGTTGGAAGAATTTCAAGAAGGGTCTTGTAGGACTTTTCTGACATTTGTTACTAATCTGTAAATCACTTAGTTTAATGACTGTTTAATTTTGTGGGGAATGTGTGGCAAGAAACTA
>chr1	109705150	109705439
GCTAATCTCTTTATCAAATGGTCACTTGGCCACATCCTAATTATTCACATCCTATTATTGCAGTCTGTGCAATTTAGATAGACTGAGAATTTTCCAAATCTTTTAGTACTGCTTTCTTCTTGCTTAATAATTCTGTCTTTAAGTCATTTCTCTTTTCCCACATTTTACTACGAGCAGTCAGGAGGAACCAAGCTGCAACTTCAACATTTTACTTAGATATTGTTTTAGCTAAATATGCAATTTCATTGCTTGCAAGTTCTACTTTCCACAAAACACTAGAACATGAACAC
>chr1	2776794	2777083
TGCCTCTTCCTCCAGGAAGCCTGCCCTGATCCCCATGGCTGAGTTTGACCCCCCACCCCACCATCATTCCTGGTCAAGGCACCTGGCCCTGCGTGGTCACTGGATGATTTCACATGTCACATTCTCCCCTGAGAGCTGTGGGTGCTGAGAGTTCCAGGCCACCAGTCACGAGGATGGAGACGGACGGGGGAGTTACACAGGGTGGGAGGGGAGCTGGGCTCTCCCTTGACCAGGCAAGGTGGGGCATGTGGAGGAGAGGACAGCCCCTTGCCTGGAAGTAGACAGGCTCC
>chr1	43287525	43287814
CCCTGGCTCCTCAGAACCCTGCCCCTAAGCCCTCAGTTTTGAGTTGGAGTGTGAAAAGGATAAACACTTCCTGGGTGTGGCTGAGTCCCTCCTCCCTGAAACATTGAGACCTAAAAAAGATGGAAGAGACTTTCTGAACCCTATTTAGACCAAGAGAGGAAAAAAAATAAGGGGCAGGCTTAATGTTTACAGACAATATAACATAACCCAAATGACCGTGTCTTCTCTATCAAGGAGAAAACTCTTCAAACTAGACAAGTGGAACAAGTCTGGCTCACGGGAAGCTGTGG
>chr1	56444240	56444510
AGAGACTGCTGCAGTACTCACAGGCTCTGAACCTAGCTGAGGAAGCTCCTCAGAGTCCACACTAAGCTACCCTCAGAGAAAAAGCCATTACTGTGCCCCTAGCTCCTGTGACCCATGCTGCTACTGCACTCTACCACCTTAAAACCGGAGTCACTGCCAGAGTGCATCCTACATTAGGGGTGAGTAGCTATTGCACTCCTTCATCCCTGAGGTTTTGCTGCCACTGCAATGTGCCTACCTGGTAACAAGTCACCCCTGAGACAAACTGCTG
>chr1	244566579	244566849
GCTAAGCAAATAACGAAGCACGTTTCACTTGATTTTCGTAACAATCCAAATGGTAGGTATTATCCCTCTATTACAAATAAAGGCTCAAAAGCTGATATCTAACTATCAAACTGCCCAAATACAAAAAGAGAGAGTAAAAATTCTTAGCATGCTAAACATGAGAGCTGAATAATTTCTGCATTACATTTGAGTATTTGTACGTCACATTTATTTGAGATGCCTTACAAGCAAGGCAAAAAAGAAGGCATAATGGCTTATATAATCCTCAACT
>chr1	88174678	88174989
CTAAAATTCTCCAGAGAGCCATCTTCTGTCACACACGCAGCATGCATCTATGCTTTGTCTTGTTGAGGTAAGAGAATAGTCTGATTTTTATAATCTAATATTTTTTTTGATGGGTTTCTTTGTTCTCTTCAGACCTTTTTTTTAGAGCATCTCTTAGTTAAATAAGAACTTATTTACACTACTGCTTATCAGTGCCCCTTTATATCCTCCATATTTGGTAGCTTATTTCCTTTTTCAGCCAAGATTACTTTAGAAACCATTATAATTCAGGTTAGAAGAAAAGCTATAAGGAAGGCCAGAAATAGAATAGAT
>chr1	114428238	114428549
TTTTACCATATTACAGAGTAATTTTCTATTTCTTCGTTTGTCTCCTCTGAATTGTGAGCTCCTTAAAGAGCTATGTTTTATTAGAAGGCAGTTTAGCATCATGCTTAAGCATGTGAGCTCTGGGATTTAATTACCTGGGTTCAGTTTCATGATCTTGGGCAAGCTCTTTACCCTCTTAGGGCTGGAGGGAGAATTAGATGAGATTTTGCATGTAAAGCACTTAGAACAATGCCTGGCATATAGTAACTGCTTAGTATATGTTAGTTATTATTATTATTAAATTTGCATGTCCTCATCTCTAACATGATACCT
>chr1	188887039	188887320
TATATTATACATGAACAATAAAAAGTTTAATAAAGAATTTAAGAAAACAATTCCACTCACAATAGTATAAAAAATTAAATACATAGGAGTAAAGTTAAATAAATTTCACAAACTATAACCTGTAAAATACAAAATATTTTTGAAATAAATGAAATACTTAAATAAATAGACAAGTAATGCTTATGAATTGCAAGACTTAATGTTGTTAAGATGGTGATTTCTCCAAATTTAACTACACATTTAACACAATCTCTGTCAAAATTGGTGATAGCTTCTCTGCTC
>chr1	200037779	200038060
TGGGAGGCTGAGGCAGGAGAATGGCGTGAACCCGGGAGGCGGAGCTTGCAGTGAGCCGAGATTCCGCCACTGCACTCCAGCCTGGGCGACAGAGCGAGACTCCGTCTCAAAAAAAAAAAAAAAAAAATTAGCCGGGCGTGGTGGCAGGGGCCTGTAATCTCAGCTACTCGAGAAGCTGAGGCAGGAAAATCGTTTGAACCCAGGAGACGGAGGTTGCAGTGAGCCAAGATCGCACCACCGCACTCTAGCCTGCGCAAGAAGAGTGAAACACCTTCTCAAAAA
>chr1	161971735	161972035
GTGTGGTAACAACTACCCTCCTCTAAGTATGGATACCCCACCAGAAGCTATTTCTGTTCACTTTCAGTGCTTTCAGATAGCCTCCTTTTGTATTAATATATGTCCAAAGTTTATAGTATTATCTGAAGATGAATGGGTTCATTAGTATTTTACTGATCACTAAAAGCAGAAATCCTCTCTTTACATTATTAACCACAGGTTGAGCATCCCAAATCTAAAAAGCTCCAAAACCCAAAATTTTTGGACACTGACTGGACCCTCAAAGGAAATGGTCATTGAAGCATTTCAGATTTCAGATTCA
>chr1	145728779	145729079
AGGATACAACCAAATGACAAAATTCTGAGAGAAAAAAAAAATGCCTATCAAAGTATAACTTGAAAGACAACAAAGAAAAGATTCCAAGTCCTATAAAAGTTTGAGAATGAAATAAAATGAAGAAAAGCAGAGAGGCCAATTTCTCACAAATAGTGAAAACCTGATGTGAAACTCTACTACAAGAGGTTGCACTCCATCATGATTCACAATGAAAGTTTGGAGTCAGGCTGCCAGAATTAAATCCTGCCTCCAGCACCTCCAGCTGTGTCACTTTGAAAGCATTACATGACCTGTCTGTGCC
>chr1	106071383	106071644
CTTATACAGTTGGTAAGCAAGTAGATGTGAATACTGCACAGATTTGTCTTTATTCAAAAGACAAAAAGTAAATTCAATAATTTAATCAAAGTGTCTTCTCAAAATCTATAATAAAAGAGTTCAGTGTTTAGATTCTATTATAGCAAACATTATGTTGGATGGAAAAACAAGGAGGTGACATCATTGTAGAAGAGACCGTAACATCATTAACAAAGAAAAAAATGGGAGGTCAAAAGTATACCAAGGAAATGGGTTATAATGG
>chr1	73085554	73085815
AACACGAAGACGTTCTTCAGATGATTGTTTTACCTTCAGACAATAAAATTATGCTAACATATTTAGCAAAATATAATTTAAAATAAGAGAAAATAAAGTTGAATATGACATATATAAGTTTTATTTAATAGGCTATAAATCTAGCATATGTGTGAAATAATCATTTCTAATCACCTCACTACAAAGAAAGAACAATATTTATTTATAGGTTGTTTTATGGTTAGATGATCCTTTTTAAAAAAGCAGGCAAATGAATACATTG
>chr1	101413312	101413585
ACAGCGTCACTTCCACTATATTCTATTTGGCAAATCTGTCACAAATGAGCCCAGATTCAAGGGAGTAGAGCAATAGATAGATACAGGGAGGAGAGAAATTGATGGTAGCCAACTGAAAACAAGAAACAAGCTACCACAATCTATTTAGGGGATATTTATAAAAACATAGAGACACACATGCACAAACAACACACACGTACACACATACATGCAGATAAATACATTTTTATGAAAAAATTAAGAATTATTATGAATGTTCAAGTATACAATAATA
>chr1	52648183	52648456
GGATGGGCATGTGCAAAATTGCCCATGGTTGAGAACCCCAGAAGTAAGGTAATGTTTACCATGGAAGTTCTCAAAAGCTATATATGTATATGTATGTATGTATATATATGTATTTGTATATGTGTATATACACACACATATATATACATTTTATAATTATATTTACATACAAATATATAAATATACATAATCATATATAATTTATATATAACATAATTTATATATAACATAATTTATATATAATATAAATTGCCTGTAATCCCAGCTACCCAGG
>chr1	182747557	182747833
GTGGCAGGAGAGAGAAGTGCATAGTGAAGGGGAGAAGAGCCCCTTATAAAACCATCAGATCTCATGAGAACTCACTCACTGTCATGAGAACAGCATGGGGGAACTGCCCCCATGATCTAATCACCTACCATGAGGTCCTTCCCCTTACAAGTGAAGATTGTAATTTAAAATGAGACTTGGGTAGGCACACAGAGCCAGACTGTATCACTTGAGTGTAAATGGGGCAGCCAAAAGGAAAAGAAGAGACAATGGTCAAAGAAAGCCTCTTAAGACTCCA
>chr1	165869568	165869844
AGTAGGAAACTCTGAGAGGTGTTGAGGCAGCTGGCAGCAGTGATGTAGCCGGGATGATACAGCAAAAATGCCACTTCATGGAGTGAGCAAGGGAACCAGGTGAGAAAGCATCTTTTCCAGTACAGGTATATTCTGACTTCAGGATACAATAAGAATGGAGAAGATGGAAAAGAGTAAAGACCATGCGCTGGAAGGGAAGTCAGAAATCACCAAGCTGCCCAGAAGAGTGAAGTTCTCTATGGTGCCAGGGAAAATGGCAGTACCAACTTTTACAGCT
>chr1	64614995	64615294
TACCCTTCCCAGCCTCTGGTAATCATCCTTCTACTCTCTATGTCCATGAATTCAGTTGTTTTGATTTTTAGATCCCACAAAGAAGTGAGAACATGCAATGTTTGTGTTTCTGTGCCTGGCTTATTTCACTTAACATAATGATCTCCAATTTGGTCCACGTTGTTACAGATGACAGGATATCATTCTTTTTTACAGATTAACAGTACTCCCTTGTATATATGTATCACATTTTCTTTATTCATTCATCTGTTGATGGACACTTAGGTTGCTTCCAAATATTGGCTATTGTGAACAGTGCTG
>chr1	33053679	33053978
GTTAAGACTAAGTTGTAAATGGAATAACCCAAATGTCCATCAACTGATGAACGGATAAACAAAATGTATATCCATACAACAGAGTATCATTCAACCATAAAAAGGAATGACGTTCTGCTAGGTGCAAATACATGCATGAACTTTGAAAACATTATGCTAAGTGCAAAAAGTCAGACACAACAAACATATTGTATGATTCTAGTTACAGGAAATGCCCAGAATACGCAAATACCTGGAGACAGAGAGTAGATTAGTGTTTCTCTAAGGCTAGGAGTAGTGGGTAATAGGTAGCGTCTGCTA
>chr1	114950492	114950796
TTTGAGGACTTTTTGAAAATGAGAATCCATGCAGGAAATGTCTCTTAGATTCCAGTACAGTTGTACTTCACCAGCTTTTTTAGTGAAACATGTAACTCAGGGTTATAAACCCAACAGTCCTAAAGTGGCCAAGCAGATAACTGAAATGAAAGAAGTCGTCCAAGTAATAAGCAGGAGAGTGACTAAATGTCCCTATTAAAGGGATCACTCCTTACTAAGGAAAACTACATAATTCAGATAGCATAATGCAAAATGAAAATGTGGAGCCCCTTGTTCAAAAAGCAGAACAAATTAAATATAAAACA
>chr1	161960843	161961147
TTGAGAAAAGGCCTTTAGGAAGAGGATCACTAAAATGAAAGAGGACATAGACACATCCCTAAAATAGTTTCAAATCTAAATTTTTGGTAGCTAAAGGACTTTAAAAATTCTTCTTAATTGGACTCTCAGAACAATTTTAAAATGTAAGGTCATATTATGTCATTTTACGCTTAAGAAAAATAACTTTTAGAGAGGTGAAGTTGCTCATTCAGATCATGAAAGATCTTTCAACTCTTACTCAGTGGACATTGCATTACATCATGCTGCCTCCCATTAGAAAATAAGAAAGATGAATCTCATGATAC
>chr1	188541749	188542018
ATATTGTTTCTTTTCTGTTTTGTTGGCAATATTCAACTGACACCCTGTAAAAACAATGATAACTATATTCAGCCATAACTTTATATCAATGTTCTCATTCTTTGAAGACTCATAATAATTTGTAATGCATCTATAAATACAATCATCACTCTTGTAGAGATGATAAAACAAAGACTTAATGAGATAAAGATATCTGCCCAATATGAAACATTTCATAAATTAGTGCTGTCCAAAAAAAAAAATTGTGAACCAAAAATGTTATTTTAATTT
>chr1	203380444	203380713
CTTTTCTCAAAATACTTTTTTTTAAAGAAAATGAACTGTAACACAACTACTCATCTCCTTACTTATATCAGTCCCTCCCTTCCACCCTCCCCACTGGGGAAAAAACTGTTGGGGAATCTGCTAGAGAACTGGTATCTGACAGCAAACTAAGCCGTGGGGTAAACTAAAAAGGGACTCTGGGTAGAGGAAAAAAATCTAACCTCCCATATGTGAATGAGAGTATGAGCTAATACTTCCCAAGAATGCTAGGAATGTGACCTTCATAATGGA
>chr1	66821795	66822132
AAAATACAAGTTCCTTAGTTCATAAACATTCAAGCACAATCCTTTAAGCCCAAATACCCTTTCATTAGGTAAACTTAAGAGGAAACTCTTTTGCAGCCTCAGCTGTGCTTCATTTTACATCCTTGGATAAGCCTTCCTATTCCCCATTTATTTCCCTCCTACATCCGAATTAGTAGTGTCCTTCTTCTGCATACTCCTTAGTCACTTCGTATTGCATTTGTTCACATAGCTTGCTCCTGTCTGCATCACTGATTATCAGCCCCATGAAGGGAGGAATGTTATTCATCTTTGATGCCGTCTCTCCTAGTACAGTAGTCAACACATAATACCTGCTCAAT
>chr1	64228794	64229131
TGAGCTCGTTGACATCCAAGAAGACTTTTCAGTTTTATTATGAACCTTTTTACCTTTAAAAACAAAAATCCCAAACCTCTATTCCTGAGAAGGGAAGTTGTAATTTTGTCAAAGATAAAATATTTGAATGGTGCTCTGTCCCAGCTCCTCCACTGTGTGTTTGAAAACCTAGTTCCTCATGTATTATCCTCCCAAACACATGTTATGTGTTTACATTAAAAAAAGGTAAAAGCCAGATTCTCTTCCTTTCTTTAAAAATAGAACAAAAACAAAACAAAAAGTGAAGGAGAGGGAGGAGTAACTCATTTCTTGGCATTTTAATAGAGTACCCAGAATCC
>chr1	149318372	149318666
GCTCACGCCTGTAATCCCAGCACTTTGGGAGGCTGAGGCTGGCGGGTTACTTGAGGTCAGGGGTTCAAGACCAGCCTGGCCTAACCTGGTGAAACACTGCCTCTACTAAAAATGCATAAATTAGCCAGGCGTGGTAGTAGGTGCCTGTAATCCCAGCTACTCAGGAGGCGAGGCAAGAGAATCGCTTGAATCCAGGAGGCAGAGGTTGCAGTGAGCCATGATTATGCCACTGCACTCCAGCCTGGGAAACAGAGTGAGACCCTGTCTCAGTAAATAAATATATAAATACGATAAA
>chr1	153423236	153423530
GGCACTAAGCCTGAGAGGAAAGTCACCATTGGGGGCTTCGCCAAGCTGGACTGAGCCTTCCAGGCCCCTCATGCAGACCTGGGGTCCTCCTGGGCCCTGGCCCCCAAACCTCTTGGCACCCGGTTGTTACCCCCTGGCAGCTTCTCCCCCAAACTCTCCTACCATGTGGCCCTGCTCCTTCTCCCGTGTCTGTCTTCCCACAGTTTTCTCTTGACCCAGGGGCTCTCTTCTGCCCACCTCTCTGGATGGCCCCCGTTCTCTCCATTGCTTGTTAGCCAGGCCCCCACCCCCACTG
>chr1	109154622	109155009
GTAACGACCTAATTCTCTGTATTAAATGCCTTTCTGCTTGAAATATCTAGAGAAGTTTGTTTCCTGCACAGAACCCTGACTTGATGGAGTATTTCATAGTGGTCCAGCTTCACTCCTTTCTAAACAGCCAGATGTTATACCAGATCCTATTGGATAATCTCTCTTTCCCCAACTAATCTGAAATACCACCATTATCATAGACTAAATTTCCATTTGTATTGTGGTCTATTTCTGGATTCTCTTTTAATGACCTACAGTTTGTTTTGTATTTCTTTTTCCCTATTTCAATTCATGGTATGTTTCAATATGTAGTGGAAGAAGTTCCTATTCAATCCACCTAAATTACTATTATTTTTCAGAAATTTTCTATCAGATTTTTCTAGATGAA
>chr1	182635615	182636002
GAATTTTTCTCTCAAGAAACCTTGACAACATCAACTATTTGTTACCCTGAGATATAGTTTATGTAGGAAAATTGATGCTTGGTTTTCTTTCTTCTATTTAAACCAATATCAGAAATAATGAGCTGATTTTCTAGTAGCCTCTAGAGGAAACCAACAAGATTTTTTTTTTTTAGTATCATTATGAACTTGTGGATTTTAACACAATTTATGTGTTTTAATCCCTTGCAGTTTATTTTGAAGCTCAAATTATTTTTGTGTCCAGTGTGAGACTCTTTAAATTGGCTTCTGAATCTTTTTGATGAGACGACAGTAGTTTTTGATAACATTTTTACTTTCTTGTTTAATAAGATATTTCAGATTTGTTTTGTACTTTTTCTACCCCAGATCT
>chr1	90064058	90064333
ATCTCATGGCCAAATGTGTGTCACCTCTTTGTGATGAGTGTCCATTGTGCCCCAATCCTTTGTTAGTGTGTTGGCTGTCCAGATGGTGCAGTCTACTTGGTTTCCCTTCTTTACCAGTCCACGTGGGCAACCTCTTTATATCCTCTGGAGATGAAGGATATTCCAATGAAAAGAAGGGATGCCTTTTGAATATTTGAAATTTCTTGAGGGGAAAAGTGTTGCTGTCCTTTTATATTGTCAAAGGCTGTGTCGAAGTTGGAGTCTTAGAATTAAGGA
>chr1	196000975	196001250
ATAGATAAAATTAAATTACTACTTGAGATAAATCAAGAGTTTGAAAGTGGGAAAAGTTTTTCAATGTTAAACATTAAGCTTATTTCCAAGGAAGAAGTATTATTTTGGAAATGATTAAAAATCCAAGAGCTCAAATGTGATATTCTCATTGTTATCTGAAGTACCATGGCCATCTGCGTAAAGCACTCTAAACATGTCTATTGCTAGTATTATATGAACACTTTAAAATGTATACTGTACACAGTAAATTATTATCCCCTAACTTGCAAATAAAAC
>chr1	106262968	106263250
TGCATAATTTTCTGTGGTTTCTCTATTTTCTGCTCATACTTAATTAAAACCTCAAATTATCCTAATTTGATGGAATGCATCTGATTTGTGATTTAACTCATTTAATACAGTAATTGGTACTGAAATTGTCTCTAGGAAATAAACCCTCCCAATAGAATTCTTGGATTAGGCTGTTCACCTATTAAAGGAGCTCAGAGATAACCATCAAGCTGGGGGGAAACTGAACACAAGATATCCATGGTAAGCAATACAATTATGACTAATCAAATAACCAACTGGTTGT
>chr1	206679015	206679297
TTTGGCTTAGAAAATGGATAAATGGAGGTAATCTTTACTTAGATGTAGGGGTTGGGGGAGGGACGGGGGAGCAATAGATTTGGGTGGAAAAAGCAGAATCAAGAACTCTGCCCTGGGCATACTATATTTGAGATGCCTTTAAGCCATTCAAATGATTTAACAAGTATATGCTTGGGTATACAAGTTTGGAGCTCAGTTGGGAGCACAGTCACGGCCTTGGAACACAAATATGGCAATGATCGGCATTTTGATATTTAAATCCAAGGGACTAGATAGGATCACT
>chr1	212503853	212504128
GATGAGCGCCAGTTTCCCTTTCCTAGCCTGCACCCTAGAGTCATGCTATGGGACCAGGCTGAAGCTACCCTCTGAGGGACCCTGGCCTGAGACAGAGCCTTGCTTGGCAGCCTCCTTTCCCTGTCTTACCTTCCCCAATCCATTACAGGTCCCTCCTGGAACCACCTCAGGGATACATCCCATGCATTTAAACCTCTCAGTGTCTGCTCCTGGGAACCTAGGGCTTAACACTTAGCCCTCATACAGTTTTCAAGCGATGGATTCTAATATATCTAA
>chr1	70700476	70700751
TTCTTTTCTTTTGTTTTCTTTTTGTGGAGACAGGGTCTTGTTCTGTCACCCAGCCTGGAGTGCAATGGTGCAATCTTGGCTCACTGCAACCTCCACCTCCCGGGTTCAAGCAATTCTTGTGCCTCAGCCTCTCCAGCAGTTGGGACTACAGGTGTGCGCCACCATGCCTGGCTAATTTTTTGTATTTTTAGTAGAGATGGGGTTTCACCATGTTGCCCATGCTGGTCTCGAACTCCTGAGCACAGGCAATCCACCCACCTTGGCCTCCCAAACTAC
>chr1	179810482	179810804
TCCTCTAAGAATTCCATTGTTGGCCAGGTATGGTGGCTCACACCTGTAATCCCAGCACTTTGGGAGGCCGAGGCAGGCGGATCATGAGGTCAGGAGTTCGAGACCAGCCTGGACAGCATGGTGAAACCCTGTCTCTACTAAAAATACAAAAATCAGCCAGGTTTGGTGGCATATGCCTGTAATCCCAGCTACTCGGGAGGCTGAGGCAAGAGAATCGCTTGAACTCAGGAAGCGGAGGTTGCAGTGAGCTGAGATCGTGCCATTGCACTCCAGCCTGGATGACAGAGCAAGACTCTGTCTCAAAAAAAAAAAAAGAATCCCAT
>chr1	68193492	68193814
AATATTCCCATTGTATTCACAAGGAAACCCTCCCTCCCCCCAACTTGAACCAGTAATTTTCCTGCTCTCATACCAAGGTGCTGAACATTGCTGGAGAAGTCCACAGAGCTTTGGCCACTGTTATAATTATGAAGTCATGAGCACACCTGTCCATGGAACTCTCCATAGCAGATCATTCTTCTATTTCTCAAGAGCATGTTCTGTCACACTTTCCACACTGCCTTCCCCAAATTCACTCTGCTCAAGTCCCCCACTCCATCCTCGTGCCTCCACACAGTCTGTAGATAATGCTGTACTTTATTTCATCACGAAAATACAAGCAC
>chr1	101285198	101285472
TAGTTGTACAGAGACCATAATGCTTGCAAAGCCTAAAATATTTGCTATCTGGCCTTTTACAGAAAAAGTTCACCAAACTCTGGTTTAGGATTTATAATGGTTAGAAATAGTTTGAGTTTTCTTCAGATTTAGTTCGACTCTCTAACCCATGTGATAATTCTACATAATCCTTTGTTTAAGTAATAGATTCAAAATAAACAATAGCACAGTTATTGTAAAGGCAAAGAAATAGAAATTAAATTACTTTAATTCTGCTATTCTTTGTGACCACTTTG
>chr1	121054453	121054727
ACTCCGTGAGTTCAATGCAATCATCACAAAGAAGTTTCTGACAATGCTTCTCCCTAGTTTTTATGTGAAGATATTTCCTTTTCCACCACAGGCCTGAAAGCGCTGTAAATGTCCACTTGCAGACTCTACGAAAAGAATGCTTCAAAACTGCTCTATGAAAAGCAATGTTAAACTCTGGGAGTTGACCACAAGCCTCACAAAGAAGTTTCTGAGAATGCTTCTGTTTATTTTTTATGTGAAGATATTCCCGTTTCCAAAGAAATCTTCACAGAGGT
>chr1	161163145	161163455
AGAATTGTTGGCATTATTAAAGCATTGGTAGGGAGGACCCTGAGGCCCCATCAGAAGCAGACAATGCCTAGAAAAGACACGGATCCATGTAAGTCTTGATCTACAGAGGACATAGACATGGACTCTCACCTGGGAGCTTGGGAGTGGCCTTGCTAATGCCAGGTTCTCTTAGAATTGGAGCCCCAAGTATCTGAAGTATCCTGAATCCAGTGCAATGTTTATTTTAACATGAGACCTTGGGTAATAGAAAAAAAGTGTGGCCTGAGAAATAGGAGGTACACATAACTAATCCCAGAAAAAAATGTGCATGA
>chr1	169996165	169996475
CATAAAAATACACAGACAGAAATGGAGAATTAAGACAAAATTCTATCAACTGAGAAGTTTTTAGAGCAAAAGCAGGGGCTTTAAAAACCAATATCTGTACACATGCAGACCAAATATAAGCTTTAAGTTGATTTCTAACTATTACCAGATTTCAGTCAGGACAAATGGCTAGTATTTCTGGCTTTTGAATCTTTTACTAAAGGTAATTTATAACATGATATTAGTAAGCCTTAACTAAGAAGAAGCCTTTTTTTTTTTTTTTTTTGAGACGGAGTGTCGCTCTGTCGCCCAGGCTGGAGTGCAGTGGCGCT
>chr1	20771924	20772191
TGGTGACAAGTGGCTGGATTCAAAACAGGTTTGTTTTTTGTTGTTGTTTATTTCAATAGTTTTGGGGAAACAGGTGATGTTTGGTTACATGAATAAGTTCTTTAGCGGTGATTTCTGAGATTTTGGTGCACCCATCATCCGAGCAGTGCACACTGTACCCAATGTGTAGTCTTTTATCCCTCACCCCCTCCCACCCTTCCCCCCAAGTCCCCATTGTATCATGCCTTTGCATCCTTATAGCTTAGCTCCCACTTTGAAGTGAGAACAT
>chr1	66348666	66348933
CTTGAAGAAAGTGAAAAAGGTCAATGAATGAACAGATTCCACAAGTCTTGTCTGCTACTAAACCAACTGGTCAGTGTTGTTGTGGAAATAATGTGTGAAAAGCATAGAGCACAGGTCCTGGCACATAGTAAATACCAAATACATGGTGGATATTACTAAAGGAGGTAGCAATGCTTATTAGCTAAAAGCATAGATTCTGAAATTTAACCATCTGTGTTTTTGTCTTGCTTCCACAATAACAGCTGGGTAAACTTGGGAATGTTATTTA
>chr1	176550394	176550664
TGACTGAGATTCAGTATTTTTAGTGTTTCTCTGTGAAGTAAAGCAAGCTTCTGTGCTTGTTCAATACTAGTTGTAACATCTTATTTGATTTGAAGTGGTAGGCATCACAGATACTTATAAAACTAAAAACAGCTTCCTCTCACTTTATTTATTTATTTATTTTTTATTATACTTTAAGTTTTAGGGTACATGTGCACATTGTGCAGGTTAGTTACATATGTATACATGTGCCATGCTGGTGCGCTGCACCCACTAACTCGTCATCTAGCAT
>chr1	183588227	183588497
AGATAAAATCCGAAGCTGTATCATGATATTTACTAATTATTTTAAAGAATACAGATTAATTAAGAATATGTAAATTAGTATATAAAAAAAGAATAATTCAGGGACTTAAAAAAGTTACTTAAGTGTTAAAGTACAAGTTAAAAGTTTCAGACAGGCCAGACATGGTAGCTAATGCCTGTAATCCCAGCACTTTGGGAGGCCAAGGCAGGTGGATCACCTGGGGTCAGGAGTTCAAGACCAGCCTGGCCAACATGGTGAAGCCCTATCTCTA
>chr1	44788718	44789014
CAGGGACAACAGAGCAAATCTCCCCTAGGTGCATGGGAGAATCTGCGGCCCTCTCAACAGTGATGGGCTGATAGGAGGAATAAGAAATGGGGAATCAGGAGAGCAAGATACCTTGAAGAGATGCAGAAAGGTTGCTTTCCATCCTTACGAGTAGGAACCTCTCTACAATACAAAATCATGGCAGCTCAGGACTTGCCCCACATTCATACCTTACCTTATCCCAGCCTGAGGTTGAGCTACAGGAGCTGTACCAAAGTATAACATAGCTAGGCTTTGAATGAAGGTTTCCAGCCCGTT
>chr1	87420666	87420962
GTATTTTGGATAAGGCTCTTGGGTTGCAAGCAACAGAAACAAACTTGATTATGCAAAAAGGAGGAAGTTTATTATAAGAATTCCAGGACATCTCATGGAGCCCAAGGTTAGGAATTTAGCCAGGATGTAGGATGAGAATGGACCTGAAAACTCCCTAAAAAGCAGGGATCTGATTTCTCATTTCTGCTCTGATTTATTCATCTGCCTTTTCCTCCTCCTCCTCTTTATTTTTTCTCTCCTTTCTTTCCTCTCCTCTCTCTCCTCTCCTCTCTCTCCTTATGGGTTTCTCTGCTTCTC
>chr1	170127550	170127871
AGTGACTTAGCACTGTTGATGTTGTCCATCATCACCTGGCTCTGGTTATGGTTGTCAGGCTTTCCCTTTCTATCCTGTATTCTTTGTAAGGAAGTCACTGTGCATAACCCACACTTAAGGAGTGGGGAGTTATGCTCCATCTCCAGAGAGTGTATTGTATTATCTACATAAATTATTTGGAACTCATCTGCGTGGGAGTTTTGTCTATTATTCTCCATTTGTTTATTTATTCAATAATTTATATCAGTATGGACTCATGAATAGTTTATACTTTAGGTTATAATCCAATGCTACTTTATTTATTTATTTGCTCAAACTGTTC
>chr1	166001267	166001588
TTATAGTGCTATTCTGATTGAACTTAGCTGTAGAATATTCTGCCAGAAATATGTAATGGCAGTGAATTACTGTATATATCTAGTAACTTTGCTGTATCTTTTCTTGTCTGGCAAAAATGCACAGTGGTATTCATGTTAAGTCCTACTTTCAACTACCCTTATTCCTTTCTCTTCAGTGACAGCTGGAGTATCAGCCTTGGAAGTATATACGCCAAAAGAAATCTTCGTGGCAAATGGTACACAAGGGAAGCTGACCTGCAAGTTCAAGTCTACTAGTACGACTGGCGGGTTGACCTCAGTCTCCTGGAGCTTCCAGCCAGAG
>chr1	98520879	98521216
CACATCTGAGTATATACTGCTTAGTGCCTGTTTTTGTGTGTTTTACTTAACACTCTACCATAAATATTTTCCCATGTCAATATTTATTTTATAATTTTAATTTTAATAGATATTCTTTGCTCCATTATTAGATGTACCATAATTTAGTTCAATTCTTCCCAATTGGTTATTTAAAGATTTTTAAAATGCCATTGTAAATAAAGTTCCAATGAAAAATTTATAAACAAATCTGATTATTTCCTTAGAAAAATCTCCTAGACCTTGAATGGTTATTTATATATTTATTTATTTATTTATTTATTTATTTATTTATTTGAGACGGAGTCTTGCTCTGTAGC
>chr1	226157931	226158268
GCCCCCCTGGGGTCTGGGGGACACAGCTTCACCCTCGGGTCTGGGGGACATGGCTCAGGGGATGTGGCCCCACTCTGAGGTCTGGGGGACACAGCCCTGCCTTGGGGTCTGGGGGATGTGGCCCCGCCCGGAGGCCTGGGGTACACAGCCTTACCCTGGGATCTGGGGGACATGGCCCCGCCCTGGGGTCTGGGGGACGTGACCCTACCCTGGGGTCTGGGGGATGTGGGCCCGCTCAGGGGCCTGGGGTACACAGCCTCACCCTGGGGTCTGAAGGATGTAGCCCTACCTTGGTTCTGGAGACACAGCTGTGATCACAGGGCTGGCAGCTCCCAGAG
>chr1	106882749	106883025
AAGTGATGTTAACCTTCAGCTTCCCTTGCATCCAATTTAGGTGCTTTTTTTTCTCCTCTCTCTCTTTTTTTTTTGAGATGGATTCTCGCTCCAGCCCTTCATGCTGGAGGGCAATGGCATGATCTCGCCTCACTACAACCTCCGCTTCTGGGTTCAAGTGATCCTCCCACCTCAGCCCCCCAAGTAGCTGGGAATACAGGTGCGTGCCACCACATCCAGTTAATTTTTGTATTTTTAGTATAGACAGGTTTTGCCATGCTAGCTAGGCTAGTCTCAA
>chr1	108132949	108133225
ATTTTGAAAATGTAATCATATTTGCAAATCCTTCTCTGCCTTTAAGCAGATAGTAGAGAGAATAAGCTACAAAGATTACATGGCAATTTTAATATGTTCAATACCAAGAATGGGAATGTATTTACAGACTCTGTAGGTAAACACCAATTAGTCACTGAACCATTACAGTAGCAACTCCAGCAGAGTGGCTGGGGATACAGCAGACAGCATCATCACCAGCTGATTGGAAAGCCACTGTAACTTTCACATGAACTCCCTTTGAATGGACATGCCCCAT
>chr1	76325554	76325851
TTCTGTGTTAAAACTATTGAAATCCACTATACATTATTTCAGATTTATGTAGGTTAAAGGGATCTGGGTTTGACCTTTTCCCCACTTATCTTCAGCAAATAGAGACATGTGAAGAGGAAGTTTATTTATCAAGCACTTATAGAGAATCTAAGTACTGTGGGTAAGAGGAGGGGTAGAGAGAATGGAGATAAAAGATTCACTGAACATCTAATTTTTTTTCTAGGGGAATTTAGGGTGTGTATGAATAGTAATAATAATTGTAACAATAGCTTACATTTACTGAGTGCTTACCTGTACT
>chr1	90726577	90726874
CAAAGTCATTATAATTGAGTCATTCACATGAGATGCTGGGAAAGTCAGAGATAGATTCTTCTCGAGAGATGATTTGAGTTCCTCTAACTTGTTTGTTTAGCTATTGCTCATAAAGATTATTTCTGAAACAGACTTGTGGATTTGACTATGAATGTATGAAAGAATGATGACTCTAAAAGACAAAAACTTCAATTTCAGAGAAGAAAACATTTTTGTGGTTAAAGGTTCCTACCACCACATCCCAGGCGTTGTCCAAGTGTTCTGAGAACCCCTGGAAAATGCCTGTATTCTTAATGAA
>chr1	19080887	19081152
GCCAGCCTCCCGAAGGATGCGGTAGACAGCATAGCTGGCCAGCATGGCAGTGTCACTGGGCTTCCATAGGACCACGTTGCCCTGCCCGGGAGGTGTTTCAGTGATGCATGAGGATGGCGCCACCAGCCCCCAACCCCCACCCCACCCTACCCTACAGCATGGTTGTCCCTCACCTGGAACCACCAGACTCTGTGCCAACCAGGACATCCCCTACCCGACCCCACTCCTCCAAGGCGTCTGGCCCTATCTCCAAAAGTCCCTGCCAA
>chr1	74520902	74521167
GGGACACAATTCCCCATAGCAATTATCCTTGTCAGATTTTGAAATAAATGTCATGTTGAATCTGTAAAAATAATTTGGAAGCTTTTCTCTGTCTCTTTCTGTCTCTCTCTTTCTCTGAATCTGTTATGTAGCCTGATGTTGTTTTTATTTCACACAATGCATCAATATTACCTTGTCTCTGATAAGTCTCCCAAAATTTCACAGGCAGAGAAACAAGTCCTGTTTCTGTAGGAGACCACCAATATGCACATCTCAGACTACCATAA
>chr1	116879006	116879281
CCCTTATCTGTTTCAGCTGCTTGTTCAGAAAAATTTCATTCATAGACTCACCTTATCCCAGCCCTAGAGACTCATATTCTCTATTTGCCCTGGAATCCTGTTCACTATTTACAATTATATTATTCTGAATAATAGTATTTACTATTTTCGTCTCTTTTATATTTTAATAAACCACTTTCAAGTCACTGACCTTTTTGTTTGTTAAACTGGGGATATAATGTAAAAAACAGATAATAAAAATTACAAATGTAAATAATACTAAAACAACATTAGAAA
>chr1	185072824	185073099
AACCAGGTATTAGGGTGATGTTGTGGGAGCAAAGGAGGGAAAGTGGTTCTAGAGGAAAGAGGTTGAATAAGATGACGACGGAAAAGTGATTACTACATTTGGAAATTTGGAGATCATGAATGATCTTGATTAGTGCAGGTTCAATGGAGTGGTGGGAGTAGACAGAAGAAGGAAGAAGGAATTTACAAATGGGATGGGAGGAATGCGTGATGAGGATAGCTGGCTCCTGGATACAGGGTAAGCAAATAACCCTTCAGAGAAGTCTGTCAGTGAAAC
>chr1	163851491	163851774
TAGATTCTAGATATTAGTCCTCTGTCAGATGAATAAATCGTGAAAATTTTCTCCTACTCTTGGGTTGTCTGTTTACTCTGCTGATTTTTTTTTTCTATGCAGAAGCTTTTTCGTTTAATTAAGTTCCATCTATTTATCTTTGTTTTAGTTGCATTGCTTTTGGGTTCTTGGTCATGAAGTCTTTGCCTAAGCCAATGTCTAGAAGGGTTTTTCAGATGTTATCTCCTAGAATCTTTATGGTTTCAGGTCTTAGATTTTAAGTCTTTGATCCATCTTGAGTTGGT
>chr1	171777050	171777333
AATTCAACAAGAAGAGCTAACTATCCTAAATATATATGCACTTAATACAGGAGCACCCAGATTCATAAAGCAAGTCCTTAGAGACCTAGAAAGAGACTTAGAATCCCACATAATAATAATGGGAGATTTTAACACCCCACTGTCAATATTAGACAGATCAACAAGACAGAAGGTTAACAAGGATATCCAGGACTTGAACTCAGCTCTGCACCAAGTGGACCTAATAGACATCTACAGAACTCTCCACCCCAAATCAACAGAATATACATTCTTCTCAGCACCAC
>chr1	110405170	110405428
ACAGGGAGTTCTGCAGCTGAAAAGAGAGGGAAAGAAGGCCCATGAGCCTGTAGCCTCAGGAGCTGACTTCCCTACCCAGGGGCTTTCTCTTTGTCCTTGGGGCCCCAGAAACTTTCCAGGAAACCTCCACTTGGCTCAGATCTACCCCCTCTCACCCCCAACACTGGCAGTGGCATCTCAGGAGGCCCCTGCCACTGTTCTCAAAACGAAATTTTCTTCTGTGATTCCTTTGTGTTCCGCATGCGTCATTCATGAGACA
>chr1	217251028	217251286
CTTCCCTCTGCCTGTGCTATACGGGGATTTTTTTCCCAAATATTCTGCGAGAATCTAATCAAGCTTGCAGAAGTAAAACTCACAAAAGTGTGAAGGCACCCCTATGACTGGGTCCCTTGAAGTTTTTAACTCAAACTTGTCCACACTCAGCCTACAGAAATTCATCATTTACCATGTAGGAGCTCTTAACTCTGGCCCTGGTCCATGGAGATTTCTGCTTATGGGTTTCTGCTGCAGTACCTTGTGACTCTCTACGTTC
>chr1	187627465	187627819
AAAGTCAATAAGAATAAACAATGAGGAAAGAACTCCCAATTCAATAAATGGTGCTGGAATAACTAGCTGTCATATGCAGAAGATTGAAGCTGGACACCTACTTTTTAACATAGGCAAAAATTAACTCAAAATGGATTAAAAATTTAAATGTAAGACCTCAAACTCTAAAAGTACTGGAAATCAACCTAGGAAATACTCTTCTCAACATCAGCCTTGGCAAGAAATTTGTGGCTAAGTCCCCCAAAGCAATTACAACAGAAACAAAAATAGACAAGTGGGACCTAACTAAACTAAGGAGCTTCTGCACAGCAGAAAATCTATCAACAGAGCAACCAGACGACCTACAGAATGGGAG
>chr1	175783535	175783889
AGATCGAACTATCTGCTCCTACGAGATACTCACTTTACCTTTAAGGACACACATAGACTAAAAGTGAAGGGATGGACAAAGTTATTTCATGGAAATGGTAATCAAAAATGAACAGAGGTAAGCATAGTTACATCAGACAAAATAGATTTCCAGTCAAAATCTGTCACAAAAGGCAAAAAAAAAGTTACTTTATAATGATAAATTTATCAAGAGGATATAGAGTTGTAAATATCCATGCACCTAACACTGAAGCGCTTAAATATATAACGTAAATATTAACAGAACTTAAAGGAGACAAAGATAGCACTACAATAATAGTAAGTAATTTCACAACTCCACTTTCAATAATGAATAG
>chr1	198876812	198877097
GAGTCCTATCTGTCCGGAGTCAGTTTACTGGTGGCTGCCAGGAAAGTCACCTTGGATGACACGTTACCTCTTGTACCATACCTCTGTTTATGGAGTAAACTTCATATTGATTGTGGTGAGTAGACTGTATAACAAGGCAATAAGAGATGCGTTGATATTAATTCCAGAGAAGGGCACAACCCAAATAATATTCAGCTGCCAGAAGAAAATAGTGTAGTTTTACTGGAAAATATGACAGGTCGTGGATCCAGCTTAGATTTATTAAATTAATCAGTGAGTCACAGTT
>chr1	108733417	108733702
AGAACTCCAGCCCGCCACCAGTAGCAGTGTTATATTTCCCTGACATGGATCTCCCAGACGGAGGGGTGGGCCACGATCTTTGCTGTTTTGCAGGCTTAGCCATTGTTGCCTTCAATGCAGCTACCCTACGAAAAAGTGGCCAGACGGCTACTTTTTACATGGATACCTAACCCCACTTTTCCTAATTGAGTAGGACCTCCTAACTGGAGTCACCAGCTACCCTCACCTGTATTTTCCAGCTGGCAGTGGTTCCCAGCCTCCCTGGGATGGAACTCACAAGCAGACA
>chr1	102396	102695
TAGTGCCTGGAATATGCAGTAAGGGCTGAACAAACACTAAATAAATGAACAAGTGAATAAATGGATATTGTCTCATTTTTAGAACAGAGTACTAAATGGATCATGAACACTATCTGGTATGTCACGTAGGTAATTTACAAGGGCTACAATTTCAGCTCAGATTTACCTTTTCCTGGATACAGGTCTTGATAGGTCTCTTGATGTCATTTCACTTCAGATTCTTCTTTAGAAAACTTGGACAATAGCATTTGCTGTCTTGTCCAAATTGTTACTAAGAATCAAGAGAGATATCTGACATGA
>chr1	146799091	146799390
CCGCTGAGGGAGGGGCCACTCCGTGAGAACTTGGCTGGAGAAACCACGTGGGAGTTGGGGGGCAGAGGAGGGGCACCGGCTGCCTCAGGAATGCCCTTTCCACCCTCACCTAGCAGGTTGGGGAAGCATCGAGGTGCTCTCAGATCTCAGGATAAGGAATCCTACCGCAGACGTGTATCTCTGCACCTCTTTTAACGAAGTGTTCTGCACAAAGGAACTGTTTCCACAATTATTCATTGATCACTGGAGTCGCGCGTGGAGGAAGGGGTGGCGAAGGGGAAGAGAGGGAATCTGCGTTCA
>chr1	109581283	109581552
GACAGTTGTGGTTGGGGAAGTCTGGTTGAATGGATGGTTCCTGGCCGTCAGTAAGACCCGATGAGAGTTGAGCCCGACTTCCCCTCTGGGACCCTGTCTTCCCAGGTGGAGTTTGTCCATATGCTCAATGCTACCATGTGCGCCACTACCCGTACCATCTGCGCCATCCTGGAGAACTACCAGACAGAGAAGGGCATCACTGTGCCTGAGAAATTGAAGGAGTTCATGCCGCCAGGTAAAACTCCCAGCTCATCTCATCGTTCTCCTCTT
>chr1	57043076	57043345
CCTTGTTACCTTATTGGTAAATCATACATTCCTTAGCCAAACACATAAGGTCTTCTCTGATCTTTTCCTGTCTACAGCTCCAGCTTCATTTCCCACCACTTCCTGCCTCTAACTCACCCCTGCAGTAAAACTGAACTTGCCTCTGTGCATCTGCTGTTGCCCCTGCCCGGAATGCCCTTCCTGCTTTTCTTTGCCTGGCTAAATGTATTCATCTTTTGAGATTTTTTAGCTGAGTTACCAATCCCTCCGAGCAGCTTTTTCCAGTTCTTA
>chr1	116615559	116615841
TAAAATGTGCTTAAAACCCACTCTGGGCCAGGCAGGTGCCTCACGCCTGTAATCCTAGCACTTTGGGAGGCCAAGGCGGGTGGATTGCCTGAGCTCAGGAGTTCAAGACCAGCCTGGGCAACATGGTGAAATCCCATCTCTATTAAAATACAAAAAAAATTAGCTGAGCATGGAGGCATGCATCTGTAATCCCAGTTACTTGGGAGGCTGAGCCAGGAGAATTACTTGAACCCAGGAGGCAGAGGTTGCTGTGAGCCGAGATCGCACCACTGCACTCCAGCCT
>chr1	179262916	179263198
AGTGAGCCAAGATCACGCCACTGCCCTCCAGCCTGGCGACAGAGCGAGACTCCATCTCAAAAAAAAAAAAAAATTTAATTGTGGTAAAATACACATAACATAAAATTTACCATCTTAACCATATTTAAGTGTACAATTCAGTAGTGTTAAATATATTTGCCTTGTTGTGCAACCAATGTCCAGAACTCTTTTCATCTTGCAGAACTGAAACTCTATACCCATTAAACAACTCCCCATTCTCCCCCAACAATCTCTGGCAACCACCATTCTACTGTGTGTCTCT
>chr1	227215219	227215546
GTTTTGTTTTATCTTCAAAAGATATCTTAGTTTGGCAGGAACAGCATAAGCATACTAAGGGAATGAGAAGATGTTTGTCATGATAAGTGATGAACCCAGAGAGGCAAGTATGACATCACTCTCTGGACTTCAAGGGGCCATTTTCACTCCTTTGCTTTTCTGTCTTACAGTTTGTCATTGTGGGTGGCGACTGAGTGAGAATTGATTGGAATATTGGTATGATGTCATTTACAGTACACATGACTGGAAGATAAGGGAAGATGAAGTCGCTATCTTGAACATATCTACTCCTTAGTTCCTGCTGGCATTCACCCTTGCAAACTCCCAG
>chr1	9689612	9689939
CTAATTTTTAATTTTTTTTTTTTTTTGTAGAGATGGGCTCTCACTATGTTGCCCAGGCTGGTCTCTAACTCCTGGCCTCAAGTGATCCTCCTACCTTGGCCTCCTAAAGCACTGGGATTACAGGCATGAGCCACCATGAGCCCAGCCTTTTCACACTTTTTAAAGTGGCTTCTGGTAACCTGGACGTTACCTATGTGGTTCCCGTTGCCTTTCTCTTGGGCAACACTCAGCACTCTCCGATGAGCACAAGGGGATGGATTCAAGAACATACATTGTAGCATCATTAAAAGTAACTAAGAAAAGTAGAAACCAGCCTTCATCTTCATCA
>chr1	117500779	117501098
GTAGGTGCCAGCATCTGTGAGTTGCACGTTTTTCAGCCGCAAAGAGGCATTGCCAACTATCACTTGATCAGCAAACACTGCTGTCCGGCCTCTGAACATTTCATCCTGCTCCGACAGCTCATCTTTGCCTTCTTTGAACTCATGGACCAAGCCTAAAACACCTTCCTTCAGCCATTGTATCACGATATCAGAAAGTTTGATGTCAGGTTCAAAAGTGCAGCTCAGGATTCCATCCTCCCCAATGTTCCCAGCTGAGGCGACAGTAGTGACTGTGATGGAGTGTCTCCCTGCAGTTCAGGAAGCAAAGATCAATGCTAAGG
>chr1	82726280	82726599
AAAGTCATTTAAATGTGAAAATATCAATGGAAGTGTTAGGACCAAAACTGGTCTCATTTTAGACTGTGGTTATGATTTGACTACAGGCCTTACAATTATGGGCGGATTTCTTTTGGAAAAGAAACTTTCTGTTTCAGTTCCAAGTTTTATTCTTTTAAGAATTATTTTTTCTCTTTTCCATTCCACAATCAGATAGACACAGTTTTGCCAAATGTCTGAAGGTTTATATAGAACGATGAGTTTGACAAACTGTAGTCTCCTTTAAGTTGGCATTTCTAGCTTCTCTAACAGTGCTAGGTGCTGGGTTATATTTAGAATGC
>chr1	178956973	178957282
CTGTCTCAAAAAAAAAAAAAAAATCTAGAAGGAAATTCTCCCATTTTACACTGACATTGGTGAAATCCAGGTTGAATATTAGTGTTTTAAATAAATTTATCATATCATTTTTTCTTTTTGGTGCCATTTGTTGACATTTAGCTAACAAGTCTGAGAGTGTTAGATTTGACAGACTGTGGGTTGACTCAGGTGGTTGTTCTTAATTGGTCTGGAATGTCAGTTGACATAAAATATTAAAGTAAGTTTTGAGAAAAGGGAAGAAAGAAATTGTACCTGCCTTGGATTTGAGCCAGGATTGAAACCGTCATTT
>chr1	232756355	232756664
CTTGGGCACAGCTGGGGTTCGAAGCCCGTTCTTTCTGGCTCAGAGTCCTGTGCTCTTCTCAGCAGGATGTGACGCTACCTCCCCCACTGCCATTTTTCTGTGTGATTATATGGGACCCAAGCTCCAGGTAAATCTGATTGTTAAGAAAAAGCCCCAATATACACAGAGGCACAAGAAAAAGGAATAGATCTCACCCTGTTGGTGAAGCCAATGCGTGAACCTAATGTGCAGAAAGACACCACTGACGTCTTCCCGGGCCCCTGCCTCGCATCCTTGCCTTGCTGACTATTTGGCCCTGGCCTAGAAAATA
>chr1	207842146	207842459
TTTGTGGTGCTGGGGGCTGTACTGTGCAGTGTTGGATGTTTAGCAGCATTTCCGCCTCTACCCACTAGATGCCAGCAGCACCTTCCCCTGCCCTAGTCGTGACAATCAAACATGTCTCAAGATATTGCCAAATGTTCCCTGAGAGGCAAAATAGTCCCTGGTTGAGAATCACCATCTAAGTCATCCCACAGAACTAACCCTAAAAATAAGCATCTACCTTGCTTCTCGCAATATCTTGGAACACTAATTTTTCAACACTTCCTCCGTGGTTATCCATGAGGAGGCTCAGCTCACCTGAATCCCTCCCATTGTAT
>chr1	197619313	197619626
GTTTTTTCTCTATTTTATTTATTTCCACTATAATCTTTATTATTTTCTTTGTTCTGTTTCATTTGGATTTAGTTTGACCTTTTTTTTCTGGTTTCTCAAGGTGAAAGTTTAGGTAATCGATTTAAAGTTTTTCTTCTTTTTTAAATACAGGCATTTACACAACTAAATTTCACTCTAAGCATTGTTTTAGCTGTATATCACAAATTTTAGCATGTTGTGTTCTCATTTTTTTATCTCAAAGTATTTTCTAATTTACTTTGTAATGCCTTCTTTTACTCATTGGTTATTTAGGAGCACATTGTTTAATATCCACA
>chr1	85149674	85149957
AAATACGTATTTTATAATCCACAGGCATTTCGATTAGCTTTCTTTCTTTCTTTACTTTTTCTGTTTGTGAAATAATATGATTGTGCCATACATAAAGTAGGGATAACAATACCTGCTCTACCTAGCATGGGGCTATTGTGAGGATAAAACTAAATAATATACGTGAAAGCCCTTCACACACCTTTTAGTACTATGTAAACATATGGTGTTATTCTTATTTTGAACCCATGCTCCTATGGTGGATTGTTAGTATTAAAAGTTTTACCCGCCACTTCTTAAACATG
>chr1	107463796	107464079
CCTTTAAAAAATAAAAAAGCTAAACAGAGATGTAACACCACACTGTAGGGAGCAATCCCAATCTGGTGGAAGAAAAAATTAGGCAATTCAAGATGGTTTAGGGTTGTTATTTCTATGCATTCCTACAGACTGTGTCTTAAATGGGGTTACCATGAGGAAATTGACTCTGCATTCCATAAGTACTAGACTACACCTGTGCTGTTTTGTCACCTATTCAGACATTAACAGAAATTTTTGAATGAGTGGATCAAGATGGTGGGTTTTGAACTGCAGGTCTGAACAGA
>chr1	33546438	33546756
ATAAGAAGTCCCAGAACTTGGGTGCTGCCATGAGTGAGGAAGCCTAAGCTGGCCCCCACCAGTCTTCAGCAGTTGGTCTCCCAGCTGAGACGCAGACATTTGAGAGCATGAGAAGAGGAGCCCTTCCTGCTGAGCCCTGTCTGAATTACTGACACACAGAATTATTATTTTTGAGATAGCGTTTCGCTCCTGTGGCCCAGGCTGGAGTACAGTGGCGCTATCTCAGCTCACTACAACCTCTGCCTCCCGGCTTCAAGCGATTCTCCTGCCTCAGGCTCCAAGTAGCTGGGATTACAAGTGGCCACCACCACGCCCGGCC
>chr1	115095930	115096248
TCTTCCCCTCTCCATCACCATACCCAATGTTGCAAGTTGTGTTAGTATTTCCCTCGCTATATCTTTTGTATTCATCTCTTATCCTACTAAGTGACATATTTTAGCTCAGGTGTCTAATATATCCGCCAACTTCCAGTGTGCACACTTTCCATTTTCTGTCACATACCACCACCAGACTATCAAAAACTTGAATTTTGGCCAGGTGAGTTGGCTCACGCCTGTAATCCCAGCACTTTGGGAGGCCTTGGCAGGAGGTCTGCTTGAGCCCAGGAGCTCCAGACCAGCCTGGGCAACGTGGAGAAACCCCATCTCTACTAAA
>chr1	187679157	187679459
AGCTAATCACAATTATGATGGTAGCTTTAGTTATATATGTAATTGACAAATAGTGATTGAAGGCTTAAACCAATTTCATATGAATAATTACCATGTAAATATCAAAGTAGTTTTTTCTTAATAAATACTAGTCTTACAGTGTATTTTAATAACTAATTGCATAAAATTTTCTGATATGCTAATTTGACCAATTGTTCAATTTTCATAAAATGTTTAATATATTTTTCAATAGAAGAAAGACAAATAATTATTGAAGCAGATGACTTTTATAAACATTAAATTATAGAATTTTAAATTATTTTT
>chr1	22077382	22077684
TGGTCCGGGCAGATAGAGGAACAGTGGCTCCCCAAGGTTCATGAGCTGGGGCAGGGAGGGAGGGTGCCTGGTGTGCAGCCCAGGTTGGGTTGGGAGGTGGGTGTCAGGGGATGGTGGCAGCCATACTCACTGACGGGCCTGCACTTCCCGCCGGGCTGGATGGGGTTGCCCTCGTATCCGGGGGCACAGCTAGGGGAGAGAGGGGGCCGCCATCAGCACTTCCATGACCCCACCCAGGAGCCCCCTTCCTGCAGCCCCCAAGGCTCTCCCTCACCTCTCACAGCGGCGGCCAGTGTAGCCTGG
>chr1	72778117	72778390
GTAGCACAGAATTGTTGTTTTATGACACTATATCTAACTTCAGCTCCTCCCATAATTGGGATCAGAATCCTAGAGGCACACTTTGATGTCCTTGCCTCTTCCATAGGCCCTACCCAAGCCCCTCAGGGTAACTGGCCAGTTAACAAGGCTGTCACTGCCGTAGAACTCCCAAGACTTGTATTTATTTCACTGTGTCTTTATCTTGTTAAAAGGCTTCATTCTCTTTTGTAGACCAATCCCTGTGGGCCCTAGTATTAGTCAGGGTTCTCTAGAG
>chr1	150517732	150518005
GTAGTTCACCAGTAATAGATCCAAACAAAGGAGAAATTCCTGATTTGTCTGAAAAAGAATTCAGGAGTTTAGTTATTAAGCTAATCAGGGAGGGACCAGAGAAAGGTGAAGTGCAATGCAAAGAAATCCAAAAAATGATATAAGAAGTGAAAGGAAAAATACTCATTTAATTAGATAGGTTAAATAAAAAACAGTCAAATATTCAGGAAACATTGGACAAACTTTTAAAAATGTGAAATACTTTGGGAAGTCTCAGCAATAGAATTGAACAAAT
>chr1	218951825	218952134
AAGAAACAACTTTGTGGCTTCCAAATACAGTATTGGGTTCAGTGAAATCCCCCTCTCCTTAGGGAAATATGGGCAGCAAAAAAAATGTTTTTTTTGAGACGGAGTTTCCCTCTTGTTGCCCAGGCTGGAGTGGAATGCAATGGCGCGATCTCAGCTCACTGCAACCTCCACCTCCCGGGTTCAAGCAATTCTCCTGCCTCAGCCTCCTGAGTAGCTGGGATTACAGGCTCCCGCCACCACGTCCGGCTAATTTTTTTGTATTTTTAATAGAGACAGGGTTTCACCATGTTGGTCAGGCTGGTCTTGAACT
>chr1	152333826	152334135
CTGGAATTCTTGGATGAGCAAATTGAAACCTCTGGGTATATTTTAAGGATAATAAGGTTTTAGAAAAAACAATCATTTGATCAATAATTAGAATTTTCCTATTTAGTCCATAAACTAAATTCAGCAGAATCTGAAAAGGAATGGCTGGAAGTACAAAGGATTTGGAGTATTACACTAAAGAAAATGTTATAAAAAACTGTTTTCCTACTTGTTCCCCTAAATCCAGGCATTGGATCCGGTAGATGTACTGGTTCTGTTTTCTCTTAGATGGCAGCCACACTTGTGCTATTCCAATCTTCTCTGTCTTCTC
>chr1	146703269	146703524
TCTTAGAAGCAGACAAACTTGTCCCACAGTCCTCTATGCATCAGAAGATTTCAAGCCTCCAAGTGGCTTCTGCTGTGTTCTTCAGGGACATTCTATCCATGGGGAGTGCTCCAGTCTGAAGCACTTCCTACCACAAAACGCCCCCACATAAAGTGCCTTCTCCAACATCACACGGCGAGGGCCTTCATCTCATTTTGGAAAGCAGTTGTAAGTGTTCCCACATTTGAATGCTTCAGACCCTTGCAAGAGACAATTT
>chr1	63124057	63124312
TCTGTGTCCACAAGACAGACTTTTTCTGTAAACCTGACTGGTCCATGTTAAGGAATGCATTTGTACCCCTGGTGTCAGTCACTGTGATCTAACCATTTGAGCTAATTAGACTAGTCACATGTTGTTAAATATTCATCCAGAAAATCTCCACAAAAATGGAATTTTAAAGTCAATCAATGCCCTTTTTTCTGTCTTGGAAGATTAGATCAAGGAGCATGAACAGAAATAGAGCTCCAGCAAAATCATAGGTTAAAAG
>chr1	41792207	41792499
TGGTGAATTATCAAATTGTGTGTCTTGGGGTTGCTCTTTTCAAGGAGTATCTTTGTGGTGTTCTCTGTATTTCCTGAATTTGAATGTTGGCCCTGCCTTGCTAGGTTGGGGAAGTTCTCCTGGATAATATCCTGAAGAGTGTTTTCCAACTTGTTTCCATTCTCCCTGTCACTTTCAAGTACACCAATCAAATGTAGATTTGGTCTTTTCACATAGTCCCATATTTTTTGGAGGCTTTGTTCATTTCTTTTTACTCTTTTTTCTCTAAACTGCTCTTCTCACTTTTTTCATTA
>chr1	173294710	173295002
TTGAAACAACTCAAATCTTCATCAACTGATGAATAGATAAACAAAATGTGGTATATCCATATGATAAAATATTATTTAGCCATAAAAAGGAATGAAATTCTTAGATATGCTACAGCATGTATAAATCTTGAAAACATTATGCTCAGTGAGAGAAGCCAGACACAAAAGGCCACATATTGCATGATTCAGTTTATATGAAATGTCCAGAACAGACAAATCCATAGAGACAGAAAGTAGATGAGTGGTTGTCATGGACTGGGGGAGGGGGAAGTGGGAAGTGACTGCTAATAGGT
>chr1	44149477	44149825
GCAGCCTTGACCTCCCTGGGCTCTGGTAATCCTCCCACCTCAGTCTCCCTAGTAACTGGGGCTATAGGTGCACACCCACCACACCTGACTAATATTTCTTTTTCTTTTTTTTTTTTTTTTGTAGAGATGGGGTTTTGCACAAGGCTTCTTATGGTATGGGATGGGACCGGGGTGGGAGGTGGGCCAGACCACCATGGTCCAGCACAACAGATCTCCAGGGTCAGGATTCCAAATTCAAACCTGTCCTTCTAGGACATTTTTCAAGGAAGGATATATATAGATATAGATACATCTATAGATATAGATATCTATAGACATATCTGTAGCTATAGATATCTATAGACATATC
>chr1	94638816	94639164
ACCTAGAGAAAGAGGAGCTGCAGCTCACTGTCAAACTATAGTATGATAATAGCCGAGAATCCTTGAAATACAGCACTGATATTTAAACTTACATTATTACCACTGTGCAGTTTCACGTTTCTGAGCTGCTATGGTTTGAATGTCCCTTCCAAAACTCATGTTGAAACTTAATTCCTAGTGTGGTAGTATTGAGAAGTAGAGCCTTTAAAGGTGATTGGATTGATCATGAGGGCACTGCTCTCTTGAATGACCAATCTGTTAATGGATTCATGGATTAATGTGTTAATCAGGGGAGGGGAACTGGTGGCTAGCACGTGAGTATGCTCAGTCACCTTGCTATGTGATACCT
>chr1	118290422	118290737
CTGGAGCTAAGTAATCTGGGAGGATGTTAGTTTATTACATATTTTGTTTACTGAAGTTTTACTTTATTTTTTAAAAATTATGAAGAAGAAAATTAAAATCATGACCCTGAGATAACTACCATTAACATTTTGGTGATCATCCTTTCATGTGTCTTTTTATGGGCGCATATGTAATTGTGTTTTAATTAATGATAAAATATATTAAGGGTAATAATTAAATATATTAAGTACCTAATATCATGCTTGGCAGACAGAAGCATTCAGTAAAGACAAACTGATCAAGTCCTTATTCCTAGGTGCTAGTCAGATTGGGAGA
>chr1	179750774	179751089
AGATCCAGGACTTGAGACCACATCTCCTGGCTCCAAGTTCCTTCTTTCACTGACTTTTCCCCATACTGGCAGTTACTTCACAACCCCAAGGGCCCCATGGTTCTAAGGCTCTGTGGTTGCAGGTTCCTTTAGTCCCCGTGAGGCAGTGTGGGATGAGCTCAGGGAGGTATGATCAGGCAAATGTTCACTCTCAAAGGTGGGGCTTCACATGTGAGTTGAAGGGGACAGGGGCCCAATGTGTCCATCCTGAGACTTCTCTCTGTGGGCTTGGGATGAGACTCCCTGCTCTGTGGTAAAGAAGGCATGTCACTTTAAC
>chr1	78518001	78518296
GCTCCGTAGAAGTTCACTATCTAGTAAGGGAAACAGATAATATTTATAACAATGTAGTAATTGAAATGAGAGAACTGACAAGCTACTGTGCACAAGAGATTAGCCATTTGGCTAAGCCTGGAGTGAGGGCTTACAAAGAAATAAGCCCTCGGTTAGGTGGCTGGGAAGAAATTAGCTGGGAAAACAAGGTGAGGTTAAGGCACGTATTATTTCCCTCTCTTGTAGCCTTTCTTACCACAACATCTCATAATGGTCTATACACAGTAGATTTGTGGTCTGAGAGAATCATCATTTAC
>chr1	243176316	243176611
GCAGGAGAAGATCACTGAGGGCCACCCCAGAGGTTGCCCACCACACTATGGGACTATTATTTGAAAGCTGTAGCTTTAGCACTTACGCTTAGCATGTTTTTACCATAACTTTTATTAGGTGCTTTGAATAACCATTTCATGAGGTATTGGTCTTTCCATTTTACAGCTGACTGTATTATGTAATGTGTTCAAGTTCACAGAACAATAATCATAATTAGAACTCATACATCTCAGACTACTGTTTTTTATTTTGCAGGGTATATTTTTATTACTATTACATGAAAATCATATTATTT
>chr1	227320657	227320945
TGGCTCACTGCAAGCTCCACCTCCCAGGTTCAAGCGATTCTCGTGCCTCAGCCTCCCGAGTAGCTGGGATTACCAGCAGCTGCCACCATGCCCGGCTAATTTTTTATATTTTTAGTAGAGACAGGGTTTCGCCATGTTGGGCAGGCTGGTCTTGAACTCCTGACCTCAGGTGATCTGCCTGCCTTGACCTGCCAAAGTGCTGGGATTACAGATGTGAGCCACTGTGCCCAGCCAAACTTATTTTTAAATATTAAATTTCAATTAAATTAATATGAATTTTACAACTTAA
>chr1	69815739	69816027
AATGGTATTGCCTAGGTTTTCTTCTAGGGTTTTTATGGTTGTAGGTCTAACGTTTAAGTCTTTAATCCATCTGGAATTAATTTTTGTATAAGGTGTAAGGAAGGGATCCAGTTTCAGCTTTCTACATATGGCTAGCCAGTTTTCCCAGCACCATTTATTAAATAGGGAATCCTTTCCCCATTGCTTGTTTTTCTCAGGTTTGTCAAAGATCAGATAGTTGTAGATATGCAGTGTTATTTCTGAGGGCTCTGTTCTGTTCCATTGATCTATATCTCTGTTTTGGTACCAA
>chr1	50689942	50690223
TAGTCATTCAATTATGACAGAGCTAGTAATTGTTAGAGCTGGATGGGTCTTTAGAGGTCATCTCTGTAGCATATGGGGACAGAAAAGCCCAGTGAGTGGAAAGAACTTACCCAAGTTTATTCAGCATTCATGGCAAATCTGGATTCTTCATTCCTAGCCTATGCCTTTAGATGGACTGTTTAGTGAAGACACCAGCTCTAAGGTATTATAATGTTAAAATGGTCTCAAACTTGGCACACTGTCGGGGACACCCTGGGCACCAAACAAAAGCTGTAACCTTCT
>chr1	96237654	96237935
AGAATTTTTTCAACTTGATTTAAAAAAGCAACCTACAGCTAACACCACACTTAATGATGAAAAACTAAAAACTTTCCACTAAGATCAGAAAAAAGGCAAGTATGTTTCCTACTATGATTCAAATGGGTCTCCCAAATATCTTGTGTTAAAACTTAATCCCCAAATTTATATGTTGATTGGAGTTAGGGCCTTTGGCTGGTAATTAGGATTAGATATGGTCATCAGGGTGGGGCCCACATGATGGAACTGGTGGCTTTATAAGAAGAGAAAGAGAGACCTAAT
>chr1	105052943	105053277
ATTTTTGTGTATAGTATAGGATAAAGGTTCAATTTCATTCTTTGCATGTTATACGTGGTTTATCAAATACCATTTGTTGAAGATATATCCTTTTCCCATTATGTATGTTTGGCATCCGTGTAAAAGATAAATTGACTGAATATGTATGAGTTTACTTCTTGGCTCTCTATTCTGTTGAATTGCTAGAAATGTCTATTTTTATGCCAGCACCTTACTGTTTTAATTTTGTAGTGCTGTAATATGTTCTGAAATCAGGAAGCTCTATTCTTCCTTTTCAAGGTTGTTTAGATTATTCAGTCTTTTGTGGTTCCATACAAATTTTAGAATTGTTTCTT
>chr1	218750183	218750517
CACTCAGTGAGTGTTTGTGAACTGAATCAAGACTTTTCAGCAATTCCTAGATTCCTTCCTCTTGTTTCTCCCCTACTCTACTACTTCTATGGCTGTCTGGCTTCTCATAATCTCACATATGGATTATAGCAGAACTTCCATCCCCCTGACTACCCCATAATACTCATCCTCCCAAATAATTTCTTGCACCAATGATAGATTCATATGCCCAAACCTTTTCTGCCACTTTCTTGGAAATAGTTAGCAATTGTTTTCTATTGCCTATCAGATTAAGTTCAAAGTCCTTTTATCACTTCAAGATTAATGTTCTTGGCTTACCTAAATATACAAACTCA
>chr1	243576448	243576743
CTATCAGTACACCAACCCTACTTGTCAGACAGTAACACCTGTGATTTCAGTGTTCTTGTAGACAATCCTTCGGTACTCTGGCTTCTCAGGTCCTTAATCTCCTCTTCTCCGATGACCTTGTTCTTCACTCAACCTCAGCCCCCCATTTCCGTAACTATACCCTAGAGCTTATTACCGGTTGTAAAGACTGATAATGCAGTCATTATCTGTTATGCTCCAGCTCCATCATCTCATTTCAAGCATCCCATTCTCTGATCACCACCTCTTTCTTCTCTCCTAAAACCTTGACTGAAAAC
>chr1	8778998	8779293
TGACCCAAGTGTCAGTCAGCATCATCTTCAATCTCCCTATGAAAAGCTGAAGGAAAAGAAAATCTAATTAAAAGCCCAAGAAAAAATCCACTTTAATCAAAACTGCAACTAAAAGGCAAAGGAACTTTAAGGTAGGAAAAAAACTTAAGACATGAAAAAATTAGGAATTACAAAAAGGGATGTCAAGAGGGAAAAAGAGGAGATACTGCGATTTTTTTTTTAGAATAGTCAAATACAGCAGTGAGAAGAGGGAAAGAGTAGAATAAGGAGTTTGATCTGTAACCATCAATTAAGAT
>chr1	227593651	227593962
CTCTGTCACCCAGGCTGGAGTGCAGCAGCGCCATCATGGCTCACTGCAGCCTCAACCTCCTGGGAACAGGCAATCCTCCCACCTCAGCCTTCCAAGTACCCAGGACCACAGGTGCCTGCCACTATGCTCAGCTGTGTTTTTTTTCTTTTGTAGAGAAGGGGTCTTACTTCCCAGGCTGGTCTCGGACTCCTGGGCTCAAGTGATCATCTTCTTCTTTTGTCTCCCAAAGTGCTGAGGTTACAGGTGTGAGCCACTGCGCCCAACTAGTTCTTAGTACAAGTACAGAAATGACAACTTCTTTTTGGTTGGAAA
>chr1	60517885	60518196
TGAGCTTAAGAAAAAAGGCTTCAGTTTTTCCCCACCAATTGTGATGTTAGCAGAAGGTTTTTCAAGATGCCCTTAATCAGGTTGAAGTTGAGGAAAATCCCATTGATTATTAGTATGCCAGGAATTGTTAATAAGCTCCTTGAAGACACTTTGTCTCTTTCTCTTCATAATAATTGCACCAAGCAATCTCTTGCACATAGTAGGCATTCAATAAATAATTATGAATTATATTGAGAGGAAATTGATGAAATTTCATCAATTCTTTTGAAGAATCTAAAAGGGAAATATATTTTTGAAAAAACAAAGTCTGGA
>chr1	202687094	202687413
AGAAGACTTTATGAGTGAAACCAGAGCCAGCCAAGGCCCTCTTCCCTTCAGTCCTTGGGTATATCTGGTATTCCACAACCTCTCCCACAGATCTTCACCCAGGGCTGGTCAGGATAACCATTATGTTGGCTGCAGCCCTTACCTTCCTCCCTGAGAAGCCCCTCTCCTTCCTGCAGCCCATTCAACAACCTCATATCACACAGGCTGCCTCCTCCAGGAAGGATTCCTGGAATGTGCTGGTTGGCTCCAGTCCCGGTTCTGCCACTCACAATCCTGGGCAACTTAATTCCCATCTCTGTGCCTCAGTTTCTCATCAGGGA
>chr1	94316016	94316335
GTTCCCCAGGGTATCCTTGGGAAGAAGAAATACAGTCACTGCTCTGCTTAGAAATTCCATAGGATCTTTGGTCTTGTTCTTCAGCCATTTCTAATTTTTAGTGATTGAGGATAGAGATGCTAAGGCTCCCTGAAGAGCTGGTGAGCTTGTTCCACTATGAAACATACCTATCTATATCCCATTTCCCCAAGTCCATGGGTCTCTAGAATAGAGGGAAGATGTGTAGGGGCAAAGGAGGGGCCAGATGGGGGTCATTGAATATGGTGTATAAAAAGCTTTCTTTTGCTTATGGATATTTTTGTTTTCTTTTGAGTGTCCCT
>chr1	100905765	100906073
ACGTAGATTTGGTCTTTTCACATAGTCCTATATTTCTTGGAGGCTTTGTTCATTTCTTTTCATTCTTTTTTCTCTAAACTTCCCTTCTCGCTTCATTTCATTCATTTGATCTTCCATCACTGATACCCTTTATTGCAGTTGATCGAATCGACTACTGAGGCTTGTGCATTTGTCACGTAGTTCTCATGCCATGGTTTTCAGCTCCATCAGGTCCTTTAAGGACTTCTCTGCATTTGTTATTCTAGTTTGCCATTCGTCTAATTTTTTTGCAAGGTTTTTATCTTCTTTGCCTTGGGTTTGAACTTCCTC
>chr1	38834116	38834424
CTGCAGGGTTATGATGGGACAGCAGGAGTGCCTGTGTCATGTGTGGCCACAGAGGACAGGGCTAAAACCGGGATGCCAGTTTGGGCTTCAGGTAAGGGAAAGACTTTCTAAAAGTCTGAACAATGCAGACATGGAAAGGTGATCAGCTCTGAGTGACTGCAAAGACACTGTCACTGGAGATAAGCACAGAGAGATGAGACCCACCTGCAAGGTGAATATTAAGAAGACAAGTTCAATTAGCTGGGTGTGGTGGCGGGCGCCTGTAACCCCAGCCACTCGGGAGGCTGAGGCAAGAGAATTGCTTAAACC
>chr1	146221073	146221365
GAATAATGTGTTGTTCTCCCGTCCAGTCTCTGACTGCCTTGTATTTCCTTGGCGACTCTGATACCAAGAGGCTAGGGCCAGAAGTGTTCAGACTCCTGCTGATAGGAAACCGATGCCACTTGCTGGACAAGATGAACGAAAATTCTTCTTGTATAGGTCTTTTTGTGGACACGTGCATTCATTTCCCTTGAGGAATACCAAGTACTGGAATTGTTGGATCATAGGGTAGGTGTAATATTAACTTTATTAGAAACGGCCAAATGGTTTCTTCCAGAATGCTTTCTCACCAGCAA
>chr1	91523117	91523409
ATCATGGGGGCAGTTTCCCCCATACTGTTCTTGTGGTAGTGAATAAGTCTCACAAGATTTGATGATTTTATAAGGGGTCTCTCCTTTCGGCTGGCTCTCATTCTCTCTTGTCTGCCACCATGTAAGACGTGCCTTTCACTTTCTGCCATGATTGTGAGGCCTCCCCAGCCACGTGGAACTGTGAGCCCATCGAACCTCATTTTCTTTATAAATTACCCAGTCTCAGTTATGTCTTTATCAGCAGCATGAAAACGGACTAATATAAGTTGTAGAAAGCATGAAAAGAATTTTTC
>chr1	168378173	168378444
TAAGCATAGGAGGGGTCATCAAAACATCACTGAGATGGGGTTAAGAACACACCTCTTGTTAAACGTATTGATGAATATAAGTAACAAAAGAGAATCCCTTCATGTTTTTCTTCTTTTACTTAATTTATTTTACTACAGCAACAAAAAATTCCAAAGGATGGATGAATGAGCTCTAACAACACATTTCATTTGGATTTCTTTTCAATTCTTAAATGCATTAAGTACAAATAATCTGGATATGTGTTAGAATTACTTAAATACAACAGAAGAAG
>chr1	113030753	113031024
CAGCTTCTGACTCGTGGAGCTGGTTGCCTCTGGACCACAGGAATCTCAAACGCATCATATCCAAATCCAAATGTCATGGTCAGTCCCTCCAACCCCTCCTCCTCTTGTCTTACATCCTATCTCAGAGATAGTCCTAGAAGCCAGGCCATTGATTTGGGGATCCTAGACTCATCCCTCTTCCCAGCCTTCATTCCCCCTTCTGTCAGTCACCAAATTTCTGCTAATTTTACATTCTAAGTATTAGCGAATCTTGCCGCTCTTCTTCTGTATCT
>chr1	25476408	25476724
AAAGTGTGGTCCCCAGACCTGCTGCCTCAGCATCTCCTGGAAATTTAGTAGAAATGCAGATTCTCAGGCCCTAGGCCAGACCTACTGATCAGAAGCTCTGGGCCTGGGGCCCAGCAGTCTGTGTTTTCACAAGCCCTCTTGGTGATTCTTCTGTGCATGAAAGTTCGAGAATTCCTGGAGCTAGACTGATTCAAATCTTGCCTCTGTATCTTAGAGACCTTGGGCAGATTAGTCAACCTCTTTCTGCCTCTGTTTCTACTTCTGTCAGAGGATGATAGTACTTGTTTCATTAAGTTGTTGAAAGGATAAATGAATTG
>chr1	14516821	14517137
AAGTGAAACAACACACAGCAGGTCCTTGAATAACATTGTTTCATTATAACATTGATGAGAAAAAAAAACAATTGGTTTGCTATACATCATTTCACTTAAAGTCACAGTTTCCAAGAACCTATCCATGACATAAAGTGAGGAGTTATTGCACTTTATTTTTTAGGGGGCTGTGGTTTACATTATTTATCTCTGGGTTATCACAGCCTAACTTTAAATTATGCCTTATCATTTCATGTACCAATATTAGAACCTTATAAGAAAATTCTTTTTTCCCCTTTTCCATTTTTTGTGCTACTGTTATCATAGATTTTGTTTCT
>chr1	160971554	160971846
TCATTCCTGGACTCTTCCTCTCCAAGAATTCTATTTTGGTCTCCAGGCAGAGGTTGACTCAGGGAGAGCCTTTCCAGTTTTCATCAATGTCATTGCCACTCTGCTGTCCACCACACAGTTGACCTAAACCCTCTGTATGCTGGAAGAGCTGGACGAGTCGAGGAAGAGGGGAGCGCTGACATGTGTAACAAGTTATTTACATGAAATGAAGCCTCATGTCCTCCCCTACTTCCTCTAGTTCTCAAGCTTGAGTCTGCATTAGGGTCATCTAGAGTAGTGGTTAATACACTGTT
>chr1	186850543	186850835
GCTTCCACACAGTAAAATAAACATTCAACAGAATGAGTAGACAGTCTATGGAACTGGAGAAAGTATTTTCAAATTATATATCTGATAAGAGGATAATATACAAATATATGAAATATCCGTATATTTTTGTTACAAGAAACTAAAAACTCAATGGGAAAAACAGGCAAAGTCCTTGAATAGACATTTTCCCAAAGAAGTTATAAAAAGTTCCCAACAACATTAAGCATCAGACAAATGCAAATCAAAACCACAATGAAATATCACCTCACACCTGTTAGCATGACTATGCTCAA
>chr1	165956773	165957069
CCCTGAAGTGAGAGGTTACATTTTGGGTTCTCACCATACTCTTCCCCCGCTCTTGTCCTAATTGTCTAAAGCTTGCTTCCCTTCCTCATCGTATCAGCCTCCCACCTGAATCTTCCCTTTTCCTCCTTCACACTCATCTTTCTTGTGCCCCTGTCCCCCATTTTTCCCTTTTGTAAGCCATTTTCATAAGGATCCTTCCAAATATTTCCCCTATTGATTGGACAACCCGTAGGTGGCAGACTGTTCTGGGCCAAGGCAACCAAGTTGAGCAGGGCCAGCAATCAGTGTCGGGAACTT
>chr1	99757781	99758077
TAGATTCCTACACAAGATAAATGACATGCACGCAAAACCTACAAAATACATGAGGAAGGAATAAACAAAAACACTGTGTCAAAAGACAAAATAATCAGCAAAACCAGGTTCAGACATGACCCAAGTGTGTAAATATTAGGCAGGGAATTTAAAATAACTATGCTTAAACTGTCGAAGATGCTAATGGAAGAGGTGGGAACACCACCTGAACTTATGAGAATTTCAGCAGAGAGATGGAAACTATAAGAAAAAATAAAAGGAAATGCTAGAAGTAAAAAATAAAGTAACAGAAGAAGA
>chr1	172092306	172092579
TAAGTCAGTTTTAGCTGTTTTAAAACTCAACTTTGTTTCCCCTTTATCATCTAAGCCTAGATGGTGGCACTTAGTGGACCTTCAAAATATATTTAAACTGAATTATCTTTTGAATTTCAGGAGGATGTGAAAATGCTCTCCCATCTGCTCCAGGCTTTAGATTATGGGGCACCCCCTCATGGAGGAATTGCCTTAGGTAAACAACTTTTCCTTTTATAAGATAAACTGAATTCCATTGCACTGTCTCAAATTCAGGTTCTCAGTTTGTGTTGGT
>chr1	234983122	234983395
ATTCCTTCTGATAATAATGTTTGTAAACTTATAAAAATATTTAATATTACCAAGGAAACAAATTATATTGAAATGTAGTTATTCAAATATCTTTAAAGTTATTGTCATGTATATGCTTCTTTACTAACACGTTTAAAACCAAGAACTAACAGCAGGTCCAATAATTTTGGAGTAGGGCTGAGTGTACGTGATATTTGTTGCAAGAGGCAGGCATAACCGTAACGTTAGTATGGAATGTCTATGATTTATGCTGTGATAAGGTCACAGGGACTAC
>chr1	191519266	191519586
AAGTCAGTTCCTGTGTGTCCGCTGAAAGCCTAACTATCTTATCTGCGGGCAGCTGGGCCATTTACAGTGGTCTGCCTGGGACCTGGGTGCAGGGCTGGGTGAGATGGCCTAAATTTTGAGAATCTTGAGGAGGTGTGGAACACTTGCATTAGCAGGAAGTTGGAAACAATAAGATTTGAACCATCTCTTTGATCTTGCTTCTCTCTAGCTACAAAGCCTTGTTTGTTTTGAGTCAGGGTTTCACTCTGTTGCCCAAGCAGGAGTGCAGTGGTGTGATCTTGGCTCACTGCAACCTCTGCCTCCGGGGTCCAAGCGATTCTC
>chr1	210227312	210227632
TAGCTTTAAGTCTGTTAGGTAAGCAAGCTCCTTACCGGGCATTAATGAAAGCATTTTAGAGTTAATCATCTTGAATAGGTAACTAGGAAAGTGTTATTGGGCTGGAGTCAAGTTTTATTTTAATTGTTTTCCAGAGAAATAATATGCACCTAAAAGGAAGCATATGACATTTGCTTTTAAAACTCACTACTACTTGACCTTTGAAATGTACTTAAATTCAAAGGGCACTTTGAGTCAGAGATACACAAAAGCAAACCAACTATTTTAAGCATCCTCAAAAATATTTTCACCCACATATAATTCAAAAAAAAAAGGACAAAC
>chr1	141799725	141800012
GTGGCCAATTAATAACCCTACAATAGCCTCTATATGTTCATGAAAGAAGAGTTGCATGTCTGTCACTTTAAACCAAAAGGAAGAAATAATTAAGCTTAGTGAGGAAGGCATGCTGTAAGCAAGACAGGCCAGTAGCTAGACCTCATGCAACAAACACTTAGCCAAGTTGTGAATGCAAACGAAGTGTTCTGGAAAGAAATTTAAAGTACTGCTCCAGTGAACACATGAATGATAAAAAGCTAAACAATCTTGCTGCTGTTATGAAGAAAGTTTAATTGGTCTAGATAG
>chr1	9519634	9519921
TGGCCAACATAGTGAAACCCTGTCTCTACTAAAAATACAAAAATTAACCAGGCATGGTTGCGGGCGCCTGTAATCCCAGCTACTCGGGAGGCTGAGGCAGGAGAAACGCTTGAACCCAAGAGGTGGGGGTCGCAGTGAGCCGAGAACGCACCATTGCACTCCAGCCTGGGCAACAAGAGTGAAACACCGTGTCAAAAAAAAAAAAAAAGAAAAAACCAACAAAAATTAGCCAAGCATGGTGGCATATGTCTGTAATCCCAGCTACTCAGGAGGCTGAGGCAGGACAAT
>chr1	4548144	4548450
TACAGATACATGGGGAAGGCATAGTTGATATAGGTTACAGATGCAGTATAAGCACAGAATTAAAAACACAATTAATAAAAACCACACCCAGCATGGCTTTGCAAGGAGAGTCATATTGTGAGAATTGTCAGGGATATACACACAACATTCAGTATGCAGTAAGGTGCAAACCCCTCCTTGGACGGCGGTAAGCATATCTAATGCCATTCCATGTTGCAACACAACAGTATGCAGCTGAGCAAATTCATCTGATAACAATGTAAGTCCAGTGCTACTATCATTAAGAGCCTTTTCTACGTGAAAACTT
>chr1	19605329	19605635
TTTATGTAAGCAATGCAAAGCCTCTGGGTGCACTGGAACCCAACGCACCCCTCCCCCCGGCACTACTGCTTGGCAGCTGGCAGCTGGGATGTTGGGGTCTTGTGCTTGTTACCACGGATGCTTCCGTCTCCATCAGCAGTGCACCTTTAACCACAGGAGGCCAGAACAGAACGCCCTTTCAACGTGGGAAGGGGGAAGCTACCCACTACGGAGACTGAGTAACTTCTTGCCGGTGCTAAGAATTGTGAAGACAGCTGCATTCAGAGTCAGCCATCCTCTGGTGACCTGCAGTGACAAGGAGAAAGCT
>chr1	22584118	22584400
ACCTCCCACAACTCATGCCCCATTGGCATCTGATTCCAAAGCTCGGTTACTCATGCCAGAAAACTGAAGCTTTTCCTGGAATACTGCCCCCCTCCCACCCCCATATCTAGGCATCGGCAAGTCCTGTTGATTCCACCTCCTCAATATCGTCTGGAGATTCTTGCTATTCAAAGTGTGGCCTGTGGACCAGTAGCGTCGACATCAGACTCTCGGCCTCACCCGGGACCTAAGGACTGAAATCTGTATTTTCACAACATCCTCAGATGGTTTGTATGAACATTAA
>chr1	37271996	37272278
ATAAGTAAGGCCCGTGACCCCGACTCTGGAACTTTGTCCTCACAGGGAGGAGCTCCTGGTGGTCACCGATCGGCTCAGCAGCTCGGAGAGAGGTTAGGAAAATCTCTCCGGAACGCGTTGGGAGGCCCCCTCATTCCCGCCCCCTCCCGGGCGCACGGAGACCCCCGGCTCCAGGGAGCGCTTACCGATCCGGATGACGTGGGGCATCCCGCGCGAGTCCGGGATCCAGAAGGCGCACACGAGGAGCCCGGCCCAGTATTCCCAAACCAGACTCCGGAGGCGC
>chr1	164264507	164264833
CCAGAGCTTTGAAGGCAGGCAGGTCAGGATTCAAATCCTTGTTCTGCATTTCCTAGCTGTAGAACTGGGCAGGCTTTTCAATTGTATATATTTTGTGCCTTGGTTTATTCATCTGTGAAGCGGGCCTGGTAAATGCGATAATGTACGTGAGTCCCTGTGGCACAGCAGGGACTCAATTAATATTTCTTTCCCTACTCAGGACCCAATCTTTTTATTGACTGTATTCGTTAATGTACAAATCACACCAAAACGTAGTGACTTGAAACAACAATGATCATTTACTTTCTCTAACAATTGCTGTCGGTCAGGAATTTGGGAGGGGCTTGG
>chr1	166191005	166191331
TGGATAAATCATAATGTTTATCTCTGTTCACCTGTCAGTGGACATTGGGTTGTATCCAGTTGAGGACTATTACAAATAAAGTTGCCATGAATATTCGTGTTGCGTCTTTGTATGAACATATGCTTTTATTCTTTTTTGATAAATACCTTTGAGTGGAATGAATGGGTCATATGGTAGGTACCTGCTTAACTGTTAAGAAACCAGTTGTTTTCCAGTATCGTTGTACCGTTTAACATTCCCAGTGTTAGTATGTAGAAATTCCAGTGGGTCCATGTCCTCACCAGCATTTGGTGTGGTCAGTTTTTTTTTTTTTTAAAGACATTCTAA
>chr1	214492818	214493123
TAACATATAGGCATACCATGAAAATCCAATAGGCGTGTGGGTACATACTTGTAACACTTCAAGTACATCAACCCATAACTCAGGCCTGAGTCTTTGCTGGTACTTTACAGGATCAGTCCTGTTCTCCAAAGAGATAGTAAACACCTTAAGGCATTGGACATATGTGATGTTTCCGTCAAAGAATAATCTTAAACATTACATGTAAACAATACTTTTTCAAAGAGCAAGGAAGTGTGCAAAAGGTAAAGAGAAATAAAAGTGCAAAACCTTTATCTTTTATATGTTTTGTTATTTTTTCTTTTTTTT
>chr1	8547520	8547825
TATATATATAAAACTACTATTCAGTCTTTAAAAAGAAGACTCCTGTCATCTGCAACAACATGAATTGAACTGGAGAATATTATGCTAAGTTAAATAAGCCAGGAATTGAAAGACAAATACCACATGTGCTTATTACATGTGGACTCAAACAACCCAACTCACAGAAGTGAAGAGAAGTGGTTACAGAGGCTGGGCAGTGGGGGGAATGGGGAGCTAATGCTCAAAGGGTACAAAATCTCAGTAAAGAAGAATAACTGGGTTTTTTAAATGATCGACTGCACAACATGATTAATATAGTTAATAACA
>chr1	218270683	218270962
ACCTAGGTTTATCAGGAAAAGCTTAAAAGCAGTTAAGAACCAAGCTGGACCTCGAAGATAAGTAGAAATGTATCAGATGGAGTATATGGGATGCTAGGCACGGTGGTTCATGCCTGTAATCCCAGCACTTTGGGAGGCCGAGGATGGCAGATCACTTGAGGTCAGAAGTTTGAGACCAGACTGGCTAACATGGTGAAACCCCATCTCTACTAAAAATGCAAAAATTAGCTGGGCCTGGCGGCGTGCACCTGTAGTCCCAGCTACTCAGGAAGCTGAGGCA
>chr1	163326295	163326574
AGTCAGGAAACAACAGGTGCTGGAGAGGATGTGGAGAAATAGGAACACTTTTACACTGTTGGTGGGACTTTAAACTAGTTCAACTATTGTGGAAGTCAGTGTGGCAATTCCTCAGGGATCTAGAACTAGAAATACCATTTGACCCAGCCATCCCATTACTGGGCATATACCCAAAGGACTACAAATCATGCTGCTATAAAGACACATGCACACATATGTTCATTGCAGCATTATTCACAATAGCAAAGAGTTGGAACCAACCCAAATGTCCAACAATGAT
>chr1	171841322	171841594
CAATTTTATTTTCAAAGCCAGTGAGCACTGGCTCTTTTCATATCTTCTAAATCCTAAAATTTATTTGAAAGCTGAAATGCTCCTTCTCAGTTTCTCTCTCTCCTCTCATTTAGTAGAAGCCATACTCAGTCTGGAAATATCCTTAGCAGGGTCATCGAATTCATTCCTTAGACAAAATGTGGCCAAACTTACCCACCAACTCCTAACAAGGGTTTCTCCAGCTTCCAATAACATCTTCCTCTCTTTACTATAAACTCACCAATAGCCTCCTAG
>chr1	193765597	193765869
TAATATTGAACCATGAAGAAATACAAAACCTGAATACACCAATAACAAGTATAGAGATAGAAGCAGTAATAAAATAGTCTCCCATCGAAGGAAAGCTCAGGATCTCAGGCCTTCATTCTGAATTCTACCAAACATTTACAGAAGAACTAATACCAATTCTACTCAAACTACTCTAAAAAAAAATGAGGAGAAACTACTTTCAAACTAATTCTACAAAGGTCAGTATTACTCTAATACTGAAACTAGAGAAAGACACACCAACAAAACCACCAC
>chr1	146123176	146123471
CACTGGATCAGTAAGAATGTTTGTTTGTTGCACCAGGGAGAGACACTATATTTTTAAGTCTGTAAGCAAACCTACCCTTCATTATGGAGGAAAAGCCTCTATCCTTGAAAACATACTCCCAAAGAGCAGTCAGTGCCTGTGCTCACAAGGAGTACAGAAATGTGAGAGACCCATGGAGAATTGTCTCCCGACACATCATTAAATATTATTCTTAAAATGCAAGGATGGTTTAATGTTTGAAAATATAATAAGACAAAGAAAAATAATATAATAAAATTCAACATCTAGTGCTGGTT
>chr1	214811949	214812244
TACTCGTGATTTTTCATCCCCTGTCAAAAGCAGGCTAATATTTCCAACTCCAACTTTTTCAATTCAAGTAGAAAATATTTATACTGCTTTTAACTCGTTTTCAAAATCTGGAAAAATCTGTCTTCTATGCATTGTCTAGTAGGATGATGATCTTATTATTGGTATTATTTGGTTTACCTGATTTCATGCTTGGTGAAATGTTTGAACCAAAATCCTAGTAAAAGACAGACGCAACTACTTCCACATCATACTGAAAGTAATCATCAATTTATTTAGTTACACTGGGGGAAAACACC
>chr1	119806870	119807172
AGTGGACTCTATGATGTACTCAGTTCCAGAATCACCCTATTTGATTTTGGTGGGATCTAGCTTTTGGATGATGGTGGTGGGATTTCCACTGATGACAAGCTTCTTGTTCTCAGCCTTGATGGTGCCATGGAATTTGTCATAGGTGGACTCATACTGGAACATGTAGACCATGTAGTTGAGCTCTATGAAGGGGTGATTGATGGTGAGAATATTCACTTTATCAGAGTTATAAGTAGCCCTGGTGACCCAGCACCCAATAAAGCCAAATCCATTGACTTAGGCCTTCATTTTCACCATGGTGCC
>chr1	91949127	91949429
AGAGAGAAGTAACAGCCAAAGCCACAGCAAAGATCCCTGGTAACTGCTAGGTCTCCCCTCCAAGACCTCTAACCCTTAAACGTTACCCTTCTGCCCACAGGAAGCAGCTGGTCCCACAGCCACACATGAAGCTCCTCATGGCTCTCTACCACTGTCCACTAAGCCCCAACCCTGATGGTGAATGCCTACAAGGCTAAGGCATCACCGCCGCAAAAGCAAACCTAGGAATATAGTCTAAATCACTGTATATGTGCTCCCCAATGATTATGATCATATCTGCTCTATTTTCGTATGCAAACAAAA
>chr1	41467615	41467920
TAGACTAGATTAAGAAAATGTGGCACATATACACCATGGAATACTATGTAGCCATGAAAAAGGATGAGTTCATGCCCTTTGTAGGGACATGGATGAAGCTGGAAACCATCATTCTGAGCAAACTATCACAAGGACAGAAAACCAAACACTGCATGTTCTCACTCACAGGTGGGAAGTGAACAATGAGAACACTTGGACACAGGGAGGGGAACAGCACACACCAGGGCCTGTCGGAGGGTAGAGGGCTGGGGGAGGGATAGCATTAGGAGAAATACCTAATGTAAATGACAAGTTAATAGGTGCAGC
>chr1	201808145	201808450
TGTCAGAGTTGGTCAGCAAGGAGAGGCCGCTCCAGCGTGAAGCCTCCTGCACGGATGCCCTCCCACACAGCTGTGCATGCACACACGCACACGCGTGCACACACAAGCACACACCACCCCCACACACCCGCACCTCCAATCAGCCAGCCCAACCACCGGGAGGAGAGAAAAATGGAAAACAAATAGGGAAAAAAATCCACCCTGCCCACCCCACAGAGCCACACACCCACACTACTTCCATCCCCCTCTCCTCTGAGTCTTGCAGGGCTGGAGAAGTTTGGCACCCCAGGCAGCTCACCCACTCCA
>chr1	31484056	31484365
GCTGGGGCTAGGCACAGTGTCCTCAGATGCTCTGGTCCTCCCTAGGGCACCCAAGTGTCCCCATCCCCACTGTTGCTGGCCCCGGCAGAGGAGCTGCTCTGGTGGGTGGAACTGATGACTGATGGAACCCCCATGGCCACAGCGGCCAGACCAAAGCAGGAAGTGTGGTCCAGGCTGGGTCAGGCTGGCCCAGGATCTGGCAGCTCCTGGTGACCCTCTCCAGGGAGGTGGCTCTCCTTTCCCAGGACTGCCCGGTCAGGAAGGTGAAGGGAGGCAGAAACAACACAAAGGATTGGAGGGTTCTTGGAGT
>chr1	30739555	30739864
CGCCCAGTAGGGGCAGACTGACACCTCACACGGCCGGGTACTCCTCTGAGACAAAACTTCCAGAGGAACCATCAGGCAGCAGCATTTGCGGTTCACCAAGATCCGCTGTTATACAGCGACCACTGTTCTGCAGCCACCGCTGCTGATACCCAGGCAAACAGGGTCTAGAGTGGACCTCTAGCAAACTCCAACAGACCTGCAGCTGAGGGTCCTGTCTGTTAGAAGGAAAACTAACAAACAGAAAGGACATCCACACCAAAAACCCTTCTGTATGTCACCATCATCAAAGACCAAAAGTAGATAAAGCCAC
>chr1	168387546	168387843
CTGCTTAACCTTGGGAAATTTAGTTAATCTCTTAATGCCTTGGTTTCTTCTTCTGTAGAATGGATATATAATGTTTATCTCACATAGTCAGTTCGATATAAATGTTTTGCATAAGTATTACATATAAACATGTTTGATCATCTATAGTTACTATTTTTTAATTATTTGAGTATGCCTAATTGGGAGGACAGGTATTTCATAAATGATACCAAAGGTATGACTTATGTGTGCTTATGTCGGTTAATCCCTATAACCATTCAGCTCTTTCTTGTACCCATATATTATTTAAAGAACAAAA
>chr1	214434021	214434318
GAGTTCCCCCAATAAACCTCCTGTACTCAGTCCTCTACCAAGAGTCTGCTTCCGGGGGAATTTGCCCTAAGATAGTCGTAACAGGACTGGCCCTAGGAAGGAGACTCTAAAATGATATTTTGGAGCTCCATCATCCACTTGCTGGTTTACAATGATCTCATCATAGACAGCAGGTAGAGTACTAACAGTCCACAGCATGCCCTAGTGGTGCAATGCTTAAACTTCCATTAGTGGTGAACTGCGATGAGTTACCAGTAGAAGGTAATTCACTGGTTTGGTGGAATTAGTAATTACAAGG
>chr1	159660365	159660687
CTAAGAAAAATTCTTCTGCCTTGGGATGCTGTTGATCTGTGACCTTACCCCCAACCCTGTGCTATCTGAAACATGTGCTGTATCCACTCAGGGTTGAATGGATTAAGGGCGGTGCAAGATGTGCTTTGTTAAACAGATGCTTGAAGGCAGCATGCTCCTTAAGAGTCATCACCACTCCCTAATCTCAAGTACCCAGGGACACAAACACTGCGGAAGGCCGCAGGGTCCTCTGCCTAGGAAAACCAGAGACCTTTGTTCACTTGTTTATCTGCTGACCTTCCCTCCACTATTGTCCTGTGACCTTGCCAAATCCCCCTCTGCGA
>chr1	149134326	149134648
AAAAAATAGACTATAGCTAGATTGGGGCCAAGACCAAAGAATGGATGTTTGTCATTTTTTGTCTGCCCAACATCCAACTACCCTTCCTGTTTGGGGAAATCTTTTTTTTCTTTTTTTTTCTTTTTTTAATTTTGTGTGACGAAGTCTCTTTCTGTTGCCCAGGCTGCAGTGCAGAGACGCGATCTCAGCTCACTGCAACCTCCACCTCTCAGGTTCAAGTGATCTTCCTACCTCAGCATCCCAATTATCTGGAATTATAGGTGCGCACCACTACGCCCAGCTAATTTTTGTATTTTCAGTAGAGATGGGCTTTCACTATGTTG
>chr1	18512121	18512392
ACTCATCCCTGTACCCCCACCATCCAGGGCTGATCCTGGCCCTGAACATTTGTTGGACCGAGCAGACCCGCCGGGTACCGTGCATGACCGGTGAGGACAGGGCCCCAGCAGAGGGACAGGGAGGACCGCCGGGAGGAAGGTGAGGGAGGGGAAGAAACTCGGGGAGGTCTCGGGCTTCAAATGAGAGAGGCTTGCCCTTGCCCCACCTCAGGTGGATCCCTTCCAGGGAACCAGTCATGGAACTGGGTCTCTGCTATGGATAATAAAGCTAA
>chr1	14593764	14594035
TCCCTCCACTGAAGAAGGGAGCTAACTCCCACTGTTTCTCAGTCCTTACTATATGTTGGGCTGGTATTAGTGCTTTGCATATATTATCTTGTTGAACGCAGTAAGAACTCTGTGAGGTGGGTAGGAAGTGTTCCTCTCTTACAGATATGGGGACAGTATTGGATAAGTTAGACTGATATGCCCAAGGTCACCCAGCTAGTGAGTGACAGACAGGGATATGACCTAGCTTTGCAGACTCAGGAGCTTCTGTTCAGTCCAGTCTACTTTGCACT
>chr1	97004968	97005251
ACCTGTATGTAATGTAATGTTTGTTTTTGAGATCCTACTATAGTGTAGTTGTTGAAGAGCACAGACTATGGAATCATGCTCCCTGAGTTTAATCCTTTCTCTGCTACTTCCTGTCTATACCACTTAGTAACTATCTAATCTTGGGCATTTAACTAATTGTTACCTGTAAATGGGGTTGATAGGTCATAATGATAGCAATCTGAGAGTTGTAAATTGCCCGGCATGTAGTTAATTAGCAGTGAATATTAAATATTGATGCAAAATAAAATTACATCTTTTCTATA
>chr1	152418667	152418950
TGACCTTACACTCCCGCAGTTGACCCCTCACTCCCCCAGTGCCGATACTCGCCCAGGCTGGAGTACAGTGGCATGATCCAATCCTGGTTCACTGCCACCTCCGCCTCCAGGGTTGAAGCAATTCTTGTGCCTCAGCCTCCCAAGTAGCTGGGATTACAGGCATGCGCCACCATGCCCAGCTAATTTTTTGTATTTTTAGTAGAGATGGGGTTTCATCAGATCCACAGGTGGACCTCAGATCCACCCGCCTAGGCCTCCCAAAGGGCTGGGATTACAGGTGTGAG
>chr1	170995410	170995724
TAGGCCACAACAAAATTCCCCTTGCTTAAATTTACTGTGATCATGTTAATATTCTCTTTAAAAACCAAATGTTTCATCTTCTTATTCTGATTTTCACAGTCTTTGAAAATTTGGTCCCAACTTGTCTTTCCCTACTTAAGTCAGACTATACAGAACTCGTCTAGGAAAATTGCTTAATCCACCACCCTCCTTCACCCCCAGCTGTGTTTTGTACTTTATATGTTCATGTCTTTGCTAATTCTACCTGGACTATTGCAATTTTGATCCTTAATCCATCAGCGTGCATCTCAAATACACACTCATCTGCAAAGCTCT
>chr1	2701801	2702115
ACCGGACAAGAGACTCTAAGGTGGCCTCACTCATGTGTCCGGGGCCTTGGTGATGGCTGTCAGCTGAGCCTCTGTCTGTGTGTTCTCTCACTGGTCATGATTCCAGCTTCCTTACATGGCCCTGGGAGAATTCCAAGGTGAAGGTGGAAGCCGTGGGGCCTCTGAGGCTTGGGCTCCTGAAGCACAAGCCATCACTTCTACCATATTCTACTGGTCCCAGCAAGGCACAAGGCCATGCCAGATTCTGTACGGAGAACAGACCCTGCATCTTGCTGGGAGGAAAGCAGGAATCACAGCTATGCTTTGTCACCTTTC
>chr1	177814612	177814886
TGCACTGCTCACCACTGAGGATTTAAAGGTAAGACATGGTGCATGCCCTTGAGGAGCGTATAGTATAACAGGGAGAGACAGATGTGTAAACAGACAAGTGTGATAAAGTGTTGTACCTCCAGGTTTTTCAACCTCAGCACTACTGACATTTTGGACTGGATGATTCTTTGTTGTGGAGGGCTGTCTTGTACATTGTAACAGCATCATTAGCATCGCAGCATCGTTAGCAAAATCCCTGGCCTCTACCAGATGCCTGTAGCACTTCATCCCTAGTT
>chr1	212875008	212875282
GCCCCATAGCATTGGGGTTAGGCAATAAAATACCATCGTTTGACAGTCAAGATGAGGGAACACTTGCCTGGGGACCTTTCCAAGCATAGGGATCTGTATTACACTAGGTCCTCTAAGGAGCTGGCTCTGGCAAGCAAGAGAGATGAGGAGGAAAGGGAAAAACACATTCTTTGCATCCATCCCTTATCCAAGTATATAGGCTTCGCCCAGCAGGGGACGTATTAAGCTATATTCATGGATGGGATCATGAAATGCCACACAGTAGCTGAAATTTG
>chr1	144968495	144968763
TGGACAAAGTGGAGACATTATAGGAGTTCCGGTGAGTGCTTGTGAGATCACTATTGGTGACTTAATCTCTGAAGTCCAGATTATTCACTCTTGTAACATGCTAGTTACATCTTCACTGATGGTGGGTGGAAGCAATGTTTCAGCTCAAGTTCTGAGGTTTAACAGGGGATTGCTGTTGAAGTACCATCTGCTGATCACTGAGTCACCATGACCTCAATGGTTTGTCAGGTTGCATAAGGTTCTCTTTGCATAATGAGATTTCACTGAGA
>chr1	232585234	232585502
GCATGGTAGCAGATGCCTGTAATTGCAGCTACTTGGGAGGCTGAGGCCAGAGAATAGCTTGAACCTGGGAGGCGGACGTTGCAGTGAGCCGAGATTGCTCCACTGCACTCCAGCCTGGGTGACAGAGCGAGACTCTCTGTCAAGAAAGAAAGAGAGAGAGAGAGAGAAGGAAGGGAGGGAGGGAGGGAGGGAGGGAGGGAGGGAAGGGAATGGAAGGAAGGGAAGGGAAGTAAGAAAAATGGTCCAATGTGTTCTCATTTGAAGCCTTC
>chr1	55066105	55066390
GAGAAACTACAATTACTTAAAACACCCTCTGTTGCCAAAGACCCAAGCAAAAGCCTCTAGTAAGATAGAGATTTTTATATAGAGACTGGGGGAGAAATAGCAGGTCCTTTGAGGCTTGAGGAGGATGAGGGCTTTGAAAGAGAAGGCCAAAAACATTGAGTAACTAGAGGTTTCTCAATGAAGTCAAGAACAAGATAGGGATGCTTGTGTCACTGGCATTATTTAACATTGTTTTGGAGGTTGTAGCAAAAGCAATAAGACAGGAAAAATAAATAAGAAATATAAA
>chr1	172932008	172932293
AGCCGGTACTCAAGTTGCAGGACAAAGTCCTCTTTACTGTTTCCTCTCTTTTCCACAAGCAGAAAAGGAGTATCTCCCAAGCTGCCCTGCCTGGAGTTGGGGAAGGGGTGTAAGTATAGCCACTCTTACTTTTTTGTTGTTGTTTCTATTTGATCCCTTGGCTACCCCAGCTGGTGTTTCACTGGATTGTATGTACCCCAAGTCCACTGGCTTCAAGCCCAGCACAGCACCAGGACTTGCCGGAAGATTGTAATACTCGTGGCCTAGACTGCTTTTCAAATTTGTT
>chr1	207329998	207330324
AAATTTCAGAGAAACAGTGATAAGAAAACCTTAAAAGGGCCGGGTGCAGTGGCTCATGCCTGTAATCCCAGCACTTTGGGAGGCCGAGGCGGGTGGATCAGGAAGTCAGGAGATCAAGATCATCCTGGCTAACATGGTGAAACTCTGTCTCTACTAAAAATGCAAAAAAAATTAGCTGGGCTTGGTGGTGGGCGCCTGTAGTCCCAGCTACTTGGGAGGCTGAGGCAGGAGAATGGCATGAACCCAGGAGGCGGAGCTTGCAGTGAGCTGAGATCGCGTCACTGCACTCCAGCCTGGGTGACAGAGTGAGACTCTGTCTCAAAAAAC
>chr1	164704419	164704745
ATTTAAATCAAAATGAATCAAAGGCTGATTTAGCATGTTGCAAAGAGGCTATGACTAGATGTAGTTACTGAGGAAAATATTTTAATTTTTCCTAAAATGATTCAGCAGTGGAAATTCATATAATGTAGAAATGTCACACTAGCTAAGACTAAAGGCTCATCAGGTAAGATAAATTTCTGTGCAAATATTTTTCCAAAGTGGAGGTAAGGAAAGAGTTTACTCTCTTTTTTAGAAATGAGGGCAGGAATAGTATCAACATGAGCAAAGGGGAAACAACCTTCCTTTGTTTTTTTTTAAATAATCAGGTTGACCCAGAAGCAACCCTCA
>chr1	154922429	154922707
CGGCTAATTTTTTGTATTTTTAATAGAGATGGAGTTTCACCATGTTGGCCAGGCTGGTCTCGAACTCCTGGCCTCAAGTGATCCGCCTGCCTCGACCTCCCAGAGTGCCGGGATTATAGACATGAGCCACTGCACCTGGCCCCCAAGTTGTTGTATTTATTTATTTATTTATTTTGAAGACAGAGTTTCGCTCTGTCATCCAGGCTGGAGTGCAGTGGCTCGATCTTGGCTCACTGCAACTTCCACCTCCCGAGTTCAAGCAATTCTCCTGCCTCAGCC
>chr1	105643828	105644106
TGCTTGGTGTTCTATAACTTTCTTATTCTTTAATATTATATCTTTACCTATGTTTGGGGAGGTCTCTGTTATTATTCCATTGAATAAACTTTCTATTTTTTTCTTTCTTTTGGTATGGAGTCTCTCTCTGTTGCCCAGGCTGTAGTGCAATGGTGTGATCTTGGCTCAATGGTTTCTGCCTCCAGGGTTCAAGCGATTCTTTTGTCTCAGCCTCCTGAGTAGCTGGAATTACAGGTTTGCATCGCCACACCTGGCTAATTTTTTGTACTATTAGTAGAG
>chr1	43939975	43940280
GCTGATGCGATCCTCCTACCTCTGCCTCCCAAAGTGAGGGATTACAGGCATGAGCCACCATGCCTGGCCTAGTAATTTTTTTCAAATAAAACTGGTATTCCATGAACAAAGCAGCTAGTGTAATTCACAACTCAAACAACACAGATAGATTTCTTTGAGACAACCAAAAGTGTCTTATGAGGACTTAACACATGTACTCAATGATTAAGATTTAACAACATTAATAATTTTTTACTGCTTCATCAAGGGATATTGTTACATGCAATCTAGAGTTTTTGCTCTTTTCTCCTAAATTATGAGTGTACA
>chr1	33242673	33242978
CATGGTGGCGCACAAGACCAGCCTGGGCAACATATGGAGATCCTGTCTCTAGGAGGAAAAAAAAAAAAAAAAAAAAGCATATTCCATTCTGTATTGTTTTAAAACCTTTGTTTATTCACTTAATAAATTTACCATAAAATCTTTGTCTTAAAATGACTTATTTCGTGATCACATACTATTCCATCCCATGAATCAATCAGCCAATCTCCCCTTTTGTTGGAAATTTAGGTTGTTTCCAATTCTAACCCTGTTATAAAGAATGCTTTCTGCACATACTTAGTCATTTCCTTGGGGGACATGTACAAA
>chr1	106309728	106310033
TAAAAGATTAAAGTTTAAATTAATTATTTTTACCAAGAAACAGATATATAATTCAATTAAAACAAAAACAATTGAGTCTTTCTGTATATCCCATAGCCAGCTGCAATTATAAAGATGCACACACACAAAAGAGAAAGAGGAGCAAAAAGAGTGAAGAAAACATGTCCATTTATCAGAAAATAAATATACAAGTACAATAGAAGAAAAGGGGGTAGAAAACATTTTGAAGATTTAGAAAGGTAAGTTCATTACCACATAAAATATCTTTCTAAAGCTCCGTTCTTTCAAGTGATTTTTTCTTAAAAT
>chr1	187089788	187090093
TCATATTCTATTTTCTATGTTGAGACCTCACAACATATTAGATGATTTTACAAAATTTGCTTACATTAAGTTTCACTCTTTGTGCTATAAAGTTCTATGTATTCTGACAAATGATGATTGTTATTTATCCATCATTATAATATCACACAGAATAGTGTCAATGTCTTAAATTTGTGTAGTACTTCAGCTTTTCAACCCTACTTTTCCCTGAACCCCAGACAATTTCTGTGTATGGATGAACCATAGTATTTTTTTTAAATCTATGCATCTATGAAAAGATATTTTGGTTGGTTCCAGTTTGGGGCA
>chr1	6628466	6628760
GTGTCTCGGACGATGCTAGTGTTCATGGCTGACTGGATACCCCATCGCCACTGCAGGTAGCCCACGGTGTTCTTGTCTAGGTTCCGAGCTAGGACAGTGGTCAGGCCGGGTCGGATTCCACGGGATGAAAACTGCAGAGCACAGTTTGTTGTCACAAAGCTGGAGAGACACAGAGACAGAATAGGTCCTGGATAGCACCTGCTCTCAGCTGTTCTGTTACTTCCTCTCTGCCTGGCTAAGACCTCACTTACTGTCACGTCTATGCATCCCTGGGCCAGCTCCCAGTAAAAAAAAA
>chr1	166635177	166635471
CATTTCTTTCTCCACACCCACTTCCCTGGATGCTGCTCACTAGATCCTGAGCTCTCTGGAGCAGGTATTGAGACCTTATCCCACCACTGCATATGTGGCTTGATCTGCTGCTGCTCCTCATTCTAGCAACCAGGGGATGGATGGCCAGGCTGCAAAAGTCTTATTGCTACAGAGCTCCAAGATGCTGCTTGTTGCCTTTAATCATAAAAAGTTTAAGTGAGTGTAGCACCTTTTCTCCTAATTGAATCTAACCTAAGCTTATCTGTTTGTCTTAGAGATCTGCAGAGCATTTCTT
>chr1	172977574	172977865
TTTGAGACCAGCCTGGGCAACATGGCAAAAGCCTATTTCTACAAAAAAAAAAAAAAAAAAAAAAAAAGTAGAAAAATTAGCCAGGCATGGTGGCATGCGCCTATAGACCCAGCTACTTGGGAGGCTGAGGTGGGAGGATTGCTTGAGCCTGGAAGGTTGAGGCTGTGGTGAGCCATGATAGCACTACTATGCTCCAGCCTGGGTGACAGAGCAAGACCCTGTCTCAAAAAAAAAAGAAGAAGAAGAAGAGGAAGAGGAGGGGGAGGGGGGAGGAGGAGGAAAGAAGAAGAAG
>chr1	224418604	224418895
AGAATCCCATAAGCATAAACAGCACATTCAGTAGCTCCTCCTCCAAAACTTGAAAATAATCAATAAGCCAGCTGGAAGCCAAAGCCAACATGAATGTCTATATAAGGTAGCATAGTTGCAAACCATGAAATGGAGCATGAGGATTCTAGAAGCTCGAGGGAGACTGCAACAAAGGGTATGTCAGACCAGAGGATAGGGAGGAGGGAGTGGTTGAGTTTATGGTGGGGCTTATTCAGAAACTTAGTGTAATAAAACAAAAGGAAGGCTGCCATGATGGATGGGAGGTTCCTTT
>chr1	110653569	110653858
AGATGTGGGCCTGTGGAAGGAGAGAGCCTAGAGGACTACTTTAAGTTAATGCTAGGCATTCTCCTGGTGACCCTGTGAATACTGAGCTATTTTCCTGCTCACAGTGGGGATAGGCAACCAGAGCATCTGGTTTTCCCTGAAAATGTCTACATTTCCACCAAAATCTGGCCAGTCTGCATGTGATAAAGGTAGGAGGATGTTGTCTACCCTTGCTACAAGGTAATAGGAGGACACTGGGAGTTGGCATCTTGATGTAATAAACACAGGATTCGAAGATAGATAGACATGGG
>chr1	54877191	54877480
TTGTAATTTTAGCACTTTGGGAGGCTGAAGCGGGAGGATCGCTTGGGCTCAAGAGTTTGAGACCAGCCTGGGCAACATGGTGAAACCTTGTCTCTACAAAAAAATTTTAAAAAATTAGCCAGACATGATGGCATGCACCTATAATCCCAGCTACTTGGGAGGCTGAGGTGGGAGGATTGCTTGAGTCCAGGGAGGTCGAGGCTGCAGTGAGCCATGATCACACCACTGCACTCCAGCCTGGGTGACAGAGTGATACTGTCTCAAAAAAAAAAAAAAAAAAAAAAAGAAAG
>chr1	66041628	66041913
TAAATTCTATAAATAGTATTATTAATGTGTAAAGAAGATGATGGGTGATCATTTCCAAAAGTGAGTATCATAACCAGGAATTTTGAGTGTGGTCTTCAATACAAGTTTTTCAAAGAGAACAATAAAAACAACATATTCTTAAGTTCTTGCATTGAAATATCACTGGTAAACCTCACTGTGAGGGGAAGAGAATGTACAGAAAGGGCTTCAAAGCCAGGCAATTTCTTGAATAATGCAACATAGTAATAGATTTTGCCCAGATATAAAAAGTCCTTTGGGTCTCTTA
>chr1	57100659	57100944
TGGGAAATGCCAGGTTATGCAAATTAAAATGCAGAAACTCTCTGAACCTTCAATATGTTATTGAGCATTTTGAATCTCCAAGAACAATATGGTGTATGCAGTTCATCCAAATGTATTTGACCATGGAACTTTTCTCCTCTTCCTCCCCGACCCCAGTGCATATCTCAGGAACTGGTACTCTGCAGGGTACATTTTGAGAAACTCTGCAATAGCACCATATAGACTTGTGCTCATTCTACAGACTAAAAAACTAAAAGTCAGTTAAAGCAGCTTGCTCATAGTAGCC
>chr1	192206568	192206881
AAAGAGGAATAGGATGAGTTATGTAGCCAAAGCTCAGGGATATTCAGGAGAAAAGAGGGAATAAAACTCCGTGAGGCTGGTGGGGGTAGTATTTCCACAAACTTCAGAAACACCTGATTTTCACTCTGATCAGATGTATCACCACGGGACTTTGGCCCACTGATTTTAGATTCACGGCGATATTTAAACAACTAGAGTACTCCCCTAAATTGCATGAGTTTAATAAAACCTCTGGGAATAAATTGACATGAATTTGTAATGCAAGTGGAGGAGAAGAAGGAATGCATCTGTTTATCTATCTATCTATCTATCTA
>chr1	176231538	176231851
AGAAGTCAGGGAATACTTCTTTGAGAAGTGGAAATGAATCCGGTGAGGGGTTTTTCGTGGCAAGAATGGCAGGGGGAAATGTAGAAGACAGAGTGACTGTAAGTGCAAACGTCTGGAGGCAGAAATGAGCTGTGCCTATTGGAAGAGTGAGGAGGCAGAGATACTAGAGGGAGTTGGTTTGGAGAGAGAAGGTGTAAAATAGCCTCTCAAAGAATAGGAAAGTGAATTAACTAGGGAAATGAGGCAGCACTGCCAGGCACCACTGAGAATCCACTTGCACTCTGTGCATAAAATTAAGACCAGTAAGTCAGCTA
>chr1	168280780	168281055
ATGGCAATATAGTTATTTGCATACATTCAATAAGAATCTGCTTTCTTTGGTAGCAGGACACAATTGGAGATGCTAGCTACTTTACCAAGGCTTTGACTGGATTGGCATATTTTTAGATATGACCAGACTGCTTTGAGGAGTTGACATTGACTTTACAGAGCCAATAAAAGCACCTCGGAAAGACTAGCCTTCCATCTTGTCTATGTAGTTTCTTTATAGTGTTCCTCACCTGCGATAAGTAAAAAATGTTACTTTCAACAGATCCAGAAACCTCAA
>chr1	195269796	195270071
CACATTAACTGAATTTGTATTTTCTCATAAATTGTTTCTAAAGTACATAATGACAAAATGCCTGTCAAATTGAAACCTTGCATATTGTCTAAAAACTAGTCTTTCATTTAAATTTGAGAAGTGTATTAGGCAAACTGCTTCTCAGTTTTGGTTAGACTTTTTACGCTTCCCATTGCCTCCATTTTTTCTCAAAGGAATCAGGCTCGGTTTCCCTGAATTTGGGTTTAATGTGTAATGTTCTCTAGCATTTTGATCTTTCTTTTTCTTGAAGAAAAA
>chr1	170742897	170743202
CTTGTAAGTCTTCTTCCTCATCACCATGGCAGACTATGTTCTTATAGTACCCTCTCCCATCCTCATATGTCACATGCAATATTGTAATTGTTAATTCATGTGGCTGTCCCCAGGATGATGATGACAACAACAGCATAGATGTCATCTGCTGAGTGCTTACTATGTTCCAGGTACTATATGTCTTTAATTCTCACATCAAGCTTGTGAAGTAGGACTATTATTTCCATCATATAGATGTGGAAGATAAACTTTAGAGAGGTTTTGCATACATTTACATAGTTAATAAGAGGCAGGATCAAGATTAGA
>chr1	62368116	62368421
TGGACCTGGGAGAAGGAGGTTGCAGTGAGCCAAGATTGCTCCACTGTACTCCAGCCTGGGTGACAGAGTGAGACTGTCTCAAAAATAAAATAAAATAAATTAGTTTATAGGTATAAAGAATAAAGCCCACCACTTACTACCTTAGAGAGAGGGCCAGCCAGCCACTCATCATTCTAGCCTTAAAATAAGAAGTTTGGGCTGAGTGCAGTGGCTCACACCTATAGTCCCAGCACTTTGGGAGGCTGAAGCAGGAGGATCACTTGAGGCCAGCAGTACAAGACCAGCCTAGGCCATAGCAAGATCCCG
>chr1	118702352	118702661
AAGTGTATATGCAACTAATTAAAGAGCTTCCAGATACATGCAGCAAAAATTGATGGACCCAAAGGGAGAAACAGACATATTCACAATTAGAGTTACTAAATTTAGCTCTATTTTCCAGGTAACTAATAGATAAGACTACAAAATTCAGCAAGGGTATTGGCAACTTAAATGTTACTATCAACCACTTGATACTTATAGAATATGGAAAACACATTTTTTTAAAGTGCCCAGGGAACATGAACCAAGGTTAGGCCATATCTTATATCAAATCTCAATTAATTGAAAATAATTGAAACCATAAACAGTCATT
>chr1	47368666	47368975
TTTGAGTTAGCAACCTACCCTTTTTGCTTTTTTAACTTAGGATAGTTCTGAACTGGTGAGGTGGGCTCACAATGAGGTTTCCTCTAGAGGCTAATTTTCTACTTCCTTCTGTTAGCAAAGCAGTCGCTGCAACTGATGAATGCATTTCGGCCATCTGCAGGTTCCTGGGTTAAGGATTTTTGATAAGAAGGCTACTGGTTGTCAGTGGCCTCAGTGCTTTTGGGCTATGCCCTTGTTTACACGGACAACAAAGTGGTATTGGAGTGTTATAGGGTCACAGAGAAAACTTCCAATTATCAATTATAGGTTT
>chr1	53719650	53719908
GCGTCCCATGGCCATAGAGGTCGGTCTCTACCAGGGCCAGTAGCCAGACTCAGCTGCCTTTCTAATGCGGAAGAGCAGCTGATGAGTAGAGCATCAGGGCTCCAAGGCAGAGGGCTCTGTGCTGTGACACTGGGGGCACGTCACTCCCACCTGCCACCCAACCTGCCTAAGACATTCCACGCTCCCTTGGATCTGCTGGGTCACAAGGTCTGTGTGTCAGGGCAGCTCGCACTGTAGCCAGACCTAATGCACAGCCCTT
>chr1	83069033	83069291
TGAAATAAAATAGGTTTTTGAGACATAGCAAGCAACAGCGATTACTTAAAAAATACAAAACAGAGCAGCTTGAATCTGATTGAAGTGGTTACACACTGTGCGAGCAAAAGGATGCAAGAGTCTCGAAGAAGTCTAGGCCGAGTACAGGGAAAGCACGAATGAGCAACACAGAGAAACTGCTCTCTTTTTATCTCTATAACCTCCACCCTCCCTTTTACCTTCCAAAGTTGTAACCCTGAACTTGAGACAACAATCAGGT
>chr1	60523454	60523792
ATGTTCCTGTATCTGCAGATGCACTTGAGAATTCATTTACCATGTCTTCATGTTTCTAAAAAGGTCTACATTTAAACTCTTCTGGACAGAGGAGAAAAACTATTATGTTAAAGTACTTCCAAGGATGAGTCCATGGGAAAAAAATGGTGTCTACAAATTTCTTGTGGCTCAATATCTATAACTATGCCAGGCAATTCTCTTTTATTTGTTAAAATGCTGGCTGAAGGCCTGTATAGCAGAAAGTGGCATGGAAGACAGATTGGGGTTTCTCTGGTGTTTGAAGACAATGCTGCACATCCCAGGTCAGTCATTTAGTTGGCTGTGTTATGACCTTGACCA
>chr1	170820499	170820837
CTGCACTCCAGCCTGGGCAACAGAGCAAGACTCCGTCTCCAAAACGAAAAGTATATTTAAATATAAAATTCCTTTTGAACATAAAAATTTAGATACACACTTTACACTTTTGGCTAAAATTTATTTGTGTCCTATATTGGACTTTAGTTGTGAGGTGAATACAAAAGTAACCAGTCAAAAAATGCAAAAGATCATTCTAAATGATTTTTTGACTATCTGATATTAATTTATATTAGAATATTTAGGTATTTGGTACTTTTTCTGATTGAATTTTGTTTTAGATGCCATTCTAAATATGGTGAATATTGCTGCTAATATTCTGGGAGCAAAAACTGAAGA
>chr1	81896109	81896552
TATTATAACTATTACATCTTTTGTAATCCTATTACCACATATTATTTTTCAATCATAGAACCTTTTTGTTCTTATTTTACTGTTGTAAGGAGACGTAAATTACTTATAAAGCATAAAAATAAAAAGGATGGCAAGTCAAAAGGCTTATGTGCACCTGGAGGAATATTGTTGACTGGTTCACTGCCATATAGTTTTACTATATATTATGTAGTCCATTCATTGGTATCTAGTCATGTCTTATTATTTGTATACATAAACATTATCTTTTTTGCGGGGAGGGATGGAGTCTCACTCTGTCGCCCAAGCTGGAGTGCAGTGGTGCAGTCTTGGCTCACTGCAACCTCTGCCTCCCAGGTTCAAGTGATTCCCCTGCCTCAGCCTCCTGAGTAGCTGGGATTATAGGCACGTGCCACCGCGCTCAGCTAATTTTGTATTTTTAGTAGA
>chr1	114103131	114103574
ACCCGCCTCCTTCGCTCGCCCGCGTCCGGCTCTCACCTAGTGCCCGTTGCCCCGCGGGCCGGCGCCCGGGACCTCCGTCCTCAGTGCCCGGGGTCCCACCGTGAGGCCGGGGGCGAGGCGGCGGGCCAGGCAGGCCGCATCTTCCCCTCCAGGCGGAGACGCCGGAGAGGCCGTTACCATGGAGACCGCGGAGGCCGCCCCAGCTTCGGAGGCAGCCGGCCGCCCAGCGCCCTGAGGGCGGCAAATCGATCGCCGGTCAGAGGCCGCCTACAGGGTCACGGACTGACCAGAAAATAAGCAGAGAATGAACTGGAAAATGAGGGGGATTAAAAGTGAAGGCCTCCAGTCGCCACGGCGACAGCAAAAGGCTTTGTGCCCAGCTGGAAAAGACAGGTGCAAAGGCCCCGGACCCCGAGAGCCCGGGAGCCCGGGAGGAGGAGGCGG
>chr1	56061554	56061847
GTTTGGGGTTTAAAAAATATTAGATCTATTTCTATCAGCATCCATGCAACATCCTGCACAGAGTGATATTTTAAAGCCAATATGGCTTCAGTGAGCCCACATTTCCAAAACAGCCCCAAATGGGTTTTAGCAACAAGCCTCTGACCCCCAGCAATATCGGTGTTTGAAGCCCTCTGAGAAATCAAGGCAACAGGCCTGTTTTAGTGTTGCTCTGTAAATTCTGAATGGCACAGAGCATCTTTTAGAAGTAGAAAGCTGGTACGCCCTAAAGCAGATGAATGTCTTTCTTGAAAA
>chr1	39618713	39619006
ACAGGAATTATTTTTAGTTAATTTTTATAAATAAGCAATTAGGATCCAGATAGGGCCAGAGCATGAGCCTGAATTGGGAAGAAAATTAGAAATTCCACTCAAAAAGTCAGAAGTTTGGCTTTCTTGGGCAAGTCAAACTGGTAATCTACTGTGATCAAGAACCAAAGAGAGGCCAGGAACAGTGCCTCACACCTGTAATCTCAGCACTTTGGGAATCTGAGACAGGAGGATTGCTTGAAGCTAGGGGTTCAAACCAGTCTGGGCAACATAGCAAGATCCTGTCTCTACAAAAAG
>chr1	86067804	86068092
ATTCTCCCCGTCACTTTCAGGTACACCAATCAGACGTAGATTTGGTTTTTTCATATAGCCCCATATTTCTTGGAGGCTTTGCTCATTTCTTTTTATTCTTTTCTCTCTAAACTTCCCTTCTCGCTTCATTTCATTCACTTCATCTTCCATCACTGCTACCCTTTCTTCCAGTTGATCGCATGGCCTCCTGAGGCTTCTGCATTCTTCACGTAGTTCTCGAGCCTTGGTTTTCAGCTCCATCAGCTCCTTTAAGCACTTCTCTGTATTGGTTATTCTAGTTATACATTCT
>chr1	46462369	46462657
GACATCATAGGAACAGAGCTCAGCATTTCAGACCTGGAGGTTAGAAGCAGAGGTGGGGGTGGGGAGCTGTGAAATTAGGAAACTTAGATGGGTCTTGCAGAAGTAGGTGTGGCTCCACAGGTCAGGGAATTACGGGTCAATTGGATAGCACCTGAGAGTGTTGTGGGGCTGGAAAGCTGGGGTGAGTGAGGCTGCCTGGGTATTCCGCTTAGGTCTAGGCATCCTGGCTGAATACCTTAGATTTCAGTTCACCACCAGAGAAGCCCGGAAACTCCAGTAAACACATATC
>chr1	194241183	194241482
TTGTAGTATTAACTGGCCTAATAGCATTCTGAACTTGTCAGTGAGTAGTCATGTACTACTCTAAATCAAGTGAAATTACATTTCCAAGTATCCATTCACCACTGCTAAACTAATAGCCGGTCATTTCAATTCTGTTTATTAGTGAACAGAATTTTGTTCCTACTATTTTGAGTAGACCTCCTGTGGTTAATGAGTTTACATAAGCATCAATCATATCCTCTATCAAGTAGCCTAATGATGCTGAGAGGTAGTATCATTATGGTGCTAAATTGTCTTTTGTCTGATGGGAAGAATATTCTC
>chr1	119815925	119816224
CACTAGGGGAGCATACGGATGAGCAGGCTGGAGGGCTCCAACTCCAAAGCAGCATCTAGGGGCAAATGTTCACAGCTCCTGAAGCCCCAGTGGGCATGTGTTACATGGTGCTCTTTTAGTTTTGCTCTTTTAGTTTTGCCGTCTATAGGCAGCTTGTGTTAACCAGCTCAATTAGACCTTAGACCGTCCAGCTTGCCACAAGGACGGAGGGCTTTCTATATCCTGGGTTCTTCTCTTAGTGTACCAGAAAAATTGAATCACACCTGAGCTTGGAGAATGAGTGCAAGCTTTTATTGAGTG
>chr1	41368061	41368328
AATAGTTGGGGGTCTCACTATGTTGCCCAGGCTGGCCTCGAACTCCTGGGTTCAAGCGATCCTCCTGCCTCAGCCTTCCAGGTAGTTGGGACTACAGGTGCATGATATTTTTAACTTTCTGAGAAACTCCCATTTTACATTCCTACCAGCAACAGACATTCCCATTTCTCCACATCCTCATCAACACTTGTTATTTTCTGTTTTTTTCCTAATACCCATCCTAATGAATGTGAAGTGTCATCTCAATGCAGTTTTAATTTGTAGTTCC
>chr1	214109986	214110253
AAAGTGTGTGCTACATCATACAGATTAAACAAAAAACCCTGAGACCCTGAGAAACAAGTGGATTTGTGTAAGTTTGCACAACTAGTTAATGGGGTAGCTGGACATAGGGTTTATTCATTTCCAATATTACACTATTTCCACTTTTTAAAAATTTAATTGAGAAATCAGTAGATATTTCATTTGAGGCCGTACATTTGTCTTTTGTACTTTAACTTTCATTGTTAAGTTAAATTTTTAAGGAAACAAGATTTTTTTTTTATTTTTTATT
>chr1	159053837	159054167
AAGGGCTTATGCATAGCTTGTGGCTACCATATTGAACAGCACAGAGTTACAGGCTTGTGGAGAAAAGCCAATAGGAAGCTGATATGGAAAGGGATGTGGACCACACAGGAACAAAGGCTGCGTGAGTGGGAGCTAGAAAAGAAGCCCCAGTGGCCCTTAATAAATGCTAAGTACTATTCTAGGCCTTCAGGCATTTTTGCACAATCTTCGCAACAATCCTACAGAGTAGATATTCTCGTTTTTCCCCTTTATATGGATAAAGAAACTGAGGCTCAGAAAAGATAAGGGACTTATCCAAGGTCACACCATAAAAGCTGGTTTCGAACCCTGA
>chr1	50200531	50200861
AATCATTTTGCTCTGACTTCCTGATAAGTTAATTTTCATGATGTCTTGTAAAAGTTTTTCCATTTACCGTGGTAGTTTTAAAAGCTCCAAATTCCAGTAACAGCAGCTTACATCAGGATAAATAAAATACTTTTTCAAAGTGTGGGGCACATTTGAAAAATTGATTCTAATGGCATCATTTCATCAACTGCTTCATGATAAATTACTTCTGAGCAAGCCCAGGTCATCTGCATGAAGTTATCTTAGGGAATCTTATATTGTACCTAACCTTCCACTACATGAAATCTCATGTAATAAAACTAATAAAATATGTTTTCATTCAATAAATACT
>chr1	117321222	117321556
CTCTGATAAAACAGACTTTAAACCAACAAAGATCAAAAGAGACAAAGAAGGCCATTACATAATGGTAAAGGGATCAATTCAACAAGAAGAACTAACTATCCTAAATATATATGCACCCAATACAGGAGCACCTAGATTCATAAAACAAGTCCTTAGAGACCTACAAACAGACTAAGACTCCACACAATAATAATGGGAGACTTTAACACCCCACTGTCAGCATTAGACAAATCCATGAGACAGAAAGTTAACAAGGATGTCCAGGAATTGAACTCAGCTCTGCACCAAGTGGACCTAATAGACATCTACAGAACTCTCCACCCCAAATCAACAGA
>chr1	78798614	78798948
TTTTTTATTCTTTGGGAATGAAAGTCCTTGATAAGAAGCAAAACGTAGTCTCTGGCTGTTCTTAGTTATAATTTGTGACTTTTTCTGAGTACTACTACCTTAGATACCAATTAAATCAGAATACTTCTAGAGCAGAAAGCGATAAAATACTAAAGGTTTTAGGAGTCATCAATGCTACCATGTATATTTGATCTTTGAGACAATAACTCAAGATAGCTTATTGACTTCTGAACAATCATATTCACCAAAAAGAAGAATTACCAAGAAGAATGAAATAAAGTCACTTAGGGGACTGAATGAAGTAATGCTTACATTGTTGCTTTATTTTCCAGTGT
>chr1	66993854	66994177
ACAGAGAGTAGAAGAACTGGAATAATTAGAATTCTGAAACCAAAATCTTTCTATTCTCAGAGTGTATTAATGCCTACTTGCAACTCCACATTCCAGCCCTGGAAGTCTGTGGATTACACATACAATGCCTTTTACAGGTGGGAAACTGACTATAAAGGAGTAGCAATCCCAGCACATGTCAGAAGTAAAGGTGGGAGAATGATTAATCTTTGTAATTTTTGCTTCTAAACTTTTCTGGCTGCTATTTCCAATAGTTAAGTGCAAGGGTTATTTTTTAAATTATTTAAAACTGATTGTTGGCTTAAATTCAACTTACGTTTTCCA
>chr1	223580974	223581297
TTCAAAACTTTAAGAATAATACATTTAAACATTATACAATTTGGAAAAACAGGGCATTCAAGAAGAAATAATTTTTAGTTTAATGAAAGTGTTTGTTCCTTTTTTTGCAACAATTACTAGAAACTCTATGTAAACAAATTTAAAAACCTGAAGGATATGCCCTGTTTTCTAGGACATTTTTAGTCACTGAAAGTCCATTTTAAAAAAAAAACTTGAAAGCTTAAACAATCCAAAAATCATGGATTTAAAAAAGAAATCATAGAACAACCAGAAAGAAGACAAGGAAACAGAGAACCTGAACAACTCAGTAAACCAACTAGACCT
>chr1	98547521	98547824
GTTCTCTACCTTGTCTAACTAGAAACATGAAAATGTCTTTCTTATCTCCCCTCTTCTTTCATTCATATTTACTCATTATCCAAATCCTGTGCATTGTATTTTTTTTTAGATGGAATCTTGCTCTGTCACCAGGCTGCAGTGCAGTAGTGCAATCTCTGCTCACAATTCTCCTGCCTCAGCCTCCCCAGTAGCTGGGACTATGGGCGTGCACCACCACACCCAGATAATTTTTGTACTTTTAATAGAGATGGGGTTTCACCATGTTGGCCAGGATGGTCTCAATCTCCTGACCTTGTGATCCGCC
>chr1	40348629	40348932
GGAAGAGGAGGGAACACTTCCTAACTCACTCTATGAGGCCAGAATTACCCTAATTTTAGAAGCTAGATTAAAAAAAGAAAGCTACAGAACAATGTTTTTTAAAGAACATTGATGCAAAACTCCTCAACAAAATACTAGCAAACCAAATTCAGCAGCATATTAAAAACATTATACATCATGACCAAGTAGGATTTATTCCTAGAATGCAAGGATGGTTCAACATATGAAACTAGATCAATGTAATGCACCACTTGCTAGATTAACAAAGAAAAAAGAAAGAAGATCCAAATAAGCACAATCAGAA
>chr1	207966693	207967001
CCTTCTCCTACAAAACCATTTAGGATTCTTCTATGTACCTTGAGCATAACCTGAGGCATAACTAAGGATAGGCAATGTGATGCATGAGCTCCATAAGTGGTATAAAAATAACTGCTCTAGGAATTCAGACTATGGCTTCGCAGGATATCTTGCTTCTGTATCTCTGTTGCCACCTAGACAAACACATTAAATGTCATAGTCAATATCTTTATTGTCATCTAGGGGTGTGTAGTGGGCTGAATGGTGGTCCTCCCCCAAAAGATATATCCACCTAGATCCTGTGAACGTGACCTTAAGTGGACACATAGA
>chr1	145453338	145453646
ATTTGTGTGGATACCAGCATTAACAAAGAATAGAATAAAAAGTATCAGGGTACATTGCATGAATACAGGATTAAGTTCTTTTTTGTGAAATTTTTATTTTAAAAAGCATATGCAAATACATATGCACATACACACTTGTATATTTTTGCATGTATATAAAACAGAAAAAGGAACCTGGGATGCCCATGTTTTATTGTAAAAGATACTTCTGCTTTTCTAACAGTTGTAAGGAAAATGTCTGCACATATTTGGAAAACTATGTGTTGTCCATCACACACCCTTCTGCTATCTTTTATCTGATTTGGATTC
>chr1	214498802	214499079
GGACCTGACAAAACAACTATAAACTCAATTTAAGAGAAAACTAGTTGACAACATTCAGAGAGAATTTTCAGGAGCTGCATCATAGACAGAGCTGCATTGGGAAACATTTATTCAGCTGTTTAACATAGCTCCAAGCTCTCAACCCAAATAACATAGAGCTCCAAAGAAGTTTGGCAGTGATACCTATGCTTACTATACCAGGGAAATGGAAAACCATGGATCAAAAACCTCATGCCATCCTTCAACTGTTCCTGTTAAGCAGCCAAAATTGGAATCCT
>chr1	102139576	102139853
TATGGGTATAGAGATTTAGAGCTGGAACGGTGATATAGAGAATAAGGCTACAGGAATAAGAGTCGGGACTTAAATGAGTCTGAAAGTTTTCAAGATGACAGGGGACACTGTCAGCAAAACGTAAAATGGAAAAGGAAGTAGATTAGATGCAGAAATACCAACTAGGAGGCTATCGAAAAAGTCCAGCAAGGACTAATAAGAGCCTGAACTAGAATAAAGGAAGTATGAGTGGGGAAGAATGTGGACATGAGAAATATATGGTGATTTACAGACCTGAC
>chr1	86524902	86525201
TTCTGAATGGTGAAGCTTTACTGATTGTCTTGCACATTGAAGATTCTAGCCTGTATGTTACAAAAGACAATTCCTGTATGAGAAGCCACTCTCCCTAAACTTCCCCATAGAAGCCTTCTTCTTCCTCTTCCTCCTCTTCTTTTTCTTCCTCTTCCTCCTCCTCTGCCACCACCGCCTCCTCCTTCTCCTTCTTCTTATTCCTTCTTTTTTTTTTTTTTTCAGACAGAGTCTCACCTTGTGGCCCAGACTGGAATACAGTGGTGCAAACATGGCTCACTGCAGCCTTGACCTCCTGGGCTC
>chr1	70771151	70771450
AATCATTGTATTTGACTGATATTTTCCACTATTTTGTTAATTAATTGAACAACTATTTATTGAAGATCTATCATCTTAGCGCTGTGGTAGGATTTGAAGCTATGACTGTGTATAAGACAGACGTGTTCCCTCTGCTTATGGAGATTACTATCCGGCAGGGAAAATAGACTTTAAGCAAATAATTGAACAATGAAAGGCATTACAGTAGCGATAAATGCTCCAAAGAAGAAGTCAGGTTGCTGTGCATTACTAGTAATATTTCTATCTAATCAGTCAACTTATACCTTAAGGGGAGGGTGG
>chr1	10257814	10258115
GGTATGGTAGCTCATTATACTGCTCTCTCAACTGTTGTGTATATTACACAGTTTTCAAAATAAAATGTAAAATGAAAAAATTACCTTGTTGCGTGAGTTTTTGGTTTTGTGAAGAATTGAAACTATGAATGATAAACTTCCACAGTGTCGGGGTTGTACTGTAATTTAATTTACTTGGGAATTTTAGACTGATTTGCCTTTCTTGGGAATTTTTTTCCCTAACGAAAAATGCTAAGACCATTTCTTTTCCTTTAATAGAGTAAAAAGAAGAAGAAAACAGATTTTATTCCCTACAGGGATTC
>chr1	40163855	40164156
GTTGGGAAGGAGGGATTCTGACCAGAGCCTGCTGTCATCAGATAAAGTGTGAGGTGGGACAAGATTCTAGGCAAGTTCAGGATACCTAAGTGCCCTTCAGCAGCTCCCTCCTGCTCTCCAGGGCCACTTAGTGGGCCTCTGGGACACTGCTGAGAAGGGAAGCTGAGAAGAAGGCCCCAACTGGGCCCCACTGGTTAGAGAGTGAGCAAACAGGACACCCAGGACATTCTTCTCAGCTGTGGGGAAGTTGGGAGGCCAGATGTACCCAGGGCTGCCATACTAGCTCCTCAGACTGCCCCCAG
>chr1	152684125	152684423
TTCTGTACTTGTCTCCACTAGGCTTCTCTCCACAGACCATCCCGGGTGGCATTTGGGACCCAGCTGGAGGTGAGTCATTTCTCCTCAGGAGGCTCCTCAGTGAGGTTTATTTATTTGTTTCTACACGAATAGAGGAGCAGTGATGAGCTGTCTGTTGGGTGGTTTAAAGGCTGCGAGGAAAGGTGTGAAGTAGGGTCCCCTTGCTCAGCACGCAGGAGCTGCCTGGCGCCACTGAGCCTGTGGGTCCCACGGTCTCTCCTCCCCTCTTCCTGTGGCTTTGTGGTTCATTACCACTTTAA
>chr1	88035958	88036256
ACATAGTTACTTTTCATTTGGACCCAGCCCATAGCAACACAGCCATTTATCATTCCATCAGCTACCTGCTCTCTGCTGGGGCATTTTAGTAATCAAGCTCTCTGTCTTGTCCCCTCACCTGCACACTAGTGCTCAGAAATCTCTGTTAACTTGAACTTTTGAAAACATAACGCATAATGATCATGGAAGTCAATGCTGAGATTCAGCCAGTGCACAATGGGTTACAGCCACCGTGCTTATGTTTGGAGTCTTTTCTGATGGTGGCATCATCTTTGTTACTCAGTGCTCATGAAAAATTG
>chr1	222282745	222283005
AAACCTTTTATCAAGTATTTTAAAAAAATGCTTCTACATTTCTTATTTATAGGTATTCTAATAATACTGCATGACATTACGGACAACTTAGCCTAAATTATGGAAAATCAAATTACTTAGTAGAACTGCAAGACAATCCTCTCAGTTGTTGTAGTAAGTGTTGCTATAAACATTTAAAACAGCAAAAAAATACCAAATACCTGCACAGTATGTATGATAAATGCATATGATAAAGTAAAAAAAAAAAAGCACACACTGAAA
>chr1	45013303	45013563
ACTCAACATGACTTAGCAAGATCTCAAAATGAACGTGTCCAGAACAGCTCCTACCTTAGCCTACCCCATCTCAGTAAATGGCCCCAATATTTATCCGATTGATCAAGTGACAATCTTAGGAATCCTTGACACCGCCCTCTCCCTCAATCCCCATGTCCAATCTACCACCAAACCCTTCAAAACAAAACCCAAGTCCACACTCGTTTCCAATTCCATTGCCTTCCACTCTTTTTCAACGCAGCCGCACCCACATCTCATCCT
>chr1	70033452	70033741
CCAGCCAGGCCAACATGGTGAAACCCCGTCTTGACTAAAAATATAAAAATTAGCTGGATGTGGTGGCACATGCCTGTAATCCCAGCTACTCAGGAGGTTGAGGCAGGAGAATTGCTTGAACCTGGGAGGCGGAGGTTGCAGTGAGATCACGCCACTGCACTCTAGCCTGGACGACAGAGCAAGACACCGTCTCGAAAAAAAAAAAAAAGCTATCACTGATTCTGTGACAGAAAACTAGACAGTTACTTAAGGAACATAATACATCCTTTGGGAATCTGTCAAGTGAAGAA
>chr1	223074445	223074734
TACCACATAGGAGCATTGTGAGGATGCAGGCTGATAATGTATAGAAAGTGCTCAGACCAGGGTCTGCCTCCTTAGAAAGCATGCAACAAATGGCAGCCAATATAATTCTATTTACTTGGGGGTAGAAGCAGTGGTAGCACTAGAGATAGCATTATGATACAGCCCTTGCAATATTTTACATCAACCAAACACCTTTTGAGAGAGTTGGTGTTCTGGTTATCTGCTTAACAGACCACCACGGAACAGTGGTTTAAAATAATAATTAATATTTATTTTTGTTCATGTGTCTG
>chr1	74454680	74454996
TTTTGTAGCAATAATTGCTCAGGAACCTTATTTTACTTTCTTCTCTTTTTTCCTTTCTTCTTCTTTTTTTAAATTTCTTCTGCTCTGCTTAACAGCAAGGCAAGCTGCTTGACAATTCTTTGGTTTGGGATAAAGGAGGACATATTTACTTCTAGCTGATACTTATCCAAAGGCATATTTTTGGGAGGCTTTAGATTATTAGGGTGTCAAAGACACCCTCTAAGAATTTCCGACCTGAGGAAACACTTGGCTACCCTCTGGTTCCTTAGAACCTAAGTTTAAATGTGTGCTTTTGGAAAATTCCTCAGGGCAGAAAC
>chr1	167839757	167840073
TGCCGCAATAAACATACCTGTGCATGTGTCTTGGTAGCAACATGATTTATAATCCTTTGGGTATATACCCAGTCATGGGATGGCTAGGTCAAATGGCATTTCTAGTTCCAGATCCCTGAGGAATTGCCACACTGACTTCCACCATGGTTGAACTAGTTTACAGTCCCACCAACAGTGTAAAAGTGTTCCTATTTCTCCACATCCTCTCCAGCACCTGTTGTTTCCTGACTTTTTAATGATCGCCATTCTAACTGGTGTGAGATGGTATCTCATTGTGGTTTTGATTTGCATTTCTCTGATGGCCAGTGATGATGAGC
>chr1	105944343	105944659
GGGGGCTGATCCAAATTTAGAAAGGAATATAACAATTCTCCAAGACATACAAAAAGATGCTTGCTTAGTGGTGTAAGTTATACAACCACAAGGCAATCAATGTTCAAAATATTCTTGATGAGATTTTTTTTACAAAGAAAACAATTTTTTAATTTTAAAAATTACAGTGTACTAAATAAATATTAGTTTTACTATTTTTTTATTTCCCTATATATTTTATCACCCACACTAAGAGCATTTTAAAATTTTTAACAAATATTTTATAGGTCATGGAACAATCATAATTTTCCCCATTGATTATTAAGGTTTATTGCCAC
>chr1	146380304	146380620
CATCAGAGAAATGCAAATCAAAACCACAATGAGATACCATCTCACACCGGTTGGAATGGCAATCATTAAAAAGTCAGGAAACAACAGGTTCTGGAGAGGATGTGGAGAAATAGGAACACTTTTACACTGTTGGTGGGACTGTAAACTAGTTCAACCATTGTGGAAGTCAGTGTGGCGATTCCTCGGGGATCTAGAACTAGAAATACCATTTGAGCCAGCCATCCCATTACTGGGTATATACCCAAAGGACTATAAAGCAACTGCTTTCTAAGTGGGATGGCTGAAGCAAGAGACCTTAAATCACTTGACCGTCTTCA
>chr1	66552728	66553048
CCTGGAGTACAGTGGCGTGATCTCGGCTCACTGCAACCTCTGTCTCCCAGGTTCAAGCAATTCTCCTACCTCAGTCTACTGAGTAGCCGGGATTACAGGAACCCACCACTATGCCTGGCTAATTTTTGTATTTTTAGTAGAGATGGGGTTTCACCATATTAGCCAGGCTGGTTTCGAACTCCTGATCTCAGGTGATCTTTCCCTCTCAGCCTTCCAAAGTGCTGGGATTGTAGGCTTGAGCCACCGTGCCCAACCTCCACTGTGTTTTCATCACTCTATTCAGTGAAACCTATCTTGTCTCTGCTTCACATTTCATTTTGG
>chr1	153646837	153647157
CCTCCCAAGGAGCTGGGATTACAGGTGCCTGCCACTGCGCCCAGCTAATTTTTGTATTTTTAGCAGAGACAGGGTTGTGTCATGTTGGCCTGACTGGTCTTGAACTCCTGACCTCAAGTAGTCTGCCTGCCTTGCCTTCCAAAGTGGCCTCAAGCAATCCTCCAGCTCCAGCCGCCTAAAGTGCTGGGATTACAGGCGTGAGCAATCGCACCTGGCCTTTATTTTTATTCTGTTGTATGATATTACAACAGTAGATACATGTCAGTATACATTTGTCGAAACCCATAGAATGTATATCACCAAGAATGATATACAGGATTA
>chr1	2725175	2725481
TGCCCAGGTGTGAGTGCAGATACATAGGCGTGTATATGGCCATGTGAATGTGTGCAAAAGTGCAATGCACACATGTACTTATGAACATATGCGTGTGTGCCTATACATGTGCATACGTGCCTCAGGTGCATGCCATCCATGTGAGTGCGCATGTGTGCGCATGTGTGTACCCCAGGCCATTAGTGAAACCTGACACCTGGACAGCGCCATTCCTAGGCAGGTGCTCCCACAGTCCTATCCTGCCGTGTCTCTGATCTCAAGGCACCCTCCAAGGGTGGCTGTATTTCCCCATTTGGACAGATTTATT
>chr1	175471204	175471510
TATGAACTCATAAGAGTAGGTACCGCAGCTGGGAGAAAAGTTGAACAGCAGAAAAGGCTGGAGGGCCTAGAAGCAGCCTGTGGGTGCCTCCCGGGAGATGGGGAAGTGAGGAGGCAGATAGCAGCTGTGGAAGCAATCACAGGAGGAGCTCCAGAGCTGATTTATCATCCGGACCACGTCTCTCTGACTAACAAATACTGATTTGGATAAACAGCGAACCCTGGGAGAGGCACCATCTCCAATTAAGAGATCACAGTCCATATAAATAAACAGCAACCAAAGACAACTTCAGTCTGCCTGGGTAAAT
>chr1	14302930	14303246
CGGAGACATCGTTGGGGGCCATTATTCTGCCTACAACACTCCCCAAACCTAGAGATCAACACAGATAATTTCTCTGTGTTAAACTCTCCAAATGTAGGCAACATCTCTTTACTGTGCAGGCAGACAAATAGGCAAAAATCGACATTATAATGTAGATTTTACAGGGATGCCTGTGGAGGGTGTTGGGGGTTACTGGAGACAGCGAAGACACTGCAACATTATTGGCACCATGCCAAAGGAAGGTGGGTTCTCCTTGTCTACACCCAGACAGGGTATAACCTACCAGAGCTGGGGACGAGGGAGGAAGGGTCTGGAAT
>chr1	53607931	53608247
CCAGCCTGGGCAACATAGCAAGACCCCATCTCTATAAACAATAACAAAAAATTAGCTGGGTGTGGTGGTGCTTTCCTGTAGTCCTAGCTACTCGGGAGGCTGGGGCAGGAGTATCATTTGATCCCAGGAGAGACCAGGACATTCAGCCAAGGTCACAGAGCCGACACATGGCAGCCAGGTCTCCAACCTGCCTGGCTTGAGCCCTTTGCCCCACACTGGTTCCCAAACATAAATGTCTCAAGGACACCCAAAACACAGCCCACCAGCTGGCCACCCACTTGCCTTGGGACTTTTAGAAAGAAACCCAAGGCTCAGGT
>chr1	174164036	174164324
GTGCCTGGGCCCTATTCTCCCTGGTCCAGCTGTTTCCAGGCTATGCTAATAGGGGTCAGATCCTCCAGATACTGTCTTCACAGTCCTGTTCTCTGTACTTGGCTCTGCACCTGACACATAACAATCACAGTTACTTACTTCCCAGGTTTTCCATTAAAAATCAGGGTTATTAAGAGCTAAAATTGTAATTAATATATTATTGAAACTACTAAATATTTTAAAATTCTATACACAAAGTATAGATATAAGAAAAGTAATGTCTTTTTAATAAAACATTACAAAAAGACAT
>chr1	224094789	224095077
CAGGGTCCTGTTAAAGGACAATACTTTTTCAAAAAGGTAAATTTATAAAGGAACCAGTAAAATTTTAAAAAGAAACAATTCAAAGACAAATAAGAACACTGAAATTAATTTGCTAACAGACACAAAACTTGTCAACATCCACAGAGTAATATCAATTAAATCTCCATGGGACAAAATTCATTTGCCTCTATGAACAAGAGTCATTCGCATTACCCTCAGTTCTTTACAATTCACAGAACTGTAAAATAGCTCAATGACAAGGAAAGATGGGACCCCTGTAGCATCACGT
>chr1	172957404	172957684
GATTTAGGGGAAGAACAAGATGGAACTTTTTAGAGTTAGCAGTTACCAAATAGGGGAATGAAGGTAGATCTGCAATTTCCCAGTACAAAGTATTTGGGGGCTTATTCAGAGTTTTACTTGCACTGAGTTGATAAATGGTATATGATCATCAGTAGTATCCTATAAATATTAAACTGTAAGTCTCTTTTGAAAATCTAAAATTACTCCTTTTTCTAAATTATCAAAGGTTTTAAAACATCAAATTCACAAATACCTTTTTTATTTAAAGAGAAAGTAGGATT
>chr1	52104614	52104894
AATATCTAGTGAGGTTAAAAATGAGTATGCCCAGTCATTTCACTTATAGGTATCATTTCACTCATAGGTATGTGCCCTAGATAAATTCTCAAACGTGTGCACAAGGAACCATATACAGTCCTCTGAAATGCTAGAAACAACTTAAATGAAAAACAAAAAGAAAAAAGCTAAATTGTGGCATAGTCATAAAACAAAATATAACAGAAAACTGTAACCAAATGACAATAGGAAAATAGATAATAACGATGTATTCATCAACAAAATATTAAACATTGGTTAAC
>chr1	70000814	70001091
GTGAAGAGTCTGGAACTGCAGGTGCATGGATGTGGATGGGGGCAATATGTAGGGAGACTGGGGGAGGACTCAGGTTATGAAAGTTCTTGAAAGTCACATAGTATTGTTTGGCTTAATGCATTGATAAGATAATTCCATTGAAAAGTCTTATACATCAAGGAACTCACTAGGATCCTAAGTAGGCTTGGAAGAGAAATTTTAAGATATTTTGTCTGTTTGGTTAGTTAAAATAATTGACTAACAATAATTAAAAATAATATAAGTACACCAAAGACTTA
>chr1	65214755	65215032
GGGAGTTACACACTTCCAATTGGTCTCCATTCCTTGGCCAGAGTCCCCATCATACACATGGCTGTTAAGGAGCTCAGCTCTGGGATCACTCTCCTACTTTCAGCAATGCCCTGCAGAGGAGGCTATTATTATACTTCTTAGTGACGCCAATGTCTCTCTCAACAGTGTATTCTTAATGGTCTTAGTGAATAGCGTGTTCTTTGGGCCTCACATGGAACATAATCCTCAGTGGGTCTTCTGGTCTTACATGATATTTCCATCCTAACATGCCCCTTCCC
>chr1	159501462	159501731
AGTAGGGAGCCTGGAGGCCCTCTTTTCATGAGTTCTTAATTTCAATGTTCATCATTGATTCCCATAATTGCAGGCAAGCAGGTGTCTAAGTAAAATTGGTGCACCTGATGAACAAACAGCCTCTGGGTATTCAGTCCTCTTTCGTTTGGCCGTTTGACTTCCAAGTCAGGAGTTCAAAGGCTTTGGGAAGAGAATGGTAAGGCCAGATGTGATGGCTCATACCTATTATCCCAGCACTTTGGAAGGCTGAGGTGGGAGGATTGCTTCAGC
>chr1	185996523	185996792
ACACTAAAATCTTCAGGAACATTAGGCCTAAAAATGTCAATTTGACAAAACATCTGGAATAATGTCACTTTTCATAAACAAAGTGTGTGTTTATTTATGAAATAATATATACACACCATATATTGTATATTATATACAATATTATATAAATATATAGTATAATATAATGTTACAATATTATATAAATATATTATATTATATAAATAATATACACATTATATATTGTATATATTATTGTATATTATATACACAATGTTATATATACAATAT
>chr1	155572866	155573136
TGTTTTAGCCGTGTGACATATTGGTTCTCTGTCAGCTTACACTATAATTGTAAGCTTCCTGTGGCCACAGCAGAAGCAGATGCTAGCACCATGCTTCCTGTAAAGCTTGCAAAACCATGAGCCAATTAAACTTCTTTTCTTTATAACTTACTGAGTCTCAAGTTCTTTTTATATTAATGCAAGAATGGCCTAGTACATTTTGCTAAACTCATTTGTTATTTCTAGAAAGTTTTCTGTGTAGACAAGCATGTTATCTTCAGATAACAATAGG
>chr1	6678908	6679178
TTAACTGCCCATCATGAAGTTTGATAAGAAAGCAATAAATGTGTAAACACACACCACCTCACTGCTTTAGGTATTTGAGTCGCTCAAATTGGCACAGTTGAGCCTTTTACATGTCAATTTCTGCAGATGGCTGAGTCAGTGGTCCTGATTGGAGGGTCTGCTGTCTCCTTCTTTGTGGGTGACTTTGACCCTAGGACAATCTTGCCAGTGACCAGGGGACCTTCCTCTACTCTTCTAGCCCTTCCTTTCCATCTGCAGCTCAAACTCAACT
>chr1	44277614	44277899
TATTTTTTATAGAGACAAGGTCTCACTATGTTATCCAGGCAGGTCTTGAACTCCTGGGCTCAAGCGATCCTCCCACCTCCCAAAGTGCTGGGATTGTAGGCATGAATCACCACGACTGGCCTTTTTGACCATTTTAAAAATGAGTTTGCATTATTGTCACTGAGTTGTAAGAGCACAAATATTTTCACAGTCTGTTTCTTATCTTTTCATTTTCTTAACAGTGCCTTTCAAAGAATAGAAGTTTTTCATTTTGATGAAAATCAATTATTTTTTCTTTTATAGTTTG
>chr1	73751273	73751558
CCCAGTGTTAAGTTAAATCCCACATGCAATGTACTTGGTGTACATTGGCTTAACTTCTCTGCAGAAATACCATCACTGAATTACGATGTTATGTTATGGACGCAGATTTTCTTTTAATAGGGAAGCAATTTATATTATATTCATAGAGGGTAAGATATTAAAATTAATATTATTAATTAAATGTTTTCTTATTATTCAAAGTATGATAGCTGAAAAAGGCATGCATTGCTCAACTCGGATAATGGTCAAAAGGTCAATTCATCTCCAAGTAGAGCCCTGGAGAAAT
>chr1	13512424	13512733
AAGCCTTCATCAATACTTGTAGAGTTTGAAGCACTCATGAACTCACGATCAGACTCTTTACTCAGGGACAAGATGTAAGCCAAGCGAAAGACCTTCCACAGGTGGTGAATTTGGAAGCCTGCCCAATGTGACCTGCAAGTTTTCACTGGCAATATGCAGGTGCAGATATGACAAAGAATAACCATGACCTTTACATCACTCCCAGCTGTTGAGGAATGGGATCCTTTTGACCCTTTCTGTCCATAGAACCAGGTTACTCATCTTGTGTGGCAACAACATATATGGTCTACTTAACAGAGAAGAAGACTCT
>chr1	181201256	181201565
AAGAAATTTGTTTGCCTTTTTGAACTTCGGTTTCTCCATCTGTGAATGGGAATAAAAATGGAACATACATCATTTGGTAGTTAGGAGAATTAAGTGAGATAATGTATATAAAGAGCTTAAAACTGTGGTTGGCACATAATTGTGTTTAGTTTATGTTACCTGCCACTTAGCTCAGAAGCGGAATCAAATTCTCACTTCCCTGACTACCCACCTCCCCACCACACATACAGTCTGCACATTCATATGCACCCACACACCAAAGAAATACAGGCTATACCTTAGAGAAAACGTCTTCAGTACTGTTTCAGCA
>chr1	187298473	187298782
CACTCCCATTTTCCTATCTGGATGTTGATAACCTTTCAGTTACAGCTGTATGCATTAAAACATCTGAAAGGTGACTAATGATATTCCTGATCTCCTTACACATTGTCTCCCTTCCCATCTGAGAAGCACTGCTGTAGGTTTTGATTCAACAATATCAGTATGTGCTTATAAATATAGTTAGAAATAGTCCTCCACTTACCCTCCCAGGTGCCCTGTATTCACATAGGTATCTTGTGAAAAAAAATGGCTAATGTAGAAATGGTCCTCTTATGTCATATTCTCTCTTGCTTATGCATTGCTGAACAGTTAA
>chr1	159353356	159353665
GACAGCTGTAGGCCGGGAGCGGTGGCTCACGCCTGTAATCCCAGTACTTTGGGAGGCCGAGGCGTGCGGATCATTAGGTCAGGAGTTGGAGACCAGCCTGGCCAATATGGTGAAACCCCGTCTCTACTAAAAATACAAAAATTAGCCAGGTGTGGCGGCGCGCGCCTGTAGTCCCAGCTACTCGGGAGGCTGAGGCAGAAGAATAGCTTGAATGAACCACGAGGCGGATTGCAGTAAGGCGAGATCGCGCCACTGCATGCACTCCAGCCTGGGCGACAGAGCGAGACTCCGTCTCAAAAAAAAACGATAA
>chr1	79865646	79865918
TTTGGTCTGGCCCTTTATAGAAAAAAAGTCTGCTGGTTCCTATTGTAAAGAGTTATCCTTTTCATTTTGAGGAAGTAAATTTTCATCAACCCACACATAAGACAAAAAAGACACACAGGCACTTCAATGTCTGATCTAAGCTTGCTGAATTTGGAGGAGCCACAGTATTTCTAGGAATCCGAAAAGATTAATAGAGCATGGGAAATTCCAAAGGACAGATTTGTTTTAGAAAAATGTGAAGTCTGTCCATCCTAGTTCTATTCACACAGTGAG
>chr1	67269644	67269916
AAAGGAGCCCATTCTCCCTGCCATAAAGACAGCATTAAAAAAAAATAAAAACTACTGCTTATTAAGTGCCTATTATGTACCAGGCTCAGAAACATTCAGTAACTTTTCCAAAATTATCTAGCTAGTAAGTACCTGTTCAGCTCCATAACCTATAGTCTTTCCATCTGTACTGCCGCAAAAAAAAACAAAGGCAAGGCAACAACATGTTCTCAATTTTTTTTTCCTTTATGGCTCCACGTGGTTACCAATCAGTGAGTCAAATAGCAGGAGTTC
>chr1	197479435	197479735
ACCAAGGCGAAAGTGAAGGCTTCCATGGGGGCCGAGCAAAGGCAGCTGCGGCCTCTGCTGAAGAAAGAGGAAAGCCTGAGAGCCTTGAACATGGATCCTTCTCCTCCCGGCTTCCGGGTGAGAAAAAAGGACACCTGACGATGGGGAATCTTATTTGAGCTTTCCATTTCTGAATTTTGCCCAAATAGTCCATTAATCCTTTCTGCCAAATGTTGACTGTGTCCAGATCGGTATTAAGATTTTCCCAACAAACATCTTGTCCCCACTTCTGCTCATAGGGTACCACTATTTTCCCAGGACA
>chr1	101520132	101520432
CCCATTTTATACGCAGGGAAATAAGGTTCAGAGAAGTCAGCTAACTAACATAAGTTTACCCAGTAAGTCATGAAGTTAGGATTTGAACTCAGTTCTGACTTATGCAAAAACCTACGGTCATTCCATTCAGGGATCCAGCTTCTCAGTTGGAGTCCTCAAAGAATGAGTGAGATAATGCATCACTCATTCAGGTTATCACCCTGTCCACAGTTGGGTTACTTGTTTTTCTTATAAGCATGTATTGTCTCCCTCATTTACCGAACCCACCATGATTATAAACTTCTCATTTGGATCCAAATCA
>chr1	233493707	233493996
GAGGTCAGGAGATCAAAACCATCCTGGCTAACACGGTGAAACCCCGTCTCTACTAAAAAAAAAAAATACAAAAAAATAGCTGGGCGTGGTGGCGCACACCTGTAGTCCTAGCTACTCAGGAGGCTGAGGCAGGAGAATGGCGTGAACCTGGGAGGCGGGGCTTGCAGTGAGCCAAGATCGTGCCACTGCACTCCAGCCTGGGTGACAGAGCGAGACTCCATCTCAAAAAAAAAAGACTTGCAGAAGGAAACCAAAGTCTAATAAAAGCTGCTAAAACTGAAACACATCAT
>chr1	22305267	22305556
GAGTCAAGCCTTGTAGATTCTGTTGTTGGGGAACTTGCAGACCAAGACATCCTCTGTTTTAGACAGATATATTCCATCCCTACAAGCAGAATTAAAGTTAGACTGTCAGGGAATAGTGAAATGTCTGTGTGTGGGATGATGCTTGGAGAAAATTGGTCGATTTCAGGGCTGTTTAGGTTGTTTGAAATAGGTACAAGCAGAGAACTTTTGAGGGCAGCCATTGGGACTGTTATACCAGATGACCTCCCCCTTCTTCCAGAGTTCTGAGTCTAGGTGCCCAGAATGGGTAA
>chr1	85710420	85710698
AAATTATCTGACATACCTTGTTTGTAGATCATAAGACCCCCATTCCAGAGAAGGTCATGTCCCATCCCCAGAAGGAAGGAATGCTGCTCAGAGAGGCGAAGGAGAATCTAGGCAGACAGACCTGGCTGGGCTTCCTTGCTCAGTTTATTAGCATTAGATCATACCTTTTTGGTGCAATCATATTTCTACATGGCTGTCCATACTTTGTTAAACCTAAGCATAAAATAGATCAATTTCTCCTGTGTCTTTGGGTCTTCATTCTGAAGGCTCCCATGTGTA
>chr1	36445429	36445707
CACATCCGTCCCCTCCCCACAAACAGCAACTTTGTGCCTAGCAGAGGTCCTGGGAGATCTGAATGGGAGTGGTGCAAAGTTGCTATTATTCAAGAAAAGACAACAGCAGCATCAAAGACACCCAGACCCATGTTCACTTTCTCTGGCTTGGGAAGACTCATCAAGGCTTCCTGATGGGTCCCGCTTCCGCCCCTCCCAAGCTGGGAGCCTTGTGCTGTGGAGTAACCCAGCATAGTAACCGGCTCCTGGAGCTGGGCCTTGGTAAACAAGAGCCCTGGC
>chr1	155768006	155768313
ATAAATAAAATGTGGAATATATGCACAATGGAATAGTATTCAGCCATAAAAAATAATGAAATCCTGTGATTTGCAGCAATATAAAAAGACCTGGAGGATATCATATTTAATGAAATTATCCAGGCACAGAGAGACTGATACTGCATGATTTCACTCATATTTTGAATCTAAAAAAATACAAAGTTGATACTATAGAAGCAGAGAATAGAACTGTGGTTATCAGAGACTGGGGAGGGGAGAGGGAAGAGGAGGATAGGGAGAAGTTGGTCAATGGGTATAAAGTTATAATTTGACAGGAGGAATAAATT
>chr1	46269179	46269486
ACTATAACCCTTGTGTGCCCCTAAGGAGACCTGGCAGGAGGAGGGGGACCACCTGGGTCACTCACCCCAGGCCTTGTGTCTCATAGATTACGGAAGCGGCTGTCGGTGTCTGAGTCATCCCACACAGAGAGTGACTCAAGCCCTCCAATGACAGTGCGACGCCGCTGCTCAGGCCTCCTGGATGCGCCTCGGTTCCCGGAGGGCCCTGAGGAGGCCAGCAGCACCCTCAGGAGGCAACCACAGGAGGGTATATGGGTCCTGACACCCCCATCTGGAGAGGGGGTATCTGGGCCTGTCACTGAACACTC
>chr1	216393270	216393582
AAAAGAAATTGGAATACAAAACGAACAGAACAGAATGGACTAGAATACATAACAGTTGGCATTGAGTCTCGTGCCAGTTGCATCATGCCACCTGGTAATGCACCAGATGTGAGAAAGAGAGGCAACCTCAGTTAAGGTAAAGCTTCAAGCCTTGCTTGATATGTTGTGCTGACCATACGTGGTCTAAAGAGAATGATCCAGAGGAAAACAAATATGGGAACACATTTGATTTGAGGTGAGTGGAATTTCTAGGAAGGATTTGTAAATTAATAATTAAATGTAGAACAAACAGTAAATGTGGTGATAGCATCTT
>chr1	165628476	165628788
TGTTTTTCTCTCCCTCCGCACATCTCTCCAGGTAAAGGAGCTTCCCTATGGTCTGGTGTTTTGTTTTGTGGTTTTATCCTATTTTTTGGCATGACCATTCCTTATTTTTCGAAATGACTTTGAGACAGCAGTGGCAATGGTTCACAAACTTGGACTATGTGGGTTAAAGTACATACTACTGCTGCAGAATGGAAAATCAGTCTATCAACCTCTGTTTTTAAGTCAGATACTTCAATTTTAGTTATTCAAAGGTTGCTCTGTGTCCAATTTATTTATATACACACACAAAGTTTTAGCCATTAAAGTTATTTGC
>chr1	227601240	227601555
GATAGACCACATTTTGTCCATCCATTCATCTGGTGGGGACAATTGTGTTGTTTCCACCTTCTGGCTATTGTGAATAGTGCTGGTATGAACACGGGTGTACAAACATCTGTTCGAGTCCCTGCTTTCCGTTCTTTGGGGCATATACCTAAGAGTGGAATTTCTAGGTCCTATGATGAGTTTATATTTAATTTTGGGGTAACTGCAAACTGTTTTCCAAAGGAGTTGCACTATTCTTTTTTCTCATTGAATTGTCTTGGTGCCCTTGTTGAAAATCAGCTGATCATCACAGATTATACAAGACTCAGACTAATCCAAT
>chr1	88293640	88293955
TTATTCTGTCCTTGTTTCTTGGAATGGTGTTATTTATATTTTTTGCTGGGTTACAACTCAATATCACATATTTTGTGAATCCTTCCCCAAATTCTCCAGAATTACTCTCTAATTTTTTTGTTATCATTGTTATTTTGTAGCATTTTGTTCATGCATCTATTATAGCACAGCATATTTTAATTATTTACTTTTGTACCTATATAAGCCCCTAAGCTATGAAGTTCTTTTAGATAGAGATTCTATCTTAATCACCTTTTTATTGCCAGGGCCCTGTGACTGGGACTAGCACCATGTTAGGTGATCAATCAATGTTGGC
>chr1	53659934	53660212
CATGAGAATGTAGTTTTTGTTAAAGGAAAAGTAATTTTGTCTAGTTTTGAGGTTTTAAAAAGTTGTTTTAAATTGAAGGAATAAAAAGAACGGATATAGAAAGTTGGGGAAAGAGAGAAAATGGGAAAATTGTAAGAGGTTGTAAAAGGTTTATGGAAACCTTACCTTGTGGTCAAAACTGATTGAGATTGGATAGACTTGTTTACAAGGTTTATTAAGGCTGGCTTTAGTATTAGTAACACGCTGATACAAAGGTAGAATTTGGTCTTCTCTTTTGAA
>chr1	242400899	242401177
TATCATGAAATAGATAATAATCTTTAGAACATACTAAATTATATTTTCATTAAGGTATAGGTGTGTATGTGTGTGTGTGGCATAGAATTTTATAGTTGATCAAAGTGATAAACAAAATCAATGGTGACGGGGTTTCATAATTCTAAGAAAACTGGAAAACCCTTCCCTAGAGGCCAGAGTCTCAGGGAACATTAATGGGAGTGATCTGGCTTTAATGTGTATGCTCAGTTTGGAGTAGATTAAGACTTCATGTCCACCCTTCTTTCTAGCCATGCTGTA
>chr1	222804786	222805060
CACAGTGTGTAAACTGTGTGTAAGCACTGGATATTATAGAAATATGAGAGCGATGTTATTTCAGTAATATCACAGTGTGTAAACACAGGATGTTATAGAAATAACAGAGTGATGGTGTTTCTTTAATGTCACACAGTGGGCAAACACTGAACGTTATAGAACTATCAAAGTGATATTTCATAAATATCATCAAAGTGTGTAAACACTGGATATAATAGAAATATCAGAGCGATGATATTTCTTTTCTTTTTTTTATTATACTTTAAGTTTTAGGG
>chr1	38587593	38587867
CTCAGGCAGACCTCATGGGAATTAAAACTAGGACCAGGGAAGCCACCAGGGTTTGGAGTAACCCTTTCCATCTCTCAGTGCCTTCCTGACTCTAGCTTTCCATTAATTTAAATTGGGGTGATGGCAGCTTATGTACCATACTTGCCTTCTCCCTACCACTACCCTGGAAACACTGTCATATTTATATCCCTTCTCAGGGTCTAACCTAGTGCCTGGTACATTGAAAATAAGAAAATGCAAGCTAACAATATTTTAGCACTTCCACGTGTGATACA
>chr1	167819330	167819604
AAGCCTATATCTACCTCTTATTGTTTTACTTTGAAAAGTTTACTTCATCCATTTGTGCCTCAGTTTCTACAACTATGAAATGAGATTAATACTGAAATCTCCTTCACAGAATTGTTGTATAATTTTAAATAAGTTGATATGTGCAAAAGGCATAGAGCTGGCACACTAGAAATACTCAATCCATGTTAGCTAGTAATATTATTTTGTAAATGTAATAAGAGTTAGTCTTTACCCTTCAGGTTTTCTCAGAAAGCAAAAACAAATCTGTAGTTACA
>chr1	31815868	31816142
CTCCCAATCCTGTCTCTTTTCCAGACACGGAAGGTGCTGGCCGCACCTGCTGACTCACTCTTGGGCTGATAAGGCACATATGGGTTGGTGAGGGTCATCTTAGCCATTTTTCTGCCTTTGCTGAGGATTCTAGGATCCTGTGCCCCGAGATGGCTGCTCATACCTGGGAGATGGGTCAAATCTTTTCCTGCTTTCAGCCTCACCATCATCCTTTTCCATGCACTTGCCCCTGTCCAATAGGAGAATCACTTGCGTTCCTTCCCACAGTTCCATGG
>chr1	37917699	37918009
AGAAGGTTCAACTGTGGGAGGGAGGATCTGTTTCCAAGTTCAGTCACATGGTTGTTGGCAGGCATTGGTCTCTCACATGAGCCTCTCCACATGGCTGCCTCACAGCATCGCAGCTGCCTTTCCCCAGGGTGGGTGATCCCAGAGAGAGAGAGAGAGAGAGCACCCAAGATGGAAGCTGCAGTCTTTTTTACCTATTTCAGAAGTGACATCCTACCACTTGGGTAGTATTTTATTCATCAGAAGTATATCTGTGGCCGGGCGCGGTGGCTCACGCCTGTAATCCCAGCACTTTGGGAGACCAAGGGGGGCAG
>chr1	101891021	101891331
TGATTTTCCTATATCTAGATACTTATATCTTTCTGTAGGATTGGAAAGTTTTATTTTATTATTTCTTTGAATAAACTTCTGACTCCTTACAATTTTTCAGTTCCCTTTCAAAGGCCAGTCACTCTTAGATTTGCTCTTTTGAGATTATCCTCTAGCTCTTGTAAGTATTTTTCATTCTTTTTTCCTCTGACTGTGTATTTTCAAATCTCCTGTCTTTGGGCTCACTTATTCTTCTGCTTGATTAATTCTAATATTAAGATCCTTCAATAGATTTTCCAGTTTAACTTGTATTTCTTACCTCCAGTATATCT
>chr1	65099610	65100032
GAGTGGGAAGAGGCAAAGGCACCTGTGGAGAAGAGGAGGGAGGGGATTTCCATCAAGGAAGGTGTTCTGAAAGACACCTGTGTTGTAGATTTGGGGTACTTTTGTCCTGATCATTGATCCCTGAAGAGACTGCCCATTTGACAGGAACTATCAGGTCAATCAAGAACATTTCCTGGCAAGGGAAGGTATGCAAAAGCCATGATTTGGAGCTTTGACTCACAAAAAAACATTAAAAAGCATCTGAGGCTTCAAAAAAGGGCAAAATGACTCTTTCATAGCCCTGTAGAAAGGAGAGGCAGGTGGCAGAAATGAGAGGACAGTGAAGGGAAAAAGGAGCAGGGGAGACAAGCCACTCGGCAGGAGGGAGGTCAGGGGCCTAGTGCAGCTGTAATGCCGAAGGAAGCATGCCTGGGGCTATGAGGA
>chr1	214930007	214930429
GTTTGGAAGTTTCTAATAAAGTTAAATGGACACCATAACACAGCATTTCCACTCCTAGATATTCACTACAAGTGAAAACATATCCCCACAAAAAGAACTGCTTAGGAATGTGTATCACAGCTTTATTTATAATATAATATTAGCCCTAAGCTGAAAACAAATCAACTGTCCATCACTGATGAACAAATAAACAAATTATGAAATATATACCTGTGTGTGGTGTGTGTGTGTGTGTTTGCATGTGTGTGTGCTTAAACGAGTCCTAGTCAAAGATAAAAAGAAATGAACTGTGATAAATGCAATGACATGGCTAGATCTTAAAAACATCCTGGCCAAGTAAAACAAGCTAGATGCAAAAGAATATATACTGTAAAATTCTGTGATGTTCCAGAACAAGGAAAACTAATCATCATAATAGAAATC
>chr1	150241717	150242023
AGGCTGAGGCAGGAGAATCACTTGAACCCAGGAGGCGGAGGTTGCAGTGAGCCGAGATCGCACCACTGCACTCCAGCCTGGAGACAGAGCGAGACTCTGCCAAAAACAAACAAACAAACAAACAAACAAAACAAAAAAACCCCCACAAACATACTCCAAGTCTTCTTGTTAAAAATTAACACAATAATTTTATATTCTATGAAGTTCTGTCTCATATGTTATCTTATTTGTTTCTTATGATCACTCCAAGAAATATTTTAGGTCGATTAGTGCTATGATTATAGTAATAATTATTGTGGTTTATGTA
>chr1	114019608	114019914
TAGTAAGTTGGAGTCATGTTGAGGTGAAGGGAACAGCTAGTAGAGCAGGTGTAAATGTTTAGCAGGCAATTACTACTAGTAGTGGTAGAAGCCCAGATTGCGACATTACTGAGAAGTGATGATTGAAACCTTTGTGGTAGATAAGATCACTAAGGAAGAATATTTAGAGAGTACTTAGCCAAGGGCAGAGCTCTGAGCAAGGCATGTAATTAGTGGACTAGATAAAATAAAGAAAATGGGAAGGCGCAGCATGCAGAGCCACAGAGCCAAAGCTGCAGAGTGTTTATGACAAAGAGGGACCGATGGC
>chr1	189341403	189341716
ATCTTCATTTATATGGCTGCATAGTATTCCATGATCCCATAGTTTCTTTATCCTGTCTACTAATAATGGGCATCTAGGTTGATCCACATCTTTATATTGTGAATAGTGGTGCAGCGAACATATGTATGCATGTGTCTTTATGGTAGAAGTATTTATGTTCCTTTGGGTGTATACTCAGCAGCGGGGTTGCTGGATTGAATGGTAATTCTGTTTTAAGTTCTTTGAGAAACTGCCAAACACCTTTCCTCCGTGGCTGAGCTAATTTACACTTCCTCCAGCAGTGTATAAGCATTCTATTTTATCCATAGCCTTGC
>chr1	10644414	10644727
CATGCATTCACAACACACACATCCATTCTCACACACACACCCACAGTCACATGTACACAATCACATACAACACACACATGCATTCTCATACACTCTTACACAGTCACATGCAATCACATACAACACACATATGCATTCTCATACACTCTCACACACCCACAGTCGCATGCACTCATACGCCATCACATACACACTCACATAAACCCAGTTAATTACATGCACACAATCACATACAACACACACATGCATTCTCATACACTCTCACACACCCACATTCTCACAATCACCTATAACACACACGCATTCTCACACAC
>chr1	228485702	228486000
CTCAAACTCCTGACCTGAAGTGATCCACCCGCCTCGGCCTCCCAAAGTACTGGGATTACAGGCATGAGCCACCGCACCTGGCCCAAATTATTTAGCAATTTTGATTGACATTGGGGTGAAGTAGGAGGTTGGCCACTGGCAGGACTGGCCCAAATGAGTGTCTGAAACCTTCTAGAGACCACATGTAATCCATTTTCTTTCCCTATTATTTGGGACACCAAAAATTTGCTGCCATCTGAGAAGACTAAAGGAACTCTCAGCATCGTTTTGTAGCACCCACTGGAGCCCCTTAGGGATCC
>chr1	28263061	28263359
TTAGACAATTTTTTTTTTTTGGCCAAGATTTTAGCAGCAAATTCATAAATATAAGAAGTACTTTCACTCATTCAATGTTAAAACAGAAAGCCAAATAGTGTCAACAGTAGTGGCTTAATTATTGGTATACAAGAAAAACAAAACACCAATAGGTTTTCTTAATTATGCACTTTAAATATTAATATGTGCATTTATTTTTAGTTATACATTTTTCACGTTTTAGACAATAGCCTTTAATAGTTTCAAATCCATTGAGACGTTGCTTTCAATTTCAAATAATGTGTGCATACACGTATATA
>chr1	208415011	208415342
ATGGCTAATATACTAAGGGATGGTGAAGCCACAGATGAAAGGAGCCTGGGTCCTTGATTCACTGCTTGGAGGTCATCACCCATCAACCAGTAATATCTTCAGAGTGTTACATGAGAAAGAAAAACTTCCACTGTGTATTTGAGCTGTTATTCATTTGGGGTCTATTTTATCCCTGCAGCACTAGCATACACTGATAAGTAAACTCATAGTAACTGAGGAAAATGCTAGATAGCACTGTAGCAAAAAAACAGAAGTTCCAAACAATATTTGGAAAGGCAAGGTCTAACACCTAATTGTTGGGGGCAAAAATCAAAGAGTAAGATAAGTCTCCA
>chr1	179460693	179461024
TCACATGATGGTCAAGAAGAACTCGAGCTGGTAGGGATTATAGAAGCAGGGAGAAGTGGGTGATGGAAAGGGGATGGATTCCCTGGAGAGAACAGGTGAAAGTTTGGAGCTAGAAATGTGTCCAAAATTTTTGGGAAACAAGAGCATGAACAAGCTTGTCTGGAGCTGAGATTTTATGAAGGGAGATTGTTCTTAAACTTCAGTGTGTTGAATGCCAGAGGAGTGGTGCCAAGAAATCTGTGTGTAATACAAGCTCCCTGGGTTCTTCTCATTTAGGCGATTCGCTGATCACATTTTGAGAAACACTGAGTTTGGGGACCATTGAGGTAGAA
>chr1	184442336	184442632
TAATTCTCAATTGCTGAAAATGTCTGATCCTAGAAAATGTAACATTCCTATGCATATTAACGTGGTTCTTGAACAGTTGTTGGCCAAAGATTTTGTAGGAATCCGATTTTTCCAAAATAGACAAGTCTGATGATCCAAATGATTCTGATGTTAGTTCTGTTTAGAAATAACTCCAAGAACAGTTTTTATATTTTATTTTCACATTGAAAATCAGTCAGATTTCCTTCAGCCTCAAAGAGCATGTTTATGTAAAATTAAATGAGTGCTGGCAGCAAGCTGCATTTTTTTTTTTCTAAA
>chr1	152554615	152554911
GGAGGCAGAGGCTGCAGTGAGCCGAGATTGAGCGACTGCACTCCAGCCTGGGTGATGGAGCGAGACTCTGACTAAAAAGAAACAAACAAACAAACAAAAAAAAATGTAAACATTTGGTCTAAATTATACAGGTCAGATATTAAGTTTGCTAAATTCTTTAAGGTCATAAGCTGCTTCTTTGACTATTAAAAATTGTTCAATTTTAGGCTGGGTGCAGTAGCTCACGCCTGTAATTCCAGCACTTTGGGAGGCTGAGGCAGGCAGATCACAAGGTCAGGAGTTCAAGACTAACCTGGC
>chr1	43319243	43319548
GTGACTGGACAAAACCTGAAATAGAAGCAAATTGTCTCTGTATGAAAGTATGATATCTGGAAATGTTGGTATGAACAACTTGACCCCTAAAAGTTAACTGATCTTAGATTACCAGTGTCAATATTTAGTATAAAAGGCTATGTATGCAATAAAACTTTGGAATTCTCCTACTGAAGGTAGACATTCCTCTAGTTATTAGAAATAAATCCAGGTGTCTGAAAATCTAAGTATTCTGGGTTTTGTTGTCTTTGTTTTGCTACAACTTGGACTAAAAGCTTTGTCTTTTAACTTCATAATGTTAGACTT
>chr1	213479700	213480005
TTGTCATTGATGGTGAAGAGTTGTTTTTAAATTTGCAAATTGTCTACAAGGCCTTCTTCTAATTAGTCTACTTTATGCCACCCTCTCCAGACTCATCTTGTATCCCTCTCTACCTCTGTGAACCCCAGCTCCACTAGATTTCTCACTTCTGTCACAAGGTTGTGTTGATGTTGTACCTTTACCTAGAATGCTCACTCTCTTTTTCCTCCTTAACCTTTTTCACCTAAAAAACTTCTACTCATCCTTCAGAACCCAGCTACACTATCATTTTCTCTGATAAGCCTTCCTTAACACCAATTCAGGTAA
>chr1	231209950	231210214
GGCTGGAGTGCCGTGGCGTGATCTCAACTCACTGCAACCTCCACCTCCCAGGTTCAAATGATTCTCGCACCTCAGCCTCCCGAGTAGCTGGGATTACAGGCACCTGCCACCATGCCCGGCTAATTTTTTTGTATTTTTAGTAGAGACGGGGTTTCACCATGTTGGCCAGGCTAGTCTTGAAATCCTGACCTCAAGAGATCCACCCACCTCAGCCTCCCTGAGCAGTTGGGATTACAGGCACCTGCCACCATGCCCGGCTATTTTT
>chr1	181051606	181051870
TGCCTCAGCCTCCCAAAGTACTGGGATTACAGGCATGAGCCACTGTGTCCAGCCCAACATTTAAAAATTTTTTCACATGGCTTTACAAATTTTTACGTGAATATGTTTCCTAAAAGGAAAAATAATGAATATATGCATAATAATTTGTCAGAAATATTATCATAGACTTGAATACACATCGTAACAGTATTAAGTACATAAAATTCTCCTATTACCCAGTGGCATCCAAAGCAGGAGGAGTGCTGCTGGACCTATCATCTGCAGT
>chr1	13090719	13091005
AGTGTGGCCAGACCTGGGAAGGGAGACTTTCCCAACCTGGAAGCCATCGAAGGTGGGAGCTGTGGGTTTTGCAGGATGTGGGAGAAAGTGAACAAGGGTCCAAGTCTCTGTCATGGTGCTATGGTCTGGAAACCTTTCTTTTAGACTCAGGGATCTTCCCACAGTGGGACATTTCCCAGCAACCCTCACCCACAGGTGTTTCCCAGGGCCCCTCATCCTCATCAATACCCTCGTGCCATTCCCCAGCATATTTTGATAATTAATGTTCTGCCATCCTTAAAGTCCTC
>chr1	199891880	199892166
CAAGGCAGCCAGGGCTCGGCAGGGTCTGGGCCTTGGCCTGAGCCATCCTGGAATCTATTTTAGACATCTCAATGATACATTTCAGGGCCACTGGAGTGGGTGGTTTCTCCACAGCATCTTCTAATTTCTGGGCGACAGCTTTCACTCTGGGCTTCTCAGGGTGCTTTCTCCTGTGAGTTAGAGGTGTGGAAAGCAGGGACAAGTGCAGTCCCAAGCCCCAGTATGCTGTGTGTGTTCCCAGCGTTGGTTCTTATGGAATCTCAGAGTTGTGGTCAAGGTTATCCAGT
>chr1	56056279	56056565
TTGCATATGAACAGTGTATCATCTCATTTTAAGGTATTTTTTATTGTGGCAAAATGTGTGTAAATTTCCCTTTTAACTATGAAGAGCACAATTTGGTAGCAGTAACACCCCTTCAACTATTACCTATCCCCATTGTGTGGGGCACAGGTGGGAGTCCAACAGCATATCTCTGGGAAATTCCATGCCTATGATAGCTGCAAAAAGGCTAAGTTCAGCAACCAAAGCCTTATAAGAATAAAGTGATGAGGGCTCAGGGATGCAGAGCCAGCAGCTAGGAGTCTGCTGAG
>chr1	151858747	151859033
GTAAACTGGATGTCCTGATCGAAGGACCTGTTGCCAGATAAACAAGCACAACCAAAAAGTTGACTGTTGAACAATAGTTCAACATCAAACCAGAGAAGGGTGCCTCAGGCAGGGTGTGAGGCTCAAGGTTTGAACCAACATTTGGATGCAGACAGAGAAGACTCACTGAATCTCTAAAGGGAACAAAGCTGATTCACAGAAGAACTAAAAAAGACTTTTTTTTAAGTTACAACCACGTTTAATTATAAAATACTATAAGCACTGCCAGTGGAAGGCAAGGATGGCTA
>chr1	181502196	181502489
GCCTAAATTCTCACCAGAGTTGCACTTTCACCCTTTTGGTTCTCTAAGCAGCACTAAGGTGGTTGGCAAGAATAGTCGCTTTACAAAAGGTGGCAAAAAGGGAGCCAAGAAGTGAGTGCTTGATTCGTTTTATAAGACTGGTATGATGTAAAAACACCAGCTATATGTTCCATATAAGAAATAACGGAAAAACACCAGTCCCAAGGATGCAAGAAACCAAAATTGCATGGGGTTGTGATAGCCTTAAGGGTTGTGCATTTGAAGTGAGTCTTGCTAATCTGCAGAAGGCTGAAG
>chr1	179104431	179104724
AGACTTTGCTGAAGTTGCTTATCAGCTTAAGGAGATTTTGGGCTGAGACGATGGGGTTTTCTAGATAAACAATCATGTCGTCTGCAAACAGGGACAATTTGACTTCCTCTTTTCCTAATTGAATACCCTTTATTTCCTTCTCCTGCCTGATTGCCCTGGCCAGAACTTCCAACACTATGTTGAATAGGAGCGGTGAGAGAGGGCATCCCTGTCTTGTGCCAGTTTTCAAAGGGAATGCTTCCAGTTTTTGCCCATTCAGTATGATATTGGCTGTGGGTTTGTCATAGATAGCTC
>chr1	114931201	114931482
AGGCTAATTTTTGTATTTTTAGCAGAGATGGGGTTTCACCATGTTGGACAGGCTAGCTAGTCTCGAACTCCTAACCTCAGGTGATCAACCTGCCTCAGCCTCCCAAAGTGCTGGGATTACAGGCATAAGCCACCATGCCCAACCATGCCCAGCTAATTTTAAAATTTTGTGTAGGGATGGGGTCTCACTATGTTGCCCACGCTGGTCTCAAACTCCTGGCCTCAAGCAAACCTCCTTACTTGACCTCGCAAAGTGCTGGAATTACAGGCATGAGCCACCGCG
>chr1	109825144	109825425
ATCCAGTGCCAATTGGCCCACTAAGCATCCTAAAGGTGAATGTGCCCTGTGCCAATCTCTCCTCAGGACTGAGTCAACCCCCTTCAACCTCCTCACCTCTCTAAACACCATCCATAGTAACATGTGCATTACTGGGGTACCTAGGAGTCAGGACTTTTGACTTCAGGCCAGTCATTTCCTCCCGATGGGGAAAGGGTGAGATTTACATCCCCAAATGCTTGAGTCCCTCAGTGAAAGAATTAGTTTTTGTTTGTTTGTTTAAGATTTTGGGGAAGAGATTTG
>chr1	57836661	57836925
TCAGTTTCCTCCTTATAAAATAGAAATGACACTAGAACCTGTCTTGTGGGTGTATTTAAACAGTTAAATGACATACCCTATATAAAGCTCTTAGCATAGTCTCTGGCCTACTCAGCAAGGGAGAAAGCAAGCAGCAAGTGTCAGATCTTATGATTTTCATATAATCCATACTGGGCACTGTGCTGGGAATACAGAAAGGAAAAGACACCCTCCCAAGGAGATGCCATCTAGCAGGGAGGCTGGTGGGCTGGCTGTATGGGCAGTG
>chr1	151124553	151124817
AGAGTGAAATCTTCCAGGATCAGCACTGGCTCCTCAGTCACAGAGTAGCAATCTTAAAGCAAGTGGTTCAGTGTTTCTGACACTCTATTTCCTCGTGTGTAAAATGAAGACAATGGTACTTCCCTCAAAGATTTTTTTATGAGAATTAAAAGGGATAATTCATTTAAAGTGCCCGACATAGGGTCTGACACCGAGTGGCTATTCAGTGTGCATAGTTTTCAAACTCCTCTCAGCCACAAGGCCCTATTTCCCTCTAAAGAAGACA
>chr1	215643088	215643371
TTTACTTGAGTGAACCGTTTAAAGCAGCCTCCAAAGGAAGTTCACTCAAGCAATTCCGCAGATTACAGCTAATGAACAATATTTCCTCGCACCTATTTAGTGCTCATTAAAATGTAAAAGCCTTTCATTTTAAACAGACGCACAATAAATAATTCCTCTCTCCTTCTCTGTTTCTGAGCAGCTTGGATAAAAGCTGTGAGGAGAGGGAGCTGGAGGAGCGGGGCTGGACTGCCGGGGTTGGGTGGAGGCAGTAAGAGAGACAGCCAGGCAGAGAAAGGGGGATG
>chr1	87638820	87639103
ATCCAGCCAAATAGTCGCAACTTTCACAGGACGCTTTAGTTTTGAGTGTGAAATTCGAGGCTTACACTTAAAAAACAAACAAATAGTGGATATGGTCTGAATTATTGTCAGTGCTATTAAGAGAGAAGGATTGAGTAGACTATTCTATATCCAGGCACTGGCCTAAATGCTGGGAACACATCACTAAATTGAATAGACACAATCCCTGCTTTTATTAATAGTTTGCTTTCTAATGAAAATAATTCTAATGATAATGACACAACAGTAGGACAAGTAGCAGCTAC
>chr1	179482835	179483130
CAGTATCTGGCATGCCAACGTGGTTTTCTTTTTCCTAAGTGCATGTGGGAACCTGATTCCTTTTGGTAGGTGCGGAGAAACTTTCATCGGTCCGGTCCACAGAAACGCTTGTTCAGCTCCCTGACGATTGGTGAGTTGTCTGTGTATTGTCCAGGGTAACTATGGGTCATGTGGAGTCTAAACATTATGCTTATCTCTGCTATATTAAACTCCTGTTAAAACAGGGAGGAGTTCGGGTACCCATGGAAAATATTGTCACCCTATCCAGGGTGGTGGAAGAACACTGTCCTTGGTTT
>chr1	6732492	6732787
TCTTTTGAGAGAGGGTCTCATTCTGTTGCCCAGGCTGAAGTGCAATGGCATGATCATAGCTCACTGCCTTCAACATCTTGGGCCCAAGCCATCCTCCCACCTCAACCTTCCTCCTGAGTAGCTGGGACCACAGATGCACACCACCATGCCCGATTATTTTTTTAAAAAATATTTGTAGAGATGAGGTTTCGCTATGTTGCCCAGGCTTGTCTAAACTCTTGGGCTCAAGTGGTCCTCCTGCCTTGGCCTCCCAGAGTGCTGAGATTACAGGCATGAGTTACCTCACCTGGCTGTCT
>chr1	170234253	170234553
GATTATTCTAGTTGCTTGTTCATTTATTTAACAAATAATGAATGCTCACTTACTATGTGTCAAGTACCATTCTTATCATCAGGAATACAGTGGTGAAGAAGACAAAATTCTTGGCCTTCTAGAGCTTGTATTCTAATGGGGGAAACAGCCAGATAACAGAAAACCCATTAGTATAATGTCAGGTGTTATGAAGAAAAATAAGTGCTGCAAAGAAAAATGAAACAGAATACGGGAAGAGAGATTGATTGGGAATGCTGTCTTAGACAGACGGCCTAAGGAGGCAGCATTTAAGCAGAGAACT
>chr1	210421208	210421508
CTAAATAATATTTGTGAAAGTATTTTGGAAGCTCTAATGTCCTGTTCAATTGTTAGTTATTACCATAACCTGTGACTGGCCCTATAAAACCCAATCACAGTCCTGAAAATGGAACTCAAAGGGCACGCCCTCCCTAAGGTGAAGGCAGCGTTTGAAGGACTGTATGTTCTCAGCACCTAAGGGGTATATTCAGGTGTGTACTTAATCATTTCTATTCTGATTCTGACGAAGATAAAGATAGCACAAGAACCCAGAGGAAGACTGACTGCCTACCTGCATGGAGTCCTTTCTCATTTTCTTA
>chr1	194145865	194146132
TGAATACGTGAATCAATCCTAGACTAAGAAATTTGGAGAAACTTCTCACTGAAAGTTACTTTCTTTTGAATGGCAGATGCTATCCAGATCTCAAAATAAGAAATGCAGCAAGTGGTTTTAATCTACTCTGATAAAGAAAGTTTTCTGTTCTTTTGGATCATTTTCCATGGGTTTTATGTTAAATAATTCTATATTCCTTTCTTGACATGATGAGGGAAAAAAGAAATTAACAGCTACAAAAACAGCCATTTATAAACAAACCACTGGA
>chr1	209352425	209352692
TTGCATTTTCGACATTAAAGTTTACTTTTTATTAAATAAATAAAAAAAAAAAAAAAAAAAAAACAAGCCCACTAGCATCTTCTCTGACTTTAGTAAGGGAAACAGAAAAATAGGAAGTGCAGTAGGAATAGAATCATCAGCCTATCACCCACTCAGAAGATTCTCACCATAGAATTTAAAGTTCCAAAATAGTTTCCTCTCACTACTAACCCAAGCAAGCAATTATAGCTCTAGGGAGCAAGATTCCCTTGTCACTCCATGATAGAAG
>chr1	45447212	45447519
ACCAGGCTGGTCTCAAACTCCGGCTTCAAGTGATCTGCCCGCTTCAGCCTCCCAAAGTGCTGGGATTACAAGTGTGAGCCATGGCGCCTAGCCTATATTTATGTGTTTATTTGCTTAATGTCTGTTTCCCAAAATAGACTATAAGCTCCATGTTAGGCGGGCGTGGTGGCTCACACCTGTAATTCCAACACTTTGGGAGGCTGAGGTGGGTGGATCACTTGAGGCCAGGAGTTCGAGACAAGCCTGGTCAACATGGTGAAACTCCACCTCTACCAAAAATACAAAAATTAGCTGGGCATGATGGTGGG
>chr1	186234004	186234311
GGAGTAGGTTCCTTGAAGTAACATTTCTGCTTCATATGTGAAATTTTATGTTTAATTTTAATAGATAGATGCTGCTTTTCAATAAGGTGGTAAAATTCATCTTTTTGGTCAGCAAATTTTCTTCATATCTCTACCAGGCATAGGTGAAAAATTCTTTTTATTTTGTTTTCATTCAAAGGGGATGATATACCTCATTAATGATTTAGTATTTATTATCCTCATGAGACTAAACTTAAGATTCTTTATATGTATTTATTGGATATTGAGATTTGATCCCTATGGAGTCCTTATTGTTATCTTTTGTTCAA
>chr1	215175046	215175321
TTTTCCTACTCTCACATTCAACACAGACACTTCTGTGTTCAGACGTGTGGGCTTGCTTTTGCTTTCCCACATGTCAGTTCTCCAGTGGTCACCAACTGGGTGTCCTACGATTTAACTCAATTCTGACACTCCCTACCTGGAAACAGCATCAGATCCCACAGGTTAGGGGCTCAGTCCCACAAGACTTCCCTCCACTTCAGACATCAACTGAAAGTTGTAGGCTACCTACAACTGCTGTTTGATTTAGCTATAAATTCGAGGTTTCCTTAACCCCCT
>chr1	62141849	62142124
TTTGCTATTCTTTGTAATTCTGTTGGTTTTGCTGTACATATTTAGTGGATTTGTTGTTGGTGATTTGCTTTTGACATTATGTGGTTTTCTTCTGTATTCCTATTAGTTACTTTTTGCCTTAAATTCTATTTTATTAATATTGGTAACCTTGTTTTATTTTAGTTATTAATTTACATGGTACTTTGCTTTTTTTTTTTTTTTGAGATGGAGTCTCTCTCTGTCACCCAGGCTGGAGTGCAGTGGCGCAATCTCAGCTCACTGCAACCTCCACCTCCC
>chr1	202186268	202186548
ATTCAATACTTTGAATTATTTACTTCAAGTGTGTATCTTGGAACTCTTTCCATGAGTTCATAGAGAGACTTGTATTTATGTTTTCTAAATATCTGCATTTGAAAATTATCTTTTTGTTATTGATTTCTACTTTTATCTCATTAGGATCAGGAAATGTGGCCCACACTATAGTAATTTTTTGGTATTTGTTTATTCTTGCTTCCTAGCTTGGTATGTGCAGGGATGATTATTGTTAAAGTATCCCCATTGAACTCACTTGTTTAATTTTGGATTTTGGAGAA
>chr1	26957048	26957328
CCAAGTTCTCGTCTGATGGATGGATCCCTGATTCCTATTCTGTTCTGAAATACACTTCTTTTTCCTGTAAGCAGGAAAGTTCTTATTACCAGAAGCTGGCAGTTTGATAAGGAATGGAGACTGTAGGAAGGAGTGGGTGAGGGAACCTTCTGGTCCCTAAAACAGCATTGAGCTGTGGAATTTGCTATATAGACTGTAGGGCCTAACGAGTGCTTCTTGAGACCCTTTCTACTTACAGTGGCTCTCCTTGTCATCTTGCTGCCTCTTTTAGTTTGTTCTTG
>chr1	7828473	7828776
CCCAATCTGTATGAATCATCACCTGATACACTAAAATGAGTAGGGACTTCAGAATTCTGCAGTGGAATTCCACTTTTAAGTTATCTCTGATACAGGAATAGTTTTATGGTGCCAACATTGTGTTCCAGAGAACTGGTTTAATTTCAACACTGAGAGACACACCACAGTGTTATCATAGCTGTCCTCAATGTTAGCATGTTTCTGAGCTTGCACATTCATTCCAGTTTAAAACATCTCTCCCTTAGATTTGTTCTTGATGTCTTTTTTTTTTTTTTTTTTTTTTTGAGACGGAGCCTCGCTCTGT
>chr1	192945235	192945538
ATGTCACCATTGATCATAAGACTTTCCCCAGCTGGGTTAATTTGGAAGACTGCTAAATGTGACCTGTAGGCTATCAGTCATACTGGGGTGCCACCCACAAGCAGGAAATTACTGTCCTTTCTTCGGTTTATCTGTGAGTGGGCTGTTCCATCTTACAATAGCTCCACTGGTCTGGGGATAGTAGAGTGCATGAAAAGCCCATTGTATTCCTTGAGAGGGCAACCACTATAATGTTGCTTGGGCAGTGAAGGGTGTTTCATGGTCAGAGTAAAGTCTCCTGGGCTATCCAAAGCACAACATAAAT
>chr1	5601352	5601677
TGAATTATAGTAAGGAGACCAAGAGAGAGAGAAATTTTGAATGGGGCAGTCAGGGTAGCGTGCCTGAGAAGGCACCTTCTGTGCAGAGACTGAAGCAGGATGAAGAAGTGAGCATCTCAGACATCCAGGTCATGAGGGTGCAGGCTGAGGAGCTGTCCCTCCAAAGGCCCTGATGGGGAGGGGGTCCAGATGGCTTGAGAGGCAAGGGAGGGGTCAGTAGGACAGAAGTTGGGCTGAGCAGGGAGGGTTATGAGAGGTGACTCCAAGAGCCGCAGGAGAAGCGGGGTGCTGTGTGGGGTCTTGAGGCCCTTGGAAGGTTTGGGCTT
>chr1	194089353	194089678
CTCACTATTGCCAATCTCATATAGTGACATTCAATATTATTATTAAAAATGACTTGACTTTATTAATAATACACTTCCATGCAATCTTTATTCACAGTTGAAGATTCACTGATGTCTGCTGGGTTTTGTTGTGTTACTCTGTTTATGTTAAAAAGAAATCTAACTTCTTGTGCTTCTGCATATGCTTAAATCCTTATTCTTTAAGAATCCACAAAAATATGTATTGACATAGATTTGCCAAAGAATAATGAGCATTATTTTGCAATAATAGGACCCATTCAATTAAAGAAAATGCTCATTAGTAACATATCCATTTTGCCTTGAGT
>chr1	1401165	1401462
TCGGGAGGAAACAGGCAGAGCTCCTCACCGTGACACCCACGTTCCTGTCACTGCTCTGTGGCAGGACCCTGGGGGACTGACACACCCTCAGTCCCCTCGGGGTCAGAGTGAGAGTGGTTGAGAGCCCGGGGTCGCTTCAGCCCTTGGCTTCCCGAGTTTAGCAGCCAAACCCGTTGACCTGGCACTGTCTTCCCTGAGAGGCAGGTCCCGGTCTCATCTGTGCTCTGTTCACTGGGGCCCCCGAGGTTAGCTACCAAGGCGCTTCCTGAAATGTGACGCTGATGCCCGTCAGCCCAGT
>chr1	24672659	24672956
CTCAAAAAAAAAAAAAAAAAAAGCACAGACTCTCTGTCTACACTGCTTGGATTTGATTCCTCTCTCACCTGTTAGCTGTGTAGCATTGGGCAGGTTACTTAACCTGTCTGTGCTTCATCTGTGAAACAGGAATAACAGCATTATTAAGGATTGTTTTAGGATTGGATGGGTTAATAGATGTAAAGTCTTAGAACTATATTGAGCATCCCATCAAGGCATTGTATTATATTGAAACAATGGGGTTTTTTTCTCTTTATTCTTTTTTAAATTATATAATGAACACTTTTGATCTTAAGTA
>chr1	89190213	89190504
GTGCTTATAAGGGAAAAAGGGAGGCAGGAGGGTTGAAGCCACAGGAAATGTGTTGACGGAAGCAGAGGACAGACTCTCCTAGAGCCTTCAGAAGGAACACAGCAATGCCAGCACCTTGATTTTAGCCCTTTAAGACCCATTTCTGACTTCTGAGCTGAAGAACCGTAGGATAATAAATTTGTGTTGTTTTAAGTCACTAAGTTTGTGGTAATTTGTTATAGCACCAGTAGGAAACTTAATATGGTCATATAACATTTCAATGTTTGGATAGATCATGGTTTATGTAATCAAT
>chr1	155233590	155233881
CTCTCTTAAACTCTCTGAGCCTTATAATTCACCTGCCCTGCCCTACCTATCTCACACAGCTGCTGTGAGAATTAAGTGGGATAAAGTATGTCAAAAGGTTCTGCAAATACTAAAGTAACATATCATTGCTAGGGAGTATGATGGAGGGAAAAAGACAGGTTATGGAGGGCCTTAAACGGTATCTAAGGATTATAGATTTGATTATTTACAGATGGGGGAGCTGTTGAAGGCTTTCTCGAAGAAGTAATAGGATCAGGTTTAGCCTTTAAAAAGATAAGTCTGACTGCAGTGA
>chr1	208744670	208744950
TGTCATGTGGTAACTCAGGACTGTTTTCACCGTGTTTGTTCTGAGGAGTTTGTCCTCCCAGGGCTTGTTTTCTACTTTTCTATCAGACCTTGGTATTTCACAAAACGTGTTTGACTGCCAACTGGGATCATGCTAGTCTAAGTGTCTAAGTTTATTTTCACTTCACTTCTCACTATGTTCCCGGCGTAGCTTTTTATTCTTTTTTTTTTTTTTTTTTGAGACGGAGTCTCGCTCTGTTGCCTAGGCTGGAGTGCAGTGGTGTGATCTCAACTCCAACAACC
>chr1	244770471	244770751
GAAACCACAAAATCTTCTTATTTAAAATATTTTAATTTCTAAAAAGCTTAAATCATATTAAAATTTAAACAATTTCATTGTACAGTACTTGACAATACATTTCAACAAACTGAAAGGCAAACCAGTAAATCAGTTTTGCTTACTTTCTAAGCTTAATAATGTACAGACTCTTGCTCTTCAAGAAGATGCAAAAATCAGCAACAGTACAAGTGAAATATTTAAATAGGAATCTGAAACAAAACGAATTCAATCTGATCAAATCCACAATTAATTGAAGTTTT
>chr1	31863895	31864179
CAGTGCCCACCCCCTCCCTCTACCTCCCAGTCTCAGGGTGGTAATGGCTCTGAGGCTGAGCTCAGCAGAAGTCTGACTCACCAGCCCTCTGACTTTGGGAATAGACTTCTAAAGAACAGGTCCAGATGACTGTTGAAGCCTGGACAGAAATAATCTTTGAGGAACTATTAAAAGGTTAAAGAAAGGATCAGGAGTCAATAGTATAACCCTCATTGAGACTCAAGAATTACTCAACAAGGCTGGCTGCGGGTTTCCAGGTCAGAAAAGAGAATAGATGATGAGCTG
>chr1	63011014	63011298
ACTAATGAGCTGTCTTCAAGCTCACTAATGCTTTCTTCTACTTGATCAATTCTGCTACTGAGACTCTGATACATTCTTCAGTATGTCAGTTATATTTTTCAACTCCAGAATTTCTTTTTGATTCTTTTTAATCATTTCAATTTCTTTGTTAAATGTATGTGATAGGATTATGAATTCCTTCTCTGTGTTATGTTGAATTTCTTTGAGTTTCCTCAAACCAGCTATTTTGAATTCTCTGTCTGAAAGGTCACACATCTCTGTCTCTCTGGAATTGGCCCTGGGTGC
>chr1	155438141	155438455
TCAGTTTTTCTATGATTACTGCTCTGTTTCTAGGTAATACTTTTAAGGCTGTTTCTGGAGTTTTCAATCTGGAATATCATCCAATGCCTTCCTGCTATTCCAGGAGGCACTTAGCTCAATCTCATTACCCCCACACCCCTTCTACTCAGCTCTGGAAGTGGAATTGTTCCTGACTCTGCCAGTTTTTCTCACCTGTCTGGTGATCTTTCGTCATCCTCTTATATCTAAATAGAGCCAGGTTGTTCTGTCAGGCTCCACTTTAGGGGGCAGGGCAGGGAGCTGGCGATTATGCTGGGGATCCTCTAAATGTCAGAA
>chr1	200175723	200176037
CAGCCTGGGGACCATGAAGCTCCCAGAATCCCTGAAGCCTCCAGCCTTCTCTGATGCTGGGAGCAACCTCCCCTTGGTTAGTGGGACTCAGACCCCACCTCTTAACCATCTATATCCCGCTCTCACTGGTGAGCCATCTTATTTTACAAGTGCTCCTTGGTCCTGTCCATCTGTCCTGCCTCCCTCTTGCATTTTCCATCCAGCCAAGCTCTTTTTTTTTTTTTTTTTTTTTTGAGATGGAGTCTTGCTCTGTTGCCAGGCTGGAGTACAGCGGCACGATCTCGGCTCACTGCAACCTCCATCTCCTGGGTTCAA
>chr1	160953350	160953627
CTCTTTATAATATTGTGTCACATACTATTTCTAATATTGCATCCAATGCTTGCTTGATTATTAGTGTTACTCAGAGGGAATTTTTTAAAAATCACTTTGTATTCTAGAACAGTTTTTTTTTTTTTGTCTCACTCTGTCGCCCAGGCTGGAGTGCAGTGGCACAATCTCGGCTCACTGCAACCTCCACCTCCTGGGTTCAAGTGATTCTCATGCCTTAGCCTCCCAAGTAGCTGGGATTACAGGCACCCACCACCAAGCCTCGCTAATTTTTGTATTTC
>chr1	146818893	146819170
GCAAGATTGTATTGGGGTTTGCTGGATCTGTAGCCATTGGTATTTCTGGGTTGCCATCTCCTTTGGCTCTACATCTAGGATGTATGCGGGGGCATGGAGGAATCCTGGGAACTCATCTCCTGGCTTTCTGTGGGTCTTGAGGAAGCCAGATGGCCTCCTACCTTCTCTTTGCCCTTCAGTCTTCCTATGTTTGTTGTATGTACAATGCCCAAGGTTTTTAGATGTAATGAGCAGGAAGAATAGGGCAAAGTTCATCTATTCCACCTTCCCAGTGTATG
>chr1	120909809	120910101
TCTCCAGATTCTCTCAGAGCTTTTGAGGCCAACTCATTCACCCTCAGTACCGTTCCCCTGGCCTACCCCAAACTTATGCTGTTGAACTTGTTTCTCCAAGAAAGGACTCAGCATTTCCAAAATGCTTTTCAAAGCATCACCAGGACAATAGAACTCTTTTTTCTTGGCTACGGAGTCCTGCCGAGCCACAAACAGATGGAAAATATAATTCATCCCCTCAAAGATCTGGAAGATACTGAGTCCCACAGCATTTGCTCTGCACCTGGCTCTCCTATGGTCCCGATCATCCAAAT
>chr1	166508209	166508501
GGAGGCTGAGGCGGGTGGATCACTTGAGGAGAGGAGTTGGAGACCAGCCTGGCCAACATGGTCAAACCCTATTTCCACTAAAAATACAAAAATTAGCCAGGCACGGTGGTGAGCCCCTGTAATCCCAGCTACTCGAGAGGCTGAGGCAGGAGAATTGCTTGAACCTGGGAGGTGGAGGTTGTGGTGAGCCAAGATCATGCCACTGCACTCCAGCCTGGGTGACAGAGTAAGACTCTGTCTCAAAAAAAAAAAAAAAAAATTAATGTTATGGGTACCTAGTAGGTATATATATT
>chr1	12541949	12542244
CATTGACATCTGTGATGTGGCCACTATGCCAGAAACCCTCAGAAATATTTCCTCACTGTTGCTCAACACCTGGACGGATAGCCCAGCTTCCCTGCATAGGGCAGATTTATTTATTTATTGAGACGGAGTCTTGCTCTGTCGCTCAGGCTGGAGTGCAGTGGCGCGATCTTGACTCACTGCAAGCTCTGCCTCCCTGGTTCAAGCAATTCTCCTGCCTCAGCCTCCTGAGTAGCTGGGACTACAGGCGTGCACCACCACGCTCGGCTAATTTTTTTGTGTTTTTAGTAGAGGCAGGG
>chr1	14010814	14011109
GCAAAAGGCCCAGAAAGTCACAGAAAGACAGAAGGAAGACAGAAGGGAACTCCAAAGGCTATGGGAACAGGGCTGGGGTTGCCACTAAGGTGGGGAGGTCAGAGAAGGCCTCTTTCAGGAGACACTTAAGCTGAGACCCACAAGGTGGGAGGGAGCTGTGGGCAGAGGAGGGCAGGGCAGGGGAAAGCCAGGCAGGGAGCAACCAGGTAAGAAGAGCTTGGCCTGGCTGAGAGACAAGTGCACAGGGTGAACACAGAGTGCGTGAGGGGACTGGGAGGGTCGCAAGCAGGTGCACA
>chr1	76727746	76728013
CTCTCTCTTCCCCTCTTTCTCTTTTTGCATGTGGATGAAAATTCCAAAAGGATCTATAATTTTCTGCATAATAGACATCCTGAAATGCCTTGACGTCAGAAACACAGTCTCAATTCAGGAAATATGATTTGCAGTTCCATGGAATAATCAAAACTCTGAACTTGAGTAAATATTAAGCCTTCTCCACTTCCAAAGGTGGAGCCCTGCTTCAAGGAGGGGTCACGGGACTTAGGTGCGTTCTCCGCCCTCTCCATGCTGACCTCTTTTC
>chr1	57032985	57033252
ATTTAACCACACTTTCTCTCCCCTGACGTGGCAGAAGCCAGCACTGGGCATGAAATCAGGAGATCTGAGTGTGAAACTCCACTTATCCATTTTCCACTTACGTGCCTTGGGCAATTCACTTCACTTTGTTGAGCCTTATTTTCCTCACTATGAAATGAAACTTATATTTCTGACAGCAGTTCAGGGTTATTGTAAGAATCAAATGAGATAACACACATACACACCTCAGTGATAAATATTTTTTATATTGTGGTAAAATACACATAAA
>chr1	115951422	115951730
AAACCTATGTGGAAATAATGATTTTCTGGTTATAACTTCAATACTGACTCAAAAAGAAATAGGAAACTGGAACAGAAGTTAAATCGGGACTTTTGATTCTCATTGGCGAACTGCAGCCACCTAAAGAAAGATCTCTACAGACATCCTCCAAAAACTATGCAGATTAATGAGGAGAACAAATAAGATTACTCTTAACCCACATCTATATTGGAAGATAATTTACATATATGTGGCTATAAATCTCCGCAAGGAGCAGACCCAGCTTTAGAGCCCCCTTTGGAGTGGAGAATCAAGCAGGGATTTTGTGTA
>chr1	241542352	241542660
CAGGCATGGTGGCTCACACCTGTAATCCCAGCACTTTGGGAGGCTGAGGCAGGTGGATCAGTTGAGATCAGGAGTTTGAGACCAGCCTGGCCATCATGGTGAAACCCCATCTCTACTAAAAATACAAAAATAGCTGGATGTGTTGGTGCACGCCTGTAATCCCAGTTACCTGGGAGGCTGAGGCAGGAGAATTGCTTGAACCTGGGAGGCGGAGGTTGCAGTGAGCCAAGATTGCGCCACTGCACTTCAGCCTGGGCAACAGAGGAAGAACCTGTCTCCAAAAAAAAAAAAAAAAAAATAATGGCTTGT
>chr1	227134303	227134598
GCTGTGGGCAAAAGTTGGGGTGAGATGCAGGTGCAGAGCTGTTAACATTATCTTGGAGAAAATTAGTGTTATGCAAACCAAAAAGTGACTTTATTTGTTGGACTGTTTTTAGCTTCAAGGGACAATGAGTGATTTAGAATGGGGCTATTCCCATGTGGTCGTTGCCCATGGAAAGAATGCTGTGGAATATCTGTTTGTCCACTGGCATTTGCTACAACTTAGCATGGCATCTCCAGATGAGATAGGCAGAGAAAAGCCGGACAAGGGCCAGCCTAGTGACCCTCTTGGGTAAGTGC
>chr1	45338345	45338640
AGGAAAAGAGGAAATCAAATTGTCCCTGTTTGCAGATGACATGGGTGTATATTTAGAAAACTCCATTGTCTCAGCCCAAAATCTTCTTAAGCTGATAAGCAATGTCAGCAAAGTCTCAGGATACAAAATCAATGTGCAAAAATCACAAGCATTCCTATACACCAATAACAGACAAACAGAGAGCCAAATCATGAGTGAACTCCCATTCACAATTGCTTCAAAGAGAATAAAATACCTAGGAATCCAACTTACAAGGGATGTGAAGGACCTCTTCAAGGAGAACTACAAACCACTGC
>chr1	14617796	14618159
GATCTGATCTCTCAAGTAGGGCAGGCCAAAGGACTCTCCCTAGCTCTGAAGCCAGACCCTTCTCCCACTCAAAGTCATGAAATTCGCCTACAGAGAATCCCTCAGAGTCTTGTGAGTTTGGTTACCATGAGTCAGTCACCAGTACACTTGTGTGTGTGCAAATGAAAATAAGGCTTCTGCATCTGCAGAAATGATGGCTGGATGGGGGTTTGTGGGGACCACCTCGGCACCCAGAAACTGTCCCCCTGTGAACTCTTGTCTGAAAACTTCTAGCCTGCCATTCGGATACAACTGTCAACGAGTGTTCAATAAGCACATGGAAAAATACAAGGATGCTATATATTTTTATTCCTATGTGAGCCGT
>chr1	240707274	240707637
CTCACTGATCATATTCATGTCACAGAAACAGCAGGATAGGTGCAAGATCAGTAAAGCTGTCTTTCTATATTCTGCACAACTTTTGGGCCTAGCAACATGTTATTGAACCACTCTACAGCAGAGGAATAATTTCCCGATAACTTTGGGGAAGCACATTATGCGCCAATGTTGGTAGTGCACTGAGCTATACCCGCAGTTGAGGCGCAGGGGAGAGAATGGCATCCTGGAGGGGAACAGTAGCAGCTCAAATGCAAGGGGCTTGGCAGCGGAGGCAGAGATCAGGCAGCAGAGTGTTAAGGACAGTCCAGACTGAGCAACAGTGTGAACCCAGCATTAACTGGTGGTGCAGAGGATGGCAGGTGGA
>chr1	218091028	218091312
GCCTTGTGCAAACAGCTCCTGGGTCTGATAAATGAATTCAGAAAAGTTTCAGAATATAAAATCTCAGTGTACACAAATCAGTAGCACTGCTACATACCAACAGCAACCAAGCTGAGAATCAAATCAAGAACTCAATCCCCTTTACAACAGCTGTGAAAATAAAATAAAATATTTGGGAATATACCTAACCAAGGAGGTGAAACATCTCTGCAAGGAAAACTACAAAATGCTGCTGAAATAAATCATAGGCGACACAAACAAATGGAAACACATACCACATTCATG
>chr1	208269588	208269872
TGTTTGTCTTTAGCCAGTACAACAGTGTTTTGATTACTGTAGCTTTATAGTACATTTTGAAATCAAGAAGTTTGAGTCCTCCAGCTATGTTTCTCTTTTTCAGAATTGGGATCTCTTTGAGATTCCATATGAATTTTAGGAGGTTTTTCTATTTCTGCAAGAAATGTCATTGGAATTTTGTGGAGGTGGCATTAAATCTGTAAATCACTTTTGGTATTATTGACATGTTAACATTAAGTTTTCTAAGCATCAACATAGTGTGCCTTCTCATTTATTTATTTATGT
>chr1	205103691	205103993
GACAAAATCTCTTTGAGGACAAATAATCATCATGTTTATCTTTGTACTTCAGTACCTAGCACAACATTCAAGACAGCGGGTGCTCATTAAATGCTCATCAAATTGTTAGTTCAGGACAACTAACATCAATCTCTACTTAAAATGAATTGATCACTTGCTCTGTGCTAAGTGTATAAATCATAGATTATTGTATTTAAATAATCGATTTAAAATCAAAACAATTTCTGGGTTAAGTTTAATTATCACCATTTTGGGGTTAAGAAAATTAAACTCAGAGGTGAGTTGACTTGTCCAAGGTCACAT
>chr1	102349291	102349593
GACATGCTTGAGACTGGGTAATTTATAAAGGAAAGAAGTTTAATTGACTCACAGTTCCACATGGCTGGGGAGGCCTTGCAATCATGGCTGAAGGTAAATGAGGAGCAAAGTAACGTCTTACGCGATGGCAGGCAAGACAGCATGTGCAGGGGAACTCCCTTTTATGAAAGTATCAGATCTCGTGAGAGTTACTCACTATCATGAAAAAAACCTTTCCCCATGATTTAATTACCTCCCACTGGGTCCCTTGCATGACACATGGGGATTATTATAATTCAAGGTGAGATTTGGGTGGGGACATAG
>chr1	170028625	170028923
GATGCAGATGGTACTCTGTGGGAATTTTGATAGGCCTTCTGCAACTAGAATTAAGGTTCCATTTGCTCTAGTAATTTGCATCCCAGATTTAGGACAAAAACCATAAGCATAATAATTTTCTGTAAAATACTAGGGACAGTAACTCTGCTATTATACAGATAGGCTGCTGGTGAGTTTAGTACTTTCTGGAGCTCGAGTCCTTCGGGGAGAAGGCAGTTAGGTTGGTTCAGTTCTGTTCAGGACTGCTGGTCTGCTCATTCCATAACAGATACTCTGGTCTCACTAGATTAGAATATTTT
>chr1	56719283	56719581
CACAGAGTGTGCAGAGGCCCTGTGGCAGGAAGATCATATTGAAGCAGGTAAAATTTATCGTTTTCTTAGTTTAGAGGTGTGGCAACCAAGTCTAGGAGACAGATAGTGATTTGTTCACCTCTCACAGAAGGGAATTGAGTATAATCAGAAAGTAGTTATCATAGTTAAGGGGTTAGCAGATATTTAACAAAGCAGTTCAATCCTCTGAGCTATAGAAAAGAAATAGCCTGTCTGAACTTGATCCAAACTAAAGCCACTCTTCTCATTTTACAGCCCCCCACACTGGGCCATCTGTTTCA
>chr1	53856122	53856406
AGCAAGGTCTCCCCCAAGGTCACAGAGTGAGTGGGGGTGAGCAGGACTGTGTCTTGATTTCTTGCATCCCAGGGACTATTTCTGGATTCAGTGACAGAGTCCTGAGCCCAGAGGGACCCACAAGAAGGCAAGCATATGGTTCCTTTGAAAGCTCCCCAGGGAAGGTGAGCAGGCAGTCCAGGCCCTGTGCTGGGGCACAAGGTGGGAGAGTGCAGGGCTGACTCCAGAAAGCCCAGAAAGGGCAGGCCTGGGGAAGGGACCTCGGCAGGGACAGTCTCCCCACTG
>chr1	60460676	60460960
AATAAATTAAGCACATTGTCAAATTTGTCAGAGAAATCTTTCCACCTATATGTGCCCTTGGTTCTAGAGACCTCCCTCCCCGAACGCCAGTCATTCTGTCAATGATGCTCTGCACTCGTGCATTGTGACGATTGCAATACATTTAAATTATACATGGGGCATTTTCCGGTGAGTTGTGCATCTGTAAAGTGACCAGAGGTACAGAATCCCCTAGTTTGCCTAATCTACTCACTTGTGTACATCTGTGCATGTGCTTCAGGGGTATTAGATTGGAGATTGGGTGGG
>chr1	64203438	64203761
GCCCAACGTTAACACAGCTGGTAAATGGCAGAGCTCAAATCCAGCTCTATATGACTCCAAAGCTCCACACTAAACTGGCCCGCCTTCTTTGGTTACTTTAGATGTGTGTATTTACAATCCATCCTCATTGAGGCTGGACCAGAAGAGTGAGACCACCTTGCTTCTCGGCACTTGCTCATGGCAAAAGTTGCCAGTACTAACTGGTTACTACGATGAAGAGTGTTGTCGTTGGAAACTTTAGTAATAGTGTTTCTGCATTTAACATCTCCCCAGACATTACATTTGCTTAGGAAAAAAACCAACTTGTTAAACCTGTCTTAGCAA
>chr1	224361415	224361738
TAATAAAATAATTAGTCACAGTGGTGTGTGCCCCTATTCCCAGTTGTTCAGGAGGCTGAGGTGGGTGGATTGCTTGAGCCCAGGAATTCCAGGCTACTGTGATTGTGCCACTGCACTCCAGCCTGGGCAACAGACCAAGACCCAATCTCTTAAAAAAAAGTTAGTTCTTCAGTCACATAATTTGCACTAATTTCTTTTTTTCTTTTTCTTTTTCTTTTTGAGACAAAGTCTCAGTCTGTCGCCCAGGCTGGTCTCGACCTCCTGACCTCGTGATCCACCTGCCTCGGCCTCCCAAAGTGCTAGGATTACAGGCGTGAGCCACTA
>chr1	54049036	54049332
GGGTGGCAGGACTAGATTGCAGCTCCAAACAGGGCAGCTTGCAGATGCTTGTGTTGTGATTTTTAGCTCCAGATCGACTGCAAGAACAAACCAGCAATCACAAGAGGACCCACAGACCCTCTGAAGGAAGCAGACTGCTCCTGAGGACCCGGGAGACACCCCAAATACTGTGAGTGCCCCAACTGTGGAAGTGGAAAAGGAAGACCCTCCTCTTCTGAACACACACCCCCACTGGAGAAGGTGAAGGTCTGTCTGTGGGAGAAGTTTCTGACCTTACCTGGAGCTGAACCAGTTTAG
>chr1	52485893	52486189
TTACAAGCACCCACCACCATGCCTGGCTAATTTTTGTATTTTTAGTAGAGACGGGGTTTCGCCATGTTAGTCAGGCTGGTCTCAAACTCCTGACCTCAGGTGATCTGCCCGTCTTGGCCTCCTAAAGTGCTGGGATTACAGGTGTGAGCCACTGTGCCTGGCCATTTTTATCATCTCAAACTTAATAACTTCCCATCTTTCCTTGCCCCTAATGCCTGGTGACTGCTATTCTACCATCTGTTTGTATGAATTTCACTATTCTAGGTACCTCATATAAGAGTGGTTACACAATGTTTG
>chr1	100260293	100260610
TGTAAAAAATGAATACTAATACATCTTCATAGATTTGCTGTGACAACTCAATGAAATAATGCATATAAAGCACTTAGCCAGATACCTGGAATGTAGTAAGTACTCAAGATTTGTTAGCCGTGTTACTGGAACATTTTTCCCCACATTATAATTGTTTTTATAGTAAAGAAATAGAAGGAACTTGTTCTGCTTTTAATCTGATTTTCTCTTTTTTATTTTGTCTTCATCTTATTCAGTGTCTTTTTCCTTGGAGCCATCCTTGTAATAACAGCTACTTTTTTGTATGGTTATGATCCCAAACCTGCAGGAAATCCCACT
>chr1	89148602	89148919
ATAAATTAAATGAGAAAAACATATTGTGAGTTAGATAGTGATCAGTGCTAAGAAGAAAAATAAGGCAGGAAAAGGAAATAGAAAGAGCCAGGATTTACAGATGAGTTCTCCTCAAGTGATAATTGAGTAAAGATCTGAGGTAGTTAGGTGCATGTTGGAGGAAAAGCATTCCAGGCAGAGGGAACTGCAAAGGCAAAGGACTCAAGCTGGAGCATGCCTGGTGTTCAGGGATTGGCAGAGGCCAGTGGCCAGAGTGTGCTGAGGGAAAAGGAGGGTAGCAGGAGATGAGGTTAGAGAAGAACAGGGGCCAGATCATGC
>chr1	177242008	177242276
GATTCGAGAATGAGCCCTTCTTGGCTCCACTGCCCATACACATCTGCTCAGACCCAGTACTGCTTTAATGTTCTGAGGTCTCTGGGTGACCACCAGCAGCAGGCGACAGGGAAAAAGGCCTGGGTTTTCTGGCCTGAACAATGGGATGAATAGGGATAAACATTGACAGGCATGAGAAATAAAGTGGGAAGAGCAAGCTCAAAGGAGACATAGTGTGTTCACTCACCAAGGCTGTTCACCAGAGAAGCCCCTTTCATGTAAGTGAGAGA
>chr1	185345780	185346048
TATTATTTATTGTAACAATATGTAAGAAAGGTAAGTTTGCTAACATCAACATAGCTTTTTATGTTAACACAATAATTTTAATATAATTTTTCTCTTTCAATTGAAAAATTCAGTTATAAAAGTTCTCAGACTCAGTATTGAATGTTTACATTACAAAGTCCAGTAATATGCACATGGACTTATGTGCTAGAGCTAAGGGGAGTTATGTGCTAGGATAGCATTTCTTTAGCATGCATATGAATCACCTAGGGATCTTGTTAAAGAACAGA
>chr1	195824964	195825241
GATATATAAATGGAACACTTACTACCCAAGTCCCTAGTTCTAACTATTCCAAAGTACTTGAGGAGAAACTGTATATTATTACTGAAGCAATTAAGCAAAATTCTCTCCCTACTAATTAGAAATGAGCAGAAAGAAAGTGCCATAAAACAACTTTTATCCATTAAAAAGCCAGATGCACACCAAATATTTCTTTGGTGGTAACCATCTCTCAAGTCAACAGGTCTATCTGTGCTCAAGCAAGAGAAATGACATGAAAGGATGTGTAAAATGTTTTAGTA
>chr1	3657279	3657556
TTTGCAGCAGTTGAGATAAGAGGAAGATTTCTATCTCCTGCTCATCCTTCGGAACAGAATGTCTTGGTGTAAAGCCGACCATTCGTTCTACTCTTAGATAGGAGAAAACCAGCCTGTGGCTGGAGGCGAGATATGCTGGCAGCAATACTGCTCTGTTCCTCTTTGCTACACTGAGATGTTTGTGTAAAGTGAAACATAAATCTAGCCTACGTGCACATCCAGGCACAGTACTTTTCCTTAAACTTATTCATGATACAGATTCCTTTGCTCACGTTTCC
>chr1	195782722	195783004
ATCAGAAGGTAAAAAAAGAAATACATATACAACTTACCTAATCTTTCCCATCAACTGATCTCAGTTAGATTTCAGCTACCTTCTTGTTTAAAAGCTTAAATACTCCCTAAGTCGCAGGGGTAAAAAGTCACAATAAAAAAACAAAATCCCAGGCCTGGTGTGGTGGCTCCCACCTATAGTGCCAGCTACTTGAAAGGCTGTGGCCAGGGCACTGTTTGAGCCCAGGAGTTCAAGGTTGCAGTGTGCTAAGATTATGCCACTGCACTCCAGCCTGGGAGACAGG
>chr1	22542027	22542309
AGAAGGGGGGAACCTCCTGGACTCCCACTCCAGGGGTCCCCACCCCAGTCCCACTTTCACCCTAGGAGGTCACAGTGAACCTTTGAGGGAAGACAAGTCACTTAGCCAGCAGCCCTCGGGACACCTGGGCCTTGCAGGCACCCGCATGCTCCACACACTCTCACGTCCCCCGGTGTCCACACACACTCAGGCCGCAGGCACATGGGTGAGTGGCCGTGCACACCTGTTGGGAGATTCCCACAGGGTGGACAGGGAGACGATGGGGCTCAAAGCCCTGCTGGCC
>chr1	62871408	62871719
ATAAAGAAAACCTTTAATAATTCAGGAGTTAAACTGAATTAATTTAGTTCTCTCCATGAAGAAAAAAATGTAAAGAGTCAGTTAGTTTTGAGATAGAAGAGATTTTTAAAGAATACCACAGCATATGAAACATATGACACAGGCTAGGTGACAAATTAAATAAAGAAGAAAGGAAGATAGGAAGTGGGCAAACAGAAAAAAATATAGTACTAGTAAAATTCCTTAATATGCTTTGTTGCATATTAAAGCTATTAATTGCTATTGCATATAAAATGCTATTGGGAGAATAGTATTCTCCCAAGTTACAATAGT
>chr1	112306930	112307241
GCTTCTCCTCTTATTGAAAGGTAGAATCTGTTTATCTACTCTTTTAATCTGGGTTTGGCCATGCAACTTCCTTTGGCCATTGGGACATTAACAACTGTGACACAAGCAGAGGCTTCAACAGAGCTTGTGTATGAGGGCTTGGCCTGTCGTGCAGCTCTTGGGAACCCTGTGACCACCACCATTTGAAGGATCTGGGATAGCCCACTGGATGATGTGAGACAACAGCCATGTCACCTCTCTTTGTTGCCCCAGGAGATCTTGAGCAGGCCACCAGATATGTGATTGAGGCCATCCTAGACCACCCATCCCCAG
>chr1	44238574	44238893
TGCCCCCATGCAGAGCTGACCTCTGACTCCACAGTCTGGTCTACCAGCCTTGGGCTGCTGCTGGAACACTGGTTCCCACCACATAGCCAAGGCCCTGGAACACCCTCCCTGGAGGGATGGGAGATAAGGCCAGCAGGCAGAGGCTGACACGCTATCGATATTGACTCCTGAGTCCCCGGGGGTGCCAGGCAGGAATGCCTGAGCAACGTCTGCAGTCAAATAAAGGCTGTGGCACTCCCCTCCTAACCTGAGGCCAGGGCCCAGGCAGCTCTGAGTCGCCACACGCCTCTCTGACTCTCTCCAACCTCCCTCAGCCTCCC
>chr1	225412804	225413123
TAAAAAAATTACTGACTGATCTCCTTGACCATGAGTTAGCTTACAGATACACTCTGTGATTGTAGGTTCATACAAAAATCTAAGATTTGTCATAAGCCCCTCTACTTGGAAGGAAGACTTCCAAACTCTATGGATCTAATCAGGGCTTGGACTTAGGTTGTTAGAGAGTAGGTCTTAGGTGATACAAAGGTGTTAGCTGGCTCTCCAGGGATGAAAATTCAATTTCCCCTAGCACTGTTTCCTGCCTGGGAGATCTGCTTGATCATTAGTATTCTGGTCTGTTTTCAAATGCTATCATCTGCTATTGTCAAGCCTCATAT
>chr1	99615770	99616042
ATCCTTCCCTCATAGAAGCAGATAAACAAAACCAATTGCTCCCAAAGAAGAGGGGTTTTTAAATGAATAACTTAAGCAAACTGAAAGCAACCTGAAATCAAGTAACCACTATATCAAAGCCTAATAGCCCTTATCCTTTTTTTCTCTGGCTGTTTACAAGGCATTAGCCTGGGTGTCCCACGGCATTAGCCTGAGTGTCCCATGGTGATTCACTGACATATTGTGTCCTCCTTCTATCCTTTTTCTCTAGCTCCCTTTAAGTTAAAGTTCAGT
>chr1	33164641	33164913
GCTAGATTTTCTTTTACACTTTGGTTTAGAGAGGGGACGGGGAGCCTAGCTGTAGCAATCTTACAGAAGTAAAACAGGCAAAAAAAAAAAAAAAAAAAAAAAAAAAAGTTAAAAAGACAAATGGTTACAGGAAAACAAACAGTTCCAGGTGCAGGGGTTTTAAATTCATCACAAGCTGATAGGTGCGGGGGCTCTGGGTGCTATCTGCTGGACACAAATGCAGGGGCTTTAGGGTACCATCACCTGGGCGAATTCCTGGGAATCGCGGACATA
>chr1	66139522	66139801
CATTTATTGATTTGCATATTATGAATTAACCTTGCATCCCAGGAATAAAGCCTACTGGATCATGATGAATTAACTTTCTGATGTGCTTCTGAATTCAGTTTGCTATATTTTGTTGAAGATTTTTGCATATATGTTAATTAGGCATATTTCTGTAGTTTTATTGTTGTGCCTTTGCCAGATTTTGGTATCAGGGTTATGTTGGCTTCATAGAATGAATTAGGGAGAAGTGCTCTTCTTGTACATTTGGTAAAATTTGTCTGTGAGTCCATCTGGCCCAGGG
>chr1	217510106	217510385
ACTTCACTCAGTCAAAGATGCCAAGTGGTGTTATTTTAGTGGTGTTGTTGTTTGGTGTCAATATCCGAGATTCATTGTCTTATGGCCATGGAAAATTAGGACGCAGGCACACACAGAGTGAAGTTCAGAGTGGAAGTTTAATAGGTGAAAGAAAGAGAAGTGCTCTCTCTGCTGAAGAGACAGGGGTCCTGAAGAAATGTGTTGCTGCTTTTGCAGTGAAATACAGAAGGTTTTATGGATGAGCTTGAGGAGGTGGTGTCTGATTTACATAGGGCATGAA
>chr1	67895799	67896098
GGGGGAGGGAGAGCATTAAGAAAAATAGCTAATGCATGCTGGGCTTAATACTTAGGTGGTGGGTTAATAGGTGCAGCACACCACCATGGCACATGTTTACCTATGTAACAAGCCTGCACGTCCTGCATGTGTACCCTAGAACTTAAAATTAAATAAATAAATTTTTAGCACAAAAAAGAGTAAAGGAGGAACATAGGAGCAACAAGAACAAAAAGACGAGAGGAATAGAAAAACAGCAAAATGGCCTAACTTTTCTAGCACTTGATGGTTATGTTTAGTGTGAATGTCCTAAATATTCTA
>chr1	231927539	231927838
GCACTTTCGGAGGCTGAGGCGGGTGGGTCACCTGAGGCCAGTGTTGTAGGAAAAAAAGCCAGGTTCTTGTCACACGACCAGGAAAAGTTAGGCACACAGACACTTTGAAGGGGAGAGGGAATGGAATTTATTGTGTGAAAAGGAAGAAAACCTCTCAGAAAAGTGAGAGAAGTTCCTGTTAACGGGGCCCCATTTCACAGTTTGAATCCCAGGTTCTACCCAGGAACAGAAGGGGCCAGCCTCCCCCAGTGCAAACAGCGCAAATTTCCCGAGACTCCACCCCATCCCTCCATCACGCAG
>chr1	31705258	31705573
GACTCAGAGGCTGTCTCATCTGAGAACAAAGTTTCTACTTCTAAGACATCCACGAGTAAGTGGGACCCTCTAGACCACCATCCCCCACTTCTCAAAAACCCACCACTCCCTCCTCAAGCAATTGCCGCCGCCCCAAACCCCATCCCAGACCCAGTTCCAGACTCTCCTCTGGATCCTCATACTCAGGTTATTCCTCCCCCATACAACCCGGACTCCTGGAAGTTATTGTCCCAGGGACCCAAGTTTTGTCAGTCTGAATATCCTTCTTTAAAGAAAGGACTTCAACGGGAAATACAACAATGTAGAAAGGATATTC
>chr1	211748876	211749191
CTCGGTGAATTCATGGATAGTGGCTTGAGTACATAGTAGAACCTCCCAGGTGGGTTGTAAAAAAGCTGTGCCTCATCCTTGGAGGTGATGTCATGATGTCCAAAATACTGCCTTCTAATTGATTTTGAAATACAACAAATTCCAGTTCTTTAGAATCTATAATATGTAGGGTGACCATGTAATTTATCACACAATTTGGGACATTTTGGTAGTAAGGTGTATTTAATAATTATGCTGGGACATCAGATGTAAACCAGCACTGTCCTGGGCAAGCCAGTACATACGATCACCCTAAAATCACATGGCTAAAGACCAA
>chr1	120635385	120635692
ATAGTATCAATGGGAAAATATCAGAGCAAAGCAAAATAGTCTGTTTGTGGCAAGGTTGAAGAGAGAACCCAAATAGCCGACTGCATTACATCATCTCAATGAGCAATGTTTGTAAATATCCAAAGTGTTTAATTTTGAGACACTCTTGAGAAATCCTTTGCCAATAAGAAATTGGCAGATATGGTTCTATTAACACCTATCAGCCTTGAACCTTCCAAAAATTAAACATTTAAAGTCACTTTGCACCTTAGTCAAATGGCGTGCTTCTGGAGAGAAATCTGGGAAGATCAAAGTTATTAACACTCCCG
>chr1	73827667	73827974
CTGCTTAACACTTCTCACTGTGATCTATCTAGATATTTCTAAGACCAGTCTTTGGTACTTCTTTGAATCTCTCTTGTGATATTTGCACATAAAAATATGAAATAATGAATGCCAGGCAGTGTGGCAGTCATTTGGTAAGTACTATTACTATGTTTTACCAAATCTTCTGATGAATATACTGAGTCATCTAAGAAACCAATGACATGAGCCCTGTAAAGAGTGGAGCCAGAATTTTAGACCAGGTTATTTTAATTACAACAGACTTTCCGATATAGCATGCCACTGACTTAAAGAAAATGTTTCATAAG
>chr1	192987184	192987451
ACAAAAATAAAAAGCTTATTGAAAACTTAAGTGTTAATCATGCCTTATTTTCAGATATTTTTCCGGAAATAGTTCACTTTATATTATATTTAAGAATGAAGAAGACAGCTTGATGTATACTACTTCTGTAAGTTGTAAATCATTTTAATAAACAAAGAGAAATAATAGTTTATTTTCTACATTTTATAAAAAGGTATTAGAAAAAAATGGCAATGGTTTCTTTGCAGGGGTAGGGGGATGGTGCAGAGGATGCTATTTTTTTTTTTTT
>chr1	17181389	17181656
GAAACCCTCTCCCAGGGTGCAGTCCTCAGTAAGACTCAATAAAACTAACTTTAATTTTTTCAATGGCTGATTTTTTTTTTTTTTTTGAAATGGAGTTTAACTCTGTTGCCCAGGCTGGAGTGCAGTGGTGTGACCTCGGCTCCCTGTAACCTCCACCTCCCGGGTTCAAGAGGTTCTCCCAACCCAGCCTCTCGGGTAGCTGGGATTACAGGCACATGCCAGCATGCCAGGCTAATTTTTGCTTTTTTTTTTTGAGTAGAGACAGGGT
>chr1	110515552	110515823
ATCTTTAGCGAGACCCATTCTATCCTTTATGATCCTCCTGGCTATGCTTTCCTGAACTGCTAATTTCTCTCCCATTCCTCTCAATTAGCTGTAGATTAGTGGCAAAGCTGGTCAGACCCCCTCTCCCTGGAGAGCTTCCAAGCTCAGCTTCCCTGGAGCTGCCCAGTCTGCTGTGTCAGCGTCTGGTTCAGACGCTGGGAAGGCTGCACCCGGTGTCTGTGCATCTGGGGGCGAGTAAGCCCCCATGCCATCTGGGGCTGCTTCTCTGTGGT
>chr1	65722467	65722738
CTACTATTGCGATACCCCTAGTTCCCAGATTACTTGGCCCATAGTAGGAGCTTAATATTTGTGTAATCAGGGGACATGAAATTCCTTATAAGCTCTTATTTAATAGAATTAACAAAATATTTTACTTCTAGATTTTAAAATCTAATTTACTAACATCATTTGGGAATTTTGTTACATATACATGCCTCCCACACTTTTTTTTTTAAAAAAGAGTTCGTTTATCACACACTTGTTTTTTAAACTAATGATTTGCTTTCAAGTCAGTGTTGTCA
>chr1	61055535	61055848
GCTTTCATAGTATATGTTTTATGGTTTTCTACGAATATTCACTACCCTCAATAATCTCCACCTACAATAAGCTGCATTGCCAAAGGGTCCTGCCACTGCCAAGTCATTTGTTTGTCCTAAACTTCTTTGTTATATTATTTTTACAAATTCTTAAAAGAAATAATTGTCAATAATCAGTTCTTGAGCATTTACTATGTGTTTTACATAATAGAGATGATATTAAATCAGCATATTTTCCATTCCCCTGCAAATCTCTTTGCCTTGAAAATCACATACTCTAACAGTCTCCTACCATTCATGCTAAGTAAGAAAAA
>chr1	67079111	67079424
GAGTCTTCTGCTGTTCTGGGTTCCAACTCAAAGCCAGCAGCTTTTCTGTTTACTCAGTAAATGGGCCAGTGTAGCACATCCAAATGACAAATGTGTGGTCTCTAAAATGTAAAGAGACTCACTAGGCATTGTGCTTCTTTTCTGTTGTAAAAGGTGCCAGGTACAACTTATCCTTCACCTTAGAAGATACAGCTCAACATATCCCACACCACACACACAGGACACCCAGAAACTTCACTGAGGTAGAAGCCCCTGAAATTTTGTCAGATTTACTTCCCACACTCTGACAGGAAAATGTCTTACTGAAGCCTACT
>chr1	231401855	231402151
GGTGGTAACAGTGATTGCATTATGCACATGATTTCATTTACTCTTTATAGCAACCCTATGAGGTTATGATGTTTATTTCCATTTAGAGAAGAGAAGAGTAGGCTGAAAAGTTAAGCAATTTATGTCACGTCGTGAGATTATATCCACCTTGGTCTGAATCTAAAGTATGACATTAAAAGGGTCACAGTGATGGTTTAGGGACACAGATCACCTGTCTCTATAGGTACACACACAATACACAGCACAGTGTCAACCCACAGGCTCACCACATTGATGCACTCCCAGACTTGAGCATGT
>chr1	38051391	38051687
AGCCAGGCGTGGTGGCGCATGCCTGTAATCCCAGCTACTCGGGAGGCTGAGGCAGAATTGCTTGAACCTGGGAAGTGGAGGTTGCGGTGAGCCAAGATTGCGCCACTGCACTCCAGCCAGGGCAACAAAAGCAAAACTCTGTCTCAAAAAAAAAAAGAAGTCAATTATTCTGGCTAGGGTCCTGGAATGAGAAATTGGCTGCTTGTAGTTAAGATTTCTTACTGCCATTTCTCCTCATGGCAGTAACAACATTCACCACCACTGCCCTCTTTGTCTGTCCCTGAACATCCTTGCTAA
>chr1	224533826	224534107
TTGTAATCTCAGCACTTTGGGAGGCTGAGGCGGATGGACTGCCTGAGCTCAGGAGTTTGAGACCAGCCTGGGCAACATGGTGAAACCTCATTTCTGCCAAAAATACAAAAAAAAAAAAAAAAAAAAGCTGGGTGTGGCGGAATGAGCCTGTAGTCCCAGCTAGTCGGGAGGCTGAGGCGGGAGGATTGTTTGAGCCTGGGAGACAGAAGTTGTAGTGAGCCGAGATTGCACCACTCCAGCCTGGGCAACAGAGCAAGACCCAGTCTGAAAAAAAAAAAAAAA
>chr1	192543483	192543764
AATGAAAATCGGAAGTGAAACTGTACATATTTTTATATATTACTTTGGATAGAAAAACCACAGTTACTTTTGCACCAACCTAATATGTTATAATTACAATAATTAAATTATACATGATATACTATCATCTGAAAATACGCAACTTTTTAGTTTGTTAGGTAAGAAATTATCTATACTGATTAAATTTTAATGGTGCATATAATTAAAATTAAACTCATTAGATTCTGTCTTTATTCTAATGTAAAATATAATTTTAAAAACTTCTAGAGAAAATAAAAATGA
>chr1	144611914	144612257
TGGATTTGACTGATATATTGAACTAAATTCCAAATGTGATTGCATCAACAGAGAGCATGATCTTCCACATCTCTGGGCTTCATTTGTTATCCTCTCTCCTTTTTAGATTACATAGATAAGGAAGGTTGCATTTTTCTTCTGTCAGAAATTGTTAATAAGGCCTTAGTTTATGAAATATCTAAATTGAGGCCGGGCATGGTGGCTCATGCCTATAATCCCAGCACTTTCGGAGGCCAAGGCAGGCATATCACCTGAGGTCAGGAATTCGAGAACAGCCTGGCCAACATGGTGAAACCCCATCTCTACTAAAAATACAAAAATTAGCTGGGTGTGGTGGTGGGCTG
>chr1	84745943	84746286
TAAACACAAGTATCTATTCAAAGAATGATCTGTTTTACAGTAGTTGTAAAATATATCACTGAACTCTTAGAACCGTGGTATGTTAATGCTGGAAGAGATTTTAGGGAATATATGGTCCAATAATTACTTCTGTGAGGGAGACTGTTGAGGAATAAGCAGTGTTTTAGGCCGAAACAGTTTCAGAAAAAAAAAAAATTGTTGCTTTTTTATTAACTGCTGCATTGGGAAACCACAGACTGGAGTGCTGTCTCAAACACCAGGTGTTATTTTTTTGTAGCGTGTGTTTAAAGATTCTATTTAGGATACAAAAGAAAAATAAAACATTGAGGCCTGGTATGGTGGCT
>chr1	101939926	101940222
TCTGTCACCCAGGATGGAGTGCAGTGGTGTGATCTTGGCTCACTGCAACCTCTGTCACCCAGGTTCAAGCAATTCTCCTGCCTCAGCCTCCCAAGTAGCTGGGATTATCGGCGCCCATCACCATGACCTGCTAATTTTTTTTTGTATTTTTAGTAGAGATGGGGTTTCACCATGTTGGCCAGGCTGGTTTTGAACTCCTGACCTCAAGTGATCCACTGGCCTTGGCCTCCCACAGTGCTAGGATTACAGGCGTGAGCCACTGCGCCCGGCCTCTAGCCTCTTCTTATTGTTATTTTC
>chr1	215248306	215248602
TTATTTCTCCACAGTCAGAATATATGCTCAACGAAAGTATAATCTAGCAACTGAATTCAAACCCTGGACTCCAGTGACTGCTCTAGAATATCTACATAATGGAATATTAGAAGGCAACCAGTAGGGAAAGATTTCCTTGAAGTGGCATAGGCAACATACTACATTTACTTAGATTGTTTGCACTCTCTAGGTTCTAGGCTGGTGTTGCTAGTGACTGTGAGAACTCTTGGAGTAGAGAGAAGAGCAGAGAAGACACATATTGATAATGAATTAAACCCCAAGGGCAACACAGATATC
>chr1	195131518	195131801
TCAGTTTATTTTTTTTCTTTTAATAGGCCATACTTTCCTATTTCTTTGTATGACATAATTTTTTTGTTGAAAACTGAACATTTTAGTCTAATAATGGGTAACAACTGGAATCAGATTCTCCTCCTTCTACATGTTTGTTGAGGGGCTTCCTGCATTGTTTTCATTTATTGTTTTTGTCTGAATGTTGTAGGCTATGTCTGTGTCACAAATTAGCCGGTAGTATAGACTTTAGGTTGTCTCCAGTGTTTTCCAAGCCTGCACTTTTTGCTAAGTGTTCATAGTCA
>chr1	156817098	156817381
CAATAATGCTACATCTGATTTAATCTCATAGTCCTCTGATTTCTATAGCATGTTGTTAGTCCCTATATTTAACACATTGTTTCAGCCCTGTAGTATATTGAGCTACTGTTTTCCCTGCCCCATATGTCAACATATTTAATAACTAGCATTTGTGGGGTTTATATTTTTCCAAATTATTTCAAATGTTTATTGATTTTACTCTTCACAGCATAAATATAAAGTGAATGGGACGGTTGCGAAATGGGTAGGACAAGTGTGATTACTTATTTTAGAAATAAAATTAT
>chr1	182883510	182883810
CCTGCCTCTTCTCTCAGGACTTTGTGCCACTTAAAAACCCATACCTAGGCTCGGCACAGTGGCTTATGCCTATAATCCCAGCACTTTGGGAGGCCAAGCCGGCAGATCACTAGAGGCCAGGAGTTTGAGACCAGCCTGGCCAACATGGCGAAACCCTGTCTCTACCAAAAATACAAAAATTAGCCGGGTGTGGTGGCACGTGCCTGTAATCCCAGCTACTCTGGAGGCTGAGGCAGGAGAACTGCTTGAACCTGGGAGGCAGAGGTTACAGTGAGCCGAGATCACACCACTGCACTCCAGC
>chr1	161069743	161070043
ATCCCCTCTGCTCACTGAGATAGATGCATATCTGATTGTCTCCTTTGGAAAGGCTAACTGAAAACTCAAAGAATGCAACCATTTGTCTCTAACCTACCTGTGACCTGGAAGCTCCCTCCCGCTTTGCTCTGAGTCTTCCTGCCTTTGCTTCAAGTTGTCTCACCTTTCCAGACCCAACCAATGTACTTCTTACATATATTGATTGATGTCTCATGTCTTCCTAAAATGTATAAAACCAAGCAGTGCCCCGACCACATTGGGCGCATGTCATCAGGACTTCCTGAGGCTGTCTCACGTCCTC
>chr1	190815761	190816100
TAAATAATTCATTTAAGATTCTTCTTTCTACCATCTCTTTTAACATCTAAAACTATTATCTAGTGAATACTATATTTTATGTATTAGTTTGGACAGAATTCACAATTTTTCTCTCTGCTATCACAAGGCACAAAATCAAACAAATATAATATGATCTCATGTTCAATAAGAAATTGAAGTCTTTTAAAAAGGGATAGAAAATTTATTTCAAGAGGTAATCTAATTAACAGCATATATTTTATTGTGAGTTAAAGTTCATAAAATCTAGACATATTTTCTCATTTAACATTCATAGCAATCCTATGAAAGCTGAGACTCAGAAAGATTAAGTCACTAGTTC
>chr1	194542176	194542515
TGCTTGATGTGGTACATGCTTCTTTTAAGATGGGAGCCCTGTCCTTGAGCTCCAGCATTACAGACGAGTTTTTACCTTTCCTCAGGTCCAACTCTGGAAGGTTGATGGATGATTTGCCAGGAATGCTCCCTCCTGCTGGGGAGAGTGTGCCCACCCTACTGCTCTGCAGCAAGCAGGGCCTTTCTTAGCCTTCAGACCAGGCTTCTCTGATTATCTGCCTCTCAGGTGTGTTTACATTGGGCTTTAGTCACCATTCAGGTTAAGACACTAACACATTCTTAAGAAGAGTTTTGGTTTTTTTTTGTTTGCTTGCTTTTTTTTTTTTAGAGTTGTCTGTAAA
>chr1	168798615	168798945
AGGTCTCCTGATTCTCAGAACCTGAAAAACCCACACACAGGCCAGGGCTCAGCAAGGGGAGGGGCAGCAGAAGAGTGCAGGAGCCCCTTCCCAGGAACTCAGCGGCATCTAACCATCTTGCTTTGCCTTAGAATCGCCTCTTGTATCCCAGCCAGGGGAATTTTTATCATACGAGGGCAGGGGAAAAAATTGGCTCAAATTAATCAAATCTTCTTCTTCCAAATATTTTTTGTCTGAAGCCTGAAGCTCAGCTTTTTAAACTTGAAAGCCAAGAATTTGTCTCTTTTGTTCTCTGGTTCTGCTGTGACAACCCTCCCTTGAGGCAAGGAAT
>chr1	115536901	115537231
CATGCTGTTCTCATGATAGTGAGTTCTCACAAGATCTGATGGTTTTATAAGCGTCTGGCATTTCCCCTGCTGGCACTTATTCTTTCTCCTGCTGCCCTGTGAAGAGGTGCCTTCCACCATGATTGTAAATTTCCTGAGGCCTCCACATGCAAGTCAATTAAACATCTTTTCTTATAAATTACCTTGGGTATTTCTTCATAGCAATGTGAGAACAGACTAATACAGGTGTATTAGTCCTGCAGAGTACCCATTCGCTTCTCACTATGTCTGGGTTGGACCACTTCTCTTTGATATTGACATACTTAGAATGTGGCTTAAGGGCTTTAAAGAT
>chr1	13403342	13403670
TACCAAAGTGCTGGGATTACAGGTGTGAACCACTGCACCCAGCCAGGAATATTTCATGTCTTTTTATGGCTTCATAATAGTTCACTGACCGGATGGATCACAGTTTGTTTATCCAGTCACCTACTGAATGGCATCTTGCTTGCTTCCAAGTTTTGGCAATTAAGAATAAAGCTGCTATAAACATCCAGGTGTGAGTGTACTCATTTTGTTAAATACCCAGGAGCATGATTACTGAATTGTATGGGTACGGTATGTTTTACAAGGATTTTTTCTTTTTTCTTTTTCTTTTTTTTTTTTTTTTTTTTGAGACGGAGTCTCACTGTCACCCA
>chr1	215323609	215323937
AAGAGCACAGTTCTAACTTTGAAGGTGATTGGGCCAAAGCATCATCAGGTATTATATCCCAATTCTGCAACCTTAGGAAAATAAATGTTCATACTAAATAGAAAATGAATTTCTAATAACTGAATTAAACTGTTCATCTAAATAGCCAACTTCAGATTTCTCTCCACACATAATAACTTGGAAAAATATATAGCCCATGTTTACTATAGTACTATAGCTACAGTCTCTAAGAAAAGCTATAACTTGCTAACAATTTTCCTGATTTATGTTTGAAAACATACAGGGCATGAAATGATTTCTGCAACCTTACATTTTCCTCAAGAACACTG
>chr1	190037846	190038135
AAAGAACAACCCCACCAAGCATATCTGACAATTACTATTTTGAATAATACCCAAATAAGATTACAAAGATATTTGGCATCCAGAATTCCCAAAAGCTATTTGGAAAGGCTTATGATCTACATAGAATAGCTCTTGAATATTTTCCGAAGTAAGATGTAAAAGAGGAAGATCAAGGGCATCTCTTTATAATCCAGCCTAATCAGTAGTCTCTAATACCAGGAGACAATAGTTAATTTCCTTTGCTTAATAATATTTTGTGGCCAAAAATGTGTGAAATTTTTTGTTTCCCT
>chr1	43284457	43284746
GAGCTTCAGAAGGAGGCAGCTGCTTTTGCAGAATGGGTGGATACACAATAAAAATCCAAAAAATAAAATGGGAGGACTATGTGTGGAACCAAGATGATCCACTTGGGATCTCTTTGTCCTCCCCTGTCCCACTGTGACTGTGAATGGACAAGTACAGCAACCCCAAGGACGCGATTGCCAGGAATGAGGGTTTGGGTTACATCGTTCGACCTGCCAAGGTGGGGATGAGCACTAGGTGAAGCCCCGAGATGGACTGCAGTGGTGGGGGCTGGGGTTTATCCCACTGACCT
>chr1	181319195	181319495
GTATGCTGGTATGTCCTGAGACTGAAACTTTGGTATAGGTACTGCTCAGTTAAATGTAGGTCATTCTCACACAGAATCCCATTTGGGCTACCATCTTGTTTCTTTTGAATCATAACATGAAATTTACTATATAAGTATGTGTAAAACATTAGGCTATTTATCATTTTTCCTTTTAGAAGTTTTTTAAAAAGGTTTTTGCCAACTTGAAGGTGTAAAAATTTTAATATAGGTGAAATAATCAGATGTATATTTAAAATATTTATTCATTTACATGTTTTAAATCACATATATACAGAATTGG
>chr1	96697857	96698157
TTATATACCTACTGGCAGTTATCAGCATACACATGTCACAGCTCAAGAAAGCTATTGTTTTTTAAATGATAAATTTCTGCTATTTTGGTAACTTCTGTTTATTTTTTTCTGGATTTAAAAAAAAATGTTGCGTCTTGTTGCGGTGGCTCATGCCTATAATCTTAGCACTTTGGGAGGCAAGAGATTGGACAGACTGCTCGAGTCCACCTGGGCTTTGAGACCACCCTGGGTTACATGCAAAACCCTGTCCCTACCAAAAAAAAAAAAAAAAAAAAGAAAAGAAAAAAAAGGAAAAAATTAG
>chr1	191277905	191278207
TACTTTTTATCAAGTTAAAATTTTATTTACAAACACCTTTTTCAGGATTACAAAAAATACATAAAAAGAAAATGATAAACAGAATTCAACATAAGGGTTACACTGGATGGAGAGAGGGAAGACGAGAAGTACATTGAACGATGGGTGGGACAGAAGGAAGTAACATAGATAAAGTTTATTTCAGCGGTAAGTTCTTAGGCACTTACTTTGTTTCTTAAAATAATCAAATAAATAAAAGGAGACCATGAATAAACCAATCATATATATGTGTTATTAACCAAGGATTCTTATAATCCCATTCTG
>chr1	244942617	244942919
GCCAGCAGGGGCAACCCCCTCGGGCACCCTGCCATTCTTTTGCTCTTCGCAATAAATCTTGCTGCTGCTCAATCTTTGGGTCCACACTACCTTTATGAGCTGTAACACTCACCGTGAAGGTCTGCAGCTTCACTCCTGAAGCCAGCTGAGATCACGAACCCACCAGGAGGAAAGAACAACTTCAGATGCACCACCTTTAAGAGCTGTAACACTCACTGTGAAGGTCTGTGGCTTCACTCCTGAAGTCAGTGAGACCACGAACACACCAGAAGGAAGAAACTCTGGACACATCTGAACATCTGA
>chr1	75214340	75214624
TATACTTTAGTTGTTATTGAATTTCAAAAATAAGAAAAACTCTTCAGGAATTCCCTGCAGGAAAAAAAAAAGTCACATTAGCTTCAGACATCTCCATAGCATTGGTTGCCAAAAAATTTTTGAGCAATATCTACAAAGTTTTGAGAGACAGAAGGTATTACCTAAGAATACGATATCCAGGTAAGATATCTTTCAAGAATTAAAATAGATGCATATTTTTAAAAATAAAAAACAGAGGGAATGTAGCAGCTATAAGCTACTGTAAAAGACCCAGTCACTATCTAA
>chr1	16192762	16193046
ATGAACCTGGATGTGGGGGGCCCTCGTTGCCCCCCGTTATGATTTTGAACAGAGCTGCTGGGTCCAAGTCCCTTCCAAATGTGTCCTGGACAGCCCCAGGACCATGGGACAGCCTAGCCCAGGAAGCCCATGGGGACCCCGAAACCAGGCCCTGCCCAGGCCCATCAGGACTAAAAGGGAGGTCGGGAGATACCCCGACTGCAGCGTGGCACCTGTGTCTGGCCCGCTCGGTGGTCAGTGACTGGCAAGTCTGGAAGGGGTCAGGGTGGCACCCCGCAAGCTGCA
>chr1	24287390	24287715
GAACACTGCTGAGCTCCTACTGTGTGCCAGGCTCCATTCTAAGTCTTTATGTGCGCTAATTAATTTGATCCTCACATTAACCCTACAAGCTGTGTATGATTATTATCATTTTATGGAAGAAGAAACAGAGGCACAGAGAAACTAAGTAACTTGCCCAAGGTCACGCAGCTGGTAAGTAGCAGAGATAGAATTTGAACCCAAGCAGTCTGACGCCAACATCTTCACCATGATACACTACCACCTTGTGAAACAAATCCTCAATTATCTACAGCTTTCCTATGTCGGAGAAAAAGGATTACCCATGAGTGTGAAAAGAGAGGCCTGTT
>chr1	170125311	170125636
AGAATGTCTACTAGCTACTCCCTCACTCTTGACAGAAAGAATTTGCATGAAGGTTTAGGTATGATAGCGTCAGAGAGGCTAAAACTGAGAATTGGCCAAAGTTTTTGAAAAGGTTAAGGCAAAAACAAAAACAAAAATGGGTTAAAGACAGGAGAAAGAATTTTTTTTGTTGTTTATCTAGAAGTCGGAAGAGAGAAAGCCATTGATTAGGGAAGATGGAAAAGGCTCTTTAAAGCTATTCTTTACCGGAAATGTATTAGCAGAGACCGACTGAACAGTCATCTGGGATAATTGCAGAAGGTGAAAGTTGGGCTTTAAGTATCTTT
>chr1	108051811	108052089
ATTATTGAAGTGTAAGAGGGTAACTCAAGAGATTACATGTATGAAAAACCTTGTGTATGAAACTGTGATCTCTTCAGTTCACACTGAAGTACAAACTGAGGAGATCATACATGGTCCGTGGCCTGTGGGGGTGCCGAAACCAAAGACAGTAAGCTGGCTGGATGAGAAGGGTTGGGAAAGTAGATTGCAGCAGAAGACGACAGAAATGTCAGGATTACAGATTTGGAGAAACAAAAAATTAAAATGGTCAAAAGAGGCATTTATTTCACATCTCTAATG
>chr1	239530947	239531225
TTTCATATTCTTATTTGCCAGGCCTTTCCTTTTAGCCATATCTATGCCAAAGCCCAAGTCCCACTGAATCTTGCACAACAGAATAAAAACAAGGTCTTCAATGATGAGTTAGTTGTGATTTGATTTAATCAATGAACCAGCCATGGTTTTCACATTCTACCCTGCAGAGCTACTATTCCTGGGTCACTGAAATAGCTCATAGCAAATACATGCTAGAGCAAAGAAAGCTGTGTGGAAATGTAAAGTAATGCAATGACTGGATAATTTAATCAGCATTTA
>chr1	208604459	208604739
AGGCAAAAATAAGCAGACACATTTGAAAGACTTTTAGCTGCAGAGGAACAATGGTGAGGCAGCGTGAGAAAGTGAACACAGGGTCAGGCCCCAACAAGTTTTGGAGCTGCCACAGATTTCATGATCAAGGGCAGGCTCAGCCCAGCCATGCGTTGCTACTTCCAGACAAAGCGGCCTTGTCTTCACTGACTTCCCAGCTCTTGTCACTTCACTGGGTCAAGCCCAGCTGCTTGACTCCCTGCAGAGGCTCCAGAGTCCTGCAGAGATGACCCCTTCTCAGT
>chr1	57489682	57489962
TAAGTCTCCTTTAGAGACCAACCTTATGAAATTGTCTAGCCTGCTAGAGCTGAATAATTTTGTAAAATAAGTATTGAAAGGTTTAGTGTATTATATAGCCAATCACCTCGAGTACACTGAAACAGCCAGTAAGAAGCTTAAACATACTCTTGAAGAGGCAAAAAGAGACATCATTAGACAGGGCTTATAACTGCTGCCCCCTTGATTTTCTCATTTCAGGACTTTTATCAGCTCAGTTTCAACAGAAAGCAAAGAAAAAAAAATCTTCCCTTTTAACTTGC
>chr1	184133284	184133567
TGATATGGCTTATTATATTGCCTTCGAACATGTTATTTCTTCTGTCCCAGATGTTCTCCCTCTGCTCATCCGTTTGCATCCTGCTCATCCTTCAATTTTCAATCTCAAGTATGCCTGGTCACCTTTCCAGATAAACCAGATTTGACCATCTTCTTTGCCTTTACACCTGACATACATTTTCTGTTATGTATTTATATGTCTTCCCCACTAGACCATAAACCCCTAAAATAGTTTAGCCACTCTTGATCCCAAAGGATGTTCTCTCTCCTATTGTTAGCTAGCTT
>chr1	119410194	119410477
CTAGGCCAGTATAGAATAACTTAAAAACATACTCCAGAAGCATACAACCATAAAGGAAAATACTGAATTGGCTATATTAAAAAAAAACAAAAAACAAAACTCTGTACAACAACAGACAGCATTTAAAAATTAAAAGACAAGCTACAAGGCTGGGTGCGGTGGCTCACGCCTGTAATCCCAGCACTTTGGGAGGCTAAGGTGGGCGGATCACAAGGTCAGGAGATCGAGAACCATCCTGGCTAATACGGTGAAACCCCGTCTTTACTAAAAATACAAAAAATTAG
>chr1	187330578	187330890
ACCTTTCCGGTTTCACTGCTATACGTTTGTTTGTATTTTTGTTACATTTATCTGTATGTATCTGTGTGTTTATCAGTCTGTCTATAAAGAGTGAAATGAACGATTAACTTCTTTTATTTCAATTATGAAACATCCACAGTATACTATAGTTGTTTAATATATATCTGCAGGAAAACATCAATACCATCCTCCATTAAAAAATAGAAGCCATCATGCCCACCACATGTAAACAGCTTATTTTCATTTTCATATTTGTGAATTATTATTTTTAAGTGAACAACATGAAGTGCATATATTTGAAAAAGAATATGGA
>chr1	119358891	119359203
ATCTTACCATGCCTTACCACTTCTATCTCCATTATTCTACTCCAAGCCTTCCCTTTTGCATGGTCAATCAAAATAGCCACCTAATTGGTCTTCCCACATCCATCTCTGACCCCTGTAGTCTATTTCTTAACATAATAGCCAACATGAACCTTTTATAACTTAAACCTACAATGGCTCCCCAGTCCTACTTCCCTAGAGTAAAAGCCAAAATCCTTACCATGGCCTGTAAAGCCTTGACCCCCATCAACATTCTGACCTCATCTACCACTTTCCCTCTCATTTACCTGACTCTAGCCACATTGGTCTCCTTGCT
>chr1	141981334	141981622
CAAAAAAAACAAACCAAAATTTAGCCTTACATCTTGGTGTGCACCTGTAGTTCTAACTATTTGGGAGGCTGAGGTGGGAGGGTTGCTTGAGCCTGGGAGGTTGAGGTTCCAATGAGCTGTGATCATGCCATTCCACTCCTGCCAGTGCAACAGAGTAAGACCGTGTGTCAAAAAAGATCATTTTTTATAAATAATTTATAATTTCGAATTTTGGTAACAAACACTTACCTTAAAATTTACCATCATAACCAGTTGTAAGTATACAGTTTTGTAGAGTTAAGAATATTTA
>chr1	45541474	45541762
TGGAGTGCAGTGGCGCGATCACAGCTCACTGCAGCCTTAACCTCCCCCAGCTCGGGCGATCCTCCCACCTCAACCTCCCGAGTAGCTGGGACCACAGGCCTGCGCCACTACGCCCGGCTAATTTTTGTATTTTTGTAGAGACGGGGTTTCACCATGTTGGCCAGGCGGATCTCGAACTCGTGATTTCAAGTGATCCGCCCGCCTCGGCCTCCCAAAGCGCTGGGATTACAGGCGTGAGTCACCGCACCTAGCCGAAAAAGAATTTTTTAAAGTCACCATCTCTACGAGG
>chr1	224811698	224811992
TCATCTGCTGATGGACACTTAGGTTGATTCCATAACTTAACTATTGTGAATAGTGCTATAGTAAACATGGGGTGCAGACATTTCTTGGATAAACACATTTCAAATTTTTTGGGTAAATACCCAGAAGTAGGATTGTGGGTCATATGGTCATTCTATTTTTAGCTTTTTGAGCCATCTCCATACTATTTTCCATAATGGTCCTATAATTCGCATTCTCACCAACAGTGTACAAGGGTTCCCCTTTTCTCCACGTCCTCACCAACACTTGTTCTCTTTCATCTTTTTAATAAAAGCC
>chr1	1213083	1213377
GCTGGCCTCTGCAGCCAACCTCCGGCCCAGGCCTCCTGCCCAACCTGGGCTTTGGGGGGTGAGGGCAGGGCCCATGGAACTGAAGCGTCCCCTCCCAGGACGAGGTGCACCGGCTCGGGAGCCCCTACGGCCACTGCACCGCCGGCGGGGAAGGCGTGGAGGTGGAGCTGCTACACAACACCTCCTACACCAGGCAGGTGAGGCTGGGCTGGCAGGGGGTGCGGGGGCAGGTGAGGCTGGGCTGGCCAGGGGGTGTGGGCGGGTGGAACGGGGGAGGGGTCTGGGAGAGTACTAG
>chr1	61090551	61090817
GGGAGTTTTTAAGCCTAATCACCAGCCAATAGATTTCCAGTTTCAATGGTTTTTTAATATCAAAGTTGTTTTCATTATTTATTAATGAACTTTTGTTAACATTGTTTATTATTTATTAACATTAATTAAACGAACATTTGAAATTGCACAGAAACAAAAAAGGAGAAAAAATTTATAATCCTACCAATTATATAAACAACTCTTAACACTGGAATATGTCTTCTGTCTCTTAAAGAACAGATTGTTGGGTTTTCACCAAATTGTGCT
>chr1	100455702	100455968
GAATATGAACATTTTAATGACTCTATTACATATTTCACAAAATATAAACTTTTATTTTTTTCCCACAGCAACCTTACTTTTCTCAAAAAGAGACAAACAAAAAGTCTCATTGTGGGGCACAGTGGAAAGTATTCAGGTTTCAGAACCAGACAGATTTGTGTTCAAATCCCTAGTTCAGCTTACTTGGTTTTAGATAAGTTAATCAACCTGCCTGCAGGGTCCTTGTGAGGATTACAGATGTGTCTATAGTGTCTGGCACATATGTGC
>chr1	226887916	226888190
ATTAAAATGGAAATCTATTGAGCATTTGGAGCCAGAGAATGATAGGATACTGCTCTGAGAATTTACTGGGGAATTTGAGAGTTTTAGAAGATAACTAAAGTATTCAGAGACTCATGAAATGACTGTATGTGAATATATATCTTCCTGTTAAAATTATATATAGGTTAAATGTATTTCTGTTAATCAAAATTAATCTTCTCATTGACTTACATTCTAATTGAAAAACCTCTTTGTTCTCCTTTAGTGAAACCCTTAATCAGTAGCATTTGACACTC
>chr1	197799326	197799600
AAAAAAGTTATTTCTAGATATCTTAAATCTAAAAATCGTCTTTCAAATGTGGAGGAGAAACCAAGACTTTCTCAGACAAACAAAAATTGGGTGAATTTATTGCCATCAAATCTTCCCTGTGAGAAATGTTACAAGAAGTTCTTTAGGCAGAAGAAAAATGATATAGGTCGGAAACTTGAATCTACATAAAGAAAGAGGAAAAATAAACTATTCAACTTACAGAATCCATCAATTTTCTTATTCTAAATTGATCTAAAAGATAAATATTTGTTTAA
>chr1	65581023	65581311
TGTTATCATCTTGCTGCACTTCAATGCAATTGAAATTGGTTTAAAAGTGAATAGAAACGGTTGGTTTCTTGATGGATTCAATTCAGTTCAATTAAGTGTCCTTTTTTAGATGGCTTACCCTGGTAAGTGTCATGCTGAATACTTGATACAGATAGAAATTAAGCACTCTCTTCTCGCTAAGCTCTTCTTGTGCATTCTCAATTTTGCGTTGCAGCTTTCAACAAAAGCATCCCCTCACCCTTCCCAGTGATTCTAAATTTCTTTATCTACTCATTTGAAGGTTAGTTTG
>chr1	213963892	213964180
CTGGGCATCTACCCAAAGGAAAATAAATCATTATATTAAAAAAGATACCTGCATTCGTATGTGTATTACGGCACTATTCACAATAGCAAAGATATTGAATCAACCTAAGTGTTCATCAATGGATGATTGCATAAACAGAATGTGATATCTATATCTATATCTATATCTATATCATCTATATCTATATCTATATATCTCCTGATTTCCATTTCCACTTTCCATATTTACTAAATAGGAATAATTTTACACACCATAGAATGTAATTATATATATGGATATATATAGAATG
>chr1	166319031	166319290
AGAGCCTAGCCTGGTGCTTCGCATACACTGGATGTGCAGTGTCTGGTAGACGACTAAATGAATTGGACCTCAGTAAAAAAAGGGAAACACAGTGAATCATTTTGTGAAATGCAGTATTTCTAGATTTAGATTAAATTCTATAATAGCCCAGCTAGTGTGGGGTCAGTGGGGGAGTGGGGGGCTGTCTCAGGATTCTTTCCCTAGAGCCCAGTCTAGTACAGTCAGGGGAACATTCTCCAACCCTTGCGTTTCAAAGCCAA
>chr1	97352921	97353180
ATCACAAACAAATACCATATATTCCTGTTAACCATCCAATGATGAAACTGTATATGTGAATACACTAATGCATTCCTTAAATGCAAATTACTGCTAAATTTCTAAGTAAACTGTCTTCCACTTCAGAGCCATTGTAATCCATCTCTTATGTCAGATGAACTGTGAGACTTATCCTTCTGATCGCATAGGATTTACTGCTTTTTGTCATTCATCTCTCACACTTGGTAATCCTTTTACCTCTTCCTTCCAAGTTTGTAATT
>chr1	109065698	109065984
GTTTCCTAAGGCCTGCTGCGTGGGCGTTATTACAGTACAGATTCCAAAGAACGGAGGCCAATTTCTCCCCTCCCCAGGCCAGGACACCTTCTTACGCTTTTTTAATGCGGTAACTCTTAAGAAAGGAAGGTATATTTACAAGAATGTAGGGTTAAGTGTTTTGGAGACACTAAAAGACTGCCTTAATATGTATGCATCACACTTGACACCTTCCTTCCTTCCTTTTGATAATGAATGGAAAGAAAATCTGCTCCTCTAGAAACAATTATGACCGAAAAGCTATTACA
>chr1	166314622	166314908
CAGTGAGCCGAGATCACGCCATTGCACTCCAGCCTGGGCAACAGAGCGAGACTCCATCTCAAAAAAATAAAAAAAGTATTTGTTAAATGAACTGGGTCCCCCACCCACAGTGATTTTGCAGTTTTGATGGTGTGTATTGCTCAGAAGCAGGGCAAGCCAGACAAGCCGTCAGGAGGCAGCAAAGAGAGAAAACATTCTACAGAGGCAGAATTCACAAGTGCCAGCTGCTTCCAAGATTGGGTGTGTGTCAGAGGACCCCAGAAAGCTCAGCAAACTGGACCGTAGGG
>chr1	213271640	213272020
TCAACCTGTATTGTGTTTTTAATTTCAAATTCCACTTGTTCATTACTGGTATAGAGGATACCAATTGATTTTTGTATATTGACTTATATTCTGCATTCTTACTCAGATTGTTCAGTAGTTCCAGGAGTTATTTTGTTAATTCTTTTGGATTTTCTTATTATATTTCTTATTTTACTTTTTAAAATGCTTGTCCTAGAGTTTCCAATATATGTTTACAGTTAATCCCAGTCCACTTTCAAATAACATTATACTACTTCACTGCTAGTGCCAGTACCTTATAATAATACAAAATAATTCTAAATTTTCCCTCCTGTTCTCGTATCATTGCGGTCAATCATTTCACTTGCACATAAGCATACACAATCGAGTACAGTATATTGA
>chr1	8904341	8904721
GTCTACCCTTTCCAAGATTACCCCCTTCAGGTGTCTCCTGCGCAATCTCAATGCTCTCTGCCTCTGTTCAGAGGTCCGTCCTAAGAGGCTTATCTTTTACTGTAACACTACATAGCCTCAATATAAATTAGACAGTGGTTCCCAATGGCCCGAAAACGGCACTTTCGATTTCAGTGTACTCAGGGACTTAGATAACTTTTGCCATCGCAATGGAAACTGGTCTGAGATTCCTCATGTCCAGGATTTTTTCACCCTCTGTTGCCATCCTTCTCTTTGCCAGTCCTGTTCAACCTTCCAAATCCTCCCTGCCTGCTCCAAGCCTGACTCGTCTTCTGCTTCCCTCCCATCAGCTCCAACCGACGACTCCTCTTCTTTTGACCC
>chr1	27358165	27358458
GCTGCTACCACACCCAGCTAATTTTTATATTTTTGGTAGAGATGGGGTTTCACCACGTTGACCAGGCTGGTCAGGAACTCCTGACTTCAGGTAATCCACCTGCCTTGGCCTCCCAAAGTGCTAGGATTACAGGCGTGAGTCACCGCATCTGGCCAAAGAGTAGCTATTATTCTCATTCCCATTTTACAGGTGAAAAGACAAAGGCCCAGAGACATAAAGCTATTTGCCCAAGGTCACACATCTATTAAGATGCAGATCCATGCCTGGCACAGTGGCTTACACCTGTAATCCCAG
>chr1	115104867	115105160
AATGAAATTGATAATGATTGTGTGCTTTTTTTCCCTCTACAATCATCAATAAGTACATTATCTCTGAAGTCTACTTTAGAATCAAAAGTAAGCATTTCTTACAGTTTGTAAGGTTTTCTTGAGCAGCGGTGGGTGAGATTTTTGTCATTTCTCTGTCGAATGAGAAAAATTAGGTCAATATAGAGCTTTTTTAAAAAAATTAAATAAGGCTAAATTTATTCCAGATTTTAAGAGTTGTTTTTATTCTGACATGTCCTCCCTGTTTAGGGAAACTAAAGAGGATCTTCTTTTATA
>chr1	175361976	175362263
GGCTTCCCACCTCTGAGACCCTCAGCTGCTTGCTCCATTTTAGCTGCCCTTAGTAACTGATGAAGTTGACCTGAGCCAGCATGGCTTTGCTGCTTAGGAATAGCTACTTGACTGAGAGTGACAGATCCTCCTTCCCTTGGCTAGAGACATACACCAGGCTAACAAGCTGTACCCCTTGTGTCTTAGCATCTCTTGCAACTTCCAGATCAAATGAAATGCGATACTCTAGGGTCTGAGATCTGGCTTGCTGAGTGGCCACTGCAGGAGCCAGGTGATGCAACCCAGTAG
>chr1	22087725	22088012
TCGGCCTGGCTTACACTCTCACCTGGTGTCACTGCGACCGCCACAGCGGCCGGCGGGGGTGGGGGGGTCTGTGCTGGAAAGGAAGATGTGATCAGTGGCTGTTCCACCTGGGAGCCGGGAGCTGAGGGCTGCAGGGCTGGGCCACATTCCACCATCCCTAGCCAGGAGGACTTATTGAAAAGTGAGAGAGGAGGGCTGGACCCCCAGCAGTCTTTAGACCTGGGCCTGATGATGCAGAAGAGCAAGCTTGATCTCTGGGTGCAATAATTAAGGGTTTTTGTTTGTTTG
>chr1	184447735	184447998
TGGCATTAGGAGACATCCCTAATGTAAATGATGAGTTAATGGGGCAGCACACCAACATGGCACATGTATACATATAAAACAAACCTGCACATTGTGCACATGTACCCTAGAACTTAAAGTGTAATTTTAAAAATAAATAAATAAAAATAAAAATTACGTCTTATTTGCCATCATGCCCTAGTAACTGTACAACATCTAACACACAGTTAGGTACATAATAAATATGGAAATAAATGAATTTGAATTGATGTCTGATGAGAAACC
>chr1	72106001	72106264
ACTGGCTCAACCACCTCTACAATATTTATTTTCTATGAAGTAACTAGGTATTCTTTGCCTCTTAACATGATAGTTACTTCATAATGTCATTTTCTATAGAAAGAATATAAAGATTATGTTCCCTTTTCTCTTAGCAACACTGTTCAAATTTAATTTTATTATTGTTAGTTTTGGAAATATATTACAGCACACCAATTCATCATTGATTTTGTCCAGAAACTATTTTAGGATTATTATCAATTTTGGAAAAAGCTGTATTAATTT
>chr1	151774074	151774390
CTCAGCTACTTCTCAGTTACTGGTCCTCATTTGGAGAGATGGATATCCGGCTGGAAGCATCCCCTACCCGCTGGGAGAGTGGGTCTACAGCTCAGGGTCTACATGTGGACCAGGGCCTCAGAATGTGGGTAAATGTGAGTCAGATGCACCTGGCACCTCTCTCTCCCCTAATCCTGCTTCCAAAGGACAAGGGTGGGAAAAGGGGTCCTGGGGAGGAGGCCACTCACCGAGCCAATGGTGAGCTCCTTCTGGATCAGCTCCTTCAGCTCCTTCTTGCTCAGGGTGTGCTTGTCACCCTCCCTGCCGGAGTACTTGTG
>chr1	238877935	238878251
AGACAGAAATGATGCTGGTTATAGCGTTTAATAAAGAGTGATTATTTCTGGCTTGAGTGAGCTGGAAAGGCTTCAGAAGGAAGTGAAATTTGAACTCAGTCTTGAAGAATGGGTAGTTTTGTCATTAGTGGAATAGAGGGGATACAGTGGAAGAACATTCCCAGAAGGTGGATCAAGAAAGAACAAAGAACAGAGCTGGAAGGTGACTCAAGGATACACTCAGGCCTGTTTGTTCCAGTAGAGCTTTTACATTGGGAAGTAACAGGAGGAAATTTTGCAAAGTGGACAAGAGTGTCTAAGAAAAGACCAGAATGGCA
>chr1	184764321	184764604
TTGGTATTTTATTGAGGATTTTTGGCATTGATGTTCATCAAGGATATTGACCTGAAGTTTTCTTTTTTTGTTTTACCTCTGTCAGGTTTTGGTATCAGAATATTGCTGGTGTCATAGTATGAAGAGTGCCTCCTTTTCAATTGTTTGGAATAGTTTCAGTAGAAATGGTACCAGCTCTTCTTTGTACCCCTGGTAGAATTCAGCTGTGAATCCATCTGGCCCTGAGCTTTTTTGGTTGGTAGGCTATACTGCCTAAATTTCAGACCTGGTTATCAGTCTATTCA
>chr1	169759213	169759496
AGATTATACAGAGCAACTGAATTTCAGTGATGATGATGAACAAGGAAGTAACAGTCCTAAAGAGAATAACAGGTAAGTTGTGATATCTTTTACTAATAACAGTATGAATTTGTTGATACAATATTAGCTACTTATGCAAAGAAGCTTTGTTAATAGACAATTGTTTGTTATTTGTAGAATTTATATATTCTCAGAAGTTTTACTGAATAGAGGGTGCTTAATGAGCTAGATTAATACAGTATACAGCTAATCAAGGAATTAAAATTTGATGCGTCTCAAGAAAG
>chr1	80172549	80172831
CTTTCTTTCTTTCTTTTCTTTTCTTTCTTTCTTTTCTTTTCTTTCTTTCTTTCTTTCTTTCTTTCTTTCTTTCTTCTTTCCCCTTCCTTCCTTCCGTCCTTCCTTCCTTCCTTCCTCCTTTCTTTCTTTCTCTCTCTCTCTTCTTTCTTTCTTTCTTTCTTTCTTTCTTTCTTTCTTTCTTTTTCTTTCTTTCTTTCTTCTTTCCCCTTCCTTCCTTCCGTCCTTCCTTCCTTCCTTCCTTCCTTCCTTCCTTCCTTCCTTCCTTCCTTCCTCCTTTCTTTCT
>chr1	171973331	171973613
ATTGGTCTATGTACCTATTTTTATGCCAGTATCATGCTGTTTTGGTGACTATAGCCTTGTAAAATAGTTTGAAATTAGGTAATGTGATGCCTCCAGATTTGCTTAGCCTTCCTTTGGGTATGTGGGCTCATTTTTGGTTCCATATGAATTTTAGGATTGTTTTTTCTAGTTCTGTGAAGAATGATGGTGGTATTTTTATGGGAATTGCATTGAATTTATAGATTCTCTTGGCTGTATAGACATTTTCACAATATTGATTCTACCCATTCATGAGCATGAGATG
>chr1	221392177	221392441
AAGCTCTCGGAGGCTTTCCCCAGGAGCTGAGCAGATGCTGGGGCTATGTTTGTACAGCTTGCAGAAGTGGGAGCCAATTAAACCTTTTCTCTATAAGTTACCCAGTCTCAAGTATTTCTTTGGCCTAATACAGAAAATTGGTACTAAAGAGTGGGGCATTGCTATAAAAATACCCAAAAATGTGGAAGCCACTTTGGAATTGGGTAACAGGCAAAGATTCGAAGAATTTGGAGGGCTCAGAAGAAGAGAGATGAGGAAAAGTTTG
>chr1	54767361	54767625
TTTTTTTTTAGAGGCAGGGTCTCACTCTGTCACCCAGGCTGGAGTGCAGTGATGTGATCACAACTCACTGCAGCCTTGACCTACCAGGCTTAAGCAATCCTCCTGCCCCAGCCTCTCAAGTAGCTGGGACCACAGGTGTGCACCATTATGACTGGCTAATTAACAAAAAAATATTTTTGTAGAGATGGAGTCTCCCTATGTTGCCCAGGCTGGTCTCGAACTCCTGGGCTCAAGCGATTCTCCTGCCTTGGCCTCCCAAAGTGCT
>chr1	62886185	62886493
TTGATTATAACTTACTCATTAAGAATAGTAAATTCACTAGTATAAAATGTATTCATTTATAAAAATTACAGCTGTTTCAGTTGCTTTATCCTCTACATTTTGTAATACTATATATCAATCATAATCCCAAAAGATCAATTTTAATAATCATTTGCTTCTTTATATGCAAACATCTATACCTCATCTGGTGATGGATGCAAAGCAAAAAGTTCTTTGTGACGGTTTGATTTCCTTTGGTCATCATTCTGACGGTCTATTTCTTCATTTGGAGTTCGATCAAGTAAATTGGGAAGCAAAGCATCAGGAAGT
>chr1	106816587	106816895
AACTGAAAGAATGCAAAGACCCTATGAAAGAAGTGTTGGGATGCAGCCTATTCCGTAAGACAGATGAAAAGCTGTTAGTTCCAAGAGTGTGAGAAGGGGAGAGAATGCCTCCAGAATACACATGCCCACCAGGGAATCTAAAAATACAAGCCACTGGAGAAGGAATTGACCCTACCCAGCGATGGAACTGATTTAGGGAGCAGCAAGAAATATAAAGGTAGAAGCAGCAGCAGAAAGTGACTTGCAGGCATTCCCGGTCTCCAGCATGAACTGAGGGAAGCCACACCTGAATCCATCTCACAGGGGACC
>chr1	224204104	224204400
ATTCTCCTGCCTCAGCCTCCCGAGTAGCTGGGACTACAGGCAAGTGCCACCATGCCCGGCTAATTTTTCGTATTTTTAGTAGAGATGGGGTTACACCATGTTGGCCAGGAAGGTCTCAAACTCATGGCCTCAGGTGATCCGCCCACCTTGGCCTCCGAAAGTGTTGGGGTTACAGACTTGAGCCACTGCGTGTGGCAATTTTTTTTTTTTTTTTTTTTTTTTGAGACACAGTCTTGCTCTGTTGCGTAGGCTGGAGTGCAGTGGTGCGATTTCGGCTCACTGCAACCTCCACCTCCA
>chr1	157848750	157849046
AAGACACAAATGAAAGGGAACAGAAGAACAGCAGGATGCTCTAGGTAAGCTGCCAGGCAGAAAGCCTCATGTCAACATTCATGGGGCGGGAGCAGATGGCAGACCCTATTCATCCCATTATGCTGTGGCCAGAAAACTAAAATACTATCCTCACAGTCCTGTCACAGTATCTTGGATGTTTCAGCACAGAAATTTAAACATGAATTTTTCTAAACTTCTATTCCCATCCCTGTGAATAGGCTGGAATGTGGTTAAGAGGGTATGAAAAAGCAGTGATACCTTAATCCTTAAGATGAC
>chr1	193063991	193064267
ATACTACTACACTCCTACTAGAATTGCCAAAAATCGGATCATCGACAAAACCCGATGATGGCAAGGATGTGAAGCAACAATACCTCTCATTCATTGCAGATGGAAATGCTAAACAGTGCAGCCACTCTGGAGGACAGGCAACATTTTACAAAACTAAACACACTCTTACTATGAAATCCAAATTACACTACTTGATATTTATCCAATGAAGTTAAAATCTTATGTTCACACAAAAACCTGCACATATGTAGTTACTGCAGCCTTATTCATAATTGTC
>chr1	35995603	35995879
GTCAATTATTTCTAAAGGAAAACATGTTCCAAGTTAAAAAATAAGTGCTCATTATATGCCAGCCACTGTGTAGGTCCCTTTATAAGCCAAGTATAATGCTGGAAAAATTACCTAACCTCTCTGAGCCTCAGTCTCTTCATTTTGCAAAATAATACCTGGCACTGTGAGAATTAAGAAAGACAACTAACAAAGAATGTACCAGTGTCTAATATAGTTGGTACTCAAAAAATGTTTCTCCCTTTCCTATCAGTCTAGGACTGTTTAGGTAACTTTTAGT
>chr1	34616417	34616793
TATGCCTGGCCTCATAGGTCATGTTCAAGAAGTCAGTGAGATCATTGGGGAGATGGATGAAGCACAGTTCTGCCTGGAGTGACATCTGATGGGCCAGGTGACTTCTAGGAAGGCCCTCCACACTCAGGCTCCCTGTTACTACTCTCCAGTCGGGAGGGTCCCAGCGGCTTTGAGGAAACCATCACCACAGCGTGACATCTCATCAGATGTACCCAGTATGTGGGTCACCCACGAGAAGTTGATGATCCCCTCTGCTCTGCACCCTTCCCAAGTTAGAACCTGCCCTCCATTCCCTGAAGTCACCTGAGTTAGGGTCCTTTGAGCAAGTATCCCAGGGAGGCTCAAGCTTAGATGCAGGGTTTCTGCTCCACCTGGCA
>chr1	65029862	65030238
ATTTGTGTGTAAGAAGCAGCTTTGGTAGTTTTCTGGCTCAGGCTATTATGCAATTAGATATCTCTTTTACAATTTTAATAGTATAGAGATACTCTTTTTTGTCTTGACAACATGAAGGATTAGAAGCTCATTACTTCCCAAGGCAGCCTATTCCCTGGTTTGACAGTTTCAGTTACTGGAAAGTTTTTATATTACTAATATAAGTAATTTTTAGCCACTTATTCTGGTTCCACCTCTGAAGAAATACAGGATAAATGTATTCCTTCTTGCATAATAAAAGCCTCCTAATATTTGAAGACAACTACCATGAAACCTCAGTCATTTTTTATTTTACCTGTCTTCTTTTCTCCAGACCAGTTCTTTTTTTTACAATGCAA
>chr1	21050321	21050627
AAGCCAAGTCTCTCACCTGACTCCCTTGTTTTATTTCGCTCAGCCTCAGTGCTGTTCCTCTCCACATCCACACCTCCTGTGAGCTGCTTCACGGTCTCCAGCATCTCTCTCCGCTGCTCTTCTTGAGACTGATTGTCTAGCAGGTCTTTACTGCTGCCACCCCTCATGAAAGTATTTGGCCGAGCTGTTGCAGATGGAAGGGGCTTGTCATTCTTCTCCCTGCCCATACTTCCACGACTTAAAAGACAAAACAACACTTTTCAAAGGAAAGACAAGCCCATGTCCCCCACATATTCAAATTATAAAA
>chr1	160925973	160926279
TATTGGTCTCACTTATTTTTTTTTTTTGTTAGTCTTTGGGTTTACTTTAAATTGATGGGCTGCTGGAAAAAATGTAAATTGTCATTTAAAAAGAAGGCATCAAGGTTTTGTCTTAGGTTAATTTTTCAAAGGGCTTACCAAGAACACAGAAGACAGAATGCCAGCTGGGTGCCGTGGCTCACGCCTGTAATCCCAGCACTTTGGGAGGCCAAGGCAGGCAGATCACTTGAGGCCAGGAGTTTGAGACCAGCCTGGCCAACATGGTGAAACCCCATCTCTACTTAAAAAAAAAAAAAAAAAAAAAAAA
>chr1	29306789	29307048
AAATACAAAAATTAGCCAGGCGTGGTGGCAGGCGCCTGTAATCCCAGCTACTTGGGAGGCTGAGGCAGGAGAATTGCTTGAACCTGGGAGGCAGAGGTTGCAGTGAGCCGAGATCACACTATTGCACTCCAGCCTGGGCAACAGAAGCGAAACTCCATCTCAAAAAAAAAAAAAAAAAAAATACAAAAATTAGCCGGGCGTGGTGGCGCGTGCCTATATTCCCAGCTACTCAGGAGGCTGAGGCAGGAGAATTGCTTAAA
>chr1	23089666	23089925
GAGGGAGCTTTCCTGACTTCACCTGGTAGCCCCTGATATGGTTTGGCTGTGTCCCCGCCCAAATCTCATCTTGAATTGAAGTTCCCATAATCCCCACCTGTTGTGAGAGGGACCTAGTAGGAGGTAATTGAATCACGGGGGTGGTTACCCCCATGCTTTTCTCATGATAGTGAGTGAGTTTGCACAAGATCTGATGGTTTTATAAGGGGCTTTTCCCCCTTTGCTCGGCACTTCTCTCTCCTGCCACCATGTGAAGAAGT
>chr1	145526454	145526739
TAAAAAGTCTACTGGCAGGTCTTATAATTATTGTAATGTCATAGTGATGACTATAAGCGGTATTTGGGATATCTGTGATTCTGCTGGTTAAAAAGTCATGAGCTGCTCATACCACCTTGATCTGTTGCCTGGATCCATAATTGAAGGAAATGATAATTTTCAACTAGAAGTTAGTGGAAGCAAAGATGTATTTTTTTTCTGCATCCAAGTTCTAGCCCTAGTTTCCGTTGCGGACCCAGGGTTAAGAGGCCTGACTTGGCCGAACCCTCAATATGATGTGGGTGGT
>chr1	98866227	98866512
CCTCAGGTGATATGCTCATCTCTGTCTCTCAAAGTGCTGGGATTACAGGCATGAGCCACCATGCCCAGCCTATAAGTTGAAGTTTTAACCCCCAGTCTTAACCCTCAGAATATATCATATTTGAAGATGAAGTTTTTAAACAGGTAATTAAATTAAAATCAGATCTTTAGGGTGGTGCCTAATCGAGATGATTGATGTCCTCATAAAATGAGGAAATTCAAACACAGGCTCAGAGGAAAGACTATGTGAAGACAAAGGGAGAAGATAAAGATGGCCATCTACAAGC
>chr1	239974831	239975086
CAGACAAAACATCCAGCCAACTTTGTCACATTACTCCTATATTGGAATTCTATATTGGCATTGTTCATATGTCTAGCCTTCGTGAGGGCATGTTCCATGCCAAACTTGAGAGGATGCCAGGCCCAGGTTGGGCTAGGCCGTTTGGTGTGCCTTACGCTATGGAGCACTGGTAGGACTTCCAGGAACTGAAGAGCTACAGACTGCCCTGCCTTTCACCCCACTCACGACATACTAAATGAAAGAACTGCTTTATCTA
>chr1	109243094	109243349
ATATATATTTCTTGGTGAATTTGAAACTGCCTCGGAATACTACAAGTTAGTCTAATATTTCTGTAGATAAATGTAAAATGAATACTCAGTCCCATTAATTCATAGGCTTTAGGTTTAAAATCTGATTGTAGCAGAACTTTTGGCATCTAAGCCTCAATTTCCTTATCTGTAACAGAATATATCAATACTTCATTTTGGGGAATGCTGTGAGGATTGAATGAAATAATATACTAAACACAGTATCTGGTACACAGTG
>chr1	11197331	11197676
GAAGATGCTGGTAAAACTTCCTTTCTCTCTACTTGGAGAGAAGTATTCTCTCTGAAAAAGCTGTGTTTTCTAGGTTAAAAGTGTTGCCAAAGAAACACCACAGATTTCACAGCCTCCAGAGTCTGTCTGATGTTCATCCACTTGAACCCTACTCTGCCTTCTTTAGAGAAGGCCAACCTACCTCCCAGCTGCATTATCATCAGCTCCTCACAGGGGCTTCTCTACCTCAAAGATGTCAGGCAGCCTGCCAAGGGATGTCAGCTGGATCACTGTTCACAAAGACTATTTTCTTCCCAGGCTCGGGGGAGCTCATTAAAATGCCCAGAATCAACAGTCAAAGGAAGAG
>chr1	230888793	230889138
CTAATTCAGAACAAAGAGAGAACTGCAGTCCCGATGTTTCAGGCTTCCCTGGGGACCACCTGTCCCAGAGCCAGGGCTGACTGAGAATGCAGTGCTGGGCAGAAGCTGGTTCTGACGACAGTACATGTAAGCCCCACACTCCTTCCAGGGCTGTGACTCAACTCAGCAGCAGCAGCCATGGCTCAAGGGCAGCATTAGCTCAACTCTGACTACCACCAGCTTACCCTTCCTCTGAGCCCATGCCCAAGCCCTGTGCGAATGGCATCAACACCCTGAGTGCTGTAGGGGAGTAGCACCTGTCCTGAAGCTGATAGTGCCCATGGGCCATTTTTTTTTTTTTTTGAGA
>chr1	20335849	20336153
AGTGACTTTGTGCCTTTCGAGGAAATTGGCCATTTTATTGTAATTGTTGAATGTATTTTTATACTCATCTTAATACCAAAAATTACAAATAAAAAAATAAAAACCACCATTTATTCCACGTCTAAAGATGTCCATTACTAATGCTTTTACATTGTATCCTTCTAGATAATTTTTATACCTGTGTACACCAACTCCTTTTTAAAAATGCTATTACCTTGTAGTACAGGGTGGTTTTTTTGTGTCAACAAATATTATTTGAAAACATGATTATGGATGGATGGCTAATAATTTGCTTAACTAACCCC
>chr1	244141600	244141904
AAAAAGAAGGTGATTTTATAGAGATAGTGAATACAATAGTGGTTTTGAGGCTGGAAAGAGTAGTAGGTAGAGGGATTAAGAGGGGTTGGTTAATGCATACAAGATTACAGCTCAATAGGAGGAGTAAGATCTAGTGTTCAGCTGCACAATAGGGCAACTATAGTTAATAGTTTACTGTATATTTCAAAATAGCTAGAAGAGAAAATTTAGAATGTTCCCAACATAAATAAATTTTTGAGGAGATGGATCTCCCAGTTACCCAGATCTGATCATTACACATTGTATGCTGGTATCAAAATACCACA
>chr1	176260748	176261025
GCCTCTTTAGAGAATTTTAAATAAACTACAAAAATGCATAAGTATTCTGTAGCCCAGTATGAAAATTCCCCTACGGTACCATTGCTAAGCAATGAGTTACAGAAACAACTTTTGCAAACATCTTTGATATAAAATATGTGTATATTTGTTTGGCTTTTGCTTTTTGCTTTTCTTCTTTAGAAGGGAAATGAGAAGCTATTGCAAAAACACAATTATCCAGAAGGCAAGAAGGAAGGCAAGAGATGGGCGAGTTTTACCAGCTGTCTATCCTGGCTTTC
>chr1	95324558	95324835
CTCTGGGATCCTCTTTCTTTCTGAAGCACAGGGAGGGACTCTGTCTCTGGAATTTCCTTATCTGACTAGTAAAGTTTTTTTACAAAAGAAATGCAATTGTCTTAAGACCCCCTCCCTAGGAATTTTATCAAATAACCAGGAAAGAGGCTGGGCGCCGTGGCTCACGCCTGTAATCCCAGCACTTTGGGAGGCTGAGGCAGGTGGATCATCTGAGGTCGGGAGTTCTAGACCAGCCTGACCAACATGGAGAAACCCCGTGCCTACTAAAAATACAAAAT
>chr1	147655993	147656301
ATGGATGGAGGCATCCAGCACAGGAGAGGGATGAAAGCCAGAACTCTGCAAGCCAGCTTAGCCCGCCCACCTTCTCTCTCCTGTTTTGTTGTAGCTACCCTGGCAGCCGACTGGATGGTGTCAACCCCCATTGAGGGTGAGTCTTCCTCTCCTAGTCCACTGACTCAAATGTTAATCTCCTCTGGCAACACCCTCACAGACACACCCAGAAACAATACTTAGCTATCTAGGCATCCTTTAATCCTATCAAGTTGACACCTAATATTAACCATCACACCTTAGGATTTAGAATTTTCTTAAGAACACTGA
>chr1	154170631	154170939
CGTCCAGCCCTTTACTTCCCACTTAAGGACCCTTCCACCCTATACGCAGCTTCTCAGGGTCCCTCCGCCTCTCCTGCGCCCCAGTGCTCGCTCCGATGCCCTCGCCCCTGAAGCCGTACCCGCCAGCTCCAGGATGTGTCGCGCTCCCCGCGGACATGGCGACCGCTTCTACTCAACCACCCGCCAACTATCCGACTACCACCTCTCGTCACTTCCGCCCCCAACGTTCTTACGCACAGCCTCTTCCGGTCGTGGGGCCGAGCGGTTCCGGTGAAAATGTCGATTCCGATTGGACTCTCGATGATTTAA
>chr1	168739943	168740210
TAATTATTTGCTTCAGGAGAGTGAATTCAGAGAATCACTCTTGAATTTAATGATAATTTCTAGATTTTCTTTTGAATCTAATGAATTATATCTGGCATTTAAGTCTTTACATAACATAAAAGGGACCCAACACTTTTTGAGATGGGTGAAACAAACATTCTACATATAGGTTTGCTCTCAATCAATATAGGCTAGAAAATTGCGAGACTATTTTCAGGATTTTGACGTCAATTTCTGTACCTATTGGCATAAAAGACTAATATCCCAT
>chr1	93546067	93546334
GAACTCTTCCCATGGCTGGCTCCTTCTCTTTGTTCACTTCCCAGAGCTGTCAGTACAAATTGTCTCCTCAGATCCCTTCACCATTCTATCTAAAATATTCCAGCCACCTATCTCTCACCTGCAAAGTCATTCTGAGCCCCATTACCCTGTTTTATTTCTTCATAACACTTAACATAATCTGAAAGTATCCACTTTTTTTTTTTGTCTCTCTTCTCATTAAATGTAATGAAAGGGCAGGGATCTCATGTGTTTTACTCACCCTTGCATC
>chr1	102790068	102790368
AAAAGCATTTCTATTTCTCCACATCCTCTCCAGCATCTGTGGTTTCCTGACTTTTTAATGATCACCATTCTAACTGGTGTGAAACGGTATCTCATTGTGGTTTTTATTTGCATTTCTCTAATGACTAGTGATGATGAGCTTTTTTCATATGTTTCTTGGCTGCATAAATGTCTTCTTTTGAAAAGTATCTGTTCATATCCATTGCCCACTTTCTGATGGGGTTGTTTTTTGCTCGCAAATTTGTTTAAGTTCCTTGTAGATTCTAGATATTAGCCCTTCGTCAGATGGATAGATGGCAAAA
>chr1	200252083	200252383
GTTTAGGACTGATTTTTCCTATTAGGCTAGGGTTTGGACCTGATGTTCTCAAGATGTCTAGAATTGCATGGCTGGCCTTGTGGAATAGATGGTTTTGCATTCCAGCCAAGTGTGCTGTAAACTGTATATCTGTAATATGAATCCCAGCTTTTGAGTCTGACAAAATCAGAGTTAGGATCTTGTAAAGGAAAAAAAAAAAAAAACAAAACAAAATGGAGATGAGTACTTGCTGAGAAAGAATGAGGGAAGGAGTTGGCATTTGTTGAAAGTGTAGTCTTTTTCTCTTTTTTTTTTAATTGCA
>chr1	23577893	23578162
AGTCTGGGCAACAGAGTGAGACCCTGTCTTAAAAAAAAAAAAAAAGAAAAAGAAAAAAAGAAAGAAAGAATTGAACAATCTCAAGGCCCACCCCAGACCCATTGAATTGGAATCTGCATTTCAGCACAATGCCCAGTGAATTCTCACCTATATTAAAGTTTAAGAAACATCTGGGTTTCTCAGCAACATCCCCCTGCACGTCTGTGGATAATGTTGGTCCCTCAGATGTATGTGGCATTTATCGCATCCCGTCTGGTGTGGAAATCTGTG
>chr1	185005841	185006110
CTCCATATTTGCCTACATTTATTCTCATGTATCTTCTCCATTAAGGCCAACCTTTTGAATGAGTTATCAATTCTCACTTCCCAACCTTCCTTTACTCTTTATATTTTTCTATATGTCTATTTTTCTATACGTTTACAAGTCTATTATTCTCACTAAGGGTTACACTGACTTCTTACGATTAAATTCAACGGATAATTGTTATTCCTTATAGCTCTCCGTAATATTTAATGTTGTTCCTCTGTTCCTTTCTCTGTAAACATTTCTTGGTGG
>chr1	25253537	25253829
CTTCCTCCCTCCCTCCCTCCCTTCCTTTCATTATTATCAAATGCTACTATAAACACAACAAGAGCTGACCCTGTGTGCTCTTGGAGCCTGCTGTAGAGCACAGAGAGAAACATATGAACCAAAGAATCCCAAATGTATCGACAATGACTATAATTATGACAAGCAGGAATGGGTGTCAGGAAGAGACATGTGGGGGGCCTCACTGCATCAAGGGTTCGGGGCAGGGTGCCTTTCCAAAGGCGTGGCCCTGGAGCTGGGATGTGGGGGATGAGTGGAGCTCCGTGGTGGGGCAT
>chr1	114203452	114203744
AATTTGGGAGAAAGTATGAGTTTATAGAGAGAAATGGAACTTACAGGGCAAAATATCCTTATATCTGTTTTTCTTGATATTCTTGGGCTTCTCAGCCACAGTTGTAGGATAGGTTTTGTCTGCCTTGTACTTGGTAGATTGCCTTTTCAGCTTCTGTAATAAGATTCCAAGAAAAATTAATCTTCCTAGAGAAATGAGGTAAGAAGCTATCTCTAAAGAGCTTTCCTTTTCCACTGGCAAAACATTCTACCTCAACCCTTTTATTATCTTCTGGTTCTGACTCCGTTCAGGAC
>chr1	223493993	223494272
TTAGCATTAATTTTCCTGTTCTGTAAAAAAGGGATCATATCTGTTTTGTTCAGAAAAATCAATACATAATAACCACTCAAATATTTGCTAAGTGAACTATTACATATAGCTAGAAATTTCAGATAGAATTGTACAAATGAACTGTACATTAATGATTGCTAATAAATTCCAGTTTAGTGACATATTTTAGGTTTTTCACAATTTATAAATAGTTTTATGGTAATACTAAATTCTGAACTATATGAAATGTCTTTAAATCAGGCTCAAATCTCATGTTCAG
>chr1	45511720	45511999
GATAATGAGGTCAGGAGTTCAAGACCAGCCTGGCCAACATAGTGAAACCTCATCTCTACTAAAAATACAAAAAACAAAAACAAAAACAAAAAACAATTAGCCAGACATGGTGGCAGGCACCTGTAATCCCAGCTACTTGGGAAGCTGAGAAAAGGAGAATTGCCTGAACTCAGGAGGCAGAGGCTACAGTGAGCCGAGATGGCACCATTGCACTCCAACCCTGGGAGACAGTGTAAGACTCTGTCTCAAAAAAAAAAAAAAAGTGTTAAAACATTTGTAG
>chr1	22571756	22572056
GAGACAGGTGGATCTCATGAGGTCAGGCGTTTGAGACCAGCCTGGCCAACATGGTGAAACCCCATCTCTACTAAAAATACAAAAATTAGCCAGGTATGATGGTGTGCACCTCTAATTTAATCAGCTAGTTGGGAAGCAGAGGCACAAGAACTGCTCAGGAATTTGAGGCTGTAGTGAGCTGTGATTACACCACTGTGCTACAGCTTGGATATGACCCTGTTGAATAAAGAAAGCAAGAGAAAGGAATGGAATGGAGTGGAATGGAGTGGAGTGGAGTGGAGTGGAATGGAATGGAATGGAA
>chr1	30297513	30297813
GCAGCAGGTTCCTAGGAGCAGGGGTTTCTTCTCTGCTCACCACTGTGTCTGGACTCAGTTATTCCTGCTGCCCCCCACGGCGTCTCCCTGCCCACACACTCTGCAGGAGCCCCTGTGTTCTGCAGGCCCCACACCTGGAAGTGCCCTCCTGTCTCTGATCACTTTTGAAGAATACAGTTAGTACACATTCCATTTCACAAAACGCTCCTCTTGATATCTGTCCTGCTCACAAGTGTGAGCATAGGCTAACCCACTCCTCACCCACTCTCACCACAATGTCTCAGCACAATCTGCCCCCTCG
>chr1	75741291	75741601
TAAACATACTCTGACAATTAGAGTGTTACATGAACAAAAGGTACTATTGTCATTATGTTTTATTCGAAGTAATACAGCCACAGGAATCTTTACAAAAATACACAGATATTCCTGTATAGTTTCACTTTACCTCAACTCTTTCTCAAATCTTCTCTCAAGTCAGGCCAATTAACACTTCTCCTGGATAGTGTTAATACATATTAATAATTTATAGTTGTGGAGTCACTATCTCAGTACTTGAATCACATTCTCTTCAAAAAATGCACTAACTCTGGTTTGGCTCTGTGTCCCCAACCATATGTTACGGTGGG
>chr1	93228782	93229092
AAGAGAAGGAGTAAGTGATAGCCTTCATGGCTCAGGAGGATCACAGGTAATGTCAGCTGCCATGTGACTGAGCCATCCTGGAAGCAGATGCACCTTGCTAATGTATTCCTGGATTCTGACCTTTGGAAACTGTGTGAAATAAATGTTGCTTTAAGCTGCTAATTTTGGGATAATTTGTAATGCAGCAATAAATAATACAGATTCACAATGAAATAGGAGTTTCTAGGATTTGAGATAAATAGTAGCAGGTTTCTAGAACTCAGAAGGCACCAGGGTAAATTTCTTTGCCATATTGTGTACAAAGCACTCAG
>chr1	148936067	148936363
AAATGTAATTTTCTCGTTGCTTACCTGATGTTACTCCTGGGTTATGGCTGGACGCAGGCTGTAGCTTGTGCTGTATTTTAGAAGGACACCTGTTCTCCCCACCCCACCCCCGTCCTAGTAGGTGAAAAACTTAGCCACGCAGAGAGCACAAACTTCCTGATCCTTCGATGCAGAGAAGGAATAACACATCAGCTTCCTCAGGATCACTAGGCAACCTACCTTGGTGTTTCTTCATTGCGCCAATCAGAAATCACCAAGGTTGAGTCCCGCCAATCGGAGCTCACAGGGGGAGGCTCT
>chr1	46288157	46288453
CACCTGAGATCAGGAGTTCGAGACCAGGCTGGCTAACATGGTGAAACCCCGTTCCTACTAAAAATACAAAAAATTAGCCAGGCATGGTGGCGCACGCCTGTAATCCCAGCTACTTGGGAGGCTGATGCAGGAGAAGTGCTTGAACCTGGGAGGCAGAGGTTGCAGTGAGCCGAGATCGTGCCATTGCACTCCAGCTTGGGCAACAAGAGTGAAACTCTGTCTCAAAAAAAAAAAAAAAAAAATGAGGAATGAAACTTGTCTTCCACCAAATTTTATGGACAGACATATTCTCTACAT
>chr1	164107719	164107998
AGAAAGAATTTGTGAGGCAAATGAGAAATGGCCAGTTTCCTTAATATATAAAGAGCTTTTATAAATCAATAAGAAATAAAAGACCAATAAATCAACAGAGAAGTGAGGACAGGATATCAACAAACCAGTTCCAGAAGAACAGAAGCCTTTTAGGCATATACATAGTCTTTTTTTTTTTTCTCTTTTTGCCGGCTGCTCTAGCCAGTTTACTTATTTTTTATTTTTATTTCTTTGAGACAGGGTCTTGCTCTTGTCACACAGGCTGGAGTACAGTGGTGCA
>chr1	98650720	98650999
TTTTTTCTTGTAAATTTTTTTTAAGTACTGTATAGATGCTGGATTTTAGATCTTTGTCAGAGACATCGTTTACAAATATTTTTCCCATTCTATAGGTTGTCTGTTTACTCTTGTGATAGTTTCTTTTGTTGTGGAGAAATTCTTTGGCTTAATTAGATCCCATTTATCACTTTTTGCTTTTGTTGCAATTACTTTTGGTGTCTTTATAATAAAATTCTTGCCAGTTCTTATGTCCAGAATGGTATTTTCTAGGTTGTATTCCAAGGATTTTATAGTTTCA
>chr1	92498674	92498941
ATTTGAACCCAGGAGGTGGACGATGCAGTGAGCAGAGATCGTGCCACTGCACTCCAGCCTGGGCGACAGAGTGAGACTCCATCTCAAGAAAAAAAAGAAGTGCCTGTAATCCCAGCACTTTGGGAGGCTGACGTGGGAGGATTGTTTGAGCTGGGGAGTTTGAGGCAGCAGTGAGCCATGACTGCCACTGTACTCCAGCCTGGGCAATACAGTGAGACACTGTCTCTTTGAGATGGAAAAAAAAAAAAAAAAAAAAAGGCAGTCCTAT
>chr1	188764509	188764776
GGGCAAGTGCTGGATTCCAAACAAAGCCCCTTTTTCCTGCTGGAAAACTGTGAAATATAAGGGATTCATTGGTTAAAGGATACTCAGGAGAAACCAAAACTCCTTGGTACTTTGAAGCCCAGGGACAGGCCCTGAAGATGCTCAGGTTGTAGAAACAAAAGCACACCAAAGCAGAGGAATAAATGCTCTGAAAGTTAAGCGTGATTGGAGGGTATTTTGGTGGGGCATGGACAATGTCAGCAGAAATCATTTATAGCTTTTCACATAG
>chr1	34485026	34485287
GACCTCAGCAGAAGTCAGATAGAGAGATGTGGTTATCCAGGACACTGCGGGCTCATACCTTGTTTCATTGCTCTTTGCTTTATTGTGCTTTGCAGATATTACATTTTTTACAAATTGAAGGTTTGTGGCAACCCTGCGTCAAAACAAGTCCATTGGTGCCATTTTTCCAATAGCATGTGCTTATTTCATGTCTCTAAGCCACATTTTGGTAATTCTTGCATTTTTTTGGCGGGGGGGCAGAATTATACTCTCGTCACCCAGG
>chr1	22611015	22611276
GGACAGAATGGATAGATGGAAGACTGGATGAATAAATTGGCACACAGAGCTGGCAATATATTCTTGCCAAGGCCCACTTTGTTTGTTTGTTCTGAGACAGTGTCTTGCTCTGTCACCTAGGCTGGAGTGCAGTGGTGCAAACACGGCTCACTGCAGCCTCTGCGTCCTGGGTTCAAGCAAGCCTCCTGCCTCAGCCTACCATGTAGCTGAGACCACAGACATTCACCACCATGCCTGGCTAATTTTTTTGTTTGTTTGTTTG
>chr1	181888449	181888766
CCCCAGCAGCTGGTGTCCCTACTTCCTGCCTAGCCCTTTTCCTTTTGCTTTGTCTGTGCTTGGGAAATACATGTTATACTCTGTAGAGCAGATTTGCTGGCAGTAAGAACAGAGATGTGTAGAGCCCAGCGTGCTGGAGGGCTCTCTGCATCTGGCTGTGAGTGGCCCCTGGACTGGGACCGTGGGAGGACAGCTTTCCATAGTTTAACATAAATGAACCACACCATAAGGACAATCTGCTCTCATTTCACTCAACTAGGATTTAGTGAGTACTGTTAAAGCACAGTTTGCACTGGAGTAATTGGAGAATGGAGTTTG
>chr1	155838124	155838441
CATCATTTTCCTTGTTGGAACATTTCTGTACTGTCTGGCACTACGAGATGCTCCTGGCTCATCTTACATTTTCCTGCCCCAACTCTAGAATCAGCCACTTCTTCAAGGAGCCCCAATTCCTTTCAGTAGAGACTGATATTTAGAAACCAAGATCTGAGTGCTGAGTATGGTCTTTACTACTACGGGAGAATCATACATTTTTAACTATGTGACAGGGAGTCTGTGGTCTTGTCAGTGCTTTATGGGTGGGAAAAATACTGGAAAGATAAATTTGTTGTTCTTGCTATTAAAAGACTCTTCTCCCAAATCAGTGGCTGT
>chr1	67669793	67670118
CCTTGAACTCAACATTTTGTTAGGCAAATAGTTTGCCTCTTTTCACAAATGTTGAAACCACTTCAGAGATGAAATGATTTACCAAATTCACACCTCTGTAAGTGCTAGTGACAGGCATTAGCCCAGTATTCTATCTCCACTAGGAGACTGGACATCAGCTCTTTAATTCAGACTGCCCTGATAGAAAGCAGTCCAATTTTTAAATTTCCGATATAATTTAAACATTGTTGCGTGTCAGGATATGTAACATGGCGGAATGTAATCATCAATTTCCGAGCAGATTTTAAATCAATTCCTTAGCAGGGAAAATAGAAGACACGAGTCAT
>chr1	185000774	185001099
ATCTGACATCTGCAGGACTAGTAGGATCCACCTGGTAAAGAGAGGAGAAACATGGGCAAAACCTGGGAGGAAAGAGATGGTGAGGCAAACTCCTGGAAATAAAAGAGGTTTACAACGACTGACCCTCCTCTAGTCCAGTGGTTTTCAAGGAAGAGGAATTTTTCTCCCTCGGAGACACTTGGCAGTGTCTGAAGACATTTTTGGTTTGTCACAACTGGAGAGGAGTATGTACTGCTAACATCTCATGTGTAGGGGCCAGGGACAGCTTCTTAACAACGAAGAACTTGCCAACCCAAATTATCAGTAGTGCTGAGGTTGAAAAATCC
>chr1	66709825	66710114
ATCTGTTGTTTTTTGACTTTTTAATAATAGCCATTCTGACTGGTGTCACATGGTATCTCACTATGGTTTTTATTTGCATTTCTCTAATGATTAGTGATATTGAGCTTTTTTACATATGTTTGTTGACCACATATATTTCTTCTTTTAAAAGTGTCTGTTCATGTCCTTTGCCCACTTTTTAATAAGGTTGTTTTTCTCTTATAAATTTGTTTAAGTTTATTATAGATGCTGGATATTAGGCCATTGTCAGATGCATAGTTTACAAAAATTTTCTCCCATTCGGTAGGTTG
>chr1	225923183	225923472
CAGATGGTTGTAGGTGTATGGCCTTATTTCCAAGTTTCCTATTCTGTTCTATTATGTGGATTAAAGATTTAAATGTAAGATTGCAAAATATAAAAATCCTGAAAGCAAACCTAGAATTTACCCTCCTCAACATCGACTTTGGCAAGGAATTTAAGACCAAGCCCCCAAAAGCAATTGCAACAAAACCACAAGTTAACAAATGGGACCTAATTAAACTAAAGATTTTCTGCAAAGTGGAAAAAAAAAAAACCACTAACAGAGTAAACAAACAACCTACACAATGGGAAAAA
>chr1	88882800	88883076
CGGCTTACTGCAACCTCCGCCTCACTGGTTCAAGTTTTTCTCATGCCTCAGCCTCCTGAGTAGCTAGGATAACAAGTGTGCACCACTACGCCCAGCTAATTTTTTGTGTTTTTAATAGAGACAGGGGTTTCACTATGTTGGCCAGGCTGGTCTCGAACTCCTGGCCTCAAGTGATCCACCTTCCTCAGCCTCCCAAAGTCCTGGAATTACAGGCGTGAGCCACTGCGCCTGGCCGGCTTTACAAATATCTTTAAAGTTTTGTTCAGCTTTCAAGAGA
>chr1	99664068	99664344
TTCCAGTCTTCTATTTCATTGTCCTCATGTTTGCTTTTGCTTGTTAGCTCATTCTCATAACATGGCTGCTTTACAACCTGCATTGTGTTCGTGTCCTAGAGCAGGGAAGAGGTGAACACTGAAGGGTGAAAGGCATATGCAAGCTGAGTTCCTTCCTCTTTTAAATTCCATTTTTAGGAATCTCACCAAGTAAATTCTCATTTCATCCCATTGGCCATCCTGACAGTGAAGAATGCTGGGCAGTATAATCCTTTTGTTTTAGACAAAGTATGACAAC
>chr1	102417305	102417600
TTCTCTTGCTTTAAGATTTTTTCAGTATATTGTATTTTTTAGAGAAGTTTTAGGCACAAAACAAAATTGGATGGAAAATACAGAGATTTCCTCTATGTCTCTTGTCCCACACATGCATAGCCACCCCCATTTTTATATCCCCCAAAAGATATTTGTTTTAATTGATGAACCTACGTTGACACAACTTTGTTATCCAAAGACCATAATTTCCATTAAGGTTCATTCTCGGTGTTGTACATTTTATGGGTTTGAACAAATGTATAGTGACATCTATTCATAATTATACTATCATATAG
>chr1	66544905	66545200
CTTAATCATTTTTAAATATTGCATTATAGAATGTATAGCTATAAAGAGCATCATGATAATGCCCAATCCCTTTGTTTCATGTAGAAGAAAATCCAGTGGGAGTAAGTAACTTGCCTGTGATCACTCAGTAAGTTAGTGAAATAGCCAGTTCTGGAAATCTGATGCCCTATTTTCCCTAAACAGTGTTTCATTCATAAGATGGGCTGTCTTATGATGAGTTTATAGAAGTAGAATAATTGTGTGGTGCTGTGCAGTGATCAGTTGGAAATACAGATGTGGCACTTTTGTAAAAGATC
>chr1	57940768	57941340
TCCCTCTAAGGCATCTACCTCTATGTTGGCATAAAGGTATGCCATGATGTTATAGAATGGCTTTACTTTCTCCGTTATGCTACTTATTTTTCAATAGTCTGAGCTCCTTTAGGATATATGCCATGTTTTAGTCATTTCGGTATCATCAGAATCTAGAGCAGTACTTGCCATTTGGAAGATATTTAGTAAATTTTTGAATTAGTTTTTAGAAGTCAGGCAAATTCTTAGTAAGTCTAGATTCCTAACAAAGCTGAAGGCATCATGCTACCAGACTTCAAACTATACCACAGGGCTATAGTAACCAAACAGCATGGTACTGGTACAAAAACAGACACATAGACCAATAGAACAGAATAGAGAAACCAGAAATGAGACAGCACACCTACAACTATCTGGTCTTCAAAAACCTGACAAAAATAAGCAATGGGGAAAGGATTCCTTATTCAATAAATGGTGCTGGAATAACTGGTTAGCTATATACAGAAGATTGAAACTGGACCTCTTCCTTACACCATATACAAAAATTAACTCAAGGTAGATTAAGAACTTAAATTTAAAACCCCAAAGTATAAA
>chr1	102820681	102821253
ATGATTAATAGCTTTAACAAAAAGGTATCTCTTAAGTGTGCAATATAGTTGCTTTCTCTCACATAGACAGTCTTGTTTGGAAACAATTTCTTTTGATGTAGTTCTAAAGAAATATTTACCTTTAACAGGAACACTAGATATTTTTTCAATGCAGAAGCTTTTTTTCTGTTATAAAGAGAGCAATAATCTGTAGTATAAAGAATTAAAATTTAAAACTAACTACTGTATTGAATGAAGACTTTGATTTATACCTAATAAATTTTAGAAAGTTTTAAAAGCTAATTTTATAAATTATTTTAGTCAATTTAAGGGATATTCATTATGATAAAATGGTTTCTATGCACCTTCCCTGGTCTTGTATAAATATTAGAAGTGTTTGCAAGATAGAAAAATTATTTATCCCTTACAGACATATACATAATATAACTGTGTGTATATGTATGTCTCTCTATATCTATATCTATATATAGATATAGAGATTTTATATCTATTTTATATATTATATATATTTTATATCTACATAGATTTCATATAGATATTTATATAGATATTTTATATAGATATATATATATA
>chr1	58922328	58922609
TTCTGTTTGGTTGAAAGATGGAGCATACAATCGATGTATGATGAATCCATTCCATTAGTTACCACCTATGTCTAGACAACACCGAAACAAATCTTACCTACAGGGTAGAACTCATTATCTACATGAAGAGATAATATCAAATTTCACTCAAGACACTTACCAATTTTATATAATTATGTTCCTAGGCTTCAAAGAGGATATATTAAAAAATTCTAGGCCGGGCACGGTGGCTCACGCCTGTAATCCCAGCACTTTGGGAGGCCGAGGCGGGTGGATCACGAG
>chr1	182897598	182897879
TTATTTCTGTTTTTGGAGCATAAACAATAACTCCCCAGGTTTACCCTTTTAGCTTCCCCAACGCTTATGCTTCCCTATTCTTTCCTCCAGTTAGAGCAAGAGCAATCAGACCAAGATTTCAGCTCATGTTTATCACACACCATCTCAACAAAATCTACTAATGCTTTACAAGCCCTCACAAGCATTTCCTGCAGGCTCCACCACTTTGAGAAAAAGCAAAGCTTTTGAATTATCCCTGCTAGTGGTGTGCTGGTAAAATCAGCTCTCTGAAAAGTACATACA
>chr1	69489692	69489977
CAGAACAGTTGAGTGGCCAGGTGGGTGAAAGAGCAGGGCTGGAAATTCGACGGACACGGAGTTACATATTCTATGGAGCATTAAAGGTTAGCACACAGCTGGGTAGCTTTCATTGCCTATGCGATTACTATCACAATTGGTTTCTTGCATATCTATATATTCTTATATGTTGTGCACTTCTTCTGTTCAGAAACAATGTCTTGATAACCAAAGTTGTGCACTTTATCCAGTAGGCACTCCATGCATGAGTGTTCAATGAAAAAAATGAATGGAAATAAACTAAATC
>chr1	241002132	241002417
TAAACTTTGCTTAAAATATACCAAAAGGAATAGAAAACTTCAAACAAGCACAAAATAAACTAATTCCATCTTTGAGATGCAAATATATATGCACAACATAGATGAAAAAATATTTTAAAAATTGGCAAATCCACTCTAGCATGTACTATGATAGCGTTTTTCCTGCCTAACACATTTCTTTCTCACCAACTACCCCTAAACTTCTTTTTGTAATGCTACTTTCTTTAAGCAATTGTTCCTCCCCTATTCTGGAAGAGCCCACACTACTACTGCTCAACCATGGAGT
>chr1	99641369	99641633
GAGAGCTTTACTTCCAACTATGTGGTCAATTTTGGAATAGGTGTGGTGCTGAAAAAAATGTATATTCCATTGATTTGGGGTGGAGAGTTCTGTAGATGTATATTAGGTCCACTTGGTGCAGAGCTGAGTTCAATTCCTGGGTATCCTTGTTAACTTTCTGTCCCGTTGATCTGTCTAATGTTGACAGTGGGGTGTTAAAGTCCCCATTACTATTGTGTGGGAGTCTAAGTCTCTTTGTAGGTCACTCAGGACTTGCTTTATGAAT
>chr1	150547880	150548144
TCCACTGTCTCTGACTGCAGATGAAGCTTGTCCATGCCCAATGCCTGAGTGTCTGGAGCTGTCTGCTGACTGGAGCTGGTGGTGGGATCCATGTCTTTCTCCTGCACTTGATCTTGCCTGTTCATGGGATGACGCAGCCTGTCCACGAGAGGAAGACTCTGTGTGACGAGTGCCTGATTGTCTGGAGCTGTCTGCAGAGTGCCCGTGACCGGCTCTGTCTTCGTGATGGGACCCAGGGTGTCTGGAGCCATCTCTTGACTGCTCC
>chr1	239443820	239444113
GGGACTACAGGTGTGTGCCACCATGCCTGGGTAATTTTTTCTACTTTTAGTAAAGACAGGGTCTCACTATGTTGCTCAGGCTGGTCTCAAACTCCTGGACTCAAGTAATCCTCCCCCCGGGCCTCCCAAAGTGCTGGAATTACAGGCACGAGCCACCATGCCCAGCAAGAAAAATAGCCTTTATATTTATCTATGTATTAACAATGTCTTTTACTTGCCTCTCCAGTAGATCTAATTTTCTATCTGGTATCATTTCCTTTCAGCCTGAAGACCCCCTCCTTGAGCATTTCTCAT
>chr1	202325015	202325308
TAGAGGACGGTTTTAGCACAGGGCATTTTGAGCCCAGCCCCGTGTGGGGAGGCACTCCTCTGGACAGCATGGCATTCCCATGCGAGCCCAGACAGCCCTGGGGAGCAGGATGAATGGGCTTCCCTCCCACTCTCATGCCCGCCGGCCTCAGGGTCCAGATTTCTCTCTGTGAAATGAGGTCAGGACAGTGATGCCTGGAACAAAATCATAGTTTCTTGAGGCAGCGGGGCCTGGGGAGATCCCTCCGAGGAACAGGGGAGCAGCTGTGTGAGGGGACCCCGGAAGAGGGGTAGC
>chr1	86605018	86605595
ACGAAGGATTAGGAGATAAAAACCAAAGAAATCTGCCCCCAAAATTGAACAAAACCCAGAAATTGAAGACAGAGTATCAATCTAGGAGGTCCAACAAATCAATAATACAATCAGCAGTACACCCAGACAGAGAGACTGGAGAAAATAGAAAGGGGCAGGAGAGAGAGCATTACCAAAGAAATAATATAACAGAATTTTCCAGAGGTAAAGGACATGAGTCTTTGGATTTACAAGGTCTACAAAGTACTTAGCACAAAGGACTGGAAGACACAACTAGATGTGTGTGAAGTTTCAAAACACCAAGGATAAGGGGAATTTCTTGAAAATTTCAAGAAAAATTAAAAATGTCACTACAGAGGAACAAGTATCAGAATGGTGGCAGATTTTCTCTCCTAGCAACTCTGACTTATGGAAAACCATGGAGCAAAGCCTTCAAAGTTCTCAGTAAAAATTACTTTCAATCTAGGTTGCTATACCCAGCTGAAACCATTAATCATAATGAGGACAGAATAAAGGCATTTTTAGACATGTAAGACTATTTTAATGTTTACTTCTAATTTTCTCTGTCTTAAGGGAAT
>chr1	221686226	221686803
CCACAATGTGAATGTACTTAACAACACAGAATTGTAAAATTAAAAATTGTTAAAATGGTAAATTTTATGTTCTGTATATTTAATCACAATTAAGAAGAAAACAAGAAAAAAACTCATGATGCCAAGCAAAATATGTCAGCATGTTATCTCAAAACATCCACCTTAACCAGGAAAAAAAATAATTTTCTAAGTATCTTCAAGTGCAAAATAAGAAACAAGTAACTTTAAAAGATCAGTTAGTTATCAAATCTAACTCAAGGAGCTACCTGTAAAGTCATGCATTAGTAATTAAAAGCCAAATTATCTCATATTATTTCATAATGGCTCATTTGACCCACATGCCTGAATTGTCTGCCCTGCATTTGGGACCAATGAGGCAAGGAAAATAGAAAAGGGGCCCCTTTAAATAATGTGATTAGTAAGTGCATCATGGCATTTCAGGTGGCAAATTAATGAATCAAAATGTTTCTGTTGCAGGTTGATATATCTACAAATATTAGTAATTGGGCTCAATAATTGCATTGGCTAAAAATCCCTGAAGAAAAAGGCTTGAAAGAAACTTATTTGTTTTGCAAAGG
>chr1	87255017	87255342
CCATTCTACCTTTTGGCTCTGTTCAGCCGTATCCTCTGGACCTGATACCTGTTGGAACAGAGAGTTGCTATAGGATGGTGGAGATTTTTGACCGTCAGTTTCTTTAATGGTTATTGGGTTTTTTTTTTTCAGGTTTTCACTTTCTTTTTGGGGTCAATTTTTATGACATTTTAAAAGGAACTTGGTTGTTACATATGATATGTTATCTTTAGGGTGCCTTAGGCACCTTAAAGCTTGAAAATTCCAAGCTAATTTCCAAGATTAGCTTGGAAATGAAGATTTAGGTGTTAACATGGGACTGAATGAGGTTTCTAGGCTGAGGCTGT
>chr1	16733839	16734164
GACCGCCCTCGAGGACCTCACCCGCCGCTTACCCCCCTAACAAATTCGCGGGCATCGCCTCCGGTCGCCTCTTCCCAAGGCCTAACGAGCGCCTTCGCTGGCAACGGAGGTGAGGAGGCTCCGCTGACTGGCTGGTGCCCGTGTCCGGGGCTGCCACAAACGCCACGACTTGGCTTGGCCTCTCTCTTAGTTATTCGCAGCTCAGCCCGATGGGCGTCTCCGGGGTGGCGACGGGAAAGAAGGTGGGCTTATTGGGTGCAGCTCCACGGGGGCTGGCATCTCTGCCGGGCTGTGTACACCTGAGCGAGAAGCTCAGTCGCTCTCTA
>chr1	109746087	109746364
CTGGAAATAAAATTTAAGGACATTATTAGAACTGAAATTGTCCCAGAGAAGTTCTGAGGATCAGGATTCCTTAAATGTCCTTGATAACCTCTTCAAGTTCTTCCTTTGTGAACATGTGGAAATTCTGGCCAGGCTGCACTGTGGCTAGCTGGAAAGAAAACAGAAGGGTTAATAAGCTGGGCTGAGTTACCCTGCTGATGGCCCTACCATGGTCAGGAGAAGCTGTGTTGGTGATGCAGCTATTCATTAGGAACTAAGGGATCTGCTGTCCCAAGGAT
>chr1	16822377	16822654
TATAGCCATCATCTAAAAACCATCTCCCGGGTTGGAAACCCACCAGCATTTCCCTTCCTGGTTCTGTCTGGCTCAGGTGTACATGGACAGGAAAATTAATTTCCATGACCCAAGTAGGTGCTTAGTTAATGTTAGATGAGCAGAAAGAAGCCCTGAGTTCAGAGATTCGATGGGGAACGGTGCAGGGAAGTGGGGCTCGGATTCTGGGGCCAAGAGAGTCATCTGAAAACCACAGAGAACTCAGACTAACAGGCCTGATGACCGATGAACAGCAGTTA
>chr1	5322663	5322962
GTGGTCCATATTGAGGTGTAGAAGACTGCTTCCAAAAGAAGTCAAGTATTGGCTGCTAAGCACAGGTGACCACATGGACCAGAAGCAGTGAGAGCAAGCATCTCTCTCCCTGGGCTTCTCTGTAAGTGCTGACAAGGCCATGTGTCCAGGCAAGGAGCATGCACACAGATGTGGCCACATGCTTTGGGTGAGCGTGGCTTACACGTATCTTCAGGAGCCTGTACAGGTGTCTACACAGCAGTGACTTCTAGGAAAAGACCCAAAAGCTACTCTCCTTTGGGGATCCTCATCCAATTTTTC
>chr1	48763605	48763904
TAGAATCAGTAAAAATCAGGGCAGCAGAGAGGAATGGGGAGGTGCCTAGCAAACACAGATGCTTCATTATTTGTGTTGGATAAATTAGTGATGAGACACTTCAGGTTAAAAGCATGGATGAAGTAGGGAACTTCATGAGGTCTCAGAAGAAAGAAAATATTGGAAAATGTTTTTCAAAATACCATACTTTCCCATTTATCTTCTCAGTTGATCCTCACGATTCTCTTTTTCTTTTATTTTCTGCTGAGGATTATGTCAGTTGAAGATTATGTTCCCATACCAAACAGTAAGAAACTGAAA
>chr1	207132467	207132780
TCTGCTCTGTCTTTACCTCCCAGACACCCTGACAGGTGTAGCCGTCTTTAAAACATTGCTAGGAAGCAACATATGGACAGTCAACAGTGTATAAAGGATAAACACACACAGGGTGGGGGCAGGGCTATGTTTCTGATCTTTCAGCCTTATTATTATTTCTTAATCTGGCTTTAATTTCTCCAGGCTTTCCTGGGTGTCCATCTTTCACCAACCCATCAAAATGTTTGGCACAGAATTGTGATTTTCACCCTTGGCTTTTCCAGCTGTTTCTCACCATTTAGCTACATCCCTGTCTCTTCCCCACCCCCAGGGAG
>chr1	178847095	178847408
TTCTTGTTGTTGTTAAAATGATGAGAAGAGGAAAAGAGCTCTCTGCCTTGGGCCTTTCAAATATGCTCATGCTCATTCCTATCTTAGAATGATGACACAGAAGCACAAGGGGCATTGGCTGACACTCTGTTCATCGATGATAGGCCTGCCTTCAGCTGCTAAAGAGGAAGTGACATGGAGAAGCAGAGAGGAGGATGTGCCTGTATTTTTAAATAAACTGCCTTGTGATGCAGAAGGCCTGTGAAACATTTGAGATATTGAACCCTAGATACATGGAAAATTACTCACATGATTTTGTATTTTTTTCCCCCTAA
>chr1	142114993	142115281
ACAATTCTAAAATTAATATGGAACCAAAAAAGAGCCATGTAACCAAACCAAGCCTAAGCAAAAAGAACCTGGAGGTATCACACTACTTGATTTCAAACTGTACAATAAGGCCATAGTTACCAAAACACCAACGTACTGGTTTAAAAATAGGAACATAGACCAATGGAACAGAAGAGAGAACCCAGAAATTAACCCAAATACTTACAGCCAACTGATCTTCGACAAAGTAAACAAAAACATAAAGTGGGGAAAGGACCCCCTTTTCAACACATGATGTTGGGATAATTGG
>chr1	229323153	229323441
TCCAGGAAAATAAAAATTTACAAAACTGACTTTAGGAGAGAAAAAAATCTAAATGGATCAATTACCATAGAAGAAATAGAGGAATTTGTCCAAGAGCAGCTTCCTAACTATCACTGACCTTTTACTCTAGCCCCCAAAAGAATCAGGCTCCAAGTTTTCACTGGGGAATTGTACCAAACTTCTCAGGAACAGATGGCTACAATGCACTTTCAAATGTTCCAGTGCATAGAAAAGGAAAAAAAATCTTTTAAACTTTTCATACAAAGCTAGCAAATCAATCCTAACAGTG
>chr1	35059034	35059330
AATTTATAGCTTTAAATGCTTATAATAGAAAAGAAGAAAATACCAAAATCAATAATCTAAGTTTCTACTTTTAGAAGCAAGAAAAAAAAGACTGATCCTAAAATAAGAGAAAAAAATAATAAAGATAAGAACAGATGGCTTATGCCCGTAACCCCCATACTTTGGGAGATCAAGGCAATTGGATTGCTTGAGTCCGGGAGTTTGAGACCAGCCTAGGCAACATAGTGAGACTCTGTGTCTATGAAAAATTTAAAAATTAGCCGGGCATGATGGTGTGTGCCTGTAGTCCCAGCTAAT
>chr1	49410540	49410836
TGCAGGAATACAGACAGGCAGACATATAATTCTCCTTACAGTGGTAAATGCTAGAGCAGAAGGAATGAGCCAGGATGAGCCAGATGTGTGCCTCCAAAAAAATTGGAAGTGGGAGGCGTAGGAGGGAATGTGGCAAGGAAAGCTTCCCTGAGAAGATTATGCTACATCAGAAGCTTTATGAACCAGTAGGAAGAGAGAGAGAGTAATTTATGAATTGAGGTAGTGTCTAGGAATTTGTTAATTTGACAGGGACTTAAATAATGGGCAGAACTTTAACAAAGGAGAGGCTGGGAAAGG
>chr1	212710032	212710354
ACTTGAGTCCACGAATTCAAGAACAGCCTGGGCAAAATAGCGAGACTTTGACCCTACAAAATAAAAAATAAAAATAGCTGGACATGGTTTTGTGCACCTGTAGTCTCAGCTACTTGGGAGGCTGAGGCAGGAGGATCACTTGAGCCCAGGAATTTGAGACTGCAGTGAGCTATAATCATGCCACTGCACTCCAGCTAGGCAATACAGCAAGACTCTATTTCTAAGTAAAATATAGATCATAAAGCTAACAATGCTGACTCCTAATTTTTTTCAATACTGTGATTTTTTTCTAATTTCAAAACAATCTTCTAACCCTCTTTTTC
>chr1	116796253	116796575
GGAAGGAGTGAAACACATAGCAGCATCGGGAATTTTGTCAAGAGACATAGAAGTGCCCAGCAGTTGACAGTTTCTCTGTTGTACAAATAGAAGCAGCCTGTTGACTTAATACAATAAAATCCCAGGGGCACTCTGTGATGTTTCATAATCATGTCTGGGACTTGCAGTTTTGAGATTTGCAAAGCTTTATTCTAATGGCAAAGTGGAACCAAAGCAGACCCTTTGAAAGAGGTGACCTCAGCAGCCCTGTGGGTCAGGGGAGCAGGGTGTGGCCCAGGGGACCTTGGGAAGGGTCCCCTCAAGGCATCGGCACAAGGCAGAGG
>chr1	176025188	176025464
CTGGACACCAGGAGTGGGGATGCCTGGAGATTTTCCACATCCTTATAGATGACAAATAGCAACAATAAGGTCCAGTTCCCTTTGTCACTCAGCCTCACAGGTAGGTTAAAGGGAGGATGTCATCTCTTTTTACACTGCCCAATCCTCAAAAACAGAATTCTCAAAATTCAGAATCTCTCTGAATTTTCTGAGTTAATAAAATAAGACACAAAGAAGTTAAAAAAGGTGCCCCAGGTCACCCAGTATTTATTTTTTTTATTCATTACTAGATATTTAT
>chr1	146821073	146821349
ATATAATTATTATTGTAGGAAGTTAGGCTTGGGCCCGCAAACTATGGAAGAACAGAATATACTAGGCCGCTGCTTTAATAGCTGGTGCCTGCTTGTCGCCCACCCCCACTCCCCCACCTTAGCTGCCTTGTCCAAACCAAAGAGTTTAGTCTAGAATGGACATTTACTAGCCTGCAAAATAGTTCACTACATCTATTCTTATCAGCTTGCCTGACTGCCCAGGTCATAAGTCAAATACTTGAAAAGCCCCCGAGCTGACCATGATTGCAATGCATTA
>chr1	119660224	119660532
ATTCAGGTCTAAATACCTCTGGGAGGTGAAGAGCTGGTTTGAATATACAAAGGTTCTCAGCCTCAGGGCACTTTAGAAGCACCTGGGTTGTTTTTTTGTTTGTTTTTTGTTTTTGTTTTTGTTTTTCTTTTTTGAGATGGAGTCTCCCTCTGTCGCCCAGGCTGGAGTGCAGTGGCCTGATCTTGTAATCTCCGCTCACCGCAAGCGTCGCCTCCCGGGTTCGCGCCATTCTCCTGCCTCCGCCTCCCGAGTAGCTGGGACTACATGAGCGCCCGCCACTATGCCCGGCTAATTTTTGTATTTTTAGTA
>chr1	181168812	181169120
ACCACCACACCTGGCTAATTTCTGTATTTTTAGTAGAGACGGGGTTTCACCATGTTGGTCAGGCTGGTCTCGAACTCCTGACCTTGTGATCTGCCTGCCTCAGCCTCCCAAAGTGCTGGGATTACAGGCATGAGCCACCTCACCTGGCCAGCAATTTACTTCTTTATATTGCTGAGCAGTATTTCATTATAGGATTTTCTATATACAAGACCATGTCATCTGTGAATAGAGATAACTTTACTTCTTCCTTTCCAATCTGTATGCTTTTTATTTCTTTTTCTTGCCTAATTGCTCTGGCTAGAACCTCCA
>chr1	111359065	111359372
CATCTGATTGTGGATGTTCAATGCTGATCTCAAAATCTGGTGTTTGTAGGGTTATGGTTTCAATTAAAACCAGTTCTTGAGTCTGTTGAAAGTAAGTACCACATTTAGTATCCAGCACTGTAGGGAGTGAAGACAAGCATGTGCTACTTTAATAACATGTTCAAGTTTCTGAGCCTGTTCCTCCCCTTTCACTGCCAAAGAATTACATGGTTGACAGTATTACCCACACTCCTCACAGAAGTATTTGTTTCCTCTAAAGAGAGCTCAATTTTCATCTTCCTTTAGTGCAACACTGATACCCAGCACTC
>chr1	11439770	11440077
AGTGGCAACATTTCCTGGGTGTTAGGTTCCAAACCACCTTCACATCTGTCATCTTATTTGATCCTGTTCAGTTGCTGTTGCAGTAAGCAGCTCAGAGAGGTGAAGAGGTACCCGAGGATGCATAGCTAGGAAGTGGCAGAGCTGGGCCCCAGCCCTGCTGTCATGTCCCCAGCACCTTTGGGGGATGGCCAAGACCACCAGGGCACTCTCTAGGGAACAGGGTTGGACCAGGACCCCTTTGATGGGGAAGGGATGGAAGAAGGGAGAGTGGGGGCCAGGGCTCCTGTCTTGTTTTGCCCCAAGATGCA
>chr1	179322839	179323108
CAGCCTGTGCTCTTAGCCATTGCTTTATAGTGACTAATAACTTGCAAAGAAAAAGAGAAGAGAAAAATTCTTGTGTCATTACTCAATATATGCTATTTGGTTTTGTAATTATTCGTGTCATTATTTTATATCTTCCTCTACGTGGGCTGAAAATTCCTAGAGGGGAGGAACTCTGGGTCTCAGAGCCTGCTGTCTCAGTTACCATCAGTTGTGGGCACAGGTAATGCTATTGAGCCATCACATCCTCTGGAGATTGTGAATTGGTCATGA
>chr1	110294216	110294485
CATTGCTCAAACAATTAGCAAGCAATGAACTCTTTCTGCCTTGTGTTACTTCTGCTTTGTCATAAATTAAGTTTATAAAATAGAATAGCAGTGCCACAGGAATTTCTGTTCTATCTCATTCATTCATTCATTCATTCAACAAATATGTGTTAAGCACCTACTATGTGCCAGGTACCATTCTGGGTGCGAAGGATACAGCTGTTAACAAAACAAACATCCCTGCCCTCATGGAGCTATATCATTCTGGTGGTGGTGGAGACAATTTAAAAA
>chr1	112838036	112838300
AACACTACACCTAGGCATATCATATTTAAAACTGCAAAAAATCTAAGACAAAAAAAAAAAAACGATATTGAAAGAAGCCAGCGATGAGAAAAAAACCCTTACTTATAGAGAAGCAAAGATAAAAAGTACATCTACCGGCCAGGCGCGGTGGCTCATGCCTGTAATCCCAGCACTTTGGGAGGCTGAGGCGGGTGGATTGCCTGAGATCAGGAGTTCAAGACCAGCCTGACCAATATGGTGAAACCCCATCTCTACTAAAAATACA
>chr1	46820329	46820593
GCTGTCCTTAAAAATAGGAAGTACTCTCTTGTGTTAACTGAAAGAGCAAAAGAGCTGTTGATTAGGAAACTATTTGAATACCTTGGGATCTTTGTCTCTCCCCCATCCCCATACCCTGACACACACAGACACACACACACAGACACACACCCCTGCTGTTTGAGTTAAAGGCAAACAAAAAACCCCTGCTGAAAGTACCTTCTTGGTTCCATCACGGTTTGGTCTTTCAGTTGTTTATAAGAGCAGATGGCACACTGTTATTCGT
>chr1	62440534	62440788
GGACAACAAGAGTGAAACTTCATCTCAAAAAAAAAAAAAGGCTGAGGGTGAAATGTGTAATTAATATTGATTCCTTCTCTTTTTTAGTAATCATTTACATGTTTTACATGTTTCCTCTTTTGACCTTTACTCTGGTGTAATCAAGATTTTCTGTATACATTTGTCCCCCTTACCTCCTGTTGCTCATATTTTGGAAGTTACTTTGTGATAAATGAGTGCCGTGTTTTTTAAACAATTTTTTGTAACTATCATGCT
>chr1	166235078	166235332
TCAATAGTGGGCTTCAAATAGTCAGTAAAACATGCTGTAAAGAGATGTGCCCTCATCCAGGCTTTGTTATTCCATTTATAGAGCAGATTCAATTAAACATAATTCTTAAGGGCCTTAGGATTTTCAGAATGGTAAATGAGCATTGGCTTCTGCTTAATGTCACCACTGCATAAGCCCCTAACAAGAGAACCAGCATGTCCTTCGAAGCTTTGAAGGCAGGCATCAGCTTCTCCTCTCTAGCTGTGAAAGTCCTAA
>chr1	104327306	104327822
CATGATAAAAAAAATTTACAGCTGGAAAATTAATTTCCCAAATTTCTAATTTGTTTTAGTACAAGTATTTTAGAAGCAGAATATTTCATAGCCTGGACTTTCTGGTTGCATTTTTCTATCAGTAGCACAACACTAGAAAATATTTTAGGTAGCATTTAAAAATTTGAAATGATACAAATGCCTTCTATGTTTTCTCAGTTCACTGATTCAGTGACTGCATATTTCCTTTGCAGCACTCGTTACTGAAATCCTTACCTCAAATTTTCTTTTACAGTCAATATTTTTGTGTAAAGAAAGTTTTAGGTTTTCACTCATTGCCCATTTATTTTACATCATATTTAATTAAGAATTCTACTACAATGAATTTTTTAAAATGACATCTCCTGCACATCTTTTGGTAAGGTAAAATAATACAATTTTATAAGCTTTTAAGAAATTGTTTTTAGTGGTTATTAAAAAAAAGTCTAGCCCACTCAACACCTGCCACTTGAAATTGTAGAGTTTAAAATAATTATTA
>chr1	47249257	47249773
TTCAATGCCATCCCCATCAAGCTACCAATGACTTTCTTCACAGAATTAGAAAATACTACTTTAAAGTTCATAGAGAACCAAAAAACAGCCCGCATTGCCAAGACAACCCTAAGCCAAAAGAACAAAGCTGGAGGCATAATGCTATCTGACTTCAAGCTATACTACAAGGCTACAGTAACCAAAACAGCATGGTACTGGTACCAAAACAGAGATATAGACCAATGGAACAGAACAGAGCCCTCAGAAATAATACCACACATCTACATCCATCTGATCTTTGACAAACCTGACAAAAACAAGAAATGGGGAAAGGATTCCCTATTTAATAAATGGTGCTGGGAAAACTGGCTAGCCATATGTAGAAAGCTGAAACTGGATCTCTTCCTTACACTTTATACAAAAATTAATTCAAGATGGATTAAAGACTTAAATGTTAGACCTAAAACCATAAAAACCCTAGAAGAAAACCTAGGCAATACCATTCAGAACATAGGTATGGGCAAGGACTTTATGACTA
>chr1	85978388	85978651
ATCCCCAATCCTACGTAAGTTTCTCCCTAACCTGTGCCTATACCTGCACAGAAAAAAGTGGTAGGAGAAAAACACAACTGTTGTGATGGGCATCCTTCAAATTCAAATGTGTCTGTAAAGCTGCTAGACAGTAATATGGTGTTTCCAGAGTTTATTCCCTCTATCACTAAGATAGTTAACTATCTTACACCTATTCATTCGCTCTTATCCTCAACTGATAAGCTTCCAATTTCAATGAGACAACTGAAGGAATCTGAAGAAAAT
>chr1	60061388	60061651
GCTAACATGGTGAAACCCCATCTCTACTAAAAATACAAAAAATTAGCCAGGCATGGTGGCGGGCGCCTGTAGTCCCAGCTACTCGGGAGGCTGAGGCAGGAGAATGGCGTGAACCTGGGAGGCGGAGCTCACAGTGAGCCGAGATCCTGCCACTGCACTCCAGCCTGGGTGACAGAGCAAGACTCCGTCTCAAAAAACAAAAAACAAACAAACAAAATTTTATTTATTTATATCTTAATTGATTTTGAAATGATTTAATTCATC
>chr1	9724978	9725262
AACTAACGTTTGAGGGGGTGATAAAAATTTTCAGCAGTGAATAGGGGTAACAATGAAACTAGACTGACCAAGAGTTGGCAACTGTTGAAGGCATAAGGGCACACAGGGCTATTCTTTAATCTGTCTGCTTTTATATAAATCTGAAATTTTCCATAATACAGTTTTTAAACAGTATATACTTAGAAGAAACTAAATATATAAATGCAGACTATGGCTACTATAACAGAACTGTAGCTAAAATGTCCACCTATGTTGCAAAATATTTTTCCAGGACTAAGCCTTTCT
>chr1	240057187	240057471
GGCTGTCTCTCAGGTTCATTATTTTCTCAGAACAAAGTGTGGAAAATGATGGCACCATGCTGATGGTATCTTTTCATAAAATACTGCTAGTCATGTCAGCATTAGTGCCAGTATTTCAGGGTTATGAAAATAAATGTGACCAGTTTTGTCATCTTGTTCCAGTGTTGCAGCTACGAAACCTGACAGCTTGAAGTTCCAAACCAAGTACTGTGGCTTCTCTCCAGGCCTCTTGTGTCAAACCAGTCACCAAAGCTGTCAAAGCCAAACACGCATGGCCCTTACCAG
>chr1	228617521	228617834
CGCTGAGACTGCAGTCTTAGACTGAGGTGGGAGGACTGCTTGAGCCCAGGAGTTCAAGGCTGCAGTGAGCTGTGATCACACCAGTACACTCCAGCCTGGGTGACAGAACGAGACTCTGTCTAAAAAAAAAAAAAAGTGCTCAAATAAGAAAGATGCCCACTAACCACTCTGGGTGATTCCACTTGTTGACAGTCTTTCCTCCCAGAAAAATCTCCCTGTATCCTGATCCTTTATATTCTCTTTGTAACCCTGTTTCTCAAACTTGAGAAAATAGGTCTCTCCTTCTTCCCTATCTGGTTACTCCTAAGGTGACA
>chr1	200442633	200442946
AAATTATTTTATTTATTTATTTATTTATTTATTTATTTATTTATTTATTTATTGAGACAGAGTCTCGCTCTGTCACCCAGGCTGGAGTGCAATGGCGCTATCTTGGCTCACTGCAACCTCCGCCTCTCGGGTTCAAGCGATTCTTCTGCCTCAGCCTCTCAAGTAGCTGGGATTATAGGCTCCTGCCACCATGCCCAGCTAATTTTTGTATTTTTAGTAGAGACGGGTTTTCGCCATGTGGCCAGGCTGGTCTCGAACTCCTGACCTCAGGTGATCCACCCACCTTGACCTCCCAAAGTGCTGGGATTACAGGT
>chr1	170877067	170877381
GTTGAGGGTATATTAGGTCTCTTTTGGTTGCAAATGACAGAAACCCAACTCAAATAGGCTTACACTGGAAAAAAAAAAAAAGAAAATTCTGACTTCTACAACTTAAAAAATTTAGTGATGGATTTCCCAGATTAAGGTCCAGTTGGAATCTGTCTTTGTCCATCTCTCAGCTCTGCCATCTGTAGACACTCCCATGTGGATGACCAGCCAAGCCCAGCAGAGCAAAAGCACTTCTTTCCCAGTAGCTTCAGCAAAGGTCCCAGAGCTACTCAGAAACAGTCAGATGGGGCATTGGACCATCCATAATCTAGTCAC
>chr1	195060120	195060434
CTGCCTCAGCCTCCCAGGTAGCTGGGATCACAGGCGTGCACCACCACACCTGGCTAATTTTTGTATTTTTAGTAGAGATGGGGTTTCACCATGTTGGCCAGGCTGGTCTCAAATTCCTGACCTCAAGTGACCCACTCACCTCAGCCTCCCAAAGTGCTGGGATTACAGGCATGAGCTACCACACTCAGCCCTCTCATACAATTTAAGGAATCTCTAGAGTATTTATAATACCTAATACAATGTAAATGCTGTAAAAATAGTTGTTATATTGTATCTTTAATTGCATTATTTTTATTGTTTTATTATCTTTATTGT
>chr1	96735295	96735561
CAACTTCATTAGGTAATTAATTATTTATACAAATAGAGTGAAAGACTGTATGTAAAGTGCTTGGCACAGGTAGTACCAGGTATATACTAAGATCTCAATAAGCAGTGACTGCTTTCATTAATCCCTGTCTCTTTGGGATTATGTCACTCATACAGGGCAGAGAAAAAAAAATGGACAGATGTGAATAATTGGTAATGATATTAATAGTATTAGCATATTTTTTATAATTGTTGACTGAACCTCTCACTGACACAGAACATATAGCTT
>chr1	91829579	91829845
GGCAGGCAACATTGACTTCTCTATCCAGTGCTGACGCCCCCTTCACATTTCCCGAGGTGAGGTTCTTTTGGGTCTGGTAGCCCCGCTGGCCTAGAGGTCAACATTGACACTGTTTACACTCGGAATACAGCGAAGGGACTGGCAGGAAAACCACTGAGAAACATTAATGATGCAAGGCTGGTATTGCAGAAGAAAACTAAGGCTGTGATCTGCAAAAATCTAACATGGAACTCGATCTCAGCCAGGTTTCGAAAACCTGGGTATTCT
>chr1	108195546	108195830
AAAAAAAAAAAAAGCAAATTTTTGTTTCAATAGTGAATTTTCATTTTATTTTCATTTTACCTTTAATCTTAAATGTTCTTGCCTATTAAGCTGGAAAGCCTTTATTCATTTTATACTGAGCCACAGAACAAGATTTTCATATTTATTTGCAAGATAAAAAAGTCACCACATACCCTACACTTGTTAAGAGCTCTTTAAATACACAGGAAGTCAAAGGGAAACAGAAGTGCTCCCACAGGATGCTGTCCCCAAAGGGAACAGGCTCTGAAAAATAATTCTTGCCAA
>chr1	103623346	103623630
CCTTGAGTTACTGAGCTCAAGTGATCTTCCCACCTCAGCCTCCTGAGTAGCTGAGACTAAAGGCACATGCAAGTATGTCCAGCTATTTTTTTTAATTGTATTTTTAATAGAGATGAGATCTCACTATGTTGCGTAGGCTAGTCTCAAATTCCTGACCTCAATCAGTCCTCCCGTCTCAGCCTCCCAAAATGCTGGGATTACAGGCATGAGGTACCACACCTGGCCTCTTAAATCAAAATACTCAAAGGTCAAAATTAGTCCTTGATCCACTGGCTGCAGAATGAA
>chr1	26578810	26579109
GGGGCCAGTGTTGCCAGTCTTCCAACTTTTCCAGAGAATCTGAAAATCAGGAGTTGTACATGAAATCTCCATATTTTTTAAAAGAATGGCTCCAATGTCTTTTTTTTTTTTTTTTTTTTTTTTTGAGACAGAGTCTTGCTCTGTCACCCAGGCTGGAGTGCAGTGGCATGATCTCCCTATTGGAGATCATGGAACTCTCACCCTGTACTGTCTAGTGGAGACAGGGTAGCTTCTTGATGGCCAGGGGTGGTGTCTTCACCTGGAACTGGCTGGAGCCTTTGTTGCATGATCATCGGAAGC
>chr1	48747897	48748196
AGAAACCCTAAATGCAAACATGGCTTCCTTATTAGAGTGGAGGCCTAGGGAATCCAGGAGTAAGTTGAGACCTGGTCCATATACACTTTGTAGTAGAGCTGATGCACCAATCAAGTGCATAAGTGAGATGGATATACCTAACAGTTGACAGAAATTTCAGGTTTGTTTCATGATCTGTGAAGCAAGAGTTATTATTGTGGGAAAGGGAATATGCATGCCCTGCCTCCCCCATATTATACCCCATCCAGGAAAAATAATGAATTAAAAGCAATACTTTTTATAGTAGAATGGTAGATATTA
>chr1	118150841	118151169
GAAGCCATTTAAGTTATTTTTACTTCTGGAATTATGACTACTAGTATTCCAAGATACCCTTTTATCTCAGAATAACTAGATCCTGAATAGAATGCATATTTAGAGATATTGCTGATCTATTAGGAAAGAATCTTCTATGGCCCTCCATTCATTGACAGAGAGAGAGAGAAAGAGAAAGAGAGACAGAGAAAGAGAGAATATGAACTATAGTGTTTTGGCAGCCAGGTGGTGTGGGGTTGCCTTGAGGACAAATGACAATAGCTGCACTTATCTCAAAATATTGAGCTTAGGCTGATGCTAAAACAAAGGAAGCATATAGAACAATATAT
>chr1	29124173	29124501
CCCGCCTCAGCCTCCTGAGTAGCTGGGACTACAAGCACCCACCACCATGCCCGGCTAATTTTTTATTTTTAGTAGAGGCAGGGTTTCACCATATTGGCCAGGCTGGTCCCGAACTCCTGACCTTGTGATCCGCCCACCTCGGCCTCTCAAAATGCTGGGATTACAGGCGTGAGCCACCGCGCCTGGCCATTCTGGCTAATTTTTAAATGAAATTTTTTGTAGGGATGGGGTCTCCATATGTTGCCCATTTTGGTCTTGAACTCCTGGGCTCAAGTAGTCTCTTGCCTTGGCCTCCTAAAGTGTTGGGATTATAGTCATGAGCCACCACA
>chr1	227720790	227721141
AGCACACACACAAGAAAGCAAAGACGTCAGTGACACCCATGTGCTTCCTGATACACACAGCAGCCCTTCCTGAGCAATGAATTTTTACCATGATCAAAATTTCAACTGTTTAGGACTTTCTGATCTCCATAAAACTATACTGTGATGTAAGGAGAAAAGCATTCTGCACAGTTACAGCTTACAGAGTGATTAGGATTGATGGCAACCATGTCTGAAGTGGACCTAGAACTCTCAACTAGGACTCAGTCTGCCCACTGGTTTTCAACTGTCATTATTAATTCAGCTTCCCTCACTTTAGAGTAAAGGGGGGAAAAAGGATTTTCAGTTGTATCACTTTGAGGTACAGAATTAA
>chr1	202089171	202089522
CTGCCAGTTTTCTTCATTTCTGAATTGAGTTTTCTTTTCTTGATGTTGGTTTCCTTCATATCACCTCAAGGTTTAGATTTGTGAAGGAATAAGCATGATGGAAATAATAGTCTTGAAAGGAGATATGTTGTATATAATCAGGAGGAAGAGGAAGGAAGGACTTACCCATTTTGATATTTTGCTGTAGGTGGCCAGTTTTGTTTCTCATAGGGAAATCTGACCCACCTGTCATGTTGGCTCCTAAGGAACTGCTGTTGTAAGCGGCTCATCAAGAGTTGAACTTCACGTAGCCTTGTTGGGAATATGGAAAAGGAAGAAAGCCACAGGACTGCCCATTCAGTCTTGGGAAGAT
>chr1	155538974	155539264
GGGTACTAGTTCAGACCACGGGAAACTTCTACATTAAGGTGCATCGGTGAGACTGCAACACCACTGGACCCTGAACCCCAATTATAGATGTAGATGCACCTCTGTGGCCAGGTGCAGGCAGAGTGCCACAGGACAGGCAGGTGAGCTGAACTCCCTCAGGACCTTCATTAAATCTCCCTTGGGTAGGAAGATGACCATCCAAGGATCAAATATTTCTGAAGGGGGGTGTTGGTCATGGTGTTGAAGCTTCCTGGAAAAGGCCATCTGGCCACCTATGTCCCAAGGTCTTCC
>chr1	86589519	86589809
CATCTTGAGTTAATTTTTGTATAAGGTGTAAGGAAGGGATCCAGTTTCAGTTTTCTGCATATGGCTAGCCAGTTTTCCCAACACCATTTATTAAATAGGGAATCCTTTCCCCATTTCTTGTTTTTCTCAGGTATGTCAAACAGCAGATGGTTGTAGATGTGTGGAGTTATTTCTGAGGCCTCTGTTCTGTTCCATTGGTCTATATATCTGTTTTGGCACCAGTACCATGCTATTTTGGTTACTGTAGCCTTGTAGTATAGTTTGAAGTCAGGTAGCGTGATGCCTACAGCT
>chr1	1457619	1457899
GAATTCACATGTGAAGACATCAGGTCCAGGTCTTGTCTTTCAACTTTTATAGTTTGAAGATTTTAGGTTCCCAGAAAAGTTGCAAGAGTAGCACAGAGACTTCCTGGGCCTGGGACCTTGCCACGTGGTGAACATCATGTGTCACTGTTGGACCCACCTGTGACTGGGTTTTGCCCCAGAATCCCACCCAGGACGCCACGTGACATTTAGCTGTCACTTCTGGTGGGCTCCTGCCAGGTCCCGTGCTTCCTGGAGGGGTGGCCCCGTGAGCATCTGCATAG
>chr1	220565367	220565647
ATCTACCCCAAAATGGAACTTTCAGTGGCTTCAAAGATGACACCAGAACAAGTATTGAAGATAAGTAGAAAGGGCTGTGGAGGGGAAAACTGTTCTAACTAAAGTTATCAGTAAGTGCAAAGTCCCCAAATGAGAAATATGATAAGTTTAAGGAAATGGTCAGTTGTTTGCATTTCTGACTTTAGTGGTGATAGATGAAGTGTCACTCCACAGACAGAAGAGCAGTGTGACCAATGACAGGTAACCTCAGAGCTTCGATTTATTTACCTATAAAGACATTC
>chr1	175628314	175628622
GAAAGTAGAGCTTTCGATGATTTGTGTTGGGCTCACGGTTTTGCAGAAATGCCACAGATGTTTTACTCCTTGTTTTAGTTTAATCATCAGTAACTGGCAACAACAACAAAATGCTGAGGATACCTCAACATTCCATCTTAATGAGTTTTATTGATAGCTAGACCAAACCAGGATTCAAAACCAAATAAGCATTTTTTCATTTCCTTTAATCCTCATAACTACCTTGTGAGATACATTTTATAATCCCATTTTATAGATAAGAAACTGAGGTTAAGAGAAGTTAAATAATTTTTCTTATGTCAGCTTTTA
>chr1	98180474	98180782
CCTTCTAGGGGAGATGACAAGGTGCTGGGGTACTTTCAGGTGTCACAATGACCATGTGTGCCACAAGCATTTAGTGTCTGAGGATGAATCAATATTGTGCAGTGTGTGAAAGAGTCTTGCACAATTAAGAAATGTTCTATTCCTAATGTCACCGAACATCCCAGATGAAATTAATAGACAAATGTAGGAGTCAACAGAAACTGAAAGACAGAAAAGATAGAAGGTAGAGTTCAAAATTTGCAAGTGAAAAAACAAGTATGGAAAGGAAATAGTGGTTAACTGACAACTTTCTGGGACTGATAAGATCTG
>chr1	70416876	70417199
CTACTTGTCAGATGAAATGGACAAATCTCTATTTTTTAAATTATTTCTTTTAAAAAATGTATTACTAAAAATACCATTAATGTAAGTAATCATATTAAAATTCTGAAAAGTATTAACATAGGAAAAACACAGTACTTATAACTAATACACACTCCCAATGTAAAACAAGATTAGCTCCTTTAAAAATGCATTTTAATAATTAACTTTTGGAAAATATAGTTATTTAATAATCAACTAAATAGTACCTTCAATAGACTACAAGAAGGAAATTCTGGTAGAAAACGTAATTTATTCCTCCGCAAATAAAGCAATTCTAGTGATTCC
>chr1	243170279	243170602
TGCCATTCTCTACCACTCTGAACAGGTTCCTGTCCTGGGGTTGCCCCCGTGGGTCCCAAGGGAGCTTCTAGGGACGCCTGCTCTGTGACGCCCTATGCAACAGCAGCTGAAGGGCGCCAGTCAGGCATGGCGGGAGCTGGGCAGGAAGGGGATTGACTCCAGGTCATCTGGGCAAACTCCCGGGAAGGGGACTGACCTGTCAATCACCCAGAGAGCTGGGGTAGGCAGGTTCCCCTCTCCCCACACATTTCAAGCAGTTCTAAGCACCTCCCCAAACTGCCAGAGCAGAGGAGAGGGAAAGTGGGGTTTTCTGGGAAACTCAGT
>chr1	154049813	154050104
TCAAGCCTGGGTGACAGGGTGATACCCTGTCTCAAAAACAAACAAACAAACAAAAAAAACCCCAAACTGCCATTGTCACTTTGAGCAGAAAATAGCACTAGCCAAATACAAAGTATCAAAGACTAACTCTTACTTATATAAAATTGTAGTTATCTTTTCCTCTCCCTTCCCAGCCTGAGCAACAACTACATTACTCCACTTGACTTTCTCAGTTAAGTACAGTTTTAATATTTACCTGGAAAGAATCCATGCAGACTGGACTGGAAGCCAGCTCCTCATCTACCGCATGTAA
>chr1	241411026	241411317
TCCTATTTAGCTTAGGAGGTTAGGAAGTAACCCTGACAAGGTCTTCCTCTTGCCTCAGTGGTTATCTCTTTTGATGGAAGAGTGGAGAGAAGAAACTGGTACTGTGATGGGAAGGTAGTTATCGGAGAGGCCAAGGGAGAGAGGGTTGGGAGAGATAATTACTAGTATGAGAGATAAATGCCTTTAATCTAGGCAGTCAACAGCACTTTCTTATAGTGTATTTCCATGTAAACTTAGATGTAAAACTTAAGAGGTCTTTATCAATATCAGGTATTTGTGTTAACATTTTAAA
>chr1	173972967	173973270
ACTTTCTGATTTTCTGTTGGTTCTGTTCAACCCAGAAGAAAGTCATTTAGCATCACTATGCCTCAGTTTTTTCACCTGTAAAACGGGGACAATAGTATATATCAAAATGTTTTACTCACTAAATGATGTAAAGTATTCAAAATGTTCATTAATAGTCATGACAGAAAACATTTATTAAGGGCATTCTCTGTGCCAAACACTTGGCCAAAGTTTATAGTAAGCACTCAGTAAGTGTTGACTAGCTTTATCATTAAGCCATAGAAAGACCCAAGCTTCCAGGGCCCAGGAATGTGAATTTTTAGGT
>chr1	240794013	240794316
TCCTGTGAGGCATCAATTCAGGTAGTCCTGTATGTTAAGATTTCAGAGTGTGTGTAGTCATGGAATGAGCCAGGCTTTGGAGTCACTCATTCAGGGTTAGAATCATGGTTCTGTCATTTACAACACGTGTGACTTTGAAGGAAATTTTGTTTCCTCAATAATAGCATAAATAAATAACATATGTGCATATATAAATGAATATATAAGATAAATAGACCTCCTAGCATTGTAGTAGGGTTTAGATGGTGTAATGTTTACCAAACCTCTAGATTACAGTATGCTCATGGAGATGTCAGCCCAGTTC
>chr1	235953528	235953809
TTTTAATATTGCTCATAAAAACATGTTTGAGATATTATCTTTTACCGGTTTAATATTTGAAACATTTTCTTTTTTGCCACTTGTTTAACCTTGCCTTTTATTAGGTATATTTTTGAGCTAATTTTCTCTGAAATCAGGAACAAATTACACTTAGAGAAGAACAATGCATTGATAGATATTAAAATCATGTAAGAAAAGTGTTTTTATATATTTTTTCAGTTGTGTCCTACTTTACACTACAAAGCTCAGTTTGATATTCATTACCTTTGCACAAGAATGTGT
>chr1	71267786	71268067
TAAAATAAGCATTTGTCTATTGTGGCCAATCATCCTCATTGCCATAATTATAACTGTGCATAATTAAGTATAAAGGTATGCACAGGCACTATGGAGTAAAGAGGAGGGGCACTTAAATCAGTTTCTATGGCCGGGCGTGATGGCTCACACCTGTAATCCCAGTACTTTGGCAGGCCTAGGCAGGAGGATCACTTGAGGTCAGGAATTCGAGACTAGCCTGGCCAACATGGTGAAACCCCATCTGTACTAAACATACAAAAATTAGCTGGGTGTGTTGGTGCA
>chr1	203858048	203858364
ACTTAAGGTATAAGGTTTTAATTTGTGTTCCCTGGGTTAAACTAAAACTAAAAATTAAGATATAAAACGTATATATGTAGATATATGTGTGTGTGTATATGTACATATATGACTTTTCTCCCCAACAAGACAGGGTTCTCATGGAGTGCAGTGGTGTGTGATCATGGCTCACTGCAGCCTCAACCACTTGAGCTTAAGTGATCCTCCTGCCTCAGCCTCCTGGGCACTGGGACTACAGGTGTACACCACCGCGCCACACTGTTTTTTGTAGAGACGGGGTCTCCCTGTGTTGCCCAGTCTGGTCTCAAATTTCTGGG
>chr1	217027435	217027751
CATTGTCGTGGAGAGGAATTGGGTCCTTGGTGTTGACCAACGCCGGCTGCAGGCATTGCAGTTGTTGGTGCATCTCATCGATTTGCTGAGCAGACTTCTCAGATGTGATGGTTTCGCCAGGATTCAGAAAGTTCTAGTGGATCACACTGGCTGCATACCACCAAACAGTGACCATGACCATTTTTTGGTGCAATTTTGGCTTTGGGAAGTGCTTTGGAGCTTTGTCTAAGTCCAACCACAGAGCTAGTCATCGCTAGTTGTCATAAAAAATCCACTTTTCATTGCACATCACAATTCGATGGAGACATGGTTCCTTG
>chr1	23747756	23748032
TCTGTCAAATCCTCATAACCCTGAGAGGTAGGAACAGTTAGCTCCCTTTCACAAATGACAAAGCTGGGGCTCAGAGAGGTGAAGTTACATGGCCAGGGTTGCACAGCAAAAGAGGGCATCGAGCCAGTGCTGGGACCCAGGCTCTGACACTTGGGCTAGGAGCTGGAGCCAGGCCTTTCTCCCAAGTCAGGTTTACTAAGAGCTATGCTGCTGCTGTGAGCCAATCACCCTTTCCTGCCTCACTCCACGGAGCGCGATGAGTGGGCGGGAGAGGGGA
>chr1	199530636	199530912
GCAGGAATTTTCTGCTGCTCTAAAGTCAGGAGTACCGGGCTAGATGACACCCAAGGTTTCTCCTAGCCTCCAAATTCTATGACTTTCATTTACTTTCGCTGATGCAACATTAGCCTGCATTATTCTTGGGAATTCTTTTGTAAGGCCCTCAAGACATTGTCAGATGGGGATTAAAGGCTGCTTCTCTGTGGGAATCTGGGGTTCTGTCTTGGTGGGGCCTTAGGATGAAGCAGCATTTGCTTTAAGACACAGATGTCTCACAGATATCACTCCTGAT
>chr1	120715555	120715837
ATGGTAAATATTTGATCAGTGTTCTTATTATTGTTATGGTTAGGAAGGCGCTAGCAAGAGCACCATTGTACTTCCAGAGCACATTCCATTTTCCAGCAAGTGGTGCTTTAATAGATTTCTAGTGACTTGAGAGTGACTTCCCTAAGCATCTTGCATTAAGGAAATAAGACCTTCTGTATTCTAAAAACACCATCCAATAAGGGATTTTCACAATTTACTTGTAGGACCTTTGTTACGTAGAACCTTCAGTGTCTGCTATGTGGCCCATTAGGAAAATAATAAA
>chr1	176838347	176838629
TCCTTCACTAATAGTCCTCCTATAAGTTGTGGTCATAAACCATTTTTTCAAGACTCAGAGAGCTCTTCTCACTTGGAAAGCCATCACACATATTCATCAATTTGGAATCTGCAGCAAAACTGAGCCTTTTCAGCCTCTTACCTATAGATAAAAAGGCTGAGATCCATGTTTCTACTTACAATTCCTAATTTTGAGAATCCCTGAGCAATACATTTTGATCTTGTGAGATTTTAACTGATCCCTTTCAATTTTCTTTTCACCATACTTAAGAATCTAAGGCTTA
>chr1	8058211	8058615
ACATGAGCCACCGCGCCCGGCCGAGGCATGCATTCTTCTGAAGGCTGGTTTACTCTGATCCTACAAGGTTGTAGCTGGAATCTGGGTGGTTTCCTAAGAGAACTGACAGTTCCCTGGTGAAGCTATTCATGGCTCTCTTGAAACCAAGAGAAGGGTGTAGGAGCAAAGGGAATTTCCTTTCCCCATTTTTGAAGGTTTGCTCATTTGAGTCTACAAAACGAACTCTCAATAGAGGGCTAACAGGACAAAGGCACACACATTTATTCTGTGCACATGCACAGGGAGCCACACAAATATGAGACTCAAAGAAGGGCCAGATGACTGCAGTTTTTATACCCTACAGAGAGGACTAGATGCCTGGAGCTCCAGGTGGGAGGTGGTGACACGTCACGGGGGCCGCCAGGA
>chr1	12086466	12086870
GGCACAATTGTTAGCATTGATGACCTGATAATGATGCATTATTATTACTAACTGAAGTCCATAGTTTACAGCAGGGTTCACTCTTTGTGTTGCCCATTCTAGGGCTTTAGACAAACGGATGATGACCACGTGCCCACCATCACCGTGGCATCCAGAATATTTTCACTGCCCTAAATGTGTCCTGAGCTCGTTGGTTCACCTCTCCCTCCCCCTGAACCTCTGGCAGCTACTGATCTTTTTACTGTCTCGATAGTTTCATCTTTTCCAGAAATGTCATGTAGTTGGAATGACAGTGTGTGGCCTTTTCAGACTGGTGTCTTTCATTTAGCAATATGTATCTAAGTTTCCTCCATGTCTTTTTTTTATTTTTTTGCATTTTAAAAAATTGGTACATTAATTTAATTT
>chr1	67032747	67033062
ATACTTTAAGTTTTAGGGTACATGTGCACAATGTGCAGGTTTGTTGCATATGTATACATGTGCCATGTTGGTGTGCTGCACCCAGTAACTCGTCATTTAACATTAGATATATCTCCAAATGCTATCCCTCCCCCCTCCCCCCACCCCACAACAGGCCCCGGTGTATGATGTTCCCCTTCCTGTGTCCAAGTGTTCTCATTGTTCAATTCCCACCTATGAGTGAGAACATGCAGTGTTTGGTTTTTTGTCCTTGCGATAGTTTGCTGAGAATGATGGTTTCCAGCTTCATCCATGTCCCCACAAAGGACATGAACTC
>chr1	76343550	76343865
ACTCACAGCCATCCACTTACCTCTAATGGCCAGCATCAGAGACAAAGACTTCTGCCTTGGTTACTGCTGTCCTGAGCTTCTAGCACAGGTGTGCCCCTAGATGATTTCAGTGAGCTATTGTTAAATGAATGTGAATTCACTGAAGAACCACAGACTGTGGGAGCTGGAGGAAGTCTTGGCTTGTCGTAATGAACCACAGATTACAGATGGAGATGCTGACATCCTGAGATTAGGTCACAGAGGTGCATGGGAGAGTTAGGCCAAGGTCTCAACTCAGGGCTCTCTCCACTTTTCCACACTTCCTCCTCATTTTGCT
>chr1	159813758	159814086
GGAGGCCGAGGTGGGCAGATCACTTGAGGTCAGGAGTTCAAGGCCAGCCTGGCCAACATGGTGAAACCCCGTTTCTACTAAAAATACAAAATTAGCTGGGCGTGGTGGCACATGCCTGTAATCCCAGCTACTCGGGAGGCAGAGGCTGGAGAATCGCTTGAACCCAGGAGGTGGAGGTTGCAGTGAGCTGAGATCGTGCCACTGCACTCCATCCTGGGTGACAGAGCAAGACTCTGTCAAAAGAAAAAAAAAAGGATAAATAAGATATCCAAGACTGCACAGCTGATAAGAGACAAGATGAGGCTCTTGATCTGGGTCTGTCTCCAAGC
>chr1	106368184	106368512
CTGAGTATATATCAAAAAGAGATGATATCGGTTTATATTTTAAAATGCAGAGTCTTCAGAAACTAAACTTTTCTCCCACATATTTATGTTAATGTTCAGCTTTATACTGATTTATCAAAATTATAGACAATTAATATGAAGATGCATTAGAAGTAGTAGTCCATAATGATTACTCTAAACAGGAAAGGAAGTAAAAATTAATGGGACTAAGCAGATTGGGAAAAAACATATCAGTGGATTAAGAATGCAAAACTTTCTTATTAAAGGAGTAGTAATGTATATGGAAAATAACAAAAGGACAAGGAAAGATAAAATAGTATAATTAGAGA
>chr1	85759032	85759320
ACAGATTTCCTTCTGAAATTCTGAAGAGCTGTAAAAGCAGATACAGGAATTTTATGGGCATAAACACAGGAATATGTCAATATGCAATTAAATAGAAGAGGTAGATTAACCACACTAATCAACTTCTTCCTTATACATTCGCTGGCTCCACAGTAAAAATGTAAAGCATAAAGAAGGTATTTATGAACTGCTTTGAAAGAAAAATGGGAAATGCTGATGGAGAGCTGTGAGTCAGCCTCAGCTCCTTCCCTGCTGAAAGTGTTAAGTTACCTCTCCAGGGCCAGGTACA
>chr1	77541221	77541509
AATGTCTGTGCCCTTACTACCCAAGCAAATCAATGTCGCATGTTTTAGTTTTTTTGATATAGTAGCATGCCCCCACTTATGTAACTATTGGCTGTATTATTTAGAGTAAATCCCAGGTGCTATAATAGAAAGACACAATGACACAGTAGCATAATACAGAAACTTATTTCCCTTTTATATAATGGATGGCCTCACTGTGAATGAGGGGAGGACAGTTTTAGTCCTCACATTCATGCAGAGATGCGGGGTTTTTTCCAGCTCATTGTCTTTCCAACTCTAGAGCAACAGC
>chr1	55075658	55075959
TGTGGCCCTGAGCTACTAAGCACAACTCTCTTTTCTTAGCTGTAGAATGGGCACAATGAAGCCTGTCTCACAGGCCAGGGTCTAGTGTAAGACTTGCCATCCAACTCCTTCCCCATAGCCCAGCACTGCACAGCAGGGTACTGCTGGCATGTGGGAGGGGTGAGGCGCCTCTTCTTCATGGTGCCAGACTCTCCTGCCCAGTGGTGGGACAGTTGGCATTCCAGGTGCCTGCCCACTGGTTGGGGAGTAGTGGCCCCCAGTCTTTGGGACGACCCCAAAACCCTCCTGCATGTGTTCATTGC
>chr1	36938646	36938947
CCTTTTTTCCTTCCTTCCCTCCCTCCCTCCCTTCCTTTTTTCCTTCTTTCCTTCTTTTTTCCTTCCTTCCTTCCCTCCCTCCCTCCCTTCCTTCCTTTTTTCCTTCCTTCCCTCCCTCCCTCCCTCCCTTCCTTCCTTCCTTCTTTCCCTCTTTGTCTCTTGTCTTGTCTTTTCTTTTCCTCTTCTCTTCTTTTCTTTTCTTTTCTTTCTCCTGTAGTGTTTGTCTGGCCTTTTAAATGCTAATGAACACAGTGCGTCTCCAGGAGGAAGGGTCTCCTCTGCAGCAGGCCCTGTGTATTTCA
>chr1	35450804	35451095
CTTAGCCTCCCAAGTAGCTGGGATTACGGGTGTGTGCCACCACGCCTAGCCAATTTTTGTAGTTTTAGTAGAGATAGGGTTTCGCCATGTTGGCCAGGCTGGTCTCAAACTCCTGACCTCAGGTGATCCACCTGCCTTGGCCTCCCAAATTGCTGGGATTACAGGCATGAGCCACCGTGCCTGGCCATTCCCAGTCTATTTAAACCCTATTGCAACCTTATCCCACTCTCCGATCTGGTCACCTGAATGCTTAATCTTACAAGGGTAAAGTACCTCTCATCAGTGAAAGAGG
>chr1	83122779	83123070
TGCTGACTTCAGGAGTGAAGCTGCAGACCTTCCCAGTGAGTGTTACAGCTCATAAAGGTAGTGCGGACCCAAAGAGTGAGCAGTGGCAACATTTATTATGAAGAATGAAAGAACAAAGCTTCCACAGCATGGAAGGGCACCCAATCACGTTGCCGCTGCTGCCTCGGGTGGCTAGCTTTTATTTCCTTATTTGGTCCTGCCCACATCCTGCTGATTGGTCCATTTTACAGAGTGCTGATTGGTCCGTTTTTACAGAGTGCTGACTTGTGCATTTGCAAATCTTTAGCTAGAC
>chr1	17869556	17869856
TGCTGGAGGGGGAAGCTGGCTGTGGGATGATTGTTGCATCTTAATTTAAAAAAACTTATTGGGAACAGGCTGATAGCAGGCCTGCGGCACATGAGGTGTGCTCGGCTGCATGGAGGGCCAGTGCCCTGCAAGGCTGCTCCCTGACAAGGTGTGAGCTGGCGTCTCTGCCACCCTGGCTTGTGGGAGGACAACAGTAGTGACAGCGTGGGGCGTTGGGGACCCGGCTGGGCTATGAATACACATTATGCTATTGGATCTCCGCAACGCTGAGGAGTGACCCGCTGGGCCCATTTTACAGATG
>chr1	25594736	25595036
ATATTAAGCAGAGAGAAAAGGCAGAAAATGGAAGTGTGTAAACCGGAATCCAGGAGTCCATGGTAATATAAACAAATACATAGATGAGTGGATGAACAGAGAAGCGAAAGCTTTTCCTTACAGGAGAATGCCAACTATTGAAGGAAAGATGGAATTAGAAAACCACCATTGGCAATTATTATAGTACTAATTTATTCAGGGAAGAATCAATGAACACTAAAATCAGTGGGTGAAAGTTGGATGATCAACAGGATTTCTATAGGAAATTATCTCCTCACAAGATGTTTATTAATTACAAAGG
>chr1	5146276	5146561
TTCCCGAAACATGCTAGCTGATATCAGAACAATCAGTCCCTTTAGAGAAACTCAACTCATTTCACAAAGCGAATTTCCTCCCTGGAACTGAAGGTTTTATCCAAGTTCAGAATGTAGTGTCTCAAAAAATGGAGCCAACACACCACAATCTTGGTTCCAACAATTCCAGACTAGGTGGAAACTACTGCTTATTACATTTGACTTTACGGGAATTTGGCTCAAATGTCTGTGAGATTCTACAGTAGAAAATCTGTCCCTAATAATCTACTTTCTCTTTAATTCAGAA
>chr1	108232006	108232291
TTTCCAGTTCATTTTCTGCTTTGTCATTTTTGTGACAATTAAGTAGGAAATATGCATCATTAAACTTGAAATAATTATTAATTTTACAAAATAACAATTTTTCTGGCCTCCAACCAGGCTGTTTTGGTTCTATCCAAAAATTTGGGGGGGGGGTTATTTTGTAAAGTATCTTTAAGATCAGACTTAAGAATAGTGTGTTAATTCTTCTACATAAAGTAAAAAGAAAGGATTAATGGTTACTTTATAATCTTGTATTATTATTCTTACTGGCATAATAAAATACATC
>chr1	208041660	208041965
AAATAAAAAGGTGATGTCATCCTGCTGGAACACAGTCCTTCCTGAAGCACCAAGGGCTTTGGAAGAGAAGGAAAATTGCTCTTTTCAATCTCATCTCAGGAGAGGGAAGAAAAAAGTTATGGAAACAGCAACAACTATATAAGTGAGAAGGTGACACATGTTCTCTTTTTAAACAAGACAACTAAAGGTGAATGGGAATATTTTAGAAATAAATGACACCACCATGATGAGGGAGAAGTAGATAAGGGGTAGATCCTGGACTCCAGAGTCCTCACTTACATGGAAGAGCAGGCAGTGTGTCCACAG
>chr1	213012879	213013184
TTAAATTCTTAGGGCTGAACACAGGAGATAAACCCATAACAGAAGCTCAAAATATTAATATTAATGTTGTATTCTAAACTATTAGACAATGCATTAGCTTTTGACAGAACGTGGTTCTGCTCCTTAAAAGCAATATGATCCTGGACAAGATAATTAACCTCTATGAACTCAGTTTCCTCATGTGTAAAATGAAATAATAACAATACCACCTACACAGGATTGTTGTAAACACTCAGCAGTTAGGATGAGCTTGATAGATGTTTTGGTTGAAAGGTATACAGAATACAAATTCACTGTTGCTGAGGA
>chr1	114046325	114046617
GAGAGTGATAAATTAATCAGTTTATTAGACTATAAAAAATTAAGCATGCATGTTGTAATCTCTTTACTACTTACAACAAAAGAACATATAACAAGTTAATAGGATTAGGTGGAATATTTAAAAATATTTGGTTAATAAAAAGATGACAAGAGGAATGAAAAAGGAAAATTAGCAGGTAGAAAAAGTAAGAACCAAATATATTTGTGGTTACAGTAATAACATTAAGTTTAAATGGGCCAGACACTCCAAAATCTAAGACTGTGAGGATGGATTAAAAAAAAAAGCAACCAACT
>chr1	32880705	32880997
AAAAAAAGAAATGGCCCGGCAAAGCTGTTCTTTCTGGGGGAGAATTTGCATCCGTAAAGAATCTCTATTAACATAGCTAGATCTTTTTCTTCCAGACCCTCCCAATCCTAAAGATGTTAACTAACATCTGAATAGGAAACATTTGTCTTCTATTGTCTCTAAGGGCAGCCACTATAGGACTTCAAAAGAACTTTGTTCTCCACAATCTTTTATCTTAACCAGAACATTCCCTTTCCATCAATTCTAGGTCTTTTTTTTTTTTTTTTTTTTTCAAATGGAGTTTCCTCTGTCGT
>chr1	101326159	101326540
TGACCCGGAATTTCCGTGTATCATCTCTGCTCATGTACCTTTGGCCAGAGCTTAATCAGTTTGTCCCAGGTAGTAGGAAAGGAGGCTGGAATATGTGGCCTTTAGCTGAAACTTCGAGGATTCTAAAGGAATTGGACTATTGAAAGACAAGTAATAGTCTTTGCCATTGCTCTCTTATCAGGAAAGCAAATGTTCTTTCAGACCCTCCTCCCCTGCCCCACTGAGTGATTCCATCAGATGAATCACCATCTATGGCAGATAGACCCTTATGAAATCTGTATGCAGCAGATTTCTACTTAGGCCATAATTGAGCATATAGTTACTCCTAGATTTAAAAAAGCTGGGGAAGCAGGAAACAGGATTGACATGATTGGCTTTGACC
>chr1	14245625	14246006
CATTTTTCCTCCCGCATAGAACTTGCTTGCAGAGATCATTGGAGAGAGCTACATGGATCAGACCCATGAGTGAACTCTCAGACAGTCCCTGCACTCTCATGACCCTGAATGGTGGGGGTTTATTGAGCAGGATGGAGGCATACAGTGTCCAGGACCAGGCATGCCCTCTTCCTTACCTGCACTCAGTGAGTTTCTCAGGAAGAGGTTATGATCAGGGTCCAGGGACTTGGCTCTTGCTTCTCTCAAGGTCATCTGGCAGCAGGCCCTGTGTTTCCCGATTGGAGTCTCTGAATTGCCCAATTAACTCCTGAACAAACATTACCCAAGGAAGACATTTTGGCAGAATTTTCATCCCTATCAGGGAGGGACAATCGGAAGGCAA
>chr1	15038897	15039145
TGTCTTAGAGGCACCTCAAGGCTCTGGAGGTGCCTCTAAGTTTGCAGAGCAGGCAATAAAGGGAAACCAGCCTGGCTGAGTTTCTTCTTTTCTCTGGGTTGCAATAATTCTGGGGGAGGAAGAGCCAAATGGTCTCTGTCCTGCCTTCTGTCCTCTCCAGTACCTTGCCTGTCCCTCTAGGAGCTCCAGCCAGATGCCAAGATAGGTGCCAACCCACCCCCACCCCGCTATTTTTTCTGACCCTCCCTA
>chr1	28233802	28234050
AGGTACATTAATACATCCAGAATCTGTGTGGTCATCTGTCTGGAAAATTTTTCTAATTCGTAGCTTGATTAAATAAAGCCTATAGAAATATAATTTTGTTACATATTACATATTTTTAAATAATATAGTATTCTTTTAATTTTCTGGCACCCATTTCAGGAAAGCAGGGAAGGAGCAATGAAGCACACTGCATTTACACACATAGAAAAATAAGCACAGATATTAAGTGCCCAAAGAACCTTAAAGTGA
>chr1	169539930	169540246
AAAAAAAAAAAAAAAAGAAAGACTTAAACATAAAACCCAAAACTACAGAACTACTAGAAAAAAAAAATAGGTAAAACACTTCAAGACATCGGTCTAGGAAAAGATTTCATAGCTAAAACCTCAAAAGCACAGACAACTGTAATAAAAATAGACAAATTGGACTATATTAAACTAAAAAGCTGCACGCCAAAGGAAACAATCAACAGAGTGAAGAGACAACCTATTGAATGGGACAAAAGATTTGCAAAATATAGGTCTGATAAGATGTTAATATCCAAAAAACAAAAATAATAACAACAAAAATAACAACAAAAACC
>chr1	240779241	240779557
TGAAATTGGTTCCCCAAGTGCTAAGTGGGAAGTAGTTGCAGATGAAAGAAAAAAAATTCTGTGCACATGTTTAAACACATGTTTTGCTTTTGAACCATGTTAATATGTTACATATTCAAAAAATAAAAAAATTAACAGGAAATAAAAATAATTTTTAAAAACTAAAATTTCATGTCAATAGAAACAAATGAACCTATGAATTTGTAATACTCAGAAGAAAACAATTATCTCAAATCACATTTAAACCAGTATTCTGACTATATATCCACCATGGTATACAGTCATGCATTACTTAACAATGAGGATACGCTATAAGA
>chr1	240701934	240702231
CCCTGTTCGATTTCAATAACCCACAAGATTATGTATTTCACTTGGTGTTGCAAAAATATCTAAGCACATTGAACTTAAAACTGTGGAAAAAGAAAGCACTGCTGATTTGTTCATGGAAGGGCAGGTGTTTGCATTTAAATTGGACTTGTTCACAGAGCAGAAAATGGAGTCTGCACTCATTTCCCACCACGGAGCTACTTGGGGCTCAGTGGAATCATTGATTTTGAGAAACTGAAGATGCATGGGCTTGATAACCTCACAATTTCTAAAGATATTCTCAGATGGTTGATGAATAAGG
>chr1	114557292	114557589
TCCATGTGGTAAAGGCAAAGGCTGAGTGTCAGTAGCGAGGAGCAGATAGGCTGAGAGTGACAGGTCAAGATCAGATCACAAAAGCCTTTTATGGTCATTGGATGTCATTGAAGGATGAGAGTAATGTGATCTTTTTGTTTTTAAGAGATTACCTGGTGCTATGTAGAGGGTGGATTGGATAGGAAAGAAAATGAAGATGGAGACAGGGTCCAGAGGCTGGTGTGAAAGACCAAGTGAGAATGACGCAAACCTGAATTAAGGCAGTGGCAGCAGGAAGGAAGGGAAAGTTGAACCTGGG
>chr1	155912754	155913066
AAAATAATCTTTTTAATATACGTTAGTGACAAAACCTAAGCTTCTCATGTGGCTTTCTATTTGGTAAACCATGAGTGAGAATAGGCTCTGATGTAAAGATATACTAAAAGGGTAAGTGTGAGAAAGACAGTGGAAACTGGTACTTTTTCCAATGGTCTTTTATTTTCAAAGGCTCCACTAAAATTACTTTTTTTAGATTTCTGGGCTATGGGTTTTTAGTTGTGAATTCAAAGATAAAAGTCAAGTAGAGCACTGCATGAGAATAATTCATTTTACAGGGCAATCAATCAGAATTTGCACATTTGTTATATCC
>chr1	219255953	219256265
CAGGCTATTCTCAGCGTGTCTGCTTTCTGTTTAAAAGCTTTCTATTTGAAAAAAAAAAAAAAGACAAAAACCTGCTTTATTTTTTCCTTTGAAAAAGCAATAGCAAAAAGTATCACGGAATATCTTTAAAAATCAGTCCTTCTTTTAAACTTTTTTTTCTTTTTTTGAAGAGCCACTTCAATTTCTCCTATAGAAAACTTTCGCTAATAGATCTCATGAACATATTTGGTTCCCTTATTCCTCTCTTTTTGTAACTCTCTTGTTTATGTTGCCAGTCATACAGATGACATGTCGTTCTGTTGTGAATTCCCCA
>chr1	5059208	5059509
ATCCTGCCTCTGCAAGACACCTAATTAACAGCCACATTTTCAAAGGCACCTAACAAAAGCCTCCCTGTGTGTCTCAGCACAAGGACTCTCATTAGTGAAGCTGGGTCGGGTGATTTTTTATACCACTTCTATAATTAAAAATTCTGAAAGCTAATTACAATTATCCATCAGTATTTCAACATGCCGGGGCTGAAGATCTTAACCTTCCTTGAAGCATTGTGCTTCTCTCTCTTCTCATTCTAATCTCCTTTTGGGCCTTTTTGCTTTCCTTTTGAAAACTCTCCAGTCCTCAAAGCCTGACT
>chr1	163565623	163565924
CTCTCAAAAAATCAAAAACTGTGGAAGTATAAAATAATTTATAGAGTTATAGCACATCAAACAATCAAAAATGTTATTATTAGGCAAATAACTATCTCCAAGACTGACACATTGTTTGAGTATGTCTATGGACTATCTGTGTGGCCCAGCTGGGAATCAGGGTTCCAGTGCTGGCTCTGCCACTCATTAGCAATGTGACTTCCTTATATGCAAAATGAGAAGACTGAATTTATCCTACTGTTAACAACAACTGACATGGGGCAATTAGTCTGTACCAGAAATAACTCTAAGTGTTTTATATA
>chr1	184770492	184770779
GGCATTAAGTAGGAGAAGCAAAAAGTCAAGGTTTCGGTCTGACTTGATAAAGATGAAGGAAAAAACAAGAGAGAACTGTGAGGTCACTGTTTCCAGGAGTTGAGAAAAATAGGGGTCCCAGCTTGAACTTATGTCAGTTACTGATATCCAGTTATGTCTGCTCATACTCATGACTGATAGAATGTATCCACCAGGAGCCTAATTTCGTGGCTGACCAGAGGTCACCTAGAAAACAGCACATTTAATGAAGTCAAATATTACAGAAAAAATGTGACTCCAAGTACAGCA
>chr1	150490254	150490541
AATTCTTTGGAGAATTGTGGCCAGCTTTTATAAAATTAGGACACCTGAAAAAGCAAGAAATTTTAGCTCAGAAATTAAAAAAAAAACCTTTAGCTGAATCTCAAATGAAATAAGTGTATGTGCTCCTTCCAGCTTGGGAAATGGTGGGCTTGGTCAGTATTAGTTTAATCGTATTTTTTCTCTCATTTTCTTCTATATTCATCCAAGAAGCTTGGGTACTTATAAAATGCCTAATGCCAAAGAATAAAGTTTAATTTTGGAATGAGCTAAAATTCTTTTTGGAAATAG
>chr1	185551093	185551386
ACTTTTGTGTTGCCTCCATGTCTTGGCAACTGCAACTAATGCTGCAATAAACATGGGACTGCAGATAGCTGGTTGAGATCTTGATTTCAGTTCATTTGGAGAAATACCCCTAAGCAGGATTGCTGCATCATATAGTAATTCTACTTTTCACTTTTTGAGGAAACTTCATGCTTTTTTCCAAAAGCAGCCATGCCATTTTGCATTCTTGCCAGCAGTATACAAGTGTTCCCCTTTCTCCACATCCTCCTCAACAATTGTTATATTGTTTTTATTTTAGTAATAGCCATCCTAACT
>chr1	2051361	2051654
CGGCTCATTTTTTATATTTTTTTTATAGAGACGGGGTCTCACCATATTGCCTAGGCTGGATTCAAATTCCTGGGCTCAAGTGATCCACCTGCCTCGACCTACCGAGGTAGTGGGGTTACAAGCATGAGCCGCCACGCCTGGCCAAAAGGTGTATTTGTTAAGTACAGGCTGCCCTGCTGTCCGTTATCCCTTATAACTCACCTGGTCCCTGCTTTCCAGCTGGGGACTGGCATGGACCCCATGGGGCTTCCCCCATTTCACTGAGGCAAGACCCAGATGCTGGGGGTATTGGGT
>chr1	167113173	167113457
GTGTATGTTCACTGCAGCACTATTCACAATAGCAAAGACATAGACTCAACCCAAAAGCCCATCAATAGCAGATTGGATAAAGAAAATATGGTACATGCATAACACGGACCGTTTGCAGGGTCATGGATGGAGCTGGAAGCCAGTATACCGAACAAACTAATCCAGGAACAGAAAACCAAAAACCACACATTCTCATTTATAAGTGGGAGCTAAATGATGAGAACACATAGACATATAGAGGGGAACAACATACACTGAGGCCTGTCATAGGCTGGAGGTTGGGAG
>chr1	48292446	48292730
TTCCCCATATTATTTCCTTTCAGAAGAAGCAAACAGCCTGCAGATGGGACACTTATTCACCCCTGATGCAAGTGTGACTGTGAGTTGAAGGCATTTCTCCCAAATGTAGCTTGCTGGGCACCTGGTGAGCATTGGGAAGATATGAAAGGCTGTATGGGTGTGTCCTGCACAAAGGTGTCTGGTGAGGGGCAAGTTAGGGCTGAGATCCAGCCAGAGCTCTGCTCATAAGACACACTCCCCTGGCCTGGGGCAATGTCCAACCAGAGGAAGGGGCACTTTTTTCTA
>chr1	10436661	10436926
GGAGGAATGAAGGACAACAGACACTCACAGCTTTCCTATTTCAGGGCTGGCAGCAAAGGATTCCAGGCTTTAGGAAACTCCTCAGACTGGGAAGCTCAGGGGAGATACTTACCTTGATGTAAGCAGCACCTGTTGAAGGGCAGCCCGTCTTTTTTTTTTTTTTTTTTTTTTTGAGACAGAGTCTCCCTCTGCCACCCAGGCTGGAGTGCAGTGAAGTGATCTTGGCTCACTGTAAGCTCCACCTCCCGGGCTCAGGTCATTCTTCT
>chr1	245799968	245800233
GTGGTAGTCTCCCCTCTATTATTTTTTAGTGTGTCTATTTGATTCTTCTGTCTTTCTTCATTATTAGTCTGGCTAGTGGTCTATCTGTTTTGTTAATCTTTTCAAAAAAACCAGCTCCTGGATTTATTGATTTTTTGAAGGGTTTTTCATGTCTCTATCTCCTTCAGTTCTGCTCTGATCTTAGTTATTTCTTGTCTTCTGCTAGCTTTTGAATTTGTTTGCTGTTGCTTCTCTAGTTTTTTAAATTGTGATGTTAGGGTATTGAT
>chr1	54102769	54103067
TGAAATTCTAATCAGATTAATGCATTTAATGAGACATGGTTATCTACACAAAAATGTTAAAGATCAAATGATGCCAAAGAAACATTTACTCCTAAAATTGCAAAACCTGACCAAGGGTCTGGAAACCTGCCATGTGGACTAAGACACCTTCCCATGGCCATGTCCTTTCCTTTATTAGGGACCTTAACATTCTTGGACTCTGATTTTTTTTTCAAAACCTGCAACAGGGCTTGTTAAGGCCGTGGGCAGCAAATTTTGTGCACAGTGTACAGAAGACACAAAACCATGTCTCCTTAGGA
>chr1	216403009	216403307
GAGAATTTTCAGAACTTGGGGGCAGGAGATGAGGGATTCCTATTGTATTTTGAAAAAGAAGGAATAATGCATTTTAATTATCAAGACATAACACAAAAGAGAAATTAGGCAGTAAAATGCCCTGGTCCACTCAGGTGTGTGAGAGCATCCGGGTAGCACAGGATGCAATATTATTAAGCTGTAATTTAGTTTAGATAAGCAGAGGATGCTGAGCATGGCTATTCTTTTGGAGATGCCTGATTCTCTAGTCGCAAAACAGACATTTGTTCCTTTATGATCACACACACACAAAGAACAAA
>chr1	143163112	143163408
AGGAATCTCTACCAGCAGACACTTGATTTTTACCCTTCCTAGGACCTTTAACAGATATCTTGTTATTACTAATCTTTGGTCTTTGCTTGTTTAACCTCCTTGTAAAGTTTGTGTCTTCTAGATTACAATAATTCCATGTAAAGACGATGCTGGCACAAGGCTTTCAATCCATCCCCTCTTCTGACCCAGAAAATAAAGACATCCTGCCTTTGGGTCTTTTAGAACAGGTATCCAGAGATTTTACTTCTCCAGTGCTAGACAGGGTCTATGCCCATAACATCAGCAGGAAGCAGTTAC
>chr1	98884942	98885238
ATTATATGCCATACAATAACAATGAACAACTTGAAAATCAAGTTAATAATACAATTCCATTTCAGTAGCATTATAAAGAATAAATATCTAGGAACAAATTTAACAAAGCAAATTCTAAATGTATATGCCGACAATGGCTAAACATTGTCAAAAGAAATTAAAGAAGATCAAATAAATGGAAAAATCCCTTCATGTATAGGAGACTCAAAATTGTTAAGATGGCAATGCTCCACAAATTGATCAAAAGATTCAATGAAATCCCAGCAAAATTTTCAGGTGTCTTTTTAAGGAATTTGC
>chr1	53955133	53955425
GAAACAGTGGGCCTGCCAAGTATCTAGCCCAACGAATGGGAAAAACCCCACATCAACAGAAAATTTCAGAACACGAGAGAGAGACAGAAAATTCATAAACTATCTAGAAAAATTGATGGGGTAGAGTGGGGGAAATGCAGAGTCTAGACCAAGTATCAGAAATCATCATGGCATTGGACTTTCAGCAGCAATGTGGGAAGCTGGAAGACAATTGAATTCTCTCTTCAAAATTCTTAACAGGATCCGTCCTGATGCCAGATGGCCCAACTTCAAATCCTAGACCTGCCACTTAA
>chr1	117436496	117436788
ATAGTTATACAGACTGAAAAGTTGCCCCTACCTTGGATAGAGGCACATCCAAAATTAAGAGGAGTATTCTATTCATTTAAGGAGCTGTAATAATGTATTCTGATTATCAACATCTCAATTATATTCTAGCTTGGAAAAAATAGAATGATTATGTCATCTGCCTGGCAAGTCTTTAAAAAGTTCCATCATTTGGTTTATCTTTAATGTGGTGAAAAAACTTGCAAGATCACACTTTAATCAAGGTGTCTTGAGGAGTTACTGATGACAAATTACAAGATATTTTGCTCTGTGAA
>chr1	67931254	67931550
TATTTCTCTGCAAAAATTGCAGGGATTCCCATGAAGAGGTGTACCAGAACCATTTGCTACCTGGAGACAGATAATTTTCAAGTTAACTCAGGTGATCACTACACAAAAGGTGGGAGAGTCTGCAAACAGAATGGTTCTTACCTCTCCTTGAACCGACAGATCAACACACCTGTTATGTGCTAGACATGGTGCTAGGCACTTTGAAGACGAGGGAGAAGCTGACAAGCATGATTAAAATCTGTTATTGTTATACTATGAGTACTGCTCAGTGTCAGGCACACAGTAGGTGCTGAGAAG
>chr1	211281948	211282244
AGATACACACTTATGTTTCCTTCTAAGAGCTTTATGCTTTTACCTCTTACATTTCCATCTTTAGTCTATTTTGAGTTAATTTTAGTATGTGGTGTTAGGAGGGGTCTAAATTCATTATTTTACATGTGAATATCTAGTTTTCCCAGCACCATTTGTTGAAGACTATTTCTCTGCTCTCCCCATCTCTCCTTCCTATTGATTGCTTTTTGTTGAAAATCGCTTGACTGTAAACATATGGATATATGTCTGAACTCACAACTCTATGCCATTATCTATACAGTTACCTTTATACCAGTA
>chr1	166658409	166658699
CTAAAGCAGCTTTATTCCTATAGAATTTAGAAAGCAAAATACTTTTGTTTTCCCAGGAGAGAGGTTTTCACAACAGTGTTTGGCAGGTACTTGTCATTGCTCAAGGGTTGCTAGGAGACAAATGAAGGCTGGCTTAAGACAGTTGCAAAGCATGGAATTCTACTCTCTAGAACTGCAGTCTTGATTTCAAATTTTAGCTTGCATCTGAATCACCTGGGGGTAGTTAAGATTCAGGTTCCTGGGTCTCTGGGTCTGGGATAGCTTGTGTTTCTAATAAACCTTCTAGTATAG
>chr1	166799564	166799854
TTAACAAATGGTGCTGGGATAATTGGCAAGCCACATGTAGGAGAATGAAAGTGGACCCTCATCTCTCACCTTATACAAAATCAACTCAAGATGGATCAAGGACTTAAATCGAAGACCTGAAACTATAAAAATTCTAGCAGATAACATCGGAAAAATGCTTCTAGACATTGGCTTAGGCAAAGACTTCATGGCAAAGAACCCAAAAGCAAATGCAACAGAACAATGAGAAATAGGCGGGACTTCATTAAACTAAAGAGCTTCTGCACAGCAAAAGAAACAGCAGAGTAAACA
>chr1	99465393	99465691
AAGCTCATTACAGGGTCTAAAATGATTTGTATCGCCTCTCACTTTGAAATACAAGCTTTTTAAAAATAAAGTTTCACTATAAATAGAACTGCTCTGAAATTACATGTGGCACATAATTAAGTGATACACATTTAAGCACTCAGCTGTTTCATAATTCTCCAGGACCTGCTGCTGCTGCACTGAAATTCAGAAAATACACTGCCCTTATTCTGGGCACACTCAAACCAATGAGAGATGTAGGCACAGATATAGTTCAGCAGGATGCCTTGTGAATAAACAATATTTGGAAGCAGAGAGCC
>chr1	185586502	185586800
TTCTAGCCCAACTCCGAGCTGCAACTCTCCTGAAGCTACAGGACCAAATGATTTTTACTAGAATAGACAATAGCTAGGTTGTTTCAAACCTTGACAAGGACCAGACTGAACTTGGATTAAAAAACAAACCAGCCAAAACAAACAAAAAACTAACCTGATGCAATAGACTGAATGTTTGTGTCCTCCTAAAACTCGTATGTTGAAATTCTAAACCCCAATATGATGTTATGAGGTAATTAGGCCTTGGGGAGGTAATTAGATCATGAAGGTGGAGTCCTCATTATCCTAGAGAGAGTGGT
>chr1	161404154	161404454
ACTTGAGGGGCACTATCTTGGAGAAGGAACGATTAGGCTGAAATTGTCTGCCTTGTCCTTAGTATCTTTCTGAGGGAAATGTTCTCACATCACCCTGCTGAGGAAGCAGCTTTAGATAGTTCATCAGCAGGTAAGCATCCAGGGCTCATAATTAACTGGATCAGGAGTGGTTACCAAGGCAGTAAATGAGCAGGTATTTTTACCACACTGCTGTAGTGGCTGGTATCATTTTATAAGTATGGTCTGTCTATTTTATAAGTATGTCTGTCTCTCAAAAATAAGGCAGAGTCTTATCTTTTAT
>chr1	51247048	51247348
TTGTAATACATAAAACTTAAAAAAGACCCATTCTAGAAGAATATGTAAAAAGCTCCTTCAAATCAATAAACAGTAAACAACCTAGTAGAAAAAAGAGGCAAAAACTTAACATATATTTCATAAAAAGAGAAATGCAAATGCCCAATAAATATATGACAACAGCTCTACTTAATTAGTAATATGGAAAATTCACTTTAAGTCACAATAATTCATCTTGTAGATAGGATAGAGTAGGAAAGATACATGAATATTCTGCTGCAACAACTAGAAAAAAAGATAAAGCCGGGCACAGTGGCTCACG
>chr1	174576894	174577167
ATATATATATCCATATATGTGATATATATATCCATATATGTATCCATATATGTATTCCATATAGATATATATGTACATAAACATATATATATGATGGAACACTATGCAGCCATAAAAATGAATGAATTAACAGTATTTACAATGACCTGGATGAGATTGGAGACTACTATTCTAAGTAAGTAACTCAGCAATGGAAAACCAAACATTGTATGTTCTCACTGATACGTAGGATCTAAGCTATGAAGATGCAAAGGCATAAGAATGATACAATGGA
>chr1	50816602	50816875
GCCTTAAAATGTTTGAACATGAGCAAACTGTTTTCTGAAAAACGATTCATTCAAAAATTTTAAAAAATAATCTTGAGCAAAATCTGTTTTAACTCTCAAGTGTGAAATATGAAAAGGAGAGATGAAGTTTGATTATTAAATCCTGAAGTACAGCAGTTAGCAATGAAAACTCAAGTGTGGTGGGATAGTGTAAACCATATTTACCTGTCATGGAACATGTGAGCTCTTATTTGGTCCCTACTACTTACTATCAGTGTGTTGTAGGCAAGTCATG
>chr1	160510882	160511158
TTCTGTCAGGTGCATCTACCATACAGTGTTTAGTTGTTGTTTTAATTTTATCTATTCTAATATGTATATAGTGGGATCTTACTGTGGTTTTAATTTGCATTTCCCTAACAGCTAATGATATTGAACATCTTTTCATGGGAGGCCATTATTCCAGACTTGGGTGAATACCCTATTGTCTTAGGGAGCTGTAATCAGGTCTGAGTGTGTTTCAATAGGCCCTGGAGCTCAAGATTCAGACTTTAAAAATCCCAGTGGGCAGATATAATTTTTTAGCCTT
>chr1	40229982	40230258
AGCCTTTGTATAAGGACACTGCCTCTATCAGCTTTTAATATGTAACTCAACCCCTCAGTCAGTGCTGAAACATTTGTTATGGAGGCCTGGGTTAGTGAGACCTGGTCTGCCATGTAGGTGCCTCGTATTAACTAGAGTCGTTAATATTGTTGTTTGAAAGTTAAACATAGATAAAAGAGTGTATATGAATTTCACCGACTAGCCAAAGGTATAGACCAGGGATGTCCTATCTTTTGCCTTCCCTGGGCCATACTGGCAGAAGAAGAATTATCTTGGA
>chr1	75311573	75311873
AAAGACTGGATAGGACCAAACAAATAGTTTCTAGTAACATGCAATGGACTTTGTGTCCAATCTTTGGATGTAATATCTCTTGAAGGATACATAAGAAACCAGTAATCAGTAGTCATAATTATTAAGAGAAACAGAGGAACCTAACCAGTAGTTACATCATTAAGAGAAACAGGAATGAATAAGCAGCAGTGGGAGACTTAAGTTTTCACTGTGTACCATTTTGTAATGCTGAAAGTTTTTTGACATTTGAACCTTTCCAGAGTATACAATATCATACACGTAAATTTTTAAAAGGCAATCA
>chr1	94041075	94041375
CTAATCGTGTTCAGGGTCAAAAGTGTGCTGCTTATGAACTTCACTTCTCAGGCTCTTACCCCAGAGTTAATCTTCTCCGTCTCAGGAGATGCTCACCTGTTGAAGCAGTGAGGTGCTTCAAATGTGGGGTGACCAACCTTTATGAGCATCCCCTGCAGGATCTATTGCAATTGAAGTGTTCTTCTGTTGACGGTGAAGCCCTTTGAGACCAAATTACATGCCATGAGGGATCTCCTGCAATACCTCCACAAGATTTTGTCACCTAAGAATACCCAAGATTCAGGCTGTAGGAAGCAAGTGT
>chr1	239046614	239046891
CTGGGAATACCAAGTTGGAGAATGTCAACACTAACTAACATTTCATAAGCATTGATTTAAGAAAATAGAGAGGTGGATGAAGAATAGAATAGGAATGCAATAACTCAAAAGAAGATTTAAAAATAACTCGATATTTTACATAGGAATTAAATGGGGCACTGAGGAGAGTGACAAGTCAAGAATTCTATTGCTGATTTGATTTCTGATGGTGCAATAGAAGACACCAGGGTACTCCTACTCTCCATATCAACAGTGGGTTATTTACTTCACAACACTAG
>chr1	244070353	244070630
TAATTCTCCACCAAGAACAAGAGTACTAAATCTCAATCTAATAGTGGGAAATCAAGAGATACTGCCTGAAGTTGATGGAACAAGAAATAGAAATTTCAATATAGTGTTTGAGGTGTCACAGGTTGCCAATAAAAGAATTAAAGTACTATTACCTTCATGGAAAAAGAGATGTAGAATAGAGAAAAGAACATAATAAAAGCTAGATCTTTATTTTTCATACCTAGGAATGGACCACTTCTTCAGTTGTAAGAAACTTAAATCTAAAAATACTACATAGA
>chr1	73161954	73162230
ATGCATACACAGACAAGTTTTACAAGAATTTTTGTCTTGTTAAAGGTAAGAGAACTAAATATAAAACAATGACAACAACACAAATAGAAAATACTTATTCTATATATAAACTTCTTAAAATGTTCATTTATATAGTTCATGTATGCTATTCTTCCTTCTGGATTAGATTTCCTTTGGAACAATGTATTTTACTTATTTGATTCCCAGAGTTTAATATGATATGATATGTGGCATATAGTAACAAAATAGAAGGCTTGTTTTTCTTTTTAAAATTATA
>chr1	97703141	97703417
CCCTGCAAAGCCACAGGATGGAGCTGGTGAAGGCCATGAAAGCCCACCTCTTGCATCAGCATGACCTGGATGTCGGACATGCAGTCAAAGGAGATCATTTTGGAACTTTTTAAGATTTGACTGCCCTGCTGGATTTCAGACTTGCTTGGAGTCTGTAGTCCCTTTGTTTTGGTCAATTTCTTCCATTTGGAATGGCTGTATTTACCCAGTGTCTCTACCCTCATTTTATCTAGGAAGTAACTAACTTTCTTTTGATTTTACAGCCTCATAGGTGGAA
>chr1	207861718	207862007
CATTGTACAGCCCTTCCTCACTCCCCAGAGCAGTGAGGAAGGGTGTCTGGTTCATTTATTCATGCCACCAATGTCAGATGTCTTTCTGTGTCTGGCCTTATGTTAGGTGCTGGTGACACAGTAGTCAACAAGACAGACAACCATCCTTGCCCTCCTGGAGTCCCCATTCTAGTGGAGTGACAATCCACTTGTTGACAACTGAATGAGGGTGAGTAGTGCAAGGAAAGTAAGATGATGGGGGACAAACAGATCGGATGGTCAGGAAACACCTCTCTGGGGAGATGACCCAG
>chr1	120887744	120888033
TTTGGAAATGTGTGCATAGTGTATACATTTAAATTGAGATTTTTTTTAAAAGCAATATCACTCACTAGAACTGTTAAAATATAACATTTCCATCCCACTGCATTGTACAGTTTAATATACATCCAGTGGTGAGCTCAGGTGTTGCCTTCCCAGGGGCATTATTTTTGTCTTTTGGTTATAATAAAATCTGAAGCAAAGGCTCACTTTTTGAGGGAAAAAATAGATTGCAGTATCATTATTACTATTATTTTGCTTCATAGCTCTATGGCACTGAATCTTTGATTCATACA
>chr1	2915304	2915616
AGGCAAGCCCATGTGGGGCAGGCTCAGGACTGTGCACCAGGCTGGCTCTCTGCTCGCCCACACTTCCTGGTTTCTACACAGGTGGGTTTGGCCATGTGACTCGTCCTGATGAGGTGTGAGCAGAAGTGACATGTGTCACTTAAGCAGAGGCAGGATCCTCCCACATCTGTCTCATGGACAACACAATGGTACCCATCCCCTGGACTCTGAGTGACTGCGTGGAGCCGAGTGTGCAGACTCAGAAGGAGGAGGTATGTCCTGGCCCAGCCTTCCATGCCCACCTCCTGTGGGATGACGGAGCTGGACCAGCTGC
>chr1	62799549	62799861
ATACTCAAGTCTATGAGAAATAAAGTGAGCTGATGATGGTTTCTCAATTCTAATTAATTCTGCCATGTACCAGAAACTTAGAAAAAACATGAAGTCAATGACATTTTGAAACAAAAATGTTTGCTTTTGTTGACATTCAATGACATTTTGTTGATTCTTTTTAAAAAAATCTTCTAAATATTGTATGTTTTTAACTGACATATATTCTCATAAATCTGACAGCAATGACAGATTTATGACAGGTAACAAAACTGACATCACAAGTATTAGATATTACGTTCAATTTATTTAAGTGAAATTTGATAATAAAAAT
>chr1	163975646	163975938
ACAAGTAAAGTAACAAAATCTGCCTGAAATTAAAACAGAATGGGGCCGGGCACAGTGGCTCACGCCTGTAATCCCAGAAATTTGGGAGGCCCAGGTGGGTGGATCACCTGAGGTCAGGAATTCGAGACCAGCCTGGCCAACATGGCGAAACCCTGTCTCTACTAAAAATATAAAGGGTTAGCCAGGCATGGTGGTGGGTGCCTATAATCCCAGCTTCTTGGGAGGCTGAGGCAGGAGAATCACTTGAACCAGGGAGGCGGAGGTTGCAGTGAGCCGAGATCGAGCTATTGCAC
>chr1	56746938	56747230
CAGAGGTCACAGACTCCTGCTTGGCACGTGACAGCTACATTGCACAACCCTGATAAAGCTGCAAAACCCATGAGGCAGATGCCTGTCATCCTACTCATAGTTCCCTCTCCCAGGCACCTGGTGCCTTCATCACATGGTCTCTGGTTCCCCACACCTCCTCACAGATCTACCCATCTCTCCTCAATCCAGGGTCCTGAGCTTTGCTTCTGTCTCCCTCACAATCAAACCCAGGACAACAGAATCCTGGGAGCTTACGGCTGGAAAAGACACTACCTTCTTTCCTCCCAGCTGAA
>chr1	24602403	24602714
TGAACTCTGTGTATATCCTTATACCAACAGCTCACTATCTTGCTTTAGAGTAAGTTTTAAAATCAGGTAGTTCCAACTTTGTCTTATTTTTCAAAATTATTTCGACTATATTAGCTCTTGTACTAGCCCTTTTGAATATAACTTACAGGTCAATTTCTACTAAAAGAAAAAACCTCCCTGGATTTTGATTGAGATTGCATTGAATCTATAGAACAATTTAGGGAGAATTTACATCTTAACTTTGTTGAGTATTATGTTCCATTAATATGGTATACTCTCCATTTATTTTGATATTATTTAATTTCTCAGCAA
>chr1	958084	958395
GGTGCGGTCGCCGAGAGATTCTGGCCTCCAGGGTGGTCGGGCCTGGCATGGACTCTAGGGGATGGTGCACACACCGGACCGGACGGGCCCCTCCCTTACCCCCGGATCCCCCGGCTGGGCAGCGGCCAGGGAGAGGGGCGACCTACGGGGGCGGGTGTGGGGACGCCGGACTACGCGTCAGGAGTCCCAGATGGGCCCAGACCCCCATTCCCCGCCCCGGGCCGCAGTGACGTCAGGGCCCGGACGTTCCCGGAACGGCCTCTTGGGGGCGTTCCAGCCCCACGGACCCGCAGGGAGTCCCCGCCGCAATTT
>chr1	145284069	145284384
GAAGCAAAGCACTACTCAGCAAATGTAAAAGAACAGAAATTATAAGAAACCATCTCTCAGACCACAGTGCAATCAAACTAGAACTCAGGATTAAGAAACTCACTCAAAACTGCTCAACTACATGGAAACTGAACAACCTGCTCCTGAATGACTACTAAGTGCATAACAAAATGAAGGCAGAAATAAAGATGTTCTTTGAAACCAATGAGAACAAAGACAACATATCAGATTCTCTGGGACACATTTAAAGCAGTGTGTAGAGGGAAATTTATAGCACTAAATGCCCACAAGAGAAAGCAGGAAAGATCTAAAATTG
>chr1	28913194	28913509
CAGAAGAAGCAAGGCCAGGATCACAGGCTGAAATCTCAGACAGTTCAAAATGTGGTACTGATGCCTGTGAGCACTCCTAAGCCTCCAAAAAGGCCCCGGCTCCAGCGGCCAGCCTCCACCACTGTCTTGAGCCCTTCTCCTCCTGTCCAGCAGCCTCAGTTCACAGTCATCTCACCCATCACCATCACCCCAGTGGGTCAGTCATTTTCCATGGGCAATATTCCAGTGGCCACCCTCAGCCAGGGCTCCAGTCCTGTGACTGTCCACACACTGCCTTCTGGCCCTCAGCTCTTCCGCTATGCCACAGTGGTCTCCT
>chr1	155714100	155714386
GGCCATCAGGGAAGTGGGAGAAAGTTGGCAGCCACAGGTCTCACCCAGCTCTCATGCAGACAACCGCCCAAAAGGCTAGCCTCACTCCCACCAAGTCCCCCACAACAGCACCACCAGTGAGCAGGGATGAGAACTTGCCCCAGGCTATAAGCCTCCCAGCTGAGAAAGCAAGCAGACTCACAGTTCCTTGGCTGTCACCTCCTTCAGAGTGTCTGTGGATTCTCTTGGCTTTCCTGGTATGTTCCTGTGGTAGTTCTTAGAGCAAAAGTTCACAATGTAGGTCTCCA
>chr1	58154183	58154469
AAGGAGAAGAATTTTAGGTGAGCGCTTCAATGTCCCTAAAATAGGGCCCAACTCCACTTCGTTGTTGGTTGGCATTGCTGCTTCCAGCCTGCTGCCAGTTCTTGAACTGGACTCTTTGTGCCAAGACCCCGGGTCTTCTTCCTCTTTACCAAGGTGCTTCATAAAGACAGTCACTCTCCCTGGCGGGTGAAAGAAAATGATCCCTATTTCCTGTAAAGTAATAGGCAAAAGTCCTCCCTGACAGTGAAATCTGGGCTGTAACACAGCCAAACCACCACCTCAGAGCA
>chr1	101073371	101073645
GCATTTTCACTGTCTCCCTCAAGATGCCTGATATGGTTTGGCTTTGTGTCTCCTGATATGGTTTGGCTTTGTGTCTCCACCCAAATCTCATGTTGAATTGTAATCCCCAGTGTTGATCTAGTGGGAGGTGATTAAATCATGGGGGCAGATTTCCCCCTTGCTGTTCTTGTGATAGTGGGTTCTCACAAGATCTAGTTGTTTGGCAGTGTGTGGCACTTCCCCCTTTGCTCTGTCTCTTTCTCTTGCTCCAGCCATGTAGGACTTGCCAGCTTCCC
>chr1	48761804	48762078
CACATGGCCTCCCTAAGGATAAATGAATAAAAGAAAGAATGAATATTTAACTTAGAAAAGAATGAATTAAGGCATGTATGGCAAACAGGCTTAATGTTTGAAAGTCCCCACCCCATGTATTTGCTTTTCAGTAAAGGCAAAGTCTCAAGCTCCGTGGAGCTGCTCTTTAGGCCAGAGCAATGTACAGTCATGCATTGTTTAATGACAGGGATACGTTCTGAGAAATGCATTGTTAGGTGATTTCATCATTGTGTGAACATCATAGAATGTACTTA
>chr1	211968477	211968808
TACAGGATCTTCACCTTTCTGTGCCTCAGTTTCTTCTTCTATAAATCGGGATTATAAGAGTACCCACTGCCCGGTACTCTAAGAGGAAAAGTGAGGCAAGAGCGAACATCACCCATTTGCAGGCGGGGCCACTCCCTCCTCATTGGCTCTGCTGAAAAAGAGCTCCACACTTGGGTTGAAAGAAGGAGCAGAGAACTTGGGAGGTAGTGGTGGGAGGAGGGGGGATGGCAATTCTGGCTTCTGCCAATCAAATCTAGATGTGTCACTCCTCCGCGCTCTTGGCTTTCCATATAGGTCACAGCTCCTCCGCTGTGCCTCGGGAAAGGTAGGCA
>chr1	217796026	217796357
TCCCCTGACGAAGGCACTGACGTGTCCCAGTTGTTACACAATCTTATTGTTCTATTCAGCCATTCAGAAAGCTGAATGAACAGCCCTGCTCTGAAACTTTTAAAGGCTGAAATCAACAGGCCACTCATTTCCAAGGAAAAGAATAAAATTGTAACGGATGGAAATAACTAATTAATTTGTTAATCTTTGCAGACTGCCACGGTCCATTGCATATGCTCTAACCAGTTAATTAGTCTTTAGCCTGTAATTCTAAAATGTAAATAAGTGCAGTTACCTAACCCACCAGCTCCTAACAAAAATATCCAACTATTCATTATTTAATTTAAAAGGAA
>chr1	157254053	157254339
CTCTGTCACCCAGGCTGAAGTGCCGTGGCATAATCTCGGCTCACTGCAGCCTCCACCTCCCGGGTTCAAGTGATTCTCCTGCCTCAGCCTCCCAGGTAGCTGGGATTACAAGCGCCTGCCACTACACTCAGCTGATTTTTGTACTTTTAGTAGTGCCAGGGTTTCACCATGTTGGCCAGGCTGGTCTCAAACTCCTGATCTCAGGTGATCCACCCGCCTCGGCGTTTCAAAGTGCTGAGATTACAGGTGTGAGCCACCGCGCCTGGCCCTAAAATTTATTAAGTTAC
>chr1	231836966	231837252
CTGAAGGCAGAGTTTTTAGCAAAGCAGGGCTCATGGGATTGTTATGCCCACCAGATGCTCTGCAACAGTGACTTTAGCTTTATTAAGTGCCCTGGTTATTCTTTAGTAATAAGGGTCACTAGGGAAACTTCTGTTGCTAATGCTCATGCATTTACACTTCCTTAGAATCACTTAATGAAAAGCTGAAGGAAAAGCAAGATCATCTGTTGGGAGCAGACAGAAGCCTGATTAAGTTTTTCAATTTGCCAGTATGTCCTGCTGAGGCATATGAGTATGAAGTGGTCATT
>chr1	29214444	29214739
TTGGGAGTTTGAGACCAGCCTGAACAACATGGAGAAATCCTGTCTCTACTAAAAATACAAAATTAGCCGGGCGTGGTGGTGCATGTCTATTATCCCAGCTCCTCAGTAGGCTGAGACAGAAGAATCGCTTGAACCTGGGAGGTGGAGGTTGTGGTGAGCAGAGATCACGCTAGATCACGCTTCACGCTACGGCACTCCAGCCTGGGCAACAAGAGTGAGACTCCGTCTCAAAGAAAAAAAAAAAAGAAAGAAAAAGAAAAAGAGAAATGTTTGAATATTTTGAGGTACTTCCAACA
>chr1	218092465	218092760
ATTCACAATTGCACAAATATGGAACCAGCCTAAATCCCCATCAACCAATGAGTAGATAAAGAAAATGTGATATATATATATATATATATATATATATATATATATATATATATATATATACACATATATAGTATACATATACACACCATGGAAAACTACTCAGTCATAAAAAGAAATGACATAATGGCATTTGCAGCAACCTGGATGCAGTCAGAGACTTATTCTAAGTAAAGCAACCCAGGAATGTAAAACCAAACATCGTATGTTCTCACTTGTAAGTGGGAGCTAAGCTATAA
>chr1	232729647	232729944
ATTTAAAAATTCCAAGACAGTCCATAGTTCAGACCAAGCAGTTCTTACGCTTTCTGTTTCTTACCTTGCCATGTTTATATGAGTCCCTGTCTCATATAAGTTGTATGTTAAGCATCTCAAATGCAAAAATATCAGATGTGTGACTCAAAAGCAAGGTGGTTTTCTCAAACTGCTTCATGTTCTAGAATGCATGTTTAACTTGATGCAAGAATACAAGAGAAAGAATGCAGTTTCTCTCTCTCTTAAGTGAATGTTCTTTCTGAAGAGTCAGCAACATCACCGTGGGATAGCGGTGTTG
>chr1	16612576	16612873
CCTTGAGATCCTGCTTTCAGTTCTCTGGGGTATATACCCAGAAATGGAGTTTCAGCATCATATAGTAATTCTATCTTTAATTTTCTGAGGAACTACCATCTTTCTCTTCTCTTCTTTTTCTTTTCTTTTCTTTTTTGAGACAGAGTTTCACTCTTGTTGCCCAGGCTGGAGTACAATGGCGTGATCTTGGCTCACCGAACCTCCACCTCCCAGGTTCAAGCGATTCTCCTGCCTCAGCCTCTGGAGTAGCTGGGACTACAGGTGCGTGCCACCATGCCTGGCTAATTTTTGTATTTTT
>chr1	191833065	191833354
AAATGCTTGTGTAATCTGATGTTTTTCCAGTTGATTCAATTTTTGCAAAAAAGTACTCAAACTCCATTATAAATAAGGAGAGATGTGTACCATAGCTGCTAGCATCTGGTTCCTAGAATAATGTCTAGCACTTAGAAAGTATTCAATAAATATCTGTTGAGTAAATGAAAGTCACATCTAGGTTTTCTGTCTCATTCTCTCTCTTGCTTTCTTTTAAAATTGTGGATGTGCATGTGTTACGTGTGAGAATTCCAAAGTGATTTGGAATATTTGTCAAATTGCACGCTCTT
>chr1	39323908	39324197
CAACACTTCATTAAAAATACAATAAAAAATAAAATAAAATACAAACCTAATTCTATTACTCGGCTGCTTAAAAACCACCTTTGGCCCCTCATTGCCTGTGGAATCAAGGCTTCAGCATAAAGACCCATCAAAATTACTTACCTCTTCAGCTTCACCTGCCACCACCTCTACCCCCAATCACCCTGCCACAGTACACTGTAACTGGACCCCCAGAGGGATGCATCTTGCAGGATGAAACCACCACACTTTAATTTTCTTCTCTGCAAGATGCTGGTAAACCCTCCTCCTCT
>chr1	39070374	39070652
TCTGCAGTGATCTAGTAGAAGGGAAAAGAACATGGAGGATCATGCCTGAGATGATTACATGGGCTACGCCTAGAAATGGAATATGTCACCTCCACTCACATTCCATTGGTAGAACTCACATAGCCATCCCTAATTGCAAGAGTGGCTGGAAATATTATCTCTATGCAAAAGGAGAAGAAAGCTTATTCTGCCTCTGCCACAACGGGTGTGTACAGCTGCTCTCAGAAAGTCCCGGGATAAGCTGCTCGGAGTCCCAATGTAGCATTTTCCCTCGTTCCT
>chr1	171256041	171256319
TCAAGCTCACACAAAATATAAATAGCAGAGTCAAGATTTAAACAAGCCTGTCTACATCTAAGCCCATTCTCCTAACGACAGCACACAATTGCCTCCCCAGAGGTGATATAGCCTAGAAAATAACAGATTGTTTTAAATGTCTTAAAAAGACAAGTTATAGAATTAAAAATAGTTAAGTAGCTCATTTTATTGAAAGAAAAATGACCCATTTATACTAAATCAAGGAAAAAGGGTGGTTTGTTAAAAGGATTTACAAGGCCTGAAACAGGAACTGAAATT
>chr1	150773311	150773607
AGAGACTCTGTCTCAAAAAAAAAAAAAAAAAAAAAAAAAAAAAGAAAAAAAAGAAAGAAAATTCCTAACTGGGCGAGTGCATAAGTAAGACAGAGTTAAAATCCTACGGTACTGGGTATTGTTTACTCCCAAAGGGTTTCTTCCAAGTCTTCTCCGCTCCCGTCGGGCCTCCTGCCGGGGCGGCAGGAGCAAAGGTGGCGCCGTTCTGTACACAGACATGTTCTAGCGTTCTAGCGTCCCCAGTCTCTTCCCTCTTCGTTCTGCTCCCTGAGGCACCTAGAAGCAAAAGAAGGTTTT
>chr1	184005371	184005667
ATTATTCCAAAACTTAAATGGTGGTTTTTTAAGACAACCACCATTTCATATGGCTCCGGATTCTGTTAGTCAAAATTTGGGCTGAACTCAGCTGGGCAGTTCTTTTGGTCTTGTCTGGTCTTACTGATGCCTGTGTGATAAGCTGCTGAGTCAGGTAAGCCCTGGCTCTAGGATGACCTCAGCTGGGATTACTTACTCCATTTCTTGTGGGCTCCCATCATCACAGATGCTAGCTTAGGCTTTTTTATATAGTGGCTGGCAGGGTTCTAAGAGAGCAAGGGAAGTGTGAAAACCCTC
>chr1	204417241	204417545
ATGAAAGACAAACTCATAAAAAGATGCTATTTCAGGTTGAGAAGCTGTAACACTTAAAAATCACTTTTAAAGTTAATTTATTGGCCTAATATAATTCTAATAAAAATTATGGTGAGTTTTTTATAACTTGAGGTTACTCTAAAATGTATCTGGGAAAACACAAGAACAATCAAAAAGAGTGGAAATTGCAATTTGAAGAGGAATTGTGGGCCAGGCGCGGTGGCTCACACCTGTAATCCCAGCACTTTGGGAGGCCAAGGAGGGTGGATCACCTGAGGTCAAGAGTTCGAGACCAGCCTGGCCAA
>chr1	74220299	74220603
GAAGATACAGTTTCATTCTTCTACATATGGCTTGACTATTATCCCAGAACCATTTGTTGAATAGGGTGTCTTTTCCCCACTTTATGTTTTGGTATGCTTTGCCAAAGATCAGTTGGCTGTACGTATTTGGCATTACTTCTTGGTTCTCTATTCTGTTCCATTGGTCTATGTGCTTAATTTTTTAAACCAGTACCATGATGTTTTGGTGACTATGGCATTATAGTGTGGTTTGAAGTCAGGAGGCGTGGTGCCTCCAGATTTGTTCTTTTTGCTTAGTCTTGCTTTAGCTATGTGGGCCCTTTCTT
>chr1	36640272	36640577
CCTCAAGAGCACAGGGATGCCCGGGTCTGGAGCCATGGCTGGGTTGCTGCAGCTGTGCCCAGGAGTGAGGGCTCCATGCCCCGTCAACTTGGTAGGGTGTGGGGCTCCTGCTGGCATCATCTGTTTCTGGCCCCTGCTGGCTCCACAGAGCACGTAGCCCCAGCTGCACCTCTGCCTGGCATGAAGTGGTTGAAGCTGGCTGCTCCAGATGGGCCGCTGCTGCCATCACAGCTACGTGGGAGGCTGTGGCTGGAGGATCTCTTGAGCCCTGGAGGTTGAGGCTGCAGTGAGCTATGACTGTGCCAC
>chr1	21957386	21957691
AGGAGTATCTCTAGTATACTGTTATGTGTAAGAAATATATAAGGAAAATATACATGTACATATTTCTGCTCATTTTGTACAAAAAGAAATACAGAAAGGAAAAACAAGAGACTAATGAAATTGGTTACCTACAGAGCATGAGTGGGAATAAGGTTAAAAGAAAATACACCTTTTCGGCCGGACACAGTGGCTCACACCTGCAATCCCAGCACTTTGGGAGGCTGAGGCAGGCGGATAACAAGGTCAGGAGTTCGAGACCAGCCTGAAACCCTGTCTCTACTAAAAATACAAAAATTAGCCGGGCGT
>chr1	62998467	62998754
GGTTCCTCACAGGCGATTAAGGGAAAAAGACATGATGCGTATTAAGTAGGTGATAAGGAAACTCTTGTAGAAGCAGAGTTAGGAAAATTGCCTGATAATTGGTCTGCTCAAATGTGTGAGCTGTTTGCACTCAGCCAAACCTTAAAGTACTTACAGAATCAGGAAGGAGCCATCTATACCAATTTTAAGTTAATATGGACTGAACGAGGTATTATTAATAGCAGAGAGTAATTGAAATCCCAAACTTACAAGGTTTTCAACAAAAGTAGTTTGCTAAAAGTTAACAGT
>chr1	169897231	169897518
TTTCCTCTGTTAACTGACCCAGCCTCTGTGTTTCCCAAACCCCTTCTTAGAAGAGAGCTGATTGGCTGAGCTCCTTCTTTCAAGTGACCATACCAGCAGGAAGTTGTCCAGTAGGCAACTGAAGCACTGGCCTGGGACAGAAACTCAACTTTGATGCATGAAATTATGTTTTATGGAGGGGGATGAGGGCCTGTTTAGAGCAGAAAGATCTATGGGCAAAGAAGAATCCCTTAGAAGGAGATGTGGGTAGGCAAAGGATAATCAGCAATTGTAGTTCAGTGCCTAAAA
>chr1	234414191	234414498
ACAGAAATAGGAAATAGAGAACACTCATAGGAAATAGTATGCCGGATGGCGACTAGGGAATGGGAGGATAGGGCAATAAGAGACATCATTGTAAGGAATGCTAAACCTGCTCCCCTAGTTTGGTCACATTGCTGTTCAACCAACTTTATATGAATGTCTTTATGGGACAGGACAGAAAATGCAAAACCAAGTAGCGTGAGAAACCACCTGGGAGCCTTGTTCCGTAAATTATTCCAGCCACACAAACTAGTGGTAGCTTTTTGACTTACTGATCTATGAAACCCATAGAAAAGTACAGTGAGTGGATT
>chr1	25551595	25551902
TGGGATCATTGTCTATATAAAAGCATAAGGAGAATGAGCCTCTAAATATGGTGAAACAGATTTTATGAGATGTTTTATAGGAAGGTTGAGTATAGGTTTTCTCAGTGTAGGCAGTTGGGGAAAGTAAGTATATGCACTTATACAGACTCATAAATAATTTTTAAAAATCTATACAGACCAACCAAGAAGAAAAAGGCCAACAGGTACACTGATGAAGATGTTTAACACATCCTTTACTGTTCTCACGTTAGACTTTAATGGCAGTTGCACTTTTTTTTTTTCTGTTTGGGTTTTATTTTCTTTTTGAA
>chr1	112970586	112970864
AAAAAAATTAAAATGGTGGGACAGGGCACAAGTAAAAAGTCGCCTCCTGCCCCTGTCTTCCACCCACCCAGTTTCCCTGACAAGTAGCCAATATTACCAATTCCTCTTGTATCTTTTCTAATTCTATGCATATACAGACACACTTTTCACTTAATAATATCTCTAACCTGTCCACATTCCATCTACCATTATTTTCACTCAGGACCTTTTTTTATGCTTGAATTATTTTTAACAACATTTTTAATTATCTCTCTGCCTCAGGCCTCTCCTTTCTTTATA
>chr1	40715931	40716209
GGTCCTCCGGGCTTCCGAAGGAAGCCGACCTCAACGCTGGACGCTTCTTGGAGAATGATTGCGTTGAGTGGAGATGTGGTCTGTCTATAAAAGGCCGGGAGGGAACAATATCTGTTACCACTCAGTCCGTCTCTAAAGAGACACTCTTTACCGCTGAAAACCTCAAGAGTGAGCACTCCCACGCCCCCGTCTCTGGTCCTACCTGGGTCCAAGGCCGATGTGGTGAGTAGGAGTCTGTGTGCAGTCTTTGAGTCCGAGGGTGGCATGTCTGGGAGCACT
>chr1	67271050	67271348
CTTTTAGCTATATTTTGAAATGAACAATTATCTTGTTGTGCTACCAAATACTAGTTCTTATTCATTTTTTCTAACCATTTTTTGTATCTCTTAACCCTTCCAGCTTTCCTCACCCCCCTACTACCCTTGCCAGCCTCTGGTAAACCACCTACTTTCTATCTCCATCAGATCAATTGTTTTAATGTTTAGTTCCCATAAATAAATGAGAACACGTGAAGTTTGTTTTTCTGTGCCTGCCTTATTTCCTTAACATAATGACCTCCAGTTCCATCCATGTTGTTGCAAATTTCAGCATCTCC
>chr1	29583804	29584102
AGACAACGCCTGCCAGGGCTGGCAGAGTGACCAAGGCCCTGGACTCCAACCTGTAGTTCGGAGGGAATCAGAGCTTGTGCTGTAGATGCCTAGCTGGGGTTGCCTTTCTGCCCCTGCCCAGTGCCTAGGGCTGGGACAGACGTGCTCACTCACGTAGCAATTACTCACTGAGCCCTCGTTTGTGCCAAGGGTGGCAGTGCAGCAGAGGGTTCAGTCTAGTAGGGGAGACAGAGACAATTCAAGTACCCGCAAGACATGCAGATGACCACACGTGGTAATGAAGCGTATGGGGTGTGATG
>chr1	219421198	219421489
GAGTGGAGGAAGAGAATAGAAAGCACAAAGACAGACAGATAGCAGCTTTCACAATTGTTAGCAATTTCATGAAGTCCCAAACTAGAATATATAGATATGGATTTAATTCATGAATATGCATGAATATACGTGGCCCTTCAACTAGGCTTGGGAATGCCCAGTGATGGCTTTCACTGAATCCAGTTTTCTAATCCTCTGCCATGACACAAACTTAAACTAATCAAGCAATCAACTGACCAACAACAAATAGATTCACTCATTCATCAATGTATTTTAATTGAGCACTGACTAT
>chr1	64450865	64451156
TAATACAGGTCGAGTATTTCTTATCTGAAATGCTTAGGAATTGGAAATTTTTCCAATTTTTGAATATTTGCATTACATATACTTACCATTTGAGCATCCCAAATTTGAAAATTTGAAATCTGAAATACTCCAGTGAGCATTTCCTTTGCACATCATGTCGGTCCTCAAAAAGTTTTGAATTCTGGGGTATTTAGGATTTCAGATTTTCAGATTTAGGATGCTGAACCTCTAGTTAGTTAACATTATGATTGTTCTTACTATTAAAGAGTAATGCAAAGTGACACCAAAGTGT
>chr1	202108752	202109040
CTAATTTTTGTATTTTTGTTAGAGGACTTTGCTGTGTTGCCCAGGCTGGTCTCGAACTCCTGGCCTCAAACAATCCATCTGCCTCGGCCTCCCAAGGTACTGGGATTAACAGAGGTGAGCCACTGCAGCCAGCCGCATTGCTGTCCTTAATGGCGGCTCCCACGCTGCTTGGCATTCGTGATGGCAGCCTCCAGGGAAGTCTTCTGGCCTTTGAGGCTCTCAGTCTCAGCCTGGAGCCAGCTGATGTTCTGGTTCATTTCAGAGATTTTTGTCTTTGTGCGACACATCA
>chr1	202666618	202666906
GCTCTCGAACTCCTGACCTCAGGCAATCTGCCCACCTAGGCCTCCCAAAGTGCTGGGATTACAGGCGTGAACCACTGCGCCCGGCCTGAAAAGTAGTTTTTAAAAAAATTGCAGTAAAATATGTGTAACATAAAATTTGCCATCTTAACCATTTTTAAGTGTACAGTTCTGTGGAATTAACCATATTCACACTGTCATGCAACCATCGCCACTATCCAACTTCATAGCTCTTTTCATCTTGCAAAACTGAAGCTCTGTACCCATTAAACAACCACACCTACCTCCCCTC
>chr1	216397865	216398145
CCAGGGACTGAATTCCCTTGATGGTATATTTGGTTCAGGGATAGACATATGAAATTTACTAGGGTTTGGCTAAAATGCTGAGACAAAGATGCACTTTCTTTTCCAACTGCACAAACAAGCATGCAGGTCTAGGAGCTGTTGGAAAACATCTTGGAACTATGAACAAGTTAGACCTAGGATGAAACTGACACTCCTGTAGGTAAGGTAGAAAGAAGGAAGCATATGAGACATGCGATGAATCACTAAGATTCTCAATTAGGTCGTTTCCAATGCCAGTCTAA
>chr1	211164587	211164867
ATGCACCTCCTTGGATGCCTCCCTCTGCTCTACCTCTTTGTCCCTTGCCACTTTGTTTCTGGCCTTCCTTCCTCCACCTGGCCTCTAGCCCGTTCATTCTTCTTTGGGCTAGTCCTCCCCAGATCATCACTGCCCCACTGAGCTGCTCCCCAGCAAGACCTGGAAATAAGTGAATTTTTGACTCCTCATTTTTCACTCCTTCATCCTTGTGACTTCCCTCCAGCTCTGCAAAGGGAGGGCTGGCCCCAGAGGATCCGGCTCTGTCTCCCTCACAGCTGGCA
>chr1	195284891	195285181
TTTTAAATTCATGTATTAGAAAAAATATAAATGCTGAAAATTAGTAATCTATGTATTCATCTAAACAAGCCAGAAAAAGAGTAACAAAAGAAATCCAAGAACATAGAAGAAAGGAAATAATAAAGATAATAGCATAATTAATAAAATAGAAAGCAAAATTTGATGAATCAACAAATGCAAATGTTGGTTTTTTGAAAACACTAATAAAATGTATAGACCCTTAGCAAGGCATGTCAAGACAGATACATATTAATAGAAGTAATAACAAAAGATACATCAATAAAAACATCA
>chr1	185658197	185658487
GTTTTGTGCTCTAAATTTTATTTTTCATGAGTATACTAGAGCTATTTTGTATTCATTTCTGATTTTTCTTCAGAAGTAATGTATATTCAGTGTTAAGTCCTGCAGTCCTTCAGCCTCTTTATTAAGTGGTTAATGATTTGTAAACAAACATTTAAATTTAAAAGTGAATTAAGGAAACCTAAAAGCCTTGTGAAAAATTATTTTCTAGTTTGTTCCAATGTTTTGAAAATTTAATCTAGGTAGGGGCCTAGGATTGATATTTTATTCTACAAGCATTTGCATAACATCTTC
>chr1	9864002	9864270
GAATGGAGTTTCTCTCTTATTGCCCAGGCTGGAGTGTAATGGCACGATCTCAGCTCACTGCAACCTCCGCCTCCCAGGTTCAAGCCATTCTCTTCCCTCAGCCTCCCGAGTAGCTGGGATTACAGATGCCCGCCACCACACCCGGCTATTTTTTGTATTTTAAGTAGAGACGGATTTCACCATGTTGGCCAGGCTAGTTTCAAACTCCTGACCTCAGGTGATCCGCCCGCCTCAGTCTCCCAAAGTGCTGGGATTATAGGCATGAGCCA
>chr1	103334002	103334270
AGCCAAAATCTTTCTATGTACTCTATGTGAATATGTGAATACTGCTATAAAAAAGATTGACTGCATGGACAAAACAAGAGTGAAAGAGCTGTGGTCAGAGAAGTAAAAGTGAGGATACACTGATAACAAGCTGTATAGGTCCTGTGGAATGTTCAGGGAGACTGGATTTTATTCTAAATGAGATTTAAAAACCATTGGAAGGTTAGGGGAGAAGGATGACTTGAATCAACTTTTTTTTTTAGACCAGTTTTAGGTTTACAGAAAAATTG
>chr1	217656560	217656847
TAATTGTATGCAAATTAAGAGGTTGATCAATGCAAATTGAGGGGTGGGTCATTTAGAACTTTGTAGGGAAGGGGCCATAACTTCTGGATTGTGTTCACAGAAAGGGGTGGTAACTTCCAGGTCATTGCCATGGCATTTGTAAACTGTCATTGCACTGGTGTGAGTGCCTTATGCTAGTGAGCAGTAAGGGCAATTATGGATCCCTTTTGTCGCCATCTGCTGGTTGCTGCTGGTTTTTTCTCTTCATCCTGTCTGGACCAGATCCTATTTTGGTCCACAAGGTTGTGA
>chr1	108818588	108818875
GGCAGACGGTCTGAGGTGCCTGACGTCCAGGCATTCTTTCACATATCGGTCCCTCCCTAGTCTCTGTGCCCGGTGCAACTCGTCCCAAATCTTCCTTTTTTCCCTCCCGCCTGTCCCCTCAGTCCCAACCCCAAGCGTCACTGAGTCTTTCTAATCTTCCTTTTCTACAGACCCATCTGACCTCTCCCCTCCTCACCAGGCTGAGCTAGGTCCCAATTCTTCCTCAGCCTCCGCTCCTCCACCCTATAATCCTTTTATCACCTCCCCTCCTCACACCCGGTTTGGCTT
>chr1	71185165	71185460
TTTGCCCCTGCTTGTCCTTGAGCAGACTTATATAATTCCAGGTGCAGTAACTCCATAAGTAGGTTTTCAGTGACCTGGGATAGCACGGTACATTAGAAAAGGAATAAACTCAAGAGTTCCAGGACTAGGTTTGTATCTCAGCCTCAGCACTGTGTTCTTGGGGAAGTCAATGATCTGCTCTATGCCTTAGTTTTCCTCATCAGTAAAAATAGGGATAAAAATTCTTACTCTCAGGGTCATTGTTAAAATTAAACATGGTAACTTCTGTGGATATATCTAACACCATGCTTAAGCTA
>chr1	220165403	220165698
TTGTTATTCTCAGCAGGCATAGGCCCAAAGAACAGGAAAACCTAAAATATACTGTATGATGATAAAACAAAAAAACTACTGTGAATTATAAAGTAGTTAATAGAAACAACATAATCAGTAAGTCAATGAATAATAATAATCTTTATCTCTCATTTCCTCTCAAAGACCTAATTCAACAAATTAATCACTCAATGAATTGAGTTGGGGCGAATAGATCTGCCCCACTCAAGAGTGCTTGTTATTGGCTGGGCAAGTGACTCATTCCTGTAACCCCAGCATTTTGAGAGGCTGAGACA
>chr1	234982766	234983070
CGCCTGGGCAGAAATATATCATTTTTTAAAGTGAGACAAACTTTTCTCCCATCAGTAAGTTATAAAGCAAATGGATTTTTGTTAAAGAAAACAAAAAGACAATAATAATGCTTTTAGTAGCAGTTTTGCAGATGACACAAAGAAAGATTTTTGAAGTAGTTTTTTCTCTTCCATTGATTGAAAGAGAATGGAGGCATAGCATTAAAATGTAACTCACAAATGGAACAGAAAGCAGGTAGACAGGTGTATACTCTTCTGTGGGCCAACAAGGTATAAGAATCGAACTCATGAACCCAGCATGGGCT
>chr1	214900672	214900976
GGTGGATCTTGGCATTGTCTTTTGCTGTTGTCAGACTTATGGTGTAAGGGCAGCTGTGGGATAGGATAGGGTTGCTTTTAGAGAACGGAATCTCTCAACACCTCAAAAAGAAATCCCTTAACTTGTCTCTGTACCAGTATGGTTGGTGGCTGGTTTAATTCCACAGAAACCAAACAGAGCATGTCACCAAAGCAACAGGTGTCAGGTTGTACACAATGCATTTTAACAATCCCAAAATAATGTTCTTGTTCCTGATGGGAAAAAAAAAGTAATCCATAATCATGAGGGTGTGTTCTGAAATACAT
>chr1	166975061	166975353
GATAACATCTGATTCCCCATACTAGACTATAAGTTCCAAGAGGGCCAGTCCTGTGCCTGATTTTACATACTGTTGTTTCTTCAGGGTATTAGTACTGTGTCTGCTGCATTGCAGACATTCAATAAATATTTTTCATATGTCTGTTCACTGAAATCAGGAGACTGGACCAAATGACCTGTGAGGTCACATGCAGTCTTTTGACCTCATAAGGATCTACCTTAAGGATCAAGAGGTGAATTCTGTTTATCCGATGCCTCCCAAGATATGAAATTTAGATCAGGAAGTAGCTCAGA
>chr1	28494339	28494631
TAGCCGGGCGTGGTGGCACATGCCTGTAATCCCAGCCACTCAGGAGGCTGAGGCAGGAGAATAACTTAAACCCAGAAGGCGGAAGTTGCGGTGAGCTGAGATTGTGCCATTGCCCTCCAGCCTGGGCAATAAGAGCAAAACTCTGTCTCAAAAAAAAAAAAAAAATTATACCTAAAAAACTTACAATAAGTACATAGATAACGTGATCACTTCTTGAGAAATGATGACATATAAATGGCAATATTTTCTATTAACAAATATTTGTTATTATTCTTATTTTTTGAGACAGGGTC
>chr1	97639965	97640236
TAGATTAATTTTTTGTTGCATGTGAACATGCAGTTGTTCCAGCACCATTTGGTAAATTACTATGTATTCTCCACTGAAGTGTCTTACTGCTTTGTCAAAAATCAGTTGATTTAATTATGTGGGTCTATTTCTGGGATGTCTTTTTTGTTCAATTGATCTATTTGTCTATTCTTTAACCAATATTACACTGTCAGATTACTGTAGCTTTATAGTAAGTCTTGAGGTTAGGTAGTGTCAGTCCTCTAACTTTGTTCTTCTCCTTCAATATTGTG
>chr1	14017378	14017649
GTCTTTTGTATTATGCCAGGAAGAGAAGACCCTTTCTTCCTTCTGCCTGCCCTCCAACCCCAAGACCTCACTTCTCTCTTTCCTTTTTTTTTTTTTTTTTTGAGACAGAGTCTCGCTCTGTCGCCAGGCTGGAGTGCAGTGGCGCGATCTTGACTCACTGCATCCTCCACCTCCCAGGTTCAAGCGATTCCCCTGCCTCAGCCTCCTGAGTAGCTGGGACTACAGGCACCCGCCACTACTCCTGGCTAATTTTTTTTTTTTTTGTATTTTAG
>chr1	110025190	110025478
TGCATGGGCTGCACCAGCTGAGATTGTCTCTAGGTCCTCCCTTCTGCCAGCTGGTGTCCAGGGAAGTGGGTCCTCTGGCCTGCTTCCTGCCAGCCAGAATTTCGAGGACCTTGTTTCTCCCACTGCAGCTTTCGACCCTGTCCTGGATCACAGACTAGGGTTTCTTAAGGTCGGCCGTACAGAGATTTGGAGGGCAGAATTCTTTGTTGTGGGGCGCTGTCCTGAGCATCGCAGGGTGCTCAGCATCCTACCCATCCTCTACCCACTAATACCACGGGCGCTTCCTGGT
>chr1	200283422	200283710
TGAGTAAGGCAGAGGCTCAGGGTGGCCACAGTGGAGAACTGCTGGCTTAGCCTGCTTCCTGCATTGTGCCTGAGATGCCTGTGGCAAAGCTTTGCAGTCCCCACACCTGATTCTGTATGTCCTGGGACACAATGACTTGGATTTCATCTTTTTTTTGTTTTTTCAAGCCAAAAATTAGGATTCAGTTTATTCCAACATTGAATGTATCAGGAAAACCAAAGATAAAGTGACAGAGGTACATTAGGCACACTGTATACAGATTTCATCTTTACTTGACCTTTGCCAAAGA
>chr1	118194738	118195026
GAGACATGCTGATGATGGTGCCCAGGTTTGTGTAGGTGAGCTTTACCTGTGGGTAGCTCTACAAGTAGATATTAAGCACCCATTGGTGCTCATTCTTTCTCCTGTGTGTGTGCAGAGGCCCAGCTGTCAGGAAGTACAGGAACAGCTCTGGCCAGTTAGGCTTAATGGTTCATTTTAGTTATTCTGGGTGATTGAATCTCCACAATTACAGAAGGCTGCACAAACTCCTTGGCAAGATTGCCTCATCATCACCTCACAGCCTTACCATAGGCCTCCATGCCTTGTAGGC
>chr1	24284754	24285042
TGGTACAATTTAAGTGTGGTTTATGGTCCAGAGACTGCCCACATCTGATGACTAATTGCTCACTGGCCAGGCCCCAAATCAAATCCAAATGTTAACCAGAAGTAAAGAAAAGCACCACTTGCTCACCAACTTGTTCATATGTGCCGTGTGTGTATGTGTGTGTGTGTGTGCGCGTGTGTATTTTTTCCCCTCTAAATTATTGAAGCAGAACAAATCTAGAACTTTGAAATCTTCCCCAAATGGGACCTTCAGCAAACCAGGCTTTTCTTGCATAGGTGGTACTGTAGCA
>chr1	212312116	212312381
CCTAACCACTTAGGAGGGCTGAACGAGAGTGAAATCACTTCCCTCACTTCCAGCACAGCCTGTAAGAACCAGGGTCCAACCATCTGCAGTACCTGTTCATAGACAACTCAGCAGAGGTATTTGTCTTCCAAATCACAAAGAGAATTCACACGGGGAGCCAAGGTTCTTCCATTTTACGGAGTGGCAGGATCGGCTGCCTGGGAGTCATCCTTCCATTTTCCCAGAAGCACAAGCTGCTGCTGCTCTCTGAGACTCTGAACTCTCCT
>chr1	49421526	49421791
TCTACTTTTAATTTTGCACTAATCAGAATCAGAAATGATTCTGCCACCTTCTAGTTCTGTTTGAGAATCTTTGACATGACTTTACTGGCCTGGCCTTTCTCATTTCCCCCTCCATCTCAGGGGAATTACCGTAGCAATTGGTCTCTTCATTGCCCATAAATGTGCCTTGCTCATACCAAGGGTCTTGGAATTGCCTCCTAACTGTTCTTCTTGCCTCTCTTTGGCCTATCACAACCCATAGTCACAAAAGTGCTATTTCTAATAAT
>chr1	212047637	212047894
TACATTCGTCTAAATTTTTTTCAAAGTTTTAACTTCTTTGCCTTTGGTTTGAATTTCCTCCTGTAGCTCGTAGTTTGATTGTCTGAAGCCTTCTTCTCTCATCTCATCAAAGTCATTCTCCATCCAGCTTTGTTCCATTGCTCGTGAGGAACTGCGATCCTTTGGAGGAGAAGAGGTGCTCTGCTTTTTAGAGTTTCCAGTTTTTCTGCTGTGTTTTTTCCCCATCTTTGTGGTTTTATCTCCTTTTGGTCTTTGATG
>chr1	88254858	88255115
AGATCCAAAGCAGGAATTCATAAGCTTTTTGAAGTCCCAAGCTCCTTTGAGAATCTTGTGAAAGCTACAGACTCTCTCTCTGAAGGAAAAAATGAACTCTGTGGCATGCACCACTGATACGGTGTTTCCAGTTCACACGGATCAGGCACCCCTGGAAAAGCATCCGAGGACTCCCTAGGTAAAAATCTCTGGTTAGACGAACAAACAGACGGAAAAAAAAAAGACAAGCCCAAAAGGAATCAAAAGTGGATGGACAAG
>chr1	46344636	46344946
TTACAGGCATAAGCTATCATACCAAGCCTCAACCATTAAATCCTTTCTGATATATTCTTGATGATTATCTCCCTGCCCCCTCAAAAATCTCAATCTTTGGTTTCAATGGTTTTTAGTAGTTATTTCAAATTGCTTTTCTTCCACTAACCATAGTAAAAAATAATAATCAAATATAAACGACTTAGCAGAAAAATAACTTTAGATAATGGATGGATAGATACATTATATTTACACTTTAAATATATTCTAGAAGGCCTATCAAGGAGTTCATGACTCAACTTGGAAAGTTAGTTGGAACTCATATTTCTTCC
>chr1	206100869	206101179
ATGCAAGGAGGAGGGGACAGGCTGGGGCAATGTCGAATATGTGAGAGTAACTGAAATTTAGGGCAAAGTAGAAGGCTGCCCTCGGACAGAACCATGAAGAGTTCATTTAGGAAGAAGGTAGGGAATACAATATATCCTAGCCATTTGAAGTCTTTTGTTTTGTGTTTTATAATACTATAATGTATTTTAGCACAGCACTACTTTTTATAAATTATAAATACACACACAAACAAGGGGAATTGCTCAAAAGTTTTAACTGATATGGGCACACAATCAAAACGATTAAAGACCACTTAACTGAAAGAAAACAA
>chr1	33443493	33443783
AGACCTCATCTCTACTAAAAATTTAAAAAGTTAGCCAGGCATGGTGGTGCACGCCTGTGGTCCCAGATACTTGGGAAGCTGAGGTGGGAGGATCACGTGAGCCCAGGTGATGGAGGCTGCACTGAGCTATGATTGCACAACTGCACTTCAGCCTGGGCAACAAATAAAGACCCTATCTCAAAAAAGAAAAAAATGCAAAGGATCTAAAATAGAAAAAAATAACTTTGAAAAAAAAGAAGAAAGTTGAAGGACTTATTTGACTTTATGACATTATAAAGCTACAGTAGTCAA
>chr1	23105858	23106148
AGACGCTCAAGTCGGGCTACACGGAGAAGCAGCGCCGGGACTTCCTGAGCGAAGCCTCCATCATGGGCCAGTTCGACCATCCCAACGTCATCCACCTGGAGGGTGTCGTGACCAAGAGCACACCTGTGATGATCATCACCGAGTTCATGGAGAATGGCTCCCTGGACTCCTTTCTCCGGGTAGGGGAAGCCAAGAGGGCCAGGGGCCCATGAATGGGGCAGGAAAAGGAACGATGGACATAGCTTCATACTGTCAGAGCCTGAAGGGGTCTTGGAAAAGCTCTAGGTCAGG
>chr1	230528237	230528536
AGATAAAAAAAAAAAAAAAAGAAGAAGAAGAAGAAGAGGAGGAGGAAGGAGAAAGGAAGAAAAAGAGAAGAAACTCCAAGTGGCTTTTACAAAGTCACCTCAGCAGTAAGAGGCAGAACTAAGACTCAAACCTATGTCTTCCACCTCTAAGGCCAGTCATCTTTCTACTATAAAGCACCTGTCCTCTGTAACAAGTGTTATTTGCTTACATTTTCTTTATTTCTTTACTTTTTAAAAACCTTTTTAGCAATATTCCTTTTGGAAATTTTAAACTAAATTTCAGCATTGCTTAGCTTTCAT
>chr1	102092981	102093280
CTCATGTGTAAATTGGGGATGATAAGAGATACTCTTTGGTATTTGTGAGGATAAAATAAACTGCTACATAGAAAGCCCTGTTATAGGGCCTGGAACATGATCAGTGCTCAATCAATGTTTGCCATCACTATGCAAAAGAAATGTATGCATCTTCTACCCATCTTCATGGAAGAAAGCATAAGCACAAATGTTAGTGACAAGCGAAGTTCATCAAACTTTGGAGTAAATTAACAATATAAAATTTATCTTTAGAGTTTAAATATTCATCTTTCTAATATGGTTTGTTCATATGGATTGACT
>chr1	217975412	217975735
AACAAACCAAGAAAAGAGGCTGACAGGTTAAGCTAAAATACAAAAATAAAGCTATATTCTATTTATAAAAAACACTTTAAAAAATAATAAAGAATGGTTGACAATAAAGCAAAAGGCAAAAAAATTCAGGCAAATATCAAGAAAAAGAAAATAGAAGTGGCAAGAAAAATGTCACACAAGTAGAATTTAAAGATAGGAATATTAAACAGAATGAATAAGAACATTATGTAAATAAAGGCACAACTTACGAAGAAGATAAAATAGTGATAAACCTATACACATCACAAAATATAAGTTAAATATGTAAAGCATATAAAAATAGAA
>chr1	205519638	205519961
TCAAGGAAGCAGGTTCCCTTCTGCCCCAGAGTGCGTCTAGAAATGTCATCCAGGAGCTAGATCCTGGAATGGGGACTTCAGGACTCTGCCTGGTGCTTTATTTTACTGTGGCTGAGCTGGTATCCCAGGCATAAGACAAAGTCCTCTTTACTTTTCTGAAGCTGTGAGCTGCACTGCCTGGAGTTGGAGGAGGGTGACACAGCATTCCCTTGGCCACCCCAACTGGTGTCTCACTAGGTTACATATACCCTGTGTCCATTGGCTCTAAGCCCATCACAGCACCAGGACTTGCCCAGGAATTGCAGTCCTTTTGGCCTAGACTGC
>chr1	161099856	161100222
AGGAACTAGATTTACTTTTCTACATGAAACAATTTAAAAAAGCAGAAAAAATTCATGAAATTAAAAAAAACTGGACATCAGTCAGATAGGATGGTGATCCCTGAGAGAGTGGAAACAAACCAGGGAATCATTATTATTGCTACAGCTTACTGTCTGGAAAGGGTTTCCGGACTACAGCACAAGAATTGAGCAACGAGGCAGGGGTTCCTGACTTGAGGAGACAAAGGTGTAAGTTCAGAAAGACCAAGGTATCCAGAATTAGCAGGGTACAGTAGCAGATCTAAGAAACTCAATGAGGCCGGGCGCAGTGGCTCATGCCTGTAATCCCAGCACTTTGGGAGGCCAAGACAGGCAGATCACAAGGTCA
>chr1	534490	534856
CCAGCCTTCCCTGGAGCTCTGCAGAGGCAAGGAGGGGGTGGATGGAAAGACGGGAGTCCCTCCCCTTAGGTGAGGGGGGGAACTAGGGCCCGGGGAGATGCCCAGGCCTGGCGGCCGGCACACGCGGGTTCTCTGTGGCCAGCAGGCGGCGCTGCAGGAGAGGAGATGCCCAGGCCTGGCGGCCGGCGCACGCGGGTTCTCTGTGGCCAGCAGGCGGCGCTGCAGGAGAGGAGATGCCCAGGCCAGGCGGCCGGCGCACGCGGGTTCTCTGTGGCCAGCAGGCGGCGCTGCAGGAGAGGAGATGCCCAGGCCTGGCGGCCGGCGCACGCGGGTTCTCTGTGGCCAGCAGGCGGCGCTGCAGGAGAGG
>chr1	106535663	106535924
AAGAAAGAACAGTAAAAAATATAAAGCATGCCTACAGGATCTAGAAAAACAGCCTCAACGGGGTGAATTTAAGAGTTATTGGCCTTATTAAGGAAATAGAGAAAGAGAAGTAGAAGGTTTATTCAAAGGGATAACAGAAGACTTTCAAAACCTGGAGAAACATATCACTATTATCTGCTTACAGATCACCAAGCAGATATAATCCAAATAATACTACCTCAAGGCATTTAATAATCAAACTCTCAAAGGCCAAGGATAAAGA
>chr1	202503310	202503571
GGAGAGGCAGATGTGAGGGCTGCAAGCTGGACGTGGACGAGGAGATGGGATGCAGGGAAAAGGGCACAGTGCCAATTATAAGGACATCCTGGCCCTAGCTGCGGCTCTGCTGTTAATGCACGGCAGCAACCCCTGGAGACCTCAGATGCAAGGAACTGACATTAGATTGTTGCCTGTGACCTTCCAGTTCTGTCATTCAGTGCCTCCCCTGGGGAGGATAACAGGGGCAAGAGATGGGCAGAATGAGTGAGTGGAAGGGCAG
>chr1	77606928	77607214
TAGCTAAGCAGCACAGTAGCATCACCAGAATCCCTGTACGGGTTGAGCCTTCCTAATCTGAGTATCTGAAATCTGAAATGTCAAGTGTGGAATTTTCCACTTGTGGCATCATGGCAGCACTCAAAAAGTTTCAGATTTTGTTCATTTCAGATTTTCAGATTAGGGATGTTCAACCGGAATATATAATCTTAATTTTATGATCCAGCTCCATTTAACAATTAAAGGTGGTTATGTATCACTCCTTAGTCAACCTATAATATTTGCAGTTTATGTCAAGTCTACCAAAT
>chr1	79551034	79551320
ATGAATGGTTTAGTAGCCAGAGCTTTTTCTTTTTTCTTTTTTTCTTAGAAAAACAATAAAGCAAAAGAAAAAAAATTATTTGATGATTGCTACCTAACATTTGTGTTTGGTGTTAGGAGGAAAATAGAGATTAGTGGAGAAAATAGCAAATCCCAGGTCTAAAAGGGGGCTGTGCATGTCCTCAGTTTCAACCAATGTTCCCGTATGATGGGGACTCATTATTGCCATTGATTGCCATGTCTTCTGAGTTCTCACAAGAAGTCTTCAATCTAGACTTTCATAAGCCA
>chr1	186049965	186050290
TTCTATTCATAATTTAATCATCTGGATAACTACTAGAAGAAAAAACGCTAAGCCACATGATGAAGCTCATGTAGAAATAATAAAGGTGCTATTAACCGGCAGTATGAAGAAACTAGGCAAAATGAGTATGTTCCTCTTACATTTGACTGGTACCTTCATTCATTTTGATATTGATAGGGGCTAGATAATAAAATGCTTTCACACTTCCATTTTTTAAAAAGTTATCTTCTATAGTACTTTAAAGCTTTAGGGCCATAACTTGACATTATAGACACAATTTAATTAATAAATGTGCATGAATAAATAGGATCAGAATAAAATTTGTT
>chr1	158741990	158742315
ATATTTTGTAGAGATGCAGTTTCACTATGTTGCCCAGGCTGGTTTGAACTCCTGGGCTCAAATGATTTACCTGCCTCGGCCCCCACAAAGTGCTGAGATTACAGGCATGAGCCACCCTGCCTGGCCTCAACTATCTTAAATATGCTCAAAAAGCTAAAGGAAACAATGGACAAAGAACTAAAGGAAATCAAGAAAAGGATATATAAAGAAAAGAGAATATTTTTAAAAGATAGAAATAATAACAAGGAGCCAAGTAGAGATTCTGGAGCTGAAAAAATACAATAATTGAAATAAAAAATTCACTAGAGGCTTTCAACAGAAGCTCT
>chr1	62547320	62547624
TAAGATGGGTGGCTTCCAAACAAAAGATGTGTGTATGTCTCACCGTTCTGGAGGCTCGGAGAATGCCATCAGCGTGCCAGCATGGCTGGGTTCTGGTGGGGTCCCTCTTTCAGCTTGCAGACTGTTGGCATCTGGCGTGTCCTCACATGACAGAAGGGTTGACAGAGCTCTCTCTTCTAAGAGCACTATCCCATTTGTGAGGGCTCCACCTTCATGACCTAAGTTACCTCCCAAAGATTGCATGTCCTAATACCATCACATTGGGGATTAGAACATCAACATATGAATTCTGGGAGGATACCAGC
>chr1	184167637	184167941
TTAATTTCACTAAATTGGCTTATCTAAAGTCACACAACTAATTAGGGGTAGAACTAGGTGGCCTATTATTACCAAATTTAGCAAATTAAAAATACAGGATGCCCAGTTAAATTTGAATATCACATATGTGTGACCCAAATATTGCACGAGGCATATTTGTACTAAAATATTATTGTATTTGTATCTTAAATTCAGATTTAACAAAGTGTCCTGCATTTTACCTGGGAACCCTAGCCAGACTCCAATCAAAGCTTCCTTTACCTGTATTCTTTCCAATGGATTCACTAGCTATTTTCATAAGATAT
>chr1	78914454	78914754
TACTGAATTCAAAGCTATGTTGTAAGAATGAAATTAGGTAATACGTATAAACTAGATTGCTGGTGCCTTCACTTAGAAAAACAAACTCAAGTGCCAATGGACATTGCCAATCCTGTATAACAACAAACTGATAACTTACTATGTCTTTCTTGAGTAAATTTAATTTTATCGTAATTGAAAATAAAGATAAGACGTGGTAGCTCATAAGAAAATGAAAGACTGAAAGTTGAATTATAAATTGGTATCAGGGTTTTCCTTTTCTTATTTAAGTATGCAGTTTTCTTTTGACTTCAAGAGGATA
>chr1	224955795	224956095
TGGGCGCCTGTAATCCCAGCTACTCGGGAGGCTGAGGCAGGAGAATGGCATGAACCCAAGAGGCGGAGCTTGCAGTGAGCCGGGATAGCGCCACTGCAGTCCAGCTTGGGCGAAAGAGTGAGACTCCGTCTCAAAAAAAAAAAAAAAAAAAAAAAAAAAACTTCACTTTACCCATTTTCTCCAAGGACTTAATCTCTTAAGCTCCACAGAGCCATGGAGACGCACACAGCAAACTGTCAGCACACAGGGAGTAGGAGGGGTGGGACAGTCTTCCCAAATTCTGCTGCTGGCTGCGCCTGAA
>chr1	109522090	109522434
TCCTTCTGCCACTGATTTCTCAATGTGCCCCATTGACTGAGAAGTGAGTTTTTTCTTTTTTCTTTCTTTTTTTTTTTTTTTGAGATGGAGTTTCCCTCTTGTTGCCCAGGCTGGAGTGCAATGGCGCAATCTTGGCTCACTGCAATCTCTGCCTCCCCAGTTCAAGTGATTCTCCTGCCTCAGCCTCCCGAGTAACTAGGATTACAGGTGCCTGCCACTATGCTTGCCTAAATTTTTGTATTTTTAGTAGAGACGGGGTTTCACCATCTCGGCCAGCCTGGTCTTGAACTCCTGACCTCAGTTGATCCACCCGCCTTGGCCTCCCAAAGTGTTGGGATTACAGGC
>chr1	61150946	61151290
ATGATTAGTCTCTATCTCTGAGAATCAGGAGCTCATACCTGGTTAGGCAAATGTTCTTTCTTTTTAATTTTTAATTTTTGTGGGTATATAATAGATGTATATATTTATGGGATACATGAGATGTTTTGATACAGGCATGCAATACATAATAATCACATTGTGGAGAATGGGATTTCCATCTCAAGTATTTATCCTTTGTGTTACAAATGATCCAATTATACTCTTGTCATTATTTTTAAATGTACAATTAAGTTATTATTGACTATAGTCACCCTGGTGTGCTATCAAATAGTAGGTCTTATTCATCATTTCTAACTATTTTTTTGTACCCATTAACCATCCCCA
>chr1	22918771	22919064
TCTCTCTTCTATAAAATGACAGGGGTGAGACTCAGTGATTTTGGAGGCCTCTTCCAGCTCCAGGATTCAGTGCCCATTGCCAGGGTTCAGGGGTTCAGGCAAGGGAAGGGAGAGCTACAAAAAGTACAGGACTCCACTCCTGAAAAGCATATCACTTATCTTTAGCAAGCCACCACAAAACCTACTGGCTTAAAACAATAATGATTTCTTAGTTGTCCTGATTCAGTGGATTGGCTGGGCTCAGCTGGGTGCTTATTCTGTTCCCCGGGTTGTCAGTTGGGATCACTCAGGAGG
>chr1	145035021	145035314
CACCATATTGGCCAGGCTGGTCTCGAACTCCTGACCTCGTGATCCGCCTGCCTCGGCCTCCCAAAGTGCTGTGATTACAGCTGTGAGCCACTGTACCCAGCCTCATCTTCATTTTTGAAAAAGATTTTCAGTGGGTATAGAATTCTAGGTTGACTTTTTTTTCAGTACTTAAAAGTATTGCAAACTTCTTGTTTGTAATATTTCTGATGAGAAATCAGATGCCATCCTTACATTTAGTCCTCAGTATATAACATATTTGTTCCCCTTTTAGCCCTCTTAGGATTTTCTCTTCAT
>chr1	86866303	86866570
TGCATATATATTTAGGATAGTTAGCTCTTCTTGTTGAATTGATCCCTTTACCATTATGTAATGGCCTTCTTTGTCTCTTTTGATCTTTGTTGGTTTAAAGTCTGTTTTATCAGAGACTACGATTGCAACCCCTGCCTTTTTTTATTTTCCATTTGCTTGGTAGATCTTCCTCCATCCTTTTATTTTGAGCCTATGTGTGTCTCTGCACATGAGATGGGTTTCCTGAATACAGCACACTGATGGGTCTTGACTCTTTATCCAATTTGCC
>chr1	75464488	75464755
AAACAGTAAGAAGTTGGAGTTTGATACAGTATTTTTTTTTTTAAGAGAAAAACTAAATGCGGTGGAGAAGGAATCTGGGAGGGACATCTGTGCTGCTCAGCTAGGTCATCAAGGTTGGCATCATCTGAGGAAAGCATCTCCCACCGCTGTCTGAGCCCCTTTGCTAAAATAGCTTCTGATTGGTAATCTTGCTTTCCAGGTGCTCTGATCCCAGGAAGGTAGTGTCCTATATGGAAAATGTCTGCACTTTGGTCACCAGGAGACTATC
>chr1	177027487	177027752
ATGTCAAACAGAATTTAGCTAAACGTGTTCTACCTAAACTCGTTCTTGACTTGGAGGAAGAAACTATAGGGCAATTATAAGAGGTACAGTTGTTTGCTCAGAAATAAAGCTGCTTACCTACAATGTCTGTTGTACTATATATCTCAGAATTGCTCGGGGGAAAAAAAGAAAAATTCCAAGTCTTTTATTTCACTGTAGAAACTGTCTTATCTCTGAAGTGTTAAAAATTATTTTTCTTTGTACAAAGATTGTCCTTGGTCATTGAT
>chr1	54324083	54324348
TTTTAGGTTCAAGCCATCCTCCCATCTCAGCCTCCCAAGTAGCTGAGAGTACAGGCATATGTCACCTCACCTGGCTAATTTTTTAATTTTTTGTAGAGATAGAGACTCATTATGTTGCCCAGGCTGGTCTTGAACTCCTGGGCTCAAGTGATCCTCCCATCTTGGCATCGCAAAGTGTTGAGATTATAGGCATGAGCCACTGCACCCAGGCGACTACTTTCTATATTGGCATTTTTGTGCTCATTTTTCCATCTCATAATAAGGTA
>chr1	171082603	171082883
AGAGAGGGTGTTGCGGGAGCCTCACTGAAGAGGCGGGATCTGAAGGGACGGCTGGTGTTGTTCTGGGTGATAGAGGAATGAGCCACAGACCTGGAAAGTGACAATTTGAAATGATGTGACTCCCCTGGGAAGTTAGCTCCAAGGCATTTAGTCCTGCTGGTGTGAAAGCAGCAAGTGGAGAAATGAATGGTAAGGAAGGTGCTGGATAGTCCTGAGAGGCCTTGGATGCCATCGCTGGGAGTTTGATTGCTTTCTGAAAGTGCAGGAGAACCATTGAAGTA
>chr1	222013170	222013450
CCACCCCTGGCTAATATTTTTATTTTTTGCAGAGACAGGGGTCTCACTACATTGCCCAGGCTGGTCTCAAACTCCTGGCCTCGAGCAATCCTCTCACAGCCTCCCAAAGTGCTGGTATTACAGGCGTGAGCCACCACACCTAACAAAAGTTTGCTTTTTATCTAAAATGACCCAGGCATTGTCACTGTACTGCTATTTTTTTAAAAAAATTTTGTTGTTTTGTTGTTGTTGTCGTCGTTATATAGATGAGGGCTTCCTGTGTTGCCCAGGCTGGTTTCTGA
>chr1	27751360	27751654
GCTCCTGGACCCCTCCCTCCTGAGGTCTCATCTCCTTACCAAGCTCCCCTCCCCACCCCAAGCCCCATCCCCTTGCTGACTCCCAGCCTTTCTCAAACCACCATGTGTATAGTGAGCCCCTCATGGGCCCAGTTTCACTTTTTTTTTTTTTTTTGGAAGAGAGTCTCACTCTGTCGCCCAGGCTAGAGTGAAGCAGCGTGATCTCAGCTCACTGCAACCTCCGCCTCCTAGTGCAAGCGATTCTCAGGTGTCAGCCTCCCAAGCACCTGGGATTACAGGCATGCGCCACCACACC
>chr1	155299755	155300049
GTGTTTTTTTTAGTGGAGACAGGGTTTCACCATGTTGGTCAGGCTGGTCCTGTCTTTATTTTTGAAGGACATGTAGAGTTAAAGGTTTCTAAGTTGACAGTTTATTTTCTTCTAATAGTTAAAAGATGTTGCTCCGCCATCTTCTAACATGCATTTTTTTTTTAAATAATGAGAAATCATCTTTATACCCTATCTTTATTCTTCTGTATGTAATGTGTATTTTTTCCTCTGGCTTCCTTCAAAATCTTCTTTTTATCTATTGTTTTAAACAATTGGATTATGATGTTCTTAATGT
>chr1	244221822	244222100
GCCGTCATTTCTATCATATTCTATTGGCCACACACACCAACTTACAACTGAACCTCAGAAACGGCCTGCCGTCATTTCTATCATATTCTATTGGCCACACACACCAACTTACAACTGAACCTCAGAAACGGCCTGCCGTCATTTCTATCATATTCTATTGGCCACACACACCAACTTACAACTGAACCTCAGAAACGGCCTGCCGTCATTTCTATCATATTCTATTGGCCACACACACCAACTTACAACTGAACCTCAGAAACGGCCTGCCGTCATTTC
>chr1	51789475	51789753
ATCCCAGTTACAGTTCACCCTTCTGGTCAACAAGGACTTCCTCATTTTTACCCAGAAACACTCTGTCAGCATCATGTTCCTGCATCTCCCTGTCATTTCCTGGCTCTGTAGTGGGATCCAATTCATTTCCCTCTTCTTCAATTCCCCAAATGCCATCTTCCTTTTCTTCATCCGTTTCCTTTTACTTCTTGGCCTCTTCTGCCTGCTTTCTTTTTTCAATTTCTTCATAAAGTTCTCTCCATTGCTTCTCTTAGGTCCTGTTTAGAATGTAGAATTTCA
>chr1	235607283	235607572
CAGCGATCAGAAGGAGAAAAAGTACGAGTTGGAGATGACCTCATCTTAGTTAGCGTGTCCTCTGAAAGGTACTTGGTAAGTGTGGAAAGTAGGATCATGTATCTGCTGATATGCTAAATGACAAGTCAATAAAATGATCTCTTTAAGGTTTATATTGTAAATTATCTATGAAAATTGCTTATAACCATTCCTCTATCTCTATTAGATTAATTATAAATAACTTCCTAAACGGAAGAATAATGTGATGTGGGTGCAAATATAGCTTATCAGGTTGTTCAGGCAGGCTTCCC
>chr1	28237372	28237661
AAAAAATACAAAAATTAGCTGGGCGTGGTGGCATGCCTGTAGTCCCAGCTATCCGGGAGGCTGAGGCAGGAGAATCACTTGAACCCGGGAGGTGGAGGTTGCAGTGAGCCAAGATCGTGCCACTGCACTCCAGCCTGGGCAACAAACAGAGTGAGATTCTATCTTAAAAAAAAAAAAAAAAAAAAAAAAACCGAACACAGATTGGACTGAGAAATTCAGTCTTGTTTTTATTAATCTGTATGCTATATGTCAAGGTACAGGACAGAGAAAATGATCAGAGGTCAATCAAT
>chr1	29011120	29011482
AGGGAGGGGGCGGGAGGCCTCCCCTGCCCAGCTCCGAGCCGGTGGTGCAGCGTCCGCCCCCGGTCGCGGGCGCAGACTGGCGGCCGCCTCCGGGCCACGTGGTGCGCGCGGCGGGCGCGTCCGAGGAGCCTGCGGCTGCTCCTGGCTCACAGCGCTCCGGGCGAGGAGAGCGGGCGGACGCCGGGGGCTGGGCCGGTGCGGGCGGCGAGGCAGGCGGACGAGGCGCAGAGACAGCGGGGCGGCCGGGGCGCGGCAGCCGGCGGCGTCGGGGCCGCGGCCTCTGCCTTGCCGCTCCCCTCGCGTCGGATCCCCGCGCCCAGGGCGCACGGTGGAGAGGGACGCGGCGGAGCCGGCCGGCAGCCA
>chr1	70963751	70964113
CTGTTATGATTTCAGTTCTTTTGCATTTGTTGAGGAGTGTTTTACTTCCAATTACGTGATCAGTTTTTCTGTATGTGTTATGTGGTGATGAGAAGAATGTATATTCTCTTGTTTTTGGATGGAGAGTTCTGTAGATATCTATCAGGTCCATTGGATCCAGAGCTAAGGTCTCAGATATGTGTATTAATTTTCTGTTTCAATGATCTGTCTAATATTGTCAGTGAGGTGTAGAGGTCTCACACTATTATTGTGTGGGAGTATAGGTCTCTTTATAGTTCTCTAAAAACTTGCTTTATGAATCTGGGTACTCCTGTATTGAGTGCTCATATATTTAGGATAATTAGGTATTCTTGTTGAATTGAA
>chr1	88305277	88305568
TCTAATGTATCATCTGATACAAGGGTTCATTCTATCCTTCTAGAGTTAATAAATGATTACTGTACCAAGTCTGATATTCTGGAGGTGCTGAAGTAAAAACTGCCCCAAACGTCCCCTCAGGACAGTGGTTATTTTTTAAAACAAATTTACTGTGTATCCTGGAGTTTCTAGAAGTTCACTTATGCAGAAAACTGAATACAACATTCACCACTGAGGTTTTAACTTTCCATTCTTTGTCAACAATTGTATAATAAAGAGAAAATAGAGCCGTAATTATGCAGGAGGAAAATAA
>chr1	227578305	227578596
TAGTTTATAAAGAAAAGAGGCTTATTTGGCTCATGGCTCTGCAAGCTGTGCAAGAAGCATGGCGCCAGCATCTGCTTCTGGTGAGGGCTTCAGGGAGCCTCCAATCATGGTGGAAGAGGAAGGAGAGCCAGCTTGTGCAGAGATCACACGTCAAGAGAGAAAGGAAAAGATAGAGAAAGGCCGGGCACGGTGCCTCACGCCTGTAATCTCAGCACTTTGGGAGGCTGAGGCAGATGGATCACTTGAGATCAGGAATTCGAGACCAGCCTGACCAACATGGTGAAACGCTGTC
>chr1	60507959	60508246
CATGAAGATAAATATATAATTGGAACTTATATGATAATACCTTATTTTAATAAGTGTTGCTCAAAAACTTCAAGTTCGAACTCCTTACCTTGGTATTCAAAGTTCTCCATGTTGGTGACTATTTTTCTAAATGTATCTCTTTCTTTTCCTTTTTAAATACCCTAAATTCCAGCTAAAAGAGCTTTCATGTATTTACCAATGGAATTTTGGTAGTTTTCAACAAATGTTTTGTTTTATGCTCAAACTTATTTCACTCCTACATTGCTCATCCTTCAAATTTCATTGTTC
>chr1	101520695	101520982
TGGTCCAGAAGTTGGCATTTGCCCAAGGACAACACTTTTGAGTAACGCTGCTGAAGTTAACATCCCCTCTCCTTCTTACCCCTTGCTGTCATCAACTGTGGATAATTGTACCAGCCTCTCAGATGGTCTCTCTGCTTCCAGTATTTCTCCTCTAATGTATTCTCCGCTCTGTTGCCAGAGAAATCTTTCTTAAATGCAAACTTGTTTGTGACACTTGTGTACTTAAAACCCTTCAATGGCCCCCACTTTCTCCTAGATAAAGTCCAAACTCCTTCACAGGGGGCCTGG
>chr1	227698688	227699064
AAAAAAGTAGCCGGGTGTGGTGGCACACGCCTGTAGTCCCAGCTACTCAGGAGACTAAGGCAGGAGAATCACTTGAACCCAGGAGGTGGAGGCTGCAGTGAGCCGAGATCGCACCACTGCACTCTAGCCTGGCGACAGAGTGAGATTCCATCTCCAAAACAAACAAACAAAACAAACCAGAAATGAGTGATCCTGAAATAGAGCTTGAGGGCAAGGTTGGATCTATAGGAAGAAGGATACAGGTGGAAAGCCCAAGAGGAGAAGAGCTGAAAGGTGGGAAAGTTACAGCGTCTTTGGAGAACAAGAAGTCATCCTGTTACATTGGAATGTAGATGACAAGTAGAAAAGAAGAAAAAATAAGGATTTTTTGAAAAATA
>chr1	14379648	14380024
TGAGGCACCTCTTAATGGATGCTCAGGTACAAAGATCAATACAGAAATTCTCTATGGAGAAGGTGGAATCTTTTTTTCTTTTTGGCATAAGCTGTCCAAAAATGTTCAACTACCACACCTATTGAAACCTGTTTTTCTGATATAACAGATTGGATATGTTGAGTATTGGATTTCTGATTAGATCTTATTTGGAATTTAGTATTAAAATAGCTTTTTAAAAAGTCAAAGTAATACAGCTTAAGAACAGTATATTTGTTGTCTCTGAGAATTTAACAGATCTCCCATTAGCCTTGGAAAAGTGAAAATCCATTTACATACAAACTTGGCAGGCATCATAGCTGGCAAAGGCTTTGGAGTAGAGCAAATACTTGTCCCAA
>chr1	243413288	243413567
TCTAATCCAAGATCATGAAGATTTACTTCCAGATTTTTGTCTTAAGAGTTTATAGTTCTGGTTCCAACACTTAGGTCTATGGTCCATTTCGAGTTAAGATCACTCATTTTTCTTGCATAAAGAAATTTTCCAGACTCATTCAGGTTTCAAGAAAATAGACTTAGAATGACCACTGTGGATTTTCTTTTCTGTCCTTCATTTTCTAACAAAGCATATGTAGTGGCCGTCACATGCTGGGTAGAATCAAGATTGCAAAGACTGACGTAAGAATTTGGCACAT
>chr1	223891766	223892045
AATGATCCACCCGCCTCAGCCTCCCAAAGTGCTGGGATTACAGGCGTGAGCCACCGTGCATGGCCTTTTTTTCAGGAGAAAGTTTAGACAGGATGGCTGACCACACGGGAACCACACATTATGAAGGGAAGGTAGGGTGACAGATCTAGGGGGAGAACTTAGTTCTAAGTAATGCAAATAACCATTCTATGTCTGGGTGCTGGTTTTTAATTTAAATATTCATCTTAAATTATAAACATCATTTTAAAATACAGGTACTCTAAGAATTTAACTGGCTATT
>chr1	97939818	97940092
AGGAACATCCAAACAATCTTATTTTAAAAAATTGAAGAGGGTATTATCAACAAGTATTATAGGGTCAATTTCTAAGCATGAGATGAAAGGTCCTCATAAATGGTCTCATAATATTTTGTCATTTTCATTCTAATACTTTGTCACTTTTACTGGTTTACTTATCTGTTTCCTCTCTTAGACCATAAAATATTTAAGGGAAGACAACATCTTTGAATTCACCTTTTAATATTCAGTGTTTTTATACATAAGGGGGAATATATGTTAACTAATGAGTT
>chr1	41267158	41267432
CCAAATCTTTGTTTTTTAAGGGTAGATCTGATTTTTGGAAATGGCCAGAAGAAATTTTGCATTGAGGCTATGATTCAGCCCAAACCTGAGACAGTGGTACCAACATGGTAAGGGGACTATTTGGGTGTCTGGGGGGCCTGGTGAGTGGGGCTGTTTTTGCCTTGGCTCTGGGGGACCATTTCTAGAGAGACTGGTAGCCTGGTAAGATTAGAGACAAATCCTTGGCACGTGGGCAAAAAATACCCTGGATTCTTTTCCAAGGCCTGGAGAATAGG
>chr1	15250002	15250301
ACCTGCTCCCACCCGTACCCCTGAGATCTGTGAAAGAGGGTCCCAGCCGGCTTCCCCCCAAGGAGAAGAACTTAGCTGTGCCACAGAGTGTGTTTATGAAGCACGGGAAGAAGGTGGCCTTGTGCCCGCTCAGTGCCCGTTTGGCGCAGTGTGCCATCCGCACAGGAGCACCAGCCTTCCGATGTCTGCTCAGAGGCTCCTGCCTCGGGATCCTCCCAGTCTTTACCCCAGAGAAACATTCCCTAGACGAGCACTCATCTGCTGAAGGACCTGGTAGAGGATTCGGTTTCTGGGCACAGC
>chr1	228274095	228274394
GAAGTTGACACAGGGAGGACAGTAGCAGGGAAAACCACTGTATAGCCAGATAATCCGACAGTGGCACTGTAACATAAACTTCTCTCTTTAAAGAAAATAAAGTTTCCCAATTCTGGAGTGAAGCTGTGGCTGCCTCTGGGTCAGCAAACATAATGGAAACAGATTGTGTGACTGCTGAACAGTGCAAAAGTAACGAGCTCTTCCCTAGACCCTTGAGCAAAAATGAAAAAGCAACTGCTTTACCCAGCACTGAGTGGGGTCAGCTTGCCCAGGCTCTGTTGGACCTTGGGGTGGGGGACA
>chr1	145127232	145127607
ACTTTGGGAGGCTGAGGCGGGCAGATCACAAGGTCAGGAGTTTGAGACCAGCCTGGCCAACATGGAGAAATCCCATCTCTACTAAAAATACAAAAATGAGCTGGGTTTGGTGGTGTGCACCTGTAGTCCTAGCTACTCAGGAGGCTGAGGCAGGAGAATCGCTTGAACCCAGGAGGCAGAGGTTGCAGTGAGCGAAGATCGTGCCACTGACTCCAGCCTGAGTGACAGAGTGAGACTCCGTCTAAAAAAAAAAAAGGCAGTTTAAGGAGTAAGGATGGAAGTTAACAATGCAGAAGGCTTAGGGAGGCAGCAAAAGGTGAGAATTTAGAAAATTTAGTGCAGAGGTTTGGCAGTGAAAGGAAGGAGGAAAATAGGA
>chr1	42290632	42291007
AAAACACATGAAAACTTGGTGCACTATTTTTAAAAGCAAGTTAAATAAGGTGCCTTTAAAGTTGAGTCCCCCGGGATTGTACTGAATCCCTAGGTTCTTGGTTTTATGACCACAAGGGACCAAGCAGGTTGGCTTTAATTGTTAAACTAGGCCACTTAAGCCACGGAGCCCTTGTCTAACAGGACAATATTTATAGGGATTGCATCATCGCATAGTCGAACTGTTCTTCTCAGACTGAGATCATCCTTTAGTTTGCTGGGATATTTTTTAAACTCCAGGAGGAAGAAAGAAACCTTCTCTTCATTAATAGAAACTACTAATAAGAGTAGAAGAGTACAATAATGTTGAAATGATAACATTTTAGCCACATGAAAAG
>chr1	211531598	211531871
CAAAGTCAGCGTGTTTGCAGCACTGCATAAGGAAGAAAGGCTCTGTGTGTGGGAGTCCGAGTGAGTTGCTAACAATAAAGAGGTGTAGTGGGGATATTCCTTGGGGCAGAATCCTCCCACACCATTCTGCTTCCCTCTTCTGATTTTGTGTTCACCAAGGAGACTTCTGATTAGTAACCCAGCTTCCTTTCTTAAACACGTTGACTGGTAATGCCTAGGTTTTCTTCTAGGGTTTTTATGGTTTTAGGTCTAACGTTTAAGTCTTTAATCCACC
>chr1	237872714	237872987
TGTTCCATTGCTGGTGAGGAGCTGCGTTCCTTTGGAGGAGGAGAGGCGCTCTGTTTTTAGAGTTTCCAGTTTTTCTGCTCTGTTTTTTCCCCATCTTTGTGGTTTTATCTACTTTTGGTCTTTGATGATGGTGATGTACAGATGGGTTTTTGGTGTGGATGTCCTTTCTGTTTTTTAGTTTTCTTTCTAACAGACAGGACCCTCAGCTGCAGGTCTGTTGGAGTTTGCTAGAGGTCCACTCCAGACCCTGTTTGCCTGGGTATCAGCAGCAGTG
>chr1	81460840	81461143
GAAGTTCTCTAACGATATATTTAAAATCACATTATTATTGACATTTGGTGGGTGGTTTATATTTTCAAATGGAAGAGATATCCACTCAATGTAAAGATAGATCATTACTTTTCAGAAGAAAAAGTAAATCAAGGTGATCCTTTTAGAGTCATATTTCTGCAATCATCAGGTATTTATGAACCGAAATGTCTATACTTGTGTCTGTCTCATTTTTGAACAGGATGTTATTCAGATCCCATTACTGAATAGGATTTCTTATTGCAAAAGACGTTAAACATATTAAAAGTTACTAAGTTTTTAAGTT
>chr1	68342883	68343186
AAAATTCAGGATTGCAGCCTGGTGCGATGGCTTGCACCTATAATCCCAGCACTTTGGGATGCTGAGGCAGAAGGATCTCTTGAGCCCAGGAGTTTGATCAAGACCAGCCAGGGAAACATAGGGAGACCTCATCTCTACTAAAAATAATTTTTAAAAAAGTAGCCAGGTGTGGTGGTGCATGCCTGTAGCCCCAGCTACTCAGGAAGCTGAGGTGGGAGGATGGCTTGAACCTGGGAGGCCAAGGATGCAGGTAGCCATGATCGTGCCTCTGCACTACAACCTGGGCAAAAAAGCAAGACACCTG
>chr1	182980661	182980990
TGAAATCCTAGGAAAGAGAAAGGTGTAGTGACAAAACACAAATCAAGGTTGCTAGGCGTCAGAGGTGGGGAGAAGGAATTTACTGCAAATAACTATGAGTTAAATTTTTGGGGTGATGAAAATGTTCTGTATCATGACTGTGATGGTGGTTAAACAACTGTATACAATTGTCAAAAAAGAATTGTGCACTCAATTTGAAATTTTATTGTCTGTAAATTATATCTAAAAAAGATGAATTAGCTGAACGATCTGGTTCTACTGAATTAAAATTCTATGTAGAGTATCAGAGTGTGATTACAAAATGTTTTGAGAGGATACTATAGAATTTCT
>chr1	172755153	172755482
AGAAAGATGTAGGCTGGGCGGCTAGGCCAGTCTCACCGTTTTATGTTTTTCTGCCTGCTTTATATTCGCTGGCAGCTGCTTAGATTGTGCCCACCAGATTAAGGGTGGGTCTGCCTTCCCCAGCCCACTGACTCCAATGTTAATCTCCTTTGGCAACACCCTCACAGACACACCCAGGATCAATACTTTGCATCCTTCAATCCAGTCATGTTCACACTCATTATTAACCATAACATTTATCTTTCTAAAATAGAACAGGAAAATATCCATGATTATAAAAAGAGATGCCTCATTAAATGCTATTAGAATAAAGAATACATGGTACATCTA
>chr1	240901917	240902290
ACACATGCACACATATGTTTATTGTGGCACTATTCACAATAGCAAAGACTTGGGACCAACCCAAATGCCCATCTATGATAGACTGGATAAAGAAAATGTGGCACATATACACCATGGAATACTATGCAGCCATAAAAAAGGATGAGTTCATGTCCTTTGCAGGAACATGGATGAAGCTGGAAACCATCATTCTCAGCAAACTATCACAAGAACAGAAAACCGAACACCGCATGTTCTCACTCATAAGTGGGAGTTGAACAATGAGAACACATGGACACAGGGAGGGGAACAACACACAATGGGGCCTGTCAGCAGGTGGGGTCTAGGGGAGGGATAGCATTAGGAGAAATACCTAATATAGATGACAGGTTAAT
>chr1	14857346	14857719
TAGTGAAGATCATAACTAGGAGGGACCTGGGATACAGATGATACAGAAATTGTGTTTGGGACATAGTAAGCACTAAATAAATGTGAGCTGATATTTTTATGTATCATCATTATTATTCACTGTTTCACCAACTCTGAGCCTCAGTTCCTCTATCTGTGAATGGGAGTAAAATTCCTTCCCTGTAGGAAGGGGCAGTTATGTGAACCAATGTGTGCAAAGTATTGTGCACAGAGCCTGGGTCCTAGAAAGTCCTCGAAAAATGTCAGCTGGCCTCAGTACCTATAACCTTTCTACATCAAAGTCTTTTGAGAATCTGATAAAAACTGTGGACTTGGAAAATATATGTATATATATATATGACAACATTTTCCACT
>chr1	34218657	34218969
ATTCATTCATATACATCCCAAGCACTAACAAGAAAGGGATGACTTGTTCCAGGGCCAGGTACACAGTAAGCACTCAATTAAGACAGTTGTTTTATTTTCTTCGCTTGTGCCTTTGAGGAACTCTCTGTCCACTCAACCATTGCTCCAGTTCCTCCATTCATCCTTCCATCCATCTCATATTTATGAGCACCTACTACGTGTCAGACCGTGGACTAGGTGCTAAGTCCCTGCTCTCTAGAAGATTAGAGTCTAGTAGGGGTGGTAGGCAGTCATCAGAAAGCCCAACAAGTATATGCAAATGCTAATCATTGTT
>chr1	179438867	179439179
GGGAGCCATCTGCCTTTCGGATGGCAGGGATTCGGTCACTACGGACTGGCTTAGTGTCCTTACCTTCCTGAACTTGCGGTGGACAATGCCGGGCTGCTTCTTCCTGGAAGAAAGGGATAGGAGGCTTCAGATGTGGCTGTCCCTTCCTTTTCCAGGGAGGCAGTAGTAGGGAGAGCTTCTGGAGAAGCCAGGTTGGACTGGCCCTGGGGGCAGCTGCAATATGTATCGACTTCTAGGGAGTGTTCCAACAGCAAGGCCAAGGGCAGTATTTAGAAATTTCTAGTTCCCTGTGCTTCTGATCCTGGACATGGGG
>chr1	155025738	155026031
TAGACCAGTGTCCTGGAGCACTTCCCCTATGTTGAAAACAAAATCTGATGTCGGAGCTGGTGAGAGGTATGAAGGGAAGGTGGAAGAGGACTGGTATCTAATCTTAGAATTACAAGATAGCTTCCTGAAATGTGGATGATGAGGATAAGGGAATCTATGGCATAGATGTCTAGATAGCAGTTAGTTTAAGAAGAGTTTCTAGAGGTGAGGAGTATTGAGAAAAACAGGAAGGGAGAGTTGGGGCCAAGGAGGAAAGAAGGGAATCTGGAGGGTTGAGTGTAAAGTAAGAATAAA
>chr1	27219258	27219551
TTGTTTCATACATTGGCCCCTCCTCAGCTTTGGGACCCCAGACAGAAGTATTCTGGGAAGTGCTGTGTAGCTATATTATCAGCCCAGGTTACTGAGTGCCCTCTGTGCCTGGAACTGCACTAGGTGTTTCCAGTCTCTCATTTAATTTTCTTTTTCTTTTTTTTTTTTTTGAGTCGGAGTCTCACACTGTCACCTGGGCTGGAATGCAATGGCACAGTCTCAGCTCACTACAACCTCCGCCTCCCGGGTTCAAGTGATTCTCCTGCCTTAGCCTCCCAAGTAGCTGGGATTATA
>chr1	121125545	121125849
AGAATTTTCTGAGAATGCTTCCGTCTTGTTTTTAGATGAAGTTCTTTCCTTTACTACGATAGGCCTCAAAGAGGTCCAAATCTCCACTGGCAGATTCTGCAGAAGGAGTGTTTCAAACCTGAACTGTCAGAGAAAGGTTCAACACTGTGAGTTGAATGTAAGCATCATGAAGAAGGTTCTGAGAATGCTTCTGTTTACGTAGGTGACTTTTCTGCCGTATCCAGCGAAATCCTCAGAGCGGTCCAAATCTCCACTTGCAGATTCTACACAAAGTGTGTTTGGAAACTGCTCCACCCAAAGGAATG
>chr1	226308646	226308950
TTTTTAGAAAACACAATGTTGGCTGGGCGTGGTGGCTCACACCTATAATCCCAGCACTTTGGGAGGCCGAGGTGGGCGGATCGTGAGGTCAGGAGATTGAAACCATCCTGGCTAACATGGTGAAACCCGGTCTCTACTAAAAAATAACAAAAAAAATTAGCCAGGCGTGGTGGCAGGTGCCTGTAGTCCCAGCTACTTGGGAGGCCGAGGCAGGAGAATGGCGTGAACCCAGGAGGCGGAGCTTGCAGTGAGCCAAGATCGCACCACTGCACTCCAGCCTGGGCGACAGAGTGAGACTCTGTCTC
>chr1	240134770	240135050
CATAAATATCTGCCAAACTGCAGAGTTTTTACTCTTGGGGACTCACCAACCTTAAAAAAATGAGAGCCTGGGCCAGGCACGGTGGCTCACGCCTATAATCCCAGCACTTTGGGAGCCCGAGGCAGGCGGATCATGAGGTCAGGAGATCGAGACCATCCTGGCTAACACGGTGAAACCCCGTCTCTACTAAAAATACAAAAAAAATTAGCCGGGCGTGGTGGCGGGCGCCTGTAGTCTCAGCTACTCGGGAGGCTGAGGCAGGAGAATGGCGTGAACCCGGG
>chr1	164539764	164540044
CATGCCCGGCTAATTTTTTGTATTTTTAGTAGAGACAGGATTTCACCGTGTTAGCCAGGATGGTCTCAATCTCTTGACCTTGTGATCCGCCCGCCTCGGCCTCCCAAAGTGCTGGGATTACAGGCGTGAGCCACCGCGCCTGGCCTAAAAGTGACATTTTAATAATAGGTCAAAGCATCAGTTTGACATGTTTTGGGAAACCAACAAAAGCCAGATTTTTCAGTGGGCCTGACTCTTGGATGGAAGAAAACTCCCTGATTACAAATATTTCACGGTTCCTT
>chr1	176008618	176008902
TGCTTTGTCCAGTGGAATGTTAGTGAACATGATGCAAGCAGAAGCTTTAAATGTGTTGTGTGGTTCAGCTGGTCTAGTGCTCCAGCAATATATTATAAGAAGAGCTGATCCCCAGGTAGCTGCCACCCTTTTTCAGCCTGGACTGAAAGAAAATACATATGGGGCGGACCTTAGGCCAAACCATGGCCTACAGCCAATCCTAGTCTTTGTGCCACCTAAATCAGGGCCATTTGCTGAACCCATCCCAGACCAGTTGAACAACAATTCACCAGCAGATCTGTGAAT
>chr1	110585723	110586007
CAAAGAAGGACGTGGAGCGCAAAAGAGAAATCCAAAGTGATATGCAATGGAGGCTGCCTCTGTCTGGAAGATCTTCCTGCTCCTTGTGCTCCCCTCTTACATTCTACTATTGTGTCCTCAGCCTGGCAAACTCTTACTCATCCCTCAAGGCCCACTCAACTGTCACCTCTGAGAATCCTTCCTGGGCTCTCCCAGGTAGAATTCCTCTGTCCTTTATGCTCTCACAGAACCTTGAATATTCCTCCATTATAGCACTTACTGCAGTGATAACTTGTTGCTTGTTTA
>chr1	35766774	35767051
TGCAGTTGGTAGATGAAATGTTCTGTAAATGTGAGATCCATTTGATCTAAAGCATAGTTTAAATCCAGTGTTTTTTGTTGATTTTTCTGTTAAGATAATCTGTCTATTGTTGAGAGTGGGGTGTTGAAGTCCCCAACTATTATTGTATTAGAGTCTACCTCTCTCTTTAGGTCTAATATTTGCTTTGGGTGAACTGGTGTTGGGTGTATATATATTTAGAATTGTTATATCCTATTGCTGAATGGATCCCTTTATCATTATATAATGACCTTCTTTGT
>chr1	4349939	4350216
CTCCACACCAGCCAGTCCTTTCCAGCACAGCTCCGAACTCAGTGCGATTGGCAAGGCGAGCTGGCTGACTGACTTTTGGGATAGGGCCACACCAAGCCTACGCCCAGCAATGCCTACACAGGTCTGGCAGGCTGGCTCTGTGGCTCCAGGCATGTGGGCAGGATGGAGCAGGCGGGACAGGGGTTGTCTTTTCTTAATCACCTCCCCTGGTGCAGCCGGCCATGCTGGACTGTGGTGACCCCAGAGCCTGGCTCCCTGGTTGGTCTCCCTTTCTCCTG
>chr1	74158514	74158788
TAACTGGACCCCTACAATATTTTACATGGTCTTTCTATCCATTCTCCATGCTGCAACCAGAGTTAACTTTTCCTAATGCAAATCTGTGTCACACAGCAAAATACTCCACTCAAAACCTGCTAATAGCTACCCATTGCTCATAAGATGAACCTGATCTATCTATAAATCTGCCTATATGTTTTGTATAACTTACACTTCTCCATGCTGCAGGCACCCTAGGTTTTATTCAATTCTTTGCATCTCTTGCATGCCCTCAAGCCTTTGCATAGGCTCTT
>chr1	72230822	72231096
ACTATTTAAACATGTAATCAATATAAAGTTATTGAGGTATTATGGAACCCTTTTTATATGCAGTCTTTGAAATCTGGCGTGAATTTTATAGTTATAGTACAGTTCAATTCAGAACAGCTACACTAAAAGTGTTCAGTAGCCACACACAGCTAGTACCTTCTGTACTGGGAAGTTCACAAAGATGGGTGGCTCAAATCCATTCAATAATAAATCAGTTAAACAGCAGCTCTGAATGAAATCTGAGTTGCAGCTAGAAAACTGAGTTTTTAAAATCT
>chr1	34904092	34904388
AGAGGCTGTCTGGGTTTCCAACAAGGAAGAGCAACCATAGTTGACCAGTGACCATGCAGTCTAAGTGGACCAACAGATGGAAAACCCTGTCTCTGAGAGGGGTGCCCACGGTCACAATTAATGTGGGGCTATAGTTCTGGGATCGAGCAAACATTATATGTATGAGGCTGTGAGCAGTGTTCATGCACCTGGATCTCCAGGTGCTTTTTCAGAGATGGTGAAGGCTTGTGATTACGGTCTGGGTGTAAATCCCACTCTGCCATTTTTTGTGAGTGGTCAATTCACCTCTCTAAACCT
>chr1	84706085	84706381
GGTAATATGTCAAGGGCTTTCTTAAGTGAAGAATCAGGAAGAGACTTTTTAAATAATTTTTTTATTTTGGAATAATTTTACATTTACAGAAAAGTTGCAAAAATAAACAAAGAATTCCTATACACTCTCACTCAGTTTCCCCTAATGTTAACATCTTATATGGCCAAAGTACATTTTTCAACACTAAGAATCAACATTGGTACATTACTATTAGATAAACTTTGGACTTTATTCTGATTTCATCCATTTTCTACTACTGTTTTTGGGTTGTTTTTTTTCTGTTCCAGGATTTAATCT
>chr1	60167277	60167622
GAAAACAGTAGAGCAATCAGCTGGAAGTCAGCAGAGACTGTGTGTAATACCAACAGGGGCAGACAGTTTTAAATACAGAACAGAGAAAAAGTCAAAGACAGCCCTGCTAAAACCAATGTCGTTGTATTGTGACTGTGTGTACACCCAAGTCCATGCCCTCAGGTAAGTGATGTCAGAGGCTTTACACTGTGGGGAAAATATGTTTCACTAAATTAGTCAGTCCTGTCAAGTCAGTAAACAAATGAAATTACAAACAAAAAGAATTGGGAGAGAAGAGCAGATCATTAGCCATAATTGCCATAATATATTATCTAAAATGTACAGTTTTCACCAAAAAATGATAAGA
>chr1	105837486	105837831
CAATTAGTAGTAATTAAAGATGTATAAAATGCCTAAAAATTCTCCTATTATTCCTGGATAATAGTAAAATTAAACAAAATTGTGTAATTCTTTAAGGAAAACATTCCCAGCTGAATAGATAAAATTATAAGCATGTCTCGAATCATTTAATGCTTGTGTTTTTTTTTCTTCCATTATTAGAAAAACTTTATTGCAGAAATTATTCAAAATTATTTAACTAAGAATAATTAGAATAATTTATTTTCTATATTTTTTAAAATTAATTATTATTACTATTTTTTGAGATGGGGTCTCTCTCTGTCTCCCAGGCTGGAGTGCAATGGTGCAGTCTTGGCTCACTGCAACC
>chr1	55037958	55038261
TGCAATCAGTGGTCATGTCTACACCCAGCTTAGGAGCAGAGGAAGCTCTCCCAGCCGGGGAGAGGGAGGGGTCATCTGTGACCCTGCTCATCCCTGTGCAGGCTCTTTCTAGGTGCTTTACAAATATTAACTGTTAATTATGACATCAACCAAGTGAGGGATGTCCCTGTTTTACAGATGACAAAGCCTATGACATATGTAACATTACTATCTCCATCTTACAGGGAGGGGAAAGGAGCTTGGTGGTGCTAAGCACTGATTTGAAGTGAGTGAGCACGGGGGAGCTGGAATTTGGATCCAGACC
>chr1	212764516	212764819
CTGAGGCAAGAGGATCCCTTGAGCCCAGGAGGTCAAGGCTGCAGTGGGCTATGATCGTGCCACTGCATTCCAGCCTGGACAACAAAGAGAGACCCTATCTCTTAAAAAAAAGGCGGGAGGGGGCGAGTGGAGAAGGATTCAAAATATAATAGGATCAATGGAAAGACAACATATCTCCTGTGAAATTTATTTTTTCAGACTATGCTCCTCTCCAGCAATCTCTAACATATCAGCTATGGCTTCCTATTTCAAAATCCTTCACCCACCTCCCAATCTTCTCTTCTCTCTCTTGTCTATCACATCC
>chr1	211855089	211855391
TATTTGTGACCTGGTAAGTTGATTTTACATTCTGTTGACAGGTCACAGCCACACAATTTGAGAAACACTGCCACAGAGAACACACCTTCAGCTCCCCCAATGGGGTATGGGGAAGTGTGGGAGGCTGTCAAGGGGAGAGGCTGCAGTTTCAGACAGCCCAGGCAGGCTGCTTCAGGGGCTCTGGAGCCAGCAGCACATGGAAGGAACAGTACAGGGGCTTTTGCATTGGCCAATGTCCTTGTTATGTGGATAAACAGAAGACACCAGCCTTCAGTGCCTGCAATCTGCTACCTTTCAAGAGCT
>chr1	67496873	67497175
AGGACCCCTGGAGACAAGAGACTACCCGCAAAACTCGCTATTCGACAATACTACAGTTGTATATATTCCTGATCTCAACACTGGATATAAACCCCAAATTTCAAATTTTCTGCCTGAGGGAAGCCATCTCAGCAATAATAATGAAATTACTTCCTTAACACTTAAACCACCAGTTGATTCCTTAGACTCAGGAAATAATCCCAGGTTACAAAAGCATCCTAATTTTGCTTTTTCTGTTTCAAGTGTGAATTCACTAAGCAACACAATATTTCTTGGAGAATTAAGCCTCATATTAAATCAAGG
>chr1	54836850	54837135
CCTGTAATCCCAGCGCTTTGGGAGGCTGAGGCCACTTAGGCCAGAAGTTCAAGACCAGCCTGGGAACAAGGTAAAACCTCATCTCTACTAAAAATACAAAAATTAGCCAGGTGTGGTGGTGCGTGCCTGTAGTCTCAGCTACTTGGGAGGCTGAGGCAGGAGAGTCACTTGAACCCGGGAGGCGGAGGTTGCAGTGAGCCGAGATTGCACCACTGCATTCCAGCCTGGGCAACAGAGTGAAACCCTGTCTCAAAAAAAAAAAAAAAAAAGAGAGGCCAGGTGTGGT
>chr1	59931289	59931574
ATTATTACTACCAGTAGTAGGAACTCTCTGAAATTCAATTTCACAATCTAAAAGATAGATAATATTTGTGTAAGCATCGTCAGAAGGTTTAAATGGAATAAAAGATGTGGAAGTGCTTAGTAAACTATAAAGTAATTCACAAATACAAAATATTAACACCAAGAGACAGCTTGACGTGCTAGAAAGAGTTTGCATTGGCATCAGACAGATATGGCTGCTTACAGACTGCTTCATCTGAACGCATCACTTACATGCTCAGCCTCAGTTTTCTATCAGTAAAATTTCT
>chr1	104839397	104839688
ACCTTAAACTATGAAACTACTAAAAGACAATATTGAGAAACTCTCCAGGACATTGAACTGGGCAAAGAGTTCTTGACTAATACCCCAAAAGCATAGGCAACCAAAGCAAAAATGGATAAATGGGATTGCATCAAGTTAAAAAGCTTCTGCACAGCAAAGGATATGATCAACGAAATTAAGAGACAACATGCAGAATGGGAGAGAATGTTGGAAAACTTATCTATTTAACAAGATTAATAACCAGAATATATAAGAAGCTCAAATAATTCTATTGGAAAAAATCTTATAATCC
>chr1	176944969	176945260
TGCTTATAATATGTCTTTAAAACAGGTACAACAGGCCGGGCACAGTGGCTCACGCCTGTAATCCCAGCACTTTGGGAAGATGAGGCGGGTGGATCACTGAGGTCAGGAGTTCAAGACCAGCATGGCCAATATGGCAAAACATCGACTCTACTAAAAATACAAAAATCAGCCAGGCATGGTGGAGTGTATCTGTAATTCCAGCTACTCGGGAGGCTAAGGCAGGAGAATAGCTTGCACCTGGGAGGTGGAGGTTTCAGTGAGCTGAGATCACGTCACTATACTCTAGCCTGGG
>chr1	74210269	74210548
TATAAATATATATTAAATATATATAAATACATATAAATATATATTAAATATATATAAATATATATAAATATATTAAATATATATAAATATATATAAATATATATTAAATATATATAAATATATATATTTTAGTATATCACTCTGCAAGAAAAGAAAACTGGCGTTTTATTTTGCTTTGCACATTTGCCAGGCAGTGACCTGATGACTTGCCCTCATGACACTTCCAGAAAGGAGCACTTCTGGTAAGACAGAGAGGAAGCACTGAGCTTTTGTTCCCTTC
>chr1	78290232	78290511
TATCTCATTTTCTGCTCTAAACCTTTCATGGCTTCCCCTCTCACTTGGAACAAACCAAAATACTATGATGGGCTACGGGCTCTGTTACCTCTTCAGAATCGTTGTTCCTTCTGCTCCAGCCAGACTGGTCTCCTTGAATGCTGGAGCCTTAAGACTTTTGCATTGGTTTTTGCCTCCGCCAGAACCTCTTCCTACAGAATGCCCTTCCTTAAGTCTGTTCAAATGTCATCTTCTTGGTGAGGCTAGCACTGATCATCTCTAGGTGCAACACTCCCTGTTC
>chr1	212907855	212908153
CCTAAGCAAATTAACTCAGGAAACCAAATACCACAGGTTCTCACTTATAAGTTGGAGCTAAATATTGGGTACATGTGGACATAAAGATGGGAACAATAGACACTGAGGACTACTAGATGGGGGAAGGAGGAAGGGGGGACCAAGAGTTGAAAAACTATTGGGTACTATGCTCACTACTTTGATGATGGGATAGATCATATCCCAAACCTCAGCATTATGAGATATACCCATGTAACAAACCTGCACATGTACTGCCTGTATCTAAAAAGTGGAAGTTATGTATTAAAAAAAGTTTGGTT
>chr1	22297575	22297873
AAGTTAAAAGGGTTCTGTGTAATGTTACCTAAGAAGCTTATTTTTAAAAAAGGAAAGCAGTGCTTAGGGCCATATTGTTTTGAAATAGGATCTGAGCACCATTTAAATTTTTATAAATTATTTTTTAGAGGCATCACTTCTTTAAAGCCCATCAGATTAATGTGCCATTGGTTTGAAAACCATGACATGAGATGATTTCTTAAGGTTTTATTTGTGTCAGACATGAATTTTAGAGTATTTCTGGGCTATAGGTCATTACAGCTTTACTTATTTATTTTTTGGAGACAGGGTCTCACTCT
>chr1	84439444	84439723
TTAGTGTATTATAGTGCCTATTTCATAACACTATCACTGGGTATACTCATTTTTAAAATATTTACTGATTTCATAGGCAATAAATTGTATCTCATTGTTTTAATTCTCATGTTTTTTATTTATTTTTCAAATGGTTAATAGCCATTTGGTATTTCTTTATGTGTCTGTAAATTATTAGTTCATTTCCTTGGCCCATTTATCTATTGTAATTTAACATTTTTCTTATTGATGTGTTTTGATTTCTATACCTTGGGTATTAACTTGTGTCTGACATATTTAC
>chr1	215724196	215724475
TGTTTTTTAGAACACAAAAAGGATGAGTACAAAAAGGATGAGTAAGAGGTACCTCTTCCTACCTGACTACTCAGGTTGAACATCAGTTTCCTGCTTTTGGATTGGAACTAAAAAATTGGCTTTTCTTGGGTCTCGAGTCTGTCGACTATCAGACTAGAAGTTACATCACAGGTTTTCCTGGTTCTCAGGCCCTCAGACTCAGACTAGATCTACACCACTGGTTCTCCTGAGTCTCCAGCTTGTCAGCTGAAGATCTTGGGACTTCTCTGTCTCTATAATT
>chr1	146582244	146582589
ATTACACAAAAGGATGTTCAGAACTAGGCTTTGTATTTTTTTTTTCTAGAGATGAGGTCTCACCGTGTTGCCCAGGTTGGTCTCAAACTCCTGGGCTCAAGCAATCCTCCCGCCTCAGTCTCCAAAAGTGTTGTGATTACAAGCATGAGATGAAGTCTTGCCTGGCCTAGGCTTTCTATTTTTGTTTAATAATTTACCTTCAAGATATTCTTAACTTTTAACAACTGTATTGTATAAATATATTTTTTATTTAAACAATAGGCTACCAATAACATTAATAACATATCTTGGTTTATGTATTTTACAAGATTCTCCATGTGATAAATTCCAACCTGAGAAGTTGCTA
>chr1	111169033	111169378
GAAGTTTTCTTTGCCAACCCAAATATCCATGAGGGTCATGGGGTCTCCTGCAGCTAGAAACACTGAGGTCCATGGTGAAAGTAGGTCACTCCATGCCTATTTCATTCACCCCTTCCCTAAGTGCGGCTTGGGGCTAAAAACGAGTGCTGGTGGTCAGCAACCCTGTGCAGGGTTCCCAGCTTCCTCCGCTTTCAGCCCCAGAGTCTGAGTCCTCCCTGTATCCACTCTCAATGCCTTATTTCCAACGATCTGTTCTGAGTATGCTGGTCTCCTCAATGGTCTGGTCTGTCTCTGTGGAAGAAGCTCCTCCTCCTGGCTGCATCTAGTAGACCATCTTGGCTCTTCC
>chr1	85478446	85478739
CAGCAGGCCCTGATCTCCTTAGGAGGGTAAAATATGCCCAGCAGTGAGCTAACAATGTAAGTGTGATTAAGTGGCAAGATGAGACTTAGGATAATGTTACTTCTCCCGGGTAGCTCCTCTCTTGGGAGTCTGCTTTTTAACCCTCTGGTTAATGCTTTATTGGGAGCTCTAGTTGTGGAATTTCCTAAATTCCACAAGCCAAGATAAGGAGGTATTTTCCTTCTTTTCTTTTTTGGTGAGCAGTTGTTCTCTTGTAGTTGGTTCTGGATGACTCCCACAGTGAGGCCAGCCAGC
>chr1	148452704	148452997
AATTCGGGTTGCCCGGGTCCTTTCCGAGTCTTGACCTCCTCTTTTGCTTCTGGCTTTTCGACTCTGCTCTCGAATCTAAAAATTTGCCTTGGCAGAAGTTTTTCCCTGTGTTCCAGGAATTACATTAGGGACACACTCTAAAGTGATCAGCACTTTTTATTTTTTTCCTTCATCAACTAAAATAACATTGCTGTCTCCCCAAGACGCTCGAATTCTGTTCTATTGCTTGAGATTCCAGAATCGCTGGAGGGCGCCCTGTTGTAAAAATAGCACTCCCCACAAAAAGAGAGAGAA
>chr1	141587846	141588125
TGGTGGGTGCCTGTAATCCCAGCTACTCTGGAGGCTGAGGCAGGAGAATCACCTGAATCTGGGAGGCGGAGGTTGCAGTGAGCTGAGATTGCACCACTGCACTCCAGCCTGGGTGACAGAATGAGAGTCCGTCTCAAAAAAAAAGAAAAAAGAAAAATTTCAGACATATTTATTTGTATTTCAATTTAGAAACTATGATCTCCTAAGTGTATTGACACAGGAACCTGACATAAAGATAAAGAATAATAAGCATATAACAAAACGGAAACTTGCAAATACC
>chr1	242294397	242294676
GAAATCAAGACTGAAAGCGTTGGTTCATGTTTACTCTTGTATCATAAGTATTTTTAAAAGTATGATTAATATATATAATAACAAACCAGCACAGCTCCCCTGGGAGGCACACATATTAAAATGATTTACCCGGAGATTTAAATGATTTACTCCACTCTCACCAGGAGAAGGTGGCCCATGCCAGAGCCCACCTCAGAGCATCTCAATCTCAGGCCTTGCCTCATCTATGTGCTCTTTTATGTGCAGGTGCAGCCCACGTTGTGGTGTAATGCAAATCTAT
>chr1	226561051	226561336
CAACTGAGACGGCTCCACAGGGTGGGGGTCCTACCTGCCTTGAGGCCCTGCCTCCTTCCTCGTAGCTGCTCTGATGCGGTTCCCCCTCCCCACTCTGCCATGCATTACACCTGTTAGTTCCCCCTTGTAGCTCCTCAGGGACCTGCCCTCATGCCCTGCTCCCTCCCCTGCAGCTGCGCCTGTGCGGTTCCTCCGAGAGCTGCAGCACCAGGAGGTGGATGAGGGAGGCACCGCACACTTATGCTGCGAGCTGAGCCGGGCGGGTGCGAGCGTGGAGTGGCGCAAG
>chr1	199859928	199860213
GAATTAGTAATGCTTTAGACAGACAGGTGTTGACATCCTTGTTGGTGGAGGTGGCCAGTCCAGTATTCACAACAAGATGGCCAACAAGCTAGTACATCCAGCTTTTTTCAGACACTGCAAGTTGATTGCATAGAAAAACAAACGCTTAGTCAACTACGCTTTTTTTTTTTTTTTTTTTTTTTTTGAGATGGCATCTCACTCTATCGCCCAGGCTGGAGTACAGTGGTGCGATCTCGGCTCACTGCAACCTCCGCCTCCCAGGTTCACGCCATTCTCCTGCCTCAGC
>chr1	98588504	98588800
TAGTTCCACTCTTTAGAACAAAGATATTGGACTGAAGATGGAGGTCAATAAAAATTGTAACCTGCTTGTAAAATCACTGCTGCTCTTTGGGGTTTCCAAACATCTTGCTGTAGTACAGGCATTAGAAAGTGCACTGACAACAGTGTTTCTGCTATCTTCATTATATTTTGTTCATTGTATATGCCATAATATTTGCCAAGGTTATTATCGATTTTGAATTTCATGAAATAAGAAGGGAAAAGTAAGTTGGGGTTTGGGGAGTGCAGGGAAAGGGTTTCAACTAAGTCTGTAAGTCAA
>chr1	198710096	198710392
CCAGGATGTGCACGCATTTAACCTGAACATGTAGTTGGGGTGGGATGGTAGCATTCGTTTCTAAATATAGTGATTTCACTTCTTCCCCCATATAGATATTGTCAAGTTTAATTATAGCCATCCACATTAGTTTTGTCAAATTTTCAGCAATTTCTTTAAAATAAGAAGATGTCAGAATGATAACTGCTATTAAGGGAATTCAGGGTGTTTGGTTTATCTACCCAGTCTTACTAAAACATTTCAGTTAAATCATCCACTCTTAAACTCCAGTCTCATAGCAATTAAAAATTATCTTTT
>chr1	105692539	105692854
AACCAACACAAGACAAGGATGACCTCTATCACCACTTTTATTCAATGTAGTATTGGAATTCCATGCTAAAGCCATCAGGTAAAAGAAAGAACTTAAGGCATTCAGATAGAAAGAGAGGAAGTCAACTATCTCTGTTTGCAGATGACATGATTCTACATCTATAAAACCCCACTTTCTTGGCCCCAAAGCACCTCTTGCTGAAATACAACTTCAGCAATTTTTTTTGCAGGATGCAAAAATTGCTAGCATTCCTATACGTCAAAAACAGCCAAACCAAGAGCCAAATGAGACAGACAATCTCATTCACAATTGTCAC
>chr1	113705535	113705850
CCCCATCAAGCTATCAATGACTTTCTTCACAGAATTGGAAAAAACTACTTTAAAGTTCATATGGAACCAAAAAAGAGCCCGCATCACCAAGTCAATCCTAAGCCAAAAGAACAAAGCTGGAGGCATCACACTACCTGACTTCAAACTATACTACAAGGCTACAGTAACCAAAACAGCATGGTACTGGTACCAAAACAGAGATATAGATCAATGGAACAGAACAGAGCCCTCAGAAATAATGCCACATATCTACAACTATCTGATCTTTGACAAACCTGAGAAAAACAAGCAATGGGGAAAGGATTCCCTATTTAAT
>chr1	177682392	177682667
AACATAAATGTAAAACACCCTTTCACATACTCTAATGATTCTTTGCCCATATTTTATTTAGGTTGTCTTTTTATTATTGAGTTATAAGACTGCTTAATATGTTCTGAATACAAGTCCCTTTTCAGATATGTGAATTCTAAACACTTTATCTTTTTCTGTGGGTGGCTTTTCCATTTTCTTGATAGTGTCCTTTTTTTTTTTTAAACAGAATAAATAAGTCATGTTTAATGCTTCTAGCCTGGTAAAATTAAAAATTAAACATAATAATCTCTCTAT
>chr1	14441914	14442189
GCTGCCCAGTGTAGAATCCCGGCCCTTGTCCTTGATCTCTCAAAACGAATACAACAAAAACCAGCCACAGAAATGAATAAGTGAAACAAAACGTAAGAACAGGTCATACAAGGATACGTTTGTATGCATCAGTCTTCTCTGATGATTTCGAATGAAAATGAAGATTAAGTGAGAGCAGCATGTGACCACGAACCCCAAATGGGACATCAGACAGTTAAAAGCCCTTCAATCACATCTCCCATGGGCCACCCACCACATCACTCAAGAAACGTCCCT
>chr1	169332677	169332962
TATATCTCCTAATGCTATCCCTCCCCACTCCCCCCGCCCCACAACAGGCCCCAGTGTGTGATATTCCCCTTCCTGTGTCCAAGTGTTCTCATTGTTCAATTCCCATCTATGAGTGAGAACATGTGGTGTTTGGTTTTTTGTCCTTGTGATAGTTTGCTGAGAATGATGGTTTCCAGCTTCATCCATGTCCCTACAAAGGACATGAACTCATCATTTTTTATGGCTGCATAGTATTCCATGGTGTATATGTGCCACATTTTCTTAATCCAGTCTATCATTGTTGGAC
>chr1	11537612	11537897
CAAATAACACCAATCTACATATTTTATATGAGAACACTGAGATTTAAGTGGCTTGCTCAGTATCACAGGAATGGGAAGCAGACACCCTTAATTACCCAACTTCTACATCATCTCCATGATTCTTGCAATCTTTGGCAAATAAGATCATCATGGGAGGAGAGGAAGAGATAGGGGTCACGTGCTTCATGGGGGTGGGGACTCCCCAAAGCATCTCTCACTATTTCTTCCCTGAAGATATTCTGCCTTCCCTCTGGAGGAAATTTCTCCTCCATAGAATGAGTCTTGG
>chr1	180826195	180826541
TTAATTAATACTTGTTGGACAGGCGTGGTGGCTCACACCTGTAATCCCAGCACTTTGGGAGGCCAAGGCAGGCAGATCACCTGAGTTCAGGAGTTCAAGACCAGCCTGGCCAACATGGTGAAACCGCGTCTCTACTAAAAATACAAAAAGTAGCCAGGTGTGGTGTTGTGCACCTGTAATCCCAGCTACTCGGGAGGCTGAGGCAGGAGAATTGCTCGAACCCGGGAGGTGGAGGTTGAAGTGAGCCAACATAGTACCACTACACTCCAGCCTGGATGACAGAGCAAGACTCCGTCTCAAAAAAAAAAAAAAAACTTATTGAGCACTGACTATGTTACCAGTGACTA
>chr1	100878687	100879033
AAATGAACTCATCTGGGCAGTCCTCATTTGGGGTCTCTCGTGCTGTTGTGGTCATATAGCTGCTGAGGCTGGAGCCATGTGAAGTCTCAACAGGGCTGAGTATCCGCAATGGCTTCTTCATCACATCTGACAACACGCTTCTTCACATGGTCTTTCTTCCAAGAAAAGGAGCCTGGACTTCTGACATTGCAGCAGGAACTTCCTATACTCACAAACGCAAGGCCTGGAACTGACACAATGCAACATTCACCATATTCTATTGGTTGAAGTGGTCAGAGGTCAGCCTAGATTCACAGTTGGTGAGGAATAAAATCCATCTCCAGATGGGGGTGTGGCATGCATATAGA
>chr1	11720438	11720742
ATGCTGGCTTTCGGTACCCAGGATGAAAAGGCTGGTCCTCCCCTTGACTTGGCAAACGAGACCCCAGTCTCCAAGGGTGTTAGCCGCTACCAGTCAGAGACAACAAAGTGCTGGAAGGCCCTGAGGGGTCAGGGTTGTCAGGTCGTGTACAGGAGATCCAGGTGAATTTGAATTTCAGATCAACAACGAACAGTTTTTTAGTATGAGTAAGTCTCAGGCAATATGTGGGACATATTAACAAATTATTCATGATCTGATATTGGAAATTAACTGGGTGTTCTGTATTTTTGTTTGCTGGATCTGGC
>chr1	210633012	210633316
ATATCCAGGAATTGAATTCAGCTCTGCACCAAGCAGATCTAACAGACATCTACAGAACTCTCCACCCCAAATCAACAGAATATACATTCTTCTCAGCACCACACCACACCTATTCCAAAATTGACCACATAGTTGGAAGTAAAGCTCTCCTCAGCAAATGAAAAAGAACAGAAATTATAACAAACTGACTCTCAGACCACAGTGCAATCAAACTAGAACTCAGGATTAAGAAACTCACTCAAAACCCCTCAACTACATGGAAACTGAACAACCTGCTCCTGAATGACTACTGGGTACATAAGGAA
>chr1	244737012	244737275
TCCCCTTGCACACCGTGTACGCCAAGGGATCCGAGCGGAAGAGTAGCTCTCCGGGGCGCAGCGGGGTCACGGCGCGCAGCCCGTTTCCCCTCTTGGCGGTTGCGAACTTTTCCACCTTCAGCGGCTCCATCCTCCCGCAGCTCCGGCACCTCAGACGGCTACCCGCGTCCAGCAGCGGGCGTCTCACGGGCTGCCGGGACCCGCGCGCCTGCGCCCTGCGCGCACACGTACGCCCGAGGGGCGGGGCGGGCGCGGTGGGGCAAG
>chr1	158568216	158568479
CCAGGTGTGGTCACATGCATCTGTAGTCCCAGCTACTCAGGAGGCTGAGGGAGAATTGCTTGAACCCGGGAGGTGGAGGTTGCAGTGAGCCAAGATCATCACACCACTGCGCTCCAGCCTGGGCAACAAAGCAAGACTCCCTCTCAGAAAAAAAAAAAAGGTATTCTGGACATAAAAGTCACCAACTCCTAGAACCCAACCATGCTCCCCGCACTAGAAGAAACGTAATAGAGAGATTTTACTATTTTTAAATAAAGCGATAGG
>chr1	157450805	157451105
TTTGGCCAGAGAATTAGAGGGATGCAGGAGTCCCGCAAAAAGCAGGCAAAGAAACCTAAATACATGTATATTTCAGAAGGTTCTTCTTTATAATTAACACTAAAAATAGAGGTGACATAACTCACGAATTTCTTTCCAAATTTTTCCTGACCCTTTTTACCTTGTCTTGGCTAATTTAAATTTAGAGAAAGAAGGGAGTTGAGAGAGATACAACTTTTAGAAACCAGAGTAGACAGCTCCCCAGGATACCAGGCCATCAGTTAGGTATTCCAAGTTTCATTTTCATTCCCTGGCAAAATGC
>chr1	214591087	214591387
TATATCAGTGAGTAATGCAAATAAAAAAAATCTTGCTTTCTCTTTTATATTATAGAGGGAAAAACAGATATATTCAACAAAAATAAGTCAATTCTATAATACATTAAAGATGCTAAGTGCTATGGAAAAGAATAGAGCAACATAATGAGACCCAAAGTGGGGAGGTGGTGTTTGCAGATGTAAACGGGGTGATAAGAAAGATGTATTTAAGAAACTGGTATTGAGCAGACCTAATCAGGTAAGGGAGTCAGCCTGATGGATATCAGGAGGTGAAAAGTTCCAGGTTGAAAGAACAGCGAAT
>chr1	15021713	15021995
CCTTGCCCACACAATGAGAAAAGTATGTTTTCCCACATCACAGCGGGTCCTGACGTAGGATGCCCCAGTGGCCTTCTCTGGAGGCTCCGTCGTGTTCCGGCATCTGGTCTATCCCGTCTTTCCTTCCCACTCACCTCCATCGCTGGCTCTGTGGCGAGTGCTCCTTTCCTGGCATCACGGTGGCCCACACATGAAGACAGGGCTGCATCTAATCCTAGAGAGGGCTGCTTTTCCCAGGCGTCTCTTTCTTAGGAGCCCTCCAGAAGCTCCTCTAGCCCTGGCC
>chr1	186107214	186107496
AAAAAGCCACATTCTATGGCAAGAACATCTCTTGCTATTCCTGCATGCCCCTCATATCAAGTTTCCCTTTATAAACACTTCCTCTCAACCCCAAATTTGAAATGGTTCCTTTATGGAATGAGTCTGGCCATGTCTCCAACTGCAAGCTTTTGGAATAAAGTCAGTTTCCTTTCATTGCATCTTGTCCTTGTTCATTTAGTTTAACAAATGGCAAGCCGCCAAGTATGCATTTGGTTATAGTCACTATACAGTATTTCCTACTATTTCTGATAATAGTCCTTGT
>chr1	151589515	151589810
TTTTTTTGTCCTCTGTCTTAAGCCTCCCTCCAGCTGTGAATTTCACAGAAGTGGGAATTTACTTTATTCTGTAGTCTCAGGGTTTAGCTTAGTGTCTGGCATAATGCTGACACATGTTAGAAACTCAATAAGCATTTGTCAGATAAAGAAGGAAGGAAGGGAGGGAGGGAGGGAGGGAGAGAGAGAGAGGGAGAGAGAGAGAAAGAAAGAAAGAAAGGAAAGAAAGAAAGAAAAAAGAAAGAAAGAAAGAGAGAAAGAAAGAAAGAAAGAAAGAAAGAAAAAAGAAAGAAAGAAAG
>chr1	41783125	41783420
CACCACCACTACCACCTCTACCACCACCATCACCACCACCACTACCACCTCTACCACCACCATCACCACCACCACCACTACCACCTCTACCATCACCACCACCACCACTATCACCGCCACCACCATCGCTACCATCACCACCACCACCACTACCACCACCACCACCACCAATACCACTACCACCACCATCACTACCACCACCACCAACATCACCACCTCTACCATCGCTACCATCACCACCACCACCACTACCATCATCACCACTACCACCATCACCACCAACACCACCTCTACCA
>chr1	52977864	52978136
CTTTGTTTTATTTATTTATTTTAATTTGTTTTTTTTTGAGAGAGTCTCACTCTGAAGCTCTGGCTGGAGTGCAGTAGCATGATCTTGGCTCACTACCACCTCTGCCTCCCAGGTTCAAGTGATTCTCCTGCCTCAGCCTCCCAGGCGCCCACCCCCATGCCTGGCTAATTTTTATATTTTTAGTAGAGATGTGGTTTCACCATGTTGGCCGGGCTGGTCTTGAACTCCTGACCTCAAGTGATCTGCCTGCCTCAGCCTCCCAAAGTGCTGGTA
>chr1	18052776	18053048
CGTCCCAAGTTCCCTTTCTGCCCGAGGGCAGAAAATGTAATCTCAGACAATTCCAGGTAAACTCAGTCATTTCAGGTTTAAGCTCAGTTGATCTGGGACTTCCTTCCGTTCCTGCTGCTCGGGATGCCATCTAAGTTCCAGGGCTGTTGTGGCATCTGCAGGCAGTGCCCGGTGCCTCGTCCTCAGCTTCTGTCCACAAGAGCTTCTGCTGGGTGGGCAGTGGCCAGCCTGGCCCCTCAGTGGGGTCACTCCTTCCTGGAGCCATCTACCTTC
>chr1	117945539	117945940
ATGAAATAATCCATTCACAATTTGCATTTTTATGAAATCCCTTTTCCCAGAAGGGAGATTTGAAAAAATGTTAATCCTTAGATAAGAAATCTGGGGCTCTAGAAGTGATGGTAGCCACAGCAAGGTATTCAGAATCTACCCTTTTCTGTTCTCATCTGACTTGCTTCCCAAGGTGTCCTGACAGTGAAATGAGAAAGGGGTACGAGGTTGGCAACGAGACACATCTTGTGAATGGGGTGACTGCTTTCATATGTATCATTACTTCATTTGATCAGCATACAACCCCATGAAGCAGGTAGGCTAATTGCTGTTAGCATTTCCATTTTTTGGATTAGGAAGCTCAGACTCAGAGATGTTAAGCCATTTGTCTAAGGTTTCACCTTGCCTGAAAAAAGGATTGCC
>chr1	16961865	16962266
GGTTAGATCCCCCACCTGGATTCCCACAGCACCGTGTTTTTCCCCTACCACAACCCTAGTCATGCCCTTTAGCGAACAGCCAACAGTTACTAAGCACCTGCTGTGTTAGGCTGTTTCTTAGGACTTTATAAGAAAGATCACATTTAATCCTACGAAGTAGGTACTGCTATTATCCTATTTTTTAGATGAACAAACTGAGGCAAGAGCAGTCACACACACATAGAGTCAGTAAGTGGTAAAGTTGGGATAGAAACCAAGACAATCTGACTCATGGATGTTACACCGTGTGTTAGAACTAGCCTTGAAAAAAAGACACAAGCTTGTGCCCTGTGCCAAGAAAGTTTCTGATAATGGTGGCGGTGGTGGTGGTGGTGGGATTTAATCAGTTGGCAGAAGTCTGTA
>chr1	189406255	189406588
TAGGATGTTACTTAGTATTTAAAATGACTAAACAATATAGAATGTGACCATTTAGAACAAATAAAAATGCAAATAACTAAGCACAGCTACCCGTGTTAATTATGAGGCACTTAGATTAGTTGTCATTTGTTTATAAAAGCAATTCTCAGAACAGGTGATTGTTAAACCATCAGGATAACTGAATGAAAAGATGTTAGTGTAATGACAGCAATAAAATATTCTACATATTCATATTTTACAAAGAGAAAGTTAAAATTCTTTTTGATATCTAATTCAGTAAAATAAGAATTATAAGAAAAATTTAAAACATTTCTAGCTTATTGAAATGTACCAC
>chr1	113371086	113371419
ACCGAAGTTATCAAATCTAATCTAAACAGATCAATTTATGCGTGACATTTCATTTTCTTCCATAAGCTCTGTTTCCCACCAGCAAACAAAACATCTTGTTAAAACAGAGACTGTCCACTTCAAGCTTCAGATGAGAATTACAGTCAGATTCCAGCCCTGCTATTTACTAGCTACGTGACCTTCTGCAGGGCATGTTACCGCTCTGGGATTGGGTTTCCTCATGTGGGGCTGTAGAAGGTGCACTCAATTTACTAGATAGAGGTCAAAGGATGTACTTCAACTTCTGGCTCTGCCACTTTGTTGCTGTGCGACCTTGGACATGCTGCTTGGCCTG
>chr1	113803312	113803617
ACTTTGATGGCTAAGATTTTGTTGAAGAAAGGATAAACACTTTCAATTGAAAAGTATTTTTGTTTTTTAGATTTATCAACTAATGAGAATGATCGATTTAATGAAATTTGTTATTTCTACATCAGTTATTTTTTCTCCACACTTTTTATATAGATACTTATCATCAGCATTTGTCTACCTATGAACTTCATCAAGTAAATTTAGCTTCATAAACATCATAAAAAGATCAATGAATACTACCACATATTCTTTTAACTAAATGGGATGGTCTAGGATCTTGTAACATATTGCACAATGAAGTTTCCT
>chr1	163702002	163702307
TCTTCTAGAAAAGTCTCCTGCAGTGAGGCAAAACTTCCCCGAAACCCACTTTGGGCAGGTGGTAGCCTCTCTTAATCTGACCCTAGAATCAAAATCAGCTCCATGCCTGGTACTCTCAAGCTCCAGGAACTCTCCCCATCCCAGGCAGGCCCCTTCTTTGCATCCCCTGCTTTAATTCATCTTTCCCTGAAATGAGTGCAACAAACTCTTAGTGTTCTCCCAGCCTTTAGCCTCTTCTCTAACAACCTCTACCTACCAATACAATGAACTTTCTCAAACACAGCTCTGATCATCAGACTTGGAATG
>chr1	9765199	9765461
CAGGATATGACTCATTTTTTAGGGTTATGGTAGATTTCAGTCATTAGAAATTATTTGATTTTTAAGTCAAGATGAAAAAAATACAATAATCAACTTTAGGATTAACATGAATATAAGCTATGCTGCCCCAGCACAACCCAACTCTGTGGGCTAAAGAGAGGCTAGACCCGGGCCGGGCGTGGTGGCTCACACCTGTAATCCTAGCACTTTGGGAGGCCAAGGCAAGCAGATCACCTGAGGTCAGGAGTTCAAGACCAACCTGG
>chr1	76607527	76607789
GAGGCTGCTCATTAATTTTTCAACATGCTCAGGTATCACTGTGAATCCTGGCCAGAGCAAGCTGGTACCTTGACTACTCTTTTTTCCTCTTCCACTTGCAGGTAGAACAACAACTAATAACAAATGTATATATGTAGCTCACTATGTGCCAGGTATTCACCATCTGTAAGTGATTTACCAGTAGTAACTTAATTGAACCTTGTGGTGATTCTATTGCATTATCTTTATTTCACCAAGGAAGAAGCTGAGGCACAGAGATGTTA
>chr1	9868422	9868706
TACTAAAAATACAAAATTAGCCGTGTTGGTAGTGCATGCCTGTACTTGGGAGGCTGAGGCAGGAGAATCGCTTGAATCTGGGAGGCAGAGGTTGTGGTGAGCCAAGATTGTGCCATTGCACTCCAGCCTGGGCAACAAGAGTGAAACTCCATCTTGAGGAAAAAAAAAAAAAAAAGCACTTGGCCCAGTGAGTGCCTGGTATACAGCAAAGGCTCAATAAATTCTAGTTACTATACTAATGAGATAAGAAAATGACACAGACCATGTAAGTAAATGCTTTTTGTT
>chr1	101089778	101090062
AGAGAAGGAATTGCTATGTTTTGATTATCCACTATGTGCCAGGCATTGTGATGGGCACCCACAATAACATAAACTTGCCCTAATGCTGTCAACAACCCTGTAAATAGATTTAATTCTTCCGCTTTGTAGATGAGTAAATAAAGACTGAAGAGGTTATGTGGTAGAGCCAAGGTTTAAATTCAGGCTTATGTAGTTACAAAGAGTCAAGTTTTTGGGTTTTTTGTAAACGAAGATGAAAGGTCCAAAGAATAATAAATGTTTTGAGATCAAAGATGTGGGATTAGC
>chr1	39145669	39145963
GCGCCTGTAATCCCAGCTACTCAGGAGGCTGAGGCTGGAGAATTGCTTGAACCTGGGAGGTGGAGGTTGCAGTGAGCCGAGATCGCGCCATCGCACTTCAGCCTGGGCGACAAAAGCGCAACTCTGTCTCAAAATAAATAAATACATAAAATTAAAGAAAAAAAGTAAAGCATAAGGCCTGGTGCAGTGGCTCATGCCTGTAATCCCAACATTTTAGGAGCCCAAGGCCGGAGGATCACTTGAGCACAGGAGTTCGAGGCTGCAGGCTGCAGTAAGCTATGATTGTGCCACTGCA
>chr1	181819189	181819483
ACAGCAGTTACCCACTTCTGCCTTGCATTACAGTTACTGGTGTTCTTGACTTGTTTCCCCTTTTTAATTTATAAGTTCCTTGAAACGGAGACTATATTTTGCTCACTTTTATTTAATCCAACACTCATTTATTGAGTAACTACTATGCTAGATACTGAAATACAAGCATGAGTAAGTAAAGATTTCTTACGAAATTCGTAGAGTAGTGGAGAAGACAAATATATACAGGAAGCAAATATCTGTCACGGGCCAGACATATTACAAAAGGAGGCTCAAAAGAGGGAGCAGACGCTGC
>chr1	246120233	246120527
[truncated: 6,903,138 more chars]
