# Supplementary material for: On the Value of Intra-Motif Dependencies of Human Insulator Protein CTCF
Source: PLoS One. 2014 Jan 22;9(1):e85629. doi: 10.1371/journal.pone.0085629 (PMC3899044; doi:10.1371/journal.pone.0085629)
Supplement: File S1 — Data sets for H1-hESC and HUVEC cell lines. (ZIP) [file pone.0085629.s010.zip › H1-hESC_fg_train.txt]

GCTCCTCCTCGCTCAAGGCCGTCGCCATCTTCGCAACCTTTCACCCCGCCAAACCGGCAAGGCCGTGCTCAAGAGGGGCCAGTGATCCGCGTCAGGGACAGCGCGGGCCAGCCCGGCTGCGCCACAGCGGCCCCTGGCGGCCCGGAGCCGTCCGCGCCCGGCGGGAGTGCGCCTGCGCTTTGCGCCCCCGCGCGGCCTAGGGCGGGACGCGGCGCCTAGGCAGCCCTGGCGGGGTGACCACGCGGGTGTCTCTTCGTGCTCCCAATGGACGCGTGGCACGCGGCGTGGCTGCGTCCTCGGGGGCCTGAGATCCAGCCAGGACTCCCTAG
ATGCCACCTGCAAAATGGAGCAGGGGCTCCCGACTGCCTGCTGAGATGTCCTGGGAGACACTGCCTGCCTTGGTGGGAAGGCCCCAGTCGGGACAGAGGGTTCACCCCTGGCTTTCCAGTGTCCACGCACTCCCAACCACAGCCAACAGAGGGCGCTGCCCAGCCGTGTGGGATCTTTGGGTCTGAGCTGGACAGCTCTTCCTCCAATCCTTAAGGACGTTTTTTGGGGCTAGGGCCAGAACCCAGGCTTGGCTCTATTTGGGGGTGCGCTGGGAACTGTGTA
ATCAGGGCGGAGACTTCCCTGTCCAGTCCCAGTGAAGTTGGGCGATCCCGTCCAATCCAGGTCCCTGATTGTCCCAGTCACAAGGTGGGGCCCATGGATGGCACTGTCCGATCGGGTCACATGAGGCTGCAGCGCGCGGGATGCAGCGCCCCCTGCAGGCGCAGGGCCGGGTGTGCAGGGCGCGCGCGCACCAGAGCGCAGCGCAGCAGCTCGCGGAAGAGACGCAGCACGTGCCAGTTGTACTTGGCGGAGCACTCGAGGTAGCCGCAGCGCCAGCCCCTGCGCACTAGGGCGGCCAGCGCGCGCCGCGGTCCGAAGCGCAGCCGCTGCCTGTC
GGCAGCAGCACCCCTCAGTCCAGGGAGGAGGAATAACCCAGTTCTACGGTGGAGGCAGAGACCAGACCCGGGCCTGGGGGGCAAGTCGGGGGGCGGGGGGAGGTCGGGCAGGGTCCCCTGGGAGGATGGGGACGTGCTGTGCCCCTAGCGGCCACCAGAGGGCACCAGGACACCACTGCGGTCGGCTCAGCGGCTCCTGCCCTGGTCAGGGGGCGCCAGGTCCTGCCCCTCCTGGGGAGGGCGGGGGGCGAGAAGGGCGATTCTGGGGGCGGTTGCTCGGCTCCCTTTC
CACCCTCCGCCCTCCCCTGTGGCCTCAGTGGGCCTGGCACCCAGGCAGAGACTCTCGGGTTGGGTCGTGGGGCCCTGGGAGCACAGGCTGGGGCATCCGCGGACCCTCGTCTCCCCAGTGCCAGGTCCCTGAGCCCGCCTGCAGGTGGCGTCTCTCCCTCACGGGTGCCGGGCCCGGACCTGGGCACTGCACTTGGCGTTGCCGACCCAGCCGCTCCGACTCCTGCCCGGGAAGTCAGGCAGTGTGGCCGGGACCTTCCTCAGGAGACCCTGAGCAGGGGT
TGCCTGGAGTGCGTGCCCCCACATCTCCTCAGCCTCGCTCTGTTCTCAGTGCCTGGCCTGCCCATGCGCAGCAGCAGTAGCTGCTCCCCAAATATCTGCTGACCTGGCTGTGGGGAGGATAACACCAGAGCTGGGTGTGACAGCGGTGTTGTATCACCACCAGGTGGAGCTGTAGACACGTCCTGGGCGGTGACCTCGGGTCCAGCCTCCAGATCTGTCCTCTCAGCAAAGCCTCCAGGGCCCTCCGTGCCAGGCAGTGCTGTGGGCACCAGCTGACTCAGCCGCCGCCCCTCCTGCCCTCCAAT
ACCCGGGAGGCAGAGGGTGCAGTGAGCCGAGATCGCGCCACCGCACTCCAGCCTGGGGGACAAGAGCAAAACTCTGCCTCCAAAAAAAAAAAAAAGGCAGGGGCGAAAAGCAAGCACCGGAACCAAGCGCCCGCCTGTGACAGCAAGTGCCCAGCACCAGGGGGCAGCAGACACGCGTCCCGCCGAGCACAGCTGCCCACCGCGCCGCCTACCTTCCCTGCGGGCCTCCCGCTCCTTGCGCCGCTCCTCCGCCCGCCGCTCGCGCTCCTTCTGCTCCCGCTGCTCCTTCTGCTGCTCCCGCATCTTGCGCTCCCGCTCCCGCTTCCTTTCTAACTGCTCCAA
GATGAAATCAGGAGGCTGCAGCCGCTTCTGGAGAGGAGCAGAGATCATTTTAGAGGGGAGCACAGAGTGGCTGAGCAGCAACAGGCAATCCCCTGGCCTGGCTAGAAAACCCAACGCCGCCTGCAAGGCCCACGCTGGCCACATGGGGGCGCCCGAGCACCAAGTCAGGTCCCAGGTGCCGCTCAGGGTGGCCTCAGCTGGGGCCCATCAGCCTGCTGGGATCGATGCAGGGGGAGGGCAGGGCCCAGTGTGTGAGCGGGCCACCCCTGGGGACTGGTCTAAAG
AAAGATAAATTCTGAGCACAGGCCACAGTGTGGTGTCTTAGTCCTTCCAGCCTAACACGCTGACCAGTGGGGTCAGCTCACCAAGGGCAGGCGACAGCGTGATGGGAAGCAGCGGGGCTCTGAGCAGGGACATGACCCCCTCTGGCGGCTGAGAGGAGAACGTCCCGTAGGGCCAGGGTGACCAGAGAGGAGTGCAGATGGGCTGTGAAGGTTGGGCAGGGCTGAGTATTCCTGAGTGACAGATTTGCTGGTGGCACAGGGTCGAGGGCAGTGGGGGAGTCGAGGCTGACACCTGGGTGTTGTAAGCAACG
GAGGCCGTGAGCTCAGCGAGGAAGGGAAGGAAGCCAGGGGATGGCACAGCGTGGGCAAAGGCTTGGCAGGAGGACCCTGGGAAAGGAGGGGGTGGCGGTCCCTCTTGGGGCCTCAAAATAGCTGCCCATCCGTACCGGAAGTGTGCGCAGTACCAGGGATGGCCACCAGGGGTCAGCAGCGGCCGGGGCTTTGGAGGACTGGGACTTGCCGTCGTCTCAGGGCACTTACCTGGGCTGGGAGGACACGGCGGGGGGCCCATCACCCCTCGAGGGCTGCCAGGGGGCCAGGGTGGGGGGCTGCAACAA
ATTTCTCAAGAAATAAAAATTCCTAGCACACCCCTGGGGCCTCGGGGAGAAAAACTGACAAGGTGTTGATTGAAAACATACCGCGCTGTGTGCGCCCACAGGGTGAGGCCGCGCTTGCACAGGTTCACAGCGACACCTAGTGGTCTCCTGGGGCACCTGCCGCCTCTGCAGAAATGGCAAGGTTGGTGGGCCACAGGGTGACTGGGTTCCTGGAGGAGATTTGGGGTCCAAATCAGACATTTCCTCTTTTCCCTTGCTGTCAGCACGCATATTTTGCACAACTGTCCACCCTCC
GAGGAACGTACGTGTGCGCGTAATCACGCACGTACGTACACCACGCACGTACGCAGGAGGCCCGTATTCAGCCACGCCTATACACCGCCAAATCGCTAGGAAGCCACGTATTCACGAAGCCACGCAGTGACGTCGCCACGCACGTACGCACGCACTTGCCACAAGGAGACGCTGTTCAGTTTACCGGATCCTGTCCCGCGCCAGCCAACCAGGACAAGGCCGGGGAGCTCGAGACAGGCAGCCTAGACCAAGAACCGGAAGGAGGAAAAGGAACCGGAGGGAGGAAGAGGAGGGGCGGGACGAGACCAC
ACTTGGGCTGTCTCTGACCTGGGGCACCGAGGGAACTTTGGTGGTCTAGGACGTGCCCATAGAGGGTGGCCTCATGGTGCAGAGGCCACAGAATAGTGGGACACAGCACCCTAGAACCACAGGCCAGGACGGCTGTGTGGCAGCATGGCCACCAGGTGGTGCCATCCACCCGTGTTTGCTCCGGGAGCCCAGTGCTGGGGTCCTGCCCCCCACATTATGGCCCCTCCTGCCAGGGCTGGGCCTGAGGGCTCCCTGGGGCCGGGGGAGGAAGCCCAGGAATGCCAGAAGGCTCT
GGGTCAGAGGATGGTTGATAGGGCTGGGTCTAGGGTATGTTTTGGCCTCCACAAAGCTGCCACTGCTGGGGCTGCCTTTCTGTGCTTGCACCTGAGGCTAAGCAGGCACTGCTGAGTGAATGTGAACGGGTCGGGCTGGCATGAGTGCTGTCCAGCAGGGGGAGAGAGAGAGGCAATGGGAAGGAGAGGCGGAGGCGGAGATGGGTCAAAGGCATCAGAACCCGACCTGGTTGAACCTACACCAGCAAGGTCATCACAAATAGTAGCAGAGTTAACATCTTTCCTGCCACGT
TGCCACTCTGGACAGTGAAGACAAGGGAGCAGTGGCTGCCCCAGCACGTGGTGAAGTCTGGTCCTGTAGGATGGACACAAGTCCCCAGGGGAGAAGAGGCTACAGCATCTCCTGCATATGGCTCAGGTGAGAACCCGCAGCACCAGCCCAGGCCAGCAGGGGCAGCAACGACGCTGACATGGGCTCCCGTGGTCCAGCAAGGACACTGCCAATGGTCAACTGCCCTGAGCAGGGCTGGCAGACCCCGGAGTGGGTATGGGTGGCACTTTTACCCAAGCAGGATGCTGTTTCAAGAGCAGGGAGGGTGGACATGCATGCGGAGG
AAGGCCTAGGGAGGGGCCTCTGGTCTTCCTGGAAGGCCCAGCACCTACGCCTTCCTCCTACCCTCCAGAAGCAATTCCATCCTCCTCTCCTTCAGAACCACCCTTGACCACCAGCGCCCCCTGCTGCCACCTTCCCTCTCCGCTGAGTCCTCAGCCAGGGGGACCTGAACAAGTCTGCACGTCCTGTCCCCACTTTGTCCTTGCCTCCCCTACTCCTGCACCCTCCACTGTCTTGCCTTCCGTTCCACGTAACCCTCAGCAGAGTCCCCACTCACCTCCTGACAGCT
AACCTTCCTCTCTCTCTTTGCCCTGCTGAGGGGGTCTGCCCTGCACGACAACACCAGGGGGCCCCGAGCCCCCTCCCCTTCCCTGGGCAGCCTCCTCACTCACGCAGCCTCATCTGCATGGCTCCCCTCCGCGTGCTGGTGGCGTCCCTCCATTCTTCCACCAGGGGGCAGTCTGCTCTGCTCTGCGCTCTGGGCCCCGCCTGCCCGCACCCCGCCTGCCCCTCACCCCGCCTGCCCCGCACCCCGCCTGCCCCTCACCCCGCCTGCCCCGCACCCCGCCTG
CCAGGCCCCCTTCGACGTCCCCATCCCACCATCCTCTAAGAGCAGCCCCTTATGTCAGCAGAACCAGGGCCCGGGAGGGCTCCCTGAAACCCATGTCCCACCCTCACCTGCCTAGGCCTGCCAGGAAGGCAGAGCTCTATCGCCCCCTGGTGGCTGCCGTGTGACAGCAGTTCTGAGAAAGGCCAAGATTTTCCCAAACCCCTAATAGCTTTTGTATTTGTCCCCAGGGTGACATGAAAACTGCCCACATTGTGGTCTGGGGACACTCATTGATCAACGGT
GTCATGCTGAGGTCAGGGCACACCCTGGAAGTGAGGGTCTATGACCCCTCGGTGGGGAGTCCCGACCCAGATGTTTCCAGAAAGGAGGTCTGTGGTTTCCCACCTGTCGGTCTGACGGTGCCGCGCATCCCCTCCTCCTGCAGGAAGCCCTCCTAGCCACCAGAGGGCGCCGCACCCCCGCCGCTGTCCGCCGCTTGCTGAGCGCTTGCTGTGAGCCCGGGGCCGCTGGACTCGCTCATTGGACCTTCCCGACAACTGAGGGTGGCAGGTTCTATTGTGACTCCCATTTTGTTGACAGGAAGACT
GTCGCTGGGCACTGAAAGTGGAAATTGGTATTGATTTTCCAGAGCCTGATGCTCAGGGGAGCGCATCAGGTGCAGCCTTACAGGCGTGGTCCATTCGCCCTGGAGGGCCCACAGGGTCTGTGGCGCCCCCTGCCTGCCTTGTGTGTCCACTCCACAGGGCCAGCTCTCCCAACCTAGCCTCCACAAGTTCTGCAAAGCACCTTGCCCTCTGTGCCACAGGCCCTGCTCAGAGAGTGGAAGGGAGGTGATGGTGGGAGAGGAGAGTCCTGGGTGGGCACAGCTCTTGGCTCTGAGACATGTAAACAGA
AGACAACTCACAGTGAATGCTAGCATAAGAGGTGGAGAAGGGAGAGGATGACTGGTCATTAGCCATCTGGGTTGCTGCTCCTGTTTCTGTAGGAACATCCAGAGCAGTGTGGCCCCCAGCAAGGTTGGTCTTCCTCAGGTGGCCAGCAGGAGGCAGCAGAACACATGGGAGTTGGGGAAGAGGGTGCTGTGGCAATGAAGATCGCTAACATGAGAACAAGCAGAGGCTATTTATTCAGAGGTGGTTATAACAAGGGGGTCAGCCACC
GTCCCTGACCTCCCCTGGGCCTCAGTTTCCCCATTGTGAACTGGGAGGAGTGGGCTTCCTAGTCCCTTAGGCGCTGGAGTCCGGGAGGTCCTAACCAGAACCCACGAGCGTGCAGTGCGCACAGAGCAGAGCGTTTTGGAGCCTGGCCTCCAGGTGGCGCTGTTGGACCTTGGACGCTCAGTCTTTGCGCCTCAAACCCGACGGTTGTTAAAACTGGCAGCTGGAGAAAGGGAATCGTTATTCCCGTCTTGCCAAAGAGCCATTTATAGCACCTTTACAAGCT
GCTGACACCCCCTATGCCCCCAGTGGCTAAAGACCACAGCTCAGCCAGCCAGAGGGCCTGGCCAGGGTTGACCTCCAAGACACCAGCCAATGCCTGCGTCCAGGTTGCTGCCAGCTTTACCCCTCAGAACTCCCGTCCCTGCCGCTCCTCCGGCCACAGCATCCACCCTGCAACCCGCCATGGGCCTGCTGACCCCTGGTGGCAGCCATGGGGCATGGCACCAAGACGTGGACTTAACTCCCAGACCCTAAGGAGGAGGGCGCTGGTCCAGGAGCTCCCCATGCTTGGGAGAGCCCCTGCGAAGGGTTCTGGGGGGGGCCAGAGCCAGGCAGGCAGGGCAGCGTGGCCAGCACC
AAAGAGCAGGGACCGCTCAGAAAGGAGATCTCTGTCCCTGTTTGAAAGCCTGGAGTTGAGGGGACAGTGCCCCGCCCCCCGCCCCCCGCAACTTGGGTTGCAGCTGTGGCCTAGTGAGCACGCAGCGCCCCCTGGTGGTCGAGGGGGAATTGCGGGTCCCGGGAAAGGGGGCGGTGTGCCAGCAACAGGGAGCAGGCAGCTCTGCAGCCCTGAACCATCCCTCCCTTGGGTGACTCTTTTGGAAATCATTGTTCCCCAGACAGGAGGTTCCTGAGG
GGAGATTTCGAGGGCCTGGAGCAGTGCGCAAGGTGCGCTGAAAGCCTGCCCCTGGATGAGATCCTTATCCTGGCTGTGATGGCAGTGGCAGTGGGCTGGGTCCCTTGTTGAGTGGAAAGGGGGACTGCGGTGTCCATGGTGCAGTAGGTGGCGCTCTTCTGTCTTAGAGCCTGCCGCCACTGCAGCTGGTGCCAAGGGGCCTTCTGCCACTAGAGGTGCCATTTTTCACATGATGAACTTAGCCTAGTTAGATCGCAGAGCAAGCTGTAAGCCATGGGCCCAGAAAAGAAAACTTGAAGTGAGCAGAT
GACAATGTAGGAATCTGGAACTCGCAGAGAAACTGCCTGCCCTTGGGACTCGCTCAGCGCCCTCGCAGCCGGAATGGGGCCTGGGAAGGGAGGAGCCCCAGCAGAGGGGCAGTCGGAGAGCCATGAAATTGCGACCTGCTGCCACCAGAGGGCAGTGTTGGACGGGCTGGGAGGAGCGCCGCCGCCGCCGGGAGGGTGCAGGAGAGAGCTGTCTGCCAGGGGAAACGCACGATGCGTTGTCCAGGACATTCTCACCTGAAAATGCTCTGGGCCACGGACAGGCTGAGGATTTTAGTACCCACCCCCCCGCC
TTATACCAAATCTGTGTGAAGCATTTAATAAAACGCTGTTTCCACACAGCCAGGGATATTAGTGTGAGCTATCCTTAAGTTAATGCTCCTGGACTGAGGGCGCCGCTGCCACAGCGCCTGCTGCCGGCGGGTCGCGGGAAGCGTAGGCCCTGGCCGCCGCGCTCCCCGCGCGGGTCCAACGCCCTGGGTGCCCTTCTCGCCTGCGCCTTGAAGCCCCCACGCCCATCCTAGCGCGTCTCTCTGTGACCTCTCGGCCGCCAGCCTGGG
CCCGGGGCGCTGTGGCTTGATTTGCAGGTGGTTAGGTGGTTGTCGTCCGCAGCGGGAATGGACGCTGCGGAACCCCAGCACTCTTCCACTCTGCCCTCCCTCGCGAAGCGCAACAGCTTGGCGTCGGGGAGCCAGGGCTGCGTTGTTGGCGCCACAGCTGGCCAAGGTAAGCAGTGCATTCCCACCTCTCTGTCTCTCTCTCTCTCGCTCTCGCTGTCGCTCTCTCTCGCTCTCGCGCTCTCTCTCTCTCCCTCTCCCTCTGTATGTGTGTGCGCGTGGTGTGTGTGTTGGAGAAAGAGTGCGCGCGC
AAGGTGCTGTCTGAGCAGGGATGTCCCTGAACATCCGAGAAAAGCAAGGGCACCATGCCAAGCCGGGGCTGGTGCCCAGCCTGACCACCCACCTGTCCACCCACAGGTGAACTTCAATGAGCCCCTGTCCATGCTCCAGCGGCTGACAGAGGACCTGGAGTACCACCACCTGCTGGACAAGGCAGTGCACTGCACCAGCTCAGTGGAGCAGATGTGCCTGGTGGCCGCCTTCTCTGTGTCCTCCTACTCCACCACAGTGCACCGCATCGCCAAGCCCTTCAACCCCATGCTGGGGGAGACCTTCGAGCTGGACCGCCTCGACGACATGGGCCTGCGCTCCCTCTGTGAGC
CACTGGGGGAGGTAGATGGGCAGGATGTGAAGTCCTGTGAAGAATTGGCCTCCTAAGCACAAAAGGTGAATTGGAACCCAATAGGTCGCGGCCCCCAACCTGGAGCTTCTCCTGGGTCTGGGGATAGATTGTGGCTCCACCTAGTGTCCTTCGGTGGTAACTGCACCCTGGCTGTTCACCTGGACACACCAGGCCAGCCATAGACCCTCCTGGTGGCTGGTCCTCCCAGGCACAAGGAAGGATCCTAAAGTTCAGCAATGGCTGTGCGCCAGGCACCAGGCCTGTGCTCAGGGCTCTGCAAGCACTTCTCAGGCACTCTGCACAAGGTCAGGATGACAACTGTTGTCCC
GTACAAAGAAGCATGTGCACAAATGCGTACCCCCTCAAACATACACAAATGCACGATCGCCTCGGCAGACTGCAGGCTTGTGTGTACACACACCCTGACCGTGCCCTGAGCATGGGCGTCCGTCCACTTGCAATGCCTGCTTCACGCCGCCAGATGGTGGCCTCCAGACCTGGCAGGGGTGCCCTGCAAAGATTGGATGTGGCCATCCGTACTCCCAAGGAGTAGACCCTCCCCTTCCAGGTGACCCTGCCCTCTAGACACACCAAAGCCTCCAGTGCTTCCCCTCCAAACCGGAGTGC
GGGCTCCTCACATCCGTGTGTCTCCTCCTTGCTTTCTTCTTGGAGAGTTTCAGGCCTGTGCTCTTCCGGTCCCTGCAGGGAAGCGAGGAGGGCAGAGGCTGGAGGTGTGGGTGGCCCTCGCCAGCGTGGGCGGCGAGTGGGCCTGTGGCCTCCCCGCCCTTGGCTCACCCCAGGTGACAGGTAACCCGCGTGGATTCAACCCGGCCAGGCCCGCATAGGGCTGTGCGCCCTCTGGTGGCCAACACGGGAGTCACATCGAACGGTACCTGGTCTGGTGTGGGCTAGGATCCCAAGCACCCTGGAGGCTGGCCCAGGCTGGGTGGCCTCTTCCCGGAGTCAGGACAGCCACAGGCGTGGGAAGAGGTCTGCCCATCAGCCTTACTTGAGGAAGGCG
GCCAAAGGCCGGTGGCCTCTGGAAAGGGCCGTGGGCAGAAGGCGGGCTGCTCTGAGAGGCTATCCTTGGCAGCCCCCAGGAGCTGGGTGAGGTGGAGGCATCAGGAAACCCTGGCGACCCACATGGCACAGCAGCCCAGGTCCCTGCAGTTCTAGGCCAGGTCCCCACCGCCAGGGGGCACTCAGCAAAGCCTGAGAGGACGCAAACGCCCAGACTCTGGTGCTGGAGTCACCACTACACGGCTGTCAAAGCGCTTTTACACTGATTCCCAGGAAGGCAGGGCAGGCACCATTAGCCCCATTCACGGCGTGGGGGATAAAGTGA
CAGCGATAGAATGAGGCTCTGCAGTGATTTCTTTTCCTTCCAAAGTCGAAAGCTCCTCTGGCTTTGCACAACCTTTTGAGCACGACCTTCTCTCTCATCACGGTGATGCCTGTTGCCCCCTAGTGGTCACCAGCAAAGGGAGTGGTTGAGCCGACGATCCCAGGTTGCAACTCAGACCCAGGCCTGGCCCTGAACCCAGGTCTTCCTGCTGGTTCCGAGGCATCTCTGGGCAGGGTGGGTTATAGGGAGGGGACCAGAGAGGGAGTCCTCCCAGTCGCCTCCACCAGGCAGCCCTCCAGC
AGGGTCCCAGGGGGGCAGGAGTCATTGATAGGGGCCAGTAGGGTTGTAGAGCCACTGTCTGAACTTCTGTGGAGGTCTGGTGCAGGGGAGGTGTGAACAGATAGGAGGCTAGGTGAGGATGCAGCAGAGGAAGGGGGCAGGAGTGCCCCAGGAGGGGGCGGTACCGAGGCAGGGATTCAGCTGGGTCTGAGAGGGAGGCAAGGCTGAGGGGGATGGCCCTTTGGAGTGGGCAGGGACATGACCACAGAAAGCCTGGGAAGTGGAAACAGACAGGAGCCTGTTGGAGCTCTTGGAG
TCGGCCTCCTCGGGCCTTCTGTCACTCGCTCACACACAGCACCATGTCAGTAAACAGCTAACTCAGGCCTAGGGAGTTAGGTAGGATGGGGGGAGTGGGGTGGGGGGGCAGGAGGGTGTCCCCAAAGTCAGGCTTGGCTGGGGCGAGGCGCTGCCAACCCCTGCCGCCAGGGGGCTCCAAGCTCCACGGCACGATCTGCTCAGGGTGGCCCTTCTTCCACGATCCAAGCCCTAAGAACAAGAGGCTGGGCCTGGGCCCTGCAGAGGGAAAGGGGATGGTGGACGCTGCAGCCACTGAGTGGCACAGGACCACGT
CAAGACGTTTTATAAAAAGTTCGCTACCGGGTGTCACACAGGCTGGCTTCCCAAGTGCAACTTCTGAGAGTTTTTAATGGGTTCCATAAAAGAGCCAGGTCACCCCAGCAGCCACTAGAGGGCTCACGAAGCTGCAGCCGCGGGCTGCCCTCTAGCGGCGGTGCTGACCGGAGTGTGGTGGTAAACCTTTTCCGGCCTTCCAGGACCTACAGGGAGTTGAAGGAGACCAGCAATGGGAGGGGTGGCAGAGAGTATCAGACTGAGGAGACCTTATTGCCAGAGT
GAATGAGTGACTGACCAGTAGGGAGCATCTGGTTGGCACGGAGTTGGGGGGTAGGGAATCACTTCTCTGGCCTGGAGCAGTGGGGAAGGTGGGCTCACAGCAGCTCCTCACCCCCACCTCCCAGGCTCCAGCCTGCCTGGCGGCCTTCTCCAGCCTGGACACTAGGTGGTGCTCTCCGCCCTGACCTAGCAGCTCTCCGCCCCACTGCAGGGAAAGGTGTTTACTGGTTTGGGGGTGGGGTGGATGGCGCCTCTGGGGTGGGTCCACCCAAGGTTAGCCAGGAGAGTCCGGGAGGCCGGCACCCCTACC
CAGCAGCCAGTAAAGCTAGAATGAAAATCTGAGCGATCAAGGCAATGGAATAGAAAGTCAAAACCCAAACTTCATCTCTTCCCCACTAAAGGAACGGGAAGGGACACTGCCACCTGGCGGCCAGCCGAGGCATGTTCGGGGAGCCGATCCTCCTCCCTGGGCCCCCCACGGTGTTGATTTGTGGGAATTTGCAGATCTCTGATGATAATGAGGGGATTCGCAGTGTGTGATATGCAAATAACACAGCTCTGATTAGTG
AAAATCCAGCCTTAGAACCAAGAATCTTTACAAGGTCAGGAAAAGCTTCTCCCTTTCCCCACCTCCTGCTCCGAGGTTTTCCTGCTGCCTCCCGGGAAAGGTGGGACTCTTCCACCACCTTGTGGACACCCAGGGATGGCAGGTGAGCAGGCTTCCACCGCCTCACACCAGCTCTCCTCTGCACTGTTGGAGCCTATTATTCTGGGTCCGACTGGGTCTCTCTAGGCTCACACTGTGCATGTCCTGTCTCCATCCTCTGTTCCTTTCTGGGCTGGGGCAG
CACCAATCCTGGAGGCTGCCCCAGCTTCTGAGTCAGGGTCCCTGGAGATGAACTTGAGCTCCTGAGGACAGTGAGGTACCCCTGCCCCTCGGTTCCTGCTGCGCTGATCCTGTCTAGACAGGCTGTGCAGGGCCACGCTCTTCCCCTGTGTGCACGTGCGCCCCCTGCTGGAATCCCTCTGGACCTGGATGTTGTCCTCATTGTTGTCATATCCCCAGCCCCACACAGTGACTGGCACTTGTGCAGATGCCCAGGAAGTAACCATAAACGTATGGTAGGAGCAGAGCTGCAAACTATTTCGCAAGAAAAC
CCTCCCACCGGTTTCTCGCTATTTGGGAAGCTGGAAGGAACAGCAACGATCACCAACCCCTTCCATTTTCCGGATGGGGAGACGGAGACCAGGATCTGAGCTGACCCGACTGGCTGAGGTCGCGCCGCTAGGGGACGTGGTGTACCTTGCGGGCTCGGATGATGACAACCCAGCCTTCCCTCCTCGCTCCTCGCCCGTGCCTTCCTGCCTCAAGCTACCTCCTTCTCTTGCCACTTGGTGTTTTTATCCTCAAATCAGACAAGTATC
GTCCTCACACAGATCTCCTGACACAGGCATATTTTCACTAAAACAACAAGGCACACAGCAATACAATGTGTAGCATGACTTTGTGCAGGAAAGGGGCAGGAGAGGAGGTGCCACCTAGTGTTCTCTGCAGGATGTGCAGGCGACGCTGCAGCAGCAGCTGCGTGTTTCTCTGGGATCCTTTGGATTGTTATGCTCCACAAACTCAGAAATACACTACTTATCCCAGAGGCACTGGCTGGCCATGTCTCTGGTTCTGGGGAGTAAGGGACCAGCCC
TTTGCCAGGAGGTGGGGCTGGAGCCTTGGATGGAGGGCGTAGCCAAGCAGCCCAGACCCTTGGGGTCTGCCCTGGGTGTGCTCTGAGCTGAGCCACCAGACACAGGCAGACAAGACAAGGCCCTGTCTGTGGGAAGGCAGCGCCCCCTGCTGGCGATATGAAGGAAATGACGCTCACCCCAGGGAGCCTCAAGTCCTTCCTCAATGTCTGGTGCCCTGAGGGTAGAGGATCCAGCACCATGGGCTACGTGGCCCCTCCCCCAGGCCTGGCGCTACTAGGGACTGAAGCTGTGTGGTTCCCCTG
TGAGTTATTTGCGTCACTGATTGTGAAATTCCACAGTCTTCCCTTCCCCTGGGGCAGCCCGGCCTTGGGTCTGTCCTCACCTTTTAGCTAAATTCCTCAAGTTTAAGCAGCCACCACAGGCCGTCCACCAGGGGGCAGGAGAGGGCCATGACCAAGGACACAGCAGCCCTGTCTGCAGCAGCCCTGTGCCCCCACAGGCCCTTAATCGGCTAAGCCTCGTTTCCTTATCTACAAAGGAGTAACAGGACCCGGCTCCTAACGGGGCAGTGGGAACCAATGCA
TGCTACAGGCCCCATCCACGTAACCTGAGAGAGGGGGCCTCAGGAGCACTGGCACCTGCTGCTCCAGGCCAGGAGCAAGGAACTCCAGGGACCACCTCCCCTCAGTCTCCTTCCCCACTGGCGGCTCACAGGCTGGACAGGGCTCCAGCCAGCAGGGGGCGCGCGCGTTCACCTCGGGGCCAGGTTGGCTGAAAGCCCCTCTCCCGTTCCCCTCTTCTAGAGCAAAAGTCTTCCAAAGCCTTGACCTCTTAGACAACGCTACTTTAGTGACCGAAGCACTTTTCCTTT
GGTTCAGACTGGAAAGAGGGGACAGGCACCGCAGACCTGCAGCACACCCCAGCATGGCCAGGAGCCCTGTGCCCAGCACAGCAAGGCCTAGGCTGCCACTGCTGTCCCGGGTGAGGGCGGGAAACAGGCAGGAGTAAATGCTGCCTCCTACTGGAGCTTGGTGGACTTGGCAGGCGAGTGCTGCTGCAGTGGGGCTCAGCATGGGCAGAATGTTTCCAAGGCAGGATTCGGAGCCCGCGGTCTGACTGCTAATCAGAGGGGTCAAAGTGCACGGCAGGCCATTCTCCCCCACTCCCCACCCCACA
CTCCCTTATCCCCAATTATCCAAGAATGCCAGGAACTTCCTCAGACCAAAGATCATTCTGATTTCCAGATGCACCAGCAAAGACATGGGGGAGAGGGAGTTTGAGGCAATACAGCAGCATGCAGTTTTGGTGGCTGCCACCAGGTGTCGCTGTTGAACACCGGTCATAGCAGCTTTGTGCATGCTTGGGATGGTGATGCCCCTGCTGGTTTTCAGTCCCAAAACTGGGTACTTTTAGGAGTGTGAGCCAGCCAACATATCAACAGGCAGTCATCAC
GCCCCAGGACCCCAGCAGCGCCAGGGTTTACGCTCATTTCTCCATCCCTGGAGGAAGCGGGCAGGAGAGAAAGTGAATTCCGCTTTCCCAGTCCCGAGAGTGCGGCGGAAACCACGCGGCGCCGCCGGGCGGGCAGCAGGGGGAGCCGCTGAGCCAGGGGCTGAGGGTTGCAGGCGGCTGTGGCCTTGGCCAGGCATCACCACCAGGTGGCGCCGCGCGCTTCCCTGGCGCCCAACCCGGAGGCCGCGAGGTCGGGGAGCGGATGCCCGGGGGAGACGCCGGCTGGGCGACCTAAGGCTCCGGGCACCCGGGCTCCGTGGCGGCCTCTTTGCCTCC
TAATCGTGCTACTGTACTCCAGCCTGGGCAACAGAATGAGACTGTGACTCAAGATGAATCAAAAAGCCCAGGGCCAAGCACCATGCTTCATTGGTGTCTGGGTTGTGGTTTAGGGCTGATGCTGACCTGCTTGGCCCAGTAGGTGGCGCCAGTGACCCATGCTAGCCACAGCTCCTGGTTTCCACACCCTGGGTAGCTGAGACACTGGCCCTCTAGGCAACCCCCCAGCTTAGGGGCTGCTATCCTGACAACATGCCCAGTTCTTGGGGGGAATCTGGACAT
GGGGCAGCCAGGGTGGGGGACGCACCTGGCCGGTGAAGCCGTTGTAGCAGGCAAACCAGACCTGCACCATCATGCTGGCCATGCTCTTGTAGAAGAAGTAGCGCAGGAACTTGCAGATCCGCACGTAGGACCAGCGGCCGTGCACCAGCAGGAGGCGCTGCAGGAAGCAGAACTGGCCGAGCACGAAGTCGCTGTTCTGAACTGCCTGCATGCCCTCCTGGCCCGCCAGCCCCACGCCCACGTCCGCGGCTGCAGGGCACAAGCAGCTGGTCAGCCCCCCGCACGCCCCCAGTCCCG
TAGGCATGAACCACCACGCCTGGCATAATGCAGTTTTCTACTAAATGACTGATTTTGACATGCTTCCTGTTATTGGCCCTGCTGTTCAGCTGAAATAGCAGGATAGGAGATGGTCGTGTGATGGCCGATAGGTGGCAGTGCTGCTGGGACAGGCCCAGCCTGGTAGAGACGAGTATCTCAGACAGGAAAAACAGGACCCAGATGGCTCAGACTGTTGGGTTAGCATCTGGCCTTCGACAGGTCACCCTGGCCCGCCAGATCAGCCCCAGG
TTGGAAGGGCTGAAGGGAGGAGGAAGAGGTCCCAGGGAGGGGGCTACTGCTGACCTTCTCCGAAGGCTGAGCCTCAGGGACCCGGGCGTCGCAGCCCCCGGCAGCGCCCACCGGACGGGCTGGAACGGTGGGTTACGCTGCCCCCTGCTGCTCGCTCTCTGAACTGCAGCTCTGCTCCCGGGACCTAGTATCGGAGCGAAGGCATTGGCATGGTCCCAGGGCCAGCCCTTCTCCAGCTGGGTGGCCCACGAGGCCCCCCGGGGTCTTCCACAGGGTTAACCTGAAGAGAAACATGCATCTGGAAA
TGCTGCCGATTTGCTGGATGATCTTGGGTGATGCCTCCCACTCTGGGTCCCAGGCTCCCCATCCGCACGCAATAGGAGAGTTAGACTGGCTAGTGTCTGACAGTCTGACGGTCTCTGCCGCCTGCAGGAAGCCCGCCCTGCCCGATCTGGCCCCTAGAGGGCGCTTCTCTGTCTGCCCAGAGCCTCTGCTGCGCTGCCCAGGACGCCCTGGGGCTTCGGGAAACCACAGCAGCAAGGATGCAGCTCAGGCTCCCGGCAGTGCTGTGAACATTTCACAGACAACAGCA
AGGAAAACAAAACAGTGGGTAATGACTGCAAAGAGACGAAGGAGTGGGTGGAGGAGGGGTCTCTGGTGCTCGTCCTGTAGGTGGATCGATGTGAAAGCAGTCCACTGCAAGCTGAGCAGTGCACGTGGGGTGTAGGGGCCTTCCGGACCAACAGGGGGAGCAGTGTGGCGCAAGAGGAAGAATATGGACTTTGGTGTCAGCATGCCTAGTTTTGAATCCTGGTCTCTGACATTTTTAATTAATTAATTAATTATTTTGAGACGGAGTTT
ATTCCATGGCTACCAGAAAAAGGACCTGCAGGTTGCAGGCAGAAACAGCTTTGTGGTCTGATGCTCTCTGAAACAGAAGCCTACGGGGAGGAGGAAGTCCCTTCCCTCCTCCAGCCTTGCAGCCTCCCTCGAGTGCCCCCTGGAGGCAGAGCCTAGCAGCGAGCCAGCAGGCTGAGCAGAAACGCGGCTTCCGGAGTCCGAGCCTCAGCATCACAAAGCCGAGGTAGAAAATTGTCTGAAGCCAAAAGACTGGAACTGGTAGAAGGGCCAGGCTCTCT
ACCTTTGAGAGAGGATCCCCTAGCCAGGTGCTGTTTGTGCACCCAGGCTTCTCACCAGAAACGTAGGCATCCCACCAGGAGGGGAGAGTGTGGCCCAACACTAGCTTTGAACCCTGCTCGGCTTCCGTGCACTCGGGACCCTTTCCCCTGCCTGCCAGCAGATGGCACCAGCGTCCCACTGGCCGTCCTTTCCAGCCAGAGCCGCGCCTCTACCAGGCTGTGTCTTCCTCCTGAAATGTTGCTCTTCACTCCGTACCACTGGTGTTCCTTGGTTCTCCACCTGCGTAGGGATTTGCGCATTAGA
CCAGGGGACTCAGACCAGGGCAGAACCGTTACAGTACCTTCCGCGGGGAGTCCCTTCACCTTGCAGGGAGTATGGAGGGAGCCCCAAGGAAGAGAATTATTTTGCTGCCTGGTCTGCACTGCCCCCATGTGGAAGACTGCGCCATTACAGCTGACCTGGGCGCACAGGAGACAACAGCTCCTGGGGCCGGTGATTTATCCTTAATCTTGGACATGATTAATGACTGCCCATGCTCAGGCTGTCCTTGAACAGACTTCCCCTTGTGGGTCTTGTTGGCC
GAGGCCCTGCTCCCCCGGGCCTCTTTGTCCATGTGTTCAAGGAAAAAATGGGAGAGTCCAATACCAAAAAGGTGGTCAGAGATCCGGAGTTGGGCCTGATTCCAAAGAAGGGTCAAGGCCAAGGCCTCGAGCTTACGTGTGGCCACCAGGGGGCAGCAGGGATCGGGGTGTGCAGGTGGCCTTTCCTCCCCGCCTCCACTGGCCCATGGGTCAGAAGTCCAGCTCGGGCATCAGGGTGTGCTTGACCGGGCAGCTGGGGGTCTCGGGTTCCTGCTCGCAGATGTCCCCGGCAACACCCATCCTGTC
ACACTCCAGCCTGAGCAACAGAGTGAGACCCTGTCTCTTAAAGAAAAAAAAAGTCAGACTGCTGGGACTGGCCAGGTTTCTGCCCACATTGGACCCACATGAGGACATGATGGAGCGCACCTGCCCCCTGGTGGACAGTCCTGGGAGAACCTCAGGCTTCCTTGGCATCACAGGGCAGAGCCGGGAAGCGATGAATTTGGAGACTCTGTGGGGCCTTGGTTCCCTTGTGTGTGTGTGTTGATCCCAAGACAATGAAAGTTTGCACT
TGCCCAACCTCAAGAGACATGTTTTTTCCTAGCCACTCATCTTTGGACCCTTACAGCTAAGCCCATTTTACTTACAGATGGGCAGAGTCGCTGGGTAATGAGCGTGCCGAGATTCATTCCCGGAATTGGCCGCTAGGTGGCAGCAGCAGGCCCTGTTGCCATCTCCTACGAGGCTTGGCGGGCTCTGGCGCCCTCTGGTGGCTGCGGGAAAACACGCCAAGAAGTCTGACGGAGAAACATTGGGGAAACTGAAGTGGAGTTGTTACCTCTTGGGAGAGAGATACTCACGGGGAGAAGCTGGGCCTAGGTGGTGTCCCGCGGTGGCCTCAGGC
CTTTCACATACTGATGGCTTCGTGGCCCCCTGCACCTCCCACTTAGACCAGCGCTCTCCCACCTGTCAGACCTGGGGCATTTTGCAAAGTCCCTTGCAGGTGGGATGCGGTGATCCTCGTTCCTTCTGCAAGGCTGCCACTGTGTGGCGAGCAGCGGAATGACAGCCAGGCACAGTCACACATTCACCGGCTTGAAAATTCAAGCACTTGCGCACCTGCTGTATACGTGGTACAGGGGTCATTTCTATGTGGGGCACAAGGAAATCTGAGACCTGGCAGTGCAGTGGTAAGAGA
CGTAGTTTTTAAACTTCCTTTGGTGATTCTGTGGCATGACCAGGGGCCTGGGACCAACCGCCCTGGTATATATGGCTCCACTATAGGCAGCGCCTGGGCCATTATAGCTCGCAGTCCCAGAACTCGCCACTAGATGGCAGGACAATACGCCCCTCACCAGCCTAGCCCAGCTCAGCTCAAGAAGGACCAAAGCAGCCTAGGCCACTCAGAGATCCAGGCCCAGTAGACAAAGTTTCAGGTGGGCAGGGCCCCCCACCATCCCTGCCAGCTGTC
AGCCTCCGTGCGCACGCGCGCTGGTGACACCTCCTCCCTCTCCCAGGGAAGCGCGGCCAGGGGAGGGGCGTTTCTTGCCGCAGGACGGTTGCTGGTGACCCGGCCGGATTACTGTCATCTGTGGACTGCCTGCGCTGTGCGGGCAGTGGCTCCCTCCTACCACTAGGTGGGGATCTGGAGTCGTTCAAACCAGGAGTCCGGGGCTTGGGTTCAGGCCTGGAGCCCCTCGCCCTCCTGCCGCCAGCCAGGGTTTCCCAGCCTGCCTGACTGCCGCCTCCCGGGCACTGGGCCCGCGCTCTGTGCC
GGACACCAGCGGCTGTCTGTGTGTGGCTTTAGACAGATCAGGCCCCCACTGGGTCTCAGTCTCCCCATCTATTCCATGCGAGGGTGGGCGAGGGTCTGGGGTCTTCCCAGGCAGGGTGTGGGAGCTGGAGTTTGGATTAGGCAGGGCATCGCTGCCCCCAGGTGGCCAGGGATGGTACTACAGCAACCGGGATGCCTGGGGAAGGCAGTGTCATCCCCACATGCTACCCAGGGCCTGAGACGCCACTGTACGCCACCACCAACTTGAGACTTTCAGTTCCACACTGCCTTTCAAAACCCCTTCCCCAAGAGAGGAACATCCACATCCCTGATATCCT
GGTACACACATAGTCCATTTCTCTGATTTTTTTCCCACTAAGTGCTCAAATGTCCACCTGCCCTAATGAATTGTGTAAGAGTCCCAGGGTTTACGCTGTTCAAAGCTAGGGCGTCAGTCCAGCTCCCAGCACCAGGGGGAGCCAGCACAGCAGAGGCTGCTCAGTCCTGTCCTGATACCGCTTCCCCCTTTCAGTCTATGTTGTACTGACTGTGCCTGTAACCGACAGCCAGGTGACTCTTGTCCACAGCTGCTGGTTTGCCTCATTCCTCCAGGATCCCGGGAAG
CCCATGGCTGGATGAAGCATGGGAAATGGGGGAATCCACAGGGCGCACGTAGCCCGCCAGTCCTGGCTCTCAGCGCTCTCCTTCTGGGCCAGGCCTGGGCCATGCTTGTGTTGAGAGGCTTTGGCGCCCTCTGCTGACTGCGGTCCTCCCTGCAGCCCTCTCCAACCTAGCCAGAGCAGGTGCAGCAGGCCCAGGGAAGCCAGGCGTCTAGGAAGGGGGAAAACCAGAAGGGAAGAGACTGAAAGGAGGTAAAGAATGGAGGGAGAAGAGAACCAGAGCCTATACTGTC
CCCTCAGCCACAGGCATCTCTACATTTAGGAGCCGCTGCATGTCCTCAGCCAGAGGGCTGGGTCAGTCTCCAGCAGCGCCGGTCCTTGCCAGCTCCTTCTTGCCCACAAGCTGCACGGGCCCGCCTGGCCTGCCTGGCCTGCCCTCTAGTGGTTCAGAGGAGAATATTCACAGTGGTGCCTGGGCCTTGGTGGGCCAGGAGGGTCCCAGCATGGATGGGAGGGGCAATGGAATGATGCTACGGGGAGTGTGGACTGGAGTGCATGGAGGAGGCATGGATGAGATGTGGCGCAGA
GAAACTGAAGTCCAGAGATACCTGGTCTGTTGCACGTAGTCCAAGTCGCTAGCTTGGAGGGGTCACACAGCCAGAGAGCCTGGATTCCCTAAAGCCCCTTCCCCTAGAAACCTCAGCCAGGCCCCACAGCGCCATCGTGAGGACGGCGTGAGACTGCGTGTGCAGCGCGGAGCACAGTGCTGGACTCAGAGCCAACGCTAATTTGACTACTATTACATTATTTGTAACAACCGCCTTTGAAAGCATTTTCTGCTGTGGGTTGTAAAATTACTGTATTATTGGTA
CACTCAGCTTTGGAAGTAACAGAACCCTTGTATTACTCTAAGCAGAGAAGCTGAATATATAAACCAGACCCAAATGCAGCTGCTCAGCAGGCCTCAAGGTGGAGACTTGCACCCTGCTTCCTGCACTCCCTACCCCATCCTCTAGAGGCACCTCCCAGAAACCCAGGCCCTCCAGGATGGACCTTGCATGAAGGTCCCTGGATCCCTGAAACATTAAGGTCTCTTCGAGATGTGAAGTTCCCAAAAGTCTAAGATTCCAATTCTAAAAAGT
TCCGGTTTGGAGGGGAAGCACTGGAGGCTTTGGTGTGTCTAGAGGGCAGGGTCACCTGGAAGGGGAGGGTCTACTCCTTGGGAGTACAGATGGCCACATCCAATCTTTGCAGGGCACCCTGCCAGGTCTGGAGGCCACCATCTGGTGGCGTGAAGCAGGCATTGCAAGTGGATGGACGCCCATGCTCAGGGCACGGTCAGGGTGTGTGTACACACAAGCCTGCAGTCTGCCGAGGCGATTGTGAATTTGTGTATGTTTGAGTGTGTACGCATTTGTGCACATGCTTCTTTGTATTGATGAATGTGTGTGCATTGCTCTGTG
CCCTGTCCTCTTTCCGTTAACCTTTGTGCCTCTACTCCCTCAGTCCCCAGCAGGCAGTGGTTCTGGGCTGACAGGTCGTGTGGGGTAGCGGGCTTCACGTCTCTGAACCTCAGCTTCCTCCTTGGTAAAAGGGGTGACGACACCCACCACTGGGGTGGAGGGGCGAGAAGAGAGAATGCAACAGGAGCAGCGCAGGGATCGTACCAGGTTCTCCACCGTGCGCAGGCAGTGGGTGCAGTGGCTGTGGCCGTTGAAGTCCGACAGGTCAGCGGCCGCGTACCCGTCGCGGTCGCGGACTTCCAGCTCCGCGCCGTTCACTACCAGGATCTGGCAGCACTGTGGGGGCACGCAGTGAGGACCCGGCCGCGGCCACGAGCTGGGACCCCCGCGCCCGGGCAGGGCCGTGCGGAGAGCGCGGTGCCAGCAGAGGGCGCGCGCCCCCACCCCGGGCCCGCGCTGACCTCTAGCTCCCCGTTCTCGGCGGCGTCGTACAGCGCGGTCCCGCCCCACAGGTCAGCCGAGATCTCCCCGCCGTGCAGCAGCAGCCAGCTGAGCACCTTGCTGTGGCCGCGGCTCGCCGCGAAGTGCGTGGCGGTGGCGCCGTCTTTGTCCTGCTCCGACAGGCTCACGTCGGTGCAGCTCACCTGGGCGGGAGGGG
CCAAACCCTCCTACTGCCACCACCTCTTTTCCCCTCCCTCCTCCAACAAATGCCCCCTTCTCTCCTGTCTCTGCAGGTACAACACAGACCAGTTCTCTCCCTATGCTGCCCCCTCCCCACAAGGTTCCTACCAGCCCAGCCCCAGCCCCCAGAGCTACCACCAGGTGGCGCCAAGCCCAGCAGGCTACCAGAATACCCACTCCCCAGCCAGCTACCACCCTACACCGTCGCCCATGGCCTATCAGGTAATGGTCTGCCTGCCTGCCCTGAAGGGTGGTGGGCTAGGGTGACTTTGGGCATATAGGGTCGGCCAGGCCAGATGACTATTCCCAATGACACTTCCTCTTTCCCCTGCAGGCTAGCCCCAGCCCGAGCCCCGTTGGCTACAGTCCTATGACACCTGGAGCTCCCTCCCCTGGTGGCTACAACCCACACACGCCAGGCTCAGGCATCGAGCAGAACTCCAGCGACTGGGTAACCACTGACATTCAGGTGAAGGTGCGGGACACCTACCTGGATACACAGGTGGTGGGACAGACAGGTGTCATCCGCAGTG
CCCAGGGGCAGGCCTGCTTCTTTGGGAACCTCTGAGCGAGGCCTTTTGGGTGGTGACCAAGTTCATGGCTGCGGAGCAGTTTTGGTGTCCCTCTGCGGCCAAGGCAGGATGCTCATGGCAGGACCCGTGTCCTGCAGTTCCAGTGCCAGCCTCCAGGTAGTGCCCTGGTTCCACCCGCCCTGCCCCCTCCACCTCCCCGGGCCATCACTCCAAGCAGGAGTGCTGCCAGGGAGTCGGGCTGCCTGGATTCCCATCTCAGCCCTGAAACTTCCCAGCATTG
GGGGTCAGGGAACGAACGTGGGGTGGACAGGGAAGGGGCGGGATGGGGGTGGTCAGTCAGCTCCCTACTCACCATGGCTGGGCCAGGGTCAGGAAGTAGCCCCCTAGCTGCACGCCGGTCACCAGGACCATCTGCAGCAGCAGGCTGCTGAGCACGGGCACGCTGAGCAGCGCCCCCGGTGGCCGCACCCGTCCCAGGACCAGCGCTGGCCCCGTGCGGCTCATGAGCACTGCCACTGTGGTGGTGATGACCAGGTCGATGGCCAGGAACTGCAGGTCACCCAGGTTGGTGTTGATCTGCCACAGGGAAGGGAGGACAGAGGGGAAACTAAGACCTGGCCCTGGCAGC
TGCAACTGAGCCTCAGAGAGTGTCAACAACTCACCGCAGGTCACCCAGCAAGTAGGTCAGCCTCTTCTGTTAGGTAGATGGGCTGGGCTGCAGGCGTGCGCCTAAGGCTCGTGGGAACATGGTGGTTGCAGCCATTCTGGTCTACCCACAGAGGGTGCTGCTGCCTCACAGAACTACCCAGGGCTCCCTACTGGACCTTGCCAACCTGCCCTTAGAAAGGCCTTATCTAAACTCTCTTCCCTCATCCCATGCAAACCCCACCATATAATTAG
GGCCAGGCGCTGAGTGACTGTCCCAGCGGATCTCCGAGCAGGGTCCCTTGAGCATTAGGAATGCAGCTTCTCAGGCCATGCCAGCCTGGCAGAACAGGAAGGGAGGGGTACAGCCCTGTGGGGACGCAGCTGTGGCTCGAGTGACACCTGCTGGCGGCCTCATCTCATCCGCTCTCTGCGAGTCTGTGGTGGTTCTAGTCGGCGTTTCACGGGCAAGGTTTAGGGGGTTTGTTCCTCAGCTGGGGTCCACCCACGTCTTCCGACTTCCTCTCTCAG
ATCTTTGCGGCTGCAGGGAGCCGGTGTCCTGTGCAAGGGTCTGGTCTAGGACTCTGCCCGGTATAGACTCAGCAGCAGCCTAGAAGGGAGAGTGTCCGTGATCTCTGAACCTACGACCAGCCTCCTGGTGCCCTCTGGTGGGCAGTTGGCCACAATGCCTGCACAGAGCAGCACTGGCCTGAAGCCACAGCCGGGGCCTGACCAGAGCCCCCTGCTGAAGTCTGGGGAGTGGGTGCACATGCAGTCACCGCGCTGGATGCCTCCCATGACTTATTTTTTTCCTCTC
CTGGAGAAAAAGGGGGTGAAGAGGTGCTCGAATCGCCATCCTCCAACGTAAGTCATCTTGAAGGATGGAGCAGAGCTCCTCCAAGCCAGGCCAAGTCCCCGAGCGCAAGTGCCAAAGCTGCAGCCCATTCGTTACCACGGTGCCTGCTGCCCCCTAGTGGCCGCCACCCTGACATGCAAGAGGAAGATACGGAGCTACCCAACCAGTGGAGAAGGGAAGAGGACTGGGGAAAACTGGTCTGGGGAGGCCCCAGGTAGCAAGCCCACCCTACCCCACCCCACGGTGGGCATCCTGAGAGGTTCCAGGAT
CTTTGTAAAGAGCGCTCTCAGCGCGGTGGCTAAAACAGTCCGCTAGGACTATGCCGAGTAGCAGCAGAAGGAAATGGCCCGGCCCGCCAGGCGGGGAGCTGCAGACAACTAGGAGAGAGGAGGGCAGGGCACGCCCTGAGGGAAAAAACGCGGCTTTTGCAGGCCTAATGGCGGTTGAAAGTCGCCGAAGTGCAAGGCTGGATTGAGACAGACAGGCTGAAAAAGTCGCAGCGCAGCCGCAGCGGCAGCAGCCGATGGCCGACTCCTTCCTTTTCCAGTCCACGTGCCCAGGCGGGTCTCCGGCCGCCTCTCGCACCTGCCTGCAGAGGGCGCGCTGCTTCTCGCCTCGGCCTGGGCACCGCGGCCGACTCCGCTGGAAGAGCTGTGTCCTCCACGCAGACCGCTTTCCACCAAGCTCAGCTAAACCCACCGCCCCCAAGAAGTCTACCCTGGCCGCTCCAGCCAAGCTCTTCCTCCCCT
GGTTCCTACCCACCTTTCCCACTGATGTTACCTGCAAGCCCCTAAGGCATCTGAGTTTATTTTACCTGCTCCAGGAGGATTGGGCTGGGGAAGACGAGATGGGGAGGGGACAGCGCCCTCTCCTGGGGATGTCCCCATCCACGTGGCTCAGGTTGGGCATGAGGGGCAGGGTCACTCTCCACCCCCTGGTTCCAGGCAGGACTAACTCAGCCATCCCCCACACAAGCCTCGAGTTTGGAATGTCTCGGGAGAAAAAGCCTTCA
GATTTTACATGTTGACACTTTTGATCATGACCCCTGAGCCTCACTGGCTGGATTTGCTTTCTACTGTGTTTTTCCCTGGACTTTCTGGGGAGGGTGCTCTGCTCTCTACCAGGCACCTGCAGTTCCACCCCGGGCAGCTGGAGGGCTCTGTTCCACCACGGGCCACTGTGAACGCACATTTATTACCCGGTGTCAGTTGACGCCCTTCTCCAATCGCCCAAGAGAAGATGGCTTCAAAGGCCACAAACAATCTCCACGGCAGGACAGAGTGCTGGCTGC
TGAGGGCGCTTGGCTGGGCTAATGGCCCCTGGAAGCTAGGTGTGAGGGCAACTTCCTCCTCGCCCCCGCCCTTCTCCCAGGCTGGGCCAAGGGCCAGCACCCCGTCTGGGGTCGGGAGGAGCTGCAACCCCTTCCCTTTCTGCAACCCCTTCCCTTTCGGCAGGCCAGGCTTGGGCGCCACCTGCTGGCCGCTCCCGGCACCACCGCCTGCGCCCATGCGAGCAGCGCCACTGGGGAGGTCCAGGGGGCGGCTCCTCACCGAAGGCCTTGCGAGGCTCCGTGAGCTTCAGCGTGAAGGTACGGCCTCGGGGCAGCTCCTTGAGCAGCCGGGCCACCTCGTAGTGCCGGCAGCCCAGCAGGC
GTGTGTGTGTCTACCCAAGCGTCCAGCCTTGGGCCTGGAAGAGACGGGACTTCAAGCCCTGCCCAGCACTTCCAAGCACGGAGCCCCTGGCAGCGGCTCAGCCTCCCTTTGCACAGGAATGGGGCCAACAGCACCATCTGCTGTCAGCTTCTGGAAGTGCCCTGCAGAGAGCGCACACCTGGCTCTCGGATCAGCTTTCCAGAAGGACCTGGGCTGTGGCCGCTATCCTGACAACAAGCTGGGCCACAGGGACATCCCCAGTCCAGTGAACTAGAATGAGGCTGG
GGGGATCTGTGCTGCTGCCCCACAGGGGCCCCAGATATGGGCTAAGCAGTGGCTCCAGGGTTAGTGGAAAGTTTCAAATTTGGGGTGGGGCCACAGAACCCCAGTGCAGGAAGGTGGTAGTGTCCTTGGCTGAGGCTGTGCTGCCACCTAGGGATGTGGGAAGGGTCTGGAAAGATGGAAAGTAGTTCCCACTGGAGCCAGCAGGAGGCCCTAGAATGAGAGGCTAGGAAAGGGGAGTGGTGTCCGTGGGGGTGACAATGGTGTCCACTGGGGAGCCAGTCCTGCAGATGTGCTGGCTGAGGGCCTGGAACTGGCTGCACATGCAGCGAATGGCTGACCA
AAGCCTAAACTGATCCTAGACTGTCTTCCCAGCAACGTGCGGCTCACCAGGAACACGCAGAGCTGACGCCCACCCCAGAGGGCTGCTGAGCCAATCTAAGAAGGCATTTAGCAGGCTGAGGGGCTGTCATACCAGCTCTGTGCAGCAGAGGGGGCGCTCACCATGGGGACCGAGGAGCAGGCAGTGGCAAATGCCTGATCCAGAAAGCAGCCTGGGTTCTGGCTCCTGCAATTTACCCTTCAGGAACCCAGGTTAGTTGGCAGCGTAGGGCTCAGGTCCTGGAGGTGGTGAAATA
AGGGCTCTCCCCATTGCCTGCCCTCCCTCAACTCCTTCCTGGATCCTCCAGAGCAACAATGAGTGTTCCCAATGGACTGGGTTGGGGACTGGGCCGGTCCCAAGAAGGCCGTCTGGTAAAAAGCTGCCTCGAGCGCCCCCTGGAGTCAGGCCGGGCCGGCTCCCCTCCAAAAGCCATTCCCACAGGAGCCCATAGGTGGCTCCCCGAGTCCAGGGTCCTGAGCTGGTAGGGGGTGGGTGCTGGAGAGGGCCGTGTGGCCCGGAGCCGCCAGGGTCCAGTGGTCACTGCATCACACACTCAATTCCTGACTTCACTTCCTTCCCAG
AAACAGGGAAAGAAGTGAAAAAGGGAAGGACGGGGCGCGCGCGGCAGGGGGGCAGGCGGCCTGGTGCAGGTGCATCCCCAGGTGCGCGCCACGCCCCTGCGGGACCCGGCGGCACCGCGGTGCGTTCCCAGCCGCCGGCGCTAGAGGGCGTGTCTGCGGAAAGACTCGCTGCGCTGGCCCAGGCTCCACGAGGGGCCGACAGGGGGCGCTCTGCACAGGGACCGGAGGGAGCGGGAGCCGAACTTGCGTGAGAGGCGCGGGGCCACCCGTGCAGGTGTAGGTGGAGCCACTCTGCCAACCCCTGGGCACTGGGCAGGGCTGGAGGGAGGATTGCCCTGTGCACAG
ACCCCATGGCTCCCCTTCCTCTTCCCGGGGATGCTGACGCCCCTGACCCTTCTCTCTTCTTTCTTGCAGACGCCGGTGGGCACGCCCAAAGGTAGGACCTCTGGAAGGAACTCGTGGGGCCTCGGCGCACTCTGGTGGCCAGAGAGGGGATGGCAGGGCGGGGAGTGAAGCTACAAAGTTGCTCGGTGCCTCACGCCTGTGATCCCAGCACTTTGGGAGGCCGAGGCGGGTAGATCTCCTGAGGTCAGGAGTTCGAGACCAGCCTGACCAACATGGCGAAACTC
ATAACCCAGGCTTGGGAACCGCATTTCCCTGCCCTGGGAGTTGCTGGAATGGGAGAAGGACCATCTTCCACGGAGTTAGCTCTCCAGCAAGTCGCTCCCGGGTCCCAGGCCAAGGGCTGCCATGCTAGTGCAGTTCCCTGCGCAGCCGCCAGGTGGCGTCAAGGCCGCCGCCTGGGGGGCCGGGCAGGCCGAGGCCCCTGCCCGTCGCAGTCCCAGCCTCGCTCACCACTTGGCCCGGGAGTTGGCTGCGGGCAGCGGCTTGGCAGCCTGCGGCCGGGGGCGGACG
TAATTCCACAAACATTTGTTTCAGTCCAGGAATGGCACTAGAAACTTTGAGCCGTCTGTCTCCTTCCCTGAGCCGGTCGGGCACACGAGGGTCCATAACGTGCGGCGCAGCGCCATCTGCTGGCAGGCCACTCCTGGCCGCCCCAACAGCCGGCAGCCGCGGATGGCTCTGAAATCCACACGGCTTGGTGCCTCCACCTTCGTCCCCCGGGGCTTCTCGCTGCTGGGGAGTCCTGACTGTACTAAAAAAAGAAAGAGAGAAG
GGACATTGTAAATTTAAAAATGAATAAAACTTCATGGTTACTTTGTGGACATTGATTGCTGCTAAGCCGACGAGTGCCTCTCCTCAGCACTCCACACCCCTCTCCGCGTCTCGCTTCCTCTGCCGCCCCCTAGTGGCCATCCTGGCCCTGGGTCTCCCCACAGCGGGTTCTCTGACCCTGCCTGTCCTGGTCCCGTTTAGCAAATGCTCTAATCCTCTTAGGCCAGGCCAGCCTCAGCAAAGCAGAGAGAGAATTAGATCAGATGTTGGGGGAAGG
TCCTGGTGGCGGTGGCGTCAGCCAGCACCACTCTGACGCAGTGTCCACTAGGCCGCCCCACGAGAAGGAGGCAGGCGACCCCATCCCCAGGGCAGAAGGCACCCCCATCCGTGGCACTCCAGGGACCCGCCAGGAACGGCGTCGCTACTCCCTGGTGACCACCAGGGGGAGGCAGTGCCCTACTTACTGGACAGCGGGGGCCGCCGGCCCCACCGGGCTTCCCGGGAAGGAAGCCTCCGTCCCCGTCCTGCACAGCCCGCCCCACCCCTCCATCTGTGACCAGAGCCCCCCGGGCTGTGACTCCGTGTGTGACTCCCAGCCTCCGAGCCCCGCTGTGT
CATCTATAAAATGGGAACAACAATTCCGAAGTCTGGGGTTGTGAGGATTAAGGAAGCAGTGGCTCTAAAGAGCATGGTACAGTGCACAGCGCACGGCGGACATCCGTGTCTCTCCTTCCTTCAGGCCCTCAGGCTCTGCGCCCCCTGCAGGTTCTTGCAGGCACTGCGGAAAGGGAGCTAATGTCTGTCCCTTGTACCTGAAGGAGGTGGTGTGGGACAGAGGAAAGGGCACAAGACCAGGCATCAAGCAAGTCTCAGCTCTGCCACTCACTAGCCTATCATGAGGACCTCTCCGGATCTCGCTTTCCTCATCTACCAACAG
AGGTCAAAGGTGCTCTCCAAAGTTTGGAGCCTTAGCACCTGGCAGGACAGAGCTGCCTTTAACTGTGTCTAGAGGACAGCAGAAGGGCAGGTTGGGGGACAGTCAGGAGCTGGGATGTAGCAGAGCTGGGTGGGAAGCACGCCCGCCCCTCCAGGCTTGGCCTCTGGGAGGCGGGTGTCCTGGGCGCGGCCGCCGCACAGTCCCGGGAGCCGCCGCCAGAGGGCGAGCACGCCGCATCGCACTCGCAGCTCCGTGGAGGGGAGGGCGCGGGAAAGGCTGGCCTGGTCTCTTCCCACGGCCCCCCGGCCTCCAAGCTCCTCACCTGGGTGCGAGATAGAGGTGCCAGGATCCAGCCAGGACCCCCCAGACACCTCCGGGGCCCCAAAGCCTGGGATACGACTCTCACCCTCTTTATCTGCTTCTAACACTCCCAACCTCCACCCCCACACCAAGCTGTTCCCACCGCCTCCAGCGCCATCTCAGGTGTCTGTAAAAATGCCACCTACTCGGGGAGGCCTTCCCTGACCACCCTGGAGACAGAAGCCCCCGCCCTGACGCCTCTAAGGAACATCC
CAGTCCTCCCTCAGACAGTCCCGGCCCTCGGCCCGGCTCCCCGGAGGCTGGGCAAGCAAGACCTCCGATTTGCCGGGACAGCTGGAGTGACCCGCGCTCTCCAAGCCGGTAGCTTGCAGCAGTTGCGGCTCCTAGCCACTAGGTGTCAGCCTGCCCTCACTGTGGCGCGGGCTCCCCCTCCCGCCTCCGAGCGAGGCAGCTGCTTTCGGGGAGAGTTTAGGTATAAACTCTGGGCGAAAGGAGGAGCAGCTGAGAGCCAGCGAGGGAAGTTAAGCGGAGATGAGAGCGGGGAGGGA
ACCCCTTCTTCCCACCGCTAAGCGTTCCAGAATCCACAGTGATTAATTCGTCCGAAAGAGCAGGGGAGTGAGGGAGGACTGGATTCTGAGGGTGCTGGCAGAACAACTGGAGTCGGGGGTCCACGGCGGTCATGACTATCGACACACGGTGGCGCTGTTGAGGCTCGGTCCTGCGCATTCCCGAGTGTCAGGAGCCCTGGAAGAAGTTGCAGGCTTCTCACCTCCCACGCAGCCACTGCACTCCGAAGCGCAACCACTGAGTCAGGGAGGCAGGGCCAGAGAGGAGTTTG
ATGTGGCCTCGGTGGGTCCAGCTGTGTCCAGAGGCCTCCCAGACACTGGCTCCAGGCCTCTCAATTTCTCTCCAGCCTCAAAAGGAGGTTCAGACAGCGGAGGTGAGCTCAGCCAGAAGTGTGAGGAGACAGCGCCCTCCAGTGGCCTCTGCGCAGCAGCGAGGGAAGCCGAAGGAGGGGGTGGGGCACTTCGATGTCACAAGGGCTGCAGCCCCGAGGAGAGGGACAGAGATCAGGGGCACATTCGACTCCTGTCCTCACCGGTCCAGCCCCTTGACACCTCCAATACTCCTTC
TTCTCCATCCATGAGAGTGGCTGGCAATGGCTGCTCTCAATCCCTTGAGGGAGAAGAGCCCCTGGAGGGCCTGGCATGTTTGTCCTGCTCTGCCTGGGACTGAGCGAGTGGACTTAGGGCTGGGCAGGCAGTAGCCACCAGAGGGCAGCAGCGAACTAGGCCAGGCCTGACTGGGGTCTGAAGATCAGGGTCAGTGTGGCTGTGCCTGGGAATTCCAGACCTGAGGTTGGGAAAAGAGGTTTTTCTCCTGCAGGGTACTGGGCCAGGCCCTCAGCCTCAGAGAGC
GCTGCTTCCACTTTGTTCTGGCCTGTTTAATCTCCCCAGAAGGGCAGAAAAGCCGGCAGAGGGTCCCTGCAAGCAGGGGTGAAGCAAGCCCAGGGATGAGCCGTCGGTGCAGCCCTGGCAGGCGAGGCCTCGCTGGAGGTGGCCAGCAGAGGGCCCACTCACACCACCTTCACCGGCTGGCCTGCGAGGAAGGGCTGCTGGGGTGCTCCCCACCCCCAACCCCCTCTGCCTCCCTCTGCCAGGGGTCCTCAGCAGTGCAGAGGGAAAGCTAAGCCCAGCCCAGCTGCCGGGGCCAGCAC
CTGTCTACTGACTGGGGAATTTGGGAGGCTGGAGTGTCCCAGGGGAAGCCACAGAATGTCCCAGGCTTCCACTGCCTTGTGTGAGTCACTCCCAACTCTGCAGGAGGCTGGGGCGTGGCCACCACTCAGAGCCACAGCGGCGCCCTGTGGCCAGAGCGGGCACGGCTCCTCTGCCTCCCTGGCTAGCCCGGCCCCAGGGCTTACTGTGGCTTTTCCAGCCCCCGTGTGGTGGCTGTGCGTCCCGGGCTTGTCAGCCTGTCCCGGATGTTGCTTTTGGAAGGTGAAGCTGGTGTATGAGGCTCCGAGTACAGTACACCATGAGGGCCATTGCTTGGGGGCATC
AAAAAAGTGGTTTTTTTTTTTTCCTTTAGATTCTGGGGTCTGCGTTAAACCCCAGAACAATTTACCTTGTTCTTCCCAGAAGCCTTGTTCAGCAAGAGGAGGGAGGCCGAAGGCGCTGACCACTAGAGGGGGCGCTGCCTCCACCTGGCACAGACCACGGGGTCGGGGGCGGGGAGGAGGACAGCCACTAGGTGAAAGGCAGGGTCGCAATGGGTTGCACTGAAGTGTTGCTCTATCAAAGGCTTTCTGAACACAAGACATAACAAACCTTAAACTCTG
TTATTTATGTATGGACCAGGAAGTCACTTTTTTTTTTAATAAAAAGAATTCCAACTGGTTTTCTCACTGTATTTCCATGGCAGCTAGGAGGTGCCAGGTGGCTGGGCCTGTGACAGTGCAGAGGTTTTGGTGCCTGCCCGCCCACCATTGCTCCAGCTGCAGCTGCTGCCCCCTGCAGGGCCTGTTCGTTCCTGCTGCCTAGCTCCCTGCTGGCTGGCTATGATCTCCGTCCTGTTACCATTCCAGGAGAGCAGCCACCTCCCTGTGCATGGCAGGACCAGGTACTGATTGTGGCCTCTCCTCTTGGCCTCGAATGGTATCCTTGTCATCAGTGAGCAAGTCCCCAAAGACCACGGTCTTGTCCATTGTCAGGATAATTCACTCCACAAGCTGGG
CACCTGCAGGGTCTATGGTCTTTAAGGGAAAGACCATAGATGGGTGGCCCATGATGGAGAGGGTGGACACAGCAGGGAGACCCAGGGCATAGCGCTCCCAGCCTGGAGAAGGAGGAGAGGAAGGGAATCTTCCCCCACCATGTGGCCATGTTGGGCTGCTGCACCTCCTGGCCCACCAGCTGGGCAAACGCTGGGGCTGGCCTACCACGCCGGGAGCCAGCCTTTTCCCGGTGTAGGGCACCTGTGTACAGAGTGGCTGGGGCCTGGATGCACATTAGGGACATCCCCTGCAT
TCAAGGCATGTGCTTCTCACTCGGCGTCTGCAAGACCCCAGAGCAGAGCTGGCAGGAACTCCTCGCTACTTTCCCGGTCGAGCGCCGGTGCTGACGCTCGTCCGTGACTTCCACGGAGCCACAGCGCCCACTAGCGGCCAGCTTTGCTTCTCCGCATCTCGAGCGCTCTGCGGTCCACCGACCCGGATCCAGCATACTGCAGCATCTAATCAAGTCACAGTTCCAAGGAAAATCTTTTTATATGTCCAACAGTAGGAAGAACACGGTAGAAA
AGGAGTAGCACCCTTATCTGAAGCCCATGCTTTTCACAGCTGGACCAGGAAACTGTCCAGCCAGGCAGAAGCTTGTGAGGCATCTCAAGGCCCTGTTCTGCTCAGGTCCCCATGGCCAGCACACACTGCTACTGCCAGACCAGCAGGGGGAGGCCTCAGAACATGGTGCTGGCCACTTCACACCTTGGGCTGATCTCATGGGCTCAGGATTGAGAGCAGACAGGCAAGAACCCCAAGTTCCATTTTACAGATAAGGTGGTACATGCCCACAATAA
GCCCCTTCGCGTTGAAGAGCAAGTCGGCAGCCCAAGGAAGGCGCGATGGCCGCCGGGCCCGGCCCTGCAATGCCTGGTCTCTGGCTCGGCGGGTCCAGCTCACGCTCCCTCTCCCATTGGCCTGTGCACTCCTGCCCCCTGGTGGGTACAGGGACAACTACAGTACATGGGGCAGGGTGGGGCCAGATGGAGGTTTTTCCCTGCAACTGGAGGACTGGGTTTGTGTGTGTGTGTGCGTGCGCGTGCATGTCTGCAGACTCACACTTCACTTGGCCTAAAAGATTAGAGATGG
AGTGGCCAGCTCCAGGACCAGCTGTTCCTGGGCTCATGTCTGAGGACCAGGCACCAGGGACTGCTGACCCCCGGGGGTTACCTAGCTCTGCCCTCTGTGCCCCCTGCTGCGGAGGTGGTGGTTTGCCAGTGCTGGGGCTCCCTCGTGCGGCGGATCTGCAGATTGCACTGCTCGGCTCAGATTTCCTGCTGCCCGCCAGAGGCCTGTGCAGGGACCACGGTGCTCGTTTTCATTCCTGCCCCACCCTGTGACCCGCCTTGAGGCACTGGCCATCTCTCTGCTTCAAAGGGTCCTGGAGAGTACACGGGCCATGGCTGTGCAGGCCCTTTGTGAATTGCGAGGGGCAGGG
GCTCTAAGTCCCCAGGACAGGTCTGAAAAAAGTCTGCAGTGGGCAGAAAGAGGTAGAGATGGTGGCATTCCTCTGGCCAAGAGGGAGAGGTGAAAGGGCTGCTGAGTGATGGCTCTCGCAGCCGCCGCTAGGTGGTGCTGCTGCCTCAGAGACGCCTTATGCTTCCCGGTGACCGCAAGTTGACAAATGTGGGCCGACTCCTGTCTCCCTAAATGGTTTCCCTTGTTACCAGCGCCTGTTTCACTGGATGTGAAATGACTGCG
CTCCTCCTGTGTCCCCACTTTGCGGAGGAGGGGGGGAGTGACTCTGCTGTGTACAGTGTGATGCACATTTGTTGATTGCTCAGATTCTTTGGTGGTTGAGTGTGGGAAGTGTAGCTTTGCCCATCTAAGCTTCTGCCGCTAGGGGGCAGGAAGGAGGAGAGCAAATCCAATTCCCTCTCTGGGCTCCCCTACAGAACTCCCCTACAGTTCTGGGCACTGCCGGCAGGGGGCAGGCCCTCACCCCTGCATCCCTGTTAAAGAAGGGAGTGGGGAAAGCTCTTCCTGCCTTTCCTCTTTCAGGTGTCTCCCGGAGGACCCAGAAATTCGGAACGTTCCCTGGAAATTACGTTGCCCCGGTGTGAGTGGT
GGCAACTACCCAAAGACGCCTGGGTTGTCAGGCTCAATCCTTGAGCCTCAACCAAGGAGCAGAGGGGTGCGGGTAAACGAGGAGTGGGGCGAGGAAAGCGGGATGGGAACAAGTGGCCTGTCCCCGCACGGCCCGCGGCTCAGCCTCGGCCGTCTGCCCTGCACTACCAAGGCCGACCACTAGAGGTCAGCGTCGCGCCGCACTCTTCACCCGCATGTCCAGAGGGCGGCCGGGATGTGGAGGGTGAGCGCTGTGGGCAGCTCGGGGGCTGAAAGCTGGGAAGAGAAATCTGAAGAACAGCCCCATCTCTTTCGCCTGCACACTT
TCCCACCCTACCCAGATAGCTTCAGGAGACTTGGGGGACAGCCGGGCCACTTCTGCAGGGACCCCAGGTTGTCAAGGTGTCCTGAAAGCTGGGGAGGACTAGAAGGCAGGGGCCCCGCAGCCGAGGCTGTCTCCAGGGTGCCAGCAGAGGGCGCTGCCTGCTGCTCTGTTTCGGGCCTCTCCGCTCCCTTCCCAGCCCGGCTTCAGACTTATCCTCCTGGAGGGCATCAGACTGGGGTCCCCCAGGGAGTGCAGCGGCTTCCCCTCAGAATGGGAGGTGTCTGGG
TAAGAACTCCTGCCCTGCAGGATCCAGCAGGGCTTCTCCCCATAACCACAATGTGCCTTCAACTTCAGAACTAGCCAGAGAGCGCACAGTTTCCGCCCTTTGCTAACGCACTGAGATGCGCTCCCTGGGCGCCCCCTGCTGGGCGATGCGGATGGTGAGGCCAATCGCATCGGCGGTCGCGCAGATTTGTGGGATCCCACTTGAAAAAGGTTGGTCATCGGACTGTGGTCTAGACTCACCAAAATCTACCCATTCCCTCATCTGACTG
AGGAGCTGTGGAGATAAATCTACCCGAACACTTGAGTTCACAGCTCAGACCAGGTAGCGGGCCACTCAGTACCTCCTGGTATAGGCGCCCTCGGGCTTACCTTTGGGCAGACAGGCTGAGCAGCGCCATCTGGTGGAGAACTCCAGGCAGGAGCTACAGGGCCTGGCTGTGGCTGAGCAGAGGGGATCAGAGGGATTGGCTGCCTGCAGCCTTCTGTTCCAGACACCCCTTTCACCAACCTCCTTGACACACACCCTCCTTGACACACACACCATCGAAT
AGAGGCTGGCATAGTCAGTGCTCAATAAATGGAAAGGAGAAGATGGAGATGAGGAGGATGGAGGTCCAGAAAGTTGGAGAAGTGTTGGCCTGGTTTCCTCTATCCTGGGACGTCAGGGCTCCCCTCAGCCTTGGCAGTTCCAGGAATGGCCACGAGATGGCGCCTGAATCCCAGTTATGAGGGACTCAGCGGCGCTTCTTAGCAGAGGAAGCTGTTTGCGGGGAAAAAGGGCCAGAGAAGCAGGTAGGCTCCTCAAGCTTGGATGGAGTGGGGCTTGGCACT
CGGATGGCGCCAGCTTCCAGGAGTGGGGAGATGCCCAGGCCCAGGAGACCCTTGCCTGCCCCTCCCTGCCTGCCCACCAGGCCTGCCACCTACTTGTCCTTCCAGTGGTGGTGACCGTAGTGGCCACAGATGTCTTCGATGCCTGTCAGAAGGTGGTCCAGGAACTGAAAGGGGCCCAGGGCCAAGTCAAGCCTCGCTGTGGGGCGCCTTCCCTACCAAGACCTCTGACTAGCCCCACTCCCTCCCGTAGCTGCAGCCCTGCTGGGTCCAGCCCTGTGGTTCCATGAGCAGCCAGGAGGTGGCGCCCACACTCCACTCATCGAACCCAGCGGCCCTGACTCTGGGTATCTCGAAGCCTTGCCTGTGTCCGGCTGAGCCCCCTTCTCTAATCCCACCTGGGACCTATGCCTGGGATAGGTTTCAAATGGAGGCAGAG
AAGAAGTAGCTCAGCACAGCATGTGGCGGGTGCCACCCAAGAAGGTGGCACAGAGGACAAAAGTCCACAGAGGACAAATGCAGCCAGTGTGGAAATCAGGCCCCAACTTGCGGGGCCGAGGCCGTGAGCAGCCACAAGGTGGCCCCAGTGAGCTTAGGGACCAGCTAGTGCAGGGCAGGTGGGAGGTTCACGCACAGCTAAATTAGGCTAAGAGAGACGTGGCAGGGTCTCCCTGGGGCAGCAGGTGGGGGCTCAGCTCACCCTGGCTCCCGGCTGCACAGCTCAGAGTGGGCACCTCCTCGCCTGAGGAGAAGGAAGGGCCGCCTGTAGCCAGCAGGTGTGCCAGCATCCTCCTACCTGGGCTGGGGCCCGGAAGGCGAACACAGGGCAACCGAACCCATTGCAGAGCAGGGCCTGAGGGCTGGCTTGGGAGCAGGTGGTTGGAGTCTGGCTCTGAACAGGCCTTGATCCGTCCCTTGGGTCCCCCAGGCCCTTCCCAGCCTCCACCCCGTGCTGCAGGCCACACCTACAGCCTTCTGTGCCGAGGGCTGTGCCCCTGGAAGCCACGTGGGGCAGACTGGAGCTGCCTGGGTCCTGGAGCAGCATTTCTGGGGCTTCAGCCCAGGGGAGCTGACTGGATTTGCGGCTACACTCACACCACACTCCTCCTCCGGGCTGGGCCGGGTGAGAGGAGGGAGATGAAGGAGGGC
GGAGCAGGGCTTCCTGCTGCCCTCTCTGGCTTCCTCCGGCAGGCAGCAGTGTAGTCCAGGAGTCTCTGGGCCACCAGGTGTTCGCTGCCAGACTGCTCTTCAAGGACAGTTTTAAGGGCATCATTTTCCAAGCAGTAGCCCCTAAGCGGCCCCAGTCCAGGCCATGGTCTCTAGACTCCTCCACCAAGCCATTCCCCTACACAACAGCCAGGGGGCGCCCTGACCTCCCAGCTCTCCTTGGCCTGAGACCCACCGGGCACTCTGGTGCTTGGAACAGCAATTCTCACCCACCTTGAGGTTTATGGGCTTTAGCACCATCAGCTTCCCTGCCACTCACCCTGGCAAGCTGCCTGGGAGA
CACCCTTACTTGCATCCTTACCTGCACCCTTACCTGTCCCCTTACCTGCATCCTTACCCGCATTCTCACCTGCCTCCACCCCACTGCAAGTGAAGAGCAGCAGGTAGCACAAGAAAAGCGATACCGCCTTCTGCCGCATGGTGGCGCCGCGCGCGGGCTCCGTCACTAGACCTGCGAACGGGCGAGAGGGAGATGGTCCCCGGAGCATTTTTGGAGCTCATCAGCTCCGTTGTTTTCCCTTCCAGTTCCAACTGAATCAGTAAAAAGCAGCGAG
GACCAGCCCTTTGCTTTTCCCAGGCGCCCCAGCCTAGGGACCCCTCCACCCAAGAACAATAAGCCTGGGCTTGGAGGGAGGGTAGGTGCCACCTCCCTGCCAGGTGCATGTCCGCACTGGGCCTTCCGTGAGTACAAGTCCCCCAGGTACCAGCAGGAGGCAGCATCGCCCGCGAGGTCTGCACGAGCGCTGCTCCCAGCGAGAAATTTGACATCCCTGTCCCTGTTTGCACAAGGCTTGATCTCCGCCTTTGAAACCTGCAGCCCCCAGGAGAATGAAAACCGGAGGTGTTTCCCAATCC
CCACTTGAAAGCTCCCCTTTCATATCACCTCCTGCCTTGAGTGCACACCTGTGCACGCAAAGTCACCCGCCTTTCCCAGGAACTCAGCCTCTGGCAGCCTGGAAGGCTCAGCTTTGCACTTCCGCCCCAACTGCTCCATGACCTCGAGGGGGCAGCAGACACCGTCTTTCCCTCACCCTGGCAACTGCTCATTCCAGTTTTCAGAGTCCCACATAGCCAGAATCTCAGCTCTCCCCAAACACCTCCATCAGCTCTCTCCTGCCCCTCCCTGCAAACAGCGAGTATCGCCTTCAAGTCCTGGCCTTGTCATGTTCTGGCTGTGTGATAGTGAGCAGATCACCTCACCGCCCTCTGCCTCATTGAACTCATCCATAAAATA
TCCTATCGCCAAAAGCCAGCTGGACTTCATTTCTTAGGACTGACTCATCTGTTTCAGCCGCCAACTGTTAGCGATGCCTAAAGCCAGTTTATGCTTATGCAAGGGCGCCCTCTGGTGGACAACTGGGCACCGCAGGGATGGGAGGTGGGAAAGACCCAAGACATGGTCTGGGATGAAGCCTCCTTCCCCACGCACCTGTCTCGGACCACATTGATGGTTCTTAGGCCCAGGGCTGCGGCGATCTGGATGACTGCTTGCCCCACTCCGCTGTTGGATGCATTCTGGATGACAGAAT
GAGACACAGGGAAATGCCGTAAACACACTCAGAATCATACAGCAAGCAAGTGAAGGAGGCAGAATTCAGACCCAGGTTCCGCTGACTCTAAAGCCCCTTTAGCACGGGGCAGCGCCTGCTCTGTGGTCCCCCTGGTGGATGGCGGGTTCCCAACACCACTGACAACACCATGTCCTCAGGGAGAGGCGTGAGGTGGGGCTGACCAGCCAGTCTGTTGTGTCTGCTGGTTGCAGGCTTAGATCCTGCCTCTGCTGCTTTCCAGCCATGGGCGTGGAAC
CCCAACAGACCCAGAAGACTCCCCTCAGGAACCTTACCTCCTCCTCCACACTGTTTTCTGTCTAAGAGGGCAGATGGCTTGTGCTCCCTCCTGGCCCCACCTGGCTCTGTGTCGGGACTGTGGCTAGGGCTCCCTCTGCTGGACACTGCAGAGATTGTACACGGGCTGTCCCTGGGGAGGGGCACGAGAAGGAAGGGGGAACGGGCTCTAGCAGAGCCGCCCAGTGCTTGAAGTCAGATCCATCACACGAGTTCTCCCATCCCACCCTCAAAGCCGGCCC
TGAATCTCAGTAGCTCCAAATGAAAACCAAAGGGCCTGAATGAGATGACCTCTAAGGGCCTTTCCTTAGAGGTCAGGCTTCAATTCCAGGCCTGTCAGGTTTAACGAGGCAGAGGGTGGAACGGCAGTGAACCAGCAGAGGGCGCTCACAGCATCAGGGAAACAGGCCTTGGTCCATGGAGCCCAACCTGCAAGCATGTCCGGCCTGAGCCAATTATTAAGAGAGTCCAGGTTCAGCTGTGATTTGATGCTGTGGATGGTCCTACC
CTCCAAGTGAGTGTCCGTCAGACACACCCTCAAGTCCAGATAGCTGCTCTGCTTCCCACATCTTGACTCTCCCAGGGAAACTGGATGCAGTCGCCATCCCTGGCCTCCCCTCCCTGACTGTGCCTTTCTGCTGGCTGCTCAGTGCTGCCCCCTCCCTGCTCCTCCAGCCGGCCTTGGTCCCACCTCCTCTCTGGTCTTCGTTTCAGCCCATCCTGTATTTAGGAAGCTTGGTCACCCCCTAAATATTCTTGTCCTCTGTTCAAAATGGTTCCTCACTGCC
TGACACAGAGAGACCCTGTCTCAAAATAAAACAAAGAAAAAAAAAGAAAGAAAGGAGAGAAGACAAGATTCTGGGTGAACAGGAACAGTAAGTTGGCTCAGGACTAGGGTAAGCCGGTAGGAGGCGCCATTTCTCCACAATCCAGCGGCAGCATGGCCCTCTGAAGCCACTTGAGGGCGTGTTACGTCCGAGTCAGAGCACACCAGTCAGAGGGTGGAGAAGGTATAGTAAGTGGAGACAGGCCAGAGAAAAGACCCTGGCTGGCATATTTTGTAGATCAGCTGCTCTGTCCCTAAGCTTTAA
CCTCCCACCCCACAGACCTGGAGATGTGCAGCCGCCCATTCAAATCATCCTCGGCTCTGGGAGCCAGTTCTGGAGCACAGCCCTGTGGGAATCCCCGGCCCAGCAGGAATGGCTAGAGCTGGGAGAGACTCCTGGCGCCACCTTGTGGCTGGTGACAGCACGGCCCGTGGGTGGAGCAGGGCCACCAGGCTCCTCAGAGGTTCCCTGGACTCACAGCTTCCATCCCAACCAACAGAGGCTCTAGGCACAGACAGCTTCCCAGGCCCCAAGCCAGAACCACGAGCCAGAGATCTGGGGCCGAGACCTGGGAAG
CAAGCTCTGAATCCAGTACCTAAGGGTTGGAAGTGTAGCTGTTTTTCTGGTGAGTAGGGTAGAGGATGGAGGACATTGGGGAAAGTGGCCCCCCGGCGAGAGAGGTCGTGTGCACTGAGCGGGAGCAGCTTGAGCTGGGGCTGGCTCTCAGGTCGCATCCTGTGGCCACCAGGGGGCAGTGAAGCCCACTCCGAAAAGCGGGCGGGGCGGGGCGGGGCGGGGCGCCTGGGGCATGTCCCACCTCCAGGCCTGCCCTCCAGCTGGAGCTCCTGACCGCTTTTCCCAGACCCCT
ACCCCACCCGCATCCTACCCCGCCCCCGCTTCCAACTCCTTGCGCTAAGTTCCCGCACCTCGCCCCACCCCCCGCTTTGACTCCGGTCCTGCCAGCCCCGACCTCCATCCCAAGGCCGAGGGCCCCCTCTGCTGTCGTCCGCGGGTAGGGCAGCCGCAGAGCTCATGGGGCAGAGAAGAAGGGCTCCCCCAACCGACCATCGCCCCACCCCTTCCAGTCCAGCAGGGGCCAGGGTGAGGCCTGTACATGGGTGGACTTTGCGAAGGGGTGAGCAAAGAGCGGGTAGGGCCCTTCTGGCCCCGGGGCGA
GTTTTCCCTCCTGGGGTTCCACCCACTAGCTGAAAAGGAGCTGAGATCACGTGATGCGGGGGAGGGAGGCCCTTGCTGAGGGATAGGGGCGGAGTCCCTGATGATGAGCAAAAGGCTGCTCCCCAGGCGTGCTGGCGTTCCTGCCCCGGCAGAGGGCGCCCTCTTCCTCCTGAGGGCTTCCTGGAGGAGGTGCCAATCCTGGCTCCCAAGCAGAGGTAGGTGGGTGCATGGGGCAGCGAGGGGCCTTGGCTGCCTGCCTGAGAGTTTAACTTGATCCTACCGCAATAGTCCCTGAGC
ATTACTCTTTTATTAATAACTTCTGTTCTACAATTATAATTTAGGAAAACCAGGCCATACAGAGTTAGGAGCTGAAGGGACACCGTGAGAAGTGACCGGAAGGCAGGAGTGTGAGCCCTCTGTCATGCCTGGACAGGGCCACTAGAGGGCTCCTTGGTCTAGTGGTAACGCCAGTGCCTGAGAAGGCACCCGTTACTTAGCAGACCTTGGTCTAGCGGTAGCACCAAAGCCTGGGAAGGCACCCGTTACTTAGCAGACTGGGAAAGGGAGTCTCCCTTTCTCTGGGG
GGAAAGGAGAAAATTGGGGAATGCAACAGGATCTGCAATTCGGGTGGGGGCGGATGGACGCGGATGGACGGCCCGCCTGGATCCGCGCGAGGCGCCACTCGGGGAGTTGATCTGCGGTCTCGCAGTGACACCTACAGGCCGCCGTGGCCGCGCACCTGCGGCAACTGCGTTCGACAGCGCCACCTGGCGGGAGCCGACGCCGGCAGGCCCGGAGAGGATTTTCTTCGTGAATCCAAGACAGAGGGGTGGAAAGTGCTCAGGACCTCTGGGGTGTGTCCTGTGGGCCGCTGGGGCTGGGGTGCAGCCCACGAGGAAGTGTCCGTGGGGTGT
CACTCAGGCTCCTCATTCTCTCAGGACTTGCTGGAAGGAGATGTCTAGACCATCCCTGGACGGTCAGCGGTGGGCACTTCACCAGCTGTTGACACGACAGACCCTGGCCGAACTCAGAGCGGTAGTGGGGATAGCGCCACCTTGTGGTGACTCTTGGGAGAGCTCCTGGAGAGACGCTAGCCAAGAAGGCAGGGTCATCTCTCAGGAGCAGGGTATCACCCCGGGCTGCAGCCATCCTTCTTCCTGTATGTCTGAACTGCATTGTTATGCCAGCGGTCCTGTGG
AGTGAGATGAACACCAAAACAACACCTGCACACACACAGATGCTGACATTTGGGGATTGCTGAACCGAGTTCCTGGGTGAGAGGAAGTGCAGAGAGAAACAGTGGGAGCAGTGGATGAGGGCGGATGGGCATGGTGCAGCCAGCAGAGGGAGACGTTGCAGAGGAGCGTGGGAAACGGATGTCTGTGGTTTCAGCAGTCAGGAGCGGCAGATGCCAGGATGAAATGCCCCCCGAGGCGAGGTGAGGAGGCGAGGATGCAGTCAGAAACAGGGATTGTGGCACCTGGCAG
TCCTGCTCACCTTTAGCCTGAGTCTCCGAGGCCCTGGAGTACTCACAGCAGTGGCAGGAGGCTTTTCACCTGCTCCGCAGAGCTACAGAGAGAAGCGCCTTCCTGTCACCCAGGAAGCTGCAACCCCCATTGTGGCCACAAGGTGGCGCAGTGACATGGCCCATAGCCACCCTCATCTCAGGAAAGGCCTGAGCAGCCCGGAAAGCTCAGAGCATTCAGCTCCCGTCCCTGGGTGGGAATTTCCCCAAACGAGGGCCTTTTGGCACCCAGAAAT
ATTATTTTGTTTTGTCACTAAGTTTTCTATAATGAAAATGCAATACATTTATAGTAAGAAAAAAAGTTGCATCTGAATACGAACCAACAGGAGAAGGCTACACCACAAGGGGGCGGTGTAGACACAGTCTGGGTGAGGGCAGCTGCTGAAGGCCCCGCTAGTTGGAGCTCTCACGAGCTGGCTGCTGCGTTGTAGACAAGCACCAGAACACGACAGGCACGCAGAGCCGTAGGGTTCCACCTGCGGCCATGGGGTGCTTCTAGAGCCTCCTTCCTTTAGCCGGACGTGATGCCCCCG
TGGGCGCGGCGTGGGGACCCCCTGGGGGCGCGGTGCTGGGGGCGCAGGGATGGGACCAGGGCGGGCGCTGTGAGGTGGGGGACGCCCGGCTGTGCCTTCCCTCCCTAAACGGAGCCCACCTCCAGGGCAGCGGGTCCCTTGCGCGCCGCAGGCTGCAGGGGGCGCGCGTGAGCTGTGCGAGGATTTTTCTTAAACCCCAGAGCCCAGCCGCACCTGCTCCACATAAACCCAGCGTGGCGTGGAGACTCCGGGCACTGTTTCCCCAGCCTTTGTGACTCA
TTGTGAATTTCAGGCGTGATTTTTTACGCAAAGCATTTAGCATGCCCCTGGTGCGATGTAAACACAAGCCATAGCTATGAGGATGTAGGAACACTGTGGGAATCCTGCGTGTGTTGATGACTGCGTGTGGAGCGCCCCTGCTGGACAATCACAGAACAGCACGACTGCCCTGACCGGAGACCTCTCTACCCCAGCATCCTCAACTGTAAAATTATAATAACAGTAATGCCAATATGAGATTGAGGATTCGTTGAGTTAATACATGTAAAGT
CCAGCCAGAAACTGGGCCATCTCTTTCTTTAACTTAATCTTGTGGTGCCCTTTCTGGTGCTGGGTCCAGTCCCTAACTGAAGGCAGGCCCACATAGCAGTCCCTGATTCTCACCACTTGAGGAGTTAGTGGGTCCCAGGCTGATTGGGTGACAGAAGGGGGCGGCAAAGAGCAGTGGCCCTTGGACTCTCCTAGGGAGGGAGCAAGAACTTCTAGGTAGGCTGATGCCAAGGATCTCTAAACTTGGGATCAGACTGGAGGAGCCAAAAGTTGGGGTATGAACTGTAGGAAAGGTCGCC
CAGTGACCTCAAGAGCCCCCTTTCCTCGAGTTAGGTCCTCGGATGCTGAAGACCCCAGTCCTGACTCAGGACAAAAAGGGCCGCCCCGCGAACGTGGTAAATACCACGCCCCATTCCCTCCCGGGGGCCCGCCGCACTGCCTCCTGGTGGCTGGCGCGGGCACTGCACCCCGGCGGGCGCACAGACGGTCCCCAGCGGCGGCCTGGGCCAGCGGCGAAGCAGCGGCAGACGGTTCTCCGGCCCCCGCCGCCCCCTCACCGCTCCCGGGGCAATCTGGCGCTCAGAGCTTGCGGCGTTGCCCGACACCCGCACA
AAAAGGGGTGCGTACAAAGGAGGGATGAACCCCCAGCTGTGGCTGCAATGGAGCCAGCATCCCATCAGAAAAGGGGAGCCCTGACCCTCCTCCCCTTCCCCTGGGACTGTTCTCAGGCAACGTGGGCTCCAGCCTGCAGGTGCCCGGCTCCACCGCCAGACGGCGCCGTGGCAAGGGACACCGCACAGGGCGCTGGGCTCCTGGAAGAGGGGAGGAGGCCGGCAAAGGTTTCAGAGGCAAAGTTGTCGGTTACAGGCCAGCCGCGGGAGCAGGGCGCGGAGCAGGGAATAAGCAGGAGCAC
TGCCCTTCAGCTCGCCAAGGAAGCCCTTGCCACACTGGGTCCGACCCACCCACCACGAAGACCCTTTTCTAAGTGCTGGTGGCACTTAGAAAAGGCGCCGGGCACGCCCATCTGCGCACTGCGGCTGCCCCCTGCTGGACAGAGCCAGTCAGGCCCAGCTGCTGGCATGACCTGCCTCTCCCACACAGGGCAACCCCAGGCTGAGCTGTTAGGGGAGCCAGAAGCACATGACCCTCAAGAGAAGTCCCCACACCTTCTGCAAGAGTCCACAAACCGTCAGCTCTGCACCCTCC
AAAAAAAAAAGTGTGTGGATCTGCAAGACTCTCCAAAGCAGTTCTCTCTAGTGAGCACAACATCCTTGATACAAATTTCCCCCTCCCCTCCACTCCCCACATTCAGGACAAGGGAGGCGCTGGCCCTCTCGCCCCCTGGCGGTCTGTCTAGCTCCCGGCAGCCTCGGAAAGCCCAGGACAGTAGGGCAGTGTACTTGCGACCGACCCCGCCCATCGGCTCCTGGGGAGCTGACAGGACGCACTCCACTTGGCCAGGCCTGTATCAGGCTCTGGCTCTGTCGCCCAGGCTGTAATGCAGTGGTGCGATCATGGCTACTGCAGCCTCGACCT
CCAGCGCGCCTGAGTCCCCACGTTGCGCATCAGGCTGCACCAAAGTTCCGCGAGTGCCGGAAGTGCCCCGGGACTTAAGAAAACAGGAGCACCACAAGGAAGGCCAGTCCATGTTATGGAGATGGCAACAGTGCCACCTGCTGGTGGGAGGTGTGGTGGAGCGATGCCGAGAGGTTCGCAGATGCCTCCAGGGGGCATAGGAAAACCCAAGAACCTGAGGTTCAGCGGACGGCTTCCTGCGGCTTGCTGGGGCCGGCTTGGCGGGCAGGTATCCTGTGTGGACTGCGCGAGCAGTTGGA
GACGCTTTGAAAGAGATGCGGAGTCAGGCAGATGGAAGCGGAAATGCTTGCTTTGTTACCAATAAGATTGGCTCTGGAGAGCATGCGCAGACAATGGGCCTCCTGATGTTGACCACCAGGATTGGGCAGACCACCATCCAGCCACAAGGGGCGCTAGAAAGCTGCTGCCCTTGCCTTCACTGCCAGGGCTACCCAGGCACAGGTTCTCTGCTGAGACAGCTTCCAAAAAGAAGGGGGAGGAGTTTAAGCTACAAACCTGCTACCTCTCCCAAGCTGGGGGGTGGGGGACCGGAAAGGGAGA
GGGAGGCAGAAATGCCCAAGACGATGCCCCCAGCCCCTCCACACCAGGGCTGTGCTCACGCTGGGACTGGAATCATCCTGGCCATGCTGCGCCTTCGTGAAAGATGAGGACCCGAGGCTATGGACCGGGAGGCGTTGGTGCTATTCACCAACAGGGGGCAGGGCTGCATCAAACCATCTGCATCTTGTAGCCCGGTGGTCTCAACCCGAGTGGTACTGCCCCCAGGGGAGCGTCTGGAATGTGGGGCCTCCAGGGACTCTGTCCATTGTCAAATGTCTTGGAGGCACT
TCCAAGCTCACAAGGAGGCACTTCGGAATGAATGTCTCCAAATCTGGCCAATTTGCTCGGGAGATTCCCGGAGCCGGGGACCGCGGCCGGCAGCTTGAAGGGCGGCGCGAGGCAGCGCTCGAGCAGCAGGGGGCGCCAGGACCCGCGGCGTCCCGCACCTCCCTGGCCACCAGGGCTGCGATCTCGCCACCTGCCTCAACTCCAAGCAGAAGCTGCACAGCCGTCCCAGCATTTTGTCCCCACCTCTTCCCGGATTTAGGCGTGGACCAGCAAGGATTGGCCGCGCCCGGTGATTTTCCCACCTTGCCTC
CGAGATTCCATCTCAAAAAACAAAACAAAACAAACAAAAACAAAAAACTAGGTGAAGACATGGACGCCCATCACTAACCAGCTAGTGGTCCAAATGCGTCCGATGTCCATGTGTGTGCAGCCACTGCCCTCTAGGGGCAGAATTGTGTGCGGCCGCTCACCATGGGTGTGTGTTTTGAGGCTGCACCATAAACCCTCAAGGCTCCTTCTTCACTCTAGGGGTCTAGGGGAAAGAGTCCTAATTGTATGGTTAGCTTTAGCTCT
TCCTGGGCTCAAGCCATCCTCCTGCCCCAGCCTGCCAAGTAGCTGGGACGACAGGCGCGCCTGGATCCTCTTGTGGGTTTTAAGAAAGGAAGGAATTACTGGAGTCTGGAGGCCCGGCCCAGGCCTCCCACGCCCCCTGGCGGAAGGAACAGAGCTGTGTCCAGACCTGCACTGGAATCTGTGGCCAACCTTCCCACCACTCTCCTCCCACCCGTCCTGTCTTTTCCTCTGACCTTATTCATTCACTCTTAACTGCACATGCACTGGGTGCCAGGCGCATGCCACGAGATGGGGCGTGGAAGTGACTGAA
GAGGCTGAGGCCTGGGCCTGGTACAGTGGGTTCCATCAGGCTGGGCCGGCGCTCACCGCCCCACACAGCCACTCCAACGCCTCTCGGCAGAGCCAGCACCAACACCATGGCCAACACTGCCCCCCAGTGGACCCAGGGATGTAACACATCCCCCAACTCAGCCCTGGCGGCCAGTGACTGGGGGAAGTTTTGTATTTTAAGGGCTAGAGGCAGCTGATGTGGGTGGTGCAGTCAGGGAAGCCCAAAGCCAGGCTGTGCGGCTCAGCCCAGTGGGACC
ACACATCCACACACACACACATGCACACGCACACACACTCACACCCCTACACATACACACACATACACACCTGCTCCTTTTTCTGAGTCACCCTTGGTCCCAGTGTCCTGGGGAAGAGCAGGGCTGTGGCAGGTGCTGAGGCGGCAGGCCCTGCCAGGGGGCGCAGTGAACACGCACAGTCTCACAGCATCTAGGCAGGCCGGGGATCCAGGGACTGCAGCACTCACTGAGCAGAGTTACCTCCTCAGGCCCTGAGCGAGGGGCAGAGACTCTTCATCCAGTTCCAGGCTCATCGCTGCCTTCCACC
CATGCTTTGTTGGCAGGTCAGACGATGAATGTTAGGACACTTCATGCACTGTTGGCTCCATCTGGCAATGGAGGTGATTCAGGATCAAGAAATCATCCAGGGAAAGGCTGGCCTGCAAGAACCCAGACTGGACACGAGGTGGCGCTGGTGGCCCACCTGGGAACAGGCAGAGACCGGCGACCAGCCCCGGGGAATCTGATCCTGGCAGTTTCATTCTTTTTGCTTCTAGGCATGAAGTCTACATGAGGGACCCTGGTGGGCTGAGGATGAGGGCGCT
TTCCAGCAGACAGGGTGACTCCAAAGGGAGATCGTTCCAGCCACTTCCAAGGTGTCTCTTTCTCCATCTCTTCTTGCAGCCCTGATTGTGGGGCCATGGCCTGTGCAGGAGGCGAGCAAGTGTGACCCCTGGTGGCTGCAGCAGCAGCAGCACCTTGGGCCTCGGGGGTCAGGAGGGGCTGAGTCCCCAGGTCAGGCATCCCCAGGGGGGCACGGGGCTGCAGAGGGTCAGGAGGGGCCGAGCCCCCAGGCCAGGCATCCCCAGGGTGGGCACCGGGCTGCAGAGGGTCAGGAGGGGCCGAGCCCCCAGGCCAGGCGTCCCCAGGGCAGGCACGGGGCTGCAGAGGGTCAGGAGGGGCCGAGCCCCAAGGCCAGGCATCCCCAGGGTGGGCACCGGGCTGCAGAGGGTCAGGAGGGGCCGAGCCCCCAGGCCAGGCATCCCCAGGGCAGGCACGGGGCTGCAGAGGGTCAGCAGGGCAGGTATGCCTTGGCCATCACCACTGCAGTGGCCTAGAGGTGTTCCTGG
ACACTCTTCATGGACTAGACACTGAGGGGAGAATCTGCTCATTGGTTCCTTCTTGAAGAGTAAGTTTTGCATGAATGACGGGTGGAGTGTGAGGGTGGGAAGCTCTGCACACCCTGCAGAAAGAGGCACAGCCGGCAGGGGGAGCTCACCCTCACGCATCCTCCAGGTGCCTTCCTAGGACTTTAAACTGACTCTGGGATCCTACAAGGAGCTCCTCCGGAACCTCATTAAAATGGAGAAGAATGGTTGAGGTTCAAGCCACAACTTG
GAACCCTCGGCTTAGATCATGTGTCCTGGGTCCCAGATCCTCCTCACCAACAGGAAGCCCAGGGTCATTCTGGGGCTGCGTATCTTAATTTGTATCTAGAAGGGGCAGGGCACAGCTGTGATTGGTGGCGAGCCGCAGTGACTCCAGCAGTCAGTAGAGGGCGCTGTTCGGTCGCTTTGTGGTTTGGACCAGGTTTCCGTTCTGCCGTCGGGCTGGGGGGTGGGTGGGCTGCTTTTGGGTCCTGCTCCCCCATTGGTGTCTGTGATCTCTTATGAGAATGTCACAGCCCCC
GGCCGTGGCCCCGCTGCAGGCTCAGCTGACCGAAAGCAAATCGCTTGGGAGTTAACTTGCCACGGGACCTGGAGATGGGCTTTGGCCCTACCCGTGCCTCAGTGTGCGGTGTACTGTGCCCTCCTAAGGGAGATGCAGCTATTGGGCATTTGGCCACCAGAGGGCAGTGTGTACTCAGCCAACAGGCTATCCTTCTAGTTCAGCATTTTTTTCTCAAACTGGAAATGTTGGTTGAGACCCCAGGTGAGGCCATGGTGTT
CTTCAGTATGGCCCTGGAGGTGCAGGGCCCAGATACAGGATCCTGTGGGAAGAGGAACAGAGATTGAAGAGGCTCTGGAAGGAAAGGTGATTCCATTTGGGTTATGCAGGATGCACTGCTGGGATCTGTCCACCAGAGGGCAGGAGAGACCAACACATGAGGCAGGGATGGCCTCAGCCACAGAGCTGCAGGGGTTATTGGCTTCCCCTGGGGGACTGGGTGGACAGGAAGGTGTGGAGAGAATTGGATAGGGCGAGCCTAGGCCAGAATCTTCTTCTTCTCC
GGGGAGGTCTGTGGAAGAAGGGAGGAAGGGGCATTGGCAGGGCTGCGTATGTTGGTAGTAGGATTCAGGCCCAGCTTCTGTAGAGATGCCTGACCTTGGCAAACTCTGGGGGAGTGGCAAGTCCCACTGTGCCCACTGGGTGGCAGTAGTGCTTCAGATGAGTTGTATGGACTAGGGGTTGCTGGGCCTTTCTCCAGGTAATTAGCCATCTGTCCTACTCCAGAGTTGACCTTTGGACTCCACAGAAGCACTTACATGTGGGC
ATCTCTGACCTCTAGAGCTGTAGGATAATTTGCGTCGTTAAATAAATGCTAGCTAGTGACGGCAACCATGGGAAATTAACACAAGGTGGGAGCTTTCCCGGTTCTGAGCGGGAGGAGGGGGCGTGGCCTGATCAGGTGTTCGCTCGCGCCCTCTGGAGGCTGCGGAGGGAACAGGCTTCAGGGCCAGGCTGGAGACCTGAGCAAGGGTAGAGGGAACTGCACAGTCCAGGTGAGGGATGCTGGGCTGGACCAGGTGAGGGATGCTGGGCTGGACCAAGTGAGGGCCGGGGAGGTGGGGAAGAAATGAAGTCCGAGGTTTG
TGGCTGGTTACTGCCACCCTGGGGGCCATATGGTCTCTAAAAGGGGCCATTAACCCAGAGTGAGGGCATTCCACTGAAGCCCGCCCTGCTGTGGGAGCCTTGAGCTGTCTCATGGCACAGGCTGCACTGCCACCTGTTGGCCATGGCTAGGAATGCAGCCACACAGCATGGGAATCCCTGCCACCATAGTGGGGACTCACCAAGGACTGATGGGATGCAGACAGAACGCGGCTCTGGGGACAAAGGATCCATCATCCCCAAGAGTCAGCTCCCATCCAGAGCTTTTCTAGCCAT
CACATTTGGGATGGGGCCTCACTGCTTGGCTATACCCTGTCCCAGCACCTCAGATCTGCACTGTCCCTACCTCCCAGACAGAAGTAGTACCCCCATGAGACCAGTACCCGAGAGCTGGCCTGCAGGCGCCAGCCCTGACCACCAGAGGCCACTTCTGAGCCAGGCCCACATCACTTTCATCACTGGTCACTGTCACCTTCCCTCTCTCCCAGGCTCCTAAAAACAGAGTCCATACTCTCTGGACTCAGGGACCTGACACTCAAATGTCC
TGGTGGCTCAACAAGGTGCTGTGGGATCTTGGGCCTCACCGATGTGAGTGGGTAACCCCTGGCGGCTGGCATGACCAACACCCCAACCCATCCTGGATTCTGGGTAGGGGCCACTCTGTGCCCTGGGTGGAGGGCAGGCCTGCCTGGGACAGTGCCCTTTGCCGGCCCCACACTGCCATCTGCCTGCCGGCCTCAGAACTACAGCCCAGCACCAGGCTCAGCCCTGTTGGGACGCATGAAAGCCCAGCGCACAGATGAGAAACCAAGGCCCAGAGGGCACCCAAAGCATCCCCAAGTTCACACAGATCACAGTCACCAAGCTGGAATCCAGGTC
GGAGAAGCAATCAAGTCCAATTATGGAGGGCCTAGAGTGTGTGCTATGGAGTTTATATTTGATTTTACAGAATCTGGTGGAAATCGGTGGAAGGGCACTAAGAAGGGGACTGACTTGGCCAGATGGAGATTGGCCACAGGGTGGTGCTGTGGAGGCAGATTTGAAGGTGAGGCTGTCAGCACCTTCCTCCTTTCTAACAGACCCTGATTTCCGTGGCCGTCATCGGAAAGGCCCAGTGATTAGGGACAGCTGGGCTCCTCCCCAGCATCAG
CACATGGCCTTGGAAGCCCTCATATAAATAGCCATTACCAGGGAGAGGCAGTGCCATCAGCTCTCATCTTTTCTTGCCAGAAAGATCTTCAGTGCAGAAGCTGACCAGGAGGGAAGGGCTAGCACAGGCAGACCTACAGGGGGCAGGACAGGGCTGCTATACATGCAGCTGTGCGACCCCAAGTGGTCCTGAGAAAGAACACCGGACAAGGAGCAGCAGCATGCAGAGGTTGCAGAGAGCAGAGTTCCCATGAGTCCCTCCATCCTGTTGCCCATCCAAGGACTTTTACTGAACACCTCCAACCAGCCACA
GTGCTCCCTTTGGTTATGGACACATAACTCCTGGGCCAGAGGCTAAAACCCCAGGGCCCCTGCTGTCCTTCCCGCAGCTTCTTGGAGTCTCAGGGCAAAGCCTTTCGAGCAGCGCCTCCCAGTGGCCAGAAGCTGAAATGACGGCAGTGGTGTCACCTGGTGAATGACCCGGGAAGCTGTGGTTGGCCCTGATTTCTTCTTTGGAGTCTCTGAAATGCTTCCTGTCTTCTGTTCTTCATGCCCCATGCCCCTGCTAGCGTATTACTGTTCTG
CCGATTCCAGGACTGAGACACGGAGAAAACAAGAAAAGATGAGCCTGAACACATACCTGAACCAGAAAGCAAGAAAGTGCTCACAGAATGATGGGGCGGCATCTAAAGGTGCCTGGAGCGCCCCCAACTGGCCACACATGGCACAGTCTGGGCATTAAGGAATAATGAGCCATGCGCTTGGGATTAGTAAACTACATACATCTTACAGCTCAATAAAAAATTTTAAAAAGACAATCGCCCAGACATTTAGGGGAA
AGGGATCCTTGGAGCTCTGCTTTCTGCCCCAGAAGTTGGCAGCTGAGCACAGAAGCTGGGGGAGGAGGAGCAGGCCCCTCCCCAGATCCATCCACCTCCCTCCATCAACCAAGTCCCCATTGTTTATGAGCTGCTCCCGTCAGCGGCCACCAGAGGGAGCAGCAGTGCCACCTGCCGGCCAATCCCTGGCAGGGGCAGAGCTGCCCGGTAGGGGTGGCGAACTGGAGGCTGAAGATGCCAAGGGTCAGAGGCTGGATGGGACCACAGACCTTGAAGTTGGCTTCCATCTCAGAGAAGACGCCCAGCTTTCCCCGGAGAGCAGTGCACACCA
TGTTCTGCGTTCTGCAGGGTTACTAGGGGCCTTCTCTGGCTGAGGAGTCAGGGCAAGTTCTTTCGCTGTGCCTGGGAAAGGCTGGGAGACAAGAGGAAAAGACAGAACCTGTGTGCTGATGGGCCAGCTGGCAGGCGCGGTGTGTCCAGCGGCCAGCAGAGGTCAGGCTGTAGATGGTGTCATTCTGGTGAAAGGCATTCCTCACACGGGAAAAAACCAGGTTGTTCAGGTCACTAATGGCCTGTATGTAGGACTGAGAATTCCTGAGGGAGAGTATGAAGAAGGGACTGCAGTAGGGGT
CAGCACTTGCTCACCCTCCCGACATTTCTGGGTTGTGGGAAGGATGGAGAGAGATGATGAAATACCCCTGTCCTGAGCTCCAGGTAGCTTTGGCCCAGGAGAGGGCTCTGGGGCTAACACTCCCCCTAGTGTCAACTCAGGGGCCTTGGGGACCCGAAGAGGTGTGGACAGTTGGTGGCAGCACTGATCCAGGGTGGTGGCTGTGGGAGGAGCGAAGGGCAGCCATGGACAGCAGAGAACCCTGGGCCCCTGCCTATGGTGTCACTCATAATCGTGACAATGACCAGCTCCTGAGTGCCTGTGGCGT
AACAATAAAAAAAGGAGGGAGGAGAAATCAAGTTCTAAAATAAAAATGAAAATCAAAGAAAGCAGCCAGAAAGCATCCAGGGAGATGCACCTGGCTGGTGGAGATGGGCTGTGGCCCCACCTGCTGGCCACAGTCGCTGGAGTGCCATCCTTGTCCACGACCTTCATTCATGAGTCTGCCTCTCCCACACTTTGCCTTAGGAGGCTGGCCCCTATCTTGCACACTCAGGCCTATTAGCCACAGTTATCTCTCCCATACAGCACT
GTCACTTCCCTGTCTCTGGGGGAAGTTCAGGGGCTGCAGATCTGAGTGCCTTGTGGTTTCAGAGCAGAAGCCAAGCCTGCCTGTGGGCTCAGCATCGCCGGCCCCAGGAAGAGCCAAGTCTGCACAGCGCCACTCTGTGGCAGACCGGGGTCCTGCACCTCTGAGCTAGAGATTCCCCCCTTCCAACCCCTGGAGTCCCAAATTCCCCTTGAGCCCCTGGAGCAGGTACTGTCTGTCCTCCCCTGCTCTGAAGGAGGCGGACTGGGGGGCCTTTGGGCTC
CCGGACGCCCCTGGAACCCCACGCACCTCCAGGCCCTGAGCGAAGCCTGGAAGCTGCGGGGCGAAGCGGAGCGCGAGAGAGGTTGCGCTCTGCGGGTCGGGCAGCCGGGGCTCGCTGCAGGCCCATGGCGCCCTCTTGCGTTCGTGGCCGGAGGCGCAGGCGGCTGCTGGGCTGACCCGTGTCCCGCGGTCCTGCTGGACTTGGACGCGGCATCTGACTCCTCTCTCTCAATGATTGCGCAGGCGAGGATCGATTAGCTGCGGAGAGGGTGACCTGAGACCACACGAGGATGCATTTTGTA
TCCCTCCCTGCCCAGGCCGCGAGAATGACCACTCCACTTGCAGGCGAAGCCCCTGGCCGCTGTGCTGAAGGAGGTGTGCGACGCGTGAGTGCTGCCGGGCCAGGGCCTGCGGAGGGCGGGAGGGCAGGAGGGGCGGCGCCCCCTGCCGGCCTCGCTGAGCCTCGTGCCCCTCAGGTGGAGCCTGACGCACTCTGAGCGTTACGCCCTGCAGTTTGCGGATGGGCACCGGAGATACATCACCGAGAATGTGAGTCCCCTCTCCCCAGCCCCAAGCTCGGCCTTCCGACCCCTCTAACCCACCTGGCCCCGATAACTCTGGCTCTTCATCCCACTACCGGAGCGCGATCTGTTATTCACCCCC
TCCCCTTATCTGTTCAGTGAGGGGCCTGAGCCCACAGAAGAATCATGTCCCCTCCAGCTCCCACTTTCCTGCCTTGTTCCGTCAGGTCACCTGTTTAGAGCCTGAGGTCACGACCTGAGTAGCACTGCCCCCTGGTGGCAGCTGCTGGATGGCAGGAGAGACAGTAGCACCTTCCAAGTCCAATCCCCCTACCAGTACCACCTTCCAAGTCCAAGCAGAGGTTGGCCCAAGCTTCAGTGTCTGTCTTTGGGTATGGCTCCAGAGCAGAGGGGTGGGC
CCAAACCCTGACAGGGCTTACGGGACAGACAGAAGGACAGATGGAGGAGGAGGAGGAGTGGGCAACAGAAAGGCAAGGCCCCCTCACCCAAAGCCCAGGAAGGCAGTGGAGGTCTGGCAGGTGGTGAAGCCAGGCTGACTGCAGCCCCGTTCAGTGGAAGCTAGAGGGCAGCATCCCTCCCGCCCACCTCCCTGCAAGCTGTCTGACTCCCAGGCTGACAAGCAGGGCAGGGAGGGAGAGGGGATAGCATGATGCGGGCAGGACTGGCCCTCCCAGAGGGTAGATGCTCAGCTCACAAGAGGGAGCTGGCAGGCCCAGTGCCACTGCTGCTAAGAGACATCACCCTCCAGGGGGAGGGAAGGCACACTTGACAAGGGAACACTTTCTCTGTTCCAAGACTGTATCATGCCACCTTGAGGT
ACAAAATATTTGTTATAAAAAAAGGAGGGTTGAGTCTGGTAGGGCTATGAGAGTCACTGCCTGAAGCTTATCAGAGAAATACCAGGGAGAACAAGAGGAGTTCAGACGCCCCCTGCTGGTGAGGCCCGGCTGCTGCCATCCTGAGAGCCTCCTTTCCCATGAACCGTGCTCACCAACTCTGAACTCAGCCTTCAGAACTTGCTATCTGTTTTTAAAAGGCTATCAACAAACCTGATCCAGACTAGAGTGAC
ACTTTTTGCATAGTTGTCTGTCTCCTTGGAAATGCACAGAACACTGCTTTGGTGGCCAGCTCCACCCACCTGTGGCTCTAATCTGAGACAGACCTGGCTGGACAAGAAGATAGGCTGGTGCGCCCCCTGCTGGAGCCAGGTGGGCTAGTAGCCTCTGGCGGGTTGTACACCTCTTGGTGCTGTCCTCCATCTCAGTGCTGAAAACCTTTCCCCTCTAGCTTGAGGTCATAGGTATAACCTTGTTCAAGAAAGCTAAGGAGAAGCTAAGC
AAAAACCCACCCTCTACTCCCAGGGAGCTGGGTACAGAGCTGGGCCACATCAGTGCAAGGTGCTGAGCCACAGAGCTAAGGCGGAGCTGCAGGACCGCGGACCAGATAACAGTGTGTGAGATCAGTGTGTGAGATCAGACGTCCCTGCCATTGGTGACCACCAGGGGGCCCCCAAGCACCAGAGATGGCCCCATCCAGTCACCACATCCACTTCTCATCCAGAGATGTCTGTTTCTTGGCACGCTGGGGTAAATTAGGACAGAAGGTGACAGTCTTGGGTGTGGTCAGTCAGACTGCCCCA
AGGGGGGGTCCCCGCGGCAGCTGACCTCCGGTCACCTGCTTCCCCTTCTGTGCAAATAAACCAGGCTGTTATCTGGGGTGGCGGTCCTCACTCCCCTAGACAGGGGCCGCCTGCGCAGGTGGGGGAAGCAGCCCGATGCTGCCTCCTGGTGGACACTCCGGGGCCTGGGGCTCAGGCACAGGAGCCCGCCCACCCCAAGGTGTGTTTCTCACGGCAGCCGCTGGGGACAGAAGCTCCCAAGGAATGGCGGGCCTGGGGGGGCGGGGACTTCCCACAGTGGGAGCTGGGGCCCCTCCTGGGGGCGCAGGGGAGAGCCCAGCCAGCAGGGAGCAGGGCCGGTGGTGCAGGGTGTGGGGGATCCCGGAGCT
GCGGCTCTGCCGACCACCCGGCCGCCCACGCAGGCCACCAGCCCCGAGAGAGGGTGCGCGGGCGCCCAGGCCGCGGTGAGAAGCGCAGCGCCCGCGAGGGGAGGCGGAGTCGCGCACAGAGGTACCGCCCCCGCTCGCTGCCGCCCCCTCCTGGCTCGCCGCCTCGCAGCGCTGGGACCCGGCGGGACCTACCTCGCGGACAAGGCTGTCAAGATCCGCCTGAGTCCGGCTCACAGCCACCACCCGCGCGCCCGTCGCGTGCAGCGCCTGGACCGTGCCGCGCCCTATACCTGCCGGGAGCGG
CCCCATACCTGTCCTGGTTAGGGGGTCCCCGGGGAAACCCGGACACTGAGCCGCCTAAGTCGGCCTGAGCCGGTGGTCTGGGGCCGAAGCAGGATCCGGCTGCACCGCATTGCGTCTCCCAGGCCTAGACAAGCTAGGCGCGCCCTCTGTAGGCCAAGCGCGGGCACGGTGCGGGCTGCCGGCTGGGGGACCTGGGCACACGGGAGACTCAGGCGTCCGGGGACCGCCTGTTTACCTAATCCGGGGCGGACGGCGGTGTGGCCCCAGGCCCGGCGCCCGCCTGCCCGCACCCTCGTC
TGGGCATTTGAACACGCATTGGTGATTCTAAGTCCTAATGCCTCCTGGGGTAGGAAGGGAGGTGTGGGAAGGTCAGCCTACACAGGTGTGAAAACTGGGTCCTCAATGCTGGCGTCCTCTGACTGTGCGCCACGCCCTCCTGTGGCTGCAGAGTGTGGTGCAGGTGATGTTCCACGACCCGCACCTGCAGTACACAGAGCAGCAGCGGCAGCTGGCTGGGTGGAGGTGGAGCCGGGCCCAGGGACCGCATCCTGGACATCGATGAGTGGGGAAAGGCCGGGGGCCCTTCGAGCCTGAGCTCTGG
CTTTCAACATATCCAAACTGTTATCATTTCAACAAGTGGCACTAGCCACATTTCAGGTGCCCAATAGCCACGTGTGGTTGGACAGTGTGGTGTGAAGTGTGGCACCAGGGAGGTGGGCCTTCGCTGCTGCTGCTGCCCTCTGGTGGATGTACAGGTGAGTGGCATCTCACAAATGAGGGGTGTGGGTGCAATGAAGCCACCAGCCCCTGTGTCCTACTAATCTTTATCATAGCCCCTTCACTCCTCTCATTGAAAGCATAGATACTAATTTTGAT
TCACGCCTCGAGATAACAAACGCTCTTCACTGATAAAGGCTAAGAAAAGCCCGAATTCCAGGTCTGGAAGGACAGCCAAGAGCCAGCCCTCCAGTAAAAGAGTGAGTCAGACCAGAGAAGGGCGCCCCCTCGTGGCAGTGCCCACAAAGTCCAGGCAGCACGGCGTAGGAAGCCTGGGAGGGGCAGGCCCCAAGGAAGTCAGGGAAGGGACTCTCCACCACAACGCGGGAGTCCCGCCTCCGCTGGCCTCAGGAAGGTGAAGATGGAGAAGAGGC
ACCTGCCCTGGGCAGGGTCAGCCAGACTAACAGGCTTCATCCTTCCATCTGCCCCAGCCCCAGGCCGCCGCGGCCCCGCAGCGCTGGTCTCCGAAGTCTTCGAGCAGCACCTGGGAGGTCACATCTTGCAGGTGAGTGAGGCCCCTTCCCTGCCTGCCGCTCCTTGCTACCACCTAGCGGCCGCCTCTGGAGAACAGCAGCCTCTTCAGCATCCATCTATTGTGGGGGGTACCTGGACTGGGAAGGCGAATGCTCAAGATCCCTCCACTCCCTGCCCCTTCCGAGGACCACTGAAGCCCCCTCCCCACCAAAACAGTCCACCTCAGGTGGAGACCCA
AAAACTGGATAGTAATTCCCTCTTTATACTGCGGCCATGAAGAAGAGGGCTGATGTGGGTGGAGTGACTGGTGGGGCAGGCGCTCTGTAAGTGGCTGTCAGCAGGGCAGGGGCTGGGCTCAAGCCTGTGACCACACTGCTCCAAGCTGGACACACGGTGGCGCCCTCGTCCCACAGGTGCAGCACCAGTTCTAGCCTCTGGTGGCATCGGTTACTGGAGGGAGGGAGGGAAGAAGAGAGGAACGGAGTTATATTTGCAAACACACTGCCCACTCTGGGCCCTAGGGGTGGAAAAGTGAATGAGGACCACACAGTTCCTACTCAAGGAGGCTGGATTGGAGGGGCTGGG
CATAAGTGCATTCACCTGCTGGATGGCGTAAGGGCTGAAGGCTTTTCCCCATGCCCCGCGAAAAGCAATCAGCCAGCCATCCTCACTCGCCCTGGAGGCCACGTAGCCGTGGCGCGTCCCAGGCTCGAGCTCCCTGGCCTGTGCTCAGAGCGCCCTCTACAGGCCAAGAGTGGATCCCACACCATTCTTGCTTGAATCTACTGCTCTGGCTGAACTTTTAGCCCAGGGGGAGTTTGAAGTTCGCGGCTGCCTGGCGCCTTGGAACAGGCGATAGGCAGCATCTACAAGCTTCATTTTCACAGGTGG
ATTTATATGCAAATATTGAAGAAAAGAGAAGCTTCTCACACTGTAAATTAGTCGAGTTTCTCCAGTTCAATACAGGAAGGCTGAGTGACTTGCAGGTGGTGTTCACACTTTTGCCACATGGGGACGCCACCACCGTTGGTAGCCGGACATACTGGCACTCCGTCAGGGTGGAATATGTGAGCATTGCATAACACAAAGTTTCACTCACCCTCATCACTCAGCTTGAAAGGACCATTAACACAGTTTTCTCTCCCATTAA
TGCCCCTCATCTGACAACTTTGACCTTCACTACCCTCTGCTTTCTCCTTCATTCCCTCTGGAGAGAGAATTCCCTCTGAACACTCCTGCAGTTCCCCCCTGCTTCCCAACAGCTCCCTCACCTGGCAGCCCAGGTACTGCTTTGTCGCCTCCTGGATCAGCCCATCTGCCAGCATTTTAAGGTCCTTGGAGAAGCTGACATTGCACTTAGACCCGTTCTTTTCCTGGAGCAGCAGCTGGAATAGTGGTGCCTCCTGCTGGCAGCATTGGCCACTGCCAGAAACAGGGCCTGTAATGAGGACCCACCATGGGCCCAGAGAGGGAGCAGTAGGTGAGAACTCAGGGAAGAGGTGGGGACCCCAGGGAGGCCAAGAATGAAGATAAGCAGCAGCTTGCACCCAGTGGAGTTGTAGAGCTGGCCTGCCATGAGGAGAGAGGGGACAGATT
AGAATAACAAGGAGGTGGCTGGAAACTTGTTTTAAGGAACCGCCTGTCCTTCCCCCGCTGGAAACCTTGCACCTCGGACGCTCCTGCTCCTGCCCCCACCTGACCCCCGCCCTCGTTGACATCCAGGCGCGATGATCTCTGCTGCCAGTAGAGGGCACACTTACTTTACTTTCGCAAACCTGAACGCGGGTGCTGCCCAGAGAGGGGGCGGAGGGAAAGACGCTTTGCAGCAAAATCCAGCATAGCGATTGGTTGCTCCCCGCGTTTGCGGCAAAGGCCT
CCCCGGCCTTGTCCCACCCACCCCGTCCCCGCCCCCTGTCCGTCTCGCCCTAGTCCCACCTCCTCGTCCCCAGTCAGTCCTGCCTCTCGAACCGCCCCCTGCCTTCGCCGAGGCAGGGAGAGGTGCCTGCAGTGCGAGCCGTGGACGCTAGGGGGCAGCCGCTCGGCTCGGGCCCGACCGCTCTGGGCTGCGCTCCTCGCTTGCCCTCGGACTCGGCTCCCGCTGCGAGCGGCCGCCCTGCCCGCGCACCGCGCTCAGCGCCCACCGCCGGGCTTCCCGCGCCGGACCCAGTACCTCGGCTCCCC
CAGACACTATAAATACATTTTGAATAAATGCATGTTAGGGCGGCTCACAGAAAGCATCTACTTGAAAGGGAGGACATCTCACCAGCGGGGGACAGCGCTGCAGAACCCAGCAGCGGAACAACAGCGACACCAAGTGGCCAGTCCGCATTACCCACAGCAGCTGTTCCTTGCCAGAAATCTCAGGCCTTGGAAGGCTGATGCTTGTAATTTAATGTGGATACTAATCCATTAAGCTTGTTTATTCATTTCCTTAATTTAAAA
TGGAGCAGACCAGGTAGGGTTGCTCCCTAGGATGCAGCCCTGCCCAGGCAGGAGGGCAGACCCTACACAGTGCTGAGCTGTGCCCCCAGGGAAGCCTCCAAGATGGTCCTCATCCCAGCAGCCCTGCCCACTGTCTGCGCATCCCTGGGGTCTGTGCGCCACCTGGTGGCTATTTGCTGAACTGTGGCCACAAACCCCTGGTCAGCAGGAACCGGCCCTTTCACTGCCCTGCAGCTCCCTCTCCTCCGGGGTGGCATGGCAGAGAAGCAGCCCGTGGCCCCAAGCATAGAGCCCCCTTTCTGCTGTAGTCCCCCTTGCAGTCCCCTCTGCCTTTTC
CCTTGTGTAACATAACTATAGTTCCTCCCCCCACCAATGTGGAGTAAATTGTTAACACTGAAGTCAGTAGCGACCTTTGTCTTGAGCGGAGCAGTTCACTTCCCCACCCAGGCTGACAGAGACTGCAGATTGACCAGCAGATGGTGCTACAGAGCAGGCAGCAGCCCAGGGCCTAACATCCTGGAGCTCAAGGACTGCATCAAAGACTCTCAAAAGGATCTTTAGTCTTCTGGCTAGTCAGTTATCTCATCGAGTAAGGAAC
CGCGGTGGCGGGGACACTGCTCCGGCTCCGCTCCCGCCCGCCCGAGCGCTCGGATGGGGCCGCCTCTGCACTGCGTGGCCACAGGCGCGGCCCGGCTGCCCACGGGCGCCCTTTGCAGCTGCTGCCCCCTGGCGGCCGCGGGCGGCTACTAGCGGGAAAGCGAAACCCGCCCGGTCCATTCAAGCCCCGCTGCCTGGCGCCCTCTAGGGTCGTTCTTGGGAACGGGCGGACCTTTCGTCAACACTTTGCCTGCAAGATCCCCCATTGGGGGAACCGAGGAGGAAGTTAAAGGAAGATGTGTGTTTTTGAGCGCTGCTTTGTGCCAGGCTCA
CCGGTGCAGGCCGCCCAGGCACCGCCTTTCTGGTGGTCCCACTGCGGGCAGCTGCCCACGTGTCCAGCAAGTGCCTGCCTGGCCTGCTCCAGACCCCGGGTCGGCTTCGTGGTCCTGGGCAGTGCGTGGGCTCCATCTGGTGGTCAGGAGTGGGCACTGCGTGTGGAAGGGCGCCCGGCGCTCTGGAAGGTGATCTTCACCCGGGTGCCTGCCCCCGCAACCAGAGTCAGCAGGCTTGCACTGCTTGTGTCTCCTCATCAGGAAGTGGCTAATAAAATAGC
GCACAGCCAGCTCACTATGGTCTAAGGAGAGAACAGGGATTGGCCTCAGTTTTAACCACCGTGCCCTTTGCTCACCAGGGCTCTGGGGCCGGCCAGGTCAGCCAGTTGGTGGGATTCCAGCCTCAGGGTGGCCGAGCTGCAGGTGCAGCACCCGGCCTCCAGGTGGCGCCAATCTGCTTACTTTGAGGTGGCCTCTTGACAAGCAGCTGAGCTGCACGCAGTCCCTCAGCCTGCCGAGGTCCTGGGAGCAGGGATCAAGGTGGTCCCCGTAAACCTGACAGTAAACCTGACAGAGGCTGCAG
TGTGAGAGGCTGTTACCAGACGACAGAAAGCAAAAGTTACGTTTCCATAGGAGAAAGTTAAGGGAAGACTGTGGGTCGAAGGAGTCCGCGTGGGGCAGGAAACAGCACCCCCTACTGTCTCTGAACTGCAGGCCACCCCACCTACTGGGCATGCTGTGGGAGCATCAAAGCACAGTGCAGGATGTTCGACTCCTTGGAGAGGTCTGTGGCTGTGACTGCTTGGTGGCGTTAAGGAAGGTAACGCCAGCATCACTAATCAGATAGCTG
CTGCAGCCCCCCCGGCTGCTTTGGGCAAAGGGTTGGGGGGACGCTGTGGCTCCCGTGTGGTACCTGAGGCCGGCTCCTGTGGCTCTGAGGGGGTCTGCAGCACCCCCTTACATCTGTCCACAGAAGGGCTGGGGAGCAGCTTTCCTGTCCCTCCTGTGAGTGGCCACCAGGGGGAGCGTGGACACAGCTGCCCGTGCAGTGACCACCTGCCCCCCACTCCCGCTACTCCAGCAGCAGCGGCTCCAGCCCTGGACACCCTCCCTGCCCCCACCAGCCTGGTCCTGAGCCAGGTGACCTCCTCCAGCATCCGCCTGTCCTGGACTCC
GCCCAATGCCCAACGTGAGTGAGGGGCTGGAGCCAGCTTGGCTGTGTGCCCCCAGCCACCTGGCCCTGACACGCACCTTACAGGGGCTCTGTGGCATGGGGCTGGCTGGCTGCTTGCTGGGAGCCTGGCTGATGCAGGGTTCATGCTACCCCCTAGTGGGGGATTGGGGCAGTGCCAGCCATCAGCCTGGCTGCTCCCTGTGTGCTACTGAGCCTGGAAGTGACAAAGACCCACCCCTGTCCCCACTCAGGCCACCTGCTGCTCCGATCACCTGCACTGCTGCCCCCAAGACACTGTGTGTGACCTGATCCA
TGGAGCCTCCTTCTGCCTCCGGCCTCCCACCGGTTGCCCACCTCCTCCTTTCCAGGGTGTGAGCGTTGACTGGGGGCCTGGGAGGCAGTGAGCCTGGCGGGGGTGCGGCTGTGTGCGGAGGGCATGGGCCTGGCTTGGGTGGAGATGGGGCTGGAGGCAGGCGGCAGGCTCCTGGACGGACAGCAGGGGGCACCACTAGGTCTCCTGGCCGGGCCACAGGAAGGGAGGAGCCGGGCCTCCAGGCTGGGGAGGAGGCTGCGGTCTCTCCAGCTACTCTCCCGCAGCTTGAGCGGGGGCACCTGCCACCCAGCCCGGGCTCCTGCCCCTGCTCCCTTCCCCCTCCCCGCACACTGGCAACACCCCCTCCCCTTACACCCCCAGTCCACGCCACACACACACCCTACTACACACCACACACACCACACAGACACA
TTGCTAGGCCAAAGAGTTTGAACTTGAACCAGAAAGATGAACTGTGAGGCTGGGGTGGATCCCATGGGGCCAGCCAGGTAGCCCTTGGCTGCTTCTTCCCTGCCTTTCCAGTTAAGGAGCCATTCCCTGCAATGGCCAGCAGGGGGCAGAACAAGCTCACGTTCCCTTAGCCCAGGCCTTCCTGTCAGGGCTCAGTGTCCAGGGAGAGACCTGGGGTGGGTGTCCCTTGGAGAGTGGGGAGGAGCACCAGGCACAGAGGAAACAGGCCA
CCTCTCATCTGAGTCTGGCCCAGACGGCATCAGCTGGGGAACACGCCCCCATCCTGTCCGCTGCGGGTGAGCACCGGCCGCGCTCTGCACCCTCTGCACGCAGTAGGTGCACGGCTGGGGCGGTGCAGCTCAGCACACCTGGAACGGGGGCGTGTGGGTTTGGCGCCACCTGGTGGCCGCCTAAGGCATGGCACCAAGACACACCCAAGGCAGCTTCCTCAGGTTACTCCCTGGAGCCTCCTGCTGTCCCGCTTCCCCTTTCCAGACACAAGATCTGTGCAAGTGCTGGCTCCTCCTCCTCCTACCTGGGAAGGGCCCTGGGCTGCCCTGACCTTCTGTTTCCT
CCTTGGAGGGGAAGATGACTGCATGGCATGCTGGGAGTGCAGGCACATGGCAGGAGTGAGGGTGGCTGGAGCTGAGGAGCCAGTGTGCCTCAGTCTATGCTGACCTTGGCCTTTACACCCTCCTTAGTGTCAGACACCAGTGCGCCCCCTGCTGGTGGGGAGGGGAAGCAGGGCTGACTCCACCCCATCATGGGAGACTCCCTTTTGGTTTCCATCTCATCATGAAGAGCTTCAGTCCACGCGGCGTTCTCCTCCCATTTTCCTGGGTTCCCTGAACGATGAGCCAAGTAAGCTGTCTTAGCTGGAGAGATG
AGGCTTCTGACGGCCCATCCCCCGGCCCTCCTTCCCTTTTCCCGGTCCACACCCTGGCTGAGAGCCCTGCACAGAGATGGGCAGGCGGCAGCTGCAGCGATGGGCAGGACCGCAGCCTCTGAGCCCGCAATGACACCGTGGCGTCGGTAGATGGCTGTAGACAAGTGTGCTGAGCTGTGCGGTGTGAAGAGTAATGAGTCTGGGGAGGCCTTGACCTGACTGGATGCTGCTTTTATCTGAAGTACATTTAAAGAGATAAAGGGGAAGCCGGGTT
ATTATGTTTCAACATGTGAATTTTGGGGGACACCAGCATTCAGACCACAGCATCCTGCCATGTGGCAGGCTTTGTGCTGAGATTTAGGCTGGTAGACAAGGAGTCCTGTCTCCTGGACCGAGAGTAGTGCGCCCCCTGCTGTCCCTTGCAGCATGGTGCAGCAGAGGGGCTTTGGAAACCCCTGACCTCCAGTGTCGGCCTGTAATTAGGATGCGGTGATGTGTTTGTAGGTAGCTGTGGTGCTTTTACCACTAGTCCTGAAAGATGGGGCAGGCA
TGACTATGTTGTGGGGACGCACTTTGGGACTATTGTAAAGATCCCATCCCTCATCACGCTCTTTGTTGCCCTTTGATTGATTTGTAGCAATGTGGACTCGTGAGTGAGGCTTGCCACCGACCGCCAGGGGGAACCATGCACTCGCCTGCGTGCTGCAAGGGACACTATCCGAGTTTGATGTTGAGACAGGTACAGTTTACCAGCACATGGCACCAGCAAATCTAAAGAATGTAGTTAAGAAACACAAGCTTGTCATTCTTAGCACTAAG
CTGCCCTGAAGTTTCGTTTTTGGAAATAACTGTTATCATACATTTTGTATGATGTTGCTTGTGGGCACCATGAAGAGAGCCTGGCTGTAAAGGACAGAGGGAGCTAAACCAACAATGCATGGCCCTGCGTGCCCACAAGAGGGAGCCACCTGCCCGGGATGCAGCAGGCCTCCTGCCCTGTCCTCTCAGCACCCCTGAGCCCTGCACTCAAACCCCACCTCCGAGACAGAGCACTCCAGCAGGGCAGGCATCCCAAACAGGGGAGAGAC
GAGTCGGGGAGGGTGTAGGGCGAGTTTAAAGGACGGGCAGAGCAAGCCCCGGGAAGAGGCAGGGGTTTTCCCTCCCGGGTCGCCGCCCCCCGCACCCTCGGAGCCAGCCGCAGCCACGCAGCGCCGCCTGCCGGGCACACCAAGGACCTGGCGCGCACGTGGCGCTTACCCCCACCCCCGGGTCCGCTCCTGGCTCGCGCTCAGCCTCCCCAGACTATTCGCAAATTGAGGATCCCGGACACAGAGTGCAGAGACCCCGGCAAGCCTACTGAAAGCCAG
CCTCAGACTGGGCTGAGAAGAGGCATTAACCTACTTGGTACTTTCTGAAACAGCTGCTGCTGTCCTGAAGTTGCACAGAGCCACCCAGCCCAGAATCATCCTCACTGATTTCAGCCAGAGCCAACAGCTGCCACCAGGTGGCACCAAACTGCAGACGGAGTAGCTCCTTTTCCGCTGGAGAGAGCTTCATGTGGATGGCAGGAGCCAGGGCCAATCTGGGTGTTCCTGCTCCTACTAAGGCCCTGGAACAGCCTGGGGTATCAGAAA
TTATTTGAAGCCTCTTCATTCTCCTGCTTCCTCGGTGGTTAAGGAGGCTTTTGGAAGTTCAAGTCCGTCTCAGCTAAGAACCAGGAGACACGGCTTTGGTGCCTCTCGGCCCGCTGGGTCTCGGCGGCGCAGCGTCCCCTGCCGGCCACTGTGGCGGCGGCTGGAATCAGCCTCAGCACTTAAGGGGCCGCGCGGGAGGAGTTGCCCCACCTCCAGGCAGCTCTTTCCAGAGCAGTGAGGGCAAGTCTGGGGATTATCTCCATAAAGGAAGCGAGGTGGCTCGGTGGAGGGGCTTCAG
AGCTGTGAATAACCGCTATGTAATTCTTTCCAAGGATTAATAAACTGAGAGAGGATTTGAACCAACAGAGGTAGGGGAAGATTAGAAGGGGGATGCAAGTGGCCACAGATCTTAGAGGCGGCCAGCAGAGGGCGCTGCTCCAAGGTGAAGGTCGCACCCTGAGAGGCCATCCTTTTTTGTAGGACCAGACTGGGGTGTAAGGACAGTGCCTCATCCTCACAACGACAGACCCGTGTTCTGGGTGTGGATTTGCCTCCCTTGCCTGCGGGACTTCTGCTAGCACTGCCGTTCCTAGA
TGGCCAGAAAAACCACATTTGCTCTCTACGTAGGTAATATAAATCCATCATTAGCGAAATTGCTGCATCCCTTTGGACTGGGTCTCATTAGCAGAGGTTGGAGTGGCCACTGGCCGGCACACGACACTTTAGGCCAGCAGGGGGCGGGTAAGCTCCAGGGCACTCGCCCGAGCAGCAGGGGGCGTGTCTTCTGCTTCCTTGACGGACAGCTAAGGATGCGGGAGAGGATGAGGTAATAGGAGCCGGGGCAAGGAAGGAGTTGGGGTGCGCGCGCGTGTGTGTGCGACTGTGAGTGTGCCAGTGCGTGCGCA
CGGCAGTCGGCACGGCAGCACGCAAGCGGGCGCCCCTCGGGCCTGCACAAGGCCCACTCGCGTTCCGGTCCCCCATGGAGCCTTCTGCCCCCTCTTCCCTCCTCTCCCCAGCGACCACAGCCCAGGGGCTCGGCCCCCGCGGAAGGACAGCTCCCTACCTGAGGGTGGCGCTCTCCCCCTGCCGGACCGTCACGTTGTCCATAGCTTTGGGGAAGGTGGCATCTCCGCTGCGCACGGGCACTCCTGTGGGTACAAGGAACAGCAGCCTGAGAGACACGACCACGAGGCACTTCCAGGGCAGGAACAGGTACCCACAGACCCCCATTCTCGACAGCCACAACTTCCCAGGACT
CCCCCAGCACCTCCACCTCCCCTGAGCCAGGGCACTGGGGGCCACAAGACCTTCAGGGTTTTGAGGGACCTCCTCTGAGTTGCCACCACGGAGGTGTCCATCCTCACTGAACCTGCGGGTGCCGGATGTCCTCTCTCCCTTCCTCTTGCCCTCGGCCGCCAGGGGCCGCTGCGTCTCGGCTGTGCCCATCCGTTCAGCCGAGCGCCTGGCACTGTCCCGAAGGAGGCGGCGGCGCCCACGCGGGGCTGGAGGAGCGGGGGTAGCCCGGGGCGAGGCGGCGGTTGCGGCG
CCTTAGTAAAAATCTGGGGCTGGGGTCCAGAAACCTTGTGTGGCCCCTCTGCATTCCTGTAGTCACAAGGTTGGGTGCTTAGTGAGCCTGGCTGGCCAGGCAGGGCAGGTGCCTGGCGTGATGGGACAGTGCCATCTAGCTGCGGCTAGGCCAGAGCAACAACAGGGCCCGCGAGTTGGCTTGGTCAAAGCGATGTCATACAGGGAGTCCCTGGGCACTGCTAATTCCTTAGCAAGCAAGCAGCTAAGGGGTTGACACAACCTCAGCTTAATTGGTCTCCA
AGAATCTAGGTTTGAGGGAGGCCAGCTGGAAGTAATATGAGTGGTGCCCTGACATGCAGGGAGTGGGCAGCCTGGAGGAGGGATGAGTGGGTGCCCAAAGGGAGCCGGGATCCTGCCAAGAGACTGCAGGGCCTCTCTGCCCACACGAGGGCGCCCCACATTGCCGTATCTGGGCTAGGGGATGGGAAATGAAGACCAAGAAAAGGCCTTCTGGGGAGGGAATGTCCTGTGTGCCCACACACTGGCCCCTCTCTCCAGGTTTCTTGAAGGTCAGCGTGAGGTCCC
CTCTCATCTTTACTGAGGGAGGCCAGTTGGAAGTAATGAGAGTGGAGCCCTGACATGCAGGGGGTGGGCAGCCTGGAGGAGGGATGTCTGGATGCCCAAGGGGAGCCGGGATCCTGCCAAGAGGCTGCAGGGCCGCTCTGGCCACAAGAGGGCACCCCACATTGCCATATCTGGGCTGAGGGTGGTGGAATGAAGACCACAAAGAGGCCTTCTAGGGAGTGACCGTCCTGTGTACCCATACACTGGTCCCTCTCTCCAGGTTTCTTTCTTTCTTT
TGGCCCTGGCTGGATGCAGGACAGGTTGGCAGGGAGGCAGCAGAGCCAAATTTTGTACAAAGGAGCTGGTGCTAGCAAGCTCAGGAAGAAGCCACAGCCGGAAGTTCACCTTGCCAGGACCTGGCTCAGCTGCAGGTTCCCACCGGGCCACCAGGTGGCGGTGGGAGCCCAGCCCTCTGAGTCCACGTTGGGCCCCAGTCTCACTCTGTCTTCAGGACAAAGCCAGGGGCTGCAGCCCTTGTTCAGCAGACTCTGGCTTTTCACAGCCTGTTTGAAAAAGGGAG
TTAACTTAGCAGGACTGAATCAGGCAGAAAGAAACCTAATCACCGGTCTCCAAAATCGGCCCAAACCTCTGGCGGCCGCGTCACTCGGCTCCACCAGTCTGTGCCGCCTGCAAGCGCCCCTAGCGGCCTCGCAGCCATCGCGCCTCAGCAGCGCCGTGGCGTCCTGTTCGGCAGTGTCCATTAGAGGGCGCCAGCGCGCCTCAGAAGAGGGACCGTGACGCTAGCCCTCGCGGGTGCAGCCCGGAATTGCAAGAAGGCTGCGGAAGGCTGTGCCAGCAACTTGCACGACAGCACCTTGCTTCTAGAGCATGAGTTTACCTGAACATGCAGCTCAGGG
GGTGCTTCAGTCGGCTGTAATTCCACGGGTGGAGTGCTGGCTGGAGAGTTACCTGGGGCTGTCACACTGCATGGGCTCCGGGACACTGTGGCTGCCCTTATGTGGTGTCCCCGGAGGGCCCTGCAGGTGTCACACCGCTGCTCCACACTGCCACCTGCTGTCAGCATCTGTGCAACGTATCCAGGTCTCTGGGGGCTAGAATGAAAAACATGCATCTCGTAACCAATGAAATCGGGCTTGTCCTGAAGACCTCGTGCATTCATCCATTCTCACACTGCTATAAAGAC
AAGATCCTGCAAACGGAGTCGTCTGAGTGCCACTTCCCCTGACAACCCGGGACAAGGACTCTGTCAGGGCGGCCCCAGGCGGGGTGGGGCCAGGACAATTCTCCCATCGCCGGAGGAGGGAGACTGGCGGCCACGGGGAGGCGTAAGCGGCAGCGCGCCGCCTGGTGGCACCTTCGCGCACACGGTCCCGACGGAGCGGGAGGCGTCAACCCCAAGCCGGCAGCCACTCCTGCCGGGAGCCCCTACAGCTGCTTTTAAATCGTAATTGTTATCAAATAGGCGGTTTTTATACAGCCAGATTATTGGCCTTATT
GCAAATAAAAATGATCTTTTGCCCATGATTTTTCTTCCTGCTTCAAGGGAAGACGCTCTGGATACCTCCATGAGCTTTGCTTTCACACAGCTCAGGGGAGGCTGCAAGGTCCTCCCCATGCAGGTGTTACCAGCAGAGGGCACACTCCCTCCCCAGTCCTCCACCAGGTTCCACAGGAAACACCAGTGCAGGGTTTGGAATACTAAGTAGAAGGAAGGTTTATTTATTACCACCACCCCCGCTTTACATAACTGGATAAACAGA
CCGTTGGTACTGTATTAGGACCTGGCCTATACAGAATTGTGAAAACTGATCCGATCCCTCTGTTGTGCCATGGTTAACAGTACCCACGTATGCCATAGATGTGTCCTGGCGCCATCTAGTGGGGGATCCAACTTTCTGCTCCATAGTGCCTCCTTAGGCTGGCTCCAGCCATTGCTCCAACTCACCATTTTGTAAGCTGCCTCCATCATCCTAAAAAACGACCATGCTGAAAGAGCTCCTCTGTATTTCTTGGCAGACCCTTT
TGGGGCAGGCGCTGAGGCCTCCATGTGGGGCAGGTGCAGCGCTCGTGGTCTGCAGGGCGTTGCGTGCATGGGCTCCCTTGTTTGCAGCCCCGAGGCCTCCCTGTGGGACAGGCCGGTTGCAGTGCTCGCGGTCGCCCCCTTGTGTCCGTCTTTGCCCTGGCTTCCTCACGACACCTGCCTGCTTTCTTGTTCTTTTCCCTCATTTCTTGTTCTTCCTCAGTCCTTTCCTCCTCATTTTCCCTAGAGTATTCCAGGCCCTGACACGGTCATCAGGGAGGTTCATTCTTG
TGTTGAGACAGAGAATCATGTTATCTAACTTTTGGGAAGAGTGGAAAACGTCATCTCGTCCCACAACTGCCAGGAGCGATGCAATGGAGGATTCGAAATCACGTGCCGCGACAAGCTAGAGTTACTCCTCCAAGCCACCAGGTGTCACTGGTGTGCCAAGGCGGCAACGAAGCCAAGTTTTCCCGGTGGATGCGGACACTGGAAACCAGCAATCCTTTTAGTTCCCCAACCTGGTTGCCCATCAGAATTCCTTGAGAAATTTA
GGAGCTGATCATGAGGTTTTCCCTCCTTGGTGAAAGAGAAAGCTCTTCCCCAAGTGAGGGACATTTTCTCTTAATTCTCCTTTGCCCACGCTGCGACAGGTCTCCTGTGTCTTCTGGATGATGCACGCATCAGCAATCCTTGCCACAAGGGGGCACTGTGTGACACCAACCCCGTCAATGGGCAGTATATTTGCACCTGCCCAGAAGATGTGGACGACTGTGTCATGGGGGAGTACCCAGAACCTTTCCTATTCCTTGGAGTGTCTATCGAACTCAGCAAGTGTT
ACCCAGCAAAGTGGGGGCACAGGGGACTCAAACTACGTCTGGAGCCCGAGTTGAGGGGGAGGGGCTGGCCCTCCCTCCGCCCTCCGGCTTCCTCCTCTAACAAATCACGCGGCCTCACTCTCCAAGTTAGCGCCCCAGTGTGCTGCCCTCTTCAGGCGTCTCTCTGTAAGTGCAGCCACCTGCGCACACGCACATGATCAGACCTGAACACCCCAGCCTTGTGAGTTTGCTCAGCACGCATTTATTGAGCATCAGCTGTGTGAAAACCACAAGGCAGGACTGAAACAGGAGACAAACCAGAGGCATGTGAA
AACAGCTTTCACTCCTATCTCCACCCTAGTCCCCACCTGCCACAGCCTGGTGCCCCATGGCCTATTTTCTCTTCCCTTGGGCCAGCTGAGCAGCCCGTGGAGTGGGGCTGGCAACAGCAGTGCAATGAGGGCATCAGACACCAGGTGGCGGCACAGGGCACCCTCACCTGGTGCCACCTGGTGCCCCTCCTGCAAAGGGACCAAGCCAGGGAGAGGGCACCAACACCGATGGACACCTTCTAGGGACAGGTGCCCTGTATAACCTCAGAAGGAGGAAGCAGGCCTGCAGGGCC
AACCATCTCAGTTCCTCAGAGACTCAGAGAAAACAAAGTAGGAAGGGACCTCAGAGAGGAACAATAAGCCCCTAACTCACTGAGGAGGAAAGTGAAGCCAAGAAAGACTAAGACTCTCCCAGGCTCCCTCACCACATGGTGGCAGCAGATCGACCACACAAGCCTTGGCCTCAGCCTCCAGGTCTAAAGCAGCTAACTCACCCTCCAGGAACTCACTGCTGTGTTTCAGAAAACTTTGGATCAAAAACAGCAATTTCCACTGTGAAAACAAATAAAGTAAAAGGG
CCGTAGGACGTATGGCTTCCACTCGCAGTGTCCTGAACACTGGCTGGGCTTCCTGTGCGTTCTAGCCGGTTTTCTTTGGAGCCGCGGGTTTCTGCACCGCACCCTAGTCGGGATGGCAGAGGCTTCTCGGAACACGCGGATCTATGAGTGCAGTCCCCGGGGTAGCCACCAGGGAACGCCATAGGCTTTCCCGCTGTGTTCCTCCTTGCCTTTTCCGTTTGGGCCAGGTAGTTTCTATTGACCAGGACATTACAGATCAGAAGTGGGTGGGGTCAGAAAACACACCCTGGGAGAGGCTGGCAAAATGCCCAGAACCGCCATCA
ATTTTGCCAGCTTCTCCCAGGGTGTGTTTTCTGACCCCACCCACTTCTGATCTGTAATGTCATGGTCAATAGAAACTACTTGGCCCAAACGGAAAAGGCAAGGAGGAACACAGCGGGAAAGCCTATGGCGTTCCCTGGTGGCTACCCCGGGGACTGCACTCATAGATCCGCGTGTTCCGAGAAGCCTCTGCCATCCCGACCCCGGAGCCGTGCAGAAACCCGCGGCTCCAAAGAAAACCGGCTAGAACGCACAGGAAGCCCAGCCAGTGTTCAGGACACTGCGAGTG
GACCCTTCTGGTCTGCATGTCTGGAGCTTGGGGCCGACAGCAAGCCAGCAGATCTGGAGTCAGGAAGGCCTCGTGGGAGGAGGCAGCGTTTGGGCCGGGCTCTGAAGAGCACAGGCCATCAGGAGCAGAGAATGGGGAGTGGTATTCCAGGCAGAAGGAACATTCCGGGCAAAGGCATAGAACAGGAATGTGAGTTTGGGGGTGGTTTGGCCTCTTGTGGCTGGCCCATCAGGTGAGGGAGCCCGTGTGGCCTTTGGGGCGTGAGCTCTGTAGGGCCTGAGCTGAAGGCGGCTGTGCCTCCAGGGGGGTGGGGCGGGGCGCCCTCTGATGGTCCTGGGTGGTAATAGCAGGGGCTGGGGAGGTGCTGCCTGCAAACCAGCCTCAGGCCTGACAGATCCTGAGCAGGGGGACCTGTGTGTGTGCGTGTGCACACGCGCATGTGTACATGTGTGACCGCGTCAGCGTATGATGAACTTGTGTGTCTGTGTCAC
CCACCTTGGCCTCCCAAAGTATTAGGATTACAGGCGTGAGCCACCGCGCCCGGCCATCCTCATCTATTTAACACTAAAAAGCCCGTCACAGGAAGGCAAACTCCACACAGGCTGGCCTGCCACACACACTCTGTCTCCAGCAGAGGGAGCTACAGCCCTGGGATGGGAGCCTCACCTTCCCACCAATTCTGCATCCTGGGGTGGGAAGCAGAGCCGGGAGACCCTCCTGGCTCCCTTCTCTCTGCCTCCCTCACTGCTCTGCAAAGATGACAAAGGTTCCTTAGGCCACCTTGAGGTT
GCACTCCAGCCTGGGCAACAAGAGCAAAACTCTGTCTCAAAAAAAAAAAAAAAAAAAAAAAAAAAGGCAACTCAGTAGGCTTGTTCCTCTACGCTAGTGATTCAGTGCTGTGCTGGCACCTGCTGGTCACCTGTGGTGCAGCAGCCCTGGTCCCAGCACCTTCCTCCCTTCAGTATTAAGGGTTGTGACAGTCTGTGCTCTTACCTGGCAATCACTGGAATAATATATTAAATACTTGCCCCACAGCACCACCTTTCAATCTTCA
ACTTGGGTTTCTCTCTCTTTTCCCATTAGAGAAATAAGGTTTTCCAATGAAGAGTAGATTCTGGGGTTTGCCTTTCTGTCAAAGGGCCGTCACCAGAGCATGGCCCCGACCTGCCCATGATGCCACATCTGGTCAGTAGAGGGCGCTGGCTCCATAGTGGCTCTGGGTCCAGGCAAGTACCAAAAGGTTACTGGGATGTGCAAGAGAGAAAAGTCTGTTAATGCTGGAGTTTGAGAGGCTCCTGGTCTGAGTTTGGCATTCTGGTG
ACCTGCCGCTTCTCCATCTCCATCTCTCCATCTTCTGCTCCTAGCCTTTCCTGGCACGGGGGCCCTAGCTCTGAGCTCTTGCATTTTTCTGGGGCACCGTCCTGCTCCTTCTCGTAACCCCGGGCAGTGGCCCTGGGCTCCTCGTCCGGCTGCTGCGGGCCTGGGCTGCCCGGGTCAGCGTAGCCAGGCCGACAGACAGCGCAGTTCACACCCCGGGGCGGCGGAGGCAGGTGCAGTGCGAGCGGCGACCCCTGTAGGCTGGTGTGGGCGCTGCCTGGAGGCTGCTGCGGTGCCGCCTGTAGGCTGGTGAGGGCGCCGCATGGAGGTTGCCGTGACGCTCGTTGGCGCCCAGCGCCCCGCCCAGGGCTTCCTGGCTGCAGTGGCTGCTGCCCCATCCCAGGGCCGCGGGGCCCGGGTTCCACTTGGCGGCGTCTTCTCTCGAGTCGCCTTCGCTGCTCCGAGAAGTCGGCGGCGCAGCAGTTGACGCTCAGCTCGCCGCAGGTCGCCAT
GCTCCAGCCGGCGGGGGCAGAGCCAGAGTTGTTCCCGCCCCTGAGGTTGCGCAGGGCTAGCACAGACCCACCCCCTCGGACGCGCGCTATCCTGGAGAAGCGGCCCCTGCCCGCGAACTGCGCGCTCTGCTCTGCCCTTCTCTGCAGCGCCCCCTGTAGGAAAGAAGGGAATTGCATGCGGCCCCCCCGCCCCCGGCCAGAGCTGTGGATTTACCAGGGATCTGGCAAAGCAGTGATCAGAACAGATTTGTAACGTTGTAGTATCTAGGTCTGGACCCCAATATTTACGAAGTCTTCATGAGT
CCTTTCTGTGCCTGTACCTGCTGGGTGCCCTGCCTCCTCATTAGGCAGGTCTGGGCAATGGCTCAGCTAAGGGCGCTCCCACTCCACACCCACCAGGGCTGGCCCAGCCCCAGCCCTGACCATGGAGCCAGCTCACCTGCACCACCTACTGGCGAGGCAGGGCAGGACTCCAGCGCCCTTCTGCTGCTATTCCCTAAACCCCGCTTCCACACCAACAGCCGCTGGGACTTAGGGCCCACACTAGGACTCTTAGACTCCAAAGCATTTCAGACCTGGAAAAGGCCCAGGTCA
AGAGGGGTCTGGCTTCTGCTCCAGCCAGCTGTTGTTCAAACATCTGGCCATCAGTTTCTCCCTTGGCAATCCCAGCACTCTGCTAGACCCCTCAGGCCTCTCCGCAGGCAAGACCACGACGATTGGAGACTGGGTGGTCAACAGGGGGAGCCAAAGGACCGGTAGTGGCAGCCCAAGGCTGGCCCGGTCTCCTGCCACGTGGAGGAAAAGGTAGATGCCAGTGTCCAGGGCCCGGGGCAGCCTGACCCTGTGGGCTCCCTCATTCCCAGGCCC
AGGGGGGCAGAGCAGCTGTCGCTTTCTGATTCTCCCCCAGAAGAGTGCCAAAATTGCTGCCACCTCGTCGTCCGCTAGGCAAGGAAGGAGGAAGGGTGATAGGCACTGTCCCTCCCTGGGGAATGCAGTTAGACAGACCCTCTGTCTCCCCCTGGCTGTCAGAGAAGGCAGACCTCCTTTCAGCCCCTCACCCGCCACCTCTTCCTTTTACCCTGTTTTTCTCATCCTTCCTCTTCCTTTATTCTCTCCCTCCCTAGTTTTTCCCTCCTTAACACAC
TTCTCTCCCATACCTAGCGTCCGGCGCTTGGCTTTGTTTCCCGGAGTGGGTGGCACTGTTTGGCCGCCACAGGCACAGCATCGCCCCTAGGCATCGCCCTCCGCACCCGGGGATGCGGCGTCCCCAGCCTTGCCTTTCTTGATGGCTAAAGCAACAGCGCCACCTTCCGGCCTCAAGGCCACCGGGCGTGGCCGGACTTGGGAGACCTTGGGCGCCCTCTTGTGGAATTTCAGAAGTTGGGCTGCGAAAATGACTCCGTTATCCCCAGCTGACCATGAGGCCCGCTGGGCACTTCCACCTCTGAGGTTTGAGTGGTTCAGTGGGCCTGTGCAGGGAAACCCAGCCTAGAAAGCAAGCCTTTATA
TGGATTGGGCTCCAGCGTGCTGGCCCTGTGGCTTGGCGACTGTCGCAGTCTCCCTGAGCGGCACTCTCCCCACTGGTCCAGTGAGCACCGTCTCATTTACCTGCCTTGGGGGGTCGCTGTGGGTATTCACTGAGAGAGGGACACAAGCCAGGCTCTGGATGGAACCGGTTTCCCTGGCAGGAGCTGGTCAAGTGTGTTTGAGGAGCAGGGAGGAGGAGGCCAGTAGGGCTACAGTAGGGTGAGCGGGCGACAGATGAGAGGAGGAGAGGCGCCGGGCCAGCCAGGACCCTGTGGTCACGGTGAGTGACAACTCGGACTTTGACTCTGGGTAAGCCAAGGTCTCTGAGCAGCGGAGGGACAGGCGCTGATTTAGGCGCTAATGGGCGCCCTCTGGCGGCTGCCTGGGGACAGACTGCTGGGGGCGAGGGCAGAAGTAGGGGCACAGGGAGGAGGTGAGTGGATCTCACCCAAGTCGGGGGCGGTGGAGAATGCTGGATTTAACTTAGCGGTGAAGCTGACAGATTTGGCTAATGGGCCAGA
GCAACCTCATCTGCATGTAAACGAGCTGGAGCTTCCACAGGACTCCTGGGTTGGATGAACCCTCAGGCTCTCCTGACAACAGCCCCAGGGCCCTGACAATCCCGAGGCTCCGTGGCCACCTGTGCCCCCTAGTGGCGCATCTCAGAACTTCCCGGCTAGGTGCCCTGGCGAAATGCAGCTTTTTAGAGAACTGGGTGAGAGGCATGAGATCTTTGCAGGTCTCAAGAGAACCCCTTGCTCTGGGGAGTCTGCTCCAGCCCCACTGGGGC
GGAGGTCCTGGAACCAATCTCTCAAGGATAACGAGAGACGGCTGAATACATGCAGGTCCACACGCTCACATAAGCGCGCGCACACTCGGAGGAGCATTCGCGCACACAGAGGCTCAGCGGCAGCGCCGCCTGCAGCCCAGGCACCTGGATGGCGATGGGCATCATCTTGCCCTCGGGTCCAAAGTGCAGCAGGCAGAGGGGGGCGCAGTGGTGCTGCTTCCGGCCGCTGAGCTCCACGGTGGGGATGCCCTCCATGATGCGGTAGTCGGCCAGGTAAATGTTCCCCTTCTGGAGGGGAGCCGCGATGGGTGGCAAGTAGGCACCCACACGGGAAGCCCGT
GCCCTTCAGGGTCACTGTAAAGGATAAAGAGACGTCCGGCTCAGAGGAGCGCCCCAGACCCGGTTCTGTGAATGGCATGCAGGTAGCAGCTGCCCGGTGGTCCCACCGGTGTGGCCAGAGGACCTGGCAGTGGGCAGGGATGTGGTGTGGAGGGGCAGTGCCGGCAGAGGGCAGGGTTGGGCTGTGCCAGGGTTCTGGCCTGGGAGTGAGACACCTGCCTGGGGCCGGCGGGTCAACACTGCCCCCTACCTGACACCTGTCCTTGCAGCAGGGCTGGGATCCTGTGGTGAGGGAGCAGCAGGTAGGGTGGGTGGGTGAGGGGAGGTCAGCCTTTGGCGGGGAGAGGGGATTCGAGCATTGTTCCGGAGAGGCTGCAGGAAGGATTCGGACTCTGGTGT
TTTCTCAACTGGGGTGATTTTGCCTTTCAGGACACATGGCCATGTCTGGAGATGTGTTTGTGTGTCATTGTAGGGGGTGGTGGGGTGTTGATAGCATCTAGAGGGTGGAGGCGGGGTCTCTGCTCTGCACAGGAGCGCCCCCTCCAGGAGGGTGATGCAGCCCCAATGCCAGTGGTGCCAGGGGTTAGGGGCCTCCACCTAGAGTCATGCTCCTTCCAGTGTCAGGGGCAGGGAGACGTTGGCACAGCGGGGAGAAATATGCTCAGAGAACCAAACAGTGAAAACCACCAGGCAC
GGTGGGGAGGTGCATTCCAGGCCCCGTAGCCTCAAAAGTCAGCTCGCGTGGCCACCTCCCTTCTGCACCTGAGGCCTTGCGGCTGGCGCTGTGTCTGCTCAGGGGCCTAAATAAAGCCGAAAAAGGAAGGAGATGCTGTTCGCCTTCCCAGATGGGACCACCAGGGGGCAGTGGAGCACACTCGCAGGCTGCAGGCTGCCGGCCGCCTCAGGACTAGGAAAAGGCGTCGGGAGCTGCTGTGGCAGGGGAAACAGGCGACCCTAGGGTCAGAAATCATCTTCAGAGCACCGGGTCTCCTCTCA
AGAACCTCTCCCAGGCCGGTCAGGAAGTCACAGATCCTCTGAGCATTCTTCCAGGATTGCTCAGCTCTGGGGACGACGCCTGGAGAGACAGGCGGCAGAGGAAGGTCGGAGGGTCCTGGTGCCTCTGCAGCAGCTCCCAGGCCAGCAGCGCCACCTGGTGGTCATATGCCCCAGGCACTTCAATCCTGCCGGCATTCCCAGCGGATCAGTGGAGGGGCTGGGGCCAGCTGGAGGGGCTCGCCCAGGCTGGGCTGGGGCCCAGAATGTGCCCCCTTAGCTCTGCCCACCCCTATGTGTGTGCAAGTTCCAGGGAAA
CAGCGGGGGCTTGGGGAGGGGCTGGGGGTTGGACGGGATTGAGGAAGGTCCGCACAGCCTGTCTCTGCTCAGTTGCAATAAACGTGACATCTTGGGAGCGTTCCCCAGAGTTTGTCTGCTTCTAGAACCCGGGTCGCTCCTGCTGCGGTTCCAGGTTTGGCCGCCAGAAGACGCTGCCGCCTCAGACGAGGGCGGGCTGTGTGGGGCGGGAGTACCAGAAAGGGTCGGCGTGTGTCCCCGGGATGCTCGCAGCTTCCCTCTGCCCAGACTGGGGTGGCTTTCGGCGCAATCTGTCAAGCTGTTGGACCTGCCGTCCCCAC
CAGCCGGTGAGCGCCGTCTCCTAGAAACACTTCCCCAAACCCCGCGGCCTCCCGGGGGACTCGGGGCAGGCAGACAGAGCGTGTGTGGACCGAGAGCGGCTTGCTGGTTCGTCCCGGACAGCGGCGGATCCCACAGCGCCCCCTGCTGGAGGAGGCCGGTACTGCTCACCACCCCACCCGAGGCGGTCTTTGTCATCCCGCCGAGCGGACGCGCGGGGCGGTCGGGGAGGAAGACTGCGTGAGAATGGATCCCGAGTAAAGGGTTCTTGTGGGGTGAGGGCAAGAGTGGAGGAT
AAGTTCAGAGCTGCCCCGCCCCTCCCTTCGGGGTGAGAGGTCACTCCAGCAGCGCTGTGGGTAGCAGGGAAGGAGCTATTTACAATCCCGGCTGGGGTCTAAGCCTCGCTGCCACGTGGGTTTGCCACTCGGGGCCTGCAAGTCTGCCGATATCCACCAGGTGGCGCAGCACCTGGGCTGGGACTCGCCGGAGCTGTGAGGGGAGCTTGGGATGGGTTTGCGGTCGGTGGAGCGGGTGTTGGTCCTTGAGGGGACTCAAGCAGCTGCGCCGTAGGACCCTCTGTTCTCAGGCCTGGGGCAGGGTG
AAGATTAATTGGCATCATTATTACTGTTATTACCATATATCCCAATGAGAGAGATGAAGGGAGGTGCAATGCTGGTGAAATGGGCACCGCCCGGAGACTGCAGGAAAGGCTCTTTGATGCCAGTATGTACCACCAGGTGGCACTGTGGAGCACCACCAGCGGATGTCTCCACTCCCATCTTGCCAGTGGAGGAGGGCACCAAACTGCTGTAGTGGTAGCATAGCACCCTTACCCACACCATTGTCTGACCATCACATTGTTCTTTGTGTCCCTAGGGCCT
ACCTGGGACATAGACTGGGTGGGCACGGGAAGTAAAGCCTCGGGACTTTGGTTAAGCGCGCCCCACTGGCGTATCGCGCCGCGGGACTGCAGAGCCGTGAGCAGCGGTCGCCTTGGTGCAGGGTTCCAGCCACATCTTCCTCGCCCAGCCAGCACCCTCTGCCGTTGACCCGCCTCTGCGCCCGGCAAGCGGCTTCCAGCAGGGGGCGCGCGCGGACCAGGCTTGGGCCCTAGAACAGCGCGGATGGAGTCGCTGGAGCAAGTCCCCAGATCCAACCGGTTTCAACCCTCCCCACCCTCCCGACGCTCCGGGTTCGCGACGTTGAA
ATGAGGAGTGTCAAATACTCCTCTCCTCCCCAACAACTCTGTAGGAGTTCAGACTCAAACTCACCCCACAGATCCCATCACACTCCTATCCTGCCAGACCGCCACCTCCAACCGCCGCCACCAGAGGGCGCCAGGAGCAATGCTGACCTGGTGACGCCCGGCTCCAAGGTCCCCCGCTGCTGCCCCTCCTGTCCCCTCTCCCGTCCAAGCTCACACCACCCAGCAAAGCTGCCCTGCCTGGCGGTCCTGCACACCCACCTGCGCTGTTGTGATGCTCACCTCCACACTTTCGCTCATGTGCACCTCCTGACTCT
CACTGCCTCGCCTCAGCCCAGCCCTGTTGCTTGCCCCCAGCCCAGCCCTTCCTGTTGGCATAAGCACAGCCCAGACCCAAACTGGTCCTACTTTGGGGCTCTGCTTTGCCAGGGCTGCAGAGTTGGCTGTGGGCAAGAGTGGCCCCTGCTGGTCAAAGGGCAGTACTGCCTCCAGAAGAAAGCCAGGGTTCAGGGGAAGGCGAACAGCAAGAGCAAGCTGAATTCTCCCTCCTTGCCTGGTTGCTGATGCCAACCTTTGCCCCTGCTCAGCCAAATAGTGCACTCAGGACTCCCTTCCCT
CTTCCTTCCCTGCTGCTGTTAGGACCTCCTCCTCCACCCACTCCTGGTGGGACAGACCCAGCGCCCCTTAGCCCAGCAGGTACTCCTGGCCCACCTCTGCTGCACCCGCTCACCTGGCGGAGCAGCAGCGCCCCCTGCCGGTGGTCCGGGGCTGGCCGGCGCGCCCTAAGGCCGGACTCTTAGCTTCTGCCACCACCTGGTGGCCATTTCTGGAAGCGCAGCTGGGAGCCCAGATCCGGTGAGCAAAAGCTCTCGTGGGTTCCAAGAGAGGCCCTGCTGGTCCAGCCAGGTGTGGCAACGACCAGCGCGCAAAGTATTCCAGGCAGGGCTTGACGCCTCCAAGCTAGTATCCACTGAAAAAGTTTCACTTCGT
GACCAGGGGGCTCAAGAGGCCCAGCTCACAGAACCACTCAGGATCCCAAGAAGCCCAGTTTTCCGCAAACACTGCCCCGGGAGACCCAGATTTCCCTGCTGGGACACCAAAACCGGCCAGGCTGCAGTGCGCATCGTGGCCACTGGGCGCCGCCCAAGCCTCGCATGGAGACACCTTCCCTCCAGCGCGGCTGCGAGTCCCCAGGTTCAGCGGAGGGGATGGGAGCGACAGGGACAGGCGGGAGGATTCTGGTGCAATCCCGGGGCAGATCCTCCGCCTCCTCGCGATGGTGACGAAGTCCCCC
CTTTGGCACCCAGATGGTACTGAGTAAATATCTGTGAATGAATGAATGATGTGGAATGTCTCCTCTGGAAGGACACAGTCAGGGCCTCCTGCCACTCAGGACTAGCCTGGATGCACCCACAGGGAAGGAGAAGGTGGGGCTGGTCTCCGCTGGGCCAGCAGGTGGCGCCAGGGCCTGTCGGTCTCTCCCCTTGGCCACCTCCCTTGCGCTTGCTCATCTCATGCCCAGGCGCTGAGGGTTCTCAGCTGGGGCAGGAGAGATGGGGTCCTGAGGCCTGGGTGAAGTTCCAAGCCCTGGGGCTCGGG
CAGGCACGTTCCTGAGCCCTGAGTCATGGGAAGGGTGGAGAAGCAGGAAGGGGGTTTTCAAGGACCTTGGGGAGGTGGGAGCCCAGCCCCAGAGGCAAGCAGATGCAAACCAACCTAATGCAAGGATGCCCTCTCCTGGTAATTGCAGGCATAGCAGCGCCAGCCCCCATGGCTGACCTCCTGGGAGCCTGGCACTGTCTAGGCACACAGACTCCTTCTCTTAAATCTACTCTCCCCTCTCTTCTTTAGCAATACCAAGAAGGAGGGTGACCTGATAGCTGCTCAGGCTCGGCTGAAGG
CACTTTAAATGATTTATTGGGTTTACAGTTCTTTACGCTTTCTGATTGAACTGATTTGAAGTTCTTATTTCGTGTGTTGGGGAACACACCCCCAACCCGTCACAGCGTGGCCGTGGGTGGGAGATGGACGTTAGGCTGGCCAGTCACTAGGGGGCAGCATCAGCACGGGTCTGGCTGTCCCTGGCCTTAGGGAGCAGTTTCTGCCCCTCCTGCCCCGTCAGAAAGTCTCGGACTCCTCTCTGCTTGCATGTGTAAAGTTTTCATTTTCAGGGGCCTTTTAGTCAAAAAAAA
GAGTTTGCAATTATGATTAAGATGGGTCATACTAGATTAGGGAAGCTGTTCTTGTAAGAAGAGGAAAATTTGGCTGATACAGGAGGAGGACAGCCACCTGAAGATGGAGGCGGGGACTGGAGTGATGCTGCCACCAGCTGCCAGAAGCTGGAAGCAGCAAGGCTGCATCCTCCTGTATCCCCTTTGGAGGGAGGATGGCCCTGCTGCTACGGTGATCTCAAACTTCCAGCCTACAGAACTGTGAGAAAGTCCGTTTCTGTTGTTTAAAGACTCCCAGTTTGTGTAC
GATTGGGTTGTGGGTTAAGGGGTAACCAACCTCCTGCAGGCACAGAGGTGCATGCAGGTGCTTGCTCCTTTCTGGTGCCGAGGGCAGCTGGGGAGTCCGCGAGGGGTGAGCGAGGCCCTCTCTTATGGGTCTATGCTTGCCTGTGCTGCTCCCTCTGCCCACTAGAGGGAAGCCCAACCTCAGGCTGAGGCCTAGAAGGGGATGGCTGCGCCATGTGGGGCAGGGACAAGGAGGGGAGGAGATGGCCTGCCACTTCCAGACCCCAGTGCGAAAACCTTCCACAGAGGCACACTGTCCATGGCCCTGGGTCAGGCAGTCG
TCCCCGCCTCCATCTCTCTGCATCTCTGTCTCCCTGTCTCTGTGTCCCCGTCCCCGTGTCTCTGTCTCCCATCTCACATGTACAGTCGGAGAGGAGGAGGAGCCCTGGGTGCTGAAGGCAGAAGTCAGGCCGAGGAGCCGCCCTGCAGGGTGTCCAGGTGGCCACACGGTGGGGCCCTCGTCCCATGTCCAGGTGGCCGGGCTGCAGGAGGAGGGTGCTGGTTCCTCAAGGAGGAGAGGGGCTGGGAAGGGGTCAGGAAAGGGGAGCTGGGGTGGGACTCAGGGGGTCTCCATCAGA
GCCTCATCCTCCCTCCAAATTGCCCTCAAGCCCCGGAGCTTTCACAGCCCACAGGGGACCTGGTGGCTCCGTTCCACACCTCACCCCAGCAGGGCCAGCCTGAGTTACCCTGTGGGCCTGCGGCTGCCTGTCACCGCCGCCACACGGGGGCGCCATAGCAAGCCAACATCCCCGAGTCCAACTGGGCGGCCGGGCCAGGCGCCGGGGGGATGGATGCTCTGCTGCCCACCTGTCCAGGCTGCGGTGGCCCCGAGGGCAGAAGTCCCGCCTCCTCCGTG
CCTGTTACCCCAGGTGTCAAATGGGGATGAGAATATCTATCTCACAGGTTGTTAAATTCAGTTGAGATAGTGTGAAGTGCCTCGCCTGGTCCCCTGCTGGTGTTGCTGCTTGGTTGGCTTTACAGCAGTAGTGCGTCGCAGAGGACGGCAGGTGGCGCTCGAGCCCAGCAGTTTTGAGATGCACGCCCCAGAAGGTCGAGGCAAAACAGGCGCCTGGTGTCAGTAGAGGAAAGGTAGCCGAGGTGCTGGGACACGCTTTCGCGAGGTCAAAAGCTAGTGGGCGCGCATTTCGGCCTCAAACGCTGCAGAGAGGGTCAGAAGCTACCCAGGTCCC
GGGCCGGCCTTCCCTCATGGGGGTGTGAGAGTGAGGGTGATGGGAGAGCTCCGCTGGCACTGCAGCATGTCTGGGGGTTAGGCCGCAGGAAGGTTTACGTCCAGCAGAGGAGGCAGAGATGCAAGAAATAGGGAAACAAACTAAGGGCCAAGGGGAGGTTCCCAGCCCTGCGGTGGACTGGGCTTCGGGGAACGAACTGGGGGCCCGCACAGGCAGCGGCCAGCAGAGGGCGCCGCGGACCCAGCACGGTGCTCTGAGAGTGCCGTGTACGCGTGCGCCGGTGGAGACGGGCAGAGGGGTGCGAGGAGCCCCAGGATCCCGCTAGGGGGCGCCGCGGACTTGCGTCCTGAGGAGGCGGGAGGGGAAGGGGGGTGGCTGGCTATGTGGGGGGGTTAGACTTCCGGCCAGGCTGATCTGGCCCTGGGGGCTGTGAGTCAGCGGAGGTTGAGAGGATGAGGTCACTCAGAGAACTG
TAAGTCTGAAACCCAACAGAGGAAACAACATGAAATGTTACGGCTTGAGAATAATCATTGGCTCAATGTTCTGCCCTCCAGGCCCACTAAGGTGATAGTGCCACCTTCAGGACACAATGTGGTAGCAGCCCTGCCCCGTGGCTTTGGGTGGCCTTGCCCCTGAGGCAGCCATGTGCTTGTGCCTTGCTCCTGCCTCCACAGTAGCTCTGTGCCTGGGTCATGCATCTGAGGCTCTCCTGGAAACCACCACTGGTGACTCT
CCCACAGTGGGGCCAGGATCCCTAAGGCCGTAAGGGTTGGAAGAAGGTCACGCTATGCATGGAGAGTAGGAAGACGGGCCGAGGGTGTTCCCTTGTTCCACAGGCTCCCAACTCCCAGCAAAGCCGGAGGGCTATGGGTGCAGTGCTGCCACGTCACCACAGGGAGGAGACATGGTCCTGTGGGACTGGCCCTCTCCTTGCAGCCCTGAGCTGTAACCTGGTGGGTGCCCTCCAGGATCCACTCCCGGGTCCCGGCTCACTACCGTGCACGCCCAGGAGGGTGAGATGAGGCAGCGGAAAGCAGTACAAAAAGAAGCCGGCGCCAAA
TGGCCCTGGCCCAGTGCCTGGCACAGCGTGGTGGTCAGCAAGCTGGGTGAAGAGAACACAGTCTCTCTGGCTGAGCCTTGGTGACCAGCAAGTCTGTTCATCCATGGCCTGTCCCGAGGAAGGGAACTGAGCCTGGTGGCCACTAGATGGTGGTGCTCAGCTGGTCAGGTGTGAGCCGCCACAGCCACCGCAGTTTAGAGGCAGGGAGAAAGCTGTAGGCGGAGTTTTCTAAAACCCAAATTTGTTTCACCCAGGGGCATCACCCGCTTTGTTCTC
GTGATGAGAATAGGATCGATGGCTGCCGTGGGGTCCCCAACGCCTGCCGATCCCGCGGTGTCCTCCGCTCTCCCCAGCACCAGCACCTCCAGCTGAGCGCCCCGACCACCTGCCGTCGTGACCACCTCGCCCACACGGTGGCGCTGCGGGGACAGCCCAGCCTCTCCAGGCTCCGAGGGCAGGGGACTGTTGTGGCAGGGAGGGGGCGGCGTGTCTTCGGGACCTGATTGATTTCTTTGGCCTCCCGCCGACAGCCTTACCAGGTGGCATCCGGAGCGCACGCTGGCAGCCAGT
TCCGGCAGGGGCTGTTGCTGGGAAAAAGGGGCTGGGACACAGTCCACCACAGACAGGGAGGCGACCCCACATGCGATGACGGGAGCTTCGGAGGGAACTTCTGGGAGAGACCCTTCAGCAGGAGCCCAGCAGTGCCCTCTGCTGGGCATGGTGGGCTGGTGCAGCTAGGAAAGGGAGGCCTCTGGCCAGGCTGGAGGCCACAGAGGAGTGTGTGCGTGTGTGTGTGTGTGTGCGCGCGCGCGCGCGGGTGGTGGATGGGGGTGGGTGGGGAGGGCATCTGTCTCTCTCAGAGGGTGAGAAGG
TGCAGGCCCCACCTGTCCTGGCCCCACGGCGCTGGTGCTGCAGGCCCCCACCACTGCTTGTTCCGAGCTCCCCAGCCTCCTGCAGAGTTGCCTGCACCTGATGGCGATGAATCAGGAAGGCAGGCGTGTCCTGGGCCACAGAGCAGTCATGGCTGTCAGCCACCAGGGGGCTCCATTTGCAACTTTGGATGTGGCTTTGGCCTCTTTGTCCAAAGTGACCTTGGGGCCCCCAGACAAGAGACAGGGAGACTGGAGCCCAGCCCCACCCTCCCGCACATACCTGGCCC
GTGGCGCTGCCCTCAGTGCTGGAGGCTTGGCAGGTGTAGACCCCAGAGCTGCCTCGCTCTACCCGGCGGATCCGCAGCGTCCCGTTCTGCACCTAGGGAAGGAGTGGGTGAGGAAGAGTCCTTTCCCCTGCCAGCCTCAGATCCTGCACTTCCGAGTTTGGCCAGCAGAGGGAGGCAGCACCCCAGGCTCGGGGCAAACAATGCCAAGCCCTTCTTCTGGCCCATCCTCCAGCCTGGCCTTTGCCTCCTCTGTCCTCTGGCCCCACTGCCAGGCCCCCACCTTCCCTTCACACTCTATATGGCTC
AAATTAAAACATTTTCATGGGTACCAGTAAGTATCATGGCCCCAGATGGTGTGCCTCCTGAATGGGTAGTTGGCCCAGATGTAACTCACAGCACCCCACCTGCTCAGAAGATGCACAAACCTGCCTGCGCCCTCTGTCGGCAGCAGCAGTAGAGGCCTTCAACCTCTACTTCAAAGTGTAGACCCACAACACTTTGAATTATTCTTTCAGCTAACAATTTATCAGAGCAACCGACATCATAAGGTCAAGTAT
CCATCAGGAAACCCTTGTAGTTGGTGCCTTGCCAGCCAGAACCTCTGGGACCCACGGACCTGCAAAGAGGCCGAGTGGAAAGGTGGGGGCCGGCGCAGGGATTTCAGGATGAGGTGAAAGCGATTCAGTGCGCGTCTGCCCTTGGCCACTAGGGGGCAGCTGGCGGCCTTCCCTGCTGTTGTCTTCCTGCAGGGTGAGAGGAGCAGGAGCCGAGCTCCACCCCCACGCCAGCCTTGGGCCCGGCCTGGGATCACTGCTGGGAACGTGAGAGTGAAGGGAGGACGCC
AACACAACGGCCTTGCTCCTGCCTGGGTGCTGTACCATGATGGCACCACAATGGTCCAAGTGACCACCACCTTTGCTGGAACGGCTGCATGCACACAGCACTGGGCACAACCACGTCTGCAAGTGCCCATGACTGTTCACCATGTCAGCCCTCAGCACGGCAGCAGGGGGCAGCAGCACCATGAATATCCTCCAGCCAACTGACCCTGCCGCACCCCCAGAGGGCACGATGCCCATTCCCAGCCTCCCTGAGCACAACCGCTGTCCTGATGCTCTGAAAGGGATGATATTTGGCTTTTTACTACTGGCCTGGGGGCCAGAAGCAG
TATGGCTAAGGGCTTCCCAAACCCAGCAGCTTTTGCCAGAGGCCACCCCCTCTTCTGTTTCTCCCCTCTAAGCCCAGACCCACTTCTGCACCCATATCTACAGCCAGACGCAGCACAGCCTCCCCCTGCTGTCCGGAGCTGGAAGTAGGAGAAGCCCAGGCTGCGCTGTGGCTGTGATGTGAGTCCAGGAAGGGCCAGGCTCCTGTACCCACCCATCATGAAGGTGCCCTGTGAAGACCCTAGACTTTGGTATCAGGCAGATCCAGTATCAGTT
AGGTCAAAGAGGATGGAACACACATGCTGAGAACTCCCATGAGCCACACCCAATCTCCAGGCTCTCCTGGGGCTCCCAGGTGGCCACCCAGAAACAGCTTCAGAAGCCTGGCTGCAGATGGAGTGCCCTCTGCTGGACATTGGAGAACACGTCCCCCAGGCTGCCCTGCCTTGTCCTCAGTTCACCCACATTGATTCTCCCCTACACTGGCTGACACTCACAGGACACTAGGACTGGGGCCACAACCGGGCAGAGGAAAGTCCTGGGGCAGGTAAGAGAGGCCACTGGGTGTGGAGGAAGGAAGCCCGGCTCAGC
ACATCACTTAACACCCAATGGGGTCTGCAGAGAGACTGGTCACTGTTTACAGTAATAGGAAACTCAGTTGTAGAAAACTCCTATAGTAATAGAAACTTCCAGCATGCCGTGCCTACCGATGGCCAGCAGGTGGCAGCACCAGGCAGGTCGTGCGACCTGGACTGAGCCTGCACTGACACCCACCTGAGACTGCAGCGTCTCCATCTCCGTGAGCCTGTTCTCCGCAGCCAGCTGCTTCTCTCTGACCTTCACCAGCTCCTCCTCCTTGGCCATCATCTCCTCCTCC
TCTTTAATTCTTTGGATAATTTTGGTTCACCATTATTTGATTTGAAAAAGCAGCGCTCTTCCATGTATTCATTTCCCAGCCTTGTTTTCTTTCAGGTCTTGCCTCTGCGCTCTCCTGCTGTGCCGCTGGGTGGCGCTGCGCCTCCTCCACCCGCTTCGCCCCCATCTAAGCTCCGTCTCCGGCCGTAGACAGCCTGAGGAGGCCGCCAGCCCTTTCACATGAAATCAGCCTGCTTTGTTTTTGTTTTAATTTGGTCTTTGATTCCTT
AAACACCTAGTACCTGCCCTTCCTCTTGTCTTTTATAGTGGTTTCTCCCTTTTGAAATACCAAAGAACTTGTCAGTAGGGAAGTAGGCAGGGTGGGCCAGTCTGCAAGAGGCCTGTGGCTGTCCCTATTAGCACCAGCAGGTGGCGCCACTGAGGACCGCTCCGAAGCGCTCTGCTCCTGGGTGCTTTCTCTGCGGACCAGTCCTAGAACTGAGGGTCCCACACTGCCCGCATCAACCATGTAGAGGCACCAGGACGGTCGCGTGTCATTAGGAAGAAGTGC
GGCTGGGCAGGGGCTTGACATAGGCTCTCACGCCTTCAGATGCCCTCAAATGGGATTCAACCCCGTCTTGGCTCCTGAGACCTCCCAGCCTGGGGTCTGAGGGTCTGTCCAGATCTGCAGGTAGATGGCTGGGCCTGCAGGGACAGAGGCGGCCGGCGGAGGGCAGCAGAGGGCCGCAGAACTGAGCGGCCGGCACTCACCAGGCCGGGATGTGGCCACCCTGCATGCAAGCAGCCCTGCCTCTGCCCTGGGTCTTGTCCCACCCCCCAGGACACCCAGGCCCTGGCTTGGCTGCGGCAGGGAGGCCAGGC
CGTGCGATGGCGAAGGACGGCGAGGGACGGCGAAGGACTGAGGCCACACGACAAGGAAGCTACGCTCGTTTCGCGCCGGCGGAAATACAGACGAGAGCGCGAGCTGCGGCCTAGAGCGGTAGGAACCGACGCGAGCAGTCCTGCAGCGTCCCCTGGCGGAGCGGAGGCTCAACGCCAGACTCTGGAGGACTTGGGATAATTTTCGAAAACTATCTGGAAGTTTAGAAGTAAACTTCTCCCACTTGCTTTGCTTTTCTGTTTGTTCTGAAGATGTTCCTTGGTCACTGA
TGGCTGGGCATCTGGAGTTCTGTGTCTGAGAAGGCACAGCCTTCCTCATGGGAGCATGCATGCACCACCACACCTGTTCCCGCAGGTTAGTGGGCTGGAGGCCAGGCGCTCGCCTGGGGCGTGTGCAGAGCTCCCCCTTGTGGTGTGGGGAAGACTTGGCCCACAGGACGCAGGGAGAGGGCAGCCTGAGGTATCAGAGGAGGGAGAGATTTCCCAAAATGCGAATGCTGGGAGAGCCGTTGATTATCAGCTGGTCCAATGCCCTCATTTCACATAAGAGAAAACA
CATGTGGTCCTGGAGACTACGCTCCATCCTGGAAAATGCCATAGAGGTCACTTTGGGCATGCGGCACAGCGGCTGTCCGAGGGGGTGTGTTTAGGGCTGGACACCTTCCGGTCCAGCACAGGCCATGAGGAGCAGGCGAGTGCCCTCTAGTGGCCTCTCCCGGCACGGGTTGCATAGAGCCCCACTTCCCAAAGACAGCTCGCCTAGGAGCACAGGGACAATCCCAGTCTCCTTCCTACAGGGTCTGGAAGCGTTGTGCAACTAACCCTCAATTTTTTCAAAAGAAAAAAGGAAGT
AGGGCAGGAATTGAGAACGTAGAGATTAGGAGGCAATTTGATTCTGCAGGGAGCGCTGGTGCAGGGTGAGGCAGAGCCCCAAGCACCCTGTCCCCAGCACTGGCCCAGAACAGGCTCCGCTCAGGAGCAACAAGCGGGAGCACTCCCCTCGGCAGCCACCAGAGGTCATTGGTTCCTGCTGTTCGAGCTGTAGGCTGCTCTGCAGTGCCTTCCAGCCAGTACAGCCCAGACAGTTACTGTTTCCCAACAGTCCTGGAGGAAACCCTGACCCAAGGGGAGACAGGGCAACTCCTTACAGAACACCCTC
AGTCTGGCCCCAGCCCCTGGAGCTCGCCTCGCTGTGGTGAGGTCAGTATAGCCCGGCACTGCATCCCCCTGCAGGCCCAGGTTACCTGCTTGGTGTGGAGACCCCTCCCCAGCTGCAGCCAGACTTTGTCCTAAGGCGAAGTGCCACGTACAGCCAGCAGGGGGCGCCAGGAGCAAGGCGGAGGCTCAGCTAAAGCTGCGTGCTGGGTGCTGGGTGCTGCGGGGCACTGTTCAGTTCACAGCCCACCAGTGGCACGGTGCACACAGGAGAGCCTCCCAGCCCTGAGGCAGGGCCCCACACAGGAGGAGGCAGCGTCCTTGTGTCTGCATGTTTTGGCCTGGCCGTGCATGG
CATGCCATCAAAAAGTCCCGAAGTTGAGGAAGAACGCAGGTTTATTTTCAAATAAATGCTCACTTGGACTTTGTGCCAAACTTGCGGCGTCGGAAGGGTGGGAAAGCGGTGTCGCTCTGCAGGACCCAGACCGCCAGGGGGCAGGCCATGCCTCCACCAGACTGCGGCGAGTTTTGACTCCGGAGGACTCTCCAAGTCGGGTTTTTCCAGAGCAGGCTATTTGCAAAGCAGCCAGGAGGTGTGGCTCCGGGGACTTGAGTTGTATT
CCCGGGAGGTCAGTGCCTCCTTCAATGCCTGCGATCCCTCACCCTGCCCTGCTTCCCCCACCATCCGCCCCGCCTGGGCAGCCTGGGCCACTGCCCGCCAGCCACCCCCGCCTTCGGACTGTGCATTTCCCGACAGCGACACCGTGTGGCAGCAGCCCCCACCTCCGAGGCCAGCCCCGCCTGCACCCCCCCCCCACCTCCGAGGCCAAAGCTGTGAATAGGGTGACCCCTTCTGGGCTGTGGAAGCCTCGGGTTTGAGGACAATCCTGGGGAGGGACCCCAGGGCGCTTCCCGCTCTCCTGGCGTGTGTGTGTTTGCGGGGGAGGTGTGGGGGCCTCTGTACCCATCACAGCCACGTGCCGGGACCGCCGGCCATCGTCCCGAGC
TTCTGCAGATCAATACGGAGATACGGAGAGTACCCACTGGAGGTGGGTAGTACCTTGTAATATCTCAAAAGTGGAAGGAGGCCGGGAGGTCAGGACTTCCCCAGCCTTCCACAGGGGCATGTGGCGATCCTGGTAACTGGCAGCAGGGGGCGATGTTGGTGTGGACACAGAGGAGGCAAGAAGGATTGTTGGGAAATTGTACTCTGTGGTTGTTGCATTTTTCTTTGGGGGCTGTTGAGCTCTGTCTTGCTCAGTAACACTGACTGAT
ATGGAGTAAAATGGATCCTTTGTCAGCTGGAGTCTGAATTGAAACGCCTTCTCTGCGGCCCTCCCCAGACCGACCCCAGCGTTTTACAAGGGAGCCCTGGCGTTGCCTTACGCTGCCCGATGCTGCCCCCTGCAGGCGGCTCGCAGACACAGCCCGCTCCGCTGGGTGTGGAGGCTCAGCCTGTCCCACACAAATGGGTTTTCATCACCTAGAGTTGTCAGAGCAGCTAATAGCGCATGAACAGGAAGAAAATTAGGCTTCTCTAAGTGAATTGGGTGTT
AAAGCCCCTAATATTTGCATTCAGAGCTTCCCTGACACCATCGTGACCCGTGGAAGGGGCCACCCCACCTCCTTCTTCCCAGGGGTCAGTCCTTGGAGGACAGGCAATCGGCTGCTTGCACGGCACCCCCTGGTGGTCAGAGCAGGGAAGACGAGAGTGCTCGACCCGTGCTGGCCACTCTTCCATCACAGGATGGGACAGGAGTGGGTGGGGAGGGGGGCAGAGTCCTTTGGAGGATTTGGCACCTCTTCCAGAGTTATTGTGACCATGGGACCTGCGTGAGCACAGCGTGTGTGGGAAGG
GTTACTCTCTCTCACCAGTGGCCACCACCATGGATACAGGCCCCGACCAGTCCTACTTCTCCGGCAATCACTGGTTCGTCTTCTCGGTGTACCTTCTCACTTTCCTGGTGGGGCTCCCCCTCAACCTGCTGGCCCTGGTGGTCTTCGTGGGCAAGCTGCAGCGCCGCCCGGTGGCCGTGGACGTGCTCCTGCTCAACCTGACCGCCTCGGACCTGCTCCTGCTGCTGTTCCTGCCTTTCCGCATGGTGGAGGCAGCCAATGGCATGCACTGGCCCCTGCCCTTCATCCTCTGCCCACTCTCTGGATTCATCTTCTTCACCACCATCTATCTCACCGCCCTCTTCCTGG
AGCCCCTGAGCCTCCCTGGTGTCTGCCCCTTCCCCATCTTACCCCACCGCTTGCCCTGCAGCCTGCCCTGGGGCAGCCGCAGCACCGGTGGAAAACCCCCAGGCCACCACCTTCGGGCCGGGGCCTTCCGGCTGCTGGCGCGCAGTGTGGCCTCCAGGGGGCAGCAGCAGCCCACATACCACAATGGCCCTCGCCCTGGGGAGCTGTGCTCAGTGGTGGCGTCTGAGAGCGGGCTCCACAGCCTTGCAGGGCTTTGCTCAGGGCACAGGTGTGTGGACTCTCAAGCCTGTGAGCTGTGTCCCCAGCCCCCAGGAAA
CACTGCTTCTTACAGTTACACTTGGCTGTGACGCGAGGGGAGTGCGAAGGTCTCAGCGTTCCTGGGCCGGAAACGGTCGCACCTCGGGGGTGGAAACCACTGGCTTCAGCTCCAGGAAGCCTCAGACGCGGGGACAGCGCCCTCACCCGGCTCTCGGAGGCTCTGCACGTCCGCCGCCGTCTCCCCTTTGATTTTGCAGATTGTGGGTAGCTCCGGACCTAGCAAAAGGGTGAAAAATATGTAGTCTACAACACTGCTTCTTAAATAGTAATGCCCACGAAAATCCTCTGCGGGCCT
GGAGAGCCTTGCTGCTCTCTGTTCCTCCCCTCCCCTCCTAGACAAGTCTCCTAGGTGAGGCCAGGAACTGATGAAGGCAGGTGTGGACCTCCCTGCAGCCCAGGGCCAGCCCTGCCTGTCCGGTCTTCATGCAGCCCTGGCCTTGCCCACTAGGTGGGGCTGCTCATGCTTACTGGCACCTACCCCCCAGGTTACTAACCTGTTCTCCTCTGCTGAATACAACCTTGTTTGTTCAGGGCCACCCATGGGAATCCAAAGCTCCTCTCTATCCAGGGGACCTTCCTACCTAACCTACG
GTGCAACCGGCGGCTGATGACTGAAGGTAGGTGTGTAAGTAGCTTAACCCATGCCCGGACGTGGGATCATCCTGAGATAATTGCTCTACCCTGCCCCGCTAAGGCCCACAGCAGGACTGAGCCTGGTTGCCCACAGTGTCACCTGCTCATTGGTGCCCCCTGCAGGGCATCTTCCCTCCTCGTCTCAGCTCTCACCCGCCATGGGGGCTGCCTGGGGACACCTCCCAGGTAAACCACTAGCTCTGAGTCCTTTTGGGGTCATCTTTGGGGGAAACCTATCCAAAAAGGAATAG
TCTGGCACAAGGTCCTGGCTTTCCACAGCTCGTGACCCCTTGGAGGGAGCCTGATTTGCAGTCCTAAAGCCCAGGCAGAAGGCACAAACGTTCCCAGCAAGAAAATGAGCAGAGCTGACATGGGGACATGTGGTCGCTAGGTGGCGCGGCTGACCCACTACTTGGCAGCCAGCACTCAGCAACTCCACCCTCTCCACTCCCTAGAGCCTGGGCACCTGCCTGGGTGGCAGCAGGAGTCTGCTTTCCGCCCCCTACCCCAAAAGAGCAGACCACAAGGTGAGGGAGCCTAAAATACTATAGGTC
GCCACACAGAGCCTTACATGGAGTAGGTGCTCAGTATTTTATGAATGTGTGCGTGGATAAATCCATAGTTTGCAAGAAACCACGAATAAGCTTGCCACCTGCTGGTGAACTTGTGAAAGACACCTCGCCGCACCTCGGCTCCCCCAAGTGGCCATACACTGTAATCCTAAGAAAACCCTCAGCTTGGACAATCCTTTCTTTCCAAGGAGCCCTTTGTTACAGGAAGTCCCAATCCAGACCCCAAGAGAGGGTTCTTGG
CTAACCCTCAGAGGGAATGGAAACTTCGTTCCTCGGTGGGCAGCGCTGGTAACCATGAGTAAGAGGAGGAAGTGTCCGGGCCTGACAGGGTCCAGGGCCCAGCTCTCCTGCCCAAGGGCAAGACTGGCTGCGTGGCCGCCACTGGCCAGCAGAGGGCGCGGCCTGAGGCGCCCAAGGAGGGCAGCAGGAGGCAGGCGGCGGGGCTGTCCCGCTCCGAGAGCGGCGGGAAGCGCCAGCCAGGCCGGCCCTCCCTTCCCTCCGGACAGCCCGGAACCCCGCCACACACCTATGGCTGATGGGTGCTGTCA
TGAAGCTGTGGCTGTACCACCCCGGGAATGTGTCTGTCACCTAGCAATGTGGAGGAAGCCAGACTTACCAGGGGCCCCAACCCTCCAGACCCACCCTGGGCTGAGCCTTGGAGAAGCAGAGCGGCATACCCATGATGGCCACCAGGGGCCACTGCTGGGGCACAGAGGGAGCTGCAGGGTGTAGCCTCTGCAGGGCCCCTCCAGCCTGGTAGCAGAGACCAGATCCTGGTCACCCCCAAGGAAACCAAACCCTGCCCTAACCTCCTCCCCTGTATGCCCCA
GGGAGGGCTCTGGAGAACAAGGAGTGACAGGTTCTTGGGTGGTCGGGGAGTTGAGCAGGGGGCGTTGGATGATATTTCCCGCCCCGCTGAAAGCAGGACAACTCGAAGGGCCACAACCCAATAGCGTCCCCTAGTGTCTGCTTCAGGTACGGTCTGAATCTCCCTGGGGGGTGCTGTGGCTCAGACCAGGTCAGCCCCTGGACCACTTGAGAATACCAGGTAGGGAGGAGGATTCCCGAAGGCATGCTTGGCCCAGGTCAGGGCCGGA
CCTGGGATCCCTGTTAAACGGGCTCTGGGGAGGACGATAATATCTTGAATTTCCTGGCAACCAACAGCCCATGGGCGTATGTCCCCCTCCTAAAATAATCCATCTCCAAAACCCAGGCCTTGTGTGAACCTTGCAGGTGCCTGTGATTGCTGTTGACTCACTGCTCTGTGTCCTCCTCCACCTGCAGGTGAAATGCAAGAACTGCGGGGCCTTTGGGCACTCAGCCAGGAGCAAGACCTGCCCCATTAAGAGGTGGAGTGGGGCCCTTCCTCTGCAGGCCCTGGGCTCACACAAGGAGAAGGAGAACCTGAAACCAGCAAAGGCCCAGCTACCCTTTACGACTCCAGGGCCCTTT
GTACCGCCGCTACCAGGGCCTCCTCACCTGTGCTGGAGGTCTGAGAGGGAGAAGACGGTCAGGAGGCTGGACCCTACAGAAGGCCAGCTTCACCTGGATTCTGCCCCAGCTCAGGCTGCAGCAGAGCCAGCACCGCCGCCTGCTGGACATGCCAGGAAGTGCAAGCTGGCCAAGGCTGAGAGGACTCTCTCCCCGCAGATTGATTACTCTACAATCACTAGCCTTGACCCCAAGACCCTTACCTCTTTCAGGCCTTGGATAAGTGCATCCAGGGGGCCCCCCACATAGTGGACA
GCCAGCTCACTATGGTCTAAGGAGAGAACAGGGATTGACCTCAGTTTTAACCACCATGCCCTTTGCTCTCCAGGGCTCTGGGGCCGGCCCAGGTCAGCCACTTGGTGGGATTCCAGCCTCAGGGTGGCTGAGCTGCAGGTGCAGCACCCGGCCTCCAGGTGGCACCAATCCGCTTACTTTGAGGTGGGCTCTGACAACCAGCTGAGCTGCCCACAGTCCCTCAGACTCCCGAGGTCCTGGGAGCAGGGATCAAGGTGGTCCCCAGGCCGTAAACCTGACAGAGGCTGCAGGAGTGCATTTCCACCC
CATCAGGAAGGGGTTGTCTCCTCTACCTAGCCTGCTCTTGCCCCTGGGCTCTGCTGTGGGTGGGAAGGAGGCTAGGCTCAGATACTCATTTTCTCTACTTGGGGGTGGGACTGTCCACAGGGACTCACAGGCCACCCATAACAGATCCCTCCCTCCAAGGAGCCCTGTAGTTCCCTTCTTGTCCAGCAGGGGCATCGTGGAAGCCAGACCCAGCCTGAGGGTGGAAGCGGGAGCAGGTGCTCCAGGGTGATGTAACCCAGCCCAGTGGGAGCCGCTGGGCTTCATCCACATAATGCACAGCCCAAGGCCTGGAACACAGTAGG
GGTTTCCGAAGCCAGGCTGTGGACCACAGCTTCCCCAGTTTAAAATCAATCCACTCCGCTCCAGGAACCGGGTGATCCGCAGCCCCTCCCAGGCAGCAGCCTCTGGACCACCTGTGTGCACAGCTCGCCCCCCAGTGGCCGAGCTCGGAATCGTCCTGAAGTCTCGCGTGCTGCAGCCAGATTGCAGGGGATCGCGGATGGAGAGACAAGTCGGGGGGACTTTACCCCCAGGATGGGGAAAAGTCACCCACAATTCAAGCAAAGATGACCCTTGTGACAGATT
AGAGACCCAAGGGAAGAGGACCGGAGCAAGGAATAAGGTAAGAGGGGAGAACCTGGCCCAGGGAGGGACTGAGGGATTGGAGCCAAGGTTACCAGTCAGGCCTTACTTACCCCCTGGGTTGGCGCTGAACTCCAGTGCACTGCCCCACTCTGGACTGCAGGAGGCGCTGTGAGAGCTGCATTCGCTGGGCACCTGCAAGACAGGGCGAAGGCCCAAGGTCGGGGCACAGCCATTCTTTGATGTCTCTCTCTGCCTAGTCCCAGTGGGCAGAAGTACCTGTGGTGGGGTTGGAGGG
CCACCACTGCCTAAGGAAAGTGGAGACCTTCTGCAAAGTCAGAGTTGACAAGTAAAAGAGGTGAGACTGAAACCCAGTCAGCCTGGCTGCAATGCCCAGCATAGCTGCTACCCTATTCTGCCTCCTAGCTGCAGAGACCGGCGTGACTGGATCTTGCGGTGCCTGTGGGGAGGAGCTGGAGCTGCATCTGGGGAGGAGGAAGTGCAGGGGCCCAGAGGCCCTTGCCAGTCACTCAGGAGAGTCTGGAGTTCAAGCCAAGAACAGTGGG
CTCAATCCAGATGTCAAAACAGATTCTGCCATCTGGGTGGGGAGGGAGCTGTTCTGCTGCCTGGGTTTTCCTTGGGTTATGAGATGGGGTAACCACTTGGCCTTTGGCACTGCACTTAGTCCTGTGAACTACTGACAGAGGGACCAGGGCACCCTCTTGTGGCCCTCAGCGGCACTGCTTCTTCCCGCCCTCCAGCCTTGAATTTCTTCCAGCTGGAATTCTAGTGTTGAACTCTGGTGGTGGAGGCAGCTGTCGTTCTCCCCAGGAGATGCCTAACATATCAGTAACAAGAAAGAAAATA
CTGGGGTGTCCAGGCAGAGTCCTCAGCTACCGTGGAGTGGGAGGTGGCGGGGAGGAGGGGGAGGAGACTGCGCTGAGAGCTGAGATCAGTCCCGCCGGCCTCCACAGCTGGGAGGGCGCTGGACTCTGCTGCCCCCTGCTGGTGGCTGCAGGAAATTCAGCGAGCAGGACAGCTGGCCGGTCCTGGAGAAGAGACGGGGGGAAAGGCCTCGCACAGAAAGAATTCCAGCTCTGCCTTTTTTTTTTCTTTTTTCTTTTTTTTTGAGACGGAGTCTC
CTTTTCTCTCCTTTTTCGCTCTTCCCACTGAAGTTTCCCCATGCTTGCCACGAGCAAGGTGGGAAGGAGGGGCTCCATTTCTCTGTCCCCTGTCCCTGGCGTAGACGCAGCTGTGGTTGAACTCCCATGTCGGGGCTCCAGGCGGCCTGTAGAGGGCAGTAATGCTGCAGCTATGGCCACAGGGAGCGCTGCCTGGATGGGGGAAAGCGGCATCGGAGCAGCTCACAAGCCCTCCGTGGGCATGAGCAAGGCAGACCCCTAAGCCCTCCGTGGGCATGAGCGTGGTGGACCCCTTTGCC
GTATGGGGAGCGTCCTGAACGCTGGCTGGCTGTTTTTTCCCCAGCCCGGGTTCTCAGAGCCTCCTCTCCTTCGCCCTCCCCACGCCACGTCTGGAAAAGATGCAGGCAGAGGTGGGAGGAGGAGCTGGCGGCGGCGCCTGCCCCCTGGTGGTCACGATGGAGAGCTGCCCATTGCACCTCCCACTCCCCTCAGCCCTCTGCCCTCCGGCCCTCCGCTCTCCGCCCTCCCCTCTCCGCCCGCCCCTCTCGGCCCCCGGCCTCCTCCACTCCACTGGTGGGTCCAAACCATGTCCTGCCAGTCTCAAGACTCTCCCAGCCT
CATCTGAGACTCAATCAATGGGGCTGCATCTGAGACTCAATCAGTGGAGGCCGCATCTGAGACTCTAATCAATGGAGGCCGCATCTGAGACTCAAAACGGTGTGGGAGTGCACGGCAAATCTGGCCTTTGGTGCCCTCTGGTGGGCATTGCATGCCCTGCTGACCAGTCTGAGGACAGAGATGAGGGAAAGAAATCAGGGTAGCGTGGGGCTGTCCAGGGTTTTCCCCACCGACATGGATGACAGGGTGACCCTGAAGAAGTCACTCTTTTCTCTTAGC
GGTAGATGAGGGCCTTGTTGACGTTAAGCACCACCATGGAAGTTCTGGACCTCAGGCTGCTACAGTGACAGGCCACTTCCAGCAAATTCCCTTCCACGGGCACCTCTCCACGCACGCAGTACAGCCGCCACTCACCTGCAGGGGGCACCGGCGGCGCGGAGGAGTTAGCACGTGAGCGAGTGGCAGCAAACGCGGCCCTTCCTAGTGTCCGCTGTGTCGTCCAAGGCAGCCACCTCCGTCCAGGGCCAGGGACTTAGGGGACTGGAGGGGCTGAGGCACTGCACAGGGAGCCC
AACCAGTCCCAGAAATAAAAGCGCCCCAGAGATGCGGGGGACGGTGAGGCTCCTGCCTCCTGCCGCAGCAGGCACCGAGGCTGCCCTTTTATGGTCCGGAAAAGGGACCAGGAGCGGCCCCATGCCTGGTACAAGAGCGACATCTGGCGTCTGAGTGTGGAACTGCACGGGCGTAGGCCGGGAAGGCGGGGAAGAACACGGCCCCCTGGGCTCTTACCGGCACAGAGGGGCCCGGGACCGGTGTGGACTGCGTCACGGTGGTCACAGCCCGCGTCAGTGTGGAGGACACGGTTGTCGTGATGGCACTGGAGCTGGTGATGTTCACGCTGTCGCCCTGGGTGCTCTCCACCTCTCCCTGATCGCTGGCAGCAGGTGGGGGGTCTGTGG
GGGGATTCTGAGTTTAAGTCTGAAATTTGAGCCTGAGTGTGTGGGGATCTGAGTTCTGGGTTGAGCTCCTGCCCCAGCTGTCTTCTCTCCTCCCCTCCCTAGGGGAGAGCCAGCAGGGCTTACTCAGGCTCCGAAGAAGCACTGTCTTGTCACGGCCAGCAGAGGGCAGAGGTTGCTGTGGTGCAGGCTGGCAGGGCAGGAGCTGACCTTTCCGGAATGGAATGCTGCCTGAGCAGTCAGCTCCAGAAGGGAAGGGGGCGTTGGGCCACTTCCCTCACCCTCTCCAGTCCTCAGCTCCCCTGAGACAGGTCTCGGAGCCCTGGCCTCTCTTGTGG
AGCCCTCGGAGAGAGCAAGCGAGGCTGCTCTGTTCTGGAGGCTCCGTGCCCCTGAGGCCTTTGACCCCGTTACCCGCGTTCCTCCCCTTGAAGCCCGGTCCCGCTCTCCCAACACCAGTGTTCTGCTGCCCCCTAATGGCAGCTTCTGCCATCTGCGGCTGTCCGGGAGCTAGATCCACCGCAAAGTCCACCAGCTCCGCTCCAGGATCAGAGACCCCTGAGCAGGTTAAACAATCTTCCCCCTCCACTCCAGACTTTTGGAACCCAAGGACGGCCGGGTCAGAGTACCCAGGACCTCAAGCCCCGCTGCCCCTTGTCCATCCCAGAATCGTGGTTTCCCACTGCCCTCTGCAGTGCCGCGGCGAAGTGATGAGCCCGGCACTGTGGCGCCACCTAGTGCCTCTGCTGGGTCAGTGGCACCTGCACCTGCACTGCCAGCCCCCTGCTGGGAGAATTCCGACTCAAGAACTGTAGTTTGTTGTGTGTTGTTTTTGCTTTGGGGCTCACTGGGAAACTCTCACCAGTCACCTGCATTACAGCCTGGGGCTTC
GACACACGTAAGTCTTTCTTGCCATGCTCAATACACACAGCCGTTTCTGAAGTCGGTGTTTCTGGAACAAAAGCCTTGGCCTGCCCCAGTGAACATTCACGCTGAACACACTGTCGCGATGCTGCTTGGCCAGCCAGCAGGGGGCAGGAGAGAGCAGCAGGTGCCAGCGTGGAGTTCCTGCAAACTCGCCTCAATCAAGGGCGGTGTGTCCTGCCAATCCAGCGGCTTCCTCCAAGGGGAAGCGGCCTCTTCAGCTGCCACAGCACTGATTTCAGGC
AATCCATGTCTTTCTGAACGACAGTTCTGCTGTGAGAAGCTGCCATTAGAGAGATCCAGCAGGCCCCAGGACTCAGCTGGCCAGCCGGTGACACTGCTCACTGCTCATTGTCCTCAGCTGTGGACCTCTGTCCCCCTCTGCTGGCCACTCACAGAATTTCCTGCTGGCACTGTCAAGATGAAGTCCAAGGAGGAAGAGACTGCTGTGAGTTTCCCATCTGTGCTTTATCTTGGGTGTTTTTGCCAGGGCAATGCTGGCAGAGACTGGGAAGCAGAAGCTAGTGC
TTCTTCTCCTTTGTAGGAGATGGGGAGGGGAAGATCCCAGGGCAGGTTGGAGCTGAGGGGCCTGGGGAGCGAGGTTGAGGGAATGAGGACCCTTCTGCTCGCTCTGGGTTGTCAAGGAGACGAGGCATGCCAGCGCTGGGCCAGCAGGGGGCTCTGCTGGCCACGGGACCTGCCTGCCAGGCAGCCGAGATGTGCACCCTTCATTGTGCGGGCTCATTTCCAGGAGTGCCTGAGAGGACGCGGCGGTGTCTCTGTGGGCACACCCTTGTGTGTATGTTACAGGTGGGTGTGAGCGTGTGGCGCGTTGGAATGGGCATG
AAAGCCCCTCCTGAGTGGGCGCCTCCAGAAGTGAGGGCTGTGTTTTGAAGGTATTCCTTTAACCTCTTGCTATCTGGTTTCCTCACCTTGGACTATACCACCTCTCCTGTAGGGCCGTGCTGAGGCCTGCAGGAGGTGCTGTGTGCATGATGCAGGTGTACTGCTCAGCAGGAGGCCTGGCGCCTTGGACTTCGTGCGCAGGAGCTGTGGTTGTTAGTATTACTGTCGCTCCTGCGGTGAGAGCGTATGAACAGGAAGTTAGGTGCCCACGGGTTGGAG
AGCAGACGGAACTCGACTTAAAAATAACTATTTTGACAGTTCAGATGTAAATATGTGAGTGACGCGTGGGGCTGTTTTTCCTTCACACTTCCCCTCACCCCTCGCTCCCTACCCCAGCTCAATTCGGCTGAGGCTGAGATGATGGGAGAGCGCCGTCTGCAGGATGCTCCCTAAAATGCAGCAGGAGGAAGAGACTTGTCCTAGAGAGCCCAGCGAGCTTGGGGGTGGGGCGGAGGACCCCCAGCTCACTTTCACTGCACAGGTCACACGCCTTTTGGGGATAAGCAGATTTACACA
CGCCCCTGCCTGATGCCGACCCTACCCCTTGCTCCTCGCAGGGGCGTGGGCTGCATCCACTACGAGATGGCCACAGGGAGGCCCCTCTTCCCGGGCTCCACAGTCAAGGAGGAGCTGCACCTCATCTTTCGCCTCCTCGGTCAGTCTCCCGCTGCTCCGTCCCTCTCACCACCAGGGGGCGCCGGAACTCCTCCAGCCCAGGCGCGGAGCGGGACGGGGAGGAGCGGCTCGGCCGCCTCTCTCCCGGGCGGGGACCCCCTGTGGCCTCGGCCATCTTTGCTCCCACCTCATACATTGCATCCCTTTCAA
ATATTCTACAAGAGGAAGAGGATTCCACGATAAATGCACATGGATGAAGAAGTACACAGGGGTGATCCCAAAGAAAACCAGGATGTCTGAGCTCCGAGCCGGGGCGCAGCGGGGAGGGCCCAGCGCTGCCACCAGGGGGCACCAGAGATCACGTCCAGTGCGCCGGCCTGCTTGGCCTAGCGGATGGGGGCAAGCGGAGGGCAAGGACTGGATAGGTGTCCTGACACCTGCACGAGGCCCACTCCTGGCCGCCCACCCCTCACCGCCAGGCCCAGCAGTATCTCGGCAC
CTTTTAGAAGGAAAATGCCACCATTGCCCCACACTTCAGACTCTTTCTGACCCCCTCTCCCCAACTCCGAAACCCCCCAGTCCAAGGTGCAGCACAACCCCCCACAATTGGCAATTGACACAAAGAGTGCTGGTCTATGCCTCCACCTGCTGGTGGCCACTGGGAAGTGAAGCTGTCAAAAGCCAAAGGGCTCCCTGAACTGAGAGTTAAGAATGTTGTAGAAAGATCAGGTCTTTCCCCCTCCTAAAAGAAACACATGCCAATAAA
TTATCATCCGCACACTTGGGTTCTAGCCAAGGCCTTTGTCCAACCGCAGAAGCTTCCTCAGACCATGCGGGGCGAGCTGGCAACACAGGAAAGTCAACGTTCCCAAAGCAGCCCTTACTGTGGGATGGGGGTGTGGTGGACAAACATGGCCTCCACCAGGGGGCGCGATGCATCTCCCGTTCCCCTAAGCTGGCCTCCCGGTGCCCACTGTGCTGGCTGGCCTGGGGACTGCCATTTGCTGGCCTCCCTGTCTTCCCCTTTCTCACCCACCACTGCTGGTTTCCCAGAGCACCTCCCAGA
GAGACCTGGCTGGAGGGGGGGCAGAAGGGCCTGTGGGCTGGCTATGTGGTTGAGGGTGGGGGTTCCATTGGCTGCAGCCCCTTACCTGACCAGTGCCCATGCCCACAGCTGTGGGGTCATGTCCAAGGCTGACGCCGCCCCCTGCTGACCTGCCTCTGGCATTGCCAGCCCATGGGCTATGGAGCCGACACATCCTGCAGCAGACACTGATGGACGAGGGGCTGCGGCTCGCCCGCCTCGTCTCCCACGACCGCGTGGGCCGCCTCAGCCCCTGTGTGCCTGCGAAGCCACCTCTCGCA
GCTGTCCCATGTCAGAGAAGAGTGCCTCTGAACGGGTGTCCTCTGAGGGGACAAAGGGCTTGGCCTCCTGGACATGAGGGTAGGTGGAGCTCTGCCCAATGCCCCCAAATCCTGACTCGGCAGGTGTGGCTGGGCCTGGGAATATCTGTGTTTGCCAAGGTCCCTAGGAGGCGCCCATGCACCGTCTGGTGGTGGGGACGCTGCACTGCACCAACTTCCATGTAGGGCCAGAAAGTCCTCCCTTAGGGCCACCCTAACTCACAGGCCTTTCACTGCAGCCCCTCCCCTCTCACCCAGGCCTCCGCGGAGTCCCCCTGCAGGAGCTTCCTGCCCGGGGCTGTGCCGGCTGCCAAGTTGTGCTGCTGCCGGTGCTCGGATGGACC
CTCACTATATTGCCCAGGCTGGAGTGCAATGGCTCTTCATTCATAGGTGCGATCATAGTGCACTGCAGCTGCCTAGTTCACATTCTTCACCTGGCCCGTTGTTCCATCCAGTCTTGACCTCGCTAGCCTGCAGGGGGCGTGTGCAAGCCCACACTACAGCCCAGGCATCCCCTCTGCAAGGGAAGTGGTGCTGTTGTGGACCTGCAGTCCTTGGGGGGCTTCAATTTGTATAGAAATGACAAGGACAGAGCAAAGGAAAGTGGGATTTAA
CCCAAGAATAAATGAGTTCCGTCATTGCCTTTCTTCTCTGACTTTTGGGACCATTTGCTTGGTCTAGGACCTGAGTTGCAGGTCCAGGAAAGCGTGTACTCTCGAATCCACCCAGGAGTGCCTGACTACAGTCCTCCTGCAGAGGGCGCTGTGGAGTCCCAGACACGAGTGTTAGGTGGAATCGGGCTGATTGCCCATCACGTCTTGCCTTTCCCTGGCAGTAGGCTTGTTATGAAATCATTGACTTTCTATTTGCCTCTGGGGCTTAAGCGAATCTGTT
CAGAAGAAATATGGAGAATTGTGAGGCAAGGCAGAAGGAGGGGTTGGTCAGACACAGTGCCACCAAGAAAAATCCGTTCTCCCCACCAGTCAGCCAGCGGGGAGGACACAGGCACCTCTGGGCCTGTTGCTAGACAGGGCACTGTCACTAGAGGGCAGTGCAGCTCATTCTTGGGAGTGAGGGAGCCTGGTCATCCCATCTCCCACAGAGCAATCCTGCTGGGAAATCACCGTGTCCCAGCGGGGCAGGGAGGAGCAGCACCTGGAGGTAGGTAGACTCGAGATTCTAGGGGTAGGGG
GACTGTGACAGCGTTGAGAGACCTTTCCTTCAAAGAGGAGGCTGCATTGCTAGTGCTTTCACCAGCCTGAAGCTGAGAACCAAAGCGGACATCAGTGTCCTGTCCAATCCTGGCACTACCCAGACTGCCCTCAGAGTGGCAGTGTAGCCTTAATTAGCGGATGCTCAGCAACTGGCTGCCTGGAGGACACAGTAGTGACACTGCTTAACTAGAATGCAGCATCCAGCCTGCACCCTTTACAGATGAACACTGGCAT
AGCCTTTGGAGAGAAGCCACGCAGGGCGGGACGCACAGGCTGTCAGGGTGGGAGGGGTGCGTGTCCCACGTGCAGGGAGCCCCGCCCAAGGCTGGCAGCAGCAGGGTAGAGGCCACTGGTCCGGGGCAGCTTCCGCGGGGAAACACCGCCGCGCTGTGAGCATTGGGGGAACTGCAGCCGCCGCCCCATCTGCCGGCTGCGGGTCGTTGGGGGGGCCCCATGCCAACGGCCACGGAGGCCAAGGACCCCCGGAACCCCTCGGCCTTTGTCCCAGGAGAGGCTCCTCACACCCTCGGTGCCAGGGCCCTGGG
GATTGCCAGAAAAATGATGAACAGAAAATTATACACAACCGAACAGGCCCAACTTTCAAATGGACTGAGAATGACCCACACAAGTTCCACCGAGGCCAAGGGTGACCTGCAGCCAGCGACAGGGAAAGACTGCCACTTACTGGCGGCCTCCGGAACTGGAAGGAGTGTACTGACAATTGTATCTTTCGCAAGCTCTTAACCTTTATACCGTCAATAAAAACCCCATTAACATTTAAAAGGGATGTTTCTGGGTG
CCTTGAGGCCAGGAGTTCAAGACCGGCCTGGGCAATACAGCAAGATCCCATCTACACAAAATATTTAAAAATTAGCTGGGAGTGTTGGCACACCCCATGCATTCTTGTCTGCATGCAGTGCAATGTACAGGCCGGCAGGTGGCACAATTGACCACTTGCTGGTCTCCCGTTTTGGCGATGCCATCTTAGGGCATATCCTCTGCGGGTGGGGCCTGGCATTGGCACCCCAACCTCTGCCTCTGGAGTCAGCCTCAGCCTCCAAGGCAGTGTGGGCCTG
GGCTTGACCCAACTTAAGCCACTTTCTTCCCAAGCGCTGCTCCCCAGCCTCCTCTTGGAAAGAAACTTGCTGGCTAGGGTGGAGCCCTCGTCTGCAGGTGAGAAGCTGCCTCCCCAGGCTGGAAGTCCCATGCTGCAATGACAGCGTTCTGACACCAGGGGGCGCAGTCTCTTAAGGTTTCCACAGCAGCCTGGGTCCTTCCCGCGGGGGCCTGGAGGGCTGGAGAGGATGCGGCCCACCCGGTGGGGCACCTGCCCACCCTCGTTAGCGGAGATCTAC
GGTTTTTCAGATTATCCCCTCTCCTTTGCCAAAAACCTGAGCACTGGGCATCCATTCCTGCACTGTTAACAATAGGCTGGTGCCATGGGGCACTTTAGATGGAGTGGACGTGCTTCAGTTCACCACAGTTGCCACTAGGGGACACTGCTCTCACTGACAATGTTCACCTGGCCCCTGAAAGCGTGTGAGTTTGTAACTCCTGCTTTGCCACCCAGGGACTAGCAATTTAGAATAAAACAAATGTGGTTATGGTAGGAG
TGTTCTCCAACCTGCAGAGGAAAGGCCTGGAGAAAAGGTTTGAGATTCAGAAGTACGTGACCAAGCCGGACCGAAAGCAGCTGGCGGCGATGCTGGGCCTCACGGACGCACAGGTAAGGCAGTTCTGGCTCCAGCGCACAGCGCCCTCGGGCGGGCAGCAGCGCACGGCCTAGTCTGGTAGGTCCCCTCCATCCCGGCCGACTGGCCTCCTGCGGTGCAAACGCAAGATCTTGACTTTCAAGAGGCTTTGTGGACTACGCAACTTGAGGCAGGAGAAGAGGAGGGTGGAGATGGGGT
TGACTTATTTTAAGAACTAAATCTTTCCTGTTACTATATTTTTCACTCTGGGGTGTGCGCGCTCCAAGACTGACAGTAACTCAGGTCTAGGACAGGAGCGTCCTCTCGGCGATGACTTAGCGCCACCTACTGACCACTTGCTCAACAGCGGCCACGTTCAGCAACCACGGTGATCTCGACAGACACGAAAATGTTCTGTGCTCTCAACGAGAAGTTCTGCATGTATTCTTCCCTTCTCACATAGCAGAGCTTGCCTAGCAGAATTGTGCTCCTTTTAT
CTCCTTATGGGCTCAGGGGAGCAGCTACTGGCTGAGATTTTTAAAGCAGGGTCTCAGTCAGTGAAAGCCTGGCTTGCTTTCCCTGAAGAGAGCTATGCGCGTGCCTGGCCATGGGGCTCACAGCTGCCCCCTGGTGGTCAGCCACAGCCCCCTGCCAACCCTTGGGCGTGGTATTTTTCCAGCCTTAAGTCAGGCAGCAACGGCACATCCTAACGCAGGGTCCGTCTGGTTCCCGGGCCCCAGGTGGCGAGGGAACAGGAATGAGGGCTCTCCGGCACTCTCCG
TGTTCAGGATGTCTGAGCTGGGGCCCAGGGTGATTCTGATGGAGGGGAGTACTTGGGCACACCAACGGAAACAAGTGATCTCCAAGGCCCTGCCCTGGCTTGGAGACCAGCACGCAGGGGACCACGTGCACACTCTTTGTTCGCCACCAGAGGGCAGGCCTGAGGCACGATGGCTGAGCTAGGTGCCCTTTGTCCCCATCAGGGATAGAAAGACCCCAGGGAACATCTGTAGCCACCCAGAGAATGAGGTGCAGGGTGGGCATTGCAGGAGTTCTTCAGGAGGTGT
AACGAGACCCTGTCTCAAAAAAAAAAAAAAAAAAGCGTCAGGCACACTTAGCATCAATAAGTGTTGGATGTAATTATTATTACTATTAGTAAACATTCCTGGGAGGATGGAGCTGCAGTCCCGAGCATGTCCAGCAGAGTGCGCCCTGCAGTTCAGAGGCGCAGAGTGTTCAGGGGGTGGCCTCACTGTGGGCTCCCCTGCATGCCGACTGCCAGATACCCACTTAATGGATCCCATTGGACCAATGGGTGCTTCCATCCCTTCACAGGCTCCATCTTTATCTTTC
GGAGAATGAAGGAACTTGGCCCAGCATCCCCATGTGAGAAGAGGAAGGGGAGGGCTGAGTGTTCCCTGCTTCCTCCCTGGGCCCCAGGTTGTGCATTCTGAGAATCAAGTGATGGCCAATCTGTGCCAGGCAGGCGTCTTGTGCAGCAGCAGCCAGCAGAGGGCGCTCCAAGGCCAGGCCTCCCCACCAGCCAGCAGCAGGGGCTCCAGGAGCCAACCTCAGAGGCACTGGTGACTCTCAGGTCCTGGCCGGATGTCCAGCAGCATCCCTGGCTTCCACCACCCCACTCCCACC
CCAGTGCAGAGCAGGACCCATCCCCAACTCTCCCCACCCGGCGGGTCTGGCCGGCTCCTTCCCACCCGCCTGGCCCCATTTACAGAGTCTGGGGCCTGCTTGGCTTGTGTGTGCTGGCGGCAGCACCTGCTGGGTGGGCAGGGCGGCCTGCAGGGGGCACCAGTGTGCAAGGCCAGCCCTTCCTGCCTGCGGCCACCTCCCAGCATCTTGGCATCCTGGGGGCTGTCCCACAGGGAAGATTTAAACTATATGATGGTGACCGCCACCAAGCCACCCTCCTATGTGCAA
CTCCAGGTCACACGTTTCTGGTTAGTGTAGACAGTGGGCATTCTTGGTGCTGTTGGAGGCCTGAGGAAGGGCGGCGGTTTTCTCTCCTGTGGGCCTTGTTGGAGATCTCGCTTCTGCTGTGGGAGCTGGGGCCCGGCCCCCAGGAGCTGAGGCGGGGAGGGCGGTTGGTTCTTGCGACCCGGCCGTCAGCGTTCAGCGTCGCCCTCTAGTGGCCAGGTGCTGTCTTTGCAGCCTGGGCTTCATGACCACAGCAGGGCACGTTGGCCTTGTGGGTGGGGGGTGCTTACACTTGCGCGTGTCTGTGTGTGTTCACCGTGCTTACTGAAAGGCAGGCACAGCCTCAGAAGAGAATAACGTGAGGGACGAAGATGA
ATATCCTCCAGTTACAGCAAGAAGACGTGAAAGGTTGGGAAAGGAGACCTCTGATTCCAAGGACTCGTTCAAAAGATGCTGAGACCGAGGCTTAAGCTTCAGGGCACCTCGGCCCCACCTGCTGGCCGGAGACGGTAGCGCTGCCCCAGCCGCTCAGTGCTTATGGGGCTGGCAGAGGGATGGGATGGGGCTGGCTGGGAAGAAGAGGTCGCTGAGGCCCCGCCTGGGAGCTGCAGAGCTGGGGCAAACCTGGGGCTCTGGGCAGGTCTGC
ATGGTTTTGTGCCCCAACTACCAGAAAGCCCTGCTCCCAGCCAGGGACCAGGAACCCGGCCGGCCCCCTGGGCTCTCCGGTGGGGAGGCCCCGGCAGAAATAAGGCTGTGCTTGGCAGCACTCTAACAGCACTGGCCGCCAGGGGGCAGCAGGCCTCCGCAGGTGGTAGGTCCAGGCTGGTGCTTCCTAGGGGGCTCCCAGAGGCAGGGCTCATCTGGTAGGGTCCCCTCAGCAGCCAGGGACCCCCTCCAGCTCTACACCTGACCCACCTCTAAGACTG
GAGGCCGTGTGGGGGTGTGTGTGAATGTGCACGTGTGCGCGCGCATGTGAGTGCGCACGTGAGTGAGTGTGAGTATGCATGCGTGTGTGTGCCCCTGTGTCACCGGGCTCTGCTTGTGACTGCGGAACCTGCTGGGTGCTCCGCGGGGCTGCCCTGCACTGTCCTCCAAGGGCCGCTAGGTGGCGCTCCCGCCCTTCCCGGGGCCGCGCTCATGCCTGGAATCTTCCCAGGCCGTCCTCGCGCTGGAGGAGGACGGAGCCTTTGCCTGGAGGGCGTGGGAGCTCCGCCTTGCCTGGCCCTTCCCTGGGTTGGAGTTGTAA
GTTGGAGAGGCTCATGGCGACAGGCTCTGCATGGTTCTGTGTAGGTTCCCCTGGGGAGCCCAGTTCCCAGCTCTGCTCCATGAAGGAAGTAGACTTGGACTTGGCCCAACTTGCTTTCCGCCTTCCCTGCAACACTTCTGTCCACCAGAAGGGGGCAGGGCCACCTCAGGAAACGAGACCCATTCTGTGGGGGGCTCAGTCAAGGTTCAGTCCTGAGTTAGGTGAGACCTTTCAATCCTCAGTGGACAGGTACTGAGCTTCAGGCCCCGTGCTGGGACCTGGGTGCACTAAGACG
GTTTCAGCAGGGGTTGTGGTCACCACTATTCCCATGAGAGAGGTCATACCCACAATGTAAAATCCCACTTGGGCTGCAGGACAGCCAAGGGCTAGGGAGGAGGCGCCGCTCATGTCACCCACAACCTTGCCCAGAAGGGGCACTGCCTCTAGGGGAAGATTGGACCCAGGCACCCCTTCAGTGCCGCCCTCCTCTGGCATCTCCACTTGGTGGCAGTATTGGCCCAGAAGCGGAACTCCAGCAAGCAGCCACCAACCGGTCCCTAAGAGCTGCTGTGGCAGCAAAACTTAGCTCTTTCCCAACAGGAAAGTCTGGGGAGTCT
AGCTGACCACCTTCTTCCCTATGAGTTCCCAGTAACGGAGCCCAGTGGAGGAGACGCTACACTTCTCTGTGGGGACAGAGGCTAAGGGCGGGGGTCTCCATAGAGGCGTTAGCGCCCACCAGCGGCAGTGACCGCGCACAGGGAGGTGAAGAATGCGACCACGGTGATACGTCCAACCTGGAAAACGGGCCTGAGAACCAAAGGGCCAACTTCTGGCCATGCATAACGAAGCAGAGCAGTCTCAGGGTAGAAGGCACTGGAAAAGCGTTGTAGGACAATTTTTCCCAGTAGAAACGGTGGGGGTGGGAGGGAGACCCGCTCACCCCTTTTGACCCACCCCTGCAGCTCAGCCACGCCTCCTAGGGAGGTGGGCAGCCTTGCAGGAGCCCGCGCGAGGCTGCAGTACCGCCCTCCGCCACATGAGGGCAGCACGGCCTACCCGTGCAGCAGCGGCGGCCCCCGCGCCCCTCTTGGCCAGAGCCAGGCGCAGGCCGGCTTGCGGTGCCGTCGTTCATTGGCCGCGGCGCGGGCGCTGCCATGTTGGCGGAAGCGGACCCCCCTGTGCCGTG
ATCGTCTACTCGGAGAGCAAAATGGTCATTGTGTGCCTCATCACCATGTTCTTCGCCATGATGCTCCTCATGGGCACCCTCTACGTGCACATGTTCCTCTTTGCGCGGCTGCACGTCAAGCGCATAGCAGCACTGCCACCTGCCGACGGGGTGGCCCCACAGCAACACTCATGCATGAAGGGGGCAGTCACCATCACCATTCTCCTGGGCGTGTTCATCTTCTGCTGGGCCCCCTTCTTCCTCCACCTGGTCCTCATCATCACCTGCCCCACCAACCCCTACTGCATCTGCTACAC
GTGAGAGCGAAGATCTCAAAAAAGAGCAGCTCTTTAACCTCTGTGCTGCTCTCACTGAACGCTCCCGCCCTCTGCCCAGGACTTGATGGCTTTGGCCCTGGCCCTGGGGCAGAGCGAAGGGAAAGCGTCAGTGCCCTCTAGGGCCGAGAGTGTGGCACTACAGCAAGTGTGTGGTGGGTGCGGCTGACTTGTGCTCTGTGGCTACTACCCATCCCCATCAGAAACCTGGGCCTGTTTCCTTCTCTGGAATGGTGCTGGGACTTTCCAAACCACGGACCTGTAGTGATGAGAGT
CCGGCCCCGGCCCCGGCCCCTCTCCCCCGGCCTCCCCACTGGGCAGCACCCCAGCAGCCGTGTCCCTCCGCCCACTTCCCTGGCTCACCTTAGCGTCGTCCCCCAGGAAAGGCCTCAGTGTGGCTGGCGGGTGCCCTCTGCGGGCCGTGGAGGGCAGTGCAGGCACCAGGCCTCGTGGGGAGAGCGTGGGCCATGGGTCGGGGGTCCTCTTGCCGCCCCACCCTCCCTTACTGAGGCTCGGAGGGGAAGCCGCTGGAGGACCTGCACCTGGTACCCCTCACAGCGAGACGGGCTGCTTTCCGGGGGAGCTGAG
CTTCGCATCACAGCGATGGTGTCACGGCGGCCAGGCAGGGGTCCCGCGGGCAACTCGGCCGTCACCTACCTGTAAGCCGCTGAAGATGGCGAAGAGGTAGTGAAAGCTCAGTGCATCGCGGTTCACAGCCAGCAGCCCCAGCAGCCAGGTGGCGCTGATGAGCAGCAGCAGGAGGAATGCGGTCCTCAGCAGGGAGCTGCGGGAGGGCAGGATCAGGCCTGTGCCCATCGCCACCACCTGCTCCCTTCCTCCCTCCCTCTCTGCACGTCCACCTGTCCACCTGCCTGCCCGTCCGCCCATCTATCTGTCCGTCCACCTG
GAGCCTGGTTTTAGAAATGTGTGTTGATGATGCAGAGAAAGGTGACAAGATGTGGGTGTGCCCGCAAGCCTGTCCTGCTGACTGTGTGCTGGGGGTTAGGTGGGGAGGTGGGAAAGGAGGAGGAGCCAGGCCCAGGGCCACCAGCAGGTGGAGCCCAACAGCATTGCTATGTGTTTGGGGGTTGCCAAACTCTGGCCCTTGGGCCAAATCTAGCCCAGCACTATTTTTTGTAGAGCCTTGTGAACTAAGAATGGTTTTTAC
TCTTTAAGCTCCCGCCCCTGGTTACTTGGTTTATTCCCCCCTCCGCCACACAAACCTCCAAGGCTGGGCTACTGATCATCCTCTTCCTACAGACGAGAGACTGCAGGCCTGGAGATGGCACAGCCTGCTCAGGCCACACGGCCTGCAGGTGGCACTGCACTGCAGCAGCCGGGGACGGGCCTCACGTCCTCAGTGCCCCGTGATGTCATTTCAGTGTCGGAGCAGGGAGGGACCTGCTTGTTTTAGAGAAGGGGGTTCACCTGGGACACCCCTGAGCTTTGTCCCAAGCCTCAACAAGCCACTCACTTCCCACTTGGGAGTAGTTTCTCTGCACGCACCAGGCAGTGGGACCAGGGAAGAAATCGCGTCCGCTAAGTGGTGTCGTCTGCCTGCAAGAC
CTTCCCTGACTCCATTCTCATCCTTCCCTGACTGCTCAGGTGGAATAAAGTGTCACCCCCTGGGCGTCAGCCAAGGGAGAATTCTCCTGGGTTGTTCTCACGTTCGCCCTTCCAGCCTCTGCGGTGTGTCTGTCTCCCCCTGGTGGGCAAGGAGAGGACCAGGCAGCGGCACCCGGAGGGTCGGCAGTCTCTCTAGGTCCAGGGGAGAGCCCGGGCACTGCTCCTGGTTCTAGACCCCAACGGAAGTCCTCTAATTCCAGGTCCAGCCTTGGAAGGCAGGA
TGCCCCGCCTGCCAAGGACCCAGCCTTGTGAAGGATGGATGAATGAATCATTGAGCAAATGAATGAGTGTGTGAACAGGTGAGTGAGGAGAAGCCGGCAGAGGCGGTGGGGTGGATGGTCCACCCGGCTGGCCAGCGGCCTGTCACTCCCTGAGTGGCCTCTGGGTGGCAGCCATGTGGCGCTGTCGGCTCAGGAAGGCTTGGTGCTGGAATGGGGCTGGGACATGGCCAGCCAGGCAGGGTGAGGAGGGTGGCAGCGCCCAGTGCAGCCTGGACAGATGGGGTTCTGCCCGGCAGGGCTGGCATGG
AAAGATCTTTTACTTCATTTGTTTATTTTATAGATGAGAAAACAGACCCAGGGAGAAGTGAAGGCTGAGTTGGAATGAGAACCATGTGCTGGTGCTTGCATTTACTGGCCACACTGAACACTAGGTGGCGGTCTAGCCCTGTCCTCGCTCTCATTTCTGCAGGCTGCCTGCCTGGGTTGGGACTCTGTGAATGGCGAGGCCGGCTGGAAAGCAGGCTCTGTGCCTCTTTGACCAGCCATGCCGCCTGACTCAGAT
GAGGGCAGATGTCCCAGGGGCTGGTCACTGGAGCATTCCTCCCCTCTGACTCCCCAGTACAACGCCCTGCTAAGCAACATGAGCAGGATCTACTCCACCGCCAAGGTCTGCCTCCCCAACAAGACTGCCACCTGCTGGTCCCTGGACCCAGGTACGGCCCTTGCAGCTCCCCTCTCGGCGGTGCCCTAGTGTTCCCACATTGCCCTGCTGCACTCCAGACCATGCAGTTGTGTAGGGTCTGTGGAGACAGCAGGTAAACCCAAAGGTGTTGCCCTCCAACTGGGGCTGGACGGTGCAGATACCC
GCAAAAAAAACCCAAATCAAATTCTCAATCCTATTTCTGAAACAGGCCTTGTGTAAGGTGCCCACAGTGGTGCAAAGCACTGTTTCATGAGAAAGGGCAGCCCTGTGTGGCCAAACAGATGAACTGCAATGTTCCACATCGCCTGCCACCGCATCGACCACGTTCCTCTTCCTCACGCCGCCAGGGAAAATAGTCTGCGGCCCCTGTTTTAGAAGTTCCTGCCCTATTTAGGCTAATATTCAGAATCTACAACG
CCAGACTGGCTGAGAGGGTGGAGCTGGGAGCCTCTGAGGCTGGTAAGCCGCGTGCCTTTGGAGGGTGGGGTAACAAGCAGGGCCTCTCCTAAGGAGGGCTTCCCCGGCCTTCCTTCCTCGGGGCGCAGCATCGACATTCGCCACCAGGGGGTGCTGCCGCACCGTTCCCGGCGCCGCCTCTGCCCCGCGAGGGACTGGGGCGTTTTCCACCGGGCGCGTGTCTGGGGCTGTGACTCAGAATCCTCAAACTCAGAGTTCGCAGACGGAGGAAC
ACTTGCTTGTTAGAAGACAGGAGAGTCGTGGTTACAATACACTGGGAGGGAGATGCTGGACGAAGCAAGCCTCTCAGGGGAGACCCGGCCAGTGAGCAGCCGCAGGGAAACGCTCTCCGTTCGTGTGGTCCCTGGCGCCACCTCGCGGCGCTGGCTGGCACTGCTGGGAGCTGGCTCCTGGTCGGCAATCTGCTCCTGCTCCTGGCCAGGGCAATAGCACACTGGATGCTGAGCGGGTCATCACACACATCGGAGCTGGTCATCAATGAACATCTGAGCCAGTCATCACATACATCGGAGCCGGTCATC
GTCTGAGGGAGGAGGGAGTGGGGCTGGGACACCCCATGGACAGGATAGTCAGCAGACAAGTAAGTAACAGGGCTGGCTGGGAAGCCCCCGAGCCATCACCAGCCTCCCCTCCAGAAAAGCCTGTGCCTGCTGCCCCCTAGTGGACATGGAGATTAGGCCAGACCAGGGACAGGGAACTGACAGGTCAAGGAGGGAAGCCAGAGGCGCTGACCCAAGTGGGAGCAGAGACAGGGGAGAGGGAGAGAGAGAGGAGGGAAGAGAGAAGGAGGAGATGGGTGGACAGACAG
TCGGCATAAGAGGATTAGGGAGGCTTCCAAGAGGAAATGGGGAGGGTGCCAGGAGTGGGGGAGCCGAATGCAAACTCCTGCTGCCCCCGCACCCCCCCCGCCAACGCCGGCAGAAAGTGCGCGCCTCCACGCCCATTGGAGCCATGGAGCGCCAGTGCCCCCTTGTGGCCATGGCCCTTGGCTCACCCGGCCGCAGCGGCGGTCTAGAAAACTGGGGGAAAGGGTGCACGGGGTGGACCTTTGGACACCTGAAGGGTACGAGTGCGACGAAAATCCAGGGGGTGGGTCAGTGACTTTGCTGGAGGCCTCCA
TGCTCACACAGTGCAATGCAGTGCAGCCGTGAGAATGAGCAAACTGCAGCTGCAGATATCCTCGCCATCTACGCCTCACAAACACCACCTGGTGGGATTCTATTAATTCCTGTTTGAAGCACGAGGCCAGGAGACCTAACCTTGCAGCGGGCACCCTCGGTTGAGTAGTGACAGGAAGTGACCGCAAGGGGGCGCTCTGCCCTTGCTCTGCGCAGGCTGCTGCGGGGATGCGTGTGGGATTTGAGCTGTGCGCTCAGGACTCGTGCGCTTTTCTCTGTATGTGCTGTACTTAGATACAATATTTACACTAAAAAATCGGGGCTGTG
TGCAGACCTGTCTGGATGTGATGTGATGCGGACGGGGGCAGGATGGAAATGGGAAATCTGAGAACGTCTCAGGTCGAGCACTGCCCAGCAGCCTTCTCTCCCTTTCCTCTTCCCCTCCCGCATGACCCAAGCCAGCGCCAGTGGGTGGCGCTGCAGCGTCTCTGCCTTCACCTCTGTCTCTGTTCCTTCTGGCACACACACACAAACACAGACACACACACATATGCACACAGAGGTTTTGAGTGTATGTGTTGTTTGTTTAAAAAAAAAAAA
GGGTGGAGGAGTTAGAGCCAGGCCTGGCTGGGAGTTCTGGCGTCCAGGATGCAGGAGGCTTCAGCAGAAGAGGCGTGGCCAACAGCCCCTGAATTAGCAGAACCCCGCCCATTTTGTGGGCACTGAAGACAGGCAGCGCGATAGTGTCCTTGTTGGCCAGCAGAGGGCGCAATAGGAGGCGGGCCGCACCCGAAGATGGCTATAGCGCTGTGCCCGAGCCAGCCTGGGCGCCCTCTGCCGGGCAGCCCCGACTCGGGGCTCCCACAGCGGGGTCTTCGGTCCCGTGTTTCTGCGCCAGGGTCCAGGCCCACTGGCCTGTACCCAGAATCCTCCAGGGAACTGGGATCCCGCCCTGGAGAATCGGATCCTGGGTCTAG
ATGTTCCTAGTGCATTGCACTCATTTTCCTCGCCCAACATAAGCTCATGACTTCCGCCATCGTTCCCAAACAAGCAGGAAGCTTCACACTGATGCCTGATCCACAATTCCCAAAGCGCCCTCAGGGCCACCATTTCTTGCGAGCCTCGCAGCATCCACGAGGGGGCAGCACAGGACTAACATCGCCCCACGGCCTGACGGGCTGCCGGAAGCAAGTGCAATAATGGTGGGGGTGGCCCCCAGGAGCCCCAGCTTTGCTCCCTCCCCCTCCCCCACCCTGTGCGGAGGACTCCGGCCTTGGGGTAGGGGGCTGCTGAA
CACACACACACACAGAGTTGGTGGTTGTGCCGCCCAGTCGCGAGTGTGAGGAAGGGACCAGATCGGTCGGGCAGAAAGGTGCTGGGTCAAGAGAGGAGGGGGCAGCCGGTAGCGCGGGCACGCCGGGTGCGCGCGGGGCGCGCCGGGTTGAGGGGTGAGGGGTGAGGGGTAAGAGGTGAGGGGCGACGAGGACCGGGGCGGGGTAGGGGCAGCCCTTTCCCAGGCGGTAGCGGGGGCAGTGGTGCTGTTGCCCTTTTAAACTGCGGCTTGACGGGAGCCGCGCCTCCTGTCGGTGGAGTCGGTTATAAAGGGAGCAGCCCCGCAGGCCGCCACATAGCTCCCGCCAAGTCCTCGGTGCCCCTTGCCATTTTCCAGCCGCGCTCCCACGAGGGTCACGGCGGCGGGGAGAGGTGGAGCCGCGAGAGCTCGGCCGGGGGCCCCGCCTGGTGGTCGCGGCCATGACAGCGGCTCGGGACAGGCTCCTTTTCCGCGCCCCTCCCGCCGGAGGTGAGGGGAAGATGTCCATGTCCGGGTTCAAGGCCAAACCGAAGTTACTGGCTTCTATCTTCCAGGAGAACCAGGAGCCACAGCCGCGGCTCACGCCCCACCGCAACATTAAGGTGAGTCGCCGGGTGGCGGCCTGGCGGGGCAGGGCGAGGGCGGAAAGCGGGTGCCCAGAGTCCCAGGAGAAAGGGGAAGCTGCCCCAGAGAGGCCGCGGTTCCCCGCCCCTTTCTCCCGCAACTGGCCCGCCCGGCAAGGCAGAGGCTTGGGTG
GGAGAAGCATGCCTGTCCCCCCCATCCCCCTGTCACACCTGATGGGATGTTAGACACAGCAGGGCCTGAGGGTGGGGGGAGGCGTGCCCAGCAAGGCAGAGGGCAATGGAAAGAGGAGACCCAGGAGAAGTGCCGGTTACCACCTGCAGGGGGCGGCATCGAGCGCCCTCCATAGGCTACCCCATTAGGTTGGGCGAGGCGCTCCCTTCTGGACACTCAGAGAAACGGGGGCATTTCTCATTTTGTGTTTTCACATTTTATAATTATCTGTATTTTTCTTTTCCATCT
TGCTAATGGACATTCCCCAGGAGCACCTAAAGGGAAGCTATGAAGGCGACTCTAGGTGGTGTCACACACCCTTGCTTCCCTGGGCAACATCCGCGGGGCTTTGAGAATGTTCCTGGGAACGTTGATCTCCGAGTGAAGGTTGGAGCTTCCTAGTGACCACTAGGGGGATCGGGAGCACCGTTGCGGCAGGCTGCCCTCTGGAGGCCGTGAAAGGAAAGGGCTCCAGGGATGTTCTGAGGTTTACAGGCTGCACACACCAAACAGCAGTGGATGCTGACGCTAAAAGACTATTAATGGGCCAGGAGTGGCGGCTCACGCCTGTAATCCCAGCACTTTGGAAGGCCGAG
TCTTGTCCCTAATCAAAACCAGGTTTAAAAGACAAAGAAAAGCCAGGCCGGCCTGGGCTCCGGCTTTGTGCTGGCGACTCCCACCCTCCCAGCAGCCCTGCCGTGGAGCAGCCCTTCAGCAGAGCAGCAGCGCCTCGCCGCGGCCACGGCGGGGAAGGACCGAGGCTGGTTGCATGGAAATGGTGGCCGCTCCAGGAGAGCCCAGAGCTAAGCCCAGACATGGGGCAGGGCAAGCTGGGAAACGGGTGCCGCTGCATCTGCACAGGAACCAAGCGCACGGGAGGGAGAGGGGTGCACA
CTGCTGTGAAGATGCCAGGCCCAGTTTTATGACTTCCCTCTGGTTCTATGCCACCCTCCCCTCAAGGTCCCCTCCCTGAGATGCCTGAGGCTCGGACCCCACCAGGGATGAAGGCTGCCGCCAGCGTGTGTTGCAGTTCCTGCGCCGCACAGAAGGGGGCGCCATTCCTGCATTATTTCTCCCGACCTAACTCCGGTAACGCAGCTCCTAGTTGTAGGGCCTATCTTATATTCGTTTTACAGTGTTTATTTTTTTTCTTTTTTCTTTTCTTCTTTTCTTTTCTT
CCAACCCCTGTCACCCACCACTGTTGCCTTGGTCCTGATCCCTCAGCCCTCGCCCACAGCCCCATGAGGGGTCCTTATCACCTGCAGATGGAGGCTGAAGTCAGCCCTGTTCACTCCCGGATCAGCTTCACACGCTAGGGCCAAGCAAACGGGCTGCTGCAGTGCCACGCATCTCCACTAGGGGTGGTCCTCGCACAGAGCCCACCTCTCAGTCCCCTCAGATGTCCAGATGATAGGAAATAAGGGCAAATATGATCCTTTTTAGTTTCCAGAAAGACTTGAGCTAACCAAATAATGACCAAA
CTCCTGGGGCATGTGTCCTCTTTGCCATGCAGGGAACACAGGGTCAGCAGAGGGGGTGTGTGGAAGGACCAGCCCGGGCCCGGAGAGCATGCTGTCCTGTGGGGTGATTGGGAGGTGGGGACCCAGCGTCCTGGGCTTGGGTTGTGCCTCCCTCCGCTCCCACTGGGAGGCAGTACTGCCCTGCCCCTCCGGTGTCACCACCTCCAGGGGTTGAAGACATCACCCATCCCAGTCCTGTCCTGTCCCACAGGCCCATCTCTACTGCATTGCGGCTGCCGTGGTTGTAGTGACTTACCCCGTGTG
TGGAGCAGCGAAAGCGACTCGCGAGAAGACGCCGCCAAGTGGAACCCGGGCCCTGCGGCCCTGGGAGGGGGCAGCAGCGACACAGCCATGAAGCCCCGGGCGCGGCGCTGGGCGCCAACGAGAGCCACGGCAACCTCCAGACGGCGCCACAGCAACCTCTAGGCAGTGCCCACACCAGCCTACAGGTGGCGCCCCTCGCACTGCACCTGCCGCGGCCGCCCCGGGTGTGAACTGCGCTGTCAGCAGGGCCGCGCTGACCCGGGTGGCCCAGGCCCGCAGCAGCCGAGGAGCCCAGGGGCACTGCCCGGGGTGACGAGAAGGAGAAGACGGTGCCC
GGAGCCCCAGCCCCGCCGCCCTCATTTGCTTATCCCCATGGCAACTCAGAGCCCAGCTGTCAATCTCCTGCGGGAAACAGCTGTGGGAAGAGGTAGGGACGGGCCGCCGGCTAGAGGAGAGGGCAGGGCCCTCTGGTGGCCATCACGGGGCACTGCACGGGCAGAGGGCGCGCCGCCTCAGGGGACAACTGCCGTCTCCAGGGGCCTCAGCTCCCACACCCGGCGGCCGGAGAGTCCGGGGAAGCAGACGGGGACCGCGCCCGGGGACCCCCTCGGGGCCTCGTCCGCCTCGGGC
GCCGGGATGCCCAGGCACGGTCTGTCCTGACTCCTCCCTGACCGCCTGACCAGGGTGAATCAGCAGTCGCCACAAGCATGTCACCGGCAGAGAGGCGCCATTGCCCACCAGGTGGAAAGATGGATGAATGGAAAGACCCGGCGAGGTGTCCTCAGCCAACTCTGCTACACCTGAAGCTTGTCCCTGAGGTCGCTGCCATCTGCTGGTAGGCCTCAGTACTGCATGCAGGGGTGCCCTCCCAGACCACCTGGGACCACCCAGCCCCCACCTCCTATACCCCAAATTGTCCCCAAGGGTGGGGAGGGCCTGCCCAACCCCATTCTCCTAGAAAGACCTGCAGACCACGTGGCTGTGCCAGC
CTTCCTCCAGGCCTCCCGCCTCCTCTGCAGCAGCTGTCTTCCCCTCTCCAGTCGCTCCTCCGGGAGGGCCCAGTGCCACCTGCTGCTCCAGCCTCCCAGGCCCGGCCCTGCCGCGCCCTCCAGCGGCCCCAGGACCTCCCCAAAGGCCAGGCTGCAGCCTGGTGAGAGCGCTTGGGCGAGGCCTGCCGCCGACCCCGTACTAGTGGGACAACGGTTTCCCCCCAGAAATAGGGAGTTGGCCAAACAGCGTTTCTTGATGGATATTCTCTGCTCTAATTAAAACACTGGGCTTCTGCGTGAAGAAGGAAGAACCGGGAGCAACGAGGGCGGGAGGAGCCTTGTAACCAGGCACCCCCGACAGAGGGCGCTGCCCGTTTCCCTCCCTCGGCCCTAGGGCGTCTCCTTCCTAGAGGGCCACGCATCACTGGGTGGGGCCTGGCCCTGGGACGACCTATCCCAGGAGGGCCTTTTGGCAGCCGGGCAGGGGCTGGAAAGCGGCGGGAGGGCGC
TGTGCCTTGTTTAGAATACACTATATTTCAAAACATAGACCTCTGAGGAGAAAAACAAAAGAGGTGATGTGTGATGACAAGCTTGGGAACCCATTGGAGCTTAAGGGGTTGATCAAGTGGGCGTCTGTGGAGGGTCCCATCCAGCAGAGGGCAGCAGAGAGCAGCCCTGCGCTGAGCTGTGGATTCTTGATCCTGAAAACCTGTAAAGAAAGGTGAGTGATGAAACATTTGACCTGCCTGCCTTTCCTGTCCAAACCAAATTTTAAGGTAGTCAAAAGCT
GGTCCCGGGCCTAAAAATGTTAAGAACCCATGATTTACGGCTGAGGAGGCAACTTCCATCCAAAATCCTAAAAGTCAAGTTCCTGTGACCTGGCTTCCTGAACCTCCCCGCTCCTGCGCCCCCTGGAGGTCAGGGCTAGAACAACACGGCATTCCTATAATGCTCCAAATCGCCACAAATCGACCTTGGAAATCCTGGGTGAGTAACGCAGACTGCGCACATGGCTTCAATTAGCGGAACTAAAACTTGCTGAACATCGTGTACCCGCGTGTCCATGGC
GAGATCTGAGGCAGAGGAGCTCAGTCCACAGAAAGGGAGCACGGGCTCCACGCTGCAAGAGTAGGGAGCTGTAAGGTGCCCTCCCCAGACGGCTCCATTTTGCCCACCTTCCTTTGCGGATAGCACCCCTGGACCTCCGAGGTCAGCCTGTGCCCTGCAGCTGGAGTCGCCCTTGACTCCACTGTGCCAGGAGAGGGCACCCTGCTCCCAGCTTTGGCTTCAGACTGCTGCAGTGCAAACTCTTCCCTCCAGGGGCAGGATTTGGAGCGCTGTGATGATAACCTCCCAGCTGCCCTGGGAGAAAGCAAAGTACAGCTTATCGCTCCCTCCCATAGGAAGAAACTGAGGTTCAGAGAAGAGCAATGAATGTTGCTAG
ATAGGCTATTAGTAGTTGTTTTGGGGATTTTCAACTGCAATGGGGATCGGCGCCCTAATCCCCGCGCTGTTCGAGGGTCAACTGTATTTTTTTCATGTGCCTCTTTCTCGCCACTAGAGGGTGCACTCCCAGAAGGCAGGGACCCTGGGTTACTCTGCACATTTCTGCCTTTTGCCGCTAGAGGATGCACTCCCAGAGGGCATGGACCCTGGGTTACTCTACACATTTCTGCCTTTTATGGAGCATACGCTCAATAATTGTTTGCTGAATAAAGGAATGTCCCCATTCTCTAGACTCATCCCTGTC
TCTACGGAGACTGGAATAACGGCACTGCACTGCTGTATGCGAGACCTGCGCATGCGCGAGTCTCAGTGAGCGCGTAAACGCTGTGCGTGCCAGAGTGTGCGCATGCGTAAGCACGGTGGCCAATCCTCTAGCGTTCCCTAGCGGTCCTGAGTAGCCATTACGTCTGTAGCCGCCTCTGGTCCTCTGAGCGCCTGAGGACCTGCGGACTGCGCGGTATCTTAAATTACAACCACTTCAGTATTAATGTAAAGTTCCTTATACGGTCATTTTCCAGCTCCTGTCTTT
AAATGTGGGAGGTAGGACGCTGGAAATCTACCTTGAAGATGTGCAGAACCAGCGGCAGGTCCTGGTCCCCAGGAATGGGGGGTCGGCGCGGGGAAGGGGGGAACGGTCTCTGTTTGTCTTGCTGCGTGCTCACACTGCCACCTGCTGGCATAGCCCACATCTCCGCTTCCCCAGCTCCTGTCCACCTGGAGACCCTGAGAGATTGCCCACATTTTAGCATCTCCTTTCCTCCTTGGAAGGTGTCATACTCAAGAGAAATTTTTATTTCTAGCCAAACACTCTTTTT
TAGCCTCTACTTCGTGTGCTCAAGCAATCCTCCCAACTCAGTCTCCCCACCTCCCCCGTGCGCGCCACTTTTGAATCCTGCAACGGGTTTGCCTCTGAGCCCGTGGTGAGCTTCCCGCAGGGCCCTGGAAGTGGCCTGCAGTGAAGCACAGGGGCCACAGGGTGGCAGTGTTTCCTGCGGATGTGGCTCTCACCCAGTTCAGGGGCGCTCAAGGCGTAATTGGTTAATGCAGGTCTGTTTCTCTTTGTCCTTGAAAAGACAGCAACTTTGAGCTCCAAGGAGCAGTCT
CAAGACCGAGGGCCTGGTGGGGAACCCAAAAAATTATCCTTGTTGCATCTGGGCACTGGACCGTGTTAAAATCAAGGATGGACGCCGCGGCAAGAAGCCCAACCCCAGGCCTCATGAACCGCCTGGGCGCGGCCGGCAGGTGGCGCTGTGCCGCCTGCACTCACCTGGGACGCGCGAGGCCCTCCGTGACCCGCAGATCCCCCTAGGCCTCCCCCACCCAGTCCCCGCTCCAGCGCCTAGCACGCAGCGGGAACTCAGTCAACCTCGCGTGCCAAGGAGGTGCACAGGCAAGGCCCTGCGCAG
GGACAAGTTCCCCTAACGTGCTAAGCAGAGACCTGTTTCACAGGCCAAAAGAGCATGGAAGCTCAGCCAGAGGGACCCAGGCGGGCCCACCTCACGCCTGTGTTCCTCGGCAGCCTCTGCTGCCCCCTGGTGGCCATGCTGTGCACACCGCCACCAGACGAGGGCGCCACCCACAGGCACCACCTGCTCCCACCCTCAGGCAGTATTTCAATGGTCCCGTGGCTCTGGGCCACGCCCACATGACTAGCAGCCACAGCTGATCCCATGGCCTGTTGGCCACCCCATCAGCAGCCCCTGCTTCTGATTTCTCCCC
CACACCCAGATGTCCGGTGGTCCACCCCTGCCCCGGCGGTCACGCCTGTCCCCTCCTCCAGCCCCAGCCTCGGGTCGGCTGAGAGATGACGCGTGGCCCGGCCCAGCCGGAGCGTTGGTCCCTAGAGCGCTAGCGCCCTCTGCTGGCCAAGGGCGGGCGTGCAGGCCCGAGCCAGAACGGGGAAGCCGGGCGCCAGGAGAGCGGGGAGGAGCTTCACTCTTCTGGTCGGTGAGATGGGGAAGAGCAATAGCGAATACATAAGCAGAATACACCGAAAGGAAAGGAAAGAACAATA
TGGCAGCAGTGCTCAGCCTTGGACCCCGCGGTTCCGCGGCCGGACGCCCCTCGCGCTGGCTGTGCGCACCCTGGCGCAAAGCACTGCAGGTTGGAGGCGGAAAGCAGCGCGCTCTGGGGCCACTGGCGGGTTTTTGCTGCCACCTCGCGGCGATGGTGCATAGCATGCGAACCCTCCGCACCGCGGGCCTTGGTAGTGCACGTGGGTGGTGTGGGGGGCCTTGCCCTGCCGCGCTGTCCTTTTCTGCTCGAGTTTTCGCAACACCTCTTCCACCGGGATAGCCTGCTTCTCCTCTTGAGGGACTGCGCGCTGTCTTATACCA
TGAGCACAAATCCTCCCCTAAAGGGTTAAGCACAAACTGTTCAGAAGTCCTGTCGTGAACCGGAAGTGTATCTCCCACTCTGTCTTCATCTGCAAGTGTCCTCAGTTGCTACTGGCGGCCCCTGGCCTGCTCTGGCCTTGGCCACCAGGGGGCATGGTGGCCCAGGAGCAGCAAGGGCTGCCCAGGCAATGTCCCCACCAGGTAGGACAGGTGGGAACCTACAATCCAGCTAGAAAGACTGGGCTGGATGTTGCCAGACCCCAGTCTGGCCAGGCTTTGCTCATCTGCAGGGATGTGGGG
TGATGGTTGAGGAGTGGCCTAGGAAGGCCTCCCTGACGGCGCCCACACACGCCCCGCGGCACCGCGAACACGGCTGACAGGGCAGTTGGGCAGCGAGGTAGTCGGGAAAGAGCAGGGGGAGCCCAGCGGCTCCGTTGCGCCCTCTGTCGGCCGCCAGCCTCCATTGCACGCGGCGCCGCCCACCTGCGCACTGGGACCCCGGCCCTGGGCCGACCAGGAACCCCTTGCGCCCGCGCCAGCTCGAGCCCTGTTGCACCTGTCGTGGTCACCGCAAGCCTCTCTGGGAGAAGGCAGG
TTCTAGATGCCAGCAGGCCGGCCCCGCCCCTTGGACACGGTTTTGGTTTTCGGGTGCAAACAGTCTACATTCCTCTGAAGAGGCCCGCTCCGGCCTCATCAGAGCTGGCGAAATCAACGAGAGAAACAGGGGACGTCGGCCCGCAGTTCCCGCGAGCGCCACGAGGGGCGCACGCAGATGAGGCTCGCAGCGTTGGCTGCCGCTGAAGCTCCTGGAAGTCCCCCTTGTCCTCTTCCCCGTGGAGACCCCAGGCGTACCACCACGATGTTCCTTCCACCAGCCTCACCCTGAACCCAGTAAACTCTCCCTCGA
ACTTTGGGCTTGTCAATCCCCTGAATCCAGTCAGGTCTGGAGCTGCCCCTGCAGAGCTCCTCAGTTCTCGTGGGGCAGGAGTCAGGTACCACCAGTCCTGGGGCTGCCTGCATTCCTCCCTCCCTGCTGGTCTGGACAATGCCCACAGTGGCCAGTAGGCCGCAGCATGGTATTCTAAGTGGCTGGGAGGCCAGGAGGTGGGGCTTACGCTGTGTGCAGAAGAGTCCAGTCCAGCCAGGGGTGCAGTGGCAGGCCCCGTCCTCGGCGCTGCAGCTCGCCCCGTTGTGGCAGCTGCATGCGTGGAAGCAGGCG
ATGTTTCACAGATAAATTTCCGCTGTAAGCCGTCCTTCCGTGAATCAGGCTCCAGGAATGTCCGCGAGGTAAGTGCCCAGGGTGGTCAGGGATGGGGCCACCCTAAGATTCCTGCATGGGCCTCTGCGCAGTGCCTCTGGAGTGCCACCAGGGGGCTCGGCTCCCTCTAGGCTGCTGCTCACTGAGGTCTGTCTGAGGTCTGCCATGCGGAGGCCTAACTAGCGCTGCCTGCGGAGTGGGTGGGACAGCTTGTGCCTCCTGGTGCTTCCCAGCCTTCTCTGTCCCTCTGAGTCTGAGCCTCCC
TTGATGGGATAAAAAACCTTTTTTAGAAAGAGAGAGAGGGGCGTAGGAGAGAGAGCAAGAGAGAAAGGGAGAGAGGGGGAGTGAGGGAACGACCGAGCCAGCAAGAGGGCACTGAGAGCCAGCTGGCAGGGGAGAGATGGCCACTAGATGGCAGTGTTACCCCGCCGTCGGCACCCGGCCCGGGCTGGGAACTGGACAGGACCATTTGGCGGAAACGTGGCATGGTGAATAACGCTGAGAGCTGTGCCTCGAGAGTTCAGACCCGACCCTCCGC
ACCGGAGAAAGAGATGCCACTTGTATGAGGGGTTTTCACTATTGGAAATGCACATCTCTTTTGCTTTCCTAGGGGCAGGCTCTTTGGGGGGATTTTCCTAAGCTGGACTGCAGGCTGGCTTCCCAGCAGAGGGCGCACTGCCCCAGTGCCATGGCCCAGAGCAGTTTCCTCCTCTTTTGGGTGGACTTCCCTCCCCACTAGGCTGGTTAGGGCTGAGAAGGAATCCAGGAGAAATGAGCTTTCAGCAAAGGAGGACATGAA
AAGACTCGGGCGGCAGCTGCCTGGTTCGGCGCGCAGGGGCGGCCTCGGCCACCCGGGGCGCCCGCCGCCTCCACCGCCCCGCGGGGGAGGCCCGATGCCCGTCTTTGTCTGTGCCGCCGCCGTGGGCCGGGTCCGCAGGAAGCGGGCGCCATCGTGCGGCCTGAGCTGGACACTGCGCCCCCGGAGGCGCGGAGGCGCGAACCACCAAGCGTGGCTCCAAGCTCCACGGGGACGCTGGTGTCATCGTGGCCACGACTGCTTGTACTGTTGTGGTGCGTTCTCTTTTGTATACTAAGTGCTGTGTGAACACAGAAC
CCATGCCCCGTGTGTGGAGTGTCGGGGCACCCTATATCCTCAAGGTGGCCTTGACCTCTGGAGACAGGTGTTGGCTCCTTGAGTCACCAACAGCAGGGACCAGACTGGGAGGTGTTTTTGGGCGGGAAGGGCTGGGCCAGGCCAGGCTCCAGCAGGCCCCCTTGTGGTCAGAGGGACTGCCTGCAGGATGATGGGCTTGGGGACCAAGGCAGCCACTCCCCACATGGGAGTTGGACCCAGGCTTGAAGGACACACCGTCACATCGATGTCACTCTCTTGGGAGGCCTCCTTGTGACACAAGATGTCCTGGCCCCGGT
GGCAGAAGAGGCTAGATGGGACTCGCCTGCAGAACTGGACCGAGGGCTCTGCGGCTGCCACCGAATCTGCTCCAGGATCCTGCCCAGTCTCCTCCCACGCAGGGTAAACCATTTCCACTTACTACGGACTCCACCTTGTGGTCATGCTTGAGAACTGCACCACTGCCTCCGCAGTCCTTACCCACAAGGGCAACAGGATCACCACCCTCTCTTTCCTTGTCCCTATCATACCTTTAGGTCTCTTAAAAAAAAATGAAAGCAGCAGTGTACAGAAAGAAGTATAAA
GAGCTGCTCACTGAGCCTACCTCTGCGCACACCCAGCTGCCACCTCACCTTCCCCTTCGCCCTGGCTCAATCCCAGGCCTCGGTTTGCAGATGCGGCTCCGTCCTCCCCTCCCAGCCCAGAGGATTCCAGCTGGGAAGGGCAGCGAGGCCGGCAGTGTCCCCTCAGGAGAGTCCTGCCCTCTGCAGGTGATTCCCTGGTGGCCACAGGAGTCACTGCATCCCTCCGTCCCTGCTCCACCCTCAGCCCCTTGAGAGGAGAGAGGCCTGGGGGTCACCGTCTCCCCTGCCCACCTGCTCTCAGCTCGGGTTCCTGCCTGTCCTTCCCAGTGGCTCCTCCGAGGAAGAGGTC
CCCACAGGGTGTCCCTTGGGTCCTGCCCTAGACTGCGCTGGATGGATTCTGCACACCCCACATTCCAGCCTCCCAAGACCATTGATGCCCTGTGTTTGCAGGCATGGCGCGCCCCGCAGAGCGAGAAATGTAAGGAAGGGCACAGGGCCGAGACGCGTGGCCGCCCCTTAACTGCGCTTCCTCTCGACTCTCGGGGGCTTCGCGGCGTCTGTGCTCATTCAGGCTGGGAAGGCGCTGCCCCCGTGTGGCCGCTGCCCGTCTCCGCAAGGCTGTCGTGTGGGGCGCTCCTCTGCTGTGACCAGCGCGGTTTGTGTGATTCCGCTCCCCCGCTCACACCCACCTGTTTCAGCACTGTTTTAAATAGCCAGAACCAACTTCCTAATCAATGCAC
ACTGCATTTGAGCCTCAGAGTGGCCTGCTGCCTCCCCATGAGCCAGGTCCAAGTGGTGGCCCTCATCCCAGTGTTCCGGCCCGGCCAGAACCCGGCCACGTAGCGGGGACTGTCTGTTAACTGGCTTATGCTGCCCTCTGCTGGCAGGAGAGGGCACCTGAGCAAGGGGAGCTGCAGCCTCCCAAAGCCACCACGGTGGGTCAACAGCGCGGTGGCTCACATCTGTAATCCCAGCACTTTGGGAGGCTGAGGTGGGTGGATCATCTGAGGTCAGGAGTTCGAGACCAGCCTGGCCAATACGG
GACCCCAAGCCGTGGGAACTGGTCACCTACTGTGGGGCCCAGGCCTCTCCCCACTGCAGGTCAAGCCCATCTTGAAGCCACCACCTGCTTAGTGCTCAAGGTCACCGCTCTCAGCCTGGTCCAGGTGCTGAAGGATCATCTCGACACGAGGGGGCGCCATCTCCTCACATTGTGAGGAAGCCTCTGGCATCGGGATGAATTTTGTTCTAGAGCTTTCCTTCTACAAACCTCGGTGTTGTTCTCGCTCACATGCAAGAAAGAATCGGAGT
ATATGGATCTGTCCTTCCCTTTAAACATCTGGTCATTAAGAAAAGTTCATGTCGAGAACGCCAGAGTCCACAAGAGTGCGGGATTCCTGAGATCCCTGCCGAAGCGGCTCCCTGGCATTACAATTCCGCCGGCGCTCTCTCCCTCAGTGACCTGTAGATGGCGCCATTGCCTCTGCCTGGGCACAGAAGGGCTCCTGCCGCTTGGAGTTCTGTTTTCACTATGCGTGTGAATCTGGTCCTCCTTAGGTATTTGTTGGACTGAATGATAGTTATAATGGAATCCT
GGAGACATCCCCCACTCTCCCTCCTTTTCCCACCCCCATCCACCCATTTCTGGACCCTAGGGAGCCATAGCCCACCACCCGGGGTGCCTGCGCAAGGAAGTCGGCGAAGAGCGAAACCCCTCGGTGCTGTAAGTTTGCGACCAGCAGAGGGCAGCACAAGGCCGCTTCCCTGGAGGTGGCCGGCAGGACAGCTGCAGCACTACTGGAGGCGGGCGGGCACCGACTGGCGGCGGCCAGGGTAGGAGAGCCCTGTCAGTGTGAAATTAGCCTGAAGACTGGGGCGTGGTATTAGTGCGTACGCCAGGGGCACGTCCCGGTCCCTGACACCCAGGACACTGTCGTTACCGCCGCCTTCCTCCATC
GCCCACAATGTGGAATGTTAGCAACAACCCCGCCAGACCCCCCACCACCCAGATCAGCCACTCGCAGGGCATCCGCCTGGGCGTGCATCCAGACCCCACTCCGGAGCACGACTTCAGCAGCTTCCTGGAGGTGAGGCCTGATGGGCACGGCGGTGCGCGGCTGCACACAGTGGACGGCCACTGGGTGGCGCCCGTGCCGCGGCTGCCTTTTGAGGTGCTGCTGCGCATGCTGTACCCACGTGTATGGCCATACAGAATGAAGGTGCCCCAGGGCTTTTACCCCATCAGCATGAGGGAAGTGCCCAGGAAGCGGCACCTGGGTGACA
GCCCCATAGGCTTACAGTAAACACCACGTGGCATTGCGTGTGAGAACCCCGGGAGCCCAGGGAAGGAGCAGCCCCCCACCCACCGTGTCCCTTCCCACTTCTTCCAACCTGCCCCGGGCTGGGGGAGCCGGGCTGCAAGTGCCAGCTCTGGCCAGCAGAGGGCGACGTCGTCCACCGAATCCACAGCGTGGCGCCTCGTCGTCCACAAGTCCTGGGTCTGGGCTCTAGCCAGATGGGGGTGGAGTGGAGGACACAGGGAGTCCCTCATGCTTGAGTCCCCTGGGGCCACCTTGAGGCAGCCTATCCCAATGCATCCCCGCCCCGCTATCCGGGTGGGGCGCAGAAGAGAGGGGAGCCCTTCTC
CCTTTCCGGCAGGTGCAGATGCTCTGCCCAGGCCTGCGGAAGCCAGCTCCGGTCTGTGTGTAAATCCTCCCCAGGACTTCCGGCCCACCAGCTCCATTCCAGCCTCCACTCGGCTCAGCTCCGCGGCTTCCTCGAGCCAGGCTGGTCCTGCATCGCCATCTGCTGGCCGCGCGGCACGGCCGGTTCCTGGAGCCAGCAGGAGTCGGAGGCTGCAGGGCTTGAAGGCCTCTTCACCGTGCCCTCCAGGGAGCCTAGCTGCCGAAGTATTCCTGCTGGAACTTCTGGAAGTCTTCCTCGGTGAACACGGTGCCCTCAGCCT
CAGACAGGGAGGCTCACCTCAAACTCCAGGTAGGCCTCCTTCTGCCGCTGCTCTTCAGCCTCCTTGCCCCGGCCCTTCTTGCCCAGCTGGGCGGCCCGGTGCTCCCGCAGCTCACTTGCCATGGCCTTCAGCTTGGCCTCGTGGGTCCGCACCTGCTCCTCCTAGCGGCCAGGGGGAGGCATGGTCATGGTCACTCTGCCCTATACAGTGCCTCTGCAGATTTTTAAAAAGATACCCCTTCCAGCCGGGCGCGGTGGCTCACGCCTGTAATCCCAGCACTTTGGGAGGCCAAGGCGGGC
CGAGCTCCACGGCAGTGGTGGTCTGCAGCCAGCACCCTGGCCCCTGGCCATATTTGGGAGAAGGAAGCGTGGTCCCCTGCCCGCTGACTCCAGGACTCAGCCTGCCTCTGAGTGTGCAGAAGGGAACTCCTCCTTGTGCTCAGCAGAGGGCGCATGGAGGCCGCGCCTTTTGCTGAAGGGCAGGCCCTAGGCTGAAGCTGGCAGTGCCCTGCCTGCTCCCCTAGGAGGGAATGGGCGAACTTTTACCTGGTCCAGCAGATGCCTTGCCCTCATGCCCCCATCGAAGTAGAAATCACTGGGCTCAGGTTCCT
GAAGAAAACAAGTGAAAATATGTTATTTTACAACCTTGATACTTCTGACCTCATGGAAAAAACATACACACACAGCGTAGGGTGAGCAGGTAGGCAGGAGGAAGGGTCCTAGCACGGGGTGCGGGCGCCCTCGCGTGGCCATGAGAAGTAGTGCCACACGCACACGTTCTCTTTCCCAGAGAAGCAGACGTGCTGCACAAGTGCTTGGCCACCGCCTACACTGAAACTGGAAAGAGCTCACTGAAAAGGAATGCAGTTCATAAAAAGTCTTCCTTCTCTACCCAAGACAT
GAAAAGTACTAAGACTGTGTGTTTCACAAATGGCAAGAGAGGGAGGGATAGAGGCAAAAAACGAAACAGTGACTCATGGAGAGATGGAAGCAACCCCGGGACAGTACAGCATGTTCTGCTGACCTCGGCCAGCAGGAGGCAGTGCAGAGCTCTTGGAGGAGTTGTCAGACTACACTCTGGGTGGGAAGGTCCATAAGGGGAAAGCACCCTCTGTAGGAAGGCTGCACCTTCTTTTCGTTGTCTTCATAGTGCTT
CGAGGACGCGGAGCAAGAGGAAGGGAAGGAGGGGTCGGAGGACGAGGACGAGGACAACCAGAGGCCGCTGGAGGACAGCGCGACGGAGGGCGAGGAGCCGCCGCGGGTAGCGGAGGAGGGCGAAGGCCGCGAGCGGCGCTCAGTGTCCTACTGCCCGCTGCGCCAGGAGTCCAGCACCCAGCAGGTGGCGCTGCTGCGGCGCGCGGACAGCGGCTTCTGGGGCTGGCTCGGCCCCTTAGCGCTGCTGGGCGGCCTAACAGCTCCCACCGACAGGTGCCTGCGCGCTCCTCGACCGGGGCACGAGGGAGGCGGTGCCCGGGCCCCAGGGAGGAGGGGCTGCCCCAGGCACTGAGCGCCTGGTCCCC
AGGTCTCATGCTCCAGCCTCCTGCCTGGTCTCCTGACTGGGGCTTGCAGTCTTCTGGCGCTACCCCTCTGTTCCGCTGCCACTGGAACGTGCGCCCCCAAGTCCCCACCAGGCAACTTCCGCAGGGCGCAGTGATGAACCGAGGGCGCCCTCTGCTGCTGTCCCAGAACTCCCACTCCAGTGAGCAGCTCGGCTCCCGGAGGCGCTGCCAGATCAGGGTTCTGACTTCCTTCTCTCCAAGAAATCAGGTCGCTTGGCTCCAGCCAGGAAGGCCGCCCCCATTGCGGGCTGCGAGCAGTGAGAAAGTCGGTCAT
AAAGAAGCCTGCTGCCAGGATTTGCAGAGCTGATTTCTGTAGCACAGACCATTCAGATTCTAGAATGGCTCTTGGGGACTGAGCTGAGGGATGGAAGGAAGCCTGCCCTGCCACCTGGTGGTGAGTGAGGGCACGGCCCCCAGCTGCTCTCGGGTAGGTTTGCCCCCAAGTACGTGGACTATTCGCTCCCTGACACCGGGCTGCAGGCTTGAGGGGACCCAGGGTCGGTTTCAAGAGCCTCTTCTCTGGCCCTGCCAACTATCTATCTCCCCCAAGTCC
AAATATATACTATGATGTCCCAATTTTTAAAAGAAAGGAAAGAGAGAGACTTTTTAATAAGGGAAAAAAGAGAAAAGCTAGAGGGGACCTAGACCGTCCAGCGTTGCTGTGTGGTGCTGTGGCCACCAGAGGACAGCCTAACCACACATGCTGTGGAACTCTGCCTTCCAGAGCCCTGAGGGTGCAATGTTTTCCACACAGCTGAGAAACAATTTTTTTTCTTCCAGCCACGTGGAGGAAAATCATTGTCAAATATAT
GAGGAGATTCAGGATTCTTAGCCCCTGGGGGAAGCTTCCCCTGAGTGCAGCTCAGATTCTGGCTGATAGGGCTGTCTGGAGAGGTTGTCTGAGCCAGCAGGCTGCGCGCTCTGCCTGGCCAGCTGCAACTTGACTCTCGACTTGGCCGGGTCCTTCTAGTGCGGCTTATAGCATTCAACCTCCTCTAGGTGGCGCTGCGGAGCGGGGACTCGGCTGCTGATCGCGGCGCCCCCTGGCGGTCTGTTCCCGTCAACATTTAGATTAAGCGCAGAGCCGGTTCCGCCAGGGAAGTGCGCGTCCCGGTGCCCCCGCGTGATGAGAGCGGATGACAGATTGCGGGAAAAAGTTAGAATGTAACGTTAGTTGTATGACA
CAATGGAAAAGCTGTGGCTCTAGAAAGCCAGCCCGCGCTCCGTTCTGACGTCACTATAAATGCTAGACTTTATTGGAAATGTAGTCCTTGTCCTGCCCCGCGCTATTCATGCTTGTCAATGCTGTGAACACGAGGGGGTGCTGTGGAGGTGGCGGGGAGGATGCTATAGGGCGTGTTCTTCACGCGAGAAATTCTGGCTTTGCAGCGTCCAAAGGCCTTAGAATTCTAATTTCCCACAAATAAGAACTATGTATGCTTCGAGAT
AAGGCAGCAGGTTCTGCAGCCAGTCGCCAAGGCACAAGCTGCTGTTGAACAAGCACTCCACACCTCAGGCATAAGCCAGGGTAGTGGCTTTGGCCCAGAGTCCCACTTGGGATAGCCAAGCACGAGGCGCGGGTGCCCTCTAGTGGTGCCAGTCAGCCCTGGTGGAGGATGTGCGGACCACATCTGCCCACCCTAGACCTGGCTCGTGCCCTGCACCTCCCCCCAGTGCAGCCATCTCTGTTTCAGATCTGTGCCTTCCTCTACCTCTCCTGTGCCGTCTGCCAGCCCACTCCTGAAGACCT
ACTCCACACCCTTATTCCCCTGCAGCGCAACCAGGCCTAGGGCGCCAGCCTCACCCCAGTCCCCACCCCACAGGACTGGATCGAGTGGAAGGAAGCCAGATGGGCAGGATCCTGGGGCAACTCCTCGCACGATGCAATGCCACCAGTTCCGGCCAGGTGGCGCTGCGCGGCTACTGTTCCGGGCGGTAGCGTCCGACTCGCGCCTCCAGCAACGGGCGGGGCTAGAGCCGCAGTGGGCGGGGCCACGACGGGTGGGCGGGGTCGCCCCGTCGGCGGCAGCGGTTTCCTGCCTCTCCCCACT
CCTCCTGGACTGAGCTTGGTCCAGCAGCCTATCCACGTGAGAGCCCTGGCTGTCTGGAGGCACAGGGAGCGGCTGGGCCTGCAGCGTCCCACCTGGAGGGAAAGGACGCACCGCGACGGAGGCGTGGGCCCTGCGCCGGTGCTGGGCAGGCGGCGGCCGCGCGCCCGGGAGCCACGCTTCTCCGGCGGAACGCGGCGCCCCCTGGCGGCAGAACGCTTGTGGCCGCCGTTACGCTCGTGTGGAAACAGCGCCATCTGCCGAACGTTCTGTCACATTGCTGATTGGCCCACACAGATTTTGTAAGGATTTTTCCTTCTGCTTGCTTAAATCAGGCCGTCCTGAGCCTATTCAAAGTGTACTTTTGAAATGAAAAAAGAAACT
GTCTGGCCTGCTTTGGGCTTGTTGGACACACCCCAGGGCAGCCAACCCAGATGCCTTCATGTTCCTATGAGCTGCTGCTTCCATCTCTACCCATCATGCGGGGGGAGAAGGCCATGTGGGCGGGGTGCCCTCTGCTGGTGGCCCACACTTGGTGTATTTGCCTGTGCTTGGCATCCCCTTGGTCACAGTCACAGCAGCCAACTCCTTGGTGGTCCTGGATTGCCCCACTGCCAAACCTTCCATGTCCTCTACTCCCCACTGACAATCACACTTTC
GGGTTAGAACATGTAAAGTACTTAGAACTGTGCCTGGCACATAAACAGTACATGTTAGCTGTTAGCTGCTTTGCAAGTCACTTGAAACCTATGGCCGAATGTGAAGTGTTGGCGGAACCCCGCTCCGGCAGCGTGCACTTTCGCCACTAGGTGTCGCAATTCAGCAGGCACAGTCCTGAAGCTTGACTTGGGGTGGTTGGCTGGGACTTTAATTTTAGCCTATTGTCATTTTTGATTTGATTTGGTGATTTCAAGGGGATAAACTGACATGCTATCCTTTGAA
TAATGAAGGGAAATCTAATATCAGCTTTAGGCTGGACGTGGAAATAACCTAGCTCCTCCGATGTGAGGAGCGGGTGGAGGAGCCGCGGCTCGGCTCCTGCAATCCTGCTGCATTGTCTGCCATCACCGCTGGGGGCGTGGTAGGGGAAGAAATGGTGCTTAGCCTGTGTCCTGGTCCCCATGCAGTTGGGAGATGGCTGGAACCCCTTCCACCTCCTTCAGCCGAGACTTCTTTGCACCATCCAAAAGGGTTAGGACTCCCCTCCTCACCATGCG
AGATAATGTGTACGTAGGGAAAGATGGGATGTTGTTAAACAACAGACTTTTATATGCTGTGTCTCCCCGTGCTCCCTCCAGCTTTAGTCAGTGGCCCTAAAAGGGCTAGTGTCCTGGCTGCATGGGGCCAGCAGGGGGCGATCCAGTCTAGCACAAGGCCTTCCTTGACCGGCGGACTGTGGCTGGGATTTCCTTGCATTTCAGAGCAGGACCCTAGGGCAGGTGTCATCCTGTCAGCTAGCTCCTGCCCCCAAGAGGTTTGTCTCTGTCAGCCTCTAACTCAGAGCTGACCCTTCCTCCCATTTCAGGCAGGCTCTTACCAG
TGGGAGGTCCAAGTTGTGGAAGGAATTGAAGTACTTGAGGTGATGGGGCCAGACTGAAAGTCAGCCTGTTTACAGGGGATGCGCCTTTCTCCAGGACTGGAGAGGTGGCTGGGCGCACACATAGCGCTCCCTGCTGGGTGACCTGCAGAGCAACATGCTGAGCAGCTGGGATTAGGGGCTTCCTGCCAGGCGTCTGATGGCAGCACTTCGTTTAAACCGGACAACAAACAAAAACATGTGCTCATTATTTTGGTAGAGGGTATTGGT
GGCGTGAGCCACCGCGCCCGGCTTCAGCTGGTTTTTCAAAAGTCATGGCGTGTAACTGTCCGAACAGTGAACTTCGGAGATCCACCGGAGGGGCGAGGCCACAGCTCGACCGCGAGCACCTGAGCATCCTGCACCGCCTGCGACGGCCGTCAGGGGGCGCGATGCCGCCTCACAGAACCTCAAGAGGCGCCCGGGTTCCGGCACAGACGGCCTGCGGCTCCAGGGGGCGGAACCGAGCCGTCTCCTCAGGACCTACGCAGGAGGCGCCGTCATCCCTACAGGGACACCTGAGAGGGCCCAGCCTCCTCCTCCTCAGGACCTACTC
AGGGAGACACTGGGCACAGGCTTCTCTCCTCTTGTTTAAAGAAGCCCAGGGAGGGATAGATCTCCGACTGGACAGAAGACTACTCTGCAGCCCGCCTTCCTAGAGTTGGGTTGTCACTGTCCGGCAGGGGGCAGCAGCCACCAGCAAACACCACTGCCTGCAGGAGCCTGGGCTGACTGGTTGGGACTCACCAAAGATCCCTTCTTCCTGGGCGGTGGCCTGCAGGAACTGGAACAGCTGTTGGAGAGGAGAAGAAAAAGAAGACATCAAA
AGGGAGAACAGAGAGCCACTGGGCACAGGCTTCTCTCCTCTTGTTTAAAGAAGCCCAGGGAGGGATAGAGCTCTGACTGGACAGAAGACTGTACTCTGCAGCCTGCCTTCCTAGAGTTGGGTTGTCACTGTCCTGCAGGGGGCAGCAGCCACCAGCAAACACCACTGCCTGCAGGAGCCTGGGCTGACTGGTTGGGACTCACCGAAGATCCCTTCTTCCTGGGCGGTGGCCTGCAGGAACTGGAACAGCTGCTCTGTGTAGCCCAACTCTGCAGAAGAGAGAAGACCTAGACCTGG
AGGACCATCTTCCGGAGCCTCTCAGTGTACTGGAGTGCTGAGAGACTTCTCTGCCCTGCTGCAGTCCCCGGGGGATGCCCATAGAGAGGCTCTGTTGCAGTTGCCCCTGGCTGTCCAGGAGGAGCTGCTGAGTCTGGTGCAGGAGGCGTCTAGTGGGCAGGGGCCAGGAGCACTGGCTTCTTGGGAGGGGCGGAGCTCAGCCTTGCTGGGTGCTCAGTGCCAAGGAGTGAGAGCTCCCCCTAGTGACGGCAGGGAGTCCCTGGACACTGGATCTATGGGACCCGGAGATTGCAGGGGAGCAAGGGGAGACACTTACGCTGTGGAGAAGGAGGGAGGGAAACAGGGTGGTCCCAGGGAGATGGATTGGGGGTGGAAGGAGTTGCCTGGGGAAGAGGCGTGGGAGAGAGAAGTGGCCC
TTGCCCCAGGCCCTGACCTGCTGACCCTGCAGCTATGACCTCTGACCTGTGGAGGATGGGAGGGGTGAGCAGCAGGGAGAGTGGGAAGGAGGAATGGAAAACCGTCCAGGAAGGGAGGCTGCAGCCCCGACACGAACAGGAGCCACCACCAGGGGGTGCTGTGCAGGGCTCCCGGAGGACAGGACCTTCCAGGGCCTCCCTGCCCCGAACCCATAGGTGCCAGGCTTCTCACTGCTCACGACCTCCGTGCCGGGCTCATACCTGCCGCGCCAGCCCCTCTTCAGCAGAGCAC
CCTGTGCCTGTGGTTCCGTGTCCTGTCTCCTGACTGCGCCCATCACTGACCTTCTCTTTTGCTCCAGTGCCTTCAGTCCAGGTCGGGTGTCCGCCTGGCAAGCGGAACTCCCTGCTCTGCTGGCTCACAGGTAACGTGGCACAGCTGAGGGTCACGCTGCCACCTGCTGCCTGTGCCTGCACACTGCAGCTGCATTAACCTCCCCACATGGACCCGGACCCCCGCCTGCTCAATGTGGGCCGCCAGACCTCAGTGGCTCTGCTTGGCTGGGGCCCAATTTCTAGGCAGCTTTGCTGCCTCAGCTCTAGAAGGGGCCCCCAAAGAT
GCTGCAGGTCCAAGCTTCCACGAACAGATGGGGAGCGAATGCTTTGCCAGCGGGCGGAACAATCCTGCTAACGCTAGGGACATCCTGGAACTCGACCCGGTGCACAGTGGCCACTTCTCTCTCGCGGGAGCTCCAGAGAACAAGTGCAATAGGTAACATCGACCGCCAGGTGGAGCCCGACAACCGGAGCAAAGGGCTGCAGTCCATGTCGGATCGCATTTCTCAGACCTGGGTGGGTGGAGCGCGTCTGGCTCCTCTTGGAGCTCCAGGTCACCACGACGCATCCCCAGCAGCATAAGGGAAGGCTGACTGCTGGGAAGAATACAGACTCTCCCTACGTGACTCCCAGTCTGGCCCGTGGAAAAGCTAACCGCGAGCCTGCGGGCCGGGCGCCCTGCCAG
CCCTTCATCTTAACAGCATCCAGTGTGTGCAGCTGCCACTCCCCTGGCCACGTCCATCTTCCACGTCCTCCCACGCAGCCCCCTCCGCCCTCCTCCCCGAGTTTCTTCTTCTTGGCCTGGGACGGATACTGAGCGCCGGAGAGAGCCCGGCCGGGCGGGACGCTGCTGCCCCCTCGTGGCCGCACGTGTTACCGCAGGCGGCCCATGGTGTCTGGGTCACTCTGGCCCTCCCGGGCTCAGCCTCTTCCAAGAACGGCCAGAGGGTTGTGTGGGGAGCAGTAATAACGAGGTTCTCAGCTCCACGCCCTGCTCGCCGAGGAACCTCGGTCAAGTCACTT
GGATGGGGGCGAGATGACCATCTAAGCAATGTCAGAGCAGGGCACGTACTCAAAAATGTACAAACGTATCTTCCAATCTTCCAGCTGTTGGGAGAGCTTGGGCCACCCAAGGGCACAGCGCCCCCTGCTGGCCATGACGATGATGCGGCTTAGCTCACAGGGCTTTCCTCTGCAGCAGCTCCCCAGAAGCCAGGCAGGGGAGTGCTGGGCGGGGTGGGAGAGGGATAGGGGTGTGCATGCATGGGCCATTTCTCATTCTCTAACATACAAAC
CATTTAGGAGACCGAGGCAGGTTGTGCAGGGCCGTGGGGAAGACTTGGGCTTGGACCCCAAGGGAGGTGGGAGCCATAGAGGGCTGTGGGTAAAGAAGGGACAGACCTGACTCAGGGGCTCACAGGTGCCCTCTGGTGGCTGCTGCGGGGAGGGAAGAGCTGAGGATGGGAGGATTCTGATGAGGAGGAAGGCTCTCTTCTGACCTACCCTAACTTGCTATAAATTCCAGCTTCTCCTTCCCCTCTTCCACAAAACCCCTCCCTGACTC
TTTAAATATTTGGAATAAAAAATACAGAAGTGAAGAGCGTGCACAGGAAAAAGGGCGCAATGACTGTGACACTGAGGCCAGCGCTCCTCATTTACAGCCCAGTGAGGCTAAAACACCCGACAGCCAGCAGAGGGCGGGCATGCAGCTGCAATGCCGACAGGAGCCCTCGGGCAGTCACCGCACTTGGCGTACTTGAAATAACTACTTCCCTCGTGCCTTGTCTCTTGGGGGTGTGGGGGATCAAAAGAGCTCACAGATATAAATGCTGCTCT
AGCCCAGCGCGGGGTGTGACGTCAGGGCTGGGGCTCAGCGCTGGGTATCAGCCCTGTGTGCTGCAGGCAGGGTATGGGGTGGACCCAAGGCAGTAGGTGGAGGCCAGGGGGCGACCTCGGCTTTGCTTTTGTCAGGATGGAGGGTTCTGGACACCAGTGCAAGCCTAGCTGGGGCCTCCCTGCCGTCCTGCTCAGATTCCTGGGTGCATGCTGCCCTCTAGTGCCCGCAGTGGGGAGTGCCTTCAGGAGCGGGTGGCTGCACCTTGGTGGCTGGGAACCCCACTCCCGGGACTGTCTGGGCGGCTCCCTGCCTTGTTTCCTTCACACTCTAGATCACTTTGGGGGTCACAGCGTGGGGAGGTGGAT
TTGAGTTCAACCCAGTGAATATTCCCTGAGGACCTGCTGTGTGTAAAGTGCTAGAGGATCCGATGGCGAATGAGGGGTGGACCCTACCTTGGAGGGAAAGCTGGTCCCAGAGTGCCGGCCTCTCTGTGCAGGCGCTGCCACAGCCACTAGGGGGCGCCACGCGTCAGAAGGTATCATCCCCTCTGTGTTACACTAGTGTCCTCTGATGGGGGTTTCCAAAGAGGGAACCCACATCGGCTGGGCTTTGCATTGGGCAGGCTTCATCTGCATCCTGTTGGACGGTACGGTAGACCTTAGAGTT
CCTTGGAAAAATCAGCATAAAACTTGGATCAGCTCAGGAGTAAGGGTCAAAACCCCCCAAATCAACTTGTGGGGCTAGGGGAAGGCCTGGTCTGTCACAGCCCTGGACATGAATGGAGAGTGCAGGTCTGCCCTCTGGTGGACAGCTGCCGTGCAGCTGGTTCTACAGAGGAAGGGCTGTCTGCGTGGGGAAAGCAGGGGAGACACAAAGCCACAAGCTCTGAAATAGAGCAGGTACAGGCCCCCAGACAGGACCTGGCCCACTCTTCAATGTGTGTGCCCA
CCTAGGACCCAGCAGCCATGCAGAGCTGAAGGGAGCAAGCCAAAGACTCAGACAGGCGTGGCCCTGCAGGACAGGGACTGGTGGACCCGGGAGCCTCCCAGTGGAAGGGCCACAGGAAGGGCCAAGTGAACAGTGCAGGAGTGTGAGCACCAGGGGGCGCTGCAGGATCAGACGTGCACACCTGGACCCCGCCACAGGATGAGGTCCTAGCAGATGCTTCCAGTATCTACCCAAGGCCAACCTTAGTTACTCACACAACCCGACAGTCTCACACACACACGCTCACGGA
AGAGAAAAATGGAATGGAAAGGTGGCAGGAGGAAGGGGTGCCCACCCTCGGCCTCCTTACTTGCACCTCTCCTAGCCAACCCAGGTCCCCTGACCCTTCCTACCTGCCAGGGACGGCGGGTGGAGTCCTGGCAGCACCTGGTCCTCTCCAGCAGAGGGCAGTGGCTGGAGGAGACAGGGCAGGAGCCAACTCAGCATTTGGGGAACTGGCAGTGGGGAGTGAGCCCTGACCTGGTCCGTGACCCCATCATCCTACCTGGGCGTTCTCAATCAGGAGGCCAGGGCCATGGCCATTAGTGC
TTACTCACTCTCGGCGCCGCCCCCGCGCTTCCAGGCCCCGGACCCGCCGCAAACACCGCTGGGCTTGGACTCAAACCGCGGTCCGGTCCCACCCGGTCTGGTCCAGTCCCGTTGGAGGCGGCGGTTGGGCTCAGCGCCAGGCGCGCGCCCTCTGCTGGCCGTTGGGAAGCGGCGAGGGAAGCGCTGAGCTCGCGGCCGAGCGGTGGTCGCTCGCCCCCTCGCGGGCTCTCCCGGAATCGCTGACATTCTCCGTCCCTTGCTCTCTGCTCCTGGCTGGGGACGCTCTGCTCCAGCCTTGCCTGCTCCCTTTCCTGGGATACGCCTTGGAGCCATGGCTTAAAAGTAAGGACATCTTCATGCATTTGAGATA
ACAAGCAGGGGCAGGTGGTGGTGGGCTCATCTCCAAACAGCTGTGAGAGTTAGCATTAAGGTAGTAAGCCCACCAACCTCACCCTACTTCATCCTCCCCAGTCCTCTCCGCCCAGGTGGCAGGGAGCACGCCCTCTGCTGACCAGCGCACCAGTGGCTCCAAGTACCCAGTCTTTGGCATCAGTGGCCACCAGGCTGCAGCTCTGTGAACAGCAGCTGCAGAGGAGCTTCCTGCCAGCCCAGGGAAGCCATAGCCTGTGCATGATCAGCCCCTTTTAGGAAACTAAGGTTGATTTGATGGAGCCAGTGCTGGCAAATCTGTCCA
CTGGGAAAGGATCCTGGATGCTCCCAGGAAGGCGGAACGGGGGTCAGATGCTCCTACTGGGGTTCGGAGCAAAGCCACTTCCGGTCCTCTGGCCCTCCTCTCCCCAAGTCAGGGGGACATCTCTGGGCTCACAGGGCTGGGGCTCCCCCGACCAGTAGGGGGCGTCCGGCACACGCGCTGCTTTGTGGATGCCGAGCAGGAACACGGTGGGGGAGCCCCAGGCAGGTAGGTGTTGGGGTGAAGGGGCTGACCGCAGCCCCCCACAATCCCGAGGCCCTGCAGATCCCTACAGTGCCTGGCT
ACTCCCACATCCTACCACGGACCAGCTCGGACTGTGGAGATGGATGCTGACAATAGGAAATGCAGGTCAGGTTGGAGGCAGGGGAATGGCCTGAATGACCCCTGGCTCTTCCCTGGCTCAGGTGCTCCCGCAGAACACAGTGGGCACATGTCTCCCCCTGGTGGCCAGAGCTTGCACTGCATCCAAAGAAGGAAAACCACAACACAGAACTTGCAAGGCAAATCCACGCTCCCACATCCCAGGGGGCAAAAATCCAAGAGGATTGAGAGAAATATCAGAAAACCCTCTTATTCCTACTGCCAGCACTGGCCT
ATCTGACATCCCTGGGGAAGGGTCAGCAAGACCTCGGGTTGAGATGAGAGGTGACAGGAGCTCCCAGACTCCATGAGGGGGAGCCTGCTTGGTTTCTCCGGAAACTGGGATTGGGGGTGGGGGGCCTCCCCTTGCCCTCACCTGGACAACAGCTGCGCCCTCTGGCGGTGACCGCATGGACCAAGGGGGTCCCACCTCAGTCTGGGAACAAATGTCCTCCCAGAGAGGCTGAGCCTGGCGCCATGTTCCTGGGGAAGTGCCTGGATCATGGTCCCCCTGGGCCATTGGAGTCATTGAGCCTTAAATCCACCCCCAGCA
AGTAGGAATAAGAGGGTTTTCTGATATTTCTCTCAATCCTCTTGGATTTTTGCCCCCTGGGATGTGGGAGCGTGGATTTGCCTTGCAAGTTCTGTGTTGTGGTTTTCCTTCTTTGGATGCAGTGCAAGCTCTGGCCACCAGGGGGAGACATGTGCCCACTGTGTTCTGCGGGAGCACCTGAGCCAGGGAAGAGCCAGGGGTCATTCAGGCCATTCCCCTGCCTCCAACCTGACCTGCATTTCCTATTGTCAGCATCCATCTCCACAGTCCGAGCTGGTCCGTGGT
TCAAGTTTATCATTTCTAACTCCCATGTTCTCAGAGCCCCTCATTAAGCCAGTCAGCCTTGATAACCAGCCCGCGCGGACAGGGAGGGAGGGCAGCAGGCGCGTCCCAGGACTGGGACGACAGGGTTGGCGATGCCTACAGCCGCCAGCAGGGGCCGCAGCGCACCTGGGCTCTGAGAGCAGGCCTGGTGTGGGAGGGGAAAGGAGGTGACCAGGGGCCCAGAGGGGAGGGGCAGGGCCTCGGCCAGAGTGTGGCGGTCTGGCCAAAAGATTGATGGCACAAGCAGCCAAAGAAAA
CAGGCCCAGCAGGGGCGGAGCCGGGTTCACTTCCCCACTGCTTGCCTGTCGGCTTTGTCCTCGGTGCCAAAGGCCCAGTTACCCCATTCTCCTCAGCCTCGCCTGGGCTCCACCTGCCTTGTCAGCCAGCGCCCTCTGCTGGCCGACATTCCAAAGGGCAGCGGTACCCTCTTGAAGGGCTGAGTTGAGCCTGATTTGCAGGCTTTGCCTCCAGTCCCACAGTCTTTGCCAATCACCCTGCCCGGGAAGTGCCTGCGTGCTAGCTGGGCCCTTATTGACTGACT
ATGCCTGTAAGAAAGCAACTCATTTTCTTCATTTGATGTGATTAATGGGTGTCCCTCGGAGAGGCCGCACCCGGGAGAAAGCGCTGACGCCTCCGACCCAGCTCCGCGCACAGCGGCGCCCCCTTCTGGCCCTCGTCCCGCCGGAGCTGCGCTTGCGTGAACAGCCCTCAAATGCGTGTTTGCCCTGCTGCACCTTTGTCCCAGACATTTGTAAGAAGTGTAGGATTAGAGTCACACTACCACACAGAGCATTTTTCCGCTTTCCTGTCGTGCC
TACCCCCTTTGGCCGCGATCCCGTGACAATGCCGGCATCCGGGCACCAACTGGCTTTTGCGAACCGCTCTCCGCTCCCCGCCCGGATTCCGAAGCCCGGAGCCGTTTACAGTTTGAGGCGCCGTGTGCCGCCCCCTGGTGGCCGGAGGCCGTTACTGTCGCGGCTGAGGGGGCGTCCCGGTGTATCCGCAGCGCGCCCTGGCCGCCCTCTGGTGGCCGGAGGCCGTTACTGTCGCGGCTGAGGGGGCGTCCCGGTGTATCCGCAGCGCGCCCTGGCCGCCCCCTGGTGGCCGGAGGCCGTTACTGTCGCGGCTGAGGGGGCGTCCCGGTGTATCCGCAGCGCGCCCTGGCCGACCCCTGGTGGCCGGAGGCCGTTACTGTCGCGGCTGAAGGGGCGTGTCCCGGTGTATCCGCAGCGCGCCCTGGCTGCCCCCTGGTGGCCGGAGGCCGTTACTGTCGCGGCTGAGGGGGCGTCCCGGTGTATCCGCAGCGCGCCCTGTCCCGCCATATACATTCCGTGCTTTTCAAACACCCGCCGTGGGCTAAGCATGGGACCCACGTGGGGCGGGGACACACGGCGATAAAGAGCCAGGCCCTCGCTGCCAAGGAGCTTTCCCGTAACA
TTGGTGGCAGGCTGTGTGGGCCCATCTTCAGGTTCCCAGGAGGAGTGCACAGGTGCTAGCAGAGGTGGACCAGCCAGGGTGCTCCCCAGGTCCCTGGGTGGCATGCTCAGGCACTGGTGGGGGATGATGCCAGGCCAAGCAGGCCTGAACTCACGCCCTCTGGTGGTGCACATGGGTGCAGGCTACAGTAGGTAGGGTAGGGCAATCTGCAGTGGTAGAGAGAGAAAGCCTGTTCTTACAGTGTGTGAAATTTTGCAGCAGTCCTGCTGCTGGGAGGCAATGAGTTGCTGTCAGTGGGAG
CACCTGTCCTCCAGTCCTGCGGCTGCACCTTCACACTTAAGCAAAAATCTGACCCCTTCTTCCCCCTCCTCTACCAGTACGTGGAGCACCCCCATCATTGACAGCCCAGTCCCCTCCATCCTGAGCCCTGGCCTCCACAGTCTGTCCTTCCCACAGCAGCCACCAGAGGGCGCCTGAGAGCACCTGAGTCAGGGCACGTCCCTCTGCCTACAGCCCTCCATGGCTCCCACCTGCCTTGGGGTCAAAGCCCAAGTCCTTCCTACTGCCCACCAAACCCTGGACAACCTGCCCTGTCTCCTCCATGCCCTCCCCTCCTCCCTGTCTCCCCCTTGC
GCCCTGACAAAGGCGTGGCATCATGAAGATTCATGCTGCCACTGGGACCGGGGACTTCGGGATCCCAGAGGAAGGATGACCAGCCGGTTGGTTCACTGCAAAGGGTTGCTGCGTAGTTTTGGAGAGAGCATCTGCCCCCTAGTGGCAGCGCTGCAAGCCTGCACCACGTTGTACCATTTCTTTGGAGAATGGAATTCATGGATGGGCTGGGCACTGCGTGAAGCACTTTACATGCTTTATCTCACTTAAATATCACGCCAGCACCTCTAGGTAGGTGCTA
CTGCCTTGCTAGGAAACTGGCTTGGGTGGGGGAGGCAGGGGTTGGGGTCTTCACAGAGGATGTGCACAACAGGCCAGGGACATGGCCAGGTGGGTAAATGTCTTCTCCGGGCCAAAGGAGGTGAAGGTGTATGTCCAGGCTCAACCAGCAGGTGGCGCGGGGGACTGCACACAGACAACAAACTCCTCAGGCTCCCAGGAGAAACACAACCTGGCTCCGGACCACAGGGTGTTTCAGAGGTTCTGAAGATGCTCAGAGAACCCGGATGCATTTACAAGCA
CCCTCTCGTGGCGTCCCTTCTCTTCTCTCCTCCTTGGGCAGGGAGACCATCGGGGTGCAACCTGGCTGGGGCGGGGAGGTGGTGCAGGGCATTGCCAGAGCGGGCCTGTCCATGGGCAAGGGACAGCGACCTCCTGGGCCAGGACATGTGACAGCTGCGCAGGCCTGGGCCCGGCGTGGCAGAGGTGCGCGAGAGCGGCCAGAAGAGGGCGCCAGAGAGCCAGGCGCGGCCCGCGGAGGAGCCCGGGCCGGCCCCGATACCCAGCTCCGCGCCGCGCGGACCCACCGAGCCCGTGCTCAGACGCCCCAGCTCCGCCGAGAAGCCGCTTGAGCCGGGTCCTTCT
TGTTGACCTGTGCTCTTGGGCCACCCACCCCCAGGCTGGGTATGAACAACGTGGCCCCCACCACCCTGGAGGGAGCCCAGAGCCCAATAGGCAGGCCTTTGGTGTGGCCCTGCAGGCCCACAGCGACACCATGTGGCGGCGAGAAGAAACTGCAGCAGAGTCGGCACAGGACCCCAGCTTCCATCCTCACGTTGTGTGGACATGGTCCAGCTTCCTGCCGCGGACCATGAGCAATCCAAGGGTAGGGGAGCCTCAAGAGGGAGACACTGAGCCTTTACGTAATGAGGCAGGGAGGGGTTCAAGCAATTAATTGAGAAAGGATGTGACAGGACTGGCACCTGGTCACTTTGTGGCCGTGAGCACCA
GCCAACCACACGCTCATCTTCTTCGACCTGTGGCGCCTTAGCAAGAGCCAGCTGCCGTCGGGGGGGCTGGCGCAGCGCGTGGGCCGCACCATGCACCACTTCGGCTACCTGCTGCTGGTCTCCGGCCTCACCACGAGCGCGGCCTTCTATGCCAGCTACCTGAGCCGCCTGCCGGCCGTTCGCTGCCTCGCCCTCTTCATGGGCACGGCTGTGCTGGTGCACCTGGCGCTCACGCTGGTCTGGCTGCCCGCCTCCGCCGTGCTCCACGAGCGCTACCTGGCGCGCGGCTGTGCGCGCCGGGCGCGGGGCCGGTGGGAGGGCAGCGCGCCCCGGCGGCTACTGCTGGCGCTGCACCGGCGGCTCCGCGGCCTGCGGAGGGCGGCGGCTGGCACCTCGCGTCTGCTCTTCCAGCGCCTGCTGCCCTGCGGCGTCATCAAGTTCCGCTACATCTGGATCTGCTGGTTCGCAGCACTGGCGGCAGGGGGCGCCTACATCGCCGGAGTCAGCCCCCGCCTGCGGCTGCCCACGCTGCCGCCGCCCGGCGGCCAGGTCTTCCGGCCCAGCCACCCCTTCGAGCGCTTCGACGCGGAGTATCGCCAGCTGTTCCTGTTCGAGCAGCTGCCGCAGGGCGAGGGCGGCCACATGCCCGTGGT
CTCACATTTGTGTGTGTGTGAGGATAAAAGTGCAATGATCTTGTGAAGCATCTAGCATCATGCCTGGTGCATGCTTAGTAACTCTTCTCTCACTTCTACCCTCCTTCCCCGCCCACTAAGCGGCGCAGTCACTCCATCGCCACCAGATGGCGATAGTCCGTCACCACATTGACAGACTGCCTCATTTTGCTGCGGGGTGAGGATGCTTCAGAACTGACCTATGCAGTCAGTAAACCGGGTCTGGGGTGCTGTCAGCACACTGAATAAGAAAAATGAGGAATGGTGAGAAGTGGCGACCCGCTGA
GTATGTGTTGTAGGGGTGTGTGTGGTGTGTGTTGTGCGGTGTCCTCCTGGGCATGTTCCCACCTTGGCAGTGCTGTCTCTGCCTGGGCCGCCCTTTGGGCAGCTGCTCCTGAGCCCTGCCTGGCTTAGTTGGCCTGTGCCCGCCACCTGGTGGCCGAGAGTGGAAGGGCAACCGGGCGTCTCACCACGGCCGTGGCTTGGGCGCATCCTCTTTTGAGAATAGGTCCTTGTTCCCCTCTTTGCTTGTGTCTCTTCTCCTCAGCGTCTTGCCTCTACCTCCTTCTCTCAGCTCTGTACCAAGGGGG
TTTTTTGAATATAAAATATAAACCACTGCAGAACTGCGGCAGAATTACCCAGCAAGTGCAGTGTTACCAGTGGGGGAGGAGCCATCTATCCTAGGCCAGCTCCTGGCACCCCCTTGCCTCGCCGGGAGGAGGAAGGTGCAGCTGAGCCTGCGTCCAGCAGATGGCGCTGCCTGCAAAACCTGGAAGGGTAGGGGAAGTCAGGGCAGGGAAGCAGGGAGCTGAGTCACGGGACAAAGGGAGAGGAGGCGGCAGGGAGGAGAAGGGGAGGGAGGACCCGAACGGTGGCAGTGGTCGGAGTTCTGATGGTTGC
CTTCAATCTCATCCCCGACCCTGGAGCTGCGGCTGTCACCCAGAGCAACGTGGAAAGTGTATAGTCTATCAAACTGGATTAAACGGCATTGAAGACAAGGCCCTGACTCCACAGCTCCCCCTACAGCCAGTCAGTGGCACCGCAGCACTGAAGCACCTGGAGTGTTCCCTGACAGTCTCAAATTCGAAGGCAATCCCTTCTGTTCCCACAGGTACCCCCACAGTCCTCAGCACATGCGTTTCACTTCTTAACACAGAAAACACTGTGGTTCA
GGCATGGACAAATGCACGAATGAATGAGACTGCGGGAATGCTGCCCCCACCTCCTCTCCGCCTCCCCACCTCGCCTCCAGGTACCCTGGGCGCCTGGGACCCTGCGGGGCCTCCTGGAGGCGGGACGGGCACGGCGCCACCTAGCGGTCGTGGGCCGCGGAGAGAGCGTCCCTGTCCTTCCCCGTGTGGGACCTGCAACCGCCCCATAGCGCAGAGTCCGGGAGGCTCCAGCCACCGCCTCTGTCGGCCCCATTCTCTAGGTCCACAGAGGGTAGAGACACTCGGGGGAACGTACTTTTACTGGG
CACCTCGACTTTCAATAACAGTGGCCGCTAGGTGATGCCCGAAGACAACCGATGCTTGCAAGTGTCAGTCGGCACGGAAAAGAAACGAATAATGAGTCTTTCTGTGTCAGGGTGGAGGTTGGGGATGGAGTGCGGAAGAGGCACACCCCAGTCACTGGCCTCTTCCAGATCCCTCTCACATCAGGTCGT
CCTCCCAGCAAGAATATAACTTGCTGGGCAGCATTTCTGTGGATACTTTGAGAGAAAAATGCCCTAGTTGAGCACCCCGCACCATGGCCATAAGCATCCACCGGGCTCGAAGTGCATGGCCCGCAGCTGACCACTAGGGGGCAGCCCTCCACGCAGAGGCTCGAGCGACGGAGGCGACGCGGCGGCTACCGGCTCTGCTGAGCCCACCCCAAGATCGGAGGGAAGGGAGCCTGATTCCACGCGGGGCCTCCCCCGTGGCATACGTTGTTGTTAGGG
TATGGGGTAGGGGGTTAAAGCTAAGAGTCTCTCATAAGGCTAAGAGTGCCTGGGGAAGAGGACTGCGTCTCCCCTGTCAAACTGTGCAAGCCTCCTTCCTCTAGCTGTACCTCCTTCTGCTGGGGCAGGCTCTGCCCATAGGGGGCGCGCAAACAGTGTTGTTAAGCCCAGGCATCCTTGCTACTTACTGAACCACCTGCAGGGATATGGATCTGGGTGACCTGTCAAATGCACCTCCAGAGCTCCAGCCTATGTTTCAATTGGCCTTGGCTCAGCC
CAGGCATTCCAGCGGAGGAGTCAGCTGGCTTCTCCAGTGAGGCGGCTGAGAGTGAAGACTCCAAGGGCAGAACAAACAGCAAATGGGAGACAGGCAGGGGCACGTTCCACAGCACAGACGTGGGCCAGCCCGCTGGGGGCAGTGTGGAGCAGGCAGTGCCCTCATCCAGGACCTCAGCATTGAAGGAAGCGAGGGTTCTGTGAACCGTGGTCTCTTAGAGGTCACTGCCCTCTGAGGGAAGAGCTCACAGTGAGCAAGATCTGGGTGGGGGC
TGGGGACAGGGAGAGAGAGAGGCCTAACAGGAGAGGGGCCAAGGGAAGGGAGAGGAGAGGGAGAGAGGAAAAAGCCCGACGTGGAGGGCGGGGAGGAGCAGTTGGCGCGGGAGCCCTGGTGCTCGCGGGCCTCTGCTGCCCCCTGCTGGCCTGTCTCCGCCACGGCGGTGCCAGCCGCAGCCAGGATGCCTGTGGTCCCCCTGCGCTCTGGCGGCCCCACCCAGCCCTCACCTGCTCTTCAGGGTTCTGGAAGGGGATCACCAGCACCACATCACCAGCCTTGAGCTGCAGCTCGTCTGTGTCAGTGGCCGTGTAGTCGTGCTG
TTGATGCTTCCGATGACAGTCTGGACTTTAGAACCCTGTTCCTGGGGCTCCAGGAAGGCGGACCCCAAGACGCCTAGGAGCGCCGCCTGCTGCGGACGCAAAACCTGCGCCCCCCAGCGGACGCTCTGGGTTCTTGCTCATAAAATAAATCAAACTCGTGCCTGCGCCTCCTTGTGGTGGGAAGGGAGCATGACGCGGTGACTGGCCCGGGCGCTGACAGTTTCCTTGCTGTGATGTCAGCCCCCGCCGCAGATGTGGTTACCCCCACGCTTTCTGCTGGCTGACTGGTATTCATGAGCATAATATAAC
CCCAGCAAGATGTCAGCCTGGCCCTCAGGGACACCCGGGTTAGGCAGTGACCCTGTTCTCTTGGAGGGGAGGAGGAAGACAAGCTCAGGAAGGTACAGACCCCACGTGTGCTGTGCCTGATGGGGAGGCTGCAGTTGAAGGTAGGACAGCAGGGGACGCTGTGGCCTTTCCGGGAAATGCTCTGAGCATCTCAGAGAGCGCTCCTGGTTCATTCCCTTTCCCTAGACCTGGTTTCTTGCTCACTCACTGATGTGCAGGATGTTGTGGTT
CTGAAGTTGGCCTGACCCGAGAAGCCCAGGATCGCTGAGGAAGCTCCCCACTGTTGTCGCCTCTCAGCCCCACGCCCACTCATCCACAGGCAGCCGGGATGCTCACGCAGCCACGTCACGGACCTCATCTCGGCCTCGCTACGACTCTGCCAACAGGGGGCGCTGCAGGAGGCTACGCGGTCGCAGGGACTCCTTTCTGTCCGTTTCCGACAAACTTCCCGCGCTCTTCCGGAGGTTGAGGGTGGTTCGCTAAACTTCCGGTGGGCTCCAAGAGAGTTTCCGGCGGACTTCCTGTGCGATCGGGCGGGGTTCCGGTCAGTATGCGAGTC
AAAAAAATCCTGGGCTACTTTCGCCCCACCTGCTCCGACCTCTCCCGGTCCAGCCAGCCCCATCACCTCCTGCCTGGTGGTGCGGTGAATGGCTTCGGTCCTGGTCCACCCGCTCTGCCCTTACCCCTACGGTCAGTTCTCCGCACAGAGGCCAGGGGGCGCCCGTGAGCACCCAAATCAGGTCACCTCCTTTCTCTACGGAGGACCTCCCCCCAGGAGGCCATGAGCCCCCAAAGAACCTGCCCCTGTGAGCCAAAGTGTTTTTTATTTTCAGGTGTCACGCCTGGCTACAT
GGTGCCTGCACATGGGTGCAGGGCAGGGCGGCCAAGTGGGGAGGACGCCGCTTTGGCCTTCCCTTCCCCTCTGCCTCCACGGGAGCTGGTGTCAAGGGAGAACGAGGGAGGTGCTTCCCTTCCAGAACCAGGGCTGTTGCAACTCCACGCATCACCGCAGCAGGGCGCTGCTGCTGACGGGACGGGCACTGGCAAGTGCAGATGGGACCCAGGCCAGCGTCCATTGCTTGGTGCCTCTGGAGGATGGGCTGGGAACCCATGAGATGGACCCCTGCTCGCCCCGGGCCCCACAGAGAGGTGTCGGTGTGTCCGGCAGACATGGAGAGGATCACGCATGTGCAGATGTACCACCTTACGCCTAGCTGGAAGCAGCACACACGCCGGTCAGCAGGAGGCGGGACATGCGCAATCAGGGGACGGCATGCACAGCATGCTGCAGGTGCACACAGACGCCACACGGGTTGAGAGGCTCGTCATGTGGTGACACAGGTCCCCTCAGTGTGGGGGAGGGGCTGAGGAGGGGCACCAGGGAGCTGGGGGATTGGCCTGTGTCTCCGCAGGG
CGCCCGACCCTGCCCCCCGGGGTCTCCTCTGCGGCGAAGAGCGTGGGTGCAGGACCCCGGCGCGCAGCGCAGCGCAGCGGACCCGGCTCACCTGAGCGAAGGTTGCGGCCTCGCTGGCCGCCTCTGCCCCCTTGTGGCCCGAGGCCACCGCAGCACCCACTTGCCCGGGGCACTGACCTGCGTGGCTGGCTCCGCCAGGGCCTGACCTCCCTCCTGGTGCCTTTGCAGAGGGGGAGCAGCCACAGGGCCTGGGGGTGGGGTTGGGCTGGGAGAGGGACCCCAGGATCCTCTGG
TGCTAATGACCTCTTTTAGTCCCATTGTCTGCAGCCCGACAGACAGAGGCGCCTTAACAACTCTGTCAGCCCGGTTGCCCTGCTCTAGCCTGCACCTCCAGGGCTGCCTTGGCCTTGCTGCTGCTTCTTGTCATATGGGATGGCTGCCCTCTGCTGGCAGAGGGCCACAGTGTTACAGCCTTCTGTGTACCCGCGTTCAGTCGGTCCGAAGTTCTTGTCCTGCATCCAAGAAGAATGAGGTTATGCTGACAATCAAAGGGTGAGAAGGGTGGAGAAAAATTTTATTAAGTGAC
CCCTGATCCATCCCTGGAACTCCAGCACCCAGAAGCAAACCTTAAGGTTCTCTTCCTGCAACTCTGAGTGACTCCAGCACACCAGGCTAGGGGGTGCAGCCCAGCCAGGCCTGGGCAGTCCCTGCTCCTGCGGGGCGCGCCCTCTAGTGGGAGGTAGGGGTGCAACACAAGCTCAGGCCCGGCGCCGGGACAGTGAGGAACTGGAGGGGGCGCTGCTTCCCACTGGCTGGTTTCTAGAAGAGCCCTGCTCTGAGGAGGAGACACTTGCCCTGGTGATGGGGCAGAGCTAGGGTCCATAAGATCTGAGGGAAGCGTGTTCCAGCTGCTGGAACAGCCCGGTGGGAATAGGGA
GGCCCCCACTGCCTGTGGAGGTGAACAAAACCCACCCCATGGAGAAAGTTTAGGACCTGACCCAGCGTGGGTCTGGCTTTCCTGAGGGCAAGGAACAGCTTTGTCCCAGTACTGGCCACCTGGCGCCTCCAAATGGCTTTTTCTTGCAGGGCAGGCAGGCTCTGGGCAGGCACCTCGCCAGGCATTGCGCCCTCTGCCTGCAGGTCGGCGGGGCCTGCTCTTCCCGGCTCCTGAAATGCATTTCCTTCCCGACTCCGAGGTCCTGCTTCCAGAACCTTTGGCAACAGAAAAGGAAACCCGCACAGGCGTCAAATGTCTTCGGACTGAAA
TTTTGTAGTCTCAACTTACCTTTTTGTTTTGTCCCACCCTGCCTATATTAAGCCTTATTAGGAAGACAGACCCTGGGGCTTGTAACCCCACTCAGCTGCGCTCACTCCTCCCCACCCCCACCCTGCCACCTGCTGGCCGGAGTTGGTATAACTGCCTGCGGTGCCTTTCTTCTCCAGGATGAGCCCAACGTGGTTTGGTGACCTCCTCACTGGCTAGTACAGTGATCTGTACCCTGCACGTTGTAGGCCCTCATTATATGTTTGTGAATGAATGCATGG
ATCGGAAATGGTGACTTCCTCTGTCTCTATAACCTTGTAGTTGGAAACCTTGGCCCGACGGTGATGGACTGCACGACTTGCTGGACTCCCAAGTCCGAAGTTCCTGCGGCAGCGCTTGCTTTGTGGCGCCACCTGGTGGGCAGTGTGCGAGGTTGCGGGGGGCGGGGTAGACGGTCTAATCACGCCCAGGCGCCAGCCTCTGAAACCCCCCAAAAGAACAAAATAGTAATTAAAAGCCACAAAATTGTGCTAGTGCGCACCATCTG
TGTACAGGGGCCCCCATCCAAGCCCCAGGGCATGAGGACCACATCCAGCCTGCTTTGTGGGGCTGGGGGCTGGAGAGCATGGGAGAAGGCCCGAAGTGCAAGTATGCGCCTGCCGCAGCCTGGTCAGTGTCCTGTGGGAACCACTAGGAGGAGCCTGATGCAGGTCACTGGGGTAGAGGACTCAGGGTGGCAGGAATGGCCTGAGGAGGAGCCCTGCGGGGAGGCGTGCCAGGCCCACCTGGGGAGCTTGGCCTCTGCATCTGCATGAGTCCCCTCCGTGCTGGCCTGGGCCCATGGGCCCTGCTGG
GTCCCTCTTGCTCCTTCCAGCCGCCCCAGGGGACACTGTAGAACCAGCCTCTGGTGCGGGGAGACCTCCGCCTGCCGGAGGAAGTCCCAGCCTCAGGTTTCCGGGGCTGGTGGTCTCCCTGCTCTGCTGTCTGGCGCCTCGTCCAGGAGGAGGCGCTGTAGGACAAGCGTCTCGCCGGCTGCGGCGGGCCGGGGAGGGCGGGAGCGGAGGGATCGGTACCCGCTCCTCCCTTCCCGCGCACTCTACCTCCGCGCGCCAAGTGTGTGGGGCCTCGAACAAGGGTCGACGGTGCTGCGCCCCGTCCCCCAAGGGGTTCCTTTCCCCAGACTGGCAGTGGAAGCAGCTCCGAGGCCTGGGAGCCTAGGGCCGTTCCGGGTTGGCGGGCCACCTCGCTTTCTCCGCGCTCCCGGAGGGGGCGCGATTTCCTCGTGCTGCGCTTGTAGGAGCAGCAACTTGAATCCTGTGTGGGGCAAGCTGGGCCCAATCCGCGGATCCCAACCAGCCCCTCCCGCTGGGCCGTGGGTCTCGTCATT
TTGTGAATATGCATCACTTAGAAAACTTATCAGCGAGCGAGGAATGGAGTTGTTTACAAAACCAAGCCCTTGACGTCTTCCTGGACCTCAACCTCATCTCATCAGCTCCCCCTACGGAGTGGGGCGGAGGCGGCGGAAACGCTGAACGCTCAGGGTCGACAGGAGCAGGGGCTGCACTGCCCGCCACCTAGTGGCCAAAGTGAGCAGGTCCCCTAAAAGACACGACGCCCCGCGATCTGCGGTAAATCACATTCCTTGCGATTCTGCAATCACAGGTAGATTTGGAATGGGCTAGGATCCCCTGAGAGACTGTTTATAAGGAGGGCGGTCTATG
TCCCCCTCCTCCTACGACAACGAGATCGTGATGATGAATCACGTCTACAAGGAGAGGTTCCCGAAGGTGAGGTGGGACCCGAGGCGGTCACGGGGTGACCAGGCGGCCTGCACTCTCGCTCGCCTTATCCCCGCGCGCCCCCTGGCGGCCTCGGTGCGCAGCGCAGGCTCCTGGCGGCCGCAGCCTTCGGGCACAGCCCCGCGCCCCTCCTCCGTCCCTCCCGCAGGCCACTGCGCAGATGGAGGAGAAGCTGCGCGACTTTACCCGCGCCTACGAACCCGACAGCGTTCTGCCTCTGGCCGATGGCGTGCTCAGCTTCATCCACCACCAGATCATCGAGCTGGCCCGGGACTGCCTGAC
GCAGGAAGACATGCAATGTGTTGTTTGTCTTTCTGGACCATGTAGGTGAACTGCAATTCTCTTTCTGTCTCTGGGGCTCTGACTTGAAAGCAGGGAGGAGGCATTTCCCCAAGCTGTGCCTCACCTTCCTCCAGGAGGGGGCGCCCTGAAAGCACCAGTCCCTGGGCCTCTCCTGGATGCTGGCTTGGCTTGTCCCAGATCCCTGCCCCTGCCCGAATGAATGAGGAGGGCTGCAAACGTCCCCTTTTCCTCTTATTGTTTTCCTCAAAGATG
GCCTGGCAGGGTGGGGCTTACTGGGCAGTTGGCTGGGATGCCCCTGAATGCCCAGGAGGCCAGAGCAGCAAAAGGTGGCCCTGCAGCGGGGAGGCTGTGGCGCTCACCTGCAGGCGTACTCCACAGTGTAGATGGCTCCCTGGCTCTGCTCCTCCCAACGCTGCATGTCTGCCTGTAGGGGGCGCAGGAGATATTTGGCAAGGGAGGCCACCCCCACCTAGAGGGCCTTCCTCCCAGCTCTCTTGGTTGGGGCTCTCCTGAGTCCTCATGGTGGAAGCAGAGACCTTTCCTCCTGCAACTCCCTTCCCTCACAGGTCTGGGCTTTCTGTGA
TCGCTGTCCAGCCGACAGCGAAGCGACCCAGGATCCTAGATCAAAATCCTCAGTTAGGGCTTCTCCTGCAGACTATTGTGGGTCACTCAATGGAGGCCAGTGACCTACATCAGGGCCACACCGCCCCTCTCTGGCTGAGCAAGGAAGTGCAGCTGTAGGTGCCACTGGGAAGAGAAGGATGTCACTCAAGCTTGACTGCCAGGAGGGAACTGGCTATTCACTGGCAGCCAGCAGCATACTTTCTGGGTCATGACTGAATGCAGAAATGCAAAATCTGGTTACCA
AGATGATGGCTTGAAGAATGTAAAATTTGCTTCTTTCCTGTGTTGCAGGTGAACACTCCAGGTCAGCCGGGAGCTCTCACAGCCATTCGGGGACCAGGCTCCTTCCATGTGCTGCTGTGCTGCCCCCTAGGGCCCTGCCAGTGACTCAGGACCGAAGCTGAGTGACTGCCATGCCGGGTTCCAGCCAGCAGGAAGGGCAAGGGAGTGTGGGGCGGGCAGGCCCAGGGTCTTAAAGCCCAGGCTGGGAGAGGCACACACCCCTTCCCCTTCGCAGCCCAGTGGTGGGAATTAAATCACATAGTCATACCTGACCGCAAAGGGGCTGGGAAATGTGCCTACCC
CGATCCCCATCACGGGCTGAGGGTGACCGTGTTTGTTTATGACCGCCCCCTCCACCCACACACCTCACTGAGGTGGTGGAAGTCTCCTGAGCCAGGCTCAGAGGCGGACAGTCACGGCAGGGGATGGGTTCAGCGGCAGCGCATTACGCTGCCACGAGAGGGCGCCAGCGTCCCGCAGACGACGCAGAGGCAACTCCCGCTGGAGAAACTCCATGCGACTTTTCTTTGGGGAAACTGAAGCCCAGAGAGAGGTCACGCCGTCCCGTGGCCACACCGCAGCTGTGGACCTGGGGGTGCCCGAGCGTCCCCTGCATTCAGCTCTGTGGCGGGACGGGGGCT
CATCTCCTCCACGGAATGGCACCCGCACCAGGTGCCCCTGGCCTCGCCTGGCCTTGCCAGCCAGAGGACCAGTCCTGGACGGGGAGGGGGAGGACAAGAGCAGGTGCACAGGCCCCAGAACCCGGCTCCCTGACCCTGGCCAGAACGCAGAGCTGCCGGACGCACCTCAGACCACTCCCTGGCCCTCTGGTGGGCACGCCGGGGTGCACACCCGTCGCCCCGCTGGCGCCTGCCTCCGGGGCACGTGCGGGAGGGGCAGAGGCCTGGACCAGGAACCGCTGTGGTGAGAGCCAAAGGCGCTGGGACCTGCGGCCCACAGACCTTTGGACACCCCGGTGGGGGTGGGGGTGGGCTGGCGCCTGTGT
GGGGAAAGGAAGGGAGGAAGCGGGGGAGGGGTCTTGACTCATCTTAACAAGGCTTTGGGGCAATTCTGTGCTATGGAGGCCCTGCCAGCCCCTCCTAGTAGTCCAATAGGGAGGCCACCGGGAACAAGGCACAGGATGGCCACAAGGGGGTGCTGCTGGCCCAGGGCTTGGCAGCTGGGGTGGAGGGTACCCTGGAGATCCAGCCACCCAGAACAGTCCCTTTCTGAAGACAAGCCAGCAACAAGGCACCTGCAGGCAGTTCTGGGGACTGGGGAGGGGGCGCTGGCTGC
CGCCGCCCGGGCACTGGCCTCACTTTGTCGCGGGAGGGGACCAGGGCTCTGGAGAAGGCCCGGGCCAGCGGCTGGGCGGGGCTCTCCGAGGCTCCCACCTCGCGGTCCCCGCCTGGCGGCCGGCGGCTGCGGCAGAAGGCGAAGCGGTCGTGCTCCCCCTCCCGGACACTGCGGCGGTGGCAGCGCCAGCCCCGCCGCGGCCGCCCACGGGCTCGCGGAGTCTGGCGGGACCTGCGCGGGGCGGGACCTGCGCGGGGCGGGGAGGAGGGGCCGAGGCGGAGCTGCTGCGCTGGGAGCCGGCTGGGGGCGCCGCTCTCAGTCTGGGGCGGGCGCTCGGGCTGCGCGGGCTCTGGGCAGCAGCAGCAGCAGCAGCAGCATCCTCTCTTCCTT
TGAAAAGGAGCTCCACATACTTAGTAACAGCCTCGGAGCGGATGGAAAGAAGTAGGCATTGCTGCAGAGCTGAGATGAACCTGCAAGGAGACAGCCTTGGCCCCAGGGAATGATCACTGCACTGCGCCCCCTACTGGCCTGGCTGAGATGACTAGCTGTGATTCCCTCCTTAGTCTCACCTGTTGAAGATGGCGCAGAACAGTTACAGCCATGATCAAAAAAGATAATTAATACTTTAGTGTCTCCTGCCCTATCCGCCCCCAGGGAGA
CCTCTGTCTCTGCTCCCAGCGGAGCCCCAGCCCCGGCCGCCCGCACGGTGCGCTTGCTCCTGCGGCTCTGGCGCCCACGGGCCCGGCACCCTCGAACCTCCTAGAACCGCGCCCCCGTGTCTCCGCGCCCTCTTCTGGTAGGCCCCGGAACTGCATCCACCCTGGAGGCGCACGCGGCGTCCCTGCAGCCCCCCGCGCGGCCCCAGTGGATGCCGAAGCCCCGACGGGACACACGGTCCTGCCTGGGCTCGCAGAATGGCTTTTTATTCCCAAAGGCTCTGCGCCGCGCACCTGGGCCCAGC
CACAGAGCTAAAAAGTGACAGAGCTAGGACTTGAAATCAGGACCTTTGAGTCACGTCTCTGCCTGACCTCAGCCCTGCGGGCCCCGTTCCCGCCATTCCTTCCTGCCTCTCACGTTGACTGGGCTCCCCCTGTCGGTCGGCACTGGCTGAACAGCCATGGAGTGGCGCTTTGGGGAAACCACGGGCGACCAGGAAAGATCTCAGGCAAGCCTCGGGTAAGTGAGCTGTAAACTGAGACCTGAACCCAGACACAGCCCATGCCAGGCCGAGCGAAGAGCCTGTGCA
CTCCTGCCACCTTCCTGGTCGTCTCCAAGGCCCCCTGGAGCACACACACAGACGTTACATGACTTGCTGAAGGCCACACGGCCACCGAGGGCAGAGCTGGGGTCAGAGAGCCCCAGAGTGCAGCCCCGGAGGCCTCCTCAGCCACCACGTTGCTCATCCTGGCAGCAAGGGCTGCACTGCCCCCTGCAGGTCACTGCCAGGAAAACGTGCACGAAAACGAAGCCCCAGCTGATCTGGGCCAGGGTTCCCCCGACTCGTCCTCTGGGGGCCGTCCTGGGTACTGCAGGGCCCTGAGCAGCGTCCCTGGCCTCCACCCACTCCTTGCCAGGAGCTCCCCGAGTCGTGACAACCACAGATGTCCCAGACACCGCCCGGCGTCTGCTGGGGGCAGGAGTGGGAAGCAGAAGTCTAAGGTGTAGGG
CCTCAGCACAGGAAGGGGAGCAAGAGGGGCCGTGCTGGTGAGGGCCATGAGTCAGACGTGGCCCATCTGGGGCACTGACCCGCCCCTGTCTACAGGCTGGATCCCAGGAAGGACGCAAATGCAGAACAGTGCCACCAGCCGGACAGCCTCAGCATCACACTCTGCATCCACCTGCCCAGGTCTAAGGGAAGGAGGGGATCCTCTAAGGAGCCACCTCCAGTCTGTGGACAGCTGGCAGCTGGGCCAGAAACTTCCAGGGGCTTCAACTCTACTGCAGGGCTGGCATCCCCAATCAT
ATAATTATTGTTATTCCAGCCATGCCGCTCAGGATTCATTGTATTCTTGAAAGTCTGTCCCACCCGCCACCCGCTTCAAAGCCTAACCTGAGACAGAACCTGGACTCTGCTTCCCCCTACTGGACACTCTGAGCACCTGCAGGCACCATGCCGTTTCTCAGCGGTCCCCTTCTGGCCTCTCCTGTGACAAAAATATTCCGTTACACTTGATCATTTCCATATTTGCCATCAAAATTCTGTTTCTTTTCTTTTCCTTTTTTT
CGCTGCTTTGGAGACTAAAAGAGCCCAAAGGCAGGTAGGTGAGCCGCGGATACAAGCCTCCCTGTCTCCCTGTTGTTGCATACAGGTCTCACAGGAAACTAAGTGAGGAGTAGGGAGGGCAGTGGGTTAGGAACAGCGATGGCCAGCAGATGGCGCCAGGCCCCAAGGCATGACCCGCTGGCCGCAGGCGCGCCTAGGAGTGGCCGCGAAGCTAGTCCCCAAACAAAGCTGGAGCCAATGCGCTCTCTGGGGTCCTTCACATCCTGCTACTCAACGACCTGAAGGTAA
CAGATAATGTTTTACCAAAAGGAAAGGGTGTGTGCTTGCAACATAATTGCCTGGGGGAAAGGTAGCAGAAGTCACCCCGCCACTGTACCCTGGCAGGGCCACCGTGGGTGGCATTCTGTGCCAGCCTTGCAGCCACCAGAGCGGCCAGTGGAGGGCGCCAGCCTGCAGCTGATGCTCTGATGGCGGTGGCATTTTCTGTCTTTGCCTGGTCACTGTGCCATTTTCCCCAGGATAACATAAAGATTATAAGGAACCAATAGTCCAGTGAAATAAAAATGAGTTTTTCCTGA
TCAGCGTGATTCAATGCTGATAGCCAGCAAGGTGGTATACAAGGTTATCCAGCATCTCGTTCACAGACCCTGGCTCACAACAAGGATTACCTCTGCTGTGGGTGTGCACCACTGCCACCTCGTGGCCACCTTCCCAAAGCTCACTCATTCCTCAACGTGGCCTTCCAAGAGTCCCGACTGCTGCGACTTTAAGGGGGTGAAATTCTCCAGGCCAAGAAAGGCAAAGTAAAATATCTTCAGCTTTATTTCAAA
GCCTGCAGTGGGGCTTGCACAGTGGTAGTTTTCAAAGCTCCCAGGTGATCCCAATGTGCAAACCAGGGCTGAGAACGCGCCTTGAGAGGTACCTTCCTTCCCACTCTGGCCTAGCGCCCGTTCGGTTCTGCCCGGTGACCACTAGAGGTCAGCAGGGCTTGGAGGACGTGGCCGCGGGTGGCCCAGCAGGGTCCCGCCCGGCGCTGCGCTCTGGCTGCGGCGGGACCGTCAGCCTTCTCCCCTTCTGGCCTCCAGCGGACGGAGGTCAGGCGCTGACTTGGCCCCGGGCTAAGAGGGGACGCCGCAAGGGGGCAGGGGCGGCCTGCTGGCAAAATCAGGCCCGTGAGCCGCAGAAAGTCAACTTCACTTGGAAGGTTTTTAAAAAGCATCCCAGATTGAAGCCTCACAATCCCGCCCCCACCCTTC
AGGAGGGGAGACGGGCAGGCGGGAGTGAGAGACGGAGGGGGCAGCAAGGCAGCGCAGTGCAGGGCCTGGAGACAGCGGGGCAGGAGGGAACTGGAAGGAGAAAGGAAGCAGGGGTCCTGGAGAGGGAGGGGAGACAGAAAGCAGAGGGCCCTCTGGAGGAAGCAGGTGGAGGAGAAGGAGCCAGTCCCGGGAGCGTGAGAGGGAGGGAGCAGAGCAGCAGCGGCCGGCGCGGAGCTGGCCCACGCGGGTGGTGGAGGCTCGGGGAAGGGCACAGCCGGAGCCTCAGGCCTGCTTTTAGGGGTGGGAGCGTGGGGTCTGGAGCGGGCGGCCAGAAGTCAGAGGCCGAGGCTCCAGGCCCGACCCGGGGCTCCAGGCCGAGCGGCGGGCGGACCCCGGCTCCGCCCCCGCCCATGCGGTCCCTCCAGGCGGGGGCGCCCGCGCTCACCTGCGGAAGTCCAGCAGGGGCCGCGTGGAGGCCGGTGTGCCCTCTGCCGGCCAGCTGAGGAAGTGGAACTGCGTGAGCGTGCGCGTCTCCTGGGTCTGCACGTTCTTCAGGTAGAAGCTCCGCACCAGAAAGTCCTCGCACCAGATGTGCTCCGACACCAGGTTCACCTGCCCGGCAGGGGCCCAGGCCTGAGCGCCGCGGGCTGCCCCAGTCCCCGC
GGCACCTCCAGCTGCTCACCCTGAGTTCCCGCTGGATACTGGGGGGCTCCGGGCCCCTTGCTCTGATGGTACAGCTTCCCCCGCCCGATGTCCCAGCCCCACGACTCGCTGTTGCTGCCCAGCAGCGCCGCGTAGTGGTCAGTCTGCAGCGGGGCGAGGGCCGTGGCCACGCCCACCACGGCATGCGTGCCCCTCTGCTCTAGGGGCCAGCTGATCTCCCAGGCGTGCAGGCCCCTTGAATAGCCCCTCTTACCCCGGGCCCCATCAGTGCTCTGGGCCACGGGCCGCCGCTC
CAGCTCATCCAGGGATGGGTGTGTGTGTGTGTGTGCTGGGGAAGGGGTGCTGGTATCGGAGCTTCTGAATCCTGAAAGTGTCGGACGGGGCTGAACCACAGGGTTGAGCGTCCTGCCTGGGCTGTGAAGTTTCTCCTACAGATGGCGCTGTTGCCTCGCGCCTGTCACTCAGGCCGAGGGGCAGAGTGGTAATTCTAAGACAAAAAGAAATTAAGCAGCACGCAAGCGGGCTGCCGCATTTTTATGTTTATGCCGAGACGACCCA
ATCCCAGACCTACAGAAGCTCTGGGAGTAGGGCCCAGAAATCTATTTTAACAAACCTCCCATCTCGTTAAAATCAGACACAGCTCCAGCTCGGGGGAGGACAGCAGTGATGTGCTGCTGCCTCCTTGTGGCATTTCCATGCATGAACAGCCGAGAGGCCACCTGCCAGGAGGAGGCTGTCTTCAAGGGGCAACTCCAACAGCCTCCCTGGGAGGTACCCCTCGACTTTCTGCCTAGGAAAGGGGAGGCAACCAATGGCCACCATGTGTCAGGTGCTAACGAAAA
CTGCCGGAAGATGCTGATTAGCGTTTGAAGAAATGGCCCCACGTCCTGTCCCCCTCTGATCCTCCCTCTGTCTCCCCTGCCCGCACTCCTTCCTGGACCCCCACCCCTGCCCTTCTGCTTCTTGGGAGGAATCTGCTCCCTCTTGTGGCTGGCGGCAGGGCTGCCTCTGCTAGGTCCAGGCAGGGGGCAGGAAGGATCAGGAATGGAGAGGCAGGGGCACCCAGGAAGCACTACAGGGAGCATTGGAATGCCAAGACCCAAGCTACTCAGTCCCCGAGTCGTCAGTGGGTCCCATGGGCAGGCAGGAGGGAGTGAAGGGGGTGGAGCCTGAGGTGGTCCAGGAG
ACGGGAACCCGGGCCGCGCCCTCCCGGCCGCCGTCCCCGCTCAGGCTGGGGCCGGCGCCAAAAATGTCTCAGGGCGCAGACACGGAAGCACCCCCAGGGCTAGTGCGCCTGCGCACCTTGGGCCAGCCATGCCGCCCGCCTCCGCTGCGTGGCGCTGGCGACCCGTGGCTGCTGGCGTGGGCGGGGTACCGGTTGGTAGGAGAGACGGACCGTTGTTACATAACCATTAAACTGAAATAAACCGGACCAAGGTGGAACAGAATCAAGGCACCCCAGCGATGGCTGGCACCCCTTTCTAGAGCGGCCAGGCGCAGGCGGAGGGAGCGATAACGTCGCCCGGAGAGTGTCAGCCGCTCCCTCGCGAAAGTTGGCCCCGTGCGGCCGCAGCGGACCGAGGG
CCTTGCCCTCGGCTACCCTCCACCCTGCTCCAGTCCTGCTAGGAGAGAACCGCAACACGACCCCGTTTCAGAAATGCGCTCCTTGACAAGCCTGGCTGCGACCTGTTCCTGGTTGACTGCCGTCATCCGGTGGCAGCATGTGGGAATGACATGCAGGGCTGTGGTGAGGATGAGGATGGAGTGAGCGGGTGGGGGGAACTGCAGAGAGGGCCCTAGTGTGGCCCAGTTGGAAGCGGTGACAGGAAGAACCCACCAGGGATTCCTCAGCTCTGGCCAAGGGGTTGTT
TTGCCACCCCACTCCCTGCCTCCAAGATTTTAATGCCAGGATGGAGGAGGGGGTAGCAGGAGCAGGGACACTGCAGTGGGGTAGGAGGGGGGTCACCCTGATGAAGGCTGCACATTGGACACTCATAGTCCATGAGAACAGCGCCCCCTAGAGGAGTGCTGGGCACAGCGCATCGCGGCCCCAGCCCTGGTTTAGAAGAGTGGCGAGGCCTGAGTTAGGGCTGTAGCCGCAGGGTGGACAGGAGAGGACAGAACCCAGGGGTGCTTATTCCTGAGGCAGGATTGGTAGATGGGGTGAGGGGTGCTCAGG
ACCACACACCATCTCACCAGTACACCATCATGGCAGTACACACTCATGGTGTCCTGGTCCTGGCACTGCACACCATCTCACGGCAGTCGACACTCACACAGTTTCCTGGCGTCGTACACCATCTCACAGCAGTACACACTCACAGATCTCCTGGAGTCACACACCATCACGGCAGTACACACTCACACACTCTCCAGATGTCTCACGCCGTCTCCCGGCAGTACACACTCACACAGCCTCCAGGTGTCACACGCCATTTCCCAGTGTCACCGCGAACACCAGCGTCCCCCGCTCCCCAGCACTCCCCTTTTGGCGCTCACACGCAGCGTCTGCCGGCCACATGAGGGCGCGCGCAGCACGCCCAGGCGCCCACCCTGCCCCGAGAGGCCGCAGGGAGGAGGTGGCCACAGGGAGGAGGGCCAGGCGGGAGATGAAGGGGAGACTCGGGACCAGAGGAAGCACGGCAGGGAGCCAGGGACCGGAGGGA
CTTTCAATCCATGCAAGCCGTTCAGGCCAGGTGATCCGGAGGGACCTGAAAAACACCACAGGCCTGTGACCCAAAGGAAGACCAGCCACCGGTACTCACTCTAGCCACAAACGCAGGCACTGCCCAGCAGAGGGCGCGTTGCTGGGGCCAGCAAACAGCTCTGAGCGTCTGGACTTCATCATCAGGGTGGAAACCCAGGCCCAGGACTATTTAACACATTCATCCGGTAAAGATTTTCTGCCAAGACAGCTTA
TCCAGGCCTTCGCGAGCCCAGCGCAGCCTCCCGGGCCGGGCGAGGGGTTTGCGGCTGATTCTCCGCGCGTCTCAGCCTGACCCACCGGCTCCCCGCCGCTCCGGGAAGCGCGCGCTCGCCCCCTGCTGGACGCTCGCGGCCCTGCGCCCAGCGCGTTCGGTGGAGGGACCCTGGCACCCAGCGGGCGGAGCCGGCATTTCTGCAGGAAGGAGCCAGGTGGACGCCGGAAAACCCAGGCACCAAGATGAAAACACGTAATACACCTGGTGTTCAGATCCGAAGTAATGCAGGAATATCCGCGGGGCACAAAGTGTCAGATG
CAGACCTAGGAGGCAGAGAGGTGTGGGCAAGGATCCGATGCTGCGGGGAGGGGTGAGGTTGGGCGCTGCCCGACTCCTGGCATCCAGGTTCTGGCTCTGGGGACCGCTTGGTGGAGGGTGCAGCTTCTGCAGCCCAAGCCTGCCACCTGGTGGTCATACTGGCACAGGCCTGGCTGTTCTGCCCAGGGTTCACAGAGTGGAAAGGGAGATGGCTCCAATGGGACCGGGCCAGATCTGTTGGCCAGGAGGGGTCAGTCCCCATCGGAGCTCCCTCCTGCCTCCCATCAGACTTCAACATCTCAAGCCTCTCTGGTCTGCTGTCCCC
TTTCCCTATGGGTCTTTTAGGCAGAAGACTTGCCCCCAAATTACTCAAAGACCCCAGGGACCTCCTTTGCTTCCACACCTGAGGGAGGAGAGCCAGGGTTCCATCAGCCCCTGCTGCTGTTTCTCCAAGCTGTCACAAGGTGACACTGTTGCAGCTTGGTGTCTCAAGGAGGGACGCTGCTGCCCCAGACGCTGGGATGCCCTTGGTGGTTGAGGTTCAGGCTTAAGACTCTTCTTAGTTATCATTTCACACTCGGCCATCCCTTCCCAAAGCATAG
TTAGAAAACAATTGAAAGCCACTTTTCTGGGAAAAAAAACAAAAAACAAAAAAAAACGCTGTTTGCGGCAGCCCCAATTCCCTAAGCATTATCTGGTGGGAGATGTGTTGCAGCGAGACCTCCCACCAGTAGGTGGCACTGCGCGCAATGCTCGCACCTCCCCTCAACACCCTTTCTCTCAGCAATGGCGGGTGATGGTGGGGGTCCTCTCTTTGCAGGGCTGGCCATTCTAATGCCTGACCTCAGGTGCAGACCAGTGTTCCGTTGCGCGGGACTCCT
CACTATCCGAGTCTGTGACCTCTCCCTTGTCCCTGATGTCACACCCCACTTGCTGTGGCCTCTCTATGCTGGTCTCCACAATGCTCAGCCGTCTTCGTCCGGGACACTGCACCCCTTCCGCCGCGCAGCCCACCAGCTACCACTCCCAGGCTGTCCACCAGGTGGCAGTGAAGGTCACCGATGTCAAGTTCGTGGCTCACCCTCCCAGCCCTGCACCCACCCTGGCTGCAGCAGAGTGGTGGGGGCCCAAGGAGCCCTCCAACCTCGTCAGGCCAGGGGGCTGGGATGCCAGGGACCACTTCTCCTGCACA
GGCTCCTGGGACTGGAGACGGAAGCTGGAGACGGCCCTGAACAGTGTGGCCAGAACACTGCCCCCCATGCTCCCCAACTCCTGTGGGCCACAGCGCAGCCCCCTCCGCCCAGCCCGCAGCGCCCAGCCCGCTGCCGTGCCCACCTCCACCAGCAGAGGGCACCCCGCCCACGTGAGCAGGTGCCCGACGCCCCGCGCCCTGTACCACAGCCCTGTGCCCTGAGCCCCACGCCCCATGGGAGCCTGCCTCTCCGCACGCATTCCCATTCCCCCTGGAAACCACCCTGGAGCCAACAGCACCAAATGC
GAAGGGGGCCCTGTGAGCTGGCTTCTTCCCTTTAACCACTTCCTCCCCTGGGAGACAGCTCACACAGTGCAGGAGGGGCTGGGGAGGGGGCTGGCCCAGAGGCACCAGACTCTGCAGAACCACCCAGGCATTGTGGGGCTGCCCTGCCACCTGCTGGCCGCTCCTGGTGGCAGGGGACAGGCATTTTTCCGGGATTCTTCAGGACAGGACCGAGACTCTAAGGCAGTCAGCATCAATTTGGAGAAAGCCGGGAAAGTGTTGCGATTCAGAGAGGTTAGGAAGTTCGTGAAGA
ACCCCTGTAAGAGGAGGAAGAGATCTCTGCCTCCCTGTCGAGGGGGAGCCTGGCTCCCTGAAACCCACTGCGCCCCTTCCCCTAGGTCGGCCTTGCCGCAGGCACCCCCTGGACGGCTGCACCAGGTCTGCGCGCCAGCGGTGACCCCCAGTGGTCAGTGCAGGACTTGAACCTGAGCCGTGGGCATGGCTGCTGCAGACTCATCACTGCAGCCTCAGCCCACAGCCAGTGACTTGGGAAGCCTTGCCGTGTGAGTGGTTTGGGGATTTGATCTTGGTAAGGCTGTTGCTGGCG
GGAAGTTGGGCTCAGAACAGCTTCTGGGTGTCCAGGGACAGCTCACCTGGGGCGTGGTCGTGCGAATGCACCGCACAGAAGCTGGCCCCAGTGGCCCTGCTGGCTCAAGGAGCAGCCGGCGAGAGCACGGACTTCCCTTCTGCCGTCCACGCCCATTCTGACCGCCAGGCGGCGCCTTGGTGCCTGGTGCCAGAGGCCGCAGGACCAGCAGTGGCCAAGGCCGGCGCTTACAGTCCCAGGGATCAGAGGGGACGGTAGAGTCGCGGTTGGTGGGGACCCAAGCAGCTGTCTGTCGCGGTTGGTGGGGACCCAAGCAGCA
CTTATGATCTGCCCACCTCAGCCTCCCAAAGTGCTGGGATTACAGGCGTGAGCCACCGCGCCCGGCCTGAAAATTTTTAAATGATTGTTTGCCGACTTTACAACAGGACGATGTTGTTGTTCGCAGGCCAGTAGGTGGCGCTGTGGCACGTGATCTGAGCCTCCTGGATTCACACAACTGTTCATGTGGAGAACCCAGTGCCGGGACCCATTAGCACCCCAGTCAGGCTATGCGTCTCCCTCCCAAGGGTGCTCACCTGGTGTGGCCTTCATGGCACAGGGG
TGTGGGCTCCCAGGGACCAAGGCCACGCAGGGCCCCCAGCTGGATGCCGACCGGCCCGCAGGAGAGAGATGAGTGAATGACAGGGACACCTGTTCCTTGCAAAGCCTCCCTTGTGGAGTAGGCCAGCATCCTGGCGTGCGCGCGTCCCCTGGTGGAACAGCGTGGGATTGCGGGCTCTAGAGGCTCCCCTCACTGTTGGAAGGAGACCCAGGAGAGTGAACCTTTTCCACCTGTTAGCCCATTAGCTCACAACGCACTGCCGCCATCTCACAGATCAGGAAAACGGAGGCCCAAAAGGGTAACGTCACATG
GAGAGCAGGAGCCTGGCTCAGCCCTGAGAGGCCCCCAGATATTCAATTCCTAAACCCATAGAGGGTGGGGCATGGGCACAGAGGAGTAACCAGGGGCCACCTCACACAGCCCTGCTCTTTCACCCTGCCCGCCTGGTGGCCTCCTTAGCCTGCAGCCTCAGTGCTGCCCGCTATGGGGTCATGCTGCCTCCTGCTGGCCACACTGCAAAATGCAGCCCAGGGTCGGGCCTAAGGCTACACTTGTCCCTCTTCCGGCAAGCCTGCAGCTGGGCTGGAGGGGAAAGCAGGCACCACAGAATTGCCTGGATGCTCCTGCCCAGGAGGATTGTCCGACTGCATGGGGAGAAAAGTCCAG
CATCCAGAGTGCCCTGGGAGTACAGTGTCCAGCCCGTTGTGTGCAGTAAACGTGGTGTTCATAACCGGGAGCTGGGCAGAAGAGGAACGACAGAGTCCCCCTGCGGACCCTGGGGGCTCTGTATCCTGAAGTTCAAGCCTAGCTCACCCTGCTGTGGGCCCAGCCCTGCCTGCACTGACAGATGGCACCAGCAGGGGGCGCAGCGCTCCGCCGCCACAGTTCTCTGTCCCCACCTCAGTGCAGTCAGCCCTGGACCCCCCACCACTTGCCCCCCATAGCACACAGAGCCACGGGCCTTCCCAGCCCCCACCCCTGGCCCTTGGTCACTCTCACCTGCTGCCTCAGCTGAAGGTG
CCTGGTCCCTGAGGAGGATGTCAGGCCGCAGAAGGGAGGAACGGGCATGAAGCTTGGGAAGCGGGCGCCAGAGGAGGCGAGGCCTCTGCAGAAGCAGCACCAGAGGCCACTGCAGCGGCTCCACCACCCAGCAGCGCCGCCAGGAGGCAGGAAGTGGGAGGCCAGGCAGGAGGGGCTGTGATTGCCCAGGTGCCAGGAGGAAGGGCTGAGAGGGGACAGTGCAGATGTCCAGAGAGGCCTGACAGGGACAGGCTGCGAAAGTCACGGGTGGGGATGGGCTTCCGCCAGAGTT
TGACTTTGGACAGATCTATCAACCCCTCTGAGTATTCGATGTCCGTCTTTGCCAGTCGGCTGAAGCTGGGAGACCGAGTGCCTGCGGGGAGCCTCCAGCCCCCAGTTCCTTTCAATCATCACCAGCGTGCCTCACACTTACCACCAGGTGGCAGCAGAGGACTTGCCTGGCCGCCGAGACCTTGGCCGCAGGAGACTTGCCGAACCTCAGCCTTAAAGGTCACCTTCACTCTTCAAGACAGTGGGAAGCGGCCGCAGCAAACATCCGCAGAGGGCCTGGCTCCGGGAGCCTCTGGACTGCGTGCTGC
CAGAGGCCAGGAGGTGACGGCAGGCTTGCCCTGGCGGCCTCCCAGGTTAACACACTCCCAGGTGGCTGCACCCCACAGGCGAGGGCTGCTCAGAGTAGATGCTCAACCAAGAGGTTGCCCGTGCCCCCTTCCCCAGCCGCAGGGGCAGCCAGAAGCCAAGCAGCCTCCCGCCCACTGGAGCCTGGAGCCTGAGGGCTGAAGCTGGGCGCCTGCTGCCCCCTGGCGTCCCGAAACGGCACAGCCACCAGGACCCCCACCCACCTCATTCATGCCTCACACCTGGGGGTGACTTGGGCCAGGGCCTTGCTCTCTGGCCCCGAGTCCCCTCAAGTGTAAGATGGGGGCTCTGCCCAGTGTGGCTGTCCGGGCTGCAGCGGGCAGG
CTCTGTTTCCTCACCCGGGATGTGTAATTTCTATTTCACGTTCTGATGGGAAAATATCTGGTGCATAGTAGGAGCTCCATCAGTGAACCAGAGCGTTCTCCATGAGGTGCTCTGCCCATGGCGCCCTCTGCTGGTGGCCCTCAGCGCTGTTGACTTTCCTCCTGTTGCAAGGGGCTCTTTATGAAGAAATAGGGGTGCCTTCAACAAAGGCTGCTCATTTGCCTAGGGAGGGCTGCAGAAGTGTCTTCAGGATA
ATTCTAAATGCGTAGTTTCCTTTGCTCACCCAGCTCGGAATAGGTCGCTTGCAATCTTCAACTCAGCTCTGCCAAAGTTGGATTCCTGTCCCGCCACCGAGGCGGCAAAATGGGAAGCGCAGCGCCATCTGCTGTCCGTCGAGGGGAGAGTCGAGGCTGCTACGGAATTGCTACGGTGTATGGAAGGGGGTCCTTCCGGTGGGACCTGGACTCCTTTGCAAAGCAATTCTCTCCACTATAAAGGAATACATGAGATTTATTTGTTAC
ATAAAACACTTACTTAAAAAAATAGAGATGATAAAGGTGAAGGCGCTTGGAGAGGGCTAGATTTCAGGGTTACTCAATGCACACAGCACAGATTGCTGCCACTGTGTCTTAGACCACTAGATGGCGCCACAGCACAAGCTACTGGAAGTGTCCTCCCCGCCTTCCACCTCCCCCCACCCCCACCCCGCACCCAGTAGTTAGAACAGCCGTCCTCCAAGCGATCTTATTATTAGAACTTAATA
ACCTATCAGGAGATCCAAGCTAAGAACTTTCTGTGCTGGTTCTTAAACTGCTGACTCTTACCTCCAAACCTCCCAGTCATACTCTGCAAACCATGGTTGTGCTTCGCCTGATGCACCCAGTTAGCTCCTGCCAGTAGGGGGCACTCGGGAGACAGGCAAGAAGAGGGAGGAGGACTTGTTCCTTTCCTTTGCTTCCTGTCCCTCTCTGGTGATGGGTCTTCAATCTGGTGGTGGAGCTGGTTCTATTGTCAGTAGTTGGTCCTAGTTTGCAATGTGCTTGT
GAAAACCTCTCATAGCCGCCTGTAAAGGAGAAAGAAGCTCAGGTTAATGGGGTCACTAAGCCAGCAGGAAGTCAGAAAGAACTCGACTCCTACAGACTCAGGCGGACTGCTAGGAAGGCAGGGGCTGGCGTGCTCCATATTGGCCACTAGGTGGCGCTGTGGACCTAGAGAATGGCCATGGAGTGGTTTCCAGAGATGCAGAGGACACACTCGTCAGGACTGCAGCAAAGCTGGAAGGATAAGCTTTATGGACAAGACTTGGGT
CAGGAGGGAGCCCCTCCAGCCCTGGGTTTTCTTTCCCTTGCCCAGGAACTGGAAGCAGAGAGTGTCCCCACTCAAGTCAGCTCCTAGCTTAGGGCCCCTGGCACTGTGCTCACTCACCCAGCACCTTCTGTCGTCCTCACCCTGGCCTGCAGAGGGCGCTGCGGGACAACCGCTCCACAGTGGCCCTGACAGAGGGGCTGGGGTCCACCTCACAGGCAGGAGGGGAGGGCCTCACCTTAGGGATGAAGATCAGAGCCAGCGTGGTGGTGACTGTGCTGTGGGTGTGGAAGAAGAAGAGGAGGA
CGCCCGCCGCCGCTCCCCCGGCCCGCGAGCCGGCCGCAGCGCAGCGACGCCGCCCGCCCGCCCGCCGGGCCTCGGCCGCGGCCACGGCCACAGCGCCACCTGCCGGGCGCCCGCCGCGCCGCCACAGCGCCCCCTGTGGGCCCGGAGCCGCCCGAGCCTCCCGCGCGACGCGCGAGACGCAGCGCCCCCTGCCGAGCCGGAGTCCCCACGCCGGGGCCTGGGGCCTGGGGTGTGGGGCCGACCCCGCCTGGGACTCCGCATTCCTCTGCTGTGGGACCAGAGTCACCAGCTCCAGACCTGGGACTGACAGCTCCAA
GCGACCTCTGAGTTAGAGGTGTCACAACAGGGCCAGTTAGTTTCTGTTCATCAGGAAGCCCAAGGTGCCTTTGGAGCCCGGGTGGCAGAACTGACTGGCGTTGGCTGAATCCATGGGTCGCCTCTGTCCTCTAGTGGCGAGAGAGGGAAAGGCATTGGCCACTCCGGGCCAGGCTTGCCAACCAGATTCAATTGCCTTTGAGTGATGGTGTGTATTTGGTCACCTGGAAACCTAGCAGCACCAGGCAGCACAAACCCAAGCAAGGCCAACACACAGAAGTCATCACAG
GAGGGCCGGGAGGGCGGCCGGAAGCGAGGTCAGGCGATGAAGGCCTGGAGGTGCCAGCCCGGGGGCCCTGGAGAGCCATGGCAGAGTTTACAGCTCTGGAGGCTGCGGTGTCAGAAAGCTCCCTCTGGCGGTCAGGGGGTAACAGCGCGGGATGCTCGCCCGTGTGGCCGCCAATAGGGGCTCAGCGCAGCTGCAGCGGAGCTGGGGAGGGGGCTTCTCCCACGAGGTGAGCTACGCACTCAGACGTTGACTGAGTTAGGCGGAAGGCCAGGCTGAGCTCGACCCCCAGCACCAAGGCTCAGAGATGAACATGAGAAAAGGGTCTGGGGGCCGGGCGCGGGGCTGGGTCCAGCAGTCCTGGGCAGGTCCAGCCCCGCGCATGCTCCGTCAGGCTTCTC
GCTACTGCATTTTGCAGGTGAACAGTCTCAGACTGCAAAGCAAGTCAGCACTACCACAGAGGGAATCCCAAACTCGCTGCTGAGAACAGAACAGCTGTGCCCTCGCCGACTGGGACCCGAGTGACATCTACTGGAGCAAGCAGGGGCTGCACGTGAGCAGGCAGCCATTCGGTCACTCCCCGTCATTCCAACACAATCGAATTTGTGTAGAAAATTTACATGCATCATAGGCTATTTATGAATATATGCACACGTAGAAAGAGGAAAAATA
AGTGTGTCATGGGTTGTAGTTGCAGCTGGAGGGGTGGACACGGAGTCACTCTCGGGCCCTTAGGAAGGGACGTGCACACACCTCATTGGTCAAGGTGAGTCTGGCTGCTCCTGGCTTCCAGGTGCAGGGAGGTGCAATCCTCCTGCATGGCCAGTAGGGGCAGCAGCAGACACGCCTGTGAGCATCGTGAGGCTAATGTCCCCTGCCCCAGGTGCCCTTGCCCCAGCTGACCTGGCCTGAGGTCTGCACTGAGGGCCAATGGCTTGCACCATGACGGCCCTATGCCAAGGGCAGGCGAGTGGTGGGGCTGGCTC
GCTCTCTGTAAGTTTCACGCCCCCTGAAACTTACAGGAGACACCTGTGCCACCTAACAAATGTTTCTAGGGAAACAGCAAATGCGAATGCTTCCGAGTAACCAATCGGTGCGCACACTCCCCCGGCCCCACCACAAGAGGGCGGTGTGACTAGCAAATGAAGCGTAGAAGACCCATCAGCAGTGGAGGTTGCTGGGGACAACGGCTGATGAAGCCTTCTCACGGTGCAGGGTAAGCTCGAGCAGCTCAGCTCCAGGTGATGTGTTCTCTTCCTCTGA
ACCACCGGTACCTGGCCTGTGTTGACAGCAGCGTGCTTGGCAGAGCAGGTGTAGATGACTATAGTGACATATCGGATCAGCTCAGGCACGGTTCGCAAGCACCTAGGGAAGCCTGACCGGCGGGGGAAAAGCCCAGGCGACATCAGTCGTGCCCTGGTACTGGCTGCCCGGCAGAGGGCGCCACCATGCCCCGCTCTCACCGTTTTGCAAAAGCTTCAAGCTGCCGCATCCGTACCCTCATCCTGCCTGCGTGACCCTCCTATGGCAGCAACCCCATCTCCCCTCACCCAGATCATAAGGCTGGGGACGGAGGA
TCCCCACCTCTCTGGCACCCAAGACTGGTGGAAAAGGAAAGCCCTCTCGTTCTGAGTTGAGATCTCAGAACCCTTGGCCTTTCTGCAGGGCCTCCAAAGGCGTCTGGTGGACCCTGCACCTGCTCTGCAGCGCCCCCTCCAGGCCTTCTTGCACGGGACAGTGACAGGGAGTTCTGTCTCAGAGCGAGTCCAGCAGGGCCTCCACAGAGTGCAAGGTTGCCTGCCCTGCCTGTGGAAGAGCAAGCCTTGTCCCCTGTTTCCCAGACCCCCTACTCAGTGGCCTCTGAATGTCCCCA
TGTGCACAGAGCAATCCTCCCTCCAGCCTCGCCCACTGCCCCAGGGGTTGGCAGAGTGGCTCCACCTGCACCTGCACAGGTGGCCCCGCGCCTCTCACACAGGTTCAGCTCCCGCCGGTCCCTGTGCAGAGCGCCCCCTGCCGGTCCCTCTTGGAGGCTGGGCCAGCGTTGCGAGTCTTGCCAGGGACGCGCGCTCTAGCGCCGGAGGCTGGGAACGCACCGCGGTGCCACCGCGTCCTGCAGGGGCGGGGCGCGCACCTGGGGATGCACCTGTCCTAGACCCCCTGCGCCTATTCCTCGCCCGCCCCATCCTTCCCCTTTTCACTTTCCCTGTTCTG
ACCTTCCTTCCTTCCCTCCCTCCCTCCCTCCTTCCTTCCCTGACCGTCCTTCCTTGCTGAAGGTGCTCAGGCAGCTCCTTCCATCCCCGGCCATCCAGGCTCCGGCGGTCCAGGAGAGAGCTGCAGTCAGCCTGGGCAGCCAGGAGGTGGCGTCGGTCATGGGGCGAGGGGGCAGCTGGCCGGGCTGCCAGCGTCTGTGCGCCTTTCCTGTGGAACAGTTTAGTTTCTTCGTGAAGGTTCTTCTTGTTCCTGCTAGGGGTGGAGCCTGGCTGCAGGTGGTCTGAGGGAGAAGCGGGTCTGGGTAGAGGGAGCCTCGGTACTGACCGTGGGCAGG
AAGCCCTTTGTCCTTCACTGCGAGAAAGGGAGAGGTTAGGGCTAGTGGTATGGTTGGTGCCTGCTGGCAGAAGTGGGAGAAGGGACTTTGAGGAAGGATACTGCATTCAGAGGCAGGAAGAAGTGCTGAGTACTGCCCGCCACTAGGAGGTGCTGAGGGTGCACAGTTGGCACTGTGGACGAGCAGCTGGGCAGTTACCGGCAGGACGCAGTCTAGAGTAGGAGGTGGGCCTGGGCAGAAGGGCGAGTGGCTAGTTCAGAGCTCAGCCCTCTGGCCCTGCTGACACAGGCCAGGCCGGTCCACTCTGG
GAGATCGTGCCACTGCACTCCAGCCTGGGCAACACAGTGAGGCCCTGTCTCAAAAAAAAAAAAAAAAAAAAAAAAAAAGTCTGTTTTGACTCAAAGCCCCAAAGTGAAGGGCAGTGCCCCCTAGGGGTGAGCTGAGGAGCACCAGGCAGGAATAGGAAGGCAGGGGGCGCCATCTCAGTGGCTTCTTAGCTAAGCCCACCCTGGCCACCTTCATCTAAAACTGCGGTCTCCAACTAACCCTGCCTCCCCGCACTGAGGCCCCCAGCCTGAGTAATGGGGAAGGGCCTTGAAGAAGAAAACCTGGC
GTTGAAACTGCAGCTTTTCTGAAAAGCAAGGCACCTGTGCAGTGGCCGAGGATGGCTGTGGGAGCCTCGCTCCGGACGCCACGCCTGCCTCAGCTGAGTTGGTCTCCCTCATCCTGTTCCCGCTGTCCACAGCCCCACCCTAAGCTGATGAGGAAGCCTCACGGGCCACCCGGGGAATCCAGGGCCTGTGCTCAGCTGCTGCTGCTCTGCCCCCTGGCGGCCCCTCCGTGTCCCTGCGAGGGAGGCAGCTGGCAGGCAGCCCCGTGAGCCGGGTTGGGTCCCACGAGTCTCAGTTCAGTGTCGTTTCTGACTTTTCTTGACTTTCTTTCAGGCTAAGTCCTATCAGCCATGGAAACACCATTGC
TTTCTTTGGAAGGCGAAGATCTCCCCTTCCTGCTGGCCAGGGTTAGGGTTGGAGGAACTTGAGGGGGACCAGGGGAGGTGGCCTCAGGGAAGCCCAGGGTTGCTGGTGCCATCGCCAAAGAGGAGACTTTCGGTCTGTCCAGCAGGTGGCGCCGCGCAGCTGAGTATCCGAGGAGAGCAGGCTGAGGCTGGAGAAACCGTCTGCCCTAGGCTTCTTCCCAAATTGCATGTCCCCAGCAGGGGACTCTGCACTGCTAGGGCTCCTGTCCAGCACGGCATCTTCTCTCCGGGGGACTGGGAAACAGGGTGTTTGTCCTCACCT
CTACCGCGCCCACCCGGTCCGATACCGCCCCCAGCCCCAGCCACTCCCCCACCGCCCCCGGCCTTCACTCACCCGCCTCCCTCCGCTCGCGCAGCCGAACCTGCAGGCAGCGACACCTGACAGCGGCCCAATCAAAGCGCGACTTCTTTGCGGTTCCACCAATCAGCGAAGGGCGCGCACCGGTAACAGAGTCAGGCTGCGTTGGCCGGCGCTTCTGCGCGGAGGAGCGTGACCCCTAGTGGCTCTGGGAGGGAATGCAACTTGATGCTCCCTTCCTTTGATTTCTTAGTGTGTCGCCAAAGTCCAGAAGCGTGGTCTAGACAGAGACGTTTCATGAGACGACGGGGTGGGTGGGAAGCCTCATGCTGAGA
CTCCTCGCTCCCCTCCCTCTCCCGGCCCCCCCACCCCCATCCCTCTCCTCCCTCCCCTCCCTCTCCTGGCCGCCCCCCCCACCCCTTCCCTCTCTCCTCGCTCCCCTCCCTCTCCCGGCCCCCCCACCCCATCCCTCTCCTCGCTCCCCTCCCTCTCCCGGCCCACTCCGCGCTGTCCTGCGGCGCCCCCGTGTGGCCGCTGTGGGGGAAGAGCAGACCTTGTTGTCGAGGGAGGCCTGGGAGGGCGTGGATCTCTGGGGCCGCTCCCTTGCCCTCATTGCTGTTGAACTGCTTCTCGGCTTAATCAGATGAGTTGTTAAAACT
GCCACATCCGGGCGGTAACGAACACCTGGATCTGCAGCTCCAGAGAAGGGCCTGGGTCAGATGTCACTGAAGCCCTATGGTGGCGGAAAGGCGAGAAATAGTGGGTTGAGATTCCAAGTGCAATCCACTGCGGCTCCTCGCTCGCCCTCCAGGTGGCAGCACAACCCTGCGCTTCCGAAGCCCGTTTTCTGAGCCAGACACTCTCCACGCTCTGGGTATTTCGGCTTCTCTCTCCCCACACGCCGACCCTAGGTCGCGCACTTTCTGCCTGGCAGAATTTGGCCGAGGATCCAAACCCGGAGCAGCCT
CGGGGAGGGGGCTCGCAGGGGCCGCATCGGACGCCTGGGCCGGCGGGGCAGAGGGAGGCGCCCTGCTCTCCGGTCCCTCCCTTTGCCTCCCTCCCGCCCCGGGCGCCGCCTGCGGGAGCCGACTCGTTCCAGGGGAGGCAGCGCCACCTGCTGGAGTGTGCGCGTCTGCGCACCGGGCCGGGTTCCGCAGGTCCTGGGGCTGCGCCCGAGACCCCCGACCGAGTCTTCGGCGCCTCCAGCGCTTCCCCGGCGTCTTGGGCTGCGAGGGGCCCTTTCCGCAGGGCGATGTTTTAGCA
ATAGCAAAAAATGAATGAATGAATTAACGAATGTATAAGTGGATGAATGACGAATGAACCAACAATGAATGAATGTAGAGAAAGCCTCAAGGGGGCCCGAGGGTACGCTGTGCTGCGGAGCATGCCCACCAGGTGGCGATGCCAGCGGCGGGCGGGCCTGGCCGGATTGGCCGCGCCGCTCTTGCCGTGGGTGCCGACGGCGGCGCCGGGACGGGCGTGGGGGGTAGGGCGAGTCATATGATCCGCTCGGCTTCCTGGGTCTGGCTGCTGCCGCCC
TTCCTTGGTGGAAGAGGCCTTGGGTCCAAACTGGGAACAAAAGTGCTTCTGATAGCACTTGAATCTGCAGCCCAGCACTTTGTGAAGCTGGCTGCTGCCTCTTTTTTGTCCCCCAGAGGTCACTGTCGAATACAGATATCAGACAGAAATGTGATTACCAGGGAGTGAGGAAAGAGGCTAGCTAGCTCACCAAAAAATTCATCTGCCAGCATATCCTCTGGGTCCCATCTCCTGCGCACATCCAGCCATAGGTGGCGCTGTTGGCCAGGAGCTCCATGGCTGGAGGCCCAGGCTAGCTCTCAAGGCAAGCAGGGGTTGTTGGACATTTTTGAAATGATGGGTGAGGCCAGGTGGGATGGGAGTGATGCCCCTGGAGGGGCAGGGCTGAGGGTTGGAT
GATGCTAAGCTGAGGTCTCTCACTGGAGCCTCGGTTGGAATCCCCTCGCCGCAGCCTGGCTGGTCGCTGGATGGGTACAGGAGGCGAGCGAGGAGCGCCTCCCAGGCTGCGCGCGCGGACAGCGTCTGGATGCGGCGCTGTGCGCTGGGGCTGAGGCTGCACTATCGCACGGGTCCGCTAGGGGGCGGGCGAGGCCAGCCGCGCAGACCCCTCCGGAGCGGAGCTGGTTCGCCCAGCGTTGGTCCCAGAGCCTTAACAAATGGGTTTATTTTGCAGTGGTTTAAAACTGCGAGAGGGAGGGAACTCGT
AACTCTCAGGTCCAAGTCCTGTGGAAATGAACACAAGGTTGGCAAACACATGGCGCTCAAGCGACCCTCTCCCCTCCGCCGAGGCCCGAGGCGGCTTCCCCTGGCATCCTGCAGGGCACCGCCCCTTCCCTGCAGGTCCAGGCCGCCAGGAGGGGGCGCTGGACGAAGCCGGTCTGCACCAGCAACTAGTGCTGAGGGAGCTGTCCAGGCCCCAGGGCAGGGAGGCTCCCCGGGAGAGATGGCTCTGCCGCCAGACCCACAGGGGAATGACGGGTGTTCAAAAAATACCAGGA
ATCTTCAGCATGGGGAGAGCCAGGCACATGGCTGGGGGCCAGGGGAAGGTTCACACCAAACCCTGCCCCTTCCCACCCTGATCCCTCAGACTTTGGGGCCAGGCCCTCCCTTACTGGGGCTGGGCAGTGACACTACCTAGGATCAGCCACCAGGGGGTGTCACGACCCTGGCGCTTTCTTAGGCAGAGGGTGGCCAGCCGATGCTGGGAACCCGGGCGCCTTCTCAGACCCGTAGGCGTCCAGCTCACCCTGCCGATGACACTGGAGGTGAAGCTGAGGGTCCGAGG
CAAGGGCAAAGGGGTCTGTTATTGCCGCTGCCAGTTGGCTGAGGTGGGGAAACCTCTCTGCCTATTCGCCTCCATCTCACCCCTACCCGCACCCCCACCCTGACCTTCCTTCTGCAGCGCCCTCCAGACCTGCAGTTCCAGTTTCAGCCACGAGATGGCAATGTTGCTCTTCGCCGGTAGCCCGGCGGGCGCGTGGGCTGAGCTGCAGCAGAACTGGGGTGCGGGGACGGACCGGGAGCAATCCGTGCTGGAGGCAGTCTCTTGCTGTGCAGGGGGTGGTGCGGCCTGAGGAAGCCTTGCAT
CTGACGTTCCCCTCGTTTAGCTTCCATAGCTTTGTGAGACAGGCATTCTCCTCGCCTGCCGCTCTGCAAGCTGGTGGGACAGAAGCACCTTCCAGCTTTGTGGATGAGTTCTGACGCAGCTGCGGGGCAACAGTGCCCCCTCGTGGCTGCAGCCCCAGCCTGGCCGCTCTGCCTGCAACTAATGGAGGGGTGGATTTGGACAAGTGGCACGGGGGAAAGGTGTTTCTGACTGCAGGAAGGGCTGCAAGGCTTTCCCACAGCCAGTGTGGCTGGAGGGAAAGGTGCGGTGGGAGCAGAGGCCAGAGG
GGAAGGCTTCCTGGAGGAGGTGTTGCCTCCAGTGGGTTTTGACGTGCAGCAGGAATCACCCAGCCGGAGATCAGGGCAGGCACTGCAGGCAGCATGCTCAAAGGCACGAAGGAGTGAGGTGGTGGGGGAGCAGCGGAAGTTCCTAGCGCAGCGTGGGGGTGCTCTGTGCACAGATAAGTTGCGGGCCGCGGGAAACAGGACCCTGGGGGGCCCCCTAGAGCCTCGCGGAGCGGCTTGCAGAGGAGCCTCGGGGCCACGGCGTGTGTGCAGCGACACCTGGCGGTGGCATGCGGAACTGCGGACGGCTGCGCAGGAGCGGACAGCGGAGAGGCGGTACTGACCGGTGCGAGGCGGTGCTGACCGGTGCGGGCCGGTGCGGGCCAGTGCAGGCCAGGCCCGGCCGGGGCGAGGCAGGTGGCCAGGTCCGAGGACCGCGTCGCAC
TAGTGATTATTATCCTCATTTTACAGATGGGGAAAGAAAGAATTAGACCTTCAGGCACCTTGGTAATGGCACGCACAGCGAGTAGAGGCAGAGAGAACCTGCTTCCCTGACGGCCCACACTCCCCCGGCACACAAGGCTCCCTCTAGGTGGCGCGCGCGTCTCAGCTTCTACTGCGGAAGTCTCGGTTATGTGATTATGTATACGCTCAATCCTACACCAATTGAGAATGGCCCTTAGCTTGGAATTAGTAAGAACAGTAATTAG
ATTTTTATCGAATTATTTGTTTCTCAATCATTAGTCCCTTTATCTTTTCTCCAGCTTTCCCAATTTCAGGACCTGCAAACTTGTCTCCAAGTTCCTGCCCTCGGTGCCTTGCACTCTGGCCACTAGATGGCGGTGTTGCATAGGGTCCCCGCTGGCTCCAGTCCACAAGAGACTCCACTTAGCAGGACGCCTGACCTCCAGACTCCGACCTCCACCCAGCAGGGCAAGACCTTCCCTGGAGACCCATGGGTGGACCTCCCATT
GATGCCTGAACAGTGGTACCAGTTTTGTGTCTGGCTTCGCAATTTTTTCCATCCTGGGCTTCATGGCACAAGAGCAAGGGGTGGACATTGCTGATGTGGCTGAGTCAGGTACGGTGGTATCGGTGGCAGTGGTGGTGGGCACTGCCACCTAGTGTGTAAGCCAAGTACTGCAGGCATGAAGCCAGACCCCAGGGGGCTTTGAGGGGGGACGAGCCTGGTTTCTAAAATGGACCCCCCCCCCGCCACCAAGATATCCCCCAAATTTCAAAGAGTACAAAGCCAAATT
AGTGTACACAGGAGTGGGACCTTCTGTTCTTGAACTTAGGCTGTGGTGTGATCACCCTTTTCTCTGCATCCACCTGACAGGCTGGGACTTGGGCTATGCTCTGGACAAGGCTGGCTGGTGCAATGATGCCCTCTAGAGGATGGATCAGGCCCAGTCACCACCTCAGATTCAGTGCCTGCTGCTCTTCCTCTTTCCACTTGGCCCTGGTGACAGACAGATAGAGGCCCAGCTGACGTGTCTATCGGAACGACTTTATTTCAGTACACTGGGCCCCACCAGGCAATGTGG
TGGATGACATTTAGGAAGGATCAGGCTCTCCGGAGGCCCCTCCGGTGAAGACACAGAGAGCTTGTGCAGCTGTACACAGGCCAAGCCGTCAGAAGCAGTGCACGGACCTCCGCACACTGGAGTTGATGCAGCGACTCCCCCTTGTGGCTGGTAATCAAGGCATGAGGGTAGTGGATCAGGCTTTGGGAGGGGTGGGCACAGCTGTCATCCCGTGCCTGTGACCGGCTTTGGTGCCAGCGTCAGCCTGTGGCTAACACTGTGCCCAGAGTCCCACCACCCACCCATGGAT
GGAAATAATACAAATCTTCCTACCCACTATCTCCCGCCCCGCACACACACTCTAAGCAGTAGCGGGAAATTCAAGTGTCCTGCAGCACTTCCATAGTGGGCAGGTTGGGTCTGTGAGTCCCATTGCACTTGTTGCCACACGGTGGCGCCACACTGGCAGTAAGCAGAAGTGTCCATGTTCGTCTTGAATTATGAGTTTTGAGTTATGCAAGGTCTTCAGGAACACATCCCTCACATACACCTTCTAGTGCCTTGGGGTTATAT
CTCTGTGATATTTTGCTCCCCTCTCCCTTGTCCTCTGGGATGTGGGAACGAGTCGGGGGATTCAGCCTTTGTTCCATCCTTAGCCAGGTTCTGAGGACTCTTTTTTTACATGCGGTCAGTGCTCCTGTCACCTCCAGTCCACTGGGGGGCGTCTCTGCACTGGCCAGACCCGTCCCGCTTGCAGGGTTTGGATGCACTCCCTGCCTTCTCACCTTGCACCCAGGTACTCGGGCTTAGGAACAGCAGCAAGTTGTGCCCTCTGTCCCCTGGGACTTTCCATGGCACGACC
TCATCACATTTTAGGGACATGGTGTCTTGCTGCCCACAATGCTGATTCAGCCTCTGCCCTGCAGCACTGCTCCCGCCCAGGCCAGCGGGCCCTTATGCTTGCTTTCCGGGGCAGGCTGCACACTTACCTGTGGTGTAGGCGCGGCATCTAGTGGACACTGTGAGAACTTCACCCAGCTAGCTGGCACCCAGCCCAGGCGTAGCTCTTGCCACTCAGGAAGCCCTCCCTGGTGCAGAGCAGGGACTTGGAAAGTGCCTGTTGGATGACTGTCTGGGAAGCTATGTGGGGAGATGAGGAAGGTGGGAGACACA
GGCATGCTGCACGCAAGGACACCACTGTGTGCTTCGGCCATGGCCAGGCTGCAGTGTGTCATCTGACGGGCTCGCTGAGATGGGGGTTGGGGATGAGGGGCCCCCCCACTGCTCAGGTTGGGGTAGAGGGGCATGGGTGGTCAGGCAGCAGCAGAAGGCACAGAGTGACTGCTGTAGGACACCAGAGGGCACTGTGGGGCTGCTCTGGCAGCAAGCCCAGGCCAGCCCGCCCCTGCCCCCAACCTCTGACCCCTGAGAGAATGTCCTGGGGAAGGTAAAAAGGAGGTGGCCAAAGGGTGACCACAAGACCCAACTGGGGCTGATGGAAGTGTG
CTCGGGGCTGGGCACAATCGCCGATTCATAAGCCAGGCAAGGCCCCACAATACCCAGGCTGTGTCCAAGAAGGACACCGACGGGAACTCGGAGAGGCCAGTGTCTTTGGTGGGGAAAGGCTGCTCCCTGGTGGTCCACAGGGGCAGTGCGCATGACCAGGGCTCCCAGACTTCAGGCAAGGATGATGGCGGAGAGACACGGCTTAGAAGTCATCCCACCATATGGACGGGGAAACTGAGGCCCAGAGACATGCAGAGACTTGGCTCGGACTGTT
CATGCTTGTTGTTTTCAAGCCCACTGCAGCCTCTGTAAACATCCTATGGACAATGTGCCCAAATGTCACAGCTTGCATTGCCGCTTTCTGCAGCCACAGGGCGATCCTGAGGTCCTGCAATGTTCGGCTGGCGACGCCTGTATCACAGCGACATCTGCTGGAAGAAGCTTCACACTGCAGCTAATGATACCACCGTGCCTCTGCCCGGGGATCCACACAACAGGTGCCCAGGGGCGCAAGGCAGCCCGACTGCTTCGAGGCTAGTTTACACCTATATGACCCACTTCCTGCCAGCTCTGAAC
TGAGGGCTGGGACTTGAGTCCAGTGTTTCATAGTAACTTTCAATCTGTTAAATGGCACAAAGTTAATGGCACCAGTATTCCACTCTGGCAGCAGACGTGACAGTGCCTGGTGACGAGAAAGCAGCGACATCTAGAGGTGGCAGGTGCACTGTCTTACAGTAGCAGTGGTCTCCTGTGGTCTAACCTCTTCAAGTATTTCGATTCTTTTCCATTTTGCAGGCCTGGTCTTCCACATTTTTGTTGATCTG
TGCGATGGCCACGGGCTCCCACGGGTTGCGAGGCCGCCGAGGTGGCGGGCGGCGGTCAGGCAGCCGCCGGGGCAGCCATGCGCGGGGAGGCGGTGGCAGGGGCGGGCACCGTCCGGACCGAGGGCGCGCTGGCGGCCTCTGCCGGCTGAGGGGCGCAGCGCAGCACCCCGCCACGCTCGCCGATTCCCCTGCGCCGTCGCGGGTCGGGCAGCCGGATGACCGACCCGAAAGCCTAGGCTTTGGGAATGAGACTGATGGACACAAAAGCGCCATTTATCTAGAGCTCAC
GCAGTCCCCAGTACCTGGGACTCTGGGCTCAGAGGGAAATGGTGGGTTTTAGCCCCCTGGGGGGATGGACTGAGATTGAGTGAGGCTCAGAGGTTAGAACCGAGGGCTCAGCCAGTGTGGGGCTTCTGGGGTCTCCTTGTGATGGCACTCGTGATCCACCAGGTGTCGCTGCGCAGCCAGTGGGATGAGGGGTGGTGGCAGGAGGACCTTCTCCAGCACCCACCCTAGGGACTGGGGAAGTAAAGGCGGGAGGCTGGGGTGGAGCAGAGCAGTGGTCCTATCCCCCTAGCCTCAAGGCCAGCAGAA
ACTGAGTGAGAAGTGTCATAAGTCATGTACACCCTGTGGAATGCAGCATTATCTACAGTCACACATGCCTACGTACACCCAGTTTGCATACAGCTTCATGCACACGTGACACATCCCAGCTATGCTCCCCTCTAGCGGATGCTGGTGGTATGACACTCTGTCTCTCTCCCTGGCTCTGGCAGGTGGAGCTCTCCTGGAACAGCTTTAATAAGGGTGACATCTTCCTGCTGGACCTAGGCAAGATGATGATTCAGTGGAATGGGCCCAAG
TTTCCCTGGCCATGGGCTCTAGCCTGAGACCAGGGTGCGATGTGCAGGACAGGGCGGCCAGGCGCTGGAGCCCTACAGAGCTGGCCTGGAAAAGCGGGCGGCGGGGCCGACTGCAGCATAGCACCACCTCGTGGCCGCTGGTCCACATTGCAGCTGTGATGTGAGGCCAACCAGGAGCGAATTTGGGGGAGGCTGTGTCTCCTATAGAACGGATGGCTGGGTGGGAGCGCGTGTTAGCGCCAGATGACGGCAGGGCCCTGTAGGGAGAGGACAGAG
TTCAAGCCGTTCATCATTTTCTCCAACCGCCATGAAATCCGGCGCATCGATCTTCACAAAGGAGACTACAGCGTCCTGGTGCCCGGCCTGCGCAACACCATCGCCCTGGACTTCCACCTCAGCCAGAGCGCCCTCTACTGGACCGACGTGGTGGAGGACAAGATCTACCGCGGGAAGCTGCTGGACAACGGAGGTGACCACCGATTGCTGCCAGGCAGGATGCACACAGGCGGAGCGCTCAGGCGCTAGGGGCCACAGGTCCCATCCAAGTGGCCCCAAAGCAGAGGCTTGGCTCCCCCA
CCACTCCTACAACATCCTGGTGAAGCTGATGCTACTGGTCCACACACCACACTCAATGTCAAGGCTCAACAGTGTTGCTGAGGGGCTGCTCCCAAACCCCACAAATCTAGGCCTCTTCTTCCCCCCAGTGCCCACTGAGCCCACTAAGTGGCGCTGTCGAGGTCCAGCAATGTGCTCCCATCCCCAGGCAGCAGCAGTGTCAAGGCAGCCACTGGGAACCCAGTACAGGTCCTCACTGATGCTTGACAATTCCCTGGGGCAGCTGTCCTGGGGGATAGAGGCTGGCTCC
AGCGGAGTGGCGAAGGGGGAAGAGGAGGAGGGCGGGGAGAGGACAGGGGAGGTTGTGCAGGACCTTGTGGGCTGTGACGAGGACTTGGGCTTTGACCCCAGGGGAGGTGGGGTCCATGGAGGGCTGTGGGCAGAGGGACGGGTTCTGACTCAGGTGGTCACAGGCGCCCTCTGGTGGCTGCTGTGGGGAGGAGACTGTGGTGGATGAGGGCGGGAGCTGGTGAGCAGGACAGAGGGGACTGCGTTAGTGATGAGATTCCAAGATGCCCGGGAGAAGTGGCAGGGACGAGGCGGCAGTGAGTGTCGGCACAGACCCCAGGAGGCCGACAGCGGC
GACAATGGGCAATGGAGGGTCCTCTTGTCCTTAAGAGCCCTGCCCACCTGCCTGCCAGGCCCCTCCTTCCTTCAGACAGATGAGTCCGTGGAGCTGTCCGGTCCACCCCGTGCTCTCCCCAGCAGCTGGACACCGCCCCCTCCTGGCCGGCCGCGTGCAGCCAGGGCTGGGACGACCTGCCGCTCCACCCTGCCCCGCACCTGGCCCACTGCCCGCTCACCTGCATGGGTGACCAGGCCCACCAAGGTCAGCATGGCCCAGAAGCTGCCCCAGGACCCAGGCTTGGAGTAGCCTCTCCTAGGCATCT
TTAAGTCATGAGATGCTCCATTTAAACAGGCGGGAGCCTCTGATTCCTGGCGGAGAGCCACAGTGAGCCCAGCAGAACCCATCTGAGCGCCAGCATCCAGCCCGGTCAGGAGGATTTGCTGCCCCCTCCTGGTGGAATGCGCGCCATGTCGTCAAGCGGCCACCAGATGACTCGCTCGCTGGTCCACTCAAAGGCATCACATCCAGAGCGCTCTGCTGGTCACAGGTGAGACTCTCAGCGACAGTGGTGGCTGCTTGGTCCTTGGTAAGAGGGAGTCGCTGGTGTTGGTTCCAT
TGGATTATTTTAACTAGATTTTCCTTGGATAAACTGTGGGGTTTGTAGCCTGGGCCTTCTGTGAAGTCAGCAGATGACAGGAGGGCCAGGCTCTGGCCTCTGAAACTGCAGCCGCCCTGCCTTTCCCGTCCACCAGGTGGCACAAGGACCCCAGGCTGTCATTCCGCAGGCTGTTCTCGGGCCTGACATTGACAGAGCCATCCACCCAGACCATCCACTAAGGCCACAGCTGGCCCAACTGTAGCTGGAGCAGGAAGGGCTGATGGCAGCAGGATAGACACT
ATATGAATGTGCGGGCTCACAGTTGCCACCTATTTGACAGCATTGACAGCAGGATGTTCAGTGTCCCCCAATTAATCCTGGTATGTCTCTGGTGAGTTCTGGACCATTGAGGTCCCCAGCCCACAGGCCACTTGAGGGCAGTGTCTCCCCACTGCAGCTGCTGCTGGGCTGCTCTCCAAAAGCAATGATTCTCCCTGCCTAGGCTGCTGTTTCCTGGGCCCCCAAAACTGCAAAGTCCTTCTGAGGCCAGTACTGCTGTCTG
ATCATATATTACTCTTGTAATTCAAACAGCATGTACCTGTACACAGATAATTATTTTCACTTTTTTCAGGCTGGTTTTTGTTCGAGGAAAGGTAGGCAGGAGTGCCACCGTGTGGTGGGATGGTGAATTGCTTCCCGTGTGGAGCGGAGCGCCTGGGTCGTAGGGTGGGGAGTCGGAGGGCAGTGCCAGCCCCGACGACAGGCAGGGTTTGCAAGCCGGGCTCCCGCACGTCGACTGCCTGCAGCCCCCGGTAAGGAGCCTGGA
GTGGCGCCTTGGAGTGGGTGTGAGGAAAGGAATAACTCTCCTGTCTTCCTGTCCTTAACCTGGGCTCCAAGGCCGAGGGTCTAAGTTCCCAGGGGCAAGTGTCAGGGTTGGGAAAATGCACAACGCCACCTACTGGCGCCTCTTTGCCCTCCCTCCCCATCGCTTCCTGCCGTCTGTGGTCTCTCAGTGGGACCTGGGCTGTCTCTTTCAGAAACAGGATGGACACAGTGGCTCATGCCCGTGACCGAGCACTTTAGAAGGCCAAGACAGGAGGATTGCT
AACCCAGGACTCCTCAGCACCAAGTTGCTGCTCAAATCCCTAGCACTGCAGGGACAAAGGAGAGTCGCCTGGTGGGAACTGGAACCACATGGAGAAGTATCCCCAGGAAGCTCTGGGCCTGCGGAGGGAGGCGGTGCGGGCGACGCTGAAACCCAGCAGCTGCGCCGCCTGAGGCGGAGGTGAGAAGCGCCCTGGCTGGGCCTCCCTCCGGCGCCTCCCAGTGGCCGCAAGCTGGTCGGCGGCAGGTGCTGCGCAGTCAGCAGGACCCCGCGATGCGAACGAGAATGATGGGCATAAGGACTCCTCTCCATTTGCTGTGACATGTCAGGACAGGCCTTTCTTTCCGAGTTTCCCTTCTGAGATGGAAAGCGGTC
AGGGGGAGTGCGACAATGTCTCCCTAAAATAACGCGGCTCTGCACCCTTCCCTCACATTGATTCTTTAAAAAAGAAGCCCGGTTCCGTCGCTGCGGCATCCCTCTACACCTCTACAACCGTGGAGGTACCGCAGGTCCCACGCTGCCCCCTGCGCCTCCTGGCGGACACTCGAGGGTGCTGGTTTGTTTGCTTCGAGGACGAAGGAGAAATTTTTGTTTAAATGTATATATGTACATATATACACACATATAATATGTATATATATACACTACACAC
GCACTCTGGGACAGTAGTGCGGCCAGCAGCTGCCTCCAAGCCCACCCACCACTTCCCCATGCCCACCCCAATTCAGGCGTGCTCTTCACAGACTAAAGAGGTGAGGGTGACCCCTGTGGTACAGGCAGTGACTGGACCACGATCAGCCAGCAGGGGGCGCAGAAGGGATGGGAACCGACCTTTGGTTCCTGAACTCAAACCCCAGAACCCAGAATCCCAACCCAGACCCCAGATCAGGAAACCGGAACCCCAAGCTCAGACCCCAGACTC
CCAGGTCTCAGAGCTTGCTGTGGAGGCTGGGCTGTGCCTGCAGCAGCGGCACCTGGGGTCTACCCCACTGCCCCCAGGGTTCTCCTCGACCCCCAGGGCTGCGATCCGAGCCTCCCCTCTGCTCCAAGGCACCGCCCTCCCCACCTCGACAGCGCAGTGTGCAGTGCCAGGACCGCCCAGCAGGTGGAGCCACACGGCAGGGTCCAGGGGAGAAAAAGAAAAAGGTCCCGGCCTGACCGGGGACCACCAGCTCTGCTCTCTGGGGCGTCCTGGGCATTTATTCACCTCATGGGGCGGCCGTCCCCACATGCCATGACT
ACCCTTCAGTGGCAGCTTCAGAAGGATAACCGGCACTTCCAGAAAAGCTCAGGGTGCTGGGATTACTGGGAACCCTTGCAGCTCCAGCAAAAAGAAAAACCTGGTCCTGGAGCCCCCTTGTGGCCGTGCAGAGGCAGGACAGGCAGTTCCACCTCCCACCACCACACCCGTGCTTAGAGCTGGGGCCCAGGGTTGCTGATGCAGAGGACAGGGAACCCAGGGCCCCACCTTCTGTGAGAGGCCAAATCGGCAGCCCCAGCCCCGAGGGCACCTGATCAGGAA
ATGGGGGGGTGCCGTGACCTCACTGTCCCAGCCCAAGAGGAGCAGTACCCGGACTGCAGCCACCTCATAACCGGCAGGGCAGCAGCAGGCAGGGCACAGCAGAGATGAGAGATGCTGGTTGGTCCTCAGCTCACATACCAGCAGCAGCTCACCCCGTCTCCACCAGGGGGCAGAAGAAACCCTCACACTTTCTTCAGAAAGGGCTGAAAGGGAAGGGGAAGTACCTTCCCTGAATCTTCCGGTCCCTCTAGAGGGGACTGAAGGCCTGATCCAACCCGGAAACCTCTAAGCCCCACCAGCCTGCTCCCCAAAAAGTCCTTCCC
CTGCTTCCAGCATCCATGCCAAATCCACCATGTCTCCCCTTCCCTGTCTCCTCATGGTCCAGCCCCAGCATGGCCCGCCTGCACCCGCCCCGGTCCCAGGCTGCAACTTCTCCCCCAGCAGCTGTCCTCCCGGCAGCAACCACCAGAGGGCGTCTGTGAGCGCCTGGGTCAGGGCCTGTCCCTCTTCTGCCCACAGCTCTCTGTGAGTCCCACTGTCCTCAGGGTCAAATCCCCTAAGTCCTCCCCATGGCCCACCAGGCCCTGCACGACCTGCCCTCCCCTCCTCCCTCTACTCCAGCC
TCCAGAGAGTCCGAGGCCCGGGCCCAGGGAGCGGGTCGGGAACAGAGGCACGACATCGGCGGGAGGTCGGAGGCGGGCAGTGGAACCCTTCTTGGGAAGCTCGGTTACAGGGGCCAACAGAGCGAGGAGCTGCCGCCCCCTGGTGGTAGTTGTGGGAGGCACCAAGGTGGCAGGCAGGTGACCAAACCCCTAATTTAACCGTGCACAGGACCAGGAACCAGAAGAGGACCCACCCTCCTAGCCCTGCTGGGGTGCCGCCACGGACACAGGTTGCTCCATGCCTTCCCGAATGAGGAAG
TTAATTAAAGCACAAGATATCGTACTCAATTTCCATTTGATCTTCCAAAAGAAAGTACTGAATAATCCACACCTGAATTTCAGTGATTCAGACTCAGGTCCACCGCTAAGACCAAACGTCCTGTGCTGCCACCTCATGGCCGGCAGAGGGCAATGAAACCCACCTTTCCGGCCATGCAGGGCGCATGCGCGGTCTGCCTCCCGCGGCGGGCCGGGTCTCCAGGGAGGACCTGAGTTTTCTTCACCCATTGTCAGGGAGGCGCCATCGCCCTGGCTTTGGGGCTGGGGCCTCCGGGGAGGTTCCGGTAGGGGCGT
CGAGGCCTTGCTCCCTGGACCTTGGGTTCCCACTGGGCAGGACTCTGGGTCTTTGGCCACACTGAGGAGACCGTCTCGCCATCAGTCACACACCTGCGGCTGCACCCGCTCTCCCCTGGGCTGCAGTGCCCTCTTGCGTCCCAAGAACGCCTCTTCCCTCCAGGGCGCACCAGCATTGGCCCCTGGCAAAGCTTTCCCGTATGTCTGGAGACGAGGCTTCTCAACCGTCACCCGTGGACATCCTGGGCACTGCAGGGCACTGAGCATCCCCGGAACCACCCCCTGCC
TTCACTTACTTTACTCACTTCTGTTTGGCCCAGGTTTTGAGAGCTACTGGGTAGTGAAGGTTTGTTAGGTTTGCTGCCAAGCAAAGCATCTTTCTGGAAGGTTGGCGGGGAGGCTTCATGCACGCGCCCCCTGGAGGCGGTTAGTCCACCAGGCTCATCGCTCAGTGCGGGACACACATCTGGAGACACTCCTCCCCCTACAGTTGCCAGACAACAACAGAAACGCATTGAGCCCGGACAGAGTATCAGCTGCTCTTATAGGATAGAACAAAGAGA
GGGTCCGGGAGAGCCACCAGCCTTCTGTGCCTTCCCCGCATCCCCCCACGCCCCTGGTTGGCTGTCCCCATTACGCAGGGTGGAAAACCGAGGCTGCCCGGCGGGGGCCGGTTGCGTGGTTTCTGGCGCCGCCTGGTGGCCATAGTGGCTACTACCGTCAGCAGGAGGTACTGCAGGCTGGAGGGACCCTAGTCCATTCATTCCAAAAACATGTATTGAGCACCTACTGTGTACCAGGCACTGTGCTAGGCCATAGGACACGGCAGGGATGAGCACGACAAAGTCCATGACCTCTG
CACACTGGAGCCTGCGTTGTGTACTGCTTCACCTGCTTTGAGGCTGCATTTACCTTGGGCTTGCCAGGCAGGCAGGAATAGGCTGTGGGCACCGCAGGCAGCACCCCCTTCCGAGCCATCTCCAGCATCTCCTCCTGGTAGATGTGGTCCTCATTTGGGCTGCGGCACTCGAACACCGGGGTCATGCGGCCTCCCTGCACTCCTGCAGGAGTCCCGGGCTGTTGTTACCATGTTGGCCAGCAGGGCGCTATGGCTCAAAGCCGAACTGGAATTCTCACTTCACTCCCACAAGTATCCTAGCTAGTTAATAGCATTATCCCCACTTTACAGATGAAGAAACTGAGGCCCAGGGCATTCCAATCAC
CTCCCCCGGGACTATGGGCAAGGGCCCGGGGCGGGGAGGGCGGCAGGTGCTGACACTGGAGCTGCGCCGGAGGTCGGGGAACTCGGCCTCCTAAGACTGAGGACACTCGCCTGCTGGGCCGGTCGAGCTGTGCGGTGCCCTCCGGGACGCAGGGGGCGCTGCAGCCACGCTGGGTCAGGCTCCGCAGGGCCCTCCCAACCCGGGGACTAACGGCGCCGGTGACGACTTCGCCGCGCGTTGGTCAGCCATGGCCACCGCTCTCGCGCTACGTAGCTTGTACCGAGCGCGACCCTCGCTGCGCTGTCCGCCCGTT
CTCCAGACAGAGCAGGGAGCCTCATCTCCTGCCCTCAGAGGGTTCTCCACTCTGATGGGGGAGGATTGAAGACAAGGGACCAAAGGAGGAGGCACTGGCTCTGCTCCAAGGAACCCCAGCCTGTTGGGGGCGATAGAGCTGCTCAGAGCTTTGGCCGGCAGGAGGCGGTGTCGGGCAGGGCAATGGTGGGTGGTGCGTGTGCCCTCTGCAGGAAAGGAGAGGAGAGCGGGCCTGGCAAGCCGGTTGAAGCCTAGCTGGGTGGAGAGTGGGAGGTGGTGTCCCAGGGGCAGGGAGCTGGCTGGGAAGCAGGTGTAGGCGGTTGGGCCCTGTT
CGGCCAAGGCGGGGCTGAAGGCGGCGCGCCCGGCTTCCCTGAGCCAGTTTGGAGGAGCGCTCTTCAATCTTCCGAGGCCGGATGAAGCATTCGGGCGTTCCCACTGCGGAAGGGCGGGGATGGCTGTGACGCAGGCGTGCCCGCCGTCGCCTGCAGGGGGCGCTGTTGCTGGCGCGATTCTATCAAGCGCAGAGCCAGCCGAGGCAGTATGCCGAGGCAGAGAAACCGGTTCTGCAGTCCCAGGGCCTCGGTTTCCCCCTCTGGAGAGTGTTCGTTTGTGACAGGGTCTCGCTCTGTTGCCGAGGCTGGAGTGCCGTG
TGTGTGTGTGCCTCTAAAAGCCAGGGACTACTCAGGCAGTGGACAGTTCCATGGCTTCTTCTAAGAGAACAAGGCAGTCAAGAAGAGTCAGGTCCATTTGGGAAGAGAGACGTCCATGGCCTCGGCCACCAGGTGGCATCACTGTCCCTTCTGGAAGAGCAGCGTGTCTGGGAAGCCACATCCGTCTACAGCTCCCGTTCCTCCCTAGCCTCCACTCTAGGGCAAGGGCCCAGCCTTTCACTAGGAGGCCTCACTCCCTGAACCCGAGGCACCGGCTCCGCCTCCTCCCCTCACAGTCCTCATGTGTCGTCAGTCCCGCTCCGAGGAGCACCTCATTTCTGTTGCC
GTCTGTCTGCAGCTACACTACCCTTGAGCCTAGCCTGTGTTGATAGAGCAGCCTCAGCACCGACCCTCAGTCTGCACCTGGTACCGGCAAAGGGAATGCCGACGGTCGCGCGTCGCCGCTGGACTCGCGACTAGCCAAGCACTCCCCACTAGAGGGCAGTCCCGTCTAGCTCGGTTGGGACGCGGCTGAGGCCCCGCCGGTGCGCTGCCACAAAGTCCCGCCCTCTCTTGAGTCCTCAGACGGGCTGAACCCCACTTCCATCCCGTTCAGGGAGTGCCAAGGCCAGCCTCACGAATGGGTCCCGTGGGTCAGGCCCCGAGGGTCCACAACCTCTCTGGGTCCGACCATCCGGGGTGCTCTGCCTATGTGCGGACGCAGCACGGCGCCCCGTGAGAGGGACCGCTATTTCACCATTGAA
CACCTAGCCACCTCCCTGGACTTTCACACACGCCCCTGACGCTGTCTTGGCCCCACCCTGCCATGTGCCTAGGAATCGCCATCTGCAGCTTGGGGGCTGGGGGTGGATCCAGGCTCCTCATGCTCTGGGACCTTCCTGCTGGTGCTGCAGCACCATCTGCTGGGCTGCCCTGACTCCTGCGGAGGGGGAGGAGTGGGGCGAGAGGGGTGTGGCTTGTACAGACTGATGTCCCCAGTTACCTCTCCTAGGGGACTGCTCTCCAGAGCCAAGTCCAGTATCTCAGCATTGGCTTTGGGCCTAGG
GCCCCAGTGTCTAGGTTGGCAATCCCCTCGTGTCCCAAGGAGGTGAGAGCCCAGTGATCCGCAGCTTTTAGTGTCCAGGTGGGCATGGAGATGCAGGATGAGGCCTGTCCCAGACCCTGATCCCCAGGGGTGGGGCAGAGGAGGCCCTGGCCAGCAGGTGGCAGCACAGGCTGCGTCCTTGGCGCTTAGGAGCTGGAGGAAGGTGGGGAGCAGGATTCCTAGCCCCCGCTGGCTCACCTATCCGCCTCCACTCCCTGAGCTGGCCGAGCCCCTCAGGGTGCCCAATCATGGTAGGAG
AGAAGAAATGATTACGAAAATCCTGGATAAGCCAGCTCCCTTTCAAGGGGATCAGTGTCCTCAGTCCCCCACCCCCACCTAAAAAGCAGGTCCCATTCAGCCCAGCCAGCTCATCCCTGCAGTTCCATCCAGGACCTACAGGTGTCGCCCTCCGCATGGCGAGGCCCGGAAGGGCAGCTGGCTGCAGGAGGCAGAGGAGTCTGGACCGCCTAACCTGAGCATGTGGAAATAATATATGTCTTCAAGTGAACTGTCTGGTCCTGGAGAAATAAAATAGGACAT
GCTGGTGATGCTTGTGGGGCGGGCCCTGAGTGCCATCGAGGCGCCTGGACCTTCTCCCGGGGGCAGCCGCGGCCTGAACGTGTGGGGGCGGGCTCGCGGAAAGGCTGGCCTCGACTGGGTGGGGCTCCGGCGTTGGCGCATCCGCCTCCGGCCGCCAGGGGGCGCCGCCGCCCGTGCTCTGCCCTGCCTGGCTGGTCACAGAGGCTGACGTCAGCGGGTCCCGCGGAGGCCGCTGGACACAAAGGCAGCTTTGTGAGGCGGCGACGGCTCCGCGGCCGCCCCAGGAC
CATGAGTGAAGGTGAAACCAGATTACCTCATCTCCCTCCTACCCCAGCCTAAGGTGCTGGGCGACGTGTGGGGCGAGATCGGAGGCTAGCCGGGCTTCACGCCTGCGCCCCCAGGTAGCCACGGTCTCTGCTGCCCCCTCGCGGCTGCTTCTTGCCTCGCAGGCCCTGATCCTTTGGATTCGGTCCGCGCAGAGCGCCAACTGGACATGGTGCTAGAGGTTGGGTGGTCAGACACTGTGATCCCGGGTGCTGTGCCCGCACTACGGGAAGGGGAAGCAGCGCGTGGGTCTCGCATCAGGAGGCAAGGCCAGGAC
GCACTTTCCTGTGCCACCCCACGCCTGGCCCTTTGAAATGTGTGCCAGACGCAGTGGGCAGTCAGAGCTCCGGAGGCCGGAGGCACAGCGCCAGCGACCAGAGTGACAGTGACAGTGGGGAGGGCCTCTGCTGCACCAGGCATCACCACCCGGGGGCAGTGTGGAGCCCGGCCCTGGAGCCTGATCACCCAGGCTTGCAGCCCGCCTGGCCTCTTCCTGGCTGTGCAGCCTTGGATAAGTTACCCAACCCTTCTGTGCCTCGGTTTCTTGATTTTTTTTTTC
CACACACACACCACACACACCCACACCCTTCACACACACACACCACACACACCACACACACACCACTCACACACACCACTCACACACACACCACACACCACACACACCCACACCCTTCACACACACACCACACACACACCACTCACACACACCACTCACACACACACACACCACACACCCACACCCTTCACACACACACACCACTCACACACCACACACACACACCACTCACACACACACCACACACACCATTCACACACACACACCACACACATCTGCACGCACACCATGCACATTCGGGCACACACAGAAGTGGGACCCTTTTCCACTGATATTTTCTCCTGGGGAAGGCTCGAGACTGCTATTGACCAAGCCTCTGCCGCCCTCTGGTGGTCTCTCTGCTCCCTGCCAACATGAAGTCTCCACACCCCACAGGCAGGAGCTGCCTGGACCTGGGACCTCGGGATGGCCCACTCTGTGGGCATCGGAATGCACTTAGTGACTCTGCACCTGCTCCCATGGGGAGTGAGAGCCACTTGC
CTCAGGCCAGCTCCTCATGAAGCACTACGGCCTCACAGAGGCTGGTAACATCAGCCCCAGTCAGGTGAGGACTTCTGGGGTCACCTGACGGGCCCTGGTGCCTGCCAGGCGTGTGAGCTCGCAGACAAAGGCCATTCTCCTCAGGACCCCAAGGGGGAGCTGCAGGGCCAGAATGTGCTGACCGTCCGGTACTCGCTGGAGCTGACTGCTGCCCGCTTTGGCTTGGATGTGGAGGCCGTGCGGACCTTGCTCAATTCAGGGCTGGAGAAGCTCTTCCAGGCCCGGAAGCATCGGCCCAAGCCGCA
TTGAAGAAGCCTCGGGCCTTGCCTGGAGGAAGAGAAGGGAGGTTGGTGAGTAAAAGCCAAGCCAGGCAGGTTTGCACCTGGGCAGCTGCCCCATAGCCTGAGTACTGAACTAGGCTGGCTGACCACTACTTCCTCACACCACAAGGTGGCACCAAACTCACAGCCCAGGCAAACAGGAGGAAGGCCCTGAAATGTCCTTATCACTCAGATGGCAGGGTTGGCAGGGACCTTTGGACATCATTCACTATCCTGGAGAGGGTGCAAAGCCTTGCCCAGGGTCAGAGCT
CAGGTGAGGATCCACAAAGCTGCTGCTTGATCCCTGAGCTGCATGCGTAGGATAGCAAAGATGAGGACAAATGCAAATGAGGCAAAGGAAGATGAGCCATGAGGCAGAGCGCTGTGTTACACACCAGCTCCCCCTGCAGGGCAAGCACAGAGAGGCAGCAGCCTGCTCAGCGGGCCATGCATGCACTTGGCACGCAGGATTTCTGTGGGGTGTGGCACCGCCCAGGGAAACCCTGGCTTAACCCTGGCTTAAGGAGGAGTGTTTGTGTGCCCATCTCTCATTTTCTTT
CAGTGAACATATTATCTCCTTGCTCACATTTATGTATGGCGTCTCCCTTACCGTCCACCATCTGCCCATCATACAGGGCGTTAGCACGCCTGGTCCTCTCCAGACATCTCTCCTGCAGCGGCCCCTGCTGGACCACACAGGCTCAGCGGCGAGCGCACCTTCATTTTCTTGCATCATCACGTGGCATGCATTTTCACACTTCCATATCTTTACTCATGTGTTCCCTCTTGATTAAAATGACATTTGTTCCTCTAATGATTGTTT
ACCATCTGCTGTCAAGCCCAGCGAGAAGTCAGAAAAGGGAGCGTTTCTCCAGTCCCCGGAGGAGCTCTGGCCTGATGGGCCAGTTGAGGAGCCCAGAGCCCTTGGGCATCTCTGGAGTTTGCTGTCAGGGCTCACCAGCAGAGGGCACTAAGGTACATGGCTGTGGCCAGGCGACCGCTGCCCTCCTGTGGCCTAGAAGGCAGCGGGCACCGAACCGGAAAACAGCAGCTTCTGGGGAGTCCCCAGACTGTGAGGAGCAGAGGGACAAAGTCCTGCATTAGCCGGCAGCCCAGGGCATCTGTTATTTTT
CGGTGACAGGCAGCCTCCCGGGCAGTGGTCACCAGGCCGGGGGCTGAGTAGCACCAGCCCCGCCCCCAGGGCCTAGCCTCCCTCCCTGGGCTGGGCGGGGCAGCTGCCTCCTGCTGGGAGCCTCAGGGAAGTAGCGTCCCCTAGTGGTAAGAAAGCAGTGCTGCTTCTGACCCTACCCTCTGCAGCTGCCTTTGTGTGTGTGTGCACGTGTGTTGAGTGAGCATGTGGGTGCATTTGTGAGAATGTGTGGGTGTACATGCGTGTGAATGTACACATGCGTGTGCGGCCCAATAGCAGACAGCACAGGAGCAGTGGGGCGCACCCCAGGGACGGGTGTT
CTTCACACTCTGTTCTTGCCTTTTTATTTTGTTGAAGGCATCTTTTGATGAAGTTCTTAGTTTTAATAAAGTCCAAATGCATGTGCCTGTTCTCTGTGATGCTCCTGCCTGGGGCTGCAGTGCTAGTACTGGTCACCAGGGGGCAGCAGCCTCCCATGTCCCTGGTGCCCACGGAGCTTTGCTGGAGCAGGTGGAGCTCCGGGATAGCCTCCTGAGAAAGGCACCTCCTGTTAGTATCAATGATCCCCACATTATGAGGACAACGGAAGCAGGAAGGG
GGTCACGAAGAAAAGACTCGGGGGGCTGCCTGGCCTGGCCCTGATGGAGGGGGCCATGGACAGAACAACGGGGAGGCAGGGGTGTCTCTGAGAGGCTCTGGTCACCTTGTCATACAATGGTGGTGTACAATGTCGCACCATGGACACTAGGGGGCGCCTGCGCACCATTCCTGAGAAGACTGGGTGTGATGAGAGCAGGACCAGCGCCACCTGTCCTGCTTGGTGCCCTATGCTTAGGGCTCACAGATGTCAACTCTCCACCCCCTGGGACCACACAGCCCCACCCCTGGCACTCTCTGACATCCTCAGGCAGAGGAGCTTGACCCAGGGCCCAG
GCAAGGGCCAAACCGTAAGAGGCCTCTGGGCAGGGCTGCCTCTCCCGGAACAGACAGGTGCCTCTGGAGGAACTCGGTGGGCTCACTGCGCTGGCACACCTGGCAGAGGGCCAGCCCGGGGCCAGGACGCAGCAGGTGGCCCCCACCAGCAGGGGGAGCCCTCGTCCAGCCTGATCACAGCCTCCGGAGCCAGGCTGATGCCTGGAGAGCAAGAGGTACCCAGGCTGCGGGCACAGGGACTTGACCCTCTCTCAGACTCCCTAGGGCACGGCCTGACAGCTCTTCCCCCACCCTCC
TCAGCTGCCTGCAGGCTGCCTGCTCACTCAGCCCTGACTCCAGGGTGACACCATGCTCCGCCTTTCAAACTGCAGCCCACGACGTTGAAGTGGGTGGCTTCCCCCCTCATCAAAAGAACAAAAGTTGCCAGTCAAGGGCCAGGCCAAAGCGTGGCACCCCACAGATATTTGGGGGACTGATGCCCTTCCTCTGGGGTCGGCTGGGCAATGTGGGGGCCACCGAAGCTGCCGGCCACAGCTTCTCTCTCATGAATGAGGGCGGCCCAGCAGGCCCTGTGCTCTCTCTGTCCCTGCCACACCTGTTTTCCTGTCTCTGCCCTGACCCCTAGCTGCTGCGCACTTCTGAGGATGTAGCCAAGATGCAGGAGGACCTGGAGAGTATGCACCCCCTGCTGGAGGAGGCTGCCAAGGACACCATGCTCACCATGGAGCAGATCAAGGTTGGGGTGCTCCCGAGCCCCTCCCCAATGCCTGACTCTGAGGAAGCTCGGCACCCCCACACAGGCGCAGGCTCGCTAGCTGCCTGGCCACTGCAAGTCATCTGGCCTCCGTGTGCCC
AGAGTGATCCTGCAAGGATACTGGTTGAGGTGACTGGGGGACCCCGGAGGAGGCGCGGGTTAGGAAGGTTCTGAGCGTGGCCTGGGCGCACCAGGCGGGTGCGCGGTAGACGTTCCTGTGGCTTACCCGACGGTGCCACCTTCTGGTCACCTCTGGCATAGCACCCGGGCTTCAAGCTTGGCGCATGCGCGGAAGCGTCCCCGTAGCCCGACCCCATCCCTAATGCTTCCAAATTCAGGTGCTAAGTTGAGCCCATAAAATGCAAAGTTATAACACCATTTCAC
CCCAAAGTGCTGGAATTACAGGCGTGAGCCACAGCGCTTAGCCAGAAAATTTTAAACATTACCCATGTTTTGGTTGTGCTTCTACTGGGCTCCCACCTGCTGTGATGCCCTGTCTCCACCAGGTGGCGCCAACACACCCCTGCAGCCCCTCCAGCCAAGGCAGACTGGACACTGAGGGGCAGGACCCGACTATGAGGTCCTTTGAGGAAGCAGGTCCTTATAGAGGGCGTCGTTGAGACAGGCTATTCCCACACAGGGGGCTCCTGTTGAGAGAGAA
GTTCGAAGGAAAATGGTTCCCAAATGCCAATGGTCTCCCCACGCCCTGGATGTGGGGACCCTATCCAGAGTCCCCTTCTTCTCTTTGGGGTGTCACAGGCCCATCCAGAGTGGAACTGGGGGCTAAGACCACGGCCACAGACTGTGGGGGCCTGGCGCCACCTGGCGGTAGTTCTGGGAATGTCAGGCCCAGGCTCGTGGACCCCCAGGATTGGAGGCTTTGTCACCAGCTGGGTCTTGTATCAATACCAGGACCAGCGTGGGGATGAGAGGGCTTAAGCAGGGATCAGCCTGAAATCTGCCGTCTCCAAGGGGA
GCCACAGTGCAAAAAATATACTGAGGGAATTCCTACCCAGCACCTGCAGCAAAAGTCAACAAAATCTGGCACAAAGCCACAAAACCCATTCCTGCCGGATATGATGTTGCCACACTTCACCACTAGGGGACGACGAAGGTCACCCAGCGAATTTGGGCCGCGATGCTCAGAATTCCTGGCCCCGTCTGCTTTCCCAGACAACGGATGGCCTCTTTGGCACCTGTAAGGTCCCCCAAACTGCAAGATGCTAGAAAGCAATCTCAAG
AGCTGGTGCCAAGCCAATTAGGCTCCTAGGGCAGAGGAGCAGGGAGGGAGGCTGCTAGTGGGCCAGGAGACAGGGTGGAACCTCTGGCCAGCTGGGCCATGGATCTCAGCTAGGTGGAGGCAGGAGAACTGGGCATGGTCCCACACACCAGCCACTAGGTGGCAGATCGTCCTGGGTGAGGGCGCTGCCTGGCCAAGGCTTCTGCGTCCCAGAGCACCTCCATCAGGGCCCCTTCCAGAAGCAGGACCTCAAGGCTCTGCCTCTCTCAAGGCTCTGCCTCTCTCAAAAGTCCCAGGGCATGATA
AGGCGAAGTCACCTGCCTGTATGGCCCAGTCTTGGCCCGCAGAGGCCCGAGCATCCCCTCCACAACCTGCGCCCCGCCTGCGCAAGGACCACGGGCGGAGGGTTGGTGGCTAGGGAAGAACGGTGCGGAAAGCACGCGGCCCCAGCTGGGCTACAGCGCCCTCTGGCGGCCAGAAGGCTCGCGGGCGCTGAGGCCGCAGACCCCAGGAGGGGAGGACCCCCGTGGAAGGGAGCGCCGGCTTTCTCACTTCGTGTCACTACTCCCTGGGGAAATATTTCAATAAAGAGGTACTGGGTGACCATTTTGGAGA
TTGGGAACAGTATTCCAGTGTCAGGCTGCTGGGCTCGGGAGCTTGGGTGTCTGCCCCAGTCAGTCGCCCCTCTTGGGGTGGGACACCCAACAGGCATGGAACACAGGGTACCTGTGTCTTTTAGGGTGCAGGGCTGGGCAGTTCCAGCAGTGTCCACCAGGGGGCGGGGCCGCACCGCTCAGGGTGGAGCTGGAGCCACCAACCCGCATCCTGGCTGGGGCTCCCGGCTCTCACCACAGCCCTCTCCGCCTGGCTTCTCTGGGCTTGGGCAAGGCCCCTAACTGTTCTGTGCCTCAGTGTCTT
CACAGCGGACCTCTGAGCCATCTGTGGGAGGGTGCAGGGAGGAGGGAAGCTCCTTAGCAGAGGACAGAGGCAGGCGGCCTGGGGTTCTAGCTCCTCCTCACCCTCAGGGAACAAGCCCAGGACCATTTCCAGTCTGTGGCCAGCCAGAGCTACCGCCCCCTGGAGGTGCCTGACGGCAAGCATCCCCTGCCCTGGAGCATGCGCCAGACCAGCTCAGGCTATGGGCGGGAGAAGCCCAGTGCGGGTCCCCCCACCAAGGAGGTCAGTGCTGGGCCAGGGCCAGGAGAGGGAAGCCTCAGGGTGGGGTGGGGCTAGGGCTGCACTGCCAACAGTTG
CAGCTTGACGGCGGCACCCTTGCATTTACTCGCCAGCAGCAGGTTCTCAGGCTGCAGAAGAAACACAGAGAACCTTGTGAGCACCCACCCTGCAGCCCAGAGGAAGCCTAGTTTGGGCCTACGCAGTACCACTATCTGGCACCAGGTGGCGCCAACACTTCATGAGCAGAGGCACGGAGGGGAGCCTGGGTAGTACCTTCAGGTCCCTGTGGACGATGTCATGCTGGTGGATGTGGTTAACACTCTCCAGAATCTGATGTATACAGTGGCTAAAAAAGCAGAAGGAAA
TGAAATTCATGGGTTTTTGCTCGAGCTAAAGACGTCCCCGGCCTAGGGCAGCCCAGCCTGGCCTTGCCTGGATTCCAGACAGCATCCAGGGCCGACGTCTGGATCTGTAGGGAGCGCTGTTCTCTGCCGCCCTCCTGTGGCCGCTGAGCCCTTCGCAGATCGCTGCTGAGAAGATTCCGCTCCTCCGCAGAGCCGCGTTCCTCGCCCCCTGGTGGAAATTGCGTATATTACAAGAAGCGATCTTGGGTTTCTAGCCGCAGCTTTCCCCCAACAGTTTCCCTAGTTTTGGAGGCATTCACAACCTCTTCAAAGCTGGGAA
GAACAGTGAGAAACAGGTGCAGAAAGGCGGAGTAACTTTATCTAAAGTCATAGGCTCCCTGAATAGCAGAGCTGACACCTACAAGGAAGCGTTGGAGACCAGATCTACCAGCTAGCCTCCCTGAGACCACGAGGTGGCGCCGCAGCACCGGCTGTGGCCGATGCCAGCCAGGTAGCCGGTTTCCCACGTCCCCCGCACGCACGCACCTCTTTGCTGCAGGAATCCCGGGCTGCCCCGACCTGGAGTAGGGGGGGTGGTGAGTGGGACTGAGTCCCTAGAAGCCT
CTCAAGTGTTTTCCAGCAGTCAGGAAAGTTAGTTGCATGCTGCAGGCCAATTTTCAGGCATGTGTGTTTACTGGATGAGTGATGAGGACATGACAACAGAAGAGAACACGTCCTCCCTGAAGGGGGCAGCAGCCAGTCAGTCCCATCCCATTGCTGTCAGGTGGGAATGCAGGCCCATAGCTACCCGATCTTCCAATGTTTTAAGATAAGTCGAAAATCTGCATTCTATGGATAATATCTCAACTTCAAATGTT
GAATATGATAATTTCATTCCACGTTCACATTGAATGACAGCTCAAGCTCAGCTGACCTGAACCGGTTTCTCCTGCAGTGCCTGTCCACCTGCAGGCAGGGCCTCCTGATCACACCCACCTGTGGTCCACAGCGCCCTCTGCAGCTCTCCCACCACTGGAAGCCTCCTGGTCCCTAGAGGGAGGCCAGCTTGAGGAAGCCCTGATTTCATAGACTCATCTTGCAGCCTCATCTCCTCCCCATGCCTTTATGAGCTGACAGTTTGAGGGGTTT
TTGTGTTCCAGGGTGGTAAGCTGCTTTGGCAATGTGGCAGCCCACTGGTCTCCTGGGAGATGCTTCAAGAGTAAGCCATTTCACACCGTGCTGCCTGGGGAGCTCAGAGCAAACCCTGGCCATCAGATATGGCCAGTGGAGGGCAGCAGAGGGCTGCAGAGCATGGTCCAGTGTCCCTCTGGAGGTGATGGAACTATCAGGACAGGTATCTGCATGTGAGAGTGCAGGATTGACAGGAAAATGCCTATCAGCAATCAAGAAGAACCAATAG
TGTGTCTCTGTACTGCCGAGCCAGCGGGGCGTGGAGCAGAGTAATAGCCAGCTCCTGAACCTGGACATATTGTGCTGTGAGGGCTGGCGTGGCCGAGGTCTCCCTCCAGGCTGACATGCTCTGCATTGCTACAGCGGCACACAAACATCACCAGCAGGGGGAGTAGCTCACCGGACTGGTCTTTTGCCCTGGAGGGGATGGAGGTTGGCAGGTGGAGCATCAATGTTTCCCTCTAGGGTGGCTTTGGAGGGAGGAGAGGCTTCTGCTTGAGGCCTTGGGTCTTGCCTGCTGTCCAGAG
TTTCAAGAGGGGGAGGAATCAGAATTTACTTCTGATCTTGTGCTCTGCCTTCATCCCCTTAATGTGGCTCAATTGCGATCTTTGGTCAACAAAGTCAACTGGCGGAAAGGGAGGAGGGTCTTGCGCGCCCCCTGGAGGTGAGAGTGGGTAACAGACTGTGCGAGGAGGGAAGGGAAGAGAATACATCCCTGGGTGGTTAATGGGGCCAGATGGTGGAGAACCTTGAGTACTAGTGTATTAGTCCATTTTCATGCGGCTAATAAAGACATACC
AGATGATAAAATTGAAAGCGCGCACTGTAACACACACTCACTGGGGCCTCCAGAGCTGTAAACGCTCAAGCCTAGACGCTGCTGCGGGATCAGCACTCCCCACAATCGTACCGTCTGCATGCTCCCCCTAGAGGTAGGAGCAGGGGGGCACCAGCGAAGCGAGCCACACCCCCATCGCTTGCCCTGCAAGGGGGATAAGGAAACTTTCTCTGTTTCAAAAGGTGATGCCAATGCCACGGATTCCCGCAGTGGAGGAGTCTAGCTGTTGGTGC
GGACAGATTTTTGGCCATAATTGGTGCTCAGCTCAGGTTTGTTGAAGAGAATGGAATTGAACATGCTGGAAGGGGATGGACATAGGATGGGAAGAGGTGAAGACATCATCACATCTGGTGCAAGGATGTGAGCTGCCAGTGGGTGGGGCTGTGCAGCTACTGATAGTCCAAGGCGAAAGGGCAGCCTGAGGCCAGCAGCATGGCGCCATAGAGGAAGAGTTAACAAACACTGCTAGGGGAAGGTGCAGAGTGAGAGTGCAGACCCAGGCATCTCTGCAC
GACCATGCAGGGACAGCCTTTGAGCAAACAAGGGAGAGACCTCTGCAGAAGGCATTTCACTCCCTTGTCAGGGCTGTGCGAGAAGCTGGTGACAGAACTGGCCCGGAATCCCAGGGACACACTGTCTCCCCCTGCTGTTAGACCACGTCTCCTCGCAATAGGGTCTGCACCAAACCTCCTCCTGCCAACACTTCCAAGAAAATCTTCACATCCACCTATCTTTAAGGGTTAGTTTAAGCTTTGAGAAATGGCACAAGAGAGATTTAGA
AAAGCAGGATGGGATTTCTTCAAAGTGTGTGATTTTTCCATAGGGACCAGGTTTTGCCGGCTCCTGTCTCCTGTTTCCAACGACAGAGGCATATCCCAAGGTCGACAAGTGGGTGCTATGCCCGGACTGGCCTGCAGGGGGCAGGAACCACCAGATTTGACTGAGTTGATGCCCTGCTGAATAAATGGATGCCACGCTTGGCCCTTTAATACCAATGCTGGGCAGGGGAAGACGGCGCTTTCTAGATGCTTGGCACAGTGCCAAGCCCTTTGCATG
CGACTTTATTTCTTGGTTTCTGTTATTTTACCTGGGGTGGGAGGTGGGGGGTAATTCCCGTATGAAATGTGTCGTCTCAAGAAATCAAGTAGAGGCGAGGACTGTGTTCCTCCGGCCAGCAGGTGGCACCATACTCGTTTGGTGCGTTCCGCTGGAGAATTCTGGCCCTTCCGCCGCGCCGTAGGTTTGTTGCCTCACCAGTGCGCCCGCCGGAGGGTGTTTATCGCGGCTAGAGAGATGTCGCTGCTGCGGTCGCTGCGCGTGTTTCTGGTCGCGCGGACCGGGAGCTACCCGGTGAGAAGTCC
AAACAGAAGCTCAGGGGGTTTCTTTTACGTCCTGAAGATGTGGTGGCAGATTCTGGAAGTAGGAGCCAGTTCCCCACTGGCTCCAGGACAAGGGCCTGGGAAACCTCGTTTGTCAGGCCGGGACAACGCCTGGTGGCCAAAGGGGGAGCTGCAGCCTGGGCCATGGGGGTGCCTGCTGCAGTGTCCCTAGCTTAAGGCTGGCTTGGGTTACTTCTCTGCTCAAACACCCTCCATGGCTCCCGTAGTCTCCTCAGCGGGCACAGGGGTGCTAGATGAGCCCCTCCTGGGTCATTACAG
GAGCGTCCTCTCGGCGGAGCTGGGGCGTCTGAGCGCGAGCTTGCTGGGTCCGCGAGGCGCGGAGCTGGGCATCGGGGCGGGCGCGGGCTCCTCCGCGGGCCGCTCCTGGCTCTCTGGCGCCCTCTGCTGGCCTCTCCCGCGCAGCGCGGACACGCCGGGCCCGGGCCTGCGCCGCGCTCACCTGTCCTGGCCCAGGAGGTCGCTGTCCCTTGCCCGTGGCCAGGCCCGCTCTGGCCAGGCCCTGCACCTCCTCCCCGCCCCAGCCAGGTTGCACTCCGATGGTCTCCCTGCCCAAGGAGGAGAGAAGACAAGGGACG
TCTCTATCAGGTTCATAGTGTATTTCTCTAAAGAAACATTGTAACTTACTGCTAAGTATCTTATGGCTAAGGAGATTGAAGATCAGCCTTGCTTCAGGGGCGTTGTTCACAGCTCAGCAGCAGAGGGCGCCACCCCATAGCTGATGTGCGGTGGGGCGGCCACACCAGGCAGCCCTCTTGGTACAGGGCCAGTGCCTCCCAGGGAAGCACTGCTCCCCCAGCTGCAGGAAAGAGGAATATTTAAATGCGTGCAGATTTCCCTTTCGCTTGTAGGAAGGGGTA
GCTGCTGCTGCCTTTCCGGTCTTGGAGGATGGACAGGTGGCAGCTGGTCACCTGAAAGAGAACACAAAACCCAGCTTCCAAGACTCCCAGTGAGTTGGAAAAGGCCTAGCAGGGTCTAAAGTGAGGCACCATCACCCTCTGCTGGCAACACATTGCCCCTGCTCTGCCCAGCAACTCCAACAGACTGTCCCAGAGACAGTCCTCTGGGACTGCCTTCACTGTTCCCCAGTGTGAGCCCATCTGCACCTGTGGCCCCCTAGCGTTGTGACTCCGGGTTGGACTCCAGCAGCGCGGCAGCCACAGCCAGGCCCTGGGAGGGCCAGTGTGGCTGAGCAGGACTTAACAGAAAAGGGCTCAG
CTCCCCTGCAGGAGCCATCCCCTCTCTGAGCCTCAGTACTTTTATCTGGAAAACGGGCCGATGGCTGAAACGTGACCAGTGGGTCGCACTTGTTGAAGGTCGGCCGGCGGGACCGCCTGGGTGCAGGGCGCCACCTGGAGGCTACCGCGCAACGTCCTCGCCCTCGCAGGACCAGTTCAGTCCCAAAGGGGGCGCAGCATCTCACACAACTAAGGGACCAAGAAGGAAAAAAAAAACCCATCTTTCGGTTTATTGAAGGAGCAGAAGGGAGCGGGGGGTGGGGGGGTGGGAATTAAATGCTTTT
ATGCCTCAATCCACAGGTCATCTGATAGCACAGCTCTGTCTGTGGGGAGCCCAGGGCTCAAGGGGGTGGCAGGAAGTTCAGTGGCCCATAGTGCTGAGCTGGTGGCAGAAGCAGCCTGTGACACCAGCCTCTGTAAGGCCAGCCTGGGCCTGAAGGTGGTGCTGCACCCTGCATGCGTGGCAGAGCCACCCTCAAGTCAGCTATTGGGAGGGGGCCTCCGCCCTCCTCCCCTCCTGCAGTGTCTTCCCGAGGAGCCTGGAGGAGGGTGCCTGCTTCCCGACACATGCACCGATGGCTCCT
CTGTCAAAGTCGTTGTGACTAGAGCTTTGTGGGGGAAAAGCATTTATTGCTTTTTATTGCTGAAGTAAGGAGCCTGGGGTGCCGCGGAGGACAGGGCGCCGCGAGCAGGGCGCCGAGCTGCCGCCACCTGCCGCCCGGAGCTGGCACTGCACCCTTTTAGTGCAAAGCAAATCCCTGTCCCATTGGTCCCCTCCTTCCCTAACCATGAAATCTAAAGCGAAGCTCCCCTCTCTCCCTTCCACTCTCCTACCGAGGGTCCTTTAT
AAAAAGATACCGTGCTCCATTTGCATTTGATCTTCCAAAAGGAAGGTACTGATAAAACCGGAATTTCAGCGATACAGACGCAGGTCAACCGCTAAACAGTGAAGGCCAAGAGTCCCGCGCTGCAAGCCCATAGCCGGCAGAGGGCAATGGAACTCGCTTTCTGGTCGTGCGGGGCGCATGCGCATTCTGCTTGCGGAAGCGGGGCCAGATCGCCAAGGAAGAAGGGAACTTCCCTTCCTCAGGCCAGGGAGGAGGAGGCGCCGCCCTGGCTTTGGGGCAAATGGGGCTGCATCCATCTTAAGGAAAACGCTGCTGTTCACAGCCCTACCTGATGAGGAGTGAGATTCCCTGCGCGTC
TTATTTATGTATTGACTAGGAAGCCACTTTTTTTTTTTTTTAAATAAGAATTCCGACTGGTTTTCTCACTGTATTTCCATGGCAGCTAGGAGGTGCCAGGTGGCTGGGCCTGTGACAGTGCAGAGGTTTTGGTGCCTGCCCGCCCACCATTGCTCCAGCTGCAGCTGCTGCCCCCTGCAGGGCCTGTTCGTTCCTGCTGCCTAGCTCCCCGCTGGCTGGCTATGATCTCCCTGTTACCATTCCAGGAGAGCAGCCGCGTCCCTATGCATGGCAGGACCAGGTACTATTGTGGCCTCTCCTCTTGGCCTCGAATGGTATCTTTGTCATCAGTGAGCAAGT
TTCCCATGACTTGGCTTCCATGATCCTGGCCCTGCTGGATGGAGCCAGCCTCATGGAGGGCGCTCGGCCCAGGCTCAGTGACCACCCCAGCCTCCCACTGTCCCGAGGACCAGTCTGGCTGATGTCAGTGACGCTCCACTGCCCCCATGTGGCCACTCCAGGCCCCAACATCATCCTTTCCGGCTCCCTCACACCTCCTTTTCCACACCAGGCCTGTCTGCTGTTTGTCTCATTGTCCACCCAGCAGCAAGAGTCAGCAGGAGGCTGAATTGAAGACAGTTACAGGAGC
GGTCATTCAATACAGAGTCTCCTAAATTTAACTACCTAGGAATTGTGTTTTGCCTTGAATGGACATTTGGAAACTCCAGACTCTAGCCAGCCCCTCTCAGCCACGGAGTCATTGCTCCCCCTGGTGTAAACACAGAGACTAGTCACCCTGTGTCAGGCATTCCCACCCACTGCAGCCCTCCCTGGACCACAAGGAGCCAAGGGCAGGCAAGAAAGCTTCAGGCTCCCTCTGGCTGTTAGGTTCCTAGGTCAAAGGCTGAGTTTGTGAACACAGAGAAACACTAAGAGA
CATGGCTGGGGACTGGGCACTTTTCAGGGAGCCCCCTTTGGGCTCTCTCTTTGGAGCAGGCCCGGGAAAGAGGGACCGTCCCCTCCTCAGCCGGGGTCGGGAGAGGCTGGAACCGCTGTCCGATGGTGCCCTCTGGTGACACTGTTGGCTCATTGCGGCACCTTCTGGGTCCCCACAGATAGTTCATGCGCCCCCTGCCTCCAGGCTTGGGGGACACAAGGCCTGCACCACGGTGGGCCACACTGGCTCCCCTCGGTCCCTCGGAGGGTCCACGCTCCCTCCTACCCCTCAGGGTTGTTACCTGTGCCATGCCCTCCACCTGGAGTGCCCTTTCCTTCCTGGGGGCTGCAGAGA
TTTCTCCTTCCTCTCCCCTCCCCTTGCTGTCCTCCCGTCCCTTTCCCTACCCTCCCCTCCCCTCCCCTCCGCCCCCCTCCCCTTCCGGAGCCCGGCCCCGCGCGCCGCCATGCCTGGTGCCGCACCGCCCCCTGGTGCCCACGTCAAGCATGGCGCGGAGCGACTGCACTGTGCCCGGGCTGCACTGGGGGCGAGAGGCCAGGGAGCCCCTACGGCCTCCAGAGGCCGGGCGTTGGGGGGGCCGCAGAACGTCGGGGACTCCCTTGGGACCCACGCTCAGCTC
CCTGCCATCCTATAGTGTTGTCTTCCTGTGTGTTCCGGGGCTTCTGGGCAGCTGGGCCTGCCCGGGGAAGTCCTTGCAGGTGGGAGGCCATACAGAGACCCAGTGTGTGCCACTGAGCGTCCCACCGCTGCTGGGCAACTGGAGGACTGCAGGGGGCGCCAGGTGACTCTCTCCTTTTATATCACAGCAGCTCCTGTGCTGACCTTCAAGTTATGTTTTGGAACTGTAATACTAAAGGAAGAAATAAACTACTAATTTGTATAATATTCTG
CTCTTGGGGGGGGTGGTCCCCTGCAACCCGTGCCCCACGGGCCGGTTAGGAAGCTGAGTCCGGAGATGCCAAGACCAAGTCCAGGCTGGGTCAGGGGTTCGGTTTGCCGCTGTGGGTTCCTGGCTGAGAGGTCAGTGCAGTACTGAGCAGTGGCCAGACGAGGGCGCAAGAGACAGCAGGCACCACAGCCTGAGCAGGAGCTGGAAGCCTGGGCCTGCAGCCCTGGGGGTTGCTGGTGATGACGGACTCTGCCTTCCTTCCACCCTCTGCTGTGTGACGTGGGCAGGCCAGTGCCCTCTCTCTGAGGAGGTT
CTACTGTATACCCAACCTCTAACATCACTCCTGTCCCAAGGGAGGTGCTGAGTCAATATTTGCTGGATGCCTGATTCAAGGCCTGCGGTCTGGAAGTTCTCCGATGGTGGAGCGGCCCCTACGGCCACGCCGCGGTCGGCCAGGAGGTGGCGCTGTGACTGCAGAAATGGCGGGCTCCGGCTGCCCGGCCTCTTCTCAGGAATGAATGCACCTGGGACTTCCCGCTTCGGAGGCAACGCGCTGCGGGTGGGGGGCGCGGAGGTACGGCCG
CCCCCATATGGCTCACTGCGCAAGCTCACACCCAGTCCCAGGAAGCGAGCCCCACGTCGCCCCAGCTCTGCATTCACAGCCGCCAAGCGGTCCCGGAAGCCGAATGCCGGATAGGTCAAAGACAGCGCCGCTGCTCCGGCACTGCCGCCAGAGGGCGCGGAGTCGCCGTGTTGGCCTGCACCTCCCTTGTCACGTCAGCCGAACGGCTACGGCAATGGAGGATTTTGCCGTATGCGACGACAGGATGACTGCTTCCCCTGAAGCTTCACCAAACACGGAGAGGCTTTCCTGTCCCTGGGAGACGCGGT
AGAGAAAGGACACAGATGACAACCAGCCAAGGGAAGAGATGAGTGGAATGGGTGGAGGAAGGCTCTGTGCTCGGAGCTCCCAACTGTCCTCCTGCCGTGGAGTGTGGACGGCGCTAACTCCTCCCGGCAACAACGTGTGACAACCTGCAGGGGGTGCTGCTGGCCAGGAACGCTTCCCCGAGCTCGGCACTCGGTCTCTGTTGGGGTTGTGTGTAGATATGCTGACCTTCACCTCCATCCCTGGCAGAGGCCGAGCTGATGCACATGGCCCAGACCCCCAACCCTGAGTCACGCTG
GGGACAGCGGTCCCACAGCTGGAAGAGGGAACACATCCTGAAGCTTGGGAATCCAAAAGGAAGGCAGCTGGGGCTTGGAGGGCAGGCGAGGAGGTATCGGCACACCACCATACCCTCTTTCCCATGGGCCAAGTGCCATGGTGCAGTTCCCCTTTTGTCCAGCAGATGGAGCCCACCGCACAGTCACAGCTGGACACGGCACAGGCCTTAGAGCGCCGAGTCTTCCAGCTGCAGGGCAGGCCTGTGAGGTGGTCGGATCGTTCCTCAATAAGAAAAGAGAACCTGGGGCTTTTCTTCCTTCTTGGCACCC
GCCCCAGGCACTGCCTATCTGCTTATGGTAAGGAAGGAGATTTCCCCTCTGCAGGGGAGCAGCACCTGCTCTTCCCCGCTCGGGGCTCAGCCACATCCTGTTCCAGCCCTGCCCTCCAGCGGCGCTCAGATGCAGCTGCCCTGCCCTCTGCTGGACGCCTGGGCACGGGCGCACGCACTTCTCCCTTCTCCAACTGACTGAAATCCAGGCCCTCCTGCAGTGTACTTTTACTCACTTGTTAGGAAGGAAAAGTGGGTTTACTATGGTCTGAATATTTGTGTTCTCTAAAAATTCAT
TGGGTGCAGACTGTGCTCCCTTTGGTTATGGACACATAACTCCTGGGCCAGAGGCTAAAACCCCAGGGCCCCTGCTGTCCTTCCCGCAGCTTCTTCTTGGAGTCTCAGGGCAAACCCTTTCAAGCAGCGCCTCCCAGTGGCCAGAAGCTGAAATGACGGCAGTGGTGCCACCTGGTGAATGACCCGGGAAGCTGTGGTTGGCCCTGATTTCTTCTTTGGAGTCTCAGAAATGCTTCCTGTCTTCTTCTGTTCTTCACGCCCCATGTCCCTGCTAGCGTATTACTGTTCTGTGACTTCCCT
GCCAGACACTCTAAGCCACGCACGTTTTCAGAAGTGCTGAGAACTGAAATTGATTGGATTCAGGCCATAATGGGCTAGGGCAGAGGAGCCAGGTGGCTCCCAAGCTGGTCTCTGCTGCCACCATCAGGACGCACAGAGCCCACCACTCTTGCCAGAAGCCTCCACGCCTGGCGCTGAATTGGTCGGCGCTCACCATTGTCAGCGGTCTGAGTTTTCATGAGCGTGTCAGTTTTGTGGCTCTGTCAGGGTCCTTTGCCTGTTTG
CCAGCAGCAGTGGTAGCAGCAGTGCAGTGGGGGACACACTTGTCAGCTATGCCAGGGTGCTGGTGGGTGCCAGGGTGCCTGCCTCCCTGAGAGCATTCACCACAGTGGAGGAGGCAACACAGCTGGGAGGTGAGCGGGGACCCCTGCTGGCGACTGTGCACAGTGGCACTGGTGGTGGTGTTGGCTTGGGGGCAGGGCGCTGGCAGTTGCAGGTCTGTGTGCCTTCTCTGTGTACTGCAAACAGGAGTGGTTGCTCCATGCAGGGGAGGATCTGTTATTCTCTGTGCCTAGTTTCACTCCTGC
CTGGGGGTTTCAGCGTTCAGTAATAATGTGCTTTGTTCTCAAAAATGCCCCCCACACCTGCCAACTGAAAAGAAAGCCAAGGAGACCCTTGCAGGCTGGTGTGCAATCACGCTGCCCCCCAGTGGGCACTGCCGGTACAGCAGCCCTAAAGAAGGGCAGAGCAAATGGGGAATCAGCACCTCTGCATCAGGCCGGCAGTTTGGAAAGCACCTGTCATCAGTGAGTTGAAGGAGCAAGAGAAACAAAAACAGAAGTGAACCTAAGAGA
TTTACATTCTTCTGGGTGAACTGTACCTTTTGAGTACCTGCCTTCATTTTCTAGAATCAGACCTAACAAGGTCAGTAGAAGCCTGGGCAGCAGCAGGCCTGGAAAGACGAGGCAGCCAGCATGAACTGCTGTTCTCTCCCTGACCACAAGGCGTCGTCTTCCTCCAGGGTCAAGTAATTGTTCTTGTTCCGCCTCACAGGAATGTGGGGAGGAAGGACGTAACACTATAAAATGCTGCGTCCTACCTTAAACTTGTACTGTGAGAAAGCTGG
TGAATGCTTTTGCCTCCCAACCTTTCTTGGCAAATTAGTGCCTAATGACAACTGAAGTATCCCGGCCTTTGAATGAAAGGGCCAGGCAGTGACCCGAGGGGTGGGTGGGGTGCTGCCCTGTGCTAGTCCAGTGCTGGCCAGCAGAGGGCACCCCAGATAACCACCACCACCTCGTCCCACCCCTCCCCCATGCTCTCATCCCCCAGCCCAGGAAGTCTGAGGTCCCATGCATGCAAACAATGGCTCGGATCATCCACTACTTGTATCTGCCCAAAACTTAGTGGGTTG
GTCGTGTTGTCATTACTGAAGACCAGCAGGAGTCCGCGGGCCTGAAGAGGGGCTCAGTAGTCCTAGATGGACTTCACCAAGGCTGCTACCCTCTCCCCAACCCACGCTACAGCCGCTGCACTGCAGGCAGTCCTGCAGGAAGACCCCACTGCCACCAGAGGTCGCCGCAGGACTGCATGAACCATCAAGATCCACTCAAACCTCCTCCCAAATGCAGTCTGGGGCAAGGCAGTACCAAGGCAGGCAATTGGACACAGCCCCTCTGTTTTCCAAATTGCATCAAGACCTATAG
CAAGATTGAATTTGCCCAGGTAGGCGTGAGAGTGTGGGTTTTAAATTCGAAGCTCAGGCCATAGTTTCAGAGAATCACCCTTACCCCAGACCTTCATGAGACAGTGCTCATGAAGCCAGTGCGTTTCCCAGAACGAACACTAGGCGGCACCGTTGGTCCACACTCAGAGGCCCTTGGCGCCAAGACTGCATCTAGAATCGCTCAAACACCTGTTTGCAGACCCCATGCACCAGCTGGAGGGGCCGTAACTGCAGGACTGCGCCTACTGAGTGACCCATTTCCTCCAG
GCCAATCAATGCTATGGTGGCGGAGAGTAAAGGGGACGAACACAGCCTGGGGCCATCCCCGGAGTCCCCCAGCGTCCGCCTGTGGCCGTGCCTGGTTGGCCGCGGATCCCGGCGGGCGCCGCAAAGCGGCGGGATTGCCAGCGCAGAGCTCCGGCTCTCTGCCTTGTCCCTGGGTCCGAGCACCGGAGCCTCTGGTGTCTGCGGGGAGAAGTCTCGGATTGAGAAATACGGGAGGGTCTCGTCAGTGGCTGCAGGTGCGGCAGCCACTCTGGGGACCCAGTGAGAATGGGGTCGCCTGGCTCTGCGCGAACCCCTCACGTGGGTGCAGCTCCTGAGCCGCCGAGGGAGGCGGTGGTAATGTCGCCCAGTGCCAGCAGAGGGCAGCCTCGAGGCCGTGAGCCCGAACGGCGACCTCGCCAAACCGCGGGCTCCCTTCCAGCTCCCGGATTCTGCGGGGTAGAGGCGGCCTTGGAGCCCAGAGACCAGCGACCTCAGTCTGCAGGAGCCCGGCGCAGAGGCCC
TGGAGAGGAGGCAGCTGCAGGCACCTGGCGCTTGTTCCAGCCGCACCACTGCCTCGTCCAAAGACACAGGGAGACTCAGGGAGCCGCCGCTTCCTCTCAGGAGAGCCAGGTGTGCCCAGCCATCCTCAGGAGCCAGGGGAGGCCTCAAGGGGGCAGTGTAGCCAACATGCCCTGATACAGGATAAACGTTAGCTGAGGGGGATCCGTGAAACTCAGTAAATAACTGAGCAAGACTTTGAGCATTTTTATCAGAAGAGAAGGGATTTAGCAGTTC
AGGGAACCACTAGCTCAATGGGTGTGACCAGATAATTCACTGGAAAGAACATGGACACCAAGGCTTACTGAGCTGAGCTGGAGAAATACAGCAGTTACATGAGGCAGTACACGTCCACACCACACAGTGGCGCACTTGCAGAGTGCAAGGAAACGTTAGACCCAGAGGCGCCTGCCTGTACTCAGCCCCAGCCTAGGTGTACATGGAAAATGTGGGCAATAAAGCTGGGCTTATTTCAGCCTATTTTACATCTTAAC
GAAGTGGGATTCGAACCCACGCCTCCAGGGGAGACTGCGACCTGAACGCAGCGCCTTAGACCGCTCGGCCATCCTGACTGCTTGCAGTGTGTGGCGCATAAAGCCTCTTCACAAGTTCTGCAATATGCGCATGCGTAGTGGGCAGCGAAGACCCACTCCTAGTTGTCCGCCCGGCGTTGGGTGGAGCGAGATACACTCACTTGCTCCAATGGGCGTGGAGAGATGGGACAAGGAAGGTCAGCGCGATGCACCTAGGCGACGCCAGAGGGTGCGCAAGGCCTACTAGAGAAGGCCGAGACCGAAGACTGTTACTTCAATACACATGCATTCGTGCCTCCAGCCTGTATTCATTCTGCATTCATACATGTACTATCATGTCAGCTTTGATTCCT
GCGCCCAGGCTCTGGCTGTTGCCAGGAGGAATGCAGAGACCTGAAGAGCTGTTCCAGGATCCCGGCGTCCAGCATTTCAAGGAAGGACAGGAGCCCCTTCTGAATCCTGCTCCAAGCCCCCTCGTGCATAATCCGATTCATCCACTAGAGGGCGCCCAGGTGATGGTGACAGCGGCACAGGCCCAGGGCTAGGGAAACGGAGGCAGGCAGGCTGGGGACAGTGAGGTGGAGGCAGCACTCAGAAAGTGCCCCAACTGCCTGGCTACAATGGAAATCTCTGAGAGCCAAATTCA
GCTCCGTGGATGGGGATGGCTGCAGCCACACTCAAGCCCATGCCCCAGCTAAGCTCCGCTGGCCACCGCTCCTCTTCTCTGCAGCTGTCATCCTCTCTCTTGCTGCCTGGGGTGCACACTTCTTGGTGGGTGGCAGGTGGCAGGCATGCTGGGCCATCTCTGTCCTTGCAGACTGAGGCCCAGCCCCTTCCCTGGTGTTCCCTGAGGCTGGCACCCCCTTGCGGCCATCTGCGGCATAACCTCGCTCCCGGCCGCCTGTGCCGGAAAGAGGCTGGGGGTCCACAAAGCCCCCTCCCTGCCCGGGGAGGGGCCTGGCAGGCAAACCTGACAGGGCAGTCTGTGGGGACATTTGTGGGC
AAAAACAAATCTTGATTCCGCTTTAAGGGTTATTTAAACATCTTAGAGGACCTTCCCAGCCTCACGCACGTGGATTTCATGAGGAACTTGGCCGCTACCTTCTCCTGTCCTGCGCAATGCCGCCCCCTGCTGGCTGCCTTCCGGCCCCGCCGCTTCCTGGAGATGCGAATTCACCGCCTTTGCCCAACCTGAGTTCCCTTCCTACCTAGAGGGAGGTGGAAATGGAGAGGGGCTGTGGGCAGCTGTGTAGGAAAATGGGTCCTCCCAGGAAGGCTCCCCGGC
TGGCGGAGGTTGCAGTGAGCCGAGATCTCGCCATTGCACTCCAGCCTGGGTGACAAGAGCGAAACTCCGTCTCAAAAGAAAAAAAAGAACTTGGAGGCGTCCAGCTGGCTGCACTCACTCTTGCAGCCCAGAAGGTGGCGCTCTTGTTGAAGGCAGAGTGGAATCGTTTCTTCCAGGTGGAGGGGCCTCTTTGTTGGTGCCCTCCAAATGCTTGCCCTTGTGCACCATCCAGGCCTGGAGGATTGGGGATGGGGGCCTTGGGGGGGCATTTGGGGAGGAA
ATCTATATGTATATCATCTATATCATCTATTCTCCTATGACTACCACGTAGCCCACCCCATGCTATCCCTCAGCCCGGCCTCAGATCTGGAATCTGGTTCCTGTGCTGTCCCCTTCTGCCCTTGGCTGTCATGCTGCTGCCTCACCACCAGAGGGCCTTCCAGCTGGGCCTCAGAGACCCTTCTTACTGCCCCACCCAAGGTGCCAGGCAGCCAGCACTGGCTCCCCACCCCCTGCCCCTCATCCTGCAGGGTGCCCTATGCTTTTTGTGGAGCCATTCACCTGTCTCTCCCTCCATT
CGCTGGGACCCAGGTTGGAGCCGCCCCAGCGCCCGCAGCCCCCCTTCCCCGCCCCAGGGCTCCACTGGGTCTCTGCCTGGGGCTGCCTTAACGGGGCCGGGGGATCCCCTAGGAGCCTGAAGTGCAGTGAGGGCTGCTCGCCTGGAGGGGGAGGCAGAGACCTGGCGAGGGAGAGAGGGGCGGGGAGGAGGAGCCGGGAGGGCAGAGGCGGAGAGCGGGAGGTGAGGACCCACATCTGCGTAGGCTGGGGAGGGGAAGGGAGCCTGAGATGGATACGGAGAGGAAGGGCGGAGG
ACAGTGCTGCAGAGATTTTGTTTGTGGCCAGTTTTGGGGCCAGTTTATGGCCAGATCTGGGGGCCTATTCCCAACAAGAGACAAAATAGCATCCTGTACTGTGGCTCCCAAGCTAACAGCGCCACCCCTGTTCAGAGGAGTCCACGCCGACAAGCAGCAGGTGCAAGACCGCAGTGCAGAAGCAGGGAGCACGGGAGGCTGCGAGCCCTCAGACTCACGGGTGGAGACAGTGCCACACACATCACCTCCGCAGCCTGCACCCACGGAAACAAAGCCC
GGGCTCATCTGTTAGCCATGAACTTCTGACCCAGAACAGAGGAGGAGACACAGGTTCAGCAGCTGAGCGTGTGAGTTGGGGAGTCAGGGGATCCTGCTTCCCAGTACCTGCCTCTGGCAGGGTCCTGATTGCCGCGCAGGTGGGCAACGCCACCTAGTGGGCATGCATAGTGCCATGACTCAGGGTATTGATTGTCCTCACACACGCGCACATACACATGCACAGAGCTGTGAACACACACCTCAGGCCCCTACCCACACCTTCACCCGCACACAAACGTCTTCTAGCTTCTTACCCCTTGGATCCTA
TGCGGGGCCGGGAGAGGTTTGGGGACAGGAGAAAGACCAGCCGGACGGACTCAGGTACAGAGCTCAGCACCCAGGAAGTTTGTGAACGCTTTACTAAACCACAACCCTCCCCGCTCCCCAGCCTCCTAGCTGAGTCTTGCCTCCACTAGGGGCAGGTGGGCCCAGAGGGCACTTCCCCATCCAGCCCCACTCCCGTGTGCGATCCCTGCACCGGCCACCAGGGGGCGCTCACCGTCCTGCCGCACCAGGCCTTGCTGGATGTAGCGGATGTAGGTGAAGAAGTTGCACACTGCGGTGATCTGTGGGCAGAGGTGGGGACGGTGTGACCTGCCAGCCCCACGCTGGGGGTCCCCTGACAGGCGGATCT
CACTTCTTGGTATACAAATTGTTTTATAATGCAGCTGAAGCTCCTCTGGCACCACAGACTGTAGGGCATCAGAGGCTGGAACTTCTGTAGAATGGTCTGACAATTCCGGGGAAGGGTGCATCTGGCCACAAGGTGGCGCTCCAGCCCTCACGGTCTGACTTCCTCCTACCTCCTCAAGTGGGTGTGAAATGTCTAGTTGAAACTGTCTAACCCCCAAAGGAAGATGGTTTTCTCAGAAAGTGAGACATAACAGAACAGACCT
CGAAGACAAGATACAGAAACAGGTGAACTCACAAGAATATCTCCAAGGATTGTTGCAAGCTCCCTCGTGTCTACACTAGTGACATCCAGTTTCCTGTCAGAGGGAGACATGCCCTTCCCCATTATCGCCAGCAGGGGGAAGTAGAGAGCAGCATCGTTGCATGCCGGCACCTGCTGCACAAGCCAAGACAAAGGAAAAACCAAGGACAACAGCAGCAAAAACCTCTAGGAGGGAAAAGAAAACGGAGGAAGGAAGGAAAGCAAAT
TGGGGAATGCCTTAGCCCTTGCTAACGCAGCAGAGCTGGGGCCATGCCAGGGAGAATGGCTGCCCACATCCTGGTTTCCTCTCTCCGAGCAGACTCAGCCGAGGACGTGCGCAAGGTGTGCCAAGACTGCCCCCTGCTGGCCCCGCTGAACGACACCAGGGTGGTGCACGCCGCGAAAGCTGCCCTGGCCGCCTTCAACGCTCAGAACAACGGCTCCAATTTTCAGCTGGAGGAAATTTCCCGGGCTCAGCTTGTGGTAAAGACTGAGATTCTTTTGACAGGTTGG
TCTAAGAATAATTCAAACAAGCCTATGCCATAATGCTGACAGGATCTCCCCAGATTCTCTCAGCTTCTAGACACCATCACAGCCCTGCTTGCTACGCACAGGAGGCCAGGAGTGGTGGGCGAGCGCCACCTCGTGGACATGAGGGAAATTGCTTCCCTCTGCGAATTAGACTGTGTTTCGGCTTAGCTCTCAAAACACGTTTAAGAGAATTGTATTTTTAAATGGCTTGAACACCTTCCAGTCAGTGAAGCGAAGCCT
CCCTTCTCACCTTCAGTCTGGTCTCTCCTTCCCCACAGGTGTGTCCAGCATCATGGCCTCCTCCCAGTAACTTCAGGTGTTTAATAAAGATGTGTTGACTCAGCCCTACTGTCTCCTCCCTGGCTTCCTGCCTCTGCCCCTTGCCCACCAGAGGGAGCTCAGGAGCAGGCCTCTGCTCTGGGTTGGCCCCCGCACCGTACCCCCAGCCCCCACCACACCACACCCCATGGCGGGGTTTCCGCCTCCTTTTTCCCCTGCTTCGACTTCCTCCCTTGCCCCACCCTACCTTCCTGACCTTTTAGGTCTTGGGTGGGGAGGGCAGCATTGAGTCAGCAAGGAGGAGGGAGTATGAATGGGATGTGGCAGCCCAGCCCTGTGGTGGAG
TTGTGAGAACTCTCGATAGGTTCCTTAAGGGGAAAAAGGAAATTACTAGAAGTCTCAGGTGCACACCCAGGCTTCAGGCAGGCAGGAAACAGATTAGGTCTGCGTTTCAGGGTCATGTAGTCAAGCCGCCACGAGGTGGCAGTAACTGCGCGCTCATTCCCTCACCTCCTGCAAGGCCGGGCCAGGCTGTGGACTCACTGCTCAGCTCAGGAGATGGGAGAGGGTGACAGTAGCCGCGTGGACTCTGGCCTTAGGCAGAGCGTTACTGTAGCTTTGGGGTTGTA
CTCCCTCCCCATGGGGCCAGGAGAGGAGAGGAGGGGCCCAGCCCTTCTCCCCCTTCCTTCTGGCTCCCCCACCTCACCCTCAGTGCAACTGGCCACCACCGGGCTCTGCAGAGGGTGCGTGGGGTAAGGCTGCCCCCAACAGGCAGCCTGAGGAGGAGGCTGCTGTGCTCGGAAAACATGAAATCCTTTTGCCAGAATGAGAGGGAGGAGGACCAAGGCTGGAAATATCAGAATCTCTTTGCTGGGAATCTCTGGGATCCTGAGCCCC
TAGCCTTCAATTTGAGGAACATGGCAGTGATTTGTGTGCAGTTTACTCTTCTTTCAGGTGATGGAACCAGAGCCAGAGGCGTGGATGTGACTCTGTTGCCCTCTAGTGGCTAGAATGCAGTAGCATACCCAGCACCCCCTCAGACTTGGCTTGGTGGTGCCGCTGACACGTGAGCAAGGGTTCCTGGGACACTGACTGCCAAGGGGGCTCGGGATTCTTTCAGCACAACTCCTGACCTGAGATTCTGCAGAGAGA
TCCTGCCTTACAGAAGTCCACGCGGCAAGTGAAATCCAGGCAGTGTGAAAGTCACTGACCAGACCGGCGGGGACTCTGGCCCCGCTGCCGGCCGTGTAAGGGAAGAGGCCTCCCGGTGTCCAGGCCTGCGCGCCCTCCCGCTGCCTCCAGGTGGTGCTACAAGGCCTGCTGCCCGGAGCAGATGCTGGTGGCCTGGGGAGCCTCGCTTGGGGCCTGGAGCTTGCTGACTAACAGGCAAAGAAACAGGCAGGCACAAGTAAGTAACATAAAATAGAAACTAACTTT
GACAGGCGTGAGCCACCGCGCCCGGCCCGGCCCGGCCCCCTTTCTCCTCGCCCAGGAAAACAGCCCGACCTTAAGCCCCAACGCTCCTACCGAGTCCCCCTTTCTCCTGTCAGCTACTGCCCTCTGCCGGTCGGGAGAGGAAGTGCGTTCTCTCCAAGGGGAAGGGAAGCTACCCCATCCATCAACACCGTGACCATATTTTCAAAAGCAAACAAGGACATCTGGCTTGATATTCATATTCAGAAGCCTAGTAAACGGGAATGCCCAGGA
TGGCAAGGCTCATTCTGGGATCGGATTGAGAAGGAGAGGAGGAATCCGCGTCAGCCCCACAGGGCTCACATCAGTTCTTATGGGGCACCCTAGCTGGACGTGCTGCAGACCCTGTAAGCTGTCCCCACCTGGGTCCGCAGCATAAGTGTGTAGGTGTACCTGGCCCCTTGCCTTGGGGCCAGGACCTGGAACCACCAAGACCCACGTGCGCCGGCGGAACCCAGGATCGCGATCGCACGGTCCCAAGACCGCCCTGCCTCGCCCCCTAGCGGTGAGAGCGCAAACTGCCGGCCCGCAAGGACGGTTCTCCACCCTAGTCCTAAATGCTTCTTGTCTCCCCCTACCCCACCTCCTGCTTAGTTGATAAGCATTGCTTCTTTCTAGTGCTTTATTTCAGGTCCTCAACATTACAAAAGTTTTTA
TGGGGACCGTGGGACCCCTCTGGGCAGTGCCCCCCTACCTGGGCCCAGGTGGGTATGGATTTCTTTCTTCTGGGCCATTGCACCCGCCAGAAGGTGCGGTGGGAGAGGCAGGCCCACATTTCAGAGGGCCTTGCTGCCCCCATGTGGCATGAGGCTGTAGCGGCTGCAGCCTCCTCTTCCCTCCCTCCTGCCACTGCTCCCGAAGCCAAGGCTTTTGCAGGGTTGAAAAGGAAGAGAAAGAGGAGAAGCAGGAATGTGAGAGAAATGAGGCAGAGGGATGGGC
GAACTTCTGACCCAGAACAGAGGAGGAGACACAGGTTCAGCAGCTGAGCGTGTGAGTTGGGGAGTCAGGGGATCCTGCTTCCCAGTACCTGCCTCTGGCAGGGTCCTGATTGCTGCGCAGGTGGGCAACGCCACCTAGTGGGCATGCATAGTGCCATGACTCAGGGTATTGATTGTCCTCACACACGCGCACATACACATGCACAGAGCTGTGAACACACACCTCAGGCCCCTACCCACACCTTCACCCGCACACAAACGTCTTCTAGCTTCTTAC
GAAGCAATCAGGAGCCCAGCCTCTGGGAGGTGGGGTCGTTTCTGCCTCCTCAAAAGTGACCTCGTTCTGGACTGGGTCAGGGGTGGTCCCAGCCTTGGTCCCCTTGACTGCCCTTGGGGCTGTGGGTCCAGATGCAGTGCTGACCTTGGCCAGCAGATGGCGCCTGAGCTTGCAAGTCAGGGATGGTTGTAAAGACCTGGCCCTTCTCTTTGTGGGGGGATCCCTGACCAGGTGGATGAGACTGGGGGTCTTTCTGCTCTTGGGCATGGTTCGTGCTGTTGAAGGAACGCAGGCTGACATCTCTAC
CGCCCGGCCTCAGCAGGTTTTTCAAAAGTCATGGCGTGTAATTGTCCGAACAGTGAACTTCGGAGATCCACCGGAGGGGCGAGGCCACAGCTCGACCGCGAGCACCTGAGCATCCTGCACCGCCTGCGACGGCCGTCAGGGGGCGCGATGCCGCCTCACAGAACCTCAAGCGGCGCCCGGGTTCCGGCACAGACGGCCTGCGGCTCCAGGGGGCGGAGCCGAGCCGTCTCCTCAGGACCTACGCAGGAGGCGCCGTCATCCCTACAGGGACACCTGAGAGGGCCCAGCCTCCTCCTCCTCAGGACCCACTCGGGAGACG
CTGTGCCAACACCAGGCCCCCTTGGGCCCACCTAGCCCACAGACCTTGGAGGCAGGTGCACGAGCAGGTGCATCCATCCCATGGACTCTGATGGGCTGTCAGGAAGGACGCAGGTAGAGCCCAGGTCCTGCCCAGCAGGTGCAGTTCCAAGGCTGCCTCTGGGTGGCGTGCTTGGACCAGTCAGGTGCCCTGTGTTCACCTAACACCGCAGAACCGGCTTCCAGCTGCCAGGGCGATGCAAGCCTGTAGAAGCACAGATGCGGTCATTCCTCAGCCCTACCCAGGCCTTGAGAGTGGAGGGTCAGGG
GCTGTCAGCTGCCTCCCTCCAGCTGGAGAAGCCAGGAAAGGAAATGCAGGGACTGGCCAGGGAAGGAAATACGGAAGCGACAAAGGAGATACCTTTGCATCTGGCGAGGGGCAGCCGCGCAGACGGAAGGCTGTGGCCAGCAGGTGGCGCTGTTGCTCAACGCAGAAGCCAAGGCTCCAACTCCAGCGCCGCCTCCGGCTTCACAGTCCTAGGATCTGCAGAGGAAGCCTCTGCTCTTAGGCACAGAACTGGGCCAAGACCTTCCCCTAAAGACCCCAGGGGCCAACT
TGAATGGACAGGAGTGAGACTACCAACCACCGTCCCCCCCGTCCCCGCCGCGTCCCCCTCACCCCACCCCACCCCCTCCCATATCCTTCTCTGACCTCTGGGGAGGTGAGGACAGCGAGGGCTGGACACCACCTGGTGGCCCTGAGCTGCACTACAAGCCACCACCACCCCACTCTTTTCTCCCTGCCCCCTACTCCAACTCACACACACACAGACACACACATGCACACACACAGTTGATCCCAGCTCTCAGCTCTTTCTCTGGGGCTTCAACCCACTTTGTGCTCAC
TATAAGGAGACATAATTTAGAGTAGCTGGAGCCTTGGGGATGACTTTATCCTGCAGGAGGAGGAGGCTGAGAGCAGACGGGACACGGGGGCCCCTAAGAAGCAAGGTTGGGAAAGGAGGAGGCTGTTTCCCAATGCCCGTGCCGGCCACCAGAGGGCCCTTCAGTGCAGAGATGGTCGGCGCGGCCTCACCGCGGTCAGGAGCAGCGCGAAACCCCCTGTGCCCTCGGCCGCCTGCAGCATGAGCCTGCACAGGAGCCCCCGACACCCCATGGCTCCGGGGGGCCCCAGGGGCTGCGGGGCTCTGGTCTTAGA
AGGGTCCCAGGGGGGCAGAAGTCATTGATAGGGGCCAGTAGGGTTGTAGAGCCACTGTCTGAACTTCTGTGGAGGTCTGGTGCAGGGGAGGTGTGAACAGATAGGAGGCTAGGTGAGGATGCAGCAGAGGAAGGGGGCAGGAGTGCCCCAGGAGGGGGCGGTACCGAGGCAGGGATTCAGCTGGGTCTGAGAGGGAGGGAAGGCTGAGGGGGATGGCCCTTTGGAGTGGGCAGGGACATGACCACAGAAAGCCTGGGAAGTGGAAACAGACAGGAGCCTGCTGGAGCTCTTGGAGCTTTGTG
GCTGGCCATGGCTCCGCGGGCTCTGCCTGAACTTGGGGAAGAAGAAGGACCCGGCTCAAGCGGCTTCTCGGCGGAGCTGGGGCGTCTGAGCGCGGGCTCGGTGGGTCCGCGCGGCGCGGAGCTGGGTATCGGGGCCGGCCCGGGCTCCTCCGCGGGCCGCGCCTGGCTCTCTGGCGCCCTCTTCTGGCCGCTCTCGCGCACCTCTGCCACGCCGGGCCCAGGCCTGCGCAGCTGTCACATGTCCTGGCCCAGGAGGTCGCTGTCCCTTGCCCATGGACAGGCCCGCTCTGGCAATGCCCTGCACCACCTCCCCGCCCCAGCCAGGTTGCACCCCGATGGTCTCCCTGCCCAAGGAGGAGAGAAGAGAAGGGACGCCACGAGAGGGTG
ACCACTGGGCTACCGACCACCTTCCGCCTCAGCCATAGGGCTCCCTCCCTACGCATCTCTCCTGTGAGGGCAATTCTCAAGCCCAAAACACTGATGCCCCAAGGTCCCCCAGAGGCGGGTGAGCAAAGGCAGCCACGCTATCCACCTCCATGCCGCCACCTGCCGGCTGCCCAGGAGAACTGAGCCCGGGGTTCCGCCCCTCAAGCTCTGCGCCCCTGATGGTCGGACCTTGACGGAGAGCGTGTCTGAGCCACAGTCTGGGATGAACTCTGCGGTGGGGAGGGATGGTGTGGTCAGAACCCTCCCACTTTACCCAAGGAACGCGTGAGACAG
CGGGCCTGACTAATGTCAGGCCTTCCACAAGAGGTGGTGGAGCAGAGTCTTCTCTAACTCCCCTGGGGAAAGGGAGACTCCCTTTCCAGGTCGGCTAAGTAATGGGTGCCTTCCCAGGCGCTGGCGTTACCGCTAGACCAGGGAGCCCTCTAGTGGCCCTGTTCGGGCATGACAGAGGGCTCACACTTGTCTTCTGGTGACTTCTCACTGTGTCCCTTCAGCTCCTACCTCTGTATGGCCTGGTTTTTCCTAGGTTATAATTGTAGAACAGAGATTATTTTAAT
GTGTACTAAAGGAGCCTCATCTCACTCCCCCTGTGCCATGGAGGCCACACCAGGTGAGCACCCTTGGGAGGGAGACGCATAGCCTGACTGGGGTGCTAATGGGTCCCCGGCACTGGGTTCTCCACATGAACAGTTGTGTGAATCCAGGAGGCTCAGATCACGTGCCACAGCGCCACCTACTGGCCTGTGAACAACAACAGCATCCTGTTGTAAAGTCGGCAAACAATCATTTAAAAATTTTCAGGCCAGGCGCGGTGGCTCACGCCTGTAATCCCAGCACTTTGGGAGGCTGAGGTGGGCAGATCATAAGGT
ATTAACATTTTATTTTATTTATTTGATTATTATTATTATTATTTTGTATTTTGAAACTGGAACTCCCTCTCCACAGCCACGCAGAGCAGAGCCCTCCTGCCCAGGGGCACTTTACCAGGCTCATGATGCAGTCCCGGCAGTGCCCAGCAGAGGCCAACCTAGCTCTTCCCTAGTTCCGTCTCTGGCAGGAGAACGGAGGACTTGCTTGGAGATTTGGAGGCTGTTTCTCTAAGCTAATGTTTTGAAAACTTTGTTGACTATGATTCACAGTCA
TGTTTGTTTCTGGATGGTGCCAGTGCCAAGCCCAAGCCTGGCATCCAGTAGGTGCTTCGTGCCAGGTTATGGAATGCCCACCCAATAGGAGGGCGCTGCCGTCTCTCACCTGCCAGGTGCCCACGGTCAGTACTCCATCATGCCCGCTGCGGCCAGCAGAGGGCAGCAACATCCTGCCCTGTGCCATTGGGCAAAGGGGCGGGCGGAGAGAGGCTGGGCTGCCTGGCCGGGCTTGTTGGGATGAGTCGGACTGGGCACGATTGCATTGTGGGGAGGGAGGCTGGGGCTCTGTGAGACGTGCTCCTGGCACCGCCAGCTGCTACTTGGCCCTCGCCGGTGGCCCAC
GATCCTCACCTTCCCTATTGTCCGTGAAGTCTGGGGGCATTCTGGGTCCATGGGGGAGGTCAGCAACCTTCAAACTGCAGGTGGAGGGAGGGTCCTAAAATGGTTGAGCCTCTCGCTGGAGCTGCTGCGCCAGTGGTGACCACACTGTGTCGCTGTTGAACACTGGGTTTGCATAGCCTGAGGAACGCTGGCTTTCCACTGAAGTGGGGCCCCCAGGACAGCGCCTTCCAGGCACACCCAGGTGCTCAGCTTCCGTTCTCCCAAATAAAGCATCAGGCAATA
CGAAGACTGGCAAACCCAGAGCAAGCTGACTCCAGGGTCTTGGTGGGAGCGTCGCCCAGGATCAGTGGTGCAATCTGTGTCCCTCCCACCTCCCTGGGCAGGGCCTGGAGACTCTAGTCACCTGTACCACGGCGCCCCCTCTAGTCACCTGCACGCCACGGCGCCCCCTCTAGTCACCTCCACGCCACGGCGCCCCCTCTAGTCACCTGCACGCCACGGCGCTCCCTCTAGTCACCTGCGCCACGGCGCCCCCTCTAGTCACCTGCGCCACAGCGCCCCCTCTAGTCACCTGCACCCCACGGCGCCCCCTCTAGTCACCTGCACGCCACGGCGCCCCCTCTAGTCACCTGGACCACGGCGCCCCCTCTAGTCACCTGCACGCCACAGCGCCCCCTCTAGTCACCTGCACCACGGCGCCCTCTAGTCACCTGCACCACAGCGCCCCCTCTAGTCACCTGCACGCCACGGCGCCCCCTCTAGTCACCTGCACGCCACGGCGCCCCCTCTAGTCACCTGGACCACGGCGCCCCCTCTAGTCACCTGCACGCCACGGCGCCCCCTCTAGTCACCTGCACCACGGCGCCCTCTAGTCACCTGCACCACAGCGCCCCCTCTAGTCACCTGCACGCCACGGCGCCCCCTCTAGTCACCTGCACCACAGCGCCCCCTCTAGTCACCTGCACGCCACGGCGCCCCCTCTAGTCACCTGCACGCCACGGCGCCCCCTCTAGTCACCTGCGCCACAGCGCCTCCTGGCAATGAGGGGAAGGCCACTCGCCCAACTCACACCAAGGCAGTTACCTCCAGTCTCGGGGAATTAGGATCTCCCCAGGGAATGCGTTTTATAGCTAAGGG
AACTTAGCTTTCAGATCCAGCACTATGCACACCCCTCCACCCCCATTCCAGAAGTGGAAGTGAAAGGTTCCCAGGCAGCCAGCATCAAGGTGGCTGTGGGAAGGATCCTACATCAGCAGCGCCACCAGCAGGAGAGTGGGAACATGACTTCCTTCTGCGCAGCCTGCCTAACCCTCTTCCTGTGCTGGTTGTCATGGTGACAAGGGCACTGCTTGTGCAGGTGCTGTATTGTGAGGGAGACACACATGCGACTCAAATGATGAGGGGAATTAAGGAAGATCTG
CCTTAGACACTGCTGGTGTTACTGGCCCCTAGTTTTTGGTGGGGTCTTGTGAAGTTGCTGGGCCCCAGGCCTGGCTTTTCCCTCTTGTTATCAGCTGAGCACCCAAGGTGCAGTGGCCGTATCTGGCATGTCCAGCAGGGGGCGGTGCTTACTCACAGATGACCACGTGGTCACATCAGCTGGGGCTGGGCTGGGAAGTGTTTCACTTTTTTACTTTCCACCAACTTCCACCCAGAAAGTCACCCCATCACCCCACCCCCAGGGCTGGGATAAGCCATGAAGCTGCCAGC
GCCAGGCTGGGGTCTGAGGGGTTGCGGGGGAAGACAGGAAGGGGTGGACGGGGAAGAGGCGGGGGTCCTAGGAGGAAGGGATGGGGAGGAGCGAGAGGAGGGAGGCGGAGGGAGGGCGGCAGCCAGGATGGTCCATTCCATTCTTGGAGCTGCACTGTTGACTTCGACCACAAGGGGGCAGGGCTGCTGAAATTGGAAGTGCGAACGCCTACATGAGTCTTGATCCTCGGCAGGCACCGTACCCAGTTTCCTCCGTTGGGAGGGTTTAACTGCCCGGAAACGGAAGTCTCGTTCTTTTTCGTCCTTT
CAGTCCAGCCAAGGCAACAGAGCCAGGCTCTGTCTCAAAAAAAGAAGAGTAAAGAATGAAAACCTGAACTAGGAGGCTCTTGCTACATGAACGCGGCATCTGCCCAGCTCTGGAGAGCCCCCTGCCGGCCACCTTTGGCCACTGCAGCCTGCGGGGGCAGCCTGGACAGAGCTGGCTGGAACCCTGGCCTCTGTCAGGCAGCAGGGAGCGCCTTCAGCAGTTTCTCATTGCCGGGCGCTGGGCCTAGGGATCAGACGGTCCGGCCTCAGAGGCTGCGTGAGACTGAGTGAGGCATTTTCAGTCCTC
GAGTCTTGGAAGGCCGACTGAAGTGGGCTGGGCAAGAGGCCTGGGTGGGGCAGCAGCCTGGGCCAGGTCTGGACAGCGCCTGGCTGACCAAGCTAAGGCTGCCTCGGGCTCCAGACAGCTCGCCCTGCTGCTGTTCCACCTCCGGCCGTAAAGAATGGTGGGGACGCTCTTGCACCGCGATTCGAGCGCACCGTTGGGCTTGCCAAGCCCTTGCTCAATCTCCACGTAGCGGGAGCTTTTTTGCACGACCTGTACTCCAGGAGTGGGAGCGCCCCAAGACCCTCTGGCGAAGAAAGAATTTGAGCAGGGCAGCTGCAGG
GTTGACAGCTCTTCTGACTGATCTATATAATACTCACCACCTCCCCATTTCCCATCCTCTCTGCATTTTGCCTTCGGTCTTCTGTGGCTCCCCTCATCCTATCTCGCCTTACACCTGTAGGTGGCGCCCATGCACCGGTGAGGGCAGATGGCGCCTGTTCTGTCCCTCCTGTCTCCCCCTGGCTGGGCTCAGACAGTAGGGAAGATCGGCCCTTCTTCCTCACAGAGACTCTCCATCAACATAAAGACATCACTTCTGGGTCCTTG
AATCTTGTGCTTTGGGAAATCTCCGTGCCGTTTGTAGAAGGATTGCACCAGTGACGCGGTGACACCCATCTCCTCCCAGCCCCGCCTCCTTCCTTCCGGTCCGCTGCTGAGGCTTGGCTCGGCTTGTGCTGCCACCTACAGGTCAGCGACAGACATTACTTCAACCCCCCTTCCGCAGGGGCAGCCGCTCCCAGCTGCAGTTTTCCCTTTTCATTTTAAGCCCTTGGATTTCAGAGTTGAGGATGGAGATGTGTGGGAACTTCCAATGTGAAGTCAA
AGAAAACTAAGCCCTAAAGCAGGGGAGGCACACCCCTGGGCCTGCCAAACAGGGGAGGTCATGTTTCCAAATGAGTGAGGCTGCCTGGTGTGACAGGCACTAGGAACTACTGGGGAATGGGGCAAAGTGCAAAGAGCACGCCCTGCCTGTAGGGGCAGCCTCCACCCCGTCCACCAAAGGGCTCTGCAGGAATACGGACTCAACACAGCTCAGTCTTCCCATCCTTTAGCTGGAAATCTGGGTTTTCTTAAATAAAAGTTTATATTTTAAATACTGT
GCCACCGCGCCCAGCCTTTGTTGTTTCTTTAACGTCAGAAGAAAAACGTGCCTGGGTTCAGGACCTGAAGTGGAGAGGTGGCGTTTAAGCGTCTCAGCCTTGAAGCAGGGTTGTCACCCGTCGGCCTGAGAGCACACTGCCTGTAGATGGCGCTGTGTCCTAACATACTCGGGATGCATCCAGCTCAGCCCCTGGGGCACACACTCAGCGAGGCTGTCAGGTCCATGTGCCGAAACAGGTGCTTTGTGGCCCGGTGGGGCAGGCAGCATTTCTGGGAACAGCGTAACATCACCAACTGGCCGCAGAGGAAG
CAGGGAGGGTTTGGGGCACCCCCTCACCCTCAGCTCCCGTTGCTCCCTTTTAAGGGCCTCTGTACCCTGCGGCAGCAGAGACCCCATGCCCTGCCCTGTGTGGGGAGGCGCCTGCGAGCTGCCCTCCTCCATGGCCTGGGCAGGCACGCCCCCCGGTGGCCGAGGCTGGGGGTGCAGCTGTGTTCCCAGCTGCTCAGGGGGTGGTTCTGCTTCCTCAGACCGCCAGGACCTGGAGCAGCCGGACCGGGTGGACATGCTGCAGGAGCCGCTGCTGGAGGCGCTAAAGGTCTACGTGCGGAAGCGGAGGCCCAGCCGCCCCCACATGTT
CTGAGTGGGTTCTTCTCCTTCCTCTTGGGACCCCCTGGGTATGCAGAGGGAACCACATCCCCTGGAGCTCTGGGCCGGTCGCTGGCCGCGCCCCGCCGCAGCCCTCGGAGGGCAGCTAGTGTTAACTCGCTGCGCCACCTAGCTATGGCGTCCAGGAGTGCAGCGCTTCGCTCCCTGAACCGCGTCGCTTCCTGAGCCGCGCCGCTCCCTGAGCCGTGCTGCTCGGCAGCCTGGGGAAAACCTCTTTTTGGTCCTTCAGGGAGCTATGAATGAGGAATTTGGCAGCTGTCAG
GGTTACTGGCCTCAGGGTGTGTAGGGCAGGGTCCCCATGACGACCGTGTTCAGGCCAGTGCTCGCTCTCCTCACTGCCACTGTAACCCAGGCTCAACAGCGGTCTCCTCTGGCCAGGTGAGGTGCCCACTGTGAACAGGCAGCAATCTCCATGTCAACAAGCAGGGGCTGTCACAGACCTTTTGCAGAAAATACTGCCAACACTGGCTGATTGATTGGCGAGGGTACTTGATTTCTGATCCAGTTCTCACCTAGGAGTAGATTCTATTTACAGGGAGGCCCAATTGTTGGCATGTGGGGGTCACGGCCACTGCTTCCTTCCTGGCCCTCACCAGGAGGTGGTGCTGCTGAGCCCCTGAACCTGTGCTAGAGACTCTGCCTGCACTAGAAGTGGGCAGAGAGGATGTCCTGGAAGGAGGCGAGTGGCCACCATCCCCTCCCTGGAGAGGAGCAGACAGGGCTCTCCAGGCCA
CCTGGAGGAGAAACCGAAATGTCTGGAGAGGTGGGGCGGGTGGCCAGGCTCAGGGTAGAGAGAAGCAATACAGAGGCCAGGTAAGAGAGCCGCCCCCTCTCTGGACAGGGCTGCAGGTGAAATACGCCGCCCGAGGTAAAGGAAAGAACTGCAGGTTCCATAAGTGTCCGCTAGGGGGCTACCGAGGATACACCAGCTGGGTCGCCTTGGTAACCGCGGAGCTGCGAATGTGTTGTCCCCACGCGGTGGCGGGGAGGTACCAAGATCGCCCCAGGCGCGGCGTATCAGACGCTGGGGTGGGGGCGGGGGTCTGTGGCCATCAGCCCCAGGC
AGCTCTGGCCCTCCGGTTGTTTTCCCATTGCGGGAGCCTAAGCCAGGGTGCCCAGGACTCCTGTGTGGCTGGTGGGCCTGATGCCCACAGCTGATGATTCAGGAAGGAGGGGCCTGGAGTCTGCTGCAGACTCTCCCGCCCCCTACAGCCCAAACCGGGCACTGCAGCAATGAGGTGGTCAGTCCAGGGAGAGGTCCGACAAGTTCTCGGCACAATGCTGCAGGAAGTCAAAGTCAGGCACGGAGAAGGGCACGCGGGACCACTTTTTGGCCTGGATCCGCCCCTGAGGGGTCTCCAGCAGC
CGTTGGGTTCTGGGTTCCGCAGTCCACCGAGGGCAGTCTGGCCCTCTCTGTGCCTCCCCCAGGGATGTTGCCGGCCCTTTGTCCCCTTCTGTCACGTCCCCTGTCACCTGCCCTCTAGGACCTGCATGGCTGCAGTCCCACCAGCTGCCTCTGGGGGGTGCCCATGGCCCTGGAATGGGCTTGGGGGAGAACGCGCCGCCCCGGGGCCTCCAACCCTTTGCTCCAGGCCACTTGCTCCACCCTCTCTTGCTGCCCCGTGTGACCCAGGATCTGTTTGGGCGA
CACTGCACAAACTCCTTCAAAACCCTCCCGCACCAGGACTGAGCAGCGTCAGTGGCAATAGGAAAGGTCCAAACTGGATCAAGAGCTGGTCCAGGAAAGATACCGCCCCTGCCCTGTTAGATGCTTCTGCTGCCCCTAGAGGCCAAGCCCCTGAAGTGCAGCCGTCCTGGCCTCCCTCACTTGCTCAACCACTGTCAGGAGGAGAGGATGTGGGCAGCATGAGCATCGCCAGGCAGCGCTGCCCACCATCCACAGGCTTTCTGGCCAGGGCAGGGGGCATCAGCTAGCAGGAAACGGTGGGAGAGAC
ATGTTGGGCTTGCCATTGTGCACACTTTTGGAAGCACTAGAAGAAATTGTTGGGATAAAGAAAGCCCTTGTGAGAATTGGCGCTAGAGCGTGGAGGGGAAGCGTCAACCCCAAAACAGCCAGGCCCTGGCAGGGCCCACAAGGGGGCACTGTTGCTCTGTGTGGGAAGATGGGCCACAGGCAACAGGAAGCTACTGGGACTCAACCCCAGCATCTGCCCCCGCCTCCAAGTCTTCTCAGTGTTCCCCAGTTTCTGCCCCTTTTCCTTC
CATCGATTGTTCTCATGGGGTGAGTGGTGTGCTGAAATTATGTTCTCAGGTGAGTGGTGTGTTGAAATTAACGGCATTCAGAGAGCCAGCCAGGGCTGTAAGGACCTCGCCTCCTTCCGGGCAGGGATGCTGCTTGGCCGCCAGAGGGTGGTGTAGAGCTGCAGCCAACGCCTGGCTTCTCTTGCAGTTTTGGGAACTGGAGAAGAGCACGGAGCCCCATCCCCTCCCGGCCCCTCCGTCGGTGACTTCTGCCTGGCTGCGCATTTGAGGGAAACCCTTCT
TCGTTGACAATGATATCTGTGTATTCTAAGAACTAGAGGGCAGGGCTCTTTCCTTTTCAGTTTGATTTTCAAATCTTCAGCGATGCATTAAGAGGACCAGCGGGATTGCTGAGCGTAAAGCGCCACCGTGTGGCCAAAGCCCCACATGCCAACAGGACGCTGTGTAAGTCATTCCCGCAGGAAGGGAGGCAGGAGGTGTGTGGCTCTGAAGACTCACAAATCCTGACCAGGTGCAGGATCATGGCTCAGAGGACTGGGCTCAAGTCTGAGTCTTCACCCTGC
GACAGAACTGGTGGTCCTGTACCTGCAGGCGAGGGTGTCAGATGAGTGGCCTGGGGAGGAGTTCTGGAAACCATTCCCACGACAGGCTTGCTCCCTGCAAAGCTGTGCGGGGAACTAGGGGAAGTCCATCGTCACTGCTGAAGGATTTCTGCCTGCAGGGGGCAGTGCAGGCCATTGGCTGTGGCTGTGCCAGGCTTTGACTTTACCCAGGAAAGGCTGCAGAGGGATGGGTGACTGGAAAATCCTCTTTCACGTGTAAGTTTTTTTCACCTCTCCTGAGCTGGT
GATTTTGTGAAGCTGAGCACGTCAGATTTTAACATTGGTAGTCTTCAGACACGTTTTCCCAAAAGCGGCACCACCTTCTCAGGCAAGGTCTGGCCCAGCCCACCCAGCTAACCCTCCTGCCCAGCTTGTCCCTGGAGGGGCAGTGTCAGGGCACGGCCAGCAGGGGGCGGCGCGAGCACACATTCAGAGCCGGCTCGCGGGATTCCCAACCCCTATGGCTTCTTCCTCAGAAAGCCACTTGGTTTTCTTATCAGACGGGGTCCCTGGGCTAAGGCCCCAGCCCTGCTGACC
GCATCCCACGGCTGACCTCCTAGGCCTGGGGGTGTAAGTGGCCAGAAGCCCCCGGGGGCTCAGGCGCGGTGGGGAGAAGGTGCACCCAGTCCCTGGTGGAGGGTGGCGTTCCGGTTCCTGTCCTGCAGGACTGGGAATCTGATGTTGAGGATGCAAGGGAACAGCGCCGCCTGGTGGCATCGGAACACCGGGACCACGCGGGGACCCTGAGCAGGAGCGAGCCCTCGGTGGAAACCGGGAGAGAAGCCTGAGCCAGCTGCAAACCCAGGCAACTGCAAAAGAGCCACAGGAGGAAGAATGGGGAGGACCAGGAACCCGCAGAGCGGGAATCGGATGCGGG
AGAGGAAGAGGCAGGGGTTTCTGCGGGAGCTGTTCTGGGCGTCGCTCCTGTATCGCCCAGGTCCTCCCGGACACTGCTGTCAATGGGTATTTGGTTCTTTCCCGTCCCTTCCCCGGAGGCCTGGCCTGCAGCTCCCCGCAAGGCCACTGCGTGGCGCCCTGTACCCCAGGCGGGACGGCCGGCGCCGAGCCCAGGATTCGTCCACGCCTCGCGCAGTGGAGCTTACGGGAGATGCGCGACCGTCATCCTTCCCTTCTGGTGACATCTTCCCAGGCCCTACTT
CCCCGGAGGCCCCAGCCCCAAAGCCAGGGCGATGGCGCCTCCCTGACCATGGGTGAAGAAAACTCAGGTCCTCCCTGGAGACCCGGCCCGCCGCGGGAGGCAGACCGCGCATGCGCCCTGCATGGCCGGAAAGATGGGTTTCATTGCCCTCTGCCGGCCATGAGGTGGCAGCACAGGACGTTTGGCCTTAGCGGTGGACCTGAGTCTGAATCACTGAAATTCAGGTGTGGATTATTCAGTAATTTTCTTTTGGAAGATCAAATGGAAATTGAGTACGATATCTTGTGCTTTAATTAAAG
CCCCAAAGCTACAGTAACGCTCTGCGTAAGGCCAGAGTCCACGCGGCTACTGTCACCCTCTCCCATCTCCTGAGCTGAGCGGTGAGTCCACAGCCTGGCCCGGCCTTGCAGGAGGTGAGGGAATGAGCGCGCAGTTACTGCCACCTCGTGGCGGCCTGACTACATGACCCTGAAACGCAGACCTAATCTGTTTCCTGCCTGCCTGAAGCCTGGGTGTGCACCTGAGACTTCTAGTAATTTCCTTTTTCCCCTTAAGGAACCTATCGAGAGTTCTCACAATTTTA
GGTCCTGCCCCAAGCTTTTGCCAAAAGCTCTGGGAGTGAGACGTGGGGTTGGCTTCCTGGAAGGATGACTGCTCTGTGGGGCTGGGCTTGGCACATCCCTAAAGTAGATGCCAAGGACACCTGCTGATGCGCCGCCTGGTGGCCAGAAAGCAGCTTGCAGCCACCTTCCTACCCACCTACCCACCGGTGAAGGACCTGGTCATTGAGCCAGCTTTGCTTTGAGTTAAGGGATGATGATCATTCAAAGCTTGCTTGGGATTTTTCTTACTGTCCTAAGAGGGGTGGTATACAATT
CCAACTCTGACCCCTGCTTGGTGGTTGTCCAAGGACCACTGAGAGGCCCCATGACAGATGATGGACAGAATGGGAGCAGGACCCAGGAGCCTGGGCCCAGGCAGGAAGAAGCCAAGGGTCAAGGGCTCCACCTGCTGGTGCTGTGTACAACCCACAGCCAGCCAAGCCCAGGAAGCTCCTGACAGTTTTGACCTGGGCACACTTGGCCAGTATGCCTTGGACAAAAGGTTCGGGGGCACAGGCCAGGATTTCTCTGAGGGTCGCTTCCAGATCCCTTCCCAGGAAA
GATGTCTGCACTAGGGAACTTCCAAGCTGCCCAGGGGATGATGAATTCACCCCTGGCAGAAGCCAACTTGGAAACGGCATCACGGTGCTTTGTGAACATATCTATGGTGCAACAGTGACCTCCAGTGGCTGAGCCAGGAGGCAACCACTGCCCACACTGTCTCAGGCAACCCTGTCCTCCCGGAGGCTAGCGTACAGGATGATAAGCTCTTCTTGGAACCACTTCCCAGAACACCTATGCACAATATCTTAAAAAAAAAAAAAAAAAAAAAAAA
CCTCAAGCTGAGCTCTGCTGATTCCTGTCCATGTCACAAGCCACCATGTATAGCTACACCTGTCGTGCCCTGCCCAGAGGTGCTGGGAGGGGAGGTGGCTGGGGCTGGAAACAAGCAGCTGTGCAAGCCCTGCCCTCCACATGCATGCCCACAGGGGGCGCCATTCTCTGCTTTGCACCTAATGAAGCTGCCTGCCATCTCTTCGTTTACTTGCTTCCTTGAAGAACACTGATAATGTAGAAATAAACTGTTTCCAGTCCCCTGGACACCCGCAGT
GCAGCAGTCTCAGGCCTGTGGCCTTATGACCCCAACACTGGTGAGAGGCGACCAGGGGCGACCGGGCTGGCGTGGGGGCTCAGCTGTGGGAAGGGGCGGGGGGATGAGGGAGCTTCTGCCCAGGCCTCTAGGCAGCACCACCCGGGTAGCCACCAGGTGGCGCTGTGGACCGCTGTGCGTTCTCCCAGATGGAGCCCTAGGGGTTGGGGGACACAAGGGAGCCTTTTTCTGTTAGATTGGGGCAGGCGGGGCGAGCCTCCTAACCCTATGTCCATCTCCAGAAGCAGTATGTCTACCTCTACAACTG
CTCGGAAGCCAGGGCTTACCTCCCGGCTGCGATAGGGTTATTTGTGATGGGCATGACACTGCTCGGAGCGGGGGATTCCCGGCAACTTGGCGACCTGCAGGTGATCTGGCCTTTCATGCCGGCGTGACCCCCACTGCCTGCCTGCCAACTCCACGCCCGCCGCCAGGTGGCCGAGCAGGACGCTACCCGCTTGGCGTAGGCAACTTTACGCAGCTGGCTAAGAGGGAATCGCAGGGTGTCGCGAGTTTCGCCCGGCCGCCTTAATCTCAGCATCTGAGCTTGGTCACCTCTCACTCAACGTCAGCGATTAAGTAAAATAGTACCCAGTA
GGTGTGTGGGCGTGGGAGAGGGTTGTAACCAGGGCACCCTTTCTGCTTCTGCCCAGTAAAGACCCATCAGCCTGTGCTTGGGGCAGAGAGGTGTGGCCCTGTCTTCCGGGGACACCAGGCCCTGAGCCCAGGTGCTGTGCTCCCCCTGCAGGCTGCGTCCAGTTCCTGCAATATTATTACCAGAGGGGCTGCCTCTACCGGCTGCGGGCCCTGGGGGAGAGGAACCACCTGGATCTCACAGTGGGTGAGTAGCTGGGCCTGGGTTGGAGCCGGGGCAGGTACTGGACCTGCCAGCTCCC
GCTCGTCCTGGTTGGGGAGCCAAACAGGCAAGTTCCGGGCCTGGGAGGAAGAGGAACGAGAAAATAAGGCTGGGAGGACATGAGAGGAGACCGTGGAGGGAGGGATTGTGAGGTCCCTGTGTCACCAGGAGCACGGGCGCCACACAGCATTCACACCACCAGAGGGCTCTGCTTGCCACATTCACCTGAGCTCAGGTAAGGCACCTGGGACCAAGGATCCAGGAGAAGACACAACATGTCTAAGGGCGGGGCAAATCCATGCCCCTCCGTGTGTGTGTGCTTCTGCATCT
GTGGCATTTGAAGGAGACCCGAAGGAAGAAAAGGAGCCAGTGTGAAGCTGTCTGGGGAAGAGCATTCCAGGTGGTGGGAACAGGCTTGGCAGGTGTGAAGATGAGGAAGGAGGCCCCTGAAGAGCCGGCGGGAAGAGCGGGTGGATGGGAACACAGTTTCCCCGTCCGCCAGCAGGTGGCACTGTTGGCCCAGGACTGCCCGGGCATGGCTGGGAGAGCAGGTGGGGCCGCGGGTTCTTTGACCTCAGGTTTGTGATTCTGGCTGTGGGCTCATCACAGGCTCTACCTCCACCCTCTGGGGAGATAAGCCCTGGCCG
TAATCAGTGACTATGTTGTGGGGACGCACTTTGGGACTATTGTAAAGATCCCATCCCTCATCACGCTCTTTGTTGCCCTTTGATTGATTTGTAGCAATGTGGACTCGTGAGTGAGGCTTGCCACCGACCGCCAGGGGGAACCATGCACTCGCCTGCGTGCTGCAAGGGACACTATCCGAGTTTGATGTTGAGACAGGTACAGTTTACCAGCACATGGCACCAGCAAATCTAAAGAATGTAGTTAAGAAACACAAGCTTGTCATTCTTAGCACTAAGAATTGCTGCAGTCCCTGCTGAGTTCCGAGTGTCCAAGCCAGGCCACTCTGCCGCGTCCACAGCCTCCTCCCCCTGCTCAGGCCCCATTG
CTAAAGGAGTTGTTGGGGTCCCCCACACTAACACTTTGCATCTGCTGCCGGAGCCGTTATTGCCCTCACTGTCTCAGATTTGGCCAGCACTTAGTGGCTGCACAGGGACACTTCCCCTCTAGACCTGCTGCTCCCCTTTAGCCCAGTAGGAGGCAGCATTGCCCCTCCTTGCCCTACGACTCGCTGGACTGATTCCAGGCTTCCAGCTCAGCAGGAAGAGGATCCATTAAAAAGATTTTATCTTCGGAAAACCTTATCACCCCTCAAATGTCAA
ATGACCCCCAACCCCAACAGGAGAATTCAAAAATCAGAGAGCGATGAAGGTGAACGCGCTCCCCTCCCCCGCTGTCGCTGGGAAGCCCCACTCTGCCCAGGTCTGGTTCCTGGAGCATCAGCGCCCCCTTTCCCTCGCCGGCAGGATCGTTTCCTCCCGACACTGGCCTCTCGCCTTGGGCGCAGGGTTTGGGGCTCAGCTGTCAATTCCAAGGAATTCGTAGGGTTCGACCCACGCGGCGGGAGGGAACGGAGGGAGAATCAAAAGGCATCCTC
TTAAGACCTCATCCGAGAGATTTTTTTTTTTAAATTTCAACTTGTGTCGCAGTTCGAGTTGCTGGGCTCCGCTAGGCCGAGCCCCGCAGCCCTCCAGCCGCTGCCAACCTGCGCCCCCTGGTGGCCTGGTTGCCGGCCGCACGCGCTCTGGCTCCGCCGTCTGGAGCGCCACCTGGCCCGAGGGCGGGAGGGAGACTGTGGAGCAGTTCCAGACCCGCTTGTGGACCTGCACAACTACGTCATCCTCTGCAACACTGACCAGAAAGCTCAGCAACGGCAGCATTC
TTTCTTCGTGCACAGGCCGTCAGTGCCCAGATACCAGAGTCCGGAAGGCCGCAGTACCTGGGGCTGCGCCCCGCCGCGGCCGGAGCGGGTGCCCCCGGCCAGCAGCTCCCAGAGCCAAGGTCTTCGGACGGCCTAGGCGTGGGCCGCGCCTGGAGCTGGGCCTGGCCGACCAACCACACGGGGGCGCTGGCCCGGGCAGGGGCAGCCGGGGCGTTGCCCGCGCAGCGCACCAAGAGGAAGCCGTCCATCAAGGCGGCGCGCGCCAAAAAGATCTTCGGCTGGGGGGACTTCTACTTTCGGGTGCATACCCTCAAGTTTTCGCTGCT
AGCTGCTGCGTGAGTCAGTGATTCCCAGTGTTGCTGTGCCTGAAAACCCACCACTAATGTCAGCGCCTTGTGCTGTTGAGTTGCACGCGGCGCCCCTGCAGTCCAGGGCTGGGGCTAGCCCGGCGAGCGCGCGGCAGGCAGAGCATTCCCGGACGAGTCCGGTAGATGGTAGCATTGTGCAGCCGATGCGTCCTCTCCCAGCTTGCGTCTCATTTTTCCCTCTCCCCCTTTCCTGGGCTCAGCGGTGAGGCTCAGGTACCGGCGCCGCCCTGATGCCTACTATGCCGCGCCATCTCCAGATGGTCCGCACCTG
TTTATCCCAGGTCTATCCGCCTGGCTCCTCATGGCTTTGCTGCTGGCTTTAGGGGTCTCCTGCAAGGTCCCAGGCACACCTCAGTGGACTGAGAATCTGCAGCTGAGGGGCTAGGGGAACAGGGTGTGGTGCTGGGGATGACCACTAGAGGGCAAGCTGAGCTCACGCTTGCGGGAGCTTCTCACAGCTCGGCTGGTGGAAGCGCCTCTGCAGTGCAAGGGGCTTGAAGAAGCCGGGGATGCTGGGGGCTCCCGGTCCCCTTCCCACCGAAGGCTCTTGGAA
GACCTGGCGCCAAACTGGAGTGAAAGCCCGACCACCGTGTCTCACAGGGAAACTGACACCAGATGCGAACTTCCAAATGGATCCCTCCCTGCAAGTGTGGAGCTGGCGCTACCAGGCACTGCTCTGGCCATGCGTCTAAGACACAGGCAGAGGGCGCTGCCCACCACGCTGGCGACGGCCTCAAAGCCCCTGTTCATGCCTGGGACAGCGCCCAAGGACCTTGCTCATGCCTGGGACAGGCCCCAGGGCCCCCACTGGCTGCAGTCAGCAGCGGGCAGGGTGGTGGGGGAAGGTATGGACAC
TGTGTCCGTGTTCTAAATTTTCCTGGCATGCAATGACGAGCTCCAGGATATATATCCCAGACAATGTAGCTGCTTTACTGGGTCAGCCAGGCAGAGCAGCAGGCAGGGCAGCTGCAGGCGTGCCCAGGGGCACTGGGTGGCGCTCTGGCCTCACTGCCTCTCCCAGCGAGTGATAGCAGCCCAGCTTGCAGATGGCCTCCAGCTGAGGCATCCAGCACTTGGGGCGTCACTCAGCTCTGCGGCCTCCGCTGCTTGGGACCAGCCTGCGGCC
CAGGATTCCAGGCTGAACCATGCGGAGGCCAAAGAGGACGGTCACAGAGAGTAGAGAGAGGCTGCTCAGCTTCTTGGTGCAAGAAAAGGGCGTGGGTGCACCTGGAGGCTGGACGAGTCTATGTCAGTTCTGGCGGGGCTCCACCAGCAGGCGGCGCTGTGGCTCTGGGGGCTGGAGGTCAGAGGTGCCTCAACTTGACCCGGAACCATCAGCTGTTTCCTTTCACCTCCAGGAAGAGATAACGTGAAACCATTTGTGCGGTATAATTTATGAGAGCCC
TCCTTAGTAGGCAGTAGCAGACCTGCTGAGTGAAAGGGCCACACTTTTAACAAATAAACAATCCCCTGCTTCTCCAATACCTGCTTTCTCCCTAGTTCTCCCCAAAAGGGTGCATCTCTGGTCACCAGCAGGTCTGCCCTGTGCCACCACGAGAGGGCAGCAGTCACCCAGTGTACCCTGCTGCTGCCCTGTGAATCCTAGGACTGGGCCAGCTGTGGAGAAGCAGCCTGCTGACAGCCACAGCCTGCAGCATGGGCCGCCCTCACAGTTCTGCCTGGGCTCACTTAAAAGCACCTTTTGTTTTCCTCCTCT
TACACTCCAGCCTGGGTGACAGAGTGAGACTCCGTCTCAAAAGAAAAAAAAACAGTTGTTCAGCAGGTGTGGTTTAGAAGAGCAGGCTGGAACGTGGACCGGAGGGAGTAGGCAGGAGATGGGCCAGGCAGTGCCAGCAGGGGATGCTGTTGGACTGCGCTGGGTGGTAGCAGTGGGCATATGTGGGTTCCAGACTCCATGTACTGGGCCCTGTCTACTGCATAGGCTGGTAAGGTGGGGAGAGGGCGCCTCCAGTGATCCTGTCTGGTGCACCTGGGGAGGTGGTG
ACGGGCTGTGCCTGTGTCTGCTCCACTGGCAGCCGGTCGATACCCCCGGGCGTGCGGAGATGAAGACCTCAGGCGACCGACCGCCGTCCTCCCCTTTCCCCGCGGCCCAGGTCGGCGTGTCTGGCTGCAGCGCCACCTCCTGGAGGCGTCAGCACCCTTCTCCGCTGGGTGTCAGTTCGGACACTGTGGAGGGACGCGCTTGGAGGATGTGGGCGGCCCCGCGCGGAGCGGTGCAGAGTCGGCGGTTGTGGTGGTCCTGGCCCAGCATCCAGGCCTCGCATTGCCAGGGGCAGGCGGCTGGG
TCCTGCCACATCAGGAGTGGGGCTGGAGTGGCAGCCTCCTGGGAGGGGCAAGGCAGAGCCCAGAGCCAGGGGAAGGCGTGCAGGGCTGGGTGCCTCTGGGTCCCCCTGTGCCCTGATCTGCTGGGCAAGGCCAGGAGGCATGGCGACCCCTGGTGGTGACATGGGAGGTGCTGGGTGCAGAGGTGGGATCTGGGGCGGGGCCAAGGTCAAGGCTGAGGCCAGGGTTCACAGGGACAGAGGATCTGAGAGGGGGGCTGGCGGTGGGCAGTTTATTCCACTTCATGCAGACACTG
GGGAGTCTCCAGCTTCCGGCTTTCCCACCTCGGTGCCCCCAGCCCACACCTGCAGCTTGGCCATGGTTCTTGGGGCCTCCCAAGGCTGCCCCTGCTGGCAAAGGCATCCTGATGCACCCGCCCCAGGGTGAGCCAAGGGCAGAGACACCCAGAAACGCCAGGCTGGAAGGTTGGAGAGCCCCTCCTCGCCCCCCGCAACACCAATAAGCCCTGCCCCACCCTCCAAGCCCTTGGGGTGAGCCCCATCACCAGTGACTATAACTGAATTTCAATGCAGAATATTATACAAATTAGTAGTTTATTTCTTCCTTTAGTATTACAGTTCCAAAACGTAACTTGAAGGTCAGCACAGGAGCTGCTGTGATATAAAAGGAGAGAGTCACCTGGCGCCCCCTGCAGTCCTCCAGTTGCCCAGCAGCAGTGGGACGTTCAGTGGCACACAGTGGGTCTCTGTATGGCCTCCCACCTGCAAGGACTTCCCCGGGCAGGCCCAGCTGCCCAGAAGCCCCGGAACACACAGGAAGACAACACTATAGGATGGCA
AGAGAAAGAAAGAAAGAAAGAAAGAAAGAAAGAAAGAAAGAAAGAAAGAAAAAAAGAAAGAAAAAAAGAAAGAAATGGTGCAAATTCTCCAAAAAGGCCAACGTGCTGCGTGGCTCCTGGCCACGAGGGGGCATGGTCTCCCTAGTCCTAGGCTAAGGAACCAACGATGGGGACCCTAGCTGTGTCCAGCCTCAGCCTAGTGGAGTTGGGAGGAATGCCCTCTTGGCCAAGGTCCAGGAGTTCCAGGAGACTCCAGACCTCTTTTCCTGTACTAGCAACTCCCCGCAGCAGAGTGT
GGGGATCACAGCAGAGGACACACCTGGAGCAGCTGGGTCTGAGGGACTGGGCTCCCCTCTGAGGTCACGGTGCCCTTGCAGGGAGGGCCAGGCCAGCAGCAAAGACACACATCTCCAGGTTCTGTTGGACCAGGCCTCAATGGCGCCGCCACGTGGCAGCGTGGAGCAATGTCAGGAACCTGCTCTTCCCACACCAAGAAAACTTTGCACCAAGTCCCCAGGGATTTTTTTGGATTGATTGATTGATTTCTTGAGAATTCAAGGCAAGAGGGGACTGCCAGGG
CAAAAGACGGCCGGCGGCGAGCAGGCTGGGGTGACGGGGACCCCGTGGATAACGGGCTTGAGGACGCCCAGGGCTTCAGCCTTTTCCAGGCGTCCCTCGCCGGGGCAACGCAGAGCAGCTGCCGTTCTTCCCGCGCCCCAGCAGATGGTGGTGTCAGCCCGGCCTCGTGCCCGGCCGCCGCTGCGCCCGCGCCCCCTCCCCTCGCAGATGGCTTAATCAGGGCTCCCGCCCGCCCCTCCGCGGCCCCCGCCCCGCGCGTCTGGGCGAGCGCTGCGAACGTGGAGCCAGGCAGTC
CCATAAAACCTAAAGAAACTTGCAGATCAACAAATGCAGAGACCTCATAAAATTCAAATGACAATATTAATATAATGGAACAAAGGCAGAACAGTCACTCCCCTCCGCTGTGAGGAAGTGGCGCCCCCTGTCCACATGCAGACTCTCCTGAGACCCGCCTGTTGGCGGTGTGCTTTGCAGTAATTGGCTGCTTCCACCACTTGTCCCTATGTAAGTTACACAGAGGCTTCCTTTGCACATCCTGTAATGAAGCCTTTTGGCCTTCACTTGGT
GCCATTTCTCTTGCTGTCTAACCTGTCACCTCCATGCCTTCTGCAGTCTTTCCTCTCCTTCAGACTCGCTCTCAGACATACGTATCAGTAACTGGTGCCTCGCCTTCCTCCCGCCGCCTAACAGGCTGCTATTCTGCCATCGCCCTCCTGGGAGCGCTGCTGGACCGTGAGCCCGCTCTGGATGTTTCCCGCTGAGTTCCTGCCAATCTCCAACCAGCCCAGGTTGGAGCTGTTAGAGCAAGAGTGTCTGCTTTTAACCAGTGCCATAGGCCATGGATTTTACTTC
AATATGGTTTCCTCTCTTTCACTTCCACAGAGTCCTGTCCAGAGTTCTGCACACCAAGACTGTGTAAATGAATGGAATTGCATCTGGGAGCTCGAGGCACCCATGCAAACCTGTGCTGCCAGTGACTTCCACCAGAGGGCAGCGGCAGCAGGTGCCGGCGCTGGGGCAGGACTGGGAGGAGTCTCACTCTGGGGGCGCCTGGTTCCCCGTGGCTCTAATACTTGCCGCATCAAATGCATACACCCACATTTAGGACCGAACCCAATGGAGGAGGACCGCTCCTCAT
AGTCGCCTAACCTCTTTGAGCCCCAGCTTCCTCATGTGTAAAACAGGATAATAGCAGTGTCGCGGGGGATGGCCCTGGGCGTGGGGTGAGGGCCATTTCTGCCCTGTGGTCACTCGGGAGGACCTGTGGGGCGCTGGCAGAGCAGTGCCACCAGGGGGAGGCAGAGAGCCGCCTCTGAGTCGGCCAAAGTAACAGGTGCACGCTTGCCAGGTGAGGTTGCTCCCATCTGTCGTCTCAGCATTTTGGGAGGCCAAAGTGGGAGGATCACTTGAACCTAGGGGTTTGAGA
CCTCAAGGTGATCCACCTGTCTTGGCCCCCCAAAGTGCTGGGATTACAGGCGTGAGCCACCGCGCCTGACCCTATATATTTTAAATGCTTAACGACAGTGGTCAGGTAACAGCAGTGGTGAGGTAAGCCGCCAGCAGGTGGCAGGCAAGACCGCTGCAGCACCGTGGTCTTTACAGTTGCCCTGGGCACTTACCTGGGAACGGGTGTGGTTGGCGGGGCCCTTAGGCAATGTGCCTGTCCTGAGATCTTACACAGCCTGTCTCCAGGCTGGGCTCTGAGCTGCGCTCT
TAAGAAACGCTTAATGTCTGCAATTATGTGTCAGCCACCCAAGAGCCTCAGAACGCTATGCAACCGCAGCATGCAAAAGCAAACGTGTCAGAAAGGAAAACTGGGACGCTACTGCCCTCTGCTGGACACACAGGCGAAGGGCGATTCCTGCACCGTCTTTACCGCACCTGGGAGGAGTTCTGGGCATAGCTGCGTGCAGCTGGCGACACTTTACTCAATACAAGAGGTCTTGAGTGCGCAAGGCCTCATCTGGGTCATGGACCCTGCATGACTCTTG
GTGGAGCTGCTGTGTGATAGAGATGTAGACATGGCAACTCGGGTCCAGGACCTGCTGGAGTTTCTTCATGAAAAACAGCAGGAATTGGATTTAGCCGCAGAGCAGCATCGGAAACACCTGGAGCAGTGCGTGCAGCTGCGCCACCTGCAGGCAGAAGTGAAACAGGTGAGCAAACGACTGGATGCTTGGGGAGGCTGCGCTACAGATGCTTGATACCTCATCGACTTCCCGGAAATTCTGACCTGTAGCATTGGGAAGGATTGTGCCTGCTCAGAACACAGCTTTC
GGATTAGAGCTGGGTGCAGACTGTGCTCCCTTTGGTTATGGACACATAACTCCTGGGCCAGAGGCTAAAACCCCGGGACCCCTGCTGTCCTTCCCACAGCTTCTTCTCAGAGTCTCAGGGCAAATCCTTTCGAGCAGCGCCTCCCAGTGGCCAGAAGCTGAAATGATGGCAGTAGTGCCACCTGGTGAATGAATTGGTTCTGTGACCCGGGAAGCTGTGCTTGGCTCTGATTTCTTTTCTGGAGGCTCGGAAACACTTCCTCTCTTCTTCTGTTCTTCACGCCCCATGCCCCT
TTCCCTGAAAGGCTCTCCTTCCTGGTGAACGCCTTAGCTAAGCAGGTCATGAACCTCCTAGTGCCATCCCTGCCCAATCTAGTGAAAAACCAGGTGAGTGGAATCAGGGCCTCTCTGGCCTGTGGGCATTGCGCCCCCTGTGGGGCTTGGGTGGAACTGCAAGTTGGTGCTAAGTGACTGGAGTCTCCTTGGGTGGGTTTTGCTGAAAGAATTATCTGGGGCTGGATAGCAAAGAGTCATGGAGTGGGGTGGGCCATTGACCCAGGCAGACAG
GTCCCGAATCCATCCCACCCAGACACCCCCTGACTCGTACACACATGTACAGAAACGCAGACACACAAAGACGCCCACGGACACACTCACACGGACGAAAACCACCTTGTGCTGCCTTGCCCGCGTCCGCGCACGTCCTGGCGCCCCCGTGTGTTACTTTGGGGGATCGCAGTCTCCGCCAATCCAGAGCAGGCTTCGCGGGGGCGGTGCCCAGGCTCTCTCCACCTCCTCCACCCACCACGGGTTGCCCACCTAGAAAAGGGGAAAGCGATACCGGCTGGCCACGGGCAAGTCTGGA
CCAGGCTTGTCTCGAACCCCTGAGCTCAAGCGATCCTCTCACCTCGCCCCAGGAACAGCTCTTTGCACTGTCCCAGACCCCAGGCCATAGGTATCTGGTTCCCCATTGGGCGTGGAGGTGCAGATGAGGCAGTGGTCAGCAGGGGGCGCTCAGAGCCTGCAGATGGTGGGGAGCCATGGAACAAGCAGGTGGGAATGGGAGTGGGGAGGGTAGGGCTGAACCACGGGCACAGACCCACCTGCGGGGAAAGGGTGGAGGAACATGAACTTTGCAACATGAGGGGCAGACTCCCAG
CTAAGAAGGAGTGAGGCATAAAGGGTCCTCCTAGGAGGCCCCAGCAGGCAGCGGCCCCTGGCACCCTGGCCTAGGCCTCCCCTCCTCACCCCAACCCGCTTGCCTAGGGTCAGGGGCAGAGGACAGAGACACAACGCCAGGCCTCTCCACCAGGGGGCGGCAAGGCCAGTCCCTAAGCAGCCACGCCCCACCGGCCGGGGCCCTCACCCGGTGGCTCCACCCTGCGGGGAACAGAGCAGCTGTCGCTCTGCGGAGCTTTCCAGGACAGAGAAGAAACGTGTTCCAAGCAGCTGCTAAGGGAATACCAATGGCCGCCAGCCGGGGATGCATCAGGTGACAAGGCCCGGCTACCCTG
TTTGCTGAAAGCGAGCTCCCCCGCACCCCGCAGGCAGGTGGATCTGATTTTCCTCTGCTGCAGAGTTTGCTGGGGGCTAAGGGTGAGAACCGCGGGAACGAACTAACGCGCTGCAGTGTCGGGAAACACGGCCCACAGCGCCACCGTGTGGTCTCCGCGTCCCCAGTTCGGAGCCGCAGCTTACGCGCTGCTGGCCCTGAGCCTGTTCCCTTCCTGCAGTCCCCAGGAGCTGACGCTATTCGGTTTGTTTTTAAACACTCCAGCTGAGCAAGCGTCTTCTCAGGACGTCCTGCGTGCTGCCCACACTCT
GATGACTGAAAACAGGCCCTGTCTTCGGTTTAGGCTCAGGCGGAAACCCCCCGGGGGCCTCTGGGGGCTGCGGTCGGTGCCAGGGGTCCCGGGCAGCTGCCTGAACGCGCACAGCGGCTCCTGCCCCGCAGCCTCCGCCCCGCGCCCGCGTCCTCGGGCCGGCAGCGCCCCCTGGTGCCGCCTCGGGTCTGTGCAGGGCCGGGCGGGCTGCGCTGAGCATCTGCGGACGCCTCCGTGGGTGACGGAAGACAGAGGGGCTGACCAGGTCTTCTACAGGTCAGTGGGCGATCAACAGCTGGACGCGTAGCAGGGGGTATCCGGGTGGCCTAAAAGAATTCAGCAAGGCCGACTGCAGGCCGAGGGTCACCAGGAACT
TCTGGCCTTCCGGTCCCCTTGCTGTGTTCCTTTCCCATCAGAATAACAAGGGGGTGGGGTGAGGGTGGCTGGGCGGCAGGTTGGTGTGAAGCAGAGGCCCTGTCGCAATCGTCCTTTCCTCCGTGAGCCTCCTGCACCACCTAGTGGCCTTGTGGAGCTTTGCAGCTCAGGTCTCAGGTACCATGTCTGAAATGGCAGTGTCTGCCCTTTGTCTCAAGCCCCCAGGAATCAGGCCATCCTCTGCCACGGCCAGGATGAGTTGGTCCAAGTTGTCTCCCTAGGAGCAGAAAGAAG
TCCCCAACTCGGTCCCAGGTAGACCAGGACAGTTGTTCACCCTAACTTGGAGGCTAGCTTTCAGACACCCAACACCCAATGCAGAGGGACAGGAAATTGGCCTCTCAGCCAAGCTGTTCCAGACCCGACCAGAAGAGGGCAGCCAAGGACCATGGCTGTGAAATAGACGTGGGGTTGCCAGGAATCTCCACAAACACAGGCCCTGGTCCACTTCCCAGGTCGAGGCCTCTTTTATGGACAGGGCTGGGGAGTGTAGACTTCG
AATTGTTGTCACCCTTTTTTTTTAATGTGGCTACTATGAAGGGTACACAAGCTTGCGTTCTTTCTGTGGGCTGGAGGGGCTTGAAACCTGGAGCAAGTGGCAGGTTGGCCTGTGGCCTGACACCACCTGGTGGTGAGCGCGGGGAGTGCAAGCTCCGGGCCCCTACCGTTGACCACGATGGTGAGCAGGCAGTCGAAGAGGGGCTGCAACCGCTGGTGCCCGCTGGTGATGATCTTGTGGAACACCTGTGCCAGGAGGGACAGAGGCACCGTGGGGTCCCCGCTGCCTCCAG
GGGCCAGTGGTAGGGGTTCCCTCTATGTCGGGCAGTGCTGAGGGCTGGGATGCTCTGTGACCCCAGCTGGAGCCCACACCTAAGGGCTGGCATCCACATCATTTCACCCTGCAGTGAGGGAAGAGGCCACCAGGTGGCAGCACAGCCACACCCGTTCCCACGTCAGAGGAGGGCAAGGCTGGGTACTCAGCAGCCACTCTGAGCCGGGGCTCCTTCCAGGAGCTGAAATCCACCTGTCTCCATCTTCCTTGCCTGCCTGGGTACTCATGCCAAGCAGAGA
GGAACCAGAGGCCCAAGAGGAGGTATCCCCAGCCATGTCCTTCCCACCCTTGTATTGGTCACTCACAAAAGACACTTGCTGCGCTGAAGACAGGCTGAAGATTTCGCATCCAGGCGCCACCTCTGACAGATGCCAGGAGGGGGCAGCAGAGAGCCAGGGTCGCAAGGTCCTAGCAGGTGCCATGAGCCCTGCAAGTGGGAAGGTGGGAATAGGATGGGAAGCTGGGCTCCTTGAGGTTGTCACTTTTTGTTTGTCAGTTTGGTTTTGGTTTCTGAGGCAGAGTC
GGTTTTATGCCGGGTCTCTGTTATGGAGGCAAAGGAGGGTTCAAACGGCAGAGCCCTGCTGAGGGACAGTGTCTGGTGTCTCCAGGTGCCTGTGAGGGCCAGCAGTGGTGAAGCCCTTCTAGCCACTGTCCTGCCAACAGAGGGCGCACAGAGGCCAGTCCCTGCCAGCTGACCCCCGGCCTGGGCCCCTGCAGCTGCCGCTGCAACCCTGAGTGTGGGAAGCACAGGGAGCGTAAACAGGGGACCGAGCCCTGTGGCTGCCCTGGGCCCGGGAGGCCCCT
CCCATTTTAGTTGAGAAAACAGTCTCCAAGAGTGGAAGTGACTTGCTCAAGGTCATACAGATAGTCAGGCCTGGCTCTGAGCCTGAGGACTCCCAGTCCCCGACTCTGCTGCAAGCTCCATGGCATTGCCAACATTGACCACCAGGTGGCAATCTCCCCCAACTCCCTGCAGGCCACAAGCACCCTGGAATTTTAAGCAGTAATGCCTATGGTTGGTGGCAGAACAGCAGTCTCTGCCTGGATTTTCAAAACTGCCCTGAGGCAGTTTTATAA
CAGCTGCAGGGCGTCCCAGTCCGGCGCGGGGACCGCGGCGCGCCGGGGGCGCGGGGCCGGGGCAAAGGGCACGCGGGCGGCGGCGCCGGGCCGCGGCAGGAAGCGCTGCCCGAACTTGCGCAGCTGCAGCGTCGCCTGCTGGTGGAGGTTCTTGCCCAGCTCCCTGGCCACGTCCGGGCGGCCGCTGCGCCGCAGGGCCCGAGCCAGGCGGTCCCAGGACAGGGACGCGGCCTGGGGGGCCAGCCAGGCCGCCAGCGCCTCCCGGCAGCCGTCGGACACCTCT
CGCCCCCCGCCCCCATCCACGCACACCCACCGGCACTGCTGCCGCCATCCTGCGTCCCCACGTGGAGGAGAAAGAGCCCGGCAGACAGAGCGCCGTCTCCGTGGTCGGGCGGGGTCGCCGCCGGCCACATCGCCCTCTGCTGTTGGGGAGGAGAAGCGTCCCGCTGCGCACGGCCTCAGGGATTAGAAATGGGCTTACCTGGTGCTCCTCCCGCCCCTCAACAGCCTTCACATTTATTTTTCGCCAGGGTCTTAGAGGACACAGTAAACTTTTGACTCTTCACAACA
GAGGGAGGGAGGGAGGGAGAAGCCATAAGGGGTTCTCAGCCAAGAGCAGAAGGGTACAGGGGGCACGTAGGCTGCCTTAACCCAGCAACTTGGCCAGGTTGGTTGGGAGCAACTTGGGGGCTTGTGGGTGTGTTATTCCCGAGTCGGCCAGCAGGGGGCGCAAGGAGCCAGGCCCCTCGTGGCTTTGAGGTTGCTGGCCCAGGTCACAGAGCAACCTGCTGGCCCCAGGAGGGGACTACGCCTCACTTCACAGAGGAGGCCCAAAGCAGGGAGGGTGCTGCTCCAGGTTCCCGCATAAGGCAGGACTCCTGACCTCCCAGGCACACCTCCCTCCAATGCCCTGCGCCTC
AGTGCAGTCAGACACTAATTGGCTCTGAGAAGTGATTACTTCAAAGAAGTTCCCATCGGACCAAGACTTCTCGGAAAAAAACAAACAGCGTGCACCCTGCCTGGGGAGCCACCCGCCCCAGAGATGGGTTTTCTGCCTGCCTGTAGGCGGCGCTGCCGAGACACGCGGCGCTGCAGGACCGCGCCCCGCCTGCTGCGTTCCCTATGCTGTCGCCCCGCCTGGAATCAAAGGCGTTTGAGCTGGAAGGCACAAACCCCACAGGCAAGCAAGGCCAGAGAGGGGATGTATCCTCTTTAGAGTC
TGACTGCACAGGGGCCTGGACGCCAGCTTCTTCCCTCCCGCCTGCTTTCTCACCTGGAACCGTGGCCATCTCAGAGGAAATGGGCCTGTCTCGGGACTTTCTCACCCGCATCGCGGGGAGGGCCCTCTGGGCTGCCTGCAGTGCACCGTGTGTCCAGCAGGGGGCAAGCGCCCGGCCCCGGAGCCGCAGCCCACTTGGGGCCGCGCAGGGTCCTCGCCCGACCTGTGTCTGAACACGCAGGAGCGGCCGGGCCAGGCAGTCCCAGCGCATTTTAATAGTGGAATGTAATTCCTGG
AGCTTGCTGAGTTTGACTCTGAAGGATCTGGGCAGCATCAGCAGCATGAGGCTCCCGCAAAGACGGTTTGTCCATTGGCAGTCACATGTCTGTAGGAGCTGTGATTGTGTGTATGACGCCACCTTCTGCAGAGCAGGCCTCACTGCAGGCAGGAGGCAGGCAGTGAGTCTGGGGGAACCTGGAATGTGGTCATGGTTAGGTTGCAGACTCAGCTGCGGAGACAGAACTCAATATCCCGTGGCTTTGAAGAGAGGTCTATTTCTTCATCGTGT
CTGTTAAGTCCTGCTCAGCCACATGGGCCCTCCCAGGGCCTGGCTGTGGCTGCCGCACTGCTGGAGTCCAACCTGGAGTCACAATGCTAGGGGGCCACAGGTGCACATGAGCTTACACTGGGGAACAGTGAAGGCAGTCCCAGAGCGGGGTTGGAGTTGCTGGGCAGAGCAGGGGCAACGTGTACCAGCAGAGGGTGATGCTGCCTCACATTAGACACCACTAGGCCCTTTCCACCTCACTGGGAGGCTTGGAAGCTGGATTTTGTGTTCTCTTTCAGGTAACCAGCAGCCGCCTGTCCATCCCCCAAGAC
CGCTCTTCACCTCCCCGGACGGCGTTGCGTGTGTTGAAAGTCACAGGCGTAATTCAAGCAGGAGGCTCAGGACAGAAAGCCTGGAAATCCTGCAGACCAGGCCTCGCCCACCGGGCAGGAGCCGCACAGCCTGAAATGCGGACCAAGCCCGCCACCTAGTGGCCACAGCGATTGTCGCGGCTGCGGCGTTTGGGGATGTTGATCTGAGTCCTTTCTCTTTTTGTTCCTCGTCTCCTCTTTTCTTTCCCTGTCTCCAAGATTTTTTTTTAATCAAATATATGTGAAGAGGTCGGGCGTGGTGGCT
CTCCCGTGCGTCTCGATGCCACCAGTTTTTGTTTCTTTGGTGAGGAATCGGTTCACGGTGAAACTTCATTCCTCAGCCGGTGGGGAGCCGAGGCTGGGCCGGGCGGCGAGGGTTGCGCTGGGACGCACTGCCCCCTACTGGCCGCTGCGCCGCGTTCCCAGCTGCTCGAGCGGGTGGTTCAGTGAACTCGGATTAATTTAAATACAGCCGTAGATTTGGCTTTTTTCCCTCCCGGGCGAATCTAAATTTAAAAAAAAAACTAGGGAGA
AGTGGGTCAAGAGGAACTGAGACTGGAAACCCAGTCCGGAGGCTGCTCAGTGCCAGCCCCGAGGGGAGGCCCCCCACTGTGGGCAGACCAGCCTTGCCCTCACCCCTCCCTGGCTGTGTGACGGAACGGGGCTGGCTGTCCTCTGGCGCCATCTCATGGCTACAGGGTCTCAATGCAGGGAAGACCTAACTCCCCTGGGAATCCCCTGATCTGAGCATCCAAGCTCCGATTTTGGGGGGAACAATGGAGAAGGGGGCCTTAGGGTCAAGAAGAACATGTTGAAATG
CCACCGCGCCCGGCCTTAGCTGGTTTTTCAAAAGTCATGGCGTGTAATTGTCCGAACAGTGAACTTCGGAGATCCACCGGAGGGGCGAGGCCACAGCTCGACCGCGAGCACCTGAGCATCCTGCACCGCCTGCGACGGCCGTCAGGGGGCGCGATGCCGCCTCACAGAACCTCAAGCGGCGCCCGGGTTCCGGCACAGACGGCCTGCGGCTCCAGGGGGCGGAGCCGAGCCGTCTCCTCAGGACCTACGCAGGAGGCGCCGTCATCCCTACAGGGACACCTGAGAGGGCCCAGCCTCCTCCTCCTCAG
TATGCCCCAGAGTTCAGTTCAAATTGGCCAATCCTAAACCTGCTTACCTGGCCTCACCTGTTCCTGGGGAAACCAGAATAAAGGCTCTTGCTCCCGCTGTCCCGACTGACCCTGCCGCTCCCCCATGTGGCCTGGCATGGTGGAGCACACACTCTCCTGTCCTGGGAACTGTCTCAGTCTGTCTTTTCAAGAGCAGTCATCTCCTGATCTGTTGGCCTCTCCATACCTGGATAAAAATAAAATCAACATTTTAAAGCAA
GCTCTGCGGGTGGTTGCGGAGCCTGGGTGAACACGACCGTGACCGTGGCTGCGAAGGCGGGCCCCGCCCTCTGACTGCGGACTACGCGGCGGCGCCTGTGCCGCAGTAGCGCTGGACCTTGGCCTCTGGCGGTCTCTGGCGCCCCCTCCCGTTCGCATCGTGAAGCTGGGCCGAGCCCGCTGCCCGCCGTTCCTCGCTCCTGTCTGCACCTCCTCCTCCGTTTTGCTTCCCTGCAGCTTTTGCCCCGCCCCCCTTCCCCTGCCTCCCCCTGGCCCTCCGCGTGTTAATTTAGGGGCCCCAACCCGGGGAACCCCTCGC
TGTATTTGCAGTCCATCATTGACCAAAATGTCATTAAGCAGTTCATGACTGTGTCACAGGATCCTTGTGGTGTTGCTTCGCCAGCCGGCAGCACCTTCTGCTGAGAGTTGCTTGTGTCTGCTGGGCTTGTTATGCCCACTCAGCCCAGCAGGCTGCGCTCAGCTTGCACTACTGGCCAAGATCCCACACCTGCGAAGGGTAAACCAGGCACAGAGTGGAGAGGGGTGTGTGGACGAGTGAGCACAGGGTCAGCCACTGCACACAGCCAGACATGCCAACTGCTGTGGCGGGGCAGGCAG
CAGAGAGGCCCAGCACCGGATTCCCAGGCTGCTCCTTGAGACGCTGTCCCACATGGGCCGGTCACTCACCTGCCATGAGACTCCCAACTGGGACCTTCCCTGCAGAGCCTGTGAGGTGGAACGATGGTGATGGTGCCCCCTTGTGGGGTAGGTGCATGTGGCAGGCACAGAGTGGTGGCAGCAACTGTAACATACGGTTCTGGAGGGCAGGGACAGGGGCCCTTCCTGTGTGCCTTGTGGTGCTGAGTGCCAGGCTGGGTGAGCTCACCAAGCCCTCCCTGGGAAGGTGCTGTTGATGCAGCAGGGAGGCCCAGG
GGGCCGGGTGTTGGGACTGTGGAGGAGCTGCCTTGTCTTGGCGCCAGGGCCAGGCCTGGGGTTCAGCAGGCGTTCCCCCGACCCAGAATGAAGCTCTGGCCCCATCCAGAATGCTGGTTTGCAGTTCCTCAGATAGCCACTAGATGGCGGGGCCGCCCAGGCAGTTGGGGGCCTGCTGGCCAGGGAGGAACCGCAGGGATGCCGGGATATCTTTCCCAGGGACTGTCAGCCCCATCCTGGCCACTGACCTCCAGTGCCCCGGAGAAGTCAGCTGAACGAGGCCTGCTGTGGTTTTGGA
ACATACTATGCATGAGGCTAAAATCACCTGAAATCTCAACAACTTAAACTCAGAGGCACTCATCATCTTTCAGCGTTCTCAGGGAGGGATCCTGGTTCTGCAGCCTTGGCTACCTCTGCTGCCCTCTGCTGGCGGAGCGGAGTCCGCAAAGTCCAGAGCAAGGGACTGCCCTGGGATCTCCAGGCACACTTTGTCCTGAACGTTGTCAAGGGCTTTCTCCAAAGCCATATAGGTAATACAAATTCAAATCATCCAGCAAACCAGTGC
GCCTGGGCTGGAGGTGGGGTCATCCCTCGGACACGCTGTGGGTGCCTGGGACCTGGTGGCAGAGCAGGGTGGGAATGGCAGAACTGACTGACCCTCCAGCCCCGGTGCTGCCCGACCTGCTGGAGTCGGGAGACCTCTGCTGGCAACAGACAGAAGTGCACAGCTCTCCTCCAGAGAACAGCCCGGAAGCTAGGGAGGCCCAGCTGGAGGGAGGGACGCCCCCTGTGCTCCCCCGCACCCCCATCCCAGCCAACTCGGGGTGCGGGCTGTGGGGAGCTCACAGCCTCCAGTCTGGGGCGC
ACCCAGAATGGGGGCTTTCCCTGCAGGGTATTCCCACAACATCACCTCACAGCCCTCCTCTAGCACTGATCTGGCTGAACTCTGCAGAGCAGCTGTGGGGATAAACTGGTGTGGCACTGCCACCTAGTGACTGCCCGCCACACCGTTCTTTGCCTCTGAGGTGCCGTGCATCCGTCAGCTGGCCGCTACCCATCATGGAAAATCATAGTGGGGGCTTCTAAAAATAGAGTCTGCCAGGCCAGTGTCAACATGCTTTCTCTGCTATCAGCAGA
CACCACAGCATTCATAAGTCCTTGGTTGCCCAGATCAGGGACGTAGCGCTGTCCATTCCAGGGACAATGAACTCCCTGCCGAGATTCTGCATCTCGGCCTTGACCTTGCTGCAGATGTTGAGCAGGTGGCAGTAGAGGGCGATGCAGTGCAGGTAGGCCAGCAGGCCAAGTCAGGGCAGGCTGAGTCGAGCAGGCCGGCCTTGCTTGCAGGCCGAGTCGGGGCAGTGGTCTGTGATGGTGCAGCCAAGCTTGTCCATCCTGGATCCTGCC
GAGAAAGTGTTAAATGGCTTTTGCTTGGTCTAGTCCTTTCCCTTTGATGCTATAATGCAAACAGCTTTATGGGCTCTCTGCTGGGTGCTGGGGAATGTTCTGGGCTGCCATCTGGAGGGCAACTGTTGAGGTGCACCTGGTCCCTCTGACTTGGGTGAAGAGGTGGAAGGTGACATACTGCCACCTAGTGTCCAAGTGTCCATAATGCCTAGGGACATTACAAGTCTTGATTAGTAACATACTATCCTGTAGTCTCCGAATAACTACGTGAG
TATCACTCCTCGACCAAACTTTTCCCCTTTCCTGAGCAAGGCCTGAATCTGAGCAGGAGTCATCCCGAGTCTCTCCACCAGCAGCTCCCGACAGGCATCGCCTTCCCAGTCCCTGTGAGCAATGTGGACGGCGATGGTACAGTTCCGCTGGCTGCTCAGCAGAGGACGCCAGCGCGTCTCCACAGTCTTGATTCCATTTAAGACAAAGCCAGCATAAGGCTGCCGGAAGGAGAGGCAGCCAAACTTCATCTTCGCAAGCGCCCCGGGCCTCCCGTAGCCT
GCTTTGTGCGTTTTGTCCAATTCTTTGTTCAAGACACCGAGAACCTGGACACCCTCCACCGGTAACACCTTCCCCAGTGCTCTTTCCAAGGGCAGCAACCAAGCCACCGGGGGGATGACAGCGCCACCTAGTGTGCAGCTGTCTGTCCGCCATCTGATTTTGGGGTCCCCGCTCCTCCTTGCAGGGACCACACATTTTCTGCTCCTGGTCTTTTGCAGTTTCCAGCTCAGTTAGTTTCACCTTATCATTGCTTCTCGCATGAACACACA
TTACTGCCAGAAGCATCCTTCCAGCATCCAGCAGAAACTCGAAGATGCTTTTTCCTGAGAACCCAGGTAAAGAAGGAGGTCCCCTTTATGGTGTAGTCACACTACCCCCTGCTGGACAGAAGGCAGCATGGCGATGAGGGCCTGCAGTGCCCAGCATCCATGGATATTTGCCAAGTGTCGTGGGCAAGGTATTAGACACACAGTAAGCACTCAGTAACAGTCACTTATTGTTATCGTTTAGTTGCTGTTGTTGTCATAG
CATCATACCCGTGCATCATGGGATGACTGCAGGCATACAGGGGCCTGGGGGTTTGGGCCACTGGGCCTCAGGCCAGGAGCCATAGGAATGTGTCTACCTCTGGGCCCGAGAGTAGAGCAGACAGTTCTCACCCAGGCCCACCAGGTGGCAGCAGCAATCCACTGTACAGCAGCCCTGTCCTCTGAACCGGCGCAAGACAGGGCTGCTAGCCGGCCTCAGACACCTCTAATCCCATACAACTCCGGATGGAGTGTAGGCATGGGCATATGTCCAGCCTGGAGCCTGTGG
CCCTATCGACCACATCCCACTCTCTATCCTATTCCTTTCCTCCTCCCCGCATGTTTAACCTCCACCCACCAGACAGAATGTGTGTGTTGGGAAAAGGGGCCAAGCACAGCCAATAGATTGTGGGGGTTGTGAGCATGATTCAGTCCTGAATTCCACTTCTGCTGACGACTCCTGGGCCCACCTGAGTCAGCTGGATGCAGTGCTAACACTGACCACTAGAGGGAACCAACCCCACACTTTGATCTCCCCTTTCCCTGAGCCTTGGGGCGGGGCGGAGGGAGGGGGTTGGGTGGGGGGCTCCCCCAGGTCACTGGGGACGAAGAACTCAGACTCT
TCAACTCTGCCTCTAAGGAGCTGGTGGCCTTTCTCCCTCCGTTTCCCTGTGCGATGATGCAAGGGAGGACTTGCAGCTTCACAGTGCAGAGCAGTTGGAGCCCTGAGCCGTCCCGTTGCACCGCCGCTCTGTGGCCTTCCGCTAGTGGGCGCCGCTGAGCGGACTTCGGCGCTTCTGCCTCAGCACTCCAGAGCCCCACAGCCTGCGTCAATTTCCAATCCTGACTGACGCATGTGGGGCTGAAATGGCCAGGATTGTGAAAGTCGGTGGAATAATTCGAT
AAAGCCCTCTCATATATACGACTCCCTGAAGGAAGATTGAGACCAGGGATGATGCCATGGGGAAGCTGAAGGACCCGCCCACTTCCCTACCCCGGCCGGACCTGCAATTCCCCTCCAGACCGCAGGGGGCACTGCAGGCCCCGGGGAGATTGGGGCGGAGCGCTGCGAGGGGCCAGGAGCTGTCGCCCCGCTCCAGAGCGCGGGGGGCGCTGTGCGGGGCCCAGGCTGCGGCTCCGCTCCCGGCCACGGGGGGCGCTGCGCTGCGCCGGTGGTTGGTGGTGGCTGTTGGGGGGGGTGGGGGGGAACGGCGGCCGCGGGTGGTGCGGAGGGAGGCCTTGCGGGCGGATCGGGCGCTTGGCGGCGGAGGTGGTGGGAGGCGG
CGGCGGAGGAGGGCACGGTCCCCAGCGCGGCTCCTGGCCCCGCCCACGGCCCCGCCCCAGCTCCCGAGCCCCGGCCTCGCGCACGCGCATCTCGCGGGCTCGCAGGACGGCCGGGAAGCAACGCTTTGCGGGCAGCGCCCCCTGCCGTCCCAACGCGCGTGGGGCCCTATGGCTGCGAGCAGTTCCGGCCAAAAGCCCCAGGACCCGGACTTGGGGTTATTGACTTGCGCGTGGGCGCTGAGTCTTGGAGGGGAGGGGACAACTCGCCACACCCCCGTCCTCTCCCTGGAGCTC
AGAGGACCGGAGAAAGAGGAAACCTTGCCCTAGGCCACACTGCACGTCGGTAATAGAGAATCCAGGATCCCAAGATTTGAGTCCAGAGATCCTTCCCATCACACCCACGGAAGGGGAGGATTCTGCCAGCAGGGGCCGCTGTGGCCAGCGCGCCTGCGGACTAGGATCCTTGTGCATCTGCAGACAGTTGATGAAGGTCTCTCGTTTCCCTGGGACTGATTAGGTTCAATTGAATTATCCATCTTGTGCCATGGTGTCCCAGACCCATT
AGATTGGGGCGGGGAGCTCCAGGCAGCGGGAGGGCGCAGGAGTAAGGAGGCGAACAGGATGCCACTGCGCATGCGGCAAAGTAATGCGGCCGGTCCGGGGTACACGGAGACCGCGCGTGCGCGGGGCGATGCACTCAGTCGCCACTAGAGGGCGATGTAATATGTCATCCTGCCCCCGGTGGGGTGGGCGGGGAGATGATCAGGGACCCCAAAACCACCCCAGTCTTTCATTGCGCGCCTACATGTGCCTACGACCTCACTTCTGCTTCTCTACGACTCACCACCCTCACAGCTGG
ATTATGTTAAAATTATCTTCACGACCTATTTATAAGTGCCACGATTCCTCAGCACTCTTTGGTTATAATCTGTGTCCTCAGGTGAGTGGGGTCTCCCGGGTCCCATGGCGCCCCCTGCCTGTTCAGGTCAGGCTTCTAACTTACCTTGGAGAGTGCTCTGCCCGCCGTCACCACGCGATGGTGTTGTGACCTCACGTGGGGCAAGTCATGCAGGCCGAGTCGGCGTTCCTGAGCTCCCATGCAGCGAATGCATCACCTCGGGAGAAAACTGTGTTCAATGTCCTCTTAATGACGTTGGCA
AATAGTTCTTCCTGCATTCGAATGGATCCTCACCACCCACAACTGCTGCCTCCAACATGCCCATTTTCTAGGACTGTTCAAATTCAGGACTGGTGACATGCAATAAGTGGTTTGCGCCACCTGGTGGTCCTGGGAAGTGGCCTCGGGCTCAGGGACTTCTGGGGGTTGCCCCTTGAGGACGGTGTCTCTTGCGCCTTCATCCTCTCATTCAATGAGGGCCAACTGTGTGCTGCACGCTGGGCGGGGTGATGGGGATACGGTGGTGGGAGGAAGTTTGGCTGCCTGTCCTCG
TATGTGGGCAGCGCCCTCATATTACAGGAAGGAAAACTGAGGCTGCAAAAGGCCCAAAGGAAACGCACCCAAGCCCAGTGAACTGAAGAGGGATTGGGCCAGGGAGAATGCGTCCTTGTTGGAGGAGGCCTGACAGCACTGTCTGTGGTGACCCGAGCCACCAGGGGGCGCCTGTCCCAGGGCCCAGCGGGACCTCCTGGAGTCCTGGAACCGCTTGGGAAGGTGGGTGCGTGGTCTCTGGGTCCCCCAGACCGGGCTCTTCACTCTGGTAGGGAGAGCTGGGGATGGAGTTG
ACCCTCCAACGCCCTCATCCCGGGGTCCCCCTTGGTGTCAGGAGTTCCCTAGCCAGGTGAGAGGTGAGCCGCGAAGCCAGGGGAGTGTCCAGCCGGCAGCCTGTCTCCGGAAGGCCGGGAGGGAAAGGCTTCCTGGCTGCAGTGTCCACATCGGCCACCAGGGGGCAGCGCAGGGCTGCCTTTTAGCGCCTCCTGGTCTCCAGTGAGCTGGTCCGCAGAACCCCAGGGGCGTGGGGACGGGGCTGCCACTCCCGGACCCGCCCCCTTCCACACCCTTCCCGCAGCTCCTCTG
CCTGGCTCGGTTTCCATGACAACAGCTTAGGATAGTGAAATCTGAAACTGTGAAATCCCAAAAAGTCCATAGGCTGCCAGATCCAAGGCTGGGGCTCACTGCTCCCAGCGCCACCTGCTGGCTGAGCATCACCAGTGCAGCTGACCTACATTCCACCCTCATTTGCTTGACCCGGGTACTGGAAACTGGGCAAGGTCCATTACGCCACCTGTTGACCGTGTGCAGCCCTCATCCCACATGTCAGCGGGACTCCACCTTCCCCCACTGCATCCTAGCCAGTACCTGGGGACAAACCCTGGAGTCCCAGGGGAAGGTGAAGGATACTTGGTGTGGGCTTTAATAGCATTACGAA
GAGCCCGGGACCCAGCGGGTGAGCGCAGGGCGGCTGCCGAGGCGTTGCGGCTGCTGCGGCCGGAGCAGGTCCTGAAGCGCCTCGCGGTGTGCGTGGACACAGGTGCGGCGGAGGGCACGGGCGATACTCGGGGTAGGAAAGGCCTTTCTCCGCCAGGCGGCGCCCTCTGTCCGACTGGGCGGGGCGCGCGTGCCGAGGGGCCTGGGGCCGGGCCCGCCTCCCAGTCGGGGGTTTGTGCCGAATGGAGACTCCCCGGTCCGGCCACCCGCCCAGGTAGGGCGCTCGCGAGGGTGGAAGGAAGCAGTGACCG
GGCCTGGATGAGCTGGGCCAACCTCATGAAAGGCAAATGCCACTGAGGCTACATCTCAGCCACACTACCTTACTGGGCCACCTTGGGTCTCTGGACTGACCTGTCCCTCAACCCCATGGATGCTGGGCCATGGCCCCCCCTAGTGGCCAGAGGGTCATGGTAGCGGTGGTGTGGGATGGGAGTGAGGGCAGCTGGAGATCTCACAAACAGCCCAGTGGGCTTCCTTCCCTCTGAGCCCTATTCCTAGGTTCCAAGCTCTCTGAGGAATTGGAGCCAGA
CTCCCCGGCGTCCCCGGCCCCGACGGCAAGGGCAAGCTCGACTTCCCCGAGGGCGTCTTTGCTGTGGCTCGCCTCACGGCCGAGCAGCTGAGCCTGAAGCAGCAGGACAAGGCGGCCGCGGCCGAGCTGCTGGCGCAGACCACGCACTTCCTGCACGACCCCAAGGTGGCGCTGGAGAGCCTCTACCCGCTGGCCAAGTTCACGGCCGAGCTGGGCCTCAGCCCCGACAAGGCGGCCGAGGTGCTGAGCCAGGGCGCTCACCTGGCGGCCGGGCCCGACGGCCGGACCATCGACCGTTTCTCTCCCACCTAGAGCGCCCCTCGCCAGCCCGCTCTGTCGCTG
GGGGTTTCAGTGGCCACAGCAGAAGAAGCTGAAGGATGTGCTGATATTGGAACGGGAGAGCCAGAGCAGCTTTCCAAACACTGAAAACCCGACTTATCCTGTGGGCGGGAGCCAGGCTGGTGCAGGGGAGCCCGCAGCCAGAAGAGGGCGCTCCGAGCTCAGTGTGCTGGCCGCGCTGGTGAGATCAGAGGACCCTTGCAAAGAGACTGTTTACACTTCAGCTTTGTTTTTCCTGAGTGTTTTTGCGTTCTCTGCAAGAGTGAGGGAGGGTTTTCC
CCCTGAAAGAGACGAGCACAGAACCAGGAGGCCCTCAGACAACAGACGCCAGAGCCACCAAGTCCCCCACTAACGGTGCCACCCACTTCCCCTCCTGGCCACGCAGGACGGCCCCAGGGTTGGCCTGTGCTGATGGTGCCACCTGGTGGTAGACATGGGAACGCCCTCACCTGAGATTTCCTCTCCGTGACCCTTCTTCCCCCTCTAGGGGTCCTGGGCTGCCCTGAGGCCACCGCCTAGCAAGATCAAGATAGGGCTTGAGCGGCAGTGGGATAGGGCAGTGGGGGTTCCGGGGGGGTCCGGTGCAGGCAGAACCA
TCCCAACTGACTTAATATAAAAAAGAATTTGTATGATGGAATTTTAGACTCAAGATTGTCTTTGGTACAAGGCGGGAACCCGGTGTACCTTGGGACCAGGGGACTGACACAGTGGTTGTCTGCTGGGGGCAGGAGGGGGCAGCAGAGAGCCACCAGGGTGGTTGGCTCCGGGGAACCCAAAAGATGATGGATGAGTGGGAAAATGGACTGTTAGGGTGAACCCAAATCACAAACTCATAGATCAAAAGGAAAGCCAGGC
GGAGTAATACACAAGCACAAAAAGAAAACCTACACGGAGAAGATGGAGACTTCAGCAAAGGCTGAATTTCTTCTCAGACCCTGACACCCAGCAAACATAGACAAGAGTGACACCCAGTGGCCAGTCGGACGGCAGCGTGCAGAGACTTCAGCGGCTTGCTTGCGTGGAGTTGGGTCATTCCTCTGAGCTCAAAACCCATCCCTCTGTTGCTGTGATTCAAGGAGCTCTGATATCTGGAGAGTGCTTTGGGGGATATGCAAGG
GGGGTCCTTGGGTCTTAACACGCAGAGGGTGGTCAGCATGCGTGAATGAAGGACTGGGCAGATGAGCTACAGGGGAAGGGGCAGTGGGTGGCCGCGGTCTCGCTCAGAGCCCTCTGCAGCAGGCCCCGCCAGGAGCAGTGCTGCACTCACCAGCAGATGGCGCCACTAGAAAGCCAGCCAACCCTGAAAAATGTACTGACCCTGAGGGAACTTGCACTCTGCCACCTCTTTCTCCAAGAGCGGCCCGGGACTGAGAATGAGGGGATGGGGCGAGTGGGTGGGGCCCTGCG
AAGCATCAGTGAACCCCTATCCTTAGCCTTGGGAAGCACCCAGCCTGGCTCGTCTGCAGCCCTGTGCCCACGCACAAAACTAGAAGCTGCTCTGCAGGGCCAGTGGGCTTGGCTTCCCTCTGCATCCGCAAGGCGGCAGGTGCCCAGAAGAGGGCAGCAGAGAGCGCGTCTCCAGCCTCCCAGGCTGAATCCCAGTGAAAGGGAGCCTGTGACCTTGGCAGTCGTGGAAGGCCAAGGCCAAGGCCTGGGGATTTTTCAGCCTCACTGTTGTCAGGACAA
GGCTCCTCGGGAGCGGCAGGAGCTGGGGTCGGGGTTGCCTCACGTTCGGGCTCCGGCTCCGGCTCCGGCTGGGGGACTGATCTGGGTTCGGGCTGGGGTGGAGGCTGAGGCTGAGGCTGAGGCGGAGGCGCAGCGGAGGTGGCCGCCAGGGGACGCTCGGGAGCCCCGTGGGCCGTCAGGCTGTGGTGCAGCAGCTCCTCCTCCTGGCTGGAGCCGAAACTGCACAGGCCGCACTTCCAGGGCCTATGCAGGATGTGCAGGTGGCGTTCGCGCTCCGCCGAGGTGCGAAACTTGCCTTTGCAGTAGGGGCAACGGAAGGCGGACGATGAAGGAGCCTGGGGCCGCGCCAGACCCTCAGTGGCAGGGGTGGCCTGCATGCCCCCTGA
GAGAGCCGGCAGTGGGATGGAAGATTGGAGAGGTGGTCAGTGGCCAGGCATCAGGGCTTTGTGGGCTCGAGGGAGTCTGACTTTTATCCTGAGGGTCAGTAGGGGCCACTGCAGGATTTTAAACAGGGGACTGATGAGACCAGGTCACCCAAGTGCACTGTGGAGGATGGACGAAAGGGGGCAGGAGGGAGGCATGGGACGAGTGTGGAGGCTGCAGTGGCCGATCATGGACTGAACACTGCACACACACACACCCGTACTCCGTGCTGCCCCCAACTCTTTATCCACCTGAGAGGCTGCAGGAATGCATCTCAACAGGGAGTTTGGGCTTCTGTGTCCCAGCCTGTGCCTGGCCACTTGACTCACAGTATGGCCTTTTTCCTTCCCT
CCAGGCTCCTGGGTGGAGGGAGAGACCAGGGGCAGGTGAGGAAAGGCAGGGCCCCCAGAATCCCTCCATGCCTGCCCCTCAGTCTCCAGGACTTATGTGCAGGTACCGTTTGGAGCTGTGGTGCAGTTCCCAGTCTCACCACCAGATGGCACCATGCCCCTGCAGAAGCAGTGCCCAGAGCAGGCCAGGTGGTTCTCGGGGGCTGCGGTGGAGGAATCCACCCAGCCGAAGCTCTGGCAGGGAAGGGGCAGTGCTAGGGGGAGCCCCCTCCCCACTTGGATCCGAAGTTC
TCCTGTGAGATAATAATAGTGTTTTAAGTGGAGTCGGTACTTTTTGAGAGTTAAAGGATATCTCACAGGGCATGGTAGACGTACTAGGGCCAAGGACTGCCTGAAACCTGCTCCTGTGCTGCCACCTGCTGGTGAAGGGACACAATGACCACCCAAGCCCTCAAAGCTTTCTGCAGGGGCCAGGCAGGAGCCACTGGGGCAAGTGAAGGCAGGGCTGGGAGGACGCCTGCCACTAAACCCTTGAGGACATCGGTGATGTCCGCAATAATAAAA
GCCTGTCATGTGCCAGGCTCGAGGCTGCATCTCTACATGCACCATCTCATTGAATGCTCACAGCCCTTTTTATCTCCAGACTACAGGTGGGGGTAAAGAGGTAGCATAGCCTGCCTGGTGTCACAGAGCTATGGGTGATGAGGGACAGCGCCTGTGTCCCTAGTGGCTACGCAGGGCACTGCCCCTCCCTGCACCACTGGATGCTCAGACTGAAGCTGCTGTGGAGAGCAGGAGCCCCAGGCTCCTCAATGATGTGGTCTGGACTTTTTAACACAGACATCAGGGGTGCGGAATCAG
CGAAAACAGTAGGTCTGAGGAAGTGAAGGAGGTAGTTAATAATAAGAACAACGGACCCCTCCGCCACTTCTGGGGGCTGACCCAGAGCCACACGTCTCATCCACCCGAAGGCGACGGCACCAGGCAGTGAGGACACACGACCGCCACCCTGTGGTCATCACGCACCCTCCAGCCCCAAGGGCAGCCCCACGCCTGCAGTGGTGAGGGGCTCCAGGAGACAGAAGCTGTGGGACCACCCACACACGCACACACACATCACACAGAGGGGGAGATTTTCAGGAACTGGTCGGGAACCTGAGAGAGT
CTTCTGACATTGTCTGCCATCATCCTGGAGTCAGATTCTCTCTATTCTCAGCGTTCTCTTTCCAGCGTTCTCTTTCCCTCCACACTGCACCCCCAAGTGGCTTCAGGTAGGGCTGGGTGCAGAGCTTGCCCCCTACAGGCTCAGGCCTGTAAGCACACCATAGCACCAAGGAGCAAGGTGAGGGGGAGCCCTCCAAGGAAGGTCACCCCCTTTGAGAAAGGGGACAGACAGGCCTGCCCACTTGAAATCTGCGGCATCTTGGATGGGAGCTGTG
CCCCAGTCCTGTGCTGTGGAGGCCGCCCCCATGGCCCCCCAACCCCTGGGCCAAGCTGCCTGGCAGAGTCTGGATGGGCAAGGAGTGCCCCGCGCACCACGTGACCCCGTCCTGGGCCAGGGGAGTCCCAGCCCAGGCGCGATGCCCCCTGTGGCCAGCAGAGTGTGGTGTTGGCCGCGAGATGCCAGCGGCTCCCAGGCTCCGCTCAGCCAGCCTGGCCCATCCTGTTCTGGGGACCCCCCACCCCAGGCCCAGGTCCTCCCCAGCACAGGCCCCTGGGTCCCCACCCCCACCC
TCATCGTGAAAGGCCCGAGCACATGGTCCTGAGCACGGCGAGACGCCTAAGTGCAACTGCGATGTTTGTCCTCTTTCCCCAGAACCCAAAGCGCCCGGGCCTGCGTAGCCCTGGCCTCCAGCGTCACCTGCTGGTCCAGTGGGAGAATGTCGCACCCTGCCGTCCTGGGGTGAAGGACTCCAGAGCCCCGAGTGCCAGCCTCAGCCCTGCCCCGACTCCCTCCCTGCAGCACGCGGGACGAGCCCCAACCCCAACCCCCGCCGCCGCGGGCCGGACCTTCGCATCCGTAACTT
GTCAGGCTGGTCTCGAACTCCCGTCCTCAAGTGATCCGCCCGCCTCGGCCTCCCAAAGTGCAGAAGAGAATTCCAGGAAGCCTCGAGAGTGAGTGACGGCCCGCGGCCCCCGGCGAGGAGGCAGCAATACCACAGGCGACCACCAGCTGCCGCCGCAGTCAAGGGCAGTTGGTCTCCCCTCGCCAGGATTAACCCTGGACCGAGGGCTCCCGAACCGAATCGTCCCCACAGCCTGTCCTGCGAGGGCGGCTTTCCCCATTACCACCCTCGTTTCACCAAGGAGAAAACGAG
ACGCACGAAGCCTCGCCAGCCGACTTTCTCCCTGAAGCCCGTGGTTTGGCCCTCAGCCGGCAGGGGCCCCACTCCCAAGCATCTCTCTCCTCCCCCAGGCAGATGGCCCTTTCCTACTTCACAGCCACAACCACTGCTGTGGCCACGGCTGTGGGCATGAACATGTTGACAAAGGTATGGTCTGGGGCCGCTGCAGCATGGTGGCCACGCGGGGGCAGCAGAGTCCTAGGGAAAACGTCCTTCCCCCAGGGACAGTTCCCCAGGCTGGGTGAGTTGGGAATGGCCAGAGCCCGGCTGGCCAAGTGATGAGAAATACACCAGGGCCGTCCCCAGGTTGGTTCTT
GCAGCTGCCGTGAAGATGCCAAACCCACCAAGACTGCGCTGCCCCACCTCTCCGAGGCTGTCCTGGGAGTGCGGGTGACCCGCGAGCTCCAGAATCTTTCCTTAAGGTGGAGCCACAGCGCCACCTCGCGATCCTCCAGCTTCCCTCCCTCATGGCCACGGAAGGCTGGCCCTTTCTGGTCCAAGCCCCCAGGGTCCCACACTTACTGGTTTTCCATGCACTTTCATTATTTCCCTTTCTCTCTCTTCAATGTTCCCTTATCCTGAGTATTGA
CTTAGACGCGGGGCTTGTCAGGAGCTGCGGGCCTCTTTCAGCCGCGCCACCCGCACCCGGAGCGCCGTGCTGCGCCAAGTCCAGGCGCCCCGAGCTCTCCGCCCCCGACTCAATGCTCCCGCGCTCCCCCTAGCGGCCGCCGCGCCACCTCGCCCCCTTCCCAGGCTGGGCGGCGGCGCACCTCACGTGACCGCGCTCCTGTAGAGGGAAGAAACAAGGTGGCGGTTGAAGGCGATCTTGAGTGGGGCCCCAGCAATTCGGTTGAGCCTTCTCCCTCCACTCGCTTC
CTTTATTGAATACTTCCCGGCACAGATGATCTGTTACTGTTGGTTGATTTCTAATCTTACTGCAGCCTTAGCTCACCCATGAGTCCCTCCTGCTTGTTCTGGGGTGGTGCCTGCTGCCCTCCAGTGGCATGTGTGGCACCTGCTGCCCTCCAGTGGCATGTGTGGCACTTGCTGCCCTCTTTGGGGTCAGTTCACCATTTATTGAGTCAGTGCTTCATGCCGGGCACTAGACTTGGTGAAAGCCTTTTACCATCAATTATTATTTTCTTAGGAGTAA
ATTTCGCAGCTGGGCCAACTGGTACAGGGTTGACCCGAAGGGCCCTGCGTGGCGCTTGGCAAGTATACAGCAGGCACTAAATGGCTGCCGACAGGCTCGGTGGTAATTTTGAAAGTTGGCTCTGTGCAGCGTTGGGGCTGCGGCATCTGCTGGTGGCGAGTGGTATTACAGCCCAGCGCTGGCGGACCCCGTTGGGCTGGGGAGGGTTGTGAGATTATGGCCTGAGAGCCAAGGGGGTCGGTTAGGGGTCCCTAGAGACTGTGGAAGGCGGGGTAGCATAAAACACAATGGGGGACTGCGGAGG
CTTAGACAAGTTACTTAGCCCCTCTGAGACTGTTTCCATGTTGACAAGACACAGATGACAGGATTCCATTCTATGAAGACTTCCCTAGGCAATGCAGGACGATCCTGTGGCACGACTCCCCTGCGCCTCCCTGTGGTCCTGTGCAGAACTTCAGGGTGCATCTCCCTTGACAGGGAACGATGGAGCCTTTGAAATTAATGAGACATCTGGAGCCATCTCCATCACTCAGAGCCCGGCCCAGCTCCAGAGAGAGGTGTATGAGCTG
TCCGCTTTGGTGGTCAGAAAGGACATCCTCCTTTGAGCAGGGGGAGAGCAGAGGGAAGGGGGTTGCGAGGGTCACGCCTTCCCCAGGCATTCTCGGGGTCTCTCCAGCAAGGATGGAGGCGGCCAGGGGCTTGGGCGGTGTGGGGCGCCACCTGGCGTCCAGAAGAGGTAAGACAGGCGGAGCGGGACCCTCCGAAGTGGGAGGAGGACGCTGGTCAGGGGAGGAGGGGACCGCGAGAGCGAGAGCGGACATTCTACCAAACACATGGACAACACAGAAGATGAGGAAAATGAGCAGGGCAGCT
ATAGTTTCGATTTATCTGATAAGGTAAAGTCATTACAGATGCCCCCCAAGTCGATAGTGCCTGTCTAGGAAGGTCACCTGACAGAACCAGGGTACCCCTGGCCACCCGGACCTGGCCTGAAGGGGGCGAGCGATGAGGCTGCGCCACCTAGTGGCTGCGACTTCGAGTCTCCTCTAGCAAAATCAGATGTTCTTGGCCAACGTTGCCATTTGAACGGTAATCTCTGCAACCATTAAAAAAAAAAAAAAGGAACAAATTAACAGCATTTGC
GGAGGGGGCTTGGGCCAAAATCTTGGGTCCATATGCAATTTCGGCCACTGAGAAGGCAAACCCAACTCGAAGGGGGAAATGAACCCTGAAATTGCTTTGGAAGATGTGCGGTGACATCGCCAGCACCACCTAGTGGAAGCTGGAAGTGTGGACAGCCCTCCTCACAGCCACCACCCCCACCCCGCCCTGCCCCGCCAATGGAGAGGTGTGCTTGGCCAGGTCATGCCCGATGTCATTGTCTGTGTGCACCATGACAGGGACCCCAGCGCCCTGTTCTGCTCTTTTTCAA
ATATATATATATATATTTGGGTAGGAAGCACAAGTAGGGACCGTGCTTGCTGCCAGAACAACCAATAGAAACTCCTTGAAGGCCTTCCTGGCACAAACGTAGTCTCCAGCACCCTCTGCCGACCAGGCCCCGCGCCCTCAGTGCTGAGACAGCCTCCAGCCCTCGGTGCCTTAGGGGTTGCGCGTCACCTTGGAGACCGCGTGAGAGGAGGGCGTGCCTCTGCAAAGGCGGAAGTCGGCTGTGGAAGTGTGGGCGGCCATTTTGAGACCGG
TGAAGCAGCGCAGCGGATCGCGAGGGACGGAGCGGGTGTGCCCCTACCCGGGCTGGCGGTGGCTACGTCTCGGGGTGCAGAGCGCCGGGGCGCACTAGGCGGGGACCCTTCCTGGCCGCGCGCAGCTCTGGCTACGCAGGCGGGAGGCGGCAGGCAGGGGGCGCTGCGGGGCGAGGCAAGTGCAGTCCGCCGCTGCCTGCCTGCGAGTCTGGGGCTGCGCGCCGCTCCCCACCTAGCTGCGCGACCCGAGCGCCGCGCCCACCGCGCTCCGTGGGCTCCCGCGCCTCGAAGGGTCGGGATCC
GTCCTTCCCGCAGCCCTGGCCTCCCACGACTACATCCTGAAGATTGTGCCCACGGTTTATGAGGACAAGAGTGGCAAGCAGCGGTACTCCTACCAGTACACGGTGGCCAACAAGGTGCGCGGGCGGTGGCTGGGCCGAGCTGTGTGCGGCGGCGCCCTCTGCTGACGGAGAGCAGAGATGACAGGCGGCTGCACCGACGCACTTTCTTCTGATTCCTTTCTGGAGGCCTTTCCTGGGGGTTAGCTTGGGCCAGGCGCTGTCCCTGGGTAAAATTGAAAAGCCCAGTCCCTGCCATGTGGCAGTC
CCAGATTGTCTTCATTTGCAGTTGCCAGGTTCCCTGCAGCCCGGGTCTGTGGATTTCCCGCGGCTCAGCGCCCGCAGCTCAGGCTCCGTGGAGCCCGGCGGCATGGACGAGGCGTCGCGCGCGCCCTCTAGTGGAGAAAAAGGGTCACTGCCGAACGCCAGCTGCGGACCGTCGAGAGTTCCTTGGGCCATGGCTCCTGCCGGGAGCAGCAGCCCTGGGGCCGGGATCCAGGATGCAGAGGCGAGAAAATGAACTGCCCGGCCACCACGAAGACAACCCACCCCTT
GGCCCCCAAGGCAGGGACGTCAGGAGTCCATGTGGCTTGGTCAGAGTAAGAAGGTGGGAGAGTGGTAGGGAGTGAGGCTCATGGAGTGAGAGGTGGGCAGTGTGGACCTGAGCATGGGCCCCAGAGAAGGTGCAGTTTCAGGACAGAAGCACAAGGTGGCACCGTGACACTCCCCTCAGTCACTGTGGACCGCATGTGCGGTGGTAGAGAAGACACATCTTCTTATCCTCCAAAATGGCTCTGCCAGGGAATGAAAGTCCAGCCGACTCCAGCAAATTAGAAACTGTACTCTTA
CCCATCTCCACCCCCCAGGGAGGGGTCCCAGGGCCCTGAGGGCTGAGACACTGCCTGCTCACTGCTGAGACTGGAAGCTCTTCCCAACTGTTCCTGGCTGGGCAGACGCCTTGCCTGGGGCAACACTGCTCTCCAGTGGCAAGGATGCAGCATAGCGTGACTCAGGCTGCAAAGACCACAGTATCCTTGGGAAAGGATGTTATTCCCCGCCAGGGGCCAGAGACCCCTGGAAAATTAGAGCTGAAAGGTCTCCTGTGTGCTCTAAAATTA
TCGTGCCCTTTTATCCCATAGGGCCCCTCCCAAGCCTAGCCTGGTCCCCTCAGTGGCACCCCAGTCATCTTAACCTTCCAGCCAGGCCTGCCTTGCCCTGGGCCAGGTGAGAAGCCAGTGGTGATGCATGAGTGCCCCCTGCTGGTGATGTTCTGCACTGTCCACTGGGACTCCTACCCCGGATCCAGCCAGGTAGCAGCATTCCCCACACACACCTCCAGGACTGCCTGGCTGGGTGAAGGAAAGGGTGGGCACCTGTGGGAGGAGCACAGAGCCCTAAGAATGTGCTTCATAAAGGCCCAAAGAAGCTGGGAACAGCTCCATTCCTGTTCCAGCAGCAGGGGGTGTGACTGTGGGTGGCAGGTAGACACTGAGCATTTTCCAGCAGGGGGCAAGGGAGGGTGCCTGTCATTGCGTATGGACTGTCAGAGAGACTTAGCAT
GGTGGAGGACTGCAGAGGGGCTGCAGGAATCGGAAGGGCGTCGGCAGAGGGCACGGAAGGAGGCGGCGGGTTAGAGACGGAGCTCTCCAGTTCGAGCCCCTCCATGGAGCAACGTGGTCCGGTGGGCCTTGTGCCCCGCGGCCACTAGGGGGCAGCATCGTCCACAGGGTCCTGGAGCGGACGCGCTGTCGGGGCTGAGGCACCCAGAGCTCCGGCTCTGAGGATCTGGTGTCATCCGTATAATTTTTTAAATCTCGGCCGTGCGCGGTGGCTGACTC
AAAGTGCTGGGATTACAGGTGTGAGCCACTACGCCTGGCCCTGTGAGGTATTTTTCAGCAGCTTTCTAGACTGACAAGAGCAGCTGGAAGCATGGCAACCCCAGGCAGAGCATAGCGTGCTGCCGCCTCGACTGTGCTCAAGGGGCGCTAGCGTGCGGGAGGAGCCACCTGCCTGGGCCTCTGGAAGGCTTCTGCCTCTGAGCCAGCAGGTACAACAGGGAACAAGAGTGAGAAGGGGACTTGAAAACAGGAAACCTAATTGAAGGTCTGCACA
TGGCTGGGGCTGCTTTCTAATGTGAATATGAGTACTCTTGGCTGGGAGAGGAAGGGCTGGAGGAGAGATCAGGAAGGAGAGATCCACATCTGGCTCCGAGCTGACTCTCGGTGACCATGACCACCTCCTTCCACTGGAGGGAGCAGCCTCTCCGCAGGTGGGGCTGTCCCTCAGGAGCAGGAACTGGGCTCCCGCTGGAGAGAAGCAGCGCTCCACGTTCAAAGACCATTATTGCCATTATTAATTGATCGCTGTTATTATCATGT
GTAAAGAACAGGCCTTGCTGGAGACCACCAACCTGCTGCTTTTTTCTAGGAGTTGCCCTTTAGCCTTCCCTTCAAAGTAGGGCTTGGGGAGGTGACCCAGAGCTGGGAGGGGTGAGAGGTGTCGTGCAGCACTCGGCCTGCAGGTGGCGCCCCACACTGCAGTTCTGTACTCCCCCAGGGAATGGGAGCCTGCAGGGGATTTTCCTGTGGCTGGGCGGGGTGGGACCAGGGCAGTGGGTCTCTCACCAGCGTTTTCAGGATGCCCCTAGACAACAGCTCCCCTCTCACCCTG
GCACCCTCCTACCATTCCTGTCGAGCTGCAGTCTCCATCGCTGTCACTGCCACAACCACAGGAAGTGAGCCACAGAGCCACGCCATCTACAGGCTCCAACCTCCAGCTCACCACAGGTGACTCCTACTTCACCAGCCTGGCTTGGAACAGCTGGAGAGGAAAAGCCAGAAAAACCTACAACGGGATGCAGAAAGTGGTAGTGTTAAAGCCTCGCCTTGTCATGCTGGCCACTGGGTGGCAGCGGCCAGTTTCAGCAAAGGCATTCACACTCACCTGCCAAAGTCCAGCCTCTCCTCCTGGCCCAAGCTGGCCTCCTGACCTGGGGTGGGGACTGGAGACACCACAGTGCCCAACACTCCCTGGGGAGCAGGAACAGCAGAAACTCACACTCAGCCAGTACTCCCCACC
AAAATAATGCTGATTTATAAATCTCTGCCTATAACAGAATGGAAACCTTATGAATGAATTGTGTTTCTCTGTCCTGAGCTGGAGAAGGGAATGAGCAGGCTGACACGTTGCACAGCCCCAGGTGGCGCCATTCTCTCACGCAAGGATGGGGCTGCAGGGTGAGCAGCGTGGGCTGCAGTGTGTCAGTCCCAGGAGTGAGGGAGTGGCAAGCACCACAGATTACCACGTATGTGTGGAAGACATTCGTACTCTTATCTTTACTA
AGGCTGAAACTGGATTTGGAGATCTTAGCCCAGGCTGACGGAGGCTCCCAAGAAGGGGGAGCAGGCCACACTCAGCACCCTGCGTGGGAGGGGCACCTGACCGCCAGATGGGCGGTCCACCTGAGCCGCACCCTTGGAGGGGCCTTTGGTGCCCTCTGCCGGCCGCTCCATGTGCTGCCGTGAGTGGCCGCCAGGGGTGCCCTCGCCCTGGATTGGTGGCAGGGGGCAACCCACAACCATGTGTCCCCATAGCAGCCGTGAACCCAACCCTGGTGCGGAGCATCCGGGGACACAGTCCTGGGGTCTTGGCCTGGGCAGGGGCGACT
CATTTGACCAGGGGAAGGACTGCCACACATAGGTGTCAGCCCAGTGCCAGGGGCAGGAACTGACCTCAGGGGCACAGTCCAGTGAAGCCTTTTGAGATGCAGTTCCTAGCGAGCCACTCCATGTACTGCCATCGCCTGCCTGTGGTTGTATCAGATGCCCGCAAGGAGGTGCTGCCCACCAGCCTGTCCCGTCACTGAGCGTGACGGATAGTCCGTTTGCTCCAGTACCTCTGACAGAATCTGCCCTCTGTGTTGTTACTGCCCTGTGTGGTCCAGTAGATGTCACTCCCTAACCTGTCCAGCCTCTCTGTAAATCAGGGCCGGGGATGAAAGGCCACACACAG
GAGTGCAGCGGGAAACTTTCAGCTCTCACACATACCTATCAAGCATTTATTGAGCTCCTGTGAACACAGACACTCCTGCTCTCTCCAGGAAGCGCTCCCGGCTCAGGGCGCCTTGGGTCCGTGGCGCCACCTGCTGTTCTCGCGGCGCCAGCGCAGTCTGCGAGGCCGTCCCAGCTCTTTCCACCCGAGCGCGAGGTAGACGCCGGGGCCACCCGCAGCACGCAGAGCTTCTGGGAGCCGGTGGCAAGGCCGAATTGGGATGCAAACCAAATGGACGTGGGTGA
TCCAGCGGCAGCCGTGGCAGTGGGGCTTTTGCTGGCTGTTTTGTCCCTTGCTGTGCAGCCCTGCAGCGTTTCTGGGAATCTGCCCTGTGGACTGACTGGCGACTCTGGTCTTTTCTCAGCCCAGCTGCAGCTCCAGCAGGTGGCGCTGCAGCAGCAGCAGCAACAGCAGCAGTTCCAGCAGCAGCAGCAGGCGGCGCTACAGCAGCAGCAGCAGCAGCAGCAACAGCAGCAGTTCCAGGCTCAGCAGAGTGCCATGCAGCAGCAGTTCCAAGCAGTAGTGCAGCAGCAGCAGCAGCTCCAGCAGCAGCAGCAGCAGCAGCAGCATCTAATTAAATTGCAT
CCTGGGTTCAGAAGGGTCAACGTGTGACGAGAGAGCCCTCGCTGCCCCAGGGCCAGGACAGCCTCCCTGGTGTGGAGAGAGCCAAGCAGCCCCTGGCGTCATCCGCGCCTCCCTGTCATTAGCATGCGTCATCAAGGCCAGCTGGACACTAGAGGGCGTGCATCGTGGGCCTGGCCCTGGCTTTGCACCCAAATCCAGGCTGCCTTGCACTGCCTGGTCTGGTTGCCCAGAGGGGCCACACTGGCAGACTGCCGGGGTGGGCTCCCAGGCTGACCGCACCGTCTCCTCTC
TCCACGTCCATCCCTTGGCCTCGTCCTCTCCTTTCCTCCTCCATCTCTTTTTTTCTCTCTGGTCTGTCTGCCCTGTGAGGGGTCTCCAGGTAGAAGGAAGAGTTGGAGGGGACATGGTGGGGCGTTGTTGCCACCTGCTGGCAGCCACAGGAAGTGCATACTCCAGCCTGGTGCATGGTGCAAGCCTGAGCTGGGGACCCCGAGTCTTCCCCTGCTGGTGGTGATCGGGTGATTCCTGAAGGACCCTGGCTGGTGGTGATCGGGTGATTCCTAGACCCTGGCTCTAGGCACTGTGTTTTTCAGAACGATGCTGATAAGCCACTCTCCACCT
CGCGCCACTGCACTCCAGCCTGTGCAACAGAGATAGACCTTGTCTCAAAAAACAACAACAACAAACTCCACAGTCCAGATAACGTTTTCCTGGGCCTGAGAACCTTCCCCATGCAATTCCCCAGCTAGTCACACGGTGGCGACAGTGCACCATGAGCCCTCTGCTTCTCCCTCCCTTTCAGCCAAAGCAAAAGCCAAACACCAATGTTTTCTAGATGCCTCTAAGAGATGGAGGGAGATTTAGGGAGAGATCTAAGGAGTCTCCTTTAGTCC
AGCCAGGGAACTGGGCATGGGTCCTGAATCTGCCGCCCATCAGCTGTGCAACTTGTTGGCCCTCAGCCTAGCTGTGCCTTCATGTATTCCTCTAGAGGGCAGGAAAAGTCCTGTGGTTTCCAAGGCCACTTCTGACATGGCCAGGGCCACCTGGGCCTTTATTCAGCACATCCACTCCTGTCCACCAGGGGGCACTGAGCTCAGCCCCAGCAGCAGCAGGAGCCCTGGGAGGACCAGTGACTGGCGTCTTCTCAGTCCTTTCCCCTCCTGTCCCTGGAGCTGCCTCCCAGGTGGCACCAGGATAGACTGCCCATAACAGGAGGCCTTGAAGG
CTGTGCACCTCGGCGAGCACGCGCCCGTAGTGAGTACGCCTGCGTAGGCCGCCATTTCTTGAAGCCCCGAACTCGGTCGCAGTGCCCGCCGGGAAAATGCGACCGTCCACAAAGTGAAATGGCCGCCCGGGACGAGCTCGGCCTCGGCGGGGATTCTCTTGAGGCCATGCCCGTGCCGGCCGCCAGAGGTCGCCCGAGGATCACGAATGGGCCCGAGGAGCTGGCTGCCCCTTCCCCCGCGTAAGGTCTGAAGCCGCGGCCAGAGTGGCTTTGGGGTGACCGCGCGTGGACCGTCGCCGGCGGGAGGAAGCGCGGTCCCGCGAG
TCTCTACCACTACAAGACCTATGTCGGCGGCATCCTGCTGCTCTCCAAGCAGCACTACCGGCTGGTGAGGCCCGGACAGCCTGCTCTGCTCAGAGCCGGGAGCTCCCTCCAGGCTGCGGGTGGTGGGAAGGATGGGGCAGTGCCTCTGGGGCCCAGCAGATGGAGCCCTGCCCTGGCCTAGCAGGAGAACTTGGGAGCAGCCAGAGTGCGAAGAGCAGGCGAGCCAGTCAGCCGCAGCAGCAGAACTGCTTGCACGGGGGCTTCAGAAACCTGGGTGGTTAGTGGCCCTTAACACTGAAGAGTGTA
CCAGACACTGTCAGACACACCGCCCTCCCCGCCATGCCTCTCGCAGACCCTCCCAGAAAACCAAGCATCTCCCAGGAGTCTCCAGGGATCTCCAGGACTCTGGCTCCCAGGCTCCCTGTGAGTGAGGTCAGGGCACCACATCGTGGTCGCACTGGGAACAGCACTGTCCCCAGCTCCCAGCTGGCGGCAGGAGCCCAGCCTCCCTCTCTGATGCCTGGTCACACCAGGATGGCGGTACCATGTGCCCCCACCCTGACCCTCCCCACCATTTTAGATTGCGGCACTCACGGGGCCACACGAGAGCGGTGAGCAGCGCTGGCTCTG
GTTGTCCTGGGCACAGGCTTCAGGTGACTGCAGAAGATTCCTCTCTAGCAATCCTGAACTGAGCAGAGATGTGAAAACTTACTTCTTTCCGCTTTCTCGAAGCGCTCCAGGACGCAGGTGGCACGCTCAACGCGGGGAGGCGCCACCTACAGGACAGAGGAAGACCTGCAGCTTGGGCTTGAGATTTCAACAGTCTGTGGCGGGGGCTGATGAGGGCGGCCCCTCCTCCTCCTGGAGTAATAATAGTCCCTGACATTTATCGAATGCTCTTCTCGTGCC
GCTCTTTGAGAGGACTGTGTATTCCTTGTCCGGCCTCTGAAGACAAAGAGTGTGACTGGAGGACAGGGAATGGCACTGTGGGCTTTTTACTAGGGCAGGGGAAGCAGTAGAGGCAGATGACTGTAATGCTTCATCTAGCCACCAGGGGGCGACCACGCGGCCAGCCAGGCAGGGACTCCCTACCTCCTCGTCATCCTCCCCATACTGGGCGTATCTCTGCTCCATCATCTCCCGCTGCCATCGCTCCTGTTCCAAAGTCTGCTGAATTAGCTGGGCCACTTCGCTCTGCTCTCCC
AAGGAAGGAACACGCAGCACAGTCCACCTGCAGAGGAGAGGAGAGACTTCCCAGGCAAGGTAGTGGGGTCGGTCCTTCTCCCTCACACACCCGGACTTCGCCCCAGCACATCCCTGCTGTGCCTCTGCTGCCCCCATGTGGCCCAGGGAAGGCCTGACACGGAGCCTGTAGAGGACGAAACCTGAACACAAACTCCAAGGAGGTCTTTGCTCTTCCCCTTTTCGCCAATTCTTGGCCAGGATTTGTCCCACCCACCCATGAACATGGGGCTGCTGCGGAAGCAAGTGCCAGG
GGTGTCCCCCAAACCCGTTCTTTAGAGCAGGGTCCCCAACCCCTGGGCTGCGGAGTGGTACAGGTCTGTGGCCTGTTAGGAACGGGCCTCAGAGCAGGAGGTGTGCGGTGGGCGAGTTTACCGCCGAGCTCCGCCCCCTGTCGGATCAGCTGGGCATTCCATGCTCATGGGAGGCAAACTCTATCGTGAACTGCGCATGTGAGGGATCCAGGTGGTGCGCTCCTTCCGGGAATCTAATGTCTGATGATCAGAGGTGGAACAATTTCACCCCGAAACTATCCCCCACCCAA
TGCTTGTCTCTGATTATGGAGACCAGCCAGCACCCCCCAACCCAGCCCCCCACTCACTGCCCTGCTGCATCCAGCCCCTGGGTCTTCCACCTCCTGGCACGCTCTAGCCTAGGCCTGAAGTAGCAGGGCCAGACGCTAGGTGTCGCCGTCCTGGACCTGCCTCCATCCCCGGAGGTCTTGGCTCATGGGCTTTCTTGATCTCTGAGTGTCTTTTTTAATCCCTATTGCCCAGCAACGGCTTCCTTGGTTAGAGACAGTCTGGCAAGTTTC
GTCCGGGAACTCGTCAGCCCACTCCACATTCCAAGTGGCTGTCCTGGGGGTACCTCAGACTCCACGTGTCCAAGCCGATCCATCTGTCACACCCTCAAGACCCCATGTCCTCCCTCAGTGTCCCCCACCCACACCCTGAGGCCACCCGCCGTCTCTCACACGGGCACTAGGGGGCGCCTCTGCCCTCTTTCCTCTGCTTCCCAAGCAGCCTCCGCCCTCTCCAGCATCACCAGGAAACGCTCCCTTTCCTGTGCCTTGGGCCCTTTGCCTGTTCTCTGTAACCAGAGCTGACCTTCAAATCCACCC
GTCCTCCTCAGCCCCCTTCTCAAACAGTCCTGGCTCCTGGGTTCCACCAGCCAGGCCTCCTAGATGGCTATGCAAGTGGGGCACTGTCCCATCTTTGGGGTCCCCTGTCACAGAGGACAGCATGCAAACTGCAGTGTGCATGGCGCCCTCTATGGGTGGACAGGACCCATGCTGCCCCCTCCCCACACCTGGGGATGGAGTGGGGGTGAAAATTCTTTCAGGCCATGGGCACCCAACTTCTAATGAGGACAGTGTTTCCAAAAACGTGACATATCCCATGGGTGCAGCCATGCATGATTT
GAGGCATGATTCCGCCCACCATATCTCCATATTCAGACAAAATTGCAGAATGGTCTCGTGTCACATGGTCAGGTCCTGGAGAGCCCTGATCCGATGCTGCTGTTCTGAATTATGTTCGGCAGGGGGACAGCACCACCTGGTGGTAACACTCGGCAAAGCATCCGCCGTCAGCTGCAGAGCTGCTTTTCCTTTGGGGTCCTCTTGCTTTAACCCACCTTCCCCACAATCCCACTCATCCCTTCCGGCCACAGCCCGCCTTCTTAGACACAAGGCAGGCAG
GCCCGGGGCCCAGGCGCAGCGAGAAGCGGGGCGCGGCACGGCGCGGGGTCGACGACGACGCGGAGGCGCTCAGCTCCTTCTGGCGCTGTGAGCGCAGCTGCTGCCCGATCACCACCTGCATGTCGTCCTGCGGGAGGCCGTGGTCGGCTCAGCGCCGGTCCCGCCCCTTGCCCCGCCCCGCACACGGGCCCCGCCCCTCACCTGCCAGGCCTCCAGCTCCTGCGTGAGCGCCACCTTCTGGCGGATGGCGCGCAGCAGCTCCCGAGACAGGGAGTCTCGCTCCAGCGAGACGCGGTTGAGCTGCAGGGACAGCTCCAGGGCCCTAGGCGGGCAGGAGCAGAAGACGCGTTTGAGGGCGCTAGGGCCTCAGGGAGCCGGGGTGGCGGGGGACTTCTGTACCCG
CCCACAGAAAAGCCTGGACATTTACCCTTGCCAGCTGTACAGAGACACCCATCCCCTCCACCAGGCTGAATAAGCAGCTGGGACTGTCATCCTTGCCCAGCAGTAATGAGCACCGACCCTGCAGTGTCCATTGAGGCCACTAGGGAGCGGTAACGAGGCGTCTCTGCCCCTTCTGGGCAAGATGGTATCAGAGGATGTCTCAGTGGAAAGCCTGAACTCTGCTAACTGCCCAGAGTAACAGTTGCCCCGCCCCACCTGGAATGTCAACAGAGGCCAAAT
GTTGAGATGATCAGACCGAGGTTCCTGCCAGTTTCTACATTACTATGCATCTTGTGCACCGATTTCAAGACAATTTTGACGTCTCCGCTAAAGGAAGCTTATCGGGCAGCGCCTCCTGGTGGCCAAACATGACACTGCGCCATCAAGAGGTGGCCCTGGTCGTATGGTGTCCAAGAAAACACTGGGAGGAAAAGGCATCCCAGTGTCTACGGCCAAGCAGCTACGTGCCCCTAACTTTTTCAAGCAAGGAGCCTAGGATTGAAAGCAACAATGC
ACGCAGAGGCAAGGCTGCAGAGACACACCTGTGGCACCCTCTGGGCACCCCCCCCCATGCCCACTGACCCCGAGTGGGGGTGGACTTCCTCCCTGCAGCTCAGGCCCTGACAGTAGAGCTGTGGCCATAGCAGTACCACCCCCTCGTGGCCACATCTGGCGGTGCCCCGGCATCCGGTGTCTCCTATCCTCAGAAGAGCGAGGCGGTCCCAAGGAAGTGGCGTCCCTCTGCTGGCTGAGCTGGGCAGTGCCCTCCTCTGCCAAGGCCCCCCAACCTGCTGCACTGGGGCGTGGTCACAGCCGGCCCTCCCCCACGTCCCCCGTGCCCAGCCTCGGTGGGCACACAGGCAGTTTTGGCCGCTGGGGGTAGGCGAGGACACAGCAGGGAAAGTGGGCAGGAGGAAACTGCCACCAGCCTTTCCCTCTCCTT
AAGGGCTCCTCCTGCCCTGCCCATCAGGCAAAGGTGTGATGGTCCCTCCTAGTGTGTGGCCGTGATCTCCGTGTGCTCCCGCGGGGGAAAGGGCAGTGCTGAGTGTGGGCACTGGGGCAAGGGCCTGACCACCGAGCACTCCTCACCTGTGCCTGCAGGTGGCAGCAGCAGTCACCTGGCAGAGCCTGCGGGATTGCAGCAGCTAATTTGCGCATGGCCTGGGAAAGGGTCAGCTCAGTCATGCAAAGAGTAATTCCCAGCCCACCGGTGCCCGCTTCCTGCCTCTGCCAGGCCCTTGCAGGCCCCTTGCC
TGGTTCTGCCACAGAATCCTCAGCCCCAAGACCGTGGGCCAACCCCACCACCTCTCTGAGACACAACTGGGACCTTCCCCTCGCCTGGGCCCTGGGGATGCAGGGACACGGGGACGCCTGCAGGTTCTGCTGCACTGTTGGCCTGGCACCACCAGGGGGAGCTCCGACTGAGTCCGGCCTGCGGGACCCAGGCCAGGACCAGAGTTCGGGCCCCGCCTCCCCCACACCTCCTCGGGTTCCCTGGCGCCTGACGCCACCCAGCTCAGCAAGCCTCCTGGCACCTGGAGTCCTCAGTTAC
GTAAAAGGCACACAAGAGCAGTACTCTGCACGCCACAGTGGTGGGGTGAGCAGCAGATGACGTGGTGGGTGGAGGCCAGGTGACACCAGGCTGCTCTCAAGCTTAACTTGCCTGTGATGGTGGCGGGACCGTGTCAGTTCTTCCACCAAATCCCACCTGTTTCCACGACGTTTATTGACAAGTCAGGGGCACCGCCCCGGGTGGAGGGGGTGTGAAGAGGAAGTCAGCTCCCTGGTCCCTGCTGCCCTCTGGTGACCACATCAGCATCAGCACCTGCTCCATCCCAGCAGCTCCAGGTCCAGGCCGTGCCCAGAAAACTTGGCCTGGGAGATTCCCCACCCGCCCTGCCCCGATCCCACCTCTCTTCCATCTCTGCATTTTCCAGAAATTCCCC
CAGTAGCAGTCAGAGGCAGCTAGCCAGGTACGAGACACATAGTAGGTGCTCAGCAAACATTAAATAAATGCATGAATGGCTGACTGCTCGTGGGTCCCAGCCTTTCTCTGCCACAGTGGTTGTCCAGGTGCAGCCAGTCTGCCACACGGTGGCAGTGCTGTTCCACACTAGGCAGGCTTGGTGGCACCGGTTCCACCTGGCACTGAATGCCCAGTGCTTTTCTTTTTCAGGCAGAGAAGTCCTACGATCCCCAGAAAGGATCCAAAGATGACATTGATGGAG
TTTCCTTTTGAGGATGGGCTCCTACTGAACTGTCCTGGAATCTACCACCATTCAGGTTACAAAAGACCCAGGGAACTAGGCCAGTCCAGCTCCCAACCCCAAGCAGGGAGCAACTTGCTCAGTCCACGTTGTGATAGCTCCTCGCTGCCACAAGGTGGTGATGTTGCATCACACACGCGCATGATGGGCGCGCAGGCGCCAATGCTCCCAGGACCTGCTGTTCCATTCCTAAATGAAAGTTGTTCCCAGGATCTGGACTCACAAGACAAGGCAGCCTATTCCCTGCTGGGGAGCTCAGGGGCAAG
TTTTGTCTGCAGACTGCATTCCTTCCTCAGGAGCAGTAAGTCTCCACTTCTCCTGACGCGATTGAGGATAGGACAGATGGAAGGCCTGCAGGGACCTTAGCAGCCGGCTGGGCCCCGCAGGGCGCATACCCAGCCCTCGCTAGAGGGCAGCAGAGCACCATGCCCCTGCGACCCGGGTTCATCACAAAGGAAGCTTTGTGGAGTGCAGGCCTGCGCTTTGCAGCTCGCTCCTGAGCCAGTGCCCAGCCCCAGGAGGGGCTGACCAGCTGATGCGTGGTGAGAGAC
CGTGCTTCATCTGCAATTGCAGAATCTGGAGAAATAAACTGTCCTGCCCGAGTGATCTGCAGGAGCAAGAATCCAGTAACTCCCATCGCTTTCTGAAAGCAAAGGCAGCTCTCAACCTGCCCGCTTCCTTCCCACCTGCCACCTAGTGGCCCCCTGCAGAATGACATGGGCGGCAGTGAAGGGCTCCAGTTACCATTCGGCTCTCTTATCTGATCTTCATAGGGTATTAGCTCGGGAAGGCGCCTTAGAGACGATCTAAGCCAATCGTCTCAATT
AAGAGCCTTGCCCCATACTGGTGACTGGAAGGGTGAGAAATTTAGAGGAGGGGAGTGAGTACCCCATTCCTCCCTGGATAAGGGACATAGGAGAGCCAGGGCATCCCTGCAGATCTTTGCTGTCCCCTGGAGGCCAGAGTGGCCAGAGCAGCTGGAGCAGCAAGCTTTCTGAGGGCATCCCCTGAGAAAGTGGGCTGCGGTCACCTGGTGACCAGGGAGACCTCTCACCCAGCGCTGGGATTTTCTGGAACCAGAAGAAACAGAG
GAGTAGGGGGTTTGCTTTAGGAGAGAATGATTCCTAACAGTCTTGTCTTCTTCCCAGGCTTCTCCAGCTTTCTGGCAATACCAAGGGGCAGACCCGGGAATGGGTTGTTCAGTCACTGCTGTACCGCCCATGAGCGGCAGAGGGCAGCAAAACACACTCATCGGACGGGCATCAAGGGAGCCTGAGGATAACCAGGTATGCTTTAAAATGTTTTCGCATCATTTAGGGAACTCTTGCAGAGGAGAAATACTACAGATTTAAAAT
GAATAGAAAATATTTAGTGTTATGCTGAATTGAAATGGGAATCTATGTTCGAGTCTCTCAAAATCACTTGAGCTGTGAGGAGGCAAGATGGCCTCGTTTATGACGTAGCCTTCAGCATAGCGCCGATGTGCCCGTGTCACCAGCAGATGGCGCGCTCCGGGGTGTGAGCTGAAGCACTTCCAAAGGCCCATCTGCCTGGAAACCTTGCTGTCTTGCTATTTAGCTCAGAGCCCTGGAAGCGTTGCTTTTGATGTCTACCATTACTGCTTA
TTCGTCCCCGCCCCCTCTCCCACAGGGGCCTCGCCGGCCGCCGCGCCAGGAGGGCGCGCGGGGGAGGGGCGCAGGGCAAGTGAGGCGGCGCCCCCCGCCCCTGCGGCCTCGCGCGCCCCCTCCTGGGCGACCGACCTCGCCCTCGCGTCCGCGGCGTCCCCTGCCGGCCGGGCGGCGATTTGCAGGTCCAGCCGGCGCCGGTTTCGCGCGGCGGCTCAACGTCCACGGAGCCCCAGGAATACCCACCCGCTGCCCAGATCGGCAGCCGCTGCTGCGGGGAGAAGCAGTATCGTGCAGGGCGGGCACGCTGGTCTTGCTTACAGTT
CTCGGAATGAACAAGAGGAACAGGAGGAGAAGAGAGAGATCAAGAGGAGGCTAACCCGAAAGGTAGGTGGTTCTCCATGCCAAGAGCTGGGACAGGAGAGGGTGGGCTGCCTGCCACACCTCTGCCCTCTGCTGGCCTCAGTGGCCTCACCGCTGCCTGGTTCCTCTCCTCCTGTGTCAGAGAGTGCCACTCTCTTACTCTATAAGACCTCTCCACTCAGCTTCATGACCCTCAGTCCTTTCAGCTGGTGACACTCAATGTTG
CGCTGCATTTCCCCACCAAATAGGGCTGGTGTCCCGCGCACAGGCCCCATTCTTGTGGGCCTCCATGGCTCTCCTTGGCCCTTGGCCCCCCGTCAGTGTTGTATTGTTGGTCTGGCCACTGCTGCTGTCTGTGCTGCCACCTGGTGGATGGGTTAAGCAACTGCTTCCCCCATCCCTCCTGCTCAGGCTGACTTGCTGCTCCCAAGGCTGCGGCCGCTGGGCCCCTGGGAGTCGTAAAGGCCTCTCTTGCCAATAAAACCTCCCTACATAATAAGCTAACTTCTTGCGTTTCTTT
TGCTCCTGCTGACTGCTGTCTCAACTGCTGCTCTTCCGGCTTGGAGTCGCTGGGTGATCAGCCTGGCCAGGTCGCCCCTTGCTGATTGACGGTTTCCTGCCCTCACTGCCCTGCTGAGCAGGTGGTGCGGTGCGGCTGCTCCATTGCAAACAGCGCCCCCAGCAGGCAGCGCTGCTATGCGACCTTGGCTATCTGAGCAGCAGCACCCCCAGTGCCATGAGTACTTTCCAAACCAAATTCTTGCAATGCGGTGGGAAGAATGCATCCTTCTTAGAAACAGTGTCACTAAACCCACAAGA
AGTTTTAGAGTGCAGGAGTCACGGTGTCTTTGCCTGGTTTCCTGCTGATATGCAGTCCTTTGAGCTAGAACAGGTCTTGCTTAATCACAGGGCTCCAAACGAATCCTGCGGTCCCATGAGATTGTGCTGCCCCCCAGTGGACAAGTGGAGACAGACCTGGCCCTGACCTTCTCCTTGCAGGTGAGTCTTTCACCAGTGGTGACGACACCCTCATCACTGTCCCCTGGGGAGACGGGCCCCCCTCATCACTGTCCCCTGGGGAGACGGGCCCCCCTCATCACTGTCCCCTGGGGTGAT
CACCGGGGAACCAAGATCTAGCTGAGAGCGTCGGTGTGGGCCCGAAATCCCCCGAATCCCGTGGACCCTGCGAGGCCGGGGCTCCAGGCGTCGGGCACCTCTGGACAGTGTCGCGGGGCTTGCGGCGCCGAAGCCGCGTGTCTCCGAACGGACGGTAGATGGCAGCAGACCGCATAATTTGGGTCACAGCGAACTGTCTAAGGGAGGATTTATAACCCTCCAAGACTACAGGAGAAAAAGACCTTTAGTATGGGTGGGTTTGGGAAATTTTTCCCTTGAGAATAG
GGCCCGGGCCAGGTGCCAGGGACATGATGTACACGCAGCCCCGCCACGGAATGGACGGTCCAGAGACTCCTGATCACGGAGGGGGCAAGGCGAGCTGGGAGTCGCACACTCAGAAACCAACCGGCCCAATCCCGCCCCATGAGCACCAGGTGAGGTCAGCAGGGGGCGCTGTAGGACCACAGGCTGGGAGAGGCTGCTCCAGGCCTGCAGGGCGAGAGGAGCTAGGTCAGGACGGGGGACAGCAGAGGCCCGGGATGGGGATGGAAGAGCACCTGGCGCCCTCGGGAAGTGAAAGG
CGCTTTTTGTCAGAAATAAATAAATGAGTGAGTGTATGTGATGTGCTGGACTGGTTGGGTTAGAAATGGCTGGCGCTTTCCAGAGAGCGGGACTGCAGGGATCAGGACGCGCGCCGGCCTCGCGCTCCCCCTGCTGGCCGCGCCCCGCGCTCCCCGCGCTCCCTGGCTTCCCCTCCCAGCCGCCTATGGGAGGTGTGAGTACGACTCTGAGACAGATGACTCTGAGACAGACGTGAGCACCGCAGCGGTGATCGGCAGTGTAGTGACTCCTACACTTCAGCCTCCTCCTCCT
TGAGAGTAACATGCGTATGGCAAGGGTCACAGAGAGTGACTGGACCTGGTTTGGAGGACTAGTTAAGAGACCTTTTGGAGGTCTCTGCAGCTCCCGGCCCCTTATTGGAGTCCAAGCCCAGAGCCAATTCCCCCAGTGGCCATAAGGTGGCAGCCTCACCCTCTGCCTGGCTGGACTGAGAAGAGGCTCCCATTCAGAGCTCTGGCACACAGGAGTCCTCTCCTTTATCGGAAAACTGCAGCGCTGAGAGAACGCGAACACTACATCAGGCTGGGCCCTGGGTGGCGATCTGGACTCCAGACTAATGAACTCCTGAACCCTGCCCCAAGGCCTGTGTTAC
GCCTGCAGGAAAACTCACAACTAAGGGGCCAGGAGAAAGCCTCTCAGGGTCCCGCCCCTTCAGTGAGGATCCTAAATTTACATCCCGAGTGTGGCCCCATCAAAGACTGGAGCGACGTTCACTGAAATGATACAAGACCAGCAGGGGCGCAGGGCGCTGCGGCCCTCAGAATGCGGTGACAGCGCCGCCTCGCGTCCCTTCCCCGACCTGCCCCAGGCGGACGCGGTGACGTGTGTTGGCCTCGAGGCTGGAATACACCGGGGATCAAGTGCAGAGAAGGGAGAAAGTAGGGAAGGATGGCTGGGGGGTGGGGGTGGGGGGAGCGTGTTGAAGAAAAAAGGGAAGAG
CGGGCAGGGGTGTTCCTCCAAGATTTTTAGACAACAGTTCTCCAGTTCACCCCGTTCCGGTGAAGGGCAGAGCACCCCCCGCCCTTCCCAGCCACCCTGTACACGCCCCTACTCGCTCTCGGATGCCTGCAGTTCCCAGGCTTCCCAGCAGAGGGAGACACCATTCCACTCCCAAGACCACCAAGGGGTCGTCCCAGACACAAGCTTCAAGGGTCTAGGGAAGAGACGCTATCCGCCCAGACACAAAGACCCCCCTTAGCTATACTGAGTTGGCCTCCGGGCCTCCCCTTCCTGTTTCTAT
TCATCCCCAAGCCGGGGCTCCTGGGTGGCTTCTCAGGAAGCCAAGCTCCCTCACCCTGTGGCGACGCCGCGGGCGGAATGCGCATGCGCGCCACGAGCCACAATCGTAGGGTTGGGCGCGCCCTGCCGGCCACCAGGGGCAGCGCAGGAGCTGAGCGCACCCCATCAGCGAAAGAAGCGCGCCTCCCCGCTCTTTTCTGAACCGTATCTCCTAAACTATAATTTTGGAGATCAAAAGTGCGGTGGAGCCTCCTCTTCTGTGGC
CCCAGGAGTTCGAGGCTGCAGTGAGCTAGGATTGCGCCACTGCACTCCAGCCTGGGCCACAGAACGACACCCTGTCTCCAAAAAAACAGAAAAGGAGCCTAGGAAGTGAGGATGCTGGGGGCCTAGTGCTGGCTACAATTACCAGTTGCTCCCATGAGGGGGAGCCAGAGGGCACTGTTCGTGTGTGTGTGTGTGTGTGTGTGTGTGTGTGTGTGTGTGTGTCGAAGTCTCTTGTCGCCTAGGCTGGAGTGCAATGGCGCGATCTCCGCTCACTGCAACCCCCGCCTCCTGGGTTGAAGCGATTCTC
CAATGATTTTTTTCCCCCTACCTCCCAAAATCTGAGACTGTTAAAACATTTTTCTTCTATGAACACTGCTCAGACCTGCTAGACATGCCATAGGAGTGGCGTGCACATCTCTCTCTCTTCCAGCAGGAGGAGCCCGTGAGCACGCACAGCTGCCCTGTCTGCTCACCCGAAGGCACCGGGCTCACCTGGACCTCCCAGGAAAGGGAGAAGAGCCTCAGAAACTGCTCTGTGTTTAGAAGGAATATTTTTAAGAGTCCAGCTTTTTC
GACTTACCTGGGTTGGTTAGGTCCCTGGGAGGCTCAACCAAACTGAAGGCAAAGAAAGGACCAGTCAGAGAAGGGCCGCTGCCTGGGTCTGGCCCCAGGATCCAGCTTACCTGCTGGCTCGCCCTCTGATGGACGCCGGGAAAACTGCATCGGGCTTTGTGTGGAAGACGGTCCCTGCCACTGCCCTCTGCCGATGAAATGCGGGAAGTGTATGGCCTAGATGTTTCATAAGGCTGGAGTCCCTGGTCAGCCCCACCAGATTAGTGCTTCTACCCTAGGCAGGGCTTTCTTGGTCTAATGGTAATAAGCACCGACACTGCTAAG
TGAGATGGTGAAATTTGGATAAAGTGACCATAAAACATGGGATTGAGGAAGGCAGGTGCTGAGGGGCGATGGGCCCAGGAAATAAAGGTGGTGCCAAGGCCGTGAGGGCAGAGGGAGGGCGCTCCATACCCCAGTGCCTGAGGAGAGGCTGGTGCAGGCCCCAGTGCTCCCCCTGGAGGTCACAGGTGTCCTCGGCCATGGGAACGAGGGTCAGATAGTGGAACCTGTGTAATCTGAGTTTCTTGCTGGGCAGGAAGATGGTCTCTGCAATACCCTCAATGACTGGCTCCCCATTGCGCAGCCACGTGATGTTCAGCACTGGTGGGAAGA
GCTGTGGCCTCGTGTGCGTTGCCCAGTGCCCCTCTCCCAGCGGTGCTGTCCACTCATGCCTCGCTCTACTGTATAGGTGAGAAGACTGAGGCACAGAAAGGCGTGGCCAGAGCTGTGCAGCGCAGGAGTTGGAGCTGGGATTGCGCCCAAGCGGCCGGCAGGGGCTCCCTCGCGTTCGTACCCACAGGCGCAGAGCCGTTCTCCGCCGCCAGGTGGGGCTAAGTCCCCGCTCCCGAGCAGCGGCTTGGGGATCCCCGGCGGGGCCGCCAGGTGGCAGCAGCGCTCTGGCCGCGCGGCTCCAGCTCCCGGGCGCCCCGCGTCCCCAGCCTCCCCACCGCGCAGTCGGCTCCTCTGTCACCTCGCCCTCCCAACCATGGGGTCACGGGGCTCCCGCCCCTCCA
TAACTTTGGCTTTTTAATACAATTACAACTTCTGGCCCTGCGTTTGGGATCTTTGTCCAGGGCTCTGTTTGGGCAGCCCCTGCTACTGGCTTAGTCTTGGTTCCTCCCCACAGGGAGCTGCAGCGACATCTATTGGCCGATCCGTGTGGGAGCCGAGTCAGCTTTAACTTTTCTTGGTATACATGCGTCATCTGCTGGTGGAGATGGGAAAGTGCCTTTCTTCGTTCAGTCAACAATCCAACAAGTATGTAAGTGCCTGCTGTGTGCCAAGCACTGTGCTAGGAAGATG
TTGCAAGATGGAACAGCTCTTTAAGGTCAAAACACAATAATGGGATGGAGTGTGTGTGCGTGCATGTGTTTGTATGTTTGTGTGAGTGTGTGTGAATGCTTGTGCGTGTGTGGGAGTGTGTGGCTGAGGGAGAATGCAGGCAAGGTTTTTCCCCACCAGAGGGCAGCAGCACACACGTTGAGGCCCCAAATGCCTGAGAGGGATTAACTGGAAACTAAAGCCAGCACCCACCTCCTCACCCAGCCACTGGGGGACACATTCTTGGAACTGCCCTAGGTTTGCCTGGCTTTGCCCAGACCTGTCCCAGAGAGCCTCGATGGCAGCTGAAGTTCTGCCTCCACCAGGCAGATGTTT
ACTTAGCAATGTTTTCAAGGTTAGAAAACAAATTTTGAAAGGATTGTTTTTGCTGCACCATCAAGCTATTTGGTCCTGCTTGGTGTTGAAACACTGTCCCTGCAGGTGTCGCTGCTTGCAGAACAGCGGCCCCTGGTGGAAGTGAGGTGAAGTCCACCAGCCCAATTGCACAGACAAACATTTGCCAAGCCACTCTCTGAGGGAAGAAATGGAGGTATGAGAGTTCTTTTACAAGGCCAGGGGAATTTCAAAAAAATAAA
ATATGTGCTATGGGGTAGGGCGCCTGACTGTCTAATGCACCTCCGCATCCCCGGCACGCAGGACCCGGCCGGGCTGCCGCCTCTCAGAATCGCTGTGCAATTGGCGATTGCGACATTCATGGAATAAATTCCCCTTCGCGACACATGGGGACGCTCACGCTCCACGCTGTGGCCACACTCTTACGCGCCTTTGTTCAAATGGTCCGCGGTAATCACCCCTCCAGCTCACCTTCTCAAAAAGGGGACGTGGATGAGGCTCTCATGATTAATGATCGCAGTACGGATTTGTA
GTTCGGTGGCGTGCCTGGGGTCCCACAGGCCTTCTGTTTCCAAGCCCTTCCTTGGCCAGGCACACATGGCTTCTTCCAGGAGTAAAGGGCCACAGACTCTTCCTCCCCCAGGGCAGATGCTGCACCCTAGTGGCCAGCAGCCTCGCCGACTCCACTTGCTGAGAAAACCAGCTCCATTTACTGGTCACTGGTGCTCCCACACTCAAACTGGGCTTCCAGTCGCAGCTCTGCTGGGAGCTAGCTTGTTGACCTTGGGCTGGTAACTTGCCTCTGCCAGC
CCAGCGACTCCTAGACTCTCCTCCGCCTCAGCTGTCTGTGGGTCCCTGCTGCAAGCGGGGGCCTCGAGTGCCCGTCCCCACGGAGTGGGAAAGCTGTGGCTTTGACATTAGGCAGAGCTGCGCTGCAGCTCCGGCTGCCTACCCCCAGGGGGCGCGCTGGTGATCGCAATGACAACGGCCATTCGCAAAATGGTTACCAGACCTCAAGCCCGTAGCACGAGCTTCTAAATACATGATTTTTGCCCACAATAATATTCATAAAGAATATATTGTTA
GAATCTCAAGGGGCTTTGGTTTAGTTCCCTTCATCTGGGCGACAACCACTTCTGGGCTTGACGCCCTCCACATGGCACTGAGGGTTCAGTCAAGCCCTACCCCAGCCCAAGGGCCACTCACTTGCAGTCCTCTCCCTCCAGCAGGTGGCGGTAGGTAGCGATCTCGCCCTCCAGCCGGGCCTTGACGTCCAGTAACACCTGGTACTCCTGGTTCTGCCGCTCCAGGTCGCAGCGGATCTCAGACAGCTGGGCCTCCACGTTGCTGATCAGGCACTGCATCTGGGCCAGCT
CTGGCCAGTGTGTTCTCTCCTACCTCTCGGGATCCACCTTCCTGTGTATGCTGCGGGGAGAGGAGGCCCTGTGCTGAGCGCTTGGGGAGCCTCACCTGGAGCCCTCTCTCTCTTGCTCCTGCTCCAGCTCACTGGCCTTCATCTGCACATAGTTCTGCACCAGTGCAGCCAGCAGGAGGCGCGCTTCGTCCTCACTGAGCGTGGCCGGGTCTGCTGGGCTGCTCTCCAGGGCAGACCTGTGGAGGGGAAGCAAACTCAGTGCAGGCTGTGAGCCCCTGCCTGCCCCTCCCCAGGATAAGCAGCCAGGCTTCCT
CCCCCGACCCCTGGGCCGGCGGGGAGCCCCTCCTGCAAGCCACCCCGGTGCACGAGGCCTGCAAGGACCCCTCCCGCGACTGCCACCACTGCGGGAAGCGCTTCCCCAAGCCCTTCAAGCTGCAGCGCCACCTGGCGGTGCACAGCCCGCAGCGCGTCTACCTGTGCCCCCGGTGCCCCCGGGTCTACCCCGAGCACGGGGAGCTGCTGGCACACCTGGGCGGGGCGCACGGGCTGCTGGAGCGGCCGGAGCTGCAGCACACGCCGCTGTATGCCTGCGAGCTCTGCGCCA
TTGTGGCTGAGAGCCCCACGTGCCCACATGCTCAGACATCCACGTGTGGGCAAGTGCACCCGCGTGCGGCAGGAGGAGACACGTGCACGCCTGCCACGGTGTCCCTGAGACGTGTGTCTGTGGATCCCTGCGTTTGTCCCCAGCATCACCCATGATGCCAGCCAGCAGGTGGCGGTGCGCCCCTCCTCTGCGGGTTCGTTGGTCCAAACCGCCGGCAGCTGTCAAGACTGAAGGGGCCTCAGCAGGCACATGGAGCCCACCTCCTTCCTCCCACAGGGGGTCAGGGCTGCTTGGGTCTTGTGGGGAATCAG
GCACCAAGGATGCTAAGAAAAAAACAAAGTATTCAAGTCAAAGACCACAAATCTATACCTCCAATCCACTCATTGGCCAGAGAAAGTCCTCTCATGGTGGGCAGCGTCGGGCCTGGCCGCGGGTGCCCTCTGGTGGCAGCAGCGCACAACTGCGGGCACGGCGAAGGAGGTGCGGGGTGCTGCAGCGCCCCCTGGCGACAGTCCAGGAGACGCGCCGAGGGCAAAGAAACCACTAACGGAGCATCCAAGGGCGAGCGCGCGGGACGCCTCTAGATGCTTAACTGTGAATGCACTGTTTGGGGACGGGGGGTTGTACGTGAGTGTCTTAACGTC
TCCAGAAGGCCCTAAGGAACCCTTTTCAGCCCCAGGTTGAGGAATGAGCATAACTCATCCCTCAGATAGGGTGAGGCCCACAGGAGCCCAGGAAAGGCAAGATGCAATGTGGCGGCCAAGCCCTCCCCCTGCTGGCCACATCTGGAACGGCAGCAGCTGCCGCACAGGGCAGGGCCCGTAGGCAGTTACACACACACCCGATACCTGGGACCGTGTCAGGCTCAGATGTCCGGAGGTGGGAGGTGAGGCAGGGCTCTTCCAGGACTGAGAGGCCCAAGACTTCATCTCCTA
TGCTACAGCAGTACCTCAACTAATCTTGAATTGTGGGTCACAGTGGCAACAAATGTACACGAAAAATGCTAGGAGATCACCCAACTATTCCTCTCATTGGCAGGTAACTGTCCCGTGGTGGTGGTGCAGGTGCTGCTGCCTGTTGCCACCAGGGGTCAGCACTGGCCCCTCCCTGGGGGACCAGGCCTCGCTCTGGCCACAGGGCAGGGGCTCCTGCACGCACCAGGGATCTGGATCACTCATCTGGAATTGGGATGGGGCTAAACCCTGCCTCGCAGCAAGCTGGCCCCGCCCATGCC
ATTTCCTCAGAGATTCTCATGTAAGACCAGTCTTGGTCCCCTCCAGGACAGTTTCAGGCTCTAAAGTTCTGTGATCCTCCCAGCTGCTAGAAACCCACCGATCCAGTGTGGCGTTCCCTGGGTGGCTGCGCCCTCTGGTGGCCATTGAGGCCTGCACAGGAGGCCGTAGTGGCAGCTCAGCCTGCTCTGAGCCCCCACACTGCAGTGGTGGATTCCCTTCTCTGGAGCCTCAGTTTCCCTATCTGTAAGATGGGGACATGAGGACCCAGCTCCCTGGGCTGCCATGAG
CCCGGCTGCTCGGCGCCTCTGGGGGGGGGGGGGCGGGGGGGGGGGATGCGGCGCAGCGGGCGGTCCCAGCGAGTCAGAAGGGTGCAGCAGCCGGGTCGGGGATGGCCGGGCGAGGCTGACCCCTGCCGGGCAGCGCGGGTGGCGCCACGGGCGGAGGCGACTTCCTGGGCCCTGGTGCACGGCGCCCCCTGGCGGGCCTCGGGGAGGCGGCCTCCTGCGTGCCCGGACCGCTCGCTGCGCCTTCCCGCCTGGCTTCCGGTTACCCAACCTCATCTCGCCCGAGCCTCATCTGTAGCTCACCGTCCTGTGCGCCCTGTGCTGTTGGCAGGGCGTGTGGGATT
TGGAGGGGTTGGCCAGGCTACCACTCTGTCAGTGTTGTGGGCAGCCCAGGCCCATCATTAACAGTCCTGCTCTGAGTGTGGCCCCAGTGTTGAGGACTGCTGGAGTGGAGGCCTCGCCAGGATCGGTGGCTGTATGGTGGTGTGCTCCCACTAGAGGGCACCAGCGCACCACTCTGCAGGCTCCAGCCTGGTGCTTGCTGTGGGAAGTCCCCTGGTCCCAGCGCCAGCAGCCAAAGGCGTCTTCACCGGCCATGCCTCCTGGTCAGCGCTGCACATGCACACTGTCCTGAAAATGA
CGATTCTCAGGCTTCCATCAATGTGTGAGCAGGAGCCTTGCACCAATGTCCCTCTCCCAGGTCACACACCTCTAGGACCTCTGCGTCCATCCTCCTGCCTAAGCATTTCCCTGACGCACCTCCAAGTGGCGTCCTCCTCTCCACAAGGGAGCAGTCTCTGGGCTTCCTCCAACTTTTCTCATGCTTTTAAGCTAAGCCACAGCCCCTCACTGGGATCTATGGAAGAAGGACCACTCCTAGCTGTGCTGGGGAAACTGCCAATGCAGTGATCTCCCCACTCCTCTACTTGTTCCTAGAGACCCTCCTCTATCTTATCTAGCTCACCGGCCCACCTGTCCTCTCCTCCCTTTCTTCCGTAAGGATGCTGCAGCCACCCCTGCACCTGGCCGCAAGAGGGCACCATGCCCTCACTGCCACCCCAGCTCTCCAGCCCACTCCTACCTCTGCCTTCCTTATAGTCCTGCCAGATCGCACTTGGCAGAAAGGAGCCAACTAGGAAATCCCAGGATAATCTAAGAGGTTTATGTCAAAAGGTT
ACCGTAGCCCCCTCTGGCCCGACTCGGGGAGGCCCGATTGCCCCGGTCCCAGCAGCCCTCCAGGGCCTCCAGGCCCCGGCAGCCGAGGAAGAAGAGGTTCTTGAGCATGAAGATGGAGAGGGGCTGCTGGTAGCTGACCACCAGGAGGCAGCGCAGCGCCAGCAAGGGCACGTCCACCAGGCAGCCGCCCAGCAGGCGCAGAAGGCGGCTGCAGCTGCCAGGCCCGGAGGCCTGGCCCCAGGATGCAGCCGCTGCGGCCGCGGCGTTGAGCTCGTAGAGCCAGAGC
TGCCGCTGTCCTGGAGGACAGGAAGCAGAGCCAGGGTGCTGCGTACGTGGCTCTTCAGAGGGCTCTTCAGTGTGCCTCCAAGGGCGCACAGCCGAGTTGAGCCGTCTGATTACGCTCCGGGGTGATGGACAGGCTGCCCCTGCCCCCTGCTGGCCAGAGGCTGCTATTGCAGCCAGCGTGCACACGCGTGCGCGCATCTTCAGCCACCTGCAGTTTCTCTGATTCTTCCCTGGTCTCCTCTCTGCAGTGTCGCCAGAACACCTTCGCACACTCTATTCTTTGTGGCCCTTCTGACTTTCTCTTTGCCGTGTGACAGGGGAGTCCTC
ACCTGGGGCTCTGGACTTAGACCCAAGGGCTAGACACCCCGGGTCTGACTGGTGGGAGAGAAGACGTAATGTGAAGGGGGTTGGCAACCAAGACGCGGGACCCCACTTGCAGTACCCCCCGTCTGCGGCCGGCGTCGCCCACCCGCAGCCGCCGGCCGGGCAATGGCACCACCTAGCGGACGGCACCAGTGCGGGGACCCCAGCCTCGAGGAGGCGCTCGTGCCGGGCGGAGGTGGCGCTTCAGCACCGTCGTGGGCCGGACAGCGCCTCCCGCCCCCGGCCCTCGAAACCTGGCTTCGGAGCCCAGCCGTAGGGACCGGACGGAAGACACCGAAGGAATGGCGAACCTCCCCGG
ATCGGTAGGACTGCAGGACTCCCAGGCAGGATGGGAGCCACCCAGGCAGACAGCTTGGAATGTACAATGAAGCTGAGACTCCCCCACCCCCACCAGCCGCGGCGGGCAGCTGCCTAGTCCTGGCCCAGGGCACCCTCTTGTGGACAGAACCCCACTCACACCCTCTGTCCTGTCGAATATGCAGTCCATACTCCAATGCCAGAGGTAGTGGCCAGGCTGAAGGAGCCCAGGGGCAGGAAAGCAGCAGGCAGGTGGAGGCGGGGATATCAGTGATCTTTTTCTTTTT
CCATCAAGCCCTTTACTTGACCTCCTACCAAGTAGCACCCTGGATTGATCGGAGCCTCCTCTCTCAAGCTGGGGCCTCCCTGGTCCCTTGGAGACGAAATCTTCAATGCCAGGCCTGGCAAGTGGGTGAAAGATGGAACCCGCTGCTGAGTGCACCACTTCAAGTGACCACCAGGAAGTGCCGTCACACCACTGTGTATTTAACTGCCATGGGTACAATTATTTATGCCTCTGTTTAAAAAACGAACACCCTAGTCTGTTCCTAATGGCCCCTTGGGTCTTCTCTGTATGATTCCCTGAT
CCGCCCCGCGGCCGCGGGGTCGGAGGTCACCGGCAGCACCAACGAGACGCTGCGGGCTGGCGGACCCGAGCGGGGGCGACCGGCACGCAGCCTAGAAGGTCCCTTTGGAGGACTTTGCAGTCGGGAGCAGTGAGCATGCGCAGACGCCAGAGGGCGCTCCTGGCCAGGGGCTGAGCAAGCCCGGAGGGGACAGGGCGGAGCCTGCGGCGGAGGCGGGGCGCGGAGGCGGGGCTGAGGACACCAAAGTTGGGGGTGGTCCGGGGAGCGGAAAGGGGACGGAGGGTTGGGCG
AACAGCAATTACAGTCATGGCCTTCGCCGCCGCCACCATTCCCGTTCCGGTTGGAGAACACAATGCACCGCGCACAGGCTGTGCCAAAGTCCACAGGCACCCTTCGGCCTCCATCATCGCGCCCTCTTCACAGATGAGCAAACGGAGGCCAGACGTCACCGGCAGGCGGCGCTGCGGTGCGCGAGGCCTCGCACCTGCACGGGAAGCAGCGGAGAGGACGCAGGTAAGGTAAAGCCAGGCAGACCCGAACCTGGACGCGCACCTGCGGGGGAGGGGGTATGCGCGGGGCGGGTTGCCGCCCCTCCCGGGAG
GTTTGAGGGGCAGGCAAGGCTTCCCAGAGGAAGTGCCCTCTCAGTTCTGAGTTGAGTCTGGCACTATGAGCAGTGAAGCCAAGTGACAAGGCAGGAGAAGGGCCTCGCAGGCCACGGGCACAGTGTTTTGCACAGGCCGGGAGGGGGCGATCTGAGAACACTGAGCTGATGGCACACTGCAGCAGACAAGGCTGTGAGGTCAGCCCTGGGCCCTGCCACGGAGGGACTTGGGGCTATACTAAGGGGCCAGGACTTGATGCTGCAGGTTTGGTGAGCCACTG
ACAGCATCAGGGTTGTGGTTCTACCAGGCCGTCTCTTTGCAGTCCTCGGCTTCTGTCAAAGTTGAACGCCATCCACCTCCCTTTTGGTTCCAGCCACAGAGGCGTGCCTTCCACAGAGGCGTGCTCCGCAGCGCCGCCCTCCAGCACTCCGCGCATCGGCCCAGGGTGCTGCCTGGCTCCCAGGCGCCGCCCTGCGGCCCCGCGCGTCCGCCTTTCCCTTCAGCCAGCCCCTGTGCTTCCCAGGACTCTGCTCTGGGCTCTGTCCTCCGCTCAGGATTGAGAGTCAGGGAATACAGAGAGTCTCTAGCCACTGTTGTTG
CACAAATCTGCAGCCAACTCGGAAAGGTCACCGAGCGCGCAGGCGCGCGCAGGGGATGCCGGGAAGGCGGAAGCAGCAGAGACGCCGCAAGGCCAGAGTGCCTCCCCAGCGGCGCCTCCGCACCACAGCGCCCCCGGCGGCCGCCTGGTGTCGCAGGCAAGAAGGGGCGGGGAGAGGGTGCGTTAGGGGTGTGCCCGCGTGTGTCACTGTGGGCTGGCTAATCCTCCACATCTTCCCACGACTGATGGGTTTCCTGGGACGCGGGACCTTCAACGCTGAAACT
TTAATTCGTATTCACGGCAATGAATGTGGGGAGGAAGGATAGCTAATAGAGCTGTTCTTAATGCAAGCGGACTGTCCCATTGGAGAACGGTCATGTAAGCCAGGTTTCAGTGTGTTTGCTGCCCTCTCCTGTCCGCTTACGTGCACTGCAGTCTCAGCTCAGCACTGAGTGTCTTCCTCTGTCCTTTTCTTGCTAATTCTCCCCTCCTCCCTCAGCCTCCCCGTCGATGAGGGGATCCACCCCGCTGGATGTGGCAGCTTCCTCTGTGATGGACAACAATGAGTTAGCGCTGAGCT
GTCCCCACATCTGTTCTCTGCAGGCAGGAGACACATTCTCAGCCTGAGAGGGAAGTTGGGCTTGTCCCTGCTTACAGCACCTCTCCCTGGCGGGCCCAGCTGGCCCAGAGGTGAAGGGTGAGCAGGCAGGCAGCCTTGGCAGTCCAGAGGAGCAGCAGCACACCCTGGGGGCGGCCCGAGCCCTGGCAGCCAACTCTGCTGTCCTTGCAGTGCAGCCAGAGACAGGAGGGGGCTGCTCAGGGTCCTGCTCTGAAGGATGGGGCTGGAGTTTGACATACTTAGCTTGGGTCGCACAGGAGATAGGGGTGCCCTGGG
AAATGCAGTCAGTCTCCCCATCTAAAACAATGAGTGCATGTGGATGGTGAGCATCAGTGAGCAACACAGAATAAAGACTGATCCCATCCCTTCCAGCCTCAGGGCAGCAGTTATGCCAAGTGCTATGCATGAACCTGGCACAGGGAGGCAGTGTGAGCTCATGGTCAGCCTCAGCCTGGACACCTTGGAGCAGGTGATTGAGGGCAGACAAAAGAGGGAATGGACCCAGATAACACAAGTGCGAGAAAAGGGAGGGGCATTTTCTACAACCAATTTATC
GGCAATCAAGACAAAAGGGAGGCACCCTCCCACTGTCCCCAGGAGCTCCCAGTCCGGGGACAGGGACAGAGGAGGCTCCCCAAAGAGCACCAGAGGCCAATGGAGACAAAAGTGTGCCAGCTGGACCAGGGCTGCCAGCAGAGGGAGCCACCGTGGATGGAGGAGGTGCTGAGTCAGGCTGGCCCTGAAGCCCAGTGGTCAAGGTCAAGGTCCAACATTCAGGGCCAGGCTCCCGGAAGCCTAGCCCACATGTCCTCTCCCAAGGCAGAGTTCAGCGGCCA
GTTAGTGGGTTATAGGTATGGTTGGGTTCAAGTTGTAAGTTCTGATCATCCTTCAGTGGTGTGTGGTTTCAATGTTCCACTAACACGCACTGCTATTCAGAGCAGTCCTGCATGTGCGCCACCTGGTGGCCAGTCTAGGCAGTCTAGGAGGTGGGACATGGTTCACCTCATAGTTTACAGTTGTATCTCAAAGCTTTTGATATACTGTTTAGGGTCAGATTCATGAATGTTCCACTTGTGGATAAACCCAG
TCGCCAGGTCATAGCCATGGTAGTGGGGCTCGGAAGGAGAAGCCCATGGCGTTATGAGGGCGTGTGGAGCGGCGGTCGCCAAGGAGGGCTTCCCTGGGGGAGTGACAGTGAAGCAGAGCCCCCAGACCTGAGCGGGACTTGACCAGAAAGGAGGGAGGAAGAGTGTGGCCGGCAGAGGGAGCTGCGAGTGCAAGGCTGACAGGCAGGAAGGCCCGGGCGCTTGCAGGGAGATGCAAGTCTGAGGACGATGGCCCGGCTACGGCTGTTCCGCTGGGGCTGTTCCTGCTCTCCTTCCGCCCTGGGGGAGATGTTCCAATTCTACCCGG
ACATTGTCCGTGGACCTCTTTCATGAGAGTGAGGAGTCCCACATCAACTGAGGCAGTGACAGAGCAAAAGCAGCTGTGTGTAAAAGGAAAGCGAGAAGCAGCACCAGGCAGCAGCAGCGCCCTCTCATGGTGGATCTTCCACTCATCACGGCCTGAACAGCTTCCACAGCAGTGGGAACTAAGCGTCTTGCTAGTTTGTTTCACTGTCTACCATTTGCATTTCACCTTGCATTTTACTGAAATCATTGCTGAAG
GTTGTTCTTTTGGCAATTTACTCCAACTTGGATTTAAAATTTATGAGAAAAAAAGTCTCTGTTCCAGCAAAGGGATTGCCCAACCTACTGTGTCAGTCTAACGCTGACTCCATGACTGAGCACCAGATGGCGCACTGCCCAGAGCCAAGGGACCTCCCTGGTGGCTGTAAAGAGTTCAGTGCACAGACTCAGCCACTCTTAGGTGACTTTCCACAATTGCAAATGAAACTGAGCTCAGCCTACTCAACCTTCCCTTCCT
ACACAAATATTATTATGCAAGATAAATACAGGCATAGCAGACATAAAGCTCAAAAACTGCCCGAGTGTGGAATCAAGCGTAGAGATCACCTCTCCAGACCATGGCGGCCCTTGCAGATCTGTGAAATGGCCACTAGAGGGTGCTAGGGGAGCAAAGTGGAGGACGGGGTTAGCGCCCCTCCTGGTCCTTCCTCCCAGCCGCTATTTCCCCACCCTTTCAGATTAACAACCCAAGAGCCAGGTGGGTTTTCCAATATACTTCCCCATGGCAGCCTTGGGCTTTC
CAGGGCCCTGAGTCATCCCATTGACAAAGAAGTGGAGAGTCCCGTCCTCCCGCCGTACCACGCCCACCGTGTCCCCTGCCTTGGAAGAAGGGGGTGCTGGAGTGAGGAGTCAGGCAGAGTTCCTGCCGGGGCTGGTCCTGCATCAGCCCCGCGGTGTTTGTGATGCCCGCTGCGGCCGCCAGGCGGCGCACCCACTTTCCCACCTTGAGGCGGTCCAGATTGTGCCCGTATTCATCCAGGATGGTCGTCCCATTGTGCATCACCCCATTCCCAGTCATCATCCAGGTCCCTGGGAGGACAAGGAGCAGGA
GTGGGGAAAGGGGAGGGGGAAAGGGGAGAGAGCGCGAGATATACTGCACCCGCGCACCCTAAAGGTTAAAGGGGCGGAGGGGGAGGAGCAAGTGGTTGCCAAGGAGACTGGACCCACTAGCGTCCCCTGGCGGCGAGCCGAGCGGGGGCGGGGCAGCAAGGACTGCTCAGGGGCGGGGCGCGTGCGGACGCAGTGACATCACCACGCTGCCCTCGCTGGCTTCCCTGCAAGCTGAGATGTGGGAGGGCTGCAGAGCAGGGTGTTGGCTCATAGCTGGG
AAGGATTAGGGTTGTGAGCCCTAAACGAGGTAAGGCTTCTAAGCACTTGGCAGCAGCAGGGGGTCCACCCAGACTGTCCGGGTCGTCCTGGTTTGGCTTCCTTAGGACTGTGCCGCTTTCACTCGAGCTCCTGCAGCGGCAGCCCGCCGCCTTGTGGCCAGGGTGGAAAACGGCACCCGGCGGACAGGGCAGGAGACCACGGCTGTTTCCTGTTTCGCGCCCCTGCCAGCCAGCAGGCAGCTTCTCTGGGATGGATGGCTGGATGCCAGCGCTCTTCCCCCGCAGCGCCCCTCCGTTTCCTGCCCAGGCTCCCGGTGGCGCACTTCCCGGCCTCTCCACATTCTCTGTCCTGTAGGAGGGTTCCTGCCCGTCTGAGCGGAGCCCCTGGAGGTGGGGGAATGGCCTTATTCTTTGAACCTCGCATCCGGCCCAGGGTCTGG
TACTGTAGCCTGCGTGGCTCCTGGGCCACACAGGGAGTAGCAGCAGAGGTCCAGTTGCCCCATGCCATGGGCAGGTGCAGGGTCTGGAATTGGGAGCTCTCACCACAGATTGCACCTCTGCCTGGGGGCGCCACTGGGCTCATCAGACTGAGCTCACGGTGCCCCCTGGTGGGCGATGCCAGTGGCGCCAGTGCAGCTTGGAGCCCGCAATACAAGGTGTGGCTTCTAGAAGGTACCCTGGTTTGAGATGCTGAGGTGGGAGGATCCCTTGAGGCCAGGAGTTTGAGGCCAGCCTGGGCAACATAGCCAGACTCT
GGACTTCTTGAATGAGGTTTTCAACCCGCTTGAAATTTTCCTTGTTGCCTGTTGCCTGCTTTGATACTCTCCACCGCTGGGACAAATAGTCGGCGTCCCGCGTAGAACTGGCAGTCAGCCCTTTGGCGCCTCCTTGTGGTTGGACAACTGCTGAGCTGCTGCACGCACTGGATTGTTATGGCTCAGTTGCCATATTGTGCCTGAGGCGAGAATTTGTAGAATGCTTATCCCATGAAGGGCTAAAACCCTAATTAAGTATAACA
CCTCTTCCTCCTTCTTCCGCTGCTCGAAATGTACATCGATGAGTGTCTGCAGCTCCAGCAGGTCTTTCTCCATGCGCTTGCGGTGGATGTCCTGCAGGACACACGGGCAGCCCGTCCTAGGAGACCCTGGAGGGGGCAGCAGCCTCCCAGCACCTCCCCCATGCAGGATGGTGAACTGAACCGTTTCCCAGGACGGTATCCAGCAGGTGGCAGCAATGCCTCGTGTTTGACACTAATCAGCTCTTCCAAGGACAGGCTTCCCAAAGACGGGAGTGGGGAGTGGGGACCGGCGCCTTTTTTTTTTTTTTTCCTCCCA
TCCCCCAGAGCCCTGGCCATTGCTCAGCCAAGGCCAAGGGTAGGCTTGTGCCAGGGATGGGGAAGGGTGGTTCTGGGCCACCCTTGGTTGGACCCACCTCTGCTCCTCGCCCTCCAGCAGGCGCCTGTAGGTGGCGATCTCGATGTCCAGGCCCAGCTTGGAGTTCATCACCTCCTGGTACTCCCTGATCAGGCAGGCCATGTCCTGCTTGGCCTTCTGCAGGGCGCCCTCCAGCTCGGCCAGCTTGCAGCGGGCATCACTGAGGGCCGCCTCACCCTGCTGC
CCTGAACAGCCTGGAGTCAGGAGAACAGCCAGGCTGGAGAGTTTCCTGTCTGTGCCTTGGGTGCAGACAGCTGTGAGCCCAACTGGCTCTGTTTCTCCCCACCCCTGTTGCCAGCTTCCTTTGCTGCAGTGCCCCTACCTGACGGCAGGGGGCGCTCTGAGCAAGGCACCGACGGTCCCCTGGCTCCAGAAAGAATGGCTGCGGGGCTGCGGCTACCTGGGGCTACCCTAAGATTATCCCATCTTGTGATTCGGGTTAGAACGACTTTCACGCCAACCCCTCGGGCCAGGTGTGTGGC
GAGAAGGTAAGTTATTTAGAGTTGTTGATGTTTTAAATAAGCCGAGTGAAGGAAGCTCTTCAGGCGGACAAAGCGGAGAATATTGGGCCAAAGGGCCGAGCACACCCCTGCAGTGCCCTTCGCCCAGTCTACCATGGGGTGGCGCTCTAAGGCCCAGATTTGCCCGCCCTCGTCCTCCACGCGCTATTGCAAGCAGCAGAGAATGAACCCTCTCAAGCTTTCGTTCTTGTGTCTCTTTCTCATTGTACATGTAAAATATTTACAT
CGGGCCCCGGCCTGCTCCCCCTCTCCAGACCCCGCAGAAAGGGGTTCATGGGCAATTAGGTTCCGCTGGACTCGCCGGGCTGCGGGCGGGTGAGCGCCGCCGGGCACCGGGCGGGGGCACGTGGCGCCCTCTGGGGACCGTCCGCCGCACTGCCTGGCGTCCTGCCTGGGGAGGCGCAGCCTAGCCCAGCACCTCCCGCCGTCTCAGGCTCGGAGGAGCTCTGTACCTGGCTCCGCGCTGACCCCTCCACCTGGCTGAAGGCAGCAGCCCTGGGAGACTCTGGCACTCTGGGCCGGAGCAGGAGCTGT
GGCTTTAGTCTGTGGAGGCCGTTGCTAGCCTTGCTTTTTGCCAGTGGGGAAAATCAGAACCTCTTCTGCACTGCAAGCCTGTGCCTTTTGGCTTTTGTGGGGAGTGGTCTCCAGTGCTACCCCCGGAGGCCCCGCACGCTGTGGTTCCCTGGCTGTCCAGCAGGGGGCACTCGTTCCCTACTCGAGGGCCACACTCCGTCTCTGAAACTCATTCCTCCCCCAGGACACGGGTGGCCCAACTGGTCCCGGGGCAGGTTCCCGAATTTCCCATCATCCTTTTCCCCTGG
TGGCCTCCAGCAGGGAAATCCTCTCACGCTAGGGCCTCTGGGTCCAGACCGGAGCCTATGTTGGTCTGCTGTCCATCTCAGCACCCGCGTCTGCTTACTGCACACTGAGCACTCATGGACTTCAGAAGGCTGTCATGCCCCTCTCTGACCTGGTGGGGGCAGTCACTCAGCTTCAACTCATCCGTCCAGCCACCTCCCTCCATCACGACTGCATCACTACTCCTTCCTCATACTCAATGTAGCAGCAAACGCTTGCATACGTGCACACACATTCGCACATATATACACACTCTCTCACACACACATGCAAC
TGATTGGCCAATGGGACAAAAGTTTCTGTGGAGACGGCTGGGCGCTGACGTCACGGGCAGAATTGTCCCATTTAGGGATCCCGGGGGCAGTGCGCATGCTGCAGGCTGCAGGTTAGAGGCAGAAGGAGGTAGCAGCGGGCCCGGCGGCAGCCAGGTGGCAGAAAGGAGCACGCAGCATCCAGGTGGGGGGACGACTCCAGCAGGGTTTCCATGGAGATTCCTCTGGGTCTAGCCTAAAAACAGCAGATCAGCTGACACCATTAGCTCAGGACCTAATTACTGCTTAT
GAGAGGAGGGAGAGTCTGTCTCACATTGTAGGGAGGAAGTAAAACAAAAAGTCCAAGTGAGTGATGGAAAAAGCCAGGACCTGACATGCAGCAGGCTGAACACCTGGAGGGCAAGTGCTGTCTGCCATGCGCCGGCACGCCCCCTTGTGGTGAGGGAGAGCCGTGTAGTTTCAGGGGAGGAGCACAAAGTGGGAAAGACCCAGCATCCGTGGGTCGCTGAAAAGCTGTGGGAAATCGGGTCGCTGGAGGAAGGGAAGACGCTGGTCTAGAGACCCAGCTCATACTTGCCTCTAT
TTGTCCCTCTTCCTAGTCACCCCGGCCCGGAGCTCACCAGGTAGTTCTCATCCTGGAAGGCGAAGTGCAGCTGCGTGATCCACCGCCGGTCCCCATTCACCAACACGTCCCTCTCCTCACGGAAGCACGACACCTGCAGGGCACCCGGAGGAGCTGCAGCCGGAGACGGGGCGCGGATCCTCAAAGCCCCCCACGTCCGCCCAGCCCCTCACCTCGCCCCTCTTCAGCATGTCCCACTTGTTCATGATCTTCATGGCATACACCTGGCCCGTCTGCTTCATCTTCACTACCGCTACCTGAGGTCGAGATAGTGAGACAGAGTG
CAACAATGGAAATGCTGAAACCCATGTCCTTTAAGTCCTTTTCTTCTCCTAGCAGAGGGCCCTCTGCCTACATGGGGCACCGTGGTGGCCATTTAATGTACTCCTGCTTGGTACCCACCTCTGCTCTGCCCCCTGGTGGCCACAGACACCATTGCTGCTGCCTCAGCACAGTTTGACCTTGTTGCTGCCAAGAGCCACCTCTCCTCTCATCACTGTCCCCACTCTCCTGCCATGCCTCAGGTGGCTGCTGGCAGAAGAGCAGTGGGCTTTGTTTCTTCAGAACATCACAGCAACCAC
TCAGTCTGACCCCCAAGGCCATTGCTTTTAAGTCCTCCTCTTGACAGCCTCCTGGCCCCTATCTGAGGCTCAGCTGAGTGGTGACTGTTCCATGTTTGAGGCTGGGGAGGAGATCAGCTCGCAGTTCAGCTTCCTGTCCCCCAGGTGGCAGGGGCGGTCCTGGCTGGGAAGGCTAATTTGTCCGGGCTGCATCTCTGTCCTACTCTCGCCAGCTCTGCCACAGGGCCTCTGTCTTTCCCTTGCGCTTTGAGGTTTCTCTGGGTGCCTCACCCTCCTCTTC
CTCTTGCCATGGACTTCATGAGCATAGGATTCCGAGAGTGCCTAACAGAAGTTGCGCGGTACCTGAGCTCCGTGGAAGGCCTGGACTCCTCGGATCCGCTGCGGGTGCGGCTTGTGTCTCATCTCAGCACTTGCGCCACCCAGCGGGAGGCGGCGGCCATGACATCCTCCATGGCCCACCACCATCATCCGCTCCACCCGCATCACTGGGCCGCCGCCTTCCACCACCTGCCCGCAGCCCTGCTCCAGCCCAACGGCCTCCATGCCTCAGAGTCAACCCCTTGTCGCCTCTCCACAACTTC
GCCTGGGCGCCAGAGTGGGACTGGTGTGGGACTCCTAAACACACACACACACGCACACACGCACACACGCACACGCACACACGCACACGCACACACACACACACGAGAACAGAGGACAAGGGGGCATCACTGCACTGCCATTGCCACAAGGGGGCAGCCACGCACAGGGCCAGGCTCGGGATGGAAGTGTATCTGCCACTACCAGGGAGAACTGAGGAGCCTGCGTCTCCTCACTGGCTAGACAGGAACAATAGATATGGACACCTCATAGAGTTGCCTTGAGAGCACAAGTGAGC
CCTCAGCCTCCCGACTAGCTGGGACCACAGGCGTGCAACCACCATACCCGGAACCACAGTCACAGTCGGTCGCAGTGCCCGCTGGGAAAATGCGACCGTCCACAAAGCGAAACGGCCATCGGGGCGAGTTCGGCCTCGGCGGGGATTCTCCTGAGGTCACGCCCGCTCTGGCCGCCAGAGGACGCCCGAGGATCACGAATGGGCCCGAGGAGCTGGCTGCCCCTTCCCACGCTCAAGGTCTGCAGCCGTGGCCAGAGTGGCCTTGGGGTGACCGCGCGTGGACCGTCGCCGGCGGGAGGGAGCGCGGTCCCGCGGG
CAATTAGAATTTTCCTGGAGTTTCACAGGGTTCTCCAGCTTGAAAGGACAAAAAGCAGAAGTTGGGATCTGGAGCATAGTGGGCTCCACCCTCAGCCATCTCTGTGCCCAGCACATTGGAGATGCAGCCAGCTAGCCACTGGGTGTCACTGTTCTCTCATGCTCCTCAGTCTGGGTGTCCTGCCAGGTCTCCTTAAGCATGAATATGCAATGTCCTGGTTTACAGCCATGACAGAGGGCACAGACTCACCTGTACAGGCCTTC
TCCTATTTATTAAGAGATATTAAGGAGTTCTCAGAATCTCCAGGAGGGCCAGAGGATAAGTTTACCTGCCAATCAGCCAGGACTGTAACAGTGAAACACTGCTGCTGTTGCCACCTGCTGGTCATCACAGAGCATGCGCAAGTGTGGATGCCTACACTTGTGGAGCCACTGAAGCAGCTCCCAGAGCAGGTCAGTGCTGCTGGGCTTGCCAGTAGATCCAGACAACCTACTCAGCTACTGCCTAACATCCCTCAGTTTGTCATCCACATCC
TTAATTTCTCCCCATTCTTTTTCCAACTTATCAGTAACTCTAGCAGAGTTACATAGAGGCCTCAGACACTGTGGTCTCCTCAGCTGGTCCTCCCGATCCCTCTTGCAGCCCTGTAGTTGCAGGCTGCAGACAGACGGGGCAGGAGTGAGCACATGTCTGGTCCATCTCACAGATGCAGCCTTGCTGGAATCAGCAAGAACAACCACCCCCAGGACTTCAGCCTCAACATGAGCTAACAGGCATTAAAAGCCCTCAGGTTTGATT
ATAGGCACAGAGAGCAATCAAGCTGCCTTTCTTCCCGATACCGCATCAGCGCCTGTTGAATGGAATTCCTCTGCCGTCATCTGTCGGCGCTGGAGCATCCTGAGTTTCCGGACGGGCCCGGCCCTGCGAGGGCGCGATTTCCTGCGCTCCCACAAGGTGTCGCTGGCGTCCGCTCGGTGATGTGGGCGCGTCTGGTCGCTGCCGGAGGCTGCCTGGGAGTTTCCCTTCTGTGCCCCGAGTTGGTGTCTCCTGGAAGTCACGTCCTGGCTGGGGCTGACTTGGATTTCACCTGTCTTTTCGCTTCTGCCGCAGCAGTTTGCGTTAG
ACTCCAGGAAACCTCTGAATCTGGGGGGCTCTGGTTTCAGAATCTGATAGCCAGGCCCTGAACTCTGGAATGTGGGGCTGTGACATGAGATACAGCTTCTCTTTGCTCGGCCACTAGAGGGAACTGAAATGTGGGGCGCAAGAAGGCGTTTCCTCTGTTCGCCAGACGAGGGCGCTCATACCCATGGTCCTCCAAAGTTGGAATTTCTCGCCCCAAAACAGATATTGTCGGGTTGGCCTCCTTGTAACCCAAACATACGATGGGATGACATTACAGCTGTGCT
GGGCGGTTTCTGAGGTTGTGGGGTGGTCTCGCTGGAGCTGGCGGGTGGAGCGGAGGCATCGCCCTGGGGATCAGGACGATGCTGGGTAGACGCAGCCCCTCCACCCTAGTCTACAGGTGGTTAGACTCCCACCCTTGCGCCACCTGGCGGCGGGCAGCGGGGCTGTACCTCCGAAACCTGGCCTCTGGTCTCGCGCCCGCGGGGGCGCAGGGCTGTACGCCCTGCCCTCCCTGGCGCCCACTTCTGTTCGTTCAAGCGTTTCTTCTCTTTTCTGTGCACGAACTGCGTGGCCCGCGTGGAATTTGCGCCGCTGTCCATCCTCTGCCTGCTCCCGGCCGTAGGAGCTGCGAGACCTGCAGGTGAGTGTGGAGAGCCAGCAGGTGCAGCAGGTGGAGGTGGAAGCCACGGTGAAGCCCGAGCTGACGGCAGCGCTGAGGGACATCCGCGCGCAGTACGAGAGCATCGCCGCGAAGAACCTGCAGGAGGCGGAGGAGTGGTACAAGTCCAAGGTGCAAGAGCCGGGAGGGCCTGCGAGGCGGGACGCTGGGGTGGTGTCGCGCGTCCCAGCCGAC
TATTTTTAATTCAATTCAATTCAGTTGTCATCAATGCAACTTAAGAAAATCACATTTTCTGGGTTCTGGTTTATTCCAGCAGCCTGTGCGGAGCTATGAAGCCTGACCACACAGTGGTGCTGACGCCCTTCAAGTGACACGGGGCAGCTCCACAGCGCTGCTCCTGGGGACAGTGTGAAGGAGGCAGCGGCCCTCCAAGCAGCAAGGAGTTCTGTGGAAATGAGGCAGCGACTTTGTTTGAGCTCTGCCTGCCTTAGGGAAGAATGAGGACGTCACC
TGATGACAGTGGAGCCACCGCTTATCGGAATTCCAGAAACTACCAGGGGCAGAAAAGCACATGTTAGCTTCCCTTTTGTGGCCAGTGAGCTGAATGGAGCGATACCACACCCCACGAGGTGCTGCCCTCTGCCTGTGACACAGCAGCACAGCCACCCAGGCCAAACAGTCTGAGGAAAAGCAGAGGTGGAGTGACCTCGAAGAATCATGCAGAGGTCTTCTAATGTGGGCAGAATCCCAGGAGAGAGCAATGGCCAGCCTATCC
TTTATGCACTTTCAAATGTGTGTGCCGACGCTAAAAAAAAAAAAAAACCCCACCCTGCAGGCTGAGACCCCTGTGGTACGCGCGTCCCCACTGTCTTGAGCACCGGCTGGCGAAGGTGTCTGCAGCGGCGTCTCTGGCCGACAGGGGGCAGCACGGCGCCAGCGTCCTCGCCCAGCGCACTGGCTGCCCGGGCCGGCCCACCGCGTGGTCTGTGGAATTTGGGGATGGGAGGTGCTTTTCTTTCTTCTCTTTCTTTCTCTTTTTTCTTTTTTCCTTTCTTTT
CGACACCGGCTGGGGTCGAGGTCTCATCAGAGTTTGGGGACCACCGGTTGCCCACTGGCATCGGAAGAAGAATGCAAATGGCAGTGAGCCCAGGAAAAGGTGCTCAGTGTCCACAGACCTCAGGGAAATGCCAACAGCACCCACAAGGGGACGCCTCACCCCGCTGGAATGGGTGACCCCAAACACTGTGAGGCTGGAGGGGGTGGGGCCTGCGTTCCTTACAAGGCAGAGAGCAGGAGACTGAGAGTTGGTGGAGTGTAGGGCTGTTCCTGTGTCATCCTCTTCCCATTTTCCTGGCGGAG
GTCTCTGTGTGTGTGCACGTGTGTTTATGTGTGTGTTGAATGATCACATGTTCCAGGGAGGATGGTGAGGGGCGAGGGGCAGTCCTGGCAGGTACCAAGTGGACACTCAGAGACAGAAGGGCTGCAGGTGGGCAGCCAGGCCAGAGGGGGGCAACAAGGGGCTGCCAGGAGTCAGACTAAACCCCGGAAGTGGAAGTGGAATGGCAGGAAGAGATGGGAATGGAGAGAGGGTCCAGCTGCCAGCTCTGTGGCACCCCCTCTCCTTCCCTCCCTCCCACTCTAACTCCCTTTCCCTCCCCACTCCCCATCACCCTCCCCTTTTGCTCCCTGTCCCCAGAATCCTTGGGAGCAAAGGGAGGCGGACAGGGACAGTCCACTCTGTGCTCTGCCCTGGCTGTTTAGTCTACGAAGGGCCCCAGGTTGGTTGGTGCTGCTCTGCTTCCCCCTGGTGGCCAAAGCTGGCAGCAGTGGCAGGAAACGGGGGCTGGGATCCAGACCTTCGCCTATGGGGTGATAAGAAAATGATCCGGCTGCAGCCAGGCTGTTGAGTGTGAGGGTCCGGGGGGAGAGCTGACAATTGAAACAGAGAACACAA
ACAGGAGCTGGTGCCGACCCCAGCCAGCCATCTACCAGCTGTCGCTGGGAGACGGGACCCTTCTGCCTAGGAGCTGGCTTGGCTGGGGTCCAGTGAGAAATGAGGCACAAGAAGGCTGTCCTCCCCAGTGTCATGCAGCAGGGGGCGCAGGCCTCACTTGGCACCAGTGCTGTGTGGCCTCCCTGGTCTAAGGAGAGGCTTGGGCCCAACTGCTCCCACGAGAACCCACCAGAACCCTGTCTCCAGACCCATTCTTCTCAGTTGGGACAGGGGTCATTCTGATGGGCA
GGCCGGGTATTTGCCAGGATGTGAAACGGAAGCCAGGCTTTTGGAGAGGCTGAAGCTGATTTTTGTAACAAGGTCTGGTTACCAGCAAGGAAGCGGTTTTCACGTTGCTCACTCTGGGCCCGAGTGTGGTGCATCGCGCCCCCTGGTGCCCAAAAAGTGCAACTACGTGCCATGCCAGCCAGCTCTCCTGGACTTCCATTTTTCCCTGATTCTCCTGTTCCTCGCCCACCCTTCTCTTTGCTGTGCCCACTGTGGTCTACGCCGAGGCTCCCCTCCCTCCTCCCTGCCC
AATTTAAAAGGTCAGTTTATAAATTGTATATCGTTCTCTCCAGATATAAAGTGGATTCCAGCACTCTGCACGCCTGAGCCTCTGCTCCTGTGACTATCCTGCCGCCTCTATCCTCACTGCTGCCACCTTGAGGGAGATCGTGCACCTGCAGGCTGGTGAGTTTGGCAACTAGTTCTACGGGGTGATCAGTGATGAGCATGCCATCGAGCCTACTGGCACTTAGCATGCGGATAGCAACCTGCAGCTGGAGTGCATCAGTGTGTACTGCAATGAGACCACAGGT
ACGTCCTCGCTCGCCGCCAGGCTGTGCACACCTAGATCCCATTGTGAGCCCCCCGCCAGGCTGTGCGGTGCTCAGGGACAGAGGCTGTACCTCATTTGTCTGGACTCCCCAGGGCCAGTCACGGTACCTGGCACCGAGGGCGCTCAGCAAACGTCGCCGAGAGAGTTCGGAAGCGTCCGGAGGCGGGGATCGCTTTGCCACAGCGACACCTCGTGGTAGATTTCGGAAGTGCAGCAGAGACGGGGCAAGGGGCAGGAGTAGGCGGCAGAGGCGGTCTTTGTGGCTCAGGACCTTCACTGGGGCCTGAATCCTCTTCTATTCCTTCCTGCCGTCCATTCCCGACCCCACCTTGTCCGCCGGCGCC
TTATTACTGTCTGTGGCTGCTGTCATAGGGCGGAATTGAGCAGCTGTGACGGGCCCCTCCCTGGGGCCAGCACAGTGCAACGTTCCCTCTCCAGCCTTGACCCAGGCCCCGCCTGTGCCCCGCGTCGCTGCAGCCGGCAGGGGGCAGCAGAAAGCCACGCGCACGCCCGGTCCGTGCAGGAGCCGCAGCGGGGACGCGGGGGATTTGCGACCCGGGCCGAAGCGGAGGTTTCCTAGCTGGGGTCTGAGATGTGGACCTGAGGCAGAACTGCCCGTGGGGGATAGCAGGAGGAGACGAGGTGGGGGTGACAGTAATCGTGC
AGCCGTCCTTGTAATAAGGTAGAAGTATTTTCAGGATCACATCTTGGTCCTGATAATTTAAAAAGATCGGCAAACCAGAAAGGCCAAGGACTGAGGTTTTGGATGCGTGAGTCCTTCAAAACGCCACTAGGTGACGGTGCTGCACCGTAAGTGCCAGAACCCGCTCGCCGTGGTGCTTCCAGGCCGGGAAACGTTACCGCAGAGAGAACTCGGATGACTGACGGAGCCGTTTAGGTTGGCCCAGCAGAGGTGGTCTCTCTGTATTATAG
AGAGGGTCAGGGCTGTCTTGATCCTGGCAACACGGCAGGGTCCCCCTGGCGTTCCTGGATTGGGCTCTGCGGGCTCTCGGTAGGCGCTTTAGGAAGCCTTTGCCCGCTCCAAGGTGGCTGGAGGTAGGCCCAGTTCTGAGTCCTGAGCACGGTCTACGGCCCCTGCTCAGGGTCAGTGTTTCAAGGCGACCACGAGATGGCAGTAGCACTGCATGTACAGGGCTTGCCGGGGCACTAGGGTGGAGTCCACCGCGGCCAAATCAGCCCCTCCCGGGTACAGACACCGGGAGAAAGGGGCGGGTGCTGCCGGCTCCTGCCCGCTCCTGCCCCGCGCGAGCTC
TGGGTTTAGGATCTGAGTCGCCCAGGCCTGGTTATGCCCATCTGCCCACACAGGCCCTTGGGGAGGAGAGCACCTCCTCTCTCCAGATCCAGGCCAGCAGGCACAGCCTGGCATGAGGACATGGCCATCAGAGGTGGCCACCAGGTGGCACCAGCATCCATCTTATGTGCTGGGTGAGTGGCAGGGGGTGTCCCACACTGCCTCTCAGACGGAAGCAGAAACACCTCATTCAACCAGCCTCAGCGCACGTGCCTAATTCTGAGCACGCTAGAGGCCTAGCCAGCAGTCACAA
TCAAACAGCCCCTAGGAGCTTAAATGCTGGGCTCTAGGTGCCTTCGCCCGTGACCCTGGACCCGCCTGCTCCCAGGTCTGTGCTGCTGGTCTGGGTCACTGTGATAATCGAGCGCGTCGCCCGCTCGCCACCTTGCGGCCATTTCTGTCCACTGCAGCTTCGTGAGCCCGTGGTCAGGAGCGCTGACCAGGACTCTCCCCAGTCCCAAGGAGGAGCTAGCTGCCTGAGCCTCTGATCCTCCTAGGTTGGCAGTACACCGCCCTGGGAACTCCCTCTGAGCCTCGGTGACCTCAACGTGAACAACCGGAA
AGGCAGGTCTGGAGTCCTGCGCGGTACCTGCCGCATGGCAGGCTCTTTACGGACAGCGCAGGGACGCACTTTGATGCTGAAAATGAGTCTCTGGGACAGATGGATCCCAGTCTGGGTCCTCGCAAGCGCTGTGCACCCCGTCGCCGCGAGATGGCGGTGTTGCGCCCCTCCAGCCTCCTCTGCTCTGCGCTTGGGCGCTGAATGTTAAAATTCCTAACAGGTGAATCGCTTGAATCCGGGAGGCGGAGGTTGCAGTTGGCCGAGATGGCGCCACTCACTCCAGCCTGGCGACAGAGCGAGACTACG
TGTCCAGTGGGAGGTGTCCAGGTAGCTGGGAGGGCCACAGGCTTGGAAGACCTAGGTGGTGACATCAGCCCAGCACTGAGGGCTAGAAGAAGCTGTGTCTCTGGCTGTGACGGCACCCTAGAGTGTGTGTGGTGCCCTCTACTGGCCGGCAATGTGGGTCCACCGTAGCTCAGACTGCACACTGCAGCAGCGGGAACGGCCTCTAAGCCAACTTCCTCCATGTGTTTCAGGTCCCAAATGCCAGTGAGCAGCCAACAGGCCTCCCCATGCACACCTGAGCAGGACTGGCCCTGCTGGACTCCCTGCTCCCCCA
ACGCAGACAGGGACAAGGCGGGGGACGGCCTCGAGGCGGTGAGTGCCCCCGACCCCAGACAGGTGGAGAAGGGCCGAGGCGACAGGAGGGCACCTGGGGCGCGGTGCTTCCCTTCCTCCAGGTCCCCGCTACCGGGCTGCCAGCAACGGCCCAGTGAGGCCACCAGGGGGCGTTGCGGCGCCGTCACGGGGAGCGAGGAGGCGTGGCTGCGAAACGAGGGCTTAGAAGCGGGTTGGGGAGGGGAAATGGAGTGACTCGGAGACTTCCCCTAGAAACCGTCACCGCCGCCCCATTTTTCGGCAGCCCCT
CTGTCAAAGACCTGCTCCCCTCGCCCCAGCCTCGCCCCACTGGCCCCAGGGGGCTTCTTGTCCTGATGTGTTCTGCCCAGTGGACACAGCGCACACTCCCCAAGCACAGCTGCCACCGAGGACGACACTGGGAAGCTGCCACCAGAGGTCGCAAGTGCACGCCGTCTGCCACGCACACAGAGCTCCTTGAAAAACCTTCAGCCTGGCTGAAGGAACCACAGTGTATCTCTGTTTTGATACCATTGTTGTGGACAAAGTAAAAAATAAGCAATCCAGCCA
ATTAAGAATTCATGAGAAGATTTGCCCGGAGCTGGGGAGGCCTGGCCGGCCTCCCTCTCCCGCGCTTGTTCCTGAATTAAAGTGTTCACGTGGCAGGGCCCGCTTTGGACAGCATCACCACTGCCACCAGGGGGCACCCTCGGCTCACGCTGAGCCCGGCCCTCCTGCCCGCGGTCGGGCTGGGACCGTCCTCTGGGCCTGCATCCGGCCTGGGACCCTTCTCCTTGTCTGTGCCCGGGCTGGAACCCTCCTCTGGGTCTGCGTCCAGGCTGGGA
AGGTAATTGTTTTTTGTTTTTTTCTTTTCTTAAAAAAACACACTGGCATGAAGCGCACCTGCGTGCAGGCAAATGAGGCAAGGCTGAGCCCAGAGGGCGAGCGAGTTACTGCGCGCGCACCTCACCCGCCCCCTGCATTCCCCTCCTTCGCCGGCAGGTGGAGATGACGGGCAGCAGCGTCTTCGACTACATTCACCCTGGGGACCACTCAGAGGTGCTGGAGCAACTGGGGCTGCGGACGCCGACGCCCGGCCCCCCAACCCCGCCCTCCGTCTCCTCTTCCTCCTCCTCTTCCTCTTCGC
GGCTGAGGGCGGCTGGTTTGCTCTAACCCTTCAACACCGATGAGTGGAAAGGGCCAAGGAAGCAACCCCCGCAAACTGCCTGGTTGCCAAGAGGTCTCCCAGGTAGGGGACAGACTCGGGTCCTGCCGGCAGCTGCGCAGGGAGGGTCTCCATGACGCAATATCTCCACACCACGGCAGGGGGCGCTGTTCACGTGCGCGAGAACGCTCCTTAGTGACCAGAGCCTTTGCTCCAGGGACAGGAGCTGCCTCAGAGCACAATTTGCTGCTTTGAAAAGGGATTTAGAACAGGAATTCCCTCAGACTTGGTAACAGTA
GCGGAAGAGCCAAGGGCACCCAATGATGCTCCCCACCAGGGCCCGGATGAGGTGCACTGTGGGGCCGCGGAGCTCTCCTGCGCAGACCAAAAGCCCAGAGCCGCAGCGGTGGAAGGCTTCGCGTCCGAACGTAGCAGTGCTTCCTTGTTGTCACTAGAGGGCGACCGCGCGTAACAGGAAAGCAAAGCGAAGGGGGACCTCGCTCGCACCCAGGCTTGCAGAGGCAGCGTGGGGACGCGGACTTTTTCCAAGGCGGGGGCCTTGAGGCCAGAAAGGCAACGCAAGGCTGGAGAGAGCAGGAGACTCAGGAGGTGTGACT
CCCAGAATGTGCACGAAGGAAGAGAGAGCCGGGGGAGGTGGCGGGCTGGGTGTGCAGAGTGGGCCTGAGCTCCGGCCTCCTCCCTGGACGCCCTCCCGTGGCCGCAGCCATCCCTGCACCCACTGGTGTGGCCTGACCCCTCACCCTGAGCCCACCCTTCGCGGCCACTAGGGAACCTCAGGAGAGGCCGCTGTGGTGGGGTGGGCGGATCCCCCCGGAGCAGGCCCAGGCCCCTGCTCCTGAGCTCTCCGGCAGCGCCGCCTGCTGGCCACAGAGAGCCCACGTGCGCCAGCCGCCAGGCCTGGGCATCTCCCCTCCTGCAGCGCCGCCTGCTGGCCACAGAGAACCCACGTGCGCCGGCCGCCAGGCCTGGGCATCTCCTCTCCTGCAGCGCCGCCTGCTGGCCACAGAGAACCCGCGTGCGCCGGCCGCCAGGCCTGGGCATCTCCTCTCCTGCAGCGCCGCCTGCTGGCCACAGAGAACCCGCGTGCGCCGGCCGCC
GAGGTGTCAGAGCAGCTTCTCTGTCTTCCCAGGGATGAGTTTACACAGACATTCCCTGTGGCCCCCTGAGGCCTCCACCTCTGAAATCTGCAGAACAGCCAGGAAACAAGCCCGGCCCATGGCGCCACCTGCTGCCTGCCTGCCTCCGCTCATGCACCCTGGGCTGGGATGGTACTTCTGTTCGTCTGGCATTATTGCCCTTGGTCATTTACCGGCAGCCCTGGGCCCCTCCTTGCTCTTCTCCATGACACTAGGACTCCCTTGGTCTTGAAGCTGGGTGA
CATCGCAGCTCCGGCGCAGATCGGAATCCCGCAGTCACCCTGGTGGCCTCGTGGTGGGAAAGACGCGCCCCAGCGAATCGGTCGCGTCACTTCCGGAGCACGCTGGGAACTACGGCAGGCTAGGGCGCAAAGAGAGCAGCCGGGCGGCCCCCTGGTGCCACCTGCTGGCCTCCCGTGTGTGGCAAGCACTGCCGCTTTCCCGTTGATCACCTGTTGGGCCACTGTCGAGAATCACGGCTGGGGTGAGAACTGTGGCTTGGCGTCACTTCTCAGTGAGGGTTACTTTGGTGTCCGGAAAGGGCGTTGGGCCACCAGTATATTGT
CTGCCCCAGGGCCTTCGCACGGGCCTGCCCCGCACACGGTTCTCTGGGGGTCGCTGGCTCCCCGCTCAAACGGCCCCTCCTGCCGACCAGGCGGGTCCCCGGGGCCGCCCTCCCTCTGGCCTGGGCTCGGGGTCGGTGGCTCGCGCCTGCCACCTGGCGGCCAGCGGGGCTGCGGCGCCGCACGCTCTGGCACCAGCCTCCTGCCCCGGCCGTGCCCTCCGCCGGGAGCCGCGGACCAGGAGTCGCACCGCCTCCGGGGACCGCACCCCGCATGCAGCCTCCAGCCCCTGCCTCTTGCTGCTCGAGGGCACACGACCCAGGTCAG
GGGCACAGAGATCCGTTTCCTGGATAGTCTGGGGTGCAGAAGTGGGAGCAGCATTAGATGAGGAGCTGGCCCATCCAGGGGGACTTTGCTGCCCCCGTGGGTCTGCGCAGCTCTACAGCCTGGGCAAGAAGAGCCACAAGCCAGAGCACATGTGATGCCATGAGGGGCCGCGAGGTGGCAGCCAGGAGCCGCCGCCGTCCATCCTGCCTGCGGGCTTGTCCTTCCAATCAGGTTGGAAACATAAGAGTCTCTCCAGCGGCTACAGCTGAGGGGAATCCTAAAGATCCAGTTGAACCTTCTTA
GGAAGGGTCACGTCTCATCCCAGCAAGATGTCAGCCTGGCCTCAGGTACACCAGGGTTAGGCAGTGACCCTGTCCTCTTGAAGGGAGGAGGAAGACAGGCTCAGGAAGGTAGACCCCACGTGTGCTGTGCCTGGTGGGGAGGCTGCAGCTGGAGGCAGGACAGCAGGGGGCGCTGTGGCCTTCCCGACAAATGCTCTGAGCATCTCAGAGGGCTCTCCTGGTTCATTCCCTTTTCCCCAGACCTGGTTTCTTGCTCACTCACTGAAGTGCAGGATGCTTTGGGAATTAGAACCTCAGCGCCCTGCAGCACCA
CCTGAGCACTGTCCCATGGGCTCCGCCTTCCCTTGGGGGTGGCACCAGGCACAGAAACCTGGAACCCGTCTCAGAAGGGCCCGCCCCGACCGCGCCAGGCCAGGCTAGCAGCTCACGGGCTCCCCCTGCTGGCCCGAGGCCGCCTGCACACCCAGGCGCTCAGCCCAGCCTGGCACCCTGGACCACAGGCTCCCGGGATGGGGCAGCCCCCACGGCAAACAGCAAAGGCTACAATTGAGAAACTCAAAAAGCATCAAAAAATATGTAGAGGCGGGAGAGC
CGGAGTCAGCGGGTTGTTTCGACTTTGTTCTGTTTCCTGAGGGGTTCTGAATAAGGGCCACCCCCTTCCTCCTCTGTGCCGCCATGTTCCCTCCCGGCCACGCCCCCTTGCAACCCCTCCAATCTCCGCCCTGCACCCTGGCAGCTCCCCCTGGCGGCAGCAGCGGGTCTTCGTGGAGTCAGCCCCTCCGCTGCTTGGCCGCTGGGTTTGTCCCTTATTTTAATGGATGCGCGTTGGCTAGGACTGCAACATTGTTTCTTTCTTCCACAAATTTTAGTTTGAAACAGACAGGAAGTTAATTTCCC
AATAACAATAGTGCTCTTTAAATGGGGGGGTAGGTGGGGTGCTGAGGGAGATGATGAAGGTGCCCTCCGGAAGGGGCTCCGGCTGAGCCCTGCAAGGCTGAGTCCCTTGGGTGTCTGGGGTGCCACGCCCGAACTGGCCACCAGGTGATGCCGCTCACCAACCTGGGCTTGGGCGCACCTTGGCTTCAAGTTCCCTCTGATCTGCAGGGAGGAGCTCCTACCCCAACCCATGGTTGGACTCCAGACTTGATGAATCACAGCTCCAAGACGTGCCCACCCCTCCCACTGCCTTGTC
GAGCCTCTGAAGCCCTCGGCACACAGCCCTGGAGGCTGGGAATCCTTGAGCGTTTTCCTCTGAGGTCTCCAAGTGTTTATGGTAACAAGAGGAGGGAGGAGGGCGAGGGGACGGCCGCCGCTGGGCAGCAGCTCCGCCTGCTGGTCACCTTCCTCGGGGACATGCAAGGACAAGCTGCCGACGGAAGGGGCTTTGGCAGAAATGCGGGGAGCAGGGGACGCACCCCCACGGACAGGGGCTTTTCTGGTTGCCAAACGTGCAGACGACGGGCCTGACATCCCCATTTCCCAGGAACTCTGTGGATGGGTG
GAGGTCCTCCCAGTCCCTCCGCGAGTGGGTGAGGCAGGCCTGGGCCAGAGCAGAGGGAGTGGAAGGGAGCGCGAGGGCGGGCGGCGGGAGCACACACCAGCAGCAGGCGGATGAAGGACAGAAGGCAGTCCCACAGCGCCCCCTGGTGCTCGCTGCGGAACACGTGCGGCTGCAGCAGCTCCAGCAGGCCCAGCACGTGCAGGAAGCAGCTCAGGTGGTTCTGCTGCCGGAACTCCTGGAAGTTGAGGTGGGTGCGGCCGTGCAGGAGCGCCGCGATCATGGGCAGGTGCCTG
TCTCGCCCAGGCGTGCCCCCATGCTATCCACCTTCCCCAGAGCGGCGGTGGGGGTGCTCTGGGGCTTCCCCCTGCCCTGCCCATGGGTTTCTGGGCCTCACTTGGAGCCCTGGGCTGGGCTGGGCTGAGCAGCAGGGAGGCTGAGCAGCCTGTAGAGGGCAGCACACGCGCGGCTTCCCAGCCAGCCGCCCTGGAGGACGTGGAGGGGAGGCAGCCACAGTCCTGGAGAGGCCTGAGCCTGAACAACATGGCTTCCCCCAGCGTGAGACTCGCTTGTCCTCCCACCGCCTGCTCTCTCCTGATGACCAGGTTCCAG
ATTGAAAAGGAGACCTGCTGCTTTCTGGACCTTCCTGCCTCCCTCACGCTCTCCTTGCCCTACTCTCCAGGACAGCCTGTGCCAGTACTTCGCCCAACTCAGGCACATGCCCCCTGGCTGCTCCTGCAGGCCAAGGACCGGCATGCGCTGCAGCGCCCTCTACTGGGCACCTGGCCCTCGCTGGTTTTCTGATCCTAACCAGCTTCTCCTCTTAGAATTTCCTGCTGATCCATCCCAGAATGAATGGGAGTTCAATCTGTACTGAATTATCTTTCATCTAGCAATTG
CCAGTTAAACTCAGAAATTTACAGAAGAAAAGGTGAGATCATCCCTGGAGACCCACAGAGGGTGGTTTGGGGAAAGAAGGACACTTCCCTGGCAGGGTGGGCACTCCATGCCCCCCACAAACAGCGCCTCCTGGTGGGCATGCTGCGTAATAGGAACAGGAGCCATTTATTAAGTGCCTCCTGTGTGCTGGAGGACTGAGCTGGGACTCTCTGAAGCTGGAGCTCCTTATCCTTATGGCAGCCCTGGAAACAGGCACCATGAATA
CGGAAAGAGGGAGCCCGTGGATTCCCGCAGGAGGCCAGGTGGGCAGCAGGTGACAGCTCCCGTCCCAGAAGCCAGAGAGTTCAGGATGAGGGTGGGAGGACGAGAAGGGTCCGGGATGGCAGTGAGAGCTGCTGTGTGGACCGCAAGTGCCCAGCAGGCGGCGCCGGGTGCTCAGAGGAGGAAAGACCGGGCGGGCCCCTTTCTGCAGTTCCCGCCGTGCTGGGCGAGGCCTGGGAATCTGCATTCCCCACCTTGCCTGGAGGCTGCTGGTGGGTCTCTGAGGACAGGGGGAGCCATGGCTTAGCTGAGATTGCGATGCCATCCCCCAG
ACCTCTGTCCCATCTGCCTGAGGAAGCTGCAGCATGTCCTGGGTTTCAGGCTCATCGAGAGGTACCAGGTGAGTGGCTGAGTTGCGCTGCCCGGCTGCTGGGACCTGCGCTCCGGAGGCCCGCGAGCGCCGCCTGGAGGCTACGCAGGGCATGGGGACCGCACACAGGCTTTGTCAACTGCCGGGTTCCAGGCAGTGCAGAGCCCTGGGACCTGCGCTGGGGTTGAGCTCCATCCGGATCTCACTGGCAGTAGATCGAGTCCTGCCAGGGCCCGCGTGTGG
GGCAGGCAGCCCAGTGGAGTGGGGCAAGAGACTCTGGTCTGGCCGGCCTGACCCGTGGGGTATGACTCTTGTTACGGCAGATTCCATCTAGGAGCGGAGGCCACGCGTATGTTCCCGGGAGAGGTGGGAAGTGCATCCCGTGGCCTATCCCGGGGAGGTCACTCCCATTCCATACCTGCAGGGGGAGCTAGCTGCCTCACGTCTGTGTCTCAGGCCGCGCAGAGGAGGGGGCGCAGGTGAGGGCAGCGGGAAGAAAGACTGCAAGAGGCTCGGGGGTCACGGGCCAGGGCTGGCCCATCACTATTTATTCGTTTATTTAT
TTCTCGCCCTGATCCTGTCCCCCTCTGCCTTTGCCTGATCAGCTCTTACTCAGCATCTCCTTTTAGGCATTGCCTCTGGTCTCAAGGTGCTACCCCATCTCCTCCCCTAGGGGTGCCACACCCACCCCCTCCCCTGGGAGCGCTGTCCCCATCCCCTCCCTTGGGGGCGCTGTCCTTATCTCTTCCTCTACTTGCGTTGTCCCCATCCCCTCCCCTGGGGGCGCTGACCCCAACACCTCCCTCCTGAGTTGCCTCAGCAGTGCTGAATCAACCAATGGGCAAACAGCCTTTAGGGCACCAGCAAAGGCAAGACAGCAACACTAATGCAACTA
ATCAGCTGTCTGTCCTCTTCCACATGCTCTCCAATCAGCGGCATTGAGCTGTCCATTACCTGTGGGGAGGAAGGGAGAGCTGAGGGACCCCCATGCCAGGAGAGATGGCGGTTGGGCATCACATCCCAGAAGTGGGGGCTCAGGGCTCAGGACAGAAGTGACCACCAGATGGCGATGTCCTCCATGCAAATCACCTCCAGCTGGGACTGGCCGGCAGCGACATCAGTTCCCTTCGGTTCAGTCTAAACCACTCCCTGGAGGTAGTTCAATTCGGCCCACGTTTGCTGGATGACAG
GGCCTGGTAGGCTCACTGTATCATATTGGAAAGGAGAACTGACTTTGTGTAGGCCTGGGCCTCCAGCCCTCCTTCCCCTGCAGCCCTTCCTCACCAGCCCTGGCTCTCACCTGCCCTCCTCGCCCTCCACCAGCTTCCTGTAGGTGGCGATCTCGATGTCCAGGGCCAGCTTGACGTTCATCAGCTCCTGGTACTTGCGCAGCTGCCGCGCCATGTCCTGCTTGGCCTGCTGCAGGGCGGCCTCCAGCTGGGCCAGCTTGGTCTTGGCATCCTGGAAGGCCAGCTCACCCTGCT
AGAAGGTTCCAGACATTCCCGTGACTGTGGGTGGGGCTGGACTGGGAGCCAGGACGCTGGGCCCGGCGGGAAGCCAGATGTCCCTTTCCTGGCCCTTCTCTTCTCGGCTCACAGCTGCCCCCCGGTGGCTCCGCGGGACCTGCCGGCTGGGACAAGGGGCACAGCCGGAGGAAGCGGCCTCCCCTGCAGGTCCTGCTCAGGGTCGGGAGGGGGCAGTGCTGCCTGCAGTGGGCCAGAGCCACCTTCTGTGCCCTCACCTCCAGGTATTTCAGAGCCTTGTCCGCCACGCCAGGGTCAGAGAAACACCCGTTCCAGAGTGGAGTGAGGTTGGATGGGTAAAACTCCCGGTTCTCCTTGTTCTCAAGGTCGTAGTCGAACCAGGCACTGGTCTGCTCATCCCA
ACCCAAGGCATGACTGCCGGTTGCTGGTGACAGGCACACAGCAGGCAGAGCCCCATCTTTGGTGGTGGGGCGGAGGGAGGTGGGGGCACCAGTCCCTGCCACATCCTCAATCCGCAGACACTCATCAGCCAGCCTTCCCTTTGGCTCCCACTAGAGGGGAGTAGGGCAATAGCAGGTGGTCCCCACAGCTGAGCAACAACAGCTCCAGGCCTTCCCACCAGGAAGACCTCTGCACCCTTATCCAATTCAAAGTACAGGCTCACCTTGGGCCAGGAACCACTATTAGGTAAGGA
TCCAGCAGCCTATCCACGTGAGAGCCCTGGCTATCTGGAGGCACAGGGAGCTGCTGGGCCTGCAGCGTCCCACCTGGAGGGAAAGAACGCACCGCCAAGGAGGCGTGGGCCCTGCAGCCCGTGCTGGGCCGCGAATCTGGTAGCCACGCTTCTCCGGCGGAACGCGGCGCCCCCTGGCGGCAGAACGCTTGTGGCCGCCGTTACACTCGTGTGGAAACAGCGCCATCTGCCGAATGCTCCATCTCATTGCTGATTGGCCCACACAGACTTTGTAAGGATTTTTCCTTCTGCTTGCTTAAATCAGGCCATATTGAGCCTATTCAAAGTGTACTTCTGAAATGAAAAAAGAA
AAACGATGCAGCGGGGCGGCCCTGGATCTGTTCCTTCCTAAGAGCTGGAGCAGGTACAGCCCCATCCTAGACCCCAGCAACCCGCGCGCCCTCCCTCGCACCATCTCCCCTACCTGGTTGGTTGGGTTGTGGGGTTCCAGGCGACCGCCAGGTGGCGCAACCGACGCGCCTGCCGCGCCAAGCTGGGTGGGGCTGGACTCGTCCGGTGATGGGGCCCTTTGGGCAGCCAGACACATTTTTTTTTCAGAGTTTCACTCTTGTTGCCCAGGCTGGAGTGCAATGGCGCGA
CTTCCCCAGCCCTAAAGCCCCCAGCCCTAGAGAGGGGACCCTCCTGCACAACATCTCCAGGGGACCGGGTACTCCACTAGGGTCGAGAAACGTTGAATAGTGCGGTGGGTGCGGGAGGCGCGCCTAGGTGCCGAAACCCGGTCTGTGCTGCCATCCTGTGGCCATTGCAGGAAGTGTGCCTGTCAGGCCGCTCTGCATTGAACCTGAAATGCCGGGTCACCCTTGGGTTGAGTGAAACCGGGCCCCATGCTGAGGCTACAAGGGACATAGAAAGGGACAAGACGCAGCCCGTGCCCTGAAAGAGC
GCCAGGGGAAAGCAGTGGGTGGAGGGCTGGAGAGAAAGATGTGCTGCTTTTAGAAATGTGAAAACAGAGAAGCACGAAATTTGGGAGGTGCCAGGACATGAGACTGAGGGAGTGGGGTCGCCACCTGGACAGCAGCAGTGACGGCACAGCACTGCAGGGGGCAGTAATGAGTCGCCCAGACGGCCTGCAGGGAGGAGAGGCCCGTTCCCCAGGGGAGAGTGCTGCCTCCCCAGAAGTTGTCCTTGACGGGCAAGAGCCCTTCATCAAGACCCTACCCTTTCCTGGGAGCAGTGAGCACCCAGGGCCTGGCAC
GGCAATCGTTATCTGCTGGCCCCTGCCCCTCCTGGGGGGGGGGGCGTCCCAGGAAGGAGCTGGGGCTGAGTGGGACGCGGTGCCCAAGGGCGGGGCTGTGGTCGAGGGCGGAGGTGGCCTCCTCTTGGGGTGTGCCTGCCACCTAGTGGTGAACTTGGAGCAGTGCTGCTATCTGAAGTCGACTTCAATTATTCCTTCGCGATCTGTGTCTGGCCTGGTAATTCACGGTGGACTGGAAATTAGAAAATCGAATCTTACACATT
GGGTGCAGACTGTGCTCCCTTTGGTTATGGACACATAACTCCTGGGCCAGAGGCTAAAACCCCGGGACCCCTGCTGTCCTTCCCGCAGCTTCTTCTCGGAGTCTCAGGGCAAACCCTTTCGAGCAGCGCCTCCCAGTGGCCAGAAGGTGAAATGACGGCAGTGGTGCCGCCTGGTGAATGAATTGGTTCTGTGACCCGGGAAGCTGTGCTTGGTTCTGATTTCTTTTCTGGAGGCTCAGAAACACTTCCTCTCTTCTTCTGTTCTTCATGCCCCATGCCCCTGCTAGCGTATTA
TTAATGCCCAAGAGCTAGAATTTCCAAGAAGTTGGGCAGGAAGCCCCAGAGTAGTGTCAGGCAGCAAAACCACCGGAGCTCACACAGCCGGTTACCGCCCGGTGCAGAAGCGTGGCGAGTAGCGGTAGACGGCAGCCAGAGACACTAGAGGGCAGCACGCCCCCACCCAATACTCCTAGTCCTGCGACGTCTCGGCCCCGCCAGGGGTCCTGGGCCAAACGCGGGGGCTCACGCCTGAAAGCCTAACACTTTGTGAGGCCGAGGTGGGAGACTTGATTCAGCCC
CCTCTACCTGCCTGAGTCTTTGCCAAGCACGAGGGACAGTGACTGACCCCTCGTTCCCGCCAGCCTGAGTAAGTAGCCGCGTTTTCGCCTGGGTGGTCTGCAAGGTTCACCCACCTTCCAGGAGCCTCCGGAGTCTGGGGTGGAGGGGCTGCAGTACCCGAGCACGGCCGCTAGATGGCACGCAGGCGCGGTCTCGACCTGAATCCCCCGTGCGGGCACCTGCGCCCAGGGCTGTCCCTGCACAAGTGAGGGGTGAGGGGTGAGGGGCGAGGGGTGAGGGGCGAGGGGCGAGGGGCGAGGCG
TCTAACCCCTAAGCTCTTCTGTGAACTACTTGCCAAATAACCATATACCTGGGGGACCCTAGGCCCCCGGGGTGGGGTGGGGGAGTTGTCCCTCCTGGCCAATCTCAGCCAGACACGCAGCCTGCACATGCAGTTCTTCAGATCCACCACTAGAGGGGACCCTCGAGCCAGCCTACCTGCTCTGCCCTCCGGGGGGACTCAACTCCGGGTTAATTATTAATAGACGCCCCACCGCTCAGAGTGGCGATGGGTGCACCCGAGTCCTCACCAACACCCCTGCCTGGCGGGATGGCCAGT
TGGGACCTGGGTCTGGGGTCTCAGAGGAAGCGAGGGTTTGAGGAGAGGAAGGGAAGTGAGCTTGGAGAAGGGACACTGGGAAGAGGAGCAACAGGGCTTGGAAGAGGGCTGGGAGTCTGGGGTGACAGGGTCTGGCTGCAGTCTGGGAAGTGGCCACCAGAGGGCGACTCAGGCCTGGCTCAACAGCCCCCAGGGCCGGGCTCCAGGCTGGCTCCACGACGTTGGGCTCCTGGTCCCAGAACCTGGCTCTCCCTCAAGCCCCACTCTCAGGCCCCACCTGCGCAGGCCCTT
ATTATCATAAGCCATTTTCCTGTCCTGAAGCATTGAGCGGTTTCCCCAGAGGCAGAGCGCAGGAGTGAACCTCCGTGACCTGTAGAAGGAGCCACCTCTGGAACTTCCGGGAATTCTTTTAGCCAAGGAGGAGCCAGAGCGTGACTAGGGCAGCGCGCAAGGCTGCTAGGAAGATAGGCAGGGTGCGCCATCTGCTGTAGCCGGGGGGAATTGCCGTGGACAGTGTCCTGGCCCTCCTCTATTTTACACAGGGGAAATGAAGGCCCCAAGAAAGGCAGGGTCTTGCCCAGGGTTAGGTGGCAGAGCTTGGGTTTAAGGTCACGTGTCTCATTCTTTGCTCTTT
GGAGAAGGAAATCTCCACCCCAACCCCCCAAAACACCGCCCAGAAGTGGGCGGTGAGGCCCAGTGCCGCAGCCCCAGGGAAATGGCAGTGACACAGGTGGCAGCCACCTTCAGAGCGCCAGGCCCCCGCCAGCACATCTGCAGGTAGCAGCTTTGGCCACAGGAAGGCGCATCTGCACTGCCGGGTTCGCAAAAGCGGGGCGTGTGGGCTGAATTCCCACTTTCAGCAGCGGGAGAGGCTGGAAGAGACTGGGTTCCTGCCACTTGGAATTCAAGCCCTGGACTGTGGTG
CACTTTGGGTAGCACTGGCTTCCATCTGATTCCCCACGCTACCCCATGCCATCACCACCCTTTTCCCACTGGGCCAGTTGCACTCAGCACCCCAGGATCCTGGGGATAGCAATAGGCTGACATCCTCTCACTGGTCACAAGAGGGCGCCAGGGACCAAGCCCACGACGGTCCATCATGACGTCTGGGGCTTCTTGTTTTTACAAAATCCTGTTTGTTATAAATTATAAAGTTTTACAATAAGATGTTAGTAATAAAA
GCTCAGCAGGAGGTCAGAGATGAAAGGTCAGGCATTAGGTTCAGGGCTCCATGGTATTGCATGGACCTTGCTTTCCGGGGACTGCCTGGGACAACCACGCACTCCAAAGACACTGCTGCCACCTGCTGTTCACATATTCTCCACCCAATGGCTTCTCCCCAGCACCTGCATGCGTGAGCCTCTCAACAGCATTACCGTCTTTCCCAGACCCATTCTGCAGCCTGGGTAAAAGAATTTAAACTTTTGCTCAATTTCAAATGCAAG
CACCTGGCAGCCTGCAGGATGACTCTTCAGCACCCCAGAGTGGTGGGCTCCCGCTGACCTGCCCAGAGCCCTCCCGGATTTTCAGTGCACATTCTGCAAGGAGCTGAGCCCAGTCCTGCCCAAGCTCACCACAAAGCTGGTGCCGTGGCGCCCTCTGCTGCCCAGAACACCACACTGCTCGCCAGCTGGCAGGGGAGGGGTCTCCACGCTGTTCTGGGAGTTCCTTCCTGACTCCCGTCCACCGCGAGAGGAGACCCTCACACTTCCCACCTGTCCCAGAACTCAAGGAGACTCAGTAATCCCTGTCTCCTGTACACCTGCCTTG
CTAAACGGGCGATGATGAAATAAAACTCAACAGCCTTTCTCTCATCTTGCATTGTGAGATGCGAAATAGAGCGTGTCTCTCTGCCTCTCATTTTAGGCTGAGGCCGTCCAAAGCGGCCATGCCCCATGTTTCCACTAGATGGCGCTGACACTTCAGGCATCAACCCTCATGGCCTCTCAGCCTTGCAAAGGCAGCCACTTAAAGTCGGTGTCCTGTGTGGGGCACCAAGCTGAGCTGCAGACACCCAGTAGGCGCGAGGCAAATGCGTCCCATT
GGCTGCCTGGCTGCAGGGAGGAGCTGACAGAGTCCGTATGGGGAGCTTGGAGGGTAAGGAGGACGTGGGCCGAGGTGCCCTGGTGAGGGTGGACCCTGCTGGGCTGTGGGTTCCGCTGAGGGAGGTCAGCAGCCCCTGGGAAGGCTCCAGGCTGGAGGGACTCTGTCGCCCTCTGGTGGACTGGAAGGGAAGTGTGGGTGGCCGCAGTCCCAGGTCCGGCTGCGTGTTTTATTCCACATGGATCTGCACATTTCACACGAGGTCACCCACATGTTATGTCGAGCTCCATCACATTCCACATCCGTGTTTTTCTCTGTGGCTG
TTTTTCATTCCCTCTTGCTGGTTGGAGGTGGCTCTGATTCGTGTTTGTTTGCCCAATATCTGGTGTGCAGGGGAGGTGGGGTTGGGGGTCTTCTATGCGGACAGCTCAGGTTTGATCGTTGTGCCTGCAGTTCTGGAGGCGACCTGCAGATGGCGTGCGCGTCCTTGGGAGGCGTTCCGTCCTCCCAGAGATGGAACGAAGCTGGGCTGTCACCAGGTGTCTGGAATGCAGAGCTTTGGTTTTCAACTGATGCCGTTAGCTGCTTCTCTTGGCTGGGTCCTGGGTGTGGGGGCTG
ATTTTTGTTTTATAATTATAACCTAGGAAAAACCAGGCCATACAGAGATAGGAGCTGAAGGGACATGGTGAGAAGTGACCAGAAGACAAGAGTGTGAGCCCTCTGTTATGCCCGGACAGGGCCACTAGAGGGCTCCCTGGTCTAGCGGACAAGGCCACTAGAGGGCTCCCTGGGCTAGCAGTAACGCCCTCGCCTGGGAAGGTGCCGATTACCTAGTGGACCTTGGCCTAGCGGTAGCGTCAGTACCTGGGGAAGGCACCCGTTACTTAACAGACCAGGAAAGGGAGTCTCCCTTTCCCTGGGGGA
CTCCAGTGTGAAGGGTGCCCTGGGGCTGAGGGCCTTGTGGAGGATGGTCGGTGGTGGTGATGGAGGTGGAGAGCATTAAACTGTCTGCACTGCACTGGTGGCTTTGTGTCGATGCTGGGCCGAGCGGTGTGTGAGTGATCTCCAGGCGGGGCTGGAGTGTCACAGGGAGGCTGCCAGGCCCTACATGCCCCCACACCTTGGCACGCAGTCCTTCACCTTGTCCGCCAACTCTGCCTCTCCAGGGCTCATTGGGGATTGCAGCCAACCAACCTGAATTGTGAAGCAGGGGCTGTTCTTCCCTTTGGCCAGCAGATGGTGCTGCTCCCCACAGAATCCTTGGCTTTCCGGCAGCTGGGAGCAGTGATTTCTGTCACTCTATTAGTGCTTGCTTCCTCCCTACTTGTCGCAAGAATTTTCTTGGAGTCGCCCGGGCATGGTA
CCACCCCGTGGGCAGCCACGGAAGACCATGCCCCACATTCACTTCTGTCACCTGCAAAGGGAGGCTAGGCTGAGAGACGTTTCCCCGAGAGGAAAGATGGGCCAGAGCCACCAGCGTCCCCATCTGTCTTCTCCAGGGTTCTAACCTTTGCCCCTCGCTCATCCCCTTGAGAGAAGAGACACCTGGGCCCACCCTCTGTGGGGTCTGTGGGGCCATTGGGCTTGTTACGCCCCCTGGAGGGTGCCTGCCGTGTGGCGCCCTCTGGTGGGAGCTGGTGGTTTTCACACGTGAGAGCCTGGGTGAGACCTGGTTTCTTTCTTCCAGACCCAGACAGTCATCCACACAGTGCAGAGCGCCCCTGGACAGATGTTCTCTGTAAGTCTACAAGTTCTGGTCAGTTCACAGCTGCACA
CTGATTATCCTTTGTCTTCCCCACTTTCCTGTGAAACCTACGAGGGCGGGAGCTGTGCCTCCCAAGCCGCAGCCAGCACCCAGCATTCGCTCCAGGGCTCCAGGCCAACTGCCCTGGTGGAGAATGAGCTGTGTTACTCCGCGCGGCCACCAGGGGTCAGCAGAGCGCCGCCCTGCCCAGCCATGGCCATCCCGGGAAGAGTAGAAAGCCCGGATGGCGGCTTTTTAGGAAGTAAGGCCGGATTAGAAGGAGAAGCAGCAGGGACTGAGGAGGAGGCGGGTTCTGAGAAAT
CTATATTACAGTTCCTAAACAAGAAACATTCCCCGTGCTGAATCCGCGTGGTTCTTTCCTCTTCAGCGCAGAGAACGGAGGTGGAGATGGGCTCCGGTGCTCCCGCTGAACAGGGACGGTGCGCAGTCATTCCCCGCCTGCACCACGCGGTGGCAGCAGCAGCATGGGCTGAAGGGGCTGTTGGACGCGTTTGCAGCTCCGCCCGCTGAGAAGCCACTATTAAATGCCCTGCAAACTGGGCATTAATCCCCAGGCCCTCCACAAGTGTGGTGAGGGGAGTGTGGAGGGAGGGAAGGAGGGCAGTGGACAGTCAAGTCTTGGAGATTGTGCCTGATGGCTGAGTGTTCTGGAATAGGCCTGTCCTTTCTCTCATTGACAGGGGGAGCTAGAGCTGGCAGGAGAGGGCCAGGAATTTTTCTCTTGC
ATGTCCACCCTCTCGTGGCGTCCCTTCTCTTCTCTCCTCCTTGAGCAGGGAGACCATCGGGGTGCAACCTGGCTGGGGCGGGGAGGTGGTGCAGGGCATTGCCAGAGCGGGCCTGTCCATGGGCAAGGGACAGCGACCTCCTGGGCCAGGACATGTGACAGCTGCGCAGGCCTGGGCCCGGCGTGGCAGAGGTGCGCGAGAGCGGCCAGAAGAGGGCGCCAGAGAGCCAGGCGCGGCCCGCGGAGGAGCCCGGGCCGGCCCCGATACCCAGCTCCGCGCCGCGCGGACCCACCGAGCCCGTGCTCAGACGCCCCAGCTCCGCCGAGAAGCCGCTTGAGCCGGGTCCTTCTTCTTCCCCAAGTTCAGGCAGAGCCCCCGGAGCCATGGCCAGCCCTTCCAGCAGCTCCG
GCCTGGGCAACAAGGGTGAAACTCCGTCTCAGAACAAACAAACAAACAAACAACTAGGAAACAGCAGCCTCTCTGGAAGGCGGTTCCCGATCCCCGCTCTTTGCCTAACAGGAGCCTGTCCCTTCCCAGCGCCGTGGTGCCCTCTAGGGGCGAGGTGCAGCAGCACAGCGCTGACGGGCACAGGGCTAAGGGTCCACCCTGTGGGGCCCGGGCTGCCCCTCTCTGCCATGCTGCTGAGGTGCAAAATACCAAATTCGTGAGCCAAAGCTGGTCTTCCGTTAGGCTCCGGACTCACGACGTTT
CTCTATTTTTCCAAGAATCTTGAAGATTTGTACAATCAAAAAGGAGCCTACGGGATCACTTCTGAGCAAGAGCGCTGCTGTCTGCTCTTCAGCTTCCGATCTTGCTGGCAAAGCTTTTCCCTGCCACACGGTGCCGCTGTAGAGCACTGGCCCACTTCCCTGCTGCTGGCAGGGCTGGTGCACGCAGAACAATGTTTGGCTTGTCTCAGTCTCTGGCACAGGCCAATATGATCCTCTGAGGGAGGGTGAACCCTGCTTGACTCCACACCCACA
ACAATCGTAACCCAGCTCTGCATTTTGGTTCAATCTTGAGGCACCCAGGGAGGACACTTGGAAGGAAAGCATCCACCTTGGTCTGTTTCTCTTGTGTGAGCTCAGCTCTCCCAGGTGTCATAGTGGGCACGGCCTCGAGGGGGCAGTGTCCACTCAGAGATGTGCCCAACTGCCCTGGGAAGCAAGCCCTGGGAGGGCCTTGTTGGAAAGGTTCCAGCCTGCCAGGCCAGATTCACGAAGGCTGAATCCTCAGAACACATAGAAGAGGGGGT
CCTCAGAGCAGGCAGAAGGAGCACACAGTAGGCATCCAGCCCACATGAAGCAGGCCCCCAGCCCCTGACAGGCCATGACAGCCTGAGGCAGGACCACATGGTGATCTCTAACCTGACCCCAGGGGAGGACAGGAGGGAGGACGGATAGCACCCTGGGAGGCCAGGGCCTGGCGTCCCACCCTGTCACCCTCGTGCCCAGTGTCCAGGGGCTCCGAGTTAGCCATGGCCTGGCGCGTAGCCTTAGGAGAGACCCTCCAGCCATTCGGTGGAGCGTGGAGACCCCTCGTGGCCACACGGAGGACTGCAGCTCTCAGCGTGTGACCTCTCGCCAGCATCGGGGCTGCTCTGCATGTAGCCCTGGGAGAGCTCTGCAAACATTGCTTGAGCTCCTTTTTATTTTATTTTTATTTCTTGAGACAGGATCTCACTCTCACCCAGG
CTCAAGAAGTTATCTGTTTGAAAGTCAATCTGACAGGTGCTCTTCCTAAGTAGCTGCAACTAAAGAAGGCAGACAAACGCTTCAGTGCCCCTCAGTAGGTGAAGGCAGTATGCTTCATCTTCCACCGGCAGGGGGCAGACCTGAGCCACGGGAGGCTGCTGCAGCGCCGGCTCAGAAATTTTGCAGTCAACTCCAAGTGTGGTCCTCCCACCCGCGGGAGCAGCGGCAGCCCGGGGACTTGGAAGAAATGCACATTCTCCACTCCGGAAA
GCTGTCACAGAGCCTGTGGCCTGAGCACCCTCCTCCGGGACAAGGCAGAAGGTAAAATGACTTCTGAACATGAGATTCTTTCTACAGGTGTCAATGGCCAAGCTGCAGCTATTGGCACTGCACTGCCCTCTGCTGGCTATGTGAGGTAGTGCACATCAGCCACCCCCAGGTGGATCTCTGTTGATCTAATCGGGCGACATCCCTGACCTTACAGGTGAACTCTATACCCCCTGACACGCAGGAAATGCCGGTTGAACAACACATCTTGTTCTGATTGAGT
CCCTCGGAACACATTTTCCTGTTCTCAACTGATGAACACTCCAAAAACAGAACAGATTTGAGCTTTTCCAGGCCCAGAAAAGCTCGCGAGGGGATTTGCTGTGTGTGTGACAACACTGCCACCCTGTGGCAGCACAGCTCCACACATGCTTTGGGCCGCATTTGCAAGTTCTCTGTAATCCCCCTGGAGACCCGGATCAGCTGGGTGGAAATGCAGGCTCTCTGTAAGCATAGGACTCAGGGCAGCTGAAATTATGGAGTTT
CTTGAAGGGAGGTCAGAGACTTGGGTTTGGGAGTCAGCTTTCTTCTCCAGTCTGGGGGAGGCGCCTGGACGCTTCAGCGGTCTCCTCTGTACGTGGACAATCCCGCCGCGCTCTTCCCTGTGAGCCGCCTCTTGAGGGGCGGCACTGAGCCCGCGCCCACCGGCGCCCTCTGGAGGTTGGAGGGTGACTTGCAGGCGCTGTGCACAGATTGCCTGTGAGACGCAGGTGCCGATGGGAACAGGTAGCTCTTCTGCACCCACCACCGTGGCAGGTGCCGGCGGCCGAGAAGGACATGTGCAGGCCTCTTGGGACCCGGGCTGGAGCAGGCACACAGACGCGCATTTGCATTAACCCTTGCTTTA
AAAATAAAGCAAGCAGTCACGAGTTCCAGGAGGTCTTGCAGTGACTGAATGGTGGTCACTGCAGCATATCTGCACAGTCCGTGTCGGTGTGAGGGTCAGTGGGGCCTGCTGAACAGGCTGCATGTAACTGTCCCACGGGAAGGTGGCCACCAGGGGGCAGTTGTGTAAGGCAGACTTCTGGATCCACCACATTGAGGGACTGTGGGGGTCAGGGAGTAGAACTGGAAACAGTGTCAAGAGTGACTGAGTTGGCCCGGTGCTGTGGCGGCTCACGC
TGATGAGTTCTAAATGGCTGCCTTTTAGAACCATCCCAGCCTCCTTGCAGATTTAGCTTGCATTGCTGTCTCCTGGCTGTGGGGCCGGCATCCTCATTTCCAGGGCTGGAGCAGCCTGAAGCTTCCGGCTGTAAGACAGCGAGTGTCCACCAGAGGCTGCTGCTGCCATTCTCTGTCACTCCATCAATTCCCTTTCATTCTGGAGCCCTGACTCCATCATCCATTGCCCCTTTCTGTTGCCTCCAGCTTCCAAATGACAGATGGTCGTTTACTGACCTGCTGGT
CTGGAGTGAATAGGGCTGCGCGGAGAAGGACACGTGGACGAGGAGGTACCGGATGCCTGGGGCCCACCCAGGGCCTGGGCTACAGGGACCCGCTCTGCCATGCGCCGAGCCTGCTCGGGTGCGGCGGTGCCACAGCGCCCTCTGTTGGCCAGAGGCGGAGGCCGCCTGTTCAGGGCCTCTGATGGAAACGGGGACTGGAGCTGCCTACAAGACAGGCAGGTGCTCCAGCGTTCTGCCCGGAGTCAGCGGCCACGGAGGTGGCCATCCCAGCTGGGAGAACCTTGGAGACTCCT
CACTCAGTGTATTTTAATAAACAACATTTTTTAATCGGAAAAAAAAAAAACCTGTAATGCCTTGAGTGATCCTGCCAGATGAACCCTGGCGTAAAGTTCATGCTGCCTTAGGCACCATTGCCACCTGGTGTCAGACATCGGAATTGCAGGCTTGGCGGCAGCTAAAGTGGCGGGGGTGGTGGGGTGGTGGAGCAGGGGGCGGGCAGGACCCATTTTGATTAGGAGAGGGCAGGTTTCCTGTCTTAGCCACCTAAACCCTCCAGGCGCTGTTGAGTAT
ACAATAAATGATAGAAAAAGAAGCCTTTATTCATACTTCTTGGGCTGTGAACACACAACTTGCAGAGAGCAAGCTGAGCCAAGATGAAAGAGCAAAGGGTTCTCGATCTACACCACCACCTGGTGGCGGAGTGAGACAGTGGCGCAGCTTCCACCGTCTCCTTTCAAGTCTCCATGGGGTCAGAATGGACTCATCACGACCTTTCCTTTCCACACTCATTGTCTAAACAAGTGAATATACATACACCTGAATATAA
GATGAACTTGTGGTGGTCCTCATTGCCGAACTGTTCCAGCACACACTCGGCTTGGGCCAGCCGCTCCCGGGTTCCCTGGGCCTGCTCCAGCTGCATGTCCAGGGAGGCCACCAGGCCACGGGTGTGACCCCCTATCCCCTCCAGGCAGCGGGCCTTCTCCTCATCCACCAGGTGGTGCAGCTCCTGGAACTCGCGGCGGATCACCCAGCTGAAGACATCCGACTCATTCTGGGACAGGGAGGGCTGGTCACTGCAGAGTCACAGCCGAGCTGCCAGGCTCTGTCTGGCTGGCCTCGG
CACACAGAGTTGGACACCGGATCCCTTGCCCCATCCTCCATCACTTTCCCCCCAAAGTCTCCTCTACTCACAAGCGATGAGATCCCCCATTTCCCATCAGGAGCTCACCCGACCCCTAGGTAAGGAGGCCGCTAGGAGACGCTGTGGCCACACGGTGGCGCTGTCGGCCCGGGACTGAATGGAGGGCCCGAGGGGCGCAAGCTCGGGGGTCAGGATCCCCTTTCCAGGGATCTTCCGAGGCGGGCGGTAGCCGGCAGCCGCAGGAGGAAAGCTCTGGGGCCTCCCTGGCCCTCCCCCACTGACCCGCTTCTTGT
AAAGGCTGGGCATTTGGGAACTCCCAGAGCTCCCGGGCACAGTTTGGTGTTTCCATCCCATAGGCTGGGAGGGTTGGGGTGAGCCCAGGCCCGCTGCATCCCTGATGTTGAGCGCTGCTGCCACCTTCTGGGCAGGGCCGGTATTGCCTTGCCTTGCCTTGTACCTGTGTGGATGGTTGGCACGAAGACAGTCACCACCTGTCCTCCAGAACCTCTGGGGCTGGTAGGAAAGGCGCAGTGACAGTGACAGGACAACGATGAGGAGGCCCAGGGGCTGCTGGGGTCTGGAGGAGGAAGAGGAGGA
GGCAGCACTGACAGTAGCAGAAGAGTAGGAGGTGGCTGTGGCACCCCACGCCGAGCAGGAGCGGGAGGAGTTCCTGGGCGATGGGGCCGCAGCCTGGGCCGATGCTGACCATGGGATGAGATCATTCTTCACTCTGCACCGTGACCATCAGGGGGCGCCCCAACCACCTTTTCTGCCCCACATCGTGCTCTTGCAGTGTTCTCCCCGCAGGTGCTGCATGGAGTGAGTGGCGGCATCCACCGTGAGGAGGAGAGGAGCTCTGATACCCTCAGGACCCGCCAGGAGGGGCATCACGGAGGCTTCTGGACGACTTGGAGCTGTGTCCTGGGGAGAAAACCGCTCCTGTCTGGGCCCTGAGTGCTGAGG
ATAACCTGGCCAGGGTCTAAGGGGTGGGCACTAGGGATGGGAACCAAATGGACATGCCCAAACTCTCACAGACCCAGGGCACATGCCCAACAGCTGCCGCTCAGCTGAGCCAAGATGACAACAGGCTCAGTGAGCAGACAGCACCCTCTGCCGGCAGTGGCACCTGTGTGCAGGGGATGAGGCGGTGAATCCTAATAAGCAGGATATAAAGAAAGGTGCCCACAGCTCTCTGAGGATCTAGGAGCCACTCCGGCTCCATAATCATGGAAATGAAACTCTAACAG
GCTTAGACTAAGAAGGAAGATGCAGCCTTACCCCTAGAGGCTTGGTCTTTGGGGGTGCTGGGAGCCCCAGGCTGAAGGGGTTGGAATTTGGAGCCTGAGACGGTCCCATGGGAAGACCTCGCCATCTAGTGGGAAAATCGGGAACTGCTGCCTGGTGCACCTGGCTCAGTGTCTCCCCTAACTCTTCCAGACCATCGGCAATTCCGGTTCTGCAAACGGCATCCACCAGCAGGACAAAGCTCAGAAACAAGAGGTGAGGGGCGCCTCGGGCCTCCCAGGTCCCTC
GTCCCAGAGGAAGTCTCTGCATCCCTGGCGAGCAAAATTGCCAGGCTAGTGACAAGGAGGAGACCTGCCCACTGCGCCCTGAGGGTGCTGTGTCCCCGGGAAGTACCCTCTGCGGGGGACCCTCTTCCCAAGGTGGGGGCGGGGCTGCCCTCTGCTGGAGACGCGGAGCATTGCGGCTCGGTCCCGGGACATCCCTGGGAGACCAAGAGAGGGAGGGGAGCTTGGACCTTTTCTTCCAGGAGATGGTGGACGAGACCCTGGCACAGGCGGTTCCCCAGCACGCAGTTTCCAGACAGCTGCACAGCCAGCAC
GTGGATTTTCAGAAAACCACAGCCAGTGGTGGGGTGAGGCTCTCCCGAGGCTCCTCGCTTGGGCTTCGGGGCCTGAGCTTCAGGGCGCTGCTGCTGCAGGGTCTGTGCCCAGCTCCCTGGGAGCACAGTGCCCTCTGCTGGAGCCCAGAGTTCACCATGACCACTGGGTCTGAGGCTGGATTCCTGAATTTCAGGCCAAAGAACGGGGACTAGAATGGCCCTGGAGGAGTGAGGCCTCCTTCCAGCAGGACTCTCCTTGGAGGTGGCTT
GGTCTTGGCCATGGCTCCCTCCCAGGTCTACTTCCCATACCTGCTTATCAGCAAGAAGCGCTACGCGGGCCTGCTCTTCTCCTCCCGGCCCGACGCCCACGACCGCATGGACTGCAAGGGCCTGGAGGCCGTGCGCAGGGACAACTGCCCCCTCGTGGCCAACCTGGTCACTGCCTCACTGCGCCGCCTGCTCATCGACCGGTGTGTGGGGCCTCCTCCCTCAGACTCAGGGGGCTGGGCCCCAAACCCCTCCTCCCTCAGACCCAGGAGTCTAGGCCCCAGCCCCTCCTCCCTCAGACCCACGGGTCCAGGCCCCCAGCCCCCTCCTCCTCAGAT
CCCTAACAACAACGTATGCCACGGGGGAGGCCCCGCGTGGAATCAGGCTCCCTTCCCTCCGATCTTGGGGTGGGCTCAGCAGAGCCGGTAGCCGCCGCGTCGCCTCCGTCGCTCGAGCCTCTGCGTGGAGGGCTGCCCCCTAGTGGTCAGCGGCGGGCCATGCACTTCGAGCCCGGTGGATGCTTATGGCCATGGTGCGGGGTGCTCAACTAGGGCATTTTTCTCTCAAAGTATCCACAGAAATGCTGCCCAGCAAGTTATATTCTTGCTGGGAGGGAAA
TGACAACATGGGTGCTAGAGTGAAACTAGGCATGAACAGCAGACCTTCCCCTACTATGAGCAGCCACAGAGTGCACACATAAACCTGTGCCCACCAGTGCCTTGTCCCCATGCTAACACCACCACCAGAGCAATGGCATGCACAGTGGCCAGCAGGGGGCGCCTCTCCGCCTGAGCCATGCTGCCTCCACCTCTGCTATGAATGAATGCACAAAGACAGGCACCCCAGCACCCACTAGCATTCTTCCTCAGCCAATGAGTGTGCACTCTGCCATGCTGGCTGCTGCACCTGGC
AGAACCTTTTCTGATGCCTTGTGACTTTCAGAATTTAAAATCCCCCTTGCAGATAAGGCCACCCACGGCGGAAGGCCGGGAGCGAGACGGGGCTGAGGGGACCTTGCTCCCATTGGAGCTGCAGGGCAGGAAGGGGTGCTGCGGTCAGCAGAGGGCACCCTTCGCCTGCGCCGTGTGCAGTGCCTGCAGTCACTCCCTCATTCCCAGGAGTAGCCTTGGGTCAGATGCTGGCTCAGATCTATAACTGCTCCTGTCTGGTAGCCAGGCCTGCCCAGATGTGCAATGGCTGGAATAA
CCCACAACCCCAAGGCAGGCAGGCCCCTGTAAGCTCCATTTCACAGATGCGGAAGCTAAGGCACTTGCTCAAAGTGATGGCGCTATGTAGTGGCAGAGCTAGGATGTCAGTGAGCCCAGGCTGCCAGCCTGCAGTGGATGCACTTGGCCAGTAGGGGAGTTATTCTGAACAGTACCACCAGCACCTAGCACAGGGGAGAGGCATTACAAACATCAGTGGCATTCAAGGTGGCGGGCCCCCCCTTATTGTGAGATAAGCCCCAAAGCTGCCCTCTGGTCACGATGGCTTGA
CCACCCAGCCACGCTGGGTAATTATAAAGAAAGCAAGTCTCGAGTCTCGTCTGCGATCGCGGACGGGATGAACAGCGTAACCTAGAACAACCCTGACCTCCACGAGGAGGACCTGGTCTCCCGCAGGCCACAACTCCCCCGCAGTTCCCGCCTGCTGCCTGCAGAGGGAGCCAGAGGCTGAGGCTGCACCAGCCCTGCTCCAGCCCCGGGAGGTCACGGTCGGCAGAATGCTCATTAGCATTCCAGAGCCAAATCCAGCTTCCGGCTCTGTCTGGTCTCTGCTCATCTAGGCAGGAGGGACAGCCGCCTTCAGACGGCGAGA
CTGCATCGCCCACGTAGGCCACTTTGAAATGTTTGTTGAATGAGTCATCGAGTGAAGGAAGGAACCCGCAGAGGAACGGTTGCAGAAACTTTGGGGGAGGCCTGGGCACCAAAGGCGAGGCGTGGTGGCGGAAAGCCGACACTAGAGGGCGACAGAGAGTAAGGGAAAAAATGCAGCCAGGACCAACAGGCTTGGAGCAGAGAGATGCCTGGGCCAGGGCTCGTCCCAGCCTGGAAGCCCCAAGCCTTCGTCCTCCATGCCTGCCCTGGCTTCGTGGGGAAGGGG
CAGGGGGTAGTGGGCTCTGGGTGGGAGAAAGATAAATCAATCCCCACCCGGGCTCAAGTCAAGATCAGGCAGGAAGCCTCAGCCCCTCCCACACGGAGGATGGAGCTGTGCGCAGGCAGGCCCGAGACTGCCCCCTAGAGGACGCCCTGGGGTTTGCGGACCCACATCGCCCCACTCCCAGGCCCAGATAGGACAGTAAGCGACTGCCCCCTGGTGCCCTCCCAGAGAGGATGAATTCCTCAGGCACCAACACTGCCCAGTCCAGAACCTTCAGGAATCTCTGCCCAGGTTCTGAGCCCTGTAGAGCGCAAACAGGGGCAATTGACTTGGTCTTGGCCAGACGCAG
GATGTCACCGTGGGGCCACTGATCTTCCTGGACAGGAGGGGTGACCATGAAGTAGAGCAGTGGGCTTTGCCTTCTGACACCTCAGTGGTGCTGCTGGGCGTAGGCCTGGCTGTGGTGGTGTCCCTGACTCTGACTGCTGTTATCCTGGTTCTCACCAGGAGGTGTCGCACTGCCTCCCACCCTGTGTCTGCTTCCGAATAAAAGAAGAAAGCAATATCTGGTCGTGGTGTGGTGGTCAGATGGAAGGTCAGAATTAGTACTGACTGTGTCGGGTGGGGACGACTGTATAC
GTGGTATACAGTCGTCCCCACCCGACACAGTCAGTACTAATTCTGACCTTCCATCTGACCACCACACCACGACCAGATATTGCTTTCTTCTTTTATTCGGAAGCAGACACAGGGTGGGAGGCAGTGCGACACCTCCTGGTGAGAACCAGGATAACAGCAGTCAGAGTCAGGGACACCACCACAGCCAGGCCTACGCCCAGCAGCACCACTGAGGTGTCAGAAGGCAAAGCCCACTGCTCTACTTCATGGTCACCCCTCCTGTCCAGGAAGATCAGTGGCCCCACGGTGACATCTGCTTCTTCTGTC
GCCAGGAGGGTAAGCGACTTCCTTTGGATCACCTTGCAGGCGGGCCGGAGTGAGAGCTGAATTCTAGTCTTCCCCACCCTCTGTCCAAGCAGAGCGAGGATGAGGGGAGGCACAGGCGGGAAGGAGGACGGGCGCCCCCTGGCGGCCCCTGGTCGTGCCGCAGCCTCACATTCCCGCGGGTTCCCTTCTCGCCGCGTTCTCTACCCTGCCCGGCTCAGCCCAGGGTCAGGAAGGGGGCGCCCGATTCCACCCCTTTCTCAACCTTCCCTGGGTGGGTAAGGTCACCCCACACGGGTTCAGGTGGTGGTCCCT
AGACACGTAGGAAGAATGTAAGTAATTTCATCTTTTAGTAGCTGAAATCTGCAAAGGGAGGGAAGGGGAAGTAGCGGGAGGGAAGCCCTAAGATAAGTGCAAGTCTTTACCACGAGCGCCACCCAGTGTCCTCGAGCAACATTGCGCAAATGGCAAACCCCAAGCTCAGTCACTGGCCAGACACCAACTGGTCCTTAGTGTTAGAGTTCACTTCCAGGTGGCTTTCTTTCTCTGTACTTCCAATACATCTTTCTCTCAATTCCCATGC
GCTGGGTCGCAGGCTTAGAGGATGGCTCTTGAGCTGTTTGTCCCCTGACTTCCATACGCTCCCCTTCTGTGCCCCGTATTCTCCCTATGTGTCTCGACTCGGAGACATCGCACCTGCGCAGATGCTGACAGACGCCCATAGATGGCAGCAGCCCTCTGAAGCAACAGCGGAGGTAACGTGGGCGTTCGCCTTAGGAGCCGGGGCAGGGTGCAGAGCTAGGGTAGTGGGTGAATGTTCACACAAGCTGTGCACTTTCCTTTCCAAAGCA
CCGTGAGCGATGGGGGCGGGGTCGGCGGCCTGCCTAGGCTGGACAGTGCAGATTGCAGAAGTCCGCGGACGAGAAGAGCCGCAGCACGTTGACCAGAGGGAACATGAGCAGCGCTCCGAGCAGCGAGCCCAGCTGCACCGCCGCCCCGCACCACAAGAGGGCGCTGCGGCTGAGGTCGCGCAGGACCACGCCCAGCATCACCTTGACGTAACTGAGGCAGCCGCTGAAAAGCACCCACGAGGCCACCTGCGGGGCCGGGAGGGAAGAGGTGCAGAGTCACGGGGCTTGCGGGGCGAGCGCCGGAGCAAAGAACTCTCACAGGG
GGGGAGCAACTCCTTCCAGCACCTGCCACCCAGGGCGAGCCAGGGCCAGGTGTGTGCGCGCCTTCTTTCCCTCACTCCAAAAAGCCTGGAGGGTTTAACACTCTTTCCTGCCTGCACACAGGGAGTGGAGTCAGGCAGCCGCCCAGGAGAGGGCAGTGTAACACTGTGTAACCAGCCTGTGGCCCGGCCACACCGTCCTGACAGCCCCAGGAAGCGTCCCAGCACCCCCAGGGGGTCTCAGGGAGCACGCAGACCTCTCAAGATTGACTTAGGGGAGGCCCTCTCATG
GATTATTCGCAGAGACCAAGCGCAGCCCAAAAACCTGATGACTAGGGGAGAGCTCTGAGGCTCCCGGGCACCCTTCTCAGCTGCCACCTTCTGTGGGCCAGGCTTTTTCATTCTTTCTTTTGCGCGGCATCAACCACCAGGGGGCAGTGTTCCCTCCCGCCGTCCCTCCGGGGCCGCCTTCCCGTTTTTACCTACAGGGGGAAGCAGAGAGCACGGAGCGCCCGGGAGCACTGCGTTCCAGCCACCCGGGCGGAGATCCCTCAGCTGTTAATAACCTAGCCGAGACCCGGCCCTGGCAGCTGGTTCTCCAGCTTCCACTCGCCTCTGCAAGCAAAGGAGGG
GAGGGAAACTGGAGGATGGAAGGGGGTTGAGGCAGGGGAACTGACAGGAGAGGAAAGAGCCTTAAGTCAAACAGGACCGCGGAAAACCAAGCGTCCACAACGAGAACGAGGGGTCCGTGCCTGACCCCTGGCGGGGAGGCGTGGTACTGCTCGAGGTAGGCGCGGACTCGGGGAACCGGGAGCCCCCCAGCCTGCCGCGAACTCTGCTGGGCCCCAGCGTCCTCATCTCCCAAATAATGGGTAAGGGGCGGGGTAAGGTCATGGTACCCA
TGCTCCTTGAGCAGCTTTCCCAGCTGCGCCATGGCCGCGCCTGCCGCGCGGAAAACAGCCGAGCCCCTGCGGAGCGCCGCCACCAGCTCCACAAGCGCGCAGGCGCACTGAGCGCCCCTTCGCCGCTACCGTCTCCTGCGCGCTGCCTGCAGGGGGCGCCGCACTGCACTGCGCACGCGTCGCCGGTACGCCGGGGCCTAAGCGGCCCTGGTACCCGAGCGGGTCTGGGGCTCTTGGTCCCCATCGGCCAGAAAGGCAGACCCGCTAGCCTGCCAATTTGCCCTCTGTCCATGCAGT
GGGACAAGCCCTGTGCCCCAGCCCCGGGGGCTTAGCCTGTTGGGGCCCTGGTCAGCACCACCCGTGGGTTGGCCTCTCTCCTCCTCGCCCCACTCTCCACCGTCCACTACAGGGGCTCCCTGGCTGCAGCCGCATCCCCAGTGCCTCCCCAGCACTGGCCACCAGAGGGAGCTACAAGGCACAGGTCAGACCCTGTCACCCCAGACACCCTCCAGCCTGCGGGCCTGGGAGATGGGCGATTTCAGCCTGGCCAGGCCTCTGACGTCCGTTCCCTACTCTTCCCCAACCTTGGCCTGTTTTGGTTTTTGTT
GGGTCTCACTTCTCATGTCCACCGCTCTATTGCTCAGTATTATGCTAATGAGCGCTCCTGTAACTGCACTTACATCACAACTGAGTAGATCCCAACGGGATTTGCTTTGCTGGTTCAGCGGCTGCTCCTGTGGCGCCTCCTTGTGGACTGTTTTCCCCCGTGACTGCCCCAGCCTTGTCCGCCATGACACTCTTCCAGGCCTGGTGACGAGCGAGCTTCTGCCCGCTTCTCACACTGCCTTATATGTAATGATGTATTAAAAATCTTGGCCTTTTATCAAATGCTTGATCTATGTGTCAG
GTCTTAAAAGGTTAGAATGTTTCTTTATTTCTACTGCACAACATCTGTGGATACTTTTTTGTGCACGCCCTCACCCTGACAGGCTCAGCTGTGAAGGGTTCATGCCAGCAAGCCCCCTGCTGGCCGTCCAGGACAGCCCAGGGCTCTGGCTTCTCAGCAGCACCTCCCACTGGCCAGGCCCAGGCCAGGCTGGACAAGCTGAGGCCAGCTTAGGTAGCAGGCATGGAGGCCTTTGCCCAGCCTGGTAAGTGATGCAGAGCAGTGCTTTTCAGGGGCTGGCACTGTAGGGTCCAGCCCTACTGGGTCTGTGGGTTTTTCTCC
TTCTCTTGCTTCCAGCAGATCTGCACCCTCACCACCATGCTGCCATCTGGCTGGCCCATACCTGGAACAGTCTTGTCTAGCACATTTGCTCAGGAGGGAGAGGAGAGGGGATGGACCAGAGTGATGGGAGCCCAGGGCTGCAGGGCAGCTCCCCCTGGTGGACCCTAGAGGTGGCCCCTCCCACTCCTGGGAGAAGAGAAGCCACACTGTGCATTTCGCAGCCAATCAAAACACAACCCTCCAATAGAGGGCGGAATGGGGTTACCAGAAGCTGGGAAAAGCAGGGGAGGAGAATGAAGAGCAGGTGGATGGTACAAAAATATGG
CGGAGCCTTTGCCTGGAGCACCCGCCGCACCGGCCAGGGGCTTCACCGCCCCCAGGTAGCCTTTGGCCCCCGCACCTTGCGCCCACTTGTCGGGCGGGTGGCTCTTGGCCCCCAGGTCCGGGCAGGTGGGGCTGGGCGCCTCCTTGTGGCCGCCCTGGTACTGCAGGTCGTACATTTTGGGGTCGGGCTGGTAGGGGTGGTGCTTCTTGCTGTTGAGCTGGTAGTAGTACTTGCCGCTCTTGCCCGGCGGCGGGGGCTTGCCCGCCCGCTCCTTGCTGTGCGGCTGGTACTGGTGGTGCTTCTTGCTGTT
CGTTCAAGCCACTGCACCTGATCGTGTGTTTTGGGCAACTCTGGGAGCAGTGGCACAGGAAAGAAGAAAGGGACTGGGGACAGGTGCCAACCCATCAGCTGGTGTGGACCTCCTCCCCCTGGGAGGGTTACAAGTCCAGGGAGGAGGACCTCATGCTGCCGCCAGGGGGCAGCCTAGGTGCACTTAAGGGTCATTCTCCAGGGGCTGCACACCTGGCAGAGCTGCCTGGGCCACACCTGCCTGCCCAGTGTAAGGGGGAATAGGAAATACTGTATCTTTTTGACCAAGCAGGCCTGGAATCCACACCCCACCCG
ACAATGCACACTTGCAGCCCATCCTGCGCGCACACCCTTTTGTGCACACAGTGTGCACATGCAGCGACGCGGCCTCTAAGGGCATCTTGCGGAGTGAGGCTGAGGCTTCGTTCAACTCCTCCAGAGCCCAGTCGGTTCCAACACTGCCACCATGTGGCCTCAGGTGCACAGTGCACAGGCCATGAGGCTGGAACACCCGGCCGGTGGGGAGGAGGTCTGGCCCCAAATCTTGGGTCCCTCCATCTAGTTGAGCCGGACTGCCATTTGGCCACTTCCCAGTGAAACCGAACACAGTCCTGGAGA
ACTGCTCGGGCCCTAAGGATGGTTGGGGAGGTGGAAAGAAGAACTGGACATGGGTGAGCCAGCTCAAGCACAGAGCTGCCTCCTGAGCCTGGCTGTTTGGCTGCTGTGCCTCTGATGGCTCGGTGATGCTGACCTCTGGTGGAGATGAGCTGCTACTCAGCTTTGACCTCCCTCTGAGCACCAGGAGTCCCAGCACTGGCTTCCAGCCCCGCCACCGGGATGCAGACCCAGCAGCCTGAGACCCCAGAGGGTGCACCTAAGCCCAACCTCTCTCCTTA
GTGGGATTGATTATAAAAGCAGCACTCTTCCCAGCTCCAGTCTCTATTTTACGTCTGTGAAGAAACGCGGTGGCCTGCGGAAGGGTGGGCGGGAAGGCCGGAGCTCACGTTAGCTCAGTGCTAGTGCCACCTAGTGGCTGTCCCGGCGTCTGCCGGTCCCCGGGCACTGACTCCTTCCAGGTAGGGTGGGGCTTCGGAGCTCTGCCTTCTTCAGGTCCTCAAGCAGGTTTTTTCACCATTAGTGTGAGGAGAAGAGGAGCGAGGCAATCACCTAG
GATTAGCTGATTCTATAGACATTTTCTTGACTGAACCCATCAGGGACTACACTAAAGCAAAGCTGCAGTGTTGCACAACTGCACTGGGCTCCAGGCACATAGAAGCCAATGAGAATGCTGCCCCCTGGTGGTGTGCAGCACAGTGGCACTGGATGACAGAACAGCCTACAGGTTGCATGTTAGCTACTGTCCCCATTTGGGGTGTGTTGAATTGTGGGTCCCAAAGGGGTTGTCAGAAATTTCCACCTGTGAGAATTCGAGATGACCTGTTT
AGGAGCAGAGGGGAAATGTGGTAGGTCAGTCACACCCCCAGGGACTGGGCCCTAGTCCCGAGCGTAGGAGAGGCGGAGCTGGAAGGTGAACCTTCCACAGCCTCGACCGTCCGTCCTCCCTCCAGCCTCTCCACAATTCAACACCTGCTGGCCAGCAGGCGGCAGTGCACGGACGAAAATGCGCATCTCTGCTGGATTTCCCAGGAGCTCCTGGAGTTCAAATGGCTTCTTTTTCTGGTAGCCTCAGTGCTCAGTGTGGAGAGGCAGGCTGCAGACAGCAGGGACAGT
TGCCTTTTCCTGCCTCCCCAGAAATGGCCAATCCACAGCACTTCCTGGGCAGCAGCCTGGTGGCCTGGCATGGCCTCTCGCTGCCCATCTCCCAACCCTGGTACCTCAGCCTCATGTTCCGCACGCGCCAGGCCGACGGTGTCCTGCTGCAGGCCATCACCAGGGGGCGCAGCACCATCACCCTACAGGTGATGCATGGAAGGGCGGCTGGCCCTGGCCTGGCCATAGGGCCCTGGTAGCCTCTAGGCGGCTGGACAGAAGTGGCTGGGCAGGTCCTGGGCAGGGGTGGGGACATATAGAGGCCGCTGGATCCGTTGGGAAGGTCAATGCTGCCACCTGTTGGGCCTGAGGGAAATAAATACGCTTTCCTCTCTATGGCCTCAGCTGGGCAGCGGGATGGGTTTGATGGTCCAGAAAGGGGAACTGTGAGCTGGAGAACAGTGATTAAGGCCGTCTGCTGACCCTGTTTTCTTTCCTCCTGGTGTCAGCTACGAGAGGGCCACGTGATGCTGAGCGTGGAGGGCACAGGGCTTCAG
ACTGGAAAATACAGACTCAACCAAATTATCTGGGATTCCTTTTAATGAAGCTTTGCCCCTCTTTTCCCAGAATGCCCCCACCAACGCTCCAGCGGCACTGGGCATTGCTGTGAACTTGAGCGCACCCTGCTGGCAAGTGGCTGCAAAGACACAAGGACCGTCTTCCCTGCCACATCTTCATGCCACATGTGTGCACAGCAGCTTTGAACTTGAAAGTTGTTTTACCCAAACTTTTGTTCTCTTTCCACACTTTTGTGGTGTTAAACAG
GGGAGGTCTCTGGAGGGTCAGGGACTGGAATCCAGGTGCGCTGACCTAGGCCGACGTGGGCCACCGGGACACCACAGCCCTTGGGGCGCCGGCGGCCGGTGTTCCTTCAGGGAGCCCAGAGGCTGCAGTGCCGCTATGCACCACCAGAGGGCAGCACGGCCCCGGCTTGCGGCTCCCGGCCACTTCCCACGCGGGCGGCTGGGGTGGCGCTGGGCGGCTCTCCCTGGGGATTCGGGTTTGCCTGGACTCATCTTAGTCCAGAGATCCTCAAACGAGCT
TCCTGAAGGAGGGTGCAGCGGGGGGAAAGACCACGAGATAGGCTCATCCTTCTGGTTCTCCAGCCCACGTCCCTGCTGGACAGGCCAAGGCTGGCTCTGCTGCGCCTATCACCCCCACCCTGAGCCCACACTGCCACCTGCCGGCTCGCTGCTGCCACTGCTCAAAGTGAACAAGTCAGGCCCTGAAGAATGAGGAAGCCCCTCCTCTCACCTTGAAACACAATACCCACCAGCACTCATAATTGCAGACAAAACCCGTCATTTTAACCCTGGGCT
AAATCTGATGCCCTTAGTGGCCTGACTCCCCACGCAGAGGTCCCTGCCCTTCCCGCCCCATCCTGCTTCCCCAGGGCCGGGTTCCAGGCTCAGAGGTAGGGCATGGCTGAGCCATCTATGGAGCAGCAGTGACCCCGCATGGCTAAAAGGTGCAGAGCAGCAGAAAACGTCCTGCCAGGTCTCTACCCAATGTGGACTGCACTTTTCACTCTGCCTACAAAATCACGCTTCTGACCCTGGCAGCCCAGGTCCCAGATGGTCATTCCAACCAGTTGCTAACCTTTCCTCCTGCCCCG
TTCCAAGAAGGAAACCCTTCCTCTCCTAGGCCTCAGCAAAGACCCTGAGGCCCCGCAGATATGGGGTCTTAGATGTCAGCGAGGGAGTCCGTGTGTCCCAAAATGAGGACTCCCACCTGCAGTTCCTGGGTCGGGCACCTTGGGGCGCCAGAGCCCCACCACGGTGGTGCCTGCACATCCTGGGTAGGGGTCCTTCGCTACTCAGCTGAACCCTGGTGAGCTGGCTGCATGGGCACTGTGGGCTGGGGAACACCAGGGGCAGCAGGCAACGTTCCTAGCTCTTGAGGAGGAGGGCTGAGGGCATAGGGCCGCACACAAACACTGCCCCACAAGCTGGCAGCACGGCGGGGGCGGCAGCCGGGGACTCAGCAGTTAAGGTGTCCACACACGT
CTGACTCTGGGCTTGAGCTTTCTAATGAATCAAAGTGACATCACCCCCTAGGTGATGCTGGCCAGCATTTGATGGATGGAGATAACAGAAAGTCATCTACACTGGTTGCCGTTCTGCTGCGTGCACGTCTCTGCATTCCTGGCCTGGCCAGCAGGTGGCAGCAGCACCTCAGCCTTCAATCCGCCTTTCAGAGACGGGGGTACTGGGCTGAAGACCCCGGACACCAGTCCCTTCCAGTGACTCTGTCCCACTCCTACACCTCCCCAACAACACTCTGATTCCAATT
TGACAAGCACTTCACAGGACATTCCGGCTGACAGGGGGCCAGGGGGGTCAAAGCTGCAGGACGTGACCCATAGCACACGGGGGTTAGTGCTGCGGAGGGCAGACGCTCGCCTCACCACCCAGAGCACAGTCAGGCTGGGCCTCCTGGCCTCCTCCCCATCCCGGGCCTGGCCCCCTGCCCAGCCGCCTTCACCCCGGGGAGTGCTGGATCTGCTGCATTCCCTGCTGCCGCCAGTACCTGGCAGGCAGGGGGCGCTCCAGTGTGTGCGAACGTTTGTGGAGTGAGGGAGTTAATCACTGAAGGCGTGAGGCAAGTCCCCAGGCCAACTGCCAGGAAATGGGACCCCATGGGTCGGAGAGGGCCACAGTTCCCCTGGGCACAGGTGCCAGG
ATGTCCCTGGACCCCACCAGTTGAACACTAATGCTCCTTTGGGGATTGCGCCCTCACTGTCTCTCTAAGCATCTGTGGATTGGGGTCTTGTCCCTGCGGGCTCCTCCCGCCTACTCAGAGTGCGCCCTCTGGTGGTGATAACTTGCAGTACTGCGCGCCCACAGCACGTGTGGGGAAGGCGAAAAGCTTTGCTGATTCTCCCAGGGGCCTCAGCCCAGGAGCCCTGGGCTTTGACTCTGGGTCTAGTGCTAGTGGTGGTACCAGATCTCTGTCCCTTGTCGAG
TCCAGGTCTACAACTCGAACAAAGACAGCCAGAGTGAAGGGAGTAAGTACGATGCTTGGGTAACCTTCTACAGCCAGGGTTGGGAGTAGGCTTTGAGAAGTTGCTACTCCAGGTGTGAACCACCAGGCGGTGCTGTGGGCGTGTTGGGTTGGCTCCAGTTCCCGAGTGCAGTGGGACATGCCTCCACCCCAACTTTCCGCCAGTGACTCCAGAGGGACGGTAAGTGAGCCTGGCTGGCAAGGCTGTAGTGTAGTGACACCT
GACACCCGCCCTCCAGCCGCAAGAACTGTCATCCCCCGCCCCTGTCCCCGTGTCATCATTGTCTGTCTCTGTGCCTCCCCTCTCCCCCGAGTGGGGGCTAATCTCTGTCCCCGCGGTGTCCCGCGCCGCGAGCGCAACAGGAGGGGGCGCTGGAGCCCAGGGCCCTTGCGCACCCGAAGGTTTCCGCAGGGCCGCAGCGCCCTCTGCCGGGCCTTGGCGCGCACTCACCGGGGTGGGGGCATTCACCACCGACAGGTTGTAGCCGTAGAGGAAGGAGGAGCCGAAGGCGCCCGCGAGGGAGGCCACGAGGAGCGAGCAGGACCAGTCCTGAGGGGAGAGGAAACCACGTCA
TAAAAGAGAAGAGACAGGATAGCACTGCCTGCAGCTGTGCATGTCCTAGCGTGTGTCCCCATTATGCTAGACCCACAGCCAAGAGGAGCCAAGCAACCCCACAGAATTACCAGCAAGCCGCCAGCAGATGGAGCCAGCCACCTCCACACACTGCTGTTCAAGGCACCAGCACCCTCTAAATGGACCGGCACCCAGCCCACGTCCAGTCAGGAGCAGGACTGAGAGAGATCAAGGAAGAGTCACCCTTCACGCCCCTGTGGAGATGATAAGGGTGCTTTCCTGCCCC
AAGGGCATATTTTGGTAGAGTGTCTCTCCCTCCAGGTGACTGCAGCTGTGCAGCCTGAGTTTTTGGGTGAGCAGAGTGTAGGCTGGGTTTCAGCTCCTGCTTGCCCTTTGGCTGGTAGTCCTTGTGCAGTACCCAACTGGTCCACAGGGTGGCGGTACCTCCTGAGAACAGCTTCTGCCTGAGGCTGGGTTCTGGGAATGGATGGGCTGGGGCACCCTCTCTAGGCACCCATGCCCACTAACTCTGCAGCGGGCACACTTGGGGCCCCACTCACCAGCCTGGTGGGCA
ACAGCCCCAATAAAAGCCAACGCGGTCCAGATTCATCTGCAATTCTGGGACCTCAGAGAGGTATAGAGACAGGGAGACCCCCGCTCCAAGGGATGGGGGAACTTCCTTGGTCCAGCAGGATGCGGTGCTACACCCAGCCAGAGGGTGGCAGCACCTCCCACACGCCCCATGGCTGGCTTTGTTTTCTGACCATTCCAGGGCACTGCTGTGGGACCGCCTTCCCCATGCCCAGCGAGCCTCTTCTGCATCTCTTTCTGCTGTGGCAAAGTGGGTTAAACAGCGCGCGGATTTGCGAGGAACA
CAAAACACAGTGGGGACTGGAGACAACCTCCCTGGGTCTTTTGGGGCCAGCCTCTCTTGAGATACTGCTCTTAACCAAACCCAAGAGGGAGGTTCCTGGAAGGAGAAAGAGTGACTTGGGCCGTCAGTAGGTGGCGCCCGTTCCCCAGCATTAGCCCTGACCCTAGCTCAGCAGTACCAGGACATGTTCTTCCAGGTATGGGGTTCTAGAATGCAGGCCTCTTAGAGCAGATATCTCGTATTACCTCTTGGGATGCTGTT
CCTCCAGGTCAGTAGGAAACCTCGAGAGGGTCCTCCCCGTGTCATCCTTCTCTATAATAATCCATCCGCTTCCTCAGCTGGCTGGCCGTCTCCACTCTCTCCACAGATCCACACTGCCATCTGCTGGCAGAAGGCACAGGAGCATCTCAACGCCGCTGTGCCCGCCTTGCAGGGCGTGCAGCAATTCCCAATGCCTGATGCCCAGAGTAATGCCCTCCTAACCCTTGGCATGTGACAGTGTCAGCCGTAGAAACTTCAGGCTCTGTTCCTTGTGACTTCCCA
TCCATCATCAAATCCTGAGTGGTCTACCTTCATGACACACTTGGAAGCAATCTGCAGCTCTCCCCATGTAGAGGTTAGAAGTACCGTAATCCATGTGAGTGGCGCCCCCTAGAGCTCATGAGTACATGGCGTCATGGCCACTGCAAACACCCTACTTCAGGCACATCATTTCTGCCCTGACCCCAACTATGGTCTTCCTGCTGCTCTCACAGCTTCTACTCTCCCTGTCACAATCTGTAATTCACACAAC
TGGCTTCCACAACCACCCAGCTCAGCACAAGACAGCAGGGAGGGGTTCCAGCGGAGTAGAGACAATGGTGAAGTCGTGGTCTTCTGGCCGGATTCTGCATCTCAAATGGCAGCTTTGCATGAATGCAGCCGCAGTGTGGCAAATGGGCACAGGGGGGCAGTGTGGCCCCACGTGGCTCCGAAGCCCTCTGATTCTGCATGAGGCCTGACCCGGGCTGGAATGCCGGCTCCAGGAAAGCTGTGAGCTGGTGAAGGGCTCTCCCACTGCCTTCTTCCCCTTCCACTCT
CGGGCCGAGCTTGCTCCAGGCAGGGACGGCGCGGGAGGCACAGGTCCTCTTTGGGCCTTTCTGCAGGTCCTCCTGCCCCACATGGACATGCCAGCTGTCACTTGCACCATCAGGAAGAACAAGAATCCTGTGTGCCCTGTGGTGGGGCCACAGTCGGCCGCTAGGTGTCACTGTTTCCTCAGAGACCAGCACATTGTCCCTATGCTTTCTCTCTGCAGTCCCTGGCTGGCAGCTCCTTGGGCAGGGTGGTGACCTCTGACCCCAGACCCGTCCCCCCTGAGCTGGTCCTGGCTCC
AAGAAAGTTGATACATGGACCCATCTACCTGGCTCCACGCTAAGAGGTGGTCATGGACCATTGATGACCCAGTGTCCTGAATGTGTCCTGTGCCCAGGGTACGTCCAGAAGCTTCGTGGCAGCACCATTCTGGTGGCCGCCAGGGGGCGCCATGTGCTTGCCAGGCAGCAGTCCTGGAACTGGGGTCCAGCCACAGGGCCCCAGGACCACGCCACAGGGCAAGAGTCCTAGAGTTCCTGGTAGTTTCCAGCTGAACCTATGCACACGGGGTCGTTGGTGGAGGT
ATCCCTTGGATGCTCAAAGCCCTGTGGGAACTTCTCAGGGGGCTGGTACCAGAGCCTGGGTGCATACTATCCTCAGAGTGGCCAATTCCTGTGACCGGGCAGGAGCCCGCTGGGCACTGTTTCCCGCAGATGCCCTATCTGGCCAGCAGGGGGAGCAAGCTCACCGTGGCCCAGGGCGTGGCCGGCTCAGCAGGAGCCCCCGGGAGAAGGGCCGGTGGAAGCCCAGAGAGCTAGGAGCGCCTCCTCGCTTTACTAGCCTGCTAGGGAGTGGCACCTTTGTCACCGTTAGACTTTTATCCCTCAGCCCTCAGCCCTGGGCCCAGCCCTG
TGGATACTAATATCTACTTAGATAACATGCCTGGCACCTAGTAGGTGCTCAACAATAAGGGTGCTTCCTTTCCTCCCTTGCTGAAGCCAGCCTGGGTTGCTCTCTTCAGGGCCATTTCCCTGGATCTCCAGGAGAGGGCAGCAGGGAGCCGTGCTGCCGGGAAGGTATCCCGCATGGGACAGTGGCCAGTTAGGCAGGCCTGGCTCCAGCCCGCGCTGGGGAGTAGAGTGCAGCGGCTCCACCAGCCAGATTTCTTTGAAGGCTCTTCCCC
AATCCCTCCTTCACACCTGCCCTCTGGCCCTTTCCCACGAGACCCACTGGAGGCCCAGTAAACAACTTACTGTACAGACAGCGGGTGGAGGGATGGAGGGGAGGGGCTCAGCTCCCTTCAGCCAGCCCCGTCCCTGCTCCAGCACTGCTCTCAGACACCACCTAGTGGCTTCTGGGGACAGTGCTGGTGGCCCCAAGCCTCCTGACAGGTAAGCAGTGCCACCTCCTCTGCAGGCCCCTGGAGGCTCTCCTGATGGAGCGACCCAGACGGCTTCCCTCGGGAGGACACTCCCCTCTCTGTTTTGGGGGTCTG
TGTTTTATGACCCTCCAACACCACAAATTATGGTATCTCGTTTCCCCATGGCTCAATAAAGGGAAGTGCAAGTCCTTGGTCTTGACAAAGAGCACATTTGTGCTGTTCCTGCCTACTGGCCACCAGGAGGCACTGTGGCTTCACTGTCATCCAAAGTCTATGGGGGAGGGGCTGGGATTGCTCCCTGGAGGATCCTTAATGAAAACCCTGGAGTTGGACCTAGAGTCAGGGAGCTGGGTTGGAGGTACCTGCAAT
CTCAGGGGCTTGGGAGCCACCGGGCTCAGCATATTGTGCTGTGCTGCACAGTCCTGCTGCCCGCTTGGGGGTGGACCCAGAGCCCTGCACCCCCTGAGCTGCCCCCTCTGGTTGCCTTGTAGAGATCCAGGTGATGATGGGCAGCCTGGTGTACCTGCGGCTGGGCTTGGAGAAGTCACCCTACTGCCACCTGCTGGACAGCAGCCACTGGGCAGAGATCTGTGAGACCTTTACCCGGGACGCCTGTTCCCTGCTGGGGCTTTCTGTGGAGTCCCCCCTTAGCGTCAGGTACAACCCAGCCCTGTGAGGGCAGCACAGGTGGGAGGGTAGAGAGGTAATCATCATTTGCCAA
CCCGACGTACCCTCCCGCCCCGCAGTTCCCGGGCGGTGGAGCCACCTCACAAAGCGGCGACCGTTCTCGCGGGGCGGGGCGTAGCCGGTCCCGCCCCACGGGGTGCCCTCTCGTTCGCTCGCTAGCTCCCCGCGCCCAGGACGGCCGGCAGAGGGCGCTGCGCCACGGGGCCGGGCCGCGGCGACGGTGGCGGCGGCGGCGGCGAGGCGGCGCGTGGCCGGCAGGCGGCGCTGCCCGGCTCGGCCTCGGCCTGCACGGCGGCTGCGGCGGCGGTAGCGGCAGCGGCGGCGGCGGCGGCGGCGGCGGCGGCGGCGGCGGCGGCGGCGGCGGCAGCGGCGGCGGCCTG
GGTGGGTTGGAGGTGGGAGGAGAATCACCTGCGGCAATGAAGGACTCGCGGGAGGCTCGCGGGAGGCCCGCAGGAGAGCAGCCACCTCGGGGGCGTCCGGAGGCCGGGCGCGCGGTGCAGGGTTGCACTGTAGCTCCACCTTGTGGCCGCCCCAAGAGGAGGGCCGCATCCGTCGTCGCCGTGACGTATTTGCTGAATGCCACCTGTTTTCCGTGCCGCTTGGGGACTCGTGTCCTTGACTCAGGACTCCGAGGGCAAGGTCCGATTTCCACAAGTTTTCGCTCCTCTGGGCTGCGCGCAGGGTCCAATTTCCGGCCCAGCCTTCCCTTGGAGGAGCAAGTT
CCAGCGCCCCCAGCCCGTCGAGGTCGTGGCGGCCAAGCGCCCGCAACGTGTTAGATGATAGATCGAGCAGCCTCAGGCCGCTGGCGTTGACGAAGACGCCGCGACCCAGCGCATCTAGTTCGTTGTGGTCTAGGTGCAGGGCGCGCAGCTGGAAGAGGGGCGCCAACCAGCCGGGGCGCAGGCGCTGGAGCGCGTTGTGGCTCAGGTCGAGGTCCGCAGTAGCGGCAGGTAACTCGGCTGGCACGTCCTGCAGCCCTAGGCCAGTGCAGCTTAGCAGGTCGGCAGCGCAGATACATTTGTAGGGGCAGTTGTGGAGCGCACGGGGCGGGAAACCCTCGGAGTCCGGGGTGCCTAACCCAACGCGCAGCATGCAGAGCAGTGTCCCCAGCAGCACCAACCAGGTCATGGCGGCGACCACCAGGGACAGTACAGAGCAGCTCTGTGCAGGTTGCAGTTCCAGGACTCACCCTCTTCTGCTCTAGTGCGACATGGGTGGCACCGGATGGCCCTTGCCGAGGAGGCACGGCGGGTTCTTGCCAGCCGACGGCCCCTACTCTCCGGTTCCCAGGTTGTGAGGCGGTGCGGCACTCTTAGCCGCGCTCCCTTCGGCTTC
GTGGGGCCAGATGGGCCATGGGGGGCTGACACAGTGGCCTCCGGCCTTGGGGACTGGGCGGTGCGCTTCCCTGACTCACCTGCCCACCCTCTCTCCCCGCCTTTCTTTGGGACCTGGCTGGGTGTGCCTACTGACCTGCCAGCCCGCAGCGGGAGCGCCCCCTGGCTGCTGACGACCTACGCACCGTGCAGACCTCCCTCCTGGGCCTGGCGAGGGAGTTCCTGGTGCGGAGTCTCTCAGCAGATGACGTGCAGGTCACGCAGACCATGCTGAGCTTTTTGGCGGCCACAGGCGATGACGGTCAGGTAGGCTGGAGGTTGGGGA
TGTGGCCCCTAGAGCGTTCTCAGGACCAAGGTCTGAGTTGGGACCGCCCGTATCTAGTTCCTCGGAGGGGTGGATCTGGATGTCCGGGGAAAGGCGAATGAAGAGTAGAGCAAAACATGTGCCGGCTGTTGAGGGCTGTCGATGCGATGGCAGATGTGGCCTGTAGGGGGCGACGAGCAGACGGAAAACTTCGCGGTTTGTCTGGAATGGTCCAGCCCCAGCCCCGGACGCCTCTCCTTCCCTCCCAGGCTCTGAGCCTCCTGACATCCTTGCTTATTCTCAGGCCCCGGAAGCCTAGGTCGA
CCTGCTTTTGACCTCCGATGGGCTGAGGGAATCCTGCATCTGCACTTTCAGTTGTGTGACTATGTATGAGTGATTGGAATGCCCTGGGCCTCAGTTTCTTCATCTGTAAAGTGGGGATAATGCTGTTAACTAGCTAGGATACTTGTGGGAGTGAAGTGAGAATTCCAGTTCGGCTTTGAGCCATAGCGCCCTGCTGGCCAACATGGTAACAACAGCCCGGGACTCCTGCAGGAGTGCAGGGAGGCCGCATGACCCCGGTGTTCGAGTGCCGCAGCCCAAATGAGGACCACATCTACCAGGAGGAGATGCTGGAGATGGCTCGGAAGGGGGTGCTGCCTGCGGTGCCCACAGCCTATTCCTGCCTGCCTGGCAAGCCCAAGGTAAATGCAGCCTCAAAGCAGGTGAAGCAGTACACAACGCAGGCTCCAGTGTGAGCCCGGGGTCCCCACAGGCCCCTCGCCTCC
ATACCCCTTTTTCTACTGAGCTTTTCCCTTGTTGCTTTGTAAGATTCATTTTTCACATTGGTATCCTTCCAACCTCAGGGAGGAAACACTGCCAGGCTTTCTGGGTGACCGCGCTGCCTCCTGCAGGTCAGGATGGGGACGGCGAGGCCATGCCAGGCTCCATGGGCACCAATGTTGTCCCCTCTCTCTGCTTACATTGCTCACACGTAACTGGGTGTTATAGGTGAATGGGCACCTGACTGGGCCCCCAAGCCTAACACAGTGC
CCTACCCAAAAGCATGGATGGCGTGTGTGTGTCTGTTGCCTGCCGAGCATGGTCTGATATTGGAGAAACGTAGTCTATGCCCCCGCTGAGATCAGAGAACAGCAGCTGTCCTTGGACTGCTCCTACTGTGCTGCCTCCAGTGGTCAGAGGCAGGGATGCCATTCCTCATTGCCTTTTCTGTGAATGCAGCAGGCACTTGCCACGGTTGCCTAGAATCTTTTGTGCTCTTCCCCATGCTTTGTTGACAGATATTTCATTAAATCTAAGCT
ACCAGAATCTAAATTCTAGTAGCAAAGCAGGTAGGGTGGTTATTGCATAAGGAGGTATCACAACCTGTCATTTGGGGAGGGTGAGGGAAGGACTGGCTGTCACAGCTTAGCCTCACCAAGGACGTATGTGTAGTGCCCTCTGGTGGCCTGCAATGGCACGCAAGCCAGCCAAATCAGAATCCCCCATCTCTCACCCCCCACACCCCCACCCTCCTCCCAGCCACCCCCATCTCAGGCAAGACAAAGCCAGAGTCCTAACTGGTCTCCCTGCTTCCACTCCTGTCC
AGTATTTAAAGAGCAGGGCTGAAAATGAAAGGTCCTTACCCGGCTTCCTTGCGATTTTCCCACTGCTTCCCCGCGCCAGGGCCGCCTCCTCCGCGGTGCGCGGGAGTTCGGGGAGCGCGCGCCCCCTGCCGGCCGGCCGGAGCGCGGGGCGGGTTTCGCGCCCTCCGTGACCTGGTAGAGCTTGGAATTGCTTCGCTTGTTCTCGCCCGAGGCTACTTTGAGGTTCTAAGTGACTCCCCGTTCCCCGGGTGCCTCGCCGTCGAGAAGCCCAAAGCTTCTCCATCTCCAGCGCTG
GGCTGATGACAGGGTTCCTAATTGAGCTAGAACTGAAGGCACAGGCCTGAAAGGACCATCAGGAATTGGGAGGCCCCAGTGCAAAAGAGCCCTCGGTGGGTGGGGGTGGAGGGCGTCTCTTCCCCTCACCGCCACTAGAGGGCAGCCGTGGACTCTGGTTGGAGCCTCGCCCCAGGCAGTTCGGCCACCTGGTTGCCAGAAGGGGGCACCTTTCTGACATGTTTTTTGGGGAGGCGGGCAATGGCTGCTGGGGCCAGGGTCCAGACTATGGGGGAGGCTCCAGAAATGAGCTTGGTTCTCTTTTGCATGAA
GCCCCAGACTGCCGGAGTGACCTTGGCATCTGTTCTCACTGGCGAACAGCGGCCATCCGCAGTGAAGGTCTGACCCTGAGTCTCCAGGGTCGGTCCACCTCCCACAACCCAAGTCCACGGAGGACCTCCCTCGTGGCTCTGCACAGCCTGGGCACAGCCAGCAGAGGGCGCCACCTCAGCCACAGTGAAGCCCACATTGCCCCAGCGCAGGAACAGCCCCAGGAGGAGGCCCCGGCTGGCAGAGGCTGCCTTGCCTGCTGCTTAGCTCTCAGGAGGTCAACTCCCAGGCGAGCCGACCACAGACGCAGCAGC
TGTCTTCCACAAGGCTACACACATGCAGCTCGTAGCCTGTTTCACCCGGGTGCACAGCTGGGCACTCACTTTCTTCATGGCTTTTAGCAAGTGAAACAAGAGAAGGAAAGTGGACGCCAGCCCAGCCCGCTAGGCCACCTGTTGGCTGGACACCTCCCTCACCCTTCCTGAGCCTGAAGTTCCCCTAACCACCCACAGAGGGCGTGCACCCCAACCCGTGTACCCAAAGGTACCACCTGGCCTGGTGCCCATGAAGATGCCCATTCGGTGGGCCCAGCCCTGGCCCCAGGGGAGCCCTGCTCCTTGTCCCCAACTCAGCAGGGCCCAGCTCCCACTCACAGGGCACCGTGGTGCCATAGCGATCTGG
GTTGTCCATGCGTAGGCACAGGGACTCTGTGCCAGCTTCCCTGTGTTTACTGCTCTCAGCTGGAAACTGTGGGCTCCCTGGAGGTGGAAACCATGACGGATGTCTCAGAAATCCCTGCCTCTGGGACGAGCGCTGGTGCACGTGTGGCCACAGGGTGGCAGCCTCGCGACACCGGATGGGCGCTTGTCAGGGAGGGACACCCGGGGCGGGGAGCCTTTCCAGAGACCTCTGCAGGGCTGCGTGCCAAGTGCACGTTTTATTTTATTCTAGACACTCGTCCTTGCGTTGAGGAGCACCCAGGACCGCA
GCATCGGTTGTCTTCGGGCATCACCTAGCGGCCACTGTTATTGAAAGTCGAGGTGGCACGGAGGGACGTCTGGCCGACTTCACAGAGCCTGGGGCCACTGGCTTCTCTCCCTCTCTTCTGGAGGCCCGTCACTCTCTCCCTTCTTCCTAGGGAACCTCCGACCTGGCGGGGTCCCTGTTGTTCTTTTCTCAGCATA
ACATAGTAGGCGCTCAGGAGAAAGCGGGGGAGTGGAGGAAAGCGAGAATCCCGGAAGCCGCCGGGTTCCAGCCTGAGCAGCAGGCGGGCGTTTAAGTGGAGGCGGATTCCTAGTTAGGCACCAGCTGAAAGGGGAGCCCGGCTGGGCTGCGCTTCCTTCCCCGGCCGCTAGGGGCCGCTTCCCCGCTGCTCTGCGGCCGCCAGGTGAGGGGGCCCCGCCCCTTCTCCCCAGGTGCTCAGGGAGTTGGGGTGTGAGGGGACAAAGTGGGGGTGAAGGGAGAGAGCTGAGCGTGTTTGAGATGGGGGCTGCTTAAAGGAAGGGAA
GAGTCTTCAGATTTAAAATCAGGCATGTGTCTGACTTACGGAACAAAGGCCATTTCATAACACAAGCGGTCTCTGTCCTCCGTGACAGAGGAAGGCGGATTTCCCCGAGGCATCCTGGCAGCCCGCGCAATGCATGGAAGCTACCACTAGATGGCACCTGCGCCCAAGCTATAGCCCGACTCCCTCCTGGTGCTGGTGCTACGCGTGTGGTCCCCGTACATGGAAGAGCCATCCACTTTTCAACAACAGGCATTTATCTGCAAAAGACTTACACCAAGAGCTTGCCTTAAAAGA
CGTCCAGATCTCACTCCCTGCCCCCTACCCCGGCCAAAAAACGCAAACCCTGGATTCCGGTGGTCCTGAGGGATACACTTGTTCCATTCATCTGTTTGGGGTGATGCCCCCAACCCAGCCCACTCATGGACACCCACCCACCACCTGATTCCAGTCTCAGGCATGTGGGTCTCCGGCCACTCTGGCCAGCCCGTGTGTCCCATGCCCCCTTGTGGCGATGTGCTCTCAGGACACCCGGCTCCAGGGGAGGCTCCAACTCCCATTCATAAACTATCTAAGACGTCAGTTCTTTTTTCCTTCACTGAATGGTTAAGACTGGGAGCAACGTGCTCAGAGCGTCTGAACTG
ACACTGTGGACATTGCCAGGAAATACTTATATAAACTAGGTGGGCATCATAGATTTCCAGTCAGTCTTTCACCTCAACCCCACACACAGCTCTGGAATACGGCGGACACACGTTTCTGTTACAAGTGCTGCCCCTAGTGGCCACGGACCCTTGCTACGCCGATTCCTGGGTTCCTGGAGGGGCACAGGGCGCAGACGGGCAGCGTGGGGGCAAGCATGGCTCATGGCTGAAGCTGCAGCTGCCTCAGGCAGATCCGAGGGAACTGCTCCCCTGGGGAGTCCCACAGGGACTTCC
TCCCCCAGGGGAGAACAGAACCGACAAGTCTGAGGAGCACCTATAGACCGTGGTCCTCCCCAGCCTTTAGCAGGGAGCCCACCAGCCTGCCAGCCGCCCTCTGGCGCCCCGCCGGGCCTGGCCTCTACCTGCCTCTGCCCCCAGCGCCCAGAAGGTGGCGGCATCGCTCCACCCACAGGAGCCCTTGCCGTACCCAAGTGGGAGGTTCGGCTTCCTTCACCCCTCACTTCCCACTGCATGGTTTTCCTGGGAGGGTGTGGTGGGTTGGGGTGGGGTGGGCTGGGGCGTGGGGAGAGC
TCACGAGCGAATGGAAACCAGTGGATGATACGGTTTCTAACATCCCCTCCAGCTTTAAATTTCCAGCAATTTATGAAGCCTGGTAATGCCCACGTACTGGTGCCAGCAGTGTGGGTGCAGCACCCCCTGCCGGTGGCCTCCCCGCACTGCCCTGGAGGGAGGTCGTGGCTGGTAGAGCCACACTCCGCCTGCTGGTTGTGTGCGGTGGTGGCCCAGGCCAGGGCACAGGCATTCACGCACACAAAACTCACCCCAACGATGCTCTGAAGTATCTATTGCCATGTGTGTGCTGAAAGAAATGCACTATGATTCAGATCGGCCAAGGCTTGGAAG
CTTTCCTCTCTTTTCTCTACATCCCTAGGGATTTGGAGCTTGCTCTCCAGTCTGGCAGCCTCGAGGGAGGGTGTACTTAGGTCATAGCATAGCCCTGCCCTGCTGGGCCCCGCCATACACACCCTCTAGTGGCCACAGCGCATGCCAGGCACTAGGCTGGATGGGCCCTAGGAATCCAAGGACAGCAGGACTGTCACTGCTCTTCCCATCCTGACATTATCTCCACTCAGATGCAGTGGCCCTGTAAGGAGGGCTGCTTCTAGGTCCTCTTGTCACT
TTGGATGTTAGCTGTTGTTGATTTTGCCATCCTGGTCCCCTGGCCCTCTCCACTCTCCATTTATTCTCAGTGACATCAAAATGACCCAGCAATACCCACTCAGCAGCAGCAGCGTCACCCAGTGGCTATAAGGCCATTGAGCTTCAGGAGGTGCCTAGCGCCCCTGCTGGTACCTCTCTCCCCACTCCTGAGAAAGAGCAAATATCTCCAAAAACAGGAGGAATATACCCTTTTAGAAGCCTTTGAAAGCAAGTTTATTATTTTTTTCCTGG
ATTTACTTTGAGTAGGGGAGGGGGAGGAAGTGTGGAGTTGGAGGAGTGGACAGTTGTCAGCTGAGATGCCCAGGTCTAGGAATGAGGCCTCTGGAAGCAAGGTCTTGGCCACCTGGAGGAGCTGGGGAGTTGGCAGAGGTGGTCATTTTGCATGTTACCACAGGGTGGTGCTGTTGGCTGCAGAAGGGGACATGGTCAGCTGCGCCCTCTGCACTGTAGTGCAGAGTACAGAGCGTTTTCATCCATCAGAATCCCAGGTCCTGGGAGAGTGAAACGTCTCTTCTCCAGTATTCCAAATAGG
AAAAATAAGAAAGATAAAAGGCAGGATCAAAAGCAGTGAGTGGCAAAGCTGGGCGCTTGGACACAGGACCCCAACTCTCAGCCTCAGCTCCTGGCCTCCCCTGGGTACTGTCCAGGTGCTGGACCTCGACCACCAGAGGGCAGCAGGGCCCAAGGAGAGGTGCCTTCCCCACTCCTCGCGAGGCCCATGGGGCAGGTGTGGCGATCTGCCCCATCGCTCCTGCCTGGGGCATGTTTAGCAACACACAACTGCCACCAGCCCCACCCACTGAGCCCT
ATGGGGGCGAGATGACCATCTAAGCAATGTCAGAGCAGGGCACGTACTCAAAAATGTACAAACGTATCTTCCAATCTTCCAGCTGTTGGGAGAGCTTGGGCCACCCAAGGGCACAGCGCCCCCTGCTGGCCATGACGATGATGCGGCTTAGCTCACAGGGCTTTCCTCTGCAGCAGCTCCCCAGAAGCCAGGCAGGGGAGTGCTGGGCGGGGTGGGAGAGGGATAGGGGTGTGCATGCATGGGCCATTTCTCATTCTCTAACATACAAACGT
GCCAAAGTCCAGGAAACATCTAAGTCACACCTTAGCAGGCTGAAGGGGGGTTGTAGTGGAGGGAGGCTTTTGTGCGGAAGGGTGACCGTCTAGCACCAAGCTCAGTCCCAGATGGAGCAATGGCGATAAGGCTTGTTTGGGCGCCACCTGCTGGTAGGCTGCGGCTACTGTTACTCTGGCCCTGGGCAGGTCCACCTCAGATGGAGGCCAGGAGGGAATTTGTAACAGCACTCATGATGGGATTTTTACTATTTTAGTTTTGGTTGAGGCATGAATACAATAAATGCTAAAT
GAGTGCAGAGTTGCTATTAATATATGCAGGGACGACAGGCGTAAATCAAGACCGTCCGGAGCAAATGGGCGGGCGAGGCAACACTTGCTCTGGGTGAGGGTGGCGGGGGCAGGCCCGGGCGAAGCGGCAGCGCTGGAGCTTGGCCACCAGGTGGCGCAGTGGCCCCGCGCTCGGCGAGGCCGCCCTGCGAGGAGTGGCGCGGAGTGGGGCGGAGCCCGCCCGCCAGGCCCACGGCCTTCCCAGCAGTCCCAGCGGCCGCCTACCGAGCGCCTCCCCTGGGATGGGCGGTCTCACACACCCAACGTGCACACCACAGCCGTGTATACTCTCAGCCTTCACGGCTCTGTATGAG
GATTTTTAATAAATCTCTAATCTCTTTTAAAAACAGGGGATTTAAGCTGGCTCTGAGCGCCCCTGCTCCAGGAAGCTCACTGCACAGCTGCGGGCTGGATCTCGTTCCCACCTGCAGCAGCACTACCCTCTAGTGGCCACGGAGGATGTCCACGTCCCGGCCAGGGTTCCCGGCAAGGACACAGGTGGCAGCTCCTCAGCAGCCGCCTCCAGCCACCCCTCCTGCACATGCCCCGGTGCTGCCGGAGCCTCTCGCCAAGCATCACTCACACAGGTGG
AGTGACCACCACGTGGGACGCCACGGAGCTAGAATGTAGGCGATGTGGCAGAAAGTCCTAGCGGGCCGCGCAGCGCGGAGACCTCCCCGGGTGCAAACGCTCCCCGCCCCCCACCCACGCGGCGCCCGTGCCGCCGGCCGCTGTTCCACGGATGCCCACACGGGGGCAGTGTGTCATCAGGATCTCGCGCACCTTGGCTCAGGTCGCCTGCACCTGCCCTCTCCCCAGGAGGGTGAGCCAGGCCGCTGGGGGTTTGGAGACAGCAGCCCCTCGGCTTACAAATCCTTTGCGAGCAC
CCCAATTGCCCGGACCACGCCAGCGCCCGGGCTCTCGGCTTCGCGCGGGGCTGGGCGGGCGGAGCGCGGCAGCCTCCAGGTAGGGCCGCCGCCAGGTGAAGCCGCGCCGCTTCGCCTCTTCCCGGTCTGTGGCGACACCTGCTGGCCGTCCGTGGAAGGACACACCCTCCGCTCCCACCACCTGCTTCCATTCAGCCCATTCATCACTCAGCCCCTCACTATGCGCCCTGCAGGTATCGCGCCAGGTGTCCGGGACTTTCAGGCAGAGAAATTAAGCAAAGAAAAAAATGCAG
CTTGGGAGTAATAGCTCAGAAGAGGAATGAGGAGTTTCTGCCTATTACGCCAAGTAAACCATCCTGTAACTTTAGCCAAGCTGGGGTCCCAGGTCTGGGAGTGTGTGATGAAGTCGTGCAGACACAGCGCCACCCAGTGGCTGTCTGGTGAGGACGGGATTGTTTGCAGGGATGAGTGCAAAATCCCTGGGAACTCCTAGAGATGCCGGAGAGGGCATTTTACTGGAGGCTGAGGTCCTGCTTGAGCAGCAGGGAAGATTGGAGC
TTGAGGAGTGTTTCTCAACTGGGGTGATTCTGCCTTTCCGGACACATGGCCATGTCTAGAGACATTTTTGTTGTCATTGTAGGGGGTGGTGGGGTGTTGATAGCATCTAGAGGGTGGAGGCGGGGTCTCTGCTCTGCACAGGAGCGCCCCCTCCAGGAGGGTGATGCAGCCCCAATGCCAGTGGTGCCAGGGGTTAGGGGCCTCCACCTAGAGTCATGCTCCTTCCAGCGTCAGGGGCAAGGAGATGCTGGCACAGCGGGGAGAAATATGCCCAGAGAACCAAACAGTGAAAACCACCACA
GGCTGAATCAGTGAGGGCCAGCAACATAATGGCCAGAAGCCCCAGGGAGAGCAAAGCAGGGGTTGAGTGGGTGAACAGAGCTGGAGGGAGCAGGAGAGGCCTGGACCCCTTCCCAAGTCCCTGGGGTCAGCCTGCCATCCCAGACATGACCACCAGGTGGCACCACAGGCTTTGCGGCGGGGCCGGAGCCTGGGAGAGGACAGTGGGCCCTTTGAGACCTCTGGGGACAACCTGGGGCAGGGAACAGGTGAGTGGGGTGGAAAGTGGGCTGGAGCTGGAGTGGTGGG
CAGGTTCCTGCATGTGCTAGTCACCTTCTCTACACTATATCATTGACTCCTGCAGACATCCCTGCGGGGCCGGGACCCTTCCTGTCCCATCTCACAGGTGAAGGCCCCACGCTGCAGTGCAGATGCATGGCCAGCAGGTGGCAGAGCCGTGCCTCCCTCCAGCCTGGACTCCTGAGGCCTGGTTGCTGCTGGCTACTCATTCTCACTTCTTTTTATTTTATTTTATGTTTTATTTTTTATTTTTTGTGGGGGGTGACAGAGTCTCGCTCTGTTGCCTATGCTGGAG
GAGGCTGAGATGTTGCACCCACAGCTGAGAATCCCTTTCTAGCGCTCTGTGTCCTCACAACTCCCCGGGAATCATCCTCCCCTGGAGAGTTCCCAAAGCCCTTGCAGGCCTGCCTTCTCTGTGCCTTCCTGCCTGCGCCCTCTGGTGGACAGCTCCATTCGCTGCCTGTCCCATGGGTTCTGTCCAAAGGTGGAATCTATTATCAATGTGGATTTCTAATGGGGGTAACTTCCTCCCTAAGGGAAGCCTCAGCTTCACCAGCAATGGCAGACACGGCCAGGCATGTAGACACA
TCCTGGAAGATTCTCTGTTTAAGCACCCAGTGTCTTGCCCTGGGTTTTCTAGGTCTCACCTGCCCACCCAAAATCTTTTCTGCAAGCCCCTTAAGGGTGCCCACCCCAGTGCCTGGCCAGCCCTGCACCCGTAAAACACCTTTTAGCCAGTAGAGGGGGCCCACGAGCCCTCTCTCACCAGCTAGCACTTTTCTCACCACCTTCCTCGAAATACTTGGGGGCAGCAAGGGTGTTGGCAGATGAGAGTCTCCCACTCACCATGGTGAGAGTGGTGGGGAGTACCCAGGGCTGACCTGACTCACAAGGGAAGCAGTAACTGTAGAACCTGCCAGCCTCCCTGGTCCCTGTGCCCATATGGCTTCGGCTGATGAGGGCTCAGACTCTAGGT
GAAAGGTCTGCTGTTTGCCAAAATGTAACAGCTCCTCTCCCTCACTGAAGCCCGGGAGAGCAGAGAGCCGTGCCAACCTCTCCAGCCTATTCCTGAGGGCACCTGCCCCCATGCAACCCGCGGGCAGGAGCAGTTCCCTCGCCCGCCGCCAGGGTGCGCCCCGCTCCGAGCAGCCGGACGCCGTCCTCCCGCCGCGACGGGGCACCAGCCCGCCGAGAAATGGCTGCCCCGGGGCTCCTGCGCCCTCTGAGAAGAGTTTGTGGGCTTGATGAGTTTGCTTTACCAAGT
AGCAGCCTGTGATGAATGGCTGGAGATTGATTTTCACTTAATTGACAATTTGGTGAACCTGTTTGCAAAATCCCAGGTTGGGCCCAGACAGTCTCGAGGTTATAGTTGGTCGAGTTGATGCTGCTTGGGCCAGAGTGGCAGCCAGGGGGCAGTAGAGGCCGCCCAGCGATGGGGGACCCGGCTGTGCCCGGGCTGAGCTCCCCTCTGTAGACCCAGCAGGGGCAGGGGTGCCAACCCAGATCGGGAACCCCCAGAGAGGTGGGCCCCAGCACTGGTG
TACCTGGTGTTTTGAGGCTTTGATTACCGTATAACTGATTTTGTAATTGTGGTGCTTAGGTCTATTCCAATCCATGTAAATGGAGCATCCCCAGCCAGGAGCAGAGAGCAAGGGACGGAGAATGTCAGCGATTCCGGGAGAGCCCGCGAGGGGGCGAGCGACCACCGCTCGGCCGCGAGCTCAGCGCTTCCCTCGCCGCTTCCCAACGGCCAGCAGAGGGCGCGCGCCTGGCGCTGAGCCCAACCGCCGCCTCCAACGGGACTGGACCAGACCGGGTGGGACCGGACCGCGGTTTGAGTCCAAGCCCAGCGGTGTTTGCGGCGGGTCCGGGGCCTGGAAGCGCGGGGGCGGCGCCGAGAGTGAG
TGAGTAGACCAAAGTACTCATGACAGGGCAGGAGCAAGTGAGAGACCCTGGAGGACCATGGAGAGAACGTGGTAACCGATGGAGAGGGATGAAAACCGAGCCGCGGGTGTGAGTCTGAGGCGCCCCCAGGCCCACCAGCGTGTGAGCGGCAGGTGCTGTTCGCCATCAGCCGCTAGATGGAGCCGGCGCCTCGCCGAATGCGCCGGGATCCGTCGCGTGGATGTCAGGTCCGGGCCAGGGAGCCAAAGCGGCGGCTCCGCGGGGACCCTCCACAGTTCCGGACTCCAGCCCAGCGCCGGCTTCAGGGCGTGCGACCCTGAGC
CTTCCAGGTGAACCGAAACATCAGCCGGCTCCACCATGAGACTGAAGGCCTCAAAGGCCAGAGAACGCAGAGCAGCGTGGGGAGTCCGCCATTAAGGACTCAACGCTGAGCCTGCAGAGCTGGAGGCCGCCCTATAGCGGACCAAACAGGAGAGGGCGCCGTAGCTTCACCGGAACCTGGAGCTGATGAATGTCAAGCTGGCCTTGGGCATCGAGAGCGCCACCTACAGGAAGCTGCTGGAGGGCGAGGAGAGCCCGCTGGAGTCTGGGACGCAGAGCAGGTGTATGCATAGGAAGACAAGCAGTGGCTACCCAGGTGGGCTGGGCTCGGCCTCACAAGCTCTGCCCTCAGCTATGGCCTGGACTTCTTC
GGAATGGAGATCTGTGAGTTGTGGCAGAAAGGCCTCCACCTCCCACTGAGGCGTGACGGGCGGGGAAAGCAGGTGGCATTGTGCTGCCTGAGCCACCGTGCGTGGCCCCGTCGCCCGGGAGCCCGCTGTGGCCTCCTCTCCCTCGCCTGTACCGCCACCTCGTGGAGCAGTGTGGAATCGCCAGCAGTCAGTCAGGGCGGGCTTTGGTTCTGGGAGTCAGTACTTCTTATGACCGTGCTCGTCTGACATCTGGCCTCTTGCTTCGCAGGAGGCAGAAAGGCCATGCTCCTGCCCTAGAAAGTGAGCGCGCTTCT
ATGCTGTTGTCTAGAGTGGGCGGGGATGACTCATTGGAGTGGATGCGCTGCTCTGTACTTGATTTTTTTGAGTCTGAAATTAGCTTTCCAGGCTGGGGCAGGGAGGGGAGCACAGGTGGATCAGTACTGCCCCCAAGCGGTGGAGCTGTGGTGGTGGATCAAATACTGCTGCCGCCTGTCTGCACAAACATATTTCTCTCTTCCAGCCCTTCAGAAGTGTATTGGAATATGTCGATAACAATAATGATGGTAGTGAAGATGATGATGA
TTTGACGCCACATTCCACACTAACGTGTTGGTGAATTCTTCTGGGCATTGCCAGTACCTGCCTCCAGGTAAGCTGCACCTCCTTTGTCCTCTTCCAGTTAGAAAACTGAAGCGAGTTTGGGTGTCAGTCAGTCTGGCCGGTGCCCCCGTGTGGTGGACCAGCTCTTTGCTTCGCCTTTGCTCACTCCCACCTCTTCCTCTCTCTTCTCTTCTGTGCTTCTGTGTGCTTTCTACCCCCAGAAGTCCATCCTCCTCTTTTGTCTCAATCAAGCCGTCTTTGCCACTATGTCCTTATTTTCTGCCATGTGTGCCTTAAAGCCAATGTACAAATACAGCGAGTCTCCTTTGCCGGGCAGTGGCCACCTCACCTTCCAGCCTGGCAAGCCACCTCTCCAGGCTCTGCTTCTCAGTTCCAGC
GCCCCCAGATATTCAATTCCTAAACCCATAGGGTGGGGCATGGGCACAGAGGAGAAACCGGGGCCGCCCGGCACAGCCCTGCTCTTTCACCCTGCCCGCCTGGTGGCCTCCTTAGCCTGCAGCCTCGGAGCGACCCAGTATGGGGGCATGCTGCCACCTGCTGGCCACACTTCAAAATGCAACCCAGGGTCGGCCTGGAGGCTACAGGTGTCCCTCTTCCCCCAGGCCTGCAACTGGGCTGGGGAAGGGGCACCAGGGAACAGCCCAGGTGCTCCTGCCCAGGAGGATTGTCCGACTGCGTGGGGAGAAAGTCCA
CTGGAGGAAAAGTGTCATCTGGACACTATGTCAGAAGTCTAGATTTGGCGCCCTCTGTGAGTCTGAGGGCGTCTCCCCTTCTGCACCCGGCCACCCCCATGAGAGGTCCTGCCAAGTGGGTGAGCTGCGGCGGCAGGCAGGGGTGCAGTGCCCATCATTCACACTAGATGGCGCTCTGACATTGGACAATCCTCTGAGCATGTGGCTGCCTAGTGGCCAGAGGGCAGGGCTGGATGGCTTTGAGGGGAGGCTGGTCTCACTGGACCTGACACCCCGACCTAGGGTAGGCCAAGGGGCGCCGGAGATGTCAG
TTCGTTTTTAAAGGTGGGCTTTTGTTTATTTATTCATTCAGCAAAAAATCACGAGTACTTTCTGCAACACCAGGGCTTGAAGGAAGATACAGCACCAACCCCCCAACGGCCGTGCAGTTCTCCGATTCGGCCAGCAGAGGGAGCGAAGGGCCAGCTCTGTGGGAGGACCTGCAGAGCTGGACACCAGCTGAACCGCGTGGGCAGCCACACCACCCCCTGGCCACGCCACAAAATGCCCAAGACAAAGAAGTCCCAGCTGTCCTTTAGGTGTTTAGAGCTACAGTGAGGGTACCCTGG
ACATTCTCTGGCCAGAGTATTGTGGGGACTTGGGAAGCAGGAAGTTTGAGTCCTGGGCGCAGGCCCTGGAGGGGCTGTAGCAGGGGATTCCCCGCTTGCTGAGGCCAGGTCTGGTGCGGGAGATCGTGGCTGCCTCCTTGTGGAAGCCAGGGGAACTGCGGAGGCCGAGGGCTGGTGGGGAATCTGGCGGGCCGGGCTCTGGCTGGGGTGAGATGGAGGCCAACCCCAGGTCCCGCCTCCCCAGACGCTGAGTCCCCGCGAGCTCTGGCACCTGGTGCATCAGTGCTACGGCTCAG
CAGCTATCAGACGCCAAGGCTGACTTACAGGGGGACAAACCTATTGAACACAGTCCTTAACAAATGACTGACACCGGCTCGGCCTCATCAGTTCCCAGGCCCAGACAGACTCTGCTGCCACCTGGTGGCTGAAGGGTAGGCAAAGGCGGACAAGTGCAGAGCCACTCCACCTGACCTGCAGCCTGGACTTCTCCGCGTAACGAGGCTCTGCTAATATGGCAGGAAAGGTGTCATACCGAGGAGAAGCTGCTCGGCAAGATGTAAAGATGAACGG
TGAGAAGAGGACCTTTGCTTTACTACCCCCGCATTCAAAACCAGCCAGAGGACAAGAGCCTCTGGCTGGGTTGGGAAACCACCCAGCGCGGGCCATGCTGCATTCGCAGAGCAAGGCTGCCACCCTGCGGCCTGGCCGGGCCTTTGGGGAAGCAGAGCGGAAAGGCGGTGTTTCGTGGAGCAACGCTGCCACCTTGTGGTCCCGCTGGGGATGGCCCCGGCACCATGGATGCTGCCCAGATCCCCGGCCCCGGACACGCTCATAGAGTGGTGGGAGCACTGCCTGGGCCAGCCTGGCAGGCGGGAAGGGAGGGCAACGGCAAGCCTTACATCTGGCTCATGCAGG
GGGACTTGGCTGCTGCCAGGTGGAATGTTCTGTTTGTTTTGGTCCAGAATCAGCCTGAGGGCGAATCCTTCCTGGAAAAGATGAAGGTGCAGATGGGGAGTGGCCAAGCACACCATGTGGCAATCCTGCCAGCTAGTGGCCACATACGGAATGGGCCTAAACCCACCCAAGATGCGACAGGCCGGGGACTTAAATACTCAGGTTGGCTTGGAGTCAGAGGGCACAAGCTTCCTCACCTAGCTCTAGGCAGGAACGGGGCGGGGAGACCTGGAGAGATGAAAT
TCCTCATAGTCCTTCCCTGACTCTGTGCCTGCTCCCCTCCCCTCTGTGCCCACAGGTGTCCTCCCTGGGCAGCGGCAGTGACCACGTCATGGACGCCATCTCCCAGTGCGAGCAGTACGCCAAGGAGCAGGGCGCCCAGGAGCGCAACGCCCCCTGGAGGCTCTTCTTCCGCAAAGAGGTCTTCACGCCCTGGCACAGCCCCTCCGAGGACAACGTGGCCACCAACCTCATCTACCAGCAGGTGGTGCGAGGAGTCAAGTTTGGGGAGTACAGGTGTGAGAAGGTGAGTGGGAGGGAATCTTCCGCCAGGCTGGCTTGGCTCACAGCCTCCTGCTTTCCACGTTTGGGCTGAGTGCTCCTCTGTGAGCCATC
TCCCCGGCCAACAGCTGTGCCTGCTGCCACACCTCCCAGCTGGACACAGCTCTCCTGTAGCGAAAACAAAACCCACCAAGCAGGTGGCTGCAGGAGCCCGCGCGCAACGCGCCCGCTCCTGGCCGCGCACGCCCCCTGGCGGCCATCGGGAAGCATCGCCGCCGCGTTCCTTGGGGAGAGCCACGCCTCTGGGAAAGCTAAGAACTGTTCACATTAGAAGCATCCACTTGCACGGTTTTTTTGTTGCTGTTTTTTGGGGGGTTTTGTTGTTGTTGTTTTGTGGGT
TGGTCAGCCCCTGCCCTAGGCCTCCATGAGAACTTCGGATCCAAGTGGGGAGGTGGCTCCCCCAGCACTGCCCCTGACCTCCCAGAGCTTCCCCTGCTGGATGCTCCAGCTGCAGCTCCCAAACCACTTGGCCTGCTCTGGGCACTGCGTCTGCAGGGGCGTAGTGCCATCTGGTGGTGAAACTGGGAACTGCACCACAGCTCCAGCCCGTACCTGCCGCACACAAGTCCCGGAGACCAAGGGGTGGCCATGGAGGGATTCCAGGGGGCCTGCCGCTCCTCACCTGCTCCCCACCCACCCCCCATCTCTCTCTCAACCCAGGAGCCTGATACTGGGACACACAGACAG
GAAACACAGTAATCCTTTTGCATATTGGTTTTGTATGTCACAGCCCTGCTAAGTCCATTACTCCAGGGTCCATTATTCCTGGATTTTCTACGCAGCGATCACCGACTTTTCTCTCCCTCCGGAGCGCTGCACTTCCCCGCGTCTCCAGCAGAGGGGGCCCCTGACCATGCAAAGCGGAGCCCGGGCGCGGCCGAGGCAGGCGCTGGGAGGAAGGCGGGGCGTTTGCGGGAGGGCGGGGCGGGGGCGGGGAGGGGGCAGGGCAGGTGCGGGGAGGGGCGAGGAAGGGGCGGAGAGGAGTCAG
TCAGCTGGTCCATGGATACTGAATCAGGGAACCTCTTGGAACTGGCTTCCTACCCTGCAATCAGGGTCCTTGACAGTCCCCAGTCGGGAACACAGACCACCACAGTGGAGCCACTAGCCAGGGGCTTTACCACGGCTGGCCAGAGGATGGCAGTCACTGCCTACGCATGCCCACTTGGCTGGCGCCGCTGATGGAGTAGCAAGTACCTGCCCTCCTGGGCTCCTCCAGACTCCGGAGGCAGTGAATTCCTGCTCTTGAATCATTATGGGACCCCTCGTAAAGGCA
GATTACAGGCGTGAGCCACTGCACCCGGCCTGTATGGCGTCTTGAGGCAATGCTCAGAGCTTGGTGTGAAAGCAATTCACCTCCTCCTTGGGCGCCTCCCCGACTGGGGTGTCCGCAGGCGGCAACCACTTGCAATCCCAGATGCTGCCACCAGGGGGTGCACAGTACCCGCTTGGAAGGTGGGCAGGGGCGGGCGGGGAGGAACTAGAGAGGGAGGGGTTAATGCCCAAGGGCCCCGCCCCTCCCAAGAGGCATGGGCGGTCTCAGCCCGGTCCACTCACCAGCTGTATATGAGCACAGCCAGG
TTCGGGGGCAGCCTCAGCTGGCACCTCGGGGGGCACCAGGCAGTGGCCAGAGCAGGGGGTCTCCAGGTGCCGGGGACTGAGGCTACCCCTGCTGTGGGCTGCAGCTTGCTCTCTTCTCAACTTCCCAGCTCCCACCTGGGGGCGCCAGAGGGCACATATACTGCTGTACTCGTTTGTGCCACCAGAGGGCAGCCTCCGCACATCGATCTCTACTGCTTCCGAGAACTGTCCAAACCGGCGGGACTGAGAGAGAGAAACCTGGTCCAGGGCAGAGAAAGAGAGGAGCCCACTGCAGTGCGTGCAAGCGATCTTCCACGCGTCC
TGGTTCTGCCCCTCTGTCTGCTCCAGTGATAGCCAGGGCAGGCTGTTGTGTGGAAGGGGACAGGCTTTCTGGGCTTTAAAGAGGCTTAAACTGCTGAGGCCGTCTCAGGAACGCTGTGCAGGGCCATGCGGGAGCACCACACACCTCCAGGGGACGCTCTCCGCACAGGTGAGAACGCGAATCTCGTCCTCGGGAACCCTGCGACCCAGCAGCCAGCCCGCCGCCTGGGAGCATGTGCCTTCCGCTAGCATGCTTAGGGAACATTTTCTGCCAGTTTTCTGCTCTTCTGTTCTCAGA
CGTCCTGTAGGCTGTACTGCCTGAAGATCCATGGCCTGTCCTCACTGTGGCGTCTGTTCCGGGGGAAGAAGTGGAACGTTCTGCGCCAGCGCGTGGACTCCTGTTCCTATGACCTGGACCAGGTATGGGGCAGGGTTCGTGGCTGGAGGGGCTGACTGCCTCCGGCCTGTGCCCGCTGGGCCAGCGCGGTGCTTGGGCACCACAAGGGGGCAGCCTGCTCCCGTCCTGCAGCTGAGGCCGCGCACAGGCCCTGGGAATAGATAAGTCTGCGGTGTGGGCTGCACGTGGGGCTCTGAAGCAGCGCAGAGCTTCCCTGGGCCACAGAGAAGAGACAGACACACAGCCCC
GGTGGGGCCAACCTGCTTACCCTACCACTTAGGGAAAAGTAACAAAAGCCTTGGACCCACTCCCCTGAACCCCCGTACTCATCCCACTCAAACCTGCAGCATTCGCTGTTTCCACTGCCTCAGCCTGTGCCCCTGCTGCCACCTACATGCCAGTCAAAGGCACTGCATCTACTGCCCTAACAGCAATCATGGCTTTTACCTTGATTCTAGAAGTCCACAGGAGGGTCAGTAAACGTGGTAGGGATGCAAGTTCTGAGCACAAAAACAAG
AGAAATATAGGTGTTAATTCAGCTGAGAAAATACAAAGGGAATAGAAGCGAATGCTGGGCTTCTTAAACTGTCTTCAACCATCCACCAAACAAACCTTGACGGTGTGCGCCACCTGCTGGCCGGGACAACAGCCTCCTGTTTGATGGGGTTTGAACTAAGATGACTCCACCTGCTCCCAAACCAACTCGGTGAATGAAGCAGGGCTGTGTTCAGTTCCGTATCTGAAGATGAACTTTTAACCAACACTAACA
GCAGAGCCTAAAATATTGACCACTTAGAGGGTGTGCAGAGGCGAGGCTAGCAAAGGGGGCTGGGAAGAAACCGCTAGCCAGGGTAGAGGCCATGAGCGGTACCAGAGCAGCCAGGACAAGGGCGCCACCTGGTGTTTAGAGGAGGGAGGGCTGAGAAAGCCCGGGAGAGACAGGCGGGTCGCTGGTGACCTGGACAGGAACAGTCTCAGTGAAGGGGATGGAACCCCCTTCAGAAACGGCCGAGTATAGGGGACAGTGGGAGTCT
GCCTGTGTGTTCATGCAGGTGTGTCGGCAGGTGCTGCAATGCCAGGACCCTGCCCATCCATGCCCCTCTGCCCGCCATGCCCCCCGGTGCACCTGGCAGAGGCTGGGAGCCTGCAGAAAGCATAGCCGGTCAGACACTGCCACCTGCTGGACATACTGGGCACAGCATGCAGATGGCTTGGGGCCCTGGCACTTCATCTCCTAGATCTTCTAAGGCCCCCAGAAAGTAGTGTCCTCCATCACCCCTCATTGCCTATGTGGGCCTCTCTAGAAAACACTTACAGGGTGTAATC
ACTCCTATCTCGGCTCTCAATGTCCCCGCTTCCTGGCCTGGGATCAGCAGGACCTCAGTGGATCCACCATCCAGGCACATCCCTTTCTTTCCCTGCTTTTTTCCTGCTTCTTGGGCGGCACCACCACCTACTGGCCTAAAGCTACATTGCAGCCAATGTGCACAGCGGGGCGGAGGGAAGGGAATATGGCCTTGGGCAGCTGCTGTGCGCAGAATATTTACCTCTGTACACGCTTAGGGTGCTGAGGCTTAGGGAGCTCACACGGAGAGAGCCAGCTGTGA
CCCCAGGCCTGCCCAGGGAAGAGGGAGGTGGGGCCTCGCTCCCAGTGCTCTCCGCACCAATTAAAGGGGATAAGATCTTGCACCACAATCAACCCTCCTGCGTTGATGCCAGAACAGACAACTGCCACTGGAGGGCACCACAGGGCAGCAGAGACCTGGACAGGTTGCTGCCTGGGCCCTGGCTGGCCGCACTCCACCCTGCATTTTACGTAACTGGATTTCCTGAAACGCCCCCTATCGGGCTATGGTGGAGTTCTTCTGCACTTAGAAAAATTTAAGATGGCAAACTTCTTGTTTTCATGGTTAAAAATCAAA
TACTGAGGGCAGACGCCTTGCTGGCACACGGTAGGTGCTCTGTAAATATCTGTGGACCTACTGAGCAGATGGGCCAGCGATGGGTGAACTTCCCGCGGCCTGAGCAGTGTGTGGGTATTTGCTGTCTCGTGGCGCCCCCTGGTGGCCGTCATGCAGCACACGCTGAGGGGCCAACCCGTTTTCTCCCTGCAGGATAAGTCCCTCACCTGGCACCCACTTCCCATGTGGCCACCATCGGTGACGTGGGCAGATCCACAAAGTGGCAGCTTTTGGCCCCCATGGAGTTCTGTGCTT
CTGGGCTGAGACTTGGAAGGTCAGCGGGGGCCCTGAGCCAGCGCGCAGCCTCATTTGTCACCCTGGGCTTGGGGCCGGCTGCACAGTTCTGGGGCAGGATGCTGGGAGCTCCAGGACAGCCCGGCCCCTGCTGGCCAAAGTGGCAAAATGCAGTACTGCCACTCACGCGTGCTTCCAGCATGTCCCGCGTCCCAGGCTTACCCGTCCCAAAGGCCTTCTCCCTACCTGGCCACAGGCCAAGACTCAGCTCACAGCAGACATGGGAGTGTGTACTGCAGCTGTCCACTCGTGCCCAC
GAAAACCCAGAAAATCACCCCTCCCTCTTAAGTTCGTCGGATCACACGCGCGGAAGAGGCCCGACCACAGGCCTCCCAGCGCCCGCCGGGCCCTAGCACAGCCCGGACGGGTGTCGGAGCTCCCCCTGCTGGACGCACCCGGTACTGCAGCCGGTGCCGCCGCCCCCTCACGTGCAGGTCCTTCGCGTTAAGGTCGTTGAAACTGCACTCGCACAGCTTGCAGTGGAAGCGAAGCACTCGCCCTTCGTCGCTGAACACCTGAGACACAGAACAGCCGCACGCGCACCAGGCACGAGGCGGGGTGGGATGTGAGATG
AGGTGGTACCCCTCAAGCCTACAGCCTGGCATCGCCCCACAGGACCTTGAGGAGCCACCGGTCAGGATTTTCGAAGAGAGTGCTGAAAGACTTGGCATGGCCTTTTCAAGCTGTCTGTGCGGCACCAAGCAGTAGCCACTAGGTGGCAGTGTGGCGCTGCAGGAACTGGGGTCCACCTTGCACTTGGCTCAAAGTCATCCTTAGGGACCAGAGGACACATACAAAAATCCAGGAACAAGGCATGCCCCATGCTTATTTCCCAGTTCTGGAATCTAT
TAGTCTGATTAGAGTCAGGTTTTTCTTCCTCCTGATGGTTTTTTTTTCCCCCTTAGTTCTCAGCGGAACAGTCACTTCCTTAGGGAGGTTTCCCCAGCCACCCTCTGAGGCCGTGCTTGTTGCCAGACTCTGCCACTAGAGGGCAGGGCTGCACCACTCCTGGCACCTCGCACCCGGCCTGCCCTGTCACTCTGTGTGTTGGGTGAATTCCTGTGATCTGTGACTCACTGCTCTGTGTCCTACACATTCGGCTTTTCTTCTCTCCCCACAACCCCATTTTATAAT
ATCCTCAGAGGTTTTCCTTGTGGTGGACTGGAAGGTTTGAAAATTATATGTTCAGGGCAACATCGGGTTACTATATTAAATCCAGTTTCACGGATCGCGGCCACGGGGAGCACAAGCGCCACCTGCTGGCCCACAGCGAGATTCCAAGAGAGGACGAGACCTGAGCACAACCAGCTCAAGACGCACAGTCCCCGGTCACCGTCAATCAAGTGTCCGGTCCTCCATTTCGCTTTGGTTTTTCTCATTGTTGGAGTTTTTTTTTTTATTGATACATCA
TTACATTCCACTATTAAAATGCGCTGGGACTGCCTGGCCCGGCCGCTCCTGCGTGTTCAGACACAGGTCGGGCGAGGACCCTGTGCGGCCCCAAGCGGACCCTGCTGCGGCTCCGGGGCCGGGCGCTTGCCCCCTGCTGGACACACGGTGCACTGCAGGCAGCCCAGAGGGCCCTCCCCGCTCTGCGGGTGAGAAAATCCCGAGACAGGCGGGTTTCCTCTGAGATGGCCACGGTTCCAGGTGAGAAAGCAGGCGGGAGGGAAGAAGCTGGCGTCCAGGCCCCTGTGCAGTCACATCTGGTCCTCTGCGGCCCGTTCCTGTTCTTGGGAT
CGCGACCAGGGTGCCACGGCCTCCGTCCCGAGGTAGGGTGGGTGGGCGAGCGCAGCCTGATGCTCTTTTGCTCCGGGTTTCTGCCCCCGGGCGGACGGTGTAGACTCTGTAGCGAGCGGAGAGCGAAGGTGCAAAGTTAAGCGAACACGAGCGCCAGGAGGAGACTGGAGCGCGCGAGAGGCAAACGTGCGCCCTCTGCCTGCTGCCGCGGATCTGCTGGCACTGGGAGAGCACGGCGTACTCCTTGCCACCTGGACCCTCCTTACCTGGGCGTCAGTAAGACGCCAGAGAGTCCATGCGCCTTGGACGGGCCTGGCAGGTCCTGACCTGAGGAATAGACTTTAATTCAGGATCTACGATCGCCCTGCCGCCTTTCG
CCTCAGGAGATCTCCCTGCAGCACCTTACAGAGGATGCAGAGGCTGTGACAGGCAGCATTCTCCTCCCCCTTGGAAGCCTCAGGATGCTGTGGGACGAGGGGGCCTTCAGCGTCCCCTTCCTCCCAGTGTTGTACCTGCAGCTGTGCTGGAGTGACCAGGGGCAGAGGTGGTGACGCTGCTGCCCGCCTTGCCACAATTTCGCCAGCAGAGGGTGCTCATGGATAGCCGCCTTGCAGGCGCTGCTGCCGCAGATCCAGACTCTGCTGCCCCATGGGGTCAGGGGCCTCTGGGCCACCTGGTTAGCCTTTGTTCCCACTTCTAAAGAAGGGGTGGGTCTGGTAATGGATTCACGATGGCTCAAGCCC
CCCCCGGGAAAGGGAGACTCCCTTTCCAGGTCTGCTAAGTAACGGGTGCCTTCCGAGGCACTGGCGCTACCGCTAGACCAAGGTCGGCTAAGTAATGGGAGCCCTCCCAGGCACTGGCATTACCACTAGACCAGGGAGCCCTCTAGTGGCCCTGTCCGAGCATGACAGAGGGCTCACACTCTGCTGGTCACTTCTCACCGTGTCCCTTCAGCTCCTACCTCTGTATAGCCTGTTTTTTCCTAGGTTATAATTGTAGAACAAAGATTATTATAATATTGGAATA
GGGAACTCCCCACAGCCACCCTGGGGCATGGGCTTTGTCTGCCCTGTCACCAGATGTTGGCAGGCATGGGCTGGACCACCAGCCCCTCCGGCAGACGGCTGGATGCCGGGACTTCCGACGTGGAGGCTGCGAGGCTGCGGCTGGCCAGGTGGTGGCACTGCTGCCCTGAGGCATCTGTGCCCACTTCCACACAGGCTCCTCGAAGGAGCCCACCAGGCAGCCCCGCGTCCCTGGACGTCACCCTCCTGCCCTCACCACTCCACCTGTGGTGTGCGGCACCCACTGTCGTCCTCAGGGCC
GGGTCTAGGGTAGAGGTCAGCCTGAGGGGGCGGCTATAAAACGAGTCATTGAGGTGGGAGGGAACCTGGAAATTGGGACCTCACGCACCATATTTCCCGCGCTCTCCCCTGGGACGTGCCGTCCCTGCTGCAGTCGCAGCGTGGCGCCCTCGCTCCACGCAGGGATCCTGAGCCAATGGCGGAAGCGGAGTGCGCGGCGAGGTCGCAGTTGCGTTTCTCGCACTCCCCACTGCGGGGAGCCCGTGGGCCCCGCACTGCAGGGAAGCTGCCGGCCCAGGTCTCCTGGGTGGCAAGAAGACGCCTGTGGTGTGGAAGAACCTCGCCCGCAGCCCAGCACGTGTAGAATCCAGATGTGGCTTCTGCTGGAG
TCTTCAACCAATCGAAAGTGGGGTTGTTACAGCTCTTTCAGTGTCCTTCGGTCTGCGCCCTCCTCCTTAACGCGGGCCGGGCCGTGCCTCCGTTGCCTGGCAACCGTCAGTGACGAAGAAGCCCTTGCGCCTTCCTTCCGCTAGGTGGCGGTAGGAGTTCGGCGGACCGAGAGGTTCCGCGCCCACTTCGCGGCCCAGAGGACTGAGCCCGGCCTCCGGTGCAAGGAAACCCCAGAGGCCGGAACTAGAATTGCAAATTTTTTTTCACCCCGGATTCCAACGGTGAGAAACCCTTTCTATGGAAGAATAAT
CACCCCATCACATATGACCAGCTTCCATGGCTTGACTGGCCTTTCTGCTCACCTGCAGGGGAACCTGATCTCTCCGACAAGGACCGAAAGGACCTGGAGGGCCGGCTAAAGGCTCGCGAGGACCTGCTGCTCCCCATCTACCACCAGGTGGCGGTGCAGTTCGCCGACTTCCATGACACACCCGGCCGGATGCTGGAGAAGGGCGTCATATCTGTGAGAGCCACAGCTGCCGTGTAGGGTGCAAAGAGCCCACCCTGTTTTCCAAAACATGGAGGACATTTGGGCTCGGGGGCGGG
ATAATCACCCTTGTTGGACGGACTCTTGCTGTAGCAATGAACCACCAGCGCTGCGGCCAGGGCGCACATGCCCAGTCCGGCCCTGCTGGGGACCCCGTTCCAGCTGTCCTGTCCTGGGAGTGTTTCTTCGGGACCAGGAAGGCGTCCCCAAGTGGCAGCCGCGAGGCATTTGGTATCGAAGCGTCCTCCCTGGCGCCCCCCGGTGGCTGCCCCACGTCCGGAGAACAAGGCCGGCGATGTTCCAGGGCGCCCCCCGGTGGCTACCCTCAGCCACTGCGGCTCCCCGAGACTCCCAGTAGTCACATTCCGGCCGGAAGCACCTCCATGGCCCCGGAGCGTTGGGGACCTGAGCAGCCGGAGGAGTAGCCGTGGCGCCAGTGCTTTTCTCCTCAACACCAGGGACCCCAGCATCTTGACAGCTGCTTCGATAACC
TTCGCATTAAAGGGGATCTGGGGAGTTGGGGATCTGGGATCAGCACTCTGCCCTCCACCTCCACCTTCACCCACTCACAGACCACTACTGCTTTGACTCTACAGCCAGGGCATGGCAACGCCATCTGGTGTCCCCTCCTGGCTTTGCGTCCCCACCCCTCTCCTTGCCAGCATACCTCTTTTGTGTCCCTGGGGGCTCTCATCCCAAGCACATCCCCCTAGGCTTGCTCAGAACTAGCTGAGAGAGCCAGGCACGGTGGCTCACACCTGT
AGTTTTTGTCCATTCTGCAGCTCTGAGGGCCCCCCCACCTCCACGCGCCTCTGTCAGGTTAGAAAGCAGAAGGGTCTTCCAAGGCCAGGGCTTGGCTGGACTTCAGCTGTGCGGGGATGCGGAGCTGCAGGAGAGGGGCGCCCTCTGGTGGCCGCTACGGGCTGTGCTGAGGCCGAGTGGATGGGAAATGGGCAAAGGGGCCTAGAAAACCCTTCCTGCAGACTCGCGGAAGGAGGAAAGTAGGGAGGCATGATGAGAGCGCTCATGAGAGATGAGTGGTAACCACAGCTGTGGCCAAGCC
AGCTGAGTACCGGATAGGACCTGGGCTGAGGCTGCCCAGCTCACAGGGAAGCAGAAGCCGAGAGACCAAGAAGAAAACATCCCCCAACTGGCTGACAGTCGCCCTCCTCGACCCCAGATGCCACTAAGAACAACGCGAAGTTCTGGCACGCAGGGAGGGAAGTCCGTGTTGACTTGGGGGCGGGTCTGCAGCAGGAAGGCTGGGCACACCCTCCACTGGCTGCTCACTAACTCCCCTGCTGGCAGAACCTTCCGCTGCACAAGCAGAGGAGAAAGGAAGGCGTGGAACACAGCAGGTGGCCCACACGGGCTGGGAGGGGCAGGGAGAGGAAAGGCGGCAAGGTTCCCAGCAAAAGAGAAGACGCCACTCCAGGAACCCCGGGAGGTATA
TCCTGGTTTATTTGCATGGATCCTCAGAGCCCAGAACAGTTCCAGGCACAGTAGGCGCTCATTAAATGTTTGCGGGACGACCCAAAGTGTGTTCCCGCCAGACTGCGCAATTGGAAAGTGGATGGGCACTGTCACCTGGTGGCAGCTCTTGGAACTGACGCCGAGATCCTTTTGTCAACGTGGGCAAGTTCACTTTCGTGAGCCACATGTCCTCAACGTCTGCAAAATGGAGATCTTTTTCATCGCACATGCCTATTGGGGTTGTTGTGAAGGTCTAACACG
TTCTGATTCGGTAGGTTTGGGGCGGGGCCTGGAAATTTGCATTTCGAATAAGCTCCTGGATGAGGCTGATGCTGCTGGTCCGGGACCACATGCCGAAAACCAGTGATGGAGACACGAGGAGCTCCTGCCCTCTGGTGGGCAAGGAGGTCACTGCACTGATAGGGACCACAGGCCAGCTCAAGTTCAATGTCCAGCAACCCAGACCAAGGACTTTTTTCTGTCTTGATATGAAAACACTGGCTATCTACAGTGTGTGAAATGCACTCACCATCT
TGGGAGGGCCTGGAAGGGTGTTTTGGAGCAAGGGATGGAAAGTGGGCTCTACCTTCACCTCCTTAGCAAAGCCAGGTTCATGACCAGGGGAATGTTTCCTGAGTGTTGTCTGTGTGCAATGTCTCCCCCTGGAGGGCAAGACAAGGCCTGCAGCCTTGTCAAGGGCTGCCCCAGGGATGCTGACCAGGGTCTACATGATGTGAGCTGGCCCTGACCCCTGGGCAGATGTGGGCTCTGACCTCCAGGCTTCAAGGTCAAGTCACCCCAGGTCCTGTTCACTGCGGGTCCCCAGGCTGCCCAGCTCCATGCGGTGCAGGATGAGCCCAGGGAGAGGACGTGAGTTGTCCAGAGGACTTCTGTCAAGATTGGAGAGAACTGTCCACCAGGGGGATGGGCTGCCTTAGAAGGAGCCATCTGTCCCAGAGGTTTGAAAAACAAAAGCAAAAACA
GCCTAGCCAGACCCAGGGGCCCATGACCAAGAAGAAAGCAAGCACCATGACTGGGTCCAGGCTGGCCCGAGGGGCCATGGTGCAGGTAGCCACCTGGGATGTGCAGAACAGGAGCAGCAGGACGGTGTAGGCAGCAATCAGGGCAGCAGGGGGCGCCGCCAGCACCACCCATGCCCTGCTGCGGGCACCCAGGAGGGACCCCAGGTGAAGCCAGATCCTCCTTGTTCCGACGGGAGACAGCGCCCTGCCTGGCCCTGCTGCCCATGGTGGCACAAGCTGTCAGCACGGA
TGGACCCACCTCTTGGCTGCTGCTCTCCCCTTCCTCCCCCACCGTCAGGTGTGAGTTCTGTGAATCACTCGCGGGGCTGGGCTAGGCTCCGGGAACCAGCAGGGCTGTCCAGGCCGAGCCCAAGGGAACAAACACCAGGAGGCGCCCGCAGGGAAGTGGCGGCTTCGGAGTCCAGCAGGGCCGAGGCATGGCGCGGGCGCCACCTGGTGGGCTGAGCCGGCAAGTACAGGGGTGGTCAGGGAGCCTTAGCCAGGGACTTACACAGCGTGGAGAGCGCTGCATCTTAGAGTGGGGCCTTCAGCAGGACCAGGGGCCACTTCTTGGAGGAGGTGATCCCACTGGGGCCAGAGAGTAAAGT
TCTTCTTCCTGCAGAGTGAGCCCACCGGTTCACCACGTTGCTCTTGCCCCTAGCCCACCAGGCCCTGGCCCTCAGCAGCGGACCTGCCGCGGTTTCTGGACTAGGAAGGCCCTGCTCCCGACCGACCCGGAGCGCGCTGCTGCCCTCTACCGGTCATCCGTGCGGCCGGACACCGTGTCAGGCCCGCGAGGAGGGCTCTGCCGCAGTCCCGGGGAACAGCACCCAGCAGCGCCACTGGGAGAGGAAACTGGGGTCAGGGAGGTGTGACTGGGCCCCAGGCAGTCACACTCAGGCCAACAAGGTCAGGGAGGGAGGGCAGCTCACTCGTGCAAACGTGAGTGCAAAATGCACTCCACGGCCAGGAACAGGCAGTCCGTTCATGCGGG
GTAGCGGCTTCAAGTCCCACAGGGAGGAATGGTCCTAGCGGGTCCGAGTATCACTAAGAGCCCACAAAAGCAGGGAAAGGCGGCGGCAGGCTTAGAGCTGCAAACTCCCGGGGCGCCGCTCATGAGGCCCGCTCTGTGCCACCAGGGGACGCCATGTGCACAGCCTGTGCTGGGCCCTGACTGCGGCTCAGGCCGCGCCCGCCCCTGCCCTCGGCGAGCGGCTCAGATTCAGCTGGGGGGCGGGGACGCGTTTCTGTCCTCTGCCAGCTCTGGCAAGGCTC
TCTGGACTCAGGCAAGATTGGGGAAGTAGGAGTGAAACCCTCCAGTGGCGTCTTCTACCTTAGCTCTGATACCGGGGAGCACCACCTGTCCTGCCGAGCTGGGCACAAGCCCTGGGTCCTGGGGGTGTTCCCTGGCTCGGCAGCAGAGGGCAGCAGAGAGCCCAGTCCCGTTCCAGTCCTGCGCTGGGACCTGCCCGTGTGCCCTGCTCTCCCAGAGTGGCCTTAGCATCGCTAAAAGTTGGAAACTAGGGGCGGCATGACCCCTCTCCCAAGGTGGCCACGAGGATTAGC
TACTGTGCCATTGTCCCACTTGAGCTTTTGGCTAGACTGGGTCTTTGAAGGTTTTTAGTGATCATGTGAGGGAGGGGCCGCAGTGCCCTGCAGCCGGGAAGCACCAATAAGGATGCCCCCTGGCGGTCAGATGAGGCACTGTCAGGCTGACAAAGGGTGACTGGACCAGGCTGCTAGTGTCTCAAGAGAGCCATTTAACCCTCTTCTTGGCCTTTTAATTAAGCCCTCCTTTTAAAACCGTAAAAAGTTATCCT
GCCCTCGGCACCTAGTGGGTGCTTAATGCACCGAAGGTTCTCTGGAAATGTTTGCTGACCTGAAGTTTGGTGATCTTATGTCCTGCTTAGGCGCAGCGTTGGAGAGGTTGGCGCTGCAATGCCGTCAATAACCCCCGATGACCATTAGAGGGCACACTGATTCCACAGCAGTCTGCACCGGGGGCCCAGCTGTCAAGTGCTCCAAAACCCACTCCCCAATTTACGCCTCCAGTGGTCATCTCCCACAGCCTTCATTTTAACAACCCTCAACACAAAACAGTCATTTTCTTGGGGCGTCCCTGAGGT
CTTGGGGACTATAATCTGGGGCTACCTGCCTTCCTCCCAAGCCCTTCTCTCCCCACCCCTGCCTGAGGACCCTTGAGGCACCTGGGAAAGATGTGCCTAGTTTGGGAAAGGCTACAGTTCCAGGTGTGACCGCCAGGTGGCAGAGCAGCTGCACTAAGCCCTGCCCCAAGCAGCCCCAGAAAAACAGAAAATACAAATGAAAAATTCCTTGGCCTGGAAGTGGAAAGTCAGTTGGAGATTCCGGGTGCCTTCT
TGCGGCGGCTCCGGCTGCCCCTGCTCAGCCTCCCGCTCCCCGCCCGGAGTCCCAGCTCTCAGATCGGCCGCAGAGCTGGGAACAGAGGCCGCGGGGTCCAGGCCGTTCCGCCCGCTCAGCCGGAGCAGCAGCGCCGCCTGCCGGGGGCCTCGCGCAGGCGAGACAGGCCAGACGCCGGAGGCCGCGGGCGGCTGCAGCTTTGACGGGCCGAACACACCAGCGCTCCCGTTCCGCCTTTTGAAAATCAAATCCCTTGGGCCTGGTGCCACCATCGCTCAGCCCAGGTCTTCGACGACGGG
CCCTTCTCTTTGGGTTTGTTTGACGGTTTTCTCGTGGCTGGACTGGGGTTTTGGGTTCACGGAGGGGGCCCTCTGAGGCTCAGTGGCCTTCTCCTTCCCTTTCACCCAGGGCACATGCTAGCACCGTGCCGGTCACTGCAGTGAGCCTTCCTCACCTGGCTGAGGCGCTGCGCGTCAGGTCCCCCACGCCCTGTCCACACCGCACTTTCGGGAAGCAAGTCACTGGGTGCAGCCCACGGAAGGGGTGGGGAGCTCTGCTCCACCCCGAGAGGGGGGCATCTCAGAGGGTTCTCTTTTAAAACCTGAATCAGATCCTGTCGTCCTCCACTGCTAGTAAATAAAATAAATGACGCTAAGAACCCCAGCACCTGGCCCTGGTTTACTCTGACTCAGAATGGCCCCTGGGTCCCCCGCCCTCACCGCTGCTCCATGGCGCCCCCTTGCCGGGCCTCAAACACACCCATCTCGTGCCCACTTTGGCCTCTGTATTCCTACTGCCTGGCATAAAAGAGGCTCTCCCCAGTGTCACCTGTGGAATGAACAAGGGCGTGAATCCCCATCCTGCGGAAGAG
CTCCTGCAACCCTAGAACAAGCTGTCAACCAGCTCCTCTCCAGAGGGCCCAGAACAGCCCTGCCTGCCCACAGGCCTCCAGCCAGGACCCTTTCCCTGTAGCCCCATCCTCCTGCTCCCTCTGCTGTTCAGACTGGTCTTGTGCCTCCCAGTGGATGGAAGGCGCACTGCAGGGACTGTTGTCCTCTGGGCTCCTGAGCCTCTGCTGGGCTGGTCCTGGAGGGGAGAAGGGGACACACAGGTGTAGACAGGGCTCCTGTCCTCGGCACTCAGCGTGGTCGCAGGAGATCCCAGAGGGTGGGGACCACACCCAGCACATAGTAGGCTCGTG
GCCTGTGTGCTGAGCACACAGGTCGGGCCCCGGCTGGAGGTGCGAACTGTCTCCGAGAGCGCCAGGTGAGTGCCCAGCGGGAGCAGAACGGGAATGGCAGGAGGCCCGTGCTCTGGGTCAGAGCGCCCTCTGGTGCCAACATCTCAGCTCTGCACCTGGAGCTGAAATTAGGTGACATCAAGGCAGACCCCAACCGACCTCCCAGCCCCTGGTTTTCCCCTCTCAGCCTCGTCCATGTCACCACCAGGAGTAACTTGCTAAAATCCAGCTCTGACCCTACTCGCCTTTGCC
CTATCAAGAGAGGACTGAATATCACTCATCGGTTCAGCATTTACTAAGCACCAGCTACGTGTCTGGCACTTGTCAGAGAGTCCTCCCTGCTCAGCCTCAATTCAGCAGGCTGAGTTGTTCCGCTCCTGCAGTGTGGCACGGAGGCCAGCAGGAGGCGCGGTAGCGGGGCTTCCCGGGACGCCGCCAGAAAGAAAGGAGTGGGTAGGTCCTGATGGGAATGAAGCTAGAGAAAAGGAGGAAATGTCCGCTAGAAGATGGCACGCCATATCTGGAGTCTGAGCTTTAAGACCTTGATCGAGCCTGAGGGCTGCAGCTTCAGACTTGCCCTGTAGGTGGCAGGGCGGATGCCAGGCGCCCAGGGACACGAGGCCACCCAATGGATGTCAAGCAGGAGGGGCAGGGACAGAAAGGCCCCACGGCTGCAGACGCGGGAGGCCCCGAGCCGGAGACGCTCGTGTGAACACAGGCGCTGCTCCTGTCA
TCTGTGCTATTGGGAGATAAGATTGGGAGTGGAGGATGGTTGCAGCACATGGCTGGGCGAACAGGTTTCCTCAGACCTGTTACAAGGGGTTGGAATGAAGAAAGTGCCTTGTAGAGTAGGCTGCTGCCTCCTGGTGGCCAGCCGCTGCCTTGCAGGGATCCTGCCAAGGGACCTCACTTGGCACTGTTGGAAGCAGCCTGAGGTGAAGCTGGGCAGGCTGATGTCATGGCCTGCAGCCCCAGTCACCAGCGGACTCTCCTCCCACAAAAGAGGTGCTGAAGCTCCTGAG
GGCGCCCGCCCGCGCCCTCCCTCGCGGTCCCGGCCCCACTCCTCCGCCCCTAGGCGCCGCGGCAGGTGTCCGCGGTGACCGGCAGGCAGCTGAGGAAGCGGAAGCCGAATCTGCTCTCCGCCGTGTTCTGCACCGACAGGGCCACCAGGGGGCAGCTACGGTCCACGCTCTTCCGGCACACCTGGGGGGCGCGGGGGCTGAGAGGCGCGCGGGGCGGGGCGGGGACGGGAGGGGAGGGGAGGGGAGGAGAGGGGAGGGGCGGGGAGGAGAGCGG
ACTCTGCCTCATCTCTCTGAAATACACCACTGGGTCGTGAGGCGTTCCCTCGGACCAGATGACTCAGAAAGCACAATGCAGCCCTGGTCACAGATGGCTCTGCCTAATAAGCTGGCACCACCCCGAAGTGGGCGCCCCAGCACGGCAGCGCCACCTGGGTGTGGGAGGCCAGGCCTGCACGACAGGTGCAAAGGCAGGTCCTCACCTGGGTGTGGGAGGCCAGGCCTGCACGACAGGTGCAAAGGCAGGTCCTCGCAGGGCCGAGCAGCAAGCAGGATGGAGGAGGAGGCAGAGTTCCGTGGACGCCCCGGCCACGGCCGACCG
TTGAGACCCTAAAATCTCTGGGCGGCAGAGAAGAGCTGGGAAGCGGGCCAGCGCTTTCCAGAGCACCTGGTCTCATGCAGCTGCAAACGCAGGCGCTGTGCCCGCCCCCGTCTTCCTTTGGCCACCAGCGCCCCCTCCCGGGCAGAGCCCGGGCTATGCCACCGTGGGCGAGAAAGGCGGCCTGGTTGCGGCGAGAGGCGGAGGCTGATGCCTTGGTGGCCTCTAGTGGACGCCTTGGGAACTGCAGTCAGAGCTGCAAGCGTGTTAGGAGAGTGAAGAGTTCTGCGCACATGTAAACCCTCAGCCCCTTCTCTCAGGCCCCCTTTGGCTACCGTTTCCCCCATTCTCTCATCCTCTTTCCTCTTCCTTGCTTGTGACAA
CACCCGCGGCGAGTATCTCACCTGTTTTACCCTGACCTGGGCACCCCCATCCCACATACGCACGCGCCCACGCACAGGTGCACAACCACACACATTCACCCACCAGTCACACAGACGCACACAGTCCCTGCACAAACCTCACTCGACCACTAGATGTCGCTCAAGCTCCATAATCTTAAATCCAGCCCCAAGGGGCTCTTTCCTACACTAACTCGGAGTCTTTAAATTTCCTTTTACTTCCCTCCACTGGGACA
TGAAGAAATGCGGGCGGTGGGCGACCCTGCAGGGCCAGAGGCAACTGGAAATCGGGGAGAAAAGAGGGCTGGGGAAGGGGGCTAAGCGCTGAGCCGCCCCATCCCACCGAGGCCCTGAGCTTTTGCTGACACCTAATGGCATGACTGCGTCACTGCAGCCAATCCAGGAACCTCAGTCCACCCCCTCCTCCCGCGCCTTGAAACGCAATTGAGTGGCCCGCGCCTCGGAGTCGCTGCTTCCCCTGAAAGTGGGGAAAGAAGGAAGGTTTCTTTCTCTGTCCATGAAT
TTTACTCGCTGCTCACGAGGCCTGCGGACCCTAATCCCCAAGCGCCCGGGCCTCCACTCTGCGGACCCCAAGCGCGGGTCTCCTTGAGGAAGGGGCGACCGCGGGTTAGGGTCGCTGGTGGGTCCGTTACCGCTGGTCCGGCGCCCTCTGTCGGCTGTTTGTAACAGCAAAGGCAGCTTTGTGCGCTGTTAGCAGTGGTCGCGTGCTCAGTGTCACTGCTGTGCTGGTGATTGAAATTCTCCGTGTCCTGATCTCTGCTGATGCCACTCCTCACCTGCTCTGCTCTCCTCCATCCTT
TCTTGCCCTGCCGCGTGATGCTGCCCTTTTCCAGCAGCTCCTTCTGGGTCTTCTCAAACTCCTCCTTCCCCTGGAGGGCAGAGACAGGGGCTGCGCTGAGGCCAGTTTTCTGAGCCAGAAGCACAGGCCAGCCCTGTGGCGGGCGCAGTGAGCTGAGTGGCCACCAGGTGGTGCTGCGTGTGCGCGCACACACACGCACACGTGGACGCACACACACACTAGCACACGTGGACACACACACACACACAAGCACACGTGAACACACACACAGACTGGCACGTGCAGGGGCAGGCAGACAGACACACACACACACACACACACACACACACACACACACTCCCCCAGGCTG
TCATGGCGCGGGCAGGAGGCGGCGGGAGGCAGTGACAGGTCACGTGAGCTGGAGCTCCTGGGACAGGTCTCGGACTCGCGGGCCCGCCGGGCTCCACCTTGTCGGGGCACTACCCGCGGAGCCGCGGTCTCGGGCATCATCTGGCGGCCACACAGCCTTACTGCAAGCCCCGCCCGAGAGAGCCGGGCGCGATCTGGTGGCCGCGCCGGGAACTGCGCCCCTGCGGGGAGCAGGCCAAGCGCCTAGATCTGAATTTTCCCGCCTGTGCCCGCAGTCCAGGTGCCTGCCTCCATTCCCCTCCTGCCAATGCTTTTTTCTCCTCGCCACCATTTATTCTGAGGCCCCTTGGGGGCATA
CCTCCAGCGAAGCAGTGTAGCTCCCTCTCCTCAAGAGCTCACCCCAAGGTCCCTGGAGGGATGTCCTGAGGGGCGCAGGCATCCAGGGTACCGGAAGGCGCGATCCGGCCCACACCTGCGTCTGGTGGGACGCTGGCGCCACCTCGCGTCCTTCCGCAGCCCTGCAGCCCTCCGCCCAAGAGCTCTTTGGACAGGGCTGGGCCTTGCACCCCAAAAACCTCAGGCCCTCCCGTGCCATCTTCATTTTGTTGTCACGACAGCACACAAAACCACCTGAACTATTATTATTATTATTATT
ATAAGCCCTGCTGGAGTACTGTACTGAGGAACGCGCCTTGATGGACTCGGGTGTTAATTAACGCGCTAATTTGAGCTTCAGGAGCGGGAGGCGGCCGGTAGCACCGCGAGCCGCGAGGGGCCAGTGACCTCTAGTGGACATGAGGAGATATGCAGCGCGAGTGAGCGTGTAGCAGAGAAAACTCTTTCCTGAGCAGCTGCTCGCGTGTCTCCTCTGAATCCAATGCAAGGGAGGGACACAAGTCCCCAATTTAAGGGAGAAAGAGCCGTCAGCAAG
GGCCTGGGGCTCCGAGCTGCTAGGCTTGTGGGAACCCCATGACAGGGGAGAGAGCCAGTGGCAGTTCCACCGGGAGCGGGGTCAGATTTGTCGCCAACCCAGGTCAATGCTTGTTGTGCTACAACGGCGCCACCTAATGGTTGGTGCTGGTTCTGACATGCGTCCCTGGGTCTGAAGGGACACCAGCAGCTGTGTTGGGCAGCCTGTTTCTAGCCACTCTGTGTAAAGAGAATAAAGGATTCAGGACTGGTGCGGATTACCGTTGATCAGCTCCTTTCTCAG
ATTCATGCTGTGAAGGTTTAGCCAACAAAGAACAAAGGGATCCAGGGAAGGGGCCTGAATGCCCCAGGAGGCAGAGTCATGAAGAAGAAGTTCTACAGAGGGAGCCAGTGAGCAGCCTTGACCTCCTGAGGCCTCACAGACTCACTGCAAGAGCGGCTTCTAGGCAGTGAAGCTAAGCTGCGTCCTGGAGGGGGCGCCACAGTCCATCATATGCTCTGGGAACAAAATGGGGTTATGATCGTGTGTGAGCCTGAACGAACAGCCCAGAGACTTGCTGGGGTCAGACTTAGTATATCAACTGCCTGAGATGCTCAGGGACCC
GACTAGGTTGCTGGGGGGTGATGGGACCGTCCTGTTCAGCTGGTTCAGGCTTCAGCCACCCTGTTGAGCAGGTTTTCCCATCGTCTCTCTCGAAACTGGCCTGGCCCCTGACTTTGGAGAGCAGTGCCATGTTTGACCACCAGAGGGGAGGAGTGAGCGGGCCACGGGAGCCACGAGTGTGGGGAGGCTGCAGTGCTGCTGTGTAGCATTTCTTCCTGGTGTGAGCCTCTCCACAAGCCTGTTGAGTGGTTGAGCTCTCCACAATTCTGCTCATTTGGAGGTTGGGGTTAGGGGTG
GGGTGAGTCTGAGTCAGGGCACAGCTCGCTGGGATGCGGGACTCAGGAGAGGATTGGGGTTCCAGTAACTGAGCGGACTCAACCCTAGGGCAGGACATAACACAGAAACTCATCCCATTCCAAAAAGGCAACCTCGGTCTTGCTTGCCCCGCGGGTCGGAGCGACTGCAGTGCCGCCTCCGGCCGGCAGAGGTCAACGTGCAAGCGAGGACGGCTGGACAGGGCCGCGACTGGAGCCCAGCGGGCGCGCTCACCTCGGACAGGCTGACCGGGAGCCCCCAGAATGCACAACAGGCACACGAGATGCAGGCAGCGGCAGCCGCTGGGCATGGTCAGCGCCGGCCCCAGGAGGGACGGACGGATG
ACTGTGGAGATGATCAATGCAAATAAAAGGTGTGAGTCAGACCTGAGGAAGGAGGACGGCAGGCGTGACCTCTGCGTGACTTTTCCCTGGCACCAGTTGCTGGTAAAGCAGAGTAGGCACCGCGGACACAGGAGGCTGACCGCCTCCTGGTGGCCAGCCGTAGCACTGCAGCCCCAGGCCAGAGCGCCTCGACTTAAGTCACACACTCCGGCTGGCTGACCTCAAGGCAGTGGTTTTTTGGGGGTCTCCAGGGGGCAAAGGAGCAGGTCCGCAGGCTCCAAAGGGCAGTGTGAGGAACCTCGGAAGCCTCCCTTGACC
TAACCTACAAGATGCCCTCAGAGCATAATTTGCATACAGGTGAGGGCCTGCGACAGAGGCCCTGCATGTCCAGAGGCATGGCCAGGTAGAGTAGGTAGGCAGGCTAGACACACCTGGAGATGCTGCCCTGGGCACACGCAGTTCCTGGGTAAGCCAGCGGAGGGCAGCAGAGCCTAGCGGCAGGCGACCCAGTGCCCAGGCCCTGGTACCCTCCTTGCCTCGCTCAGCACCAGGCCTGGGAAGGCAGGGGGAGTCCCCTCCTGGCAGGAGCTCCTCCTCCTCCTGGCAGCCTTCCTGGGCCTGTG
AGAGAGTTCTGTCCCAGAAGGTGGCTGCAACTTCACTTTCATTGACTAAAGAGAGAGAAACTCCTTTGAAGAGAACTGGTAGGTGCCCCCAGATGGAACCTGCAGTGCACACACACACTGCCACCTGCTGGCTGCAAAGGCCTCTACACAACAGGGTCAAGATAAGGCCGTTTTGGCCCCAGGGAGACACTGGTACCTTGGGCACTGCAGCCTGCAGCACGATGCTCTTGACAGGTAAGGGAGCCGTGTTCAGCATGGACACCACCACCACCAGCACGTCAGGTCGTCCTG
TGCCCAGATGTGGCAGATAAACCACAAAGCTACAGGGCAATTCCTGTGCCTGCAGCCACCTGCCCTGTAACTCCTGCTCAGTTCATGAGGTTGCAGAGAACCTCTGGGTTCTGCATGCTCCACTTCACCACAGTGACCACCAGAGGGAAGCATTCACCCACGGATGACCAGCCCTTCGGGTGCCTCTACTCGAGCCTCACCCTGGGGAGCAGTCTCTGAAGGTAACCCTGGGGTTGTCATAGCATCTGCCTTGGAGAAAGGGGTTTTGCAAACTAAGCACTCCCTGAGTGCCGTACGGGTTCTGCAGAGGCCCGTCGGCTTGGTTCTGTCCTCGCTGCCCTGGGCTACCTGGGCATGTGGGGTTTTATTGAACAGAGCAATGGCCAGTAGATGGCACAGCCTCCTGTTCCTGCAGCTCTCCCCAGGGCCCCTGCTGGATCTTTCCAGAAAGGAGAGACAGGCCCAGAAGTGACTCTCTCAGAAGACA
ACTGAGCCCAGCCAGGGCAGGTATGACAGCCGGTCAGCAGGCCGCGCAGTCAGGGATGAGTCCACGGAGGAGGCCGCACATACCATTTCCCTGGCACTGCCCACAGCCTGCAGCCTTTGTGCATTTCTGAGGCCACAGTGCCCCCTGGCGGCTGTGCAGCCTACCCCAAAGGACAGCGTCCTGGGTCTCAGGCCTCAGTCTCCCTCTCTGCGGCCCCAACAGCTCACCCTAAACAAGGTTTATTGTTACCATGTTACATGTCACCATTTGGGACCAGAAAGGGGGATCCAGTGGCCCTGAGCCGCACAGTCAACCA
AGTAAACCTGCGCCAGCCAGCTGGGGCTGGAGAGAAGGAAGGGCTGGGATGGCAGCCAGCCCAGCCAGGCAGCGTGCAGAGCCAGCAGCTAGGGGAGGCCACGGAGGCCCAGGGTCTTGGGGCAGCCCCACTGCGCCCCCTGGCGGCTGAAGGAAGCTCCTGGGCGCGTCTGGACCTGGACCACCAGCTGACCTTCTGCACAGTTAAAGAGTAGCTGTGACCTGGCTTTCATATGCAGAAATAAATAAATAAATAAATAAATAAATAGAGTAGCCAGGAGGAGTAGCC
GTGTGTTCCAAGGACTAGAAAAGTGCCTGACACCTTGTGGGTGCTCAAACATCTATGTGGAATGACTGACTGCAGCCTACGGGATGATGCCACCTTCTATGTGGGCTGTGATGAGTTGCCCCTCATTCCATGCCAGGGTCTGCCAGTAGATGGCGCGAGCAGCAGTTGAATCCACTTTGCAGTTTCTCCTGTGTTTGTAGAATCAGCCTTCTCCTCATGGCATAGCTTCGTCCTCCCCAAGACACCAACTCATCAGAGGTCTGAGTT
GAGCAGTCTGTTAGGCTGGCTCTCAAAAGGACTCTAGAGCGTCCCAGAACAGGGCTGCCCAATGCCCTGTCCAGGGTGCTGAATTCCTTCTAATGAGAACTGAGTGCTGAACTTGGGCCAGGCCAAGGACGGCAGCCAGGGGGTGATGAAGGGCACAAGGCAGCAGGATCTAGATGTAGTCCAGCCACCCCGGTGGTCGTAGGGTTTATTGGGCCACAAGGGAAAGTCACTGGTCCCTGGACTCATCTCCTCCCTCCTCCTCCTCCCCCTCCAGAATGCCATGAAATGCA
GCATGGCACATGAATGCTAGGGAAGGCAGGCTGCAGTTTCATAACTTTGGGGGATTGCCCGAAGGTACGATGGACCTGGGGAAATTGGGGCATTGGGGTGCCTGTTTAAAGCCATCGTCTGTAAGTGAGCCATGTCACAGGCCAGCCAGCAGAGGACAGTATTCTGCTTTGGGATGAGGCCATTTCTCCATCAGACCAGAGGAAGCCAAACCCAGCTGTCCATCTACCACGGGGCAGTGAGGACCCGGCGTGGGGGCTGCAGAGCAGTTA
GCCTCTGCCCTCTCCCCAGTCTGCCCTACCCCAATGGGCTGAGCTTCTGACAACCCCATGATGAGGGCTCCAGGCCCTGGCTCACCCTGCAAGGACTTCCTAAGTGCCCAAGCAGTGCCCCCTAGAGGCCAGTGGCAGCACTGATCAGCACAGCGGGCAGCGCCATCATGGCTGGAGGCCCAGGCGAAGACGTGCAGGCCAGGGCGTGCCTGTGTGGGGGGAACAGGACCGAGCTTCTGCCAAGGGCCCGCTGCCGGCTGTTGCTGAGCTTGTGCTCGCCAGAGGGGTGGGGGCGGCAG
TTACAGATGTGTTTGCAGTATAGTAGAAAAACGTCAGAGCTGTGAAGAGCTGTGTTTGCAGCGGGAGGGTTGCTCCATCTATCTCCGTGTTTAGTAAAGAGGATGTGAGAACAGGACGTGCACAGGGCGCCCCCTGCAGGTGCTGATGCAGCCGACACCTCTGGAGGCGCAGGGCCGAGGCCACCACAAGTCACTTGGCATGAATGTCCACAGAGCTTCCTAGGAGCTACCAGAAGTGAACCACATCTCCCCTCTTACCTGCAGTGGGTTCACACACTCTGCCTTTTCTC
TAAGCCTGGGACATGGTCCTCCCAGGAGCCAAACGGCTCATCTTTCCCAGAGCAGACATGCGCCTGCTCTCCAGGCGTGCCTCTGAGCCTGCCCGACAGGGCAGTGTGACCTTGCCTGCCTCTCTGTCGCTCTCTCATTCCTTCCCCTTGAGCTCTGTGTTGTGGCCACCAGGAGGCGCTGTTCCCCCTCAGACCCGAGTAGACCAACAGCCCAGCGCCACCAGAGACCAGACTGGATTCTAGATTTTCTCTTTTTTTTTGAGATGGAGTCTCGCTCTGTCGCCCAGGC
ATGTGGGTGGACAATTCTCTTGGAACACCACCAAGATCATGAGGAGGAGAAAACAGAGCAGGCACCAACCACATGAATCCAACCCAGGCTGACCCCGTAGCCGGTGGTGCATTGGCCCTCACAGGTTTGCACCCTGCATGCAGGGCCCTTTCTCCCCCACGAGAGGGCGCTCTCGTCACTCTTAAAGCAATCGTACTGGGGAACACTCAGGTTGTTTCTTAGTGAAGTCCCCGAAGAGCACTGCATTTAAGCTGCTACTTTGTGTCTCAGCTTCTA
AATCAGGGTAGTTACATGAATGCCCCGTTTGGGAAATGTGGCCTTGGGCTCCTGGGCTGAGCTGGGTAGAGGGCAACCCTGCAGTGGGCCAGTCTCACCCCTCCAGGGTGGGCAGTGGAAGGGCAAGGATGCCCCCTGCTGGGTGCACTCAAAGCATGCATGTCCTGGAAGTTGCGGTTGGGTCTGTCATTTGTGACCCACGGGAACACCTATGCCAGAGAGTTTGGCAAGTGGGAGCCTTGGGCCATAGAATGTGGTAAGAACTTATATTCAAC
GCGCCATGGTCTCGGGACTTGTGGACTGGGGGACAAAGGGGGTCTCAGAGAAAGCAGAGTGAGGGGTCCCGAGGGCCTGCAGTGAGGTGGCTGCTCCATCCCAGCCTCACTGGAAAGCAGTGAGAATTTCAGGGCCAACACTGCCCCCTGGCGCACGAGGAGCCAGCTTCCTGCCGACCCTGCAGCACGGGGTGTGGGCAGGGCTCACATGGGAAGGTCACTTGTCCCCATTCCTCCACATCCTATAGGAGTAGGCTCAGGAATGCCTTCCCTATATTCCCCGGGCAGCCACCTCC
TTTCTATGATTTAGAAAGACTTTCTGGCAACTGGATTGGACTTGGAGGATCCTGAGTGCCGCCAGATTGGTTGGGGATGCTGAAGTGCGCAGGACGCCGAGGCTAAGGGGCAGGAAGGGACGGCCAGCATGCAGCGCCACGATTCGGTCAGCAGGTGGCGCGCGAGCACCGCGTTTAACCAGTTTCTAGGTGCGCGTGCTTTGCTGTCTTTTGTTACCATTTTGTTTGTTGTTTGTTTTGGTTTGGGTCTTTTTGTTTTGCGTGTGAGTGATGGATTTT
GAACTCAAGTAGAAAGTAAACCTGAAAAATGGTCATCTTGCTGGTAGTCTGTGAGAGAGGCCAGTCCCTGTATCACCGAAAGCTCCCTAGTGAAGGTGCACCTGTTGAGTGGTGGGTGTGGCGCAGGGGGCCCTCTGTTGGTGGCACTGTGAACTGCACAGCCCTTTGGGAAGTCTCGCAGAGCCACAGCCCTACAGCACTGTACGTTTGTTAGGCTAGCTGCCAGCGCTTGGCCATCAGGCGGCACGGACCTGGGTTCTGGGCGCGGCCCTGTCTGGGATTGGCTGTGACAC
TTTTAAAGAAAACTTCAGGCTTGAGCAAACTTGCAGACACCCAAAATCTACTTCCTGTATCCTGAGAGTCTGCACCAGGGAGAGCAGTGGGGAGGGTGGAACTGATGCCGAACTGTCCTAGACCGCCCCCTTCTGGCCAGAGGAGGTGGGCTCAGCTGTCTCCATGAACAAAAACCGCCCTCTCTTGGCTAGAGGCAGAGGCCAGTCCTCAATAAGGGCCCTGTGTGTGTGTGACAAGATGCACTAACCACTCGCTTCGTGCCTAGTGGGGCTGTGGCCAGGGTGGGGCGTTGCTGGCTTGGCCTGGAGAGGGGACACAAAGGGAC
GGGGTCCAGAGGGGCCAAGCCACCAGTTAGGTGATGCAGAGCTGGGACTCAGGCAGTACTCCGTACTGCGCCTGGCCCAGGCAACACTTGAGAGGCTGAGAAGAGAAACAGTAGCAGCAATGCTCCCCCTGCTGTCCATAGCAGCAATGCTCCCCCTGCTGTCCACAGGGCACGGGCTGGGAATATTGTGAATGTATGTTTCTCCCAGGAATGGAGGTGGGCATGGACTGTGCCTTCTTGCTTGGTCCAAGGACCAAGGCAAGGCAACTGGTCCTTGGGGGAAGG
ACGTTGCATCTGCCTTGCACAGGAAGCTGGAAGCTTTGCACGGGGGTGAAAGTTACAGGCAGACACTGCCCGCGGGGCTCCGGACAGCAAGGAGCGAGCCCTCTGAGCCTGGCCACGCTGGCCCGCCACTGCCCTCTGCTGGCGGCTGCGGTCTTCACCACCGCCCGCAGCCGTCCCCGTAGTCCGCCGAGAGGCGCCAGGCTGGGCCAGCCTTGAATTCTGGGTTTGCTTCTCCCGGTTTGAAGGCCACCCCCAGGATTCGCAGGAATCTGACAGCTGCTTGTG
AGGTTTGGATCCTGCCTACCTCTGGCCTTCTTTCCTGCCACCCACCCCTGCAGCTTCTATCTCCAGCTGGACTGAGCCGCGACTGTCCAGCTGATCATGCATGCTCTCTACTTGTGCACACGCTGTTCCCTTGGCCTGCACTGCCCTCTCCTCCTTGGCCACCAGGGGGCCTCCCTTCAGTCCCCTTTCAGGGTCTGGCTCACAGATCTCTGGCTGGTGACAACCTTCTCCATTTCCTCTCCCATCCCATTACTGGCCAAGTTCACTGCTTCTGCTTTTGTGCTCCCAAACCCTA
CTATGTAGGCATGGCACCAGGTGATCGCTAAGGCCCGACCCCTCTGGATCCATCATTGTGCTGTCCAGGCCGACCCTCCTAGGTGCAGTCCGGCCCCAGCACTTCCCTCCCAATGAGTTTGTGCTACCGCCCAGCTTCCGCTCTGTAGTGACAGCCTGTGGCCACCAGAGGGAGCGAGGGGCCGTTCTGCCGCTCTCCCACCTGCCCTGAGGGCGCTATGCAGCAGGTGCGGCAAAGCGCGCCTCCTCCCGCCCTGCTGCACACCTCCCCACCGCGGTGCGGGCATCGCGCTGGCGCTGTGGCACTGACCCTTCTTTGACTTTCCTTTTTTTTTTTTTTCAA
GAGGGACCCACCTCCGTCAGGACCGATGACGACTCCGGCTTTGACACGTTGTGGCTGTTGAAGAAGATGGACTCACGGTCTGAAAAAGCGACAGGAAGGAGCCGGCGTTAGAACCTCAATGCAGGGACCACACTGCCGCCACCTGACACCAGGGGGCAGCATCACCCCAGGCACACAACACGTGGCCCCCGGCTCTGCAGAGCCCTGGGCTCCAGCAAGCTGGGCACCAGCCCTGGGCACGGATGTGTGCCCCATCAGGGCTCCGGTTCACCTTCTCCTCCCACATAAAAG
CACCTGTTGCCAAGGAGGAGGTGCCCAGAATGGGGATCAGGCAAAGGTCCAGAGCTCCTTAAGGGGGTCATTGGCAGAAGGGTGCCAGCCTAGACAGCCTCTCCTGGGCCCCAGGCACGCTCTGACCTGGGGCCGGAATGCTGCAGCACCAGGCATGGCCAGCAGAGGGACCCCTGCGCTCAGAGCGCCGCAAACCCTCCACCTCCTGGGAAGGCGCAGCAAGACATAGGAAGGAGGATGGGGCTGGAGTTCTGCAATGAGGCCTTGAAGCCTCTCCTCCAGGCGCTGCCTGCTCCCTGACGCTGACTCAGCCCTCCAGC
GTTCCTCCGTTTAGGGGGGCCTGGGAGCAGGTGTCGGAGTGAGGGCACAGGAACAGCAGCCCGCTGTCTGCGACACCTGGGCTGGCTGTGACACCTGGGCTGGGCCTGGGCCTGGGCCTCGCCAAGGCTGCGGAGCGCAGCGCCGCGCTTCACCACTAGGTGGTGGACGTACGCTCCCAGTATGAGCGGCGCTGACCCCGGGAGCAGCATGGCCCTTTGCAGCCCGAGCTGCTGGAACAGGCTGGGACACGCCTGCCCTCTCGCGGCCCCCTGCCCGAGGGGCCCTGCACACCCGGAGCCGGGCTTGGCGAAGTCAGTCTCAGACCCCCTCAAAACCAAATCTCAGAGCTGCTTGAGCCACAGGGAAATGAAATAACCCCTAATGGAGACTC
CTGGGCAGGGCCCTTCCCTGCAGATGACATGGCTGACTCACAGGACCCCTGCGCTGTCCCACCAGTTCCAGCCACCTGGCAGCTCAGCCGCCTGCCTGCCCACCCTCCATCTGGCTGACTCAGTCCCACCTTCCAACTCGGACGTGTGCTGCCACCTGCTGGAGGCCAGTGGCACAGCATCTGGCGCTGGGTAAGAGGGCAAGAAGTCCGGACTCCTGGCAAAGGCCCGGGCATACCCCCTCTGTCTACCCTGCAGTGGGATTTCCTCTGAAGAGAGCACAGTGAGCAGGGCAAGCCGTGGGT
TGTATCCCTCGCTAGCGACCAGAATAATGCCTGGAAGGTAGTGGGCGCTCAATCAACATTTGACGAATGAAAGAACCAAGCGGGGAACGGGGGATAAATGAATGAACGAACTGGCTCCGGAGGGCTGCAGTTCCTCCCCGGGGCAGCAGGCGACGCCAGCGTTACGCCCGCCTGGCCGCCGGCAGTTCTTGGTCCCTCCGGCTGACCGTCCAACGCTAGGCGCCGAGGCCGGTGCAAGAGACAGCCAATAGAAAGCTGTCTTAGTTGGAGGTCTAGTAGAGGAATCCAATGAGCGTAGCGGGTCTAGGCAAGGGGCGGTGCGACGGGGAGGGGCAGCGGGGAGCGGTTAGAGGTGGGAGTTGGCGCTGCGGGCCGGGCGGGGGCCGCGGAAGCTGCGATGCGGACAGGGCAGCGGC
GCGCCCCGCTACCTGGCGCTGCTTCTGCGCTGGGTCCCCGCATCCAGCACTGGCCGCAGGGACAGCGGCCCCTCCTCTCCCCGGGCCGGTGTCAAGTGCCTCCCCCCGCAGCCCGCGGAGCCCCCGGCGGCCTTCGCCCTGCAGTTCTCCCGACCTCCGCCAGAGCCCACTGCGCTCTGCCTGCCTCAGCACTGGGGCTGGGGACAGCAGCGCTGGCCCAACCGCGCCGCAACCCCCAGCCAGGTGCCGCCGCGGAGTAGAGGCCACTCTGCTCTACAGGGCCAAGGTCGGAGCGCCAGGCTCCTCCTGGCCGTCCCGCAGGCTCCAAAGCCTCTCTGAGA
TGGATCTGGTGACAGCCAGCACGCATGGACTGTTTGCCAGAGCTGTGGCTGGAATCTGGAGCCAGGTGAGAACAGATGAGGCTGGACAAAGGGTCTCAGCCTGGTTCCCAGGTATGGGACTTGACGGCCACCTAGCTGGCCAGGATGGGAAATGCAGCAGGGACCAGGACAGCGAGGGAGGCTGCTCTGGGTCCCCACCCCACAGAGGAGGCAAACCTGTGACAGGGCAGCCCTTTCCCCTGGAAGTCCCTGCTTCAGGGACAGACCCAGAGGCTCCACACAGCAACCCAG
GAAAATGAGTTTGGTGCACAAGTAACAGGTGAAAATCAGCAGCCTTTTACTGCTTACTGTTGCAGAAATTCCCAGCATTGGCTGGCGGCTGGAGGGGAAGCAGGAAGGGAGGTGTGCCTCTAGCTCCCTCTACAGGGCTGTGCCCCAGGAGGACAGGAGAGCCAGGCTGAATATGTTCCAGGGTCACCCAACTCTGTCCTTGTACAGTTAGCCAGGCCTTTCTTTCCAAAAAGAGTATCAGTTAATTTGTGACTATGGACTCGAAT
GACACTGAGGTTCAGAGAGGTCCAGTAATCGGCCCACAGCTTGTCTGAATGAAGATTTGAGGCCAAGCGATGTGAGGGGGCTAGAGCTGCCCAGTGGGAATGGTCAGCAAGCGTGGGCTCCTGTGGTCCAGCGCCATCTGCAGGAGAAGTGGGATACAGCCAGGCCTTAGTGGGTGTGGCTAGGGGGTCATAGTCTGTCCCTAGGCAAGGGAGTGATTATGGGGACCACCTATAATCTTTGCAGATGAGCTAGGCCCGACACATGTCACTACAAA
TCTCCAAGCCCATTTCCTGGGAAGAGCTGCTGCAGTGAGGCTGTTGGTTAGGGGACTGAAATGGAGAGAAAAGATGATCTGAAGGTACCTGTGGGACTGTCCTAGTTCATTGCTGCAGTGCTCCCATCCCCCACCAGGTGGCAGCACAGCCCCACTGTGTCTTCCGCAGTCTGTCCTGGGCTTGGGTGAGCCCAGCTTGACCTCCCCTTGGTTCCCAGGGTCCTGCTCCGAAGCAGTCATCTCTGCCTGAGATCCATTCTTCCTTTACTTCCCCCACCCTCCTCTC
GCAGTTTCCCCATGAATTGAGAATCCCCAGTGCCCAGCTTGGGGCACATGTGTCAAGGAAGGAGCTTGCATTTGTCTCTCCTGGGGCTGTTGCCATGACGGCCCGTCCAGGTTCAAATCCCAGCTCTGCCACCTGCTGGCTGGGTGATGGCAGGCAAGTGACTGAAGCCAGCATGCCTGCGCCTACTTGCCCTGCAGCTTGTGGAGGGACCGTGTCCCTACCTGGGAGCCCCTCAGTGTGGTGCCCACATGGGGCAAGTGCTCAGTCAATGTTAGTTGCTGTCATTACTGC
GTAGCCTGGGAACTGGGCCAGGGTCTGCAGGGCGGGCTGGGAGCAGGGCAGGAGGGAGGAGAGGGAAGAGGGCAGTGGGGTCAGAGGGCCCCAGCGCCTGCCCCGGGCTGGGGATACCACGCAGCCGAGTTCCCACGGCCACCACTGGGTGTCGCCCTTGCCCCGCGAAGGGAGCAGGCGCGCGTTTCCCGAGGCGCCTCTGTCCTCCCAGCTCCTCCGGGCTAGATAGACAATGTCCCGGGACCCAGGTGGGCGTAGTGGACCAAGCCCGGAGTCGTCAACC
GCAGGAGCCTCAGGCAGAGCAGCTGGATGGGGATGGCCATGGCCGCTGAGGCCTCTGCCTAGCCCAGCAGTCGCCTGCTGGCCCCAGCTTTGTACCGGGAGCTGTCACTCCTGCTGACCAAGGAGGGGAGCTGGCTCCCCCTGCTGGAGAGGATGGAGGGCCTCCTGGCAGAGGAGCGGGATGGGGAGGCGGTGGGGTGGCTGGAAAGGCAGTGGTTGATGACCAGTGTGGTGGGAGAGTCCAGACCTGAGTGAGAAGGTGGGGAGCAGCAAGGGAAGTGAGGGCCTGGAGGCC
ACAGCAGACCCCAGGCCCAGCTGCCCAACCATTTCCCGGAGGGAGCAGCCCTCTCAGCCCAGGAGTTGGAACCTGCTCTTCATTTTTCCCTCTTGCCTTGGCTGTGTAGCAAGGCCTTGGTGAATCGCAGTGCACTGCCTGGCGTGGAGCAGCAGATGGCAGCAAAACCAAGGCTCTTGGAGCAGAAGCAGCACAGTTCACGGCCTTCAATCCAGAGCAGCTTTAATATTGCAGCAATTTGGATGTCTGCATAAAAGCAGACTTGTTTTTTTTTCTCT
AAGGGCAGAGACGTGTCTGGCTTGCTCCCCACTCCTAGGCCTGGCACCGCAGTAGGTGCTCCTGTAAATAGGGCTCCACCGAGGGCCGCAGAGCAAGAGGCGCGACCCCAGGCTCCACGCCCTCTGCACCGCGCGCCGTGCCCAGCAGAGGGCGCTGCCTCACCTGCTCCTCCAGCATCATGCGCACCGAGCGCTCCTTGTCCAGCTGCTGCCGCAGCTCAATCATCTCCCGCCGCAGGTCCTCCGCCTTCTCGTCCTCCCAGATGTCCGGGGAGCCTATGCCTTCGTCCTTGTC
CTTCTCTTTGGACAGAACCCCGTGCCATCCGCCAATAGGTGCTTAATAAAGGCGGTGTAGAGGGATTCTGGGAAGGAGGAAGAATCTGGTTCGGCCTTTGTCTGCATGGCCTTGCATCTTCCTGTTGCCGCCACCAGAGGGTGCAGTTGCCCAGCAGAACCCAGCCCGATCCCCACGCCCTCCTCTCCTATGCAGGCAGCTCGCAGCTCTGCATCTTGTGGGCTAAGGAAGCAGGTCCCACAGGCACGTGTCCCCTCCTTCTCAGACTGGAAGAAAGTTGGGGTGAGAGGCTCAGGCTGGGGC
CTGGCTCACCTGGAGGTGACGAGCACCGCCGGGGACTGCATGACGGCGGCGGGGACTCCGGGCGGGGCGCGCAGTCACGGGACCCGGCAGTGCCCGCGTCACCGCGTCCCCGCCCTGCCTCCCGCTGCCCTGGCCTGCCCCCTGGTGGCAGCGGCCGCGCAGTTCGCGCCTGTGGCCAGAGGCGGGGCGGAAGCGCGGCTGGGCGGGTCCCGCACGGTCGCCGTCGGCCTGCGCTGCTCGGAGCTTCCGGAGCACCCAGGCTGAGCCGCGCCCGCCGCAACCACCTA
CCTGAGGTTTATGTGACTGGGAGGGTGTTCCTGGGGAAGACACTACAAAATCACACAGAGTTGCAAGGGACCCTCTCACACTCTGCAGAGGCCCATGTGACACGGCAGGGACAGGAACTGCAAGCAGCTCCACTGCAGGAGCACCTGCCCCCCTTGTGGCCATGCAGGGCATACACAGCCCGGCCATGCAGCAGCTCCCAGCCACTCCTCACATGCCCACAGCAACTATCGCCTAAGGAAGAGACGTCTCCCGACCACAGTCACCAGGCCACACGCTCCCTCCAATGGCTCCCTTCCTTTCTGGGTCAAAGCCTG
GAAAACAGGATGAGAAGAGGCTCTGAGCTAGGCAGCCCTAGCCCCGCCTTGCCTGAGGAGGGGTCAGGTGACAAGTGACATCAATGGGTGAAGGCGCCGGGAGAAGCTGTTCTGCAGGCAGCCTCCAGAGGGGAATGGAGCGCTCCAGTCCATGATGCAGAAGCGGGGGGCCTGTGGGGCGGGGTGCAGGGCAGGAGGCAGAGTCCACCGGGAGGATGGCCCTGGGGCCCTCAGGGTCGCTGAACTTCACTGAGTACCTCCAACTCAGGGTTCTTTGCCCACCCCAACAGTCACACTGGGGCCCCGCTCAGGGCTCCTAATTCCACACACCCTTCCTCCCAGAGCCCTGTCAGGGGATGCCCCTGACGCCCCCTGTGGGCCGCACCCAAGCAGAGTAGCTCCTCGTCCAGCCAGGAGAGGGCGTTGCTTGTGCTGCTGGGCCCCAGGGTGGCCTCGGCCTGGCTAGAGGAGCGGCTCCGTGGAGGTCCTGAGGCCTGGGGTGGTGGAGGGAGGATTGGGATGCCTGAGGAGGGTGGAGTAGGTGCTGGGGCCAACACGGAGGACAAACTGT
AGTGTGCGCGGCCCAGCCATTTCCACCCTCGGGAGGCGGCTCCTGAGAAACAGGGAGGAAGGGGCGGAGCACCTGGACGTCTCCCAGAAGCCCCTCCACGTTTGAAAATGCGCCTCCTCCTCGGAGACAGACGCATCGGTGCCACCTAGTGGCTGGTGGGAGTAACAGCTGGTCCCAGTCTTGCGCCTGGCCCTCTTCCTGGGGTGATTTTCCTCGGTGGAGGAGGCCCGTGGGGTCCCAACACGGAAGAGCCATGGGCCGTGTGCATGGTGTCGCTCTCCTCTAGGGTCTAGCGGGCACAAACGTCCC
TTATACCAAAGATGCTGGCACATAGCAGAACCCAGTGCACGTCCTCCCCTTCCCACCCACCTCTGGCTGAAGGTGCTCAAGAGGGAAGCAATTATAAGGTGGGTGGCAGGAGGGAACAGGTGCCACCTGCTGGACAATCACACGAAAGGCAGGCGGGCTGTGTACTGGGCCCTGACTGTGCGTCCACTGCTGTCTTCCCTACCTCACCAGGCTACTGGCAGCAGCATCCCGAGAGCACATCATCTCCACAGCCTGGTAAATTCCATGTGCCTCTGGGTACAAAAGTGCCTCAACG
CCAACTTGAGCTGCAGCACTTCCTCCGAGACTGCCACGAGGTAGGAACTCCAGGTGTGCTGGGGACGGAGACATCCCCTTTAGTCGGGAGGGAAGTGCTTCTCGGCCGAGGTGGGGGTGGGGACGCCCCGTCTAAGTGGGTCGCGGAGCGATGCTCGCTCTAAGCCGCCAGGGGGCGCGCGGAGCCGGGTCTCAGTGCGCATGCTCCGCAAGTCCCTGCCCGCCCACGCCGACTCCGGGAAACGAAGGAGGGGCCCCGGGCGCCCCTGGCAACCGCGCGTGTCCGCGCCTACGGGTCCCGCGG
GACCCGTTCCCCTGAGGGGACTTTGCCCCTGCTGTGCCCTCGGCCAGCCGGGGGTGCTCTTCCTGGGGTCAGGGGGGGCTCTGCGTTCCCACGACACCTCCAGGAGGTCTTCTTTGAGCTCCCCCTACCGTCCGTATCCCTTGCACTTCCTTTTCTTCACAGCTCGTGTCACGGCCACCCAGCACCTGATGCTCGGTGATTTGTTCCTGCGTTCATTGCCTGCCTTCCTGCTAAGAGGGGAGCCCCTGAGGGCTTTGCCGCGGCGTCCACGGCTGCATCCTCAAGGCCGGCCAACGGCGCTGGCCCCTCCGAGCCTCAGTATTTGCTGCAGGAACGAGCGAGCCAGCGCCCCCTACCGGCAGTTCCTCTGCTGGCACCCGAGGCAAGGAGCCCTGGGTCTCTAGGGAGGCAAGTGTGGGGGTGGGGGAGCCGTCCGAGGGCTAAGTGAGAGGGCGGGCACAGGGTGGGCCCCGGAACGTCCAGGAGGGAAGCCGGGAGG
AAGACAGTGAGTCTGGGACCATGGCCAGGAATTGGAGCTGTTTAATAAGCATCCCAGGTAATTCTGCTGCAAGCCCACCCTTGGAGAACACTGGGCAGGGTGAGAGGGAGCTAGAAGCGCCCCCATGTGGCCATGGCAGGATGCTGCAAGAGACAGTCTGCTCTCCCAGGTCAGCTGGGGTGTGCCTGCCCTCCTTGGAGAGTATGTAACTCCACCCACCAGAGTGCCACTCCTCTCTGCTCTTCCTCTCCTATCAAGTCTTGCCTCTCTCTCTCTTTGCCTC
GGAAGGGGTAAAAAAGACGGTGCAGGCGCCGCACCTGCTGAGCTGCAAAGTCACCTCTGGATTTCTCTCCAAAGCAAAAGCAGGAGGCTCCAGACAGCAGGAGATGGAAACGGGGCGTTGGGCAAGGACGGTGCCGTCGTGTGGTCACTAGGTGGCGATGCGGCTCCGTGCTACCCGCCCCAGATCGCCCCGAGCCTCTGGGGTTAAAAACCAAGTCTGCAGAGCGTGGAAAAAAAACCTTTTTTCCACGAGATAACCACATCCACATTCTTCCGCCCCGGAGG
TGGGTCTCAGTTTCCCCATGTGCCCCTTAGAGATGTGTACTCATGAGGGTCTTTATGCTTAGGACAGTTGGGATTCAAGCCTCCCTAGTTGGGTCTCATCTGAGGACTGTCATACCCGTTGCTGCCACTGGGGGTCAGCACCAAACCAAGGATTGGGCGAAGACCAGGTCCATGAGGGATGGTCGGAGGGAAGGAGGGAGGGAGGACACCCCCGATCCCCCTGCCCTGCTCTGTCAGTGAAGAGGTGAGGTGGGAAGGATTCCCATGGCTGATCTCATTCATTCCCACTGAAG
AAAAGTCATGGACATTTATCCGCAAACGTCTGCTATCAGGGATATGTAAACTCTAACAGCCATGAGAAGCCATTGGACGGGTGTTGCTGTGGCCAAAATCCAGAGCATGGACAGCACCACACGCCGGCCAGGAGGTGGCGCATCTTTTCATGTCAGTCATGATTTATCCAAAAACAGCACCTCCCGTGATGCCAGTGCTGCGCAGAGGTTGGGATACAGCGGGTGGGTGCCTAGAAGCCAACTCCCGCCTTCCAGGAAGTATGGTTAGGGGACATACTCACCCGGACACCGACGTGAACCTGCAGCCTCCCCCGGGGAGCACGCATGGGTCCCAGTTGCCTTACAGTCTGATCACGGATGCTGTTGCCTAGGCAACGTGAGGGTGGCCCTGGCTCCTTGATCTTCCTGGTGGCTCTGGGGGACCATGACGGAGATGCGGATAATTCAGGTCAGGGCAGCAGCCGGCCGGCAGGGGGCGACAAGCACACTGCTCATGAACGGTTGGCTCTGCCCACGTGCACACGGCGTTTCCACATTAACATTCATTTAATAATAATAAAAGAATAAGCAACGAGAGAGAAAGCCAGAGATCTACATGACTAGACTT
GCTCCTCAGTCTAGAGGCTGTGTGATTTGGAACTATTTATCTGGGAGCCTAGTGCCCCCATTCAGTGTGCTGGTCACCCTCCCTGCACCACACCCCTTCCTCAAGTGCAGAGCCCAGCCTTGCCATGGACCCACAGCGGCCCCTGGTGGCCACCCTGGCCCCATTCCTCGCCCCAAAAGATCATCTGATTCAAGGGTGGGCCCATTTTTATAAAGTTTTGCTGGAACACAGCTATGCCCTTTTGTTTTCATATTGTCTGTGACTACAATGA
[truncated: 277,247 more chars]
