# Supplementary material for: On the Value of Intra-Motif Dependencies of Human Insulator Protein CTCF
Source: PLoS One. 2014 Jan 22;9(1):e85629. doi: 10.1371/journal.pone.0085629 (PMC3899044; doi:10.1371/journal.pone.0085629)
Supplement: File S1 — Data sets for H1-hESC and HUVEC cell lines. (ZIP) [file pone.0085629.s010.zip › H1-hESC_bg_test.txt]

CAAACGGGGAGGATGAGGCCCCCGCACGGAGGCGACCTGTCCTGCGTCACGCAGCAAACGCAGGGTCCACTCAACAGTCTGGGGGCTCGGGGGGTCCCCGTACCGGCCCCGTCCGGCTTCCAGTTATGACCCCGCCCTTCCCACCCAGAACCGCGGCGGAGTCGGGAGGGACGCCGGGCTTTAGCCCCGCCCCCTTTGGCCGCGGGGCCGGGGCGGGGCGCGGCTGCCAGATGTCGGGGCGGCGGCGGCGGGAGCTACGGAGAGCGAGGAGTCGCGCAGGCAGGCGGAGGCTGAGGGCGCCGCTGGCCGGCCCTCCCAGCCCTCTCCGCGCGGCTCCGCCGGGGTTCCAAGAGGAGCTAGTAGGTTCGGTGGGGGCCCTGGCATGGACATGCACAGCGCTCGGCTTGACAGCTTCCTT
CTGGGGAGTTAGAACTTAGAATTTGGATTCAGCTAGACTTGGATCCTGGTTCTACCACATACTGACTGTGACCTTGGGCAAGTCATTTCATCTCTTTAAGCCTCAGTTTCCTCATTTGTGAGATGGGGAGAATAGTGTCTCTTGATGACCATGAAGTACTTAGCACAGTGCCCAGAACGCTTTGGATATTTGTTTTCGGCAGAAGGGAACTTCGTTTTGTTTGTTTGAGATGTAGTTTCGCTCTTTCGCCCAGGCTGGAGTGCAGTGTCGCAATGTCTGCTCACT
CTGGGGCCCAAGAGGCAGTCAACAGCCCCCAGCAATGCTGCCTGGTTAAAGGGCATCCCTGGCCTCCCATCTGCTCCAACCTGGACACGCGGGAGCCTGGCACCCTGTGGCTTCCTCCTGTGAGCAACAGGAGGGAGGGTGCAGGGCAGCACCCAGGTGACAGTGAGGAAGAGGCAGGCCCAGGTCTCCCGTGAACCCAATGGGGCGGCTGGAGGGAGCCCTCGCTGCAGGAGCAAGTGTCAGGAGAAGTCCCTACCTCCTCCTGCAGAAGGCTCTAGGTCTCACTGCCCCCTAAAGATGGCACAGGA
AAAAGAAAAAGTAATTAATATTCACCAGGCATTCCCTGTGTGTGCCAGATAGATGCTAGGTGCTTTCCATACGCAAAATAAGATGCTGTCATCACCCCAGGAACAGCTGGTAGGATTCTTGTTCAAACGAAGCAGGCACGCAGGTTTTTTTGGTTTTGTTTTTGTTTGATTTTGTTGTTGTTTAAACTTTTGTTTTAATTTGTGTGGATACATAGTAGGTGTACAGATTTATGGGGTACATGAGATGTTTTGATACAGGCATACGGTGCATAATAACCACATCATGGGAAATGGGATATCCA
GGTCCCCTCCACCTGCTTCTGAAAGAAAAGTCTTCATTTGGCTGTAGTTGAATAACCTCCCCTCGCCGAGACTCTTCTGTATGGCGAGGCTCGAAGCCGTTTCCAATTAACCTTTCCCAAGAATGCATAGGGGCCCAGCCAAGTGGGCCATTTGTGATTCTTTTCTTTAGCTGCTTTTACTGTGACCATCTCAGATAAGAGAAATGAATTGGAGCAATTCTACAGTGAGTCTTAGGATGGATTTTCTGTTACGAATAAAATT
TCTGGACCAAAGCGCCAAGGACTGCAGCCAGGAGAGAGGGGGCTCACCTCTTATCCTCGGCGACCCACTGCACAAGCAGGCCGCTCTCCCAGACTTAAAATGTATCACCACTAACCTGTGAGGGGGACCCAATCTGGACTCCTTCCCCGCCTTGGGACATCGCAGGCCGGGAAGCAGTGCCCGCCAGGCCTGGGCCAGGAGAGCTCCAGGAAGGGCACTGAGCGCTGCTGGCGCGAGGCCTCGGACATCCGCAGGCACCAGGGAAAGTCTCCTGGGGCGATCTGTAAATAAACCTTTTTTTCTTTTGTTTTTTAAAAACTGTTTTTCCCATTAATTT
CCAGAGGCCAAGCCGACAACCCCCAGCTGGCCCTTGGGGTGGGGTAGAATGACCTCGGGTGGAGCTGATGCTGTCCCCTTGCCTGCCTGTCCACAGCGCCTGGCGCATGAGTGCCTGTCACAGAGTTGTGACAGTGCCAAGCACTCTCCAACGTTGGTGCCCACAGCCACCAAGCCCGACGCAGTGCAGCCTGACAGCCTCCCCTACCCACAGTACCTGGCGGTCATCAAAGCCCAGATTTCCTGTGCCAAGGACATTCACACCGCCCTGCTGGACTGTGCCAACAAGGTCACGGGCAAGACAC
GGGGGCTGTAGGAGTCACCCTCCAATTGCAATTCTGGCAGCAAACTCTGGCATCCTAGCCAATCTTGGTGAGAAGCCAGAAAATCTAGTGCCCCCCTAGCAGGGAGTGGAGGAGAAGCCACAGGGGGTGGTTCTCTGTCTCCTCTGCTAGGTCAAGGATAATTCAACTTGATTCCTGGCTCATTTTTTTTCCACTGGTTTCTCAAGTGTGTGCCTCTTTTGGTCTCTCGTCTCCCAGGTGTGTCTCTTGGCTTCTCTCAGGCTCACACATCCATTGAGTACCTATTGTGTG
CTTTTCTCAATGTGTTTCGATGAGACTAAGATATGACAAATGGCAAAGCGCTTTTCTTTTTTTCTTTGAGACGGAGTTTCGCTCTGTCGCCCAGGCTGGAGTACAGTGGCGCGATCTTGGCTCATCACAACCTCTGCCTCCCAGGTTCAAGCGATTCTCTTGCCTCAGCCTCCCGAGTAGCTGGGATTACAGGCGCACACCACCACACCTGGCTAATTTTTGTATTTTTAATAGAGATGGGGTTTCACCATGTTGGTCAGGCTGGTTTCAAAC
ATCAAATTTGGTTGTTTCTGTCTGTTCTCTGTTGCTTTTTCTTTCTCACTTTCTTTGCTGCTTTTTTCCGTTCCTTCCAGGGTGCATTCTGGGAATTTCCTCAGGGACAGGAGATGATGGCCAGACAGCGGACTGGCTGCCTGTCAGGGCACAGCCCCACTCCATCCGGAACAACATGGGGAGTGAGCGACGGGGTGGGAGGAAGGAGGGAGCATCAGCCCTGAAGTCACCAGGCATGTCTGGGCTCTGCCTCCCAGGGCTGTGGCTGTTGGCCCAGAAGCAAGAAGAAAGGTGTCCCTGTTGCCT
CTCACTAACGGCCTTCAGAGTCTTCTGAGCAGTCCAGGATGGGGGCAGCAGCTGCCTCTGTAGAGAATGTGAATCTTTGGCTTCTCAGGTATCCAACACCTTGGCAAGCACCAGGGAGTGAAATCACTGAATTAAGAATGTGTTTGTGAGAAGTGGCAGCTGCTTCCCGCTGGGGCTCAGGGAGGGAGTTGCGGGCTGGGCCGGGGGCTGCTGAGCTCCGTGTCCACTGCTGTCTGGTCTGGAAACAGCGTGAATCCCGGTGACCGCCGCTCCCTCCCAGGCTGTCCCGGCAGGTTCTGAGCTGGTGAGAGGGATTTCAGGGTGGTGGGTGCTGT
CCAGCCTCAGTGTCCTCCTTGGTACAATGGGAATAAAAATACATTGCCAGTAACATGACTGGCAAAGAATCCACGAGGGACGATGCTCAGGAATGGCTCAGCACACAGCGGGCATGCGGCAAATGGCCTTTTCTTCCCCGTGTCCGAGCTTGGCTTTGTGGCCCATCCCAAAGTCCCTGTTGTCTCCCCTCTCCCTCTTTCCCTGACCATTTTCCTTCTACCTCCCTACCAGACTTCCTGGGGGTCTCAAGGGAGATGAGCTCATGGCTGTTGC
GGTCTTGAGCCCATATGAAGGAGCCTGATTCTCTCTCAGGGCCAGCAGTCCTCAAGCTCCAGGGCTCTGAGGACCACCCAGACAGCTGCTGCAATGCAGATCCTGGGCCCGGTCCGGCCCAGAGAGTCTGATTTAGTGGATGGGAGCTGGCCCCATGGACAAAGAAGGGACGAGGAGAAGGGATACATTTCAACAGTATCGGAGAGAGGTGAAAACTGTCAGGACTTAATGACCCATTGAAATGAGGATGGGGAAAAGGGAGGCAGCGAAGATGTTTCCCAAGAATGAGCTAAATCTACATAAAGAAGGACTGGCAACGTGGCTGAGCCCAAGTTCTTGGGTGAAAACAGCAGCAGAGGGTGTGTGTGTGTGTGTGTGTGTGTGTGTACACACACACAAGCCTACACACATATGCACGGACACAGACATGCTCAGACACGTGCAACGCCCACCCCCAGCATATGACATATCCCACTACAACTGAGGGTCATCCCAGGGAGCAGAATCAGAGGGA
CAGAGTGTTTGATTCAGTCAGCCTGGGGTGCATCCTGATAATGTGCATTTTTAAACAGGTTCCCAGGTGATGCTGATGCTGCAGCACACTGAGGAAGCCACTGCTGCAGTCCCACCAGTTCACGGAAAGTGGCTGCAGTGTGCAAATGTTTCAGAACTGCTGGGGCAGAGACCAAGGCCCTTGTTCCCTGAAACATTGATTAAGACGCCTAGGCTTCTCTGATGCCTGGGTCCATGTATTTAACAAACGTTTATTGCATACACAATGCGAGGTGCAACACAGTAGGCACAGCAGTCAT
CCACACCCCAGTGAGGATGGGGGCCTCAATACAGGGCTGTGTCCTGGTGGGAGCACCCCAGCTGAGACGCTGAGTGTGGGGATGGGGTTTGGAGATGGAGGGATTGGGTGGGGGCAGGGACCAGTGCTGAGTCTGTCCCAGGGGACTCAGGAAAGCACAAAAGGTCTGCTCCCAAATGGGGGTGGCCAGAAGGAAGGTAAGTAGAGACCCCAGCCTCGGGGCAGGGAAAATGGCCCCCTTGAGGGAGGAAGCAGTAACAGCGTGCAGCTGAAATGGGAAGGGGTGGGAAAGGGGGTGGAAGCAGCTGCGGAAGGCTCTAGAGGGATCCCTGGTTTCCTCTGCATGGAGAAGAGAAGGGCGTGGAGGCCCGAGG
TCTGACTTCTTTCGCTAAACATGCTGTTTTCTTTTTTTCTTTTTTGAGACGGATTCTCACTCTGCCGCCCAGGCTGGAGTGCAGTGGCGCGATCTCAGCTCACTGCCAGCTCCGCTTCCCGGGTTCACGCCATTCTCCTGCCTCAGCCTCCTGAGTAGCTGGGACTACAGGCGCCCGCCACCGCGCCCGGCTAATTTTTTGTATTTTTAGTAGAGACGGGGTTTCACCGTGGTCTCGATCTCCTGACCTCGTGATCCGCCCGCCTCGGCCTCCCAAAGTGCTGGGATTACAGGCGTGAGCCACCGCGCCCGGCCACATGC
CTCTCCTACCCTTTCCTTTCCTGCAACCCTGCTCCCAATTCTTCCTCTGCCCTGCCAGCAAATCTCCTATTTCCTCTCCAGGACCCTGGGGACAGGCCATCATCCCCACAGCGCAGGCGGCGACAGCTGGATCCAGGGGGAGGCCAGGGCCCCCCACCTGTCACTCTGGCTGCTGCCAAAAAAGCCAAGTCTGAGACTGTGCTGGTGAGTGGCCAGGGCGAGGTTGGAGGGGATTGCATCCACCCCATCACAGGGTGCCTGGGCACCAGGGGCACACAAAGCAAGGGAGACCTCAGTGTGATGAGGTGATGAGGCCCCTGCTCTTGGGAGC
CAGCACCCTCGCCGTTGGGCCGGCCCTCGCCAGCTCGCAGGCTCAGGTAGCCCAAGAGGCTCGGGGGCTCACGGCGCTCGGCCGGGGTGGGAGCCGGGGCCAAGAGGAGCGCTGGGCCCAACGGCTCATAGGCCAGCAGGCCGAGGTCAGGAGGCTGGGGGGCGCGGGCAGGCCCGGAGGCAGGCCCCGGGGCACGCAGTGGGCCCAGCTTGCTGGCGTGCACCTTCATGTGGTTCTTAAGGAACCAGGGCTCCTTGAAGCAGCGGCCGCACACCGGACACGCATGATCGAAGGAGGCCTTGTGCTTACGCATGTGGCCCTTGAGAAACCAAGACTGTGTAAAGCTCTGGCCGCACACTTGGCAGCGGAACTCCGGAGGCGCTGGG
TCCAACACCCCCTCTCCCCCACCCTGCATCCTATCCTGTCCTTTGAAATACTTCCCAGGTATGTGAATTTACATGTGTTTCTGACTCCCTAGTTGGTCTGTTATCTCCAGGCAGGGCAGGAAAGTGTCTTCAGTGCTCATGGCCTTATCTCCTGTACCTGCTCTGGAGTCCAGTAGTCGTAACAAGTAGTAGGAGCTCAGTAAATATTTGTTGAATGAACAAATAATTCTCTGAGCCCTGGAGGAAGGGTGGGCAGTGTCTCCAATGGACTGTGACAGTTA
TGAGGACTAAGTTCTAGTATTTGATAGTACAGTAGGGAGACTATAGTTAACAATTTATTGTATATTTCAAAATAGCTAGAAGAATTGGAATGTTCCCAGCACAAGGAAAAGATAAATGCTTGAGGTGATAAATGTCCTTAAATATCCTGACTGGTCATTACACTTTGTACGCATGTATCAAAATACCATATGCAGCCCCAAAATATGTACAACTATCACATGTCAATTTTAAAAAGGAAAAACAAAACAACCAGAACATTCCTCTAGTTAGTAGCTACAACAGGGCAGGAACTGGAGAGAAAAACAAAACAAAAAAAGCAGCAGC
TGAAACCCCGTCTCTACTAAAAACACACAAAAAAATTAGCCGGGCATGGTGGCGCTCGAGGCAGGAGAATCGCTTGAGCCCAGGAGGCGGAGGTTGCAGTGAGCTGAGATTGCACCACTGCACTCCAGCCTGGGTGACAGAGCAAGACACCATCTCAAAAAAAAAAAAAGAAAAAGAAAAAAAGAAACAACTCCAGGTGGAGACAGGGACGGTGCCTCCACCCTACCCATCTTCCCCATCTCAGGTCCTGGCACATCCATCATGCAGTAGGTCAGCTCAGAAACCCAAGACACAGTCTTCAC
GACCGTCAAACATAGAAAGCACTGGCATTTCCATATCACACTGCCATGGCTGCAGTTACCTCAGGATATTATTGCTGCATATCTGGACTTCAAAAGGAACGTAATTTAGGATCTGTCAATTGCTTACTAAGTGTATTAATAAATAATATATACGGCTATATCAGAAATTTGTTTTTATTACTCTTTTGATAATGCATTTGCATAGAATTGGTTTCCTAATAATCCTGGGCTTTTTCATCTATGCACTTAGAAGCCATTCTGAGAGAGGTCAGCAGGTGTCCACAAGGCTG
AAGCCTGTCTCCAGGTAGCTAAGGCTTCTCACCAGCTGATATGGATGTTGAGTCACTGGATGTTGGTGATGGGCTCATGTCCTGTGACTCAAAGTATGATCCTTGGGCCAGCAGCATCATTTGGGAGCTTGTTGGAAATGCAGAATCTGTGCTCCACCCCAGGCACACTGATTAAGAATCTTCTTTTCAACGAACAAGATGCCCACATGCTCATTAGATTCCAAGGTTCTGGGCTGGGGCACATTTGGAGAGTCCTTCTGTGGTCACTCCAGTAGCTTCTCCCCTTCTTTCC
TCAGGCTATGTCACTCATGGTATTTTTGCATCAGAAATGCCATCCTTGGGCCGGGCGCCATGCCTCATGCCTGTAATCCCAGCGCTTTGAGAGGCCGAGCCGGGTGGATCCCTTGAGGCCAGGAGTTCAAAAACGGCCTGGGCAACATAGCAAGACCCTGTCTCTACAAAAAGAAACAGTTTTTAAGTCATTCCTGATTTTACAACGCTACTCTGATCTGAGCCCCTGTGGCCTCGGGATCCCCAGGCGTCTGTTCCCGAGAACGCGGGGCAGAAAGCCTAGTCCTGCACGCAGTACCAACAATG
GGCCAAGGCGGGCAGATCACGAGGTCAGGAGTTCAAGACCAGCCTGGCCAACACAGTGAAACCCCGTCTCTACTAAAAATACAAAAAACTAGCTGGGCGTGATGGCAGGCGCCTGTAATTCCAGCTACTTGGGAGGCTGAGGCAGCAGAATCACTTGAACCCAGGAGGCAGAGGTTGCGGTGAGCAGAGATCACTCCACTGCACTCCAGCCTGGGCAACAGTGTGAGACTCCGTCTCAAAAAAAAAAAAAAATAGGCCACTGAGGATGAGAGCACTGCTCAGTATGGCAC
CCACCAATTCCAAGCAAGGTTCAGAAGGAGCTGCCATCTTTTTAGCACCTCTTTTAGACTTAAGCCACCGAGGGGGAAAAAGCAAAGAACTAGGACGAGTTGCATGCATGCTTCAGTATACTCAGCACAGATGCGCACACTAAAAGATCATATCTATCCACATAGATGTGTAGTTTAACATAAGAAAGTAACTTTATCCTTTACCCCGCCCGCTTAATACTCTAGGTGATTGATTTACAGGGTGGTAGAAAAGAGATGCAATCCCAAATTTGTCTAATTCTAAATCATCCCTTCTTGTTAAAGCCTTCACTCCCCCCTGCAACGCTGGAACAAGAGAAAATTCATTCGAAAATTAAATTCAGTGTCACTTGTAATTTATTTTTTTTTATGGGGTCT
ACTTGTCAACATGGCAGACGAGGGTGTTGGGCTGGCCCAGATCCACAGGCTCCTTGGGAAAGACGCTTACCTCGGTGGGGGCTCCAAAAGGGGATAGAACCCAAGGAGCCTACTGCCATTGGCTGATTCTTAAAGGTTCCACCACCCCAAGTCCTATATTCACCAGATTAGGGGCCACCTCTCCCAGGCCCATCCTCCTGCTCCCCTAGGGCTCCTGGACAGGGTCACAGCTTCTCGTGCTCCTGACCTGGCCCCCTCAGCCCAGCCTTTCTCTTGAGTAAGAAGAAAATGCCTCCTCCTCTGCTGTCCTAAGAACCCAGCTGTGTGGAC
TATTCAGGAGGCTGAGATGGGAGGATTGCTTGAGCCCAAGAGGGAGGTCGAGGCTGCAATGAGCCGTGATTGCGCCACTGCACTCCAGCCTGAGCGACAGAGTGAGACCCTAAAGGACCACATCAAAACTGCTGTAACTTCTAATGTCCCTCAGGCACTAATACTGCTCCCTCCCTCTGCGTGAGCACCACTCTTGCCCCAACTCCAGGCCTGTCATGTCAGAGGCCCCGTCAGTGTCTGCTAACAAATCCTGTGTGTTCTCCAGGTCACCCTGCATTTCTCTTCCTGCTTTGTCCTCATCCCAGGCCA
GACCTGGATCCCATCCTTAGGCAACCTGGTGGTCCCCGCTCCCAGGAGGTCACCATATTGATGCCAAACTTAGTGCAGACACCCGGTCAGCATAATGACCAGCTGTCTTAAAGGTCTCTTCCAACTCCTCAATCCTACAGTGCTAACAGTCCCCCTTTCCTCCTGGGGCTCTCTCCTCTTCCTCTGAGTGGTGTCCCGTACCTTCCCCAGGGAGAGCCATGAGGCTCATCTGGGACTGTAGCTGCTGGTTCTGCTGGCTGGTAGCTTCCAGGCGCTCCTAAGGGGCCAGGAAAGAGAATGAGAAGGCACAGAGGTTGGCAGGTCGTCCCCCTCGGGGCCCCGCCCTCAGTAACTCCCTTGCCTGAGTTTCCTTGAGCTCTTGGT
CCTTGCAAAATTAGTCAAGCCTTTGGGTTTCTAGGGGTCAAGATGTTTTATACGGAAAATGCACACTTAGTTCTTAATTCTAATTGTGGGTTGAAAGGGGAAAATCAAGTAGATTTCCAGGAATTTGAAAAAACAAGAATTTATTTTTCCTTGGGGACAGAGAACTGAGTCTGCTCATACCAGTCCCATTGAGACGGCCAAACCTTGAAAGGGGCACAGTCTGAGCACCAGGGTTGGGAGCCTGCAGGAGAAGGGTTGAATTTCCCCAGACCAAATGGAG
TTTCCCCATCCATAAAGTGGTCATAGCTACAGTAGTGCTGGTAAGAATTGAAGGTCTTAAAGCATTTAGTCAATGCCAGGCATATAGACCCAACCCAGCCTCTGACACCAGCCCTGCTGATCCCAGCTCAGCCACTTACTGGCTGAGAGATCTTGGCTAGCTTTCTTCACCTCTCTGGGCCTCTATGTTCGCATATGCAAAAATGGGGATAATTATAACAAGGCTGTTGTGAGGACTAATTAGTGAGTACAGTGCCTGGTGCAGCGTAAGCACTCACTAAATGTCAATTAATATCATCATCACCAAATGTCTGGTTTGCTTTTTGTC
TCCGTGGGCCGGAGCTGGGAGAACAAGGCCTATTATTGGACACCTGGTGGCCATGGCAACCACACAAGGATGCCTGAGACTGAAAATCTGTGGGCTTCAAGGAGCTCCAGCTCTTGCACTGGCTGAGTCACAGTGACTATATAACTCTTACTCCCACTTTTGGGACACTTTTTGAGAGGGACAGGGATCCTATCTAACTACACGGGACAGACATCGCCCAAGACCGTCCTGAGCAAGCCTGGACGCTGTGACCCTAACGATGAAGGTGTCCCGCAGACAATGTCCGGGGCAGGCACCATGCT
CGGGTTTCCAAGGACCTGGATTTGGTTGGCAGTGCGGCTTTGTGTCTTTAACCCTCAGTAGTGAGTTCTCCACAGTGGGAAGAAGGAGCTCTCAGAGCGGGGCATTCCTTCCTCCAGGTTGAACACAGTCACCCGAAGGCAATATGCAGTGGTGGTGAAGAGCTCTGGCTCTGGAGTCGGACAGGCCTGCATCCAAATCCCAGCTCTACCACTTGCCAGGCTAAGCCTCAGTTTCCTCTCCTGTAAATGAAGGTCAAGGAATCCCTATCTTGGGATAGTTGTGAAAATT
GAGAGAGAGGGAGGGAGGGAAAGAGCATCATCCTTCCTATTTCTGGAAGTCAGATCTGTAACACAGAGGGCCTGTTTCGTCTAGAGTAACCCTGTACCAGCTGCAGCGCTGGGACGCTCCTGCCTCTTCTGCGGTCGCATGTCCATGTTTTGGGGCAGCTAAGGCACCTGGGGTCTGCTCTCGCAGTCACACATTTGCTGTGTCACTTCTGCCTCAGTTAGATGTTTTCTCTAGCAAACAGATATCATTATGTGG
CACGCGGCGGGACGCCCCCTCGGCCCCCTGGGTTTGCGGCCGGGCCTGGGGGCCGGGGGCAGCTCCGCTAGCGGCGGCGGCGGCGGCAGCGGGACCTCCGGGCCTCTGGACACGGGTGACACCGCGCGGCCCGGCAGAGCGCGGCGCGCTGAGCCGGTTATTTTTAGCCCGCGGCTCAGACGCGTTCAGGAATTTGGTCAACAAAGTTGCCGGCACCTCCGGGCACCGGGAAGCACGGGGCGGGCGGAGGGGGACACACGCGTGCGGGGCGGCGCGAGGGGCCGGGGACGGAGGG
ATGAAATTTTAATACTGTGCGTCTGTTTAGGTCCTGCATATATAGATATCTGTAGCTTTACACAAAGAAAGAGGAAGATTCTGTCCCTCCTCCTCCAAGCTTCCCACCCCCGCTTAGGTGGTGAAATGGCCTCATTGAAAAGGTCCGGTCTCACAGATCACTGGAGGTCAGGAGTTCGAGACCGGCCTGGCCAACATGATGAAACCCCATCTCTACTAAAAATATAAAAATTAGTCCGGCATGGTGGCGTGTGCCTGT
CTATGTGGCCCAGACTCCTAGCTCCACACCCCACCCTCACTGGGGAGATGTGAGAGCAAAGCCAGTTAGCCAGCACCCCCCAGGCCTCGCCTTGTCTCTGGCCTTGGTCCTGAGACCCCATCTGCCTGGGTGGAGCCCAGGACTGGAGTAGGAGGGTGTGTTCATAGGGGCCTTGAACCTGGCCAGGACAAGCCATCCACATTTGCTCCTCCAGGCCTTGGTTTCCCCAAGCATCAACCACCCTCCCACTTCAAGTACCTGGCTCTGCTCAGTTCTCTTGCTCTAAATCTGGAACTTTCCA
TTTTTTTAAGAATCAAATAAGGAATAATCTCTTTCACCCACCGTAATGCTGACATTCAGAAACACAGGGCCATATGAAACTCAGCCCAGACTGAGGCAACTGATCACCTCCCTTCTCCTTGATGAATGGTTTTACAAAATAATATAGAGTGTCTCAATGGTATTCCAAAGTCTAGAATGTTGTCTTCTGTGACTAGTTGCTCAGTAAAGTAAATTAGTCTTCTATTTTTACATTACTCTCATTTCTCATGTATTTAGGATTAAAACCATGTACTCTA
CCAAGGTAGGCTTCAGTGAATCCTCTGCAGGTGTGTTGTCATCCCTTGAGCCAAACACATGCTTCACACACACGCTGCAGGCTGCGTGAAAATGAGGTAGAAATGTGGGGAAAACATAATCCCATGGAGAGAACAAAGAGCTGAACACGTAAATGCCTCCGGCGTGCCTGGCAGAGAGAACACTCAGGCTGAGAGAAGGGACAGTGACTTGTACCAAAGGTAGGCAAGTAGCCTCTGGGGTCTCAATCAGCAGGGCATCTGGTCAACC
ATATCTCCACTATCCGGCCCAGTGCAAGCGCAGAGTAGTTGTTCAACACGTGCAGAAGGAATGAATGAGAAAATGGCCTTGCAGTGATGGAGATCACAGAAAAAACAAGAGGAACTTAGTCGGGGGTTATTTAATGCCAGCACAGGTGACTCACGGAGGCTTGTAAATTTCCCTTCAGAGGCTTTAGGAAACAAAGTAATTCTTAAGTGCCTGGGTTAAGGTTAGGGCAGTTGTGCTAGAAGCAGGGGGTGATTCAGGGAAAGTACGGGTCTCTTCTATTTTTGTT
GTGCTCTGACACCTCTCTTGAGGACCCCCTGTGCCCACTGGCACCACCAACAAATCAATCACATAGCCAATCAACAAATTAACAAGCACCTGCAGTGTGCACACACTGGCCCAGACTCACCTTACCTGGATGCTCCCCACCTCCACTCTCTGTGTTCAATTTGCCATAGTCCTCCTGCCCCACCTCCCATGGCTCTCACCCCCACAGAACTGCCCCTTGTGCCTTCCTCCTCAACCAGGTCCTCACGCCCCCAACAGGACACATACCCAGGG
CACTGTAAAGGCACTGCAATTGTTCTGCTGATGCGGTGCAGCTATCCTGGGGGTTCACGGACTGCAGGGGAATGGCCATTGGAGGGATGAAGCTCCCTTTGGACAGAGCTGTGAGGTTTCTGCCCAGTATAGGTCTGCTGGAGATACTGCACCATACTCATCGTGCTCTGCCTCCTGCTTTCTAGCTAAATCCCCATCTGCTACAGGCATCTATTTCCTCGTGTCAATGTTATACACACGTAAGCACACAGAGCAGCCAGGATGATGGTGCAAACCCACATCACTTGTATCATCCTGATTTCCTTATATTGACCC
TAATCCCAGCACTTTGGGAGGCTGAGGCGAGTGGATCACCTGAGGTCAGAAGTTTGAGACCAGCCTGGCCAACATGGTGAAACCCTGGCTCTACTAAAAGTACAAAAAATTAGCTGGGCATGGTGGGGGGTGCCTGTAATCCTAGCTACTCTGGAGGCTGAGGCAGGAGAATCGCTTGAACCTGGGAGGCGGAGGTTGCAGTGAGCCGAGATCGTGCCACTGAATTCCAGCCTGGACAACAAGAGCAAAACTCTGTCTTAAAAAAAAAAAAAAAAAAATCGCCTATGGGCC
GGGTACTCTGTGAGGGCTAAATTGAGTGGTGGTGTGGTTTTGTGTGAAAACCGCTAAACTTGAAGGGAAACTAATGTCCCATCCCTGTCTGTGCTGGGCAGTGGGAAGAGACACCTGCAGAGCTGCTCTGGGCAGGCCAGACTGAGTCCAGGGCCCAGGGTGCACCGGCCCAGACATGCTGAACTCCAGGCAGGGCTGGTAGGTGTGCACTGTGCCTACGGCATTCATCAGACCAGCGCTTCTGGGGGACTCCTTGCCATTAGAACCTTCCTGGGGCTGATTCATGGCCAGGCCTGG
AGTCGTCACACTGCCAAAACAAAACTCCTACTCAGAATTCAGTGTTAACATACGGTCGGGATTGGGGTTCAGTGCCTAAAATGCAGCAGGAGGAAGATCTTGGGAGTCCTGCTTTCTGTCGCGCCGGGACTCTGGCATCACTGGATGGCAAACCGGCTCCATGGGCGAATAGTCAGCAAAATGCCGCAGCTGCTTCTGGTGGCTTCGCCCTTTCCCCCACTCCCCGTTTCCTCCTTTCCATTCCGGTGATAAACCATGAGAGAAGCAGCATCAGCGAGCCAGAAGATAGGGTTAAATATGATCCGAATCCCTCTTTCCTGGCTCCT
AAAAAAAAATTATCTATACAGCATTTACATCGTATTAGGTCTTCTGAGTAATCCGGAGATAATTTAAAGTATACAGAGGGTGTGCGTAGGTTATATGCAAATATTACTCCATTTTATAGCAGTGACTTCAGCACCTGCAAATTTTAGTATTAAGTAGAAGGTCCTGGAACCAAAGCCCCATGGAACCCGAGGGACAGCTGCGTTTTGTGACATCTGAACAGCCACCCCCACGCACCCACGGGTTGTCCCACACCACAAGGGCAGCGTTGAGTGGCTGCGATAGAGGCCTTACAGACCTTCAGTTTTTCTATAAATCCCATGAAGTAGGGGTCAAGTCCCCACTGTACAAAGAAGAGTAAAGGGGCCACCCAGC
TTGCGGGCCTGATGTGCCTACTGAGTTCTCTCTGTTCTCAGTTTTATTCAATTTATGAGGCCCATCTTTTGCCCCACAAGTATTTGCAGTAATTTGTCCATTTTCCATGAAAATTTTAAAAATAAAAAGGGCAAAATGCAGCAAAACATCCTCGTAGCTGCCCAGACTTTGCTAGACAAAGCCAGTGAGTGGTTTTGGTCAGCAGGCGGGCCCAGGCCGCAGTTGAGCACCTGTCAGCCGGTGTCGGGCAGGTCAGGTTTGGAGGGAAGGCCTGCGCGGCTGTCCACAGGTGGTTTGGTCAAGGGCAGCCTCAGAAGGTGGCACAGGAAAGGGTGTGCGGGGTGCAGGCCTGACCAG
CCGACTTCACGGGCCCATTGCTTTCCGCCGGCCGCGGCCTTGCTGGCCCTCTTTCCTCCGTCCCTGTGTGCTTAAAACCCAGCTCAGCGACCTAGCTAGCTGTCCACCAACCTCCCATTTTTCCAGTTGTCTCAGCTTCGTCCCGCAGGTTCTGCGGCACTATCTCTCCGCGCCCAACGTAAAAGTCCTTAAATAGGAACATGATTACATAAGTCACCGCCCATTTGCTCAATGGAATTCCTCGCCGCGTCCTTAAAAATGAGGCGTTTGAAATATATTTAGTTCCTGAGACCGTGTTTGCTCTAAATGGATGG
TTTGAGCTGAAGTATGAGGAATGAGTAGATTTCAGAATAGTCAAAGAAAGGAAAAGGCAATTCCACCTGAAACAGCTGCATGAGCAAAGACCAGGAAGAGTGAAAGTGCATGAACTCCGAGTGGCTAGTTGAGGCTGGAGCTGACACCAGAGTCCAGGCTTAGCAGAAGGGTGCCGTGGACGACAGGCCCAGCTTGAATGCCAGGCTGAGAAGCTGGGGCTCTACGCGGGCCAGTAAAGAGTCAAGAAGGCATTTAGAGCAGGGGAGGGAAAATGTTGGATCTAGGTGTCAGAGACCCCTGGAGACCG
CGGGCGCGGTGAGGGCCCAGTCAGCCCCGGCCGGCGGGCTCACCTGGCGCACGTCCCCAGGAAGGCCCCACTGCCTGCCCCGGGAGCCAGACCCCGTGCTGCCCCCCAACCACCCTCCTGCCCTAAGGAGGTGGGGATGAGATCGCCCCTCTCTGAGGCCCACCCAGCTCCTCCCACCTGAGGCCCAGCTCAGTCCTGACTTCCCCCGGTCAAGCTCAGCCCATGGGAACATGCTTTTTTTTGTTGTTTTTGGAGTTTTGCTCTTGTTGCCCAGGCTGGAGAGCCGCAGACCC
CTGGGATGGCTCATGTTTGTGCTGTGGAGATATAGGTATTTTCAGTTTGCACCCACAGGCTCTGCCATTATTCCCCCAATCACAAGTCCAGTGGTAGCTGTGTCCCCTGTTGGAGCGCGTCCATGGAAGCCCTTGGGTCCTGGTGATGGGCCAGTGTCCTTTTTCCCTTCTGATGGGGCCTCAATATCCTTTCTTGATGGACCTCCTGCCACCCAACCCGTTTCCCTAACTTAAGGGATAGGTTGAACTGTAGATTCGTTTCTTTCCCAGAAGACAATGAGGACAA
CTAAGCAGGGGGTGCCCGCCTGGCAGGGGAGCCCCAGGAATGGTGGTCGGACTTCGGGTCCCGGCCAAGGCAGAGAGAATGGCTGCAGCAGATTGCGGGGTGGGGGGGGCCAGGCAGGTGAGAGCTTAGCCTGCATATGCCTCCCGCAGACCCCGGTGTGATGGCCTTCCTCACCCTGGCCAGGACGCTGTCCCCTGTTGAGTCCCACAGAACAACCTGTGAGCCTGGCTCCCCAGGAGGGGGTTCAGCCCAGGCCCCCAGGCACATCGTAGGCAGAGCCTGCCCCCCCACCCCAAC
TCTTTTTTTGCTGTAGCCTGGGGTGGAGCAGAGGGGACTGCTGTAGCTGGGGACCTGGAAACATGGTCAACACTGAAAGTAAAAACACAAACTTGGTTTTTCCAGGGAGCTGCTGGAAACTGACCCAAGGCAAAAGCAAGGTGCAGGTGGAATTACTGAGAGGTTGTGGAGGCCTCCTGCTCCCCTCTCTGCTGCCAGACACTCTGTGTGGGGCCCCCCAAAACGTGCCTGGCACCCCAGTCCCTCAAGTGTTCCCTGGATATGGGGAAATTGTTGACTAACGACTTTATAAGTCATGGACATTTCTTGGCTGGGTGCAGTGGCTCATGCCTGTAATCCCAGCACTTTGGGAGGCGGAGGCGGGCGGATCACGAGGTCAGGAGCTCGAGACCATCCTGGCTAACACGGTGAAACCACGTCTCTACCACAAAATACAAAAACATTAGCTGGGCGTGGTGGCAGGCGCCTGTAGTCCCAGCTACTCCGGAGGCTGAGGCAGGAGAATGGCGTGAACCTGGGAGGCGGAGCTTGCAGTGAGCCGAGATCGCGCCACTGCACTCCAGCCTGGGCGACAGAGCGGACTCCGTCTCAAAAAAAAAAAAAAAAA
GCCTACAGCCCGGGAGGCCTCGTGCCCAGACGCCATGCACCCTCCGGTGAGTCTTGTGGGTTTGATAGGGGTGGAGGGGAGAGGGGTCGGGAGGGAAACCTCTGGCCCTGTCGCTTCTGGGGGCTCAGCCTTATTCCCAGACTTCCCTGCCCACCCAGGCAGCTGTCCCACGGGGAAACGGGGTGTTGACTGGGCTGGCTTTAAGCCACATCGTCCTCTCTGAGTGGGGTTTGTGTGGTGGGGGGCGATTTGGAGCAGCGCCCCAAACTCCCAACTCTGGAAGGAGACTTTCGGCAGTACTGAGCCCTTTT
ATTTGATAATACCATTTAAAAATATCTCTTAGGCCGGGTGCAATGGCTCACGCCTGTAATCCCAGCACTTGGAGAGGCCAAGGTGGGAGGATAACTTGGGCTCAGAAGGTCGAGACCAGCCTGGCCAAGAGAGCAACACCAGGTCTCTACAAAAAATTAAAAATTAGCCGGGCATGCTGGCGGGCGCCTGTAATCCCATCTACTCAGGAGACCGAGGCAGGAGAATCGCTCGAACCGGGGAGGTGGAGGCTGCACTGAGCGTTGATCGCGCCACTGCTCTCCAGCCTGGGCGACAGAGGGAGATTCTGTCT
AAGTGATAGGGCAAGGAGGAAAGGGAACTCTAGAGTTGAAGAAACAACTTAAAGAAGATACACAGGCAACATGAAGGCCCGTGGCAGGGGGCAGGAGCAGGACAGAGGCATGGGGGGAGGGAAACAGACCGGGCTCCCCGACAGAGCCTTGCTGTTCATTTCAGTCTTGCACACAGCTCCTTCTCCTCTCCCGTGTCTGATGTACTAATAACTAACATTTGTTGTTGTAAGCCTTTTGCGTGTGTTAACTCATTTTATCCTCTATGTGTATTTATA
GCAAACCACGTGTAACACCTGCAGATGAAAACCCTGAAAACAAAGGGAACCCCCCCCCAACTTAGAGAGAGTCAGAAAGTAGCACTTAATGCTGCGGTGCCTGGAAAATAACCACGGAGGCCCAGAGGAAGGGAGGGGTTCAAGCTCTTTAGGGACCATCGGCCTGCTTGGGGACCTACCCATGTGAGGAGCCCCTGGAGAGGCGCTTGGTGCAGTGGTTAAGAGCATGGTTCCGCCCCTTTCCAGCTGTGAAATGGTGAGCAAGATTCTAAGTCTCACTGCCTCACCTTGCTCAGCCGGAAAATGGGGTCAAGAACACTACTTGCCTGGCACTGTAGTGAGGATGAAATAAATTAATATTTGCGAGGCGCTTGGCACAAAGCCTAGCATATAATATGCGCTTAAGTGTTTGTTAAATAACTACGGGCTCTCTCAGAGTCGGCCCCTTCCCTTTAGGCGCCGGTTTTGTAATCTGGGAAA
TGTCTGTGAGCACCCAGCTCTGCCACAGGGCCGGCTGGCCATAGGGAGGGCCAAGCCTTCTGGCAAGTCTACAAGTGCCAGGGCCACAGGTTCCCTGCCAGGCACTATAGTCCTGACCAGGCAGGGAAAGCCCCTGGCCTCGGGAGCATTTTTGGGCAAGTCATTTAACTCCATGGGCCTCAGGTTCTCCATCTGTGCAATGGGTCAACAGCAGTGCCCACTTCAGAGGGTTGGAGTGGGAATCAATGCAGATGCAGGGGTGGGATGGGTCAACACAGAGGCTGGCAGATAGTAGCCGCTCAGCTAATAG
ACTTAGGAAGGCTGAGGTGGGCCGATCGCTTGAGCTCAGGCGTTCGAGACCAGCCTGGGCAACATGGTGAAACCCCATCTCTACAAAAAATACAAAAAGAAACTAGCTGGGGGTGGTGGCACATGTCTGTCGTTCCCGCTATTCAAGAGGCTGAAATGGGAGGATTGCTTGAGCCTGGGAGGTTGAGTCTGCAGTGAGCGCAGATCATGCCACTGTGTTCCAGCCTGGGTGACAGAGCAAGACCCCGTCTCCAGGAAAAAAAAAAGGCGGGGTGATGGAGTTTCAGTTG
GCTCAGATATCCCTCCAACATAAAGGCTACTTCAGGTGCTTTTGTTGTTGGCAAGGCTGTTGCTGAGAAGGCCCTTAGAGATCAACGCGATTTCCCTTGGAAGACGAGGAAACAGGGTCAGAGAGGGGATGGGGCTTGCCCAAGGTCACACAGCCAATGAGAATAAGCCTGGGAGCAGAACGCAGACTGCACGCAGAGCTGCTGGTCCCTGGGGCCTTTCTCTCTGCTGTCTGCAATAACAACGTGCACAGTGATCATATGCGGGTTATCGTTGCTCCTACAGTGCCAAAT
AGGAGTGGATTTGTCCATTCCGGATGCATTTCTTTAGGGTACATTGTACCGGGCATCTGGTTGGGGGTGGGAGGAGAGGACAAAAAACCAGGGTGGACCAGCCCCTGTCCTTGCCCTCAGCATCGTCAGCACTGTGACACACAGGTCAATTAACACCAGGTTCTGCAGGAGCACGGAGGCTGAGCCCTGAACCTTGGCGGTGGGAAGGGAGCAGGGAACAGGGAGGGCCTTAGGGGATGAAACCTCAGCCACACCAGAAGGATGAGCAGGACCTCCTCACTGGGAGCAGCAAATGGCAGAAAAAAAACCAGGGCTTCTAGGTATGCACTGTCTAGGAGACAGTGCATACTAAGACCTGGAGACCA
ATATTTCTATACTGACCTATAAACGGTCCCTTTAAAAGTTTATGAGAAACTGAAGAAGTAGCTCTGTGCTCCAGCCCTCCTTATGACCTCCTCTCTCCCTAGCCTGTTGCAGCCTCACCGGCCTCCTCTTCTGGGCTGTGTCGTCAGCCTGAAGCCCTCTGTCCCTTTGTGCCTCAGCTCAAATGTCACAAATCAGAGAGGTCTTCCTTGACCACCCTGTACAACATAGCCTCCACCCCGCTAAGCAGCCTCTG
GCTAGTGCTATGGCCGCTCGGGACTTGGGGGCGTCCCTGCATTCACACTCAGAAGACCCAACAGGGACGGACTCCGGGGATGCCGGGGAGTAGGTGCTACCTGGCACAGCCACCTCTTTCCTGGGGTTGACAGGCAAGGCGTACTTCTGCGCCTCAGTGTCCCTTTATGACAGTACCCAGGAAACCCCCAACAGCCTCTGGAGACAATTTCCGAGAACTGGGGGTATGAGTGGAGAACCAGGAAGGCTGGGAGCGAGGGGAATCCAAGGCCTTGGAGGTGCTGGT
AAACACCAAGGTCGCTGGGGCCAGAGGTACTTCCAGTCTCCCTAGAGATGGGACAAAACCTCCCCAACATCGCACAGCCGAAAGACCAGGCTCCTGAACACATGCACACACACACACGTGTGTGTCCTGATGTGTACACACGTATGCACACACATGCACACACATGTACACATGCACACACGCATGCACACATGCACACACATAATGCACACACAAACTCCCTTTCTCTCTCTCTCTCTGCATTACGTAGTTTGGAGCTGTGAAGCTGAAAGCTATTCTAAG
AAGTTACCACACCTATAACACTTATGTAGGTTTACCCAATATCTGGCTTGGGCCAGCAGTTTCTCACAGGTATGGATGAACAACTCCAGGTGAGAACTTGCTGCTCCCCTTGGGCTGGACAAACTCAAGAAGGCAGGCTTCCCTTTCTGGGCCACCAGGCCCACCTGAGACCTGCCTTCCCTGAGCACAGGCAGGACACCTGGGTTCCAGCCTCTAACTCTGTACCTCAAGCCAGTCCCTGCCCCTCTCTGGGCTCCAGTCCTCCCCACCCCTTCAATGAAATGGGGTAAGGCACAGTTGAGATAAGTCTC
GACCAGCCTGGCCAACATGGTGAAACGCTGTCGCTACTAAAAATAGAAAAATTAGCTGGGTGTGATGGTGTACACCTGTAATCCCAGCTACTTGGGAGGCTGAGGCAGGACAATCGCTTGAACTCGGGAGGCAGAGGTTGCAGTGAGCCCAGATCACACCACTGCACTCCAGCCTGGGTGACTGAGAGACTCCATTTCCAAAAAGAAAATGAAAATTAAACCAGTGAGAAATTCTAAGAAAAATGATGAAAATTACAGCATGGGAAGTGATACTAAAA
AGGTCCCTTCCAGGTCTTAAAGATGTGGATTAATAAGAACAGAATTTTCTACAACAATAAGGAGGATGTCCCCTATTTTAGGTGAATAAGCGTATTGCATAAGCACATGGGAAGAAAGGTTAAGAACTCTAAGACCGTAAATTTCCAGTTGTAGAAGCCTCTTGAAGGCGGAAAGCCCTTTTTTGAAAATTATAGGCGATATGATCTCCTCCAGTGGACCTAGCACTGGGTTAAGAGTCTCTCCAGACTTGTCACTGCAAGTCACGTACCTTTTCTAGGACTAAGTTTCTTCACTGGAAGA
AGAAACGAAGGGAAGGGGAGAGGGTCTGAAGGGACCTGAAAGGAGAAGGGCAAGACGATGGAACCTGGAAGAGGGTTGAGGGGAGGGGAAGGGGCCAGGGGGACCACTGGGGACAAGGGGGAGAGAACTGAAGGGAAACACGCGGAGGAGCGGGGCTGGGAGACCACAGGGAGAGTTTGGGGAGACCTGGGAACTGCGGAGAGACAGGGCTGCGGGCCCGGCGAGGCGTTTCCATTCAGCGAATGGTTGAAAACCCAGCGTAAACGCGGCTCCCGGCGTCTGCTGGATGC
AGAATACGAACATTCTCAGGCCGGGTGCGGTGGCTCACGCCTGTACTCCCAGCACTCTGGGGGGAGGCCGAGGCGGGCGGATCACTTGAGGTCAGGAGTTTGAGACCATCCTGGCCAACATGGTGACACCCCGTCTCTTCCAAAAATACAAAAATTAGCCGGGCGTGGTGGTGCGCGCCTGTATCCTAGCTAGTCGGGAGGCTGAGGCAGGAGAATCGCTTGAATCCGGGAGGAGGAGGTTGCAGTGAGCCGAGATCGGGCCCCTGCACTCCAGCCTGGGCGACAGAGTGAGACTCTGTCTCA
CTTAGTGGTGGGGCTGGGGGAAGCCTGAAACCCTTGTTTGATGTTATGGAACGCAGGCACCTGCGACAAACGGCACTGGAAACAGCTCTCTCGTTGAGATTTAAAGTCAACACTACTGATATCCACTTTTTATTCCACTTAAGAAAAAAAAACTAAAGGAAGGGGGGCAGATTTATTTGCAATAAAAGAAGAAAGCGGGTTGATTTTTATGGGGAAGATTTTAGCTTTCGGCTACACACGCATTTAGACGTTTCTACTTTCTCTAGCACTCATTCCTAGAAAAATCAATCCAGCCCTGAGGCC
GAGGGAGAAGGACCGAGAGAAGAGCTCATCCCCAAGATGTGTGTCAACAAGCACTGCATGTTTATTTTGGCCAACAGGCTAAAGAACCACGGAGAAAGCAAAAGGGCCGCTGGAAATAACACTGATACACTCAACTGTAGTGCAATTCGCTGTAGGAGGCAGTTTATTTCAGAAAAGATAAAAACCCAAAGGCAAGAGATTGTTGTTGGGTTTTTTTCCCTCTCACCCTCCCTCCTTCCTCCTCCTCCTGCTGCTTCTGCTGGATTGTGAAATCCCCAGTTGTGAGGAAGTGAAAAT
ACACTGCATTCCGGGCCGGTGCTCGTAGGGAGGTACACATCTGGAGAAGGAGGAAGCCGCGAGCATGGAGGGGTTGGGCCTTTTGACTCTCATCCCCCGATTTAGACCAAGCCCCTGGGCGGCGCTTCAGGTGTCCGTCCCAAGGCTCGGAAATCCTCCTCTCCTTCTTCCTCACCCTTCAAAACCCCCACTGCAGCACCGATTCGGGAACCCCCCTTGGAAGACTCCCTCCCGGCAAGGCCTCATTTCTGCCGTTGAGGAAAGAGCGCTGGACCCTGGGGAAGGTCGGGCTCCGGGCGTTGAG
AAGTGATAAACTGTTGGTGCTTCAATGGCCACACATTACACTATCTGGAAAATGTGGGTCACTTGAAAACCTCATTCCCAGAGGGTCAAGCATGTGTGTAAGGAGAGGTAGGGATGGGTGTGTCTACGGGTGACATGACAGGCATGTGGGCGACCCCAAGATCCAAGGTAGAGAAACAGACCACAGGTTCAAGGACCACGTGTTCACTGGGCATATCAGCCAGCGCAGAGATTAGGGTTGGGGCCGTGGCCAGAGAACTGTCTCAGTCCCAACAATGCAGAGGAAGCGTGAAATGTGATGAAAGAGT
AGGAGGCCGCTAGGATGGGGTGGTTCCGATGTGTCTCCTGAGCAGGCAGGGTGCCACATGCCCATACATGCTGGTAACGCCCACGGATTAGAGGTGTGGGGTGAATGGCAAGGGGTGGGGGAAGATGCTCTTAGTCCCAATGCCAGTGCCTGCTTAGGGCCCATCCCGCTGCTTGGGGAGCCTCCAAAGAAAGACAGCACCCTCACCAGGGAAAGCCTCTTCCCAGACAGAGGATGTTTCTGGAAGCCACTCTGGGATGCAAACAGGGTCCCGAGCAGCAGGG
AGGGATGCAGATACGGTGACAAAACAGTCTGGTCCCCAAACTTCTCCTTATCCCTGAGACCGCCCCAGCCATCCTCTGCTCTGTGCCCACCCACATGACTCAGAACTTTGATCCCTACCTCCATGTCCTGAACAGGCAGTTTCCTCCACTTCAGAAGTCCCCTCCGCCCTGGAAAGCTCCTACTTTACCCCGTGTTCCAGCTCACGAAGCTTTCTCTGGCTCTCCAGCCAAAGTTCATTGCTGCCCTCTCCACGCACTCCTGCTCTACACAGCTCCGCTGCACGCATAAGTCCA
AGAAATGTTAGCGCAGGGTTAAACCACCTCATCCACATCCACAACCACATGCTGCAGACTAAGGCATGTGACAAGGGGCCACGGATTCACAGAGAATCACTTAACGGCCACTGGAACCTTAGACTCTGCACATCATCTTGTTCAACCTATTTAAAGAAAGAGGAAACCGAGGCCCAGGCAGATGCAATGGTTTTTCTAGGATCACCGCTAGAACGGGTTCCTCTCACCCCCTTTTGACTGGAAAGGTCTAACACAACCAACTCATTTCCAAGAGATCAGGAGACAGCC
GAAATAAAGTGGGAGACACATACCTATGTGATTGTAACTTTTTCTATAGCCGCATTGAAAAGTAAAAAAGATGAAATTTAAAACTTGTTTGATTTAAACCGTTAGATCCCAAATGGTATCATTTACCATTTCACATGTAATCAAGAAAGAGAAAGTATTAATGAGATATTTTATGTTGTTTTTTTTCATATGAAGTCGTCAAAATCCGGCGTGTATTTTACACTAAGGGCACATATATGAGTTCAGACTGGCGACGGTTTATGTGCTCAGTA
TGGGGCACTAGGGGAAGGAGGCAGGCACTCCACCCTGACCTGCCCCTACCTCTGGATGAGGGTCTTCTCTGCCTGTTGGATGATGTGCTGCCCCTGCTCTTGGAGGAAGAGGCCTCCCAGCCACCCCCTCCTGCCAGTCGCCTTGCCCTGCTGACCCAGACAGATCTGCTATCCCTACAGCATCCAGGAAGGCCACAGGGAGGGGGCCCAGGTGGCATGGGTTTCTGAGGCCTGGGATCTGCTCTCAGTCCCGCTCTCGCCAACCCCCTTTGCCCCTCTGTGACAGTGTGTGTACATATGCG
AGTGACTGTACAAGATGTTTTGCTCACTGGAAAAACGAGGATGAATGGAAAATGGGTAGCGATTATCTGAATAATATGTGCTTCCTGTCTGTAGTGAGGTGTGAACATGGTGGGGCCGCACATTGCAGAGGAAAACGCATGCATTTTGGAGTCAGGCAACTGCGATCAAATTCTTACTAGCTTTGTGAGCTAGGAAAGTTACTTAGCATTTCCAAGCCTCATTTGTCCTTATCTGTAAAGTAGAAGTACATTTACCTTGCAGCATTGTAGCAAAAGTTAAATAAAACAATGTGCATAAAATGAAAATTAAATGTGTATGAAGTAAGATAATATATATAATAGGTAGACTT
TGGGGAGGACAAGAGATTCATTTGCTTTCTGTTGCTGAGAATGCTATCAAAACAAATTTTACTTTTAGCTGCAACCTTTCAAAAGCGTCTTAAGCATAAAGCACGAAAAAATCCCCAAGCTTATGTAGGCATTCTAGTTTTTTCGTGGTTGGTGTTTTTTTTTAACTGTGCCAGTTTCAGCTGAAACATGGTTCTATTGTTTCCATTTCCCACTGTACATACAGCACTGAATTCTTGGGGAGCAAAAGTACGAGGGCAGATTGAGAAACCCCAG
GTCAAGGTGGAGGTGACAGGGCATGGAGCAGCCACCTTGTAGGGATGGGGTCCACTCATCTTTCTCCCCTTTGTCCTCATCCTTGTCCCCACCATCCCCACCACCTCTATTCCCTGCCCCAGCCCCACCATTACCTCCACCTCCATTTCCATCCCCATCCCTGTCCCCATTCCCATGAGCCTCACACTCCCGTCCACACCTGCAAGCCCCATCACTGTCCCTACTACCACCACTGTCCCCCCACCATGGACATCCTCACCCCATCTTTTTCATTTCTTTTTCTTTTTTTTTTTTTTTTTTTTGAGATGGAGTCTCACTCTGTTGCCCAGGCTGGA
CGCTCCCCAGTCCGTGGACTCAGTCTTTCCTTGTGGGCTCCATTTCCCAGCTTCTAATCTCTCTGCGGCTCAACCCCTCTTCCCCTCTGTGTAGCCATGAGGCCCGGAGCCACCCCAAGAGCAGCCTTGGAGGCCTGATTGAGACAGCATCACCCCATCCCTGAGCCCAGAGCATGGAGAAAGCTTAGGTCACGGTGGAGCCTTTCTTGTTTTTTGTTTGCTTGTTGTTTGTTTGTTTGTTTGTTTGTGACGGAGTCTCGCTCTGTCGCCCAGGCTGGAGTGCAGTGGCGCGATCTCGGCTCACTGCAAGCTCCTCCTCCCGGGTT
CCCTTGGAGCTCAGCATGGCAGAGTGTGCCTTCTGAACTCATGGGTTGCAATTCCAAGTGGCACAGCTTCTGCTCGCCTCCTCTGGGAAGGCCTAGATCAGAGAACACAGCCAAGCTGGCTTCAGCCTTCTCTTGGCTCCTGGGTCTGGCCTGGAGCCGGCAGGTTTCCATACCAGATGGGTGGGGGGCCTTGCCTGAGCAGCCCTGGAGAGGCCACCAGGGCATCCCTGAGGCTGCTAATCGGAAGACACTTTGCTCACAGTCAACATGTGGTTCCCCG
AAGGGAAGAGAAGAGAAGGTGGAGGCCTCTAAGAATTCACACCCTGTGCCCTCAGTTACAAACACAGTCCAGTTGCTAACAATATTAAATTCCAAAATGACTTGTAATGTAGGAAAATAAAATAAACATCCTGCACACTTACCCAATCCGGGTAAACAGCTTCCCATGGGCATGGAGAAAACTGAGGATGAACCTTTTGTTCAGCTGCATGGGAAAAAGGGAGAGGAGAAAACAATTAAACTTTCCCCAGTTTCCTGTTACTGAACAGAGTCCCCAGTGACACA
AGGCACTACTATCCGTAAGTGTATCAGCCCCTTCAGGCCCACCCCTCCTTAGAGTTCTGCCCCAAGTTCCAGCTTGTAGCCCCACCATCACCCCATCTGTCCCCCAGACCCTGAACACACCCACACCCCTTTTCTCACTCCAACAAGGGACACCTCAAAGGCTCCCCCCAAAGCTCTGTCCCCAGTTTCAGCTTGTAGCCCTGCCATCACCCCATCTGTCCCCCAGACCCTGAACACGCCTCACACCCAAAATTTTCCCACTCCAACAAGGGATACCTCAAAGGTTCCCTCCAA
CTCAAGTCCAAGTGAGGGGGGTTGTGAAGGGTCTCAAGTCCAAGTGAGGGAGTTAGGGACTTGGGAGGGGTTGTTGTTGGGTCGGGGACCTGGGGTCATCCAAGTGGTGACCTGGGATGGGGTGGGGACAGGCAATGAGTTAAGCTCTGCTCTTTAGCATTTTGCAGATGCTTTTCTCAAACTTTTCTGATCCTGCAGGCAAGCTAAGCCAGTTCTGGAAGAACCTGCAAGAGTCTCAGCAGCTCTGATGGGATGAGAGCTGGGTGCAGACT
TCCCTCTGGGTCAGAGGATGGGCTGGATGTGGGGTGTGGTCCAGGGCTGGGAGGGAAGACAGGAGGGCAGCGGGGAGGAGAGGGAAAGTCCCTTCTTCCTGCCTGTGCTTCCTGACGGGGTGCCGTTGGGGATGGATGAGACCAGGCGGCCTCACTGGGTTTCCTAGACCTGTGCTCTGCAGAAGCCGCCGTGCAGGTTGGCCGTGGTGCACCCTGTAGTGCCAACTGGAAGGAGGGGCCAGGTCTCAGGAGCTGCTCATGCCCTTGGGGGAATTCTAGCCCTTTCTCTGACCCTCTAAAACTCTGGTTCTTCCGGGCAGAGGGGACAGCAGGGTCCCCATCTTGGTGGGAACTAGGAGCCCTCTTCCCCATTCTCCCT
CCAACCCCTCTGTCACCATAACTGGCCCCTTCTTTCCGGGCCTCAGTTTCCTGGTCTGTAAATGAGGCTGCTGGATAAGGATGTCTCTCAGGGCCTCTGAGTCTAACATGATGGGATTCCAGATTCCACAGCCTGCCCTTTCCACAGTGCTCTCAGCCTGTCTGCCCTGCCAGCTTCATTCTCTCTGGATTCTCCACTCCATTGCCCCTTGAGGAAATAGCCCATGACCTTGTTTTTGGTCAAAACCTTAGCTCTCCTTCAACTGAGAATTTTACAGTTAGATGGGCCCTGAGGGAT
CAGCGGAGGCTGGGGATAGACTTGGGCCCTGTGCACATGAGGGGAGGGGACGGAATGAAGACACTGAGCTGGCCACAGAGGTCACCGAGGTTGTCCGGAACACGCCCACCATATTTATGGGACACCTCCTGAGACCCCCAGGCCTATTTCAGGGCCTTCAGTGCAGGGCCCCGGGATCAGCAGCGAGCAGCACAAATGAGACCCTGGGCTCAGGGAGAAACACAGGAGGGGAAGAGGGGGCGCAGTTGGGGGCAGGCTTCCAGAAGCACCTCGCCTTCAGGAGTGTGGGTCGGGGGGCTGGGCTGGAGACAGGCCCCAGACTGGGGCAGCAGTGGCAGGAGCTAAGAGTGTGGGTGGCCAGGGTGACTGGGACAGGGGTTGTGCCAGGAGCAGCCTCATCGCCCCTGGGTTTCCCAAGAGCCATCAGTG
CTGGGGTGGCTTTGGATGCAGTCGGCTGCAAGCCCCGCCAGACACCATGCACGTGAGTATCATTTAGTCTCTTTGAGCTTTGTTTTATCCTCCTCCCCTCTCCTTCCTGTGTCATCCGCAGAACTGAGGGCCCTCTGTTCCAATTCTCTCACTCCACAGCTGATAGGATTGAGGCCAAGTGAGGAGAGGGGATCAGTTCAAGGTCTCACACACCACTCAAACCAGAACTCGGGTCCCCATACTCCCAGCTCTGGGCTCATT
CTTTTCTCAATGTGTTTCGATGAGACTAAGATATGACAAATGGCAAAGCGCTTTTCTTTTTTTCTTTGAGACGGAGTTTCGCTCTGTCGCCCAGGCTGGAGTACAGTGGCGCGATCTTGGCTCATCACAACCTCTGCCTCCCAGGTTCAAGCGATTCTCTTGCCTCAGCCTCCCGAGTAGCTGGGATTACAGGCGCACACCACCACACCTGGCTAATTTTTGTATTTTTAATAGAGATGGGGTTTCACCATGTTGGTCAGGCTGGTTTCAAAC
CTGTTCTGTGACTTCTGCAGTACTCCTTATCCTGCGTTTGGTCTCCAGGTGTCATCTTTCTGCCGTGTTCCTAACATTTTGATTCCTGTCTTGAAAAAAGCACCTGCTGCACCGTAAGCCCAGGGATGTGGCAGCTGCAGCGGGCTTGGCTTTGTGAAGAACCGAGTGTGTCCACGGATGTGGCAGCTGCAGCGGGCTTGGCTTTGTGAGGAACCGAGTGTGTTCAGGGATGTGGCAGCTGCAGCGGGCTTGGCTTTGTGGGGAACAGAGTGTGTCCACGTTGGGGGAACATCA
ACTGGTCTGGACTCATGGGCCTAGTGGGGGCCCTCTGTAGTGGCCCTTCCCCAACAGTGATTCTCCGTCTCAGCCCCATGGCTCTCTTGGGGCATCCTTTTAATTCTGGGGGAAGGCAGCCATGCCCCCACATCTTTCTACTCAGGGCCCGTGATGGGATGGGTAGCTGTGATGATCTCAGAAATGCCTTTGGGGTCATTCTTCCATTGCCTTAAAAATTAGGTCCTCGCTTCTGTTTATAGATGGCAGACCAATCTTTC
TAAGACCGAGAGGGCGCTAGAAAGGCCCAAAAGGCGTCCCCAGAAGAGCTCTCCTGTTAGGATGGGGACCCATCAGACCCCGCCCCGCCCTGCCCACCTTTCTCTGCCTCGGGGAGGCTGCCCTGGGTGCCCGCGCCGCGGCTCCTTAGCAGAGCTCGCGGGTTCTGCTGCATCTGCTGGCTCCGAGCGGCGAGAGGTTCTGCAATAAAGGCACGGATAAAACGCCCGGGTAATCGAAATCCGAATGCACCTCTTACCATTGGACCGCCGAACAATATTCTCCAGAAACGTGTTTTGAGGGGCCACTAGTCCCCTCCTGCCCCCAGCCATGGTCATCCTCCCAGCAGCTCGGGGTCCGGCGGGCGTCCTGGCGCGGCTTCTTACGACAGCAGGAAACTGGCCTCGGGGCCCGCACGCAGTCCCGGCTCGAAGCGCCCCAT
TTCCTCCTGGGTCAGCCCCACCCCTTCCACCCCACCGTAACCCCCTGGCCAGCCCAGGCAGGACTGGCTTTCCTGGGACAGAATGAGGTCAGGCCTTCTGAGTGATAGATGGTTTTAATAACCAGCCATTCTTACTACCAGCCCATTTGCTCTTCACTGTTCCAGGCCCCACGTAGGGGCTAGAGTCAGCCCAACCAGTCAGGGAGAGCATCAGAGGGGCAGGGACCACCTGCCCAGCCAGCTCAAGGTCCTCCGGGGACCCAGAGCCACTCAAAGCTGAGCCCATGGGAAATAGCCAGCC
CTTAGTAGCGGCCGAATATTTATCGGCCCAGGTCTGTCGCCTCGGAGCCGTTAACCGCCTGTCCAGGTCAACTCACTGCGACCCCGCGCGCTTTCCCACGGCGCCGGCCGCCAGGCCCCAGCGCCGCGGAGGGGCCTCTCACCTGCCGCTTGTCCGCCAGCACCTCCTCGGCGAGCTCCTCCACTTCTACAAGGTACCGCAGCACTCGCTCTGCCTCGGGTGATAGCATAGCGCCCACCAACTCCGCTTGCGGCTCTCGCGCGACCCCGGGATCTCCGCTTCGACT
CTAAGCAGGGGGTGCCCGCCTGGCAGGGGAGCCCCAGGAATGGTGGTCGGACTTCGGGTCCCGGCCAAGGCAGAGAGAATGGCTGCAGCAGATTGCGGGGTGGGGGGGGCCAGGCAGGTGAGAGCTTAGCCTGCATATGCCTCCCGCAGACCCCGGTGTGATGGCCTTCCTCACCCTGGCCAGGACGCTGTCCCCTGTTGAGTCCCACAGAACAACCTGTGAGCCTGGCTCCCCAGGAGGGGGTTCAGCCCAGGCCCCCAGGCACATCGTAGGCAGAGCCTGCCCCCCCACCCCAAC
AGCATCTCCCTGTACTCATCCTCCCTTTCTTCACAAATTGTTCTCTAGTTCAGAAACGTGTCTTCCTCCACCATCCCACCTGGGCATACTGCAGACTCCTTTGACCCTGGGTTAGAGAAAAGAGAGCACAGAAGAGAGCCAGACACCTTCCACTTCGCAGCTCAGCCCTTCTCTAAGGCACTTCACTACAGATCATGATGCCCGAGCAGGCTTGGTTAGATTTTCTATAGTGAGATCTGTGATTTGTTTGTTTCACATTTCAACAACTCAGAAATGAGGATG
CTGTGTAGCCATGAGAAAATGAGAATTTGTTTCTTATAGATCTCCACTGAACTACTTTATCATTTCTGATTGAGTCAATTCCTTATTTTCCTCTCGTAAATAACACCCACTCGCCTCCAGGTTAAAGTTTTCCTTACTTGACAAAATCAGATACTAAACAAAATATGATTAAAATAAGTCGAAACTCTTGCTCATCCTTACCAGAGTTGCACAAATTCTATCTTGAATATAACAGGCACAGTCTCGGGATTTTCTTACTCTGATTCAAATAC
GGTCCCCTCCACCTGCTTCTGAAAGAAAAGTCTTCATTTGGCTGTAGTTGAATAACCTCCCCTCGCCGAGACTCTTCTGTATGGCGAGGCTCGAAGCCGTTTCCAATTAACCTTTCCCAAGAATGCATAGGGGCCCAGCCAAGTGGGCCATTTGTGATTCTTTTCTTTAGCTGCTTTTACTGTGACCATCTCAGATAAGAGAAATGAATTGGAGCAATTCTACAGTGAGTCTTAGGATGGATTTTCTGTTACGAATAAAATT
TAGTGTGCGTGAGTGTAGGGTTAAGTATGTTTAGTGTGCCCCGGTACCCGAACCCTGTATTTCTGTTGTGTTAAATGTGTACAGTATGTATGAGCCCGCGCGTTCACACGCGGGTAGGTTGGTGGTGGGGAGGTCCGCGCCTCAGTGCAGGGCGGAGTCCTCACGGAGGCGTGAAATTGGTTTGGAGCAAACACATTACGAAAAGCAATTACCAGGGAGAGGTTCTGGGCCCGCGGGACCAACAGCCAGGAGGCTGGGGAGGGAGCGCCCTGGCTCGCAAGAGTCTGAATGTCTAACCCCAGTGAGGACCCTCCTGACATTGCCCGCTAAGGG
CCGAGCAACGAGAGCACCGAGGACACAAAGGTCCACTTTCTACTTCTGGGTTTCCAAAAATAAGGCGGCCTGAGTTTTCAGCGCCTGGTCTTCCCACCACACCCTACCAAAGAAAGGAAATCACCTGGCGTAGGAAACAAGCCCTACCTTGCGCTTGTTTTCAGAATTCACAGATGGTGCAGGCGTGTTACCGTCGGGTTTACCCACTATCCCTCTATGCGTGTTGTGGGCACCTGAAAAGGAGGTGATAGCCCCTCTCTGTAAATGTGCAATTCCCCCTGCCCAGCCAAGGGAGACGC
TGACAGGGGCTCCCTGGGTTTAGTCATAATTTCCACACACAAAAAAGGGATAGAGTGTCCCTGTATCCCTCATGGACATTAGCAGCAAATAAATAGCCTGGGCTAGAGGAAAGTGCCCTGGCTTTAAAGTCAGACAGGCTTGAGTTTGCAGACCCTGTCCCATGCCCTTAGCAATTAGGCCACCTTGGGCTCCCCGCTGGCATTCATTGAGAGTTGTCACCTTTCTTTTTTTTTTTTTTTTTTTTTTGGTTTTTTGTTTTGTTTTGTTTTTTT
TCTGAAGAGCTTAAGCCACCTGCTCGGTGGCGGGAAAGGGCGTGCAAGGCTGAAGCGGGAAGTGCAGTGAATGAGCTCAGGCAGGACAGGGAGCTGGGCCTGGGAACCACGGGCTGGCAGTACCTCCGAAGGACGGCTCCAGAGCCGAGACTGGACGTGTGGACAGAGGAGCTCTCGCTGAAGGAGCAGATTTGGTTTTATGCCAAGACCATGAGCTTTGCGGAAGGGCATAAAGGCTTTTAAACAGGATCAGGTGAGCCTGATGATCACTCAGGATTGGGTGGGGCGTGAATGCAGAGGAAAGATCAGCT
CGTAGCGGGTAGCCACGGAGCTCCATGTAGCGGGCGATGGTGAACAGCTGTGAATGGGTCATACCACCAGCAGCAGCATCAATGGCAATCTGGTAGGCTGCCTCAAAGGCAATGTGGTCTTTCTCACAGAGTGTAAGGGCTGACAGGGCACAGCTCTGTGGATCCTTCATAGCACACTGTAGAGCCAGTGTGCGAGCACAGCTAGCCAGTTCCTCCCGCTGTGGATAGTCAAGACTGAGGCGCAGGATAGTGGTGTGGGATACGGCTGTGGCAGCTACAATACTAGTAGCCTCAG
GGTGATCTGAAGGGGAAAGTTCCTCATGGAATGATACAGGTCTGGACTCCAGAGAAAGCAGGACTCTTCTCCAGCCCGGACACCTGCTCCTCAATGGCTTTCAATCACAACTGGCTCGTAGACCCCAGAAGAGACCCTGCAGGTGAGAGACAGGTCAGCATGTCCCCCTCGATACCCCATTTCCTGAGCGCTCCACTGGACCAGGCCTCTGGAGGTGTTTCACAAGCAGGTACTGTTAACCAGCCCTGTGTTGCAAAGGGGCTAAAACCGTGCCCCAGCGATGGTAAGTCCCTT
CAATCGGTTACTATTCAATAATTCCATTCCCAGAAGATACGCCAAGTATGTTTATACAGGTGGTTTCTTAAAGTTCTGTTTGTGATTATCTCGTCTTGAGCAAATGAGGAAAGGATGTGAAGAATCTGGTGTCCCCATGATCTCACCCAGAAATGGTTTGGTAGTTACAAAGCAAGATAGAGCAGTTGAGCAAATACTTAGCCCATCTAGTCCTCTACCACTACCACCTTCGCCTTTTAATGAGCAGGACTTTGTAGTAAGCGAGTTGT
TTTGCATACAGTGACTTGCCAACATGCCCTGACTTGCCAACAAGGTGACGGTGCCTGGCCCAAACCATGATGTCCGTCTCCTGCACCCCAGCCAGGGGTAGAGATCATTCCCTGCTGAGCAATCCCTTTTCCTGTGGAAGACCACTCTTCACAGGGTCCTGCGCCTCCCCAGCTCAGACTCAGGGACACAGCACATCTGCCTAGGGCAGCCGTGGAAGGACATGGAAGGGTGTAACCATGCTCTTTCCAAAGAATGGGCACCCCTAACTCTCTCTTCTACCCCACTCCGGTAACCCCATCCTCACCAGAGACCCCTGCCCTCCGCACGCCCCTAGAAGTCCTTGTCTTCTCACAGGACAGCCTTCAAAACTGCACTCCATGCCCCGGAGAAGTGTGACTAGCACAGCCGGTTCTCCCAGGAACTCCATCTGGGAAGAAGTTGGGGTTCATCCACCACACCTGAGATGCCTGTAATTTGGATCCCACCAGCATGTCCGTAGGTAAGATGTGTCTGACTCCTGTGGAAGTCATGTGGAAAGGGAGGCCTGAGTTCGGGGTCCTTGTGTGGATCCAGAAGCAGAGGTAAGATGGGAAG
AATCTGTGTCCCATCCCACCCATAGCCCACCACGCATGTCCAATGGGAACAGAATCTGTCATATAAAAAGTGCCAATATGCACCACAGTTTAGTAGCTTGCTGCATAACTGACAAAACCGAGCTCATAATTAGCTGACAGATTTACAGATTGCATACCCGGTCCCCTTCACCAGGATTTCAGTGCCAAGGATGGGTGTAAATAGATTTTCTTTATTCTCAAACACTGTGGATGATATTTGGTAAAACACTTACATTTCCTGGCTCTCTTCCAT
TGAGTACCCCCATCACCCCAAGTTATGCAGCTGCTGGCTCTGACCTGAAATGGCAGGGGTGGAGAAGAGGTAGGGGAGGTCTGTTTCTTGGTCCAGGAGACAGTTTCTCTGTCTGCCTGGATGGGTGAGTGGCCAAAGCCAGAATTCCCAGGCTGTGCTAGGCCAGATTGGAGGGGAGGGCTGTGGGGAGGGTCTTCCTACTGGGCCGTGACCACTGGCCTAGCCTCCTCAATTCCTCGCAGAGGCCTACATCCCGCCCCAGGTCTTCTATAATGGCAAGGTGGACTACTTTGACCTGCAGCG
AGAAAGGGGGAAACAAGATGGTGTCTGTTTGATGTTTATTGGTGGTGTCTGATGAGCGTTTCTCTTGTCCAGACTGTGTTTCTCTCTCCAGACCAGCTCCCAGGGTACAGGGGGTGGGGAGTAGGTGGTAGCTGTGTCAGTGCTGGGCCCTGGTGCCACTCCCTAGGGAAGAGCAGGTGGGGCCTCGGGGGGTCTGGCCCTAGCTCTGGCAGATCCATCCTCAGTGAAGCACATCCCTGGGCAAAGGCACTCCTGCGAGCAAGTGGAAGGCAGGCAAGGGCTGGGCAGGCAGGCTCTGGGGCTACAAGAACAAACCCTGGGAG
TGCATGTCTCCTCTGCACCCGGGACACCCAGGCCCTGTAGCCTTTCAAATGGGAAGTCAGGGCAGTGCTGCAAAACCTCCACAGTGCGGAATTCCGGGAAAATTCTTTACAGAGGTGTGGAGGTGGAGGAAAGCTTCCTGGGCAGGCCTTTGGGGTCGTCCCCACGCAGGCGCTTGCAGCCACCCCAGCTCGCGCGGGGCCGGGCTTTGGGGTGTGAGAGCTGGGACGGGAGTCGGGTGGATGCCTGGCCGGAGCCGCCAGCTCCCCTCGTCCTCTTTGCTTGTCCTTTAGCACAAGGGCGAGCAGCGTAGGACA
TGTTTTCTGGGCATGTGAGTCCCACTGCAGCACTGCCCACAAGTAATTGACCCAGCAAGAGTGGTACCAGGACCTCAGGAACGGGTGCCTGTTCTGCTTGCTAGTGGGAGGCCTGAAAAGGGGCCCCCTTTGCCCAACACGAGGAGGGCCCGTAACTGCTCTGGAAGCACCTGGGCCCATCCCAGCACTGCTTCTGTGCTGCAGGACAGTGCCAACCATCAGGCTTCAGCTCTCTGCGCCTCCCACCCCTCCCTTAGCTGGAAGGAGTGCTCGTTTCTAAAATCACTGTTCCCACCTGTGCCCAGCCCCTGCCAGGCAC
CCAGGTTGGCAGCGTGGTAACTGCTCTGTGCCCTGCCCACCCGGAACCTGGGGCTTCAGTTGCAATGCCAGCTGCCAGTGTGCCCATGAGGCAGTCTGCAGCCCCCAAACTGGAGCCTGTACCTGCACCCCTGGGTGGCATGGGGCCCACTGCCAGCTGCCCTGTCCGGTGAGTGCTGGACAGCCTGTCTGCCTGGGGGTGGGGAGGGCATGGCGTCCCCCAGCTGACTGGCCTACCTGCTCCCCACTCCTTCTCCAAGAAGGGGCAGTTTGGAGAAGGTTGTGCCAGTCGCTGTGACTGTGACCACTCTGATGGCTGTGACCCTGTTCATGGACGCTGTCAGTGCCAGGCTGGCTGGATGGGTGAGCATTCTGGGGCCCCAGGCCTACTGTGGATTGGGGGATGCATCCATAGGAAATGTGTCCAGAAGAGCCCCCTGGAACTGAAGGGGGCCCAGCCAGGCACACCCGACTGCTGTCTCCCACAGGTGCCCGCTGCCACCTGTCCTGCCCTGAGG
TGGCTGGAGGTGGGCCAGTAAGTGGGGTGCTGAGTTGGGGGCCACCCAGTGGGCTCCAGGAATGGGGCCTTGGCCCAGAGACTGGCTTGAGAAGGGGTGGTGTTTAGGAGGCTGTGAAGCCAGGGCAGGAGCTAAGGAAGTACCTGTCATTGGGCATGGGACCCCCAACCCTGCCCAGTCTCACCTTCATGTGCAGGCTCGAGCCCAGGTACACGGTGAAGATGGCCACAGCCTGCCACCAGTGGTAGATGGTGAAGATGAAGTCCTGTCTCTCCTTGTCTTCGTACAAGATTCCCAGGAGTGCTGCAGGCAGGCAGTAC
GGCCGGCCATAGGGCAGCTGAGCACTGAGAAGTTAGAACTCTGCTCTGGGGGATCTGAGGGACTCACCTGTTAGGAATCCAGAATGCCATGGGGCGGCTGAGGGGACTATGACCCTGCCCTGGAAGTCTGACAGGCACATGGCCCTGGCCTGGAGGATCTGAAGGGCCCAGCTCAGCCTAGTGGCCTGAGCCCTCTGCTCATTCCCGCTCAGGTCACATCCAGTACATGTCCAGCATAGTTCGGGAGCACAGACAGAAGCTGCGGAAGAAGTACGGCGTCCAGTTTATCTTGGATGCTCTGCGCACCCACTACAGGTGAGGCCA
ACCGCCCCTGCACTTTCTCTCTCCTTGGTATGTCCTAACCAAGGAATGCTTTACCGCCCCGCGGCTTTTTCCTTAGTCCCGACCACCAAGGAAATACTTTACTGGCTCCTGCGGCTTCTCCTTCCTTGGTCTGTGTGGGCGACAAGTCACCCAGGTGCCAAGGCAAGAGACCGAAGGCACGAACTGTTTCAGTATAATAAAATAAATAATTAGAATAAGAATAGTTATATTAGAAATAGAATATAGACATGATTATATATGAATATTATTAATCATTAGTTTGTAGC
GGCCGAGGCGGATGGATCAGTTGAGGTCAGGAGTTTGAGACCAGCCTGGTCAACATGGTGAAACCCCATCTCTACTTAAAATACAAAAATCAGCCGGGCGTGGTGGCACGAGCCTGTAATCCCAGCTACTCGGGAGGCTGAGGCAGGAGAATCACTTGAACCCAGGAAGGGGAGGTTGCAGTGAGCCAAGGTCGTGCCACTGAACTCCAGCCTGGGCGACAGAGCGAGACTCCATCTCAATCCATCTATCAGTAAAATACAGGATGGAAGGGAACGCCCAGCTCTCAGTCAGCTGC
CAAGGACCCAGCTCATGTGACCTTCAGCAGGTCTCTCCTGCTGCTGCCCCAGGACTGGCCACACACCAGGGCTCTGTCCCCCGACTTCCTCACTAGACCCTCAGGCCATCTGGTCGTGAGGTTTTTACTGCTAACGGGACAGAGTAACGCACATAACCCATGGGGGAGTTGCAGCGGTCTAATTGAAGTTCAGAGTGATGTTCACTGGTCTGTAATTCCTGACTCCCTTCCTGAGAGAGTCCTGGGAACTGAGCTTGGCTTTCTGCCTGC
AGGACCGTGAGGACGACGGCCAGGAGGATAGACAGGATGGCGATGATGACCACGGTGCCCGGGCTCTGGGGGCCAGGGACAGCCCGAAGTGCCTGGGCTGAGGGCAGTGATGGGGGCCGCATAGGCGGGCAGGAAAAGAAATTTTACCTGACCGGAAGGGGCCCTTGGGCAGAATCCAGACCAATCACCGCCCTGCCTCCCCTACCACCACCCAGGCCTGGGGGAAGGGGGTGGCTGGGGGAGGGGCGCCTGCAGATTGCAAGATGGTTGGCTGCCTCTGACTGAGTGGTGAGCTGACCTGTTCC
CTGAGCCTGCAGCTCCTGAGCTCTAAAATGCAGGTAATTCACAACCATCAGAGTGGGGCTGTGAAGACTGTTACGCCCTCTCTTCCAAGAGAAGTGACAGGACCGGAGAGGTTCAGGACTAACCTAGGTCACAGGCGGGTTGAGCCCAGAGCCCAGCCTGCTGAAGGTCATCCGCAGGCCCCCGGGACAGGTGGCTCCCCTGGGAGAGGTGGTCCAGGCCGGCTACGTTCAAACCCAGCAAGGCTGGAGGGCGGCCGATGCTTCCACCATGGCCCTCAGACGGGCTCACCTGCCCCCAGGGCCGCGTTGCCCTCTGAGCCTGAGGTGTCAGAATAGACTCTCGGCTCTCACACATTTGTTGCCATCAGGGCACCTCTCGGGCCCAGTGCTCTGTGCCCAGTGCTGGGGCCACTGGGCATGCTGTGTGGAGCAGGAGCAGAGAGTCCCCGACTGACTCCTGGACC
ATGGTGAAACTCCGTCTTTAATAAAAATACAAAAATTAGCTGGGCATGGTGGCGGGCACCTGTAATCACAGCTACTTGGGAGGCTGAGGCAGGAGAATCACTTGAACCCAGGAGGTGGAGGTTGCAGTGAGTCGAGATGGCACCACTGCACTCCAGCCTGGGCGACAGAGGGAGACTCTATCTTAAAAAAAAAAAAAAAAAAAGCGGCAAAGTAGATAAGAACAAGGCAAGGGTCCTTTGTGAAAAGGGACTTCCGGGTATCTGCTCCAGGCTGGCTCTGGAAGACAACTT
AGGCCGAGGCGGACGGATCACGAGGTCAGGAGATAGAGACCATCCTGGCTAACACGGTGAAACCCCGTCTCTACTAAAAATACAAAAAATTAGCCGGGTGTGGTGGCACATGCCTGTAGTCCCAGCTACTGGGGAGGCTGAGGCAGGAGAATGGCGTGAACCCGGGAGGCGGAGCTTGCAGTGAGCCGAGATCGCGCCACTGCACTCCAGCCTGGGCAATAGAGCGAGATTCCGTCTCAAAAAAAAAAAAAAAAAAAAAAATCCAACCGTAAGCATCATAAAAACTAAAATGCT
GCAGGGGACACCTATACAAAGGGTCTGAGGCAGAAAAGAGCTTGGATCGCAAAAGAAGATGTGCAATGAATGAGCTGGACAACTAGGCCATGCTGAAGAGCGTGAAGTTATCTTGAGGGCAGGGGCACCGGGGAGTCATCGAAGGGTTTCAAGCAAAGAGATGCAATGTGCAGGGGACTCCAGGAGACAAATTAGGAAGCTGCTGAAGAGCCCAGGAGAGATGGGCTGGCTTGGATTGGCCAGCAGCCTTAGATATGAACAGCCCCAAATTTCTGTGGCTGGAATTGGCCTTAAAGTCAAAG
GCTGCCCTCAGCTCCGCCTCATCAGCTATGTGAAGGGGTGTGTGTGGAGTGATCCTGCCGCCCCCTCCCTGGGCTCGTCCAGAGATCTCAAACTCCGATGCCCCTGGGGCCACGTATGTTGTATAAATGGATGAAACAGGCCCTTGAGTTGGGAGCCTGCTTCACTTTGACTTTCCCACTGTTGCTGGAGACAAAGACATCGTGATGAGAGAAAGTTCGCACAATCTAGTCGGTAACAGCCACTTTCCTTGAGACCAAGAGAGTGCGGTGGGGATGGGGGGGAGAGCACGGGTCCCCG
TGTAGTTTGTGCTGTAAAGAGTTGCTTTTTGTTTATTTAATGCTGTGGCATGGGTGAAGAGGAGGGGAAGAGGCCTGTTTGGCCTCTCTATCCTCTCTTCCTCTTCCCCCAAGATTGAGCTCTCTGCCCTTGATCAGCCCCACCCTGGCCTAGACCAGCAGACAGAGCCAGGAGAAGCTCAGCTGCATTCCGCAGCCCCCACCCCCAAGGTTCTCCAACATCACAGCCCAGCCCGCCCACTGGGTAATAAAAGTGGTTTGTGGAGTTTCTGGCTCTGTTCTGTGGGCCAGGAGAGG
TGTGGAGTTTGGAAGACAGCTGGTCAGAGCTAGGGAGAGTCCCTTTTCCACGCTCCTTGAAGAAAAAGAAAAAAGAAAAAGCATGTCCTTTTCTGGTACCTCCTCCTAGCCCTGTTCAGAGGTGGGGGCAGGGCTCATTGGTTCCCTGATTAGCACTGTGGTCCTAAGTTCCTGGATCAATACTTTAATCTCTTTGCCCATAACAAGGAAGAGGGCCACTGCTTTGCACAACTCCAGGGGGCATCCTCCTGTCATATTCTATGTGAAG
TCACCAGAGCCCCCTGCTCAAGTCCTTTAGTTACCATGGCCTCTAGGTCAGTCTCCTCAGGAATCAGGGCCCCTTGTGCAGCCCCCAGTCCCACCCCCCACTGACCAGAGCCTCAGTGACCAGGGCCCCTAGGTCATGCATCCAATGACCAGGGCCTCTTTCTAAGGCTCTCTACTGACCAGAACCCCTCATTCTAGCTCCATGGTGGTGAGGGCACCTCATTTAGGCTTGGCTTCACAATCAGGTCATTCAATGACCAGGACCTATAGCTCTTGACCCCCAAAGACCAGGGCCT
GGATCAACTTGAATGGTCAGCGGCTTTCCTGAACCCTAGTTTGAGTCAAAGTGCCCCCGAAATACAGAAAATCTTGCTGTACACCCTACACCACTTTGGAGCAACTCGTTCGGAATGCAGCCCTTTTGACGTTAACCTCCCATTCAGCACCCTTGGCAAGCTGAAAAAAAGATGTGGCTGGGCCAGATTCACCACCCTTATCCCCACCTCCTCTTACATCTTTCTCCACCCTCCCATCACACTCTCTCCTGACGGAGAGGAGCTATTTGGAAAGACAAAGT
AGATAGAGCCAGAAAGGTAGTCATGGGTCCTCAAAAAAATTCTGAGCGGTGAAAGAAAAGGCATTGGCTTTGTAAATGCTCTGTTTACTCCTCTGCCAGGAACTCAAAGTTCCAGCAGGAGGTCAGATGACAAGAGGTAAGGAGAAACCTATCAAGGTCCAGAAGCAAACAAGGAGAAGCCAGCTCCTCAGCCTTCACGTCTGAATGGGTGCAGAAGCCATGACATGCAGGTACGCATCCAAGGGCCAGGAGGTACCCACAGTTTCTATAAGGGAGC
GCTGGGCGTGGTGGCTTACGCCTGTAATCCCAGCACTTTGGGAGGCTGAGGGGGGTGGGTCACTTGACGTCAGGAGTCCGAGACCAGCCTGGCCAGCATGGTGAAATCCTATCTCTACTAAAAATACAAAAATTAGCTCGGCGTGGTAGCATGCACCTATAATCCCAGTTACTCGGGAGGCTGAGGTAGGAGAATCGCTTGAACACGGGAAGTGGAGGTTGCAGTGAGTCGATTGTGCCACTGAACTCCAGCCTGGATGACAGAGGGAG
AAAAATAGATCAACTGGATTTCATCAAAATTAAAAACTTTTGAGAAGACAACCCACAGAATGGGAAAAAATATTTGCAAGGATCTTATATCTGATAGGTGACCAGTATCCAGAATATAAAGAACTCTTTTTTTTTTTTGAGACGGAGTTTCGCTCCTGTTGCCCAGGCTGGATTGCAGTGGCGCGATCTCGCCTCACTGCAACCTCTGTCTCCTGAGTTCAAGCGATTCTCCTGCCCCAGCCTCACGAGTAGCTGGGATTACAGGCGCCCGCCACCATGCCTGGCCAATTTTTTTC
GAACCGAGAGGAGAGGGGGCAATGGGGAGGGCAAGAGGAGGCAAACGGGAGGGATTTAGGAGAGGGAAGGGATGGGATGAACTCCCACATCAGGCACTGGAACCACCCCTGAGCTACTAACCCATTCAGTGACTCAGGCAAGCCCCTCCCCCTTGGGGGCCTCAGTTTACCTACATGTGAAATAGGACATGGGCCAGAAAATCCCTGGAGGCCCTCTCTACTCACACATCCTGTGGCTCTGTAAAGCAAGTGGCCTTCCCTGCTTCTGGAGGAGGAGGAGCAAAGCCCATCCC
CCTCAATTAATTTTTTTCAAGACAAACCACACATATTTCCTATCCTCCATAAACTCCCTTCCCTCATGAATATTAAATTCCCTTCCCCATGTTGCTCCCATATCAGATGTCATATTGTGTTTTATTACATATGTACTTTCGAAGTAAATACGAGGCCGAGCGCGGTGGCTCACGCCTGTAATCCCAGCACTTTGGGAGGCCGAGGCGGGTGGATCACCTGAGGTCAGGCGTTCGAGACCAGCCTGGCCACCATGGTGGTGAAAC
GCGTACTTTAAATGTTTGTGTTAATAAATTAAAACATGCACAAAAAGATGCATCTACCGCTCTTGGGAAATATGTCAAAGGTCTAAAAATAAAAAAGCCTTCTGTGGATATGAGTCCTGAAGGATGACACCCATGGGGTCCCTTTACCACGGTGGACCCTGGCCAGCACTGAGGCCTGGGGCCAGGACAAGAAGTTAACCAGAGTAGGGTTGTGAATATCCCTCTCTTGGAAGTAACCTGACCTCTTAATCTGCTCACTCCACTCTCAG
TTTTCACCATCGGTGCAGCTTGTGTTTCTAAAACATGACTACCTCACCCACATTGCCTATCCCTAAGGCATTTCAGCCACCCAGAGCCCCTTCGGAATCTGCTTTCCTTTCTCACGGACTTACCTTTTGAACATGCGTGTACCAAATGGTATTTTATAAGTCGTAGTCTTCTCGTATCAAAACGAGTCCTGGCCGCCAGCAGAACGTCTGATCAGCCTAGGTGATCGGCCTGCCCAGAGAGAGCTGCTGTCATTTCCACTTGAGGATGCGTGTGGGCTTGGTCACTTTGTGCAGCCTGGT
CCATGCACCTACCAATCCCTGGGCTACTTCCGTGTTTCTAGAAGGTTTCATTCCTACCTCAGTGTCATTCTCTCTAACGTGATTTCTGCCCTAATTCTTAGAGATTTCTTTTTGTTTGTTTGGTTGGACTTTGGTTTGTTGTTGTTGTTTTGAAACAGAGTTGTGGTCTTATATCCCAGGCTGGAGTCCAATGGCAGAATCTTGGCTCACTGCAACCTCCGCCTCCTGGGTTCAAGCAGTTCTCCTGCCTCAGCCTCCCGAGTAGCTGGGATTACAGGTGCGCACAACCACGCCCAGCTAAT
CATTCCTTTCCCAGACCCAGGTCAACCTCACTGCCCCCACTGATCCACAAGACGCACGGCCCTCCCTCCCCTAGCTCACAGCCTGAGGGGTACCTCCCGAAAGCAGAAGACCCCCACGCCCCTGGGCTCAGTCAGACTGAGCCAGTGTGAGGGGGGTGCAGCCTGCCGGACCTGGACTCTGGGAGTGGACAGCTGTCACCTGTCCTTCGGGTGCTTAGAAAGAGTTGCTCCTTCGGATGCAGCCCTGAGGACGTGCAACTCAAAAGGCGCTCTTCCTCCTGGATGGAAGGGGGAACGCCTGGGGGACAGCGTG
CATAGCATCATTTAGTGTTCATTCATATGAATATGTATATTGTCTACAGCTATCTATATCTCTGTTTTATATCTATGTCTGTTACACCATCAGAGAGCACCTAAAGTGCAGAGTCTCATCCACAAACTGTTTCTTGCATCTACTGTAAGAGGCCATTCCGATGCTCTGTCAGCCCCAGCAGCACCCAACCACTACATGGCACGCATCCTATCTCAGATCATCCCCAGGATATCACGTGGCCCTGTTCTCATTGCCCCACTGATTTCATGGGCGTGCAGGTCCCTCGATCTGAGA
CTGGCCTAATGCCTGCCAGAATCTAGATTCCAAATGTCATGGGGCCTAGACAGTTCAAGGACACACCTTCCCAGAGACCAAAAGCCCCTTCCACCTTTTTTATTTTTAAGCAAGGGCTACTGGTTGACAGGAACTGATCCCCCAGCACCATGGCCACAGCCCCACCCCTGGCTGCAAGCTCTTGAGTTTTTTGCAAGCGAGAGCTGGGCTGACATCCTGGTTGTTGGTTTTCTTTCCATGTAAATTCAGTTCTTGCCTCCCTTTATCCTTGATGTATGTCTCAGAGAATTCTCCA
GCATGTCCTTTTTTCTTTGATTCTTTTATTTTATTTTATTTAGAGACGGAGTCTCACTCTGTCGCCCAGGCTGGAGTGCAGTGGCGCGATCTCGGCTCACTGCAACCTCTGTCCCCTGATTCTCCTGCCTCAGCCTCCCGAGTAGCTGGGATTACAGGCACCTTCCACCACACCTGGCTAGTTTTTGTATTTGCAGTAGGGACGGGGTTTCGCCATATTGGCCAGGCTGGTCTTGAACTCCTGACGTCAGATAATCTGCCCAACTCGGCCTCCCAAAGTGCTGGGAATACAGGC
ATTAGCTTCCCTCATTTGTAAAATGGTGATTTTTAAAATCCCTACACAAGCTACCTAACAGGGTTTTTGTGGCACTCCAGTGAGATCGCGCAGCTGTCCAAAGGGTCATTGGAGAGTGTGGACTAAACACCTGCACAGCCACCCCCACCTAATTCACCCCGGCACACCCAGCAACAGCAGCACCAGACGGGCGCAACACACACAGATTCTGATACAGCGACTGCTGCCTAGCTCCTTAACCTCTAAACGGCAGTTTCTGAGTCTGAAAATA
GAGAGATGTGTCCCGGTCCCTTGGCTTCTTGTCTAGATGTTTTCCCATCACCTTTGAGAGGCAGAATTAAAGAGACCTAGGAAACTGACTCTACTGAGCCGCTACTGAAATCACACCAACAAGCTAGCTGTCATCCATTTTATAGATGAGAAAAATGAAGGCTCACAGGGACAAAGGTGACTCAGAAATGTTGAAGCAGGGATTCAGAGCATGTGTCTGGCCCTATTTCCCATATAGGGTCCCCTGGGTCCCGACATAAAGGCTGCCAAAGCCCAGAGGAAGATGTCTCTAGCTGTTC
AGGCCTTCCCAGGCTGGCAGGGACCGGATGCAGGAGTGGCCTCACCCAGAGAGGATGGCATCCTGGGGACACAAGAGGCTGCAGGGGCCATCTGGCCCCAGGTACCCGCCAAGATTTTGGCATTGGCAGCCTTGAAGCAGATAGGGCCTGGGGAGAGGCCAGTGGGGCACAGAGTAGCCCATCTGCTCCTGCCTCGCCCGACAGGAGATGCGAATTCCAAGATGCCCCTGACCAATCTCTGCAGCCCAGGCCAGGGTTCGGGCCCCTCCTCTCAGGCAAGTGTGTTGGGGTGACACTGGCGGGACTGGCAGGCTGCTCCGGGCCACAA
ACAAAACCAATTTATGAATTGACAGTTCCGGAGGTCTGAAGGCAGCCATGGGTCAGACTGGGCTAAAATCGAGGTGCTGGGGCTGTGCTCCTTTCCAGAGACTCTAGAGGAGCTCCTGTCCTCTTGCCTCTTCCAGATCCTGGAGGTTACTGCATTCCTTAGCTCCTGGCTTTCTCCTTCCATCTTCAAAGCCAAGCAGCGTTGCCTCTCTCCAGCCATTCTTCCGTAGTCACACCTCCCTCTCAGCGTGGTCAGGAAAAGCTCTCTGCTTTTAA
CCTCAGGGGGGCATGTGCGCTGTACACAAACATTGTTCATCTTTTCCTATCAGGAGCTGGAAGGAAGAAAAAAAAAAACATGGTGGAAAGGAGTAGAGAGGAGGAGATTTTGTTGTTGTTTACATAGATATAAAGGAAATAGGATTTTGGTCACTAAAATGTTTCTAAGAAACATTGTGTTTTCTTCATTGAAATAACAGGAAGAGCTAACACTTGTAAGTCCTGTTGCACGCACCTTCTCTAACTCGTTTAAACCTCTGCAAAGACAGAGGAG
TCCAGGCACAGTTTCATGATTCTTTCACCTGCCCAACTCCGGGAACCTTCACCTCCTCTCTACTTTAACCACCTGTCCAGGCCACCTTATTGCACTTGTCATTCCCTGGAATAACCTCCTGCCCTCCCCAGCATCTACACACCATCTTTTCTCTCTCTGACCATGTTCTCGAGTTGTCTTGGATCTCTTCCCCTCTACCGCTTTTTTTTTTTTTTTTGAGATGGAGTCTCCCGCTGCCCAGGCTGGAGTGCAGTGGCGCATCTTGG
TATCACTGTCTAAAATCCTGGGGTGCAGCGTGACGAAGCAGCCCTAAATTCTGAGCGTGACGAAGCAGCCCTAAATTCTGAGAGCGGCTGTGAGTTCATGCTGGGGTGGGCCTTGGGGGCTTGGCCACAGCGCCTGGCACCCAGGATGCTCATGAAAGGCACTGATGGCTGTTTGGGACCAGGCATTCTTCCAGGCATGTGTCAAACACGGCCACCCCTGGAAGGCCCTGGGAACAGCCTGACCCTGGCCGTGCTCCCGGCCCTGAGTTCTTTGCTGCAGCAAACCAGCCCTGTAGAGCAGTGCAT
TATGTTTACCATATGATCCAGCAATTTCATTCTTAGGTATTTACCCCAGTGAAATGAAAACATATTTCTATACAAAAATCTATACATGAATGTTCATAGCAGCATTATACGTAATAACTACAAAGTGGAAACCACCCACATATCCATCCAATGATGAATAGAGAAACAATGTGTTCTATCCATACAATGGAATACTTATTCAGAAATGAAAGGACTGAACTATTTATAAATGCTAAAACATAGATGAACCTGAAAATAA
CATGTGCCACCAAGCCCGTTTAATTTTTGTATTTTTAGTAGAGACAGGGTTTCGCCATGTGGGCCAGGCTGGTCTTGAACTCCTGACGTCAGGTGATCCGCCCGCCTCGGCCTCCCAAAGTGCTGGGATTACAGGCGTGAGCCACTCTGCGCCTGGCCGAGGTCTTTCTCTCAAAGCGATCACTAACCTGGCGCCACTGAACTCCAGCCTGGGCGACAGAGACCCTGTCTCTAAAGAAATTATTAAAAAAAAAAAAAAAAAAAAAAAAGGAGTCCTTGAGGCCCAGGAAGGGTCCTC
CGGTCCTTCCAGGCCTGGGGCTGGCGCAGCAGGAAATAGAGCAAGTGTAGACAGCCGAGGCTGTGGCCAATGAGGAAGACAGGCTTCCCATAGGCAGCGTGCATCTCCTCCACCAGCCCTGCGAGCTTGCGGTAGTACTCCTCCTGCTGGCCTGCAGCGGGTGGAAGGGGTCAGGGCAGCTGGGGTCTGGGGCACCTGCCCCACCCCAAGCCGGTCATCCGCAGAGACACTCACCGGGCTCCAGCCGCCAGTCATAGGGGGCGGCGCGCACAGTCTCGTCCCGCACGTAGCCATTGTTGACCAGGTTCTGCACCAGTGTGTGC
TTTGGTTTTCTTAGGTCTGAGTGATGAGCTAATGCCATTTTGAGTTGTTTTTATGGTTTACTTGCCTCTGATGAGATAATAATTCAGACCTGCTATTTGCCCCCATCAGAACAAGTGGATTATATTGGATCCTCTGTGTTTCTACTTGATGTTGTTAGCATTGTCTTAGATCCATAGATTACTAGTTATCTGTCAGATGGGAAAGAAGCCTGGCTTTCTCTGTGTTTTAGCTGCTCCCCCCATCTCAGTAGAGCTCAGTCCCCCCAGCATTTGCA
TGTTGCCCAGGCTGGTCTCAAACTGCTAGCCTCAAGCGATCCTCTCGCCTCAGCCTCCCAAGTCGCTAGGATTACAGGCGTGAACAACCGTGACGGGCTCTGTTCTATGCTTTAAAGATCTTCTCTGTTCAGAAATTTTAGAATTAAAGTGTTTTCAACAAAGCTTTCATGGTTGCAGTTTTTCATCCCATACCTGAGGGCACGGTATTTTCTAAGTCCGCTTGCGCGGCTCTGGAAAGCCCGGCCTGGCAGGGCGCCCGGCCCGCAGGCTCGCGGTTACATTTTCCACGGGCCAGACTGGGAATCACGTAGGGAGAGTCTGTAC
GGTCTCTGTGTTGGGGGAGGTGGGTCCAGGGTGCGTGGCCCCTGGGATTGTTCATCATGAGTGCCACCTGGAAGGTGCTGGAGCCTCACCCGTCCTCCAGAGTGTTTTGGGGAGATCCTGTGCTGGCATCTTGGCTGGGCCAGGATGGTGTCTAGGAGGGACCCTTGGGAGGGAAGCAGGGGCATCAGGGGGCCTGGTGCTGGGGTGGGTGGCAGGAGAGGCCTGGAGGGCGGCGGCCCAAGCCAGTGGCTGGGCAGGTGTCAGGAGGGAGAGGGGTGAGGCCTGGCCTCCCTG
AAATCAGCCACCCCAGGGGCAGGGCCTCACTTGCCTCAGGAACCCCAGCCTGCCAGCACCTATTCCACCTCCCAGCCCAGCATGGCACCCCTGCTGCCCATCCGGACCTTGCCCTTGATCCTGATTCTGCTGGCTCTGCTGTCCCCAGGGGCTGCAGGTCTCTTCCATCTCTGGCAGGGGTGGGAAGGGGGCTGGGGGCCTGGACAGGGAGCACTGTACCTTCCAGGGCTCTCAAAGAGAGGTCTGGACAGTTGGGAGTCAGGGCTGGTGATGGCAGTGACTGGGTATCAGACACTGGGCTCAGGGTACACTCCTGATCCTCCTC
AGTTCTCTGTCCCTGCACAGCAGGAGTTCTGCTTGATCCTCCCTTTGAGGATTGGCCCCAGTGCCTGGGGACCCTCTGAATGTCGTCTTTGGTCTGTTCCTCTCCTTTCTGGCTCTATCTACCTTTCTGAGTTTGGCTTCTACCAGCCTGATTTACACTACCATTCTCTTGGGGCAAGGAATGTCCCCACCATTTTTGGTTTGCCATTGATGCATTGATTGTCACACCTGTTGTCCCAGGAAGTTGACCTATAACTCTCCATGGCCAGAGTCCCTGCTGATCA
ATTTCAGCATCCTCATCTCCATCTTCTTTCTGGTTTTTCTATCCAGTTCTTTCTCCACGTGGCCCCTGCCCTGCTGGACCCCACCACAGTCCCCTTTTTGTTTCAAGACTATCTGCTTAACCCAACCAAGTCTTGGCTCCTCAAACGACCACGAGCAGCTCTTGGATTATGGACAATTGGAGGGGTGGGAGTTGGGGCAGGGATGGGCAAGGGGAAGAGATTCTCTCTTAACCCTCGGGCTTTCTGGATTTAGAGGCCTAGAAGAAGA
GATGAGGCTCCCCTAGTTTTCCTTCTGCCCAGATACCCTGTGCTCTCACACAGGTCGTGCTGATGGCGGGGAACCGGGACTGCCGTTGTACGTGGCCTGGAGCTCACTTCCGCTCTCCCCCTCGCTGGACCTCTGACCGCAGGTCTCTGAGTCTGTTTCTTGGAGATTTGGGATAGCTGGGAGGCCCCATGAGAGCGAGACGGTGAAGCTACCAGCAATGGGGTCTGGTTCTGATGTAGCCATTGACCCCAGCTTGCACAGCTGAGCTTGCACATTCCTCCTCTCCTCCCCAGC
CCTCAGGGTTTCTCCCTTCTCTGTCCCGGATCCACCCCAAACAAACCCAAATTGGTCAAAAATTAAAAAATGAAACAACTCAGGTATGCTGTAATAATGAATAACAAAGCCACTTAATGATGGGCCACTTTGTAAAATAAAATAAATACAACTTGAGAAAGTGGAGCGCGAGGCAGCGCGGCCTCCTCCGCACTGAGCCGGGACAGAAAGCTTTTTCCTCACCTTTCCTCGGGCAGCCTCGGGGACCATGAAGCCACAGCTTCCCCAGTCGTTCCTGAGGAGCTGAGGAGAAGGAGGCTGGGTCGTCCCTGGCCACGGTCCCCAGGTGTTCCTAGAG
TGGGAACCGGGGACCGATGCTGAGTAGTCACCTGGCCAGCAGCCACAGGCACAGCATTTGCCCCTCAGGCCCATCCCGGCCTTGGCCCAACTGAGCCCAATTCCTGGCCCCTGCCTCAGGCCAGGGAAGGTGTGGCTGGCTGGGCAGGAGCCATAGTGCCAGCGTCTACTTTGGTCTTAGTTGGGTTGTTTGGATTTTGGTCCTGACCTCGTTTCTGAATGCTGCTTATGTGAGCTGGAGGGAGAGTGGACACTGCCCCCCCATCCCCTCTCACTGCCTTGTGATGGGATCTTA
AGGTCGTCTGAGCCCTGCGACAGCCTGGACAGCAACTCAGGTAAGATCAGCCAAGGATGGGAGTCAGCCTGGGATCTAGGGCTAGAAAGTCCAGCCAGATTGAGGGCAGGGGGTCCTAGGGGTCGCTCTGTTAGACTGAGGGATAGACAGAAGATCTCTTAAGTCAGGAAGTGGGAGATTCAGCCTGAGAGTGAGACTGACAAGGGCCAGCTCCCCAGACCCTTGTAGGCAAAGGTCAGGAGGACCTACTGCTGGATTGTTCAAGGAAGAA
TGCAAGCTCTGCCTCCCGGTTTCACGCCATTCTCCTCCCTCAGCCTCCCAAGTAGCTGGGACTACAGGCGTCCGCCACCACGCCCTGCTAATTTTTTGTATTTTTTCCGTAGAGACGGGGTTTTACCGTGTTAGCCAGGATAGTCTTATCTCCTGACCTCCTGATCCACCCGCCTTAGCCTCCCAAAGTGGTGGGATTACAGGCGTGAGCCACGCCCCCTTGGGACAGGGACACACACACACACACATAGACACACACACACACACACACACACACACACACACACACACAGAGTTGGTTGTTGTGCCGTCCAGTCGCGAGTGTGAGGAAGGGACCAGATCGGTCGGGCAGAAAGGTGCTGGGTCAAGAGAGGAGGGGGCAGCCGGTAGCGC
CTGTAGCCCCTGGATGGGTCTGATGCTGCTGTGGGCTCCCTGGAGCCCTGGGTAACTCACTGGAGTGACAACTTTCTTCTGCAGCCTGGATCATTAAGCTTGAGGGAGCTGATGCTGAGGTTCTTTGGACAGAGTCCTTAACAGTGGGAAAACACATGGAGAATCTGTCTGCTGGTGAAAGAACTCTGGGGCTCCTTATGCTGGACAACCTACAGTCCCTCCCTTTTATCCTCATTGAGACGCCAAGTGTTGGAAATACCCCTTCCTGGGGCTTCTGTCCAT
TGTCAGGGAGGTGGTGCTACCCCCCCCCCTCCCATAGCAGACACAGATTCCCCCCCAGCTCGGAGTGGAGGGGTAGGGCAGTGCTGGGGGGCAGGGCACCGGCAGACCACCTCCCCACCCCTACTCTTCACAGTACATATTCCGATCAAAGGAGGGGGGGAGTGTTGGGGACTCCCTAAGGGTGGGTTCAAAGGGTGCTGGGGTGAACAGCTGTCCCCTCCCCAGACCCACCCTGGAGGGGGGGTCTCACTATGTGAACTGGAAGGGGCGGATGCTGAAGAGGGGCTCTGGGGGGATAGCCAGCCCCTCTCCATCCCCCCAGCCAGGGCCCTGCAGGGGTTCCCA
AAAGACAAGATTGCCTGCCCCCGTGGAGTTTGTGTTCTGATAGCAGAGAAAGACAGGAAACAAGAAAAATAAATAAATATGGTAGTTTTGCGTAGTGATAGTGCTATAGAAAAACGTTCAAATGGGGTAGAGTGATAGACAGTGTTGTTCTGAGCTTGTCCACCACACCCTCTTGGGACAGAGGATTCTTTGTTCTGATGGAATGGCCTTTCTATAGCATAGAGATGAAATGTGCTACCGTTTGTGAAAGGAAGTTA
TGCAAACTGACATTGGGTCAAGCAGGAGACAAGGCTAGGATAGAAGCTGCTGGGAGTAGGGGTGGATACCTGCCTCCCTTCCGTCCATATGTAGCAGAAGTGGGGTTTTCACTCTCCTGTTTAGTATTGGGCAACTGGATGTTGCCAGCAGGAGAGGTGGGCTGAGCCTGGTAAGTCTACATGCACCCTGAATTTAAACAGGGGGAGAGAAGCCCAGGGGATGGGGAACCAGAGCTCTGAACCTGTAGAAGTTCATCCATAAAAGCACACCTTGTGGTCCTAGAGAGGCCTCAGAGTGCAGAGAC
CCTGAATAGTAGATATCTGAATAGTATCTCCTCTTAGTCAGGCCTGAATACAAAGACCTGCTCCTAGTTCTCTTGGGAAACAGGACATAGTCTCAAAATCCAGAAGACCCAAGACTCCTGTTCCCACCACCACATTCTGCAGGCTTCAACCAGCTGGACATGGAGGGCCATGGTGGTGCGTGAGATAAGATCTCCTGGAGAAACTACTACCCTCCAGCCTTGATCACTATCAGGAAGATGAAAGCAGGAAATCTACTTTGTCCCTGTTTGGGAATCGCTGTCTAAAGGTTCTTCCAAAAATTTGCCCCCATCTGAAGGCAAAGAAATACAGTCTTTGCCTGGGAGGTTTTTAGGGGTGAAATTGAAGTGC
TCCGTGGGCCGGAGCTGGGAGAACAAGGCCTATTATTGGACACCTGGTGGCCATGGCAACCACACAAGGATGCCTGAGACTGAAAATCTGTGGGCTTCAAGGAGCTCCAGCTCTTGCACTGGCTGAGTCACAGTGACTATATAACTCTTACTCCCACTTTTGGGACACTTTTTGAGAGGGACAGGGATCCTATCTAACTACACGGGACAGACATCGCCCAAGACCGTCCTGAGCAAGCCTGGACGCTGTGACCCTAACGATGAAGGTGTCCCGCAGACAATGTCCGGGGCAGGCACCATGCT
AGAGAACAGATTTTTAACATTTTCTATTTATCTTCTTTCCCCATCTCCATATCTATAATCTCCTTAACAAAATCATAGGGCGGAGGTAAGTTGTGAGCCGGGCTCTAGAGTCAGAGAATGCTGCCTGTGGCCCTGGCCCAGGGCCCTGATGCTCTTTTGTGCCGCAACAGCTCCCTCCCTGACCTCGACATAGGAAGCAGGGAAGCATTTTTAGGGCTGGGAGGAGTGTGGGAGACCTTCGGGCTGGAAGGTCTCCTGGAGGCTCCAAGACCCCCCACCGCCGTCTC
TGCCTCTCGGTATCTTAAAAGAGGTTCTTTCTCTGGGATGTGGCATGAGCAAAACTGACAAGTCAAGGCAGGAAGATGTCGCCATCACAACTCATTGGGTTTCTGCTGCTCTGGGTTCCAGGTGAGAATATTTCCACAAACCTAGGCGGAGATATTCTTTCAATCTGTAATTTCTTTCATTGGGGACTCTGCAATAGGTGATTTTTGGCTTGATTTTAAAATCCTAATTTTAAAAATGTAATGCATATTCTTTCTTCATGTCTAGCAAGATTAAAGGTGATTTTCATACACAGAT
CTGATGGGAGAAATGTCTGATGTCGTTACAGCTCCGTCTCACACAGTACCCAGCACACAGTAGGTGCCTAATAAATGCCTCTCATATTGACACCATCCCTGGAGCTGAAGGGGTGTGGAAGCAGCTGGGAGGGTGTTTTGCTAACTTCATTTTGCAGAGACTACTACTGAGTCCCAAAGAGCCACCTATCCCTGACTGAGACAGGTCTGCAACCTTCTGGAACAGTCTTCAGGCTCCTGTGTGATTTACAGGACCCCAAGGCAGGGGACCTGCACCCAGGAGGCAGCAGGCGGTTCAGG
GAAGTAATGCCAATTCTACACAAACTCTTCTGGAAAACTGAAGAGGAGAGAACACTTCGAAACTCATCCTATAAGGCTGGCAAAAACCCTGATACCCAAACCAGATATTACATGAAAACTATAGACCACAGTTTATCATGAACATAGACCAAAAAATTCTTAAGATTTTAGCAAATCAAATCCAGCATACATAAAAAGGATACTACAGCACGACCCAGTAGGATGGAATTCAAGTGACTGTAATTCACTGTAGTA
TGGCCTTCTGAACTCCATACAGCCTCTACAGCCGTCCCGCGTTCAAGACTTGAGCGGAGCCCGATATTCTCCCTGACCTTAGCGTTCTGGACTCTGCCCCAATCGGGTCCAGAGACCACACCACTAACCATCCCCAACTCCATGGGGTTCGAGACTCCATCTTGGTAGTTCTGTGCCTCCCCCCAGACCCCGCCCCTGGGGAAATAGCCTCACGGGGTTGGCTGTTCCAGACTCAGGTTCCAGAACAGCCCTCGGCCTCCGAGGCTCCCCGCCTCCACTCTAGTTCTAGATGA
GCCTCTCCCAGCTGAAACCTGGGGACAGGCTGGGCGTGAGAGCAAAGGGGGGTGAGCAGGACCCCAGGCCTTGGAAATCCTGAGTCGGGGGAACAGGCTTTGCCTATGACGTGCCTGGGAGCTGTCTGGGGGCCCTCCTGGGGAGCCAGGCTCACAGGATGTTGTGTGGGACTCAACGTGGGGCAACGTCCCGGCCAAGAGGGGGAAGGCCATCACCCCAGGGTCTGTGGGAGGCACATGCAGGCCAAGCTCTCGCCCACCCGGCGTGCCGATCCGCTGCAGCCAGGGTCCCTCAGCCTTGGCCAGAACCTGAAGTCCGACC
AAGGCACCTGCACTGGCGATAGGTTTCCTGCATCAGAGAAGGAGCCAAGTCTTGGCTGGAGATGAGCTTGCAGTAAAACATATGCGGCATAGATGGGGCCGCATTCCATGAGGCCACTTCTGGAGCCTTCTCCAACTTCCTCCAGAACCTCTTCTGACTCACATGTTACTTTGCGCCTGACTGTCTGGGCAGGCTGGGACCAGGGAGAGTAGCCCAGTGAGATGTGTGCAGAGCCCGTCAGCACAGTTCCATAAAACACAGACCTTTGTCTGTGAGACATGCTCTTGGAGGCAAATTTT
AGACTTCCGATGTCTAGGTGAATGATTGTCTCCTAGACCTGGCCACGGCCACATCCCTTCATCCCAAAGAGCAGACAGACCCACAGGCGGTCTCATCCTCCCTTAGAACAAAGCAACAAACCTGCTCTCCCGCAGGCTGCTGGACCTAGCAGGGGTGTCTGCAGCCTCTGGGGGCTGGTTCCCTCCCAAAGAACCCCCTTGCTCCCTGCTGCCTTGTCAGGCCCCTTGGGCTTCTGACCCTTCCTGGTTCTGGGGACTGGAGGCTGGGGCTGGTAACTGAAAGGAACTTTCTTACCG
CTGGTCTTCCCCCAGTAAGTGCTGGGCTGGGGCAGGGTAGGGCCAGGGAGGGGAAGCCCAGCACCGCCAGGGGCCACAGCAGGTGTACCAAGTGGTGCCCGGAGCCCACCTTGCCCCTCGGCAAGTTGTTTCCAGGTGGTGGAGAGTCTCAGTCTTGGGGGACAGCCTGTCTGCATGCTCCCAAATCTGGCCCTTCCTTCTGCCTCCCCAGGGCTTTCCAGCGCTAGAGCTGCAGACATACAGAGCTACATGGACATGCTGAACCCGGAGCTGGGCCTGCCTCGGGGCACGATTGGGAA
CTGCAGGGCACACATTCAAGCCCTACAGCCTTCCTACAAACAAATAAAGGGAAATTTGGGGTGTGTGTGTGTGTGTGTGTGTGTGTGTGTGTTTGTGTGTGTGTGTGTGTGTGTGTGTGTTTGAGACAGAGTCCTACTCTGCCGCCCAGGCTGGAGTGCAATGGAGCTATCTTGGCTCACAGCAACCTCTGCCTCCCAGGTTCAAGCGATTCTCCTGCCTCAGCCTTCCAGGTAGTTGGGATTACAGGTGCCTGCCACCACACCGGGCTAATTTTTTTTTTTTTTTTGACAGTTTCGCTCTTCTTGCCCAGGCTGGAGTGCAG
CTGCGCGGCCCTGGCCCGCACCCCAGGGAGCGGCGGGGGCGGCGCGCAGGGCCCACTGTGCCCGGGACAACCGCAGCGTCGCCACAGTGGCGGCTCCACCTCTCGGCGGCCTCACCTGGCCTCACTGCTTCGTGCCTTAGCTCGGGGGTCGGGGGAGAACCCCGGGACGGGGGTGGGATGGGGTAAGGGAAATTTATATTTTTGATATCAGCTTTGACCAAAGGAGACCCCAGGCCCCTCCCGCCTCTTCCTGTGGTTCGTCGGCCCCCTCCCCCGGCTCCGCGCTGCTCTTAGAGGGGGAGGGGTGTCACTGTCGGGGCACTCCTAGCCCTACCTCCGGCC
TCATCCAGTGGTCACTGGTGCCAAAGGCCTGGCTGATGCCTGAGAAGCCCAGGTTTGGCAGATCTTGAATCCAGATTGGGATGGTGTGGCTAACAAGCTGAAAGGATTATGGGTGGCAGGTAGATAAGGGGTTTGTTTTTGAAATGAGACATAAATTATCCTTGAATTCAGCAGCAGTAGATCTGTGTCAAGTGGTGATGAGTCTAAACATACTGGCCCAGGTCAGAGACCACTCCATGCCAAGAGGGCTCAGAGCATGCTGGAGGCAGGGAG
GGCAGATCACCTGAGGTCAGGAGTTCGAGGCCAGCCTGGCCGACATGGTGAAACCCTGTCTCTACAAAAAATACCAAAATTAGCTAAAATTAGGTTAAAAATACAAAATTACTCCTGTAATTGCAGCTACTTGGGAGGCTGAGGCAGGAGAATTGCTTGAACCCGGGACACAGAAGTTGCAGTGAGCCACGATTGCGCCACTGCACTCCAGCCTGGCGACAGAGAGAGACTCCGTCTCAAAAAAAAAAAAAAAGAAAGAAAGAAAAAGAAAAAAGAAAAGAGCATCTCCAGAGGGATGAGCTCAGTTTCTGAATCAGGGGCCCGAGATCAGTCCCTGTGTGTAGA
CACTGCGGGAACCCCCACTTCCGTCCACATCCACAGCCTGGGGCACGGCGGGAGGCAGAGGCTAGGAAGCGGAGGGTGGGGTGGGAGGTCAAAGAAACCCTTTGGAACGGAATAATGGCTGGGCCTGGAAGCGGGGGGCCCACTGCTGCTGCTGAGGCAGGTGCTACTCCATGCAGAGACAGCTGCCAGCAGCTGCCAGGTGGCGTCTAGCACATGCTCCTAGGAGGAGGGTGAAGAACAGCTGCTCTCACCCCACGTGTGAGCTGGGTTGAGGGTCATGCAAGGCTACGGTGTCAAGCCAGGATCGGAGT
ACAGACATGATTAATCAATCACATTATCCTATCTCCCTGAGCCAGGAAGCAGCCTCAGAATTTTCTTAACGCTAATTTCCAAGCATAGTTCTCCAATGCAAGCAAACCTTCAAGATAAAAGTTATTAAAATTAATTAATTGATTTTTTAAAAATATAAAAGCCATTTGCCATTGCTGACCTATATTATTCCCTGTTTCCCTGAAACCTAGAACAATGCTCAGCAGAGTAGCCATAGTCAATCTTCGTTCAATGAATCTACA
GGCCGCTGAGGGGTCTTACCCCTCCAGAGGCTGGTAAAGAGTGACTGGATGAAGTAAAGCCAGTGCTGGGAGACGAATCAGCAATTGAATCAAATTATAATATGTACTATATATTATACTATATATTATTATTTATATATAATATTTTTATATATAATTTATATGTTTTATATGTAATATATCTAAAATACATATACATATACTACATGGTATAGTATATAGATGTATATATAGTATATTGTTACAGGATCTTTGGGGTATTGCTTTT
AGTCATCCAGAAATAAATCCCAGGCACGGTGGGAGGCCGGGGTGGGAGGATCGCTTGAGCCCAGGAGTTTGGGACCAGCCTGGGCAACACAGTGAGGCCCCCCGCTTCTACAAAAAATACAACAATTAGCCGGGTGTAGTGGTAGCAACTGTGTTCCCAGCTACTCAGGAGGCTGAGGGAGGAGAATCGCCTGAGCCCAGGGGGGTGGAGGTGGCAGCGAGCAGAGCTCATGCCACCGCACTCCAGCCTGGACGACAGAGCGGGACCCTGTCTCTAAAAAGATGCCACTCTCTTGGGGGCTTGGAGGGAGGACAGTGCTCTGAGGGTGATTCAGCGGCCGAACCTGTGTCACTCTTGGTGGAGTGAGCAGACGGCACTTGGTGTGAGCTGTTTCTCAGACATCAATCCTGCAAGAAACTG
GACATCGGCCACAGCCACCTTGTCTTTGCTCTTACCCTGTGTCTTCCATGATTTGGAGGTGGTGGGAAACCCGAGGCTGCTCAAAACTCGTGGAGAATTCCGCCTGCAGGATGACATGAATGCACCTTCGCATTGCCTACCAACAGATCTTTTTTGAGCATCACTGTGGACCAGTCGTGGTGATGGGGGAGGGGATATTGTGGTGAACATGACAGGCATTGCCTTCACCAAGTGGGGCTCAGCGCTGGGTGGGAAGGCATTGAGAATGGACATTGTCAATTGGGCCAAAGGAGGCCAAGGAGAAGTGCTGGGGGCATGGGAACTGAAAAAGACAGGAGGCTCAGCAGGTCTTTGAGCTGGGAGAGGGACAGCAGCAGCGGCTTTTCC
AGCCTCCTGGTAGCTCCTATGAATAAAAGCAGCTTGGTTGCTACATCTCGCACATTGGCATACAGCCGCATGCAATCATGAGTGAATCAAATCAGAACAGAGATATGGGTTAGTTAAAAACTGTATAACCTTAGGAAGGTACTGGTTTTAGTCTGAAATTCACTCCAGGCCAGGCGCAAGGCTCACACCTGTAATCCCAACACTCTGGGAGGCCGAGGCAGGTGGACTGCTTGAGCCCAGGAGTTCCAGACTAGCCTGGGCTACACAGTAAGACCCCCATCTCCACAAAAAAT
CATACAGACTCAGTTCTCCTAAAAGACTGAACCCCAATCCTAGCAGTACTTCCTGGACTCCCTTGGGGCATGGAAGAAAGCCCAACGGGCAGCTTTTTGGGGTCCCAGGGGATCCATGCACACACAGGCAGATGCCAGCATCACTAAGTCACCACCGCCACACCCACATAAACACACCGCTCTCTGTCCCCTGGCCCAGGAGCAGACACTCTCACTCCTGAGGCCGCCGCAGGGGGCAGGGCTGAGCCCGGCTCACAGCAGACGAAGGGG
GTCAAGTACATGTCGCTAGTTCTTGTTTGTGACTTTGTAAGAACTCGTAGGCTATAGCATTATATTTTGCAAGAAATTTGTATTATAGAAAAATGATTCATAAATTAAATAAATTAAAATGGTCATATATATGTATGTATGTATATACACACACAGATATCAACATGTGCACAGGTCTAACATAGTTTTTCTGTCTGCAGCATCTCTTGCAAAAGCCCAGCTCCTAGAGAGCAGGAGCCTTCCCAGACTGT
AGTGATGAAATAGCTTTCTGTGGAGAGGGGATACGTGGGTGGACCCCCTACCTGAAGGCAGGAAAGCCCCCCAACCCCCCACCCTCCGCTGCAATGTGTCTGAGTCTGGGGCTTTCATGGGCTCAGAATAGGGGAGGGGCAGGCAAACAGGAACAGATGTTTTCACTCTGGTCCAAGGTTTTACCTGGGACTGTCCTCAGCTTGAAGGTGGGGTTTCACCAGGGACCCACCCCTATCTTCCTAGGCATTTGGCTGCCTCTTGTCGCTATCATCATTAGC
GTATGGTGGTGCACCCCTGTGGTCCTAACTACTCAGGAGGCTGAGGTGGGAGGATCGCTTGAGCCCAGGAGGTCAAGGCTGCAGTGTTCATGCCACTGCACTCCAGCCTGGGTGACAGAGTGAGACCTTGTCTCAGAAAGAAAGAAGAGAGAGAGAGAGAGAGAGAGAGAGAGAAAGGAAGGAAGGAGGGAGGGAGGGAGGAAGGAGGGAGGGACGGAGGGAGGGAGGGAGAGAGGGAAGGAGGGAGGGAGGGAGGGAGGTGGCTTGCCTAGGTGTCCCTTTAATATCAG
TGCCGTTGGGCAAGTCCCTGCTAAGGCTCCGGGGCCTCCTTGCCTGGTGAGGAAGCTGGTGGGTGACGGCTAAGGCCCACGTGACACTTTGCGTGCTGCTCACACTTCACCTGCCAGCTCGCTGCTGCCCACCTGTGCTGGGCCAGGACCGTGACTTCAGGCTGGCCATCTCCCCCTTCTCTTACTAACCACCAAAACCTCACACAGTTCTCTTTGGCAAAGCAGGCTGCCAATCAGAGTGGCCCAAGAGTGTCAACCAGGGAAACTATT
TAGAAACTGTCAGCAGCTTTCCCAAGCCGAGAACAGCGAGGGGAGCCTCGCAGAGGGAGGCGGGCGGGGGCCTGATTGCAGCAGATGGGCCGCAGCCACATGTGCACGCACAGCACATGCAGGCCCGTGGTGCACACAGGAGAGAAGGCTCACACAGGAGCAGAGCATCTGTGCATGAGAGAGGGAGGCCGAGGGACAAAGGGAGGGTGAAAGAGAAGCGGGTAGTATGTTTCCCAGCACGGCCTTCCCCAGCTGTCACTTTGAAGGACCTGAATGCTGATGGCGTCCCCATTCAGCCTCTGCCCAG
CTATCATTGGACATTCTTTTAATGGATGTTCTAGAAAGCCCAAGAAGAGCACCAATTAAGCAGTTACCTTGAGATGGCTTTGAGGCAAGCTTTGCAAATTTTGAGATGAAGCTGTTCCTTATATTCTCTTGCATTTCCAGAAAACATGTTTTTTTTTTTTTTTTTTTGATATAGAATACTGAAATTTCTCCTGAAAATCTCTTTCAGGGTCTGAAGGCAACCTGTAAGAAAAAAGGAATCTATTTGAAGGCTTTTTCTTCAAGATAATGAAGAATGTGACATTAGAA
TCCCCAGAACTGTCTGCAGCCCTCTTGCCTGTGGGGACCCCTGACCCATGTGAGGCTGTGTGTGGGGGAGGAGGGGGCCCTGGTGCCCCCAGAGTGGAGTCAGCCCATGCATGAGGATGCCACTGGGGAGCCACGTGGCCCCACTGGGCTGGGATTCCCCCGGGTGTCCCGAGGCCACCGCACACTGCAGGGCCCATGAGTTTGCAGTTTGTCCCAGTAAAAAAGCTGCCCTGAGCCCAGACACCCACGTGGGTCCTTCCTGCCCGAGATTCCGGCCTTGTTGCTCCTGCCCTTAGGAAATGCGTTGCTGTCTCTGGGTTCCTCTGGGTAGCGAGGCTTCTGGGCCT
ACCTCTCACATTAACCCTTCTTGGCTGCCTCTGAGGCTCCCCTGGGCTGCGTTTGGGAGCTGCTGGGTGGGAGGAGGAGGGTGGGATTTGTGCTGGGCTCCACCCCCAGGGAGGGTGGGAGCTGGAGGGGGATGTCACATGTCCTTGTGTTTCTGCAGAGCCTGAAGCTTTTGCTGGGCCTCCCTGCGTGTTCCCATCTGAAGAGGTAGCCCCGGGAGAGGCCCTCAGGGACCGACCCAGACCAGCAAGCTCCATTTCCAGGGGTCTGCCCAGAGAAGCCTGGACCCAGGGGGCTTCTCAGCTCCCCTCCCTTC
GGAGAAAAACCCGAATCCCATTTTTTTAGAGTAGGGATTTATTTGTTGTCCCCAGATAGCAAGCTGAATTTCTGAATAGTTCAGAGCTCACAAAAGAAGCCAAGACCTTTCAGGGCATTTTATAATGTTGCTTTTTATAAACAAAATATTGAAACCACTACTATCACTGTCACTGGGGGATTACTGTTGAGCAGAAATGCTTGTGAAACTCCCAAAAGAAAGGGTCGTTTGTGCTTCTTTGGCATTAAGTAAAAATGTCCTGTTTGGTGTGTACACGTTTTCATATTTA
TGCAGGCAGAGACCGTGGAGGTCAGACCGTGGCTTCATCCAGGTTGCTAGATGAACCCAGAGATAAGAGACTTGGGTTCAAATCCTGATTCATCAACTTCGACAAGTCATTTTCTATCTTCGAACCTCTTTTTTTGTCCTTGTACAGTACAGGCACCAGACAAGGATAGAGCCTTTCTGGATTTCCCTCTCTAAGTTTTAGGAAAGGAAGCAGGATAGATGGGTGACTGCCAGTGTTGGTGGGGCAGGTGGGCAGCAGTGGGTGCGTGGCGCAGCAGAAACACAGCCT
GTGGGCTCCTGGAGTGCAAAGAACCTGGCCGCCCAGGTTCCCGCAGCTCCCGGTACCCGAGCCGGTTTACTCACCCCGCGTCCTGGGCTTCGGCCCCGCGCCAAGGGCTTTTGTTCGCAGCTCGCCGCTGTCCCCTGCGCTTCTTCAGTCTCTGCGCCGGCGGGGTCGGGTTACTGCCGGCTGCAACCGTGAAAGGAGCCCCATCTGCCGCCGCCAGCGTCTCTCCATGGGGTCTGCGAACAGGGCGCACGCACCCCAGATGCTACCTACACGTGGG
AGGTCCTCTGCAATTTCTCAGGGAAATACTTCCGGGAGACGCAGTCCTCAGTGCCTGGAGGTCTCTGGGTCCAGGTGAGTGTGGTGTGAGTAATAAGCCTGCATGGCTTACGCGCTGCATGGGAAGTCCTGTATCACAATCACAACGTATCATAAAGTCGGAGGTTCACACAGGGCTGTTCCGAGAGGTAAGGCGTGGTCTCCAGTCTCTGAGTAAAAGACTTGATGGTCCAGTCTCCTGGATTCTCTTGCCACCGTGGACACTTGGCCTTTCGGTCCCT
ACTGCAGCTGTGCCCACCACCTCCACTGCCTGTGGACATAATGTCACACAGGGCATCTCGGGAGGGCCCACAGCACAGAAGGGTGTCAATGTGGCCCCCGCCAGGGTCGGACACTGGGCACCCTGGAGGCGGCGGTGACTCCATGGCCATATGGGGCGGATGACAGAGGCAGGGTCCCCAGGGGTGGGGCCAGGCTCACACTGGAGTGGCCGCTTGCACAGAGGATCTGCTCCAGGAGGGCTGAGAAGCTGGCAGAGATCCCGATCATTCCCCCCAAGCACACAG
GCTGGGCGTGGTGGCTTACGCCTGTAATCCCAGCACTTTGGGAGGCTGAGGGGGGTGGGTCACTTGACGTCAGGAGTCCGAGACCAGCCTGGCCAGCATGGTGAAATCCTATCTCTACTAAAAATACAAAAATTAGCTCGGCGTGGTAGCATGCACCTATAATCCCAGTTACTCGGGAGGCTGAGGTAGGAGAATCGCTTGAACACGGGAAGTGGAGGTTGCAGTGAGTCGATTGTGCCACTGAACTCCAGCCTGGATGACAGAGGGAG
CCCTGCTTTTTCTTTTTTTTTTTTTTTGAGACAGAGTCTTGCTCTGTTGCCCAGGCTGGAGTGCAGTGGCACGATCTCGGCTCACTGCAACCTCCGCCTCCCGGGTTCAAGCTATTCTCCTGTCTCAGCCTCCAGAGTAGCCAGGATTACAGGCACCCACGACGCTGGGTAATTTTTGTGTTTTTAGTAGAGACGGGGTTTGCTATGTTGACAAGGCTGGTTTCAAACTCCTGACCTCAGATGATCCGCCCGCCTAGGCCTCCCAAAGTGGTGGGATTACAGGCGTGAGCCACCACGCCCAGCCCTTGCTTATTATTCCATCGGTGAGAAAACACCTGACAGAGCTTAAATGTTTACTAACTGTGGCTGTGAA
ACTCCCTCTGGGCTGCGTCCCCGGCTGGTCCAAGCCCTGATCCCTGGGATCTGGGGACATCTTCCCGTTTGCTGTTCCCTGAGAACCAGGCCTCCCTGTGGAGAGGATCACAAGCTTGGGTTTCACTCTGGGCTTGCTCTTGGGAACCCCCCAGGGGCATGGCTCTGACCGAGATGTTTTCCTCCAGCCTGTTGCCCAGTCCCCATTCCTCGGACCCTCAGCTTCACCTCCAGTGTCATCGGC
GAAGGTTTGTGGTAAGAAATAAACGAGGAAACGTTTGCAAATACTGAGCACGCAATCAATACTCGATAATCGGTGGCTGCCAGTATTACCTCCTTGTTTGATGTTCACGAGGAGCCTGGAGTTGGCGGTCATTCGGCTGCACGCCTCCTGGCTTTGTGGACAGTTATCTTGGAAGAAGAGTTGGGGGCTTGTGGCTGTTTCAGGTGTGTGTCCAGGCCGTGCTCAGCTAGCATGACTGCTGCATGTTGCACACTTTTTGTGCTTTTTACTTTTA
ACCCTGCGTCACCCAAAGTAAACTAGGAAGGAAGTGTAAATAAACCCCACAAAGATCGGACATTTTTCCATGATGACCACATTGATGCATTTATTAAAAATACAAAATGCTAATAATCCAAACCAGCCCTCTTCCCTTTTTTCCCCTTTGGGAGCCCTTGCACTGTGGTGCATGAAACACATGCTTGAACTAGGCCATTGGGAACTGCGGCTTGGACAAGGAACAGCCACAGCTTTTCCTGTACTCAGAGCAGGCAAAGTGCCATTAAATGCAGCTGG
GGCAGGAGACTCACTTGAACCTAGGAGGTGGAGGCTGCGGTGAGCCGAGATCATGCCATTGCCCTCCAGCCTGGGTGACAGAGTGAAACCCTGTCTCCTCACAAAAAATAATGAATAAAAAAATACACAGCTCACATATCATTACCATCCATTTCAAAAAACCAATCCACTTAAACTGTCCAAGTGGATTTCTAAAATAATTAAATATTTATGTAGGTATTTTTACTTCTTTCTGTTGTGAAATATGCTACCTATTCAGAAAAGCTCAG
TGGTGGCCCCCACAGGGCAGCCATGGGAGTGTAGCGGGGGGGTGTTACCAGGTTGGGTATCGCCAACACCAGCAGGCCCTGGAGAGGGTGGGCAAGCCGGCTGCTGAGGCCTCAGACCCTGTCCTAGCTCCAGCCCTCTCCGCCAAGGGCATCCTTCACCCAGGGAGGGAGGAGAATGTCTGGTACTGCCCCAGGGGTCGGGGGATATGACCTACCAGGCAGAGGGGATTCCAGGCCTCATGCCTCTGTATTCTCTCTTCCCTGAGGCTCCCTGAAGGCCCCTCCATGC
AACTGCTTCTGGGAGAACCGGTTGGTTCTCCCTTACCAAATCTTACCTCCAGGAATGAAGCTAAGTTAGGGATGTGACACCACAGGACTGAATCATTAAAATTACTTTCATCAGCTGCTTTTTTAAACGTAGCTACTAGAAAGTTTTCAATTATATATGTGACTTGCATCATAATGAATTGCACTGGGGAGAGTTAGGCCAGCTGCACTCAGCTCAGCTCTTGCCTCTTATTGCGACTTTAACCAAGGTGCTTATTAACCCCTCTGCCTCCATGTCCTCA
CTTCCAGAACGTCCGCCAACCCCAGGCTCACCAAATCAGGATTCACTCTTTCAACTAACTCTGCAGGAACAGAATCACCGTCCACCATTTCCCTGACAACTTTACCATTTTAAAAAGCGGTTGCATTCTAGCCCCCTTCCCCCCTGAGGGTGAAGTGCCCTTCGACGGGCCATTGCCCTCTGTGGTTCCAGGAGGCACCTGTCCCGCTACAGAGAAAGGAAAACAACACATTTAAAATCAGGCAGCTGGTCCCACCACATGGTAGTCAGTCTCCTGCTAACTCCTCCTGGGCA
GTTTCTGGACCTTCTTCCTCCATCCTGCCGGGGAGGCCGCCCTCGAGACAGGAGGGCTGAAAAACATCACCTCTGCATGACAGATGAGGAAACTGAGGCAGGAAAGGGAACACACTGACCGAGAGCCACACCTCGTCAGTGATGATGCCAAGAGCCCCAAACTCCTGGCTGGTGCCACTTCTTTCTACCCCATCACGTGGTCCCTCTTAAACATCCTAATAGAGGGAAGCAGCCCTGTGTGTGGGAGCCACATCAGGCCACATAAGAGCCACCTAGACTTGGGCTGACCTATGT
GTCTCATTACTGAGTGTGCATTCAGCTCCACGTCGCTGGAGACAATGTCCACAGTTTATTTTTTGAGTCCTGGATGAACCTGACAGGACATAGCTGAGGGGAAGCCTGGCCCAGTCTGCAGGCTTTGGCCATCAGTGCAGAGGGAGGAGGTCCTCATCTCTCCACTGGAGCAGTTACAACCAGAGCCTCCTCTCTGCGTGGGAGTGAGGCTCGGTCCTTCCCCTGAACACGGTGACAGGGATCTCTCCACAGGTAGAGATGACACCATTCCTCCTGTAA
CTTATACCTTTTCTTTCGCACGTGAAAGTGGCGCTGTGCTCTGTTCATTTAGCTGTGTGTCCTGGAAACCACTTCATTGGCCAGGGAGCTCTTCCTGGCTCCCCTGCACAGCTGCGTAGTGTTCCTTGCAGGGATGCAGCGAAGTCCACCCAGTGTCTCTCCTGCATGTAGATATTTAGTTTGTTTCCAGGCTCTTACGGTGGCGAACTGTGCTGCCGTGAGTAACCTGGTGTATATGGATTTTCACATTGGTGGAAGGGT
CTTTGTGTGGGGCACTGGGGGAAGGAGGCAGGCACTCCACCCTGACCTGCCCCTACCTCGGATGAGGGTCTTCTCTGCCTGTTGGATGATGTGCTGCCCCTGCTCTTGGAGGAAGAGGCCTCCCAGCCACCCCCTCCTGCCAGTCGCCCTGACCTGCTGACCCAGACAGATCTGCTATCCCTACAGCATCCAGGAAGGCCACAGGGAGGGGGCCCAGGTGGCATGGGTTTCTGAGGCCTGGGATCTGCTCTCAGTCCCGCTCTCGCCAACCCCCTTTGCCCCTCTGTGACAGTGT
TGCTGGGAAGAATACAGACTCTCCCTACGTGACTCCCAGTCTGGCCCGTGGAAAAGCTAACCGCGAGCCTGCGGGCCGGGCGCCCTGCCAGGCCGGGCTTTCCAGAGCCGCGCAAGCGGACTTAGAAAATACCGCGCCCTCAGGTATGGGATGAAAAACTGCAACCATGAAAGCTTTGTTGAAAACACTTTAATTCTAAAATTTCTGAACAGAGAAGATCTTTAAAGCATAGAACAGAGCCCGTCACGGTTGTTCACGCCTGTAATCCTAGCGACTTGGGAGGCTGAGGCGAGAGGATCGCTTGAG
TGGACCCTCTGCTTGTGGCGGGGGGTCATGCAGAAAACTTTGAGTACAGTTTCAGGAGATGCACGGACCACCCAAGGGCCTGGAATCGGAGCCCCCACAAGACAGGGGGTGTGCTCTCTGGGCCAGCGTTTGGAGCACTCTCTGGCTCTTGGAGCCCTGGTGGGGCATTCCCAGCAGCTTGCTTCATTTCCTGGACACGTGTTCTTGGCTGTGGTTTATATTACTCTCTGTATGTAAATGTCATAGGTTTTTTTTCTTCTAGTAAAATTGTTCCTAGTT
AGATACCACTGCTCATTTAGACACACAAACACACACGTGGGTTCACACACACAGCAGCCAGACATGCAGCTGGTCACATTTTTTGTTTTTTGAGACAGGGTCTCACTCTGTCACCCAGGCTGGAGTGCAGTGGTACAATCACAGTTCCTTGAAGCCTCAACTTCCCAGGCTCAAGGGATCCTCCTACCTCAGCCTCCCAAGTAGCTGGGACCACAGGCATGTGCCACCAGGCCCGGCTAATTTTTAAATTTTTTGTGTAGAGATGGGGTTTCACTGGGTTGCCCCGGCTGCTGGTCACATGTTAATGCCCACCCCACACACGGTTGCAGGGGGTCGGTCACACAGCTTGAGATGCACTCCCTCAGGGAGGTGCATAATCAC
ATTGCCTTCCCCCCAACTCCTTTCACATGGTTCCTCCCATGATCATCTCCCTTCCTCCCCTTCTCGTCCTTTTCTTTTCAGCCCAGAAGGAAGGAGGAGAAGCTGGGTCCTGGGGGTGAAAGAGGCTAAAGTTTCAATGCCTCACAGCTCCTGGCAGCAGAGGGGTCAGGCACACATATCCTGGTGCCAGATTGTCTGGATTCTCATCCTGACTCCACAATTTACCAGCTGTGTGAACTGGACAGGTTACTTAACCTCTCTGTGTCTTGATTTTCTTATCTGT
TTCCAATAGATCTGTGTGTCCCTCTCCCCACCCGTCCCTGTCCGGCTCTCCGCCTTCCCCTGCCCCCTTCAATATTCCTAGCAAAGAGGGAACGGCTCTCAGGCCCTGTCCGCACGTAACCTCACTTTCCTGCTCCCTCCTCGCCAATGCCCCGCGGGCGCGTGTCTCTGGACAGAGTTTCCGGGGGCGGATGGGTAATTTTCAGGCTGTGAACCTTGGTGGGGGTCGAGCTTCCCCTTCATTGCGGCGGGCTGCGGGCCAGGCTTCACTGAGCGTCCGCAG
GGAAGGTGTGGGTGGGGATGGGGGAGGACAATGAACCCAGCCTGTGCCAAAAACAAAGGATTCCACGGTGAGAGGGCCAGACCAGGGCATGGCTCAGACGACCCCACTGGAAAGGGATCCAGCTTTGGGGCAAGAACCTTCCCCGAACATCAGTGAAGCACAAGTGAGCATCATGGGCTGCCAGGAACCCCAAGAGAGGACAAGCAAGAGGTGCAAAACTGATAGATGGGCGGAAAGTGGTGGGACAGAGTGTAGGGAACAGTGCTGTGAGGACAAAGACGAAGTTCCAAGGTCCACCTGTGCGAGTAGAAGAGGACATCTATGAG
GCACGCTCTCTCGGTACGCCCAAGACTGAGACTCTTCCGGCTACAAGGGACCATGGGGACACTCCAACTCCAGACCAGGAGCAACCCTAAAGCATTCTTTTCCTCTGCAGAGCTGTTGTTGATAAGGCTCACCTAAAAATAAAAATAGCCGGGCGCAGTGGTGTGTGCCTGTAGTCCCAACTACTCAGGAAGCTGAGGTGGGAAGATCACTTGGGCCAGGGAGGTCGAGGCTGCAGTGAGCTGTGTGTGCCACTGCACTCCAGCCTGGGTGACAAAACGAGACCATGTCTCAAAGA
GGGGCAGGCGGCACCGGCGGGCGGGTGGGAGGTGGGAGTGGCTGCAGGGACCCCTAGTGTCCCTGGTCTATCTCTCCAGCCTCGGCCCACACGCAAGGGAGTCGGGGGACGGACGGCCCGCTGCTGGCCGCTCTCTTCTCTGCCTCTCACCAGGACAGCCGCCCCCCAGGGTACTCCTGCCCTTGCTTGACTCAGTTTCCCTCCTTTGAAAGGGAAGGAGCAAAACGGCCATTTGGGATGCCAGGGTGGATGAAAAGGTGAAGAAATCAGGGGATTGAGGACTTGGGTGGGTGGG
CCATTTCCACCCTGGCTGTGTGAATGTAGGCATGTTCCCTCCCCTCTTTGAGCCAAACTCTCTAACCTGCAGGGCTTCTATGATGCCTGCGAGGGTTCCCTGAAAATGATAAACTGCCAGACATAGGTTGGTTATTGGTTAATTCAGTCCACTGTCTGATTTCCAAATGATGCTATATTAACCCAACTTTAGCTTTAGGGGTAAAATGTTGCAAATGCCAACCCCATAACAAGGTTATGAAAAACTCTGATTTAGTCTCTATTAAAGACATCCTGAATGGTTTATTGATTTTATTTTTTAAGGGGAATGAGAGGAAATAGGAGCAAACCTTTTTGGGTGCC
CACAGTTTTATCATTTGTTCCTTCTTTATTCCAGCATTTTCTGAGAGCCTGCTCCACGCCAAACTTGTCGGGTATACAGAGCTAAATCAGCTAAATCACCTCCAGCAGCTCATGGTCCAGCAGGGGATTCCACAAGGTAACAAGACCAACGAGGTTACGATCAAGCCGCAGGAAAAAAAATTATCCAGGTGTTGAGGAGGCACTAGAACATTCCCAGCTCAAAAACTCCATCATTCACCTCTCCCTCAATTCCTCTCACCGAAGTGCAAATGGTTTATCTTCAT
TGCAGGAGTGAGGGAGCAGGACTGGGCAGAGGGAGAAGTGGAGCTGCAATGCAGCTGCTGGAAAGGCCTCAGCCGACCCTCTGGGGAGCCCTGGGGAGGGGCTGATCCCTGCTGAGCAAGAGAGCCAGGCCTTGGTACCTTCCCACCAATCACTCATTGGGCACAGACTGCCCACTGGGAGGGACACAACCCTGGGCCAGGCATATGCTCTGTACCCCTTCCCCTGTTGGCCTCCCCCACCTCCCCAAGGTGCATCTAGAACCAGCT
AGCCGGTCATGGTGGCACACACCTGTAGTCCCAGCTACTCTGGAGGCTGAGGCACCTCCAGAGAATCGCTTCAACCCGGGAGGCGGAGGTTGCAGTGAGCCGAGTTCGCCATTGCATTCCAGCCTGGGCTACAGAGCAAGACCCTGTCTCCAAAAAAAAAAGAAAAGAAAAAAGATGTCTGCCTGGACCCTAGTTTAAAGTCACCCAGCAACTGACTTTCCAACAACGCGGAGCAGTAATAATTGACTGAAGGTTGCTTAGAAAGAAGAGCAGCCCTGGAAA
CCACAAGGGAGGCCTACGTGTCCCCATGTGATGGGCTTTCAAGGCCCCAAGGAGGTCACGGCTTGGAGTGCAAGAACTCCTCCCAACTGCTGTGCCGCCCCCCCTCCACCTCCTGCCGGCTCACTGCTTTGTTCCCTGCTTTCTCTTTCTCTGCTTCTCTCTGCTTCTCTCTGCCTCCCTCTTTGTCCTTCCTTTCTCTCTTTCTGTGACCCTGTCTTCAACAACTCTTTCCCTTCCTCTATTGTGCTGTTTGTCTGTGATTCTCTCCAGCCTCCTCTCCCTGTCTCAGTC
AGGCAGGACTTCTTTTCTCAATTTAAATGACCTGAAAGATCACAGGGAAAAAATACAATAGCAGTGGTGTATCTAGTTACATGTAACGACGCTGTCCCTAGTTAACAGAGGGTGACTGGTATATTAAAACTTGGGAAAAAAATTAATTATTCACAGCAGTATAAGGTTCGTATGACTTTCGAGGAACTCTACATTTAGGGCTCTTGTGGAATCTTCACAATCATTCATTGCAGGGTAAGAAAACCAGAGAAGTTGGGTGGAGCCCACAGTCACAGAAGCAGGCTTGGGCAACAGCTTACTCTGTCCAAAGGACCCCCCGTGTCTGCCTCCGAA
GAGAGAGAGAGAGAGACTCACTTCCTACCAAAGAAAACCAAATTTTGCAAGCTCTCCTTCTGAAAACGGGCTTTTATTTCTTTCCATACATCTAAAGAGATAGAGACCTGGGTTCTATTTCAAGCTTTCTCGTGAATTCCTTGGGTTAAATCTGGGAAAAATCTATTTGGACTCAGTCTTGCCTTCTGCCGAATAAGGACTAGGTTATTTCTAAAGCCTCTTTCATCGCTGTCCTTCTTAATATTCCTAGGACGCTTTTTA
TTTGTAATTAAAAATGTATCCAAAGGGAAAAAAGAAACAAAAGGAACAATATTTGTACTCTATGTTGCTGCAGAGAGCAGAACTGCGGAGGGGGTGCTAGTCCCAAGGGGTGGACTGTGCTGTGCTAGTGCCCTAAATCCTGCAAGCGCGGGGTTGGGGGGGCGGGGGAGACCGCTGTCGGGGGTCGTGAGTTCCGGGCCCTTGTGTGCATGTTCACGTCCTGTCATTCTTGCCCCCAGCTGAGAGAGCAGTAGAGGAAAGGCACTACATCCACCAGCCTTTGCATTCTCCTC
AAGAGTAAACCCTTAGAAACAGAAGAGTTTGAATAAGGGAGCTGAGACACACTCCTGAGCAGTGTGACCTCGGGGCCCTCAGCCTCTTTAAGTCTGTTTCCTCATTTGTAAAATGAAGACACCATAATAATATGTGCTTCATGCAATTGTTTTTAAAATAAGATTTTTTTCCAATCTACAATTTACTTTCCTATCAGAAAAAAATGCTAAATATGTAAAGGGCAAGGCAGGATGGGACACAATTAAACATCCTAAATACCTACA
AGCTGTTCCTGGATTACTTCAGGCGCCCCAGAGCCTTTGCAATGGCTGTTCCCTCTCCTGGGAACTTTGCAATCCAGAAGCTCAATGCTAGTACAGCAGCACAAACTCCTGGCACGGGAGACAACCACATAGCTCCTGGGAGATGCCTCCCCAAACCCCTGCTCCCAGCTCACACTTCCAGAAGCCTCCTTCCAAAACCTCTTGTTGGACAGCACCCCTTTCTCTTCTCATGCCATCATTTAGTATTCCCCGTAGCAATGACTGCCCCCTGACGTGGATGTCACTTGTTTGCTATCTCCCCTACTAGAACATCA
GCCGGCCTCTGGCGAGTCTGCTTCTTTGCAGGTACAGCCCTCACCCGTCTTCCACTCAACAGTTTCTGCCTTGCCTGGGGTCTGAGAGTCTTAGCCATAGTCCCATCCCTTGAGTTCCAGAAATCCAGAAACGGATCCTGATTCTCTCCTGGAAGTTCAAATTTCTACGTGGAGCCCCAGTGACTAGCCCTTTATTCCTGGATCTAGGAGCCCCAATGCTCCAGGCCCCTAACCCCTAAGGAATTCTGGAGCCTTCCTTTAAAGTTTGTAGTCTAGGTTTAGAACTTGTCCCCTGCACAATTTCAGTGCTGAATG
CCACCCCCACCCCTCCCGACCCTGTCCCCTTCTTTTTCCGGCCTCCTTCCCTTTCTCGTGCCCTGTGCCTCTTCTCCCTGGGCTCTCCTCCCTTCGTTGTGTCCTCTTTCTTCCCTTCTGGCTCCCATTCTCCCTCCCCTAAAGTCCCTGCCCTCTCCTTTCCCCTTCCCCGGGAGATCCCCTACCCCCTAGCCCTAACCTTCCCTCTCCTGGGGCCCCGCTCACCAGCCCTCCTCCCCAGATCCTCTAGGCCCTCTCCCGGTGCTCCTGGTGTAGGAGCTCCTCACCACCTCCTCCGTTCCCCCAGCTCTATGA
TGGGGCTCACAGTTTCGTGAGGAGAAGAACAGGCAGTTACCATTACCACTTGGGCCTCTGGGAGGGGCTGGAAAGAGAAGCCAAAAAATGACCTGGAAGAGAAAAGAAAGAACTGGGAAAGTGGGGATGAAGCCTCTGACTTGCGAAGCTGCCTGAATGTCGTCCTACGTGTTCCAGCGACGGGGCGGTGGTAGGGAAGTAGCTTGACAGGACTGCGACTCTTCCTGAAAGGCCACTGGGAAGGCTTCCCCAGGCAGAGGTTTGAGAGGCAGAGTGGAGAAGGGGCCTCTC
ACAGCGTGACCATGGAAGTAGCCCCCAGCCATCTGGGTCACAGTGTCCCTCTGTGAAATGTAGAGTTTGACAGAGACCTGTGAAATGCAGGACCTGGTAGCAGGGCCAGAAAGACTCAGTTAGGAGCAGAGCAGTGCAGTACAATGCAGCGAGGACTCCTTCACAGATGAGAAAACAATGACAGGCATCACCTATCATCACCGGCTAAGTCTCCCTACCCCTCTGCCCAGAGGACCCCAGCACCAATATGTCGTCTGGAGCCAGCACACTGGGGCAAAGACTACCAGAGAGAAATTGCAATTTAAAAACTCTGCAAAGCCCAGCCAGTCA
TCCCAGCTACTCAGGAGGCTAAGGCAGGAGAATCATTTGAACCTGGGATGCAGAGGTTGTGGTGAGCCGAGATCACACCATTGCACTCCAGCCTGGGCAAAAAGAGCGAAACTCCATCTCAAAAAGAAAAGAAAATATTATTTAATGAACTTATTAATTTACACTTTCTGAAGACTTACTGTTTGTGCAGGCACACTGGTCTTAGTGCGAGAAATAGAGAATGAGAACAATACCTTTACCCTTGAGTTGACAGGCATGGGGGTTGTGACAGAAATAAATATTTTAAAAAGATCATCACTTTTTCATTCCTGTTCCTGAAGCCTTCGTGGATT
CCTGTTGGCTGTCAGGGCTGGACTGCGCCCCATAGGCACCATGGCAGTCCCCGTGGAATCCCCCAGGCGCCACTAGGCAGCATACAGGTAACACGCCTGGAAGGTCCCTAACAGCCTAGCTGGACACACTCAAGACACTCTGGGGCTCCTCATTTGGTGGCACAAACTCCAGGACCCAGTGAGTGAAATGGGAACACACCAGGTCGGGCAGTATGGCTAAATCCATATATTCCAAAATAAAAAGCAAAATAAACAGGAGTCGCATCACCAGGGAGCCACAACCCCATCCCCGCCTCCTTCCTCTGTCTTATGCTAGCAATAAATAAGTTTCGCAGCCACAAATAATTATTACAACCTCCTCCCCATGTGCCGGCTCCAACCTCAGCTAGGTATGATACA
GGCGCAAGAGGGCCAACTGCCAGGCGGCCGGTGTGTCTGGCTTTCAGAATCCGGGTCATTGAAAGGCTTTTTACCTTTTCCTTCTGGGCTGGAAAGTACTTGCCTTACCCAGGCCCCGTCACCCGCACAGCGGTCGTCGTGATTATCCCTGCCGGCAGGGTGTTGCAGCATTGAGGAATCGCGGTTCTTTGCTGCCTCCCTCCGCTGTGGAGCCCAGGCTTTCGCCCTCCCTAGAGCTCCTGAGGCCTGGCCGCTCAGCGTCCTGTAGAGCCGGGCCGGTAGCCCTTCGCACCGTGAGGGTCTCCGCTTAACGCAGGCCCTGGAAGCTTCTGCCTTTGCGTAAGGAGTGGGTGCTGAAGGAGAC
TCAACCTGGGGCCCTGTGTGTCTCAATGGAGAGGACCTTCCAACAATGTCTCATTCTGAGAGTTCCTCTGAAGGGCTTCAACCTGCAGGTCCCTCTGAGGGTCTCTCAGCCTGTGGGTTCCTCTGAGAGTGACTTAGCCTGGGTTCCTCAGGAGGAGGCTCAGGCTAGGGGGTTCCTCACAGGGCTTCTCACGGTAAGGGAGCCCTTCAGTGCAGGAGCCCCTCTTGAATGTCTCTGCCAATGGCCCTTTGGATTCCCAGTCTGGGAGTCTCTCTGAGGTCTCAGTCTGGGGCTCTCTA
AGTCATATTTTTTTCTTATTCTTCTTCTTTAATGATACTTTCCATCTTAGTTCCTTGAAGTGTGGAACGTGCCTGCCCTGCCTGCCCGAGGCTTTGACAGAAGCCAGTGGGATAGTCAACAGCTTTGTGTGAGCACAGAGAGAGGTAGCTGCCCCAGATGCTGCGGGGCTCTGCTGATGAATGACCCATCAGTCCCACGGGTCCCACAGGTATCCAGCGGCAATCTACCCTTGCCAAGAAGGCACAACACTAGTGCTACAGCATCTCCCACTCTTAGG
TATCCACTTCCCAAGTTTCCACCCAGGAAGGGGCCTGGGTGGCCCATGCCCTCGTCACCTCTGGGCAGAGTGGGTGTGGCACCGGCGCCAGCTGCGCTCCACCACACATACATGGCTTCATGCTATTTTCTCTTGCACCTGAATCTTTAAATCATCCGTGTCTCTGGGCGAGCCGAGGCTGCGGCGGGAGCTGTTAATAATAGACACAAGCGACTGTCTGGTTACGAATTGCGGAGACGGTAATTAGCATTTTAATTTAGGCGTTTTCTTCACAC
GGAACTGCTTCCTGGCACTGAGATTCCAGGGGCTGCTCGTTCCTTTCTCTGGCTCATCTGTGTAAGGAAGACTTTCCTCCGTGAGCCTTTCCACCAAGCTCAGGCCTGAGGCTTAGGAGAAATGTGCGAGATCCCGACAGCCTCGGAGGGAGTGAGGGGGCTTCGAGACCCTCAGGGCCACCTTAGGGGCCTCTACCAGGGAAGGAGAAATGATCTTGTTTCACCGGCCAGGGAGGTGAGTGCAGCCCCTTCAGGACCTCAAAAATCCCTACTGGGGGCCCACCC
TGGCGGCTACAGCATCTGACCCACCGTCCACGCGCATGGGAATCCCAGGAGCCCAACCCCACCTGGCTGCAGCCCCATGTCAGGAGACCTGGTCCAACCCGCTGCCCCGCCTCCCCACGCCCTCCTGCTGGGTGGGGTGAGGGCTGAGAGCCCACACGCCCCGGTGTGCGACTCTGCAGAGGAGTGACTGCAGGTCTGCCTGCCCTGCCTCAAGCATCTTAGACACCAGTCAGTGCCCCACTGTCCTGGCCAAAGCGTGTCCTTCGTGCCCCAACACAAGCACAGCCCACTCTGCAGGC
GTCATTATTTTCATTTCACAGCCGAGTGTCACATGGCCCAGATTGTCAGCCAGGACGTGGCCCAGCTGGGACTTGAACCCGGGAGGTCTGGCTCTGGGGCTGACTGTTAGTCTGCAGCCCTGTGTATTGCAGTGTAGACAGGAGGCTCAGCGCCTGCCCGGGCCAGGCAGCCACAGTCTGGAGACTGTGGCTGAGGGAGCCTCAGTGTTCTGTAGGGCACCTCGGGGCACCGGACATGCACGCACAGAACCAGGGCTGCAACCCCAGCACCGGCCTCTGTCGGTGGCAGCAACAGACATTTGG
GGCAGATTGCCTAAGATCAGTCTCAAAACAAACAAAAAAAACCACCCAGAAAACCAGGGTTGCAAGGCAGAGAACAGCAGAGCGGTGTCTGTGTAGTTAGGCCACTTAGAGCAGTCCCATCTGTGAAGACGACATTTCAACTGTCCTGAAGGATGAGGGATGAATGACCCAAGAGCCCAGGGAACACCTCCCCGCATAGGGAGCAGCCGTGTGCAGAGGCTCCGAGGCAGGGAGGAACTTGGCATGTTCACAGTACTGAAAGAAGACCAAGGGGGCTGGAGCACTGTGAGTGAGGGGGAGAGGGTCACAAGATAAGGCTGGGGACAGATCCTGTGCGGTTTTC
GGATGATCTCTTATTAAATCTCATTTAAATGAAGCATAAATAAAAGTTGTTTTAAGTAAAAATTATCCCAAATCAAAGTAAATTATTATTTATTTATTTATTTTTGGGACAGAGTTTCGCTCTCGTTGCCCAGGCTGGAGTGCAGTGGGGCAATCTCGGCTCACTGCAACTTCCGCCTCCTGGGTTCAAGTGATTCTCCTGCCTCACCCTCCTGAGTAGCTGGGATATTAGAGGTGCCCACCACCATGCCTGACTA
AGAGAACTTACGTAATTCAAACAACAACTTTTAAAAATATTAGCTTAAGTATTATTTCAAATATGATAAATGCACAATCATATTGATATAAATCTTTAAAGAAGAAAGCCACCAGGCACAAGGGCTCACACCTGTCATCCTAGCACTTTGGGAAGCTGAGGCGGGCGGATTGCCTGAGCTCAGGAGTTTGAAACCAGCCTAGGCAACATGGTGAAACCCCGTCTCTACTAAAAGTGCAAAAAAAAAAGAATTAGCTGGGTGTGGTGGCACACACCTGTGGTCCCAGCTACTTGGGAGGCTGAC
TGGCAGTCACTTCAAGCCCTGGTGTGTGCGTCTGTGCTCTCCCACCTACCGCCTGCCGCCCCCAAAGCACCGACATGCAGCTCACCCACCTACATGAGGACTCACTGAGGTGGGGTTAACATGCAAGCTCCGGGGCCCACCCCAAACCCAGCACCTGCTTCTTTGGAGGTAGGCTGGGAGCCTCTGTCTGAGCCCTTTCCCAGGTGACTCTCCTGCACACAGGCGCAGGGACTCTGTGACTGCATCTGGGGCTGGGCAAGAAAAGTTCTAGAGCTGGCAAGGGTGGCCCGATG
GGTCAAGTACCCTGCCTTATCCCTTCTTTTCACTACCCTGTCTCTTGCTGGTGTCTCCCACCGGCCATATCCAGCTGGAAGCCAATTGCCAATGGAACCATGGACAGGAAATGGATCTGAGTAGATGGACAATGACCACCACACAGCATGATCTCGACTAGATAAACATGATGCATGTTAAATGGTATTACTTCTGCTGACAGGGCGATATATGGCTTTTAGTTTCCTATGTTTTTCTGTATTTTCTAAAGAAACTGAACAATATTATTAAAATTAAATAAGTGGAAAGTGTGTTTGTGGCAGATACAATAACGTTTTTAAAA
GGGAGCCCCGCTGCCCCACGAGGCTCCTCGCTCTTAGCTCACCTGGGAAGTGGCCTGCCGGATGGTGGACTTGGCTTCTCAGCCCCATCCTGAGATCTGCTGGTGCCCGCCTCTGTGGCGGGAGGAAGGGGGACCAGCCACTTGGGCACCTCCAGTAGGAGCGGCTGGCAGCAGGTGGGCTAAGTCAGGCCACCAGGCGCCCCATCCACCCTCCGGGGCCCTCCCTTCCACGTCCGTGCAGGGGGCCCTGGTCTAGGTCTCAGAGGAGTCTGGGTGCCCCAGGACAAACCCTAACTTGGA
GACCATGCAGCGCACCATGAAGCTCTACCGACTGCCAGAGGCCAGTGCTGCCCCGGGTGGTGGGCAGGGGGCAGAGAGAGGGCAAGGAGAGCCTGGCTGTCAGCAGGAGAGAAGGGCTCTGGGTGGAGAGGGAGCTTTCTCCTACTGGAAAAGCGAACCAGCCCATAGTCTTCAGATTTCCTGGACTTTCTATTTCTGTTATCTGAAGCAGGATTTTATTTTAGTTTAACTTTCTCAGTTCCTCTGAGTCTGTGCCTGGACTAGCTTCTCTGCCATCTGTTGAAAGGCT
ATCCCATTCATGAAATGGCTGTTCTCTCACTTTACCCATGTGCAGCAGAACCTTTGAACCAGCAGAGCCTTTCCTATCCACGTGGTGATTGGAAACTCACTGGGAGGACAGAGGAAGGGACTGGCTGTGGAAAAGGAGGAGGCAACAGGATGTGGGTGGGGCAGAACAGGTCCTTGTTGATGGGGATGGTGGGGGCCAGGGCCAGTGTCTTCCCTAAGAGGCTTACAGGTGTTTTCTTTTCTGGCTAAGGGATGCTTCCACGGGATCCCCTAGGACTCAATCTGGCATGCA
GAGAATGGCAGGACTGTGCATTGGCTTCAAACCAGCCAGCTTTTATCGTCACTCAGAAGCTGCCCAACCCTAACAACCCCATCATCATTTTGTTCCGAATCATCACCCTTATTTTACTGGCATGAAGAGCCCAGAGAGGTTGAGTAACTGCACTGAAGCCACACAGCCATGAAAGTGGTCGAGCACTGGATTTTCACAGTGGGATTTTTTAACGCCAAGGATCTTCCTCATTGCTTTACAACGGTTAGTCCAGTTCTCACCTGGGAAGAAGATGCCCTGGCCCCCTTCACACCATTATCAGA
CACTGGGCCAGGCAGGGGAGAGACTGGCCTCGGGTTTGCATCTCCCATCTCTGAGGTGTGGGGAGCTGAACATGGGGGCAGAGGGTGAGTGTTTCACGGGGACAGAACTGCGGTTCGGGGAGGTGAGAGGTTCTGGCCATGGATGCTCGTGACGGCTGCACGGCAGGGGGAGTGTGCCCAGTGCCCCTGAACTGTGCACCAAAAATGGGAAATTTTATGTTACCCATATTTCACTACAATTTTATAAAAACAAAAGCAAAAACCAGCCCGGCGCTGTGGCTCACGCCTGTAATCCCAGTACTTTGGGAG
CGCCTCTCACTGCGGCTCAGGGGCGAGGACGGGGGAGGTGCCCAGGGTTTGGGGATCGGTAGGTGTCATGACGAGGGAGCATTTTCTGGCAAGGCAGGTCACACCAGCACAGAGGAAGGAGCGGGGCCAGGCCGGTGCCCCTGGCGTGGGATGCGCAGGGCTCTGCCTGCCTCTGGTCTATCAGTCCTGCCCGTTCCCAGAGCCCCAGGGATGTTCTCAGCCCTTAATTTAGCTTTAAATGAGTAAATTAATCCAATAACTAAAGAGCCTCTTTACTGC
CGATTGCTAACTGGGTGCACCGTGCGCGTTCCACAATGACTCATGCACACCTGCTGTGCATACTCCTCGCCCGACTGCTTACTCAGTTCTCCCTGTACATTCCATCACGACTCATGCACACCTGCTGAGCTCCAAAAACACACTGGGCAGCCTCTGTAACTGCCCCAGGCAGAAAGATGCTTTAGACTCTGAAGAGCCAGAAAATGATAAACATTTGTCCAATACAGCTGGAGACAGTCAGGAAGAAGGTGTGAAAGATCTAAAAAGAGCATGATCCTTGGAAAGACAATAGACATTTCAGACAAAGTAAAAATT
TTTTCTCTCTGGCTAAATCATGTTTGAAGTTTGGTAGAAAGGGCTTCCTAAGGTGACAGGTTCTATTGGACCCTTAAGATTTGGAGGCAGGTTGTTTGGGTTCAGGTGAGCGTCCAGTGCTTTCCTGCAGCACCGTCACAGCCTTATTTCAGTGAGGGAAGGAAGGGGAGCTGTTAATGAGAAGCAGTTCTATGGCCTGAAGACCTGGGCTCAAAACAAAACCAACAAACAAAACAGACCTGAGCTCTGACTTTTATTAGCTGTGTGATCATGGATATATTAGTTAAC
CAGCTGCTGGACGTAAATCATTCGGACCCCCCTGCAGCTCCTTGCACTGTCTCTTGGTTAGTAATACGTGGCGGTGTCTGTTCCTACCTTTTTCTTCATGCACACCTTTCTGGTTCCCCATTTATCAAAATCCTATTCATTCTTCAAAGCCCAGCAAGGCCTGTCAATGCCACCTTCAAAACATCTCAAATTGGACCATTTCTCACCGCTCCTCCGTAGCCTCCTGGTATGAGTCGTCCCCAGCTCTCAAGCTGGTCTGGCTCCTGGGAAGAAAGAGAGGCTCGCAATTAGGCAGGGTA
CGGTCTCTAACCCTTTCTGTCCCTCTGTGGCTCCAGCCCTCGGCCCTCCCTAAGGACAGTGGCCGTTCTCCTCACCCCAGAAAGAGGAGGAGTGGAGAGGGGAGGCCAGGCCCTTTCAGGGCATCCAGACGGAGGCTGGGCCCACAGACTGTGGATCCCAAGAGGAGAGGGGGAGCAGGTGAGGGCCAATATGGGGGCAGTTGTCTCACCGCCACAGACACCCTGTCCCCAGAGCTGGCGGTCAGGGAGAAGGCACAGGGCGGGAGGGGTGCATACCCCTCCAGCTTCACC
AGCCTCCTCTCCTAAGACATAAGAAGCCCTACATGGGGAAGAGGGTGACCAGGCCACTCTCTCCTGGGGCTCAGCCAGGGTTTATCCAAGCCCGGGGCGAGGCCGAAGAGCCCTCTGAGGACTGCAGGACGTCAGCACCCTGTCCTTAGGGAAGGGCCCACACAAAGGACGTCTGACCTCAACGCCAGGAGCTCACAGCCCAGAGCCCACAGGCCTGAGGGCCCCAGGACACTGGTCAGAAACAAGGCAGGCATGGGACAGCCAGAAGCGCCCCCCTGAAGGCAGTCAG
CTGGAAGGGGATTTGCAGGTTGACCGTCTCTCCCACCTGGCGGATGTAGGTCTGACGGAGGTGGCGGGGGACACGGATCTTGGGGGCCTCTGGATCAAAGCAAGAGTCTGGGCTTAGCAGTGCAGTGGGGTGGCTGATTGGGGTTTCTGAGATGGGGCAGGGGACAGCTGGTGAGGGATGCTGGCTGGGAGGAGGGTCCTGGGTGTGCCTGGCTGCCATGGGGTCCCTCCTTGCAGGAAGGGTGAAGCTCTCACTCCTGAGGTCTAGGGGCCCAAATCCCTTAAGGGAGCAGGAGGT
CGGCGTGAGCGCCGGGCTCGGGGCCCCCCCGGCCGCCCGCCCCCTCCCCTCCCTCCCTCCCCTCCCCTCCCCTCCCCCCCGGGCCCCGCGCCCCCCCCGCCCCCGCCCCCCCCATGGACATGCTGGACCCGGGTCTGGATCCCGCTGCCTCGGCCACCGCTGCTGCCGCCGCCAGGTAAGATCCCCGGCCCGGCCGTGCCCCCGCGCCCCGGCCCCGGCCCCGGCCCCGCGGCCTGCAGGCCGGGGCCGCCATGATCCCGAGCGGCCGCGGGCCCGGCTCAAAATGGAGGCCGCCGGCGCGGGGGGGACCTGGCGCCTCCCGCCCCCGGCCCCCGGCCTCGGCGGCGCCCCCGGCCTCAGGCGCGGCCGGGTGGGACTGGGGCCCTGCAGCTGGGCGCGGGGGCGGGGGCGCGGGCGCGGGCCGCGCTGACCCTGCTCCCTCCTGTGCCCCTGGCAGCCACGACAAGGGACCCGAGGCGGAGGAGGGCGTCGAGCTGCAG
GAAAATAACAGCAATAGCCCACATTTACATAGCGTTTACTACGAGACAGGCACTATTTTAATGCTTTGCATACATTAACTCATGTAATCCTCACCCAATCCTTCACAAGGGAGGCGCTCTTATTATTCCCATTTTACAGAGCAGTAAATGGAGGCACAAGAGAGTTATGTAACATGCCCAGCTGGTATGTGGCAAAATAGGATTTGAACCCAGGCATTCTGGCTCCCCAGCCCACGTCTTTGAACTATCTGCCAGTCAGAAAAGCCAGTGGGGGATCCACTTTACACAGCCCAGCACCCCTGTGTAAATTCCTGCGGATTT
CAGCAGGCTTTAGACACTTCTGTAGCAGTGGTCAGAGTTACTTTCCACCTGCTGAATCTAATGATCAAAATAATTCCCTTGTAATATGGTTTTTATTGTATTTATAAAAATATTGGGCTGTCACAGCTTGCAGAGAAATAATAATTTTTAAATTCTGTTGAACAAAAACAGAGAGTGTCTCCTCAGCTAAGGATTTCTGGACACTGAATCACATTGTTTTTTGAATGAAGATAATGAACCCTACCTTTCTGTATGAAGAAATATATATGGCCAGGCACAGTGGCT
CCTAAGAGCAATTCCGGGCCGGGCGCAGTGGCTCACGCCTGTAATCCCAGCACTTTGGGAGGCCGAGGTGGGCGGATCACAAGGTCAGGAGATCGAGACCATCCTGGCTAACATAGTGAAACCCCGTCTCTACTAAAAATACAAAAAATTAGCCGGGCGTGGTGGCGGGCGCCTGTAGTCCCAGCTACTCGGGAGGCTGAGGCAGGAGAACGGCATGAACCTGGTAGGCGGAGCTTGCAGTGAGCCGAGATCGTGCCACTGCACTCCAGCCTGGGCGAAAAAGCGAGACTACGTCTCAAAAAAAAAAGCTATTCCGGCG
GGCCTTCCAGGAATCCCCGACCCCCTCAATGAATGTAGTAGTAATATTAGTCATCTCATTCCTACATTTCACTCCCTAGGCCAGGACCCCTGAGATTTCAGTAAAGGTATAAATTTGCTGAATTCTTTGAACCAAGCGCCAGGTGCTGGCTTCATGGAAGGCAGAAAATTGCTTGCCTTGTCCCCAATGAGCACACATGAGTAATCAGTCTTCGTCTTCCGGATGTAGCCAGGGTAGCAATGGCCTCGATCCCACCAGCTGGTGACTATTAAATATGCCAAGCC
TGGGCTCACGCTGGCCTTGGAGGGTGAGTCGGATGGGGATGCGGAGAGGCCTTCTAAGCAGCTTGGCAGCTGCAGGAGCAGAGCAGCCGCCTTCGTGGGGAGAGAGGAGCCGGTTTCCAGAGCCTTAAGGAGCCCGCTGGAGCGGTGGCCAGGGGGGAGCCGGGGAGGAGGGACCGTCTCCCTTTCCTGGGAAAACATGGCGTGAACTCCCAGAGAAGGTTTTCCCAGCAGGGCCACAGGAGACAGACAGCCAAAGCTAGACAACGGGGAGAGCAGCCCCGGGAGGCTCAG
GAGGAGCCAGAACAGAGCCCAGGACAGCCTCTGCTTTCGCAGCATTTGAAAAACGTCCGCCGAAACAGAAGCTGGGGTATGTTTACACCTGAGAGGATGTAAGTGAGGAAACTGAGGCCCAGCGAGCTTAGCCGGCCTTCCCGGGAAACAGCTCACTGGGGACTGGCTGCACCCTGCCACTCAGAAGAAAGCTTTACAGGTTGCTCTGGGTGTTTTACATGAAATCTGTGTGACCCCTCTCTAGCCCCCTAATAAACCACTTGTGAGGCT
GGCAGCTCCGCCACTGGGATGGTCATCGGGCCCCTGTGTCTTTTGGTTTGCATCTTGGATTGGAACATTCCCAAGTGCAGCTGAAGATGGGACTTAGCCAAGTCGGCTCCCTGGCCTGGGGCTTCCTTGAGCCCTGCTGAGCGCCTGTGGGTTCAGGGGTGGGTGTTCTTGGTTGAATCTTGACCGTGGGGTTCTGCACTCACCTGGGCAACTGAACTGAGTCCCAGAATGCATTTCACTTACACAGATTATGGTTCTGAGACTCACAACCCAAACTGTGAAAAGATGGGCCAACGTCACAGACGCTGTTC
TGCACACACTGCAATTCAGCGGTTCCCAAGCTTTGCTGCATATGACACCCACTTGAGGGGCTGAGTGAACCCCCTCGCCATGCCTGGGTCACACCTGATACCAGTTAAGTCCAAATGGCTGGGGAAGCCAGGCATCAGTCTATGCCACAGATCACCAGGTGATTCCAATATGAATCAAAGTTTGGGAACCAGAGCCCAAATCCTATCTTTGATCCCAACTCAGGGACATCTTGGATGGAGAATGCATGGGCCAAGGGCACCGAATCTGCTACCCCTCCTGCGGATGCCCTGAGGGCACCACGCTCAATAGAACCACCAGAGGGCAGTGGTCCCCCAACACCAGG
TTTAGAGGTACTTCGTAGGTGCTGATTTTTCCTAATTGAACTGTGGCTGGATCTTGGCCTAAAGGTCCCACTGTCAGCAAATCCGTGTCCACATGCCTAAGAATGAATTCATCATCTTCTAGCCCTAAACCGGCTCCTCCTCCTGACTTCCCTATTTCTATTAATAGCACCGCCACCCTCCAAACCTCCGAGTCATCTTCAGCCGCTCCCCACACTGGGCGGGGTGCCTGATCTTGCCCCTCCTCCCTCCGCAGGTCACCCTTGCATTACTCTCCTGGACACTCGTAGCCTCTC
GAGGACTCTCCTCCCGGCTTGTGGACGGCCGCCCCTTGTATTCCTGTGTGGCCTTTCTCCTGTGCACTTGGAGAGCTCTGGTGCCCCTGCTGGATCAGGACCCACCCTTATGACCTTCATCAGACTTGACTTCCCTCCTTAAAGGTCCTATTTCCAAATACAGTCACATGGGGATTAGGTTAGTATCTAAATTTGGGGGACACAGTTCAGACTGTAACAGTTGCTCTGCACAGCCCCGCTCGGTTACATCATAGATGTTTGCACACATCTGTGCACGTGAACTACGTGTTATCTGTTGCACATGCAGCGTTACTAAACAGGGTTCC
AGGCCAAGACCACACAGAGGGCTGCTGACAACCCCTGGGCTCTTGCTCAGTCCTTTTTTTCTGCTCTGCCAATGTGGAAAAGCAGACAGTCATCTTGCAAACACACCCTCCTACAGGCTGCCTTATAGCCAGCTTTTTTTTTTCTCTCTCTCTCTCTCTCAAGGAATGGGAAATTTTATCAGAGTCCATATATGCTGTAATTCAGAGACAGTTCATATCACTGTGTCTAGCATTAAGTACTAACTATACTGTACACTCCATTTGCTGAC
AGGATCCGTTTCTGAGCCATGTGCCTTATTCGGTTGTCACGCTTCTCCAGGGTCCTGAAACCCACAAAGTCCCTCTGTCTTCCCTTCACCTTCATGACCTGAACACAGTGTGAAGATCACAGGGGAGTTACTGTGTAAAATACCCCTCACTTTGTTTGTTTGTTTGTTTGTATTGCCTTACAGTTAGATTCAGGTTCTGTAACTTCGGCAGAAATACCATCGACACCCGGCTGCGCTCTTCTCCCATTCTACCCGGCAGCATGTGACTTTAGTTTGCCCCAAGACTGATGATGTTCGTGTTGATCATTTAATTAAGGTGGTGGGTGTCACAATTTGCCACTGCAAATTTATTCTTTTTCTGATTT
TTTGTTAAGTTTTTTCTAAGTTTTTGGGTTTGTGTGGACTTGGGTCCTTGTTTCCGAATCCTAGAGGGATTCTGTCGTCTTTCTGCCTTTGGAGATTGAACCTGCCAAGGAGGACCCTTCCCCAGAGTCTGTGATCAAAGTCCCTTCCTGGTCGGGGTGGGCTACCAGTTCCCACCCTGCAACACCTGGGACAGGAGGGAGCCGCTCCCGCCCGCAGCCTCCGTGGAGAGGACAGTCTGACTCCGATGTTTCCAGGCGGGTGCCGTCAGTGAATCACTTGGCCTGGTGCAATCCCCCATTCTGTACAGGGCTGGTGGGCTGGTTTATGACCCGCGTGACTCTGGGCAGCTATGATGGCAGGAAATG
CCCTTCTCTTGGATCTGTTTCGGATGTGCTGAAGGATTGATTCTGAGATGCGAGAGAAAGGAAGGAGTCGAGAATGACTCCAGGTTTCTGGCATGAGTGCCTGGTAGGACCAAGCCAAAGTTAACCAAGATAAGGAGGGTAGGTGAGCGGTGGGTGAGCAGGCTTAGGGAGTGATCGGGAGCTTGGCTCTGCTCTTCTGGGTATGAGGGGCCTGGGGCCCCTGAGGAGACATGAAGGAGACAATGGGCACGCCAGTCTGGGCTTCTAGGGAGAGAG
GGGCTGCGGAATGGGGAAGCATCGTGCTGCAGTGACGAAACCACTAAACTGACCTGAATCTTGGTCCTGGCTCAGTCCACAACTAGGGTGGGGTCCCCTGACCTCCCTGGGTTTCAATTACTCAGGAGGAAACAACCCACAATGAACTAGCCACAAAGATCCTTCTGGCTCTAGCAGCCTATGATTCTAGGTGCTAATTGTCCCCACGTCTTACCTAGAGAAGGGGCTTAGTTCCCTGGCTACTGCCTTTCAGAGCTATCTTTGCTTTCGAGGTTTGGCTCAATAAGAATCTGACTTCAGGATGGG
GGTCTTGAGCCCATATGAAGGAGCCTGATTCTCTCTCAGGGCCAGCAGTCCTCAAGCTCCAGGGCTCTGAGGACCACCCAGACAGCTGCTGCAATGCAGATCCTGGGCCCGGTCCGGCCCAGAGAGTCTGATTTAGTGGATGGGAGCTGGCCCCATGGACAAAGAAGGGACGAGGAGAAGGGATACATTTCAACAGTATCGGAGAGAGGTGAAAACTGTCAGGACTTAATGACCCATTGAAATGAGGATGGGGAAAAGGGAGGCAGCGAAGATGTTTCCCAAGAATGAGCTAAATCTACATAAAGAAGGACTGGCAACGTGGCTGAGCCCAAGTTCTTGGGTGAAAACAGCAGCAGAGGGTGTGTGTGTGTGTGTGTGTGTGTGTGTACACACACACAAGCCTACACACATATGCACGGACACAGACATGCTCAGACACGTGCAACGCCCACCCCCAGCATATGACATATCCCACTACAACTGAGGGTCATCCCAGGGAGCAGAATCAGAGGGA
TGCAGGCAGAGACCGTGGAGGTCAGACCGTGGCTTCATCCAGGTTGCTAGATGAACCCAGAGATAAGAGACTTGGGTTCAAATCCTGATTCATCAACTTCGACAAGTCATTTTCTATCTTCGAACCTCTTTTTTTGTCCTTGTACAGTACAGGCACCAGACAAGGATAGAGCCTTTCTGGATTTCCCTCTCTAAGTTTTAGGAAAGGAAGCAGGATAGATGGGTGACTGCCAGTGTTGGTGGGGCAGGTGGGCAGCAGTGGGTGCGTGGCGCAGCAGAAACACAGCCT
ATCCCCTTGTTCGGGAGGACTACAGCCGTATAGAGGGGCGCCCGGCGCCCCGGGCCCCACCGGCGGACTCCTGGCCTGACTGCGGGGCTTTTTAAATGCTTCCCTGGACTGCGGGGAGGGGCGGGGGGAGGGAGGGATTTCTTATCCCGTTTGTTACATTTTGAGGATAATAAAGGTGTGTGATCTGGTTTGGTACAAGCGGAGGGTGCACCGGCTGCTTTCGCCCAGGGTTCTGTGTGACCAGACAAGCCGGGGCCTTGGCGGGAAGGACCCTCAACGTGCGTTTCCGCCAC
CCCAAGGCCCATCATGACCTGACCCTGAAATGTCCAAGTCTCCTACTCTCCACCCAGTCCTCCAACATGCCTCCTTTCCCTGCTTTGTTTTTATCCACATCACTTACTACAACTACACAAGTATGTTACATGTCTTTTTGTTCCTCCTAACCAGAATATAAGCTCCACAGAAGAATGGATTTAAAAAAATCTGTTGCCATATCCCTAGCATCAGGAAGAGTGCCTGTTCAACGAATATTTGTGGAATGGACCAATGGGTCCCCAGC
GGGAGGGGGAGGTTAAGCTCCCCTTCTTGTCCTTGTCAAGGGCTCTCTCCCACTACTTCACTGGGGGTGAAAGGCGCATCCGCAACAAGGGCCCCGTGAGTTCATAAGGAGATGTCTTCTGCTTCTCTCACCCGTGCTTATTAAAAGGTAACCTAGTCCCGGTGTGGGTTTGGGAAAAACGCTGCTGGACTTGCGCGGGTCGGGGTTGCTTTTGGATAGCCACTCCCTGCACTCTTGTTTACCAAAGACCTGACTCTCTGACAGACTGCGTCAGACCCGC
TCTGTGGTCTGAGGATTCTTCCCACGTCTTTAATTTCTAGTGCTTTCTAGGGGTCTCAACTTGAACTATTTAATATTTTCTGGAAGAGAAACATTTTTTGTGGGGGGGGCGGGTGGGGGTGGGACCGAGTCTCGCTCTTGTCTCCCAGGCTGGAGCACAGTGGCGCGATCTTGGCTCACTGCAACCTCCGCCTCCCAGGTTCAAGCGATTTTCCTGCCTCAGCCTCCCGAGTAGCTGAGATTACAGCGCCCAGCTAATTTTTGTATTTT
AGACTCCTCCCTGGAGAGCTGAATTCTCTGCATAACATGCCTCTTTCTTCACTTTCCCAATTTATAAAGCACCTTCACTGGGATCATTGTCACTGTCCTGTGAGGCAGGCGGGGTGGGGTCTAGTGCCTCCTTTTCTCAGAACTATCCGCTCTTCTTTTGCCTTGTCTGAGGATGCCAACTGCCTGGGGCTCAGCCTTCTTCTCTTCCATCCTCCCTGATGGCTCAGAGCATGATTCTGGAGGCAGCTAGCTAGGTCGGAATTTGCTTTGCCGCATGGAAGCT
TCGGGAGGCTGAGGCAGGAGAATAGCATGAATCCGGGAGGCGGAGCTTGCAGTGAGCCGATCGCGCCACTGCACTCCAGCCTGGATGACACAGTGAGACTCCGTCTCAAAAAAAAAAAAAAAAAAAGACAAGGTCTCACTCTGTCACCCAGGCTACAGTATGGAGTACAGTGGCGCAACCACAGCTCACTGCTCACTGCGGCCTTGACTTCCTGGGCTGTCGATCCTCCCACCTAAACCTCCCAAGTAGCTGGGACTGTAGGCATGAGCCAACATGCCTGGCTAATTTTTGTATTTTCCGTAGAGACAGGGTTT
GGGGTCCGGGAGAGCAAAGGGACCCCCCTCCGGGAGGACAGCGCCCACCCAGCAGGTCAGCGGCACACCGGGGACGCCGCCCGGACTCGGGGCGCCCATAACCCGGCCCACCCGCCGCTGCTGTCGCTTCCCTAGAGCTCCATCCGGTCGCCATTCACCACTGAGTTAAGGGACCAGCTACCGAAGGGCAGCAGCGGCCAGCCACCAGCCCCCTCGCCGCCTCAGCGTCACTCCACCCGAGACCCTCTTCCTCCAATCCCAACGGCGCTGCCAAGTGACCGTTCCCTCCTCCAATGAGAAGGC
AGAGGGGCTTGTTAGAACAGAGATTGCTGGCCACGGGCCCCAGAGTGTCTGATTCAGCAGGTCTGCAGTGGGTCCCGAGAATCTGTGCGTCTGCTCATTCACAGGAGATGCCAGGCCTCCTGACCCGGGGAACACACTTTGAGAACCGCTGGCTTAGACCACATGGTCTAGGACAGCAGGGATCTTGCCTATTTGTTCCCCCACTGCACCTCCAGCAGCACCTCACAGTCTCAGCCATTACATGGAAAGACAAAGTCAAATAACAAGACGTAATGTAGAAGATTTCCCAAG
GTGGGGCGGTGTGGGTTTCAGCCTCCCCGGAGGGCCCTCACGGCTGAGCAAACGTTCGGGCTGATGTCGGCAACATGCGGAATCAATTTTCGGGGAACTCAGCAGCCAAACCATCCACCTTTGGGCGGGAAGCAGGATCGCTGTAGGCCCGGGGGCTCCTTGTCTCCCGTTTGGAAAATCCGAAGTCTCCTCGCGGTGGGGGGCAGGCCAGCCTGGCTGTGTGGGGCCTCAGCACAGGGAGCCTGGGCAAGGGCTGAACTCATCTGCCCTGGGCTAGGGAATGAAA
AGCCTGTGATGTCCTTTTCTTTCTCTTTTTTTATTGAGGTCTATCTTGCTTATAATAAAGGCACATTGATTTTAGGTCCTCCAGTTATTCATGCTCTGTACATTTCCCATAGGAGCACATGTCACAGATTCAATTTGATATACTCGTGAAATTATTTGTTTGAATATCTGTAAGCTGCACAACAGCCTGGATTTTGCCAGCTGCCCACCACTGGGTTCTCCAGCACCCAGCATGCAATAGGTGCTTAATAAAGATCTGCTGAATGAAATGAGTAACGGATAACAGAACAGGTATTTTCTCTTTC
GGGGATAAGCAGGAGGGAGGCCAGAGGCAAAGGAAGACATAACCCCAAATGATTCTTAGAGTCCCCCAGTTGTATCCTGCCACACTGCCCCCCACCCCAAACGCAAACTCTTTGGCCCCCTTCTCCCAACTCCCAACTTCTCTTAGAGGGCCTTGGGGCTAAAGAGGTTAACAAGACTGCCAAGTGATCCCGGCAAGATAATTATAGGATTTAGAAGGTGGTGTGGGAGAGGACAGTAATTACAGTGACATCCTCTCTGGAGCTGCAGGATTTGTGGGCAGAGGACTGGAAGGGGTCCACTCTACTAACACACCACCCCCTAGCCCAGAATAGCCTCCCCACTCCCCCAGAGGCACATGCAGGGAGAGCAGGAGAGCCGGGGAGTAAGCCTCTCCCCTCTGCTACATCTCAACGAGATGTAGCCCCTCCCCTCCTTAGAAAGCCCT
AGTGTCGCCCAGAGCCCAGCTCCTCTCAGGGACCCCCAGATGGGAGCTGGGAGCCTCTTGTTAGCCCTGCCGTATTCATTCAGGACTTTTCTGGCTAGACCCTTCCCCACAGCCCAACCATGATCAAGACCATCTTACAGTTGGGGAAACTGAGGCTAAGATGGTCCAACACCAGGCAGGGCCCAAGAGGGCAGCAGGTCAGACCACCCTCTTGGGCCCCGGGGTGGTTGGCTGTCCCCAGCAACTTTTAGAAAGGCAGGAAGTGGGATAGAGCTGGTGTGTGTGGGCCAAA
TCAGTTTTCTGTCGATGGACATCTGGGTTGTTTCCACCTTTTGGCTATTATGAATCATAGCACCATGCACTGCTACACCCAATGGCTGCTATGAACATTCAGGTATGAATGTTCGGACACCTTTTCATTTCTCTTGGACAGATACCTAGGAGTGGAATTGAGTCACTGGGTTGAGCGTCTGATGATGTCATTGTTCTACAAAGACAGGTCAAACTCCCTACTATATTGAAACAGTTTCTCTCTCCTTTCTTTCTTGCAAAGTACCCATCTTTGAATTCGAGAAAGTTCGTGTAATGGGACT
TCAGTGGACCCCTGGAACATGGGGAAGACGCACAGACAAGGGTTTCGCTCTTTGCTCTCCTCTCTCCTTGTCAGACCTCTGTGACCAAGAGAGGCCCAGGGGCACCTGAAGGCCACCACGGTTGTATCCTGCTCTGAGAACCCATCCCTAGGTTGGGAGAGGGAGCAGCCGTGTGCAGGTGGAGATCCTAGCGACAGGAGGAAGTGCCTGCCTGCGTGCGTGCGTGCCTGCGTGCGTGCGTGCCTGCGTACGTGCGTGCGTGCGTGCGCACTTGTCCTTGAGGTGCAGAGACTGGT
CCCTGCCCTCCTCCTAAGAGCCTCTTCTTGATGTGGCTTTTTTTTTTTTTTTGGTAGGGGGTGAACTGGGAGCCTTGGAAAGGACATGAATTCTCCATTCCTTACGTGGAGTTGAAAATCCGCCCTCATGGCTACAGCAGGGAGCCTGTCCTGGGCAGAAAGAAGCGGACGCTGAGAGGAAGGCTGCGAACGTTCTGATGGCCCGTGTGAGCAGTCCTCGCAGGAGACACCACCAGCTGTGGCAGCTTGGGGCGGGGTGGGTAGTGGTCACTGC
GTGGACCGAAGGGCCCAGGCTCAGGCCCTGGGCTGGCTGAATCCTGCAGTCAGCATCTCCCGCCTCGGTCTTCCTTCCAGGAGGTCGGGTCCAGGGCAGAAGAGGGCGACCCCAGATGAGGCATCTCCTGAGGGGAGGGGCAGCTGGCTTGGAGGCCAGGCTGTGGCTTGCCACAGGAACAGGGTAAGGAGGCGGTGAGGATCACCTGGGCCCCCAGGGACATTTGGCGGACGCAGAAAAGGCAAGGTCGAGGCCAGCGCTGGTCCCACCCCCCGCCCCCCCAGCCACTGAGACCCGCAGAAGCCGGGACTCTGGAGGCTCCCAGA
ATAGCAAATGCCACTGTGAGAGCCTGTAACAGGGACCTAACATAGGTACAGTAGTCAGGAAAGGGTTCTTTAGCTTGCCAAGACCTAAGGGAGGGGATAAGCATTACAGGGAGAGGAGCAGCATGTGAGAAGGCTCTGAGGCCCAGAAGAACTGGCCCGATCCACGAAAAAGCAGAAGCTAGGGTAGCAGGATCACACTGAGTGTGAGGAGGGAGGCAAAATTTGGGGGTATGTTAGAATTGGAAAGCTCTTGAAGGATTTTACATAGAGGAGTGAGATGGCATTTTAAAAGGATCTCTCTAGCTGCTGCATGGTGGGTGGACAGTAACAGGGCAAGAGAAAAGGCAGGTAGACTCATTAGTGAGGAAGCCTTTGAAGTAGTAGAGGGGAGGCGATAAAGATCTGGCTAGAAGCAGTGGGGAGGGAGAGAAAGTGGCAGGTTCAAAAGATATTTAAGAAGAAAATTTTA
CCACTTCTGGCTCCTGGAAATAATATTCTCTTAACCTTTTGGAATTAAACCAGCCAAATAGAGTGTAACATGTTTCTTAATCATTTGGGCCACCTTCTCCTTTCTGAATGGATGTTGGTTTCAGTGGGAATGTTTTCTGTGGTTGTGGATCATTGAGAAGATGGTGCTGATTTGCTCTGGTAAGCTGAAGGAACAACCAGGCACGTGGCATGAAGTGAAATAAGGACAAATGCAAGAGACATCCTGGAGACAGGCAACTGAGGACAAAGAAAGTCTGT
ACCACCATTTCTGCTTACATCCCATTGGCCAGAACATAGTCACATGACTACCCCCTAGCTGCAAGGGAATCTGGGGAAATGTAGTCTTTATTATGGCAGCCATGTGCTCAGCTGAACATTGGTGGATCTATCCCTATAGAAGGGGAAAATGAATTATCAGGAACATGCAGCAATCTCTGCCCCCAAGTCCCAGCTTGTCTAGGCTAGCTAGGCACCTGGAAGCCAAGTACCTGAGCACTAGAAAACCGGGATGGGGGCATGCTGCTTCTCCTCAGCCACCCCCAGTGGCTCAGTCTGCAACTGAGAACA
GGGTCCCTGAAGCTTCGGGCCATTGGCCTTAAAGCAGATTTGCCTCCCCTCCCCCATCTGGTCCCATCTCCCCTCCCTTACCTTCCCGGGGCAGCCTTTCCCCAGCCCCGCCCACCGCTCCCCACTCCTGCCCGGGTTGGGTTCTTCCCCAGGACGCCCTGCGCTTAGCTTAGGATATCCTATCTCCCTGCATAGTAGGCGTCTCTCTGTGGATCTGATCCTCCCGTGAGGCTGGGGGCCAGGGCAGTGCCGAGTATCAGCATTGCGACCTGCAGAATACAGGGAAGTGAATTAATGAATGAACACTTTTCCCACAAATAAGCAAACACATGAACATCTGT
CACTCAGAGTTTTCAGAGAAATTTCTCATCTTTCAGTCTATTTGATTATCATAGAAACCCAATGAGCAGGATAAGGCATCATGAGTCCATTGAACAGATAAGAAAGTGAAGGTCTCTCAGAGGGGACAGGACTTACATATTAATTAGCAGTGGAAATAGGGCCAGAGCCTCCTCCACTATGTATCACACTGCTGATTGCAATAGAAATAGGGAGGTCAGTGCTGCATTTTAACATCCCCCTTCTTTACTGTCTAAAACGCTCCTCCATTCTAT
TCCTCCCCCTCCCTGTCCTGCCCCCAGCCCCAGGGACAGCCCTGGTTTCAGCTGCGGAGTGAGGACACAGAGCAGGACTCTGGGTACAGGACTCAGGGCCAGGGCTGTGCAGAACATAGAGGCAGGGGGCTGGAACAGGCTTCCCACCAGCTGACAACCTGGCGCTCGTGGCCTCTGAGCCTCAGTCTCCCCCACCGTCCGCTGGGCACAGCAGTCCAGCAATGCCATCTGCTGTCCATGCCTGGGTCCTGGCAGGGTAGGGTGGCCCAGGCAACCACAACCCTGGACACAGGAGCCCGGCCGTCATCCCCTCGCTTTGGGGTC
CAGCACCAGACAAAAGAGCCTAATGTCCATTAGATATGCTGTGTGGCGCCAGGCCAGCGTGTAACCTCTCTGTGCTTGATTCGTTATCTGTAAAATGGGAATCATTATAATATCTGCCTCATGTAGCTATTGTGAGAATTAAATATGTTAGTACCTGTGAGGTCCTTAGAACTATGCCTGCGGCTGGGCACAGTGGCTCACGCCTGTAATCCCAGCACTATGGGAGGCCAAGGTGGGCAGATTGCCTGAGGTAGGCGTTTGAGACCAGCCTGGCCAACATGGTGAAACCCTGTCTCTATTAAAAATACAAAAATCAGCCAGACATGGTGGCGGGTGCCTGTAATCCCAGCTACTCGGGAGGATGAGGCAGGAGAATTGCCTGAACCCAGGAGGC
TGAAGTCCTCTCTGACGTCTTCCCCACTCTCCACCCACCCACTCTCCCTCCTTTGTGTTCCCCCACTACCTGTGTGTGCTTCCAGCACAGCCCTTCCTACATGTCCCTACGTGTATGTTTCCCTATCTGTCACCTTCAGTAGCCCATGAGCTCCCACGGGGCAGGCGCGGGATTTTAAGGCACAGCTTGTGCTCAGGAAAACTGGATAGATTCGTCTTGGTGTGTTGAGTGTCCATTTTACAGAGGAAGCAGTTGGGACCCGGAGAAGTTAGTCTTGGCTAAGTT
CCAGTTTTCATCCTGGGTGTTTCTGAACAGGAACATATCTCATTGAAGTATTTGCACCTCTACCTACAGACAAGGAAAAGGCTTGGAGCACCTCCATTCATTGTGCCAACAGGACCTGAATGACCGTGAGTTGCCCTGCATCATTTATAAGTCCATGTCTTCAGGATCTAGAAGGAAAACTCTGTATGCTGTAATTATATGGCTTTCTGAATTCACTAAATTTAGGAATATTTTATATATTTTTTTCAGGAGAAAATATATTC
AGCGGCGAACCCGCAGCGCCCGCGCCGGCGCCCGCTCGGCCCTTTCCCGCCCGGTGCGTGGGTCCAGGAGAGAAAGAAAGCGCGGCGGTGTCGGTGGCGGCGCGCGGCCCCACTCACCATGATCCGCAGCGGCTGTGGCGCGGCGACCCGGGCGGGCGGCGATGCGCTGTCCAGGGTAGCCGGGTCCCTCTGCCCGGCGCTATCTCGGCGCCCGCGCCGGTTACCCCCACCCACACCCACGCCCGGCGCGCGCACACCCGCCCGCGCCTCCCCGCCCCCTCGGGCTCGCGCCGCCGCCGCGCGGCGCTCCGAGCCTCGGGGCCGT
CCTTGGTGCAGAGGTGGATTTGCAGCCAGTTGTCCACACATCCTGGATCCTCCCGGTGCGTCCTGTGTAATGGGTTAACTGGACCTGCCTAAGCCTGGGCCTCCCACCCCTCAAAAGCAGCTTCTCCAAGCTTTCCTACTTAAATTTCTCCAGCCACAGAGAGAAGCATTTATTGTCTCTCACCACACCCGCCCCCCAGTATAGAAGAAAGGAAGACTGGGGAATTGATCTCTCAGAGCACTTGGAGAAGCCACACGT
GGACCAAGTTCAGCTGAATGGAACAGAAAAATGTGTTCACAGCGGCTTCAACAAGAGACAGTCGTGTTTCTCTGTAAACACAGTCCTGAGTGGCTTAGGGGCCCCATGAAGGCCTAGGGCACGCAGCCTCCTTCCTCCTCACGGCCTCCACCTGGGATGTAGCCCCCAGCCTCCTAGTCCACGGTGACTGCCAGAGCTCCAGCCATCTCATACAAGTCAGGCAGTAGGATGGAGGAGGGGACAGAGAAGGGTATGGCTACCTTCACTGTGCTTTGCCGGAATTCACAGA
GGGAGGTCAAGGTAGGAGGATGGCTTGAGCCCAGGAGTTTGAGACCAGCTTGGTCAACATAGTGAAACCTCACCTCTCCAAAAAATAAAAAAAAAATTAGCCAGGTGTGGTGGTGCGTGCCTGCAGTTCCATCTACTCGGGAGGCTGAGCTTGAGCCCAGGAGGTCAAGGCTGCAGCGAGCTGAGATCAGGCCACTGCACCCACCCCAGCCTGGGCAACAGAGCGTGACCCTGTCTTAAAAAAACAAAAAAAGTTGCCATTGTGGTCCCCCTTTCTCCAGCCTGGCCTGTGCTGTGTGAGGGATGGCC
CCTATCCCTTCCAGGTCCACGGCCCTTCTTATCCTTCAGGTCTCAGCCTAATAAGTCATCAGACAGGTCTTCTCTGACGACTTTGCAAAAAAGCTGTTGCCCACCTTAGTCTCCATCCTAGGAGTCTGATCTTTTCCTTCATAGACCTAATCACAAAGTGTAATTATTTCATTTGTTTGGTTGTCTCTCTTGCTAGACTGTGAACTCCACAAACTGTTCACCAGCCTATCCCCAGAGACTCGCATGGTTTCTGGCACATGG
TCAAGGAGTTAACTGGCTCACAGCCTAACACAAGCACCCATGTCCTTTCCACTATAACACACTACTGGGCACTAAGATCGCTTTGTCTGCTTACTGAGCCTTTTAAAATTAAGGTGCTGGTTTCAGAGCAACAGCCTGCATTGGGAACCCCCTTAGCTTCCACGGGCCCTGCCCTCAGGCACAAATCTCCCTCCTATCTTGCTGTGAACCAATTCAGCCACAGGTCACAGCCCCCTTGCATAGGTAACCCTGGACCCCAGCCCTCCCGCCAGAGAGCACCTAGCACTAGCAGCTGGGTGGCGTGG
GCTGTGTGGCCCAGGGTGCTGCCCTCCCCTTTTCTGGGCCCTGTCAGTGAACCCCCTGGCCTAGCCGGCACTCCTTCCCCCACCCCACCTCACCCCCCACCCAGGGTTGTGAAGAAGCTGAAAGAGGTGACAGAGGTGGCAATCTGGCGCTTGGCACCACCCCGGCACGGTGGCCGTGCAAGGAGGCGGCAGAGGGAGGCAAGACAGGCACATCTGGGAGTGGCCCTTGGGGGAGGATGCAGCAGACCAGGCGCGGGGTCAGCAAGGAGACTCCAGGCTTCAGACACCCACGTGGGGGAAATCTGATTCCCTGAGCAA
GCTCAATCATGTACCAGCTTTGTGATGGGAGTCTCAGTTTCCTTATCTCTAAAATGGGAATAACATCATGTGGATACTCCAGACATCCTGGAGCTCAGGAGCGAGCAAGGAGCCAGGAGGGGTGATCTGGGCCAGTTAGTTTACTTTTCCTGACCTTCCCTTCCTCCCAACCAGGAGTACCTGAAGGGCCTCTGCAGCCCAGAACTGCAGGATGAAATCCACTACCCGCCCAAACTGCACTGCATCTTTCTGGGAGCCCAGGGCTTCTTCCTTGACTGCCTGGCCTGGAGCACGTCAGCCCATCTGGTGCCCAGGGCGCCAGGCTCACTGATGATCAGTGGCCTGACTGAAGCCTTTGTCATGGCTCAGAGCCGGGTAGAAGAGCTGGCAGAGCGGCTGAGCTGGGACTTCACGCC
GTCTCGATCTCTTGACCTTGTGATCCTCCCACCTTGGCCTCCCAAAGTGCTGGGATTACAGGCGTGAGCTACCAACCTCGGCCTGTTTTTTCTATGTAAGGATAACGTTCACCTGTATTGCAAAGGTAGGTTATCATTTCAGTGTTGGTATAGGACCAGAAACAGAAAAAAATTCCCTCCACAACAAATGTAAAATGGCTGTGTTAGGTAAACAACTATTAAATCCAGGAGACAGAAATTGGCCATCTTTCAATATTTGTAATAAAAATAAAACTGTTTCTTTAC
CCAACAGGATTTAAACAGGCGGTGACAGGAAGGGGGAGTCCCTGCAGAGGGACCAGCCTGTGCAGAGACCCTGAATGCAAGGCACGCCCTGGCCATGAGAAGCGTGTGTCTGAGGCAGGAAGTACCTTTCAAGGAGCATCCAATCTTACCCTCGGCTGAAAACTGAGGCTCAGGGAAGGCAAAAAAGAACTTGCCCTAGGTGACAGAGCAAATGGTCATCCTGGGGAATTGGGTTGTGTGCACAAAATTTGTGAATAAACTGAGCCTGCTGCTGTGCCCTTTGCTAAGAGCCTTTCTTCCA
TCCATCTGCGGAAAGAGGCCCTAGGGAAAGGGGAGGGGATGAGGAGAAGGAGATCGAGGGAAAGAGATGGATAAAGACCTAGACCTTCCCAGAGCTACCATCCTGTTGAGGGAGAATGAGCAAGGTGGTGTTTTTCAAACCATTTTTATCATGAACCAAAGAAAAAGACTGTACATTATGCCCTGATATACGCATGCATATATGCTATATATAACAGGGAAGTTAAATTTTGAAAAACACCTGCATTATGTGTGATGCACTGTGGTATTTTGTGTTAGG
CATCACCACTCCTCTTAGCTCCATTGCTGAGCGGCCGGATGGGACGAACGAGGGGAACGTGTAGGGCAGGACAGGCTCCTCTTGGCCTTGGCATAATAAACAGAAAACCCACACATTTTTCTTACTTTTAATATCTAAGATAAAAAAAAAAACCCAACCACCAAAACAACCCATTTGCATGTCGGCGACACGCCTGGTCTCGGGCTCCCTTTCTGGGGCTGTCCTCCCAGGCGGCTCCCAGGTCCTCATCCAGGGAAGAGCCCAGCCTCGGCCAGAAGCCACCGCGGCCTCCAGTTCCGCACCGTGACAACCTGGGACCCAGCCTTTCAGAAAGGCCACCAGGAAC
CTGAGTCACAGGTCAAAGGCTGGCTCAGGTCAGGAAGCCAAGCAAAGCACCGAGACGTTGCCTTGCAGTGGCTTCCCGCCGCCCTCTGGTATCCATTGTTGACTTCTCTTGGTTCGATCTTTAAGTAATATTCTTGTTGGCTGTCTGTCTGTCCCCTAGGAATACCACGTTTTATGAACCATCTTCATAGCCGTCTGCAGCTCCCGCTTCCCCGTCACCACTCAGCCTGCTGCCCTCGCAAGGATTCCACCCACCTGGCTTCTGATGAGTCAGCACTACCACCTGACCCCAATTATTCTGGGGTCCCATGATTTTCATTGCTACTAGGGAAACCTTTCTAGAACCACGTCTTG
CATATAAGAAAGCCTTTAATTTTGTCACCATAAACATTATACTCTGATTGCTCACTTACAGTATAAAATATTCACCCCGCTAAATAAATAAGACGACATTATTGCAAACGGCACTTAAACCCCCCCTGAGAGATAAGACCTCCCTTAGCTCAGGCAGGGGGTGCTCCTGAGTTTCTGTGTGAGATTCCCCAAGCACAGATATACTCTGGGGGCTGAGATGGACAAAGGCTTGGGAAACCGCACTTTGTGCTTCTGGTCCTGCAGTAG
GTTGCTCCTGCCAGGGGGTACTAGGGGCAAGGCCCCAGGGTGGAGCCAGTTCTGGGAGCTGTGTCCAGCTAGGCATCTGTGACCCCAAATGGCATGAATAAAAGGGCAGGTTGCTAAGAGCCAGGGGAGGGCATGGGGCAGGGAGACCAGGTTGGCCCAGACAGGACAGAGGTGCTCCAGGGACAGGGTGCTGGAGTGAAGCCAGGTGGAGCGGTGGAGCTGTGGAGCCTTTGAAACATCCTGAGGGCCCAGGCCTGCCACAGGGTGACCTGGGCAGAGGAGAAGCCCAGAGGACAGCAAGGTGCCCAAATGAGGTCAG
TAAGACCGAGAGGGCGCTAGAAAGGCCCAAAAGGCGTCCCCAGAAGAGCTCTCCTGTTAGGATGGGGACCCATCAGACCCCGCCCCGCCCTGCCCACCTTTCTCTGCCTCGGGGAGGCTGCCCTGGGTGCCCGCGCCGCGGCTCCTTAGCAGAGCTCGCGGGTTCTGCTGCATCTGCTGGCTCCGAGCGGCGAGAGGTTCTGCAATAAAGGCACGGATAAAACGCCCGGGTAATCGAAATCCGAATGCACCTCTTACCATTGGACCGCCGAACAATATTCTCCAGAAACGTGTTTTGAGGGGCCACTAGTCCCCTCCTGCCCCCAGCCATGGTCATCCTCCCAGCAGCTCGGGGTCCGGCGGGCGTCCTGGCGCGGCTTCTTACGACAGCAGGAAACTGGCCTCGGGGCCCGCACGCAGTCCCGGCTCGAAGCGCCCCAT
CCTTCTCTATCTCCCCCTGCCCCTTCTCTCCCTCCTTACACCTTCAAGGACCTGATCACACCTTTAAGGTCATTTTCTTTTCACTCCTTCCTGTAGCCTCCCCAAGGTTCTTCCACCAAGTGCATTCCCATCGCAGGGCCTTTACACCTTCTCCTCCTCTGCCTGGCTAATTGCTGCTCTGCTAACAGGTCCCCTCCTACAGAAAGTCCCCCTCTTCAACACTACCTCCTTTTGATCAGCTCCTAGGGCCCTAACATTAAAAAGGTAATGGCAGGCCGGGCGCAATGGGT
GCCTTGCCAATGCTCACTGCTGACAACAGGAGCAGGGAGCCCACAGTTACGCTCCAAGCCTTTCTCTTCAGCCCGATCAGTCCTCACTAACCTTGGATGGCACATTTCATTAGTTCGTCAACTGTTTGAAAGCCTCCTGTGTGTAAAGTACCGCATATGTTTCTTTTTGTGATGACAGTCTCACTGGTCTCCTGGTGCAGGCCAAACTTCAGACTGCATCCGAATCACCTGGAAGCCCTGATAACACAGATTTCTGGGCCCCACTCTCAGGGT
AGGTGTCCCCCGGCACAGTCCTGCGGCCCTGTGTCTCCCGCTAGGCGTCCCCCAGCACAGTCCTGCAGCCCTGTGTTTCCGGCATCCCCAGCCTTGTCGTTCCTTGTGGGGGAATCCCGCCCTGGGATCCGCCATGTCCCAGGACCAAGCCTGGCCCTGCTGAACCAGGAGCGAGTTCCTCAGGGACGGGCTGCAGCAGCCCCCTCCATGGATATCCTGAGCCCCGATGTGAGCAAGGGGATCCCCTCCTAGGAGGCTGACTTAGCCCCCAGAGCAGGCAAGGCCCAGAGGCCAGACTCCCCACCGGGAACAGGCAGGGCCAGCAGGCCCCTGTTCACCCATAGTCCATGGGTAGGAGTTGGGATGGGATCACATGTGTCCCCTGGAACATTCTGGAACATTTCAAGAGTTTCGAAGATGTAGTTCCGGAGCCAAGCCCACCAGGGAGGCCCTGGTCATGTCTTTCTAAAATAAAGGGTTGCAGGGATCCACGGGCTATACCT
CAGTGGCTGCTTAATGGGTATGGGTTGCCATCCGGTGATGAAAAAGCTCTGGGACTAAGTAGTGGTGATGGTCGCACAATATTGTGAATGGTCTTAATACCACTGAATTCTGCACTTTAAAATGGTACGTTTTATGTGTATTTGACCACCAAAACAAAACAAAAACAAAAAGTTCAATTTCAGTGCAATTCAACTGTTATATAATTACTGCAGATGGAACTCACACTTAGTGGGGGGTTTGGATGACCTTCTGTGTATTGAATACAATGCTAACCGGACCCCAAAATTAAATTGCTCTGGAAGAGGCAGTGGTTGCTAATGATTCCTG
CAGTCGCCTCCGTGGGTAGCTCCGGAGCATTCACGCGGTGGTGCCGCCCAGCCCACCTCCCCCCACCGGAGTCAAATGGGCTCGTGTCTCCTGGCGACAAGACTGGATTCCCAGAGCAGGCCTGGAGGGCTCTCACGGCACTTGTTAGGACAGGCTTGGGGCCTGCCTCCAGAGGACCTTAGGTTCGGGTCCTTGGGGGAGTGCAAGCCGTGTTGACCCACCTCACGCGTCAAGGGAACTACAGAGGAGGGAGAGGGGGGTCTTGCCTGGGCCCCTCTGGGCTGAGGTTGAGTG
CCACCAATTCCAAGCAAGGTTCAGAAGGAGCTGCCATCTTTTTAGCACCTCTTTTAGACTTAAGCCACCGAGGGGGAAAAAGCAAAGAACTAGGACGAGTTGCATGCATGCTTCAGTATACTCAGCACAGATGCGCACACTAAAAGATCATATCTATCCACATAGATGTGTAGTTTAACATAAGAAAGTAACTTTATCCTTTACCCCGCCCGCTTAATACTCTAGGTGATTGATTTACAGGGTGGTAGAAAAGAGATGCAATCCCAAATTTGTCTAATTCTAAATCATCCCTTCTTGTTAAAGCCTTCACTCCCCCCTGCAACGCTGGAACAAGAGAAAATTCATTCGAAAATTAAATTCAGTGTCACTTGTAATTTATTTTTTTTTATGGGGTCT
CTGGCTCTCAGTCCATCCAGCCAGCAGCTTTTCGCTTCATCCTTCACCCTCCACACTTCTTCTCTTTCTTCTGCATCAGGAGAGGCAGATGTAGAGCCCAGAGTTTTTTGTCAAAGAGCCTGAGTTGGAATCCTGCCTGGCACCATCGCTGGGGGGTGACTGGCTTTCTGAGGCCCAGTTTCGTCATCTGTAAAATGGGCATGATAATATCTGCCCAAATCATTTCAGGAGGTTGGTTGTTGAGAAGAGGTGGTGCCTGTACGAC
TTGAGGAGGTGCAGCTCCCTGTTCTGCCCCCAAGACTGGCCTCAGTCCTGCCTCTCCCCCTCCCCAACCTAACCCTGGCGGCAAGGCGGGGCTCCCCTCGGGCCCAGCCTCCTCGCCATCCCTGGGACCCCGCACACTCACAGGTGGCAGTCTGTGGGTCTCTGCTTCTCTCTCCTCCTCTTCCCCCTGCCCTTGGGTCTCCTCCTGCAATAAGCCAAGCGTCAGGACAAGGTGGCTGGGGAACCCCATGCTAGGACAGAGGCTGGCAGGCCCGAGAATAGCCCCGAGCCCCAGCCAAACCACTTA
TACTCCTCTGCCGTCGCCACCTGTCTGGGTGCCGGTCTCCTCCCTGCCCGGCCGCGGCGCGTCCTCCCCGTCCTCGCAGTCCTAGGGCTGTGCTCTTCCCCCCTCCAGCAACAGCCGCAGCCTCTTCTCCCCGGGAGGGACGTCGTCCTCCTCCCTCCTGGGCCGGCCATCCCTGCCTCGGGGCTTGCCAGTGGCTTCGGAGCTGCCGGAAGGGCTGGCCATGGCTCCGGGGGCTCTGCCTGCACTTGGGGAAGAGGAAGGACCCGGCGAGAGCGGC
AGTGCCCACAGAGCTGCCAATCACCTCGGGTTGCCATGGGAGTGTGCATATTCATGCCTCAGTGTCCCCAGAGTGGCCGGCCAGAGCCCCACCCTGAAGAAGCCCAGTGCACGGCTCTCTCCTTTCCCTCTGTCACGTCCTCTCCCTGTGCACCAGATACCCTGCTGGGCTGCTTGAGCCCTGGGGTCACGCACAAACCCAGAGCTGAAACATCCTCATGCCACCTTTGTGTGAGTTAGGAAAAGGTGAGCCTCCTGGGCAGATATACCCCTGAAAGCTCAAAGAACG
GCCCGGTTAAATGTGCTGTGTGCTGCCCATAGGGCCACCATTCCTCTTAGTCCTGTGTGATGTTGAGATGCTGTGAGAGTAGTGCAATCCTCTCAATCAGGGGAACCCAAATCTTGAATTTGAACGGTGCTCTTACTGAACTAGAAGGAGCCTCCAAGGATTCCCAAGTCCAGACTGCCCTTGGCTGGGACAGCTGCTACAACGTGCAAGGCTTTGAGGGCCGTCCAGGAGCAGCTGTCATGGCTGTGCATCAAACAAGTTTCAAAGCCCAGATGAGCATCCCGGCCTGAGCTAAGC
ACTGACCTGGAGACCTCCTGAGCTTTCTCTGACTGTATGGAGCTCACCAGGGAAAACATGGGGGATGCCTGGATGCATTGCCCAGCTCCGAGCTCAGCACAAAAACTCCCTCTTGGAACAGTCTAGAAAGAGGCTCACCTGAGGCCCAGCTGTCACCCAGGGGCCATGATGTCATGTGGGCCAAGGCATCTGAGGGGCAGGGGCCTTCCGCATCCCACTGCTGCCGTGGCCCGTGGCCCACTCTGCCCTGCCCTCCTGACCCGGAGGCCCAGTGCGTCTCTGT
GCCTCTGGCCTCTGGGCCTTGCTGTGTTCTGCAGCCCCCAGAGCCAGGACCATCCCCCTGTGCTGGCAGGGACGACAGATGGACAGACGGTGCTCAGGGCACAGACCATCTGCCTTCTTCCCTCCGGGCCTCATTTCACAGCCACTCCATGGCCAGGCTGCCCCATGGAGTTGGTCCGCATCCTTTTGGGGTTGGCTGTGAGGCCCACTCTCTTCCCTGCCTATTGCCTCAAAGCAGGCATTGTACCAGATGGTGCAGAGCCCTCACTTGGAGACATCCACAGCTGAGTTCAAGTCCCAGTAGGTCACTTCGTGGCTGTCTCACCATAAAAACATAATTTAAAAAGAGTAGCATGGGTTTCCAGTTATGACCCAGCCATGAAGTCAGCTAATATATGGTGCAGGGGCAGAGAGGTGGCTCCTGGTCAGGCCATCAAGGTAGGTTCTCCACTCTACCACTTACTGGTGATGCGATCCTGGTGCCCCGCAGACTCCCTTTACCCATATGTGGAACGGGACACTTACACTCTCTTCTGCAGAGGGTGGCTGTGAGTTATACCCAAGCTAATGTCTATGGGTAGGTGAATGAGCCTGCCTGTTCCCAATGGGGCCTGTCTTGTGATTTCTCCAGCCTTACCCCTTGGGGTGACCCTGTTCTT
TTCCAGAGCTCGATAGCCACCAACCATGCATGGTTACTTAGGTTTACACTGAGATGGATGGAAACGGGCCAGGCTGTAATTAACCCCAGCGCTTTGGGAGGTCGAGGCGGGAGGATTGATTGAACCCAGGAGGTCGAGGCTGCTGTGAGCTATGATCGCGGCCCTGCATTCCAGCCTAGGTAGCAGTGACAAGCTGTAGATAGATAGATAGATAGATAGATAGATAGATAAAAATGAGATGAAAGATGCATTTCCTCAGTTGCCCTGGCCACGGTTCAGGGGCTCAGCAGCCCACC
TAGAGGAAAGCCCACCAGCTGACCCAGATCTCTCTGCAGGGAAGAGAAACCGGAATAAACAGACACACTAATATTTATTACATTAACAGACAATTAGATCGCATTTAATATGACTCAGGCACTGTCCTAAGTGCTTTACAGATCTTACCTCATCTAGCCTCTGAGATAGGTGCCGCATTATTCCTCATTTTACAGATGAGGGGGAATAAGATAGAGGAGCCCCAAAGTTACGCAGCCAACAGATTCAAGTGGGTGCTGCGCCACCTCCCAGAGAGGAAGGGGCCAAGAGAGA
GGCCCAGCCAGGGGAGGTGAACTCATTTGTGACAGAGCTAGGGCCAGAACGCAGCTCTTCTGACACCTAAGCGAGTGTTCTGGATACTGTACTGAGCCTCCTTGTAGCTCAGAAAAGAATGGCCAACTCTTCCCTCCACTGCGGGTCCACCCTCCCAGCTTGCCAGCTCCTCAGCACACATTTCCTGAGCATCTCCCATGCACACTGTGCTGGGTGCCAGGGCCTCAGAGGTGACGGGGGGCCTGCCCTTTAGCACTCACAGGCTGGGAAAGAGACAAGCTGGTCA
CAGGGTGGGAAGGACACCAGGAGGCCTCTCACCAAGCACCCTCTCCCCTGGGTGGCCAGGCTGCCTGGGGCCGTTAATTGGCTCTATTCATCCCCTTAATGAGATGGAAATGAGGCTTCCAGACAGAGCCGGCATTGAGTGGGGGAAGAAAGGCGGTTTCTTTCCGGTCCTGGAGGGGCGGCCCACCCCCCAGCCTGCTTGCTGCTCCTCTGCTGCCCTTCACTGTCCACCCAGCTCAGACACACTGTGGCCACCCAGTGAAGCGTGGCTTGAACACCTCTGCACCCTGCACTGCGGACC
TTTTAATTAAATAATTTCCCCCACACTATAGCTGCAGTGTTGGCTCAGAAACCGTGTAATTTCTCATCCGATAGGAGTTTCTTTATGAGAACATCAAAGGATAAAAAGCTCTGCATTTTCGTAGTTGGTTAAAATTGATAACCACCCCCCCATGCGCGCGCGCGCACACACACATACACACATATACACACACACACACCAACACACACACACACACACACACACACACACACACACACACATATCCCCAAAAAAGAATTTAGCCTT
CGCTTTGCACAAGAGGCTCTGTTGGGAGATGGCAGCAGAGGGGGACCCGGGGTCTGGGCCAGGCCGGGGCTACTAGGGGACTATCCTCCTGCCTCTCCTTCACCCTGGGCCGGCCTCAGGAAAGGAGGAGCAGGGGAGCAGCTGGAGGTGCCAAGAGCTCTGGAAGCTAGGGAAGGGGGCAGGGGGCAGGGGCAGAGGGCAGAGAGAGCAACTTCCTGTCACGGGCCTGGGCGACCCTTCCGCGCCACCTGGGTATGCCAGCCTGAGTCAAGTGGACAGTGAGTGCTGAGCGTGGAGAAGTGCAGGTGCGTGCGCGAGGTGTTTAAAGAGGAGACCAAGGGACTGGGACCCTGAGTGTGTCGGGGGTGCAGGTGTCGGGGGTCACTCGTGCTGGGTGCTGC
GCTGGGGGTCCTCAATACCCCCCCCAAGAGGAAATGCAACCCAGGCCACAGCAGGACGACCGCTGACAAGGACACAAAGGTGGCCCCCGAGGAACAAGTCCCCACCCCACCCAAGTTCAGCTCAGAGACCCCCCACACACACTCACACCCCCTGAGGATGCCGGACCACCCATGGGGGCCCAGAAAAAAAGGAATCCGTGCCTGAAAAAATATTCTACCCGGTGCAAAAAAAACGAGCTACCCCAGGAGGCTGCACAGCCAGCCCTCTGCTTCCAGTCCACGAGGCAAGACCTCAACCACG
AAAGACGAATCAGTAAGAGTGTCAAGTGAGTCACATTGGAGCCTGAGGCTAAAGGAGAAATCAGTTAAGACTGAGCCTGGATTCTGGGAGTCCAGCAAGGAGGTAACTACGATAGTCCAGGAGTGAAACGGTGGCGGATTAGACCAGAGAAGGACGGTGATAGTGGAAAGAACAGGGAATTCCAGGTATCTTGAAGGTCAAGGCTACAGAATTTGTTGAAGATGGCATGAGACTGGGGCAGAGAGAAGGTGCAGATGACGCCAGGGTTGCCGCATACGACAGTGTGAGTAT
ATCAAAATTTGTGGAAGTGCCACTAAAGTGGCTCTTGGAGACAAATTTATAATTAAATGCTATTATGATAGAAAGCAGAAAAGCTCACAAATAGACAATTTAAGTTTCCACTGTAAGAAACGGTAAGGGAAAAGGGAACAAACTAAACCCAAAGTAAATAAGAAAAAGAAAAAAAAAGAGAAAAAGAAAAAGTGAATAAAAAGAAACTGGACACAAAAAACATTAAAAATTAGTAAATAAAAGCTGATTCCTTGAGAGGATCCATACAATTG
TCACTGCAGCCTCCACCTTCCAGGCCCAAGTGATCCTCTTGCCTCAGCCTCCTGAGTAGCTGGGACTACAGGCATATGCCACCACACCTAATTTTTTTTTTTGTAGAGTCGGGGTCGCTCTATGTTGCTCAGGCTGGTCTCCAACTCCTGGATTCCTCCCACCTCAGTCTCCCAAAGTGCTGGGATTACAGGCATAAGCCACCCACCAGGTGGAGAACCAGTCTTTAAATAACAGAGTGTGGGAGTAGGGGGCGCCCAGGGCGAAGGTACTTAGACAGCAGAAGAGTCCATCCAGCAAAGAAGCTGCTGTTAAGTCCTGGGG
CCTTATCAATAGGAAGACTTGGAGGCGTATGCGGGGTGGAGTGGGAGACGAGGCAGGCATGCATTCTTAGCTTCAGGAGCAATGTAACCTTGAAAAAGTGACTTGGTCTCTTTGAGTCCCCGTTTCTTATTTATATTGTTTTATTTATTTATTATTTATTGAGACGGAGTCTCGCTCTGTCACCCACGCTGGAGTGCAGTGGCGCTATCTCAGCTCACTGCAACCTCTGCCTCCCAGGTTTAAACGATTCTCCTGCTGCAGCCTCCTGTGTAGCTGGGATTACAGGCGCACGCCACCA
TCACCTGAGGTCAGGAGTTCAAGACCAGCCTGACCAACATGGTGAAACTCCCTCTCTACTAAATACAAAAAAATTAGGCGGGTGTGGTGGCACATGCCTGTAATCCCAGCTACTTGGGAGGCTGAGGCAGGAGAATCGCTTGGACATGGGAGGCAGAGGTTGCAGTGAGCTGAGATCACATCACTGCACTCCAGCCTAGGGGACAAAGTGAGACTCCATCTAAAAAGGGAAAAGCCAAGCTTTTATTTCTTTTTTTCTTTTTTTTAGCAGGAGAAGCAGATGCCACACTCAGAGCAGGACTGAGGCTTCTCACCTGTATGCGTGTGCCTATGAATGGCCAAGGGAGCCTCTTTGGTGCACGCA
TTGTTGGCACCTCTCAAGGTTGCTCTTGGTGTTCAAGGGTCCCCTACTCCCTGGACTAGTGCAGTCCTTGCCCTCAGCCCCAGACCAGAGATGGGTGGTATATGCCATGTGGGGTGGGTGATGCCAGTAGATAAAAGTGTGAGAGAAGGGGTCTCCAGGGAAGAGTCACAGGCTGTTGGACGCAGCCTGGGTGGCAGAGGGCAGGGTCATCACCCTCTAGCATCAGTGCCTGCTCCTGCCTGCCCTGGCCCTGAGGCTCC
TCTTTTTCTTTTTTTTTTTATGAAAGAGGGTGGAAATAAAGAAGCAAAGTCCAAAGACCGTATAAAATAGTCTGTTGATTCCCTGTATGTGGAGGAAAGAGGAGCTCGAATAAGAGAAACATTCTGTGTGATGCTTTAATGCCAGAGATCTGCCACTATGCATTTGTCAAATACAATACAATTTTACAGCACAAATAGTACATCTTAGTGGGTCAGGATTACAGCAAATGACATCTAAAATTTGGAGAACATTACATATTTAATTAAATAGGTCAAAGTATAAATAATGTGAGGCCTGCCTGGACACAGCCTCTGCCTGTCCTTCCAGATTGT
CATAAAGAGGCTCCTTCCTTCCATCATGGGTCCATATGTCCAGGTGTGCAAGTAACTGATTTCTTGAAATTCTTTATTCTTAGTAAATCCTTGATTACCTGTATAAGTGAGCTTGGCTTCTATTTTGAGAGGCCCCTTTCCCCTACCACTCACCTGTGGTGCAAATGCAATCTAAGTCAATTCTGTGTTCCCTGAACATGCCAGAAACATCGATGTGTGCAATGGACAACAAACAGTCCCAGGCTTTGCAAAGAATTTCAACGGGTGGTCACCACGGCAGCAGCTGCCTGCGTGTTGGCGTT
ACATGCTCTGGAAATCCCAAATGCCACAGTCTGAGGTTGATATCTAAAATCTATGCCTTCAAAAGAGTCTCTGTTTTTTTTTTTTAACCTGGTAGACAGTATAAAAGCAGTGCAAATAAACACCTAACCTTCTGCAAACTTCAGGCTTTTATTTCTGCCATGTAGATCACGTATCCATTCGTCCACTGACTCGAGAAGCCTTCAGCTTGGAGCCTGCTCTCAGGCAGGCAGTGTGCAAGGACTTGGGACTGCCAAGGTGAACACAGTGATCTGTGCTAGAGCTGGCCAATGAGGA
TGGGGCAGAGGCTGCCAGGGACGCTGAAGGCTGATAGCCGGGTTGGCGCGGAAATGGGACGCCGCAGGGTGGGACAGGCGGGAGGGATGGGATGGGCAGGGTGTGATGCCGGACGAAGGAAACGGGCCTGCCCGGCAGGTGGCAGAGAGCCACAGAAGAGCTCCGAGGGGGTGGTGCGTGAGATGGCGCTGCAGGCTGGAAAGGGGCTGCAGGCAGGGTGCCTCCAGAGACCGCAAGAGAACAGCTTGCGAGGGACCGTGGGAACTTCAAGGAACCGCACCGCCCTCCTGGACCACCCGAGAAAACAGGGGAAGTGGGCGAA
TGGATTTTCCCTGACTAGGTCAAATCCTCCAGTACAGCCTTTTGTTGACACCTGTTACAGTTCATAACTGTGTGCTTATTTATGTGGTTGCTTGGTCAATGATGGTCCTGTCCAGGAGCCTGTGGGCACCTTGAGGGCAGGGTGATGTCTGCTTTGCTCACTATCATTCGGCCTCTGCCAAGCACAGTGCCTGGTATGTGGTAGGTGCCCAACAACCATTTGCTGAGTTAACACACATTGAATGAAGGCGAGAGCTGGGCACCCCAGGTAATTCCAAACCATAGGTGACCCA
TCTAAGGCAGGAGGGAAAAGGAAGGAAGGTCTGGGGGAAAGGCTGGCCCTCCCTCCTCACCTCCCTTCCCTGCGTGCCCTCTCCTGGCTAGCCCTCCCGTCTGCGTCTCTCAGGGCATCTGTAGTGGGAGCCGCCTGTGCTGGGCACTGGGGTACGGCCTTCTCAAGACCCAGGGAAGTGGGGGAGCTGGGCAGGAAATTAAAAGGAGCCAAATAAACAGAGTAATTATAGATTGTGATAAGGACTTAGAAAGAAACAGTAACTAGAAGTGACCTT
TTGGGAAGTCTCTTGACCTGTCTCTATGCCTCAGCTTACCCCGTTGTAAAATGGGGGTGATACTGTTCCCTGACTCACAGGACGGTAGTGAGGATGAGACCCAGTGGTGTTTGTGAATTTCTCATCCTACTCCTTGCCACGTGGAGACCTCCACAAACGCAGTCATCAGGTGAAAAGTGGGAACTGTGGTCAGATTCTGGAGAGAATCCGGGCCTTGCCACTTCCAAAAGTCCATATGTCCTTGGTCAGCTTCCCTGCCTTCTGCCTGAAGTCCTCATGTGTAAAATCAAGAA
CGGCCCCTTACTCGCCTTGCTGACTTTAAACAGTCTCTCCTCGGTGTTCTCCTTGTCAAACTGTTCATCCCAGTTTCCTCTGAAATAGACAGCATTCACCAGAACCAGCCTTGTCAATGGATCCACTGAGCCCGGAGAGAGCAACTCCGCAATTTTACCTGAGCGGAAGAATTCAAGACCGCATTAGATAGGGGCGGCTGCGGATCCCCGACACATCAGGAATCGGCTGGGGCCTTCTCCTTCAGCAGTCAAGTGCACGGATAGAGAGTTCCACTGTCCCCCAAATATAAAGGGATACGTGTCCTTAAAGCAAAACAACAAAATCTTCTGGTACGAAAAACATCATCAATTGAATAAAACACACAAAGTGAACAAATATGCGTTAATTATGCAGGATGAGTTCCTAACACATGAGATAAGAAGCAATCATGGGTGCCTATGACTTAAAGACAAGAACTTAAAGGATTATCAAAAAGGTGGG
CTTAATTAACAGCCCTGAAATGGAATAAAATGTCAATCAAGGGTGACTCTGTGTAAAGCTATATTTAAATGTTAAAAAGTCGTGACATTTTCAAACAGTATTTCAGGCCTCATTTGATGCTCATTTTAAAAATCAAATTTTCATTAGGTTATAAAAATGCTTAACGTGAACGTCGCATTAAAGAGCTCATGTTGGCATCTAGCATAGCCTCAGGTTTTGTGTAAGAGAAAAAACGAGTTTATTTATAAAGCAGAAGCACTGACTGCCTGCCTTATCACCT
AGCACCTGCTGTATGCCAGGCCTTGCGCCTGCTGCGCTTGTAACGGCAATTCTCATGCAGCCTGCACAGCAGCCTGTAGCCTGTTTCTATTGTTAGCTGAGGACACCCAGGCTTAGAAATGGAGTCACCTGCCTGGTGTCCCCAGCTGGTGAGGGCTTGGGCCAGGTGCACCCTGTCTGTTTGACCCCAAAGCCAGGGCTCAGCACCGCTGGGCAGATGATTACTGCAATGTCACACATAATGTGAAAATTGGGAGGCGCTGAGGAAGCCTGAGGCACTGGTCCCTTTCTTCTGGTGACATGCTGGG
AGTCAGAAACAAACTTATGCGACTCAGAATTCCAGTGGGATAAGAAAATGCCTGTGACTCCCACCCCAAGGAATCATACATAGAAGGAAATTTCATCTTTAGAACCTCCTTCAGCCTTAAGGAAAGATCCCTGTAAAAATGAACTTTGTGTTTTTAAACAGTAATTATAAACTTAGAGTAATGGAGGTTTTATTCTTTTATAAGAGTGGGACTTGGATATAGGAGAAGGGGAGATGTAAAGGCTTCATGGAGGAATTTTGACCCCCT
TGAACAGTGCACCGTAAAGGGGTCCCTTGGGGCATAGACAAGAGATGGGCCCAGGGAGGGGGCGGCTGGCCCCAGAGACACACAGCAAGCCCATGGCAGAGCCAGAGGGTCCCCCGACCCAGGCCCTCACCTCCTGGGCTTGAAGAGGGCCTGCCTGTGTTTGGGGCATGTCACAGTCAGCCTCAGTTGGGTACCCAAGACTTCTGGACTGCAAGGTGGAGATGAGGTCAGAGAGGACAGGGCTGGGGACAGGGAGCGTGGGCTGGGGGCTGAGGGGGGAATTGGCTGACCCGAGGCCA
CGTCCAAGTTCAGGTCCTCACTTCCTAGGTGGTTATCTCCCAGGCAGCTGGGAGGGCGAAGCCTGGAGAAGCCTGCACCCAGGCTGGACCTGCAGGGACCTTCAGACGTGCCCTGGGCTCCACATGCCCGTCTGCAGCTCGAGAATTAGACGTGCCCTGGGCTCCACATGCCCGTCTGCAGCTCGAGAATTAGACGTGCCCTGGGCTCCACATGCCCGTCTGCAGCTCGAGAATTAGACGTGCCCTGGGCTTCATGTGCCCGTCTGCAGCCCTAGAATCACCAGCAGCACCCCAAGGCCCCCATGCGGCATCTAAACCAGGCAGGGGACAGGGGCA
ACCAGCCTGGCCAAGATGGTGAAACTCCATCTGTACAAAAACTACAAAAATTAGCCAGGCATGGTGGCGGGCACCTGTAATCCCAGGTACTTGGGAGTCTGAGGCAGGAGAATCACTTGAACTCGGGAGGCAGAGGTTGCAGCGAGCCGAGACTGCGCCACTGCACTCCAGCCTGGGCAACGAGCAAAACTCGGTCTCAAAAAAAAAAGAAGGGAGGAGCTGAGTTCTGCCCACCCTCCAGGCCCTGGGTGCTGGGCCACAGATCACTGGGGTCGGATCCCCTGCCTGGATAAAAGGGGAGGTGAC
TCGTGTGCGGAGATGAGAGATGGTAGAAATGAAGACACAAGACAAAGAGATAGAAGAAAAGACAGCTGGGCCAGGGGGACCACTACCACCTAGACGCGGAGACCAGTAGTGGCCCTGAATGCCTGACAGCGCTGCTATTTATTGTATACAAGGCAAAGGGGGCAGGGTAAGGAGTGTGAGTCATCTCCATTGATAGATAAGGTCACATGAGTCACGTGTCCACCAGACAGGGGGCCTTTCCCTTTTAGGTAGCTGAGGCGGAGAGAGAGAGGACAGTGTACGTCATTATTTCTTCTATGCTCTTCTCAGAAAGATCAAAGA
TTTTTGTTTGTCTGTGCCCTGTCCCCAGAGGTGGAGCCTACAGAGGCAGGCAGGCCTCCTTGAGCTGTGGTGGGCTCCACCCAGTTCGAGCATCGGGGCTGCTTTGTTTACCTAAGCAAGCCTGGGCAATGGCGGGCGCCCCTCCCCCAGCCTCGCTGCCGCCTTGCAGTTTGATCTCAGACTGCTGTGCTAGCAATCAGCGAGACTCCGTGGGCATAGGACCCTCTGAGCCAGGTGCGGGATATAATCTCGTGGTGCACCGTTTTTTAAGCCAGTCTGAAAAGCGC
TTTTGTGGCGCTCTTTTTTCCGCAGTGCCATCTTCTTCCCCTCCCCCAGCTCCGGCTCTCTTGCTTTCTGTCTCTCTCTTTCTCTGTCTGCAGGATCTCCATCTCACTTCCCTACCTGAAATCTACACTCTTCCCTACTCCCTTTTTCGTTATCTGTTCTACCCCTGACATCTTACAGATGACTCTCCCAATGAAAGGGGGCTGTAGATGAGGGTGGCTTAGAAGAGAACAGGGTGAGGAGAACTGAGGGGTCAGTACCGAAGAGTAGGTGGGAGAATGA
GGACTTCCTGAGCATCTACAGGCCTCTGTCCGAGGTGTGCCAGAAGGAGATCGTGCTGATTACAGAGGTGAACGCCACGCTGGGCCGCGCCTACGTGGCACTGGAGAGCCTCCGTCACCAGGCAGGGCCCAAAGAGGAAGAATTCAACGCCAGCTTCAAGGATGGGCGGCTCCACGGCATCTGCTTGGACAAACTGGAGGTAGCGGAACAGCGGTTCCAGGCGGATAGGGAGAGGACAGTCCTGACGGGGATTGAGTACCTCCAGCAGAGGTTTGACGCAGACCGACCCCCACAGCTGAAGAA
GGGGTCCCGGGTCAGGCCCGGCAGTAGGAGGTGCTGAGGCCACAGGCACTCCCTGAGGCGCTCAGCGAGCCCCACCCTGTGCAGGCTCGGCATGGCTGCCCGGGGCCACAGCTGGCCCTGCCTGCAGCAGACGCCAACGTCCACCAGCTGCACCATCACGGATGTCCAGCTGTTCTCCATGGCTCCCTACGTGCTCAATGTCACCGCCGTCCACCCCTGGGGCTCCAGCAGCAGCTTCGTGCCTTTCATAACAGAGCACATCAGTGAGTGGGGGCGGCAGTGGGGGCGGGGGCGGGGCTGCCGTCTCCTTCCAGCTCCCCCCACCCCACCTCC
GGGACATTCTGAAGGCAGGTGACAATGAACGTGTGGACACCCTGTGGACAAGTCTGGTTTCTATCTTCTCTTCCACTCTGCCTCCTCACCCCTTTCCTGGTGCTGTCTCTCTTGCTCCCTGCCCCTTTCTCAAACTACCCATCTCCTTCTTTTTCATGGTCATCTTAGTCAGTTGGAGGCGTGAATACCATGGAAAAACCACGTTTGCTGCTGTGGTTAAGAAGAACACATGATCCATTAATGAAAAACAGTTTCCCATCCAAGGCAAGGTGTCTGAGGACAAGTTTCACCTGAGTCCAGATCTGATGAGCCTGCAAACAGAGGAAAACCCTTAATGATACCTGCTCTGGCCTCGTGCTTATATTCTGCATCAAAGAGCTTTATCTTTTCACATCAAATATCATATCACCACCATCACCACTATATCATCAATATCACCATAATCTTCACAACTATTGCCACTTCCATAACCACCATCACTATCACC
CCCCCATGTCCACACCCACAGTGCCTCAGGAGGGAGGGGACAGGGAAAAAGAGAGGTAGGTGAACGGCAGGGACAGGCTCGCCTGATCCTTTCAAAGCCAAGCTCCTAAAATGGTTTCCTCCAGACACAGACATCGTCTTCCCAGTCCCCCTGTCCTCTGATAAGCCCCTAACTCGAGATCCTGCCACCAGGAAAAGCCCGCACCATGGCCCAGAGCCATGACTGCCCTTTCCTGGACCGAAAGAGTAATTTGGGAGGCTTCCTCGACTCCATCTCGCCTCAGAACA
TGCAGTTCCGTGGCGTCCCATACAGGTAGCCCCCTGCGGTGTATGGGACCTCAGTATCTTCCAGGCGGGCATACCTCCGGACATCGCCAGCTCTGGGTGATTGTGAGGTGCCGCACGATGGGGTCTGACGGCAATTGCTCATCCTCAGCAGTTTAAAAATGACATTTGGTTGAGTTGCCGTAGGTGTTATGGATGCTTCCCCCTCCTTCATTTGCGTTTTGCTGAGTTGTCGTCAGATATTATGTGGTCGGATGTTCCCGAGAAGTGCAAGCCCCTCCCCGTGGGCCGCCC
GCTCTTACAGATGAGGAAATTGGGCTCAAAGAAGTTCAGGAACTTGCTCTAGGTCATACAGTTAGTAATCACAGGATCAAGATTTCAACCCAGGTAAGTGTAATTCCAAAGTCTGCACTCTTTCCCCTACACCTGGACTGGTTACATTTACTTTGACCTCAGCAGTGCCTCACTGAGTGGATCTATGCTGCTACTGATGTGACACTGGTCAGGAGACATGCTGGGCTCAATGATCCTTCCTAGACACCCAGAGTCCCAGAGGGGAGCCAGAAGTTCTGAACCTGACCTTT
CAGGATACCTATGAGGCTATGGAAGTGTTATTCACGCAGGCATACATTCAGGAAATGTCATCTCCATCATTCCAATTTCCTAGACCTTGTTGTCATTCTTGAACTACTTTCTCTCCCTTAGTCCAGGTCTTCTGAAACTCCTGGACTGGATTAGATGTGCAGGAGATTTATTAGGAGACTGTGAAGCAAAAAGAAAGGGAGCTGGGGGAGGCTGGGAGAGCTGTCAGTCTGCAATCTAAGTCTACTTTAAGTCTCCCTCGTGGAGAG
CGTGCCAGCCCTGGGCTGGCCCCAGGACCCACTCCAACTGCTTAAGGATCCCCCTGTGGGCTTCAGGCCCCGTGAGATGGAGGTGGAGGGTTCACAGGACCTCCCATGAGGTTAAGTGGGTGGGGAGGCTGCCTGTCATGCTGGGTGGCCACTCGAGTTCTCCATTCCCAGGCAGGAAGCTGCCATCTGGTGAAGAAATGGCAGAGAAAGGCTCAGAGTAGAGGACGCAGCTGGGCAGGTTCTACCCTCCCTTCTGCCCAGTGCAACAGGAAGCCCTTGGAGAGTGGGACCTCTATTTGCAAAACCCCTGAAGGTCCCACAGGGGAAAGAACACAAGACTTGGAGTCAAGTAGACCTGGGCACGCACCATGGCCCTGCCCGACTCACTGAGAGACCATGGCCTTCTGCATTCCACAACGGGGGGCTTATCACAGCCGTGACCCAGGCCCCTGTGAAAAGCCCGCCCTACTCAGCCTGGTGGCCTCTGATGCGGTCCCCTCCTCGGCTC
CTCTGCGGCCCTGAGGCCATCCAAAGGAAGCTCCGCCATCCTGCGCCAGTGCCAGATCTGCAGCTGCAAACCGCGCGTGTGGCACTGGCAGCAGTGAGGGCGGGTGGGGGAAGGAGCAGCCCCTGACTCTGCCTCCATCCCTCTCCAGCTACCTGACACTAGCCACACAGACTTCAGGGCCAGAGCCTCAGCGTTCAGCCAATCCGCGAAGCCACTCAGGTGGCCGCGGAGTGCCCTTGCCAGCACCCTATCTCCCTTCTGAGGAGGAGCGGGGCGGGCTGCAAGG
ATCATAATACCCCTTACCCCTGTCTTACACTGAGGATCGAATGGCTGGGAATATCCGTCTCCCCACGCGGGCTGTGGGCCTCCGAGGGCACAGACGCTGCCGTATTTTCCCTGCTAGCGTCTAGACAAAGCCTGGCATAGGAGGGAAGTCCTGGGAAGTGTTTTCTTAGCAAATGAATACAGTTATTCTACTTTACTTAATAATGTTTGACTTGTGATTTTTAAATAAAAGGTCAAAACATACAGATGAATTGCATCTTGTGGAAACCCAAATTTTAAGGGTTCCCTGCAG
CATCAGTTTACTGTGCCTAGGGGTGAAGGAGCGGCCAGGTATGGGGTTTGGTGAGGAGGGAAGCAGAAGCTGGGGGCAGGGCTCTGCTTGGGGGCAGGTTTTGCTTTTGAACTCTGCGAAGCCAAGGTGACACGCTTCTGCGTTGCAGACCCCTCTGCCCCAGCCTCAGGCCCAGGCTTGAGTTTCCTGGCTGGGCTGAGCCTCACTACCCGGCACCCACCCTACCTGAAGCTGGTGATCTCCTTCCTGTTCATCTCTGCTGCTGTTCAGGTACCTCTGGCCAGCTGCCCCCGACAGGCTTGG
ACCCACTTGAGACACCTTCCTTTCTTTGAAGCCTGTAATTTTTCTATCCCAGTCAAACTCCTTAGGACCTCTTAACAGTGACCACCTGCTAAGAGTAGGCATGGTTTGAATATAGTTTTTTTTTTTTTTCCCAAACATGTGTTTTGAAATCACTGACTGCAACTACACGATCCAGAGTAAATATGAGGGGCTCACACTGGACTCCCCCTCTGGGCCGGGGGGTCATGTCCTGAAAGGACATCTGCAGGACCTATTGGACAAGGATTCTAGGGTCTGTGGGAATCAGGGGAGCGAAAGAGAGAACAGACAGGT
AGATGCCCAATTAATATCTGTTGACTGACTGGTGTGTCTGTCTGTGCAGGTGTACATGTGGCGTTCTTGGGGTGAAGGACAATACAGTGAAGGAGCCTGAAGTAAGAAGGAACATGCTAGGTCCCTTTTTTTGTCAATGGACTGCATCCTTGATACTTCTTGTTATACTTCAGAATAAAAATTAGCGGGGCAGAAGCTGTCATCTGTGTGTGCACCTCAGGAAAGACCCACTGCTCCTTGATCGAGCCAAGCGGCCCTGGTGCAGCCCGTCTGTGAATCATTTC
TGTCTGTGAGCACCCAGCTCTGCCACAGGGCCGGCTGGCCATAGGGAGGGCCAAGCCTTCTGGCAAGTCTACAAGTGCCAGGGCCACAGGTTCCCTGCCAGGCACTATAGTCCTGACCAGGCAGGGAAAGCCCCTGGCCTCGGGAGCATTTTTGGGCAAGTCATTTAACTCCATGGGCCTCAGGTTCTCCATCTGTGCAATGGGTCAACAGCAGTGCCCACTTCAGAGGGTTGGAGTGGGAATCAATGCAGATGCAGGGGTGGGATGGGTCAACACAGAGGCTGGCAGATAGTAGCCGCTCAGCTAATAG
ACTCTGTCCACCCCCAGGACTCACTTGCACCTGGCCCTGGCCCTGGCCAAGGTCCTTTCCTCGGAGCTTCCACGTCACATGAGGCAGGGGGCTGCCACGGGCCACACAACGCAGGGTCACAGGCTCCAGTTCCTGCACTTCCAACACAGCAGGAGGTGTCTCCTGGAATTGAGGGGGTGCTGCAAGGGAGACAGGCATCAGGGGCCCCAGTGGGGCTGTCAGCCCAAAAAGCAGTGTCCAAGGGCCAGGGAGACCACTCAGGGCTCCAGCCTGCTGCCCACCCACCAGCCCTGCCTCATAGGAGT
TTTGTTGTTAATTCCACAATAATAATAGTATAATCTCTCAACTGTTGGGCCCTTGCTAAACCAGGTTCTTTGCAGTTTTTTGTTGCTCACAGCAGTCCTTTAAGATGTTATCCCCACTGAAGCTCAGACAGAGTGGGCAGCTTGGCCCTGGTCTTACAGCTGATGGGCAGTGCAGCCAGGATTCTGGCCCTGACAGTGTGGCTCCAGCTCCACACAGTGCCCTCAGAAGCCTATGCCTCAGCTCTCCACACAATGAAATGTACCAGGCACCCATTATTGGATG
GTATGCGTGCATGTGTCCGTGTGTGTATATGTGTGCGTGTGCATGTGTGCCATGTATGCATATGTGTGCATGTTCATGTGTGCGGGGGGGTGTGCACCTGTGTGTGGGCGTGTTGTGTGCATGTGTGCACTGTGCATATGTGCTGTGTGTGTGCATGCATATGTCTGCATGCATGTGTGTGTGCCATGTATGCATATGTGTGCATGTTTATGTGGGGGGGTGTGCATGTTGCTGTGCATGTATATATGGGTGCATGTGTGCCTGTGTGTGTGAATGACTCAGGGCCTCGGGGCCTGAGATTGCTGCTTCTGATCCACAAACCCTGCAGGGGGCCATGCGAG
TCAGGCCACAGTCAGTGGGTGGAGGGGCAAGGGAGTCAGCACCCCTGAAAGGGAAGGCCCTGGGGAAGGAGGAGATAGCTCTGGGAGGAGGAGGGTTCTGTGTCCACCGTGAGCCTCCCGGTGCCCATGGCTCCTGTCACAGGGCAGCTCAGTCCCGAGGAGCCTCCCTCCTCCAGCGGCTCCACAATGGGAATGCCTCTCCTCCGAGGGTGCCCAGCCCTCCACCTGCACCGGAACCCCCATGGCACTGTGGAGACCGGGGTGACTGCGGAGACCGGGGAGACGTGGGGGACAGGGGAGACAAGCAGCAGGGCATGGCACGGGGTCGGGGGCCTCAATGGAAACGAGGCGCCCGAGGGGGCAACTTGGTGACTGGCACACAGCGTTTCAAGGAGGCCCTGCAGGATCCTTTCACC
AGCCTCACAAAATGCTGAGATTATAGGTGTGAGTCACGGCACTGACCCAGAATGCTCACTCTTAACCAGTGCACTGATCCCCACCAGTTATTGCTTATCGTGTACCTATTATGCGCATGGCACTGTGCGAACCTTAAACATATTAATTTCATTGAAACCTCATGGCAAGCCTTGGAGATAGGTATTATCATTATCCCCATCTGACAGATGAGGCTCAGGAAAGAAAGGAAACTGAGTTAATGTGGAGCTGGAACCGACGACACGCATTCTGACTAAGAGCTCTCTTAT
GCAGGCCTGAGACCTGGCCTGGCTATGCTGGCCCTGGCTTTGTGGCTGGAGCACACGGTCCGCTCCAAACCCCAGGGCAAACTGCACCCTAGCCTGGGCAAATGAGCCGGCTGCTGAGCGTCAGTTACCACATGCATAACACGAAGCTGACAATGACACCCCTTGCCCTCTGTGGGTGCTGGGGGGTGGGGGGGGGGGGCACATGAATAAAAGATAATGCAGGGAGAGGTGGAAACCAGAGGACTCTGGGGCCTCCAAACTGCAGGCCTGGCCCTTAGTGGCTGGTAACATTCACTGGGTTGCGACTGGGACAGCTGGATAATGCTATGGA
TGCTGGGAAGAATACAGACTCTCCCTACGTGACTCCCAGTCTGGCCCGTGGAAAAGCTAACCGCGAGCCTGCGGGCCGGGCGCCCTGCCAGGCCGGGCTTTCCAGAGCCGCGCAAGCGGACTTAGAAAATACCGCGCCCTCAGGTATGGGATGAAAAACTGCAACCATGAAAGCTTTGTTGAAAACACTTTAATTCTAAAATTTCTGAACAGAGAAGATCTTTAAAGCATAGAACAGAGCCCGTCACGGTTGTTCACGCCTGTAATCCTAGCGACTTGGGAGGCTGAGGCGAGAGGATCGCTTGAG
GCCGTCACGGGACAACAGGACCCTATGAAGGTGGGCCCACAGCAAAAGGAGAGATGATTCTAGAGCATCCAGTCTTCTAGGGCAGCAAAACAACCTAAATTTTCTAAGAGGCCACCCAGCTGAGGGTGCCCCCGGGGAGGGCTGAGGCGTCAGGGTGACGGCTCCACTGCCCACTCACCTGCGACCTCAAAGCCCCTCTCCTCCTTGGGGTGCTCCTGACAGCCACCTCCAGGGCAGGCGAGTGGCGCTGGGACAAAGGCTGGCCCGACTGCGCCCCACCCAAGCAGACGGTCCTTCCCCCA
GCAACAAATGTGTGAGAGCCGAGAGTCTATTCTGACACCTCAGGCTCAGAGGGCAACGCGGCCCTGGGGGCAGGTGAGCCCGTCTGAGGGCCATGGTGGGTTTGAACGTAGCCGGCCTGGACCACCTCTCCCAGGGGAGTCGCCTGTCCCGGGGGCCTGCTGACGACCTTCAGCAGGCTGGGCTCTGGGCTCAACCCGCCTGTGACCTAGGTTAGTCCTGAACCTCTCCGGTCCTGTCACTTCTCTTGGAAGAGAGGGCGTAACAGTCTTCACAGCCCCACTCTGATGGTTGTGAATTACCTGCATTTTAGAGCTCAGGAGCTGCAGGCTCAGGGAGGCGAGGGGCCTGTGGGGACCCCGGGCT
CCCTGTCGGGACTCAATCTGAACACCTGGAAGACACCCAGACAGCGGAGGGCCCCCTGAAACTTGCACCTTCTGTCAGCTTTGGGAATCCCACGCAGGGGTGACCGTGTGGTGCCCCCTCACCTCTACCTCCCGGGTCTCAGTGAGGTGGGGGCCTTGGTCTGAGGGGCGTCCTCCGCTCAGCAGAGGTAGCCACACCTGGTCAGCACCGGATAGAGTCCAGGGTCTTCCAGGAGTGAAGGGGAGGAAGTTTGGTAAGGACTGAAGGTAAGAAGTTACCTCCACATCATAAAGAAG
CTGCCTGCCTCAGCCTCCCATAGTGCTGGGATTACAGGCATGAGCCTCCGTGCCCGGTGCATCCCTAATCTTGAGCATGATCTCAGTCGGCAAATGAGGCCATCTGTTTTCAGCCTGTTTGAAAATAAGATGTGGGGAGGCCATGATGGAAATAGCACGTGGGGTTAAACATAACTGGCAGATGTGGGAGCGATGGTGGGGCATGCCATTCAAACAGGTCCCAAAATGGGTGCAACAAGGTATAGCACATCTACCACTCGCT
CCGTTATTCCATGCGTTGTGCCGTGCTGTGAGTGCATAACCAAAAAATACCAACTCAGTCCATGGCTAAAGTAAGGATATGCAATAAAAATTTAAGCCTGATGAGAAAAAAAGTGAGAAAACTAGTTCACCCAGAGTTTAATCAAGTTTTTGACAAGAGGGTGTTGTTTTTGTTTTTTAAATTGAAACAGGATTTGGGGGCTGAGTTATTGCATGCAGCAGGGTTAAACAAATTTACATTTTATCAAAATAAAAAGATGCTTAAAGAATACATTGATAGGCCGGCACGTTGGCTCACACTTGTAATCCCAACACTTTGGGAGGCCGAGGCAGGCGAATCACCTGAG
AGACCCTCTGTAGACAGCATGGCAGCCCTCCACTCTCTCGGCTCTCCTTCCTGAGGCTGGAGAACAGAGATCTCACGTTTGCAGAAGTCCTTTTAAAACAAAGTGCCAGAACAAGGATTTGACATCACCAGTGAGAAAAAATAAATTCATTTTTGCCCACACCTCCACTCCCCCGTCTGTTGGTGTCAGACTCTGATGGGTTGAAAGGCGGCACAAAGAGAAAGAGGGTAGGGAGATGATGGCAACTCGGGGAGATAATTGACTTCAGAAATGCTATGTCTTGGATGTAG
GCTGATATCTCTCATATCCGCCAAGATTACATGGAAAAACCATAACATCAGCTACCCCCTATATTAAATTTAAATAATTTTAATTGTGCAAGTAGTGAGGGTACAAATAAATTTTTCTTAACAATTGAAATACTGAAATTAAAGATCATGTTCCATTTGACCATCCCCTACATCCCATCCCTTTCCTCTTTTCCCTATTTTTATAGTTCTAGACATTAAAATATATGCAAATATAGGGTTTTTTAAATTCAAAAAGCACATACATTCTACAACTTGCTTTTTTCTGCTAAAAATC
GTGGGAGACGGCAATAGCGACTCCAAGCCTAGACAAATTGAGTCTTCTCGGTCGGCTTCCGCCCACTCCATCGCGTTCATCCGTAGGCGTCAAACCTGCTCCTGCGCCTGCGCGGAGTCTGCAGCGGTTTAAACCGTTCAGGTTCGCATTCTACTGTTTCTCTCCTTGCAGGGGCCCTTGAATCTTTCTTCAATCTACTCTCGCGTCTTTCGTGATCTCATCCAGTCTCCTGGTGCTAGGTACCATGTCGACACCAATGTAGACACTAGATTGGATGAGTCATT
CCCACCAGGGGCTCAGGACCTGCCTGAGCGGGGCTTCAGTCCATACAGAGGCTCTTGCCTCTACCCTGCCCTACCCACCCCGAGGCCCACAGTGCACCCCGTGGAGGTCACACCTTCCCCCCCGAGGCCCACGGTGCACCCCGTGGAGGTCACACCTTCCCCCCCGAGGCCCACGGTGCACCCCGTGGAGGTCACACCTTCCCCTCCAGCAGCTGTTCTGGCCGCACGTCCTGGGTGAAGATCTGCTCCCCAGAGCGGCAGTTGGCCAGAGGGCGGTGGCTCAGGTTGTCTTCAAGGAG
GCAGGGACTCAGGTTACTTGGAGAACTCTCGTCCCTCTCTTCATTTTTCCTGATGCCTTAGAAGCAGTATTTTCCAGGCAGAACCAGATTTTCTGCAGCTTTAAGGTAACCCAAGAGAGTGCCTGTCACCCAGTGCAGTGGAGCAATTGTGTGTGCGCATTTTCTATGTGTGCAGACAACTTTGTGTGTATGAAATCTAGATTCTGGTGGATATGGCTGGAAAATACTCTTAATGAGGACATCCCAGAGGGGTGCCTCTGTGCTTTCTGTTCTACTCATCACGTCTTTGTAACAGCCAGTTCCACTTTAATT
CTGCTCCTGATGGCCTGTGCTCTTCAGAGCCCGGCCCAAACGCTGCCTCCTCCCGCGAGGCCTTCCTGACTCCAGATCTGCTGGCTTGCTGTCGGCCCCAAGCTCCAGACATGCAGACCAGAAGGGTCTCCGAAATGAGCAGTGTAGGAGAGTAAGGCCAAGAGCGGGCAAGGACTGGCCTGAGGTCACAGGGCAAGTCAGTGAGCCTGCTGGAGGGCCCGTGGTTGCTCTGTGGGGTTCCTGGGTGGGCAGAAGCCACCCAGGTCTGGGCTCTGAGAAAAGAGTGGGGGACATGAGGGTCTGAGGAGTAGCGGCCTGTCTCCACGGTCAGCAATCCCCAAAGCTCAGGACCCGTGATGTCCTCCCAGGGAACTGACTGCA
AAGATGGAAATAAAGAAGCAAATTCAAAAATCAATATACAAAAGTCGATTGATTCCCTCTATGTGGAGGGAAGACGAGCTTGAATAAGAAGCATTCTGTGTTATGCTTTAATAATGGCTGGAGATCTGCCACCATGCATTTGTCAAATCCCATAGAATTTCACAGCACAAATAGTACATCTTAATGTGGCTCAGGAGTACATATAATGCCAGCCACAGTTTGTGGGTAAATTACATATTTAATTAAATAGATTAAACAATAAATAATGATATGAGCTCTGCCTGGACACAGTCCTTTCC
TCCCGTCCCGGCACAGAGCTGCCCCAGAGCCAGGACTTGGTAAAGCGCAGGGATTGCAGCATTTCAGAGCTAGATGGGGCCTCAGCTGAGCGTCCTCACTTTACAAATGGAGAAACCGATGCCCAGGAAGGGGATGTGAATGACAAGGGTACAGGGCCTGGGCTGATCCCATAGCACCTACAAGGTCGGCTTTCCCGGCACCTGGAGGGATCCCTTGGGGCACTCAGAAACGAGCCATAGACCGCTGGCTGGGGATCTGAAAATGGAAACTGAGGCAGCAGCAGCAGCAAACTCACACTAA
TTCTCGAGTAGCATGATGGGTTAAAGATGAGTACAAATTCCTTATCCTTCTCCCCATCCAGAGGTGGAGTTTATAGAATGAGATGGAAGTAACATTGTTACTGATGTGGGATGTAGACTTCAAGAAGACTGGCAGCTTCTGCTTACTGACTCTTAGAACACTTGCTGTTGGGACACTGTCCCTGAGAACCCAGCCACCATGCTGCGGAAGCTCAAGCCACATGCAGAGGCTATGGGTAGTTGCTACAGTTGACAGCCCCAGTTGAAATCCC
TTTGTGGGGCCCACCCAGCATTCTCTGCTCCTAGCCTCAGGCTGGTCCCTTTGAAGGAGGAGGCATAGCATGGCGGGGCGGGGGCAAAGCGGCCTCCTCTCCATCCCCAACCTCAGTAGTGATTGTGGTTACCCTTGGGCCTGGAGAAAGACTGCCTGGGTGGAGTGACCTTGGGAGGGCACCCTCATCTCTGTCAACCACAGTGTCAGCTGTGGAAGGGAAATAACATCAGGAGTGCCTCTGGATGGGGCTCCCGTGAGAATGAAATTGCTTCAGTTGGGGGTCTGGTGTAGGGTGCTGTTCTGGAAGCATCCATCGCATTATCACCACAGTCGCTGTCAACAGACTTTTCTCCCAACAGGGCTGAGGAAGAATATGAGTATGCTTTCGATGATGAGCCCACCCCGTCCCCGCAGGCCTATGGGGGAACCCCCAATCCCCAAACACCTGGCTACCCAGACCCCTCGTCCCCACAGGTCAACCCACAATACAACCCGCAGACGCCAGGGACGCCGGCCATGTGAGTCCACTGGGGCCTGCCCTCGTCTACCCCTGC
GGCCGCTGGGGGCTCTGGAAACCCCCTCTTCCATGGGTGGGAGGCGAGGGGCTGAGGCGCAGCGCTGGGCTGGGCCCAGGCCGGCTTCGCCCACACCTGGGATGGAGGCGGAGGCGCTCCGGGTGTTCTGCAGGCGGGAGGCTTTCCACCCCGCTGGCCCCTCACGTCGGCGCATCCTCATGGGATCCTCACGAGGAGCGAGTGAGGTGGGCTCCATTCTTATTCTTTCCCCTGGCAGGAGGCGAGCAGAGGCTCCGGACTCCACAGGTGGCGCGTGGTGAGTAGCCAAGATGA
TTTAATGACCTTCATAACTGCCAGGAGTACCTCTCAAAAACAGGCAAATCAAGTGGATTAGGTGCCTCTTTGCAGTTACCGCTTTTTAAATAGATCCAAACCCGCTGAAAATCTTCATCTAGAAGACTTGTGAACAGGTCAGAGGATGATTTCCCGGCACAGACAACAGTGCTCTCATGAGGACAGGCATTGTCTGGGAGCACAAAACCTGAAGTGTGTGAGCTGCAGTGTGTGGTGATGGGCTGGGGGTTTGCCTCTCTTCCCTCACAATACTGATCGTATTCCAAGGGAATCATGACTTACAATGTTTTTATCTACACTTGATCTTGGCCAAAAGGCCAAGA
AGCAACAGAGCGACATCACAGAAGAAAACATTTGTGCCAAACAGAACCTCTCAGACTCGGGGCAAACAGAGATCCCACAGGTCCTCAGCCACGGTCTTTTGAACGCAGAATCTAGTGACTGGGATGTGCTTTTTGGGAGCTGACTCCTGAAGCATGACAAAGAAACAGGAAATAAAAATAAAACCCCACTGGCTTTGGGGCTGCTAGAGCCAGGGATCTTGTAGGAAGCTCAAACTGAGGAAAAGAGAAGGTGGAACCAAAGTGCAAAGGTGCCTACAGGGCTCGGGT
GGAGTCCTAGTGCCCTAGGACTGTGAACAAGTCAGCAAGTCAGAGAAGAGGAGAAGATAAAAAAGGAAAAATCGAGCCCTCATGCAGTAGGGCATAGGATGCTGCACAGGCTGCCTTTGGGACCAGCTGTGTCTGCAGCAGTGTAGCCTTGGGCAGGGAGTCCAGGAGCGTTTTAAGGATAACCCTAGACCTAATCAACTGCACCTGCTCAGTGCCTTTCCTCTGCAAATGAGAACGAAGAGCCACACAATTCCAATGAATGGCCATTGAAATTCACATCAATAAGGAAATGGTATCAGAGCCTGGG
TTTCGTCCTGTTATTTCTTTCCTATCAAGTGTGTAAGAATGTACATTTGACAGTGCATTCTAAAAGAGGTGAGAGTTAAAATGTTTCAAAATAAAGAGACAGTGACTTTGTTGTTTGAAAAATCAGTGCTTATATCTAAATTTGAGCAGACTTGCTGCTGTAACTCTTCAGACAAGTTGGCGTTGACGCTTGAGCCCTTTGTAGAGGATGATGAGTAAAGCTGAACATTGAGCATTGTCAAGTGACTTCTTCCCTTTTCCGCCTTCAAGGGCGTTTTGGGGCTGGCCTTGC
TGCTGGGATTACAGGCATGAGCCACTGCGCCCGGCCATGCCCAGCTAATTTTTTTTTAATGTTTTGTTTGTAGACAGAGGGTATCCCTATGGTGCCCAGGCTGGTCTCGAACTCCTGGGCTCAAGAGATCCTCCCACTTCAACCTCTCACTGTGGTGGGATGACAAGAGTGATCCACCGTGCCTGGCCTTGTTCTTTGTTTTCAAGATTGTTCTGATTATTCAGGGCCCTTGCAATTCCACATGAATTTGAGGATCAGCTTTTCCATTCTTGCCAAAAAGGCCATTAGCATTCATCACCTGTTTTCTGAAA
AGGTCCCTTCCAGGTCTTAAAGATGTGGATTAATAAGAACAGAATTTTCTACAACAATAAGGAGGATGTCCCCTATTTTAGGTGAATAAGCGTATTGCATAAGCACATGGGAAGAAAGGTTAAGAACTCTAAGACCGTAAATTTCCAGTTGTAGAAGCCTCTTGAAGGCGGAAAGCCCTTTTTTGAAAATTATAGGCGATATGATCTCCTCCAGTGGACCTAGCACTGGGTTAAGAGTCTCTCCAGACTTGTCACTGCAAGTCACGTACCTTTTCTAGGACTAAGTTTCTTCACTGGAAGA
GAATGCCAGGTATTCCTGCAAATAGATCATATAGATTTATACCACATACTCACCCATATTTGATCTTCCATAATCTGACAAGTAAAAAATGGTATCTCAGCCGGGTGCGGTGGCTCATGCCTTTAATCTCAGCACTTTGGGAGGCCGAGGCAGCTGGATCACTTGAGCTCACGAGTTCAAGACCAGCCTGTGCAGCATGGTGAAACCTTGTCTCTACAAAAAATACCGGGCATGGTGGCACGTGCCTGTAATCCCCACTACTCAGGAGGCTGAGGTGGGAGGATGGCTTGAGT
AACCCTTCAAGCATCAGTAAAGACCTCAATAGTGAGCCTGGGCGTTTCTCGTTGGCCTCTCCCACCCTTGCAAGGGTGGCTCACAAGGCATGGGCTGGAGGCTCTAAGGCACAAAAAAACCAGCGCACATCCACGCCTCCGAATGCCACGCTCACCCCAGCGGCACAGTTTCCGTCCTTATCCTGGCCTCTGCCTCTCATCAGCCTCTGGGTGCCTCCCACTTCACTCCCAAGGGCCTGCTTCCCTAGGCCATAGCGCACAGCCTGTGTTTGTGTGTGCGTGTGTGTGTGCGGCGGAGTGTAGAGGTTCTT
CGGGCAACAGAGTGAGACCCTGTCAAAAAAAAAAATGTTCAAAGGGGTTAGTGGTCCCAGAGAAAGGATCACTTCATTAATAATTAAGATGATTAGCCGGTCATGGTGGCTCACGCCTGTAGTCCCAGCTACTTAGGAGACTGAGGAACGACAATCGCTTGAACCCGGGAGGCGGAGGTCGCAGTGAGCTGAGATTACGCCGCTGCACTCCAGCCTGGGCAAGAGTGAGACTCGGTTTCAAAAAAAAAAAAAAAAGAAAAAAGAATTAAGATGGCCGGGCGCGGTGGCTCACGCCTGTAATCCCAGCACTTTGGGAGGCCGAGGAGAGCGGATCACGAGGGCGGGAGATCGAGACCATCCTGGCTAAAACGGTGAAACCCTGTCTCTGCTA
CGATCCGTGTAACACAGCGTGTTGCATGGTGTCTGGTGCACAGTAAGTGCCTGGTCCCCTCTGGCCCATCACTGGTTCTGTCCCCAGAGACGCAACCTGTCCCCTCGGGGGGCCAAACTCAATGCCAGGCCTTGCACCTGGGCACAGCGGCCATGCAGAGGGCCCTGAGCTCTAAGGGCAGCGCCTACCGCTCTGTTGATGTGCTTCCGGACCAGGAGGTACAGCAGAGGCAGCAGCACATATGCCAGCATCTCCCACAGCTTCCCCGTCAGCAGCATCCA
AGTAGCTGGGACTACAGGTTCACACCACCACACCCAGCTAATTTTTGTATTTTTTGTAGAGACAGGGTTTCACCACATTGCCCAGGCTGGTCTCAAACTGCTGGGCTCAAGTGATCCGCCCACCTTGGCCTCCCAAAGTGCTGGGATTACAGGTGTCAGCCACCACACCTGGCCTCAATCTCCTTTACAAAGGCACTAATCCCATTCATGAGGACGAGCCGTTGTGATTTAATCACTCCCCCAAAGTCCCTATCTCTTAATACTACCACACTGGGG
TGCTTGTTTTTAACACTCAGGTTGGGGCCCCTGCCTGCTCCCGGGAGCCTTTGCTGACTCCTGGACCCCGTTGCTCCGGCTGAGCGTGGGCTCTTTCTCTAGGTCTTTCCTCCCAGGACTCTGTGTATTCATCCTATCGTTAAACTGGATTCTCTACAAGAGTAATAATTGCAGAGTCAGCCAGCTCTCATCCCTTTTCAGGTTTCAGAAAAGACCTGTGAACAAAACGCCTTGAGTCTGATTTAGTGTGGCAATGCCCCAAGGGTCCTGTTCTCCCTGGGTGTCCTGCACCTGG
AATGGGCGCTCCCTGGTCCTGTGTAAAGCTTTGTGCAGTGAGGGTTGGGATTCCGGCTGCAGCGCTGCTCCAGCACCCCTCCCCCCTCCAAGTGCTGGAGCTGGGACCCCAGATCAGAGTGGAAACCAAGGGGCCAAGGCCTGGGCCACCCCAAAAGCCCCCACTAGGGATGGTGAGAGCAACATCTAGAATGCCTCAGGCTCAGCCTTCCCCGAGTGGCCTCAAGTGACAACCAGGCAGGGTCAGCTGGGCTCCAAGGACCATCCCTCCCTCCCCTGGCAGCCCCACGTAGC
TGAGGAAGAGAGTCTGAAATTGACAGTGAAGCAATCAACCTTAAAAAGTATGGCAGAACAGGCCAGTAGGTGCAGGTCTAGCTCCTGTGGGTTGTGCTGAAAAATGGCAACCAACCATCCAGGCAAGAGGCTCTACAGAGTTCTGATAACCTCCTCTCCAGACCTGCTGAAACAATATGGAGAAATGCCCAGCCAAGAAGAAAGACAGCACTGCCTGGTGGAAGAACATGGGCTTGGAAGTCAAAGAAGCTGGATGTGGGGCCCAGCTCAGC
ACCCACTCACACACATACACTCACACCGACACACGCATGCACACACACTCATTCACACGCTCATACACATACACTCCCTGCTCACACTCACACACTCATGCACGCTCACACTCTCACACACACCCTCACATATACACTCTCCCAAACACACATATTCTCTGGCACACACACACACTCTCATACTCTTACACTCACACACATGCACTCACACACACACCCACTCTTGCACATACACACACACAAACTCACAACACACAGAGACACACTCTCACACGAACACATTCTCACACTCA
TGTAATAACTTCAAAGAAGAATAGAAAGAGTTATTAGGAAAGAATAGACCACAATATTTCATTAGCAGTGAAAAATGAGGAAAGGCTTAAGAAAGTGACATTTTAGACCTGGAGGATTACAGAAGTTTTACATGTGAGTTCAAGGAAAAGAAAACAGCAAGTGCAAAGATCCTCAATAATATCGAAACATGTATTCAGAAAACTACGAGAGGCTCAATGAGGCTGACAAGTAGTTAATAGGAGG
GCCACCATCATTTCCTGTTCTCTCCAGCTACTTTATTTTTCTTCATAGCTCTTTTACTGCCTGATAATAAATTACAAATCTATTTTTGTGGTTCCTTACTTAGGTTTTGTTCTCCATCCACTTCATTTCTCTCACCACCTACACACATGCGCACACACACACACGCGCGCGCGCATGAATGTAAGTCCCATGAGGACAAGGATTCTTATGTCTTATTAACCACTTATTCCTAGTAACTAAAAGAGTGCCTGGAATATAGTAGATGCTTAATAAATATACTTTGATTACATGAATATT
GAGATAATATACCCTGAATCATCAAAATTGGGGGAAGGAGGTCCAGAATCATTGGGGCCATCAGAGCCTAAACCACGATCGCCATCAACTCCTCCTCCCGTGGTTCAGATGCCTGTAACATTACAACCTCAAACGCAGGTTAGACAAGCACAAACCCCAAGAGAAAATCAAGTAGAAAGGGACAGAGTCTCTATCCCGGCAATGCCAACTCAGATACAGTATCCACAATATCAGCCGGTAGAAAATAAGACCCAACCGCTGGTAGTTTATCAATACCGGCTGCCAACCGAGCTTCAGTATCGGCCTCCTTC
GAGATTGTGCCGGAGAGAAAAAACAGTGCTGGAGAAACCGTTTCCAAAGATCTATTTAACATGTAAACGGAGGAAGATTAATATCTCTGGAACAGTCCCCAAACGTCTTGCCAAGGGCACAGGTTTTCAGCTTTAAAGGTGAAGTTGAGTTTATTTGCATCTAAAGCAAACAGTTGTTTCTCCTCCTTTCTTTCTCTCTGTTAAACATCGTATCCTAACCATATCCTCTTTACACTCCGGCTCTGCGTGCTTCTTTATGGAG
GGCCACCCCTACGACGTGGCCATTGACATGTGGAGCCTGGGCTGCATCACGGCGGAGTTGTACACGGGCTACCCCCTGTTCCCCGGGGAGAATGAGGTGGAGCAGCTGGCCTGCATCATGGAGGTACGCGGAGGGCTGGCGGTCGGCTCCCACGGAGACCGTGGGCTTGGCCCTCAGACACGGGGCTGCACCAGACTCGCCCAGGACCATGGCCTGCATACCTTGTTGTTGTTGTTGTTGTTGAGTATTCCCTAAAAGGAGTTTTGAAATTGTGTACTCCCTTGT
GCCATCAATTGTAAGATGCATCATTATTTTATGGAGCAGTAAGAGGAAATGCAGACAGTTAAACACAGGCATAATGCTTTCTTATCATTTAGCATTTGTATTTTGTTCTTGAAAGATCTCATTTAAGGCCAGGCATGGTGGCTCATGCTTGTAATCCCAACACTTTGGGAGGCCAAGGCGGGCAGATTGCTTAAGCCCAGGAGTTCGAGACCAGCCTGGGCAACATAGGGAGACTCTGTCTCTACAAAAATACAAAACAATCGCCAGAC
AGTAAAGCTTGCTTGCGACTGATCACTGTCTTTTTGGGGATCAATCAGGGACTGCTTTATTATTTACAAGGTGTCACCCAACTGGTCTGACTCCCAAGCATTGGAACCAAGAATAATTCCAACTGGTAGGAAGAGTCAAAGCCTGGGATTCCAGGTGAAGGAAAACTTGTACTGAAATGTTAAATTGTACTTCTGTAGACCCATCAGTGGATCATTTGATCGGTCAAAGCAGATCGGATCATTTGAGCTTATCTTCCTGTAAGAGAAATCTTTGGAGTTCAGGATGAGGTGTCTGAGTCTGAGGACATGGCTAGTAACTG
ATTGGGGGAGGGGGGGTGGAGGGGAGGAATCTGGACCTCTAAGTCATTCCCAAATTAAAATATTCAAATTCTACTGGTGAGTCTCTTTCTTCCCCAGAAATTAGGCAGGTCAGGAATGTCAAGGAGTATTCATGGGAATGTTGCCAGAGCAGGTCGTGGTCTGTCTCTGGGACTGGGTCTGAGCAGTGAGGATGTGGGGGCTAGCCAGAAGAAGCTGAAGACATCCTCCAACACAAAACTTCTACGCTACACCTCTGTGTGCACGGCCACTTTGTGGTGTGCCTGG
GGGAAGCCCCAGACCCTACAGGAAAGCCCTTGCAAGTCCCCACCGGGGACCCAGCCCCACCGCAAACCTCTACGGCTACGGTGCCGGCCGCAAGGCATGCTGGGAGGCCTGCTTGGCCCGGTGCCGCCGCAGCCTCACAAAGACCTGGGCTTCTCGGTCACCCTTCCGGCCCTCCAGCAGCTGCAGGATTGGGTCCCCTGCGGAGAGAGGGGTTTGGGGGTCAGATGCCAGGGGAGAGGGCAGTGCCTGGTGGTGGCAGAGAAGAGTGTGTGGGGGGGTACACAACACTGCTCCATCTCCCCAACAACCTGGAAGGAAACAAGTGACAGACCCGCGCCAGC
TCCACTTGTCTTTGGCTGCGTGCAGGGAGAGAAGGTGCAATAGCTACCATTCAGGCCCTCAAGTCTTCCACCCAGCAGGGGGAAGAGACACGTTAGCCCTGTGCCCTGAGAGCTGGAGGGTTGGGGGGGCCTCCCTGCCGGGTCTCCTCCGCTGCGGACCCTCCTTCCGTCAAAGCGCGCTGCACCCCATCCCCCACGAACTTCATCCTTGCTCAGCCTAAACAATTCCCTGCTCGGAGGACAAAGAAATGGGTCAAGGGGAATTTGTTTTTGAAGCAAAAGAGTCT
GAGAACAGGGTGGGGCCAGATGGCCACAGGCAGTGCCCGCCCCCAGAGTCCGGCTCGTCCCTCCCATTGAGGACTTGACCTAATTTAAAGAGTGTGCTGTTGTCCACTGTGTACGGTGGGTGGCGATTGCTGGACCCCAGACGCTTTCCTTGGAGCTTCAGGAAAGCCTGGGCCTCCCTGTCTCTGGCTAAGCCTGAGACTGCTGCCCAGTTCCTCATCAGAATGTCTGAGGGATGTTAATTTCCTCCAGGAGTCTTGCCCTATTGATTCAGTAGCTGATTCCCCCAGATGGCTCTTGCCCCTTGCTCTGT
GCAGTTACTGAGGAAGCCTCACCCCTACTGGGCCCTCGGGGGTGAAGGGGCTTCCCAGGCCTTGAGGGAGACTGTATTTCAGATGTCAGTTAAAAGCGCCTGCTACATGGCGTGACCTCTCTGAATCCTATTACTTTCCTGTGCAGGAAACTGAGGCCCAGAGAGGTGGAGTGACCGGCCTAGGGTCCCCCAGCAAGTCAGAGACAGTGAAGCCACCTCCTGCCCTGGGCTGGGGTCCCGCCCCACTGACCTCCAGGGTCAGAGAAGGAGGGGAGCCCCCAACACTTAACTCCTTCCTTCTTTCCTTCATTCCTTCCTCCCTCCCATTCTCCACCTCCTCCTGGCTGAGCTTTGAAGCCAGGGCAGTTGGCCAGACCGAGCG
CTGGGATTACAGGTATGAGCCACCACACCCAGTCCCAAGCCTCATGTTTTCACACACACACTCACACACACATGCAAACATGTACCCTCACTTCAATGCTATGAGGTGGGTCCTATTATCATCACTGTTTTATTTTCTTTCACATTTTAACATGAGATTTGGAGGGGACAAAACATCCAAACCATATCAAGCCCTCACCTCAGGCTGGGTTGCCCACTCGGAGTGGCACCCCAGGGTCACTGGCCACCACTTCCTAGGGTCAGTGATGTGGTCACCTTGGGATGAACG
CCCCAACCTCACACCTTCAGCCTTGGACAGGCTCCAGCGGGGCCAGGGCCCTTCACCCGCGAGGGCCCAGGGACCACCTAGATGCAAGGAGAGCCCAGCAGGCCCTGTGCTCTGCCAACTCTTTCTGAACTTTTGTTTTCAGTTCTTTTCCTCACAGTCTTACCAAATGTTTCCCAGCCCCACACATTCTTAGACCTCAAGGAGGAAATGCTTATTTTTGTGAACTAAATCAGCACAGAGTAAGTAGGAAATCTCTATTTCTTAACT
AGATGCACGTATTAGCTCCCGTATGAACCGTATTACTGAATTTGAATCTGAAAAATACCAAAATGCAAACATTGTTTTTAAATTAATTGTTTTAAAAGCTAATGAACGAATTAAGACAAATTGCATCAATTTAGTGGTTTCTTAAATCGTGGTTTGCAGGTAGTTCAGTTTTATTAAAATTCATTTGTGAGTCGCTGAACGACTTACATTATGTAAAATATATCAGACAGTAAATGAATTGTGGCTTTCATTGCCTTTTGGTCATCATTATGTTTCATGTCATCAT
TTGAGTTGCAGGGAGGGAGTAGAAGACCCTTGAAGCCCCCTGTGAATGAGGGCAGCCACTTGCGGAGTCCTGCCTGTGTGAGAGATGTACCAGCGGGTGCACGTTCATACTACAGCCTGGAAAGATACAGCTTGCTGGCCTCCCCTTCCTCCCTGAGGGGTCTGAGAGGATTAGCTGCCCAAGACTGCCAAGCTGGCGACTGGGGGACCAGGCTAGTCTGACCATGCCCACCTCCCTCCCCAACAATGCAGACAGCTAGGGCAGGCAGGGGTGGAAGATCCCAGTGGGACAGCACTGAAATGCAGGGGCCA
AAGTCTGGCAGCAGGAGGGCACCAGCCAGGGGCCCCGCGCCCCCGCCTCTGTACAGCAGGGTCACCGTGGGGTGACATGAGAACACCGACCCAGGGAATGGGCTCCTGCCACACCTGCCTGGGAACCTGGGCTGTGAGTCCTGCTCGCTGCACCCTCTAGCCTGACGTTGAAGTAACCTCGCCAGCGGGGCCCTCTGTGGCACTGGGCACTCAGGGAGAGCACGTGGCATTGGAGAAGGTATTCTGAGTCCTACAGAGAGGGACCTGCGGGGCCTGCCCCACAGGCACGTGG
CTAGGGGGATGGGGGTAGGTTGGACCAAATGGGCAGGGGCAGGTTACAGTGCCTCAGACACATATATGCACCCCTACCCAGGCCCCCGTTTCCCAGCCTTGGAGGTGCAGTCTGCTCCCCATCTTGCCAGCACTGCTGCCTTTGCACACACCTGCCCCCCACTCTCCCCATTGGCACACACAGAGACATGAGCTGGTAATCATGGTCCAGCCCAGAGCCCACAGAAGAGAGGCTGAGGTCCAGAAAGGGCAATGTACAGCCCAAAGCCACACAGCAAGAGCCAAGCAGACCAGGGCAGTGCTCTTAGTCCTGCCTCTGGCAGCCAGGAGCTTCCACCACCCCCGCTGTTTCTGCCACTAAGAAGCCC
CACATTTCCGGTTGAAGAAGGTTCTCCAGAGGGCAGCGGCCAGCCCATGATCATCTGAAAGGATCCCCTGGAACATACAGCACAGCAGTGGTCTCCTGAGGGATCCACAGAGCCAGGACACAGACGGTGGGGATACTATGAACATGCTAGCAACCATGGAATCAGCTCAGAAGGGCCCTCCACGCACAAGAGGAAAATGGGGCAGTCACACAGTAGAGGTGGAAGGGGTCTTACAAGGGTATCTGGCCCAATCCCTTCATTTTATTACATACAGAGGGAGAACAG
TGAAGGGCGAGGTGGTAAAAAGCCAGTGGATTCTGGATATATTATATTTTGAAGGTGGAGTGGACAGGACCTTCTGATGAGTTGAATGAGGGGTGTAAAAACAATAAGGTTTGGCTATGAATGGGGTTTACAGTCGTGAAAAAGCGTTGCGGGGAGCGGGAGGAGGAAACGAAGGTTCTGCTGGGTTTATGCTACTACCTTGCCGTGCTTACAGGAGAGCCAAGTGGAGATGGATGCACGACTCCAACACTCACTTATCTCCGCAGGTTCTTCTGCCCCCCGCCCTGTGTCTACCTCTCGGGGC
TCACTTACTCCTCTGCCGTCGCCACCTGTCTGGGTGCCGGTCTCCTCCCTGCCCGGCCGCGGCGCGTCCTCTCCGTCCTCGCAGTCCTCGGGCTGTGCCCTTCCCCCCTCCCTCCAGCAACAGCCGCAGCCTCTTCTCCTCGGGAGGGACGTCGTCCTCCTCCCTCCTGGGCCGGCCATCCCTGCCTCGGGTCTTGCCAGTGGCTTCGGAGCTGCCGGAAGGACTGGCCATGGCTCCGGGGGCTCTGCCTGCACTTGGGGAAGAGGAAGGACCCG
GGGTCACAGGAAAATTCTCCTGCCCCAGATGGGGGGTTTGAAGGTAGGATAGAGTAAGGGAGGAGAATTTCCTGAGAACATACAGAGAATTGGAGATGGAACCCAGGCAGGAATCTATGTCCTCAGTCTTAACGAGGCTTGTTCCGCTATAGAAATTTGCTGGGAGCAGGGGGATGCAGCACCTGACCTTTCCGGCCCTGCTATACTCCCGTGCATATGGGGAACCATAGCCTCTTTGGGGTGGTGGCGGGGGCAGGGACACCAGTCGTTGGAGCCAGGTTGAGAAGCAAAAAGTCCCTGC
AATAAATATTTTCTGGGATTTTCCATTTTTTCATTTGTTTCAAGTGAAATTGTAAATGATTATTGAAGGATTTTTATAATATCTTCTTTAAAGTCCTTGTCAGATGATTCCAACCTCTGATTCATCTTGGTATTGGTGTTTGTTGATTGTCCTTGGTATAATAGGTGATTTTTAAAAAATTGTATCCTAGACGTTTTGATTATTACGGGGATCCTTGATCCTATCTAAACCTTCTAATTTGGCGAAATCTGCTTAGATTTGTCATATGTGCTCTTGGG
AAGCTGGTATTTCCCCGCATGTCTTATTCTTGCCCTTCCCCCAACCAGTTTGTTAATCAAACAATAAAAACATGTTTTTTTTTTTTTTTTTTTTTTGCCTTTCCTGTGTGCTGTTTTGTTGGGGCGGGGGTAAGGAAGGCTGCAACCTGGATTTGGAAACCCCTTGTGGATGCGAGGATGAAGGGGGTGCATGGGGTGAAGATTTGGCATAGCTTGGGATACAGGTGGGGGGTTGGGGGGAAAGCCTCAGGGCCAGAGGTGACCACGCCTATTTTACCGAGAACCGAGGGAAACAGCCTGGGCCAGG
GCCCTCGCCTCAGTTTTCCCCTCTGTCTAATGGACATACATTAAGACCTTGAAGGGCTATTAGGAGAACTTAATAGGCGAGTAGGGGCTCAGGGGTGCGCCTGGGGAACCTAGAAATGGGGCTTGAGAGAGCTCACGCTGCAGCTTCCGGCTCAGCGAGGGCAGCGAGAGGGCCTGTGATCTGTCCCTTTCCTTGTATGGTGAAAACAAAGTCCGGGTGCAAAGTCCGCTGCAGAGTTTGTTGACTTTGGGGCGAGGGCTCTGGCATCAAAGGCACTGCGTGCCCTGTCCACTGCTCCCGAGGCCGCCGCCCACTGTGATCTTTGCTCCAGTGGCCAT
GCTCTGAGTCAGGCTAGAATCCCAGTTCTGCACTTAACCAGCTGTGTGACCTCAGGCAAGCAACCTGGCCTCTCTGAACCTGAGTTTCTTCATCTGTAAGTGGGAACGCTAATGCTGTGCTGAGGGTTCCATGGGACAACCATGTAAAAGCACCCAGCACGCACCCAGCAGGCAGCAGGTCCTGCACAGCGTTCCCTCGCGTGGGGGTGGGTTGGGGCTTGAGCACGGGTTGAACCTGGAAGAGGCCATTTCCCTCCCTTCTCCCCGAGGAATAATTGTGAATTCCTGGGTCTCAGAGGAAACA
GGAAATGGTCTCCTGCCAGCCTTCTCGCTGTCTGAGAACGTGAAATGGCAAGGTCTCCTGTTGAGACCTTGAACTACTCCAAGCGCTTCCCACTTCACTTCTATGAAGTGAGCTTCCCTCAAAATTTCTGCTGACCTCATCCACGAAACAGGGAAGAAACCCAAGGGCAGGTTGAGCCTCAGCCATTGTGAGGATCTATCTGAGGCGTAGGGGGTCCTGTCAGGAGCTAGGTTGTGGAGCACATGGGCTCAGGGAAAATCACAGCTGGGGTGCTTGCGAAATCA
ACAGAGGTTGAGGCAGGCTGGATGAAGGTCCATCCCCTCTGCTCTTGTCAGAAGAGTTTCCATCCCAAACCACTGCCACCAGGGACAGAAAGTTCTCCCCACGTCTGCCCCAGGCCTCACCTCTCCTTTCGCCCAGGTAGCGGATGCGGACCTGGCACTGGCCCCAGACAGCGCTTACTGCCGGATAGAGGGTCCTGCCCTTCAGTCCGCGGAATGCTGGCCCCAGGTAGGTGCCCCCAATAGCGTAGCCCAGAGTTCCCTCCTCCATGTCCAGAACCACCAGCAGTCTCTCT
CCCCATCCTCCCCATCCTCCCCTCCCCACGCTCCCCTCTTCCCTTCCCCACCTGCCACCCTCCCCTCCTCCCCTCCTCATCCTCTCCTCCCCCTCGCCCATCCCCCTTCCCCTCCTCTCCTCCTCATCCTCTCCTCCCCCTCGCCCATCCCCCTTTCCCCTCTTACTACCCCCGCCCCACCCCGTTCTGCGCCGAGTGGCACAGCCCTCGGCACGGCACGGCCCTGTCAGCTACGAAGCCGGGCGAGGGGCTCAAGGCCCCTCTGGAGACCGCTTCTCCCCCGCGGCCCGTCCCGCCGCTGCGGACCCCATGCGCGGCCTCCCCGCCCCGGCGCC
TATTAAGCTCAATAGTAATTTCTTCTTAGAGACAGGGTCTCGCTATGTTGCCCAGGCTGGACTCAGACTCCTGGGCTCAAGCAATCTTCCCACCTCAGCCTCCTGAGTAGCTGGAACTGCAGGCATGAGGCATCATGCCCAGCTTCAAGAGTAATTTTTTAAATACGATTGTGTAAATATGCAAAGATAGAAAGTTAGGTTAGCCCTTATTTTAATATATGAGAAATTAACCTCTAACACCAACTCATAAGGAATAGCAAATTCTGAACTG
CTGGGCTTGGGGCAATGCCAGGGCTGGGGGCGAGCCTGCAGTCAGCCTTGTGAGTGGCAGCCGAGGCTGTTATTTTGAAACCCTAAGTGGAAACAGGCATGGAAACCCGGAAGGAGCAGGGAGCCTTAGGCAGTCCTGGGAGATGAAGCCAACGCCCTACCTCCATGTGGAAGGAGGCGGCGGAATGGGCAGGGTCGGGTCTCACAGGTTCCCCCCTCTGGAGTTGGGGTTTCCCGGCCCACGTTCACTCTCTGGATGTGATAGGTCCTTCCCGGCCGGGAAGGGCTGGAAGGGGCGCGCAAGGAGGACGTGGGG
GCTCCACCCGCCGCTCCCCGGCAGAGCCCCGGGACCCCCTAATTGGCTGCGGGCGCTCCCCGGCTCCGCCCGTCGCCGCAGGGCACTCTGGAAACTGTAGTCCCCCCACACCACGCTCCGCGAGCCGCGGGCTGGGCTTTGGGGAAGCTTCGGGGACCGCTCGGTGGGACCGCTCATGGACTCAGGAGCCCGCCCGCCGCGCCGCGTGGCTCCCAAAACTTTTATGGGAGCAAGCGGGACGGCGACTTGGCATTTCGCGAGAGCCCACGGATCGTTGTCAGCGCCCAGAAGGT
TTGTCTAGACATAGGTCTCACTACGTTACCCAGGCTGGTCCCCCAAACTCCTGGACTCAAGCAATCTGCCTGCCTCAGCCTCCCAAAGTGCGGGATTACAGGCGTGAGCCACGCAGTTATTGCTGCTGTTGTCACTGTGGGGAAGTGGCCAAGGGCACAGGTTTGGAGCCAGAGGGTCCTGGTCTGAGTCTCACTCTGCCACGTGTTATGTTTGGCCTCAACTCCCTGAGCCTTAACGTCCTCACCTGTAAAACTCAACCTCAGGACATTC
TCTACCATCTCCATCCTAGACGTAGAACAAGGAGCTTGTTTACACACAGAAGAAAGAGAGGCGCTGAGTTAGGGAGTAGCTAATGAAAGTGGATCTCTGAGGTCCTGGGGATTCCTTGCACAGTGGGCTAAAAAGAGGGAGAGATGCCAGAGAAGATAGACAGATCACAAAGGGCAAAGCTGCATAAATGCACAGATCAAAGGGAGAACTGGGAAAGTGTTACCAGATGGTGCCGTGCAATTCCAGGCTCTTGGTGTCCCGAACAAAGA
TATTTCCTGTGTGTCTTGGGAGCAGACGTCTCCCTGTCAGGATGATGGGGTGTCAGGGGCTGAACCTGGGCTCAGGGAACCCCGCCCGGCGTGGCTGCAGCCCCTCAGGGCACAGGGTACGGCCTCAAAGAGTGGAAAAACTGAGTGGGCCACAGAGCAGGAGCCCCGGGAGGGATGCCCTGGCACTTTTGGGGAACCCACCTCTGTTGGGGGTGGGCTGCTGAGCGAGTCTCAGGCCCCGTCCCTGCACTGCTGGGGCCTAAGGCAGAGGCAGGCACATTGATTCCCTCCCGTAAAAGTCTCTGCTCCATCTTGCCATGT
GGAGGCAGGAGTAATTTGCAATCCTTAAAGCTGAATTGTGCAGTGCATCGGATTTGGAAGCTACTATATTCACTTAACACTTGAACGCTGAGCTGCAAACTCAACGGGTAATAACCCATCTTGAACAGCGTACATGCTATACACGCACCCCTTTCCCCCGAATTGTTTTCTCTTTTGGAGGTGGTGGAGGGAGAGAAAAGTTTACTTAAAATGCCTTTGGGTGAGGGACCAAGGATGAGAAGAATGTTTTTTGTTTTTCATGCCGTGGAATAACACAAAA
TTTTGACTCATTTGTGCCAGCAGGCATTGTGCTAAGTGTGAGGAGGAACCAAAACTGGCCCAGAAGAGGTGGCTGTTGTGGGCACCTCACACGGCCCTCCCTGCTCAGCAGCCCCGCGGGGGTGCCGGGACCAGAGTGGGCCATGGCGGCCAGGTACCTGTGGGTCAGTCCTGCAGCTGGCGGGGCCTGCCTGGATCGGATCCCACGGCAGCCACTCGGGCTAGCGCCCCCTGCCCTCCGTTCTGCCGCGGAGCCAGCGGGCAGTGGGCCCTGAGAGAGGTTTGGCTGGCCTC
CTCATCCCTGGAACCTCAGGCTGAGCTTATTTGGAAATAAGGTCTTCGTAGGTGAAGTAGTTAAGATGCAGTCACACTGGAATCCAGTGGGCCCTAAGCGTGAAACGCCTGGTGTCCTCAGAAGAGGAGAGAGACAGAGGCAGATGCCCTGGGAGGGCCACACTGCAACCACGATGGAGGCAGAGACGAGGGACCCCAAGGATGGCGGCCTCCAGGGGTGGACGGCAGCCTGGATGGACTCTCCCGCAGAGCCCTCCGGAGGAACCCACCCTGCCGACACCTTTT
TCCACCCATGGAATCTCCTCCTATCTCTCCCTGTGTCTATCCTCACCCCCTGCCTTGTGTAGGGTGGGAGACTGGAGTCCTGCCCACTGCTTCAGACCTCTCGTCCTGGAAGGCAGCCCTCTGGCTGGGCCCTGCCACCTGGGGCCACATCGGATTTTGCTGCATCTCCAGGGACCACCCTGCCCCCCTCACTTCCCTTTTCCTCTTCCCACCAGGATGCCCTGATCCCCCTGCCCAACCCAGAGTCTGGGCTGTCCCCAGCCAGTCCCAGCTACGGGTTC
GGGCTTCAGGAAGCTGCCTGGCTTGTGTGCTACCAACAGTCCCCCGGAGAAAGGAGAGGAGAGAAGGGTTCAGTTCCTGCCAATGGGGACCATTGTTCCTCCCCCAGTGGTCCCATGCCCCGCATCCCACATTAAAAACAGTGGGACCTACAGTGGCAACACCGGAGTTTCTTTACGGGAGGGGCTTAGGGGACCCAGCTGGGGGATTTATTTAAAGCTATGTTTTTAGTGCGGGTACACAACTTTCCCTTAGAGCATGTGCTTATTTGGAGTGGCTGGAGGCGTTGATGG
CTGAGAGGAGAATCTGTTTCCTTGCCTTTCTCAGCTTCTAAGAGTCTCCTGCGTTCCTTGGGCCCTTCCTCACGTCACTCTAACTTCTGCTTCCGTTGTCACATCTTCTCTCCACTGCGACCCTCTTGCCTCCCTCCTATAAAGACCCTGGTGGGGACCTGAGACCCACCCAGGGAATCCAGGAGAATTCCCCTATTATCTTAATCACATCTGTAAAGCCCCTCTTGCCAAGGAAGGTGACGCGCTCTCAGGTCCTGAGAATTAGGATGTTATCTTTGG
AGCTGGGGTTAGAATCCCTGTCTCCCTTTCACCTCACTCCAAACACCCTCTTAGAATGGGAACTCAGTTCAGGTTCTGCCTTGGGCCCTAGACGATCCACCCCTCCCTTCTGAGCAGGGAGCCAGGAGCTGAAGTCCAGGGTCCTTGGAAGTATGTCAGGGTTGTCCCCCCAGGGTCCTGATTACAGAAGAAAGAACACTGGACTCAGAGTCCAGAGGTTGGGGGTCTAGCTTTGCCTTCCCTATCCCCAACTATCAGCAAAACAGCCTTTGGAAAATCCT
ACAAGCTGGGTGAGTGAGGCCTCGAGCCAGGCAACAGCAGTTGGGGCTTCCGGGACAGCTCCAGGTGTGTCCCCAGGGGCTTGCAACCCATTACAGGGCCACGCTCTTTCTGGGGTATGACCTGCAAGACTTGGCCCTGACATCCGGGGCTCTGCAGCTGGGCCTTGTGTCTTGTCCGCCCCCAGCTCTAGCCCCATCCCTGAGCGCTCTCTCGGGCTGCCCCACTTCTCCCCCAGTATCTGCAGCTCTGGAACACTGAGGAGAGCAGGGCAGGACTGAGGGCCCAGGTGGGGAGAAGGGAGGTGGGGGCAGATATGGAACCTCCCGTGCTCATGCCCCCCCCACCACCCAAGGTGAGCAGGGTGCCAGCAGCCTGTTTCCTCTTCTCCTGCTGGACCACGGCGTTTCTGCTCCCGAGTTGGGACTGTGGAATGGTGTGGGTGCTGTGGTCTGCTCCATCGCTGGCTCCTCCCTGGGTGGGAC
GGGCTGGACTATCATTCTGACCCCGACTCTGGTCTCCACAGCCTCTGCCTGGCCCTGGCTCTCATATAGAGTAGCCTAGAATCCTGTCTTAAGAAAAATCAGAATCACTAATCCTCAGGGAGAGGCCTTCAAAGCCATATGGTGCAGGTTCCTTCTAATCCTCGAGTCCCTTTTGGAGCATCCCCACCAGTGTGGGTCTCTAGCTTGTGCTGAGGAAGAGCCATGACGTAAAGGCCTTGGCCTCTGCTTGAGCAAGCTGTCTCCCGCTCTGAGCTTCAGTTTCCT
CTGGCTGAGGTGACTGCATTGTGTATACCTGTATGGGATGGATTGCATTCATTTGTGAGTCTGCACCCTATATGATTTCTCTAAATCCCCTGGCTGCATGCTGTGTCTGTGTGGGGTATGTTGCATTTGTTGTTTGTAGGTACAACTGCATATTCTGTGTGTTCCCCTGTGTCTCTGCCTCTGTGAAATGTGTCTGTGTGTTTTCCCTGCCAGCTCCTCCTCCCCTTCGGGTGCCCCAGCCTCTCTCCCTGCCTTCTCCTCCCC
GTTTGGCCTTTTAGCTTGCAGTGAGAGTTTGGGTTTGTAACAAAGCTCATATATAATGTCTTATGTTTTGAACAGATCACTACTTGCCTCTGGTGTGTGAAAATGTTTCAGAAACTTCAGAATTTTAAGCCTCCCATTGGGAAAACAAGGATTGGCTCAAATGTTATTTCATGTGATAAACACAGAAATATTAAAGGTGTTCAGGATTTCTGCTAAACATCAGAAACCCTACACTGTGTTGCCTCATCATATTTTTTT
CAACCTATTGAGATATTTGACTCAGCCTAAGTTGATAGACTAGAACAGCAAGGGAACTCCACAAAGAATGGGCTAGGTGGACCTGGAGATCCAAGTCAATTTTAGAGGTTTATACTTCTTCACCAAAAGGAAGTTTGGCCCTCGTGTACAAGGTGGAATGTGTGTGATTAGCAGAACTCCTTACCAGGTTGCAAGAATGGCTGATGTCAGGCCTCTGAGCCCAAGCTAAGCCATCATATCCCCAGTGACCTTCACGTATACATCCAGCTGGCCTGAAG
GTTGCGCGCGCTCTCCTCGCGACCTTCTCGGTCTCTCCAACCACCGCCCGGCCTCCCAGGCCGGTTCAAATTCTAAGTTCCAGCGGTCCCAGGAACCCTGGCTGCCTGTCACTTATCTACTGCTCAGGACCACTAGTAGCTTTTCCACCCAGACACAGCTATTGTGAGCCTCTCGAGGTCGGAGTTTCTCCTCCCTCTTCCTCGCAGGGTCTACCAGAGTATCGGTGCTACACGTGCCATAAACTTGGATGAAATTCTGTAGTATTCTTACTGGATTTTTTTCGTTAACCACCAGCAGGACCAATGAAAGGCTTTTTAAAAAAACCGTCATGTGCTTATTTGGTGGGGAAAAAATTACTATTCAGGCTCATCTGGTGATGAGAAGCTTCTGCTGTGTTCTTAAGGTTTTTTTGTCTTAGTGGGGACTCACGTTCTCCCATTTGTCTGAAATATTTCTCTTTCCCCTGCTTGGCCTCTGCCCAGTTCCCCCTCCTTCTCCACCCCTCCACCTAGTCTCTCTCCTAATGAAAAAGTTTGTTTCTCTTTTACATTAGTAACGTATGTAACGGGTGGTATGTCTTTCTTTGCTTTGGCCACCAGGAAACTCAGAGCTAAATTAGGTTCAATTAACGTAGGTCTTAATCTCAGTCTTTGGGTATCCTT
CTTGCACTCCCATCCCCGGCAGAGGGCCATGGCTCTGCTCTCCTTGTGGGGAGGCAGGGAAGGCAGAGCCCGGGTTGGGTCTGGAGGCTGGAGGTGGCTGCTCTGCAGGTGGGCTGGCCTGAGGGAGTGCCACCAGTAGGGCCTTCCTTGTGCCAACTCTGTTCTGGGTGCTGGGTCAGCTCCGCCCGTCTTGCCCTGGTGCTCATGATCCTGCAGGAGGTGCTGGTGTCCTGGGAGCGCAGAGCGGGGCTGCGCCAGCGTGGTCCACAGGCTGGAGTGAGGG
AGCTGGGGCAACTACTGGGTGAGTGGGTCAGGTGGTGCAGGGCTGAGGGTGGCATCTGGGAAGCATTAGTTTGGAGTGACAGGGAGTGGGTGGCCGAGGTCTCTGTTCACCTGGCCCTCTCCCTTTCACCCATCCATCTCACCATGCCCGAGGGCTGCAATGCCCCCATGCATTCCTCATCTCAGCACTGAGCACTCAAGAACCACAGCATGTGCAAAGGACCTGAGGTAGGAGGGTGGCCACTAATTCCCCGCACTGTCAGTTCTGTGGGGCAGAAGCCAAGACTGGGGGTCACCCACGAGTCCATCCGAGCACACAGTAGGCCCGCAATCGAATTCTGTGGCAGGAATGGATTCATAAAGCATATGTGAGGCTGTAGCCACCCTGGGGAGCCCACCTGATGCCTCTACGGCAGGCCCCACACCCACAGTGAGCCAGCCCCTGCCCCTTACCTCAGTCACATCCACAAACTTGGGGTCCCCAAGCAGGGTCCTCTTGGCGTAGGCAAACCGGAAAGCCTCTACGATGCGGTGGTACGTCAGGCCCTTCTGCTCGGGGGTCTCCACGCTCTCCCGGGAGAAGTTGTACCCTGGTTGATCAGAGCCAGGTGCATGTTGCTGAGCCCCAGAGGCTCTGAGGGGCTCAGAGGGTTAACACCTGCCTGAGCCACTTTGCCCACCTCAAGGAGCGTTTAATAACCAATAGCAGCAGCTGCTTCAGAAGGCTGTGGTGAGAGTGAAGTAAGGTGAGGGCTCCCGAGCCTGGACCTCACGTCACGCATCAGCTCTG
GGTGTCCTTGGAAACCTCTGGAACAGGTCCTCCAGACGAACCATGCGCCGGTCTGACCCGTGAGCAAAGTGGCCTGGGGGTGGTGTGGGAAAAGGGGTCAGAGGGAAGCCAAGGCGGAGGTCCAAGGAAGGCAGGCATGGCCCAGGCAGGGCTCGAAGCCCTTGCTCTCACCTGGAGAGAAGTAAACCTCCAGCTTCTCCTTGTAGAGGGGCAGGTCCTGGGGAGGACAGGAAGGATGTCACTAGAGGCCCGCATTGGGCATGGTGACTCTCAGGGTGGGGGTTGGGGTGTCAGGGCAGGGCCCACCTCGAAGTCCAGGCTGCCCACATCCCTGTTTAGGCCCGACTGGCGGCACAGGTTCTCATC
CACAGCCACTCGGCCTCCTCCCCTGAGGGGCTCTCAGGTACCTCAGGTACCTATGTCCCAAGGCAGCACTGGAGATTGTAGGTCAGAGGTCAGTGACCTTGTTCTCCAGTGCAGCGGCAATCTGCTGCAGGCGGAAGGCCAGCTGCATCTTCTGGGCGGCAGGATCCTCCTCCAAGGCATTGATGATCTGAGGGAGGGTCGCATCAGAGCACACCGGGGGACCGCCCAGCACCCCACCTGCCCCCGCCCCCGGGGGCCTGACCCTACCTCGTCATAGTACTTCTGCGTGTATTGGTAGAGCTGGTGGAGTGCCACGAGGGTGTTCAAGGAGTCCGTGTGCGCCTGGGGGGTGACGGGACAGTCAGGGTGGAAAAGGGGCTGTGGGAGCCCCAGGGCTGGCAGGAGTAGTACGGGACGCCCAGGACGAGGCCTCCCCGGGGAAGCAGCTGGGGCCTTGGGCACAGCTGG
ACCCACAGAGCTATGCAGGAATGTCTCATAAAGAACAGGAGTTGGGCCAGGCGCGGTGGCTCACGCCTGTAATCCCAGCACTTTGGGAGGCCAAGATGGGCAGATCACCTGCGGTCGAGGGCTCGAGACCAGCCTGACCAACATGGAGAAACCCTGTATCTAGTAAACACATACACACACACACACACACACACACACACACACACACACACACACACACACAAAATTAGCCAGGCATGGTGGCGCTTGCCTGTAATCCTAGTACTCAGGAGGCTGAGGCAGGAGAATCACTTG
CAGCAGGCTTTAGACACTTCTGTAGCAGTGGTCAGAGTTACTTTCCACCTGCTGAATCTAATGATCAAAATAATTCCCTTGTAATATGGTTTTTATTGTATTTATAAAAATATTGGGCTGTCACAGCTTGCAGAGAAATAATAATTTTTAAATTCTGTTGAACAAAAACAGAGAGTGTCTCCTCAGCTAAGGATTTCTGGACACTGAATCACATTGTTTTTTGAATGAAGATAATGAACCCTACCTTTCTGTATGAAGAAATATATATGGCCAGGCACAGTGGCT
CAGAGTGTTTGATTCAGTCAGCCTGGGGTGCATCCTGATAATGTGCATTTTTAAACAGGTTCCCAGGTGATGCTGATGCTGCAGCACACTGAGGAAGCCACTGCTGCAGTCCCACCAGTTCACGGAAAGTGGCTGCAGTGTGCAAATGTTTCAGAACTGCTGGGGCAGAGACCAAGGCCCTTGTTCCCTGAAACATTGATTAAGACGCCTAGGCTTCTCTGATGCCTGGGTCCATGTATTTAACAAACGTTTATTGCATACACAATGCGAGGTGCAACACAGTAGGCACAGCAGTCAT
GGGAGTCATGCCAATCTATGGAGGTCACTGGGCTGGAACCGATCAGGCTTTCAACAAAAAAAGTGTTGATAGAAATGGACAATGGGATTCCAGGTACTGAATCCATATCATTTTAAACTGTTTATCTTTAGGACTTGGCGCATCTGCTAGAGAAAAACAGCAAATAGCACATCTAAAAACAGCTTGGTGGTTTTTTGCATCTTTAGAGAAAGCTGCTTTAGGAGGGTCTGCAGTATAGACCTCCTGTATCTGCAAGGTGACAGACGGAG
CCACAGTGAGACAGGCAGTGAAGAGACTCTTGTCCCTGGTTTGGGATTGGGCAAAGGTACCTGGGTACCCCAAGAGTTGGTCTGCACACCCTCACCCTACAGACAAAGGTCCAGCTGCCTTTTTTTTTTTTTTTTTTTTTTGGGGAGACAGAGTCTTGTTGCTCTGTCACCCAGGCTTGAGTGCAGTGGTGCGATCTCGACTCACTGCCAGCTCCGCCTCCTGGGTTCACACCATTCTCCTGCCTCAGCTCAGCCTCCCAAATAGCTGGGGCTACAG
TCCTGGGGCTGCCGTAAGAAAGTGCCACAAATGGGGGACTGGGAGGGGGTCTTAAAACCACAGACATGGATCCTCTCCCAGTTCTGGAGGCCAGAAGTCCAAAATCATGGGGTCTGCAAGCCTGTGCTCCCTCCAGAGGTTCCAGGGGAGAACGCTTTCTGCCTCCTCCAGTTCTGGGGGCGCAGGTGTCTCTCAGCTTGTGTCCTCCTCGGACACCTGGCCAGAATCCACTAGGACTTTAAAAAAAACCATTGCACCCCCCCAGTGCCATCCCAGAGGACCCACTCAATAAACACTGGAGCAACTCCC
CAAGGCATTCAGCCACCCCACCCTGACTTCTCATGTGCCAGTGTCCACTCTGTGCCAGACACCGTTGCCTGTGAGCCTCCACTACTGCTCGCACCTTCACTTCCAAGTTCAGCCTCTTCTCCAGGGCCCTACTGGCCCGTCCATGCTCTGTCTCACTGCCTCTTCCCTGCATCCCACACTCTGACATGGTGGGCTCCTCGCTGCTCCCCAAGCACGTGCCATTCCACCCAACCTCCTTCCCTTGCTTGCAGACATTATTTAACTTCATCGTCATTACCTGGAAGACAGTATTCCTA
CTACGCCGGCTCTTCGGTGGCAACACTACCTGGGACACTGCCTCCCCAGTCACCAAGGGCCCCAGCTGGCCCGTTCTACTCACCTAAGTGCCGCCTGACCCTTGTACACTAGGAGCTGGCCTCCCACCTCTGCAGGGTTATTCCCTGCACCTCGAGGCCGCTGCGGGCCAATCTGGAGTGAAACACGGGGACCTGAAGGATGGAGAGGCTGGACCCCGCTTTGAAGAGGGTGCAGCCTGGGAAGGGCGGCCTTGCTGGGGACTGCGGTGGGAGTAGAGTGCCCAGGAGAGGGTCTGAG
AGTGGGCACGTATATAGGCCAGTGGGCTGAGGTCTGGGAGAGGGGTTGTTTGCAGAGCTGCCATGGTTCCACACAGCACCTTTTTTCCAACTAGGAAAAAGGCACCTCTTCTGGCCAGGTGCAGTCTCATGCCAAGGTGGACAGATTGGCGACAGCAGCATGAGCTGTATCTTAGCTGCCATTCCTCCCCTGATCTGGGTGCCCCTGTACAGTTAATAACCTGCACAGCTGCATGAGATGGCTCTGCACAGATGGTTGGGCAGAA
TTTTGACTCATTTGTGCCAGCAGGCATTGTGCTAAGTGTGAGGAGGAACCAAAACTGGCCCAGAAGAGGTGGCTGTTGTGGGCACCTCACACGGCCCTCCCTGCTCAGCAGCCCCGCGGGGGTGCCGGGACCAGAGTGGGCCATGGCGGCCAGGTACCTGTGGGTCAGTCCTGCAGCTGGCGGGGCCTGCCTGGATCGGATCCCACGGCAGCCACTCGGGCTAGCGCCCCCTGCCCTCCGTTCTGCCGCGGAGCCAGCGGGCAGTGGGCCCTGAGAGAGGTTTGGCTGGCCTC
GGGAGTGGCCCAATCACGAGGCCGCCTGAGACTCAGTCTCTTCATCCACCATGTGGGGATGCTGCCACTCACCTCACAGAGACAAGGTACCCCATCAGCTCATCAGACGGGGGTCTGCGAAACAGGAGAAAAAAATCCCAGCCAGGGCCTTAGTTTCTCTGAGGTACAGATGTTGGTGATGTTGGTGGCAGGTATACATTTGGGGGCCATAAAGCTTCCCAGAACTATAGCAACCCCACCTCCACCCATCCCCGAAAAGGAAAGAAAATTGCTACCC
AGGTGGAGAAAAAGCAGAGAAGCTGATGGAAGTTCAGGTCCTGGCTATGGCACTTTCTTCTTTTTCATCAGTGTCACCCTCTCTTTTTAAAAAATTTCCCTCTTTCCTTGCTCCTGCCATTCTCTCTAATAACCCGAGGCTCCCAGCCCCCAGGTCTCTCTGGATCGCCCCCTTGGACACACCTAATTTCTGGGCTTATTCTGTAACACTCCCAATTTCCTGAGGCTCTCCTAGGCACTCGGTTTCATACACTTTACTCCATCTCCCTCATCAGCAG
AAACGCACACACACCAGCGTCTTGGCAATTCAGAGAACACCAATATTTGGTGTAAAAATGGGTGGCACCACAGTTCTGAGCAGTCTCCACCTTCTTTTAGGAATTTTCATGAATATTCCACCCCTTGTTAAAGAAACCCAGAAAGGTGGCAGCCCTAAACCCCCTTGCACCTGCCTCTCTCTTGAGTTCCCCTGCATTCCCTTTACATGAGTGTGTACTTTCCCTTTTACAAAAAAATCTCCGTCCTTTCTCTATTTTCCTACTGGTCCTAGAATTCATTTCCCCAGGCGGTGTCAAGAGCC
CATCATTATCTGCTCCCCTGACTGTTTTAATATGCTGGGTAGAGAAGCCTGATAAATCACCGGAGGCTGCAGGGCTTGGAGAAGATTTGGCTGGAGCTAAAAGAAGGCAGCCCATGGGGAGGACAACTTTAGAATAACCTGAAAATACACAGACACGTGCCTGCAGACAGACACTTTCATTCATTCATCCAATATTTATTTCCTGCTTATGTTGTTCCAAGCACTGGACTAGATGCAGAGAGAATCAAGTTGAAGAAGACTCAGCTCCT
AGGATACAATTTTAAAGAAAACTAGAGCCGGGTGTGGTGGCTCAGGCCTCTAATCCCAGCACTTCGGGAGGTCGAGGCCGGCGGATTGCTTGACCTCAGGAGTTTGAGACCAGCCTAGGGCAACATGGCGAGACCCCGGTCTCTACAAAAAATGCAAAAAATAGCTGGGCGCAGGGGCGCCCTCCTGTAATCCCACCTACTTAGGAGGCTGAGACGGGAGGATTGCATGAGCCTGGGAGGTGGAGGTTGCAGTGAGCCGAGATCATGCCACTGCACCCCAGCCTGGGCA
TGTGGAAGGCTTGAGGGAGCCCACACCCGTCAGGCAGGAGCTCAGCTCTGTGACCCTGGTCTGGCCAATCCTCCCCAGCCCCACCTCCACGGTGGCCAGGATTCCCGGAGTAGCCCTGGGTCAGAGCAGGGGTCTTTGTGCACCACAGGGAGCACCCCTGGCTGGTCCAGGAGGCAGGAGCAGGAACCTGGGGCGGGGACTGCCCTGCTGAGCCGGGACACTTGTTTTCTGGCTGGGGGCGGACGGGGTCTCCAGAGGAGACATGGAGAGAGCAGAGTGGCAGCTTG
AGGGCCAGAGCTGTAAATCCACAACATGTTGTCATGTGGTAGTGGTTCCTGAGTTCCACTTGATGGGGAAGAGAAGTTAGATCTCACACTTGCCTCTGATAAAGGCTCTCCGAGCGCCATAGCTATGGGATGACAAGCAATTCTTCCCATCTTCCCTTAAAACCTTGGCAGAGGTTAATGAGCTAGTTGGTGGAATATATTTTCGTTACGGTTGATAGCGAGAGAACTTGCTGTCGCTTCCTAATTAGAAGGTACTGATTACATTCTCTTTACCAGGCA
TGGGATGTATGTTCCATATATGTTTTCCACTGTGCAATGCCTGACTTCCCTCATGCATATTTGCATTTTTTCCCCACCCTGCTAGTATGTATGTAAGGCTGAGTGTGCGACCCAGATACCAAATAGCAGCCCTCCTCCGTTCTGCGCAAAGTGCACTTTCCCTCTCCCCAGGGCAGCGTTTCCTAGATCCGTGGATTGTTTTGCCTTCTGCAAATAAAGTCTCCTCTTTTCCTTCATCCGTGAATTTCACAATCTTTGTGAATAGAT
TTTGACTATTGCATATGTTGCCTGCTAGTCTTCACCCAGAAGGGTAGGGCATGGAAATCCTTCCTAGGTAAGCCTCCTGTGTTTCAAAGCCACAGCAGCCCTCTGTTTGGGATGAGAAGCAACCTGCTTTCTAACCCTTTGTCCCTTATATTTCAAGTAAGGGTGTTTCCAGTGGACACTTAACTAGTGTGTGAAAAGGAACAACCCCCACTCACTCACCACCTTCTCCACTCTCACACCAACTTCAGCATCTCTCTTGTCCCTCAGAAAGCTTTGG
TTGTAGGTTTGAGGTACAGGATGCTCTCCCAGGACTGGGGGAGTTTTCAGATACAGAGAGCTGGGTTTCTTCACTCCTATCCGTAAAATGGAGGTGGAGAGGAAATAATGTGTGTCTACAGTGTGTCCTCTGATCTTCCTCTATAAATGACAGGTCAGGGCTTGAGGAGATGGAACCAGGAGGTGAGGGCTGGGAGAGCCAAATGGTGTCCAGTTGAGAGGTAGAGGCAGCCATGACCTTCATTGGATTTGATTAGATATCCCGGGCC
TCCCCCACACTTCTGTTCATTGGGTTAGATTTTGCTGTGGGTCTCCATGCCTGACGCCCCGTAATTATCGTCAGCAGAACTGCCAGCCTGATAATTAACAAAATGATCAGCCTTACCTTTGAATGGCCTGGAGCTCTGCTCCCCAGATCTAGAATTGCAGGCTTGAAAGAAAAAAGCCACTTAGGAGTGGCGTACCTGAACGCTGCTTTCTGTCCCAGGCAGCGTGGTGCACCCCAGACTTCCTTCAGTCACACACAATAGTGAGTGCCCACTGTACACACTGGGCAGTGGGCATGCAGC
CACCGTGGGTGTGAGCAGCATGTGGTATTGGGTGTGTGCGGTGTGGGTATCCTGAGCGACGTGTGGCGTGGGACGTAAGTGTGAGGCGGCAGGTGGTTATACGGTTGGAGGCAAAGTGGGAAGAGTGAAGTGTTGAAGGGGCGTGTTTGTGTTGTGTTGGGATATATGTTGTGCAGGAGTTGCCAACGCTGTGGATGTGTGGAGGGCGTGTAGTCTCTGAGGTGCACAATATTGTTGGTAGGAGGTGTTGGCGAGTGTGTTTGGGAAATATAATTAAGAAACAAAATATCTAAACCCAACAAACTTCTCCACAAAGGTAGTAGAGAC
GACCTTGTGAATTGTGTGCTGTCCTTCTGTGCTCTGTGAGAACTCGTGGTACTTCAGTGTCCCTCCCCCTGTATTGTGACAAGGTAATTCTGTGGTATCAGAATAAAAGGACTTGATATAAACAACCTACAGACTGTTTCTGGGATGGTTTCTCAAGTGGGAAGGCTTAGCTGAAGGAGCAAATCCCCAAATTTGCGACAATCCTGTCCATGGTTAAAGGGAAAAGGATGGACAAAGTTGCAGAAGTGCTGGCACAGCACGGGGCTGAGTCCACACCAAGCCATCCAAAGACAATGGGCCCTCC
AGAAGGGGCACAGCCCCTGGCAGGCTGGAGGAAGAAGCGGGTGGGGGGAGGCTACTGTAAAAGAGGGAAAATGAGAGATGAGGGAGATGGGGAGAAGTGAAGGGGGAGGGTGGCTGATGGGGAGACCCGAGCGCGGAGGGGTGACCAGGGAGGGCATGTGCTCTTGTCCCTCTCCCCCAGCCCGGACCGTGAGTGATGACCCCCAGAACCTGTTTAAGAAATATCGGGAACAGGAGCTCGAGGAAAGAAGGAAGGTGTACCGTTGAGCCCCAGGAAGTCTTTGATCCCCTACCAGATCCCAAGAAACCTGCCA
TTTCCTCTCTTCCTTGTGGAGATAATTAGGCTTCCAGGCTTGGGAGCCCTTCACCCACTTCCTCTGGGTTCTTATCCTCTTGTCCAGAGCAGCAGTGACACCCTCCCCGCCAGGTAACTTAGGTGCCCCTGGGAGAACAGGCCCGGCCCTGTGAGCTGAGCCTCAGCTGGTGCGTCCCCCACCTCTGACCCCACCAGGGTGACTTCTTGCAGCTGGAGGACAATCATGGTCTCTCTCCCTCTTCAGTGATTACCTTGGGTTTTTGCT
TGGTGGCCCCCACAGGGCAGCCATGGGAGTGTAGCGGGGGGGTGTTACCAGGTTGGGTATCGCCAACACCAGCAGGCCCTGGAGAGGGTGGGCAAGCCGGCTGCTGAGGCCTCAGACCCTGTCCTAGCTCCAGCCCTCTCCGCCAAGGGCATCCTTCACCCAGGGAGGGAGGAGAATGTCTGGTACTGCCCCAGGGGTCGGGGGATATGACCTACCAGGCAGAGGGGATTCCAGGCCTCATGCCTCTGTATTCTCTCTTCCCTGAGGCTCCCTGAAGGCCCCTCCATGC
CTTTCCGTTTGTAACTGATGGGAGCTTAAAATTTTTTGAAAACTGAAAATGTAATAACAGCATTAATAAAAACAATCACCATAGTTTGTCGAGTCGTTACTCTCATTCATCTTATTAAAATCATCTTCATGCTGCGAGGTAGTACTATTAGCCTATTTAGTAGGTAAGACAAATGAGGCACAAAGAGGTTAGGGAAACAGACCAACCAAGGTCATGTAACAGCCATGTCGCAAGGCCTAAATGAAAACCCCTATCTAGAACTCTAAAATCCACATTCTTTCTGCGGTTTTAAGAAGAA
CACTGTGCACGACGCAGACAGGTGGCTTGGCTTCTGCACCTCTGCCTCCTGTCCCCTCCCACTTCTCCCCAGACCCCCACCTAAGCCCCTTGCTTGTGTAGGAGCCCTGGGAAGAGAGGAGGGGTGGGGTTGGCAGGAAGATGACTCTCATTAAGCACTGTGCATTTGGCTGCCCTGGCATCAGTCATTGCCACAAAGGATCTGCCACAAAGTGCCGAATGACAAGGAACAGAGCCTGCAAATCTGGACTGGGGGCACTGGGGGCTGCAGTGGAGCAGGCCAGGGAGAAGGCTTTCT
GCTAGTGCTATGGCCGCTCGGGACTTGGGGGCGTCCCTGCATTCACACTCAGAAGACCCAACAGGGACGGACTCCGGGGATGCCGGGGAGTAGGTGCTACCTGGCACAGCCACCTCTTTCCTGGGGTTGACAGGCAAGGCGTACTTCTGCGCCTCAGTGTCCCTTTATGACAGTACCCAGGAAACCCCCAACAGCCTCTGGAGACAATTTCCGAGAACTGGGGGTATGAGTGGAGAACCAGGAAGGCTGGGAGCGAGGGGAATCCAAGGCCTTGGAGGTGCTGGT
AAAGGGGACTACGTCTTAGCAGGAAAAAAAACTTCGCATTTCTGTGCCCGAGCAGGCTCCTTGCAAAGACAGCAGCGTGCGGGGCAGAGCCCCGGGAGGGCGCGTCTGTCCACGCCTACCGGACGCGCCGAGGTCGCGCTGCCTGTGTTCTCCGAGGGCCTTCATTTAAAGAAAATAAGGGTGTTTTGGGTTTTTCTCTTTGTTTTTTTCAAGATTCTTTTAAAGGAGTACTGAAGAATACTTTCCTAAGTTTGTCTGTAAAATCTTAGCGGTGGACCTGGGAGATTTGAGAAGCTTCCAGAAACAGTTTAAACAAGCCAGCGCTACTGGAGAAGAGGAGCAACAC
GGGCTGGCCGAGGGGGGCCGGTGGGTGGTGAATGAAGGGCTCCCAGCAAACCACAGCCGATCCAGGCAGGAAGAGCCCAACAGGTTCAGCAGGAGCACCTGGATCTGATATTGATCATCCCAGCCCCTCTACCATCTGCTCAGCTACCAAGGCTGAGGTTGGTGCTCCTGGAGGAGCCTCCAGGAGCCCAGCTGGGGTGATGGAGGGACAGAGGGACAGGCAGAGAGGCCGGCGGGCAGCAGGCCAATGGGCCAGGCAGGTGGGGCAGGAGCCTCCTCTTGGGAGTCACATGGCCCCTGAGGGCATGGGACTCTCCCTGCTGGGCACACCCCA
TGGGAATGGGAGCCTTTTTTGTAATGGGAATAGAAGCATTCTCGGAAGTCTCCTCCCCAAGGGCACTTAGGAGCCAGCATTACCCAGTGCCTGCAATTCCACCGTTAGACATTCCCTTCTTTGGAGGGGTGGAGAGGCGATGTCTTCAACTCTTATTGGTTATTACGGTAAGGATTTACCAAATGTGCCTAGGAGAGAGCCTGGAGGGGGTGAGTAGTCTAAATCATTCATTCTGTCCCTGAGCCAGGCTTTCATTAGCACTCATTTGCCAAGGCCGTTCTGAAGGTGACCCAGC
GGTCCCTGGGCAACTATCTGGCTGTGCTCTCCAACCGCTCCTCCTGCCTGGACACTACCCAAGCTGACGCAGCCCGCACACTGGCCCTGCTTCGGACCTGTGCCCTCTACTACCACAGTGGCGCCTTGGTGCCCTCTTGTCTGGGACCTGGGCAGAACAAGTCCCCACGCTGTGCCCAGGTTCCCACCAAGTGCTCCCAGAGTAGTGCCATCTACCAACTCCTGCACTTTCTGCTTGACAGGGACTTTCTGAGTCCCCAGACCACTGACTACCAGGTGCCTTCCCTCAAGTACAGCCTGCTCTTCCTGCCCACCCCAAAGGGTGCTTCCCTCATGGACATCTACCTGGACCGGCTGGCCACCCCCTGGGGGCTTGCTGACAACTACACCTCTGTCACTGGCATGGACCTGGGCCTCAAGCAGGAGCTGCTGAGGCACTTCCTGGTCCAGGACACGGTGTACCCCTTGCTGGCTCTGGTTGCCATCTTCTTCGGCATGGCCCTGTACCTGCGCTCACTCTTCCTCACGCTCATGGTGCTGCTGGGGGTGCTGGGCTCACTGCTGGTGGCCTTCTTCCTTTACCAGGTGGCCTTCCGCATGGCCTACTTCCCCTTCGTCAATCTGGCAGCCCTCCTCCTGCTGAGCAGCGTCTGC
CCTATAGGTTCAGTTACTCTGGAGGCTGAGGTGGGAGGATCACCTGAGCCTGGGAATTTTGAGCTGTGATTGTGCCACTGCACTCCAGCTTGGGTGACAGAGCAAGAGGCTGTCTCAAAAAAAAAAAAAAAAAAAGTCCTCTGGATGGTCAGAAGAGCAACAGAAGGTGGGCAGGGAGGAGGGGTGGAGGGGGAGAGAAAAAAAGATGGAGAGAGAAATTTGTGGACCCCAAGAATATAGCTCACCTAGAAAGGTTGGAACACCTGAAATGGAAGTAGTGGCTTGTCCGCAGGATCATAGAACTT
AATTTTTTGTAGAGATGGGGTCTTACTATGTTGCCTAGGCTGGTTTCAAACTCCTGGTCTCAAGACGACCTTGGCCTCCCACGGCGCCGGGATTACAGGTGTGAGCCAACATGCCTTGCCCAAAATGCGTAATTGTCTTTTTATTTGTATTTGTTCATTCGATACATATTTATTGGTCACCTGTGCCAAACCCTTTCTAGACGCTCAGTGATTCTTGGTAAACCAAGCAAGAGGTCCCTGTCCTCTGGGACTTGTTTGTGGGGCACACAGATATTTGCTGTCCAGCTGAA
CTGGCTCCTGACTGCCCTGACCTTCTTCCTGCCACTGGGCCCATGATGGGGGTCCCCAACTTTCAAGAACACAGGGTAAGGGGTTTGTTTCCCTGGTGGTGGGCGGGGGCATTCCTCAGCTTCGTGATGGGTCCTGAGTTTTCCAAAGGTCAGGATCCATGTCCTGGAAACGGATTCTGCTGTAGATGTGTGCTTTTCTGTGAAATGACAGCTTAGTAAAAATACTTAAACTGGGGCTATTTGGAGACATCTAAGAGGTGGAGTGAGCACAACCTGGCACTAGTCGCCTCCCTCCTGAGGCAGTTGACTGTCCGGCCTCTGCCCC
GTCTTGCTGAAAGCTTACATTTCTCATTCCCAGGTTGTGCACTCCTATTTATCACCACCACTTCCCTCTAGAGTTTGCAGCAAGCATCATCAGCTGCCTTCCTCGCATGGGGAAGCAGGAGACCCCTCAGGTGTGTCATAGGGGCTTGCTGAGATCCTCTGAGAAAGGTGGGCCGGCCTGGAACTCCAGCCGCCTGCATCCCCCAGCCTCCACCCTAGAGCTCCCACACCTGCCAGGAGGTTCTGCTTCAGCCCATCTGCAGGGATGGGCCCCTCCTCACAAGAGC
GGGAGGGAAGGGCTCTGTGGGGAAGAGATCCTCATTTCTGAACATAAAGCTTGAGGAAGGCGGGAACTTGAAGTGGGTGGATATAGAGTTTCAGAGCTGTCTTTTCTGTTGTAGGAACAGGAGACTGCGGTGCATTTCTTGACTCCTCTTCCCCTTCTTTTCCTTCTCCCTTTCCCTTGCTCTCCATAATCACAAAACGCAGAAGACTGGAGTGCAGGCGGCAGGGGTCCTTGCATGGCACTGTTGGCTTTGCTGTGTGACCCTTGGAGAGAGCT
CTGCGCAGGCTTCCTGGCGCCCGGCAGAGCTCCCGCAGCAGGAACTTGGGCAGGCAGCAGCTGCACCTCCACCTGGGGCCCGTACCCCAAGAGGCTCTCCCCACACTGGCGGCGGAAGGGCAGGAGCCGGCGGCCGGGCTGCGGTTCAGACAGCAGGCGGGAGAGCGGGAGCCAGGCCGCGGGCCCAGCCAGCCCGGTCGTGCTGCGGGTTTTGCAGCCGCTCATGAGCGTGCGGTTTCTCGGTTTCCGGCCCAATGCTGGCTGCAAGACCAGGAGTCGAATCCCAGGATCCAGGCCAG
GTAATTCCAGCACTTCGGGAGGCTGAGGTAGGAAGATGGCTTGGGCCCAGGAGTTCAAGACCAGCCTGGCAACATAGTGAGACTCCATCTCTACAAAAATAAAAATAAATTAGCCGAGTTTGGTAACGCATGCCTGTAGAGCTGGCTACTCTGGAGGCTGAGGCAGGAGGATCTCTTGAGTCCAGGAGTTCCAGGCTGCAGTGAGCTATGATCATGCCACTGCACTCCAGCCTGGGTGACAAAGGTGAGACCCTGTCTCAAAAGGAAAGAAAGAAAAA
ATGACAAAACTATTCCACAGTATTTACTATATGAAGACTGCTGCTCCCGCTTGTTTATGGACATCGGTATGATGCGATGAGCTTCACCATTCATTAGAGAGGTGAGAAGGGGCAAGGTTAGAACTGATCAAATTTAAGATAATACCTGGAATTCAGAATAAGAAATTACGGGGGAAAATTCAGATCTAAAATTCCTATAACAGGAATTATTTCCCAACCAAGTGAAAAGAGGTTTGGCTTCTTTTGTGAAATCTCATCTAAGAAATAAGCATGCATTTTAGC
CCTATAGGTTCAGTTACTCTGGAGGCTGAGGTGGGAGGATCACCTGAGCCTGGGAATTTTGAGCTGTGATTGTGCCACTGCACTCCAGCTTGGGTGACAGAGCAAGAGGCTGTCTCAAAAAAAAAAAAAAAAAAAGTCCTCTGGATGGTCAGAAGAGCAACAGAAGGTGGGCAGGGAGGAGGGGTGGAGGGGGAGAGAAAAAAAGATGGAGAGAGAAATTTGTGGACCCCAAGAATATAGCTCACCTAGAAAGGTTGGAACACCTGAAATGGAAGTAGTGGCTTGTCCGCAGGATCATAGAACTT
TCACAGTGGGGAGGGGAGCTTTGGGGTCCCCTGGCAGGTGCTGTGAGGAGTCAGGCATGGGCCCAGCAACAGTCATTGGGTTTCCCATTCCTGGACCATCTCAGACCAGGAGGGAGACCCCTTCTTCCAGTCTTGGTTTCTAGAAACCCCTGGAGGGTCATCTGTCCTTTTTGATGTCCTGAGTGTGAACCCAGGCAGGCCTGTGGGACCCAGCCCCAGGACTCAGTGCCAGGCCTGAGAGGGAGGTGCAGGAACTGGGCTTCCAGGGCTCCCACCCCACGAGTGAGGCT
CAGCACTTTGGGAGGCCGAGGCGGGTGGTTCGCCTGAGGTCAGGAGTCGAGACCAGCCTGGCCAACATGATGAAACCCCGTTTCTACTAAAAATACAAAAAATAAATTAGCCAGGCGTGGTGGCGGGAGCCTATAATCCCAGCTACTCGGGAGGCTGAGGCAGGAGAATCGCTTGAATCCGGGGCAGGGGCGCGGAGGTTTCAGTGAGCCGAAATCGCGCCACTTCACACTCCAGCCTGGGAGAAAGAGCGAAACTCCGTCTCAAAAAAAT
GGGGAGGGGGACTTTCTCTCTACATTGCCTGGGTTTCCCACCAAGAGGATGTGTTTTTTACATAATTACAAATAAGCTTGAAGGAATTAAAAAGGATATTTTAAAGGCTTTCTAGCCCTGAAAGATTCTAAAAGATGCCTGTGCGTTCCCAGCTGTGGCCTGGAGGCATATCCGCCTACCCCTGGGATATGGCTTCCAGTCTGAGTTCCGGATGAATCTGGGGCCCTAAATGTGGACCAGGCACATGTGGATCCCTAGCTGGGCCCATCAGGTTTAGACCGCCACAGGTGCAT
TGGACTTTGCGCACAAGTTCTGCCGTTTCCTGCGGGACAACCCAGCTTACGACACGCCCGACGCCGGCGCCTCCTTCTCCCGCCACTTCGCCGCCAACTTCCTGGACGTCTTCGGCGAGGAGGTGCGCCGCGTGCTGGTGGCTGGGCCGACGACTCGGGGCGCGGCCGTGAGCGCAGAGGCCATGGAGCCGGAGCTCGCGGACACCTCTGCACTCAAGGCGGCGCCCTACGGCCACTCGCGGAGCTCGGAGGACGTGTCCACGCACGCGGCCACCAAGGCCCGCGTTCGCAAGGGCTTCTCGCTGCGCAAC
GTGTCCGGATATAGAAATATTGACCCCGTTACTGAAACAGTAACAGCAGACTGCAGCTTTTCATGCACAGAGATGTTCCCGAAGGTGCCACGGGGCCTGTTGGCCCAGGCCTGGGAGTGCTTTCTCAGAGCCCTTCACTCTGCACTTCAGTTTCCGCCCCCCGCCCCCCGTCCCCCGCCCGCTATGACTTGACTTTGAGAAGAGCTCAGGTGAGGTGAAGGCTCAGTGCAGGACTGTGGGACTTTTTCTCATAAAGTGTCATGAAAGCTCCTCCTAGGAGCCTTTGTGGACACAGCCTCCCCTACGG
CTTTTCCTTGGACAAACGCTTTATAACCGTTCTACAGTCCTAGTATTTATGCTCAGTCAGTTGTCATTCACTGGCTGGTAGATTGGGGCAGGGAGCACATAAAGATTAAGTAATGTTTAACACAAGCCTGCTTTCCCAGCCTGGGATCTCAGCTCCTCCATTCTTCAGGGAGTTTCCTCTCCTGAAACTGCTGGAGAGTCTCAGCCCTCATGTGGGTCATTTCTCCATGATGATACCTGTTATTTTCTTCCTCTCCTGGAGATAAGACAGGGCAGAGATTGGTTC
GAGGAGACATCAATTCAAGCCCATGACAATCTGGAAGGACAGGCAGAGACTGTGTCCAGGCAGGCCTCACATTGTTTATACTTTGACCTATTTAATTAAATATGTAATGTTCTCCAAATTTTAGATGTCATTTGCTGTAATCCTGACCCACTAAGATGTACTATTTGTGCTGTAAAATTGTATTGTATTTGACAAATGCATAGTGGCAGATCTCTGGCATTAAAGCATCACACAGAATGTTTCTCTTATTCGAGCTCCTCTTTCCTCCACATACAGGGAATCAACAGACTATTTTATACGGTCTTTGGACTTTGCTTCTTTATTTCCACCCTCTTTCATAAAAAAAAAAGAAAAAGA
AGCAATCCTCCCGCCTTGGCCTCTCGAAGTGTTGGGATTACAGGTGTGAGCCACTGTGCCCAGCCTGCACTTCTAAATAGGGGGGGTCAGGAAGGGCTCACTGAGAAGCATGTGAACAAAGACCTGAAGGTGGGGAGGGGTGAGCCGTGCCAATACTGGGAGAAGAGTATTCCGGGCAGAGGGAGTAGCCAGTGCAAAGGCCCTGAGGCAGAGGTGTGGTTGGAGAGTTTGAGGAACAGGTAGGAGGCCAGTATGGATGGAGTGGAGTGAGCAAGGAGGTAAGGAATGAAGTTAGAGAGGAAGAGGGGGACAGGAGTTGGAGGGACT
ATTACACATACAGATTTTAGGGTGTGGGCAATGGCGAGCCTTTGAAGGTTTTTATACTATGGGAGGGACCTGCTGTGACCAGGGTTTTCAGAGGCTTCAGGAAGCAGAGTGTAGGATGAAGTGGGCCATTGTGAGCCCCAGGCTCCAGCTCCAAGGACTGCACAGAGGCGGTAACCCTGGGAGGAGAAGGGAGCAGATGAGAGAAGTGACAGAGCCTGAGCAGAGGTCGCAAAGGGCGGGGCGGGTCAGAGAGAACTGGAAGGTT
CTGGAACATTCCAGGTTCTGATGACTCAGCGGCTGAAGGCAGGATTTGTGTCACCGAAAGCAGCCAGAGTGGCGGTCTGTAAATGTAGCTTAGAAAAGTGGAGAAAGTCTCTTACTGCAGGCGTTCATGATAGATGGAAACTCCGTGTGGTTTCCAAGGCCCTCCTCGATTTGAAGCATTTCAAGGGAGCGGTTGATGCCTTAGCAGTCTACTGTTTGAATTAGGGAAATGCAAAGAGTCAGCCATTGGGGATAGCCGGCGGAGAGGAGCTGTGGCTCTGGTGT
TCAGTGGACCCCTGGAACATGGGGAAGACGCACAGACAAGGGTTTCGCTCTTTGCTCTCCTCTCTCCTTGTCAGACCTCTGTGACCAAGAGAGGCCCAGGGGCACCTGAAGGCCACCACGGTTGTATCCTGCTCTGAGAACCCATCCCTAGGTTGGGAGAGGGAGCAGCCGTGTGCAGGTGGAGATCCTAGCGACAGGAGGAAGTGCCTGCCTGCGTGCGTGCGTGCCTGCGTGCGTGCGTGCCTGCGTACGTGCGTGCGTGCGTGCGCACTTGTCCTTGAGGTGCAGAGACTGGT
AAGTGTCAGGGCTTACCTTTACATAGGGCTGCTGAACACCTGTGGTGTTCCTGGCTCTGTGCAAGGCTCTTGCAGAGAGATACTGGCCCAGACCAAGGCAGGCAGCAGGCACATAGGCAAGCCCTATGCCTGTGCTGAGGCTGGGGAGGAGTGTGGTCTGAGGATGAGGACTGTTCCATCTGGGCCACAGAAGGGGCAGAAGACAGTGCCCAGGGATACTTGCTGACCCCTGCTTGAAGTGGCACTGAGGCCAAGCAAGAGAGACAGATGGCATTTCCCTTTCTTGGAAGGGGGGCAATGCTATCATCCATATCTCATAAAGACAGCAACCAAGTACACAAAGACAGGCAATCTTTATTAATTGTGACTGTATGGCCTCAGGATAGTCAGGAAGG
TCTCACCCTCGGAACATCATTTACTGTGTCATGTTTCGTGTATTTCCCGAAAAGCGGTATCAGTTTTGCGGCCTGTTAGAACTGAAGCAATAAGGGATCACCCAGAGGAGAGCTTCGGGCTGCTCCAGATGTGGCTGTTCTTGGCTCCCACAGACCCAGAACATCCTCGCCAGCCTGTGCTCCCTATGGGGCACCCCCTCCAGTGGAAGTGAGGGCAGCCACGCACCCCTGGGAATGCCTTAGAGAGGGGCCAATTGCCATCGCCAGGGGCCTGACTCTGCAACCATCCACACCTACGG
AAAAAAAAAAAAGAGAGAGAGAGCAAAAACATAAGCCCAGAGTTACTCACCAATTGAATCCGACCATGTCACTCCACCACTTAGAAAACGTATGTGGTTAGTAGTCCCTCTATTGATCACAGAATAAAGTCTAAAGTTCTTAGTACCACAGACAGAGTTCTTTAGGATCTGGGTATGACTACCTGTCATTTCCTACAATGTCCTCTTTCATTAATACACACCAGACTTTCCCCTAGTCTCTAAATGGCCTGCTCTATTTTAAGTTGAGCAGTAG
GGAGCACTGAAGGAGGAGTGCCCTTATCCCACCTTCTCCCCCACAACCAGTATGGGGTCCTCATTTGAGAGAAGGATCCAGGTGCAGTCAGCCTGGGTGCACTAGCCCTTTGGGGCCAGGAACAGTTGTAGGTGCCAGGCCTGCCCCGTCTCTGCCGAGGAAGTAAAAAGATCCCAGGGGCCGAGTGCAAGAGCTTAGGCCTGTAACCCCAGCACCTTGGGAGGCCAAGGCACAAGGATCACTTGAGACTAGGAGTTCGAGACCAGCCTGGGCAACATAGCAAGACCCCCAT
CGGTGGCCGACATGCTGGTAAGTGTGTCCAATGCCCTGGAGACCATCATGATCGCCATCGTCCACAGCGACTACCTGACCTTCGAGGACCAGTTTATCCAGCACATGGACAACATCTTCGACTCCATGATCTGCATCTCCCTGGTGGCCTCCATCTGCAACCTCCTGGCCATCGCCGTCGACAGGTACGTCACCATCTTTTACGCGCTCCGCTACCACAGCATCATGACCGTGAGGAAGGCCCTCACCTTGATCGTGGCCATCTGGGTCTGCTGCGGCGTCTGTGGCGTGGTGTTC
TGTGCGCCCCCAGGTCAACCTGCTGCCTTTCTCATCTCTGGCAGGACTCCGGGGAACCTGTGCTTATTTCTGGGCTGGTGAGGGTCACCAACACCACCCTGATCCCAGGCCCGGTGACGTCTGTCCGGGGCAGCCTCTGGAAGCCGAGTGGATTTGGTTGGACGCCCGAGTCTTTCCTGGGCCCTGGGACAGGGGTGAGGTTTCCGTGCCCGCCTGCTCTTGCTCTCAGCCATGGGACCTGTCCTGCCCTGGCCTGCATCCAGCTCTGAG
CCGCCTTGCTGTCCTGCTCTGAGCATGGGTGCCACCCTCCAGCTCCTGGGCGTGTCACTTCTCTCTGAGCCTGGGGCCTGCATGGGCCCCCAGCCCTCCCCAGCCTGCTTGGGCCGCTCCTGCTGGCCTCCACAGGCCGTGAGCTGTCAGTGTCTCAAGCAGGGGAAGTGAGGGCTGCCTCCAGGCCTCCGTGTACTGGGTGGACAATGGCCCCCAAAGGCCGTCGGCAAGAACACCACCTCCAGGACCCCTACAGCAGTGGGCTCAGGACTTGGGCACCAAGAGGAGAG
ATAGAAATGAAATACGGGGTAATTTCCATTTAGCTTCTCACAGGCAAGATAAAAAGCAGACACACACACAAATCCTAAAATAAAATATTTGGGCCTTTTTTAGAATCATATCTCTGCCGAAGAATAAAGTATGAGGCAATGATGTATTTGTGCCATAGTGAAACACTCTCTAAAATACATGTGGACAGGACTCCCATGCCCACTTCAAAAGGGAGTTCAGAGCCTTGCAGATGTGAGTTCCACCCCTGACCTAGTTCAACCTCCTATGGCAGAGATG
GCTCTTACAGATGAGGAAATTGGGCTCAAAGAAGTTCAGGAACTTGCTCTAGGTCATACAGTTAGTAATCACAGGATCAAGATTTCAACCCAGGTAAGTGTAATTCCAAAGTCTGCACTCTTTCCCCTACACCTGGACTGGTTACATTTACTTTGACCTCAGCAGTGCCTCACTGAGTGGATCTATGCTGCTACTGATGTGACACTGGTCAGGAGACATGCTGGGCTCAATGATCCTTCCTAGACACCCAGAGTCCCAGAGGGGAGCCAGAAGTTCTGAACCTGACCTTT
TGGGAGCCAAACAGCCTTGGGTTCCATGTTGGTTCCACTCCACTCATAATCTCTCAGTTTCCCCATCTGTAAAACTACCTGCTGTGTTGCCATATTCCTCTTTGAAGATATTGTGTCAAGTCGTACGTAGTGCATAAATGGGGACTCATTTTGATGTAATGGAAAAAATTAAGAAAAAAAGAAAATAGAAGAGTAGTTAATGTCAGTTGCCTGTTTAGCTCTGCAGCGCCCAAGCCTGATGAATTTACGACAAGCTTCCAAAAAAGGCAATTGCGGCTTGCGG
AAGCACTTCCAACAGGATCTCGTTTAACTCTCACCATGAACCTATGAAGCAGATGCTGCTATTATCCCTTTCATTTCAGATGCGTGCACTGGGGCTTTCAGAGGTTTGAGATTTGCCCAAGGTCACACACACTGAAGAGATGAAGTGCAAGTGGTTTGGACTCTAGAGCTCCTGCTGTTAGTTTGGGACTAGATTGCCAGGGGAGAAAAGGAAGCCACTTGGAAGTGTTGAAAATGAAGGCAGGTAGGGCCTGACTTGGGCTGGCTTTGGTGTGGACTCTGAG
CATTCCTTTCCCAGACCCAGGTCAACCTCACTGCCCCCACTGATCCACAAGACGCACGGCCCTCCCTCCCCTAGCTCACAGCCTGAGGGGTACCTCCCGAAAGCAGAAGACCCCCACGCCCCTGGGCTCAGTCAGACTGAGCCAGTGTGAGGGGGGTGCAGCCTGCCGGACCTGGACTCTGGGAGTGGACAGCTGTCACCTGTCCTTCGGGTGCTTAGAAAGAGTTGCTCCTTCGGATGCAGCCCTGAGGACGTGCAACTCAAAAGGCGCTCTTCCTCCTGGATGGAAGGGGGAACGCCTGGGGGACAGCGTG
CCTAGTTGTCACCATGGGTTGGGCCCTCCAGCCACCCTAGTAGGAAGTTACCTGTCATGTGCCTAGAGTTTTATGGAAGCTGGGGCAGATAGTCTCATTCTTTTTCTGGTGGCAAGCACCACTGGAATGTCTCTGGCTGCCTTGTGGGCCAGTGCCTCCTGGTCCTGTGACCCATCTGCCAGCATCTGTCAGCCAAGTACTGGTGTGTGCTTCCCTGGTGCCTTTGGATTCACACGAATGCTGTCCTTTTCATTGTTCACAGCTTCCTTCTCCATTCTT
AGGACCTATGAGGGGCCATAGGGGGTGGAGGTTCGAACAGGGAGCTACGAGCCCACTCAGATATCCAGTGGGCAGCAGGGAGGAAGACTGCCTGCCCAGGACGGCCACAAAACAGCCCTGGGGGGGTGAGGGGGGTGTGAGGAGCCAGCATGGGAAAGTGAAGGAGCCTTGTTCTGTAGAGGGAAACCCCCTCCTCCGCAGCAGAAACACTAGAAGTGTCCACTGATAGAACAGGGTGGGCCTGGGTCAGCAAAAAGCCCAAGAGAGATCTTTGCAGGAGAAATCTCTCCTTCGGTGCT
GGTGCTGTGGCTCAGCACTTTGGGAGGCTGAGGCAGGAGGACTGCTTGAGCCCAGGAGGTCGAGGCAGTGAGCTATGATCGCACCACTGCACCCCAGCCTGGGCAACAGAGCAAGATCCTATGAAGGAAGGGAGGAAGGGAGAGAGGAACAGAGAAAGGGAGAGAGGAAGGAAGGAAAGAAGGAAGGAAGGAAGGAAGGGAGGGAGGGAGGGAGGGAGAGAGGGAGGGAGGGAAGGAGGGCAATTCAAGCCCAATTCCTTCCCGAAGGAAGGAAGAGAG
TTCAGCCCCTCGTCCGGGAGCCTCGCATTGGCCTCTCGAGGTTACCGCAGCGATCGCATGCAACAGTAGATGCACGGCGCCCGGCGGGCCGGCACAGTCGCTGCTCGGAAATGACGCCGGTGGTGATTCTCCTCTCTGCTGGGTGGCTGGTTTGGCTGTCCACACTGAACTCAGCAGAGATGTTTGTGCAGCGATGACAAATTGAGGCGCTGCCCCTGGGAGCTTCTTGAAAAGGGCTTATTTTTAGGCCCTTTGCCTCATGCACTCCCTCGCCACTC
TGCTTCTGTGCACTCTCCTATTTCGTCTTCACCCTGCCCCACTATTATCCCCATCTTACAGATGGGAAAGTTGAGACCCAGGGTTTTAACCCAGGCAGTTGGCTCCACAGCCAGCACTCTTGACACCACACTTGGAATTCTGCCTCTAAAATGACTCCAGCAGATGCTACAATCCCACTATCAGTGAAGACCCATTCTTTGGGGCTATTTATTTGTCTAACAAATATGTATTTACACTTGCTATTTTCAGAGCCAAAGGAGCTCACAGAATGCACTTAGCCTGATTGTGTCACTTTACAGATGGT
AACGTTTGCAGTTTAAAAGCATTCATTTGTTCATTGTGAGCAGCTAATACATACCACATATTTTGACATCTGATTTTGGCAATTCTTTACTTATTTGAAGGGGACCCTGAATAGAAATACAGAACAATAACCTAACGAAAACACTATTTCTGATGGCTGGTCCTCTCGTTACCACCAGGAAGCTCTGCCAGGACACTCCACTGCCGGGAGGGGTGCCTAGGAACGAAGAGCAGAGGGGCCAGTGAGGTCCTGCCACGCCCTGCTGAGTTCTACGTGCTTGCGCGCTTCTTCCTCGGGAGAGCTTCCACTGATTTAATTGGATATGGGGATGGAGAGAGGAAACAG
TCCTCCATTGTTTGATTGATTAAGACTTTGCCCTTTCAGTTAATTGCCAGGGCCTAAGTTGGGTGAAGTTCCTGGGGCTTAGGTCCTGATGCTGCCTCTCCAGGGCAGTGCAGTCGGGAGAGATCACTGGTGGGGAAGTGCCCTTCTCTTAGGAGAAGTCCTAGGCCTGCCCTGCTGGAGGCTCTGTTGTGTGGCTTAGAACCCCTTGATGTAGCAATAGGCCTCTAGTGTGGCAAAGAGTATGTAGAGGAGCCACAGGCTCACAAAGAGCCATGTTGTGGCGAGCTTGCA
GCCCAAGTCAGCCCTTTATGGAAACTTCAGTGGCTCCTGCTGACCGGGGAGGATGCACCCCAGAAGCTGGGGTTCAAAGCCCTGCCATGTGGGCTTTGTAAAGCCATGCCCTTTCTGTTCCACCAGAACTACTTTTGCAACCATGGAGAAGTTCCATCCCACGTCTGGGCCTCAACTTCCACCTGCAGAGTGGGGCCCTTACCTCTGCCTGAGCGAAGTTCACCAGGGCCTTCCCTGCACTGTCCTGCTGGGCGTGGAACAGCCTTGTGCAGGAGTTTGGGGAGCCAAGCCATG
GCCCCCGGGCGGCCCGCCCCCAGTCCCCGCAGCCCGGAGCAGGATGGGCCCGGGCTGGACTGAGGGGCTGGGGCGCCCGTCTGCCCTGATGGGCGCAGCTGTCTGGGACCACGCGGTGCCCCGGGTCGGCCCCCAGCGTCGCCATCACCTCCCCCAAGACGTCCCCACGCGGCGGCCACACTGCGCTCCAACGACCCGCGCTCTCGGACCCGGTCACACTGACGGCGGTGACTCCCGAGTTCCCGGGACCAAGCGGGCCCGCCCTGGGAGCCTGAGCTTTCTCCTCACTCTCAGGGAGCCCTGGGCTGCGAGGCGACAGCACAACGGGAACAGACTCGCCGGGACC
GGAAGGGGGCAGGTGAGGCTGGCTGACTGTGTGGACACTTGCCTGATCACTTCAAGTCAAGCCACCTGGGCCAGGCTGATTCCAACCTGACTAGGGATAAGGTGAAAAGGGGAACGGCTCTCAAAGTTTAGCGTGCTTACTATTTTGTCATTATTAAGCACTTACCATGTGCCAGGCACTGTGCTAAATTCTTTTTTTTTTTTTTTTTGAGACGGAGTCTCACTCTGTCAACCAGGCTGGGGTGCAATGGTGCAGTCTCGGTTCACTGCAAGCTCCGCCTCCCAGATTCAAGCGAATCTCCCGCCTCAGCCTCCCGAGTAGCTGGGACTACAGGC
GCCCCATGGCAACCCAGACTGAAAGGGAAGCCCTGTCTGTTGCTCTTTGCTGCGGATTCGAGGGAGGCCGTCTCGAGTCGCTCAGAAGCGACCTAAAGAAGGCACTGGCCTCTGTGCGCCGAACCTCCACGAGATAGACTAAGTCTCCCAACCGTTTACAAAAATATGAAGCCATCTGGAAAAGCGAGCAACCACATGGATGGAGGGAAACAATTAAAAATAAAAGGTAATTAGGAGGAGGGACCTGAAAGGAATATTAACGTAAATGTTCTTTGCGCTTGAGTGTGAGATAACCCCAGATTTTATTT
CTAGCAGGTGACGAACCATACAGCCCCAACTCTGCTGCCCCGCCCACAGTGCCCCGCAGACAGTGGCAGCAACGCCCCGCCCCGCAGCACTGCAGCTGCACCCCCAGGACGCCCCCCGCGAGCGCCACGCCCCAAAACCGCGAGGCGCCCCTGGGAGCTGCCTCCAGACCTTCGTTCCGGGAACGTTTCTGTTCTCTGGCATTTTCGTTTGAAGCAGAGATGTCAAAAAATAAATGCAGCCAAGGTGTCAATAGGCTGCCATGGTATGTCCAGCCACACCCCACACAACTGGACCTGAAGTCACGACTCAGAAAGTCACAGCCACGTCC
ATCACCTCCCATAATCCGCCCCTACTGTCAGGAGGGAGGAGCCGCTGCTGCAGCCCATAATAAGAGGCAGAAAGGGTAAGGTCACCTGTACACGCCCCTGCCTGGTGAGTGGGGGCTAAGATCTGAAGTCCGGCTGCCTGCCCTGGAGTCTGTGCTTTTAGCCTTTTGCTGGGCTGCATCCCACACTGATTAATAGCAGGAGGAAGTCATTGGAGCTGTTCTGCCCAGGTCGCTAGATCCCCAGAGGATACGGCTCAGGGCCGCCTAGGGAACTCATCTGAACTGGAGCCTGTCTAGAATCCAGCCTTGCATGCACAGTGCTGGCTC
GGGGGAAGGGGTCCATGGGCAAGGCCAGGAGCTAGAATAAGCCGGAAAAGCCACTGCCACCCAGCACCTGCAGGCCCCTGAGGCTGGGGCTTCTAAAAGGAAAGTGAAGGCAGGACCAGGACACTGTCTTGGCCGGCGTCTGACTTGCTGAGTGACAGCCAGCAGGCTGCTGCCCCTCCTGGAGCTGTTTCCCCGCTGGGTTCATGAGAGGCCCGACTGGCCATTCTGAGGGCCTTTCTGCCAGGCTGTCCGTGACGCTCCTCAGAGCCCACCGTGAGATGGAGAAACCGCCC
AATGAGCAAGAAATTCAAGCCCTTGGCAAACTGGTTGGAGAGGCAAGGACTGTGTCCAGGCAGAGCTCATATCATTATTTATTGTTTAATCTATTTAATTAAATATGTAATTTACCCACAAACTGTGGCTGACATTATATGTACTCCTGAGCCACATTAAGATGTACTATTTGTGCTGTGAAATTCTATGGGATTTGACAAATGCATGGTGGCAGATCTCCAGCCATTATTAAAGCGTAACACAGAATGCTTCTCTTATTCAAGCTCGTCTTCCCTCCACATAGAGGGAATCAATCGACTTTTGTATACTGATTTTTGAATTTGCTTCTTTATTT
AATAATAATTCTTGGAAATCACTTCAGACCCACTGAATCAATCGAGGCCCAGAAGTGAGTATCTAAAAAAAATTGTTATATGGAAATTGTCATTATTTGGGATGTGTGTGCTGGGGGATTGCTGCTGTATATTATATCTCTATTTAAATAAATGTCCCAGGTGATTCTGTAGTTGCAGCAGGTGTTTGGAAAAATGGAACCAATTTCTTTAACAAAGAAGAAGACTAATTTTCCAAGAGTTGAGGGACTTGCTTAATGCCACC
GAAACAGCTCTCAGTGGAGAGGGGATGCAAGAGTGGTCCCCCACCTGAAGTTGGGTGGTTTCTCTCTCAGTGTGGCTGGATCTGAGGCTTTTATGGGCTCAGACTGGGGGAGTGTGTGCTGATTGGTTTGTGAGTATGCAAAAAAGGCTAAAACAAAGGCTCAAGGGGCACAACAGTGTAGAAAACAAATTAGGAAAGGGTAGGTACATGTAAAATAAGTGAAGGGTAGGGATGAATCGGAGGAAAGCATGCCAAACAGGAAGAGAAGTTCTCAGTCCGGTCCTTGGATTTAC
TTTGGCTCATTTTAGCTGGGGGAGACTACATGTCACTTCGTGATCCAGAAAGGGCAAGGGACCCTCCCCATAGGGCTGTCTTCAGACAGGGGACCCAGCCTCCCAATCCTGCCACCATCCCCCTACAGCAGGCCCTGCAGGACCAGGCCTAGGAGCCTCCCTTCGGCTAGCAGGTGGCCCATCTGTCTCCCCAGCTTCTACAGAAGCCCAGGTCCTGGTGCCACCTCTCATGGACCACAGGTGTGGTGCAGGCAGCACCAGCTCACGGCCGACATTCCAGGACACAAACGCTGCTCTGCAGCCCCTGTTCTCCCCTCTCTCTCTTTGCATCCAGATGGCCATGGCCC
CAGGCTCAGAGGCCCCCCAGAGCCAAAAACCCACAGGAGCAGCAGAGGAGACCCATGGGGCAGACGACTCTCCCAGCAGAGCAGGAGGAATCCAGGGTCAGTGGGGGCTTGAAAATGTTGGTAACCTATGGACACCAGAGAGTGGGCTTGAACATGGGACTCGTGATTATGACTTAAGAGTTCCCACTGGTCTCAGTCTGACCACATCGGTCAGCCTCCTGTCTTGGCAGATTGGCCCATTCGGAGTCTCTGAGGAGCAGCCTCATTCTCTGTCCAGTGTCATGTCCAGCCTGGTGTTTGCCGAGTCCTCAACACCGGTTCATTATCTTCACTCTCAGACACAAGCGTCCTTCCT
TTGTTGGCACCTCTCAAGGTTGCTCTTGGTGTTCAAGGGTCCCCTACTCCCTGGACTAGTGCAGTCCTTGCCCTCAGCCCCAGACCAGAGATGGGTGGTATATGCCATGTGGGGTGGGTGATGCCAGTAGATAAAAGTGTGAGAGAAGGGGTCTCCAGGGAAGAGTCACAGGCTGTTGGACGCAGCCTGGGTGGCAGAGGGCAGGGTCATCACCCTCTAGCATCAGTGCCTGCTCCTGCCTGCCCTGGCCCTGAGGCTCC
CCCATGGATGAGATGCTGCATTTCCCCGAAAGTTCCAGATGTGAAAGAGGCAGAAGGTCTCACCGTTCCAGCAGCAGATGCTTCGTTTCTAGGAGCATGATATGCCAGGGGAAAGGGGATGCAGCGCCAGCGCCTACTTGTTTATCTCCCGAGACGCTAGCTGGGGGTCCCACTTTCACAGCGGAGTGACTGGAGGTACAGGCCAAGAAGGAGGGAGGCTCCCTGCCCAGGGTGTGGAGTCCCCGACCCCAGGGAGCCAGGGGCCACCCTGACAAATGATTTTTCCA
TGCGTCCAGGTGGGAGCTCCGAACGCTGGTCCTGAGTGGGCTCTGATGGGTGGGAGGGCCCAGGTCCTGCCTGCCCACCCAGGCCCCACATGCCAGGGCGCGTGTCTGCATGGCCACCCACAGCTGAAAACAGGCGTGGGTGATCTGAAGCCCTGTCTGTGTTCTACTGTGGCAGAAAGTGCCCCAGTCCTTCCAGCGGTTTTGGGAGCAGGGCCTCCAGGAGCACAGGGCTGAGACGGGGTGGGAGGGAAGGTGACAAGGGAGGCCTTTATGAAGGGGGAGGGAGGAAG
GAACCAAATAACTTCTCCCCCTTGATCTGAGACACCTAGGACCATTGTCCACCCCCAGCAGAGCCCTAAAACAACAGCAACAACAACTACAACAAAACAGAGAATACGTAACCCCAGATTAGCTAAGTAACTGTTAATAAATAAAGATTAGAGAAACGACACACAGCTTGCTTTGCTTCAAAAGGCATCTTGGTTTGTAGTTAATTTCTATTGATGTTTAGAAGAAAAAAGTAACCAACTGGATTTGGTTTAGTTATTTCCT
CAAGCACAGCTAATGCCAGCGCGAGACCAGTGTTGTTAGAGGCATTTGAAGGGTCTTTCTGGATGCAAAAGGCAGCATTATGATCCATGCATTTAAGAACTTGCATGAAAAACCCTCCCTGACCTGGGTGGGAGAGCAGGCACCCACCCACCCAGCGGCACTGACACGCCTGGTACTCCAAACCCGTGTTCGCATCACCTCCCACCTGTCCACTGCCAACCTCCTGAGATGGCCTAAAGCACCCGAGTGCTTTTAATTTGCGTCTAGGGTTGTTTCCTCATTATCCTGATTTGCTTAATTTCCTCTTGGCCTGGCCTGA
CCTGATTTTCAGTTAAACAATGTGGTGATTGTAAAATAAGATTAGGAATGATGTACATTAGAAAATGGATAGGCTTATCTTAATATTCAGTGCTGGATTTTTAACGTAATTTCTATACGTAGAGCAAAAATTAAATTTCCAGATAGTTTCTGGATCATTTTGCATGTTATCACATGCATATTTTTGTTTTAAATATGGCTTTGATGTATCACAAGTTGAGAACATTTGAAAGAATTTATAATACTAAAAATAAAAGTTTTAACTTACTACTTACCTTCCAGCCACTGTGTTG
TCCTACCACCCTGTTCATTTCCTTCCTAGATGTGATAGCTTGCCAGGATAAGTTGGCAAACTTTTTTATTTTTATTTTTTTGAGAAGGGCTTCACTCTGTTGCCCAGGCTGGAGTGCAGTGGCGTGATCTCTGCTCATTGCAACCTCCGCCTCCTGGGTTCAAGCAATTCTCGTGCCTCAGCCTCCCAAGTAGCTGGGATTACCAGCGCCCACCACCACGCCCAGCTAATTTTTGTATTTTTAGTAGAGATGGGGTTTCACCGTGTTGGCTAG
AGCCAGGGCGATGGCCGTTCCGAGACGTCACAGCCCCCCACGCCTGGCAGCCCTTCCCACTCACCCCTGCACTCGGGACCCCGCCCTCGACGGAGAGAGTCGGACCCCACAGGCCCACAGAGACAGGTAAGGTTGGGCTTGCACCCCACTCCCCATCTCCAGATGCCCAGAGTCCTGGTGTGTAGGCCTGGGGTGCTCCATGTGTGCTGGCACTACTGACCAGTAAGCCAGCAGTCACAGGGCTGTGATGGAGGTAGACAGGCTTAAGGGTCTGAAACCAT
TTCAAATGTTCCTAGAATAAAGAAAAGACAAATATTTAAGGTGATGAATATCCCCCATTACACTGATTCCATGCCCCTCAGCCCTCTATGCCTATTAATGAAGGTGACTCAAAATACTTTTCTACCCGAAGCATCCAATTTGTGTTTTCAGACTCATAACCACTTCATGAAGCAAGAGTCAGCAAGTTATTTTTGATTGACTGAAAGTGTTTCTTGATACAATCACTTCCGTTAAGCCATCAAAGTATGTTTTCAAGGGAACTGCATCTCTGGTGG
GCAGCTGGAGTAGGGCCCAAGGCCTGCATTTGGAAAAGGTTTCTCGTGTAATTCCAATGTGCACACTACTGAAAGCCAGCGTCGCAGGGCTGGATCTGGAAGTGGGTGAGCCTCCACTCGCCCCCAGCCTCCACTCGGGACAGCCCCTGTCCATAGAAGCAGCCCCTTGGCAAAGGGGAGTGGAGCTGGAGGCTGGAGGAGAGTGCAGGGATCAGCAACAGGAAAGGTGAACAGTCTGGAAACCATGGTGACCTGGAGTCAGTGCCCTACAGTGGGAGGGCGGCTGA
CCTCAATTAATTTTTTTCAAGACAAACCACACATATTTCCTATCCTCCATAAACTCCCTTCCCTCATGAATATTAAATTCCCTTCCCCATGTTGCTCCCATATCAGATGTCATATTGTGTTTTATTACATATGTACTTTCGAAGTAAATACGAGGCCGAGCGCGGTGGCTCACGCCTGTAATCCCAGCACTTTGGGAGGCCGAGGCGGGTGGATCACCTGAGGTCAGGCGTTCGAGACCAGCCTGGCCACCATGGTGGTGAAAC
GTCTATGGTAAATCTTAATCTATTCTGTTGAAAGAACTCTTTGCTTTTTCTGAACTTCAGCTTCTCCCAAGTTGTAACCAGAGAGAGATTTCAGCTCTGGCTTTCCAGGCCCTCCTAGGGTGTTACACCGCAGAATAATAAGGCACTGACTCTGCCAGACGGAAAGAATTGGGACTTTGGAGAGAAAACTGCTATAGATTTCAGAACTAGGGGGATAAAAGCAGCAGCACTCCCCAGGAAACACAGAAAAATGAAGTCTCAGAGAATCAAAGTAAGAAGCCACAAGAAATGGATTGTATTCAGCCATTCACTTGGCTGTAT
TGCCAGGATTACAGGCGTGAGCCACTGCGCCCGGCCCCGGGAAAGGCTTTCTATTTGCAATTTAGAGTAAGCACCGCTTTCCTCGGGGTCCGCAGGGCACAGGGGAGGGACGGGGCCTGATTGGGTAGTGATGTTGCTGTGTCCACCATGGGAGTGTGGTGCTTGTGGATGTGTGCACATGGAGGCGTGGAGTGTGTTCCTGGACATCACCAGGAGCCCAGATCATGATTTGACCTCTATCGAGACCGTACTGTGCCGCCGCCCTCCTGCCTGCAGTGCCATTGGCCGCCCCAGCCAAGGTTGCTTCTGGCGCCCACCACCAGTCTGGGATCAGCAAGATGGATCTGGAA
GAGGCAGAGGTTGCAGTGAGCCGAGATCGCGCCACTGCACTCTAGCCTGGGCCACAGAGCAAGACTCCATCTCGGGAAAAAAAAAAAAAAGTAATTATTGGATGGAGAAAAGGGCAGACAAACGGGGCAGAGAAGTGCATAGGCAGATAGAAACAAGAACAAGATAGACAGAGCACATGGATGAACAGACACACGGACAGACACGTGGGACACACCGATGGGCAGATAGAGTGCACAGAGAAACAGACGGGGCAAGTGGATGGGCAGGTGGAAAGAGAGGCAGGGCCCACGGACAAACAGACTGGGATGGATGCATAG
TAGTTCCAGATCAAATCAATTCCCTCTTATTGGACAGTTGGGTTGTTACGAATTTTTACCAACTATAAGCAGAGCTGAGATAAACATGACTGTACATGACTCTTCTGCACCTCCAATCACTTTTTGGATATATTTGTGGAAGTCAAATGGCTGAGACTCAGGCATAAACCTTTTTTAAAGGCATTTAATACTTACTGCTTGACAGCCCTTCCAAAGGGATATGTTCATTTATACTCCTGATAGCTCAAACACCACACGGCTGCAGGCCCTTTTAACCTTTGACAGATGTACAGAAGAAAACGGGATCCTGAGATTTTTCTCACTGGCGTTATTTTTTAACTAATGGAGCTGTCCATATTTTTTTATTAAGACCACTGGCCATTTTGTACTTCCTTTTACATTATTTGCATGTTCATCCCTTTTGCCTATTTTATTTTTCGACATTATTGACACTGCTTTTTT
TGGAAGGAGCAGAGCCTGGGGTTCCTGAGAGAGGAGAGAGCAGGGCATAGGCCCAGCGCCAGAGGAGTCGGGGCTGCAAGAGGCGGGGACAGCCTGGGCAGGGGGTGCCCAGGCGCTGTGGGGAAGTCGGGGCGGGGGGCGTGGGAGGAGAGCTGGGGGCACTGGGAGTCAGGGCCAGACCCGCCCTGTGCTGCTGCATGGCTGGCACCATGCTCACACCCACGGCCTCAGCTGGCTCCACAGCCTCTGGGACCATGCCGCCCTCAGGAAGCACCTGCCAAGCGCAGGCCCCACCTTCCCTGCAGG
AATTTTTTGTAGAGATGGGGTCTTACTATGTTGCCTAGGCTGGTTTCAAACTCCTGGTCTCAAGACGACCTTGGCCTCCCACGGCGCCGGGATTACAGGTGTGAGCCAACATGCCTTGCCCAAAATGCGTAATTGTCTTTTTATTTGTATTTGTTCATTCGATACATATTTATTGGTCACCTGTGCCAAACCCTTTCTAGACGCTCAGTGATTCTTGGTAAACCAAGCAAGAGGTCCCTGTCCTCTGGGACTTGTTTGTGGGGCACACAGATATTTGCTGTCCAGCTGAA
CCACTCAGGAGATATGGCTGGCCCTGTGCAGCAAGTCTAGGGTCACCTGGGATGCGCCCTGTACACAGGGGCCTCTTCTCCTGTAGCCCACTAATAATTACCACAGTGCCCACAGCCGGTCCATCTAAATGTTCAGAATACTGTATTTAGAATTAGTGTTAACATTTGAATAAGGTTTCATTTTTCTGCCTAACATTGAAAGATGAACTGGATTCTTGGATGTCACATAACATTTTGGGGTCCCCTTTCTGAACCTAGAATGTAAATAGA
ACAGGGGATGAGACTCAACACATGGAGACCCGCAGCCCAGACAGCCTTGCTCAGTGTGTCCCTGAGCCAGTGACAGGGCTAGCCGGTAGTTGGGGCCCCTGGGATAGACAGATGGGCCCATCACTCACCACATGCAGTGACCCAGGTACTCATCATAATAGTAGAGCAGCTCAAAGGAGTCGATCTGAGGGAGGAACGGGCAGGGCAGAGTCGGGGGATGTCGATGTCAGTCCAGGGAGGTGCTGGGGCCCCAAGCATCCCCTCTGACCACCCTTCTCCCAGTCCCAGGCCTCCCCCACTGCCTTATTCCCT
ATGAGGTCATGCTATTTTTTTTTTTGAGAAGGAGTTTCACTCTTGTTGCCCAGGCTGAAGTACCAAGGTGCAATCTCAGCTCACTGCAACCTCTGCTTCCTGGGTTCAAGAGATTCTCCTGCCTCATCCTCCCGAGTAGCTGGTATTATAGGCATGCACCACCACACCCGGCTAGTTTTGTATTTTTAGTAGAGATGGGGTTTTACCATGTTGGTCAGGCTGGTCTTGAACTCCTGACCTCAGGTGATCTGCCCACCTCGGCCTCCCAAAGCGCTGGGATTACAGGCGTGAGCCACCGCGGCCAGCCGGGGAGGTCATGGTATTAAGCACGGA
GTTGTTGTGAACAAACTGACCAAATCCCTTACAGACCGGCCCTTCCACTCGAGCACTGGATCTTACTCCAGGACAGGGCCCCAGCAATTTTCCTCCTTCCCTCCTGAATCTTCAGCGTCTTCCTTTCCACTGGACTGTTTCCATCAGCGTCAACATATAAACATGCTATCATATTAATAAAAACCCTCTCTGGGCTCCACTTCTCTAGTCCCTTTTTTTTTTTTTCTTCTTCTTTGAGACAGGTTCTCGCTCTGTCACCCAGGCTGGAGTGCAGTGGTGCCATCTCTGCT
GGCTTCCCCGCCAGGAAGGAGATGGGGCGGGGGTGGGGGCACACTCTGGTGGAAAGTCCCATGACCCCCCACCCCCATCCCCATCAGGCAGCCCGTGGCATGAGCAGCTCCAGTGCATAAACCCAGAGCCAGGTGCGGCTGCAAAGAGGGGCTCACGCTCGCTCCTGGTGTGGGGTGGGCCCATCCAGCAGCTCCAGCCACAGCTCAGGACAAGCCCTCGCTCTCTGCACACTCATGGGCATCACTGGCTGCCCTACCACAGTCAGGCCGCCCCCCACTCCCGGCTCCATACTGCCAGGGTTTCCAGTGTAGGATGCCCCCACCAGGACCCCGATGTACTCCCTTTACAGCAAAAGAAGGTGGCAGCCGACCCAGGGCTGAGGTACCCATTGGCCCTAGACTGTGCTGACAGGTGCGGCTTGGAGGCAATGCTGCGTCCCCGCAGGCGGAATTCCTAGGTCCAGGAACCAGGGA
GAATTGAGCCAGTGGTTGACAACCATCCTAGGAAGTATTTGGAAATGTGTGGAGACATGGTACGGTGGACACAATGATAGGGAGGGGCACTGTAGGTGGGAGCCAGAGATGGTGAGCATCCCAAAAGTGCAGAAGATCCCAAAGCCAAGAGCATCCACTGAGATATACTGAAGTCAGTTCCATCTACCCCAGCTGCTCTGACCATACCTGAACCACTGTACTCAGCACAAAGCCACAACAAATGTGGAAGGCAGGGAAGAACCAAGAGTTGCAAGAAGAAAAAAAATACAACATGCCCAAAAGGTGGTGATGAGGAAAAGGGGA
AAATCAATGGATGAAAGGCTCTTGGGACCTGTTTAAGCCACGAGTTTGCACACTACTGGCAACTGGCCGTTTCTCGTGCACACATCTATGCATGACTATACTTCTGCGCATTTGCCACATGTAAGTTCTTTCTCCTGGTTAAATATGACCCCTGCCACCCTAAACCTTACCATCACAATCGCCGGTGGAAATATCGGGAGTGTTGCAGAATCTGTGTGCCAAGTGCACTGACTCTCACAAGAGGCTGCACGCGGG
ACCACAGGCTCGGCTCCCTTGCAGGGGCCTTCGTGGAGCTGACACATGCCCACAGGGAGGTGGAAGGGAAGTGGAAGCTGGGTGGGCTCCCTGCCCTCGGCAGCCCCTAGCCACTCCCCACAGCTTGTAAGGTGCAGCAGCCAGGCGGCTCCAGCTCATAGGCGCCCCCGCCCCCCCCCCACCCCCCCCCCCCCACCAGCAGGCTGCTTGCAGGCCCGCTGAAGATGCTGTGACGGGGAGAGCATATGGCGGGCATATGCCACGCGGGAATGAGCTGCCCACGGGAGGAGGCAGGAGGAGCAGAGAAGGCGCCAAGGCCTGCCTC
GAGGGGGCACCCGCCCAGCCCTGTAATTGGAGTCTGGGGTCGGGAGATGGGTGTTGGGCAACTGGGCTGCGGGGGACTGAGGCTAACCGCCTCCAGGTGTGGGGGAGGCCAGAGGACATGGAAGGGAGACCGCAAGGTCAGGGTGAAGCTCGGGAGCCTAGGCTGGGTTCATGGGGCCAGGACAAGGTCCCTTCCCCAAGCCTGGACAGGTGCATCACAGGCAGCCACAGCCCTGAAAGATGAGGGTTAGGAGAGCCTGGAGCACGAGCTGAAACGGGTGAA
CCCACTGACTCACCTCTATACTCAGGGCAAGTCAGAGATCCCGGGATGCTTAGGAAGAGCCCTGCCTGTCCAAAACACAGTTTCAGTGCACAGCCTGAAACTCCACAATTACAGAGTCATTTATCTGGAGGTAAACATCATCCTAATTAGATTCCAAATTGTTTTTTTCTCAGAGGGGCTGGGTAAAGGATAAAATTAAAGTCATCATCAGTCACAACACCTCCATGTGAGTTATTTTAACAGTCTTTTCAAAAACAAAGTCACAGCATGCGAGATGGATTTGACAGG
GGGCGGTGGGCAGTGCAAGCCCCTGGGCCTTTATCTCCACTATGGGCTTTCTAAGGAAGGAACCAGAACTTGGAGGTTTTCAGTTACATGGCCAACATCTCACAGCAAGTAGAGAGGGCTGGAATGGAGCCCGTGCCCTTCCTGCCACACCACCCTGCCTCCTGGTGCAGAAGGCGGGGGAAGCCAGAAAGCCTCCATTCCACGCATGCCTGCAGGGCCGCCTTGGCCACGCCCCGGGCCAGCAGCTGACAGTGCAGGCGGAGGGTAGCCAGGCTGAAAGCTGGGGTGC
TATGTTCCTACAAGAAATTGAGTGCCCAACGGGACCAGGGATTCTGGAAGGCACTGCAGGTCCACCAGCTTGTTTAATCCTTACAAGGAGGTGTCGCGGTCAGGGGGATTGTTCCCACTATCATGAGGGGTCTGAGGTCACCAAACCAATAGCTGCATCCATGATAACTTTCTTTGTGCCCGGCACTGTATCCGGCACTTCATATGCACTATCCTTTTTTATCTGTACTGCATCCTTGTTGCTGAATTACACCTCTGTTGAAACAGAGGCCCACAGAG
CCCCAAACCAATGCTGATAGGCAAAGACCAGAAAAACACAGGCAATTAGTAAAGCCAGAGAAAGATCTCTGCCAAGTCTCAGAATCACCCCTAAAAAGGGCAAAGGGTGTTTTACGAACCTCTATTTCCACAGGGGTGTAGACAGAGCAATTAGCAGACAGGGTGCGAACATGCTGCCACACCCTCATGCCTAAGAATGCCCACTCCTGGGAGCACTCGGTGCTTCATCCACACTTGGGAGCACATACATGTGTACATGGATGTGCACACATGTTTGCACACACAGTTAAATAACT
ACCAACATCGACTTGTCTGATGCTAAGCGGTCAGTGGGGCTGAGGCCAGGGAAGTTGGGGCAGGAGTGCTGCTAGGACCTCGTGGCGGGGGCGGGGTGTAGCCTCTCGTCGCACTTCCGCACCGCAGGTGGAAGCCCCAGCTGCAGGAGCTGCTGAAGCTGCCCGCCTTCATGCGGGTAACATCCACGGGCAACATGCTGAGCCACGTGGGCCACACCATCCTGGGCATGAACACGGTGCAGCTGTACATGAAGGTGCCCGGCAGCCGAACGCCAGGTGCGCTCCACGCCTG
GACTCATGAGAAAGCCAAGCCAAGCACCACTGGCACTCGAGGGTCCTTCCTTGTCCCTTTGGGTGATTGGCACGGTTGTCCACTGAGCCCAGAGCCTCACTGTGCTCATTAGGTGTAGCCTAAGGGCACTTGCATGGAGGTGCCAGTGGTCACTGCTTAGAGCTCTCAGCCCTAGATGGCGTATCACAGTTAATGCTCTATAAAACCCATCATGGCTTTTCCCTAGTAAGCCTCAAATCGCTGCAAGCAAGGCTTCATATATGAGAGTTTCTGCTGTCTCCTGGAGCCATCTCACCCAAAGCCACTGACTCTGGGAGACCAGC
CCCTCCAGGGGGTGGTGGCCGGAGGACGTCCCTGCATGGCCAGCTTCACTGCTGCCCTTCGGTGTCCTGCCCGGCCGCCCAGGTCCAGATCCAGGCAACCTCCAGGATCACCTGCTGGTTCCCGGCCATGGCTGTGCCTTGACCCTGCAGGCGTCCTTGTGCCCACCGTTGTGTTCTTGCCTGACCCGCGGTCTGGGCTTCGAGGCTCGTGCACCACCACAGCCCCCTGCTGCCATGGAGAGGCGCTCTCCCGCCCTTGGGGAGTGTGCAGAGGCCCCTTGGAGGGACTCATTCTCGAGTGCTCTGAGGGGAGCC
TCCTCCCCCTCCCTGTCCTGCCCCCAGCCCCAGGGACAGCCCTGGTTTCAGCTGCGGAGTGAGGACACAGAGCAGGACTCTGGGTACAGGACTCAGGGCCAGGGCTGTGCAGAACATAGAGGCAGGGGGCTGGAACAGGCTTCCCACCAGCTGACAACCTGGCGCTCGTGGCCTCTGAGCCTCAGTCTCCCCCACCGTCCGCTGGGCACAGCAGTCCAGCAATGCCATCTGCTGTCCATGCCTGGGTCCTGGCAGGGTAGGGTGGCCCAGGCAACCACAACCCTGGACACAGGAGCCCGGCCGTCATCCCCTCGCTTTGGGGTC
GCCTCCGAATGCCCGGGCACCCCCGCCACCACTGCCTGCAGCTTCTCTAGCCTCTCGTACACCTGCAAGTGGAAAAGAGGGACTCTCAGGGTGAGATGGCAGCCCTGGCCGGTCACCCCGTGGGCAAACCACAGGGCTGCTCCAGGCCGTCCGTGACCTGCCCCAGGGCTCTAAAATGACATACCCTGCAGCTGGGAACGCTCTGCCCCTCGCCCCTCTGTTCCCATCACAGGGAGTGCTGAGAAGCGCGGCTGCCAAAAGCAAGGACTGAGAAT
GCTTGTGTCTAGACATGGGAGTCCTGAGCCAGTTCCTCCGTGAAACCTGCCTTTCCCAGATGGCCACACTGACTGTCATCACCCCCACCTGGGGCTGTCCCCAGCTTTGGGGGCAGGTGCCTTGGCCAGGCCCACCTGGGGCCCAGTCTCCTGTGGGAACAGCTGAGTCATGGCTTGGAGCTGGTCAACACAGGGTGCCCGGCCACAGCTGGGCAGCCCTGTTCCCTGTCAGTGCCTTAGTGAGAGATTCGTGACTGCAGGATGAGCCTGCTGCTGTGGCAGCTTCCAGCGCTCACGCAGGCTCTGGGTTGGCCTGTGGGGGCCTTGGAGGGTTTGCCTGGAGTAGTGGCCCCTCATTTTGCAGAA
CCTGGGAGACCCCCCAACTCCTGTCCAGTGTTCATTCCCTGAGATTACAGGAATGAAAGATCTGGTGACAGAATGATTCCCGAAATCAAAGGCAAAGACAGTCACTGTAGGCTGGAGCCGGGATGGAAGTGGGGATACGCCTGTGGCTTGAATAGTTGGGGGAAGGAGGGCGGAGAGGCAGGGCAAACCCTGACATGTGTTCTCAGACAATTCTGGCTTTCTCAGTTTCAAATACTCACACGGCTCTGAAACCCTGCAGGTGAGGTTACCTACTTTAACATTTATGCAGAATCCTCT
TTTCCACATTTGATAATGCAAATTCATTAAATTACAAAAGTGTGTCATGCGAAATTTTAGCACAAAGCAGAGCCGTACGGGTAGAGACAGTAATGTGGCAACAGGGAGATGAGCAAGTGTTCCTTGCTGCCACCACACCCACCATCAGGGTGTCTTAACCACAAACTATTCTCCGCTAGGTCCAGGCTCGTTGGTGCAAAGGGAAAACAACGGTGTCTCTCAACAGTTCACTGCTTGCTCACTCTGCATCAAATTAAAGATGAGATCATAAAAAAACATCTCCGGGTGCGCGTAACGCAGTCTCAGCCCTCTGGAGGCCAGTGGGTTCTTTGTGCACAAGTCTCTCCGCGCCTGGCTGCCCAAGTCAGTTCCCGGAG
GACCTCAGGTGATCCACCCACCTTGGCCTCCCAAAATGCTGGGATTACAGGCGTGAGCCACGGCCCCCGGCCCCCTTGTGTTTTTTAGAATTTAACAGCAGAGTCCAAGAAACGGCATAATCTCCAGATGAATACACTATAAAGTTCACAATTAAGGTGGATATAGAAGCGAAGGAATACAAAAAATTAAGCTCTGTCAGCTCAGGGTGGGATTTTTTTTCTCTTTTTTTAAAAAAAGAGTTGGGGGTCTCGCTATGTTGGCCAGGCTGTTCTGAACTCCTGGGCTCAAGCAATCCTC
AGCCTTTCTCTGGCCCTTCCTAGTTTCCAAAGCATTTCTGCAGCATCTCATTTGGCCTTCGTACTGTCTTGAGAGGTAGGTATTGTCTCCCAGCCCTCTGGAACTCAGGCCACTCAGCTCGAAGGTGGCACAGATCCCAAGATTCTGGAAGTTTATTTATGTTCCTTGGGCAGAGTTGAGCCTGCAGTCAAGAGTCAGTGAGAAACGGGCATGTCTGGCTGGGATCGTGGGAAAACATGTGAGAAAGCAAAATTACTGAGAGGAGAAGGGCCCCTGAGGTCATGCTGGACGCTCCTGATTCCACCATAGGCTGAGACCCCACAGTGCCTTTAGGGAAGGGAAGTTAAGCGGAAGGAGGTTTGAGGAAGGGGTCCCTGCTTGGGTTGGCAGT
ACAGGACACCCCAAGCCCCCCCAAATTAGCTGGCCCAAAGATAAAGAGAGAAGAGCAAGGGCAAAGGTCCTGCAGGAGTCAGAAAGGAGCTTGCTGTGTTCAGAAAACTCAAAATCCAGTGTGGCTGAGTGAGGACGACGAAGAATGAGGTAGACTGGGCTAGACTATGGAGCACTTTTTACGGCACGGTGAGGAATTTGGAATTATACTCAAAGCAGTGGAAAGCCCTTGAAGAGTTTTAAACAGAAGGGGAAGGTAACCCATGTG
CCAGTAAGGGGTTAAAGCAGTATGTTTTCAAAATCGGCTGAATGTAAGTTCCTTTGGGAAGGTTTTTCTTTTTATATGGATCCCCCAGACCCATCCTCAGAGGTTTTGATTCTGTAGGTCTGGATGGGTGTCAGTGGGTATTTATTTCCAAATCTATCCAGGTGATTGCAGTACCTGGCCATCTGTGGGTGAGTGCTGGCTCAGGGAAGTTGGACATGTGCTCCCCAGTGTGGGGGTAGCTTGCTTGGGTGACTGGACAACACAGGTTATTGCAGTCTTAGATAAT
AATTGATAATAGCAAGTAAATCTTTCTCAACAGGCTTAGGAAAGAGAGGATTTTGTTGAGGGACATGGAATACCTTCATACTACCCTTAAAAAATGAAACCAAGGCCACTGCTTGCTGCATCTGAAATTTAGATCAGTCTTGAATGTGTCTATGAGAGAACAGTACAAATTTCCTTGCTGCATTTCACGAAACAGGTAGCAGAGTGGAAATTCCTGGGAATTATACTTCTTGATGCATGAGATTGTTTAACAAA
CCATCCTAGAATTTCTTACCATATGAGATATCATTCTGTAGCTTTGTATGGAGGCATTGTGTAGGCTCTGAAGAGAGATTGACCTGATTTTGAAACCCTGCTCTGTCCCTTACTAGCTGTGAGACATGGGTAAGTTATTTCACCTCTCTGAGCCTCAGTTTCCCCATTGATAAAATGAGGATAATAATGGTGCCTATATGATGGGAATACTGAGACTATTTCATGCACAAAGAGCCTCAAATATTGAACACACTCAATGCTATGGTCTGAATGCTGGTG
ACACTCATGATTAGAATAGTCTTTTATTTTGAGATGAATTCTGTATCTTTATGATTTTTGAATTGTGGTCTTTAGAACCAAGATATGGCTAGTTCATCAAAATATATATTCTAATTCTCTTAACTCTCAACTTCTTTTTAGAGTGTAGGGTCAGAACACAATACCATAAACCCTCACTGTAAAACATTTTGGGGGTGAGGAGTCAAACAGCTTTTAAGTTTAAAATGAAGATGAGTTCAATATT
GTGTCAAAAGGGGAGGAGGTCCTAAGAATCCCAGTCACTCCTCGCTGGCTGTCCAGAGACCAGGGACAGGGCAGCACCGACCAGGGCAGGGGAGGCCCCTGGAGGGAACAGAGCACTGTGCTCTGAGTTAGAAGGCTGGGGTGAGCACTGGTCAGAGTCTTGCAAGAAGTCTCTTTGCCTTTGAGTCTCATCATTTTCATCTTCAAAATAGGACTGTTGTAACTAGGACAAGAGGTGTTGTGAAAGCACTTTGTGAACTGTAGAGCATCATTC
CCCTCGCACACCCGCGTGCACACACGGGTCTCCGTGGGCACTGCGTACACACGAACCACAGACACTAGCACCTGTGTGCCTGCATTCACCCACACAAACCGCCCTGCTTTCGGCCCTTGCCTCTCTCCGACACCTGCAGCCTGGCAGACCCCGTGCCGTAGAGGTGACACAGAAACACACACTGGGTGAGTTAACAGTCGGGGCTGGCATTTGGCACCACACTCTGGATAGACGGGAACAGCCTGCACGCATGCACCTCCGTGTCTCTGCATCGTGTGTTTGTGT
GCACCCGGCCTCCGAGGGGCCCAGCCTGGGACCCGCCCGCGCGCCCGGGACGCCCCTACCTCGGCCTCGTCTGTCCGAAAGTAGAAGAGGAAATTCACCACCAGCTTCACCAGCCGCCGCTTCAGCACTGCGGGCACAGCGCGCACTCAGGGGCGCAGGCAGCCCCCGCCCGGACCCCGGCCTCCCGTCCCCGGCGCCCCGACCCGGACTCCGGCCTCCGGCACCCCCGCCCAGACCCCGGCCCCGGCCTCCCGCCCCTGGCACTGTCTCGGTCTCCCGGGTCCCGCTCACCGCTGCCCTTCTTGGGGCCCCTCATGCCCAGCTCGGCCGCCATCTCGGCCGGCTGCCGGGACAGAGCCTGCAGCTCCTTCTCGTTGTACCGCATGGCTCCGCGGGGA
ATCTAGGATGGAGTTCTGTGGGAGAAGCTGTATGTTGGTGGTAGGAAGTCTCTGTCACAAACATCTAATAATTGCAGGGCCAACTGCCAGATGAGTTAATGAGTCTTAGTTTCTTACTTCTCCCCTTTTTCACCCACTGAGGGGCAAGAACACCATAAACAAAGACTGTTGAGTCCCAATTAAAGTGTGGCCATAGGACGAATGATTGAAATATATTGGGAAAAACTCCTCTGGCCAAAGCTGTGTCCCTACCCTTGCACACAGCCTAAAATTCACACACTGGTCCTTCCTG
CAGGTGCATGCTGTGTTGGCTCACACATCCTGTCCAGGTGCTTGGTGTGAGGGTGATTACGACTGCACAGGTGCAGCTGTTTACACGCACATGGTCTCATGCACCCCGGTGAGTTTTGTTTGTGTGTGCAAGCTTGGGAGCCTGACAATTTCTGGCCCGAGGACAGTGGCTGGGGCTGCCATGTGGATGGGGACCCTGTTGGGGTTTGTGCATCCAAGAGACGCCCGCTGACCCAGACCTTGCTTTTCTCGTCCAGGACTTTGACCAGCTGCTGGAGGCCCTGCGGGCCGCCCTCTCCAAGGACCCAGGCACTGGCTTCGTGTTCAGCTGCCTCAGCGGCCAGGGCCGTACCACAACTGCGATGGT
CCGAGGCGCACAGTGGGGGCTGGGGCAGCCGCCTCTCCGTGCTCACAGTCTCGGCCGCTGTGGCCCAGGTCATTGCTGACATCGGCCAGGGGGTCGTGGGCCCTCGGGGGCTCCAGCCGCGGGGGCAGGTGAGTGCTGGAGCTGAGGGTGTCCGTGCTGGCTGGTGGGCCCGGGGTGGGCAGCAAGGCCTCACGGCCATTGGGCACGCCCAGCTTCCCGTTGACGGCAGGCTGAGCTCTCTGAGTGAAGTGCGATATCCGGGGTTTCTTGTTGGCTAGGGGGTC
TAGGGAAGAGAGAAGCCCTTCTGCGTTACCTGGAAATGCAGCAACAATAATAACAAAGCCAATGTTAGGAATGTTTAAAGGCAGCTGCCACATAGCACTTTTTATAGCTTGTAGACTCTCTCATTTAATCCTGGCACTTACATCAATCTGATTAGTAGCTATTATTAGTTTTATAGGTGATGATCCAAGGCGCAATTATTTGTTCCCCAGCTAGTAGGTGACAGAGCCCAGATTGAATCTGACTCCAGAACCCTAACCACGATATTCCCCTGTCTAGAAGGAG
GTCGACAGGAAAATCTACAAGGGCTTCACGGTCTTCTTTCTAGAAAAATCCCAACAAGGGTTTGATAGTAAAAAGTACTTCGTAGTCATTTTCAAATAGGGGAGAATTTCCTGAAGTATGCAGCATCTGCTCTGCCGGGTTTGCAATCTGTGCACAGGTATTGCAGTTAATGAGCCACCGGCTTGCCGCTTCCAGGGCCAGGCTGGAGCAGTCAGCTGGTGGAATGATGGGAACTGCAATCGGCAGCTCTGCACCAACGTGCCCCGGGTTGGAAAATGTGATTTGTGACAGAGAAGCTTGG
CATAACCACAGTACACTAACAAAATTCAGGATATTTAGCATTACTAGAATACCACTGTCTAAGCCATAGACTGTATTTGAATTTTCCCAGTTGCCACAATAATGTTCTTTACAGCACTGCTCCCTCCCCAGGACCAAGTCCCCCCAGGGCCACCACTGCATTCAGCCGTGTCTGCCTAGTCTCCTGTAATCTGGAACCGTTTTCTTTGTCTTTTACCGCCTTGACATTTTTGGAGAGTATGGGCCAGTTGTTTTATAGAATGTTCCTCAATTGGGGTCTAATGGGTTGTGAGCTGCACTCCGAGA
CGTGGCTCCTGCTTTCGCGCCTTCACACTCAGTCCTTGTCTATACGCTGATCCCACGGGGATCAGTGCCCTTTGCAGCTGCAAAGGGAAGTACAGGAGGTAGGACATTTTGACTGGCAGAGATGTCCAGCAACAGGACGGATAGCCCAACGGGCCAGGAGCACCTGTCACTGCGTTGACTGAGCAGAAACAACCAAGCTGGCTGACTCCAACTAGGGTTCTGGGCTGAGGTCTGGTCTTTGATGGGGAGCAGGGACTGGAAGACCCAATGGTAGTCTGAAACT
TTGCCAGGAGACCTCGCAGGTCCTGGGTTCACAGGGCTATTTCTAGGCTCTGGTGGCTCCAGCCCTGCCTGCCTAAGAGGGTCCCTCCACAATCAGTGAGGAAGCCAGTCTCTGGCCCCCAGGTCTGTCCCCCATTCTACCTTAGCAGCCGCAGAACCCACTCCCCCTCCTCTGGAGCCCAGAAATTCACACATCTCACCACTTTGTCTCCTGAGCCCAGTCCATGGGCCCAGACCTCAGCCTCCATCTTCCCCAAACCCCTGCTCAGTCCCAGCACTGGGCCTTAGCCCCCCTCCAGCTCCCTCTTGCCTTTCAGCCGTCTTGGTCTCACTTGTCCTTCCAGCCCATCTGTACCCCTCCTCCAGGAAGCCCGC
TGAACAGAGTCCCTCCATTGGGACTGCATTTTTCTGCACTTTTGGTTCTTCTCATCCAGCCCCTCCAGTGATCTCTCAGGATGCAGAGCCCAGGCCTCTGCGAGGAGGTATTCCACCAGCAAGGAAGAGGCAGAGGTTCCAGAAACTCAGGTGTGCTTTATGCACACCTGAGAGGTGACCATAAAGGAGGCTCAGGGCTTCTAAGGGAAGTGGCTGGTTTTGCTCTCACAGTGACTGCGTCACCTTGGGAGGCGGGGGATGCAGGGTGCAGCCGCAGCCGTCTACACA
AAGCTCTAAGGGAGAATCTGTTCCCAGCCTCTCTCTTGGTTTCTGGTGGCTGCCAGCAATCTTTGGTGTTTCTTGGCTTGTAGCTGCATCGTTAGATTCTGCGTCATAGAAATGGACAGTGGAAAAGGAAATACAGAGAGACTCATGGATTAAGGTGAAGAGGATGAGGGAATAAGAAAGACAAAATGGAATAAATTGGAAGGGGTTAAAAGGAAGTGAGGAGAACTTTGCACCTCTGCCTTTCAGTCAGCATTTTTTA
TTTTAATTTAATAGTTTTTGTTTCATGTATTTTTCAGAAAGTTGATCCATTTCCATAGCTCAAAATGAACAAAATACACGGAGTGAAAGTTACCCCATCCCTGTGCCCAGCCACGAATCTCATTTTCTGAGGACACAAATGTCCCCCATTTTAAAATATCTTCCAGATATATCCTATGAACACTCACAATGTATGGTCTTTATTTTGCACCCTTCCTTCGTTTTTAAAACACAAATAATAGCACACAGAGCGCCTTTCTAAGCACACGTCCGCTCAGACCTTTGCTCGCCTCGTGGGAAAGCCTGAGCTTTTCCGGCTGGGACTAAAGGCCCTCCGTGACGCAGCCGCTTCTGAGCGCCCTTCC
CACCACACACATACCACACACATACACACCCTACTACACACTACATGCACCACACAACACACACCACACACACACCACACACACCCTACTACACACTGCACACATACCTCACTACACACAACACACAACACATACACTTATTACACACACCACAGATGCACTGACACACACATCCCACACAAACTCACTATACCCCCATACCACACATATGTACACACCACACATATGCCACTACCCACCACTACCCACATACCCCCTGACACCCCACTAGAGCCTCCACCCCTAACCCACACCACCCCCTACATCACACACACACACCATATACACACACCCCACTGTCCCCCACACCCTAGAGCCCACATTACACACTACACATACAGCACACACATCCTACACACACACACCACCACGTATACCCCTACCCACCACACA
AGAGCGGTTAGGGGGGGCGCCGGGCGTGTGTCACTCGCTCTCTCCCTCTGTGTATAGAGGATGTGCTGAATGGTGCGCTTTGAGGCGGCGGCGGCGGAGGAGCAGAATCCGCCGCGACTGGCAGCCTCGGCTGACCGGCTCGGCTTCTCTTCGCCTTCCGAGGCTCCTCATCCACCGCGGGCTCCAGACCTCGCGTCCCGCCCGGGGCATGGCCGGGCGCTGCGCCCCCGCGCGCTCTGCCTGCTGAGCGGCGCCGGAGGGAGGTGCGGAGGCCGGGAGGCCGGGGAGG
AGTGAGGACCACCACAGAAGATCAGAGAAAGAAGTTACTGTGAGGCAGAGGGTCGCTATCGCCTTCTGGGCTCTGCCTCTGGCTGTCTATCCCAGGGGAGATGTACGCAGAGCTCTTGAGGGGAAGAAGCTGCTTATGGGCCATCATCACCTACAAGGGCACCTCCCACTTCCACAGACGGGCTCCGATCACCTGGGCCCCAAACGCCCTTGAACTAGCCTCTGTGTTGCCAAGTTCTTTCTGCCCGTGTTCCCTGAGC
AGTCTGTGGGGCCTGCAGAGCCCTTCCGGGCACATCTGGCTGTGCCACCCCATCCTCACGGTCACCTCGGCAGGGAGTCACTGCATCCTGCCCCACTTGACAGGTGAAGAAACTGAGGCTCAGAGGGATGTGAGGGTGACCAAGAGGGCAGTGGGAAGTCAGGAAACCTGGTCAGCTCCTTTCCCTGCCGAGCCCAGGCCCAGCCCTGGAGTCGGGGACTCTCGGGGCTCAGCATGTAGCTCTGCTGTGATCTCGCTCCCAACCAGATTGGTTTCTTTCCCCAAGATGCTTCCTCATTTTC
ACATGCATTTCTCCATCGGACCTCAAGGCCACTTCCACTCTCCCAGCCACCTGAGTGCCCCTCTTGGGCAAAGGGAAATCTTTGCATATTCTCGCGAGCAACTCTAGTATCTGAGGAAACGTGAGGCTGACCAATCTCCTCCAGTCCTTTGACAACCTTAATTGTTTGCGCGGCTACTGTGGGCTGACTTCTGCAAGGCTTATTGATTCCCTGTTTGTTCCGGAAATGTGCACTTGATGTGATCTCACATCTCTAGCTGGGGGGATTTTCATACCCCATTCAGGGCAGTTTCAACCCCT
CAGTTTTGTCCACCTAACCCACCCACCCAGCGACACACGCCCCGCAGCCCATAGCTGGAGGATATTTACGCAAAACCTAAATCAGATCAGTCTTTCCTTTGCTCAGAACATTTTTTTTTTTTGAGGGACGGAGTCTTGCTCTGTCGCCCAGACTGGAGTGCAATGGTGCAATCTCGGCTTACTACAACCTCCACCTCCCAGGTTCATGTAACTCTCCTGCCTCAGCCTCCCGAATAGCTGGGATTACAGATGTGAGCCACCACGCCCAGCTAGTTTTTGTATTTTTAATAG
TCCTCAAGGGTTTTTTGATATTTAGAGTTGTCTGCTAAGATGGGAAATTTCTCAGGAAAGGAACACCCCTTAGAAGGGGGTAATTTGCTTGTTACTGAGAATAAGAAGTGAACCAGGTATGGCAGCTGTGCCCATAATCCAAGTCACTTGGGAAACTGAAGCGGGAGGATAGCTTGAGCTCAAGAGTTTAAGTCCAGCCTAGGCAACATGGCAAGGCCCCCGTCTCTAAAAAAATAAAATAAAATAAGAGAAAAGAAATTTCTATTAAAAACTTATTTTAAAAATAAGTAAAATAGAATAAGAATGGAAAAGTGAAGGGTAGGCA
ACCAGCCTGGCCAAGATGGTGAAACTCCATCTGTACAAAAACTACAAAAATTAGCCAGGCATGGTGGCGGGCACCTGTAATCCCAGGTACTTGGGAGTCTGAGGCAGGAGAATCACTTGAACTCGGGAGGCAGAGGTTGCAGCGAGCCGAGACTGCGCCACTGCACTCCAGCCTGGGCAACGAGCAAAACTCGGTCTCAAAAAAAAAAGAAGGGAGGAGCTGAGTTCTGCCCACCCTCCAGGCCCTGGGTGCTGGGCCACAGATCACTGGGGTCGGATCCCCTGCCTGGATAAAAGGGGAGGTGAC
TTGATCAGGAAGGACAGTCCCCCACGACATCCTGTCCCCGTCCTAACAGGAAACACCCAATTAGTGACCTGGTGTTTCTTCAAAATGGTGGCCTAAGGAGCTGAAAGCCCAGGGCTCTGCTCGCCTGGGAAAGTCTCCATATCCGTCTGAGCCTCAGTTTTCTCATCCGTGAAAGGGGTATAAAAGCACTTGTTCTTCCTACCTCCTGGGCTGCTGGGAGGGTTCAGAGAGAAAACTGAGAAAGTCCTTGGGAGTCATGGAGGCCATGTTCATGTT
CAGTCAGTGCCCAGTCAGCCGTCCCCCTTCCTTGTGGCTGAACCGCAGGAGGTGGGGGTGCATCTGCTCTGCACCACTCAGCCAGAGATGCAGGAGCCTCTGCCCAGCTCAGAATAGATGATGTTTTCTTACTAGTGGCTTTATTTAAAAGCCATCCCAGTCATTTCACATTTTTTTTTTAAAGTTTTGATTGACATCTATTTGGTCAACCTGTGCTCCCTATGGACTAAAATAGCTGACTGGGGCATTGTCTGGGCTTATTAAACCTGCATGTTGTGTGTGTGTGTGTG
AAAGGAGGGGCTCCCTAAAGGAAGGTGGAAAGGTCTCCCCAGTAGAGCTCCGCCCAGCCCCAGCTCTAAGCAGCGGGCCCCGGGCATCAGGGTTTCAGGGCTGAGGAATGTCCAGCGCCGCCCGATCGCGCCTCGCTTCCTCCATCACTAAACCACCGGGGGACTGACTGCCCGAGGCTGGTGCAGAAGCGGGTGCGGAAGCGGGAGAGGGAACGCGCGTGGCGCTCCAGCCGCCACCCCAACCCTGCCACTTCCGCAGCTGCCCGGGCGCCGCTGCACCCGGACCACTCTGCGGTCTACC
CTGGAGGCCAGTCCATTTCCCATCAAATAACTTGCCAGCTCCTAAGCCAGAAGAAAGTTGGATTCTCTCACACCACTCACTCCCACATAACTAACCTTTCTGCGATGTGGGGAGTTCCTTCCTTTCTGAGCCTCCATCTCCCTTGGCTTTTGGGGTCCCTAGTCCAAAGCTTGGCCGGCCCACCCCAACTGCAAAAAGGGCCTTACGGCTCAGGTCCAGCAGCTCCTTCCCAAAGAAGGCTTCCTGTGGGGCAGTCAAGGAGAAACAGTTTTCTTCATGCCCTGCAGGGCACA
AATATATTCACTAGGATTGAAAGGAAGGTCCTAGACTTTTCTTCCCTTTAGGAGGACAAGTTTAAAAAAATGGAATTTATCTGTAAAGCTGGCTAGCTCTTATCCCTGACCCTAAAAACATAGTCTGTAAGCCCCCCGCCCCCGCCCCCACCGGGGAAGACTCTTTGGACTGGAGGACCGTGTTTCTCTCTAAATTCTTACACTATGAATGGCATGTGAAAATAATATCCACGTGGTTACATATTTTTCAAAACAGTGTCTACTATCCAAAGATCAACAGAGCACAAAAGTACCAAGAGTGGAAAATCTCTGGTGTATAACGGCCTAACG
ACAGTACAGAAACAAGCAGGTGTGGCCATGTTCCAGTGAAACCTTATGAATACTGAAATCTGAATCCATAATTTTCATGTATCACAAAGTAGTAATATTCTTTTAATATGCAAAAACCGGCCAGGTGCGGTGGCTCATGCCTGTGACCTCAGCACTTTGGGAGGCCGAGGTGGGTGGATCACCTGAGGTCAGGAGTTCGAAACCAGCCTGGCCAACGTGGTGAAACCCTGTCTCTATTAAAAATACAAAAATTAGCCTGGTGTGGTGGCACATGCC
CCAGCCTCAGTGTCCTCCTTGGTACAATGGGAATAAAAATACATTGCCAGTAACATGACTGGCAAAGAATCCACGAGGGACGATGCTCAGGAATGGCTCAGCACACAGCGGGCATGCGGCAAATGGCCTTTTCTTCCCCGTGTCCGAGCTTGGCTTTGTGGCCCATCCCAAAGTCCCTGTTGTCTCCCCTCTCCCTCTTTCCCTGACCATTTTCCTTCTACCTCCCTACCAGACTTCCTGGGGGTCTCAAGGGAGATGAGCTCATGGCTGTTGC
GTTCCAGTGCCATGAGCAGCCCTGGCCCCGGGCTGCATCCCTCTCTCTCCCTACCCCTGCCTTTCCTCTATCTGGTCTCCCTGCAGCCTGGAGAGTGTGTTTCCACTCATAGCCGAGGGCCAGCGCAGTGCCACGTCACAGGCCATGCACCAGCTCTTCGGGCTGTTTGTCACACTGATGTTTGCCTCTGTGGGCGGGGGCCTTGGAGGTGAGTAACCTTGGATTTTCTAGAGGAAGGGGCATGGGATCCTATAAGCCTGACATGAATTCATTCACTCATAGATATTTATGGAGCATCTACTTTGTGCCATAAAGTAGG
GAGCTTGGACTTTGGATTGAAAGTCCAGCCCTACCATCTACAAGTTGGCTGGCTGAGACAAGACACTCTACTTCTTTGAGGCTCAGTTTTCTCGCCTGTGAGATGGGATGATCACACCACACCAGTTAGGCATGAGGATGGACTAAGGGCAGGTTCACATGCTTCTGCCTGGCATGGGAGCTGTTTGCTGCTTTTACCACCATTTCAGCTCTTCTGCTGTTCTCTGACCCACAAGAGCTAGGGTTCAGGCTGCGTGCCTTGCGCAGTAGTTCTC
GAATGTTCATAACAGCCAAAAACTAGAAAGAGCCACATGTTCAAAAGGAGGTAAATGTGCTACATTCAGAAAACGGAATGCACTACTCAGCAGTAAAAAAAAAAAAAAAAAAAAAAAAAAAAAAAAACTATGAATACAACAACAAGGAAGGATTTCACATAATAGAAACATACCATATGATTCCATTTCTAAGCAGTTCAAGAATAGGCAAAAATACAGTGAAAGAAAACAGTGGTTGCTTGGGGATTGATTATGTAACCCAAAAAGTATCAGACACAGGCCACAATTGATTTAGAAGTTTATTTTGGCCAGGTCCAGTGGCTCATGCCTGTAATCTCAGCAC
GCACACAACCAGCCAAGACATAAGGCAGCTGTGCCGGGTGCTCCATGTGAAAGAGATGGAAAGGAAATGATACCGAGAAATAGGCAGGAGGGACCGATTTGACTTAGAGACTCTTAAGAAAACACAGCATTTGAATCAAGGCTCTGAAGGAGCCTTAAGAAAGGGTCACAGAGCCTGGAGAACAAGGACATGAATAAACCAAAGACACCGAAACTCAGTCCCAACTTTCCCTTGGAGAGGCCACAGCAGCACACTGGTGTCTTTCCCGAGTGTTTATGGAGAACCTCTGTTTGGGTT
CGGAAAGGCAGCAGCAGCCCCCGGGAGCCCAGGGCTGTCCTCGGGTAATGCTTTGTGTGGCTCCTAGAAATAGAGGTCCACAGTAGATGGTGGGATCCGTGTCCAGGTTAAACTGATTTCTGCGTCCGCCCCCTCCCTCCCCACCGCACTCCGCACATCTCCACCTTCTGCACCCCACGGAGAGAGGGTGCCTCGTTTCCATTGAGGGTTCCCTGCCAACCCACCTCGCCACTGGGCTGCAGGCTATGGGGGCTGCAGGGAGGCTGGGGAGAGAGGAGCACAGAATTGACCAACCATTTATCTTCCTCCGG
CCCAGCTCTGTGCACCATGTCCTCTGTCCCTCTCAGCAGCCTTGGAATGTGAGGAAACAGAGATGACGAGACCGGCTGAGGTCACCTGGCAAACCGGTGGCTGACCCAGGATGATAAGATGACAGGGATGCCAGGTAGGCTGAGCTCCCACGCTCCATGCGAGTGCCTGGGAAGGGGTGGGCTGGAGGAGCAGGGGATGAATGGAGGGAAGGGGGCCTCGGGGCTGTGCCCCTTCCCAAACGTGTGACTCAACCATGTGTCCAGTGGCTGTCCCTGCCACAGGCCCAGC
GAATGCCAGGTATTCCTGCAAATAGATCATATAGATTTATACCACATACTCACCCATATTTGATCTTCCATAATCTGACAAGTAAAAAATGGTATCTCAGCCGGGTGCGGTGGCTCATGCCTTTAATCTCAGCACTTTGGGAGGCCGAGGCAGCTGGATCACTTGAGCTCACGAGTTCAAGACCAGCCTGTGCAGCATGGTGAAACCTTGTCTCTACAAAAAATACCGGGCATGGTGGCACGTGCCTGTAATCCCCACTACTCAGGAGGCTGAGGTGGGAGGATGGCTTGAGT
AGTCACCCTGTTTCACACAGAGAAGGAAACTGACCCTGAGAAAGGCGAAGTGGCTTCTGCAGGGTCATTCAGCCAGCAAGGCAGAGTAAGGATGGAAACCCATGCTGAATTGGGTGTAGCTGATTTTTTTGTTCATAATTCCACAGTATTAGGGAGGGAAAGCGGGGAAACAGGAGCTCACAGGAAAGAAAGGGGTATGGAGAGGGTGAGGGCAGGACAATTATGGGGCCAGAGGCGGGAGTCTGGATTCAAATCCAAACCCACAAGGACACATCACTCCTTTCT
GGAGGACGAACGCAGAAATGGAGACAAAGAAAAGGATCTGTTTTAAAGAAAGTGTCGGGGGCTCCTTGCTTCTAGGGAATAAGGGCCCTGAGCTTCTACAGCCCTTCATATTTATTAGGTAGAATCAACAGGGACTAAGAGGTAGTAGTTGGTCAGCTGCTTGATTTAGCACAGGCTCACATAATTGCTTTCTTTATACAACAGGCTCCAGATGTTCCTATAGATAACTACAAGGAACAACTGCACCTGGTGTGTGACTGTCCTCAGCATTCCTTCTGGTGGCAGACGCAGTTGTCAGCTTGCCAACATCCTGCATTCATGAGAACAGTTTGCTGTTTGCTCATATAGCCTCCAGTGGTATAC
CGGTTGGCAAATATTAGTACCAAAATCATGGAATTATTTTGACAATATCTTGTACATTATGAGTTACAAAAATGTTTAGAGAGAAGAAAATTTGTATTCCTTGAATGAATATTATTTGTAATATTCTTTGATCTATTACAATGATATAAAATGGCATTTGCTGTTCTTCTGTTTGAACTTATCTTGTGACACTTTCTTCAGAATGGTATTTTGTTAAAACTGGTAGGTATTATAAAAATAAACAGTGACCAGTAGCTTGATTGTATTACAAATTTTTCTTTCATGTAAGAGGTTGGGGCAGGTATTTCTCATCAGGTGACTCACCTGTTTGGCTGTCTCCCAAACAGTGATTTAGAACATGGGT
TGTGGAAGGCTTGAGGGAGCCCACACCCGTCAGGCAGGAGCTCAGCTCTGTGACCCTGGTCTGGCCAATCCTCCCCAGCCCCACCTCCACGGTGGCCAGGATTCCCGGAGTAGCCCTGGGTCAGAGCAGGGGTCTTTGTGCACCACAGGGAGCACCCCTGGCTGGTCCAGGAGGCAGGAGCAGGAACCTGGGGCGGGGACTGCCCTGCTGAGCCGGGACACTTGTTTTCTGGCTGGGGGCGGACGGGGTCTCCAGAGGAGACATGGAGAGAGCAGAGTGGCAGCTTG
CTCTCCTACCCTTTCCTTTCCTGCAACCCTGCTCCCAATTCTTCCTCTGCCCTGCCAGCAAATCTCCTATTTCCTCTCCAGGACCCTGGGGACAGGCCATCATCCCCACAGCGCAGGCGGCGACAGCTGGATCCAGGGGGAGGCCAGGGCCCCCCACCTGTCACTCTGGCTGCTGCCAAAAAAGCCAAGTCTGAGACTGTGCTGGTGAGTGGCCAGGGCGAGGTTGGAGGGGATTGCATCCACCCCATCACAGGGTGCCTGGGCACCAGGGGCACACAAAGCAAGGGAGACCTCAGTGTGATGAGGTGATGAGGCCCCTGCTCTTGGGAGC
CCTGTGCCTGGCTTCCAGAGTGACCCTATTGTTGATGAGGACCAGAGCCTAGGAGACATCAGAGCCGGCCAGGAATGACACAGGCGGTGTCGGGGTCACCGATTCCAGGTGTCGGGGTCACCGATTCCAGGGGTCGGGTGAGGGCTTCTGTCTGCTGAGTGAGTGATTGCCTTTACTTTGAGCACCTGCTGTGTGCCAGGCCTCAGGCATTTGGCACCTGGACACCTTAATTCACAGAAAATAACAGTAACAATAATAGCTGCTACTTAATATCCACTTACTGACTGCCA
AGTCACCCTGTTTCACACAGAGAAGGAAACTGACCCTGAGAAAGGCGAAGTGGCTTCTGCAGGGTCATTCAGCCAGCAAGGCAGAGTAAGGATGGAAACCCATGCTGAATTGGGTGTAGCTGATTTTTTTGTTCATAATTCCACAGTATTAGGGAGGGAAAGCGGGGAAACAGGAGCTCACAGGAAAGAAAGGGGTATGGAGAGGGTGAGGGCAGGACAATTATGGGGCCAGAGGCGGGAGTCTGGATTCAAATCCAAACCCACAAGGACACATCACTCCTTTCT
TATCTCTGCTTAAGACTGCAAGTTCTTAAAATACCGGGATGCTGCCTGTAATCCCAGCACTTTGGGAGGCTGAGGCGAGAGGATCCCTTGAGGCCAGGAGTTCGAGACCAGCCTGTGCAACACAGAAGACACTATCTCTACAAAAAATTAAAAAATTAGCTAGGCATAGTGGCACATGCCTGTGGTCCCAGCTACTCCGGAGATTGAAGCAGGAGGATCACTTGAGTGAGGGAGGTGGAGGCTCCAGTGAGTCGTGATCGTGCCACTGCACTCCAGCCTGGACGACAGAGCGAGAC
CTCTCCAACTCCTTAGACATCTGCCGATGTCTCCTCTGCAAAGGTCTGCCACCTACCTACCTCCAAATCATGTCCACAAATACAGCACATTAGGCAAGGAAGAAAGAGAGTACTGCATTTTAAATAAAGCAATATTTCATAGATAATGCCAGAATGTCTTCTGAATCTCATCCAAATCATTTAGCTAAAGTAAGGAAGGAAGTCAAGTCTCTCTGCAAATCCAAAGAAAATCGAGCATTACATGTAAAAGAGGA
GGGAGGAGACCAAAAGACTAGAGTGGTTTTTTTCTGCTTTGTTGAAATACAATTGACAAATAAAAGTATACATATTAAAAGCATACAACGTGATGACTTGGTATATGGACACGTGAGATGATTATGACAATCAAGCTGATTGACACACTCATCACCTCCCATAGTTACCGTTGTTACCCATTTTTTTAAAAAAAACGAGAACACTTTAGAGGTACTCTCAAAAGATTGTTTTGTAAAGTTGTTTTTAAAGGTTGGGATCACCCAGACTCTAATTCAAGTGA
CACAATTCTATTCAAATATTAAGCTATGAGTTACATGAAATGTTTATTCTGAGGTATTGTTTCCAGTAAGCTCTAGTATTCTCCATCTGATAAAGAGATTGACAGGATTTGGTAATATAGAGGTAATTTAGAATTCCAAGCAAGTATCTGGTCCTGTAAGCCTCCTAGAGATATCTGAAAGCTTAATCTGAAGCAGTTCAAAACCAACCCCTCTAAATCTCATGCTGAAATGTGATCCCCAGTGTTGGAGGTGGGGCCCTATGGAAGGTGTC
GGGAGGAGACCAAAAGACTAGAGTGGTTTTTTTCTGCTTTGTTGAAATACAATTGACAAATAAAAGTATACATATTAAAAGCATACAACGTGATGACTTGGTATATGGACACGTGAGATGATTATGACAATCAAGCTGATTGACACACTCATCACCTCCCATAGTTACCGTTGTTACCCATTTTTTTAAAAAAAACGAGAACACTTTAGAGGTACTCTCAAAAGATTGTTTTGTAAAGTTGTTTTTAAAGGTTGGGATCACCCAGACTCTAATTCAAGTGA
CCACTGTGCCCGGCCACCTGGGCCTCCTATTAATGTGGGGTTTTTCTGTTTTTATTTTTGTTTTTTGAGACAGAGTCTCACTCTGTCACCCAGGCTGGAGTGCAATGGCACGATCTCGGCTTACTGCACTGTGAGCCACCGCGCTTGGCCTTCCGTGGGTATTTTAAAATGCTCATCTCCCTAATACTCTCAGGCTTAATCATTTATGCCTCACAGCACAGGCTGTGGAGTGCTGCCGGGATACCCTTCAAGACCAAGGCACTCATTCTTCTAGCTGAGACCCACCCTCACT
GTTAGGGGAAGTAAAGGAAGGGGATAGGGGAACTCTCTAGACTATTTTTGCAACTCTTCTGTAAGTCTAGTTATACCAAAATAAAAAGGTTTAAAGGTTAAAAAAAAAAATAGCAAGTGCTGGGGTGAAACAGCAGACAAGGCCAGTAGTCCGGAGGGTGTGTGTCGACTCTATCTCCAAGCCCCTCTGTGATGGACACCAAGACCCTCGTCTTCTCTGGGCTTCAATGCGATGAGAAGCTCAAACAGAAGAAGGTCTGCAGGCCCCATCCGGA
AGGGCTTTGTAGATATCACATTCCCTTAATCATCTCAGTGATCCTGAGAGGCAGATGGCCATTATCCCCATTTTACAGAAAGGATATTGAAGAACAGAGAAGCTAAGTAACACGCCAGAGTCACACCACCACACATTATACCAGTTACCCAGATGGGAGCCTTTCAATTATAAATGACTCCCAAGTCACCTGTTTCCCAATATTCTCCCCAATTCCTTCCCCAGGGATACACTGTACCTTACTAGGTGGCAGGTAGTACACCTG
ACAGGACACCCCAAGCCCCCCCAAATTAGCTGGCCCAAAGATAAAGAGAGAAGAGCAAGGGCAAAGGTCCTGCAGGAGTCAGAAAGGAGCTTGCTGTGTTCAGAAAACTCAAAATCCAGTGTGGCTGAGTGAGGACGACGAAGAATGAGGTAGACTGGGCTAGACTATGGAGCACTTTTTACGGCACGGTGAGGAATTTGGAATTATACTCAAAGCAGTGGAAAGCCCTTGAAGAGTTTTAAACAGAAGGGGAAGGTAACCCATGTG
TTCGGTCTCTGTTACCCTCCCGCCTAAGCCCAGAAGCCCACAGGCCCGGGACTTGCTGTCCTCAGACCTAGGATACTTCCCACTCCAAGCCCCAAATCCTACCCTGCCGTTCCCAGCCCTTCTCCAGCACCCCTCCCTCTTCACAAAGGCTGCTTGGCGGTTTCTCTCCGCCCTCCCCAAGACTGCTCTTGGGAGGGTATGTTGCTTTCCCAGACAAGCTCAGCGATGCAATTTCTCCTCCTAAGAGGTTAGGCTAATTGCTCTTCCCAGAAGAAA
GACTCCATGCCCACTCCGAACAACAGCAGGCTGACTTCTCTGGTTTCTGCGGGCTTGTCTGAGCTCAGCCATCCCCCAGGGCCCCTCCTTGCTAAAGCCTCCCCGGGAGCCTCCCCAGAGCTACAGGAAGGGACCTGACACCCGGGCTGGAAACGGCAGTGGAGGGAGAAAGGCAGTGCCCGCTGCCGAGCTCCAGAGCCTGCAGGGGCGGACGGCGTTCACTGGGGGCACCATCGAGCCTCTCCCCAAACAGCACAGGCCCCGCCCGTCACGTGCAGCGCCCGAGGCTCTTGGATGGATTTCTCCCACGCCTCCGGCCCACAGGACAGAGATCTCCA
TACACGGGGAACGGGGTCTGGCGGCTCCGTGGAGCCTCCGTTCCCCTCATCAATACGGTGGGCGCGACGCCCGGCTCACAGGGGAAGTGTGAGGACCGCCTAAGAGGAGGTTTGCCGAGAGCTCAAGACTCGGTGAGGGGCTCTCTCCTCCCAAGCTCAGGACCCTGGCCCCGCCCTGCCCCTCCCCAGCCTCAATCGCATCTGGATAATCCTTCATCGCAGTGCCCAGCATCACCAGGTCAGATGGAATGGGCCAAGGAGGGGTCGGACCCTGTGCCCATGGGGTGGGGTGTTGATGAGCACTGGCTCTCCGGTACCGCCCTCGGGTTGATCAGATCAAACAATCTGCAGCCACCTGGGGCAGCTGCAGCTCCCTAATTACCTAATCAAATCCCTCACACTCAGCCTCCCGGACCCACCCAG
AAACTTCCACCTGTACAGTGGGTCTGGTTTGCATGTTTAGTTTCATTTGTGGGAACTGCTTGTCCAAGAGTGAGCTCAGGTCAGGGCAGTTTGTGCCTATGAGAATTAGCTCAGCTATCAGGCAGGTTTTTAGACACCTTTTTAAAATGTGCTCGTGTTTGGTTTGTTTTGCTTACTGTCAGTCCTGGGTCAATCAAAGGTTTGTAAGGGTGAGAATTTTTATGCACTGCTATATCGCAAGTGCTTAAAACAGAGACTGGCCCAGATGAGGC
TTTGATTTGCAGATGCTGCCTTTTTGCTCTCTGTCCCCATGCTTAGGGGCCAAGATGCTGCCCCAGAATGGACCGTGGCGGGCTGTAGAAGCAGGGACGGACCCGCATATGAACATCCCTGATTCCGTCTTAGCTGAAGGGTCCTCCTTTTCCTCCAGTGCTTGTGTTTCCCACATCCTGCTCTGGAAATGAAGAGCAAAATACAGAGAAGGGGCTTTCAGGGCCAGGAGTGAAGGCAGAGAACTGTGTGATGCTTCTGCGATTCCCCAGGCAGAGCCCCTGCACCCCTCCTTGCCTGCTGCCCATCTCA
ACCCTTTCTCCCTCGACTCCTGTCCCCCGCACACTCTGCCTGCTAGAGCCACTCCTCACTCAACTTGCATTTAGCAGGGTGAGGAGCTGTCATGCCAGCTCTGTGCAGAGAAAACCATTGATCAGGGGCTTGCTATGCCTCCTGAAAGGTATCATGCAAAGCCCAGAAAAAGACCGAGAATGTCAAGACATGTTTACTATGTCCAAAAAGCTTGTAAAGGGGCAGTACCTAGGAACTCAATACACTCCAGTGCAATCTGAGCTGTAACTGATGCAGGAACAACATGCTCTGGGGA
CCTGTGTCATTAGAAGAGTTGGTGCATCCAGTCAGGAAAAAGCAGACATGTCCTTCCACCGGTTTAGGCATGGCAGTCATTGCTGTTGGTTTTCCATTCTCAGGAAGAGGACTTCCTGCTGCCAGAGACTACTGTCATGAAAGGTGACCCAAAGGCTCTGAGACCCAAGCCGACCTTGGAGAAGGACCTGGAGGAAGACAGGGAGGAGAACCCAGGACTTACATCCCCAGAGCCTCAGCTTCCAAACAGTCCCAGTAAGTATGAAGACTTACACCTGTGTGGAGATAGCCCCTCTCTTCTG
CCTTCTCTCTCCCTCTTTGCCCTGTGTCTCTGCAGGGAAGCCCGGCCCTGCCCCTGGGAGGGTGGGGGCAGACGTGTGGAGAGTGGGTGTACAAGGCCAGGGTTTGCCAGGCCCAGGACAGCCTGGCACCTGTCAATGGATGAGCGCCTCTCCCTTAGCCTGATGTCAGGGTGGGCATGAGGGTGGGAGCAGAGGGTGCCTAACTGAGGAAAGGGTCTGTGCAACCCCCTTCTCCTACCAGTTCTCGTTTCTGAAGTCTCCTCAAGCACACTGCGGTGTCCACAC
AAGAGGCTGCTGCCCACGGACACACAGGTGCCAGGACCAATGTCTGGGGAGGAGGAGAAGGGCGCTGTTCACGGAAACACAGGCGCCAGGGCTTGATGCACCGGTGTCCTCGCTTGTGGCTGGGTCCTTCTGGGACGATCCCCTTTCCCAGGATCCCGCCCCTAGGAAGAGCACCGGCCATGCCCCTACCTGAGCCCCACCCCCTGAGTTCTTTGAGCACCGCTGCCCCCAGGCCGTTACGATGAGGGAAGCCACGACAGCCAAGGCTACGGCTACCTTCCTGCAGCCCCTGGGGATGCCACTGATGCGACGCCGCGG
ACTCTGTCCACCCCCAGGACTCACTTGCACCTGGCCCTGGCCCTGGCCAAGGTCCTTTCCTCGGAGCTTCCACGTCACATGAGGCAGGGGGCTGCCACGGGCCACACAACGCAGGGTCACAGGCTCCAGTTCCTGCACTTCCAACACAGCAGGAGGTGTCTCCTGGAATTGAGGGGGTGCTGCAAGGGAGACAGGCATCAGGGGCCCCAGTGGGGCTGTCAGCCCAAAAAGCAGTGTCCAAGGGCCAGGGAGACCACTCAGGGCTCCAGCCTGCTGCCCACCCACCAGCCCTGCCTCATAGGAGT
TAAAAAATTACACAGAGATTGTATAGTATAAATAACAACAACATAAGACTATGGAGCCATATTGAAGCTGGGATTCAAATCCCAGCTCTGCCACTTAGTGTCTCTGTGATGTTGTGCCAATTAACCTTCCTATGCTTTTTTTTTTTTTTTTTGTCTTCAACATATGGATAAAAGACAACTTACTTACCAGGCTTGTGGTGTAAGTTAGATCTATAAATATATGCAAAATGCAAACCACTTTATGCACAGAATTTACAGAGCTTTTAC
AAAAAAAAAAAAGAGAGAGAGAGCAAAAACATAAGCCCAGAGTTACTCACCAATTGAATCCGACCATGTCACTCCACCACTTAGAAAACGTATGTGGTTAGTAGTCCCTCTATTGATCACAGAATAAAGTCTAAAGTTCTTAGTACCACAGACAGAGTTCTTTAGGATCTGGGTATGACTACCTGTCATTTCCTACAATGTCCTCTTTCATTAATACACACCAGACTTTCCCCTAGTCTCTAAATGGCCTGCTCTATTTTAAGTTGAGCAGTAG
TGCCACACTGTTTCTAGTGACACAGACAGCCTTTTCCTGCCCCAGTCTGTGGAGCTCTCACTCCAGCCAGACTGCAGTGAACAGAGCTGGGGCTGGAGGTCCGGGAGGACAGAGCCCAATGCAGATTCTTGGCTGCAGCCCTCCAGGCTGCAAGGCTGAAATCCTTTCTGGTCCAGGCAGGGCAGCGGGAGGTTTCTGGGCACCTGAGCAGCCAGATGACAGCCCTTTATTATCCAGCACCTGCTCTGTGGTGGCTGGACCCCCTCAGAGGGGCTCTGTC
CCTGGACAGCAAGATGCTGGCTGCCTGGAATGGTGGGGCAGCACACCTGAGACCGAGCCTGTCTGTAGGATCCCCCTTCACAAAGCCCCTGTCTTTCCGGCAGCGGCTAAATGCTCACTCTCCCTTGATTAGCGTTATTATTCTCAGTTGACAAAAGAGGCTTAAGGAGCTTGAGTAACCCGCCCAAGGTCACGCGCAAGGGCTGGGAACCCCGCCATGTCTGGCTTTGGAGCCCAAGATCTTAGGGATCACCCATGGCTCCAGGGAGGTGTTGGGGCCTAAGGTGATAGGGTGGACATGCCTGG
GTATGGTGGTGCACCCCTGTGGTCCTAACTACTCAGGAGGCTGAGGTGGGAGGATCGCTTGAGCCCAGGAGGTCAAGGCTGCAGTGTTCATGCCACTGCACTCCAGCCTGGGTGACAGAGTGAGACCTTGTCTCAGAAAGAAAGAAGAGAGAGAGAGAGAGAGAGAGAGAGAGAAAGGAAGGAAGGAGGGAGGGAGGGAGGAAGGAGGGAGGGACGGAGGGAGGGAGGGAGAGAGGGAAGGAGGGAGGGAGGGAGGGAGGTGGCTTGCCTAGGTGTCCCTTTAATATCAG
TCAAGGAGTTAACTGGCTCACAGCCTAACACAAGCACCCATGTCCTTTCCACTATAACACACTACTGGGCACTAAGATCGCTTTGTCTGCTTACTGAGCCTTTTAAAATTAAGGTGCTGGTTTCAGAGCAACAGCCTGCATTGGGAACCCCCTTAGCTTCCACGGGCCCTGCCCTCAGGCACAAATCTCCCTCCTATCTTGCTGTGAACCAATTCAGCCACAGGTCACAGCCCCCTTGCATAGGTAACCCTGGACCCCAGCCCTCCCGCCAGAGAGCACCTAGCACTAGCAGCTGGGTGGCGTGG
TGCACTCCAGCCTGGGTGACAGAGTAAGGCCCTGTCTCAAAAAAATGAAATAAACTGGCCGGGTGCGGTGGCGTGCGCCTGTAATTCCAGCTACTCAAGAGGCTGAGGCACAAGAATCGTTTGAACCCGGTAGGCAGAGGTTGTAGTGAGCTGAGATCACACCACTGCAGTCCAGCCTGGGCCACAGAGACCCTGTCTCAAAAATAAATGCATGCAAGTTTGTAGACAGAAGCTATACAGCTAGCCATTCAATAAAATGCATGTGCAATATGGTGGAGCTGTTGTGAACATCCCCATTTGAATGCTGGGCAAACA
GCTCTGTGGCCCAGGCTGGAGTGCAGTGGCACAATCTCGGCTCACTGCAACCTCCGCCTCCCGGGTTCAAGTGATTCTCATGCTTTAGCTTCCTGAGTAGCTGGGATTATAGGCGCGTGCCACCACGCCCGGCTAATTTTTGTGTTTTTAGTAGAGAAGAGATTTCACCATGTTGGTCAGGCTGGTCTCGAACTCCTGACCTCGTGATCCGCCCGCCTCGGCCTCCCAAAATGCTGTGATTACAGGTGTGAGCCACCACGCCTGGCCCCAGCCCT
GGGGTGGCAAGCGACGAAGACGCCGGGGTGCCCACCGCGCCCACAGACGTCTCTCCGGGCACTCGGACGGCCCACGACCGCCGCACCCCGCACAGGCCCGCGCGGCCTCCCTCCCCCGCACGGGGCCCGCGCCCGGCCCGCCCGCTCGCCGCTCGCGCTCTCTCGCTCTCGCCCGGCCTCCATCTTGGATCGGCGCTTCCAGCCCCCGCGCCGCTGCCGCCGCATTCCCCCTCTTTCCCGCCCCCCGCCGCCGTCGCCGCCGCCCGCACTCACCTCAGCTGCCCATCCGGGCGCCGCCGACCATCGACCTAGTTTCCCCCCAA
TCGTGAAGATTAAGGGAGAGAATAGCTGCAGAGCACTGAAAATACTGCTTGATGCTTGATAAGGAGCAAGCACTGGGAAAATATGACCTGTTACTACTCTGGTGAGCAGTTCACACAGTGAAGTCTTACACCATCTCAGTGGCTCTTTCTCCTCTCTCACTGCCTACGAGACAAAGTGGTCACCACTGCCTCCTCTTCACAGTTGAGGAAACTGAGGCCAAGAGAGTGGAGGTCAGTGAACTACCCAAGGCGTTATCTTTGTCAAATATCTCGAACTTAGAGAAAGTTCAGGTTTCCTGAT
CCTCAGTCCAGGTACATCCCAGGCCTACTCTTCCCAGAAATGACCCAGCCACTGGGACTGCACACGGGCCCAGGGAGGGGCACGCTTGGGCAGGGGAAGAGGAGCACATTTGCATGAAAGGCCCATCTCTCTCCTCTAAGGCTAGAGGGTGAACACGAGAGACCTGCCGCGTGGCTTCCTCTGCAGAGATCCGGGGAGTCTGCACCATGGCCTTGACCCCACTCCTCCTCCTCATTGTCCTCCTTCACTGCACAGTCCAGGACGGCACAAAGCAT
ATTTTCTGGTCTGACCGGCGGAACCCCCACGAGGTGAAGCCAGCCTATGCCACCAGGTATGACCTGTACTTCTGGAGACGCACCCAGGTGCTCCCCCTGTGACAATGTCCTGTCAGAGCCTCAGAGTGACTAGGGAGCGACGAAGTATTGAGAGGGGGCCTAGGTGGGAGCAGAACCGGGTGGCTCAAAAGGATGGCCGCCTAGTGTGTGTGGATATGGTAGCTGGAATTGCAGAAAACTAATGTCCAACCACCCTGGTCTCCAGGTACGCCATCACTGTCTGGTATTTTG
ACTGACCTTTTTAAACATGAAAATGAAAACGAATAGTCAGACTCCTGCATTTTTCCATGTCTTATTTCAGTTTTAAAGATGGACAATATGATAAGAAAGTCTGTTTCTCTTCTGGATTTCTATTTCCAAAGAGATAGCAAAGGTTCTCAGGTTACTTGGAGAGTTTACTAGGATGCTGAGCGCTCCTCACCCACATAGTTTATTATTCGGGAGGTCTGAGGTGGGACCCCAAAAGACAAATTCTCAGGTGAGGTTGATGCTGCTGGTCTGGCGACCACGCTTGGAGACTCCGTGAGCCAGAGGACT
GTACATAATACCTCTCTGCACCTCTGATTCCTCCTCTATAATGGCACACAGAGGATGAGGTCAATAATTACACTTTACGGCCGGGCACGGTGGTTCACGCCTGTAATCCCAACACTTTGGGAGGCCGAGGCATGCAGATCACCTGAGGTCGGGAGTTCAATACCAGCCTGACCAACATGGAGAAACCCCATCTCTACTAAAAATACAAAATTAGCTGGGCATAGTGGCGCATGCCTGTAAATAATTATGCTTTACACTTGGATGTCTCAAGGTAGCGCTGGAGTAGTTATTCTGAGCTACTGGAATATCAGCGAGTGCCACCTC
TACACTGATGTTGACAGTTGAAGAAGCAATACTTCTCGATCCCCAGGCAGGCTTTATAGTGCAGCACACAGGTAAGAGGGTGAAAGGGCAGGATAGAGTAAACTCTGGGCAATATCCAGGTTTCGGTGCAGCTGGAGAAAGATGCCACAGGGTGAGTCGAGGGCAACCATAAGTCACTTCCAGGTATCAGGGCCAGCTCGTTCCACGGATTCCTCAGAGGAAATGTTCCCTAACCCCACCCACACCCAGGATTGTCACGCCTTACTCACTCACACTCTT
ACACGCCATCATTCCCCCTAAACAGAAGCTTGCTTATCGCGTTTTTGTCCACATTTGTAAGCTGGCTTTCTACGTAATTCAATCCGTGAAGTTTTTTTTTCATTTTTTTATTTTATTTTCTTTGAGACGGAGTCTTCATCTGTCCCCCAGGCTGGAGTGCGGTGGCGCGATCTCGGCTCACTGCAACCTCCGCCTCCCGGGTTCGAGCGATTCTCCTGCCTCAGCCTCCCGAGTAGCTGGGATTACAGGCGTGCGCCCTGTACTCCCAGCTAATTTTTGTATTTTTAGTAGAGACGAGGGTTTCACCATGTTAGCCAGGATGGTCTCAATCTCCTGACCTCGTGATCCGCCTG
TTCATACTTGGGTCTCCAAGTCTTGGGTGCTCTGAAGACAGGATTTTAAATCCCCACTCCTACTATTGGTATGTGTTGCATCAGGGTGGCTTGAGCTGGCCTGGTACACAGTGGGCACTCACGTTTGCTGCCTGTTTGAGACCAAGTGCCTCAGGAGGTCTTGGAGGGTTGGCTGGGGCCCCAAGTCCCTGACCTCTGATTCCAGAGGCCAAGTTTAGCTGGGGAAGAAAGGGCAGAGGCAGTTTCCCTATGGACAGCTAGGCCCGGGTGTAGGAT
CCTGCCCGCCCAGCTTCCCCAGGCTGGGGGAAGTCCTTCTTCTGGGGGCTTCCGTGTGCACCTCTGTGCCTCCACGTCCCTCCTCACACGGTGACTTTCCGATGATGCGCCTGCCTCCCCTGTCCATGGATAATGAATTCACCCAGGACAGGGCTTTGTCTTTTTCATTCCTGAATCCGAAGCTTACCTGCTACTAGAGAATTTGTGAATTTCCGTTGAACACGTGGAAGACCTAGGAAGCTGTGGGGGAGAAAGAATGAATGACTTTCTTCAAGGCCTCCTGGCAAAGCAGCAGTGCAGCGGGAACCGGAGCCGGAGGACGCTGGCTCCTCACCTAGAGCCCTCCCTTGGGTCAGGGTGGCTC
CGGCAATCCCAGCACTTTGGGAGGCTGAGGCAGATGGATCACCTGAGGTCAGGAGTTTGAAACCAGCCTGGCCAGCATGGTGAAACCCCTGTCTCCACTAAAAATACAAAAATTAGCTGGGCGTGGTGGTGGGCGCCTGTAGTCCCAGCTTACTTGGGAGGCTGAGGTAGGAGGATCACTTGAGCCTGGGAGATCAAGGCTGCAGTAAGCTGAGATTGCACCACTGCACCCCAGCCTGGGCAACAGAGACACACCCTGTCTCAAAAAACAAACAA
AAGCCATTTCCTCCAGGAGCATCTGCTCCCCTCCTCAGCCCAGCTGTCCCTGTCCTTTCACATGCTGCTGCTCCAAAGCCCTATGATTTCAGAATCAGGATTCAAAATGGTCACAAGGCAGGAGAGCTGGGTTAAAACCCACAGCACAAAAGGAGGGGCCTGTAGGTTGGCTCAGAGGCACAGGGATGTGGTGCGAGACAAGCGTCATCTGTCCCTGAGTTTACCAAGTACCCACGGTCTGGTGTAGCTGCTGCCCATGCACAGCGGAGGGTCC
CCTCCTGGGTCCAGGCCACACCGCTCCGGCCCCGGTCATCATTGGTCACGTGCACACTGTGGGCAGGAAAGTCCCAGGTGCCAATGGTCAGCAGGGCTGGGTGTAGGGGTTGGGGAGAAGAGAGACAGGGGATGCACACCTGAAGTCCCCGCTGTGGCAGTCCTTGGCCAGCACATAGCTGCAACTGCCCTGGAAGTGCAGCAGGCGGCCGTCGAAGGTGCGGTAATGGGGGTCTCCGAAGGCCATGCAGGAAGCGGGCCGAGGCAGGCAGCGGGGGCAGCAGCTGCCAGGACTCAGGGCAGGGGCCTTGTCCTGCACTCAGCC
AAAAGATCGGCCTGCAGAGAATAAGGTGGGAAAACTGACATTTTCAAGGCCCAAGGTCAAAGAAGGACACAAGCAATTCATCATGCACCACCCACCACCAGCCAATGTGATGGGGGATGCAAATGAAATGCAAACACTGAGCCCAGCTAGGGACAGCAGAGACTAAGGGAGAGGGAAGGAGGCTACGGGCCAGAGCTTCTGGGCCATGGACAAGGTTCCTGCTAAACTTGTGCCTGTCACTACAGCACCCACCACCACCAGCAGCTCCACTG
CCCCTTCCGAGGCTACTCCCCAAAATAGTCCCGGGTTGCTTGGGAAGCCAGTGTTTGCAGCCTTTCTGACTCTCCGTGTTTTCTCTGAATTCCTCAATGGCGCGTGACTACAGAGTCACCAGAGGAAAGTGCCAAGAGCCTTTTTTCTGAACACATGAATTTTTCCAACCCAGGATTTCTTTTCCCAGATCTGAGGGCCAGAGCTTGATAAAGGACTGTGTGTGAGGTCGCCACAAGCCGCGTGTGGCCGCTGGGTGCTTGAAATGTGGCTAGACCAAATGGCCATGTCCTGAAAGAGTAAAATACACATGAGATTTAAAAGACT
TTAGTAGAGACGGGGTTTCACCATGTTGGCCAGGATGGTCTCATCTCTTGACCTCGTGATCCGCCCACTTCGGCCTCCCAAAATGCTGGGAATACAGCGTGAGCCACCGCGCCCGGCCCCAGCCTTCTTTTTTAGTTTCGTTTGGTCTCCTCCACCTCCCCAAGTTGTTAAATTCTTAGTGGCAGTGATTTAAAAACCAGGATATTCCACATGAAAGTCTGAATTTCTGGTTTCCCTTGGAAAATCAGATCTGACACCTCCCGCCCACATTCCCGCGGGAATCCG
CCCCCAGAGAAGCTGCTGCTCTGCCCTCCCGCCCTTCACTCCCTGTCCTTCCATCCCACCTGCTCCCCACGGCCCAGCACTGCCTTCCCCTCCAGAGGCCAGGTGGCTCTATCTCTTTGCCTTCCCCCCCCCCCCCAGACCATTTGGCCCCCTCCCCGCACCAGCAGAGGCTCCAAACACCAGCCTCCCTGACAAGGCCAGACATCCGGACATGCTGGGGCTCCGTTATTCATCTACCTGGGCTCTGCCTCTCTTCCTTGGGGTCACGCGCATCCCTCCCTCGCT
GGCCATGGTGGGGAGCATGGATGTGGAGCCAGCGGCCTGGGTGTGAGTCCTGCTCTGCCACTTACTAGCCCTGCACCCTGGCATTTTAGCATTCCAGACCTCAGCTTCCTCTTGTGTGAAATGGAGATGCTGACAGTCACGGTACTGTGAGGATTAAGTGAATGAATGTGCAAAGTATCCCCAGAGCATAGGATAGCACATACCCTCCATAGGTATGTGCTGTGATTATGATTGTCCAGCAGAGCCCACCTTTAAACAAGATACAATCCTTACAAATGCCAAGACTGAGGAGGG
TCTGTGTGATACAATAATGGTGGATAAGGGTCGTTGTACATTTGTCCAAACACATGGAATGTACAGCTTCAAGAATGAGCCCTCACGTAAACCATGGGCTGTGGGTGACACTGATGTGGCAGTGCAGGTCCCTCATGCACCCCTCTGCTGGGGATGTTGATAGAGGGGAGGTTGTGCACGTGTAGGGGCAGGGAGTGTGTGGGAACTCTCTGTACTTTCTGCTCAGTTTTCCTGGGAACCTAAAACTGTTCTAAAAAATTAAGTCTACTTAAAAAACAAAACATAACAGCCCACTGCGTGGCCCTCCCCATACTCCCAAAGCTCACATTCTAGTGGGGAGTCAGACACAGAAACAGACACAACCATGTTGGCAGTCACTGCAATGATGAGGCAGACACAGGGGGCTGTGGAAACTCAAGAGGGGCCATTATAGTGGCATCAG
GGTGAGGCCCTCGGGCACACTATAGAACAAAGCTAATTGGGCTCAGCAGAGATCAAAACCACGACCTTGTCCTTATTTTATCTTTCTGCCACTGGCGTGCTTAAGGCAGACAAACACTTGCCATCAAACGGCTATAAAGCGTTTTATTTCCCTTCATATTGTGTAGGTTGCTCATTTATTCAAAGAACTCAGCCTTTCAAAATAAGCCACTGGCAAGAAGAGAGAAAAGGGATGTTCCTATAAATTATCCAGTGGAAAAGCTTTTACGGCATTCGACCAGGACTTG
CGAGAAAGGATGTTCGGGCTAGCGTTAAGGGTGAGCGTGAGTTCACCAGAGAAGGAAGGGGAGACCAGTCCAGGGCAAGGAGAATGCACAGACACTGGCAGGAAGGTGAGCGTGGGGACACTGGGAAAGGCCTGGGACACGCAGCCAAGAGCCGCGGCTCAGACGCTAGCAGGGCCCGCTCTTGCTGCCTCTACCACCAGTTGACGAGGAGTTTGGACCTTAGGCTGGGGGACGCCAGCAAAGGCTTCTAAGCAGATCACATTTTTGGGTGGAAAGATCATT
TGCTCTGGGAAGCCACCTACCCACAGCTTCCATCCCTGCCACCTGAGGTTTTGTGCCAAGAGACAAGCCTGACCCTGTCCAGTGTGGGAGGCACCCTGGGACCTAGTTGGATCTGGAAAGTGTGGCAAGTGTCCAGCTTCTCACCAGCCGCTCACTAAACCTGCCTTTCATTTCCAGTGACAAATATATACTGAAGATCTGGGAGCAGCCAGGCCCCCGTACGTTACAGAGATGGGTTTACCCTGCAGCCGGGCAGCTCTGTGGCTGGGAGATGGAGCCCCAGGATCCCCTTGTGG
GCCCAGAGAAAATAGGGTTGGCCCCAGGGGAATGAGCCCCATTGGAGGGGTCGGCCACTGTGATCATGGTGCATGGATGTAAGTGTGTGTATGGGGAGGCAGACGTTTTGTTGGGAGTGAGACCCTCAGTTATACCTGGCACAGGGTGGGTAGATAAACTGTTGATTGAATTAATGAATGAACGTGCTGGGGACTGTCCAGAGGACAGCCCTGCTCCTTTCATTAGCTCAGTTCAATCACTGATTGAGTGCCAAACACCATGGGAGGACACACACACACACACACACACACACACCAAAAGAAGAGACAGGGTTC
GTTTGGAATATCTCAAATCATCTATGAAGTACAGAAAATATTTTGTTATTGTGACACAACAGCCTCTCTTCTAAAAGGAAAATAAACTTCAGGAAATTGAACTTCAAAGATGCCACTGTTTCAGTCATCAAAATTGGACATACCGTACTGTGTATTTTAAAGGAATAGTGCCCCCGTGTGGTTTTTGACAAGATTTCAGAAAATGTTCAGCGTTGTCTCAGAAGTCACAGTTACACTTGTTATACAAGAAACAGTGAATTTTTCTTGTGTGGATTTATTTTTAAATGTGA
GATGCAGCTGTGGCCAAGAAACTAGGTAAGAGAGGGGAGGGCAGGGGAGGGGAAGGTGGCATTGAGACAAGGGGAGGCTTAGGGCGGAGGACCTGTCAGGCAGTCCTTGGGATCCGAGGGGCTTGGGAATCTCTCAGATTTATGTCTATTCTAAAAGAGGGGGTGAGAAAATATGAGGTTGGGAGGGTTATGGCTCGGAGACTCTGCCTCTCTATTCCTTATGAAGTTCCATGCTCAAATCCCAGAAAGAGGTGGGGGAGGCCTT
TCTCTTCCTATTCTTTCACCACACCCTCACCCCTGATGAGGGAAACCCGCTGTGGCTGACACCTTCTGTGAACTGGCTTTCAGACAGGTGCTCTTCCCTGACAGCCTGAAGAAGCCAGGGCACTAAGGAGAGGACAAAAGAGAAAAGGTGAAAATGAGGGAAAGAAGCTTGGGGAACTAGGAATTTCCAATAGTGGCTGCTTTGTGGTCTTGCTTAAGCCTGTCAGGTATCAAGGTCTTGGAGGAATGAAGAAGGGAGGGAGTAGGCAGAGT
AGGAAGGGGAAGAAGTTAGGTCGGTTTTAGGAAAAACACCAAGATGTTGGGGGGCACGTTGGCCTTCAGTCAGTGGAAAGAGTGGCATTATACATCCAATGGAAGTAATACATTGGCCAATTGGAAAGGAACCTAAGAAGTGCTGGCAGTATAGAATGGGATGGTGCTGTTATGGGCCATTGAGAAGGAAGACATTGTGTCTCATGGACCAATGGGGAGAACATTTCCTACAAGACAGCAGGTAGGAGCTCATATTTTCAGGATAGGAAATCAATGGGGGTATTGGAGACACTAAATAGCTCAAAACATCCACTCTCTAGGTACCTTGCCCCTCACCCCCTTACCCCGTAAATGTCTTTGGTATCCGAGGAGAGCAAGCT
CCCCTGGTCTCCGAAGGTGAGATGCAGGCTCTGGGGCGTGCAGCGGCCCTTCTCCAAGCCACTCTCGGGCTGTGCTGTCCAAGGCTGTGCGGGAGGAGGGCAGGTGGGAAGGTTCTGACGTTGCAGAGCCCCCCTTCCTCCCTCCTTGTCCTCCCTCTTCAAGTTCCTCCCTTCCCCAGCTAAGAGCCCCCCAGCCATTCCTGATCGATGGGCCCAGGCGTGGCAGGGGTGAGGGGGTGGGAGAGTGGTTCTTGAGGACGGCTGGGCATCTGCAGGGGTCCAGGCCTGGCTGACTGGAGGGGCTGGGG
TCTCTTCTTCCGGTCACTGTTGCCAAACTATACCATGGAGGTAGGTTGAGCTCGTCCCAGCCCCTGCCTCCCCAGTGGGTGCGGGCATATCCATTCCAGTGCGAATGCCTGGAGCCTCCTTGAACCAGGACTGTGCCAGCCGGCACAGGGAGCAGGGAAGGACCAAGGCTGCATTGTGCCAGTGGGGTGCCCATTCTGCCGGGGAAACTGGGGCCTGCCCAGATGGTAGCAGATGCAGGGCCGTGAGTCAGCCGGCTTGATCCCACTCTGTGCCTGGCTTGGTCTAGACACGGCATTTGGTTTTGAGAGCTTCCTCCTCACAGGGACCTGGGGAGGGTTCAGGGTCCGGTGCTGGGGCAAGGGC
GTGCTCTGACACCTCTCTTGAGGACCCCCTGTGCCCACTGGCACCACCAACAAATCAATCACATAGCCAATCAACAAATTAACAAGCACCTGCAGTGTGCACACACTGGCCCAGACTCACCTTACCTGGATGCTCCCCACCTCCACTCTCTGTGTTCAATTTGCCATAGTCCTCCTGCCCCACCTCCCATGGCTCTCACCCCCACAGAACTGCCCCTTGTGCCTTCCTCCTCAACCAGGTCCTCACGCCCCCAACAGGACACATACCCAGGG
TTGCTGAGTGTGTCACCGTCATGGGCGGGGGAAGCTGCCTTAGGGCAGCCGAAAGGATGGGGAGTCCCCGCCCCCAGGCAACACCGGCTGTATCCCTTGAAGGGCCGCTCCCAGCCAGGGCAAGGCAAGGCAAGGCAGGGCTGGGAGGTGGGGAAGGCCGCCAGCCATCTCCGTGGGCTCCAGAAGGCCTTGGGCCCGGGAGAGGGCCGACCCCACCCCCATCCCCACGGGAGGGGGTGTCACCGACAGCTGCAGCCAGCAAGGCCGACTGTCACCTCCCTGGGGTGGAGCCTCACACCCTGTCATCCGGCCGGATTCCGGCCTGGCC
TGCCGACATCATCATCACGGTCATCACAATTGTCACCAACTCCCTCCAGGGAAAGTGTTGCTCCCAAAGGAAGCAAGGCTGACAGCCTGGTGGGGTTTCGAGGCTTTACTCTTGGGCCTTGAGAACCTAAAGACACTAAAGGCCACTCATCAGCTTCCTGTGGCATCCGTGGCCTGAATGGGCCCACCTTAGCCCAAAGTCCCATCCGTTAATGCATTGCCAGAACATGTGAGATTGTGAGCCGTTCAGACATGAGAGTAGCGGCTGAGCTGATGGGGCAGAGACTCAGAG
TGTAGTTTGTGCTGTAAAGAGTTGCTTTTTGTTTATTTAATGCTGTGGCATGGGTGAAGAGGAGGGGAAGAGGCCTGTTTGGCCTCTCTATCCTCTCTTCCTCTTCCCCCAAGATTGAGCTCTCTGCCCTTGATCAGCCCCACCCTGGCCTAGACCAGCAGACAGAGCCAGGAGAAGCTCAGCTGCATTCCGCAGCCCCCACCCCCAAGGTTCTCCAACATCACAGCCCAGCCCGCCCACTGGGTAATAAAAGTGGTTTGTGGAGTTTCTGGCTCTGTTCTGTGGGCCAGGAGAGG
CTCCACCTATTATTAATCTGTATCATTATTATTATTATTATTGAGACGGAGTCTTGCTCTGTTGCCCAGGCTGCAGTGCAGTGGCACGATCTTGGCTCACTGCAACCTCTGCCTCCTGGGTTCAAGCGATTCTCCTGCCTCAGCCTCCTGAGTAGCTGGGACTACAGGCGCGTGCCACCACACCCAGCTAATTTTTTGTAGAGATAGGGTTTCACCGTGTTAGCCAGGATGGTCTTGATCTCCGGACCTCAGGTGATCCACCCGCCTCGGC
GCTGCCTGGGTGTGTGGACCCTGGCAAGCGCAGGAGGGGTCCGCCCTGAGAGCAGAGTGTGGCTGAGGAGGGAAGGGGGCCGGGGACCAGAGGAGGGGTCCTGGGCAGAGAATGGGGAAGCCGGCGAAGGTCGGGTGGGACAGAGGTCTCTGGCAGCCCCAGACTGGACTGGGATGCGCAGGAGGGTTTGGGGGCTCTGGTCAGAGCAAGGACTGGAGAGGCTCAGCGTGGCTGTTTCCAGCTTTTGTCCATAGGGTGATGGACAGGCTTTTGTGGACAGGCCTGCCTTGGGTGTGGCCCAGGGACAGAATCCCTGC
GCAACGCACGGTGCCCGCCATGCAGGAGCAGCTGGTGCAGGTGTCCACAGTCCAGCGCTCTCCAGAGGCCACCTCACGGCCCTGGTGCACGCAGGACTGGGTGGGAGCTGAAGGGATAGGAGCTGGGAGGGTCAGCTGCTCCTCCCACATGCCCAGAAGGTCTGGCTTACCCCTCCCCCATCACCCTGGCTGCGCACCTTGGCATCGCTCACAGCAGCTGTCAGCCTGGGGCACCTTCGCCCAGCCATGGGGGCAGGAGAGGGCCTGGCACTCCTCGAGGTGGCACTCCACATGGCCCCGCTGAGGACAGACATCATTGTTCTG
AAGCAAAGGGAAAGTATCCAGGGAACCTCGGGGTGTTGTTAGGGTTAATGTTTACGAAAGGCTTCGAAGAGGGGCCGGGCGCGGTGGCTCACACCTGTAATCCCAGCACTTTGGGAGGCCGAGGCAGGCGGATCACCTGAGGTCAGCAGTTCGAGACCAGCCTGGCCAACATGGTGAAACCCCGTCTCTACTAAAAATACAAAAATTAGCCGGGCATGGTGGTGGGAATCCGTAATCTCAGCTACTAGGGAGCCTGAGGCAGGAGAATCACCTGAACCCGGGAGGCGGAGGTTGCAGTGAGCCGAGATTGCACCACTGCACTCCAGCCTGGGTGACAGAGCAAAACTC
CCTCTGACCCTTGGCCCCTGACCTGCATGAGCCCCTCCAGCTCCCTCCTCCCAGAGGGGTGGAGGGCGATGGCCACAGCCTAGGCCTGGAGGCAGACCCCGCTCCAGGCCTGCACAGCCCCGGCTCGCACCCCAGTGCAGCCTCTTCTCCCCGTGGGGAAACTGAGGCAGAGAGGGCGCCGTGACCTGCTACGGTCACACGCAAGGCCTATCCCAGCCCTGGAAGCTCCAGGGCTCTGAGACCCGACCCAGCGGGCAGGTGGGCTGGGCGGGGCAGCTGACTCCTCTCC
CCTGCAACTTAAGTAAATTCTTTTTTTTTTTTTTTTTTTTTTTGAGACGGAGTCTCGCTGTCGCCCAGGCTGGAGTGCAGTGGCGCAATCTCGGCTCACTGCAGGCTCCGCCCCCTGGGGTTCACGCCATTCTCCTGCCTCAGCCTCCCGAGTAGCTGGGACTACAGGCGCCCGCCACCTCGCCCGGCTAATTTTTTGTATTTTTAGTAGAGACGGGGTTTCACCGTGTTAGCCAGGATGGTCTCGATCTCCTGACCTCGTGATCCGCCCGCCTCGGCC
CCTGGCTTCCTGTGGATGGGCCCCTTCAAGAGCATGGTCAGCGTCCCAGGAGAAGGGGCCTGTGGATCCTGCCAGGGTTTGGCCCCCTTGTGCACCTGGCATGGCTGTTCTGCTAGTGTTGGTCTAATCTTATTTATTTATTTATTTATTTATTTATTTATTTATTTATTTTGAGACAGGGTCTTGCTGTGTCGCCCAGGCTGGAGTGCAATGGCATAAACTCAGCTCACTGCAACCTCCACCGTCCTGAGTTCAAGCAATTCTCCTGACTCAACCTCCTGAGTAGCTGGGATTACAGGCACACACCACCATG
TAGCTTTATTATAAATTTCCCTTTGCCTGGTACATTTTAAAAAATATTTATTTTAGGAATATAACTCTTTATGAACAGACTTTGAAAATCAGTACTATATGTATGTAACTTAATTTTGCTTCAGAATGACGAATTGGTTAAAAGGGAGAATATCCTTTGGAACAGGTTGCCCCACTTGGAAATAAAAAGAAAATTGTGAAATATCTGCATAAACCCCATCCCCAGGTCCCCATCATTTGCCACCCAGTGTTGGAACCGTGTGGGAGTATTCTTGGACCTGGATGTGGGTGTGTGTATGGT
GCCCGGGCAGAGGGCACCGAGGGGCGAAGGCTCTGTCGGGAGAGCATGAGCCAGGGGTGCTGAGGGCTCACTCCCTTGGCACCAGCAAGGAGCACCTTGGAGGAAGGGCCTGGACTTTGCATCCAGAAGTACCTCGGTGCGAGTCTCAGACCTGTCTCACTCGACAAGCCACCGAGTTCAAATGGCACCAGTGAAAAGAGAAGATTCCGGAGCTAGCACCCAGCATTTCATACTTTCCCTGTGGCATCCTCTCTGGGCCACCCCCAGGGTCCTTGGGGTCAAAGTTGATTTCCAGAGGTCGGTCCTA
ATCCTCCTGTCAAACCCTGCATGTTCAGGCCCATCTTTAAAATCCATCCTAGGCCAGGTGCAGTGGCTCATGCCTGTAATCCCAGCACTTTGGGAGGCCGAGGCAGGCGGATCACCTGAGGTCAGGAGTTCGAGACCAGCCTGGCCAACATGGTGAAACTCTGTTTCTACTAAAAATACAAAAATTAGCCAGGCATGGTGGCGTGTGCCTGTAGTCCCAGCTTCTTAGAAGGCTAGGCACGAGAATTGCTTGAACCCAGGAGGCAGAGATTTCAGGGAGCCGAGATTGTGCCACGGTAATCCAGCCTGGGCACCACA
TATGCCTTTTGAGGGAACATGGATGGAGCTGGAGGATATTATCTTTAGCAAACTAATGTAGGAAAAGTAAACCAAATACCACATGTTTTCACTAGAAGTGGGAGCTAACTGATGACAACTCATGAACACAAAGAAGGGAACCATAGACATGAGACCTACTTGAGGGTGGAAGGTGGGAAAAGAGAGAGCAGCAGGAAAAATAGCTATTAATTACTAGACTTAATACCTGGGTGATGAAATAATCTGTACAACAATGCCCCATGACACGAGTTTACCTACATAACAAAGTTTCACATGTACCCCTGAACCTAAAATA
AGAAAATGAAAGAAGTGAGAATCAAGGGAAGGCAAAGGGGTCGAGAATAGGTAGCCAACTGCCTGAAGTCAATCCAATCCCATAGAATATTCCTGGGCAGTACCAAATTCAGTCCTCCTGACTCCAGAAGGTTGAGAAGCAGCTTTGCCTTTCAAACCTGTGACTGTTCCAATAAACACAGTATTTGTGTTTTGCTTTGTCATGTGCAAAGCTCCTCCCACAATCAACTTTACTGAATTAACTCAACAACCCCACAAGGCAG
GCAAGCATCTACCTGTTCCAAGGTGCATCCCAATCCCTTCCTGTCCCATCAGGCAAGAGCAGGTCAGGCCAAACCCCAGCCCACTGTTTTGGGTAATCCAGCCTTGGGTGGACTCCTTCCCTTTGCTCCTGGCTGCCTCCTGATCCCTTCAGTGGAGGGAAGCAACCTCCAGCCTCTTGTGGATTTGTTTTTTGTTTTGTTTTGTTTTGTTTTGTTTTGTTTTTCAGAGATAGAGTTTTGCTGTGTTGCCCAGGCCAGAAAACGCAGTGGCTATGCATGGGTACGATCATAGTGCACTGCAGCCTCGAAC
CCCAGCTTTTCAGAGACCAGAGGCAAGACATTTCTGGCTAAGAGCCATGGATAGTTGTTCCATGCGTTTTGTGGTTTCTTATCCCAAAAGGGCATGAAGTCACAGTAGGCAGTGACATGGTAAACAGCCAGGGCCTGAGAGGGAGTCCTGATGGGCACACCTTGTCTAAACTGCTTTGGCCTGGAAGCTGAATTGCTGTCCTCTTGCACCCCTGGGGCAGGCTGCCCCTCTTCCCCCACACAGGCCCACTGGGGAGGAGGACTCTTGATTCTGGTTTCAG
AGAGTTTACTTGATTCGGATTTTTATTAAATCTCTTAACCAACTTTCGTCATTCTCAAATGCCAGTATAATTCTGTGAACACTCCAAACATTAGAAATACTTTTCTTATATTGTAAACAAATTCTGTTTATGTAGAAGATGGTTCTCTTTGGAAAAACAATGCCTGAAAGCTCTTCCAATTTAGCAAGGAAAATAGTCTGAGAAAAGAGAAATAGGTATGCAGGTACATGCCCCGCCTCAGCCCTCCCACACGTGGTCATTTTTGCTTGTTGAAA
TGGGAGTCCCCAGTCATCTGCAGAAGCACCTGAATATTGACTTTGGCCAAATAGAAGGAGGGAGATCATGGCTGACCCAGGATTTGCCAAACCACAGCAAACCTGGAAAGAGCTGGTGGGTGGGGTGCCGATTTGTTCCCTCGTTCTCACCCGGTAGGAAGCTGACCGCCTCCAGGCCAGTCCTGTCCTCCAAGCACAGCACAAGGAGATTCTCAGACTTGGGGCCGGTTTCCAGAATTGAGGACTTCAGGGTGGCGGGGACTTTACAGGCACTTCATCCA
TATCCGGGACCTCTCAAAGAGCCTGGCTGAGCTGTTGTCATTATCCAGCTCGTCGTCTGGGGCGTCCCAGCGGGCATTGATCCTGCTGTAAGGTGGCTGGTTGCCCACATTTTCAAACTCTGTGGCCGATGTCATGTCAGCAGGCTCTTAGCAGCTCCGCCTGCCTCAGTCTTCATGGAAGGATCCCTGGGGGACAGCAACACAGTCAGAGGGTTATCTCTCTACCCCCTCGGACTTTTTCTCCGGGGAAACTTATTCGGAGCATCCAACGTGAGTAGATCCTGACAGAAGCA
GTGGGGCTGGGCTGGGGGGGGCGTGTCCCTTGCCTGGTCCACCACCCAGCCAGGCCTGGACACCAGGCCACAGAAGCCCTGACTCACAGCTCAGGCCACACTAGGCCAAGTCTTAACCACAGTGTCTGGTCGGGGCAGCAGGGATTGTCTGGTGCCCTCTGAGCCACGACCCGGGCTTGATGGCCACCACCACTCCTCCAGGCCCCCGGAAGAGGCCCCCCCACCCTGTCAGATGGACCCTGCAGTGAGAGAGACAGGTCCAAGAGGAAAAGGGGAGGGATGGGGGCACCGGCCCTCCTCCCTGCAACCTGCAGCTCCCGCTGCCT
GGGCCTCTGGGGCTTGGGGTCTAGGGGCCTGGCCCAACCTCATCACCCACATTCCCTCTCTGGGCTCCATCCTCCCTCTGGCCTCACCTCCCCAGCCAGCCCAGGCTGCGCCAGCATCTTCTTCCTCGTCCACACCCTGCCCTGCCACTTCGCTCTCCTTCTCTCTTGGTCCCTGCCCCGTTTCTAGCATGCCCCCTTGGACCTACCCCTCTGTGCTGTCCACTTTGGCACCTGTTCTCACCCCTACCCGGCTCACCTCCTCGGTGGGCCCCCAGGCGGATGCGGAAGGTGGGAGCCCTGGGCGTGTGCAGCAGATGAGGCCGGCGCAGGAAGAAGATGGAGAGCATGGCATAGCTGCCCAGGGCA
GGAGGACGAACGCAGAAATGGAGACAAAGAAAAGGATCTGTTTTAAAGAAAGTGTCGGGGGCTCCTTGCTTCTAGGGAATAAGGGCCCTGAGCTTCTACAGCCCTTCATATTTATTAGGTAGAATCAACAGGGACTAAGAGGTAGTAGTTGGTCAGCTGCTTGATTTAGCACAGGCTCACATAATTGCTTTCTTTATACAACAGGCTCCAGATGTTCCTATAGATAACTACAAGGAACAACTGCACCTGGTGTGTGACTGTCCTCAGCATTCCTTCTGGTGGCAGACGCAGTTGTCAGCTTGCCAACATCCTGCATTCATGAGAACAGTTTGCTGTTTGCTCATATAGCCTCCAGTGGTATAC
ATGCGCCTTGATCGCCAGGGCCCCTGAGGCTCTCGCACCTGCACGGACATGCCCACAGGTCCCTGCAGCTTCCCAGGCCAGCTCTGCCAGCCCTGGCCAGGCCACACCTGGCATCCGGTAGCCACAGGAAGCCTCCCGTGTCCCTCTGTATTCACTCTTATCTCCCTCCCCTACTGGCCTGGCTTGGCCTGTGGCAGGTGAGGGTGGGGTCCTGGGCACTCCTGGCTAGAGGCTGGTTTCAGGACTGAGCCATGGGTTGCCCTCTGCATCAGATACCCATGGGGCCCAGAGTGGTAGCAGCAGCTGA
GCAGTGTGGCAGGGAGACCAACGCAAGAGCATCATGACATGAATGCGGAAGGAAGGTGAGTGGCAGCAAGGCCCCGTCGGAGTAGGCTGCTCTGATAGATGCCTCTGCCGTTCACTAGGGGCCAGCCGGGAAAGAAACCCAGGGTCTCCCCTGGCTTCCAGCCTGCCTGCCGAGAAAGCTCGGTCTGTGAAACAGAATTAAGCCAGCATTAGTCCCTGCTGTAGCTGGGTCAAGCCCTCCTCCTCTCTCAGACTCAGTTTTTCCTTACTTAAAA
AGTCATAGGAGCAAATTTTAAAAATTAAGTGACTGAGGTAGTCAGGGGGCCTCACTGAGAAGTGGCTTGGAGTAAGACCTGAAGTTGGGGACTGGATATGCAGATGTCTGGGAGGAGAGCTTTTCAGGAAGAAGAATCAGCCAGTGCAGAGGCCTATGGCAGACCCAAGCAGGAGGCAAAAGAAACGCAGAGGCTTTCCAGGATGGAAAATGAAGAATCAGCCAGTGCAGAGGAATGTGCCTGGATGTGTTCCAGGAATGTTTCAGAATGAGCTAAAAGGCCAGGGACAGAGAACTAAGAGGAG
GTTGGCCTGGGGTGGAGAGGGGAGATTCCTCTGGGTGGAAGGTGACATTGGGCAGCCTTGGATGAAGTGAATACCTGGTGTGGGGAAGCAAAAATAAATAGAGAAACAAACGGATTAATTTTGCTTCTTTCCAGGGACTTGATTTTCTACAAGTGCTGCTCCAAGAGGCTTCTACACCCCCGCAGGGAGGCAAGCACCGTTTTGAGGTGGCCGGGCTGGCGAGGAGGTGCAGACCCCAGCCAGCTGGAGGGGCTCTGCCCTGATGGCGTTCCCACTCCCACCTCATTCGCAGGGCGCCGGGGAGGGCTGCAGGTGTTCTATTCCCACCCGGCTTGCAGCGCAAGGAGGGGAATCGCCTGACACCTTCCCCTTCTCCTCTGCCCCGCTTCCTTTCTCTGCTCCCACAGGTGGAAGTCACCAGCGGAAACAACCCTTCACTGTATGGAGGGCTGGGAGAGAGGGGCCAAGAGGGCCCCGGGAGAGCCACTGGGCGGCAGGCAAGGGGCGGGGCAGTCTCCCTTCCGGCTTCCGGGACCGAAGGGTGAAGGGCAAGGGGAGCTCAGGGAATGAACGAGTGCTCCCGACTAATGTTTAACCCACGACTCCGAGACTCCGACTGGTCACAGTCCTGCAGACCTCCAGGTCCTGCACAGGCGACGCAGCGCTCCACTGGCCCGGAATGCGCACCCCGGGGGAAATGGAAAGTGCCATTGAAATGTCAGATGTCACCGTCTTCATCAGCACTCTTGGAATTTTGGCCAAAGTG
TCCACCCATGGAATCTCCTCCTATCTCTCCCTGTGTCTATCCTCACCCCCTGCCTTGTGTAGGGTGGGAGACTGGAGTCCTGCCCACTGCTTCAGACCTCTCGTCCTGGAAGGCAGCCCTCTGGCTGGGCCCTGCCACCTGGGGCCACATCGGATTTTGCTGCATCTCCAGGGACCACCCTGCCCCCCTCACTTCCCTTTTCCTCTTCCCACCAGGATGCCCTGATCCCCCTGCCCAACCCAGAGTCTGGGCTGTCCCCAGCCAGTCCCAGCTACGGGTTC
GAGCTGGTGCTGCTGCTTTCTTCTCTTTTTCCAATTTTGCTCCCCAATGTGCTGAACTCCTATGAACTCCAGTGGGGAAGGCACCAGGCTCAAGAGGTGGAAGAAGAGACCCAGACTGGCAAACGAGACATGGGGTTTTACTGGGGCTTACATACAGGGGAGAGAGTCCGCTGGTGGTGAGCGGGGGCAGGAGAAACCACAACCGGTTGCAAAAAGCAGTTTCTATAGCATTTCCACTTAGCACCTTCACCCTAACAACCTCCACCTGGGGATCTTCATTCAACCCAGACTTGGGCCTGGACCTTTCCCTTTATGTCCCGTGTTCCACAGCCTGGGGCCTCAGATGTTTCTCATAGACAAGGAA
CTCTGGGGGGACCTGATCCAGGGTGGCCCTAAGTGGCAATCTCACTTGTGCCACGGGCAGGAAGTTGGAGAACCCTCAGGGAGATGTGGTCTTGGTGTAAAGGGGAGATGTCTGCTCATCTCAGGGGGCTGAGGGTTGAGGAACGGCAGGTCCCGGCAGGAGTAAAGATGAATAACCCACAGGAGAACTTTGGAACTTCCACCCCAGAACAGAAGGGGGCAGCCCCTGGTGTCAGCCCTGGACACCCCATGGAGGGGTGACGGGATGTGAGTCCTCCTCATGTCGGCTTTGGGATC
CAGCTTTCAGGAAGCCAGTGATCCCGACTTCAGCAGGTGTGTTATTTTTTGAATCCTTCCCCGAGGTGCAAGGTACAAAAATCAGAAGGCATCAAGGGTGGCAGAGATAAGCAGGCCCCGTCAGGTGTGGCCTTGGGGGCATCCTCTGCAGAATCGAGCACCCCATGCAGTTTCCACCTTCCCACAAAAGCAGAGGCACCGCACGTGCCCCGACACAACCGGGCTGTCTGATCTTTGCTGTTTTTCTAATAATTATAACAAGCCTGGGCAACACGATGAGACCCCATCTCTATAAAAAAAATAAAAAACACTAGC
CTCAAGCCTCACCGTGGATAAACGTACTGTCCCCCTCACCTGTCTATTGGCTCCCATGATACAACACCTGAACAAATTGAAGAGCTCTGTGACACCTGGGGTGGAAAAAGACCCGGGGAGGGTTTCCAGATTGGAAACAGGAACTGTTGCCATTTTCTTGTTTGCTCAGAATTACTCCAGAGCTGGGAGTGCTGTTGACATATGTGTTACCACTTAATCTTTCATAAGAAATCCTTTTCATGGGGGAGCTGAGCTCTGGATCCGCGCCAGTTTAGATAATTACATTCCCCCAGAAGACTGAAGCTGTGACGGCTGCATTCTTTTTCTGCTAAGAGT
TCTTCCTCCCTCCTCTTTTCTTTCATCCCTCTTCCTTTCTCCTCCTTCTTCCTTCTCCTTCCTTCACCCTCCTCCTCTTCCCTCCTCCTTTTTTCTCTTTCTCCTCCTCTTTCCTCCTCCGCCTTCTTCCTCCTCCTCCTCCTTCTTCCTACCCCTTCTCCTCCCCCTTCCCCTTTCTTTTAAAAGACGGGGTCTCAGCCAGGCACAGTGACTCACACCTGTAATCCCACCTGTAATCCCTCACTTTGGGAGGCCAAGACAGGAGGATCACTTGAGCCCAGGAGTTCGAGGCTGCAGTGAGCTATGGTAGCACCACTGGACTCC
TGTGGGTAATTCTGGCTACCTTATTGGGTCCAAGCTCCCCACAATTCGTTGCACAAAGCACTCTACATACATTCTCTTTAGTCCTGATCAAACCACCTTTCAGAGTAGGATTTAGTGTCCTATTTTAAAGATGAAGGAGCTCGGGCTCAGAGAGAGATCGTTTAGACACACACACAACTTTGGAATGAAACATTTACAGCCGGGCGCGGTGGCGCGTGCCTGTAGTCCCAGCTACTTGGGAGGCTGAGGCTGGAGGATCGCTTGAGTC
TCTTTTTCTTTTTTTTTTTATGAAAGAGGGTGGAAATAAAGAAGCAAAGTCCAAAGACCGTATAAAATAGTCTGTTGATTCCCTGTATGTGGAGGAAAGAGGAGCTCGAATAAGAGAAACATTCTGTGTGATGCTTTAATGCCAGAGATCTGCCACTATGCATTTGTCAAATACAATACAATTTTACAGCACAAATAGTACATCTTAGTGGGTCAGGATTACAGCAAATGACATCTAAAATTTGGAGAACATTACATATTTAATTAAATAGGTCAAAGTATAAATAATGTGAGGCCTGCCTGGACACAGCCTCTGCCTGTCCTTCCAGATTGT
TCTCCAACCCATCACCACGTCTATTGCTGGAAGACACCAAGTAAATCCCAGGGTCTTAATGAGGCACCATCAGGCCAGCCCTGTGGGGTGATGGGAACATAGCTGGGTTTCCCTGAGCCACTCTATTGGGGTGGGAGCAGGGGGACAGAAGATGGTGACACTGGCTCCTCTCACCCCTAGGTCTCTGAAGGTCCAGATAGCACTGATGGCAAGCTTTGGGTCTGCACACTCTGGAAAGAAGAGAGAAGTGAAGGCTCTAGGTAGGGAGGAC
CTTCCATCGCTTATAAGGTTAGACAAAAATATGACAGAGACATGCTGAACTGGAGAAAATCTCCATCCATGAGGTAGAAATGAGAGTGGTCTTAAGGCACAGACGTGATAGAGCAAACTGGTAACGGGGCAGGAGTCGGGAGACACGGGCCCCAACCAGCCCCAAATGAGTCATGTGACCTGATCATCATCGCTTCTGCATCTCAAATTCTTCAGTCATAAAATTAGAACTTAGGTCTAAAAGGGGAGTTCTTTAAGCCAACCACAAAAGGTCACATACTG
CTGCCAACTCCCTGTGGGCCACGTGGGCTGCAGCGGGCACAGCCAGGGCTCACCAGTGGATCAAGCAACACACACCTGGAGGCGACCAGTTCCCACATCCTCAGGACCAGCTTTCTCTTTCTGGCAGGGTCTCACACCTCACACCTGCCCAGGGGTGTTCTCTCTCCCCGTCATGACCCCCCCGGCCCCTCACCCCCCTGTGCACACGCAAGCAGGGCACCCGAGGCCCAGGCCAGCACAGAAACTGGGCATAACTAGAGTCGGCTTCTCCTCCTGACATCCAGGTAGTC
CTTGGCCCACAGTGGATCTTGAGAGGGGGCCATGGGAGTTCTCATCATCGATGAGACGTTCTATCATTGGAGGACCCCAGTCACCTGAGAAATGAAGAAACGGGTCAGAGGACTCGACAGGGATGGGTGGGCCAGCGGTGCCCCCAGCTCTGCACCGCGTGATGGAGCCTCTTTTGCATTTGCAGCTCCCTCCCCCGGGGCAGAACAGTTCTGTTTGTCTTCCCAAACCGCAGAGATTCCAAGAACGAAGGAAATCTGATACCCCTAAGGCAAGAACAGT
GGTCACCCAAGGGAACCCACCTGGGGGCAGCTGGGCCCAGGAGCCTGGGGCAGAGACCTGGTGTCACAGGCCAGTGTATGAGCACTGGAGTGAAGTCAGCCAGGCGGTGGGCTAGGAGGTCCCGACACTCATCCCTCCCCCAAAACAACAATCAATAAGCGACATGCTCAGAGAAACAGGATGGCAGTCTGCTGAGGATCACCAGCTCCTGGTCCTACAGGTCTTCGGGCAACATGAGAAGTGACAAGCGACAGGTAGCACCGACCCAAACTATGAGGACACAAAAGACCCTTCAGAGGCCGAGCAAGGGCCTTCACTGTGGCTCCCTTGGGGCCCTTGAGGTTCTGGCTGAGCTGGGCCGAGAA
TGAGGATAACAACAAAAAAAACCCTGAAATTCGCTCATTTGTAAAGAATGCCACACTTTCCTAGTTATCAGTGTGGGAGTAGAAATGGATGGGATGTGGATGTGGATTGATTGCCTATACATCCTTTGACACACTTTGCCCTCCTTGAACTTGCCCTTCAGCATAATGGCTTGGCCCCCAGCTGGGCAGATCATTCACAAAAGCAGATTTTGTGCCATCCACCCTTTGAGAACAGAAGGTTGAAGTGCTAGCTGAATTCTAGGGTCTCCCTTTAATGTCCACAGGT
GCACAGCCAAACCAAGCTGGCAACACATTTACCCATCTCTGAAGCTGGGCTGGCAGCTGCCTAGCTGGGACCCTCCCCCTTTCCTCCTTAGACCACTGCCATGCCCAGATGTACCCTTAGATTTTAAAGATTTGCTCTCTTTGTCGCTGCTGACCTGGAGATAAGCTACGTGGCAGGCTCTCAGCAATGCATGGTGTTAGCTAAGGGCGGTTGGCAAGAACCACCTTAGACCAGGGGTGTCCAATCTTTTGGCTTCCGTGGGCCACATTGGAAGAACTGACTTGAGCCACA
TGCCCTAGCTCAGAAGTCTGCTCAACTCTCTCCTCGTCTCCTCCCAGGCTTTACGCAAATGTCACTGCCTGGGTGAGACCGTGTCTGGCCACTTTGTGTAAAACCACAGCCTCCCTGACACTACTCACCGCTTCCGGCTTTATTTTTCTCCTGGGTGCTCATCCCTCTAATACACCGTCTGTTTTACGTGTTGACCTTACTTATGCATTACCTCTTTCCCCCATTAGGATGTAATCTCTGCAAGGGCAGGGCTTTTAGTCTGTTTCTTCA
GGCAGATCACCTGAGGTCAGGAGTTCGAGGCCAGCCTGGCCGACATGGTGAAACCCTGTCTCTACAAAAAATACCAAAATTAGCTAAAATTAGGTTAAAAATACAAAATTACTCCTGTAATTGCAGCTACTTGGGAGGCTGAGGCAGGAGAATTGCTTGAACCCGGGACACAGAAGTTGCAGTGAGCCACGATTGCGCCACTGCACTCCAGCCTGGCGACAGAGAGAGACTCCGTCTCAAAAAAAAAAAAAAAGAAAGAAAGAAAAAGAAAAAAGAAAAGAGCATCTCCAGAGGGATGAGCTCAGTTTCTGAATCAGGGGCCCGAGATCAGTCCCTGTGTGTAGA
GTAGAGGAGCGTCAGGCGTGCTTCCTGTCTGTCTGCAGCAGCCCGGCTGGCCCAAAGAGACTCTAGGGACCCAAGCTCTGAGTCATGGCTTCCCAGGCCTTAGTCAGAACGGCCCCTGGTGGCACTCCCTTCCAAGGGGTGGGGAGCAGGGCCTGTCGACTTGCTCCTGACCCACACACGGAGCCAGTCCCTGTCCCAGCTCTGCCCCAGCTCTGCCGCCGCCGCTCTGCTGCGTGACTCCAGGAACCCCCAGCCTCGCTGAATCCATGTCCGCAGAAGAGAAAAGCCTGCCAGGCCTTGGCCTGCCCTGTCTGGGAATCCTTGCTGGAGCCACCCCGAAACACCCCTATGGGAACCCCTTTGGTCTTTATCATTCTTGGGTGTTTTCCACTGATGACTGCGGGTGTGCCCAGTGGCAGCTGGGCCTGAGCTGTCAGCCCAGGCAGGAGACAAACAAGCCTGTGACTCAGGCAGGGCATGGCACAGCTGGCGGAAGGAGGCATGCCTGTTCTTTGTGGCTGGGCGGGGGGTTATCCGGACACA
CAGGCTTATTGTCGTTTTTGATCTCTGATGATTTTCTTCATTTCTCACCACCTCAGCTACACATTTTAAAAGATGGTTTACAATATTTTTGTGGTGTTTTGTATTAGGAGAATTCTTCAGCATCTGCTGTCTACCATATTGTCAGAAATGGAGTCTAGCCATCCTTCCCGGCCCATTTCAAACGGGTTCCTCTTAGGACCAGGAGACCTCACATTATGTGTGTCCTACCTTGGCCTGTGGTTTGGTCACTTGTGTGTGTGTGAACTTCATCCTCCTTGAGGGCAGG
TCTGCGCTTTCCCACCGGCGTGGCTGTTCAGGGCAGGCTGCTTGCTCTGATGTCTGGAGCCCTTGCCAAACCCTGCAAGTGGAGGCTTCCTCCTCCAGGCTCACCCTGCCTGTGTCCACGAGGGGCTGAGGACTCTGGCCGGGCCCAGGCGGGCAGTGCGTTTCCTGTGGCTGCTGAAAGGATTTGCCCCAAGCTTAGGGGCCCCACAACACAGAGGCACATTCATTCTCTCCACGTCCTGGAGGTCAGAAGCCAAGACGGAGCTAAGGCCAAGGTGCGGGCAGGGCCGTGCCCTTGTGGCTCTACGGGACAGGTTTCTCCTCTCCTTTCACAGCCTCTAGAAGCTGCAGTGTCCCCGGGCTCGGGGCCCTTCCTCCATCTTGGAAGCCGACAGTGCAGTGTCTTCAAATCGGCCTGACTCTGACCCTCCTGCCTCCCTGTG
TTGGGGAAAGAGGTAAAACGTGGGCATGAATATACATGAGGACAGTGCTAGCAGGAGACTAGACAGGTAGGAGACTAGTCCCAAGGCAGTGCTGGGGCCCCAGCCTGGAGGCAGGGGAGGCTTAGTTCCTCTGACCTCCAACTCTTGGGACAGACAGCCTCACCACTCTGGCCCCTGATGTGCCAAGAGCAGTTTTGTGGCCAGACGTACCAGGATGCCAACCACCCCCACCCCCCACCCGTGTAGCAAGCAACTGTCCCAGCAGGTTTGTATCTCCAGCCATTCTCCCTC
TGAGGTCAGGAGTTCGAGACCAGCCTGGACAACATGGCAAAACCCCGTCTCTACTAAAGATACAAAAATTAGCCAGGTGTGGTGGCACACGCCTGTAATCCCACCTACTCAGGAGGCTGAGGCATGAGAATTGCTTGAACCCAAGGGGCGGAGGTTGCAGTGAGCTGAGATGGTGCCACTGCACTCCAGCCTGGGCGACAAGACTGAGTGTGAGAAGGGAATATTAAATATCTCATTAGTAATTTTCATATTGGCTACATGTTGAGATGATGATAGATAAAACATATTATTC
GATCGAATATTGTATCAGCTTTTAAAATAATCTACATCCCACAGTTGCCTCATTTATCTTGTGGGCAGCTGAATGGGTGGTGTTCAAGTCAAGCTGCTCACGAGAGTCACTGGAGTACTCTTGTTAAAAGTTCCGATTTCTAGGTCCTTCTCCAAAGCCAATAATTTAGGGTTTTGAGATAGGGCCTAGGGAATCTACACGCTAAAGTTAAAATGCTTATTTCCAGGCCTCGGGATTTCTGATTCACTAGGTGTGGGGTGAGTCTGGAGCCTA
CTGAGTTCCGGTGACCCCGGCCAGGTCCCAAATTCTCCGTCGCGCTCCTTTTCCAGAGCCGCCGCTGTCCCTCCGGCCTTGGGCCTCCGCCCCGCTCACCGAGATGCAACGTTACATTATTGCCTCCGCTCCGCCTCTCCGCCACTCTCTGACCCTTCTCCTGCTTCTGGTCCCTGTCTCTGTGAATTTATTTCTAAGCCCCCTTCCATCTTTGGTTCCCGTCTCTGGCTCGTGGCCCATGGGGCCGATCTGGAATACAGGACTCCTTGGGTTCCGGATCCCATCTCTCCTCGCTCCCCACACTTTCCCACCACGAGGACTCAGGCCACGCTGGCCCAGCGGGGTGAGGGACCGCAGGAGTCATTAGCC
GGCTCATTCCCACCTGTCGGTCCTGAGTTCCTCTTCCCTCCCGCAAGTCCTCTTGTCTTGCCTGCCTTATTCCCTCTGCTGAGACACAGTTGCGGGTCCTGGAGCCCCACCCCTGTCTCATGAGAGGCAGGATGGGGCCAGGTGGTTGGAGAGGCCAGGAGCAGAGTGCTGTGGTCATTACCAGGAAAGCTGGGCTACAAGTTCGTCCCCTCCGTGCGTCTCCGGCAGAGACCGAGGGGCAGAGCCCGTTGGGAAGGTGAATGTGCCCAGGAGTCCTTTAACTAGAGCTCTTTGCTAAGAGTCCTGGAAGGGGCCCGAG
GTGGAGGCTGCAGTGAGCCATGACCGCTCCGCTGCACTCCAGCCTGGGCGACAGAGCTAGACCCTGACTTAAAAAAAAAAGAAGCCAGAAAAATAATCTGAAGCCTGTTTGCCAAAATGCAATCAGAGGTTGTGGTGGGATGGAATTCTGCAGGGAAGCTGCCCATGCCTGCCTTTTTCTATAGTCCATGGAGTTTGCATGTTGTTTTCAGGAAGTATATTATTACTTAATAATTACAAGTCACAAACAGGCCGCAAATATGTTTCCGTTTTGAAAAAATTAATTTGAAACTAT
AGGAGGAGCCTCTGGGATGCTTCCAGCCAGATGTCGCGAGGCCGGAGAGCGACCTTCCACCTGCAGCTGGCAGAACGATGGACCCCAATGATGCCTGCACCCCAGTCCCCAGAATCTGTGAACGCAGAAGCTCACATGCAGAGGCGAGTCCAGGCAGCAGAGGAAATGGGGGCTGCCCAACAGCTGACCTTAAACCAGGGAAGTCGGCCTGGATTAGCCGGGGAGGCAGATGGGACGAAGCCACAGGGTTACCGCAGGGGAGAGGGAGCAGGAGAGACAGGGTGTGATCCTGACCCCACCCCACCGGCTCTGGAGATGGAGGGAGGGGCCCCAAGCCCAGGA
GCTAGCCCTCTCCAAGCGAGTTCCTGATCGGCTCCTAAATACTCCCCCCAGGGGCGGGGCCCGGGCTCCTATTGGTTCCCGTTTGAGGAGGCGGGGCGGCTACATCCCTTTGTGCCCAATGGCCCCGCATGACCGCCAGATGGGGAGCAAGGCCAACCCCAAAGTCCCCGTCAGCCTTTGGCTGGCAGCTCTCCGCCGCTCGTTTTTCCTCGGGGAGTAAAAGGGGGAGTCTGGAAGAATGTCTCCAAGCTGCTGTTAGTGTTTATTTGAAGTGACTTTGAAGGACTGATAATATTATGGGGCAGGCAGACTCTCACTATCTTAAGGTGGTTCGCCTGAGCCTTCTTAAAGTGGTACCCCAGGCCGGGCGCGGTGGCTCACGCCTGTAATCCCAGCACTTTGGGAAGCCAAGGCAGGTGGATCACCTGAGGTCAGGAATTCGAGACCAGCCTGGCCAACCTGGTGAAACCCTGTCTCTACTAAAAATACAACAATTAGCCGGGCGTGGTGGTGGGCGTCTGCAATTCCAGCTACTCGGGAGGCTAAAGCAGGAGAATCACTTGAACCCGGGAGGTGGAGGTTGCAGTGAGCCGAGATCGTGCCATCGCACTCC
CGGAAGGGGGTGAGAGGACACTGCTTACCTAGTGATTGAAAAGATTATATTTTTTGAGCTGGCCACTAATTATTGGCTCAAGGCAAAAAACTGTGACACAGCTAGAATATTAGAATATTATCGACCTTTCCCCACCTGTATACCAGCATATGTGAGCTTGGGGTGTGTGTGCTGGTGGGAGGTGGGGGTGTCTCTCAGCCCCTTGGATTTGATAAAAGCTCAGCCTGGGGCCCCATTCCACGCCCTGAGGAGTTTTAAGCCCTGCCCAAGATCTCAGCAGCTCCGAATGCAGCGGCTTTCCCCCACGTCACTGTGCAGT
GAATTCATGAATTCTCTATCTTAGGGATTCTCTGAGTAGCAGGAGAAATATCTGTACGGTGAATCCGTCCTCAGGTAAAATTTAAGGTGAAGGACAACAGTAGCTTCGCTTCTTTAAATAAAAGATTTGTAACAGAAATTTAAAGAAAGAAAAAAGAGCACTAATTATGCAGATTGCATTCAAGTTAAAATTTACATAGTATCTGGGCAGTAAATTCCACCATGCTTTAAAGCAGAGCACTAATTACTACTCTTCCAT
AGCTGGATCTGGGACCTGCCTGCAGGGACAGGGACAAACCTGAGCAGGCTGTGCGCCCTTCCTGGGCACAAGGGTCTCCATGGTGTGCACGGGTGCTTCTGCAGGGCATGGACGTGAGTTTGCTGCAGATGGGCTGAGTGTGTGTGCGTTTGTATGTGACTGCGTGCATCTGTGGGCTGAGAAGTTGCAAGTATGTTTCTCCCTGGATCATGTTGATCTGGGATATGGATGGGGTGGGGTCCTGGGTCCTGCAGCTTCCCTGGCCCCTGCACCCTGAGCTCACCCCAGGGACCCTCCAGCATGCTTGCTCCCAGGGGCTCCGGCGCCTGCCCCACTCCCACTTGTCCACACCCTCTA
AAATGTGAGCCTCAAATCAGAGGCAGGCCGAGAAGGCCTTATCGTTTTCATCTTACAGAGGGTGAAACTGAGGTTCTGAGAATATACTTGTTCTCAAAAGTCATACAGCTACTGGGGGCTGGGGCGCAGGGAGGGTGCAGCACGAATTTGAACCCAGGTCTTCAGATTCTTGATTCAGGGCTCCTTTGAGGACATCATAAACCTGGGTTCCTCCTCTGGAGCCCCACCCTCCAGATACTTTTCCTCCAGTCCGCTCATCACGCCCTCCTTGCGTCCCCTCCG
CCCTGTCACCCAGGGTGGAGGGCAGTGGTGCGATCTCGGCTCACTGCAACCTCCACCTCCCGGGTTCCAGCGATTCTTCTGCCTCAGCCTCCCGAGTAGTTGGGATTACAGGTGCCTGCCACCACGCCTGGCTAATTTTTTGTGTTTTTAGTAGAGACCAGGTTTCGCCATGTTGGGCAGGCTGGTCTCAAATTCCTCACTTCAGGTGATCCGCTGGCCTCGGCCTCCCAAAGTGCTGGGATTACAGGCGTGAGCCACCTGGCCCAGCCTTTTTTTTTTTTTTTTTT
CTTGCACTCCCATCCCCGGCAGAGGGCCATGGCTCTGCTCTCCTTGTGGGGAGGCAGGGAAGGCAGAGCCCGGGTTGGGTCTGGAGGCTGGAGGTGGCTGCTCTGCAGGTGGGCTGGCCTGAGGGAGTGCCACCAGTAGGGCCTTCCTTGTGCCAACTCTGTTCTGGGTGCTGGGTCAGCTCCGCCCGTCTTGCCCTGGTGCTCATGATCCTGCAGGAGGTGCTGGTGTCCTGGGAGCGCAGAGCGGGGCTGCGCCAGCGTGGTCCACAGGCTGGAGTGAGGG
TAATTACAAGACTGGGTCTTGCCACACTGCCCAGGCTGGTCTTGAACTCCTAGACTCAAGCAATCCTCCCGCCCCCAGCTACCAAAGTGCTGCGATTATTGCGCCCGGCCTTGTTACTTTTTAAAATATCACTGCTTTATCTCTCTGAACACGTGTGAAAGTGATGGCCTTCTTCCTGTGTCCAGAAAAATACCCCCATCCCTGCACCCCGCCACCATGAGGTATAGGAAAATCTTTGTCCCTTTTCTAGTTTGAAGACAGTGAAGTCCTGCCTCTTT
TCCCAGCTACTCGGGAGGCTGAGCCAGGAGAATGGCGTGAACCCGGGAGGCGGAGCTTGCAGCGAGCCGAGATCGCGCCACTGCACTCCAGCCTGGGCAGCAGTGAGACTCCATCTCAAAAGAAAAGAAAAGAAAAGAAAAACCCCATCTGTACTAAAAATACGAAAGTTAGCCAGGCATGGTGGTGCGGGCCTGTAATCCCAGCTACTCAGGGGGCTGAGGCAGGAGAATTGGTTGAGCCCGGGAGGTGGAGCTTGCAGTGAGCCGAGATGGCGCCACTGCACTCCAGC
ATCCCACATGATGAGCTTGTTCTTCAGGCTGCGCCGTCCCACGCCCTGAGCCCCAATCAGTACCAGGGTTTTCCGGCGGAACGGGGGCATGCGGGCCACCTCCTCATAAATGAGCAGCTCATGACGGTCAAACTCTGGACACAGGGAGATGGCGCTGCTCACCAGGCTGCACGGTGAGGGAGGGGCGGAGCTCTCAGGGAGGCTGAGGGCAAGAGGGCTTGGAACAGGGGAGCAGGGGGGAGTCGGGCAGGGCCTAGGGACACGGCTGGCAGCATCTGAGCCAGGCACACGTCGTCACAGGTGATGGGTGGGGACAGGGAAAGGCATGCCATGTTAGAGGAGGGTAAGGGAGGGGGCGCTCTGATAC
AGTTAAGTTCCAGGTGGGCAGAGTTTCAATGAGTTGAGGCATTTTGGCATTCGGCTGTCGAAACAAATGGGCAGCTTAAAACCAGCCACCTCTTTTCATAACTGCCGCTTTGACTCCACTTTTCCCTGTATCCCACAGAAGTTGGCTCAGGAGGGCCGTGCTCCGGTGGAATGCCCATCTCTGGGCCCAGTGCCCCATCGCCCTCCATTTGAACCGGGCAGTGCGGTGGCTACAGTGCCCCCCTACCTGGGTCCTGACACTCCAGCCTTGCGCACTCTCAGTGAATATGCCCGGCCTCATGTCATGTCTCCTGGCAATCGCAACCATCCATTC
CTGCACGAATGGAGGAATGACCACAAGGCCTGGGAGGCTCTCCCGCTCCAACCTTGCCTGTGTCATGACCCCACTCCATCCAAGTCTCAGGCTTCTGGATAGAAAAGAAATGGTGGAGATAATGCCCATTCCTGAAGCTATGATGACTACATGAGGTTAAAATACGGAAACACCTTAACACAGTGACTAGCACGAGATCTGTTATCACAAATAACGTTATTCATAAAAATTCACTTGGCTTCATGCTTTGCAGAAAAAGTGTGTTCACAAAGTAGAAAGA
AGGGTTACAGCAAGAAGAATTAGAGGGTCCATGTTACTAAAATCACTTGAAGTTAATATAGGCACAATTAGTCCAAAACATGCCTTCTACACACAGACCACACAGGCAAAGCTCCCACCCAGGCAAAGCTCCCACCCAGTTCCCAAGAAGATCCCCAGAGTACACAGACTACAAGACTGCCTCTGCCTCTCTGGGACATCATTTCCCCTTACCCCTCCCCTCACTCAGCGAGTGATGCTTTTTTTGTTTTGAGACGGAGTCTAGCTCTGTCACCCAGGCT
AAGGGAAGAGAAGAGAAGGTGGAGGCCTCTAAGAATTCACACCCTGTGCCCTCAGTTACAAACACAGTCCAGTTGCTAACAATATTAAATTCCAAAATGACTTGTAATGTAGGAAAATAAAATAAACATCCTGCACACTTACCCAATCCGGGTAAACAGCTTCCCATGGGCATGGAGAAAACTGAGGATGAACCTTTTGTTCAGCTGCATGGGAAAAAGGGAGAGGAGAAAACAATTAAACTTTCCCCAGTTTCCTGTTACTGAACAGAGTCCCCAGTGACACA
CATTCAGTAAGCATTAAACATCTTCCTTTTATAGCTTTCTCACAGACCTACATTGACAAACTCACCCCTTCCCTCCATAACCTTTACGCCCCTGAGTCACAGTAGTTGCCCTGAATTGCTTACGCAGGTCTGGCTTATCACCGACAGTTGTCCTCAAAACACTTGGTTCAAATGTTACCAGAACTAAATTTGGAGGAGGGAGTCCTGGCATTCCAGAGCCCTTGCCTCATTTTCTAGCGCGATCCCAGCAGATG
GACATGGTGTGTGTGTGTGTGCATATCTGTAGTATGGAAATAGAGCATTGTGTGCTTGTGTGTAAGGTGGGTGTGTGCAGATATTAGCATGGCTCTGTATGTGTGTTCATATCTGTATGCTGTGTGTACACATGTACAAGTGTGTGCTTTTGTGTGTGAGTAGCTAAGAATAATGAATGGTGGGTGGCACACGTGGATTTTGTGGGTGGGGAGAGTACATGTGGATGTACATGTATGTCTGTGATGAGCACACACAAGTATGAGTGACATCTGTCTCTCACCAGAAAGGGTGTCGCCTCCCCATGTTTAAAAGCAAGTGAT
TCCAGCCTGGGGGACAAGAGCGAGACTTCATCTAAAAATAAACAAAAATTAGCCAGGCATGGTGGCGGGCGCCTATAATTCCAGCTACTCGGAAGGCTGAGGGGGGAGAAGTTAGGGTTAGGGTTAGGCTGAGGGGGGTGATTTGGAAACCCGATGTTCAGTGTGAGGGGCAGGGAAAGCTTATAAAGTCCTAGTGTGTTTACAGAAGCTTGCTGCATTCCTGAGAGTGAAGTTAGTTTAGTGTATGGGGCAAACATCCACTGGGAAGTGAGCCCTGTGACCCTAATATGGCCCGAATCTGCTCCTTAAAGAGAGAGACTTGGTAAATTATCTTTACCAGG
TTTTAATTTAATAGTTTTTGTTTCATGTATTTTTCAGAAAGTTGATCCATTTCCATAGCTCAAAATGAACAAAATACACGGAGTGAAAGTTACCCCATCCCTGTGCCCAGCCACGAATCTCATTTTCTGAGGACACAAATGTCCCCCATTTTAAAATATCTTCCAGATATATCCTATGAACACTCACAATGTATGGTCTTTATTTTGCACCCTTCCTTCGTTTTTAAAACACAAATAATAGCACACAGAGCGCCTTTCTAAGCACACGTCCGCTCAGACCTTTGCTCGCCTCGTGGGAAAGCCTGAGCTTTTCCGGCTGGGACTAAAGGCCCTCCGTGACGCAGCCGCTTCTGAGCGCCCTTCC
GGATGATCTCTTATTAAATCTCATTTAAATGAAGCATAAATAAAAGTTGTTTTAAGTAAAAATTATCCCAAATCAAAGTAAATTATTATTTATTTATTTATTTTTGGGACAGAGTTTCGCTCTCGTTGCCCAGGCTGGAGTGCAGTGGGGCAATCTCGGCTCACTGCAACTTCCGCCTCCTGGGTTCAAGTGATTCTCCTGCCTCACCCTCCTGAGTAGCTGGGATATTAGAGGTGCCCACCACCATGCCTGACTA
TGTAATCCCAGCACTTTGGGAGGCCGAGGCGGGCGGATCACGAGGTCAGCAGATCGAGACCATCCTGGCTAACACGGCGAAACCCCGTCTCTACTAAAAATACAAAACATCAGCCAGGCGTAGTGGCGGGCGCCTGTAGTCCCAGCTACTCGGGAGGCTGAGGCGGGAGAATGGCGTGAACTCAGGAGGCGGAGCTTGCAGTGAGCCGAGATCGAGCCACTGCACTCCAGCCTGGGCGACAGAGCAAGACTCCGTCTCAAAAAAAAAAAAAAAAAAA
GCTCACGCCCCTAATCCCAGCACTTTGGGAGGCCGAGGCAGGCAGATCACTTGAGGCCAGGAGTTCGAGACCAGCCTGGCCCACATGGTGAAACCCTTTCTCTACCAAAAATACAAAAATTAGTGGGCGTGGTGGCATGTGCCTGTAGTCCCAGCTACTCGGGAGGCTGAGACACGAGAATCCCTTGAACCTGGGAGGCGGAGGTTTCAGTGAGCCAAGATTACCCCAGTGCACTCCAGCCTGGGTGACAGAGTGACACCCTGTGTCAAAAATAAAATAAAATAAAATAAAATAAAATAAAATAAAATAAAATAAAATAAAATAAAATAAAATAAGAAATCCAGCGGAGGGCAATGTTCCACCTCGAATCTCTGAGTGGAGAGCCAGAGGCCTTGGGC
ACAGGACATGGGAAGGAAAGATCATGGAACCTACAGCTAGGTCATCTCAGAGAAAACTGCCCATTTTTTCTTTCCTCGAAGGGGAAAAGACTTAAGCCACCCTAGTGTTGAGACCCTGAACACCCTGTTCAGTGGCCTGGCACTGTGGAAATATTCAGGCTGGCTTCTAATTAAGAAGAGGCTACTAGTTGGGTCATAGAAAATAAACTTGAATATAACTACTTGCGTAAGATATATTAACAGGGTTAAGTAGAAAAAGAGATGAAGAATACAATTTAAATTGCAAAATTCTCAACA
CACTCAGAGTTTTCAGAGAAATTTCTCATCTTTCAGTCTATTTGATTATCATAGAAACCCAATGAGCAGGATAAGGCATCATGAGTCCATTGAACAGATAAGAAAGTGAAGGTCTCTCAGAGGGGACAGGACTTACATATTAATTAGCAGTGGAAATAGGGCCAGAGCCTCCTCCACTATGTATCACACTGCTGATTGCAATAGAAATAGGGAGGTCAGTGCTGCATTTTAACATCCCCCTTCTTTACTGTCTAAAACGCTCCTCCATTCTAT
CCCAAGGCCCATCATGACCTGACCCTGAAATGTCCAAGTCTCCTACTCTCCACCCAGTCCTCCAACATGCCTCCTTTCCCTGCTTTGTTTTTATCCACATCACTTACTACAACTACACAAGTATGTTACATGTCTTTTTGTTCCTCCTAACCAGAATATAAGCTCCACAGAAGAATGGATTTAAAAAAATCTGTTGCCATATCCCTAGCATCAGGAAGAGTGCCTGTTCAACGAATATTTGTGGAATGGACCAATGGGTCCCCAGC
TCACTCTGTGCCAAAGAATGATCTGAAAATATAATTAAACTGATGACTTCACATATTAAATACCAAGTCCTAGGAATATAATTGTTTTTAAAATTTCTAATGGACTTAAGTCTTTGATCTCCCTGAAATCTGTGAACAAATTTCCCACATCATAACTCTTTTAACACATCTAAATGTGCCCTCAGGAACCAGTATCTTCTTCCAATATTGACTCTAGCCATAGAAAATGGATGGTTAAACCGAGAAGAGCAGACTGTTACCTCTCTGAGAGTTATT
CGTCTCACCGAAGCTCCTACACGCTCGGTCGGGGCCCAGTGGCACCCCGAAGCTCCTACACGCTCGGTCGGGGCCCAGTGGCACCCCGAAGCTCCTACACGCTCGGTCGGGGCCCAGTGGCACCCCGAAGCTCCTACACGCTCGGTCGGGGCCCAGTGGCACCCCGAAGCTCCTACACGCTCGGTCGGGGCCCAGTGGCACCCCGAAGCTCCTACACGCTCGGTCGGGGCCCAGTGGCACCCCGAAGCTCCTACACGCTCGGTCGGGGCCCAGTGGCACCCCGAAGCTCCTACACGCTCGGTCGGGGCCCAGTGGCACCCCGAAGCTCCTACAC
CCCCACACAGCCTCAGTTTCCCCAGTCGTGAAATGGGAATAATAACAGTTGATCCTGGCTCCAAGGCCACCAGGTCCGGTGGCCTGGTGCTTGGTGCCGGAGTCACCGCGAGTACCCTGGGCTCCCCCAGCGTGGTGGCCCTGACTCAGGAACCTCCTTCTGCCGTGCGACCACCCTGGCGGCGGTCACCAAGCCCTTGGCGTGCCCCTGTGACTGTGTGTGGATTTTTTCTGTGCCCTCACAGGGCAGTGGTGTCACCCTTCTCGCCCATCTCAGGGAAGGGATGGGACGGCCCGGATGGCAGAGACTGT
TGTGTCTGTGTAAGGTTTTGTATATTCCAGAGGGTAGGGCCACCCCTGTGTCATACCTAGCTGAGGTTGGAGCCGGCACATGGGGAGGAGGTTGTAATAATTATTTGTGGCTGGGAAACTTATTTATTGCTAGCATAGGACAGAGGAAGGAGGCGGGGATGGGGTCATGGCTCCCTGGTGATGCGACTCCTGTTTATTTTGCTTTTTATTTTGGAATAAATGGATTTAGCCATACTGCTCGGCCTGGTGTGTTTCCGTTTCCCTCACTGGGTCCTGGAGTTTGTGCCACCAAACAAGGAGTCCCAGAGTGTCTTGAGCATGTCCAGCTAGGCTGTTGGGGACCTTCCAGGCGTGTTACCTGTATGCTGCCTGGTGGCGCCTGGGGGATTC
CATTGTCTTGACACCCCACCTGACCCCACTTTTTGCTGCTCTTTGACCCTGGCCTAGAGAGTTTGCATGGGTATGTTGTACCAGAGGAACATGGCTTTGGAAGTCAGACAGGCATGGAATAGAATGTGACTTAACCCTTTGCTACCTGTCTTTGAGGTATGTGGGTTAGCAGCCACCCCCACAACACACAGACACACATTAAGACTGTTGGAGAGGTCAGGAAAGCAAGACGAGCAAAGTTACCGGCAAAAAAAACAAAAAACAAAAACGAGTTATCCTAGCTCTCCTCTCTTTTTATAGCCGAATATCATAT
GTTAATTTCTAAGAAAGCGAGCTGCTGATGGGGGTCTGGCGCGGAGGCCAGGCCCGGGACGCTGCTGGGGATGGGCCCGGGCACAGGGCCCGGCATCCGCGCCATGGACCGCGCAGCTTCGGCCACTGGGCCTTCCCGAGCCTCCTGCACCCGAACCCCGCCGCCGACTGCCCCCCGCAGTACGTCGCTGACGCCACTCGCGGTGCCCACCTGTGGGACACTGCTATCTCCGGGGAGCTCGGACATCTCCAACAGCCCAGTCGGCTCCGCCATAGTCCCAGCGTT
TGCGTAGCCAGCCAGTGTTCAGTTTGTGGAGTTACGCTGAGTTTGCAAAAGAAGAAAATTGCTTTGTCCCTAATGCCTTCCCACTGTCAGACAGCAGGAACAGCTACTGACAAGTTTATGTGCCGAGTGGCAGTCCCCATTCTCTCCTAAGCAGCCAGAGCCGTTGCTTTTTATGAGTCTTCTCAAAGATGCATGGGTTTCCAGATGGCTCGTTCGGGGACTTTAACATGCTTTCTGGAGCCTGGTTCTTCTGCTCACAGAGACAGACAGAGAGA
GGCATGGTTGTCACTGCTATATTACAGATGGGAAGCTCTAAACACAGGCTGCTCTGCCCAAGGCCATCCTGGTTAGAAAGTTTCAGGGCCCAAACTCCAGCCTCGGTCTCGGTATCTCAAAGTCTCCGCCTGTGACCAGCACTCTGCCTGCTTTCCAGGGTGCCATGGGCACCCAGAGGACGGACCCTTTTCCATTTTTAAAAGAATGGAACAAACGCTCTTAATACCAAGCTTCCCCAGGCCTTGGCTGGGATAAAACAACCCCATTTATT
TTAAGTTCTGGGATACATGTACAGAACGTGCAGGCTCGTTACATAGGTATACATGTGCCATGGTGGTTTGCTGCACCTATCAACCCGTCATCTAGGTTTTAAACCCCGCATGCATTAGGTACTTGTCCTAATGCTCCCCCTCCGCTTGCCCCCCACCCACCGATAGGACCCGGTGTGTGATGTTCCTCTCCCTGTGTCCAGGTGTGTTCCCATTGTTCAACTCCCACCCCTGGACACTCGCTTTTTCACCCTCCTGCCAGCTTTTCTGCTTAGACCTGGACACA
CTGTCTGCGGGCGGCCTCCAGAGGTTACTCTCAAACCCACCAGCTCCAGGGGACCCGCCTGTGCTAACACTAAGCCCCCAAACACCCGCAGCGCCCCTAAAGCAGTGACATCCACAACCTCCCCGGGGGCTTGTCCTGCACGCTCCATCAGGGTGATGTCAGGCCTTCTCCAACCTCAACCACAACACGAACGCACACGCGCAAACACAAATGCATGCACACACACAGGCACAGACGCACAGACACACACAACCACACACACAGACACACAGACACCCATCCTCACAAACACACACCCAGACAGATATGCAGACACACGCATGCACACAGACCCAGATGCACGCGGACACACAGACACACACGTAAACACACAGAAACATGCACGGCTCAGGACGGGGCTT
GTGGCCTTTGCCTCCACAGGGAGGCTGCTCTGCTGCACAGGGGACTCAGGTGGCTGATGCCCCGGGATGCTCTTCTTATGCGTCCCAGAGCTGCAGGCTCACTGGCTTCTCCTGGAATCCCTCCATTTCCCTCTGCCCAGCCCCCTCTAGCCATGCCATCCCCACCTGCTCCTGATGACCCACAGTGGCCCTGCTTGTCAGTAATCCACGCCAGCGCAGCAGAATCACCTGGGCGGTGGCACAGAGGACAGGCCCACCCCAGAGTCTGTGATTCCGTAGGTGTGGACTGAGGCTGTGTGTTTCTTTCTTT
CCCCACGGGGAGACTGCCCTTTGCCCCACACACCTCAGACCAGGGGAGGAGGGACACACGGGGGCCCTTGCACATCAGGATGCTCTTTGTTCATTCATTCGTTCATTCAACAGATATTTCTGAGCCCTTCCTAGGAATGGTGCCACAAGCACCACCAAGGTCCAGGTGGGCCTGCAGGGACAGGACCTCCATGGGTAGAGAGGGTAGTCTGGGCTCTGCCTGGAACCCACCTGGAACAGAGTCTGGAACAGAGCGGGAGCATCCTGGTCACAGTGGGTGGGAAGGCGGGGCCCCCTCAGCCATTGGTACAA
GAGGTTGCAGTGAGCCGAGATTCCACCATTGCACTCCAGCCTGGGCAAGAAGAGTGAAACTCTGTCACAAAATAGAAGAAGAAGAAAGAAGAAGAAAGAAGAAGAAGAGGAAGAGGAAGAGGAGGAGGAAGAGGAAGAAGAAGAGGAAGAGGAGGAGGAGGAAGAAGAAGAAGAAGAGGAAGAGGAAGGCTGTGTCTTGCCCCAAGTGCCACACTATCTCAGGGAGAAGCAGGGGCTTGAACCCGCTGTTCCTGCTGCCGAGGCCAGCCTGGCTGACCTGGGACAAGTGAAGGTTCCTGGGCCGAATTCTTTTTCAGTCACTTTAAGGAACAGGAAAGGGTCCTCTGAACTGGGCAGGCC
TTTTGAGATGGAGTCTCGCTCTGTCGCCCAGAGCGACATGCAGTGGCATGATCTAGGCTCACTGCAAGCTCCGCTTCCTGGGTTCACGCCATTTTCCTGCCTCAGCCTCCCGAGTAGCTGGGACTACAGGCGCCCGCCACCACGCCCGGCTAAATTTTTGTATTTTTAGTAGAGACGGGGTTTCACCGTGTTAGCCAGGATGGTCTCGATCTCCTGACCTCGTGATCCGCCCGCCTCGGCCTCCCAAAGTGCTGGGATTACAGGCGTGAGCCACCGCGTCCGGCAATACTGGGACATTTTATATAAGAAACTTGAGCATCTGCAGATTTTGGCATCCCGG
AAAACGTGCTTTAATATAAGAGGTCTCCCTCTAGGACATACCTTTAATCCATGAATCCAGTCCTTTCAATCTTATAACAGGCCCTTGACAAGCAAAACTCCATGAAAGTTCTCAGTCCTTGATCATTTCCTTGGACTAGTGCTTAATATCCACTGTGGCCTAGCCCCAGCCTGCTTTCCTCCACATGCTGGTACTCACGCCAGTCTCTCTTCCCCATCCAGGCTCTCGTCTGTGCCTCTGTCCACACTGTTCCCTCCACCTGGAACAGCCTCTTTCAAA
AAGGCGCCTCAGAAGCTTCATTTGCTCCCCTCTTTCCCTCTGCTGGTCCTGGGGTGTCCAGTTCACTCGTGAGGCCTCCTCACTCCAACCAGGGCAACGGCTCTGGCCCCACTTCCAAATAAGAACCCTGAGGCTCCAACAAGGACAGTCTTGTCCCACAAGAGTTGTCCAGTGCTTGGCCACGCTCTGCACCACCCCAGGCCCTCAGCCCTTCAGCCCCCCCGGCTTCTCTTGCTCAGAAGAACCTCCAAGAAGAAGGCATTTTCCACAGACCTCGGTG
CCCACCTAGAAAATGAGGATAACAGGGTATGTTTTGCAGGCTTTTCTGAGGAATAAATGAATTAATAGATGTAAAGATCTTACAGCAAGCCTAAACCTAAACATAACAAGCCTCAGTAAATTATGATTCTGGAAGATTGAAGCTTAGCTTGAAAGCTGCTACAATGACACAATTAGTTCTGACAACTACACAAATTTATCAGTATAGAGGAAGAATCTCAGGCACAAATCCAGCCCTTTACCCAAGGCCTACAACCACTAAGTGA
CCCAGTAAGCAAACAGCCCTTTGCAAACCTTCCTGTCCAGTGGACAGATGATCACTGCCCTCTCTAGCCCAGCTGGGGGACCCAGACAGGAGTTCCAGCTGTTGTCGGCAGCTATTCCAAGGACCCTCCTCCTCCCTGCCCCTGCAAACAGACGTGCATTCATACACATTTCTTTGTTAGGCAAAAACAAAAATCTCATGAGAAGCATTAAGACACACATTCTTTCCCCTTCAGTAATCCGAAATTGTACAGAAAGCATGGTTATGTTTGGGGAGGCCCAAACACATACCATTCCCTCCACTTCACTGT
GCTGCTGCCGGTGGCCACCCTGGAGCCAGGTATCGCCAGAGGCCGGCAGGGGCTCACACAGGGAGGGCATCCACTTGGCAGAGGCTGCCCGGGGGCAGAGGGTCCAGTGGGTGAGCCACATCCCTGGGTGCCTTCCAGGCTGGCAGTTTGGCTCTGCCGGGGGCCGTTCCGGACTCTTTCCTGCCGACATAGTGCAGCCGGCTGCCGCTCCCGACTTTTCCTTCTCCAAGGAGCAGAGGAGTGGCTGGCACAAGGGTCAGCTGTCCAACGGGGAACCAGGGCTGGCTCGGTGGGACAGGGCCTCAGAGGTGAGGAAGATGG
TCTTAGAAATACACAAATACACGCACCCTTTTTTCTAGTATGGGCTGTTCTTAAAGGTATGTGTCACACTGAGTCAGCAGGCTCCTGGGTCCATAGGCAGGTCAGCAGTCTCTGACACATTCTCCTTCAGCTCTTCTGACAGGTAGACCTTCCATTTTTACAGCTTTATGGAAGGATATTTCACAGACCATAAAATTCAACACTGAAAGGGTAAAGTTCAACGCTTTTCATTATTGACACAAGCAGATCTTGACTGTCACAGAGAGAAAGATAAAAAACATATTAGC
CCTTTTAGGTAGCCAAGGCAGAGAGAGAGAGGACAGCTTACGTCATTATTTCTTCTATGCTCTTCTCAGAAAGATCAAAGACTTTAATACTTTCACTAATAATGCTACTGCTATCTAGAAGGCAGAGCCAGGTGTACAGGGTGGAACATGAAAGTGGACCAGGAGCGTGACCGCTGAAGCACAGCATCACAGGGAGACGGTTAGGCCTCCGCATGGCTGTGGGCAGGCCTGACTCATGTCAGGCCTTCCCCAAGAGATGGTGGAGCAGAGTCTTCTTTAACTC
TGCCAGCACACTTGTCTCGGTGACACCGCGGGAGGCTGTCACTACCCAGCTTCACTGGCTGTTGGGAAGCATATCTGTAACGCTAGAGACAAATGTGCTTTTCAAGCCCTCAGTGCATGATCTGTCAGAAGGAAAAGAACCCAGGCTAGCATCAGAATCACCTGCTCTTCTTGAATGTTGCGTGAACACACCTCATGGTGTTTAAAACACATGGCGGGTGGCTGGAGGCAGTGGCTCACGCCTGTAATCCCAGCACTTTGGGAGGCAAAGGCGGGTAGATCACGAGGTCAGGAGTTCAAG
CTTCCCCTCTCTTTGGGTCTCAATTCTCTCTTATAAAACGGAGCATCCCATCCACCTCTAAGAATGGGTTCAAGGAGCAGATGAAAATGTGTTTTGAAAATCCTGAGGCTCTACATATGTACAACCAAATTCTGCCCATCTACACAGCCACTTTTAGCTGTTGTCCCCAAGGCCTGGAAGCAGGCAGAGGGGAGAGTTAGGTAAGCTCTCTGAGCACATCCAAGGCTGGAGGGCTTCCCTCAGCAAAGGGGGCCCAGAGCACCAGGCTAAATCCAT
CCCATGGCGAGACAAGTTCAAGTTCTCAAGCCTGGCCACAAAGACCCCACCTGATTTGCTGACCTCCGCCACACCCTGGGAGACGGCCCTTGACCAACCTTGTGTTCCAGTCGGTGGGAAACACTGGTTTTTCCTCAACGCCACGTGGGCATGTCACGTCCAGGCCTGGCCTGGGGTAGGCCTCAGCTCCATCTCCTGCCCAACGCCTGCCAAGGTTCATGGTTCAAGGTCATGTAGCCTGACGGTTAAGTGAAGGGGCCCTGTGATTGACTCAGCCTTGCCACATACTAGCTGTGTGACTTTATTCAAGTTTCCTAACCTCCTGTGCCTCAGTTTCCCAACCTG
TGGGGAAGCCAGGCCAAGGAGGGATGCTTGTATTGCTGCTCTGTGGAACCAGAGGCATTCTTGTCAGAAGGGAGGCGGTGACGCAAAAGTGTGGCAGCTGAGCCTTGGATCGGGCCCTGCCCCAAGGGTTCGCGAATGTGTGTGTGGCATACCTTGGCCCCATCGTCTGTCCCATAATCCTGCGGTTTTCACGCGTCTATTCTTAATAGACAGACTTTAGAATTGGTTTGTCAAATGCTTAATAAGAAGCCTCTGCAGACTTTGATTGGAATTGTGTTCAATTTATGGATTAATTTAAGAGGTTTTTGTCTCCTCACACATAAAAGTTCTATCATCCAGG
ACAATGTCTGGAGCCATTTTTGGTTGTCAAAACTGGGAGTGGGAGACACTACTGGCTTCTTATATGCAGAGATCTGGGATGCTGCCCCACATCCCCCAACACACACCATAGAATTATGGGGTTCAAAATGGTAATAGTGCTAAGGTTGACAAACCTTGCTGTAGAGCCTTGACGATCTATTTGGGAAGACAGCAGGGACGGAAAAGAAAAAGGGATGGCACAGAACCACACCCCTCACCTTCCCCGAAATCTGGGTAGCGGGCACAGGACGTGTGCGCCTGCGCGAATGCGCGCTCGCCACCAGCGTACGCGACGCGTGCGCGC
TACTCGCTCATTTCTTTCAGTACCCCTACAGTGCAAGGAGGGTGTTAAGAGTAACCAGTTTTTCATTTGAATTGTTAACTCTCCGCAGCTCCCAACAACAAGAAATGTGAAATGACAGGGGAAGTGTTAGAGGCATCTGTTTCCTAACCATTATCACTCCAAGGCTTAGAAAATATTTCACAATGTTGGTCATTTCCCCCTTGAAGGTAAACTACTTCCGCATTTTCTCTGCCACCAGATTAATTGTTGAAAACATGAGGCTGTCTCTCCAGAAACTCAAATTCCACAGAGACTTTAAACAGGGC
GGAGCCCCGAGCTGAGGGGCAGGAGCTGGTGCCTCCCACTTTTCTGGAAGAGTGCGGATAAGCTAGAGGGCTGGCTGCTACCTTTTCCCTGCCTCCAGGAGCTCGCAGGGGCTTGTGGAGTCGGCTAGCAGGGCCGGTTTTTCCTGGCCCCATTTGAAGCCTTGGAATTCCCAGCCTGGGTTACTCGAAGTCCAAGGATCAAACCCTGGGATCGGGCCAGGGTTGGATGGGGACCCTCTCTGGGTAGCCTGTGAATTGTCTCTGTTGTGGCAACAGCAGG
CCTGCAGAACTCACAAAATCTTTATGACATATAGTCACTGTTATCTCCTTTTTGCCCATGAGGAAACCGAGGCAAGTAGTGAGTAGAGAGGCAGAGCTGGGATTTGAAGCCTAGTGGACTGGCTCCACAGTTGCTGCTTTTAATCACCCTGCTATAAGCTGGGCATGGTGGCACACAGCTGTAGTCCCAGCTACTTTGGAGGCTGAGGTGGGAGGATCACTTGGGCCCTGAGATGGAAGTTGCAGTGAGCTGAGATTGCAGC
CCCAGAGGCCGCGCGCGCCCGCATGCCCCGCTCAGGCCCAGCTCGTCCGCAACCTAATGAAAGCCGAGGTGGGGGTTGTCCAAACATCTCCCGACCCTCACTCTGTGCCTGACCTGGGCCGCGCCCTGAGCCACCGCGCAATTGCCCACATTTCACAGATGGGGGGATTGTGCACGGACCAAGAATGGTCAAGGGCCTCCAGGCCCCACGAGGGGCCGAGAAATAGCCACGCGCGCCGGGGGTTTGAGGGCTGGAGAACCTCATGGAAGAGGCGGTGGGGCGCCCTGCCCCAAGAGACCCCGGGCTGAACAGAGACAGCGG
CTTTGCAGGGGAATTAATGTCCCAATTCAGCAGCCAGGGCAACAGGGTTGGAGTCAGGGAGAAGCCCCCACTCAGGCTTTCATGGGATGCCCCCAGCAGACACCACGGGGCAAGGTCAGGCTGGGGATGGGAAACCCAGCAGACACCATGGGGGAAGGTCAGGCTGCGGATGGGAAACCCGGCAGACACCATGGGGCAAGGTCAGCTTGGGGATGGGAAACTCGTCAGCCTTTTTTTAAAAAAATGTAGAAATTCTCACATTCCCAGAGGAGGCGGCTTCCTTATATCAGGAGTCGGGG
CTCAGCACTGCCAAATCAAAGAGCAATTCCTAAGCACCAACTTAATTTCTCTTTGTCTTTGTTTTAATAAAAAATTTTAAAACATTTTATTTACTCAACTATAAAATACATTCCTGTCTGCAAATAAAACTATCATCCCAGACCACAGAAACTCAAAAGCTGGATCCAATGCATAAAGTCTCATACAATCATTGAATAAAATGTGTTTATACACTTAACTCCTCTACCTGTAAATTCTTTTTGCAGCTGTAATAATTAAGACTTTAAAATAACTAGA
AGTTAATCTCTAAGCAGTTTATTTTCTAGTGTTTTGCTCATTCCCCTAACCAAGCACAGAATTTTGTGCTTGGTTATTCAGAATTCTGTAACATATATTCACAATGCTGAATATATATCATCTTTGCTGAGCCAGGACCTACACAGAATCCTGTAAAAGTAAAGCTTGTCCTCAGATAGACAGGTAAGTCCAGTAAGGCCAGCTACTGTTTTCTTCTAAGGGGAGGAGGTACATTACCATGGCCCAAAGGAGGCCCTGCGTGTGGCTTGACTG
CGGTGGCCGACATGCTGGTAAGTGTGTCCAATGCCCTGGAGACCATCATGATCGCCATCGTCCACAGCGACTACCTGACCTTCGAGGACCAGTTTATCCAGCACATGGACAACATCTTCGACTCCATGATCTGCATCTCCCTGGTGGCCTCCATCTGCAACCTCCTGGCCATCGCCGTCGACAGGTACGTCACCATCTTTTACGCGCTCCGCTACCACAGCATCATGACCGTGAGGAAGGCCCTCACCTTGATCGTGGCCATCTGGGTCTGCTGCGGCGTCTGTGGCGTGGTGTTC
CTGGGAACCTTACAACCCTTGCCTAAGAGACCCTAGGGGAATCTGTGTGGTGGCAGTGACAACCAACACTTGTTAGATTCTAGCCAGGAGAGAGGGTAGCGTGCTTTTAGTGGGGAGAGGGTGTGATGAGGTGGGCTGCTGGCTCCCACCACCAGGCCAGCCGGCCACCTGGAGTGCAGGGTACTGATGGGGCCCTCTCTGGCTGTGGGGTTCCCGCTGGGTGGGGCTGGAGCATCCCCTGGGTCTGTCCACCTGCCAGCCACTGTGGGGACACTCAGACTCCCTTCTCCCCGGGTGGGCCACGT
GGCATGGGCGAGCTCACTCCCTGTCACTCTCGGCAATCCTGACCCAACACGAGATGAACAGAAACCCTCCAGGCTCACCGCAGGACTCAGAATCAAACTTTCCCCAGCAAATATGATTCCCATATCCCTCCTCATTTGGCAGAAATCAGGGCACTGTTGTTGGTGCTATTAGTAAGCCTGAAACTATTACAAACCCACTCCCCAATAAAAGACTCTAAAAATAGCGACGACCTCCAGGAAGCCTGGCATGGCCTCAGCCAGCACCTCAGCTCCCATTGTCCAAATCGGCTCTCAGGGTCAGAGCAGCCAACAGCTGCAGTCCAGGGGACATACAGAC
TGAAACCCCGTCTCTACTAAAAACACACAAAAAAATTAGCCGGGCATGGTGGCGCTCGAGGCAGGAGAATCGCTTGAGCCCAGGAGGCGGAGGTTGCAGTGAGCTGAGATTGCACCACTGCACTCCAGCCTGGGTGACAGAGCAAGACACCATCTCAAAAAAAAAAAAAGAAAAAGAAAAAAAGAAACAACTCCAGGTGGAGACAGGGACGGTGCCTCCACCCTACCCATCTTCCCCATCTCAGGTCCTGGCACATCCATCATGCAGTAGGTCAGCTCAGAAACCCAAGACACAGTCTTCAC
GCAGCCCCGGACTCGGTGCGGAAGATGCCGCAGCTGACGGCAAGCGCCATAGTCAGCCCGCACGGCGACGAGAGCCCCCGGGGCAGCGGCGGAGGCGGCCCCGCGTCGGCCTCTGGGCCCGCCGCCTCTGAGAGCAGGCCCTTGCCGCGCGTGCATCGGGCGCGCGGGGCACCCCGGCAGCAGGGCCCCGGGACCGGCACCCGCGACGTTTTCCAGAAGAGCCGTTTCGCCCCGCGCGGCGCCCCGCACTTTCGTTTCATCATAGCCGGGCGGCAGGCTGGGAGGCGCTGCCGCGGGCGCCTTTTCCAGACTGCCTTCCCCGCGCCGTACGGGCCTAGCCCGGCCTCGCGCTACGTGCAGAAAC
AGGCCCTGCTCACTAGACACCAGTGCAGGGCGCAGCTGGGAAGCACACCTGAGGTTTCTTGCCTTACGCCAAATTTCTCCAGAGCTGAATACTCCGTGTCTGTCTGCATACCCCTTCCCTCCCACCGATTCCTGGAATCCCAGAGGCTGCGGGAGTTGCTGCAGAATTCAGGGAAAGGTGCATATCTAGGCATTGTCACTGAAGTAGGTGAATGTGCCAGGTGAACCTTGGAATCAGCCACAAAAAGGGGAAAGCAGTGATGGGCCTCTGGCTCCAGGGACAGGGCAAGGACACTTTGGTGCCTAAGTCAGGCATTTATGGCCAA
AAGTTCCTGCAGGAAGCAGGTGATGTGGCCTCCCCGACCCGGGCCCGCCCCCACCACTTTGCCGGAGGCGAGCTAAATTCCAGCCGGGGTTCCTAGCAGCAGCTTAGTGGCAGGCGACAGGAAAAAGGGCAAAGGCCCCAACTGGCTGGAAGGCAAGCCCGGGGGCAGGACCTCCTTGCGGGACGGCACGAGGCAGGAGCCGGCTCCAGGCTGGTCTCGGCCTGGTAATAATTTCACACCACCAGCCGGTCATTGTTCAAAGCACTGTAGACCATTTTACTAATTTAACCCTAACGATCGCCGC
GGTCACTGCCGCCTGGAACTCCCAGGTTCAAGCGATCCTCCCACCTTGGCCTCCCCAGTAGCTACAACTACAGGTCCATGCCACGCCACCGTGCCAGGCTAATTTTTATTTTCGGTAGACACGGTGTCTCACTATGTTGCTCAGGCTGGTCTCAAACTCCTGGACTTAAGTAACCCTCCCACCTCGGCCTCCCAAAGTGCTGGGATTACAGATGTCAGCCACTGTGCCTGGCCCATTTATTCTTTAGATGACCGAGTTGGGCATT
TTCACTACATTTTTGTGTAATTTATTTTTTAACTGCATTTAAACTTTTTCCTCGGGGCATGTACGGGAAGAGTTCTGGATTCCAATTTTAGCCCCTGTCACACAGAACCCCGTTCTTCTCTAGACTGAGCTGACCTGTGGTTTCCCCAGAAATAAAAACGACGCGTGCAGGTTTCTCCCTCCCCTTGACGTCATTTCGTTTGATCCTTTGTAATGATTTTCCCTAGTTTCGAAAGCTTGCCCTAGTCTTAACGCTGTTTTCGCGTTTCCTTATGTCGCTAAG
GACAACTTAGATGTCTTTCAATAGAGGACCAATTAGATAAATGATAATAAACCTATACAATGGAACTACATGTAGTAATAAAAGGAAAGAGATAGATATACAGATAAGGAAGGATGCCCAAGGTATATTCTGATATGAAATAGCTACTTGAAGAATAGTATATTGTAAGTGTCACATACACGCATGAATATATCTACGTGTATATGTATACACATATAGTAAGCATATATAAACATAAAATATCTGGTATCTTGTATGTAAACAGTTTGATATGTGTCACTATTTT
TGTTTATAAAATAAAATATTTTATTTTTCATTTAAGATAAGCTTGGCTTTCCTTTTAACTAGGCCCCCTGGGATCTCTTATACTGGGCAAGGAACCAAAATCAAATAGCATTTCCCATTAATGCATAAAAACTACAAAGGCTATCAGTCCTTCTGTTCCCTTTTCCTAAATAACGTGTATTTTCCCAGGCCCTCAAAGCTCGAGGAATAAAATTAACAACCAGGGGTCATAATCACAATGATCTGAGGATCCCTGCAGTGAAGTCCCTGGAACCGCA
GAGACTCAGCCACACCAAGGGCCCTGGCAAGGTGGGCCTCTCCTCCAAAGCCTCACCAGGCTTCACGTTCAAGGTCACCAAGAGTGCACTTGTTCTCTGTCGAGGGCAGAGGTGACTCCGGGGACTGTGCTGGGGTCCAGGGAGGGCAGGCAGCGGAGTTGCCAGGGAAGCAGCTTGCCTGAGGTCTGTGGTCTTGGCAGGGGCTTCCGCAGCAGCCCCACCCTCTCCCTTTCCCCTCCCTCCTGTCCTTGTCCTCGTGTTTACTGAAGACCATGAGAAGGGATGTGGAGAGCGCCTGCAGGAACTGAGAGCAGGAGCCTGGCTCAGCC
GCGGGAGACAGAGGTTGCAGTGAGCTGAGATTGCACCATTGCACTCCAGTCCGAGCAATAGTGCGAGATTCCATCTAGAAAATATAAATAAATAAAAATAAAAATAAATAAATAAATAAATAAACCTGGCCACGGCCTAGGGACCGTGCAACTCTTGATCACCTACAAACACCTGGAAAGCACACGTTGTGGCAAACATGGGCTTTGGTGACAGGAAGACCTGGGTCCAGATCTTGCTTGCTACCTGCTTACTAGCTGTGTGACCCTGGACAAACTGCTGAACTTCTCTGAACTTGGTTTTCTTAGCTAAAG
TGGCGGGAGGGTGAGCGGAAGCTGGCTGAATGCAGACACGATGGCCAGAGCTCCAGCAGCCTTCTGGGGCCATGAGGATGAGGCACCCGCCGGGTGTGGTGGAGTGGGAGGTGACAGGCTCTTTAGGGCCCCGCCCTCCAGAGTCCTTTCTTATGTGAGAAGGGAATACTGTGTGTTAAAGCCACTGTTATTTTGGGTGCCAACCAATTTTAACCTAAAATTGGTTAAATATGCAGCCAACCAATTTTCATGGAATCACTAGACAACCCAGA
CCCCGGGCTCCCGGGACACAACAAGATCAGCTGGGAATGAATGGGTCCTGGGCTTTTGGGAATCTGAGTGGGGCATCCCTTCCTCCGGGCGCCGGGCTGCACCCCCTTACCCTGGGCAGCCGCGGGGCCGTGACGCCTGGCGGAGGGGGCGCGCATCTCGGCGCGCGCCGGTCTTCGCAGTGGCTCATTCATCGCCGCCGAGGCACGCCGTTGCCATGGGGACGTGATGCAGGCGCGGGGAGCGGGAGGGAGAGGGAGGCCCCGGGTGACGTCCGCGCTCTTCTCGCAGCTAGTCTCCCGCGGCCTCCCAATTCTTGCCTAATTTGGAAGAGAG
GGTGAGTTACAAATCAGAAGAGCTGCACTTTGTTTCTCTCAACAGTGGGCATTTAGCTTCCCTCTGTCAGGCACTGGTCTTCATTTTTTAACATAGGGATTATGGTACTTGCCATTACTCCCTTGGTGGAATGTTTTAAGAAATAATGCGTATGTGAAGGCTGTGAAAAATAGGATTGTAATTGTTATTTTCATGAACAAAAATATCTGAACAAAATATAGAAGCTTTGCATTTGCAGTATGTATAAAATGAGCTGATTGTATTGGATGGTCTCCAGTGAGCCTTTCAGGTATTAAAT
TTCAAGCGATTCTCCTGCCTCAGCCTCCCGAGTAGCTGGGATCACAGGCATGCGCCACCACGCCCGGCTAATTTTGTATTTTTAGTAGAGATAGAGTTTCTCCATGTTGGCCAGGCTGGTCTCAAACTCCCGACCTCAGGTGATCCGCCCGCCTCAGCCTCCCAAAGTGCTGGGATTACAGGCGTGAGCCACCGCGCCCAGTCTAATTTTTTTTTAAGAGACGGGGATCTCGCTGTGTTGCCCAGGCTGGTCTTGAACTCCTGGGCTCAAGCGGTTCTTCCGCCTCGACCTTCCAAAGAGTTGGGATTACAGG
CCAGCCTCAGTGTCCTCCTTGGTACAATGGGAATAAAAATACATTGCCAGTAACATGACTGGCAAAGAATCCACGAGGGACGATGCTCAGGAATGGCTCAGCACACAGCGGGCATGCGGCAAATGGCCTTTTCTTCCCCGTGTCCGAGCTTGGCTTTGTGGCCCATCCCAAAGTCCCTGTTGTCTCCCCTCTCCCTCTTTCCCTGACCATTTTCCTTCTACCTCCCTACCAGACTTCCTGGGGGTCTCAAGGGAGATGAGCTCATGGCTGTTGC
CGAATGCATCACCCGTATAATCTTCCTATGTCTATCTCCCCTACAGACACTCAAAATGGCCTCTAGTCACTAAGAGGAAGAGGACAGTGACTGACGTCTGGCCACAGGGGTACCCTGGGGTGGGAGCTGCCGTTGTTCACTACAGCAAGGTGGATGTTTTCATTATCATTGTACCCCCAGTACTCAGGGAGTATTCCGGGAGCATAAAGGACTCCTCTTGGGTTTCCCATCCTAATGGGGCTGTCCGTCCTGCCCCTTCCCTTATGGACCAGGATTAGGGAGCGTGGACTGCTGCACTGGGCACGAACAGGTGTAACCAGAGAAATTAGACACGCGGCCAGCTTCCCGGGCCTGGCCTCGTT
CAAAACGCCTCAGGAATTCAATCAGCTTGGGGAAAGTGGCGAGTTTTCAAAAGGCAATAAAGAGGCAGATCTATAAGGGCCCCTTGAAATCCTCCGTATTCTCACCCCGTTCAGAGGCTGGGGAAACTGAGGCTCAGAGAGGTTAAATTGCTTGCTTAAGATCGTCCAGCTCTTTCTCTGGCCCCCCAGTTCGGTTCTCTCTCCAGACATCCACTGCCTCCGCATCAGGAACATCGCTCCACTGCTGCATATCTGGGGATAGGGATGGAGGAATCCGGGCAGCCATCATGGA
CTCCTCAAGGTAAAACTCCCCTGAGGCCGCACCCATGGAGCCTGGGCTTACCCTCTCACCTTCTTCTTATTAAAAATCCGTTTTAAAAAACAATGTTTCTTTTTTCTTAAACATTGATACAGATCTTACGGCACATAATGGTTTGTAACCTGTTCCTTTCCTGTAATATAATATACCGTAGTCACCTTTCCAGATGTCATTAAGGCTATTTCTACAATGTTATGTGTAATGACTGCCAAGTATTCTGTTGTATTGGAACATTGTCATGTAACATATCCCCTGTGGTTGGATATTTGTTTGC
AATGCAGATGGCCTGGCTGTCAGCTCGGAGAGGCGATTTTTCTGATCTCCAAGGAGGTTTCCAGCATCTTTCATTAAGCACTCGTGTACCAACTTGTCATTTTAACCGAGCAGCAAAGAAACTCCCACTCAACTGCCTACCTCAGGTGCTGGGAGTGCAATCCTCGGAGGAGTCTTTCTGGGTTGCAGGTGCAGGGGAGGCGCCCAGGTGATGGGGGTGGGGTGCAGCGAGAAATGGATTTAAAGCCACTCCAGGAAGGAAATCGGATCCCAAAACCTG
AAAGGAACAGTGTGGCAATCCCGTTCATGGAGAACCCTGCCTTGAGCTGACTAAACCACTGTGTGCCTGCCCCCAAGCAGGAGGGGCATGGGGGTGCAGATGGCTCTTCAATATAATAATTTCCTTTCCTTAGGATAAATGCCCAGTAGTGGGATTGCTGGATCGTATGGTAGTTCTATTTGTAGATATTGAGGGACCTCCACACTGTTCTCTTTAGTGGTTATACTAGTTTATATTCCCAACAACGTGTAAGAGTACTCTTTTCTCTGCATCCTCACCAGCATTT
CCCCAGAGCCCATGTGCTGAGCCACTGTGCTATACTGACTCCCACTTAATTCTCTCTTCTGGGTTGTCCCAAAGACCAAGTTCGGCTGGCCAATTTTCCAGGACCATCTCTCATGGCACCTGGAGGCTTGTAGGTTCCTGGAGGACTCTCACACCTCCTTCCCACCCTTCTCCAGATTCTCCAACTCCCTCTTGAGCAGACCCGGCCCCACTCTGGGGCACCCTGCCTTCCTGGGACCTGTCGTAACAGTCACCCACTCTGCCAGGGCCTGGCTGACCCAGGC
CCAGCTGCTTTCCCAACCAGAGCCCTCCACCTCTGCCCTGTGGGGTGAGCCTCTCCAGGACCTGGGGCGGCCTCAGGCCCGGAGTGCTGCAAGGGATGGTCCCTCTCTGGGCGCACTGCTTCCCAGAATCGTGGACCATGCGCCCCCTGCCCTAGCTGCGAAGCTTGCTGGCCTGCAGTGGCTCTGGTGCCCACAGCCCAGGCTGTTTGTGGAAGGAGGGGGCAGCACATGGGGGCTCAGAAGACGACCAGGAGAAGCAGGGGGATGAGTCCTGGCCACCTCTGTGCTCACACAAACCTGTTCGGGGCTGGAGTGAGTGGGGAGGGGTCTTC
GTGTCAATTCCTGAGACTGGGAGGGAGAGCTGATCTCAGGTTCGGATGGGTTGAGTTTGAGGTGTCTGGGACATCCAAATGGCAAAGTACAGCCAAGTAAGCAGCTCAGTGACCAGCCTGAGTGCCCAGCAGTGTGGCAGTGCCACATTCAGGTGGGTCACGGATGAGAGAAATCTTAGCAGAACGGGAGGTGGGGTGGAGACAGTGAGGGCGGACAACTCTTTTAAAGTGTCTGGCTACAGCCAGGCGTGGTGACAGGCGCCTGTAGTCCCAGCCACTCAGGAGGC
ATCAACTCAGAGATGCACACCAGTAAGAATGGTGCAGTAACCGTCTGAAAGCTCGGCCATGAGCTCACCGTGCAAGCCTGAACAAGCACGTTGCCCTCCCTGGGCTCGGTCTCCCCAGCTGAAGATAAGGGGATTGGCCCATTAGACAATCTCTGAGTCCTTTGGGGCCACAGGACGCTGATTTGGTGGTCCTGGTACATTCTAAAACACACAACTGCCCCTGTACATGTCACAACATGGGTAACAAGGCAAGACACCCCTTCCCCACCTCATCCTCACACACGGAAGCACG
AGCATGAACCAGTTTATCAGATCTTTTCTGAGAGAGGCAAATAGAAGAAAGTCTACCAGGCACCTGAAGGAGGGCAATGTAGGAGGGATGAAAGAAAGGGCGGCTTCCTGATCTATTTTATATTATTTTAGAGATGAGGTCCATTCTGTCACCAGCCTGGAATACAGTGGGGCCATCAAGGCTCACTGCAGCCTTGAACTCCTGGGCTCAAGCAATCCTCCCACATCCACCTGTAGAGTAGTAGCTGGGACCACAGGTGTGAGCCACCATG
AGGGCGTCCCCTGGACCTTGCAGACCCAGCTGTGTCTAAAGGACATAACTGATCACTGCCCAAATGTTGTCCACCACCCCCAACTTCCTTCCAGACACATCACATGGCCTGGCTGTGAACCCCCATCAACATCACAACTGTTTTGACACCAGGCTCAGATGGGGAGTTCTCGAACAGCATGGCCTCAGCAATGGAGGTTGTGTCTTGGGTAACCAGAAACCTGAAGCCCGCAGGAATCCTGGAGGGGACTGCTGGTCTGGGAAAACACCATTCAGA
AAAATTAGTTCCTAAATCTATTGGGTATAAGGAAACAACTTTCTAATGTAGTTAAGGTTTCAGTGTGGTGGCTTGCACACACACTGTTGGTTATCAGACCAGCGCCAGCCAGTCTTAACCACAGAGGGGCATGATAAGCTCTGGAGAAGAGAGATGCTGAGCCTTCAGGGTCAGAGGCAGGCCAGAAGGGACCTTGGAGGGCCCTTGAAGACAAAATCGCCAGAGGCTCAACTGTGACATGGGAGGGTATACAGCTCTGGGGACAGTGGCTTCTGGGATCCTGGATGACACTTGGTGTCAGAGTGGGCTTGGCAAGTTTCTTAAATTCTCTGAA
GACCTGGATCCCATCCTTAGGCAACCTGGTGGTCCCCGCTCCCAGGAGGTCACCATATTGATGCCAAACTTAGTGCAGACACCCGGTCAGCATAATGACCAGCTGTCTTAAAGGTCTCTTCCAACTCCTCAATCCTACAGTGCTAACAGTCCCCCTTTCCTCCTGGGGCTCTCTCCTCTTCCTCTGAGTGGTGTCCCGTACCTTCCCCAGGGAGAGCCATGAGGCTCATCTGGGACTGTAGCTGCTGGTTCTGCTGGCTGGTAGCTTCCAGGCGCTCCTAAGGGGCCAGGAAAGAGAATGAGAAGGCACAGAGGTTGGCAGGTCGTCCCCCTCGGGGCCCCGCCCTCAGTAACTCCCTTGCCTGAGTTTCCTTGAGCTCTTGGT
GCCATTCTCCTGCCTCAGCCTCCCCAGTAGCTGGGACTACAGGCGCCTGCCACCACGCCTGGCTAATTTTTTTTTTCTGTATTTTTAGTAGAGACGGGGTTTCACCATGTTAGCCAGGATGAAGTTGATCTCCTGATCTCGTGATCCGCCAGCCTCAGCCGCATTACAGGTGTGAGCCACCACGCCCGGCCAAGATGAAGTTTTCTAATCCTCATAGTAATTATGACTATTTCATTCCCTCTCGAAAGATAACAACAACAAAAAAGAGAACGGAATGCCTTT
GCTTATAGTTGCGGAAGCCTCCTTTAGCATCTAACCTAAATCCATCCTGCTATAAAGAAAGCAAAAAAGAAAATTCTCTTTCTCTTTGGTGCAATTCAACTTGAGACATTTAGAGTGAGGAAGTCCCTTCGCTTGCATATAAAATGCTAACAGGCCACAGAAGGTGGCAAGCAGCATGCTACTTAGGCAAGGATGGGATTCTTCAGAATGAACAGAAGTGATGAACAGTTTGCTTCTTCTATTTCGTTCCACCTCCGTTTTCCAG
ACGGGGACTGAGGAGAGGCAGATGTTTTGGGAGAAGAGGGGAGGGAGAGGGCAGAATACCTCAGAAACCAAAGCTAGTATCAGAAGAAAACTGCATAATCGGCAGGTCCCAAGGGAAGGGTTGGCAGCTCCAGCTTTTCGGAAGAGAGCTGTAGCTCTCAGCCTTAACTTGGAAGATTTAACTTGGGGTCCTTATTGAAGGGTCTGGGCTCCTGCTACTCTCAATGCGAGTTTTTTGTTCATTGTCCCTCACTTCACTGCTGTAAAGTGACTTCAAGTATCCGGATTTA
GTCCAGCGCTAGGTCTGTTGGCATGGTTTTGTTAATAAGGGCCTCTGTTCGTCTTTAAAGAAAAAAGTAGACTACCTCCTCACCTCTCCCACCTCCTTTCTAGTCAGTCCTGGGGGCCCTGGGCCTGCCTTCTTCCACACCTCCGGTCTTGGATTCCTGCAGTGGACACGGCATTGCCCCACGGAGGGCGTCTCTTTGATGTGTTGAGCCAGAGCAGCTGGGGTGGATGGGGAGGCATGTCTTTGGTGTGTGGGCAAGAGCCTGAGGAGCTGGGGTGCCCATAAGAACGGGGGCACTTGGCACAGAATTT
GCACGAATGTCCTTCTCCATCTCTGTGATGGCTGGAGGGTAGAGGTGGGCTAGGGCGGGGCTGGGGAGTGGAGTTGTGGGGGGATGCAGAAGGCTTGGGGTGTCCCAGGCTGTGGCTGGGCTCTTGGAGGACCAGCTCAGGCACAGCTTCCAGCTCAGCCCACTGGCAGAGTCCAGGGGCCACTCTTGCCAGCTGCAAATGCGAAGTTAATTTTGGTGACACAATTGTTATTTCTCAGCTGATTTGATGCTCTGTGGAGCAGGCAGGCTCCTTGATGAGTTAT
TTTCTGGTGACTGGGATCTGCATTTCTGTTGGCTTCAGTTTGACACGGGAGTAACAGGACGGCCATCCGGGGCTGATATGGGGACCCTTAAGCCACAGCACAACGCAGAGGGAGCTCTACCAAGGTGGGCTGTCATTCTGGCCCAGTGCCCAGCGGGCAGGAGGACCACAGCCAGTGAGCAGGGGGACCGGCTCCCAGGGGCCGGCAGGACCAACCTGAACCAGACCCTGAGGGCAGATGAGGGTGCAGGGCTGGGACGGCTTCCCATCAGGAGCTT
TGGGGCTCACAGTTTCGTGAGGAGAAGAACAGGCAGTTACCATTACCACTTGGGCCTCTGGGAGGGGCTGGAAAGAGAAGCCAAAAAATGACCTGGAAGAGAAAAGAAAGAACTGGGAAAGTGGGGATGAAGCCTCTGACTTGCGAAGCTGCCTGAATGTCGTCCTACGTGTTCCAGCGACGGGGCGGTGGTAGGGAAGTAGCTTGACAGGACTGCGACTCTTCCTGAAAGGCCACTGGGAAGGCTTCCCCAGGCAGAGGTTTGAGAGGCAGAGTGGAGAAGGGGCCTCTC
TCTGGACCAAAGCGCCAAGGACTGCAGCCAGGAGAGAGGGGGCTCACCTCTTATCCTCGGCGACCCACTGCACAAGCAGGCCGCTCTCCCAGACTTAAAATGTATCACCACTAACCTGTGAGGGGGACCCAATCTGGACTCCTTCCCCGCCTTGGGACATCGCAGGCCGGGAAGCAGTGCCCGCCAGGCCTGGGCCAGGAGAGCTCCAGGAAGGGCACTGAGCGCTGCTGGCGCGAGGCCTCGGACATCCGCAGGCACCAGGGAAAGTCTCCTGGGGCGATCTGTAAATAAACCTTTTTTTCTTTTGTTTTTTAAAAACTGTTTTTCCCATTAATTT
GCGTTGCTATTCTGTACTTTTGTTAATTAGGTAAACTACGCCAAGAGAGGCTCAGAAACCTGCCCAAAATGAGCTGGAGCATCAGCAGGGGTTCCAAATGGCAGGCGTCCTCTCCCCTCTGTCCCACAAAGAACAGTCCGTCCCCTGGGCTGGGAGCTGGGCCCGGAGCCCCGGGGCAGCCCGCCCGGCCGTGCTCGCTGCGCCCCCGGGCTGCGTTCATCAAGCGCAACTCCAGGCGCGCGCCGCAACCGCGCAGGGCAACCGGGGGCTCTCCCGCCGAACCCGCCCTCA
CCCCCTGGAGGGCCGTGGAGTTTCTTTGATGCACGGCCTGGCTGTTTTTCCAGAACGTGGTTCATTTGCAGTCCCAGCCCATCGGGAGAGCGGCCTGAGAGTCTGAGGGCTCCAGCCCAGGGGAGAGGCTTGCTGGGGCCTGGCTGGGCTGAAGTGGTGGAGAGGGGAGAGGCCAGGCCCAGAACCTCTTTTTCCCTCTTGTGTTCCCAGGCCGGTCAGGCTCCTGCTGGGCGATTGATGGAGGTGAGAGGATGTGGGCTAGGGCTGGGTCTGGGCAAGGGCT
CACGCCCCGCCCCGATTACCATGGAGACCGCCTGTACACAGTTTCCTCTTTCCTCTGCCCAGTCCTGGGGTCCCGCGGCCGCCTAGGAGGGAGCCCGCCGGGGCGGGGCGGGGCCGGGTGCCCATGAACAGCGGGGTCCCGGCCACGCTGGCCGTGCGGAGAGTGAAATTCTTCGGCCAGCACGGCGGGGAGGTGAGGTCCAGCGGGCTCTGCCCAGACTCCCGGCTTTGGATGCAGAGTGGTTCCTGGTTCTGTGTAGTGGGGGTTCCAGAATGTTCTCTGGGCAGTGGCTCAGGACATTGAGTCCAGAGTAGACTTTGCTAACCCAAGAAGGATCGAAGTAGGTTCTCAGCTCCAGTGCCGGGCCCCAGCTCCAGAGCAGCTCTAGGTTCTAAGCTCTGCCTGTAAAAAGAGCCCCGGGCTCTGGGCTCTGCCTCGAGAGGGGCACAAAGCTCCCTGCTGACTCTGGTGTTTTCTGGGGCCCTGGCTCTAAAGTGAACTCAGAACTTAGAGTAGATTCTGGACTCTCCGTTGTCAGCTGCGGCTCTGGAATGGGCTCTTAGCTCTGGGGTTCCAGGCTCTGGTTCCAGAGAAGGCTCTT
TGCCTTCTCTGCCTTCTGAAGAGCCAGTTCTGTTTGTTCAGCTCCTCCTATGAAAGGGCAACAGGACTTTCTGGGATTTTCAGGCATAACCCTGAAGTTCAGGTAGAAGTTGTTTTCCCCAAATCTTTTGAGCCAGGGGCTTGTAGCCTTCCCAAAAGGGAACACAGTGGACGCATGGCTAGCGGGGACCGAAAGCGGAAGCCCGAGCAGCCGGCTATCAACCCTCGTTTGTAGCAATACCTCTGCGGGGTGTGTGAGAGATCAAAAGCTCACAATATTGTGG
CTGAAGCCATGTGGCCCGGGTGAAAGTCCCGGACCTTGAGACAGTCGGGGAGCTGATCCATGAGCAACCATCGCATGCCGGGTACAGCCGCAAACAATGTACACAGCTGCGGAATTATTTTTCTTTCTTTTTTCTTTTCTTTCTTTTTTCCTTCTTATTTATTTATTTATTTATTTATTTATTTATTTATTTATTTATTTGAGATGGGGTTTCGCTCTGTCGCCCAGACTGGAGTGCAGTGGCGCAATCCCAGCTCACTGCAGCCTCCACCTCCCAGGCTCAAGTGATC
CATAAAGAGACAAAAGTCTACAGGCAAGACTGAAACTCAGACTGTGGCTCTGGGATTCTGGGATGGCCTCCTTGGGACACTCCTCAGAACCCATGGGGGTGAGGTGGCCATGCTGTCTGTCATCAGCCCACCCACCCCTAATTGCTCCTCCTCCACCTGGTTCCATGGGGAAAGAGGGTGGGAAGGGGGCCAGGGTCCGTGAGATGGCTTTGGGAGGGCAGCAGCGTTTTATTAGAGGCTGGGAGACTTCCAGGGCTGTCTCCACTCCCAAAGCCCAGGTCACCCACTGTCTACACCACAGGCAGAGTTGTGTTTTTGTTTTTT
GAACCTCTAAATGATCCACACCCCTCTGAATGGCTCAGCGAGAACCTGCTGTGACATCTTCTGCTGTTTCATTTAATGTTAAGTCATTGACAGCTGTTTATTTTTACTCAGTCCACAAACTTGTCATTGTTCACAGTACTCCCTGGAATTAAACCCCCAGGGTTTTAGCTGATTCCTATTGTGAGTAGTTTAGGTTATTTCCAATTTTTTTTCCTATTTCCAGCAGGGTTGCTATGAACATCCTTGTACGGCTGAAATTTTTTTTTTTTTCTTTTTTTGGCAGATTCTCTCTGTGGCCCAGGCTGCAGTGCAGTGGCACAATCTTGGCTC
ACACAGACACACACACACACACACACACACACACACGTAGTATACGGAGAAAGTGAGAATCACTGAGCAGGCAGAAACAAGGAAATCCACAAAGCCAGAGAGAAAGGAGATACTGAGAGACACAGGTGCAAACACAAGGAGTGAAAGGAATGAATAGAGAGAGAGAGAGAGAGAGAGAGAGAGAGAGAGGAGAGAGAGGCAGGGCCTGAGCCCAGTCCCCCTAGAGTGAGAGAAGCCCCAGGGGCTTCTCTAATCCCTACCTCTACTCCTGCTTTTCCCTCTTCTCCCAGGCCTGTGGTCT
TAGTTTATTTACCTTTTTCTACACCATGTTCTAACTGCATTAAAGAGTGATCCATTAAAAAGAAAAAACAATCCAACACTTAAAGACCTTATTCACTGCCTACTGGACCCATACAATATGGAATAATGGGACTACTTTAGATTTAGTATTACTGAGGAAACTTGTTGCCTACAAGTTCATTCTGAAATTTATGTTCAATGATTAGAAATCACAGTGTATGAGTTATTAGAAATCAAAGTGTAATTTGCTTCTCTGTTACCATGAAGAACTACTGAATTTTG
GCGGGGAGGCCGGGGGTCGGCAGTGGCAAGCTCTGGCCACGGCGTAGGGGTGGGATAGCCACCCCCATTTCACAGATGGGGCTCCCGAGGCGCGGTGAGGTCTGGCAGCTGCTGGGGGCGCAGGCACGGCCCCCCGGGCGGGTGTAGCGGTCGCTTGGCGGGTGGGTCCGCAGGCCTCGCCGGGAGCCGGGCCTGGGTCTGGGGCGCTGGCAGGCCGGCCGGGAGGCGCGCCGGGCGGGAACGCGCAGCTCTGGCGGGAAGTGCGTGGGGTCGGGGGGCTCGGGCGGGGTGCAGGCTG
TCAATACTTATAATAGGAAGATGAGGTATACAGAAACCGCTCAAGGGCACCCAGCTAATATATAATAGAATAGGTGTTCAGTGACTACCTTTTGTCTATAAAGGAAAGCCCTAACTCTTTTCATTAAAAAAGCCTTCACAACCCATCCCATCCCCTATCATGTTTCCCCTTGACCTCTAGCCACTTTCTTTATAAATTGCTATAGACTGAATTGTGTTCCCCAAAATTCATATGTTGAAGCCCTAAGCCCCAATGTAATGGTATTTGGACATGGGGGCTTTGAGAGGTAATGAGGGTTAGATGAGG
TAAATGGATAGAGATGAATGAACAGGCTCATCTGGCAGTCCAGGGGTTTCCCTGGGGTCCCGGCCCCCAGGATGGTGTGGGTGATGGAGCAGGAGTGACCTCCGGGAATGGTGGGCTTTCCCACAGCTGGCCAGCCTGGCACTGGATCCTCCAAATGCATGGAGCCACACTGAGCATTTGGTGCAGGGGGAACCAAGAGGAGGCATGGACTGAATGTCACCTGTTCACTGGCACTTACAAAGGCAGAAGGAGCTTATGGGGAGAGGGGGTGGGTGAAGCAGGGAGGGCAGAGGCGGAGCAGCTGGAGAC
TTTTTAATATAAGTAAGTTAAGACACAGGGCTCCAGCAAGAAAGCTGAGCAAGTTCTCCATTTGGCAACTGTTTCATACTTCCCGACTTTGGCGGCTGTCATTTATAAATGATGAGCTCATGAGTGAGGAGGCTGATGCAACCCCCAGGGGCCCAAAACACAAGCATGGAGAAAGACAGCCCTCCTGTGGGATCTGATGCAATCGTCTTGTCTTCTTTAGGCTTTGATACCAGTGTTTCTAAACTTTAGGTGCAAGATTATCCTCACAGCACCTCTAA
AATGGTAAGTACAGTGCTAGTGTCTAACAGAACATCTTGGAAAGATCTTACAGTGCGATGCTGGAGAAACATCGTTTGGAAGGAACCCGCTCTCCACGCCCCCATCAAAGGGACCCCCTTCTAAGCTACCATGACTGCTCAAATACCCCAGACGTTCCCAGCTTCAGCGACTAACTGGAAACAAGGTTTTGTTAGCTTAAGAGCAAGGAGAGGGGATTCATGATCAGATTTAAAATGTCTCCTCAGTTTCCAAG
ACAGGACACCCCAAGCCCCCCCAAATTAGCTGGCCCAAAGATAAAGAGAGAAGAGCAAGGGCAAAGGTCCTGCAGGAGTCAGAAAGGAGCTTGCTGTGTTCAGAAAACTCAAAATCCAGTGTGGCTGAGTGAGGACGACGAAGAATGAGGTAGACTGGGCTAGACTATGGAGCACTTTTTACGGCACGGTGAGGAATTTGGAATTATACTCAAAGCAGTGGAAAGCCCTTGAAGAGTTTTAAACAGAAGGGGAAGGTAACCCATGTG
GTTTGTCTCCGAGGCCACTCCTGCCTCCTCTTGAGTCAGGGCGGAGACGGAGCCTTCCCAGGCAGAGGGGAGCGTGGAGGGGGCTTCAGGAGTGTGGGGCCGACCGCTTTCCCTACAGGGCGCTTGACCTGTCCAGAGGGACCAGGGAAGACGGCGGCTCCGGGGGAGGGAACTGGGAACCCGAGACCCAGAAGGTGCAGTGACTGCTCTGCTGGGCCCGGACTCAACACTGTTTACCTGAAATCCGTTTCCAGTTCAGGAGGAAACAGACTCCGTGGCAAGATGGTTTTTCCACTGGCCTCTGGATGCTCGGC
GTCAGAAAAGTCCACCTGATACCATGGACATGGGGTCGTTACAGGTTCTTGAGTAAAAGAGTGGTGCGATTTGAGAGGTGTTTTCAGCAAGTGAATCTAGCAGCAGTGTGCAGGAAAGTTCTGGCTGAACCCATGTGCCCTACACCAGAGTGGAAGCCCAATCCTTGCAAAATGGGCAACAAACAGATGTGCAAGTTGGGAATCAAAGGAAATTCACTCCTGAAGCAGGTGCCCCATTCTCCCTCTCCCCCACCTGACCCCAACACGCCCAGGTCTGTC
CATCAAGCACGCCAAGGCCTACTGCTGCAGCATGTGTGGGCGGGCCTACACCTCGGTGAGTGCCGGTCGGCCTGTGCCCTGCCCCGGGGGAGCCACTTCGTCTTCCAGGCCTCAGTTGCTTCCCCATTGTCAGATCTGTGTCGACTCTTCCCATTTTCCAGACAAATTGAGGCCTAGAGAAGGGAAGTGACACCCTGAGATCACAGGGAAGGGGAGAACCAGAGCTTTTGCTTCCCACTTCTGGTTTCAGCTACCCCTGACCAAGCCCCTAGCC
TTGGGCTTGGGGCTCAGAGAGTAAGTTGCTTCTCTCCAATACTAAAATCAAGCCCCTGGGAATGGGCCAGCCAAATTGGACATGCAGCACCAGGAGCTTTCTGAGAGTATTTTTCTATTTCTTTTTCATCTCTTTTCTCCCCAGCCTTACCATGTTCTTGTCCACAGAGGTCAACATATGTTTAGTACATGAAAGGCGGATACCTCTTCTTTGAAGAGTAATTTGTGGACAGGGCCTTCAGAGTAGTGCTTTCCCTTGTGTTATGGTATCC
AGTCATATTTTTTTCTTATTCTTCTTCTTTAATGATACTTTCCATCTTAGTTCCTTGAAGTGTGGAACGTGCCTGCCCTGCCTGCCCGAGGCTTTGACAGAAGCCAGTGGGATAGTCAACAGCTTTGTGTGAGCACAGAGAGAGGTAGCTGCCCCAGATGCTGCGGGGCTCTGCTGATGAATGACCCATCAGTCCCACGGGTCCCACAGGTATCCAGCGGCAATCTACCCTTGCCAAGAAGGCACAACACTAGTGCTACAGCATCTCCCACTCTTAGG
CCCACCAGGGGCTCAGGACCTGCCTGAGCGGGGCTTCAGTCCATACAGAGGCTCTTGCCTCTACCCTGCCCTACCCACCCCGAGGCCCACAGTGCACCCCGTGGAGGTCACACCTTCCCCCCCGAGGCCCACGGTGCACCCCGTGGAGGTCACACCTTCCCCCCCGAGGCCCACGGTGCACCCCGTGGAGGTCACACCTTCCCCTCCAGCAGCTGTTCTGGCCGCACGTCCTGGGTGAAGATCTGCTCCCCAGAGCGGCAGTTGGCCAGAGGGCGGTGGCTCAGGTTGTCTTCAAGGAG
TGGAGGCTATTCTGATTACCAAAAAGATTGAACAGGAGAATGGGCTGTTTAAGAAAAGCCCAAAAGTTCTCATGGTAACTAGAGCTGTTATTGACAGAAGGGGATTGGAGATGGAGGTATCTCTGCCCAAATTAACCCATTAACATATCAAATCCTTTAAAAGAAAAAAAAAGTCCTACATGATTCAATATTTGAGAATATTTTCTCATACAGATGGTATAGGAGGGTTCGGGTAAAATAAACAGAACAACAGCGAAGCCCCAGGAACCCGGACCTCATGGCGAAATTCACACCCTTTTTG
TCCCGACCTCATGTGCTATGTGCTGTCGTGAGGAGAAAATGAGACCACGCCTGGAGGTAAAACGCTTGTACAAATGGTCAGGCGCCTTGGAGTGAGTGCTCAGTATAGTCGTGTTAATAGAAACCCACACGTGCCTGCCTAGTCTGAGGCCCCAGCCACATGCTTCTGCCCTCCTGGGGGTGTCTGGACCTGAGCGCCTGTCCAGCGGGGCCAGGAGACGGACTGAGAAGGGGTAGGGGAAGCTGTAGTTCTTGGCCAGCGAGAGGCAGTCCCAGGGGCTGGGGTGAGGAGTGGCAGACCCCCCAGCCTTCTCCACACTTAGAGTCTAAGCATCTACAAGTGAGAGGTCAGCCACTCATGTCC
CTCACAAAAGTCCAGCCTAGGAAGTACTATCAAGTTGAGGCTCAGAGAGGTGCCGGCGCTAACCCACGTTCACACGCGGCCCTTTTTCAACCTCGTTGCCTCAAAGGCGGGGAGCTGTGCTCATTGAGGACTTGGTCTGCTTCCCCAGGCCCACAGCTCGAGGACGTGAGACCTCACTGTCTTTTCTAGCTTAGAAAACAGCTCCTGCCGAAAATCGCAGAAAACCCTCCTTTCTGAGGTTCCAATGTGTTTTCTGAGGAGTGTGTTTATCCCGGATATGTGTTCCCTCT
CTTTGCCCTTGGCCTCCTTTTTTCATCAGGGAAGACTCAGGGGAGGGCCTGCGCTGTGCCTCTCTTCAGCATCTGTGAAGATTCTGCCAGCTCCCCAGCCCCGTGCTCTCCGAGGGCATTTTTGTGCACGCAGGGCAGATTCCGGATTCCAAGAACATCAGTCATGGAATGACCTCTCTCCGGCCCCTTGGTGTGACCTCACTGTCTTGCCTCCTCCACCTGCACGTTCTTTGCCAGCCTGTAGGTCCTATCGTGGGGACTCCTCCCTGACCTCTGCCAATTTG
TGGGGCACTAGGGGAAGGAGGCAGGCACTCCACCCTGACCTGCCCCTACCTCTGGATGAGGGTCTTCTCTGCCTGTTGGATGATGTGCTGCCCCTGCTCTTGGAGGAAGAGGCCTCCCAGCCACCCCCTCCTGCCAGTCGCCTTGCCCTGCTGACCCAGACAGATCTGCTATCCCTACAGCATCCAGGAAGGCCACAGGGAGGGGGCCCAGGTGGCATGGGTTTCTGAGGCCTGGGATCTGCTCTCAGTCCCGCTCTCGCCAACCCCCTTTGCCCCTCTGTGACAGTGTGTGTACATATGCG
ACCTTCCCTTGAGCCCCTCGCCTTCTAGGCTCATCTGCCCCCAGGACTAAGCCCCCTCCCTTTATTTATTTATTTATTTATTTATTTATTGAGACAGAGTCTCGCTGTGTCGCCCAGGCTGGAGTGCAGTGGTGCGATCTCGGGTCACTGCAACCTCCGCCTCAGCCTCCCTAGTAGCTGGTACTACAGGTATGTGCCACGACACTTGGCTAATTTTTGTATTTTTAGTAGAGACAGGTTTTCTTCATGTTGGCCAGGCTAATCTCGAACTTCTGACCTCCAGTGA
AGAAGGGGAAAGGGAAGGGGAAGAGGAGGAGGAGGAAGAAGGAGAAGGAGGGGAAGGGGAAGAGGAGGACGAGGAAGAAGGAGAAGGAGGGGAAGGGGAAGAAGAAGAGTAAGGGGAAGGGGAGGAGGAGGAGGAAGAAGGAGAAGGAGCGGAAGGGGAAGGGGAAGAAGAAGAGGAAGAGGAAGAAGAAGACGAGGAAGAGGAGGAGGAGGACGGAAAAGAAGAAGAAAAAAGAAGAAGAAGGAGGAGGAGGAGGAGGAAGAAAGAAGAAAG
GTCTTTGGTTGCAATGGAAGTAGATTGGTCTAAACTAAACTAATACTGCCTAAAAGGAAAGACAAAACTCTCCAATTGTGTCTGACAGGGCGTGCACAAAACCCACTTTGCAGGGGTTGGACCGGCTCAGCTACTGGACCTACCTCTCGGGGTCAAGCTGCCTGTGATCCCAGGAAGCAATGCTGTATTCTATACTACGAATTTCGGTGAAAAGGTGAACAAGTTTTTATCGTCTTTCTTTCCTTTACCCTTTACTACTTGCTGTTTAACTCAAAGGCTGCATCATACAAAATTCATTAAAGGAATTTGCATCAACATTTACAGGAAAAAGAAAATCCCACATCTGACCGAAGGTATTGTTTAGAATGC
GACATGCCATACAATGGCAGCCTCAGGCCAGTTGAGACTGACATTGCTCTCTAAGAACACTGATGGGGTGGTGGGGGGTCGGCGGGGGTGGAGTGGGTGGGAGATGGGGGGCAGCAGAAGGCTCTGAGTACAGGGCCATGGATTCAGGGTTCAATCATGGTTCTCAGTGTTGAAGCCATAGGGCAGGCAGACACTGAGACACACACTTGGGCTCAGACTGCAGTTCTAGGGGACCCCCAAATTCCATCCACAAGGCTGGTGTCCTGGTAGCATTTTTGGCATCTCTATCACAGGAG
TGGGTGGGGACCCTCTCTCTCTTGAACCATTGCATCCTTCATCCCTGGCACAGTGCTTGATACAAGAGAGGGGCTGACGTGGAGCTGGCAATGAGTGAGCTGGTGGGGCCCGGCTGGGCAGGAGAGACAGTGCCTAAATGGGCTTCTGCAGTCTGGATTTTCTGGCATGTGGGGGAAGGTAGCCCCCCGTGTGACTCCTCAAAGCCACGTAGTCCTGATTCCCATGTTCCTCCCTGACCCGCTCCCCAATTTGCTCCCACGCTTCTCACAATCATGATCTTTCCTCATCGATCTCCCCA
CGGACTTCGCTGGGTGCCTGGCAGCCCGCCGCCTCCCGAAACATCCACGCCTGAGGTCCCCTGGCCCGTCTACACCCAGTCCAGGCCCCGTGGCGGCGCCTTTCTGACCCCCATGACACAGCCAGACGAGGTCTGCGGGCGGGTGGCTCCTGGCAGCGGTCGATGGGGCACCTGGCCACGTTTCTTCCCAACCAGATAGCGAGCGTTTGGGGCCTTCACCTCGCCCCTCCAAGCCCTCAGGGACAGGCTCCACGCTGCTCCTTCTCCCCGCTATCCCGCGCCCTGGGGCCCTGATCGCCGTA
GACAGCATCCTGGGACCAGGGCTGGGGCAGGAAAGGCTGGAGGGTCCCAGTCTCCAGGCAGGGGGAGGGGTGGTGGGCTGGGCACACAGCCCAGGAAGGGGCCCCCAGGTAGAGGCCTCTGCTGCAACAGAGGTGGGGGCCCTACCAGGGCCCCGGTTATGGCAGAACCTGCAGCTATCACACAAGCCACATTTGGGCCACACTGAGGCATCTTTATTTCTCTGGGTCACACAGAGCTTGGGCCTGGGAGCCTCTTCTGCATGGGGGCTGCAGCTGCCAAGGGAGCGGCTGAGACCAGAACAAGCGCTCGGGTGGGCCCCAGTGCAGGTTGGGATGTGCCCGGTGGAGTAAGGTGTGAGAACCCCCAGCCTCACTCTCTGCCTGGTCCTGAAGCAGACAGCAGCAGGCTGGCCCAGCCTCCCCTTTATGAGACTATCCTAGGGTTTGACAGCAAGTCCCAGATGAAGGGTGACAGGCAGC
AGGAGTCATTAACGATCTTTGCGGCTTTTGCTTTACATTCAACTTCTTTTCCCTTAAGTGATTTGAAGGGGACTGATACATAATTTTAGGGTCTACAATAATTTGTTCAAAGGAAGCACCTGTGGGTCTATCACAGGTTTTCACCACTAGTCAGTGTTTCAGTGAAAACATTACTCCTAAAACACAATTATGGTGCTTGGAAGAGATAAACATAACCTATGAAGGTGTCATGATCTCATTATAATAGTAGTTTTCTCATGCAT
TTGCCATCCTCCTCCCTGCGGGACTCAGTGTCTTGGCAGGTGCAGCGCTCCAGCTGCCGGGGGTGAGATATGACAGTTCCAGGATCCTGAGTGCGTGCGCTAAAGAGCACACGCAGGTTACAGGCAAGGTCTGGTGGTTTCAAGGGAGAGCTCTCTAGCGGCTGACTTCTTCCCAACAGTGTCTCACCTCCAAGGCTAAGTGCTCCCTGGATTGGTTCTTTCCCACCAGTCCATCTTTTCAGTCGATTCACAGGGCAAGGGAAATGGGTTTATGGCCTAAAGGTGCATGCAGAGTGCGCACTAGCATATTGATAGGAACAGCTGGGGTTTTTGATCTTTTAGAAGATTTTTAATGTGTTTATTCCAGGGTGATCTCCCACACTGCAGCTGTTTAACTTTCTGCTCAGAGGCAACCT
TGTCGAGGCGTGTATTATTTTGATCCAGTGCGCGTGCCGTATGTGACTTGGCTTGGCTTCCCCTGAAAGCAGCGGCTGTGGGGAGTTGATTCGGAAGTGAAGGGCCCTGGGCGACCCGGCGAGTAGAGGCAACACCAACACTCCTCCTTAGCGAGGGGTCTCCCCGCCGCGGTGGCTGCCCGGCCCCAAGGACAGGAGGGATTTGTGCACTGACTCCTGACCCCGTCCTCCAGCGCTGCTCTGAAGGGAGAGTCTGTGCAGTGGCACCTGCGCGAAGCTGGCCAAAGCCTGCCCAGACGGCTCACCTGTGCGGGATGGAACAAAAG
GAGAGAGAGAGAGAGACTCACTTCCTACCAAAGAAAACCAAATTTTGCAAGCTCTCCTTCTGAAAACGGGCTTTTATTTCTTTCCATACATCTAAAGAGATAGAGACCTGGGTTCTATTTCAAGCTTTCTCGTGAATTCCTTGGGTTAAATCTGGGAAAAATCTATTTGGACTCAGTCTTGCCTTCTGCCGAATAAGGACTAGGTTATTTCTAAAGCCTCTTTCATCGCTGTCCTTCTTAATATTCCTAGGACGCTTTTTA
GTCCAGCGCTAGGTCTGTTGGCATGGTTTTGTTAATAAGGGCCTCTGTTCGTCTTTAAAGAAAAAAGTAGACTACCTCCTCACCTCTCCCACCTCCTTTCTAGTCAGTCCTGGGGGCCCTGGGCCTGCCTTCTTCCACACCTCCGGTCTTGGATTCCTGCAGTGGACACGGCATTGCCCCACGGAGGGCGTCTCTTTGATGTGTTGAGCCAGAGCAGCTGGGGTGGATGGGGAGGCATGTCTTTGGTGTGTGGGCAAGAGCCTGAGGAGCTGGGGTGCCCATAAGAACGGGGGCACTTGGCACAGAATTT
TGAACAGTGCACCGTAAAGGGGTCCCTTGGGGCATAGACAAGAGATGGGCCCAGGGAGGGGGCGGCTGGCCCCAGAGACACACAGCAAGCCCATGGCAGAGCCAGAGGGTCCCCCGACCCAGGCCCTCACCTCCTGGGCTTGAAGAGGGCCTGCCTGTGTTTGGGGCATGTCACAGTCAGCCTCAGTTGGGTACCCAAGACTTCTGGACTGCAAGGTGGAGATGAGGTCAGAGAGGACAGGGCTGGGGACAGGGAGCGTGGGCTGGGGGCTGAGGGGGGAATTGGCTGACCCGAGGCCA
TGGAGTTGATATCTCCCACTGCATAGGAAGCTTTCTGAAGCAGAAGAAAATGAGACTAGTATATTGAGAGCAAAGAGTCAAGAGTTAGAGTTCTGATGGCGTGTGTACCTGGATGCAGGGGCCCTTGAGGCTGGATCCCGCCCCGCTTTTTGTTTTGCCTAGGCTGGTTTCAAATGGGCTGGTAGAACTTGCAACAGAAAGAGCTCCGACTGCGGGAGCCACAGTCCTCCTGGAGTTCTAGAAGTTGCTTCTCCGGTCACACAGAG
AGCGGGCGGCGGCCGAGCGCGAGAGCCGGACAGCCAGGCCCGACAGAGCCGCCGCCATATAGAGACCGGCGCTCCCACAGCCCCCCCGCCCGCCCTCTCCGCGCCGCGTCGCCCCGGCAGCTGACCCTCGCCTGGCGTGCTCAGGGAGCGAAGGAGGCGGCGGCTAGACCGGCGGGCGGGCGGGCCGCAGTGGAGCGGAGTCCGCACGTCACGCTCGGAGAAGTGCCTCCGCGAGCAGCCGCCTGTACCAGCCTGGCCGCGCAGCCTGACGTCACAA
CCGGCAGCCGCACAGTCCTGGTCCCCCGCCCCGCGCACCAGCGGGCTCGGGAAGCGGTGCGGGGAGGAGGGAAGGGGCAGAGTTCGCCAGGAGCAGGGGGAAGGAGAAGAGAGGAGTCCGGGCTCTCCGGAGTCTGAGAATTCTTCCTCAGATCCTGCCTCAGCTTTCCAGCCTAGCAGAACCAGATGCCCCCTCCTGCATCCAAAAAGAGCTTTCTTGACGCTCCCCTGGGGAGGAGGGAGGCGGCCAGGAGGGGAGAGGAAGAAGCAAGGTGCGGGGATGAAGGTCACAGATTGCGCTTTCTCTGCCTCTCTCTTCGAGACGCTACTTTAAGATTCAGTTGGGCACGTTC
CACTGGGCCAGGCAGGGGAGAGACTGGCCTCGGGTTTGCATCTCCCATCTCTGAGGTGTGGGGAGCTGAACATGGGGGCAGAGGGTGAGTGTTTCACGGGGACAGAACTGCGGTTCGGGGAGGTGAGAGGTTCTGGCCATGGATGCTCGTGACGGCTGCACGGCAGGGGGAGTGTGCCCAGTGCCCCTGAACTGTGCACCAAAAATGGGAAATTTTATGTTACCCATATTTCACTACAATTTTATAAAAACAAAAGCAAAAACCAGCCCGGCGCTGTGGCTCACGCCTGTAATCCCAGTACTTTGGGAG
TTTGACAGACACTCATGGAAGGACCTCCATGGGTTGTGACTGCACACACTGGGCTCACCATGCTTATTTTGACCACATGGACAGCCTGTTGGTCCCAGCTACTCAGGAGGCTGGGACAGGCGGATGGCTTGAGCCCAGCAATTCAACTCCAGCCTGGGCAAGACCCTATCTCTCAAAAAATATAAATAAATTAATAAAAATATGTCAACACTGTCTGGTAGGTGGTCTGGTTATGGGAATGGGGGTGTGAGTGGAGGCCTTTGAGGC
CCTCAGAGCTCTGCCCGCTGCCGGCACTGCGGATGCTGCCCACGCTGCCCTCACTGCCCACACTATTCCTGTCACCTGCTGTGGGGGGCAGAAGCCAAGGGGTCAGAGTCCCAAGTGTCGCTCTGACAGCTGTCTGGCAGCTTGCCCAGGCCACACGCCCACACAGTGCCCAGCACTGCCCCCTGGGAGGATGTACCTGGGCTGTCTGGGCTGAGGCCCACCCGAGGAAGCTGGCTGTAGGTAAGAGGGTGCGGGGGTTCTTCGGCAGGAGGCTGCGGTGTCCGGGAGAAGCCTGGGCG
CACACCTGCCTAATTTTTGTATTTTTAGTAGAGACGGGGTTTCATTATGTTGGCCAGTCTGGTCTTGAACTTCTGGCCTCAGGTGACCCACCCATCTCAGCCTCCCAAAGTGCTGGGAGTACAAGTGTGAGCCACCATGCCCGGCCTAGGTTGGTCTGAAACTCCTAGTCTCAAGTGATCCTCCCACCTCAGTCTCCTGAGTAGCTGGGACTACAGGCACGTGCCACCACACTCGGCTAATTTTTAAATAATTTTTGTAGAGACAGGGTCTTGCTGTGTTGCCCAGGCTGGCCTTGAACTCCTGGGCTCAGACAATCCTTCTGCCTCGGCCCCGCAAAGCGCTGGGATTGCAGGCGTGAGCCTCTGCTTGGCCTAGGAGTGTGAATTAAGTCCCCACTCAGTGCCCAGGCCTGAGCCCCATGTTGGG
AGAGTAAGAGTCTTAACCTTAAATATGCTTTCATTTATTAGAAAAAAGGAAATCATCTGCATCCTTCAGCAATTTAAATATTATTAGAGAAAAACCTGGTGGGATTCAGCATCAAAGTTATTCTCCTTTCTGGCATGACCTCCTCTCAGCACTTCTTCAAGTATATAAATCCTACCAATACCTCAAGGTCCATCTACTCTGTATTCTGAAAATACTCCAATCTCCTCTCCCTGGAATCTACCAGGACTCTCAAA
CCTGACACTTCACTAGCTGTGGGGTCTTGGGCAATTCATTGCCTTTCTGCAACATGAGGACAATCACACCCACCTTACTGGGAGACTGGAAGATTAAAAAAGAAAAATGACATAAACGGGCTTATAGCATGCAGTCAGCAAACTTATCCCCTTCCGTCACAGTGCCATAACTCAGTCTACAGACGAGTAACTCGGGGAGGGGGTTTGTTTGGCTCATCTGTAAAACAGGGCTGCTGGAAGCCGACATTGCATAACCCATATGTACAACAACTGG
CCTAAATTCTGGGGGCTTGTCTCCCTGTACCCCACCCCGACTAATTTTCCTCGGTCGCTGGCGCTGCCCCGTCCCTTAGGTCGCTCGGGCCGCCCCCCTCCGCGACTTTTTTTTTCTTTCTCTCGCTGCCTCTTTCAGCCTCAGTTTCCCTAGAGGGCGGGAGGGGAACGATATTTGGGGGCTCTCCTGCCTTCCTCTCCGAGCCGCGGAAGGGGAGTCGCGGGAAGGAGACCCGGCAGGCTTTGGGCTCCAGCCAGGGGTCCGCGGAGACTGTGGTCTCCGAAGGC
AGTGATGGGGACTCCGTGAGAACTGAGCTGTGAAAACGTGTTGGAGGCACAGTACCCACCTCTGCCGCGTCTGAACCCAGATTTGCCAGGAAGGCTCTTGCTTTCTCAATCTCTGTTCCCCGGTCATCACGAATACCCTGTGCTGGTCACTTTGTGCATCCCCATTTTTTTTTTCTTCCAAGGATACGGTCACGTGGGCAGAGCTGCAGAGACAGGATCCTAGACAGGCAGGCCTTGAATGCCAGGGCAGGAGATTGCTGAGGATTCAGAAGATCTCGGGAAGCTTCTTA
ACAGAGTTGGACAGAAAGGACAAGATTGCTTTCTCCAAAACTGCCAGGTGGGCAAAGTGTAGTATTGCACAAAGTTCATGAGGCAGAACTTGAGCTCCTGGATGAGGTTCAAGACTGTCTTGACATAAAGAACACCTTTTCCACAAAAAAGAGTGAACTTCCCAACTCAAGTCCTCAAGCTCTTGAGTACTGGTGGAGGGATTTCTAGATTGGAGAGGGTAGTGGTGAGAGAGGGTAGGTGTGGTGGTTGATTCTAGGGCCACAAAGTTGGGAGGGTGTGGAATGGAGACTGCCCAAGAATTAAGGGCCCAGCCATTTG
ATAAATGAATGAATGAGGGCCAGTACAGCAGTTATTAAGTGTGGGTCTTGAAGCCAGACTGATGTGAGGTCCAAATCTTACTCTGCCGGTCATTAAGCAAGCCGCTTTGGTTTATTTTCCTAATCCCGTAAAGCCTGGGTTTCCTTATCTCCCGGTGGGGATAAGAATACCACTATTTTATGGGGGTTGGTGTGAGGATTAGGTAACAACAATCAGAGCCAACATGGACCAAGCCAGGCTGTGGGCCAGGCACTGTACTAAGGGCTTTGCAAATGCTAGCTCTCGTGCTCCTCCTGGCAATTTCACGGTGTAGGGGTGGTTACACAGTCAACTCTCAGAGTGACTTGGCTGTTACCGTATTTATGATGGTGGA
GCTATGGAATTCTTCAAAATATTATTAAGTAAAAACAAAAACAAGCACTACACAAGAAACTGGTGATACAGGCGTCTCTGCACTGGGGAAGTGGACGGCCGCGGTGGGTGATACCCAGTCATTTCACTGTACACTCCTCAGTGCCTTTTCAATTTTGAACCGTATGAACATGAGTTATTCAGAAAAGCAATTAAAATACCTAACATATTGAAGGGTTCCTTGTTGCTAACATTTCTGGCTTGGTTCTATTTAACTGGGTTGCTGTACTCTCTCCTGCAGTATATA
GGGGCACTCAGACCTGGCCACCTCCAGGCCCCTGTCCCCAGTGCTACAGGGTGGCCGGGGCTTTACGCCTCTTCCCTGCTCCCAGCCGTTGGCACAGCTCCCTGCCTGGCCACCCTCCAGCCCATGGGCTCAGACGGAGCTGAGCCTGGATGCTGAGCCCATTGTCCCGAGAGCAGCCATCCATGTCCTGGCGGGGCCTGGGCTGGCTCCGGGGTCCAGCCGTACCACAGCTGCCCTCCAGCCAGGCACCCAGTGCGGTCTCCTCCCACCTGGAATTCAGCCAAAACCCCCGGGGCCTGACGTTGCGGAAGGGACGG
GGAGTCCTCTCTCTCTTTTTTTTTTTAGATGGAGTCTTACTCTGTCGCCCAGGCTAGAGTGCAATGGCATAGTCTTGGCTCACTGCAACCTCCGCCTCCCGGGTTCGAGCAAGTCTGCTGTCTCAGCCTCCCGAGTAGCTGGGACTAGAGGCGTGCAGCACCACGCCTGGCTATTTTTTGTATTTTTGGTACAGACGGGGTTTCACTGTGTTGGCCAGGCTGGTCTCGAACTCCTGACCTCAAGTGATTCTCCCACCTTGGCCTCCCAAAGTGCTGGGATTACAGGCGTGAGCCACCGCGCCCCGCTGGAGTTCTCT
CTCTTGGTGCTTGAGATCACACACTCATAGACACATACACACAGAGACACACAGAGAGATACACATACAGATACACATAGCCATAGATACACGCAGAGACACACACAGTGAGAGACCACATGCAGAGAGACCGCACACACAGAGAGAGACCACACACACACAGAGACCACACACAGAGAGAGACCACACACAGAGATAGCACACACACAGAGAGACCACACACACACAGAGACCACACACAGAGATAGCACACACACAGAGAGACCACACACACAGAGACCACACACAGAGACCACACGCAGAGAGACCACACACATGCAGAGAG
TCTGTGACAGATGCCCCACTTCCAGCTCCACAGCCAGCCCTACGCTAACTCTGACAGATGAAAGGCCTCAGAATCCCCTTCTTCAATTGTACTGCACCCAACTTGTGGAAAGCAAAACAATATTAAAAATACTTTTTAAGAAACTCTAGAATATATTGTCATCAAAGTGATCACGGTTCTGCTTATTTTTGGTCATCGCAACCAATGTACTGAGCCCCCTTTGCCCAGACCCTAGCAGGTCCTGAGTCTCAGCGTCCACAAAACGAGGCTATGGCCCTTG
CTCAGGCACCTGAGCTCTGTATGAAACCCTGACACCCCCCCCTTTTTTTTTTTAAATGGAGTCTCACTCTGTCACCCAGGTTGGAGTGCAGTGATGCAATCTCAGCTCACTGCAACCTCCACCTCCCAGGTTCAAGCCGTTCTCCTTCCTCAGCCTCCTGAGTAGCTGGGATTACAAGCACGTGCCACCACACCCAGCTAATTTTTTGTATTTTTAGTAGAGCTGGGGTTTCACTATGTTGGCCAGGCCGGTCTTGAACTCCTGACCTCAGGTGATCTGCGGGCCTCAGCCTCCCAAAGTGCTGG
GCAGTTCGGTGGCACTTCGGGAATGTACTGTACGTGGTGGAGCGGGAGGCAGGGAAGAACAGGCGCAGGGGCAGCGATGAGAAAGCAAGGAGAGGGTTGTTTGGAAAGGGAAGAAAGCATCCTAAGGGGGTATGAGGCTCCTGAGTGTCATGAGGACCCCAACACCCTCAGCGCCTCCCCCATGCTGAGCCACTGTAACGTCCAGCAGCCACAGCTGCCGGCAGGTACATCCCCACTCCCTCCGTTCCAGCTAAAACCAAAGCTCAGTGTCAGCTGGTAGAGTTGC
CATTCTGCAGTGGCGTGGGATCAGGGAACAGAAACTCATTTTCATCCTACTGTTGTGGGGAACCATTCAGTACTTCCTACAGGGCAGGAGGACGCCAACATGCGACCACCTTCCTCCCCTCGCCGACCTCCGACTCCCGCCCAGCCCAGGCGCCCCCCAGGCTCCTGGAGGTTGCTCCGCGTTGCTGTTGCTGCAGGTGAAGGGACACAGGTTGAGGCCCCTCCTTGTAGGACTTCTGAGCCTCACCCCCGAGCCCTCGTAAGATACCTGTGGAGCTGATCTCAAAGAAATCTCCACATCTAATTCAGAACCATCATCTCACCAG
TTTAAATGGGTTTGCATGTTGTAAACATGACTGAGTCACTGGGGGGCTCCCCACCCCAGCCTCCTCCTGCGCTAGCTGGCAGCAGGAATAATTAGTTAATTACAATTAATGGTGCATTAGCCCTCGCGTGATTCCAAGGGGAAGGCGCATGGTTTGGTTGTCGGCAGTTGTGAAACTTGCTGCTTGCCCTTGAGTCACTCCCCACTCTGGGCCTCAGTTTCCCCCATTGTGAAATGAGAGTTTAGATGAAGACAGCCTTGAGGGTCCTTCAGGCCCCTGTGCA
CAGGCACATGGCAGCCTGGAGGGCTTGGGCTGGGCCGGAGGGCCGCGGCCCCTCCCGCTACTGTGTGCCTGGCCCTGTGAGGAGGCCCGGCCAGTCCCAGAGTCCCTCTTGCCCTCAAGCCACGTCTGCAGGCACTGGGAGGTCAGAAGGCAAGGCCGGCCCAGTCCCTGCACCAGGATTTTTGACCCAATGGCAGGCAGTGAGGCCTCCGTGGCTCCAGCGTTGGCTCACATCTGGGGGTTGCTTTGACAGGTCTCAGGGCTGGGGTGCCCAGGACCCCCCAGGTCCAGTTCTCCAACTGC
CACTGCAACCTCTGCCTCCTGGGTTCAAGCAATTCTCCTGCCTCAGGCTTCCAAGTAGCTGGGACTACAGACGCCACCACGCTGGCTAATTTTTGTATTTTTAGTAGAGACGGGGTTTCGCCATGTTGGCCAGGCTGGTCTCGAACCCCTGACCTCGTGGTCCGCCCGCCTCGGCCTCCCAAAGTGCTGGGATTACATGCTTGAGCCACCCCGCCGGCCGGCCGTTCTTAAACGCACGACTACTTCCCTAGCTTTCCAGCACCAAATCCAGCGGCCCCACCCGGCCACGCCCCCACGCCAGGCCATGA
ATGGGAGAGGCAGACAGGGGCGCAGCCACTGACAGGGCGGGTGAGCCATGGTGAGAGGGGCTGGGGCAGGGGCACTGGGCAGAGCAGTGTCAGGCAGGGCCTCCTGTCCCACCTTCAGAATTGGGCCTCGAAGGAGCGGAGGGAATGTGTCAGGTCGGAAGGTAGGGAAGGGCATTCCTGGCTAAGGGAACAGCCTTTGCAAAGAAAGGTTCAAAGAGGAAAGCTTGAATTCAGAGTGGCTGGACTGGGGGATGTCTGGAGAAGTCACCAGGGGTTGGAGTGTTGGAAGTTGCCCGCCTAGGGAGCCAGGGCAGGACTTAG
TGGCAGAGCGAGACCCTGTCTCTAAAAAAACCCCAAAAAAACATAAATTAGGTGGCTTATAAACAACAGAAGTTTCTTTCTCATAGTTCTGGAGGCTGGGAAGTCCAAGATTAAGATCTCAGTAGAGACAGTGTCTGGTGAGGCCCATTTCCTCATAGATGGTTAACTTACTGCGCCCTCACATGGCGGAAGGGGCAAGGGGGCTTTCTAGGGCCTTTTATAAAGCACTCATCCCATTAATGAGGGCTCTGCTTCTTAACCTCGTCACCTCTCGAAGGCCCCACTTCCTAATCCCATCACTTTGAGGTTAAGGATTTCAACAAATGAATGTGGAGGGACACAAACACTCAGGCCTCAGCGTGGCCCGGCACCTGCAGAGTGTGGCTTGGTGCAATCAC
AAGCAGAGCTATTCTCTAATCAACCAGGCTTGGGGGGGTATGTGGACAATTCCAGGTAAAAAGACCTGAGCATTAGTCAGGACCAACGACTAAAAAGCAAGCAAACAAAACCTTCGCGTACAGAGGACCCAGGACCAAAAGGAGACAGGGACGCATCTCACTCTATCTGCACTAGAAAGGCCACACCCTGAGCACAGCAGAAGGGATACTGGCATCCTGGAACCTGTCCAGAGGGGACGGTGCAGGAGGATATGGGAATCCTGGGTGGATGACATGGATGGGGGTGGACATGACAGCTGATGTCCAATGCAGTAGAGGGAAAGTTCACAGGATTGGGAGTCTGTCTTATGAGTAATGTAACCTCTGGTGGGCTTCACTTC
CTATCATTGGACATTCTTTTAATGGATGTTCTAGAAAGCCCAAGAAGAGCACCAATTAAGCAGTTACCTTGAGATGGCTTTGAGGCAAGCTTTGCAAATTTTGAGATGAAGCTGTTCCTTATATTCTCTTGCATTTCCAGAAAACATGTTTTTTTTTTTTTTTTTTTGATATAGAATACTGAAATTTCTCCTGAAAATCTCTTTCAGGGTCTGAAGGCAACCTGTAAGAAAAAAGGAATCTATTTGAAGGCTTTTTCTTCAAGATAATGAAGAATGTGACATTAGAA
TTAAAAGGCAATAGAAAAAGCTTCTAGACAAAGGCTCACTGTTGGCTGCCGCAAAGCAAACATTATCACCAACCTCCTCTGCTGGGGGCTTAGCAACGAAGAAACTGGGTAACCTCCAGTTTGTCTGCTGCAGCTTGAGGGTAAACAGACTTTTAGTCCTGTCTCTGCACCTCTGAACTGATACAGAGCAAAACTAGCACTGCATCAGTATGGAGAGTTGTGTGAGAGCCAGGTTGAGACCTGTCATGATCCCTCTCCTTCTCACCCCT
CTGACTCTAAGAAGCTCCCCTGCCAACCCCATGTGCCCACTGCACCTCAGGCAGGAGGGGTGGAAGCCCTCATTTCTTGATGTTTGCTTTTTGCCTCTTTGCTAGTAACATCTGATTCTGAGAGCTGGGCCCCCACTGGGAGAACCTCCCTGTCATCCCCCAAGCCAAGCCCATGCTCACCTGCTCCTCACCTGCCCTGGGAGCCTAGGGTACCAAGGGTACCGAGGAAGCCATGGGTAGTGGGGACACCATGGGTACTGAGGGTACTGAGGGTCCTGAGGGCTTGAAGGTGGGGTC
GGTGGGTGAAAAGTTGTTGGGAGACCGGGCGTGGTGGCTCATGCCTATAATCCTAGCACTTTGGGAGGCCGAGGCAGGTGGATCACTTGAGCTCAGGAGTTCGAAACCAGCCTGGCCAACATGGTGAATGTACAACGGACAGCCCCCAATACAGACAGACAGACACACACACACACACACACACACACTCACTCACTCCTACCCCCAGCCCTAAGAATTTACAAACACTGATAAAGACAAATGAAATCAGCGGATATAGACTTCAAACG
CGTTATGACCTAGTAGGGTTTATCCCAGGAATTTAAAGATGACTCAAATCAGCAACTCTCTCAATGTATTCTACTTTATTAACATATTAAAGGAGAAAAAATAACTCAATGGACAAAAAAACTGTTTTTCTTTTTTTTTTTTCCCTAATTGAGTACGCATCCAGATTAGGAAAACAAAACAAAACAACAAAAAAAACTTTTAGTAAGGTATCTGTCACCTAACCACCATTAATCTCCCATTTTGACTAGTGGCCACGCTGTCACT
CCAACCCCTCTGTCACCATAACTGGCCCCTTCTTTCCGGGCCTCAGTTTCCTGGTCTGTAAATGAGGCTGCTGGATAAGGATGTCTCTCAGGGCCTCTGAGTCTAACATGATGGGATTCCAGATTCCACAGCCTGCCCTTTCCACAGTGCTCTCAGCCTGTCTGCCCTGCCAGCTTCATTCTCTCTGGATTCTCCACTCCATTGCCCCTTGAGGAAATAGCCCATGACCTTGTTTTTGGTCAAAACCTTAGCTCTCCTTCAACTGAGAATTTTACAGTTAGATGGGCCCTGAGGGAT
CAAATCCACATCAGCCAAAGCTGTGAAACCAATTGCTCTTCTAGGAGTCTGAATGTTACTTTAGTATTAAGAGGCCACTGTGTGGACATAATGTTACTGGCCACTACACCTTGGTTGTGGAGAAGAACCTTGAGGTATGGTGGAAACAGTAGGATTTTTTATTTCCAATTTTCCACTTGAAGCCCTTCCTCTCCTGGGTACTCTGAAGACTTACTGCCCCTCAGTAGTCACGGCTGCGAACAGGAAGGTTTTTATTCACCATTGACGTTGTCTCCAGTTGTCCTAAAGTGAGACGGTGCCCCCT
ATGCACTTGAGGGCAAAGGGAGCAGCCCAATGTAAGCCTTTTAGATAAATGTGTCGAAACCTCCAGCCAAGCCAGCCCAGGCCCGCTACATGCAGATCAGCCACGTCTGCAAGGAGGCCTGTTTGCAGGAGCTCCCATGACCGCCTCATGAGCACATGCCTGGGTCCTGCCCACCCACCCTCTCACCCCAGAGAACATCCCAGAAAAGGGGGAGATGGGCACAGTGATGAGGTCAGGAGCCTGACCCCACCTCCCCAGTGCTCCCAGGGGAGCCAGGCCAACCCTGCCTGGACTTCAGAAGCCCTGC
CAGAAAAAAAACTCTATATTGAGTTTTAGAGTTAGAGCTTTGGCATCAGACGTAGTTTTGAGTTGACTATTCTACTGCTTGTTAGCTGGGTAGCCAAAGCTCAAAAAAAATTGCTTAAAACCTAGGACGTTAGCCCTTAAAACAAAACCAGGCTTCCGTAGCACAGTAGAAATGAAATGAACAATTGGCGACTTTTGATGGAGTTTCCTCTCATAGTGATTTGCCACAAAGGACCTTCTGTAGGAAGCCTCGGCCTTCCCTGCTATTGTGACCCCATCCAAACACAGGATCAGCATAACCGCCAAAG
AGGCTGAGGATGGAGGATCGCTTAAGGCCAGGAGTTCAAGACCAGCCTGGGCAACATAGTGAGACCTTGTCTCTACAAAAAAAAAAAAATACAAAAATTAGCTGGGCGTGGTGGCATGCACCTGGGGTTCCAGCTAACTCTGGAGGCTGAGGTGGGAGGATCGTTTGAGCCTGGGAGGCAGAGGTTGCAGTGAGCTGAGATTGCACCACTGCACTCCAGCCTGAGTGACCGGGTGAGACCCCATCTCAAAAAAAATTTTAAAAAAGGGGAAAGAACAGCAGGTAACCTCTATCCAGGTGCACAGTCTGGGGCTGAAGGGAAACTGTTGCAGGCTTGTTCCCATTGTGTGAGGAGGAGCCAGTCAGGGGGTCCCAGTGAGGAAGCCAGGCTTTGGGGTCTGGGTTCAAATTCAGCTTCACCTCTGGACCGAGTGAGACCCTGTCTCAAAAA
CTGGAAGTTTAATTCCAGAGCCTGCAAGCTATGCTGAAACTGGAATTACGCTGAAAAATCTTGAATGTAGGTATATATATACGTGTGTGTGTGTATGCCCTATATCACGTTGAGGAAAGTTGCCAAGTTCCCCAAGGTTCTAATTTTTTGCCTTGCCAAGAGAGAATGATGGCTCCAAGTTGCAACACCCTGGGAGGGGGAGATCCTTAGGAAGTGGGAGAGTCATCGAGGGGGTAACGTATCTAAGGTCTGCCAAAGGCCTTAAGAAAAGGAAGCCGAGAAC
CTCAGCACTGCCAAATCAAAGAGCAATTCCTAAGCACCAACTTAATTTCTCTTTGTCTTTGTTTTAATAAAAAATTTTAAAACATTTTATTTACTCAACTATAAAATACATTCCTGTCTGCAAATAAAACTATCATCCCAGACCACAGAAACTCAAAAGCTGGATCCAATGCATAAAGTCTCATACAATCATTGAATAAAATGTGTTTATACACTTAACTCCTCTACCTGTAAATTCTTTTTGCAGCTGTAATAATTAAGACTTTAAAATAACTAGA
TTTTTTTTTTTTTCCTGAGACAGAGTCTTGCTCCATCGCCCAGGCTGGAGTGCAGTGGCACAATCTCAGCTCACTGCAGCCTCTGCCTCCTGGGTTCAAGCGATTCTCCTGCCTCAGCCTCCTGAGTAGCTGGGACTACAGGTGTGCGCCACCACGCCCGGTTAAGTCTTGTATTTTTAGTAGGGACGGGGTTTTGCCATGTTGGCCAGGCTGGTCTCAAACTCCTGGCCTCAAGTGATCCACCCGCCTCGGCCTCCCAAAGTGCTGGGATTACAGGCATGA
GCTGCAGATTCTGCCTTGGGTATCTTAGAAGCTTTGTACAGGCATCTCCAGCTCAGTGGGAACCAAATGCCATCCTATCTCCCCACCTCACTGGTGTCACCATCTTCCTGGGAGCTGTCTGGATAACCCTCTCCCTGGCCCTCACCTTTAATTTGTCCCTGAGTCCCATCAGGGTCACCCTCCATCCCACTGCCATCTTCCTGGGAGCTGTCTGGATAACCCTCTCCCTGGCCCTCACCTTTAATTTGTCCCTGAGTCCTATCA
AGGCAGGGCCGGCCTCACCGGGTAGGCAGGGCAATAAGGGACAATTGGTTTGCTGGAGTGAAAGGGCAAGGCCTGCAGGCGGAGGGGTGACCCCGCAGGGTGGGGCACCCCGGAAGCCACGTGGGCCTGGACTTCAGACCACGCCATAGGGAGTCACTGAAGGGTTCCAGGTGGTAGTGTGATAGCCTCAGATTCTCTAAGAGGGATGTGGCTTTTTGGTGACTGTGCCTCAGGATACTGTTGCCACAACCAGGGACAGAGTGACAGTGAGGGCTGTAAGGCCACATAGGGCAGGAGGGACCCAGGGCAGGGTGACAGTG
TGGCCCCAAGGGAACTCTCATTGCTGAGGTACACATGGTACGAAGGGAGCCACGGCAAGCAACGCGTTCGTTTTATAATGTTTGTTTTATACTGAGGCATGTTTTCGGTTCCAGTTGTTCACATGCAGTCTGCTGTGAGACTCCAAGATCAAGGGTGCTGGGAGGCCTTAGGCAAGTCACCTTACTTATCTAAGACTGTTTCCCCACCTGGAAGATGCCCTACAAGCCTCCTGTGGCTGTGTTTAGAAAGCATGCCCGGCCTTTCTTGACAGCCAGCCACCCCAGAT
TAAACAAGGTGTAGAACATACTGCTGGGGGCTGGGAGCAGCTCAGATCCGGGAGCACCTGTCAATGGCTGGGCCTGGCATGACTGGCTGTGCCAGCTGGGCCTAGGTTGACCAGAAAGCCAGGGGTTCTGAAAGGGGACCCTGGTCAGGGACACTGGATGGAACAAGGTCTGGGGCTGGGACAGCTGTCCACCAAGAGAAAGGGCACAGGGTGAGGTGGACCAGCATGTGATCTGTCAGGCAGGGCTGCTGCACTGTGG
GAACCAAATAACTTCTCCCCCTTGATCTGAGACACCTAGGACCATTGTCCACCCCCAGCAGAGCCCTAAAACAACAGCAACAACAACTACAACAAAACAGAGAATACGTAACCCCAGATTAGCTAAGTAACTGTTAATAAATAAAGATTAGAGAAACGACACACAGCTTGCTTTGCTTCAAAAGGCATCTTGGTTTGTAGTTAATTTCTATTGATGTTTAGAAGAAAAAAGTAACCAACTGGATTTGGTTTAGTTATTTCCT
CTGAGCACCCAGCCAGAGAGGATCCTGGTTAATCAGAGCTCTGAAATCCACCTATTCTTGTCTTTATGACTTTAACTAAGATCTGTGTCCTGATCTTTAATACAGGAGTTAAAAATAGTGCCTTCCTCAAAGGACTGTGAGAATTAACTAAGACAATACAGGCAAAATGTTTAGCACTGCACCTGGTACTTAGTAAGCCCTCCATACCTGTTCACCACTATCATTGTCATCCAACGGACAAACTCCAAGAAAAAAGAAGCAGAGCAGGACCATGCAGCTGAGCCCGAGTCACCTCTCCT
CGTTCACCCATCCAACTGCCCATCCACTTGTTGCCTGCCCATCAACGTGCACCAGGCTACCCCCCTTTGCCCACCCACCCTCTTGTTCCCAACACGACTCAGCCCCTCTTCTGACCCCTGTCACGTGTGCCCTCTCCCTCCCTCTCACACACATCCTGAGCCCCTCCCAGCTGGCATCTCCCTGTCCCTAAAGCCCTGGTTCTCTGTCCACTTCCCTGACTCCTGAGACCCCAAGGCTGACTCTGACTGAGACCCCTGACTCTGCAGCCCCCATGGACCCCCACTCACTGATTTCTCCTCCCTCCCCACTCCCTAGACACAGGGCTGCCATTTGCTGGGGCTGATGCTGAGCCGGGCACTTCATGATGGTGCGGGGAGCAGGCACCATGCCTGGTGATCCAGAGGGGGTCCCGTCAACACAGATGAGGGAGACAGAAGACCCAGCTACGTATCTATCTTCAGAAACATGCTGGCTCGTGGCTGCCAGCCTCCACACCCCAGCGCCAGCGTCACCCCCACACACACTCACATACTGCTGCATCAGAACAGGCTGTTGAATATTTCATGACCGAC
GCCCCTTCCTGTCACCAACCTCATCCTCACATCACAGAGCTGTGGGAAGAAGTCCTGTGTGTACAGCAGACCCACACTCTAACCCCACAGCTGTTGGCCCGCCATGCAGCTGGGGCCTCAGAGAAAGCCACATGGTCATCGCAGCCAGGGCTAGGGTGGGGGGACCGGAGGAGCAGTGCAGCACTGGTCGGGTAAATGGAAATGTGGGTGTGAGCCATACTTGGCTGTCTCATTGGGAGATATCTGTCAGGTGCGACAAAACGAGACAAGGGAAAGAAGAAGGGGTCAGACAGCCGTGGGCAGAGCATCACCAAATGTCCCAGGTCAGGGCCAGGCAATCAGAGAAGCAGGTCTTGAGAGATCTCAGCAGGGAT
ATCTCACGGTCACAAAGCCAGGAGATGGTTCTAGATCGGAGTTTTTGATTTCTGTATTCTGCCGTGTTCCCTGGTAATGCCCCAGTCCACGAGCAACAGAGGGAGACCTGGGAGACTCTTGGCTCCTGCTGGCAGCCCGGGACCCCCAGCCCACGTGGTATCAAATATTGAAATGCATCCGTGTAACATATAAATCTGTTGTTAAAGGATTGTTGTGATTTTGCGCATGAAATATGTGGGCAACTCGGCCGGACGCGATGGCTCACGCCTGTAA
GCAAACCCCTGGCTCATGCCGAAGACCTGCCTCGGCCGGTCAAACCCCATCCCTAAACCCAGGACACAAGTCACCACAGAGCCTGCCCTGTGGTCTCCAGCCTGGCCTGGCCTCTCCGCAGCGTTTCAGCCACAGTTGCACAGGTGCGGCTGGACCTGGACCTGCTGAGGGAGGTTCTCAGGGTCCGGAGCTGGCCTTAGGTGGTCACCATAGTGAGATCCTGAAGGCTTCGAAGAGGCCACAAGAAGTACAGGAATATAGCCCAGTCTTAGCGGAGGCCATGCAGCAGATGGGGCCCTGGGGAGGGATTCCGGAGC
AGCCAGTTCCCCTCTTCTCCTTGTGCCACCCCTCCCTGTTTTCTGACTCATTTTCCCCTTCGGTACCAATTGTGCAATCTCTGGTGCATTGGGTCCCACAACTGACCAGGCACAGGAGAATGTCATAGTCCACCTCACACAGCACAGAGGACGCTGCTCTTCAGTGTGAGAGGACCCCTTACAACTAAGCCAGTGAAAATATGATGACTGAATTAATTCAGTAGTGCTGACTTACTGTCATTTGAGGTAAATTAGCGTGAGG
GCAAAAAGTGTCCTTCCCATTTCCCATCTTCAATCATTTTCACCCCCACCTGTGTTCAGTAAGCCCACTGACATTGAGAGACCATGGATGGAGGGCAGAAAGTTTGGCCAGAAGAAATATAGAATTTTTTTATTGAGAGATGGGGGGAGGGAATGCAAAGTGAAAGCGACGGGGGCGGGGGGGAGGTAATTTTAAGGATTCCCTTGACCATCGTAACCCGCTTGCCCTTTTCCTCTGCATACCTTTACGCCTGACCTGAACTTGAGGACTGTTCTTACG
GGAAAAATTATTTCAAAGTTAAAATTAAAAAAATAAAAGCATACCAAGATAAAGTCCATTTCGTGAGATTTCATGCATCTTAAACAAATGGATCTCAAACCAAATATATTCTTTAACCCTCTGTACATCCTCTTCTATTAGTATTATCTGTTTTCATTAATTTCTTCAAAGTCCCAATGGGCCAGGCGGTTAAAGACATTTTCACACTTATGGCCGGGCACTGTGGGAGGCCAAGGGGGGAGGATCGCTTGAGGCCAGGAGTTCAAGACCAGCATGGCCAACATG
CGTGTGATCTTGCCCAAAATACTTTATTCCTCTGGGTCTCTCTCTGTTCCCCTATCCTGAAAATAATGTGATTATGTTGGATAGTCTCTGAAAGGTTCCCTCCTGGTCTAAGATGAACTCATTCAGCTCACCTATGAGGGCCAGCTCAGGCCTCCCACATGAAGCTTCCCCTAAGTATCCTGAGCCTCAGTGTGCCCTTCCCCGTATACTTCTCTGGACTCCTTTCTAAGGGGGAGAAGATGGTGACTCCATTTTATATTTTGCTTGCCTTGTTGGTTAGCATTTTTCCCTCATCCTTAAATAAAAATT
GCCCCCTCCCAGGTGTCCTGTGGCCAGGCGGAAAGCAGTGAGAAGCCCAACGCTGAGGACATGACATCCAAAGATTACTACTTTGACTCCTACGCACACTTTGGCATCCACGAGGTCAGTGGGGACAGTCCCCAAGGCCCCAATCTTAGGGGGGCTTAAATGTTGGGGAAGGGGTGGAACCTGTTTTCCCACGCATGCGCACTGCTTCCCCTGGCCGCAGGCCGCCCCCCTGCCCCTCTGCTGCGCACTTCCTAGGGTCGCCTCG
CACCACCCGGACACCTGCCTTTCAGAGCCCACCCCACAGCCCAGAGGACCTGAGATACCCCAACATTTCAGATCCGCACCCTCAGGAACTGACCCACCTGAAGCTTACTGGGGGTCACGCTCCTCCAGAAAGAGGCCTCCTTCCACAGCTCACACGGGTCTGCCCCTTCTCATGCCAGTGATGGCCTGGAAGGAGGTGGAAGGTGCCCAGGGGCCCTGCAGTCTTTCCTGGAACATCTCCATCTTTGGTGCCCGGAAATGTGGATCTACCCTACCTTTGACATGTCTCTCTCTTAGCGGGATATCTTCC
GAAAATATTCCTGAGCTGAATTGGCCTTGATTTTCCCCACTCCTCATAAGGGGACCCTCTTCCTTAGGGTCATGACAAATATGTCTAAGATGGGTAAGCGCTGCCCTCTCTGGGCCTCAGTTTCCCCATCTGTAGAGTGATATTTGGACCAGAACAGTAGCTTCCAAGCTCTTTGTTAAGGTTACAGAACTATGACTTTTTGGGCTCAAATAGATCTGCAAATGCCTGTTGAATAAGTCCAGAGAGCACTGATTTCCAATGGTAAGACTTAATTTTGCAAAAAAT
GGGGGAGCCACTCAGCCGCTGCCGTCCGCGCCCCCAGGCCGCGTGCCCACGTCGTTCTCCACTCCCTACTCGGCGGCCAAGTTTGCGCTGGACGGCTTCTTCGGCTCCCTGCGGCGGGAGCTGGACGTGCAGGACGTGAACGTGGCCATCACCATGTGCGTCCTGGGCCTCCGAGATCGCGCCTCCGCCGCCGAGGCAGTCAGGTGAGGCCCGGACAAGCTGGGGGCTGGGCTGGGGGCCATGGCCCAGCCCCAGCCGCAGTCCCCACCGTGCCCTCCTGTCCCCAGGGGAGTCACGAGGGTCAAGGCGGCCCCGGGG
TACGCCTATTGCACTGGAAGCCTCATCTCAGGGCCTGGTTCTGGGGGAACCCACATCCAACAAGAGCCTGGGCGTTCATGAAGCCCTGGATTCCCACCCACACTCTATGCCAAGGCCTTTGGCTGCCTCTAGGGATGGTTCCAGAGCAAGCGTGGGCACCGCACCTGAAGGCAGTCATTCTCTGAGGTCGTCAGTGGCCCATTTCAGACCTTGTGTGGGATTTTGGTTTACCGAGGAGCAGCGGAGATGTTATGAGCTCAGTGGTGACCCCCGGACACAGATGTTAAAGTCTCAAACCTT
ACTTCGTACCTGGTTGCACTGTGGGCTGAGGGAGTTGTGCGGGTCGCAGGCACACGGTTCACAGCCCTGGCCACTGGCCAGCTTCCAGTGGTAGGGAGCACACTGGTCACATTTGGGACCCACCACGTTGGGCAGACAAAGGCAGCGCCCACTCTCCTCGTCACACGGCATGTCCCTCCGGGACCCCAGGATGTTGCAGTCACAGCCTGCAGGAGGAGAGCTGCTGAGCTCAGGCAGACGCTCCATGAAAAACTCACCCCCAGAGGACACACATCCAGGGAGGGGCGCTGCCTGGGAAAAGAA
GCAACGCACGGTGCCCGCCATGCAGGAGCAGCTGGTGCAGGTGTCCACAGTCCAGCGCTCTCCAGAGGCCACCTCACGGCCCTGGTGCACGCAGGACTGGGTGGGAGCTGAAGGGATAGGAGCTGGGAGGGTCAGCTGCTCCTCCCACATGCCCAGAAGGTCTGGCTTACCCCTCCCCCATCACCCTGGCTGCGCACCTTGGCATCGCTCACAGCAGCTGTCAGCCTGGGGCACCTTCGCCCAGCCATGGGGGCAGGAGAGGGCCTGGCACTCCTCGAGGTGGCACTCCACATGGCCCCGCTGAGGACAGACATCATTGTTCTG
CCAAGTACCTGTCTGGGGCTAGGAAAAGCAGGGGACGCTGGAGGGCTGACCTGTCTTGGTGTCAGTGTTGGAAAAGGGTAAGTCCCTCAGGTAGCCCCTGTCTAGTCCCCACCTGCTCCACTGAGCCCCCCAGAATCCAGAGATCCTCCCACACTCCTTTCGACAGTCTTTGCCTCTTCCCTGTACCCCTTGCTCCCAGCTCGGGGTGGTCCCCGGGCCACATGTCCTGTCTGTCCATGCAGCAGCCACACCTGCCAATGATCACTTTTGTGACTATGCAACTGGAGTGAGAATACTAGCTGCAGATCACAAAAATGACACTGGCAGCTGTGAGGGAGAGAGAGAAAGAGGGAAGAAGGGAGAGGGAAGGACAGAGAGAGGAAAGACAGGCAGCGGGAGGGAGAGGGAGAGACGGACAGAGCAGCAGAGAGAAACTGGCAGACAGGGGAAGGAGGTGGAGAAAAACAGGGGAGAGGGCAGAGAGAAAGGAAGAGAAGCGCGGAGAGGGAGAAATGGAGAGAGAGGGAAAGGGTGAGGCAGAGACAGAGTGAGAGAGAGATGGGGAGAGAGAAGAGGAAGAAAGAGGAAAGGAAAAAGAATGAAAGACACAGAAAAAAGAGGCGAAGAGACGGAGAGGGATGAAGGAGGGACGGAGAGGGATGA
TTTGACAGACACTCATGGAAGGACCTCCATGGGTTGTGACTGCACACACTGGGCTCACCATGCTTATTTTGACCACATGGACAGCCTGTTGGTCCCAGCTACTCAGGAGGCTGGGACAGGCGGATGGCTTGAGCCCAGCAATTCAACTCCAGCCTGGGCAAGACCCTATCTCTCAAAAAATATAAATAAATTAATAAAAATATGTCAACACTGTCTGGTAGGTGGTCTGGTTATGGGAATGGGGGTGTGAGTGGAGGCCTTTGAGGC
CCCAGCAGTTGGGTAATAATCCCCGGCCATGTTGGTGAGGCGCGGCCAGGGAAGAAGTGTCCACAAGGGGCCTCTGTGGGGCCGCTCTGGTGAAGTCCATCAAATCAGGATTCATCCCGAGTTACAACACCTCTGAGGCCTGCAAGAGGGCTACGCCCCAGCAATTACCCCACGGATCTATCTGCATGAGCTCATGCATGAAGCCTCTCACTGATTTGCTATTTGTAACAACGGCACAAGGCTGGAGAGAGGCTAAATGTTCTTTCATATGGCAT
GCAGGCTCTACAGGAAGCCTGGCACCAACATCTGCTTCCGGGAAGGCCTCAGGGAGCTTCTTCTCAGAGCAGAGGGGACGTGGTGAGGGAGGGAGCAGGGAGGGCAGTGCCAGGACCCTTCTAACAACCAGCTCCCTCAGGAACTACTAGAGTGGATGTTAGTTACCATGAGGACAGTGCTGGACTGTTCATGAGGGATCCACCCGTGACCCAAACACGTCCCAGCAGGCACCACCTCCATGTTGGTTAAATTTCTACCTGAAATTTGGAGGGGACAAACATCCAATCTACATCAGCATG
GTGAGCATGGAAGAGGCCCCCAGCCTGAAGCCTTTCCTGGCCAGCCCTTCAGCCCCTTTAGTGCCCCCACCTCCAGTCTGTAGCCAGGACCTGCTGGCTCTCTGGCATTGGGGCCTGGAGGACACATTCTCAGGGCAGGCTCTAAAGATGGCTTTTGAGATTGAGGACAGAGTGGTGACCTGTGGATGGCCACCAAGGTGGTGCCATCTCTAAGTGGAACTTTATCCCATGAGACACAACCGGCCCCAGAGACAACTGTGCAGGGCCATTTACCACAC
AAGGTGGCTCTAATAGCCATGATCTTGCCCCTTGACCACGATAAACCTCAGCTCAGGGGTTTGAAGAGGTGTAGACCACTGCCGACAGACAGGTGACCAGTGAGGCAGACTTCTGCAGTCTTCGGACACATGAGGCACTTCTCTGCTACCCACAGAGGCAAGGGGCACCTGTCCTGTGGGTAATGCCACTGGGGAAATCTGTGGCATTGTGCTTGGCCTGTCTGGGAAATGAGCCTGAATGATTTGAAGGACAGCACTCTCTCCCGAAATCCCTGTGTATTGTTCTGACT
CCAAGGCGCAGAGAGGCTAAGTAACGTGCTCACGGTCCCTCAGGGTTAAGTGGCAGAACCAGAAAAGAACCAGAAGGAAAGGAGATACAAGTCACCATTTTTGGCCTGGCGCGGTGGCTCACGCCTGTAATCCCAGCACTTTGGGAGGCCGAGACGGGTGGATCACGAGGTCAGGAGATCGAGACCATCCTGGCTAACGGTGAAACTCCGTCTCTACTAAAAATACAAAAAATTAGCCGGGCGCGGTGGCGGGCGCCTGTGGTCCCAGCTGCTTGGGAGGCTGAGGGAGGAGAACGGCGTGAACCCGGGAG
GCACAGGGGGACAAAGAAGGATGGGACAGATCTGGGAATGGATCTCAGTCGGTCTGACTCCAGAGGCCAACTCATTGCTGCGGCCCCACTTGTCACCTCTCACCCAGATGTTGTGCTCCAGCCTGGCCAGAAGAGAGTCTGAGTTTGGCTCTTTTTTTTTTTTTTTTTTTTTTTTTAAAGACAGGGCCTCGCTTTGTTGCCCAGGCTGGAGTGCTGGAGTGCAGTAGCACGATCATGGCTTGCTGCAACCTTGACCTTCCAGGCTCAAGCAGTCCTCCTTTGGGAG
GCTGGCGGGGGCACTGCCCCAGCTCAGGGGCACAGAAGACCCAGATGGGTGCAGGCAGGAAGGCCAGCTTGGTCGGGGTGGTGGGGGGAGCCTGGGCCAAGGCCAGAGCCGGGACAGCCCCCAGGTGTGGTCGGGCCTGGACCTTCCCTACTGCAGACCCAGTGGGTCCCACTCGCCTTCAGTCGAGGCTTTGTCACCTCAGGGCAAGTTGAGGGCAGAGCTGGGACTCCCCAGATACTGCCCGATCTGCTCTCACTGACCCAGCCCCAGAGCCCCAGGCAGGAGGGATGGGCAGGGCCTGAGGGACAGGTCTCTGTGGTCCTCAGAGCC
TTTCCTTTGCCTGCTCGTGATACAGACGAAACCTGACACTTAACTGTTTCTACCTCAAATGATGACATGATTCCACATCTCTCTCTTTCTTAAAGGAAACACAGTGTCATGCACGTTGGCCAGAGGAGTCTTTGATGGCCCCATGGAGTCAGTCCCTTTTCTCTGTCTATAGAACAGCCATTGAATGTCTAGCCAAATGGAGGCCTCCAAAGCCCTGCACACCACAGCATTTTGATAAGAGGTCTGGGCCTGGGTTTTGTCTTTGTCTGACTGATAAGTCAG
CCCTTAACTCACCCCACACTCTCTGCAGTCCCATGGCACGTGGTGGAGACACAGAAGGGGAGACTGAGACCCTGAGGGTTCCTCAGTGAGGCAGGGGAAGAGCTCTGAACACCTGCCCATACCTGGCACGGGACAAGGCATCACACGTGTGTTGTGCACTGAATCCCAGCCACTGGCCTGGAGCTGTAAGAAGCCTCCATGTTACAGAGGGGGAACCAATGGACACAGGTGGCAGGTGTGGGGTCGAGGCTGGAGCCCTGCTACTGCCTGACAGCCCCTTCATCCCTAGAA
TGCTCCTTATCCCCTCGGAGCTTCTGCCACATACCCCTTCCCTGCATTCTTGGATTTGAGAAGCCCTGGTTAACTGGTTTGATTTGGTTACTGGGATTGTTGGGGTTGAGTATGTGTTTAATGAAGAACTTAAAAATGTTGTCAGAGGAAAGAATTTCACATCTTGCCAAATGAAAACCAGAGAGCAAGCTTCCAGCTGTAACTGTCGCTGTTTTGATTTTTTAGTTACTGTGGAATACACGATCCTGCCTGCGTGGTTTACTGTAATA
TTTTTTTTTTTTTTTTTTTTTAACACAGATAAACAGGAATCCCAGCTTCACCTCTGGCCCTCTCCCCAGAATTAACATTTTGATGCGTGTCCTTCTTTCCTGTTTGTTGTTCCAGTCTTCATTTTAAACAGAAGCCAGAAGGTGCAATATATCCTGTTTTCTAGCTTTCTGTTTATTTCCACGTTTATTTCAGGTACTTAAATGTTCGTCTTCCAGTGCTCAACCTCCAGAGAGATACACCATTAGTTCATAGCCAGTCTACCACACACAATCTAAGGAACAGGCACTATGTTCCCAGTGTTCC
CTGTCATCTCCACATTTGATAACAAAGTGTCTGATGTGGTTTTGTGCCAACTCTGTCACTGCCAGAACACCCTTCCCTTCTTGGTCCAGGCCACAGAATCAAAACTGTTTTAGCAAAATAACACTTCTACGAAACAAAAGCCCATGGGGGATACCGATCTACAGAACACACCTGAGACAGGTGCAGGTGGGAGTGCAGAGTAGCACATTTCCAGCATTTGCAGATCACAGAGGCCACCCATGGGAACCATGAGCAGCCCAGGCGGGTGAAGGGAGCTCTGTCATATATGCCTGAGAGTCA
TGATAGCTACTAATTATTGATAGTATTTAGTTTTGTTTGTTCAGGGCCAGCCATTCTTCATGCATCATGTTAGTCATCCTCGAAAGAGCTCTACGAAGGAGGTTTTCTTTACAGATAGGGAAACTGAGGCTTAGCGGAAGTGATTAACTTCTCCAGGATACGGTAGGAGTCCAACTCACATCCTCCTGACTTCAAAGTCCTTGCTCCATTCGGCCTCCCTAACACAGCAGTCCTGATGTTGCTCACAATTATCAGATTCCTTCAGGAACAA
TGGAGCAACAAATGAGGGAAAGGGCCAGCTGCAAAGGAAGAGTTTTTATCCCCCCACCCCATTCCCCCATCTCCTTTCTCCCCCTCTCTCCATCCCTCTTGAGTCCCGGGTGAATTCTCATTAACTTGCAAGATTCCTGCAACAACAGCTCCCCTTCTCCAGAGGCCACCCCGACTGCTTTTATTCTTTTATTTCCTTCTTTTGTATTAAAAAGAAATGCTAAAATAAATCAGTTGTTGAGTCCTTGAATTTTTGTTCAATACGTATTAGACCATAGAGCTCAGAGA
TCCTGAAGCTTCTACTCTGCAACTTCATCCATTCCCAGGTCTCATCCTTGTCATGAATACTTCCTTCCTTAACAAATACCAGCTGCGGTCCCACTGTGTGCCCCATCCGGAGCTAGGGTTGTGCACAGTGACACTGCTAAGACACTGAGTGCTCACTATGTGCTAGGCACAGCGCTAAGGACTTTGCATGCATTGCCTTAATCTTTATGACAGCCCTGCGTAAGACGTGGTCTCTTACAATATACTTTTTACAGATGAGATGCAGAAGTCAAATGACTTGCTAAG
TCAGGCTGTGGCGCCGGCCTACAACCCCCACGCCGGGCCCGGGCCCCGTGATTATATTTGGGCCCCGTGTGATTATATTTGACAGGTCTTAGTTGACGCGCTGTTCAGCGCTTTGAGTTCGGCTGAGTTTTGGGTTGGAGAATTTTCTTCCACAGGGGATTGTCTTGGATTTTTCTATTTCTCCCTCAGTATCCACCTGGAAAACATTTCAATTAATTTATATTCACTTAAACATTTCCGTGCAAAAACTGTGTACAAAAGCCCCAAAGTATAATTTGCGCAGTTGAGCACATGTTCTGTTGTCCAGCATTTATGGTGGTTTGTAGTGGAAAAGATTTTTAGAATATGTGGATTTTTGGGATATTCC
GGTGAGGCAGCCAGCAGTGCTGTCCCCAAGCACCCCGGCCACTCAGGCCCCACACAGCAATTCTGGTGTCCTGGGGCCAGGTGGGAGGAAGAGGGATATAGTCGTCAGAGAGGGCAGTAGGATGGCTGGGCTCCAGCCAGCCAGGCCTTGGGGTGCAGAGAGGCAGACCCTGCCGAGCTGCTCCCACCATGGAAAGTCTGGTCCTAGTGTAGATCTGTGAAAGGGGAACTGGGGAATGGGGGGACAGAGAAAAGAGGATGAAGGAGCAGGAAGGAGGAGCATCAATAAGGGAAGCTCAG
AACGCACAGGAGACGACCTTTGCTGTCTTTTGGCTTGAAATAACCTCCGGCTGTATTTCTACATTGGCTCCAAAGACACACGTTTCAGCCTCTGGAAAAGCAGGAGCGTTTGCTTACCCAGGGTCACTGTCGGATTCAGTGCTGGTCATGGGTGTCGTCCTCTGTTCCTGTGCTGGCCTCTGAACAATGCAGAAAAGGAAGGAAAAAGTGACCAGACAGTCAATCTTTGCTGCCCTAGTTTTTCATTTTTAAAAATTATGATGCCATATTTGCACACCCACGTTCATAGCAGCACTATTCACA
TTTTCTTTCTTTTGAGACAGAGTCTCGCTCTGTCACCCAGGCTGGAGGGCAGTGACGCAATCTCGGCTCACTACAACCTCTGCCTCCCGGGTTCAAGTGATTCTCCTGCCTCAGCCTCCCAAGTAGGTGGGATTACAGGCACCTGCAACCATGCCCGGCTAATTTTTGTATTTTTAGTAGTGACAGGGTTTTGACATGTTGGTCAGGCTGATCTCGAACTCCTGACCTCAAGTGATCCGCCCGCCTTGGCCTCCCAAAGTGTTGAGATTA
AGCCAAAGCACATGGAGAGCCAGGCACATAGTCAACATGCTCCAAATGAATGTCTGTGACGCAGCACTCTATAAACTGTCGTTCCCGCAACTTTGGTCCCATCTACCCCTGCCATCTGTGGATGCTGTGTAGGCAGCAGCCTGCATTGAACCAGGCCTTCACTTAGGGCCTAGTGCCTAGCTGGTGCTAGGGAAAGATTTGTTCAGTAAACCCATGAGGCATCACCACCACCATTCTTCCCGAGTCCCTGGAGCTGGGAGGAAGTAGAAGGGAGGGTTCTAAATAAATGCGTGTGAGGCCC
CGCACCCCAACCCCCGCAGCAGGGCTACTCTTAGGGAAACAGGAACTGGGACTGCAGCTTCCACTGGAAGGAAATGGGGCCACGATCAGACCAGGAGAAGCTATAAGAACTCACTTCATCACAATGTGAGCAGTCCCCACTCCAGGCTGGGAACAAGTAGGGATGGAACCCATTTTCAAAGCAAGAAAGTTTGAGAAGTCAGGGTTGGGGAGTGGAGCAGACAGTGTCAGCAGGGGCATGGGTCCTTGGTTCAAATAAGGTTGGTAGAGACTTAAGAAGAGCTTAGAGGGTGGCTGAACACAGGCTAGTGAAAGACACTGAAGTACCAAAGCTTGGGTGTTACATAGGGGATGGAGGTGTCTATGGCTCTAGGGTCCAAGTTGGGGGGTTGAGGACCTGGAGAATGGCTAGGGAAACAGGTGGTGTCCAAGGTGGTCCAGGTCTCAGTGGTGGCTCCAACGGGGGGCAAGGCGCGGGGTTGGGGGAAGAAGGAAGGGAGGGAGGGAGGGAGGGAGGGAGGGAGGGAGGGAGGTTGGTTGTGGGGTCCTAGGAATCCAGAGAAGGGGCATATTAAGGATCTGGGGTCTCAGGGATTTGAATAATTGGCCAGGATTCGGTGGGGCTCAGGGTCGCCATTCAGATGGCGGACTCGATACTGAAGGGTCTGGGGTCCTGAGGAGTCTCAGTCCCAGAGTTAGGCTTTTGGTCGATCGGGAGTTGGTCTGTCAAGGGCCTGGTCTTTTGTGGGTGATGCTGACACTTGGGGTCTCAGTCCCCGTGGGTCCGGGGGTCT
CTGTGGAAGTCCTGTTGGTGGGTGCAGGCTGGGGAAGATGTTTACAGGCGGGGGCAGGGCCCTCCCTGGCTAGGAACGGGCTTTAATGACAACCTACTCGTGTGAAAAAATATCCAGGCCCACTCCATTCCGCACGCTTGTTTCTGTCATTCACAGCCCCTCTCCTGAACTGTCACATTTTAAAAGATTTACAGTCATGGGAAATGAAAACGGTGGCATCTGCCATTTTGGACTCGGATTTATACTCTGAACACTTTCAAAGCAGCTGAGCAACGGACGGACA
TGCATCTGAACTGAGACACCAGCCCCAGAACAGGGGTGTGATAGGGAAGCAGATTGCATTCCTGCCTATCTAGACGTGGAGCCAGTGCAGCCCCCTCATCCCACCACAGAGACCTCTGTGCATGTCATCAGGAGCTCCCCCAGCCACCCCTATCATGGCTGGTGCCTACGCTTATCATTTGGGGTATTTGTGGGAAAGCCAGGGTTCCAGCTCTGCCCAGCTGCAACCTCTCTTCCACCCTCCCAACCTACTCTTAGCAGGAAGCTCAGGGAACCTGGCATTCTGCTGTCCAGTCCATCAGCTGAAACAATAGAGAGCACCTCAGTGAGCAAAGGTCAGATATACACCCATGCGCTTATGCCACAGCCAGTAGTTAGTGAGAATCTCTCAGGCATCAAAATAGTGAGTAAATACTAACACTTCAAATAGATCCTTTAAGAGAGCATGCTGAAATTCACCAGAGACATGACAGGAATCACAGACAGCAGAGGAGAGTAAAGCCTGCACAGCTGGGACCCCCATGGAGCGAAAAGAGGTTC
TCAGTTTCCATCCACTTGAACATCACTATTCATCAAGTTGGAATCACTAATCTATGTGATTCAGACACCCATGTGTTTTTATACGCCCAGGAGAATTTCCTGTCTACTCAAAATCTGGGATCAATAACTTGCCTTGTGTCTGACCAAGATCAAAGCTGTTTGTTTTAATAAAATGTGCTAACGCCAGGTCCCTCTAATGGCCCAGCACCGCATTTAAAGACACATGAGATGGGGAAACGCCTAGTAATAAAAATAAATTCATCGAATTCATTCCT
CTTTGTGTGGGGCACTGGGGGAAGGAGGCAGGCACTCCACCCTGACCTGCCCCTACCTCGGATGAGGGTCTTCTCTGCCTGTTGGATGATGTGCTGCCCCTGCTCTTGGAGGAAGAGGCCTCCCAGCCACCCCCTCCTGCCAGTCGCCCTGACCTGCTGACCCAGACAGATCTGCTATCCCTACAGCATCCAGGAAGGCCACAGGGAGGGGGCCCAGGTGGCATGGGTTTCTGAGGCCTGGGATCTGCTCTCAGTCCCGCTCTCGCCAACCCCCTTTGCCCCTCTGTGACAGTGT
AATGAAAAGGAAGAAAGAAAGAAGGAGAGGGAGGGATAGAGGAGATTAAAAAAAGACAGTAAGATATTACCCTACACCACCTTATTTTGCAGCTTGTCTGAGAAAAATCCAAACTTGCATTTTCCAAAGCACTGCTTGAAGAGTGAAATCTTAAAAAATTAAATAAATAATAAATACAAATAAGTGTTAACACCCATTTGTAGTTTTCAAATAGAGCTCAGAGTGAGGGCTGTGGCTCCATCGACTTGTTCAAGCCCAGGACCCC
TCCAGACTACAGTGGCCAACTGTCCTGTTCTGCCCAGGACTGACTTGGGTTCCAGGGAAAGAGACTCTCAGGCTAAAAGCAGGAAAGTCCCCGGCCAGAGGGACAGGTCAGCGTCCTGATACAGACATAAGGCCTGCTGCCCCTCTATAGGTATCCTCTGCAGGGCCAAGGGCTGGGGCTTTGGTCTGGTTGACAGTGAGTGTCAGAACACCTGTCTGCAGCTGACCTGTCAAATGCCTTTCCTCTCTGGAGCACATGTGCAGGAGCCACCCCCGGCCCAATGGAGCGAGAGGTCTTGGGC
AGCCAGGCCATGCCCTCTTTTGTCTTCAGTCCCAGAAAGCCCTTGGCACTTGCTTTTTTGAGATTTACGACTTGGCATTGTGATTTTTTTGTTTTTTGTTTTTGTTTTCATTTTTGAGGCAGGGTCTCGCTCTGTCACCCAGGCTGGAGTGCAATGGCACAATCATGACTAATTGCAGCCTCAACCTCCCTGGCTCAAGCCATCCTCCCACCTCAGGCTCCCGAGTAGCTGGGACTACAGGCATGTGCAATCATGCCCAGCGTATTTTTGTATTATTTGTAG
CGCCGGCCGGGCCCCTCCCGCCCAGCCCCTCGGGCCTCCCAACCCGGCCCCGGCGCTCCCCACCGCCGCCACTGCGCCCGGCCCTCCCCGTCAGCTTTCCCTTCTCCCGCCGCCTGGGCTCCAACAAGAGGGGCCGGCGGGGCAGGCCGACCAAGCAGCCCGCGGCTCCCGCTGCGGAGCGCTGCGCCCCGGCCCCGCCGCCGCCGCCGCCCACGTCCGGACCCATCGGGGGCTCCCCTCGCCGATACGCGGTAGTAGCCGGGGCAGGTGGGCAGCCGCCAGGCTGA
CCCCGGTAGAAGGTGGCTGAGTGGGTGTCCAGGCCCGGATGCCAGTCACGCACGTAAGCTTCCAGTACCTTCAGGCCAAGGAAGACTGAGAAGTAAGCGTCCTCAAGGATGACAAGTGACAGAATTGGATAGGGACAGGTGGCTCTGATTGTGAAGGCAAAGCCAATTTGGGGGCTTCTGAGTGGCTTTGGGTGTCATTCAAGTCGCCATGTAGACAAGCTGTGAGCCCTGGCTGAGGGATCAAAGTTGGTGCTGGAGTTGCATTAGAACCAAGGCTGCTGGGTCCTGAGGGCCCTGTGCTCACCGGGTCCTGTC
TGGAGTGCAGTGGCACAATCATGGCTCACTGCAGCCTCTACTTCCCTGGTTCAAGCATTCCTCCCGCCTCAACCTCCTGGGTAGCTGGGACTACAGGCACACACCACCACACCCAGCTAATTTTTAAAATTTTTTGTAGAGACAAGGTCTCCTATGTTGCCCAGGCTGGTCTTGAACTCCCAGGCTCAAGCCATCCACCTGCCTCAGCCTCCCCAAGTGCTGGGATTACAGGAGTGAGCCACCGTGCTTAGTCTACAATTTTTATTTTTTAAAAAAGAT
TGAAACTCTCTCCCTTTCTCTCTGTGCTGCAGCCATTTTCGCTGTCTAGAGCCTCAGAAGCTTCCTTGTGCATTAGGGTGTGTATGCATGCTGCTATCTTTGCCTGGACCTGCCCTTCCATCTCTTCGTCTGGATTACTATGCTCTCACTCTGTATCTCAGAGTATCTAGGCCAGGCTCCTTGATAATCCTGGTGTAGACCTATGCTCATCGTCACAGCTCTTTCTCAGTCTAACTACATGATCCTCAGTGTGATTTTTTTGCCGTTGT
CATTGTCTTGACACCCCACCTGACCCCACTTTTTGCTGCTCTTTGACCCTGGCCTAGAGAGTTTGCATGGGTATGTTGTACCAGAGGAACATGGCTTTGGAAGTCAGACAGGCATGGAATAGAATGTGACTTAACCCTTTGCTACCTGTCTTTGAGGTATGTGGGTTAGCAGCCACCCCCACAACACACAGACACACATTAAGACTGTTGGAGAGGTCAGGAAAGCAAGACGAGCAAAGTTACCGGCAAAAAAAACAAAAAACAAAAACGAGTTATCCTAGCTCTCCTCTCTTTTTATAGCCGAATATCATAT
CCTCTAAATGGAATTTCACTGCTTTTCTTGTACGAGGTTGCATTATTGAAGCTATTTACTATTTTAAGGAGAGCATACTTCCTAAAACAAATTAGGATTTACTAGTCTCTTAGCTTTATCTGGGTGAACGTTTTTATTTTCTGAGTGGAACAAAAACCTCTTCCCTTAATGGAGTGGCTGCAGACAGCCACGTTGATGTACATGGAGTAGGCAGAGGACTGCTGCAGTATGCTGACTTTCACAACCCTGGGTCCTGCGGACTCTTCCTTGGC
TCGGCTCTCTGGGGCCCCGGCTCCCTGTGGCTGCTGGCGTAACGGGGTCAACAGTTGCTTCCCTGACAGACGGGGTGCTCCGATGGGGATGGGGGAGGCAGCCCCAGAACAGTGCCCAGGACAAGATAAAGGGAACCCACCCAGCCCTGAGTTCTGCCCAGGTGACCAAACACTGCTCCCTACGGCCAGAGCCAGGGCCCTTCCTGCGACCTGGGACCCCGTCTCCTCCCCCACCCTTCAAGCCGGTTGCTCTGGGAAGGTTCCTCCCTGGCCCACCAGGGAGGCGGGGCTGGCA
TCCTGAAGCTTCTACTCTGCAACTTCATCCATTCCCAGGTCTCATCCTTGTCATGAATACTTCCTTCCTTAACAAATACCAGCTGCGGTCCCACTGTGTGCCCCATCCGGAGCTAGGGTTGTGCACAGTGACACTGCTAAGACACTGAGTGCTCACTATGTGCTAGGCACAGCGCTAAGGACTTTGCATGCATTGCCTTAATCTTTATGACAGCCCTGCGTAAGACGTGGTCTCTTACAATATACTTTTTACAGATGAGATGCAGAAGTCAAATGACTTGCTAAG
GATGTCAGAGCAGCCCTGCAGCCAAAGAGACGCCTTATGCCTTTGGGAAAAAACTGTGGGCCATTGCCCCAAAGGGCCCAGGGCTGGCTGGGGTCCCCCACTCCATGCCGCGATGTGTGCAAGGAGGCAGAGCAGAGACAAAGGAGGTGGGTGAGTGGGAGAGGGCACACCTCCAGGGACCTCAGCAGACAGTTTGCTACCTGCTTCCGCATGAGCTGAGATTCCCAAGATGCCAGGAGCAGTTGTCTCTGAGAGGTGGAATTGTGGGTGATGGGAATGATTTTGTTAGGTTGACTG
CCTACTAGGGACTAGGGCTGAGAAGCTAGCAAAGTCCTGGGGAAGATGCTTAGCCCCTTTGGCTCCTACTGGACAAGATTTCAAATGAGCTACTCCAGACAGAGAGGAGGCACTCTGTCCTAAGGGAGTAAGAAAAGGAGGGCACAGGTAAGTGTAGATGGGCAGGTGGGGAGAAAAAACGTTGGAACCCGGAGTTGGTCTCGGTCTGTGTGCTAGGAGCTGCACCTCTGCACAAAGACAAGGCTGGAACATTGTATTGTGAGCCCCCTTACCCCTGCCCTTACCTCAGAC
AGAGGGGACACCCACTCATGACTCACCCTTAGTGCTGATGCCCCGGAGGTCGGTGATTTTCATTAGCATCCTTGGGAACATGTAGGGCTGGCTGGGCCGCCGGCGCCGGGCGTACAGCCTCAGGGCTTCCAGCAGTGGCTCCTGCAGCTTGTCCACTTTTTCGGGCTCCTCCAGGTCCATGCGGTCTATGGGGACAAGTATACTGGAGTGAGAGGGGAAGGAAGAGATGGGGAAGACACAGTGACAGATGGCTGATCACCAACCGGCGTTTTGGGAAGCCTG
ACATCCAATACTGACCTCATCAGATCACCCCAATCCCCCTGATTAGGAGCAGAAGCTGGGTGTCCTCTAAAACTGCTCCCTGTCCTCTACTTAACCCCCGAATAACCATCATGGGGAAAACTCTTCTTCCTGAATTTCTCCTCTCTCCTCCCCACTCACTGCCTCAGTGCTTGTCTCTGTCCTTCCATCCACTTTCACCCAGCTCCCCGGTGATCTTTCTAAAAATCTGGCCAAGTCTCTCCCCTACGTAAAACCCTTCAAACTTGCAGCTACCTCTAGGATACGGACCACTTTCCTTTGG
CTTCTGGTAAAATGCTTCATCATAAGGCCCATCTATTTGTAAGGTTTTTCTGAAGAAGAAAGCACAATAAAAACAGGATGACAAAGCCGCACGGAGGTTGTTTCTTAAACTGCTAACAGTCTACAAAGCCCAGCACCACTAAACATCACACATTTTGTTTTGAAAAACACATAACAGATCTATCTCCCTCATGTTAAACATCAAGGTTTTTAACAGAACTCAGCAAGACCAGAACCAGCGAGCCTTGAAGCTGAGCCTTCTCCTGTTCATGACAAGTAGCATCCTGCGTCAG
GAGCTCCTAGGAGATAAACCATGGTGAACCGGGGTTTCTGTTATCTGTAGTCAAAGCCCTTGTACATCTTGTTAATCATTAAATTTTAAAGAGAGAAATTATTTTGCCAGGGGAAAATAGCACAGTTCATTTCAGAATAAAGCTTCAAAGAAAATAATTCTTTCTGAATTGCGAGGAGAACAGACAATGAAAATAAATTTCTTGAAAAACTGAAGGCTCAAGTTCAAGTTAGCCTGGAAGATCTAACTATGGTCAATGATCAAGAATACACTGTAATTAATCTATTCTGTTTACTTTGTCTATGTTCAAAAATTTCTATAGTTAAAGAAAAACAAAACAAGAGACAATAAAGAAGATTCAGTGAGAGGAAGATAAAGGGCCATCAGCAAATGACATCTTCCACGCTGGAGGTGGTTAATCTCAGTGTCTATCTACATGTTTGGTTTGGTTGTTTTAAAACAAAAATCTGTACTTATCCTTA
CTCGGCCCCCCTCCCACAACCCCGCTCCCGGGCAAGCTCTCGAGCCGCGAGGCCGGGGCGGGGAGGGGCCGGGCCGGGGGCGGCCTGGCAGGAAGCGGCGCGCACCTTCCGCCGCCGGAGGAGCAGGTGGCTGCCGTGCGGGTCTGGGCCCCAGGCTTCCTGTGTGCGCGCTCGTCCTCTGCTGTTTCCCGCCGGAGCTCGTTGGGCCTCCCCGGCCCGCCCGGCCCATGGCCCAGACCCCCGACGGCATCTCCTGTGAGCTCCGAGGTAAGCGCTGGCCCTTCCTGCCTT
GCATCACCTAAGCTTGGGGATGCCTTCCAGGCACTCCTCCGCCCAGCCACCCCCCACTTAGTCTGCTGGTATTTACTGAGCACCAGCACCCTGGCAAGTCGGGTCCTGTACCCATAGCAACTGAGGACAGACTCGGCCTTCCAGGCCCCTCCTGTAGGCAGCACAGCACTCACTGATGCCAGGTGCTTTCCTGGGTGGGGCCGGGGGCTGTGAGGAAAAGGGGTGTGTGTCCAGGGCTTCTCCTGTGGGTGGCTGCATTGGCACCGGATCCCCGGAGATGAGGCTGGGGAGGAGGCAGGGACGCCCGGGG
CAAAGTTCCTGCCCTCTTGGAGCTGACACTTCTGTGTGAGACATGGATAATAAGCAAGAAATCCAATCATGTGATTTCTGCTAGTAACAAGCAAAATTAAAAGAAGAAAAATTTCAGACAGTGGGGAATGGCACTGGTGGACGGTAGGATAGTTTGTTCTGGGGCAGGGTCAGGAGAGAACAGGCTGAATGGTGGTCAGGTGGGACAGGAGAGCTCTGCTATCCAGCCAGTCCCACCAGCCCGGCTGCCTGCCCCCCACTGCTGCAATCTCT
CACTAGCTGTTCCCATCTCTTCTGGGAGATGTTCAGCGCTGGGTCCTCTCCACCTGCCCACAGGTTTAGGGAGCCGAGGGAGCCTTCCAGAGCCTCTAAGTCACCTCTCTAGGAGGCTGTCTGCCTGGCCCACACACAGGCAGGCCCCATTCTTGGCCTCCCCAAGCCAAGAGGGCACAGACTGATGATCCAGGGCAGGTCTAGGCAAGTGGGGCATGCAGGGATGTTGTATTAAAGCTTAAGCATCATGAGAGGATCTGATGACTCAGGGAGCAATTTCTTGAGCCCATATTGTCCACCTGGGAAGAAATTGTGGCTGAGGAGTATTCAGGAGCAGCTATGGGGGAGAGAGGGGCAGAAATACACCTCAAGGTAGGCC
TTAGCTGGGAGCTGAGAGAGACTCCCCAATATGGGGGAAAGAGTGAGAGACCCTCAGCAGTCCACATTCTCACCCTGGACTCCAGTCCTAGCCATGGAAGAACCCCTCAACCCTCACAGGCCCTGAAACTAATGTAGGGAGCTGACAAGGAATTGTACCACAAGCACTGTGCCAGGGAGGAAAGCTTGTGCTGGGTCCCTCACATTCTTTGAGACCTAAGCAGCAATGGCAAGGTGCCATTTTAGAATTCCATCCCCAACAGGCTGCACACTATCCTGAAGCCCAGCAGC
TCCATCTCCTGACCTCGTGATCTGCCCGCCTCAGCCTCCCAAAGTGCTGGGATTACAGGCGTGAGCCACAGTACCCAGCCGCAGCATGCACCTTTTTAAGGACAGTTCCTTTCTGGATCCTTCCTAAGGTTCTGATTTCTAATCCTTCCTAACCCAGTTCACTGCCCCCCCCGCCCCAACACCACCCTCGGTCCACCCATTCTGACTCACTTTCTCCTTTCCTGATGCCCACAATTTCCAACAATCAGTCTTGGCCTCAGATTCCCGCCCTTCAGGTTCCAGTGTTCCTTGGGTCCTCTCTCTCCCCTGATCCTCTCTGATTAGGGGTGGGGTGTGTGAGTTGCAATTAAACCCAGCCTTTATTGGAGTCCTAGGGCTGGATTCTGCATTGTGCTCTGTTGTGTCATTGCACCTTCTCGTTTCCGCTCTTTCTGCCCAGCTTCTTCCTCTTCATACTCTAAGCCCCGCCAGCGCATGCTGACCCCACCGGTGGAGCGCCGCTCCTTCCC
GGCTGCAGAGAGACAGGGTCACGCCTATAGCCACCTGGGCCCCTACTGCAGGCCCCGCCCCATGGGCCCCTACAAGGTCACCTCTTGTGCAGGTCCAGAAGGTCCTTGTCAGCCACTAGCACCTTGAGCTCCTTCAAGTCCTGGAGAAATTCCTTGTCTAAGTCCATGTCCATGTCATCCATCTGTGAGTCTGTGAGGCCATGAAGGGGGTGGGGGTGGGTGATAAAAACCCCTCCTGTGATAGCCTAAGCCTTTCCTCACCCACCACCTTATTTCCCCCCTGGGGACAAAAGAGGAAATGGAGTGTCAGAGAGATGGAGTGACATGCCCC
GCACGCTCTCTCGGTACGCCCAAGACTGAGACTCTTCCGGCTACAAGGGACCATGGGGACACTCCAACTCCAGACCAGGAGCAACCCTAAAGCATTCTTTTCCTCTGCAGAGCTGTTGTTGATAAGGCTCACCTAAAAATAAAAATAGCCGGGCGCAGTGGTGTGTGCCTGTAGTCCCAACTACTCAGGAAGCTGAGGTGGGAAGATCACTTGGGCCAGGGAGGTCGAGGCTGCAGTGAGCTGTGTGTGCCACTGCACTCCAGCCTGGGTGACAAAACGAGACCATGTCTCAAAGA
ATCTCGAGAAGCTGATTTCCTCCTTTCCCCCGCCTGTGTCCTGGGAGGAACAGAGTCCCGAGGGGAGTTTGTCCTAAAGATTGGGAGGCAATAAAGTTTAGTGATGAGGAAACATTGACTTGGAAGCAATTAAGAGTTATATTTGAGGTTATTTATTTCACATGGTTTATAGGGTGAGTCTTGGTAGTGAGAACATGAAAGGCTGACATGAGTGTGTGAGAGGTGGGTATTTTTAACGTGAGTCCCTTGAGAAACTGTCCTGAGGGGTATGTGATCTGAAAGAAAGTGGGTTCCAGAGCCTTG
AATCCAGCCTCTGGAGGGACTCAGTATCACCTTCACTCTCGTTCCCGACCTCTGTGTCTGTCTGATGAGGGTATCTGATATTATGTCTATCCAGTACCCTGCACTCCTGCTTTTTTGAAACAGGGTCTCGCTCTGTCACCCAGGTTGGAGTGTAGTGGCACAGTCACTGCAGCCTCGATCTCCTGGGCTCAAGAGAGCCTCCTGCCATAGGCACGTGCCACCACGCCTGGCTAATATTTAATTTTTTTGGTAGAGACGGCGTCTCCCTATGTTG
ACTTCACAGCCACTTGTCACGAAATGTTCACAATAATGGTACAACTCAACAATGACTGCAGATGAATGGCTTCCTGCCTCTGTGTAATATACACTTGCACAATGGTCAGGACGTAGGACTGCTGTGAGAAAATGCTCTTGATCTGTGAAGTTGGAATCCAGGAATTCTGGAGGAAGATGGAGCACAGGTATGAGAGGAGGAAGGAGAGAATGACCCCTTCCCAGGCCTCCTGATCACGTGGGCACATCATGCTAACATTAAC
CTCCCATGCTAGGCCCAGCCAGCGAGCCACCAGCCCCCCTCCTCCACCACACCCACAGAGATCTTGGGCTCCCTCACATACTGATCTTGCTCTCCAGAAGGAAGCAAGGACACGTGCATTTGACCTCTATGTCTACCCATCTGTCTTCTTCCCCTACAGCTCCCCAGGGGTTGGGCTTGCCATGTCCTCTTCCTGTTCATTAGGAATTCCTCTTCAGGTATCCAGGCATTCCATCTCACAATTCTGCCTTGATGGCAGAAGTGGTGTTTTATCTTCACAGTGAAAAAACCCAATGGACTAAGTTGACATGG
GGAGAGGGCACGGAAGGGGAGGCTGACACGGGCAAAACCAAGAGGAGACAGACAGGTGGGAGAGGACAGTGCAGAAATCAGGGAGGGCAAAGGGAGGACAGGAGTGGCACATGGAAAAGGAAAGAAAAGGCAGAGTCAGTCCTGACCGACAAACAGGAGACATTCAGACAGGGTTTTCTGAGGCAAAATGTGACCCTTAAAAAGGGGAGTTCTAAAAATAACATGCAAATTAAGTAAAAATAAAGAGAATATAAGATCCTGTGACCACTCCCCGCCCTTCCCCAGAAATAATTTTTAA
TCACTGTGCTCCAGCCACAGGGTTTTCCTCAATGTTTCTCCAACGCACCAGGTGGGGTCCTGCCTCAGGGCTTCCGCGTGGGCTGTGCCTTCTATCTCCCTCCCCCACCTCCACCTCCTTTGGTCTCTATTGAAATGGCGCTTCTCACAGAGACCTCCCCTGGCCACTTCCCCACATTTATCTCCGTCAGAGTCTGTTCTCCTTTACTGCTTGTTTCCAGCCCACCCCACCCCCCGCCCCTCACCCTTAGCTCTTACCACCATCTGACCCCCTGTATATTTTACTTGTGTGTGTGGTTTTCTTG
ACAGTAATGCATGCCCCTTGCAGAAGACACAAAAAAGCCCAAAGCAAAATGTCAAGTCCACCCCAAAAAGCCCTTCTTTGAAATAACCGTTGCTGGTATTTTTGGGACCTACCTTTCCAATGTATTTTATGTTATTATTTTATGGACTATACATACATTATAATTACGTGTATTTGTATACACATATAACAGTAGATGAAGACGGTTGTGATTTTATTTTGTTTTCCTAAATTCTGTTTTGTAACCTGATGTGTTCTACAGAGTAAACA
GTAGGTGTTGTTCCCATTTTACGGGTGCAGAAGCTGAGCTGCAGAGGCGTTAGGTACCTGCCTCATAAGTGGTAGAGACTCCAGTGTCACCCTGCCCCTCACGTTCGGAGCCCCTGAGGGAGGGTCTGCCGGGCAGCTCAGCCCAGCACTCTGTAAGGAAATCTTCAGTGCCACTGCCCAGGATGTCTTCCCAGGGATTGGGCCTGAATGTCTTGACCATGCCGTGCTGGAGGTAGGAGGGGTGTCTTCATATGGAAGAACTGTACATATTTCTTTGGCAGA
AGATTGTGTTAATTCTAAAGCCACTGTTCCGACAACATCAACACCACACAAGGCAAGCTGGAATAATGCTAAAACAGACTGCTAAAAATGTAAATAGTTAAAAATGCCAGTGTCTCCTCCATGTCCAAATAACAGCAATTGATAGAAGACATAGCAAATCTTCCTCATGCCATCTTTTTTAAGGAATTTTGATATAGGTTTGCAACACTACAGACTCACTTTTCTGGAAGCACATAACCAATAACTCCCTTTCAATAGACAATAGGAGCAGCTTACCAGTCAGACCACTCCTGAGATGTCCC
GTATTATCTCATTTTCCAGATGAGGCCATTGAGGATCTGCTGGATGACAGAGCTTAGCGGTAGAAGCAGGAATGGAATCAACGTCCAGTTGGATTCCAAGTCCTGTCTCCAAGCATGCTGGGCTCCCAAAGGAAAAGCCTTTCTGTGCCCTCAGACTACACAGTCTTGTGGGGAAGTGGACAGTGGGGACCCCACGTGAGTTTTAGGCTGGGACAGCCCAGCAGTGAAGGAGGAGGCTGGGTGAGGAGTAACCAAGCCTTAGCTTTGGTGATTGATGG
TGCATCCTGGACACAGACCAGCCCCAAAGCAACCAGTGCCAAGCCCTGGGGATAGACAGTCACCTGGTATAAAAAACACCACCACCTTTATTAGAATGCTGGGCAGCCTTTTTTTTCTCTCTCTCTCCTTTTTTTTTTTTTTAAACAAAAAAAACACAAAAGTGTCTGTACAAAAATGGGGATCAGGATCTCAGTCTGTAGAAATCTGTTTTATTCTTACCAACATCCAATATCATTTCCATGGCATAGCTCTGGGCTGGTCCCGTGGAAGAGATTCCAAATATGTGGTGATTTCTGGTGGAATTTCTGCCC
GCTAGCAGAGAAACATGATTGTTCACCGTCCATCTCTGGGACAACCTAGGTCCTTCTTGCCTTTCTGTCCTCCTCAGTTGACAGAGTCTCTAAGGGAGGGGCAGGGCCTCCACTTTGTTCCTCCTGGTGTGGAATTCTGACCAAGTGTGTGTGTGTGTGTGTGTGTGTGTGTGTGTGTGTTTGCGCGCGCGCGTGTGTGTTGGGTTCTGTTAAATGCTTGAGCCTGAGACGGGGGGCGGGGCGGGGGGGGGTGCGGGAAAGCCATTTCCTTGCTTAAGCCCAAAGG
TTTAGCTTACACTTAACACATGAATTGCCCTTGTATTTAAATATCAAATAAAGGCAATTATAGGAATTAGCTACTTATCAAACAAATTGCAATGATGAGATATGAATTTGTAAAAAAAATCTTCAGGTTAGATTTTTAAGATGTTTGCCTTTGAATTTTGCCTCAGAGAGGCCTGGAATCCTCGACTGATTTTATGGGGCCTCTACTGTCCTTAGGGGAACCCAACTGGCCTTCTGAGATCCCAGCCCACTCATCTCTTGACACCGTAGGGTCCAGAATGCTTGTAT
CTGGCCTTCTGGCCTCTAGCATCTGGACAGAGCTGCCTGCCTGCTTGCCTTGGAGAAGTGGGCCTGGAAGCTCTCTCCTCCCCACTCCCATGTCTAGAGTCAAATCCATGGGGGCCAGAGATATAAGATTCTTTGCTAGCCTAGAAGTAAGGTGGGTCCAGCCAGACTGACCTTCATCTAAGAGTTTCCATGTTGGTTCCCATGGAGGTGATAGATTATAGTTGTCTAAGGACATGAACCCTGCCCTGTTTACAGTAGAGACACAGTAGTGCTTGCTGGACTATGCTATGTGAGTGCACGGGGCGG
GAAAGCAGCAGCTCCCCAAAGCCTGGAAAATCCCTAAGAGAAGGCCTGGGGCAGGAAGTGGAGTGACAGGGGACAGGTAGAGAGAAGGGGGCCCAATGGCCAGGGAGTGAAGGAGGTGGCGTTGCTGAGAGCAGTCTGCACATGCTTCTGTCTGAGTGCAGGAAGGTGTTCCAGGGTCGAAATTACACTTCTCGTACCTGGAGACGCTGTTTGTGGGAGCACTGGGCTCATGCCTGGCACACAATAGGTCTGCAATAAACCATGGTTAAATCCTGAGCTCCGGAGTCTTCCCAGGCCGATGCCTCTGCAGTGGCCCGTCGCAGAGGTCCAGATAAAACCAGAGGGATCCG
CACACCGGGAGTGCAGCCCTGCGAGCACCTCCCATACAGCGGAGCCAGGCCGCTGCCCTTTATCCGAAGCGCCTTCCAGAATTCATCCTGGATTCTGTTTCAGCTGCCAAGTGCCAGGCCAGCTGCATACCAGGCCCCGAGGGCAGGGCCTCTGTCTCAGCCTCTGGAAGTGTCTATTTTTTTGTGTGTGTTCTAGAATACACACACACAAATTAGCCATTTGTGTGTAACATGTCTACATACCAACACGTATAAGTATATAAATGCATGTACACGGGGGAGACATGCCTCACTCTGAA
TGCCCAGGGCTGCCTTCCGAGCACCCGCAGACCTGGGCCTGCAGTAACAGGAGAGCTATCTGCAAACCGCAGTGTCATCAGCCGCACGGCCTCTGGAGAGGCCTGAGAAAGGCCGGCTCAGCTTGCAGGCGAGGAACCAAACGAAAGGCAAACTCCTGGCCCCTGCAGCCTCGCAGGTCCCCTATCCCTCCTCCCTGCCTTCCTTTCCGCCCCGCTGACACCACGGTCTGCAAACCATGGTCCTCCTCGCCACCCCTGTCACCTCCTCCTCCGCCCCCCGCCGGCCTCCGACGCAAAGTCGCCACCCAGTCACCCCGCCTCGGCCCCGCCTGG
GGGCCGAACGGGGCCCCTGCGGCTTGAGCTTGTTTCGCAGGGAGCCCTGGGGCCATGGCCTCTGGGACACTGGACACGGGTCGTCAGGGCTGCCCAGGGGGAGGGGGTGTGGACGTGCAGACAGGGAAGGCAGCTGGACCCTCCAACCACGCTGGGCCCTCGGGCTGACCGGGGCTGGTCTGTGGGGCAGTGAGGAGGGGCTTCGTTCCCTAGGAGTTTGATGAGGGAGCGCCATGGGGGTGGCGTCATCCTGACATCCCGCAGGGCAGTGGAGCCTTACTTTCCCTAGGTTACAACACAGTTTTAACTGTCCCAAACTGTGGG
GCAGGCCACAGTCAGAGAGGGAGTGGCGGCTCCTTCTGGCCTGGACAGCTGCAGAGGAACTGGGTCAAGGTGGGGGTTGGGGGGGTGTGGGAAGAGGGTGGTGGGGTCCCAGGTGAGGGGACAAGGCTGAGGAAGGGGCTGAAGAGGGGCCCACTACTCCTGGTGTTTGTATTCTTGGCCAAGAAGATCTGGAACTGAGATGTAGTGCAACCAGTGACTCCCCCACCAGCCAAAGACCCCAAGCAATGACCCCCACCAAGGACCCCCCAACCCAGTGACCC
AACTTAAACAAATTTATAAGAAAAAAACAACCCCATCCAAAAGTGGGCAAATGATATAAACAGACATTTCTCAAAAGACATTTATGCACCCAACAGACACATGAAAAAACGCTCATCATCACTGCTCATTAGAGAAATGCAAATCAAAACCACAATGAGATACCATCTCACGCCAGTTAGAATGGTGATCATTAAAAAGTCAGGAAACAACAGATGCTGGAGAGGATGTGGAGAAATAGGAACGCTTTTACACT
GCCAGTACAATGAAGGAGACAGCTGAACTTAATCTACCGAGGCTCTACTCCTCTTCCTGCTTGGAAAATCTCCATCCAGCCCGCTCAGCAGAGGGAACTGCCCCAGGAAGAGAAGAGCGGTGGGCTGAGGGGCCGGGTGGAGAGAGTACAGAGGGAGGAAGCTAAGTAAACACCCAGCCTCTGTGCTCCCCCGTGCTGCCTCCGCCTGGTCAGCACCCTGTCGCTGGCATTGATGGTTTCATTTTTCTGGAGAGAAAAAGAACAAACGC
GAAATAAAGTGGGAGACACATACCTATGTGATTGTAACTTTTTCTATAGCCGCATTGAAAAGTAAAAAAGATGAAATTTAAAACTTGTTTGATTTAAACCGTTAGATCCCAAATGGTATCATTTACCATTTCACATGTAATCAAGAAAGAGAAAGTATTAATGAGATATTTTATGTTGTTTTTTTTCATATGAAGTCGTCAAAATCCGGCGTGTATTTTACACTAAGGGCACATATATGAGTTCAGACTGGCGACGGTTTATGTGCTCAGTA
AAGACGGGGTCTGGAAAGGTAAGTCCCAGCCAAGGTCACTGAGGCAGGGCACTGCCAAGCTGGGCTTCAAACCCAGCCTCCTGGCCTCAGTGCCTGAGGGTACAGCCACTTCCCCTCCTTCCCTTCCCAGGACAGAAACTCCCAAGGTGGAGGCTGCTCCGTGGGAAGAGCCGCCTGCTTCCTGGGAAGCAGAGGGAGAGGAGGGAGCACCCCCACTAGGCCAGACCTCGTGCCCTGGACCTCAGTGACCCTTGCAGCGGGCACAGCTGGTGAGGCCGGGCACCCAGGGCCACAGGAAGCCACTACCGCTGCCTGTGCTGGCACAGAGAAGCCCCAGGGGCTGCAGAGCCCCCAGCCTCACCGTCCTCAGTCTCCACATAGAGGCGGAGTCCCAGGTCCTTGTGACGCTTCAGCAACCAGCAGTCACTGGCTGCTGTGACATCCAGCACCAGCCAGCCCTCGTCTCCAGCTCGGAGCGTCTGAAGATCCAAAAAGAACAAGTCAGACTCCCTGTGGACATGAAAGAACAATTAACCGGCGGCCGGCACAGCTGCCTCCGTGTCTCCAGGGCC
ATTTCTCCCCCGGTAAGACTGAGATTGAGCCCAGCACCCTCGGGGAATGCCCGAGCAGCATTCTCCAGGAAGGGGCAGCCAAGGCTGACATACAGCAGGACTGCTGTCGTTAATCTTCACCAACTCTTCCAACGACAAAAAGTCAAAAACTGAAGACAAGCAAATATTTCAGTGCATTTTTTTCCACTAGTGGACATGTGAAAAACTAAGATCACCCAGGGAAGCCTGTGCACCCTTAGACTGCAGCCCTAAGAGTCACAGGACACACCAAGGGCAGCACCAGAAGACCCATCTGAACAAAGGTGGGCACACGGGCAGGCCCCCGAGCCTGCGCATAGGCAGGGAGAGATGTAGCTGTGTGTTCAGCCACTTCCAAAACCACACACAAAGCTACAGCCAGAAATATGTGGGGCCCGGCTCCATGCCCAT
GGGTGAGTGGACAGGGAGGCGTCCCATCCCCATACCCGCCAGGGCCTTCCCCTTCCCAACAGTGCCCTGGCTTCCCACCTTCTAGCCTTAACCTCCCTCTCTCTTGCCTTCCAGAAGTTCCACTCCATGGCCTCCAGGTAATAACCTTGGAGAGAGCTCAGCCAGGGTCTGGTGGCTGCGGGCACGGGCATCTCAGCTCCACTGGTTCCTCCATTCAGCTTAACCAGCGCCTCCCAAGCAGCTGCCTATAGCTGGCTCTATAACTGAGCCTGGGGAAGATAGAGGAAAGTCACATCCCTGCCTTCAAGGGTCT
GAGCCGCGAGGCAGGGGAAGGGCCGGGAGAAGGCGGGTAGAGGACTGCCCAATCCAGGGCGGGGCTCTGCAGAAGAAGCGGCTGCTTGGCTCCGCCTCAGGCAGCAGCGAAGGGGTGGGATGGCGAAGGGCAGGGGCGGGATGGCGAAGGGCAGGGGCAGAGGGCTAAGTTCTGGGGAAGAACAGAGGCAGGAGGAGAACGGATGGGGATCGTGGAGAGGGGAGCGTTAAAATGGGCCATGCAAAGGGGGAGCTGCATGGCTGTGGCCGCGAGCAGGGGTGGTATTGCAGGGGGAGGAGGGCAAGGTTAAGTT
AGGGATGGTCAGAGGAGGAGTCCAGGAAAGCTGCCGGGTGGAGGCAGTGTCTGAGCCACGCCTTGAGGGACAAAGAAACTCAACACTCAAAGGTGAGGTAGGCAGGGATTTCCAGGGAGAGGGCACAGCCTGGGCAGAGGGTGGGAAGTGGGAAGGAAAGGCACCACCAAAAGGGGCCCTAAAGAGCAGGTGGGCTGGCTAGGCACGCAGGGCCGGGTTCCGCAGACACAGTTCTGCGGAGAAGAGAGGTCACCGAATCGGGGCATTCCCGGCACTGTGACCGGCCATG
TTCTGAAAGAAGCAGGCAGGATTCAGAGCGGCAGCCACACAGGGTGGGACCGGGCTCACTGGATAACCCCCAGTCAAGCTATGCACCTGGCAGGTCCCCCGCCTTCTATTCGCCCACCCATTTCGCAGTCCCCTTTCCATCCGGCCCATGCACCGCAAGCTGTTCCTAATCAATGCGAACGGGAAACTCGGCCCTCATATCACGGGATGTGTTTGGCAGCGACAGCAACAGGAGCCGCTGCCACGGGCAGCTCCTTCCTTGGTGCATAAACCAGGGTCCCAGTGGCCTGGGC
GCCCTGGCCCAGAGCAAACAAAACATGGATGCTAACACTTTCTAATAGAGGATAACAGCAGAGAGGAAAGTCGACTGTGCACCGACAATCCCCAGCAGCAGCCACACAGCAATGCACTACACTGAGGCTCATTTCCAAGCCCCCTGCTCCTCTGACGTAGGCCCATGAGGTCCTAGGAAGAATTTATTCATCCTAGAAGGATGAATTAAATCTGTCTGACACTGGCCTGATTTTAGTACTGAAGGTCCTGCACCCCAGGAAG
TACACTGATGTTGACAGTTGAAGAAGCAATACTTCTCGATCCCCAGGCAGGCTTTATAGTGCAGCACACAGGTAAGAGGGTGAAAGGGCAGGATAGAGTAAACTCTGGGCAATATCCAGGTTTCGGTGCAGCTGGAGAAAGATGCCACAGGGTGAGTCGAGGGCAACCATAAGTCACTTCCAGGTATCAGGGCCAGCTCGTTCCACGGATTCCTCAGAGGAAATGTTCCCTAACCCCACCCACACCCAGGATTGTCACGCCTTACTCACTCACACTCTT
GACATTAAGTGAGAACTTACTGTGTGTGCCTATATATGATTGTCTGGTCTTTGCCTAATTGGAGAATGTCAATTCTCTAATACACTGAATAATTTTCTAAATATAAGTTACTACTTTCATATACAAAAATGTAAGCCATTAAGAGGAAAAAAAATAAAGATGAAAACTTCTCGAGATTAAAGTCCAGAAAATATTTAAAACCTTTAACAAGCAAAGAATCACTTGTAATTATCCTTTTAATGCCTCAATGAAAATT
CCAGGCTCATGAAAGTTGGTTTGTTCTTTGGTTTGTTCATTGTGCATTCATTCATTTGTTTGTTCATTTGGTAAACACATACTACATACTTCATTGAAAATTCTGCAATGATCAGGTCAGTCAAAATGCACACACACACAAAGAGCCTCTTTCTCCCTTTACCCTATTGAGTATTGGGTACCTTATTGGGCATCTGAGATGCTGTGGAATTTTTGCCAGAATTTTACCTGTTTGTCTACCCCTGTGCTAGGTGATGTGAAAGCTACATA
AGGAATTCAGAAAAGAGGAAAGGGAAACTCATCCACTAATTGGAGACCAGTGTTGGATGTGATGTCCAACAATGGGATCAATCCTTGCTGGAGCTGCTTGGAAAGAGGAAGAAAGAAAAAGAGGACGGAGAGTTTGACCAGGGTCTGGAGGTTAGCCCAGGGCCAGAGAAGAAGAGAGAATAAGGCGAATGGGGCTGGGAACAGGGAGTCCACTCTGGATCAGGAAGCAGGCCCGGGTCTAGTTTTTGCTGTTTGCTACTTTCCA
CCCAACCTTTCCCCAGAGCTCCAGAATTATTTATCAATTGCCAGTACACATCTCCTACAGGATGTCCTCAGGACCTCACGTTCCACAAAACCCTACTCACTTTCCCTGACCGCCACCACACGGCCCCTCTTCTGTATTCCTATCCGAGTTCTGGATGTCATCCAGGAGACAAAGGTGGAAGTCAGCTCCCCAGGCCCTCACAGTTGCTCCCCACATGCAATGGCTTATCAGAACTTTCCCATCACATCCAAACTCCTATCCCGGCTCCATCCCCGCTGTCACGGTCTTTGTACAACACTGATTGCCTCCTACC
GCAGACAATGGACCCCACGGCCCAGCCTCCTGGCCTTGGCCCCTTGAGCTGGGCAGGCAGCCGCTGGCCAAAGCAGCCGCCTCCATTGGTCCCTCACGTAGCCCACGTCCTGCCTGCTGGGTGGCCCTTATCACCGGGTACGTGCCAGAGTTCCACATGCCCACACTCCACAGTGGGGAGGGGACTGTGGGCCCAGGAGGAATGGGACCAGTGGGAAGTTAGGCTTCCTGTTTCCCTGCATCCCATTCCCAAGGAGGGGCTTGAGCAGGTCCTGAGTACCCCTTGATGAGTCTCTCGTT
TCTGGTTCTTGCAAACATTATTTACAGCTGTCTAATTTTTTCTGTCTACCTCACAGCTGCCAAACTAAAGTAGGTGGGAAGCCATTTTCCCTCTCTAGGTCAATGAATACCCCCCGTTCTCCACCCGCGCTTTTGAAGATTCCAGCACTGCTGCCAAGTCAACCCATCTGCAGGAGAACGCTTTGGAAAAAACAGACTTTAAAAAGAAAAGCAAACTGCTCTTAGCCCCTGATAGCTTCTCCACAGGAGAGGGAATATGGACAGAGCTGAGGT
GCAGGCCTGAGACCTGGCCTGGCTATGCTGGCCCTGGCTTTGTGGCTGGAGCACACGGTCCGCTCCAAACCCCAGGGCAAACTGCACCCTAGCCTGGGCAAATGAGCCGGCTGCTGAGCGTCAGTTACCACATGCATAACACGAAGCTGACAATGACACCCCTTGCCCTCTGTGGGTGCTGGGGGGTGGGGGGGGGGGGCACATGAATAAAAGATAATGCAGGGAGAGGTGGAAACCAGAGGACTCTGGGGCCTCCAAACTGCAGGCCTGGCCCTTAGTGGCTGGTAACATTCACTGGGTTGCGACTGGGACAGCTGGATAATGCTATGGA
CACGCTGTTAGTGCCTCATTCTTGTCACTCACCACCCGCCCTGTGCCTCGAGTTCCCCAGTGGTCACAGCGCATTAGAAGGTTGCCTTTCAGTCCTGGTGTCATTATCATCTCACCAGGTAAAAACATGGAGCACTTTTACCATTCTTTCTCCCCTTTACAAAATGAGAAAAATAGTCTGTGCCCAACCTCAAGCCCCCAAATCCAACGGATGCATCGAGAGACTGACATAAAGACGCGGAGGGAAGAGGACTGGCATGCCTATTTGCCTCCCCT
TAGAAAGCCAAGCCAGGATGGAATCAATGTATAAGAAAATATGCTGTGAATCTGTGGTTTCCCTTATCACTTCAGTAGGAGATTTGACCTTTACTTTCTTTCTACTTAAATTATAAACAAAATGAAGAAAATTGGCCAAGTGTGGTGGCTCATGCCTGTAATCCCAACACTTTGGGAGGCTAAGGCAGAAGAATCATTTGAGGCCGGGAGTTTGAAACAAGCCTGAGCAACATAGTGAGACCCCATCTCTATTTTTTTT
CTCTCCCACCTCACAACCTCATACATAGTGCCAGATGCTCCCTGAGTTCCACAAAACCTCACTGCCCTGCCACAGCTCTTCACACAAAAGGGAGTCCAGACCACGTCACCATGGGGGACACCAATCCATAGCTCAACCAGGGGCTGAGGTAGAGCACAGAATGCTCCCAACAGATCTAATCTTGAAACTGTAAATTAAGAAAAATAATCAAGAAAATTTAGATTTGAAAGAAAGTACAGCAAGAGGTCATGGGATAGAACAGAGTCTC
CCGGGGAGGTGGAGGTTGCAGTGAGCTGAGATCGCACCATTGCACTCCAGCCTGGGTGACAGAGCAAGACTGCGTCAAAAAAAAAAAAAAAAAAAAAAAAAGAAAGAAAGAGAGAAAGAAAAGAAAAGAGAAAAGAAATCAGGAGATTTTACACTAGCAATTCGGATTTCCAGCTCTGGAAACATGAAAAGGTTGAGCCCCAGCGTGCCTCTAAGCATCCCCAAATAGCCACAGAGTGGAGCTGGGCAGGGGCCACCCAAGCCAGGCATGTGTCCTCCAGTCTCCAGTCCCCACCCAGCCTATAATGCTTTGTGCGTGTCTAAGTTTGGGGTCCTTGTGCTGGTCTAACCCCCTTAATGTGCAGAGGAGGAACCCATGGCCCAAGGTCACATGATTGAGTTAGTAGCAGAGTCAGAGCTGGAACCGGGACGCATTTTTGTGGGTGCCCTGGGTAATTCTCCCTGGCCCTTACATTAGTGTCCAGGCCCCGGGGACCCCGGCCCCGCTCTGGGG
TTTGGAGATTACCTAAAGTATTTAGAACTCCCGTGTCCTGTGCCTGCCCTGAGCGAGGCCTGGGGGTGCTGGGAGCAGATGCAGGCAGGCCCCGGCGTGTTGGGCTGAAGCAAGTGTGTACACTGCCCCGCAGTGTCCTGCTGCGTCCAGGGCCCAGGCTGGTGCCCTGCCCTTCCCCTCTAAGCAGGGGTTTTTGACCCCGTGGGCTGGTGCTCCTTTCTCCCTGGGGGCCTGAGGTCGACCAGGAAAGGCCTGTGCCCCCTCCAAGGGCC
CAGTCCAGCTTTGACTGTGGCGGGGACTCCGGCTCTTTCAGCCGCACCAGCTCCTGCAGGGCCATAGTTGTGAAGAAGATTGACCCCTGCAATGGGAAGCTGGTATCCGAGTCCTCTGATGTCCTGCCCAAGTGAATGTCCACGGCAGCACTTCTTAGCTTACCCTTCCTGTGGCTGTCCCACATCCTGCTGGGGAGGCAGCTGTGCAGGGGAGCATGGGCAACTGGAGACCCATCTGACGCTCAGCCCTAGTTCTCAGCCCACCCTACAGGGATAGTTTGCTGCCTAGGGTACACCTCTTGCCCTTGCCTCCAGCTGAAAAAACAAGTCTATTTTTTTTTTCTGAAACAGAGCCTCAGGTATCCTCAGG
TGGGCTCCCTGGTGGTTTCCTGCTTGGGGATATTCACAGCCCAGTGCTGTTCTGTCGTAATTCACTTTAGACTATTGGGGCTCCAGCTGTCCTGAGAACAGGGCAGTAAAGGAAAGTCAGTGGCTTCTCATGTCCAGAGCCTTTGCCTGCCCTGCTGAGCCTGCCAAGGAAAAGCTTTGAGGTGCTGGTGGCCCTTGCTCCCTGAGCGCTCCCGGGGGAGCTCACTCTTCCTCTGCAGTTTGGAGGTCTTTGCTAACCCCAGTCCTCTCTAGCTGCCCGCTCTCTGCTGTCTCCCTGCTCC
TGAGCTTCCACTCAATGCAAAGCCAATATAGGAGATTGAAGAAGAATACAGGCTGGAAAGCCGCCTCTGGTTGTGATAATGGAGAATAACAATGGGAGTTAAGCATGAGTTTCAACACTTTATAAGTTGAACAAAAAATATGTCTACCTAATCAGCTATAAACCTAAGAAAAACATCATTTTTATCCTGATAATATTGGTTTTCTTTTCCGATCGAAAGTTTTGCTCAGGAGTTATATATATCATGTGTTAATTAAAATGTAAAGTAAATCAATGTTAAG
CATAAATAAGCTATTTTTAAAAGTTATTATTTTTTTACTCTTTCTTTTCTTTGGAGAGGGTACCAAAGGATAGCTGTTCTGTTTAAGTAGGGACCTCTCATGGCCTACAGGCTTTGACATCTGAGAATCAAACTGGAGAACATTCCGAAGCCGTTCTTATAAGTGTCTCCATCTCTACCTGGGCTGAAATGGAATGTGCAAATGTAGCCCAGCCTGGTCCTTGGGTGTTGCCAGTTGATTGATGACTGGGAGCCAAAGTGGCATCTCCTTTGAC
CAGGAGAACGGCGTGAACCCGGGAAGCGGAGCTTGCAGTGAGCCGAGATTGCGCCACTGCAGTCCGCAGTCCGGCCTGGGCGACAGAGCAAGACTCCGTCTCAAAAAAAAAAAAAAAAAAAAAAAAAAATGTGGGAGAGTATTCCAGAGGCAGAAAACTTAGTTGGCCCAGGACACAAAGGGATTTGGTCTCGTTGAAAGGTGATCAGGGATGGTGATTTGCAGGTTGTGTCCACTTGGATTCTTGGTGCATGATGAAAGTCTCCCCCAAAC
AGCTGTTCCTGGATTACTTCAGGCGCCCCAGAGCCTTTGCAATGGCTGTTCCCTCTCCTGGGAACTTTGCAATCCAGAAGCTCAATGCTAGTACAGCAGCACAAACTCCTGGCACGGGAGACAACCACATAGCTCCTGGGAGATGCCTCCCCAAACCCCTGCTCCCAGCTCACACTTCCAGAAGCCTCCTTCCAAAACCTCTTGTTGGACAGCACCCCTTTCTCTTCTCATGCCATCATTTAGTATTCCCCGTAGCAATGACTGCCCCCTGACGTGGATGTCACTTGTTTGCTATCTCCCCTACTAGAACATCA
AGCCATGGTGCCCAGGGACTGCGGGCTCAACTTTTGGGGCCAAGGCTGGGGCCACTCCAGTAGAAAACAAGGAGGAGCCCGCACTGGGGGCAGGAACACTGGCTGGGACCACAGGAGCTGGGAAGGGAGGCGGCAGTGGAGCTTGGGAGCTGCTTGAGGAGGGGGCTGAGGGCTGGAGCAGAGGAGCATCGGAGGCGCCACAGGCAGCGGTCCCCGGCCTGGGGCTGAAGAAGTCCAGGTCGGACTGTTCCCTCTATGAACAACAGAAAGGGTGGTGAGCCGAGGGCGGGTGGGGAGGGCCTGCCGCTGGAACGGGGCGCAGCCCTCCAAGGACTGCACGGAAGACAGCCCCGGAGGCACTCATTGTTCCCCGCTGCAGCTGGCACGCTCTGGAGGGAAGGACAGCTAACTGCAGCCCAGGAGACATGACGCTGGAAAGTGGAGGTCCTTGGCACAGTAGTGCTGTCACCGATCCTGTGCCCCTACCTGGAGCAGGTGCCACTGGCTGTTCCCAGCTGACTCTTTGGGAGGAACATTAGGGGCTGGGTCGGCGAGGCCTGACAATAGAGAA
GCCTCCGAATGCCCGGGCACCCCCGCCACCACTGCCTGCAGCTTCTCTAGCCTCTCGTACACCTGCAAGTGGAAAAGAGGGACTCTCAGGGTGAGATGGCAGCCCTGGCCGGTCACCCCGTGGGCAAACCACAGGGCTGCTCCAGGCCGTCCGTGACCTGCCCCAGGGCTCTAAAATGACATACCCTGCAGCTGGGAACGCTCTGCCCCTCGCCCCTCTGTTCCCATCACAGGGAGTGCTGAGAAGCGCGGCTGCCAAAAGCAAGGACTGAGAAT
CAGGAGAACGGCGTGAACCCGGGAAGCGGAGCTTGCAGTGAGCCGAGATTGCGCCACTGCAGTCCGCAGTCCGGCCTGGGCGACAGAGCAAGACTCCGTCTCAAAAAAAAAAAAAAAAAAAAAAAAAAATGTGGGAGAGTATTCCAGAGGCAGAAAACTTAGTTGGCCCAGGACACAAAGGGATTTGGTCTCGTTGAAAGGTGATCAGGGATGGTGATTTGCAGGTTGTGTCCACTTGGATTCTTGGTGCATGATGAAAGTCTCCCCCAAAC
GCCAAGGCAGGAAAACATTCCAGTATGGAGGGGAGGTTAAGGGAAGGAGAGGGTAAGAGTGAGGGAGCGGAGGGAAGGGGAGGGGAGGGGGAGGGGGAGGGTGGGGGAGGGGAGAGGTGAGGGAGGTTTTGAGTGTGGCGAAGGGTGTGAGCGTGCTGAGAAGCCCTAAGAGTGGGGAAATGGACCCCAAGGCCAGCCTGGATAAGGTGTTAGCAGAAGCTGGCTGGGTCTGGACAGGAGGGGGTGGGCAGGGGGCGGGGGGCACCTTATCTCTTGCAAGTGGGTGGTGCCGTTAGATCTAGT
TAAATAAATTCATAAAAGTTAACAAAGGGGTACACAGTATGGTCTTTGGAAATATAATAAAACATCAACTAACTTGGACTAATTGTGAGGAAGAGCAGAACAAATTAGTAGAAAGAGGTTATAAGACAATTGAGTTAGCTTCATGTGTATTATTGCAGCTTGATCATTTATATAAATATTTGTCTAGTACAATGCTTGACATACAGCATTGTGTTATGCCCATTGGGGACACAGAGGTGAACAAGACAAGGAATGCCATCAGG
GGGCTATCTTGTGAAAACAGGTCAGTGAAGCACCCGGCACGTATATAATACACCAACAATCATTGACAGCCATTGCTGTTTCAACAAGGCCTTCCGGAGATGTCACCTCCCCTGGGAAGGGGTTCTCCTGATAGGATTGGCCCCTGCCCCACGCTGTGGCAAAGCCGAGGAACTCCTAGGCAGTGGGGCCTTTCAGGGCTCTTCAGTGTTCATTTGTTGGCATCCTCTGTGCCCATACATGGGCCCCTCCCTGGGCTGCAGTGTCTGACTTGGCTTTTTCTCCATCCCTACCAACCCCGATCTCTCCCTTGGAAGGGCTCTGCAACTTCATCCCCACCTCAATGTCTTCCTGAGGATTTTCCCCAATTTTCTTATCTTT
ATGGGGAGAAGGCACACCTTAAACGCCCCGGGGTGGGGGGGGGGGGCGACATTCCCTAATGGGAAAAAAGACACACCTTAAACGCAGTAGAGGGCGACATTCTCTACTAGGGAAAATGCGGAAGAACACAGTTGTAATCAACGGTAGCGTGGCCGAGCGGTCTAAGGCGCTGGATTAAGGCTCCAGTCTCTTCGGGGGCGTGGGTTCAAATCCCACCGCTGCCAAGTACTTTTCATTCTCACTAGGGACTGTTTTTAGGAGAATCCCTTTCCAAATGTTCAGTATGAATGGTTCTTACGTATCAATCCCATTCTCCTCTTCGACTTCTGTTTACCA
AGAAGGGGTGTGGTCTGTGCGTGTATGTTCTTGTGTGCGTGTACGCGTGTGAGAGAGAGAGAGGGAAGGGGGGAGAACAACTGTAAGAGCATGTTTGTGGTGACAGGATAATGGAGAAGGGAGGAAGGAAGGGGAAAAATGAAAGAGATTAAAAAGCAAGAGAGGCAAAGTGACAGTGACGAGGGAAGAGAGTGACAGGGAAGGATGCAGAAAGAATGCAGGGAGCAACAGTTTGATGGGAAATGGGAGGGGACTTCTGCATGAGAGAGAGGTGAGGATTTGACATCCGTGAGAGGTAAAGTTTCATTT
CAAGGACCCAGCTCATGTGACCTTCAGCAGGTCTCTCCTGCTGCTGCCCCAGGACTGGCCACACACCAGGGCTCTGTCCCCCGACTTCCTCACTAGACCCTCAGGCCATCTGGTCGTGAGGTTTTTACTGCTAACGGGACAGAGTAACGCACATAACCCATGGGGGAGTTGCAGCGGTCTAATTGAAGTTCAGAGTGATGTTCACTGGTCTGTAATTCCTGACTCCCTTCCTGAGAGAGTCCTGGGAACTGAGCTTGGCTTTCTGCCTGC
CTGTGGGTTCTCCAGCAGTCTCCCCCTAAGCCCAGTCTGTGTGCACACCTACTGCCCCAGGAGATGGTCAGACCTAGAAGAAGCCCCCCACTTGCAGTGAGGTTCCAGCACCCAGCAAGCACCCTCCCCCGAACAGATAAATTGCCAAGCTCACCCTGGGATGATTTTTTTTTTTTTTTTTTTGAGACAGAGTCTCGGAGCTCTGTCGCCCAGGCTGGAGTGCAGTGGCGCGATCTTGGCTTACTACAACCTACGCCTCCTGAGTTCACGAGATTCTCCTGCCTCAGTCTCCCAAGTGGCTGGGATTACAGGCACAGGCCAC
GGTCCTCTGTGCAGGTTGGAGGATGGTTGGTTGTGGCGAGCGAGGCTGAAGGAGCCGGGACGCGGGGCTCTGGGCCTCGGGAACTGAGCCGGTACTCACCTCCGCCCCTTCTCCCCGTCGCTGTCCGCAGCCATGGCCCTACGCTACCCTATGGCCGTGGGCCTCAACAAGGGCCACAAAGTGACCAAGAACGTGAGCAAGCCCAGGCACAGCCGACGCCGCGGGGTGAGTGCGGGTGCCGCGCGGAGGTTGTCGGGGGTTTCTTGGAGGGCGGAGGGCATGGCTTGGGCAAAGGCTCTCGACCTGAAAGAACGCGCGTTCGGGC
ATGATTATATTGGACAGATCCACATTTTATTTAGAACATGATTTTATATGCAATTATCGTAATACCCCCAATTTTCCCCCCAAAAAAATCCCCTGGGATAACAGACCTGTTCACAACAGCAGGTAAATCCACAGTCACCTGTCTGTTTTCAGCGACTGCCCCTACCCCATCCAGCCCCCTGCCACCATTTCTCAAAATGGGGAGGCCCAAAGTTCCTATTTTCTGGCTGGGGAACATGAAGAGGCCACGAAGGAAATGGCAGACAACCTCATCT
CTGCCTCAGCCTCCAGAGTAACAGGGATTACAGGTGTGCGCCATCACGCCCAGCTAAATTTTCTGTAGTTTTTGTAGAGACGGAGTTTCACCATGTTGGCCAGGCTGGTCTTGAATTCCTGACCTCAAGTGATCCGCCCACCTTGGCCTCTCAAAGTGCTGGGATTACAGGCATGAGCCACCACGCCCGGCCCACATAGTTTATTTTTAATTTTCTTTTGTATCCAATTTTCAGTTACTCTTAAAAATACAAACATATGTAATTGGTGTTTAGTCAA
GGGCCGAACGGGGCCCCTGCGGCTTGAGCTTGTTTCGCAGGGAGCCCTGGGGCCATGGCCTCTGGGACACTGGACACGGGTCGTCAGGGCTGCCCAGGGGGAGGGGGTGTGGACGTGCAGACAGGGAAGGCAGCTGGACCCTCCAACCACGCTGGGCCCTCGGGCTGACCGGGGCTGGTCTGTGGGGCAGTGAGGAGGGGCTTCGTTCCCTAGGAGTTTGATGAGGGAGCGCCATGGGGGTGGCGTCATCCTGACATCCCGCAGGGCAGTGGAGCCTTACTTTCCCTAGGTTACAACACAGTTTTAACTGTCCCAAACTGTGGG
CTTAGATTGTAGTGCGGCAGGGCAGCCTTCCACCCTTTGGCACAGAGCTTGGTGTTCCATAGGCCACAAGGGGTTATAGACCCTGGACCCAGGACATGTTCCAAGACACTTTTACCTTATGTCAGAAGCCCTGCCTCAGCTTTTCTGCCAACATAAATAAAAAAATAAAAACAAAAATAAATAAATAAATAATGAAAGAAAATGAATTGAGTCTAAATTTCCATCATAAAACACCATGATTTCATGTGTCATTCAGCAGTTAAGGATGGGAGTGAATTT
GAGGCTAGAACTTTCCGTGTTACAGAAAGATTATCATTCATCCATTCACTGAACAAGGCTAAACAAGCAGTGTTTGGCACTGTTCTAGGTGCAAGAAGCTGACTGACTTCTCCACTAGAGAAGAGACTATTTTTTTCTCAGATAATAGCTTGCTTATATTTATTGAGAAGTTACTAAGTGCCAGGTTCATTTCTAGGTGCTTACATGTATCCACTTTTGAGCCCCCAATAGTCCTGTGAGGTGAGCGTTGTTCTAGCTGAGGAGCCTGCCACCTCTGTGCGAAGAAGCACTTGCA
GGCGAGCGCCTGCCACCAGGGGCTTCCCACCTGCCGCCGAGGACGCTCCTGCCCCGGGCTGGAAGGGGCGGAAAACAGCCTCGCGCACGGCAAGGGCACACGGATTTCATCCGATCCGCCAAAGCTTCCGAAGTCCTGTCCGAGGCCGCCCCGGCGACCCCAGGGCCGCCCACACCCGGTCTGCGGGGACGCGGCTGCAGTGCAAGGCGTCGCGTGGTGGCTGAGGGAAGGGCCCGGAACCCACCCGCTGAGAAGGGGGTCCTGGTTCGGCCCCAGCCCCGCTACCTGCATCTTCCGGATGTTCTCTCTTTCCAGACTCTTCACCA
GAAACAAAGTCTCACTCTTTCGCAAAGGCCAAAGCACAGTGGTGTGATCACTGCTCACTGCAACCTTGAGCTCCTGGGCTCAAGAATTCCTCCAGCCTCAGCCTCCCAAGTAACTGAGACCACAGATGCCGGCCACCACGCCCGGCTAATTTTTAATTTTTTCGTAGAGACGGGGTTTCGCTGTATTGTCCAGGCTGGTCTTGAATTCCTAGGCTCAAACGATCCAACCACTTCTGTCTCCCAAAATGCTGGGATTCCAGG
CCGCCCACACGAGGAAGGAGGCCAGAGCCTCCCACATCTGCCGAGTCGTTCAGAAGTTAACAAGGCTCATGGTTTAGGGTTTTCTGGAATGCAGGGCTAATCTGAGAACACTTCCCACTGTCTATATGGAGACTGCATAAGGTCACTCTACGGAGGGCAAAACGCACCCCCAGAAGGTCTGGGTAGGGGCGTGGCCCTTACCTCTGTGCATCGTGAGTACTTTCTGCAGCTTCAAGCTCTTGCCGAACCCTTCCCAGATCGTTTTTCAACAAAGTGTTT
AGGTGAGGGGGCTAGGCTGGCACTGGGTGGCGCCCACCCACACTCTGGCCAAGCTGTTCCTGCCAGGCCCAAGGTGACAAATGGGAGGCAGCGTCTGTCTGACCCTGACTGCCCATACCCAAGGGGCCATCAAGCTGAGGTCCAGCCAGGGAGCAGGGCCTTCCATGGCAGGGGCAGGCACACGGCCTCCTGGAGATGGCGAGGGGCATGAGAACTCAGCTTGGTGAGGACAAGGTCAGGCCTGGTTGCAGGGAGCGGGAGGATAAGCTCCAGTCCAGGGTGTTGTGGAGCAGAGGTGGAGGGGCATCTGTGGGCACTGCTGGGGAGGAGCATGGGGTCACTACCGAGCT
CACTTCCAGTAAATGCAACTGAGCCGTCGCCAGCAGAAAAAGTAGAAGGAGGTGGACAGACTTGTCTATGTACAATGAATAAAAATACCATGATCAAGAATATTTAGTGATGTAGTTGCTTGCATATGCGTGGAATATATCTGGAACGTCACAAAGGAAAGTGGTTACCGTACCTGCCCTGGTGACCTAGGAGGGTGGCTCATGACTTCCTTGACTTTCGTACCATGTGCACATATTACCTACTCAAAACCAAAGCATTTAACAACCTAAAGATATATTTAATAAAATGTGTCGGTCAGGCGCCGTGGCTCACGC
TGCAAAGATCCGATTTGCTAGGGAAGAGGGCAGTAGTGGCCAAGTAGAGGGTGGATCCTGGGCCCTGGCTGGCAGCAGGCAGCAAGGGGGGCTGCCAGGGCCCAGGCAGGGACGATCTGTAGACCGAGAGGCTTCCTAAGGCTCTTGGACAGGAGGAGGTGTCGGTTCCAAGCCTAAGGAGTGGGGCAGCCCTGGTGACTGGTGGTCAGTGGTGCCAGGCGGTGGGTGGTAGGACACCCTGGCAGGCAAGTAGGTTTGTGTGGGGGAAACTGATAGGCCCCTCCAGGGATTCGTTGGTGGACAACACCTGTGA
ATCAGACCCTGATCTCTTTAAAACATGTCTTTAGGAAAAAGAGACTTTTCTGATGACTTGCCTGTCATTCTGTTATCTTTTGTAGGATGGATCTTTATTTCACGAACAGTCCAAGAAATGTGTCCAGGCTGCGAGGAAGGAGTCGAGTGACAGTTTCGTTCCACTCTTACGAGACTGCACCAACTCGGATCATCAGAAATGGTTCTTCAAAGAGCGCATGTTATGAAGCCTCGTGTATCAAGGAGCCCATCGAAGGAGACTG
GTTGGGTGCTGCTGGAGCCCCTGCTCTGCTGCTACCCAGTGCCTGGCAGTCCAGGGGTTAAAGCACCACACAAAGCCAGCTCAGGCAATCTTCTCCTCCTCCCGCCACCCCCATCCCTCCCGGCTTCTCTTTTCTTTTTGTCCTTCTTTTAGAACAAAATAATTTGTGGTGAAGTCGCTCCTTCCCGCAGAGTAGTGGCAATAAGGGGGCGAGACTTGAGGCCTGGCCACATGGCCAGGGAGAAGAGAGGCCCCGAGTGAGTGCCAGGCCAGGATGTTCCCTGGGCCCCTGGGCCCTGCCTCAGGACAGACGTTCACAGAGGGAGACAGTGTTAGAGACACAGGGTGAGGAGGGGTCAGACCCTGAGGATCACTGAGGAAAGGCAGGGAACCTAGAGCCTAGCACCTTACTATTGGGGAAACTGAGGCACAGAAAC
AAGTGCTGCGATTACAGGCGTGAGCTACCGAGCCCAGCCTCTTTGGGACATTTCTTCTTTTCTAAACATACAGCAGTGGTGGTGAAAATATAAAATGAAGATATAAAAAGGCATAGTGATGCTCAAAACCCAAATTAGGGTCTGTGTAGACTGGGAAGCAGCACTTGGACAGAGACAGATGAGTGAGCTGAAGATCCAGGACTGTGGTTGTGGGTCGGAGTTGGGCTCTGTCGGGATAAATCGCTCCGCAGAAGACGGGCTAGAGTCTGCTCACCATTGAAGGAAAGGCCAGTGCGGTTTTTCTGCCCCTGAAATGTT
GAGCAAGGATAATAGTGAAGGCCCTGGTTCTATTTGGGTTATTTTTCTACCTACCTAGCTAGGAAAGCAGGACTCTTTGACAACCAAGAGCAAGGTAACCCACCACTAACTAGCTCATCAAATTGTACTTCACCAGCTTTAAAAACTAGAGTTCATGTTCTAGGTCTGGAGTTGAAAATTCAAGTGTCTAAAGGGCTAGGCGTGAAGTATGCTGATGGAGACAGTAGCAAGCTATGACTATTCCACTCCAGTTTTGGCCAAATCCTCTATGTAGGCCCAAGCTG
CTGTCAGTAATGGCCAGTACCATTTCTTTCAACTTCAGAGCATGCTGGGCCCTGAGCCAAGTGTTCCAGCCACACTCTCTCATTTAACCCTCACTACCCTGCCACACACACAGGGAAGATATGGTTAATCACCTTTACAGATGAGAAATCTGGACCCAGAGAGGTAGAACAAGGAATGGAACCCACATGCCATTCCTCCAGCACTCCTTCAGGTGACTTTCCTGCCATGCCTCCCTGGGCCATGAACCTAAAATGTATGAGGATGGGACAT
GCCTCTGACAGCAGGATCCTGCAGCATCAGCTGAGATTGGCTCTGCGATGGAGAAGGTGGGCAGGTGAGATTTTAACAGAGATCCATTTGCCCACATGGCACAGGCAGATGCAGGGTCCTGCCCTCACATGGGTAAGCCCAGTATGGGACTGGGCTGATTGCAGTTCTGCTGTTATTGTTGTTGTGTTTGTTTGTGGTGTCGTTAGGCTCGCAAAGAAAATAAATATGCTTATGAAACTCTTCCAGACATGGCTGACCCCTCCCCTCTCCACTCCCAGTCCACAGAATTCTCAGAACC
TTTGATGGTGATGGGCAGAAGCATGATGTCCAATTCATTCAAGGCTTTCTGAGTTCTCCTTGGAACAGCTAAGTGGAGAGGCCTGATTGCCAATGGAAGATGCAGTAGGATGCTCAAGATGGAGACGAAGGTTTGGAAGCCGTCGGCCATTTATTATCACTGAAATCATGGGAGTGAATTCAATTGCTCAGGGGATGTAGACTGGAAGGATAAGCAGGCCTAGGAGAGATCATCGTGAAGAGGAGAAGAGTTTGCAAAGGTGATA
TAACCGATGTAATGAGCTGACCTCTGCTACCATCTCACAGCATCACATCTGGTTTTCCCTGAGGCCCTGTTCCCAAAGTGTGCTGTCACTATACAGGGAAGTAGGGGAAAAGGGCTCGGTGGGACAGCTAAACACCTGAATATCACGGCCAGAGAGGGCCCACATCAAAGCAGCCTCTTGGTGTTATTTAGGCCAGTGCTCCCAGCCCACGGGACTCTCTTTTGGGGAACATGCTAGAGACATAGGGACAGGCTGGCACCGGCACGTGAGCACTTAAAATACAAAGGGTTC
CCCCATCATCCTGGACAAACAGACAGCGATGAGTCAAGGCAACTGTGTCTCACTGCAGTCACCATGTATTAGCTGTACTTTTATTATTATAACTTGCGTTTACTGACCTCCAATAGCTTAATTTTTTTTTAATATTTAAAAATAAGTAAGAACAATCCATTTTCTTTCATTCCTTTTTTTTTTTTTTAAGACATGGTCTCACTCTGTTATCCAGGCTAGAGTGCAGTGGTGTGATCTCAGCTCACTTCAACCTCTGGCTCAAGTGATCCTCCCACCTC
CAATGCGACAAGGGCCAGGGAGCCTCTGCCGACCTTTTCTGTGCTTTTCTTTGGGGAGCCGCTCTCCGCCCCCTCCTTTCTCACCCTGGCCCCCTCCCAGGGTCGGGGCTGGCCACCTCTCCTTTGGCCCCAGGTCAAGGCTGCTTTCCACAAAGCAGAAACAGTAAAGGTGGGGGCTTGATCATGACAAAAATATGACGCGGGCTGGAGTTGACCCAGGGTTCAGAGGAAAGAGGGAAGAGGAAAGGCCTGTTTTCCGAGGCCCTGGCAAAACACAGGCGGGAGGGAAAAGCAT
GGAGGCGCTGGGTCTAAAGGCAGGCACTTGCCCCCTGTGAAACATGGAGGCAGCGCCCCTGAAGGAAGCTGCTCAGCATCAGGCTTCTGCCAGGGCTATGTGTGGTCCCTGTGTATACAGTTAGAAAAGAAGCCCTTCTGGGCCAACACTGTACTGTGCCTAAGCAAGGCTGGGTGAACAGGGCACAGCTGGGTGCCAGCCTGCTCACTCACCTGGCCAAGCCTCTTATGCAGTGCACTACAAGCACAACTGTCCCAGGCAGGTGGCTCCCAAACTGCACACTTTCTCT
CCCCCACCCCCACCAGGGGCCACAGCCCCACCAGGGCCAGGCTCTGCGCGGCACCTGCCACTGAGAGAGCGGAAAGCGGTGGTTGAGCAAGGGTCTGAAGTATGGTCTGTTCCCCCATACGGGCCGCAGACGCTTCCTGGTGGCTGCTCTGAGCCAGGCCTGGGCCCCGGCGAGGGATCACGGTGTCTCAGACAGAGTTCCTTTTTATTCCCCATCCCTCGCCCGAGGTGACGGCCCAGCCGTGCCCAGGCCTGCCCGCTGCCCCTGAACCCAACCCTTGAGGGGCAAGGCCGTGCCCTGGGGAGGAAGGGGCTGCCCCCTCAGAGTCTGCTGTTCCTCAAGGAAGACGCGGGGGCAGCCGCAAGGATGGGGTATCAC
GCGCGGGGCGATCCCAGCTGGGCTCTCTCCACAGGGATGCCGATCCCTCTGGAGACACAGAGCCGAGCCGGGGACGGGTGGATGGGCGCCTTGACGCTTGGGCGGGCGAGCAGAGCACCAGCACTCTTGCTTTTCGGTCCTTTCCCCCGCCGAGGTCGGGGTCGCAGCCGCCGCCGGAGGATGGGCGGCCGGCGCACGGAGCAGGGCCGGGAGGGAGCAGAAGCTTCCGCCAAGAGCTCAGGAGCTGGGGCAGCCCTGGAGCTCTTCCTGCCCTTCTGCCCGCGGCGGCGGAAACTCCAGAGTCCCTACTCTTTCTCGGGAGGACTTTAGGGAAGAAGCAGAGCGGCAGGGGAA
TTTCAGAAAAGAAAAGAACATGCATACAAATTGGGAATAGGCTATTTAAGCAGATTTGTCTTTTGACTTCAAGTATTGGATACATTGATTCTTTATTCTTTGAGTACAACAATCTGAACATTCTCATTTTGTGGGACACTACCATGGTGTGAGTCTTGTTGAATGCAGGGTATTACCTCACATCATTGAATCCAAAAAGTCCAATATTCTCTCTCCTTGGAATGGAGGCTGGAGAACGGGCACGTGAC
GAGCCCAGGAAGTCGAGGTTGCAGTGAGCCGAGATCTAATGCAGGCGTCAAGTACGTTACCACGATCTGATCCTCAGACCCCATGCAGGTTCCCCACGTTTCGCAGTAATGTCCTTAACAGGGAAAGGACCCAGTTCGGAATCATGCATTGCATTTCCCGGCCTCTAGCCTCCTGTCTGGAGGAGTTTCCCAGTCTTCCCTTGACTTTCATGGCTGTCATTTGTGGGTGTCAGAGGCCAGTGATTTCGCAGAAGGGACGCCTACTGGCATGTCTGATACTTGGTAGGGATTTCTGAGAGGCAGTGCTGT
TTATCCATGATTTGCACAGCCAGGACACTCTGGGGCTGGGATTGGGAGGAGAGGAATGGCCAAGTTGCCCTGCCCCCTTGGCTCTGTGGACTCCAGAAGGATGGTCAGTACCAGCAGCATTTCACACACACCAGCCTCATTATTAAAATTGGAGCAATTTGTGAAATAGAGTTGAGACTTCTCTAGAGAAAAAAGGTTGGGAAGCAGCTCAGTGGCTGGGTCTGGGAGTCAGCTTCCAGGCAATATCTCACTGAGTCAGGACAAGGCCCATCATTCCCTGTTCCCGCCA
GCCAGTACAATGAAGGAGACAGCTGAACTTAATCTACCGAGGCTCTACTCCTCTTCCTGCTTGGAAAATCTCCATCCAGCCCGCTCAGCAGAGGGAACTGCCCCAGGAAGAGAAGAGCGGTGGGCTGAGGGGCCGGGTGGAGAGAGTACAGAGGGAGGAAGCTAAGTAAACACCCAGCCTCTGTGCTCCCCCGTGCTGCCTCCGCCTGGTCAGCACCCTGTCGCTGGCATTGATGGTTTCATTTTTCTGGAGAGAAAAAGAACAAACGC
CCTGCCTGTCCCACTCCACACCCTCCCTCTCCTCTCTTTATTCCCTCCCTCCTGTCCCTTCTTTCCCCCCTCCCCTTCCATGTCCGTCTCTCACTGTATGTCCTCCTGCTTCCTTTCTCTTTTCTTCACACACACACACACACACACACACACACACGTGCACACATGCACATATAGTATTATGCATAAGAAAAGGGACACAGTATGGAATGTGGGAGCTGGACAGAAGTGAGTTCAAGTCCCAGATCTGCACTAACTGTGTAGC
GTATGCGTGCATGTGTCCGTGTGTGTATATGTGTGCGTGTGCATGTGTGCCATGTATGCATATGTGTGCATGTTCATGTGTGCGGGGGGGTGTGCACCTGTGTGTGGGCGTGTTGTGTGCATGTGTGCACTGTGCATATGTGCTGTGTGTGTGCATGCATATGTCTGCATGCATGTGTGTGTGCCATGTATGCATATGTGTGCATGTTTATGTGGGGGGGTGTGCATGTTGCTGTGCATGTATATATGGGTGCATGTGTGCCTGTGTGTGTGAATGACTCAGGGCCTCGGGGCCTGAGATTGCTGCTTCTGATCCACAAACCCTGCAGGGGGCCATGCGAG
TCATCTTCAGCTACCCTCACTCACTGATCTCGCTGCAGGTGAGCCTTTTTTTAAGCAAAGCAAATCCATTAATTTCTGAAGGTACAGAACAAATTTATAAAAGGATTCCCACATTGCTTTGAAAATATCCTGTTCTCCCCAAGCAATTAAAATAGTACCAAATTGAAGTATATGTATGTATATATATGTATGTACACATGTAAATGTATGTATATATGTGTGTATATGCATCAATATAGATCCATATCTAGTCTATATCAGTAAGCACACTAACAAT
AATTTCCTTCTCTCTTCACACCTTCCAACATTTCCCATTCAGTAGGTTTATTAGAAGGATTCCATGCTTTTGACTCAGCCCTCTTTGTTTGTTCCTTTTGTCTTTTTTTTTATCTTGCCTTTCTGTGAAACTGTCTTTGTTTCTTCTAGTTAGCCAATTGATCCTAACATTGCTTCTGGAACAAGATAATGTGACCTTCAGCATTAGACAAGACTGGAACCAGTGGGGAAAAAAGCAGAGTATATTGTCATTCTATGT
CCGATGCATCAAACAAAAGGTAGTAAAAGTGCCTGGGTTTTTGCGTTGAAATATCTTTCCCTTCAACTCCCCACAAGGTGCTTTTACTCCCCGTCATCACCACCGCCTGCCAGAGGCAGTAAACTTGGGTCCAGCGGGCCCCTGTCAAGCTGCATAACCACACAGTGAGAGGCTGTCTAGAGAAAGGCGTTTGTTCAGGAGCAGAGCGTTGCAACGGTAACACGCATGTCATAGTAAACTGTGCATATTCGAGGAGGCAGAGGAAGAAAGGAAGAGGAAGGTTTTCAAAGAGAAAGTAAGGAGGATTTCATAATTGTTTTCAAATGGTTATCCTTGGCTACAGAGATCAATAACAAGGGGTTGCCAGTCCAAGGTTAGACAGGCAGTTGCTGGGCGAATGTCCTTGTGGAGGTTTTTTTTTGTTTTTTTTTTTTTATATATATGTGTAAGGCTGTGATGGCCTTTGTGCAAGGTTATGGTTTTGTAGAGCCTTTTGTGTTAGTTTTTGTTATCAGGCATACAAGTGTGGGAGTGCTTTCTTCTTAGCTTTCCCTAGCTCTATTTGTCAAGTTTTTTTTGGTTTGTTTTTTGTTTTTTTTTCCCAAGATGGCGTCTTGCTCTG
GTCACACAGGAAGTGGCAGAGCTGGGACCCACACCCAGATCTGTCTCCCTCTAGACTCACTCTCCTGCCCTTTGGGAACAAATGAGGCATGGAAGGTAGAAGAGAGGCATTGTTTGGAGCTCTGCTGGAAAGTTCTGGTTGGAGAGAATAAAAACCGTTCAACCTTCTGGGAGCTATTGCTGGTTTGGTTTGGGACATTTGGTCTTCATCTTTGCAGTCTCGGGTGCCCACCTCAGCTGTGGGCCTGGTGAGAGTGCCTCAGTCATCAGTGTCCTCAGGTGACCTGTTGCCCAAGGCTGCACTGGGAGGAGAGACTGGGCCGAGGAGGAGTTGGTGTCCCACACAGCTGAGATGGCCT
GGGTCCCTGAAGCTTCGGGCCATTGGCCTTAAAGCAGATTTGCCTCCCCTCCCCCATCTGGTCCCATCTCCCCTCCCTTACCTTCCCGGGGCAGCCTTTCCCCAGCCCCGCCCACCGCTCCCCACTCCTGCCCGGGTTGGGTTCTTCCCCAGGACGCCCTGCGCTTAGCTTAGGATATCCTATCTCCCTGCATAGTAGGCGTCTCTCTGTGGATCTGATCCTCCCGTGAGGCTGGGGGCCAGGGCAGTGCCGAGTATCAGCATTGCGACCTGCAGAATACAGGGAAGTGAATTAATGAATGAACACTTTTCCCACAAATAAGCAAACACATGAACATCTGT
GAGGGAGCGTGCCTGTGCCTGTGTGCGTGCATCTGTGTTCCTGCGGGCTGTGCCTCTCTGTGCACGTGTGTGCAGCCATGCGTGCGTGTTCACACGTGTGGAGTGTGTGCGTGCGTCCGTGCCTGGGTGTGGCGGGTGGTGAGGCTGGCAGAGCGTCCTGACCCCTCGGGCCCCAGGCCTTGTCCCTCTTCTCCGTGTCCCAATCTTCCTTCAACCGCCCGCCCCGCCCCTGCCTTTGGTGGCCTGGAGTCCCCACCGGCTCTGGGTACTAGGGCGCCGGGCAGCGCGGGAACTAACGGGCAGAGTCTGTGGGGTCGGGATGAC
AAGAAAAAAATGCAACCTTAATATACTTACAATGCTGATTATTATTCATAATTTTGCATTTGGGGCAATTATACTCGCTCCTACTGGGATATGGAAATCAAGGGCAGAAAGAACTAGGTGACATTCTACCTCCCTGTGTATTTTAATGATGTTTAGTTTGGTTCAAATAACCATACCTCTAAAATACACCCTTTTTCCTTGGGACCCACTCTTCTATCCGGCAAGGGAATAACTTCTTAAAAAACTTCGCATTTTCCAAGTGTACAG
GGGGGCCCAGGTTACCAAAGCTTCTGGCCTGAATCTCTTGGCACTGATTACAGTGCCTCATTCGTCTCTGCCCTGCACAGGGTACCATTCACGCCGGGGGTGCGGAAATGAATTAAGTTCAGACTGAATCAGCAGGGATATTTATTGAGGCATTGTCAGGCATCTGCTCTTATTTGGGAACAGGGACAGGCCAGCAGCACAGACAACGCTGTGGATAAGGAGAGTAGAGACTTCCTCTTCCTGCCTCCTGTCTTCTGGAGTTGTGACCGCAGGGTGGCCCAGGTGGATC
TCAAAACCAAAACCAGAAGAGGCTTGGTGCCTCCAGATTTGTTCTGCCAGACAGACTTGGGCAGCGCAGTCAGGTGCTGCTGCACCTGGCCGTGGAATCTGTTTTGTGATCGCGTTAACTTCAGCAGGAGCCGCTCCTGGTTTCTCTCTCATGTCTTAGGGCAGATTCCTGGAGGTGGAACCTGTGGGCCGAAGGGTCTCCATGTTTTTAAGGTTCTTGGGAAAGATGCCAGGGCACCTCTGAGAATTACCCCAGCCTGTGCCTACCACCCCCAGACTGCAGGGCTGCAATCCTGCC
GTGCCTCGGCTGGGTCAGAGCCTCTTCCTCCTGCCGCCCAGCCGGGCCTTCCTGCCCTCCCTGCCCAGCAAGCAGAGCAACGTCAGGTCAGCCCTGGGCTGGGGACAGACAATAAACAGACCTGCCCAAGGCCCTGCCCTGGTGAGGATGACATTCGGGCAGGGTGAGAGACTGTGATCCAGTGACAGCCACACGCACAGAGGTATTTACAAAGCATGCTGAATGCAAGAAAGGACGAATGGGGTGTGATAGAGAATAGCAGGGAAGGGGAATTTATCTGGCCTGGGGATGGCCCAGCTCTCTTTCTTTGTACCAGTAGAGAACAATCACCAAACCATCTTGTTAGGCAGAAAAAAGCAAGAAGGGTGTGTGCCGTATGACAAGGTGACTTGTTTTGTTTTGTTGAGACAGTCTCTGTCACCCAGGCTGGAGTGCAGC
GAAAAAAAAAACTTCATCAGTAAGAAACAAGTCAATAGACAAGTAAAAGACTAGGAGAAAATATGCATAAAACATAAAAAAGTGACTTGATTCCTGATTCTGGAGTATTTAAGAATTCCTATAACTCAACAAAAAGTTCAGTTTTTTAAAATGAGCAAAAGGCTTGGGTAAACTATTCACAAAGGAACATAGACAAATGCCAGTACACACATGAGAAGCGCATACACATCCACAAACTTCAAACAAGCCCACCTCATGTATTTCTAGTGAGTAAGGAAAAGAACGCAAACACTTTTGAAAATTGTTTGGTTGTTTCTTGTAAATTTAAACAAATACCCTATTATATTATCCAGCGAGTCCATCCTTAGGTTTTTATCCAAGGATAAAGAGGTGAAAACTCATATCTAACAAATAGACTTCTGAAAAGATGAAAATAGAAGCTTTATTCATAAAAGACAAAAACTAGAAATAACCCAAATATTCATTCACAGGAGAATGAATAAACAGACTAGGTTGAATCCATAC
ACACACACACACATACACCTACATGTGGCCGACCGCCTCGCCTCTAGCGCTGGGAATCAGTCACCGTGCTGTCCTTTTGGAGTCTTGTGGCCAAACAAGAGAAAGCTAACCCCTGACATTGCCCCTCCAAAGTGCGCTACCTTCAGTGAGCCTCCCTGTCACGCCCAGCCTATGGAGAGACACACCCCGCCATCCCTCCCGCCCCCCACCCCCCCACCAAGCATGGGAGTGCTGTGCAGGCAGCTGAGTGGCCTGACAGTCTCTACCAGTCCTGCTGTCCCTTGGCTGAGAATCAAACCCGCTTCTGGATGGCGGGGAAGTGTGTCCTCTGCTGGCTGTGTTCTCTGTGGAGCTCAGGGGAG
CCAAGGTAGGCTTCAGTGAATCCTCTGCAGGTGTGTTGTCATCCCTTGAGCCAAACACATGCTTCACACACACGCTGCAGGCTGCGTGAAAATGAGGTAGAAATGTGGGGAAAACATAATCCCATGGAGAGAACAAAGAGCTGAACACGTAAATGCCTCCGGCGTGCCTGGCAGAGAGAACACTCAGGCTGAGAGAAGGGACAGTGACTTGTACCAAAGGTAGGCAAGTAGCCTCTGGGGTCTCAATCAGCAGGGCATCTGGTCAACC
TTGGGGAAAGAGGTAAAACGTGGGCATGAATATACATGAGGACAGTGCTAGCAGGAGACTAGACAGGTAGGAGACTAGTCCCAAGGCAGTGCTGGGGCCCCAGCCTGGAGGCAGGGGAGGCTTAGTTCCTCTGACCTCCAACTCTTGGGACAGACAGCCTCACCACTCTGGCCCCTGATGTGCCAAGAGCAGTTTTGTGGCCAGACGTACCAGGATGCCAACCACCCCCACCCCCCACCCGTGTAGCAAGCAACTGTCCCAGCAGGTTTGTATCTCCAGCCATTCTCCCTC
TCTTGTCCACCGTGAGGGTGAGATCCAAAGGCTGGGAAGGCTCTTTCTCTCTGGCCATGCCTCAGTTTCCCCCAGGGTACCCGCTACCTTGACCCTTTTCCTCTTGCTCAGTCCCTGGCCCTGGTCTGGATGTGCGGGGTTGGGGTGCCAGTGAGTAGGTAGGTCTTCAGCCCATGTGGAAGGAAGGCCAGGATCATTGTCGGGGAGGTCCTCAGAACAGAAGGGTGGGTAACTGGCTGAAGAGTTTGCATCATCTGTGCATGTAGCAGTGGCGCTGCTGGAGGTGGC
AGGCAGCTGTGCCGGCCGCCGGTTAATTGTTCTTTCATGTCCACAGGGAGTCTGACTTGTTCTTTTTGGATCTTCAGACGCTCCGAGCTGGAGACGAGGGCTGGCTGGTGCTGGATGTCACAGCAGCCAGTGACTGCTGGTTGCTGAAGCGTCACAAGGACCTGGGACTCCGCCTCTATGTGGAGACTGAGGACGGTGAGGCTGGGGGCTCTGCAGCCCCTGGGGCTTCTCTGTGCCAGCACAGGCAGCGGTAGTGGCTTCCTGTGGCCCTGGGTGCCCGGCCTCACCAGCTGTGCCCGCTGCAAGGGTCACTGAGGTCCAGGGCACGAGGTCTGGCCTAGTGGGGGTGCTCCCTCCTCTCCCTCTGCTTCCCAGGAAGCAGGCGGCTCTTCCCACGGAGCAGCCTCCACCTTGGGAGTTTCTGTCCTGGGAAGGGAAGGAGGGGAAGTGGCTGTACCCTCAGGCACTGAGGCCAGGAGGCTGGGTTTGAAGCCCAGCTTGGCAGTGCCCTGCCTCAGTGACCTTGGCTGGGACTTACCTTTCCAGACCCCGTCTTC
CCTCCCAGGTGGTATCCACTGAGGAGGGCCAGTCCTGGGTCACCCAGGGCACCCCTTGTGATGCCTGGCTGGGGCCAGCGAGGGGACTCACTCCTTCCCTTCTCCAAAGTCCACCTCCTGGTTCCGTGCGAGGCATCCTGGGTGCCACAGAACGGTGGCAGAGAACCCTGTGGAGATTGGGCGCACTAAGAGCCAAGACCTCCGACCTACCCTCTCTCCCCAGCCCCCAAAATAACACAAATGAGATTGGCTATTATTAATTCCCTGTGAGCAATGCTGGCTCCTGCCTCTGTAC
GACCTGGGCTGGAGGCCCGACTCTGCCATTTTTGACAAGATCAGCAGGTCAGAGGAGTGTCACAAGAAATCTGTGAATTTGTAGACAATACTCAGATTCCATGTTTTGGCTGCAGTGGGCATCACTGTGGCATCTTGGAATAGGACCCTGTGGTGGGAGGCAGGAGGCCTGCTTCTCGTTGTGTCTATTTCATTGGTGACTTTGGGATGAATGGGTCTCCTCATCTGTATATGAGGGGGTGGCGGCAGGGTATGTCAAGTGACCCTGAGACCCAGTGCCCCTACAAATTCTGAAATCCCAAG
CCACTTAGGCAGGTAAGGACAGAGGGGAATAGTCAGGGAAATAAGGACACTTGGAGGTGTATTTGGTGAAGCAGAGTGTTTGGCAAGTCAAAGTCATGCCTGTTGAAGAGTCTCCTGTCCGGACAGCGTGGACAGCACCTCACCTCCGCTGCCCTGCAGGGATCTGCCATCCCAGGTGCTCCCCTCGGGACTCCTCCTGGTGCCAGGGAGGAGGGGCTGGGCCAGGTGAGGCGGAGCAGCCATAGGCTTCCCTCAGTGGGAGGGAACACTCACCTCCCTGAAGGGTGGGAGTTCTACTGA
AGCCGGCCTCACTCTGGGACCTGGGCCCTCCCCGTGATTGCTGGGGCTCCCTCAGAGCGGGGGTCTTCTTCCCACCTTGGATGCTGAGGGGGAAGGAGGTAAGACACTGGAGGGCTGGGTGGGCTCACCAGGCTTCAGAGGGCAGTGGGACTTGGACAGCTCAGCCTAGCGCCCAGCTGTCTCTCCGGGCAGGTCTCACAAATGCCCCGAGGCAGGCCCATCGCTGGCCAAATTCCCCACCCCTCCTGCCTGGACTCAGTCCCTTGTGAAATCTAAGCAAAGTCCTAGGGTGTCTGAGGTCAGAGTGCATCGGGTAGCTCCTGCTGCATAACAAGCGGGGGAGGGGGTGGCCCATGGCTCTGGACTGCTGGGCCACAGGGGTGATGAGGTGAGGCTTGGAGGAGTCTGTAGGATCCTAAC
CCCCAGATAGTGAGTGCAGCGAGATGGGGCAGGAGGAAGGCGGGGTGCTGGGCCTGGGGCTCACAGGCAGTGCCACACACAATGTCCGGCCGCCCTCCGTTCCGCTCCTGGCTTCCTGGGGCACTGATGGGACCCCTCCCTTCCCTCCTAGCTGCTGGTTGGACTTTGAGCAGGGCTTCCTCTGGAGCTTCTTGGGACCTGTGACCTTCATCATTTTGGTAAGTACCCACTCTCCCTCCACCGAAGCCCGAGCGCCACAGGCCCAGGCCCGGCTGGACCATCGCTCTCGCCCTCTAACCCACAATCTGCTCCCTGCCCAGTGCAATGCTGTCATTTTCGTGACT
AAGCTTCTGGTCTCAGCATCTCAATAACTCAACACCAGAATTTGAGACCTGTAGCCAGTTGCCTTCAGAATAGGCCTTTGGCCTGAGTACCAACCTCCCCCTGACCCGCAGCTCTAGCCTGCTGCCTCAGTGATCTCAGAACTGAGTGCTTGGGTCTTTGGCATCAGTAGCCTCCAAGCAAAGCACCTCGATCATATTCACTGCAAACCCAGCGATGTAGACTGGACCTAGCGTCCACTCACCAACATGGGCACGGACACTCAGTCTCCCCTGGGGAATACTGGCATTGAGGTCAACAAACACCCTCTGCTA
CCCACAGCGTCAGCAATGCTCTGGGTCCTGCTTCAGCCTGAGCCCACCAGCCCGCTGCCCACAGACACAGGTGCCTTCTGGGCAGGGAAGGTATACTTAAGGCCCATTTTTGGACTAATTGCTTCATGCTGGCCAAGCCCTCTTGGCCTGGAGTGGTATTTGAGGCCCAGAGCCTGAAGCATATACTGGAGACACCTGGGCTGACCAGAGGAAGTCTCTTTACTCTGGTTCCCTCCTGTCTGTGCCCCGCACTCCCATCCTAGGCCTTG
AAACCACAAACACGCACACAAAACAGAAAAGAAAACGCACAATAGCAGCCAACATTGAGGTTATAATACATACTAGGCACTCTGCCGTGCGTCTTGATCTTCCAACCATCCGATGAGGTGGGTACAATTAGTATACCCATTTTACAGGCACAGAAACTTAGATTAATACCACCAACTTCATAGATGTGGAGTGTGTTTGAGATACAGGATATGAAAGTTCCTGGCGGCCACTTCTTTGGTCGCCTCCTCAGTGGAGGAAGGGCTTTCTCATTCCCAAACAGGAGCGGCTGTGGT
AGTCATGAGCTCATCACCATCCCAGTGGCGTCTCATTTAATCGTCATACCAACATCCTCACAGGCCCAGAGACGTAGAGCCACTTACCCAAGATCACTCAGCAGGGGAATTCAGACCAGGCCCGCCTGACCCCCCAGCCTGTGCGCTACCCAGTGCCCCACCCTAAATGAACTCATCTGCAGGGGAGGGAGTTTCTTCGCCTGTCTTCTCCTTCTCCTTTCTTCTTCCTTTTTTTGTGAGAGAGAGCTCTTATCGCCCAGGCTGGAGTGCAATGGCACGATCTCAGCTCACTGCAACCTCCGTCTCCGAGGTTCAAGCGATTCTCCTGCCTCAGCCTCCCAAGTCGCTGG
CTGGGTCAAGGTGGTTGGCCCTGGGGAGCAGGTATGTGTGTACAAGAAAGACAGAGAGAGAGAGAGAGAGAGAGAGAGATAAGAAAGGAAGATTTAGGCAGAACTAGATTGTGAACTCCTTGAGGGCAAGAACTATGTCTTTGTGTCTTGGTCACTGTTGCTTTTATGAGAGCTTAACATTGTACCTTGCACGTAATAGGCACCGTCAAGTGAATGGATGAATACAGATGAAGCCGGCACTTGCTTTAAAACTGGGATCTGTGAGCTATTCTCTTCCACAGCTG
GGTAATGGCTCATTAGGTAGATTTGGGTAGGATGCAGCTTGAAGTGGGGCGTAAAATCCTTTCATTGTCCAATGGGGAGGTCACAGTGCAGCAGCTACTCCTTGTACTTGGAATGAGGGAAACAGCGTAATCTAGACTTGAACACGGGCTCAGGAACCAGGAGCGCCAGCCACAGATCTCACTCACTCTCACTGTTGTTTGCAACTTTGGGCAAGTCAAGTAACTTCTCTGCTGGATCACTGCTTCTCCAACTGTGTGAGCATTTGTAGCTTTT
GGGGCTCATTCCAGCCTGGACTTGACACATTGGTCTCTGTTTTTACCTAAAAGAGCCAGAAGCACTTCCATGACGATATCTTTGGTGCTGTATTTCCCTACGAGGCAAAGAAGGACAGGGCGGCGGTGCAGCCCAGCAGCCTGGAGATGTCAGCACTCTGAGGGCCCACAGGAGGGGTTAAAGCTGCCAGCACAGAACTTAACGATGGAGCCAGCTCTGCATTATCCGAGGTCACAGGGCCTGGGGAGATGGAGGAAAGTGATATCCCCCAGCCTCACGTCTTATTTCTCACCTCGTTCC
CCCACCAAATGAATGACTAGGGCCCGGGCTTGAAGGATGGCCACAGCGCTGGTTCCTGTCCCTCTGGGTCTCAGGCTGGGCCTCCTTCCTTTCTCTAGGAGCCCACTCAATCCTTGGGAAACAATAATACACTGTTTCACCCTAAAATCGGTGCCTAAATTTTATCTCTTCAAGGGTATCTTCTGTTTAATTGGGAGCTAAGCCTTGAATCAAAGAAACGGATCCGTCATTGCAGAATGTCTTACTTAGTAGATGGCATGAAGGGAGAGC
CCTAACCAGCAGACAGTGAAGGTGGAGTCCACGTTTCTCGGCCTCCACGCATAGCGAGTCTCAGACCCCGCAAGGCTGCAGACAGTGCTGTGTAAGTGGGCCTTCAGTCCTGTGGGGAGCCCAGGTTGAATCCCCAGGAATAGAAGCTCCAGAGGAAGGTCCCCAATCAGTCCGTGGTCCCCAATCCTGAGAAGGGTTGCCTTTTCTGGGAGGAGCCTGGGTCTCATCGCTATGCGGGAACAGGGCTCTGGGAGGTGTCCAGGAAATGTGAGACCGGAAGTCGCCGTCAGGGAACGGAGTAGTCTGTGGCCCTGTTAGAGGAAACA
TGGGGCAGGCTGGAGTGAAGGTCCAAGCGCTGGACCCGAGCAGCAGCCTCAGCCCCAATCTAAAAGCTCAGCCCGTTTTCCCATGCATACAATGGGCATAACTGTCCCAAGAATGAGGCTTGCTGGAGTTACTGGCAAGCTGCGCGCTGTCCGCCTAATTCACCTAATTCAGGGCAAGAACCGCTCTCTGGCCCCTGCACCTGGGAGAGGTGGGGTGCTGGACCGAGGGCGAAGTAACAGCGTCCTGAGGGCCCATCCCCAAATCGCCTTCCTTAGGGAAGCCGGAAC
ATAGACAGAACACAGAGGGGCTCACGCCTGTTATCTCAGCGCTTTGGAAGGCTGAGGCAGGAGGATTGTTTGAGGCCAGAAATTTGAGGCTGCAGTGAGCTATGATTGCACCACTACACTCCAGCCCAGATGGCAGATCAAGACCCTGTCTGAAAAAAAAAAGAAAAAGAGACAGAAAACAGATTGGTGTTCACCAGGGACTGGGGAGAGGGAGAAATAGGAGGTGACTACTAATGGGTACAGGGGTTTCCTTTGGGAATGAAGGAATGTTCTGGAACTAGATGGAGGAGGTGGTTGCATAACATTGTGAATGTCCTAAATGCCACTGAACTGTACACTCAAAATGGTTAAAATGGT
TGGATCTGGGACAGCTGCATGCAGTAGCGGCCTTTGGTCTCCTCCAGGCTGTTCTCCAGGGATGCTTTCTGCAAGTGAGAGAGAGAAAAAGAGTCCATGGAGGTGGTCACTCCTGTTCCTCCAGGTCTCTGGGCATGTTTTTTGAGAGATGCCTGGATTTTGATCCCAGTTGGGGTACTGATGGGCCAGACAATATGGAGAAAAGCTAGCCCACTATTCTAGGGCTTAGTTTCTCTATCTATATAACGGTCCCATGAGTCCCCTGGTCCCATCCTGAGAAAAGAAAGGTGGAACTAGACTGTGGCTTTTT
CATCATGTTGGCGCAGAAGAGGTTGATATAGTCCTGGCTCTGTTGGAGTGGTCCCTGTGTGCACCCCCTCTGGGGAGACAAACACCCAAAGACAAGGGAGTCAGTGGTACAGATGACAGACACACGCCCTGCTATGGGAAAGTCTTGCAGTTCTGAGACGGTCTTGCAAGGGGCTGTGTTTAGGGCTGTGTTTAGGGCAGGTCTTTTTCTCCTTTTCGCAGGATTTCTTCCCCATGCACACCCCCAGCCTGCTGGGTTCGAGATCCAGCTCTGCCACTTAGGAGC
AATGTTTCAGTGCCCTTGGCCTGACCTGATACTACCTGGGAACCCAGGCTGCTCTGGCAGTGAGCTATCTGCTCTCTCAGCCAAAGCGCTCTCGCACCAGCAGCATCAACTTTTTCTTGCCTTTGTAGATCTGTTTGAGGTTGTCGATGAACTGGGCAAACTGCAGGTGGCCATCCTGGGGCAGCAGGAAGGTCTCCCGAGCCTTGCTTAGAAACTCAATGAACTCTCCATAGTGGCGAGGGCTGATGTGTGTTAGGCGTGAGTGTGTAGTGTTGATATAGGCATTGATGGTGGC
TGACACCAGGAGTTCGAGACCAGCTCAGGCAATGTATTGAGACTAAAAAACAAAATAAAAAATTAGCTGGGTGTAGGGGTGTGTGCCTGTAGTCCCAGCTACTTGAAATGTTCCCCTGGGGAAAGAAAAACCCTTCTGTAATTTTGTTTGAGATTGCATTAAGTTTATACACAAATTTGGGGAGAACTGGCATTCTACTGCTATTATCAACTACAATTTTACGTTGTTTCTCTCTCCCCCTCTTTATTAGGTGTTAAGCCAAATCACCTATTAAGTAATG
TGAGGGGAAAGGCAGGAGGGGATCCCTGGGAGAAGGAGTGGGGATCCCTAGGACCATGAGAGAAGGGAAGGAGGTCCCTGGGGCAGAGGAAAGAGGAGCTAGAGGTCCCTGGGCCTGGGGGAGGAATGGATGGGCATGCTGAGCACTCAGGGTCCTCTGGGATAGCTAAAGCAAGCGGGGACTTGGGAGGCCGGCCCAGGTCTGAGAGGCCTCCTCCTCCGTCCCCTTGCCTCCCCCTCTGTCCCCTTGCCTCCCTGCAGTACCACTTGGACTACTGCTCCATGTACACAGACCACAGCGTCTGCTCCCGGGACCCGGAA
TGCTACACTGTATCTTATATGTATAAAAATATATGTAACATACACATATAATGAGGCATAGTAATAATAGAAACACCCATAAACCAGCAGCTTAGGAAATGGAGCTTTACAAAGACTGCTGCAGTGACCTCTATTTCCCTCCACCCCATCCCCCTGCCTCTCTCCCAGAGGTGGCCAGTATCCCAAAAATATATATTTTTATTTTTATTTATTTATTTATTTATTTTGAGACTGAGTCTCCCTGTGTCGCCCAGGCTAGAATGCAATG
CATTTTGTGGAAACAGCGTAAGTTTCTCACATTCACACATGATGTCCATTCTCCTGTTTATTCCTTCTTCTTCTGCAGCAGTGATTTGCTGGCTGCCATAGTTATCCCTCCTCCACCTGTTCTACACTCTTCTTTAAGGGCAGATGCAATTCCAGGACTCTCCTGTGATGGGGGCAGCCTTCTTTATGGGCCACACTTAGTGCTCTCAGTGCTCAGTGGGACACGAAACCCCACAGAAAAGGGTCAGAAACTCTGTTTCTCACACACAAGCTTCAGACCCGCCTTTGCCTCTTGCTTCTGGAGTAGCTTAGCTATTTTAGTCAAGTTATCC
CTTTCCTTCCTTCCTCCCTCCCTTCTTTCCTTCCTCTCTCCCTCCCTCCCTTCTTTCCTTCCTTCCTTCCTCCCTCCCTCCCTCTTTCTTTTTTATAACGTTTTTCCTTGGGTCCCTGCTTCCAAACTGTGGGTTATTTTCTAATGTCTTAAAGCAAACTAAGCCACGCCTTCACGGAGTCTCTGCACATAGTACATGAGCACAGGTGCAGTGTCCTTTCGCCGCCATCCTCTAATGACAACGCTTTGTTGAGAAAACGAGGGCGTTAGAGAAAGGAAGAGT
CAAAGTTCCTGCCCTCTTGGAGCTGACACTTCTGTGTGAGACATGGATAATAAGCAAGAAATCCAATCATGTGATTTCTGCTAGTAACAAGCAAAATTAAAAGAAGAAAAATTTCAGACAGTGGGGAATGGCACTGGTGGACGGTAGGATAGTTTGTTCTGGGGCAGGGTCAGGAGAGAACAGGCTGAATGGTGGTCAGGTGGGACAGGAGAGCTCTGCTATCCAGCCAGTCCCACCAGCCCGGCTGCCTGCCCCCCACTGCTGCAATCTCT
GACGGGGTTTTACCATGTTGGCCAGGCTGGTCTCGAACTCCTGACCTCAGATGATCCACCCTCCTAGGCCTCCCAAAGTGTTGGGATTACAGGCGTGAGCCACCGCGCCTGGCCCAACTGTTTTCTTTTTAAGTCTCCCAGTAGATCCCAATGTGCATGGGCCGGTGCCGCCAGTCCAGGTGAAGCTGACCCCCGGGACCCAGGCAAGATGGATAGGATTAAACCCAAGGCTGTGCAGCAAGGCTACCTGGGGTCAAATCCTGCCCCCACCTGCCTGGGCCTCAGTTTCCCCATCTGT
GCGATCATCGAGATTGCTGGTGCAGCCCTCAAATGCGATTTCTGCAGCCAGCCCTTCATGCTTTCTCTGCCTCCCCTCCTTAGTGACTCTCTTCTTCTCCAAATCCTGGAAACTCCCACAAATATCACTTTCTCTGGGAAGCCTACCCTAATCACCCCAGAATGCGTTCCCTGAACACCGTGTGCTTCTAGTATTACACTTACTTATCAACAAGTCTTTACTGCGCGCCTATACTGATCAGTGCCAGGCATTGTTCTGGGGAAATTGCAGTAGACAGGACAGCTGAGGGCCCTG
TAAAAGCTGAGGACTAAGAAAACGAAGATAGATTCAGGGGACACCGTGAGTCAAAACTTTAGTTTGCCAGGTCTGACTTCTTTCCTGCAGCTCTTCGCCCTCTACCCAGTCCATCAGGGACCCCAGGACTAGGACTCCCTAGCTCCCCACTTACAAATTAAGCCCACCAACATTTGTGGGGCGCCAGGCAAGAGAACGAATGGAAGCTCACATACTCTATGTCTGCATATTTTCAAGTTGTTCAGTCAAGCTGATAAACCCTTAAATGAAGTATGCTCCATCCTTC
TCAGGCCCTCAGTTGTCACAACCAAAAACATCTCCAGACATTACCAAGTGTCCCCTAGTGGGGAAACTGCCCTGGGCTGAGAGCCGCTGGTCTGTAGCATGGATTCTGTTATCTGTGTGTGTGTGCCTCCCTCCCTCCCACTGGGACAGAAGATCCCTGGGTACAGGGACTCTGTTTTGTTCACTGCTGGACCTTCAGTGCCTATAAAACAGCACACAGGTGCTCAACAAATAGCTGCTGCGGGAATGACGAGGCCAGGGGGAGCCTGAGTAAGTGGGCAAGGGCTCCCTCGAC
CTCAAGCCTCACCGTGGATAAACGTACTGTCCCCCTCACCTGTCTATTGGCTCCCATGATACAACACCTGAACAAATTGAAGAGCTCTGTGACACCTGGGGTGGAAAAAGACCCGGGGAGGGTTTCCAGATTGGAAACAGGAACTGTTGCCATTTTCTTGTTTGCTCAGAATTACTCCAGAGCTGGGAGTGCTGTTGACATATGTGTTACCACTTAATCTTTCATAAGAAATCCTTTTCATGGGGGAGCTGAGCTCTGGATCCGCGCCAGTTTAGATAATTACATTCCCCCAGAAGACTGAAGCTGTGACGGCTGCATTCTTTTTCTGCTAAGAGT
ATGAGAAAAATACAATGATAGCAGAAACTATCTCAAGCAAAAATCATTTCATATAATCTCGTCGCTGTAATTAGCAGCATCCACGGAAGACGGTGGCTTCCTCTCATATAGATCCAGTTTAATACCCCAGGCTCAGCCCATTAGTCTCTCCTTCACCTCATTCGTTCTGCAGTGTGTTCCTCTGAGCGCCTCATAGTCACACATCTGCAGGCAGTGCACAATGCCTTTTGCACACGGTCGAGGTCCTTGAACTGAGTACTTTGTGCATGCTATTGGCCTG
TCAACAGGAAAGCCCATCGCAGGCTGCGCTTCTGTGTCCCCGAGACGACTGTCCGCAAGGTGGTGGCCAGCACGCCCGGGGCCATCGAGCCTGTCCTATACCACTGAGGACAATGCTGTCCACACAGACCCGCCCGGCGCAGCTGTGTCAGTGTAAATCCTAGTCTGCGGCCGGGCTACTGACATTTGCATGTGATTGACTAATCTATGAGAGAGAAAACAAACACAAGAAAGAAATACATGGTGATGAAGCCCCTGCTCCACCCTCCTCCTAAAAGATTCCACT
TCATCTTCAGCTACCCTCACTCACTGATCTCGCTGCAGGTGAGCCTTTTTTTAAGCAAAGCAAATCCATTAATTTCTGAAGGTACAGAACAAATTTATAAAAGGATTCCCACATTGCTTTGAAAATATCCTGTTCTCCCCAAGCAATTAAAATAGTACCAAATTGAAGTATATGTATGTATATATATGTATGTACACATGTAAATGTATGTATATATGTGTGTATATGCATCAATATAGATCCATATCTAGTCTATATCAGTAAGCACACTAACAAT
ATTCTTGATATTGCCGGGGAAATTAATTCAAGGACCAGTAGGAAATAGAGAAAGGACGGAGATTTATTGTAAAAGGCAAAGTACACAGTCAAGTAAAGGGAGTGCAGGGGAACTCGAGAGAGAAGCAGGTGCAAGTTTGGGGCTGCCACCTTTCTGGGTTTCTTTAACCAAGGAGTGGAATATTCATGAAAATTCCTGGAAGAAGGTAGAGATTTCTCAGAACTGTGGTGCCCCGCATTTTTACACTAAATATAAGTGTTCTCAGAACTGCTCAGGAGCTGGCTGGTGTGTGTTTAGTATGTT
GAAGTGCAGGTTGCGGTAAACTGAGATCTCACCATTGCACTCCAGCCTGGGCAACAAAAGCGAAACTCCGTCTCAAAAAAAAAAAAAAAAAAAAAAACAAACAAACAAACAAACAAAAAAAAAAATCAGATATCCCCAGAAAGGAAGTTGTTATGGGCACCAAATGGTTGTCATAAAATTCACGTTTTGTTGTCCCCCTTCCCATAGCTGGTGGCCTTCAAAAGAGTATTTTATTGTCTCTCTCCAATAATGTGGGGGCCATTTGTAGGAATCACACACACAGGCAGCTGG
CAGAAGGAGGCTCCATCAACCCAGTAATGGAGCAGAACATCAGCACTGTGGCATCTGCTAGCCGGCAGCACCGGGGTGGGGGTCCTGTCTCCATCTCTCAGGCCCAGCTGAAATGGGTGACAGCAGCCAGTGCAGGGACGTGGCAGAGAATGCCAGAAAGGCTGTGTATGTGTATGTGGGTGCACGTGAGCGCCATGTGTATGAACACCATGTATGAATGTATAAACATGCATGAACCGGCACTGTGAACATGCATACAAACATTGCGTGCAGGTGCATTACACTGCCACATGTAGAAATGTGAGAAGCCCCAGGGAAGGGAGGGCTGGGGGTCTGGGGCCACAGGACTTGTCCCGGAAGCTGGGGTGATAGCTACAGGCCCCGTACTTGGGTAATGGGAGGGGGTGGACTACGGTGCAGGTCACCTTACAGCCTCGGGGTTGGAAGAGACCACAGGGTCACCAGCCCCCACCCTCCCTCTGCAGCGGCAACTCTTGCCAGACCCTCTGTCTCCAAAGGTGGCAAGAGGTCTGGGACCTGAAAGAGGCATCAGGAGACCTGGTTTCTCTCCACTTCTTTCCATCCTTTGGAAAGTGGCTTTGCATCTCCCAAGATAGCCTCTCAGCTTTCATTTTTTTTTTTTTTTTGAGACAGGGT
GAGGTGTGGACGTTTGCGGGGCAGGTGGCTGGGTGGTCGTGGGAGTCTCGACTGATGGGGGTGTCATCTGAAGAGGATCAAGGGGCGGCGTGGACTCGGGGCTGTTCTTATGGTGGGGAGCGTGGGTGAGCCGAGATGGGAGGGGGCGTCGGGATTGTGTTGGGGGGCGCCCAGGGGCGTGGGGCAAAATGGTTTGGGGATAGGGTTTTGGGGCTGTATTGGAAGAGCTCAAAGCCGCAGTGAGCAGAATGGTTTCGGAAGTCCGTTAGGGCAGCGGCAAGGTCAGGAAACGCCCCACACAC
CAGGCTAATTTTTGTATTTTTAGTAGAGACAGGGTTTCACCCTGTTGGCCAGGCTGCTCTCGAACTCCTGGTCTCAAGCAGTCCTCCCACCTCGGCCTCCCAAAGTGGTGGGATTACAGACGTGAGCCACCACGCCCCACTGGTGTCCTCATTCTTTGTTCCCATTTTACAGATGCGGAAACTGAAGCTCAGAGAGCCCAAGTCATTTGCCCAAGGTGACCCAGCACTGAAGGGAGAAGCTAGCCATTAAGCTGTCCCCAAACCCGTGTACTCAACGTTGATGGCTACTCGATGGTGGCTGAGAGGC
GGAGGAGGTTGGAGTTTGTTTTGTGTCTTCTGCACACTTTGCTTCCTGTAAGAATAATAGACTGATCATTCAAATTAAGGGGACATTCCCTACCAGCCTGCATCTGTTGACACCTGTGATTTTCCATTGTCCTCAAAAGACTCCCTGGCAGAGAAAGGGGAGGAACCCGAGTAATCTGCTGGGCCGCATCCATCCCACATTACTGTCTAATGCTGGTTCTTAGCGACACTGATGGACAAGATACCGCTCCTAGCCTCAACAGAATCACAGTCTAGCAGAGAATT
TGGGCTCACGCTGGCCTTGGAGGGTGAGTCGGATGGGGATGCGGAGAGGCCTTCTAAGCAGCTTGGCAGCTGCAGGAGCAGAGCAGCCGCCTTCGTGGGGAGAGAGGAGCCGGTTTCCAGAGCCTTAAGGAGCCCGCTGGAGCGGTGGCCAGGGGGGAGCCGGGGAGGAGGGACCGTCTCCCTTTCCTGGGAAAACATGGCGTGAACTCCCAGAGAAGGTTTTCCCAGCAGGGCCACAGGAGACAGACAGCCAAAGCTAGACAACGGGGAGAGCAGCCCCGGGAGGCTCAG
GGAAATTTCGGAGCCAAATTTCCAAGCCGGTGAGGTGAGTGAGGGTCAGGACAGGCGCTGTGGGCGCCTCGGTGCCTCGGTGGAGCCCGGCTGCGCCCCTGTCCGCCAGCCCAGCTGCCGACTCCAGAGCTTCCGTGTGTCCGGCACCCACACGCTCCCGGCAACCGGGTCTTTGGCTCAGAAGCCGCGAGCCCATCCGTCCTCGTTTCACAGATGGGGAAACTGAGGCCCAGAAGGCCGTGACTTATTGCAGGTCACGCAGCTCTTTAGTGACACGCGGGACTGGAAAATAG
CACACTGTGACCACGTTGACGGGAGTAGAGTAGCGCTGTTGGCCAGGAGGTGTCAGGTGTGAGTGTATTCTGCCAGCTTTTCATGCTGTTCTTCAGAGCTGCAGTTATGCCAGACCATCAGCCTGCCTCCCAGTAGAGGCCCTTCACCTGGAGAAGTCAGAAATCTGACCCAATTCCACCCCCTGCCTCTAGCACCTCTTCTGTCCCTGTCATTCCCCACACACGTCCTGTTCACCTCGAGAGAGAGAGAGAGAGAGCACCTTTCTTCCGTCTGTTCACTCTGCGGCCTCTGGAATCCCAGCTCTTCTCTCTCAGAAGAAGCCTTCTCTTCCTCCTGCCTGTAGGTGTCCCAGAAGTGAGAAGGCAGCCTTCGAAGTCCTGGGCATTGGGTGAGAAAGTGATGCTAGTTGGGGCATGCTTTTGTGCACACTCTCTGGGG
AACTCCAAATAATCTAAGCAAGCCGCCCATCCATAGGAGGGTAGACGGGGCGTCGGACAAACCCTCAGAACGTCTCCTGGCTGTCCTCTGTGGCCTAACTGGGGGACAATGACAAGGCCAGGCCCCCGTGGCCTTGCCAAGGGAGCCTCTGCATGCTGTCTGTGAAGCATACCAGCAGATGCCCGCCACCCACGCTCCACACAATCACTGAATTTGCCCACCTGCTGTGTGTCTCCATCACCTCCTAAGAGGCAGTGCCATCGGCTTGACTTTATTTTCATGTGTATTTTTAAAAGTAATACCCGTCCA
GGCACAGAGGTGACGTCACCTCGACCTACATTGCGCTGACTGGAGCCAGTCCTGTGGCCCCCGCCTGCAGCGAGGGGGTGAAAATGTTGCTTAGCCATGTGTCCAGAGCGAGGAAACGGGTTTAGTGACCATCCCTCTGGCCGTTGTTGCCCAGCCCGGAGGCCTAGTGGGGTGCCCGGCATTGAGGACAGGTGGCCAAGCAACGGGAAGCGGAGGCGGAGTTTTCCATGGGACCCACTGCCCTGCTTGCCGCGGTCACTCTGGTTGGGTTCCTATCTGGGGCTCCAGGATATGCCCCAGCCCCA
CTTTCTTTCTTTCTTTCTTTCTTTCTTTCTTTCTTTCTTTCTTTCTTTCTTTCTTTTTCTTTCTCTTTCTTTCTCTCTCTCTTCTCTCTTCTCTCCTCTCTCTGTCCTCTCTTCTGTCTTCTCTCCTCTCTCTCTCTCTCTCTCTCTCCTCTCTCCTCTCCTCTCTCTCTCTCTCTCTCTTTCTTTGAGACAGTATTTCGCTCTTGTTGCCCAGGCTGGAGGGCAATGGCGCGATCTCGGCTCACTGAAACCTCCACCTCCCGGGTTCAAGTGAT
ATGAGGTCATGCTATTTTTTTTTTTGAGAAGGAGTTTCACTCTTGTTGCCCAGGCTGAAGTACCAAGGTGCAATCTCAGCTCACTGCAACCTCTGCTTCCTGGGTTCAAGAGATTCTCCTGCCTCATCCTCCCGAGTAGCTGGTATTATAGGCATGCACCACCACACCCGGCTAGTTTTGTATTTTTAGTAGAGATGGGGTTTTACCATGTTGGTCAGGCTGGTCTTGAACTCCTGACCTCAGGTGATCTGCCCACCTCGGCCTCCCAAAGCGCTGGGATTACAGGCGTGAGCCACCGCGGCCAGCCGGGGAGGTCATGGTATTAAGCACGGA
ATGAGATTGGACCTTCGAAAATTGTTCTCTGCCCTCGTCATAAAGGAAATAAGAGGAGCACGAAGACCAGTGAGGGTGATGGTGATCTGGACTGAAGTGGCAGCCGCCACGGAGAATATCGGATGAATGTGAGAGAGTTTTGGAGGTCAAAGCACCAATGTTGGAAACTAACTGGATAAACGAGGAGAGCGGCGCAGGACAGGAGGAATCGAGCCTGACTTCTACCATAGGGGTGACTGGGCGGGTAATTCATTGAAATAAGGAAGTTAGGAGGAGGAGCAGGTTTGGACATGCTGATCACTAGAGCT
CTGACTCTAAGAAGCTCCCCTGCCAACCCCATGTGCCCACTGCACCTCAGGCAGGAGGGGTGGAAGCCCTCATTTCTTGATGTTTGCTTTTTGCCTCTTTGCTAGTAACATCTGATTCTGAGAGCTGGGCCCCCACTGGGAGAACCTCCCTGTCATCCCCCAAGCCAAGCCCATGCTCACCTGCTCCTCACCTGCCCTGGGAGCCTAGGGTACCAAGGGTACCGAGGAAGCCATGGGTAGTGGGGACACCATGGGTACTGAGGGTACTGAGGGTCCTGAGGGCTTGAAGGTGGGGTC
CGATTGCTAACTGGGTGCACCGTGCGCGTTCCACAATGACTCATGCACACCTGCTGTGCATACTCCTCGCCCGACTGCTTACTCAGTTCTCCCTGTACATTCCATCACGACTCATGCACACCTGCTGAGCTCCAAAAACACACTGGGCAGCCTCTGTAACTGCCCCAGGCAGAAAGATGCTTTAGACTCTGAAGAGCCAGAAAATGATAAACATTTGTCCAATACAGCTGGAGACAGTCAGGAAGAAGGTGTGAAAGATCTAAAAAGAGCATGATCCTTGGAAAGACAATAGACATTTCAGACAAAGTAAAAATT
CTGGGACTACAGGTGCCTGCCACCATTCCCAGCTACTTTTTTGTATTTTTATTAAAGACGGGGTTTCACAATGTTGGTCAGCCTGGTCTCGAACTCTTTACCTCAAGTGATCTTCCCTCCTCGGCTTCCCAAAGTGCTGGGATTACAGGCGGGAGCCAACGCACCCGGCCGCTTTTACTATTCTTGCAACTTTTTTCATTTGACATTCCATCGAAATAAAAAGTTAAAAAAATTCTTTTTCTTCTGAGGGGGTGTTTTATCAAGGACACCTTTATCAAG
AAGGGAAGAGAAGAGAAGGTGGAGGCCTCTAAGAATTCACACCCTGTGCCCTCAGTTACAAACACAGTCCAGTTGCTAACAATATTAAATTCCAAAATGACTTGTAATGTAGGAAAATAAAATAAACATCCTGCACACTTACCCAATCCGGGTAAACAGCTTCCCATGGGCATGGAGAAAACTGAGGATGAACCTTTTGTTCAGCTGCATGGGAAAAAGGGAGAGGAGAAAACAATTAAACTTTCCCCAGTTTCCTGTTACTGAACAGAGTCCCCAGTGACACA
AGTTTCAGAGGTACCTCTGGCACATTAGCATTCTCTTTGTCCTGGACCCCTGGGCGGCCGACACCCCCGCACTCTCCAGTCCCAGAGCATCCGGCCCTGACACCCTGGCCTGTGCACTGCCCCCCAGGAAGAGTTGTCCTGGGGCTGCTTTCAACCAGCTGTGGCCAGCTCTGGGGAATGGAAGGAGGGTACTGAGGACTGAGGAAGGCTGGGGAGGAGAAGCCCCATCAGCCACGGCAAGTCCCCGCCACCAGGGGCATGGGCTGGTCCTAGGAGCAG
GTGATATAAAAGATTTTTTTATTCCTGACACAGGGAAAACTGTCCAAATGACACTAAGAAAAAAAAGGATTAGGTCTCAAAAGTTGAATTTTTCTTAAAAATTGTCACGTATTCTTACTCATGCTTAAATAACTTTGTTAAAAAGATTACCTCTTAGTCTCATTTAAGCCAAAGAGGTTTAGTTTGTTGAGGTTTTGTAAAACCTGGCACTTAGCAAATCTGATGGCAGTTATCATTTCATAATTATTTT
CAGAGCAAACGTGGTAATCTTGTGTGTGTTCATGTGAAAGCAGAATTTAATGGTGCTTTTAAGCACCAAAGTTTAAGATGCACGAGAAAACTGTATCTCCATTTTTTCCTTTTCGTTTACAATTACTTGTATAAGCCAGGCACGGTGGTGGCTCACGCCTGTAATCCCAGCACTTTGGGAGGCCGAGGCGGGCGGATCACATGAGGTCGGGAGCTTGATACCAGCCTGGCCAACGTGGTGAAACCCCGTTGCTACTAAAAAT
CCCATCGCTGCCCTTGATTCCAATACCCCGAGCCCAGCTGGCGCCCCTCATGCCCTCTCTGCCTCCACGGGTTCAGGTGAGCTCACAGGCCAAGGCCCAGCTCAGCCACCTCCTCCTCCATGCGGCCTTCCTGATGTGCAGCTGCCGTGACTACTCCTGTCTCTGGGGTTCTCTGGGAGCCTGTGTTTAGGGCCCAGTCTCTTCTTCCAGTGATTTATTTGCTAGCATGTTTATCTCTCCCCAAAGCTCTGAGCTTCTGGAGGCCAGGACATGTCTTCCTTGTCT
AGAATTCAGCTGTCACTCCAGTGTTTGGCGCTTAGAATGGAATTGAAGTCTGGGCCACAGACCACAAAGTGCAGAGTGGGCAGGCTTCTGTGGTCCCCCAGTCCAGTTTCTCGGTGCTTCTTCACTCCTGGCCACACTGGCTGCTTTGCTGTTTCCTGGCCATGGCAAGCATGTGGTGTGGCCCCAGGGCCTTTGCCCATGCTGAATCCCCTGACTGGGACACTACTGCAGCTGAACCATGGTAAAGGTGGACAGAGAAAACATGCAGCATTCTTTGGAGAAGTTCTGCTGTAACGTGGCAGAGAA
AGCCCAGGACTCTGCTGAAAGTTGTGCCAGGGGGTTGGCGGAGGGAGTCGGGGGTGATGCCGAAGGCTCCACCCTGGGCACCCGCTGTTGATGCCAGGAACAGAGCTCAGAAAGAGAAGATTCCAGGGGCGAAGGGATGGGGACAGGGGTTTCGGTTTTGCATACATGACATCTGTGGGGCCTGTTGCATCTCCAGATGGAGACTTCTGGTGAGAAGTTTGAAGTCAAGGTCTGGGGCTTAGGAGAGAGGTAGGGGTGAGATGTCCATCTGGGAGTCCTGGGCTTATGGGTAGCTGAACTTA
GGGCTTCTTTATGCCAAGCCAGCCCTGGGGGAGGCCTCGGCTGTCCAGGGTGAAACAGGGTCAGGGTGATCAGGCTCGGTTTGTGGGGGCGGCCTGTCCTGCTGGAGGGTCCTCCTCACCCAACCCCAGCCTGCTGCAGGCTGTCTGCAGGGGAGATGGCAAAGACGGTGTTGTCCAGTTTGCTTGGGACATGAATGGTCTGGCAAATACGCAATGACACAGCTCTGGGGTCCAGATCCGGCCCAGGCGGCCGCCTGACAGAGGAGGTGCCCACAGAGCTTCCGTGAGAGGGCAGCCCAGGCCCAAG
AGACCTACCCAGTCAGAATCTGCATTTGACCGGGACCCCCCGGGGACTGGTGTGCGTTCAGAGTTGAAAAGCCTGCTGCATGTTCTCTCCTGAGCCGGGGCTGATGGCCTAACTATCCACGCCGTAGGCCCTCAGCCCCGCTGTCTCCGCAGGCATGTGTGCCCGTGGCACTCTCCTCTGCACCTTGGCACCTATTGCCCTAGGTGCCGTCCATGCCCTTCCCCAGTCAGGCCCCGAATCTGCTTTCAAGATGTGAATGCCCCCTGCCCCGCGAAGCCCTCCTTGCTCTCTCCGGTGATCCCCACGCCCCGTGCATG
GTCTCATTACTAAGTGACACTGACAAGCACCTAACCCTCCTCCTCCTGCTGCACGAGCCTTGGTTCCACCTGCAAAATGCAGCAGGAACACAGCTGAGCCACAGGGCCGTGGTGAATGATTGTGACCAGGTGATCCAGTGTGGAGCGTGCCTTGCCCTAAGAAAGGAATTACACTGTGCTTTGCTTGAAACCAATAAACACGCAGTCTTTCATGGCCTCACTCCTCTTACATCAGCTGAAGCCAACTGCTAACTCTCTGCCTCATTTTCACTTCC
GGGATGGTGCCAAGCCATTCATGAGGGACCCACCCCTGTCATCAAGTCAGCTCCCACTAGGTCCCACCTCCCACACTGGAGGTCACATTTCAATGTGAGATTTGGAGGCAGCCAACATCCAGACCACATGAGTGGCTTTCTGATTACTTTCTGCCTTCTTTTTTTCTTTTTTAGTATATCCACTTTACTGTTTGTATGTGTTAAAGCGGTGGTCCCCAACCTTTTTGGCACCAGGGACTGGTTTTTGGAAGACAGTTTTTCTATGGAATGGGTGGG
ATCCACTGATCATAAAGAAAAGGAAACACATCTTCAGTTCTCCATGGAGGTCACTTGTTTCCCGGGTCCTTCCTCCACATCTAGATGACCACACAGGGTGCAAGCAATGTAGATGCGATGTACACTATAATAATGAAACGAACGCAAAGGAAAACTCACTAAGTGCTTACTCTAGGCCAGGCACTGAGCAAAGCAACTTCAGGTAGATGATCTGAAGAGGAAGCTGCAGAGGCAGCCGCTGGACAGAAATGCCTACGCTCTTAGGAGCCTTCTCCACAGGAGAGAAGGAGGGATACGAAGATAATCCAG
CTGCCAGCCTTCCAGAAAGATGCATTATTCCCAGTCCCACGGTCACATTCTGGCCGCTAGCAGAGCCACAGTTAGATGTGTCCCCCCGACCCCCCCAACCCCAGGGGCCTGAAGACTTGTGGGGCCTGGGACCACCCCAGGGGCAAGACCAGAACCAGCTCCTGACCTCCCACCAGGAAAGAGGGACCAGGGTGAGACACAGCTGCAGGAAAGATGCAAGGCTGGGCCGTGGTGGAGAACGCCCCCACCCCTCCACTTCCCCAGGACGCGGCAGGCAGG
GCGGCAGGTGAATCACTTGAAGCCGGGAGGTGAAGGCCGCAGTAACGCTGTTCCCTGCATTGGATGAAGTGCTCCCCACCAAACTCTCTCACCGGAGAGGGTGGGATCTGCGGGCTCCCTGGGTGGCTTGATTTCGACACCCTGTGGGCTGCCTTCCACTCTGGTACTTTCCTCTGCCTGCTGATGCTTGAAATTCCTTGAACCGGCCACACACACCTGCTTTCTGGAATCAGAACACTGGAAAGGCTTCCTGGGACGGGAGAAGAGTGATTTACATTCCTGCCGAGGTGTAAAGCTGCGGATGGCAGGTTCTCTCCTGAGAACCGGCTTCAACTAGGAGGAGGAGGTTGGAAGCAGGACCCCGAGCTGACCTGTTGACCAGGAGAGGAGTAAGCAGAAGGGAGGCAGGAGCGGGCGGAGGAGAGAAGGCCGGGGAGCCGGGATGGGGGTCACCGCCCCCGGGGAGCCGGGATGGGGGTCACCGCCCCCGGGGAGCCCGGATGGGGGTCACCGCCCCCGCCCCCGTGATGCCGAGCTGAAAAAGACAGTCTCCAGGTAGGATAATCCGTCACACTAGATGCATATAGCTTCATGCAAGAAGAGCGACTGTTGCGCTGTCTTC
TGGGACTCGGTGGCTTCTGCCCGAGCGGAGGTCAGCGAGGACCCGGGAGGCAGCGCCTGGATGGAGCTGGACGGGGAGGGCTCTGCTGGGGCTCCTGGTCCCCATGCGGCTGTGCTGTCATGGGGAGCCCTGGGGACCCTGGCACCCTCGTGAGGGCCCAGCCCGCCGACTCCTTAGCCAGAACTTGTGCCCAGCGTGGGAATTTTCTTCCTGAGCAAACAACTTTTTTTTTTTTTTTTTTAACTGAGGAAGAAACTGCCCTTCAGAGAGGTTAAGGGACTGGCTGTGGCCACAT
CTTCCAACAGGAGTCACAAAGAATACAATTAAACCACTTGTGTGTTTTCTCCTACACAAAGTGTTTTAAGAGGCATAGGAGGGAGTAAGTCTCAGGAAGAGAAATAACACTGTACACTTCTCCGACTTAAAGCCAACTAATATACACACAAACTAGCTAGCACCTGCATGGCTTTCTACAACTTTTTCTATTGCGATGCATAAATGTCCAAAAACACAGAATCCAAATTCCGTGTCTTTTACAAAGAAACTGTAATGAGTCTTTAAAAAAAAAAATCAGGATCACTTATTAGTA
TGAGACTGGATATGGGCAGGGTGGGGCTGTGCTGCTGCTTGTTGCCCTGTGGCAGGGGTGCTGGGGAGGCAGTGAGGGCTGAAAAAGGCCAGGGAGGGAAGAGGGGAGGGGAGGGAAGCAGTAAGGTGGAGCAGGCCTGGCCAGAAAGAGCCAGGAATAAAGCTTCCTCTAGTGTCTTGAGCCTAGGCCTTCTTCCTTCAGTGGAACCTCCCTTTGCTTCCAGCAGGAGGAGGCAGGAGAACCTAGGTCTACAGGCTTTCCTGCCATGGTCTTAGGG
CAAACAGTAGAGGCTCAGAAAGGTTGTGGATTTTGGAGTTGAAACTCTCATGCTGTCTCTTTCTGGCGGTGGGACCTCAGACATGCAGTTTGCCTCTCTGAGACTCAGTTTCCCCATCTGTTAATTGTGGATGGTGCTGACTTGGTCTCCCCCAGTCACTGCCAGGACCAAGATGTTAAGGCTGGTGAAGCACCTAACACACCATGCAGGGATCCAGCTATCCTTGGGGGCTTTCTCCAGAATGTACGTGGGAACCCTGGAAGGAGACATGTAGTTCCATTCCTCTGGGAGCGAAC
CCCGGGAGGCAAGTGGTTTCTTAGGAGAAGTAGGAAGATAGCGGGGATAGGAAGTGTACCCATATCCCGAGGTCCTTGCAGGCTGCCCAGGTCTCTGCCTTTAGAATTGCGGGGTGGCTCGGCCCAGGAATTTTCCTGAATTCCATTATGCTGAAAGCGCAGAGTATGGCAGGAGACCTCCTGATTATCTCATGTGGAGGTGGGAGTAAGCAAATAGTCTCCCCCGCCACTGGGGCACGAGCCAGCTGCCCCTCCGCGGCCGGGAGCCCAACCCTGGGGAAGAGAGCAGCCACGCCCCATTCCTCCACCGTGACTCGAACCTTCAGCTGCTGGAGCCCCTGGCCACCGGGGCCCCGTATTGACCTCAGAATTGGCCGCGTCTGGGGCGGCTCGAGGTTCCTGGGC
GCCCATTTTCCTTCTCTCCCCTCGCACGCTAATTGCTCAACGTTGATTTGATCTCCCGTTCGGCACAGAGGAAATTGCCCTATTAGCCATTTTCATCCCGGGATTTTTTTTTTTTTTTAAATTAGGCCCCTTCAGCCTCTCAGGGCGATGACGGGGAGCCATTTTGGTCTCTGCCTGAAGCGGCCGTGGAGAGCAGAGGGGAACTGGATGAAGCCCGAAAAGCCCTCTCCCTGTTCCCGCCAGGCACCGGGGCTCGAGCAGCCGCCAGTCGAACCCTGACTGTCCCCAGCCCATGTCCCCCTCCTAGGCGAGGTCATAAACACCAACGTCTCCAAGCAGAGGCCCAAGGACTGCAGCTCGGAGGAAAGGCCGCGCCCAGGCCTCGCTGCCAGAGCCAGAGCGGGGCGGGGGGACCCGGGCCCATAACACCCCACGCGCCGTCCTGGACTCCCATCTCCTCCCTGTCTAGCTCACGGGGGT
ACTCTTCCCCCTTCCGCTTATCTCCCTGTTCACTCTCTTCCTCCTCTCCCCATTTACTAAAGCTACCCATCTCCCATCTCCTTCTTGCTCATGGTCCCTTCTGGAGGTCAGAGGTATGAATGCCAGGGAAAATCTACTTTTGTTCCTGCGGTTAATAGGGACACGTGGCTGGGCGCGGTGGCTCACGCCTGTAATCCCAGCACTTTGGGAGGCCGAGGCGGGCGGATCACAAGGTCAGGAGATCGAGACCATCTTGGCTAACACGGTGAAACCCCGTCTCTACTAAAAATACAAAAAATTAGCCGGGCGCGGTGGCGGGCGCCTGTAGTCCCAGCTACTCAGGAGGCTGAGGCAGGAGAATGGCGTGAACCTGGGAGGCGGAGCTTGCAGTGAGCCGAGATTATGCCACTGCAATCCGGCCTGGGCTAAAGAGAGGGACTCCGTCTCAAAAAAAAAAAAAAAAAAAAAAAAAAAATAGGGACACGTGATCCATTTGTGACAGACACAGTTTTCCATCAAAGATGAGGAGTCTAAGGAGAA
ATAAGGAATTGACTCACGTGATTGTGCAGACCGGCAAGTCTGAAATTTGCAGGGCAGGCTGGAAACTCAGGTAAGAGTTGATGTTGCTGCTCGTCTTGAGTTGAAGGCAGTCTGGAAGCCAAAATCCTTCTTCCTGGGGGAACTTTAGTCTTTTCTCTTAAGGTCTTCAACTGATTGGGTGAGGCCCACCCATATTATGGAGGGCTTTACTGCTTTACTCAAAGTCTACTGACTTAAATGTTAATCACATCCAAAAAGTATCTTCACAATAATATCTAGGCTG
CGGCCCCTTACTCGCCTTGCTGACTTTAAACAGTCTCTCCTCGGTGTTCTCCTTGTCAAACTGTTCATCCCAGTTTCCTCTGAAATAGACAGCATTCACCAGAACCAGCCTTGTCAATGGATCCACTGAGCCCGGAGAGAGCAACTCCGCAATTTTACCTGAGCGGAAGAATTCAAGACCGCATTAGATAGGGGCGGCTGCGGATCCCCGACACATCAGGAATCGGCTGGGGCCTTCTCCTTCAGCAGTCAAGTGCACGGATAGAGAGTTCCACTGTCCCCCAAATATAAAGGGATACGTGTCCTTAAAGCAAAACAACAAAATCTTCTGGTACGAAAAACATCATCAATTGAATAAAACACACAAAGTGAACAAATATGCGTTAATTATGCAGGATGAGTTCCTAACACATGAGATAAGAAGCAATCATGGGTGCCTATGACTTAAAGACAAGAACTTAAAGGATTATCAAAAAGGTGGG
CGGAGCTTGCAGTGAGCCAAGATCGCGCCACTGCACTCCAGCACGGGCAACAGTGCAAGACTCCGTCTCAAAAAAAGAAAAAGAAAAAGAAAAAGAATTAGGAACCTTATTCTGAACATCTGTATCTTAATCAAATGTTTTGCTCCATAATTAAAAACTCAGAGCCTCAGGTACTATTTTGTTCCTATGCAATCTGCCAGCTAATGTAATAGTGTTATAAGAATTTTAAATAAGTAGATAAAATAAATTAAGGATTTAAAATAAAAT
TAACCATCACATACTTGATGGATGCTACTCAGTGTCTGCCTCCCCCACCGAGCTGCAGGCTCTGCATTTCTCTAGTTGGGCCTGGCACCCTGCAGGCTCAGGTTTGGGATGTGGAAGGCTTTTGGACCCAAGGTGAACTGGACTCTTTGGGCCAGTTCTCTGTATCTAGGTGAGCCAGTGTGCTGAGGCCAGAAGGGGGGCCTGGGAGTCTGGACTCCTGGGTTGGCCTCCGACTCGCACATGCCAAGAGGCCTTGGGTGGGTCCATCTCTTGGTGT
TCAACCTGGGGCCCTGTGTGTCTCAATGGAGAGGACCTTCCAACAATGTCTCATTCTGAGAGTTCCTCTGAAGGGCTTCAACCTGCAGGTCCCTCTGAGGGTCTCTCAGCCTGTGGGTTCCTCTGAGAGTGACTTAGCCTGGGTTCCTCAGGAGGAGGCTCAGGCTAGGGGGTTCCTCACAGGGCTTCTCACGGTAAGGGAGCCCTTCAGTGCAGGAGCCCCTCTTGAATGTCTCTGCCAATGGCCCTTTGGATTCCCAGTCTGGGAGTCTCTCTGAGGTCTCAGTCTGGGGCTCTCTA
GAGGAAACAGCAAGGTGGTGGGGGAGAGCTGGGCTGGGACAGGCAGCAGAGAGCAGGCCTGGGGGCAACGCTCTACCCTGGAGCTCACCAAAGCATTGGGCCCCAGGTGGAGTGGGGCAAGGGGGTCCCCAGGAGCTTGTCACCCATGGGGTCCGCAGCGCGATGGTGGCAGACAGACTCAGGCTGAGTAGACAGCAGGAGTAGGCTGGCCGCATCCCAGGCTGCAGGGCCCATGTGAGGCCAAGGTGGCTGCTGAGGTCCTGGGTGAGCGGGCACCCCATGGCCTGCAGGGTCGAGGTCTCGCCATTATCTAGCCAGGGAAGGAGGGGAAG
GAGATTGTGCCGGAGAGAAAAAACAGTGCTGGAGAAACCGTTTCCAAAGATCTATTTAACATGTAAACGGAGGAAGATTAATATCTCTGGAACAGTCCCCAAACGTCTTGCCAAGGGCACAGGTTTTCAGCTTTAAAGGTGAAGTTGAGTTTATTTGCATCTAAAGCAAACAGTTGTTTCTCCTCCTTTCTTTCTCTCTGTTAAACATCGTATCCTAACCATATCCTCTTTACACTCCGGCTCTGCGTGCTTCTTTATGGAG
GGGAGGTTAAAGTAAACAGGACAGAGGGGTTCAACTAAGACAATACCTTTGCTCACGGTCAGAGGCGAAGGCACTGATGCCAGCCGGCGCCGACTCAGGTGAGCACACAAGCTCTCCCGCCGCGGCTGCACCACATGCCTGATAAAGGGACAGCCCTGGATGTCTAGTTCCTCAGGCACGTGTGCACACATGTGTGCTGCGTAGCACTGGCACCCCATTCCTGTTCTGCCCCAGGTAGCTGGTGCATTCCCCGGTGCTCACCGGCTCGACCCCCCAGCAACACGAGAGACCT
GTCTCCCTCACCTGCTCCCTGCCAAGGGGAAGGGAGACGCCCCCACAGTGGGTGGAGGGGGGAGAAACTTCTCACCTGTCCCCCAACACACACACACACACACACGCTCACACGCGCACACACACGCACACACATTTCACCCACATACACATACACTCATGCCTCGGCTCCAAGCACTGCCCATAGGTGCAGACCCTGGGCATATCGCAAGGCGAGAGGTGGGCCAGGAGGAGGAAGAGGCTGGGACAGGGTAACAAGGCTTAGGAAGGGGGACAGGGGTACCCTGTTCAGAG
TGCTCAAGATGGCCCGCTCCCGCTCCTTACTGATAAAGCCCATGATGTACCTGGAGCCAAGGAGGAGGAACAATGTTGTTATTGCTAACAGGGCATCCATCCCCTGCCACTGGCTTGCTGAGAGCAGGGGACTTGGTTACATCTGTGCACACTCTGTCCAACCTACCCTTCGTTCCAAAGGGCCAGGATGTACTTTTTCACAAGGTCAATGATATTGTCCAGCCAGACCCAGAAGGAGAAGCCCTTGCCAGCCATGTTTTCCTGGAGAAAAGAGTAATGGGAAAGCCAAGTCTACTG
TCCCCAGCAGCAGCCCAGCCCTTCTCCCCAGTCATCCAAGTGGGTACCTCTCTGAAAATCCTTGGAAAGGGGATCCAGGACATGAGGGGACCCTGTCCCATGGGGTCCCCTGCTCTCCAACACACAGGTAGTCCCAGTGCTAGCATTGGTCTAGGTAAGGGTCACCTCTGCCTTTGTGCAGTGGTGTGATCTCAGCTCATTGGAGCTCCGCCTCCTGGGCTCAAGCAATTCTCCTGCCTCAGCCTCCCAAGTAGCTGGGATTACAGGCGTGCACCACCACACCCAGCTGATTTTTATATTTTTAGTAGAGACAGGGTATCACCATGTTGGCCAGTCTGGT
ATGTCGCGGAGAGGGGAAGGGGGAAACTGACCAAGAAAGAAATTCTAAGGAGAGCATGAGAGAAGGCTGGCATTGGCAGGAGGAGAGCACCAGGACGAGGATGGGAAGCGACCTCCAGATTTATCAAATGGTCATGCCCACTGGGAGCCGTGGATATGCGTGGGGACATCCTGGGTCATCTCAGTCATGGAGGGAGACGGGGATGTCACGCCGTCCCGCAGGGCCCAGCACAGCCCCAGACCCGAAAAAAGTGTTCTGCCCAAGATTCCGAGAGCCCTGCGCTCTAGGGCAGGGGCAG
GCCCATTTTCCTTCTCTCCCCTCGCACGCTAATTGCTCAACGTTGATTTGATCTCCCGTTCGGCACAGAGGAAATTGCCCTATTAGCCATTTTCATCCCGGGATTTTTTTTTTTTTTTAAATTAGGCCCCTTCAGCCTCTCAGGGCGATGACGGGGAGCCATTTTGGTCTCTGCCTGAAGCGGCCGTGGAGAGCAGAGGGGAACTGGATGAAGCCCGAAAAGCCCTCTCCCTGTTCCCGCCAGGCACCGGGGCTCGAGCAGCCGCCAGTCGAACCCTGACTGTCCCCAGCCCATGTCCCCCTCCTAGGCGAGGTCATAAACACCAACGTCTCCAAGCAGAGGCCCAAGGACTGCAGCTCGGAGGAAAGGCCGCGCCCAGGCCTCGCTGCCAGAGCCAGAGCGGGGCGGGGGGACCCGGGCCCATAACACCCCACGCGCCGTCCTGGACTCCCATCTCCTCCCTGTCTAGCTCACGGGGGT
GCTCCTTCCCCAGGAATGATGTTCGGCCTTGCTGGTTAGTTTGGGCCAAAAACCAAGAGGCGAGTGACTGTGATTCCCTTAAACCGTCAATTCTTAATAACAGCAAATGTGAGCTGCAGGGAAAAGAACTGTGGACAGCCAAGAACGGGGCTTTTCCAGATTGACGTGGCCTCCTCTTGGCACCCAAGGTCACTGGCAGGTGCACGACCTATTAGAGACACACAGCCCATGAAGCTGAGCTAAGATGTGTACCTTGCTTCCTAGAAGTTCCTGAGTCTTAGGCCAAATACAGAGA
AGTGAAGGGTCTTTAGAGCCCATTGATTCACCCTCCCGTCAACGGAGTGGAATGACGGAGGCCAGGCCCAGACCCCTGAGCAAATCAGGTTCCGAGGTGGGAGGGGAACCCAGGCAGCCCTCCCTCATTCATTCCTTGGCACCTGTTCAGCCTCTGGCTTCCCGTTGGCCATGGAGAGGAGGAGAGGCAGGGAGCAGTGCGCCTCCCCCCTTCTGACCTGTGCTTATTCTCCAGCAGCAGACACCTGGCGCTGCTGGCCTTCCTTTTCTCGTGAGATAGGAGGCATCTGTTTTTCTCTTTCTTCGTGAAAGACA
GGATCCCTAAGTTGGACCCACCCATTGCGGCCCTATCTGTGAACCACAAGAAATAATCATTTTTAGCTCCAAGAAACTCCAGTTTTTAAATTCCTGCACTCTGCTGAACCTGCCCTCGCAGCTCCAGTTTCGCTGTTGCCCCTCTCCCTCAGCTGCTCCTGGGCCTTTCTGCCCAGAGTCTGGCCCGGGTGCCAAGCAGGGCAGTGGGCAGGGGCAGAGGGGCTGGGTGGTGGCACAGAGGACCGAGAAGGCAGGGAAACACTCGTGGATGGGGAGTGGACGGGGAGAG
CAGAGAGACCTTGACGTGGGTCAGGGCCAATGACAGGAGGGGGAAAGTGGGGGGCTTTCATCACTGCAGGGAGGGACTAGGAGCAAGCTGGTTCCCCTTCCCCTCAATGAGAAGAGTGGAGGGCTGCCCTTCCCATCCTAGGGATGGAGGGTGTAACGAGAGCAATGTGGGAAGAACACTGGGGCCCTGGAGGGCGGGGGTCAAAGAAAAGAGTGGGGGCCCCTGGAGATTGGGGGATGTCGAGCAACTGAGGCGGTGGCTAAAGCCTCAGAAGCCTCCTCCTCCTCCTCCCCCCATGTTTGCCTTGGCCCGGGGTCCCGGGTGACTCATCTG
CTGGGTGGGGATAAAGTATAGTGAGAGTTAGGAACCGAGGTGCCAGCACCCAATTCTGACTTGTCAAGAATCTAGACATGCAACTCTCATCCCGCAGGGACCTCCAAATAAGAGGCTTCCTGCTATCTCTTTCCTTTCTGGAAAACCAACAGTCCTGGGCCTACTTCCACCCATCACCAAGGTCTCAGGAATTCTAGCCCAGGCTGAACATGGTGGCTTATGCCTGCAATCCCAGCACTTTAGGAGGCTGAGACGGGAGGACTGCTTAAGGCCAGCAG
GCCCCTGCCCAGAAAGAGGGGACCCTCCACTTCACTGAACCCAGCCCGTGCCAGGCCCCCGAGGACACCGGGCCACAGTCTCCTAGGATGCTCCCAGGCCTGGAGCGGGGCAGGGTATCTCGGTGCCAGGCAAGTTGGTCCCCAACGAGCCACCCCAGCGGGGGTCCCTCCTCCAGTCCCCTGAATCCCTTGTCTCTGGGACCACGTCTCATCTAGGCTCAATCAGGGGCGATGACAACAACCATGACTTTGCCCCAGGAACCTGAGTGGGGGGCACGGGGCCCG
ACCACGGCTAGTTGATCCCTCTTGGCATATTGTTGCCATCTCAGAAAGACAGGAAGGGTGGGTTACAGCTGCCAGCACCATCAGGATTAAAAGCAGGAGGACTTTAAGACTCACCCTCGATGATGCAGAACTCAAAAGGTCTCTGCTTCACAGCTCTGGGCCACCTTGAAGGGCAAGTTGACAAAATAAAGCAAAGCCCAGACAGCCTTACAGAGTAGTAGATTCTGCATTCCTCATTTTCATGGATAATTACTG
CAAGACCTGTCTCTAAAAAAATAAAATGAGGCTTGCCTTATGAAATCTAGGTTGCATCTTCCTTGAAGGCAAAATAGGCAGATGTGAGATAACCTATCTTGTTCCTTAACTGCTGGGAGAAGTAGCTGGGCTCCCAGAGACCCTTGGCTCGTTCAGACCCTGCCTACCTTGGGAGCTGGGAGTTGCAGGACAGGCAGGCAGGCCTGAGGCTGAAGCTCGGGGGTTAAGAGTGCCTCTGGCTGGGATATCTCTCATTGGTGGCTGCTCAGGGTTCAAACCCAGGCTCAGCCCCTTAGAAGCAAAACCCTATGCCT
CCTGTATCTATTACCTGAATCAGAACTGGGACGTTAAGGTAGGGGTGAGGGTGAGGGTGAGGGTGGCGCTGGGGCTAGGGCTGGGGCGGGGGTGGCGTGCGTCCACTCCATTTTCCACTCTCAGCCCAGATTCTGGCATTCTCCTGTTTCTCTTCTCAACACACAGCGGGCAGTGCGATCTGCCGGCTCTTCCTGGGAAATGGCACCTCCTCCTCTCTAGCGGACTGTGTGGTGGGAACTCCCCTCTTTCCGGGAATGGTGCTGTCTGCCCAGCCCCACCCGGCCTTGTAA
CTTAATTAACAGCCCTGAAATGGAATAAAATGTCAATCAAGGGTGACTCTGTGTAAAGCTATATTTAAATGTTAAAAAGTCGTGACATTTTCAAACAGTATTTCAGGCCTCATTTGATGCTCATTTTAAAAATCAAATTTTCATTAGGTTATAAAAATGCTTAACGTGAACGTCGCATTAAAGAGCTCATGTTGGCATCTAGCATAGCCTCAGGTTTTGTGTAAGAGAAAAAACGAGTTTATTTATAAAGCAGAAGCACTGACTGCCTGCCTTATCACCT
GAGTGAGGATTGTGGAAGAACCCTGGGTTGGGCTGAGGGCTGGGCAGGTAGGAGCTAGAATGCCTGGATGTTGTTGCCATGAAGCTAGGAGAGGGCTGGAGGTTCAAGAAGGTTTCTAGATACCTGGGTTGGGGGAGGGGGTGCAGAGGGAGTGGGGTCAAGGTATGAGGCATGAGTCAAGGGTGTGGGGTTGGAGGGTGGGGTGTGAGAGGTGGGCCCTGGGAAGAGCTGAGGGACCAGTCTGGGAGGGGTGAGGTGCTTGGTAAGTACTTGGTAGAGGGCGCAGCAGGTAC
TCCCCCCACACCCACTCCCTCTCCAGCCTCACCCTAGGAGAGGAGGACCCAGAAAGGCCTTGGCTTAGACAGGGGTTTCTACCAAGAAACGTTGTTGCAGTTGGAACTGAGCCCTGGTCTTCCTTCCTTCTGAGTCAAGGCTCCCAGCCAGTGAGTCATTCCCCCACCATCCCCAGACGCACCACCGTCACACCAGGTCAGGCTGGGACAGGGGCACCTTGGGAGCAGGACCCAGGGCTGCACTCTTGGGCAGGCCACTTCATCTGAGGACAGCCTAGAGTCACTCCTGAATCCTCTGACAGCCCCC
TAAAATGGGGACAGTGACGGTACCTAGCTCATTGGATTGTGGTGTGAGGAGATGAGATGAAGTATGTGACGTGCTTGGGACAGTAGATGGCACATGGAAGAGCTCAATAAACACTAACTATCCTCAAAACACATGAAAACTACTCAAGAGACATTTCACTTGCGGGCACATGAACTTACTACCAATTGAGAGTCTCAGCGCTGAGGTTGTGCAGTGAAGGAGCATGTCAAATGGTGGGAATTAATCAAGAAATCCTTTCAGGAGGAAGGACAACTTCAACACAGGT
ATTACACTGTTTTGGTAGAAAGGGCACAATGCAGCCTCAGTTTCCACCCTGACAAGGTGAGGATGATGCTGCTTACCATGACTAGAAGCTCGTACGTGGCATTATGTCCTTCTATTAGGAAGCACAGGGTAGCAGGTTGTCTTTCTGGCTTATTTTAATCGCTGTTGACATTCCTTGGCTAGATCCCTGTTTCCCTATGTGTTTGCAAAATGGCGACACTCCTCATTTATTAGCTGGACTGCTTTCGAAGAGAGAAGCTTT
GGTGTGGATTCCGGAGCTAGACTACCTGCATTTGAATCCTGGTTTCACTGCTTGCTGTGTGACCTTGAGAAAGTTACTTAATCCCTCCGTTCCTCCTTTCTCCATCTGTCAAATAGCAGTAATTAGAACCTGCCTCAGAGGGTGTTGTGAAATCTGAACTACTTATAATACTTAAAACTATACCTCGTACGGAGTAAGCACTCAATACACATGGGCTATTGGTCTCAATTATAGATAATAAAGAAAACACATTTTTAAAACATCTGCGTTGAA
CAACACACACAGGCCCTCCTCAGTGGGGACACACAGACAGACGCCACCTCTTTCTACGACCGCGTCTGGGCCGCCATCAGGGACAAGTACCGGTCCGAGGTCAGTGGAGGAGAAGGGAGGGGACTTGGTCCTCCCACCACACTGCCCCCACCCCGCCTCACAAAGGAGCTGCCTCTGGTTCTGGCACCTGGCCACCCTGGCCAGCTGGGTGGCCCCAGCACCCCCCACCGAGACCCCCCGACCCCAGCTGTCGGTCCTCCCTGCAGGCCCCGCAGG
CCTGACTCAGGCCTGGCATGGATGTGGGGCAGAGCAGGGGGAACAGCTGGGGGCCAGGAATAGGAAATGCTGGAGGGGAGACTGGAGGGGCCACTTCTGCTCCCAGGGGCTGGGGGACAGGAAGCAGGTGTACCCCAGCCTGAGTCTCCAGCTGCCTGAGTCCGTCTCCTCTTGGCCAAGGGGGTATGGCTGCTGGGCCACAGACCAGCCCTACCTGCCCAGGGAAGTGATTTAGTCCCCCACCCCCACCTCAGGGGCCTGGGGCCCATTCCTGAGAGTTAGTGAAGCCAGATGGAAAAGTGGGGGGGCTGGCACTGAGCAGTCAAGCCTGGCCTGTTGGGGATAGGGGGCTGGCCAGGGC
TTTCCAAATAGCTCTTATAAACATAAAGGACTTTGTTATTTCCAGGGAGTGACAGAGTTTGGACCCTTAATTAACTTTTACCAAACATGCAGGTTTAGGGGCTAGAACTACTCATTTTCAATCTAGAAATTATCCAAAGAGAAAACAGGTTACTGAGTGCAAGCAAAATGCACTGTCCCCTTGAGTATGTGGTAAGATTTGGAGCTGTTGTGATTCGATAATTTAATTCTCTTTGAAATCCCCAAAACACAACAATCATCCATGGCAAAAGGAGAAAATTA
GGGAACTCTCCCCCAACCTTCTCTCCTCCAGGCCAGCGCGTCTGGGCTGTTCTTGGCCCCTGAGGCTTCGGTGTAAGTTTTAGGATCCGGTTGTGAGTTCCAAGACAAACAACAGATAAAACAAAAACCCTAATGGGGTTCTCGCTGGAGTGGCACTGAGGCTACCGATCCAATCGGGGTCAACGGATGGTCGATGTCCCCCGACCCGGCCCCACTTCTGCGTCCTCCGTCTCAGCTGATGGCTTAGGACACAACTGGAGCTCATCCTGACTTCCCCGCCACACCCCATTCCACCAGCCTCACAGCCAGCAT
AGTGGCAGCGACGTGCAGCTGTTAGCCGTGTCCCACCGTGGGCTGCGACTGCTCAAGGTGACCCAAGGCCCCGGCCTCCGCCCCGACCAGCTGAAGATTCTCTGCTCATACAGGTGCGCTAGCCCACGACCCTGGGCTAGAGGTGGGGGCAGGTGGCAAGGTGACCTCAGTTCATGCCCGATCCCTGCGCAGCTTTGCGGAGGTGCTGGGTGTGGAGTGCCGGGGCGGCTCCACCCTGGAGCTGTCACTGAAGAGCGAGCAGCTGGTGCTGCACACAGCCCGGGCAAGGGCCATCGAGGCGCTGGTTGAGCTATTCCTGAA
AGAGGGGACACCCACTCATGACTCACCCTTAGTGCTGATGCCCCGGAGGTCGGTGATTTTCATTAGCATCCTTGGGAACATGTAGGGCTGGCTGGGCCGCCGGCGCCGGGCGTACAGCCTCAGGGCTTCCAGCAGTGGCTCCTGCAGCTTGTCCACTTTTTCGGGCTCCTCCAGGTCCATGCGGTCTATGGGGACAAGTATACTGGAGTGAGAGGGGAAGGAAGAGATGGGGAAGACACAGTGACAGATGGCTGATCACCAACCGGCGTTTTGGGAAGCCTG
CTCCTATCTCCTCCTATCCCCACAGAGCCAGTAGGTTTCTTACGACAAGCTGGGTAGTAGTAGCCCAGTAAGTAACACCCTAAGCTGCTGAACCCCAACCTAGACCAGAGATCAGGGATTCTGGCAGCCAGTTCTGCTTCAGGAATGGCCAGGGAGCTAAGAAGCCTGGAACACCCAAGCTTCTGGATCAGCCTTGGCTGGGGAGGACTCTCCCTCCTCTCAGTGCTTCCTCCAACTCATCTCAGCATCTGCCACTGTACCTGTCTTGACCATTCTTTCCTGTCTCAACG
GGCCTGGCAGGGCCTCCCTGAATCTCCCTCCAGCCAGGCAGGGGTGGGCCAGGGCCAAGGGCCACCTCCAAGCAGTAAAGCCCTCCAGGGTGGAAGGGCAGGTGGCCCCCTCTGTGTCCCATCCCCCTTAGTCCTGGCAAACCCTCACCTGCCTCCTGCGGTGCCCCCTGCCCTCTTCTGTGTCCCCTGGGCTCCCCCAGCACTGCATCCTCCCGGGTAGGGTTTCAGGACCCCCAAGCCCTCCCAGCTCACCCAGACCCTTCCTGAGGGTCCTGCTTCCTGGCACCACCTTCTCTTCCTTGGGGACAACCACAGTGGAGAGAGGCAGGGCTCTGCCTGTCCTGCTAATGCAGGGGTGCTGGCCTTCTGGGGTCCTTTAGAGAACCTGATGAAAGCTATGAGTTTACAAGCAAGAAATTGTCTGGCACCGTTTTCACTAACAACATGCCCTGAAGGTGGACCCGGGCCCTCAGGTTGTGTTTTATAAGCCTTGGGAGCGCTCAGGATGCATTTGACTCCC
TTCTTCAATGTGAGATAGGATTTGAAGGGGGAAAGTGAAGGAGTTATTTCACCTGATGTGTTAAGTGCGGAGTGAGGTAGGTGGGATTTAGAGGGGAAAGCGAAGAAGGAGTTATTTCACTCAAAGTGCGGAGTGACGAAGATGAAGGAACACGAGGTAGCCGGGCAGTGGGTGCTGAGTTGGCTGACACTGGCTTCCTTCCAGAGCGCAGGGGTGCATCCTTCCGAACCTCGCATTCAGTGACGTCACCTTGGTGATTTGAAGTAGGCCCTGG
TCCTCTCTCAAGTGATTTTGGGGAACAAATGAAAAGGCCGTAATGTAAAATGGTAAAGCGCTCTGCAAAGGTAGTACTGGGTACCACTCACTGAGAATCTTCTCTGCACCCCACGCTGCTAGACATGTCATGAGGATTATCACTAAGCCCCGTGGCAACACTGAAAGGTGGGGATTATCAAGCCCATTTTACAAAAGAGAAATTGAATTTCAGAGAAGTGGAGTAACACATACAAATTCACCCTACTAGTACAAGACAGAGCCGGGATTCACATTAATTTCAAAGCCTGTGGGTCTCTGGCTCCCCTGGGAAGAACCATTGCTATTATCATCA
CTCCTGGCCTCAGGTGATCCGTGCACTTCGGCCTCCCAAAGTGCTGGGATTACAGGCGTCAGCCACTGCACCCGGCCTTGGCAAGACTCTTGACTCCTCTCCTCCATCAGGGTCGATTATATTAAATTACACTGACAGAAGAAAGGATTGGATGACTTTTGAAGAACTATTTCAACCCAAAGACAAGCTAAGGAAACATTGAGTTCACTCACCTGGAAGGTCTTGGAGGGCAGGAATTGTAGCTTACCCTCCTTTGTA
GAATGGGGACTGGGCAACAGGCTGGAGGAAAACATCTCGGTCAGAGCCACGCCCCTGGGGGGTTTCCAAGAGCAAGCCCAGAGTGAAACCCAAGCTTGTGATCCTCTCCAGAGGGAGGCCTGGTTCTCAGGGAACAGCAAACGGGAAGATGTCCCCAGATCCCAGGGATCAGGGCTTGGACCAGCCGGGGACGCAGCCCAGAGGGAGTGGGTCCAGAAGGAAACAGCTAGACACAGCAGCCTTCACCATCCGCAGCCCCTCCAGGCCTCCCTCGGGGCCTGCTCCCTCCTCTGTGCACAGTTCCAACACCTGGGGCAGGGTTCTGGGAAGGGCTGGTGGAGGTGGGCTGGTGGGAGGCGGTGATCACAGCCCAGCACCTGGATATCACCAGGGGCACTGGGGCCAGGGGCCAGGTGAGGCCAGGTCGGGGCTATCCTTCAGGAGCCCCGAAAACCTGGTGATTCCA
CTCTCCAAAGCCAAAACCATGTGCTCCGCCTCCATTTCTTGTGTCATCGCTCAGATTTCAAAGAATTTCCTGCCATTTTTTGGAATGCCGTTCATTCCCAGCTTTACTTCAGACAAAGGTGGATCTTTGCACCGTCTGTAGGCCATCACCTGAGGACCTCGTGGTTCTAGCAGCACTGCCTTCTCTGTCCAAAAGCAGGAACTGCCTCTAGAAGCAGGAGCTTCCCGCAGAAGCTCCGTTATTGCAGAAAATGCTGTGGTGTCACCGGCTTTGGAGTTGTCCT
TATTTAATTTCAATAATTTATTTTTCAATAATTAAAATGTTTTTTAAAGAATCAAGATTATTTTTAGATTGAAATATGATTAAAAATATTTGGTGACATTAAATTTTCTGTAGTGCATCCAGGCATCTCACTAGGTAACTTAAAAGCAAAAACCAAAAGTAGTATCTATGTTGTTTATCCTCATCAGTCACTGGAGTTTCGATCAGACAGTCTTACTGTGCTTGAGAGCATAGACTCTGCCTGCGTGTATAGGAAGAGA
ACAAGCTGGGTGAGTGAGGCCTCGAGCCAGGCAACAGCAGTTGGGGCTTCCGGGACAGCTCCAGGTGTGTCCCCAGGGGCTTGCAACCCATTACAGGGCCACGCTCTTTCTGGGGTATGACCTGCAAGACTTGGCCCTGACATCCGGGGCTCTGCAGCTGGGCCTTGTGTCTTGTCCGCCCCCAGCTCTAGCCCCATCCCTGAGCGCTCTCTCGGGCTGCCCCACTTCTCCCCCAGTATCTGCAGCTCTGGAACACTGAGGAGAGCAGGGCAGGACTGAGGGCCCAGGTGGGGAGAAGGGAGGTGGGGGCAGATATGGAACCTCCCGTGCTCATGCCCCCCCCACCACCCAAGGTGAGCAGGGTGCCAGCAGCCTGTTTCCTCTTCTCCTGCTGGACCACGGCGTTTCTGCTCCCGAGTTGGGACTGTGGAATGGTGTGGGTGCTGTGGTCTGCTCCATCGCTGGCTCCTCCCTGGGTGGGAC
GTAGTGGTGCGGAATGGTAGCAAGAGTAGAATAAGGAAGGATGCAGGGTCTCTGGCTCTCACTTCGGCTCTGCTCCCTCATGTTCACAGGATGTGGTTTGATAAGAAGTTAGAAGTGATGGTTGCCATGGTAACCACGTCTTTATCGATGTCTTTATCGATGCCCATCCGCATGAGCCTTGCTTGGTGACCAGTCACCCCACCCGCTGCAAGAGGGTCATAGAAACATCAGACCATTCACTCAGTGCCGATGTCATCCTAGAAGGGTGTGCACCAGCCCCTCC
CCCACCTAGAAAATGAGGATAACAGGGTATGTTTTGCAGGCTTTTCTGAGGAATAAATGAATTAATAGATGTAAAGATCTTACAGCAAGCCTAAACCTAAACATAACAAGCCTCAGTAAATTATGATTCTGGAAGATTGAAGCTTAGCTTGAAAGCTGCTACAATGACACAATTAGTTCTGACAACTACACAAATTTATCAGTATAGAGGAAGAATCTCAGGCACAAATCCAGCCCTTTACCCAAGGCCTACAACCACTAAGTGA
GTCAGAGGCAAGAAATAAAATATAAGCTTGACTTTATTTCCACTGCTGACTAGAGGGAGCCTTTTCCAAGGGACTCAAGATCTTCCCATCCCCCTCCACCCCACCCCTGGCTCAGGAATTATGGAGCCTTAGGATTCTACAGTTTCACCCAGACAGGGCCTTAGCCATCATTGCCTCTAAGCTTTTTGAAATACAGATGAGTAAACTGAGGTTCAGGAACTCTATGATTTGATTCTGTACACTGGAGTGAGACTGGGCCATCAGATTAACGGCCTCACACAAAACAGGATGCTACACACAGACACCC
GGGACAAGGTCACCAGGCTGGCCCGGGAGTGCCGCTGGCCGGCCGCGGCAAATCACTGCAGGGGAGCTCTCCCCGCCCGGCCCTGACTGTTCTTAGACTAAAGGAGGGGGGACGCCAGCAAAGCGGGGGCACAGGGGAGGGGCGCACGCACACGCACACGCACACATGCCCGCACTCACAGATGGAGATTCTGTATTGGCAACTTATCCGGAATCTCAACCATAAAAATCTGGAGTGAAGCTACTTTAATCTCAGCATGTATACAGGCTCTGACATTTCAAAAAGAGAAGT
TACTTCCCTGGATCCAAGAGCCTAATTACCTTATTGTTCCATAAGTTCATGGCCTGCGGTCATCAGGGAAAATAAAACACTGACTGGGGGTCAGTCTTTTCTGTTTAGAGGAGGCTCCCTGAAACCTCCCCCTCCCGGGTTCAAGCGATTCTCCTGCCTCAGCGTCCCGAGTAGCTGGAACTATAGGCGCCCGCCACCACTCCCGGCTAATTTTTTTTTTTTTTTTTTTTTGTAGAGACGGGGTTTCACCGTGTTAGCCAGGATGGTCTCGATCTCCTGACCTCGCGATCCGCCCGCCTCGGCCTCCCAAAGTGCTGGGATTACA
AATGTGTGTCCCCAATTAGCGCACACCACGGGTCCCTGCACTGCACGGGGCCCAGAACAAGTGTGGGGACAGCCAGGGACATTTGTGAGCAACAGAGATAGTCTTTATTCAAACGCAGAGAGATCCATAACATGGAAACACTGACGCTTCCGAAACCGCCCCATTTATTCACTTCTCAAGTGGCCCCCGCTTGGATGCGCCCTCGGGAGAGTGGGCTCAGCACAGCCTAGAGCACCAGGTCTGAGGTATCTGCAACCACGTGGGAGCCAGGCCCCTGGACGATGAAGGACAATCTCCTGGAGCAGCAATAACT
ATTTCTCCCCCGGTAAGACTGAGATTGAGCCCAGCACCCTCGGGGAATGCCCGAGCAGCATTCTCCAGGAAGGGGCAGCCAAGGCTGACATACAGCAGGACTGCTGTCGTTAATCTTCACCAACTCTTCCAACGACAAAAAGTCAAAAACTGAAGACAAGCAAATATTTCAGTGCATTTTTTTCCACTAGTGGACATGTGAAAAACTAAGATCACCCAGGGAAGCCTGTGCACCCTTAGACTGCAGCCCTAAGAGTCACAGGACACACCAAGGGCAGCACCAGAAGACCCATCTGAACAAAGGTGGGCACACGGGCAGGCCCCCGAGCCTGCGCATAGGCAGGGAGAGATGTAGCTGTGTGTTCAGCCACTTCCAAAACCACACACAAAGCTACAGCCAGAAATATGTGGGGCCCGGCTCCATGCCCAT
AATGACAAGCTTGATCTGGCCAAAAAAATCAAACACTTTGATGGAGCGATCGCCGGCGTCAGTGACAACCACATGGCAGTCGTTGGTGATGGTGACATCCACAGGGTACCTAATGTCTTGGGCAGCGTCCCCCTTCTCTCCAAACTGATGCGCGCATCCTCCCCCTGAGTCAAAAATCTTGACACGCCTCCTGCCGTCGTGCACCACCACGACACGCCCCGTCTTGGGACAAAGCGCCAGTCCGGTGGGGTTGACCAGGGTCCCCCAGCCGCCGAAGGTGTGGTGGCAGGTGAGGGCTCCGGGGGCGCTGGGGGCGGCGCGATGGGCGGCCGGGGACTGGCGAAGCGCTGAGCCCAGGAGCTCTATGAGGTGCAGCACCGGCAGGCAGTCGCTGGTGTCGCAGCCCCGGCAAGCTCGCCTGCAGAATGGGCACTCGAGGGCCAGAGTGCGCGGGTGCGCCAG
CTGCCAGCCTTCCAGAAAGATGCATTATTCCCAGTCCCACGGTCACATTCTGGCCGCTAGCAGAGCCACAGTTAGATGTGTCCCCCCGACCCCCCCAACCCCAGGGGCCTGAAGACTTGTGGGGCCTGGGACCACCCCAGGGGCAAGACCAGAACCAGCTCCTGACCTCCCACCAGGAAAGAGGGACCAGGGTGAGACACAGCTGCAGGAAAGATGCAAGGCTGGGCCGTGGTGGAGAACGCCCCCACCCCTCCACTTCCCCAGGACGCGGCAGGCAGG
GGAGTCCTAGTGCCCTAGGACTGTGAACAAGTCAGCAAGTCAGAGAAGAGGAGAAGATAAAAAAGGAAAAATCGAGCCCTCATGCAGTAGGGCATAGGATGCTGCACAGGCTGCCTTTGGGACCAGCTGTGTCTGCAGCAGTGTAGCCTTGGGCAGGGAGTCCAGGAGCGTTTTAAGGATAACCCTAGACCTAATCAACTGCACCTGCTCAGTGCCTTTCCTCTGCAAATGAGAACGAAGAGCCACACAATTCCAATGAATGGCCATTGAAATTCACATCAATAAGGAAATGGTATCAGAGCCTGGG
CTCTCAAACCTCACCCTTTCTGGTCTCTGCCCCTCTTAGAGCCAAGCCCCATCTCTTCGGCTCATGCTGAACCACGGCCCGGCCGGAAGAGTGTGGATTCTGTACCTCTCTGTCTCACGTGGTCGGGATTATGTTGCCTCACTCTCCAAGAACCTCAGTTTCCCCAACCAGGGAATGGTAAGATGGGGTCTTAGGCAAGACTCGCTGGCTCTGCTGCTCACTGTAGCCCCTCTGGTCCCTCGAGTGCCCAGCTCCTCCAGCCTTTCTGAGTGGAAA
GGGGCGGTTCAGGTGTACCTTGCCCACCTCTCAGACAGTGTCACCAGGACCCTGTTTCTCTGTGCATCTCCCAGCTCTCCTTCCCTGCACTGGGTTTATTGGCAAGGTGGTGGTTGTTACTGCAGTCTGTATCCATCTAGGCCCCGGGCTGGTGGGAGATGGGGCCCTTCCCTTGTAGCTCAGGCAGGAGTCCCGCAGTGAGCTGCACTGGCTCTTGATTGGCCGGCTTGAGTGCTGAGCCCACCCCTCAGCCAGTCACTGGCTGGTGGACGGGCAGGCAGGAAGAAGCACTTGTGGCTCAGGCCT
TTATTTATTTATTTTTTATTTATTTATTTTTTTTAAGATGGAGTCTTGCACTGTTGCCCAGGCTGGAGTGCAGTGGCCCGATCTCAGCTCACTGCAAGCTCCGCCTCTTGGGTTCACGCCATTCTCCTGCCTCAGCTTCCCGAGTAGCTGGGACTACAGGCGACCGCCACCACGCCTGGCTAGTTTTTTGTACTTTTAGTAGAGACGGGGTTTCACCGTGTTAGCCAGGATGGTCTCGATCTCCTGACCTCGTGATCTGCCCGCCTCGGCCTCCCAAAGTGCTGGGATTACAGGCGTGAGCCACCGCGCCCGGCTATTTA
GTGACACTAGCTCACCTGGGGCTGGAAAGGAGAAGGTGACCTCTTGGTCCTTCCCTGCTTGGCCCACTCCTCCTCCTCCAAACTCCATGGGAAGCCACTCTCAGGAACACTTCCCAGAGCTTCTCTCAGCAGCAGCCTCACAGGGGACACTCTTATTACACGTATGTGTGTCCTGTCTCCCCCATCGGATTGGGAGCTCCAATCATGCTTGGAAGTCTCCTCCAGGGCAGGATGCTGTTAGGTGAAAGGCACTTAGAAGAGACCTCCTGACAAAGCAACACA
GGCCCAGCTCCGTCTGTGGACCAAGGACGTAGGCCTTCCTGACTGTGGAGTTGGGATAGGCTGGGCCTTCAGGGGGATCACCCAGTAAAAGAGGAAGAAGCCCTTTTACTGTGAGCAGCAGGCATTTATGCATCATTTGCCACAAGCAGAGGATGGGATTTAAACTGTTTCACCAGCTCTCAGTGGTGCTGTTGTATATGATGATAGAATAGGGTTCATTCCTAAAGTAAGTAAGTTTTTGTCCTTGACCTTAA
GGTGATCTGAAGGGGAAAGTTCCTCATGGAATGATACAGGTCTGGACTCCAGAGAAAGCAGGACTCTTCTCCAGCCCGGACACCTGCTCCTCAATGGCTTTCAATCACAACTGGCTCGTAGACCCCAGAAGAGACCCTGCAGGTGAGAGACAGGTCAGCATGTCCCCCTCGATACCCCATTTCCTGAGCGCTCCACTGGACCAGGCCTCTGGAGGTGTTTCACAAGCAGGTACTGTTAACCAGCCCTGTGTTGCAAAGGGGCTAAAACCGTGCCCCAGCGATGGTAAGTCCCTT
ACACACACACACACACACACACACACACACACACACGAAAATGAGAAGGAGGAGGCACAGGGAGGAAGGAAGAACACAGGCCAAGGGACAGGTGGACAGGTAGGCAGGAGAGACTGTGGGGGAGGATGGGGGCAGGGACAAGTGTGGGGCGTGTTCCTCTCTCTGTCTCAGAGGGACAGCCCTGCCACAGGCTCTGGCTCACCTGGGAGGGGCTTGTGCAGTGATGGGCAGCGAGGGACCCTGTGGTGTCTCCACTAACAGCCCTCACCTCCCAGCGGACACTCACCA
GAGGCAGCTCAGTTCTAGGAGCACTGGCCCTGGCTGAAGCTGGATGAGCCCTGCTCCTTGAGGATGGGCCAGGTCTGACGGTTCGAAGAGGACGAAGAGGAGGTGAAGACTGTGGGAGAGAGAAGAGGAGGTGAGAAGGGGTCTGAGAGCTAAGCCAACTCCAGGGCAGGGAGAAGGGAGAGCTGGGAGCTCTCAGGAGAAGGGCCTGGCCCCCACTCCATGGAAACAGGCAGAGGGGTTGCAGTGCCGGGGAGCCTCAGGAGCCTTACCCACTCGGGA
CCTGAGGCCAAACCCCTGCTTTTAGTACAACCACCTTTAACGTTAGCCCAGCCACCTGGAAATCACCTCTGTCGCTGAGGGCCTCTGGAGCATTTATAAGAGTTACTTCTTGTCAAGAGTCAATTTAGAGGAGTCAGCTGCCCGGGGATTAAATAACCCTGAAGTGACTTCCTTCTGTTGCCTAATTTTGATTAGACAAGGCTATTTGTTTATTGGTCCGTTCATTCATTTATTCCGTAATCACCTGCTGAACAACTACTTTGTGCCTCACTGTGCTGGACACTGGAGCTAGAAAGAT
AGATGTGAACATATTTTTGAAATGCAAATCGTCGGGTGTGAAGAGATTCTAGAATATGACAGCTGGGAAGGGGGATGGGAAAGAAGAAAAGAGTCCACAGGGTGGGCGATGATTGAGGGAAAGCAAAGAACTGTCCACTTGCTGTCAATGATCTCCCGCAAGGTCTCAGGAACAGCACTCCCACAAAAATGGATTGGGGAGCAATATGTCCGATTACAGACAGTCTGACATCATGGAGCCTAGTTATCTCATTGTACAGATGGCAAAAC
TCAGGGCCAGGCTCAGCATGGGGTAGTGGGAGCGGGGAGGGCTGTGGGTGCGTCCCTGGTGGTCTCCTTACCCGGGAAATCTCTGCCAGGTGTGTGTTCATGTCCTGGTCGCTGACCTGCACCATCTGCCGGATCCCCTTGTAGTAACTGCAGGGGTGGGAGCATCATACAGTGTGGGCGGCAGGGACCACAAAGGGGGTGGTGGGGGAAACCAAGGCCTGAACCTCCCCGCAGGGGGTCGAGGGTGGGCATGGGGGCCTGGCCTGGAGGGCAGGCAGACTTACTCCTCCACCATCTTCTTGTAGGTGGAGATCTCCTTGGCGTACAGCAGCTTGTTGCTGGGAGAATCCTGTTGGGGACAAAACCCAGTGATGCCTGGCCAAGGGGGCCAGGCTGGGGCTGCTCAGAGTACCCCTGGGTAGCTTCCCCTGCCCCGAACTCCTGACACTTTCATCAAGAAAACTATGG
TTGAACCTGGGAGGCGGAGGTTGCAGTGAGTCGAGATCGCGTCACTGCACTCCAGCCTGGGTGACACAGCGAGACTCCATCTCAAAAAAAAAAAAAAAAGGAAAAAGAAAAGTCAGAACTTTGGTCTCTGCTTCACAGGAGCCACTCTAGTGAGTATGTTGGGGGAAGAGAGGCTGCCCCAGACCCCCCTTCCACCCCAGAAGGCCCTATGCTCTCACCAGGCTTTGGACCCAGGAGGTAGTGGGATGGAGAAAGGACCTGATCCAGAGGACAGATAAGTGGCCACCC
CAGCTTGGTATGTGCTCCCGGCTTCAGCTGCCCCTGCGTGATGGAGACACCCTCCCACTCGCCTTGCCACACTTCCCAGCAGTCTCTCGAAGCACTGGCCGCGTGGAAACAAATCCTTCAAGGGGATTTGAGGGTCCAGCTGTCACTCAGTCATGGCCATGGTGGGGGCACGTTGGGGACACAGCAGAGAGTGAGGCAGCCGTGGGCCTGGCCTTGACAGGCGGATGTACAGACACATCAGGGCCGAGACTGAGGCGTGGGCTCTGGGTGGGGAGACAGTGACCACTTGCTTGGAGGAGGGGGCGCTCAGGTGGGAGGGGCACAGTGAGAAGGAGGTAAGCTGGTGCTGGCGGGGCAGGCAGGGACCCCTCCCAGGGCTC
ACCTCAGTCTCTTAGTTTATAAAATGTAGGTGACAATATCATAGGTTTGTCATTGATCAAATAGGTAACATGCTTATTTATTGAAAAAAGTCTTTCTGCATAGTAATCATCCTGTGGCATCATTATTTTCCCTGAACCTGACCATTCCTAGAGAGGAGAAGAAGAGAAGAGGAGAGGAGAGAAGAGAAGAAGAGAGGAGAGAAGAGAAGAGGAGAGGAGAGAAGAGGTATAGAACCAGCCCTCTATTCCTGGGAACACTCATTTTATTCTCTTTTCCATGAGTATTTACTGAGTGACCGC
TTGGTTTTATCATTAGTTCTAACATTAAGTGCATACTTATGTCACTCCTTGTCTCAAACACTCATTGCTCATCATTCAAAACCAGCTGCTGGGACTGGCGTGTTTGATGCTTACAATGGAGCATCAATACCACCCCTGCCCCCACCACCACCACATTCTTATTCTTTATCATATGAGCTTGGATAATCCTCATTATTCCTGATCTCCAGACACACCCTGAATTACCTCTCCTCCAGGTCTACTCATGCTGCTTACTCGGTGGGACAACTTTGCCAGTTCCATCTAAACCATGCCCTGTCTAGGCTGTCTGCCTTTGGCATCT
ACACTTAAGAATGCACAGAAGTTTAAACTCAATAGGGATAGTAATACCAAGCTGGCATCGGGCCTCAGGGAGGTTACAGGATCTGCATAGTGCTAACAACTGTGCATCGGTAGAATGGGAATCTGAATCCGGACACTCCGCCTGTGAAGTCCACGTAGCTCCACCTCGCTGCACTAAGATAGAGTAGATCTCCTTTTATGGATGATCAAATAAGTGAGAGGGAACCCAGGAGCCAGTGGAGAGGAGAATTTTAAGGAGGGGACTGCTGATGATCTA
GGGTTGGGGAAGTGAGCAGGGAGGGCAGAGGGAAAGATCGGGAATGGCTGAGTTTGCAGGTTTCAGCATGTGGGTGACACTTTGTGGTTGATTGTGTGCATCCATTTGAAACTGGGAGTGTGAATGTGTGTGGGTCTCTGTGCATACGGTGAGCATAATCACTATGACCTGCTACACCAGCTGAGGATAAAAATACAGCTACAGTTCTTTACTTTTCAAGCCCACGTTTCCATATACCCTTTATTACCAGGAGTTCCAGTATCTTCCTTTGGAGGC
GGTCCCCAAACGCGCCTTTCTACCCCACGTTTGGACATAGCCGGAATGTCTACCTCCTTCTCCATCCGGTGAAGCACTGCTCCCCCTAAAATCACCAGCTCAAAAGTCACCTCTATGAAACCTTTTTAGACTTTTCCAACGCAGTCATTCGTGCCTTTCCCTGGTTTCCCTACTGCTCGCATCACATTGGACAGGAAATGCTATTTAAACGTTTTTCTCCTCTCCCTAATCAGGGAGCTCCTCTGAGAGGAGCCATGGCTGTCCTTGCTTATT
TATTCATTACTTGAGTTTCATAACAACCCTATAAAGTAGGCATCACTGTCCATTTTAAAACAAGTAAACAGAGGCCTAGGAAAGGTAACCACCCAAGGTCGTATACACCAAGGAAGAGGCAATGCTGGCATTCAGACCCAGGCCAGTAAACCCAAAGCCCCATGCCCTTGACCCACCACAACAATCTGGGATTCTGAGGGGCTTGAGTCAGGTGACACCCCAGATCTAAGCATCTGAAGGTCCCTAACTGTGGAGCCTTTCATGAGAACAAGCCACTGGAGGGTAAGCACACGTCGCTCTTCTCAAGGGAGG
CCCAGCTTTTCAGAGACCAGAGGCAAGACATTTCTGGCTAAGAGCCATGGATAGTTGTTCCATGCGTTTTGTGGTTTCTTATCCCAAAAGGGCATGAAGTCACAGTAGGCAGTGACATGGTAAACAGCCAGGGCCTGAGAGGGAGTCCTGATGGGCACACCTTGTCTAAACTGCTTTGGCCTGGAAGCTGAATTGCTGTCCTCTTGCACCCCTGGGGCAGGCTGCCCCTCTTCCCCCACACAGGCCCACTGGGGAGGAGGACTCTTGATTCTGGTTTCAG
ATATCTTACATATACGCAGTAGGATTTGTTTTTTGTTTTTCTTTTTTAAAGTGAATCCCCAAGGAAATGGAGGATATATGGCAGGGAAATATCTTACTATTTGTTCCCTGCCTGATATTTATGCTTGCTTGGATATAAAAATCACAGTTCTAGCACATAAATGGGATATTAGAAAACAGAACACAAACATAAAGAAACAGGTTATTTTGCCTATCAGCACTTTGTTTACTTAGGCTTATAAAGTGTGTTCACATTCACTTCATCTAACTATAAAAGAAGTGACTCCTACCTCT
AAAGGGTCTATCTTGCCCAGGTTGGTCTCGACCACTTGGCCTCAAGCAATCCTCCTGCCTCGGCCTCCCAAAGTGCTGGGATTACAAGTGTGAGCCACTGTGCCTGGACTATATTCTTCAAAAAAGCGGTTTCCAAATTAATTAGTTAGAAATCAAAATAACAAGAAAACCTCACTTCTCTTTTTAACTTCAAAGATTCTACTCTTGTCGACCCACTTAAAAGCCAGAAATGGAGCCACTTCAGGACTGGCTCCAAAGACTGCTTTTTTATACTTCAGAGGGAATGAA
CCCCATCGCTACATAGGCAGGACCAACTCCCTGCAACCTTGTGCTCAGCTGGGAAGCCGGTGGGTGGGGTCCCGTTGAGCACTGTGGGTTCTCAGGGCCCTCTACTGTCCGTGAACCTCAGTTGGAACCATTCTAGTCCATCCAAGAGTCTCTTAAGGGGGCCAGGGCTCCTACTCCCATCCCACCAAGAGGCTCCTTGCTCCCTGGACAGATCTGGCCACGTCCTTCCCAGCAACCAGCTCAACAGGGGTCCTGGAGAGAAGGAGATTGTCAGGCACAGAAGGT
GAAACTCAGGCTTAAACACTGCCTGTCCTGGCCTCAGTCTCTTCCCTGGGCTGGACCCCTGCTGGGCACCAGGACCCGAAGGGCAGGGGGCTACCCTCAGCACCGCTGAGTCCACACTCATCCCCCCGGGGTCTGCTCAGGCCTGGAGAGTCCTGGAGACGGAGGACAGTAAATATTTGCTGCCGACAGGGGAAGGCAAACACTGCCCCAACGGCCAGGCAAAGGCGCCAGTTATCCATGCCAGGAGCAGACGCAATCTAGGGGGCCAGCCTGGAG
ACAGGGACCGCGGGGCTCGCCTGACCAGTGGGGTCTCCATCCTTGTCCGTGCTGACAAAAGACAAGAACAGACAGCGCCTGAAATCTTCCCGCCTCCGTGAGGGAAGCCTGCGTCTGGGAACGCGCCGCAGGGAAGTGATCCCTGAGTGAGGGAGGAGGTGCCGGGGCATCATTAATCAGACCTCAATGCCGGGAAGGTTCTTTGTTTAAAGAAACACTCATGTTTAAAGAGCACTTGGTGCGGACTTGCTGTGGCCATCGCCCTCAACAGCTCATCTTTAGGAGGTGCAGGCTGAATTCACGCCTCGGTGTCGTCCATGTCTGCCTGCCGCGCAGAGG
GCAGACAATGGACCCCACGGCCCAGCCTCCTGGCCTTGGCCCCTTGAGCTGGGCAGGCAGCCGCTGGCCAAAGCAGCCGCCTCCATTGGTCCCTCACGTAGCCCACGTCCTGCCTGCTGGGTGGCCCTTATCACCGGGTACGTGCCAGAGTTCCACATGCCCACACTCCACAGTGGGGAGGGGACTGTGGGCCCAGGAGGAATGGGACCAGTGGGAAGTTAGGCTTCCTGTTTCCCTGCATCCCATTCCCAAGGAGGGGCTTGAGCAGGTCCTGAGTACCCCTTGATGAGTCTCTCGTT
CCTTGCCTCGGCCAGTGGCTCCCAGGGGACTCTGGTGGGCAGTGGCTAAAGATGACAGAGGGGCTCAGAGAGGCTGAGCTGCTCTGTAAGGTTGCACAGTGAGCAGGGGCCGAGTGGCCTTGGGAGAGGCAACAGCAGGAGGGTCCTCGTCATGGCCACAGCCCAGGGACAGGAAACCCCTGCTGGGTTCCCCCACCAAGTAGCTCCCATTCCCAGCCCTTAGGGTGTCTCAGGAGAGGTTCCGGGGGAGGTCCCACCTGCCTCCTGCCTTCTCCCCCAACCACACCCTAAATG
TGGATATTAAATGTATTCGGAAAAAAATAAATAAATCCAGGTGACCACAAAAGAAAAATGAAGAGGAGGGAGGGTCCCCAGAGGATAGAAAGAGCCTTGCGGGGAAGCTGGAAAGGACCCCCGCACAGCTTTCCCTCCGGGGAGCCTGTGAGCCCCGCCCCGGCCAGGAGACCCCGGTGCTGGCCGGGTTGGCATTAGACCGCACTGCCTCCTGTCCAGGGCGCTGCCTCCTCCTCCACTTGACAACCTTGACGTGTAGAATTGCAGCCCCCGGGACCTAGAAGAGCGTTGTCCTG
GTGGAAGACATTTCACCTCTTACAAATCCTGAGGGCGCTTTTGCTTGTTTAAGGGAGTTTGGGAGACAGTGTTGCAAAGGGTCCAGTAATAGTTGCAGAATCATTTCTCAGGATGTCTTAGAGTCAGGAATCCCTGAATTTGAATCTCAGCTCTGCCCTTCACTGTGCAATTGTGGACAAGGGAATTCACGGTCTGAACCTCAGTTCCCTCCACCCCTAAAATGGGGATAATGAGCGCGCCTAAGTCACAGGGTTGGAGTGAGGATTAAATGAGATTCTGCACCTGCAGGTAGCACACAGAGCAAGGTATCTGCTACATGATAAATCCTCAACTTTTAGCTGCCT
GCAAAGCTTATTATAAAATCCAAATGCGGCTGGGCGTGGTGGCTCACGCCTGTAATCCCAGCACTTTGGGAGGCCGAGTTGGGCAGATCGCCTGGGGTCAGGAGTTCAAGACCAGCCTGGCCAACATGGTGAAACGCCGCCTCTACTAAAAATACAAAAATTAGCTGTGTGTGGTGGCGGGCACCTGTAATCCCAGCTACTTGGGAGGCCGAGGCAGGGGAATCGCTTGAACCTGGGAGGCAAAGGTTGCAGTGAGCCAAGATCGTGCCACTGCATTCTAGCGTGGGCGACAGAGCAAGACTGTCTCTCAA
CTGCACTCCTCGTTAAAAGACCACCCGACTGGTCTGAAAACACGTTGCATGCGATTTAAAGAAGCGTGATTACGGGCCGGTGATAAGGCTTCGAATAAAGTGATGCCGGCTGGGCTCAGTGGCTCACACCTGTAATCCCAGCGCTCTGGGAGGCCAAGGCGGGCGGATCACGAGGTCAGGAGATTGAGACCAGCCTGGCCAACATGGTGAAACCACGTCTCTATTAAAAATACAAAAATTAGCTAGGCGTGGTGGCGGGCACCTGTAATCCCAGCTACTCGGGAGGCTGAGGCAGGAGAATCGCTTGAACCCAGGAGGCAGAGGTTGCAGCGAGCCGAGA
AAGCACCCTTTCCTAAAGACATAACATGTCGCTGAAAGAACTTGTTAAAACAACTGTCTGATAGAAAACAAGTTGATACCTTCAAAAATATGATCTTTGGTCTTCTTCCCCATAAAAAGCAAGTGTGTAATTAAAACTCCAGCATTCACACAGAGAAATAATGAGATAGGTAATGCGCCTTTAAGTCTACCTGGATTTAGTTCCCAGCTTTTTTTTGGTTAAGGAAGGCCCCTAGATGGAAAGCGCCAGCTTATGAGAAACGTTGG
GGACCCCGGGCCGCACTCAGGCCTGGGCGAGGGACTGACCTGGGGACTTCTTGAGGTTTCTCCGACTGTATGGAGCTCACCAGGGAAAACATGGCGGATGCCTGGATTCATTGCCCAGCTCCGAGCTCAGCACAAAAACTCCCTCTTGGAACAGTCTAGAAAGAGGCTCACCTGAGGCCCAGCACCCAGGGGCCATGATGTCACGTGGGCCAAGGCATCTGAGGGGCAGGGGCCTTCCCCATCCCACTGCTGCCATGGCCCGTGGCCCACTCTGCCCTGCCCTCCTGACCCAGGAGCC
GGGCAACAAGAGTGAAACTCCATGTCAAAAAATAAAACAATTTTAAAAAAGTACCCAATTGCACACTATACAAGCAGTTTATTTTCTACCAATTATATTCCAACAAAATTAAGACACCACACATTTTCTATCCCATTTTTTCATTTATTTTTATGAGGAGCCTCAAAAAATAGAAGTGGCCTTGGTAGGGAAGGAATGTCGTGATTCTGAGTACAGTATGGCAAATTCTTTTGCCTCAGTTTCCCTAACTCCATCCAGTGCATATGAAAATGTCTATGTGCGTACAAGGTAGGTCTGGACTA
CACAGATGTCAGGAGGCTACTCTCTCACTCCTGGAGCAGAACTCCTGAACGGGGCCCAGGAAGGCTTCAGTGAGAAGAGGAATTGGCTCAATTGCACCTTCCCTGTCAGCCCCGTAGGGTTTCCTGACACCCAGTGAGACGCCAAGGATGAAAGGGCTGTGGGGCAGAGATATGAGGAGGATGTTTCTCCTTCCCCTGGGCTTCGGCTTGAACTTGCTTATGCTTCTGAGGTTTCTTCCCCGCCCCACCTCACCCCCCAAAGGACCCCTCATGGGCAGGTCCA
TGACAATGTTCACATGGCTGAAGGGAACAACTCCGAGGGCCCACACCACCCCAGAGCCGTAAGAATACACCATCTGGTAGTGGATGCTGTCACTAAGAGAGGGAAGAAGAAACCGCAGCGTCAGCTTTCAACCCAGGACAGGATTATCCTCAGGGGCTGCCAGGCCTCAGCCAGATGTCACAAACTAGTAATTCCCAAATAGGTTTTGTTTGGCTCACACAGTTTGGGGGCTTTTGTTGTTGTTGTTCTTAATTTGAATT
AGGGCGGGAGGCGGGAGGGGAAAGGTCCCCCGGGATGGGTAGGGCCTCAACGCTGGGCATCGGCGCAGGTGTGTACTGCAGGGAGCCAGCCAGACCCCCCACGGACTGCCTGACCTTGGGGGAAGCCCGGAGTAGAGGAAGAGGCCGGACCCCCAGACCCGCCATTGACTATGTCCGCCATTGACTATGTGTTCTGAGAGAAATTTTTTTTTTTTTTTTTGAGACTGAGTCTCACTCTTTCGCCCAGGCCGGAGTGCAGTGGCGCGATCTCGGCTCACTGCA
TTGAGGGTCGGACCAACCAGGGTCACCTCCTGGCCGATGCATGACCCTGAGCAGGTTGCTGAACTTCTCTGGGCCTCCGTTTCTGTACAGTGGGGGCGGTAACGGTCTCTAGCTCATGAAGTTGATGGGAGGATTACGGTGGTAACAGATACTGTGCAGGTGCCCAGAGCGAGCTCCAGTGCTTGTTAGTTGCTATTTTATTGTTGTGATTTCTGCCATTTCATCTGGTTTCCAGAATAACAGGGGGGAGTGGGAGCCTGCCTGGGAACCCTCTCCCTGCTTGAGGATGGCACTGCCCATTTGGGGTCCCATCCCACTAACTGGGCT
TGTGACCTCTCCCCTGCATGGCCTCTCCCTTGTGTGGCCTCTCCCCCATGTGACCTCTCCCCTGCGTGGCCTCCCCCATGTGACCTCTCCCCTGCGTGGCCTCTCCCCCGCGTGGCCTCTGCCCCATGTGACCTCTCACCCCGCAGCCTCTCCCCCTTGTAACCTCTCCCCTGCATGGCCTCTCCCCCGCGTGGCTTCTCCCCCGTGTGGCATCACCCGTGGGTTCTCATTGCATGGAGCCCTGGCCCCTTACTGTGGGTGAGGAGTAGGGGGAGGATTGGC
GAAGGGTCAGCACACCTTCTGTGTGGGCAGCTTGCAGTGAGTGGTCTGTCCCTGCAAGCCCAGTGTGCCCCTCACCTCTCCCTGTGCTGGGCCGGGCTGCAATGGCTGCTAGCATGAAAACTCGAAGCAAGCAGAGGAACAGGGGGCTCTGGAACCTCCTGGGGCCTGTGGCATGGAGGCAAACGTCCTTCCCACCCTACCCTGCTGGAGAGCTTGGCCAAGGACCCCATGGCCACAGCAGCCCACACCTAGGCCCACGGGAGGGCAGTTTCAGGCCAGGCCATCCCAGCA
GCTATGGAATTCTTCAAAATATTATTAAGTAAAAACAAAAACAAGCACTACACAAGAAACTGGTGATACAGGCGTCTCTGCACTGGGGAAGTGGACGGCCGCGGTGGGTGATACCCAGTCATTTCACTGTACACTCCTCAGTGCCTTTTCAATTTTGAACCGTATGAACATGAGTTATTCAGAAAAGCAATTAAAATACCTAACATATTGAAGGGTTCCTTGTTGCTAACATTTCTGGCTTGGTTCTATTTAACTGGGTTGCTGTACTCTCTCCTGCAGTATATA
AAGCAAAGGGAAAGTATCCAGGGAACCTCGGGGTGTTGTTAGGGTTAATGTTTACGAAAGGCTTCGAAGAGGGGCCGGGCGCGGTGGCTCACACCTGTAATCCCAGCACTTTGGGAGGCCGAGGCAGGCGGATCACCTGAGGTCAGCAGTTCGAGACCAGCCTGGCCAACATGGTGAAACCCCGTCTCTACTAAAAATACAAAAATTAGCCGGGCATGGTGGTGGGAATCCGTAATCTCAGCTACTAGGGAGCCTGAGGCAGGAGAATCACCTGAACCCGGGAGGCGGAGGTTGCAGTGAGCCGAGATTGCACCACTGCACTCCAGCCTGGGTGACAGAGCAAAACTC
AAAATATGCTAATGAGGCTAAACTAAGACATTCTGAATTCAGATTCATTTTGGTTCTCGATTTTAACAAATGTCAAGTTTTCTTTCTGTTTTTACCTGGGAAAGGAGTAAAACCACTACAATGGTGGGCTCCTAGAATTCAACTTCTTGCCAATTCCTGCATCTCTAGGCCAGGGATCCTAAGCTCAAATGTCTATTGAAGTAGGCTAATGAGTGGATGGAGCTGCCTGTAAGTGGCAATGGTGGGGAGCTCAATGCCTGGGTGAAGACTGCACAGCCAGGCTGGATGCAGGCCTCGAGAAAGGCCAGAGTTCAGGTCTTTATATGAAATTTGTTGTCAACTGACACAATAGTTTTGCAAACACTGATGGCCAAAGTGAC
ACATCTCTGGTCATTCAGGGACACCATGAAGCCCCATGTTTCTCCTATTATCCTGGCATAATTATCTAAAGTACTCCCTTTTACTCTCAAAAGTGTGTCCGTTTGGAGACTATCTTCATCCATAGGTATTCACTGTCACCATAAGCACACTTCTTCACATGTGATGTCCCCATATACATACATGTGTATATGCACACACACAAAAGATAAACAGATACACCCCACCTGTATACATGTGTACATGTATACATGTACAGCAACAGACATGC
CCCTCCTCCAACGTGATCCTTATTTATTGTAATAATGGCCCCTAATCTTTAGCTACACCTATATTGATCCCTTATCTATATAATCTAACGCACATGTGTATTATTATATTGTATGTGTGTGCACATGTGATACATGAGATACACTCACAACCGCATAGGTAATCATACTCCAAAGAACACACACGTATGCCACCCCAGGTGTACCCTTCAATGTAGGGTCAAACTTAAAGACGTATAAAACACCCACATACACTCACTTTAGT
GGAGGGGAGACTTGGGACATGGAGTGCTGGAAGGAGAGAATGTGGGGGAATGATAAGTTTTCCACTCTGAGTTGCATTTTTACCCCCCAAGGTATCTGAAATGAAACATATTTTACCACCATGAAAATTCATGTATTTCTTCAGACTTTCCTATTCTCAATACAAGCAATTACAAAGTTCAAATTCCTTCTTTTGGCATATTTCTTAGAAAACAGTAATCCCCATTTGGATTAATTAAAGGCTCCAGTCAACAAGCAACTAGTCAAA
ACCAGGAAGTTCCAGCCAGGGCAACCGCATATGCACTGGGTCACTATGTTCCCAGAATTCTTGCCTGAGCTTGGTCCTGTAGGATAGTGCTGGAAAGCTGGTCTTAACTAGTGTTTACTGATTGGTAACGCCTGCCTGAAGCACACTATTGTGATAGTGGAAATTAACCTAACCACAAGAATCACAGTGCCTTAATGGATCAGTGATACCTGCCCTGGGCAGAAATAGAACCACAGCCAGGCATGGTGGCTCATGTCTGTAATGCCAGCACCCTGGGAGGCCGAGGCAGGTGGATTGCTTGAGCTCAGGAGTCAGATCAGCCTGGGCAACATGGCAAAACCACT
ATCGGGTCCTCCTCCTGCAGGGCAGCAGAGTGGAAGCCAGGGCCTGGGACCCTCTGGCTGGGCAAGGAGGGACTGGAGTCCGGCTCCCGGTGACCCCGTCCCCAGTGCCAGCGGTGGGGTCGCCTGTGGCGGCCCGGACAGGCCACGGGTCCCTCTCCCCAAGTCCCATTACGTTGTATTTATGTTTCATTTTATAGTTTTTTTTTCCTCCTCCCTTATTATTGTCTCACTCTGGGGGAGGCAAAGGATATAATATATTCATCTTTA
AGGAGCTTATCCTCTGACCTGGGGAAATAAAAGGAACATACGGTTTCTCTATCGACTTGAGGTCATACGAGTTTCCTAGAAGGGAGAGACCCACACGGATCAGAGTAATCCAGGAAGCTGAGCCTAGAAGGATGATTGGACTTCAGATAAAAAGAGGGAGGGCATTCTGGGATAGGAGAAGAGCACAAACAAATCAGGCAGGAAGAAAAACCTTGATGACATAGAACAAAGATTTTGAATGAAAAAAAAAAATGTTGAATAGTTTGGGGTTTATAGATGCAACTGAAA
CAGAAAACTCGGAGGCAGAGCTCGGGAAAAGAAGCGCGGACACAGCCGGGCGCGGTGGCTCACGCCTGTAATCCCAGCACTTTGGGAGGCCGAGGCAGGCGGATCACGAGTTCAGGAGATCGAGACCATCCTGGCTAACACGGTGAAACCCCGTCTCTACTAAAAATACAAAAAATTAGCCAGGTGTGGTGGCGGGCGCCTGTAGTCCCAGCTACTTGGAAGGCTGAGGCAGGAGAATCGCTTGAACCCGGCAGGCGAAGGTTCCAGTGAGCCGAGATCGCGCCACTGCACTCCAGCCTGGGCGACA
CCAGGGACTGAGTGCCAAGAAACTCAGGTGAGAGGAGCCCTTCTGGGGTCCCAAGGGCAGTCCCCCCACCTTACCCTACATACCCTCATCCTACTGGTCCAGCCCCAGGCCACAGGCAGTATAGGGTCATCTGGACCCCCTCAGCCCCGGCCCCCCAGTGGGAATACACCCACCCGCTTGCAGGAGTCACCGTGGCCCCGTTTAAGCTGACTGAAGTGTGCCGTCGGTCTTTAGAGGCGTGTGTGGGAATGGTAGAAACCCAGGAGGGGCACCTTCAGCCTTTCCCAGCACTCGGTGCAGAGAAACAGCAGAGGAGGGAAAGGAGGCGTTATGGGTT
ACCTTCAGCCATGACTTCGAGTCTCCAGATTTTGTGTTCCCTCTGGGTCTAGGACACTAACTCAGATCTGTTTCTCTGCATTCACTTCTACCAGACACCACCCCCCTACCCAAAATGATCACCCACAGTGAGAAGCCCCACTATAAGAAGTGAATACACTGAGGCTGCAAAGGTTTTCTCATCCTTCAGGGTCCTCCCATGCGGTTCTCTCTGCCTGAGTCTGCTCTTGAAGCACTGACGTCTCACTTTGTGGAGACTAATGAATCAAATGCGAAGTAAAATGCTGCA
CCCATCCCCATTCCCACTCCCGTCCCTGTGCTCTGCCTCCCAGGCTCTCTGCTGGGCCGGCCAGTCCAGGTGCGCCCAGCGGGGGTCAGGGCCCCCGATGACCTCGTCCACCAGGTCCGCCAGGTCGGGCAGGGGCTCGGGTCGCTCCACAAGGATGGGCGCGAAGGGTCCCACCAGCCAGGGCAGCGGCACGGCCTGCACCACCAGCTCCAGCAGCTCGTCCACGCAGGCGTGCGCGTGGGCCACGCGACCCCGGCCCTCGGCCAGCGCGGCCGCTGGCACGTCCCTGAAGCAGCGGGCATCAGC
GCTATGGAATTCTTCAAAATATTATTAAGTAAAAACAAAAACAAGCACTACACAAGAAACTGGTGATACAGGCGTCTCTGCACTGGGGAAGTGGACGGCCGCGGTGGGTGATACCCAGTCATTTCACTGTACACTCCTCAGTGCCTTTTCAATTTTGAACCGTATGAACATGAGTTATTCAGAAAAGCAATTAAAATACCTAACATATTGAAGGGTTCCTTGTTGCTAACATTTCTGGCTTGGTTCTATTTAACTGGGTTGCTGTACTCTCTCCTGCAGTATATA
ATGATTCTAAAGCAAAAGTCTCAAAGAATATGGTAACAGACTTTCTCTGGGGTGTTTTAGTTTGCTGCCTACTGAGAAATGGTTGTCTTGAAGAAAACAGAGCTTTCAGCTTCTTGACATAGCAATAGACGTAGGTCACCAAGGTCACAAGGTCATACAATTCCCCTTAAAGTAGGCACTACTAGAAGAATTACAAATATAGGCCTGGCACAGTGGCTCTTGCCTGTAATCCCAGCACTTTGGGAGGATGAGGCTGGAGGACCCCTTGAGGCCAAGA
[truncated: 278,673 more chars]
