# Supplementary material for: On the Value of Intra-Motif Dependencies of Human Insulator Protein CTCF
Source: PLoS One. 2014 Jan 22;9(1):e85629. doi: 10.1371/journal.pone.0085629 (PMC3899044; doi:10.1371/journal.pone.0085629)
Supplement: File S1 — Data sets for H1-hESC and HUVEC cell lines. (ZIP) [file pone.0085629.s010.zip › H1-hESC_bg_train.txt]

ATCCCCTGGTTCTGGGATAGACCCCGCCCACTCATTCTAGGGTGGGGCCCCGCCCCTTCGTTCTAGGGCTGAACCTTGCCCCCTTCTTCTGGGGTGGAGCCCCGCCCCCTTGTTCTAGGGTGGATCCCCGCCCCCTCCTTTTAGGGTGAAGCCCTGCCCACTTGATCTAAAGTGGAATCCCGCCCCCTCACCTAGGGTAGAGCCCCGCCCCCTCGTTCTAGGGTGGAGACCCGTCCGCTTGTTCTACGGTGGATTCCGGCCGCTTGTCTAGGGTGGAACCCCCCAGCTTGCCCTAGGGTGGAACCCCCCCGCTGCCC
GAAGCAGGCTCCGAATCACCCCAGCCTTTGCAAAGCCTTAGGAGTCAAGTTGCTGCATATGGGAAGCCTGGGGCTCCGGTAACAGCTCAGCAAGGCTGCGACAGCCCCGGGCCAGGACTCAGGGCGAAACAACCCTGTTGCTGGCTCCCTGGCTTGGGACAATTTCTAGTTTCCCGAGTCTCAGCTTGGTCTCCGATGGGGAAAGTGTCCCTTCCTCTCAAAGGTCCATTAGCCCAGGGTGCCTTGATTCAGTGAGGAGGGGTCTG
GACCTCAGTGTCCTGGGACCCTACCCAGATCTGGTCCCCACTGCAGACCCAGCAGTTTGGGTTACCCGGCTTCAGCGCTCCAGCTCTACATGATGTTTCTCCAGGTGCACATGCTGTTTCTTGCTTCCCGTGGGTGCCGTCACCAGGCAGCCGTCTGCCCTCGGCAGGCGGGGTGTGGGTGAGTGCCGATGAGTCATGGCCTTGGCACGCCGGCAGCCTTCCTACCCTTCCACTTATGGGCACCAGCAGCCCCTGCGTAATTCATTGGTTCCCCTTCGCAAGAGCCGGCTGCCTGTCGTGAGCCAAGCTGCTTATGATGGTGACATGAAGCCTCCACCTC
CGGTCCTTCCAGGCCTGGGGCTGGCGCAGCAGGAAATAGAGCAAGTGTAGACAGCCGAGGCTGTGGCCAATGAGGAAGACAGGCTTCCCATAGGCAGCGTGCATCTCCTCCACCAGCCCTGCGAGCTTGCGGTAGTACTCCTCCTGCTGGCCTGCAGCGGGTGGAAGGGGTCAGGGCAGCTGGGGTCTGGGGCACCTGCCCCACCCCAAGCCGGTCATCCGCAGAGACACTCACCGGGCTCCAGCCGCCAGTCATAGGGGGCGGCGCGCACAGTCTCGTCCCGCACGTAGCCATTGTTGACCAGGTTCTGCACCAGTGTGTGC
TCTGGACCAAAGCGCCAAGGACTGCAGCCAGGAGAGAGGGGGCTCACCTCTTATCCTCGGCGACCCACTGCACAAGCAGGCCGCTCTCCCAGACTTAAAATGTATCACCACTAACCTGTGAGGGGGACCCAATCTGGACTCCTTCCCCGCCTTGGGACATCGCAGGCCGGGAAGCAGTGCCCGCCAGGCCTGGGCCAGGAGAGCTCCAGGAAGGGCACTGAGCGCTGCTGGCGCGAGGCCTCGGACATCCGCAGGCACCAGGGAAAGTCTCCTGGGGCGATCTGTAAATAAACCTTTTTTTCTTTTGTTTTTTAAAAACTGTTTTTCCCATTAATTT
CCCAGAGGCCGCGCGCGCCCGCATGCCCCGCTCAGGCCCAGCTCGTCCGCAACCTAATGAAAGCCGAGGTGGGGGTTGTCCAAACATCTCCCGACCCTCACTCTGTGCCTGACCTGGGCCGCGCCCTGAGCCACCGCGCAATTGCCCACATTTCACAGATGGGGGGATTGTGCACGGACCAAGAATGGTCAAGGGCCTCCAGGCCCCACGAGGGGCCGAGAAATAGCCACGCGCGCCGGGGGTTTGAGGGCTGGAGAACCTCATGGAAGAGGCGGTGGGGCGCCCTGCCCCAAGAGACCCCGGGCTGAACAGAGACAGCGG
AGTGAAATACCCAGTGACAGTAAGAGTTGCAAATGCACACAACAGGCTTATAACCCAGCCTGGGGGATGCTGAGAAGTTGTGCTGAACCCACTTTTAAAAGATGAATTGGAGTAAGGGGCAGAGGCGGTAAAAGGTAGTATGGCAAGCTCTGTAAACTGCAGACAGGTCCGAAAATGGGGTGGGGAAGGTGCAGGGAAGGCCAGAAGTGGGTAGAGAGGTGGAGGGCAGGCAGGGCAGGTCAGCCCTGCCCTTGCCCCATCTGTGGTCCTGGGGAACACTGGTCCAATCCCCATCCT
GCTGGGGCTTCCCAAACGTCCGCCTCTGGGGCACCGCCAGAGGCAAGAAGTAGCCAAGTTGTTTCTAGGCATCCTGTTAGTTTACCCCGTGGAGGTAAATTTCCTCTTTCCTCGGGCAGTCCCTCTAGCAGTCTACCCTAAATTCTCCCTTCTACCCGGCAAGAACCCACTGCCCATGTCTTCTAGGAAGCCTCCCGCTGCCTCTTTCCCCTCCCCACGTAGGCGCTGAGTCCTCCACCTTCCAGGTAGAGATAGGGGATGGGTCAGCTACAGAAGGGTAATCTACTCCCAAGCCTGTCTGTGG
TGAAGGTGGCAGAATTTGTGGGAGGTCCAGCTGGGGGCATTATCCTGTCATCCGGCCAATGCCCCTTGGGCCTGGGGGCCCCTGATGACCCTCGAAGCCAGGGTCATGCTGGGGCCGTGACCACCAGGGGAGGGGCTGGGGCTGGGGGCTGGCCTGGAGAGGGCGGGTATGAATCTGGTCTCCCTCTCTGGCAGAGTGGGCGAGGGCCGGGCGTGCTGGAGCCTGGGAAATGCCTACGTGTCCATGGGGCGCCCAGCGCAGGCCCTGACCT
ACTTAGCAAGTTCCAGGCACTGTGCTATGCCAAGCCCTTCCCACACATCATCTTATTTAATCCTCACAACAACCCTTTCTATGGGTGACATGCCTGCATCGCATGGTAAGTGACAAAGCTCCAACTCATTGCAGATCTTATCTGGCTCTGAGGCCCAGATATGCTTCCAACAAAGGACTTGTGAGTTATCTTCACATTTTTAGAAATAAAGTTGGGGTCCAGAGAGCAGAGCCCCTGAAAGCCTCTCTTTTCTGCCAGCCTGTCGCAGCAAAGTA
AAGGAGATAATACATGCAAAGTGCTTGGATGGGATGGGTACTAGCCACTCAACAGAAGGCAGATCCTAGAATGGGGATGGCAAGTCCTGTCATCAGTGAAGAATGTAATGACTGCAAGCTTAGATGACATGTCTGTTACTGGAAACCAGAGTTGTTTACTTAAGCTGTAAATGAACTCATAGTCCCTGGGATAATTATCTCACCTCTGGATAAATAAACTCAACAGCCTTATGTATTTTATTAATTTTTCTTAAAAAAAAGCTTAAAATATTTTTCCTTTGATTTGTTCTCTTTCT
ATTTCCACAATTTCCTATATCCAGATTTGTTTTGACAATGTAGTTTGGAAGAACTAAGATTCTAATCTCTGAAGAACCTTATAGGGCCTTCTAAAACATAAGAGTTTCCTTTGTTGCTTCAAATATTTGAACATTATGTTAAAGATCAAGTATTAATTTTAGTTGTACTCTAGAAAGCTAAAGTGCCACATTCGGGGCTATTTTTATGATTCAGCAATCTTTTCTAAATTGTGTAGCATGTGTATGAGACTATTTATACCCAAGGA
ACCACGGCTAGTTGATCCCTCTTGGCATATTGTTGCCATCTCAGAAAGACAGGAAGGGTGGGTTACAGCTGCCAGCACCATCAGGATTAAAAGCAGGAGGACTTTAAGACTCACCCTCGATGATGCAGAACTCAAAAGGTCTCTGCTTCACAGCTCTGGGCCACCTTGAAGGGCAAGTTGACAAAATAAAGCAAAGCCCAGACAGCCTTACAGAGTAGTAGATTCTGCATTCCTCATTTTCATGGATAATTACTG
GACATGGTGTGTGTGTGTGTGCATATCTGTAGTATGGAAATAGAGCATTGTGTGCTTGTGTGTAAGGTGGGTGTGTGCAGATATTAGCATGGCTCTGTATGTGTGTTCATATCTGTATGCTGTGTGTACACATGTACAAGTGTGTGCTTTTGTGTGTGAGTAGCTAAGAATAATGAATGGTGGGTGGCACACGTGGATTTTGTGGGTGGGGAGAGTACATGTGGATGTACATGTATGTCTGTGATGAGCACACACAAGTATGAGTGACATCTGTCTCTCACCAGAAAGGGTGTCGCCTCCCCATGTTTAAAAGCAAGTGAT
TGTGCACCGACCACCTTGGGCATGTCATCAGGCTCTCCTGAAGGCTGTGTCACAGATGCGTCCTTAACCTTGGCGAAAAAAACTTTCTAAATTGATTGAGACCTGTCTCAGATATTTTGGGGCTCCTACCTTCCTCACTGCTTTATTGAACAGTGGTCAATTTCTTCTGCTCGGCCTCCGCATCCTAGCCTGTTTGGGAAAATCATCGGGGTTAGGGCTGGGGAGGCAGGCAGGACCCGGGGGACGGTAGTAGGGGCCGTTTCCCTCCCACTCCCCTCCGCTCC
GGTGTCTGAGATGGGACAGACACTTATGAGATGAGAGTCCTGGAATTTTCCAAATTTTACATTCATCTTGTGGCATTCTTTATAGATAACATTTATTCATTGGAGCCTGGTGTGGTCTTTGGGCAAAACACCTAACTGTAAAGAAAACTCCAGTTGAAATTTTGCAACCATTATGGCTTTTTTGAAAGTTAGAACTATTCATATACATATTTCCAACTTCCTCTCAAAAATGGCAGATGAGTCAAG
AGATGAGCATTTCTTCATGAGCCTAGGAATACCGAGGCGTACGGAATCTCTGCCCCTCCCCTCTCACCGTGCCGACCCGGGAATCTAGTTATTCATGCGAGGGACTCCTCTGCATCCCACACACTCTAGGTGCTCAGAGAGAATTTGTGGGATGAGTTGCTATTCGGAAGATGCTTCTATGAAAGGTCATGCATCCCAGGTGCGGCCTCACCGGGGCCCAGGCTGATAGGTATCAGCTGCCTGCATGCACAAACTCCTCCCTCCTTCTCCAGCCCTTCCCAGTTCCTCCTCTCAG
CGGGTTATTTGTTAGAATAAGCCAAAGAGGTTCACCTAGAGAATGACTAAGTTGCGAAAGAAAAATCTCCTCTGGTTCAGAAATGAATTATTCCTAGGATGTTGCTTCATGAGTCTTTGTTACAGAAATTGGAGTTTGTGCAAGTAATTGGGGATCAGGAAACAACCACCCTGGGGACAATTGCAGGCAATTCTGCGACCACCTGGCTTAACTTGAATTCTAGGAAGTAGAGCTTCTCTTAGGTTAATCAAAGGTTTCATGGTACACCTTGTGGC
GGTTGCAGTGAGCAGAGATCGTGCCATTGAACTCCAGCCTGAGTGGTGAGAGAGCAAGACTCCGTCTCAGGAAAAAAAAAAAGAAAAAACAAAACAAAACAAAACAAAAAACCTTCTTCTACGGAACACAGATCTGACTGTGTTTTGTGATATTAGTATTATTAGAAGTAGCATGCATTAAACAATAATGATAACCATTCGTGGGTGGATGTTCTCTGGCTACCTGACCCTCTAAGATGCTGCATGTTCAGAGCATTAAGGGACATCTTGCTGC
GTTCCACCCTACCCCAGTATAGACTCACCCTAACTAATTACATCTGAAAAAAACCTTACTTCCAGGCAAGGTAACATTCCCAAGTTCTGGGTGGATGTGACTTTGAAATGATTATCAAGTAGATCCAGTTCCGTTTACAGTAATGAGCAGACAGTGAATGAGAAATTAATGTGCTTTCACATCGCACGAACACCTGACCTTCACTGAATTTTAATAGAAGCTGGCATTGGTGCTAACTCCTTACAGACTTTATGTCAGTGTATTCTCACTGAAGGAAGTTGCTATTTTATCCCACTTTACGAATGAG
TACACCTCCACACTTCCTTCCTCTATCATCTATCCCCACATCTATCAAGTCTAGCATAAATTCATGCGGAGTACAAACATGTTTGTAAAACAATGATCCATCCCTACAGGACTTGCTACATGCCCCCCATCTCAGTAAACAGTGGGCTTTCCTTGTAAAAAAAAAAAAAAAAAAAGGGAAATAATGAAAAGGTCCAATGATCAGAGGCTGACTAAATGACCTGTGGTATGTTTATCAAAGAAATACAATGCCTCCATTAAAAAAAAATCT
AAGGGAAGACCAGGCTGCTCTCATCTCAAGGGCCAGTTGCTTCACACACCGGAGTGGGCCTAATGTTCAAGGAGCTTCTTTCTCCATTTCTCCCCACAGTGCTTAACGTCTCAGGCCACGGGCTGCCAGCACTCACCTGCCGAGGCCGCCCTGCGGCCTCCCTGTTCTGAGGCCCCTGCCTCTCCCTGATGAAACTTCCTCCGTGCTAACTTGGCAAGAAAAGGCAAACGCTGCTGTGCTTCCCTTTGCCCTTGAAAAGAATGAGGTTTAGGGGAGGCTCTGCACAGTCCTGTGCTGTCCGGGATAGCTGAGCAGAAGCTGTTGAAGCCGGCCTGCTGGACTGAGCTTGG
ACAGCTCTAGGGGTGAAGCAGTGGGGGCCTGAAAGGGGAGGGGGACCGTGCAGTGCCAGAGAAGCTGGTTGTCCCTGTCAGTGGCTCTAACTGCACTAGGACAAGTGCCTGGGCATCTCCCAAGGACAAGAATGTGAGCGGACTCTGCTCCTTTACCCAGAGTGGGCAAGAGCCCATTTCTCTCTGAGTTGGTTTTTCCCTTCCTTCCGCCTAGACCTGGCAGCACCTATTCTTTGCTCTGGGTCCAGAGTGAGCTTGGGCCGTGCACATTGAACCAGGTGGGCAGCAGGTTTTGTGCTTGTTCTTTTAAT
TTCCTCTCTCCTGCTCCCCCTGCAAACATTTTAGGCATCCCTAAATGATCACCAGCCCTCGCCTGCTCTCTTAGCAGGCCTCCAGGTGGGGTTAGAATTGTCAAATGCTGGCACAGGACGAAACCCTAATAATAATAACTATGATGATGACGGCAGCTGCTGCTGAGCGGGCACTTTGTGGTTACCTTAGCAACCTTCCACCATCCAGGAAGTGCAGCCCCTTCTTTCACAGGCGGCAGCTGCAGCCAGAGGCGTGCGGGGACTTCCCAAGGTCACACAGCAAGAATCCTAAGAAACCCGGGGTGTTTCC
TCCTGCTGAGACTACCCAGGCCATCCCCTCTGCCTGGGACGCCCGTCCCCTCCTTCTCAGCCAGGGCTCATCCCTCAAGGACCGGCCTCGAGCTCACTCTGCCTGGGAAGCCGTCCCCAGCAGGGTTAGGTCAAAGCACGCATACCAGGTCTCCCCAGAAGGGGCTCCCTGGGGGCCTTATTGGCCCCCAGAGCTTAGGCCAGTCTCTCAGGACTCTCTGCTCAACGCACACCACAGAGGAAAAACTGATCAAGACTGGGAGATGCGGCTTCCACAAAAGCAGAGTACAGAAAAGAAAGTTAGACTAGGGTCCCTCCAAGTATGCAGAGCCCTGGGGCGGAATGCTCAGGTCTGGTAGGCCTCCCTGCCCTGCTAGCTCCTGTTCGGCTCCATTCCCAGGCCTCTCAGCCATTCTTCATGTGTCTTCAGGCTCGGCACACCTCCAGAAGGGCCCTGATGGGTGCCCTCATTCCCAGCAACCCCGACAGGTCTTCAGAGACCCTTGGTGGTACCCACGGCCGCCTCCCTGGGG
GTGTGCCACCTCGCCTGGCTAATTTTTTCATTTTTTGTAGAGACGGGGGTCTTACTATGTTGCCCAGGCTGGTCTTGAACTCCTTGGCTCAAGCAATCCTCCCACCTTGGCTTCCCAAAGTGCTAGGATTACAGGCGTAAGCCACCATGCATGGTAAAAGACCTATTCCTTAGAGATGACTTCCCCACCCTGACATATACCCTCTAGCCCCTACCCTGACGGGCCCCCTCACAGTTATTTAATCTCTGAAATGAAATCAGGAAGAATTTGAATGACAAGTCACCTGTAATGATGG
TGCCGCGGCCAAGGGCGCGACTCACCCGCCAGTGTCTTTCCCGAGGACACGCGAATCCTGGGGGGCTCACTCCGGCAAAGAGGACGAGACACTGCACCAAGGACAGGGCCTGACCTCTCTGGCCGCCTTCCCCGGGGCCTCAGTTTCCCCCGATGGTGAGAGTGGAGCCGACCATGCGCCCTGCTGTGGACTCACCCGGCGCCCTGGCGTCGAGTGGCGGCGGAGACCTGACAGACAGCGTGGGAAAAATCAAGATGTCTGCAGATTTCGAGAGATGGGGTGCGGTGG
AGCTCCGAGTTCAAAAGCCTGGGAGACCTGCTGGCTTCTCTCCCAGAGCTGGGCCACATATTGTTAACCTGGGCCCTGGAGGTCTGATCAGTGTCCTGGCTGGATCCAGTGCAGTAAGAGAAGCCAAGGAGAAGACAGTCTTCCAAGGCCTGAAGCAGGTCTGACCTAACTGCCCAATGTAGGAGGTTTGCCCTGGGACAAACTGAGGTCCTGCAGGGTTCGAGGGTGAAAGGCCTCTTCTCCCAGGAGGCAGCCCCAGACCCACCTTGCTGAACTGGCTGCCTGGAAAGGAA
TTGCCTGATTCCATTGGAGTATCCATCAAGACTAAACTAGAAAGTTTTTGCTTCTCCATTCCCTGGGTCCAATCCTAGGGAAAATGTGGTCCTTTTGTTTCTGGGGACTCCCAAAAGGAAACGTGCACCTTCTCCAGTAAAAACTAATTTGTTTTGTAATTTATTTTGTTTATTTGTTTATAGGAAAAGGAGAGGCATACTAAATTGGGCTTGAGTTTTGGCTCTTACTTTCTAGGCAAAGTCCTCTCCGGGCCTCAATTTCTAGTTTA
TGGGGGGATCTTCTCTCTGGCCGCCACCTCCCACGCAGCCCCACCCCTGGCTGGAGGAGTTTATCAAATAATTTGCTACTGCCTGGCATGACGCTCCCCCTGGCACTTTTATTCCAACCATAAAAAGGCCATTTCATTGAGAAATAAAGCCCCATCCCCCTGACGTGTAACTCCTTTCAGAGCTCTTACTCAACTGCCAGGCAAAATTTATGTTTCCTGGATGTTAGTGCCTAAGATTGCAACTGGGAAGTGGGGAGAGGGCTGGAAGGGGGAATGCCTCTCTGGCGGGGGAACATGCATTTGCT
TGCGTCATTGGGTGATTTCATTATGTGAACCTCCTGGAGCGTAGTTACGCAAACCTAGATAATGTATATACATTTATTTATATATTTTTTTCCATATAGAAAACCAAATGCGCAATTACTGAATCTCAGTCATCTCCCCGATTTGATCTGCAATGGCCAATATCAAATTCCATATATCAGGTTTCTGTACCTGCTTCATTATAATCTTACGGGACCACCGTCATATCTGCAGTCTGTCATCGGCCGAAACATCGTTACATGG
GTCAGTCCCACTGAGTCAGTGTCACAGCAGGATGTGTGATGGCCTTGCTGGTGGTACAGGGACTTCGAAGGAGGGGCGCTTGGGGAGAGGTAGGATTGGCAGGGATGAGTGTTGAATAGGAAGGTGGCGGATGGGATGAAAGAGATTAAGGCCAGGTGTGGAGGCGGGCCTAGGTGTTTTTCAGCCCCCAGTCAGGGGTAGAGGCCTCAAGGAGGCTAATCCTGCCCCCTGTACTTACCTCTTTCTTATTTTTTATTTTTATTTTTAGATAGAGATGGGGTCTCACTATATTGC
AGGCAGCGGGTGCTGTGGGAACCTACAGGAGAACTTTACCAGCTGGATAAAGGCAGGTTTCCCAGGAGTTTATTTTTTAACTGTATGCTGAAAAATAAATGGGAGGTGGCGTTTGAGAAAGCGAAGTGTGTTCCAGGTGGAGAGAACAGCATGTGTGAAGGCCCAGAGCCGGCCCCCGGATCTTTTCAGAATGCATCTTGGTCAGGGGAGGATGGTCGGCCAGGACACATGCATGGCCCCCTGGAGTCGTGCAGCGCTGGCCTTGGTGAGGCACAGATTGAGGCGTAAAGGAGGTGCTCCT
GCTGGGCGTGGTGGCTTACGCCTGTAATCCCAGCACTTTGGGAGGCTGAGGGGGGTGGGTCACTTGACGTCAGGAGTCCGAGACCAGCCTGGCCAGCATGGTGAAATCCTATCTCTACTAAAAATACAAAAATTAGCTCGGCGTGGTAGCATGCACCTATAATCCCAGTTACTCGGGAGGCTGAGGTAGGAGAATCGCTTGAACACGGGAAGTGGAGGTTGCAGTGAGTCGATTGTGCCACTGAACTCCAGCCTGGATGACAGAGGGAG
GTACATGGGAACACCACTGCCCAAGTATTCCCCTTCCCGCTGTTGTGTTCAGTTGCGGCCTGGGGCTGAGGGTTCAGGGACTTCCCCTGGCCCTCACCCGTCCCCCCCACCCTCCGCCGTGTGTGGTCTCTCCCCTTTCCACCCGCAGTTTCCTGGAGCATTTGCACAAACACCAGGGCTCCGTCCTGCACCCCGACTACAAGACGGCCTTCCCCTCCTTTGAGGACGCCCTGCATCGCCTCCTGCCCTACCATGTCTACCAGGGCGCCCTCCCCTCCCCCAGTGACTACCACAAAGGTGAGGCCTCCCCAGGACACGGCCCTATATGTCCCAGGGGACCCCAGCCCGTGGGGCGGGGCGTCGCCAGTGTGGAGCCGCAGGTCCACGGTGCGCTATGCTGACCCTGCCCCGCCCTCCTTCCTGCGCA
CGCCTCTCACTGCGGCTCAGGGGCGAGGACGGGGGAGGTGCCCAGGGTTTGGGGATCGGTAGGTGTCATGACGAGGGAGCATTTTCTGGCAAGGCAGGTCACACCAGCACAGAGGAAGGAGCGGGGCCAGGCCGGTGCCCCTGGCGTGGGATGCGCAGGGCTCTGCCTGCCTCTGGTCTATCAGTCCTGCCCGTTCCCAGAGCCCCAGGGATGTTCTCAGCCCTTAATTTAGCTTTAAATGAGTAAATTAATCCAATAACTAAAGAGCCTCTTTACTGC
TCTTCTGAAGATCAAATGAGTTCACATTTGCGAAGTTTAGAACAGTGTGTTGCACATAGTAAATGCTATATGGTTTTTTTGTTTGGTTTTGTTTTTTAGAGTTTTCACTCTTGTTGCCCAGGCTGAAATGCAATGGCATGATCTCAGCTCACTGCAACCTCTGCCTCATGGGTTCAAGTAATTCTCCTGCCTCAGCCTCCCGAGTAGCTGGGATTACAGGTGCCCACCAACACGGCCAGCTAATTTTTGTATTTTTAGTAGAGACAGGGTTTCACCATGTTGGCCAG
ATATGCAAGGATGGATCCTGCTGCCACCACCCTATAAAATGTTTTAACTGGCACCACTGATCAAAGTGTGGTAACCAGCAGTCCAAGAGCACATTGCCTTCACAGAGCAGTGAGTTGCTCACATAGAGGAGCCAAAGAACAAAGCCAAGGTGCAATACAAGTCCCCCAGAGATAGAGTAGGCAGTCCAGAAATTGGGAGCTGAAACTTGGACCCTAAAATTTTCCAGAAATGAAGGCAGTCAACTGAACCCACCTTATACTATAATAAAATGCTCAAGATTATCAGATAGGAT
TGAGCCTTGGGAATTTTGCAGCCGGCCTTGCCGTGGCCATTTTTATACAAGTTATCTCATTTAATCCTCAGAAGCAAACATGCCAGGGGGTTATTACCCAAGTTTACAGAGGCAGGTCCTGGGGCCTAGAAAGGTTAGAGGACATGTTCAATGTCATCTGACTACTAAGTGGCAGAGATGGAATTTGAAATAAAATCCCTCTCTCTTCAAAGCCCATGTTCCTAACCAGCACCACACAATCACCATGGTGTCCTGATAACCTCCCCCTCTTCATCCTCCTACAA
AGGAAAGTAGAAGCCAAAAGCAAGGGTATTTCTTGTTTAAATCAGATAATTTCAGCACTCCTAAGGAGATCAGTCCCACTTAAGGGACCTCAGATTTGATTTGAGTCTCTCATTGAAAACGACAGGCTTAGAACACAGCAAGAGCAGGCGGGTGTCGGCAGGAAGAGAGGTCTGCGATCCACAGAGTGACCGAGGGCTTTAGGAGGTGGTGAGAGATGGCACTAAGAGGTCAGGAGGGATATGGGAAAGCAAAGGCAAGTAGCGCTGCCA
CTGGGTGCCGCAAGACCTGGTCATGGGGCTGGGGACTAGGAGCCCTTGGAGTTCTCTCTTTGCCTCATCTCTGGACCTCACCCACAAAGTGGGGAGAGCAGTATGTCTCCTCTTCTGGAGGTCAATGGAGGAGGCTGTTCTAGGAAGGGGGAAGGGGGCAAAGACCGTATTCCCTAGTAACCTACTGCCATTGCTGCTCCAGTCTGGCCTGAAACTCTTTTGTCTCTCCCCTGCTCTGGGCTGTATTGACTCACCTTATGACCTGTTTTGTGGACTTTGTCACCATCC
TAGTGTGCGTGAGTGTAGGGTTAAGTATGTTTAGTGTGCCCCGGTACCCGAACCCTGTATTTCTGTTGTGTTAAATGTGTACAGTATGTATGAGCCCGCGCGTTCACACGCGGGTAGGTTGGTGGTGGGGAGGTCCGCGCCTCAGTGCAGGGCGGAGTCCTCACGGAGGCGTGAAATTGGTTTGGAGCAAACACATTACGAAAAGCAATTACCAGGGAGAGGTTCTGGGCCCGCGGGACCAACAGCCAGGAGGCTGGGGAGGGAGCGCCCTGGCTCGCAAGAGTCTGAATGTCTAACCCCAGTGAGGACCCTCCTGACATTGCCCGCTAAGGG
CATTCAGTGTCTTTCCAATTCAGGTGAGCATTTTCCCTTTCCGCTCTGGGCATGCACAGGAAAATCCAATTACAGATGCAAGTTACACTGGGCTCTTTCAAATCAAATTGCAGATGTGTGTCAGCGGCATCTCGCTGACTTGGACGTGCTGGGTATATCTCTCGCAATAGAAGTTTGGCTTCTCCTTTCCCTTCTTTCCTTTTTTCTCTCGTTTCTTCTTTCCTTCCTCAATACTCTCCTACTATCTGATTTGAATTTTGCAATCCTC
CTCTGAGTGCAGTTGCAACAGAATCGTTTGCACAATGTCGCATGTCTTAAACATTCAATCAAACATCGATTACTTCCAATTTTGCAGTTTTCTTTGCCCCTGTTAGCGCCAACAGATTTTTTTTTCCAGATCTCAGACATTTATTTTAATAGGCCCCTGACAAAGTCATAAGACTCAGAGAGAAGGGAGAGTGGGAGAGGTGTATAGGAAGGTTTTGTGCCAGGGACTAGTCGCTCAAGAATTAGGAGACGCCCTGGGCACTGGAAACTACGCAGCGCGAAGTAGGGACAGCGCCTGTGTTGTGTAGTGGACCAGAGGTTGCTGAT
AGGACTGCTTGAGCCCAGGAGTTCGAGGACAGCCTGGGCAAGAGACCTTGTCTCTAAAAAAAAAATTCACTTGGTAGGGAAACCTGGATGGGAGGGCCTTCAACGAGAGGTGTTGAGAGGGTAGGGTTAGGTGTAGTCTAGGGCAGGAGACAAGGATTCCGTGAGAGCTGCCACATGACCATGACAGAGAGGAGGAAAACAAAAGGTGCTTTTAAGTGAGCCCAGGCAGAACTG
TGGAAGCCCATTCATCAGCCCGCTTTCTTGGTGCTCGCCCAAGGATGGCTTCGTGGGGGGACGTGCTCTGCAGGCCCTGAACTCTGCACCTCCTGGACCACAGTGTCTGGGATGAGAAGGGAAGTGGGGGCGTCAGGGGCAACCCACAGGGCAGCCCCTGGAAATCTGTGCTGGCAAGCCCTTCCGCAGCCTTGCAAACCAGGGCCCCGCGCGTTGAACCCAGGAGCCAGGCCATGTCCGGAGAGGCTGAGCGCCCTCCAGCACCGGCCACCTGGCCCTAGCCCAGCTGCAAGCAAAGGCTCTGTGCCTAGCGTGGC
TGAAACCTCGTCTCTATTAAAAATACAAAAATTAGCCGGGCATGGTGGTGCGCGCCTGTAATCCCAGCTACTCGGAAGGCTGAGGCAGGAGAATCGCTTGAACCCGGGAGGTGGAGGTTGCAGTGAGCCGAGATCGTGCCATTGCACTCCAGCCTGAGTGACAGAAGGAGACATTGCCAAAAAAAAAAAAAAATTACTGAGGTCCTCAGGGCAAACTTGAAACAGCTGGGAAGATTTTGTATGTACGAGAAAGCCCAACCTAAAATTGTTTAAGGAACAAGG
CAATGAAACTGAAATGAGCTGTTGTCTCACCCTCTGCAGGAATTCCCCTCTTCCTTTCCATGCCCTCCACAACACCATGGCTTGGGCTATTGATCTCTTAGCGGACAGAGCCTGGGCCCCTTCCTCTGTCACATTTCCCTCCCACCAGAACTCCAATAGAGCCCACTAACATAGTCCTAGATGCCCCCAAGTGCCTTGAAAGTGGGGTGCAATCCAAAATTCGAATAGTCCATTAATATAGTCTTAGACCCCAAGTGCCTTGAAAGTGGGGTGCAA
TGTGTATGAAAATCACCTTTAATCTTGCTAGACATGAAGAAAGAATATGCATTACATTTTTAAAATTAGGATTTTAAAATCAAGCCAAAAATCACCTATTGCAGAGTCCCCAATGAAAGAAATTACAGATTGAAAGAATATCTCCGCCTAGGTTTGTGGAAATATTCTCACCTGGAACCCAGAGCAGCAGAAACCCAATGAGTTGTGATGGCAACATCTTCCTGCCTTGACTTGTCAGTTTTGCTCATGCCACATCCCAGAGAAAGAACCTCTTTTAAGATACCGAGAGGCAG
GAAGAAGCCCAGCCTGGCCCTGGCACACGGTGAACCTTAATCGGTGTGTCTGTTTTGCGCTAAAGTTTAGCCGTTAGAGAGACGGGACTCTGCTGTTTCCGCCGCCAGTCCCCATTACAAAACCACTCCCCCTCTGCCCCAAGACCATTTCATTCAACCGATCGGTCAACAAATATTTACCAAGCTGGGGCTCTGTCCAGGCTTCGTGGGGTCTTCTTCAAGCTGCACAGTGAACGCCACGCAGCAGCCCAGTCCCCTTGAGCTTGCTGCCTCCAGCTAGCTCGCCT
TGGAAGAAATGGAAATGCAGAGCCAGGAAGGCGCTCAGAGAGGCCTGAGAGATTTCTAGCAAAAACCTGGTAAACTTTGAGGTGAAGGCTGTCAGAAACAGCTGCGAGGAGCATCCAGCCTAGGGCTCAGCAGGTGTGACTTAAAGGATCGCAGGTGACAGCCCTCAGTGGACTTCTGTCCTCACCATGTTTCCCACTGGCACAGGTGGGGCGGCCACGCCTGTGCCCGCGGCGCCTGTGCTGAGTCCCGACGCTGTGCGCCCCACTCCCGAGGCTGTGGTTGGGGGGTCG
AGGATACAATTTTAAAGAAAACTAGAGCCGGGTGTGGTGGCTCAGGCCTCTAATCCCAGCACTTCGGGAGGTCGAGGCCGGCGGATTGCTTGACCTCAGGAGTTTGAGACCAGCCTAGGGCAACATGGCGAGACCCCGGTCTCTACAAAAAATGCAAAAAATAGCTGGGCGCAGGGGCGCCCTCCTGTAATCCCACCTACTTAGGAGGCTGAGACGGGAGGATTGCATGAGCCTGGGAGGTGGAGGTTGCAGTGAGCCGAGATCATGCCACTGCACCCCAGCCTGGGCA
CTGGCGCAGAAAGAACCTGGGTCTCTGGCGCCATCTGTGCAAACGGCTGCTCCTTTCCCACATGTCCTGGCGCTGAGCCCTGGCTTCCCTGGGGATAGGGGTGGGGCTGTGGTGCCGCCCCATCCCACGCCTACACCCACGCCCACAGCCACCTGGGGCCGTGGGCTTCCACGGCCGCTCCTGCTCCTTCTGTTGGCGTCTGGACTCTTCTCTCTATCCCTGTGGTCGTTTCTGGAGGCCAGGCCACCATCATCTCTTAACTGGGTGGCTTCAACACAGCTCCTCACTGTCCCCTCCC
TAGCACTCTGGGAGGCCAAGGCGGGCAGATCACAAGGTCAGGAGTTCCAGACCAGCCTGACCAACATGGTGAAACCCCACCTCTACTAAAAATACAAAACTTAGCCGGGTGTGGTGGCGCACACCTGTAATCCCAGCTACTCGGGAGGCTGAGGCAGGAAAATTGCTTGAACCTGGGAGGTGGAGGTTGCAGTGAGCCAAGATTGCACCACTGCACTCCAGCCTGGGTGACAGAGTGAGACTCTGTCTCAAAAAAAAAAAAATTAGTGGAACAGAA
GCCTCCTGGGGTGCAGAGGGAAGGTCATAGGGTGCCTGGCTGATTCCCCAGAGGCACTGTGGGCCCTCAGGCAGCTGTGGTTCTGTCAGCGCTGGGCTCAGCCTGCCATGCCGTAGAGAACAGGACACACGGAGCAGGGGCGGGTATTTAGGGAGCAGTCACAGAAAGAGTTGATGAGGATGGAGGGAGGTCACGAGGGGAAAGCGCCCAGTGTGGCATCCCGTGCACCAGCGCTGCCCTGGGAGATGCCTTAACTAGGCCCAGGGAAGGATTGGGTGTGTGGGGCAGGAGCTGCCTGCAGAGGGGGCGGCCTCATGTTGCC
CCTTTCCTTTCCTTCTTGTACATTCATACTTTTCCTTCCTCCTCCCACCGGCTCACCTTTTTCTGGGTCACCTTTTTCTTGGTGCCCCCTGTCCTATCCCTCAATTCTTAGGTGTAAGGCGCTCCTTCAGTGTCCCCACCTGGGGTGACTGGAAGGCATCAAGGATGACTCTCCTTTCCTAGCCTTTTATTATTATTATTATTATTATTATTATCATTATTATTATTATTATTATTTGGACAGAGTCTTGCTTTGTTGCTCAGGCTGG
TGAGACTTTCAATCAACAGGGGCTGCATCTGAGACTCAATCAATAGGGGCTGCATCTGAGACTCTCGATCAATGGGGGCTGCATCTGAGACTCTCTATCAGTGGGGCTGCCTCTGGGGCTCTCAGTCTATGGGGGCTGCATCTGAGAGTCAATCAACAGGGGCTGCATCTGAAACTTAATCAATGGGAGCTGCCTCTGAGACTCTCAATCAATGGGGACTGCATGTGAAGCTCTCAATCAGTGGAGGCTGCACCTGGGGATCTCAACCAATAGGGGCTG
CCCCTGAGTAATGAGGAAACCCCCTTTTCAGCTCCCAGTCCGTTAGAGACAATGCGGGGCAATTCCATTAGACAGCCTCAGCCCTCCATTTAGAGTCCTGGGCAGCAGAACAGCCTCTAACCGGATCCTGGGGGGCGTGCGGTCTGGGGTGCGAGCTGGGCGGCGACCCCGCAGTTCAGCCTCTGCACGCTCTTCCCGTCAGGTTGGAGGAGGAGACGCGCAAGCGGGAGGACGCGGAGCACAACCTCGTGCTCTTCCGCAAGGTGAGTCCGAGCCCCTCTCCGAGTTCAGCCTCCCCACCGCTACCCCCGATCTCAGTATCCAGAGGTGGCATCGGTGGGCGCGGGGAGAAGGGGGTAACCCAGATGCCTCCTGAGGCAGACAGGGAAGGCCTGGTCCTTCCTTGGTCTGCGCAGCCCCTAACTTATCTTGAACCTCCACTGCCACCCCTCGAAGGACGTGGACGATGCCACTCTGTCCCGCCTGGAACTAGAGCGCAAGATTGAGTCTCTGATGGATGAGATTGAGTTCCTCAAGAAGCTGCACGAGGAGGTAAGTGGGCCCGGTATCAG
GCAATTTTATCCCCATTTTACAGATAGATAAACTGAGTCACAGAGAAGTTAAGAAAGTTTTCCTAAGGCCACTCAGGTAGTAAGTGGTGGAGCCGGGATTGCCTCCAGGAAGCCTAGTGGCAGAGTTTGCACCCTGCCTGCCACTCTGGGTGATGCCAGCAAGGCAGCTACCAGTGCTCTCCAAGGCCCTCCAAGGCCAGGCCATTTTCCATGGGCTCAAAGAGAAGGCTCAGGAGAATGGCATATTCAGGCACCACCTACCCCATCAGTTT
AAGACAGCCACAGCCACCCTCCCTATGGCTCTAGACAAGTTGTTTTCTCCCCAGGGGTCCCAGTTTCCTCATCTGTGAAATGAGAGTTGCTTAACAGCCGGTGTTGGGAAAACTGGCTCAAAATACGTAAGGTAGTCTAAGATGGGCTTAACAGAGACTTATATGTGCAAGGCAAAACTAGAAAGCTAATGGAGAATATCTGTCACTCGGATGGGAGACAGAGACTTTTTAAACACGACGCCAAAAGCCCAAACCATAAGGTGAAATGTTGGCGGATCTGATCA
GCGTACATTGTGATGACTAAATGAGTTAATCCTGCCGGGCGCGGTGGCTCACGCCTGTAATGCCAGCACTTTGGGAGGCCGAGGCTGGCGGATCACGAGGTCAGGAGTTGAGAGACAAGCCTGGCCAATATGGTGAAACCCCATCTCTACTAAAAATACAAAAATTACCCGGGTGTGGTGGCACACGCCTCTAGTCCCAGCTACTCGGGAGGCTGAAGCAGAAGAATCGCTTGAACCCGGGAGGCGGGAGGCGGAGGTTGCAGTGAGCCGATATTGCGCCACTGCA
AAAAACAAAACAGGCCGGGCGCGGTGGCTAACGCCTGTAATCCTAGCGCTTTGGGAGGCCGAGGCCGGCGGATCACCTGAGGTCAGGAGTTCGAGACCAGCCTGGCCAACATGGTGAAACCCCATCTCTACTAAAAATAGAAAAATTAGCCAGGCGTGGTGGTGCATGCCTGTAGTCCCAACTACTTAGGAGGTTGAGGCAGGAGAATCGCTGGAACCCGGGAGGCAGAGGTTGCAGTGAGCTGAGATCATGCCATTGCACTCCAGCCTGGGGGACAAGAGTGACTCTATCTTAAAAAAAAAAAAAAAAAATTCAGGTAGTTTCAATTTTTTAATGTTC
GAGCTGAGTAGCCGTCGATTGCAGAGGTGAGCACCCATGGATCAGACCTGAAGGATGTGTTCAGGGAGCAGCAGTCCAGCCTCCCCTATCCCCACCAAGTTCAGGGAGGAGGAGAATGTCCAAGGACTAGGGAGGTGTTGGGGTGCAGGAGTGGCAAGAGTGGGGCCGGGGTACTGAATAGGAAGAAGGGAGGGAGGGAGGGTTTTGCCTCAGGAGTCCCAAGGCCCTGGAGACATGGTCTTGCCTGATACCTTTGGCCACAAGTGGTATCTCAACCCAGGCATGGTCCTGTTGGTCCTAGCTCTGTCCCTGATGACCACCCAGCTGC
ACAAAGGTGACATTACTTTTGATGTTTTTATACACATTCTTTCGTTTTATTTGACCCTGACAGTAGACTCCTGGGGTAGACTGAGATCTTTAGCCCAATTTGACAGATGAGAAGACAAATCATGAAGGTTAGACTCATCCCAGGTTACCCAGCTAATAAAGGTGCCAGGTTCCCTAAGCCCCAGTCCCAAGTTGAATCCAGGGCTGTCTGTAAACATGATGACATGGGCTAGATTCCTTAGTGAAATTCTCACTGTTGTAATTTCTCCCTTTGTTACTTGTGTATTCCCTAGAGCGTT
CGAGGAAAGGGCCGGGAGCCGACGCGGAGGCGGTGGGCGGGGCGTTAGGGGGCGGGGCCGGGAGCCGCCGAGGGGGCGGTGGGCGGGGTATTCGGGGGGCGGAGCCGGGAGCCTCCCAGGGGGCAGTGGGTGGGACCGGGAGCCGGCCGGCCGGGCCGGGGATGCGGTGAGCCGAGGGCGGGGCCTCAGGGGGCGGGACCGTGGAGAGGGCGGGGCCGGGCCGCTGGCGCTGTCGCCGGCTGCAGTGGCCGCCGCTGGAGACCGCGGGACCTGGCGCTGCAG
CAGCTGTGAGGAGCCTTGAATGCCACACTGAGAAGTCAACAAAAGTTCTAGAGCCAGAGAAGGCACCACCAGTACCCTAAGCCCAGGGGTAGGCTGCTCACTCCCCCAGAGATGACAGCACTGTAGGCAGTGGAAGAGGATGCTGGCAGCAGGGGCCCATCTCAGTCTTCATTGCACTCCATAGCCAGGCGCCTGTGGTCCCAGCTACTCGGGAGGCTGAGGCACGAGAATCGCTTGAACCCGGGAGGCGGAGGTTGCAGTGGAGCCGAGAT
GTACTTCTGTTGATCTAAGCCACGCAGTTTGTAGCTCTGGCAGCCCTGGAAAGCTAACACAGGATCAGGCAGGATTTGCTTCTGTCTTGTCCTCCCTCCCCATCGCCATGTCTCCTCGGAGGAAGTCCCCGCTGCGGAGGACCCTGGGGCTTCCAGGGCCAAGGGGGGTGGCACCATTGCTCTCTGGTCACTCAGGGCCCATGTGCCTCCTTTGTGTCACCACCATGCGTCCTCCAGTGACGCGACTCACAAACACTGGAGGGCCTGCAGCAGATGAGGCCAGCCCACTCGGCCCACCGGGCATGCTGGTGCTCAGATTCCACTATGACCACACCTGTGATCCGTCAGCACTCTCAGGGGTGGC
AGTCGGAGGCAGGAGAATAGCTTAAACCCGGGAGGCGGAGGTTGCAGTGAGCCAAGATCGCGCCACTGCACTCCAGCCTGAGCAACGAGAGCGAAACTTCGTCTCAAAAAAAAAAAATAGTTAAATTGTGTTTCCCTATTCATGGAAATCATTCTGCTATTATTCTCAGTGAGTGTCTTGGTTCGTGGGTCTCCCTCAAACCATTTTTTAAAATTTGATTTGCTTCAGAATGTCTCTTATTTTTGTTTCAAGTTTTCAAAAAATTGTCCCCGATATTTTC
CAAAGTTCCTGCCCTCTTGGAGCTGACACTTCTGTGTGAGACATGGATAATAAGCAAGAAATCCAATCATGTGATTTCTGCTAGTAACAAGCAAAATTAAAAGAAGAAAAATTTCAGACAGTGGGGAATGGCACTGGTGGACGGTAGGATAGTTTGTTCTGGGGCAGGGTCAGGAGAGAACAGGCTGAATGGTGGTCAGGTGGGACAGGAGAGCTCTGCTATCCAGCCAGTCCCACCAGCCCGGCTGCCTGCCCCCCACTGCTGCAATCTCT
AGTAGATGCGCCACTTGTGGTATTCCCGCATCACCACCTCGATGCGCCGCTTCCAGTAGTTCCCCTCCAGGACCACGGCCTGGGGTAGGGGCCGGGGGAGGGGGATCAGTAGAGAGGGGAGCACCGCACACCCATCTCCCACCCTTCACCCCATCCCTGTCTGCTCAGCGCAAGGCTACAGGAGGCAGGGGCTGGTCTTGGTGGGTGGGCAGGTGGGCAGGTGGGCAGGCGGTCCAGAACCCAGCTACCTCCGGCTTCCGGTGCGCATCAGCCTCAGGCCCCTGCAGGGGGGTCACGAAGCCACACACGGGGCT
AAAGATTTTAAAATAAAATGTCAAAAATAATAATATACCCAGAGCCTATGCCAGTGATGTGTAGATGCAGAAAATGGAATCCTACAGTTAATTTTGTTAACTGTGGAATGACATCCGAGGGTGTCCAACACATTACGGAGAAAACGAAAAACTGTAGTCAGAGAAGTCACAGAAGAGCCAAATAAAAGAGAGGAAAAAAGCATCTAAACCATGTGATGTCTGATTTTCAATATTGTGAGTTTTTGAAAAAAAATTTTAAAAAGCACATAGATTCACATT
CCCAAAAAAATAAATAAGAAGCTTAACTTGGAGTCCAGAAAGGATGGTTGTCCAGGTAAGGGCTTTCTTTGCCCAGAGCAAATGTTGAGAGACTAAACCTAACACTACCGTTAAATCGGGGTAATCTTAGGCAAACGCTGCCCATTAAAAGCCTCAGTCTCCCCATTTTAACCTAAATGAGACGATCTCATAGGCAGTCCTCTAGGGTGGCGAGGACTTTGGTGGCCGTCTTATCCGATATCTCCACCCAAATGAACCATCCAAGGTC
CCCCACACTGGGGAATGAGAGTGCACACAGAGCCTATAAAGTGGCCCTCAGCGTGAATGGGCCCAGGGGTCTGGTAAAAGGCGGCGTCAGTGGGCGGGAGCAGCCACGCTGTCCTGATTGTGTGCAGGCACTACTGTGCTCATCACATCACCTCCCCTCCTCTGGGTTCCTGTGGCCGATATTTAAATGGAGGAACAGAGAGGGCAAGCAGTTACAGTACAGGATGTCTTGGATTTGGAGGAAGAACTGAGGCTTCAACCCTGTTCAATCCCATCATTACAGATTTGGGATTAT
TTTAAAACACAGCATGGGCTGAATGCAACATGCCTATGGTTCAACATTGGCTGCAGGCCACCAGTTTGTGCGTTCGGATCCAGGAGGATTCCATTAAGGATTGTGCACCTCAGAGCCATCTGCAAAGCTGGTGCAGACCCTTCATTTGCTTCTAGAAAATCGGGTTTACTCCACATGGGGTCCGCAAAGGATGAGGACAAAGCCAGTGCCCTGAGGTAGACCGTGGGAGTCACCCACCCACTCATCATTATTTAATCCAGCACATTAACCTCCCACCACGAGCCAGGAGATCCAGTGGTGAATGTGACAGGAGGAG
ACACTTAAGAATGCACAGAAGTTTAAACTCAATAGGGATAGTAATACCAAGCTGGCATCGGGCCTCAGGGAGGTTACAGGATCTGCATAGTGCTAACAACTGTGCATCGGTAGAATGGGAATCTGAATCCGGACACTCCGCCTGTGAAGTCCACGTAGCTCCACCTCGCTGCACTAAGATAGAGTAGATCTCCTTTTATGGATGATCAAATAAGTGAGAGGGAACCCAGGAGCCAGTGGAGAGGAGAATTTTAAGGAGGGGACTGCTGATGATCTA
CAGCAGAGCTGTTTGGCTGCTGTATGAGTGTCACCGGCCCTGCATTTTTTTCTTTTTTAATAAAGACAAAGTCTTGCTGTGTTACCCAGGCTGGCCTCCAGTTCCTGGGGGCTCAAGTGATCCTCACACCTCAGCCTCCTGAGTAGTTCAGACTACAGGTACACACCAACACGCCTGGCTAATTTTAAATTTTTTGTAAAGTGGGGGTCTCACTGTGTCACTCAGGCTGGTCTCAAACTCCTGGGCTCAAACAATCCACCCGCCTCGGCCTGCAGAGTAGCTGGGATTAC
ATGTTGAAGTCTTGAAATAATTACTGTTTGGCTTAAAGGCTGAAGGAGGGTTCACATCACCTCTGGCACTTCGCTCGCACCCGATAGATATCTTACACCACTCATTACGGGGCCAACGCTAAGAAAGGTTTCCTTATTCCAAGGAAATATATTAGGCGCGAGGCTGGGGCTGGAGGATGAAGGGCTATAGCCTGACATGGGCGGAAAAGGAACTTGTCTTGCCCATAAGTGGACACAGGGAAACGCGCAACCTTTGGCCTAGAATGAGACACATGTG
AAGAAGAGAGCCACGCTGGCTGCCTGGGCAGAAGGGGCCTGGCCTTAGACATGACCAGGGAACACAAAGGAGGCAGGAGCAGCCAGTCGCCCCTGCCAAATCAGCAGGAGAAGCAGAAAGTCAATGCAGGCATGCCTGCTGCTGGTGGAACCAGGGCCTGGCCCAAACCTTCTGAAGCACAAACAGCATTGGGCCCAGGCAGTTACTAAAACTCCCCATCCTGCTATAAGGAACTATAGCTCTGTGGAAAAATGG
ACACCCAGGGGAGTCTGGGAAGCAAGGACAGCAGTGATGGGAAGCTATCCGTAGATTCCCTGTATCATCCTAGTCTGGGGTGATGGAACTGTGATGAGCCGCATCTGCGTCTGGATGGGGATGGGCACGTGGCTTCCCCCTGCTGTGGAAGATGCAAGGAGCAGGAAGAACAGTGACAGAGAAGGACAGGCCTGGGGATAGGGTCAGGAGCTGGCAGCTGCAGCCCCAGCACAAAAGCCAGATGCAGGAACCCTGGCTTGGGGTATACAAGCCCCTGAAGGGGCCTTTTTGGTTTGTATCC
CAGGCTCAGAGGCCCCCCAGAGCCAAAAACCCACAGGAGCAGCAGAGGAGACCCATGGGGCAGACGACTCTCCCAGCAGAGCAGGAGGAATCCAGGGTCAGTGGGGGCTTGAAAATGTTGGTAACCTATGGACACCAGAGAGTGGGCTTGAACATGGGACTCGTGATTATGACTTAAGAGTTCCCACTGGTCTCAGTCTGACCACATCGGTCAGCCTCCTGTCTTGGCAGATTGGCCCATTCGGAGTCTCTGAGGAGCAGCCTCATTCTCTGTCCAGTGTCATGTCCAGCCTGGTGTTTGCCGAGTCCTCAACACCGGTTCATTATCTTCACTCTCAGACACAAGCGTCCTTCCT
GGTCCCTGTCCTCTCAGTAATTATTTCAGAAGACCTCCCGCGTTTATTCACGGGTAGCAGGCACCTCATCACGTCCTCGAGCTCCTCTTGGCATCCTTAATTAGCCCCCACATTGCAGCCAGAGTGAATTCCATGCACACAGCCATCAGCAAGCACCAGGCCTCTGCCTACCGCGCTTAAATATTTATTGTTATAATAATAAAAAAGGAGGAGGAAGCTTTCGTAAATAAGGATGATGAATTAAAATTCA
CAGGGCGTTGCGTGCATGGGCTCCCTTGTTTGTAGCCCCGAGGCCTCCGTGTGGGGCAGGCGCAGGTGCAGCGCTCCGTGTGGGGCAGGCGCTGAGGCCTCCGTGTGGGGCAGGCGCTGAGGCCTCCGTGTGGGGCAGGCGCAGGTGCAGCGCTCCGTGTGGGGCAGATGCTGAGGCCTCCGTGTGGGGCAGGCGCTGAGGCCTCCGTGTGGGGCAGGCGCTGAGGCCTCCGTGTGGGGCAGGCGCAGGTGCAGCGCTCCGTGTGGGGCAGGCGCTGAGGCCTCCGTG
CCCGGGGTCAGGGCCCCCAGCCCCTTCCTCTCTTAGATACAAGAGTCCAGACCCCCAGCCCCTCCTCCTCTGGGAACACAGGTGTCAGGCCCAGCTCTTCCTCGGTGGTGAAGCAGTGGAAAGAGTCGGCTTGGGCAGCTGTGGGTTCAGGCCCTGCCTCTGCCACTCTGCAGCCTATGGTAGGAAGGGCCCCTCTCTGCCCTGAGCCTCAGCCCTAAGAGCTCATCCTGGTCTCCAGCCCTGAGACCCGTGGAGGCACCAGCCTGGCCCTCAGTGCCTTTTGGTGACGCTGTGCGGCCCGCTCTCCTACAGAGACCCTGAGGGCGCGGTGGCTCA
ACGTTGATGAGCATCAGGAAGATGCAGCTGCCGTACATGTTCATCTGGAAGATGGCGCCCGTCGTCTGGCACAGGAGGTCGGGGAAGGGCCAGTGGTGCAGTGCGTAGTAGGAGAGACGAACGGGCAGCGAGAGGGTGAAGAGCAGGTCGCTGGCCGCCAGGTTACACATGTACACGCTCACCACCGAGTGCACGCGCAGCGCGCGCAGGAAGACCCAGAGGGCTAGCGCGTTGAGGGGGAGCCCGGCAGCCAGCACCAAGCTGTAGACCACCAAGTGCAGGCGGTGGGTAGGTCGGTAGTCAGGACACGGGAGAACAGAACTGTTGGTTGAGGAGCTGTTGGCTAACATCGTGCCAAAGTGGGATTGGGAGCTAGGCTGGGGATGCCATGGAGCACACCAGAATCATGGCATGGCATTCACCTCCGGGGCTGGGGCCTAGAGGCTGTACAGACATGGTCCCAAAACAAGCAGAGGGAGGTCATGGGAATGTGGGCTATGGCTGCAGGGACAGATGGCTGCCAAGGGTT
GCTTTGTTACCAGTGTCTCAATTTGACTTGGGACTTAGTGACCATTTTAAGGGAGACTGGTGTGCCACAAATCCTGGGTGGCTTGATCCTGCCACGTGGATGCTGTCTGGGTGAGCTTGTTCTCACACTGCCCTCCTGCCACCCCCATTTCCAGAAAGGTGATGATAACCCTAGCAATCTTGAAAATCCACAGAACTGCTACCAGGTACCAGGAGCCGTTCTGAGCATTTTACCTATGCTATCTAACTTATTCCTCACCCCAACCAAGAGTATGTTTTCTC
AAGTCTCTGCTGTGGAACCCATTGGCTGTGTGGCTGTGGGCAAGGCCCTGGCCCTCTGTAGGCCTGTTTCCTCATCTGCCGGATGGGAGACTGACTCCTGGCCTACTTCACCCACAGGGCAGGCGTGAGAGGATGGTCGGGATAACATGGGAAGAGAAAATTGCCCCTAGGAGTGGGGGTGGCTTCCCTCCCTCCCCAGAGTGGGAAGGGCAGGGGCTTCCCGGTCAAAGGGAAAAGGAAGAGGAGGGCACAAGCCCTCCATCTGCTCACCTAGGGCTGGGCACACCTGCCTCCATCGCAGGGTTGTTGAGGAGGGGGCCTGGACTGTATGGGACAGGAGGAGAGAGGC
TGGCAGAGCGAGACCCTGTCTCTAAAAAAACCCCAAAAAAACATAAATTAGGTGGCTTATAAACAACAGAAGTTTCTTTCTCATAGTTCTGGAGGCTGGGAAGTCCAAGATTAAGATCTCAGTAGAGACAGTGTCTGGTGAGGCCCATTTCCTCATAGATGGTTAACTTACTGCGCCCTCACATGGCGGAAGGGGCAAGGGGGCTTTCTAGGGCCTTTTATAAAGCACTCATCCCATTAATGAGGGCTCTGCTTCTTAACCTCGTCACCTCTCGAAGGCCCCACTTCCTAATCCCATCACTTTGAGGTTAAGGATTTCAACAAATGAATGTGGAGGGACACAAACACTCAGGCCTCAGCGTGGCCCGGCACCTGCAGAGTGTGGCTTGGTGCAATCAC
GCAGGCTGCTTCCTTTCCTTAGGTTCACGGGTACCGCTATTTGTCCAGCGTCCATTTGCGGTGGCATTAGGATGAGGTGCTCTGTGCCCTCTTTCTCCCAGTGTGAATCTGACACACGCCCCCAGGAGAGTCCGAGGGGCATCACTTCTGGAGGACGCCCTGGGCCCTGAAAGACAGCTCATGGTCCAACTGAGGAGCCTGCACCTTGCTGGGACAGGGTGGCCCAGGAGATCTGGGGTCTGTACCTGCTCCTGGACCCTCTCCAGCTTGTTGTTCTGGGTGGGGCCAGC
AGCATGAGCCACCGCACCCGGCCTCACAGTGACAGATTCTGAGAAACAGCATGCAAAACATTTGAACCATTTTCTACATCTCCCATTGTTGCATAGAGAGTGTGCACCGCTGCTATCTTGCCAGATCCACACTGGTCCTCCCGAAAGCCAGGTTCATACACAGCAACTTTTTAATTATTCTAACAGTTACCCATTAACAGTCGACTCCTGTATTTCTGAGAGTCTTGTACTCACCTCTGAAATTTAAAAACGTATAAAGAGAGCCTGGGTTAAT
ATGATGGTTCATTTTATTCAGAAATAGAAACATGGGGCGTTGGGGAGAAGAGGAGATGTGTACCTGCCTCACCTGCCTCCCTGCCCAGAATGCCGACTCCGACTCTTGCTTTCCACTAAGGCTGGGGATTAAATGAAAAGTGAGAATCTGGAAACCCCCAGAGATGATGTTTGTCGTTGGAGCTGATTTTATCTCATTTTAGTAGCATGACCTCCTCCTCAAACTCAGGATGCAATTATGGTCAATCTCATTAGTGTGCAGTAATTGCTCAGCCCCAATACCAGATTAGCAGGAAGTTCTGTTAT
ACTCCCCAGATGAGGAAACAGGCCAGAGAGGAGGATGCCACCGGCCCTGGCTCTTGGGAGTGGGAGGTCTGTGTCTCCAGGATTCCTCCAAGCCACCAATTTGGGAAAGTCATCTGACCTCTCTGGGCTTCCGTTTCCCCACCTGTACAGTGGGGGTGGGAAGGCATCACTGCTGGGGCTGAGCATGGGACTACAGGACAGAGCTTGGGGCCCTGGCTCCAGCAGGCTGGTCTCCAGCCCCTGGGAGCAGGGACCCACCCCACCCAGCACAGGTGCCTAAAGGCTGTTGTCTCCGCCAGCAGGTGACC
AGGCCCTGGGGCTTCTGCTCAGAACCACCCCAGGCACCCAGTGCCTGAGGAACGAGGCCACCTCGCTGCACCTGGAAGGTCCCTGCCGGCCCAGGTCCTGACAGAGCCCCTCTCTCTCCATCACCCGCTCCGCCTCACCTGACCCTGACCCCGGCCCCGCCCCAACCTGCCCCACCACACATCTTCAAGCTCCCAAGATCACTGCCTATGCTGTTCCTGCAATAGGGCACACCCTGCCCATCCACCGAGAGACCCCTACTCCTCGACACCCAGGTGAGACCCCCCCCTGCAGAAGTCTCCTGGGGGCTCCAGGGT
GGCGGCCGCTGGAAGGAGGCCCGGGAGGTGGCTGAGGGGTCCAGGCGGCGGGACGACTCTGGCCTTTTGAAGACCGGGGTGGGTGCTCTCTGTAAGTCCGGGGCGGAGGCCACGCGGCCCTGGCGAGGGGGCCCCCGACCTGGCGGGGTCTGGTGCCCCTTGGGGGGCGCTCACCCGACCTGGCCCTTGTGGGGCCTGGGGCGGCCCCAGGGAGACCTGAGTTGGAGGCAGAGGCCGCACCTGGGCTTTAATCCCCTCGCAGAGCCACGCACCTGGCACCCCTGCCCCAAAC
CTGCATCCTTAGGAAGTCTCTCAGTTAGTACACAGACTTCAAAGCCGACCAGAGTCTCTCAGTTAAAGTACACAGACTTCAAAGCTGGATATGAGTCCTGCCTCCACCTTTTCCAAGCTGGGTGACCTTGGACGCATGTCTGGGACTCTCAGAGCCTTGGCTTCCTCAGCTGCAATTTTGGAATCTCGATTCCTGAGCCCTCCAGGGATGGGTGTAAGGAGGGCTCCATCAGGCAGTGTGTTCCTGGCTGTGCCAAATTGGCTCAGTCAGTCACACACAGGGTCACAGCTTATTAC
TCAGGTGAGTCCTTTGCAGTCTCTGGACGATGCTGGAAATTGTGGCGTTGTTCTATAATGCAAAAGGGAAAGAGGTTTTATTCCCACAAGTCTGAGCTTTTTGAGATGGGAACTTTCTATTTTGTTCTTACTTCCCAGAGATAAAACCAAAGCCTTTTTATTTATGCTGCACAAGCTCAATACTTTATTTGCCCTTCACCATTTTTTTGCAAGTAAATTTCTTTCTCCCCGCAGTTTTCCCGCAACCGGTTGGTCTGTGATTCTCGCAGTGTCTCTTTTCCCTTGGG
GGAGCCCCGAGCTGAGGGGCAGGAGCTGGTGCCTCCCACTTTTCTGGAAGAGTGCGGATAAGCTAGAGGGCTGGCTGCTACCTTTTCCCTGCCTCCAGGAGCTCGCAGGGGCTTGTGGAGTCGGCTAGCAGGGCCGGTTTTTCCTGGCCCCATTTGAAGCCTTGGAATTCCCAGCCTGGGTTACTCGAAGTCCAAGGATCAAACCCTGGGATCGGGCCAGGGTTGGATGGGGACCCTCTCTGGGTAGCCTGTGAATTGTCTCTGTTGTGGCAACAGCAGG
GTGCTTACTGATGCCCCTGAAATCTGGGAGATGGACTGGAGAAGGGAACTAAAAGTTCTGGCTTTTGCAGGGGTGGATCCGTTTGTGGTTTGGCACTCCTGCTGGTTGGTCCTGGAGCAGCCAACCATGTTTCACTTCAGCATGTGGTATCCAGGGATGGAGCAGGGGAGCCACAGCTGGCTTTCCAAGGCTGCTTCCCAGCCCCATTTCGGCTGGGTCTCTCCTTTCTGATACCCTTATGAATTAGAGTCCCCCCTTGGGTCTAGACCCCTAGCATTGGC
AAAATGAATATGTAAGGTGTGTATCCTCAGAATACTCTTTCTTTGGTAAATTGTAGTTTTATTTAAATGTGATCAGTTTTAGGTGATACGGGGAATTTGCCTACCTCCTGCAGAAACTATCTTGATCTTATTAAATTAAATAAGATGTAACTAGGGAAGGGGGGAAAAAAGAGTGAAATCAGGCATGGATCATTCCATCTGTGTAACCCGTAAAAGTCATAACAACAGTAAATGATACCAAAACCTCTCAGGCTGCCTACAGCCAATTCAATCTC
CAGTGAAGGACTTTGTGTATGGAGAAGCCCAAACAGGAATCCCCGCCATCTGAGTGCTGAGCCCACGGTGTTCAATATCCCTTGGCTAAAGCTAGGAGACTCAGGGCTAATCCAGGACAATGGTTGCCAGGAGGGAAACGAACTCTCAAAGCAAGTTGAGTTGTGGCCTGGAGTCCCACTCCAGGGCACAGCAAGGCAGGTCAAGGAGGCAGCTGCTCCAGCTAAGCCCCAAAAGGGAATTCTGCTAAGAATTTTGAAACTGTGTGTCTTAGCCTTGGTTCCAGGTGTGGGAT
CAGGTTCCCACCCACTAATATGGGTCAGAAGACTTTCTTCAGACTTCCTTCGCAGGGCACCTGTAACCACCTGTTTCCTATCTGCCTCCCACTGCCCATGAGCTCTGTGGGGGCACCAGTCGCTATTGGGCCACCTCTCCAGGGCCTGGCACACATTAGAGGCATGATACCCAATGATTGAGTGAATGACCCAGTGAACAGAAGAACCAAGAATAAACACCAGGACAAAGCAAGACGAGATTTCCCCAATCCACATAGTTTGTACTATTGGGAGAGTGGCAGGGCAGGGAGCAGTA
AAATGGGAGACTGAGGCAGCCTACTGGGGGCTCAGCAGATTCTTCAGTCCTCCCAGCTCCCTGAGGACGAGATGATGGTTCTTTTTATAGAGGAGGAAACCAAGACTCAGAGAAGTTCAGTCTCCTGTCCAGGGTCACACAGCTAGTCAGTAGTTGATCCACGATTTGAACCCAAGTAAGTGGTAGATGCAGGATTTGAACCCAAGTCTTTCTGACCCTAAAGATCAGAAAGATGATTTGGGTAGGGGCGAGGGAGCTCAGCTTGTTCAGGGCCAGGTGGGCTGGGAGAGTGTCCTTGGGCAGGTGAGGTTGAAGCAGCC
ACCAGGAAGTTCCAGCCAGGGCAACCGCATATGCACTGGGTCACTATGTTCCCAGAATTCTTGCCTGAGCTTGGTCCTGTAGGATAGTGCTGGAAAGCTGGTCTTAACTAGTGTTTACTGATTGGTAACGCCTGCCTGAAGCACACTATTGTGATAGTGGAAATTAACCTAACCACAAGAATCACAGTGCCTTAATGGATCAGTGATACCTGCCCTGGGCAGAAATAGAACCACAGCCAGGCATGGTGGCTCATGTCTGTAATGCCAGCACCCTGGGAGGCCGAGGCAGGTGGATTGCTTGAGCTCAGGAGTCAGATCAGCCTGGGCAACATGGCAAAACCACT
GGCTGGGTGAGCTGTCCCAGCACCTGTGACACAGCAAGCTCTGCTTTACGCATTGTACGCTTATTAGTTCATTTAATAGACACAAAATCCATGAGACGGTGTGGAAACTAAGGCCCAGAGAGATTAATGTGCCCAAGGTCCCATGGCTAGTTCATGTGAGCTTGGAATTCCCCTGAGCAGCCTGTACTCTGAGAGACCCTGTGGCAGTGTAAGTGGTGGCCTGGGCTAGGATTCCTACCTGGGGGTGGGGCGGGGGAGCAGTGTCCAGCTCTCCTACCTGCTCCAGGCCTCCTAGGTGGTGGAGTCTGAGGCTCTGAGCACTGAGAATCCCTGCGTTA
GGAAATGGTCTCCTGCCAGCCTTCTCGCTGTCTGAGAACGTGAAATGGCAAGGTCTCCTGTTGAGACCTTGAACTACTCCAAGCGCTTCCCACTTCACTTCTATGAAGTGAGCTTCCCTCAAAATTTCTGCTGACCTCATCCACGAAACAGGGAAGAAACCCAAGGGCAGGTTGAGCCTCAGCCATTGTGAGGATCTATCTGAGGCGTAGGGGGTCCTGTCAGGAGCTAGGTTGTGGAGCACATGGGCTCAGGGAAAATCACAGCTGGGGTGCTTGCGAAATCA
ACCAGCCTGGCCAAGATGGTGAAACTCCATCTGTACAAAAACTACAAAAATTAGCCAGGCATGGTGGCGGGCACCTGTAATCCCAGGTACTTGGGAGTCTGAGGCAGGAGAATCACTTGAACTCGGGAGGCAGAGGTTGCAGCGAGCCGAGACTGCGCCACTGCACTCCAGCCTGGGCAACGAGCAAAACTCGGTCTCAAAAAAAAAAGAAGGGAGGAGCTGAGTTCTGCCCACCCTCCAGGCCCTGGGTGCTGGGCCACAGATCACTGGGGTCGGATCCCCTGCCTGGATAAAAGGGGAGGTGAC
TGCTTGTTTTTAACACTCAGGTTGGGGCCCCTGCCTGCTCCCGGGAGCCTTTGCTGACTCCTGGACCCCGTTGCTCCGGCTGAGCGTGGGCTCTTTCTCTAGGTCTTTCCTCCCAGGACTCTGTGTATTCATCCTATCGTTAAACTGGATTCTCTACAAGAGTAATAATTGCAGAGTCAGCCAGCTCTCATCCCTTTTCAGGTTTCAGAAAAGACCTGTGAACAAAACGCCTTGAGTCTGATTTAGTGTGGCAATGCCCCAAGGGTCCTGTTCTCCCTGGGTGTCCTGCACCTGG
GTATCTGTTTGGGATTGAAGACCGTTGGTTCCATAAACCTCCATGAAGATGGGAGTCTACCTGAAGAGGTGGGAAGAGAACTTCTGAGGCAGGGAGGAGAGCCTGGCTCCCCCAGCACTCTGCCATAACTCATTCTGTGGCCACGAGCAAGTCTTTGCTCCCATCTGGACCACAGTTTATCTTCCCATGCTAGGGATGCTGGACTTAATTTTCAGGATGCTCTGGGGGTCTGACCCGAGAATGAGAGAGGAGTGTCTGGATATGCGGTCACTGCAGGGCAGAGGGCAGTGTAGTGTGGTGGAGTTG
AAAATGCGTTTCCTTGCCAGCAGCCACATGTCCTTCATCCCAGGAATCCCCCCAACTCTCCCATCCCCTGATCAAAACAGCTTATTTGTTGAGCACTTACTGTAGGCAGTGCTATCAGGGCTGCTGGCTGAATTACCCGTAACCCCCACCCCTCCTCTTACTCCTCACCCTGGGCGGGCTGACTGCCCTCTGCACCACCCAGATGAGTCGACAGGGTGGCAGAGGGACCCCCCCCTGGAGCCGGTCCACGGCAGACAGGCACGAGAGCATGGCCGAGAGTGGGATCCTACCAGCTGGGGTAGGAAGAGCCCATTTCTAACAAAACCCCCAACAGCAGCATGGTTGGGGGCAAGTGGCCTTCGTAGTTTCCTCAGATAGGGGCTGGCAGGACTCAGGATCTTTTTGCTGGCGACCCCACCCCGAAGACTCCCAGTTTTCAAGGTCTCGGCAAGGGTCATGTAAACCTCACTTCGTGGAGGAAAACCGCCAACCTGGCAGTTC
GACCAGCCTCCATCTTGTGCTTGCATTCCTCTGGGGGCCTTCCGCAACATTTCTGATTAAAACTCCCACTCCTTGGTTCTAATCCTGCTCTTTGGCGCCACACAAAATACACCTGCTTCTTTTCAACATTCATTCGTTTGTTCATTTACTTGACACATCGCTGAGGTGCCTACTGTGTGCCAGTCTTTGAGCCTCGTGCTGTCGGCCCAGAGAGGAGCCATTCTCTTTCCTCCACTTAAGACATCTGCATCCATGACCATTCCCAAATCTTGACATGTGGGA
TGAAACCTCGTCTCTATTAAAAATACAAAAATTAGCCGGGCATGGTGGTGCGCGCCTGTAATCCCAGCTACTCGGAAGGCTGAGGCAGGAGAATCGCTTGAACCCGGGAGGTGGAGGTTGCAGTGAGCCGAGATCGTGCCATTGCACTCCAGCCTGAGTGACAGAAGGAGACATTGCCAAAAAAAAAAAAAAATTACTGAGGTCCTCAGGGCAAACTTGAAACAGCTGGGAAGATTTTGTATGTACGAGAAAGCCCAACCTAAAATTGTTTAAGGAACAAGG
TTATATCTTCAAATGCAGGTTCATTTCCAACATTGCCTAGTTAAAAATATCCACAGGGATTTTTTTTTTCCTTACAGATTTAAGAGATAAGATCTGGTCTTTGATCTTGAGAATCTCAGAGGGGTGAAATGTACAGATGCTGCCTCCTCAGATCTGCTACCTTAGATTGGATTTAGAATAGAGTAAGCATCCAAACATACACACACACACACACACACACACACACACGCGCGCGCTCGCGTGCGCGCACTCTTCCCTTAGAAGAGCCCTTA
ATGACTGAGCCCTCCCACTAGCCACTCTGCTACAGATGTACTGAGTGAGACATGGACCTGGCCACGAGATGTCACCAGGACGGGGAGGGAGGACACAAGAGAAGCAGAGGGAGCAACGACCTGATGGTCCCCACACTTCTGTGACTCAGACACCCCTCCCAGGAGAAGAAAGGGAAACCCAAAGAGGAGAAGCAACAAACACGCTGCCTTTTTAGGTCTCTGAGTGCAGGGTGATGGCAGGTTGGGTGCTGGGCACAGGGGCACAAGGACCAAGCAGATGGGCAAAAAGGGCCCAAA
TGGAAGTTAGTCCTCCCACCTATCTGACCCTCATCTCTCTTCCCACAGCAAGTAAAGTCAGGGCTAAGGGAAGAACTCTTCCCTGCTCAAGGCTTCTGCCTAGCTCCTGTTTCTTCCTTCCCAGAGGCAGCTTGGCAGGAGGGTGGGGGCTACAGAGAGGGCAGGGCAAGAAGGCAGGGAGAAAGGATTCTCCCAGTTGGAAAAGAAGGAAAGTGCCAAGGACCTAACACCAAATTTATCACTTTTTAAAAACAAGAGATTTTCCCCAAAAGTGAAGGAATAAGAAACAAATCCGGTGTCCATGCATTCC
GACACCCAGGGCAGGACCATGTCCCCTAGACACCCAGGGCCAGGGTCATGTCCCTAGACACCCAGGGTGAAGCATGTCCCCTAGACACCCAGGGTGGACCATGTCCCCTAGACACCCAGGGTGGACCATGTCCCCTAGACACCCAGGGCCAGGGTCATGTCCCTAGACAGCCAGGAGCAGGGTTGTCTCCCCTCAGACCTGGGCAGAACTATGTCCCCTAGACACCCAGGAGAAGGGCTGTGTCCTCTCAGACCTGGGGCTGGGCCATGTCCCTTAGATATCCAGGATGAGGCCATGTCCT
GGACCAAGTTCAGCTGAATGGAACAGAAAAATGTGTTCACAGCGGCTTCAACAAGAGACAGTCGTGTTTCTCTGTAAACACAGTCCTGAGTGGCTTAGGGGCCCCATGAAGGCCTAGGGCACGCAGCCTCCTTCCTCCTCACGGCCTCCACCTGGGATGTAGCCCCCAGCCTCCTAGTCCACGGTGACTGCCAGAGCTCCAGCCATCTCATACAAGTCAGGCAGTAGGATGGAGGAGGGGACAGAGAAGGGTATGGCTACCTTCACTGTGCTTTGCCGGAATTCACAGA
GCAATACTAGTGGGCCGAGCCTTGCTTGCTGAAACAGCAGCCTGAGCTCATTCTCCCATGGTGTCCGCAGGCAGGCCTCAGAGGAGGCACATGAGTTTGGGTTGCTGAGCCTGGCAGTAGGCCAAAGGCGTGGGGACACCTATCTGGCTGCTGTCCATTAAAGCTGGGCCTTTGAGGTCCATGGGGGTCAGGCCATGACCCCACTTAGGATCAGCTGGCGATGCTACAGCTAAGACAGATATTCCAGAACTATCTTGGGTCACACTCTCTCACCTTAGATCAGGCAG
CTGGTGTTGCTCATTCACTCATCAAACATTTGCCGAGAGTCTTTTATGTGCCGTTGCTGTTCCAGTCACGGGGAAGAGCAGGGAACAACATGTCACGCCCTCAGAAGCCGACACTCTAGGGGAACAGACACCGTAAACACACAGCTTTACTGAACATGACTGGTGGAGAGGCACAGAGGAGAACAGGGAAGAAGGAGTGTGGGCGGAGGAGGGACTCCTTCCTACCCCAGGTCACAGGGAAGGCCCGGATGAGAGCAGAGACCTGGAGGACAGGAGGCTCAGGACAGGACTGCTCCGTGTGAAAGAGTGTCTCGGGGATC
TGAGTTTATTTGTGTTTATATGAGTATATAGAAGAAATCCAAATCTCCCCAAGCTCCTTCAATCTGTGACTAGGAATGAGATCAGATATCACTAGCTCTGAGTCACAAAGTCACAAGCATAAGGCTGGATGGCAACCCCATGCATACTACCCCCAAGGATTCTGGGACCACCCCCCAACCCCGGGACAGTAGATGGTTTCTCTTGTGCTCATTAATAAGTGTGGGCTTGGCAGATACTGTTGCTTGTCCCCTGGTGCTCCCCTTGCCCCACTGTCTGTCCCACTGGATACCAAAATCTC
CCTCAGTCCAGGTACATCCCAGGCCTACTCTTCCCAGAAATGACCCAGCCACTGGGACTGCACACGGGCCCAGGGAGGGGCACGCTTGGGCAGGGGAAGAGGAGCACATTTGCATGAAAGGCCCATCTCTCTCCTCTAAGGCTAGAGGGTGAACACGAGAGACCTGCCGCGTGGCTTCCTCTGCAGAGATCCGGGGAGTCTGCACCATGGCCTTGACCCCACTCCTCCTCCTCATTGTCCTCCTTCACTGCACAGTCCAGGACGGCACAAAGCAT
CTCCACGCAGCGGCCAGCGAGGCCCATTTACAACTGCCTGGCTACAGGCTCCCCGCATCCCCAGGATGGAATCCCCGCCTTGACCTTACATGGAGGGCCTGTCCCCATCTGCTCCCATCACAGCCCCACAACCTGGCCCCATGGCTCGCCTCTTTGGGCTTCTTGGCCCTCCCACCATCCCCTTGGACACCAGCTCCAGTGGGGCAGGGGCTGCGCCTGCCTGGGAAAGTACAGGTGTCCAGCAGGTGCCAAAGTCCATACACTTCCACAAGTGGGGAAACTGAGGCACGGGGGTGAGGTAACTTACCTAAGGTCAAACAGAGGTCGCTGGCGGGGTGCAGGTTCAAACCCAGGCATTTGACTTGAGGTCCTGTGTGACCAGGCTGGGCCTAGGCT
TTAACCTTATTAGAAATTTAAATAGCTTTAAATACATTACATGTTAGCAATAAACCCATTATGTTAACATATTTTTAATATATTTTTAAAAACTATTTTCTAAAATAAACAAATGAGAGATGAGTGGTGGGCTCAGTAGAAGCCATAGGATCTCGCATGCACTGTGTTCTGTCCTGTGCCATCACGCACCACGGGACCACAGTAACGCCACTGTGTGCTGGGGATCGCAGGAGAGAGGAAAAGAGTGATGCTGGCTCA
TCTGGGGGAGGCCGGGCGTGGTGGCTCACGCCTGTAATCCAGCCCTTTGGGAGGCCAAGGCAGGCAGATTACCTGAGATCAGGAGTTCAAGACCAGCTTGGCCAACAGCGTGAAACCTCGTCTCTACTAAAAATACAAACATTAGCTGGGCATGGTGGCAGGCGCCTGTAATCCCAGCTACTCGGGAGGCTGAGGCAGGAGAATCGCTTGAACCCTGGGAGACAAGAGGTTGCAGTAAGCTGAGATCACACCACTGCACTCCAGGCTGGGCAATAAGAGCGAAACTCCGTCTCAAAAAAAAAAAAAAAAAATCTGGGAGAGTCATGGCTGGTGCCCGCTTCCCACAGCCCTGCCTGTATCCACAGGTGGCAGCCTCGGTTTCTTCCCCTCCTCCCTGGCCTACAGCCCCTACCAGTCCGGCGCGGGCCCCATGGGCTGCTACCCGGGAGGCGGGGGCGGG
AGAACAACCAAATCACTTTGTTTTTGTTTTTTTTTGAGCCCAAGTCTCGCTCTATTGCCTATGCTGGAGTGCAATGGCGCGATCTCGACTCACTGCAACCTCCGCCTGCTGGGTTCAAGCGATTCTCCTGCCTCAGCCTCCTGAGTAGCTGGGACTACAGGCGTGCACCACTGCACCCAGCTAATTTTTTGTATTTTTAGTAGAGATGGGGGTTTCACCATGTTGGCCAGGCTGGTCTTGAACTCCTGACCTCAGGTGATCTGCCCGCCTCGGCCTCCCA
GCATGATCTTTGTAACGTGCTGTTGAATTTGGTTTGCTAATATTTTGGTGAGGATTTTTGCATCTCTGTTCATCAAGGATATTGGCCCATAATTTTCTTTTCTTGTAATGTCCTTGTCTGGCTTTGGTATCAGGGTAATTCTGGCCTCATAAAATGAGTTTGGAAGTGTTCCTTCCTCTTGAATTTTTTGGAAGAGTTTGAGAAGAATCAGCATTAATTCTTTCTTAAATGTTTGGCAGAATTCACCAGCGAAGGCATCAGATATCCTGGGCTATTTTTTGTTAGGAGGTGTTTGATCACTGATTCAATCTCCTTACTCATTATTGGTCTGTTCAGATTTTCTAGTTTTTTGTTTGTTTGTTTTGTTCTTGTGTGTTTGTTTTTTTG
AATACGCCCCGGCCTTGGGCCTAGGGCCTCGGCCTCGCCTGGCTCTACAGGATTCGGGGGCGGGGTAGGCCGGCAGAGCTCAGCTCGCGCCGTGGGTCCACATGTTTTTATTTCGTGACCCTGACCGCGTCCCGGCCATAACTTCCTCTGCGTTACAACGGGGATAATAATCCCCGGCCGGCCTGCCGGATGGTGGCGGGATAATATATCCCGGTGAGGGAAGGACCGAGCTTGGCAGAGACACTTAACTGTCCCACTGTGTGGCTGTTCACAGTCCGCCCAGATTTAGGGGTGGGATGGGGGGTTTT
ACACCTGTACAGTGCCAACTCTGATTACTCCCTGTGGATATTGCTTAGCTAAAAATTAATATATCATACTTTCTAGAATGACAGACTGTGGGCTGGAATAAGAGAAAACAGTAATTTATAAGATGGAGTAATTATTGGAGGATTCAGGTACCATTTACTGACTTTTTTTCTTTATCCTGAAGCCAACAAAATTATCGAGTCCACATTCTCAGTCTTTTATTAGCCTTTATCTTAGGTTGTCTATCAAAAACAATATTTCTGTGGATTAATAAACACCAC
TTGCGTGCCCTCTCAGCTACAGCCTGTCTGGGCATGAGGAGCCACAGACCCAACCTAGAGCCAAGTTGAAAGTAGAAGTGAACACTTTTCGGTGAGGTCAGACACTCCTGATAGCTAGAGGAAGACTACAGAATTTGAAGTTATCAGACAAAGCATTGAGCTGCACCAGCTGCAAGGTGACCTTGGGCAAGTGATATTCTCTCTGGGCCCTTCCCCCATCTTTATAAACCAGTGGTGAAATTCAGACATCCTTCCCTGTTATCACTTCTTATCTACAGGCTCACAACCATGCAAAGGAGACACATC
TGATAAAGCTGGGTTGCAATTTTCTGAGTCCCCACTGGGTGGCAACCTCTAATTATTCCAAGTTTTAGGGTTTAGAAAACGAAAATACCTTACTGAAGAAATTCAGTAAAACCTATCTTTGCCGCTGAATTATGTGGATGACAGCACTGAATTTTGTCATGTTCAAGGAAGGAGGCATCTCATGGACCCTTTGTCTTCCCTGCAAGGGGCTCTGTTTCCTTGGCATGCAGGGCAACACTTGATGGGAACTGTGGCAAAAGCAACTTCCCCAGAGGTCAGGATGCTTGTGAAACCTCATCACAACGGAATA
TAATAATAATAATAATAAATAAATAAATACATAAATAAGTAGTTAAGTAGTTCAAGATGAGTATTGGGTATAGGGCTTGAATGGTAGCTCCACGACCCAGGTCGGAAGTAGCAGTTAAGAGGGGTTGGGGTCGGGGTATCAATGTCAGTTTTCACTTTGCCTAGAATATTTTTTCTTGTTGTGTCTTCCTGAAATATTCTTACTGGTCTTTGGAGACACTGCCCAAAGATCCCTCCTCTGAGAATCTCCCTGGAACATGTGTGGTCCTGCAAAGCTGCTGCTCATGATGTT
GGCATGTCTCAGTGTTTGCCTGTCCCCACCCTCCACCATACCCACAGCCACTGGGGAGCAGTGGCTTCCTCAGCTCAGTGAGGCGATGGGAGAGGAAGAGGGGCCTGCTCTGTTCCCTGGGCCAGGGCTAGGGATCAGGCCAGGCCCCACCCCCAGCTCAGGCCTTGGGGAGGGATGATTACAGCTGAGGGAACACAGGGTGAGCTGACCCTTCCTGGTTGCATCTCTTGGTGCTGGAGCCACCCATAGAGGTCTGGGCATAGCTTCCTAGCACCTGAAAATTGAAGGAGACTTTCATTCGCTTTGGGTCAGGCCCTGGGCTTGATACTTTACATACACTGATTCCTCCTCGCAAAGTAGAAATTATTGGCCATGCACA
AGTGAGCAACACCTTCCCAGCTTCCACCCTGCAGGATCAAGTGGGATGGTGTCTACAAAACAGCTCTGTAACCTGTCAAATGCTGTGCAAAGGTCAAGGGTGAATAACAGTAGCATCAATACAAACAGCAGCCACCACAACATGCCAAGCCTAGGCATGGTTTAAATACATTTAAATGTATTTCCCATTTAATTTTCAAAATTCAGAGGAGGCATGGTTCCCACTGTACTCATGAGAAAACAAGCCAGGGAGGTGATGTAATTGACCCAAGACCTCATAGTAAGTGGCAGAGTCCAGATTCGAACCCAGGTCCTGGTGAGTC
GCGGGTCACGACGAGTCTCAATCCACAGCATGGGGCTGACTCGGACTCAGGAGTTTTTGTGGCTCCAGGCGTAACCGTTGCTTTGGATAAAATTGGTCCAGTTCACTTGACCAAGGAGAAGTGCAGAGGAGGATAAACGTCCCCATCCCAGTGGTGTCCTCTCCCGACTCCTTTCGTGTAGTGAGCTTTATTTTTAGAGACTCCCGCGCCTGCCAGCCGCTCATGCTCGGGTTCCCCAAGCGGAGGGGCTCCGCGTGCAGTGTGATGCCCACTGTCGCCGGCAGAGGGCACCGTCGTCACACACTGCGCAGGA
GTTGTCACTTCCTTGTAATCCTTTGTTAAAATAGCATAAGGAGTTTTCTTTATTCTATTTACTTTCATTAAATGACCGTGCTACAGGTTTCAAAGGATTTTAAGATTGATTTTTGAAAGATCACAATATTAAAAGTATAACTGGAAAACCTATGTTGAAATCAACCAAACATGTCGTGGACTGAATGATAACCTTTTCTTTCTTCATATAGGCTGATCAGCTGACCGAAGAACAGATTGCTGGTAAGTTGACAACTCCAAGGAGTCCCCAGAAGGCCAGAACTAGGCACTGACTCAGTTTTGGTGACT
GGGTCGCTGCCCTCCCGTCCCGGCTGGGGGCCGCTCCCCAGCCCGCCAAAGAGGAGGATGCAGTTGGGGCCGACCCCATTTTAAGCAAAGCTACAATATAGAAACATTTGGATTTACAAGGAACGTGGGTGACTATTTGCTTTACATTAGCATTCTTCACTCTACAAAACGATTCACCTACTATGTATGATGTTCCTCCAGATCCCAGGGAGAGGAAATGGTGGGGGTGTGCGATTTAATTTCAGAAAATTTCGGTATGGGCAAAAGGCGACCCGTCTACTGCAGCAAGCAGAATGCTCAGCTCAAGGGGAAGCC
AGCTGATGCTGGTCAGAGGACCACATTTTGAGGAGCAAAGCAATGGGTTACAATCTTAGCTCAACACCTGGGGAAACCATCACCTGGGGATTATTTTAAAAATACTGGTTTCCAAACCCCACTGAGAAATATTAAATTACAGTCAGTTTAGAGGCAGAACCCAGGAAATGAATGATTTTTGATGCTCTTCAGGAGAGTCTAACATGCAACTAAAGTTGAGAACTACTGTTCTAGAAGCAGGCTTGCCTCTCTCTGCCCACCTGTGACCAGGCAGGTAGTGGGCTGATCTAGGTAAGTGTGCCCAGATT
GACCTCTCAGATCCCCACCCAGCAGGCCCCAGCCCTCCATGGCAGCCCCGGCATTATTTTCGCTGCAGCACTGCTTTTTCCTTTCTGTGCCTGTTTGCTTTTGTGCCCTGTCCATCGCCCCCTCCAGACTGCCAGCTCTGGAGGGCAGGCCCCCCTGGGTCACTTTCAGAGCCACACCCAAGCCCAACGCTGCCCCCCCACAACCCAGGGTGAGTGCTTGGGCACACCTGCTGAAGGGAAAGAGGAAGCTCTTGGAGCCCCCTCCCGCCTCTGAGCAGCT
CCACTCAGGAGATATGGCTGGCCCTGTGCAGCAAGTCTAGGGTCACCTGGGATGCGCCCTGTACACAGGGGCCTCTTCTCCTGTAGCCCACTAATAATTACCACAGTGCCCACAGCCGGTCCATCTAAATGTTCAGAATACTGTATTTAGAATTAGTGTTAACATTTGAATAAGGTTTCATTTTTCTGCCTAACATTGAAAGATGAACTGGATTCTTGGATGTCACATAACATTTTGGGGTCCCCTTTCTGAACCTAGAATGTAAATAGA
AGGGGATAGAACTCTAACATAGGTCCAATGAACCCACGGTCCCGGTGTTTGTGAAATGTCCTCGAAGTCCGGTCTCCCGTTCTGATATGCTTCAGTGTAAATTCTTCCTTAGCATTATTTGTTTTTATCAGATGTAAAGAATGAAGACGTCTTGTCATTTAACAAAAATGACAGCTGTGGTTTTGGAAGAAAAAAAAATTACGCCTTTTCATCAAGTATTTGGAGAATCACGGGACCCTTTAGAAGTCTCGTTGGTACTTTT
GGAGGCTGGGAACTGAGGCTCAGAGAAGTTAAGCAACTTATCCAAGGTCACAAAGCAGAAAGCCCAAAGAGCAAAGATTAGAAGAATCTAGATCTTCCCAACTGACAAGTCTTTGCTTTTAAGCCCTAAAGCATATGTAACACAGTTGGTAAACAATGTAGAGGGAAAGTAAATATTTATTCAGCATCAACTTACTCTGCGCCAGGAATGGTTTTCTATACATTTCCTTGCTTTGTGTGAGTGATCACATGAGAGGGTGAGAGCTAGCAAG
CTTTGGGAGGCCCAGGCAGGAAGATCACTTGAGACCAGGAGTTTGAGACCAGCCTGAGCAATACAGTGAGACCCCCGTCTCCACAAAAAATTAAATTAGCCGAGCATGGTAGTGCTCGTCTGTAGTCCTGAGGCAAGAGGATCGCATGAGCCCAGGAGGTGGAAGCTGCAGTGAGCCATGATCACACCTCTGCACTCCAGCCTGGGCGACAGTGAGACCCTTTCTCCAAAATACAAATTTTAAAAGGTACTCTGGGGCTGGCACAGACCGGGGACCTCGAGTGGACCAG
TTATCCATGATTTGCACAGCCAGGACACTCTGGGGCTGGGATTGGGAGGAGAGGAATGGCCAAGTTGCCCTGCCCCCTTGGCTCTGTGGACTCCAGAAGGATGGTCAGTACCAGCAGCATTTCACACACACCAGCCTCATTATTAAAATTGGAGCAATTTGTGAAATAGAGTTGAGACTTCTCTAGAGAAAAAAGGTTGGGAAGCAGCTCAGTGGCTGGGTCTGGGAGTCAGCTTCCAGGCAATATCTCACTGAGTCAGGACAAGGCCCATCATTCCCTGTTCCCGCCA
TGAGACAGGCCACACGCCGAAAGCAGATGATGGGGTGAGTGGGCTGGAAGGCACAGTGCAGGGTCATACGGGCCTTGCCCACCAGCGTCCCAAAGGCAGGCCTGATGGTAAAGACACTCTCCAAGCAGTCGATGGCAAACTGGAAGTGGGCCGTGCAGTCCGATTGGTTCTCAATCCACAGGGGCTGCTCGGAGCGCTCCCCAAGGTTGACCCAGCTGAAGTTGACACAGTAGTGCTGCAGGGACACAGCAGGGCCTGGACACAGGAGATGGGGTATCAGCTTCCCCAAGGATATCT
CGTCTCCCACTACCTGGAGGAGGCTACTGGGGGTGGGGAGGGGCTTTGGCCAGTGGTGTGAACCAAAGGAGGCTGGGACTGACTCTGGAGGGAGTTGAGGAGGGCTTCCTGGAGGAGGTGTCCTCTGAGCTAGGTCTCAGGAATGATGATAGGGAGGTAGCTGGGGAGAACTCTGGGAGCCCCCTTTTTTCTGTGTTCCCTCCGGGCCTGGAGGGGCAAGGTGGTGACGGTTCCAGGTAGAACCCTCATGCCAGATTCTAGATAAGATAATCCCGTCACTCTGGGTTCAGGAGGGAGGTACTACGATTAG
ACCCTGATCTTGTCTCCTCCGGTCTCCCCAGGTTTCGAGCTCGCCGGGCCGTGTCGCGCCATGCCCGCTGGCTGAGCGCCGCAGGGCCTCGTCCCGCCAGGCGTGGGGGCCGCGCGCGCCCAGGCCGGGGCCCGGCGGCCGACCATGGTGCTGCCGCCCCCGGACCGGCGCCACGTGTGCCTGACCACGCTGGTGATCATGGGCAGCATGGCCGTCATGGACGCGTACCTGGTGGAGCAGAACCAGGGCCCGCGCAAGATCGGCGTGTGCATCATCGTGCTGGTGGG
TGTTTGTTCACATCCTGAGACCATCCTAAGAAGACCCTCTAAGGCTGCTGGCTGGGTAGGCAGGGCCGGGGAGTAGGAAAGGCCGTGTTTGATGAATATTTCTACTTGATTCCCCCTCCCCTAGTGTTTTCCATGATGAAATGTAGCACCTGAGAGCATTTAAAGGCAAGGAAGGAGCCGGCTGCCGTGGCACACGCCTGTAACTGAGTGCTTTGGAGGCTGAGGCAGGAAGCTCGCTTGAGCCCAGGAGTTCAAGACTGCCGTGAGCTGTGTTGCAGCCACTGCACTCTAGCCTGGGTGACAGAGCGAGACTCTGGCTCTAAAATAAAATAAAATTTAAAAAATGG
GCCCACTGCAGGGTCCCCTACTCCGTAGCCCAAGATAAGGGGGCCTTGGAACACCTGAGTTTGAGTACCTTCTCCCCTGGGGCCCTGTGTGCCTTAAATCCACGATGAGTCCCCGTGACCGCGTGGTCTCCAGGAGGCAGGGGCCGTGGGGTTCTCCTCTCACCCACGTCCACCCCAGGATGTGCGCCATGCCTGCGTTGGGGGACAGCACCTCGATCCCCTCCAGGCGGATACCTCGCCCAGCCCAGCTGGGAAGAGGAAGGAGCAGGGTCCCTGGGGCACTAGAGTGGGCCA
CAGGTAGAGCCTGCATCTTGCTGCCTCTGCCTGTAAACATGTCTCTGAACCTCTCTGAGCCGCAGTTTCCCCATCTATAAATGGGCCTAACAATAGTGCCTGCCTCATAGGGTTCTGTGAGGAGTCAATGAAGATCAGCCACATAAGGGCTGAGTTCCTAGCAGCTGCCATTTTTATTAGCAGTAGTGGCAGTTGTATCATATCTTAAAGCGCCTGACACAAAGTGTGTCCAATCAGTGGTAGCTACGATGACGACAAAGATGATGACGAGGATGTTGCAGGGACTCGGTCATTGCTTGTCTCAAATTTCCT
GGAGGACTGGGGTAGGAAGTGGCCGGCATGCTTCATCCTCCTGGGAAGCTGTGCCTTGGGAGGCGCATTCTTACCCTGCCCACTCCCACAGTCTCCTCTCAGGGCTGCCCAACAGGGGGACCGCCCGACCTCACCTCTCCTCGGGAAACTCTTCCAGGTATCGCTCAACCCGGTTGTACAGAGGGTAGAGGCCTTCGATGTCCAGCAGGTCCAACATCTGCACCTGGAGGGTTTTGTACAGAAGACAGCCCTTCGGTAACCCCGAGCGCTCTGGGGTGTTTTTTCCTACCGA
TGCTCTGTTTACTTACATTTCTCAGCACTTCTTTGTCTTCCAAACCATTTTAGCTCTTAATATGGAAGTTTTATAAGTTATTTTATCAGAAAATGCAGACCTTTGCTAGTTGACATGAACACTTAGGATGAGGCTGAGTGCTTGGAAACCCCTGACTTCACCAGGAAAAAAAAAAAAAAAAAAGTAATATGTGGCATATGTTAACATCTAGGCCTGAAAACACAGCCAGTAAGAGTGGCGCACACTAAAGGAAATCACTACT
TTCCTTTACCTGCATGTCCTGGGTGTGTATCCCTCACAAAAGTTCCCCCCGCCATCACATTCACACCTCACCAAATTAAGCCACCCAGCCCCCACTTGGCCCCCTAGGAACCACTGCAGCAGGCAGTGTGTTTAATCCCTGTGAAGCATTTTAGCATTAGATGAAGATGACGCCTTGGGCTCCCATCCGCCTGTGACAGAGGCTGCCAGCTCCACTCTTGGAAACACCCTTGTTTTGACTTAGTTTCCCATCCAAGATGAAGGTA
AGCATGAGCACTGAAAAACCAGTTCTGCTCATGTTGCTGCTCTGCATACAAGCCCTCCGTGGCTCCTTCCTGCTCCCTCTGGCCGGACACGGTGGCTCACGCCTGTAATCCCAGCACTTTGGGAGGCCGAGGTGGGCGGATCACTTGAGGTCAGGAGATCGAGACCAGCCTAGCCAACATGACAAGACCCCATCTCTACTAAAAATACAAAAATTAGCCGGACATGGTGGCTCACACCTGTAATCCCAGCTACTCGGGAGGCTGAGGCAGGAGAATCGCTTGAACCTGGGAGGTGGAGATTGCGGTGAGCTGTGATCACACCACTGCACTCCAGCCTGGGTGACAGAGCAAGACCTCATCTCAAAAATAATAATAATAATAAGGACCTG
TTTTAAGAGTTTAAAGAAAGAGCTCTTTTAGTTTTTATTTACAACCTCCTTCCTCAATTGCCTTCTCCTCACAGGACTCAAACAAGTGGCCAGCGGGTACTGGGCCAGAAGATACATCTGAGTGACTGAGACCACACTATTCTTAGGACTGCCCCTCCCAGAGAATAATTATGACCATTTTACTGAGTCAGATTCATTGTCACTGGTTCGTTTCTCCCCTAATGCTCTCCCAAGAGGCTTCTCAGTTTCCTCTACAATATAACTTCTGTTTTCTAGAGTGTCCCAGCATGCTGACCCGA
GGTGATCTGAAGGGGAAAGTTCCTCATGGAATGATACAGGTCTGGACTCCAGAGAAAGCAGGACTCTTCTCCAGCCCGGACACCTGCTCCTCAATGGCTTTCAATCACAACTGGCTCGTAGACCCCAGAAGAGACCCTGCAGGTGAGAGACAGGTCAGCATGTCCCCCTCGATACCCCATTTCCTGAGCGCTCCACTGGACCAGGCCTCTGGAGGTGTTTCACAAGCAGGTACTGTTAACCAGCCCTGTGTTGCAAAGGGGCTAAAACCGTGCCCCAGCGATGGTAAGTCCCTT
GGATTACAGGCGTGAGCCACCGCACCAGGCCCAAAACAGCTTTTTCAAAAATTCTTTACTATGAGATTCTTTGAGATATCAACCTGTGTAACTTAAATGACCTATTGATATTCTCAGCTTTTCAGAAATGTATTTTCTTGAAAGAAGGAAGGAAGGAAGGAAGGAAGGAAGGAAGGAAGGAGAAAGAAAGAAAAAGAAAGGAAGGAAGGAAGGAAAGAAAGAAGGAAAGAAGGAAAGAAAGAAAGAAAGAAAGAAAGAAAGAAAGAAAGAAAGAAAGAAAGAAAGAAAGAAAAGAA
TATCACTGTCTAAAATCCTGGGGTGCAGCGTGACGAAGCAGCCCTAAATTCTGAGCGTGACGAAGCAGCCCTAAATTCTGAGAGCGGCTGTGAGTTCATGCTGGGGTGGGCCTTGGGGGCTTGGCCACAGCGCCTGGCACCCAGGATGCTCATGAAAGGCACTGATGGCTGTTTGGGACCAGGCATTCTTCCAGGCATGTGTCAAACACGGCCACCCCTGGAAGGCCCTGGGAACAGCCTGACCCTGGCCGTGCTCCCGGCCCTGAGTTCTTTGCTGCAGCAAACCAGCCCTGTAGAGCAGTGCAT
TCAATTTAAAAAAAAAAAAAAACCGAGACAAATGAGCAAACTCGAATGAGGTCTGAAGATGGTCGGCATCAGTGTTCGTTTCCTAGCACCATAACTGCACGGTGGCCATGCAGGACAACGTCACTAATGGTCGTAAAGCACTTGAAAATCATCAGGGTGATGGGACATGAGGCTGGCAACCGGCTTTCAGGTGAGTGAGGGAAACCTCTTTTTGGACTGCGCTGGCAGATTTTCTACAGGCCTGAAGTTTCTGCAAAAGGAGACTCAAACATGA
CGTCTGTACTAAAAGTACAAAAAATTAGCCGGGCGTGGTGGCAGGTGTATGTAATCCCAACTACTCAGGAGGCTGAAGCAGGAGAATTGCTTGAACCCGGGAGGCAGAGTTTGCAGTGAGCCGAGATCGCCGCACCGCTCTCCAGCCTGGGTGACCAAGCAAGACCCCATCTAAAAAAAAAAAATGAGAAAAAAAGAAAGAAAAAGAACAGCAGGTAAGTCCTGTCCAGGTGCATAGTCTGGGGCTGGAGGGAAACAGATGCAGGTTTGTTCCCATTGTGTGAGGAGGAGCCAGTCAGGGGGTCCCAGCAAGGAAGCCAGGCTTTGGCCTCTGGGTTCAAATCCAGCTTCACCTCTGTGAGCCTCTGTCTTCTTACCGGTTACCGTGGGAAGGAAACGTGGTCCTGAATCCAGTGCACTTGGCATTGCTGGATGGAACAAGGGAGGGTGG
TTGAGCCCAGGAGTTCGAGTTTAGCCTTTTAAAAAGTAAAATTTAACTAGCCTGGGCAATATGGTGAAACTCCATCTGTACAAAAAACACAAAAATTAGCTAGGTTTGATGGCATGTACCTGTAGTTCCAGCTACTCAGGAGGCTGAGGTGGGAGAATCACCAGAGCCCAGGAGGTCGAGGCTGCAGTGAGATCATGCCACTGCACTCCAGCCCAGGCAACAGAGTGAGACACTATCTCAAAAAATAAAATTAAATAAAATTTAGAAAAAATAAAATAAGGAAAAAGTAAAATCAATGAACTC
GTGCCTCGTTCTCTCCCTGAGTGGAGCTTCTGCAGGTGCTTCACGAAGGCTGGCACCCACCTCTACCTGTGTACCACGGCCTGGGATGGACCCTGCAGCTGTGGCCCTCCTGGCACTATCCCTACCCTGTGCCCTGGTGGGTGTGCAGTGGGAACAGGCACCCTGGGGTCCTTGGAGGCTCAGCCTCCTCAGCCCTCACCCCCGAGACCCCATCGTGGCGCCTGTGTCCACTCAGGGATTATCCCAAGCCTGGCCAGAGGTCGGGAGGGGACAGAGGGAGCC
TATAGTGGCCCCTATGATCTGGCAGGTGCCATGCCCTCTTTCTCACTTTAGAACTTCAGAACACAGCACACAATAGGCATAAGCTCATCTCACCATTGGGAAAAGCAGCTCTGGGGAGTTAAGTACCCAAATCACCCACGGAGCCAACATTACAGTCCTGAGAATGAGTGTGCATCTTCTGACTCCCAATCCATTACTCTTGCTGCCCACCCTGGGAGGACTCACTGGAAAGGAAGCCCCCCTCTCCATGCTTAGCTTCAGGTTTGATTTGCAGAGTTGGCAGCTGCAAACAGTTCGATCTCTCTAGTCCCGGCTGAGGAGGAGA
CACAGGTGCCCTGGACTGTGAGTCAGAGACCCCAGGCTCACCCTGCTCCCCAACTTGCTGTGAGGCCCTGCACGAGGTACTTGCTTGCGCCCTATCCTCCACAGGGAACCTGCCTCAGAGGGTTGTTGTCGGCTTTCAAGGACATAATCCACGTAAAGGGCTCATAGTAAACACCCAGTTGATGTATTTTTTAAAGTATTTTCACTGTTATGTTCAGGACTTAGGCTAGATTGCTAATGTCACTTCTACTTCCAAAATTCTTAGAACTGCTGCTTTTCTCCCCCCAGCCCCTTCT
AAGGGCACTGGGAGCAGGAGAGTCTCTCAGGCAGGAGCCACGCCCCCCCGGCACCCACAGACACACGTGTGCACGCCAGTCTTCCACTCGGCCGGCACCTCTCTCCCATCTGCCTCCCCAGCACCCCAGGGCTCCTCCCTCCCTCCGCCAGCATCTCCCGCCCGCGCCCGCAGTGGCACCATTGGTGTAGAGCGGCCGGCGGAAGGGCGCCCCCTTGGACACGGCTGCAGCCAGGATGAGGTACTGGAAGCTGGACAGAGAGAAGACCACGGTGTTCTCGTAGTTGGGCAGGTTGTCTGGTGCGGCCACTGTCCTGTTCAGAGGCACGAACCTGGGGGTACAGGGATG
ACACACCAGTGAGGAGGCCATTGCAATAGTTGAGGCTGCATAGGATGGTGGCCTGGAGCTGGGCTGTGTTGTGGGATGGAGGGACTGGAGATGTATTTTTGGGGTAGGGTAGAGAATATATTTACACACACAAACACAGAGACACATGTTCCCTTCCTTCAGCCTGGGTGACAGAGCAAGACCCTGTCTTCAAAAAAAACAAAAGACTCCATTCAGGTCAGACACGGTGGCTCACTTCTGTAATCCTAGCACTTAGGGAGGCCAAGGCAGGAGGATC
GGTCCCTGTCCTCTCAGTAATTATTTCAGAAGACCTCCCGCGTTTATTCACGGGTAGCAGGCACCTCATCACGTCCTCGAGCTCCTCTTGGCATCCTTAATTAGCCCCCACATTGCAGCCAGAGTGAATTCCATGCACACAGCCATCAGCAAGCACCAGGCCTCTGCCTACCGCGCTTAAATATTTATTGTTATAATAATAAAAAAGGAGGAGGAAGCTTTCGTAAATAAGGATGATGAATTAAAATTCA
CACCCCTTAAGAGACAAGCTTCAGGATATAAGGAGCCTCGGCAAAGCATGGAAATGTCAGATGTACAAGCATCTGGGGCTCAGCTTCAGCTACTGTGGCCTTTCCCCAGGACCCATGCCCAGGGTCCTCTTCCTGAACTCCAGCATCAACAGACCCCCTTCAATAAACTCCAACATTCAGAACATCAACAAGCGAGGGGATGGGGAAGGGCAGTGATTATTCCAAGGGCAGAGATGCTATCAGGTTTTGCTCCAAAAAGGATTTTTCGCCTCACACAAGAAT
GAGCTTCCCTGGTGAGCTTGGACCCCGCGCCCTCGACCATCCAGCCCCCTAGGGCCGGCGACTGCCAGCCCAGCACCTTCCGGCCTCTCGGGCTGCCCGGCCCGGCCCCGCGCCCCTGACCCTTTCCCTCCGCAGGGCCCCGCGGCGAGGGCATCGGCTCTCGCCGGCGGATGACGAGCTGTATCAGCGGACGCGCATCTCTCTGCTGCAACGCGAGGCCGCTCAGGCAATGTACATCGACAGCTACAACAGCCGCGGCTTCATGATAAACGGAAACCGCGTGCTCGGCCCCTGCGCTCTGCTCCCGCACTCG
TCTCCCAAGACTCTCGATTGTACAGCTCGGCCTATCCTGGCCCGGGCCTTCCTAGCAAAAGGCTAAGCCAGAAACTGGCCTTGTGCCCAGGCTGGTCAGCCAGGGAGGGCCCAGTCTAGGGTCCAAAGGCTGGATGCAGAAGTCCCCCCAGCCTTCTGCACCAGGGGACCTGCCCCCTATGCCCCTAGCCTACCAGGTGTTCACTCAGGGAGGTGGACACTTCAACCCTGCCCTTAGGACCCCCCACAAGCCAAGCCCAGCAGCAGATTCAGGGATGCACCCCACTGCTGCTCCTGG
CACCTGCCCCAATGCACTCCCCTGGTGCTTCATCATGGGCCTTCCACGTGAGAGCTGGATATGGCTCAAAAGAACCAGATTTCTTGGGCTATGAGAGGGAACTACAAAGAGGAAGAAAGCGATAATAAAGGAAAAGAACCTGTGGAAGGAGAGCGAAAGGCACGGGGACACATGCACCACACACACACACACACACACACACACACACACACACACACACACGCATTTCAACCGTGGCTCTGAAATGGTGTGATGGATAGTGGGTGAAACCTCTGTTCTCATTACACATCTGC
CTGGGCTTGGGGCAATGCCAGGGCTGGGGGCGAGCCTGCAGTCAGCCTTGTGAGTGGCAGCCGAGGCTGTTATTTTGAAACCCTAAGTGGAAACAGGCATGGAAACCCGGAAGGAGCAGGGAGCCTTAGGCAGTCCTGGGAGATGAAGCCAACGCCCTACCTCCATGTGGAAGGAGGCGGCGGAATGGGCAGGGTCGGGTCTCACAGGTTCCCCCCTCTGGAGTTGGGGTTTCCCGGCCCACGTTCACTCTCTGGATGTGATAGGTCCTTCCCGGCCGGGAAGGGCTGGAAGGGGCGCGCAAGGAGGACGTGGGG
CACTGTCTTTCCTTGGGCCCTCGTCACTCCTGGCACCGGGGGAAGGGCTTCCCCGCCTCTGGCCGGGCGCTGGGGCGCGACCGAAGGCGAGGCGGCGGCGAGGAACCTTCTGGAATTCGGCCGTCGGGGCAGGCGTCGAGTTTACAGGAGAAGGCGCGGTGTCCCGGGATGAGCGGAGTCGCCCTCACTTAAGGAGCGAGGGAGGCCTCGGGGGTCCCCAGCCGGGTAGGAGTCACCTCAGGCAGGAGGGCCCGGCCTTGTCGGGGTCACCTGGCGGGAGGGTCCCGGGGTGGGGCGGGGCCGCCTGTGAGGAGGGTCCAGAGAGGGTCGGGGTCACCTGAGGGGAGGGTGGGGGGGTTCGGGGATGGTTGGGGTCACCCGACGGGATGGTCCGGGGAGGGTCGGGTTCACCTGAGGGGAGGGTCGGGGAGGGTCCGGAGAGGGTCGGGGTCACCTGAGGAGGTGGTCCGGAGAGGGTCGGGGTCACCTCACGGAGCGAGCGGAACGGGGTCACCTGGAGGGAGTGTCCAGG
TTTTCTTTCTTTTGAGACAGAGTCTCGCTCTGTCACCCAGGCTGGAGGGCAGTGACGCAATCTCGGCTCACTACAACCTCTGCCTCCCGGGTTCAAGTGATTCTCCTGCCTCAGCCTCCCAAGTAGGTGGGATTACAGGCACCTGCAACCATGCCCGGCTAATTTTTGTATTTTTAGTAGTGACAGGGTTTTGACATGTTGGTCAGGCTGATCTCGAACTCCTGACCTCAAGTGATCCGCCCGCCTTGGCCTCCCAAAGTGTTGAGATTA
TGGCCCCCGTTCCCCGGTGTACACATTGTGTCTGTGTAAGGTTTTGTATATTCCAGAGGGTAGGGCCACCCCTGTGTCATACCTAGCTGAGGTTGGAGCTGGCACATGGGGAGGAGGTTGTAATAATTATTTGTGGCTGGGAAACTTATTTATTGCTAGCATAGGACAGAGGAAGGAGGTGGGGATGGGGTCATGGCTCCCTGGTGATGCGACTCCTGTTTATTTTGCTTTTTATTTTGGAATAAATGGATTTAGCCATACTGCTCGGCCTGGTGTGTTTCCGTTTCCCTCACTGGGTCCTGGAGTTTGTGCCACCAAACAAGGAGTCCCAGAGTGTCTTGAGCATGTCCAGCTAGGCTGTTGGGGACCTTCCAGGCGTGTTACCTGTATGCTGCCTGGTGGCGCCT
AAAGGGATTGTAGGTCCAGTTGGGGGGGGGGGGGGAAGGACACATAGAAATGTTACTGACTCTTTTATGACCAGCAAGTGCTATGGGTGCCCCAGAGGGACCAGAAGTTTTTGTAAGTTGGGCCAAACAAGGGGTGGTTCACTGTGAGTGGGCCACAGTAGGACAAGTGCAGAGAGGATGTGTGTCGCATTGAACATTAAAATTTTAAAAATGCATATTCTGATTAGCATATTCCGGTTAGCATATTCCTTACATCCTCCCTACCCCAACACCTACCCCAGATGCTCTCTGTGCATGACTTGAGACATGGCCAGATATGCTTTATCTGA
TCAACCTGGGGCCCTGTGTGTCTCAATGGAGAGGACCTTCCAACAATGTCTCATTCTGAGAGTTCCTCTGAAGGGCTTCAACCTGCAGGTCCCTCTGAGGGTCTCTCAGCCTGTGGGTTCCTCTGAGAGTGACTTAGCCTGGGTTCCTCAGGAGGAGGCTCAGGCTAGGGGGTTCCTCACAGGGCTTCTCACGGTAAGGGAGCCCTTCAGTGCAGGAGCCCCTCTTGAATGTCTCTGCCAATGGCCCTTTGGATTCCCAGTCTGGGAGTCTCTCTGAGGTCTCAGTCTGGGGCTCTCTA
CCTTGGTATCCTTCCCCCGGTTTTCCCCAATGGTAACCGCTTGCAAATCTCTAGGACGTTATGACAGCCAGGAAGTTTACATTGTTACAGGCACTCATTTGTGTGTGTGGGTGTTTAGGTCTATGCTAGCTTCATGTGTCCACCGCCACAATCAGGATACTGGACATTTCCATCAGCACTGGACCCCTCCTGCTGCTGTTGCATAGACACAGCCCAACCCAGGAACCCACTCATCTGTTCTCCATCTCTCATTTTGTCTTTTTGAGGATGCCATTTACCTGG
GGCCTCGGGTGCTGGCCTCCATCACCACCATTAGCAGTCTGTGAGTGACCAGACATGAGAACACAGGCCCCTGGCCCAGATTTTCACCTGTCTTCCCCAGGTTTAGGACAGTGTGTGCCTGGCACAAGTCAGTAAATATCTGTTGAATGAATGGATAAAACTGGGGATGGAGAGGACTCCTAATTAGACTCCAACTTTTCAGTTAAGTGTTTTTACTGATACACAATGGATCATTTTAGTTAGCCAAGGAACAGTGCTTGCTCTGATGATTTACTTTAATACC
CTGCCTCAGCCTCTTGAGTAGCTGGGATTACAGGCGCCTGCCACCACGCCCGACTAATTTTTTTATTTCTCCACGTTGGCCAGGATGGTCTTGATCTCCTGACCTCGTGATCTGCCCGTCTCAGCCTCCCAAAGTGCTGGGATTACAGGCGTGAGCCACCGCGTCCGGCCCTAAACCCACATTTTTAAATGTGAGCAATCCTTGCTGTGTGCAGTGTGCTGGGGATTCATTGCGGAACAAATACAGCACAGGTGCTGCCTTCGCGGCGCTCACTATTTGGTGGGGACACAAATGTTTTCTGAGTTTT
TTGGAACTCAGCAGTCCCTGCTCTTTCTTCCCTTCCTGCTCCCCCACCTACCTAAAATCCCAGGAGCTAGCAAAGGACAAAGGCTCTCCCCAGAGCTTCTGCCACACAGGGGTGCTGATGGGTGGGCTGCAGGTGGGCCTGAGCCCCTGCCCCCCTTAGCTCCGGCTGATTCTGTTTGTCGCCGACCTCAGCTGACTGGATGCTGTCATGGTGGCATGGCGATTATTATAGGCATCTCGGTTATATTACATTACGGTCTTCTCACTTTATTGAGATCATCTCAATTACTGCTCAAAGA
GACACTCCTTTATGGCGAGGTCATGTAAAACAGCAAAATGCTCAATGAACACACTTGGTCCTGTTCCCTGCAGGTGACCGTACCCTTCAACTTGACCTGTGATACAGGGAGAGGGAAAGAAAACCACTCTCCAATTTCTAAGTAAAAGGTGACCAGACGGCAGGGATGGCAAAGCAGAGCCTACTGTTAACAACAAAAAGAAACTGCAAACAGCAGCGTGGACAGACAGTCATACAGGTGTGGGCCGGGACCTTAGAGGGCAAAATAA
TGGCTCAGCTGTGCTCTGCCATCTCTTCCAGGGACAAAGATTAGGAGTTTGTTTACTGATACTATTTTTATTGATCTTTTTTTAAAACAAGTGCTCAGCAAAAAAGATGCACTTAGCCAAACTGCTCCTATGATATCTGTGGGAATTCCTCTAAGCTGTCCCAGGCGTGGGGACTATTGGGTGGCAAAAGCACAGAACTTGATCTCTTCAGATTTCTTTTTAATTTATTATTATTATTATTATTATTATTATTTTTGAGACGGAGTTTTGCTCTTGTTGCCCAGGCTGGAGTGCGGTGGTGCCATCTCAGCTCACTGCAACCTCCAGCTCCTGGGTTCAAGCGATTCTCCTGCCTCAGCCTCCCGAGTAGCTGGGGTTACAGGAGCCCATCACCACTCCCAGGTAATTTTTTGTATTTTTAGTAGTGATGGGGTTTCATCATGTTGGCCAGACTGGTCTCTAACTCCTGACCTCAGGTGATCCACCCGCCTCGGCCTCCCAAAGTGCTGGGA
TGCAGCCACAGCGGCCCGGGCGGCTCGGCCGCGGGGTAGGCTGGCAGCGCGGTGGGCGCCCCGGCGGTGGCGGCGGCGGCGCTGGGGGCGGCGGCGGGCCGGAGGCGGCCGGTGCGGCGACCGCGCACCCAGCCGCAGCCCACGCAGAGGCGCAGGTCCTGCTGCGCGCCGCCCGCCGCCAGCCCCAGGTGCTCGATGAGCAGCGGCGGCCCGACGCGGTGGAAGGCGGCGGCGAAGAAAGCGCGGCCGTGCGCGTTGGTGGAGAAGAGCAGTAGGTCGCACTGGAAGCCCCGCGGGCGGCCC
CATGAAAGTTTCAGCAAAGAGGGAAAATTTCCCCTTTCAGTGAATGAGGCTGATAATATCCCTAGATTTCCAATTTGCCTTTTCTGCATCAGAACCCATACCTTTTTCAGAGGAACAGTGCACGCCTACCAAAAAAGATGAAAAATAAATGTCAGAGTGAGAGCTGGGGGTGAGGGGACAGCTGGGAATTCCCCCTGCACTGCCTGCTGGCTGTCACTTGGGTGTGTGGCTTTGCTCTTCTGGGCCTTAGTGTCCCCATCTGTAAAATGAGGAGACCAGTCACA
TCTAGGGTAACATCTCTTTCCATTTCAGACCTGGGACTGGTCTGAAACTGTATAATGGAATGGCCCTGGGCAAGCAGGGAAAGGACGTTGGGAATTTCCGGAAGCACAATCCCCCTGGCCAGCACTGGTGTTAATTAAGGGCGCTGCTGGTGTTTTGCAGGCAGCTGTTTCCTCCTCCGGCCCTCCTGTTCCCCGGGCCGCCTGGGCACCGGCGCCTGCACTCTGGCATTCATTGCTCTACCGTAAGCCTTGTTTCTAGCCGTTTTCAATCAAGTGGGAGACTGTCCAAATTTCCGTCTCAAT
CTGATGAGCACTGGTTAGCTGCCTTTCCTGTAGTCCTGGGGTCCAGGAACCCCAGAGAAGTTTCCTAAAGAAATCAATTAAGTCTGGTTGCAGTGGCTCACGCCTGTAATCCCAACACTTTGGGAGGCCAAGGCCTGCGGAACGCTTGAGGCCAGGAGTTGGAGACTAGCCTGGAGTGTGAGAACCCCTCTCTACAAAAATTTAAAAATTAGCCAGGCGTGGTGGTGCGCGCCAGTAGTCCCAGCTTCTCAGGATTGCACCAGTGCACTCCAGCCTGGGCA
ACAGGGCATGTTTTCAGTCATCCCGACCCCACAGACTCAGCCCGTTAGTTCCCGCGCTGCCCGGCGCCCTAGTACCCAGAGCCGGTGGGGACTCCAGGCCACCAAAGGCAGGGGCGGGGCGGGCGGTTGAAGGAAGATTGGGACACGGAGAAGAGGGACAAGGCCTGGGGCCCGAGGGGTCAGGACGCTCTGCCAGCCTCACCACCCGCAACACCCAGGCACGGACGCACGCACACACTCCACACGTGTGAACACGCACGCATGGCTGCACACACGTGCACAGAGAGGCACAGCCCGCAGGAACACAGAT
AAATGACTTCTGCCAAAATGAGGACAACTGAGGCCAGTCACTTCCAAACAGGTTCTGTCACCCTGAGTCAGAATAATGGCAGCTACCTCTCCTCCTCACCGCCCAGTCGTTTCTAAGCCTGGCTCGTCGCCGTTGCTGCTCCGCCAAGCCTTTCCTCGGTGCCCTCTCTCTTTTAGAACAAATTACTTCATCTCCAGGCCCTTCTCAGGGCAGCTTCTTTGCAGGGGCCATAGGGCGTCGGAAAGGTCTTTGGTCCAGGAAAGCCGCGAGCCACAGATCCAAGAGGAAAAAGCCGTT
TCTGGCATGGGTGCCCACCCTTTTCTATTTTGCCAGTTGGGGGAACAATCCTTCCTAAAGGCTTGAAGATGGAGGAGGGTGAGGAGCATGCCACTCCGTGTCCTCCCGTCCCCGAGTGGAAGGAGACGCTGGGGCCTGGCCCGTGTCTGACCCCCAGTGGCGCCCCCATGCCTCCAGGCCTGCCTTTCCACCCCAGGGCCCTAGGAGCAGCCCTGATTGTGGCTCTCCCCAGGGCTCTGGAGCCCCCTTCCTTAGTGGTTCCAAGGCAGGACTCCCGCCGTTTCCTGCTAAAAAGACTGGCTCACGGT
GTTTCTGGACCTTCTTCCTCCATCCTGCCGGGGAGGCCGCCCTCGAGACAGGAGGGCTGAAAAACATCACCTCTGCATGACAGATGAGGAAACTGAGGCAGGAAAGGGAACACACTGACCGAGAGCCACACCTCGTCAGTGATGATGCCAAGAGCCCCAAACTCCTGGCTGGTGCCACTTCTTTCTACCCCATCACGTGGTCCCTCTTAAACATCCTAATAGAGGGAAGCAGCCCTGTGTGTGGGAGCCACATCAGGCCACATAAGAGCCACCTAGACTTGGGCTGACCTATGT
GCGCTGGACACCCCCCTCTCTGCACCCCCCCACTGCTCTCCTCTCGGGGTCTGGGCGCGCGCCCTCGTCTCTAGACCCCCTTAGCCTGGGGATAATGGACTTGTCTGGGGGGCCCCTTCATTGCGACGCACTTGAACCGGAGCTGGAAGCTCCGCCACTGAGACCCTCTGGGCTGGGAGATGTCTGCAAGAACGGCACCTTTCTCCTGGTCAGGCGGGAAACTGAGGCCCAAAGACCAAGAAACGCTGGCTTCTGGACACACATCGTGGAAGGGCAAG
TATTTGGGAAGCTGAGACAGGAGAATTGCTTGAACCCGGGAGGCAGAGGTTGCAGTGAGCTGAGATTGAGCCACTGGACTCCAGCCTAGGCAACAGAGCGAGACTCCATCTCAAAAACAAAAAACAAAAAACAAAACTACCCACGGGTAAATGTTATGTTTAAAATAATAATAATAAACACATAAGTAATAAACATACTTTCAAGCACATATGGTTTACCACCTATCACGGTGGCTCTGTCTTGCCTTGGTTTCTAGCAGAAGTTCTCCAGCTTGGAGGCACGTTAGAATC
GTGCAGGAGGCAGAAGTGATGAGAGCAGCGGGCGTCCATGGAGCTCAGCTGAGCCAGACCAGGAGAGGCTGCCACGGAGGGAGCCTGGTTGTACCCAGTTAGAGCAGAAACAGGGCTGAGGGCTCGGACCATAAGCCCTCAGATTCTCACTGTTCCTTTCAGCTGGTGACTGACTGTGTGACCGTGGGCGGTCACTTAATCTTGCCGGTAAGGGCCTCAGTTTCCTCATCTGTAGAATGGCGTTGGAAAGGCATGGCTGGGAGGTCTCAGATAAAGCAGAGTGCTGTGTGAACGCTCTGGGTTTGCAGACAGAGTGG
GCTGTGGCCCTGGGACTCCGAGCCGGGGCGTCTCAGGGGCAGAGCGCACGGCACAGCGGGGCGGGCGTGGGGCGTGCGGAGCGAGGGCTCGGTTCTGGGACCCCTCTCGCCTTCTCTCAGACGGCTGGGGAGGAGAGAGCGAGCGGTCAGGCAAAGCTCCATGCACGCCTTCCCCTCTCCTCCACTTGAGAAGAGTCGGCCTCTGGGACTGGTGGGTTTCGAGAGGTTGAGGTGACCTTAAGGCTTTACTGAGGTAGAAGAAGCCGGTTGACGGGCGACTTCCGAAGACTGGTGTAAAGCGA
TCAATTCTGTGCAAGGACCTAAGGACACAGGCCATTTGTGACCCAAGACAGAAAACTCTCAGCTCTCCTCTAAGATAATTCCAGGGGCAAAAAAAAACAAAACAAAACTGTTTTTGCCACAGAGGACTTTTCTTAGGTTCACGCCATACAACTCCGCCCCCAGACTTTCCAGGCTACCAACTCTCAGTCTCACACTTCACGACTTCCATAAGCTTTCTCTTTCCTCTCCAACCTGCCATTGCTCAACGGGTTAGGTTTCTCTCATCTTTCCCTTTTCCATCTTGCTTTGATGTTTGGGCCTGCTTCTCATTACCTGGACAGCAGG
TAATATGCTGATTTAAATTGATCCTACATTATAAATAGATTGCAAATTTTTAAATTTTTATTTCCTTATAAAATGAAAAACAGGGGTTGTAAATAGCTTACATAAACACATAAGTATTGTAACAAAATTTAAAATATACTTGCTGAAGAAATTACAGAAGAGGAAGCAATAGAGAGCTGGTGATAAAGCAGCAGTAAAGGTAACACCAAAATCCATCCCTTGAGATCTTTTATGTTGGTAAGTAAGCCACAAA
GTAGCTTTTTGAGTTGTCAGCTTGTCTGAATCTTGCACTGATTCTTTCTCATCATTGTGGGCTTATTTACCTTCAATCGTTGAGGTTGCTGACCTTCGGATTGTTTTTTCTTTCATCCTCTTTGATTACCTTGAGGGTTTGATTGTGATATAAGGTGGAATCAGCCAACTGGCTTCCTTTATGGAAGATTTTAGGGGGCCAACACTCTGCTTCTGACTCCTAGACTGCATGCTCTAACTCTAGGGGACTTATATTGGGCCCTACTTTGTTCTCTGACTCCTTGAGTTTAGGACTCCATTGCACTGGGGGAGCCAAGGTGCTCCTGGACCACT
CTTGGCTTCCTAATCTGCAAAGATGGTGACAGATACATTCCATTTCAAAAGGCTGCCAGGGTCTAGGCGCAGCTGCTCATGCCTGTAATATCAGGTGCACTTTGGGAGGCTGAGGGAGGAGGATCACTTGAGCCCAGGAGTTTAAGACCAGCCTGGGCAAGATAGTGAGACCCCCATCGCTACAAATAAAATAAAATAAAATAAAAATTAGCTGGGTGTGCTGGTGTGTGCTTGTGGACCCAGGTCCTCCGGAGGCTGAGGTGAGAGGATCACCTGGGC
TCTGACCTTTGGGGAGGAGGGGAGGGAGAGAAGTATATTTCTGTCCCATAGGGCAGGATTTGGGGTGTTTCTACCTCTGTGGGCCCAGGGTGGGTCTCCACACGTGTTCCAATCTCACTCTGCCCTCCCTATCTCCCACCCGTGAACCACAGGGGATGCGGAACTGAAAGGTTCAGGCTTCACTGTGACAGGAGGAACAGAAGAACTTCCAGAGGAGGAGGGAGGAGGTGGCAGTGGTGGTCGGAGGCAGGGTGGCCGCAACATCTCTGTGGAGACAGCCAGTCTGGATGTCTATGCCAAGTACGTGC
GCGAGCCCAGGCTTTGGCCTGAGACTGTTGTGCAAGGTGACACTCAACAGGTCTATGCTGTCCGTGGCCTAGAGCACGGGGGCCATGAGCACTGCAGATGCCCGGCCATGAGCACTGCCGCCTGCAGTCCCTGACACAGCCAGTGACAGGCCCACTCTGAAGTGTTCCTAAAGCAGATCCCAACCACGCTGGGGGGCCCAACCCTGCCCGTCTCAACCCTCAACATCCTAAGCAAAGCAGGAGGGAGAGAAGCCTCAGAGGCAGAGCCAGCGTGCCGCCACTCGGGGA
GCCTCAGCCTCCCAGGTAGCTGGGATTACAGGCATGTGCCATGATGCCCCACTAATTTGTTTGCATTTTTAGTAGAGATGGGGTTTCACCATGCTGGCCAGGCTGGTCTCGAACTCCTGACCTCAAGTGATCTGCCCACCTCGGCCTCCCAAAGTGCTGGGATTACAGACATGAGCCACCGCGCCCAGCGGGCCCGTTTTAAAAGTCGATATCATTTCCCACCTGTATCTTGTGAGCATAGTCAACGCTCAGTGAAGGTCAGCTTCCTTCCTCTTGCCTGTCCTCATGAAATGCCCCTTCCCATACCGCC
GTATTATCTCATTTTCCAGATGAGGCCATTGAGGATCTGCTGGATGACAGAGCTTAGCGGTAGAAGCAGGAATGGAATCAACGTCCAGTTGGATTCCAAGTCCTGTCTCCAAGCATGCTGGGCTCCCAAAGGAAAAGCCTTTCTGTGCCCTCAGACTACACAGTCTTGTGGGGAAGTGGACAGTGGGGACCCCACGTGAGTTTTAGGCTGGGACAGCCCAGCAGTGAAGGAGGAGGCTGGGTGAGGAGTAACCAAGCCTTAGCTTTGGTGATTGATGG
CAACACACACAGGCCCTCCTCAGTGGGGACACACAGACAGACGCCACCTCTTTCTACGACCGCGTCTGGGCCGCCATCAGGGACAAGTACCGGTCCGAGGTCAGTGGAGGAGAAGGGAGGGGACTTGGTCCTCCCACCACACTGCCCCCACCCCGCCTCACAAAGGAGCTGCCTCTGGTTCTGGCACCTGGCCACCCTGGCCAGCTGGGTGGCCCCAGCACCCCCCACCGAGACCCCCCGACCCCAGCTGTCGGTCCTCCCTGCAGGCCCCGCAGG
TGCTTGTTTTTAACACTCAGGTTGGGGCCCCTGCCTGCTCCCGGGAGCCTTTGCTGACTCCTGGACCCCGTTGCTCCGGCTGAGCGTGGGCTCTTTCTCTAGGTCTTTCCTCCCAGGACTCTGTGTATTCATCCTATCGTTAAACTGGATTCTCTACAAGAGTAATAATTGCAGAGTCAGCCAGCTCTCATCCCTTTTCAGGTTTCAGAAAAGACCTGTGAACAAAACGCCTTGAGTCTGATTTAGTGTGGCAATGCCCCAAGGGTCCTGTTCTCCCTGGGTGTCCTGCACCTGG
CTGGGACACACTCCCTTCTAAATTACCTGGGTGCTTGTTAACAGTGTAGAGTTTGGGGCCTTCCTGGACCTACAGAATCAGCATCCCTGAAGCTCCAGGTGTGTGGCGTGGGAGCTAGGGGGTTTGGACAGTGGGGTGCTGGTCAGGGGAGTTTTGAGAACACTGCTCCAGGGAGGTGGGCACTGTCTCCCAGGGTCAGAGTTTGGGGGTGATGTGTGTGTGTGTGCGGAGGATTATCACACACACCGAGAGGGATTGCCGGTCGGAAGCCTGGGCTT
CACCTAAGTCCAGGGTGACAGGGGAGTGGAGACGACAAATCAAGAATGTCCTTTCCTTGGAGGAAACTGGGAGGCTTCCCCCAACAACCATTGTCTCTGAATGTGGCTCCAGCTGCCAGATTGTGTGTGCGTGTGTGTGTGTGTGTGTGTGTGTGTGTGTGTGTGTGTGTGTGTGTATTCTGCATGTTTTGCTTATTGTATCGTTTTTCTTGGATGTTGTGTATTTGTTTTAATGTTTAGAACTTGTTCTTTTATTTCAGAACAATATGAACAGAACACA
TGGAGTGCAGTGGCACAATCATGGCTCACTGCAGCCTCTACTTCCCTGGTTCAAGCATTCCTCCCGCCTCAACCTCCTGGGTAGCTGGGACTACAGGCACACACCACCACACCCAGCTAATTTTTAAAATTTTTTGTAGAGACAAGGTCTCCTATGTTGCCCAGGCTGGTCTTGAACTCCCAGGCTCAAGCCATCCACCTGCCTCAGCCTCCCCAAGTGCTGGGATTACAGGAGTGAGCCACCGTGCTTAGTCTACAATTTTTATTTTTTAAAAAAGAT
TTTCAACCACCCATGTTTACATAAGGCCACACTGCTGGGCTGGAATGCCTAGCTGTGGCCCCTCTCAAGACAACATGATAAACAGAGCATTTGCTCCAAGTTGAACAACAAGGCACACTCCCTCAGCGCTAACCCACATACAGTGTGCCTTTGGATAACTGAGGCTGTGGGCACACCGCCCCTTATAGATTAAGTAAGCAGGTGTATTTTCTGGGCAGATAGTCTTGGAAGTTGAGTAGTACTTAGGGAGTTACCGATTCTGGAGACAGGCAACCACTGAAGCCAAAGATTCTCCACCCGTGGGGAGGTGTCCATTGCTGTTGAGCTAGGCAGTCGGGAACATGGAAGGTTTCTGAGCTGAGGGTGACATTTGGTCCTTCAGTTG
TTTAAATGGGTTTGCATGTTGTAAACATGACTGAGTCACTGGGGGGCTCCCCACCCCAGCCTCCTCCTGCGCTAGCTGGCAGCAGGAATAATTAGTTAATTACAATTAATGGTGCATTAGCCCTCGCGTGATTCCAAGGGGAAGGCGCATGGTTTGGTTGTCGGCAGTTGTGAAACTTGCTGCTTGCCCTTGAGTCACTCCCCACTCTGGGCCTCAGTTTCCCCCATTGTGAAATGAGAGTTTAGATGAAGACAGCCTTGAGGGTCCTTCAGGCCCCTGTGCA
GAATCGGGGAACTGAGTTCTCTGGGAACTGAGTGTAACCACTGACACCAATTTGTAGCACTCAGCCTTGAAACTATTAACATTCGCAAGTAATCCATGAATTTCCTACCACAGCAGACTTCTTTTAAAAACAAGTGACCTTTTTTGACGTCTTTCTTCTTCTCTCTAGACACTGATCACACACATTTGCATTAAAGACACTTCCTCCAAAAAGGCTGGAAGAGAGCACTGTAGCAAGACACAGCCGAGGTGTACTGGCCTCCCAAATGGGCCTCTGGCTGGCAGGAGAGTGGAAGTGATGGGCCAGAATGAAAATGCATTTGCAAAGATTCCACTG
ATCTGAACCAGACGGCAAAGCCGTATGCCTACCAGGAACTCCAGCTCCTTCCCACAGGCAGCAAGAAAGCAGTGCTGACAACAGCTAGACTTACTGTACTGAGTCGCGTACGGCCAAGAGAGATCTCGGAGGCCAGGACCATTAAGGGTCTGGCTTCTAGTTCTAATAGAGGAAGGCAGATCAGGAAGAGGAGGAAGGGCGGGGGCTGCATTCCGGGAAGACAGGATCACCCTTACCAAACCAAGCCTGCTGCTCTCCCTGTACTTCGATGGCTAGGCCAAAATCAGC
GTATCTCCAGGAAGCTGCTTGGCAGAATCGAGGGACCACGAAGGGGTGCGGGTAGGGGGAGGAGGAAAGACACTGCATCTGCTTGGATAGAAGTTGCATCCGGCCAGGCACAAGTGGCTCACACCTGGAATCTCACACTTTGGGAGGCTGAGGCAGGAGGATTGCTTGAGGCCAGGAGTTCAAGACCAGCCTGGGCAACAGAGCGAGATCCCCCATCTCTACAAAAAAATCTGTAGTCCCAGCTACTCGGGAGGCTAAGGCTGGAAGATCACTTGAACCCAGGAGTTAGAGGCTGCAGTGAGCTGTGATCATGCCACTGCACTCCAGCCTGGGCGGCACAGGGAGACCCCCAACCAAAAAACAACAAAAAAAGCTGCATCCTAGACCCTTTGCAAGAGACTG
CCTGCCTTCAGCAGCGTAAAGTCTAAAGAGGGAGACAGCGCGACCAATTGCTCACACACACAAAAAAGATCCACCTTGCAAATATAGCCTCACCCCTCAGCCTCCGTCTTCCCATCTGTGAAATGGTCCCCTCAAGTCTCCCTGCTGTACAGGTCACTGGATAGCTCCATGAAACATGTGCTCCCCTGAGCATCAAAAGGGGCTGCTGTTATTTGTGCTGTTGCTACGTTGGGATTCCTGGTGGTGCTTTCTCTCTCTGGCCTCTCACATTCCAGATGCCCTGGGGGTGGG
CGTGTCAGAACAGATGCATCCTGCGATGCTCCTCACGTGAAACAGGAAGAGCCTATACATGAAAATGTGCGTCTTCCCCCATGGTGTTTCGTTTTCTTGCGGGGGGACTGAGTCTCATTCTGTCGCCCAGGCTGGAGTGCAGTGGCACGATCTCGGCTCACTGCAACCTCCCACCCCCAGGTTCAAGTGGTTCTCCTACCTCAGCCTCCCGAGTAGCTGGGATTGCAGGTGCCTGCCACCATGCCCGGCTAATTTTTTGTATTTTTAGTAGAGATGGAGTTTCACCATGTTGGCCAGGCTGGTCTCGATCTCCTGACCTCAGGTGATCCGCCTTGGCCTCCCAAAGTGTTGGGATTACAGGTGTGAGCCAGCACACCTGGCCCTCTGTGGGGTTTAGAAGTAGCTCAGCACAGGCCAGGTGCAGTGGCTCATGCCTGTAATCCCAGCACTTTGGGAGGCCGAGGCGGGCAGATCATGAGGTCAGGAGTTCGAGACCAGCCTGGCCAACATGGTGAAACTCCGTCTCTACTAAAAATACAAAAAATTAGCCGGGCGTGGTGACGCGCACCTGTAGTCCCAGCTACTCGGGAGGCTGAGGCAGGAGAATGGCGTGAACCCGGGAGGCGGAGCTTGCAGTGATCCGAGATAGCGCCATTGCACTGCAGCCTGGGCGACAGAGCAAGACTCCGCCTCAGAAAAAAAAAAAAAAA
CACAAGAACCAGTAGGGGAATTAGGTTCTTTGAAGGCCAGGGCCTGAAGTAGATGGTGCGGCAAAAAGAGGAGGTTCTGGTAGCGGGATGGGGACATGCCCCTCCCCGTGGAACATCTTCTGGGGTTAATCACATGTCTTCCCAGCAAGCCATTTCATAGCTGTTTTTACTGATATTGTTGTAGCTGGTCCACCTCACTCCCTGTCTCCTGGCCACCCCTAGAGGACACCATGCCTTATATTTTTTGGGCAAGCTGGCCAGTGCCTCTGCTTCTCCCTGGGGTCAGGTCCCATGCACGGTGTCTTTCTTCCCTTCTCTGGGCCTCAGTTTCCTCATTTGCTA
CCCCTCACCCCGCCTGCCCCGCACCCCGCCTGCCCGCACCCCGCCTGCCCGCACCCCGCCTGCCCCGCACCCCGCCTGCCCGCACCCCGCCTGCCCGCACCCCGCCTGCCCCGCACCCCGCCTGCCCGCACCCCGCCTGCCCCGCACCCCGCCTGCCCCTCACCCCGCCTGCCCGCACCCCGCCTGCCCCGCACCCCGCCTGCCCCGCACCCCGCCTGCCCGCACCCCGCCTGCCCCGCACCCCGCCTGCCCCTCACCCCGCCTGCCCGCACCCCGCCTGCC
GTATTATCTCATTTTCCAGATGAGGCCATTGAGGATCTGCTGGATGACAGAGCTTAGCGGTAGAAGCAGGAATGGAATCAACGTCCAGTTGGATTCCAAGTCCTGTCTCCAAGCATGCTGGGCTCCCAAAGGAAAAGCCTTTCTGTGCCCTCAGACTACACAGTCTTGTGGGGAAGTGGACAGTGGGGACCCCACGTGAGTTTTAGGCTGGGACAGCCCAGCAGTGAAGGAGGAGGCTGGGTGAGGAGTAACCAAGCCTTAGCTTTGGTGATTGATGG
CCATCCTAGAATTTCTTACCATATGAGATATCATTCTGTAGCTTTGTATGGAGGCATTGTGTAGGCTCTGAAGAGAGATTGACCTGATTTTGAAACCCTGCTCTGTCCCTTACTAGCTGTGAGACATGGGTAAGTTATTTCACCTCTCTGAGCCTCAGTTTCCCCATTGATAAAATGAGGATAATAATGGTGCCTATATGATGGGAATACTGAGACTATTTCATGCACAAAGAGCCTCAAATATTGAACACACTCAATGCTATGGTCTGAATGCTGGTG
CGGAGCTTGCAGTGAGCCAAGATCGCGCCACTGCACTCCAGCACGGGCAACAGTGCAAGACTCCGTCTCAAAAAAAGAAAAAGAAAAAGAAAAAGAATTAGGAACCTTATTCTGAACATCTGTATCTTAATCAAATGTTTTGCTCCATAATTAAAAACTCAGAGCCTCAGGTACTATTTTGTTCCTATGCAATCTGCCAGCTAATGTAATAGTGTTATAAGAATTTTAAATAAGTAGATAAAATAAATTAAGGATTTAAAATAAAAT
CTGTCGAAAACCCAAACGCTTTAAAGTGATGTACAACGACCTTGGCTGCCTCTCCAGCCACATCTCGGGCCACCTGCCTTGCTTTTGATTCCCCAAGGACAAAGAACTGCCAGTCCTCTGAAGCACCCTGATGATCCCACTGTGTGTTGGCCATGCCATCTCCTCTGCCCTGAGCGCTCTTCACTCTCCCCATTGCATGGTTAACTCCTGGGCCTCCTTTAAGGTTAGGCCCAACCATTACCTCCTCCAGGAAAACTTCCTTCCCTTCCACCCGGTCCACCTCTCAAGGCTGGGGCAAGTGAGCTCCCACCTCTATCCCATGCCTCTACAGTTTTCTGTATTTGTTTATCACTTGAGTTTATCACACTTTTTAAATTTACCTGAAAATTGCCTTGTGTGTCTGTAACTAAGAGAAGATACTGACTATATTGTACTCATTGTTGCATCTCTAGTACTGAGTGCAATTTTAGGCATTTAGAAGGTATTTAATGTTTAAGAAATAAAGAACTCATAGACCCTCATACTGGGAAAGGC
AGGCTCATGGTCCTGGGGATCCCATCCTCAGCCTCCCCTGCTTTCCCCTTTAGGGCTGAGAAGAACAGGCAGCCATGGTCCTCATGGCTCTGGCCAGCTCTCCAACCACGCATCCTGAGAGCTGAGCCTTACAGGCTGACAGACTGGACCCTGGGTCACCCTCATGGTCCCAGCCCATGTCAGCCACAGCCGTCCTTCTTGGAGCTCAAAAGGCAGTGAAGAACGAGTCTCAGGCCCTGCTCCAGGTGGTGACAGCAGTGGCCAGGACTGATGACTAACTCCCAGAGCCGCCTGTGTGCACCCTCCTTTTCTCTGTATAACACTGACATGGCAGTGGGCATGCAGTGTGCAGTGGTGGAAGGGAG
CAGCACCTTTTGCAGGCGCTCAGAAGGGAAGAGGGGGCTCCGGGAAAGGCTGCCCTGTAGTTGCTCCCTTTTCTGCTCAGGCAGCAGCTGACAGGGGAGGCCAGTTAGCACCAGGGATCCTCTGGCCATGACAGTCCTGCCACCAACGACAAGCAAGTGAATGAGGACTGTCCTGCCCAGAGCCCAGCCAATCGGCACTGCAGACAAGGGACGCTGACCTGGACTGGGTCCCTGGCCAGGTCCTAGACCTGGAAGGGCTCTGCCATCCCATTCACAGCCCCCAGGCCACTGATGGCAGCACCTGGACCTTGGACCCTGGACCCTGAGCCCTGGTCTCAATCATGACGTCTGTGC
GAGGAGCCAGAACAGAGCCCAGGACAGCCTCTGCTTTCGCAGCATTTGAAAAACGTCCGCCGAAACAGAAGCTGGGGTATGTTTACACCTGAGAGGATGTAAGTGAGGAAACTGAGGCCCAGCGAGCTTAGCCGGCCTTCCCGGGAAACAGCTCACTGGGGACTGGCTGCACCCTGCCACTCAGAAGAAAGCTTTACAGGTTGCTCTGGGTGTTTTACATGAAATCTGTGTGACCCCTCTCTAGCCCCCTAATAAACCACTTGTGAGGCT
CCTTTGGAAGGACAGGCACAGTCAGAGGGTCGCCTCGGCTGGCGTTCCCCCGCCCCAGGGCCATCATGGGAATGCTAGAGGAAGTGACGGGCCGGGAGACTTGGGGGACAAGGGTGCCCTAACAGATAACAGAGCAGTGCTCCAGCTGAGAGCGGGGGCCGAGGCCGGCCGGGGGCGCAGATCTGTCTGCCACCTCCCCGCTTCCTGGCCGACCTGCTGTGCAGCATGCAAACCTTGCTTGAGTGCCCACCGAGGGCTGGACGCTGCGTCCTGGGCTGGGTCCTTGCCCTCATACGGCACTCACCGGGTCCTCAGGGTTCCCT
GGGGGGGGTGGCACTGCGTTGGGGGACAGCTCTCTATCTAAAGAGTCAAGTGTTTGGAGCTGGCAGGGTCCTCCTGGAGGTTGGAGCTGACTGGATGGGTCACCCCCATACCCTTTCTGGGCCAGGAGAAGGTATTTGGGACCCATGGGACCCTCATTTTGAACTGCAGTTTGAATCTCCCCAACCACTGCCAGTTCAGAGAATGCCAGTCCAGCTGCCTACCCACAGGGCCCTACTTTATGGCAATAAAGGTGATGCCCCACTTGTGTCCATGCCACAGATATGGGAGTTCCTCC
TAAAAAAAAAAAAAAAGAAAGAAAACTGAGGCCTGGAGGCTACAGGCCTTGCCTAGACTGCTTGTGTACCAGCCCAAGACTGAGGCACCAGTTACAAGAGGCGTTTTTACTGGACTCGGACTATTTAGCTGCCATTTACTCAACATGGACTGTGTGCCCCGTACTGGTCTGGGCATTTTGCCTAGAATCTCTCATCTGATTCTCCATTATTACCTGCACTTGCAGGTGAGGCCTAGGTCATGCAGCTATAAATGGAGGAATGTGAATTCATGCCCAGGTCTCGAGGGAA
TGCTCCTTATCCCCTCGGAGCTTCTGCCACATACCCCTTCCCTGCATTCTTGGATTTGAGAAGCCCTGGTTAACTGGTTTGATTTGGTTACTGGGATTGTTGGGGTTGAGTATGTGTTTAATGAAGAACTTAAAAATGTTGTCAGAGGAAAGAATTTCACATCTTGCCAAATGAAAACCAGAGAGCAAGCTTCCAGCTGTAACTGTCGCTGTTTTGATTTTTTAGTTACTGTGGAATACACGATCCTGCCTGCGTGGTTTACTGTAATA
ACACACCAGTGAGGAGGCCATTGCAATAGTTGAGGCTGCATAGGATGGTGGCCTGGAGCTGGGCTGTGTTGTGGGATGGAGGGACTGGAGATGTATTTTTGGGGTAGGGTAGAGAATATATTTACACACACAAACACAGAGACACATGTTCCCTTCCTTCAGCCTGGGTGACAGAGCAAGACCCTGTCTTCAAAAAAAACAAAAGACTCCATTCAGGTCAGACACGGTGGCTCACTTCTGTAATCCTAGCACTTAGGGAGGCCAAGGCAGGAGGATC
ACACACACACACATACACCTACATGTGGCCGACCGCCTCGCCTCTAGCGCTGGGAATCAGTCACCGTGCTGTCCTTTTGGAGTCTTGTGGCCAAACAAGAGAAAGCTAACCCCTGACATTGCCCCTCCAAAGTGCGCTACCTTCAGTGAGCCTCCCTGTCACGCCCAGCCTATGGAGAGACACACCCCGCCATCCCTCCCGCCCCCCACCCCCCCACCAAGCATGGGAGTGCTGTGCAGGCAGCTGAGTGGCCTGACAGTCTCTACCAGTCCTGCTGTCCCTTGGCTGAGAATCAAACCCGCTTCTGGATGGCGGGGAAGTGTGTCCTCTGCTGGCTGTGTTCTCTGTGGAGCTCAGGGGAG
TCCCGGATATTTTTCTGAAACAGCACTAAAGACTTAATGTTCTGGGCTGTTCCTACGTGTTTTCTTCTGCACTGTCTGTTGGGATATATTAGCAAGAATTATTTTACAAATCTACGTATTCCTTAGGGATTTTCATTGATAACCATAGCAGGCCGTAATGTGCCTTCCTCGCAACCTCTGTCAGGATTCATTATGAGGAGAAACACAAGAAGAATTGTGAGGAAAATCTACAGAATACGGGGACCCTGCAGAGGAAGGAGTATGTGGCCGGGGCACGGCGGCGCACTGTCGCGCAGCTCGCGAGAAAGGGGCCCCTGCAGGGAAACCCCGCACTCTGCATCCCTGCATTTCCACATT
GCGCGTCCCCGCTCACTGCAAGGCAGGGGGAGGTTATGCGGGACCCTCACCCACCGCTCTGGCTGGGTGCTCCAGACATACCCCCGCCCTCCCGAGGCCTTGGCCCTGCAGAGTTGCAGGAAAGGGTCCCTGAGGACAGACACGGGGACCCACCTCCCGCCCGCACCCCCACCCGCACCTTTGGTCTTGTCATCCTTGAAGTGCAGGTGCAGCAGCCTGCTCACCAGCTCCTAGAAGGGAGGGGGGTGTCAGCGCCACGCCCCGCCCTCCCCCCCGCACCCCC
CTCTCTCGAGTCTCTCTCTCTCTGGGCAGCGTAGAAATATCTTCCTTTCACAACCTTTGTCTTCCCCAGTGTCATTAAACACATGCCCAGGGAAGCTGCAGACAGTGCCTGCCGGCCTCACCCATGCAGCAGGGCAGATTGGGGTAGCAAAGGTGATTTCTCCAGCTGTGTGCACAGTCTGGATGTAGAGGTTGACAAAGATGAGTGGGATTGGGGGACCTGGAGGTGCTGGGTGCTTTTGCCCACCAAGAAGTCCCCCCCTCCACCCCACTTG
TTAGGATGGGACAAGTCTGTGAAGGCTGCTGCAGCACCCACCGTAGACCCCTAATCGTGTGACGTCACCAGGATGGTCCGGGCTGCTCACTTGCCACAGTGGCCTGTTTGAGCCCGGGAAGCCAACGGGGCTGCTCAGCTGGACACCAGCCCCCCGAGCTGCCCATGTTGGGGTCACAGGCCCCACCTCCCTGGTTGGGGAGGGGCAACTGAGAGTGTGGAGAGGTGGGACCCAGGTGTGCTGGTCTCCGCAGGGGCTGGATCAGAGCCTGGGATGGGCAGGGTGAGCCTCCTGACCTTTAACCCAGTGGTGTCAGGCAACGT
GTTTTTCTTAAAGATACAGGATGATACTTATCAATGATTAATTTTAATAACTGGAATAGCCCTTATTTCAAGAACTTTCTGAAATAGCTCAATATATGACAGAAACAAATATATTTTGATGTGTGCAGCAATTGAGAACCATTTGAATTTAAGGCTCTTACTGTAATTTGAATTTAAAAGCTAAAAATTGATTTAGAATGAATGCTACTTTTGAGGAAAATTTCATTTAAACTCATTTATGGTTTGGTTTTGTTTTT
CCTGACCTCGTGATCCACCCGCCTCAGCCTCCCAAAGTGCTGGAATTACAGGCGTGAGCCACCGCGCCCGGCACACCCCTGGTTTTAAAAATAAAGTTTCGAGCCGAGAGTGGTGGCGCCCGTGGTCCCAGCTCCTCGGGAGGCTGAGGCTGGGGGATCCCTGGAGCCCGCGAGGCAAAGGCTGCAGTGAGCCGAGATCGCGCCTTGCACTCCAGCGTGGGTAACAGAGCGAGACCCTGTCTCAGGAAAAAAATACAAGTGGGGTTATAAATAAAATGAGATTAAAAAACAACAGATCTTTGCCT
CCTTATCAATAGGAAGACTTGGAGGCGTATGCGGGGTGGAGTGGGAGACGAGGCAGGCATGCATTCTTAGCTTCAGGAGCAATGTAACCTTGAAAAAGTGACTTGGTCTCTTTGAGTCCCCGTTTCTTATTTATATTGTTTTATTTATTTATTATTTATTGAGACGGAGTCTCGCTCTGTCACCCACGCTGGAGTGCAGTGGCGCTATCTCAGCTCACTGCAACCTCTGCCTCCCAGGTTTAAACGATTCTCCTGCTGCAGCCTCCTGTGTAGCTGGGATTACAGGCGCACGCCACCA
AGGCAGCGGGTGCTGTGGGAACCTACAGGAGAACTTTACCAGCTGGATAAAGGCAGGTTTCCCAGGAGTTTATTTTTTAACTGTATGCTGAAAAATAAATGGGAGGTGGCGTTTGAGAAAGCGAAGTGTGTTCCAGGTGGAGAGAACAGCATGTGTGAAGGCCCAGAGCCGGCCCCCGGATCTTTTCAGAATGCATCTTGGTCAGGGGAGGATGGTCGGCCAGGACACATGCATGGCCCCCTGGAGTCGTGCAGCGCTGGCCTTGGTGAGGCACAGATTGAGGCGTAAAGGAGGTGCTCCT
GGTTAGACGTTCATTTGCCATCACCTTTCAACAAGAGCTTAATTTTTAGTTTTTCTCTGCATGGTCTCTACTTAAAAATATGCCCAGATTTTATTTTGAGTCCGTTGTGTTCTTCGGAGCAAGGACTTTTTTAAAATGATAAAAACAGCAAACTATGGTTTTTGGGGTTTTTTCCCTTATTTGATATTTTACAAATTATAAAAACAAATGATGTAGACGGTTACAAGCAAAACCATGCAGAACAAAGATGTGTTAAAGCCC
CCTGAAATGCAGCTGCATATGGACACAGGAGCTCAGCAACAGGAGTTCCTTGGGCACAGCAGGCATTGTTGGTGAGCACTGACACAGCTCCCAGGAGGAACGTTTCATGGGCTTGAGTTTTCTAACTCTTTGGGACGGCTGTGGCACTTTTCATATCATATCATTCAAAATATTCTTTTTTTTTGAGACGGAGTCTCGCTCTGTCGCCCAGGCTGGAGTGCAATGGTGCGATCTCGGCTCACTGCAATGTCTGCCTCCCGCGTTCAAGCAATTCTCCTGCCTTGGCCTCCCAAGTAGCTGGGATTACAGGCGCCCGCCACCATGCCAGGCTAATTTTTGTATTTTTAGTAGAGATGGGGTTTTGCCACGTTGGCCAGGATGGTCTTGAACTCCTGACCTCAGGGATCCACCCACCTCGGCCTCCCAAAGTGCAGGGATTACA
AGGCTGAGGCAGGAGGATTGCTCAAGCTGGGGAGGCTGCAGTGAGCCAAGACAGCGCCACTGTACTCCAGCCTGAGCCACAGAGTGAGACCCTGTCTCAATAGAAAAACAAATACATAATAAATACATAAAACGCCCATGGCAGGGACACACACGCTGGTTTGGGTTGGAGCCAGCCCGTAAACCCAAATTTGGGGGCCCGGGCTCTCGGCTGCTGCAGCACTGACTACCGTTAAGGTACAATAAAACTGACACATGGGCAGTGAGGGGAATTTGCTCTCCT
CGGAAGGGGGTGAGAGGACACTGCTTACCTAGTGATTGAAAAGATTATATTTTTTGAGCTGGCCACTAATTATTGGCTCAAGGCAAAAAACTGTGACACAGCTAGAATATTAGAATATTATCGACCTTTCCCCACCTGTATACCAGCATATGTGAGCTTGGGGTGTGTGTGCTGGTGGGAGGTGGGGGTGTCTCTCAGCCCCTTGGATTTGATAAAAGCTCAGCCTGGGGCCCCATTCCACGCCCTGAGGAGTTTTAAGCCCTGCCCAAGATCTCAGCAGCTCCGAATGCAGCGGCTTTCCCCCACGTCACTGTGCAGT
GCTGCTTCCTCTTCTGTGCCACAGGCCCCTGGAGTCTAGGGGGGCCCAGGGACCTTTCTCAGAGTGGTTTTTGCATTTTTATTTTTATTTATTTATTTATTTTGAGACGGAGTTTCACTCTTGTTGCCCAGGCTGGAGTGCAATGGTGTGATCTTGGCTCACCGCAACCTCTGCCTCCCGGGCTTAAGTGATTCTCCTGCCTCATTCTCCCAAGTAGCTGGGATTACAGGCATGTGCCATGACGCCTGGCTAATTTTGTATTTTTTTTCTTTTTTTGTTTT
GGAACACCCTCTGGAAGGCAGGACTCCTCCCACACAGGACACCCTTTGGGAGAAAGGTGACACCCTCTGGGTAGATATGACTCCTTGGCTACACCCTTCAAGAGAGCTGGGACACCATTAAGGCTTCAAGTACACCAACTGGAATGCATTTCATGACCATTAAACCCCTGTGAAGAGGGACAGAACACCTTCTAAGCAGAAAGAGCTCAATTGACTGTAGATAACACCCTTCAGTAAGATAGGACATCCTCTGGAGAGATACAGTTTATCACACCATACACGACACCCTACTGGAAAATAGAACATCTTTGGAATGTGAGGGACAGACACCCTTAAGATAGCAAAGACCATCAGTCAATAGGGCTTTAAGACTTTATCTCTAAACCACGCCCCTCTGGGAGACAGGAAAACGTCCCCAGGTGTCAGAAACACCTGGACTGTAATGTTAACACCTTTGAGGGTCTTGCAATGCCCAATCAGAG
TCGGGAGGCTGAGGCAGGAGAATAGCATGAATCCGGGAGGCGGAGCTTGCAGTGAGCCGATCGCGCCACTGCACTCCAGCCTGGATGACACAGTGAGACTCCGTCTCAAAAAAAAAAAAAAAAAAAGACAAGGTCTCACTCTGTCACCCAGGCTACAGTATGGAGTACAGTGGCGCAACCACAGCTCACTGCTCACTGCGGCCTTGACTTCCTGGGCTGTCGATCCTCCCACCTAAACCTCCCAAGTAGCTGGGACTGTAGGCATGAGCCAACATGCCTGGCTAATTTTTGTATTTTCCGTAGAGACAGGGTTT
AACTTCATCTCCAGGGAGGCAGGCAGGCGGCACCATGCCCAGCACATGGGCGTGGGCACCCCCCAGGGGGGCTGTATGAGGTCGAGGCACAAAGGACCCGGGAGGCAGGCCATTCAGGAGCCGCGGGCCCCCCCAGCCTGGCCGCACCAGCTCTAACCGCAGCCGCAGTTCCACCATCTCCTCCTGCTGCTCACGCAGCCGGTCGCTCTGCAAGACATGGTCCAGGTGCCAAGGGGGCATGAATGCCCCGACAGGCAGGAGTGTAGGAAACTGAGGAACAGGTCTGAGGCCACTCCACCGTCTCTGGGCTGAAA
CTTTTAGATCACTGAGAAAGTCTACTGTCCCAACCATATGCCCTTTTTCGGAGCAAAATTTCTCAAAACGGCTGCCGGTAGCTGCTGTCTCCTCTACCTCACGTCCCATTTTCTCCTCAACCCACTCCAGTCAGGCTTGTGTCCCCATCTTCTCTCCTCGGGTCAGCAGTAGCCTCCGTGGTACCAAATTCAATGTCCACTCTTCCATCCTCTTGCCGGACTGTTGGCCTCATGATGCCACACTTTCTTGGACTTCCTT
GGAGATATTTACATGAGTTGAATTTTACTTTAATCACACTGTGTGTGTGTTTGTTGGGGGAGCTGGTGGGGGATGTTTTATAGGGAATGTGGCCCTCAGTTATAGAGTGGGGAGCTGGTGGGTGTCGCAGCCTGGACAGATGCCCCACAGAGGGACACCCCAGGCAGGCCACGGCTCCTCTGAAATGGCTGCCAGGTGTGACAGCAGCAGATGGAGCTTCGTGCTGGTCCAAAGACCTGCGGTAGGGTGGACGGCACAGGCCTGCCTCCCACACAAAGGATCTGACGCGGGGTCTGGCAA
TGCGATTAGGAGGACGCGCGGTGGGATGTAGGGCTAGAGGGCCCCAGTGGTGGGAGAGGTAAGGATTCGGGGGGAACCTCACATGGCCCCAGATCAGAGAAACCAACACACACCACCACCCCGGGCATCTGCCGTCGCACCTGGCGACGGTGGCGGTGACCCCGAGCGCGGTCATGGCGGTGAGCACGTGCTCCACGGCTAGCACGTCCTCGTCGTAGACGGTGAGCACAAGCAGCGCGGCGAAGAGTGCACCCGCGAAGAAAACGAGCTGGCGGGCCAGCAGCGTGCGCAGGGGCGCGG
AGCTCTGCCTCCTGGGTTCACGCCATTCTCCTGCCTCGGCCTCCCGAGTAGCTGGGACTACAGGTGCCCACCACCACGCCTGGCTAATTTTTTGTATTTTTAGTAGAGACGGGGTTTCACCGTATTAGGCTGGTCTCGAGCTCCTGACCTCGTGATCCACATGCCTCGACCTCCCAAAGTGCTGAGATTACAGGCGTGAGCCACCGCGCCCGGCCTAATGGGCGTTTTAACAGTTCATACAGTTTGGTATTATTATTCCCGCTCTACAAGTGAAGAAATTCTGAGAGGTGATGTCGTCGATGCAGGGTCGGCCCGAAATAGGCGG
TTGTCTAGACATAGGTCTCACTACGTTACCCAGGCTGGTCCCCCAAACTCCTGGACTCAAGCAATCTGCCTGCCTCAGCCTCCCAAAGTGCGGGATTACAGGCGTGAGCCACGCAGTTATTGCTGCTGTTGTCACTGTGGGGAAGTGGCCAAGGGCACAGGTTTGGAGCCAGAGGGTCCTGGTCTGAGTCTCACTCTGCCACGTGTTATGTTTGGCCTCAACTCCCTGAGCCTTAACGTCCTCACCTGTAAAACTCAACCTCAGGACATTC
GAAGGTGTTGGGCTATCAGTGTGAGTAGCTTGGAAAAAATGTCAACAGACATTCTTTGTCTGTTCAACCAAATAAACACCAAGCATGCAAATCCATGTTGTCACCAATAAGGAGCAAAGTTTTCATTGAGTCTTTTAACCTTGGCTTAACAATATGTAAAAGACAACTTATTCATTAAATGTTTTTAAGAATAGTTTCCAGTATCAAAATATTTCAAACATTTAAAAATATTGCTGTTATTAACCTATGCTAGGTTAAGAGGCGGTGCTGCCAAGTTCTGAGA
AAACCCCGCGGTGCTCCCTGTGATTCACTTTCCAGAGGCCCCTCAGTGCCCCGACGCTGGCCCGGAGGGCGGTCGCTGACTGTCTTGAGACTGAAGCTCACTTTCGGATCCTGGGCGTTCTTGCCAGGTTTTTTTTATTAATACAGAGAAAACCAGTGGCTTTGTGACAGTTAGTTTTGAAACTCCCTGAGGAGGGCCGAGCGCAGTGGCTCACGCCTGTAATCCTAGCGCTTTGGGAGGCCGAGGTGGGCGGATCTCCTGAGGTCAGGAGTTCAAGACTAGCCTGGCCAACATGGTGAAACCCCGTCTACTAAAAATACAAAAAATTAGCCGGGCGTGGTGGCGGGCACCTGT
GCCCACAACCATCCCCACACTGGCCGAGCCCCGGATACCTGTATGGGAGCCCGAGAGGGAGCTGAGGAGCCGCGAGTGCTGGCTGTGGCCGTCGTGAACCTCCACCACGTCGTTGAGGGCCGTGTGAAAGAAGGCGAACTGGCCAAACACCACTGTGGAGGAGACACAGTGTGGGGACTGGGCAGGCACGCTGGGGGCAGGAGAGGGGATCTAGGGGTCTAGGGGCCCAAGCCAGGAGGAGGGCAGCCCTGGGGAAGTTGTTGGTTCCTGGGCTGTGGCTTGCTGCACTGGTTAGTG
CCCATCGCTGCCCTTGATTCCAATACCCCGAGCCCAGCTGGCGCCCCTCATGCCCTCTCTGCCTCCACGGGTTCAGGTGAGCTCACAGGCCAAGGCCCAGCTCAGCCACCTCCTCCTCCATGCGGCCTTCCTGATGTGCAGCTGCCGTGACTACTCCTGTCTCTGGGGTTCTCTGGGAGCCTGTGTTTAGGGCCCAGTCTCTTCTTCCAGTGATTTATTTGCTAGCATGTTTATCTCTCCCCAAAGCTCTGAGCTTCTGGAGGCCAGGACATGTCTTCCTTGTCT
GCTGGACCGTCCTGTCCAAGGCTCTGTTTATAACCCTTGCGTTGTCCCAAAGGTTGTGTGGTCCATGGAATAGCTGGGACCCTGCCCGTGGAGGGGAGGGGCAAGGCGTTTGAAGACATCTGGTTTTCATCAAAGGCCCCACCCTCCTTGCTCCATGGCCCCCCTCGCCCCCACCCACCCCCAATCCCAGCCCAGAACGGTGGCAGTCATTCTGCCCAGCAGTGGGGCGCTGGGAGTTGGTGGCTGGGTGGGGCGACGAGGTGGCGTCTGCTGCAGGCTGGCTCTCTG
CACGCACTTTTTCACAAGCCATACACAGAGTGGCCAACACAGACTGACACTCACTGTGTCTGTCCCACCCAGGCCCCCTATGTGCCTCTCATGACACCTGCCCACACCACCTCTCAGTGTACATCAGTCATCAGTCTCACTCTCTCTCACACAGAATCTACTTGTGTGACACACACAGCACCGTATGCTCACCATGTTGCACACAGCCACACACACTGCCCCCTCACACGCACCGTCACACACGGTCTCTCACTCCCACATACGGTCTCTCAATGTCCCATACAGAGCCCCAAAGAGTGTCTCTCCCACACCCGATCACACATAACCTTTCATCAGCACACACAGTCACCCACAATCTCTCAGCATCACCAGTAATCTCAGTGTCACACACAGTCAGCGACATGTCATCTCTGACATATGCAGTCCCACTCAGTCTCTCCTTGTCGCACATAATCTCATATCAATCAGTCACACACAGACTCCCAGC
GGCGGAAGGCCTCCTGGACCCTCTATCCTGTCTTCATAACTCCCACACAGATTAATGAGCCTCAGGATGCCCTTGGTTTTGGCCAGCCATGCTTGGGGCCTCCCCAAAATAGACAGGACGCCCAGTGCCTCTTGCTATTGTCCCAGCTATTGTCTTTATGAGCCTCCTGGGTTCAGGGATCACATCCTAACTCTTCCTGTTCGTGCTTAATCACCATCCGGATGGATGGACACTTGCAGACAGACTGGGGGCAATGCAGACTCAGGGAAGCCAGTACTGTGTGCGTGTGGAGAGATCTGGC
AAGCCAGGGAGAGCCAAGGGCAAGAACCCATTACTCCAGAGAGCACCCTTGCTTGGTGCTCTAGATAGCCGGTCTTAAGAGGCTGGGCACGGTGGTTCATGCTGGTAATCCCAGCACTTTGGGAGGCCAAGGTGGGAGGATCATTTGAGGCCAGGCGTTCAAGACCAGCCTCAGCAACATAGCAAGACCCCCATCTCTATGAAAAACAGCAGATCACAGATTTTCACAGTGTGGACTAAAACCACTTGCTAAAATATACGTTTTAGCCCCAACCCCGGAGATTCTGATTCTGTG
CGCCGCACGCTGCTGCCGCTACCCGGGTGTTTCCCCAGCACTCTCGTGCTGCCCCGGAATCCGGGGCAAAGGCAAGGAAGAAAGCTGGGCTCACCAGTGGTGCGCGCGGCGCTCGCCTCGGCTCCGGCGCCCAGCGGCTCTGCTCCAGTCTCGCCCTTCCCGGAGCGCCCAGATCAGATGCGGTTACAGCGCACTAGCTTCCTACTTGAGACCAGAACGGGCTCCGGCAACTGAGCATGCTCAGTGCCGTTCCGCGAGTCCCGCGCAGGGAGCGGCGCTGACGAGATTCCACTTCTCCAG
GCGCGGGGCGATCCCAGCTGGGCTCTCTCCACAGGGATGCCGATCCCTCTGGAGACACAGAGCCGAGCCGGGGACGGGTGGATGGGCGCCTTGACGCTTGGGCGGGCGAGCAGAGCACCAGCACTCTTGCTTTTCGGTCCTTTCCCCCGCCGAGGTCGGGGTCGCAGCCGCCGCCGGAGGATGGGCGGCCGGCGCACGGAGCAGGGCCGGGAGGGAGCAGAAGCTTCCGCCAAGAGCTCAGGAGCTGGGGCAGCCCTGGAGCTCTTCCTGCCCTTCTGCCCGCGGCGGCGGAAACTCCAGAGTCCCTACTCTTTCTCGGGAGGACTTTAGGGAAGAAGCAGAGCGGCAGGGGAA
TGCTCTGTTTACTTACATTTCTCAGCACTTCTTTGTCTTCCAAACCATTTTAGCTCTTAATATGGAAGTTTTATAAGTTATTTTATCAGAAAATGCAGACCTTTGCTAGTTGACATGAACACTTAGGATGAGGCTGAGTGCTTGGAAACCCCTGACTTCACCAGGAAAAAAAAAAAAAAAAAAGTAATATGTGGCATATGTTAACATCTAGGCCTGAAAACACAGCCAGTAAGAGTGGCGCACACTAAAGGAAATCACTACT
CGGGCTCCTACGAACAGTAATAGCAACCATAATGTAGAGACCAAGAGCAGAGTTACTGAGTTTTATGCTGATGTCCAAAGTCACAGGGCATTTCATTTTTCTTCTTTTTTCCTTTCCTTTAAAAAAATGGGCTGGGCATGGTGGCTCACGCCTATAATCCCAGCTCTTTGGAAGGCCGAGGCGGGTGGATCACCCGAGGTCAGGAGTTCGAGACCAGCATGGCCAACATGATGAAACCCTGTCTCTACTAAAAGTACAAAAAATTAGCTGGCTGTGG
CCAGCCACCGCCTTCTGAACTGGAGGACTGAGACACACCTGGAAAACAAAGCCCACAGACACACCCAAACCCCGAAGGAGAAAGAAGTGCGGACTGGGGACCTGCTTTCAGGACCGCCCAGGCTGACTCTGGGCCCGCGGCAGGGCGGGGCGGGGGGCGGGGGGGCGGAGTTGGGGGATAGGACTCGAGCACCCCCCGGGGCAGAGCATTGCCGGGTGAGCCGCATCCCTGCCTGGAACATATGAGAGGTGCGGGGTGTAGGGGAAGTGGGAGCACGCGGGGGGTCTGGGGAGGG
CGGATCTCTGCAGTTTTGCGAGATGAACCTCCTAGCAACCTGCTAATACCATTCATTCTGCAGCTTGGGAGGTTAATCCTCACAGTAATGTGTGGGTAGAGTCACTTAGAGGGCAGCTCCTAGCATACGTGCAACTGTGCTCATACAGATGTCTGTTTGACTTGAACAAGGAAGACATTATTAGTAATAATAATTCGTGCAAATAGGCTGCTATTGCCAGAGCATTCCTGAGACAGCTCGTTGTGCTCTTGGGGCGCCCCTCTGGGGCTTGTGGGTGGGGACTATTTTTGTATGTCTTTTCCAAAGGGAAAT
TGGAGGGGAACAAGAGTGGGGAAATCCCTCCAGGCGGCCTCCTGCACCCCCAGGCTCTGGAGACAGCCTTCACTGGACGCTGGAATATCAGATGGGGTGAAGACAGAAAATGCTGTGCTGGCCTGGCCCTCCCACAAACACTCCAGTTTCACGGGCTGAAGAGGGTAAGTTGTGAATTCTGTTTCTTCAGGAATAGAGAAACCCAGATGCCAAGACCTGGAGGAGGCAGGAGGCTATGCTACTGTCTCCCCCACTTCTGGAAAGCAC
TGGGTGTAGAGAACAAAACCAAAGCCGAGACGTTGCTCCTTACCCACTAGTCCCCTGCACCCAGGCATAGCCCACCCAGAATACCACACCTTCCCCCAGCAAGGCCTCTGGGGTATCCTGTTTGTCCCAGGTCCAAGTAGCATCCCCAGCCCGGGTCTGGCTGATTCGCTAATTGCCAGTGTCCTCTCTATTGGGAATGGAGAGCAGGAAGAACCTTCCAGAAGGGCCACATTCTCGAAGGATTCCAGTTTTGATGAGTTCAGAAGCCCCTTCACCATTCTCAAGCCAAGTGGTATG
GAGGCAGAGCTCGCAATAAGCCAAGATCATGCCATTGCACTCCAGCCTGGGCGACAGAGCGAGACTCCGTCCAAATAAATAAATAAATAAATAAATATTTAAAAAAATAAAACAGGTGAGAGACCTCCATGTAGGGCAATGCCCTCCCTACATGGGTGTAACAGTCGTAGGGCTGGGACAGAATTCAGCTGTCCTGATCCCCCCGCTGTCCCACCCTGCAGGTATCTTTTTGAGCACCTTCTACAAGGACCATCCAGCACATCCATAGGAATGTTCCAGAAATCCA
AATCTGGCCGCAGTTGTGGAAGTGGCTTCTGAATTGCGAATGCTTTTCTCAGGGGTGGAATTAGGATCTCTCAGCAAGGGGTTAAGGTGAAGGGGCTGGGGCGAGGGCTTTCCTAGACTGAGAAGATGAGGTCCACGTGGGGACTGGGCTCTGATCCCAACGCAGCTCGCCTGTTCCCGGGATCAGCCACACTCCTTATCTAGCAGACAAAAGGTCAGTTGAAAGCAATGGAGCTAGCCAAAGTGTCCTTTTCTTCTTGATGTGTAGACAGCCCGGATGGTGGGAGAAAGCCCTGGCTAAGC
GGATGCTCACCCTCACAGGAGATGGTGAGAAAGGGGTGAAGCTTAGTTATGGGTTGGTGGTCAGAGGTGGGGTAAGGTGAAGATCAGGAATGGATGAGGGTTGAGAGGTGAAGTAAATTCCCTTGGAAATGTAACTTACTCATATTTTTAAGCTAAAATATAAAAATTCACCTTCAGGGTCATGGGTGTGAATGTCAGATTGGCTCCTCAACCTAGGCCCCCTCTGCAGCCTCTGGAGCTCTGGAGGCCTTTCTTTTGTACACAGGTAAGTCCTCTTGGCC
TGCAGAGGAACCAAGCAGCTTTCACAGCTGAGGAAACCAACTGCCAGCACTGCAGCAGCAAAAGCCCTGTAGTTTTTTCCACCTTCACAGTCTCCAGGTGCCTGGCCCTCTAATTTCTCCTTCCTCTGTCCCTGAAACCACCTAAGCTGTTCAATACCATGGTCACCCAGACCAGACCCAGGGACTCACCCCAGTGGCCATCGCATTCTCTGGGTGCCTAAGCCAATACCCCTCCTCTATGGAGTCACCCCAGCTGCTGCCTCTACAAGTGCTCTGAGCCAAGGACCCAGC
GCTGAGGTGCTGGCTGAGGCCATGCCAGGCTTCCTGGAGGTCATCGCTATTTTTAGTCTTTTACTGGGGAGTGTGTTTGTAATAGTTTCAGGCTTACTAATAGCACCAACAAGAGTGCCCTGATTTCTGCCAAATGAGGAGGGATATGGGAATCATATTTGCGGGGGAAATTTGATTCTGAGTCCTGGGGTGAGCCTGGGGGGTTTCTGTTCATCTCGTGTTGGGTCAGGATTGCCGAGAGTGACAGGGAGTGAGCTCACCCATGCCGACAGCTAGGGCAGTGTTGGGAGCGCCGCTGC
TTCTACTATATAATGCAATTAGGTCTCCCATCATTCATCATTTATTCATTCTTTCAATTTTTGTGTCACTTAGCAGCTATGCATTGAAAGCCTACTAAGTGTAGGAGCTCTACCAGAGGTGCTGAGGATACAAAGATTTTTTTTTTTTTAATAATTTACATGATGCTGTAAGACCTCTGGGAGCTCAATGCTTAGTGAGAGAGAGATTTGAAAATAGCAAATACTATGTAACTGGGGTAAGTGCTTAGCATAGCAG
TGCAAAGATCCGATTTGCTAGGGAAGAGGGCAGTAGTGGCCAAGTAGAGGGTGGATCCTGGGCCCTGGCTGGCAGCAGGCAGCAAGGGGGGCTGCCAGGGCCCAGGCAGGGACGATCTGTAGACCGAGAGGCTTCCTAAGGCTCTTGGACAGGAGGAGGTGTCGGTTCCAAGCCTAAGGAGTGGGGCAGCCCTGGTGACTGGTGGTCAGTGGTGCCAGGCGGTGGGTGGTAGGACACCCTGGCAGGCAAGTAGGTTTGTGTGGGGGAAACTGATAGGCCCCTCCAGGGATTCGTTGGTGGACAACACCTGTGA
AGGCAGAGGATGCAGTGAGCTGAGATCACACCACTGCACTCCAGCCTAGGTGACAGAGCGAGACTCTGTCTCACACAAAAAAATAAATAAATAAAATTAAATAAATAATAAAATAAAACATCCAAATTGTCTTTATTTTTCTATATTTGTTTTGTTAAGCTATTCAGATTGTTTTTATTTAAAGATAGTAATAAAATGTTTTCATTACGTATATTTTAAATACCACCTCTCCCTAAAAAAATCCTAAAGTAAACAACCCTTTGCAGACCGGAAGGTGGGAAACG
CTGGGGTTACAGGGTTGTCTTCAGGGATTTTTTTTTTTTTTAAGATAACTGGAAAATGGCAGAAAATGAGCCTTGCCCCACCCTGCCTGTGTCTCTGGGCTTGAGTCCCAGGTGCCTGCCTGAAAACAGAATGAGCTCATTTTCTGCTATTTTCCAGTATCTCAAAAAAAAAAAATCCCTTTTTTAAGACCTTTTTTTACAGTTGTGAAGTCAAGGGTATGACAGGAAACCATGCAGAATGTACTTGTTGCTTATATCTACTCCCAAGTTAAAATAAGAACAAACTGACGGGGAGGT
CGTGGACTGGGGATGCTTGGGGAAGCAAGCCTTTTCTAGATGCGTCCAGCCCCCAATCTTTGCATCCCTTCCTGCCTTAAAAAGATGCCAGGAGCAGATTGTCCATTTCTGTCTGTACAAAAACCCACTTGCCTGGGGGCTCATTGAGGCCCTTCTTTTGCTCCTGGGTAAGGGAGAAGAAAGTGGTTGCTGGCAGGCTGGGAATTTCGGCTTGCCAAGGCTGGGACTGTTGAGTTCGGAAATCGTGGTGGCCAAACTCCACCATTTACCAGGGGAAAGGGACCCAGGGAGTACCTGACCTCCCTCAGTCTCTGGACCTAGGACCCCTGGCCCTGTGGGTCGCAGGTTCCCTGGATGATGCTGGGGAAAAGGCCTGTGTTCATTGCCTCAGTTCTAATTTTTCTTTTTCAAAAGGAAGCTCTCAGAACGCCCAGCTATCCCCACTGCAGAAGGCTCTCCCTGAAAG
CCCGGCTCCTCCCCGCCCCTGCGGTTCCTGTGCACCAGGGAGGTGCCTCCCCAGCCCAGGGCGCGCCCGAATGAAGGGACAGCGCCTTCGCGGGAAAGGTCGCCCAGCAGCCGGACAAACACCCGCGGCAGGCGGGGGAGCCCGGAGCCGAGGAGGCTCAGAACTGATTCCGCCCGCGCCGCCTGGGTGGGGCCCGCAGGGACCGGGCCAGGGCAGCCGGAGCGCGCAGAAGACAGGGATGGGCCCCCAGGGCGGCAGCCTGCCCCAGCGGGCCCTTCAGCGCGTTTCCCCTCCCTCCAACCTCATGCGAAGAAAGCCCGGTGCTTCCCCACGCTCGTCCCACACTCACCCATCAGCGCCGGCGTCCCGCAGGACGGCTAGCGAGCCGGGGCCCGCGCAGGCGCAGAC
GAGAGGACCAAGCTGTGCAGCAGAGGGAGACAGAAAAGGGAGGGACCAAGCCACAGCAAGGAATGATCGTCAATAACATTAACGTCTAGAATTTATTGACCACCTGCTATGCGCGAGCCACTGTCCTAAACATCTGGTATTCATTCCCTTAGTTAACACACCTCTAGTAAGTGCGTGTCTCAAGAACAGTGTCTGTGTTTCATTTAGGGCCTAGCACACAGTGGGTGTCTGGCACATAGTAGGTTCTCAACACATTTGGAAATGAATAATACAATAATCCTGCAATTTTTCTCTCCAATTAATAATGTAGAGGCAAATATTATCTCCATTTAGAAAACTGAACAATGGTCGGAGAGTTTGCACAACTAATGCG
CTCAGTAGCTTTAGCGTGTTCACAATAGAGTGGAACCATTACCGCTAATTACAGCACATTTCCATCACCCTAAAAGAAAAAGTCCGTTTCTCCCAATGCCTTCCTCTCCTCAGCCCCACACCCATTAATCTACTTTCTGTCTCTGTGGATTTTCCTGCCCTGGACACTTCATATAAATGGAATCTTACAACACGTGGCCTGTGTCTGGCTTTCTTTCACTTAGCATCATGTGTTCAAGGTCATCCACATTGTATAAGGAGTTCAGTATTCCATTGTGTTGATATACCACATTT
TGTGGGGACAGACTAAAGGATGCTGGCCCGAGCAGCTGCAGGGCGACATCTTAAGTTCCCCGAGATGGGGAAGGTGTGGGGATGGGGGCGATGGGGGTGGGGAGCAGGACTGGAGGTGGTCCGGTCTACAGTAAGATCAGAACTCATAGCACATGTTGAGGGGAATGGATATAAGTGTTGGGCTCAGCAAAGAAGCTCGTTTATTTTATTTTATTTTAATTTTTCAGATGGAGTCTCACTCTATTGCCCAGACTGGAGTGCAGTGGCACGACCTTGGCTCACTGCAACCTCCACCTCCTGGGTTCAAGCGATTCCCTGCCTCAGCCTCCTGAGTAGCTGGGGTTACAGGCGCACACCACCATGTCCGGCTAATTTTGTAGTTTTAGCAGAGACGGGGTTTTGCCCTGTTGGCCAGGCTGGTCTCGAACTCTTGGCCTCAAGTGATCCACCCACCTCGGCCTCCCAAAGTGCTGGAATTACAGGCTGAGCTACCACGCCTGGACAATTTCTTAAAAAATTTTTTTAAAGTAGGATTGATAG
CTGGTGCACGTTAGCTGCTTAATCAAAATGGGTTGGATAATAACAGGAGATGCATGGCTCGGAGTAGACCCCTCATTCTGGGAAAGACAGCAGAGGGGACCAGGCAAACCACAGCCTTGCTGATGATGCTGGAGACAGCCACAGTGTCATTTATAAACAACTGAGAGCTCACAAAGGAGCTGGAATGAGCACAGGCAGAAGTTCTGAAATTATAGTTCGGTTGCCATAATGAGTGGGCTCCATTACACCCAGAAAACCATGTCCC
AAGAAAAAAAGCCAGGCATGGTGGCTTATGCCCATAATCCCAGCACTCCGGGAGGCCGAGGAGGGCAGACCACTTGAGTTCAGGAGTTCAAGACCAGCCTGGGCAACATGGCAAAAACCCTGTCTCTACAAAAAATACAACAACAACAAAAATTAGCCGGGTGTGGTGGCACGCACCTGTAGTCCCAGCTACTTGGAAGGCTAGGTGGTAGGATCACTTGAGCCTTGGGAGGTAGAAGCTGCAGTGAGCTGTGTTCACACCACTGCACTCCAGCCTGGGTGACACAGCGAGACTCCATGCCGTGACACCAGCACGTGGCGTGTCACATTATTAAGGATTATACAGCCAACAGTTACTGGGCTGGTTTCCTTTAATCCTCACAGCAGGCCCTGTCCGCAAGTCTT
TTTTCATTGCTGGTGAATAATTACCATTATTATTATCACTGTCATTGTCATTGTTGGTATTATTTATCCTCTATTCAGCGCAGAGTAGGCGCTTAATAAAACTGTGAACTACCGAAGTGATGTAGCCTTGGACCAGCCACAGGGATGGAGGATGTGGCTGCTGGAGGAAGCCTCCAGGCCAGTCTGATGTGGTGAGGATAGCATGGCTCAGAGAGGGGAATGCACTGCCCCAACGTCACCCAGCAAGTCTAAGCGAGATCCAGCCCCAGAAATCTAGGCTTTCCTCTCTAC
CCGGGGAGCAGCAGCCACTGCTCAGAGCAGTCTGTTTTGCCTGTTGCCGGAGGCTGGGGGGTGCAGGAGCAGCCCTGGAGGGGCTTGGCACTATCAGTGGCGGAGGGGTCTGTGTAGACTCAGAGACAGATGTGGCAGGCAAAGATGGGGGACTTTGTCAGCAGCCCTACTAAGCCTAGATAGTTCTGCGTCCCCAGGCCCCACCCCCCGGCTCCTGCCTTTACTCCTACACCCCCTTTCCACCAGCATCACCACTGAGGGGGGCAGCCCAGCCGGCTTCGGCACCAGACAGGCAACGGCAGGAAGCACAGAGGAAACACCAAGGGAGAACAGGTACCCAGGGCAGCCGGAGTGGGCCTCGCACACCCCCACAAGCAGAGTCC
GAGCGAGTGACAGTGAAGAGGGAAGAGCCCCTTATAAAACCATCAGAGCTCCTGAGAACTCACTATCACAAGAACAGCTGGGGGAAACTGCCCCCATGATCCAATCACCTCCCGACGCTTGTGGATTACAATTCAAGATGAGACTTGGGTGGGGACACAGAGCCAAACCATATCAGAGAGCAAGGGACTGGCTCACTGATTCCACCTAGGAGTGGGACAAGGATGGAGCAAAGCAAGTCCCCGACCCCAGCACCAAGCCCACAGCTGATGACTTTCAGGCTGTGTGACCCCGGGCAAGTCTACACAACCTCTCT
GAAACAAAGTCTCACTCTTTCGCAAAGGCCAAAGCACAGTGGTGTGATCACTGCTCACTGCAACCTTGAGCTCCTGGGCTCAAGAATTCCTCCAGCCTCAGCCTCCCAAGTAACTGAGACCACAGATGCCGGCCACCACGCCCGGCTAATTTTTAATTTTTTCGTAGAGACGGGGTTTCGCTGTATTGTCCAGGCTGGTCTTGAATTCCTAGGCTCAAACGATCCAACCACTTCTGTCTCCCAAAATGCTGGGATTCCAGG
GTGCAGCTGGGTTTCCCGGGGGACCCTGTACGTGGCCTGGGCCGCACCCCCCGCAGCCCCGGCCGCCTGCCCGCGGCCTGTCCGGAGGCTCCCTAGGAGGCTGCGCTGGGCCTGAGCGGCCGTGTCCACCGCGCCCAGCCCCTATCTCCGCGTCCACCCCTGCGCGGTAGCGGGACGTTAAAGAACCAGAGAAGGGCCCGGCGAGGTGGCTCCAGCCTGTAATCCCAGCGCTTTGGGAGGCCGAGGCGGGAGGATCGCGTGAGCTCAGGCGAGAGCAGCCTGGGCAACATGGCGGAACTTCTGTCTCCGTAAAAAAGCACT
GAAACGCACATTCTCAGGTCCTCCCCCAGACCTCCTGAATCCAAACTCTTTTAACACACTGTCCTGATGCACACTTAAGTTTGAAAATCACGGTCCTAGAATCAGCCTCTGGGTAACTTGGGAAGAAGTGAGCAGGAAGCGGTGAAATAGAGGGTGGGCCGGCTGCAGGGGGTGAGGGTGGGTGTGCTGGAGCGGGTGAGGATGGGCCGGCTGGAGGGGGTGAGGGTGGGTGTGCTGGAGGG
TCCCGAGTAGCTGGGATTACAGGCACACGCCACCACGCCCAGCTAATTTTTTTTTGTATTTTTAGTAGAGACGGTGTTTCACCATGTTGGCCAGGATGGTCTCGAACTCCTGACCTCGTGATCTGCCCGCCTCGGTCTCCCAAAGTGCTGGGATTACAGGCGTGAGCCACTGCGCCCAGCCCCAAAATTGGGAATTATTTCAAAATAAAAAGCTGGATAAATGCATACACACAAGGCAGTATCGCGTATTTTCCACGAGTGCCTGTGCAGGCAGGTAAGGATTTAGGAAAGGTCTGGAAGGATGTGCAAAATGTTCCGCCTGCGAAGGTTC
CTTGGCCTCCCAAACTGTTGAGATGACTGGTGTGAACCACGTGCCCAGCCATGTGCTGATGTTCTTATGGGTCATTACTTTCCCGTTTTCTTTTGAGATTCCATTCTGTGTTTCCTTTTCTTTTTAATCTGCCAAGGATTTCCTTCCACTTCTTCAGGAATACCAGACACCAGTGGCTACGCGGCTGAGGCAGGCACTGGCCAGGCCAGGGAAACATCATTCACGTCTTACTGTGTACTGTGGCCTTTCAGGGCTGACGTTGTCCTCGTGCTCCCAGGGAAGGACGCTGACGCTCAGAGGAGGAGGCTGGGACAGGGGTGGTGCAGGTCAGCCTGAAGACCGTTTCCAGCTCCTCAGGGAAACCTGAGGGCCACCCCAGGCACATGAAGGCAAAGATGGCCTCAGGACAGGCCATGGCTGTTAGGTTCCCCGGGCCTCCTGAACACGTGCCCTGTGCCCACTCTCCTTAGC
TAAATAAATTCATAAAAGTTAACAAAGGGGTACACAGTATGGTCTTTGGAAATATAATAAAACATCAACTAACTTGGACTAATTGTGAGGAAGAGCAGAACAAATTAGTAGAAAGAGGTTATAAGACAATTGAGTTAGCTTCATGTGTATTATTGCAGCTTGATCATTTATATAAATATTTGTCTAGTACAATGCTTGACATACAGCATTGTGTTATGCCCATTGGGGACACAGAGGTGAACAAGACAAGGAATGCCATCAGG
GGGAGGAGACCAAAAGACTAGAGTGGTTTTTTTCTGCTTTGTTGAAATACAATTGACAAATAAAAGTATACATATTAAAAGCATACAACGTGATGACTTGGTATATGGACACGTGAGATGATTATGACAATCAAGCTGATTGACACACTCATCACCTCCCATAGTTACCGTTGTTACCCATTTTTTTAAAAAAAACGAGAACACTTTAGAGGTACTCTCAAAAGATTGTTTTGTAAAGTTGTTTTTAAAGGTTGGGATCACCCAGACTCTAATTCAAGTGA
TTTTATTTAAATTCTCTTTTAAAATTTTGTCTCTATCTCCTTGCCATAGACAAATATAATTTTTTTAATTATGTGAACTGTTAAGAACAGTGTTTGATATGCAGAAAGAAGGCAAATATAAAAATGAAGCTAATTGAACACAACATGTTGGTTCGCGTATCACTATAAGCATCTCACAGACCTCTAATGCTGTGGAGTGCAGTCCTGGGCTTTGAAAACAGGTCCGCAAACTGATGTCACCTATGTGCGTGTGGCTTTAGGGAAGAGCTCCTTTCCCTTTACAGGTGGA
CCTCCGCCTCCCGGGTTCAAACGATTCTCCTGCCTCTGCCTCCCAAATAGCTGGGATTAAGTCGCCTGCCAACACGACCGGCTAATTTTTCTATTTTTTAGTAGAGACGGGTTTCACCATGTTGGCCAGGCTGGTCTCCAACTCCTGACCTCAAGTGATCAGCCCGGTTGGCCTCCCAAAATGCTGGGATTACAGGCGTGAGCCACTACGCCCGGCCAAAAAACCGAAAATCTTAAAGGCCTTTCCCCTTCCCCGCCTGGGCTCCAACAACGCGGGAGCCGCCCTGCCCCGCCCTGTCGCGGTCCCTAGAGCAGGTGGGCTGACTGAGGGCGACCATGGGTCCCAAGAGGGCTCCCGCAGCCGCGGGCTCCCACCTCGAGGCGCAGCGACAGGGGCCGAGAGGGGCCAGCAGCCCCCAAGCCAGCCCCGCGCTAGGAGTTGGAGAGACGCGCCCTCCGCCTTCTCCCACCCAAGCCTCTGCCTTGCCGGGCGGGCCAGTTGCGGGAGAAAGGGGCGGGGAACCGCGGCCTCTCTGGGGCAGCTTCCCCTTTCTCCTGGGACTCTGGGCACCCGCTTTCCGCCCTCGCCCTGCCCCGCCAGGCCGCCACCCGGC
TGCTCAAACCACCGCAAACCAATTTTTCCAGGCTGCTGCCAGGTTAGGCTCCCTTGGTGTTAATTTCCTGCTCAGTAAAGCAGTGAGTCATCTCCCTCCCTTCTCTCCAGCTCTCACTATTGCTCTGAGACCAGAGTCTGCAGCAGAGGGGTCACATGGAATCCTTTAGTACAGAAGTTCACGACCTGGACGAGGAGACGCAGGGACCGCCAACTGGCTCCTTGGAAACTGCCCGCAGTTGATTCCGAAAACACACCTGAGCCGAGAAGCTCCATGCAATCTGGAATTC
GCCTGGGGACCTCTGGCCACTTGTCACCAGGCGTCGATACCGTTCGGGCTCACTGCTGGCTCCGGGTTGTTGACCCCCTGGGAGAATGAACATTCGGGCTGTCGGGGACCGGGGAAGGCTCAGCCGTGACTGCTGACGAAAAACACAAACATCTGTGAGGGGAGAGGCGGGGCTGGAGGGTGGGAGGCAGCCGGGGGCCGGGGAGCGAGGTCAAGGCCCGAGAAATTAAATGTTCATAAATGTAGGCCTGGCACTCACAAAGTAGGGCAGAGCCATTAGCGCTCATTAAAGTTTAATAC
TCAACACATTCTATAATTTCTCTAATTAAAAAAAAGATTAACAATGGAAAATCCCCTTAGGAAGAGATTATTAATGAAGAAATTGTGTTCACTTTCCCATTCCAACGATTGCATGAATGTTCGTGTGCTGTGTGGCCTCACGGGGAGGGTGCTGTTTATCTTTGAGGCACTGGGCCGGGGGCGGAACCCAGGGTCCATTCCTGCTCCCTTTACCACCAGCTGGGTGGCGCCGGGCAAGTCCCTCTCCCAGCTGTGCCCCTGGAGTGCACAGGCCCGTGCTCT
GCCTCTGGCCTCTGGGCCTTGCTGTGTTCTGCAGCCCCCAGAGCCAGGACCATCCCCCTGTGCTGGCAGGGACGACAGATGGACAGACGGTGCTCAGGGCACAGACCATCTGCCTTCTTCCCTCCGGGCCTCATTTCACAGCCACTCCATGGCCAGGCTGCCCCATGGAGTTGGTCCGCATCCTTTTGGGGTTGGCTGTGAGGCCCACTCTCTTCCCTGCCTATTGCCTCAAAGCAGGCATTGTACCAGATGGTGCAGAGCCCTCACTTGGAGACATCCACAGCTGAGTTCAAGTCCCAGTAGGTCACTTCGTGGCTGTCTCACCATAAAAACATAATTTAAAAAGAGTAGCATGGGTTTCCAGTTATGACCCAGCCATGAAGTCAGCTAATATATGGTGCAGGGGCAGAGAGGTGGCTCCTGGTCAGGCCATCAAGGTAGGTTCTCCACTCTACCACTTACTGGTGATGCGATCCTGGTGCCCCGCAGACTCCCTTTACCCATATGTGGAACGGGACACTTACACTCTCTTCTGCAGAGGGTGGCTGTGAGTTATACCCAAGCTAATGTCTATGGGTAGGTGAATGAGCCTGCCTGTTCCCAATGGGGCCTGTCTTGTGATTTCTCCAGCCTTACCCCTTGGGGTGACCCTGTTCTT
AGCCCCTGGTGAAGTGTTTCTCTTTCCCACTCTTCACCCCTAACTTGTTACCTCGTCTTTTCCACTCTGTCCCTAATACACCTATAGGATGACTCATAGGAGCCCCTGGACCCGGGGATGCTGTCAGATCGCTTGGTCTTTGAGACAATGGTGCCATTAAGGACCCCCGCCAGGCCCACCAGCAGGCCGAGGGCACAGACCAGCATCTCCATGGTCTCAGGCACCTGGATTAGTTCATGGACCTCTGGGGCACCAAGGGAAGACAGAGTTATAAGGTACAGAGAGCAGGGGCTGGCCTTGGATGTGGGAGGTGTTGGGTATTCGAAACCA
CCGAGATCGCGCCACTGCATTCCAGCCTGGGCGACAGCGAGACTCTCTCAAAAAAAAAACAAAAACAAAAAAAACCACATTGTGACCTCCCCCACAACCTTCTAGTTTTGTTCACAACTCTTGGTGACAAAACATGCTATGGCTATCTGCCCCCACCCCCTGCTTGCCCAGCACGCACAGGCTAGAATTCAGGTCCCATGAACCCCAGAGGCTGGCTTGGTTTTTTTCACTGCCATATCCCAGGAACTGGAACAGTGCCTGGGGTATGGGAAGGAGGGAGTCAGGAATGAATGAATGGATAAATGAATGCAGG
CTTGGCCGGTGACCCCTGCAACAGAGCCGTCTCTCCGGTGCTCTTGCTCGCCAAGTCAGTGTGAGGCCCGGACGGAGGAAGCCCTGCTTGCTTCTCTGTTCAGAGGAAAGGGGCCAGGGGATTGTAAAATAGGCCTTAGGTTATTGGACAAGAAGACAAAACCAAACCAAACCAAAAGCCTGGTGAGATCACGGTCTCACCCAGACGCAAGTGATTGCTCAGGTCAAATCAGCCAGCCTGGGCTCTGATAACTGCCGGGCCAGGTGGAGCCCGTGCACAGGGGAAGGGGGTTAGCATGGCCTCTGCCTGGGGCTCCCAGCCTGAGGAGGCAATGCATCCTTACCCCAAGAGACCACTGTTTGCAGGACGATACTCCCCAGGATAGTCAGGCTGGTCTGGGAGGCAGCCTGTGGCCACACAGGGTGGAGAATGCGAACTCAAACTGTGAAGCAGACAGGGCTCGCGGAGGCCCCTCCCATCTGCCCCGCCAGCATCCCCTTTTTGCTTCTGCAC
AATAGAGCAGTATTTTTGATAGTAGACAACAGTTATAAAAACCAGGTCTCCCCAGTTTCAGTGTCCATCTATAGTGCTTGGGCGTGTTGTAAGGGGACAAAGCCGGCAGGTGGCAGGAAGCCCCCTTGGAGGGTGCCCGGAGCCCCTCTGTCCCCACCAGCCTGAGCTCTTTACCCCAACGTTACCTTCATCTTCCGAGACATCCAGGATCTCATCAACTGTCTCAGGGAAACTCATTCGATGCTTATCACTGACTAACTAAAACGAGAAAAAGCAGATAATTCAACCCAAACTAGAGCCGCACACATTTTTTACCAGCCCAGCGGTTCCC
CGCTGGGGACGGGGTGCAGCTGGGGAGGGGGTGGATCCGGATTGTGAGGGTGCGGCTGGGGGGCGACTTCCGCGTGGGGTGAGAGGTCGCCTGCGAGGGTGACCGGGCAGGAGGGCTCAGTGCGCAAGCCGGACGTGCTGGGTCCAAGATTATTGATTAATTTGGGCACCGCGAGGGCTCGAGTCCCCCCACACCACTGCCCGGCCTGCGGGGGAGCACAGACAGCCCGGGCCCTCCCGGCTGCAGGTCCCGGGCTTTCCCCGCGCGGTTGCCGGCTCCGCCCAGAGGAGCC
AGTAGTGAACAAACCTGTTTCTCACTGCTGCAGTCGGCATGGCTTATAATTAAGCAGCATACTGTTACAAAAAACAAACAAAAGAAAGAGTCTTGGCTGGGCGCAGGTGGTTTATGCCTGTAATCCTAGCACTTTGGGAGGTTGAGGCGGGTGGATCACTTGAGGCCAAAGAGTTTGGGACCAGCCTGGGCAACACAGGGAGACCCCATCTCTACAAAAAAAAAAAAAAAAAAAAAAAACAAAACAAAACAAAACAAAAAAAACACTAAAATAT
TAGTGTGCGTGAGTGTAGGGTTAAGTATGTTTAGTGTGCCCCGGTACCCGAACCCTGTATTTCTGTTGTGTTAAATGTGTACAGTATGTATGAGCCCGCGCGTTCACACGCGGGTAGGTTGGTGGTGGGGAGGTCCGCGCCTCAGTGCAGGGCGGAGTCCTCACGGAGGCGTGAAATTGGTTTGGAGCAAACACATTACGAAAAGCAATTACCAGGGAGAGGTTCTGGGCCCGCGGGACCAACAGCCAGGAGGCTGGGGAGGGAGCGCCCTGGCTCGCAAGAGTCTGAATGTCTAACCCCAGTGAGGACCCTCCTGACATTGCCCGCTAAGGG
TAATCCCAGCACTTTGGGAGGCTGAGGCGAGTGGATCACCTGAGGTCAGAAGTTTGAGACCAGCCTGGCCAACATGGTGAAACCCTGGCTCTACTAAAAGTACAAAAAATTAGCTGGGCATGGTGGGGGGTGCCTGTAATCCTAGCTACTCTGGAGGCTGAGGCAGGAGAATCGCTTGAACCTGGGAGGCGGAGGTTGCAGTGAGCCGAGATCGTGCCACTGAATTCCAGCCTGGACAACAAGAGCAAAACTCTGTCTTAAAAAAAAAAAAAAAAAAATCGCCTATGGGCC
ACTCCAGGTGCTGCTCTACCCAGCGGTGCTTCTCACCCACACAGTGGTCATACTTTGGCAGGGGCTGGTGCAGTGTGAAGACCTCGGTGTTTTGCATGTGCTTCATCTCTTGCAAGGCCCTCTGGGGTTGGGCTTCAAGACTAGGGAAAAGCCTAGGGCTTCACACCCATGGGCCACTTTATCCACCAGGTCCGGCAGCAGGGTGAGGTACTGCTTCCAGACCAGGAAGCTGCGGTGCTGCTGCAGTGTCACATGCAGCTCCCTGAGAAGCGGCGGCTGAAGCCCCACAGGATGCCGTCTGGAAGCTGCCAGCACGCGGTCCCTGTCCATCAGCACACGCGTGGGCTGTGCTCATCGCTGCCGGGGCACTGGGGTTTCTCGGGATCCTAGGGGTA
ACTGACCTTTTTAAACATGAAAATGAAAACGAATAGTCAGACTCCTGCATTTTTCCATGTCTTATTTCAGTTTTAAAGATGGACAATATGATAAGAAAGTCTGTTTCTCTTCTGGATTTCTATTTCCAAAGAGATAGCAAAGGTTCTCAGGTTACTTGGAGAGTTTACTAGGATGCTGAGCGCTCCTCACCCACATAGTTTATTATTCGGGAGGTCTGAGGTGGGACCCCAAAAGACAAATTCTCAGGTGAGGTTGATGCTGCTGGTCTGGCGACCACGCTTGGAGACTCCGTGAGCCAGAGGACT
GCGGGGAGGCCGGGGGTCGGCAGTGGCAAGCTCTGGCCACGGCGTAGGGGTGGGATAGCCACCCCCATTTCACAGATGGGGCTCCCGAGGCGCGGTGAGGTCTGGCAGCTGCTGGGGGCGCAGGCACGGCCCCCCGGGCGGGTGTAGCGGTCGCTTGGCGGGTGGGTCCGCAGGCCTCGCCGGGAGCCGGGCCTGGGTCTGGGGCGCTGGCAGGCCGGCCGGGAGGCGCGCCGGGCGGGAACGCGCAGCTCTGGCGGGAAGTGCGTGGGGTCGGGGGGCTCGGGCGGGGTGCAGGCTG
ACTTCGTACCTGGTTGCACTGTGGGCTGAGGGAGTTGTGCGGGTCGCAGGCACACGGTTCACAGCCCTGGCCACTGGCCAGCTTCCAGTGGTAGGGAGCACACTGGTCACATTTGGGACCCACCACGTTGGGCAGACAAAGGCAGCGCCCACTCTCCTCGTCACACGGCATGTCCCTCCGGGACCCCAGGATGTTGCAGTCACAGCCTGCAGGAGGAGAGCTGCTGAGCTCAGGCAGACGCTCCATGAAAAACTCACCCCCAGAGGACACACATCCAGGGAGGGGCGCTGCCTGGGAAAAGAA
GGCTCCCCTGGAGCCAGGAACAGGGAGGGGCAGGTCAGGAGGGCAGCTGGGGCCTGCCACGTGACAGGAGCCCACAGTCCATGGCAGGAGATGCCCAGCACACCAGAGAGGCTTTTCAAGTGGTCTCCCCAGAGGTGGCTCAGTGGGTGATGATCACACAGCGAGCTGAGTACAGACAGAAGGGGCTGAGGACAGCTGCTCAGGCCGGGCCGGGCCTGGCAGAAGACAGGCACGGTAATCAGTGGGTGGGGCTTTGCAGCTATGAAGTGCTCTCTCTCCATACCTGGGGCAGGGAACCCCCGTTCTGTT
TGGTGTCCTCCCGCACGAGGAAGAAGGAGGTCTGTGGGGAGAGGGCATCACGTGTTGGCTTACGGGGTCCTGGCCCAGGGCCTGCAGGGCCCACCTGGACACAACCTCCTGGGATGGGACAGGTGCAGCCTCACCTTCAGCTGCTCGTTGAGCTTGGTATCCACGTCAAGCCGGATGAGCACGGGCTCCGTGAGGCCTGCAGGAGACATGGGGGAAAGTGGGGGAGTCGCAGAGGGACTGGCCCCCAGGCCCCAGCCTGACCCCCAGCCCCCATCTCCACCCCCAGCTCACGCACCAGCCCGGGCAAAT
TCCACTGAGCTGCATCTCTCAAGACTCTCACCTTTCCACATGGAAGGCAGACTGGCCCTGGACAGAAGGTAGAGTTTGCACCATTTCACGGCTTTCCATTTGAATTTTGTGCTCTTTGGGACCCTAGGCTACCATGTCAGAAAACTGCCAAAGCTTCTGGAGAGATCACGTGAAAAAGCCTCGAAACTTAGAGAGGAAGAGAAAGAGATAGACACCCAGGGGTCCTAGCATCCCAGTTGAGCCTCTAGGTGTCTCCAGCCCCAGTTGCC
TGCTCCTTCCTGGGGGACTCCTCAACCCCAGAGGTGTCAGCTGCTCCCTACACTTCCCATTCTGCATTCTTCAGAGCAGGGACCAGCAAGTCCAGCCCACTGCCTAGCCTTATAAAGTTTTTATTGGACCACAGCTGCACCCCTTTTTAAAAAATTTTTTGAGACAAGTCTCGCTCTGCCACCCAGGCTGCAGTGCAGTGGCACGATCACAGCCCACTGCAGCCTCGACTCTCCAGGCTCAAACAATCTTCTCACCTCAGCCTCCTGAGTAGCTGGGACTACAGGCACACACCACCACCACGCCCAGCTAATTTTTGTAGTTTTTGTAGAGATGGGGTTTTGCCATGTTGCCCAGGCTAGTCTCAAAACTCCTGGACTCAAGTGATCCGGCCACCTCGGCCTCCCAAAGTGTTGGGA
GCAGCGCGGCCCGGTCCAGCCCTGCGCGCAAGCGCAGCGGAAGAAGGGCGCGAGCGGCGCGGGGCGGCAGGAGCCCCCGTGGAGACAGGGGGCGGCCGCGCAGCTGGCGTTGCTGGCCCCCGGCGGCGACCCCGGGAAGCTGCGGCAGGAGGGTCCCGACAACCCTGGGGGGCAGGCGCAGCGCGGCCCGCGGGGCGTCTGCTGGCATGGGACGCCCACCGGGCACTGCAGCTCCCGGCAGGAGCGCGCCACCCGCTCGCAACGCGGACCCCAGAACGGCTGGGGGTCGGGTTTGGGGAGGGAGGGATAAAAATGAGG
TGGTGGCCGTGGGTGCAGGGCTGCTGCTGCTGGGGCTGATCATCCTCCTGCTGTGGAAGGTTAGTAGCCCAGCCCACTCCTGCTCCGGGACCTCCACCAGCACACTCACCAGCCCTTCCTCCAACCCACGTCTCCCCATCCTGGTCCTCCCTTCCATCTCACCCCCACCCTTCCTCCCTGTCCTCTCCACCTTCTACCACCAGCTTACAGTCTCACCCCTGGCCTGGGTTAGTGGGGGGAGCTGCAAGCTGGAAAGGGGGACCCAGGAGCTCTGGCTTCTGACCACACCACCAAGCTGGGACTGAGCCCCAGCCCC
ATCAAAATTTGTGGAAGTGCCACTAAAGTGGCTCTTGGAGACAAATTTATAATTAAATGCTATTATGATAGAAAGCAGAAAAGCTCACAAATAGACAATTTAAGTTTCCACTGTAAGAAACGGTAAGGGAAAAGGGAACAAACTAAACCCAAAGTAAATAAGAAAAAGAAAAAAAAAGAGAAAAAGAAAAAGTGAATAAAAAGAAACTGGACACAAAAAACATTAAAAATTAGTAAATAAAAGCTGATTCCTTGAGAGGATCCATACAATTG
GGGCGTGGTCCATGTGCCTGTAATCCCAGCTACCCGGGAGGCTGAGGCACAAGAATCGCTTGAACCCGGGAGGCGGAGGTTGCTGTGAGCTGAGATCATGCCACTGCACTTCAGCCTGGGCGACAGAGTGAGACTTGGTCTCAAAAAAAAAAAAAAAAAACAAAAAGAAGGAAGAAAAGAAAATAAACGTGCTCTTAACCCCAACACTAGTGCACGTCTCTTAGTCCCTGCCCTCTGGGAGATTTCACTCTGGTGGGAAAAAAGACATTAGACAAAGTACGCAAACCTTCACTGCACGTTGGATAATTACCATGAAGGACCTTAGTAGAGCACTG
TTAAGTGATCCTCCTGCCTCAGCCTCCCAGGACCACAGGTACATGCCACCATGCCTGCCTACTTTTTTGTTTTTTTGTAGAGATGAGAGCTTGCTGTGTTTCCCAGGCTGGTCTTGAACTCCTGAGCTCCAGTGATCCTCCTGCCTTGGCCTCCCAAAGTGCTGGGATTACAGGTGTGCGCCACCGTGCCTTCCCGGCCTTAGATATTTTACAGGCGAGGAAACTGAGGATTAGAGATCACATGGCTCAGCCCTGCTCACATGGGTTGCAAGAGTTGCCC
TTTTATTTTTGAATCTCACTTATCATATTATGGTAGGGTGTTACTGAATTTTAAAAATTTCTGAGTTTAATGTTTTCTGCTAATTTCTGCTCCAAATTCAAAATAAAGAGTGCAGTTTCTTGCAACAACACTGTGGCAAGAGGATCATGCTAGAAATAGAAAACTAACTTTACAGCTCGAAGATTAAACAAACAAAAAATACAGATGGAGGGGAACAGATATAAACCCTCCCGGTCAGCTGGTCCGGATATGGGGCGTCGCGGGTCTCAGTGCC
CACTAAGCTCAGGGTCAGGACGCCCGCAGGTGGCCACAGCCCTGCCAGTGGTGTCGTGTGCGCCCTGCCTTGGCTCTCCCTGGGGAGGCACCATGGGTGGGGGCAAATCCCCGGCTTTGTCTCCAGTGTCTGAGCCCAGCTTTGCTGGAAACCGAGTGGCCTGACACATCACACACCCCAGAGCCCCAGAGGCCCCTGCTCATGGTGGAGATAGCCCCTCCCCAGGGGTGTGCCCTGCGGCTGGAGCAACAGGTGGGCCAGCCTGTGCAGGTGCCCCACAACCTCCCCTCTCAACGCTCACAAGGATAGTGGCCCCTGAG
GACAGGAGAGACAGCAGTGAGGCCAGGAGCAGGCACCAGGCAGCTAAAAGTGGAGACAGTTATTTGGCCAAAGTACTGAAGAATAAGTCCTGAGAGACTGTTAGCCCTAACCGCCATTCTGAATACAAAAAAAGGGGGTTGGATTGTAATGGTTAAGACCTTGGGCTATGGAGTTCTATGCAAACAGTTTGACCTTTCTGGGTTCAGCTTCTTCATCTGTAAGATGGAAAGGGTAGGAAATAGCACTTCCTACAAAGGGCAGTGTTGAGAATTAAATGGGAAAATACATGAAGCACTT
CCCTCTAACCTTCACCCTCAGGCCACTTGACCTCCACCTAAATCCAGCACTGCTCCCTGTAGGAAGGCAGGGGTGTGACTTCTTGGTAGTCTCATCTGGCCTGTCTCCCCCAGGGGTGGGAGCTCCCCGAGGGGAGGGCTGTTGCAGGCCCCTTCAGGACCTCAGTTCCTGCAGTGGTCCCCCAATTACGCTTCCTCACTAAGTGTCTGAGGGAGCATTTGCCCAGCATCGCGATTCCTTTAGCCCAGAGCCCTCCCTGAGCAGGCCCAGGATATAGAAATGGTCCAGCGTTGGCCTTTGACCCGGGAGAACAGGGTGAAGGGGACACCCAGGTGCGGACTCCTGCGGGGGTCTGGGTGGGCCCAGTGACGTCAGTTCTGGTTCTCCAGTGAAGGAGACCAATTCCAGGACTGCCCCCAACTTGCTGTGTGATCCTGGGACATTTGCTTAAACTCTCTGAGCCTCATCTTTCCTTTCACACGACAGGGAGACGATCCTGCCTTTGGGAGAATG
CTGTCCCCTGGCTGTCCCGGCATCCTAGGGCGCAGCAGCCGCGGCAGCTCCCCTGGATTTCTGTGAGCACGGGGCTGCAGGCGTGCTGTGGGGACCCCGTGCCTCCAGGGTGTTGCCATTGAGCATGTCCTTCCAGAGAGAGTGAACAATTCTTGACACATTTCTAAGGGAAATCTTCTTCCTAAGGGCATCTACGGGATGCCTTCTTGAGAAGTGCAGAGTGTGTTAAAAATGTGGGGGTCAATCATGGCCTCTGCAGATAAAACCAGGGTCCCTGCAAGCCTTGCAGGTGCAGCTTGGCAGAGGGGACC
TCTCTCTTCGAAAGCAGCCCAGCTAATAAATGAGGAGTGTCGCCATTTTGCAAACACATAGGGAAACAGGGATCTAGCCAAGGAATGTCAACAGCGATTAAAATAAGCCAGAAAGACAACCTGCTACCCTGTGCTTCCTAATAGAAGGACATAATGCCACGTACGAGCTTCTAGTCATGGTAAGCAGCATCATCCTCACCTTGTCAGGGTGGAAACTGAGGCTGCATTGTGCCCTTTCTACCAAAACAGTGTAACGGCCCTTCGCGTAGGCATCGCCCAG
GTCTGAAATACTTCATATTGAAGAAAGACATCCATATTGAAAAACTAAACAGAAAACATAAATGGAAAATGAATCAACATATACAAAGTAGCCACAGTATGGAGGTGCGGATTTGACTTTGCCTGCGGAAGAGCTGTCCTGCTCTGGCCAGCACTGGAAGGGACTCTGCCTCCTCTGTTCTGGGAGCGTGCAAGCAGGAACTCTGGACTGGGCTTTGCACAACTTCCAGGAGTCATTGCTTAGAAATCAGAATGACCAAGATCTTAAGGTCTTAGAAT
ACTTGTATCATGTTCTAAAAATCCCACCATGTCCCTGGAGCTCAGGATCTTCAAGGCCAAGGGGAGGCCCTAAAGGTGAAGTTGGGGGTGAACCAGAGTGAAGGAGAGCATCTCCAGTGATGAGGGAGTCCAAGACCCATGATCCTGGGTGATGGGGGTGGACAGGAGGAGCGTGACTGTCAAGCTGCCCAGGCCCAGGCCCATGTGTGAACAGCAGCCCTGTGAATCTTGCTCTTGGCCTCTGAGCCTTGGCTCTGGCTTATGCTCCAAAGATGGTGACACTGCATCTCCTGTGGTCTCAGGGATCAGCTGGGTCATGCAG
TATTGAGATGTACAAAATATTCTACATTAATTTTTATTTCATTCTCACATTTATTGAGATGAACAAAATCAGTGTTATGGATTGTTATAGACACAGTATCTGTCCCTGTGCCCTGACCCTGACTGTGGGGCTGTCAAATGTGCTTCCTGGGGAACCAGATACACCAGACACACCACACACACACATAAACACACACAGGAACACATGAAGCCAAGCAAATTCAGAGACAATTTGATGAGTGTAACACACACACAGGAGGGTATATGCACATTTGTGAGTGCACTGCAGG
CTCTGTGGTATGCCCCTGCCCTGTTCTAGAAATATCTACAAATACCCATATACATATACACACACACACACACACACACACACACACACACACACCTACATGTGGCCAACCGCCTCGCCTCTAGCGCTGGGAATCAGTCACCGTGCTGTCCTTTTGGAGTCTTGTGGCCAAACAAGAGAAAGCTAACCCCTGACATTGCCCCTCCAAAGTGCGCTACCTTCAGTGAGCCTCCCTGTCACGCCCAGCCTATGGAGAGACACACCCCGCCATCCCTCCCGCCCCCCCCCCCCCCACCAAGCATGGGAGTGCTGTGCAGGCAGCTGTGTGGCCTGACAGTCTCTACCAGTCCTGCTGTCCCTTGGCTGAGAATCAAACCCGCTTCTGGATGGCGGGGAAGTGTGTCCTCTGCTGGCTGTGTTCTCTGTGGAGCTCAG
TACTTCTCTTCCAGTGGGGCACACAGTGGAGAGAGTTTGAGACAACACTGCTGAGAGAATTGCCACATGGGCGCTGGCTGCACAGACCCAAACCTCACAGAGTGAAAGGGGACTTTCCTCACAGAGTGAAAGTCGCAGCTTTCCCGAGCCCAGGGAAGCCCCCCAGAGAGGGGCTGTAGTGGGGGCTGGGCAGTTCTAGGAGCCTCCACTGCCCTGGGCCACCCCTCCGCCGCCAGAGCCACGATCCCTGCAGCCGCCTGTGGCAGGTCGTCATTGGTGCCCTGGTGGAGCAGCCCTAGGAAGGGCGGC
TGAAAATCCAAAAATGTCCATGGGAAATGTGTTTGCTATTATTTCTGTAGGCTTTCCATCCTCACATTTTTCTTAGGTTATTAAGCTGCCTTTGTACAGGATGCCCAAAAGTGTTTTGAGGGAAACCAATTCTGGGATCTAATATTTGTAACAAGTTGTTAGATCGCCAAAAAAAAAAAAAAAAAAAAAACCATAATTATAGGTGTCATCAGAAGGAGGAGGCAGTTTGAGAGGTCACAAATTGGCAGCCACTGGGTCAAATTAACCCCACGGGTATGATAGCATGCTTAGAATTTTGTATAATGAATTATCAACACTTGAAAATCAGAAGGTTACACACACCAAAAAACCCTGAATTTCTAGCATCTCTTCATTTT
ACAGAGTCTGAGAGGTAGGATGGGAGAGAAAAATCCAGGACTCCCAGTCCTCACTTCTTTCCCAGGCTCAGTCCTCTCAAGTCCATCCCCCAGGAACATCACGGGCTACAGCACCCTGGCATCGACAGGCACTCACTGTGGGTGGCCCCAATGGGCTTGTCGTCCTCCTCACTGTCCGGTCCAGAGCACCATTCGTCCCCACTGTACGGCTGCTTCCGCTCCAGCACACAGCGCCGCTTACTCCGCGGCGCCACCTCTGCCCAGGCAGGACGGAGGAAAGAGTGAGTGCCTAGAGGCCCCAT
CAAGAGCTGCCTTGGGTAGAGCCCTGTCCGACTCATGCAAGCCCTCTTTGGGGGCTGCAAAACTGAGCCTTCTGTGCCCACCCAGCCCCCTCCTCAGGCCAGCTACCTGCAGAGGGAACCCAAAGGTGGCACCCACATAAGGGAAGCCTGCCCCTTCTGCAGAATTCCATGCCAGGTTAGGCAAGGTCTGGTGGGGTGAGCAGTAAGCCCCTATCTGCTGCTCAGACCAGGGGACTGCTGTCCTGGGGTCATATATTCTACAGGCTAGGACAGAAGGGCCTAC
GCACCCGGCCTCCGAGGGGCCCAGCCTGGGACCCGCCCGCGCGCCCGGGACGCCCCTACCTCGGCCTCGTCTGTCCGAAAGTAGAAGAGGAAATTCACCACCAGCTTCACCAGCCGCCGCTTCAGCACTGCGGGCACAGCGCGCACTCAGGGGCGCAGGCAGCCCCCGCCCGGACCCCGGCCTCCCGTCCCCGGCGCCCCGACCCGGACTCCGGCCTCCGGCACCCCCGCCCAGACCCCGGCCCCGGCCTCCCGCCCCTGGCACTGTCTCGGTCTCCCGGGTCCCGCTCACCGCTGCCCTTCTTGGGGCCCCTCATGCCCAGCTCGGCCGCCATCTCGGCCGGCTGCCGGGACAGAGCCTGCAGCTCCTTCTCGTTGTACCGCATGGCTCCGCGGGGA
ACCTTGACCTCACCCTAGTGCATTAGCTAAGCAAACTCACAAGCTTTAAATAATAAAGGTAACAAGAGATTGATCTGAGGTGGGGGAAGTATTATTGAGTCCCTTGAGGAAAGGAAAAAAAAAAAAAAAAGAGGAAATGAGCTCCCAGCTCAAGAATTTTTCTCCTCCAAGCATCCTCTGTTGCTTGTTTTCTTCCATCTTCCTGGCCCTCTGGACCTCTCACTTCCCCCTCCTACCTTTTCCTACTGCTCTAACACAATAAGATAA
CAGCCTGGGCGACAAAGCTAGACTCTGTCTCAACGACGACAACAAAAAAGAAATCAAAATGGGCCAAGGAAGAAGTCTCGCTTTGACCAGGTCCCATGGCCTCTGCTGTGCCTCGTCCCAGCATCTGCGGTGACACAGGAGAGAGTGTTGACAAGGATGTGCTGTCCGGGAATCTCCCTTTATCCAGTGACAGCTCCATTCATCTCACCGAGCTTTGCCCAGAGCTCTGGGCTGGCTTCACTCTGGCTCTGAGTCCCTGTGAGCCACAGGGTACAGTCCACTTGCAAC
AGTCGTCACACTGCCAAAACAAAACTCCTACTCAGAATTCAGTGTTAACATACGGTCGGGATTGGGGTTCAGTGCCTAAAATGCAGCAGGAGGAAGATCTTGGGAGTCCTGCTTTCTGTCGCGCCGGGACTCTGGCATCACTGGATGGCAAACCGGCTCCATGGGCGAATAGTCAGCAAAATGCCGCAGCTGCTTCTGGTGGCTTCGCCCTTTCCCCCACTCCCCGTTTCCTCCTTTCCATTCCGGTGATAAACCATGAGAGAAGCAGCATCAGCGAGCCAGAAGATAGGGTTAAATATGATCCGAATCCCTCTTTCCTGGCTCCT
GTTGGCCTGACCTAGGGCTGGGGAAGGACCCAAGGCCCAGAGTGCCAGGGGACCCTGCTGCCCACAAGCCGTGCCCCTGTTAGGAGGGGTGTCCCTGACTTCCCTCCCTCCCTAAGTTCCCAGGCTGTGCTGCAGCCTCCTAGGGAGGATCCGGGAATTCTCCAGCAGGAAGTTCCTGCCCAGCCAGCCCAAGGACAAAGCCAGGAAAGAGGCCCTGGGATGGGGGATCTGCCTCGGGAGGGCGGGCCTGGGTAAGCCAGGGGTCCC
GTCAGTCCCACTGAGTCAGTGTCACAGCAGGATGTGTGATGGCCTTGCTGGTGGTACAGGGACTTCGAAGGAGGGGCGCTTGGGGAGAGGTAGGATTGGCAGGGATGAGTGTTGAATAGGAAGGTGGCGGATGGGATGAAAGAGATTAAGGCCAGGTGTGGAGGCGGGCCTAGGTGTTTTTCAGCCCCCAGTCAGGGGTAGAGGCCTCAAGGAGGCTAATCCTGCCCCCTGTACTTACCTCTTTCTTATTTTTTATTTTTATTTTTAGATAGAGATGGGGTCTCACTATATTGC
ACTTACATTAAGCCCTCATTGGAGCAGATGGAGCTGGTATTTCTGTAACACAGGATTGCCCTCAGGGGAATCTCTTGCTCCGCAAATGAGAAGCAACATCTGGAGAAGGGTACCTGCACTAGAAGAGGAACACAGACGATGGTTTGCATCCATTTCTCAACCTCTCACCTGTAGCACAATTTTTAAAAAACAAACAAAAAAACGCCTCCCAGGACAAGCCCTGGCTTGGGGACCACATCCAGACGGTGCCGGCATAGCTCTGCCTCATCAGCCACCT
GCAGGAGAGAACCCTGAAATGACTAAAATTAAGTTACTACCACTTTTTGATGGAATTGGAGTTCAAAATAAAAATGTAAAAATTAATGCAAAATAAAGTTACTTTTCTTATTCACCTGAGTCAGAGACAAGCAAAAATGCCATGGGATCAGGGGAAAAGGGCATAAAGATTGCACTGGGTGGTTGGGGAGTGTGATTGCAGAAGGCTTCCTGGAGGAGGTGAGGCTGAATTGAACATTTTAAGGTTCTTGATATGTATGCCGATTTAAATTTCCAATAGTGTCAGACCTCCTGCTCTAACCAAAACAGTCCTCTATCCCAGGGATGTC
GGCTATGCAATCGCCAACTTCAGCGAGTTGTCTTTGCGCAGCCCTGCCTGTGACATCCATGCCCTCCTAACTTTTCTTTAGACACCACCCCCATCCTCGTGTTCCATAGCACATTCGCCCGCTTTCTTTCCTTTCCGCACTTTTGCGCGTGGACAGTCCTCTGCCTAGACTCCTTCCAGCTTCACCTAGTCATCTATTGTCCTTTCAGACTTAGTTCCGGCGCCGGCTTCTTCAGGACACCGGGCCTCAGCCTCAGCGTGGGTTAGGAGCTCGTGGGGCCTGCCCTGCCCGCTGCTGCCTTCCGTCAAGGCCGCTGACCCCACTGAGTAGATGCCCCTCCCACAGGCCCGGGAACGTCCTGCAGGCAGTGGCAAGGGCTCTTAAGCCTC
GTAATCCCAGCTCTTTGAGAGGCCAAGGCAGAAGGACCACTTGAAGCCTGGAGTTCCAGACCAGCCTCGGCAACACAGCGAGGCCCCAAACTCTCTCTATATCTATACATAAAATTTAAAAAACAAAGTGTAGGGACAGGGTGGGCACTCGGTAAATGTTGGCAGGGACCCTCCTTGCCCCTCACCCATGGCAGCTCCTTGAAGAGAGGGTCAGCCTCCTCTCACCCCTAGCCTCCTGCTGCAAGGAGGTGGTGGCCTGGGGCGTCATCTGTGCTA
CGTCAGAAGCCCGGCTCCTCGCCGGGGAAGGCCGGATGCTGGCCCGCCGGGACCTGGGACTTGTGCCACATGGAGTGTCGGGAGTCTCCATTGCCGCGAGTTCTACACCACAGGGCCAGGCTGTTTGCTCCCCATCGGTCGCTGCCCCCAGCACCCTGTTGTTATTAAGGACTCATTTGCTTGGAGCGGCATCATTACAAGGGTGTGGGGTACTACATATACTCCCTATTTTTCTATTTTCGAAAGGCTGCAGGCGCGATGCACAGTGCGCTTGCACGGTGGGGCCTAGTGCTAG
GGACCCAGCTCTTGCCTGAAGGAAACCAGTGTGTGCACCTGTTACCTCTGCCCAGGCTGTCAGACAACAGGAAGCACTCCTGGGGGGCGGGGGGCAGGCGGAGTCACACCTAGAGCTTTCCCCTAGTCTCCTCTGAAATGCACTGTCCAGCGTGAGACCAGGGGATGGATCTGCTGACCTTAGAGAAGAGTCATTGCAGGCATTCCCCTGCCTCTAGGAATGACTGCTCCAGTCTAGTCTGAAAAGGGGCTCTGGCCTCTCTCCTTGACCAAAGGGAGACCCCGAGATTCCACAGTTGCTCTGTCCTTCTGCAGGAGA
CTGGATTAGACAGCAAAGACGTGGGAACTGCTTCCAGAAGGCCAGTGGAGAGAACATGTCGGTAACAGTGTGACAACATGGTGGTTCCAAGTGACAGACTCAATTTGAACCAGACAAGGCAAAAAGAAGACTATGGCTCACGGAGCCCGGGTTTCAGGGACAGTTGCAACCAGGAACTCCAATGCTATCAGGACCATCTCCCTCCTCTCTCCGTGTTGGATTTATCCTTTCCGCCTGCAGATTTGTTCCTTCCAGGGACCGGAACCACTGCCACCAGCAACTTTTGGCTC
GCTGCTTCCTCTTCTGTGCCACAGGCCCCTGGAGTCTAGGGGGGCCCAGGGACCTTTCTCAGAGTGGTTTTTGCATTTTTATTTTTATTTATTTATTTATTTTGAGACGGAGTTTCACTCTTGTTGCCCAGGCTGGAGTGCAATGGTGTGATCTTGGCTCACCGCAACCTCTGCCTCCCGGGCTTAAGTGATTCTCCTGCCTCATTCTCCCAAGTAGCTGGGATTACAGGCATGTGCCATGACGCCTGGCTAATTTTGTATTTTTTTTCTTTTTTTGTTTT
GGATGCTCACCCTCACAGGAGATGGTGAGAAAGGGGTGAAGCTTAGTTATGGGTTGGTGGTCAGAGGTGGGGTAAGGTGAAGATCAGGAATGGATGAGGGTTGAGAGGTGAAGTAAATTCCCTTGGAAATGTAACTTACTCATATTTTTAAGCTAAAATATAAAAATTCACCTTCAGGGTCATGGGTGTGAATGTCAGATTGGCTCCTCAACCTAGGCCCCCTCTGCAGCCTCTGGAGCTCTGGAGGCCTTTCTTTTGTACACAGGTAAGTCCTCTTGGCC
GCAACCTGCTTACACATATTATTGAAAAAAATTAGCACAATTCTCTGTTATGTAAACAAAAGATAGTAGGAAAGTAATCTGTCAGCAAATAACATATATTACAATATGTAAATGTTTGCAGATAATGCAACTACAACCAGAAATCATGAAGAAGTGATCGATTTCTTAATTACTGTGAGGCCAGAACTCCAAATGCTAATTGCCAAATGTCTGTCATGTTGGAGACTCAAATGCCACTGGGGTATTGCCATTAGTGAAGCGCTTTTCCTGAAACATGAATAGTTCTTGGTGAACTTCCGGCT
ACCTAATCACATCCCCAAGGGTGAGTCTGCAAGGCAATCTTCTACAACCACCATCTGAGTCCTAAAGCAGGCTTCCCCAGGAGCCTAAGTCCTAATTCTAAATCCATATAATCTAGTGATAACAATCCCTTGCCCATGTAACCCTCTCAAGTCTGAGATCCTTGATCTTTGCACAACCGAGTGCAGGAGGCAAGGTTTCGCGCAGGGCCCCCTTTCAGAAGACCGGTAAGGTGAGTTGCCCTCGGTGGAATGGGACTAGACCTGGTGTCAACACACCGCGCGGTCTGGAGAGAGGTTCCCAGTCCCTGCCTG
ACACCTTCTGGACCGACACTCTGGCCATGAACCTGCGTGACACATTCGATGAAGCCTTCCTGGCAGCTGTGCGATCTCATCAAGGACTCCCCACCCTGCCCTCCCCACAAACCAACCCATAAAGTTATTATGGCTACCTCTCCCCCTGAGGCAGCCCAGTGAAGGCTGAAGTGTGGCAATTCACGTTGTGGGTGGCGAGGAAAGGGGGAGGGGTGCCTATGGGCTTCCCACTCCCAAGCTCGAGGAGTCACCCTTCCCAATCAAAAGCCCAGACCCCAGGCCTCCCTTTTCTCTGCAAATAAATCTCTTGGCACCCCCCCACCGCC
AGTGAGCCAAGATCATGCCACAGCACTCCAGCCTGGGCAACAAAGTAAGACTCCATCTCAAAAACAAAAAAAAAAAAAATCAGGCATTTGTTACAATAGTCATATATACACATAATTTTATGTATGTTCAAAATAGTTTATTATGAATTTTAAATGAAAACATATTTAATTTGCCTTAGCTGTTACATCTTCCATCACAAAGAGCTGTAACTGCCAGGGTGCAAGTGCACGTGTTTTTTCCTGTGTTTTATCATCCTCATCCTCAGCTGTTCACTGGTTACT
TACTGCCTACTGAGCAACAGCCTCTCGACATCCTTATGTCAAACCCTGCATGTTCGGGCCCATCTTTAAAATCCATCCTAGGCCAGGTGCGGTGGCTCATGCCTCTAATCCCAGCACATTGGGAGGCCGAGGCAGGTGGATCACCTGAGGTCAGGAGTTCGAGACCAGCCTGGCCAACATGGTGAAACTCTGTCTCTACTAAAAATACAAAAATTAGCCAGGCATGGTGGCGTGTGCCTGTAGTCCCAGCTTCTTAGGA
ATTCATATCCCCTGCCTATAGGTGAAAATGATGACTCACAGAAGTCAATTCATACCCCGAAGATCACCCAACCAGGTTTTGTTATTTTGTTTTTGTTTTTGTGTGTGAGATAAGAGTCTTGCTCTGTCACCCAGGCTGGAGCACAGTGGTGCAATCTCAGATCACTGCAACCTCTGCCTCTGGGGTTCATGCAATTCTCCTGCCTCAGCTTAGTGAGTAGTAGCTGAGATTACAGGCACGCACCACCATGCCCAGCTAACTTTTGTATTTTT
AGTTTCCACTTATTTTATAGAAGGTTTGGAATCTTCAGTGTCAAAGTCTGTGTTGTGTCTTCCCACAGGGTGGATAGAGGAACCCTGGCTATGGGTGTTTTCTGCCAGGGCAGTGACTGTGTCTTCCTCATTAGTCCTTATCCCAGAGCTCAGTCCTGGGGCGAACATGTTAGGCCCCATGGGCATTGTAATGAACACATCCCTGGGATGAGTTCTAGGTCGCCTCTGGGGTGGGATCTAGCTTAGTTGTGGAAATGTTCCCTTCTCAGCCTGTCCAGCCTGT
GTAGAGGAGCGTCAGGCGTGCTTCCTGTCTGTCTGCAGCAGCCCGGCTGGCCCAAAGAGACTCTAGGGACCCAAGCTCTGAGTCATGGCTTCCCAGGCCTTAGTCAGAACGGCCCCTGGTGGCACTCCCTTCCAAGGGGTGGGGAGCAGGGCCTGTCGACTTGCTCCTGACCCACACACGGAGCCAGTCCCTGTCCCAGCTCTGCCCCAGCTCTGCCGCCGCCGCTCTGCTGCGTGACTCCAGGAACCCCCAGCCTCGCTGAATCCATGTCCGCAGAAGAGAAAAGCCTGCCAGGCCTTGGCCTGCCCTGTCTGGGAATCCTTGCTGGAGCCACCCCGAAACACCCCTATGGGAACCCCTTTGGTCTTTATCATTCTTGGGTGTTTTCCACTGATGACTGCGGGTGTGCCCAGTGGCAGCTGGGCCTGAGCTGTCAGCCCAGGCAGGAGACAAACAAGCCTGTGACTCAGGCAGGGCATGGCACAGCTGGCGGAAGGAGGCATGCCTGTTCTTTGTGGCTGGGCGGGGGGTTATCCGGACACA
TGTGTGCTTGGTGGGTTTGAGGGCCCCCACACTGAGCCAGGTTTCTGCCAAGAAAACTCTTCCAAGTTCCTGCCGGCAGCCTTGGAAGAGTTTGTGCATGACTGGGGATGGCAGCCTCTGTGGATGGCAGGCCCCCATCAACGCCAAGGACCTGATGCGTGCCAGGTTCAGGCTGGGCGATCCCCCTGTGCGGGGACCTCTAGGGCTCCAAAGATGACAGTAGAGACTCTGAGGAGGTGCAGTGGAGAAGGGACGGCAGGGAAAGGTCTTCCAGGCAGGAGGTGCCCAGCTCCTGGGCAACCTCTGTGGGCAGAGACT
ACTCGTGAATGTTCTTGGTGACGGCCTCGTAGACGGTCGGGGGCAAGGCCAGGTAGAAGAGGCGGTTGGCCTGTGACCCCAGGTGGAGGGCATTCATGTGGCTGTTGAGGCGCTGGTAGGAGGCTGCATCATCGTACTGGCCAGCCACATAGGAGTTGCGGGCAAAGAAGTCCTCCAGCTTGAGCTTCTCCTCTGGGGTGGCCTGGGAGACACGGACAGACAGACACACAGACAGATGTCAGCCCCTCTCTTTGAGTCCGTGTGTGTTCTGCCCCAGGGGAGTGGAGGGTCTTCCCTGGAGGTCCAGGGAGGGTGCCCTCAGAAGTCAGTGTCCCCGTCCCACAC
GTGGTTATGCAGTTAAGGGGCGGGAGTCACATGCTCTTGAATTCTAGACAGGGAAGATGTTCTGTGCATCCGGGTGAACCAAGTTCCAGCCTGACAGCAGCTCTGGAAACAACCCAAATGGCTTTTTGGCCAGCGATGACGATGGCAGCCACCCAGTAACACCCACAGTCAACTCACAGGCACGTGGGTGGGAGGGCCGCACAGGCCTGAGCCAGGAGGGGGATGCCAGGAAGGGCCCGGGTGAGAGGCCCCGGGATGCAAGCGACAGAGAGACAG
CCCTCTGGAATGTTTTTCATTGTCTAGGTTTGACACTGTGCTGTGCCATCACGTGTGGGGCTGGGGAAAGTGCAGATTCCGGGGCACACGCCTGCCCTTGGAGCAGGGATGGAGTCAGCTCCATCTATAGGGTCTGGTCTGGGAGGAGGGAGAGGGTGCTTGCCCAGAGCAGGCTCAGACCCTAAGCCTGAGCCTAGGGAAGGGTGAGCCGACCCTGGAGGCAAATGGACCACAATCCCCCCTCCCCATCAACCTTCACCAGCGATTCCGGGATAAATGACACAGACAGCACTGAGAATTCCATGGTAGTCGTTATTATTACTG
TTATTTACAGAGTTTTACAGAAAATAAAAAAGCAAAATGTCTTTCCTACATGGCCTGGTACACTCCTGACCCTCTGCTCCAACACCCTCTGGCTGTGGCCCTGCCTGACACTGGTGTGTTCACACTGCAGCTGTGACAGTGCCATGTGCACTTGCCCTGGAAATTCAGGTGGAAGAAAGCCCAGAGGCTGGAACTGGGCTTGGAGAAGAGAGCAGGGGAAAAGGGTGGTTCAGCCTGCAGGTGGGGCCTACCCTGGGCCTGGGAACTACGG
CCCAACCTTTCCCCAGAGCTCCAGAATTATTTATCAATTGCCAGTACACATCTCCTACAGGATGTCCTCAGGACCTCACGTTCCACAAAACCCTACTCACTTTCCCTGACCGCCACCACACGGCCCCTCTTCTGTATTCCTATCCGAGTTCTGGATGTCATCCAGGAGACAAAGGTGGAAGTCAGCTCCCCAGGCCCTCACAGTTGCTCCCCACATGCAATGGCTTATCAGAACTTTCCCATCACATCCAAACTCCTATCCCGGCTCCATCCCCGCTGTCACGGTCTTTGTACAACACTGATTGCCTCCTACC
TCTTCTGAGACTCTGTATAAACTCCAGGTAGTGTGCACAGCCCAGGGCTGGGCACAGGACTGGAGGTCTGAGTCCTGGGTTCTCATTCCACTGAACTGGGTGATTTTCATTCTCTTGGCCTCAGTTTTCTTATCTGTGAAATGGGTATGTGGTTGTATGGAAGGCTTCTTGGATCCCTTCCAGATCTAAAACTCACAGGTTGGAGCAGGCTAACATTCTGGATGAATTTGATATAAGTGAGGAATAATTATTGTGAAGAAAAGTTTTTAGGATGTCAGGCCTTGCAC
CAGGGTACAGAGCTCGCTCTTGCCTGCGTGTTCCAGGAGAGCGGCTCTGGCGGCTCTCCGGAGGAAGCCCTGGACCTGGAGGGGAGGGAGTGCACACCCGTTTCCCTCCATACCAACTGCATTAGGAAAACCACCCAAACTGTGGGCTCAGAACCAAGCTGTAGGTTTGCATAGTAATTTGCGTCATTTGCATAGAGCGCGGAGGCTGCGGCGCTCCCAGGCCATTTCGAGCCGGAAAAGTTCCCGAAGGAGCCCCGCTCCCTCTCCCGGTTCAACTGTCCAGCCCCCTCTCCCTACCCCTCACCCGC
AACTGGTACTTGAGGTCTGGAGTAATCATGAAAAAGTCCTCTGTCTTTCCCAAGTGATAGTGCCCCTCAGTGTAAAATGAGGCTACAACCTTCTCCAGGTGCAGTGGTCCCAGAACTGCAAAGAGAATATACATCTGACTTTGTACATTATGTACAGAACCCAGGCAAGAATGGAGGTGAGGTCTCGCAACACTGGCACTCGAGGTAAGGGCTCCTCAAGACCAAAGTCAACAATCTTCAAATCTAACCTAATCTATACTTCCATTTGATAAAGGAAAAGTT
CTCTGATGGCTGGTCCTGGGCAGGACATCTGGGCAGGACTGGTGGTGGCGAGAGGGAAGTTGTTGTCTTGGAGCTCAGGATAAGGCCCTTCCTCCCCTTCCTGCTCCTCCCTAGCTCTGTCCCTGTGGCTCCTTGAAGCCCATTTTAGGTCTGACCCCAGAATCTTCATCCCAGTGTCCCACACCCCTCTTGAGGCGAGAATATTCTTGAAGCACTGAAAGCTGGTTCCTCGTGCTGTTTCCTCCATGGGGAATATCCTGTTGTGTAAAACACCAGCTGGACTCCGCAGTGGGCCTGGGGAGCCCCACGCCGCCTGCTCACTGAGGGGTACCTCAAGGTGTGTAGTG
GCGCAGGTAACTGCAGTGCAAGCGGGATCCCCTCGACCGAACAATTCAAATTAAGGGCAACTTCCTACCTCTTGCCTTCAGATGAAATCTGCTAAACGATGGCTGCATTTTCCAAAACTGATAGATCAGTTACTTTCCCACAATATTTTTAGTGCAAAGAATGGTTAAACACTGCTCCTCATCAGTCTCAGTGGATCTTGATGCCAGAGGTAGGGTGGGCAGCATGGCCCCCAGAATTCCTGGCCTCAGCAAAATGAGCCCCAGCCCAGTCCTCCAGTGTACAGTTCGGGTA
GGCCGTGGGGGGCCTCGGGTGGGTGTTGGGACCCCTGACAGTGACGGTGATTCCCAGTATCTGCCACCCCGCGAGTGGCTTCCCTCCCTGTCCCCCGGGGCCCCAACACCAGCCTGATACCACACCAGGACCCCCAGGCCAGGCCCTGAGGGGCAGCCTGAGCCCCACGCACAGTCCCAGGGGACCCAAGACTGAGGCAGTTCCTGTGGAGACTCTGCCCACTCGGCTCCTGGGACCGCTACCCGAGAGCTGGGCACCCGCTTCCCTCCTCCTTCCGTGTCCCAGCCAGGGTCCC
AGGAGAGGTGGAGCTGGAACTAAGCTTTTGCTGGGCAGAAAATGGGGAAAGAAAACTCCCAACAGCCAAATGAAGGAGCAGTCCCACCTGGCTGCCCCATCCACAGCCCACACGACCCCAGCATCCAGGAACGAACACCCCAGCCGATGGAGGCCTTGGCCACCCGGGAGGGCTGAAGGAGGGCCTGGGAAGGGCTCACTGGCTCACCAGAGCACTGCAGCGTTCAACGAAACAAAGCTGGGCCCTGCCCAGAAGCCCACTGGCCAAGGCAGAGGACAGG
GTGCGGATGGGAGTTGGGAAACCGGAACTTGAGGACGCAGCTTTCAGCATAAATTATGAGAACGTTTTCTCTTTCTCTGGACCTCAGCGTCTTTCTCAGGAAAATGGGAATAGTGGGGTTTTGCTGGTGGTGTTTTTAAAAAAATTCACATGTGAGGCCGGGCGCGGTAGCTCACGCCTGTAATCCCAACACTTTGGGAGGCCGAGGCGGGCGGATCACTTGAGGTCAGAGGTTCGAGACGACCAGGCTGGCTAACATGGTGAAACCCCGTCTCTACTAAAAACAAACAAACAAAAATT
AGCTCCACCTCCAGGTTCAAGTGATTCTCCTGCCTCAGCCTCACAAGTAGCTGGGATTACAGATGCCCGCCACCACGCCCAGCTAATTTTTATATTTTTAGTAGAGACGGGGTTTCACCATGTTGGCCAGGCTGGTCTTGAACTCCCGACCTCAGATGATCTGAACGCTTCGGCCTCCCAAAGTGCTGGGATTACAGATGTGAGCCACCACACCTGGCCACCAAATGCTTTTTGCTATAAACAATTCCGCGCAGCCTAGGAGTGTCCTGAAGAAACACAACATGGTACCCCAG
TCGAGACCATCCTGGTTAACACGGTGAAACCCTGTCTCTACTAAAAATACAAAAAATTAGCCAGGCAAGGTGGCGGACGCCTGTAGTCCCAGCTACTCAGGAGGCTGAGGCAGGAGAATGGCGTGAACCCGGGGGCGGCAGAGCCTGCAGTGAGCCGAGATCGCGCCACTGCACTCCAGCCTGGGCAACAGCGAGACTCTGTTTCAAAAAAAAAAAAAAAAGACAGGAGGGCCTGTGTCATCCAACTTTATAGAAGTTTGGGATGGCTCCAAGATAGTGCAGCACAAGAGGCGAGAGGCTTCCTCCCTTCTTCTCCACCTACAACAGACCACTATTCAGCTTTGGCCCCCTGAACTGTGTCCCTTGA
CATTGTCTTGACACCCCACCTGACCCCACTTTTTGCTGCTCTTTGACCCTGGCCTAGAGAGTTTGCATGGGTATGTTGTACCAGAGGAACATGGCTTTGGAAGTCAGACAGGCATGGAATAGAATGTGACTTAACCCTTTGCTACCTGTCTTTGAGGTATGTGGGTTAGCAGCCACCCCCACAACACACAGACACACATTAAGACTGTTGGAGAGGTCAGGAAAGCAAGACGAGCAAAGTTACCGGCAAAAAAAACAAAAAACAAAAACGAGTTATCCTAGCTCTCCTCTCTTTTTATAGCCGAATATCATAT
AGATAGAGCCAGAAAGGTAGTCATGGGTCCTCAAAAAAATTCTGAGCGGTGAAAGAAAAGGCATTGGCTTTGTAAATGCTCTGTTTACTCCTCTGCCAGGAACTCAAAGTTCCAGCAGGAGGTCAGATGACAAGAGGTAAGGAGAAACCTATCAAGGTCCAGAAGCAAACAAGGAGAAGCCAGCTCCTCAGCCTTCACGTCTGAATGGGTGCAGAAGCCATGACATGCAGGTACGCATCCAAGGGCCAGGAGGTACCCACAGTTTCTATAAGGGAGC
GGGGGCTCCCCAGGTAGTAAACTCCCCTGCGGACGGGCTGAGGGCTAGGGCTGAGGCTCAGGTGGGTCTCCCGTTCTCTGTGCTACTCTGCACAGCCGCCCCCCTCACGGGCTCTGGTGCAGCCACAGGAGGGGCAGGCTGGGAGGGGCTGCTGTGGCTGTTCACTTGGGCAGGACGTCAGAGAACTCTGACACCAGCGTCCCATCACGGGTCTCAATCTTCTTCACAACCACGGCCCTGGTGTAGCTGATGCAGCTGAAGGAACTGGAGCCCGCGCCAGAGCCAAAGCTGGAGCCCAGTCCACAGC
GGGAGGTCAAGGTAGGAGGATGGCTTGAGCCCAGGAGTTTGAGACCAGCTTGGTCAACATAGTGAAACCTCACCTCTCCAAAAAATAAAAAAAAAATTAGCCAGGTGTGGTGGTGCGTGCCTGCAGTTCCATCTACTCGGGAGGCTGAGCTTGAGCCCAGGAGGTCAAGGCTGCAGCGAGCTGAGATCAGGCCACTGCACCCACCCCAGCCTGGGCAACAGAGCGTGACCCTGTCTTAAAAAAACAAAAAAAGTTGCCATTGTGGTCCCCCTTTCTCCAGCCTGGCCTGTGCTGTGTGAGGGATGGCC
ACAGTCCCTGCCCTTGGAGACAGACAGGAAGCTCCCTACAGGAACAGGAGAGGTGGGGTGTTGGAAGATGCAGGGTATTCTGGGGGGCTGGGTGGTGGCTTTAGAAGAGAGTGGGTTGGGAGGGGCTTTATGAGAAGGTGATATGTGCCAGATGACTTGGGGGGCCAGGGTGTGAGCTCAGAAGCTGCCCTCTGGCAGGGGTGCTGGGGCGCAGGGAGGCCTGGCCTGTGGGCAAGGAGGGCGAGACGGCTGTGTGGCAGCTGGAAGGAGCTTGGGCTCAGGCGGGGTCATGGCCCGCCTGAGGAG
AAAACAGGGATGAGAAGCTGTGGCCCTGGGGAGCTAATGGGGGGTCAGGAACCAGGAAGGTGATGTTTATCAGGATGGGGAGAGAGGGCTGGAAGAGCATCAGGAGCAAGATAAGGGCAACAAACGCTTTCCGAGCATTAATCTGAGGTTAAAATTATCGTCCCCATTTTACACATGATGAAACTGATGCTTAGAGAAGTTACATAATTTGATTAGGATCAAACAGCTAATATTTGGCAAGGCTGGGACCTGAACCTGGTTTTCCAGATGCCGGTACC
AGATAGAGCCAGAAAGGTAGTCATGGGTCCTCAAAAAAATTCTGAGCGGTGAAAGAAAAGGCATTGGCTTTGTAAATGCTCTGTTTACTCCTCTGCCAGGAACTCAAAGTTCCAGCAGGAGGTCAGATGACAAGAGGTAAGGAGAAACCTATCAAGGTCCAGAAGCAAACAAGGAGAAGCCAGCTCCTCAGCCTTCACGTCTGAATGGGTGCAGAAGCCATGACATGCAGGTACGCATCCAAGGGCCAGGAGGTACCCACAGTTTCTATAAGGGAGC
CTCTCCTACCCTTTCCTTTCCTGCAACCCTGCTCCCAATTCTTCCTCTGCCCTGCCAGCAAATCTCCTATTTCCTCTCCAGGACCCTGGGGACAGGCCATCATCCCCACAGCGCAGGCGGCGACAGCTGGATCCAGGGGGAGGCCAGGGCCCCCCACCTGTCACTCTGGCTGCTGCCAAAAAAGCCAAGTCTGAGACTGTGCTGGTGAGTGGCCAGGGCGAGGTTGGAGGGGATTGCATCCACCCCATCACAGGGTGCCTGGGCACCAGGGGCACACAAAGCAAGGGAGACCTCAGTGTGATGAGGTGATGAGGCCCCTGCTCTTGGGAGC
GTTCCTAGGGCCAGAGAACCAGCTACCATTCCCCAAGCATCTCCTCCATAGGCACCAGACCTGGAGCTGGGCACTGTTTACACAGATGCAATTCAGACACAGTCCCCACCCTCAGGGTGGTCACAGTGAGGTGAGGGAAAAAAGACCTATAATCAGCAGCTACAGGACTGTCAACTTTATAAACACTTTACACTTTAGCATCCTCCCGGAGGAGCCAGGTGAAGCCTGAAAGGTGCATTAACCAGGCACGGAGTGTCCAGGCAGAGGCGAGGGTACAACAGGTGCAAAGGCCC
CTGCCCCGCCCAGCCCACCTGCCCGCTGGGTCGGGTCTCAGAGCCCTGGAGCTTCCAGGGCTGGGATAGGCCTTGCGTGTGACCGTAGCAGGTCACGGCGCCCTCTCTGCCTCAGTTTCCCCACGGGGAGAAGAGGCTGCACTGGGGTGCGAGCCGGGGCTGTGCAGGCCTGGAGCGGGGTCTGCCTCCAGGCCTAGGCTGTGGCCATCGCCCTCCACTCCTCTGGGAGGAGGGAGCTGGAGGGGCTCATGCAGGTCAGGGGCCAAGGGTCAGAGGTCGGGGGAGGAAGAGCCACTGCGGC
CAGGGTCTCAGAGGTGGAGACAGCCCAGGCCACTGACTTTTCTCAAAGCTTCAGTATTTTTAAAAAAGAAAAAAGACCAAAAAGGAAATTACAAAAAAAAGTGTGCTATATTCCAATTGTTTACATTTATGAGATTAATATTTTTAACCCACACTCTCAGGCTGAACTCCCTCCTCCACCAATGTGTAGATGACAGCATTCAGCTATAAACCCAAGACCCCTCTGGGAATGTGAACCCCAGACCCCTGGCTCCTAGCCGAGGTCCTGCCTGAGTCCCAACTCGGTGCCTCCTTTG
CTTGTGGATGGTCCCCCGGGTCCGGCGGAATCCCGCCTGGGAAGGCTTCCCCGAAGCCTTCCTCCATCCTGGGCAGTGGCGGGGCTTGCAGGAGGCCTCAGAGCTCTGTCGGGGCCGGACGGACCGCTGTCGTCGCCAGTGCAGGGACAGAAGGGAGGACCCCTTGGAGGGCGGTGGAGACCAGAGTCGTGAGCGGCCCTGTGGAAAGCTGGCGAAGGGGCAGACATCCAACTCGCCAGCAGGAAGCCGCGCCCAGCACGGTCATGCTCAGCCTCAGTGATCCTGGCGGGAAAGACCGAGACAGAAATT
GCGAGCTGGGAGTAAGGGGGAGTCTGGTACTGCTGGGCTCGGGATTCGGACCAAGTCCTTGGCCTCATTTGTACCCCGTTGTAAATAACTACGCCCTTAAAAATGAAAAAGCAAATTCTTATACTGAATATGCAAAACCATTGAGGATACGGATCTTTCCACCATCCAGGAGATAACACTTTCTGGGGCCCCTCCGGTGAACGAGTTTTGTTGACACTGAGTCTTCTGCGGGCAGTAGGGAGATTATATAGGGGGTTCGATCTTCTCCCTGCCCCCTCCACTCGAGATGTTCCCGCAAATTCATCGGA
CTCTGAGTGCAGTTGCAACAGAATCGTTTGCACAATGTCGCATGTCTTAAACATTCAATCAAACATCGATTACTTCCAATTTTGCAGTTTTCTTTGCCCCTGTTAGCGCCAACAGATTTTTTTTTCCAGATCTCAGACATTTATTTTAATAGGCCCCTGACAAAGTCATAAGACTCAGAGAGAAGGGAGAGTGGGAGAGGTGTATAGGAAGGTTTTGTGCCAGGGACTAGTCGCTCAAGAATTAGGAGACGCCCTGGGCACTGGAAACTACGCAGCGCGAAGTAGGGACAGCGCCTGTGTTGTGTAGTGGACCAGAGGTTGCTGAT
CCCTCACCTTAACTATGGGGGCAGGAGTGTGTGTCCCATGACTGAGGCTCTGGAGCTGGAGACAGTGAAGTTGATCCTGGAATAAATCAGAGGCAGGCTACAGTCCCAAACCCTGCTAGGACCTCTAGTCAAGCAGACAAGTTCTTTCCTCACTCCATGCTGCAGGGGCACAGGCCCAGGGTCTGGCAACAAACAGGAGCAGCTGTGGTCACTGGGGCCTGGAGCCTGCTGGACATGACATCATGCGGGCATGCCCCTACTGT
TCTTGTCACTCCTAGGGCTGTCATTCTTGAAAAGGAGAGGCTGGTATAGTAGGAAGAAAGCTCAATCCTAAAGCTCAGTTTGGTGTTTGTGGCTTAGCGGCTGGACGTCCTTAGTGTGTCTTGGCTTGTCGCCTGTAAAGTGATCAGCATGACCTGGATGGTGCTTCTGCTTCCCTGCAGCTGGGATGCTCTGGCCTTGAGGATGCTGAAACACCAGAGAGCTGGCCACTCGCTGGTATCAGTCGGGCAAGCGAACTCTTTGTGTGGGATTGCTTCATTTCATTTGAAGT
AAAGGAGGGGCTCCCTAAAGGAAGGTGGAAAGGTCTCCCCAGTAGAGCTCCGCCCAGCCCCAGCTCTAAGCAGCGGGCCCCGGGCATCAGGGTTTCAGGGCTGAGGAATGTCCAGCGCCGCCCGATCGCGCCTCGCTTCCTCCATCACTAAACCACCGGGGGACTGACTGCCCGAGGCTGGTGCAGAAGCGGGTGCGGAAGCGGGAGAGGGAACGCGCGTGGCGCTCCAGCCGCCACCCCAACCCTGCCACTTCCGCAGCTGCCCGGGCGCCGCTGCACCCGGACCACTCTGCGGTCTACC
AGGAAAGCTCTGAATGATCCAAAGCAGCTCCTCAAATGGAAGGGGTTATTATTATAATTACTATGATTATTGTTATCAAGATTATCATGCTTGCCTAGAAAGTCTTGTACAAAGCAGGCTTATTTTGTGTCAGCTTGTTGTTTGTGTCTGAGGCATTTCATCTTTGCTTATAATAACTAACATTGGCAGGCTTCTTTCATGTTGCAAAGCTGTGTCACATCCTCACCCCGTTTTATCTGCACAAACAGCCCTGTGCAGTGGGGAGTAGTGAGAGAACAGAGGCTCAGAGGTT
GACCTCGAGGAGGTTTAGAGAAAACAATGGTGTTCTCTGTGTACCCTTCCGCGAGGGCTGGGGAGTATACCGCCGCGCAGAAGACGCAGGCCAGGGGAGAATTCGCGCCGGGCGGCAGGCGGGGTGGCGGGCAGCCCCTGGGCGGGCGGGGTCCTGGCGAGAAGCGAGCCGGCGGCCTGAGGAGGCGACTGACTGAGCAGCGCACCCGGGGAGCAAGGAGGCGCGGTGAACTGAGCGGCCCCTGAGCTGACAGATACACTGCGCAGCTGGAACGGCGAG
TGGTGGCTCCAGGTTGCATGTGTGCACGTGCCTCAGATGTGCTCCCGTATATGTTGTGCTCCCAGGAGTTTCTGGGGAGCTTGCTATACACCCATCCTCCTGGGAGTTGTGTGCGCCTCCAGAGGTTGTGTCCACTCATGTCCATGACATGGCTGAGCATGCAGATTCCTGGACCCCACCCAGCCCTACAGAATCTCTGACGTGGAGCCCGAGAATCTCCATTGCAGTCAGTTCCCTGGGAGGACATCACGGGTCCTGAGCTTTGGGGATTGCTGACCGTGGAGGCAGGCCGCTACTCCTCAGACCCTCATGTCCCCCACTCTTTTCTCAGAGCCCAGACCAGGACTAGGAGGTCTGTCAAGGGCTTCTGCCCACCCAGGAACCCCACAGAGCAACCACGGGCCCTCCAGCAGGCTCACTGACTTGCCCTGTGACCTCAGGCCAGTCCTTGCCCGCTCTTGGCCTTACTCTCCTACACTGCTCATTTCGGA
GACGTGGCGAGGACCCGGCAGCCGCGGGGCCTGTGGGGAAACATGGTCCCCGCAAGGGACCCTGGGAGCTGGAGGCGTCCTGGCCCGGCGTCCGGAGCCCACGGCCCAGGACTAGGATGCCGGGGGTCTCGGGCGTCCTCCCTAACCTCAGTCATAGGGCGCTCCGTATCCAGCCCGCCCTGCTTGCCTCTCGCTTCCCCCAAATACTGCCCCGACCTGTCCCCTGGCCCTCACCAAGACAGGGAGAAACGACCGAGACACTGAGGACTCCGCTAACAGCTGCCTG
TTTTATATTTTTAGTAGACACGGGGTTTCACCATGTTGGCCAGGCTGGTCTCGAACTCCTGACCTCAAATGATCTGCCCACCTCGGCTTCCCAAAGTGCTGAGATTACAGGCGTGAGCCCCCGCGCCCGGCTAATTTTAATTTTTTTTGTTTGATTGTTTTTTTGAGACAGGGTCTCGCTATGTTGCCCAGGCTGGTCTTGAACTCCTGGGCTCAAGCGATCCTCCCGCCTTGGTCTCCCAAAGTGCTGGGATTAAAGGCGTGAGCCACCGCATCCGGCCTGTGGTTCCC
TAATAAAGATTGTAATTCAGGTCATTCCCCTCCCCTGCTCAAAATCCTCCCATGGCTCTCCAGTGCCCTCAGAGTAAAGTCCCCGCTCCCTTGTCCTCCGGGTCCAGCTGGTCCTCCTCTGGCTTCCACTCTCGCCTTTCCTCCCTCTTCACCTGCCACTCGCGCCTCTTTGCCCCAAGCTTGTTCTCACCTCAGAACCTTTGCAGTTGCCAGTGCCTTCTGTCTGGTGCACCCTTGCCTCCGCTGCCTCCTTGAAATTCATTGCTCAACTCAAGTGTCCCCTCCCCTCCAGCCACTCCAGCTTGTCGAAACATGCAGCTGTGATTTGTTCCA
CGGGCCCAGGCCTCCGCCCGCCGCTCGCCCCCCGCGGCCGCGCTGGCCCCGGCCCCGGCGCTGCGGAGCCGGCCCGGGAGGCAGCGCCGACTGGGGGGCCCCGGGGCGCCGCGGCGGGAGCGGCCTGGGCGCGCGGCCGGTCCTAGCGCCCTCGGCGCGACTTCCCGGCCTCTGCGGCCCCGCCGGGGTCCCCGCACGCCGCTTGGCGGAGGTCTGGACCCCGCACCGCCCAGACCGGGGGCCGGGCCCCGGGCGCCCCGCCTCGGCCGCGCTCCCGGCCACTCAGAGCCCCTCGAGTCGTAGCCGAGCTCCGGGCCTCGCCGCAGCCCTCCCCACGCTGG
ATTTGCACCTCTTAAATAAAACTGCAGTGGATGTCTTTGTGTGCACCTCTCTTTCCTTTTGGTGAGAAACAGCAAAGATCGGACCCCTAAGGACTCTCCTGATGTCTCCGCTCTATCCGCTGAGTGCCCTTTCTGACCACTTGTTTGTACAGGCCACGGTCCAGGACGGGAGCAGATAGACTGTCCCTGTCCCTGTCCACATTTCCTTGGTCCAAACAGGGCTTGTGGGAGGTAGTGGCAAAAGGTGTTGGTCTTTTTCTCACTGATTTGGAGGCCTCCCCGTGTGTTTTTTCAGC
ACACAAACATTTCTTTGGTTTTAAAGTACTGCTGTTGGTTTCTGATCCTATCGTGACCAGATATGGTCTAGAATTACTGAATCTTGGCATAGGAAGTGACCTTTGATTTTATGACAATAAAATCACCCTACATGAGGAAAGAGATCGGATGGGAGCAAATCCAGGCCTCACACCTCCCAGGCTTGGGGTCACTGCACCCTCCTAGGGGCTGCAGGCTCCTGGTTTCTTCAGGATCTACTCATGGAGATGCAGT
CACTGAGCCCCCGCCCTGCTCATGCATCACCAACCCAGCTAGAGCCCAGGCCTGATTCAGGGGCTCTCAGAAAGGTTCCCAGCCAGCAACTGCCCCGGAACAATGAAGAGAGAGAGAGAGGGATTAATTCTCTAAAACTGAAAAAGGGTGAGCTCTCTGCTCCCCAAGCTCTGTCAGCAGACAAAATTTTCTGAGATGTCGGTGTTGAGACCTCTAGCACATCACCACAGTGCTACTCCGATCTGGGGTAAGACCATGGAGTGCAGATAGTGGCACAGTGGTTGTCTCAGCTCTAACGTCCCAAGACTGTACCCTATCCTGCA
TTTCGTTTATCCCATCAGAAAAGAACAGAGATTCAAATCTTGCTATCACCATATTGCCTTTTCATCATCAGGGTTAGCCACAGCACAAGCTATTGAGAAGCTGCTTGGCAAAACTCCTGTGCCCAAGAGGATTGTGTCTTATGGGCTTCAGACACAATCTCTGCCAAGGAGAACCTGCAGTCTAGGATGAGGAAACAGTTATAGAGAGTAGATAGATAAAAAGATATAAGTATTTACAAATCCATAGTATAGGGTTGGTAATAAATTACTAGAACAAACAGGAACTGATTTATTACTTACATCTTAGTTCTTTCCAAAAAA
AGGAAAGCTCTGAATGATCCAAAGCAGCTCCTCAAATGGAAGGGGTTATTATTATAATTACTATGATTATTGTTATCAAGATTATCATGCTTGCCTAGAAAGTCTTGTACAAAGCAGGCTTATTTTGTGTCAGCTTGTTGTTTGTGTCTGAGGCATTTCATCTTTGCTTATAATAACTAACATTGGCAGGCTTCTTTCATGTTGCAAAGCTGTGTCACATCCTCACCCCGTTTTATCTGCACAAACAGCCCTGTGCAGTGGGGAGTAGTGAGAGAACAGAGGCTCAGAGGTT
GCTTTTATCTAGGAGAGCTCCTTTCTCCAGGGAAGGCCCACTCTGCCCTGAAAGATGACTTGGGTACTGTGGTTTCTGTGCTCTCTCCTTCCTGAAGCGCAGGCAGGGGGATCATTGGCTCACACGAGGTGTCCTGGAGTGGGGTAGGGTGGTGGGTGGTGCCTGGCCTGGGAGGTCAGTGGATAGAGCTTGGGATTTAGCTCCATGCCAACCACTCCCGGCTTGCCTCAGAGTCCTAAGATTCACCATCATCCTTACTGATAAAACAG
AGGCACTACTATCCGTAAGTGTATCAGCCCCTTCAGGCCCACCCCTCCTTAGAGTTCTGCCCCAAGTTCCAGCTTGTAGCCCCACCATCACCCCATCTGTCCCCCAGACCCTGAACACACCCACACCCCTTTTCTCACTCCAACAAGGGACACCTCAAAGGCTCCCCCCAAAGCTCTGTCCCCAGTTTCAGCTTGTAGCCCTGCCATCACCCCATCTGTCCCCCAGACCCTGAACACGCCTCACACCCAAAATTTTCCCACTCCAACAAGGGATACCTCAAAGGTTCCCTCCAA
TGGGGTCCTCGCCCTCCCGGGCTTGGGACCAGGCCGCTTTCCCCATGCGCCAGCCCCTGCCACACGCTGCGGGGACTGTCGTCTGGAGGACAGGGAGGAACCTGGCCGAAAAGTTGCAGCCGTGGAGTTCCCGTCCCGCCTCTGCGCGCTTGCCCGGCAGGCCGGTGAACCCCAGCATCCTTGGCTCTGCGCTTCCTGCCCGGGAAACAGAGACCATGGGACTTGCCCAAGGTCACACAGCGAGGAAGGTGAGAATAGGAGTTAAAAACCAGATCTCGGCCAGGCGCGGTGGCTCTGTAATCTGAGCACTTT
GCAAAGTCGACAGGTGGCCAGCTTTGTCTGTCCTCAAAGACTGCTCCTTTGGGAGGCAAGCTGCAGCACATGTTGGGCGTGGTCAGGCAGCTCTACAGATGACCCACGGGCTTGTCTCACAGCATTCATCTTTCTACCAACACAAACCATTCAAATTACTTAAAAAATCCGAGATTATTTCACTGATGTCTTAGCAAAAGCAGCATTTTTCATTTTCATTTTAATTCTGGGGTAGGGGTGGAGCACAGGCTGTTAGGCTGGTTG
GAGCCGGAACGGTACCCCCTCCCCACCGTCCTGTGAGTGCCTGCCCTCCCTTCATCTACGCAGTCAAGAAACGCACCCATGGGGCACCTGCTCTCGGCCAGGCATGCACAGCACACAGACTGAGAAATGAGTTGAGGATCTTGCCCTAAAACGTGCAGTGCAGAGAGTGATGGTTACAGAGCAAGGGGGTCAGGGCATTGGCAGCCTCAGGGGGGATGGTGGTAGCCTGAATGGGCGAATCAGGAAGAGTGCTTTCCCGGCCAGATGCA
TGGCCCCCGTTCCCCGGTGTACACATTGTGTCTGTGTAAGGTTTTGTATATTCCAGAGGGTAGGGCCACCCCTGTGTCATACCTAGCTGAGGTTGGAGCTGGCACATGGGGAGGAGGTTGTAATAATTATTTGTGGCTGGGAAACTTATTTATTGCTAGCATAGGACAGAGGAAGGAGGTGGGGATGGGGTCATGGCTCCCTGGTGATGCGACTCCTGTTTATTTTGCTTTTTATTTTGGAATAAATGGATTTAGCCATACTGCTCGGCCTGGTGTGTTTCCGTTTCCCTCACTGGGTCCTGGAGTTTGTGCCACCAAACAAGGAGTCCCAGAGTGTCTTGAGCATGTCCAGCTAGGCTGTTGGGGACCTTCCAGGCGTGTTACCTGTATGCTGCCTGGTGGCGCCT
GCTTTTAAAGGGATCACTCTAGAAGCCAGGTAGAGAATAAACTACAGGAAGACACGAGGTAGAAACAGGGTGAGGCTCACACGAAGGAGCTTCTTGACTTCAACACTGACAGGCACCCTGCAGATGAGGGTCTGGAAACCCAGGCCTCCTGCCCTCGCCTGCTCTGATGGAATATCTGCCAAGCCAAGTCCAATGGCAGGAGGAGCTAGGGGGCCCAAGGACAAGCTGCCCTTCATAAGAGCAGGGACCCTGCCTCCTCAGCCCCTCTTCTCCACTGCAAT
AGCGCATTTTTCACAAACCCCAACACCCCTCGGATCTGGGGGTGGGGCGGTGTCACTCGCACCTCAGTGGGAAACAGCACGTGGGCCTCGCCCGTCTCCAGGGGGTGGGGGAGGGGAGACAAAGAGCCCGCTCTGCGGAGAGGTGGGTACCCGCCCTGCCGCCCCTCCCCCATTTCCTCTCTGCTCCCCCTGCCCCTCCTCCCCTCCCTCCTCCTTCCTTCCCTCCTCATCCCCAGCTCCTCCTCTTCCTCTTCCTGCCCTATCCCCCCGCAGGCCCGGCCGGCAGCCCGGCGCCCTCTGCCTTCGTTCCCGCCATTGGCGCTGCTGCCCGGAGCCCCTAGGTGACAGCCAGCCCCGAGGCTGCAGCCTCTGTGTCGGGCCT
TGCCCCTGCCCTCAGGGAGCTCACAGTCTCCTGAGAGAGACCTCCAGGAACCCACAGATATATAAAACGAATAAATGCAATATTAGAATGTGATGCAGGCTAGGAAGGGAAGAGAGGTGATTTTCACAGGGTGCAGTGACATACTTGAAATATATCAGGGGTTGTCCATCTCCCTGGCCACCTCTGACTTCCCCTGCTTGAAGGGGTGAATTCACCCCACGGTGGCACGTAGTAGGTGCTCAGTAAATGTTGAATGAGTGAATACATGGAT
TTGGTTTTATCATTAGTTCTAACATTAAGTGCATACTTATGTCACTCCTTGTCTCAAACACTCATTGCTCATCATTCAAAACCAGCTGCTGGGACTGGCGTGTTTGATGCTTACAATGGAGCATCAATACCACCCCTGCCCCCACCACCACCACATTCTTATTCTTTATCATATGAGCTTGGATAATCCTCATTATTCCTGATCTCCAGACACACCCTGAATTACCTCTCCTCCAGGTCTACTCATGCTGCTTACTCGGTGGGACAACTTTGCCAGTTCCATCTAAACCATGCCCTGTCTAGGCTGTCTGCCTTTGGCATCT
TAAAAAGATACCTAAATATGACATCATAATCCAGATGAATCTAGATTTCAAAGGTATTCCTACCCAATCTTAATCTCCTTTGTTGGAAAGTCTGACATTTAGACTCAGTAGTTCTTACTCCAAGCAAGTCACTACATTTCCAGGGGTTTTTCTCTTATTAGGTAGTACAAGAATCCAGCGCTGTGACCTTCTTGGGATGAGGCATAGATGTAAGCTGAAAGGGAGTGGAGATAAAGGTATAAGTAGAGTGAAAGGCTCAGTAATTATATACAAATAAAG
AAGCTCCGGAGCTCTAAGGAGACGGGAGAGTCCTCTGATCTCCCCACGGTGTAGGCTATCGCTCCCATTTACTGAGCTCTTCCCAATTCTCTGGCACTGCAGTGAAGCATTTGAATACAGCACGCAATCTCACATAGCCCTCCTGAGGCCGGTGCTGTTGTAGTTGCCATTTTACCATGGGTAAACTGAGGCACAGAGTTATATAACTTTTCCAAGTTACACAGGCAGGCAGCCTGGCTCTGGAGCCACCCGGCTCTTAATTAGTAGCCTCCTCCTCACCCTGCCCCTAGTTCCTAAAAATCTCCTCCCTGCCCCCATCTCC
GCTGTGCTGGCTCTGGGGATGCAGCAGTAAGTGCAACACAACCCCCACCCTGAGGACTTCAAGGTCTTTGAGGGGTTGAATAGTGTCACAAAACAGAAAATAGCCAGAAGGAACCCCAGGAGCACTGACAAGTGTCCACTCCAGGCTCTGGGGTGGGGCGGGTGTGCAGGTGGACACAACTTCCTGGAGGAGGAACACCCACAGGGAGGCTCCGTGGACCAATAGCTCCTACCCAGGAGAAGACAAGAGGGAGTCTCAGGTGGA
TCATCTTGCCTTTATCTCAGCCTTCCCTGTATAGCTGAACAGTTCTACCTTTGGCTACATTTCCAATCATTATGACTTATCACCTCACCCCAGTTTAAATCTGTACGCTAGACATAGGCTGAAAATACGAGACGAGGGCCAAAGGAAACACTCTTCTTTCCAGTTTATATATATATATAGCATATATTTGCCCCTCGGGGAAGGCTGTAGATTTTTTTTTTTCAGCCTGCTGCTACTACTTTGGGAAAAGGCCTTTTCTCCTGGCGCCTGTTCAAACCGCCACACTTCAGGCCAATCCTTCGGCCTGACCATTCCCGGATCTTGTTATGCCAGCACAGCACATTCGAGGGCTCTGGGGGGCAGCAGCTCGGCGAAGAGCAGTCAAATAAATAAATAAATAAACAAATAAATGAACGGACATATAAGGGCTTTTCCCGCCTGGGTTCGCTTAAATAATGGGGGACAAGCGCCTCTGGGCCACGAGCTTGTTGTTTGTCCTGGGATGGGGGGTAGGGGATGAGAGGTGGCCTCAG
TTAAATGACAAAACAGCTCTTAGTGGAGAGGGGACAGGAAGGTAGTCTCTCACCTGAAGTTGGGTCATCTCCCCCAGTATGGCTGAGTCTAGGATTTTTATACTCATAGATGGGGGAGGGGCGGGCCAAAGGTAGTATTGGAAAACGTAACATTCCATTGGTTAAAAAGCATTATTCAGAAAGAACCAATCAGGAAAGGACAGGCAAACAGGAACGGAAGTTCCCACTCTGGGTCACGTTTTTCATCCGGAACCAGCAGTCCAGTCTTTCAGCCTTCAG
GTTTCATTTCAGGGTAACAGCAGCTCAGCTCTGGCAGGGCTCAGTCAACGTGGGTGATCTGTGACATGTGGCAAAAATATAGAACTCATCAGATTTAATAAAACAAAGTTCCACACGCGATCGGAAGGCCTCTCTCAACAAAGGCCTGGAGGAGTTACTGCCGGCAGTCCCCAGCTTGCAGGAGAATCAACCCCCTCCGAGTCCAAAGCTCCCTCTTCACTCAAAAGTCATGAAAGACCAACAGGCTGTCCCAAGCAGAGGGTGGGGTTGAATGTGGGGGAGTAGAGAA
GTGGATCATACCCATTTTACAGATGAGAAAATTGAGACACAGAGAGGGGGAAGGGCAGCCTTGGGATGTCAGAGCTTAGCGGGGGGCTGAGCTGGTGTCTTTGAACCTCTAGTCCCAGGCTCTTGAAGACTCCAGCATCAGTATCCCGGACCCAGGGCCGGTTTGGCAGGTGCGCGAACTGGGCTGTCCCAGAGGGTTCCAGGCTCAGAAGAGCCTGAAGTTTCAGCTTGCACCCAGCCCCAGAAAATCTGTGGCTGGCCCTGCAAGGACCCTGCCAGATTTTGTACCATCTGTCAGCAAGGTCAGGTCGATTCTGTC
CATTGAAATTCAGTTATAGTCACTAGTGATGGGGCTCACCCCAAGGGCTTGGAGGGTGGGGCAGGGCTTATTGGTGTTGCGGGGGGCGAGGAGGGGCTCTCCAACCTTCCAGCCTGGCGTTTCTGGGTGTCTCTGCCCTTGGCTCACCCTGGGGCGGGTGCATCAGGATGCCTTTGCCAGCAGGGGCAGCCTTGGGAGGCCCCAAGAACCATGGCCAAGCTGCAGGTGTGGGCTGGGGGCACCGAGGTGGGAAAGCCGGAAGCTGGAGACT
TTCCAAGTTCCCGCTGAGTACTGGGATCTGGAGAGCTTTTGAAAAACACGGATTTCTGGGCGGCACTCTCAAAGATTCTGGTTCCATGGGAATTGGGCGGGCCCTGGACCCTCTTGAAGATGTTTCCTGTTGATTTTGATGATCAGGTTTGGGCCCCATTGGTGGGAACTCCCCAAGGCGACTAGGGAGCCGAAGGAGAGAGGAGGACACAAACCTGGTTTCCACTCCCAACCCTGTTGCTTTTTAGCTGCGCGATCCTTCTGTGTACTACCCCCCAT
GCGCCGGCGCGGGGCGGCGGCGCCGAGGGGCGCAGGGAAAAGTTTCACGTGGTCAACTCCGGGGCGGCGCGCTAGGGGCACCGCTGGCCAGGTGTCTCGGGCGACCCCGGGCCCGCGTCGCCGCCTCCTCCCCGCGGCCGCCGCCTCGGGCTGCTCCGGGACCGCTCCCGCGCCCCACCCGCGCCGCCGGCCGGCCCCGCCTCCCACGGCTAAACGCGAAGCCGCGCGCGCCCCTTTATAGAGCCGGGTGCCTGGGCCCGCCTCCCCGGGAGGGGCGCGCGCCCCCGGGCCAATC
CCTCCTCGGGCCTTTTGTCCACAATTTTTCCATCCTCCAGCCCATACAAGGCGAGGAGACAAAAGGGGCAGTCCCCGAATGGCCTCCCTCTGAGAGCCCAGGGCTCTGATTCTTCTATGCAGCCTTCTTTCACAAAGTACAGGGGTCCCTTCGTCCGATTAGACTGAGTTCTTCCTGAATTTTTTTCTTTTTCTTCTTTTTCTTTTTATTTTTTTACCCTGGGAGGCTTGCAATCTCTGCATCCCTCACAGGACTAAGCATCTGCTTCTGAAGG
TTTTATTATACGTCTTTTTTTTTTTTTTTTTTTTTGAGACACAGTATCGCTCTGTTGCCCAGACTGGAGTGCGGTGGCGTGATCTATGCTCACTGCAACCTCTACCTCCCGGGTTCATACCATTCTCCTGCCTCAGCCTCCCGAGTAGCTGGGACTACAGGCACCCGCCACCACGCCCGGCTAATCTTGTTTTTGTATTTTTAGTAGAGACGGGGTTTCACCGTGTTAGCCAGGATGGTCTCAATTTCCTGACCTCGTGATCTGCCCGCCTCGGTCTCCCAAAGTGCTGGGATTACAGGCTATTACACGTCCTTTT
CCAGGATGAGTGTGGGGCTCAATAGGCTGGACAGGCTGTGAAGAAAACCTTTCCACACCTGCACTAGATCCCAGCCCAGGGGTGATCTAGAACTCATCCCTGGGGTGTGTTCATTAAAACATTCATGGGGCCTAACGTGTCTTCCCCAGGACTGAGCTCTGGGATAAGAACAAATGAGGAAGAGACAGTCACTGCCCTGGCAGCAAACACCCATGGCCAGGGTTCCTCTATCCATCTGTGGGAAGACCCCAAGTTTGATACTGAAGATGTTAAACCATCTCCAAAGTAAG
CAAATGTTTCTTTTGTTTCTCCCCTTGTCAGCTCCCTCTGCTCTTGGCACCACCCTGCTGCCCACCCACCCAGCTGGGTGTGGAGAGGGACAGCACCCCCAGGGTCCCCAGAGGCGGTGGCCTGGCCCCCTCTGTGGGGCGATGGGTAACCCCAGGGCAGCCGGGAGTGTGGAGAGCTTGGGGCAGACCCTAGCCGGGAAGGGAGGGCCCAGACCGAGGGCCCAGGCTGGGCAACCGTTTCAGGGACCCCAGACACTCACCCCCCACCAGGCAGGGTGAGCACAGCTGCTGCTCTCTGCCCCCGGAGCC
CCCTGAACGGCCCTCCCGCTGCGTATGGGATGAGGGACCTGTGATCGCTGGTGAAGAAATTAGCTTTGTTGCATAGGAAGCACTTGTTGAGGGGCTTGGACCGATTCACTGAGAGGTTAGACCGTAAGTCCACTGGGTACACCAGGTCCCTCAGGAAAGCCACGTGAGGGCACAGGCAGCACCCAGAGACACACACCTTCGGGGGAAGCAGAGGCTCCCAGCGCTCGCCGCTCTGGGAGACCACAGGCGAACCCCCTGCACCTCCCTGGCCTTGGCATTCTTAGCACCATTGTGGGGATC
ATGAACTTTCTGGACCCTAGAGATGCCATGTATTAGCAACCAGAGAGACACACAAGCGTAGACAATCAAAGACCCAAAGCCACATTTCCCAGGTGTAACTGAAAACTCTCCCTTGGAAGGTGACAGGAGGGGACCCAAGTGCAAAGTTCAGAATGCCCTCTTCATGCTACTAAAATGTAACTGGCATGAACTGCTCCACAAACCAGAGGCAATTGTTTATTGTCTTAAATCACCTCCCTAGGCCCCATGAACCTTATTTGACAAGAAATTCAGTACCTCTTTTTAGACAAGTA
AGAAGTGCCTCCTGCCCACGGCTCTGCTCTCCTCACGGCCACGTTTGCCCATGCGGATTCAGCCCTCCGAATGCCATCCACGGGCAGCGTCGCCCCCTGCGTGCCACCTCTCTCCACCTCTCTCTTGTCCCTCTCTGCCACCGTCCACGCCGCAGCCGCAGCAGCCACCGCGGCTGCACACAGCTTCCCTCTGTCCTTCGCGGGGGCATTCCCCATGCTTCCCCCAAACGCAGCAGCAGCAGTGGCCGCGGCCACAGCCATCAGCCCGCCCTTGTCAGTATCAGCCACGTCCAGTCCTCAG
GAGTGGAGCCTTTCAGGCTGGCATGGAGAGCTTAAGGGGCAACTGAAGGAGACACACTGGCCAAGCGCGGAGTTCTGCTTACTTCAGTCCTGCTGAGATACTCTCTCAGTCCGCTCGCACCGAAGGAAGCTGCCTTGGGATCAGAGCAGACATAAAGCTAGAAAAATTTCAAGGTGAGTAAAAACCTGTAAAGATCTGATCAAATCTGACTGGTAGAAATGCCTTTTTCTTGATATAAACCGCTTAATTAAGCCTTTTGGCTTGCCTTTGAAAGATG
GCCCCCCCCAGGGCTTGGCACTGTGTTTTGGGGCAGGTGTGGTGGTGCCCACAGTTAGGCACGTTCTCCCCACCTTTGTGGTTCTGTTCCTGAGCCTCTGACCATCTGCCAGGCCCTGGGCTGATGCCTCACATGTGGCATCTCCGTTATTTTTCCTACTCAGCCTGTGGAGTTGATCTTTTTAACCTCTCCTCTGTACAAGTGAGGGCACAGGCTCAGAGAGGTGAAGCCACTTCACATGGCTCACCTCAGAGCTGTGAATGGAGCTCAGGTCTGTCTGACTCCAA
TTTGGGGTTGTAGGAGGATGAAGAGGGGAGGTTATCAGGACACCATGATGATTGTGTGGCGCTGGTTAGGAACATGGGCTTTGAAGAGAGGGGGATTTTATTTCAAATTGCATCTTTGCCACTTAGTAGCCAGGTGACCTTGAACGTGTCCTCCAACATTTCCATGCCCCAGGACCTGCCTCTGTAAGCTTGCGTAATACCTACCTGGCAGGCTTGTTTCTGAGGATTTAATAAGATAATTAATATAAAAATGGCCATAGCAGGGCTAGCCG
TGGAGGGCAGCAGTAAAGTGCTCCTGCTCAGGGTGACACAGACGAGGCCGCCTCAGGCAAATGACTTCGTTTCTCAGGGCCTCAGTCTCCTTGTCTGTACATGGGGTTCAATCATAATACCTGCCTCACCACAGGGGCTGAGCAGATGAAAGAATGGTGAGGTGGCCCATGCCTGTAACCCCAGTACTTTGGTAGTCTGAGGCGGGAGGATAGCTTGAGGCCAGGAGTTTAAGACCAGCCTGGGCAACATGACAGAACCCTGTCTCTAAAAAAAAATACAAAAATTAGCC
CAGTAGGACAATGTCAGAATTACCTAGATTTTTTGCCTAATTTTATTTTATTTTATTTTTAAACTTTTATTTTAGGGTCAGAGGTCCATATGCAGGTTTTTAATATAGGTAAACTTGTGTCACGGGGGTTGTTGTACAGATTATTTCGTCACCCAGTTATCAAGCCTAGTACCCAATATTTATTTTTTCTTATCTTCTACTGCCTCCTACCCTCCACCCTCAAGCAGGCCCCAGTGTCTGTTGTTAACCTCTTTCTGTCCATGTGTTCTCACCATTTAGCTCCCACTTATAAGTGAG
AATTCTACTCTGACGTGGCCAAAGGCATCCTGCAGTACGTGGCTCGGAGCCTGAGCCACCGGGTGTGTGTCCATGGTGGCAGGCAGGCCTGGCTGTGGGAGGGGTTGGGGCCTCCACTGCCCTGTGGGCCGGGGCCAGCCAACTCTCCCCTCCCCACAGTCCGGAGGCTTCTATAGCGCAGAAGATGCAGACTCGCCCCCAGAGCGGGGCCAGCGGCCCAAAGAGGGCGCCTACTATGTGTGGACGGTCAAAGAGGTTCAGCAGCTCCTCCCGGAGCCTGTGTTGGGTGCCACCGAGCCGCTGAC
AGCCCAAGCCCTCGCTTGCCATCTCACACAAGGATTATGCCACTGTGGACTTCCCACCTCTCCTCACCTCCTATATATCTCCCAAGAATTTGTTCCATCCTGGGTCCTCCTAGTCACCCACCCACCAGGAAGTACTCTCCCTCCTAGTCTGCACCAAAGTCCCCGAAGCCCTGCCAGAAGCCCTCTCTAATTCTTCCTCAGGTTCTGGACATGACTCTTTTCCAAGCCTAGGAAAATATAGTTTGAATCCTCTTGATTCTTTGTGTCAGAGTCTGTG
AATATTTTGCAAAAGTCGCTCTTATTTCCCAGGCTTCCTTGGGTTTTTTCACCATTGGGGAAGAAGAAACCATCTGTTGTCTGTCCCGGGTGAGGGCACCATAAAGCCTTTGAATGAGAGGGCTGGACAGGATGCCAGAGGCGCCTCCAGGCCCACCACCCTATTAGCAAGAGAAGACCTCCGGAGATGGGAGGGGACTTGCCTGTACTCATTCGTGAGTCAGGCACAAAGCCGGGACTCGAGCCCGGCCTCCGCGATGGTCCCCTTCAACTGGTCCATCATCTCTCGGTTG
GAGGAAGTGAGATAGAAAGTGTGCACAGCCCAGAGAGCCTGCCCACATCATCCTGGGGCGACCAGGACAAGGAGGCGTCAGCAATCTTGCCAAGCACAAGTATGAGTGACTTTCTGGAGCAGGACGAGTCTCATGGGCGTGAGACCATTGTGAGTGCTCAGGGTCTCTCCATTAGAAAGGCACACGTTTAATTCTCCATTTTGAAATTTGAACTAGAGCCCCCACAAATTATTCTGTTCTGGAGGAACCATTCTTATCAGAACTTGGTGCTGGATTGACTTGGAAAAAAGCCT
GCAACCTGCTTACACATATTATTGAAAAAAATTAGCACAATTCTCTGTTATGTAAACAAAAGATAGTAGGAAAGTAATCTGTCAGCAAATAACATATATTACAATATGTAAATGTTTGCAGATAATGCAACTACAACCAGAAATCATGAAGAAGTGATCGATTTCTTAATTACTGTGAGGCCAGAACTCCAAATGCTAATTGCCAAATGTCTGTCATGTTGGAGACTCAAATGCCACTGGGGTATTGCCATTAGTGAAGCGCTTTTCCTGAAACATGAATAGTTCTTGGTGAACTTCCGGCT
TCCACTTTATCCCCTTGTCTCTAACACAAGCTTCTGCAAACTTAGGCTCATACACAGTCTTCCCGATGTCCCTGCAAGCTCCTGACATTGCATGCAACATTTCGTAGGTTTGTGCGTTTTTCTGGGGAACGTAGATTTAGACTTTCATCAGATTCCTGAAGGAATATGTGACCTAAAAAAGGTTAAGAGCAGTCTGATGGTTCTGGAAGGAAGAAGTCTGAAATTGATTAAACAAGGCCTAGCTATGCCTGCTACCCTCGGTTTTCCTGCCATGGCCACACCAGGGCTCCCTTGCCC
AGTCCTCAGCAGCCATGACATCAGGACCATTAAGGGAATCTTCTGCCAGGCCTATCCTCCATCCCACCCCCCTTTACCTCTCTTTTGTTTTTATTATTTTTATCTTTCCTTTCCTTGTCTTTTCTCATTTCCCACTCTATGAATTCCTTAGCATGCCAGCCATAGCTGTGAACACTTGTTTACTCCCTTGAGTTGCTTTTGAACAGATGAAAAGTCATTCTTGCTGTTGTAGCAGGTTGCTGTGCACTGCAGATTTCGTTTTATGAAATGGGAACATG
TTTCTGTTACCCATGATTTCATTGATACCCATGGACTAGTGGATCCTGGGGAAATTTCTATTATATAAAGTGGGATATCTAACCCTGAATCCCAGACCCCCTCAGAGCGGAGAACAGGTTCCCCAAAATACATACACACACACACACACACACACGAACACACACATACAGAGGGAGGGAGAGAGAGAGAGCACAAATACCCTTAGATCCCACCCATCAGAAAGAAACAGGAGCCTTAGCTTCTCCTAGCATCCCCTTCCTTCTTCCCATAGACTCATCAAATATAGATTTCTACCTATTCTAACCAAGACAGGCCAGTGATCTGTAACTAATCCTGTGCCTGGAGGGCAGAGCAGCCTCAATTCTG
TCTACAATTGTCTGAACAGCGCACTGGCAGACGGGCTGCCCCTGAGTCGGCACTGGTCACTGTGCAGGAGAGGTTTGTGCCCTGTGGGATGGGGACAGCATTCCTGACACATCCACGTGGGCCTGGGCTCCCCAGAAGGGCGGCCTCCACTGGGCCCTGTGCTGCAAAGGTAAAGGGTCTTGGAATAAAGACCTGTGGCCAAGCGTGAAGCTCAGTGTGTTCTGTCTGTCCGTCCTCAGACCTGGGCCCCGTGTGTGGGTCTTGTGGGCAAACGTGGAGCCGGGATGGAAGCTAGGACCTGGAGTCTGGTTGAACTAGGTGACCTATGGCCCCTATGGTGTTGGTTTTTCCCCTGAAGCAATCCTCTCCC
GTCCACAGCTTTGGGTTGGTCAGGGCCAAGGCAGGGGATAAAAGACGTGGGAAGTTCAATAAGCAGGAAGCAGTCAGCCTAAAGGAACACATGGAATGAGAGCAACTCCTACTCCAGATATCCTCAGATGTCCACGCTCAGATATCCACAGTGGCTTCTTAACCTGCCCAAAGAAAGCCACTCACACAGTTTAAAACTAAGTCAGATTTTTATTTTTTTTTCCATAGACCACATCATTTAATAATAAAAAAAATAAAAATAAAAATTGAACAAAAGGAAAAGGTGGATATAAAGTGGA
GCTCGGCCACGCCCCTCTCCGCGCGCTGCGGAGAGGCCAACGGTCGCGCGGGTGACGGTTAGGGCGGGGCGTGCTTCCGCGTCTAGCCGGAGAAACTTGAGCCGGCTGCCCCGCCCACGGTGCCCGAAGCCCCAAAGGCTGGAATTAGGGGCTAGAAGTCTGGCACCCACCGCCTGGCCAGGTGTTCGGGACGCGACCAGGTGGGCGGTCGCCCCGCCCCGGGAGCGCGGCTTAATAGCTGAGAGCCCGGGGGCCAGGCCGCGGCTGCGGCCCAGGCAACGCCCTGAGGGTGGCCACGCTGCCAGGTGTTCCA
TGCCGACATCATCATCACGGTCATCACAATTGTCACCAACTCCCTCCAGGGAAAGTGTTGCTCCCAAAGGAAGCAAGGCTGACAGCCTGGTGGGGTTTCGAGGCTTTACTCTTGGGCCTTGAGAACCTAAAGACACTAAAGGCCACTCATCAGCTTCCTGTGGCATCCGTGGCCTGAATGGGCCCACCTTAGCCCAAAGTCCCATCCGTTAATGCATTGCCAGAACATGTGAGATTGTGAGCCGTTCAGACATGAGAGTAGCGGCTGAGCTGATGGGGCAGAGACTCAGAG
CTCTGAGTGCAGTTGCAACAGAATCGTTTGCACAATGTCGCATGTCTTAAACATTCAATCAAACATCGATTACTTCCAATTTTGCAGTTTTCTTTGCCCCTGTTAGCGCCAACAGATTTTTTTTTCCAGATCTCAGACATTTATTTTAATAGGCCCCTGACAAAGTCATAAGACTCAGAGAGAAGGGAGAGTGGGAGAGGTGTATAGGAAGGTTTTGTGCCAGGGACTAGTCGCTCAAGAATTAGGAGACGCCCTGGGCACTGGAAACTACGCAGCGCGAAGTAGGGACAGCGCCTGTGTTGTGTAGTGGACCAGAGGTTGCTGAT
GGTCACAGGTACCAGAGATGGACAACTTGGCCAGAAGACATAGCCTTATCTCACTTATCTCAGACATGACATGGACAAAGACCAGCTGAAGGACCAGGAACCAAACTGTTGTCACCTGCAGCTCCGTGGCTTTTTTCATACCAGGTCCAAGGGTTGAGGGATGGGAGACCTGGCCAAAGAGGGTGATCGGTGAAGCAATCTATTTTCCACCTTGAGGCTAACTGGTAGTTATTTCTTTCTGCCTATGGAGACCTCTGCTTACCTTCTGACCACCCACTCATGGCAAGGTGTTCTCAGTCTCCATCTTCAGACCCCACCACCA
GCAGACACCAAAACACTTTCCAATTCAAGGCACCATTCCACCAGGAAGGAGAACAAGCATTTGAGGAGGGGCAGAGGTGCAAGGGACCCTCTCCGCAGGTGCAAGTGAGCAGAGGCTGCCACACACTGGAGGCTATGTAAAGGTCAAAGGACGCGGCTGCATCTGCTCCGGGTCGCCTTTCGGGGACATGTTGGCCCCACCTTCCTGGACCCTTTTCCCAGGAATCCTTTGACCTTGACTCCTCAGCCTCCCCAGCGAGAATCCTGCAAGTGGCGCTTGACGTCTCCCCTCTCT
CCCAAATGCAGCTCAGCAGCATGGGAGGAGCCCTGTCTGCTGGGGGTGTCTGGGATCTATCTGGGGGCAGGGCCTAGAGAGAAGGTCCTGTGTCCTGCTGACCCAGCTGTGCCAGCCCAGCCCCGGGTCGGGCCTCCATCCTGGTTTTCTAAGCATCCTTTAGTGGCCCCCTGTGATCACCATGCCAGCCCCTTGCCTGAGCTCGGGCTCTGCTGAGAGACCCCTGCGGGCTGGGGGAGCTCCAGGATGTTGGCAACTCTCTCAGAAATCTCCTTCCCTGGACACAATGACTTGGCCCCCCACTTGGATCCAGCCCTGC
ACTTCGTACCTGGTTGCACTGTGGGCTGAGGGAGTTGTGCGGGTCGCAGGCACACGGTTCACAGCCCTGGCCACTGGCCAGCTTCCAGTGGTAGGGAGCACACTGGTCACATTTGGGACCCACCACGTTGGGCAGACAAAGGCAGCGCCCACTCTCCTCGTCACACGGCATGTCCCTCCGGGACCCCAGGATGTTGCAGTCACAGCCTGCAGGAGGAGAGCTGCTGAGCTCAGGCAGACGCTCCATGAAAAACTCACCCCCAGAGGACACACATCCAGGGAGGGGCGCTGCCTGGGAAAAGAA
TTTTGACTCATTTGTGCCAGCAGGCATTGTGCTAAGTGTGAGGAGGAACCAAAACTGGCCCAGAAGAGGTGGCTGTTGTGGGCACCTCACACGGCCCTCCCTGCTCAGCAGCCCCGCGGGGGTGCCGGGACCAGAGTGGGCCATGGCGGCCAGGTACCTGTGGGTCAGTCCTGCAGCTGGCGGGGCCTGCCTGGATCGGATCCCACGGCAGCCACTCGGGCTAGCGCCCCCTGCCCTCCGTTCTGCCGCGGAGCCAGCGGGCAGTGGGCCCTGAGAGAGGTTTGGCTGGCCTC
CAGGATGTTTAAAAGTCTGGGGATGGGATGGGGCTGCCTTGGGACACTAGAAAGAGATGGCCATAAATGTCTCATAGTATCAGCCCCAACCCCACCCCTACCACCACCCCCACCTCACCCCTCCCCCCCCCAACCCCCAGCGGGCACCAACTCTCATTTCCGGCCAGCTAGGTCCTCCCAGAACTCATTGTGCACTCTGTGTTTACACACAAACAGTGGAAGACCAACACAAATAAAAATCCCACGTCTCCCTACACAGCTCCT
TCTCCCAAGACTCTCGATTGTACAGCTCGGCCTATCCTGGCCCGGGCCTTCCTAGCAAAAGGCTAAGCCAGAAACTGGCCTTGTGCCCAGGCTGGTCAGCCAGGGAGGGCCCAGTCTAGGGTCCAAAGGCTGGATGCAGAAGTCCCCCCAGCCTTCTGCACCAGGGGACCTGCCCCCTATGCCCCTAGCCTACCAGGTGTTCACTCAGGGAGGTGGACACTTCAACCCTGCCCTTAGGACCCCCCACAAGCCAAGCCCAGCAGCAGATTCAGGGATGCACCCCACTGCTGCTCCTGG
TCATTATTTATAGATTCTTCTATTGATCATAAAATATTTGTGTTGCACCCCTGTCCCAAAGGAGTTTCCATATTCCTTTTATTCTTTAAGAGCGCTCGCGTAGCTGATAGGACAGCAGAAATGGAAAAAGGTTAAGTGTTGGAAATGTCAATCTTGATTCTGCTCTGAAATTGATTCTTGCTTCAGGCAAGCCCCAGATCTGGATCCCAGGTTCTTCCTGGTTCTGCAGATTAAACTACTCATCCCTGGGAAGAGCACTGAACCCATCCTC
CAAGCAATAATGAACAAGATCTTCATTCTCTGAAGAGAAGTGCAATAGTAAAACTTTCCTTTTTGTTTGTGTAGGGGAAGAGCTGGTGTTAATGGGTCAGGCAGGCAAGGCATGAAGTGATAAATAGGGAAAGGATGAAAGAAGGGAACAAACCCAGGGGACCTAACGGACCCACCCTAACAAAAAATTGGAGTACAAAAAAAGTGTATTAAAATTGTGAGACCACACCAACTCATTCGTCACTCGTGTCTTTACAAAGAACAAACCTGAAGCTTCAATGAGAAAGAAT
TTTCTGTTACCCATGATTTCATTGATACCCATGGACTAGTGGATCCTGGGGAAATTTCTATTATATAAAGTGGGATATCTAACCCTGAATCCCAGACCCCCTCAGAGCGGAGAACAGGTTCCCCAAAATACATACACACACACACACACACACACGAACACACACATACAGAGGGAGGGAGAGAGAGAGAGCACAAATACCCTTAGATCCCACCCATCAGAAAGAAACAGGAGCCTTAGCTTCTCCTAGCATCCCCTTCCTTCTTCCCATAGACTCATCAAATATAGATTTCTACCTATTCTAACCAAGACAGGCCAGTGATCTGTAACTAATCCTGTGCCTGGAGGGCAGAGCAGCCTCAATTCTG
CCACTCTGGCACCCACACGTGCTCTGAGCACTTGAAGTGCAGCGAGTCCACTGGAGAAGTACAGTAAGTGTAAAGAGTACACTGGCCGTCAAAGACATAGTGCACACAATGTAAAATGTAGTATCGATCATTTTCATATTGATGATACATTGAAATTATAATGTTTTAGATCAACCATTTTAAATAAAATATGATTACAATCAATTTCACCTGTTTCTTTTTTACCGAGACCAGCTGGGTCGGGGAGACCCTAACCTAGTGGTGCTAGAGGAATTA
CAGCCTGGGGGTGCCAGGCTGCTAGGGGTGGCACCTTTCCCTCCCCAGGAAAAGATGCAAAATCCCCTGATGGCACAGGCAGCCCCTCCCCAGAATGGACGGGATGGAAAGGGGACAAGTGGCAATGGCCCCAAACCAGGACCTCAGCTCATGGGTTCCCGGGTCCCTGGGGAAAGGGCTGAGGTCCTTCCTGCACTCAGCAAACAGGAACTGCGCGCTGAGCACCCAGCTGGAAATCAGCCATGGACAGGACAGACCTCTTCCCTCCCCCAACAAGCTCACGGTCTAGCCGAGGAGACTCATGTTGAAACATATAAATGGCCACT
CCCGCCCCCCCAGACCCCCGCACTGTTCTGCCCCCTATCAGCCCCCCCCATCTGCTTCAGGTCCCCCCAGTCCCACCGCCGCCTCCATCAGCGCCCCCCTCACCTGCCCCAGGTCCCCCCAGTCCCACCACCGCCTCCGTCAGCCGCCCCCCACTCGTCCCAGGCACCCCCAGCCCCGCCGCCGCCACCCACTCTTGATCATGTTGATGTCGTTGGCACCGTCCCCGATGGCCAGGGTCACCACCTGGTGGTACTTCTTGACCAGGGCCACGATCAGGGCCTTCTGCTTGGGCGTCA
TCCGGGGGAGGGGTAGGGGAGTAAGCCAGGCGGTGTTGGCGCAGCTCAGAGCAGACGCACAGCCCGGGGCTGGGCAGCAGGGCAGGCGCTGCCCAGCCCCTCCGAAAGGCGCAACTGAGAGGGGCCTGCGGCAGTCCGGAGGCGCCCCCTCCTCTTCCCCTCCTCCTCCTTTCCCTCCCCTCCTCTTCCTTCCCCTCCCCTCCTACTCCAACCCCTCCTCTCCCCTCCTCTCGCTGCCTTCCCCTTTCTTTTACTCTCCCCTCACCTCCCCTCTCCTCCCCTC
TGAGAGAATTTCAAGCAAAATACTTTGAGTTTTACAAAGATATAAAACACCTAGTAATTATTGCTGCAGACTTTCCTTTTTTCTTCTTTTTAGAACTTCATTATTTTCTTATTACACAAATATTTTCTTATTACACAAATATGATTTCATTGTAGGAAAATACAAAAACACATATGAGCAAAAAACAAGCAAAAACCAAACCCTCGTCCCTACCCTGTCGCGGTAGCCCTGGTAACTTTTCAAGGCCACCCTCTCAGTCTTTTGTTGTTGTTGCTGTTGTTGTTGTTTTGAGACAGGGTCTCAC
TAATACTGTAGGGGAAAGATGATGACCTTGAGACTAAGAAGGTCACAGTGGAGAAGGGGAAGAGGGGTGTGGGGTTCAGAGGTGTTTAGGAGGTAGAATCCGCCTCAGGCAAACTTGACTCCGTTCCTAATGATAGGAATAACAAAGTGTTCATTTTTATATATTATTGTTTTTGGTTTGGTGCTAGCATTCATTTGTTGCTTCAGTGGCTAGGGAGAATGCAATGAAAATATTTCGGGTGGGGCGGTGTGGTAAGACCCCTGGCAGCCTGACTGTGAGACTTTGGGCAAGTTACATAACCTCTTTGAGCTTCACTTTCTCA
GAATTTCAAACTTGCAAAATTCCAGACCAGGAGTTAGCACACTGTGGCCCACGGGCCAAATCCCGCCCACCCCCCACCAATGTTTGTACAGCTAAGAAGGGTTTTTTTTTTTTCTGCTTGTTTGTTTTTAAGAGACAGGGTCTCACTCTGTCACCCACATGCAGTGGCGTGATCAGAGCTCCCTGCAGCCTCAAACACTTGGGCTCAAGCGAACCTCCTGCCTCAGCCCCCACAGAATAGCTGGGACTACGTTGCACGCCACCATGCCTGGCTAATTTTTAAAAAATGTTTGGGCCTGGC
AGTCCAAGTTCTGGTGAGCGGGAGACAGGCAGGAATAATCACTCCTAAAGCTACCCATGTCACAATCCCTGGAACCCGTGAATGGTAACTTTTATGGCAAAAGGGCTCTGCAGTTGTTAAGGATATTGAGGTGGAGAAATTCTCCTGGGTTATGTGGGTGGCCCTCAATGGAATCCCAAGTGTGCTTGCAAGAGAGAGACAGAGGGAGCCCTGAACACAGAGAAGGTGAGGATGTGATAACAGAAGTAGGAGGGTGAGTGGTGTCAGGAAGGGGCTG
CAACAGCTCTTCCCTTTAAGCCGGCAGGGAGTGGGGACATACAGGGTGGAGAGGGGCTGCCTGTGGCAGGTGCCAGGAAGACCCCAGTGGCCTCCTTTTCTCCATGAAGTGGCAGACAAGGGGCTTCCTGGGAAGAGAGGGGAGGAGAGGAGAGGGTGGAGACTGGTGATGTGCATTGGGCCCAGAGCCATTCTTGAGCAGGTGGAGAGGAAAGCATTTTTGAGGCCGGCGTGCTGGTCATGACCCTCTTTTGTTCAGAATCTCCCAGAGTCCCCTAACCTCAGGAGAGGGCCATGCCTTGGCCTCGAGAGGCGTTAAAAACCAGCCTCCCATCTCAGTGTCTCCAGCTGGGCCATGCACTGCTTCCTACCACCATTATAACTGGACCACAGATCCCGAGCTGCC
GATGCTAAGAAACCCTGTTGCCTAAGTCAGTGCTTCCTGCAAGCTACTCTTTGTAATTCTTTCCCCAAACAAAAAGAAAACAAGAAATATACAGTCTGTAGCTATATAGAGACACCTGGATCTATATTGTGTGGCAATTGGATTGAATGTAACTTGAAGTTTATTTTTGTCTTACCAGACTAGTGTTTTTTCCTGTTAATTTAAGTGCTTTAGTGAGGGTTGCCATTGATTGAGCAAACATGTGTTGAGTGCTTATT
ATGGCAGAGGGACACAGAAGCCACGGCTGTAGGGGCCAGAGCTGGCAGTGGAGGTGGAGGGAGGCGGGACAGCTGCTGGACTTGGGGGATGGATGGGATGTTGGGGTGGGGGAAAGGGAGGAAGCAAGGAAGGTGATTGCATTTTTGGCTCCAGCTAAAATGAGATAAAAACACTTGAGGAACAGGTTTGGAGAGACAGTGAGGAGTCCTGCTTTGACCAGATTGATTTTGCAACTCCTGTGAAAGTGATACTGTCGTGGAGGCATTGGCGATGAGAGTCTGA
ATTCCCAAGTACGATGCCACGTGGGGAAAAAGGAACCCTTGTGGCGGGTGTGGACGAATGTAAATACAGACACCCCCGGCGGGCAGGCAGAGGCCCAAACAAGCGGGCCCGCCTGGGGGCCGGCTGCGGGGCGGACCTTCTTCTCCCAACGTTCTAGGCGGCATCTTGTATTTCTGGTGCAATAGAAAAGTTTTAAAAACGTAACTTGGCTTTTTTGCATGTACTACAGGCTCATGAATACTCTGTTCTCTATGTGCACGCATATGTATGTGTGTGTGTGTTCGTGTT
GAGGTGAAACTTGATTAGTTTAAGAAGCCAATCAGTAATTCCATTGCCTTTGCCAAGTGAAGGATTTCGGCATAGGATGCTACATAGTTCTTGCCAAAGAGAGCAAATGAGAAGTTGGCTGGGAGGCTACTAATACATTTTTCCTCACTTTTTAAAAGAGATGCAAGATCAGGCATGGTGGCTCATGCCTGTAACCCCAGCACTTCAGGAGGCCAAGGCAGGAGGATCGCTTGAGACCAGGAGTTCAAGACCAGCCTGGGGGCCGGCCAGG
TCTCCCAAAGACCAATTTGATTATTTTCTCGCTGGGACCTCCACAGCTACATTACCCCATTTCTTAATTCTTGAAGTTCTTGGCACAGTCTAATTTGAACCACAAATTATTAAATTTTTGATGAGTGCTTCAGCTGCCCTTTATTGGCTGTAACTTCCCGCCATGGACTGCATCCTCATCCACAGATTGATCGCCTTTGACTGGTGCTCAAGAATCCTTGGGAGTTGATGGACTGATGAATCAAACGGGGAGTCTGAGGCTGCCATGGACAATTAAATGGGAGAGCAGGAGTG
GCTCATCAGCCTTCAGAATACATAACTTTGACTCTCAATGGTCTCTTCTGGGTTTCCCTTAGCTGGGGCGGGGCTTGCTGCTGGAGAAGCCTCCATCTCCCACCACAAACTCCCACATTCAGCCCCGACTCGAAATTACTGGAGTCCCCTTCACTCCATGCTTCCTCCTCCTTCTCTCCCCTTCCTCGGGAGCTTAGAATTTGAAGAGGACAGCTCCTCCAGGTGTTCTCAAAGTGGGTTCCACAGAGCCTGTGAGATCCCTAAGGGAACCCCCTAGGAACGTGTGGGGAGCAAG
ACCACCCGACTGGTCTGAAAACACGTTGCATGCGATTTAAAGAAGCGTGATTACGGGCCGGTGATAAGGCTTCGAATAAAGTGATGCCGGCTGGGCTCAGTGGCTCACACCTGTAATCCCAGCGCTCTGGGAGGCCAAGGCGGGCGGATCACGAGGTCAGGAGATTGAGACCAGCCTGGCCAACATGGTGAAACCACGTCTCTATTAAAAATACAAAAATTAGCTAGGCGTGGTGGCGGGCACCTGTAATCCCAGCTACTCGGGAGGCTGAGGCAGGAGAATCGCTTGAACCCGGGAGGCAGAGGTTGCAGCGAGCCGAGATCACGCCACTGCACTCCAGCCTGGCAGACAGAGCCAGATTCTGTCTAAAAAAAAAAAAAAAATGATGGTGCCAAGCAGCCGCAGGTCGGACAGCAAGGCACGCTTTAGTACAGAGGCGGCGAGGTGAAGAGCAAAGCGTGAAGTGGGAAAGACATTGTGAACAAGTAGTAAGATAAAAAATAAATCTGTATTATACA
CCACTTAGGCAGGTAAGGACAGAGGGGAATAGTCAGGGAAATAAGGACACTTGGAGGTGTATTTGGTGAAGCAGAGTGTTTGGCAAGTCAAAGTCATGCCTGTTGAAGAGTCTCCTGTCCGGACAGCGTGGACAGCACCTCACCTCCGCTGCCCTGCAGGGATCTGCCATCCCAGGTGCTCCCCTCGGGACTCCTCCTGGTGCCAGGGAGGAGGGGCTGGGCCAGGTGAGGCGGAGCAGCCATAGGCTTCCCTCAGTGGGAGGGAACACTCACCTCCCTGAAGGGTGGGAGTTCTACTGA
ATCCTTGTCTCCACCCTCAAATGTCCTGCAAGCCAGGAGCCTCCGTAGGAACCGCTGCATTTTTATTTTCCTCTAAATTTCACACAGGTGAAGCCTGTGTTTGAATCACTGAGAGGAGATTCAAATGAGGTTCCTGACGGGGTAGCTGCTCCAAAGAATACCAGTTTCCTCTGCGAGGAGAATCGCGCCCCTTGGCAGGAAGCCACAGCCCGGCCCTGGGACCCGGGTTCCAGGTGCAGACGGCGCTGGCTGGGGTGCGGGATTTCGGAGTCAGATTTTTACTGGGAGCCTGACTGCTTGTTGTTGTCTTGATCTATT
TAACTGCCTGGAGGCCAAGCCTGGCAACTCTGACCTCTAGGCTTAAGGCGTTATCCCGCCCAGCCCAGAAATCCCAGGCGCACTCAAATTATTTTCCCTTTTATTATCCCGTGGTAGGTGTGGCATAAAGAATATGTCCAGTGAAGCTCCAGGAGCAGGCTGCGTGTTTCCAGTCAAGTTCATAGCCAAGTCCTTTCCATCCAATGGGATTGTGACCCATTGAGGTCCCAGAAAGGACTGGTCATCTCCAATGGAGCTTGGGACCTGGTTGGGTCCAATGAGGTTCAAAAGGGGGCCAGTCGCTTAGGAGACTGGGTTGGAGCTTTCCTCATCCA
TTGGAATCACCAGGAAAGATATGCGGAAAAAACAAAACTACTGATGATCAGAGATTCTCCGTTAATTAGTCTATGGTGCAGTCTGGAAGTTTGAAAGCTCCCCCATGTGATTCTAATATGCAGCAAAGTTTAGAACCACTGATCTAAGCAATGGAAATAGATGAAATCACCAAAATGGAAACGAATGCCCAAGAGGGATTCCTGGGGAGCCATCAGTGCATAAAGCGGGCAGAGGGACCAGGAGAAAACAAAGGGAGGGTACGCATCACAGGGGGAGG
GGAATCTCAAAGGAGAATGGGCTGAGATCTTGATTACTTTGTGTCCAAGAGGTAATTTGACCCCAGTGCAAAACTGCCAACTTTTCCCCAGCCACTAGCTCTGAGTAGCTGGCAGGTCCCATTACAATCTCCTTTTCCCAAGGCCATGGGTGCCCCTCCACACTTGCTTGTATTTACCTCGGAGGAGCCAGTTAATGACTCTTCTCAAAATCACAATTTGCTCTACAGTGACTTTTTTAGTTCACCTAGACAAAGAAGTAAAATACCACTTGTTTTACTTAAAACCAAACCCTCAAGTCTCTCTAATTGTACACTTGCAACACCCA
AAGCACTGAGCTTCAGCAGCAGGATGGCAAATGTGCCTGGGGTGCTGGCTCAACCCTTCTCCCCATCACAGCTCTTTCCTGTACCACTTGCTGGAGTCTGTTCAGAGGTGGGGCATGGGCTAGAGAGGAGGGGAGGAGTTCTGTGTTGCAAGGACTTGCAGGTAGGAGGTTGCTGGACTGGTTCCGGGAGCCCTCTTGGTGTGTACCGGCCCTGAGGCAGCAGCCAGGGTGTGCAGGGCCTCATGCACTGTTGCTGGGCTGGGCCCTTATCCCCGCGGGGCATGGTGT
CCCACACTTCAGAAGGTGCCTTATTGTGCCCTCTCAGAGATCCCAGCAGCAACTGGCACCTGCCCCATCCCTGAAGAGCTCTGAGTTCCAGCTCCTAGTGGCCTCTCCACCAAGCTTTTAAATTCCAATAATCCCAATCTCTTCCCTTGTTCCCTCAGCCCTAGGGATGGTGGCTGCTTCTTGCAGTTGCTACCTTTATGATTGCTTCATAAGTATCACAGAACTTTTGCAGTTCTCCAATACTCCAACTCCTTCTATTAAATTCTCTCTGTTAAAATAAC
CATTCAGTAAGCATTAAACATCTTCCTTTTATAGCTTTCTCACAGACCTACATTGACAAACTCACCCCTTCCCTCCATAACCTTTACGCCCCTGAGTCACAGTAGTTGCCCTGAATTGCTTACGCAGGTCTGGCTTATCACCGACAGTTGTCCTCAAAACACTTGGTTCAAATGTTACCAGAACTAAATTTGGAGGAGGGAGTCCTGGCATTCCAGAGCCCTTGCCTCATTTTCTAGCGCGATCCCAGCAGATG
ACATACCAGCCAGCTCCCTAGCAGTTCTGAGAATGCCCATATTTGGTGTAAAAATTCGAGGCACCAGAGTTCTGAGAATCCCTGTCCTTCTTCCAGGAATTTTCATGAATATTCCATCCCTTGGTTGAAGAAACCAGGAAAGGTGGCAGCCCCAAACCCCCTTGCACCTGCCTCTCTCTTGAGTTCCCCTGCATTCCCTTTACACGAGTGTGTACTTTCCCTTTTACAAAAAAATCTCCGTCTTTTCTCTATTTTCCTACTGGTCCTAGAATTCATTTCCCCAGGCGGTGTCA
AGGGGCAAGATGCCAGCTTGGAAGTGCCAAGGAGCTAAAGGGCCCAGCACTGCCGGCCCCAGAACTGTCTGTTCAGGCTGTGCAGTAAGCACCAGAGCCTCGCCTGTCCACGAAGGGTGTAAGCCTGTGCTCCACAATGTGCTCAGCTCCAGAGAGGCCCAACAACCTCAGGAGGGCTTGGCTGTGGGTCTGAATTTCTTTCCTTTGTGCTTGAAGCTGCGCAGTGGGTTCTGGGACTTTGCTCTCTAAGGAGGCAAAGTCACAGGTTAGTTGGGGGAATCAGGCCGACAGACAAT
AAAATAGGCACATGAGTCTTCTGGCTAATTTCCTCTCTTTGGTAGGGTGATCATATGCTTTATCACCCAAATCCAGACACTTTGGAGAGTGAAAGGGGGCACTAAAATAATTGTACCGGGACAGCAGACATAAACTTAGCTGTCCCTTGCAAACAGAACATATGGTCACCCTACCCTCTGTCACTTTTTCTTCCTGGTTTCCATTCTTTTAATCTGCTTTTCTTTTTAAACACACAGCATTCTCTCCCCGAGCACCACTGTCTTTGAAAATGCCCTTGCAATCGCGATATTTTCGACG
CAGGTCTAAGCTCCATCCTCAGGTCGTCAGGAGCCTGGCCCCTGGAAATCATTCCCGCGCCTCACACCTGTGCTATTCTCTTGACACAATCTCCACACAGAAAAGCCCCAGGGCAGACTCCCGCCCCTTAAGCCACAGTGATCCTCTCACACACAGCCCCTCCACCCCCACGGCCAGCGGAGGCTGCGGAGTGCCAGCAAGGAGCGGCTCCACTCGGTGCCCCGAATGCGCGCACGGAGAACTGAGAACTCAAAAGTGCACCCGGAGTGCAAGGGGCGTGTGACTGCAGCCCGGCCGGCCCGGAGGCCCACTCCCGCCCTCGCCCACCCAGCGGGGCAGGCTGGCCTTTACCTCCTGGAAGAGCTCCAGACTATAGGTGTTGTCGT
CCTCATGTTGTGTCCTGAGGATTACATGAGCAACTAAGCATAATATAACAAGGCCTGGTTCCAAGGAAATGCCATTACAGTGCTTGCTATGATAACCACTCAGGAGGAAACCTAGTCAGACAGACCAGAGCTACTTTGCTCCTCCACTGGCTGTGTGACCTCAGGCAAGTTAATTAACCTCTCTGAGTCCCATTTCCTCATCTGCTAAACAAATAGTACTTATCTATTGCTATGAAAGCAAAATAATGCCTGTAAAACACCTGACACCTGCTTAAGTTCC
GCAGGGGACACCTATACAAAGGGTCTGAGGCAGAAAAGAGCTTGGATCGCAAAAGAAGATGTGCAATGAATGAGCTGGACAACTAGGCCATGCTGAAGAGCGTGAAGTTATCTTGAGGGCAGGGGCACCGGGGAGTCATCGAAGGGTTTCAAGCAAAGAGATGCAATGTGCAGGGGACTCCAGGAGACAAATTAGGAAGCTGCTGAAGAGCCCAGGAGAGATGGGCTGGCTTGGATTGGCCAGCAGCCTTAGATATGAACAGCCCCAAATTTCTGTGGCTGGAATTGGCCTTAAAGTCAAAG
ACCCTGGTCTGTGTCGCCAGCTACCAGGAATCCCAGCTTTGTTCTTTGCTTCCTTCATGCCTGCGCGGACCCAAGAAATGTTTGTGGAGCGCCTGCTCCGGGCTCCGGCCCCAGGCGCTGGGGGTCAGTGGGTGCCCAAGACGCAATCTCGATTATTTTCCTCAAGAAGCCCGCAGTGTCACTGAGAACGAGGTGCTACGATTCAGAGGGGTGCAGGAGCTGCGGTACCCAGAGCAAGGGCCCTTCACAGCCAGAGAGCGTCAGGGGGCTTCCCAGAGCT
CAAGCACAGCTAATGCCAGCGCGAGACCAGTGTTGTTAGAGGCATTTGAAGGGTCTTTCTGGATGCAAAAGGCAGCATTATGATCCATGCATTTAAGAACTTGCATGAAAAACCCTCCCTGACCTGGGTGGGAGAGCAGGCACCCACCCACCCAGCGGCACTGACACGCCTGGTACTCCAAACCCGTGTTCGCATCACCTCCCACCTGTCCACTGCCAACCTCCTGAGATGGCCTAAAGCACCCGAGTGCTTTTAATTTGCGTCTAGGGTTGTTTCCTCATTATCCTGATTTGCTTAATTTCCTCTTGGCCTGGCCTGA
TCTCTCTTCGAAAGCAGCCCAGCTAATAAATGAGGAGTGTCGCCATTTTGCAAACACATAGGGAAACAGGGATCTAGCCAAGGAATGTCAACAGCGATTAAAATAAGCCAGAAAGACAACCTGCTACCCTGTGCTTCCTAATAGAAGGACATAATGCCACGTACGAGCTTCTAGTCATGGTAAGCAGCATCATCCTCACCTTGTCAGGGTGGAAACTGAGGCTGCATTGTGCCCTTTCTACCAAAACAGTGTAACGGCCCTTCGCGTAGGCATCGCCCAG
CCTTTAAAATGTAGCTTTTAATAACTTTTTCTGAAAATTTTATTTTACTGGTGGGCTTCCCTGTAAATGCCTGCCTCCAATACTGCAGAGGCTTCCATCAGAAACAACGCCACTCAACACGAATTCTGGAAACTTTTTTAGGGCTTTTGCTATGGAAATCACTTCAAATGTAAGCTCCGTCCATCTGTGAAACACTATAATGACACTATTTCTGTCACTGCCTGAACAGGGCAAATGGACAAAATGTCTCCAGACAGGTTTA
CAGAAGAAAGGTAGGCACTTTTGTCTCCATTTTGCACATGAGAGACTCAGTTGCACAAGTCTGCAGGACCACGGAGAACAGGAGTTTTTCCCGATATGAAGTATCTGACAGTTAGTATCTGATACAAAGTCCAGAGTTCCTCTTTGCCGGTTTTGTGATGGAAGGATAAAAAGATGTGGGTTTTTTGGGGTCCCCTAGGCATAGACCTAGAAGGCCAGAAATAAACATTTATTTTCCTCTCTGTTTTGCCTGAAAACCA
TGGGACTCGGTGGCTTCTGCCCGAGCGGAGGTCAGCGAGGACCCGGGAGGCAGCGCCTGGATGGAGCTGGACGGGGAGGGCTCTGCTGGGGCTCCTGGTCCCCATGCGGCTGTGCTGTCATGGGGAGCCCTGGGGACCCTGGCACCCTCGTGAGGGCCCAGCCCGCCGACTCCTTAGCCAGAACTTGTGCCCAGCGTGGGAATTTTCTTCCTGAGCAAACAACTTTTTTTTTTTTTTTTTTAACTGAGGAAGAAACTGCCCTTCAGAGAGGTTAAGGGACTGGCTGTGGCCACAT
TTAAAAATTGCTCAAAATCTAAATTTTACAATGAAGATTCAAGCCTACTTTTTAGGTAAAGCTTTCAAGCCCCCTAAGTCCTTCCAGGCAGGAGTGCACGGATGGTGAGCACCCCCACCCCACCCCAGGACAGATGTGAGTCACGTCGTATGTGTTTGCTGATTGCAGATACGGGACGTGCAGGAAACACTGATGCCCCAGGTCCTGACCACCCTGGAGGAGGATTCGAAGATGACGCGACTGATCTCATGCCGTATTATCAACACGTTCTTAAAAACCTCGGGCGGCATGACGGATCC
TGCGTCCAGGTGGGAGCTCCGAACGCTGGTCCTGAGTGGGCTCTGATGGGTGGGAGGGCCCAGGTCCTGCCTGCCCACCCAGGCCCCACATGCCAGGGCGCGTGTCTGCATGGCCACCCACAGCTGAAAACAGGCGTGGGTGATCTGAAGCCCTGTCTGTGTTCTACTGTGGCAGAAAGTGCCCCAGTCCTTCCAGCGGTTTTGGGAGCAGGGCCTCCAGGAGCACAGGGCTGAGACGGGGTGGGAGGGAAGGTGACAAGGGAGGCCTTTATGAAGGGGGAGGGAGGAAG
CCAGCGGGGCCTGACATTCATCAGAGGACTGTTGGTGGCTGGGAACCTGCCAGGGCCAGGACAAAACAGAGCATAAAATCAGCCCGACCCTGGGGCAGAGAGAAGGCAGGGATGGATCTAGAAAGCATGCTACCTAAATTGTTTCAAACTCAGACTCTTTGCTCAGAATCTGGCTCATACAGCCCAGAGATCATGGGTAGAAACTCCAAGTGGCCAGGCAGGTGTCCATCAGCCTAAGCAACATAAAATCTGTGCACTCTCACGTTCTGTGCTTTAG
GAGCGAGTGACAGTGAAGAGGGAAGAGCCCCTTATAAAACCATCAGAGCTCCTGAGAACTCACTATCACAAGAACAGCTGGGGGAAACTGCCCCCATGATCCAATCACCTCCCGACGCTTGTGGATTACAATTCAAGATGAGACTTGGGTGGGGACACAGAGCCAAACCATATCAGAGAGCAAGGGACTGGCTCACTGATTCCACCTAGGAGTGGGACAAGGATGGAGCAAAGCAAGTCCCCGACCCCAGCACCAAGCCCACAGCTGATGACTTTCAGGCTGTGTGACCCCGGGCAAGTCTACACAACCTCTCT
GAGTCCAAAAGGACAAAACAGAGAGAGGGAAAACAAGGTGGAAGTTCTTGTTAGGTGCCACTGCCACCCCAGGGGGTCAGCTTGGGGGACTCCCTGGCTCTTGGGGGCCAACCGCAGAGCTGCCCTGTTCCCACCTATCAGCTAGCTTGGTGTTGGCACCGTGGAAGGAAAGTGAACAGTGTTGGAGATCTGGGACAGATGTGATATTAATACAGGATCCATTTCTTGGAGTGTTTTCCAACTCTTATTCCAAGTGG
TAAATGGATAGAGATGAATGAACAGGCTCATCTGGCAGTCCAGGGGTTTCCCTGGGGTCCCGGCCCCCAGGATGGTGTGGGTGATGGAGCAGGAGTGACCTCCGGGAATGGTGGGCTTTCCCACAGCTGGCCAGCCTGGCACTGGATCCTCCAAATGCATGGAGCCACACTGAGCATTTGGTGCAGGGGGAACCAAGAGGAGGCATGGACTGAATGTCACCTGTTCACTGGCACTTACAAAGGCAGAAGGAGCTTATGGGGAGAGGGGGTGGGTGAAGCAGGGAGGGCAGAGGCGGAGCAGCTGGAGAC
AAAGGAACAGTGTGGCAATCCCGTTCATGGAGAACCCTGCCTTGAGCTGACTAAACCACTGTGTGCCTGCCCCCAAGCAGGAGGGGCATGGGGGTGCAGATGGCTCTTCAATATAATAATTTCCTTTCCTTAGGATAAATGCCCAGTAGTGGGATTGCTGGATCGTATGGTAGTTCTATTTGTAGATATTGAGGGACCTCCACACTGTTCTCTTTAGTGGTTATACTAGTTTATATTCCCAACAACGTGTAAGAGTACTCTTTTCTCTGCATCCTCACCAGCATTT
CCACGCCCGGCCTGGTCCCTCTGTTCTCCCATGCCTCCCACCACTTGCTCAATGACCTGGGGTCTTCTCACCACCTCACCCTCACCCCCCAAGAAGAGAAGAGCTCAACAAATGAACCACAGGATGGCAGTAACATCCCACATTCCACCCTCATGCCCAGCCACTGTCTTGCCCACTGAGGCGGAAACTGTCAACTCTGCCTCCCATCTACTTGGGGGGCAAAGGGATGCCCTTGCCTGCTGGACTTACAGAGCACCCACCTGCTTAGGGGCCAGGAGGTCATCTTCCCTGCTGGGCTTACGGAGCTGCAGGGA
CCACACTGCTGACCTGGGGCCTTTGGGGAGAGGCCTGGTCTAGGGAACTGGAGACCTGAGAGGGAATCTGGGCTCTGCCTCTGTGCCTCCATCTCCCCATTCATCCCCTAAGCCAATTGTTGCTGAGTGCTTGCCTGCCTATCTAGGAGTTCCCAGTGTAGGGTTAAGAGGCTTAGGAACAAAATGACAGGAAGGGCTCCAGGGAGCCTTATCCTCCCAGCTCCAATCACAGGCTCTGTCAGCTGTGGGAAGAGCCTTGACACCCAGACAGGACCAGTG
CTCCACAGAAATCGGAGAGGCACGGAAATGTCTTCAGCAGGAGCCCGTGTATTTCAGGAATACTTTTAAGCTAAGAACAAAAAAATAGCCCAACCCTTGAAGTTCCCCCTAAACCAGAGGCTGGCTGCCTGTGCCCTGTCCTGGCGCTGCTCTGCCCTGGAAACACTGGGAACGGTGGAGCTCTGTCTCTCTGTCTGGCCCCTACCGCCCTCACTCCCCCAGGTGTGCGAGGCTCCGACAGACGCGAGAGGCTGGAAAAGGAAAGTGCCAAAGGGAGGTTA
AACTTTCTGAGCCTGGGGGGCAGTTAGGGCTGAATGTGTTATTCCCAGAAATAGAGGCCAGGCAACACGAAGGGACTCGCCCAGGGCCCCCCAGGGCTCGGTGCTGGCCCTGATGCCCCGTGCCTCCCCATCTCCCGAGGGGCCACTCATTCGGCAAACCTTTATTAAGCCCCTCCAGGACCCCCGACGCCGCCTAGGCGCCCAGCGACGCGCGGCAGGTGGCAGCAGCTCGGGCCCCCGCCGCACTCCAGGCGCCCGCAGCGCTCGCCCTGACGCGGCCGCCATGGCGCAGGAGAACGCGGCCTTCTCGCCCGGGCAGGAGGAGCCGCCGCGGCGCCGCGGCCGCCAG
AAAAGTTAAACATGTGTACTAAACATGGCTTTTTATTCTGATGTTTTGACATCAGGGGCCTTACAGATCCTGTGTAGACTGCAACTCCCAGGGCTAGCCAACACCTAGAAATAGCAAACAACTCATCTTCCATGTGCAAACCAACGAATCCTAAGCCTATTTCCTAATTACCTCCTCAGTTGAGCTCTCACACATCTTGCCACTATTCCCCTGCCCTAATCACCTCAGGGCTGGGTGCCAGATAATTACAAATATTCTC
GAGGAATATGGTGGTGAATTCAGGAATTTCCAAGACAATAAATACTTTTCACATCAATCGCTTCATGTGACCCTTACAGCAAATACTGTGAGCTGGTCCATGGAGGCCTGTTAGTCCACTTTGCAGTGAGAACAGAGGCCCAGAGAGAGCACCGTGGCTGCCGAGCCCGGCCTTCTTCCGAGCTGTTCACCCCTTCCAGAATTGGGCCCAGTGGCAGGGCAGACAGTGGAGGTGGGGGGAGTGAGAAGTCCCTTTACCTGTGTCTGGTGTACAGATCGAGA
CCAGGAGAGCAAGGTGCACCTTTAAAGATTCCAGATGATTTTCTTCACATATCTTTTTTTTTTTTTTTTTTTTAACATGGAGTCTCACTCTATCACCCAGGCTGGAGTGCAGTGGTGTGATCTCGGCTCACTGTAACCTCTGCCCCCCAGGTTCAAGCGATTCTCCTGCCTCAGCCTCCCGAGAAGGTGGGATTACAGGTGCCTGCCACCACACCCGGCTAATTTTTTTTTATTTTTAGTAGAGATGGGGTTTCGCCGCATTGGCCAAGCTGGTCTTGAACTCGTGACCTCAGGTGAGCCACCTGCCTTGGCCTCCCAAAGTGCT
CCGAGAGGGTGGACATCGGCCACAGCCACCTTGTCTTTGCTCTTACCCTGTGTCTTCCATGATTTGGAGGTGGTGGGAAAACCGAGGCTGCTCCAAACTCGTGGAGAATTCCGCCTGCAGGATGACACGAATGCACCTTCTCTTTGCTACCAACAGATCTTTTTTGAGCATCACTGTGGACCAGGCGTGGTGATGGGGGAGGGGATATTGTGGTGAACATGACAGGCATTGCCTTCACCCAGTGGGGCTCAGCGCTGGGTGAGAAGGCATTGAGAATGGACATTGTCAATTGGGCAAAAGGAGGCCACGAAGAAGTGTTGGGTGCATGGGAAC
AGCAAATTCAGAAACATCCTTGGTACCTGTGAGTATGGGGTAACTGGACTCTTGGGTCCCTGGCGGAAATAGGGGAGGGGCCAAAGCAGTAGAAGCGGCTGGGAGGGGTGGGATGCCAGGGTTCCTGAGAGGCAACGGGCTAGGGACTCGGACTTATGGGTCCTGGGGGAAGAGGACACAGCTAGAGAAGGAGTCTAGGGGTCAGAGGCAGGAGGGGCTAAGCTAGGAGTCCAGGACTCCCAGGTTTGAGGGAAAAAGGGACTGGGGGCCTGGACTCCTGGATCCGAGGGAGGAGG
TGCCTGTAACCCTTAGTGTCTGCCAGCAAGGTGAGGGGACCAGCTGTTGAGGCCTGGCAGAAGATGAGGAGAGGCCACGTCAGGTCAGCTGGCAGGTCACCTCTCTGAGCCCCGTCCAAATGACAATGTGCACACAGATATACAAACTTTTTCCAACCCTGAGCCTGAAAGGACTTGGTTGTTGGAAGCACAAAACCTCCAAGAATTTTAAGTGTAGGCTCTGTTCTCTCCACAGCGAGCTGAGGCTTCAGGCCTTAGGGTCATAGGAGCTGACTGGGGATGGGACAGAAGTGCAGAGTTCCCTCCACAACCCATGAAGTCCACA
ATCAATCAATAAAATATCTTTCCTTATCATCACCTTACAGCTGCTTCCTGGATGGACACACTGTCTCCTTGTTGCTCACCTCCCGCTTCTTCCCTACGTAGCCCCAGGCCTCAGAGCTGCTGCTTGAGGGGCTTCTTGGCTGCACAGATTAGATACCATGATGAGGTTGAGATAGTGTTGGGGGTGGACCTTGGGGCAGGAGCCTCAAGAGCTTCCAGGAACAGCTGGGTTGTGTTTGAGAGTTGCACGATAGCAGCTCTTTTGTTTTTATTGATA
TCTCAAGGGGCATATGTTTCTGTGTGCATGTGCACACAGCTCACCCGGGAGGGTTACGTGTGTCTGTGTGCACAAGTGGGCCTCACGCAGGGTGTACACATGCGCGCACATGCACAGCGCTCACACAGGGTGTACAGGTGCGCGTGCACACAGCTCACAGTGCTTATGTGTCCGTGTATGCACACTCGCAGAGAGCCCACAGGGGGACCACTCTCTCTCTGAACACAGAGAGTGCCTGAGAATGCTGGCATCACAGTTGTTTTTGTCCCCAGTAAAACAACCACTCTCCACCTT
CATACACCTGCACCTCTGCATCTGCCTCTTCGTGGGCTCCACCATCTTCCTGGCCGGCATCGAGAACGAAGGCGGCCAGGTGAGGTCCCGCCCCGCTCCCTCCTGAGCTCTGGGGTCAGGGAGGCCTGGGAGGGGTTAGCCCCGCCCACTCCCGGGGCTCAGTCGGGTAGGCGGGCCCTGGAGGCATGAGGCCCCGCCCCTGTCCGGGATCTGGCCCCGCCCACCGGGGGGTCGGGTTGTCTCTTTAAAGGGCGCTGGCTTTGGAGCTGCCTGGCCACACCCCGAGTGCCCGCTCGCTTCTGAGCGTTGTTGGGGGTGGGCCCTGGGGGGAAACCTGGCCCCCG
GTATTTTGCTTTGCTGAGTAGCCCGACGTTCCTTAGGAATGAAACCCACATATTCGTCGTCCATTTATTTTGAAGTACTTGGGTGTTTGAGGAGGGGAGACATGTAATATTTAATATACGTATTTTTTGCTTTCTGCGTAATTAGTAATGAACACTTCCCCCCACGCCCTTTATGTAGTTATTTAATTGAGTTTTCATGAAAGAACCTTTTCTCTGATGAAATTTAAACCCAATTAAGTATTTCAAAGTGTTGTGGGTAACCAGTGCTTCCAAGGTATTTTTCCCACAGGATGCCAGCATCGCATTGACAGTATTTGGAATGGTC
CTTGGGAAGGCCGCGTTGCATGGCCAGGAGCAGCAGTCTGGGCCGCGAGTGCGGGACACCGAGGTCAGGTCTCGGAAAGGGAGGACCTCCTCGTCCCCAGGGGCCCCAGGCCAGGTGCACCCTTGGCCGCAGGTGCACGGTCTCCGGAAAGTGCAGGCGCCCACGTCCCAGCTGGACCATGGCGCCTCCGCGGAACGTGGTGAAGATTGCCATCAAGATGCGTGACGCCATCCCGCAGCTCATCCAGCTGGACCAGGTCACCCGGCTGGTCCCGCCTCCATCTGCCCCACTGCCCCACCTCCCGGTAGCCCCCTGGCCCTCGGGGCAGCCCGCCCCACCCCTCCCCCCAGGCTCCTCCCCA
GATGTTTACCTTTGCCAGCTCCCACCTACCCCTCATCCTCCACAGGTACCCAGCCCTCTGTCCCCTGCCAGCCCGTTTCTCCTGAAGTGTGGGACCCTCTGGGCCTTCCTAATGTCTCTTGCTTTTGCACAATGTTGACAATGTGGTTCCACGTCCCACATCTCCCTTCATCCCCACAGCAGCCCTGGGAGTTAGGGGAATATCATTATTCCAGTGTAAGAAGAAACAGACCCAAGGACAGCTAATGGACCAGTGGTCTGCTCGTAAACCTAGTCTGGCAGGTGATCTCTTCTTTGCTGGTGGTTCTGGGC
GATTCCTGTGGCACTTTGGGAATTATCTGCTCTGGGTTTAAAAAAGTGCAGCTTATAAAGTTCTCTCTCTTTTCTTCAGCCTCTACGAAGATTGATAAAGGCATTTCCAGAGGCAAGTGAAATTCTTCCCCTCTCTGCTCGTTCTCCTCCAGGACCTCCTCTTCCTCTTCCAGCTCCTCCTCTTCCAGCTCCTCCTCTCCCTCCTCCACATATTCAGCCTCTTCGACCTCTTCTTCCTCCTCATCTTCGACCTCTTCCTCCTCATCTTCGACCTCTTCTTCCTCCTCGCTCGCCTCCTTTGCATCACACACCTCCTGGTCATACTCCTCCTCATCATCATTTTTCTTCTCCTCCTCTT
CAGTGTGGGTCCACAGGACTCTCCTTGATAAGGAGAGAGACTGGAGAGGTTAAGGGACATCTAAGGGGTATCAGGAACCCCAGGAAGCGAAGCCAGATATACCACAGGTAGGAGAAGCAGCCTAACAATATGGACGTTTCCTCATTGCTGCTGAGGGGCATCCTAGAAAACCAAGAGAATATTTCAAAGTACACTTAAAGAGATCAAATATTAAAAACTTTAGTTCCCAGCCCTTTACCCCCAGCAAAAATGCTAGACAGTGTTAACAAAGCTGTATGTTGTTAACAGGAGGAAAGACTAGTTAGTAAAATAGCTACAGCTGTGGCCAGTTCTTGTTCTTGGAC
TCTATTTATTTATTTATTTGTTTATTTATTTATTATTTTTATTTTTGTTATTTTTTTGAGACGGAGTCTTGCTCTGTCGCCCAGGCTGGAGTGCAGTGGTGTAATCTTGGCTCACTGCAACTCTGCCCCCCAGGTTCAAGTGATTCTCCTGTCTCAGCCTCCCAAGTAGCTGGGATTACAGGCGCCCGCCACCACGCCCGGCTTACTTTTGTATTTTTAGTAGAGACGGGGTTTCACCATGTTGGCCAGGCTGGTCTAGATCTC
TGGATTTTCCCTGACTAGGTCAAATCCTCCAGTACAGCCTTTTGTTGACACCTGTTACAGTTCATAACTGTGTGCTTATTTATGTGGTTGCTTGGTCAATGATGGTCCTGTCCAGGAGCCTGTGGGCACCTTGAGGGCAGGGTGATGTCTGCTTTGCTCACTATCATTCGGCCTCTGCCAAGCACAGTGCCTGGTATGTGGTAGGTGCCCAACAACCATTTGCTGAGTTAACACACATTGAATGAAGGCGAGAGCTGGGCACCCCAGGTAATTCCAAACCATAGGTGACCCA
ATGACTGAGCCCTCCCACTAGCCACTCTGCTACAGATGTACTGAGTGAGACATGGACCTGGCCACGAGATGTCACCAGGACGGGGAGGGAGGACACAAGAGAAGCAGAGGGAGCAACGACCTGATGGTCCCCACACTTCTGTGACTCAGACACCCCTCCCAGGAGAAGAAAGGGAAACCCAAAGAGGAGAAGCAACAAACACGCTGCCTTTTTAGGTCTCTGAGTGCAGGGTGATGGCAGGTTGGGTGCTGGGCACAGGGGCACAAGGACCAAGCAGATGGGCAAAAAGGGCCCAAA
GAGACCTACACTCTCCCGCTATGCGCGCTCCGCGGCAGCTGCCGCTGCACCATTCATTCTCTCCTGCAGAAGTTCAATATTGCTGCAAATATCGAGAAAAAAAAAAAAAGCGCTGAGAGGGGGAGGGAGGGAGGGAGGAAGGGAGGGACAGCGAGCCAGCGGCCACTGCAAAGGGGCGAAGGGCAGTCCCGCGGTCAGTAAGGGCCACTGAACTTTCTGCCCACCGGTCATCCGGAGCTGAGGACTGGGACATGGTGGGGTGCGTCGGCGAGGGTCCCCTGACCCTGCACAAACCCAGGGGTGTGGTGTGGATGACCCG
TTTTTGTCAAGTACTGTGTGAGGATGAGGATGGCCATCTGCTTGGCAAGCCATCTGGTCCAGGCAGGGCTCACATTATTGTTCACAGTTTAACCTATTTAATTAAATAGTAATTTTCCCCCAAATCTTATATGACATAAGCTGTAGTCCTGAGCCACATTAAGATGTACTATTTATGCAGTAAAATTGTATGGGATTTGACAAATGCATAGCAGCAGTTTTCCAGCATTAAAGTATCACAGAACCCTTCTCTTATTCAAGCTCCTCTTCCGTCCACATACAGGGAATCAATCGCCTTTTGTATATGGTCCTTGGACGTTGCTTCTTTATTTCAGTTATCTTCCATCAA
ACTACGTAATAATTGATTCCATCTTCTCATTTTTTTTGTAACTCACAGTTCTGATCAGCATGAGAGAGAGGGAGAATGAATATAGGCTTGCAGAAACAATAATTTTCCACAGAAGAGGTGTTACTTAGCCCAGCTTTATTCCACCAGGCCTTGGGTGAAGAGTGGCTGGCAATGGCTTGAGAAGCCCCCAGGATTGAAGATACAGTCTGATAACTACTGCATTCGTGGCTCCCCGCCTGGCTTGGGTTTCCAGCTGCAGGGCACGCTC
AACTCCGTCTCTACTAAAAATACAAAACTTAGCTGGGCGTGGCGGCTCACACCTGTAATCCCAGCTACTCGGGAGGCTGAGACAGGAGAATCGCTTGAACCCGGGAGGCAGAGGTAGCAGTGAGCCGAGATCGCACCATTGCACTCCAACCTGGGCCACAGAGCAAGACTGTCGCAAAATAAAGAAAGAAAATAAAAATGAGGTTGGAGGAAACTCTGGAGGCACAGCAGGTCCTTGGATTGGACTCCCTCCCTCCCTCCCAGGATAAAATGAAATCCAGGCCTCGTTCACACGGCCCTGCACGGCCCGGCCCCGCTCCGTGGTC
ACAGAAAAAGATCATGGGAGATAATGAGATTAAGGAACTGAGAAACCAGAGTAATTGATAGATCTTCCACATGGTTATCACCAAGAGTGGTGATGGACAAATTGTGGAAAGGAAGAGATAGAGGGGAGGTAAATTCCCAAAGCTGCAAATCTGGGTAAATGGTAGAACCCAGATTCAGACTCAGGTTCAACTAACTTCCAGGGTGGGCACAACTCACCATATTCCACTGTTTGTGGAGCCATTCTTCTTCTTTTTCCTTTGTCCCTTTCTCAGGTAAAAGGTCC
CTTGGGTCGTCGCAGTCCCCCGGCCTTCTCTCTCTGTCTGGTCTGTGGGTCTCTGTTGGTCACCTCCTTCTGTCGCGCTGGCTCCGCCTGCTCCAGTTTCAGAATGTAAAGAGAGGCATGGTGCAGCCTGAGGGAAGAGGCCCTAGGCGCGGTCTGGTTATGCTTGAAGGGCCATTAATGTCCATTAGGAAGCCCCGCCTGCCTGAGCAGCTCTGGACCATTACCGGGAGTCGGAATAGTGGCCCCACCCCCAGACAGGGCCCCAGGCCACGGCCACACCCCGGAGCCCCGGTCCAGGTCC
CCCAAAAAAATAAATAAGAAGCTTAACTTGGAGTCCAGAAAGGATGGTTGTCCAGGTAAGGGCTTTCTTTGCCCAGAGCAAATGTTGAGAGACTAAACCTAACACTACCGTTAAATCGGGGTAATCTTAGGCAAACGCTGCCCATTAAAAGCCTCAGTCTCCCCATTTTAACCTAAATGAGACGATCTCATAGGCAGTCCTCTAGGGTGGCGAGGACTTTGGTGGCCGTCTTATCCGATATCTCCACCCAAATGAACCATCCAAGGTC
CCTGAGAGTGATGTTGAAAGGGCAGACATGAGCATGGGGTCAGCGTGGGGGATTGGGAGCCAGTGTGAAGGGGCGGTACTTCCGTGGTGGGTTGTTCGGGGCCATTGAGTGTATGTGCCTATTAGGTTTAGGGGGGCACCTGCCCCCTCCTTCCTGGCTGGTGTAACTGTGTTTGCCACAGTGAGAGTTGGGCTTGTGGGTGCAGCAGGGCTGGGATGTCAGGGACTGGTTCCAAAGATGGTTTTTGCTATGTGGCCAGGGAAAAAACTAGGTGGCACCGGATTCTGGTATGGAGCCTCAGGAATCCTCGATCAGCTTCCTT
ACTCCAGAGTCTTCTGGAAAAGGAACGAATTTGAAACAGGGAGGCTGCCAAGAGGCCATTCCCCTCCAGAATCCCCACTGGAGGCAAGTCCTTGTTTGGTTGGGAGCAAAGCTTCCCACTTGCTCTCTGAGGACATTCTACCCCAGTGCCTCGCCCTTGTGCTGCATTCCCTTAGCCCCCTCCTCATGAGTTTTGTCTGTGAGCCGCCTCTCTGGGCTTCCTGCAGGTACATGGAGTTCTTCCCCATCCCTTCCAACACCACCTCCGACTTCTACTTTGAGAAAAGCGCCAACTACTTTGATTCAGAAGTGGCGCCCCGGCGGGCAGCAGCCCTCTTGC
CTGCAGAAGGGCTTGGGAGTGCCACACCCCATCTCTGCTGATTGAATGTCCCTCCAGGCACCAGGATCTCATCATTTCCCCATCAGAGGGTGTGGCCAGGCCTAACAAGACCATGGGTGCTTCTAGAAACAGGGTTGAAGTTCCCAGATTCCCTGAGAGGAGAATGTGTATAGGAGGGTTTGGCTGAGTCCTTCAGCGTTAAGTGGAGGAAAGCTTGGGGAAGCCCCAATAGCTGGACAGACCTCGGCCTCCCCTCGAAGACACCTCAATTCACAGACTCTCAGC
ATGACCATGCAGGGGACCCTGGCACTGCAGAGCTCTGCATTGTCACAATTCACCTTACAGAACCGGGGAGAGATCTCGAAGCCTTGCAGCCACTGCTGCAGCCACAGCAGGTGCCACCACCACGTGCCTTCCAGCTGCCAGTGCAGGCTCTCCTGACAGCAGGGCACCCTGCAGCCCTCACCTCAGCAGCTCAGACTCTGAAGGTATCTGTTGTTCATGTTCCCAGTGCTCCCACCAAAGAGAATTACTACAGAGAATACTCTTGGTCCTGAGGTGGGCAAAACAGCATGCCCTGTGGATGGAGCCGGCTTCTTTCCCAGCCACCATGCTTGCTGGATGGGCC
ATGCGACCCTCTGCAGTGGCCAGGGTCTCACTCAGCCCAGAAGGGTACTGAGCTCTGGCCAGACAGGGCACAATTCTTTCCTCTCAGAAAACGACAGCTTCTTGGGCCGGGCCTCTGGGGACAGGGGTTCCTGCTCTCTAGGAGCTGCCTGTAAAGGTCCCTTGTCAATTAATTTGGCAGCTCAGTGTTCAGGGGCAAGTGCTCTTTGAGAGGCCTAATGTATCCCCATCAGAAATGACTTATGGGATTCTCCGTGGGGCTGTGATCATGCCCTGCCCCCC
CTACAGTGGCCCTCAGCAGTTGCCAAGATTTGTCCCCAAAGCTCAGGGCTGGTGGTCAGGTGGGTTAGGGATGAGTTGTTAAGGGTTGGGAGAATACATCTCCTAATGCAATGAGGAACAGATCCAGCTGGGTTGGAGGGAAGGGAGGAGGGCCTGCGCCCCCTCAGCCCCCTTCACTCCCCACCTCTGCACCCCTGCCTAGCTTCTTAACCAGGAAGTTGAGCTACCTTCACTAAAGAAGAGTGGAGACAGGAGACCCGGCCCTTCTCTCTGGGACAGGACT
TTCAGGGTGTTGTGTGTGGTGTGTAAGTGGACAGGGTGTGTGTAGGAGGTAGGAGTGAGGCCTCAAGGGGAGGAGGGAGCTGAGTCCTGGTCGCTCTTGGTCTGCCTGTGGGGCTTGGTTTATGTGCTGCACTCCCCACAATTCTCCTGAGCTCAGTACTCCCGTCTCCTTCTCCCAGCCTGGCTTGCCTCCTTCCACTTTGGGCCGGAGACCTACTCTCTGCCAGGGGTGGGCTGAGGAGCTCCTCCCATCCCAGGGAGGGCGAGACTCCAGCTCAGGCCCTCCCCTACCCCTGCAGCCCT
GGTGGGGATCTGTGCAATACAAACATGTAGCTAGAAAACCCAACCGAGGATCTGTCTAGAATACTTCCGATATCAATATACCGTAGTTGAAACCAGAACCGTCTCCAGCTGTCAGCAGTCTTGGCGGCTACTGTACAGCTGTCAGCATGACTACAGGCAGCGCCCGAGGCTATCTGGGGTAAGAAGTGGGCCTGCACATCACATCGGTGAGTCAGTGAGAGTCAGGGCCAGAGGGAAAAGCAACTCGGAGGCTGAGGCTGGCACAGATACACACAAGGGAGTCACACACATAACATAATAACTTGTTATATAAAATAGATATGTGGAATCTAGAAACACCTTGAGAAAATAGCCTATAAAAATATAAACTGTAGTGAGAGTGTACAAAAGTATTAACAGAGGTTCAACCCATAAAAAACCCCATCCATTTAAAAGTTGGCAATTCCTAGCAGGTGTTGGGAGGGAGCTCCCCTCGGTCCTGGTGCGCACGTTTGGACAGGCCTTTGGGTTTCCCAGCTGGCAGGGTCCCCCTTGCAGGGGCCA
CTGAGTCAGGCTGGCATATGGGCTGAGCAGGGTGGGCACAGGAGGAGTCTAGGGGCTGTTTCCCTCTGGGACCTGGAGTGTCTCCCTCCACTGACAACCTGAGCATAAGGCCTGGAGTCCCCACATGTAGGCCTTGCAGATCTTTCCACCAGAGAAGGCTCTGCTCTCACTGGACAGTCCAGCCATCCTGGCAGGGGAAGGGTTGTCTCCATGAGAGGAAAGCCAGGCCCCAAACTGACCCATGAGGAGCTTGGAAGGGGGTCTGTAGGAGGAAGCATGGAGCCCCGAGCCCAGCCTGGGAGACAAGCTGGGAGGGTTCACTGAGCCTTGGGGACATGATCAT
CATAGCACCCACGCAGCAGAGTCAGGATTTGAACCTGGGCAGACGCTTGCCCCATCCAGAGTGAAACTTGTGGACGCTGTGCAGGACGGTTCCTGGCTTGCAGTCAGCACTCAGATAGCTGTTGAATGAATACACGAAAACGTAAATCTGGTTTTAGTTTCCGTTTTTTTTTTTTTGAAAGACAGATTAGCTCACTGTAAAATCTGTTTTTCTTCCTTTGCCAGGAAGCCATCAACAGAGACTCTTTCCTCTATCCTGTTGTAGAGTTGATTGACAGGGTTCTTTGTGCCTGGAAAGCAA
GGCATGTGGGGGCTTAAACTCTTCTTATTGAATCCATGAAAATAAAAATGTGACACCACTCAAACTCAAGTGTCAAGGAGTAATTCATACGTGTAACTCTGGTCCCAATATTACTCCCCAGTGTCCTTATCTAAAGAACACCCCCACAAACCTTATCTGTATCCTTAGTCTGTTTTCTTTTTCTTCAGAGCTCATAACCAGAATGCCCTTGTGGTTCATGTGCTTACTTGTTTTATCTGGCTTACATGTTTACTTATTTATTACCTGTCTCTTCCTACTG
TCGTGAAGGGTGCCCGTCGGGAGCGGCAGCTGCTGTGGCTGGAGCTCTTGAGGTGGCTCCGAACTGGCAACCTCTTCCATTGCCCCACCTAGCACCCCCCCGCCCCCGCCCAGGCCATCACCACAGCTGCAGCCAACCCCATCCTCACACAGATTCACCTTTTTTCACCCCACACTTGCAGAGCTGCTGGAGGTGGAGTCAGGTGCCTCCCAGCCCTGCCAATGGTGGGGGCACTCAGGTGTGGGCTGACCCTGATACCTGCCTGGGATAGCCGCTGGTAACTGTTAGGAACTTTCCTCGGATGTGTGGGCCCAAGGCCCCCACCTCTGTGACCCCCATGTCCTTGGACCTAGAGGATTGTCCACCTTCTCCCAAGGCCAGCCCACATAGCCCGAGCCCCTCGGGGAGCAGTGGCCGGGCTGGGGAGGCCTGCCTGGTCAATAAACCACTGTTCCTGCAGCTGAGAGCCCTTTGCCCTCA
ATTATAGTAAAAGTGAAAAACCATTCAAGGGATGACCACATAGCAATTTTAGGATAATGCTTATTACTCTCTGAGGTGGGAGGGTACATTGAAGCTTTAAAAAATTCTTCCTAGATTAAAAAGATTTTGCAAGTGTGGCAAAATTTAACTTGTTAAGTCTGGGTACCTGTTTATCATTATTCTTGGTAGTTTCCTGTATATTTAAAATATTAACAATCAAAAATTGCACAGGTGGAAGGACTGTACTGTGCCACTTTTCTGCTTCTGGTATGCGTATGTTTCAGTGCTCTGTGCCTTCCACTGTGGT
AAAGCCCCAGGTATTCAGGTTTAAAAAAGGCCCAGGGACATGAGGCTGCAATTTTTTGCTCTATTGAAGAAAAGAAAAATCTGTAGAATTTTAACAGTGACAATGAGGTTGAAGCTACTACAGATGCTGCACCTTGGGGGTCTTGGGGTCCCTCCTGCTCCCCAGGGGAGTCCATCAGTTCCCACAGAGGGTCTGCTAGAATTGCTGAAATCAGACTCGCAGCCACCCAGCAAACCTGCACCAAGTTCTGGGGCCAATTCTGGTGTGGGCAGGGGATTGGTGGCCGCTTTGTCGTTAGGGTCCCCGATGTCGGACA
CCCCGTGGTGACCTGGGTCACCCTGTCAGTCTCCCACCCCCTGTTAGGAGTTGGCAAAGTGTAGGGGACAAATAATAAAATCCTCCCCTGCTGTAAAGGTATCTAGTGGAAGGCAAAACTGAAACCCATGAAGATGCACATGGAGTGTCTGTGCACGGGTTTTCTCCTGCTTGCTGTCTGGGAAGCCCCAGACAGCTGCCACCTCCTTCTATGCCCTGGACTCTGTCCTCCAGAGCCAAAGACTTATCTGAGGCAGAAGGTGTGTCTGCCCAGATCTAACCACTCCAGAGAAGCCCAGAGAGGCGTGA
GCTTGAACCCAGGAGGTGGAGGTTGCAGTGAGCCGAGATCATGCCTCTGCACTCCAGCCTAGACAACAAGAGCGAGACTTCGTCTCAAAAATAAAAATAAAAATAAAAATTTTAAACCTCAGAAAAGACTAAAAAGAACCACCTGAAGGCTGGACACTGCTCTGGCCTCCAGATGTCACCCTCTGGCTCTAGGGACTGTGGTGCCTGAGAGAGGCCAGGGTAAGGTCAGTGGTGCTAGGAGGGGAGGCCCCCACAAGGTGTTTGCACTCGGAGTGGGGTCTGCCTTGCACTGATGGAGGGAAAAGGGTAGGGGGCACAGTGGAGGAAGCTGGGAGGAAGAGGCTGGG
GGCAGGCAGATCATTTGAGGTCAGGAGTTCTAGACCAGCCTGGCTAACAGGGTGAAAACCCATCTCTACTAAAAATACAAAAATTAGCCGGGCGTGGCGGCAGGCGCCTGTAATCCCAGCTACTTGGTTGGCTGAGGCAGGAGAATGGCTTGAGCCCAGGAGGCGGAGGTTGCAGTGAGCCCCGCTGCACTCCAGCCTGGATGACAGAGCAAGACCCCGTCTCAAAAAAATAAACTGGGACTTCTCTTGCCCCACTTCTCTTTGCTCTGCCTGAGAGGGAGACATTGATCAAACCCTC
GCACTTTGGGAGACCAAGGCGGGTGGATCACCTGAGGGCAGGAGTTCGAGACCAGCCTGGCCAACATGGTGAAACCCTGTCTACTAAAAATACGAAAATTAGCTGGGCGTGGTGGTAGGCACCTGTAATCCCAGCTACTCAGGAGGCTGAGGCAGGAGAATCGCTTGAATCGGGGAGGCAGAGGTTGCAGTGAGCTGAGATGGCACCACTACACTCCAGCCTTGGCAAAAAGAGAAACTCTGTCTCAAAAAAAAAAAATTATTAAGATATAGAGGGAGGCTACAG
GCCCACAACCATCCCCACACTGGCCGAGCCCCGGATACCTGTATGGGAGCCCGAGAGGGAGCTGAGGAGCCGCGAGTGCTGGCTGTGGCCGTCGTGAACCTCCACCACGTCGTTGAGGGCCGTGTGAAAGAAGGCGAACTGGCCAAACACCACTGTGGAGGAGACACAGTGTGGGGACTGGGCAGGCACGCTGGGGGCAGGAGAGGGGATCTAGGGGTCTAGGGGCCCAAGCCAGGAGGAGGGCAGCCCTGGGGAAGTTGTTGGTTCCTGGGCTGTGGCTTGCTGCACTGGTTAGTG
TAAAATATCCCCTGGGTACCACAATAATTGAGATGTTGTCCACCAGTATGCAGAGATAAGCAACAAGCCCCATTATGAAGAGAAACATTTCCGGCTAGGGGTGGTCAAAGAAACCCCAGAGAATGAAGATCTTTCGAGCAATTGCATTGCCCAGATTCCTGTCATTGCTCTTGTTGGTGGATTTGAGGGAAAGGAAAGGCTACTTTAGTATTGAATTTTTCTGATACTCCACTTATTCAGTTAAGTAAAATAAACTGAGTTATGAAGGGGTTTTCTCTGTGA
GAGAACAGGGTGGGGCCAGATGGCCACAGGCAGTGCCCGCCCCCAGAGTCCGGCTCGTCCCTCCCATTGAGGACTTGACCTAATTTAAAGAGTGTGCTGTTGTCCACTGTGTACGGTGGGTGGCGATTGCTGGACCCCAGACGCTTTCCTTGGAGCTTCAGGAAAGCCTGGGCCTCCCTGTCTCTGGCTAAGCCTGAGACTGCTGCCCAGTTCCTCATCAGAATGTCTGAGGGATGTTAATTTCCTCCAGGAGTCTTGCCCTATTGATTCAGTAGCTGATTCCCCCAGATGGCTCTTGCCCCTTGCTCTGT
AAATTCACTTCTCAAGGTTTCTCATATCGTGGATCTAAATCTATTTTGGGCAGAGGAGTAAATTTTTAGGATGTCTCATAAATGGAGAAAAAAACCATCCCTCTATCGCTTCTTGCTTTGTTTTCTGGGCTGTGCCTCTGCCCCCTCACCTCTCTATCTTGCATGTCTAGCTAGTTCTGTCTCTGGGGTTTCCCTTCTCTCTGTTTCTGTCCTCTCTCAAGCAGTTGATCTCTTAGTGTTCCTCTGTGTTCACAAACTCAGCA
CAGGGTTGGGGGTTGTCTAGGCCAGTTGGTATATGTGGTTGTCCATTTTTGCTCACGTCTGAATACCCCAATTTCCATCCCAGGAAGGGGTGCAGATGCCTGGTTACTCAGTGGGGCCCCAGGCAGGACGGGGAGGAGCACGGCCATCCTCTGAAGAGCCCTCGCCACCATCACCCCCACCATGAGCCTCCAGCCAGACTGGGCCTCAGGTACTTGTCAGTTAAGTCAATGACCCAGTGACAAGGACCAGTTAGTTGTCCTTGTCACTGTCTGGAAC
AGCCTTTCTCTGGCCCTTCCTAGTTTCCAAAGCATTTCTGCAGCATCTCATTTGGCCTTCGTACTGTCTTGAGAGGTAGGTATTGTCTCCCAGCCCTCTGGAACTCAGGCCACTCAGCTCGAAGGTGGCACAGATCCCAAGATTCTGGAAGTTTATTTATGTTCCTTGGGCAGAGTTGAGCCTGCAGTCAAGAGTCAGTGAGAAACGGGCATGTCTGGCTGGGATCGTGGGAAAACATGTGAGAAAGCAAAATTACTGAGAGGAGAAGGGCCCCTGAGGTCATGCTGGACGCTCCTGATTCCACCATAGGCTGAGACCCCACAGTGCCTTTAGGGAAGGGAAGTTAAGCGGAAGGAGGTTTGAGGAAGGGGTCCCTGCTTGGGTTGGCAGT
GAGAACAGGGTGGGGCCAGATGGCCACAGGCAGTGCCCGCCCCCAGAGTCCGGCTCGTCCCTCCCATTGAGGACTTGACCTAATTTAAAGAGTGTGCTGTTGTCCACTGTGTACGGTGGGTGGCGATTGCTGGACCCCAGACGCTTTCCTTGGAGCTTCAGGAAAGCCTGGGCCTCCCTGTCTCTGGCTAAGCCTGAGACTGCTGCCCAGTTCCTCATCAGAATGTCTGAGGGATGTTAATTTCCTCCAGGAGTCTTGCCCTATTGATTCAGTAGCTGATTCCCCCAGATGGCTCTTGCCCCTTGCTCTGT
CTGTAGGGGAGGGCTGCAGCCAGGGACTCTGAACCCGGGGCCGGCCCACCCAGCCACCCAGGGTGGGGAACAAGATCGCCTCCCAGGGCCAGAAGCTGGGGATGTCCTTGCTTCCTAGGATGTTGGCTAGGGGATCACACGCCCCACATTCTGGGTCAAGCATGGTCCTGCCCCAGCATCTTGCTGGGTTGGGGGCATCTCTGCACAGATGAGTGCCACCCCAGCGTCTCCGCCAGGGTCTGGGCATGTCACTCTTGGGCATCTGTGCTCAGGAGGTCACCAGGTGTGGGCAGGGCACCAAGCAGGGAGGTAGCCGAGGCTGGAAGATGCACATCAGTGCCCCGCTGGGCTTCCTCAAGTGGGAACTGGTGGAGGGGGCGCTAGGCTGCCGGGCCAGGGTCAGCAGGCTCAGGCCGGCTCAGGGCTCAGAGTTGAGCCAGAAACCAAGGTGAAATCTGCCTCTTACTGCCGCCAGGGCCCTTGGGACAGGGACAGGAACAGCAGAAGGTAAAGTGGAAAGGAATTGA
CTGGCCCGTAGGAAATCTTCAAGTCGTATTTGTTTTTTCATTTGTTTTTCATTTTTGTTTTAGAGACAGGATCTCACTCTGTTGCCCAGACTGAAGTGCAGCGACACAAACATGGCTTACTACAGCCTTGACCTCCTGGGTCAGGTGATCCTCCTGCCTCGGCCTCCCAAAGTGCTGGAACTACAGGCATGAGCCACTGCACCCAGCCATCCATTAATATTTGTGATAGAAACAAGGCTAGGGAGAATCCCTGGATGGCTGAGGATAGGGGAGCAGCGGGGAGGAGCAGATG
CTGGAAGGTCCCCAACAGCCTAGCTGGACATGCTCAAGACACTCTGGGACTCCTTGTTTGGTGGCACAAACTCCAGGACCCAGTGAGGGAAACGGAAACACACCAGGCCGAGCAGTATGGCTAAATCCATTTATTCCAAAATAAAAAGCAAAATAAACAGGAGTCGCATCACCAGGGAGCCACGACCCCATCCCCGCCTCCTTCCTCTGTCCTATGCTAGCAATAAATAAGTTTCCCAGCCACAAATAATTATTACAACCTCCTCCCCATGTGCCGGCTCCAACCTCAGCTAGGTATGACACAGGGGTGGCCCTACCCTCTGGAATATACAAAACCTTACACAGACACAATGTGTACACCGGGGAACGGGGGCCACCCCAGCAGCCCGTGCCCTCGCCTGGTCCACAGTTAGCCCCACTGTCCTGCCTCTCTGA
GCCGCCCAAAGCCAGGTCAATCACTGAGACCTTGGTGGCAGAACTGGGACCTGGAGGCATGGCACCTCCAGCCATTTCCTTCCCAAAGAACAGAGCCGGTCTGGAAACTTCCACCCAAAGGAGATAAGGGCCCTCTGCTATGGGTCCTGCTGCCCCACCCAGAGGGAGGGAGTGAGGTGGCCGGTGCTCCTGCCACAGGCTGTACCCCGTCCTCTGGTGGGCAGCAGCCCTGGGCCCAGCCGCTCTGCTATGGGGGAAGGACGAGAGGAGAAAGCAGGGAGATGTCCTCGATGCGGGGGGCTACGGGACACCCCAACCCCAGTGAGACC
CCACTGGAAGGGCTGCTCTGGGGGAGGCAGAGGCTGCGAGGGCTTCTCCCTCTTGGCCCCCTAATAGATCCTGACCCCTGGACACGCAGCTCCTCAGCCATGGTTAGCAACTGCTTTGACAGCCCCTCCCAGCCATGCTTTTCTCCTCCGGACTTTGCCTCTTGAAGCTGCACCCAGGATTTTGGATATTGCTAAACACCCAGACCTGCCTACACATTTCCCAGCCTCCAACACCCTGCCCCACACCTGCTGCCTTCCTCTAAGTAATATGATCAGCCACCACCTGTCTTGTGCAAGAGACCTATGAGCCACAGACGTAAGGTGTTGCCAGCGGTTAGCATGGCAGTTTTATGG
GATCATGTGCAATATTTCTTACTGTGCCGAGAAGCCGCAATGAGCGAGATTAAAGCTGTTTAACACACCTGTGTGGCTGTAGGCTCTTAACAGGGAGGGCTGTTGGTTGTACCAGTCCTGTCCTGAGTTGTCATGGAGCGGTAGGCTTTCCATGAGGTGGGGGCAACAATTCCAGTACCACTGCCCCCAACTTCAGAGGAACCCCATAGGCCAGGTCCCTGACTTGCTGTGGACCAGATGGCCCCTCTCCAGTTTAGGAGCCTGTGCGCTCCGGGAGCCTCAATGCCTGCTGGCCCTGTTCTCAGCCATTGGACTGCGTGAGTTTGGGGAAGGCCTGAGGCAAG
GCCCCCTCCCAGGTGTCCTGTGGCCAGGCGGAAAGCAGTGAGAAGCCCAACGCTGAGGACATGACATCCAAAGATTACTACTTTGACTCCTACGCACACTTTGGCATCCACGAGGTCAGTGGGGACAGTCCCCAAGGCCCCAATCTTAGGGGGGCTTAAATGTTGGGGAAGGGGTGGAACCTGTTTTCCCACGCATGCGCACTGCTTCCCCTGGCCGCAGGCCGCCCCCCTGCCCCTCTGCTGCGCACTTCCTAGGGTCGCCTCG
GTTTCTCACACATACCTTCTCTCACACCTTTTATCCTTCTTCCTCTCTCAATTTTTCTCAAATTACCTTAAGACATTCTCTTGTTCTCCCTCTCCCACAGTTTATTCTAACACAGGGATAAAATGCCCCAAGGAAGGACTAACACAAATGTTAATTTGTACTAATAAAAATGAAAACTAGAAATTTCAAAGTAAAATTAAACACATGCGGGCACACACACACCTCGCCCCCACCCCCCAACCCTCCCACACACACACATGAGTCAACCAGAAACATTCCAG
GAGACACCCAGGTCCCAAAGGCCCAAAGAACGGGACATGGGGGTTTTGAGAGGGGAAGGATCTTGCCTAGGCCCCGTTGTGTCCAGTGCCCCTTCTGCTGAGCCACACCCTGGAGCCCTGGAGCTCTCTGGCTCCTGCCACTGCTGACTGCCTGAGTGGTGGTCATTGAGAAATGATTGAGAAAATCTGGGCCAGGTCCAATCCGCCACGAGGGATGATTGATAATGGGAACAGAGACTGTGGGTCTCCGTCCTCACCGCTGTACTGAAGCTTTTAATAATCA
ACACAAAACAGGAGAGCAGGCGCCTAGGTTGCAAAATATATAAGGTAACGCCCACTCTTGGGTGCCAGTCCTTTGCTTGGGGACCCTGAGAGTGAGCACCTCCTTAAGTGTTGCACCTTAGGTGGCTCGCTGGCCTCACTCTAGTCTCCTGTCTGCAGGAAACGGTACAGGCAGATCCCAGCTGCCAGAGTTTCCAGAATATTCCCTTAGCCTTTGCCCACATTCCAACTCCAGGGCTTCCCTGGATAAAAGCATGGTCCCTGCTTTGTGCTGCCAGGCGCAGGCTTTTTACGTCGAGCTCTGGACCTTAATTT
CTAATGTGGGAACAAGACTGAGGGACACCGAGGTCATCTGGGAGAGCAAGATGCCCCAAGGCTAGTGTTCTGGACACGGACGTAAGGCTACTCGGGCTGGATAAAGGCAGGACCTGAGAACCAGGGGCCGGGCACCTCAGGGTTGTTTAGAAACAAGGATGCCACGTGCGCTCGGCAGGCAGAGGGCCTCTTATTAGTGCTGGGTGCTGGGCATTCAGAGAAGGGGGCAGGGGAGTAATGATGGGGTGTTGGGGAGAAGCAGATGGGGCCTCCATGGACTGAGGAACAT
GCAATTTTATCCCCATTTTACAGATAGATAAACTGAGTCACAGAGAAGTTAAGAAAGTTTTCCTAAGGCCACTCAGGTAGTAAGTGGTGGAGCCGGGATTGCCTCCAGGAAGCCTAGTGGCAGAGTTTGCACCCTGCCTGCCACTCTGGGTGATGCCAGCAAGGCAGCTACCAGTGCTCTCCAAGGCCCTCCAAGGCCAGGCCATTTTCCATGGGCTCAAAGAGAAGGCTCAGGAGAATGGCATATTCAGGCACCACCTACCCCATCAGTTT
GACCCACTCGGGAGACGCCGCTGGCTCTCTAGGAACACCTGGGGACCGTGGCCAGGGACGACCCAGCCTCCTTCTCCTCAGCTCCTCAGGAACGACTGGGGAAGCTGTGGCTTCATGGTCCCCGAGGCTGCCCGAGGAAAGGTGAGGAAAAAGCTTTCTGTCCCGGCTCAGTGCTGAGGAGGCCGCGCTGCCTCGCGCTCCACTTTCTCAAGTTGTATTTATTTTATTTTACAAAGTGGCCCATCATTAAGTGGCTTTGTTATTCATTATTACAGCATACCTGAGTTGTTTCATTTTTTAATTTTTGA
CTGAGTCAGGCTGGCATATGGGCTGAGCAGGGTGGGCACAGGAGGAGTCTAGGGGCTGTTTCCCTCTGGGACCTGGAGTGTCTCCCTCCACTGACAACCTGAGCATAAGGCCTGGAGTCCCCACATGTAGGCCTTGCAGATCTTTCCACCAGAGAAGGCTCTGCTCTCACTGGACAGTCCAGCCATCCTGGCAGGGGAAGGGTTGTCTCCATGAGAGGAAAGCCAGGCCCCAAACTGACCCATGAGGAGCTTGGAAGGGGGTCTGTAGGAGGAAGCATGGAGCCCCGAGCCCAGCCTGGGAGACAAGCTGGGAGGGTTCACTGAGCCTTGGGGACATGATCAT
ACACCATGTGCACATGGCCCTGACCAGGCTTCTCACTGAGATCAGAAACAGAACTGCGGCCCAGAGTGGAGAAATGATTTACCAGAGCTTGCGGAAGCCAGCCATACCAACCCCCAGCCCAAGGTCCTTGCCGCCCCTTTGAAGGTGTGTTGCCAAAGGAAACTGTGTTATACACGCCAATCAGTTCAGATGACAAGAGAAGCCCCCAAATTCCCAAGCAAGATCTTGGGCAGCAGCCCTAGGCGTTGTCTGCGCATTTGGTACATTGTCACTTACCCGC
ATAAAATTCAGCAGGGCTGGGACTGGACCTCTGAGCTGTTTCTTTTAGAGCCAGAAGAATTGCCTAGGCTTCAACTCAGCACCAGAGAAATGATTAGACAGACCCACACCTACCTCCATTCTTCCCTCCCAAATGCAACCCACCATCTAGGCAGAGGACTGTCAGGGTCATGGGCAAAGCACCAGACTTGGAGTCAACAGTTATAGTTTCTAGTTCCAGCACTGCCATTAACGCACTGGGTGACCTTTGGCAAATCCCTTCTCCAAAAGGCCTTGGATTTCCCAGTGGAAAAGGCAGACAGTGGGCTTGAGTTTCTGCCTGTGCGGCAGTTCCCTAAACCCTGATTTCCTGCCAAGTTCTTTGTGTGACCC
TCCAGACTACAGTGGCCAACTGTCCTGTTCTGCCCAGGACTGACTTGGGTTCCAGGGAAAGAGACTCTCAGGCTAAAAGCAGGAAAGTCCCCGGCCAGAGGGACAGGTCAGCGTCCTGATACAGACATAAGGCCTGCTGCCCCTCTATAGGTATCCTCTGCAGGGCCAAGGGCTGGGGCTTTGGTCTGGTTGACAGTGAGTGTCAGAACACCTGTCTGCAGCTGACCTGTCAAATGCCTTTCCTCTCTGGAGCACATGTGCAGGAGCCACCCCCGGCCCAATGGAGCGAGAGGTCTTGGGC
ACCTAATCACATCCCCAAGGGTGAGTCTGCAAGGCAATCTTCTACAACCACCATCTGAGTCCTAAAGCAGGCTTCCCCAGGAGCCTAAGTCCTAATTCTAAATCCATATAATCTAGTGATAACAATCCCTTGCCCATGTAACCCTCTCAAGTCTGAGATCCTTGATCTTTGCACAACCGAGTGCAGGAGGCAAGGTTTCGCGCAGGGCCCCCTTTCAGAAGACCGGTAAGGTGAGTTGCCCTCGGTGGAATGGGACTAGACCTGGTGTCAACACACCGCGCGGTCTGGAGAGAGGTTCCCAGTCCCTGCCTG
TTGAGACAGGGTCTCATTCTGTTGCCCAGGCTGGAGTGCTGTGGTGTGATCACGGCTCACTGAAGCTTCAACCTCCTGGGCTCAAGCCATCCTCTCACCTCAGTATCCCAAGTAGCTGAGACCACAAGCGTGAGCCACCACGCCCTGCTAATTCTTGTATTTTTGGTAGAGATGAGATTTCACTACACTGCCCAGGCTGGTCTCGAACTCCTGGGCTCATCGCCTTGGCCTTTTGGGGGACACAGAAGGCTCTCTGATAAGGGGCCGTCTGGCGGAGGCTGTAGGAACTGGGGTAGCCAGTGGGCAGCCC
AGAAAAGGCTATTCAGGCTGAAGTGCCCTCAGGCCTTGGAAAAGAAATGAAATTTCAAACAAATTATTTTCTACCTAGCCTTTTTCTTTTAACTTCAGAAGGGTTATCTGGATGACTGGTATTTACATACAAAAAATAGTTAAAAGTCTTTTTAAACCACAGACAGTATAGGTTTCACTGGACTCATTTTTCAAGATACGAAATTGTTGAATTGTTTTCCTTTGGTAATTGAAGCCAGAATTCAGTGTTTTCTCTAACTTCTTTTC
GTGCGCTAACTGGGGATAAGAGAAAGCCCGAGTCGACTAGATTCTGTGAAGTGCATGCTTCCTCTGTGCCCTCTTGTCCAGCAGGATTTGGACAGATGAGCTTCTTGTCTTCCTGCAGGGAGGATGTGTCCTCAGAATCCTAGCAGAGCCCCCATGCTGGCCGGCAGTCTGTACAGTTCTAGCCAAAGCAGCGTCTGTTTCGGAGGGCCAGTCACTGCTGACCCTCATTTGTCACCACTGTCACTGCTGCTAAAAGGATGCAGCCACAGGGGAAGGCAGTGGGCAG
CTTGCCACAGCCTCCCAAGTAGCTGGGATTACAGGTGCATGCCAACATGCCTGGCTAATTTTTGTATTTTTAGTAGAGGAGGGGTTTCACTATGTTGGCCAGGCTGGTCTTGAGCTCCTTACCTCAGGTGATCCGCCTGCTTGGCCTCCCAAAGTGCTGGGATTACAGGCGTGAGCCACTGCACCCGGCCAGTTTTGTTGTTGTTGTTGTTGTTGTTGTTTTTTAAGAGAGAGGGTCTTGCTCCATCGCCCAGGCTGGAGTGAAGTGGCTCAATCCGAGCTCACTTCAGCCTCGAACTCCTGGGCTCAAGCAATCTTCCTGCCTCAGCCTGGGACCACAGGCGCGTGCCACCATGCCTGTCTAATGTTTGCATTTTTTTTGTAGACATGGGGTTTCACCATGTTGCCCGGGCTGATCTTGAACTCCTGGGCTCAAGTGATCCTCCCACCTCGTCCTCCCAAAGTGCTGGGATGA
AACAGGGAGCTAGTCCAAGCCACACACACAAAGGGTGAAGGGCGGGAAGTCACTCACATCTCCTGGGCTCAGACCCAGGCCTGGGCGCTGATAATGGCAGGGGTGCAGCAGGACACACCCTGGCATGGACAAGGCAGGTCCTGGACCCAGAGTGAGGGACAAATGAGGTCAGCCTCATAGGGGCACAACAGGGCTGCTCCCAGTGCAGGCCAGGGTTGGCCACGAGGAGGGGATGTCCTCACCAGGCAGTATCCTGGTAGGCCCCTGGCTGGGCTCTCTAATGCCCACGCTGGGGCAGGTGGGAGGACA
AAGTTCTCACCCCCAGAAACCCCCAGCGCTGACCAACAGTGCTCCTTAATCTAGCTCACTGGTGGGGCAGCAGTCTCCTTTCAGACCCTCCATGTGTGCCTGGCAGGGGCTGGGCACAGGTGGGAACAGTGATTTTAGAAACGAGCACTCCTTCCAGCTAAGGGAGGGGTGGGAGGCGCAGAGAGCTGAAGCCTGATGGTTGGCACTGTCCTGCAGCACAGAAGCAGTGCTGGGATGGGCCCAGGTGCTTCCAGAGCAGTTACGGGCCCTCCTCGTGTTGGGCAAAGGGGGCCCCTTTTCAGGCCTCCCACTAGCAAGCAGAACAGGCACCCGTTCCTGAGGTCCTGGTACCACTCTTGCTGG
GAAAAGAGTGTGGGTTTCCAGCATCTCCCCACAAGCCACTGTTCGCTCAATGACTCCAGGAATGGTCCTGGTGACAAAGTTTTACCAGTCCACTCAAAATGAGAAAAATACCAGCAATTATATGTATATTTAAGAGTACATTTCAGAGTGTATATTGCTTATATACAATTGTGTATGGGTGTGTGTGTGACATAAATTCTTCCAGTGCCCTTTTCTGCCTAAGGACTGGGACTGTCCATATTCTCAGAGTATATCTTCCTGATTTGTTAGTTTTTCAATAATCTGCCATTAATGGTATTGATGTC
TTAGCTGGGAGCTGAGAGAGACTCCCCAATATGGGGGAAAGAGTGAGAGACCCTCAGCAGTCCACATTCTCACCCTGGACTCCAGTCCTAGCCATGGAAGAACCCCTCAACCCTCACAGGCCCTGAAACTAATGTAGGGAGCTGACAAGGAATTGTACCACAAGCACTGTGCCAGGGAGGAAAGCTTGTGCTGGGTCCCTCACATTCTTTGAGACCTAAGCAGCAATGGCAAGGTGCCATTTTAGAATTCCATCCCCAACAGGCTGCACACTATCCTGAAGCCCAGCAGC
GCTCGCTGTGTTTCCTGCCGGGTCGCTACCGCCATGATCCGCACGTAGTGGTCAAGGCTGAGGTTGTATGAATGTGGACGTTATAACCCTGGCTCCCTCTCCCTCCCTATGCTGGGCTCCCCTCGATCCCCAGGCGGTGGGGTGCCCCTGGTTTTTCCTTTTTAAAATTATAAGTCTGGCCGGACGCGGTGGCTCAGGACCGTAATCCCAGCACTTTGGGAAGTCGAGGGAGGGTGTATCACTTGAGGCCAGGAGTTCAAGACCAGCCTGGCCAACATGGTG
GGGGGGCTGCTGGGTGGTGGGAGTTCTGGGGAAGTCGAGGAACACTTCTGGAGGAGAAGTGGGGGAGGAGGAGGCAAGGGGGCTCAGCAGTGGGCTCTGGGGGGTGGGGATGGAGATCACAGAAGATAAAAGGTACTGTAAACAGAAACAGCACAAGCCAGGATATAGTAACACTGACTAGTACTACTAAAAGCAGGAATCATTGCCACTTACTAAGCCTTTGCTATGTGCCCAGGAAGGGACAAGTTACTTTACATTTGGCATT
GTGGCCAGTGTGTCTGCAGGAAAAGGCCCCAGGCCCTGGAGCTGGGCTCCAGACACAGGAGGTCCTTGGTCCCCTGCACACACTGCTTGTGTCAGGAGGCTGCTGCATGGAGTCGGAAGAAGGGACCTTTCAGGATGAGGGGGGTCGAGGAAACCAGCCACAGCGCAGGGCAGGAAGGACCAAAGATGACCCCGGCAGCTCCCTGGCCCTGGACAAACCTCTTGCCTTCTGTTTGCTCAGCTCAACAACATTGCATGAATTCCTGCCAGGGAGGGGTATGAG
TCATGAACTTGGTGCAGGTCTTTGCAGTACCAGGTGGACAAACCTCATCTGGGGAAAAAATCGTGAGACCAGGTTCTGCTCTCCAGCTCTGATGAGAAAAGCAAGTTTTCCCTCCTCTCTTTGCCACAGTTTCTCTACTTATCAGATTGAAATGGTGTCTTCCCCACCTACTGCTCAAAGATCTCTCGTGCCATTGATGTGAAACACTTTTCCCATGTTCAAGGTGGCTGGCCTAGTCATTGGCATCCCTGTGGCAAAGAAATGTAC
CCAAACACACCTGATTTACCCAGGACCACTGGAGAGGCCTGGCTGGGCCCTACACGGAAGAACGCAGTTGACTCAAATGTCCTTGAAATCTTGAGCTACTAAACAGGTCTGTTCTCTTATATCACACATCATTCCAAAACAGATTTGCAGAAGATTACAAAACAAAACACAGTAGAAAGTGAGTAGGATCAGCTGTTACAAAGAGCAAGGAAATAGTTGGTCCCAGCACCTGCCTTAAGGTAAGCTCAGGCCTAGGCCCACAATATAAACACATACAGCTGAGTTCCATGCTGCC
TGCCAAGGCCTCGCAGCCTCCCCAGGCAGGCGCTATGATGGCCCCATTAGGTAGCTGCAGTGAGTGCAGGCAGAACGGGGACCCCCAGAGGCGCCCTGGCTCCAGGGTCTGAGCTCAGCCACCGCGCTCGCCCACCCCGGTCACCCACCGCCCGCCACGCCACAGGGCCTCCCCTAGCATGCTGGGTCCTGCCAGCCTCTGCTGTACCTCTGCAGAGAGAGGGCTGCTGCTCTTCCTCCAGATCACTGATTCTGCACTGCTCTGTCCCCAAGGGCCTCAGGATGGGT
GCATATAGCAGGAGCTCAGCACATATATGTTGAATGAATAAGTGAATGAATGTCAAAAAGCCATCGAAATGCGTGGCCAGACTGAAGACAGAACACCATGCTGAGCCTGAAAGGACACTCATGTCACGGGGCTGGGAGCCTGGGGAAACATCTCCAGACCTTCCAAATCCCGGGCCTTGCTCGCTCATCTCATCGTTACCTCTTGCCCATCTCCCACCTTGCCCTTGGAATAAGGGATCTCCGGATCTGATGAGAAAGGGCTTTTATTTCTTAATTTTCTGAGGCCCTGCAGATATGAGAGGGACCCTGGCGGAAAAGAAAGCCACTGAGATGGGGAGGGCAAAGCTGCAAATGGACTGGACCTGCCATGAAGGCAGGGTTCTTGCCAGGCTGCAAGAATCGAGGGTAAGGTCCCAAACCTGCCCCGTCCGCTTCAGTCTCCAGAAAGCCTTCCTGAAGGAGGCCAAGATAGCAGAGGTGCCAGTCTTAGGTGGAAGAGGAGGTGAGATTTCACCCTGTCCCTCATTCTGTTTCCTGACCTGTAGTGGTTGAGAGGCAAAGAGGTGCCCAGC
TAAAAACACCCTTTTCATTCAGCACTATAGGTTTTAAAAGGCAGTGTTCCCATAAGAAATAATGGCAAAGAAAGGAACTCCCAGTCACATTCAGCAAACCTGTTTTCCCAGCTACATTCATGCACTGGTTGATGCAGGTAAGTGTACAGGGGAGGTTGATGGAGAGATAGGAGGGTCCTGGAAACAAAGGAAGACTGTGACATTAGATGACTGCAATCGTGGAGACTCAGATGGTGCTTGTACTACCACGGTTCATCTTTTGAGTATGGGCATGTCATAGTCTGG
TTAGCCAGGAGGGTCTCGATCTCCTGACCTCCTGATCCGCCTGCCTCGGCCTCCCAAAGTGCTGAGATTACAGGCGTGAGCCACCGCGCCTGGCCCCTTCATGCGTTTTTACACGCTTCATCCAACCAATAGTTCATGGAGGCCTTAGGTGTGTGTTTCCAAATTTTCTATGCTGAGTGTGTGTTCTTTGGAAAACCAGAAAAAATAAAGCGAAAAATAAAATGAAAATGAATAAAGACTCTTTCCCTGGCAAAATTCTTTGGGAAGGGGCGTCAGGCCCACCCCACACCCCCAACTGCTCAGCCTCCCGCCTGCATTGCCCCTTCCTGTGCCCAAGAAGAGGTGTGCGCGTGGAAAAGAATAGCCAGGACAGAGGGGGAAAGGAGAGCCAGGGGCTTGCCTTGAGGAGCAGTTGCCTTGAGGTTGGGGACTGTCCCTTTAGGCACCTTCCCCAGTGTTGTTTTCCTCTAA
GCTGCTAGCAGCTTTCTATAGCCGCAGGAAACACTTCCATATCCCCCCACTCACGTTTTGCACATAAAAAAGATATGGCCTACGGATTTTTAGTCACTTGTTGAAGGTCACAGAGCTAGTAAGTGGAAATCAGGGTTCAAACAACATCTATTTCACTCCAGAATCTGGGCTTTTACACCCCACTCTTGTGTCTCCTAAACAGTGGAAATCTACAAAATGGGAAGCCCTGCGCAGTCTGGGTTTAGACGGCAGTCCAAGAGGAAGAGTCTTTCAGTGTCT
TGCTAGCGGATTACTGTTCTGCGACTTCCGTGTGACCTCTGCAGTACTCCTCATCCTGCGTTTGCTCTCCAGGTGTCATCTTTCCGCCGTGTTCCTAACATTTTGATTCCTGTCTTGAAAAAAGCACCTGCTGCACTGTAAGCCCAGGGATGTGGCAGCTGCAGTGGGCTTGGCTTTGTGAAGAACCGAGTGTGTCCACGGATGTGGCAGCTGCAGCGGGCTTGGCTTTGTGAGGAACCGAATGTGTCCAGGGATGTGGCAGCTGCAGCGGGCTTGGCTTT
CCTTGCCTCGGCCAGTGGCTCCCAGGGGACTCTGGTGGGCAGTGGCTAAAGATGACAGAGGGGCTCAGAGAGGCTGAGCTGCTCTGTAAGGTTGCACAGTGAGCAGGGGCCGAGTGGCCTTGGGAGAGGCAACAGCAGGAGGGTCCTCGTCATGGCCACAGCCCAGGGACAGGAAACCCCTGCTGGGTTCCCCCACCAAGTAGCTCCCATTCCCAGCCCTTAGGGTGTCTCAGGAGAGGTTCCGGGGGAGGTCCCACCTGCCTCCTGCCTTCTCCCCCAACCACACCCTAAATG
CCAAGGGCAGGGCAACCTCCCCTGCTCAGACTCAGATGTGGGACCCAGAAGATCTGGGTTCTGGTTTCTCTGCCTGTAAAATGGGGGTGACAGTCCCAGCCTCTTGGGCTGAGAGGATGATTGCATTCAAAGCTTCTGAGCTCCTAAGATGTTTTTCACATCTGTTGGGGGTCTGTCTATCCATCTACTTCTCAAGCCCCACCTCCTGCTTCCCGCTATTATCCATAATGAGAAACTTTTCCTTCCCAGCCTGGAAGGTCCAGCTGTATCTTCTTGAAATTGGG
CGGGTTATTTGTTAGAATAAGCCAAAGAGGTTCACCTAGAGAATGACTAAGTTGCGAAAGAAAAATCTCCTCTGGTTCAGAAATGAATTATTCCTAGGATGTTGCTTCATGAGTCTTTGTTACAGAAATTGGAGTTTGTGCAAGTAATTGGGGATCAGGAAACAACCACCCTGGGGACAATTGCAGGCAATTCTGCGACCACCTGGCTTAACTTGAATTCTAGGAAGTAGAGCTTCTCTTAGGTTAATCAAAGGTTTCATGGTACACCTTGTGGC
ATGTAAAAGAAAAATCAAACAGCCTACCTCATTGTAGCCCTTTCTGAGCCTACTGAGGAATGGTCCCTGGTAATAGAAAGTTTAAGAACGAAGCTGTGAATTTCAATTTACAGTTGAATTTCACAACTGTAAACTACTCTAGCGATGCAGCATAGACTTGACCTCCAAACCCCAAGCCTGCAGCCCGCGGCAGACAGGCCGAGAGTGGGGCAGCCGTCTCTCCTTCCTCGCCCTGCCCTCCTTCTGCACATCCAGCCACCTCCGCAATGGAAAGCTCGTGGCATACAGCAGGCGCTCA
TGCTGGGATTACAGGCATGAGCCACTGCGCCCGGCCATGCCCAGCTAATTTTTTTTTAATGTTTTGTTTGTAGACAGAGGGTATCCCTATGGTGCCCAGGCTGGTCTCGAACTCCTGGGCTCAAGAGATCCTCCCACTTCAACCTCTCACTGTGGTGGGATGACAAGAGTGATCCACCGTGCCTGGCCTTGTTCTTTGTTTTCAAGATTGTTCTGATTATTCAGGGCCCTTGCAATTCCACATGAATTTGAGGATCAGCTTTTCCATTCTTGCCAAAAAGGCCATTAGCATTCATCACCTGTTTTCTGAAA
ATACAGAGAGGGAAGAGGCAGAGAGAGAAGAGCTTCCTTCCCGCTGTGAGCTCAGTCCCCACCTCTGAGAACAGGAGGAGGCATCTCTGCGTCATCCTGACACTTGGCTCTCCACCATCTCCTGGGCCCTCGCGTGGGTGCACCTGTTGCTCTGCAAAGCCTGCTGGGCACCTGCCAGGAGTGTGAGCCCGCAGGCTCCAGCTGGGGACTGTGATTAGGGGAGGGGCCAGGCATGGAGAGACCCTCCCCTCCCCCTGCCTCTGCCTGTGTGCGCTTCCTGGAGGCCTCCTGGTG
TGGGTTATACGGGGAAGTGGGGAAGTGCAGCCTGGTAAATCTTAGACCATTGTGCGGATTGTAAGTGCCCTTTGACATGTTGTCTATTCATGGGAAAGATGACTCTATAGTCAGTAGCTCTAGGAAGCCCAGCATTCTGTGTTTCTTGGTATCAGAACGCATTTGCACAACATTGGATGTTTTCTTCCCTACCCTTGCTTATTGGAGCTGCATCGCTGGCCAAAAGCTCTGCATGGGTTTTGACTGCAGGCAGGTGCAACCCAACAGCACCTCACCTCAAGCATG
GGGCCGGAGGCGCCTGAGGGGGGCTCCGTGCGGGAATCGGCGGCGCCACCCAGCCCCGCACATCGCCGAGAGAGGCCCGCGTGCTTCTGAGAGCGCCGCCCCTGACGTTTCTGCTGCGCGCTGGGACCGAACCTACAGGAAGCAAAACCCTAGAGGAAGAAGTCGGCGGCTTTTTGGCTCGGAGACAAAATGGAGCCCCGCGGATGCAGCCTGGGCTCCCTCGGGCGCATCCCCAGAAGCTGCGGGTGTCCCCGGAGGACTTGAAGTC
ACCAGGAAGAGGACGAAGAGGGTAAAAGCTTAGCCGACAAATTGTAAGGAGATCTCAAGGTCGTGCAAGTCGAAAGTCCTTAAAGTCCTGGTCCTGCTGAGAAGCTCCTAATAGATATTATCTTCTTTTATTCTCACAAGTAAATTTTATCACTCCCATTTTACAGATGAGGAAACTGATTCAGAGGTTAATTTGCCAAGGTCATACAGCCATATTTGACCCAAGCTCTTCACCACTAAGCTGTCTTAGCTCATTCACGTTAGCCTGGCCGCCCCGTGGGAAGTTCCCCTGCCCG
CGGTTCTTTTTACTGCTCTGTCTGCCTCCCTTTCTGAGTGTAACAGTTCCTCTCCTTCCTTCTTCACCTCTTCCAATCTGTCCCAAACACCAGCTTCCCCAGGGATTCACGTCCCAAATCCTTAACCACCACATGGGACAAGCATCAACCCCGACACGAATCAAGCAGAATCCGTACCAACCAGGACCCCAGAGGTCCCTTCAGGACCTCAGGGAGTAGGGCTGGGTCGGGGGTGTCTTGAGGAAAGCCAGGGTGACCCGAGGCCCTGGGGGAATCTCAGTCTTGTAAAAAAGCGGCTTG
CATGTGCCAGAGTCACACATTATCTCACTGAATCTTATCTAACCCTTTCACAGATGAGGAACCTGAAGCTCAAAAAATTTAAGAAACCCACCCAAGGACCCAAGGCTAGAAGATAACATTCGGTACTTCTAATTTATTCCCCAACCTTGGACCATTATATCATGAACTTGGCCTAACCCTACTCAAGCCCTGCATTGAAAGACTAGCCTTAAGGAAGACCCCAGAATCCTCATAAATATCCTGCATTTCCCCCTCCTCCTCCGAAGACTAAAGACTGTGAAGTAGTGC
AGGTCTGACAAATGAGGAATGCTTTGGATTCTTTTACAGCCCCTATCTTCTCCCAATAGTTACAACTGTTCCCAAATGTCCCATCTTCCTAAAACAGCCAAATAGGAGCCAGGGGCTTACTCCAAGAGAGGCCAGGTCCGGGTCAGCAAACCTAAAGCTTTGGTTTATTTGGTCTCTTGAAATGACATCATTTCTCCTCACTCCCCACCAAGGCCACCATACTGACAGCCTCCACATGGGCTCAGGACCTCACGTTCTACTCTTGCCAG
ATTGTCCAATTGATTGATTATTATACTGTGGTCTTTGATTGGACAAGGCGGTCCTTGAGACTCAGGAAACACATTTTGGAGAAGAAGGTGCCTGGGCACCCTTAGAACATTTTTCCAAGCTGGGCATTGTGGCATGTGCCTGTAGTCCCGGCTACTTGGGAGTCTGAGGCAGGAGGATCCCTTGAGTCTACAAGTTTCAGGCCAGCCTGGGTAATATAACAATACCCTGACTTAAAAAAAAAAAAGTGCTTGATGTAATCCCATTTGTTGATTTTTCCTTTTGTTGCCT
CAGATCTTCCCAGGGCCCCTACCTCTCTGGGAACCAGCTGCAGGAACTGAGCCAAAGTTCAGAAGGTTAGAATGAGAACATCATTAGGCTCCCCCATAACCCCAAGGCACAGTCTCCTGAGGCATGGTGCGTGGGTGGGGGGGTCTTGGCAAATCTCACTTTCTAGGGCAACTGGCACCAGCTGTGAGTAGGTCTCTTATACACCCAGCCTCAGTTTCCTCATCCATAAAATGAGACCCATTTTGGGTAGATGATTTCCATCTCAGTGGGTGCCCTGGGACCTGGGTGGAAGCGGGGGTCATGTATCTCTCTATG
AGATTACAGGCGTGAGCCACCGCGCCCAGCCAAGGGTGTGTTATAGAATATTTGTTACAAAAAAAGAGGATGATGCTGTGGAAAAACTCAGACAGGTGCATCACTGCCTTGGTTGGATGGCAGTACATGAGTCCACATGGAGCTAACGCTTTACCCAAACCATGCCCTTTATTTGTAGACATCCACTATTTTCTCTAAATAGAAGAAAACTTTTTTTAGTGAGTGGAGCTGATTAGAAAAAATTTGTTCCATTATAGTTGAT
GAACCTCTAAATGATCCACACCCCTCTGAATGGCTCAGCGAGAACCTGCTGTGACATCTTCTGCTGTTTCATTTAATGTTAAGTCATTGACAGCTGTTTATTTTTACTCAGTCCACAAACTTGTCATTGTTCACAGTACTCCCTGGAATTAAACCCCCAGGGTTTTAGCTGATTCCTATTGTGAGTAGTTTAGGTTATTTCCAATTTTTTTTCCTATTTCCAGCAGGGTTGCTATGAACATCCTTGTACGGCTGAAATTTTTTTTTTTTTCTTTTTTTGGCAGATTCTCTCTGTGGCCCAGGCTGCAGTGCAGTGGCACAATCTTGGCTC
GCTCCTTCCCCAGGAATGATGTTCGGCCTTGCTGGTTAGTTTGGGCCAAAAACCAAGAGGCGAGTGACTGTGATTCCCTTAAACCGTCAATTCTTAATAACAGCAAATGTGAGCTGCAGGGAAAAGAACTGTGGACAGCCAAGAACGGGGCTTTTCCAGATTGACGTGGCCTCCTCTTGGCACCCAAGGTCACTGGCAGGTGCACGACCTATTAGAGACACACAGCCCATGAAGCTGAGCTAAGATGTGTACCTTGCTTCCTAGAAGTTCCTGAGTCTTAGGCCAAATACAGAGA
GTTGCTGAGACTCTGCCATCTCCCACACTTTTCCCACGTTCGTGGACGCAGGGGCGAGGTGAGTGCTTTCAAAGGAGGATGCATCCTCAGAGAGGCTCTCGCTCCCCCCATCAAACCCTATACTCTTGGATGAGATCTCGCTTGTCAATATATGCGGTTGCCATGTTGTAACTATCACTGCACCTTTAATTCACTTCAGTGAGCGATCACTGAGTTTTTTCCACCATTGTTGTAAAATTTGTTTTGCTCTTGTGTGTAAAAAGACTGTGAATTTAACCACTGGC
TGGCCCCAAGGGAACTCTCATTGCTGAGGTACACATGGTACGAAGGGAGCCACGGCAAGCAACGCGTTCGTTTTATAATGTTTGTTTTATACTGAGGCATGTTTTCGGTTCCAGTTGTTCACATGCAGTCTGCTGTGAGACTCCAAGATCAAGGGTGCTGGGAGGCCTTAGGCAAGTCACCTTACTTATCTAAGACTGTTTCCCCACCTGGAAGATGCCCTACAAGCCTCCTGTGGCTGTGTTTAGAAAGCATGCCCGGCCTTTCTTGACAGCCAGCCACCCCAGAT
TTTGTAGGAAAACATTATAATAGGAGAGCTCCAGGAATTCTGGAGGATTGCTTCTGACACCCAAAGCTTCTCACTTTTTTTAGTACATTTGAAAATTGGAATTCATGCAAAAAGAGTTAGTCATTTATATTGGAATAAGTTCACGGTCACCTTGAAGTTTCTTTTTGTACATGGAGGATGACGTGCCTGTTTTACTGTCTTGTCTAAGAGCTGAGCAATTAGGCAGAAGAATGGCATTTACGGAATTTTTGGCATTAGATTTCGGGCTGAT
CGGAAGGGGGTGAGAGGACACTGCTTACCTAGTGATTGAAAAGATTATATTTTTTGAGCTGGCCACTAATTATTGGCTCAAGGCAAAAAACTGTGACACAGCTAGAATATTAGAATATTATCGACCTTTCCCCACCTGTATACCAGCATATGTGAGCTTGGGGTGTGTGTGCTGGTGGGAGGTGGGGGTGTCTCTCAGCCCCTTGGATTTGATAAAAGCTCAGCCTGGGGCCCCATTCCACGCCCTGAGGAGTTTTAAGCCCTGCCCAAGATCTCAGCAGCTCCGAATGCAGCGGCTTTCCCCCACGTCACTGTGCAGT
TAGACTCGTCATATAACTGGGATGAATGCTTTCAAAATATTAGGATGTAAATATGGTCCCTTTTTTTAGAATTAAATAATCAAATTCCTCCATCTCGCACCTCCCATAAGAGTTTTTTCTGGAAGTCCAGTTCCTCTTTCCCGCGCTTTCCCTTCATTCCTCTGAGTAAGAATCATATGGAAACAGGGGTCCATTAAGGTACTCACAGGCAAATGCAGACAGAAGGCCCGCGTGTTCCCCTCCTGCCGTGG
GAACCAAATAACTTCTCCCCCTTGATCTGAGACACCTAGGACCATTGTCCACCCCCAGCAGAGCCCTAAAACAACAGCAACAACAACTACAACAAAACAGAGAATACGTAACCCCAGATTAGCTAAGTAACTGTTAATAAATAAAGATTAGAGAAACGACACACAGCTTGCTTTGCTTCAAAAGGCATCTTGGTTTGTAGTTAATTTCTATTGATGTTTAGAAGAAAAAAGTAACCAACTGGATTTGGTTTAGTTATTTCCT
CATTTTCTGTTTGTCCAGAAAATGCATTATTGTGTAGGGAAAAAAAGAGAGAGTGAAAAGGGAAACTGCTTTGAGCGTGAGATTTGATGTGATAAACCTGGTTACTTAACCATTCGTCTCCTGTAGCCCTGCTGTTGTGTACAGGTATTAATGGATGGGCTCTCCTACCTCATTGATCTTTGCGATGGTGTATGCTCAACTATACAGATGAGAGCTGAGAGAGAACTAACTGGCTGTAAAGTGTTCACCTCCACGTTGGTTCCTGGCTT
GGCCCCTCTGCTCACAGGGACCAGCCAGGCCAGCCTGGGGAGCGTGCTTCTTTGTTTATGTCTGTATTTCTCTGCCTATCTGTGGAAACCACAGATCTCCAATTGAAGCCAACACCACAAGATTCATTCTGCTTCTCTCCGAGACGCCTGCCTGCCTGCCTTCCTTCCTTCCTTCCTCCCTCCCTTCCTCCCTTCTTCCCTTCCTTCCTTCACCAGGTTATGAAAGTGGCTAATTTTTCATATTTTTTGTAGAGACAGGGTTTCACCATGTTGCCAAGGCTGGTCTTGAACTCCTGGGCTCAAGCGATT
GCCTGGCACACATCAGACATGGATTAGATTAAGTGTTTTTGAAAAAGTGGTTTTTTGGGTAAGGGAATCTTTGGGCCTGGTCGAGCATGGCTCCATCTGTCTGCTGGGGTTCCAGTTTCCTCTTGGAGGAGCTCACAGTGTGCACAGGATGCCTGGCACGCAGCAGGAGCTGAATGAATAGAGGTTGCCCCGCAATGTTTAAATATCCACTGGTCTGGAAGTTAGAAAAGGAACAGGAGGAAAGAGAAACTTGGTCAGAAATGCTAGTCCTG
AGCCAATGTCTGCCACCTATTTTCTGTGACTTTACGGTATCAGGCCCCAGAAGGGATGGGGTGGTCATCAGGCGCTGGCCAGGTCTGCTAGTCCCTAAATCTGAATTCAAGCCTGAGAGTTACTAGCAGGGACCTTAATAGAACAAAGAGCCTCACCCCAGAATTGTATTCTCCGAGACAAGCGGCAGAGCCCGAATTGTCTCTATCACATAAGTCTCTGGAGGGAGCACACACGTAGCTGGGATGGCCGTTTTTCTCAGACCTATTCCCTTTACTCCACTTCATTCCCA
ATGATAATGAGAATGGAGTCGCGGTCACAGCCGGGCTCTCTGCGGGGCGCATCGCCCGCGAGGGGCGCCTGGGCCTCTGGGCGTCCTCTGCCGCCCCGCGACCTTTCCTGCCCTCCTCCGGAGAGAGGCGAAGGGAAGGGGCGGTTTCGGAGGGAGCTGGGCTGTGGAGGGAGGGCGGCCTCTTCACCAGCGTCGTCCGACCACCCCGCGCCCTCCTGGTGGCTCTCCCACGCCCCATTCGCACCCCAGGTCCTCGGGGTGTCTCTGGTGTTGCTTCAAGTTAGGCAAGAGGAGCTGGGGGCGCGGGGAGCCCGG
CTGGCCCGTAGGAAATCTTCAAGTCGTATTTGTTTTTTCATTTGTTTTTCATTTTTGTTTTAGAGACAGGATCTCACTCTGTTGCCCAGACTGAAGTGCAGCGACACAAACATGGCTTACTACAGCCTTGACCTCCTGGGTCAGGTGATCCTCCTGCCTCGGCCTCCCAAAGTGCTGGAACTACAGGCATGAGCCACTGCACCCAGCCATCCATTAATATTTGTGATAGAAACAAGGCTAGGGAGAATCCCTGGATGGCTGAGGATAGGGGAGCAGCGGGGAGGAGCAGATG
TCCGCCCGCCGCGGCCGCGGCCTCCCAAAGTGCTGGGATTACAGGCGTGAGCCACCGCGCCCGGTCAAAGATACTGTTTGTAAATCTAAACCCCATGTATTTCTTTATGTTTATTTCCAACTCATGTGGCTTACACATATGTCTGGTAGTGTACATGTAGTTTAAAAGAAGCACTCACTAAAAAGAAAGTAAAAATATGTGTAGAAAAATGAGACACGTTTATAACAGTAACTTTTTTCCTAGTGAAAATAATGCGCATTAGTCAAATTTTGAATTTGGAAAAAAATCCCAAAAACGAATCAATTTATTAGATTTTTCACAATATTAGATTAAAAATAAGTTAAAACACTGCACTGTTGAAAAGCGGCATTTGCCCAGGCGTTTCCTCTTTACAGACGAGTCAGTGTCTTTGCCGTTTGGAACCTTGTCTTCACTATGGGATGGCACTTGATCGAGGCGGCCCCGCAGCCTGTTCCGCGGTGCTGGCGTCTCCCTC
CAACAAGTCCCCAGGTGATGATGATGACATTGCTAGAGTATCATACTCTGAGACCAGAATTTAGGTCTTGCGAAGATACCTCTTCTTCCCTTCTAAAGGGACTAGCAAAAAAAAATTTTTTTTTGTTAAATAAAATGTAAAAAGACTTCAGCTTTATGTTTATACATCTACAACAAGTGTTCTTAACTGTTTGAAAACCTGATTAAAGCAAAGGCCCATCTCCATATTAAAATGTGCATACACATCTAACTGGGCATTCAATTTTAGGGGGTTTGTGG
CATATCCTGTCCCGTTCCCCTGCTTCGGGCAAAAAGCCAGACCCTCCATTTTCCCAGCTTCTTAGGGACTTCTCTTCAGCAAATGGCCTCCTCCCTCCACTCCTGAGTTTCTCCCTTGCTGGTGGATCATTTTCAGGACCATGCTGTTTTATTTATTGCCACATTACGCAAAATCCAACAAAAAAACCTTACCGTGTCCCCATACCAAGCTTCCCTGCACCGTAATACTTCTCCCAAAAGCCACCTGTAATTGCAGTCTCTGCTTCTCCTATTCTGTCTTCACCCACTTCAGTGAAG
ACACAGAAACATGTGACCTCAGCACAAATAATAGTAAAATTGGATAAATTAATTAGAAGTGATAAACTGAGTGTTTATTACTTTGGTTTTTAATATTATTTTTAGGTTCATATTGTAGGTTCATATAGTTTAACCTTATCTAGTGCAATTTTTTGTTTGTTTTGTAGAGATGGGGTCTTGCTATGTTGCCCAGGCTGGTCTTGAACTCCTGGGCTCAAGCAATTCTCCTGCCTCAGCCTTCCGAAGTGTTGGGATTCCAGGCCACCGTACCCGGCCTACAGTATGATTTTTAATAATGGTTGAG
CTAAGCAGGGGGTGCCCGCCTGGCAGGGGAGCCCCAGGAATGGTGGTCGGACTTCGGGTCCCGGCCAAGGCAGAGAGAATGGCTGCAGCAGATTGCGGGGTGGGGGGGGCCAGGCAGGTGAGAGCTTAGCCTGCATATGCCTCCCGCAGACCCCGGTGTGATGGCCTTCCTCACCCTGGCCAGGACGCTGTCCCCTGTTGAGTCCCACAGAACAACCTGTGAGCCTGGCTCCCCAGGAGGGGGTTCAGCCCAGGCCCCCAGGCACATCGTAGGCAGAGCCTGCCCCCCCACCCCAAC
GGCATGGTGGCGCACACCTGTAATGCCAGCTACTCGGGAGGCAGAGGTTGCAGTGAGCAAGATCGTGCCACTGCACTCCAGCCTGGGTGACACTGCGAGACTCTATCACACACACACACAAAAAAGACTGAAGAGAGAGTTCTCCGTTAGTTCTGCCTGTGGGAGGGGAGGGGGGGCTTCAAAGAGCATGACATTGGATGTCTCCACGTGGTGGAGGGGAGGGTGCTCCACGCAGGGGCTACTGTGGGAGCACAGATGGGGCAGAGTGGACTAAAGTCTGGCAT
AGTGTACCCCCTCCCCAGCCTTGAGAGGGGTGAGGGTGGGTTGGAGGGGAGCAGCCAGCAGCACCTCCCCTCGCCCTATCCAGGTTCTACCTGCCCCGCAAGTTCTCGCGCTGTAGCATCGACGAGTACAACCAGTTTCTGCAGGAGGGTGGTGGCAGCTGCCTCTTCAACAAGCCCCTCAAGGTACCAGCCCCGCGGCGGGGAGCATGGGAGCGGGCCCTGGGCGGGGTCCGGGCCAGACTCCCGACCTGTCCTCCCGGTCCAGCTCCTGGACCCCCCAGAGTGCGGGAACGGCTTCGTGGAG
GCCACTGGGGTTGGGGGTCTGTGAGCAGATTCTCGGGAGTCTTGCGAGAACAGCTTTCACGATGAAAGAGCTGTACGTTATGTTTGAACGATGCTGATCTCTAGACCATTTTCCAGTGCCATTCTCAGTTACTGCCAGCTGTTGATGAGGTTGTTATTGGTCCGTAATGCAATGAAAAGTGATGATACTTGCTGTACCGACGTCAGATGGACGTAGAGCACGTGCAGGCCACATTTTGAGAAATGCTGAGCTCACCCAGCCCTCCACTGACCTCATCGCACAGAGGTGGAGCAG
GAGTCATGCCCAGGCCAGAAGAGCTTGAGAGAACAAGGAGTTGGGCCCTTCCAGGGCCTCAAAAGCACCCAGGCATGACCACGGCTGAACGAGGATGCAGAGCCAGTGCAAGATCCTGTTTTAGGGAGCTTTGTCAAGGGTTACTCATCTCCCCACGCATGGAGCCTGTTCCCTACTTCTTCCAACACACATGGAATCGTTTTCAGCTGTGTCCAGATGCCTTCCCACCTGCATGCGCCTTACTTAGTCACCAAAGGCAGGCATTTTTAAAAGAGAA
CACTGCGGGAACCCCCACTTCCGTCCACATCCACAGCCTGGGGCACGGCGGGAGGCAGAGGCTAGGAAGCGGAGGGTGGGGTGGGAGGTCAAAGAAACCCTTTGGAACGGAATAATGGCTGGGCCTGGAAGCGGGGGGCCCACTGCTGCTGCTGAGGCAGGTGCTACTCCATGCAGAGACAGCTGCCAGCAGCTGCCAGGTGGCGTCTAGCACATGCTCCTAGGAGGAGGGTGAAGAACAGCTGCTCTCACCCCACGTGTGAGCTGGGTTGAGGGTCATGCAAGGCTACGGTGTCAAGCCAGGATCGGAGT
ACAATGTTTACAAGCCCTCCCAGTGATTCTTTTTTTTTTTTTTTTTTTTGAGACGGAGTCTTGCCCTGTTGCCCAGGCTGGAGTGCGGTGGCGTGATTTCTGCTCCCTGCAACCTCCACCTCCACCTCCCAGGTTCAAGCGATTCTCCTGCTTCAGCCTTCCAAGTAGCTGGGATTACAGGCGTGCGCCACCGCGCCCAGCCAATTTTTGTATTTTTAGTAGAGACGTGGAGGGGAGGGGTGGGTGAGGTGGGATTCACCAAGTTGGCCAGGCTGG
AGAGGCCAGGCTCAGGTGGATGCTCGGGTGTGGGTGCTGCACAGGTGAAGAGCGTGAAGCCGTGTCTGAAGCAGCTGCAGCAGTGCATCCAGACCATCTCCACACTGCACGATGATGAGATCCTGCCCAGCAACCCCGCTGACCTCTTCCACTGGCTGCCCAAGGAGCACATGTGTGTGCTTGTCTACCTGGTGCGTCCCCACCAGGGCCCGGGCCAGGGCTGGGGGCGGGGGCAGGGAGAGGGAGAGGGCCCTGGTAACCCCTGCTGTCTGGTCTTGTCGCTAG
GATGTTTACCTTTGCCAGCTCCCACCTACCCCTCATCCTCCACAGGTACCCAGCCCTCTGTCCCCTGCCAGCCCGTTTCTCCTGAAGTGTGGGACCCTCTGGGCCTTCCTAATGTCTCTTGCTTTTGCACAATGTTGACAATGTGGTTCCACGTCCCACATCTCCCTTCATCCCCACAGCAGCCCTGGGAGTTAGGGGAATATCATTATTCCAGTGTAAGAAGAAACAGACCCAAGGACAGCTAATGGACCAGTGGTCTGCTCGTAAACCTAGTCTGGCAGGTGATCTCTTCTTTGCTGGTGGTTCTGGGC
GGGGACAGGGGTATTTTGAAATCTCAGTGCAATTTATGACAGGCGGGCCGGGGACATCGCCCAAGAGAGCAAATATCTGCCACACAGCTGATTAAACCTCTGTGATATATAGCCTCTGGGCTCACGGGGCCGCCTGGATTCTGGGCTAATTGTGTTCCCCCCAGCCAGGCTGCTGGGCCTGCTGCAGCCTGCCCTGCCTGACCCAGCCTTCCCAGCTGTTCCCTTAGGAGCCACACTGCCCCAGCTAAGCTAGGGGAGCCCAGTCAGAAAGTGTGGACGGGTGGGCAGTGACGGGGGCACACAGGTCTGTCTAACCCTGCCCTGAGCATCGGCAGCTCGGCATCCCCAACCCTGGCCCCTACTCAGAGCCAGCATGACCCACGCTAGCAGGACCTACACTTGGACAGGACCTAGTCCACATGCTGCCTTAAGCAGATGGGGAAACTGAGTTCCAGAGCAGGGCAGTGGACTTGCTTCAAAGCAAATGGAAAGACGATGCATGAGCTGATTATAGAGGCTTCCCTGTCTTTCTCTTCGCCCCCCAGCTGCTTACGTCACATCTTCTTTA
CCAGCCTCAGTGTCCTCCTTGGTACAATGGGAATAAAAATACATTGCCAGTAACATGACTGGCAAAGAATCCACGAGGGACGATGCTCAGGAATGGCTCAGCACACAGCGGGCATGCGGCAAATGGCCTTTTCTTCCCCGTGTCCGAGCTTGGCTTTGTGGCCCATCCCAAAGTCCCTGTTGTCTCCCCTCTCCCTCTTTCCCTGACCATTTTCCTTCTACCTCCCTACCAGACTTCCTGGGGGTCTCAAGGGAGATGAGCTCATGGCTGTTGC
TGTAGTTTGTGCTGTAAAGAGTTGCTTTTTGTTTATTTAATGCTGTGGCATGGGTGAAGAGGAGGGGAAGAGGCCTGTTTGGCCTCTCTATCCTCTCTTCCTCTTCCCCCAAGATTGAGCTCTCTGCCCTTGATCAGCCCCACCCTGGCCTAGACCAGCAGACAGAGCCAGGAGAAGCTCAGCTGCATTCCGCAGCCCCCACCCCCAAGGTTCTCCAACATCACAGCCCAGCCCGCCCACTGGGTAATAAAAGTGGTTTGTGGAGTTTCTGGCTCTGTTCTGTGGGCCAGGAGAGG
ACCTTGGGGTGACACTGCTTTGGTTACCTGTCCCTGCTTTCTGACTTACCAGCTGACGGTGTGACCTTGAGCAAGAGACAGCCTCTCTGAGCCCATTTTCTGTCTGCAAAAAGGAGGACTATTTGCTCCCTTGCAGAGTTGCTAAGAGCCTGAGGAAGGATATTGCCTGTGATGTACCTAGTACGGAGCCTGGGGCATGGTGAGTTTTCAGTGGCCAGTCATTCCCTGTCTCCCTCCTCTACAAATGAAGTCCTAGGATGCTAGGAGAGCACTGGAAAAGAAGCAGTGCTGCTTGGAGGCATCAGGAGGCTTCACAGAGAAGAGAG
GATGAGCTGTGACAGAATATTCTGGAATATCTGATTCCAGCAAGCACCAATGCTAATAATCGCCTTACTGGGTACCAGGGGCTGTGCAAAGCATGCCGGCAAACTCTCTTGCTGAATCTGCACAAGAATTACGTGAAACTCTCCAATGCACCAGCAAATACTCAGACCATTTCCAGAACCTGACCACTTTCACTGCCTCTACTGCCCCAACCCTGGTCCAAGTCATTAACCTCACTGGGACTATCTCAGTAGCCTGCTCTCAACTTTGCTCA
AACCGCTCAGGCCTGGGGCACAGGAGGGAGGGGAAGATGGTACCTTTTTCCTGAAAAGCTTATCTTCTTTGCCAGGTTTGAGCTGTCACGAAAAAGAAAGGACGCAGAGCTTGCTCCCCGGGCTCGTGGGATTTGGTCTCCTCGACACCCCACCCCACCACGAGTCCACAGTCTCCAGAGGAGGGGCTGGAGGGAGGCCTTCCCCACAAATGCCATCTCCACGTCTGACCGACAGACGGGCGAGCCCTGCCTGCAGCTTTCAAGGAAGAAGCTGGAAGTAGGAGTACAGTTGAACTGTTCCCACCCAACTGA
CCGTGTTAGCCAGGATGGTCTTGATCTCCTGACCTCGTGATCCGCCCACCTCGGCCTCCCAAAGTGCTGGGATTACAGGCGTGAGCCCCCTCGCCCGGCCAGGAGGCTTTTAAAATCTGTCAGATGAGTCTAGTGAAATGGAAGCAGAGTGTCACTAAAAGCCCAGACTTCACGCCCACACAATACATCCGTGTAACACTTGCGCCTCTAAAATTTGTACACAAATAAGTGGAGGGCCGGCTCATTTTCTCACTGCACTGTGGCGAGAGGCTGCATTTCCTTTGCTCTGTTTTCCTGAA
TTTGAGCTGAAGTATGAGGAATGAGTAGATTTCAGAATAGTCAAAGAAAGGAAAAGGCAATTCCACCTGAAACAGCTGCATGAGCAAAGACCAGGAAGAGTGAAAGTGCATGAACTCCGAGTGGCTAGTTGAGGCTGGAGCTGACACCAGAGTCCAGGCTTAGCAGAAGGGTGCCGTGGACGACAGGCCCAGCTTGAATGCCAGGCTGAGAAGCTGGGGCTCTACGCGGGCCAGTAAAGAGTCAAGAAGGCATTTAGAGCAGGGGAGGGAAAATGTTGGATCTAGGTGTCAGAGACCCCTGGAGACCG
AACAAGTAGCTTAAACCTGTCTGCTAAAACCTTCAGGTGGATTATTTCATTTGCTCCTCACAAACACCTGTGAATCCTCACAAACACTTCACCATTATTGTCCCTATTTTATAGAAGAGGAGAATGAGACTCAGAAGTAATAATTAGCTCACAATCTCGGGGCTACAAATACATGTTTTCAGGAGCATCAGCAAAACCCTCTTAATCAAACAAACAAACATAAACTCCAAAACCCTGCCTTATTCTTCTGTTTTTGCACAAGGAGCTGGAATCCAGGTTCAAGATAATTATCTGGCCATTCTGTCTTCTTAGAGGTCCTTTTCCCTTTCGGGGGAAGGGAGGAAAGGGTGGAAGCGGCTTCCACCCACTCCAGTTCGGGCTTGGGTC
CCAGGTTGGCAGCGTGGTAACTGCTCTGTGCCCTGCCCACCCGGAACCTGGGGCTTCAGTTGCAATGCCAGCTGCCAGTGTGCCCATGAGGCAGTCTGCAGCCCCCAAACTGGAGCCTGTACCTGCACCCCTGGGTGGCATGGGGCCCACTGCCAGCTGCCCTGTCCGGTGAGTGCTGGACAGCCTGTCTGCCTGGGGGTGGGGAGGGCATGGCGTCCCCCAGCTGACTGGCCTACCTGCTCCCCACTCCTTCTCCAAGAAGGGGCAGTTTGGAGAAGGTTGTGCCAGTCGCTGTGACTGTGACCACTCTGATGGCTGTGACCCTGTTCATGGACGCTGTCAGTGCCAGGCTGGCTGGATGGGTGAGCATTCTGGGGCCCCAGGCCTACTGTGGATTGGGGGATGCATCCATAGGAAATGTGTCCAGAAGAGCCCCCTGGAACTGAAGGGGGCCCAGCCAGGCACACCCGACTGCTGTCTCCCACAGGTGCCCGCTGCCACCTGTCCTGCCCTGAGG
TGCTGAGCTTCTGCGCACCCCTCCCTGGAACTTAGCCATACTGTGTGACCTGCCTCTGAAACCAGGGTGCCAGGGGCACTGCCTTCTCACAGCTGGCCTTGCCCCGTCCACCCTGTGCTGCTTCCCTTCACAGCATTAACCTTCCAGTCTGGGTCCCACTGAGCCTCAAGCTGGAAGGAGCCCCTGCGGGAGGTGGGTGGGGTTGGGTGGCTGCTTTCCCAGAGGCCTGAGCCAGAACCATCCCCATTTCTTTTGTGGTATCTCCCCCTACCACAAACCAGGCTGGAACCCAAGCCCCTTCCTCCACAGCTGCCTT
GCAGGCGAATACCCTTTGTCGTGTGAGTCATTTCCCAGGCAGGAGCTGGGTGGCCTTTTCCCACCCACAGTTCCCCCTCAGTTCCCCCTCCTCCCAACACCCTCCTGGGCTCAACTTGGCCAAGAGGGGAGAGACTGAGGCAGGTGGGGCTACCTCCTGGAGCGCAGTGCTTTGCAGATCTCCTTACGCTCTCACTAGGGCCCAGGGAGGCCTCATGGAGGATCTCGAGGCTCAGTGACCTGCCAAGGACAACAGCAAGGGACAGCCGCATCCCTGGTCTCCGGC
AATGGGCGCTCCCTGGTCCTGTGTAAAGCTTTGTGCAGTGAGGGTTGGGATTCCGGCTGCAGCGCTGCTCCAGCACCCCTCCCCCCTCCAAGTGCTGGAGCTGGGACCCCAGATCAGAGTGGAAACCAAGGGGCCAAGGCCTGGGCCACCCCAAAAGCCCCCACTAGGGATGGTGAGAGCAACATCTAGAATGCCTCAGGCTCAGCCTTCCCCGAGTGGCCTCAAGTGACAACCAGGCAGGGTCAGCTGGGCTCCAAGGACCATCCCTCCCTCCCCTGGCAGCCCCACGTAGC
TTCCAATAGATCTGTGTGTCCCTCTCCCCACCCGTCCCTGTCCGGCTCTCCGCCTTCCCCTGCCCCCTTCAATATTCCTAGCAAAGAGGGAACGGCTCTCAGGCCCTGTCCGCACGTAACCTCACTTTCCTGCTCCCTCCTCGCCAATGCCCCGCGGGCGCGTGTCTCTGGACAGAGTTTCCGGGGGCGGATGGGTAATTTTCAGGCTGTGAACCTTGGTGGGGGTCGAGCTTCCCCTTCATTGCGGCGGGCTGCGGGCCAGGCTTCACTGAGCGTCCGCAG
AAATGACTTCTGCCAAAATGAGGACAACTGAGGCCAGTCACTTCCAAACAGGTTCTGTCACCCTGAGTCAGAATAATGGCAGCTACCTCTCCTCCTCACCGCCCAGTCGTTTCTAAGCCTGGCTCGTCGCCGTTGCTGCTCCGCCAAGCCTTTCCTCGGTGCCCTCTCTCTTTTAGAACAAATTACTTCATCTCCAGGCCCTTCTCAGGGCAGCTTCTTTGCAGGGGCCATAGGGCGTCGGAAAGGTCTTTGGTCCAGGAAAGCCGCGAGCCACAGATCCAAGAGGAAAAAGCCGTT
AAGACTGTCCTAAAAAAAAAAAAAAAAGAAAAGGACAGCCCAAATGCCCTGATTGGCAGTGATTAAGAGTGGGACAGAGCCAAGGCCGAGGACACCTGGGAACACTGGTGGAGTCTCTGGAGGAACTAGGGGTTCATGACCAACATGGGGTGCCCAGGCATCCAATCAGGAGTCATTCCTAGAGTCCCACCTGAGATATAAGGAACCTGCTTGGACCCTGAGCCACGAAAACACATGCTTTCTCTAAAGTGCTCACTCCATCAGGCCCAGCCCCAGGCTCACTGGTTTCCAGC
GCCGGGCTTTCCAGAGCCGCGCAAGCGGACTTAGAAAATACCGCGCCCTCAGGTATGGGATGAAAAACTGCAACCATGAAAGCTTTGTTGAAAACACTTTAATTCTAAAATTTCTGAACAGAGAAGATCTTTAAAGCATAGAACAGAGCCCGTCACGGTTGTTCACGCCTGTAATCCTAGCGACTTGGGAGGCTGAGGCGAGAGGATCGCTTGAGGCTAGCAGTTTGAGACCAGCCTGGGCAACATAAATAGACCGCTGTCTCTTAAAATAAAAATAAAAAGGCATGTATACAACAAAGACAACTCGAAAGCCATCAAGGACACGATTGATTAACTTGATAGCATAAAGTTTAAAGAAAATTTATCTGTGCACGTACCAGGACAAAGTCAAATGACAACAA
AGAACTGACCCCATGGTTGTCGCCTGAACTGAAAAAAGGAAACTGGAAGAGGCTGTCTCTGCTGTGAGGGGAGGGGCTGCCGTGTTTTGCCAAAGGTGTACCCGGGTGGAGATGGGCGGTGGATGCTTGAGGCCAGGGCCTCTATGTCAGACAGACAGGGCGTGGTGCTGACCCTGTCGTCCCTGCCACGTCCCCAGTGGCTCCTGTGACCACATCGACCAGGGTGAGGACCTGAGAACGAGAGCTTCAGCTCATCTGGGGAGGGTGAGTGGAAGGAAGGTTGGAG
TACAAGGGAAAAGGTAGGTAAAAATAAGTGCCTGGCACTCTGCCAGCTGCTGGGGATTCAAAGGTGAATAAGACCCCTACCTGCCCACTTCTTAGTCTCAAAGAGGAGACAGGTAATTACTGTGCAGTAGGTGAGCCCAGGAGGGTAGAGAAATGCAGCCTGCTGATGTAACAGCCAAGAGGGGCTCCCTGCCCCCAACTTCACCAGGGGCTCAGGGAAGATTCCTAGAGGATTCCTGAAAGGTGAGTAGGAAGCAGCAGGTGAGGGAGACAAGGGCAAATCAGGAGGCAGGAACAGCAAGCCCGGGAGTGGGATCAGCATGAGCAGAGGTTGGGAGGCATGAAAGATTTAGAGTGGAACATAGGGTAAGTTGACTTTGTCATATTCCAGGCACCAGGTTCTGTTCCTCTCCTTTCCTGGTCTGAGGAATGCCCAACTGTGGGAGCTTTCAGTGCTACCCTAAGAAGCCTAGCAGAGTTCCCAGGCCCTCCTGCAGCCCTGCCCTCCTCCTTTTCTCTGGGGAGGAGCGGAGTGTC
GGACTAATCTTGTGGGGCAACTGCCTTTTATATGGTGTAAAAATATCTGCTTGAGAATACAGTATAAGTATTTTATAATTATATGCATACTCAAATCTTTTTCATCTTTATCTCCACCAAGAATCAATCAAGAGGTTTTGTTTTGGTGAATGAATTCTGAGTTTTGACTCACCTCCCTTGAGATTATAGGTTCATTTCCAGTCCCCAGGTGTGTGTGGTCAGAGAATCTCTGTCGTTTCCACTTATGGAATAAAGTTGCCCTGTCCCTGGGACCAATGCCA
AAGAAAAAAAGCCAGGCATGGTGGCTTATGCCCATAATCCCAGCACTCCGGGAGGCCGAGGAGGGCAGACCACTTGAGTTCAGGAGTTCAAGACCAGCCTGGGCAACATGGCAAAAACCCTGTCTCTACAAAAAATACAACAACAACAAAAATTAGCCGGGTGTGGTGGCACGCACCTGTAGTCCCAGCTACTTGGAAGGCTAGGTGGTAGGATCACTTGAGCCTTGGGAGGTAGAAGCTGCAGTGAGCTGTGTTCACACCACTGCACTCCAGCCTGGGTGACACAGCGAGACTCCATGCCGTGACACCAGCACGTGGCGTGTCACATTATTAAGGATTATACAGCCAACAGTTACTGGGCTGGTTTCCTTTAATCCTCACAGCAGGCCCTGTCCGCAAGTCTT
CGCTGGGAAAATAGCCTGTAAGGCATAACAGGAATAACTGTGATTCACTGAGGACGTACTGTGTTAGGCACTGGAACAAGAGCTTTACAAACATTATCTCATGTACTCTTCACTGGGTGCCTATGAGGAAGGTACTATCATCCACATTTCATAAGTGAGGGAGCAAGGCCTACGGACTTCCACTAACTGCCTGAGGCCACACAGACAGGAAGAGATGGGGTAGGCCTGATTCTCTGTCTTTTGGATTCCAGAGCCTACAACCACTTCAGT
CTGCACCTTTCTGTCCCCAAACTCCACTGGGGACCCACCTTCCAGCCACCCCAGGGTGCCACCGCCAGAGCCAGGGGTCAGCCCCACCTTCATTCACTCCTACTCATAGCCTACCTGTTCACTCTGCCCCCATCTGCTACTTGCAGCATCAGAAGGACATGAGGGCACCAAACAGCCCCTGCAGCTGTCCTCAAACATCATGGCCAAGGCTGCACCTGGGAAGTGGACTTTCTGTGGTGCTAGCTCCCTCCTCAGTGCCCTTGACCTTTGTCTGGGTCCCTGCTTAATGTGGCCTAACTAGTTGGGCCAGAGCTCCACAGGTGCTGTCCTGACTCCCAGCCCCAGGAGGGAGGGAGAGGCTG
TACATCTGACTCATTCACCACATTAAGGATTTTGGTCTTGATCCCAAGAGCTCCAGTGAGAGCTGAAGCGAGGCCAGGAGCAGGTGGACTGAGGCACGTGAGGATGAGCCGGCAGGCCTTTGAGAGTCACTGGTTGTGGTGGGAAGAGGGAAGATTTGAGATCACCCAGACTCCTGGCCTGGGCAACTGAAGATTGTCGAGGCCCATTCACAGGGAAGCAAGTTTTGTACTGAAGGGGAGTTGGAACCAGATACCGAGGCGCAAGCTGCGTCCATTCAGGTGGACT
TGCCCCTGCCCTCAGGGAGCTCACAGTCTCCTGAGAGAGACCTCCAGGAACCCACAGATATATAAAACGAATAAATGCAATATTAGAATGTGATGCAGGCTAGGAAGGGAAGAGAGGTGATTTTCACAGGGTGCAGTGACATACTTGAAATATATCAGGGGTTGTCCATCTCCCTGGCCACCTCTGACTTCCCCTGCTTGAAGGGGTGAATTCACCCCACGGTGGCACGTAGTAGGTGCTCAGTAAATGTTGAATGAGTGAATACATGGAT
CTACTTTCGACTTAACTGGAGGCTTGGTCCTTTCCGAGGGTCCACCACCCCAGCCAGGTCCTCTAGGCATCCTCTGTGGCGGGGTCTCCCTTTCCAGGTAGTGAGGAGGGGCCTTTTCATCTCAAAAGCTAGCTTTTCAAGGGGATTTCTTCCAGCAGAGCTGTGGGGCCCATAGAGGCTTGTGGGAGGCTTCCCACATCTTAATCACTCGGGTTTTCACCACAGAACTCCATGTCCCTTCCTAGTCATCCTTCTGTGTGGATCCT
ATTCTTCGGAGAAAGATCAGGCTGTAGAGATATTGAGGAGCTGGCACCTTGAAAACCCTGAAGTAGATTAGGGAATATCAATGGGAAACTAGAAACTCAGCATGTGGAGTAAGGACCAGCCTAACACCATAACAATAATACTTCTGCCTTCTGCAGATCACCAGAGGCCAGAGCTGGATGAGATGCCTTCCAGAGGACCTCGAAGATAACCTCAATTGGCCTTTTTGCCCCTCTATCTAGCTTAGAGAATGCAGTGGCTCTGGGCTCTGGA
TCAGGCCCTCAGTTGTCACAACCAAAAACATCTCCAGACATTACCAAGTGTCCCCTAGTGGGGAAACTGCCCTGGGCTGAGAGCCGCTGGTCTGTAGCATGGATTCTGTTATCTGTGTGTGTGTGCCTCCCTCCCTCCCACTGGGACAGAAGATCCCTGGGTACAGGGACTCTGTTTTGTTCACTGCTGGACCTTCAGTGCCTATAAAACAGCACACAGGTGCTCAACAAATAGCTGCTGCGGGAATGACGAGGCCAGGGGGAGCCTGAGTAAGTGGGCAAGGGCTCCCTCGAC
CCTTGCCCAGACGCTGGGACAGAACCTGGGCATGATGTGGAACAAACACCGGAGCTCGGCAGGTATCCTCCCCCAGAGGCCCCCGTGTGGCCCACGCCCAGCAGCTCTGGAACGGGAGGGTGACAGTGGGAGGGGTGGTCCTTGGCCTCCCTCATATCCGCCTGGCTCACCCCTCAGGGGACTGCAAGTGTCCAGACATCTGGCTGGGCTGCATCATGGAGGACACTGGGTGAGTTCTTGGGGACAAACCGGGGGAAGGTCTTGGGCGAGGGGAGTCTTAGAGCGAGCATTGTTTGGCAGTCTG
CAGGAAAGATGAGCCAGGATCCAGAGCTCCACTCCCTACTCACCTTCACACTGGCTTTGGGTTTTTGGCCCTCATTGGAGCTCTGTGGGCCACATCAGGATTCTTGACGTCATTTCACAGATGTACAAACTGAGGCCCAGATCCATGAAGTGACTGGGCCAAGACTACATAGCTTGAAAGGGCTGCAGTTCTCCTCCAAGGCACGCTCCCTGCCCGCTGCGGGACTGCGTGATTCCATTTGGTCTCCTAGCGGCTGTGGAAAGGGACTGGCGTCGATAGGGCTCTGGCAGGATGGCGGGGGACAACCCCAGCGTCTCTCTCTCCTC
CAGCCACTCTCTATGGAGTAGGCTTTCTCTTGGGATAGGGCTTAGGCCTTTCTCTTGTGTCCCAAGGCTTGTTGGGTGTAGCCACTGAGGAAATCCCAAGGAAATCTCCCAGGTTCCTCGGGCTTGTCATAGACCTTCTTCATCACTTGGCTGTGCGCTACATACTTTCTGGTCTTCCCTGGGCTTGTCGGTCCAGAAGTCTTCGGAAGGCAGAAAACAAATGCTTTTGGGTGTGCACCCATCTCTCCCCTTTAAGACCAAGTCTTCTCCCCAGCCACAATCTGCTGTAGCTTTGGCC
CCTAGCTCACGGCAGCCTCGACCTCCTGGGCTCAAGCAATCCTCCTGCTTCAGCCTCCTGAGTATCTGGGACTACAGGCACATGCCACCACGCTTGGCTAACTTTTAAAGTTTGTGGAGACACGAGGACTCGCTATGTTGTCCAGGCTGGTCTTGAATTCCTAGGCTCAAGCGACCCTTCTGCTTTGGCTTCCCAAAGTGCTGGGATTACAGGCGTGAGCCACCATGCCGTGGGCCTATTGTCTTACCTTGGACTTCAGGTTGGGTGCGGCCGGTGGGAGGAAGTGGCAGGAGACTAGCAGGTGGGAGCAGAATGAGGTCGAGGTGC
TCAGCTACTTCCTGGCTCTGGGGCTTCACCTTTTAATGAGCCTGGTTAGCCGGTTTTGTTTTCTTTTGGGGGACGTGCGTGTGGTTTGTGACCCCTTTTTCCGTTGGCTCTCAGAGTCCAGAGCTCCCCGGGGTCCGCCCTGACCCGTGGCTCCGCCTCGCCTCGCTCCCGCGCCCAGAGCGGCGCTCACAGGTCGGTCGCTGCCTGCACAGAGGTCTGTCCTGGACCTCTTAGGTTGGACTGTCCCCTCTCTCCCTGTCGCCGCTGCTGTTTGGGGACTTGGACGCC
CTAGGAGTTCGAGACCAGCCTGGGCAACATGGCAACACCCCATCTCTACTAAAAATACAAAAATTAACTGGGTGTGGTGGTGCGCGCCTGTAATCCCAGCTACTCAGGAGGCTAAAGCGAGAGGATTGCTTGAACCCAGGAGACAGAGGCTGGAGTGAGCTGAGATCGCACCACTGCACTCCAGTCTTGATGACAGAGTGAGACCCTGTCTCAAAAAATAAGTAAAATAAAATGATAATAATATTCTGCATTACAGAGTTGCTGTGAGAATGGAGTAATACGAGGAAAGCACGTAGCAAGTGCCTAACACATGGAGCGCGCTCGCTGAACGTTA
GTATCATGGGTGAGCAGGTACAGCGCCCCGAGAAAGCACTGGGCCTCTTGAGAGAGAGGCGGGGAGCCCGGGAGGATTGGCGGGATGTCCTGCAGGTGTCTGCTCCCCCGAGGGTCTCGGGAGGGGGGCACCAGCCTGGGGGTCGTGGGCAGAGGTTGAGGAAATCAAGAGCAGGAGCCCCCAACCCTGTTCTCTGCACCTCCCTAAATGCAGCTTCCCAGCCCAGGGACGCGCTGCCAAGTGCTGGTACTAGGGGCCTGGCTAGTTATGGCTG
GACTTCCTGAATTGGAATCTGCATTTTCACAGACCCCAGGTGGTTTTAACACACACTGATGTTTGGGAAGCACTGTCTTACATCTCTAAATGTCAGCACCCAAAACACAGAGACCCCATGAGTCTTAGTCAATCCTATAGTGGCAGTACCTGAATCAGTGCCTGGTGCATAGTAGACACTCAAATATGTGTGGAGTGAATTGAACGGGAATGAAGAAAGAAAAGGAAAAAAATCTTCATGGCAACATAAAATAAATTTCGTAGC
AGCCACCATGTCTGGCCCCTGGATTTTTTTTTAAGTGCATTTTATCATATTCTTTTTCCTCTTCCCCCTCCTCTTCCACTCCCCCTCCTCCTTTTCCTTCTATTTCATTTTCTAATCATGTCATTCCCTTGCTCACTGCTTTCAGTACCAGACACTAGGGAAATAAAAATTCCTTAAATTGTATGACTTATTAAAAGGTCCCAGCCCCTGTGGGAGGTCCACAGTTCCCCAAGCAAACGGGAAAAACAGGTTCACAAACTAGGTACCTTATATTCACATTATTTAAAGCTTACAGTAACCCATTTTACTGGTGGCAGGATTAAGAG
TCCATGCTCCCACCTTCCACCAACTCAAACCAGACCTCTCAGAGACTTTCACCTCCCTATAGAGGTGATCTGGTGCTACCGGCTAAGCCTGTTGCTCAGGGAGGCCACCCCACACTTAAATAACTAATAACAAACACGAACATCTCTACAGCACTCATAGCCTCAACACAGGCTGCAGGAGAAAACTGGGCTCAGTATTTCACGAATGCAATGTACCCGGTGGTGCTTTCTCCCTTTGGTAGTGTTTTAAGACTGGTGTGTGTTTTATTTCCAAACTGACAGCCT
TTGCCACACCATCGACAGGACATCTTCATGTGTGTCTTCATAACAATATCCACTGTAGGGTGTTCTGAGGCCCAGAGCCTATCCCAGAATTACAAATAAAATAGTAGTGAAGCCAAAAATACCAAGTCTATCTGAAACCCTTTCAGTGAGCATGATTTTTATTTTATTTTATATTTTGAGATAGGGTCTCTCTCGGTCACTCAGCCGGGAGTGCAGTGACACAATGATAACTCACTGCAGACTTGAATTCCCGGGACTCAAGTGGTCCTCC
GTGGGGCGGTGTGGGTTTCAGCCTCCCCGGAGGGCCCTCACGGCTGAGCAAACGTTCGGGCTGATGTCGGCAACATGCGGAATCAATTTTCGGGGAACTCAGCAGCCAAACCATCCACCTTTGGGCGGGAAGCAGGATCGCTGTAGGCCCGGGGGCTCCTTGTCTCCCGTTTGGAAAATCCGAAGTCTCCTCGCGGTGGGGGGCAGGCCAGCCTGGCTGTGTGGGGCCTCAGCACAGGGAGCCTGGGCAAGGGCTGAACTCATCTGCCCTGGGCTAGGGAATGAAA
TTCATACTTGGGTCTCCAAGTCTTGGGTGCTCTGAAGACAGGATTTTAAATCCCCACTCCTACTATTGGTATGTGTTGCATCAGGGTGGCTTGAGCTGGCCTGGTACACAGTGGGCACTCACGTTTGCTGCCTGTTTGAGACCAAGTGCCTCAGGAGGTCTTGGAGGGTTGGCTGGGGCCCCAAGTCCCTGACCTCTGATTCCAGAGGCCAAGTTTAGCTGGGGAAGAAAGGGCAGAGGCAGTTTCCCTATGGACAGCTAGGCCCGGGTGTAGGAT
CAAGACAACTGGTCCTTGGAGCCCGCACCGCTAACCCCAAAATTAGCATATAAAGATCTCCAGTTGGCTAATTCCTCAGAGGATGTAGCCTTCTGCCCAAGACTCAGCCTCATCCCAAGATACTGGCTCAAAATGAACCAAGATAAGCCCTTGCTTTAGACTCTTAAGGCCTAGAGCAACAAAGAAATCTTCCTTTTCAGGTCTCACTTTATTTTCTATTTTTCAGAGTACTTCCTCATCCTTGACTTGTTTGTTTCTGTTGTTGTTGGTTTTTTTTTTTTTTTTTTTTTTGGAGATGGAGTCTCTCTCTGTTGCTCAGGCTGGAA
TCTCCAGGCTTTGCTTTCCTCACCTATGAATGTTGGGACAAAATCATACCCGTTTCCTTCTTCATCCTTTGTCCTCTTGTACCATGTGTACGTGGGATGGGACCGGGCCATGGAGCATAGACGGCCCCTCCAGAAATCATTCGAACCTGATGGTACCTGGTCAGCAGAGCCTCTAGCCATCTGGCGAGAGTGGCCCTGGCTCAGTGGCTGATGGGGCCGACTAGCTGCAAACCACCAGGCACCGTGGGGCCTCTGGGTTGGCCCTGCTGACTAAAGGCACC
TTTCTGTAGCCTTCCTCCCTCTCAGTCTCTGTTTCTCTGATTGTCTCTTCCTCTGTCTCTGTTTCTGTAGCCTTCCTTCCTCTCAGTCTCTGTTTCTCTCATTGTCTCTTCCTCTGTCTCTGTTTCTACCTCTATCTCAGTCTCTAGCTCTCTCTCTCACTCTCTCTCTCTCTCCCTGTCTCCCTCCCTCCCCTCCTCTCCTGTTTTACACCTAACCCTTTTCTAAAGTGGTTCTTCTCACCCTGATTCTCTCTGTATTCTTGGGGAGAAGGGACCATTTCTGAGCCCCACCCT
GAAGTAATGCCAATTCTACACAAACTCTTCTGGAAAACTGAAGAGGAGAGAACACTTCGAAACTCATCCTATAAGGCTGGCAAAAACCCTGATACCCAAACCAGATATTACATGAAAACTATAGACCACAGTTTATCATGAACATAGACCAAAAAATTCTTAAGATTTTAGCAAATCAAATCCAGCATACATAAAAAGGATACTACAGCACGACCCAGTAGGATGGAATTCAAGTGACTGTAATTCACTGTAGTA
GCCGAAAATGAGCAGGTGATAGGAGTGAAAAATGAAACAATTCTGTTCGGCAGAATGAAAATGAGTTGTCAATTAGCATCTTATCTGCCGATGTCACCTTCTCCGCGCTTTAAGATGGCTTTGTCTGCGGGCAGGAGCCGGGGACCTCCCCAGGGCAGAAAGTGGTGGCGCTGCCAGCAGCGGGAGGGGCGTCAGGGGACCGAGCGGAGGCCGGGGGCGGGGGCTAAGGACCCAGGGCCCGTGCAGAAGGGAGGGCGCAGGCGTATTTCCAGCCTGCTGGGGCCAGGTGGAAGGCGACATCCCGGCCTCAGGGGGAGGCACGGGGAGGGCGCGAGAGAGGGCTGCCAGGATCGTGCTTC
CTCTTCATGTTTGGCCTTAGTCTTTTTGGCCTTCAAAATAAAACCTGATTCAGCATCCCCTCTGTCTCCCGGGTTCAAGCCATTCTCCTGCCTCAGCCTCCGAGTAGCTGGGACTACAGGTGCCTGCCACCATACCTGGCTAATTTTTGTATTTTTAGTAGAGACGGGGTTTCGCCATGTTGGCCAGGCTGGTCTCAGACTCCTGACCTTAGGTGATCCGCCCGCCTCGGCCTCCCAAAGTGCTGGGATTACAGGCGTGAGCCACCGTGCCTGGCCTAGAATCTACACTCTTTTAAAAAGAGATTCCCAGGTGATTTGA
GAGCTCAAGCCACGGGCCTGCCTGGGGAGGGTGTGCGGGCCTCGGTTGGCAGGCGGTCCCAGGGCCTGCCCAGGTCTCCCAGTCCTCTGGGCCTGGACGGCAGAGGAGTGGGGAGGTCATGTTATAACCCCAGGGAATGTAGGTCACGCGAAGGGTTTGGCACCAAGACTCTCGCAGAAATCCTCTGCAAAACCCTCTGCAGAATTCAAGGTTTTACCACCAAGGGGAGAAACCATCCCAAGCAGAAAGGCCTGGGGGGCCGCTTGGGGGCCCGGCTCTCAGGAGTACCCAGCCAGCCCTTG
GGTCCCTGTCCTCTCAGTAATTATTTCAGAAGACCTCCCGCGTTTATTCACGGGTAGCAGGCACCTCATCACGTCCTCGAGCTCCTCTTGGCATCCTTAATTAGCCCCCACATTGCAGCCAGAGTGAATTCCATGCACACAGCCATCAGCAAGCACCAGGCCTCTGCCTACCGCGCTTAAATATTTATTGTTATAATAATAAAAAAGGAGGAGGAAGCTTTCGTAAATAAGGATGATGAATTAAAATTCA
TAATTGAAATATATAAATAAAAGACTGGAAAGATGCCATCGAAATGTTAACCATGGTTACCTTGTGGGAGGAGGGATGGGATTATTGTCGCGTTGGTGTTTTTTGTGCATTTTAATGTTTTATTTTCCCAATTTTCTTCAGTTTCAATTATCTTTGTGAGGGGAAAAGTGAAAATGTTAAAGTCCTAATACATAGCACTGGAAATGCATAGATATGATGACTGAGTAATTTTTACCCCACCCTGTCTAGAATGGATGCAGCAGGCAGAAGTGTCTCTTCGCCTCACTGCCTAAAGTTTATTTCAAGGGCAAGAATGGGGGCCTCTGGAATCAGTTCTGTCTCGGCAGAACCTGAGCTAGGCCTGTGCCGTGCGGGTAGGGAGCAGCCCCTTCCGGTCGTCGAGGCGCTCTTAATTTGGTTGGAGAGACAAGTGCACTACAAGAAACAGAGGCAGCCAAGCGCCTGGGCCACCATCAAGTAAGGTTGAAAAGGGGAGGGCAGGTAGATCGGGACCCGTGGGC
ATCCACTGATCATAAAGAAAAGGAAACACATCTTCAGTTCTCCATGGAGGTCACTTGTTTCCCGGGTCCTTCCTCCACATCTAGATGACCACACAGGGTGCAAGCAATGTAGATGCGATGTACACTATAATAATGAAACGAACGCAAAGGAAAACTCACTAAGTGCTTACTCTAGGCCAGGCACTGAGCAAAGCAACTTCAGGTAGATGATCTGAAGAGGAAGCTGCAGAGGCAGCCGCTGGACAGAAATGCCTACGCTCTTAGGAGCCTTCTCCACAGGAGAGAAGGAGGGATACGAAGATAATCCAG
CACTGACTCTCCCTTCACTGCACCAGAGGTTCAATGGACGGACACACACACACACAGAAACACACCTCACATGCACAAACCAGCGGCATGAAAACACTTTTGCACCGAAGGCATTCTTACAAAGCAGACAGTTACATACACACACACATGGACACCTGCATAGAGTCACTGATAAACACAGATGCGTGAGGGCACCCACACACACCCACACGCAGAAATACAAGTGCATGTTTAGGCCTATGCACACATACACCCCAGATATCCCCCACACACACAAACACACAGGCACCTACACACGCTGAC
GTACATGGGAACACCACTGCCCAAGTATTCCCCTTCCCGCTGTTGTGTTCAGTTGCGGCCTGGGGCTGAGGGTTCAGGGACTTCCCCTGGCCCTCACCCGTCCCCCCCACCCTCCGCCGTGTGTGGTCTCTCCCCTTTCCACCCGCAGTTTCCTGGAGCATTTGCACAAACACCAGGGCTCCGTCCTGCACCCCGACTACAAGACGGCCTTCCCCTCCTTTGAGGACGCCCTGCATCGCCTCCTGCCCTACCATGTCTACCAGGGCGCCCTCCCCTCCCCCAGTGACTACCACAAAGGTGAGGCCTCCCCAGGACACGGCCCTATATGTCCCAGGGGACCCCAGCCCGTGGGGCGGGGCGTCGCCAGTGTGGAGCCGCAGGTCCACGGTGCGCTATGCTGACCCTGCCCCGCCCTCCTTCCTGCGCA
ATTCTTTAAGTGGGAAAAAAGTGAAATTGACCAGGCCTGTTCTTTCACATGTCAATGCAAATTAAATGGACAAATCTCTCGTGAAGGCTGCTTTTAAGGGGTTTCAACTGTTACATTCTAAACCAAGCATCACTTTTATCAATTTAGAAAGAATGTTGTATTCTAATTTTAACTTTCCTTCTGTTTTCATATGCAAATGCCAGGTGTCCCAATTTAAGCACTACATCTGACTATACTCATCATTTTTGGAATATTAGACTGAAATAGGTTTGCCCCAAATGGTTTGGGGCACCTGTTAATATAAACCAAGT
GACCAGTGGCTTCAACAACAGACGTATTTTCTCACAGTTCTGGAGGCTGGAAGTCCAAGATCAAGGTGTCGGCAGGGTTGGTTTCTCCTGGGGTCTCTCTGCCTGCCTTGCAGACAGACAGCTGCCTGCCTTGCAGACAGACAGCTGCCTTCCCTCCCTGTCCTGACCAGGTCTCTGTTGTTTGTCTTAATTTCTTCTTTTAAGGAAACCTGTCATATTAGATTAAGTCCTAACCATAAGACCTTCTTCTACCTTAATTACCTCTTTAGAGG
AGAAAAGGCTATTCAGGCTGAAGTGCCCTCAGGCCTTGGAAAAGAAATGAAATTTCAAACAAATTATTTTCTACCTAGCCTTTTTCTTTTAACTTCAGAAGGGTTATCTGGATGACTGGTATTTACATACAAAAAATAGTTAAAAGTCTTTTTAAACCACAGACAGTATAGGTTTCACTGGACTCATTTTTCAAGATACGAAATTGTTGAATTGTTTTCCTTTGGTAATTGAAGCCAGAATTCAGTGTTTTCTCTAACTTCTTTTC
AGAGAACAGATTTTTAACATTTTCTATTTATCTTCTTTCCCCATCTCCATATCTATAATCTCCTTAACAAAATCATAGGGCGGAGGTAAGTTGTGAGCCGGGCTCTAGAGTCAGAGAATGCTGCCTGTGGCCCTGGCCCAGGGCCCTGATGCTCTTTTGTGCCGCAACAGCTCCCTCCCTGACCTCGACATAGGAAGCAGGGAAGCATTTTTAGGGCTGGGAGGAGTGTGGGAGACCTTCGGGCTGGAAGGTCTCCTGGAGGCTCCAAGACCCCCCACCGCCGTCTC
ATTTCCACAATTTCCTATATCCAGATTTGTTTTGACAATGTAGTTTGGAAGAACTAAGATTCTAATCTCTGAAGAACCTTATAGGGCCTTCTAAAACATAAGAGTTTCCTTTGTTGCTTCAAATATTTGAACATTATGTTAAAGATCAAGTATTAATTTTAGTTGTACTCTAGAAAGCTAAAGTGCCACATTCGGGGCTATTTTTATGATTCAGCAATCTTTTCTAAATTGTGTAGCATGTGTATGAGACTATTTATACCCAAGGA
GGCAGACTCTCGCTCACCCCTCCCAGAAAGATGTTTTCCTAGGGGATGTCCAGCCTAACACGGCAGGGAAGGAAGTGGTGGTCACCTGGGAAAGGGGCCAACCTGAGAGGTTGGGGGTCCTGATGAGGCTGCTATTCTCTTGAGGACATGAAATGAGAGGCGGTGAAGTCAGTCAGTGAGTCAAAAGCTGAGATCTAGGAACCAGACACAATGTGGGAGAAGCTGCGGTGAAATCAATCAGTGAGAGAGGAAGGGGAGGCCCGGTTTCCATGACAACGGTAGTGTTTGTGGCAAGCTGGGGACTC
TGTGTTTTTAAAAAACAAATCCTTATAAACTCCACTTTGTACTTTAGATTTTAAAACTGGGGAAAAATGTGATATTCTTTGGACCACTTTTTTAATTTATATAAGCCTTAATGAACAGTGTCTATACATTTGCATACACACACCCCCACCCCAGAGTGTTCTCAGTATGTCAGAGAAAGTGCCACAGCATTAGGACGGGAGCTTGGAGAACGTTTTCTAGAAAAGGGTTAGCTTCCTGTTGGCATGAAATTTTCCAAGCAAACCTCATTAAACA
AAGTGATAAACTGTTGGTGCTTCAATGGCCACACATTACACTATCTGGAAAATGTGGGTCACTTGAAAACCTCATTCCCAGAGGGTCAAGCATGTGTGTAAGGAGAGGTAGGGATGGGTGTGTCTACGGGTGACATGACAGGCATGTGGGCGACCCCAAGATCCAAGGTAGAGAAACAGACCACAGGTTCAAGGACCACGTGTTCACTGGGCATATCAGCCAGCGCAGAGATTAGGGTTGGGGCCGTGGCCAGAGAACTGTCTCAGTCCCAACAATGCAGAGGAAGCGTGAAATGTGATGAAAGAGT
AGCCAGGCCATGCCCTCTTTTGTCTTCAGTCCCAGAAAGCCCTTGGCACTTGCTTTTTTGAGATTTACGACTTGGCATTGTGATTTTTTTGTTTTTTGTTTTTGTTTTCATTTTTGAGGCAGGGTCTCGCTCTGTCACCCAGGCTGGAGTGCAATGGCACAATCATGACTAATTGCAGCCTCAACCTCCCTGGCTCAAGCCATCCTCCCACCTCAGGCTCCCGAGTAGCTGGGACTACAGGCATGTGCAATCATGCCCAGCGTATTTTTGTATTATTTGTAG
GAACTGCTTGGACTTGAGAGGCGGACGTTGCAGTGAACTGAGATCATGCCACTGCACTCCAGCCTGGGTGACAGAGTAAGATTCTGTCTCAAAAAAAATTTAAAAATAAACAGCCATATCTGTGCTTTGGGCTTCCCCCTGGCTGCCATCCACCCCACTGGCCCATCTGTCCTGGCTGTGGGAGAGAAATGCTGGTCCCCAGAGGCATCTTCCAGAATCCCTATCCCTCTTTCCTGTGGCAGCTGGGGAGGGGCTCAGCACAGGGAAGAGACCCACCTGGGGCCCTGGCCAAGTGAATCGTGGTACAGACCCCATACACCCACTCGGGTAG
GGCCGAGTGTGGCACTGGGCCTTCTGCTGGTCTGAGCGGGGGTCTCAGGGTGGAGGTCAGCAAAAGAGGCTTAGTGGGGGCTTAGGGAGCCTGGGTGGGTTCCCAGAGAAGCTAGGAATCAGATGGGAAGATGGGAAGGCAGTGTGTTTCCGTGTTGGGCAAATCCAGCGTTTTCATGCCACGGAAGCCAAGAAAGGGCTCACGGCCTCCGGCCTCACAGGGCTACGCAAAGGGGGAGTTGAATAAACACGGTGACGGGCCCCGGGCGGCAGCTGCTCCCGGCACTGATCCTGCTGGGCCAGC
CCGGCCCCAGGGTAAGAGCCACCTCCTAGGCCGCAGTGGCCCAAGGTCCCAGCTGCTCGCCTGAGGCCGCCGGGGGTGCGGTCCAGGCCTCCCGTCTCCGGGGGATCTGTAGGGTTCCCGCACTGCGATAGGGCGGCCCGTTCCCTCCTCTTGGCGCAGGACGCCCCGGAACCCAAACCAACATTTCCAGCTCTCAGGTGTACAGAAATGCGGTTTACTTTGTAGGCCACGTTGGTTCAATAAATGATGCAGCGGACACAGCCCGCCCAGCCCC
ATGGCAGTTTGAAAGATGAGAAAATGTAGGCTGACATAGTTGACGTATTTTGTCTGATGCCTTACAGCCATTAGGACCCAAGGTGGCCTTACTTTCAACCCTAATAGTTTCCCTAAGCACAAGTCATGTCACGTCGTTCCTGAATGTTTCCTTATCCCCCACCCTTTTTTTTTTTTTTTTTTTTTTGAGATGGAGTTTCACTCTGTCACCCAGGCTGGAGTGCAGTGGCGTGATTTCGGCTCACTACAACCTCTGCCTCCCAGGTTCAAGCGATTCTCCTGCCTCAGCTCCCCGAGTAGCTGGGTTACAGGTGCCACCACCACGCCCGGC
GTGCAGCTGGGTTTCCCGGGGGACCCTGTACGTGGCCTGGGCCGCACCCCCCGCAGCCCCGGCCGCCTGCCCGCGGCCTGTCCGGAGGCTCCCTAGGAGGCTGCGCTGGGCCTGAGCGGCCGTGTCCACCGCGCCCAGCCCCTATCTCCGCGTCCACCCCTGCGCGGTAGCGGGACGTTAAAGAACCAGAGAAGGGCCCGGCGAGGTGGCTCCAGCCTGTAATCCCAGCGCTTTGGGAGGCCGAGGCGGGAGGATCGCGTGAGCTCAGGCGAGAGCAGCCTGGGCAACATGGCGGAACTTCTGTCTCCGTAAAAAAGCACT
ATGAGGAATGAAGCTCAGAGATGTTAAATAACTCACCTATGTCACACAGCACCCGCAAGAGGTGGAAATGGAAGCCAAGCTTGAGAGGCTTCAAACGTCCCTCACTCACCCTGACCAAGGAATTAGAGACCCTTTAATAAAGATGAGCACAATGAAAGGGTTAAAGTCAGTCAGTGTGCTTCTGGAACTTCAGGAAATAGTGTTCTTTTGAGCCCATTTTGAGTTAGGATGGGCTAGTTTCTTTTCAAACACACACACAAAGGCCTGTACTGACTTCTAAGGTCATGGGC
ACACAGGCCTCCTCCCTGTTCTTCCAACACAACATGCCAGGTGTGGTCCTGCCCCAGGGCTTTGGCACTACTTGTCCCTCCCCATTGGCCTGGAATGCTCTGACATCCTGCAGGTGTCAGGGCCACGTCACCTCCTCCAAGAAGCCCTCCCTGGCTTCCTGCCCTGGCTGTCCAGGTTTCTCTGAGCGTTCACCTTTACACACCACCCACGCCGGTACCAACCACATGTTCACCTCTGTGACTATTAACACGGCTGGCTCTGCCCCAGGCCCAGACCGGCTGTGGTTTCCAGGCCCTGGG
AGCCCTGGAGGGTGGGTGGGTGCATGGAAGGTGACAGAAGCACTGGTTGTGTTGGCATCGGCGGTAATAGTGGTAACAGCAGCAAGTCTGGGGGCCGGGAAGGGGGAGTAGGAGAGCTTTGGGGCCTGGCCTGGCCTGGGGTGTGTAGGAAGCTGCTGGTTCTGTACTGCAGGCCTCAGTGACAGTGGTGGAGGTGCAGCCAGGGCAAGGAGGAGTCCTCCCCTTTCTTCTGCAGTTTCTGGAGGGTGTCCTCCTCCTGCTGGTGCCTGAGCCAGGAGTGAGTGGCAGCATTGTCTCATTCTTAACAGAATTTAGGGGGTGACTAGTTGTGTGTCTTTTTGCTTGTGTTTGTTTTGATAACTTATCCCTTAAGGAACAAAAGGCTTCTTTGGCTGGGTTTTGGT
AAACCAAATGAAATCTTTCAATAGTTGCCAGTCAGACGTGCATGTCAGCCTACCGGGTCGCTTCCCACTTGCCGGAGTGATTAGCTCTATTGAGCATTTTTTCCTTGTAGCCACAAATCCTCCTAGTCATAGCACGAGAAAATCCGTGACCAGTCCAGCACCATGTCGAATTTCCTGGGAGACTTTCCTTTTCTTTGAATTACCCATTTACTCGGTGAGAAAATGCTTCGGTGGAGAGAAAGAGCCTGGCATCGAGAAGGGGAGGGGA
AAAGGAAGGATGCATGTGGATGATGCGTCTCACTCTTGTACTCAAGGGATCCCCACTCCTCAGCCTCCCAAAGTGCTGAGATTACAGGCGTGAGCCACCGCGCCCGGCCTCAGAATTTCATTCCTTTTGAAAATTCGGCAATATTCCACGAAATATATGTACCATGTTTTGTTTATCCATTCAGCTGCTGATGGACATCTGGGTTGTTTCCACCTTTGGGCCCTTGTAAATAGCTGCTATGAATGCTGCTGCGAACCCTGGTGTACATGTATCTGCTTGAGTCCCTCCCTCCAGCCATTG
GCGGCCCTCTGGCCTGTGGCTGGGAGTTCCCAGAGCCTCACTTCCTCTGTCCCCTACCTGCAGGTTCCGGGGCTACTGTGAAAGGGCCTACACCATCCTGCGGCGCCACGGGCTTCTCTTCCTCCACCTCTTTGCCCTGATGCGGGCGGCAGGCCTGCCTGAGCTCAGCTGCTCCAAAGACATCCAGTATCTCAAGGTATGTGCCGGGCAGGAGACTGCTGTCGCCAGTGGACTTCCAAGGCCTGCCCCCGAGCAATGTGACCTAGGAGGGCCCTGAATGCAGTAGGCCCCAAAGGGCACTGA
CCTGAGAAACTCGGTCCAAAGGGCCTATTGTCTAGGAGGCTCTGAGAAGGGGGCGGGGGCAGGAAGGCCAGGGGGAAAGGGATGTTAAGAGAATAAATAAAAGGGAGAGAAGCTCTAGGGACGAGGGGCTTGTGCTATCCTTCAAACAGCTGGGGAGCAGACCAGGGGTGGGCTAGAGGACGTGGGCGGGAAGAACTTGATGCCCTGTCGGAAGGAATCTACCTGCTTTCTTCTTTGCCTCACTGCAATGCACAACGAGCCAGGGCTAAGGGCAGGATCCCTTTCCCAGGCGGGTTTGAACAGAGCACTGGGGAAAAGGGAAGAGGCTGAGGGATATTTCAGGAGGGGCAGTTACCCCCTGGTCCCCAAATGCTATAAGGCACAATTCTTGGAGGCAACTAAATTCCATTCAAAACATTAAAAAAAAAAAAAAAAAACCCAAACCCCCAAAACAGAAACTTGTTTTAGATCCCAGGTCTACTGTGGCTGTGCTTGGGGCCTGGCCAACGCCCACCTAGCACCACGGAGGGCTAGCATTAGAAAGTTGTACTTGGAAAAGCAATAAAAGGACCAGTGCAACGTCCCAGCTATGAAGAGGCCTGAAGGAGAGCACTCCAGTCTGAACACTTTAGTTATGGAAATTAAAAAAAAAAAGTTGGGCTTTTTAAAAACCAAAACCAGCGTTTTCCAAAGATGTC
CCTACACTTTGTTTCCTTGCTCACTTAGTTTAATTTGCTAGGTGAAAGAGGATGCAAATTTTAACAGCAGATTATGGGAGGGGCGATTGGGAGCATAGCATGGGATTGATCTGTCCCTGGTATTTTTCTTCCTGACCCATCTCCACTGGATTCATGTTGAAAAACCGTTTTCATTTATGGCTGAGGGGTTGTAAGTAAAAACTGGGGGAGCTATTTTTCTAAAAAAAAAAAAAATCCTCAGTAATATATTGTAGCACAAATATTA
AAACCCCACTTGTGGGAAGCGGAAGAGTCTGAACCCTAGCCCTGTTGTCTGTGCAATGGCTTGTAAATCTGGCTGGTAGTCAAAATCATCCGGGGAGCCTTTTTAAACTGGAGGTGCAGCCTTCAGCATCACCCCTTTGCATGCAGCTCCTTGCCCTCCCACGTGAGGAAAAGCTCGAAATCGCCAAAGGCGGGAAGACACTCACCACCCAGGACAAAGTGTAGGGGACTGGGGTCTCAGGGAAAAGGCTGGGGCTATGGGGCACCTGAAGCTCAGGGAAGCTTCTGTTTATTA
TCCAGGCAGAGCCATGACATCCCTGGGCTCCTCCAGGCCCGGGTCCCCCAGCCCTGAACACATGCAGCTGGAGACAGCTGCACCCAGCTCCGCCTCCTGCTTTAGGCTAGCACGGGATCCGGTATTCAGCTGGTGCTCAATCCATACTGATTGGCCTGCATCCCGGAGCAGGGGCGGGCAGCGGGCTCTCACCAGCTCCAGCGTCTCCTGCAGCTGGGCCAGGGTGTCCTGGGCACGGTGTTTGCTCTGCCTCAGTTTCCCCACAGAGT
TTCAGGGTCCCTCGGGGATTTCCCCAGTCTGTCATTCCCCCAGTCTGTCATTCCCCCTCCCATGGTGCTCTGATGGTGGCCAAGGTGGTAGGTTTTGAGTCAGGCTCCTTGATAGTCACCTGCCCCACTTCTATCTAGCTCCCTTCCTCCTCCTTATCTAATCTTTCCAGACAGCACTGACCCACCCTGCTACCTTTCCCATGGCGCCCACCTGGATCTCAAAGTCCACGCAGGGTGGAATGGGGCAGAATGGGATGCAGCTGTCTTCCTCTCCTACCTCAGATCAAGGTCTTGGGGTGTAGACCCCGTGGGCATTTCAGGGACTGTGCC
AGTGGCAGCGACGTGCAGCTGTTAGCCGTGTCCCACCGTGGGCTGCGACTGCTCAAGGTGACCCAAGGCCCCGGCCTCCGCCCCGACCAGCTGAAGATTCTCTGCTCATACAGGTGCGCTAGCCCACGACCCTGGGCTAGAGGTGGGGGCAGGTGGCAAGGTGACCTCAGTTCATGCCCGATCCCTGCGCAGCTTTGCGGAGGTGCTGGGTGTGGAGTGCCGGGGCGGCTCCACCCTGGAGCTGTCACTGAAGAGCGAGCAGCTGGTGCTGCACACAGCCCGGGCAAGGGCCATCGAGGCGCTGGTTGAGCTATTCCTGAA
AGGGCATCTCGGAGGGAGGGCACATTCTCACCTCTGAAGACAAGGAGAACATCATCAGCACATAGACCAATCCCAGCAGTGCACCTTAGGATGGGGAGGGCCACTGTGAGTTACAGCAAAATGAACGAATGAATGAACCAATAAATGTCTGAGAGGGAAAGTCCCAACGACCCTCAGGAGGTACAATCAAGAGTTGCAGTTATTTTCGTTAGGAACGTTCTAAACACAGGGGAAACCTTCCTTCCTTCTGCTCTATTGTTGGAGTGGGGCCATCCCGGGACACCAGAAATCAAGGAATTGAGTTT
TGCTCCACTTGGGAGTATTTTTCCTTCTTAGTGAGCATGGGCAGCCTCCTGGCCAGGGAAGTCTGGCACTGTCTGGGCCTGACAGGGAAACCCTGGGAGGGTAGAAGGATCCAGAGTAGCTGCTGTTCCTCGCTAGCTGGGCTTAGTGCTTTCCGGAGACCCCTTTCTTGAAGCAAGACTCTGTAAGCCCTGCAGAGGTCCCCTGAGCACTTACCAAGAGAGGAGACAGATTGGATAAGGTTTGTTCATGACTAAAAGTCACCCAGCCAAATGCAGTGATGCTTAACGGGGAAGCATGTGGGACCCCGGAGAGCCGAAGGCCAGCGTGAGCTGTGAT
AGTCAAGGCAAAGGCGCACAGAGTGAAAGTCAGTGTGTGAGCAAACAAAACACCAGCCAGCAGAGGTTAAGCTTCTATGCAAACAGGCCTGCCTGACTCAGGGAGCAGGGGAGACTGAGGCAGATGAGAAGCTCCCGCCGAGGCCACCAGGATGCCCAGGCCTTGGGGCTCCAGGAAACGTGGTCTCCACGCTCAATCTCGGCTCAGCCTTCCCCAGAAGATGCCTCTAGCCGGACAGAGCTGGGTTTTAATCATGCCGCCTTCATAAGCCAGGTGCATGATCTCTGGCTAGTTAACTACAGGTGCATTTCCTTAA
TTCTACTATATAATGCAATTAGGTCTCCCATCATTCATCATTTATTCATTCTTTCAATTTTTGTGTCACTTAGCAGCTATGCATTGAAAGCCTACTAAGTGTAGGAGCTCTACCAGAGGTGCTGAGGATACAAAGATTTTTTTTTTTTTAATAATTTACATGATGCTGTAAGACCTCTGGGAGCTCAATGCTTAGTGAGAGAGAGATTTGAAAATAGCAAATACTATGTAACTGGGGTAAGTGCTTAGCATAGCAG
CTGTACACACAACAATCAGAGCTCTGCTCATGCTGAATAATTAGGCGTCTCATTTCCTGACCAGGCTGTGGGGCTGTCTGATCCTCGGTGCCTAAAACAGTGAATGCCCAGCACACAGGATAGGCCAGAAAGATTCAGTGAATGAATGCAGTGAATGTGTCAGCGTGGGAGCAGGTCTGGAGCTACTGTGGGGTGCTCTCTCTGAGGAGGTTGTGCTCTTCTCTGGAATGGACCTCAGGAAGCTTGTGATGCTGAGAGGAGGCTGACCCTAACTCCCTTGTGCTGTGGGCCACTG
GCCAGGCCATGCGCAGCCTATAGCCTCCCGTGCCAGCCCTAGGACACCCGTGGATGTCTGGGTTTCCGGTAGCGCCAGGAGACCGTGTGGACCACGTGGGCTCTCCTGTCTACCCAGGCAGGTGCACAGGGTACTGGGAGGGAGGCTGGGGCAGGGGCTTGAAGTCCCACAGGTGGGTGGGCCTTGCCTTCGTCCAAGAGGGCAGGCATTGACTGGTGTCGCAAAAATGTCTGGAACAGGAAAGCTGGGTGTGGACACTTCTTGTTCTGACCCAGTGCTGTCCGGGGCTCAGGGGTGGCAGA
CAGGAGAACGGCGTGAACCCGGGAAGCGGAGCTTGCAGTGAGCCGAGATTGCGCCACTGCAGTCCGCAGTCCGGCCTGGGCGACAGAGCAAGACTCCGTCTCAAAAAAAAAAAAAAAAAAAAAAAAAAATGTGGGAGAGTATTCCAGAGGCAGAAAACTTAGTTGGCCCAGGACACAAAGGGATTTGGTCTCGTTGAAAGGTGATCAGGGATGGTGATTTGCAGGTTGTGTCCACTTGGATTCTTGGTGCATGATGAAAGTCTCCCCCAAAC
CATTATCTGCAGAATCCTACTTACTCTGAGAAACATTTTTTCCCTCAAACAGGAAGCTAATCAAGGCATTACCCTAAATGCACGTGATTCAGGGATACTGTGTGTGTGTGTGTGTGTGTGTGTGTGTGTGTGTGTGTGTGTGTATTTTTTTTTTTGAGATGGAGTCTTGCACTGTCACCCAGGCTGGAGCACAATGGTGCAATCTCAGCTCACTGCAACCTCCATCTCCCGGGTTCAAGCCATTCTCCTGCCTCAGCCTC
TGCAAAACTAGAAAGTGTCCAGCCTGGGCCAGGCACGGTGGCTCACGCCTGTAATCCCAGCACTTTGGGAGGCAGAGGCCGGTGGATCACCTGAGGTCAGGAGTTCGAGATCAGCCTGACCAATATGGTGAGACCCTCGTCTCTACTAAAAATACAAAAATTAGCCGGGCATGGTGGCGTGTGCCTGTAGTCCCAGCTATTCAGGAGACTGAGACAGGAGAATCGCTTGAACCCGGAAGGCGGAGGTTGCAGTGAGCCAAGATCATGCCACTGCACTCCAGCCTGGGCGATAGAGCTAGACTCTCTCTCAGAGAAAGACTCTGTCTCAAAAAAAAAAAAAAAAAAA
ACGCAGAGACCGAGGCAGAAATGACGGGATTGCCGCAGACCGGCCAGGAGCAGGGACAGACAGCGGCTCCGCAGACTCTGGTGGGACTGGGCTGAGGCCACTCTCGTGTTCTCACCACACCCTCTCTCAACTATAACTACCTAATAAAACTTAAAATTGTTCTATAAAGAGATGGGGGGGGGGGCGTGTTTGTTTGTTTGTTTGTTGAGATAGGGTCTTGCTCTGTCCCCAGGCTGGAGTGCAGTGCCGCAATCTCGGCTCATTGCAACCTCCCCCTCCTGGGCTCAAGCAATCCTCCCACCTCAGCCTCCCAAGTAGCTGGGACT
ATAACCTGAAACACTCTCTTGTGGACCCTCTGCAATGGGCTGGGCCTAACAGGTCCGCCAATACACAAATTTGGAACACTTTCCTTTAAGCAAGTCAAAGGGAAGGGAATTGTCCAACCAATCAGTGATTGAGTTTGTTCCACCACCCTGTAGAAAGGAAAATGGAATTCGATGTGCTCTTTCGACATCTTTGGAACTCTGCAGTCAGGACTTTCCCCATGGGAGGTGAGCTCCCCGTGACAAATGAGGGAGCT
CCCCAGGCAGCAAAATCAGGCAACCGGCCCCGCCAGCAGCCGCTGTTTCATCCGTGTGGACACAGAGTGCCCAGCGCCAGGGCCCAGGATCCAGAAAGATGTCCAAGAGGAGCGGACCTTGAGGCCAGGTGGGCTGTGCGCTCTGCGGCCCTGAGGCCATCCAAAGGAAGCTCCGCCATCCTGCGCCAGTGCCAGATCTGCAGCTGCAAACCGCGCGTGTGGCACTGGCAGCAGTGAGGGCGGGTGGGGGAAGGAGCAGCCCCTGACTCTGCCTCCATCCCTCTCCAGCTACCTGACACTAGCCACACAGACTTCAGGGCCAGAGCCTCAGCGTTCAGCCAATCCGCGAAGCCACTCAGGTGGCCGCGGAGTGCCCTTG
TCTGGAGAGGACATGGGGCAGCCACAGCTGGGAGCGGGGGCAGGGGCTGGGGAGGAGAGGAGGAATGTGCAAGCTCAGCTGTGCAAGCTGGGGTCAATGGCTACATCAGAACCAGACCCCATTGCTGGTAGCTTCACCGTCTCGCTCTCATGGGGCCTCCCAGCTATCCCAAATCTCCAAGAAACAGACTCAGAGACCTGCGGTCAGAGGTCCAGCGAGGGGGAGAGCGGAAGTGAGCTCCAGGCCACGTACAACGGCAGTCCCGGTTCCCCGCCATGAGCACGACCTGTGTGAGAGCACAGGGTATCTGGGCAGAAGGAAAACTA
ATAATGCCACAGGCGACGTTTATATGAAGCCTCCTGCTTCAACAGACAGGGCACAAGCAAGAGGTCATAAAAAAGACAGTTGGCCTCAGAGTATTTAATGATGAATATGGGCTAAAAACAGGGATTGTGTCCACTAAAGGAGGGGTCTAACGCTTTCTGAAAAGGGTCAGATAGCCAGGTGTGGTGGCTCACGCCTGTAATCCCAGCACTTTGGGAGGCTGAGGCAGGCAGATCACTTGAGCTTAGGAGTTGGAGGCCAGCCTGGGCAAACTCAATCTCTAC
TGTCTAGGGAGACCTGTGATGCGCGCCTCCTCCTCCTCAGTTGGATCTGATTCACTTTGGCCATGAGTAAGCACTGAAAATGCAGCTGGTTCCCGATGGCTCACACCTGGGATCCCAGCCCTCTGGGAGGCCAGATGAGAGGATCATTTGAGCTCAGGAGTTCCAAACCAGCCTGGGCAACATAGCAAGATTTCATCTTTAAAAAAAATTAGCAGTGCGCGGTGGCTCATGCCTGTAATCCCAGCACTTTGGGACGCCGAGGCAGAAGGATCATTTGAGGTCAGAAATTCGAGGCCAGCCG
CAGTCTCAAAAAATAAAATAATATAAATAAATAAAATGGAGATGATAATTCTCGCCTCCACAGTTGCTTTGAAGAGTCTGGGGGATAAGACCTGGGCACATAGCAGGTCCTCAGCCAGTCCGAGAGCCCTGGATTGTGTGGGCTCCTTGCCAAGCAAGGGCTTTGTCTTGTTCAAAGCTGGATCCAAGGGCCCAACGCACTGCCGGGCACATAGTAGGTTCTCAATAAATATTTGCTCAAGAGGTTAATGAAGGGTCCTTACCAGCCTTCAGCCCTACA
CGGAGGACAGCCCTGGCCAGTGGAATGTTCTGGATTGAAGAAACCTGCCACCCCATTCTTTCCATTGTTCCTCATACGACTGGATTTGGAGTCCCCCACCACTCTCACCACGCAACCTGAACATGTTGTAGTTTGCTGATGAACTTCAAAAGTGGGGTACCCAGGGCTCAACACAGCTCCGTGGAACCAGCCGACCAGCTGAGCGGAGAAAAAAGGCTCTGTGGACACATTTGTTGACATAACCAAAGGTCATATTCGTTACCCTGGACTTCATGCAGACTCTTCAGTCAGAATACCTGCATTCGTGTATTTTCTCAGTC
TGCGTCCAGGTGGGAGCTCCGAACGCTGGTCCTGAGTGGGCTCTGATGGGTGGGAGGGCCCAGGTCCTGCCTGCCCACCCAGGCCCCACATGCCAGGGCGCGTGTCTGCATGGCCACCCACAGCTGAAAACAGGCGTGGGTGATCTGAAGCCCTGTCTGTGTTCTACTGTGGCAGAAAGTGCCCCAGTCCTTCCAGCGGTTTTGGGAGCAGGGCCTCCAGGAGCACAGGGCTGAGACGGGGTGGGAGGGAAGGTGACAAGGGAGGCCTTTATGAAGGGGGAGGGAGGAAG
CCTGTGCCTGGCTTCCAGAGTGACCCTATTGTTGATGAGGACCAGAGCCTAGGAGACATCAGAGCCGGCCAGGAATGACACAGGCGGTGTCGGGGTCACCGATTCCAGGTGTCGGGGTCACCGATTCCAGGGGTCGGGTGAGGGCTTCTGTCTGCTGAGTGAGTGATTGCCTTTACTTTGAGCACCTGCTGTGTGCCAGGCCTCAGGCATTTGGCACCTGGACACCTTAATTCACAGAAAATAACAGTAACAATAATAGCTGCTACTTAATATCCACTTACTGACTGCCA
AATCTTTACAAAAAAAATACAAAAATTAGCCAAGTGTAGTGGTGTGCACCTGTAGTCCCAGTTATTTGGGAGGCTAAGGCGGGAGGATTACTTGAGCCCCGGAGGTCAAGGCTGCAGTGAGCCCTGATCACTATATTCCAGCCTGGACAACAGTGAGACCCTGTCTCAAAAACTACACTACACTACACTACACACTACACTACACTACACTACACACTACACTACACTACACTACACTACACTACACTACACTACACCACACTACACCACACTACACTACGGGTCATCAACTTTCTCTTGCATGAT
GCAGCAGGCTTCCGGCAGTCCAAAGGGCTTTGAGAGCTGCAGTTGGCAGAAACAGAGGGCACGGTCCGCGGACTGAGGGGCAGGGGTGAGTGCCCGCTTGGTCTGGGCCACTCCCGGAGGCCGCCGCGTGGGAAAGGTGGGGGCGGGGGCGGGCGAGGGGAGCGCTATCTGTCTGTCTATCTCCGCGTCCCCCCAGCGCCCAGCGCCCGCCGCTCCGAGCCCGTGGCGGGGCGAGTTGCCACCCGCTCCGGGTGCCCTCTGTTCTGCTGCCAAGAGGGCGCCA
GTACATGGGAACACCACTGCCCAAGTATTCCCCTTCCCGCTGTTGTGTTCAGTTGCGGCCTGGGGCTGAGGGTTCAGGGACTTCCCCTGGCCCTCACCCGTCCCCCCCACCCTCCGCCGTGTGTGGTCTCTCCCCTTTCCACCCGCAGTTTCCTGGAGCATTTGCACAAACACCAGGGCTCCGTCCTGCACCCCGACTACAAGACGGCCTTCCCCTCCTTTGAGGACGCCCTGCATCGCCTCCTGCCCTACCATGTCTACCAGGGCGCCCTCCCCTCCCCCAGTGACTACCACAAAGGTGAGGCCTCCCCAGGACACGGCCCTATATGTCCCAGGGGACCCCAGCCCGTGGGGCGGGGCGTCGCCAGTGTGGAGCCGCAGGTCCACGGTGCGCTATGCTGACCCTGCCCCGCCCTCCTTCCTGCGCA
AAATGATTAATCCTATCAATAATAACAATCTTTTCATTTGTATAGTGTGGTCTAGGTCAAGTTACTTAATTTATATAAGCCTAAATGTCCTTCTCTGCACAAGGTGGGGCAAGTTACAGTACATACCCGCTACAGTCGTTTTGAAGACAAAATGAGACACAGCATGAAAAGTGCATCCACCAGACCCACCTGGTACCCAGTAAGGCCTAGGTAATAAACAACGGCGGAAATCAGTGTACTTCTGCCTCACCTGCCACTAGACATTTGGGTTGTTTCTAATCTTTGGGAAGTAAACGCATTGCTCAACGT
ATGCTGGGGGCCCGACTGACATTCTCCCGCCCACCCTCGCTGAGCTGTAGAAATAATTGGTCTATTTTCTAGACGAGAAGGCAGGCTCAGAGAGGTGACTCAACGCCTTAGCGTCATTCGTGGAGGGGAGAACGCGGGTCTTGTGCCTCTCAGGACTCGCAGGCTGCTCAACAGAGATGTGGGACTGATACTCCCACCCAGCAGCCTGTCCCGAGGCTCAGGGGCCATGTGGCTTTGCAGGACGCCAAGCAATTCTACGCCTTTGTCAATTTAACTTTAACAGGTGTGAGCCACCGCGCCCGGCCGACTGTTCTTTTCTGTAAGTGTGCTGTGAGTCATCA
CTACTAAAAATACAAAATTAGCCAGGTGCGATGACGCAGGCCTGTAACCCCAGCTACTGGGGAGGCTGAGGCACGAGAATCGCTTGAACCCAGGAGGCGGAAGTTGCAGTGAGCCAAGATTGCCCCATTGCACTCCGGCCTGGGCGACAAGAGCGAAACTCCATCTCAATAAAAAGAAAAAAGAAAGATGACCTCTGTGTTTCTGGCCAGAGTCCCAAGAGGATAGGATGAGAAGCGGGTGCGTATGACGTCACCCACTGTGCCATGCCCTCCCCAGGCTCCTG
CCTGTGAGGTCGCAGAGGATGCTGCTCTAGCATGGCGTTGGGGGTGGGGTAACAGGGTCTGTTGACTCACACTGGGCTAGGGCTGACGCCAATACAAGAAATAAAATCAACATGCCAGGTGCGGGTGGCTCACATCTGTAATCCTATCACTTTGGGAGGCTGATTAGGCGGATCACCTGAGGTTGGGAGTTCAAGACCAGCCTGACCAACAAGGAGAAACCCCGTCTCTACTAAAAATACAAACTTAGGTGGGCGTGGTGGTGCATGCCTGTAATTCCAGCTACCCCAGAGGCTGGGGCAGGAGA
GCATATAGCAGGAGCTCAGCACATATATGTTGAATGAATAAGTGAATGAATGTCAAAAAGCCATCGAAATGCGTGGCCAGACTGAAGACAGAACACCATGCTGAGCCTGAAAGGACACTCATGTCACGGGGCTGGGAGCCTGGGGAAACATCTCCAGACCTTCCAAATCCCGGGCCTTGCTCGCTCATCTCATCGTTACCTCTTGCCCATCTCCCACCTTGCCCTTGGAATAAGGGATCTCCGGATCTGATGAGAAAGGGCTTTTATTTCTTAATTTTCTGAGGCCCTGCAGATATGAGAGGGACCCTGGCGGAAAAGAAAGCCACTGAGATGGGGAGGGCAAAGCTGCAAATGGACTGGACCTGCCATGAAGGCAGGGTTCTTGCCAGGCTGCAAGAATCGAGGGTAAGGTCCCAAACCTGCCCCGTCCGCTTCAGTCTCCAGAAAGCCTTCCTGAAGGAGGCCAAGATAGCAGAGGTGCCAGTCTTAGGTGGAAGAGGAGGTGAGATTTCACCCTGTCCCTCATTCTGTTTCCTGACCTGTAGTGGTTGAGAGGCAAAGAGGTGCCCAGC
CACAGGCACCTTGGCTCCTACCTCCATGTTAGGGCCCAGGTGACTAGCTGTCTCCCTCCCAACAGAAGCCCTGGCTTCTGCGCTGGAGTGCAGCACCCCCAACCAGGCTCTGAGCTCCTTCCCAGGAGCCTTTAGTAGAGACACGCCACTCCAACCCACACCCCTGCATTTGTTCAAGCTACCTCCCGGTGCCAAAAAAAAAAAAAAATCATACTTTGAGCTCATTCGTTCGTTTATTCAGTGAATTACATTGAGCTCCTCTGTGCCAGACACTGCCAATCATTAGAAATTTGATA
GGCAGGCAGATCATTTGAGGTCAGGAGTTCTAGACCAGCCTGGCTAACAGGGTGAAAACCCATCTCTACTAAAAATACAAAAATTAGCCGGGCGTGGCGGCAGGCGCCTGTAATCCCAGCTACTTGGTTGGCTGAGGCAGGAGAATGGCTTGAGCCCAGGAGGCGGAGGTTGCAGTGAGCCCCGCTGCACTCCAGCCTGGATGACAGAGCAAGACCCCGTCTCAAAAAAATAAACTGGGACTTCTCTTGCCCCACTTCTCTTTGCTCTGCCTGAGAGGGAGACATTGATCAAACCCTC
TGTGCACCGACCACCTTGGGCATGTCATCAGGCTCTCCTGAAGGCTGTGTCACAGATGCGTCCTTAACCTTGGCGAAAAAAACTTTCTAAATTGATTGAGACCTGTCTCAGATATTTTGGGGCTCCTACCTTCCTCACTGCTTTATTGAACAGTGGTCAATTTCTTCTGCTCGGCCTCCGCATCCTAGCCTGTTTGGGAAAATCATCGGGGTTAGGGCTGGGGAGGCAGGCAGGACCCGGGGGACGGTAGTAGGGGCCGTTTCCCTCCCACTCCCCTCCGCTCC
CTTAGTGGTGGGGCTGGGGGAAGCCTGAAACCCTTGTTTGATGTTATGGAACGCAGGCACCTGCGACAAACGGCACTGGAAACAGCTCTCTCGTTGAGATTTAAAGTCAACACTACTGATATCCACTTTTTATTCCACTTAAGAAAAAAAAACTAAAGGAAGGGGGGCAGATTTATTTGCAATAAAAGAAGAAAGCGGGTTGATTTTTATGGGGAAGATTTTAGCTTTCGGCTACACACGCATTTAGACGTTTCTACTTTCTCTAGCACTCATTCCTAGAAAAATCAATCCAGCCCTGAGGCC
TCACATGTGATGTCCATTTTTGAAAATGCCTTCACCCATCCTCCCTGCAAGAAGATGGGGCTGTTTGGAGGGTGAGATTAGAAAAATAGACTAGCTGCAGATGTTTGTCATCACCAACTCAAGTTCACCCTGGCCAAAGTGGAGTAGCCCCTCTCTCTCTGACACTAGACACTTGAGGGCACCCTCTGCACCTGGTCCCCAGAGCAGTCTGGCCTCCTTCTAGACAGTGGAGCATTAGTGCAGCATTCAAAGAGGTCACATAC
AAGTTGGCCGCTTGAGAGAGCTCAGGCAAGAGAGAGATTTGGAAGTGACAATTGAAGGTGAAGGATTGACGATTTCCTCTAGGGAGATGGCTTTGGGCAGGAACTCAGAGAGGGAGGGATTCATTCCATAGGCAGAACCTTGAGGATGGAGGAGAAGCGGGCAGCAAAGAAAAGGAGGAGTTGAGCATAAAGCCAGGGCTCTGTGAACCATGGTGGTGCCATTGATAAGATGATGAGGACCAGACATGTCTGGGATAAAAGTGAACATCA
ATCCCAAAGTGAAGTGAAAGTTCAGTAACTGCCAGCCCATGTGACCTTTCTGGAGAGAGAAGGGAAATGTTCACAAGAGTCCTGGTTAGGAAGCAGGTCCCAGGCCTCTGAACACCACCTGGGGCCATGGGGCTCGTTAAGCCTCCGCCTGCAGAGGCCACCCCCCAAACCTCATATTCAACCGGGCTGGGGAAATCTGGGTACGTGGTGGTTTGAAAAGCCCCTCAGGTTCAGACCTGATAAAGCCTCACATTTCACAAGGAGGGAGGCCTT
TCACTGTCCCCAGCTCTTTTCAACATGACTGCTATCCATGGATGCTTGTCTGATGGTCCCCATGGGTCCCCACTGTGTCTAGCCCGAGGCCTGTTGCAGAGCTGAAGTTCAGTATCAGAACATGATGGCTATTCTTAGTAATCGCGGTGATTGATAACAACAGCTGTTGGTTGGATGGCCGGCCCTGTGGCCACAGACTTGGCGTGGGGAGACAGAAACTGTAGCAGCCTGGTCCCCTGCCCTGGCCCAGGCCAGCCCAGTGAAGGT
TTTGGAGCACATTATTTAATGTTTAACCTCCCTGGGCCTCAGTTTTCTCATCTGTAAAATGAGGATGATGACTAAATGTTCTCATCTCTAATTTCCCTTTAAATTCTGTTATTCAGCTCTCCTTTGGAGTAATATGTTGTCTGTGCCAAGGATGGAATGAAAACAGAGTATGATGGCTCATCTTGACTTTTTCCTTACTTACAAATGGAGAGCCCCAAAGTCCAAATCCTTGGACCAGCTATCCCCCAACTTCCTCCTTAGGGGC
TGCATCTGAACTGAGACACCAGCCCCAGAACAGGGGTGTGATAGGGAAGCAGATTGCATTCCTGCCTATCTAGACGTGGAGCCAGTGCAGCCCCCTCATCCCACCACAGAGACCTCTGTGCATGTCATCAGGAGCTCCCCCAGCCACCCCTATCATGGCTGGTGCCTACGCTTATCATTTGGGGTATTTGTGGGAAAGCCAGGGTTCCAGCTCTGCCCAGCTGCAACCTCTCTTCCACCCTCCCAACCTACTCTTAGCAGGAAGCTCAGGGAACCTGGCATTCTGCTGTCCAGTCCATCAGCTGAAACAATAGAGAGCACCTCAGTGAGCAAAGGTCAGATATACACCCATGCGCTTATGCCACAGCCAGTAGTTAGTGAGAATCTCTCAGGCATCAAAATAGTGAGTAAATACTAACACTTCAAATAGATCCTTTAAGAGAGCATGCTGAAATTCACCAGAGACATGACAGGAATCACAGACAGCAGAGGAGAGTAAAGCCTGCACAGCTGGGACCCCCATGGAGCGAAAAGAGGTTC
CGCCTACCCGCAAGAGCACGTCGCAGAAGCGCCCGCCGTTTTTGCGCTGCTGGTTCAGGTTGTGCAGCATCTCCGTGCTGTGTCTGCTCACCTGGTATGTGTAGCAGCCAGACGGGCCGCACGAAGCGTCGTTCACCCGCTCCATGGCCGCCGCCCCCTCCCACTAGCCCGGCCGCTGCACCTGCCCGCCCCCTCCCTTCCCCTCAGCAGCGAGAAGCGGGGCGCAGCAGACGTGTCCACACTCCCCACACGTGCCGGCCCGAGGCTCTGTAGTCTCGCAGGTGCGCCGAGTGTACACGCCCCCAGCCCGGATCAGACTGTCTA
CAGGTCAGAGAGATGATTTGAGAGGCTGTAGCAGAGCCACACACTCCAGAATGTGTCCCTTGTATGTGAACTGCTGCACCTGAAATCACACCATTACTCACACAGCTCACCCTAAAAATGCACCGATCTCTGGAAGCAGCATTACTTAGAGCTGAGAGCAGTGTGCATTCTGGGACAAGCAGAGTTTTCTGGGATCAAAACTGAGCGTGGAATGAAGCCAGTTCAAGGTCCAGCCAGACAAAGCTCTCAGTAAACGTCCGTCACAGGGGCCAGACAAAGCTCTCG
GGATTACAGGCTCCCGCCACCACGCCCAGCTAATTTTTTTTTTTTTGTATTTTTAGTAGAAGACAGGGTCTCGCCAAGTTGCCCAGGCTGGTCTCGAGCTCCTGGGCTCAAACGATCTCCCGCCTTGGCCTCCCAAAGTGCTGGGATTACAGGCGTGAGCCACAGCGCCCAGCCTCCTGTTGTCCAACCTATTATCTTGCTGGGACAGCTACCCAGAAGATCTGGCTCCCATCCCCTATTTGTTTCTGAGCCTCAGTTTTCTTATCTGTCAAACGGGAACCAAAGCGTCATGAAGCAAGTGAAAGATAGA
GCAGGCCTGAGACCTGGCCTGGCTATGCTGGCCCTGGCTTTGTGGCTGGAGCACACGGTCCGCTCCAAACCCCAGGGCAAACTGCACCCTAGCCTGGGCAAATGAGCCGGCTGCTGAGCGTCAGTTACCACATGCATAACACGAAGCTGACAATGACACCCCTTGCCCTCTGTGGGTGCTGGGGGGTGGGGGGGGGGGGCACATGAATAAAAGATAATGCAGGGAGAGGTGGAAACCAGAGGACTCTGGGGCCTCCAAACTGCAGGCCTGGCCCTTAGTGGCTGGTAACATTCACTGGGTTGCGACTGGGACAGCTGGATAATGCTATGGA
TCCTGGCCGCAGGGCAGCGGGTTTCGCACGGGAGGGAAGGTTTGGATGGCTAACGCCCAGGGTTGGTCTTCCCTGTGTCTTTTATGGGAACACGTTCCTGCCTGCGCCCCACGGGACAGAGCCGTTTTCCCGCCCCGCCACGCCGCGCCCGCAGGCCCCGCTGCCCGCAGCCTCTTCCCGACGCCCCAGGCCGTGCGCCCCCCCGAACCGGGCCCACCGCGTGCTGTGCGGGGCTTCCGCGCCTGCGCACGAACGCTTCTGCGAGCTTTCTCGGAAGCAGCTGGGGGGC
GCTGGTGTTGTGCCCATTTTGCAGATGAGAGAATGGAGACTAGAGGAGGCGAAGTCACTTGCCCACGGTCATAAGCGGGGGAGCGCAGAGCCAGTTTTCAATTCAGGAGTGTCTACTCTGAAGCCCTCGCTTCACTCCGGAGCCCGCTGGCTCTATCCTCGCACCGAGCCTTTGCGACAAGTGCACAGGGAACGCTAACCCCAGCCCTCAACGCTGCACAGAACCCGGGGTGAAACCCGCGCAGCACGACGCGCAGGGAGTGGGGGAGAAGGGAGCCCCGATGCCAGCGCCGCAGGTGCCGCACTGTTAAATGGTGTGCCACGGGCCCGGGGGTCTAGGGACCGCCTGGCGA
GTATGCTGGACGGCATTCCTGCTTATCAATAAACCTGTTTGTTTTACACGTCGACCCCTGGCTCTGCCTGGGGTCTGGGCTTGGGTTTGTCCATGCTCCTACTTGTCTGCCACCCCTGTGTAAGGGGAGATGGCGTCACGGTCCCTGGAGTCTGGCTGGCCCCTGTTGTGACTGGACCACAGAGGGACCCCTGTTACAGCCGCCCCCTCAAGCCTGTGAACCATAAGAGAACTTCCTGCTCGGGACCACACAGCTGGCTGGGTTCC
CCTCTGGAGTAGCTGGGACACAGGCACATGCCACCACACCCGGATAATTTTTGTATTTTTGGTAGAGACAGGGTCTCACTTTGTTGTCCAGGCTAGTCTCCAACTCCTGAACTCAGGCGATCCACCCACCTCGGCTTCCTAGAGTTCTGGATTACAGGCATGAGCCACTGCACCCAGCATGATTTTCTTAATATTTTCTTTTCTCTAGCTTACTTTATTATGAGAATACAGTATAATAATACATTTAACATACAAAATATGTGTTTATCTACTGTTTATGTTATCGATTAGGCATTCAGTCTAACA
GCCCACTGCAGGGTCCCCTACTCCGTAGCCCAAGATAAGGGGGCCTTGGAACACCTGAGTTTGAGTACCTTCTCCCCTGGGGCCCTGTGTGCCTTAAATCCACGATGAGTCCCCGTGACCGCGTGGTCTCCAGGAGGCAGGGGCCGTGGGGTTCTCCTCTCACCCACGTCCACCCCAGGATGTGCGCCATGCCTGCGTTGGGGGACAGCACCTCGATCCCCTCCAGGCGGATACCTCGCCCAGCCCAGCTGGGAAGAGGAAGGAGCAGGGTCCCTGGGGCACTAGAGTGGGCCA
TCTGTCCATGGCCCTGAGGAGGTGGAGCACCTGGTGAGGGCTGCGCTCTCTCCAGCTGGGACCCCGGGCTCCGAAACTAAAGTTTTGGGAAGAGTGTCAGCTGACGGGTGGGGCTTCAGAGGAGGAAAAGAAACAAGGGTGTGAGATGTGCAGGCCCTGGTGAGAGACAGGCAGCAGCAAGAGCCTGCCAGCCATACTTACCCACAAGGCCGGCTGAGGGGCTGTGCTGGCCCAGGGCTCTGGCTTTCGGACCCAGACAATGCTGCTGACCAAGCA
CAAGCAATAATGAACAAGATCTTCATTCTCTGAAGAGAAGTGCAATAGTAAAACTTTCCTTTTTGTTTGTGTAGGGGAAGAGCTGGTGTTAATGGGTCAGGCAGGCAAGGCATGAAGTGATAAATAGGGAAAGGATGAAAGAAGGGAACAAACCCAGGGGACCTAACGGACCCACCCTAACAAAAAATTGGAGTACAAAAAAAGTGTATTAAAATTGTGAGACCACACCAACTCATTCGTCACTCGTGTCTTTACAAAGAACAAACCTGAAGCTTCAATGAGAAAGAAT
GTAAGTGACAATGTACCAAATGCGCAGACAACGCCTAGGGCTGCTGCCCAAGATCTTGCTTGGGAATTTGGGGGCTTCTCTTGTCATCTGAACTGATTGGCGTGTATAACACAGTTTCCTTTGGCAACACACCTTCAAAGGGGCGGCAAGGACCTTGGGCTGGGGGTTGGTATGGCTGGCTTCCACGAGTTCTGGTAAATCATTTCTCCACTCTGGGCCTCAGTTCCTGTTTCTGATCTCAGTGAGAAGCCTGGTCAGGGCCATGTGCACATGGTGTT
TCCTATATTTCTGGAACTTAGAAAAGTGTCTGAACATGGTGGATATTCAGTAAGTATTTCTTTAATAACCATATAAAGACTTCTCATAACAACTTAGAATTTAAAAATCTGTTACAGACCTTTAGGGCTAAGAAACTTCAAACTAGGAGACTGCAGGTTTTTTGTGTGTAATAATATTTTTAAAATTCTTTTTAAAATAACATTTTAAAAATTCTTAATGTCAACATTTAAATATAGTGAGCCCAAATAGAATAATTT
GGGATTCTTGCCCCATTTTAATTTAATTTCATTTTGAGACAGAGTTTCACTCCGTCGCCCAGACTGGAGGGCAGTGGTGCCACCACGGCTCACTGCAGTCTCGAACTTTCTGGCACAGCGATCCTCCCACCTCAGCCTCAGAGTAGCCTGGACTACAGGCACATGACACCCTGCCCGGTTATTTTTTTCTCATTTTTTGTAGAGACGAGGTCTCACTATGTTGCCCAGGCTGGTCTCAAACTCCTGAACTCAAGCAGCAAGTCCCCCACTCCCCAGCCTCAGTGTCC
TGTAAGGAGGTCCTGCAAGGTTGAAGGAAGACACAGGAAGAGAAGGAGAGGCAGTTACTAATCAGAGCAAGAAAGCAAGTGACTTCACCGACCACCAGATCCCCCAAAGAAACCACTGGCAGTGTCTGGAATTTTCTGTTGATGGTACTATTCAGAGAAGAAGGAATATCAAACCGTTTTAAACCATTTCAGCCCATTCCATGTGCTCCAGGCTAGTGCAGAAAGGTAGCTCCGGTGCTGAGTGTCGTGAGCGGATTCCGCCAGCCTGTAACCCCCTCTCCACT
CATTATCTGCAGAATCCTACTTACTCTGAGAAACATTTTTTCCCTCAAACAGGAAGCTAATCAAGGCATTACCCTAAATGCACGTGATTCAGGGATACTGTGTGTGTGTGTGTGTGTGTGTGTGTGTGTGTGTGTGTGTGTGTATTTTTTTTTTTGAGATGGAGTCTTGCACTGTCACCCAGGCTGGAGCACAATGGTGCAATCTCAGCTCACTGCAACCTCCATCTCCCGGGTTCAAGCCATTCTCCTGCCTCAGCCTC
TTAAGCAATTCTTCTGCGTCAGCCTCACAACTAGCTGGGACTACAGGTGCACACCACCACACCTGGCTTTTTTTTTTTTTTTCTTTCTTTCTAAGTAGAGACAGGGTTTCATCATGTTGGCCAGGATGATCCCGAACTCCTGACTTCAGATGATCCACCTGCCTCAGACTCCCAAAGTGCTGGGATTACAGGCGTGAGCCACTGTGCCCAGCCTCTTGGAAAGATTTGGATTCGCTTCATGGAGCCAGGGAGCAGGACATAGGTGAAGAACCCAGCTTGTGGCTCAAGTTGGCCTGAATAGGGTTC
GGCAGTGTTGGTGCAAGGAAGGGGCACTGGTGGAGGCAGGGCTGGCTGGTTTGGTGCCCACCAAGGTTCTGTCTGCAGTGGTGGTCAGTGGGGACATGGGAAATGAACTGCACTCCCGCCACAGCAGTGTCAAGGTGGATACATGTACACTTGCCTGCTGGTGGGGCAAGAAAAGCAAAACCTGCCGGCATAGGCACATGCCAGCAAAGCCATGTGGGGAGTTGCTATGGGCCTAGGGAAGCTGCAGTATGGGGACTGAATGTACAGGCTGGTGCATAGCCATGGGGGCCACTCTGCTGGAGC
ATCTCTTACTCATCTTCAGGGCTCTATGACTTAACAGTGCCTGTTACACAGTAGGAACGCCATAAATGAAGAACTCATTCATAGATCTGGGACTGAGATCATCATGAGCAGCACACTGATTAAGGGTGAAAAGACACACCTTCACAACATGGCCATGGATGGCCCTATTTACCTCCTCCTGAGCAGGACAAATAGTTAATATACGTGGAGGGATTTTGGTGTTGCAGACAGCAAATTATTTGTGGAATCTATTTGTTCT
CAAAGGACTTTCCCAAGGAAGGTCTTGGCCGGATCAGGGATGGTGACCGGGACAGCACAGCTGGTCCCCGCTGAGACCAAGGCAAGGGTTGGTACTGTGAGCTACTTAAAGAGGTGAGATTATTTAAATCCTTTTTGTGGGGAAAAAAAACTGAGACAGGTTTTCCCATGATTGCAAAAATGTCACATCACTTTTTTAAAATCAAAAATTAAATGTACATGATGATAATATAGAGGGGATTGCTGCCCCTTGGCACCAAAGTCATCCAACATGACCTGGTCCTAGAAGAGGAGGCAGCTGCCACAAGCA
TTTAATAACTCTGAGAGGTACTGCTCTTTTTATGAAGGGGCAGTATAACGTGGTGCTTATAAACGTGGGCTCTGGATAGTTAGCCTATTTGTATTTAAAACCTGCTGTTATTTATTAGATAACTTACTTAAGTTTTCTGTGCCTCAGTTTCTCCATGGGGTTGATATGAGGACTAAATGAATACACATTAGGCACTTTTTCAGTTATCTATTGCTGCGAAACAAACCAAGCCGAAACAACTACGTATTTGCTCACGATTCTGCAATTAGGGCAGGGCTCAGTGGGACAGCAACTCGCTTCCTCATGTGATGTTGGCTGGGCACTTCCAGTAGGG
AGGCCTGTTTTTTATGCTGGTCTGGCCATGAGGTAAGGCTGGATAGGGACAAAGTGCCCGAGCATGACAGCTGCCCAGGCTGGGCCCAGTTGCACAGCTTGGGTGGCCCTAGCCTTCGAGCTCTAAATCGAGTCTCCTCCTACTCCTAGCCCATGGCAGTCGGGCCCCGGACATTCTCCTCACTGCTTCCAGGATTCTAGAGGGCTTTCCAGTGCCCCTGGCCCCAGTCCTGCAGTGTTGACCTCCTGAGTCCCTGCCTCTCACTTCCCGGTGATGTCCCT
CGTTCACCCATCCAACTGCCCATCCACTTGTTGCCTGCCCATCAACGTGCACCAGGCTACCCCCCTTTGCCCACCCACCCTCTTGTTCCCAACACGACTCAGCCCCTCTTCTGACCCCTGTCACGTGTGCCCTCTCCCTCCCTCTCACACACATCCTGAGCCCCTCCCAGCTGGCATCTCCCTGTCCCTAAAGCCCTGGTTCTCTGTCCACTTCCCTGACTCCTGAGACCCCAAGGCTGACTCTGACTGAGACCCCTGACTCTGCAGCCCCCATGGACCCCCACTCACTGATTTCTCCTCCCTCCCCACTCCCTAGACACAGGGCTGCCATTTGCTGGGGCTGATGCTGAGCCGGGCACTTCATGATGGTGCGGGGAGCAGGCACCATGCCTGGTGATCCAGAGGGGGTCCCGTCAACACAGATGAGGGAGACAGAAGACCCAGCTACGTATCTATCTTCAGAAACATGCTGGCTCGTGGCTGCCAGCCTCCACACCCCAGCGCCAGCGTCACCCCCACACACACTCACATACTGCTGCATCAGAACAGGCTGTTGAATATTTCATGACCGAC
GCCTCCTGGGGTGCAGAGGGAAGGTCATAGGGTGCCTGGCTGATTCCCCAGAGGCACTGTGGGCCCTCAGGCAGCTGTGGTTCTGTCAGCGCTGGGCTCAGCCTGCCATGCCGTAGAGAACAGGACACACGGAGCAGGGGCGGGTATTTAGGGAGCAGTCACAGAAAGAGTTGATGAGGATGGAGGGAGGTCACGAGGGGAAAGCGCCCAGTGTGGCATCCCGTGCACCAGCGCTGCCCTGGGAGATGCCTTAACTAGGCCCAGGGAAGGATTGGGTGTGTGGGGCAGGAGCTGCCTGCAGAGGGGGCGGCCTCATGTTGCC
GGCCAAGGTGGGAGGATCACCTAAGCCCCGGAGTTTGAGACCAGCCTGGGCAACAAAGCGAGATTCGTTTCTACACAATTTTTTTTAAGAATTAGCTGGGCATGGCAGCGTGTGCCTATGGTCTCAGCTACTCGGGAGGCTTGGGCCTGAAAGGTCAAGGCTGCCGTGAGCCATGATCACACCACTGAACTCCATCCTAGGCAACAGAGTGACACCCTGTTCCAAAAAAAAGGACGCTCTTGCCATTATTGAGAACTACCATCTGGAAGAATGCAGTGTCATACGGGC
AACTGGGACAACCTCAGCTGACAAGCCTTTGATTTGGATGTCATGGGTGAGTGCAACTTAAGAAAGACATATATTTTCATCGTGCTGATGCTTTTTTTTTTTTTTAAGCCACTAGTGAATTTATAAGAAGCACAGGCTGTAAACCAACCAAGCATGTCTACCAAGACTCCCAGAATCAAATAGGTTTGCAGGAGCAGGGTGATATTTGGTCACCTGTCAGGTACTCTGGGAAGACTCCTCTACCACAAAATAAGACTA
CTCACCTCCCTGAGATCCCAAAGCCGACATGAGGAGGACTCACATCCCGTCACCCCTCCATGGGGTGTCCAGGGCTGACACCAGGGGCTGCCCCCTTCTGTTCTGGGGTGGAAGTTCCAAAGTTCTCCTGTGGGTTATTCATCTTTACTCCTGCCGGGACCTGCCGTTCCTCAACCCTCAGCCCCCTGAGATGAGCAGACATCTCCCCTTTACACCAAGACCACATCTCCCTGAGGGTTCTCCAACTTCCTGCCCGTGGCACAAGTGAGATTGCCACTTAGGGCCACCCTGGATCAGGTCCCCCC
ATTATCACTGGGACAGGCCCAGGTCCGTCCACCCCAACGCTGGCACTCTGCATGACACCCCTAGCTCCTGTGGAGGGAGAGTGATGAAGTCCTCTGGGGCACGGGGGCTGAAAGAAGCCGAGACCCCTGGGGGAAGGTGACAGTCAGGGAAGGCCTTGGATGCCAGACCTTGGCCGGCATCCTGATGTAAAAGGTGGTGAGGCACCTCTGTGGGTCTTTAATCAGGGGAGTGAGACGATGAAAGTGGTGTTTTAGAAGATTAATCTGGCAGCAGAGACAGGATGGA
CAAGTGATGAAGCAGATTTCAAAAAAAGTCCCACTATTTGCAGGAGGTTGCTTAGGGGACAGTGCAGAGATGTGACTCTCAGCCTGTGTGACTCTCAAGCCCAAGCCAGTAATCACTGTCCCAAGTTCATCTTGCCTACTCTCTTCTTCACCATCAGAGAGCTGTGGCCCACATTGTTTGTCACACATTTCAAAGCTGAGCCTGGAACCAAGCCTTCTCACAATTCAGTGCTCTTCCCACCACCATCCCCTGAGATCTGTCATATCTTGGGATCTA
CTCAGGTAAGAAGGAAATAGGGGGAGAGGCTCAGCTAAGCCTCCCAACTTCTTCCTTCTCCCTCAGTCTGTAAGTACACTGTTCACGACCAGTGTGCCATGAAAGCCCTGCCTTGTGAAGTCAGCACCTATGCCAAGTCTCGGAAGGACATTGGTGTGAGTGATCTCATGCCTCCACCCCCAACATCACCTACATCCTGGCCCTGGCCCTGGCCCTTGGCCCATTGCTGCCCTCAGCCCCTCCCTCCCCTAGGTCCTGCTCAGACCCTGCCAGACAAGGAACTGC
AGACGGAGGTCTCCAGGGAGGTACGACACCCATGCTGCCCTCAGGGCCAAGAGAGCAATGTCCCAGAGCCCATCAGGCTGGTGAGGGCACAGGGGGCAGGGGACAAATTGAGTAGCCCACTCCGCGCGGACTACCTTTCCAGGCACACACTCAGGCAGAGACCCAGACTCGGGACTTGCGGCTGCAAAACGGACGAGGCCCGGGCATACTTGGGTGCTGGGTCACCCTCCTAGGTGCTGGCTCCTGGCACCAGGGCAGCAAAGTGCTTCGGCCGGAGGGCTGCGGGTCCCTGAAGCCGGATGGGCAGCGGGGAGATGGCAGACCCTCCGTAGGATGGTGTGCGTGAGCTGCGTGAGCGCCTGGGG
GGGATGTGGGATGCACTGCCCAAGCCTTTGTAAGTCCGACCCTGGTGGTGGCCCCAGAAGCCAGGCTGCTGGACTGGGAGGGCTGCCTGGAAGATGGGGCACCTTCAAGGCTTGTCCTGCCTGACTAAGGGTGAGGGGACATTTGAGGATGAAATGAGACGTCTGGAAGTGTCCCTAACCTTCCTGGGGCTGCCCCCCGTGAAGGTCAATGCTCGATGCGGGGGCTGGAGGGGGCAGACAGCTTCATGTGTCAGAGACCCTGGAGTGCAGGTGTAGCCCCTGAGCTCT
CTGGATTAGACAGCAAAGACGTGGGAACTGCTTCCAGAAGGCCAGTGGAGAGAACATGTCGGTAACAGTGTGACAACATGGTGGTTCCAAGTGACAGACTCAATTTGAACCAGACAAGGCAAAAAGAAGACTATGGCTCACGGAGCCCGGGTTTCAGGGACAGTTGCAACCAGGAACTCCAATGCTATCAGGACCATCTCCCTCCTCTCTCCGTGTTGGATTTATCCTTTCCGCCTGCAGATTTGTTCCTTCCAGGGACCGGAACCACTGCCACCAGCAACTTTTGGCTC
GCAGCCTGGAGTAGCCTACTCCCCTCTCAAGAGCCTCCCCGGGCTCCCTGCTCCCCACGGGAACAAAGCCATTACGTTCAGTTTGTCTCCCCACCCAGGAGCGCAGTGACAGGCACCCAGCACTGCAGCCGTGCTGCACAGCTGCCCTTCCCCAATCAGGCTTGCAGCTTTCCTTTCTCTGAGCCTTTGCTCAAAACATCCCTTCTCCTTGTGGGCCCTCCCTCCCCCATTTCCACGGGGCAACTCCTTTAGATTCTTCCAGTTTTCACTCAGTTACCA
GGCATATCTAAATTAGATGTGAGATGAGAAGAGGGGCTTATTCCTCTTTATTTTTCCTCTGTGAGGATTCTGCGTAATGCCCTGGTTGCATATACTTTTAGTGGAATTGACCTCAAATACATCCAGAGTACACAGCTCATTTCATTGGCTTTGAATGTGATCCCAATGGGTTTTTGCCTGTGAGCCAGGCCTAGGGAACTCTCAGGTCTCTGCTGGCCCTGGCTCTGCTGTGTGGTTCACAGAGTGAGACTTGCAGCCGTCGACCCTGGCA
TTTAGTTCTTGGGGGAGGCCACCCCAAACCCCAGCCCCAACTCCAGGGGCACCTATGAGATGGCCATGCTCAACCCCCCTCCCAGACAGGCCCTCCCTGTCTCCAGGGCCCCCACCGAGGTTCCCAGGGCTGGAGACTTCCTCTGGTAAACATTCCTCCAGCCTCCCCTCCCCTGGGGACGCCAAGGAGGTGGGCCACACCCAGGAAGGGAAAGCGGGCAGCCCCGTTTTGGGGACGTGAACGTTTTAATAATTTTTGCTGAATTCCTTTACAACTAAATAACACAGA
TTTTTCTTTTCCTTTTTTTTTTTTTTAAGAGAAAACCACATTTTATTTTTGTTAATGTTGAAGTTAATTTTCAATAAAATTTTATAGAAAATGATTTTTATTTTTTTTTTTTGAGACGGAGTCTCGCTCTGTCACCCAGGCTGGAGTGCAGTGGTGCAATTTCATCTCACTGCAACCTCCGCCTTCTGGTTCTAGCAATTCTCCTGTCTCAGCCTCTCGAGTAGCTGGGATTACAGGCGCATTCCACCATGTCTGGCTAATTTTTGTAGTCTTAGTAGAGATGGGGTTTCACCATGTTGGTCAGGCTGGTCTCGAACTCCTGAGCTCGTGATCTGCCTGCCTTGGCCTCTCGAGTAGCTGGGATTACAGGCACATTCCACCACATCTGGCTAATTTTTGTAGTCTTAGTAGAGATGGGGTTTCACCATGTTGGTCAGGCTGGTCTTGAACTCCT
AAGAAGAGAGCCACGCTGGCTGCCTGGGCAGAAGGGGCCTGGCCTTAGACATGACCAGGGAACACAAAGGAGGCAGGAGCAGCCAGTCGCCCCTGCCAAATCAGCAGGAGAAGCAGAAAGTCAATGCAGGCATGCCTGCTGCTGGTGGAACCAGGGCCTGGCCCAAACCTTCTGAAGCACAAACAGCATTGGGCCCAGGCAGTTACTAAAACTCCCCATCCTGCTATAAGGAACTATAGCTCTGTGGAAAAATGG
CCATGCACCTACCAATCCCTGGGCTACTTCCGTGTTTCTAGAAGGTTTCATTCCTACCTCAGTGTCATTCTCTCTAACGTGATTTCTGCCCTAATTCTTAGAGATTTCTTTTTGTTTGTTTGGTTGGACTTTGGTTTGTTGTTGTTGTTTTGAAACAGAGTTGTGGTCTTATATCCCAGGCTGGAGTCCAATGGCAGAATCTTGGCTCACTGCAACCTCCGCCTCCTGGGTTCAAGCAGTTCTCCTGCCTCAGCCTCCCGAGTAGCTGGGATTACAGGTGCGCACAACCACGCCCAGCTAAT
AGTAGCTGGGACTACAGGTTCACACCACCACACCCAGCTAATTTTTGTATTTTTTGTAGAGACAGGGTTTCACCACATTGCCCAGGCTGGTCTCAAACTGCTGGGCTCAAGTGATCCGCCCACCTTGGCCTCCCAAAGTGCTGGGATTACAGGTGTCAGCCACCACACCTGGCCTCAATCTCCTTTACAAAGGCACTAATCCCATTCATGAGGACGAGCCGTTGTGATTTAATCACTCCCCCAAAGTCCCTATCTCTTAATACTACCACACTGGGG
ATGCGACCCTCTGCAGTGGCCAGGGTCTCACTCAGCCCAGAAGGGTACTGAGCTCTGGCCAGACAGGGCACAATTCTTTCCTCTCAGAAAACGACAGCTTCTTGGGCCGGGCCTCTGGGGACAGGGGTTCCTGCTCTCTAGGAGCTGCCTGTAAAGGTCCCTTGTCAATTAATTTGGCAGCTCAGTGTTCAGGGGCAAGTGCTCTTTGAGAGGCCTAATGTATCCCCATCAGAAATGACTTATGGGATTCTCCGTGGGGCTGTGATCATGCCCTGCCCCCC
TCTGGGGACAGGGACACCAGTGCTGGCCTGGCTTACCCACAGCCTCTCAGGAGGGTTCTCTGGGCAGCCGGGTTCCTGCATCCAGCTCTGATAGCTGTCGGGCAAGAGTCAGTGGGTCCCTGAGAGGTGGCCGGCCGTGGTCGCTGGGGGAGTCCCGTGGACACTTTCCTGCGGCTTCCTCCAGCCCTGGGCCGACCTTCACTTTCTCTGTCCCGGCCTTTCCTGCATCCCCATAAGTGTACCCAGGTTGCTCAGCCCTGCAGGCACCTGAGAGACCCATATCCCGCTCCCCTTGCCCTGGAGAGCCCGCTCTCCC
AAAGACGAATCAGTAAGAGTGTCAAGTGAGTCACATTGGAGCCTGAGGCTAAAGGAGAAATCAGTTAAGACTGAGCCTGGATTCTGGGAGTCCAGCAAGGAGGTAACTACGATAGTCCAGGAGTGAAACGGTGGCGGATTAGACCAGAGAAGGACGGTGATAGTGGAAAGAACAGGGAATTCCAGGTATCTTGAAGGTCAAGGCTACAGAATTTGTTGAAGATGGCATGAGACTGGGGCAGAGAGAAGGTGCAGATGACGCCAGGGTTGCCGCATACGACAGTGTGAGTAT
CTGACTCTGGCACCTTTGGTGGCGGGGGGTAGGGGGGAGCGGTTTGGCAACTTCTCTAAACCATCTGGCGGTTGCCCTTAAAACACCCCATAATTTCCGTTTCCTGGAGATCTCAGGAAAGAGGAATTGGACCAGGCAGAATATGAGAAACATAAGGGGACCATGCTATAATATTAGATGTTTAGTCCAATATCCCCATTGTACAGATGGATAAAATGATGCCCAGAGAGGGGAAGCGGATCTATGGTACGAGATTATACAACTCCGAGGTGATGAGGTCTCTAGGGCAACACCCTGCCCCTGTAACCAGATGATGTCTGAGTCCCTCCAAGACTTAGGCTCTAAGGATCTAAACCTATAAGTACCTCCCACCCTCCTAAGATACGAAGTTAGGACAATCTTCCCGCCTCTCCCTTCCTCAAACCCAGATCTC
GCCCTGAAACACCAAGTTGTTCACAAAACTCTGCTACTCTAAATTTTAGAAAGGAAGCAGGATATTACATATTGTATTTTTAAAAGAAAACACATATTTATCTGGGATGATCACAATGGAAATTTTAAATACATGCATATCTATGTATGTATGTATATGCTATTCCCCTTTATGAAGCATACATCACACCAACACACCTCTCCTAATGCCACTGTCAGTCTATCCTCAACAAAAAAGATTTCTCCACCTTTTTCTGGTTT
GTTAAGGGTCGATCCGCAGAAAGCGGCCAGGGGCTCCAGCTCTCCATTCCTGGGTCTGTCTGGGGTCGGCTCCAGCCTGGTTAGAAGCCTTAGTCTGGATTCGGCAGATTCTGAATCTGGGACCCTCTGCGCTAGCGGCTTGGAACCTTGTCACCCTCCCCTCCCCCACCCCTACTTCCACACACCTGATTAGTTGTCTGTTTCTTTAATGATCAAAGACGTGGGCGGCGGCGGGATGAGGTCTTGGTTCCCGGCTCCACAGCCCTCCCTAACTGTCATTATTAACGTTATAAACATTAGACCCGCTTCTGCGCGCCGGACGGCGC
CAGGGAGAGCACATTCCCAGCATCTGGTCTGCAAGAAGTGTTCACTATGGCCAGCTGAGGCTATTGTCTGGAGCCTCCTGCTTCACTGAACACTGCTAGCTTGAAGGTTGCCTGAAAGAAATAGGGGCAGAGCCCCAACCCCATCTCCACTCAACATCTGCACACAGTGGGTACCCACTAATAAGTTGTAGCACCCTTTCAGTCACTCATTCACTCATTCATTGACAGAAGATCATCTTTCCAAGAGCTACTTCTCTGATGAGCCTGCACATGCAGCCCAGGGG
GGAGACACACAACCCCAGGGTTTGCTACGACAGTGAGGTTGAAGAACATAAGGAGGTGGCTGTTCGGGCATCGGCACAGCCCAGGCTTCCGTGAGGCTACAGCTCCATAGGCTCTGCCGAGTGGTCCTCCCACAGCCCAGCTTCCTGGACTGTCTCTCTGTGCCTTGGACATCTCTGCAGCCCCAACCACCAAGCACAGAACAGGGCATACAGAAGAAGCCTATTACACTCCTGCTGAATTAAATTGTTTCTGGCCCCATGAGGAAGAAGCCCTGGGAAACCC
CGTCTGTACTAAAAGTACAAAAAATTAGCCGGGCGTGGTGGCAGGTGTATGTAATCCCAACTACTCAGGAGGCTGAAGCAGGAGAATTGCTTGAACCCGGGAGGCAGAGTTTGCAGTGAGCCGAGATCGCCGCACCGCTCTCCAGCCTGGGTGACCAAGCAAGACCCCATCTAAAAAAAAAAAATGAGAAAAAAAGAAAGAAAAAGAACAGCAGGTAAGTCCTGTCCAGGTGCATAGTCTGGGGCTGGAGGGAAACAGATGCAGGTTTGTTCCCATTGTGTGAGGAGGAGCCAGTCAGGGGGTCCCAGCAAGGAAGCCAGGCTTTGGCCTCTGGGTTCAAATCCAGCTTCACCTCTGTGAGCCTCTGTCTTCTTACCGGTTACCGTGGGAAGGAAACGTGGTCCTGAATCCAGTGCACTTGGCATTGCTGGATGGAACAAGGGAGGGTGG
GCCCGCCCCACCAACATTTTACAGAAATAAAACTGGGGCTCAGAGTGGCTGAGTAAGTTGACCATTCAGTTAGTCTAGAAAGACCCAAAAGAGAATCATGCTCTCCTGAATCAGTTGTGGTTCTAAGGTCAGAGAGATGCGGGTTTGAATCCCTCCCCTGCACCTACCAACTGGCAGGATTCTTGTCAAGCGTCAGGCGGGCCTGGCTGGAGTGAGATCAAACGTGGGAAGCGCAGTAAGAGCACCACTGCTGTTCTCTCCTGACCCCACCCCAGA
GAACTTTTCCCACTGACCTCCTACCCCAGAAATTTGGGCTTTACATCCTTCCCAGTACTGTAGAAATGTAAGGACAGGATCTTCAGGAACTGGGCAGCAAGAAAAGAAAGAAGCAATTTGAGAGTGGAGGATGCAAATCCCTTTCCCCCCTTCAAAGAATTGAGACTATTTCCAACAGAATTCCACTCTTTTTGACCTTTGTCTTATTTCTAGGTTGCTCTTGGGCCATAGGCCTTCTTGGTGACAGAAGTGATGAACCGGAGGT
AGGGCTGTCCAGCAGAGACCAAAGCAGAGGCCACCCCGCGGTCCATCCTCAGGTCCAGCCTGAACTTCTTCTTGGGCAATAAAGTACCTGCTGGTGCTGAGGGGCTCTCCACCTTTCCCAGTTTTTCACTAGAGAAGAGTCTGTGAGTCACTTGAGGAGGCGAGTCTAGCAGATTCTTTCAGAGGTGCTAAAGTTTCCCATCTTTGTGCAGCTACCTCCGCATTGCTGTGTAGTGACCCCTGCCTGTGACGTGGAGGATCCCAGCCTCTGAGCTGAGTTGGTTTTATGAAAAGCTAGGAAGCAACCTTTCGCC
TGGTGATGAGGGACCTACCTCTTCACACCCATGACACCCACCCGCTGAGCCCCTCACCGGGGCTCCGAAGGCCCTGGTCAGGTCACCTCTGGTCTCACTTTCCATTCTCCCCTCCTTCCTCCCCTCCAGCCACAGGGTCCTTCTCGATGTGCCCAGACATGGTGGGTGCACACTTGTCTGACAGCCTCTCTTCTTTTCCCTTTGCTTGGAATGCTCTCTTCCCAGTTACCAAAGATACTCAGGCTCTCTCCCCAATTTCCTTCAGGCCCTTGCTCCAAAAGCTCC
CAGCCTGGGGGTGCCAGGCTGCTAGGGGTGGCACCTTTCCCTCCCCAGGAAAAGATGCAAAATCCCCTGATGGCACAGGCAGCCCCTCCCCAGAATGGACGGGATGGAAAGGGGACAAGTGGCAATGGCCCCAAACCAGGACCTCAGCTCATGGGTTCCCGGGTCCCTGGGGAAAGGGCTGAGGTCCTTCCTGCACTCAGCAAACAGGAACTGCGCGCTGAGCACCCAGCTGGAAATCAGCCATGGACAGGACAGACCTCTTCCCTCCCCCAACAAGCTCACGGTCTAGCCGAGGAGACTCATGTTGAAACATATAAATGGCCACT
CCTTTAAAATGTAGCTTTTAATAACTTTTTCTGAAAATTTTATTTTACTGGTGGGCTTCCCTGTAAATGCCTGCCTCCAATACTGCAGAGGCTTCCATCAGAAACAACGCCACTCAACACGAATTCTGGAAACTTTTTTAGGGCTTTTGCTATGGAAATCACTTCAAATGTAAGCTCCGTCCATCTGTGAAACACTATAATGACACTATTTCTGTCACTGCCTGAACAGGGCAAATGGACAAAATGTCTCCAGACAGGTTTA
GCCCTATTTTACAGAAGAGAGGACTGAGGCTCAGCACTCAGTCACAGAGTGAGCAGTTTGCCCAGGGAGAGGCCCTTCCCCACACCCCTTTACCTCCAGCTGCCAGAAAACGGTCACAATCACTCTAGACACCCACAGTCAGTTTCTAAAGAATGCCCCTGGGGTTGTGCAGTGCCCAATTGCACTGTAGGTGATGGCCCAGGTTCCTGGGCACCAGGATGTCCTAACTGGCCCTGGCCTCAGTTTCTCTCCTCCGAGAGTGGGG
GGAGCAGTGACGGCACCTGAACGCTGCACCTGAACTCACTACCCAAGGGTCACTTTGCACGGGTCACAGGCCAAAATGAAAGTAGGCAGAGGGCAGAGGGAAATCAGGCAGCTGGCCACATGACAGTGAAGCTGCAGGCCACAGGAAGCCTGAGTGTGGATCATTATGAAGCAAGACCATAGCAAAAGCAGGCATCAAGCCAGAAAAAAGAAATCAGGAATAATGCCAGCCGGTCAAAAGTTTGTGGGTCACAGTGAAATCAGGCCAGAGGAGAATGAAATCAGGCTTCAGAACAGACCAACGCCACCTGTGA
TTCTTTCTTTCTTTTTTGCCTTTTTTGAGATGGAGTCTCTCTCTGTTGCCCAGGCTGGAGTGCAGTGGCACAATCTCAGCTCACTGCAACCTACCTCTGCCTCCGGGTTCAAGTGATTCTCCTGCCTCAGCCTCCTGAGTAGCTAGTACTACAGGCACGCACTACCACTCCCAGATAATTTTTGTATTTTTGGTAGAGACGGGGTTTCGCCATGTTGGCCAGGCTAGTTTCCAATTCCTGACCTCAGGTGATCCAACCGCCTCGGCCTCCCGAAGTGGTGGGATTACAGGCGCGAGCCACCGCGCCCGGCCCTCCCACCGTTTTCTTCCTTAAAGGGCTCT
CCCCTGCGGAGCGGGAGTCGGGCGCCCCCGCGGCCCACCGCGTAGGGAGAGAAGTAGGGGCGCGGGGTGAGCGGGGGCACTGGCCTGCGCGTGTCCACGTCGAGCATGATGATGACAATTAGGATCCAGGGCAGGAGGATAAAGAAGCGGGTGAAAAGCGCGGACTTCATGGTGCACGCTCCCTGGCCTCTCGGACACCCCAGAGAGGGGCGAGCCGAGGGACCCCAGTGCGCAGCTTGGACAGCGGCGGCGCCAGCACTTAGGGAGTGGTGATGGGTGCGCTGTCCATGGGGCCGAGGGCGCTGCAGAGACCTGGAGCCGCGGGGCTCACTACCTGGGCGTGGAGGAGCGGCAGGTTCGCGCAAGCTAGAGCGACAAGGGGTGCA
GTTTAGAGCCTCAGTGTCCTTCGGCTTCTGGACAAGGCGTTCTTTCCACCCCGTGTGTGGTTAAGGAAAGAGCTTCTGAAAGCAATGAGAGACAGAGAGAGGGGGAACATAGGCCTTTTTCAAATACATGAAGCACATCTTTTAACACTCCTGCCCCATGTGTCTGAAAAGCATTTTCAACACTGACTAGAAACACTTTACATCTTTCTCATATTTGATCCCTGCAACAGCCCTCCAAGATAGAGGTCATCACTCCCGTTTTACAGAGGAGGAAACT
CAGGCTGGAGTGCAGTGGCACAATCTCGGCTCACTGCAACCTCTAACTCCCGAGTTCAAGCGATTCTCCTGTCTCAGCCTCCTGAGTAGCTGGGATTACAGGTGTGCACCACCACACCTGGCTAATTTCGTATTTTTAGAGATGGGGTTTCTCCATGTTGGTGAAGCTGGCCTCGAACTCCTGGCCTGAGGTGATCCTCCCGCCTCGGCCTTCCAAAGTGCTGGGATGACAGGCGTGAGCCACTGCGCCCGGCCTTTTTATTATTTATTTTATTATTTTTAATTTTATTATTTTATTT
GATGTGACGCAGCGGTTGCAGCGAAGGTTTCTTGTAAAAGATGGCCGCTGCGGAGTTGCTAGGTGTCTCCTGGCAGGCGGCGGCCGCACCACAAGATGGCGGCCCGCCCCAGGGTCCCACACGCGGGGCTGCGGAGGCGGCGGCCCCGAGGGTCCCCGCCCCTTGCTGGCCCTGTCCCCGCGTGCGGGGCTGCGACCTGCCTTTGTGTGCGGGTGGAAGTGCGGGCCGCCTTGGGGCCGAGTTGCAACTTCGCGACACTCCACTGGAGTGCGATGAGACGATGAGATGTTACCTCCTAACACTTCGGG
TTACTTGGTTAAGTATGGTCTTTCAGAAGTTAATTCCAGCTTGTAAGACTCAGTGCCTGCATTTTAAAATAGACTTAGGAATAAGTTAGAAGAGGTCAAGATCACGTGAAATACAATGGCACCTTCCATGATCCGTGGGCTATTGCAAACACTTATAGGATCCTACATTCTTCTCTCTTCTTACCCCATCCCAAGTTTCCTCAGCATATGGATGCAATTGCATCGCATTACTATTAAGAAACCCCCCCCCCCTTTTTTTATGCTTTTGC
ATATAGCCGTTGATGGTAATTCAAGTCGACAACACCCGTAAATCCTGGAGGCTGATAACAACAATAGAATATGAACGGAGCGGTGCCAGATTAACCGAGATATTTGATGCTTTGCCACCCAGATCAATAAGCCGCACTGAGATTTTTCCCGACATTCGGACCCCGAGCTGGTCCCTGCTGTAGGTTTGTGGGTGTCGTGTTCACCTCCGTCCCAACTCATTCTTCTTTTTTTTTTTTTTTTGAGACAGAGTCTCACTCTGTCACCCAGGCTGGAGTGCAGTGGCACCATCTTGGCTCACTGCAACCTCCATCTCCTGGGTTCAAGTGATTCTCGTGTCTCAGCCTCCCGAGTAGCTGGGACTGCACGCACGCACCACCACGCCCAGATAATTATAGGCACACGCCCTGGGCCCAGCTGATCTTTG
AGCCACCATGTCTGGCCCCTGGATTTTTTTTTAAGTGCATTTTATCATATTCTTTTTCCTCTTCCCCCTCCTCTTCCACTCCCCCTCCTCCTTTTCCTTCTATTTCATTTTCTAATCATGTCATTCCCTTGCTCACTGCTTTCAGTACCAGACACTAGGGAAATAAAAATTCCTTAAATTGTATGACTTATTAAAAGGTCCCAGCCCCTGTGGGAGGTCCACAGTTCCCCAAGCAAACGGGAAAAACAGGTTCACAAACTAGGTACCTTATATTCACATTATTTAAAGCTTACAGTAACCCATTTTACTGGTGGCAGGATTAAGAG
CACTGCTGAGATGCTGGTGGAGGCTGATGCATTCCTGTGAGCACCTCCCCTTCCCACACACACAGACTCCGTCCTCCTGTGCAAGCTCAGGGTTTGTGTCCCAGCTCAGGTGAGCCCATGGGGTTGCCATAATTGTAAGACACTCCAGGTTCTAACGTAAAATTTCCTCTTCTGACTTATTCTCAGTGACAATTGGATCCTGGATTTTCAGAGTTGGTTAGGTAGGGGAAGGTCTTGGGAATGTCAGGACCTCACTGGAAACCATCAACTTCCTCTGGTCTCTGAGGCAACTGGAATGAGGCTGAGTGTGCGCACACCCA
CACCTGCCCCAATGCACTCCCCTGGTGCTTCATCATGGGCCTTCCACGTGAGAGCTGGATATGGCTCAAAAGAACCAGATTTCTTGGGCTATGAGAGGGAACTACAAAGAGGAAGAAAGCGATAATAAAGGAAAAGAACCTGTGGAAGGAGAGCGAAAGGCACGGGGACACATGCACCACACACACACACACACACACACACACACACACACACACACACACGCATTTCAACCGTGGCTCTGAAATGGTGTGATGGATAGTGGGTGAAACCTCTGTTCTCATTACACATCTGC
AGGACCCGGGATGGAGCCAGGTCGCGCTGGAGCCCGTTTCCCCGCACCTGCCCCCACTCTACCCGCTGTTGAGCACCCAATCCCCTTCCTCCCCCACCCCTGTCCTGCCCTATTCCCCTCCTCCCCCACACCCTCGTCCCCTGTCTGTCTCCTTTCCTATCCTCCTCCTTCCCCGTGGCCCCTGGCTTCTGGCCTCCCTTCTCTGCCCACCCCTGGGTTTCTCCCTCTCCATCTGCAGCCTGGGCCTTGGCCTCTCCCTTGGAGGGCCTGGCCCTC
GTCCCTCTCTTGGTCCCTGTCTCCCATCTGGATGGTGCAGGTGGACGACATGTTCTGTCTCTGTCCCTGGAACTTTGTAGGTGGCAGCTCTTGGCCTTGTTTGGGTTTGAGGAGGCGCCACTGGGACCAAGGGAGTGGGGAGACCAGGCAAGGATGGGTCCATGGCAGCCCCCTGGGTGCCTGAACCAGACGCTTACTGGGTCTGACCATGGACGTGAGTGAGTCCTCCCCACGCCTCTTGCTGTCCGCTCCCTGAAACATCTTGGGAAAGGAGAGTTGGCCCATCCTGAGACCTCATTCTGGTGGCAAGCTTCAGCCAGGGAGGC
ATTTGTCTTTTCTAGTGTATGCACTTAGCATTTAGAAATGTAAATGCTTAATGGCATTCAACAAGTAGTAGTTTTTAAAAATATATTTATGTATTTCAGAGACGAGGTCTCCCTGTGTTACCCAGGCTGGTCTTGAATCCTGGCTCCTTCCGCCTTGGCCTCCCAAAGTGCTGGGATTATAGGCATGAGCCACCATGCCTGGCTGGATATACAGTATTTTTGTTCAGTTCAAATTATTCTCTAAATTTTATTTTGACTTGATCAATTTATTATTTAAAAGTGTTGTAATTTTTAAACA
GAGACCGTCAGCAGCCCCCAGGAGGCCTAGCTGCCCAACTGCCCCAGTGTGGGTGCCTGGTAGATCTCAGCATGAATGTGAGTGTGGGTGCAGGGTCAGGGGTGGAAGCTCTAGTACTGTGTGAGGCAGGGCACCCCTCCCGCCAGTGGCACAGTTCATGGAGGCTCCTCTTGAATGCTGTTTGGACAGGGTCTCATTCAGTTATCTCCATGTGGGGACATTGATAAACCAAGGCACAGAATCTGGCCCCTCACATCTCAGCTCCCAGCCCCTGAGCAAGGGAATTCCCCAGGCTGAGTG
TTTTTTTTTTTTTCCTGAGACAGAGTCTTGCTCCATCGCCCAGGCTGGAGTGCAGTGGCACAATCTCAGCTCACTGCAGCCTCTGCCTCCTGGGTTCAAGCGATTCTCCTGCCTCAGCCTCCTGAGTAGCTGGGACTACAGGTGTGCGCCACCACGCCCGGTTAAGTCTTGTATTTTTAGTAGGGACGGGGTTTTGCCATGTTGGCCAGGCTGGTCTCAAACTCCTGGCCTCAAGTGATCCACCCGCCTCGGCCTCCCAAAGTGCTGGGATTACAGGCATGA
GTAAGAGAAGACCCCTTAGGAAAAGCTACTGAGTTTTCTGTCAACATCTACTAATTTTCTCCCTGTGTTTGTGAAGCAATTCGTATCACTTAAACTTTCACTATGTACACATACATAAAATATGTATTAATACAATTAGATGTATTTTGTTGTTTTGAATTAAAAATAGCAGTTGCATCAGCATTAGGCAACTTACTAGATAAAAATGTGACTCTGAAACAGTGGAAGAGCTTTTCCTCTACTCTTAGCCCCCATGGTGACTGC
GAGTGCAGTGGCGCGATCTCGGCTCACTGCAAGCTCCGCCTCCTGGGTTCACACCATTCTCCTGCCTCAGCATCCCGAGTAGCTGGGACTACAGGCTCCTGCCACTATGCCCGCCTGGCTAATTTTTTTGTATTTTTAGTAGAGACAGGGTTTCACCGTGTTAGCCAGGATGGTCTCGATCTCCTGACCTCATGATCCACTTGCCTCGGCCTCCCAAAGTGCTGGGATTACAGGCGTGAGCCGCTGCGCCCGGCCGCTGCCTCTCTTATTTGCTTCCGAACAAGCTC
GGGCTTCAGGAAGCTGCCTGGCTTGTGTGCTACCAACAGTCCCCCGGAGAAAGGAGAGGAGAGAAGGGTTCAGTTCCTGCCAATGGGGACCATTGTTCCTCCCCCAGTGGTCCCATGCCCCGCATCCCACATTAAAAACAGTGGGACCTACAGTGGCAACACCGGAGTTTCTTTACGGGAGGGGCTTAGGGGACCCAGCTGGGGGATTTATTTAAAGCTATGTTTTTAGTGCGGGTACACAACTTTCCCTTAGAGCATGTGCTTATTTGGAGTGGCTGGAGGCGTTGATGG
GCCTCTGTTGAGAACCATAGCTCTCATCTTTCCTCCTTCTGTAGTGGGTTGAACTACAGGCTCCCCACAAAAAGATATATCCATGCCTTCGCCCCCGGAACCTGTTAATGGGACCTTGTTTGGAAGGAGTCTTTGCAGGTGTTACTTAGTTAAGGATCTTGAGATGACATCATCCTGGATTATCTGAGTGGGCCCTAAATCCAATGACTGATGTTGTAAACGGGAGCGTGACCGCTGAAGCACAGCATCACAGGGGCACGTTTAGGCCTCTGGATGGCTGCGGG
CCTAACCAGCAGACAGTGAAGGTGGAGTCCACGTTTCTCGGCCTCCACGCATAGCGAGTCTCAGACCCCGCAAGGCTGCAGACAGTGCTGTGTAAGTGGGCCTTCAGTCCTGTGGGGAGCCCAGGTTGAATCCCCAGGAATAGAAGCTCCAGAGGAAGGTCCCCAATCAGTCCGTGGTCCCCAATCCTGAGAAGGGTTGCCTTTTCTGGGAGGAGCCTGGGTCTCATCGCTATGCGGGAACAGGGCTCTGGGAGGTGTCCAGGAAATGTGAGACCGGAAGTCGCCGTCAGGGAACGGAGTAGTCTGTGGCCCTGTTAGAGGAAACA
CAGCGACATGCCTGGCAGCCTCCCGCCCACCTACGCCCCGCTCACCACCAAGGAGCTGTCAGCATCACTGCCCCCAACGGCATCTGGCAAAACTGTTGGGGGTGAGCCAGAGGGAGCACCCCCGTCCCCAACAGCGCTGAGTTGAGAGCCACATCTGTCTCCAGGCACTGCCACCAGCAGGAAGGGAGGCCACCCTGAGCCTGGGAAGACTCCGGAGCTGGGTTATCTGAAGGCCGGGAGTTCAGGTGGCCCCAGGCAGAAGAGGTGGCACAGTGAAGGTCCACACATGGGAGGCGGGCGGAGTGGCTGAGCCTGAAAGTTGGCATCTGGGCCCACCAAGGACAGGCCTGCCATGTTTGAGCCCTGAGCTGAGCCTCCCCAGAGCC
CAGACCCATCTGCAGATAAACCACGTTTGTCTTGCCAAATATGAATGGTTCTTACTTCCTTTTACCCTGAGCAGAAACCCTGTCCCCAAACTCCTCCCCACATCAGGGTTTGTCCTTGCAGTGGTCCGTTCCTCTGGGGATCAAGGTTCCAAGTAACTTGCTCTAAAACATGTGACCTCGGGAGGAAGCATATGACCCCAGGCAAGTTACGGGAATCCTCCAGACTACAGGTTTGTGGATAGGGCACTGCCCCGGCTACCTTGCAGAGTTCATGAGTTCCTGTTTAGGAAAGTGCTTTGTGAATATGAAGCAAAGGAAACACACTTTTATAATGACTGCCTTTGCCATAGTTCACACCATGGCTCCCAGAGCACATCAGACATAGCCAAGGGGTCACTGCAGGTGGGGCCAAGCCTGTGCCTCCTTTCAGATACTGCTGCTTCCACTTCCTTGGGCAAGTGA
GGTCTCAGAGGCCTCTCTAACTGCTGCCACAGGCTTTCTCTTTAGAGCCCCAGCTCAGGTCCACTGAGCTGCCTTCTCTCCATTCCAGGCTGCCCTGCCAAGAAGAACGTGTGTGACAGCAACACTTGCCACAATGGGGGCACTTGCGTGAACCAGTGGGACGCGTTCAGCTGCGAGTGCCCCCTGGGCTTTGGGGGCAAGAGCTGCGCCCAGGGTAGGAGGGGCGGCTGTTAGAGGCCACAGCCTGGGTGCCATCAACAGTCTGGGAACTGGCAGGGTTGGGGCAGGCACTGGGCAGGGCTCTGCTGAGCGGGGCTGTGGGTGGAAAAGCGTGTCTGGGCAGAGCCCTGAAAGGGCAACACAGGAGACAAAGGGGCCAGTCAGAGGCAGGCCTGGGCACAGCGTGGGGCGGTCCCAGGGCAGGTACGCACTTTGGAGGGCGGGGCTGATGAGGGGAGTGGGCTCTGCCTCCCGTGCAGCCGCCACCGCTGAGCATCACAGCCCCAGGGCCCTCTGAGGCTCCACCCGTCACAGTC
CAAAACCTTAGCTACATTCTCGTGGGCCAGGGATAGGCAACGCGTGCACCTAGACCTCTTGCTTGCCCCCACACTCCGTCTCCCCAGGGCCACCCCCTCAACCCCCCCATGCCATCAGAGTTTTGAACACCGCTGGAGATGGCGGGGGGGAGGGGGGCGAATTTGGAGGCGGGACCCGAACTGCCGGCCAAGGACCAAGGGCTGGCCTCGCCCTTCGCTCCCACTGGGCACCGTTCTCGCCGCGGGACCTTGCCTTGAGCGCGCCCCCTGCGGGCCGCGGTGGGGATTGGCCCCTTGGAAAGAGGGAAATAGGCTGCGCG
CAAAGATATCTTTGCTATATTTTATTTCACTCAAATTCAAGGATCCCTCTCCCAGGACAGCTGTGACTACAGACCATGGGATTCACATCCTCCCACCCCACGGCGCAGGACCGGCAGGGGATCTCCAAGAAGCCCCTAGCCTATGGGTCGCTGAGACCCTCCTAGAAGTTTCAGCCTGGCTGATGACATGCATGTGTGTTGACCACGGCTTGCGGATTAAACTCAGATATGAATTATCTAATGCCGCCATGGAGGAAATGTAATGTTAAGACCCAACTTTATTAAAACTGCTAGGCAAATAATAGAATGCCAGGAAAACCATTTCAGCCATAGTTTCTCCAAGGGGCGCCTATGACTCACTGGATCTGGAATCCCCTGAAGTGTCTGTTCAAACAATTTAGATTCTTAATCCATCTTTAAACCTTCTCAACCAGAACTTCTGGGAGGGGATATCTCCCTCCCTCCCAGGAATCCACAATTGCAATGAGAACCTTGAAGTCCACTCCTGTCCAGGGAACAGCCTTAGAGAACTCAGGCCCTCCAGTGAAGGAGGAAAAGACAAATCTAGTTGTAATACTTGAAGTATATTGCTCATCTGTAAATTACCCACCCAGGTGAA
GGCATGTCTCAGTGTTTGCCTGTCCCCACCCTCCACCATACCCACAGCCACTGGGGAGCAGTGGCTTCCTCAGCTCAGTGAGGCGATGGGAGAGGAAGAGGGGCCTGCTCTGTTCCCTGGGCCAGGGCTAGGGATCAGGCCAGGCCCCACCCCCAGCTCAGGCCTTGGGGAGGGATGATTACAGCTGAGGGAACACAGGGTGAGCTGACCCTTCCTGGTTGCATCTCTTGGTGCTGGAGCCACCCATAGAGGTCTGGGCATAGCTTCCTAGCACCTGAAAATTGAAGGAGACTTTCATTCGCTTTGGGTCAGGCCCTGGGCTTGATACTTTACATACACTGATTCCTCCTCGCAAAGTAGAAATTATTGGCCATGCACA
ACAAGCTATGGTTTCACAGAGGACAGAGCTCACTGTCTCAAAGGCCTCTGGTCCCTGAGTTATTGGACTTCAACAGGAATTTCTAAAAAAAATTGACTTCCCCTTTTTTTTGAGACAGGGTCTCCCTCTGTTGCCCAGGCTGGAGTGCAGTGGCATGATCTGAGCTCACTGCACCCTCTGCCTCCCGGGTTCAAGAAATTCTCATGCCTCAGCCTCCTGAGAGTACCTGGGATTACAGGCATGTGCCATCACACCCAGCTAAATTGTATATTTTTAGTA
CCACCCTCGTCCCCTCGGAGGTCACCAGGGACTTGGATGAACCCCACATTGCTCTCACTCCCTGGCAGTGGCATAAAGTCTGGAAGGCCCTGAGCACAAGAGTTGGCCCTAAGGAAGCTGTCAGTAAGTGACAGCTGTGAGGTTAATCCTGGTCTCTGAAAGGAGAGAACCCAGAGGGGGCTCAGATGGCTGCCAGTGGGATCACTGCAGGGTCACTCAAGGGCCAAAAGCATAAGACAGGTGACTTAACGGACGTGGCAGCCAAAACGGGTAGAGGCTGGGGCAAGCTAGAGAGC
CCCAGGGTCCTCGGTTGCCCAAGAGCCTGGCCTGCCCCCTCACCAGAGACACAGAGAACCCTCCTGGGTCAGATTTTCCACCCCAGGACGTGGAACTGACGCCCACCCCACCCTAGCATCATCCCGGACCCAGCATCCCCTGTGGGCCAGAGGCTCCACACCAGGGCCTAGAACTCACTCTCACCAGGACTCAACAAGCTCTGCTGGCTGGGAGCCTGTCCTGACCTCCCCCAAACCAGAGATGCAGCACCCCCTTTTTTGTTTTGTTTTTTGTTTTTGAGACCGAGTCTCACTTTGTCGCCAGGCTGGAGAGCAG
CGTCAGAAGCCCGGCTCCTCGCCGGGGAAGGCCGGATGCTGGCCCGCCGGGACCTGGGACTTGTGCCACATGGAGTGTCGGGAGTCTCCATTGCCGCGAGTTCTACACCACAGGGCCAGGCTGTTTGCTCCCCATCGGTCGCTGCCCCCAGCACCCTGTTGTTATTAAGGACTCATTTGCTTGGAGCGGCATCATTACAAGGGTGTGGGGTACTACATATACTCCCTATTTTTCTATTTTCGAAAGGCTGCAGGCGCGATGCACAGTGCGCTTGCACGGTGGGGCCTAGTGCTAG
GGAGTTTGAGACCAGCCCGGCCAACATGGTGAAACCCCGTTTCTATTAAAAATACAAAAATTAGCAGGGCGCAGCGGGGCGTGCCTGTAGTCCCAGCTACTTGGGAGGCTGAGGCAAAAGAATCGCTTGAGCCCGTGAGGCGGAGGTTGCAGTGAGCAGAGATCACGCCACTGCACTCTAGCCTGAGCTACAGAGAGAGACCCTGTCTCAAAATAAATAAATAAATAAATAAATAAATAAATAAATAAATACATGAAAAATTATTCTGGACCCTTTCTCGGGGACAGCAGGACTGCCCTGACCTCCTCCCGGCCCGCAGGTGTGAAGACCCCCTTGTGGAAGAAGGAAACGGAAGAGCTCCGGGC
GAGACCGTCAGCAGCCCCCAGGAGGCCTAGCTGCCCAACTGCCCCAGTGTGGGTGCCTGGTAGATCTCAGCATGAATGTGAGTGTGGGTGCAGGGTCAGGGGTGGAAGCTCTAGTACTGTGTGAGGCAGGGCACCCCTCCCGCCAGTGGCACAGTTCATGGAGGCTCCTCTTGAATGCTGTTTGGACAGGGTCTCATTCAGTTATCTCCATGTGGGGACATTGATAAACCAAGGCACAGAATCTGGCCCCTCACATCTCAGCTCCCAGCCCCTGAGCAAGGGAATTCCCCAGGCTGAGTG
CCGCACCGGGAGAGCCCAGCTGCAACAGGCAGCCTCGCCTTCTCCCAGGGCCTCTCCCGCTCATCTCATGGTGCTCTGGCAGGGAAGGAGCACAGACCTGAATGTCACAGGCAGGACTGGCCCACATGGCCTCCGGATGGGTGACCTTGGACTCACCCCCTGGCCTCTCTGTGCCTCAGTTACACCATAGATCCAGTGATGACTGAAGGGCCTCCCAGTTCTAACCCTGGTGTTCTCTATAATCCCAGGAAGGCCCCAGACTTCATTCTCAGGGACAGTTGGGGCCACCCACACAGCAGACAGGGGGACCCTCCATTGGGAGTGGGA
GGGCAGCAGAGCCGTTACAGCGGAGGTGGGAGAGCATGGGCTGCTTTTTGGACCTTTTTAGCATGAGATGCTTCTAAATGTTTGGGTGGAGAAGCAGGCATGGGGAGGGTGTCTCAGGGGCCTGCAGAGCCACAGGCTGGCAGGGCACATGGTGGGGACATGTGTAGCTGAGGACTGTCCTGGAGCTGCCAATATCCCTGCAGGAGGGACTCCTGGGAGTGCTGGCCTGGGCGTGGGGAAGATGGGCAGTGTCCACCCAGGCCAGCTTGGCCAGCCCTTGGGAGTGGCTGAAGCTCTCTGGGGGTAGGCGT
TCAGCTGGAGGGGATTACAGGGGAATCTGTGCTGCGGATGCTGTTCCGGGTCCAGCCCTCTGCCCTGGGCTTGGAGTCAAGGTCTAGGGAGGCCACGGGAAGGCACCGACACCCACCAAGCTCTGGGAGGTCGCTAATGCTCACAGAGACCATAGCAGCAATGGTACCGTGATTGCAACCTTGTTCCATGCCAGGAACTGTGGAAAGCACTTAATGCAAGCACCACTTAATGGGGGAGGTACTAGTCTGATCCTCTAACTCCTCCTCCTCTCT
TACGTACGTGTGTACACACCTGTGGTGGGGAAGGGTCTTGGCTGGAGTATATTGTTGGGAGTCTCCTAGGACTTAGGAATGTTTTAAAAGATGGAGGCAGGCTTTAGCAGCACCAATGGAAGTGCTTTTAAGTAAGCAGGATATTTGGGGTGCAGGGTTTCTAAACACTACTTGCAAGCTATGACTGTGTGGGCCAGGCCGTAGGCAGTCTCGCAGGGCTGGTTAGAAGTTACAGAATTCCTGTGCTGTCCCCTGTCAGCA
TGGGCCTCAGAGGGTGGCAGAGGAGGTCTGCAGGGGCGAGAATCTCGGACAGAGCCGAGGCACAGGTGAGCGGTGCCCGGCACAGCAGCCTGGTAGATGGGATCGGGGCGGACAGCGGGGGAGAGCGGAGAGGGGTCCGCCTGGGTTCACACCCCAACACCCACCAGGAGCCCCTGGGAACCAGTCAGGCCCCCAGCCCAATCCCAGTTTCCCCAGGCCACTGCTGGAACAAAAAGCCTCACTGCAGACAATGGGCCCTTTCTGTAGATGCCCG
GCGGCCCTCTGGCCTGTGGCTGGGAGTTCCCAGAGCCTCACTTCCTCTGTCCCCTACCTGCAGGTTCCGGGGCTACTGTGAAAGGGCCTACACCATCCTGCGGCGCCACGGGCTTCTCTTCCTCCACCTCTTTGCCCTGATGCGGGCGGCAGGCCTGCCTGAGCTCAGCTGCTCCAAAGACATCCAGTATCTCAAGGTATGTGCCGGGCAGGAGACTGCTGTCGCCAGTGGACTTCCAAGGCCTGCCCCCGAGCAATGTGACCTAGGAGGGCCCTGAATGCAGTAGGCCCCAAAGGGCACTGA
AAACCCCGCGGTGCTCCCTGTGATTCACTTTCCAGAGGCCCCTCAGTGCCCCGACGCTGGCCCGGAGGGCGGTCGCTGACTGTCTTGAGACTGAAGCTCACTTTCGGATCCTGGGCGTTCTTGCCAGGTTTTTTTTATTAATACAGAGAAAACCAGTGGCTTTGTGACAGTTAGTTTTGAAACTCCCTGAGGAGGGCCGAGCGCAGTGGCTCACGCCTGTAATCCTAGCGCTTTGGGAGGCCGAGGTGGGCGGATCTCCTGAGGTCAGGAGTTCAAGACTAGCCTGGCCAACATGGTGAAACCCCGTCTACTAAAAATACAAAAAATTAGCCGGGCGTGGTGGCGGGCACCTGT
GACGCCATTATCATCCCATTTCACAGGGGACGCCGGGCTCAGAGAAGCTGTTACTTGGCCAAGCTTTCCTCCTGGGCTGGGATGGGGCTGGGCCTCCAGCCCAAATGTTCTGATGCCACTTCTGAGCTCTTCCTGTTTTGCCACCCCTGAAAATTAATTCTCCATACAATGCTTATCTTTGAAGGCAAAGAGCTAGAAAATACCCAAATGTATTACATTGTTAGGAGACTACATTTCATTTTCTAAGTATAAAGTGAGAACCATGAACTAAAACAAAACCAGCCTACTAACT
CAGGAATGGGGCCTTGGCCCAGAGACTGGCTAGGGAAGGGGTGGCGTTTAGGAAGCTGTGAAGCCAGGGCAGGGGCTAAGGAAGTACCTGTCATTGGGCATGGGGCCCCCAACCCTGCCCAGTCTCACCTTCATGTGCAGGCTGGAGCCCAGGTACACGGTGAAGATGGCCACAGCCTGCCACCAGTGGTAGATGGTGAAGATGAAGTCCTGTCTCTCCTTGTCTTCGTACAAGATTCCCAGGAGTGCTGCAAGCAGGCAGTACAGGGCAGGCAGGGG
CGTGGGTGAAGCACGTGAGGCCTGGCATGCTGCACGTGTCGTTGTTCTGCAGGCGCTTGAGCAGCTTGCGGAGTTTCTTCTTGCGCTTCTGCTCCCGCAACAGCCACACCTTGTCCTTCTCTTGCAGGCCCTTCCTATGGGCGCAGAGGGCCACACACACCTTGGGCCTCTGAGGGATCAGTGACCCCATGTCTCTGCTCTTCCTGTCCACCTAAGGGCTTCGCTGAGGCTTCTCCAACAGAGAGCCATGGGCATAGCAATTCAGGGTCCCAAGTCCCAGTGCTGCTCCAAG
TAGTGGTACCCTCCAGGTAGGAGGAGCCCTGGGCATGGGTGGGCGGGGCGAGTGACCTGGGGGAAAGGGGCCTCTGACTCTTTTTTCTTGGCTTCCCGCAATCCAGACCAGCGCCACCGCCTCCGACAGTGTCCTCGCTCTACCTCTGACCTCTCCGGAGGTTCCGCTGCCTCCAAGCCGGACTTAGGGCTTCAAGAGGCGGGCGTGCCCTCTGGAGTCCCCTACCATGACTGAAGGCGCCAGAGACTGGCGGTGTCTTAAGACTCCGGGCACCGCCACGCGCTGTCAAGCAACACTCTGCGGACCTGCCGGCGTAGTTG
GAGACAGGAGCTACTCTGGGAAAAGAGTGAATTCTGCTGAGCTGGGCCTGTGTTCCCAGCAGGCCTCCCCCTATACTTTCCTCCTGCGTCCCTGCATAACCAGCTCTCCGCTCCCTCAGAGGCGCTCCCCTCCCTCACAGCGTGCTGCCATTCTAGGATGAATTAGATCTTCCCAGGCCCAGGTCAACTAGTTTCATCACCACCTGACTCGTTACATTTCCTCTACCACATTCCCATGGAGTGGTCTCAAATCTCTGTTTGAATGCCTCCAATGGCAGGCACTCACTATCAGGTAG
GGCCTGGCAGGGCCTCCCTGAATCTCCCTCCAGCCAGGCAGGGGTGGGCCAGGGCCAAGGGCCACCTCCAAGCAGTAAAGCCCTCCAGGGTGGAAGGGCAGGTGGCCCCCTCTGTGTCCCATCCCCCTTAGTCCTGGCAAACCCTCACCTGCCTCCTGCGGTGCCCCCTGCCCTCTTCTGTGTCCCCTGGGCTCCCCCAGCACTGCATCCTCCCGGGTAGGGTTTCAGGACCCCCAAGCCCTCCCAGCTCACCCAGACCCTTCCTGAGGGTCCTGCTTCCTGGCACCACCTTCTCTTCCTTGGGGACAACCACAGTGGAGAGAGGCAGGGCTCTGCCTGTCCTGCTAATGCAGGGGTGCTGGCCTTCTGGGGTCCTTTAGAGAACCTGATGAAAGCTATGAGTTTACAAGCAAGAAATTGTCTGGCACCGTTTTCACTAACAACATGCCCTGAAGGTGGACCCGGGCCCTCAGGTTGTGTTTTATAAGCCTTGGGAGCGCTCAGGATGCATTTGACTCCC
GTGTCTTCATTGTGACCCAGTTAATGAGGTTTAAAAAAATGATTCCAGAATCATACATCCAAAGAGCATTGTTCCTCAAAGTAGCCTTGGAAACTGAATTTCTCCCAGAAGACAAGCTGCTAATGACTGGGAAGTTAGCACCCCTAAGTTTCCAACAGCTGGCCGGAGAGACTGAATGGAACAAAGAAAACTGAACCCTGCTAAGGAAAGGAAGCCCAGATTGAGGTACCATGCCTGACTCATTTACAAATCATGTCGGGTCTCCAGACCATCTGGTTG
TACCCTCCATGCCTCTGCCTCTCTTGCTGCACTCCCCCATGAGGACTAGAATCACCTGGCTAGGCTGCCTCCCCAGCTAGATTGTGAGCTCCTTAAGGGCAGGGATTGTGTCTCAGCTGCCTCTGTGCTCCCAGTGCCAAGAGCAGTAGCTGGCTCCGGGAAGGTGCTCAGTTAATGTGCTGTTGAATGGAGCCCATATTTGGGTGTATTTACCATACACATGCACGCATGCACACACAACCCAGGTAGAATCAGACCATAGAAGTAGGAGCCTTGGGGTCTGGAAGAGGTC
TTAGACAAACATTGTGATTATTTTCAATTAAAAATTATTCATGCCAAACATACAACCATAATTCGATATCTAGTATAAGTAGCCTTCTCTTTCCTTTTTTTTTCCGGACACTCAATGGTGAAATGCTTCATTACTTTAAAAACATGCCCAGGCCGAACGATGGGGACTCTAAAAAGATCAGCGGTTTGCCAGGGGTTGGGGAGGAGGGAGATGAATAGGTGGAGCACGGAGGATTTTTAAGGCAGTGAAAATACTCTGTATTATAGCATAATGAGTTCT
GGGAAAACGCCTGGAGCGGGGCAGGGGGCACAGGCCTGGAGGCGGCTCTAGGGAGAGGTAGGGGCTCTGGGCTGGCGGTCCCCCTGCTGGGGAGGACTCACCTTCACATACAGGAGAGAAACATCATCCCTGTGGCAGGGAAACCCGTGTGGTGGGCTGAGCTTCCTCGCTCCCTCTCTTTGAAGCTCTCTCAAGCCCCTCTGAGCATTTGCAATTGTACCCCCTTAGCTGCTGCCACCCTTCATCCGGATCCCCTCAAACACTCCACCCTCACACCCTGCAGAATCAGGAGAGAGGAACCCGCCTCCTGCGAGAGCCGCCGCC
GGTCACAGGTACCAGAGATGGACAACTTGGCCAGAAGACATAGCCTTATCTCACTTATCTCAGACATGACATGGACAAAGACCAGCTGAAGGACCAGGAACCAAACTGTTGTCACCTGCAGCTCCGTGGCTTTTTTCATACCAGGTCCAAGGGTTGAGGGATGGGAGACCTGGCCAAAGAGGGTGATCGGTGAAGCAATCTATTTTCCACCTTGAGGCTAACTGGTAGTTATTTCTTTCTGCCTATGGAGACCTCTGCTTACCTTCTGACCACCCACTCATGGCAAGGTGTTCTCAGTCTCCATCTTCAGACCCCACCACCA
CTCAAGGATTCTGGCGCTGCAGATCTAGGGTGGGGACAAGGAATCTGCCTATTTGCACCCCTTTGCGTTGATTCCGGAAGATTTTCAGACCTGGAGTAATGTCTGTCCCAAGCCACGTGATGACCTCTCAGCGAATGTGGCAGCTGAGGAGGTGTCAGCGGTGGGGTCGGCTGTGGGTCCCTCTGTGGCCTTGGTCGCCTCCCTCTGGGATGGGGGCAGGAGAGGAAAATGTCGATGGTTCCACCTGGCCTGACTTCCCTGGCCCCCCACAGCTTCCACCCTCAGGAAG
CTCGCACTGTCACCCAGGCTGTAGTGCAATGGTGCCATCGTGGCTCACTGCAACCTCCGCCTCCTGGGTTCAAGTGATTCTCCTGCCTCAGCCTCCTGAGTAGCTGAGATTACAGGCACCTGCCACCACGCCCAGCTAATTTTTTGTATTTTTAGTAGAGTTGGGATTTCACTATGTTGGCCAGGCTGGTCTCGAACTCCTGACCTTGTGATCTGCCTGTCTCGGCCTCCCAAAGTGCTGAGATTACATGCGTGAGCCACCGCGCCCAGCCCAATTTTTAAATTTTTTGTAGAGATGGGATCTC
TGGGGCAGGCTGGAGTGAAGGTCCAAGCGCTGGACCCGAGCAGCAGCCTCAGCCCCAATCTAAAAGCTCAGCCCGTTTTCCCATGCATACAATGGGCATAACTGTCCCAAGAATGAGGCTTGCTGGAGTTACTGGCAAGCTGCGCGCTGTCCGCCTAATTCACCTAATTCAGGGCAAGAACCGCTCTCTGGCCCCTGCACCTGGGAGAGGTGGGGTGCTGGACCGAGGGCGAAGTAACAGCGTCCTGAGGGCCCATCCCCAAATCGCCTTCCTTAGGGAAGCCGGAAC
AGAAAGCCCTTGGGTCTGGCCAGGCCCGGGTGTGGACAGGGATGCTCACATTGAGCCTGTGGACACAGAAGAGTCTTTATTCGGGCAGACTCTTGAGCCCTTGTTCTGACTGAGCCTATTGGTGCATTTGAGGGGGGTTGGGGGGAGTGAGGATTTAAAAAAAAAAAAAAAGGTCTTGAGGGATGCTGGGGAAGGAAGAGAAGCCAAGTGTCTGGATGGTGTGACCCCAGACTGCAACGCTAGAATGACTCTCAAAACATTCTCCTTTATCAAGGAAACAAGAATGT
GAAGAAGGGAGTAAGCAAGAGGCTTACTGTTTGGAGCTGGCAGTGTAATATAAAAATATGGTGAAATGGAGGCCATGTCCCTCAAATCCTAAACCTCTTTTATTCCCCCATTAAAAATGCACTACAGATTATAGGCTGCATAACCAATATTATTATAGAAGTAGAGTAGAACAGGGCCACCCCAAAGGTTTTAACTTTCCTGATCAATATTTAATAACTTAAGAGCACTGATGGAACTTTTAGGAGAGATTCCTGAACAATACTGTCAAT
CAGCTAGGCCCTTTGGGGCCCCACCTGGCCACACAGTGAGGCCTCAGAGGTTGTGAAGGGCCCCTTCCTCCTTGCTGTCCTCTCCTACCCAGGCCACTGTCTCCACACCACAGCAGGGGTGCCCCCATCCTGGGTTCTACAGGAGAGAGCACCTTCTCTCTTGACACTTCTCTCCCTTTGTCTGGCCCTCGTCCTGTCCCCTCCCTGCCAGCCTGTCTGTGCACTGACTGCATCAGGAGTCCAATCTGGCCAGGTTCTGCCAAGCTCAGGGAGGGCTCTACAGGCAGGCTCGTCGGCCTGGGCCCTACTTCCCAGTCTGC
TCAGGAGTTCGAGACCAGCCTGGCCAACATGGTGAAACCCCGTCTCTACTAAAAATACAAAACTTAGCTGGCCATGGTGGCAGGCACCTGTAATCCCAGCTACTCGGGAGGCTGAGACAGAAAAATTGATTGAACCCGGGAGGCAGATGTTGCAGTGAGCCGAGATTGCGTCATTGCATTCTAGCCTGGGCAACAAGAGTGAAACCTCGTCTCAAAAAACAAAAAAAAAAAAAAGAAAAAAAGAAAGAATCCAGGCAGCTCAGTAACAATAGAGGTAATGGTGATATTAGTAAGATAATAATAATAATTATGACAATAAGAG
GTAACCTCAGGGCAGGGCAGCCAACTCCACAGGCTACATGGATGGAGATGTGGATAGAAGCATCTGCCCTGGGTGGTGTGGGCTGACCCCAAGGGTCTTGGCACCAGGGCTGATCCTGACTTGCTGGTCCCCGAAGGGCGTTGGAGGGTATGGTGCCCATCCCTACTCTGGTCCCATTTCCTCAGGCCCCTGATCCCACAGTGCCTGGGACAGGGCTGTGGGCCCAGGGAGCACCCTCCCTCTCTGACCTCTGCCTGGTCTTTCCGGGAATGGGCCACTGGGCTGCTGGACTGGAGGCCAAAGTCCTGCGGGGA
GGCTGCCCCAGCCCACCTCCCGCCTCCCTTCCCACCAGAAGGACCTGTAGCTCCTGCAGAGCCCTCCTGGGGCACACCGTATCTAAGGGGCTGGAACATAGGGGAGCCCTATTCGTTGCTATGGGAACAAAGACAGCCAGGGTTCGGCCCCCCCAGACAGGAAGGGTCGACTCAGGAGACACGTTTTCCAGGTGCTACTTCCTCCTGCTGCTGCCACTGCCCAAAACCTTTGGCCCCCATCCCAGGGCCAGGGGCAGAGGCGGAGCCAGTCCCGAGGCAGCTGAGGACCCCACCATGCGCTTGGTGTTGTGCACGGCCTCCAGCCCGGA
TGCAGTGGTGCAGTCTTGGCTCACTGCAGCCTCCTGCTGGGTTCAAGAGATCCTCCCACCTCAGCCTCCTGTGTAGCTGGGATTACAGACGCCTGTCACCATCCTCGGCTAATTTTTATATTTTCAGTAGAGATGGCGTTTTACCATGTTGAGGCTGGTCTCAAACCTCTAACTTCAAGTGATCCTCCTGCTTCAGCCTCCCGAAGTGCTGGGATTACAGGCGTGAGCCACCACGCCTGGCCAACTGATCCCCACTTTTATAGGAGCAGACCTGGCCTTGCTCAAG
GAGGCGGAGGTTGCCATGAGCTGAGATAGCACCACTGCTCTCCAACCTGGGCAACAGAGCAAGACTCTGTCTCAAAAACAAAACAAAAACAAAAACAAAACCATAAAGGTAGGTAAGGTCATCCTCTGATAGTGGAACTTACTACATAGATACATGCCAGGAGGCAGTAATAGTAATAAAATATCATATAAGACGATGATGATGGTGAAACTGGTATGACCTACTTCACCAACTTAGATTACAAAATGGTCAAATTTCTTTTATTGCTTAATTTATT
CACTTCCAGTAAATGCAACTGAGCCGTCGCCAGCAGAAAAAGTAGAAGGAGGTGGACAGACTTGTCTATGTACAATGAATAAAAATACCATGATCAAGAATATTTAGTGATGTAGTTGCTTGCATATGCGTGGAATATATCTGGAACGTCACAAAGGAAAGTGGTTACCGTACCTGCCCTGGTGACCTAGGAGGGTGGCTCATGACTTCCTTGACTTTCGTACCATGTGCACATATTACCTACTCAAAACCAAAGCATTTAACAACCTAAAGATATATTTAATAAAATGTGTCGGTCAGGCGCCGTGGCTCACGC
TCCCATCAGCTCCTCAGAAGGTGGGAACATTGCTCACTGTTCCTCTCTTTCTGGCTCTGCCTCACTCCTGTGCCTCTCACTGTGGCATGTGGGTGACATGCTGGGACATGCTGGTGATGCCATTTCTCTGCGTGGTCCCATTTATCCTTTGGAGAACTGATGACAAATGATAGGTACCTAGGCAAAAATCATATGTCCTGTTCTGAAGTAGGATTTAAGGGGATGTTTCTGTCTTTTCCATGCCCTTCCTGGAACCCTAAGAATTTGTGAATGTCCAGTA
TGAAATCAGCCTGGCCAACATGGTGAAACCCCATCTCTATTAAAAATACAAAAAACTAGCCGGGTGTGGTGGCAGGTTCCTGTAGTCCCAGCTACTTGGGAGGCTGAGGCAGGAGAATCGCTTGAACCGGGAGGCAGAGGTTGCACTGAGCCAGAATCGCGACACTGCACTACAGCTTGGGAGACACAGCAAGCCTCCGTCTCAAAACAAACAAACAAACAAACAAACAAACAAACAAGCAAGCAAGCAAGCAAGCAAGCAAGCAAGCAAGCAAGCAAGCAAAGCAAGCAAGCAAGCACAGGGC
CAGGCTGGAGTGCAGTGGCACAATCTCGGCTCACTGCAACCTCTAACTCCCGAGTTCAAGCGATTCTCCTGTCTCAGCCTCCTGAGTAGCTGGGATTACAGGTGTGCACCACCACACCTGGCTAATTTCGTATTTTTAGAGATGGGGTTTCTCCATGTTGGTGAAGCTGGCCTCGAACTCCTGGCCTGAGGTGATCCTCCCGCCTCGGCCTTCCAAAGTGCTGGGATGACAGGCGTGAGCCACTGCGCCCGGCCTTTTTATTATTTATTTTATTATTTTTAATTTTATTATTTTATTT
CAGCACCTTTTGCAGGCGCTCAGAAGGGAAGAGGGGGCTCCGGGAAAGGCTGCCCTGTAGTTGCTCCCTTTTCTGCTCAGGCAGCAGCTGACAGGGGAGGCCAGTTAGCACCAGGGATCCTCTGGCCATGACAGTCCTGCCACCAACGACAAGCAAGTGAATGAGGACTGTCCTGCCCAGAGCCCAGCCAATCGGCACTGCAGACAAGGGACGCTGACCTGGACTGGGTCCCTGGCCAGGTCCTAGACCTGGAAGGGCTCTGCCATCCCATTCACAGCCCCCAGGCCACTGATGGCAGCACCTGGACCTTGGACCCTGGACCCTGAGCCCTGGTCTCAATCATGACGTCTGTGC
TGGGAAGGAAGTCGGTAGGGGTAGGAGTAGGGACAGGCTGTTGTCTGGGGAACAGCCTCTCTTCCACTTGGATGCTGTTATGGACTGAATGTGTCTCCACTAAATTCATATGTTGAAGCCCTACCCCCAGGGTGGCTGTATTTGGAGGTAGGGCCCATAAGGAGGTAATTAAGGTTAAACAGCATTGTAGTAATAGGGCCCTGATCCTATAGGATTAGTGTCCTTACAAGAAGAAATACCAGAAAGGTGTTTCCCTCCCCTCCCCTGCATCCACACACT
GCTGGGGGTCCTCAATACCCCCCCCAAGAGGAAATGCAACCCAGGCCACAGCAGGACGACCGCTGACAAGGACACAAAGGTGGCCCCCGAGGAACAAGTCCCCACCCCACCCAAGTTCAGCTCAGAGACCCCCCACACACACTCACACCCCCTGAGGATGCCGGACCACCCATGGGGGCCCAGAAAAAAAGGAATCCGTGCCTGAAAAAATATTCTACCCGGTGCAAAAAAAACGAGCTACCCCAGGAGGCTGCACAGCCAGCCCTCTGCTTCCAGTCCACGAGGCAAGACCTCAACCACG
AAGTCTCTGCTGTGGAACCCATTGGCTGTGTGGCTGTGGGCAAGGCCCTGGCCCTCTGTAGGCCTGTTTCCTCATCTGCCGGATGGGAGACTGACTCCTGGCCTACTTCACCCACAGGGCAGGCGTGAGAGGATGGTCGGGATAACATGGGAAGAGAAAATTGCCCCTAGGAGTGGGGGTGGCTTCCCTCCCTCCCCAGAGTGGGAAGGGCAGGGGCTTCCCGGTCAAAGGGAAAAGGAAGAGGAGGGCACAAGCCCTCCATCTGCTCACCTAGGGCTGGGCACACCTGCCTCCATCGCAGGGTTGTTGAGGAGGGGGCCTGGACTGTATGGGACAGGAGGAGAGAGGC
GTCTGTCTCCGGCCACAGTTCGTTTCTCGGTCGGTTTAGTGTCCGTGTAGCCACCCAACCGTGTGGCCGACCATTCGCGCTTTCATTTGTCCTTCGCCTCCGTCTGCGCCGTCTGTCCTAGGGGGAGGGGAAGGGGGAGTCCTGCCAGCACCCAGCTGGGCCTTGCCTCGGGAGGCAAGGACCAGGACGAGGCCCGAGGGCTCGCGTCTGGGGCATACTTGTGCCGCTGCAGGCGGGCGCGGCGCGCTGCCCGGGCGGGGAGCATCTGCCGGGAGGGCACTCCCTCCCACCAGCAGTTAGCCCCCA
GTTAGAGAAGACTCTGCTCCACCACCTCTTGTGAAAGGCCTGACTGATGGCAGGCTTGTCCTCAGCCATCCAGAGGCCTGACTGTCTCCCTGTGATGCTGTACTTCAGTGGTCACGCTCCTGATCCGCTTTCATGTTCCACCCTGTACACCTGGCTCCACCTTTTAGATAGCAGTAGCAGAATTAGTGAAAGTACTAAAAGTCTTTGAAATGCATAGAAGAAATAATGGCGTAAGCTGTCCTCTCTCTCTCTCCGCCTTGGCTGCCAAACAGGGAAGGGCCCCTCTGGTGGACACGTGACTCGCAT
TCTCAAGGGGCATATGTTTCTGTGTGCATGTGCACACAGCTCACCCGGGAGGGTTACGTGTGTCTGTGTGCACAAGTGGGCCTCACGCAGGGTGTACACATGCGCGCACATGCACAGCGCTCACACAGGGTGTACAGGTGCGCGTGCACACAGCTCACAGTGCTTATGTGTCCGTGTATGCACACTCGCAGAGAGCCCACAGGGGGACCACTCTCTCTCTGAACACAGAGAGTGCCTGAGAATGCTGGCATCACAGTTGTTTTTGTCCCCAGTAAAACAACCACTCTCCACCTT
CTCCTTCATTACAGGCGGCAGCACCGAGTACCTGGGCTTTACAACATTTTAACCTCCCCTCCCCTCCCCTTCCCTCATTTTTCTTTTCTTTTCTTTTTTTTTTTTTTGACGGAATCTCGCTCTATAGGCCAGGCTGGAGTGCAATGGCACGATCTCGGCTCACTGCAACCTCTGCCTCCTGGGTTCAAGCGATTCTCCTGCCTCAGCCTCCCGAGTAGCTGGGATTACAGGCATGTGCCACCACACCCGGCTAAGTTTTGTATTTTTAGTAGAGACAGGGTTTCACCATGTTGGCCAGGCTGGTCTCGAACTCCTGACCTCAGGTGATCCGCCTGCCT
GCCTTGAGCCCAGGAGTTCAGAATCAGCCTGGGCAAAATTGCGAGAGAAAAGAAAAAAGAAAAAAATAATGTCACAGGTGTCCTGACTCTAAACCTGGACATTAGCCCAGGTCTCACTCTCACCAAGCCCTCTAAAGAACTCATTCTATCAGATAAGTGATCAGATGAATTATTCTACCTCCATACTATGAAATCCTATGTCACCATTGAAATTAATGTGGTGTATAATCTCCAAAGGCAATGAAAAAAAAAGAACAAATTAATGTAGTGCTTCTACACACACTGTATCAG
CGCTGGAGTGGCGGCAGCAGTCTGAGTTGTAACAAGCCCTTATGGGAATTCCAAGGTTGACCAGTACCGTCCTCAATGCTACCAGGTAAACACGCTTATAAGAGCTTGGTGTCCAGCTCAGATGGGAAAACTGAATTATTACCTGCAAAGCGTTTTGCCTCAGGGGCTCAGAATCATGCAAGCATGTTGGTGGCTTGTTTTCTAGGTCCCCGTTACATCTCTAAAACTCAAGGTCTACACAGACCCTGTGCATCTTGCTGGTGCCTGCCT
GGGGGAGCCACTCAGCCGCTGCCGTCCGCGCCCCCAGGCCGCGTGCCCACGTCGTTCTCCACTCCCTACTCGGCGGCCAAGTTTGCGCTGGACGGCTTCTTCGGCTCCCTGCGGCGGGAGCTGGACGTGCAGGACGTGAACGTGGCCATCACCATGTGCGTCCTGGGCCTCCGAGATCGCGCCTCCGCCGCCGAGGCAGTCAGGTGAGGCCCGGACAAGCTGGGGGCTGGGCTGGGGGCCATGGCCCAGCCCCAGCCGCAGTCCCCACCGTGCCCTCCTGTCCCCAGGGGAGTCACGAGGGTCAAGGCGGCCCCGGGG
GAAGCAGGCTCCGAATCACCCCAGCCTTTGCAAAGCCTTAGGAGTCAAGTTGCTGCATATGGGAAGCCTGGGGCTCCGGTAACAGCTCAGCAAGGCTGCGACAGCCCCGGGCCAGGACTCAGGGCGAAACAACCCTGTTGCTGGCTCCCTGGCTTGGGACAATTTCTAGTTTCCCGAGTCTCAGCTTGGTCTCCGATGGGGAAAGTGTCCCTTCCTCTCAAAGGTCCATTAGCCCAGGGTGCCTTGATTCAGTGAGGAGGGGTCTG
TGTAGGCACTGGACATGATTCTCCTACTCTACTCTTAAAACCTGCCATATGCAATTTATTTTGTTTTGAATATAAAGCTTTTTTTTTTTTGAGATGGAGTCTCACTCTGTCGCCCAGGCTGGAGTGCAGTGGCGCAATCGAGGCTCACTGCAACCTCTGCCTTATAAAGCATTTTCTAAAGGTACAAGCTAAATTTTAAAAATATCTCTACACAACTGATGTATAACAAAAATTAGTTCTACCTCATAAACACGTGGCTCAG
GGCTGCAGAGAGACAGGGTCACGCCTATAGCCACCTGGGCCCCTACTGCAGGCCCCGCCCCATGGGCCCCTACAAGGTCACCTCTTGTGCAGGTCCAGAAGGTCCTTGTCAGCCACTAGCACCTTGAGCTCCTTCAAGTCCTGGAGAAATTCCTTGTCTAAGTCCATGTCCATGTCATCCATCTGTGAGTCTGTGAGGCCATGAAGGGGGTGGGGGTGGGTGATAAAAACCCCTCCTGTGATAGCCTAAGCCTTTCCTCACCCACCACCTTATTTCCCCCCTGGGGACAAAAGAGGAAATGGAGTGTCAGAGAGATGGAGTGACATGCCCC
AATCTTTACAAAAAAAATACAAAAATTAGCCAAGTGTAGTGGTGTGCACCTGTAGTCCCAGTTATTTGGGAGGCTAAGGCGGGAGGATTACTTGAGCCCCGGAGGTCAAGGCTGCAGTGAGCCCTGATCACTATATTCCAGCCTGGACAACAGTGAGACCCTGTCTCAAAAACTACACTACACTACACTACACACTACACTACACTACACTACACACTACACTACACTACACTACACTACACTACACTACACTACACCACACTACACCACACTACACTACGGGTCATCAACTTTCTCTTGCATGAT
ACAGTTACAGCGACTCACACATACACATATCAATAATACATTCCCTTTTGTCTGGAGAGACACATGTGGTGCAGAACCAGCCTCATATGTGCACACGCTTTAAGTCCATGGACTTGGATTCGGTACCTACTAAGTGCCAGGCCCTGTACTGGCCAGCAGGGGCACAATGATCCTGTCTCAGATCTTCAGGAACTGGGTCTAGTGGGAGCGAGGGGAAGATGAGTCACATACCCTGGTGAACTACAAACCATGGGCAATGGGGCACAGGGAGTCTCAGAGGAAGGTGGGAAGAT
GACCCGCGCCGCAGGTGCACAGGGCGCTGGCGACTAGGGGCAGGGGTGGGACGGGGACAGGGACGCGGGGTGCGGGCTTGCCTGGGACTGGCGCGGGCGCCGGAGGTGGGGAGAGACGGGGATGCCCGCGAGGGAGGCCGGGAGGAGGGCCGGGGTCTCCGCCGGAGCGGGCCTCACCTCCAGCTCCGCTTGCAAGCACGTTCCCTCGCCCAGGAACGGAGCCACCATGTCGTCTGTGACGGGGAACTTGTCTGGGATCCGCGTGCAGCGGCGGATCAGGCCGGGGTTGACGCCGTTGAGGTACTGGTACCCAAAGAAGGTGTCCTCTGCCCAGTGCTCG
CCGTTATTCCATGCGTTGTGCCGTGCTGTGAGTGCATAACCAAAAAATACCAACTCAGTCCATGGCTAAAGTAAGGATATGCAATAAAAATTTAAGCCTGATGAGAAAAAAAGTGAGAAAACTAGTTCACCCAGAGTTTAATCAAGTTTTTGACAAGAGGGTGTTGTTTTTGTTTTTTAAATTGAAACAGGATTTGGGGGCTGAGTTATTGCATGCAGCAGGGTTAAACAAATTTACATTTTATCAAAATAAAAAGATGCTTAAAGAATACATTGATAGGCCGGCACGTTGGCTCACACTTGTAATCCCAACACTTTGGGAGGCCGAGGCAGGCGAATCACCTGAG
GCACTGAGGCCCTCCTCTTGTTTCAACTCTTCAGGCCTGCTTCTTCAGGCAGTTTTTGGGTTAGGAACATTTACCTTCCTCATTTTGCGGAGCAGGGTGCAAGCCTGTCTTTCCAAAAGGTGACGTTGCCTGGGTCAGAACACGCAGAGCGCTGGGAGCCCTTAGTTTGGGCGTCCCCACTGCAGGGACAGCCAAGGAAGTGAGGACAACTCCTGTTTCAATCTTCATACCCTGGGTGAGGATACGGAACTTGCATTTTATGCCTTTTCTCTACTTGGTACCTCAGTG
AGCCCCACCCCTTGCAGCCTGTGTCCGCAGTGTCCCAGGCCGAAGGGATTGTGGGGGTTTCAAGGAGGCAGTGGGCAGCTCTGCCTAGGGGGAGGCCGGAGGAAAATGAGGACCAGCTCCCTAGAGGAGGCAACTCTTAAGCTGAAGCAAGAGAAGAAGTTGCCTTCTCGGCTGACAGGGTTGTGAGGTGTGCCACTCTGAGGGGGCACAGCAAGCGGCATGGAGGTGTGACCGCGGGCATGTCTGGTTGCTGGCTATGTCCTGGATCCTAGAGCACAGGGTGCAAGGGGCTGGG
GCCCCAGAAGCCTGCACACCGCCTCACTATGGGGGCAGGCTCTTATAAGAGCCGTCATATAAAAGTGAGGGCGGGGTTCAAGCAGGGTCCAGCCAGAGCCCAGGCCGTGCTCGGAGAAGCAGAGACTACAGCAGTGAGGCACCAGACAGACCCTCCCCTCCCCGGGGGCGTGGGTGCAGCTGAGAGTGAGCTGCAAAACCACAGCACCATCAGAGCAGAAATCCAGAGACGGTCCCAGGGCAGACACAGCGTAAGGGAGTGAGGAGTTTGGGCCGGGACGGGCAGATGCTGAGGAGAGATTTCAAAAGCAATTTTCAGTATACGAAGTACTGTTTCATAGTTACTGCACTGTCCTTGACTTC
ATGGTAGGAGCAATCATGTCCATGGGGCAGGACAACTACAAGGATTAGATGAGGTGTGTACGCAGCAGGTATGCAGCACTGGCTGTTATTATCATGGGATGGGGCCAGGTAGCCCTGAGGCTGGGCCGAGAGAAGGCTGCCCTCCCTGGGAGTAGTGTGTTCTCATGGTGGAAGCAATGTCCCCCCTTCCTGGTCTGAGGACTCCCATCCGGGTTGTGTTCAGCAAAGACAGGGAATCCAAGTGATGGTGCTGCTTTGCCAGCCCTGTAGGTAGGGCTGAGGCCAGGCCCCCACGCTTGAGGGCCAGACTC
CCGAATGTGAAACAGGCTCTCTCATTGGCCTAAATTCCCCCCCTCGATCTGCGTCGCCATCCCGGCCCTGCTGGACCCCGGGGTCAGTAGGAAGCCGCGGGGTGGTGGCGAGAGAGGACCCAGGTGTCCTGGCAGTGGGCGCCGCGGGGCACACGCTGGGCCAAGGTGCAGGCGGCCAGGGTGGGAGACTGTTCGCCCCGCCCTGAGTACTCCTATCTTGTTTCTCCACCTGTTCGGGAGTTGGAGATGTGCACCTAAAGGAGGCGCATCTGGGGACGGACACATCTGGCACTGAGGCCCTCGCCACCTGC
GCCCCAGAAGCCTGCACACCGCCTCACTATGGGGGCAGGCTCTTATAAGAGCCGTCATATAAAAGTGAGGGCGGGGTTCAAGCAGGGTCCAGCCAGAGCCCAGGCCGTGCTCGGAGAAGCAGAGACTACAGCAGTGAGGCACCAGACAGACCCTCCCCTCCCCGGGGGCGTGGGTGCAGCTGAGAGTGAGCTGCAAAACCACAGCACCATCAGAGCAGAAATCCAGAGACGGTCCCAGGGCAGACACAGCGTAAGGGAGTGAGGAGTTTGGGCCGGGACGGGCAGATGCTGAGGAGAGATTTCAAAAGCAATTTTCAGTATACGAAGTACTGTTTCATAGTTACTGCACTGTCCTTGACTTC
ACGGCAGGCACCAGGCCCTGCCCTCCAGGCCTCTTGAACTTGGCCTTCCCCAGTACCTGCAGCCCAGCCCTGGGCCAGGCAGCTTCTCTCCCCTCCCTGCCCCAGCCTCCCGCCTGGACTCCTCCCCACTCCCATTCTCCTACCACAGAGCAGCCCAAGGGATCTTTCTAAAGCCCAAACTCAACCTAGCCCCTTCCTGCTCAAAACCATCCATGGCTCCCCAGTGCCTTAGAGTCCAAGCTCCTCACCACTGCCTCCAACGCCTGCAAAGTCCAGGGGACGCTCAGTCTCATCTCTCAGCACCCACCGCCCTCTCACCTT
CACTTTGGGAGGCTGAGGCGGGCGGACCACGAGGTCAGGAGATCGAGACCATCCTGGCTAGCACTGTGAAACCCCATCTGTACTAAAAATACAAAAAATTAGCCGGGCGTGGTGGCGGGCATCTGTAGTCCCAGCTGCTCGGGAGGCTCAGGCAGGAGAATGGCATGAACCCAGGAGGCAGAGCTTGTAGTGAGCCGAGATCGCGCCACTGCACTCCAGCCTGGGTGACTGAGCCAGACTCCGTCTCAAAAAAAAAAAAAAAAAAGAAAAAAGAAAAAGAAAAAGAAAAGGAGTAGGCAGAAAGAGCACACAGTAGGTGTTCAACCAGCGTGAAGCTCCCAGCCCCTGACAGTCCACGACAGCCTCAGAGCAGGCAGAAGGAGCACACAGTAGGTGTTCAGCCAGCGTGAAGCCCCCAGCCCCTGACAGGCTACGACAG
CCACGAAAGGGTAGTAGTAATGAAGAAATTGGAGGTGGGGCCCGCTATGAGGACCGAATGACAGAGCAGCACCTGTTGGCTGCATATGATAATCAGGCTACTGTTACACCTAAGACTCACACAGTAGGCACTTCCTAGGCCACTTACCGCTCCCTGCGCTTCAGGTATCTTAGCCCATTCAATCCTCCCAGCCACCATTCGAGATATTATCAGCCCTCCTTTCTAGGAGTGAAGCTGAAGCCCAGAAACGCGAATCACTTGCTCAAAGTTATTCAACATGTCAGTGGCAGAGCTGGGATTTGAACTAGGCTGTCGG
AGTGCCCACAGAGCTGCCAATCACCTCGGGTTGCCATGGGAGTGTGCATATTCATGCCTCAGTGTCCCCAGAGTGGCCGGCCAGAGCCCCACCCTGAAGAAGCCCAGTGCACGGCTCTCTCCTTTCCCTCTGTCACGTCCTCTCCCTGTGCACCAGATACCCTGCTGGGCTGCTTGAGCCCTGGGGTCACGCACAAACCCAGAGCTGAAACATCCTCATGCCACCTTTGTGTGAGTTAGGAAAAGGTGAGCCTCCTGGGCAGATATACCCCTGAAAGCTCAAAGAACG
ACTGACCTGGAGACCTCCTGAGCTTTCTCTGACTGTATGGAGCTCACCAGGGAAAACATGGGGGATGCCTGGATGCATTGCCCAGCTCCGAGCTCAGCACAAAAACTCCCTCTTGGAACAGTCTAGAAAGAGGCTCACCTGAGGCCCAGCTGTCACCCAGGGGCCATGATGTCATGTGGGCCAAGGCATCTGAGGGGCAGGGGCCTTCCGCATCCCACTGCTGCCGTGGCCCGTGGCCCACTCTGCCCTGCCCTCCTGACCCGGAGGCCCAGTGCGTCTCTGT
GTCTAAAGGACAGGTTTCAGCAGAGGACACAATCTCAGAGCAGACAACTTAAGTTTCAGTATTAGGCATTTCCGTTCTTAAACATTCCTTCACTATTTCTGCCCAAGACATTTCTCACTGGTAAACTTTCCTTGTTGGTTACCTGCCTTCTGCAGCCCTGCAGGCTCTGTCTCTCTCCTGGGCCACCCCTCTTCCTCTTACACAGTTTTATGCTCCCCTTCCCTTCTCTTTCCTTCCATCTTCAGTCTACATATTTCACGGCTAGCTTTCCACAGC
ATGATAATGAGAATGGAGTCGCGGTCACAGCCGGGCTCTCTGCGGGGCGCATCGCCCGCGAGGGGCGCCTGGGCCTCTGGGCGTCCTCTGCCGCCCCGCGACCTTTCCTGCCCTCCTCCGGAGAGAGGCGAAGGGAAGGGGCGGTTTCGGAGGGAGCTGGGCTGTGGAGGGAGGGCGGCCTCTTCACCAGCGTCGTCCGACCACCCCGCGCCCTCCTGGTGGCTCTCCCACGCCCCATTCGCACCCCAGGTCCTCGGGGTGTCTCTGGTGTTGCTTCAAGTTAGGCAAGAGGAGCTGGGGGCGCGGGGAGCCCGG
GAAGGAAAAGAGAAAAAAGGAAGAAAAAGAAAAAGAAGAAAAAACTTCATTCTGACATTCATCATCCCGCAACACAACCACATAACATATCAAAATATCACAACGTGAGGTATCAAGTGTTGAGAAGGCTCATTTGATTTCTCTCTTGCTTTTCTTTTCTTTTTCTTCTCTTTTTTATTTTGTTGAAAACTGAATCTAGCATGTGAAAGTTAGTCCTGTAAAATGCCTCCTACAGTAAACATCATCTTTTTGACAAGGTTTGC
TCTGCGCTTTCCCACCGGCGTGGCTGTTCAGGGCAGGCTGCTTGCTCTGATGTCTGGAGCCCTTGCCAAACCCTGCAAGTGGAGGCTTCCTCCTCCAGGCTCACCCTGCCTGTGTCCACGAGGGGCTGAGGACTCTGGCCGGGCCCAGGCGGGCAGTGCGTTTCCTGTGGCTGCTGAAAGGATTTGCCCCAAGCTTAGGGGCCCCACAACACAGAGGCACATTCATTCTCTCCACGTCCTGGAGGTCAGAAGCCAAGACGGAGCTAAGGCCAAGGTGCGGGCAGGGCCGTGCCCTTGTGGCTCTACGGGACAGGTTTCTCCTCTCCTTTCACAGCCTCTAGAAGCTGCAGTGTCCCCGGGCTCGGGGCCCTTCCTCCATCTTGGAAGCCGACAGTGCAGTGTCTTCAAATCGGCCTGACTCTGACCCTCCTGCCTCCCTGTG
GGGCCCACAGGGTCCGGCTCAGAGCCCCGCCCCGCTGCCTGCGGCTGCCGAGCCTTTCCAAGCTCGAGGGGGCCGGGACCTTTGGGAAACCAGCGCCTGAGGCTTGGGGGCGGCCGTGCTGGGAGTGGCGGCTGCCGGGAAGCAGGGCGGATCCCTGGACACCTGGAGCCCTGCCCCCTCGTCCCCGGGGACCCGGGGGTCTGTCTGGTTGGGGTCCGAGCGGCCTCAGGGTGGGCGCTGCATCCTGGCCCGGGGTGCACGGTTGTGCGGGGGACACACTTGTCCCGTCCTGCCCGAGCTGCGACCTGGGCCAGAGAAGGGAGCGGAGCTGGCATAGCCCCAGCCCCAGCTCACTGGGGCGCCTTGCCCGCCTCCCCAAGCCTGGGCCGGCTTGGCCGCTGCAGCCACCGGGCCTGGGCCCCAGCACTCGAGCCGCAGGGCGTCGCAGGCCTGGCCTCGCTTCCCCAGAGTCGGCCCTCCCCAGGAATTTTTTGTTCCTTAGCC
GGGCCCATTACCCGGAAGTAGAATGGGGTCTGAGAGGAGGCAGCCTCGGATAATGGGGACAAGCAGCCTTGAGGCAATGTTTCTTCTATCTTACAGCCCTATTATCCTTTGGCCTTTATCAGATGGTATGAACATCCAGGGTCCACCTGTGCTAGGAATTAGGCATCTGTTCCTGAGACTTTGTTTGGTCTGGACTGGAATTAGAGTTTGGTCAGGGACTGACTCTTCCTTTGTGTGGCGGTGAGCCTTCACGCTGCCCCACCTGCCCCTCAGGTATGTGCACTCCACTTGATAAGAACA
AAGATGTGTTGATTTTAATTAACTATCAGCAAATATTATATAACCTCATGTGCATAATGCTGGACAAGGAATGTAGAAAGAATATCTTTGTCTTCACATTGAAAATATTACTCATGTAAAGATTAGCAAAAGAAAATATCTGAGAGAAATAATCTCAAGATCTGGGGAGTTAAGATAAGTGCATGTGAAAATTCCAAATGGCAAAATGTGTTTTTGTTATTTATGTCACACTGTCCCTCTTAACCATAGCTC
GAGAGTTATCCCGGCTTTAATGACGAGAAAACCGAGGCACAGAGAGGTGAACCCAGTTGGCCAAGGTCACACAGCTAGTGGGGAATGAGGCCATATCAACCCCTGTTTCTGGACAGCCCAGGAGCCCCAAGTGCTGGCTCCAGCAGGGCATGCTGCTCCTCCGTCTGTGCGCTCTTTTCCTTATCTGCCTCCCAAGCCTCTGCGGCACCTGGGCAAGTCTAACCAACAGTGCCACCCGGGGCAGTGGGACAGAGGCATCACAGGTTATGATTTTGTCCCAAAGACCCCTCCGTCAAGGGACAAGGCATTAGAGGCCAGAGTGACTTTCATGC
TCTACCCGTGCCTTCGCACCGTGGAAGTTTTTTTCTTTTTTGTTCAGTTTTCTTTTCCTCTTCAGGATCCTACATTTTACTTTGTCCCCCGCTGCTCAGCCTGTGATCTTGCGCATGGCCTCTCCCCTCTGGGATACCGTTTCGCCTTCTGAAATAAGGATAACGATATCTGCTTCACAAGTTGCCATTTGGATTAAATTTAATAACTCAGACAAAGGGCTGGCATTGCCTGGCACATAGCAACTAACAATCACTATACGTTTCCCCTTTCTTCCTGCAGAGTCTACTTTTCATTCTC
CCAGCCTCAGTGTCCTCCTTGGTACAATGGGAATAAAAATACATTGCCAGTAACATGACTGGCAAAGAATCCACGAGGGACGATGCTCAGGAATGGCTCAGCACACAGCGGGCATGCGGCAAATGGCCTTTTCTTCCCCGTGTCCGAGCTTGGCTTTGTGGCCCATCCCAAAGTCCCTGTTGTCTCCCCTCTCCCTCTTTCCCTGACCATTTTCCTTCTACCTCCCTACCAGACTTCCTGGGGGTCTCAAGGGAGATGAGCTCATGGCTGTTGC
TAGTTTATTTACCTTTTTCTACACCATGTTCTAACTGCATTAAAGAGTGATCCATTAAAAAGAAAAAACAATCCAACACTTAAAGACCTTATTCACTGCCTACTGGACCCATACAATATGGAATAATGGGACTACTTTAGATTTAGTATTACTGAGGAAACTTGTTGCCTACAAGTTCATTCTGAAATTTATGTTCAATGATTAGAAATCACAGTGTATGAGTTATTAGAAATCAAAGTGTAATTTGCTTCTCTGTTACCATGAAGAACTACTGAATTTTG
CGCAGCCTACACATTCCTGCAGACGTGGAGTTGCCTGAGGGAAGAGAGTGCAACCTCTAGAAACCCAGAGCTGGCTTGGCTCTCAGAGCTGGTTTTGGCATTATGAGCTCTGTGTGTGCACTGGAGCCATGGCCCGGCCCAGGGCTGACCTGCCAAAGGCCAAAGAGGGGTACGTGTAAAGGATTTAAAAGGTGTCAATAGCCACTTCAGTCCTTAAAATTAACATCTGGGCTCTATCAGCTTGAGAAAA
AAGCAGGCCTCACTTTAGCTATTGTCGCTCCACTCTGGCACCATGCCAACTCCGTGCACAGAGTGGTACTGATGAGGGGATAGAGTCCTTGGCACGCCATGAGAGTAGAGGAACTCAGGGGGCTGAAGGGTGCCAGGGGACTGCAGGCCAGTCTGAGGCCCACACTGCCTGACCACAGGCTGGTGGGCCACGGAGGTCTGGTGCTGGAACATTCCCTCTCCCAGCTGTGGGGAGCCATGGTTGGCCATGCCAGCCAGCCGAGGGACCAGGGGCCCCGAGGTGAAGTGAGCGGAGAAGT
GCGGGGGCAGGCTGTGCAAGTCAACCGCGCGGCAGCCGGAGAGGGAGAGCAGGAGGGGAGGAGGGGAGCGTCAGAAAAATGGGTATTAATCACCGGGGACGGGGGGAGGCGCGGGGAACGCAGGTTGCCTGGTCTGGATTTGGGTCTCACACTCAAAAACGTGCCGCGCACACACACACAGACACACACACACCCCCTACCTCGCACACCCTGACTCCGGGGGGAGGAGAAACCCACGAAGCTGGGGAAGATACTGCTTCTGCTCCCAGGGGCGGGTGTGAGCGCGCGTGTCCTCTTTCTCCACACCCCCCACCCCACCCCACCCCCAAGCCCC
CAGCATTTTGGGGGCAGGAGCTCACCTAGAAAGGCTGGGATTTCTTGTTCAATCTGACTTCTGATTTCTGGGCATGGAGGTCTCTCTGCAGAGGCCCAGACTTGGGCACGACAGAAGAGAGGCCTCCATTGACCCTCAAGGACCTAAATGTGATCTGTGCACCCCCAGTATCATCAGGCCCCTTTCTCTAATTATCGAGAACCTCTGTGACTCCAAGGTCCTTGTCCTGCTCAGGTATCCATTTCCTCAGGGTCCATTTGAGGGCCCTCAGAGGGCCTTCAAAACCAAAAACAAAACACAGGGTCTGCAGTATCTTAGGATGTTGT
GAGGAAACTTGAACCTGAGAGCTGAGAGCTAGAGGGACCTCCCGAAATCAGGATCAGTATGGTCATTGCAAGCACTGGCTTTGGAGTTTGTGGATTTGTAATTGAAAATCCGCTCAGCACTTTCTAGTTACGTGACCCCGGGCAGGTACTTAACCTCTTGGAGCCTCAGTGGCCTCATTGAACAAAAATTAACACCTGTTTCATGGGGCTCTCAGGAGGATCAAGGCAATGATGCGTGTAAATTTCTTAGCATAGTGTC
CCTGGCTTCCTGTGGATGGGCCCCTTCAAGAGCATGGTCAGCGTCCCAGGAGAAGGGGCCTGTGGATCCTGCCAGGGTTTGGCCCCCTTGTGCACCTGGCATGGCTGTTCTGCTAGTGTTGGTCTAATCTTATTTATTTATTTATTTATTTATTTATTTATTTATTTATTTTGAGACAGGGTCTTGCTGTGTCGCCCAGGCTGGAGTGCAATGGCATAAACTCAGCTCACTGCAACCTCCACCGTCCTGAGTTCAAGCAATTCTCCTGACTCAACCTCCTGAGTAGCTGGGATTACAGGCACACACCACCATG
GTGCAGGAGGCAGAAGTGATGAGAGCAGCGGGCGTCCATGGAGCTCAGCTGAGCCAGACCAGGAGAGGCTGCCACGGAGGGAGCCTGGTTGTACCCAGTTAGAGCAGAAACAGGGCTGAGGGCTCGGACCATAAGCCCTCAGATTCTCACTGTTCCTTTCAGCTGGTGACTGACTGTGTGACCGTGGGCGGTCACTTAATCTTGCCGGTAAGGGCCTCAGTTTCCTCATCTGTAGAATGGCGTTGGAAAGGCATGGCTGGGAGGTCTCAGATAAAGCAGAGTGCTGTGTGAACGCTCTGGGTTTGCAGACAGAGTGG
GTTGCCCAGGTTGGTCTTGAACTCCTGAGTTCAAGCAATCCTCCCGCCCTCCACCTCCAAAATGAGACTTTAAGAGGCAGGAGGCAGGAACAAAAACCAGAATCCTGAGTTCAAATTTCAGGTCTTTCACCTGCTCACAGTGTCACCTTGGGCATGTCTCTGAGCCTCAGTTTACCCATTAGGACAATAGGAACTGAGTTAGGGTTAGACGAGCCAATGTATCACATGGACTTGGCCCCATGCTTAGCAGATAATAAGCGCTCATTCTCTCCGCATC
AAGGAGTCCAGCGAGCTCCCCCGATTTGGGTCAAAGGAATCCCCAGAGAGAGGGCACTGCCCACCCCCAACCGGAGATGTCATCCAAACCTCCCCTCCAGACCTGAAGATGTATGAGACGGCTGAGTCACGGCACAGCCACGATCTGTCAAGAGGCAGATGGAGAGGGAGGAAGAGGAGGACTTTGGTGGTGGGGGTGGGGAGCTGTCTGAACTGGGGACGGGGCCAACATACGGACCCTGCGTCCCCCCTCCCTGGGCCCTAAAACTTCCCCATCGAGGTGGGGGCACAGTGTGGCCCCAGGAGCAGGTGG
GGGTCTCGGCTGCCCTGTCTATGAAATGGGGATAATCGTGTGTTTCCCCAGGTCACTAAGAGCACGAGATGAACGACAGCAGACAGTAAGAGACTGAACAGAGCCTGGCACATGATGGGCTCTTGGTGGGTGGGAGTGGCTGTTCTGTTATTACTTGGCAGGGGCACTAGGCAGGATCGCAGGCGGAATCGGGTGTATTGAAGGTGCGGTTCACAAAGTCATGGGCGGGGTTAGGAAACCAACAGGGGAAGGTGGGCAGCTGTCACCATGGAGGCTGGGGAGGAGGC
TGGAAGCCGTACGTCCCACGGACTGATCTAGTTTGCTGAAGACGAGCCATTTACTTCTAACCCCAGCAGCGGACATTGCCTTGCTCAAATATAAAATATATGAACCAAGACCGAAAGCAACTCTTATTGCGTTACTGATGAGCAAACGGGTTTTTAGAATGGTTAAGAAATGTCCCTTGTTTTGGGACCGTCATCACTAACGTATGCTTGGGATTCCTGATCGAGGAGTTTCTGAGCAAAGCAGCCCACCAATCCAGTGGCTGAGAACGGCTTGGATAT
TTTTTTTTTTTTTCAGACTGGGTCTCGCCCTGTCGCCTAGGCTGGAGTGCAGTGGTGCGATCTCGGTTACTGCTGCTTTGACCTCCCAGCCTCAAGCCATCCTCCTGCCTCAGCCTCTGGAGTAACTGGAACTACAGGTGCACACAACCACACCCAGCTGATTTTTTATTTTTTGTAGAAATTGGGTCTCACTATGTTGCCCAGGCTGGTCTCGAACTCCTGGACTCAAGTGATCATCCTGCCTTGGCCTCCCAAAGTGCTGGGATTACCGGCCTGAGCCACTCG
GTTGAGCTTTTGAGGTGACTGAGGCTCTTGCAGAGGCAAGTCCTCAAACAAACTGATATTGCAAAAACCTTTAGTATCTGCTTTGAGGGGCAGGCTTGCAAGTGGGGAGTATGAGGTAGAAGTGGTGTTGTACTTGTGATTGGGAAGGGGTGGCGGAGGAGAGCCAGGGGATACCGAGGGGTGGAGGGAGGCCAGGGACTCTGGCAGCGGCTGCATAGGCTGGGCGGCTTGTTCTGGGGGACTGAGGGTGAGGCTATGGACCTCAGCTGGCAAGCTACTTGCAAGCCCGTTCTGGGCAGAAGCTCCTAAAGGGAAAGGAGGCAAGGCAGCAGCCTTCAGTTGGAATGAAGGCGAGATGGTGTGGAAGGTG
ACACCGAAAATCTGCTCAGTGGATTTGACTTCGGGTGCCCTAAAGGCACCGTGACCTGGAGACGGCTCTGCTGGTCATGACTTCACCCAGAAGCCCCCTTTCCTTCTCAGGCTGGAGTCTGACCTTAACAATGAAGCTGAAGAAAGAAATCAGCCCACACGGAACAAGAACAACAAAAAAACAGGTGCGTAAACATGAACATCTAGTGAAAGAATGGATCAAATCCCGGTAGAACGTCAATGAATTGGAAATCATATAAGCAGCCTTCAATTAGGAGAACTTAATTTCTTTTGATCCTT
CTGGGGAGTGAGCTAGACCGACAGCAGTTTCCTTACACGTGTCCAAAGTGTTCCATTTAATTTCCGTCCATTCTTCCCTTCATGAATGCAAATCACTGCTAATAATATCACTCGACATTTCTGGAGCCCTTTGTGTATCGCAAAATTCTTCATCCTCTTTATCACTTGATCTTCGCAACAACCCCGGGGGTCTCATAAACACAGCAAAGACTCGCTTCCACAATCTTCCAAACGGAGTCAAGTGCTGTCAAGTTTATGGAGGAAGAATGCCGATCAGTTTTC
CTGTCACATAGGAGGATGATTATGACATTTGGCCCATCCATCTCTCAGGGTGTGAGTGGGGAGCAGGGGAAACTGTGTTTGGATGCTTATTGTGAATCATTTCTACCAGGATGTTAGGTGCAATTTCTCCTGTTACTCCACAGTTTCAGCAGAGACCCAGAGGGAAAGAAAAATAGCTGCTTATCTATGCAGGACTCATTAAACGATTATAAAATCCATTTTGAGACTTTTAGGTCTTGGTCCTTACCTACCGGGCGACTACACAAGAAGAGGCTGGGGGGA
CAAGACAACTGGTCCTTGGAGCCCGCACCGCTAACCCCAAAATTAGCATATAAAGATCTCCAGTTGGCTAATTCCTCAGAGGATGTAGCCTTCTGCCCAAGACTCAGCCTCATCCCAAGATACTGGCTCAAAATGAACCAAGATAAGCCCTTGCTTTAGACTCTTAAGGCCTAGAGCAACAAAGAAATCTTCCTTTTCAGGTCTCACTTTATTTTCTATTTTTCAGAGTACTTCCTCATCCTTGACTTGTTTGTTTCTGTTGTTGTTGGTTTTTTTTTTTTTTTTTTTTTTGGAGATGGAGTCTCTCTCTGTTGCTCAGGCTGGAA
ACAAAATCACAAAACCATGTGCTAGATGAGCTCGTCCATGACCAAGGTGGCCACCTTAGGAGTGGAGAACACAAATTGCAGGGCCTTTTGGAATGGAGGAGGCCCAGGGGAGGGGTGCCCAAGACAAGCCATTTTAGCACCTCCTCCCAACAGTACCCCTGCCACTTGCTGGCCTCACGGCACACCTGCCTCTGGGCACCCAGAGGAGGGCAGCGCCAGCCGCAGTGAGCCTGTTGCTTTGGCCACCAGCTCCAGCAGCGAGGCTGCGAGGAAATGACTCCTCCTTCCTTTTGTCTGCAAACCAC
AACTGGTACTTGAGGTCTGGAGTAATCATGAAAAAGTCCTCTGTCTTTCCCAAGTGATAGTGCCCCTCAGTGTAAAATGAGGCTACAACCTTCTCCAGGTGCAGTGGTCCCAGAACTGCAAAGAGAATATACATCTGACTTTGTACATTATGTACAGAACCCAGGCAAGAATGGAGGTGAGGTCTCGCAACACTGGCACTCGAGGTAAGGGCTCCTCAAGACCAAAGTCAACAATCTTCAAATCTAACCTAATCTATACTTCCATTTGATAAAGGAAAAGTT
TTGCCATCCTCCTCCCTGCGGGACTCAGTGTCTTGGCAGGTGCAGCGCTCCAGCTGCCGGGGGTGAGATATGACAGTTCCAGGATCCTGAGTGCGTGCGCTAAAGAGCACACGCAGGTTACAGGCAAGGTCTGGTGGTTTCAAGGGAGAGCTCTCTAGCGGCTGACTTCTTCCCAACAGTGTCTCACCTCCAAGGCTAAGTGCTCCCTGGATTGGTTCTTTCCCACCAGTCCATCTTTTCAGTCGATTCACAGGGCAAGGGAAATGGGTTTATGGCCTAAAGGTGCATGCAGAGTGCGCACTAGCATATTGATAGGAACAGCTGGGGTTTTTGATCTTTTAGAAGATTTTTAATGTGTTTATTCCAGGGTGATCTCCCACACTGCAGCTGTTTAACTTTCTGCTCAGAGGCAACCT
ACCATATCACCCCCTTCTCCCCCAGGCCTAGGCCCCCGCAGAGCTGTGTGTCAGTCATGATAGCAATGACAGTGGCACACCAGCTGCATCTGTGGAGGTGCCCCTCGGGCACCAGGGTGAGGCCAGGGTGCGGCCAGGGTACAGCCAGGGTGCAGAGCTAGCCTCTGATCCCAGCCAACCCCGACCAACCCAGTGACAGATGAGGACTCTGGGCTCCGGGAGGCTAAGAGGGAGAGGGGAAGGGATGGGGTCAGGAGGGAGACGCTCCTCCCGGTGGGTGGG
TATAGTGGCCCCTATGATCTGGCAGGTGCCATGCCCTCTTTCTCACTTTAGAACTTCAGAACACAGCACACAATAGGCATAAGCTCATCTCACCATTGGGAAAAGCAGCTCTGGGGAGTTAAGTACCCAAATCACCCACGGAGCCAACATTACAGTCCTGAGAATGAGTGTGCATCTTCTGACTCCCAATCCATTACTCTTGCTGCCCACCCTGGGAGGACTCACTGGAAAGGAAGCCCCCCTCTCCATGCTTAGCTTCAGGTTTGATTTGCAGAGTTGGCAGCTGCAAACAGTTCGATCTCTCTAGTCCCGGCTGAGGAGGAGA
GCTGGCCCGGGCGGCGTCGAGGGAGAGAAGCCAGGGCCCCTCTCAATCGCTGCCCCCTACTCCAGGGAGCACAGGCACTCCCGCGGGTCAGCGCTGGACACCAAGGTCCCAACAGGTTTACAGGCTGCCTGTGGCCTGTGGCTGCCAACGAGCTGGTGGCAGGACTGGGTCCAAGTGCCGTGCTGTTTCCATACTGGCTGCGCACAAGCCTACGTTTCTCCCTGAGGGTCGCCATCTCCCACCCAGGGCTCTGCCCTCCACCCTCCCTACCCTTCTGGCCTCGCTGTCCCTGGGGCAAGAA
AGGGATGCAGATACGGTGACAAAACAGTCTGGTCCCCAAACTTCTCCTTATCCCTGAGACCGCCCCAGCCATCCTCTGCTCTGTGCCCACCCACATGACTCAGAACTTTGATCCCTACCTCCATGTCCTGAACAGGCAGTTTCCTCCACTTCAGAAGTCCCCTCCGCCCTGGAAAGCTCCTACTTTACCCCGTGTTCCAGCTCACGAAGCTTTCTCTGGCTCTCCAGCCAAAGTTCATTGCTGCCCTCTCCACGCACTCCTGCTCTACACAGCTCCGCTGCACGCATAAGTCCA
AAATGGATTCTTGGGCCTCGCTCTGAGACTCTCTGGGAGTTTGCATTTCGGGAGGCTTCTCCCGTACAGTGTTTCTGATGCAGCGGGGAAAGCCCTATTGAGGCACCCTGTGTTTTATTACTGGCCTGGCCTTCCAGAGATTTGGGCACCCAGAGCCAGAGTCTCAGGTAGCAGCTGCCCTGATGAGGTCTTGTTGAATCTTTCCAGGATCGGCGGCCCCTTCATTTTCCATTGGTGCGGGATCCAAGACCCTAGGGGCTCGACAGCGACTGCAGGCCCGAAGG
AGTCGGCTGTTCTGAAACCAGTCTTAGTCTAGCAGTTGGTCACTTTTCATAGTTACCCAAGCCTTGCATTAAACTTTTCTCAGCCAAGATTACAGCAGGAGGCAGGAGTAGCCCTAACCCTTTTCTGCTGTTTGGAAGTCTTTTCATGGCACATGGAGGGTTCCTTGCTGGGGGTGGGGAAGAGTGCCTCTTCAATGCTTCTCTCTTTCTCTTTCCCCTTTCAGTCTCACCCAACTTCCTCTTACACGCTGTTTCTTCCCTAACTTCTAGGCTGAATATGAA
ATTAGCATATGTGCTCCAATAGGGTGGAGACTGTGATTTATCTTGTTCATGCCTGGACTTCCAGCAGCATTCAGAACAGAACTTCTTTCTTTCTTTCTTTCTTTTGAGATGGAGTTTCGCTCGTGTTGCCCAGGCTGGAGTGCAGTGGTGCGACCTCGGCTCGCCGCAACCTCCGCCTCTTGGGTTCAAGCATTTCTCCTACTTCAGCCTCCGGAGTAGCTGGGATTACAGGCGCGCGCCACCACGCCTGGCTAATTGTATTTTTAGTAGAGTTGGGGTTTCTCCGTGTTG
TGACAGGGGCTCCCTGGGTTTAGTCATAATTTCCACACACAAAAAAGGGATAGAGTGTCCCTGTATCCCTCATGGACATTAGCAGCAAATAAATAGCCTGGGCTAGAGGAAAGTGCCCTGGCTTTAAAGTCAGACAGGCTTGAGTTTGCAGACCCTGTCCCATGCCCTTAGCAATTAGGCCACCTTGGGCTCCCCGCTGGCATTCATTGAGAGTTGTCACCTTTCTTTTTTTTTTTTTTTTTTTTTTGGTTTTTTGTTTTGTTTTGTTTTTTT
TCTCAAACTTCTGGCTTTTTTTTTTTCTTGGACCATAGCAGAGTGGGTGGAGTAGAGGGTGGCAAGGGCCTGTTCTGGGGACCTCCCAGTTCATGGGAAGGGTGTGGGAGATTTGCCTGAAAGAGGCAGGAAGTAGGGCCCTACAACTAAGGAAACCCAAGCCATCCCAGGCCATGGCATGTAAATCCTTCCAGCTAGTTCCTGAAGGGGAAGAGGCCCTAGGCTGTCATCCTGAGGTGTGGCCTTGTTAAGCTCCTCTCAAGGCAGCTGCTCGTGATCTTCAACTGCTCATCCAT
TTCTCCAAAAAGACCTCTGACCACAAAACCACTAGCACAGTTACAGAGGACATGGGGTTCACAGGCCAAGCGTCTGCCTTGCCATCAGCTTGTGGCGCGTCCTCCAGGCGGTTCCCACTGTGATTTCCCCAGTCACTGGGCTTCACTGCCCCCGTCGTGGAATGTGCAGGCCCTGCCAGGTTTCCCACCTCCAAGGTGCAGTGCTGTGATGGCCGCCGCGGTCCCTGCGTCCTGTGTGCACCGGCATCATCGTCATCCTTGTCATCGTCATCCCTCCAGGAGTCTGCACCCTGAGCTGAGCACCAG
CTAAAACCAAACCTGAATTTTAACACAGAAGCTTATTCCAGTTTAAAACCAATTTTATTACTTGGAAAACTTGCCAATAACTTAAAAATGTCTACATTTCTTCTAACGCTGGTCTGTTACTGTGAAAGGCTTTGGGAATTAAAAAAACACTTAGGAAATGTGTTGGATGCTAACAATTTTAAAGTACTTCTTTTTCCCCATTATTAAGATGATAACAGGCAATGTCTATTCTGCACTAAATAATCCACTTTATCTGGA
ACTAATATTTCTGGAGTTTAGAAACTAGTTAAGGTGCCAGGCGCGGTGGCTCACGCCGAGGCGGGAGGATGACGAGGTCAGGAGATCGAGACCATCCTGGCTAACACGGTGAAACCCCGTCTCTACTGAAAATACAAAAAATTAGCTGGGCACGGTGGTGGGCGCCTGTAGTCCCAGCTACTCGGGAGACTGAGGCAGGAGAATGGCGTGAACCCGGGAGGCGGAGCTTGCAGTGAGCCGAGATGGCGCCACTGCAGTCCGGCCTGGGCAACAGAGCAAGACTCTGT
GGGACATTCTGAAGGCAGGTGACAATGAACGTGTGGACACCCTGTGGACAAGTCTGGTTTCTATCTTCTCTTCCACTCTGCCTCCTCACCCCTTTCCTGGTGCTGTCTCTCTTGCTCCCTGCCCCTTTCTCAAACTACCCATCTCCTTCTTTTTCATGGTCATCTTAGTCAGTTGGAGGCGTGAATACCATGGAAAAACCACGTTTGCTGCTGTGGTTAAGAAGAACACATGATCCATTAATGAAAAACAGTTTCCCATCCAAGGCAAGGTGTCTGAGGACAAGTTTCACCTGAGTCCAGATCTGATGAGCCTGCAAACAGAGGAAAACCCTTAATGATACCTGCTCTGGCCTCGTGCTTATATTCTGCATCAAAGAGCTTTATCTTTTCACATCAAATATCATATCACCACCATCACCACTATATCATCAATATCACCATAATCTTCACAACTATTGCCACTTCCATAACCACCATCACTATCACC
AGCCTGTGATGTCCTTTTCTTTCTCTTTTTTTATTGAGGTCTATCTTGCTTATAATAAAGGCACATTGATTTTAGGTCCTCCAGTTATTCATGCTCTGTACATTTCCCATAGGAGCACATGTCACAGATTCAATTTGATATACTCGTGAAATTATTTGTTTGAATATCTGTAAGCTGCACAACAGCCTGGATTTTGCCAGCTGCCCACCACTGGGTTCTCCAGCACCCAGCATGCAATAGGTGCTTAATAAAGATCTGCTGAATGAAATGAGTAACGGATAACAGAACAGGTATTTTCTCTTTC
CAGTTTTGTCCACCTAACCCACCCACCCAGCGACACACGCCCCGCAGCCCATAGCTGGAGGATATTTACGCAAAACCTAAATCAGATCAGTCTTTCCTTTGCTCAGAACATTTTTTTTTTTTGAGGGACGGAGTCTTGCTCTGTCGCCCAGACTGGAGTGCAATGGTGCAATCTCGGCTTACTACAACCTCCACCTCCCAGGTTCATGTAACTCTCCTGCCTCAGCCTCCCGAATAGCTGGGATTACAGATGTGAGCCACCACGCCCAGCTAGTTTTTGTATTTTTAATAG
TGAGTACCCCCATCACCCCAAGTTATGCAGCTGCTGGCTCTGACCTGAAATGGCAGGGGTGGAGAAGAGGTAGGGGAGGTCTGTTTCTTGGTCCAGGAGACAGTTTCTCTGTCTGCCTGGATGGGTGAGTGGCCAAAGCCAGAATTCCCAGGCTGTGCTAGGCCAGATTGGAGGGGAGGGCTGTGGGGAGGGTCTTCCTACTGGGCCGTGACCACTGGCCTAGCCTCCTCAATTCCTCGCAGAGGCCTACATCCCGCCCCAGGTCTTCTATAATGGCAAGGTGGACTACTTTGACCTGCAGCG
GAGGCAGAGCTCGCAATAAGCCAAGATCATGCCATTGCACTCCAGCCTGGGCGACAGAGCGAGACTCCGTCCAAATAAATAAATAAATAAATAAATATTTAAAAAAATAAAACAGGTGAGAGACCTCCATGTAGGGCAATGCCCTCCCTACATGGGTGTAACAGTCGTAGGGCTGGGACAGAATTCAGCTGTCCTGATCCCCCCGCTGTCCCACCCTGCAGGTATCTTTTTGAGCACCTTCTACAAGGACCATCCAGCACATCCATAGGAATGTTCCAGAAATCCA
GGACAGCCAACACAAGGCGGCTCTCTCCTAATGGGTTTTCTGTTCCTCCCTGAGATACAGTCCCCTGCCCCAGAACAGAGTGGGGCTCCAGCATACACGGCAAGAGTCACCGAGTGCCAGCTGGTGTTTACACCGTGGCCTGAGGCCTGTTGACTGGGCTCGGGGCACTCACAGGTATTGTGGTCACGGGGGCAAATGGCCATCCGGTTCCCTGCTCTCCACCGGCTTTCTTTAGCATCCAGTGGGCCTGCACCCGAATGTAGTTGCTGCTTCCCAGGCTGAGCCCGGGACCCGG
CCCGGGAGAAATTGCAGCAGTTCAAATAAACATTTACTTTAAGAAGGTTATGGATGAATAGATGACAGACAAATGGGATAGCCGTGGCAACTATGCTCTGAGGCGAGAATCTGCAAATACCTTGTGGTCTGTTAAGTGCAAGGGCACTTACGGTGTGACAGGATAACATGTTTGAAATGGGTGGTGTTCTGGAAGATTCCAGACTTATGGCCTTGTAAATAAAAGACCGAGACTTGGGGACTTTCAGGTCTCGTACACTCCCCCACCTTCC
CGCCGGCAGGCCATGTCTCTCTGGGAAAGACGGCATGCTGTCCCCAGGAGGCCTGCACCTGGCCCCGGGTGAGGGGTGCCTCCTTCTTCCCCTCCTCAGTGTCCTCCATGGTCCTCAGCCCGGGGTCTTCTGGGTCTTCTGGAGGTCAGGACTCAGGCTCTGGGTATCACAGAGGGTCTGCATAGTGGAGGTCGGTGGGGCGGGCCCTGGGAAGCCCCGGGGTGTGTGTGAGGGAGGGGCTAACTGGCCCTCGGTGCCCCAGCCTGGCGCCACCCTCTCTCTCCTGT
AGTGAGGGCTTTGGAAGAACTGGCCCAGGCTGCAGGGAGGTAGCCTCCAGGTCTGATTTCCTGGTTTCCAGCTGGAGATTGAGGAATGTCCGGTCTGTTCCAGGCCCTGACTGAGCCTGAAGAGAGCGGAGGTGGAGGCAGAAGCCATCCCCTCTGGAGATCCCTCCCTTTCCCCATCTCTGCCCTTTCCCCAGTAGGGCCAGACTAGGCAGGGCCAGAGGAAGGCAGCAAAATGCCCTTCCCTCCTCCCCTCTTCATCCCAGTCGCCAACGCTCCTGAACTCCAGCTCTGTTACAACACC
GTGGATCATACCCATTTTACAGATGAGAAAATTGAGACACAGAGAGGGGGAAGGGCAGCCTTGGGATGTCAGAGCTTAGCGGGGGGCTGAGCTGGTGTCTTTGAACCTCTAGTCCCAGGCTCTTGAAGACTCCAGCATCAGTATCCCGGACCCAGGGCCGGTTTGGCAGGTGCGCGAACTGGGCTGTCCCAGAGGGTTCCAGGCTCAGAAGAGCCTGAAGTTTCAGCTTGCACCCAGCCCCAGAAAATCTGTGGCTGGCCCTGCAAGGACCCTGCCAGATTTTGTACCATCTGTCAGCAAGGTCAGGTCGATTCTGTC
ACAGGACATGGGAAGGAAAGATCATGGAACCTACAGCTAGGTCATCTCAGAGAAAACTGCCCATTTTTTCTTTCCTCGAAGGGGAAAAGACTTAAGCCACCCTAGTGTTGAGACCCTGAACACCCTGTTCAGTGGCCTGGCACTGTGGAAATATTCAGGCTGGCTTCTAATTAAGAAGAGGCTACTAGTTGGGTCATAGAAAATAAACTTGAATATAACTACTTGCGTAAGATATATTAACAGGGTTAAGTAGAAAAAGAGATGAAGAATACAATTTAAATTGCAAAATTCTCAACA
CTGATTGTAGTAGGTGCTCAATAAATAATTATTGACTAAAAGAGTGATCATTTTGTGAAGTTCGGATAGATGAGACTTTCCCATTCCCATTTCATAGGCTGGGAAACTGAGGCCGGATACTAACGATAGGAGTAGCAACCAAGGTTACTGTTATCGACTCTCATTCGGTCACTATGTACCAGGCATTTGCTTAGCACATTTCATTCTTCATCCCATTTAGTCATCACAGCAAAAAGGCAGGGCCTTTATGATTTGCATTTGGCAGGTAAGGACATAGGGGCTTAGAGATCAGCTGACTTATTC
GCCGGCAGGAAGCGGAGCCTCCCGGAGGAGCCGTGCGTGCTGGAGATCCGGCGACGACCGCCGCGCCGCGGGGGCTGTGCTTGCTGCGAGCTCCTCTTCTGCAAGAAATGCAGGAGTCTGCACAGCCACCCAGCCTATGTGGCGCACTGCGTTCTGGATCACCCGGATCTGGGTAAGGCGGGGGCCGCTGGGAACTCCTGAGCGCCCCCGCTCCCAGCCTTTGTGCCCTCCATCATTTCCTGGCCCCAGACCCCCTACCGACCTTCTCTCTTGGAGCGCGGAGCCCTCTTCGACGCATTCCGCAGGACCGCCCCTTCTCAGCTGCTGCCCAGAGCGCCCCCATCCGTCAAGAAGGCCCACTGTTG
GTGTTCCCACGGGGCCTGCGACATTTCGAGTTTTACATTTTGGTGAACAAAGAGGGGTTAGAGTTGACCACAGTCGCTGTGCCCCTCGGTGGGGAGGTTTTCGGCCCACCTGAAACGGCTGGGCCTGCGACTCCTGATGCCAGATTCCTGGGCGAGGGGAGCAAGCCGCTCACAGGGTGGCAGGTGGGCGTTCGCCTAATGTGGGCCCAAGTGCCGCCCCTCGCGGGCTCCCTGGACTCCCCACCTCCGTGAGCACCCCTTTCTAGAAGGACTGTCCCAATACTGGATGGAGGG
GGGTGCGTGTGCTGTGAGCACCAACTCAGGAGTGAGCCGGGTCCAGGGCTGGCCCTCACCTCCCAGCTGCAGCCTTCGGAGCCCTCCTCCCTCTGGCCTCAGTTTCTCCTGGGTAAGATGGGAGGGTGGAACAGATGAAGCCTCCCAGCCTGGGCCCGGGATCTCCTGAGGCTGAGACCACATTTCTGAGGTCTCCCCCGACTGAGGGACGGGGTAGGTAGGAAAAGGTGCCCCTCTGGGAGTTCTGAAGAGGGGGGAGCGCAAACAGCACGCCCCTCCCCAGCCTGATCCAGCTGGCTCCCCGCAGCTTCC
TGGGTGTAGAGAACAAAACCAAAGCCGAGACGTTGCTCCTTACCCACTAGTCCCCTGCACCCAGGCATAGCCCACCCAGAATACCACACCTTCCCCCAGCAAGGCCTCTGGGGTATCCTGTTTGTCCCAGGTCCAAGTAGCATCCCCAGCCCGGGTCTGGCTGATTCGCTAATTGCCAGTGTCCTCTCTATTGGGAATGGAGAGCAGGAAGAACCTTCCAGAAGGGCCACATTCTCGAAGGATTCCAGTTTTGATGAGTTCAGAAGCCCCTTCACCATTCTCAAGCCAAGTGGTATG
TTTTGAGATGGAGTCTCGCTCTGTCGCCCAGAGCGACATGCAGTGGCATGATCTAGGCTCACTGCAAGCTCCGCTTCCTGGGTTCACGCCATTTTCCTGCCTCAGCCTCCCGAGTAGCTGGGACTACAGGCGCCCGCCACCACGCCCGGCTAAATTTTTGTATTTTTAGTAGAGACGGGGTTTCACCGTGTTAGCCAGGATGGTCTCGATCTCCTGACCTCGTGATCCGCCCGCCTCGGCCTCCCAAAGTGCTGGGATTACAGGCGTGAGCCACCGCGTCCGGCAATACTGGGACATTTTATATAAGAAACTTGAGCATCTGCAGATTTTGGCATCCCGG
CAATGCGACAAGGGCCAGGGAGCCTCTGCCGACCTTTTCTGTGCTTTTCTTTGGGGAGCCGCTCTCCGCCCCCTCCTTTCTCACCCTGGCCCCCTCCCAGGGTCGGGGCTGGCCACCTCTCCTTTGGCCCCAGGTCAAGGCTGCTTTCCACAAAGCAGAAACAGTAAAGGTGGGGGCTTGATCATGACAAAAATATGACGCGGGCTGGAGTTGACCCAGGGTTCAGAGGAAAGAGGGAAGAGGAAAGGCCTGTTTTCCGAGGCCCTGGCAAAACACAGGCGGGAGGGAAAAGCAT
TCTTGTCCACCGTGAGGGTGAGATCCAAAGGCTGGGAAGGCTCTTTCTCTCTGGCCATGCCTCAGTTTCCCCCAGGGTACCCGCTACCTTGACCCTTTTCCTCTTGCTCAGTCCCTGGCCCTGGTCTGGATGTGCGGGGTTGGGGTGCCAGTGAGTAGGTAGGTCTTCAGCCCATGTGGAAGGAAGGCCAGGATCATTGTCGGGGAGGTCCTCAGAACAGAAGGGTGGGTAACTGGCTGAAGAGTTTGCATCATCTGTGCATGTAGCAGTGGCGCTGCTGGAGGTGGC
TGTAGTTTGTGCTGTAAAGAGTTGCTTTTTGTTTATTTAATGCTGTGGCATGGGTGAAGAGGAGGGGAAGAGGCCTGTTTGGCCTCTCTATCCTCTCTTCCTCTTCCCCCAAGATTGAGCTCTCTGCCCTTGATCAGCCCCACCCTGGCCTAGACCAGCAGACAGAGCCAGGAGAAGCTCAGCTGCATTCCGCAGCCCCCACCCCCAAGGTTCTCCAACATCACAGCCCAGCCCGCCCACTGGGTAATAAAAGTGGTTTGTGGAGTTTCTGGCTCTGTTCTGTGGGCCAGGAGAGG
TAGCTTCATTTGATTGAGTTTCCACTATATCATGGGCATATACTCTGTTCTAGTAAATCCCTATTTTACAGAGGAAGAATTTTAGCTCCCGACAATGATGTATCTTCCCTGAGTTCCTGCAGCTAATGAGAGGCAGAAGTGGGATTTGAACCCAAGTCCCTGTAACAGCAGAGCTCAAGCCACACTCCATTCTGGCCCCCACGCTACTCACTTCTGTCTGCACCCTGTATCCACTCAGCCAAGCCTGGCGGCACTGCTCTGTAACCCTCCACCAGCCTGTCCAC
GACCCGCGCCGCAGGTGCACAGGGCGCTGGCGACTAGGGGCAGGGGTGGGACGGGGACAGGGACGCGGGGTGCGGGCTTGCCTGGGACTGGCGCGGGCGCCGGAGGTGGGGAGAGACGGGGATGCCCGCGAGGGAGGCCGGGAGGAGGGCCGGGGTCTCCGCCGGAGCGGGCCTCACCTCCAGCTCCGCTTGCAAGCACGTTCCCTCGCCCAGGAACGGAGCCACCATGTCGTCTGTGACGGGGAACTTGTCTGGGATCCGCGTGCAGCGGCGGATCAGGCCGGGGTTGACGCCGTTGAGGTACTGGTACCCAAAGAAGGTGTCCTCTGCCCAGTGCTCG
GGTGGGTTGCTCCTGCCAGGGGGTACTAGGGGCAAGGCCCCAGGGTGGAGCCAGTTCTGGGAGCTGTGTCCAGCTAGGCATCTGTGACCCCAAATGGCATGAATAAAAGGGCAGGTTGCTAAGAGCCAGGGGAGGGCATGGGGCAGGGAGACCAGGTTGGCCCAGACAGGACAGAGGTGCTCCAGGGACAGGGTGCTGGAGTGAAGCCAGGTGGAGCGGTGGAGCTGTGGAGCCTTTGAAACATCCTGAGGGCCCAGGCCTGCCACAGGGTGACCTGGGCAGAGGAGAAGCCC
GAGTGGGAGGGAGCACTAACAGGACAGTGGTTGGGACAGCAGGTGCAAACCTGGACACGAGGTCAGCCTGGCTAAGTGACCCTTCCTGTCTAATACCCTCAGCTTCTGAGACCCAAGCGGGACTGTTTTCAGCTTCCATGACATTCATGAACATCATCCGGTGTAGCCATAAGGGAAGACCTGGGGGTAGAAAGAGAGTGAGAAAACTTGAAAGGCTGAGACTTTGGGGGCAATGCCTAGGACCAAAGGGGCACACTACCTCAATAGTTGTGTTCCAGGTTATGAG
ATACCTAAGACTGGGCACTTCATGAAGAAAAGAGGTTTAATTGGCTCACGGTTCTGCAGGCTTTACAGGAAGCATAGCAGCTTCCACTTCTAGGGAGGCCTCAGGAAACTTATAGTCATGGTGGAAGGTGAAGGCGGGACAAGGCGTCTCACATGGGAGCAGTAGAGAGAGAAAAAGAGGGGGTGCCGCACACTTTGAAACAACCAGATCTAACGATAACTCACTATCATGAGAACAGCACCAAGAAGCTGGCGCTAACCCACTTGTGAAGGACCACCACCATGATC
GCACTGCAGCCTGGGCGACAGAGCAAGACTCCATCTCAAACCACGCACACACACACACACACACACACACACACACACACACACACACTTTATTCTTTGTTCGTCTACTGATGGGCATTGGATTGTTTTCACTTTTTACCTATTATGAATAAAATTTCTGTGAACAAGTCTGTAGATAGATTTTTGTTTCTCTTGGGTAAATACCGAGGAGTTGTGGGATTACTGGGTCATTGAGCAGGTGGTCGTTTAATCTTGTAAGAAACTACCAAATTTTCTAAAGCGGTTGTAATACTTACATTC
AAATATATTTATTCATTAATGACCAATGTATTTCCTGTGAATTGGATCTAGAGACTTGAACAGATTCACGTTCAATTCTGTAGCAAAAATACTTAGGGGGTGCTGTATACTTCCATCAGAGGCAGCAAATATCTGGTTTCTTTCTGTGATGCTAGCCTATCATTATCGCCTAGACCCGCAAATTGACTGACAATTAATTTTAAGGAACAAATGTGGCTGCAATGGCTTTCTGAGTAATACGTGCAGAAAAACACGTCCTGTAAAGTGTATTGTTTGTTTGT
ACAGCTTATTTGTTGAGCACTTACTGTAGGCAGTGCTATCAGGGCTGCTGGCTGAATTACCCGTAACCCCCACCCCTCCTCTTACTCCTCACCCTGGGCGGGCTGACTGCCCTCTGCACCACCCAGATGAGTCGACAGGGTGGCAGAGGGACCCCCCCCTGGAGCCGGTCCACGGCAGACAGGCACGAGAGCATGGCCGAGAGTGGGATCCTACCAGCTGGGGTAGGAAGAGCCCATTTCTAACAAAACCCCCAACAGCAGCATGGTTGGGGGCAAGTGGCCTTCGTAGTTTCCTCAGATAGGGGCTGGCAGGACTCAGGATC
CGGCCTCCCAAAGTGCTAGGATTACGGGCGTGAGACACCGCACCTGGCCAGGGGAGATTTTTTTTTTTTTTTTTTTTTTTAATGACTGGTGCCTGAGCCCCACCCTCAGACTCTGATTCATGGATCTGGGGAGGGCACCAGGCCTGGGTGGGTTTTTAACACTCCCCAGGCTACTCTAATGTGCTCCCAGGGTTGAAAATTACTTAGGCTTCCCAGGGTCTTGCGGGCATCCCTGGTCTCCGCAGGACTGCCCCAATCAACAAGATCCTGAGGGTGTGAAGGTGCCCCCTCTC
GCGTTGCTATTCTGTACTTTTGTTAATTAGGTAAACTACGCCAAGAGAGGCTCAGAAACCTGCCCAAAATGAGCTGGAGCATCAGCAGGGGTTCCAAATGGCAGGCGTCCTCTCCCCTCTGTCCCACAAAGAACAGTCCGTCCCCTGGGCTGGGAGCTGGGCCCGGAGCCCCGGGGCAGCCCGCCCGGCCGTGCTCGCTGCGCCCCCGGGCTGCGTTCATCAAGCGCAACTCCAGGCGCGCGCCGCAACCGCGCAGGGCAACCGGGGGCTCTCCCGCCGAACCCGCCCTCA
GTGAGGTCTGTCGAGTAGATGGAGGCCTGGGTTGTGTCTGTGCCATTCTCTGACCAGCTGTGTGGCTCAGGGGTTCCATCCACTCTGTGGGCCTCACTCTGGACTGTGGTAAGAACACAATGAGATACTGGATGTAAAAACGATTGATAAACTATAGAGTCGCGCGATGGAGGGGCAGTTTTTTTGTGATCTTGGCTGGGGTACCACCGGCCTCTAGGTGAGGGGCGATGCCGGTGGTGGGCGTAGCGGGGCGTGGGCAGGGAACCACACGGGAGCCTCAGCTTGGCCTTGAGATGGCAGGAGTGGGATGGGGCGTCATCCTAGTAGAGG
TGAGGTCAGGAGTTCGAGACCAGCCTGGACAACATGGCAAAACCCCGTCTCTACTAAAGATACAAAAATTAGCCAGGTGTGGTGGCACACGCCTGTAATCCCACCTACTCAGGAGGCTGAGGCATGAGAATTGCTTGAACCCAAGGGGCGGAGGTTGCAGTGAGCTGAGATGGTGCCACTGCACTCCAGCCTGGGCGACAAGACTGAGTGTGAGAAGGGAATATTAAATATCTCATTAGTAATTTTCATATTGGCTACATGTTGAGATGATGATAGATAAAACATATTATTC
CCCCTGAGTAATGAGGAAACCCCCTTTTCAGCTCCCAGTCCGTTAGAGACAATGCGGGGCAATTCCATTAGACAGCCTCAGCCCTCCATTTAGAGTCCTGGGCAGCAGAACAGCCTCTAACCGGATCCTGGGGGGCGTGCGGTCTGGGGTGCGAGCTGGGCGGCGACCCCGCAGTTCAGCCTCTGCACGCTCTTCCCGTCAGGTTGGAGGAGGAGACGCGCAAGCGGGAGGACGCGGAGCACAACCTCGTGCTCTTCCGCAAGGTGAGTCCGAGCCCCTCTCCGAGTTCAGCCTCCCCACCGCTACCCCCGATCTCAGTATCCAGAGGTGGCATCGGTGGGCGCGGGGAGAAGGGGGTAACCCAGATGCCTCCTGAGGCAGACAGGGAAGGCCTGGTCCTTCCTTGGTCTGCGCAGCCCCTAACTTATCTTGAACCTCCACTGCCACCCCTCGAAGGACGTGGACGATGCCACTCTGTCCCGCCTGGAACTAGAGCGCAAGATTGAGTCTCTGATGGATGAGATTGAGTTCCTCAAGAAGCTGCACGAGGAGGTAAGTGGGCCCGGTATCAG
CAGGGGTCAAGGGAAGTTAGTGTTAAGAACAAAGGCTGTTCTTTCCCTGAGCAAACGCTCCCTGAGCCTGATGCTTAGGTCACGGAGGTGCCTGGAGAGCACTGGTCCTCTCTCCATCTGATGCTCAAATCCCCACCACCAAGTTCTCACCAGTGTCCGCTGGACCCTCCCAAGTCTGCCCATTCCAATGTCTTCAGTACTAATCATAGGAAAGGTTCTTGATACAAGGCTGGAAAAGGTGGCCCTCTGAATCCTGTTCACTACTCCCGGCC
GGTCCCTGGGCAACTATCTGGCTGTGCTCTCCAACCGCTCCTCCTGCCTGGACACTACCCAAGCTGACGCAGCCCGCACACTGGCCCTGCTTCGGACCTGTGCCCTCTACTACCACAGTGGCGCCTTGGTGCCCTCTTGTCTGGGACCTGGGCAGAACAAGTCCCCACGCTGTGCCCAGGTTCCCACCAAGTGCTCCCAGAGTAGTGCCATCTACCAACTCCTGCACTTTCTGCTTGACAGGGACTTTCTGAGTCCCCAGACCACTGACTACCAGGTGCCTTCCCTCAAGTACAGCCTGCTCTTCCTGCCCACCCCAAAGGGTGCTTCCCTCATGGACATCTACCTGGACCGGCTGGCCACCCCCTGGGGGCTTGCTGACAACTACACCTCTGTCACTGGCATGGACCTGGGCCTCAAGCAGGAGCTGCTGAGGCACTTCCTGGTCCAGGACACGGTGTACCCCTTGCTGGCTCTGGTTGCCATCTTCTTCGGCATGGCCCTGTACCTGCGCTCACTCTTCCTCACGCTCATGGTGCTGCTGGGGGTGCTGGGCTCACTGCTGGTGGCCTTCTTCCTTTACCAGGTGGCCTTCCGCATGGCCTACTTCCCCTTCGTCAATCTGGCAGCCCTCCTCCTGCTGAGCAGCGTCTGC
TAAGATCACTCTCTTGAATGCACCCTCAACACCTTTGCAGGTACCACAATCCTGGGTCATCACTTTAAACCCATGTCCGTGAATGTTACCCTGTATCCCCGCCGTCCGTTCATTCTCACACTGTTTCACACTTGCAACTCACTCAGCTAAGCTCCGACACCTCACTCTGCTCATGGCCTTGCTTTCCAGTTCACTGAGAAAACGAAGCAGATAGACGGAACTTCACAGCGCCCTACCACGACCACAGGTCGGCCTTCCTGCCAGCGAAGGTAGGTGAACTGTCCTGGCTCCTAAGGGCAACCCTTCCCGTGCCCTAGGTAAAATC
CCTCAGCTGTCTTGATGTTCTCCTCCAGTTTCAGGCACTGCAGCCAGGAGGACAGAGTGAAAGGGCCTGTGAGCAGGGGAAGGAGGAGCGGGCCAGGGCCAGGAGTCGTCTCTGTCCTTGGTGGGGGTAGGTGTGGGGAGGGAGGGCTGAGCAATGGCATTTCTGGGTGTGGTAACTGGTTGCCATGCAGCAAGAGGGAGTTCAGTTAGACCTGAAGAGGCACCTTCCCAAGGCCAGAGGAAAGCACCGCAAGCCACTAAAGGAGCCTGTCCCGGCTGTCCTTATGGGGCAGCA
CGGTGGCTGCAGGGGCCCATGCGTGTGCGCCTGTGCCTGTGACCAGCCTCAGGGCCTAGGGGCAGGGAGCAGACCAGGGGAAAGGCTCTGTCCCTGGGGGGTGGCCGGGCAGGTGGAGAGCCAGGTTCAGATGGGTGACCCTGGGCTCTGCAGCTGCTGTGATCCTGGCAGAGGGGAGGAGGCGCCCTCGGCAGTCAGGAGCAGGATGATGGTAGTGACAAGGCCCTGCTGTGGACTGAGCCTCCCAGCCTAGGAAACCTGGCTCTGGCCTCCCCTGCAGCATGTGATGTTTGGCTCC
TTCCTCCTGGGTCAGCCCCACCCCTTCCACCCCACCGTAACCCCCTGGCCAGCCCAGGCAGGACTGGCTTTCCTGGGACAGAATGAGGTCAGGCCTTCTGAGTGATAGATGGTTTTAATAACCAGCCATTCTTACTACCAGCCCATTTGCTCTTCACTGTTCCAGGCCCCACGTAGGGGCTAGAGTCAGCCCAACCAGTCAGGGAGAGCATCAGAGGGGCAGGGACCACCTGCCCAGCCAGCTCAAGGTCCTCCGGGGACCCAGAGCCACTCAAAGCTGAGCCCATGGGAAATAGCCAGCC
TCTTCTGAGACTCTGTATAAACTCCAGGTAGTGTGCACAGCCCAGGGCTGGGCACAGGACTGGAGGTCTGAGTCCTGGGTTCTCATTCCACTGAACTGGGTGATTTTCATTCTCTTGGCCTCAGTTTTCTTATCTGTGAAATGGGTATGTGGTTGTATGGAAGGCTTCTTGGATCCCTTCCAGATCTAAAACTCACAGGTTGGAGCAGGCTAACATTCTGGATGAATTTGATATAAGTGAGGAATAATTATTGTGAAGAAAAGTTTTTAGGATGTCAGGCCTTGCAC
ATCAGACCCAACACCAGGTCGTGGGGGTGACAAAGTCCGGCAGAGTCAAAGGATTGAGAAAAAGACAGTTTGAGAGATAAAAGTGGGACACCAGGGGGTCATCGCCATCATGGAGGCTGCGAAGACCCTGAGCTCTGGGAGCCCACGGTATTTATTTGTAATCCAACAAAGAAACAGGTGGTGAGAATGTGGCTGTCAAAAGGACACGTTGCATTAAGCACATGATTTACAGCTGTGATGGTTTAGCTTTTCTACGGAACATGTTCTGCTACTTGAGATAATGGGA
CTCAGACCCTTCTCTAATAGATGTTTTTCTACTGCTGTGTCCTGCCAAGAGGGAGACACCTGCCCCCCTCCCCACCGCCAGCTCTCCTCCCCTGGGTGGGGTTTTGCTGCCGTTGTCTGAGAAGACATCCTAGATAAGCCCACATCCTCCAAGCTGAGCTGAAATGACAAGAAGCCTATTGCTGTAAAACTGAGCTGCTTTTTAGCTCAGGCCAGGATAGCACTTTCTAACCATCAGAACTGCCTGGGAATAAAATAGGGGGTGAGTTCCTTGCCATGGGAGGTGTGCAGGAGTACTGTGG
AACAGTGGGCCCTGTCACCACAAGTGGTGAGGCTGACCTGAGGAGCAGCCTCTGTGAGAAGACAGCAGGGGTTTAGAGGAGACTGGGGAGCCTCCCGAGGCAGTGAGCTGGGAGCTGAAGATGTCCAGATTGGCAGTGAGGGGAGAAGCAGTGAGTGAGGGCCAGCGTGGGGGAGCAGCAGTGCTCGTTCACACAGCAGCACCGCTCCTCTCTGTCCCCTCACTGAGTTTCCATCCTGGTACTCTAGGGCTACTTTGCCTTTCCCCAGGCTGGTACCCCTCTATAGCAGGA
GTTTTAAGGACTATGTTCCACTAGTCCCCCGGGCCCATCCCCAGCCTCAACAGGAGACGCACCCAGATGACAGGCCAAGGCTGAGCCACGTGGCTCCCACAGTCGGCTGCCCTTGGAGCCACCAGCACAGGTATTCCAGACTCCGAAAAGCCACCAGCTCCTAGTCTCCCTAACACATCTGAATTGTGAACTGCACAGGCAGCATGACACGCAGCTGCCAGGATGTGGTGAAATGCAAGTGCTGCCCAACTTCCGCCGCAACGGAAGCCCTCGGAGTGCATGAACATAATCCCGAG
ATAACTACAGCATTCTAAGTCCCAGAGGATTACTGTGGGGTTATGATGATGCCACACAGTTGCCTGGCAGAGAACAGCCGGTAGTAGACTGCATGCTAGGCCATTTGAATAACCTGTACATCTGGTTCCTAGAGATGAGAGAATTCTCTCTTGCAGGGTGACAGTGCAGGCTCTGCTGAGCATGGTCCTCAGCTGTAACTGTGGGACTGTACCCTAAGAGAGATGCTCCGATCAATGACCACAGCAATTTTTTTTTTACTTTC
AATTTCCTTCTCTCTTCACACCTTCCAACATTTCCCATTCAGTAGGTTTATTAGAAGGATTCCATGCTTTTGACTCAGCCCTCTTTGTTTGTTCCTTTTGTCTTTTTTTTTATCTTGCCTTTCTGTGAAACTGTCTTTGTTTCTTCTAGTTAGCCAATTGATCCTAACATTGCTTCTGGAACAAGATAATGTGACCTTCAGCATTAGACAAGACTGGAACCAGTGGGGAAAAAAGCAGAGTATATTGTCATTCTATGT
GTAAGTGTCTTTATCTGCATGAGGTAGAAAACTAATTGGAGAACAGGCCCATTGTGAAGGTGTGAGACAACCAAGAGGGTGACTTGGTATATGCTGTGCTTGGCTGGAAAGAAGAAGTTCTGTAAATTAATTGCCAGCAAAGAATGAAATGAAATGTTTTGTTAGATACAGCAGTCCTTCCCTTTCCTTTCTGCCCACACCCCACTTCCCTCTCCTCCCCCTCTCCTTCTTTTCTCTCTCTCCCACCTCCACCCCTTACTAGACATT
CCACTGGAAGGGCTGCTCTGGGGGAGGCAGAGGCTGCGAGGGCTTCTCCCTCTTGGCCCCCTAATAGATCCTGACCCCTGGACACGCAGCTCCTCAGCCATGGTTAGCAACTGCTTTGACAGCCCCTCCCAGCCATGCTTTTCTCCTCCGGACTTTGCCTCTTGAAGCTGCACCCAGGATTTTGGATATTGCTAAACACCCAGACCTGCCTACACATTTCCCAGCCTCCAACACCCTGCCCCACACCTGCTGCCTTCCTCTAAGTAATATGATCAGCCACCACCTGTCTTGTGCAAGAGACCTATGAGCCACAGACGTAAGGTGTTGCCAGCGGTTAGCATGGCAGTTTTATGG
GCGGGTCACGACGAGTCTCAATCCACAGCATGGGGCTGACTCGGACTCAGGAGTTTTTGTGGCTCCAGGCGTAACCGTTGCTTTGGATAAAATTGGTCCAGTTCACTTGACCAAGGAGAAGTGCAGAGGAGGATAAACGTCCCCATCCCAGTGGTGTCCTCTCCCGACTCCTTTCGTGTAGTGAGCTTTATTTTTAGAGACTCCCGCGCCTGCCAGCCGCTCATGCTCGGGTTCCCCAAGCGGAGGGGCTCCGCGTGCAGTGTGATGCCCACTGTCGCCGGCAGAGGGCACCGTCGTCACACACTGCGCAGGA
ACAGAAAAAGATCATGGGAGATAATGAGATTAAGGAACTGAGAAACCAGAGTAATTGATAGATCTTCCACATGGTTATCACCAAGAGTGGTGATGGACAAATTGTGGAAAGGAAGAGATAGAGGGGAGGTAAATTCCCAAAGCTGCAAATCTGGGTAAATGGTAGAACCCAGATTCAGACTCAGGTTCAACTAACTTCCAGGGTGGGCACAACTCACCATATTCCACTGTTTGTGGAGCCATTCTTCTTCTTTTTCCTTTGTCCCTTTCTCAGGTAAAAGGTCC
GTTCGTGGGGACGGCAAGCCTGGGCCTGTTTCTCAGCAGCACCTTCCCCAGCATGCTGGCCTACACGGAGGACTCGCTGCAGTACAAAGGTGAGGGCCGGGCCCGAGCCAGGAGGCGCGCTCTATCTAGCTGGGCGCCGCCGCCTCGCTCTGCCCTGTCTCTCTGTGCTCTTTTTTTTTTTTTTTAATTTTATTATTATTATACTTCACGTTTTAGGGTACATGTGCACAACGTGCAGGTTTGTTACATATGTATACATGTGCCATGTTGGTGTGCTGCACCCATTAACTCGTCATTTAGCATTAGGTATATCTCCTAATGCTATCCCTCCCCCCTCTCCCCACCCCACAACTGTCCC
TGCCAGGATTACAGGCGTGAGCCACTGCGCCCGGCCCCGGGAAAGGCTTTCTATTTGCAATTTAGAGTAAGCACCGCTTTCCTCGGGGTCCGCAGGGCACAGGGGAGGGACGGGGCCTGATTGGGTAGTGATGTTGCTGTGTCCACCATGGGAGTGTGGTGCTTGTGGATGTGTGCACATGGAGGCGTGGAGTGTGTTCCTGGACATCACCAGGAGCCCAGATCATGATTTGACCTCTATCGAGACCGTACTGTGCCGCCGCCCTCCTGCCTGCAGTGCCATTGGCCGCCCCAGCCAAGGTTGCTTCTGGCGCCCACCACCAGTCTGGGATCAGCAAGATGGATCTGGAA
GGGGACACTCCTTGGCAAAGTGGAAGAGGATGCGGAAGCCGTTTTTATCGTAGGCTGTCACAGGAAGGGCACTGCCTGTAAGAACGTGACGTGAGTGTGGGAGGAGCAGCACCAGAGACACCCAACAGAGCCCCGGCGGTGAGGAGAAAAGGGCTACTCCGTGGTCATGATGAGTCCAGTGCTTCCTAACGGAATCTGGGAGAGGCGCTCAGTGAGGAGCTTAAGACTGAGAATGCAGGCAGGGAGGCCTGCCTGGCTTTAAGGGACCCCCTGCAAAGAGTGCCTGGATCC
TGTCTAGGGAGACCTGTGATGCGCGCCTCCTCCTCCTCAGTTGGATCTGATTCACTTTGGCCATGAGTAAGCACTGAAAATGCAGCTGGTTCCCGATGGCTCACACCTGGGATCCCAGCCCTCTGGGAGGCCAGATGAGAGGATCATTTGAGCTCAGGAGTTCCAAACCAGCCTGGGCAACATAGCAAGATTTCATCTTTAAAAAAAATTAGCAGTGCGCGGTGGCTCATGCCTGTAATCCCAGCACTTTGGGACGCCGAGGCAGAAGGATCATTTGAGGTCAGAAATTCGAGGCCAGCCG
AAGCTGAGAGTCTGGCGTGTTCTTGACGCTTTGGTCTTCAGCCTTGCACTGGCTCTTCTAAAGGACTTTTGGAGGGCAGATAATTTCATCTGTTAAATCCAACACACATTTCTTTCAGGGAAAAACAATGTCACCAAATTTTCAGAGTTCTAAACTCCTTTCCTTCAAGCCGGAATTTTCCTTTTTTCAGCACCAGTAGGTACTAAGTCTCCAGATGGGGAAATAACTAAAATGTGTTTTTCTGCTTTGTTCGCTCTTACTTCTGAGGAAGGTTTCCAG
CCCTTAACTCACCCCACACTCTCTGCAGTCCCATGGCACGTGGTGGAGACACAGAAGGGGAGACTGAGACCCTGAGGGTTCCTCAGTGAGGCAGGGGAAGAGCTCTGAACACCTGCCCATACCTGGCACGGGACAAGGCATCACACGTGTGTTGTGCACTGAATCCCAGCCACTGGCCTGGAGCTGTAAGAAGCCTCCATGTTACAGAGGGGGAACCAATGGACACAGGTGGCAGGTGTGGGGTCGAGGCTGGAGCCCTGCTACTGCCTGACAGCCCCTTCATCCCTAGAA
CCCATAGACAATTACTTTTCCAAGTCATCAGATGAAAGTACACATTTCAGATGGCTAGCTGAAAACACATACAATAAGAATGGACATTGATGAAAGCAAACATGGATGAAGGATGTGATGTAGACGATGAGAGGTGAGGACAGTGATGGAGACGGATGGAACAGCTTCCCTTTCTCAACTCTCACCTCTGTCTGTCTTCTTTTTCAGGGGGTCAGACTTACTTTTCCCCTGAGGAGCCGCTTTCTGTGGTGGCGGGGTAAGCTCTTCCTGAACTGT
CTCCGGCTCTAATAGGCCAGGAGTTGGGGGGGCAACTGGCTCTGCTCCCTGGCCCTGGCTCCCCCTGCTCCCTGGGGCTGCCCGAGGTGAAGGTGACAGGTGGGGGAGGCAGGTGGAGAATTGGGCCAGTGAGCTCATGGCAAAGGCGCCCAGCTGGGCAGGGGTGGGTGCTCTGGCCTATAAAGCCCCCGAGGCCCTGTGGCCTGCAGAGGCGGTTATGGACGGCACCATGGAGGACTCCGAGGCGGTGCAGAGGGCCACAGCGCTCATCGAGCAGCGGCTGGCACAGGAGGAGGAGAATGAGGTGCGAGCAGGGGTGGAGGTGCCCAAGGGGGTC
CAGCTAATTTTTGTATTTTTTAGTAGAGATGGGGTTTCACCATGTTGGCCAGGCTGGTCTCGAACTCCCAACCTCAGGTGATCTACCTGCCTCGGCCTCCCAAAGTGCTGGGATTACAGGTGTGAGCCACTGTGCCCGGTCAACATCTTTAGATAGTTACAGGAGACTCTTCTCCTCCATAAAGGGGAGAGGACCCCGAGGCAGGGGAAGGATGAGCTGGAAGTCACCCAGTAGGAATGTGGCCCCAAAGCCTTGTGCACTGGGCTTCCTAGAGCCCAGATAGGGGTGATGA
CGCCCGGCCGGGACAAAATTTTAAACGCATGCTTTTGTCCTTCCGTGTGAACAGGAACTGCTTCTGATCTCCGTACTGACAGGGATGGGAAAAGGCCCTTTCCAGCTCAGCGGCCAACGTCGCATCCCTGAGGCCGTGTGCCTGCTCCGGGGAAGACGCCGTGCCTGTAGCCGTTTCGGGCTTTGACTTGGTGAGGTCTGCACCATCCTCGGTCGTATTTCATGACTGGTCTTGCTTTTTTGCAGGGGCCAGAATAATTATTTAAACGGGCATGGGATGGGGACCTCTGGATCTTTACAGCTGGCTCAAAGCCCTGCCCGTCTCCCAGGAACACATCATTGCTTTGATTTCTT
ATGTAATTTACATACAGATAAATGCCCAGATCTTAGGCGTGCTGCTTGATGAGTTTTAACAAACCCTGTCCGCCGGGCGCAGTGGCTTACGCCTGTAATCCCAGCACTTTGGGAGGCCGTGGGCAGGTGGATGACCTGAGCTCAGGAATTTGAGACCAGCCTGGCCAACCTGGCGAAACCCCGTCCCTACTAAAAATACAAAAATTAGCCGGGTGTGGTGGCACATGCCTGTAGTCCCAGCTATTTGGGAGGCTGAGGCAGGAGAATTGCTTGAACCCGGGAGGGAGAGGTTGCAGTGAGCCGAAATCACGCCATTGCACTCCAGC
GGCCGCTGGGGGCTCTGGAAACCCCCTCTTCCATGGGTGGGAGGCGAGGGGCTGAGGCGCAGCGCTGGGCTGGGCCCAGGCCGGCTTCGCCCACACCTGGGATGGAGGCGGAGGCGCTCCGGGTGTTCTGCAGGCGGGAGGCTTTCCACCCCGCTGGCCCCTCACGTCGGCGCATCCTCATGGGATCCTCACGAGGAGCGAGTGAGGTGGGCTCCATTCTTATTCTTTCCCCTGGCAGGAGGCGAGCAGAGGCTCCGGACTCCACAGGTGGCGCGTGGTGAGTAGCCAAGATGA
TGGAAGCCCATTCATCAGCCCGCTTTCTTGGTGCTCGCCCAAGGATGGCTTCGTGGGGGGACGTGCTCTGCAGGCCCTGAACTCTGCACCTCCTGGACCACAGTGTCTGGGATGAGAAGGGAAGTGGGGGCGTCAGGGGCAACCCACAGGGCAGCCCCTGGAAATCTGTGCTGGCAAGCCCTTCCGCAGCCTTGCAAACCAGGGCCCCGCGCGTTGAACCCAGGAGCCAGGCCATGTCCGGAGAGGCTGAGCGCCCTCCAGCACCGGCCACCTGGCCCTAGCCCAGCTGCAAGCAAAGGCTCTGTGCCTAGCGTGGC
TCTAAGGCAGGAGGGAAAAGGAAGGAAGGTCTGGGGGAAAGGCTGGCCCTCCCTCCTCACCTCCCTTCCCTGCGTGCCCTCTCCTGGCTAGCCCTCCCGTCTGCGTCTCTCAGGGCATCTGTAGTGGGAGCCGCCTGTGCTGGGCACTGGGGTACGGCCTTCTCAAGACCCAGGGAAGTGGGGGAGCTGGGCAGGAAATTAAAAGGAGCCAAATAAACAGAGTAATTATAGATTGTGATAAGGACTTAGAAAGAAACAGTAACTAGAAGTGACCTT
AAAACCAAGTGATCTCTTCTACAACTTCCATGCACATCAAATAATTAAGTTTGCAGGCGTGAAATATATTCAAAAGCCAGGTATACAAGCATGTTTACACAGTACTTAAAACTTTTACATAGGAAAAGCTGAGGCAAAAACAACTCTGTATCTGCAAGTGTACACATAAACAAGACACACGGACTGTGCACCCGCCATTCTTACAGTGGAGAAAACTGACAATTCAGTCCACAGAATATAATGGCTGTGATAGTCTGGTAGACAAAA
TCAAACTTCAGTGTCATTTCCCTCCTCTCTGATGTGTCCTTTGTTCTCACTCACTACTCTTCTTGCCACATTCTGAAAGTCTGGAACATTCCCAAAATCTGCTTGGAACAGACGTAGCTGCATCCTCTTACTTCAAACTACAAGTTGAGGATCAGCATAAGAAAACGAAGCTAATGTTTTGTTTATTCTATTCCTCTCAAAGATATGTCTCAGGTAGGTCTCCCTGCCTGTGAGTTTCCAAGTTTTTTTTTTTTTTTTTTGAGACGAGGTCTCACTGTTGCCCAG
GAGGCCTTTCTTCCTCCATTCCAACTCAGCCGTGTGGTCTTCCGAGAGAGAACCCAAGAAACTGTCCCCCAGGCCTTCAGCCACAGGAACTTTAGGTCGTGCTGCTGCTGCAGACAGCACAGTTCCTGGAGCTCCTGTACCTTTTTCTGCCTCAGCGCGCCCCAGAGTAGGACAGTGGCCCATCCTTGCAAGGGAGGGGACACCTGGCCTGTGAGTACCTTAAGCATCTAGAAATAGAGCAAGGATCTGTGCCTAGCACCAGCAAAGAGCCTGCCAAATCCTGGGCCCACCCTCCAGAGGAAGGAAAGCCGCAACC
TGGTGGCCCCCACAGGGCAGCCATGGGAGTGTAGCGGGGGGGTGTTACCAGGTTGGGTATCGCCAACACCAGCAGGCCCTGGAGAGGGTGGGCAAGCCGGCTGCTGAGGCCTCAGACCCTGTCCTAGCTCCAGCCCTCTCCGCCAAGGGCATCCTTCACCCAGGGAGGGAGGAGAATGTCTGGTACTGCCCCAGGGGTCGGGGGATATGACCTACCAGGCAGAGGGGATTCCAGGCCTCATGCCTCTGTATTCTCTCTTCCCTGAGGCTCCCTGAAGGCCCCTCCATGC
GGGGAAGCCCCAAGAAGGACTCAGGAGCCTCCTTTCCAAGAGAGAGTCTGCTTCCCCTCCCTTACTTTACTACTGGTCCATTACAAGCTGTGGGCCTAATGTGTGCCCCCATGCACAGCTGGAGTCCCCAACCCTCTGTGCAAGGACAGAGTACTTGCAGCCCCTGAGCACCAAGCAGCATCTGGGGAAGATGAGACTTGTTGGGAGGGCCGATCCCCTCCTTCTCACCCTTCCCTACCCCCGTTTAGTCCAGACGAGAAAGGAAATCAGTATATTTTGAGCACCAGTTTGTGATCTCAGTACCTCACAGTTTTTTTGTTTCTTGTTTTTCTGACAGAGTTTCACTGTCGCCCTGACTGGAGTTCAGTGGCGATATCGGCTCACTGCAACCTCCGCCTCCCGGTTCAAGCTGTTCTCGTGCCTCAGCCTCCTGAGTAGCTGAGATTTACAGGCGCGCGCCACCACGACCGGCTCATTTTTGTATTTTTAGTAGAGTCAGGGTCTCGAGCTCCTGGTTTCAAGTAATCCACCCGCCTCGGCCTCCCAAAGTGTTGGAATTACAGGCGTGAGCCACCGTAATGTTTTTATCCAAGTATTTTGAAACCAAATGACTTCTCTGCTCAGATTTTGCAGAACGATTAATTGTTTCATT
CATCATGTTGGCGCAGAAGAGGTTGATATAGTCCTGGCTCTGTTGGAGTGGTCCCTGTGTGCACCCCCTCTGGGGAGACAAACACCCAAAGACAAGGGAGTCAGTGGTACAGATGACAGACACACGCCCTGCTATGGGAAAGTCTTGCAGTTCTGAGACGGTCTTGCAAGGGGCTGTGTTTAGGGCTGTGTTTAGGGCAGGTCTTTTTCTCCTTTTCGCAGGATTTCTTCCCCATGCACACCCCCAGCCTGCTGGGTTCGAGATCCAGCTCTGCCACTTAGGAGC
GTTTAGAGCCTCAGTGTCCTTCGGCTTCTGGACAAGGCGTTCTTTCCACCCCGTGTGTGGTTAAGGAAAGAGCTTCTGAAAGCAATGAGAGACAGAGAGAGGGGGAACATAGGCCTTTTTCAAATACATGAAGCACATCTTTTAACACTCCTGCCCCATGTGTCTGAAAAGCATTTTCAACACTGACTAGAAACACTTTACATCTTTCTCATATTTGATCCCTGCAACAGCCCTCCAAGATAGAGGTCATCACTCCCGTTTTACAGAGGAGGAAACT
GTCCCATAGTGCTAACTGCAGCATATCGACTCCCTCAGAGAGGTACACGTAACAGGTGAGCCCAGAGTTCTAGAATAAACCTTCAGCAAGGGTGAGGCATTCTCTGGAGGCCTCAGGACTGAGGCTGAGCTCCCCTCTCCCGAGCTGGTCAGTGCACAGAGCTGGGAGTCCTGGCCCCATGCACCTTTACCCAGCTGCCTCTCTCAGGCTGGGCCCTCTGTTTTTGTCAGCTCTTCCTAGGTTCCTATGCCTGTGTCCCAACTTTCTGATCT
GGCAGATTGCCTAAGATCAGTCTCAAAACAAACAAAAAAAACCACCCAGAAAACCAGGGTTGCAAGGCAGAGAACAGCAGAGCGGTGTCTGTGTAGTTAGGCCACTTAGAGCAGTCCCATCTGTGAAGACGACATTTCAACTGTCCTGAAGGATGAGGGATGAATGACCCAAGAGCCCAGGGAACACCTCCCCGCATAGGGAGCAGCCGTGTGCAGAGGCTCCGAGGCAGGGAGGAACTTGGCATGTTCACAGTACTGAAAGAAGACCAAGGGGGCTGGAGCACTGTGAGTGAGGGGGAGAGGGTCACAAGATAAGGCTGGGGACAGATCCTGTGCGGTTTTC
TACTGATATGACTCTCTTGGCCAGGGGAGGGGAGTTTAAACTAAAATTCTACCTGGAACCCAAAGTGTTTTGGAACTATGAGTGAGGGGTGGCCATGCTCCTGTCTCTGTACCTGGGAAGTGATGCTCAAATGTGGACTTAGGTCTAGCTGCCTTCCTCCTTGTAACTTGCAGAGGCCAGGTGGGAGCAGTAATGTGAACTCTTTCAGCTGAAAACAGACATTTGGGCCAGGTTTACAAGTCTATGATATTTTCT
TCGGAGGATCAGTGTCACTTTGTTCCTTCAGCAGCCTTTGCTGTCCTTATGCAAGCTTGGTACTTTATAGTATATAAAACTCAAAGTTAAAATATGTTAAAAAAAAATCTGTAAAAATCCCCACTCACATCTCATGTTGCTGAGCAGGTCTTGGTTGTGTTGCACCAAGAAGCAGGAGAGACACACTGGAGGTCTAACAGCAGCAAGTCTAGGATTTGGAGCCTAGGCTTCTGATTCCAGGCCCAGGGCTCTATGCAGCACTCGGTGCCGTCCTATTCAACCCATCCCTGCC
TGGCATGAAAAATTACCAAATGCAAATGGAATACTTGCGCTGACTGAAGCCCTGTTCACCCCAAGTCCAGGCCCTGCAGGGGTCCGAGGGTCTCTGCTGGAGGAGGCCCCAACTCCGGCAGCCTCTTAGGGAAGAGAAACTGAATTAAATGTGTATTAGGAACCCCTCCAGCTCCTTAAGCCAGCGTCGCACTGGCCCCACCGAGGCCTCAGCCCACCTCCCTCTGCTTCCCCCCGCCACCTCCACCATTGCCCCCTCCCCTGCACTCTGGCCCCTGACCCCACCTGTTCCCACTCTTTGGCAATTTATCAACAAAGGA
GCGTACTTTAAATGTTTGTGTTAATAAATTAAAACATGCACAAAAAGATGCATCTACCGCTCTTGGGAAATATGTCAAAGGTCTAAAAATAAAAAAGCCTTCTGTGGATATGAGTCCTGAAGGATGACACCCATGGGGTCCCTTTACCACGGTGGACCCTGGCCAGCACTGAGGCCTGGGGCCAGGACAAGAAGTTAACCAGAGTAGGGTTGTGAATATCCCTCTCTTGGAAGTAACCTGACCTCTTAATCTGCTCACTCCACTCTCAG
GCTGGCGGGGGCACTGCCCCAGCTCAGGGGCACAGAAGACCCAGATGGGTGCAGGCAGGAAGGCCAGCTTGGTCGGGGTGGTGGGGGGAGCCTGGGCCAAGGCCAGAGCCGGGACAGCCCCCAGGTGTGGTCGGGCCTGGACCTTCCCTACTGCAGACCCAGTGGGTCCCACTCGCCTTCAGTCGAGGCTTTGTCACCTCAGGGCAAGTTGAGGGCAGAGCTGGGACTCCCCAGATACTGCCCGATCTGCTCTCACTGACCCAGCCCCAGAGCCCCAGGCAGGAGGGATGGGCAGGGCCTGAGGGACAGGTCTCTGTGGTCCTCAGAGCC
ACCCCTTTTCTAGGAAGCAGGCCTTCCCTAGTCAGCTCCTCAACAGCCCTGGCAGTCACCTTTTATTTACCACACGCTTTCCTGTGCTAGGTGCCCCGTGGAGCCCTACACGTCCCACCACTTAAAAATGTTTTTCAGGCCGGGCGCGGTGGCTCACACCTGTAATCCCAGCACTTTGGGAGGCCGAGGCAGGTGGATCACAATGTCAGGAGATCGAGACTGTCCTGGCTAACACAGTGAAACCCCGTCTCTACTAAAAATACGAAAAAAAAATTAGCCAGGCATGGTGGCGGGTGCCTATAGTCCCAGCTGCTTGGAAGGCTGAGGCAGGAGAATGTTGTGAACCCGG
GTTTCTAAAAGCTCTGAGGGGAAGATCCAGCTCAGTGGCACAGGCCCTTGACTCAGACTGAACCAGGTCCCAGGCCCAGTTCTGCCCCACACTGGCTCCCTGCACGTGCCTGGACAGTGAAGGCTCCGAGCTGCTGTTTGTGCATCTGTCAAGAGGAGAGCACAGTGGCTGCAGCATAGAGTGGCTGGGCGTGAGCGTGAGAGCAGGTGTTCAGAGCGAGGCACAGGGTCTGGCAGATAGGACATGGCCATGGTGTCGGTTTT
AGTCAAGGCAAAGGCGCACAGAGTGAAAGTCAGTGTGTGAGCAAACAAAACACCAGCCAGCAGAGGTTAAGCTTCTATGCAAACAGGCCTGCCTGACTCAGGGAGCAGGGGAGACTGAGGCAGATGAGAAGCTCCCGCCGAGGCCACCAGGATGCCCAGGCCTTGGGGCTCCAGGAAACGTGGTCTCCACGCTCAATCTCGGCTCAGCCTTCCCCAGAAGATGCCTCTAGCCGGACAGAGCTGGGTTTTAATCATGCCGCCTTCATAAGCCAGGTGCATGATCTCTGGCTAGTTAACTACAGGTGCATTTCCTTAA
CTCGGCCCCCCTCCCACAACCCCGCTCCCGGGCAAGCTCTCGAGCCGCGAGGCCGGGGCGGGGAGGGGCCGGGCCGGGGGCGGCCTGGCAGGAAGCGGCGCGCACCTTCCGCCGCCGGAGGAGCAGGTGGCTGCCGTGCGGGTCTGGGCCCCAGGCTTCCTGTGTGCGCGCTCGTCCTCTGCTGTTTCCCGCCGGAGCTCGTTGGGCCTCCCCGGCCCGCCCGGCCCATGGCCCAGACCCCCGACGGCATCTCCTGTGAGCTCCGAGGTAAGCGCTGGCCCTTCCTGCCTT
GTAAGGCTGAGAGTGGGGAGAGCAATCCAGGGGCGCCAGGGTGGGAGCCGCAGCGGGCCCGCGGCCGCCCGGAGGACACTGATGCTTCTGGAGCTCGCGAAGGGTCCCCCGCGGGAGAGGAACAAGGCCGCTTGCGCTCCGCAGAGGCGCAGGCACGGGGCTGGGGCCCGGGGCGGGGGCGCGGGTGGGCGGACCCCTCCCGCAAGCCCATGATGGCCAGGCCAAGGCCGCTGGGAAAGGCAGGACGCTCGCCCATGCGCTGCCAGCTGGGCTTTTCTCCTTCGCCCGCCCTG
CTTAGGGCCAGATGTGCTGTGGAATTCAGAGTTTTTTTCAATTTGAGAAAGGAAGACATGTAATTTATATTACATAACTCTTTAAAAAAACTAGTCAAACATAACTTTTTGTATAGTCTATATTATATAACTATTGAGAAAAGCCTGGAGCATCGTAATGAAATATTAATATTTCTGAAGTGAAAGGTATGAAAATTCACACCAAGTGTGAATAAAGACTATAAATAGCCTCACACTACTTCAGGTCAGGTTTTGTCATCTATTGA
GCGGAGATGAGAGATGGTAGAAATGAAGACACAAGACAAAGAGATAGAAGAAAAGACAGCTGGGCCCGGGGGACCACTACCACCTAGACGCGGAGACCAGTAGTGGCCCTGAATGCCTGACCGCGCTGCTATTTATGGTATTCAAGGCAAAGGGGGCAGGGTAAGGAGTGCGAGTCATCTCTATCGATAGATAAGGTCACATGAGTCACGTGTCCACCAGACAGGGGTCTTTACCTTTTAGGTAGCCGAGGCGGAGAGAGAGAGGACAGCTTACATCATTACTTCTTCTATGCTCTTCTCAGAAAGATCAAAGACTAATACTTTCACTAATTCTGCTACTGCCA
CGGAGCTTGCAGTGAGCCAAGATCGCGCCACTGCACTCCAGCACGGGCAACAGTGCAAGACTCCGTCTCAAAAAAAGAAAAAGAAAAAGAAAAAGAATTAGGAACCTTATTCTGAACATCTGTATCTTAATCAAATGTTTTGCTCCATAATTAAAAACTCAGAGCCTCAGGTACTATTTTGTTCCTATGCAATCTGCCAGCTAATGTAATAGTGTTATAAGAATTTTAAATAAGTAGATAAAATAAATTAAGGATTTAAAATAAAAT
AGTGACCTGGATGAGACTGGAGACTATTATTCTAAGTGAAGTAACTCGGGAAGGGAAAACCAAACATCGTATGTTCTCACTGATAGGTGGGAGCTAAGTTAGGAGGACACAAAGGCATAAGAATGATACAATGGGCTTTGGTGACTTGGGGAGAAGAAGAGAGGGGAAAGGGAAAAAAACTGCAAATATGGTGTGGTGTATACTGCCCGGGTGATGGGTACACCAAAATCTCACAAATTACTACTAAAGAACTTACTCGTGTAACCAAAT
CAGGTCTAAGCTCCATCCTCAGGTCGTCAGGAGCCTGGCCCCTGGAAATCATTCCCGCGCCTCACACCTGTGCTATTCTCTTGACACAATCTCCACACAGAAAAGCCCCAGGGCAGACTCCCGCCCCTTAAGCCACAGTGATCCTCTCACACACAGCCCCTCCACCCCCACGGCCAGCGGAGGCTGCGGAGTGCCAGCAAGGAGCGGCTCCACTCGGTGCCCCGAATGCGCGCACGGAGAACTGAGAACTCAAAAGTGCACCCGGAGTGCAAGGGGCGTGTGACTGCAGCCCGGCCGGCCCGGAGGCCCACTCCCGCCCTCGCCCACCCAGCGGGGCAGGCTGGCCTTTACCTCCTGGAAGAGCTCCAGACTATAGGTGTTGTCGT
ATCTTTCCACAAAATAAGATTTCTACAGCCTGAGACATATTCAGGAATGTCTTCACCACTGTGTGCTCCAAGGGCTGCCCACCCCCAGCAGGGCAGCAGCAGCTGTCCACCCATCTGCCCCCACGCCTAGGACTGCCCCAGCACCCCACAGGTGAGGAGGAGATGTCTCCAAGTATCTGGACGATTCGAAGAAAATTCGAAGGAAACTTTGGTCTGCTGAAATGTCTTCACGTCCTGAGGACATGTATGAGTGAGTGACACAGGGAAGTCCTTCTCA
ATTTAATTTCTATCCAGAAATCTTTCTTCTTCTTGCTCTGTTTTTTTAAATTAAAGATTTCAACAAAATTTTGAGAGTTGGGGGATTTGGGGGGAAAGAGGGCTGCTGTGATGGCAGGAGGCTGCTACCAAGGGGATGATCTGCAGGTGGGACGCCTGAGGGTGTGTGGAAGGGTGAGAGGCACACACACAGACACTGAAAGAATCCTAGGCCTGGTAGGCACTTAACAAATGTCTGTTACAGACCAGAATTTTATTGCTGTTAGAGACCCAAGCCCCTCATAG
ATTGTGAGGTCTGCAAATGAAAGGGTCCCTTGCCAAATGCTCTAATCCAGGCTCCTGGTGTTTGCGGGCCCAGATAGCTACAGTTTGTTGTCCCCTGGCTGCAAACCTTCTAGGAGTTTCTAGCTTTAGAAACCCTAGAAACAAACCCCTTCTAATGTTTCAGCTCCACAGCCCCTGCCCACCCAGCCCCTCAGACTTCCCATAGCAACCCAGGTTGGAGTCATCTCGCCCAGGTTTTCATATCTGCTCCACGGGCTTCACAGAAAAGT
GGCCTTATGAGCGGTTTTTAGCATGCAATTTTAAATTCACGTGTCTATACGCCTAAGACCTGTCATCTTTAAGATCACTCCTCCAAATAATTTTTTTAAAAAAATTTGAAGTGAGACATATTATCTTCAAAAATTGTGCACAAAGTGAGGCCTTATGAGCGGCTTTAGCATGCAATTTTAAATTCACATAATTTACACATATAGAAAATAAGAGCACACCAGGAGAAATTAGAGCGTAGTTACAGGAAAAGCCGTGCCGACCTCGGTGTGG
TGTGTTTTTAAAAAACAAATCCTTATAAACTCCACTTTGTACTTTAGATTTTAAAACTGGGGAAAAATGTGATATTCTTTGGACCACTTTTTTAATTTATATAAGCCTTAATGAACAGTGTCTATACATTTGCATACACACACCCCCACCCCAGAGTGTTCTCAGTATGTCAGAGAAAGTGCCACAGCATTAGGACGGGAGCTTGGAGAACGTTTTCTAGAAAAGGGTTAGCTTCCTGTTGGCATGAAATTTTCCAAGCAAACCTCATTAAACA
AAAGACGAATCAGTAAGAGTGTCAAGTGAGTCACATTGGAGCCTGAGGCTAAAGGAGAAATCAGTTAAGACTGAGCCTGGATTCTGGGAGTCCAGCAAGGAGGTAACTACGATAGTCCAGGAGTGAAACGGTGGCGGATTAGACCAGAGAAGGACGGTGATAGTGGAAAGAACAGGGAATTCCAGGTATCTTGAAGGTCAAGGCTACAGAATTTGTTGAAGATGGCATGAGACTGGGGCAGAGAGAAGGTGCAGATGACGCCAGGGTTGCCGCATACGACAGTGTGAGTAT
ACCCAGACCTAGGCTGGAGATGTGTGCAGGGCAATGGAGGTGTGCTCTAAGTGTTCTCACTCATTCCTTTTACCAGGTGGAGGGAGGGGCGCCAAAACCCTCAAGGAATGCGACTTCAGAGACCCAAGACGCGGTTGCAGGGACTCACAGGCTGCGCTGTGCACACTCGACAATACACACAAGTCGCCTGCCTCCCCGTCCACACGCACATAGTAACATATCAAGCATCGTCCTCATCAAAAAGCAACAGAAAAAAAACCACTTGAGGTACCTGATTCTGGGGTACACCAGGCACGTT
CCAAGAACTAAATTCCCTAGAGCGCTAGAGTTGGGAAGAAAGCGGTTTAGCAAGGAGGATGGGGACACTAGGGGCTGAGTGCTTGGCTCAGGTGACATGTGGCTAAAGCTGTCCTTGGGACAGCAGAGATTCTGGAAGAAGCAGGATTTATCCAGTGGTGGAAGAGGCAAGCCCCCTAGAGACCGGGAGGGAAACTGGTCTGTCTGTCACCAAGTGGGGAGTGCAGTGGCCCCAGCACCCGGATGTGAGGTTCCTGGCCCTGCATCCTGGGTCCCCAGGATGTCACTACCGATCATAGGCTTAAGCTCTTCTCCTGCTGGTGCAAATCAGGCCGGAAGTTTAGCGTTAGTGGGGCTGCCTGCAGAGGGGTTGAGGGACAGGTGACCGTGGTGGAGTCCGGGAACACGGCAGGAAGTTCCAGGAAGGCTAACATGAAAAGGGAGGTG
AGCTCCACCTCCAGGTTCAAGTGATTCTCCTGCCTCAGCCTCACAAGTAGCTGGGATTACAGATGCCCGCCACCACGCCCAGCTAATTTTTATATTTTTAGTAGAGACGGGGTTTCACCATGTTGGCCAGGCTGGTCTTGAACTCCCGACCTCAGATGATCTGAACGCTTCGGCCTCCCAAAGTGCTGGGATTACAGATGTGAGCCACCACACCTGGCCACCAAATGCTTTTTGCTATAAACAATTCCGCGCAGCCTAGGAGTGTCCTGAAGAAACACAACATGGTACCCCAG
AGCTAAACTATAAACTAAGTTCCCCTCAGAATTATTTCAGCCTGTGCTCAGGAATGAACAAGTACAACTTGGAGGTTAGAAGCAAGATGGAGTTGGTTCAGTCAGATCTCTTTCGCTGTCTCAGTTATAATGTTGCAATGGCCGTTTCAATTCAATGGCATCCATGTAGATTCCTCAGGAGTTCTGTGGGGTGCCGGAAGCAGGGCGGGGCAGCTGTGGAAAGGACAGGTTTAGGAACAGGCGGCTTAAAACAGTGGGGCTATAGCAGGAGCC
GGGGTCTAGGAGAGACCATCCCACCCAGATTCCAGAGCCTCAGCCCAGGGGGTGTTCCCGGGACCCAGCATGATCAGGGGCCTGAAAACCTCCTTGACGCCAGGAGCGCCTGAGCAACGCTGTCCACCCGAGTGGCTTGATTGGCTGCTCTGGGCAATGGCGTTCCCCAGGGAGCATCATCAATGCCAAGTCTGTCTCTCAGGAAAGAGACCAAGGTGGCCACGGTGGCACTTTTCCTAGGACTCCCATCCTCAGATATCAAGGGCCCCCAAAAGAGCGAGTCCCCCAGAGCCGGCAGGTGGAAGT
ACTAAGGTCTCTCATTTATTACCCCATGTGATTCTCAAACTCTGACGTGCTTATCAGTCACCGGGAATGTGAGACAAAATTGGAAAAGTAAGCAAGAATAATGGAAGGTCATGGCAAGAAGTTTGAACTTCTTCCCAGGAACTAGAGAGCCATTGAAGGGCTTCAGCAGTTAAACTTCATTTATTTATTTATTTATTCTTTTTTTCTTTGTTTGTTTTGTTTTGTTTTGTTTTGAGACGGAGTCTCACTCAGTCGCCCAGGCTGGAGTGCAGTGGCTC
GTGTTATAGGTGTGTGTGTGTTATCGGGGTGTGTGTGTATTCTGTTACAGGTGTGTGTGTGTATTTGTTATAAGGTGTGTGTGTGTGTTGAGGGTGAACATGTCCAGGGTGTCCGTGGTGTGTGTGTCTCAGTTGGGGGACTGTGTATGGAGTGTGTGGGTGGTGTGTGGAATGTGTGTGTGTGTGCATGTCTTTTTATGGAGTTTGTGATGTCTCCCTTGTCTGTATTGGGGGCTGTGTGTGGAAAACCATCTTTAGGGGAGTGGTGTGGTGTGTGGTAGGGTTTGTGGAGGGGTCGTTAGGAATGTGTGTGTGTGGCATCTGTAGGTCTGTGACTGTGGGTGTCTGTATAGTGTGTGTGTTTAC
GTAACCCCGGGCGTGCCCCGCACACAGTTCACCCCCACCGAGCGCCTCCCCCGGGACGCCCACCACCCAGCGCGGCCGCACCACGCGAGGCTTCCACTCCCACCCGCCCAGCTCGCGCCACATACAGTCCCTCAACGCGCTCCTGCCGCGCCGCCCCCTCCAGACAGCAGCGTTCCGGATCCTAGACGCTTTTTGACGGCTGGTCCTCCCCAGAAAATGCGCCGTGTGAGCCCAAACATGGTGGGGTTTACGCTGGACCCCGAGCTTGCAATCTG
GCTGCATTTCTAAATTACCAGGTACGACGTGAGCCGAGCATCTGCCCCCTTGCCCTGACCAGGTCCCCATTTCTGACTCTCCACTCCCAGCCCTGGACAGGAGGAGTCAAGGGTCAGAAATGGTCCGGGTCTGCCAATACATTCCTTGGTAATAGTATGTTAAAAGTAGCAAGTGGCAATCTGTTCTCTCTCTTTCTTTCTTTCTCTTTCTTTCTTTCTTTCTTTCTTTCTTTCTCTTTCTTTCTTTCTTTCTTTCTTTCTTTCTTTCTTTCTTTCTTTCTTTCTTTCTCTCTCTCTCTCTCTCTCTTTCTTTCTTTCTTCTTCCTCTGTCTCTCTCTTTCTCTCTCCCTCTCGCTCTCCCTCTCGCTCTCTCTCTCTTTCGGAACAGGGTCTCGCTCTGTCTCCCCGGCTGGAGTGCTGTGGTGCCATCTCGGCTCAGTGCAGCCTCTGTCTCCTGGGCTCAAGCAATCCTCCCGCCTCAGCGTCCCAAGTACCTGGGACCACAGGCGTGTACCACTACGCCCGGCTAATTTTGTAATATTTTGTACAGAGATGGGGTCTCATTATGCTGCTCAGGCTGGTGACAAACTCCTGGGCTCAAGCGACC
CAGTCAGTGCCCAGTCAGCCGTCCCCCTTCCTTGTGGCTGAACCGCAGGAGGTGGGGGTGCATCTGCTCTGCACCACTCAGCCAGAGATGCAGGAGCCTCTGCCCAGCTCAGAATAGATGATGTTTTCTTACTAGTGGCTTTATTTAAAAGCCATCCCAGTCATTTCACATTTTTTTTTTAAAGTTTTGATTGACATCTATTTGGTCAACCTGTGCTCCCTATGGACTAAAATAGCTGACTGGGGCATTGTCTGGGCTTATTAAACCTGCATGTTGTGTGTGTGTGTGTG
CCAACAGGAGGGCCTCCAATTTCTCCTGGGGCAGCCCAGTCACCTGGGAAATTCTGCTCATAGCAAGCAGGAAAAGGCCAGGACTCACGCCCCAATGACGCCACAGCTGGGCAAGCCCTGGGGACCCAGAGGGCCTGGTTCCAGTCCCGCCTGTGGAACAAACTCAAAGTTGCCTTCTCTGGGGCTCAGTTTCCCCTCTGATTACCACCTCAACCAATCCGTGTGTTCATTTTCCCTTTGTGGGGGCATCTACCAAGTGTCAGACCTGCAATAAGCATC
TCTAACCAGGGCCCAGCCACTGAGGCCAATCCAAGGAGCCCAAGACTCACAGGCTGTAGTCTGAGCACAAGGAGTTTCACTCCATGCCAGTGTTGGTGGGAGGGAGGGTGAGGCCTGGAAAGGGAGGTCAAGGTTCCTTCACTCTGAGCAACAGGAAATCCTGCCCCACGAAGGGGAGCTGCTCTGGGCGCTCAGCCTCACCCACCAGACCCCCCCACCCACACCGAGTGTGTCAGGAGGTCTCCAGGCCCTGGGGGAAAGA
CCTGTACTGCCTGCCTGCAGCACTCCTGGGAGTCTTGTACGAAGACAAGGAGAGACAGGACTTCATCTTCACCATCTACCACTGGTGGCAGGCTGTGGCCATCTTCACTGTGTACCTGGGCTCGAGCCTGCACATGAAGGTGAGACTGGGCAGGGTTGGGGGCCCCATGCCGAATGACAGATACTTCCTTAGCCCCTGCCCTGGCTTCACAGCTTCCTAAACGCCACCCCTTCCCAAGCCAGTCTCTGGGCCAAGGCCCCATTCCTGCAGCCCACTGGGTGGCCCCCAACTCAGCACCTCACTTACTGGCCCACCTCCAGCCAGT
CCTCCACCTCCACCTCCAATCCTTGCTCCGGCCACAGGAGCCCAGGCTTTTCCTGGGCCACCTCCCTCCCTGGCCATCTTCCTCTGGCATCCCCGCCCATGCCCCCACTGTGGCCCCGCCGTGCCCTCCCCCTGCCCATGCCCCCACTGCATCCCTGCCATGCCTTCTCCCAGCCCTGACTGACCTCTGACCCCTGGCCCTGACTGATGGGTGGCCGGATCCCCACTCACACACTGCTATGACCACGGTGAGCCCGGCCTGACAGCCTCCCGATGGCGGACGTGGAGGCGTGCGC
TACATGAGCAAATTCCAGCAAATGCCTCTGCATAATGAAGGGTGGGACTAAAAAAGGAGCAGCGAGATTAAACGCAGCCAATGACACACTTCTTCCATCTGAGACTATGTGCCTTAGTTAGGTCTTTGCCAGCTGTGACAGCCACATACAAAGAATGTCAAAGCTGGCTGGGAGCGGTGGCTCATGCCTGTAATCCCAGCACTTTGGGAGACTGAGGTGGGCAGATCACCTGAGGTCAGGAGTTCGAGACCAGCCTGGCCAATATGGTGAAACCCTATCTCCAA
ACCTCTAGGCCCTTCCTCTGAACCTATCCAGCACTCAGGGACCTGCCCTCGCACGCATGCACACACCCAGCCCGGCACCCCCACTGGATGCCCGCACGGTGTCCCCCCACCCGACCCCTGCTGGGGTCTAAGGAGACTGTCCTGGCACTCGGAGGCTCTGTGCCTCCCCTGGGTCACCTAGCTATTTTTGTACCAGGCACATGGATGGGAGCAGTTGTGAGCTGCAAGTCATCAACTTCACCAAGAGAGAGATCCAGGTGGGAGCTGGGTGGCGAGGGAAGGGA
GCGTACCTGCCCGTCTATCCTGCCCTCTGCACTGCCTGGCCGTGCTCAGCCCAATGTGCCTGTCCCAGCTGGATCCTGGCCGGGCAGGGCCGTCGATGCTTTGAGAATGAGTGCTGGTATTTTCTGCCTTTTACAAGTAGGGAAAGAGGGGAGTTGGAGGAGTAACCGAGGTCGTAGCCTCCAGGAAGGCCTCCCGGGCAAGCTGACTCCAGAACCAAAATACTCCCCCACCTGCCTCCCAAAGGTGGTGGAACCTCTACTTTTGCCGCTCAGAACAGTCACATTCAGCTTCATCCCGACAGGCACTCGAAACTATGGCAGAGGGGCAGG
CTTGGCTTCCTAATCTGCAAAGATGGTGACAGATACATTCCATTTCAAAAGGCTGCCAGGGTCTAGGCGCAGCTGCTCATGCCTGTAATATCAGGTGCACTTTGGGAGGCTGAGGGAGGAGGATCACTTGAGCCCAGGAGTTTAAGACCAGCCTGGGCAAGATAGTGAGACCCCCATCGCTACAAATAAAATAAAATAAAATAAAAATTAGCTGGGTGTGCTGGTGTGTGCTTGTGGACCCAGGTCCTCCGGAGGCTGAGGTGAGAGGATCACCTGGGC
CATCAAAATCAGCAACAGGTACCAGGTCCCCTGTTCCTGCTCTTGGCCTCCCTCCTGCAGCGTGAGCCCTGGGCTGGCATCAGCCACAATGCTGGGTGCAGTGCCCGGAGCCAGCCGAGGGTTCTCTTGACACGTGTGCCTGCCCTTTTCCATGGGCTTCTCAAAAAGTCTGGGACAAGGCCGGGCCCAGTGGCTCATGCCTGTAATCCCAGCACTTTGGGAGGCCAAGGCAGGCGGATCATCAGGAGTTCAAGACCAGCCTGGCCAGCATGGTGAAACCCCATCTCTACTAAAAATACAAAAAATTAGCTGGACATGGTGGCGTACACCTATAATCCCA
ATTTTGCAAGCATGTTCATTCATGTCCCTGTCCCCCTGCCGGGCGGCCCACAGCCTCCTTGGAGAGCCCAGACTGACTCCCACCCTTGGTTGTCATTTATCCATTTGGGCAAAAAGAGGTGGTGGTGCTCAGCCAACATCAGTATTGGTTGCAATAAACCTACTACTCTGTGTAGTTGCTTAATAGTTACTGTCTTTCTGGCGACATTGTACCTCATTTCATCCTTCCCAGGTCCCATAAAGTAGGTATCATCATCAGTTTATTTTACACATAGG
TGGCAGCCAAGAACCAACCACAGGGCTTGTCGTGGGGCTTATGAGTAGCTAGGGCCTCCCAGGAGGTCGTCAGAGTGGATGGAGGGGCAAAGCCAGGAAAATACCTGGGGGCTTCCACTCCCTAAACCCAGGGAAACGATGGAGTAGCTGAGCCGAGATTGGCTCACCTCCTTGTACAGGAAGAAAAACTGCGGCCAGAGGGGCAAGGCGAGGAAGTCGCCATAACACATTTGGTGTGGTTTTGGGCAGACAGAACGGGTTTCTTA
TTCGAGACCAGCCTGGCCAACATGGGAAAACTCAGTCTCTACTAAAGATACAAAAAAAAAAAAAAAAAAAAAAAAAAAAAGCCAGCGTGGTGACATGCACCTGTAATCCCAGCTACTCTGGGGGCTGAGACAAGAGAATCGCTTGAACCCAGGAGGCGGAGGTTGCAGTGAGCCAAGATCACGCCACTGCACTCCAGCCTGGGTGACAGAGAGGGACTCTGTCTCAAAAAAAAAAAAAAAAAAAAAAAAAAGAGGCGCCCTGAGTTCATCTCTAAAATGCCCGGCCCTGTCCTGGCCCATGGTGGCTGCT
GCGAACAAGGTGGGGGTGGCTCTGGCATTCTAGTGAGGGAAACAGACAATAAACTTGCATACAGAACCACCGTGACTTTAGGAGTGATAAGGTCAATGCTTCCAAGTAAGGAAATGACCCGACTGCTCTTTCATAGATCCAAACGTCAGAGTTCCAGTCTTGCCCTGCAGCAGCGGACGCTGGGCCAGGCATGTCACCTCTTGGAGCCTTGGCTTCTTTTTCCATAAGGACAAAGGCTGGGGAAGGGGTGGCATGGAATCCCTAGGACACAGTGAGCTTTCAGTTACCAC
GCTGGGGCTTCCCAAACGTCCGCCTCTGGGGCACCGCCAGAGGCAAGAAGTAGCCAAGTTGTTTCTAGGCATCCTGTTAGTTTACCCCGTGGAGGTAAATTTCCTCTTTCCTCGGGCAGTCCCTCTAGCAGTCTACCCTAAATTCTCCCTTCTACCCGGCAAGAACCCACTGCCCATGTCTTCTAGGAAGCCTCCCGCTGCCTCTTTCCCCTCCCCACGTAGGCGCTGAGTCCTCCACCTTCCAGGTAGAGATAGGGGATGGGTCAGCTACAGAAGGGTAATCTACTCCCAAGCCTGTCTGTGG
CCAACACTTTGGGAGGCTGAGGTGGGCCATCACGAGGTCAGGTGTTCGAGACCAGCCTGACCAACATAGTGAAACCCCATCTCTACTAAAAATACAAAAATTAGCCGGGCATGGTGGTGCGCGCCTGTAGTTCCAGCTACTCAGGAGGCTGAGGCAGGAGAATCGCTTGAACCCGGGAGGCGGAGGTTGTGGTGAGCCGAGATCACACCACTGTACTCCAGCCTGGGCAACAGAGTGAGACTCCATCTCAAAAAAAAAAAAAAAAAAAAAAAAAAAAAAGAAGAAGAAATAAAGCAGCAAGAGCCCC
GGCTATGCTGGGGCTCGAGGCTGGCTGTTAGTCGAGTCGGCCTCCCCACACTTACAGATCCAGGAGAAGGACAATTCCTGGACTCAGTATCCCATCTATACTTAGGGGGAGATTGTAGGCTGTGTAATTCTTACGGTCCTGCCCAGGCTATGAGGCCAGCAGGCTGGGGGCGAGAGTCTAGGTAGGAGTGAGAGGAGAATTCCGCTCAGCCCTGGGGTCTCCTCGTTACTGCCGCCAGCCTCTCAGATTCCCCCCCGCCCTTCAGAATCCAGGGAGGCTTTTTTCCCCTGCTTATTTCCTCC
CAGGTGAGAGCAGCCTGCCCTGCATCCCAGGCTCTGGTTCCAGGGTCCAGGGCCCTGCGCTGCCACCTCCCTCGTGCTTCAGCCAAGAAAATGGGGGTGCAAGTAGGGTGTTTGGGGTCCCAGAGACGCAGGCGCCGCGGCGCGATCTTCCTGGGCAGGAGGGCAGGGCTCCCCAACCTGCCTGAGCCGGGGTGGGGGTCCAGGTCCCCCACTTGCCCTTGTGGGAAAATCCCTGTCTCAGCAGAATGGGCCAAGGTCACGCAGGTCTCCCCAGCACGTGTTAATTTGGT
ACCTTTTCTGTTCATTCTCTTTAGCCTTCAGAGCAGACCTGTAAGAGCCTAGATTTCCAGCGTATGGAAAGCAAAAAGGAGGCTCAGAGTAAAGCCGCACCTCTAATAAGGGATAAAGCTGGGATTGGACATCACTTTCTCTGCTCTACCCATTTTGCTGCACTGTCTCTTAGCATCCATTGTGGCAAAAAGAAGTTTTATGGAAGAGAAAGCAAGCCGCAAACATTAGAGATTTTGCAAGAGGCAAGCTTCACTCTCCAATACTTGCTGAAAAATATT
ACCGCAAGAGAGTATGCGCTTCAGATGATGACCAGTATAGGTGCTGAAGGACTTCTTATACAAAAAGAAGCAGCTCCTGGTGTTTGTCACCAAAAGGATGAGAAAAAGAGAAATGAAAATCAACCACATATGCAACAATGTCATATCTTCTCGACTCATTTTCTGATCAAACGAAAATGAAAATAAAATCCATGCACTATACAATGACTTAGAAATATCTACCAGCCCAGAGAAGTAGATAAAGAGTGAAAATATTTCAAAGGAGATGGATG
ATTGCAGCAGATTATACCCCAGAGGTCGCAGGAGGAAAAGACTTAACCCTGAAGGCAGGCCAGCCGCTGGGAGAGCCAAGAAGAGGCAAAGCTTTACGTGCCCTCTAGCCCGCTGCCCACTTCCAGAGCCAGGTAAGTCAGTTCTCCTTCTGAGAAGGTGAGGACTGCCTCCTATGGCTAGATGAAGAGTGATTTCTATAAACAGCCCTGGCTCCGGGCAATGTGGGTACCGTCATGACCATCACAAATATGTTTACATTTGCTAAGATCGCAAACAATCTAAACAACCACCGATAGCGCTGAGACAGAATGGTGTCCAAG
TGCATTCTCTCAAGCAAGTAGCTTTCGTTTATTTATTTTTAATATTCTCTTTTGTGTCCACATTCTTTTTTATTCACTCGTTTTCCTATTTACTTTCAGCTTAATTAGTTCTTTTTTCCCCAGGTTTTTTACAATGGAATATTAGATTGTCTATTTCTGAGCTTTCGACTTCGCATCATAATAGCAGTTAATGTTATCAATTTCCCTCCAAGCACTGCTTTTGTTGTATTGCCACAAATTTTGGTATGTTATGTTTCCATTTGCTGTCATGTGAAAATATTTTT
CACCTGCCCCAATGCACTCCCCTGGTGCTTCATCATGGGCCTTCCACGTGAGAGCTGGATATGGCTCAAAAGAACCAGATTTCTTGGGCTATGAGAGGGAACTACAAAGAGGAAGAAAGCGATAATAAAGGAAAAGAACCTGTGGAAGGAGAGCGAAAGGCACGGGGACACATGCACCACACACACACACACACACACACACACACACACACACACACACACGCATTTCAACCGTGGCTCTGAAATGGTGTGATGGATAGTGGGTGAAACCTCTGTTCTCATTACACATCTGC
AATACCCATCTTTTAGGGCCCAGCTTACAGCCTGCCCTCCACATGGCCCTAAAGCCTGGGTCCTTTCCCCAACTCTGTGGATTGCCAATTCCACCCCCTGTCCACGTGGCAATGCTGTGAATGGATGCCAGCTGCTATTGGCCCTTTTGGCATTGTCCATCTGGCCCATGGTCCAGGTCGTCAGTGGGGTGGGCTTAGGACCAGCATGCCTTTGGGGGAGATGGGCAAGATTCCAAGAAAGGGAAGCTCTGAGAAATCAGGGCTGCAACCAAGCCAATCCTTGTGCAGGTTGGTAGACATAGGCTGGGCTG
TCACTGAACTGCCCTAAATATGCCCGATTGTTTGAGAGCCACCTACAGAAGGTGCCATGAATATACTTGTCTGTGCGTATTTTCCATCAGTGTTTATAACATCTTGATGTTATTGTCTCTCAGTGCAGAAGGCTTTCTCATTATCTTGCATCTTTTCCTAACCATCTTGTTACATCAGAAAGACTACATAGTGCCTTTAAGAAAAGCCAACGTTTTCAGTCATGAATATAACATTTTCTGTCACTGAAAAAATGGAA
AGCACACAATAGGCATAGGCTCATCTCACCATTGGGAAAAGCAGCTCTGGGGAGTTAAGTACCCAAATCACCCACAGAGCCAACGTTACAGTCCTGAGAACGAGTGTGCATCTTCTGACTCCCAATGCATTACTCTTGTTGCCCACCCTGGGAGGACTCACTGGAAAGGAAGCCCCCTCTCCATGCTTAGCTTCAGGTTTGATTTGCAGAGTTGGCAGCTGCAAACAGTTCGATCTCTCTAGTCCCGGCTGAGGAGGAGAAACAGCGCCTGCAAGCTTGGCACTGCACACCTG
GAGCGAGTGACAGTGAAGAGGGAAGAGCCCCTTATAAAACCATCAGAGCTCCTGAGAACTCACTATCACAAGAACAGCTGGGGGAAACTGCCCCCATGATCCAATCACCTCCCGACGCTTGTGGATTACAATTCAAGATGAGACTTGGGTGGGGACACAGAGCCAAACCATATCAGAGAGCAAGGGACTGGCTCACTGATTCCACCTAGGAGTGGGACAAGGATGGAGCAAAGCAAGTCCCCGACCCCAGCACCAAGCCCACAGCTGATGACTTTCAGGCTGTGTGACCCCGGGCAAGTCTACACAACCTCTCT
GCCACACCCTCTGCCTGGAGCCTGCTAATTCGAGGTCCAGCCTCCAACCCACCGGCCTTCCCTAAGTCTCCTTCAGTGTCCTCAGTGAGAGGTGCCGGAAAGGCTATGACCTCACTCCTTCCCAAGCCCCGTCAGAACCCAGAACCAGAGTCTCCAGCCCGAAAATAGCCTCAGAATATCCCCTCGGTTGCTGTGTGCGATGCCTGATTTAGGTCTTGTGCCGGAAATGCTCAGTGAATCTCAGTTCCCCTCCAGATTCCCCTGCCTCGTGGCTC
TTCATAGCACACTGTGCTGTACCTGCAGCTCCAACTCTGAGCTGCTGGCATGACCCAGGTGAGGGTAAATGAGGACGGTGTGGTGGGCAAGGCTGGAGCAGCCTGCACTGGGCACCAAGGCAAAGAGCATCAGGAAATGTCCCCTGGCCTTCTCCTTCCCAACCCAGGAAGATAGGGCACAGGGAGGTGAGGATGGGTAGAGGTACACAGACAGGAGACACTAAGCGACAAGCCCTACCTCATCTGAGAAGGCCAACTGAGACTTAAGTGAGGGAAGTAGGGCCCAGAGCAGAG
CTGCCTCAGCCTCCCCAGTAGCTGGGACTACAGGTGGCCGCCACCACGCCTGGCTAATTTTTTTTTTTTTGTATTTTTAGTAGAGACGGGGTTTCACCATGTTAGCCAGGATGAAGTTGATCTCCTGATCTCGTGATCCGCCAGCCTCAGCCGCATTACAGGTGTGAGCCACCGCGCCCGGCCAAGATGAAGTTTTCTAATCCTCATAGTAATTATGACTATTTCATTCCCTCTCGAAAGATAACAACAACAAAAAAGAGAACGGAATGCCTTT
AGAAGTGGCCATTGGTGTCCAGGGCAGAGACTGGATTTCTGGGACAGGATCTCAGGGCAGAAGAATTCCCCTGGTGAGGCTGGCTGCTGTCAGCTTCCTCCAGGTGGTTATTGGAGTAGAGAAACTGCCTTGGAAGTGATGGTGCCTTAAGCCAACGGGCAGGGCAGCAGGGAGAGGAGGAGAGGACTCTGGCTGGAGCTGGCTGTGTTAGGATCTGCCAGGGAGCCCCCCTCCAGGCTCTAGTCTTTTTTGGCTTTGGAGAGCTCTTCGCTATCCTGGAAGGC
CAATGGCAGGTGCCAGATGGGGCTGAGGCCAGCAGGGCTGTGTGTGGTGGGACACCTGGCCACGGTCACCCCCAGGGAGGCCCCGTCATCCCCAGGAGACACCCTAGCTCTTGCCTGGGACCCCAGCACCAGGCCACAGGGTCCCTGCTGACTCCCCCATCCTCCCTCCGCCAAGGCGCCCCTCCTGCCTGCTGAGCTCCAGCCTCTTTCCTCCAGGAAGAACGCTTGGCCGGCAGGTCCCTGCTCAGATGCAGTGCCTGGGACGTGCCTCCTGGATGCCCCCACGACAGTAGCTGCAGCACTGTCTAGGGGGGCTCCCGCTGCAGGTCCCAGT
CCAGTTTTCATCCTGGGTGTTTCTGAACAGGAACATATCTCATTGAAGTATTTGCACCTCTACCTACAGACAAGGAAAAGGCTTGGAGCACCTCCATTCATTGTGCCAACAGGACCTGAATGACCGTGAGTTGCCCTGCATCATTTATAAGTCCATGTCTTCAGGATCTAGAAGGAAAACTCTGTATGCTGTAATTATATGGCTTTCTGAATTCACTAAATTTAGGAATATTTTATATATTTTTTTCAGGAGAAAATATATTC
ATGCACCATAAGCCGCAGATGAGGAGAAAGTGCAGATAGGTTAGTCCTCTGCTTAGGTGGAGCTGAGACCCCATGAGGGGGTCTTCTTGATAGCTAAGCCACGGACTGAGCAATACCTGTCTCCTCAGAAGAGGAGGGTAGGGGGCAGAGGCCATGTGGCTTCTGTCTTTCCCCAGGTAATATATGGGAGGAAGGGATTTGTAAAGAGATCATAGGGGAGAAGGTCTCAGCCAGGGCTCAGGCTCACATATATATGCAATTGTGTACATGTACCTGTGTACCCAGGGCTGTCTGCAAGTGCATGCTTATGAGTTCACATGTAATGGCATTATGTCCATGTGCTTGGCATGCTTGGGCTCAGGTCTGTATGTGCATGCATTTTTCCATGTGTGCAC
TGCCACACTGTTTCTAGTGACACAGACAGCCTTTTCCTGCCCCAGTCTGTGGAGCTCTCACTCCAGCCAGACTGCAGTGAACAGAGCTGGGGCTGGAGGTCCGGGAGGACAGAGCCCAATGCAGATTCTTGGCTGCAGCCCTCCAGGCTGCAAGGCTGAAATCCTTTCTGGTCCAGGCAGGGCAGCGGGAGGTTTCTGGGCACCTGAGCAGCCAGATGACAGCCCTTTATTATCCAGCACCTGCTCTGTGGTGGCTGGACCCCCTCAGAGGGGCTCTGTC
TGATGTTCTCTCAGGAGTGAGAGTTCCCTTCTGCTTGTCTGAACTAAACTGACAACAGCTAACATGTATTGAGCAGCTGCGATGCATTGGGCATCTCCTCTGAGCACTGTTTGCATGAACATTTTGGGGCTCAGAACACAATTCCAAAGCATGGCGCCGGGGCCAGCAGAGAGCTTTGAACTAACGGAAATTGGAAGGCCTCAGAAGCAAAGTTTTTCTGCCCTTCTGCTGCCCTCCTGTCTCTGGCCCTTCTTCTCCCCCAGAGTGAGTCAGAGAAACCAGAATTCTTCTTCCCC
GAGCAGGCCCTCAAGATGCACTCTCCGAGAGAGTGAAGAAAGCAACACGAGTAATCAGGGGGCCCTCCCACCAACCCCCTGCCCCCCGGTCCATCCTCTTCAATCCACTCTCCTCCAGTTAGCCCAGCCATCCTTCCCTGGAAAAACCCTGCCCTGGCTTACTCTCGGGCCTCTGAAGAGTGTCTGAGCTCCCAGCTTGGGACTCGAGGCCATTTGGGCTCTTGCTCCTGCTGATCCCTCCGGCTGTGGTCTCCACCACCCTGCACCCCTACCTCCCGCGCTCCA
GTGATATAAAAGATTTTTTTATTCCTGACACAGGGAAAACTGTCCAAATGACACTAAGAAAAAAAAGGATTAGGTCTCAAAAGTTGAATTTTTCTTAAAAATTGTCACGTATTCTTACTCATGCTTAAATAACTTTGTTAAAAAGATTACCTCTTAGTCTCATTTAAGCCAAAGAGGTTTAGTTTGTTGAGGTTTTGTAAAACCTGGCACTTAGCAAATCTGATGGCAGTTATCATTTCATAATTATTTT
ATGAAATTTTAATACTGTGCGTCTGTTTAGGTCCTGCATATATAGATATCTGTAGCTTTACACAAAGAAAGAGGAAGATTCTGTCCCTCCTCCTCCAAGCTTCCCACCCCCGCTTAGGTGGTGAAATGGCCTCATTGAAAAGGTCCGGTCTCACAGATCACTGGAGGTCAGGAGTTCGAGACCGGCCTGGCCAACATGATGAAACCCCATCTCTACTAAAAATATAAAAATTAGTCCGGCATGGTGGCGTGTGCCTGT
ACTGGGGGTTAGATGCCTGGATCCTGGCTGATGGAAGCTGGTCTTGGATGCCAAGTGGGACTTGGGAGAAGAACTCACAGAATTTGGGTAGCAGCCGACTCCCAGGTCCAGGGAAAAGCGAGGCCCAGGGCGAGTCAGGAGGCCGTGCTGCTGCCCACCTCGGTCCTGAGCAGCGGCTTCTTTCCTCCGCTTGGCAGGGGTGGGGTAGGGGCGCACAGCCAGCAGCCCTCCTCAGAACCCCTCTCCACCTCCCCCCTCTCCCCGGGAAGTCATTAGCCCCATTGCCACAGGGCTTAGA
GCCCTGGTGTTGCCACAAAGCGCCTTGGAGGCCGTATCTCACCAGCCGGCAGGAGGTCCCTGCATCAGGCCTGGGCCTCAGACACATTCTCTCCTGTGATCCTCTAGCCAGCCTCTCCCCCGTCCCCCCTTCTGATGAGCCAAAGGTTCTGCGCCATGCATGCTCAAGCTGGGACTGCCGCTGTCCTGGACAGAGACCAGCTCTAAATCAGGCAATTTAGAGCCAGGCGTGGTGGCCTGCGCCTATGGTCCCAGCACTTTGGGAGGCCCAGGCAGGAGGATTGCTAGAGCCCAGTAGTTCAACCAGCCTGGGCAACATGGGGAGAACCTGTCCTACAAAAATGAAA
GAGCCACATGGTGAATGGGATATTGAGAGAGGCAGATGATACTGTTTGGGCAGGAGTCCTTCCATGCCAACAAGTGATTGAAGGCTAGGGACAAACATGACGATGAGGTGGGCCCAGTGTATGGACTTGGGAGGAGATGGACAGACCCAGGTATGTACCCCAGCTCTGTGTGACCTGGAGCCAGTTGCTTAACCTTTCTGTGCCTCAGTTCCCTTATTCAAATAGGGATGGCCCTACTTCCCTGATAGCTTTGGTATAAGAAACGTGGAACGTTAGGCACCTAGTAAGTGCACAGTGACTATGCTATGACTTCTTCCCTGCCCTCCC
TCACTCACCCAGTTAGAAATAGTAAAGTGAGGATTCAAGCCCAGGTTTTCCTGACTTCGGTGCATGTGTTTTAAGCCTCTGTTAGTGTCCATCTCCCCCATTAGATTCAAAATCGCTGGCAATGCCTAGCACAGTGCTGGCGAGTAGTAGGCACTTGAGAGCTGTTTTGAATTGGCTGGTGGTCTCTGGAAAGGTCTGCCTGGGCAGCTGAGAAGGAGGGACTGAATTGGCAGTGCCAGGGTGTTGAGTGCCCTCTAAAGGCCCTCAGGTTTTGCTGG
TACGGAGCTGATATTTCCCCCCCTCCCCTTCTTTTTCCTCCCTCCCCTCCAACCGCGCCCCCCCTCCCGGATGGGGAAAAAAAAAGATGTCAGCTCCTCCGCTGTAGTATTGCTCCTTAAAAACCCCTCTCTCTGAAAATGACATGCCCTCGCAATGTAACTCCGAACTCGTACGCGGAGCCCTTGGCTGCGCCCGGCGGAGGAGAGCGCTATAGCCGGAGCGCAGGCATGTATATGCAGTCTGGGAGTGACTTCAATTGCGGGGTGATGAGGG
GGGCACTGGGCTAGATCTGGTGTGTAGCAGTGAAGGGGTGAACCCATCCTCATGGAGTTGCCTTTCTATTCTGTGGTCTCTCTTTTGCTTCCCTTCAGGGTACATATGAGCCTGGGAAGCGGCACTGGCTGAAAGTGAAGAAAGACTATTTGAACGAGGGGGCCATGGCCGACACAGCTGACCTGGTGGTCCTTGGAGCCTTCTATGGGCAAGGGAGCAAAGGTCAGGGTGGCCTCTGCCCCCTGGGGTGGTACTGTTTTAGAAGGTACCGCTTGAG
TCTTTCTTTTTTTTTTTTTTTTTTCAAAATACTGGCTGGAATCCACTGTGGGCCAGAATTAATTTCAGGGCCCACAAATGGGTCAGACCTCTTGGTCTGAGACACTGTGCCCTAGGGTTAGCTCCTGGGGACTGGCTACCTATCCTGTACATCATCCATTGGCCTAGGGTGGGAACAACTACCCCCAGCAGATCCTGGTCACCTTCTATCACAAAATCTTTTCATTTGTATTCTCAGCCCGGCCTCTTTTGTTAACTTTTTTCC
AACAGCCTCCCGAGAAGAACAGAAAGTCCCCCACCAAAGGGCAGGTGGGTGGCACCAAGAGAGATCAACAAGCCCACCTGGGTGTCTGTGAAAGGCCGAGGTGGAAACCCAACTTCAAGGTACGGCTCTGCCACACACACAGCTCTGGAACACACACGGCTCTGGCCAAGATCCTGCTCAACTCCTTCCTCGATTTTACCATCTGTGAAAGGGGGATAATCCTGGGGCCCTGCCCACCTCCCAGGCTGATAAAGACTGGACTGGAGATGGCGTGGGGTCCTGGCTCTGCCATCTGCAG
GTCAGAGATGTGGTTCGGGTCTCACCTGCCTAAGACCAAGATGTCAGCAGGCTGCAGTCCTTTCTTGGAGGTTTTAGGGGATGATCTATTTCTTGCTCATTTAGGGGTGCAAGATTCAGTTCCTCGGGGTTGTAGAACTGAGGCCCCTGTTTTCTTGCTGGTTGTCTGTTCCCCGTTTCTAGAAGTTGCGTGCATTCCTTGGCTCGTGGGCCCTCCCTCCATTTTCAAAGCCAGCAATGACGAGTCAAGTCCTTCTCATATGACAGCCTTCAACTCCCCTCTGCCGCCGCCTTGCACTTTAAGGACTTGTGTGATTAGATGATCCA
GTCCCTCTCTTGGTCCCTGTCTCCCATCTGGATGGTGCAGGTGGACGACATGTTCTGTCTCTGTCCCTGGAACTTTGTAGGTGGCAGCTCTTGGCCTTGTTTGGGTTTGAGGAGGCGCCACTGGGACCAAGGGAGTGGGGAGACCAGGCAAGGATGGGTCCATGGCAGCCCCCTGGGTGCCTGAACCAGACGCTTACTGGGTCTGACCATGGACGTGAGTGAGTCCTCCCCACGCCTCTTGCTGTCCGCTCCCTGAAACATCTTGGGAAAGGAGAGTTGGCCCATCCTGAGACCTCATTCTGGTGGCAAGCTTCAGCCAGGGAGGC
GGATGATAATCACTGCATCTGCAGTTGAAGACAGCTCCTTGGCTTGGCCAGTCTGAGAGGTGGTTATAGGATGCTGGGTGTTACACAGGACACTGAAGAGGTTGGGGAGCATATCTGGATAGGGAGGCTGTGTGTGTGTGTGTGTGTGTGTGTGTGTGTGTGTGTGTGTGTGTGTGCGCGCGCGCGCATGTCTGGGTCTCTGGATACAATTTCTCTTACTCCTCTCCCTACCTCCTGCAGAGTTTTTTGATGCAGAAGGAAGTGAGGTAGATTT
GCGCTGGACACCCCCCTCTCTGCACCCCCCCACTGCTCTCCTCTCGGGGTCTGGGCGCGCGCCCTCGTCTCTAGACCCCCTTAGCCTGGGGATAATGGACTTGTCTGGGGGGCCCCTTCATTGCGACGCACTTGAACCGGAGCTGGAAGCTCCGCCACTGAGACCCTCTGGGCTGGGAGATGTCTGCAAGAACGGCACCTTTCTCCTGGTCAGGCGGGAAACTGAGGCCCAAAGACCAAGAAACGCTGGCTTCTGGACACACATCGTGGAAGGGCAAG
CTACAGTGGCCCTCAGCAGTTGCCAAGATTTGTCCCCAAAGCTCAGGGCTGGTGGTCAGGTGGGTTAGGGATGAGTTGTTAAGGGTTGGGAGAATACATCTCCTAATGCAATGAGGAACAGATCCAGCTGGGTTGGAGGGAAGGGAGGAGGGCCTGCGCCCCCTCAGCCCCCTTCACTCCCCACCTCTGCACCCCTGCCTAGCTTCTTAACCAGGAAGTTGAGCTACCTTCACTAAAGAAGAGTGGAGACAGGAGACCCGGCCCTTCTCTCTGGGACAGGACT
CAGGTAGAGCCTGCATCTTGCTGCCTCTGCCTGTAAACATGTCTCTGAACCTCTCTGAGCCGCAGTTTCCCCATCTATAAATGGGCCTAACAATAGTGCCTGCCTCATAGGGTTCTGTGAGGAGTCAATGAAGATCAGCCACATAAGGGCTGAGTTCCTAGCAGCTGCCATTTTTATTAGCAGTAGTGGCAGTTGTATCATATCTTAAAGCGCCTGACACAAAGTGTGTCCAATCAGTGGTAGCTACGATGACGACAAAGATGATGACGAGGATGTTGCAGGGACTCGGTCATTGCTTGTCTCAAATTTCCT
GGCTTATTCCAAGGCAAGGACTTCATCCTGGTCATCTGTGTTCATAACCCACCACCAGCAGTAGCAGAATGCCTGGCACCAAGATGCCAAGGACTTTTCCTGCACTGGAGATGCACCCAGTTGTTATCACAAGTTTCAGGCAGGAAAAGCGAAATTGAAACCAGTTTTGGGGGAGCCGGCTCATCTTCACCACGCGAACGGCTCAAGCAGAGGCCTCCAAACCCCCAAAACCCCAGCTCTGGCCACTCTTGCAGGCCAGTCCTCCTCTGAGTAGAGGGCGGGGAGGACAGGGATTCAGCCAGCCCTGGTGCCCAGACAAATAAATAAATGTGCTCGGAGAGCCGCGGAGGGGATGGAGGGAGGAGGGAATGCGGGAGGCGAGGGGAGCCAAGAGAAAGGGGTCATCCTATACGCGGTTACCTTCACCACTCGCATGCTCGCCATCATGTCGGGACCGAGTGTGTGGCACCCGTGGCCTCCAGCAGGACCGAGCTCCGACCCGCGACACAGCGCGCCCCGCCCCGCCCCGGGGACCCCACCCCCGGCAGCCCCGCCCACCCCTCCTCCAGCCGTCGCTGCGTGGGCCTCCCCGCACCCGCTCCGGCGAGGCCAGGAGGCCGTCGAAGGACGACCCGCCGGACAACCGCCCGAT
TTTCCCCTTTCTCTGCTCATCAGATCCCCCCAAACCCCCCCCCCCACAAACCTCACCCCACTCCCATCCCCAAGGTAAGAAGTGGGAGTCGGGTCCGGGGATATGGAAAGGGGAGATGAAGAGTGGGGAGAAGTACCTGATTCGTGTCTCGACCTTTTAATTTGAATTTGACTGTTTTGAGCCCCGGGTTGCCTCGCTCTCTCCCTCTCTCCCGCATTTCCCCCCTCTCCGCCCCCTTCTCCCCAGGAGTTACAGGCTGGTTACTGGATAAACA
CTTAGTGGTGGGGCTGGGGGAAGCCTGAAACCCTTGTTTGATGTTATGGAACGCAGGCACCTGCGACAAACGGCACTGGAAACAGCTCTCTCGTTGAGATTTAAAGTCAACACTACTGATATCCACTTTTTATTCCACTTAAGAAAAAAAAACTAAAGGAAGGGGGGCAGATTTATTTGCAATAAAAGAAGAAAGCGGGTTGATTTTTATGGGGAAGATTTTAGCTTTCGGCTACACACGCATTTAGACGTTTCTACTTTCTCTAGCACTCATTCCTAGAAAAATCAATCCAGCCCTGAGGCC
CCCTTTCATGCGAGTTTTTTGCAACCATGGGTGGCTAGTATCAATGCCTCCACTTTCAAGGTGAGGAGAGGAACTGGGGAGGTTGAGCATTTGCTGCAATATCACCGTGGCCAGCAGCGCAAGAGAGCCAGGGTCCCCATTTGCCACCCATGAACCAGTCGGCCTTCCTCGCCCCACGCTGGAGATAGAGGAGGGAAGAAAGAACTAGCCGAGCAAAACCCCAAAAAAGGAATCCTTTCTCCCCAGAGATTATGAAATCAAAGAACATTTTGTTGCTTCTTGGAAATT
TGCTCACAGCTTCGTGGTTTAGGCCCCATGGCCTACAGTCCTTTATTAGAGCGAGAGTCCCGAGGCCCAGCCCCCATATATGATGGGTCCACTTGAGTCTCCTTAGGCGCCCCATGAGGGAGTAACAGCTTGGGTAGAGAGCTAGGGACCTTGCCCAGCCTGACCCTGGGGCAGGCAAGCGGCCCCCCAGCCCCCACCACCACCCCAGGAGAGGGCGGGGTGAGAACCGGAGTCAAATCTTGGGCCGGGTCCAAGCGCCTGAGCGCCCGGTTTACGCAGGAAATAGTCCAGTTCTCAGAAGTGGTCTAACCAGCCCCAGCCCCAGCCCGGCACCACCTGGAGGGTTCAAGTACATGGAGGAGAGGAGTAAGGCGGACTTAGGCCCTGGTATGGAGAAAGGG
GAGCAGTTTGGGGTTCAACAGGGTGCAGGGAGTAGAGGGGGTGTGGAGTGGTGCCAGCCGTCCGTGGGGTCAGAGACCCTGGCCCTGACTGGCCCTTGACCCGCAGGGAGGCAGCTGACAAGGTGGTGCTTCACACGGGCAAGTATGAGGAGCTCATCGTCTGCTCCCACGAGATCGCAGCCAGCACGGCCCAGCTGGTGGCGGCCTCCAAGGTGAGCTTGCACGCCGACAGCAGCACACTGGGCTCTGGGCCCAGCTTGGCCTGGGCTGTGGCTGCCAAGCCCAGGCCTGCTGCTGCCCTGAGCTGGGAGACC
GATCAATATAGGCGCGCAGTAAAGACTTGTTGATAAGTAAGTGTAATACTAGAAGCACACGGTGTTCAGGGAACGCATTCTGGGGTGATTAGGGTAGGCTTCCCAGAGAAAGTGACATTTGTGGGAGTTTCCAGGATTTGGAGAAGAAGAGAGTCACTGAGGAGGGAAGGCAGAGAAAGCATGAAGGGCTGGCTGCAGAAATCGCGTCTGAGGGCTGCACCAGCAATCTCGATGATTGCAAAATCTCGGCAAAAGGCGAGAGGTGAGAAAGAGC
CAGCTCATTGTATTCTATTTACATTGCTCACACACAATAAATGCTTGCTAGAGCACTGAAGTGCATTTTTATTTTCAAACATAATGCATGTCGTATGATGAAGGAAATCATTTCGCGATCGTGTTAATCATAGGACACCCTGCAGGCCCCCCTTCATGTGAGCCTACCGTGGTGTCCTATGTACATTCAAGTCTGATGAGTTAGTAGTCACTATAGACGGGATGTGGTGGCCCACACCTGCAATCCCAGCACGTTGGGAGGC
CACACAAACACACACATCACACACACACAAACACACACACACCACCACACACAGGAATACACCCACAGCCTTAGGCCAAAGTCAGACCACACATGTATCTCGCATGTACCATGCACTTAACATTGCGCTAAGCAGTTTCGGGGAATTCAGAGAAAGACCCCTCTTTCCCTCAAAAAGCCTGCCACCAAGCTAGGGAAAGACGACGCCTGCATTAGAGAGAACCATTCTGTTGTGTCCAGTATGTAAGGCAGATGGGAGGCTTTGAAGAGTCCAGAGGACGGGCCGCGGCTGTGCCCTGGAGAGGTC
CCTTCCACTGAAGCCACAGGGTCTGGGCTCCTGGAAAAGGCTCCTCTTTCCCCACACAAAACCCGCACCTGGGTGTGGAGCCGCATCTACGCACAAGTTCGCATGTGCGCTCCGACAAGTCGCCTCCCACGGCTGTGGCAGGAGAGTTGCTGCTTGGCAGAAGGGTTGCTGCTTGGCAGGCACTGGTCGGAAGCCCAGTGGGGCCCATGAGCAGGGAAAGCCAGGACACCAGCAATCCCTGCTGTCCAGGGAGGGATCCGGAGAAGCTTCACTGAGCACAAACCCTTCTAACCCGTGTCGGGAGATCCATACCATGATTCGATGTC
TACATTTACTTGCTTTCTTAAAAAGAGGGAATTTTTTTTTACACAATAAAGTTGCACAGATGATTCTGATGCACACACACTTAAGAACAGCTAAAGTAAATACTGAGAAGTAGATAATTATTGAATGGGTTCATGTTTGGGAGCCAGAAATTACCTTCCACTTCATGGTGCAAACTAGGGAAAGTGAGGAAGATAATGGTTTTCTACAGTGAACCTATAGGGTGGCATAAAATGCACATAAGTGAATTTTTATTTTTATTT
CCCAACCCAGGTGTGCAGTGCCAAGCTTGCAGGCGCTGTTTCTCCTCCTCAGCCAGGACTAGAGAGATCGAACTGTTTGCAGCTGCCAACTCTGCAAATCAAACCTGAAGCTAAGCATGGAGAGGGGGGATTCCTTTCCAGTGAGTCCTCCCAGGGTGGGCAACAAGAGTAATGGATTGGGAGTCAGAAGATGCACGCTCGTTCTCAGGGCTGTAATGTTGGCTCTGTGGGTGATTTGGGTACTTAACTCCCCAGAGCTGCTTTTCCCAATGGTGAGATGAGCTTATGCCTA
TCTGGTTCTTGCAAACATTATTTACAGCTGTCTAATTTTTTCTGTCTACCTCACAGCTGCCAAACTAAAGTAGGTGGGAAGCCATTTTCCCTCTCTAGGTCAATGAATACCCCCCGTTCTCCACCCGCGCTTTTGAAGATTCCAGCACTGCTGCCAAGTCAACCCATCTGCAGGAGAACGCTTTGGAAAAAACAGACTTTAAAAAGAAAAGCAAACTGCTCTTAGCCCCTGATAGCTTCTCCACAGGAGAGGGAATATGGACAGAGCTGAGGT
TGGGGTGGGGTTGCCTTCTTCACTAGGCACAAAAATGTTCCAGGATGCTTGTTAAACCTGGCTCAGGGCAGGAATCTGCACTTTTAACATCCTCCCTAGTCCTTCCTTGCTCTACTAATTGGGATGCGGGGTGTCTGGCCTTTCCTGAGGTGGAAAAAAGAAAAGGCTGGCAGAGCAACAAAGTTCTCTCATAATAATGTGGTTGTTATTGAACAGATATGAGGCTATGGAACTCTGTTCTGAAAGAGTAATAAAAGTT
AAAGTACAACCCTCCTTCCTTGACCTCGATGTTCTCTGAACAGTCTTTGGGGTTCCAACCGTGGCGCCGCTGGGCCCCCAGGTCAGGAGGGGGTGCAGACAGCAGCTCTTCCAAGCCCTCGGGACAGGAGAGGTCAGGGTACAGGGCCTGTGGCGTGGGGGTGCTGCTGCTGCCCCCTGCCAGAGCTGTCTGGCCCATGGAGGTGAGGAGCTAGAGGACTCCCCGAAAGAGGCTTGCTGGGGCGTCTTTCTCTTCTGAAAGTTGAGCTCCAGTTTGGATTGACCTGGAAGGGA
CGTCAGAAGCCCGGCTCCTCGCCGGGGAAGGCCGGATGCTGGCCCGCCGGGACCTGGGACTTGTGCCACATGGAGTGTCGGGAGTCTCCATTGCCGCGAGTTCTACACCACAGGGCCAGGCTGTTTGCTCCCCATCGGTCGCTGCCCCCAGCACCCTGTTGTTATTAAGGACTCATTTGCTTGGAGCGGCATCATTACAAGGGTGTGGGGTACTACATATACTCCCTATTTTTCTATTTTCGAAAGGCTGCAGGCGCGATGCACAGTGCGCTTGCACGGTGGGGCCTAGTGCTAG
CAGAGCAAACGTGGTAATCTTGTGTGTGTTCATGTGAAAGCAGAATTTAATGGTGCTTTTAAGCACCAAAGTTTAAGATGCACGAGAAAACTGTATCTCCATTTTTTCCTTTTCGTTTACAATTACTTGTATAAGCCAGGCACGGTGGTGGCTCACGCCTGTAATCCCAGCACTTTGGGAGGCCGAGGCGGGCGGATCACATGAGGTCGGGAGCTTGATACCAGCCTGGCCAACGTGGTGAAACCCCGTTGCTACTAAAAAT
TACGGGCGGAGGCAGGGGCGGGCGGGGGCTTTCAGCAGCTCGTCCGCGGAACATTTGCATGTAATTTGGGAGCGGGTCACATGTGGGAGTCATCAGGCAGAGGAAAGGCTCAATCAGGGCCTAATCACTGTCTGTTTGGAGGGGTCTGGGCCCAAGTGAAAAATGAAAACGGGGCTATTTTGCTTGAGTGACAGCCATCAGTGGCCACCTTTGACCTCCCCACTCGGGCTGGGTCTGCCCGAGGTTTAAAAACCAATCATCAGGGAAGGGGTGGGAGGGGCTCCCTCTCCTCGGCTCTCCCCTCCCCCATC
GGAAGAGACACGGGAGAGGGGAGGGGCTGTGGAGGTAAGAGCACCAGGCTTAGCTGGAAAGGTCTGGAAAGGCCCCCAGCCCAGGCACAGGAATTCTGGTGGAACCCGAGCCAGGCAAAAGGGGATGGCCATGGGCCTGGGGACACCTCAGCCCTGTGCTCAGATATTCACTCTCGCTCCCACGTTCCTCAGCACAGGCGTGTGGTCGGCTTTGAGGGCCCGACTGTGCCCAAGAGAGATGAGAACATGCTTGGATGGGGGCTGGACAATAACCAAGTAAACAAAAGCGAGAACAAACATCTT
CTGCAACCCCCGGGCGGAAATCCCGACTTTTAAATGAATGCTCCCTTTTTATCCCTTTTTAAGGGGTTGGCAACTAATTGCACATTTTAAATCATACTGTTTTTAGGCCGGACGTTGTGGCTGAAGCCTGTAATCCCAGCGGTTTAAGAGGCCAAGGCCTAAGCCCAGGTGTTGGAGACCAGCCTGAGCAACACAGTGAGACCCCCCATCTCTACTAGATATATATTTAGTATAAATAAATAATAGATATATGTTTTTCTTTGAGACAGAGTCTCATTCGCCCAGGCTGGAGTGCCTGGGATCTCGGCTCACTGAGACCTCCGCC
TGACTTTGTCATGCTGTTCCAGGATTCTAATTTGCATGGGTCTTTATTGATGAATGTGCTGGAAAAACCCCAGAATGATATCAGCATCCCAAGCTGAAACCGGGCCATGCTTTCCGTCCTTCCAGAATATTCTGACATCACTGTTGTCTCTATTATCACAGACTCACTGAGAAAGTATGAGAAATGATTTACCTAAAAGAAAAACAGGAGCAAGTCCTTTTGTGTCTCCTGGCCCACGTGGTCAGAACTGGGGTAATAATGAAG
GACTGAAAAAAGCTGTGACAGTGACCCCAGCTGGGGATTAACTGACTTGCCTAAAGGCGGCATCATTTTACTTGTTACATAGAGCAAACAAAGGCTCCCAGAAGTTCTCCCGCTTGCTGGCTCTCAGTCTTGGTCCTGTGCCAGGCAGGCAGCCTCCAGGCAGCGCCATTCAGGTGAGACAGCTTGGAACCAGGGGCTCCTCTGCTCCCACTGCCCCTGGGACCAGGCAGCTCTGTGCCTCTGAAACCATGCATGGCTCCCGGTGAAGCAGTGCCCACAGGTGGACCCTGACCTCATGCCCTGTCCCCTGGGAGTCGCAGTGGC
CCACCCCTGGGAACCGCAGTGTATGTGTGAGTGCTGAGTGCACATGACTGTGCAGGTGTGTGATGGAATTCAGGCTCCTGCAGACTTTGCATATTTGTGAGTGTGTACATTTGGGAGCATGTGCGATAGCACAAAGTCATGTGTTTCCCTGAGTGCTTGGAGAAGCTTAAGTGCCCTGCCAAGTGTGTGCTTCTCTGTGCCTGGGGACACCAGTGGGCACCGGAATAGCATGAAGCCACGTGGACATGTGTGAGGTGGGAGGGGGCTGTGGGCACTTACACAAGGCTGCTTGTAGCATGCACCTGTGTGCCCAAGAGGGACTATCTGCCTGTGTGAGTTATGTGCACATGTGTGTATTCACTGCACGTGTGAGGGATATGAGACCATATCCCTGTGGCACCATAAAGGCACATGTGAGCAGTGAGCAGGGCCTGAGGAAAGCTGTCTGTGTCTGCATGAGGAGATGCATC
TTTAAAACCTGGTTTCCACGATGTGGCTACACCATATAATTTTAAAAGACACCCACATTAGGGCTAATGTCTCTCCAGGCCCTTTCTGCCCAATCTTGTTTCCAAAACAACAAGGAAGGTTAAAATTCCTGACTGTGGGTAGAGAGGTTGGCTGAGGCAGAGGGCAGGGCAGTGGGACTTGAGGGTCTTATGGGGTCAGGTGCTAGATGTGGTCTAGGGTGTCTACCTCATTCCCCTCCCTCCTGTTTGGAGCTGAAGGCAGGAGAAG
CTATTTTTTAGATAAATTATTCCTCCTTTTCCCTATTATTTTATCTGCCACAAATATAAGCAGTGACTTTAAAACAAATAGCGATTGAAAGAAATTTACATTTTGGCAAACATAACTTAATTTTGAATGCTAGGATAGGCTTTCTCACAGAAAGCCAGGGTCCTGAAAAACAGAATGTTCTTTTCTGAACTGCATTTTGAAAAGGGAAATTAATCGTAATTTTTGCTTTTCCAGGCCGTGCCATCCCCGGGGAGGACAAGAAAAAAGTAACAAAAATAATTTTTGGCTTCAAGCACC
CCGTTATTCCATGCGTTGTGCCGTGCTGTGAGTGCATAACCAAAAAATACCAACTCAGTCCATGGCTAAAGTAAGGATATGCAATAAAAATTTAAGCCTGATGAGAAAAAAAGTGAGAAAACTAGTTCACCCAGAGTTTAATCAAGTTTTTGACAAGAGGGTGTTGTTTTTGTTTTTTAAATTGAAACAGGATTTGGGGGCTGAGTTATTGCATGCAGCAGGGTTAAACAAATTTACATTTTATCAAAATAAAAAGATGCTTAAAGAATACATTGATAGGCCGGCACGTTGGCTCACACTTGTAATCCCAACACTTTGGGAGGCCGAGGCAGGCGAATCACCTGAG
CCTGACCTCGTGATCCACCCGCCTCAGCCTCCCAAAGTGCTGGAATTACAGGCGTGAGCCACCGCGCCCGGCACACCCCTGGTTTTAAAAATAAAGTTTCGAGCCGAGAGTGGTGGCGCCCGTGGTCCCAGCTCCTCGGGAGGCTGAGGCTGGGGGATCCCTGGAGCCCGCGAGGCAAAGGCTGCAGTGAGCCGAGATCGCGCCTTGCACTCCAGCGTGGGTAACAGAGCGAGACCCTGTCTCAGGAAAAAAATACAAGTGGGGTTATAAATAAAATGAGATTAAAAAACAACAGATCTTTGCCT
ACAGAGAGGGAAACTGAGGCACCGAAAGGGAAAGGAACCCTCCTCCCCAGAATCAGTCAGCAAGTGGCAGAGTTGGGATTTGAACCCTGGCCGGGGCACTCAACCACACCCCAGATTGAAGCCAGGTAAGCCCCACACTTGACCTCAGGACCTGCTTGTAACCCATCAGACCTCAGGGAGCCCTGCAAAGCCCCGAGTCCGCCCCTGCCGCCCCAGTTGGTCTTTACCAAGCCCTTTGTGCATGAAAAAGCAATAGCCATATATGTAATGATTAGTTATCACATGATG
GGCGAGTTGCAGTCGCCTCTGAAGGGGACTGGAGGGTTCCGCCATCCGTCCCTCGCTGCAGCTCCAAAGACGTGGGCACTGCCCCTGATGGGGAGGAAGAGGGCTGAGGCCGGACGCCATCGGGGAACACCAGAAAGAACACTTGCAGGAGCGCGAGCTGTGGGGTGCGCATGGGGCATTCAGGGCCTCCGGGTCCGACGTAGGCCTCCGCGGTCTCCAATCGCATTGCCAGAGCGTGGGTGGGAGGAGTCGCATAGCGTCTGACGCCATCCGCGTGCCTCTTCTCATTGGCTCATGAGAAGGCTGAGAGC
TCTGAAAGAACCCCCAAATGGAAGCCCCCACCCTCTGTGTTGCACTTTGCTTTTCCCATGTGGCCACAGGTCCCAGGTTGGGGACTGGGCCACCTTCCCTTCCTCTTGCTTTAGTTTCATGCCCAGCTCCGGGTGTCTTCTCGTCGGGGACTCTGCATGCCTTTCTCAGGGCTGAGCAGAGCTGAGGGGTCCAGGAGCCCTGGTTACCCCCAGGTGACATCCCGTGGTATTGTTAGCATGGAGGTGATGTAGTGAAGACGGGTTGTCAGCTA
GGGGAGGAGGGTGTGTGTGTGAAGGGGCAACCTCCGGGAGGGGAGAGGATTCTTCTTTCTCTCCCTCCACCAAACGCTCGTCCAGGAAAACGTGGCCTCACCGGCATCCCCAGGGAGAAGCCCACGCACCATGAGACGGGAATCATACAGGGTGGTCAGAGGGGAGTGGAAGTTCCAGGCAGCCCCTTCTCATCTCTAGCAAAAGGAAACCCTGCAGCAGCGAGTGGCTGACAGGACCCAAAACACCGGGGTGTGGCCGTGCTGGCTGAGACCGCCTGGACCCCACAGGGCTCTGGCTGTGCCCCGGTGTCTCCCG
ACTCTGGCTTCATACCTCCATGCCCTGGTGGCTGGACCAGTGGGAAAGAGGGTGTGGACGATGTATCATCATGGGACAATGTGAGCATGGCAGCTCCCAGGATCTGTCAGGGGCTAGAGAGTGGTAACTTGTGACATCTTCACATTCACAGGGGCCCTCACACATTCACTGGTGATGTTCTTGAGATGGGGGTTACATTTTATGTGAATTTGAGGCAGTGTTGTGTTAAAATATTAATGAAGTCTCATTCTAAATACAAAACT
ACAGAGGTTGAGGCAGGCTGGATGAAGGTCCATCCCCTCTGCTCTTGTCAGAAGAGTTTCCATCCCAAACCACTGCCACCAGGGACAGAAAGTTCTCCCCACGTCTGCCCCAGGCCTCACCTCTCCTTTCGCCCAGGTAGCGGATGCGGACCTGGCACTGGCCCCAGACAGCGCTTACTGCCGGATAGAGGGTCCTGCCCTTCAGTCCGCGGAATGCTGGCCCCAGGTAGGTGCCCCCAATAGCGTAGCCCAGAGTTCCCTCCTCCATGTCCAGAACCACCAGCAGTCTCTCT
TGACCTTCACACCACTCCTGTAACTGTTGGAGAAGACAATGGCCAGGGTTCTCCGGGCGTCAGGGTGACACCATTCCCTCCTTTACTTGCCAAACATGTATTAAGCACCTACTGTGCGCTGGATGCTGGGAACACAGCAGAGACCACATCAGACAATGTCTGATGCCCTCAGAGGGTGGACATAGTTCCCCTGATGACGGGTTTCAGAAGGGAGGGAGTGTTGACCATCTGTGAGAAGGGAGTGTCGCACAGTAGGTGGGGGACAACCACAGGGGAGGAGGTGGGGGACGCTGTGACAAG
CGCCGCACGCTGCTGCCGCTACCCGGGTGTTTCCCCAGCACTCTCGTGCTGCCCCGGAATCCGGGGCAAAGGCAAGGAAGAAAGCTGGGCTCACCAGTGGTGCGCGCGGCGCTCGCCTCGGCTCCGGCGCCCAGCGGCTCTGCTCCAGTCTCGCCCTTCCCGGAGCGCCCAGATCAGATGCGGTTACAGCGCACTAGCTTCCTACTTGAGACCAGAACGGGCTCCGGCAACTGAGCATGCTCAGTGCCGTTCCGCGAGTCCCGCGCAGGGAGCGGCGCTGACGAGATTCCACTTCTCCAG
GCTTTTTTGTTTTAAATGCTTTTCTGATTTTTTTTTAAATTAACACTGCTAACCTATTTCATGTTTAAAATCTTCTCTGCCGAGGCTCAAGTTAGGTTTCCCAATGGAAGAAGAATACAGCTCCTGGGAATTAGGGCAAAATGGCTTGTTAAATGAATGAAGACAGAGGCTGAAATACAAATATTTTGTGAAGTGTTCATATTTTATCAGCCAAAATGAGCTATAGCAAATCATCACATGTCTAAAAAATGTAGAGAATACTGGGAGCTGC
CACTCTTGTTGCCCAGGCTGGAGTGCAATGGCACAATCTCAGCTCACTGCAACCTCCACCTCCCAGGTTCAAGCGATTCTCCTGCCTCAGCCTCCTGAGTAGCTGGGATTACAGGCATGTGCCACCATGCCCAGCTAATTTTGTATTTTTAGTAGAGCTGGAGTTTCTCCATGTTGGTCAGGCTGGTCTTGAACTCCTGACCTCAGGTGATTCACCTACCTCAGCCTCCCAAAGTGTTGGGATTACAGGCATGAGCCACCACACCCAGC
GGGCCCCTCTGGCGGTGGAGCCCACCCTAACCATTAAGCTAGAGCAAGACCGTGGCTCGCACTGCTGAGGGCCGAAGCAAGAACAGCACCCAAAACAAACGAGAAAGACTGCAAACATGTTGCCTCGATTTTGCACTTTTTTCTCCTCGCCTAGTTTCTGTGTGAACTCTCAGACATCTCTTTCCCGGATCCCCAACCCTGAGCACTCTTATCAATCCCAACCATCCTCCTTGGGTTCATTTTGGTTTCTGGTTTTTCTTTTTCCTTTTTGTTGATTCCAAACCAACAAACCCAACTCTAATGCTGCATCTTGGACTATCCG
CAAGCCTATAATCCCAGCACTTTGGGAGGCCAAGGCAGGTGGCTCACCTGAGGTCACGAGTTCAAGACCAGCTTGGCCAATGCGGCGAAACCCCATCTCTACTAAAAATAAAAAAAAATTAGCCGGGTGTGGTGGCAGGCACCTGTAATCCCACCTTCTCGGGAGGCTGAGGCAGGAGAATCGCTTGAACCTGGGGGGCAGAGGTTACAGTGAGCCGAGATCACACCACTGCACTCCAGCCTGGGTGATAGAGTGAGACTCCATGTTAAAAAAAAAAAAAAAAAAAAGATATGTGAAGAAAATC
CCTCCTGACTAGCTGTGATTACCAGTGTGCACCAATTTTTTTTTTCCCGTAGAGACAGGGTTTCACCATGTTGCCCAGGCTAGTTTGGAACTCCTGAGTTCATTTGATCCACCTACCTCAGCCTCCCAAAGTGCTGGGATTACAGGGGTGAGCCACCACACCCTGCAGGGTTTGGCTTTTTGGCTGGAGATGGTGAAAGGCCAGGAAGATGTTATCCTTGGCAGAGAAAGATTCAGAGTCATGGTCTAGGAACTTTTAGTCCCAATCCAGAATTTCATGAGGGA
GCTGGAAAGGGCTTCGGGGAGAAGGGACGGGGACGCTGAAAGAGGGCATGGTGGCTCACACCTGTAATCCCAGCACGTTGGGAGGCCGAGGTAGAAGGATCACTTGAAGCCAGGAATTCAAGACCAGTCTGGGCAACATAGTGAGACCCGATCTCTACAAAATATAATAACAAATCATACTGAAAAGGAAGCTCCTGATGGTGATGGCAGTGGGCCTCGAGTCCTTGGACCATGAGAGACCAGGGCCAGCTGTGTCATGCCAGGGCCCTCCACCAAGGGTCTCAGCCTGTCAGGAGCCCCCAGCCTGGGTCTGCACAAGACCCCCACTCCCAGCTCT
AATACCGGCCAGCTGGTATATAAAATACTCACTTCGTTGGGCGTGGTGGTGTGTGTCGAATAGTTCCAGCTACTCTAAAGGCTGACGTGGGAGGACTGCTTGAGCCCAGGAGTTCGAGGACAGCCTGGGCAACAGAGATCTTGTCTCTAAAAAAAAAATTATTCCACTTGGTAGGGAAACCTGGATGGGAGGGCCTTCAACAAGAGGTGTTGAGAGGGTAGGGTTAGGTGTAGTCTAGGGCAGGAGACAAGGATTCCGTGAGAGCTGCCACATGACCATGACAGAGAGCTCTGTGTTTGGATCAAACACAGA
CAACATGTCAACACTGAGGAATTTCACGTGCCCTTTTAGGTTTTGGGCTGCTCTGGAAACCCCAAACTGCTTCTTTCTTATGGTTCCCAAGGTAAATCTGTTCTTCTCAACGTTTTTCATTTGGAAGACCCCGTTGCCCCACAGCACCTTATGGCTTCTGCAAAATAGACTGGGTCCACTGCAAAGCCCTGTCTCCAGGCAGAGCTTTTCCCGCCAAGGGCTGGGCAGCCTGGCTGGAGGCAGTGAGCACCCATCGCAGGAGGTATCAGAGCGGCCCCAGCAGGTCCCGGGTGTGGGATGGGGCCA
CTGGCCTAATGCCTGCCAGAATCTAGATTCCAAATGTCATGGGGCCTAGACAGTTCAAGGACACACCTTCCCAGAGACCAAAAGCCCCTTCCACCTTTTTTATTTTTAAGCAAGGGCTACTGGTTGACAGGAACTGATCCCCCAGCACCATGGCCACAGCCCCACCCCTGGCTGCAAGCTCTTGAGTTTTTTGCAAGCGAGAGCTGGGCTGACATCCTGGTTGTTGGTTTTCTTTCCATGTAAATTCAGTTCTTGCCTCCCTTTATCCTTGATGTATGTCTCAGAGAATTCTCCA
TTAAAAGAAAATTTTCCTGTAATCCCAGCACATTGGGAGGCTGAGGCAGGCAGATTACTTGAGGCCAGGAGTTTGAGACCAGCCTGGCCAACGTGACGAAACCCCATCTCTACCAAAAATACAAAAATTAGCCAGGTGTGATGGTGCACGCTTGTAGTCCCAGCCTCGGGAGACTGAGGCAGGAGAATCGCTTGAACCCGGGAGGCAGAGGCTGCAGTGAGCTGAGATCATGCCGTTGCATTCCAGCCTGGGTGACAGAGCAAGACTCTTTCTCAAA
CCCACTGACTCACCTCTATACTCAGGGCAAGTCAGAGATCCCGGGATGCTTAGGAAGAGCCCTGCCTGTCCAAAACACAGTTTCAGTGCACAGCCTGAAACTCCACAATTACAGAGTCATTTATCTGGAGGTAAACATCATCCTAATTAGATTCCAAATTGTTTTTTTCTCAGAGGGGCTGGGTAAAGGATAAAATTAAAGTCATCATCAGTCACAACACCTCCATGTGAGTTATTTTAACAGTCTTTTCAAAAACAAAGTCACAGCATGCGAGATGGATTTGACAGG
CCATCCTAGAATTTCTTACCATATGAGATATCATTCTGTAGCTTTGTATGGAGGCATTGTGTAGGCTCTGAAGAGAGATTGACCTGATTTTGAAACCCTGCTCTGTCCCTTACTAGCTGTGAGACATGGGTAAGTTATTTCACCTCTCTGAGCCTCAGTTTCCCCATTGATAAAATGAGGATAATAATGGTGCCTATATGATGGGAATACTGAGACTATTTCATGCACAAAGAGCCTCAAATATTGAACACACTCAATGCTATGGTCTGAATGCTGGTG
GAGCCTGCCCTCGGGCTCTCAAGGCTAGGCGAGGGTGTGAGGGACTGGAGTTCGAGGTCAACCTGGGCCCCATTGGTAGGAAAAAAAAAAAAAATTTTTTTATCGTTCCCTATATAACAACAAAACATAAAGGGAGGACGCCTTGATAGGAAGAAATGACATCTTCCTAAGTGTTTTTAAATTACTTCAATGTATCTTTTTTTTTTTTTTTGGGATACCGAGCCTTGCTCGGTCCTCGGGGGACCTCCCTGCCTGTCAGCCATGGCGGTCGTCACCTGTGGTAAACAGAATGGCGGGAGCAAGTGGGAT
GGGATGTAACTTTTCTCCATAACTGATAAAAAAAAAAATTTAGGAGCAAGGATCCCTTTGCTTGTAAAATAACTCTTCAGCTGAACTTTTTGTTAGCAGCGTATATCTTTATAGGAAACCTATCTTTTTCCTTATGTTTTTTCTATATTTTCATAGGAAACCTCCCAACAAATAATGAATGTGCTTCCCAGGGACAAAGAGAAAGTGTCAGAATGAAGATGCTGGAGAAAATCCTTCTGTCATTTTCCAGCACCTATGCTATTTCTTGCAGGGAAAAGAG
GGTACCCATCTCCCTCTCCTAACTGCTAATGCAGAGGACCCTCTTTCTTGCTTTTGGGGTGGCTCACAGCTTCTCTCTTTGGACAGGTGAATGGAGTGAATCTGAGGAATGCAACTCATGAGCAGGCTGCAGCTGCTCTGAAACGGGCCGGCCAGTCAGTCACCATTGTGGCCCAGTACAGACCTGAAGGTAGGAGAAGGGAAGGTGGGAAGAGATGATGTGGGGGAGTTAGACTTATATTATGTGTTGGCTTTTTGCCATCCTAGGTAACAAAGCC
CAGGGGTCAGGGCTGAGGTAAGGCTCCCTCACCTGCAAGAAAGTCTTGGCCCAGACTCGGAAATGCAACTGCAGACTTTGGCTCTCTTGTTGGTGCAGGGGCCCGAGCTCACAGCGCAGCCTGAAACACTCAGCCTCCGGGCATTTCTAGGAAGAAAGAAGCTTGAACCTGGTGTTCTGCCCTTGTGATGGCCCTGAGAACCCCAGAGTACTCAACACTTTGGTCCACACCTCATTCCCTGCCTGACTTACCAGGATCTGAGGTCCCGAGG
AGGAGACAGCCTCGTCTGGTCGGGCACCTGAGTCAGAGCCATCAAACTCCTGGGCTGTGTTGATGTAAACAGCGTAGTCGGCCCCGTTCCGCTGTGGGGAGGCGGGGGCACGGTGGGCCCAGTCAGCCAGTCACAGGAGACAGACACAGAGGGAGGACACCGTAGCCAAACAGGCTGAGAGGTGTGTCCCAGATGAAGGAAGCCCTTCACAGACATTCGCTCCCAGACAGGGCCCATGTCAATGTCTGGGGTCACTAGAGCTGCTGGGCAACGATGGCTGTGTTTCCCCAGACCCAACAGCCAGGTGTCAACAA
AGGATTGCTTGAGTTTAAGAGGTACATGCTGCAAGGACCTGTGATCCTGCCACTGCACTCCAGCCCGGGAGACAGAGTGAGACCCTGTCTGAAAAAGAAAAGTGCATAGGAAAGTGATTTTCAAAGGCCAATTTAAAAAGTAACTGGTTTTACTGGTTTTATTTGCTGCGTTTTATGGTATGTGATTTCTTCACTTGCCTTCCTTCCTAGCAGGGAAGGTTTTTTTCTTAATGAAGTATGGATGAGAGTGGCTGGTGTTGTGTGGTATAGG
ATTCATATCCCCTGCCTATAGGTGAAAATGATGACTCACAGAAGTCAATTCATACCCCGAAGATCACCCAACCAGGTTTTGTTATTTTGTTTTTGTTTTTGTGTGTGAGATAAGAGTCTTGCTCTGTCACCCAGGCTGGAGCACAGTGGTGCAATCTCAGATCACTGCAACCTCTGCCTCTGGGGTTCATGCAATTCTCCTGCCTCAGCTTAGTGAGTAGTAGCTGAGATTACAGGCACGCACCACCATGCCCAGCTAACTTTTGTATTTTT
CAAGTCCCGTGACGGCCTCATCACCACGGTCTACTTCTATGAATTGCAGGAGAACCTGGAGAAGCTCCTTCAAGACGTGAGTGCACGCGGAGGCCGGGCTGATCTCAGGCTCAGCACCGCCAGATTGTGCCCAATGCACCCCTTTCTTCACCCCACATACATTCAGGGAGCTCCTACCACGTTCCAGGCACTGGCGTGGAGCTGAGGACTCAGGGGTGGAAGTGGTCCCTTCCCTAGGTCTGACCGACTGAAGAGGCAGGAATTTCACCTCGCTCATTTCCCTTAGGTCTTTACTCAAATGTCACCTTTTCAGGTGGCTTCTTAGGCGGTCCCCAGTCATTTAAAATATTAAACTCGGCC
TAGAAAGCCAAGCCAGGATGGAATCAATGTATAAGAAAATATGCTGTGAATCTGTGGTTTCCCTTATCACTTCAGTAGGAGATTTGACCTTTACTTTCTTTCTACTTAAATTATAAACAAAATGAAGAAAATTGGCCAAGTGTGGTGGCTCATGCCTGTAATCCCAACACTTTGGGAGGCTAAGGCAGAAGAATCATTTGAGGCCGGGAGTTTGAAACAAGCCTGAGCAACATAGTGAGACCCCATCTCTATTTTTTTT
GCGTGATCTCGGCTCACTGCAACCTCCGCCTCTCCAGGTTTAAGCGATCCTCCCACCTCAGCCTCCCGAGGAGCTGGGACCACAGGCGCGCCACCACACCCAGCTATTTTTATTTTATTTTATTTTTTGTAGAAATGAGGTTTTTCTGTGTTGCCTGGGCTGGTCTCGAGCTCTTGGGCTCAAGCGATCCTCTCGCTTGGCCGCCCAAAGTGCTGGGATTAGAGGTGTGAGCCACTGCACCGCCGAAAGTGGGTTTGATGACAATGTTGTGAGGCTACAGTGGAACCCAGATAAATTTATGAAAGGAACCAGAAGACA
CGGTGAGAGCAGATCGGGCAGTATCTGGGGAGTCCCAGCTCTGCCCTCAACTTGCCCTGAGGTGACAAAGCCTCGGCTGAAGAGGAGTGGGACCCACTGGGTCTGCAGTAGGTAAGGTCCAGGGCCCGACCACGCCTGGGGGCTGTCCCGGCTCCGGCCTCGGCCCGGGCCCCCCACCCCCCCGACCAAGCTGGCCTTCCTGCCTGCACCCATCTGGGTCTTGTGTGCCCCTGAGCTGGGGCAGTGCCCCCTGCCAGCATCCCAAGAACAGGAACGGACCGCAGAGGACCAGATG
TGCAAACGTTCCTACAGCCTAGAGGTGCGTATACACACCCAAGTACACGCAGCCAGGCATTCAGGGGTGTGTTTGCCACATGGAGCATCCCTTCCTGGTCTTGCCAGGCACCTGCACAGAGCGTCTCCAGCCCCATCTCCTAACGGGGGCTGGGGGTAAGAGAAATCTAACTGCGCTCCCCCAACCCCTCGCCCTGCCATCTTCCCCTCAAGCCTGCTAAGTTATCCCAGGCCTGTGCGTGGTGGAAAAAGCCAGCCTTGGCCCTGCAGCCTCCACCTCGCCGCTGGGGGACCAACAGGTTGCTTACAGCTTTGCACCCCGGCATCAG
GTGTCAAAAGGGGAGGAGGTCCTAAGAATCCCAGTCACTCCTCGCTGGCTGTCCAGAGACCAGGGACAGGGCAGCACCGACCAGGGCAGGGGAGGCCCCTGGAGGGAACAGAGCACTGTGCTCTGAGTTAGAAGGCTGGGGTGAGCACTGGTCAGAGTCTTGCAAGAAGTCTCTTTGCCTTTGAGTCTCATCATTTTCATCTTCAAAATAGGACTGTTGTAACTAGGACAAGAGGTGTTGTGAAAGCACTTTGTGAACTGTAGAGCATCATTC
GGCAGGAGAATCACTTAAACCTGGGAGGTGGAGGTTGCAGTGAGCTGAGATTGCGCCACTGCACTCCAGCCTGGGCCACAGAGGGAGACTCCGTCTCAAAAAAAAAAAAAGAGTTTGAGGCCAAGGGACAGGGTGGGAGAGAAACTTCTCACATTTTTTTTTTACCTTTTGAAATGTTGTCCCTTGTGCTCATTTATCTATTCAAAGAGCAGCTGTCCTTAAAGATTCTTTCCACCTGATATTGAAATTACAGATTTCCCTGCCTCCAGCTCTGACACCCC
CCCCTGAGCTCCACAGAGAACACAGCCAGCAGAGGACACACTTCCCCGCCATCCAGAAGCGGGTTTGATTCTCAGCCAAGGGACAGCAGGACTGGTAGAGACTGTCAGGCCACACAGCTGCCTGCACAGCACTCCCATGCTTGGTGGGGGGGGGGGGGGCGGGAGGGATGGCGGGGTGTGTCTCTCCATAGGCTGGGCGTGACAGGGAGGCTCACTGAAGGTAGCGCACTTTGGAGGGGCAATGTCAGGGGTTAGCTTTCTCTTGTTTGGCCACAAGACTCCAAAAGGACAGCACGGTGACTGATTCCCAGCGCTAGAGGCGAGGCGGTTGGCCACATGTAGGTGTGTGTGTGTGTGTGTGTGTGTGTGTGTGTGTGTGTGTATGTATAT
CAGAAAAAAAACTCTATATTGAGTTTTAGAGTTAGAGCTTTGGCATCAGACGTAGTTTTGAGTTGACTATTCTACTGCTTGTTAGCTGGGTAGCCAAAGCTCAAAAAAAATTGCTTAAAACCTAGGACGTTAGCCCTTAAAACAAAACCAGGCTTCCGTAGCACAGTAGAAATGAAATGAACAATTGGCGACTTTTGATGGAGTTTCCTCTCATAGTGATTTGCCACAAAGGACCTTCTGTAGGAAGCCTCGGCCTTCCCTGCTATTGTGACCCCATCCAAACACAGGATCAGCATAACCGCCAAAG
TGGGGGCTGGGACAGGAGAGCCCATTCCTCCTCCTGTGGAGGGCCGGAAGTAGGGATGACAAGGACATATCCAGACCCAAACGGGATACATGGCAGCCTGCAGGAAATGCAGGCGGGACAGGGGAGGGTGCCAGAGAGGTGCTTGGCACCTCTGTATGGCAGAGGTTAAGACCTTCTGGGATGGATGCCCATGCCACTGGCCATGAGGGAGCCCTGAGCCTTCAGGTAGTGGCGTGAGTCAAGGGCCACTAGGCCCCGTCCAATCACTCCTCAGACC
GTATCTCCAGGAAGCTGCTTGGCAGAATCGAGGGACCACGAAGGGGTGCGGGTAGGGGGAGGAGGAAAGACACTGCATCTGCTTGGATAGAAGTTGCATCCGGCCAGGCACAAGTGGCTCACACCTGGAATCTCACACTTTGGGAGGCTGAGGCAGGAGGATTGCTTGAGGCCAGGAGTTCAAGACCAGCCTGGGCAACAGAGCGAGATCCCCCATCTCTACAAAAAAATCTGTAGTCCCAGCTACTCGGGAGGCTAAGGCTGGAAGATCACTTGAACCCAGGAGTTAGAGGCTGCAGTGAGCTGTGATCATGCCACTGCACTCCAGCCTGGGCGGCACAGGGAGACCCCCAACCAAAAAACAACAAAAAAAGCTGCATCCTAGACCCTTTGCAAGAGACTG
GAGAGATGTGTCCCGGTCCCTTGGCTTCTTGTCTAGATGTTTTCCCATCACCTTTGAGAGGCAGAATTAAAGAGACCTAGGAAACTGACTCTACTGAGCCGCTACTGAAATCACACCAACAAGCTAGCTGTCATCCATTTTATAGATGAGAAAAATGAAGGCTCACAGGGACAAAGGTGACTCAGAAATGTTGAAGCAGGGATTCAGAGCATGTGTCTGGCCCTATTTCCCATATAGGGTCCCCTGGGTCCCGACATAAAGGCTGCCAAAGCCCAGAGGAAGATGTCTCTAGCTGTTC
TCTCTTTTTCCTCACCCTTTCTGCTTCCCAAACCCAGTTCTCCCACTTATCGTTGCCCACTATTAAAAACTGCTTTGTAATGAGAAAACCTGCAGTTTACAAGGTGTTTTCACAAACTTCATCTTATGTAAGCCACTCTCACTGCCTTTTCTCACTTCTCTTCCTCTTCCAGAATGAGAAGAAAAAAATGGAAAAAACAACAAACAAACAACAACAACAAAAAAAAACTGAAAAAAAATTACAAATGCCTTTCTAGTATTTTGCAAAAGGGTAGGCCTGCCCACACCC
GGGAGGTCAAGGTAGGAGGATGGCTTGAGCCCAGGAGTTTGAGACCAGCTTGGTCAACATAGTGAAACCTCACCTCTCCAAAAAATAAAAAAAAAATTAGCCAGGTGTGGTGGTGCGTGCCTGCAGTTCCATCTACTCGGGAGGCTGAGCTTGAGCCCAGGAGGTCAAGGCTGCAGCGAGCTGAGATCAGGCCACTGCACCCACCCCAGCCTGGGCAACAGAGCGTGACCCTGTCTTAAAAAAACAAAAAAAGTTGCCATTGTGGTCCCCCTTTCTCCAGCCTGGCCTGTGCTGTGTGAGGGATGGCC
TGCAGTGGCTCAGTGATCTCGGCTCACTGCAACCTCCGCCTCCTGGGTTCAAGCGATTCTCGTGCCTCAGCCTCCTGAGTAGCTGGGACTACAGGCGCATGCCACCATGCCCAGCTAACTTTTGTATTTTTAGTAGAGATGGGGTTTCACCATGTTGGCCAGGCTGGACTCGAACTCCTGACCTCAAGTGATCCACACACCTCGGCCTGCCGAAGTGCTAGGATTACAGGCGTGAGCCACCGCACCTGGCTGAATTGATCCCCTTTTTCCCCTCAGTTGTTGTTGCAGAGGCCGT
AAGAGGAAGAGGCAGAGTTTGTGCCATTGCTGTTCCTTCAGAGCAAAAACCAGGTCTTCCCTTTGTCTTATGAGACAAAACAGGGTCTCATATATGTACAGATCCAATAAATAAAGGTTGAAAATTTTAACAGATGTAAAGAGGACTGATAGGGAGACTGGAGACAAAAAAGAGACAAGGAGAGAAGCAGATAAGAAAGTTAAGGGAAGGAACAGAGAGACATTTACAGAGGAGGCAAGAAAGTGGATGGACCTGGAACTCTAGACAAATTGATTCCTATCTCCACAGCCTGCTTTTTCTCTATGCTCCAGACAAAGCTGGATTTGAATCCTGGCCTTACCTCTAATAGCTGTGCAGCCTTGAGCGACTCA
GCTTGAACCCAGGAGGTGGAGGTTGCAGTGAGCCGAGATCATGCCTCTGCACTCCAGCCTAGACAACAAGAGCGAGACTTCGTCTCAAAAATAAAAATAAAAATAAAAATTTTAAACCTCAGAAAAGACTAAAAAGAACCACCTGAAGGCTGGACACTGCTCTGGCCTCCAGATGTCACCCTCTGGCTCTAGGGACTGTGGTGCCTGAGAGAGGCCAGGGTAAGGTCAGTGGTGCTAGGAGGGGAGGCCCCCACAAGGTGTTTGCACTCGGAGTGGGGTCTGCCTTGCACTGATGGAGGGAAAAGGGTAGGGGGCACAGTGGAGGAAGCTGGGAGGAAGAGGCTGGG
CTGCGCGGCCCTGGCCCGCACCCCAGGGAGCGGCGGGGGCGGCGCGCAGGGCCCACTGTGCCCGGGACAACCGCAGCGTCGCCACAGTGGCGGCTCCACCTCTCGGCGGCCTCACCTGGCCTCACTGCTTCGTGCCTTAGCTCGGGGGTCGGGGGAGAACCCCGGGACGGGGGTGGGATGGGGTAAGGGAAATTTATATTTTTGATATCAGCTTTGACCAAAGGAGACCCCAGGCCCCTCCCGCCTCTTCCTGTGGTTCGTCGGCCCCCTCCCCCGGCTCCGCGCTGCTCTTAGAGGGGGAGGGGTGTCACTGTCGGGGCACTCCTAGCCCTACCTCCGGCC
CAAGGCATTCAGCCACCCCACCCTGACTTCTCATGTGCCAGTGTCCACTCTGTGCCAGACACCGTTGCCTGTGAGCCTCCACTACTGCTCGCACCTTCACTTCCAAGTTCAGCCTCTTCTCCAGGGCCCTACTGGCCCGTCCATGCTCTGTCTCACTGCCTCTTCCCTGCATCCCACACTCTGACATGGTGGGCTCCTCGCTGCTCCCCAAGCACGTGCCATTCCACCCAACCTCCTTCCCTTGCTTGCAGACATTATTTAACTTCATCGTCATTACCTGGAAGACAGTATTCCTA
CAAACTTCCCCGTGCTGCTGAAAATGCAGAGACGTGAAATCCCACTGAAGACCGTGCTGGAAGCTAGCCCAGCCTCCACCATGACTGCGACCCGCCTTCAATCCCTGAAACTTTGAGGAAAATAAGTGAGACGTGTATTTTGACACACCAAAACAATGAGCGAAGCTGCCCCCACCCCTGAGGGCCATTGGGCTTTCTCCCCTGATGATATGTGTCCCGTCTAAATCTCATGTTGAAATGCAATCCCCAGTGTTGGAGGTGGGAGCTGGTGGAAGGTGAATGGATC
TAGGCTTGTCACCGCCTCAGAGTGAAGTAACTTCCCTCAACACACAGCCACACGCCTGCCCGCCTGTCTGTCCTCCACATTCTCGAGAAAACTTCTCTAACCTAGAGCCTGGCTCCTCCTGGGCAGGGATGCCACTTCTTGGGGTCGCTCGCATGGAGCCTCACGCCTGGGCACCCATTCCTCCATACACCCACCACCTGCCAGGACTTTCTCACTCCAGCTGAGCAGCCTGGGGCCCTTCACATCCCAGAAGGGGCCAAAGCCAAAGCCCAAGGTGCTGTTCAGCGCCAGCATCCCCTTTCCCTAAA
TTCCTTGGTTTTCTCAAGCGTGCATTCCCTCACTCATTCGTTCACTCCCCTTCTCATTCTCTCTCCCTTCCCACCCTACGCTTAGGCAGTGGCCTTCGGGAACGGAGAGTGGAGGTTCGCGCAGTAGAGTGCGCCTGTGTGGGCCGGGCCGCCGTGCAGGGGGCCGCCTCCAATCCCTCCAACCTCCCTGCTCTCCGACCTCCGTCGGCCTCCTCCAACTCCAACTCCAATCTTGTTGAAAGTTTTGACTCTTTTTCCAAAACTCCCCTTTTCTAGCCTGGGTTGATATCTTCCTTATTCTCCCACCCCCATTCC
CCCTGCCCTCCTCCTAAGAGCCTCTTCTTGATGTGGCTTTTTTTTTTTTTTTGGTAGGGGGTGAACTGGGAGCCTTGGAAAGGACATGAATTCTCCATTCCTTACGTGGAGTTGAAAATCCGCCCTCATGGCTACAGCAGGGAGCCTGTCCTGGGCAGAAAGAAGCGGACGCTGAGAGGAAGGCTGCGAACGTTCTGATGGCCCGTGTGAGCAGTCCTCGCAGGAGACACCACCAGCTGTGGCAGCTTGGGGCGGGGTGGGTAGTGGTCACTGC
GGGGCTTGGAGTAGAGAAGAGCACGGCTCCTGTGAAGGATTCAGAGGCTGGAGCTGGGCGATGGGCCACCGCGCGGAGGAGGCGCGGGCGGTGGTCCGAGTTCCTCAAGGGATCTACAGACGGCGCCCCTCCTACCCAGGGTGTTTCCTGATGATTGTATTTTGTATTTCAGCGTTGATGATTTTTTTTTTCACTACTTCACCCCCTCCCAAACGCCCAAAACTGCCTGGTGATTTTTTTTTTTTTTTTCAAAGTGCATCCTGACCCCTCTGGCTGCCTCCATAG
TGGCTCTCCGGGGGCCACAGGGCAGCCCGGGGGGTTGCGGGAAGGGCCCCGGGGGACGCTGGGGGGCGGGCCCCGGCGGGGTCCACGGCCGCTCACCTGGGCGCTCTCCACCTGCCCGTTGACCATGAGTAGAAAGACGCTAGGACTCGCGGTCGCCATGGCAGGTCTGGGGGTGCCGGGGGGACCCACCTAGGCCGCGCGCGGTTGCTAAGAGACGCCGGCGTTGCCCTAGAAACAGACGGCGTAGCGCGCAGGACACGTTTCTTGGCAGCGACACCTTCGCGAAGGCCACGCGAGTGCGCGTGTGGCATGCGCAGGCGCAGTGAACGGGCGCCGTTATAAGGGGGCGGGGCACAAGGGGCGGGGATCCACGCCGAGGCTCCACCCC
TCCATCCTCAGAGGAAGCCAGAACTGGGAGAGGCCTTGGCCAAGGCGTTCCGGAGTAGGTGCTACAGGCCCTCTGTGGCCAGAGCCTCTGCTCACCCAAATCCTGCCCTGCTTCCAGGCCAACCCCCGAATCCATTCTCATTTAGTTAGGGCTGCCAGCCTACAGGCAGTTAACTGCTCCCATTGGCAAAAACTTTAACGAGCAATTAATTAATAAAACTCATGACTGCCAGCCCCACTTCTTTCAGTGGGGACTGATTTTATTAACTACTCAGTCATTGGGGCAAAGGCTGATATCCACGTGTTTGTATC
GCACTTACATAGCACTTTCCACCTTCAGGGGCTCACACAAACACTCAAAGGTGGGCACCTCAACACTCTCTCCTCTACGGAGGCTCGCACTCAAACCATCTTCTCAGAGAAATCAAGGACAGTGTGCCCACACTATGTGAATAGCGCTTTGCCTTTTCCTTGCTTTATGGCTGATTAAGGAGAGATTATTGCATATAACTGAACATGAATGCAGGCAAAGAGATAGGAAAAATATTTACTCAGCTGCAGGAGCCCAAAGCAGAAGGTGGAGGGTGTGGGGT
TGGCCAGGCATCCTGGGGCCATTTGACTCCCAGGCTCAGGAAGGAGCTGGCTGAGCTGCAGTGAGTATGTTCTTCGTCTCTTTCCTCACCTTGGAATCTCAGACGGGAGCACCCTGGCTCCCACTTCAGACAGGAAGATTCTTACCTCCCTCATCAGACTAGCAGGCTCTTTGTCTCCCCACCAGTTTGAGGGGCTCCCCATTTCTATCATTCATTTGGAAGCTCATCAGCTCTCCCAGAAGGCATGGGAGCCCTTCAAC
ACAGAAAACGTCAATCTCAGCCATACTTTGCTCACAGGCATTGGGTAATGACACATAGACCTGCTTGCTGTTCTCCTTTGGCTTCTAGATCTAGTTCTTGCTTATCCAAAATTACTAATTCCCGACAGTTAACAAACGTAACTGCAATCCCAATAGCTTAACTCAGATCTAAGAAGGGTGTTTTTAAAAACTAGTCATCAAGAAATCCTTCTTACAGAGGAGGCAGAGCCCAGAGTAACTTGAAAATATTGCACAAATATTGAGAAAGAACATCTT
TCATGACGGGCTGGTCCCCGAATCCCTGTGCCCACCCCCCACAGCCTACGGTTTTCGGTATCCCACGGGCTCCTCAAACTCAGCCCAGTCAGACCCAGGATCACCACCCCCCAGCCAGCTGCTGGCAGCCAGAAGCAGGGGGCCAGCCCCACCTCACCAAGCCCTGTTCGCCTCCAAGCACAGGTGCTGGTTACCTATGCCTGGGAGGCAACTGTCCCCACAACTCATTTGCAACTGATATGTCTCCCCTCCAAGTCCCTCTCTAAATTTGTCTCCTGCTCCAGTAGATGCTA
CCTCCTCGGGCCTTTTGTCCACAATTTTTCCATCCTCCAGCCCATACAAGGCGAGGAGACAAAAGGGGCAGTCCCCGAATGGCCTCCCTCTGAGAGCCCAGGGCTCTGATTCTTCTATGCAGCCTTCTTTCACAAAGTACAGGGGTCCCTTCGTCCGATTAGACTGAGTTCTTCCTGAATTTTTTTCTTTTTCTTCTTTTTCTTTTTATTTTTTTACCCTGGGAGGCTTGCAATCTCTGCATCCCTCACAGGACTAAGCATCTGCTTCTGAAGG
CTCTCTTCCCTGTCTCGCCTCTCCACCCCACTTCCCTGCCCCATCTTCCCCAGCTAGGATCATCGTCCCTCGTCTCACTCCCTCCAGCCCATCCGCCACACAACCTCAGAGGGATAACCCTCTCTGCCCCGCCCCGCCCCTCCCCTGTCCCCGTTCCCCTCCCCTCCCCTTCCCCTCCCCTCCCCTTCCCCTCTCCTCCCCTCTTTTCCTTTTATTTTTCCCTTCCCTTTTCCCCTTCCTCTCCTTTCCTTTCCTCTTTCTTTTTTTTTTTTTTAGAGGGAGCCTCCCTCTGTTGCCCAGATTGCAGTGCAG
CAAGAAGGAAACCATGGGGCTTATCAAGAAAGGTCTGTACTTTTACTGTCAGGCATCCTCAGCCCTGCTGAAATATGAAATAAATGAGGTGGAGTTTAATTTTAGGGTCTACAAATCTGTAATGTGTTCATCATTCCTGATGCCATTTTACATGGCAGGCTGGTGTTGTCAGACATGTTTTGTGAGGAGAGCTGCATTTGAGTTCTGGTTTAATGAAGCCTTCGCATACACCCTCCCAGGTCCCTCCTCTAATCTCCACTT
TCCGGCGCCCCCGCCCCCACGTTTCCATGGCGCCTTCACGGCACGAGGCTCAAGCCGACCACCTCAGCTCCGTGCATCCTCAGCAGGCGCTGCAGAGCCTCTGCGTGGGCCCCTTCCCAGGGGTCTCTGGCACCTGCAAAGCTGGCTGCCAGAGGACTTGCCCGTCTGCCCTGTGCCCTCCACAGACGGCCCCGGCATCCCTGCTCAGCTCAGCACCCCTGCTCTCCACGAAGCTCTGCTGGGGAGGACCCTCGCTGCCCCCATGCCAGCAGAGATTGGTGCCACCCACCCCTTGGGTTGGTCAAGCCCCCTTCTGGCTCCATCACTGTCCCAAGCCTGGCACTGGTCACTCGCC
GAGCAAGGATAATAGTGAAGGCCCTGGTTCTATTTGGGTTATTTTTCTACCTACCTAGCTAGGAAAGCAGGACTCTTTGACAACCAAGAGCAAGGTAACCCACCACTAACTAGCTCATCAAATTGTACTTCACCAGCTTTAAAAACTAGAGTTCATGTTCTAGGTCTGGAGTTGAAAATTCAAGTGTCTAAAGGGCTAGGCGTGAAGTATGCTGATGGAGACAGTAGCAAGCTATGACTATTCCACTCCAGTTTTGGCCAAATCCTCTATGTAGGCCCAAGCTG
TGCCTGTAACCCTTAGTGTCTGCCAGCAAGGTGAGGGGACCAGCTGTTGAGGCCTGGCAGAAGATGAGGAGAGGCCACGTCAGGTCAGCTGGCAGGTCACCTCTCTGAGCCCCGTCCAAATGACAATGTGCACACAGATATACAAACTTTTTCCAACCCTGAGCCTGAAAGGACTTGGTTGTTGGAAGCACAAAACCTCCAAGAATTTTAAGTGTAGGCTCTGTTCTCTCCACAGCGAGCTGAGGCTTCAGGCCTTAGGGTCATAGGAGCTGACTGGGGATGGGACAGAAGTGCAGAGTTCCCTCCACAACCCATGAAGTCCACA
TCCTTTTCCTCCTGATGGGGAGTTGTGATGTCAGGATGGCCCCGCTGTTTTGGGGGTCCACGAGAGAGCTCAGGCCTTGTGCTTGGCCCTGCTCCACTCCTGGGTCGGAGTCATGGTCTCTTGGAGCAGAGTTGGCATCTGTCTTGCATTTGCCCCGCTAGAGGGACAGAAGACCCGGTGCTGACTCCTCACACTTACCCAGCCTGCCGCCTCCTCACACTTACCTTGCTGACTCCGGCGGCTGCACCAGGACTAATTGAGGAGCCAGTGTCCTCCCTGACACCAGCCTCTGAG
GCCTCTAATGTATAATTGCCTTGTCTTCTTGTAAATCACCTTTTGGTTTAACAAACAGAGTAACCTGGAGAGCTCATTGTATAAACCCCGTCTTGGCAGGGCTGATGCCTCATTACCTTCTTTTCAGCCTTAAGCCCCCACTCCCACTCTCTGATCCCGGGGTTTCCAGAATGCCTCAAGGAAGGGGAGTGGGTTTCAGGAGGGTGATCCCCACATCCACACCCCAACATGCCTCCATAACCTCCTAAAGACTCACAAACTGGTTACCATGAGCGTCATTTAGC
CTCAGACAGAGTGCACAGAGTGTGTGCTGAGGAGGGCGCAGGTGCGGCAGCCCCTTACCTATGAGCCAGGCCTCTGTAGGTCTGCCCAAGGGCCACCACCAGGCCCCAGGACCAAAGAGGAAGGAGACTGCCCAGGTCCTGACATCTCCTGAGAAGACAGATGACCCTGGCTGCCAGGGCGCCTGCCAGGTGGCCCCTCTGCCCATCCTTCCTCCAGCTCCCAGCAGGTTCCCAGTTGCAGTGGCATATGGGGGGAGGGGCACAGGTGATGAGGGCAGGGGACTTACCCGGGGGGAACTAGGACATTGGCCAGAGACAGGCTGCTCCTTGGCCCCACTTGTGGCCCTAATTCACTGTGTGACCTCCACAAGTCACTTTGCATCTCTGGTCCTGTTTCCTACCCTGTGCAATGTGCTGTTGCACTCCAGCCTGGATGACAG
ACAGTGTCTGCCAGGAAAAACCACCATGAGAAACACAGTCCTTAAATAACTGGTGTAAAACTGAGCAGTGATGCGTATCTGATGATGGACTTATTTACTCAGAAGCCTGTCCCAGAACCATCAGCACAGCTGACAGGAGGCAGTGGGAATTCTGGTCACCAAGCCTCTGGGCCCTTAGGGCGTTACAAAGCCTTGGACACCCGGAGGCTCATGGTGACCAGAAGCAGCTGCAAAGGACCTTCTAAGTTGGCCTGGGCTAAGGCTGAGTGTGTAGTGCCCTCTGCTGTGGCCAGGACAGACTGGGACAGGCAGGTCTCTTGTGTGCTGTCTCCTGAGAAACAGGGTAAGCTCCATCTTGTTGCCGTAAAGCAGCACCGGATTACTGACCTTGCAGCATGAACCTGTAACTCTGCTACTCTCTTTTGTGGCTTTCCAATGTAAACTTTACCTTCGGAACATGTTGCCTGCTCT
TGGCAGAAGCCTTCCAGCCTCACCCCTCTCTGCCCAGGGCTTTTTGCAAAAGGTGTCTCACAAGCCCTCGCAACAGCTCCTGAGGCCTGTGGGATGGGAACTGTGAGTCTCATTTTATAAACAAGAACATGGAGGCTCAGAGAGGTTATCAGACTTATCCAAGTCACACAGCATGTTGAGGACAGCAGTATTCACGCCCTGGTCTCTATACTCCCAGGCCGGAGCTGGACACACCGCACCACGTGGCTTTGGTTTCTGATGGTTCTTGCTTTGGGAGCCTTGGCCTGAAGGAGAA
TTGGAATCACCAGGAAAGATATGCGGAAAAAACAAAACTACTGATGATCAGAGATTCTCCGTTAATTAGTCTATGGTGCAGTCTGGAAGTTTGAAAGCTCCCCCATGTGATTCTAATATGCAGCAAAGTTTAGAACCACTGATCTAAGCAATGGAAATAGATGAAATCACCAAAATGGAAACGAATGCCCAAGAGGGATTCCTGGGGAGCCATCAGTGCATAAAGCGGGCAGAGGGACCAGGAGAAAACAAAGGGAGGGTACGCATCACAGGGGGAGG
AGAAGGGGCACAGCCCCTGGCAGGCTGGAGGAAGAAGCGGGTGGGGGGAGGCTACTGTAAAAGAGGGAAAATGAGAGATGAGGGAGATGGGGAGAAGTGAAGGGGGAGGGTGGCTGATGGGGAGACCCGAGCGCGGAGGGGTGACCAGGGAGGGCATGTGCTCTTGTCCCTCTCCCCCAGCCCGGACCGTGAGTGATGACCCCCAGAACCTGTTTAAGAAATATCGGGAACAGGAGCTCGAGGAAAGAAGGAAGGTGTACCGTTGAGCCCCAGGAAGTCTTTGATCCCCTACCAGATCCCAAGAAACCTGCCA
GAGGAGCCCAGGGCAGTGCCAGGAGGTGCCATGGCTGCAGCACTGTCCCTGCAGGAGAGTGGCCCCCTGGAGTCAGAAGCCATGGTGATGGGCGTCCTGAAGCAAGCCTTCGACGTGCTGGTGCTGCGCTATGGCGTGCAGAAGCGCATCTACTGCAACGTGAGTGCCCTGGGAGAGCCCGGGGGCGGGCGGGGCAGCCCAAGCCATCCCGCACTGGAGGGGCACAGGCTGTGATGGGTCACACTCCACCCCTCGCTCCCCCAGCCCTAGCACAAAGCCCACCTGATGGGCCTTGCTGAGACGCCCAGCTCTCCCACCTGGGATGGTGGCTCCAGGCCCAGGGTCAGGCCTGGCCCCCTTCCCCAAGGACCCAGGAACCAGAGAGCAGGCCCCTCCATGGCCAGTACAGCTCGGCAAGGTGTGCAGGCTTTGGGGACTGTGTTTATAGGAACGTGAAGGAATGAAAGGCCAGCGAATGGTCCGTGGCCGCTCTGGAAACTGTGTCCCCTGAAGACAAGGA
GAAAGGGAAGGCATCTCTGTCCCGGGAACCTTGATCTGAAGAGGGAGGCAGCTCTGTCCCGGAACCCTGGTCTGAAGGGGGAGGCAGCTCTGTCCCGGGAACCCTGGTCTGAAGGGGGAGGTGGCGCTGTCCCAGGAACCTCCATCAGAAATGGGAGGCAGCCCTGGCCCAGGAACCCTGATCTAAAGCGGGAGGCAGCTCTGTCCTGGGAACCCAGCTGAAAGGGGAGGGAGCCCTGCCCTCTGGAACCCCCAGTTCAAGGGGCACATGGCTTTGCCCTGAGGA
ATTAGCATATGTGCTCCAATAGGGTGGAGACTGTGATTTATCTTGTTCATGCCTGGACTTCCAGCAGCATTCAGAACAGAACTTCTTTCTTTCTTTCTTTCTTTTGAGATGGAGTTTCGCTCGTGTTGCCCAGGCTGGAGTGCAGTGGTGCGACCTCGGCTCGCCGCAACCTCCGCCTCTTGGGTTCAAGCATTTCTCCTACTTCAGCCTCCGGAGTAGCTGGGATTACAGGCGCGCGCCACCACGCCTGGCTAATTGTATTTTTAGTAGAGTTGGGGTTTCTCCGTGTTG
GTAATGGGATGCGCGAACCTCTAAAGGGTTACTGGAATTCGGGATGCTGTGGATTTAGGGGATTGCTTTGGGCATGGGGTTGATGGAGGGAAGGAGGGCCCTCCTTAAGTGTAGGAGGTCAAGATTTTAGGGATGACATGTTCAGGGGAGAGGGCCAGGACAGGCTGGGCAGGGCTGCTTTTGAGAGGCCTGAAATTAACAAGGACGCTACGCCTTTCTGGTGGATTTGCGGACCACTGATAGGGTCGTTAACAAGAGCCTCCCATACCTGCTACTGGGATGGCCGCTACTGGGCTCGGCCGCAGTTTTCAGGGTAAGTTTGGGCCCTCAGCCTGTGTGTGTCTCAGCCCTCCTCAGACCA
GGGGTCCAGACACTTCCAAGGCCTCCTCACCACATCCAGGGAGGTGGCCCCGGCTCCACTTCCACAGTAGGAGGACCTGAGGCTCCCACACTGGGGTCTTTGCCCTTGTCCAGGGATGCGTGGTCCATGCTCTGCTGCTCCAAGTCTCAGTGCATCAACCACCCTGCCTCTCTCTGCTCAGAAGGAACTCCAGGGGTAGAAAGCATTTTCTAAGAACCTTGGAGCACAGTGGGTCACCTATGGAGAGCTGGGGCAACGGAGGCTTTCTGAGCCTGTGGGACTCTTGGGGTGACCCACGCCAAGCACCTCAGT
CCAGGCCCGGCTACCCTGCCCGCCGGGTCCTCGGCCGCCTCTCGCCGCCGCCGCCGGCTCGGAGACCCCGACGTGGTGTTGAGCGGCTCAGGCCGCGCCAGCCGGTCTTCAGAAAGCCGGGACAACTCGGCCTCCACGTCGGGCTCGGGCGCCTCCAGGAGCGACCGGAAATGGCCGCACTCCTCCGGGGTCAGCAGCTCGGCCAGACGGACGGCTGCGTGAGGGCCCATAGCGTCCACGGCCCCCGCCGGAGCCAGCGCCCAAACCCAGAGCGTGAGGACCA
CACAGGCCCCTGGCCAGACTGAGTGAGCCACAGTCTCAGAGTGGACGGGGACGAACCAGAGAATGTCCAAAGACGGGGAGCAACCTGGGGCACAGGAAATCAAGCCATGGGGAGAAAATAGGGGAGCATTTGAGCCCATTCATAAAATATGAATAGCAATGCTTTCTCATGGGGCTGTTGGGAACCCCTAACCCACGCCTGGTGTATGTAAGTGTACAACAAATGGTGACTAGTATTATTTATTTAGGTGGAGAAGAGAAGAGCAGCACACGCA
CCAGGATGAGTGTGGGGCTCAATAGGCTGGACAGGCTGTGAAGAAAACCTTTCCACACCTGCACTAGATCCCAGCCCAGGGGTGATCTAGAACTCATCCCTGGGGTGTGTTCATTAAAACATTCATGGGGCCTAACGTGTCTTCCCCAGGACTGAGCTCTGGGATAAGAACAAATGAGGAAGAGACAGTCACTGCCCTGGCAGCAAACACCCATGGCCAGGGTTCCTCTATCCATCTGTGGGAAGACCCCAAGTTTGATACTGAAGATGTTAAACCATCTCCAAAGTAAG
CGGGCGCGGTGAGGGCCCAGTCAGCCCCGGCCGGCGGGCTCACCTGGCGCACGTCCCCAGGAAGGCCCCACTGCCTGCCCCGGGAGCCAGACCCCGTGCTGCCCCCCAACCACCCTCCTGCCCTAAGGAGGTGGGGATGAGATCGCCCCTCTCTGAGGCCCACCCAGCTCCTCCCACCTGAGGCCCAGCTCAGTCCTGACTTCCCCCGGTCAAGCTCAGCCCATGGGAACATGCTTTTTTTTGTTGTTTTTGGAGTTTTGCTCTTGTTGCCCAGGCTGGAGAGCCGCAGACCC
TGCCGCGGCCAAGGGCGCGACTCACCCGCCAGTGTCTTTCCCGAGGACACGCGAATCCTGGGGGGCTCACTCCGGCAAAGAGGACGAGACACTGCACCAAGGACAGGGCCTGACCTCTCTGGCCGCCTTCCCCGGGGCCTCAGTTTCCCCCGATGGTGAGAGTGGAGCCGACCATGCGCCCTGCTGTGGACTCACCCGGCGCCCTGGCGTCGAGTGGCGGCGGAGACCTGACAGACAGCGTGGGAAAAATCAAGATGTCTGCAGATTTCGAGAGATGGGGTGCGGTGG
CAGCTCGGCTTGGAGCTCAACACCGTCAGCAACTTCTTCATGAACGCGCGGCGCCGCTGCATGAACCGCTGGGCTGAGGAGCCCAGCACGGCCCCCGGGGGCCCCGCCGGCGCCACGGCCACTTTCTCCAAGGCCTGAGGCGCCCCGGCCCCGCGCCCTCCCTGCCTCCACGGCCTGGGCGCTGTGCCCCCACGTCACCTCCCCACATCCTGCCGGCCCGGAGACCCGCCCCCAGGGGGCACCTGGAGGGGGTGCTATCCGGGCCCCCCACACCCGGGGAGGGGGAAGCAGCACACCCCCCAGCCCAAGTGCACAAAAAGGGCCCCCCTTCCTCCCTCCATGCCCACTCCCTCCAGGCCAAAGGAAGCCCTCCACCCCCC
ATCAAATTTGGTTGTTTCTGTCTGTTCTCTGTTGCTTTTTCTTTCTCACTTTCTTTGCTGCTTTTTTCCGTTCCTTCCAGGGTGCATTCTGGGAATTTCCTCAGGGACAGGAGATGATGGCCAGACAGCGGACTGGCTGCCTGTCAGGGCACAGCCCCACTCCATCCGGAACAACATGGGGAGTGAGCGACGGGGTGGGAGGAAGGAGGGAGCATCAGCCCTGAAGTCACCAGGCATGTCTGGGCTCTGCCTCCCAGGGCTGTGGCTGTTGGCCCAGAAGCAAGAAGAAAGGTGTCCCTGTTGCCT
TCATGAATTCCCACTCCATTAAAGCCTTCACTTAGCAGCCTATACATGTATTCGGTGAATATGAATGTTCCCAATGAAAATATTTGCCTAATAAATGAATCGACTAAATCAAAACATTAAAACTGTGTGGTTGAAAAGTTATGAAAACATCCATATTTAATTATTAAATTATATTTTAACTACATCAATCAAATCATTACTTAAACACATCATTTGCTGAAATTTTGCACACTTATTCTAGAATACTTTTAT
GGTGTCTGAACTGGGGGCACTGAGGACCACACAGCTCCCAGGCAGGGCGGCGGTGTGAGAGGCCCGGAACGTGCTGATGCGTCGTCTCTGCCTTTCCAGCCTGCAGCCAGTGAGCCGTGTTGAAACGGCATCATATTAAGCTCATTTCGTTATGAGACCTCCACCCCGCTCTGGGTCGCCTTTCATTCTTGCATTGCGGATCTTTGGATTGATAAGAAAAACATGGTAATTGCAACTTCCCCTTACTCCCCCTTCATTCTC
GCTGTGGCTGGACCAGGGATGCTGCAAGCAGCTTCAGCTGCAGGCACTAGGGAACACGATGGTGCCCAGAAGCCTGGAAACACCAGGAAACACAGAGCCCCAAAGAGGGCATAACAGCCCTGGCTCAGGGAGCACCTAAGTCTGGACTCCCCAAAGAGCAACAGCTCTCTCCTTCTTATAGCTCACAAGGTGGCAAGCAGGGGACATGTTTCAGCACTATTTGTGTTACAGCTCTTTCAGTATCGCCATTCGGTGGGTTTGGGTTCTTGTCCCACATCCAGGAAGAATGACGTACATGGACAACTG
TCCTGTGCCTGGGGTGTTCCTCGAAACCGGTGTGTTGTGCCGTCGTCTGCAGCCATGCCTGTTCTTGGAGGCCTCAGCAGAAGTTGGTCAAACGCCAGGCCTCTTGTCTCAAAGGAGAGTTTCTCCGTATTTTCCACGCAGGCGGCAGCCTCCGCCAGGAGTTTCACCTGTTCATTTTCTTCCGCGTCGTTTCCCATCAGGGTGGGCCCCGTCACCTGAAATGCTGGCGGAGCTGTGTGCGTGGGGTTCCGAAGGCGTTTCACCAACCAGCGGAGGGACTGCCCAGCACCCACCCGCCCTCCCCCGCAGCTTTTCAGAGGAGAAA
GTACCAAACTTAAAATAATAAACAGACTGAAGGATATTATTTCTTAACCTTTATACAGCCTCCTAAAAGAGTGAAAATTTTATTGTGAGTAAAATCAGAGTTTGGCTCTCTGGTATCCCTTCTGCTTTAATGTGCTTTGAGACTATTCTTATGAGACTAGAAATTCTTTGGTTAATGCATATTTATTAAAGACTAAATCATACTACTTTCCAAAATATTAGGCTCTATCAGCAATCCTTGATATGCAAAGAAACCATCTTAGTCCACC
TTTTTACCATGCTCTTTCTTTCTATGAATGGGGGCCAAATCGGTGGAGTGATTTATATATTACTCTGTCCGATCTTGATACATAAATACCCAGCCCCATCCCTGCCCTAGAAAAGATAGACGTATATTAATTCGGAAAATAGCTCTGTTCACCTGCCCCTGCCACCCACCTGGAGCTCCTGCCCCACAAAGCTGGCCCCTGCTCCGGATGAGCCCCTGCTCCCGATGAGCCCTTGCCCAGCATCCTGGGGCGGGGAGGGCATCAGCTTCTTTTGGAAGACAATCTGGGCCCTGTCGCTCCATTGGCCTGAAGAGGAAAGTGAGCCCCTAAGTGGGCAAGGGCAGCCCTCTGGGCCCAGCCGTCAGGTCCTTCGGAAGAGGTTACTGAGAAAGCCACCGGCGG
CTTAAAAATTGTTAAATTGTTATACATTTAAGGAAAAAACAGTGACACTGGAGGGGCGAGGCCAGTGGAGGTGCTGTGTGACCTCGGGCAGAGCCCCACCCATCTCTGGGCCTTTGGGGTCCGTCTGCGAAATGAATTGAGGGAGGCGCTGGCTCAGTAGTCCCTTCAGGGTTACCTAATCCCGCTTCTCCTCCCGGACTTAACGGCCTACTGTCTCCCCTCTAGTATCCATTGAAACCTGGCCTAAGGTCCCAGACCTTCCTTTCAACTCCAAAGACCCATCCTCCCAGGCAGCCTTCCAGGCTGATCACTGTGCCTCCAACTCCGTCGTTCCTGTTC
CTGGGAGTCTAACCTAGAGTTGAAGCCTTTCCCTTCCTAGCTGGGCAACCTGCAGCTAGTTACTTGAACTTTCTGAAACTCGGTCCCCTCACCAGCAAAGCAGGGATAATAATAACTACTTCTTAGGGGTGCTGTGAGATTTAAATAACATTTGTCAATGAGCTGAAGTAAATAAAAGAAAAAGAGGCATGGTGCCCAAAAAACTGCCCCAGTTCCTTGAGGAAGAAGTATTTGTCCTGCTCACGGCTGGATTGCCAGAGCTTGGTACAGAAGTGGTCA
GAATTAGATTTTTGACCAACTATCAAGGATGATCAATGCATCTTCACAGATTACAAATCATCTACAGTAAATCTTTACTTAATGTCATTCATAGGTTGTTGAAAACTGGGACTTTCAGCGAAACAACTTATAATGAAACCAATTTTGCCATAGGCTAAATTAATGAAAACAAGAGTTACATTCCTATGGCCTATTTATGGTCACAGAAATATCACCAAACTTCTAAATAATGACTAAAACACTTCTAATATTAAACATTGA
CAAAGATATCTTTGCTATATTTTATTTCACTCAAATTCAAGGATCCCTCTCCCAGGACAGCTGTGACTACAGACCATGGGATTCACATCCTCCCACCCCACGGCGCAGGACCGGCAGGGGATCTCCAAGAAGCCCCTAGCCTATGGGTCGCTGAGACCCTCCTAGAAGTTTCAGCCTGGCTGATGACATGCATGTGTGTTGACCACGGCTTGCGGATTAAACTCAGATATGAATTATCTAATGCCGCCATGGAGGAAATGTAATGTTAAGACCCAACTTTATTAAAACTGCTAGGCAAATAATAGAATGCCAGGAAAACCATTTCAGCCATAGTTTCTCCAAGGGGCGCCTATGACTCACTGGATCTGGAATCCCCTGAAGTGTCTGTTCAAACAATTTAGATTCTTAATCCATCTTTAAACCTTCTCAACCAGAACTTCTGGGAGGGGATATCTCCCTCCCTCCCAGGAATCCACAATTGCAATGAGAACCTTGAAGTCCACTCCTGTCCAGGGAACAGCCTTAGAGAACTCAGGCCCTCCAGTGAAGGAGGAAAAGACAAATCTAGTTGTAATACTTGAAGTATATTGCTCATCTGTAAATTACCCACCCAGGTGAA
ATACAAAAATTAGCTGGGCGTGGTAACTAGTGCCTGTAATCCCAGCTACTCGGGAGGCTGAGGTGGGAGAATTGCTTGAACCCGGGAGGTGGAGGTGGCAGTGAGCCCAGATCGTGCCCCTGCACTCCAGCCTTGGTGACAGAGAGAGACTCTGTCTTAAGAAAAAAAAAGAAAGAAAAAGAAAGAAGGAAAGAAAGTGCATCAGACTGTGCATGTCTCTCTCTCAGTGAAAAAGGGAGAAGCATTTAACTCCAGGTTCCTGTCTCCATTGGTTGAGGGCTGTCCTGTGGGAACAGGGCAGGAA
GTCACTAGGGCAGGTTGGCATCCCGGGCAGGGGTTTGATCCTGGCTGGGCCCCCCTGCTGTGTCACCAGGGCACTGCCTCTGACCCTCCCTGACCCTCCGTTTCCTCTTCTGTGAAGTGGAGCCCACCTGGCGCAGCCCAGTCCCCCCATCGCTGGGGGCCTGTGCTGCCCCCTGGCTGGCACCTGGGCTCAGGCATACCCTACAGCCCCATCTCATTGCAGAGGCTGCCCGCCCACCCTCTGGTCAGCCACAGAGGACCCCACACTGGCCCCAGGG
CTGATTTTTTGTATTTTTAGTAAAAACGGGGTTTCACCGTGTTAGCCAGGATGGTCTCAATCTCCTGACCTCGTGATCCGCCCACCTCGACCTCCCAAAGTGCTGGCATTACAGGCGTGAGCCACCGCGCCCAGCCGGCAATGCTATTTTTAATTTTTTGAGGAACTGCCAGACTGTTTTCCACAGCGGCTGCACCATTTTCTGTTCCCACCAGCAGAGTGCAAGCGTTCCAATTTCTCCATGTCGATTCATTGTTTTTGGTCATATCTCACAAGTC
AGGGGCGGGTCCCCGGTGAAACCACAGCTTCAAGCCAAAAACAGCTGGACTGCTGGTTCCAGAGGAGTGAGAACTTCTGTTCCTGTTTGCCTACCCTTTACTGACTGGCTCTTTCTGAATAATGCTCTTTAACCAATCAAATGTTGCCTTTTTCAATACTACTTACAGCCTGCCCCTCCCTAATGCTATGCCTGTAAAAATCCCAGACTCAGCCACACTGAGGGAGATGACCTGACTTTGGGTGAGACACCACCTACCCATCCCCTTTCCTCCAAGAGCTGTTTTGTAGC
CTCCCTCATGTGACTTGAGGACCAACAGCACACTGTGGTTTTTGTCTTTATCAGCAACAAATCTGACACGCTGCCCCTGGCCACTCGGTACAACGTCAAGTGCGTGGGGCTGTCCCCGGATGGCCGCCTCGCTATCATCGTCGATGAAGGTACTTGCCCTTGATGTGGGCGGGTACTGAGGGGACCAGTGAGGAGGACTCAGGGCTGTGTGGGTCTGAAATGATCCGCTCCCCAGTCGCCTCCGTGTTGGGGCCCGGGTGGGGATTGGGGATGAGGGTGTCATGGGCGAGGCTGCGTCCCCGCCGCAGGCTGTGT
CCGCTTGTTGCCTACCACGAGGATGGGCGCTTCGGGCGCGCCCGCCGGCCTGGGGGCCGAATGGAGATGAGAGACGCGGGGACCCCACGGCCGGAGAATTCCCCCAGTGGGTATACACACGCAGGCGCATTCCCTTCCTACGGCCAGAGACACCGCCCCCCCCGCCGCCCCAACGAAACCCCAGGCCCATGTGGGCCAAAGAGCACATACAGCTTAAGACCTTCCCACGGGCGAAGGCCTAAGACCCGGCCCACGACGTTGGGAGACCCTACACACTCTCCTCAGGCAAAGGCCCTGCCAGACCTGTCCTAGCTCCCCACCGCCAGAACTGCCGG
TGTCCCCAGGGCCTTCCTGACCGGGTTGGTCCTGGGACCTGAGTCTCAGGGGAGGCTGCATGGCCTGGCGCCGGGCAGGGAGTTCACCCCATGCATGGGGAGCCCTGGCGGTGGCCGTGGGGAGGGTGACCCCAGCTCCCGTTTCAAATGGAGAGGCTCTGTTTTGGCCTGTTTTAATTTTTTTTTTTAAGAGACAGGGTCTCACTCTGTTGCCCAGGCTGGAGCACAGTGGCATGATCATAGCTCACTGTAGCCTTGACCTCCCAGCCTCAAGCAATCCTCCCGCCTCAGCCTCCC
TCTGCCCGGGAATGTGGCAGTCGTAGGGAAAGGCTCAGAGGTTCTGGCGGTGAGCTTTTTCCCAAAAACTGGCCTCTGCGGCTCAGGCACTTGTTAAAGGTGAGGGGTGGCTGGACCAGGTGGTCGCCGAGATTGAGGGACTTGTGCCTGGCACTGTCTGTGCCTGAGCCTGGTGGCCGTGGTGACAGGGGGCTTGGAGGGGCTCCCCGCGAGCAGTCTTCTCTGAAGTTAATGAGCCCCAAAGGAGGGGTCTGGCTTGGAGTGAATGCCCCCACTCGCCCATGCCATAGGGCTTTGCCAGCCCTGGCTCCTGCACTCTGGGAGAGCCGCTGCTTTGTCCTGGGCCTGACTGTGCCCGGGC
TTCTGGTAGTGATGGTGAAATCTGGCCAAGGATGCCGTCTGGAGGCAGGTAGCAGCTTGGCTGTGAGTGGCAGCTGTCAGGCATGTGCAAGTCTGCGTGGGCGAACAGAGGCAGGCAAGGACAGGCTGGGCATTCTGCAGCTGAAGCCGGAGCAGCCGCTGACCAGTCTGGATGGTTGGACCCAGGCGGGGCCAGCTGCCTTCTTGCGCCGCCGTTCTCACTGCATCTTCCGCTCTGGCCCAAAGCCACATGGGAGGGTCTGGGAGGGAGAGACTCGGAGGAGGAGGAGGAGGGAGTCGGGGCGATGGCTCTCCTCACAGCGTGGCCCTCAGCAGCAGAGGCAGGTCATCTTCCTGAGCGTTTGTGGCGCTCCTC
AGCTGCTTCCTGTCATCTGATGATACCCTACCTTATACAGGGACAATGGCCACATCAGTACGTAATCTGTGTATGCCACCCCACAGCACAGGAGCTGTGGCCAATTTTATTTAAAAAAAAAACAAAAAACAAAAAAAACTCTCAGTAATGAGCAGATGCCAAAAAATGGACAATTTTGCTTTGAGCCCCAGACTAGAAGAGAAGAGGAACTGAATTGCTCAGCCCTACAACTCAAAGGACCCTTTTCCCTCCTGGCTCAGCTTAGGACTTCGGAGAATGAGAGATT
CATTCTGCAGTGGCGTGGGATCAGGGAACAGAAACTCATTTTCATCCTACTGTTGTGGGGAACCATTCAGTACTTCCTACAGGGCAGGAGGACGCCAACATGCGACCACCTTCCTCCCCTCGCCGACCTCCGACTCCCGCCCAGCCCAGGCGCCCCCCAGGCTCCTGGAGGTTGCTCCGCGTTGCTGTTGCTGCAGGTGAAGGGACACAGGTTGAGGCCCCTCCTTGTAGGACTTCTGAGCCTCACCCCCGAGCCCTCGTAAGATACCTGTGGAGCTGATCTCAAAGAAATCTCCACATCTAATTCAGAACCATCATCTCACCAG
GCTCCCTGATCAGGAAAATGACTGAAGTCATAGGCTTTACATTCACATAAAGAAAACATAAGAAACAAATAAATATATAATAAAATGTTAGCTTGATAAATTCTTTGAAGAAGTCAAACTGGGTTAAAGGACAGAAGCTGACAGAAGGGGGTGCACTTTAGAAAGGACACCAGGTACTCACGCCGAGGACTCCGCTTCTCCTGTGTAAATTTGCCAACCTGGGGTTTCAGGCCTACCAGGACCTAAGTCTATAAACCACACCATTCAGCCACAGGAGAGGGGTAGCCCTAAAAAAAATGGACTGGATGTCAGAGGTCAGCAGGCACAGGGATGCTGGCAGGGAGACTGTCCCTGCCTTCTCCTCTG
TGAGGCTCAGAAAGGCCACAGGGGACGGGCGCGGTGGCTCATGCCTGTAATCCCAGCACTTTATCACTTGAGGTCAGGAGTTCAAGACCAGCCTGGCCAACATGGTGAAACCCTGTCTTTACTAAAAATGTCAAAAAAAAAAAAAAAAAAAAAGCTGGGCATGGTGGTGGGTGCCTGTAATCCCAGCTACTCAGGAAGCTGAGACAGGAGAATCGCTTGAACCCAGGAGGCAGAGGTTACAGTGAGCCGAGACCATGCCACTGCACTCCAGCCTGGGCAACAGAGTGAGACTCTATCTCAAAAAAAAAAAGCCACAGAAATGTCAAACACTCC
CTGCAGCAGCCTTCTTTCCGCTTCTAGAGTGTGATGTGAGTGTTCCCATTGCAGGGCCTTTGCCCCTGCTGTCTCCTCTGGCTGGAATGCCCTTTCTCCCACTCTTTGCCTGGCACACATCTAATTAGCCTTCAAGTCTTAGCTTAAGGGATGACCTCCTTGGAGAGGCCTTCCCCACGAACCCCTGTCACACTCCCTAGGAGTACCCCAAGTACTTACTGTCAGCTGGAATTATGTCTTTATTTCTGGGGCTATGGGTTAATGTCTGCCACCCCCACCAGA
CTGGGTGCCGCAAGACCTGGTCATGGGGCTGGGGACTAGGAGCCCTTGGAGTTCTCTCTTTGCCTCATCTCTGGACCTCACCCACAAAGTGGGGAGAGCAGTATGTCTCCTCTTCTGGAGGTCAATGGAGGAGGCTGTTCTAGGAAGGGGGAAGGGGGCAAAGACCGTATTCCCTAGTAACCTACTGCCATTGCTGCTCCAGTCTGGCCTGAAACTCTTTTGTCTCTCCCCTGCTCTGGGCTGTATTGACTCACCTTATGACCTGTTTTGTGGACTTTGTCACCATCC
AGAGTGTGCCGGCGGAGGGCTGTCGGTACAGGGTGCAGGGCGTGGCGGCTGCAGGACCTCAGCTTGCCTCTTTAAATCCCTTCCTGGGCACCGCGGTGGCCCGGCCCTTTCCCCTCGTGCTGTTTCTGCTGGAAACGCCGCACAGTCTCCTCGGGGGCAGCCGCCAGCGGAAACGGTTATTGGCCGCCAGGCAAGCCAGTCCCATCCTTCCCAGCAACTGGGACTTTCCGGGCAGGGCTCCCCAGCGCGGGTTCAGCTAATTAAGGAAGCAATTAGCCTCCCCTGAGGCTATTCATGCTTCCTCACCCACAGTTCTC
CCGAAGAGAGCTGGGCTGGGCCCCAGCCCCTTGAGACTCTGGACACCTGAACCAGACCTGCCAGGGCTGTGCGATCTCTTGGCCTGGTCCTTGCAGCTGTGGCAGCAGCAGGCTCCCCAGCGGCCCAGGGTGGGCCAGACCAGCAGCCCAGGAAGCAGCACACGCGGCCGTGGGGAGGCAGGCACCGGGCATGTCGGCGCCTCTGGTCAAACCACCTACACTGCCTGGGGTGGGTCTCAAGGAGGCCCGGGGCGGAGGGGGGTTCCCGCGTGCACACGAGTGCGGCTGGACGTGCCGACACGCGGTGATGTACCCATGC
CTAAAGGATCCAGGAAAGACCCCTGAAAAACGTAGCGTGGGTTTCCAGGGGCATAAAAAGACTATAGACTATTAACGATGTCAGTGACAATATGGAGTGAGGATGTTTGTATCCAACGTCTATGTCCATTTGAACTTCCCCTAACCTCCCACACCCTCACTCAGATTAGGTGTGTCCTCTTCCTCCATCTAAAAGCATTCCTTTACAGTCATCCATTCTGCCATTGACATCAAAATTTCCTTTTTCTTGAAAAAAAAAATCCTTCCTCTTTATTCATTGTCCTTTACTATAACTCAAACTCC
TCAACCTGGGGCCCTGTGTGTCTCAATGGAGAGGACCTTCCAACAATGTCTCATTCTGAGAGTTCCTCTGAAGGGCTTCAACCTGCAGGTCCCTCTGAGGGTCTCTCAGCCTGTGGGTTCCTCTGAGAGTGACTTAGCCTGGGTTCCTCAGGAGGAGGCTCAGGCTAGGGGGTTCCTCACAGGGCTTCTCACGGTAAGGGAGCCCTTCAGTGCAGGAGCCCCTCTTGAATGTCTCTGCCAATGGCCCTTTGGATTCCCAGTCTGGGAGTCTCTCTGAGGTCTCAGTCTGGGGCTCTCTA
AGTTGTTAAAAGCTTAAAACTGAAATAACTTAGTGGAGATGCCTCATAAGTATTATGGCTCCCATATGAAAACTGAAAATATTGCAAATCAAGTTTAAAAGAATGACTAACATCCCAAATGGTGAGTTATCTCCATATGGAGCAGAATAAATGAAATATTTAACCTCCTGGAAGGTGCTTGGGACACCATTAGGCTTCTAAGAGCTTGGCTTTGAAGTCTATGAAAGTCGAAGGAGGACTGCAAGGACCGTTCTGAAGGGTTTCGGGGTTT
GGGGACACTCCTTGGCAAAGTGGAAGAGGATGCGGAAGCCGTTTTTATCGTAGGCTGTCACAGGAAGGGCACTGCCTGTAAGAACGTGACGTGAGTGTGGGAGGAGCAGCACCAGAGACACCCAACAGAGCCCCGGCGGTGAGGAGAAAAGGGCTACTCCGTGGTCATGATGAGTCCAGTGCTTCCTAACGGAATCTGGGAGAGGCGCTCAGTGAGGAGCTTAAGACTGAGAATGCAGGCAGGGAGGCCTGCCTGGCTTTAAGGGACCCCCTGCAAAGAGTGCCTGGATCC
TCACATGTGATGTCCATTTTTGAAAATGCCTTCACCCATCCTCCCTGCAAGAAGATGGGGCTGTTTGGAGGGTGAGATTAGAAAAATAGACTAGCTGCAGATGTTTGTCATCACCAACTCAAGTTCACCCTGGCCAAAGTGGAGTAGCCCCTCTCTCTCTGACACTAGACACTTGAGGGCACCCTCTGCACCTGGTCCCCAGAGCAGTCTGGCCTCCTTCTAGACAGTGGAGCATTAGTGCAGCATTCAAAGAGGTCACATAC
CCTGCGTGGGTGCTCACCATGTCTCTACCAGGCACTCTGTGTGCTACCTGCAGGTGCAGAATCTCATTTAATCCTCACTCCAACCCTATGACTTAGGCGCACTCATTATCCCCATTTTAGGGGTGGAGGGAACTGAGGTTCAGAGCGTGAATTCCCTTGTCCAGGATTGCACAGTGAAGGGCAGAGCTGAGATTCAAATTCAGGGATTCCTGTCTCTAAGACATCCTGAGAAATGATTTTGCAACGATTACTGGACCCTTTGCAACACTGCCTCCCAAACTGCCTTAAAAAAAGCAAAAGTACCCTCAGGATTTGTAAGAGGTGAGATGTCTTCCCCC
TTGGGGAAAGAGGTAAAACGTGGGCATGAATATACATGAGGACAGTGCTAGCAGGAGACTAGACAGGTAGGAGACTAGTCCCAAGGCAGTGCTGGGGCCCCAGCCTGGAGGCAGGGGAGGCTTAGTTCCTCTGACCTCCAACTCTTGGGACAGACAGCCTCACCACTCTGGCCCCTGATGTGCCAAGAGCAGTTTTGTGGCCAGACGTACCAGGATGCCAACCACCCCCACCCCCCACCCGTGTAGCAAGCAACTGTCCCAGCAGGTTTGTATCTCCAGCCATTCTCCCTC
TTGTTTTTTTGAGACAGAGTCTCGCTCTGTTGCCCAGGCTGGAGTGCAGTGGCACTATCTCCACTCACTGCAACAACCTCCACCTCCACGGTTCAAGCGATTCTCCTGCCTCAGCCTCCCGAGTAGCTGGGACTACAGGCACCCGCCACCATGCCCGGCTCATTTTTTGCATTTTTAGTGGAAACAGAGTTTCACCATGTTGGCCAGGATGGTCTCCAACTCCAGACCTTGTGATCTGCCTGCCTCAGCCTCCCAAAGTGCTGGGATTACAGGCGTGAGCCACTGCACCCAGCCGGCTTTGTTTACAGTACTCAGCAGCTGCCAAAATAGTCCCCATTCCCAGGCAGGGC
ATATAGCCGTTGATGGTAATTCAAGTCGACAACACCCGTAAATCCTGGAGGCTGATAACAACAATAGAATATGAACGGAGCGGTGCCAGATTAACCGAGATATTTGATGCTTTGCCACCCAGATCAATAAGCCGCACTGAGATTTTTCCCGACATTCGGACCCCGAGCTGGTCCCTGCTGTAGGTTTGTGGGTGTCGTGTTCACCTCCGTCCCAACTCATTCTTCTTTTTTTTTTTTTTTTGAGACAGAGTCTCACTCTGTCACCCAGGCTGGAGTGCAGTGGCACCATCTTGGCTCACTGCAACCTCCATCTCCTGGGTTCAAGTGATTCTCGTGTCTCAGCCTCCCGAGTAGCTGGGACTGCACGCACGCACCACCACGCCCAGATAATTATAGGCACACGCCCTGGGCCCAGCTGATCTTTG
ATCCCCTTCCCAGGACCCTGTGACCCGCCATCGGAAGAGAGTGGACCTCATTCTATTTCAATGTCTGCATAGTACAGACATTTGCTGTGGGCAAATCGGACCCATGAGCCCAGAGAGCATCATCCCGGGAAAGCTTTCCCGAAGCACAGGCTTCCCTGCACCACCATACACGCGCACACCCGCACGCGCTCACTCCCCCAGCCCTCCTCCCCTCCCTCACTCCCGCCCTGGAAGAAGCGGGGAGCTGAGGGGAGAGGTGGAACCAGCAGAGAAACGGGCCGGGCAGGAGCCCGCACCA
GCTCTGTAGGGCGCTGTTTGAAACCCATGGCTATAGGCTGTAGAGAGCACATGGGATGTCTGAGTGCGCAGTGGCACAGTGAGGCTGGGCTCTAGAATGATCCCTCATCCTGGTTCTGAGGGGCTCCGACAATCAGAAGCCAGCTTAGGTGGTGGAGAGGCTGTGTGGGGAGGGGAGGAGGGAGATCCTCTCTGCCGCCCCGCACCCCCAGGTGCCTTCCACCCGCAGCCCTGGTGGGAAGGACAGGGGAACCCTGTCCCCATGAGTGCACAGCTGAGGACACTGAAGCTCAGGGGGGCAGTGACGGACAAGGGAGAGGAGGAG
AAGCCTGTCTCCAGGTAGCTAAGGCTTCTCACCAGCTGATATGGATGTTGAGTCACTGGATGTTGGTGATGGGCTCATGTCCTGTGACTCAAAGTATGATCCTTGGGCCAGCAGCATCATTTGGGAGCTTGTTGGAAATGCAGAATCTGTGCTCCACCCCAGGCACACTGATTAAGAATCTTCTTTTCAACGAACAAGATGCCCACATGCTCATTAGATTCCAAGGTTCTGGGCTGGGGCACATTTGGAGAGTCCTTCTGTGGTCACTCCAGTAGCTTCTCCCCTTCTTTCC
AGAATCCTTCCAGAGGGAAAAAATGACGATGGCCCTAACACCGTGCCTCCGTCACAGCATTGGGGACATCATTGTTCCTGGCCTCTTGTCTGTCTCCTGCATGGACATGGAGGGTATGGACTGTGTCCTGTTCATCCCTGCATCCCCAGGGCTGGTCCAGGGCCTGGCTTGAGCTGGGAGTTCACTACATGTCCTTTCATTCTTCTAGTCCCCACCATTGCTGCTATTGCAGTGTGCCTGGGACCCTTAGAGCCCCACAGTATCTCCGGAGAAAGCCATCC
GGCCGCTGAGGGGTCTTACCCCTCCAGAGGCTGGTAAAGAGTGACTGGATGAAGTAAAGCCAGTGCTGGGAGACGAATCAGCAATTGAATCAAATTATAATATGTACTATATATTATACTATATATTATTATTTATATATAATATTTTTATATATAATTTATATGTTTTATATGTAATATATCTAAAATACATATACATATACTACATGGTATAGTATATAGATGTATATATAGTATATTGTTACAGGATCTTTGGGGTATTGCTTTT
ACTGAGGGAGCTGGGACTCAGGCGCGCAGGGGCTGGAGGTGGCGGGCGGCGGAGCCACGCCAGGCCCCGGGGCCATGAGGCAGGAACCCCATCCCCTCCCGGAGCCCGGGACCCTGTCCCCACTGCCGCCAGCCTCAGTCTCGGCGCCCTTTAATTGGGCGGATCGCCAGGAGCTGTCGGGCTGTGGCGGAGCTGGAACCACAAGGACTGCACCGGCGGCCTCCCTGCGGCGGGTCTGGGCGCTTGAGCCCCGACCCAGCCGCGCCAACCTCCACCCGATCTTCTTCCGGCCCGAGGTGGGGTCGGCTCTGGGACCG
CCCAGGAGTCCATACTGCAGCCCCTCCTCCCTCAGACCCAGGAGTCCATACTCCAGCCCCTCCTCCCTCAGACCCAGGAGTCCATACTCCAGCCCCTCCTCCCTCAGACCCAGGAGTCCATACTGCAGCCCCTCCTTCCTCAGACCCAGGAGTCCATACTCCAGCCCCTCCTCCCTCAGACCCAGGAGTCCATACTGCAGCCCCTCCTCCCTCAGACCCAGGAGTCCATACTGCAGCCCCTCCTTCCTCAGACCCAGGAATCCATACTGCAGCCCCTTCTCCCTCAGACCCAGGAGTCCAGGCCCCAGCCCCTCCTCCCTCAGACCCAGGAGTCCATACTG
GCCTTTGTATATCCGAGGGCCGACGGATAATTCGTGTAAACAACAATATCCCTCAAGATGAGCTCTTCGGAGCTTCCTACCCAGTGGCAGCTCCCCGTTTTCTCCTTTGGACTTGGAAAAACTTCACTTCCCGCAAGGAGAAAGTCGGGGGGCCGGCGGCTGGGTGGGATGGTTTATGGCTTTGGATCTTGAGCAGTTCACTGTTCAAATAAATCTTGGTGAGCCATAGAGAACAATCTCCACATTAATCTTGTGTAATTAGCGTTATAACCCTCGGCAGCCTAAGAAGCAGGAAAGACAAAG
TCAAGAAAGCCTCTTTAGACGGACATGTCCAGCCCCTGGGGTATACAGAGTGTGGCAGGAGTTGTCGGTGGGGGGGGGGGTGGGTTACTCTTGCAGACGGTGGCTTTTGAAGGTGGTCCTGGGCAGCCCCAGCGAGGACCTCAGTTCTGAGCTCTGGTTCAGGCCGCCTGACTTCTCCACTTTGCTTCAGCCTTCAGAAACGGGTTATCTGTCCCCTCCGCCTGGTTGGGGCTGCTCTTCGGAGGGGACTTTTGGTTTGTGTGAGAAACTACTGTGGGTGGAA
ACTGGGGGTTAGATGCCTGGATCCTGGCTGATGGAAGCTGGTCTTGGATGCCAAGTGGGACTTGGGAGAAGAACTCACAGAATTTGGGTAGCAGCCGACTCCCAGGTCCAGGGAAAAGCGAGGCCCAGGGCGAGTCAGGAGGCCGTGCTGCTGCCCACCTCGGTCCTGAGCAGCGGCTTCTTTCCTCCGCTTGGCAGGGGTGGGGTAGGGGCGCACAGCCAGCAGCCCTCCTCAGAACCCCTCTCCACCTCCCCCCTCTCCCCGGGAAGTCATTAGCCCCATTGCCACAGGGCTTAGA
AGAACGGGGCTCTCCCCTGGACTTAGCGCTATGCCTGGTCAGGCTCCACCTAATGCCTTGCTCCCGATGCTCAGGGTGTTGCCCCACCTGTCCACTCTAACCCACTGGGACCCAGCCCATCCCATCAGTCAGAGTCAGGCCCGGCCACCCCCCCAGGGACTCGTCCTTTAAGCCCCAGTCCCTCCCAAGGAGGGGAAGTCGGTGGTTGTGGCAGCTCCGCCGGTTTCTGACACCTGAGACTTGGTCTTCGGAGGGCCCTGCCTGACACTACATTCCATGTCTCCTTGTCCCCAGCTGGGTGAAGCA
TTTCGTTTATCCCATCAGAAAAGAACAGAGATTCAAATCTTGCTATCACCATATTGCCTTTTCATCATCAGGGTTAGCCACAGCACAAGCTATTGAGAAGCTGCTTGGCAAAACTCCTGTGCCCAAGAGGATTGTGTCTTATGGGCTTCAGACACAATCTCTGCCAAGGAGAACCTGCAGTCTAGGATGAGGAAACAGTTATAGAGAGTAGATAGATAAAAAGATATAAGTATTTACAAATCCATAGTATAGGGTTGGTAATAAATTACTAGAACAAACAGGAACTGATTTATTACTTACATCTTAGTTCTTTCCAAAAAA
GAAGGGCTGTCAGCAGACATGGCCCCATGTGCACCCTGAACTCAGGGAAGGATGTTGGCTCAGTCCATATTCCTCTCTGGGCCTCTGTTCTCCAAGAGAAGGGCATGGCCATTGACTGCTTTCATTATCTTGTGCCAGGCATGGGGTTCCCAGTGAGTGAGACCCCGCAGGGCTGTCTTCTGGTGCAGAGAAGAGGGATTTGTGGGGTCACACCAGGACTCACATAATCACGTAATGTCCTTATAGTCTCTTTAGTCCTGCTTCAGGTCGCTCCTCTTTTTTTTCTTTTTTTTT
CCCTGAACGGCCCTCCCGCTGCGTATGGGATGAGGGACCTGTGATCGCTGGTGAAGAAATTAGCTTTGTTGCATAGGAAGCACTTGTTGAGGGGCTTGGACCGATTCACTGAGAGGTTAGACCGTAAGTCCACTGGGTACACCAGGTCCCTCAGGAAAGCCACGTGAGGGCACAGGCAGCACCCAGAGACACACACCTTCGGGGGAAGCAGAGGCTCCCAGCGCTCGCCGCTCTGGGAGACCACAGGCGAACCCCCTGCACCTCCCTGGCCTTGGCATTCTTAGCACCATTGTGGGGATC
ACGACGAATGACAGAGAAAAGGAGCGAAGTCCAAGGTAAGGATTTTGCAGGGTCAAGGAAGATCCGTGAGGTCGGCGCCTCAGGAGCTGGTGTCTCCCCTAGTCTTTCTGTGCAGCCTTCTCTAAGCACACAAGGAAAGCTCCAAATGGAGGTGGATGGAGGCCCCTGCCTTCCAGGGTCCGCACTCCGAGCTTATTCCAGCGCTGAGAGTCTCTAGAGGGCAGGGGCTGTGGGAGACCTGGGGATGTTACCCGAGGCAGGCAGAGCAGTTCCAGGGCCTGAATGAACTTAGAGAACCTGGGGCCATGGTGGGGGTGGGGGGCGGAGCTTCCTGGAAGTGGGGCTGCTTCTGAGA
CCAAGCAAAACAAAACTGGCTTTGAACAGTCAGCGGCATCCCACCAGGGATTGAGCCCCAGTGTGGGGCACACTCTGTTTACATTAGCTAGCTCATTTATTCCCCACAAAAGCCAGACAAGGCAGGTACTAATTATGATCGTGCGATATTAAACATGGAGAAACCAACGCTCTGATAAGTTCGTTTTATTGTGAGAATAAAACTGCTCAATGGGCGCTGTTATTCCAAGCGAGGTCAGGATTTCCGGATTCTACCCCGCTCCGCCCCTGGCCCCGCCCCGAGAATGTACGTCCCGCCAGGCCCCG
AGAGGCCAGGCTCAGGTGGATGCTCGGGTGTGGGTGCTGCACAGGTGAAGAGCGTGAAGCCGTGTCTGAAGCAGCTGCAGCAGTGCATCCAGACCATCTCCACACTGCACGATGATGAGATCCTGCCCAGCAACCCCGCTGACCTCTTCCACTGGCTGCCCAAGGAGCACATGTGTGTGCTTGTCTACCTGGTGCGTCCCCACCAGGGCCCGGGCCAGGGCTGGGGGCGGGGGCAGGGAGAGGGAGAGGGCCCTGGTAACCCCTGCTGTCTGGTCTTGTCGCTAG
TCAGGAGTGTTGAAGAGGTTGCACAGGTCTCCCCAGGTCATTCAGCGGGCACTGACCATGGGGTGGGAGTCCAGGCCTCTCACCTGCTCAGCCTTGCCCTTGGTGAATGGGAGAGCTGGGGAGGCAGAGACATGTCTCATCTGAGGCCTTCCTGGAGGAGGTGAATGTGCATGATGGGGCACGTGTGCGGGAACCGAGCTGAGGGTTGCAGGGCAGGGGTGGCGGGAGGCTAGCGGAGGGGAATGGGGTCTGGCCTTCTCTCTTTCTAGAGCTCACTCCGTTGCTTCCCCATTCCCCTGGGTTTGCACCTCCAG
TTCATACTTGGGTCTCCAAGTCTTGGGTGCTCTGAAGACAGGATTTTAAATCCCCACTCCTACTATTGGTATGTGTTGCATCAGGGTGGCTTGAGCTGGCCTGGTACACAGTGGGCACTCACGTTTGCTGCCTGTTTGAGACCAAGTGCCTCAGGAGGTCTTGGAGGGTTGGCTGGGGCCCCAAGTCCCTGACCTCTGATTCCAGAGGCCAAGTTTAGCTGGGGAAGAAAGGGCAGAGGCAGTTTCCCTATGGACAGCTAGGCCCGGGTGTAGGAT
TGGGTCCCGGCACAGCCCTCTTGCCTCTGCCCGCCCCCTCCCGGGCCGCCTCCTCATGGGGCTTCACGCACCTGCCCAGCCGGGACAGCCAGGTCTGCACTCCACCGGGTCCCAGGCTCCGGGAGCCCAGCAGGACCCAACCTGAGCTCCCCCCTCGACCCTCGGCCACCCAGACCTGCGGACCCGGCATCCCCCAGCCACGCAAACGCTAGGCCAGGGGGTCACCCTGGACTCCCCCTGCCCTCCCACTCCCTGCAAGTCTGAGTCCCAGGTACCCCTCCATCCACCTCTCTGCGTGG
GGCATTCCAGTCCAGTAGGCGAGGGAGACAGACAACCTGAGACCCATACACAACAAAGGGGTGCTGCCAAGTCTGTCAGGTGCTGCCCGGTTCTGCATGGGAAAGGTAGGGCAGGGCATTCTGGGAGGGGCTAAAAGAGGCCCCTACTCTCTGGGAAGGACCAAGACCACATCCAGTGACCATCATCAGACTCCCCAGAGAACAGAGCTTAGCAGCTTCCTCCCCTGCAGACCTCTGTCCCGTCTTTATGGCAATTTTCCCTAAGCTGCTTCGTGGAGGCCTGGAGAATT
CTTGAGATGTGCTCCCTGCACCGGAAAGCACTTGCCTTCCAGTGGGGAACTGAGCCGAACACGGTGCAACAGAAGCAGTATAGCATGATGCTTGTGGGTACAGACTTCTGAGTCAGACCGTCCAGGGTTCAAATCCTAGCTGTGGCACTTACTAGCTGTGCTATTCCAGGTACATTATTTAACTTCTGTAAGCCCTAGATTTCTCTTTGTAACATGGATTAATAAAGATGCCTCTCTCAAAGGGATATTGTAAAGAACTGAGTTGAAGTATTAAAACATTCAGC
GCACAGGCACTGTGGCCCCTTCTCCACTGGCCTCAGGTTCCTGGTGTGTGAGATGAGGTGGAAGTGAGCAGAGGGGGCTCCTGGCAGGGCTGCGAGCCTCCTACCTCTGGGTCCCACATCGGTGCTGGGTCCCAATGCCCACCTTGTCTCAGGGGTGACGTCATCACCTTTTGAAGAAGCCCCAGATGGTGTTGAATAGCGATCGCCACCCCCAGTGTGCACCAGGGAAGGAGCATCGTAGACCTAGCAGATGAGGGCAGGCATGACTGAGCCCGTCCCAGCTGGGCCTGGGTACCGGAGGCTTG
CCCAGTCACCCTTTCCCCTTCTCCCCAGCCCCTTCTCCTCCAGCTTCTTCCTGCCCTGCACCCTGCCTCCATTTCCCACTCCAGGCCCACTGCCCCCATGGATCTCCCTATCCCACCCCTGCCCTCACGTAGCTACGGCCCAGGGCCCCAAGACTCACACATACCTGCACGCCCTTCAGTCCTGGGGGCCCTTGAACTCCTGGTAGACCGGGTTGGCCCTAAAAGGCATAAGGTGGCCCATGGAGTCCCCACAGGAGAAAGGGGGACAGGAGGGAGAGGAG
CTGGGAACCTTACAACCCTTGCCTAAGAGACCCTAGGGGAATCTGTGTGGTGGCAGTGACAACCAACACTTGTTAGATTCTAGCCAGGAGAGAGGGTAGCGTGCTTTTAGTGGGGAGAGGGTGTGATGAGGTGGGCTGCTGGCTCCCACCACCAGGCCAGCCGGCCACCTGGAGTGCAGGGTACTGATGGGGCCCTCTCTGGCTGTGGGGTTCCCGCTGGGTGGGGCTGGAGCATCCCCTGGGTCTGTCCACCTGCCAGCCACTGTGGGGACACTCAGACTCCCTTCTCCCCGGGTGGGCCACGT
AGATGTGGTTCGGGTCTCACCTGCCTAAGACCAAGATGTCAGCAGGCTGCAGTCCTTTCTTGGAGGTTTTAGGGGACGATCTATTTCTTGCTCATTTAGGGGTGCAAGATTCAGTTCCTCGGGATTGTAGAACTGAGGCCCCTGTTTTCTTGCTGGTTGTCTGTTCCCCGTTTCTAGAAGTTGCCTGCATTCCTTGGCTCGTGGGCCCTCCCTCCATTTTCAAAGCCAGCAATGACGAGTCAAGTCCTTCTCATATGACAGCCTTCAACTCCCCTCTGCCGCCCCCTTGCACTTTAAGGACTTGTGTGATTAGATGA
GAAGGTGGTGCAGGCACAGGCCCTAGAGGTGCCCCGGGCCCAGAGACTAGAGATGCCCCGGGCCCGGAGACTAGAGGTGCCCCGGGCCCGGAGACTAGAGGTGCCCCGGGCCCGGAGACTAGAGGTGCCCCGGGCCCGGAGACTAGAGGTGCCCCGGGCCCGGAGACTTGAGGTGCCCCGGGCCCGGAGACTAGAGGTGCCCCGGGCCCGGAGACTAGAGGTGCCCCGGGCCCGGAGACTAGAGGTGCCCCGGGCCCGGAGACTAGAGGTGCCCCGGGCCCGGAGACTTGAGGTGCCCCGGGCCCGGAGACTAGAGGTGCCCCGGGCCCGGAGACTTGAGGTGCCCC
GTGTGTGGCCTGAGGACAGTGCAGCAAGGAGGCCCCATGGTGAGCACATGCAGCCGAAGTGACAGGTTGGGCTCCTTTGTGGGACAAGAGCCTCTCCAGGCCACTGCAGGGTGTTCAGAGAACAAGGCCTACAAGGATCTGCTGTGCCTGCAGCTGGGCAGTAGAACACTGAGCATGCAGGGCCGGGGTGGGAAGCAGGAAAGCCACATGGACGAGAGAGCCGGGCCTGCCCAGCAGTGCCTTTTGGGAGCGCAGGCAGGATGGGATGTGCAGCTGTGACCTGCCCGGCATA
TCAAGCATGGAAACTGCATGTTGCTTTGTGAATATTCCTGGAGCTCTCATTCTGTGAGCCCACTTGGGCTTTTGCTTTCTTCCCTCCCTGCCCTACTGCAAGCAGAAAATGAAGGCAGCTGAGTTCCGATGAGAGGATCAACGAAAGAGGTTATTTCAAGAACTTATTTTGCTTATCTCTTTTTTTAAAAAGATTTACAAATCAAGTCCTCTTCTTGAGTTCCTAGGTTTAATATTATCATTTGTGATTCATTCACTAAAAGGCTGTTCTATGCGTGGTAGA
GCAGAAACTATCCTCAGAGAAATTCCTCCCAGTACAGTAAGAATTAAAACTCTAACTGAGAAAACTAGCAAAAGCAACAGTAATCCTCAGGGGGAAGCCAGATCGGAGCCACAAATCAAAGAGCAATATTAGAAAATGCTGCAAAAATGAGAAAGAAACATAGCGGGACAGCAGGAGGGAGCCGGGGGACCGTGCGTTTTCCTTTTTGTTGGACACATAAGCCTGGGGTGTGTTCTTTGAAAACTTCCCAAGAGATCAAAACAAGAAATTACTGCCTGCAGAACAATT
AGTGGCTTTCAAACTGTTTTTGTAATAACAAAATTTTGTAAATAATTTATTATGCTGAATTTCACTATATAAAGCAAATGGTGTGCTCAAATCTAAAGAGATGGATTAAGAACCAAAATTACTAGGCCATCCCTTTTCCATACATTGACTGCTGGAGCACCTTACAGGGATGCTAAATCTCTGTATATCTCAGTGCAAAAGTTGCCTACCTAGCCCAGTATCCTATCTTAGTACTGAGAGAACTGAGGCTCAGGGGAATGAAGCAGCATGCTAGTATGCTAGTGGTAG
AAAGTCTTTTAGCACATGTACCACCCCGAGAATTTCCGGTAAACCAGCACCAGCCTGAAGATCATGTTCTCATCAAAGGGTGGAAAGAAGGAAAACTCGAGCTGTATAAACATGTGGCTGCTGGGCCATTGCATGGTCTCTGTTGATGAGGTTCTGAATTTTTAATTGTATATATTTAAATTTATTTAACCATGAAGAGGCACATATATGACTGAGAACCACACTAGACGGGACAGCTCCAGAGATCCAGAAATGAGGAAGACAAGACTCCCCTATCCTGGTGTTTTTTT
CCTTGCCCAGACGCTGGGACAGAACCTGGGCATGATGTGGAACAAACACCGGAGCTCGGCAGGTATCCTCCCCCAGAGGCCCCCGTGTGGCCCACGCCCAGCAGCTCTGGAACGGGAGGGTGACAGTGGGAGGGGTGGTCCTTGGCCTCCCTCATATCCGCCTGGCTCACCCCTCAGGGGACTGCAAGTGTCCAGACATCTGGCTGGGCTGCATCATGGAGGACACTGGGTGAGTTCTTGGGGACAAACCGGGGGAAGGTCTTGGGCGAGGGGAGTCTTAGAGCGAGCATTGTTTGGCAGTCTG
CCGCCAACCGGAGCCAGGTGCCGTCACTGGGGTTGTAAGCCTCCAGGTAGCTGAGCGACTGTCGGAAGTAGCCGCCCGCGGTGTAGATCAGGCGGCCCACCTTGGGCGCCCGGCAGGGCATCACCTGCGTGGGCTTGTGCAGGGTGAGCTCCTCGAAGATCTTGACCAGGTAGTCCTTGCAGCGGGAGTCGGACTGCAGGATCTCGCACTTCTGCAGCTGCATCTGCAGGAAGTTCGGCGTCAACGAGTGGCAGCGCACGGCCCGCAGCAGCGCCTGGACGTAGAA
TAATGCACTATGATATGCTGAAGACAGAGGAAAAAATATCTACTGAGGACAGGATAAGAGCCTGCCTTCTTTTCTCTTAGATCAGTGGTAATTTTGCAGTTAAAGAAGATGTTAAAATATTGTTTTTAGAATAATGAGTCTAGGAAACACAAGATAGCATATCTTTCTTTCTTTTTTTTTTTTTTTTGAGACGGAGTCTCACTCTATCGTCAGGCTGGAGTGCAGTGGCACAGTCTTGGCTCACTGCAACCTCTGACTCCG
AGAATACGAACATTCTCAGGCCGGGTGCGGTGGCTCACGCCTGTACTCCCAGCACTCTGGGGGGAGGCCGAGGCGGGCGGATCACTTGAGGTCAGGAGTTTGAGACCATCCTGGCCAACATGGTGACACCCCGTCTCTTCCAAAAATACAAAAATTAGCCGGGCGTGGTGGTGCGCGCCTGTATCCTAGCTAGTCGGGAGGCTGAGGCAGGAGAATCGCTTGAATCCGGGAGGAGGAGGTTGCAGTGAGCCGAGATCGGGCCCCTGCACTCCAGCCTGGGCGACAGAGTGAGACTCTGTCTCA
ATCCCTCTCCTGCCTTCTAATTTTCATGTGGCCTCGAGCAAATCATCTTCCTTCCTTGAGATTCAGTTTCCCCTTCCGCAAAATGTATCCTCCACAACTCTTCCCTGAGTACTTACCGTGTGCTAGATACTGAGTTGGGCACCGGCGATACCGCAGGGACAACGATGAGCAAAGTCACTGCCTCAGGAAGCTGACATAGAGGGGACGGGCAATAAACAATAAACACAACGCGGAATGTCAGTTGTCTATCTAGCACAGGGTGAGTGCTTAAAGAAGTGAAGCCGGACCGGGCGCGGT
AATGAAAAGGAAGAAAGAAAGAAGGAGAGGGAGGGATAGAGGAGATTAAAAAAAGACAGTAAGATATTACCCTACACCACCTTATTTTGCAGCTTGTCTGAGAAAAATCCAAACTTGCATTTTCCAAAGCACTGCTTGAAGAGTGAAATCTTAAAAAATTAAATAAATAATAAATACAAATAAGTGTTAACACCCATTTGTAGTTTTCAAATAGAGCTCAGAGTGAGGGCTGTGGCTCCATCGACTTGTTCAAGCCCAGGACCCC
GCTCCTGCACCCCCACCATGAGAGCCAAACCATGTTGGTCAGCACAACAAACGGCTCTGAGCCCCTGCTACTGCTTGATACAGCACAGTACTATTAATTACTAAGGTTCTACGAACATGAGCGGGCTGGTTTCTGCGGAAGCCTCTGCTGTTCACAGTGGGGTGTCAGGCTGCAGAAGTGTCTCCGTAAAGGCTCAGCCAAGAGTTGCAAACTCAAATGCCCTCAAGGACAGACAGGCAACAGAGATAACAAAAGCTAGCTAGTGGAGACTGAATTGGAAGGATCAGACCCAAGCTAAAGGGAAAGCCACCA
TCTCAGCCTCTGTCTCCCCATCTGTAAAGTGAGTGGAGACTCCCAGCTGCAGGTGATAATATCTCACTAGTCTGTGGCAAGGTGGGAAAAGGAGGGATGTTTCTGAAGCTAAACTTGTTTTCTTTAAAGGACTGCTCTGAGACTTTGCCCTCCTACTGTTTGGAAATTTAAAATTACCTTTGTTTTATGAGATAATTGGGATCTAGATAGTGGGCAGGTTGTGTGTGTTATAAATGTTCTCATTTATCATGATAAAA
TACCCTGGGAACGTAAACAATAGCTACTAAAAAAAAGAGGTGGTGAGGGTTCAGGCTTCTCAACATTATTAGTTCCTAATGATCACCGTTCTTCTTGACCTCATGGGTCCTCACTATGAGACGTGCTCATTCGTGGTGTTGGGTCAAGAGTTTCTGCTTTCCAAAAGCATCCGTGGCCGGGCGCGGTGGCTCACGCCTGTAATCCCAGCACTTTGGGAGGCCGACGTGGGTGGATCAGTTGAGGCCAGGAATTGGAGACGAGCCTGGCCAACACGGTGAAACCCC
[truncated: 958,836 more chars]
