# Supplementary material for: On the Value of Intra-Motif Dependencies of Human Insulator Protein CTCF
Source: PLoS One. 2014 Jan 22;9(1):e85629. doi: 10.1371/journal.pone.0085629 (PMC3899044; doi:10.1371/journal.pone.0085629)
Supplement: File S1 — Data sets for H1-hESC and HUVEC cell lines. (ZIP) [file pone.0085629.s010.zip › H1-hESC_fg_test.txt]

TTCTTTATCTTTGTTGCTTTTTTCTCTTTTTACCGCTCTCCCCCAATGTTGCTCCCTGTCCAGCGCCTCTCCGCAGCCTCTCCTCTGACTCTGCCCTGGGTTCAAGCTGCTTCTGGTCATTCGCGTGATGGCCTCGAGGGGGCGCTGCTTCCCCACTCATGCTCAGCCAGGACTCCTTAGTCAGTTTAATTGGGTTTGTTAACATCTTCCAGCTTAGATTCCTCTTCTGCAAAGTGGGTATTATAATGTTAGCCACGCAGGGATGACGAAGGAAGTGCAGTT
GGAAGAACAATTTTCTGCCAAGCACTAGAGCAAAATCTGGATTTCACCTAAGATTTTATAGGGAAGGGCAGAGGACTCCTGCAGCCTACCCAGAGGATACCCTCCAGCCTGCCTTGCTCTCTGGTGCCACCAGCAGGCAGGCCCCACTCTGCACTTCCCTCCTTGGCCGTGGTTCACTGCTTGTCCCTGTAACAGGGCTGTGGCCTCAGCCCTGCAAAACCCAAGCAGCAACACACGAGCCTTGGAGGAAACCCTGCTGGCCTCTGCTAAACCAGCAGCTTATTATTGCCAGTTA
TCATTGATCGTGGTGTACTTTGTTTTAACTCACTTGCAGAAGCTCATAGCCAGTCTCGCAAAAGATGGAGAAGCTGTCTTTCAGGATGTATTTGGCTTGCACAGGTGAAACGTGGCCATTAGGTGGCGCCATCGGATAAGGGCAAGGCTGCGCTGCGCAGAGGAAACCAGGCTTGTTGGTTTTCATGTGGTCTACAGCAGCCAAGACTGAATCGAGCCATCTGAAGTTCTTAGTTTATAAAGAATACTTAACA
GGAGCCAAAGCAGCTTTCGGCCCTCGGGGCTGGTGGCGCCCTGGGAAGCTGCTTGGCTCAGGGGAAGGAGCAGGGACCCCCGCCCGCCCGTCCTCGAAGCTGGTCCTCGGCGTCCCAGCCCCGCACGGCCCCGGGCAGGGCGCACAGCGGGGCTGCGGCCACGAGGTGGCGCCGGCGCGCCTTGGAAGCGCAGCTGCAGCTCCCGGGCCGCCCCAGCGCCGCTCGGCCGCCTCCTCCGAGGAACAATGCGGCGCCTCCGGGCGTAGCGTCGCGCGGGGCCGGACGCCGGACAC
TAGGAATCATTCGAAGTGGAATTGCTCCTGGATACGTTCTCCTTGTACTCTGTTTCCTCCTCCTAGTGTCTCTGTGTGAAGAAGCCCTCCTCACTCAGCCCTCGGCGACCCTCTGGTACCCTGGACAGCTCCCCGGGGAGCAGTCTACCGCTAGGCGGCGGCTGCTAAGAGAGGAACCCTCCTGACGCGGAGTCTGCCGCTCCGGGGCTCGCTCTCCGGCAGGCCCGGGGAGAGGTGGGGTGACAATGGGTTGGGGTGCGCGCGTGCCTCATAGGTG
CCGCCCCAGAGCCCGGGCTGCCGGGAGAGCTTAGCCTGCCAAGGGGAGGAAACAAGCCGGCTTTGTTTTGTCTCACACACTTCCCCATCTTCTCTCCCAGCCCAGTTTTAAGGGCCGGAAGGGCAGTGGGGCCCCCTCCTGGTGGGATACAGCAGGGCAGGAGCCCCTGCAACCCCAGGTACAGGTCTTGAGTCCCTGGACACCGGCTTTTGTGCCTGAGAGGGGGTGGGAACGCTTCTCTGTAGGAAATGGCTTCAGTCCAGGATCCAGGGGTAGGGGAACCTCGACCATGG
CTCAGAGGGAAGGGAGCTGCGCCTCCCAGGGAAACCAGGTTGCGGGTCACTCCAGCCGCACCCCCACCCCTCCCTCCGCCGCGGGCCCAGCCTCACTTGAGCTGCTGGGTAATAAGCTCCTCGTCGTTGAGATAGCGCAGCCGTTCCTCTTCCACCAGGGTGCGCTGCCGCTGCAGCGGGTCCTCCTGCCGCCGCGCCGCCTCCGACACGCGCATGCTCAGCTCTGCCTCCGTGCGCTTCAGCAGCGCGCGCACCGACTCCTGGTTCTGTAGCTGCGGGACGCACGGACGGATGGACCCGGGTGGGGGGAGCG
CCGAAATGAAAAGCTGACACACTCTTCAGAGATGTACCAGGCTCATGGATGGATGGACGGATGGATGGGCGTATAGGTGGATGAGGGGGTGGGTGGATGGACACCAGAGGTTTGAGGACAATGGTCACTGTAGCCAATGACACCAGGGGGCAGTGCGGAGCAGCTTTTCAAGGCCTAACTCCCTACACTCTTCCATCAGACCTGGCTGGCAGGGCTTGGAGAGCTCATTTTGTTCAACATTTTCATTTGTGAGGAAGTTGTTGAGGCCCAAG
CTGGGTGAACGGTGCACAGCACAGCCACCCTGCTATGCCTGAACATTGCAGCTGTGGCCTGGAGCCCTTCGGAAAGCCCAGCCCCCACAGTCCTGTGATCTGTTCTCAGGCTCCAGGGGATCAGCCCACCCCTCCCTATCACAGCCAGCACCTGAACTCTGGGCTGACTAGATCCTGGTCCAGCCACATCAGGACTCCTACATGCCATCTAGTGGGTCACTGAGAGGTGTGGGAGTTGGGGAATTACCTAGCCCAGTCCAACATCGCTGGCACCTGACTACCCTCTGGACCTGAGTTTGGGCCCACCCAAGCAGCCAACACTAGCCATGACTCCCACCCACATGGCTGACAGGCAGAGCCATTCTCCCTCTCTCCATGGGGTGGCGGCATTACCACATTGGAGAACAGGCGAGCCATACAACTGCCTGCATTGGGCTGAGTGAAGAATTTCCACCCTGAAGCCACTCCTGCGGAGAGGCACAGGACAGGCATTTTCCACGTCTCTCAGCCACACTGTGGCCTGCAGATAGACCACAGTG
AGGCCTCGCTGCGCCCTGACCTGTTCCTCGCCTCTTTAGCCAACCTCCCGGGAAGGCAGGAGCCGGTCTCCATGGCCTCTCCCGGCCCTGCCAGCCCCGTGGGGCCTCCCCGCCCTGCAGCCGCGCCCGGCGCCATCCCGCCGTCCGACCGCGAGGGGACGCCGCTGGCCGCGTTCCTCCTCCCAGGCCGAGGCTGCCTGTGCTGCCTCCCGCCGGCGGGGCCCTGAGCCTCCTCGCCCTGTCGGCGGCGGTCCCCTCTGACCGCAGGGTCTTCTTCTAGAGTCCTGATCGCCGAGGCTGAGCGGAGGC
TTGCTGAGCCGCTGATAGGGGAGGCCAGACCCGGGGAACCCAAATTATAGGCCCAGGAGGGATGGATGCGCCCGTGGCGGTGAGCTCAGCTGCGCTGCCCACCCTCCGCTTAATGCGCCTTCTGCTGCAGCACCGTAGGCCACCACCTGGAGGCACCAAAGGGTCTGCGGGCCGACTGCATACTGGACTCTCAGGAAGGCCCCACTTTCAGCAGTCCACTCCAACAAATCCATGGGATTACCTTAGACAGAATTTTGCCCCCTTCTGTACTCAGGCCTAATGGATGGGCTGTGCCTTCCCAGCCCAAGGGGGCAGTGCTGCCTGCGGGTGCTT
ACCCCACAGAGGCCAAGCGGCCCTTCGCCCCCACCCCGACCCGGGAAGGCCCCGCGCCCCTCAAGCCTGGGACGGTCTCGCGTCCCCCGACCCGGGACGGCCCCGCGCCCCGCAAGCCTAGGACTGCCCAGCGCTGAGCGCCGCCTGCAGGAGTCGGGAGCGTGGTGCCCGCGGCCGGGCTGGGCGCGGCGCGGGCCGGCAGGGGGCGCTGGGCGCGGCGGGCGGGGCGCGTGGGGCGGGCAGGGGCCGGGCCAGGGACGCGCGGGGGGCAAGCGCGGCGGCGGACCGGGCGGGACCGTAGCCGGAG
CAACTCCAGTCCCAAATATGTAGCTGTTTGGGAGGTCAGAAATAGGGGGTCCAGGAGCAAACTCCCCCCACCCCCTTTCCAAAGCCCATTCCCTCTTTAGCCAGAGCCGGGGTGTGCAGACGGCAGTCACTAGGGGGCGCTCGGCCACCACAGGGAAGCTGGGTGAATGGAGCGAGCAGCGTCTTCGAGAGTGAGGACGTGTGTGTCTGTGTGGGTGAGTGAGTGTGTGCGTGTGGGGTTGAGGGCGTTGGAGCGGGGAGAAGGCCAGGGGTCACTCCAGGA
TGGGAAATGACAGTTCTCTCTTCTGGAGTTACTCTATTGATTAAATAAAGTAAGTGAGACGCCGTGCAAAACACCTGGCACCTGCCAGGCAATCCGTAAGCCTTTTCCTGCGCCCCCTGTCGGCGCTGGAAAAGTTCTGTATCTTGTATCAACCCCGGCTGCAGTATCCTTCATAACCACCAGGAGGCGGTGTGGGACCACGGAGCCTGCTTTGCCCACAACTAGACTCACTGGGGGAAAGGAGAGAATTCCTCCGCCTAAGGAGCAGCGGAATTGGAGCGCCAGAATTGGAGCGCCAGAGAGACACCGGATCTTACCTTCTTGCGC
GGAACCAGGAGAAGCACCGCTACTAAATGGCCAGGTTGTGGGTGGAGGGAGGGCCACCCTATGACCAGGGTGCCAAGCTCAGCCTCATCCTGGGAGCTTTTATATGCTTCCTCCAGTACGGAGAGTGCCAGGCCAGCAGGTGGCAGCACCGGGCAGGGTGACAGGAAAGGGCAGCTCCTCACATGGCATGGACGTCCTTCAGGGATCAGAAGGCCCAGATGCTGGGGAAAGCAAGAACAAATGCGGGTGTGGAGGAAGGATAGCCAAGGACCCAGAGGAGGAGGAGTCCTGGCCTCTGACCTGCA
GCCACGGGGGCCACCAAGCTCCCCTCCCAGGTGCGGCCGCCTTCGGTACAAGAGCACGCTGATGCAGACAAATGCAAAGATGGTGAAGAGGGTGACGGAGAAGGCCAGTGTGCCGGCCGACACGTGGAACTCCTGTCCCTGCAGAGCCCAGTAGATGGCGGCCACGGACCAGGCCAGGCCGATGCCCAGGAAGACATTGACGGCGTTGCTGCCCGTCACGTTGCCAATGGAGGCGTCTGCATATACATCCTGGAGGGCAGCAGCTTTGCTGGCAAACGTATCTGGAAAAGG
CTTCCTCATTTCACTCAAATCTCCCAAAGAGTGGTCATCCACACTTGCTGTTTCCGTTTCCATGTGTTTACCTCTGAACCCTCTTCTTCTGGGTCCTGCCCCACACTGCGCGGGCACTCTACTGCTCCCCTGTGGCCACATGCAGCAGGTGCACCTTCATGGTCCTCTTGTGCTTGTCCCACAGGGTTGGTGCCCACCTACCTCCATCTGGGGGAGCTCTGAGTTCTCTGGGCTTCCCTTTGACCTTGCTCCTCAGCTTCCTCGATGGCCCCTGATTTCTCTGCTCATTCCT
TTCCGGGTGAAGCCTCCCCTCCCATCCTCCTTAAAGCTTCAGCCTCTACCTGGGACACTTCCTCCCCCACTGCCTGCCTCCTTGAAACTCTCCTTAGTCCTCTTGCAGCCCACACAGCTGAACACAGGCAGGAGGGGGCGCTGCTGCCCTGGCTGGTGTGCAGCCACCAGAGGCTGAAGCTCACTGACGTCTGTCTGGGGCCCAGGATCACCTTCCTTGATTCCAGCTCTCTCAGGCTGTCAGGACCTGGCGCTGGGAGGCACTAGGCCATGCCCTGGCCTGAGG
GGCAAGACGAGACTAGAACCAAGGACTCTCAGTTTCCCACTCACAGAGGCTCCCACAAGTACAGCCCACGCTTCGCTCCCAGGCCTGGGTAACTTGCGTCTCTCAGATGCTGGGGAGAGTGGGGGCAGTGGCGACCTCTGCTGGCAGCATCCCCTCCCTGCATTGTCCTGGTCCTGGGCCAGGGGACAAAGCACCCTTCCCCACCCTACAGTCCTCAGGGATCACGGTGCCCAGTGTGTGTGTATACAGTGTCATATGATGTGTGGGTATACAGTGTGTGTGGATGTGCAAGAACAGGTGTA
ATAAGGGTTTGTTGGCCTGAAGTGAACATCCTCTCAGGGAGGGATAGACATCAAGTGAGAGGATGCCAGGCAAAGGGCCACCCCTAGTAACAGCTGCTTGCATGTGCAGAGGGAGTGCCCGAGGAGGTGGGAGCTCTCGGGGGTCACTAGGGGGCGCTGTGACTATGACTGGATGCCGTGTTCTTCCTGCAAGGATGTGAGGACTCAGTCTCAGGCAGGTGACAGGAGTGGAGCAATGAACGCCAAGACACAGCTCCTGCTCTCCTGGCGCTTACACTCTGGCGTGCAGGCTGC
GGATTCCCACAGCACAACCGGTCCCTTCCATGCCCTGGGATGCCTCACCACACCCAGGTCTCTTCCTTTGCTCTGAGGTCCCTTCAAGGCCTCCCCAATCCAGGCCAAAGCCCCATGTGCCTTGTCCAGGAACTGCCTGGGCCATGCGAGGGGCCAGCAGAGGGCGCCACCACCACCTGACGGCTGGGGACCCACCCAGCCCCTCTCCCCTCTCTGCTCCAGACTCACTTGCCATTGCCAGGAGATGGCCCCAACAAGCACCCCGCTTTTGCAGCAGAGGAGCTGAGTTGGCAGACCGGGCCCCCCTGAACCGCA
TAAGCCCAGATTGATCCCAGAGAGGTCATTTAGAAAATAACAAACCAAGGAGCCAGACTTGGTTTAGATCTAAGATGACTTTGTGTTGCCCCAGCCCTGAAATCTGGGTCACGTGCACCAGGCCATCTCCTCCTCCAGGGGGAGCATGATGCCATCGCTACCTCCCTGGGCTCACAGTCCATCCCGTGGACAGGCATGGTGGGAAGGCGGGCTCAGAGCAGCTGGCTGAGGAGACAAGGGAATAATAACAGCCTCCCCACGCAGCATAAAGCACTTCCACACAGCT
AAGGGTCAGCAATCAGACAGGCACCTAGGGAAGCTGGGCAGCCAGTACCACAGTCAAGGTTGGGCACAGGACAGCCTGTGTAGGAGACTCCTGTCCCCTCCACCCTCCGCAGTGATCCTCCTACTCTCGTCCCTCACCTGCGGCAGTAGCGCTGACACTTCCTCCTCCAGACACTAGAGGCCGCTGTTGGCCCCATCGCCTCCACCGCCGCCGCAGAAATGAATTCCTAAACCAGCCTTGCTATTCCGTGACTTGCTCCAGATTCAAAGTCCCAGTTGGAGCATCCGATTGGCGGAGCTCATGTCTTCTGCCT
AATGGGCTGAGGTCTTGTGTCCAAAACTGCTCTTGCATCTCCCTGGGGAGCCCGGGTGGGCAGGAACAACAAGGTCCTGTGGCCATGCCCTCGCCCCATGCTCACCCACACTGCCTGTGCCTGCTGGGCCCATCTCAGGGCTGCACTGGCCCCTAGTGGCCAAGCATGGGCTCTACCCCTCTGCGCCTGCCTGGCTGCCTGTGCAGGTGCCCACCACACTGTCCCTGAGCAGAGCAGAGACCAGCCTGAGCCCCGGGCTCCGTGGCTACCATGCTGAGAGTGAGCCCTGTGCATGCACACACACTTACGATGCTGCTGGCCCCG
CCACAGTAGGGGAGCAGCCCCTTCCTGTCGCTCTGGTCTGTGCTCCACTTGGCCGTGCTGGGTGAGGTCATCCTTCCAGGCCCTGGTGAAATGTCATCTCTGGAGGCTCAGGCGTCCTCCCTCCTGGGGATTCTGGAGCCTCCCTTTACTGCCCTCTTGTGGCTCTCAGGGGAAGGGAAGTGGCAGCCCGGGACTCAGGGCCCGGCACGAAGTAGGCGCTCCTGGTGGCCGCTGGGGTTACTGACCGTGGGAAGCGTGTAGCTCCAGAGTCACAGCTGGGCTCTGATTTCAGCCCTTCCACTCACTCACCCTACAACCCGGGCAAGTCAGCTTTCCCTCGGAGCCTCTGGTTCCTCTTCTGAAAAATGTGGGTGGAAATTCTGGCCTG
CCTGACCTAGGAAGCCAACCCAGGTTCCTTCAGGCAGGTCAGCTGCCCCTTCCACAGGCCTCAAGGCTATAAACACTCAGTTCCCAGGCCTGCTGCTAGAGTTCCAGGTTTGCCAGAGCTGGTGGAACACTTCTCTCGCTGACCAGCAGGTGTCTCCACTGAGGCATCCACCTCATCGGCGGGCCTCCCTGTCCTCCTAGAACAGGGACTGGACCGTCCAGCATCCAGGGAGCCCTAGGGTTCATTAGCGACACTGAGGGCAGCCATGGGGTTCTGCCT
CCCTCTGCTGGCTGAGAGTCTTCCTAATTCAGGAGACAATGACCTCTGAATGAACACCTTGGTGCAAGCTGACCTGGCCAGGTAGGGAGGTGGACAGATGGGAAGGAGCTGGGGAGGGCTCCAGGAAGGTGAGGAAGTAACGGCATCTGTACACCAGATGGCAGCAGCCACACACACATGATAGGCGAGGTGCCTGCCTGTCTTCTTCCCAGGTCAGAAACCCCTGAAGTGGGAACTGAAGACAGTGCCTTCTTGGAATAGTTCCTTTTCTTGTGGGTGGCT
CCCAGGTGCCAGGTGCTGAAGCTGCCCCGCCTCTGCCCTCAGGAGCTCCTGGTCCAGAGGCAAAGACCCAGGAATCAGTCGTCTAACTACAAAGTGATTCTGCATCTGCCAAGGGTCATGCTGATGCCTGATGGAGCCAGTGGAGGGCGCGCTGGAGCAGGAGCCAGCAGCCACATCAGCTCAGCAAGCCCTCAGAGGCTTCTGGAAGTCAGCACTTGAGCTCCTGACCTAAGGCAGCCTTCAAAGTGGCAAATGTGTTGGTACAGGACAGACGCAGATGGGCGAGGCTG
CCACACCCCATGCCCCGCTGGGCCATGCCTATCCCATTGGGGTCCTTCTTCCTGCCTCGGGGCTCCAGGAAGAGGCCAGCCTGGGCCTTGAAGAAGGGGAGCAAGCTACTGGGACGCCACCTTGTGGCCTCTCCAGGGAAGCCCCTGGGCCACACCTTGGGTGCTGGTACCACCATGGTCAGGAGTGGTGGGCGGTGACATGGTGTGGCTCCCAGGAGGTGGCGCTCCTCACTCTGCAGGGAGTGGCCCTGAGACACCTGTAGGGGGCTGATGGCCCCACAGCTCCAGGGAATCTGCCCGCTGGCAGAGGGGGAGTCAGACCCACCGCAAAGCCCCACCCCAACTCCAGCAGGTTCCGGGTAGGGCTGTCCCA
CGGGCCCTCCCAATCCCTGGCCCACGCCCAGCGTCTTCGGCCCAGGTGCTCTGCAGGCCGCAGAGGCTCAGCGGCGGGCAGGAGGCGGCCGAGGCGCAGGCGGAGAGGCGCGTCCTGCAGGAGCAGACGGCGGCGCTGCGCACCGAGCGGGCGCGTCTGCAGGGGGAGCTCGCGGCGCTGCGCGCTCAGCTCGCACAGGTAGGCGGCAGCGGTGGTCCTTAGAGAGGAAGGAGGAGCTCCTGGCTGGGGTCCGCAGGGGCGCGGCTGGGAGAGGCGCTGGCCCACGCATGCTTCTGTGTCCTCACCTGCCGGCGGGGTGG
CTTTTCCCAATTTTAAATAGAATTTAAAAGGCTAGCTCAGGGGTTGCCCCAACAACCAGCTTCTCCTTCACAGTGTAGGAAATCCAGCCACCGGAAAGCAAGCTGGCGCTCCAGGATGCAATTCCCCCACATAGGCACCAGGTGTCGCTGTGGGCTTGTTGTCCCGGCTACCCCCAATTCCAAGAACCTTTTTTTTTTTTTCCCTCCCCCTTCCCTCTTTCTCTCTCTCACTCCCTCTCCCCCTTGGTTGGGCTTTGCCAACA
GGGATTACAGGGGCCCTCTCTTCCTGTTTTCTGGCTCTTTGTGTATCTTGTTGCTGTCTCTGCCTCTCCCTGTCCACACTCTTCCCTCCTTCTATCCAACCTCAGTCCTGCCTCTCTGTCGCCCCCTGCAGGGTGAAGTGGGCTCACTGCCCCTCCAACCTCACAAACCTCTGTGGTTTGTATCTGGGGCAGACAGCACCCACCCCAGCCCACCTTTCTACTACCCCTGCCCCCTCCCGACCTGGCTGCACTTTCCCACCCTCCACAGCCCTGATAGAGAGCCCAGGATCTGCTCCCCCAGCCCCAGGTGCCCACCCTCCAGGACCCCTGCCCTTCCCCCTCTACCAGCAGGCTTGGGCCCCAGGACGTGCTGACTCCTGGGGGTGACAGGTTTTGCAGCAGGTGCAGTGGGAGCTAGGCTTGGGCAAGTTGGAAGCG
GAGTCCGGCGCCATGGTTGGCGGCTGGGGGAACTTGAGAGGCCAGTCCTGGAACAGGTGCAACAGCTGGAGCAACTGCGCAGCTGTTGCCGGGCTCAGGCTCAGCAGCCTGTGCGCCAGTGAGTGAGGCAGAGACCTCTGCTGGTGGGAGAGGAGAGGTGCAGAACGGCCCAGTCAGAGATCCAGAGAGAAGTCAGCCTGGAGCCGGACTTCAGGCCTTCACTTAGGTGCTCCCCACTGCCTCATGCACACCTGCACAGGTAGATGGGGATGCGACTAAGCTGGACAGACAAGCA
TTGTGAGAAGGTTGATATGCCCACATTATTCTGTGGCCAAAAACAAAAGTTTAGGAAATGAAAACAGCAAACAGAAAACCCCATGCCAAGTGCTGTTTTCGTAGTGAGGCACTGGAGGGCGCTCCGCTCTAGCAATGGGAGATGCACGCAGTCTCTGCAGTCTGCAGGCTGCCCTCACGAACGCCTTTCAGAAGATGTAAGAGTTTTTTCTGTTCATTTTAAGGCAAATGAAAGACACATGGATGGTAGAGGAA
TCTGGCGAGATGCTGGGTACTGCAGCATATATGCAGCGTGCATGATGAGCTCTAGGTGTTCGGGGCTCTCTGGTGAACGCGCATCACCTTGTTTACCTCCTTTCATACTCCTGTCCACTTCGCCAGCTCCACACTGCCCCCTGGCAGTGCCTTGTGTGCACCAGAAGTGAGTTCTCCCTGGGGCCTTGGCATTCCGTTCCCTCTGCCAGGATTGCTTATCCTGGATGTCCACGTGCTCTTTTGCCTTCTCCATGGCTTTGCTCACAGGTCCTCCCCAGCCAGGCCTTCCCTGA
GCCTCAGAAGCCTTACCCTCGCGGGAAGAATAGGATTGGCCAGATGCTTGCTGGGAGGAAAGGCTGTGGGAGAGAAAAAGCAGGGCAGTCAGTTGTGCTGAGAGCAGCAGGGGGGCTAAAGGGTCTGGGAGGCAGAACTGAGGGGCCTGGGACTCACTGGGCATCCTCGCCCTCCAGCAGGCGGCGGTAGGTGGCAATCTCCTGCTCCAGCCGCGTCTTCACATCCAGCAAGATCTGGTACTCCTGGCTCTGCTGCTCCATCTCACAGCGTAGCTGGGCCAGCTGCTCCTCCACACTGCCAATCAGTCCC
GCCCACACGGAGCCTGGGAGCAGGGGAAGGCTGGAAGATACCGATTGGAAAGGTATCTCAGGAGCATGAATTATTGCCAGGGCACGGGTGATCCAGGGGTGCACCCCGCAGAGCACCTGCCCCCTTGTGGAAGCCCAGCTACCTGCAGCCTGAGCGCTGAGAACCTGACCAGCACCTGCAGAGACTGCAGAATGATCCTCAGTGGGTCCTCCTGAGCCGTCCTGCCTCCACCTCAAGCCCCTAGCAGAGAGGATCCCGGCCAGCCCTGA
AAAAAAAAAAAAAAAAAGTGCATGAAATGAAAAGCAAACAGGAGTGCAGGTGTTTCTTGGGCCACCGCCTCCTTTGTGAGAATGCACCCTCTGTGCAAAGGGCCAACCCTGCCTGGGCTAGGGATGGTTCTGCCCCCTAGTGTCCACAGGGAGGCACAGCATGGCCTGCAGCCTCTCTCCCAGCCTGGTCCTCACTGGGTGAAGCTCCTGGAACATGCAGGACCACAGCAGCACAAAGAGTCAGCCATCCGAGGAAAGGGAGCCGTGCTTGCGTGGAAATTCCACATACTGTACTTGGAGGCAGGCAGG
CTGGGAGTCTTCCCATAGGACGAAGGCTAAGACAGAGGCATACAAGGGGGCCCTGTGGGACAGGAGAACCTTTCCTGGCTGGAGGGTCAGGGAAGGCTCGCGGGAGGGACACGGCCACGTCTGTGCTTGAGAGCGCGCCCTCTGGTGGTAGATAGAGGAGACTGCAGGCTGGGAGGGCAGGAGGGGCCGAGGTTCAGGACCACCATGGGAGGGGCGTCAGGACACGGACTTGCAGGCACGGTGCCTAATTGGCCGTAAGGAGGCAGGGAAGGGAGGGAGGAAAGGAGAAGGTGGAGTCTGGGTGATTTGCTCCTGG
TGTTCCTTTCCCTCTGCAGCATGGGGCAAGACGGGAGGAGCATGATAACAGGGCTGGCTGCAGAGCTGCCTCCTGGCTGAGGACACCCCCCACCAACACCCACGGGCTTTCCTGCCACCGCCTGTTGGCTCAGTCACTGCTGCCCATCTGCCACTAGGGGGCGCCGAGCAGAGAGGATGGAGGGAGGGGGCACCCGGGACAACAGGACTGGGGGCTCCAGCAGTGGGAGGAGTGGCAGCCTAAGCCCTTGTCTGTCCTCCAGGCCTCCTCTTCCCCTGTATGCCCACCGCAGCCAGGGTGACAACACGGTGCCCAGTCCACACTCATTCAGCAGACAGGAATGTGTGCATGCCTTAAG
GAACAGTCAAGCTCAGTGCAAATAATGATGCCAGCTGCCCAGCTCCCCGAGGCAGGCAGGAGCCCTGGCCTCCCTGCGCTCAGCCTTCCCTGCAGCCATAGAGGCTGGACCTGCCACCAAGAGACAGGCACCAAGGAAGGCCGGCAGAGGGCACTGTTCTGCCAGTGACAGGAACTACCTCCAGGGAGGTCTGGCATCTGGCTAGCCAGGAGCAAGCAGCAGAACGGACTCTGTCAGAATAAGGGGGCCATCAGCCCCATCTCAGCCTTGGGACAGGTTCTGAGCT
TTTGAGCCAGAAACGGAACCCCACAACCCTCCTGTGCATCTGCCCTGCCAAGACCCAGACACTGCACCTGACCCTAGAACCCTCAGCTATAGCCTCAAGCCCTGTGGGGTGGGGATGCTCTTCCAATTCCTGCCCAGACCTGCCACCTGCTGGCTGACAGTGGCCTCGCAGTAACAAGACCCTTGCTGAGGCTGGGGTGATTGGTGCTAGAAGTAGCTTCTCTGGGCTTGGGGAAAAGAGGATTTGAAAAGCAAAATGTGAAATCCCCATTCACCTACCTACGTG
TACACACGGATGTTGGGCCTTACTGCCTTGCAGCTCCAGCTCCTCCGCTCCAGTTTCTTGGCTGGTATTTGGCCCCACATGTTGTCCTCTGACCTCCAAGCCTGTGAGGCTAGGGCTGCCTACCATCCAGGCTGCAGGCAGGGCTGGCAGTGCCCCCTGGTGAAAGGCCACAGACTCACATCTCACTCATTGTAGTTCGTCTTTGAAGGGTAGACTCCCCTTTTGACTTCTGCTTGTTTTTGGTCAGTCTCCCATGACTTAAAATTTGTGTGTGTGAGT
CTTAAAAAATGAATAGCAAGGGAAATAAAAAGAAATGCACAAACACGTCAGAGACCAAAGGCTACACACCTGCTTGTCTGACAAGAGAGCATCAGAAGAGCTGGGAAGCACGGCGCCCTCGGTGGACGCTGCCCCCTGCTGGCAGCTGGGGGCGCAGCAGCCCAGGGCTCTCAGAGTGGCCTTCCAACACTCGGGGCTCAGAAGCTGCTCCGCGGAGCCTGCCAGCAGGGACAGGAAGAGCAAGTCAGTGGCTTTCCCGAAAGGAATATTTTAACTTGTA
AATCAGTTCCCTTGGAGGGGGGCGGGGTGGAGCCCCTTCTGCCTGGCACTGCCCGGATGCCACCAGCCACACCCCACTGACTCTGAAGACCTGAACACTGGGAGCCATCCCATTTGGACAGCACATCGCCCCCTCGTGGCAAGAGGGAGACTGAGTCAGGGACACGCACGCATAGAACACTTTCTATGGGCACAGGCACAGAGACAGAGCATGCCTTGGTGGTCAGAGTGAGTCATTCATAAATATCTGGAAATAAATACAATACAAATGATGTGTGTGGCCCCAAACCACAC
CTTAAGGAGTTCTTGGGTCACTCTGCAGGAACACTGGAGCCCGGCGGCCCCACTCTCTTTATTGGCAGCTCTGGCGTCCTTCCATCACCCACTGCGGCGTCTTGGCCACGATCGGACAGTTCTCCTCATGGCCACAAGAGGGCGAAGAGGAGCTCGCCCTGCCCTTCCGAGGAGGCCAGGTCACCCCTCCAGCCTCCTTCAGAAAACTGCGACTCTACCTTCGTGGAAACGGCGCAGAGGGGTGAGATGGAGCGGGAGAGCACGGAGGACGGAGTGGAGACAGG
TGTGGAAGGCCGGCACAAGCATCCTCCCTGTGAGCCCTGCAGGTGCGGCTGTGGGCCTGGGGCAGGGCAGGCGCTCAGGAGCTGGCTGCCTAGCCTCCCCTTCCTCACCAGGACGGCAGAGGCTGACTCTCCTCTCACCTGCAGGTGGCACCACCCTTTACAGTGTGTTTCTCCTGGCCTGGAGCAGGTCTCTCCTCCTCCTCCCCGGGTTTTGTTTTTCCATCAGCACACACCACCAGGCCACCCTTATTGGTTGTGTGACCCACGGCAAGTCACTCGACCCCTCT
GAAGGGTCACATCACACCTCAGCAAGATGTCAGCCTGGCCTCAGGGACACCGGTAGCGACCCTGTCCTCTTGGAGGAGAGGAGAAAGACAGGCTCAGGAAGGTACATACCCAACGTGTGCTGTGCCTGGTGGGGAGGCTGCAGTTGGAGGCAGGACAACAGGGGGCGCTGTGGTCTTCCAGGTAATTGCTCTGAGCATCTCAGAGGGCGCTCAACTCCTGGTTCATTCCCTTTCCGCAGACCTGGTTTCCTGCTCACTGGCTGATGTGCAGCACTTTCTGAGTATCAGAACCTC
ATCCCCACCTCCCAGATGCGGAGGTGAGGCTCTGGAGGTGAGGCGTCTGGCTCAGGCTTATGGCTGGCACAGGCAGATCCCCCACTGGTGGGAACGCAGTTGCAGGGGAACACACGGTCCTCTGAGGCTCTGCCCTTGGCCACAGCGCCCTCTCCTGGCCAGGGCACGTGCAAGCCCTTTCTCGGCTCTGCACCAGCCCAAACCTTCCTCCACTGGGGGCTTCTCCATCTCTCTTGTCCGGCCGCCTCCTTTCCTTCTCTCTAGAAAGCATGCCTGGGGGCGGGGGGGAGTGAAAGTAAAAGGA
TTGACTTGCAACTGTAGAAGCAGGTTCTCAGGAGGCTGCAGCCTCCTCCCCTGAGCCCCTGCATCTCTGTTGCTCTGCCTGAGGGCTTCCTGGGAGTCCTGGAAGGTGGGTTAATGTGCTCAGAGGCAACCCTCAGCCTGTAGGGGGCAGCAGTCACTGGATGAGCGCCCTGGCCCACCTCTCATCTGGTGGGACAACATGTGTTCTGCAGGGTTCCTCAGGGGCACCCATGGAATGGAGCCCCAGTTGCCCACAGTGGTGTCCACTCCATGAGCACCTTTTTTG
CCTGCAGCGGGAGCCACAAACGCCTCTGAGCTCACTGACCTCGGGTCCTCAAGATGTTGGGAACATCATGTTTAAACCTGAGGCTCAGGCTTCCAGCAGCCCATTCAGCTCCTACCCCGGCCTGGCGAGGAGAGGCCAAGTGAGGGCAGCAGAGAGCCAAGCGCCCTCAGCTGTGAGGTTCTCCCCAACTTGGGAGCAACAGTAGTAACGCCATCTATGGTTTTCTTATCAAAAGGTAACACATTTATGTAGAAAACCTAGAAATAGAAGTGAGCAA
TCACCAGCTCTTCAGCCGTGCAGGGCAGGGACTCGGAGGTGCCGAGGCGCACCGAGTGGCCACTGGCCAGAGACGTGGATGACAGGCGCCGTTTGCGGGCCCCACTACAGTTGTTGGGGATGCTGAAGGCACAGCGCTTGTGGTAGTTCAGCCCGCAGCCTGCAGGGGGCGCCAGAGAGTAAGAGACATGGCGTCTGCCCCTCCTAGGTCTCTTCTTGAGAAGTTGTGCCCTTTCCACCCAATCTCTCACCTGGTCCTGTCCCATCACCCCCCGCCAGCACGATCTCCTCCAAA
TAGTCCAGGCCAGGCGCCCCAGGATGGGGTAGTGGCTCAGAGGTCGCGGGGTGCTGGAGCTGATGGAGGAATCCTTCCGCACACGCCCGCGGCCCCTCCGCTCCCGCGAGGTCTTGCGGCCGGGCTGCGCTTTCCCAAGCGGCCACCAGGTGGCGCGGCCAGACCGCGCAGACCCCAAGCTTTGCGCCAGCAGGTGGCGCGTCCCAAGCTCCCCGCCTTCGCCGCGAGGAAGGGTCCTCCCGGGAGCGGACATCTCCAGCCGCGGTCCCCGGGGAGGGCTCCCCCTTCCGACTCCAGTCTTCCACCGTGGACTCCTGAGA
GAACTTTAAGCAGAAGGATAGAGGAGAAAACTCAGAAATGGTGTGGGACCAGCAGCTTCCCCATTGTCTGGTCTGGAGTGGAGGTGGTCCAGGGATCCGGGGAGCCTGGCTCAAGCAGGATAGAAGTGACATCCAGGCTGGCCATCAGGGGGTGCAGTTCAGCAGCAGAGTCTCCAGGCCTGCTCACACTTGGACTGGTGCAGGATTCTCTTCTGGATAGCCTGTTTAGATTGCAGTAGGACCTGAAGACTTGAAATTGGTGTTCAGCCCTGGGAGAGGGGTCTGGCC
GACCCTTTTTCAACAAAATAAGTTGATCATGAAGAATGCAGGGTGGGGGAGGGGGAGCCATCCCCACTGCACCCAGGTAGGGCTGCGGGTGAGAGCCTCGCGGAGCGGCGGGGCAGCTGCGGTGCACCATGCACTACCATGTCCAGCAGAGGGCACTGCTCTTCCCTGTGCCTCTGCCACCCCCGGGGCTGACCCAGGAGATGCAGGGCTGAGCCCCAACTACCCTTCTACCCTCTCTTGGGTTCTTGTTCCAACAGCGCAGTGACTGCGATG
AGGACCTCGAAAGCCTCAGTTTCCACGTATGCAAAACGGTCCATGGTGCCCTCGTACCCTGGTCGCTGCTGCACCATCGAGGTCAGCGCGCGGCAAGTCCCAGGTAGGCCACGTCGGCTGCAGACCTCGGCGGCGGGCGGTGGCGGCGCGTGTCCACGCGAGGGCGCTGCGCACCGCGCTTCAGCCCGACCTCGCCTTCTGCAGGGGCGGTCTCCTGGCGCCAGGGGGCGTGCGAGGACCGAGGAGAGCGCAAGAGTAAGCCCGCGGGTGCCGGAGCGCGCGCCCCGCCGTGTGCTGGGTCCAGGGCGCGCGGCCGGCCTGTCCGGGCCTCCTTCGCAGACGAAGCGGCTGGAACGTCTCGGGGGCGCGCCAAGCCGGGGGCGCATGCCTGCACACGTGTGCGGGGCTCACCTGGTGCTGCGGCCGGCTCGGGCGTTGCCTGCACGCACCGTGCTCTACCTGCGGGAGCGGAGTGGAGTCCGCGGTGCCTGCGTGGCCGGGGCA
TGGTTGGGAATGACTGCAGAGATCTCTGTGCTAAGATCCCCATGGCTCACCAAGAGCCCGGCCTTCAGAGAGGGCTGAGGCCACTAAAAGTACCTGGAGGGGAAGCTCGCCATCTAGTGGTTGAAATGGGGACACCAGCATCATAAGCTGCTCTTCCGCCTCCTCCTGGCTGCCCTCTCCAGAATCTCATAGCCATGGGCTTACAGCTGGAAGAGATCTTAGAATCTTCAAGATCAACTCTCATCTCTTATCATATTTTGGCATG
AAGAGGAGATGGAGGGGCACAGCCCTGTGGGAAGCCAAGACTGAAGAGGAGTCCCCGGCCCTGGCTGCTTACCCAGAAGGCTAAGCATTCAGGTTCCAGGGCCCAACTCCCAGCAGGCCAAGATCAAGACTGCAGTTGTGCATGCTGGCCACCAGGAGGCACTGCAGTTCCAATAAAGTCACTGGACGGAAGGTGATGATCCTGGGGCCCCAGTGCCTAATGAGGTTTCTAGACGTTTGTTTGAAGACCCAGGTCCTAGCTGGGAGGATTTGCCACTCAAGC
TGACACTCTCACCCAGGGCTCCCAGAGAGGGTGGCCCCAGCCCTACGACACCCATGGCCCCAGGGGAGCTCATGACTTTGAGGGTGTCGGTGACCCTGGGGGTGCCCTGGCTCTGGACTGGGCCACCATGTGTCACTGCAGCCACCAGGGGGCAGCAGAGGGGAGCTGTTCTGCTTTCAGGAGCTGGTGCCTGTGCTTCCTGCAAGGAGGGGGGACAAGAAGGCCCCCGGGGTCACTCGAGGCCAGCAGAGGAGTCCAGACTCCGATCCCAGCTCCACTGCTGCCTCCCGCACGCCTGGAGCCAGCCCGGCCC
ATGATGGCTGCGTCTCAGAGATGTAAAGGCCACACAGATGAGACCTCAGAGAGGAAGGAATCAAGTTGGCGGGGATTTTTCCGCGAGTGGCTGCATTGGCTTTAAGAAACTGCGCCGGGCTGGGCAGCCGACGCACCGCTAGGTGGCGCACGCGCTCGCTGCGTCTTTCAGGGCTGCAGGTACGGTGCGGGTTTCTGGTGCGCTGACCGCGCTGGGGATGAGCACCACTGTCATCGCGGGGACCCTCGGGCTGCGCCTCTGCCCCTCGGTCCCCAGCACCCCTGGGA
CTGTTGGCTGCCGAACCCCTGAGTTATGTGGCCTCTTTGCTCAAGCCCCGCCCCCGCCACCTGGCGCCCCGCCCCCGCCCTCAGTCGGCCGCAGCCTGCTCTCACCGTAGACCACAAGTACGTAGAGCGCCCTCGCATGGCCGTGCTTATTGGACGCCTCGCAAGTGTAGGTGCCGTTATCCGCGGATACCAGACCCGGCAGCGTGAGCGTCTCTCCCACGGCCTCCGCCCTCTCCGGCAAAGACTCATTCCCGCGGTTCCAGCGGATCTGGTTTGGC
GGCTTGGAGCACCAGCATCTCAGCATGTTCCGACAGAAGGGGCCTCAAGGTGACTCCCTTTGGGAAGCTTTGGCTTGAACCCACTTTTCCTCCAGCAGCGCAGAGCTTCTCGCTCGCTGGTGTGCACCGGCGCGCTGTCCAGCAGGGGGCGCCACTCCCAGGGCCGCTTCCCCGCGGGAGCCCTCCCTTCCTGGCATATCGTGGGAGCAGCGTTCCCTCCCACACACCTGACTTAGAACCCCCAGAGTTCTCACATGCGAGTCGCACTTGTCTGCTGTATTCT
TCCCCGCCCCAGCCGGACTTTCCAGCAGCCTGGGTTCCCTCCTTGGAGAAAGCCAAGGAGGGAGTGGGGGAAGAAATTTCCACTTAAGGGAGTAAACCTGGGCTCCGATGAACCCTAGGGTCCTTCCTTGCCACTCTCCACCACTGGCCAGGAGCTCCTCCCGCCCTCTAGTGGTCACCGGGAGCCTTGCGGGGCTGGGCCGCGCAAGCTGAGGGGCCGCTCGGACCGGGCGGAGAGGAGTAAGGGCAGCGCTGCCTAAGTGAGGCAGCGAGAGCCCGCGAGAGGGAAGCAGGGCCCGGGAGAGAAGGGTCACTGCCGTGGCCAGGGAGGGAGGAACGCACAGCATGG
GCTGTGTGTGCCTCATGCCGTCCCAGGACCCAGCAGTGGAGCTGGTGGGCGGTGGAGGGGAAAGTGGCTGGACCAGAGTTGAGCCGCCCAGGCATGGTTCCACTCAGTGGCAGATGTGTAGTGACCTCTCCTGGTTGGGGTGCTGTGCTCAGGGCTGCGGGGCTTTCAGGTGTCCACTAGGGGGCCGCGTGAGCGCTGGCTCCCTCTGCCTTCTAAAAGATATTTTTTGGCCAGGCTGGGTGGCTCACGCCTGTAATCTCAGCACTTTGGGAGGCCGAGGTGGGCGGATCACCTGAGGTCGGG
AGAGGGCTTTCAAGAGGATAAAGGTGTTAGTGGGAAAGTGGGGGTCTCATTCGAGGACCCCCAAGGGTCTCTTGTAACAGGTGGCCCTGCAGCATTAAAGGCTCTTGCAGAAGAGCGTGGGAGTGAGCAGCAGGGGGCGCTACGCCCTCGGCAGAGAGACGCAGCTTCCCTGGGGAAACAGACCCCGGGCTTTGAGTGCTTAGGAGCGGAGCTCAGCCTGAAATAGACAGGCAGCAGCATCCCAGCCCACTCACCTACT
GCCAAGCCGCAGAAACCTCGGTCTTTTATTAATAGTGTTTTTAACCAAAACATCCCCAAGTACTCAGGAAGAGGCGTCAGCTCCCTCCAGGCACCCCGTGTAAACAGCAATCCCTGCAGAGTCCACTAGGTGGGGCCGGTGACCCAGCGGAAAGGGCAGAAACGCTCCCCGAGGAGGGAAGGCAGGTGCGCGGATGGGACCTTTGCCCGGACGATCCCCAGGCTGGACAAGTGCTCCCTACTCCTGCCTTGCGTGGCTTCTAGTCGATGGTGTAAAC
GGATGGCTGCCAGGGAGCTGGGGTAGAAGGTGGGCACGGGGTAAAGTGGGTACCTTTAAATGTCCTCAAATCTTCTTCCTGTGGGAGGTACCTGGCGCCACTGGCCTTGCAGTTCTGTGTCCCAGGGGCAGTACTCCCCTTCTACAGCAGGGGGAGCCAGAGACCCACACAGCATCAGGAATCCCACAGCGCGATCAAGCAGGGAGGGAAGAGAAGGGAGTAGTGGTGTCCAGCCACTGCCTGCACAGGCACCGTCGGCTGCCCGACAGACACACCTGCGCTAGGGACACAGGCTCCGG
CAGACAGACAGGATTCATGCCATCAAGGAGGGCATCTATGAGGAAGAGAAAAAGTGTGCTCGTGCTGCTGGTCTATGGAATACGGTACTGTGCTATGCAGACCAGGCACCACTCCTGACGACTGACACCCCTAGTGGATGCACTGGCCATCTGCAGCCCCGGCCTGGGACATTGGGATTCCAGAAGACCTGGGGAGCCTCCATTGTATCAAGAACAGTTTCAGGAATGAAAAAGACTTCCAGTATAAAAAACTCAGTGCCAACATC
TCTTACCCCATGGGCTCGTAGGGGTCCACACGGGCTGAGGGGAGCTGGACGAGCTTACTGAGGTGGCCGAGGGTACCCAAGACCAGCCTGGCATTGGGCGTTGGGCAGTAGGCTGGGCCTGGTGTGCAGGGCCACAGCGCCACCTGGTATCCATCACTCTCACTGCAGCGTGACCTTGCCTGGCTCTCCAACCTGGGAACCAGTGGGGCAGCCTCGTCCCAGACACACTCTGCCTCTTTCAAGAGCAGCCAGGCCCTGTGGTCAAGGGCTCACATTCAGTGGTGTGCCAGGCCCCCACTAGGCTCC
GCTGGGGGAGTGCCATTTGCCCATTGGAGCTCTGGCCCTATTATTTAACAGTGAGGAGGACAGATAGCTGCAGGGCACACCTGCAGAGCCTGCCCCCAGCAGCAGCTTGTGTGTCTTGCAGACACACACCCTCCTCCTGCCACGAGATGGCACTCTTCTTCTCCAGTGCGATGGCGCGCTCTTTGCTGGTGTGAAGAGCACCGTGTTTCTTGCACCGTCATCATCAGGGATGCCCCCGCCGGGATCATTGAGCCCTGCAGGAGCTAGTGGGGAGAGGTTTACAAGGGGAAGG
CTGCCTTGAAGACCTGGACCCATCAGCATCCCTTTGGGGGCCCTGCCTTTAGGAGCTAAGTTTGGAGCAGGAAAGAGTAAATGAGCAAAGCTGGGAACCCTCTGGAAGGGACTTTGTCCAGCAGGAGGCGGTGCTGCCAGTGTGGGAGTGTGCGGGGCTGTGCCTGTGCGGTTGGGTGCAGGGAACCCTCTGGAAGGACTTCCTCCAGCCAGAGGCGGCGCTGCCGTGTGGGGCTGTGCTGTGTTTGGAGCCAGGGCCCTTGTGACAGGTGATGGGGGTGGGCACTTAGCTCCCTTTGTTTCAGAGAAACTACTCCGGCTGTTTACGATGTAAAGACACCTTTTTAG
TCCCCAGGCATGCATAGTCTGGCTGGGGGTCTCAAGGGCGCCCAGATCCCAGCCACCCCGATTCCGGAGGAATGAATGCCCTCAGGGACAGGTGGGGTGTGGGGGAAGATTGCCCACAGTCGATACTGGAGGAGGGTACTGTGTTGTTGGTGGCCACCAGGTGGCAGCATTCCATCATCTTTCCAGCCAGGCTGGTATAGGTGGTGGTAAGGAGAGGACTTCCCACCAAGTCCTGAGGTACTGGAGGTTCCCAGGGGCTCTCTCCACGTCTCTGGGACTCAAGGAGACCTGGCTAGA
CACTTGGGGCCCCCCATGTGGCACAGCCTCAGACAGACACCCACGCAGGCAGAGTTGTGCACATCCAACCATCTCAGTGTCTCCCTGTGTGACGCACGGCTGTGGATGGACCCACAGGGACGGGTGCTGTGAGCAGGGCTGTGGGTGGAGCCGCAGGGAGGGGGCGCTGTGGGCACGGCCGTGGGTGCAGCCGCAGGGAGGGGGCGCTGTGGACACGGCCGTGGATGGAGCCGCAGGGAGGGGGCGCTGTGGGCACGGCCGAGGGTGCAGCCGCAGGGAGGGGGCGCTGTGGGCACGGCCGTGGGTGCAGCCGCAGGGAGGGGGCGCTGTGGGCAGGGCCTGGCTCCAAGCAGGAGCAGCTCATACTCCCCACACGCAGCTGTGGCTCACTTCACATGGCCGAGCCCACCTCGAGGTCCCGCCCCACCCTCTCTCCCCCTCAGCACCACATTACCCCTGCCCTGCAGC
AACTTGACTGACTTGGAGAAATGACTACACTTTTGCCTGTTTCCTCAGTTGGAAAATAGCCATATTAACACCTCTTTCATTGGCTTGCTGTCAGGGTACTGGGATGGGGGGAGGTGCATGGGTTGGGGTGGCCACCAGGTGGTGCTGTGCCACAGCGGGCAGCCCCTCTGGAAATGACTGGCATCATAAAATCTGTCTTCATACCCGAGGTAGTGTTTTTTGTTTTTTTAAGATCTCTACCTTTTAAAAGCGTGGCATACAG
ACCCAGTTTCCCTGAGGTTGAGTCTCTGTGATTTCTCCTCCAGCAGAGAGAAGGGCCTGGGCCTCGGCACCTGCACCCCTGGCACAGGGACAGTTCTGGGAAGGGCGTGGTGCCCGTCCTGGTGGCTGGAGGACGGGACTGACCCTCTGGCCACTAGGGGTCTCTCTTGCTCCGCTCTGTGCCAGAGCCGTCGCCAGGAGCCCTGGGATCCGGAACTGGGGCAGAATCCAGGAGCAGGGTGGGCCCCGAGCTCTCAGGCAGCGCTGCGGCTCCGCC
AAGGGCCTCTGTGTTCTGAGACTTGGAAATTCAAAAAAGATGCAGCTTCTCCTCGGCCCTTTGTCCACCCGCCTCCACCCTGGAACAGGCTGCCTTCAGCCCTGCCATGATCACCGCAGCCCGGCAGGACTGTTGTTCCTCTGGCTCCCAGGAGGGGGAGCAGCTGTTCCCCTTGTCCGCTCAAGGGGCCTCCGCACCCTGCAGGCATTCTCTGGGGTCCCTGGACCTAGGAGACTCTCCCCAAAGTACCAGTCCTCCCAGTCTCCCTGACAAAATCAATGCTGCC
GGTTGGGAAGACGAGGAGAGAGCTGAGATGAACAGCAAGGTCTCTTAGAACTGGGTCTGAGCTTTAACCCCTCCCCAGCCTGCATCTGACAGCATTTTCCTCCTCCTGCAGCCGCAGGCTGCCAATGCAGTTGCCGCACGTGCCTGAGGAGGGCGCCCTCCCCTGCTCTGCTAGATGCCGCCCTTGTCCTTGGACAGTCGGCTGGGAGCGGAGAAGTAGTGGCCCTAAACAGTCAGGAGCCCAGCACTGTATACAACAAAGAATGCTTATTTATTTATTTATTTATTT
GCCTCCCTCCCTAAGTTCATCTGCTGAGAAAAATGCTTTGAGATAAACCTGGAGCCACAGCTCTCTGCACAGTCAGATCGCAGGAACGCGGCCTAGCTGCTTCAGCCACGTTCTCGCGGCGCCACCTGGTGGCCATGGACCGCCATCGCCGCTGGACGTCAGGGCCGCCAGGCCCAGCGAGATGTCACCTCCTCTGAGGAGCCTTCCAGGATCGCACCCGGCACGCGCTCCACGCCTCGTTGTCTGTTCTTCGGAGCACCGACCATGATCACAAATCAGCTC
TTAGGGAAAGAACAATCAGGCTAGAGGTTTAGGGAAACATGGGATTTCAAACAACAGGGAAAAGTCAAATGGAATGTTTCCAAAGGGACCTAAGGTGACTGTGGACAGGGCGCAGCGCCAGGAAGCGCCACCAGGGGGCAGCACAGGCCTCCCCAGCAATCCCAGACACCCTGAGGCCTCTGCACTGCAAGCCCAGGGAGACCAGTGGCCCTTGGGGCAGGGGTGTGACCCCGTGCTCCATCACCCTCACACAGCATCTGCTGGCAGGTCT
TTACTCTCCCGGCGCCCCGCTATCCCCAGTGCAGGTTGGTGATGCCTGTACTCTTCTACTCTACAGACTCAGGTCCCCAGGTCTCTGCAGCCTCGGGTGCCTCTGCTCACCCCTTCTAGCCCAGGTATGGCAACTGCTCCCTCTGCTGCTAGCCCTGGGGTACTACACCTTCCCTCGTTTTCCCCAACCCTGCCCACTCCTCAGTAGCCCTTTCACCCAACTCTCCCTGGCTACTCCGTTTGAATGAACACACCACCTCTCTCCTGCCAAGATGCACTCCCTGAACTCCCTCACGCAGCCCCATCCATTCTCTCTCTCAACCACTCC
ATGGGAGGAGATGAGAAAGGACCAGTGGGAATGGGCAGCACACCCATTCCCAGACGGGTGGGTCCTGGTGACTCTCTTGTGCCCACTGGCCTCCTCTGTCCCCAGATGATCAATGCAAGGACAGCTCTCCACATTGCCCCCTGGTGGTACAGGCCCGGCTCTGCGTCTACCCCTACTACACAGCCACCTGTTGCCGCTCTTGCGCACATGTCCTGGAGCGGTCTCCCCAGGATCCCTCCTGAAAGGGGTCCGGGGCACCTTCACGGTTTTCTGTGCCACCATCGGTCACCCATTGATCGGCCCA
TGTGCGAACAGGCATCTTCCTGGAGACAGGAAGGTAGGCACTGTGGAATCAGCGGTGCGTAGAACAGTGAGGATTTGGGGCTGAACCCAGCCCAGGTGGGCCAAGCCGTGGCACCAGCCGGACTGCAGTCTGATGGAACTTCCCCTTCCTGCCCAGCAGATGGCGAGCGTGTGCTGCTGGTGCCTCTTTCCAAAGGACGTTGAATTGCTTGACAGGTAAGATCCCGGACCCATGGGCTCCTGTATATCCGTCAGCCAAATCTGGGGTGGTGTCTGACTCTGCCAGCAAGAAT
GGCCCTTCCCCGGGGTCAGCGGAGGCGCAGGGCGTTAGCCACATCAGAGGTGCAAATTTACCCCGGGCCCAGGGGAAAATGGCGACAGCGTTCGCGGCTCCACCCGGGGCGCGTGTCAGCGTTGGAGAGCCTGCCCGGCCTGCAGAGGGCGTAACAGGCACCGCTGGGGAGAGCCAAGCACCCCTGCGTCCAGGATCCGTAGCGCCGAGCTGCAGGCCCGACCTGCAGGGGGCGTGCCCGGCATGGGAAGCTCAGGCTACGTCTCCGAAGCTTGCGCTGAAAACACCAGAGGTAGGGAAAACGGGGAGAGCGTACTGTGCTGGGCTCTACCCTGGACACCCCAGTTTCATTCTCTGCGAAGCCACGCGCTGGCA
GAAGTGGTTCTGTAGATCTGCTCGAATCTGCAGGTCACTCATTGGACGTTAAAATGACAGATGCCCTGGGTGATACAAAGCTCAGAGCACGCGTGTTCCGGAAAACCGAGACTTCACCAGCCACTAGATGGCACCGTTTTGCTACGGCTGAGTTCACCACAGGCGCCATGTGTTCTTCATGCTGTAGAATCACCTTGTAAATCACCAAACTTCCGGCTAAAAAGTCAAAGATTAATATAAGGGAAGTCTA
GGGCTTCCCTTCTCTTCTCTCCTCCTTGGGCAGGGAGACCATCGGGGTGCAACCTGGCTGGGGTGGGGAGGAGGTGCAGGGCCTGGCCAGAGCGGGTCTGGCCACAGGCAGGGGACAGCGACTGCCTGGGCGGGGGCAGGTGAGTGCAGCGCAGGCCAGGGCCCGGCTTGTCCGCGGTGCGCGCGAGCGGCCAGCAGAGGGCGCGAGAGCCAGGAGCGGCCCGCGTAGGAGCCCGCGCCGGCCGCTATGCCCAGCCCCGCGCCCGGCGGACCCACCGAGCCCGCGCTCAGACGCCCCAGCTCCGCCGAGAGGCCGCTCGCGCCGTATCCTTCCTCTTCTCCAGGTGCAGGCAGAGCCCCCCAGCCGTGGCCAGCCCTTCCGGCAGCTCCGAAGCCACTGGCAAGCCCCGAGGCAGGGATGGCCGGCCCAGGAGGGAGGAGGACGACGTCCCTCCCGAAGAGAAGAGGCTGCGGCTGTAGCTGGAG
GTATCGGAGTTGGAGACCATCATCTTTCATACCTCCTTTATCAAACCCTGGACCTGGGGAGCCAAGGCTGGAAGGCTGTCCCAGGGCAGGAGTGGGAGTGCGGAGGGCGGAGGGTCAGTCCCTGGATGCGCCTTTTCTGCCATCTATCGGCCATCCTTGGAGTTGCAGGGCTCAGCCCAGAAGGCTGGGCAACCCCAAGGGAAATGAAGGTCCCTGGAGGTTCTGGCACCCCCTGCAGTGGTTAGGGTGGAGAGAAGTGCCCTGGCTCATTAACTGGTAGCTAAATAGGTATAA
GGCTCTTAGTTCTGTATCTGCGTTCCTGCTTCTGGACTTCAGTCTCTGGGCCTGTGTGCTCTGTGTCCTCTCTGTCCACAGCTCCAAGTTCAGCAACTGGGCGGCTGCCTGTCGTCCCTCCATGGATGGGTGCAGAGACCACCTATGGCCACCAGGGGACACCCTTGGTCTACATTTGGTCCAAGCTGCCCGACTGGAGGAGGAGTCTGGGACCACTGTGGCCCAGTTGGACTCAGCCCTTTCAGGAGGACCAGGGGCTGGACATCACTTTCCCCCACTTCCATCCCAGTCTCTGCTGGGACCTGAA
ATTGATTGGAATATTTCAAGTTGTCATCTTGAGCTTCAGGCGTCAATCAGTGCCCTAGCCTGGGCGGGAACAAGGAGATTGCTCCAGGAAGTTTGGGCTTGAGCATGCTCGCTGGTGACATCCTGCCACCTTGTGGCCAGCTCTGGACTTCAGCATTAGGCCTCGTCCCCTAAGTGGCCAGGCTGCTTTCCGCTGTGCCCAAGCTGCAAAAGCAATCTGTGACAATCATTTCCAGGCTTCTGGATTGACAGCACGATTCTATGGGTTCTAT
CGTGCTAGTTGGAGCTTTTCTCTCTCAGCCCTCAATCCATCCTTCTTTCGTCTGGCGTCCTGGAGCTAGACTGTAAACATTTCTTCTTTCCCAGCTGATGCAATGTTAGGCGTTGCCGGCAGAGGGCACTGGAGGGACACTGCAGGAGGAGCGGAACTACTCTTCCTGTTTCTGGTGCTGCTTGCCAGCAGGTGGCCTCCCAGCACCTCTCAGCAATAAGCAGTTTCCTGCCTCCAGGCCCAGCCTTTGCACCTCTGGCCATTCCGTGGCCTCAGCCACTCTCTCTCCGAAGAGGTCTGA
AGCCAATTTCTGAAAATCAGGGCATTTCACATAGCAATGCTGGTTGTGTAAAAGGCCAAAGGTCTGGCAATATGGGCTTCCATCTGGGCGGGCAGCAGCCTGCACTGAGGCTGGGGGGAGGCTGCCCCCTGCAGGTGGTGCATGCATTTGCCTATCGGCCCACTCTGCCTGGCCCACCTCCAAAAATGCTAACTCTCAGATTTCTGATTTATTTTACTGGGTGGAGCTTTTCTGAATTGTGAAACATGAAGGAAGAAGGGGAGGT
CACCAGCTGCGTCCACGTTTTACTTCCGGAGCTGCCCCAGTGACAAGTGGGGACAGGTGGGGACAGGTGGGGGTGGGCGGGAGGGGCATCTCTTTTCTCCCAGGCTGAGGAGGGGCCTGCCGCAGGTAGGCACTAAATAGTTGTTTCGCCCTCCAGTGGCCACAAGCAGCAGTGCAGGTGTCTGGCCTTGGGGGTCCATGAGGCAGAGTCCCTTCCCACTGTCCCCAGCACCACCACCCTCAAACACACACGCAAGGCATCTGTCCGGGTATGGTATGACTAGGTCTGTTGGAGCATTCCAAAGCGCTTACTTT
GCCACAGCTGTGGTTACCACTCATCTCTCATGAGCGCTCTCATCATGCCTCCCTACTTTCCTCCTTCCGCGAGTCTGCAGGAAGGGTTTTCTAGGCCCCTTTGCCCATTTCCCATCCACTCGGCCTCAGCACAGCCCGTAGCGGCCACCAGAGGGCGCCCCTCTCCTGCAGCTCCGCATCCCCGCACAGCTGAAGTCCAGCCAAGCCCTGGCCTTGGAAGACCCTTCTGCTTTCTAACCTGACAGAGGCGCGTGGAGGTGGGGGGGCCCTCAGAGCTGCAGAATGGACAAAAACTCAAAA
TTTTGTTAAACCTCTGAGCTCATAATGCTGGGATACAATACTTGGCACCTTGGAGTTTCAGGAAACACAAGCCACTGCAGGAGCACAGATGCATCCTTCCTCACACCTGCTAGGAAGCTCAGCGCTCCCTCTAGCGCCCAAGTGTGGCTTGCACCCAGGTGCTGGCAGCTCTGGGTTTAGAAACCTTATTCTGGTAAAATACTGTCATCTAGTGTCTACTCTTGTAATTCCAGGCTGGCGGGGTTCTGTTCTCTAGGGAGAGATTGAGCAGGTGATC
CTAGGCAGGCCTGCATGCGAGGCACTCTGACAGACGGGGAAGCAAGGGCAGGCGAGACTTCCTTCTAGCTGCGCCCTCCCTCCTTCCCAGGCCTGCAGGAGCCCCGAGCGTAGGACTGGGCTGGTGCCGGCGCAGCAACGCTCCTTCTCACCGGCAGGTGGCGCTGTCTCCCGCGTGGACGGACAGAGACCCATCAGGCGGGGAGGGCCTGGGCGGTGGCGGCGCCCCCTTGGTGGGGCCGCAGAGCGGAGGAGCAGCAGCTGCCACCGGCCGGAAGCCTGCTGGCTCGGCCGAGAACAATGGCCGCCTGTCACTGTGGACAGCTGTCTCCCAGGCTAAGGCAAGGCTGCGCTCCCAGGGAATGCGGGCAGGGAGCCAGGGCGGAGGGCAGAGGACGAGAGCGAGGAGGAGAGCGCGGGCACCCACTGATGCTGGCGGCCTCGGGTATTCGCTTTCT
CCAGACTCCGCACCGGGCGGGGGCGGCACCCACCGAAGTAGAAGCCTTCGTGTTGGTACTTGGGGTTGAAGAAGGCCCCCTTGGCGTGCGCGTTGACGTCGGCGCCGGCGGCGATGAGCAGGGCTGCGATGTCCCCCTGCCGCCGCTCGATGGCGATGTTCAGCGCCGTCTGCCCTGCGGAGCGGGCGGGGACGCGCGGGAGCCTCAGCGCCGGGCACAGGGGCCTCTTGCCCACCCGCTCTGGCCTCCATACCCTCCCCGAACCCACGGGGAGATCAGA
TGGGAGGTTTGATGGAGGCCTCTGGGTCCAGGGCGCCCCAGCCACGAGGACAGGCAGGAGGGCGGCGGTGGACACGCCCCGGGGCGCACGCTCGCTGGCGGCCGCCTGCCCGTGGGCAGAGGAGCGCACGAGGCCGGGCACGACGCTGGGTGGCGCTGCCGGGCCGCCCCGCGCTAGACCTGTTGCGTCCAGGGCGCAACTCCGGCAGGTTTAGGGTAAAGGGGCGCTCCGCTCTCTCCGCGCGCCCCCTGCAGCCCTGGACGCAGCACCTCCGTTTGGGACGCCCTACGCCCACCTTAACTTGAGGCTCCCATCCACGCAGCCTCTGCAAGCCTCACCGCAACCGTGCTAGGCGCGTCGGGTGGGGCGGGAATAAAGTTTTTCCAACCCAGTTTGGG
TGTGGAAGCAGAACATGGCAACGTTTAGAAAATTAAGAAAAAAGACACATTCCAAATCATCGCCAACCAGCAGAACATAGCCCTACACAACCCCAAGCAGCAATATTCACGGCGTCCTCTAGGTGGAGCTCTGCAGTGCACAGCCTGGGCAGCTGGAGGCAGCAGCCCTGTATCTCTGGCTTCATCCTGCAGCCAATTAATTCAACCAGTATATGGGGATTATCTCTGTGTCAGACACTGTGGAAAGTGAATACAAC
CCCTGTTCTTGGGAAGCTTCCCCCTCCCCAGCCTCTCTAAGCCACAGCCTCCCCTTGGAGCCTGGACAGAATGAGGGGTCAGGAAGTCCCTCTCTCCACGGGTCTGGCCACCCCCACTCCGGCGCCTGCCTGCCGTGCTGCAATCCTCGTGCTGGCCACCAGAGAGCAGTGCCCACTTCAGTCCAGAAAACGCAGTGTCCAGACCTGGCCCACAGCGGAACCCAAGGGAGCCGGCCACGTGGGCGGTCCTGGCCCTGCCCCCCGAGAGCAGCGGGTGGAATTCCCCAAAATGCA
CACTTTTCAAAAATAGAAACTGCTTCCCGACCTCAGATGACTTCAATCTTTCCCTTCCCCCGACGCCTTCCTGCCTCCCTCTTCCCCCTCCTCTGTCTTCCTCCTAAGGGGGCATCCCAGAGACGCAACTGTGCTGTGGCCCAGCAGGGGGCGCTGATGTACCTGCCAAGAGTGGAGGTGTCTTAGCACAGGTGTGAGCGTTCAGCTGTGTGCGAGCGGGCTTCAGAGTGATATCCCAGAGCAGGTGTGTGTATGTGTGTACCCTCAAAGGCAGAAGAGAGCGGGGGT
GAACAGCTCTGTTGGGGACAGGTGGGAATGAGGTTCAGTGCTGGCAAGGTCCCCGAGGGCTCCTATGTACACTTCACCAACCAACTCCCTTAGTGCAGCTTGCAGATGCGTTCTGGCTGTGGCCCAGCAGTGACACCTGGTGGTCATGATAGTGCACTGCAGGAACTGGAGTGACTGTGCTGGGCCTGCCCACCTGGATCAAAGCTCTCACCCCTTATTCAGACAGGGAAACTGAGGCCCGACTCGGCAGAGAGAATCCTTGGCAGAGCGGGAACTGGAGCCCTGACTTTTAA
CAGGAGGCTCCGGAAGGTTCCAGAGCTGCCTTGCAGCACAGTTAGGCAATGGCCTCCAACACCGCTGCTCACCCCTCTGCCTCAGTGGCTGGCGCAAGCTCTGCACACCCTTCCGAACAGCAGCAGGGCTGCAGGGAATGCTGCCTGCAGGTGGTGCTGTGCACACTTCTCGCCCGACTGCTAACTTGGTGCACCCTGTTCATTCCACAACTCACGCCCAGCTGCTGTATGCACACTCCCCTCCCGCCCGCTGAGTCAGTGTGCCCTGCGCGTTCCATCACGACTCATGCACACCTCCTGTGCACACTCCTCTCC
GAGAAGAGTTAGTGCTGCCCAAGTAACGGTCATCCAGGAATAAGGAAGCCTTTTGAGAAATAATAATCAAGCTGGCTCAAATGCACTTGGCACACATGGGGTGGACCCTGAGTCCCAGGTGGTGCACCTCTCCGAGTGGCCACAAGGGGGCGAGAGAGGGCATGGTCCAGGTGCCAAAATATTGCTGTGGCTGTGGGGTCAGCCAGCTGGCTGGTCCGCTAGTTGAGCCCTGGCTGGAAGGGGAATCTTGGCCTAGGTGATTTGCACAGGATAAAGTGGGCCTCCAACCAGAA
CCTCCATGGGCCTCAGCTTACCCTATGGTAAAGTGAGAACTAGGGGGTCAGACTCCTTGATCACCAAGATCTCTGACCACAGCCAAGGCTAAGGGAAGCGCAGGAAAACGTGGGGCTCGTCCAAATTCCCAGCCTCTCTCTGCCCCCTGGTGGACGCCGGCAGCCTAGCACCCGGGGGGAGATGACCCCGACACTGTGTGACCTCTGCCAAGGCACCCATCCCTCTGAGCCCCAGTTCCCACCGGTTACATAGGAATGATTATAATACCCACCTCTTTGGGCAATTGTGAGGAGGC
TTTTAAATACTATTTTGCCCAAAATGAACACTGAACCCCATTGTCTTAACTTACTGATACGTAGTGCAGCCGCTCTTGGAGGGCTGTGGGAAGCTGCAACAGCCATCTGCTGCCATCTACTGGCGCCTGTCCACATGTCACCTCCTCCATCCCCTGGGTCTGCCCAGCTCATGGGATTTTCCTTGATAGGGATAAGTTTGTAGGTGGTGAAGGGAATACAAGTAAAATTCTCAGTTTTCTTTATAACGTTTTGAGAT
CGCACGCGGGTTCTCTGTGGCCAGCAGGCGGCGCTGCAGGAGAGGAGATGCCCAGGCCAGGCGGCCGGCGCACGCGGGTTCTCTGTGGCCAGCAGGCGGTGCTGCAGGAGAGGAGATGCCCAGGCCTGGCGGCCGGCGCACGCGGGTTCTCTGTGGCCAGCAGGCGGCGCTGCAGGAGAGGAGATGCCCAGGCCAGGCGGCCGGCGCACGCGGGTTCTCTGTGGCCAGCAGGCGGTGCTGCAGGAGAGGAGATGCCCAGGCCTGGCGGCCGGCGCACGCGGGTTCTCTGTGGCCAGCAGGCGGCGCTGCAGGAGAGGAGATGCCCAGGCCTGGCGGCCGGCGCACGCGGGTTCTCTGTGGCCAGCAGGCGGCGCTGCAGGAGGGGAGATGCCCAGGCCTGGCGGCCGGCGCACGTGGGCTCTCTGTGGCCAGCAGGCGGCGCTGCAGGAGAGCTCAGGAGCAGGGGCCTGGGCCTGCTCCGGGGGAATCCGCCCACCCCACCGCGGCGGCCTCTCCTGAGGTTCCCTAGTGGCCGCGAAGGGTGGGCTCAGGGTGAGGGGTCAGGCCACACCAGTGGGTGCGGGGATGGCTGCGGCCACGGGAGGGCGTCCAGGGAGGAGGCCGGAGCTCAGGCCCACTCTGCACACCCAGCCCG
GTTTGGGCTCCAAAGTATGAAAAAACAACCTTATGCTTTTCAGAAGTTTTGGCATTGCAGGATTGTGCCTACAGGCTTGTGAGCCTGCATGCTCCGCTAACCTGGCCTTGTTTGTGTAGTTCTCCCCCTGCTGGAAGGTAAGCCCCATGGCACCAGGGGCTTGTCCAGCTGGTTCACCTAATGCCGAGAACACTGCTTGGCGTGTACAAGACACTTAAAACAAATGTGTGAAATAAATGAATTAATGAATTAATCTTGGAAGAATT
GTTCTCATTGTGTCTCATCCGCTGGTGTGGGACTGGGATTTGGGGATGTTCGCTGATCCCTTGGGGTAGGTGCCAGAGGCGCCACTGAGGGATCTGGTCTTGGGGCGCCCGCGCAGTCCTTGGACTAGGCCTTCCCGGCAGATCTGCGGGCGCCACCTGGCGGTCACTGCCGACTCCTCCGTTGCGCTCCAGTCACCTCTCCCATCCCGGTGCCGTGGCCGGGCCGTTCCCTGGAGAGTGGACGGCTGGGGCTGGTGCAGGGAACAGGGGCCTGCGGGGGCTGCGCAGGCGGGCCTCCAGGTCATGCGG
CCCCGCGCGGAAGGCTCGGACCCGGGACTCACGGTCTTTGTGCGGAGACGGGGGCGGGCCTCGGGGCGCACGGCTTTGCTGATCCCTGCCTCCCGCGGGGTGCGCCGTGCACCGGCGGCGAGCGCTCAGGGGCGCTGGGGGGCGCTCATACGGGTTCCAGTCTTCGCTCCGCCGGCGGCCGCACCGGGAGCTCTCCGGTCTTTGTCAGCCCCCTGCACGCCGCCCCAAATACACACTCGCCCTGAATAAATAAGGGATGCTCGCTGTACAGACGCAGCTCCGTGACAGTTCTCAGCGGCCTCCACTATCGGACTGCCGCCTTGAGCCCCTGCCCCAGCAAGCTGCCGGAGCCGCCGAGCCTGCCGCCTTCCCTCCATGGGCCCAGCGCTCCATCTCCGAAACTGCGTGGGGGATGGCGTAGACCTGTGCCCTCCGAGCACCGCTCCCCGGCAGTCGGGGATCCTTTGTGCTGCCCGGCGTTCGGCGCGGGCTGCAACGTTTCTCCCCGTGGCTTGGGGCAGAGCACCGCAAGGAGGCGCTGTTGGACCCTTTCTCTTTTGCTTTGGGGGTTCGGTCTACCATCATTCAGTCCTTTACTAGGTTTAGTATTTACTAAGTGCCTACTGTATGCTGGTTTGGGAAACAGTTGGTG
ATCATTAGAGAGGAGACTCCTCGTCCTGGGAGAAAGCCGATTTGTCATCTCTTAAACCCCAGGGCATCCAGCGTGAAGGAGGTAGAACTAGGCCGGCCCGCGAGGAGGCAGGGGCAGGCGCCAGTGACGCAATGACTGCAACATGCCGCCAGGGTGCAGCAGAGCCCGACCCCGGGTTGTTCCATCCGCAGCAAACAATTCCTAACTCGCTCCAGGTCTTCCTTCTTAGCTGAGTGGGTTGAACCCCGTGGAAGTAACCCCCCGCCCATTATGATGATCCAGCCAATCACCG
GTCCCAGACATTCCCATGACTGTGGGTGGGGCTGGACTGGGAGCCAGGACAGGACGCTGGACCCCGCGGGAAGCCAGACGTCCCCTTCCTGGCTCTTCTTTTCTCGGCTCACAGCTGCCCCCCGGTGGCTCTGGTGGGACCCGCAGGCTGGGACAAGGGGCATAGCCGGAGGAAGCGCCCTCCCCTGCAGGTCCTGTTCAGGGTCGGGAGGGGGCGGTGCTGCCTGCAGTGGACCCGAGCCACCTGCTGTGCCCTCACCTCCAGGTATTTCAGAGCCTTGTCCGCCACGCCAGGGTCAGAGAAACACCCGGCCCAGAGTGGAGTGAGGTTGGATGGGTAAAACTCCCGGTTTTTCT
TACCTGGGACTGGAGTTGGGAGAGGCTGCTACTCTTCGGACCTGCGGCTTCTTCTGCTTCCTGATTCGAGTCCCTGTGATAAAAGGCCCCAACCCATGAGGGGCGGGAGGAGTTGAGCGCAGCGATGCCTGTGGCCAGTTGGGGGCAGCAGAGGGCAGCAGAGCAGGAATCACGAGGTGCTGGCAAAGAGGGCGGGTGGTGCTGCAGCTGCAGTGAGAGGCCCTGGGTGGAACGCGTGGCCACTGGGTCTGCTCTGCCCCAGATCTCCAGGCCACACTTTCTGGACTGGC
TCCTGTCTCGGCTATGAAATCTGCTCCCACTCCCAAGGGTATGGCTGGTTCTTTGTAAAGGAGGCCCCTCCTACACATACAAGGTGGAAATCAGCTCTGCAGAAAAGACAGACGCACGAGCTGCCACTGGCCGCCAGGGGGCGCCACATGCAGCGGTATCTGCACACTGTGGCTCGGGCGGCAATGCGGCAATCTGGGAGGGCTGCGGCCGTCAACGCCCACGCAGCAGGGAGAGACCGGGAGTGGACAGCCACAGGCAGGGCTTCTTAACCAGCCG
GAAGAGAAGACTAAAATTAAACTGAAAAATGTTTCAAGTGTGTGTTAAAACTTGGAGGAGGTGGGAGTTGGGTCTGCCAAGAAGTCTGGGAGAGGCTGCATTACAGCAAAGTCACCACACTGAGGGAGCAGAGGATCAGGAATGACAAAGGGTCAGGGTGGCCACACGAGGGTAGCAGAGAGCAGGTTAACAGAGAGACCTTGGCGAAAGTGAAAAAAGTTATTGGAACTGAAAATCTAGATCCAAGCAGTGCTTTATACTCGGACAGT
TCCAAGCTCTCCCCTGGAGACCTGGATTCCTATGGACCTGGATGGGGCTGAGGGACCTACGTTATGAAGAAGGGCCTGAGAGGATTCTGCTCATCAGGGAAGTTGGGGGCACATGGCCCAGGGAATGGCGCCGCCCAGTGGTTCCTACGGCCCCTGCACACGGAATCAGCCAGGACACTCTACCAACACTAAGTACGCTCTGCAGCCACAAAAACAGATGAGGTAGATTTTTACAAATCGATGTGGAAATGCTGTAGACAGGGAGTTGAGTGAAAGCTGT
CCAAGTACGTGGGTCACTGACAAGGTCCCGCCCCGGCATGAACCCTGCTCAGGTGTCCTGACTGGGGCAGGTGGCCACCCTGACTTTGGCCCGGCAGGGTGGGTGTGCACTGGCCAGGCTTCACGGCTGCGACTACGGGCCTGCAGGAAATGGCCACTGGAGGGCGCCAGACGCCCAGCCACGCTCAGACCACCCGGGCCAGGAGGGGCAGAGCCACAGGGACCTGGCAGGGTGCCACGGGTGTTGGGGTACTAAGGCTGTTGCTGAGCGCAAGCCATCAGCAGGGTCCTGTGTGGAAGGGACCCGCT
AATAAACATAATACCTGTGACGTTTAAAGTCTAGGTCAGATACTGTCTGCCTGATGTAGCAATTCTCTCAGGCTGTATCTGCGATACCAGTGCGGCCGGTGAAGAGGGCGATGGTGAATTGCACCAATAATGCTGTAGGTGGCGCTGTGTACTTGATGCATGTGGCCAGCGTGTCTCGAAGATTTCTTTGGAGAACGGATGGCGTCTGGCATCGTTTTAGTTAAACGTGATCTGTCGGTTTAGTTTCTGTGGAGCAAGTC
ACTGCCTTCTCCTGCGGTGCAGAGGCCTTGGGGCCACACCACTCCTACCCCATCCTCCTAGCTCTGGGGTGTCTGCAGGGAGGGGCACCTAGGATGGTAAGGAGAGCCCATGAAATTCAGTTCTGCTGCATCCCTGTCGCCCCCTAGTGACTGGTGTGGGAAGGACAGCTATCTGGGGAGAGACATTCTCCCTCCCAAGAGGCACCTCAAGACCTTGGCTGAGCCTCAGTTTCCCCATCTCTAACATGGAGCTGGTGACTCCTCAGCTGTCCAGGCCATGGTGGGGAGGCAACAGGTTCCC
CATAGAAACCTGAATATCAGGCTCCCCTTCCCTTCTTGGTGCCACAGCCTGGCCCAGCCACACCGATGCAAGAACAAAGGCAGTCTCCAGTCTGAAGGTCCAAGCCCCACAGCAGGGAGTTCCTGCCCCCTGGTGGCCAGAGAAGGAACGGGTAGCCTAGTGTGGACCCCAGTGGCAGCCTGGTAGCCACTGGGCTTGATTTGGGGAAGTCACTAGAGCTGGGTCAACCTCTGCTCACTGCCCTATCCTGATGGCTGGGCCAAGAGCAAGTCTCTGCCACCCTAGGT
GTCTACTGCCTGTATGGTAAAAAGCACACCCAGCACCCTCACAACTGTGTGAGCCTCAGCCTGGAAACAATGCTTCATTGGGCACCTCCCAAAAACACCCTATGAGGAAAGGAAGTGGCCAGTGTGGCAATGCCTGCAGGTGCAAAGGTCCAGCAGGGGGCGCCTGTTCTCCTGGCATGCTGAGCTGTGGAGTCCAAACAGCTGCTTCCACGGCCTGCCGGGGACAGGTGGGTATCTCAGGCTGCTGGGAAGTAGCCATGGGTGGAGCATGCATGGCCTGGGGCCATGGCAGGGATGCCACT
TGGGTCAGGTTTGGGTGGTGGTTGAGCTCGGCAGGTGGTATGGGGGCACAAGTGGGAGGTTTGGGCAGAGGAGAAGGGAGGGATGAGGGAAAAGGAGCCTCCAAAGAGACAGACCCAGAGCCCCACCTCGTGGCCAAAGCCTGCATTGCCGGCCCACTGGAGGCTGGTACACGCTGCCCTACTTAGCGCTGGGAGCTAAGGGTGACACTTTCTGAGTTTAGCCCAAAGCCCCTTAGCTTCCCCCAGCACACACCCCTATCTGCAGCTCTGCTGCAAACCGGGCCTTGA
ACCAAACTCGCCCTGCAGATCGGTAGTAATTGTGCGGAGATGATAGGAAACAGGAGAGGCCTCTACCGCTGAAAAGCACGGGTCTGAAAGGGCAGGTGCCTGTCCTGGAAACCACCTTCTCTTGGGGCATCCCCTGGCTGCCCTTCTGCCTGTTGCCACCAGGTGGGGCTCTCTCCCAGCTCACCGTTCTTCCTGCTTAGGACAGCGCCCCACGTGACGTTAGTGAGGCAATGCATGGGAAACTGCAGCCCAAACAGACTCCTCCCTGGGAGAAACCCCAGCCCTGCCCCTGCAGACCCTGCACCCTAGACGCCGTTCCAGGCCGGGTTCATGGGGATCCAAGAACTGAGG
GTGGCAAGCCGGCATGTGGGTGCTACAGGTCCCCAGTGTGACACTCAGTAGCCTTGCTGAAGGCCGAGGGTGCCCCTTAGGTGGGTTGTGGGCAGCCTCTGCTGGAGAGGGAGCTGCGTTTCTTGACCGCAGGCAGAGTGGGCTGGGTCTGCAGTTTCTGAGCTGAGCATGGGGTGCCCTCTGCTGGTGATGGCGAGAAGCTCACTGCCTTTGTATGGAGAAGGCTGCCATCCAGCCCCGCCACTGCCCCAGAAGGAAGGCGCCTGAGACCCCTCCTCCTTGGCCGGGAGGCCCTTTGCTGTGTCCCTGCCAAGAGGACCTACTGCAGTCCTTCCCGAAG
AAAGATTTTTGTACTTAATTTGGGTCCCACTGACTTTGTGACTTGTCTACGCTTGCAGAGCCGGCAAAGCGTGTTTGTTCAGCAATCCCAGCTCAACATCAGGCAGCCCCTGCTGCGCAGCTCCATCTGCTGGTGACACCTGCACACATCCCTGGAGCACCTGCTCACATCCCAGCTGTTCTCACAGGCCCCAATTCTCCATTTACACCTATGCACCTGCTCCCTTCGGGCGCTTCTGCACACCGCACTGTAGGGAGCATTCACCTGC
CAGAATGCTAGCAGGGGACCCTCCAAAGGAAAGAATGACAGGAGCCCTCAGCTGGTACTACTGAGAGGGCTTGGAGACCGCTGTGGCGGGAGTAGCCAGACTTCAGATGAGGTACTGTCACGCCCTCTGCTGGCCACAGAGCGGCTGTGCACACAGGCAGTGAGCTTTTCTGGGCATCCTGCGCTGAGCGGCCCCCACACTCTGACCCCTGCACCCCTATGATGGGCCACAGACCTAAGGACCCCCACCAAGCAAAGAGGGGCTCTGCTCCGCTTTCAGCC
GCCCCTTCCTCGCCCCTCCCCGCACCTGCCCTGCCCCCTCCCCGCCCCCGCCCCGCCCTCCCGCAAACGCCCCGCCTTCCTCCCAGCGCCTGCCTCGGCCGCGCCCGGGCTCCGCTTTGCATGGTCAGGGGCCCCCTCTGCTGGAGACGCGGGGAAGTGCAGCGCTCCGGAGGGAGAGAAAAGTCGGTGATCGCTGCGTAGAAAATCCAGGAATAATGGACCCTGGAGTAATGGACTTAGCAGGGCTGTGACATACAAAACCAATATGCAAAAGGATTACTGTGTTTCT
CAGACCAGCTCTGTCTCTGTGCACCCCAGGCTCCCTCCTCTGAAAATCACCAAGGAGCAGACCCTACGTCCATCTGTGACTGCCGTGATGCCTGCCTGCAGAGGGATTTGCTTCTTGCCTAAGATCTGGCACAGCCCAGTGGCGCTGCCAAGCCAGGCCACTAGGTGGTGTCCCAGAGCTCAGGCCCTGGCAGCTCCCAGGGAAAGGGCCAGAGTGGCTTTTCTCTCAGAACCCAAGAATGTGCCCCACCCCCACCCTTGGCCTGATTAAAAGGGAGAAGAACCACCCAGTT
TAGAGTGACAGGATCTGAACCACCTCCAAAGGCCGTTTGATTTATCACCAGCCCGGCTTCCCTGCCGCCTCTTGCTATTTATAAAGAGGTTTCCATTCCTGATGACCGCCTGCCGGCCTGCCAGCCTTCAGGGCGAGCGGTTCCCCACACTTGCCGCTAGGTGGCGCCCTCTCCCCACCAAACAGCACGGTCCCCGGTCCCGCCCCGCCATGGGTGGTCTGGCCAGATTGCGGTGTTATTAGGATGGAGGGTGGGCAGGTCCCACCACCTACCCCATTATTCAGACATAGCAACCCCACTGCCTGG
TCTCTCCTGACCTGGCAGGGGCTCGGAGACCCAGCGACCCCGCCCAGCCCGCTGCAGGTGGGCTGCTGTGAGGGGACCCAGTTCTCTGATTGGACTCCACCAAGGGGTCCAGACCCTGTCCACACTGCTGCCTGGCCGGGCCGCAGGTGGAGCTCCGGCGCCCTCGTGTGGCCCGTGTGTGCAGGACCTCAGCCGTGCTGCCCCATGGGAGGATCCAGGGAGCCGAGCACAAGATCAGCGATTACCCAGGTCACAGTCCCAGGATGCACAGAGCCCGCGTGTGGCACTAGGAGCGAGCCCCACCCTCGGCTTGGGTTTGCACGGTCCC
GGATGTTCTGCAGATCCCCACATGGGAGGAGATTCCCAAGTAGAGGCAGCCAGAATTCTGACTCCCTGGCAGCAGCAGGGCTTTCAGGCACCAGTGTCTGTGTTGTTAGAACTCAGAGGAAGAGGCAGGGGCAGCAGCCGACAGGGGGCAGCATGACCCAAGCAAGGGGCCTGAGGCCTCAGTGGGGGTAGGGCAAGGAGGTACCTCACAGGTGGGTGTGAGGCCCCCTCTGGAGTTTCTGGCCATTCACTTACCCACTCTCTTCTCCCCCTGACCCCC
AGCCAGAGGTTACTCCTAAAGTTCTTTTCAGGCAGCAACCATGGCAGAAAGAGTGGAGGGGTGGGGATGTCATACAGATGCCCCCAGGAGTGACAGGTGTGCCTGCCCGGCACGGTCCCCGTGATCCAGACAGATTGGGCAGCGCGCCCTCTGCTGGAGGCGGCCAGGGCTGTCACGCCTACACCCAGCCGAAAAAAGCTGGGAGGCCAAGGTAACTTCAGGGAGGCCCGGCTCTCCAGGCGCCACCTAGAAGTGGAGACCTCCCCAGACCTCAGAGACCAGCTTTAGATCTCCCTGGCAAGGTACACTGATGGCTGCACTGGTGCCCTTG
TCTGAGCGTGGGCATCTGCAGTGGGCCTCCGTGCCAACCCCCCACACCCCCGGCCCGATCATGAAGCGTGGCCCAATGTAAATGAGCCGTCTCCGCAGGACGAGATTGCCCCGGGCTGGGAGCACAGTGGCCAGGAGGCTGCTGGACACTAGGGGGAGCAGGCGTTTGGGGAGTGGGCCAGGCGGGCAGCACTGCAGAGGCAGACACAGGACACAGCTACACTCAGCCAGGTGGAATAGGAAGGGGTGACCCAGGCAGGGCCTGACGGGGTGACTGGACCCCACTCTACAGGGGA
TGGGAAAGAGCCTGCTGCCCGCCTGTCAGTGGCCCTGACCTGGCACTTCCTCTCTCCTTCCTAACCCTGTGCCTTTGGGATCAGTTGCCCTGAGGCAGAGAGCAGGAGAGGCCAGGGCTGTGGAGATCCTCCTGGAGGCAGGTGGAAGTCACCAGGAGGGGGCAGCGCAGCACACACCTTGGTCTTCTGTTTCCATGCGGAGGCTGTGGAGCAGGGAAAGAAAGCTGTTAGCTGTTTGCTGTTTGGGTGGTCCAGGGAACCAAGAACTTGAGCTCGGGTGTGTTTGT
GGGAATGAGTCACCTGAGGTTGGGAAGTTCTTCTTAATACCTTACCTGAATTCTTGCTGTAACCAAGGCAGCCTCTCCTCACCCTTGTCCAAAGGGGATGATGTCCACTCTCTCCACCTGCTGCCCAGGGATGCCGCCCCCTATTGCCACCTGCAGGCTGCTGTGGCTACTGCAGCACTTCCTCCCGCAGCCCTGGGACCTCAGGCAAGCTGAGACTTCTCGGGACCTTGAGTTTCCCCTTGGCAAGCTGGGTGTGCTGGTTCGTGCCTGCTAGGGTGCAGGTGAT
GTCGTGGCTCCGGGTGAGTGGAAACATTTGCCCCGCAGCGACCACCGCCCCTCCCTCCCCGACCTCGAGCCACAGGACCAGGGGACGGGGCTGGGCTGCGCTCTGGGCCCCGCGATGCCTCCGGGAGGCACGGCCGCCCTCTGCTGGACACGCCGAGGAGGCGCTCCACGCCAGGGTCTCAACATCCTCCTGAGAACAGCCCAGCAATGGGGCAAATAAACATCAAGGACCCCCTAGCTGAGTCCTGATACCTGTGAAACAAACAGGACACCCCGTTACA
TTGAGGCAGGACCCCGAGTCTGGGGACTATGGGACGCAGGGTCCCGCCTCCAAAGCGGGATGACTTAGGTATTGGAGCCAGCGCCGGCTTCCCCTGCCGCCCAAGCCATGGCCGTCCCTCTACCGCCCCCTGTGGTCAGGGCTGGGCCTGCAGGCGTGGGACAGCCTCTAGGTTGGTGCAGGGGGTGCGGGGAGAGGGAGGCAGTCAGGCCCAATGCGGAACCCTTCGTTGATCTGGCAGCGGTGGAGATGTTGTTCCACACTAGCCGATTTTCTAGGAAGGA
ACTCAGCTTCGGGATTTGTTCTCGAGTCTTCCTTGAAAAGCATTTGTGTGTGTGTGTGTGTGTGTGTGTGTGTGTGTGTAAAAGCCTCTGCTAATGAACGTTGATGCAGTGCATCTGCCCACCAGATGGCGCAGTGCTCCCGCTGTTCCGAGGCTCAGCTACCCTGAGGGAGGCAGGGAATTTTGATCAGCTTCTGAAGAATCACCTCATCTCTCCCCGCAGAGAGCACAGAGCACAGGACTTCACGTTAT
GGTGATGCCATTACAGGTTCAAATTTGAGGACCACTGGTCTAGAATGGACTCCCTCTCTCCCACTCCCCCTTTCTCTCTCCCCCTTCCTGCGCTCACTCCTGCTCAACGGCACTTCCTCTGTGCAGCTGCTAGTTCTGAGGGCTGCCACCAGGTGTCAGGGCAGCCTCAGGAATGTTCCGGCTGCCACACCTCCCTCGCCAGCCTGGCCCCTGCTACATCTCAGGAGAGGTCCTGAGAGGGTAAAGGGCTTCTGAGCTTCTCACAGGATGAATGCTTCCCTGTGCTT
TCTGACCCATGAACCTAACAACAGCCAGAGAGAGCCAGAAGCTTTCTTGCCTGCCTTTGGCTCCTCGTGGTCCAGGGAGGGCTGCGGTGGGTGGGAATGCCTTATGACACAGGGTGACTAGTCTCTGTGTTTACACCAGGGGGAGCAATGACTCCGTGGCTGAGAGGGGCTGGCTAGAGTCTGGAGTTTCCAAGTGTCCATTCAAAGCAAAATACACAATTCCTAGGCAGTTAAATTTAGAAGACTCTGTATTGAACACACTT
GCTATGATGGGCTCTGACCTGGGATTCAGGACCCACTGCATTTGACTCTGAATCCCAGCTCTTCGCGAATCATGAACGCATGTTGGCACCAGATCCTCTTTGAGCCCTCCAGTGAAGCCTCGGACTCACCACTAGATGGCGTCCGAGCTCGCGCTCTCCACCGCGGGGCAGCAAGGCGGCAGGAAGCGGTCCAGAGGTGCCTCAGTGGCCAGGGACAGGGAGGTGACAAGAGTCGCCTCCATCAGACACGGCCACTCCCACCCCTGGTT
TCAGAAAATGTCTAAACACAGGAAAGGATGTGTCATTAATGCAGCCACTGTGCTCCTGACCAGAGGCAGGGGGATGGCCCCACTTGTCCTACCTCACTTTGCACCCACAGTCCCCTGTGTGCTGCTGCCACCTGGTGCCCATCTCTGCTTTCACGTGGGCACAACTCAGTCGTGCCACAGGCCACTTCTGCCCTCTACTGCCCATTGAGAGACTTCCTGAACTCTTACCCATCAATGAGGCCAAAGAAACTGGACAAGAGACAAGCATTTTTCTGATAGCCCCCTTTTGCC
ACTGGCCTTTCTCCATTTCAACATATTACCCTAGCCCCAGCAGCCTGAGACACCCAGATGAGAGGCCGAGGGGCTGGGAGCTCCCAGGGTGTCCAGCAGGTGGGTGAGCCCTTCCTCCGCGACCCACCCGTCCTTCCTCGCCTCTCCTCTGGGGGCGCCAGGAGCTGCGCCTGCCACCTGTCCCTGGTTTCCAAGGTCTTGGTGCCTGTTTGTAAAGACCCAGCAGAGATGCTCTGTAACACTCACTGCCTGCCCCGCGTCCCCCGAAAATCCACTGCCTGCCCCGCGTCCCCCGAAAATCCCCACTGG
CTCATCTCTCCCAGTGTTGGGACTGATGACTCCTGCACTACTTGATGATCTCCGGTGCCTTGAGGGGAGGACCATGGACTTGGCTGGTTTCAGCAGCCCAGCGGATTTCAGCGTTTGACAACCTGGAAGTTCTGCTGCCCCCTCACGGTGGGAGAAAAGCGGTGGGTCCTGCACAGGCCGAAGAACCACTAGAGGGCAGCAGCACACGGGCTCCATAAGACTTGCTGCGTGTCGACCCTGGCTCATACAGTGCTAAGAGAATTGATCAATGCTGTCGTTCTAAATTCAGCTATGATGAGGTGGTGCTGCTTTCCACAG
TAGCTCTTTTAGTTCTGCTCCCCACAGCCCAATGGACAGTGGTGTGTTAGCAGCTCAATCAGCCCCTTGCCCTGCTCTAGTCCACGGCTGCGGGACTACCTCGGCCCCGCCACTGCTTCCGGTGCATGGAGCAGCTGCCCTCTGCTGGCAAAGGCAGAGGGCCACAGTGTTGCAGCCTTTCCAGGCACCCATGTTTGCTGGGTCCTGAGCTCTTGTCCCACATTCATGAAGAATGAGGTCATGCTGACAACTGAAGGGTGATCAGGGCAGAGAATTTTA
GACTCCTGCTTAGACACTGAGGTCTGTGTCTTGGGGGTGCTGCAGGGACCCTGTGCTCTGCACAGCCCCAAATTGGAGCCAGTGCAGCTCATGATCCCCAGCTCCACGGTGCAGCCCCCACTGGGTGCGGCCCCTTTAAGTACAGCCCCTTCAGCTGCCATCAGGGGCAGCACTGAGCAGCCAGGCCAGGATCCGCGCTGCTGCCTGGAAGCTTCTGCCCGTGCCGGGGACGCAGCAGTGCCGGGGACACAGAGGAGCCGACCTGGGGGTGGCACAGCCCACCGGGGCACAGCCAGAGCAGCACCCAGGTAAGGGGCTAGGGGCCGAG
TGAAAGGTGAGCCAGACCCTTGTCCTCCCGCCGCCCACTGGTGGGACGTGAGGCCAGCCAGAGAGCGGGGCTGGCCAGGTCTCCCGTGCTGAGGCCGTGCCACGGTGCGCTGGGGCTGCGTCCGCTCACTGCGCTCCTTGCCCTGCAGTGATGGCGAGCGACCACCGAGAGGCGCTGCTGGACAGGGAGAGCGAGAACGCGTCTCTCCGGGAGAAGCTGCGGCTCCGGGAGGCGGAGATCGCCCGCATCCGGGACGAGGAGGCCCAGAGGGCGAGCTTCCTGCAGAACGCCGTCCTGGCTTACGTGCAGGCGTC
TGCGTCTTGCACAGAACGGAGGGTGGGAGGACTGTGCAGTGCTCTCTTTGGGCCCCAGAATCTGAATGCCCTTCCAGATACTCAGGTGAGGGCAGCAGCCCACCACGGATGAAAGTCACTGGTCACCTCCAGGCTGTCTGCCCTGGAAGAGTAGCCTTGGCAGGAAACACCGCCCCTGGTGGCCACACGTGAGTATTACAACCTGGCGGAGCTGGACCCAGTCTCAGAAGGGGACTAGCAGGCAGATAGGGGGTGATCTTACACTGGTTGGGACTGACAGCCTAGGCTCAGCCTGGCTCCTATCTTCTCTTCCAGACCACACCAGCAGAGGGGCTGTCACCTCAAAGAAGTCACCTCCGCCAAGGATAAAATCCACTTGATCAGGAT
CCCTACTCACACACCCCACGTGGGCCATAGTGGCCAGGAGGGGCCATCCCAGGGTTTCAAAAGGGGGAGCACGCAGGGCCCCCACCTCACCCACAGACAAGCCCTGCCCTGCCCTGCCCCGTGGGTTCCATTTCCTGCGCCCTCTAGCGATGGCTGGTTGAACTGCTCCTTCCCAGGCCTTGGGGGCCCTAGAGGGCAGGCAGGAGCAGTCTAGGAAGAGAGAAGGGCCCCGGGGGACCTGGGACTGGACTGAGAGAAGGACTCCAAGGGCAGGGGTCCACACCTGACCCCTG
CAGAGAGGGAGACAGCTGCCCTTCCTGCTACCACGGCCCTGGCCTGGACAAGTAGAGTGTGACCCTCCTCACAGCCAGCAGGGCCTGTCTGCAGGACAGCCTGGGAGTACAGAACTGTCCTGGGTCCCCCGTTTGGTTTTCAGGCCCTCTTCCTGGAGCTGGCTGAGCAGGGTTTCCAGGCATCCAGCAGGTGGCACTGTCATCTGGGCTGGAGCATGCAGCCAGCAGTTCCCTTTTGCAACTCAGTTGCCTTGGCTAAGGCCCAACCAGTCCCAAGTGCTCAGGACAGAGGCTGGACGGGCTCCTTCCTGCACCCCTGCTCTTGGGACACAGTGCC
TGGTGGGGCACCCTTCGGAGTTGGCAGCAAACCAGGCGGTCGTCCCAGGTGAATCCTTGAAGGTAGGGCTGGCCCTACCCAAAATTATGTACTCCATGCTTGGCTCTACAGCACCCTCTTCCTGCCAAGTCAGGCCACTACCACTGTCAGTGCAGCCCAGAGACTTGAGCACCCCACAGTGGCCGCACCTCTGCTCTGCTGGCCCCAAGTAAATGGCACACACAGCATAGTGGCTCCAACACTGAAGATTTTTCCTGGACACAGCAGCCCGTGGCCCTTTGTTGAGCCACACAAAGACAAAGCAGCT
ATGAGCCTGTGCGTGGTGGACGGCGTGCGCGACATGTGGCACCGGCGCGCCTCGCCCGAGCCCGACGCGGCAGCTGCCCCGCGCACCGCCGAGCCCCGCGACAAGTGGACGCGGCGCCTGAGGCTGTCGCGGACGCTGGCTGCCAAGGTGGAGCTGGTGGACATTCAACGCGAGGGGGCGCTGCGCTTCATGGTGGCCGACGACGCGGCCGCGGGCTCCGGGGGCTCGGCTCAGTGGCAGAAGTGCCGCCTGCTCCTGCGCAGGGCTGTGGCCGAGGAACGCTTCCGCCTGGAGTTCTTCGTGCCGCCCAA
CTTGCTCTTGTTGCACTGAAGCTTTGAGAACTGCTAGAAGCACCCGCGCTGCGGGAAGACAGCTGAACATCCTTGCCTCTCCAGGATGCCCTCAAAGGAGGCGAGTTGCTGCTACGCCGCCCTTGACCTCTGCCTTTGCCCGAGCGCTCTGCCCTCCTCAAAACGCACGCGGGCAGTGAGGGGCTCATCGCCTGGCGCCGCCGGTGGCGCCGGCTGCCAGCAGAGGGCAGCATTGAGACACGAACGAGGGAGCGCCCGCGAGGCGCCGCGGGGGCAGCGGAACCGCAGGACCCCAGCTCCGTGGCGGCTCCAACCTTTCAAGCGACTCCCCCGGGAACCCTTTCTGCCGGGTGTGGGCT
CCGCAGCCGGGCCTGTGTGAAGGCTGACCGCCGGCCGGCCGCCGGCGACAGCTTCCGGGTCGACGTCGACGGGAGCGAGGCATGCTGGGAGAGCGTCCGCGCGCGCCCCGAGGAGCGGCGCTGCCCGGCGCCCTCTGCTGGCGAGGAGCCGCCCTGACGGCCCTGCGCGAGGTAGTCTCTGAGCCTGAGCGTGAGCCTGAGCGCGCACGGGGCGCGTGCTCGCCAAGAGCTGGCGCAGATTTCCGAAGTGCCACGAAACAGCCGCCGCAGCAATCACCGCTAAGACCCAGACTTCCAGG
AAGTCAGTGAAACCTGCAAATTCTCCTAATCACACTCTCTGGAAGACCAGCCCTGCAGGTGTCACCGCCCACTCTATGCTGTCTCTCCCTCTTAACCACTGGACTATGACAGCAGCACATCACAGGGGAAAACAGCCACCAGCAGAGGGCAGTCACAACACCAGTGTGGCAGGAAATACCAGCTGAGGACTCATCACTTCCAGCTCCCAACCAGGCAGGGAGGTTACATGACACCAACTCCGACACAAAGAGGAGATCTGCCTTCGTGTCTCTCCGCTTTGCCCAGCAGGAACC
TGGGACCCCCAGGCCGTCCTCAGGCTCCCCGGCCTTTGGCAGCTTGGGCTGTTCTCCTGGGCCTGGTCCTGCCAGCCCTCCCTCCGTACTGGGTCCAGGGCTTAGCGGACGCCTTGAGGCCTGCACGCCACCTGCTGGCCGCGCCCCGCCTCGCGCGGTCTCCAGCCGTCCCTGTCTCCCTCTTTCAGTGGTCCCTGTCTCTCCATCTCTCTACCTCTCCCCCCGCCCTGTCTCTCCCTGCCCCTGCCTCGTCTTTGTCCTGCCTCTCTGTCCCGCTCTGTCCCCCTCTGT
GCGGCACCAGCACACTCCTCATCCTCTAGGATGAGCCCAAGCAGAGGTGAGAGAAAGCCTCTTGCCTGTAAACTCGTTGCAGGCGCAGGGATGGGCTGGTTCAGGGAGGAGGGGAGACTGTGGGCGGCTTGCGCAGCACCCTCTGCAGGCAGAGCTGGTTACATGCAGCAGTGGCACAGGATCAGCAGGCAAGGCTCCATGATGCCCGTCAGAGGCCACCCCTCCCCAGCCCCCTAGGCCACTGTGTTAGATTCTTCACGACGCCTGTCAGAGGCCACCCCTCCCCAGCCCAACAGGCCATGGTGTTAGCCTCTCCACGCTACCTCCCACAAG
TGCAACTGCTCTGCTCCACGATCTGTAGAGTCCCTACACAGCCCTGCTGGGATGACCATTTATCTCCTCTGCACAGGTGAGGCCCAAAGTTGCACAGCAGGGAGCAGACATTCAAATTCGGTCTTCCTGCCTCTGCCACCCTCTGCTGGCCGCCTGTGGTAGGACCGCAGAAGCTCTTGGGATGGAACTAGCTCAGGAGCGCCTGCTGGAGTGGAGGCAGGCAGAGGGCTGCTGCCATCTGCCCATGCTGTGTGGCGGGGACATGGTATTACACCTCCCTGGGCCTCAGTTTCCTTATCTGTAAAAGGGGATATTGCCCACTTCTCAGTGCCTTGGTGAGGATGGATTGTGGTGTCAGCAGGATGCCTGGTACATGAAA
ATGCCACCTCCACCTCTACGTAACCTCAAACAGGCGTCATCTTGTCTCCTGGCCTCAGTTTCCTCATCTGTAAAACGGGGACACATCAGGATCTGCCCTCAGCAAGTTGCTGAGTGCCTGCCCTGAGCAGCCGGTAGGTGGCGCTGATGGGCTGGTGGTTGGGTTGGGGGAGGCTCGCATAGGGTCTCTGGAGGTCCCAGTAGGGCACTGGGGAGACCTCCCCTGATTCCCTGGAGGCAGAGCAGAGCTCTTGTCTTTGCAGGA
ATACTGACTGGACTTTTGATCTAAAAAACAGTTTGGCTGACTTGGAGTGATGGAGTTACTAGTCTCTGTGTCAGGGACTGCAAATGCTGGGCCTCCAGCAGGGGCAGGGCGGATCCAGCGAAAGACAGAAGTGGGTGGGCCCAAGGGGATGGAGAGCTGCAGAACACAAGTCCCGCCTCAAGGGGGCAGCAACTGCCCAGAGTCCGCTGACGGCCGCTGGGTGGGACTGCAAGCCCAGGGTTGCCAGATCTGTCAGCTTTTTTCAAGATAAGCTTGAAATCAGATTTTCACATGGAATTGTCAGCTAATTCAACAA
AATGCTTCTGGAGTCTAATCTTGAGCCAAATTGACTAAAAAGGACAGCCCGGCAGAGAACGTGCGTGATGTGAGTTACTCTGGCACCGAGAAACCTGTTCTTATCTGGCAAGTACGCCCCCTGCTGGCCGCGGTGCTGAACTCCGCCTCTTGGTCCTGCGCCAGACAGCCCTCGGAGCTCTCTGGTTTAGACCGGGGGAAGGAGAAAGGAGCTCTGGCAGAGCGAGTCCCTTGTAAAGCACACAATGGGAGCAAAGGGTGCCGTCACA
TCAAGCTCCAGCGCCTTCATGCTGTCCAAGGCAGCTCCTGATTCAGGCTACAAAAGACCTCTCTCATAGCAGAAGCCTGGGATTCTGGAGATGACCCCGCAGCAAGCCAGGGAGCCCCAGTCACACTCCCTGCATCTGCCAGCAGAGGGCACCACTAGCCCCTGCGTGGGACAACCACACCTGTGCCTCATGCCTTAGTGGGGCAACTCCCCCAGGGCAGGAGGCTCCTGCTCAGGCCTCCCTGCCCCCATCCACGTGGACCTCAGAGCATGATCCCCTACTGCAGGCGGTAAAAGCA
GTCAAGACACAAGCAGGCCCTGCGGACATCCAAAGCAGTGACTCTGCCCCGGCCCAGCCTCAGGAAGCTGGGTCCTCACATTCCGTCCACCCCATCTCCGGGCTCCAGGTGCCAGAAATTTTCCACCAGCGGCCCCGCGGGATTTTGCCCAGCTGCTTCGTGCCCTCTGGTGGCTAAGGCGTGTCATTGCAGTGCCGGCCTCCTGTCATCCTCCCTTTCTTGTCCGCCAGACCCTCTGGCGCCCTGCTTACGACTCAAACAGGAGACAGTGCTGATTCATTTCCAAGCGGCCTTCCTACACCCACACCTGCTTCACATAGATGAGGTTTCCCGGA
GGTGTGGCCTCTGCCTCCACATTGGAACAAGGTGAGGCAGAGGGTGTCGCGTGGTCTTCTGGGAAATGTAGTTCGTCTGCCAGGCCGGAACCACCGCTCAACCGGCTCGCGAGACTATGCACCCCACAATGCGCCGCGCGCGCAGCGGCTAAGCGATGCGTTGCTGCCTCCACGTGGTGGCTGAGTGATCATGCTCCGGTTTGGGAATGGGGCCCAGAAGGGTAGGGTTAGGGGCGGGGACGGTGCTGGGGATGCTGAGGGTCGCCCTGGAAACCTCTGGGAAGATTTTCCAGAGGGTAAGTCCCCTGAACCTGGC
CAGAGACAGAGACAGACAGACAGACACAGAACAGCTCCTCGGCTCACAAGGCCAGGCCTGGGAGGCTGAGCCCAGCCCAGGGGCGTCTGCTGAGCCCAGATCCCTGCAAGGCGGGGCTGCCCCCTGCAGGCCAGCTAGAGAAGGTGCCTGCATCCCCGCCGGCACACACACACCCCTCAGGCGGCATCCAGCACAGGACCTGTCCTGCTTATTCTCATGGATAGCACCATGTCCTCTGTCAGATGCATGCTGGACACTTGCATAGAAATAGTGCAGAGAGAC
TTCCTCCCTCTTCCTCCCCCTTCTGCGTGGGGAGTGCTCTGCGTGTCATCCCTACTCACCTCTCCTCGGGGCCTACAGTTACCTCCTCTCCTGTCTCCGCAGGACCCAGCCAACCCTTTCTTCCCGTCCCCAAGGCTCCACTTCCCCCTGCAGCCACCAGGTGTCAGCAAAGCATCATCCTTGGGGCTCATGGCCGGGTGGCCTGAGCTGCGCAGGCCCTGTAGGAGCCTTGGGTTTCAGGGGAACTAGTTCTTGGTGTTGGAGAGCCGGACTCAGCAGCCAGACTAGTCCCTGGGAAG
GTGACCCTGATCTGAACCAGCCAACAGTAGAAAGTGTGGTTCCCCTGCCTCCGTGGATTCTACTTTTGCTTCCCCTGACTTCATCGCCTTCCCCAGACAAGCCTACAGTAGGAATCCGCTCCTCCTGCGACCGCCACCTGCTGGCTGCCTCCCAGAACCGCATCGTGGATGGAGCCGTGTTTGCTGTTCTCAAGGCTGTGTTTGTACTTGGTACGGGGGTAGGAAGGGAGTGGTGCCAGAAGTGTGTATAGGGTGGAGTGCCAGCTAAACTACAAGGGACAGTCTTTCTCCCTTCTGAAGGTGGTCTC
CTGGAGAGTTTGACGGGGAAGAAGGCAGAGGCAGTGGGATGGAGAAGACAGAGATGAAGTTAGGAGACCCTGAAAGCTCCCCCAGCTGACCACACCCTCTAGGTCAGCGCACTGGCAGCCAGCAACTCTGGCTACGGCCACCAGAGGGCAGTGTCAGCCCGTATACCTCCCCACGTGGCTTCCTCACCTACAGGCTCAGTCGCCCCACAGAAAGTGGAGTAGGGACAGAGACTCCATTTTACAAATGGAGAAACCAGGGCTCAGGGCCCGTCATTCTGGAAGT
ATGTGATAGAGAATCTTTAGAGTTTCCTCTAAAGAAGCATTGCAGCCCCAAGTATCTTATCTCTAAGGGAACCTGGGGGTGTGCAGATTAGCCTGGCTTCAGGGTTGTTGTTCACAGCTCAGCAGCAGAGGGCGCTGCTCCATAGCAGATGTGCGGTGGGGGTGGCCACACCAGGCAGCTCTCTTGGTGCAGGGCCAGTGCCTCCCAGGGAAGCACTGCTCTCCCAGGGAAGCACTGCTCTCCCCAGCTGTGGGAAAGAGGAATATTTAAGTACGTG
ACAGAAGGCAGTAGGAGGAGCTGGTCTTCCTGAGTCACAGGCAGGGAGAAGTGATGGAGGATCTGTCTTAGGGGACTCCCCAGCCTTCCTCCCAGAGGGGTGGTGTCTGGGAGGACCTGCAGAGGAGCTCCTGCCTCTCTGCTCAGGCCCCTTCTCCAGCGCCATCTTGTGGCAGCAGAGAGCAGGCCCTCTGCAGAAGAGAGCCAGGGGCATGGAGAGCTCAGGCCTCCAGCAGAGGGAGTGCAGATGTGGGGAAAGCTGACCCTGGCGCCAGCTGGCCAGGGCCATAGGACGGGGCAGTCCACAGCAGGCTCACACCCTGCCCTTCAGAGTTTCAGCAGTTGATGCTGCTTCCAGGGCCTTGTCC
AGGCCTGTGGTCCAGTTTCCGTGGTCTCGTGGCAAAGCTGCATCTCCAGCAGCAATAGATGCTTCCTTCTCCCTCCTCTGGCCGGCCTGCCAGGCCAGCCCTGGAAAAAGGCGGCCTATGCTGCCACCTGGTGGCCACTCACAGGCAGGGGAGGGTGCCACTTCTCTGCTGGGAGCTAGCTGCATTGTCCTGGTAACTGATGGTCTAGACACGGGATCCTGTGCCTGGGTGGGGGTTGCCCTGTTCTGGGGCATTGACCCCTTTGGGAATCTGGGACTATTAA
ACTCGCAATGCGCGCAGAACAAAGGCCTCTCTCTCTCTTTCGCCACACTAAGGGCCAACATGGTCATCTCCAGGTGCGGATTCTGCCGTAAAATGCGCCCCTGGCGACTCACGACCAGGACGCATTCCGCACCGCTCCCCCACGCCCCGCAGCCCGCCCTCGAGGCTGATTGATTTGTGCCAGTCTCTACCGCCATCTGCCGGCAGCACTCGGTACACCCGCGCCCTGGAGGTCGCACGCGCTGGCCAAACGGGCGCACCAGACACTTTTCAGGGCCCTGCCAAAGACCTCCCAATGTCTACTGGCGTCCCAGACACAAGAGATCCAGGCCAAGACTCACACTTCACAA
CCTGTTGTGTGCAGGGTCCTGCCCAGCATGGGGCAGGGTGCCCTTCATCTACGAAGCAACATTGGCCTGGCCCTGGCACAAAGATGGGCAGGCGGCCCGTCAGCAGGACTTGAGGGCAGGCAGCTCAGCGCTGCGATCACGGCGCCCTCTGGAGGCCGATCTGAAGAATGCACTTCCCGTGGGACGTCTGTCCTGGGCAGGTGGGCGCCCTGGGCAGGACGCAGGGGACCCTGCTTTGGCACAGATGCTAGAGCCGGATGTAGTCATGCTTCCAGGGCACCCTCTGGGCCCAGTGCCCCACAGCCC
CAAGGGGTCGCATGGCAGCCAAAGGCCCCTCCCTGAGAGAAGCAAAAGGTCAGATGTCTCCTTTTCCTCTCCCCTTCCACCATCCTCCCCCTGCAGAAACATTCGCCGAGGAAGGTACGACCCGACCCAGCAGGGGGCAGTGTGATGCCGGCCACGTCATCCCTCCCGCTGTCCTTGTCTCCTCCATCTCATTCGTCACCCCGCGTTCTGTTGATGGGGAGCGGGGGCTGATTCCCCCACCCCTGCTGCCAGGCTGTCCCGGCAGGGGTGGGAGAGCCTCGCTCAGGGAAGAAGGTCCCAGCTGCCCTCGCCCTCGCCCGCTCAGGCCACGTCCTTCTCGACTGCCCTGCTGCGGCCAGGCCCTCCCCTGCCACCAGGTGGAACTGGAGCTGCGCCCCTGGCAGTCCCCATCCCCGGGAGGGCCCTCCCTGTGCGTCCCATCTGTTTTGTCTTCCATATCACCACTGTCTGACCTCCCGCAGATCCCTTCCCTGGCCAGCCTGTGACTTGCCG
AGCGTCGGGGATTAGACGCGTGCGCTGTCTTGCGCAGGAGCTGAGTCCTCAGGGTCCACAGAGAGAGGAGGAGGGCGTGGGGTGCGCGGAAACGCAGCGCCTGCCTTTTGCCCTGACCCCACAGCACCACCTGGTGTCTCCCGGGACGGCGCAAGCGCCGCGCTTGCAGATGCTGGGCCCCCTCCCCGTCAGCCGACCCTCCTTCCCCAAGTGCCTCCCCTGCCTGGTGTTCCTCCTTCCTTGATGCGCCCCTCTGGCTGGCCCTTCACCGTCCAGTGAGTGCTTCCTGGCCTGGCCGCAGCTGGCTTACAGCCTACTGCCTTTACCCAGGTCTTATTCCCAGGAGGTGCGTCAGGGCCCCTTGCCCACCGTGGGGCTGCACTGAAAAACAGTGGCCCGGGAGCAAGACAGCTAGTGGTGCAAGGCACAGGACGGTCGCCGACAGGCCCTCCCGATCAGCCAGCAGAGGGCAGCCTCTCTCCAGCTTTGGGCCCCAAAGGCTCCCATCCGGGCCACTCCTGTAGGCCCCTCCCAGACAGAAGGGTCCACCTGGGTGTGTGGAACCAGCCGTCCTCCTGGCTGCGGAAACTTGTCCGGAGCACCTTTCGT
ATCTGTGAGCCTCGGTTTCTCCATCTGTAAAGTGGCGGGGGGGGAGTCATTCCGAAGCCCAACTGGAGATGAGAACTCTTAAAGGCACCGTGGGGCACCTGGTGGATGACCCCAGGAAGCTCTTGCGGGGCTTGAGAATGTGTGGCAGGGAGGGAAGATGTCCTGCAGGGGGAGCCCATGAGCAGGTGGCTCCGTGGGCACCTGGGGCTCAGTCCAGACGCAGCGCAGCCTAGTGGGTGCACCTGGGAGTGGTCTGCCCAGGGGTGACGCTCCGGCCAGCCCAGGCTCAGCCAGGGGGCTCTGGGTGACAGTGTAGGCTCCAGGCTGAGGGTTGCCCTGCGGGGTGCCAGCTCTCCTGCTAGTCCTGCCCTGTGTGCCTGCTGAGGCTCAGACAGGGATGTG
TTTATAACAAAACTTGTTCTTCATTTCTCCAGAGAAAGCTTTTGTTTTCCAAACAAGTACTTCTTGATTATTTTACCAGGGAGTGCATGGTTACCATCCTGTAATGTCAGCCCCATGCCAGCAGATGGCAGTCACACCACACCACGCTGTGGCAATCAGCTAAGCTTGAGAACACCAGGAATCTGTCCTTTTCACAGAGGAAGGGTCTGATGTGCTCTGTGCCATGGCAGGAGGGGTAACTAGCACGGAGATGAA
CCACACGCTGCCTCTTCCTAAGGCCTCACATGCAGCTAGCCCTGCTTCTGCGGAGCAGCCCTTGGCTGAAAAGCCACTGTGACTGTAAGATGGCTGGTCACCTTCTGGAGTCAGAGCACTGCCTGCCCAGGCCACAGCAGAGGGCGCCACCCCAGGGCTGGAGGCAGCAGCAGTCACATGGTCAGCCCTAGAGCCTGGGGATGCTCCTGGTCTTTTCGTGAGCTCTTGTCTAGTTTGCTTGCCAAGATCTGGATTATTTGAGAAATAAGACAGA
TCTGGGATTCCTGAGGCCACTCCTTGTGCAACAGTCTCAGTTTTGCCAGAAATAACCTGGGGGACTTGAGGGGAGCGGGAGCCCATTGCGTCATAGTTGCTAGGCAACCCCCAGCCTGAAGGAGCGCATCGTCCCCCGTTGCCCTCCGGTGGCCGCTCTCGCATGCTGCAGGCTCTGTCCCGACTGAGGAATAGCAGCACTGCCACCTGGTGGATCCGCGGCGCTCAGAGAGCCCATTCAAGCGCATCCAGTTCCTCCCGCGGAGACCAAGCCCGGTCAGGCAAGTTCCGTGTTCTGCAGCTCTGGGCAGCTCAGAGCTTCTGAGGCTGGGGATCCCTCAGCTCCACGTTAGCGGTTTCCTCCG
TGAGCTGCCCTGAGCTGAGACCCATATTTAACTCCTTGTCTGAGCATCTTCTGTGCTCAGGCCAGAGCGACAGCCTTGCGAGGCTAGCGTGGGATGGTCTGGAGACAAGGTGGCAAGACTCAGGCAGGAGCTGAACAGCTGGCGCCTCCTTCTGGCCTCGCAGGGCTGGAGCAGGACTGGGGAGGGCGGGCTTGTGCGAGAACCTCTGCCCCTGGGCTCCCAGGATGTGACCCTCCCTGCCAGAGACCCTTAACCCCGGACAGCCCCAGCTCAGGAGAGCTAACAGTGAGCGAGGGAGGCTGTTATGTAACCGACTGAACTCCTCGTCAACACTGGTGACTAATTCCGACAGTCTCGGCCAGTTGTGGCTGATTCTCACACCCTCTGCTGGATGCATCTCTCCGCTTCCTCCCTGGCCCTGGCCCCAGCCCCACCAACCTCCACCACTGTCCCATGCTCCTCCCCA
GAACCTGCACTCGTTCATTTAATCCTCCCGCAGCTATTCCGCTAGGCTGCCCTCGCCCCCACTTTTCCGATGGGGACGCCGGCAGGCGAGGGCACTCGCCCCAGGCACACACGCTGGCTGCCCGTCTGCTGCGGGTTCCTCGGCGCGGTGCTGCCTCCTAGTGTGCGACGGGCAACGCCGGTGCAGCCGCGGCCAGTCCCTGCAGGGCCCGGCTTCCCGGCGCGGTCCTTTCCAGGGGCTCCCCGTCCACGATCCACAAACCTGCCAGGATTAGAGGGCTGGGAGAAAGAGCT
GCCGCGGCGGCGGCGGCAGCGGCGGCGGCGGCGGCGGCTGCGGTGGTCCCTGCGGGCACTGCGGCGGGGGTGGCTGCGGTGGTGCTGGCGGTGGTCCGGCGCTGTTCCATGCCGTTGGGCAGGAAGCCGGCGATGATGGGCACCGGCCAGATGAGGGCGGCCACGCTCCACACCACGATGACCAGGGTCATGAAGCAGGCCACCAGCGTGGACTCAATGGGCTTACGGTTCAGCCGCCAGCCCGGCTCGCCCTGCAGCTCCTCCAGGCTGAAGTCTAGGCAGCAGAAATGCAGCGGCTCGCCC
GCACAGAATCCAGTTTCAGGGGTAGTTTGGTACTTGGACCCAGGTCCCAGGGAGAGAGTCCAAGGAGCCCTTCTCTGGTCTTCCAAGGAGCTGCTCTCCCCAAGCTCCGGATGGAAGGCGTGCCCATGGCAACCGCTAGGTGGTGCCCGTACACCACCAGCCAGGTCTTTTTTTGCCAAAAGTAGATCAGGCCCAGAGCTGGGCAGAACTGCCCCTGGGTCAGGAGAGCAAATCGTCTCTGTCTTTTGGTCCTGGCTCCC
GAGAAGGTAGCAAAGTCAATCTCCCAAGCTTGACTCTCCACGAGAAGGTAGCAATCTCCCGAGCTTGACTCTACATACCGCAGGGATTATTCCATCCAAATCAGAGGGTGGCAGCAGCGCCGCGTTCCGCTCAAGGCTGCCAGCCTTCTGCGACTCCACAGCCCCACCTGCTGGAGGCTGCCTTGCACACAGCCTGACAGTCCACAGCCCGCCCTGGACTACTGCTCTCCCTGAGTCCCAGACGCCACCCCTCTGGTAGGTACCAGTACAGGCTGGTAGCCTCAAACTTTGACTGAGAGAAGCATCTTTATTTCTTTCACA
CTCTTCCTCTCTCAGGACTCCAGCTTCCACAACTGAGCGGGGGGGTGGGGGGAGTTGCTCAGGAGATGATGTCTGAGGACGTCTCACCAGGGACACTGGATGGGAAGCAACGAGCTAGGCTGAGAAGCGCAATGATCATCCTGGCCACCAGGTGGCAGTCTAACTGCAGCCAAGAGCCCTGGCTGGGCCGACGGTGCTGCCTGCCTGAGCTGACGCTGGAGATGGACGCAGGACCCCTGCGGCCTGACTGGAGCTCAGCGAGCCGAAGGGGCTGGTGGAGAAGGGGCTGCTGG
GGATAGCTGCACCGCATCAGCAGAACAATTGCAGTGCCTTTACAGTGAAGGAACACAGGCTCCAGCTGTCAGCTCCATCTCAAAACCTACCCACCCCACTCATCCTGCACACGCTGCCCCAGCCCCATGCCCCAGAGGCTGCCCAAGCACCTAGCGAAGCCCTCCAGGATGCTTGGCTCTGGGCCTGTTGTTTCAAGCCCTGCCCTGCCTTCTGGCTGCTGGATGGGGAATTGCAGTGAGATTCCTTCCCTCCGAAGCTCCATCTGGTGCAACATCTGGAGCTGGTCCCCCAGCATAGGAGGATGTGAGTGGGATGATGAATGGCACCTCAGAAGTGTGCTGTTGGGGAGGGCCCACCTGTTT
TCCACTCCCAAAGAGCAGGCCCGACACGGGTGGGGGTCCCTGGCTGTGCCCCCACCCCCTGCCATCACCATCTGGGGGTTGTTTATCAGGGACGCGTCCTCCTCCCCCACCCTCAGGGCTCAGGCTTGGCGAGGAAGGACCAAAGCCACTCGCTGCCCTCTGCTGGCCACAGCGGGCACTGAGGGCTGGGCGGGGGTGGCGATGCTGGGGGGATGCTGGCTGGAAGCCGGGGCCTGGAGCCTGGGACAGCAGCTGGGTCTCCCGGGCAACCTCGGGGACAACTTCACTGGAGGTTGAGCTCACAGTGCCTTT
GCCACCTTCTCACCTCGGCCACTTCACAGTCCTGGGGGGCAGCTGTGGCTCTTGCTGGGAACCACCTGGACCTCCCTGGGGCTTGGGGGTGGGGTGGTGGTGAAGTGAGGCCCACCCGTCCGTGGCTCACTCCTGCCACCTAGAGGCCACTGTTCCTCACAGGCTCTGGGGCCAGTCACCTGCCTCTGCCCGGGGGCGGGACCATCCCACCGGATTGCAGGTTCCCTGATCACCAGGATGGGCCTACACCTCTCCGCCTGCAGTAGTTGCTTCCACGCAGGACTAGAGCATGTCAGGGTTCGGGGCTC
TACAGGGTTTCAGAACTCTCTGGATGGGGCCAGGTGCAAGAATTACCAGCAGAAGAGACCACTGGGTCCTCCACGCCCCCTCCCAGACAGATTCCGCATGGAGTGGTGGGAAAGGAGACTGAGCACTGAGCAGACGCCAGGGGGCGCCCCCGCACCTCCGCAGATGAGGCAGATGGCGCTGAGCAGCCCTGTCTCGGTGTCATCCATCTCCAGGGGCAGGAGCTGCCCAGCAAAGGCAAAGACAAGGTCTGTGAGGGGCCCGAAGCCGGCATTGTGCATCTG
GAAAACTGAGGCTCCAGAACACTGAGTGACTGGTTCAAGGTCCACACCTGCAAGCCCAGAGGCTGCCTATGGGGCGGGGTAAGGGGCACAGGATCATGCCCTTCATACAGTCCCCGCAGTCCTGGAGGTGCTGCTCAGTGCACGACGCCAGGGGGCGCCATGCGCATCGAAGAACCCTCTGTGGTTTCCCAGTCCTTGGGGCTGCAGCTGCTGCCTTCTTCGACCGATTTCTGCGGAGATGGTTTCGTGAGGACAGCATTATAAATGGGAATGATCCATGATAC
CATCTGAGGGATGCAGGCCTATGTCCTGAGCAGGCATTTCTGCAGCTCCTGCTGCGGCGGGAACCAGGCTGGGACCTCCTGCTTCCTGCCCAGGCCAAGAGAGAACCCAGGACCTGGCCTGGCCTGCCACCTCATGGCCACAGACAGAATTACACCACTTGTCACAGGGTGAGTAGGCACCACTGTCCCCCACCAGCACCTGAACTATGGAGCAAAGATCGTGACTCCCCTTTAGAGATGCTTCGTGGCAGACAAAGTGACCTATTCAAAGTCACACGGTCAGCAGGCTAGGACAGCAGAACA
ATGCCATTGCACTCCAGCCTGGGTGACAGAGTGAGACTCTGTCTCTAAAAAGGAACAACAACAAAAAGGTATTAGAGAAGTTGCACGGACAGCTCCTGGACAGTTGAGGAGGTGGGAGGGAGAATGGGTTGGAGGGGCAGCATGCGCCAGCAGGGGGAGCTGTGGACGAGCAATGGGTTGGCGCCTAGGTTATGGCAAGAACAGTGGCTGGTGGATGTTGGTACAGCTCAGGACCGGTGTGGGAGCATGGCCAGGACCAGCAGTGAGCCTGTGGGGACGAGATCCTCTGGTCTAGTGAAAGAGTGGTTGCAAAGGCAGGGGGAGAACGGTGCTGTCCTGC
ATCTCCTGTCACCGGACACCTTGTGGCATGACAGTGAATGGGCAGCTTTTGGGGTAAGGGTGGGAGTGAGGTACAGAGCACAGACCTCCTATTCACCTTGCCACTTGGGGTCTGGGGTTCAGACTCAAGTCTGAGGGATCAGCCATCCCATAGAATCACAGGCTGCGCTCTCCTGAGATGCCATCGAACCAGCACTTGGAGGCAGCAGAGAGCTGGATCTGGCTGGGGAGGACATCTGGGTTTCTCCCCATATCCAGGGCTCCTCCCACCCACCCCCACTCTCTTGCCCCTGCCCAACCCTACCAAGACAGTCTTATCAGTTTGGTTT
CAATAGGTCATGACCCATTCCAGCTGTGCACTTGACTCCCATGACTGCGGGGCATCCGAAGACCCTGATGCAGAAAGGAACCCTGCCCAATCCAAAACCCCTAGCAGGGCCCTCTTGCAGGGCACGTGCCGCACTCACCCCCTGGTGGCTCCAACCTGAAGTGCAGCTCCAGTCACCTAGGCCCAGGCTGCAGAGCCAAAGATGGGAGGGGCTGCAGGAAGGAGGGTTCTGCCTTGAGACCAACTGCCCCAAGCCAAGCTCAGAAGGAGCTGGAGACTTGCAGGGTGGACAGACACACGTGGGGAAGGTTCC
CAGCGGCACCCGGGGCAGCAGCAAGGTGAGGGGCACCCAGCCCCAGCCCCAGGGGCGTCTCAGGGAGCGGGCTGAGCCTGGCTGTCTTCCTGAGCCCCACCTGCTTCATGGGTTGGCTTGAGCAAGGCAGTCCAGATGCGTGTCTCGAGCGCTCCCTGGCGGCATGCTGCAAAGCTACATGGCTCCGGCAACAAGGAAGACTGCCCTTATTCTCAGTAACAGGTGGAGCTGGGGGCTGGAGAGCCCCTCGGACCTCGCCTTGGGAAAGCTGGGTGGGTGCACGGAGCCTGGCAGGTGGCCAAGGGGACCCCCAAGTGGAGGGATTGGTCGAGGGGCAGCACAGGGTGGTGCAGTGGGTGAGCTCAGCCCCTCCCCTCCAACTCTCATCCCATTGAGCCCCAAGGCGTGGGGGGATCACGTCTGTCCTTGTTCTCCTCCAGGTGGAGCTGCTGGGTGGGGCTCTGGTCCTCCAGGGACCCACTCTGCACCCCAAGTTTTGCCGGGACCCGCTCCTCTGTGTTGTGTGG
CTCCCTGAGCTCTCTTGGCTGGTGGCAGGGCCAGGGTTAAGGTCCCATTCTGCACCAGAGCTGTCTCCGTCCCTGACATCGGCTTTGGGACTGTTCCTGAGCCGGCTGCTGCGGGTGCCCTTCCAGCAGGCGGGAGTAAGTCTGTGCGGCCACAAGGGGGCAGTGGGGAGCGTCGCAGCCTCCGCCGCTTGCAGCCAGTCATCCCGGTGGTGACGGGTCAGCTCGGCCTCTGCACCGAAAGTATCTCGCTATTGTTAGGGTTTGGGTTCACTGTGACCAGCTGGGCGAGGCATCAGTGCACCAGCTCTCTGGC
ATGATTTATTCTGCAATGAGTTCCTTGCTAGGCTGCTCTGAGCCTTTCACCAAATGAGGCAGGATGTTAGGAGGGATGGTGGATATAAAATTCGGTCCCCACCTGTGGTGTTGGCGCGCCCTCTTGTGGGCAACGTGGCCATTGACCAGGGTCCCTGATCTCCAAGCCTCTACCCCGGAATGGGGGATGCTGGGAGGAGGGGCTTGGAGCGGGAACAGCCCCAGCCCCTGCCCATGGGGAGCCCCTAGACTGGCGGGGGGTCAGACCAGGACCCAGG
CATGATTCTGAAAAGGTTTCACCAGAGTTGCCACTCTGGGGAGATGTGATCTGTCCCTGTGACTGGTCACATTGCCTCTGTAGCGGGGCGGCAGCAGCAGCAGGGCAGGACTGCTAGGCGTCGTCACTGCAGTGGTCTGGAGCAGTCAGCAGGGGGCGCCTGTCTCGGGCCATGCTCTCCCACTCCTTCTTCACCATGACGTACAGCCTCATTGCTGCCTGGGCATCCTGAATCTAGACGACATGAAACATCCCAGCAGGTGACGAGGCATAGCCGCAGCCCACAGTCAACCCCACA
CGGCCAGCACGAAGCCGCCCCGGGAGCCCGAGGCGGGGCTGCCTCCCTCGTCGCCCGGCAAGGGCAGGGGCGGGGGTGGCGTCGGGGGGTCGCTGTGGCCGGAATCCAGGGAGGTGCGGCGGGGCGAGCGCAGCAGCGCCGCCTGATGGTAGGGCACACTCTGGCGTACCCCGTAGCCGTGGCGCTTCCCGGCCTGCCACTGGCCCTGGTAGGTGCCTGCGGGCGGCGGAGGGGTGGGAGAAAGAGTCAGGACGTGCCGCTGGGCTCCTTGCGCCCCAAGTCCCAAGCGCCCCT
CTTTTGCTGGCACACCCCTGGTCTGCCTAGAAGTTCCACAAGGACACCCCCGCCCCATCTGATTTGTCACTGCTGTGTCTCTAGGGTCCAGAGCAGTACTGCTCTGGGACTGGGATCTGGGGATGCAAGGCTCTGCCAGCCGTGACCACCAGGGGGCATCCACGGGTCAGAAACCACGGCTTGGAGACCCACCCGGCCAGGCCACAGAGAGAGGTGTGCGGGACAGGCCTGGGAAGAGGGAGACTCCAGCCCTCTCTGAACACAGCGACCCCAACACCACTGCTATCCTTCCTGAGGGTCCTCCCTGCAGCCTGATGGTGAAGATGAGGAAAC
TCAAGGCGACGTGAGAGCCACCGGAAAGTGAGGTTTGAGTGTGGAATCAGGAGCATGCGATAGAGAGGCATCCCACGGCTGACCTCCTAGGCCTGGGGGTGTAAGTGGCCAGAAGCCCCCGGGGGCTCAGGCGCGGTGGGGAGAAGGTGCACCCAGTCCCTGGTGGAGGGTGGCGTTCCGGTTCCTGTCCTGCAGGACTGGGAATCTGATGTTGAGGATGCAAGGGAACAGCGCCGCCTGGTGGCATCGGAACACCGGGACCACGCGGGGACCCTGAGCAGGAGCGAGCCCTCGGTGGAAACCGGGAGAGAAGCCTGAGCCAGCTGCAAACCCAGGCAACTGCAAAAGAGCCACAGGAGGAAGAATGGGGAGGACCAGGAACCCGCAGAGCGGGAATCGGATGCGGGCTGCACTCCTCGTTA
GACTTCAAAACCCAAGCCATAAACTACCATGCTGCCATGTCTCCCAGTGACCACATACAGTGGCCGCCAAGAACACAGTGGGGTAGGGGAATGGTCTCTGGGTTGGTGTGTGCCACGTCCTGTACACCACTGCCCCCAGTGGAAGGCCAGGGAAGGCATGTGATTCGTGGTCAGGGTCTGCAGCCTCCCATCTCTAGGCATCATCATTTATTAGACATCAGCTGAGTACTCAGGGGTCGAACAGAAGACTCAGATTTCCCTCTTTTC
CAGACAGGAACTGGGGGGCAGAGGGGGCTGGAGAATTGGTGTGGGGAGCCCTGGGCGGGGCTGGAGCTGAGGGCGCTCTCCGCAGAGATGACGGAGAGACGAGAAGGGAGCATGGTGGAAAGTTTGGGGGTGCCCAGGGCGCGGGGAGGGCGTCACTTACAGCGATGACTTCTAGCCGCTGCCGGTAGAGGGAGCTCTCCGCCATGGGCCTGTTGGGAGAGGGCAGGGGCTTCGAGGGGCTCCCATCTTGAACGCCCCCCTCTTGGCCAAGATCCCTGAGCAGTATGGAAATTGCCCCGAGCCCAGCACTTTGCCTCTGTTT
TGCTCCAAGCCCCCTCCCATCTCCGTACAAAATTCACAACAAAATTCACACCCCTTTGCGGGGAGAGCGCGGGCCGATGAGAGGCTGAGCGCCCCTCGGTCCTGGGGGTGGGGGCGGTACCTGATGATGGGCTCATTGTCCACCTTCACGATGCAGTAGGGGTCGCTGCTGCCAGTGCTGCAAGACAAATAGGCAGGGGCGGGGCTGGAGGGCGGGATCGGGGCGGGGACTCGCGGCAGGCTCCTCTCTCTTTTGGCCCCTCGGGAGGAGTGCGGGGGAAGAGAGCGGAGGCTGAGTCT
TTCTTACTATTTTTTCACTGCTTTGGAAAGCAGCCTTAAGTAACGTCTTCCTGTGCAAACTGGTAGAACCATTCTGACCACCCCGTTAACAACCCCGCTTTGGTTGGCGCGAGCCTGACCGGCGGTGCAGTTATCTTCCTGAAGGCGGCGCTGTGCCCCAGCTGTGCTGAAGGAGGCCGGCGTGAAGGAAGGGGAGGGGCGTTCCCGGGCAGAAACCCAGCTGGGCGCCGCGTTTAAAAGCACAAAGGGAGCATAGTCTAGTGAGAAGC
TCTCCGTTCAGAGCCCCCAAGTGGGAGCAAGTGGTGAGATGGGGTGGGGCCATGGGTTCAGAGCGGCTCCTCCCGAGCAGGTGGGAGTCCACCGGGCGGTGCTTTCTGCCCAGCTCCTTCCCGGAAGGAGGTGCAGCCCCTGCCACGTGGGATGCGGTGTGCCCACTTGCCCTCTAGGGGGAGCCCGGGTTGAGGGTGGCAACCTGTGGGGCCTGCCAGACTTTCAGGGGCCCATCACATCCTGTACATTTCAGCAGCCCTGCAGGTTTCCTTGCTAAGAGTTGCTAAGCAGGTTTCCT
CTCTGTGCCTGTAGCCCTGGTCCCAGTGAACCTGGCCCCCACCCCAGTGGCTGGAACAGGAAGGCCAGGAGGCAGATGGGCCAGGGCCAGGAGACAGATGGCCCAATCCCCTGCCCACCACAGCAGCTTTTCTGAGAGGCGGGCAGGGGCAGGGTTTGCTCCCCCTGGTGCTGGGATGTGGTAGAGACATTGCAGCCAGGGCTGGAGGCAGGGAGGCGGGAGTAGAGATGTCGCTGCTGAGCCCCCATCACCATGGGAGGCAGGGGAGGTCTGCACTCTGGGCACTCCGCATGCTGGGGCTCCCCAAGTGTTAGGCCAGGCTGGAGGGCCGCGATGTGGCG
CAGTTGCTTTAAAAAAATGTTTAAGCATTATCAGCATTATTACTCTAGTAGCAGCAGCAGTAGATACTATCCCGGTTGAGGTTTCCTTGCCAACCCAACACCTGGGAAGCAGGACCAGTGCCCTTCTCGTCCACCAGATGGCAGCATCACAGAACGGACAGGCCCTTTCTAGCTGCCTCTGTGCGCACGATTTGTAGGGAAGCCCTCCAGCTTCCCCAGAGGCCTGGGAGAGAACCAGCAGCTCCTCCAAAGCAGGATATCAGAAGTCAGGCTCCTTCACCCACTGGCCCCTGTTCTCAGCCCAGC
TCCCCAGTGTCTCTCAAATATGTCCTCTCCTCTCCAGCTCCATGACAGCCACATTGGTCCAGCCCCACGGTTGCTCACCTGAACCAACGCAGTCCCCACTGCCCTGGTCCGGGCTCCCCCAGACCACCCCCCACAGCCTGTCCTCCCTGCAGCAGCCACCAGAGGGCGCCTGTGAGCACCTGAGTCAGGGCCAGTCCCTCCTCTGCCCACAGCCCTCCATGGCTCCCAAGTCCCTCAGGGTCAAAGCCCAAGACTTCCCTGCAACCCACAAGGCCCAGCACAACCCACCCTCCCCTCCTTCCTCTCTCCCCCTCCTCA
AACATTGTGGAGAGGGATGCTAGTAATGGGGGGTGTGCATTGGGTAGAGGCCGGGGTCCCCCAGAGGGACCCTGCCGGGCTCTCCCTGACTCCAGTTGCTCCAATGAGTACAGTGGGCACTGCCTCCCCCTGGTGGCCGGCACTAGCACAGCAGCAGCAGCCTCAGGCAGAAAACCCAGAAAACAAAACACACACCTTTGTTTGGGTGTTGTCAAGGTAGCAGCTCTCCTGAGTCCCAGGGGGTCAAAGGAGCAGAACCTGCAGGCTCCAGGGGTAATTC
AACAGGTGGGCCCTCCCCAACAGCACACTTCTGAGGTGCCATTCATCATCCCACTCACATCCTCCTATGCTGGGGGACCAGCTCCAGATGTTGCACCAGATGGAGCTTCGGAGGGAAGGAATCTCACTGCAATTCCCCATCCAGCAGCCAGAAGGCAGGGCAGGGCTTGAAACAACAGGCCCAGAGCCAAGCATCCTGGAGGGCTTCGCTAGGTGCTTGGGCAGCCTCTGGGGCGTGGGGCTGGGGCAGCGTGTGCAGGATGAGTGGGGTGGGTAGGTTTTGAGATGGAGCTGACAGCTGGAGCCTGTGTTCCTT
GCGAGCTGCAGGGCGAGGACCGTGGCTCCACTCCCCGCCCGAGACTCTCAAGCCCAGGACCCCGGGCCCTGACCCCTCGCGTGCCCCGCCCCCGCAGGGAGGTCCCAGCCGCCTGGGGACAGCGCTGTGGCTCCTCCGGGCCTGTAGGCGGCACTGCGGCCCCGCGCGGATGGCGACGGAAGGGGAGGCCGCTCGGCCTGGCCTGGAGGGAGACCTCGCTCTGCCCCGCGTCCCAGCCATGGCGACATCCTCGGCCGCGCTGCCCCGAATACTCGGCGCGGGTGAGC
ACCCAAGGGACAGTGCTGGTGGCAGCTGCCCCACGGAAAAGCAGAGAGAGAGCCTGGATGACTCACGGGGTCCAGCCACACCTCCCTCCCCAGGCTCCTTGAGAAGTGGAGTGATCCTGGCGCACCCCCTTGTGGTGGGAGGATGGCATTGTCCACAGCGAGGGGCCCCTCTGGTGGGAAGAGGGTACGCCAGCTCCAGTTCCCCTTCAACACATCCCTCCAATTTAATCACTGCCTCAGACTCCTGGTCAGCATCTCCCAGTCATCAACCTCTGAGGGAGTGGGACTACAGGT
TAACTTCAACCCCTGTGGACCTCAGGTTCATTCTAGTTAGTGGGTTCAGTTTCTTCTCAAGTACTTTTCAGCTGGCATGTTGCTTCTTCTACTCAGTCTGGCAGTGCTGGCCAGGCTGCTGGTGCACCTCCTGGCCACACGAGGGAGCCGTGCAGCTGGCAGCCTCTGACTCTCCACTGAACACTCTTGTGAGGTGAAAATAGGCTGGTCAGGCAGGGGTCTTTCCCTTCTTCCTGTGCTGCTCCTCTTGGTGAGTGCAAGCCCCACTCCTCAACGG
CAGGCTGCAGAGGGAAGAGAAAGCGCCCCCGTGGCGCCCCCAGGGCCGTGCAGCCCAGACCTAGCCCCGCAGCCCCACATACCCCAGCACCTCCGAAGCTGCGTGCAGAGCCGCTCGCTCCCACCTCCGGCTGCACCCGCGCGCCCCCTTGCGGCGGATTCCGCTCTGGCGCATAGCCCCACTGGAGCGCTGGCGCGTTGGCGATGGGGTCCCAGGTGGGAGAGAGATCTGTCCGCTGAACCTGCGCATCCCGGCCCCTGCGGAGGCTGCAGAGATTCTGCCCTTTCTGTTCGGAGGGAAGAGAGAGGGCGCCAGGGAGACATAAGCTAGA
GAGTGCTCTGCCACCACCCTTGCCCCCTGCCGTCCCTTCTTCGCCCATCCCTCCTCCGCCTGCGGGTCTGCAGGGGCTCGGGTAGGGCTTCGCGCCTCCCGCGGTCCAGCTGTCTACATCTGGCCAGCAGCTGGGAGCCGCCCACCGCGAACTGCTGAGGACACAGCGCCCTCTGTTGGTGAGAGGCGGCGGCGCATCAGCTTTCGGGCCTTGGGGCGCGTAGCCCCAGTTAATTGGGTGGGTCTCGGGTTCAACTCATCCGCTGCCCTTTGACTTGGGAACCACCCGCCCTCTGCCTCGCACGGCGCCCAAAT
TGCGGAACGCCAGGGACATCTGGGCGAAGTCCTGGGCTTGCTCCTTGGTGGAGCAGTGTGCAAGGCAGATTGCTGGAGACACAGCAGGCATGCTCAGGTATTGCGAGTGAGCACCGAGGAACCGAGGCAGCTCATGCGGCACACCTTGGCTGAGTCCGACATGGAACAAGATATGGGCGGTCATCTTTCAGATACCCTCTGTAGCGGGGACCATCCCAGGGGAGGAACAAACCATGCAAGACTCGTCTCCAACAGCGACACCGTGTGGCAGCTACGCCAGCTGCAGGCGTGGGCCGCTCAGGCTCGTATCTGGCTCAGCCGGAAGAGGCAGGACTGAGTCCCTTTGGCTCAATAAGGCCCTGGGATCATAAGCCCTGTGCCCCAAGCTTGGGCAGCCGCTCGTGCCAGTTACATTCATTTTCATCTCT
GGGGGGGGTGTCATCTAAATGCCCAAAGCCAATCAAAGCACTTGTGATAGTCCCTCAGCTCCCAACCCATCCTGTATACCCTGTTCTGTGTAAACCATATTCCTGCTTTGCCTGCTGCGCCCTGCCAGGCTCTGCCAATAGGGGGCGCTAGCGGGAGGTTGCCAGACTGAGGAGGGAAGAGGGATTGCTCCTTCCTGTCTCCTCTCCCACCCCAGCCACCTTCTGCCCCTCCTGGCAGCATCGTTTCTTCTCCTGGCAGCAGATGAATCCGGTGTGCAGCTTCCCAATATCTACA
CCCTGTCCCCATCTGTAAAGTGACAGGATTGAACTCAGTCCTAAAATGTCCTGGCGTGGTTCTAAGACAGAATCCCCAGAACGCTCTTTTTCAAAGCCTGAAAGGCTTGGGTCAGGCAGGCATCCCGGCAATACCAACACCTACCACGCGAGGGCGCGCTGCCCTTCCGGCGCCTGCAGATGGGATTTTTTTTTTTTTTTTTTTTTTTTTTTTTTTTTTGACCACTTGTTCTGAAGCTGGGCACTGGGCTAAGGACAGGAGCAGCTGGGGTCACCGCAGGGGAGAGCCA
ACTTGTCCCTCTCAAAATTCCCTGCATTTCACCCAAGTTGTCCAAGAATGCTGGATCCTTCCTCAGCCCGGAGAGGACTCTAGGTAACAGGCTAGCAAAATGACAGCCGGGGCTCCAGCCTGCAGTTCCCGGTGGTTGCCACGTGGTGTCAGTGTTGAAGAGTAGTCCTGTACCCTGCAGCCGGCAATGACCATCCATCCTGGGATGTCCCTCCGCGTCTAGCCCCTTGTCGTTTACATTTCCATGCTCAGACATTGCCCTCTAAGACACAGCCACTAGG
GCTGGTAGGGTAGCCTGTCCATGGGCTGCACGGTGGTGACGGTGCAGCTGCTGTAGGAAGGCATGCTTGGCCACGTGTTGCAGCTGATGTCCTCTAGGCTGGGCACAGGCTCGCTGGGGGGCGCAGAGCTGGCATACATGCAAGCTTGCCGCTGTGCCGACTCTGTCCTGTAGGAGGCACCCAGGCCCTGCTGCTGTGGATAGCTAGAGCGGTAGAAGGAATCTTCTTCACTGGGTGATGTCTCCATGTAGGGCTTCTTATAGGGATGGTCTGTGGTGGAACATTCTTCCTCTGTGAA
ACCACGGCCTGAGACATGAAGAAGGGGATCATCAGGGTCTGGAGGGACCATACCATGTCATCATCCGCAGAGGTGTCGTAGTGCACGGGGTGGTTGGCGTGGACCTGCTTCAACCTCGCAAGCAGCGCCTCCACCAGGCTGTCTCGGTCCCGGAGCTCAATGAACTGGAAGGCCACCTTGCTTCTGATACTGACAATGATGGGATGCGGCAGCAGGCTCGTGTCCTCCATCTTCTCGATGCTCACCACCTGCGCGAGAGGCAACATGCAGGGACAGAAGGGCGGGAGGAAGGTAGGCATGTTATTACATATGCAGAAGATGTCCCGAAACAGAGGGCAAGGCACAATCACTGCAGAAAGGAGATGATGCAATGGCGAGAAAGTGGCACTGCTCACCCCCACCACAAGGGGAGGCTGTGCAAGGCTGCATCAAGGGGCGACTGGATAGCAAAGTGTGGTCTATCCATACATCGGCGTATGACCCAGCCTTGAAGAGGAGGGGAATTCGGACAGAGGCTCCAGCATGGATGAGCCCC
AAGGAAACATCAAAGCCAAGGGGAGAGAATCCAGGAGGCAGTGGTCCCCTGTGTCCAGGGCTGCAGAAAGGGAAGAGAAGAAAGGTAGCACTAGACTTGTCTATTAGGACAGGTGGCCTTGGTGGCTGAGGGCCACCAGGGGGCGATGTGGAAGCCAAATTGCAGGGGGTGAGGCGTGTATGAGCGGTGAGCGAGGCGATGCACCAGCTAACTTGGTATTCATAAGCAAACCCTTTTACTCCTCTTTTTCCGTATCTGAAAAGCAAAGAAGATGCCAC
TGTCTGCCCTGCCATTTTGGCCCAGTACCTAGGAGGAGCTGAACAGAAATGTGCAGAGGTATCAGTGACTCTTACCCAGCCTTCCAAGCCCTGCACAGCGCCTCCTTGTTTGTGGTCTGGAATCCTTCCGGCAAGTGGGTGTCCAGCCTCAACGTCCCCAGGGCTTGGGGCTTGTGAAGGGCTCCCTCTGCTGGAGGAGGAGAGCATTGGGCCCAGGCATGAGTGCACCATCAGTACCAGGCAATCCTGGGAGCAATTCTGGAGAGATCAAAGTGGTTCTCAAAGACATTGGTGACACCTACCCCGGAGAGTGAATCCTTCA
GAATACCATCTCCAGTAAAAAATAATTTCTACATATTTATATATTAACCGCCAGATACAGCTGGTCAACTCCACCAACCCTGCCCCAGCTGGCCAGGCCAGGCCACAATCCCCAGCTGCCCCCTGGTGGCGACCCAGCGCCCTGGGGCTCCCTGGCTTGCGATGCCTCTCCTCTAGGCCTCTGCAGGGAGGGCGGTGGGGCCCCTGGCTGTGCCCACTTTCTCGGTTTGCCTGGTGCGAGTTCCTTGGTGGTGAGCGTGGCTACCTGCCGGCCATTTC
AAGAACTGCCATTACACACAGATAGAAACAGCAATAGCACAGCAGCTCCCCCGTCCCTGACGGTGGCTGCCAGCAGCCTTCGTAGCACAGTCTGTGCATAAAGCAGGAGGAAAAGCCACCGGCCGCCCTGTCCTGCTGCCGGGGTTGCGCACCGGGCGAGGGCTCTGGGACGTCGGGTAGCAGCACCACCTGCTGGACACCGGTGGCTGCACTCGGCTGCACCTGCGGCTGGAACGGCTTCAGGCTCCCAGGAAGGCGCCTCCCAAGAGAGACTTTCTAGTTCCCTCTGGGATGGCATCCCTGGCTCCGGGTGCGCCCGCATCTGCCAGGAAGACTGTCTT
CTGGGATGGGACCACTGGCACACAGCGGAGCACTTCTCCAGGAGCCGGCAGATTCTGCCGCTGTGGGAGAAGGGAGACAGGCGGAGAACTCCAAGAACACACATCCTTTTGTGGCCTGGAGTTGAGAGCCAGGCTCAGCTTTGACTGCCACCTAGTGGTAGCACAGGCTGCCAACAGCGATTCCCCTGGGATCCCCAGCTGCCGGCCGCTGCCTGAGAACCAGGAGGAAAATGTCCTCAAGTGCCCCTCTGCTAACCCAGAATCCCATCGACTCCCAACTGCTGGTACAAACGGAGC
TTGAGTGTGGGTGCGCATGCACGTGTGTGCACGCATCCGAGTGTGCATGTGCCTGAGTGTGCGAGTTGCCGCATGTGCGTGTGCGTGTGAATATGCACGTCTGTGTGTTCACGTCTGAGTGTGCACACAACCTCAGGACCTGGCCGTGGCGGTCATTCGCTGTCGGGCCGACAGAGGGTGCCGTCGGACAGGGCTGTGCCGGCTCTCTGAGCTCCCAGCAAAGCTGTCTCCTGCTTGGGACTCAGCGTGGGGGAGGAGCCGGCCGCTCTGCTGTGAGAGAAGGGAACGGGTTGCGAGGGAGACCTACGAGGTGGAGGAACA
AGCTATTTCTTAAAAATAGAACTTGCTTTTCACTTAATATTCAGAAAAAATGAAAATGCTGAGATGCAGTTTTCCCTCTTAGCAGTTCCATGTTCACGAAGTCAGGACAGTTCTGCCACTGACCAGCAGGTGGTGCTGGACCACAAGGAGAAGCAGCGGGAGGTACGCAGCTCCGACAACCTAGAAAAATATTTCTTTACCTGTATCTGTATGAAAGATTTGGTCAGAGTTCTCAAAGTATAAATGTAACATTTTAT
CCACCCCAAGCCTCTGAATGTCAATGGGACTGGCTTCAAGGGTCTTAGCCAGAAGGCACTTGCCTGCAAATGAGAGGGCGAGGAGCCTTTTAGAGCAGCCAGCTTTCTCCAGACCTCCCCCTTCTCTCTGCCCATGGCAGTGCTGCCTCTAGGGGCACTGTTGCCCCACAGCCCCAGGCCCAGTGCAGAGCGATTGTCCTTTGGTGCCTGTGGGAGCAGCTGCAATGCCGCACTGCGTGCCCTGCCTGGCCGAGCCTTACCATGTGGCAGGCCTGGACGGCTGCCCGCCACAGGGCCCA
CTCGTCCCGGGAGGGAAGCCAGTAGCTGAGCACCTGCGGGAGATTAAAGAGAGGAATAAGGAGGTGAGTACATGACAAAGAGCCACAGTCGCAGGCGGTGGGGCCTGGCTCAGAACAGGCTGTGCTGGGAAGCGGGAGCAGGAGCTGGCGCCGCCTTGCGGGCTGGCAGAGGACCATCCACTCCCTGGCGCTGGGGCCGTCCCATCTCATGGGCAAGAAACGTGAGACCCCTGGCTCGCTCCACACACAACCTAAGTGCCAGATGGATGAGACGCCTACGCGTGAGTAAATGCCAGGAACATGAGACTCGAACGTG
TTAACAGTTACTCTGTAACCCAAGAAGCTGTAGCCACAGGAGAGAGGACCTCTGCAGGATCTGTGGCTTCCCACAGCCACAAGGTGCAGCCTCCAGGGTGAGCCACCTCCTCTTTCCTGTGGAGCCTGCACTTGCGTGTGCCAGCCTACAGAGGGCGCTCCTCCTCCTCCACAAGCCCAGGACTCCATGGGGAGGCCTGGCTGCCCCAGGGACCAGGCACCCTGCCCAGGTTGCAAGAGTCCTGGGCAATCCCTGTGCTCTGGGGCAGAGGTGTTGCCGAGAGGGAGGAAGCC
AGACTCTCAAAGGGGTCCCTGCTGGCGACCCCTTGGGAAGAAGTTACCTCACTGTCCCTTCTCCCCTCCCCATGCAAGACACTGTCCTTTCTCAGGGAGCAGCCTGAGAAGCCTCACTGCCTGGGGGCGGGCGCCCTCTGCCGGTTGAGGGCTGGCCCAGGTCTGGCTCAGCCCACGGGGCGCTGCTGGCAGTAGGGCTGGTCGGGGAGACACATGGGGCTGGACAGGTGTGTGGGGCCTGACCTAAGCTCCTTCTCCAAAGGCAGAGAAGGCACTGAGGTGGGACATGAGT
GGACGTCGTCCTCCTCCCTCCTGGGCCGGCCATCCCTGCCTCGGGGCTTGCCAGTGGCTTCGGAGCTGCCGGAAGGGCTGGCCACGGCTGGGGGGCTCTGCCTGCACCTGGAGAAGAGGAAGGATACGGCGCGAGCGGCCTCTCGGCGGAGCTGGGGCGTCTGAGCGCGGGCTCGGTGGGTCCGCCCGGCGAGGGGCTGGGCATAGCGGCCGGCGCGGGCTCCTACGCGGGCCGCTCCTGGCTCTCGCGCCCTCTGCTGGCCGCTCGCGCGCACCGCGGACAAGCCGGGCCCTGGCCTGCGCTGCACTCACCTGCCCCCGCCCAGGCAGTCGCTGTCCCCTGCCTGTGGCCAGACCCGCTCTGGCCAGGCCCTGCACCTCCTCCCCACCCCAGCCAGGTTGCACCCCGATGGTCTCCCTGCCCAAGGAGGAGAGAAGAGAAGGGAAGCCCCGAGAGGGTGGACATCGGCCACAGCCACCTTGTCTTTGCTCTTACCGTGTGTCTTCCATGATTTGG
TGATATGAGCACACTTAGGTGAACTTCAGACCATCTCAGAACATTACTATCAGCAGCTCTCTGGGGCAGAACAGGATGTGCTGGTGGGTGGTGCAAGGGAGGCTGGAAGGATGGCCAGGTGCCCTGGACACTGCCGCCGTGATACGATAGGTGGCGCTCTCCCCTCTGAGTCCATGTGAACGATCTCCGAACGTGCTCTTTGGAGGATATTACTTTGCTTGAAGGAAATGTCTTGGACGTTCATCAGTGTTTCTGGCACTGTTTAACAGCTGCTGAGTCTCAT
GGGGGGTGGGAGGAGCGTCAGCAAAGGAGAGGCTGCACAGGGCGCCTTCGGCAGTGACGCGAAACCAAGAGCAGGAAAAGCAACCCTGCTCAGCCCTGGGCGACTCAGACAGGAAAGGGCCTGAGCCTGAGGCAACCAGGAGGGGGCAGCCTTATCAGGGAGGCCGTGGCGCGGGCCTGAGTGCTGCTTCTGCCCTCATCCAACTGCAGCGGGACAGAGGCAAACAAGAGGCCCCCCCTTTGTTTCCAGGGGGGCCTGGAAACAAGGCTTCCAAGGTGGCAAC
TTCTAAGTAATGGGAGAATCAGAGCCATGAGCACTGCATTGATTTTGAGTGTCCCAGTCTCAGGGGTTCAGGTGGCACTGCCCACTCCTGTGGAAAGGCACGGCACTGAGGACCCAAGGCAGCCAGCTGGCTCTTCTGCGCCCTCTGGTGACCAGTGCAGAGGGATGCATGCCCTCAGATCCACCAGGTGAAGACCAGCATGGATGAGGGAGTGAGTCCCTTCCCCCAAGAAGGAGCATCCCGTGGAAACCAGCACTGCTGCCTGCCTGGGCCCATTGGACAGGGGCTTCAGAAGGCTAAAAATTGGGA
CAGGGCAGCAGAGGCATCCGCTGGTCCTCACTGGGGAAGGCAGCAGACCTTTCCAAAGCCCCTACAGCTTTCCTCCCAGCCTCAGCCCAGGAGGAGAGGGCACTCCGAGGCCGGTGCAGGAGCTGAGACGCAGCCTGCCCTGCCACCTGGTGGAGAGATGAGGAAGGTGCGCGGGTCCGCGTTCAGGCAGGTAATGCCCCGCCACCTGGTGGAAAGCTGCCGGCAGAGGGTTCCGGCGCTTGCAATCAGCCCAGCCGCGTGGCAGCCCACAGTCCTAGCCTAGAACATGAAGGATATAGTGTTCTAGGGCTCAGAGGCCTTGCCATATTCTTCTGACCCAAGAAG
GGGTGTGGAGTGGGGAAGAACCCAGCCTGGCCTTGGGCTGGGCCACCACCCTGTCTTCCCACACCTGGTCAGCCTGCTCCTTCCCAAATCAAGCATGCAGTGTCGCCCAGGTAAGGAGAGAGCCTCCAGCGCCACCTGCTGGAGATGCAGTAGCAGCGCCCTCCAGGGGACCCTGCATCCCCAGAGTGTCTGGGGAGAGTGGGGTGAGATATAATGGGGGAAAGGGAGGGGGTCAGTGCGTCTCGCAGGCAATTATCTCCTATACTTGACCCCATGAACAGGGGTGAGTATT
TGGGCAAGCGTCCCAGATTCCAGCGGCCACAGGTCCCATGGAGAGAGTGAGGGCGATCTGGCCTGGTGGAAGTCGTTGGAAACCCACCTGGCTAGGCACAGCCCAGCAGCTCCAGTTACCTGGGCACCTGGGAGCGCGGGAGGCCATCACGCAGGTCGCCACTAGGTGGCAGGCCCAGGGAAAGGACCGGAGGCAGCTGCCGAGTTTAGCACTATGAGTTTAGCACTATGACTCCCACTGTTCCTGGAAGGGGCTTCCTTCATTCTACAGCATTTCCAGTGCTGACTGTGCCAGGCTGGGGCTGG
ACGAGACGAGAGAGACGCGTGCCCAGCAACTCCAGAAGGACGGAGAGGAGTGCAGAAGGGAGCCGGGGAGGACGCGGGAGGGCCGGGAGGGGAAGAGAAGCCAGGCCGGGCCTGGAGCGGAGGAGCGGAGCCCGCTGGTGCGGGTGTCCACACAGGGGCGCTGGAGCGCGCCTTCCTGCGGCTGGGCAGGAGGCAAGCCCGAGAGCGCGCGGCGAGTGGAGCCATGTCGCCCTCCCTCGCTCTCGGCGGGCACAGTGAGGCGCAGGCTTTGGAAAAGTTGCGGGCAGCCGGAGAGCCGAGCCTCCGCCTGCGTTC
AATCTGAAAGCATAAAACTACTTTCCAACCACACAAGTCTACAAACCGCCTGGCTACACACACAGGATTAGCCAGCGACCTAATCCGCCAAGCTATGCAAAAGGAGGCCTCTGCTGACCCCTGGCGGTCACCAGCCGGAGTCTGGCTGCGCGGTGACCCACCACACGTTGCCCAGCCGTGTGGCTGGGATGGTCGGTACCCATGGCCGTGCGGTCGAGCCTTGATGCTCCAGGACAGTCCTGGAAGGCTTCCTGGCAGATCCGTGGGAAGAAAGCCGACAGA
CCCCACATAGGGAGGGACCCAGGCCGAGATCTGGCCGCAGTCACCTGGCCCCAGTAGTGTCTGAGCCTGGGGGTTGCAGTCCCAGGACCTGCTTCCAAGGCTCTGCGAGTCTGCCCCTTGGCCTGGTGAGCAGCACTGCAGTACTGACCTCGGGTGGGCGCAACAACACCCCCAGCCGCCGCCAGGGGTCGCTTGCCGCCATGGGCCATGCAGGGACCGGACCAGGTGGGTGACACCCTGAAGGGGCGGGGCACGGGTGCCAAGAAGCCGCATGGACCGCCAGGGAGGCTGAGGGGCGGGCAGGGGCTTCAGCCTGGGTGGCCAGTGGGGTGTCCCCAAGGGCATGAGGGTGCAT
TTACCCTAACATGAATTGCCCTCACACCAGTTCAAAACAGCTGGTAAATAAACCAACTAGGACGATAGAGGCCATCCAGTCCTCTTTAAGGATGGGTTGGCTCAGGAGGTCAAGGCAGAAATGCCCACTAGGGGGCGAGCGTGCTCACTCATCGATCCCCGTGGTGGTTCAGTCCTGGAACTACTAGGAAGGGAAGAGGGGGCTAACACGTTCCAGGCACTCTCCCAGGCCCATCTCTGGATGCACTACCACATGTAATCTAACATTG
GGCACCAAGGGTCTCTTAGGAAATGTATGGAGAATGAATGAATGAACAAGTGAATGGCCACCTGCATTTCATCGTAGCTGTGTCTAGGATTCCCCAGGGTCAAGTCTGTGTTCCTGCTGTGGCAGAGTGACTGGAGGCCACCAGAGGGCAGCAAAGAGTCAGGAACGAGCAACAGGTGTGCACCCCAGAGGCCAGGGCCAGGTTGGCAAAGGGGTGGCGTGCCCAGGCCAGAGAGCTACCAGGAGCCCCAGCAAGGAGCTTAGAAAGAAAGT
GACCCCGAAGAGGAGGGCAGGAGTATGGCTGGTGATCTGCAGGAGGAGGGGGCTGGTCTCCACGTGAGACCTTGTGCCCAGGCCCCAGGCTGGCTTGGTTGGTGTCAGCTGCTGGACTGGCTGGTGAGGTCACCAGTGACATCTAGTGGTCACAGCAGGCTACAGCCCGGTGAGGTTTTCCAGCAGTTGTGAGTTCCATGTGGTCTCTGGAGCCAGGTTTCTGATCTGCTCCCAGCCAGTGTCTGACTTCTCCAGGGCTCTGGGACACCAGCACA
GACAGTCATTCCACGACCCCAAGAGTGAGATGTCCGATGGTCTCACCAAGCTTTCTTTCCTGGACCAAGGAAGTTCCCAAACAACTTAGCATCTTAGAGTTAAAGCTGCCTGTGTGTCCAGCCATCTGCCTGCAGGGGGCGTCCTCCCACCTCCAGCAGCCCTGGTCCCTGGGTGTGGTCCCCCGACCCTGCAGCCCGGCTGCTGTAGCGCGTTTTTGAAGTGAGCTTTCACTGCCTCCCATGGTTTCAAGATTTGGGGTGCTCGGCGG
TTTTCCAGCTTTCTCTGGCCCAGGACCCTTGCCTTCTCCCTTTACCCTCTCTAAAGCCTATAGAGTGATTGCCTGGCCTTGCCCAGCCCGAGTTTTCAGTGCTTGGTGACAACAGCACGCCCTCTAGTGCCAGCTTGGGGCCAGAGCACTAACCCAACCTGGAGGAAGCAGGTGCTGCTTCTGACTTGGAAAAACACACATGCTGCATTCACAATGCCATGGAAATTTCACCTCTGAAAACCAGTAATCAGCAGGGATGAGGTAA
CCCTGTCTAGATGAATGGAAGTCATTGTTGTTGCTTCATAGTCTCAACCTATCTGAAAGTCTCTGATGCAGTGTTCAGGTGCCACCTGCATACCACACGTGGCCAAAGGCAGACTTCACCTGCTCCCTGCTGGTGAAGAGCAGCACTGCACCTCCTGTCTGACACTGGAGCCTCTGCGACCTGAAAGTTTGCTGTTCCCTTCCACTCTAGCTGGTATTTGTCTTACTCAGTTGCAGTGTTGAACTGGTAGCCTTGTGGGTATTCATTATTTTC
TGAGCTTAAGAAGGTAAGTGTGGGGCACGGGTTGAGAGGCCGGGCAGACAGCCCTCACCGATGCTGCATCTCCCTGTCCGTCTTCCCTGTGGGGGCAGGGGCTGGGAGTTTGGGCCAAATCCCTGGAAGTCTGGGGTGCTAGGTGGAGGGGCAGGCCAGCAGGGGGAGCAGGTGGGCAGGCAGGACAGGGAGGCACAGGCAGACTTGCTGCTCCAGGCCCTCGCCTGCTTGCCCACAGGACTCCGGCTATGTCATCGCCCTGCGCAGCTACATCACTGACAACTGCAGCCTCCTCAGCTTCCACCGTGGGGACCTCATCAA
TCCCTGCACCCCCACAAAATTACATGTTGGGCTCGCAGCACCCTCCCTGGGCAGAGAGGCGTAGAGAAAAGAATGCCAGCCATCAGAGGGGCCGATTTCTGTGCAGGGGAGAAGGCCTATTGTTGGGACCAGTCACCACCTCCTCCTCGGCGCAGACAGCCACCACCCTCTGGTGGCAGGAATGTGGGTGCCACCGGGAGGGAACAGGGCTTGTCCCCTGGGCCACTGTGGAGCCCTGCTGGGGCCGCTCTAGGACAGCCACAGGACATTGCCACTTTCTTCTTTTTAATTTTTTCAAGGTATCATACCTAA
GTATAGTCCGTTTGTCTCATGCCCTCTCCCAGACAGACCCTCCGCGCAGACAGACCCTCCGCGCAGACAGACCCCACAACTTCCTCCTCAGCCCGCCGTCGCGCCCACCCTCACCGCTCGGTACTGCAGCAGCTGCGCCATCTGCCGGTAGGCGCGGTCCCTGCCGCCGGGGCCGGGCTCCTCCGGGAGGTAGTGCATGTGGGCCAGGGCTGTCTGCAGCAGGAGCTGCGGCGCACGACCCTGGCACTGCTCTTCCGGAATGAAAGACCTGAAAGGCGGGATCCGTGGGGGGAAGGGGCC
TGTGGCCGCGCAGGGCTGGGCGGCGGGGCCCCCTCTCCCACGCGAGGCGTCTGCGTGGAGCGGCGGCACCGGGAGCCCGGCCGCTCGAGCCAAACGCCGCGGACGGAGCGAGGCCGCAGCGCCCCCTGGTGTCCGCAACGGGCAGCGCGTCCCGGTCGGGTCCCGCATGGTCAGTGGCCAGCAGGGGTGGATGAAGGGGTCCCAGCCGCCTGAGACCCCCGGTGGGGACACAGGATCGCGGTGAGATACCTGGGAGTCACGGGTGCTCGCAGACGCAGCTGACCCCAGAGGCACAGGTACCGACACAGGTCCACACCTGGAAGCCGGTGCACA
AGGTGGCTGAACAAGAAGGGCAGCCATGGCAGGAGGGCCTCCTCCCTGACTGGCACTGCTTACTGAAAGTGCTGCTGAAGCAGGTTTAGAGTGGGAGGAGGTGGGGTGGGGACAAAACTCAAGGCTGACCAAGAGGGCGAACAGGATGTGCCATGCCCTCTCCAGCCGCCAGGTGGCAACAACACATGGGTCTGCAGCTTGTTTTGCCTCTAAGGACCCACCCTGGACATGGCTCCACACAAACATGTCACCTTCTGGCCTCACCCAGGTGTGTACCTAAGCCTGCTGACCTTCCAGTGCTTCTATTGGCCCAGGAGCCACCAAC
ACAGTACAGGTTGAGAGGCAGAATTCAACCTCCCTGCTTAGATTCTAAAACGGGTTAAAACGGTGAGACTAGAGGCAACATTCATCTCAAGTCTGCGTGAGAGCAGAGCTCAGGGCATCCTCCAGGGGGCGCGCTAGAGCAGCAGTCCTGAAAATGCGGTCCCTAGACCAGCAGCGGCCGTGACAGTGGGAACTTAGCAATGCAAACTGCCAGGTCCACCCCCAGACCAGCTGAATCAGCCACTCCTGGGCTGGGGGCCTGCCAATGCGTGTGTTT
TCTGGGCCTTTCCAGAACAGAGATTCCCAGAGCTTTGCAGAATGAACAGGCTTCCTTAGGGAGCTGGGGCGGGCTTTGGAGAGGGGGCTCAGGCAGCGAGCGCTCAGGTGGGCCTGGCTGGAGTGGGGTGCAGTTCCCAGATGTCGCCTCAAGGTGGCAGAGTGACTCCAGACCAGGCACGAGGGCTTCAGTGTCTCCCTGTGCTTGGTCAGGACTGGAGACCTGGGGCAGCCAGGCAGGTGACAGACACAGCCCTGGAGGGGGAGGGAAGCAGAGGTTCCCTGAGAGCTGGCTGGAGCCTTCCAGGAGAGGCTTGTCCC
CCATTGGTGCGGGATCCAAGACCCCAGGGGCTCGACAGCGACTGCAGGCCCGAAGGCAGCACACCCGCAAAAAGTAGCCTTTGTCCCCTGTCCCTGTTCCCCCCACCCCTTCCCTAAATCTGGACCTTGGCACCTGCTAGGAAGAGCCTTGGACCCTTCCAGTTGCGTAAAGCAAACCTACCCCGGATCTCTGGCTTCAGCCGCCAGGGGGCAGTGGCAGCCCTGGGGCCCTTTCCCTTCTGGAGGAAGCACAAGCCTCAGGGAAGGGGAAGCAGGATGCGGAGGGCCAAAGCCCGGGACCTCTACTTGAACAGTTCTACTGGGGAGGCTGGAGAACTAAGGAAACACCTGTACAT
TCACCCATCCTGGACACACGCCCCCAGGCCTCCCCTCTCTCAGGGCCCAGGCACCTGAGGTCCTGCAGTCACTATGCTCCCCAGCTACTTTGGATCTGCGAAGGGACTGACTGCCCTTGGGGTGGGCCCCACTGCCTGGAAGCTCGCTGCTGCCCCCTCGTGCCAGCTGCCAGTGTCAGTCACCTCCAGGCAATCCGCCCCAACATTTCAATTCTTTCCACCTCCTCTCAGGGAATTTTTCTTCAATATCCACTTTTTTTTTTTTTTTTTTTTTTCAGACAGTCTTG
CGTATCTCAGTTGGCTTTGCGCTCCCAGTGCCTGGCACAGAGCCTGGCTCCCATGAGCACTCAACGACCCTTGAAAATTGACCGGAATCCCGGACAGCGCCGAGGTAGCGCGGGGAACGGGAGCGTGATCTGCTGCCCTCTCCTGGCAATGTGAAGCATTGTCCTAAGCACAGACACTTCCCTCTCCGCTGTACAAAAACAACTGCAGGATCGGGAAGCTGGAAAAGGAGCTGATGGAGGATGGGGGATATGGATGCTGTCTAAGAGACAAACTGGATTGAGGG
CCCGCGCCCCAGGAGTAGCCTTTGCTGTCCCAGGACTGAGCTCCAACATGGGAGCCCCTCTCAATACCTCCTCTTGAGCCTGCCCCTTTCCTTCCCTGCCATTCCCATGCAAGGCCACTGGGCAGGGCAGGTCCGCACCACCGAGTTGCCATTCTCCGTGTGTCCACCAGGGGCCGCCCCACTCCTGCCTGAGCTTCCTCCAAGAACCTGCATTTTTAATTCAGTCCCTCCCTGGTCTCCCATCTCTCCCAGCACCACCTTTGGGTGTAAAGCCGCAGAGCAGTATTCCTGGTTATCCAAGGAGTCCATA
CCCCGGGGGTTGGGAGGCACAGTGGGAGCAGCAGATTGCGGGCTGAATGGCGGAGGAGGTGCCCTCCCACCAAGACCCAGACCCCTGACCTGAGGCTGGCCCCAGCCGGCCGGCAGATGCGCAATTGTCAGGAGCAGTGTGAGCAGGAAACGCAAGGGGGCAGCAGCAACGAGTGCAGTCAGCATAGAGCCCCAGACTGGATGGCGGGAAGCCCAGGTCCTGTGGCACGTGAACCCACACGCACAGACACATGGATGAACTCAGGGAGCTGCGCAACGCTGGCAGGTCCCACAGTCTCCGTGCCTCAG
AAATTGAGCAAGAAAAATAGGGAGAAAGAAAATCCAGGAGGAGCTTTGGCAGCACTCACTGTGGGGAGGGGGAGGCTGGAGAGCAGGGTGACACCACTGACTCCGGAGGCACCTGATGTGTCTCTCACGCCACCTGCTGGCCAGCTGGGGTCTCCCTGCCATTGTCCTTGTAATAGGGATTGGCCAGAACCCTGAGGACAGGACATTTGTGTCCCCACAGGTATTGGCATCGGTCCCTAAACCCACGGAAGCTGATTGAAGTGAAGTTCTCCCACCTGAGCAGAAATAT
GGCAAAGCGTTTCCCCAGGCCCTCAGAACACCATCTGGCTGCAGTCTTTCCTTTTAGGGACCTGGTATTTTCTGGCCCAGGGACAAAGCGCATTTATTTCAGATGGATCAACACTGTCACCCAGCGGGCAGACAGCTGGGCAGGCTGAGGCCTTAGCCTTGCTCTTGGCTTGACAGCCAGATACTGACAGCCAGTATTTGAATAGGAACCTGTTTGTTTCGGGTGATCAGGATTAATTGTTAATATTCTCTTGGAGGG
TACGCAGCCCCCTGCCCTGGCCCCGCCTCGCTTGCTGTGTGACGTGGGAGAGCCGTAGCCCTCTCCCAGCCTCAGTTTCCCTGTCTGAAAAACGGAGCTATTCCAGGCTCCCGGCTGCCCCTCTCCACTAAGTGGCTCTCTGCCTCCCCCTGGTGGTGAAGAGGCCACACTGCCGCGGGTCAGGCCTTACGACGTGAGCACGGGGCTGAGATCCCAGGGGGACCCACGGGGCTGAGATCCCAGGGGGACCCACAGGCTCAGCTCCGGGACCCGGTCCAGACCGCCCTCCACGGCGTCATGCTCCTAACACAGCAG
CAACTGGCTGGGTCAAGAAGACCTCAGCAAATCTTTGTTCACTCCCAAAACGCCCCGGGGTGTGGGAGCCCTGGCTGACAAGAGGGGAAAGAAAGCACTTCCCACACCTTGGCCTGGAGCTCCTCCTGGAGGCGGGTGGCCTCGTCCAGAGACGCCTGGTGGGCAGCGCCCTGGTCCCTGAGCTGGCACTGCAGGGTCAGCACCCGGTGATGGAGCTGCTGGGCCCGCAGCCTGGGATCCTCCTCAGTAACCTCGGCCTCTGAGTCCCGGA
GGGGAGAGCCAAGGAGGCGGGGAAGAGGAGCGGCGTCCCGGGAAAGGGGATGCTGGAGCTCCTGCCGACGCTCCACCTGTAGCCCCGCCCTTGACTCCGCCCACTTCCCCAGCCCCTCCCTTCCAGGCGCAGCCTCGAGGTGGCGCTGTGGAGCCGCGCAGGGTCTAGGGCGACTCTCTGAGGGAGCCGCGGCCGCCAGGCTCCGTGGGTTTTGGTTCAGGCGCCGGTTAGTGTCGGGGTAGGCCACGCAGTGAGTTGGCTTGAGGCAGGAGGCAGGCGGAAACCGAGGCTGAGAGGCTGGCT
TAATGTCAGGACTGGGGCTGGAATCCGTGTGTTCTGACACCAGGTGGTGGTTGCTTATCTTTTGCAGGAGGAGGATTTCCCCCTCCCTTCAACCCCTTCCGCCAGAGGGCAACATGGCTGCCATCCTAGAAACAAGCCCAGGAAGACGCTCCCTTTCCTCCTCGCACCACCCAAGCTTGCCTGCAGAGGGCGCAAACGCCCACCTTCTGGCCGGTCCTGGGAGGCGCCAGGTGCCCCGCCTTAGCAGGGGAGGGCGGGAGTGACCCAGCTGGGTGGGTGTGGGCAGAGTTGGCTGTGTGTTCTCCTTTAGTGAGAAGCTCCTTCAGACAGC
AGTGTCGACTGTGGAAAATAGAGGCTCCTCTCTTCCATGCGCCCAGCCCTCAGGGGTGCGGGTTCCACTGCCCAGAAGCCTAGCTAGAGGCGGGACCAGCCAGAACTGGGTGCTTATTGCCTGCTGGCTGCGCCCTCTAGTGGGGACCCAGCAGCCCTGTCTTTCACCCCTGGCTGGGGGACATCTGCAAGGTGACTTTGAGCTGAGGCTCCGGCACCGTGATGAGCAAGTGCGTAATAAAACGGGACTTGGGATTTGAAAGCTGCATTCTAATA
CAGACACAGATTGGGATGTCTCGGGGGCGGGCAGCAGGAGCTGCCGGTTCCTCTCGTACCTGTACCTGGTCTGTGATGGGACCACTGATCCCGAGTGAGGCGCTCTGGGAGGTGGTGGGCTGCTCTCCAGCGCCCCCACAGGCAGGGCGCAGAACAACAGCCTGGCAGGGCCACAGCGAGGCTGGTGTGTTCTGCCTGTAATCACCCCAGGATATCTCAGCGCAAGAAGCTTTACAGAATGTCATTTTTCTCCAGTTCAGTGGGAAATTTTAAAAAGACGTCTC
ATTCTGTGTATGTGAGTGACACGTATATATATGTGTGTGTGAATGTGTATTTAACCGATTTCAGCTTCAATCCAAGAACCCTCAATGTTGCCTGTCTTTGCCCCTTTATCGCCTGACCGTAGCAGCCGCGGACGCCAGAGGGCGCTGCGCATCAGCGTCCTCGCCCACAGGACACCTTGGGGTAAACAGGTGAAAGCCAGGGCAGCCAATCCAAAAGAACAGCCTTTCTGACTCTGTCACCGAAGTCTGTGCCTTTACCCGCTGGAACGCAGGCGGAAT
GAATTTTTTTTTAATGGCGAGTTCTGTGTTATGAGTATTTTACCACAATTTTTAAAGGACGGAGGAGATGGAGGGGTGCGGAGATGGAGGGGTGCAGGGACGGTGTGGGGAACGGTGGCGCCACCTGCGGGTACCACGCTCCGTGCCCACTTCCTTTAGGTGATGCCAGCACCCGGCTAGGAGCGAGTCACCTCCCCACTCCCCCTTGTGGCTGCCTTATGTTTTTTGTGGTGGCCTTGGAGAGAACCGGGGTGCCAGGACAGCCTGCATACGCTTGAGAGATGCTCTGGCTTTTGGCCATGGACTCTCAATTTAGGTTCGGTAACATTTCACCAGGGCCCTTGCCAGCCCCTAACT
AGCCACGATTGTGCCACTGCACTCTAGCCTGGATGGCAGAGCGAGGCTCCGTCTCAAAAAAATAAAAAATAAAAATAAAAATGACCATCTTGAGCCCAGGCCCAGGCTCCTGGTCCGCTCTCGTGCTGCCCTCTAGTGACTGCACAGGGAACTGCAGCTCCAAACTCCAGCTGAAGGAGGTGCTCCTCCCACTCAGGACCCTGCTCACCTCAGTGAGGTACTCGGCGTGGTGCTTCGTGGCCACAAACACCACGGTCTGGTCCTGGGGCCGCACCACGTTGTGCAGCAGGTGGAGCAGCACGGCAGCCT
CCCAGGAGCCTGACTTAAGGTCGCTGCTCTTAACTACTATGCAGACCAGGAAACTGAGGCTCCGAAGCGGGGAAGTCACCTAATGAGGGTCACACAGCCTTGCTACAGCGGAGGCAGCTGGGATTCCGGCCTCGCACGCCCGAGCTTTAGCCACTGTGCGGCGCTGTCGGGGCAGCAGCCCAGGCATCCGCTCAGTTCCTGCTCACGTCCAGCGCCCATCTCCCCTTCCGTGCCCCAGAGGCTGAAATGGGCCCAATCTGTGTTGAAGCTGCTTGTTTCTGGGTCCTGGAGGGAGGCCGGGGGAGAA
TCCATCAGGGAATCATACAGAGAAGACCCAAGGGGCCATTAGGAACAGACTAGGGTGTTCGTTTTTTAAACAGAGGCATAAATAATTTTACCCATGGCAGTTAAATACACAGTGGTGTGACGGCACTTCCTGGTGGTCACTTGAAGTGGTGCACTCAGCAGCGGGTTCCATCTTTCACCCACTTGCCAGGCCTGGCATTGAAGATTTCGTCTCCAAGGGACCAGGGTGGCCCCAGCTTGAGAGAGGAGGCTCCGATCAATCCAGGGTGCTACTTGGTAGGAGGTCAAGTAAAGG
GAACACACTGGCACGCTACCCGGCCCTCCATGCCAAGGCTGCTACTGTTACCCAGGGGCTGCAGCATCCCTTCAAGGCTGTGTGAGTCCCCCAGCAGCATAGCTTCAGCCTCCCCAGCCCCAAGTCCCACACTGCCACCTGCAGGCCAGCCATCATTACCACGGCATGGCCAAGGACACGCAGCCAGGAGCCATCACAGCCCAGGGCATGCAAGGAACTCTCTCAGAGATGAGGTTACAACCAACAGTCACCAAATACATAAAGAAGGCAGCATCCATGAAAGAGAGGCAACAAAG
TTCCAGTGCATGGAGCCCTTCTGGCCTCCCTGTATAAGTCCAGACTGAAACCCCCTTGGAAGGCCTCCAGTCAGGCAGCCCTAGAGACTGGGGAGAGAGGAGAGGGACGCCCCAGCCCCCAGCTGTGCAGCTACGCACCTCAGCAGCACAGGGTGGCAGCAGAGAGCCACATTACTTTGGCAGCAACAGAAACTGGCGGCCAGCCCGGCAGCCCCATGGGGCTAACAGGAGCGGGGAGCTGGGACCCAGTGAGGCAGGCCCTCCACCCCAATGTGCTGGAAGTT
CAGTGGATCGTCCACGTGAAAATGATCAAATTCCTGTTAGACGCATTTCCCTCCAATATAAAAACAACCCCCTCACCCAGTGACTTGGAGGGTGCCCGTAAGGGTGGAGGGAGTGCAAGGGAGGAGGCTTGCCGGCCGCCAGGGGGCGAGCGAGGCCAAGGGCCCAGAAACTGCCCGCAAAGGCAGAGCCGGCCACAGGCCAGGTTGCTTGGACTCTGCGCTAATCCTTTTAATGGGAAGGAAAAAGGCAGAGCTGATTGGGGCTTATGCT
CTACTGCAGAGCCGCCTTCCATGGAAGGACCCCTGCCCGCTACACCTCCTCTACCCTAACTGTCCCCAATATATTGCCGGTCAGGCTGACCTCCGGGTAATTAGAGGAGGCACCAACGAGGACACTGGCTCCCCGACACTGACATCGTGTGGTCATAAGGAGCAAGGGCAGCAGAGACATGCAAAGGCTGAGAGATGGTATGAGCCCCCTGGTACTGCACAGTCTCGAAAACGGGAAGATAACTAAAATTGCTAATCATCAACTTCCCAACAGCATGGCA
GGGAGTTCCGTGCGGTGCCACAATTGGCCTCTGAGTTACTCTAGAGTGATAAACGCAGCCTTGGCAGTAAAATACCAGAGAGGTAATGAGTGCGGACTCCGTGCTCCCTCCGCAGGGGCAGGTGCGTGAGGCTCTAGCGCCACCTCGTGGGCCGTGGGATTCGTGCCCATCTCCTCCTGGGCGGGAGTTCCTCTGGAGCCAGGAACTCTTTGGGCTCAGGGTGTCTTTTTAGAAAAGCTTCTGACGTTGGTTCTTCTTTAGTGGACCTTCTCCGGTAAAA
CTGTGCCTCCGCACCGGGTTCGAGAAGCCCCCGGCCTCCAGCTCCGGGAAGAGCCCCTCAACTTTGCACTGCCCCAGCGGTGTGGCTTGGCACATGTCCGCCTCTGGCCTCAGCTTCCCCACAGGAGGTAGCGGCGGTGGCACCAGGGAAGATGCTGACGCGAGAGTCATGTCTGCCCACCTCGCCTGGGCCAGGGACGCCAGCGTGCACGCGGGTTCGGGGTGAGGGACTGGGCTCCGCTTACCCGCACCCCGACCCTGGGCTGCAGGGTGGACGTCTGACGCCCTCTGCCGGGCAATCGCCTCGGCGCCGGCCGCTCCGGGCGCAGGTTGGCCCGAAACCACTAGGGGCGGCCGCCTCCTTCCGGCAGGAGCCAGAGGCGTGAACCACGCAAGACGTCGTCAGGGAGGGGCAGGTTGGAGTAGCTCTAGTTGAAGTCAACTTGGTCCCTCTCCTGGAGCTTTGGAGACTGATAACCCCACACCCACCAAGAAATGTAAG
AACCCTGGCCCCAGGGCAGGATGCAGACCTTTGGAGGTTGGGCTCTCAGAATGGTGCTGGCTGGGCGCCTGCCACTGGGAAGGTGGAGTCACTTTCAGTGCGAGCAGGGTAGGTAGGTGCCTGAGGGAATGTGGCTTGCTTGCTCCTCAGCGCCCCCAGCGGCCCACAGCAGCAGTGACAGGATTTGTCCTTGGAATGCATGAAGGTGCCCATCCTTTCTCTCCCTCCTTGGCAGGAGTGGCAGCGTTGCCATCAGGGCAGGATGCAGTCCTTTGGAGTCTTCGCTCTCAGAATGGCACCAAGCTGC
AATTATGTTTAAGTGTGCTTCTCAATAAAATTTGGAAATTTGTGACTTAATTTGAGACAGGGTCTCACTCTTGTCAGTCAAGCCCTGCCTCTTCCACCTCAGCGCCTTGCCTCCCAGCCTCAGCGCCCCCTACCCGTAGTAGCTGGGACGACAGGTGCAGTCGCACGCCGCCACGCCCAGCTAATTTTTGTATTTTTTGTAGAGATGGGGTTTCTCACCAGGTTGCCCAGGCTGGTCTCGAACTCCTGAACTCAAGTGATACACCCGCCT
CCCAGAATTCTGGGGTCGGCTAGGCTTAGGAGCTTGGTATCCTCCGCCTCGTTCCCGAGGCCCTAGACACCCCTCAGTGAGGAAGCCATTGCGGGAGGGCTCAGCGTTTTCTGGACTTCACAGCTGTGGCATTCCCGTTCCTCGACGCCAGTGGGCGCTCTGCTCGTCCTTCTCCCTTCCTCCGAAGCAGCCTTGGCTCCGTCTTCAGGATGTTCTTCCCACCGCCTTTGGGATTTTGGAAGGCCGTTCTCCCTTCCCCACTATTTCTAGCTTCCTCTAAGTCTCTGAGC
AGAATCTTCCAAGGGGCAGAGAAACCAAAAGCTACAGGGCAATTCCTTTGCCCACAGCCACCTGCCCTGAAAATCCTGCTGGGTTCATGAGTTTGCAGAGAACCTCTGTAAGGTGGGGCCTGCATCCTCCACTTCACACACTGACCACCAGAGGGAAGCACTCACCCACTGATGTCCAGTCCCTCAGGTCCCTCTACTCCAGCTTCACCCTGGGGAGCAGGCTCTGAAAGTGGCCCTGGGGTCGACATAGGGTCTGCCTTGAAGGAAGAAGCTCTACAAACTAAACACTCCCTGAGTGCTGTATGGGTTCTGCAGAGGCCCCTCTGCTTGGCTCTGTCCTTGCTGCTCTGGGTTACCTGGGTGTGCAGGGTTTTATTGCTCAGAGCCATGGCCAGTAGATGGCACAGCCTCCTGTTCCTGCAGCTGTCCCCACAGCCCCTGCTGGACAGGCCCAGAATGGACCCTCTCAGAAGACAAGGACTCTCTCAGGGTGGGTGATGAACATGTGGACACCTCTGTGGACAAGACTGGTTTCTTTCCTC
TGTGTGTAAATGTGTCTGTGTGTATGTATATGCCTGTGTGTATGATGCGGGCATGAGATTTGCAGAGAGGGTGTTGGGGCACAAAATGAGGACTTGGTTTACACACAAGCACAGGCCACGGAACCCCACCACCAGCAGATGGAGCTGAAGGTACAGTTTTGCGGGAGGCCAGGCTGAACTGCCAGCTGTTTTGGTTTGCTGGAGACCTCAGAAAGAATGACCATGTTGAGTGGAAGAGCTATCTGCATGGAGAGAGAG
GGAGGTGGGGGCCAGAGAGTCGGGACCACATGGGATGGGGCGGGCTAGAGCCAGCCCTGTAGGGACAGAGTGGGCAATGGTGTCTGGGGGCTGGTGAGCATGGAGGGAGGACCCCCAACACCTCAGAGACCTGTGCTGCAGGGCCTTCCCTGCATGAGCAGCAGGGGGCAGCAGATGCCTTCGGAAGCCGCTGGGGCCTTTAGGGGCTCAGTCCTGGCCGGATGCCCCTCCCAGTCCCCACACATCTGGGCTGCCTTAGCGGCTGGGGCCTCCACGCTGCTGTCTCCTCTGATCCTCCC
GGCAGAGCCTCTCAGGCTGTGCTCCGGACCCTGGACTCCAGCAAGGGGGAAGAACAGCAGCTCCCAGTTCTTTCTTACAGACTGCTTTCTTGAGGAGCTTCAAGTGCTCTGGCTATGATTGGTGCAGGGCTCTGCTGCCTCCAGAGGGTGCTGTCTCCTTTCCCTAGCAGAGGCAAAGGGTCTGGCAGGCAACTCTGGGAGTATTGGTTTAACCTGAAATGTCTGCTAGGAAGAGCTACCTACCCCTCTCCTGGGCATTATGGTCCTGAAGGAA
ATCTTGTGGCCTCCAAAGTCCAGGCTTTTCAGTCTCTCAAGAATAGAGAAACTAGACAATAAAGTGATTACAGGGTCACCCTTCCTCCCCCTGGAGGCTGCAGGCTGCACGCAGCCATCTGGGATGGGGAGGTGAAGCCTTGTGCCAAGGACGGCAGGCCAGCAGAGGGCAGATCCTGGCCCTGACCCCCTCGGGAAGTGGTCTCAGTCCTGGAACACCTATCTCCTGCCTTCTATCTTGTTTAAGCCATTTGTGTCCTGGGTTTTCTCTCCCTCACAGCTGAATC
CGGAATGAGTTGACCTAAGAGGAGTGAAAGAGATAAACAAAGGATCTTTGTTCCTGATTTCCCTGAAGGAAGCCAAATGCAATAGGGAGATGTAGGGTATGACACATGCCCAGAGCAGCCAGCAGGTGGCACCATCGGTCCTGTGAGAGGCAAGCGGGACGCAGCCTGTACAAGCCTGGTGCTGTGTCCCCGGGACAGTCCTGAGTTGCTGCGTTACACGGAAGACACTTACCCCTCAATAAATATTTCTGAAATGGTAAAA
GCTATCCCTGGGGCTCCCCAGCCAGGCAGGCACCCCCCGCTTACAGGCCGTCCCCACCCCCTCCATCTACTTCCGTCCGTCCGAGCTACAGCCACCTCGTCCTGGTGCCCTGGTTGAGCGGGAAGCTGCCCTTGGACCCGCGTCGGAGCCGCCCCGCGCCCTCTGCTGCCCGTTGTTGGAAGTGCAGCCTGGCGTGGGCAGTGCCTTTCCCTGAAGATGGGACCCAGGGCGGCACCGCTGGAAACGGGGGGACGCTAACTCATGGAGGGGTACCCCACTGTCCACTGACAGCGGCAGTAGTAGCTGCGGACTATGCGGACTC
TCTGGGTAAGTGCTTCCACAGCTGCCTCAGAGCATTTACTCAGGGTAGAGATAGGCTACAGCAGATCTTCTGGATCAGAAGGAGGGGCTGCCAAGACTTAAGCTTCTCATCTTGTGCTGACCCCTGGCTGCAGGTGAAGGTGGTGCACCTGGCTGCAGGTGTGGTGGATAAGGGAGGGTTTGATGCTTGGCCTCTGATCTGGACTCTGGTTGAGACTTTGGCTCTTCCTAGCCATATGATTTAGGACCAGATCCCTAACGTCATGGAGT
GGGCTAAGAGTGCAAAGGGTTAGCCCCAACTGCTGTCCTATTCCAAGACCCTTTACCAAAGGTGAGATCCCAGAGCTGGGAGCTACACTGGGCAGAAACCCTGGCCCCAGGCCAATCACACCTGCCTGCAGTCCCTTGGGCCACCAGCAGAGGGCAGGCAACGCCTGCTTCTGGGGCAAAATATGGGCCCGCTGGGGCGGAGGCCTCCTTCCCCAGAGTGACCCATTTGGGCTTGACAGGCGGATATGAGCAGCGAAAGAGTGATCCGTTCCGAAGACGGAGAGACCTTGGCCAGGGTAAGTGATTGTCTGTGGGACAGGGT
CTGCCCAGCTTATGATTCAGGGTCCCTGGAGATGAGGGTGAGCTCCTGAGGACAGCGAGTTGCCCCTACCTCTCTGCTCCTGCCGCTGTGATCTTGTCTAGACAGGGTGTGCAGGGCCATGCTCTTCCACTGGGTGCAAGAGCGCCCCCTGCTGGAATCCCTCTGGACCTGGATATTGTCCTCATGGTCATATCCCCAGCCCCACACAGTGACTGGCCCTTATGCAGATGCCCAGGAAGTAACCTTAAATGTATGGTAGGATCAGAGCAGCAAACGATTCTGCAGAAAAA
TAACCCTCCCTGGCCCACTCCACCCCACTCCACCCTCCTCCACCTGGAGGTGACCTCATCTAACCCACCCCTCTCTCCGCCTACAGGGCACCCAGATGTGCTGCTCAAGGGAGCCCCAAGGGCTGGAAGGGGGTTGTGAAACCGAAATAAACTGCCAAGCCTGGTCTGTCCTCCAGGGTGCAAAGGAAGAGTGCAGTGGCCAGCAGGGGGCAGCAGAGGGCAGCAGGCACTGGGAAAGGGCCGTCCCCAGGCCTGGTCCCCACCTGAACAACAGGAGTCCAGGCCCCAGCCCCTCCTCCCTCAGACTCAGGAGTCCATACTCCAGCCCCTCCTCCCTCAGA
GAAAATGCCAGCTCTTTGCCTTGCCAGCCTCCCCTGGGATGAGCATAAGCAGGTGGCAGTGCCACCATGAACGTGCAGTCTCATTCCAGCCGTGACGGGCTCTGCAGGCAGGAGTGGTGACATCATGCATGGAGGTGAGGCCAAGCACTCATCCTGGGCCGCAGCGCCACCTAGTGCTTGGCATGGGTAAGCAGCGCTGGCCTCCCTGAATCTACAGCCTGGCTTGAGTGAGGTTCAAAGTAGCCCTGCATGTGGCCTCCAGCAATCCCAGCTACTCCATACACTGGACAGTATCCCCATATCTTTTACACACACATTT
ATAGCCCTGGGACGAGACTGAGGATGTGAGCTGTTATTCACCCCAGATAACTGCAGACTCTCCCAGAGATGGCGATGGACTCTGCCTTCACTCTGCAGCTGTGCCCTGGGGTCTGGTCAAGCCCTGCCAGAGCCTCAGCGGAGCTCGTCTGCAGGTGCCAGCAGAGGGCGCTTCACACCCCTCATGGAAGGGGCCGGGAGGGCGCTCTCCTGGCAACAGTGATTTCTGTTTATTTAAACCAGCAGGACATCCCCATAATTTGCATGTATCGTTCCTCCTATATGTGAAGAGGCCC
AACTTCAAAGGTAGAGTGGAATGATCCCAAGAGGGATGGACCAACTGAGCCCCACAATTGGGCAAAGGCTTTTCTTTCATCTCAGCGTTGCTGCCCCAACCTGGGACAAGGTGAGGCTGGCATGTCAGCAGCATTCACCTCTCAGTACAGCAGAGGGCAGTGGTGACTTCATCTCAGTCCACACCCAGGCCCAGTATGGAGGGGTGAGTACTCCTGTGCATGTGTGCAGGTCAGGAGCATAGGCCAGGCCCTCTGATACCTGGGATAAGCACTCTTATCCTCCTCCTCCACCCCAGTGAC
GAAGCCCTTCTGGAGGATGGAGGCTCATCCTTGTCCTTCTGGCCGGCAGGCTTTGGCTGGCACTGCCCTCCTCCCTCAGGAGTGGTCTTCCTGGGGTGAGTCAGGGAGGCCTTGGCGCACTTGGCTGCATCATGGTGCCCTCTGGTGGCATGCGGCAGAAACTGCTGCCACATTTTGCTCTGCCCTCTGGTCCTGGGCGGGTGTGGACTCCAGGGCTTGCTGAGTGACCCTGGGCCCTGGGAATGCCAGTAGGAGCTAAACTCTACTGTGCACTAGGTGAGTGCCAGGCTTCTCTGCACCACAAC
GTCAGGAAGGCCCATCTCCCAGCCTGATCCCAGGCAGCAGGGCTGCAGGAGCTGGGCAGGAAGGCTCTGGGCCGGCCATAGCCACCTGCCAGCAAGGGCAGGCTTCTCTTCTCATGGCTGGGGCAGCTCGGCACAGCTGACCTCTGCTGGCCAAGTGAAGCACTGCATGCAGCCACAGAGCCAGGCACAGCTGTCTTCCGAAGTTTCCCGACTCCTGATGTTTTGGGGATTCAAATAGTCCTTTTCATATGCTGGAGGCACAAACTGGGGCAGCTAAAATTTTTATTCTGTTGTCA
TCCCCTTGGTACCACCTCTAGACCAAAGGAAACAGATGTCAAAGTCTAAATGAATTCTGAGGCCCAGGCCCCAGATGAAATTCTTACCCTGGCCCTGCTGCTTCTCCAGCTGCCTTCAGGAATGCCCTCCCCCACCAGCAGGGGGCGTGGCAGCCTCGGAGGAGGCCCACTCACTGGCCACCCCACAGGGAGTTCTGCGTGAGACCTAACAACTACCTGAAATAGGCCACTAACAAAGCCGACAGGGAGTAGAAATTGATGTAAGAGAT
CCACAGCTTAGCCAGGGCCTGGGGTGTCTTGGGGTGGGACAAGGCCCAGGGCAGAGGCAGGGCTGCTTGCATGCAGGGTGGCCACATCCCGGCCTGGTGAGTGCCGGCCACTCAGTTCTGTGGCCCTCTGCTGCCCTCTGCCGGCCGCCTCTGTCCCTGCAGGCCCAGCCATCTACCTGCAGGTCTGGACAGACCCTCAGAGCCTAGGCTGGGAGGTCTCAGGAGTCAAGACAGGGTTGAATCCCATTTGAGGGCATCTGAAGGAGTGAGAGCCTATGTCAATCCCCTGCCCAG
CAAGCAGGATCCCAGGGACTGGCGTCCAAATCCGGGCCAGGAACTGACCCCAGCAGCCAGACCCGGGACGGGGCTAAAGCTCGGGTTTTTCCACCTCCGCTTCCCGCCACTGCAGCGCGGGGAGCGAGCGCCACCTGTGGGCCTCCAAGGGGAGGTGCGTGCGACTCCCGGGGAGGTGGACGGTCGCCCCCGTTTCTCCCCAACCCGGGGGACCTCGGGCCCTCCAGGAGTTTCGGAAACAGCTCTCATCTCTTAAATTCTCCTCCACAACCCACTTTT
CAGTCCCTCTACCCTCCCAGGCCCAATCTCGTCAGCCCCGGCACAGGGATTCACGCCGGGGATGGGCCTGGCTCAGACGGTGCCCCCCTCCTAGCCCACATCCAGGCAAACAGCCGTAAGAGCAGTGAGAGCGCCCTCTCCTGGGAGCGCTGGGCAGGTGCCAGGGCTGACGCCACCGTAGGGGTACAGGGCAGGGGTCACTCCTGCTAAGCCCCAGGGAAGCCCCTCCCTACAAGTTGGGTCCCAGGTAGCAAGGGCAGGAAGGGTGTTTCGGGCATGGGGAACAGCATGTGTGAAGGCTGAGGTGGAGGGAAGTGGGTGGGTCCGGCAGGGGGCACTGGTGGGTTTGGGGTTCAGAGAGAGAGCCCTGCGTTCAGTGTGGGCCATGGAAGGAGGGAAAGTGCTCTAGGCAGGCAGAGGGGAGGGAGG
CAGGATTATTAAACAGATTCCTGTGTGTCAAGGCCAGTTTAGTGGCTCCCTCTGGAATGAATGCCATGGAATGAACTTGACAATCTGTTCTCTCACACCTCCCTGCGCTGGCCAGGTGTCGGCCCTAGGTGTCACTGGCGGTCAGTTCCAGGCTGTTCCAGCAGGGGGCGGCCACGCACAGTGAAAGCCCACAGGTACAGCCGGCCAGAATGGTTCGAAAGAGTGAATCTACCAGGTTTGTGAGTGGACCAGGGACCCAGGTGTGAGGTGTGCAAAGAAGAGTAAG
TATAGTCCCGCTCTTTCGACTGGGATCCCGCATGATTGGTTGAAAACCCTACATTTAAGTGGTGAGAATGACCTCCTAACTCTGGGCAAATCTTGTCCACTTGACGGCGACTATCCCCACCGCAAAGCAGCTCCGTGCGCATGGCTCCTCGCAGCCACACGGGGGCGCCCCCGCCCCGGCAACAATACTCAGGGCCGGAGGGACTCCACTGAGATCCCAGTCGGGGGACCGAGCTCAGGGCTAGCCAGCCAGGCTCCAACCCTCTCCGCATCTTCTCTTGGCCTTTCTCTCTTCCGCTCAGACA
TCTGTCTTGAGAACACTGTGTAGAATCACGAATGTCTATGTAGAAAGGAAAGGGAGGGCAGGCCCCTCTGTAGGCTCTCATTGCAGAAGGACTCTGTCCAGCCCAGCCACGTGCCGCCCTCTGCTTCCTCTAGGAGGCAGACAGGCGGATCCTGCAGGCCCTCCTCGAGAAGGAGGACGAGAGCCAGCGCCTCCACCTGGCCAGGCGGGAGCAGGTCATGGCCGATGTGGCCTGGATGAAGCAGGCCATTGAGGAGCAGCTGCAGCTGGAGCGGGCGCGGGAGGCAGAGCTGCAGATGCTGCTGAGGTGAGTGGCAGCTGCTGACTGGGCTGGATGCTCCTGGCCTCAACTC
CTCATTGTTCCAAATGTCCTTGTGATTTTCTTAGTCCAAATTCCTAATGTCACACAGAGAGGGTCTGGAGAGTGGGTCAGTCCACTATGCTGTTGTTCTTTCCACTACCACATGGTGTGGCTGTTGACCCGTCATTCTGCACAGCCCATTGTCCTGTGTAGTCACCTGTCCACTAGGACTGTTGCTCCCGTCACTACCACACGGTGTCGCTGTTGAAAAGCTAGCCTGCACAGCCCACCTTCCCTGCCCCACACTTGGGCTCCCCGTTTCATCCATGTTCTCCTGCCCAGCCATTGTCCCCAAAAGCAGAACAATGGGCCAGGTGACAGAGTCCATTGGGGTTTT
AACAAGAGACTTCCCACAGGGGTTCCAGCAGACTGAGGCCAGCAAAGAAGGAAAACCATGGGGCAGGCCAGCTGAGCAGGAGGCTAGCTGGAGGGTGAGTGCCACAAGGTGCTCTGTGTGCACAGCAGTGTCCCTCCAGTGCCCTCTACTGACAAAGCTTGCCACTGTGCCAGTTGGCAAAGGAAGCACGTTCACAGGGTCCATCTCCAGCAGTATCACAGAGCAGGGCAGAGACAATGGATTTGGAGCAGGGAGGCACAAAACTGACAGGGGAAAAGGCTGA
GACCTCTTCCCAAGCTGAAGCTGAGCACGGTGGGTGCAAGTTGACCATCCTGCACTGAGGGCCAGAGTGCCGATTCCCGCACACCCAGCAGGAGTAGCACCAGGAGAGGACGCCTGAGCTGAGCTTTTCTAGGTAGGGGAGTGTGGGGAATGGGGGCGTCTGCCTGGCCTTGCACTCCCCCTACCGGCCATGCCCGCCCTGCTGCAGTGGAGCTGCTGCTCCCCGGCAGGTCCTGGGACAGCTGTCCACACAGCTCTGGCACTCGCCCTTGTGGGTGTGGCCATACCCCCCACCAGGCCCCAGGCCCCTGGCAGGCTGAAGAGGTCACTGGACAGCACTTTATTG
CCGGGTGGGAGCTGGGACCTAAGACCCAGGTGGCCATCTGTCGCGACCCCCAGCCTAGGGCAGGTCCAGAGTCCTTCCTCTGACCCTCTCCCTCGAGGCAGCGCGCTTCTTCGAGCGCAGCACTGGCTTGCCAGACGCAGCTCGAGTGTCGCATGGAGCTCGCCTGACCCCTGCCGGCTGCCCGCGGGGTTGGGTTGCAAACGCGCGGAGCCAGCCTATATGGCCTTTGCCTGGGGTTCAAGGCCCCCAGTTTGGGATTTCAGGACTCAACGACGTTTTGTTTTAGCCAATAAGGACATGAAAGGGAAGAGG
AAGGACATGCTCTCTGCAGTCTCTGCTTGCTCTCAAAACCAATGGAAACCCCCACGTGGGCTGACCTTTTCCTGTTGCAGCCCTTCCTGGGAGCTGGCCCAGCCCAAGGGAGGCCTGGTGTCCAGCGATGGGGCCCTTTGGCCAGCAGAGGGCACTGCACACCCTGCATGGCCTTCCAGAGGCTGCAGAGACAGCCATGAGCCACCATCCTCATTTCTATCCCAACTTAAGCTCTACAAGCACCTGGAGAAAATAAGATCAGCTACTCCTAGAAGGGAAGGCCTGGG
TTCAGGAGGTCAGCGCCTCCATGGTGTGAACTGGTAAGCATCCTGGGCACTCCCTTGGCGCCTCGACTCTGCCAGGATGGGATTTGTCCTGCAGCCCAGGCATTCCCAAGCACCAGATGGGCCCCAGCTGACTCTCTGTCTCCCCCTGCTGGGGAGCAGGTGCTGCACCTGTCAGGCTGCACTTCTAGGAAGGGGAGGCCACTGCCGTCTTCCTGCTCTAATATCCCCAGCTCTCCACAAGCCCAGGACTTTCAGAGAAGCCTTTGTGAAACCCTGTTTGTCCATTCCTCTGTCTCC
CACAGAGGGAGTCACACTAACGTGGTCGGGGCTCCAGAGCGAAACCCCAACCACTATGCTCACAGCCAGGACCGAGCAGGCTGGGCCAACGGCAGTCCCTGCCCAGCGCCCGGCTCCCTCCGAGTGGCCAGCAGCGCCCTCTGGTGGAGACTGGCTCGGCCTCCGCGGCACTGCATTCCCACGGCAGTGGTCCATCTAGTCCCCAAGTCCTAGAGGAGGCCCCTCTCTCTCCCTCAGCCCTGGCAGGGTCCTTGGCGCCCATTCTCCACACCTGCACTCCTTGGCCCTCCAG
CCCAGCATTAGCAGGTTATTGCTGCAAATTACTTGGTATCTGCTTTCTTTCACATAAAAAGGAAATTACGCGATTACCAAAAAAGGGTGGACGGAGGCGATAGGAGGGGCAAGCATGCCCTCTGCTGGCCACTGGGCCGCACGGCAAGGCTGAAGTGCGGCGGGGGAGGGAGGCGGCAGCAGGGCTGCCTGGCAGCTTTCAGAAGCCCCTGTCCCTGGTGCATAAGTCCACAGGGCAGTCGTCCCCAGCTGGACACTGGGACACTGCCGTCTCCTTGAAG
CGGACGTGGATCCCTGTGTGGTGCGTGTGTCTGGCGTGTGTTGTAGGTGAGCCACCGTGTGCGTGGTGCGTGTGTTGTAGGTGGGTCGCTGTGTGCTGTGTAACTGGCAATGGGGTCTGTTACCCTGCCTGAGCCCCTCCTGGCGCATCTCTTCGCGGCTCTCACTGCCTGCGGTCTGCTGCCTCCTGGTGGCCTTGTGCTGCAGGGCTCTTCTGAGGTCAGGCCCCCGTCCATGGTGGGACCAGGGCTGGGTCCAGCTCAGGTGGGTGGCAGGGCCAGCAGTCTATGTGCAGCCCAGGGGCGCAGTACACAGGGGTGACATACAGGTGCATGTCCTGCCTGATGGAGGGTGGGTACCTTGAGCCC
GGCGGGCAGGGGCCGGGCGAGTTAGGCCGCAAGCATCTGCTGGGGCCGTCGCAGCACCATCCCACAGACCGCCACTGAATCAACAGCAGCCAGTTCTCCCTGGGCTCTGGAGGCCGGAAGTCCAAGAGCAGGCATCAGGATGGGTCCCTCCTTGGCCTGCAGGTGGCGGCCTTCTGGCTGCGTCCTCCCAGGGCCTTCCTTCTGGGCAGCACACCTGGCTGCTCTGTGTCCTGATCCCCTCTTCTGAGGACACCAGGCAGATTGGATTGGGGCCAACTCTTATGATCTTATCGCCACTTTA
GGCTGCCGTGGTCCTCCATTAGGCCAGGCAGTGGATGAGGGGTAGCAGAGGGGCCTCTGCCTTCAGGGGTTTTGCCCCCGACCTACTCGTTCCACCCAGATGGACGCCCTGAGCCGGGGAGGAGGCGCGCCCCCTGGTGGAGACGCTATGGTTGCTGCATCCGCAGGAGCCCAGGCGGAAGAGATGCTAAAGGGAGCGGAGACACACTGGCTGGCTAGAGAGGCCTGGGAGGTCGGGGTGTTATTTTTGTGTGATTGATCTGGCTTTTGGATACTT
CCCATAGTCTACCTCCCATTAACACCCATTAGCTACCCATGATAGTAGCTGTAGTGCCCAGTCCATAGAGACAAAGCAACTGTCATGTGATGAGGGGATCTTGCCTGCATTCACACAGCCATCCAGGAGAGGGCAGTCATGTGTGCCTAAGCACGTCTACCCCACCCACAGGCTCTGCAACCGCAGACTCCGAGCTAGATCCAACCTGTTTCCCGGCTTTCGCCCTGAAGCCAGAGCGCCCCTGAACGTTTGTCTAAACCAATGGTTCTCAAGCCC
GCGGGGAACCGCGGCCTCTCTGGGGCAGCTTCCCCTTTCTCCTGGGACTCTGGGCACCCGCTTTCCGCCCTCGCCCTGCCCCGCCAGGCCGCCACCCGGCGACTCACCTTAATGTTGCGGTGGGGCGTGAGCCGCGGCTGTGGCTCCTGGTTCTCCTGGAAGATAGAGGCCAGTAACTTCGGTTTGGCCTTGAACCCGGACATGGACATCTTCCCCTCACCTCCGGCGGGAGGGGCGCGGAAAAGGAGCCTGTCCCGAGCCGCTGTCATGGCCGCGACCACCAGGCGGGGCCCCCGGCCGAGCTCTCGCGGCTCCACCTCTCCCCGCCGCCGTGACCCTCGTGGGAGCGCGGCTGGAAAATGGCAAGGGGCACCGAGGACTTGGCGGGAGCTATGTGGCGGCCTGCGGGGCTGCTCCCTTTATAACCGACTCCACCGACAGGAGGCGCGGCTCCCGTCAAGCCGCAGTTTAAAAGGGCAACAGCACCACTGCCCCCGCTACCGCCTGGGAAAGGGCTGCCCCTACCCCGCCCCGGTCCTCGTCGCCCCTCACCTCTTACCCCTCACCCCTCACCCCTCAACCCGGCGCGCCCCGCGCGCACCCGGCGTGCCCGCGCTACCGGCTGCCCCCTCCTCTC
AACAGCCCCGAGGTGGGACCACAACTGGAATGTTCTATGCTTGCAAGGTTGCGGGGAGTGGTGGCAAGCCAGGCTGGCAGCCTCTCCCAGGTCCTGGAATGGAATGAGGCTGACCTTTGCACCACGCTCCCTCCTCCCCAGGAGATGGCGCTGTCTGGTGCGGAGCTCCCGGGCACAGTGGAATCGGTGGAGGAGGCCTTGAAACAGCACCGTGACTTTCTCACCACCATGGAGCTGAGCCAGCAAAAGATGCAGGTGGCCGTGCAGGCTGCAGAGGGCCTGCTGAGGCAGGGCAACATCTACGGGGAGCAGGCTCAGGAGGCT
ACCACTTCTTCCTCCACCCAGGACCTAATGTACGTGTGTTTTGTTTTTTGTTTTTTAAATAACAATATTTATAACATGGCCAGTGACTCTTTTCCATGTGCTACTGGGGCAGGCTGGGGACTGGACACATGCCCAGCAGAGGGCACTAGTGTCTCATGGCAGGCCTGCTTCCCTTTGTGTGGCTAGAGCCCACCTAGCCGGTTCTCCTTTCCCCAGAGTTCTGATCTCATCTCCTCCAAAACAGATGCAGTGCCCCAAAG
GCCTGGCTTTACACCCAGGCCTGTCTGTGTTCTTAGTGAGGGCGCTATACTGCATCCTTGCTCAGGAGGAACGGCTCTGAGATAGAGGGGTTATTTCACACCAGACTCCCTCAAAGCTCTGACACACTAGCGCAAACCCTGAGGGAAGCTGCAGAGGCAGGTGTGGGGGCTGTGGCGCTCCCGCCCTCTGCTGGCCAACCTGGACCTGCAGCTCAGCGATGGCCTCTTCTATTCATTACAGACAGTTTTAATGGACCAGTCTCGCTTCCACGAGCTCCAGTTGCAGCTGGAACAACTGACCATCCTGGGGGCTGTGTTGCTGGTCACCTTCAG
ACTTGCAGAATATAAATGCAACCAGAAGGGATTTGTCTTCACCTTTCAGCTTCTGGAGGAGGGAAGCAGCTGGCTGGTGGCCTCCTCCACAGGGACCATTCTCAACTGTGGGGCAGGAGTGGCCTCTAGTGGTCATGGGGATCACAGCCATCATCACCCCAGCTCGCAGGCAGAGCCCAGGGGCCAAGCACCTACTTTGTTCATGATCCAGTCAGCATCTTCAATGGCTCTTTTAATAATCTGCTGGATTCTCTCAGGGTTGTCTTCATCTG
TCATCAAAGGACTCTTCCTAAGGAAAATCACAGGGTAGGCCCGGCAGCCACACAGAGCCACCTTGGCGGGGTCAGGAGCTGCGGCTCCCAGGTGCCCCAGCCCTGCTGGGAGGCCACCCTCAGCCAGACCCTGCAGCCACACTGCCCTCTGCCGGTCAGCACCCTACCCCAAGCCCCAGCGGTCACCTAGCACCTCCACCTGCGGTCCCAGGCACCGGGAGAGGGAAGGCTGCCTGCACTGGGAGAGGGAAGGCTGTCCGCTTCACGGCCGGGGTTCTTGCTGCTTAGCTGGGGTTTTGGGA
AGAGGTGTCACCTGGGGCCTGGGGCTGCCGAGCTACCATCTATGAACTTTACTAAGCCCTGTATGTGTCCCAGCCCGGGACCAGAAAGCGCCTAGAAAGTGCTGTGAGCCGGTCCTGGCCTGCCCCCTGGTGGAGACCCTGGTCACCACACTGCTCACACGCTAAGCAGAAGTAGGAGCAGGTTCGCCAGGCTGTGTGGATGCAGGTGGTCCCGCTCCACACCACATGCGTGGCCTCAAAAGAAGAAAGCTCTGTGCTTAGTCATGTTCTGTCCCCAA
GATATTGGAATTTCACATTCCTTGGGAAGTTAAACAAGCAGGAACAAAGGAAAGCTCTGCAGCCATGGCCACAGCCAGAGATGCAGCACAGAGCCTCCAGGTGAGGACACGCTGCCCCTACCCTGACACGTGCACCCAGCACCGGACCCACCACCAGAGGGCACTCCTGCTGCTGCCCTCCAGGAACTCCTCCCTATTTATGCCTCCGCAGCTTCTTTAACTCCAGATTTAAAAATTCCAGGCACTACATTAGATAGACCTAATTCCATGGGAGCTACA
AGGAGAAAATAGCCTCATTTTATAATGGAGTCAATGGGGGCCTGGAGATCCCCATCCCATAGAAATACACCACGCCCCGATCCAGCACCAGCAGCCTGCCCTCTGTGGATGTCCAAGACGGAGCAACGGGCAGGAAGGCCTCCAGGGGACGCTGTCACCCTAGAAAACCAAACAGCAAGGTTTTCCTAAGGATTCTAAGCCCTAGTTTCCCCAGCAAAGCAAAACCAAGCCAGACTTGAGAATTATAAGAGGAGAACTGCTTC
TTTTTCATCCAGCCAGCTTGCTCAGTTTTCTTCTCTTACCTCTGCATGTGGACCAAGCAATTTCTTTGCTTTACATGTGGCTGTGTGTGTGTGTGTGTGTGTGTGTGTGTGTGTTCGTGTGTGCACGCGCGTGCGCAGCCAGCAGGGGGCGCAGCTGCAGTGCATCTCAGGGAGCTGCGGCTGCTGGGCCCCAGGAGGAGCTCCATGACCAAGAGATGGGCAGAAAAGTCACCCCTTCCCCTCATTTTTCTTTTCTTTTTCTGCAGTTGAAGAAGGAGGAACTCCTG
GTCAGGGCTGCCTGCAGCTGCTTACCTTCCTCCTCTTCTCAAAGTTGATGAGTCTGCCCTGGAAGGTGGACACCCAATGGCCGTCAGAAAGTGACCCCTTGACCATTACAGTCTCCCCACCTCATGCTGCACTATCAAGAGTGCCCACCAGGGGGCAGGGCACGCACACCCCTGGATTGAAGCCGGTGCTGGGCACCAGGGCAAGGGGACATGCGGGCAGAGGCTTGGGGACTTCTTGTCCAGCACTCTCGGAGGACAATGGACTGAGGCCTTGGGTGAGAAGGCCCTGCTCAGCC
ATAGATTATTCCAGCTGTTAATGATCTATATTAGAAAGTATTCACAGCCTCAAAGATGACATCACTTGCCTGATGTCAGTGATTCCAGCAGGAGCTGGAATCATGAGGGTGCATTACCCACTGCTGCCTCCAGGGGGTGCTGTGTGTCAGGCAGCAGAGCCTAGGGCCTTTGAACCTGGATGAGTTCTGAGGTGTGTAATGGGTTCAGAATAGTGACCAAGTTCCCATCAGCCAGGGGCTCATCACCCACACAGTGGTTGGGT
CTCCTTCTCTTCACTCCGCATCCCAGACGCCTCAGAGAAACTACCTTTCAGACCTTCGCGGCCTCTCCTGCGCCCGCAGCGCCCGGCAGCTGGGGACCCGGGCTTAGCCACATCGACCGCAACGTTCGCGCGCCACCTTGTGTCCATTCCCTTAGCCTCCAGGGACAACCCGGAAACCACATTTCCCAGCGTGCCGAGCGCCTCTGCGCAGGCGCAAAGAGTTTCCCTCGTTGCCATGGGAACCTCGCCCCTTCTAGAGTCCTGGCCGCTTGACTCAGCTAAGCGCGA
CACGCCAGACGTCTGCCCGCTGGTGGGGGACCTGAGCAGACCCTTCAACTGCACTCCCTCCTCAGGAGCCCCTTCCTGGGGACAGTGAGGACAATGACCCTACAGATGCTCAGCTACATCCGGCCCAGGGTGCTGCAGTGGCACAGACCAGCCACAGGATGGCAGTAGAATAAAGACAGTCGAAAGGGATTTCTGCTCACTGGCAGGAGACTGCGATGACTGGGAGAAAACCTGCACTCGGTGGCACCTACAACGTTGCTAATTTATTTCCTTTTGATATGCA
AATATGCAAAACATAAATTAAAGTTTCGTGCTTAACGGCACAAGGCCATGAAGGGGCAGGGGCCACCCACCCGGGCAGCCCCACCCCAGACTTCCGGGCTCGCCCGAGCTCCACGCTGCCCCCTTGTGGGCGTGGCCTCACCATTCACCCCGCTCTGCACCTGATGGAGGGACTTAGAACTCACCTTCCAACCTGGGACACCCGGAGAGGGACGGGGCTGCTCCTGTTGGCTCTGTGATCTCCGGGGGAGGCCTGAACGGTGGAGTAAGGTCC
GCTGGGAGGCAGGCTTGGTGGTCAGCACCACACTCACAGGGGACCAGCTGTGCACCCACCTGGGCCCTCTGCAGCTTCAGGCTCCGATGGGGTGCCTGGGCCTGCTGCTGACGCCTCTGCTCTGCTCCCCGCAGCTTGCACGCGGACACCAGGTGGCGCTGTCGTCTATCAGCTATGTGGGCTGCTCCCTCTCCGTGCTCTGCCTGGTGGCCACGCTGGTCACCTTCGCCGTGCTGTCGTGAGTCCCCTTTTCTAATCCACCCAACAGTCTCTCGGCCCCTGCCTGCACCCAGATCTCAAGAT
CTTATTTTTCTCACAATAAAGCTCAATGGATGAAGAAAGGAAAGCAGAAAGTAGTCAAGTAGCTTGCAAAGCTCCCATCACCAGTAGATGGCAGAACTGACCCTGCCCTTGTGGGCTTCTTCTCCCCTCAGCCTGAGGTCACTCACTGCCAGCGAAGCACTTGGAGGAAATATTCTTCCTGCACTGCTGAGAGGGACATCCTCAAGCCCAGCAGAGGGGGCTGCCTGGAGGAGGTGTGCCTGCCAGAGAAAACTAGCCCGGGGAGATCTGGGTGGCATCACCGGGGTGCCCCAAGGAGGTAACCCCATGGAGGTTAC
GCCTCAGGGTATTGATGCCCTTTACTGATTGTAAAGCCAGTGTGGAACTCTGCAGCCTTGGCTCAGAAACGCAGCTGCTGAGTGTCCTGGAGCAGGTGCGACCAGAGGACATTGGCAGGGGAGCAGTGCCTCCTGGTGGTCAGTGCATGCTGGCCTCAGTGACGGGAGAACCTTAAGGCTGGTGACATTCAGTACCCAAGCAGGCAAATCACAGAGGTGGCTGGGGGTGTGCAGGGCTAATGGGCAAACTAGAGCAATGGAATAATGT
GTTCACAATTCCTCACAAAACTCCTGCAAAGTCCAAAAGAACTGGGGTTTGAATGTTAGAGGCTGGTGAAGAAGTGAGGACCACGGGGCGTCATAACACCGCGCAGTGGAGGCCACGCTGCACTGGCCGGTGTCCGCCGACAGGGTGTGTGCCACAGACGCGCAGTGCCTTGCCCGAATCTGTCCCTCCCCTCAGCGCTGGTCCAGGCTGGCCACAGGCACCACCCCGTCCCTGAAAGTGGATCTTTTCCTCTGAAAAAACAGGAATGAGAACTGCCCGGAAGC
CCCCGAGAGACCTGGAGGCTGGGTGGGGAGAAGAGGACGCGGTGCTGCTCGGACCCCACGGTTCGGCGGTCCCAATCCCACGCCCTCCGCGCGGTCGGCCGCGTCCAGGACTGAGGGGCACAATAGCTCTGAAGCTGCAGTGACCCCTGGTGGGTCCCGATGTCCGTGCACAGGCAGCCGAGGTTGAGCTGCGGACGACACTGAGCCCCGCTGGGCTTCGGAGCAGGTGCAATCTGTGCTCTCCAGCTGGGAACCAGCAGCGAGTTAATGCGAGTCGCAGTTAGGGGAGACACGAGGGGAGGTGTCA
GGAAAACAAAAGGTGCTTTTAAGTGAGCCCAGGCAGAACTGTGAGGGCGGCCCATGCTGCAGGCTGTGGCTGTCAGCAGGCTGCTTCTCCACAGCTGGCCCAGTCCTAGGATTCACAGGGCAGCAGCAGGGTACACTGGGTGACTGCTGCCCTCTCGTGGTGGCACAGGGCAGACCTGCTGGTGACCAGAGATGCACCCTTTTGGGGAGAACTAGGGAGAAAGCAGGTATTGGAGAAGCAGGGGATTGTTTATTTGTTAAAAGTGTGGCCCTTTCACTCAGCAGGTCTGCTACTGCCTACTAAGGAATGGCCTCT
TGTGCATGCAGTTCCCACCCTGTCCAGCTCAGATCCTCAGCTTGCTCACCCATAAAAAGGAAACATCTAGGTTATCTGCTGGGCCCATGGTGGGCCTGGCTGTCCCCCATGCAGGGCTGACCCCATGGTGCTATCCCAACATGACCCAGCAGGTGGCGCTACCCATCTTTGGAAAGTGAAAGACAGCGGTACCTGTCAGGGGGCACCTGGGAAGATGCTGAAACCAGGACCTGCCCCACAGAGGCCTGTGAACACTTAGGGAGCCTCGATTCCCAGCCTTG
ATCACAAGTGTGATTGATCACAAGTTAATCCTAAGTGGTAAGAATGAGTCCCGCGTTAATCAGGGTTCTGGTGTGAAAATTGCTGAGTTCTTTTATGCTCTTCCCCTCTTGCAGACGCCAGAGGGCGACATAGACGGCGGGACTCCAGCCGCCAAGCACGCCCGCCGCAGCCCCACAATCGGCCACGCGGTGGCGCTAAGCCACACAATGCTTGGTTTGCCGCAGGCTTTGGGGAGCAGAGGGCTGACCGGGGGAGAGCGGAGACCGGGTAAGGGGGGCCTTGGGAGCCAGGGAGCCCTGAACCAGAGGGTCAAGGACCCCTGGACGGAGTATT
AGTAGGCAAGCGGGGAGACAGGAGACGTCTATGTGTGCAGAAACCTGCACCTCTTCTCCTCCAGCTACCCGTGCAGGTCATTTCCCCCCAGGCCCATCCAGGTCTAGCGATGTCCCAGCACTGCCCCCTGGTGGAGCCCTCCACCGGCCTGCAGGAAGGGCATGTGACTGACTCCCTCAGCGCCCTGCAGTCTTGTCCCCTCTGGTCCCAAAAGTGTATCCTGCCTTCGCTTTGCGATAGGTTTCTTCCTGCCCTTTGCCTGGAAATTTTATC
GGAGCACGGCGGGCCGAGGGAGGCCCGAGAAAACCCCAAGAGGTGCGGGCCGGAATGCGGGAATGCGCCCTTACCGCCCTGCTCTGGGGCTGCCCGCCTCCCCCGGCACGGCCAGACACGGCCTGGCCCAGGTCCTACCGCCCCCTGGCGGCCCGGGCGCAAAATGTGGCGCGCTTACCGAGTTCACACCCTCTCGTTTCCAGGCTTCCTCGTCAACATTTATTGGTGCCAACGATGTGCCCTGCGCTGGGCACTGGCTAGACAGTGGTGATAAGAGGCTGTTCC
GCCCACAGGAGTTCATTGCCTCTCAGGGGCCTCTCAAGAAAACACTGGAGAACTTCTGGCGGCTGGTGCGGGAGCAGCAGGTCCGCATCATCATCATGCCGACCATCAGCATGGAGAACGGGAGGGTGAGTGCGCCTTGCAGGCTCCTAGAAAGGCCACCAGGTGGCGCACGTTCTCCTTGTGGGGATGGCCCCGTTGGCATCTTCCCGTGGGAAGGCGGGGCAGACTGGAGTGAGGCCAATCAGGCCTGGAGGGTAGTGGACCCACCTCCCACCCAGACCTGGGATGGGGAGGCAGTGGGAGGAAACAGGTATGTAAACTCCC
CCTGCAGTGGTGGCAGTGGGACCACAGTGGAGATTCTGGGGACAAGGCCCAGCAGGTTCTCCTGGCAACCGGCCTTTCTCGTGCGGAAGGGACTCACTCCTGGAGGCCGCCCTCGGCTCCGCACCCCGCGGCTGCCATCTAGTGGCCACAAGCAGGGACGCCAGGCAGTGAGTCCGCTCCTACCAGGCGAGCGACAGGCCACAAGAGGGAAGACACCGCGCCAGCAGATTCCTGGAACGCCGCGGCTTCCGGAGGGGCCTCCCAGTGCTGGGGCCATCGTAGGGCCACTTTTG
GCGGCTCTGGGCTCAGGCATCCGGTGTCCCTGGAGGGGTCTCCACAGGCTCAGGCAGAGCCCCTCCCGGGGGCGGCCCCACGGTGACACCCACTCCAGGGCCATGGCCGTGTCCCCTGAGGCACCAGCGTTTCACGGCAGGGCCAGCAGGGGGCGGCAGGCAGCCCAGGAGGCGGACGGACTCCCGGCAGCTCTGCCCGGCTGGCCGTCTGTGGAGCCCTGTTGACAAACCTCCCCTGGTCTCCTGCTCCAGCGTCCACCCCGCCGCAGGCCCCTCTGCTGACCCCTGCTGCCGTCGCT
TTTCTTCCCACCTCCGATAGGAAGGAGAGGTGGGCTGCAGGGCAGGAAGAAAAGGCCCAGCTCCCTTCCCCACCAGTTGCTCCTTTAGACCGACTCCAGGTGAGCAGTAAATCAGGCTGGCTGGTGCTCTGGCGGCACCTAGTGGTCCTCTGCGGCAGCACACCATGATGACAGCTTGACAAGACGAATTAAAAGCCCCTTTCTCCAGGAGCTGCTAGCGAGATGAAACGGGCATAGAGGCAGATAAAGCACTGTGGGAACCCAGCGAGGGAGCAGTCGTGGTTT
GATGTCTGCAGGCAGGACCCAGCTAGGTGGGTCCGCCTTGCTGGCTGTGCGCTGCCTTCTCACTAGGGCCTGGAGTCTCCCTCGGCTTCCTCCCTGGGCCTCTCGCACCTGAATTCTCCCCTCCGGATGGTTGGCTGTAGTTGCAGCACTGTGCCTGCAGGGGGCGTGAGGTGTGCTGCCCGGGTTCCCCTGGGGTCCCTACCCGTCCAAGAAGAAACACAGTCCTCAGGCTGCTGACAGCTCTGAGCTGAGTCTGTCTCCAGAGATTGCCCTCAGATGAGCTCTCAGCTGAGTCTGTC
CCACAGCTTATGAAAACCTCAGGGCAGCCTCCGCACCCTCCCCCTGGGGAAGTTACAAAACAGCATCCTCTGAGAGCCACTGTCTGGGCCTGGCCTGGCCTGGCCGGGACCTGGGGAGAGGAGGAGGAAGGCCTTGCCTGGCTGGCCCACCAGAGGGCGCCTCCCACCACAGGTGCCAGGCTGTGTCCCCAGCCCTGTGGCCTCCTGGCTCTGCACACAACAGCCAGGCCTGCATCCCTCCAGCCAGACATCTCAGCCCAGAGACACAAAGCAGTCATCCAGCTAAAACGTACCATCTGCCTGGGAACGGCAA
AGCCCGGCCTCTCCGGCTATAGAGCTGCAGCCACGGAGGATTTGTAGCGACTTGTAAAGGCTTAAAGGAGTCCAGGAGCCCGGAGGCGGAGGCAGCGGCCCAGCTGAGTGGCGCTCTTGTGGCGAAGGGCGACCTCTGCTGGCCACCAGGTGCGTGTCACCTCCCAAAGGTGGCCGGTGTGCAGGGAGCCCAGTGATGTAAGTGACTGGATTTGGGCAGGTTGGGTGGAACAAGAAGGTCATCTCCTGGGGCCCAGTCACAGCCGGAGGTGGGGACTACCAGGAAGCTC
GCGCCCGGCGGGGATCCGCAGGCAGGGCTGGCGGCTCCCTCTGGCTGCTACCCTCGCGCCCTCTTCGCGCCTCCCTCCCTGCGGCCCGCCTCGCAGTGCACTCGCGCCGGCCTCGGCTAGCGGCAGCCGCCTCCGGGTGGGCGGAGGGAGCAGCGGCGCCTGGGCCGGCGGCGCCCCCTACCGGGCTCGTGCCCCACCGCCGGCCTGCGGGAGACCAAGCTGGGGGGCTCCCGCAGAGGCAGGGAAGTGGCGGGCGGCCGTGGACCAAGGCTGGGACGGCAGCGCCACCCTCTGGGTTCAGCCGGGAAATGTGTTCAGGATGTGCCATGGGCTGGGTGGAGAGGAGGGCATTGTGAGCAGCTTTCAGGGCGGATTCACCCCCAACAAGTCTTAGGGGAGCGTGCTGATGTAACTCTCTTCCTTTGCTCTGTTTCAGGCCG
ATTTTCTTTCTGTTAGCTCTTTCAGGCTTAATGGTTTTCATAATTTTAATGGTTACTAAATTACTCTCGGCCCTCAGCCTGGGGAGGGAAGATTCCCAGTGGGCGTGAGAAAGGCAGGCGGCTGCCCAGGAGAGGGCAGCATCGCACCACCTCCCGGAGGAGACGCTACTCGGGAGAGCTGCAGCCTTCTGAGAGGTGCGAAGGGATGAGAAACACGGGCATCAAAGAGGGCGGCTTCCCTGGAGTGCTAGAAATAGAAGCCAGAAGATTG
GGTCCCAGGCAGTCGGGAGGAAACTCCTCAACCCCTGCGAAGGGAGACGATTGGATTCTCCAATCCCCAGCTTGCCAGGGTTCTCACGGAACGGCCGCCAGCTTTGTGCGGAGGTGCTCAGCGCCCTCTGCTGGCCCCGGCTGGTGCGTGCGGCCTGCGCAGCCCAGGCCTTGGCTGCAGACTCCCCTCTCCAGTCTGCGGTTCAAGCTCTGGCGCCTTCCCTTAACTGGATTCCTCGCCTGCATGCACAAGAGAGTCCCTGCAAAGCAAGGCAAACGATCTCCACCCTCC
CCGCCTACTTGGTAGCCCTTAAGAATCAGGCCAGTCTAACTACTGCCTCTCCCGTGTGAACCACAGCCCCACTGTCCATAGTGTCTTTGTGCAAACTGTAATGAATGTCCCTGCCTCCAGAGGAGTGCAGTACCACACCTAGCCAGCAGAGTGCAGGTGGGATTCCAACCCCACTTCCAATCCCTCAGCCAGACACCCTAGCATCTTGCACACAGCTCTCTGTGGCAGTCTCATGTGTGGGCACGCTTAAATCTCGCTTGTTACCTCATAACATACTT
GCCCTCAAACTTTACAGAAAATAAACTTATGGCACCCCAAATACGTTTGAAACAAAATTAAGGCTAAGCAAGGGCGTTTCCTAGCATGGAAGCATGCATGGAATTAAGATGCTGGCTCTGCCGCCGACCAGGAGGTGGCGCTGTCCCACACAGACCAGAGGCAGCTGCTTCCACGTGAGGCCTCCGGCTGGGAACTGCGCATGGAGATTTTGGGGTGTGTCTTTGCTGGAAACCCTAAGGTCAAGTATTACTTCTTACAGTGTACTTATTTAGT
GAGGCTAGAGGGCCCACATTCTAGCGCGGGAGGGCGAGGCAGGCAGAATGGGAAGCTCCAGGGGACGGCGAGGAAGCCGCGCTGGCCCGGCAGCTCTACCCAGGAGCCGGGGTCCCCGCCCAGCCTGGCTTCCTGTCCAGCAGAGGGCGGCAGGCCTCTCTGGCCCGCTCCGTCCGGAGGCCCTGCACCCAGTGGCCAGCAGAGGGCAGCGCAGAGCCTCCGCCTGGGCTTGACTGTTCCCTCCTCCCGGAATGGTCCCGGGGATCCTCGGCTGGGGCCACAACTTCAGACGGGCCCAAGGAATGGGACCTCTCCTCGGAGATCCAGATCCTCCTTGATCCTCA
GCAAGAGGTGTGTGATCGGTCCAGTGCATAGAGTCACCACATTCAGGAAAGAGGGTGACACAGCAGCAGCTAGTGGCCCCAGGCTCCTGGGCACAAATGACTTTCCAGAAACCACCCGGGCGCAGACACCGTAGTGACCACCAGGTGACGCCACGCGCCCAGAAACAGCAGTGAGGCGGCTCGGTGCCGGGGCTGCGGGGCATTGCAAGCTTGGCTCTACCATGACATGCCAGGCACGGGGCCAGGGCCCCACGGAAGGCCCCAGAGCAGATAGGCCAGGGTTCGATTCTGG
AGTTCCTACAAACGGAGCCATCGGCTCCCTCTTCGCTCACAGAGACCAGCCAGGCTGAAGTGCTCCAGGGCCCGCAGAGCTTAGCGGGCCTTTGAGTTGCTAACTGAGGTTCAGGCGCGTCACCACTGTCCTCTGGCGTCCATTTGCGGTATTGCAGGGAAGGTCTTTGCGGGCAGGCCTGGAAGTGGGCAGGACCCTGAATTCTCGGGTCCCAGTGGGACACCGAGGGAGGACAAGCCCTAGCAGAGGGGTATGAGGACCCCAGCTGAATATCCTGACCTGATA
AGGAGCAATATATTTGTCACAATAATGGCTGTAGCTTGAAAACAAAGGTAGCTCTTTTAAAGACTGGAGCACAAGACACAGCAGTTGGAAAGGCAGAGGGCAGGGGTGGATGGCAGGGCAGGGGCTGGCAGAACATGGCCACCAGAGGTCAGCATTGAGACCACAGTCCTTAGGGTCAAGTGCAGGTGCTAGATAAAGCTTTTCATTGAATCATCAGAAATAAGGCTTAACAAGTTACCATCCTTCAGAGTGG
CAATTCTTTTGTGTCTGTCTATACCTAGAGGTAGAATGGCCGGGTCACGTGACAACTCCACGTTTACGAACTTTCTGAGAAACAACCGAACTGCTTTCCAGGGTGACTGCATCGCTACATTCCTACCAGCAGGGGGGGCGGTGTCCACACATCCTCACTACGCTGATTTGCCATTTGCTAACATGTCAGCCGCCCTGGCCTGGCGCAGAGGCTCACAACACCTTGGAGGCTGAAGCAGGTGGATCGCCTGAGCCCAGGAGTTCAAGCCCAG
CTTCCACCAGCAGCGGGGCAAGAGACTGGTTTTCCTCTGGGTTGGGACTGAATGCTAGAGAGGGATTCTGCACAAAGCCATACAGAGTTTCCTGCAGTCCCCAGGTTTCCTTGCTGCCGCCAGGGGGCGCGTCGTTTCCGGAGGATCTGGCTGGGGAGGCCTCGCCGCTCACCGTGGCCTTCTGCGCCCGCAGCGCCTCCTGCTGACGCTCCACCTTCTCCTGCTGCCTCATGTCCTCGTAGATCTGGTTCATGATGAATTGGGTGGTGTTGGGCGGCGCTCGCATGCCAGGCTCTCTCCACTCATACAGCTTGACCGGCCGCGGCAGCGTGCTCACATCCGCTGGCGGGCTCCGCGG
CAAAGGTGGGCTTCACTGTTGGAAAGCTGGTGGAACCTTTGGGTATTTCAAAGCCAAAAAGAAAAGCAGCTGGTTAATGAATTAAAGGCAGGATGGTGGGCCTTGGGGTCCACCACCAGCAGGAGGCGCTGTGGAGGTCCAGGGAGCAATCCATCTGCTTGCTTCACCATTTCCTTCTGGGACAAATGAGCCAGCTGTGCCTTGATGGGGGCAGTCAAAACAAGGCAAGTGATGAGAAGAACCCTGACAGCCTCAGGCCA
GGCAGACCTCTTCCAAGTGGATCCCGTCTCAGGGACGGTGACGGTGAGGAACGGTGAGCTGCTGGACCGGGAGAGCCAGGCCGTGTACTACCTGACGCTGCAGGCCACAGACGGCGGGAACCTGTCCTCCTCCACCACACTGCAGATCCACCTGCTGGACATCAACGACAATGCACCCGTGGTTAGCGGCTCCTACAACATCTTCGTCCAGGAGGAGGAGGGCAATGTCTCCGTGACCATCCAGGTGTGAGCCTGCCTGGACCTGGTGGGTAAGGCTGGGGGAGGGGACCAAGCCTGCTCTGTGGGCATG
GCACATGTGCACGTGTGAAGATAAGTTGATGGATGGGATAAGTGAGCCGTAAGCACTGGAAACAAAAGGAGGAGGGAAGCCCAGTGTTGGCACAGCCTGCAAAGGAAGGAGGAGGGGCCTGCAATCTCCCGCCTGGCCACCCTGTGGCGCTGTGGGTCTGGAACAGCCTTGAAGATGGCTGTGGCAGGACTGGAAAGAGCCTGGCCGGCCCATCTGTAAGTTCAAGTGCTCTGGACTCATTCAGGCCCTGGACTCATCCAAAGTCACCTTCCCTCT
TCAATAACATTCTCAGCCCTCATCACCCTTCAATCGTCGGCATGACTTCATTTTTCTTGGACGAGGGACAAGAGCTAGGGACCTACCGAATGTGAGTACCCAGAAGGCTGTAGCACTGTGGCCCTCTGCCCTCTGCTGGTGGAGGGCAGCCGCTCCATCTGACAGAAGCAGTGGTGAGGCTGAGCCAGTCCTGGAGCCCTGGGCCAGAGCAGGGCAAGGAGCTGAGTGAGCTGCTAACACACTGCTGTCCATCAGGCTGCAGATGGTGGAACTGAGAGCTAATTAGCATA
ACCGGAACAACCACACATGCCACACAACCTGGGAAGGACCAACTCAGCCATTCTCCAGCAGCGAAGTGGCTGCCACCCCAGGGATATCTAACTAGAGGATGTGGGATGGAGGCGTCATGGCAAGGCAAGGCCTGCCCCCTGGTGGTCAGAGAGCATGGGAGGCCCGAGCTACCAATGGTGGCTTTTCTCAACTGGGCCTTGATTCCAGCTTCTGCCCGATCCCCTACCTTGCTTGCCTCCTTCTATCAACACCCCATTCACACCCCAAAGGATCAATATA
GGGCACCGTCTTCTCCTTCTCGTCACCCCGGGCAGTGCCCCTGGGCTCCTCGGCTGCTGCGGGCCTGGGCCACCCGTGTCAGCGCGGCCCTGCTGACAGCGCAGTTCACACCCGGGGCGGCCGCGGCAGGTGCAGTGCGAGGGGCGCCACCTGTAGGCTGGTGTGGGCACTGCCTAGAGGTTGCTGTGGCGCCGTCTGGAGGTTGCCGTGGCTCTCGTTGGCGCCCAGCGCCGCGCCCGGGGCTTCATGGCTGTGTCGCTGCTGCCCCCTCCCAGGGCCGCAGGGCCCGGGTTCCACTTGGCGGCGTCTTCTCGCGAGTCGCTTTCGCTGCTCCAAGAAGTCGGCGGTGCAGCAACTGACGCCGCTGCTGCTCCGGT
TCAGGAGGGGCACCTGGGCTGGGAGTCTCTGAAGCAGCTGCCCCCATTGCTCCAGGAGAGGGCTCAGCCCTTGTCCCAGCTGCGGGGCCAGTGGGAGCAGTGTGCAGCGTCCTGCCCTGGGCTCTCGCTGGCTCTGCGCCCTCGCCTGGCCAGCCCGGGAGGGTGCAGAGGCTCACTGGCAGCTCTTCCTGCTCCCACACCTGCCTCTTCCTCTGAACTGGAGGGCCGGCAAGCCTCAAGGCTTAATGCAAGACTAAATACAGCTGTCAGCGCCTTCCTCTGAGCTCGCT
GATAACCCTTTCAAAATGGTTCATTTCCTCTGAGGGGATAAGAGAGGGGTGATGACTCATCCATTTCAGCATCCCCAGTGCCAGGCAAGGCCCAGAGGAGGTGCTCAAGAACCTGCTCTAGGCCAGAAGCAAAGGGAGGAAAGGAAGGCTCCTTTTGCTGGTCTTTTCCCTGCTGCCAGCAGAGGGCGCCTCCGCACCACGATTCTGCCCAGGTGGGTCCAGCCTCCAGTGGGGCCACAGCCAACCTCCTTGTCCTCAGGAGGCTTCCGGACAGAGGGGAGACCTCCTTTGTTCTCTGAGAACAAAGTGCTCAGGCCTTGGGTG
TTTGCCTGCAGGAATGTGCAGCGGGTGCAGGCAGGGACATCTCTTGATGTGGTTCTGCTCCCCTATTGTGGGTGACTTAACATTCTCTCCACCCACCTGGTAGGCGTGGCCATGTCCTACTAAGTCCTTCTCCGCACCATCCCCACATGCCAGCAGAGGGTGCTGTTGGGCAGGAAAGGTGGGACAGCACCCTCGTGAGCTGCTGTTCCATTTTTCCTTCTGTATTTAGGATTGACATGTGTCCAAAGGATATGGTGTGTGAAGATAATGGGGACATTTTGGAATGCCATT
AGGGTCCCCTCTTTTCCCGAGGTCCTGGCCTGTCAGACAGGCCCTGGGCTGGGTGCAGACCCACACCCCAGCCTCCTGGGTGTCCTGGCGAGTGGGACATTAGCAGGCCTGACTCCTTCTGTCCTTTCTGGGCCTGCAGTTCAGCAGCTCGCCACACGAGGGCGGCCCAGGAACAGGAACGCAATGGCAGCCTGGCAGCCTGGCAGCCCAGCAGAGGGAGCGGCCAGCCTTGCTTTTCCAGAAGCCCTCAATGCTTCCAGTTACCCACAACCAAAAGCTGCTGAAATTCAGCTTGATTTGGAAAATGCGCATAAGCCACC
CTATCTTAGTCCTTGGCTCTTACAGGTGGCGGTAGAGCGACTGCTGAAGATGAAGGCCCAGGCAGCAGAGCCCAACAGGGGTGGCCCAGGTGGCAGGGGGTGCCGGCGCCTGGACGACCTGCCATGGGACAGCCTTCTCTTTCAAGAGTCGTCCTCCGGGGGCGGTGCAGAACCCAGCTTTGGGTCCGGCCTCCCGCTGCCGCCAGGGGGCGCGGGGCCGGAGGACCCTTCTCTTTCGGTGACCCTGGCCGACATCTACCGGGAGCTCTACGCCTTCTTCGGTGACAGCTTGGCCACACGCTTTGGCACCGGCCAGCCTGCACCCACGGCTCCGCGGCCGCCCGGGGACAAGAAGGAGCCGGCG
CTCGTGGTGGAATTTCAAGTTGCTAAGAGGTATGCAAAGGTGTACACCGGTGTGGACCCCCCCATCCCCCGCCCAGTCTGCACGTGAACAGGAACATGTACCTGCACGTATACCAGGTACACGCAGACAGATGCGGGCCATCCCCAGAGCCGCCGACAGAGGTCGCTGCGAGACGGTACCCGCGCCCCACAGTCCACCCGCTCCTCGGAGTCCCCCCGCGCCCCGGAGTCCACCCGCGCCCCGGAGTCCACCCGCGCAGGTCCACTTCTCCATCCCTGCTCTCGACCTCC
GCCCTGAGGGGGCCTTTTCTCTCCTGGGGGAAGCCTGGCAGGTGACTTTGCTGCAGGCTCACACCACTCTCCAGCTGCGGTCTCTCCCTAGCTTGAAGGATCAGCACAGGGGAGGCAGGGAGGGATGGGAGGTCCCCCTGGTGCTGTGTGGCTGACACTGCAGTAGACAGGGGCGGAGCAGGTTAGAGTAAGCACTCCATGACTGTTTCACAGCATCCTTGGATGTTTCATCATGTCACCAGGTTGGGCAAAGGACTGCCTTCAGGCCTTCAACCT
TTGTAGCAGCCCTGATCTTTCACTTCCATCATTTTCGTTCTACGGATCTAAGCATCGTGTCCTAAAGCGGGGCTGAAACAAGCCTCACCAGCACCGGGCGGACACTCTGTGCTCCTCGAGCCAATGGCGCCATCTAGTGGTGCTGTTGCGCTAACACAGCCTGGCCCTGGGCCCAGGTTTTGTGGCCACTCTCAGAGTTACCCTGAGTGTTCACAAGAATAAGCTTCAGCGACGTCTTCTTGTCTTTCACGCTTACTAAAGTGCAGTCGGCTGCCTGGGC
GACAGTTCAACCCATTTTTTTTTACAGATGGGGAAACTGAGGCACATTGAGGCGGCCCCAGAACCAGTGCCTGGGCTACTTGGTTGGGCGGGTACCTCCCTAGCCCAGTTCTCTCCCCTGCAGTTAAGGCTTGGCCCAGTAGGGGGCGCCAGCAAGGCCTGCAGACAGCTAGGGTTGGGCTGGCCAGAAGCAGGATGGGCCGTCCCTCCATTGCAGGCGGTCCCTTCCCAAAGACTGAACCCACCTCCCTACTCCCAGCCCCCCACCCCACCCCATTGCCCCGGACCTGGGCGCCAG
TGGCAAGCTCCACAGGGCTGTCTGGTTTACTGTCTGTGTTGCTCTGCCTCTCCCGTGCCTAGCACAGTGCCAGGCACACAGTCAGCACCCAGGAAACACGTGTGAAGGAAAGGTGTGGAGGCCCAGCTGCCAAAGTTGTCCTGCTGCCATCTGTCCAGCAGATGGCCTCCCAGACCAGAGCTTCACCTCTGTAGATGGGTACCCATAGCAGTCCTCAGATTCCAGAACAGCTCCTATGCAAATCCCGGGGCCCCCACTTGAGATCCACATGGCAGATGTGGG
AGGGGGCCACTCCCAGCCTCAGGGCCCCAGAAATGGTAAGGCCAGCCCTAACCCCACCCCAGAGGCTCCAGAGAGGCAGGGCTGGACCAGGCCAGGCCTGGTGAATCCCTGGGCTGCGAGCGCCCCCTGCAGCCAGACAAAGGTGTGGCCGGGCAGAGGCCAGGTGCTCCCCAACCTCGGACACCCCGACATTGGTGGATTTTCCTCTTCCATCATCTCCAGCCCTAGCTGGGAGCTAGGCCAGTCAACTGCTGCAATTATTATTATTATTATTATTGT
CCTTCCTCTAGAACACCTGACCACAGGACATGACTTTTTTTAATCCCCAGTGCCTAAGTGTCTAGAGAGCTGAGTGGGTTGCCTCGGATCGGCCAGGCCTGGATATCAGCGAACAGATGCGGATTTCCACCAGGGGGCGCTAGGACGCCACGACCTTTCACTATGTGCACCAGGGGGCGCTGCCGCCCGCCTTGGCCATCCCGGGCTGGGAAGTCCGACCCTTCGATTAAGCCCCGCCTGATTGGGAAAGGCTCTGAGAAACTATTTGCATGATCTTGAAAGAGCTGTGCTGAATGGTTGAGGTAGGTAAG
GCTGCTAGCTAAGTGGCAGAACTCAGATTCGAGCCGTAAGCAGTTTGACGAGAGTGCAGGCACTCACCCTCCCGGGTGCTGAGCCGAGCTGGACTCTTTAGGGGAGGTGGCCACGCAAAGCAAGCCAACAATGGCCTCTAGGGGGCAGCAATGCGCATGCCTACCTGGCCTCAAGTGGTCTTGGGCTTAATGCGGGCCCCCAACCTAGGCTGGCATGACCTCTGAGGCCTCCACTGGGAATCCAGAGAAGGAAGAATGTGGGAACTTTGAGCACAGC
TAATAAAATCCTAGGCCAGAAGTCCCCTCCTCAATACCGCAGAATTCCCCATCCCTACCCAGAACAGCCACTCTCAGGCCATCCCCCGGGAGGCCCTGCTCAGGGGAGCGCTACCGCAGGGAGACAGCGACACCTAAAGGCAGCGCGCTGCACAGCGGGCCTTCGCTCCCGAGAGCCCCCAGAGAACAGGAATCCATCCACTCCCGGTGGGACCAGCCAGGAGACCCATCCCTAGGGGACAACAGAGAAGAACAGCAGGGATGGGCCTGGGGTACAGAAGGCTTCTT
CCACTCCCCTGCCCACCACCTGCAGGCAAACATGGATATGTGAGAGAAGATCGCCAACTTACGCATATGTTCCATTCAACCACTGAGAAAGCAGGGGCAGAAATGCAGATCACAGGGCTGGAAGGGCCATGGAGACACTCCAACCCACTAGGGGGCGTGCTGCAGACAGGGCCACCGTGTCTTCAATCATAGCTCCGTAGCTCTGCAGGGCGCCTGGCATGAGCTGTTGCTAAATACGCATGTTTTTGAATGAGAAAAAAATATATATGCATGCCCTCTCTTTTCA
AAGGAGTCTAGAGTCAGGGGGTCCTCTGGACCCCCCAATATTCTCCCAATCTGACACCTCTAGCCTGGCTGATGAAATCAGTGCTGACCCGGACCCCAAGTCATGTCCAGGAAAGGTTACGCTGGAGCAACATCCACCACCAGGTGGTGCCAGAGTGCAGCCAGGACGGGGCCAACTTGGCTCCTGGATCAAGAACTGCAGGCGGGAGCTTCAAGGCTCACCCAGGGCGTCTCAAGATTTAACCACTTAACAAGGCAGGTCCAGATAGAACTGA
AAAGGCCACATCAGAGGAACAGCAGGACCCTCTTCTCAGCCCTGTATAGCCTCATTTGTTCCTTCCCCACGGCAGCAGCCTTTCTCTGGATACCATACTCAACACGTTCAGCCCCGGGCCTCTCTGTGGGGCATCAGTGCCACATGGGAGCACTAGAGGGCGCCGCTGTTCTTCCTAGTGAGGAACATCCCACAATCTGCAATGGTAGCCCCAAGGCAGAGGCCCCCATTCTCTGGACCTGGGGACAGGCTCCCCAGGCCCCAGCTGGAGATCCTGCAGCTACATTCAG
CTGGGTGACAGAGCGAGACCCCGCCTTCCCCCCGCCCCCCAAAAAATTACACCGTTCACAGGAATAAGCTGCAAATGGATCAGGGATCTAAATGTGGACAAAACGTGCACACGTGGGTGATGTGAATGGTTTCGGGGCGATTGGGAAGAGGGCCTGGCCAGCAGGGGGCGGTAGCGCAGGCAGACCGGGTTCCGCGGTGCCTCGCCGGCTTCGGGGTGGGGGTCACCGCTCAGAAGGGGAGGAGAGCGAGGGACTTCCGGGGGGAAGGGAGGAGAGCGAGGGACTTCCGG
CCCAGCCAACAGCAGGAACCTGTACGGAAGACGGGAAGGGCCCGGTACGCGCCGTTTGCAAACCCCGCAGAAACCAGCGGCGCCACCAGAAGGTTCCGTCTGTGGAGAAGGGCGGCCCGCAAGCCGGACGAGAGCGCCCCCAAACGGAACCTTGAGCCCAAGGACCCCGGAGGCATCGTCGACCGCAGGCCGCCACCTCCCGGCTGGAGAAGGAGTTGCTTCCTGTTCGGGGCTAACCCGCTTGCAGACTGAGAAATGAAAAGTTTGGAACCCAGAAGCTGCAGCCTGCGGAAAATGCTGGAGCCGCAGCCGACACCAAGTTGATGTCTGTGAGCAGCTGACCTTCT
AACCCGCAGAGAGCGGATGGCCCTGGGGACGCAGGAGAGGCCGGGTGGGGACCAGTGTGGGAGGGGATGGGAGGGGACCGAGGGGATGGAGGCTCCTGCATCCGCCGGCCCACGGGGCTGGGTCTGTTCTGTGCAGAAGCAGCACCACCTGGTGGCCTCTGCTGGTGACATCAGGCACCTGCCAGTCCTGGGCCTCAGAGAGGGGGACAGAGCCCTGGGTGTGGTCCCCGCGGGGTGGGCAGGACAATGATGGCTGAGCAGGGCGGGGAGTAAGGAGTAGTTCCACCTCAACTCTGTAGGGGGCGAATCAGAGCCTCAGCCAGCAGGTGGCATGGACGGCGCCCACCTAGCCCAGGAGTCCGGAAGCCTGGGTTCCAATCCGGCCACTGTGGGCTGGTGGCTGGCTCTGTTTTATTGTGCAGTTTTCT
AGATATTGTTCTATACGTAGCTTTACAGGCAAGGACCGTGAGGTCTGGAGCGCTTCAACAACTTGCCCCGGTATTATAGGGAAGTAACTGCAGGCATCCACCTTGCAACCCTCACCATCTGCCTGCAGGGTGCGTGCTGTTCACCCCTGCGCTGCGCTGCTGTGCTCTGCCCTGCTACGAGGTTGGGCTGGGGTCGGCGAGACTGAGATTCACCACACCCAGTTGTCCTCTGTCTCCATAGACCATCATCATTCCTACTTCCTTGACTTTAGGTGTGGCCTTGTGACTCGTTATAACCGGC
CTGAGAGGCCCCCAGATATTCAGTTCCTAAACCCATAGAGGGTGGGGCATGGGCACAGAGGAGTAACCAGGGGCCACCTCACACAGCCCTGCTCTTTCACCCTGCCCGCCTGGTGGCCTCCTTAGCCTGCAGCCTCAGTGCTGCCCGATCTGGGGCCATGCTGCGTCCTGCTGGCCACACTGCAAAATGCAGCTTAAGGTCGGCCTGGAAGCTCCAGGTGTCCTTCTTCCCCTAGGCCTACAGCTGGGCTGGAGGGGGAAGGGGCACCAGGAAACAGCCTGGATGCTCCTGCCCAGGAGGATTGTCCGACTCCATGGGGAGAAAGTCCG
GTATGATAGAAGGGATGATATCCACCCCATCCAGGCCTCTTAGAGTCCAGGCAAAGGCAATTAGGAGAGAGATTTCCATAGCTCGGAGCAGGTGAGCCACCAGCGGCCTGAATGGCAGCAGCCATACCCAAGTGAGGCCACGAGAGGGCAGCAGAGTCCTTACGCTAACACTTTCTCCCGGTGCAGCCCCAAAGAAGGCAGCTGCTGGAGTTAGCTTGGTTTTCTCAGAGCCGTCAGCCAGAGCACAGAGCACCTGCTCTCCAGGTGCTGGAGCATGGGCTT
GGGTTGGGGACAGGACATGACTAAGCACAGAGCTTTCTTCTTTTGAGGCCACGCATGTGGTGCAGAGCGGGACCACCTGCATCCACACAGCCCGGCGCACCTGCTCCTACTTCTGCTTAGCGTGTGAGCAGCTTGGTGACCAGGGTCTCCACCAGGGGGCAGGCCAGGACCGGCTTACAGCACTTTCTAGGGGTTCTCTGGTCCCGGGCTGGGACACATACAGGGCTTAGTAAAGTTCATAGATGGTAGCTAGGCAGCCCCAGGCCCCAGGTGACACCTCTCCCCTGCCTGCC
TTTTGTTTGTAACACACTAGGAGATGACAGCCTCCCCCTGTCTTAACAGTTAAGGAATTCAGCCACCTTAGTCCTCCATCCCTCTGCACCTGGTCAAGAAGGTGGCCTTGGCAGTATCTGCTGCAGTGTGCACAGTTGGCCGGTAGATGGCAGCTCAGGCCAGTTTATCTGGAGCCTTGGACCCAGGAAGAGCTAGTTCTGTTTTTGCTGCAAGAGGCTAGGTCCTGCTTGACCACCCATCAGACAGTATTCACCTTCTCTTCCTA
CAGATGGGCAGGACCTCTCCCCCAAGGTTGGACTTCCCCAAGGCAGGATTTGCAGGGTGTGGGGTAGGGGCAGTCGCGGAGAGGAATGGATTTGAGAGGCTGCCCAGGGTGCTGAAGGAACTAGGGAGGCTAATGGACGTCTAAAGATGGGGCCGTGGCTCCCCCTGCTGACGGGAGGCCATATTGCACCCTGTGTCAAGGCAGCCCAGAGCTGGCTTAAGCTCCAAGCCGAAGCGATCTGGCCACGTGCCTGGACTGGAAGAGCTGGCTGTTCTGAGCGAGTGCCGGTTTCTTCTGTAAGGCTGGCTCTGGCACTCCTGCTCATTGCTCCCAGACCCACAAAGATCATTTTTATCATCCCCGTAAAACCACCCCTCCAATAGAGGGCGTCCTCCTGGAGGGCAGGCGCCTCTTCTGATAGGCCCAGGTCAGTGCCCAGCACCTGGCCCAGAGTAGAGGC
TCTGGCATTCCTGGGCTTCCTCCCCCGGCCCCAGGGAGCCCTCAGGCCCAGCCCTGGCAGGAGGGGCCATAATGTTGCGGGGCAGGACCCCAGCACTAGGCTTCTGGAGCAAACACAGGTAGATGGCACCACCTGGTGGCTGTGCTGCCACACAGCCGTCCTGGCCTGTGGTTCCAGAGCACTGTGTCCCACTCTTTGGCGGCTTCCGCACCACCAGGCCACCCGCTACGGGCACATCCTAGACCACCAAGGCCCCGCCCCCACCCCCGCCCCAGGCACCCCATGCCAGAGACA
AAGGCACCGAGGGGTGGCTCCTCTCCCTGCAGCGGCTGTCGCTTACCATCCTGTAGACCGTGACCTCCTCACACAGCGCCAGGACGAGGATCGCGGTGAGCCAGCAGGTGACTGCGATCCTGGAGCTGGTCGCAGCAGGCCATCCTGCACGCGGTGGAGGCGCCCCCTGCAGGCCGCAGCGCATCCCCAGCTTCTGGACGCACTGTGAGCGGTTATGCAGCAGCACGCTCATATGAGATGCCCCGCAGGGTGCTATGCAGGCCCACGTCCCCACAAAGCCCATGGCAGGCGCCCGGGTGCCGGAGCACGCACTTGGCCC
GCTGCTCTAGCAGACTGAATAAGTAATTATGAAAAGACCTTGAACTTGGGTTATAAATTGAAAACCTCCCCTTCCCAAGCCCCCTCCAGCCCCGCGGCCAACTGCAGGTGCGCCACCTGGTGGCAGAAGAGCAGAGCACCGCCCCTCTCTCCAGCTTGCCAGGGCTGATTCTGACCTGGGGAGGGTTGGGGTGTGGAGAGAGAAAGGGAAACTCTAGTTGACTTTCTGGGTGGGGCGTATGTTTCAACTGACCTTCTGAGA
CAGCCCCTGAAGAGCCAGGCTCAGCCCCAAACAATGGGAAGAGACCAGGACTTGGATTCAAATTCGACTTTTCCTCCGCAGAGAAATGGGCAGGACAGACACAGCTTGGGGACAGCCTTGACAATGCTGACACCTAGTGGTACTTGGAGGAACTGGCCCTTCCCTCCCTCTATGTGCACAATTGAATATACCATGTCCACAACTGAATACACCGCGTACACAAAAATCCAGATTTTTAAGGTAAAGAAACCAGAGG
TCGAGTATTCCCATTAGAGTATCACAATTCTGTCTTTCTCATTAATGAGAGAAGTTGAAAACGTTGCTTCCTGTGACCAAAATGGCTTTCTTTCCCACGGGCTGATGGCAGAGGAGGCGACAGCGCAGCTGAGCGAGCGGCCAGCAGGGGGCGCGGCCCTGCCGTCCTCACACCCACCCCGGACACGGAGACGCGGGGCGAGCGGGGCGCCCCTTACACAGCCTGCGAGGGGAGACCCAGGAGGTTTTCCAAACAAGAGGCTTTGCTGACTCTAGGGGCCTAAGAATAACCACTGTGTAGTATCCTGACTGCCGGCGGCCTCAGTAAAAGTGGTAGACAGAGGCTTCCCTGTCGCTCAAGGAGCTCCCAGGGCTTTCTAGGCTTCCCGTTCTCCTCCTGTTTCCCAGGACCCACCAGAGTGCCCCCTGCAGGTCAGGACGGGAACCGACACCTGGCCTTTGTCAAAACGCATTCCAGCGCCCAGTGAATTACTGTCCTCACGCCTGTCACCTCTCCATCTCCGGCTCCTCGCTGCTCTGGCTCCTTAAAGTCCTGCTCTGGGCAAAGTGGCCTTAAC
ACCTCCAGGAAGCCGGCCCGGATTCAGTGCCCATCTGACTGAGTTCCCGCAGCACCTAGCCTGTCCCTTCTGTGAGACTTGGCTCCTCTTGCCTCCTATCACAGTCGCCTGTGCTCTCATCTGCCTCCCTGTGGACTCTGAGGATGAGGCGAGGGCTGATTCAGCTCAGGGGTGAGAGCAGGTGCCAGCAGCTTATGGGCTGGGCCGGGCCTGGGCAGTGGGCAGGCCGTGGGCTCAGATGACAGGTACCTGGCGCCCTCTGCTGGTCTAGCTGGGCAAGGCTGCTGCTCCAGAGTGGCCGGAAGCTTCCTGGGAGAGGCCTGGTTCTCTGGGCCTGTCCCTCTCTCCCTATTCCTTCCTTCCTCCCTTCCTGAAACTGCGTCCTCCAAATCCTGCTCCAGCACC
CACAGGATTTCATGGAGATCACCAAGTCAGGAGAGCTGGAATTTGAAAACAGTGGGACGGGGAGGGCTGTCATATCAACCAGGCCTCTGCAGGGCACTCATCTAGCCCTGCCTCTGGCTCAGCCTGAGCATGGGGCTGGCCACCAGCTAGGTGGCGCTGTCCTTGGAGGTTCTATATCACAGCCCTTTAGAGATCGGTGGTGCTGAAGGGCAGGGATCTTATTCCACCTTCTGAAGCTTCTGTCGAACCAGTTGTAAGGAGAATGGAGAGAGCAGTGAGAGTGGAGTC
CCTGCTGGCCTCTCCAGCCTCTCCCTCACTGGCTGGCCCAGCCCAGTTCCTGGAGGGCTTGGGGTCGTCCAGGTCCAGGCAGAAAAAGGATGGAAAGCCGAGAGACTGGCCGCCAGGGGCAGCACTCTTCATCCCAGATGGCCGGGATAATGTTCTGGAAGGCAACCAGCCGTCATTCCCTGACCCCGGTGCCCTGGCAGGGCGCCGCCGGGAGAGGGCGCGACGGCAGCAGTTGCGGGCGGGGCCGGGGCCTGTTGCCTAGGGACCGGCCTCCCACTAGGAGCATGTGGGCCAGTCGCTGCGCCTCTGCTCGCCGGGCTGGAGGAATAGGTTTCTGCAGCGGCGGGCTTGGAGCGCACCCCGGAGACTAGGAATTTCCCTCTAGTTTA
GTTTTAAAATGCAGGTCATCTTATTCAGGTGTGGTGAGGCCAACAGATCAGGAGACAGTTGGCACTGAAAAGATAGTTTGTTACTCACAGTTCCAAGAGGAGGAGGCACACCACACCATGCAGGGCCACACGGGGGCGCACCAGCCTCCAGGAGGCAGAAGGCAGGGAGCACAGGCAAGAGGCTGTATTGTGGTTTTCACAGAAGGAATATGGGCAAGGCAGAGCAAGCAGCCTAAGCAGATTTAGAATTGTCTAGTTTGAATAATT
GCCGCCGGCGACTCACAGCACCCGCCTGGCTTGCTGGGTGCCCCTCTGCCCCAGTCCTGCCCTGGAGTCTGCAACCCCGCTTGCTTGGGGCCTGGGCTGTGCTGGGCCTCCTGGGTGGTGGGGCACTGTGCCCGCTGCCCGCTAGGTGTCGCTGTCCCCTGCCAGATCCTGCAGAGCTGCAGCCTGTGTGGCCCTGGAAATGGGGTGGGGTCTCCAGGGGGAACAGAGCTGCTGCTGCAGCCACCTCTGCTGTCTCCACCTGGGACCCCTTTGTTCCTCTGCCTCCTCTTTCTGGAGTCCCTCCTGTAGGCTGGTTTCTGGGTGT
AGGTCCTTAGTTCTCCAGCCTCCCCAGTGGAACTGTTCAAGTAGAGGTCCCGGGCTTTGGCCCTCCGCATCCTGCTTCCCCTTCCCTGAGGCTTGTGCTTCCTCCAGAAGGGAAAGGGCCCCAGGGCTGCCACTGCCCCCTGGCGGCTGAAGCCAGAGATCCGGGGTAGGTTTGCTTTACGCAGCTGGAAGGGTCCAAGGCTCTTTCTAGCACGTGCCAAGGTCCAGATTTAGGGAAGGGGTGGGGGGAACAGGGACAGGGGACAAAGGCTACTTTTTGCGGGT
TTTTGGGACACTGCCCAACCAGCTTCAGTTTCACTCCATTCACATTTCCGTGGGGACTGGCATTGCCGAGACTTACGGAGATAATGGGGAACCAAGAAGTGGGACAGGCTGTCAGTATCAGCCATGCTGGTGGGAGCCACAGCGCCCCCTAGTGGCCTGCTCAACACGGGTCTCTAGCACACTTCTGTACTGAGGACCTCAACAGCACTCCTGGCCACTGTGCAGCTCCCCACAGTTTTCACCACCAAGGACACCTTGGTGTTACCAATGGCTGATGCCAGCACCATTTTC
GTCATTCTGAAAGGAGACCCGATTCTAAGAGCAAAACTCTAGCAGCAGGGCGGTCCCTAGGCTCTGGCCCAGGTGGCTGCAGAAGGAGCCACGCCTTGTCGATCACAGCCCTGGCAGCTGCGGACGCACGTGGGTGCCCGCGGGAGAGGCCGTGGCTGCCGCGCCCCCTGGCGGCTCCGTGCGGAATCGCCCCGGCTCCCCATTTCCGAGACCACATCCCGGATGCTTGGACTCCAATCCAATGTTAATTTTTTATTATTTAGTTATTTATTTAGAGACGGAGTCTCACTCTGTCGCC
AACTGGGAGTTATTCTGGCCGCAGCCAGTTCCACGTCCCCACTGAGGGCCGCACCCCTGAATGTTCCCTGTTGTAAAGCTGTGTGGAGGAAGGGAGGAGGCCTTTCTGCGTATTCTGTCTTGTCATCAGCCCGCGGTGTTCCAGAAGCTGCCAGCAGGGGGCAGTAGCACCGCATCCCTGGGACCCTCCCGGCGCTTCCCGGCCACGGCCCTGGGCTCCGATGAGGCCACCTCTGTGAGTGGGTGTGTGCCTGCCGGTCGCAGGTCGAGAATGTCTTAATGACTTGTGCCGCGTGTGCGCGCTCGA
ACAGCCGGGACCCCGGTTCACACTGACTCTGGGCGGCTGAATTGATTTTGTACTCCCTGCCCCTGCAGCTTGGCTCCGTGCGGAGCGGGCCGCCTCAGTGTCTGGGCCTTCCCTCGCCTCACGCCATTACCCTCTTCTGCCCCCTGCAGGTGGAGGGCTCTTCCTCCAGTGGCTCGTAAGGAGGAAAGCAACCCCAGCCTCTGTTCTGCCCTTTCCAAACCTCCTCCCATCTTAAGCAACCCCCTGCCCCAAGAGTGAGGCAAGGAGGTCCAGCTTGGGG
TGGGAGCATCCCCACTCACACCTCAGGGAGGGAGTGGAGTATTCCCAGGTGCAGATATGGCCCGGTGCAGATACGAACCCAACCAAGTTAAAGCCCTCTTGAGGGTCCTGCCGCTGTCCCCATGACAAGTGCGAGGCAGCCCTGCCCCCTGGTGGCAGCACTCAGAACTGCATCAGCAGGTGGGCTGCCCTAGGACCGGGGGACATCGCAGGCAACATAAATGCCCTTGTGGGTTACAATCTAATAAGGAAGATGTTCAATCATCTTATTAAAATAATCGGCCGGGCGCGGTGGCTCAC
CCCACTCTGTTGCCAGGGTTCCCTCCTACCTGTTTTTGTCATCCGTTGGTTTCTGACAGTCCCCGGGAACACACTGCAGGCACCCGCACAGGCCCAAAGCTCCCTGAGGTCCGGAGGGGTCAGCGTGGCTCTCACATGTGTCCACTGGAGGCAGCAGCGAGCAGCACTGGTCACGCCGCCGTTGGGGTGCTAGCCTCCTCCTGCCTAGGTTGCACATCACAGCGAGTGTTGGGTCCTCCCAGGTCTCCCTGGTTCTGGCACTGAAGCTGGAGAAACAGATCTGGGGCCCCTGTGGAGAGGGG
CTGCCTCCATCTGGAACCATGGTGTCTGTATATCATTTTGGGCAGGATTATCAGGCTGTTCTCTTAGACTTTTCTTCTTACTATTGGGAGAATACGCTTTGCAGTGACGCCTGTTGACCACCAGACGGCGGTGTGTCCATGGCAGCTCCCAGGTTCACTTGGGATTTGCTCCTTTGACGTTTGACAGTTCTGGCCTTAGCAGGGCCTCTGACGCTTTCGTTTTGTTGAAGTCTTACCTGGATTCCAGTATTTCACA
CTATAGCCTGGTGGGACGGGGTCTAGGGGCCACAGTCCTGGTCCTGCGCAGGTGGCCCTGGAGAGAAGCCTTGGAGAACTTGGAGAAGCCCACGCGGCTGGCAGCATCATGGTGAGAGGCTGACACCTTGTGGCTGGCTGGCAGCATACGTCCTTCCTCCCCTAGGTCAGCTAGACGGCCAAAGCAGGGATCTGCAAGCTCCTTCTGTGGCGGGCCAAAAAGTGAACATTCAGTGTGTCTGTTGCAGCTACTGTCATAGCACTGAGGCACCCCTAG
GGGGACAGAGCCAGGCACTCCCCATGGCTTTCCGTGCCCAGCACGTTGCCAGGCCTCTTCCAGGGTGTCCGGGACTGACCAGGCTGCTCCTCAGGGGGCAGAAGGCACTTTTGGGTCGGCTTTGAGGGAACACCAGGCTTCGCCACCAGGGGGCGGACGTGCCCCTCCAGAGCAGGCAGTGCCTAGGAAAGCAGGCAGGGCGTGGGCAACTGAGGTCACCACCTGAGGGCCGTGCCCCGGGGAGAGTGGGCGAGATGGAGGCTGTCTCTCTCTCCCGCCCAGCCCGCAGGGCTCCAGCCTCAGCTCCCCCA
TGGGCCACCTCGCCCACGGGGGTGGAGCTGGCTGGGTCCAGTGTGTCGGTTCCACAGACCCCTGCCCAGGACACAGCGGGGGCCCCTTCCAGCGACCGGGCTCCCTAGGCCACAGGGTGGGGACGCGCCCCTGCCATGCCCGCCGCGCCCAGCAGGTGACAGCAGTGCTCCGGAAGCGCGCAGGCCGCGGGGTCTGGGAGGCCACTGCCCCTCTGCACGCGCGCAGCTGCTCCGGTGTTCTCGGGGTCCAGACGCCAGCGGGAACCCCGGTCCTCCCGACAGCAGGCGCCAG
CTTGCCAAGGTTGCGGAAAGTAAAAATTGGCAGTATTGGCCGCTGCAGCTTCTTAGGGGACGGGACCATGTGAAAAGGTGGGATCGTGCGAGCGGAGGAAGGACAGAAAAGCGAGGAAAGTCTATGCCGCCAGCGACCGGCAGGAGGCACGTCGGGCACGCTCGTCACCGTTTCCTGGCACGTGACCACCGCCCTGCCCTGTCGCTTTAGGGCCTGTCGCTTCCGGCGGTGGCGGTTGCCATGGGGACGGAGCTTGGGTGGCAACCAGAACTAGGGAGCTGGTGGAGAAGGT
TGCCTCAAGACAGATAAGCACAGGTCGTCCCAGAGGGGATGCCACCTTGGGGACTGTGAACCTCCGCTGAGGCCAGGCCATGCCCTGCCCTGTGTCTGTATCTGGAACTGCGGGATTTCTCTGATCTGCCAGGGAAAGGCCTGCCACCTCGTGGCCACTTCAGGAACTGCTCCAAAGGCAGTCTGCTCTTGGGAACCTACCTGGTCAGGTAGCTCCTTGAGGTCTGGAACTGCACCACAGTGCAAGTTATCTTCACGTGGAGGTGAAGCTGCCTGTATGGAAGACTCTTGGATCAGTCGTCTGAGCAC
CTGCATCCCCTGCACTAACCCCCAGACCTGGCGTTGGGGCTTCTGGCACTGGCCGGGACCGACGCGTTCTCCTCTGGAATGTTCAGAGGGAGGTAGTCCAGGCGGTCACCGCGCTCGCCAGACAAGCAACGCAGCGCCCCCCGATGGCCACCGCGCGCCGGCGCAGCCCAAGCCGGCTGCGCCCCCTAGTGGCCGATGCTCGTAAAGTCTTCAGCGAGCCCCGAGCTTTTGCTAGCCAGCCCTTGGTTTTGCAGGCTGGGGTCATCGTCGTTGTCATCGTTGGCATCATCATCATCATCATCATCATCATCATCATCATCAATAGCTAGT
ATTCAAATGTTCTTGTAGCAGATGAAGAGCTCTTGGCTGGACGGATGGATCCAGTGGGAGCCTCCTCCTTCCCCACTCAGTTCTTTACATCCCCGAGGCGCAGCTGGGCGAAGGAAGTGGCCAGCTGCAGCGCCTCCTGCAGGCAGCCAACGTTCTTGCCTGTGGCCTGTGCAGACACATCCTTGCCACCACCTTTACCGTCCATCAAGCCTGACACCTGCTGCACCCACTCGCTGGCTTTTAAGCCCCGATTGGCTGCATTCTAGAAGACAGGAAGGGAAGGGGGAGTCAGCA
ATGGGGTGACTGCAGAGGTAGCTGAAGGGAGGGTGTCTTTCTGTGTGTGACCATGTGTGATGTGGACAGCTGTACCGCCTGACGGGACTGACCTGGTGCAGCAGGACAGATGGGATGCAGGTGGCGCAGCTGCAGGCAGCAGGTGGGGTGGCCCCTGCAGCTCCCCCTGTAGGTGCCTGCCTTCCTCTGCATCTTGCAGAGTCCCTCCTCTGGTGGTCAGCCAGTTCGCATAATCCCATCCCCAACTTAATTCGATGAAGCCAGTAGCCAGAAGTGCACCTGCACTGACACTTCATTTCTAGAACA
GCAGAGTCAGGAAGCCTTCCAGATAGAGCAGCCCCGCACCTGCCCCAGGTCACACCCTGGGCCTGGGCACATGCTAGGTCCTCTGTCTGGACACCCTCACCCTGTGGTGGCCTCCACGTCCGTACCCACCAGCACCTCCTGTGGGCGAGGCCCTACATTACATCCAGCCCTGGGCACCCACTAGCCCAGAGGGCACCTCATGGTCTGAGAGCCCGCCTGTCTGTCTCTAAAGAGAGGAAAACTCCTTGGGACATGTGTTCCACTTGACCCATCACCC
CGGCGGAAGAGCTAAGCAACGTGGCTTAGTCCATCAGCATCTTATTCTGGGTAATAAAAAATAAAAATAAACGGATACCTGTTTTCCACTGCTAAAACTGAAGCACCACTGTGTGAGCAACAGGAAGGGAGAGCGCACGAGGGAGAGGAGCCGAGGCCGAGCGCCCCCTGCTGGCCCGCGGCGGCGAGGAGCAGAGGGAGCGGAGGAGGGGCCGGCCCGCGGGAGCCGCGGCCACCAGGAGGCCCCGCTCCGTCCCATCGGGGCTGCGGCCAGGGCGGAGGGAGGAAGACCCTCATCTCAGAGTAGCCCTTTCCTCTGTTCTTTTATTTCTTTTTCTCTTTGATTG
TGTTTTGTGCTCTGATGCTGACCTGCTCCCAGAGACTTCCTCCCAGTCAGGCGCACCCACTGCCTTGGGGAAGAGGTGTCCCAGGGAACAGAAGGACCAGCAGGAACCAGCGCCACCAGGGTGCCGTGTGGGCCAACCCCAGCAGATGGCAGCGTGTGGCCACTCAAGGTGTCTGGCCACTAAGGAGGGGTGCCAGGCCACCTGAGGCACAGGAGTGGAGACAGGGATGCCAGGAGGGAGGGCTGGTGGGGTGACCGTGAGTGTAGTTGGTGCTGGGCAGG
GGCCCACCCGCCAGCCGCACCAGGCCCCACCCCCGCAGGTGAAGGGGTGGGATAGGCTGGGCCTGGGCCAGGACACCTCTGGACCACGCATTCCTCATTGCTTGGGTCCCTGGAGCAGCAGGGCCTCCCGAGTGTGGTGCCGCCTGCCACCTAGTGGCCATTTCCACGAACTCCCAGGCCTGGCTGGGGAGCCGGAACTGCAGCCTCCATTTCCACCCCACTCCGGGTCGGGCCACCTCCCTGATGCCTCAGTATTATATCAAACTGTCACAGTCTGTCCCACAGCCTTACAGACCACTGTCTCCAGAATGGTCACATCCACA
CAGGGTCTGTGGCTCCGAGACCGAGGCTCCTCTCCGGGTGACTCTTCCCGGGATTCTGGCCTCATTTGGACCTCCAGGGCCCCGGACCTGAGCCTGGGGCAGAGCTGGGACCCAGGCGGGCGAGGCTGAGCGGCTAGCTGAGAGTCGCCAGCAGAGGGCGCTGTCTACACGTGTCCGGGCGCAAGGAGGCACCAGTAGGGCTGAGCCTGGGGAGACAGAGAGAGCGGCGGGTTGTGGGGTGGTGGGGCAGTGGGGCGGTGGGGCGGTGGGGCGGTGGGGCGACAGGATGGGGAGGAGACTG
GACCCGCCTCCCTGAGTTCAAGCTGCCCATTCTTCCTTCTTGCAGCCCCTGCCCATCTGAGCAGCAGAGTTCATCCCATACCCTGCAGGGAGTCCAGCGCCACCATGATGTCCCTCTCTTCCCTCCTTGAGGCTGGCTGGGTCCAGCCTGAGCTGTGCCACCTGCTGGCTCAGGCCAGTGGGATTGTGCCTCAGGCAGGCTCCTGCCCTTCCAAGCCAAGGGCTTGGCTGCAGACCCGACAGCGGCTCCCAGAGGTGAGGCTGGGGATTGCAGCATCCTGCCAGCTGCAGTTCCCTCCCTGCTGTACTCTCGTTCCTGATGTCCTGAAGGTCCCGCTTACAAGTCTACTGGTGGGCATGAACGTGCGAATGCTGTGTGGACACCTGGGCATAGTCTGTTGTTCATGCATGCACGTGCGCATCTGGTGTGTGTGCATGATTTGAGTGTGTACCTTCTGCCTTGAGTGAGCA
ATTCTCCTGATGACTCCAAAGGGGAGCTCAAAGGGAGGGGGCAGCATGGGGTGGGGCTGGAGAGGCCAATCAGCTGAGGGGTGTGTCTTTTCTGCAGCAATGGAAGAGTTGGACGGTGATGATGTGCGCGTGTCCTCTAGGGGACGCTACGCAGAGCGGGACATCGTTCAGGTAGACCTGACGTGGGAGAGGCTGTGGAGCTGAGAGGCACAGTGAGAAGAGGCTAAGTTGGGAGCCACTTTCACTTACTGCCTTCTCAGTCTCCTACTTTTTTCCCCCGTCACTCTTTCATCCTTTCTCATTCATTGAATACATCCTTTTTGACAAACAGGAAGGTTGCTGCAGCCTTGGCACATCCGTGGTGTAGGTCGGGAGGTCCCCAAGGCCCCTGCCCTCTAGTGGAGACAACCAACAATAAATAATCACACAAAGAAATATCTCATTAGATTGTGATAAGTACTCCAGAGGA
AGGTTTGGGGCTGGGCATACAGTAGGTGCTCAATAAAGGTCAGTGAATGAACCCCGGGCAGGTCTGGCTAGCACAGTCTGGCCTGGCTCAGACACTTGGGTAGTGAGACTTTCTGTGCAGTTCTGGTGCCCTCTGCTGGGACCATGAGGTGGCAGCCTAGAGGGCCTGTGTCCCCACAGTCCTTGGCCAGACGAGGTCTCCAGCTGAGGCTGCAGAGTTCCACCCAGCCTGAGTTTCTGCCTCAGTTTACCCACAGAAAAGAAGAGGGCAAC
CTCAAAGTCTCCAGTAGGCATCGCAAAAAGTATTCTCCACGCAGCCCAAGCCCGGCCAGAGAGCGGAAGCGGGCGAAAACGAGACTTCCGGTGCCGCCGTCGCCGCCTAGAGGGGCCCAGCCGCGGCACCCACAGCGACACCTGCGGACGGAGGTGGAGGCGCACGCGGCTGTGTATGCTACTGGGCGCTGCTGGTACCAGAGTAGGGCCAGCGGGGGCAGAGGCTGATTTCAGGGCTGGTCCTATTAACCTTTAAAATTAAAATAGGCCAGGCGAGGTGGCTCAAGCCTGTAATCCTCGCACTTTG
TGTAGCACAGTTAGAATTCCACCCCGCTCTAAGTGGCTCCAATCTTAGCCCTTTTAGGCTACTCCCTGGAGCGGCAAGAGACAGGGGCAGGATTTCCCTTCTGCAGGGAAGGAGCGCCCTCCCTCTGGTGCCCAGGAGACTCAGTGCAGGGGAAGCCAGCTGCATCCGCGTGGCCTCTGCTCCTAGGGAAAGCACGTGCAAAAGCAGGGGAGGAAGTGGCAGTGCCCCCTGGTGTTGGGCGGACCACACACACCTCCTCAGCTCAGACCCATGCAGCAGCTTTAGGGGCTATCTCCTCTCTCCGGACACCTCTTTCTCTCGAAGGCTGCCCTAAATGTCCATTTTGATCAGATTTCGACCTCATCACAATG
AAAGGGAGGGTGAAGATCCCTGGGTCTCTACTCCCTGGTCAGGGGTCTCTGGATTCCCAGTCCTGCCTTGTGTCCTCAACTGGGAAGCCAGAAAGGAAACGCAGAGAACCAGCGTCACCTGGTGGCCACAGGTGCTTTAAGGATGTGTGTAAGCACGCACATTGTGACAGGATTTGGTCATTCTGGAGGGAAGGAATGGTATGGTTTCCTAGCCTGGCCCCTGAGCCCTTTTAACTAGAGTCTTTGTTTTCCTG
CAGAAAACATGGACTTGATTCTCACCAGAAACCCAACACCTCTTCCCTAAGTGCTTTCCCGGTTTTTCTCAAATCCGGAAACTGTTGGTCTTTTGGGCAATTCTGAGCACAGCCACTAAGTGGCGACATTGCCCGACTATGGCTCAGCCCTGTTTCTCCGGGGAAGAATAGGGGAGGGGAGGGGAGGGAGTCGGAGTTGCCCTGTTGTGTGTTGTGCTGTGTGTGGGGCTTTCTTCTATCTATTTAGTCCTCCCAGCAACCCTGCAGAGGAGGT
TCTCCATAGTGATAGAGGACTTGAGAAACTGTCTTGCACTGGTTGCACTGATCGTCCCACAATCCAGTGCCTAGGTCTGAAGAAGACGTGTTAGGAGGCCTGAAGACGAAAATGCCTCTGGGCCATTGCCTGGGAAGGCTGTGGCCACCAGAGGGCGCACTGTATCCACAGTGGCAGAGCCCATTTATGCAGATATTTGGCCCCTCAGCCTTCTAGTCCTCTCCACTTCTTCATTCATTCACAGCGGACCCTGGGCTAATGTACCGGGAC
AAGCGCCAGCACAAACCCTCCTTGGAGGAGAAAACTTTGAACCCAGGTGTCCAAGAATTACCATAGATAAAATTCCACAGAGCATGCACTGGCAATCAAAAATCACACAACACAAAGCAAAGCAGCCTCACCACAAGGAGGCAGCACGCAGCCACGGGCACAGCCAGACCTGTGCAGGCCGCAGGCATGGGGCCCTTCAGGTAAAGAAGACAAAACCCCAGCCAGTCACGGTGGCTCACGCCTGTAATCCCAGTGCTTTGGGAGGCTGAGGCGGACG
TCTTCAGAAAGTCTATGGAACTCCAGTCTGCGTAAAAATTGAGAAAAGACCGGTGAGCACTTGGGGAGCCACATGTGGTCACGGAGGCTGGCTCTGCAGCGGGGAGTCCTGAGAACTGTGCGTCCCCATCTCCCCGTCCCTGGAGGTGGCGCCAGACACCATTCCTTTCCCTCTTCCTGCACCAGGTGTTAACGTCTTACATCTCCCATGAGCCAAGCCACAGAAAACGGAACTTTCTTAGCTTCTACACTGCCACGCCATCAAGTCACAAATGCACTC
GCCCCCACACCTCCCCCCGTGGCAGCTCCAACCCCAGCTTTTTCACTAGTAAGGCACTCGCGCTGCTGGGCCACGCCCACTCCCCCACGCGGGGAAGGAGCTTCGCGCTGCCGCCTGGCTGGGGACTGGGCACGCCCTCCCGCGGCTCCGGAGCCGGCTGCCACCAGGGGGCGCGCCCGCGGTGTCCGGGAGCCTGGCGGCGCCTGTGCAGCGGCCAGTGCACCTGCTCCTGCCCTCGCCTCGGTCTCTGCCAGGACCCCGACGCCCAGCCGGACCCTGCCCTCCAGCGGGGCCGCGGCTCCACGGCCCGCAACAGCAGCCCCACCCGGCATTCGGCGCGCTCCGCGGGGCAGAGGTCGCGGTGTCC
GCTGTCCCACCGTTGTCTGCATCCCTGTCTGACATGACTTAGGTTCCCTGGAGCAGGGAAGATGCAGGCTGCGGAGACAGTCCTCGGCCAGTGCCCTCTGCTTGTGGGGGCCGTAGAGCACGCATGGCCTTGCTGCCATCACCAGGCCTGAGGGAGGATGGCAGTCACGCTGCCGAGAAGGACCCACAGATATTATCAACAACACAGAGAAAGCTGCTGTCGGAAGGCCCCTTCCCAGCCCAGGATTCGGTCTGCCCAGCAGAGGAGAAAGAGAAGAGG
ATGAGGGCTCCTCCCTAATGAGTGGGATTAAGAGCCCTATTAAAAAGGTTTCACATGGCATTCAAGTCTTGTCTCTTCTGCCTTCTGCCATGTGAGGACGCAGAGTCCGCCTGCTCCAGAAGATGCAGCCACAAGGTGGCATCTGGGAGCAGAGTCGCCCTCGGAGACCACACACCTGCCAGCACCCTGATCTAACCTCCCAGCCTCCACAGAACTGTGAGAAATCGAGTTTGAGACATCAAGTGTATTGGTTAAAAAAAAAAAAGT
GGGAGGGGGGATGTGTCCCCTGGAGGGAGGGGGGACAGCCCTGACTCTGGGCTGGAGAGGAGGAAGGAGGTTGGGCATGTGTTTTGCAGGTGGGGTCCTTTGATGTGGCCGCGTCCTGTGCACAGCAGATGCAGCATCGCCCCCTCCTGGACACCCAGCCTCATGACAACACGAAATGTCTCCAGAGGTTGGCCACTGTCCCCTGGGCCCGGGCACCTCTGGGGAAACACTGCTCTAAGCAAGAAGGAACGTTTCGTCCTACTTCACGTAATACGGCAAATA
AATGGAAGAATATGTTTCTCATATGATACTGGAATGTCTTCACTTAACACTTTTAACTTGACCTTTCCTAGACTGAAGGGAAGCTCTGAAGCAGAAGCTAGTCATCTCTGCCTGCTGCCGACAGGTGGCGGTAACGGTCATGCAAGGTTCCTTTAGTCTCGGCTCAGCTGCTCCACTGCGGAGGTTGTCAACTAGCCAGGCAGCATGCTTGTGGTGTCTGTGCTAGGTTTTAAGGTGTTTACAAACATTATTAACCCG
CTCGTGGCTGAGGGATGGAGGGCATCTGTTTTCTCAGTGGCTCAAAGCCTATGATCCTCCCTCATAGGAGAACACGTTGCTTCCTTCCACAGCGGGAACTTGCTGAAAACCTGTCGGCTGGTGCCTGTGTGTCCTCTAGAGGGCAGTGGAGTCAAGGCTGAGGATGGAGCATTGTGTGCCCTCGGTTGGGGCTGGTCTGTGCGTTCAGCCTTTATTCCCTGTTCTGAAACCCAATTGTGTATTTGCATTGGACTGTCCCCTCCTCCTTGCTCTGTGTA
GGGACCCTGACATCAGAGGCTCTGATGGCCCGAGGCTGTGTTGGAGAGGAGATAAATTAGCCTGCCCTACTTCCAGAGGCTCGAGTAATCTACGTGCAGCACGGAACCTGGGCAGGGCAAGATGTGTGTGGATGAGCGACCTCTCGTGGCTGGTAGTGGGAGCTGCATCGCCTGTTCCGACCGGCTGGAGGAAAGTAGAGGGGACCCTGGGTCACACCATGGTCTGTGTACCCAGTCCGGTCCTGGGTGTTAGGGAGGATTCAAAGGAATTACACACAGGCAAATCTA
CAGTGCGTCTCTGTGGGGTGGGAGGAGCGTCAGCAAAGGAGAGGCTGCACAGGGCGCCTTCAGCAGTGACGGGAAACCAAGAGCAGGAAAAGCAACCCTGCTCAGCCCTGGGCGACTCAGACAGGAAAGGGCCTGAGCCCGAGGCAACCAGGAGGGGGCAGCCTTATCAGGGAGGCCGTGCCGCAGGCCTGAGTGCTGCTTCTGCCCTCATCCAACTGCAGCGGGACAGAGGCAGAGGCAAAGTGGGGGCCTGGAAGCAAGGCTTCTAAGGTGGCAACAGTGTCCCAGCCCAGCCAGG
GCACTCACCCGTGACCACGGCCGTGCGGCCCCGCAGGTTGCCCATGCCGCCGCACGGCGGGGCCTTCACCAGGTTGTAGTAGACAAGCACGTAAGCGCCCAGCAGCAACCCCGCGCCCAGCAGCAGCGCCTCCATGCCGGCCGCGCCTCCCGGCTCCCGCCCAGGCCCCGCACCGCCCTGGATCGCCGCCAGGCGGCTGCCGATCCGCCCTGCACAGGCCTGGAACGGCGCCCGGGCGCGTCAGCCTCCGAAGGCGGAGGCGGGCAGGAGGCTGGGCAGGGGCGTGTGCGCGTGCGGGTGCGCGCCGGCCCTGCGAGCGCCCCCTAGGCGTGCGTCGGCGTCCTGGGGGCGTGTGCCTCTGTGGACACCTTTGAGGTGAGTGTGTGCGCTTGGGCCCTGGGAGCGCCCCCTAGGTGTGTGCCTGTGTGAACTCCTGGGTGTGTGTGTCCACGTACACCCTGTGAGTGCACGCTAGGTATGTGCATGCATCTGCAACGCTTGTATGTGAATGATCTCTAGGTGTGTATGTGCCCATGTCCCTGAGGATCACCCTTTGGGTTGTGTGCGTGCCTCTGGATCCTG
CAGATAGCTGGGATTCACTTTCTGTGTTCACTGCCCCTTTGCCATCACTGACACAGACTCTGGAAGGAGCCACCCTAATTGCTCAGGCCAGGGTCACTGCTCTGGGGGCCAGTGACAGCAAGCATGCCAGCCCAGGAGTGGTAGATAGCACCCCTAGAGGCCACTGTGAGCAGGAGCCGCAATGAAGGCAGGCCCAGGATCAGCTTGGTCTCACCCATCGCTGGACCTAAGTGTTCGAGGCCTTCTCACCTGAGGCCAAGACCAGCATGGGCTTGATGGAGCCACCCCAGGGAGCCCCAAGAGAGATGAAGCCATCAATAAAG
CACCCCAGTTTGAGGGGTCAGGGCTGGCGAGGTGCATTTGCGCGGCATTGGTAAGTAGGTGACCTCTTAGGCAGGGCGCCCGGGCGTGGTATTTCTCTGTCCGCCCTCCCGACTCGCTCCGTTTAGAAGCGGTGCGAGGCGTGCGGGGAACACTAGGTGGCGGTGAAGGCTCTCCTTCCCGCGAGCCCGCGGCCGGGACCTGCAGTGTCAGACCTAAACTCCTCGTTGGCCCAGATGTCCCATGAAGGCCTTGGCGCGTGAACAGCCATCTCACCCACAAACC
AGCAGAGACCTCACTTCCTCTATAGCAGCCCCTTAGCCCTCTGGTGCGGGACTGCCCTAAGCCCGAGCAGGCTGGGCTGTGGGGCCGCACGTGGGGCGCCTCTGAGGATGCTGCGGCTGTGGTTCTGCTCTGGCTGTGGCGACATCGCGTGGCCTAATGCGGAACTGCAACTTGGTAGCGGACGGCCCCTCTCCCGAGCTACTGGCCCTTCTGCCTTTTTCTCTCTGTTGCTGTCTCTCTTCTCTTCTGCTTTTTCTCCTTCTCTTTTCCCTCTAGACCCGGCTTTGCAGCT
TGGGCCTCCTCGCGGCCCGGGCGGGGCCCACCAACCCGGAGAGGTCGCCAGCCTGCAGGGTGCCGGGGGCCCCTCCGAGCCGACCTCGTCCCAGGCAGACGCGCTGCCCGGAGACCGCCGCAAGGGGGCGCCAGGGGCCGGGGCGGACGTCGCGCCAGTGCCTCGCCGGGACCGCACCTCGTCCGCGCGGCCGCCAGAGGGCGCCCGTCAGCGCCGGAGCCCGCGGCGGACGCCCCAGCCGAGCCCAGCCACTGCCTGGTGGAGCCACAGGGCACCCGCCCGGAAACACCGCCTGCGCCCCGACGGCACCCGTGTGCGCACCACACTCACATCAC
CTCATTTCCTCGTGTAAAATGGGGAGGATCTCCGTAGCACCAACCCACAGGGGTGTTGCAGGGGTATGCAGACGGGCCGGAGTGGGAGGGGCCCTGGAAGCTGTGAGCAAGGGCAAGGACTAGGGGCTGCTGCCACCTAGAGGTCACACCTGGCACTTGGCCAGTCAACTCCACCCTCCTGCCCCCTCCCCAACTCCCATGCCACCATCAGCAGGGCTAAATAGGGGAGGGGGCTGGATCACATCTTTGGCTTAAACTGTCTCCCACTTCAAGGCCCACCCAAAGTAGAGACTGGCCAG
GGGGGTGCCGGCCACTGAACTGGAAGACCAGGGGCCAGACCCTGGAGCCCAGGGACAGTGGGAAGATGAAAGAGGGGCTGCAAAGCCCAGTCGCGCGAGCTTGTTCCGGCGCCTGGTCAAGAGTGCCCTCTGGTGGCCACACGGCGCCCTGCACCCGCAACCAGCGCAGCCCAAGCAGTGGGGACCCGGCCTCTGAGGCGGACACCTGTTCTTGGTTCTGACCTCTACTAAGAGCACAAGTCCGCCCCGGGACTGTAGAGAAGGAAGCCGGGAGGAC
GAAGCCACTGAAGGTTCCGCAAGAGGGCTGACTTGGGCTGTCTCTGACATGGGGCACCGGGGGGCTTTGGTGGTCTAGGATGTGCCTGTAGGGGGTGGCCTCATGGTGCGGACGCCACAGAAGAGTGGGACACAGCACCCTGGAACCACAGGCTGGGATGGCTGTGTGGCAGTGCGGCCACCAGGTGGTGCCATCTACCCGTGTTTGTTCCGGGAGCCCAGTGATGGGGCCCTGCCTCCCACAGTATGGCCCCTCTTGCCAAGGCTCGGCCTGAGGGCTCCCTGCGGCCAGGGGAGGAAGCCCAGGAATGCCAGAGGGC
GGAATTCAATTATTGATTTGGGGCTGACTTCCATTTCTCGGAACAGGCAGAAAGGAAGCGGCAGGGAGGTGGGTACTCCGGAGAGCGAGCTGAGCGCTCTGCTGCCCGGCGCCTGCCAGGCTGGGGAGCCATGGCGCCACCTGGTGGCCAGTCTTAGCAGCGGCGGGCGACAGTGGGTGAACGCAGGGGAGACCCGCGCAGGCTGCTTTTTGAGCACAGTGTGTGTCAGGCGCTGTTCCAGCTCAGGGGTCCAAAAACCTCTTCGATAAAGGACCTCAGATGAAATGC
ACGGAGGGTCAGGGAGCTCCCTCAGCCTAAAGGTTCCTCTGGACTCATAGCTGCCCTGCATGGATGCCTGCCAGTGAGGCAGTGACAGCCCTGGGAGGCTGGTCACCGAGATGCCCGCCCCTGCTCCCTCTGGTGGTGGCCGTGTACACCATATGCCCCTCAAGCCAGGAAGGCAAGGCAAGTTCTGCCTCCGGTGGCACCACCACACCCTCACCCCACGGTCCTTGAGCAGAACATCGGGCCCCTCCTTCTGGCTTCCCCACTGCTCCAGAGGGTAAGGGGAGGAGGCCCTAGTGTTC
TTCTGGAAAACTGACTGTTGTCATGGTGGAGGGAGATCCGGCCCCTAAAAGGTCTCACACCAGCAATTAAAAGCCCTGTCCTGAAAGTGCTGCCTCTGCTCACCACTCATCGCCGGAACCAGGCACGCACCCCTGCATGACCACCAGGGGGCAGGAAGGTGCAATCCTACCTTTAGCCAGGAAGCAAGGGGATCAGGTGGATTTGGCACCCACCAACAGTGGAGATCCGATTTCTCTTCCTCTCCCTGCCTTCACTCCTTGCCCCACCTATCCATGTCCTCCAGCCCCCTGGTCCAGCAGGATTGTGA
GCGCAAAGCGAGGGCCAGCAACAGGCTGAGTGGCTGGACAGGGCCTTCCTGCCCCAGCAGGCCCCGCAGCAACCCCAGGGAGCCCCCCAGCAGCCCGGGCTTGCAGCTCTCTAGCTCTCGCAGGCACTCGCAGGCCGTGGCCTGCAAGGGGCGCTGTTCCGAGGCGGGGACAAAGCCTCGCCCCAGATCGCTACCCGCGGCCAGGCCGAGCAGTAGGGGCAGGAGCCGGCAGGAGGCGCCCGAGGTGGGGCCCAGCGCGCCGCCCGCCGCCAGGGCAGTGGTGGCCGCCAGCAGCAGTGGCCGACGGAGAGCTGAGGGCCGCGGGGGTAGGAGGACCAAGGTGTCCAACAGGGAGGTGGCGGCCACTTCGGCCGCAGAGGCGTCGGGCCACAGCTGCGCAGGGTACTCCATGCTCAGGGCCAGCAGGGAAACCTGGATGGGGGATTAGGAGGGAATCACGAAGATGAGGTTCATGACGCGGCGGGCTGGGG
GGGGCCCCCAGCCACCTCGAGGGGTGGAGGAGGAAGGTCACAGGGAGCTGGTCTGGGAGCTGGTCTGTGGAGCCCCTCCGGCTGGGAAACTGGCCTTGCCGAGTGTCTTTCCATGGAGCAAGGCCGCCCTCTGGAGGCTGCAAGGAGCATGTCGCCCTCCGGCTGCAGACCTGCCGGCCCCGCGGCCTGGGGGCCAGGGAGACCCAGACAACAGAGGGCAGGAGACGCCGGAGGGTCGGGCGCACCGCCTGCCCAGGGGACACGGGGCACACTCCAGGGGGATCCACCAGCCAGCC
TCCCGGGATTCGTCTGCGCATGCTCAAGATTCAGGCGGAGCGCCGGGCTGCAGTGCGCGGAGGCCCGCTCCCGGGACTCATTGATGCGCATGCGCAGGGCTTCAGCCTGCACGTACTCGGATTGTGCAGCGACTCCCCGTGGCGGTTGAGGGGCAGTGGTGGCGGCGGAAGCCCAAGTCGATGCTGATGTTGATGCTGGTGGCGGCTGTGACCATGTGGCTCCGACCGCTGGTCACAGCTCAGCTCTGTCGGTGGGGCTGCCAGGACTCCTGGGGCTGGGGTGCTG
GCTACAAAGTCTTTGCCAGGGGCAGGCAGGCCTTGGAACTGAGGCTCCCAGCGGGACGAAGGCGCTGGGGAGGGGGACGGTTCTTGCAGGGTCTCTACTCCAGGAAGCCAGAGTCAAGCCTGAGGCGCTGGCGCCATCACCTGGATTTGGTCAGAACTACAATGGCTGAAGTGGGTGAGGATGCTGCAGGCAGAAACCGGCAGCCCCACCAGGTGTCAACCCCATAGGATCCGGATCGTGCTCAGCCAGATGGGTCCGAGCAATCATTTTTTTCCAGGCATGACCCAGCTA
TGGTGATCCCAGGAGGCCACTGTAGCTAATGGTGTCCCCCAGTTTGCAATAAAGATTTCTGTCATCTCCCTCTCCCGCTGGGTTCAGAAACAAAGCCTGGGATGGCGGCAGGCCCATTGCGCCATCTACTGGCAATCACTGTGCAGTGCATGACCTTCCCACTGCAGTACTGGCTGGAGCAGATGAGGTGGAAATATCTGTAAATTTCACATCTGCATTTACTCTTCATAACAGCTTTCTGAAGTAAATATTGTATCC
CTCAGAAGGTCTCCGGTCTGCAAGCTCTCTTTCATCAGCTCCTGTGAGTGGGTCTTCTTGGTATGCCGGGTGAGGTGATCCTTGCGCCCAAATCTCTGGGCACAGAACTGGCACAGGAAGTCCTTGCATCCTGTGTGGACCACCAGGTGGCGTCGCACATCCTTCCGGGTGTAGAAGCATCTTTCACAGTGGTCGCACTGGTGCTTCTTTTCCTTGGTTCCGCTAGGGGGCTTCTCTTCCGCATGGGCTTTGAGGTGGTCCAGTAGCACCTCGGTGCTCCCTAGCTCCAGGGCACAGACCCCACAGGTGAGGTCCCCACTGCTGGCCGCATGGAGGGCCAGGTGCCTCTTATAGCCCAGCATGGTGTTGT
ACCGTATCCCAAATGCCGAAGCGCCTCGTACATAACGAGAACACAGTAAATACCCGCTGAATGGATCAACAACGGTGAAGGGAACGATTCTCTGAATGAACGTCCATCCTGCTGGCTCTCGTGCCCGGCCAGGGAACACTAGAGGGCGCGCTTGACCTGCCGAAGGCTGCCTCCAGCCCTGGCGGACTCTTGCGCTGGACTCCCGCCCTCGGGCCACAGCCTGGGCGATCAGCCAGGACGCTGGCCATTGAGGATGCAGGCCCAAAAGGGGCGCCTTCAGC
GGTGTCTGAGTTCAAGGGGTGATCTCTGGGAAGCCATCTGCCCTCCTTCCAAGCCCACACCCCTCCCCATGAAGAAGCCCCCTCTGAAATTGATCTTTGCCACAGCCTGGGCACTACAAGGTCTCGGTGCCAGCGCTGATCGCTGCGGCACCCTTGTGCTCCACTGGCCACCTCAAGGGGGTGCTGTGTGTTCTCAGTCTAGCCTTCAGCTCAGCTGCTAGGGTTGGCCCCTGCCACTGCCCCCACCCCCAAATCCGCCCGTTCTCGATCCTCGGTAGTGCGTCCCTCTGCTGCCCCTGACATGCATGGGGTGTGGGGGGCG
ATCAAATTCACCCTGAAACGAGGGTGGTTTGCTCTCACCTCACGATGGTGGGGAGAAGGTGGGCAGCAGTTAAATATGCCGTGGGGCTGAATGTGACCAACACGACAGTGCAGGGAAAGCTCCTTTGTCCCTGCGCGGCCCAGACTGGGACGCTAGATGGCAGGCTCACCTTCTAGATGGAAGCTTCCGGCTCCTTCTAGAGGGAAGCAGCCAGCCCTGGCAGCCCGGCCTCTGCTGGCAGTAGCCACACACTCCTGAGCAGTTCCCAGGGGCCTCCAGTGGGCTCCCCAGGGAGGGTGTGACCGATCCTCAGTGGAAGGCCCCAGAAGTGTCTGATGTGAGAACAGGGAACGCCTGCCTGT
CGATGCCAAGAAGAGCCTGAACCTCAACATCTTCCTGAAGCAATTTAAGTGGTGAGTGAGGGAGGTAGCCCCCATCCCAGGCCACGGAGCCTCGCCTCCACCTGAGCCTTCTGACTTGGGCCCAGCAGTGCCCTCTGCAGGCCGCCATGGGAAGTGCACACTGCATCCCCTAGGCAGGATTGTAGGCGGGTAATAGCCCCATGCTGCCCCAGCTAGGGGCTGTCCAGGCTCCCAGGGACAGAGCGCTGGGACCTCCCCCCACAAGGCCACAGACAAGTAGTGGCTAAACCAGTGGGCCCTGACTCTCAG
GTTTCAGAACAAAATCCTCTCATCTAGGAGAGTTTGTCTCATTTCCTGCAAGTGCCTGAGCCCTGGCTCAGCAGATGCCCAAAATGTTCATGGTTCAGACATGAACTGAGCAGCTGCAGGGTCCTGTAATGGCCAGCAGAGGGCAGCACCGAACACGCCCAAGCTCACCTCGAGTTGCCCATTACTCGAGCAAGCGGGGGAAAATGGGCAAGTTTCCCCACTTTAAACGCCTTCTTTTGCAGGCTACAATTCTTTACTAGCCATTGCTTA
AGTACAGGGCAGGCAGGGGAGAGGTGTCACCTGGGGCCTGGGGCTACCGAGCTACCATCTACGAACTTTACTAAGCCCTGTATGGGTCCCAGCCCCGGACCAGAGAGCGCCTAGAAAGTGCTGTGAGGCGGTCCTGGCCTGCCCCCTGGTGGAGACCCTGGTCACCACACTGCTCACACGCTAAGCAGAAGTAGGAGCAGGTGCCTCGGGCTGTGTGGATGCAGGTGTTCCCGCTCCGCACCACATGCGTGGCCTCAAAAGAAGAAAGCTCTGTGCTTAGTCATGTCCTGTC
GGGAAAACAGCTCTTGTATCCTGAGATTTTCTGTTTTAGGAATGTTCTCAACTCCTAGATGCCAAAATTACTTGGTTTGTTGGGTGTATCAACCCGTCCAGCCATTCCTGGCTCCCTCTTGTGGTGCCCAACCGGTACTGCAGCATCAGGAAGCATCTCATCCCCACTCAGGGCGCTCTGCTTCCATCCGCAAAGACAAGTTCCTTACAGACCTGTCACATTTTATGAGTTGCAGCATGAAAATCAGGAGGCATCCTTT
TGCTGCAACTGTAAAGGCTGGACTTGTTGCTGATCTATACTCATTTCCTACTCTAGTGATTGCTAGATGTCAGGTATCACGGTGACTCCAGTCCAGGTGAAAACGGAGTCACGATACAGGGCAACAGCGCCACCTCACGGCCGGCCCCGTAGCAGCGGCCTCCATTGGCGCCTAAAAATGGTCAGGATTCACATTCAGGTGGATTATTCCGCGCCAGGAACATTCTCCACCTGAAGGCTTTGCCGGGGTGTTACAAGATAATACTGAAGGGACGGGAGTGGT
GTCCCCAGGAAAGCTGGGCCCAGGGCTAGGGGAGAGTCCAGGTCCAGGGCTCCCAGACCAGCATATGAAAGACACCCAATCACCTAGCCCGGCTCCAAACCACGGGCTGCAGCGCCCCCCACTGCCCAGCGGGCAGCAGGCCCTGCGGCCACGGCCCCGCCAGCCCCAGGCCAGCCTGCAGCCGGGGCCTCCCCTAGAGCTAGGCGGGATGGCATTTGGGGATTTGAGGAAGTGAGCCGGGATGCCTGAGACTCAGAATGGAGAGTGGGCAGATACAGGCCAAGGCTGGAGAAGGGGGCACCACTGAGGGGGTCTTGGAGGAGCCTATGCCATGTCCAGCACCTCCTGGGGAAGCCCTGAGGACCGGCCACAAGGGGGTGCCAGGACCACGTGCCTCTGCCTGGCGGAGCCTCTGGGAGGAGGAAGAGGAGGAAGGGGGAGAAGAATTTCTCTCCTGGCCCTGCTGCCGCGTCCCACTTCCCTCAGACTTCCAGGACGTC
TGAGGCCGGGGCTTGTGAGGCCCCCATAGGCCGAGCTCAGACCACCTGCATAGCTGCTGATGGTCTTTGTATGGATACTCATGCTCTGCATCCCAGACTCCAGCCAGCTCTCCTCGCCCTCCAGCAGCTGCCTGTAGGTGGCGATCTCAATGTCCAGGGCCAGCTTGTCGTTCATCAGCTCCTGGTACTAATGCAGCTGCAGCACCACGTCCTGCTTGGTTTGCTGCAGGGCGGCCTCCAGCTCAGACAGCTTGGCGCTGGCATCCTTAACGGCCAACTCCCCGCGCTGCTCCGCATCTGCGATGGC
AAGCCTTGGGGATACTGAGCCAACCGTGGACCCTTCCCTAGATTCCAGCTCCCTACTGGAAAAGATGGAAACAGCGTGGACCTCAGGAGCCTTGTCAGGCCTGAATCAGGCTCTGATTTCCGAGCCAGGAGAGCGGCGCAGCGCTGAGAGGCGACGCCAGGGCGCAGCATTGTCTGCAAGATCGCGCTGCCGGAGCCGGGCGCTCCCCGCAGCTGCCGGCAGGTGGCCCAGGGCAACCGCTTGCCTCCCGCGGACGTGCATCTACCAGGCGAAGTCAGGAAAGAGGCAGCGGAAGCTACAAGAAAGATATGGTCTCTCCCGCTGCGGCAAGCTGGGAAGATGCCCTGGCTTGGCGTCCCACGGAT
CCAGCTTCTCCCAGGGTGTGTTTTCTGACCCCACCCACTTCTGATCTGTAATGTCATGGTCAATAGAAACTACTTGGCCCAAACGGAAAAGGCAAGGAGGAACACAGCGGGAAAGCCTATGGCGTTCCCTGGTGGCTACCCCGGGGACTGCACTCATAGATCCGCGTGTTCCGAGAAGCCTCTGCCATCCCGACCCCGGAGCCGTGCAGAAACCCGCGGCTCCAAAGAAAACCGGCTAGAACGCACAGGAAGCCCAGCCAGTGTTCAGGACACTGCGAG
TGCAATCCCATGAAGATCGGAGGAACCCTTGTGCGCCTTTGGGAAAGGGACTTCCTCCCTATAGGCAGGAGGGTAGCTGAGATGACCGCGAGCCAGTTAGAGGAATTTCGCTGCCTCCAGCCCCGCAGCCCGCCGCAGTGCCAAATAACAGACGGCAGAGGGCGCTCCTACCTAACCTTTCCCATGCCGCGGAGGGTGCGAGGACCGGAACTTTGCGAGCCGAGAAAGTTCTGATTTTTTTCCGCAGTGTTCTGATCTTTGCCCGCAGTGTACCGGGGATT
CAGGAATTCACATAGCTGCATTGCTCTGATTAGGAACACAAAGTGTATACTCTCCATCCGCTACCCACCCTCTGTGAGCCAAGCTGCTGCCGCTGGGCGCCACGTTGAGACCAGACATCTCTGGAGTGCGCCCTCCTCTGGGGGTCAGTGGCCACTGCACCTGTCCCACACTGGGGGTCCATCTTCATTCCACCTAGCCACAGCTGTGTGGAGCCTGGGCTGGGGATTCGCTGTGATTCTGGTCTTGCGTAGCAGGGAAACCACCTCATGCTCTGCACTTCCAGCC
GAAAGTAGAAGAGGTGGAAAAAAGGGCCCAGAAAAAGTGGAAGGAGTGGAGAGGCTTGGCTGGAAGAAGGGAGAGGGTCCCTGGCCTCAAGTTAAGGGGGGCACGGGAGCGCCGTTGACAGTCATCTTGCGCCCCCTGCTGGTGGAGGATGGTGTCTGCAGGCAGTTCAAGCTACCCCCGTTGGCAGCTGTGGTGGCCCCACTGGCTGTCGAAGGGGGAGTGGGGGAGGTAGGGTGGGTGGCTGGAGGCCCATGGGAACTGGGAGAGCCATGGGATGGGGTGGCTGGGCTGGGCAGGGAGGAGGAGGT
TGCGCGCTGATGCTGGAAGCGCGAGAGGAGGGGCTGGCGGCGGCGCTCAGCCGTCAGCCAATGAGGGCAGAGGGCGGGGCTATCGGGGATCGCAGTTCCGACCTGGCCAGCCATGCCGTTCTCTGTCGACCCCTGCAGGCCACCAGGAGAATAACAACTTCTGCTCCGTCAACATCAACATTGGCCCAGGCGACTGCGAGTGGTTCGCGGTGCACGAGCACTACTGGGAGACCATCAGCGCTTTCTGTGATCGGTGCGTGCCGTCCTGCGCAAGTCAGACTGCCGCGTCCCC
CTGCTGGGGTAGCGGCGGGGCCCTCACTGCGCGTCGTCAGGGACCAGACCCTGGGGTGGCCCCGAAGCGTCGAGACTACAACTCCCGGGATGCCGCGGGCCAGGCTGCATCCCGCCTGCGCAGAAGTGGTGGCAACTCCGCCCCTCGCCAGGCGGCGGCGCTGCGGACTCAGTCCTAAGCGGGCGAAGGCGGCGAGCGCCGTGGGTCTGGGCGGGCCAGGAGAACCGGGTGCTTCGAGGAGATCTGCGGGCTGGGTTGGGGGCGTTTGACCCCTTGGCTTGTCCCAGTGGGTA
AGTTTGTTCTCACACCTGTCAGGTGAGCAGGAAATCTGAGACTTCCCCAGGAATAGCCCATCAACTCAGGGAGGGTCCGTCTTGTGCACAGAGAGTCTAGGGCCCTCAGCCACAGTCTTTGCTTCTCTCTGCCTCATGGTGGCGCTGCTGGCAGCAGGTCTTGGTTCAACCACCAGGTGAGTCCTCAGTTCTATTAGGCCCTGCTCAAGTGGCTGTGGACTTCCAGAGAAGACAACCCCAAAATGTCACACAAAACCGGGGGGGTGCCTCCTGCACAGGCTCCCAGG
CAAGCCCCCTCCCATCTCCGTACAAAATTCACAACAAAATTCACACCCCTTTGCGGGGAGAGCGCGGGCCGATGAGAGGCTGAGCGCCCCTCGGTCCTGGGGGTGGGGGCGGTACCTGATGATGGGCTCATTGTCCACCTTCACGATGCAGTAGGGGTCGCTGCTGCCAGTGCTGCAAGACAAATAGGCAGGGGCGGGGCTGGAGGGCGGGATCGGGGCGGGGACTCGCGGCAGGCTCCTCTCTCTTTTGGCCCCTCGGGAGGAGTGCGGGGGAAGAGAGCGGAGGCTGAGTCTCCGCG
AATGTGTTCTTCCTTCCTCCTTGTTAGCCAGGCCTGGGGAAGGACGGGACGCATCACTGCTGATGCCCCTTCTGAAACCCCCTGCAGGCGCGGCTGCACCTCAAGCCCGGCGGGGCGAGGACGCTGAGCTGCAGACAGCGCCACCTAGCGTCCGAGAGCCACGGCGCACCGGCTGTGCGCATCTCTGGGCGAGACTGGAATGGAAAAAAATAGGTCTTTGTAAATCACCACCTCATTTTGTTCCTAGAGCTCTGTGTGTATCTGAAAGCTATGTTGGAATTTGCAGG
AATGCTGACGACCGCCCGTTTATATTAGATGATCCCCTGAGCGTCTCTCCTTTTGTCTCCTTGAGTTTGAACCCTTAAGACCACGTGGACGGTGGGGAAATCCTCCCTCAACGTGCATGGCTCATCTCGCCACGAGGGGGCGCTCCCAGATCAGAGACACGCGGCTGCCGCCCACCCACCTCGCGGCCGCCACCTCCTGTGCGTGCATCATCTTCGCGCACCTGCCCAGAGGGCGGGGCCGGGGGGTCTCCTGCCCCATTAAGACTCCCTGAAGTCCAGGTGCAGCCCTG
CCAGCTATAGCCTGGCACCTTGTAGAGGAGCATTCTCCTGCCACCCTGAGCTGGATGGACAGAAAAAGTCTCCACTGATGAGCAGAGGCCTGGCTGAGCCATTGGCCCCCGGACTTGGCTTGCTTTCTGGCCAGCCTGAGGCTCATGGCCTGCAGGGGGCAGCAGCGGGACGCACCGCCTAGGCCAGGTCTCCTGGCCCGGCTGCTTGGCTCTCTCTGCAGAGTCTGGGATGGAAAGTTCTCCTTTGCGCAGTGAATGCAGCTTGGGTCGATTTGTTTTTAAATG
CCTCGCTGCATGAGTGCATGTCTGGTCAGAGACTTTCAAAAACTGAAATGCCCCAGGCCAGCAGCCATCCGCTAACAAGGACCGTGGAGAAAAGCCCATGGATGCGTGGAGAAATGGTGCCCACTAGTGGCGATCTCCAGAATGGACGTCCTGTGAAGTAGATGCCGCTGGCCGGCGGTGGCTCACACCTGCCAGCACCTCAGGAGGCTGATACGGCGGGGGAGTGTGGGGGGCGGGGCGCATTGCTTGAGTCTGGAAATTCAAGA
CCCAGCCCGTCCACCGTCCTCTCATCCCCATGGCCTCGAACCCCAGCCTGCCGAGCCGCTCCTCACAGGGTGCTGTGGCTCCCCGCTGCAAAGGGGCGGGTCCTGGTAGGGGGCGTGGCCTGGCCGACTTGCGGGGCGGCGGCGCCCTCTGCCGGCAGACTCGGGAACGGCCACACTCGTCACCTCGCCCCCGGCCCGGCTCCTGGACCCCCCTGGACCTCTCTGCCAGCTCTCCTCTCTCCTGGAAATGCGCCTGCAGGACTCGGAACGTGCAGAGGTCGGTCCTGGCCCCAGCCGTGCCACGG
CTCTCAGTTGACCACTTGGCCAAGGGGAAGAGACTCAAATCACAGTTGATGAGGTCTAGAAACTACCCCAACACTCCATCCCCATCCAGCTGAGCCCAGAGCAAAGACCCTCAGAGCTGGTGGGCTGCACGCCTGTACCTGTGCCTCCCTGTGTCCACCAGAGGGTAGCACACACCACTGTGAGGGACTGGGTCGCTGACCATGGAAGGGGACTGACCTTAGAAGAGGCTTAGCCCAGCTTCCCTCCCCGCATTTTACAGATTAGGACTTGAGACCAAGTCATCTTCCCAC
TGAAGCATCACGAGCCGGTCCCAACACGAACGTGGAGGAGCACGCAGCAGCATTTCCTGCAACACCAGCCTCGCTTTGCTGGCGCACAGACCCAGGCATCCGGCCGGGTCCCCGCAGCCCGTGTGCCCGCTCCCGCCTCCGCCAGCAGAGGGAGCGCGCGGCCCCGCCCAGGCACCTGGCGGTGACACCTGCCAGCTTCAGCTCCTGCCCATCAGCGCTGTGCCAGGGGTGGGAAGGGGTGGTGGTGGTGGCGGGGGCGGTGGGGAAGGGGAGTCGCTCCCTTTACCCCTGCCGTCCCG
AGGGCGGCTGTTCACTAAAATCTGGGGCTCCCATTCCAGAAAGGCTCGTGTCAAGTCGACATCTTAGGAACTTCACAAGGGTCGCGGAGGCGGGAGATGGCGGCGCGGAAGCCTCTTGCATGGAGCCACACTGCCATCTGCTGGCCGCCGTTTGGTACTGCAGCCTCAGCTACCTCCGCCGGCCTGAGCTTTGGGAGCCGCCGGCTAGCCCACCGCACCCCACTCCCAAACGAGGGGCGTGGGCCTAGGTCCCGGGGAGTCTGCGTGGAGCCCGGAATCTACTGCAGAGGAGGCA
AAACCCAGGAGGTCTGGCTCCTACCCACGTCTGCCATGTCAGAGGAGGGTGTTGAGAGGTGGCCTTGATCTCGGGTTGTATGTTCCCCGTGTCCCGCTGCAGAGAGGAAGGAGATCCTGACTGGCACCAAGTGCATCTGGGTGAAGGCCGCCCGGCGGCGCTCGCGGGCCCTGGGAACCGAGGGGCGACACCTGCTGGCACCCGCGACAGAGCGCAGCAGCCTGTCCCTGCACTCACTGAGCGAGGGCGACGATGCGCGGCCACCAGGCCCACTGGCCTGCAAGCGGCCGCCCAGCCCCACACTACAGCATGCTGCCAGTGAGGACAACCTGTCCAGCAGCACGGGCGAGGCCCC
CAGGTCCAAGCTTCCACGAACAGATGGGGAGCGAATGCTTTGCCAGTGGGCGGAACAATCCTGCTAACGCTAGGGACATCCTGGAACTCGACCCGGTGCACAGTGGCCACTTCTCTCTCGCGGGAGCTCCAGAGAACAAGTGCAATAGGTAACATCGACCGCCAGGTGGAGCCCGACAACCGGAGCAAAGGGCTGCAGTCCATGTCGGATCGCATTTCTCAGACCTGGGTGGGTGGAGCGCGTCTGGCTCCTCTTGGAGCTCCAGGTCACCACGACGCATCCCCAGCAGCATAAGGGAATGCTGAC
ACAAATGGACCCCAAGTCCCCTGCCAGACACCTTGGCCTGGAGGAGGTGGGGAGACCAAGGTCAGCAGGTGTGCTGGCTGGAGAGGCAGCGGGGCGAAGCATCTCCATCCACCCCAGCAGCTGCAGCCCAGACACAGCTGCACTGCCCCCTGCTGCCAGCCTGGGGAGGGCGCGGCTGCAAGGACCTCCCACCCAATCGGCACTGCTGGGGAACAGCCCCGCCCTCTCAGGTAAGACACAGAGCCAGGCCGAGGGGCTGGACAGATGCAGGCATGGGAGGCATCATTCAGTGCCGCATGTCCTGGCTGCATCGAGGTGGCATGGAAAGGGG
ATGTCCCCAGACTCAGTGACACAGACACACGAGTTCATCATATGCTGACGCAGTCACACATGTACACATGCGTGTGTGCACACACACACACACAGGCCCCCCTGCTCAGGATCCGTTCAGGCCTGTGGCTGGTTTGCAGGCAGCACCTCCCCAGCCCCTGCTATTACCACCCAGGACCATCAGAGGGCGCCCCGCCCCACCCCTCCTGGAGGCACAGCCGCCTTCAGCTCAGGCCCTACAGAGCTCACGCCCCAAAGGCCACACGGGCTCCCTCACCTGATGGGCCAGCCACAAGAGGCCAAACCACCCCCCAAACTCACATTCCTGTTCTATGCATTTGCCCGGAATGTTCCTTCTGCCTGGAATACCACTCCCCATTCT
GGAGAATCCTCTGGGTGCTCTTGCCTTACCCAACCCTGTGGGGAGGCTGGGATACTGGTGTCCTGGAGAGAGGATCCTGGCTGGCCAGGAACTGGGAGGCGGTAGCCCAAGTCACCAGTGATACCAGCCTGCCACCTGGTGGCAAGTCCTGTGTCATGCAGGAGTTGGGGCAGAAGGATCTGGGTGGCTCGACTTGCATGATTTCCTGGGTTTCAGAACTGCAGGGATCTAGCCTGCTCTTCTTTGCACAGCAGCCCCTCAGCACCCTCCTGAGACAAGCTCTACCTCAGCTCTTCCGCA
TCATGGCCGCATGCCCTTGGGCATAGCTCTTCCCCTCTGGGCCCTTGTTACATCTGTGTAATGGGCCTGGGGTTGCAGCAGGGATAGGGAGGTTAGACACAGGTCGGTCCCCAGCCCCCAAGTTTGCCCCATGGTGACATGGGTGGCCACTTGGTGGCACTGTGGAGTCACCACCGACTGGCAGCCACCCGAGGAGCCCCAGTCCAGTGCAGCTTGGCCAGGAGACCTCAGAGGGTGCTCTGCGCTGACCTCCTTCCAGGTGGGGAAACTGAGGCCCAGAAAGGGGCAGCC
CAAGCCAGAAATGCCAAGCCAAGCGATCACTGCCACGCCAAGCCAAGCGACCACCGCCAAGCCAAGCAGCCACCGCAAAGCCTCGCGGGTAAGGCCAAGCCAATCCGTTACAGACCAGTGCGCCTGCCCACCTGTGACGTCACGGAACCTGTGACTTCACTGCAACTGCAGCTCCAGCCTCCCAGAAAAAGACTCCTTGGCCTGCAGGTGGCGCTGCAGCTCCAGCCTCCCAGAAAAAGACTCCTTGGCCTGCAGGTGGCGCTGTAGCTCCAGCCTCCCAGAAAAAGACTCCTTGGCCTGCAGGTGGTGCTGCAGCTCCAGCGCCAACCTGGGCTGGCTGGTCCTCCCTCGGAGGTTTCGGGGTGGCGGCGCCTAGCCTGCCTGTCATGAGTGCTGTTTCACAGACTCTATCTCAA
AAAAATGATATTTGAAGGAAGGCTACTGAATTGCCAAATATTTTCTTCTGAAGAACATGAAGGAGCCCCCTTGTGGGTCCCTGGACCCTTAATCAGAGCTGAGACCAACCCAAGCCGCAAGGTGGCAGTGCTGTTCGCTGAGGCTGCCCTTGGGCTGAGCACTCTTGGGCCACACCCGTGAGAGTGCCCCCTCCCCCAGTTTCCCTTTTACCCCAACACACATGGGCACCCCCTGAAAGAAGAGACAACTTGGTGTGCACAGCTGCTCTGCCCATCTTTG
CTCAGAACCAACCACTTGGTGCAGCGGGCCCGGTTCAGTCAGGGGACCTCCCACCCTCCCCATGACTCCCCACCCAGGGGGCAGGAAATGAGGTCAGACCTGGAATAGGAGCACCACCGTCAGCACCAGGCAGGCAGAGCCGCAGATGCCGTAGCCGGCCAGCAGGAGGTGCCGCCGTCCCAGCCGCTCCACAAGGACAGCCTGGAGGGGAAGGGGGACAGTGAGAAGCCGCCTTGGCCTGGCGCCCACGGTTCTTGGGCCGAGCCTCCACTTCCTTTTGTGGGCCCCTCTTAGGTGCCCCTTTCTTTCTT
TTCTCCTTCCTGGACCCATTTTCTCCGGGCGTCTGGCTCTTCATGCTTCTAGCCTATCTGGCCGTCAGCTGTGTCCTCTTCCTGGTGGCTCGGTACTCTCCTCTTCCCTTCCCTGTCCTTACACCGCCACCTCGTGTCCACCTCTGGGAACTGCATGGGGAGGGGGTGGGGAGGAGGAGAGGGGGAGGAGGAGTTGGGAAGATCTTGGTGCCAAACTAGAAGGACAGGAGAAGGACTGGGGGCCTGAAATGCTCTCTGCCCAGCTGTCGACCTCATGCTGCCCATCCAAACATTCCC
CCCTGCATCTGGCCTTTGGCACGGTATCTGCTGAGCTCTCAGAATAAGCTTGCTTGCAGCAGAGCTGCCCCTCAACCACCCCCGAGAGAAGACAACTGGAGGGACACGCGTTGCTGCATGGTGCCACCTTGTGGCCAGAGCCCTTGGAAGCAGGCACGAGTGTTCATGGCTTGTGTCTGGCTGGACACCTCCCTCCTCTGATTCTCTGATGGCCAAACAAACACACAATACTGTAGCAAAGTGGATCCTTTGGGAAAACCCCTCCTCAGTCTTG
CCCAATGGCAGAGTTAGGCTAGAAGATGTACCTGAGGTCCTGGAATCAACAGGAAGCCCAGAATCAGCTGCCACCCCATCTGCCCACATCACAGCCCCCAGAGCTCAGGGCGAGGTCTGGAGCCAGGATGTTCTAGCACCACCAGAGGGCAGCACCCTCACATCCATGGTAGGCTGTGTCACAGTAGCCTGGGCAGGGGGCTCTCCTATCCTTCCCCGGCTCTGTGTTTTGAGGGAACACCAAGACCTCACACAAAGAAATGATGGGGACAA
GGGAAGGGATTCCTCCAGCTTCCTCGGTCTCAGGCTGCAGCGCGGCTGCAGCTCCCGAAAGTGAGGGAGCAAGTGGTCACCCCAGGAGGGTAATGGGATCCGCGGCGCAGGAGGCGGCTCCCGGGTGAGGATCCCTCCGCGGCCAGCAGGGGACGCTGTGGGGCTGCGCCGCCAGGACCGTTTTGCCAGGGAAGAAGCCATCGCGCACCTGGGTTCGTGACACCCGCGTCGCTCACAGCCCCAGCTCGCCCGGGGAGCTGACCCACTTGCTCAGCTCCTGGGCGAGATAGCTAACTC
AGATGATGTAGAAAACTGCCCTGAGAGGGAACCTCACTCTGCCCTGAGGTAGGGAGCCAGCACTGGTCAAGGCCCCGGTGGAGGATGGCACCTCTGTTGGGTCCACCTGGCCTCTGGTCACAGGCACGATGGACCTGGGCCTGGGCAGCAGGGGGCGCTGTGGGGCTGGCACTTAGAGTCTGTGGGGCTCTTAGCTGGGAAATGATACCTGGCCCTGGCCTCTGCCTAGGGCTCACTGGGGCCAGCAGCTGGGTCCTCTCTGGGCCCTTTGGGAG
TCCCCAGAATATTGGGGAATGGTTTGAGGCGCCTGGCTTCTGCAGGCCGCACCACTGTCACCTCCATCATTGGCTGGGGTCAGGGTTTGGGACCAGGGCTGGCGGGCACTGGGTGGGGTGGGGCCTCCGGATGAGGCCGCGGTTCCAGGCAGCACCACCAGGTGGCGATGGAGTCCACGAGCCTCCCCAGCGGGGCCTGGGTGTGGGAGCAGCCGGGTAGGGTGGGGTGGGGCGGGGCAGGTGGGGGTCCCCGCCAGGCGCGCCCACCCCCTAGCCTAGCAGCCCCGC
GAGGGTGGGGTGCAGCTGGGGGACATCTGGCAGTCATAGCCTGCAGGGAACAAGGCCACCAGGGGGGCCAGGGTGGAGAGGACAGTCGGGGTGGGGTCTCTGTGCATGTGCGTGGGACCACAGTGAGGGTCCGGTACCCACGTGTGCCCCACCATGGACCTGACACCCCCCCACCCCACCGTGCACAGACATGTGTGTGCACACATGTGTGTACACCTCTCCACATACACACACACACACACACACACACACACACACGGAGCCAAACACACACGTGCACACACAGAGCGCAGTGGAGTCCTTCCCACAGCTAGGGGGTGCTAGAAGTCTTCCCAGCAGAAATTCATTGGCTGAAACCGACGGACACACACTCACACAGAGGAAAAAAAAGGAAGAAGGAAAAAGAAAAGAAAATCCCTCGAAAA
CAGCGCCCCCCGCAGCGCCCCCAGCCCGCCCCACCTGCAGCGCCCCCAGCCTGTGTCCCCGGCCCGCGACACCAGCCGGCGCCCCGCAGCGCCCCCGCACGTCGGTCACAGGAGCGGAGCCCACGCGGCCCTGGAGCGCGGTGGCTGGGCCCGTAGCGCCACCTGGCGGCGGATCAGGGCCCCCGCGCCCTTGCGTCCTCGGAAGGGGGAGGGGAAGGGACTCCACCCTGCACCCCCCACAGCGCGCTCCCGAGGCCGTTTCCCAAGGATGCGCGGGCCCGAGGGGATGGGGACGCGGCCCGCGCGGCGCGTTC
TTGCGTCTTCGTGTTATGTTGGCTAAGCCCTTCCAGCCCTAACAATGTCGTTCTGGCGGAGCTGGTGAGTCAGGGAGCATCCACGCCGCCTGGGAAGACCGGCTCTGGAGGCTGGAGGGCTTGACCAGCACTGCCACCCGGTGGCCGGCAGCGGAACTGACCACAGGCCTGGTGCCCTGGAGGGAATGGGCCACAAACGCTCCGCCAGGACTGCACCTGTGTCCTAGGCGCCGCCCTCAGCCACCAAGTCGGCCTGCCTCTCGAGCACCCAACAACTCCAACAAGCCCTCTGGACCAATA
ATCTTCATGGTAGATTTTCGTGAGTGGGATTGCTGGGTCAGAAGTGCAGACATATTTTGTTAGCTTTTATGCTAAACACCCATGTAAGTCCTGTTCCGCCAGCTGTGTCGTCTGGGAGGGCCTGGTTCCCCTGCCTCGCCAGCAGGGTGTGCTGTTTCATGTCTAAATACTTGCCAATCCCAGTGCTGAGAAATGGGGGCTCAGTGGAGTTCTAATGATTGTTCCTGTAGTTATGAGTGGTGATGAACATCTTGTTGTGAT
GAGATGGCAGCAATAACAGAGCCCAGTGAAGCAACAGTGGGGCAATAGTGGTGACTGGTGGACACTTCTGGGCCTGGCAGACCAGCAGCAGAGCTCAAAGGGTTGCCCAGGAGTGCAGAGGGAGAGGCTGCAGTGCCCAGCAGAGCAGCAACAGTGCCCGGAGTTCCCAGCACCTGCAGAGCAGCAATGATGTCTGCAGGGCCATGCCCAGTGGAGCAGCAGCACCCCCTAGAGGGCAACTTGGTGCTCACTGAAACAGCAGCATATGTGTCCAGAAGTGCCAGAGACGTCCCAGGGATTCTTGGGAAACTGCGAGATTTTTCAGAGGGTGGTAAGGTGGGGACACAAGACAGTGAAATTTGAGCCA
GAGCATGGGGCGTGAAGAACAGAAGAAGACAGGAAGCGTTTCTGAGCCTCCAGAGAAGAAATCAGGGCCAACCACAGCTTCCCCGGTCACAGAACCAATTCATTCACCAGGCGGCACCACTGCCGTCATATCAGCTTCTGGCCACTGGGAGGCGCTACTCGAAAGGATTTGCCCTGAGACTCCGAGAAGAAGCTGCGGGAAGGACAGCAGGGGCCCTGGGGTTTTAGCCTCTGGCCCAGGAGTTCTGTGTCCATAACCAAAGGGAGCACA
TATACTGGGACAGCGTGAAACACTGGAATCCTTCATGGACGAGGGCATATACAATGATGGGACAGTGCCACACTCCTTCAATAAACGTGGCTGCTGGCCAGAGGACGTGAGCGTGTGACGGGCGCCTTGGCGCCACCTGTTGGGTGCTCACTGCCTCTGCAGGTGCAGAGGGGTCAGCAGCAGGAGAAGCGTGTTGAACACGTGGCTCTCAGACACTCCTTGTTTTTAACGGGAAGCTCTTTGCATTTGCATTTCCTCAACAAAGGAGCAAAGCAGAGG
TCTGTGCAAGGTGTTCCCTTGGAATTTGGAGACTGCGCTCCAGCAGACTAAGGGCGGCTCAACTAGTTCTCAGGCCTTTTTACTACAGAGGGCTGGTCCTGCAGGGAGGGGACACCTACGCCATCTGCTGGTGAGAAAGAGAACTGCGGGGAGGGGCTGCTTGGGCGAAGGCCGCCTCCAGCCAGCCGTGCCTACGGACACGTTTCGGCTCCAGTTCTCCCCTCTGGTTTGCCTCCAGCTCTTGCGGACAACATCAGCCCTCTGGGGACTTGGACTGATTCTCCA
TCGACTTGCTGACACTGCCAGCAGCAGGCTTAGAATGCTAATATGGCCAGAGAGAGAGCCCAGGTAGAGAGAGGTAGGTGTTCCAGGTAGGAGGTTGTTAGCATCCTGGGGCCGTCACCAGTGCCGCAGGTGACCTCCAGGGGGCACCAAGGGGCTGTGGCTTTGCTGCTGCCACTGGCTCACCCTGGATCCTTTAGCTGTGACGTCAGTGTTCTCACTTCAGACAGGCTTTCCTGCACCGCCCCAGCCCAAGCAGGCCTCCCCTGTTCTCTC
AAGCACAGTGACCTGGTGTGGGGAGATCTGCGTGTAACCCAGAGACAGATGTCAGGAATTAGGGAGATTTCTCCATTTCAAAGCTGAGCTCTCAGTTTGGTGGCAGTGCTTGTGTTGACCACCAGGTGGCAATATTGGCCCCAATATTTCGGACTCGGAGGGCTGCTGTGGTCCGGACTCAGGTGGACAGCAGAGGGCAGCCTCTCACAGCGCTGGCTCTCGGCAGGCTCCTGCGGGGCATCTGGAAGGAGGAAGAGGAAACCTGGCTGGGATGGGGTCTTGCAGTGCAGTTCCAGGGAGAATGAGCAGCCTGCCAGTACTGGGTCCAG
CCCCTTTCTCCCCTCTCTCCCTCTCTCCCCTCTCTCCCTCTCTCTCTCTCCATCCCCCACAGCCCTGCCACTTGGGGGAGCTAGGGCCCAGGCCTCCTAACCTTGGGGCAGCCCCGGAGGCACACCGACTTCTCATCTGGATACTTCTCCAGCCGCTGGGGCCCCTTGCTGGAGGATTTCCGGAACACCAGCCAGCACCTCCGGTAGATCTGTGGAGCGAGATGACAGGGCTCAGGCCTCCCTGGACCACTCCCACCCCACCAGCATGGCCCTGCAGCCACCCCTGCCTGCCACAGGGGGCGGTGCCGCACAGCCTTCCCTGGAGCCCCAGCCTGGGGACACCGGGGGTGGGAGTCACCAGCAGTGTCACCTCCCTGGGAGAGAAGCCTCCTCCCCAAATTGAAAAGTCATTGACTTCTTGGCTGGCTCCAAAA
TTTGCACTCTCAGAAACGGGGCTGTGTTCCCTCCTCCCTAGGTCTCCAGCTCAGTGTCTTGCACACAGTGGGTGGTGAACTGACTTGCTCCTAGTTTCCCCTCTAGAGGTGCTGGGATGCAGTGACAACGCGCTTCCAGATCTTGCCACCAGAGGGCAGGAGCGCACAGCAGCCGAGTGTGAGCAGCGCGGCAGAGAGCAGGTCGGGCTGGGTGGGTCCCTGGACATCCAGCCGGCAGGGCAGGGAAGGGCCAGGCGCAGAGGGTAAATGAGGACAGGGCCTTGGGGGAGTCT
GCTGAATGAATGACTAAATACGCAGCCCAGTGAAAGAATGAAGAAACGATGAAGTCCCTTGTCACAGGATACATCGCGGTGGGGGTCCCCCCAAGTAGCACTAAGCTACAGCCACATGAGGGCGTCGCAGGGCAGACGCGGGCCACATGGGGGCGCCCCCGGTCCGTCTTAGCTGGTTGGCACCTCCTCGGACTCAGTTTAGGTTACTAATCGCCAATGGGCGCCAGGAGGCGGGGTTCTCCCTCTGATGGACAGCATCGCTCCGCCCAATCTAAT
CACAGGGGGCAGCTGCCGGTGGAGGGTGTTTGGTATGAGGGAGACAGGCTCATGGGGAAATGCAGCTGGCCCTCCCGCACTGGGGCCCCAGCGCTGACAGGGGACGGCGTAGGACGGGGATCCCTTGGGCTAGGAGGGCGAGAACTGCTGCGCCATCAGGTGGCAGCTTTGGGGTCAGCACCCTCGAGATGTCCTGCCCTTTCTCCAGCGGAATTGGGAAGAGCCCCTCAAGGGCTAAACAGATTCTGACGGGGTCTCTTGTGGTGGGGAGGACAGGTGGAGAGAGACATGCTTCCCTTATAA
AACCCCTGAACACTCTCTTCTAGCTGCTTTCGAAATCTATTGAACAACTGAAGCAACCAGGCAGTCACCTTGAGGAAGCAGAGGAAGAGCTTCAGGGGGACCAGGCGATGCAGGAAGACAGAGCGCCCTCTAGTGGCAACAGCACTAGGAGCGACAGCAGTGCTTGTGTGGATGACACACTGGGACAAGTTGGGGCTGTGAAGGTCAAGGAGGAACCAGTGGACAGTGATGAAGATGCTCAGATCCAGGAAATGGAATCTGGGGAGCAGGCTGCTTTTATG
CCACAGCTGCTTACCTAACTCCTTTCCTGGAAGTTGATCAGATTTGCCTGGAAGTCACACAGCCAAAGCCCATCAAAAAGTCCCTGGCCCCTGACCACCTCCCGACCACATTCCTCTCACGTTGCAGTACCAACAGGGTCCACCAGGGGGCAGGGCGTGCATACAAAATGGGACTTGAACCTGGGTCAGACTAGGCTCCAGAGGAGGCGGTCACGGCAGCGGAGGCTCAGGGACTTTAGAGCCCAGCCCTCTCTGATGACAGACAGGGAAACCGAGGCATCGAGCTGGAAGGGATTGTTCACCTACTCCCGTGCTCTCTAACTTCACTCTCCTGCCACCATGGACAGCGCCCGAGGGAGCGTCTGACTCCAGCGCAGCTACAATCTCCTGCAGCTGGGCAGCGAGGCAGCTGGGCCGCTTCAC
GAAGAGAGAATTGCCCGCATTGTCATTGTCTCTTTCTGAGCCTAGAACGCCTAACACTTGGGTGTGGAGAGACTCAGCCTCAATTCACTTTCTAGCAGCCACTGAGATGTGCTTGCCTGGGGTGCCCCCTGGCAGGCAGGGCTGGAACTGCTTTCCAGTACCCACACGGACTGTGAACGAATCTTTCTTTGTGCTTTGTGTACAGAATGGAAGTTCAACAAATATTTGTTGAATGTGTATGTCCTTCCAATACGCAGCAGCC
AGCCCTCTGGCCTCTCAGAACCTCAGTTTGCTCTCTGAAAAATGGGAGCGAGGGCATATAGGGTGAAAAAGGGTGGAGGGTCACAGTGTGCCCACCAGGGCCAGCCAGGACTGCAGACAATGACCGCTAGGAGGCTGAACTTCCCGCCAACGCTTTGCCTCTTGCGCCCCCTGGCGGCTAGAGTGGGCGGGGCGCCCTCCAGGCAAAAAGGGCTATCGAGCATTCAAATGAGATGCAAATTAACCAGCGCCCCCACAAGCCCTTGGACTCGGGGTGACGAGGTGTCTGACAACCCAGAGTCTTGATCAGATCCCTTTTATC
CCTGAATCGGAGCTTTTGCTTGAGTTTGGGTGACTTTCAAGAGGGAAAGTGAACTGAGGCCAGGGGAACTCAGCTTGCTGCCTTCCTGGGGCCTGAGTGTGGCGCTCCCGTTTCTCTGCGGGCAGCTCCCTCTGGCGGCACATTGCAGAACTGGCCTGCAGACTCCTCCCCCAGAGATAGTGGGGAAGAGGGCCTGTGTAGGGAAAGATGCTGGGAGTGAAAGAAGCTTCAAAGTCCAGGCCCTCCAGAGAAGGCAAGCATGTAAGAGGTTC
GTGGCTGCAGCAGAGTGAGCCAGGGGAAGAGAGGAAGGAGGGGAGGGCAGCAAGGTGATGAACATGTCATGCAAGGCCTTGTGGACCTTAGGCTGTGACCCTGAGGAAGGTGGGAGCCATGGAGGGCTGTGGGCAGAGGAGGGACAGGACCTGACTCAGGTGCTCACAGGCGCCCTCTACTGGCTGCTGCAGGGAGGACAGGCTGTGGGTTGGTGGCGGTGGGGCAGTGAGGACGGGAACAGGTGGACCAGTGCAGAGAGGACTGGGCTGGTGCAGGGTGGAGGCAGAGGAGAAGAAGAGAAAGCAAACAAAAGGAGATGTAAAAGA
ATATGCATTAACCTTCATCTACCCAATATTCCTTCCTTCCTTCCTTCATTCATTCACTAGGCACTGATTGTCTAAATGGCACCAGACACTGCACGACGGTGGACATACAAAAATGGGGCATGTGGCCTGCCTGCCAGGAGGGGGCGTCCACTTGATGCTAAGCACCCATCTGCAGGCCATCCACTTGCAAGGTCCCCTCGACTCCCTGCCAATATTGCATCTAAAACCTCGAGTTCTAGAGCATATGCTGCTCTTCCTTCCTGCCTCCCTC
TGAAAACAGGCCCTGTCTTCGGTTTAGGCTCAGGCGGAAACCCCCCGGGGGCCTCTGGGGGCTGCGGTCGGTGCCAGGGGTCCCGGGCAGCTGCCTGAACGCGCACAGCGGCTCCTGCCCCGCAGCCTCCGCCCCGCGCCCGCGTCCTCGGGCCGGCAGCGCCCCCTGGTGCCGCCTCGGGTCTGTGCAGGGCCGGGCGGGCTGCGCGGAGCACCTGCAGGCGCCTCCATGGGTGACGGAAGACAGAGGGGCTGACCAGGTCTTCTACAGGTCAGTGGGCGATCAACAGCTGGACGCGTAGCAGGGGGCAGCCAGGTGGCCTAA
TCCGCCCCCACATGCCCTTTGAGCTGCTCTGAGAAGCCACAGGAGCAACAGCTGTGGAGAGAGACTCTGCGGGGAAGCAGCCAACACCCCAGTCTCCCTACCCTGGCCTGCGTCCTTGTGCCTGGAGAACTGCCGGGCACGTCCCTCTCAGAACAGCAGGTGGCAGCATTGCATCTGTTTTCACCACCAAAGGGCTGTGACCCCCTGAGACCTGAGACCCTCTGCAGATACCTCAGTAACTAGTGGTTTCCAGGAGGAGAATGTAAGGGAGACGCAGAAG
GAGGAGAGATGATGGAGAGATTGTTGAGGGCCCTGTGGCAGGGGCGGGAGGGGACGTGGGCTTTTCCCGGGAGGGAGGCAGGAACCATGGGGGGCTGCAGGCAAAGCCGGGACTGCCCCGACTCCGTGCTCACCCACGCCCTCTGGTGACTGCAGGGAGAACAGACCGTGGACGGTGCCAGGTGGAGGGGACAGGGCTGCTGGGGGAGGAGGCTGGGATGGGCCGTGGAGGGGCGAGCAGTGGGCGGTTCCTTATGTTCTGAAGGTGGAGCCCCCAGGGTTTGAGGAGAAACGAGG
GGTGAGGTGAGCCCCCCAGCACCCTCCCAGCAGGCCCCCTCAACTGCAGTCCTCCCAGTGTCTCCCCCAAGTCCTCCCAGGGCTTGGCCAGCCCTCCCAGTGTCCTCCCAGCGCCCCGTTGATGAGCCACGTTATGCCCACATGTGGCCATGAGAGGTCGCCCTGCGCCGCCGGCTGCAGCGAGACTGCGTGGTGGAGGAAGGAGCTCATCTTGGAGAAATAGCAGGATGCGGCCAGGGCAGGATTGGAGGATTGTATTATCCAGAGGGGCAGGGGTGCAGGGATTCCCAACGTTCTGC
GAGCTCTGTATCCCCACCCATTCGCTGCTCCTACCGCCAGCTGCCCAAGACACTGAAGAGCGTGCGTGCACAGGGGACAGAAGCCATGGGCAAGCCCGGCCCCACCCGCCTCCTCCTCCTGCAGCTGTCCTTCCAGGCTCAGCCACCAGGGGGCAGTAAAAGCCACAACAAGGACACAAGGGGTGGGATGCCAGGACAGAGGGTGACAGTGCAGGGCAGGCGTGTATGGGGCAGAGGCGTAGCTCCTGGGTGGACGGGAGGCAGGCACTGCAGACACCTGCACGGGGAGGGGCCCATTGTTC
GGAGCACACAGAAAGACATTTTCCAGTTATCTTGCACACAAGTGGGCGGCGGGACCCGTTTTGGCCGGGAACGTTGTCAGGAACGCTGTACACCACTTCCAGGCGGTCACGTCCGAGCTGCCCAGGCAGTCCTTCTGCGCCCTCTGCTGGCCAGATGGAGGCTGCAGACCCTGCGGGGCCATCAGGAGAGAACCACCAAGCACCCTCTGCACACCGCATTGCCTGTGTTGGGCACAAAGAATAAACTTTTATTGCATCTTAACCCACTAGAAATGTAGGCTTGTCCATCACAG
CCCCATCCTGTCGCCCCACCGCCCCACCGCCCCACCGCCCCACTGCCCCACCACCCCACAACCCGCCGCTCTCTCTGTCTCCCCAGGCTCAGCCCTACTGGTGCCTCCTTGCGCCCGGACACGTGTAGACAGCGCCCTCTGCTGGCGACTCTCAGCTAGCCGCTCAGCCTCGCCCGCCTGGGTCCCAGCTCTGCCCCAGGCTCAGGTCCGGGGCCCTGGAGGTCCAAATGAGGCCAGAATCCCGGGAAGAGTCACCCGGAGAGGAGCCTCGGTCTCGGAGCCACAGACCCTGCTCAA
CCGAGGCTGGCTGCACTGTCTTTCACATGTCCCCGTCTGGGAGCTCCTGGGGTGGGGACCCTGCCTCAGCGCTGCTGTTCCTTTGAGCTCCGCCCCGCGCCTGGCGGGGTCCCCAGTGCTTCCCACCGCAGAGGGGTGCGTTTCCGGGAGGCGCCGGCAGAGGGCAGTGCTGCAGCGCGCATGCTGCCCGCCCGTCCTGCTTCCCGGGGGTCGTGCTTGCTTCTCACGTGCTGGGCTCCTCCGGATGGGGAAGGAGTTCTGGTCCCACCGTCCACTGGGCCATTAGGTGAGGCCCTCCCTTTTCCGGGCCT
CCTGGGGGGCCTCCTCTCGCACCTGCGGAAGACCCTCAAAGGTGTGTACAGGCCTGTGGGCCGGGAGCAGTTCTGGGGCCAGGTGGGGGACTGTCCCTGAGCCTGCTCTGCTGTGGATGCTGAGCCATCCTATGGCCACCAGAGGGTGCCCAAGTCTTTCCACCCACTCAGGCAGGGAGACACTGATCTGCCTGCCCTACATCTGGGCAGCTTCTCTTTCCCGCCAGCACCCACGCCATAGGGGTCGGGCGTGCCTGGCAGGGGACCAGGGATCTTGGTGAGGTGTGGATGGGGCGTGCAGGT
CTCCACCTCCCAGGTTCAAATGATGCTCCTGCCTTAGCCTCCCCAGTAGCTGGGATTACGGGCACGCCCCCACACCCAGCTAAAATCATAGGCTTTGTCAGCTGTACCCGCAGCCTCCCTGTGCACCCAGCCACGGTTAGAGGGCGCTGTCTTGACGCTGACACTGACCCTTGCTCTTTGCCGTTGTGCCGCTCACTCTGCATCCCTATTCGCAGCAGCTTAGTCTTGCCTCTTTCAAAAAAATTTTAACCAACAATAATTGTATATATTTATTAGGTACAATGT
CACGGGAAGTTATTCTTGCTTCATTTCCTGACGCTGACCGGCTGGGCGGGGTCCCTGGGGCACCCGGGCACATTTGGACGTGTTTGGCAGGGAGAGTCCTGGCCCAGCCCCGGCACGTAGGGCCGCGCTTCCACGGGCCGCCGCCAGGAGACGCGCGAGGCTGTAGATGCGGCTTTGCAGAGAAGCTGGGAGGGTAGAGGGGCTGGGGCGGTCGAGGGGCGGGGCTGCGTGCAGCCGGCCCAGATTCCTTTCCGGCCAGTTCCTTCCAGGAGCTGCTCCCACGTCTACAGCGCC
TTTTCCAAAGTAGATCTCGTTCAGCGTACTTCTGATTTTATTTTCCATGTCCTGGAAGGGAGGTCGGTCAGCGCAGTGGCAAAAGGTCAGGAACCCTGAGGCCCACGCCCTCCCTCCACCTGCCAGCCCTGCAGTCCCCAGTGTGGCCACTGGAGGGTGGCACACGCCTGCTCTGGGGCATCAGTGAGCGCGCTCCAGGCTGCCAAGACCCCACCTGCCATCTGTGCTCCCGGCACCTTCCCATCCACAGTCCACAGGCAGGGAGGAAGCCAGTACCCAGGGATTGGCGGCCAGCTCTGCCCA
TACGGTGCACTCCTGAGTACTGTGGCCGGTGGGTACAGCACTTCTCCCTTGCCTCGTCCTGCCTTTGAATTCCAGAGGACATGTCCTGTGCAGAGCCAGGTTCTTCCCCTGGGCTTCCCTTCCCTTGGCCAGGTGCCGTGGCGCCCACCTGCCCCTGGGTGGCAGCAGAGCAATGGCCCTGGATTGGCCGGTTCACCCATTCCGAATGGTTACCTGAATTGGGTTTGGTCCCAGGTGTGGATAGATGTGCCCCCCAAGGTTTGCTGTAAATCTCCATTTTTCTAAAGCAGTGTCT
CTCCAGGAGATGCAGGAGTACCTGGAGAGGCCACATCACAAGCCAGGAGCATGGAGAGCTGGGCTCTGACTCACTGGCCCCCTGAGTCTCTCCAGGGCATGTCTGCTCACCTTCCTGCCATTCTGCCACTCCTCACTCTGGTCAGCAGGGGGCTCCCACCACACGTGGATAAGAGGTTTCAACGCTGCAGTCAGAATGGCTGGACTGGCTGCACAGGGCTGGACAGGGCTGGACGGGGCTGGACAGGGCTGACTGGCTGTCCCTTGCAGGGACGGGGTCTCTGTCCGGAGTAGAGCCCTGGCCTGGACGTCCTAAAGGG
ACACTGTGTTCAGATGCCTGCTGCCCCTTCTCTGTCGGGAGCTCTGTGAGAGCTGTGTCTTGTTCATCCCAGTGTCCCCAGCACTCAGCACCGGGCACCTGGTCACACATGGTGGGGGGACAATGGACAGAGGTGGAGGCTGCAAGGTGGGCCAGTGGACACTAGAGGGCACTGTGGCCACTAGAATCCCAGCCTGCTGTTGGCCAGGCCGACCCAGGAGGCTCCCAGGCCCACAATTGTCACATGGAAACTGTTACTGGGTCCTGCAGCTCCTCAGCTCTGGACTTAAGCAACC
TCTGGTCTTAGTAAACTAGAGAAAGACATTGCCTTATATAGAGTAAGAGGCACTGGAGGAGGAGGAGGAAAAGGAAGGCAAACCAGGATGTGTAGGTTTGAGTGGCAGAAGGGAGAGCGATGTCCCTGGATGACCACGAGATGGCGCTGTCCAGCAGGGAAATGACATCCGTTCTCTCTCCGTTCAGGGAGTTAGAAGTGAATGCAGACATTTGGGGAGCATGGACATTAGAAAAACAGCTGAAGTTACCAAGCAGTTGACGGGG
CAAGGAATCATACAGGGAAGACCCAAGTGGCCGTTGGGAACAGACTGGGTGTTAGTTTTTTAAATACAGAGGCATAAATAACTGTACACAAGGCAGTTAAATACACAGTGGTGTGACAGCACCTCCTGGTGGTCACTTGAAGTGGTGCACTCAGCAGCGGGTTCCATCTTTCACCCACTTGCCAGGCCTGGCGTTGAAGATTTCGTCTCCAAGGGACCAGGAAGGCCCCAGCTTGAGAGAGGAGGCTCTGATCAATCCAGGGTGCTACTTGGTAGGAGGT
CTACTTTGTAATACTGGAGCTGGACCCTGTTACTAATTCTCTTTCGTCAGCTGTTGCAATGTTACACTGTGTCAGTAGAGGGTGCTAGAGGGAAACTGCAAGGTATAGCAGAGGACCAGCTCCTCCTTCTGGCTCCTCCTGGACACTGCAAGGTAAAGCAGAGGACGAGCTCCTCCTCTTGGCTCTAGTGTGCCTTTTTTCTCCCACAGTGTGATTGTCCCAGCAGGGGGAAATCCAGTGGCGCTTTCTCCAGTGATTTTCCCCAGCATCCAGCAGAGGAGGCTCTTGTACTCCAGCTCCAGTCCACTGGCACCCCGGACCTTCTCCACTGCCCAGTGGTCTGCAGCCACACTCTCTCCCT
TTAAGTAAATCGCTGTCCGATTGGTTCTGTGTCTTTGCGGACCCAGCTCTACTAGGACAGGAGAGACCATTTCAAAACCCGTGTCAGGTGTCTGCCCACCAGTTGGCCTGGTCCGCGCTACTGCCGATGGCCACGGGAGGGCAGCAGAGACCCATCTGGTGGAAAACGCTTTGCTGCAGAGGTCAAGTGGGCTGGGCGGTCCCCGGGGAAACCAGAGAAGCAGCTCGTTTCAGAAAAGGCCACCTTAACACAGGGTGGGAGAGAGGAGGGTCAGAGA
CTGGGGTCTTTAGCAATCTTGGGCTGGGCTGGACAGCGAAGGGTTATGGAGTCTGGGGAAGAGTAGAGAGGACTGGCAGGCTCTCACCTTCCTGCCGAGGACTACCAGCAGTCTCTTCTGGCACTCCTGAGCGCGGCCACCAGAGGGAGTGCCTCCCTTTCCTGAGACAGCCAGAGTTACGGTATCCGAGTTGTGAATAAGAGAGACGGGGAAGCGTTGGGCGGGGTGGGGGGGGAATGTCCCAAGGGGAGGTGAAGCAGTGGGAAATGGCAAA
GGACCTACCCCTGAGGGGACGTGGCCCTCAATGCCCCTACAGACTTGGGCCCGCATCCCTCCTTCTGTCGCACGGGTGCCTCTGCTGTCAGAACCAGCAGCATTAACCAGCGCCGGCCAAGTCACTGCCTGGCTACTTGCTCTCCCACCTGGCAGAGCTCAGAGGCCGCAGTTCCACACGTGGCCACGTGAGGGCGATGCCAGGAGAGTGCCGGTTTATGGGGCAGCCACAGCCTTTGGGTGTGGGGGTCAGGGGATGGCTGCACCACTGCCAAGGAGTGTCCAGGCTGCTGGGCCAAAGAGGCATGTTGGGATAGAATCTCGCGCAGGAGCT
TACGTTCCCTGAACCAGCAGACCCTTCCTTAGCCTGTGGCCCCTTGAAATTCTGCAGCCCTGAGAGCTGCCCTCAAACACAACCCATCCCTGCGCTTCCTCTCCTTCCTGCTCCCGTTCCCGCCGTCATTCCCCCGCCCTCCACTAGGTGGCGCATTCCTTTGGTGCCTTTTCATTTTCATGACACCTAGCACAGTGCTTTGCACACAGACCTGCTCAGTAAGCACTGTTTACTTATTGAGTAAACAATTATGTAAAATCATTCACATTGT
ACACTGACTTCCATGCCTTATAAGACGTGGGTCCTCTTGTGCTTCCCTCCCCTGGTATCTGGCAGTGCAGTGGGTGTGTAGGGAGTAAGACAAATCCCCAAAATGAACTGCAGAGGCAGATGCTCTGGGACCTAATGCAGTGTTGGCCAGGAGAGGGCAGCACCGAATCACAGGTGGAGCTCTGTGTCCTGAGAAACCTTGGTGAGGTTGGAGCCTCAGCCAGGCAGCCTCCAGAGGGTGTCCTGTGGAGAAGGAACTGGCAGGGAGTGGGGCTTTGGTGGGCCCAGTACTCCCAAATAGGAGACTGGAGGGCCTCAGAA
GCCATTCAATGACCAAGTGGCAGGGTCACCCACTGGACCGGGGTACCCTCTGGACCGGCCCTGCAGCCCTGAGCTCCTGCACCTCTCTCCCTCCTGATGACTCCTGTTCCTCCTCCAACCCTTGAGCATTGCCCGCTTCAGCCCTGTTGCTCTGCACTGCCTCCTTCAGGACATGGTGAGCTGTGACGCAGGGACACACCTCAGGAGCTCAGTGATGGAAAGACGTGGCATGGGGGGCGAGCAGAGATGCAGGAGGGGTGGGGCGTGGGGAGAGAGAGGCAGTGTCATGGGTCCTACCACACGGCTGTGGTGCGACCACTCACCTTTGAGGATGTTGAGGATGAGGGCCAGCACGGGCCCGCTGAGCCGCGCACTGGGCATGTACAGCACCGCGTCTCCCAGGCTGATGTTCAGCGGGTGCTCGATCAGCTCAGCACGGTAGTTGTTCAGGTCCTCAGCTGTCACAATGCCCCCTGCAATGGGACAGCAGCTCGAATGGGTGCTGGGATGGGGCTGCACCACTGCGTGGAGGATGGAACTGCACCAGTGGTGTTGGGGGCAGGCATGGCTGCACCATGGTGGTGGGGAAAAGCCTGTACCTACCAGGGAGGACAGAGTGCACTACTGGAGGGGTGGGACTGTGCCCTGGGAGGGGGCCACAGGCAACCTCACCTCCTTGGGAACCTCACCAGCTCCGGCACTCCTGTCTCCCTGACACTGCTCACCACCCGACAGCTGGGCTGGGGCCACCTGCCCTCTGCCTGCTTGGCTTACTGGCTTCCTGTCTGC
AGACAGCCCATGAAGCAATTAAAGGAAAAGGGAAAAGGAAGGGAAGAAGCAAGGGAGTGAGGGAAGGAGAGACAGAAAATCCACCTAACCACAGGGAAAGGCGAGGTGTCAGCACCCCCCAGTTTTCCAAGTGACCACCAGGCGGCACTGTTCGCAGTTCCCACAGCTAGGTAAAGCAACCCCCTTTTAAAAACAAAAACATGGAACAAATCACCAAAATCCTTCATCTTAACTGCGGTGCCTTCATCTCAGGAGGCCCC
CAGTCACTTTAAATGTTTGCCAATGGAGATGCAATCATTGATTGTTGCGACGTCCCCACACATTTTTAAAGCTCGCATGGCACACTTAGTCTGTGGTGTAGCTTTCTGGCCCCCTAGTGGCAAGGAGCGAGGGTCACAGTGGGCAGGCATTCAGTCGTGATGGGCAGCTGCTTTGGGGACCACAGAAGATGGTGTGTGGGAAGGGAGGCCTGAGAAGCATGGAGGTCATGACACAGGAGTGAGGCCAGGAGGGACCTTACACTGGACAGTT
GACTGAACTTCTAGGGCTCAGCCCTGGCAGTAGAAGGTGGAGAGGGGCTGGAGGGGTTCCTAGGGGACCAGAGACCAAGTTCTTAGGTGGTGAGTTCAGATGGAGATGGAGGTGTCTGCGCAGGGTGGTTTCCTGCCAGTTGGGGGCAGCAGAGGGTAGCAAGTGGACTTCTGGGTGGCTCCTCCCAGTGAGTGTTGAAGTCCCAGGGGTTTGTGTGTCAGGGGCCACAGGGAGCTGGCCCAACAAGGTGTTAGCTGGC
GCCTAGTGAGAACTGGAGATGGAGGTAGTGCCTGACAACCGCCATTTTTCCCCCTTTCCAAGTGCCTCCTCAGAGGTGGAGATGTGAAGCCACAGCGAAGACCAGTCACTCTCCCCACATGCCCCTGCTATGCCTTGCCCAACCAGCAGAGTGAGCTGCCCTCTGTTCCTGGCCCAGAATCGCCTCCTCCTGCCTGCTTGGGAACTTCCTGTGCATCCACAAAGTTTGAGAGCTAGTAGATTGATTAATAAAAATGATAAAGTGCAGCAACCCCGAGGAA
CCTGGCCATGGGACGCCTGGTGACAGTGGCAGGATGGGGAGGCCCACATGGGCCTGAAGGCTGAGGCCTGCAGGGCAGTGGGGGGACCAGGCCAACAGGCAGGCAGTGCCAGCATCCACACCAAGGCAGGCAGAGCATGGGGCTCGAAGCGCGGGCCGGGAGCGCCCCCTAGCGCTGGCTGGGCAGTGTCCCTGCTACAAACCCAAGGCCCCTCTCCTGTCAGGGCTCTGGTGGACCTCTGGTGGGCACAGTGGGATCCTGAATGGGTGCTGGGGACCAAAGGGCTGGGCCACCGGGAGAACAGTGGCCCATGAAGGTGCTGGTGGGCCAGCCCCCTCCTCCTCAGCGTGCTTCCTTAGCGACCCCAGATGGCAGGGCACAGTCCCTGAAGCTGCCCCACCAGGGGCTCCCTGGCTGCCTCCCCCTGTCCCATAAGGTGAGCCCATGAGAGACCCCAGCTGTCAGCACAACTGAACCTCCGCCATCAGGGTGCCCTCTAGTGGTTGGGTGTGCTCTAGGCTGGCAGGGTCCCCGCCCTTGCTGTCTGCTGATGGCTGAGGGGGACATGTCTCATGGGAGGCCCAGCTTCCAGGACACAACTGGTGGCTCCTGGGGTCACCAAGGGCACCTGGTTTGTTCACAGCTCTTTGG
GCTGTCGAGGGCAACCCCCAGGAGCCTGAGAGGACGTGGCGTGAAACCCTGTGGGTTAGAGCGACCCGCACCTTCCGTTTCCCGGAGCCGCCTGCGTGAATGTTCTTCCCGGCTCTGCTGCCCCCTGGAGGCTAGTGGAGGTAAATGCGTGAAGTCGGCGTTTTCCCTCCTTCCGTTTCCCGGAGCCGCCTGCGTGAATGTTCTTCCCGGCTCTGCTGCCCCCTGGAGGCTAGTGGAGGTAAATGCGTGAAGTCGGCGTTTTCCCTCCTTCCGTTTCCCGGAGCCGCCTGCGTGAATGTTCTTCCCGGCTCTGCTGCCCCCTGGAGGCTAGTGGAGGTAAATGCGTGAAGTCGGCGTTTTCCCTCCTTCCGTTTCCCGGAGCCGCCTGCGTGAATGTTCTTCCCGGCTCTGCTGCCCCCTGGAGGCTAGTGGAGGTAAATGCGTGAAGTCGGCGTTTTCCCTCCTTCCGTTTCCCGGAGCCGCCTGCGTGAATGTTCTTCCCGGCTCTGCTGCCCCCTGGAGGCTAGTGGAGGTAAATGCGTGAAGTCGGCGTTTTCCCTCCGCCTGTTAGTCCTCCTCATTCATCTCTCGGCCAAACCAGAAAGATGTGAGGGTATTT
GTTCGATTCTAAAACCCTGGGTTAAGGCACACATCAGAGACGGGGACTCTTGACACTCCAGCCACACAAGAGCTGACCCTAGCGGTTGCTTGGCTGTCAAGCCTTTTCCTCCCCATCACATTCCCAGCCATCGTCCTTGGCCCGGGGAGCTTGGGTGGGGTGTGATGACTGTGCTGCCCCAGCAGAGGGCAGTGTTGCCATGCCTGCCAAGGCGGAGGGCTACAGGAAACGGGAGGGAGCCTGGGCTACGCAGGCCTGGTGGCCGGTGCCGCGTCCCTAAAACAGCCAGCCTTATAGGGCTGCCTCCAAACCAGCTGCTTTTCTGGCTCCCATCCC
TCACTGTGACTTAAACAGTATGGTTGGTTCCCATGTGGGGCACCCCTCTGAGGCAGGCGTGAGAGTCTAGGCCAGCAAGGACATCCTGGTGGCCACGGCCGAGTGTTGGCCATGCAGCCGTGCAGGGACCATCTTCAACAGCGACACCGTGTGGCAGCAGATGCAAAGGCAGCAGCGGACGTTGGGACATCTCCAGCTCTGCCCCACCCATGCAAGGGTGGGGAGCTCTTTGGATTACATGATCTCTAGGATTCGTGGGTACTTTCTCCAGAACAGGGGCAGTTCTCAAGAGGCGTGTGG
ATCACGATGGACAAAAGAAATGATGAGCCACTCTGCGCACTGTCATAGGTCAGACTAGGATCTCGCCTGGAACCCGAGGATGTGAGAAACCGCTGTGACTCATGGCTAACTGCTGTTTCAGAACCTAGGACAGCGGCACACATCCCTTCCACTAGGGGGCAGGGTGGTCATTACATTGTGATTGTTTATAAGCTGAGCCTGATTCTGACAGGCAGAAAGCCAGCTCAACTTCTGTAGCTTCAGAATAGGCAGCCAGTGGGG
TCATCTGGAGGCGTACCTGGTGCAGGTGGGCATGGCAGCCAGCCCCTCCTGCCCTGCCCGCCTCACCCTCAGCCTTGGGACCCCATCTTTAGGTTTTGTCGGGTCCTGCCTCTAGCACAGCCTTGGTCAGTGGTTCACCGCTGCCCCCTGGTGGCACCTTCTGTCCTTGGGTGGCCTGATGCCTGGGCCTGGGCCTGGGCCAAGGGCAGAGCCAGCTGCCATCACCTTTTAAGAGCGGAGTGATTGGAGGGCTGGGCACACAGGAGCTCTGCATTCTGGCCCCACT
GGGCCAGCGGAAGTATGCAACATGAGGAGGTAGGCCAGGCTGTCTCGAGGCTGAGGGCAGGCTAGGTGCAAAGTCCCCAGCGAGCCATGGGCAAAGGCCACGGAGCTATGTCCTGGCTCCGCCCTGGTGAGGAAGGGGTGCAGACTGTCTGCTGCTCCCCACCAGAGGGCACCATTGGCCCGTCAGCTTCTTGCCACTGGGTAACCTCGTGCAATCTTGCAATTTTCTAGCCGGGGAAGACTGGGGAGCCCCTGGCCATGGGCGCAGTGGGGAAGTTTCTATCCTTAGAGAACAAGGCTGAGCTGGAGGAACACAGCAA
GGCAGGATCGATGCCCTGGTTTCCGAAGGGCAGAGGCCGCCCGACCTCCAGCCGGCCGGGCCGCCCCGCCCCGCCCCACCATCGCGCATGCGCGTCCTCCAGAGCGCTCCCTTGGCAGCCAGCCCGCGAGGACGCGGCTCCCCGCCAGGGGCAGTGCAGGGAACAGTCATGCCTCCCTGCCCCCGGACGGCCTCACTAGCGGCTGCAAACACCGGCCCATACCGGAGCCTATATGCATGTGCATTAACTCGCAGGTGCACGAACCCACGGTCACACGTGCTGTCATGCATTGT
GTGTGTGGAGTGCCCGGGCACCCTATACCCTCAAGGTGGCCTTGACCTCTGGAGACAGGTGTTGGCTCCTTGAGTCACCAACAGCAGGGACCAGACCGGGAGGTGTTTCTGGGCGGGAAGGGCTGGGCCAGGCCAGGCTCCAGCAGGCCCCCTTGTGGTCAGAGGGGTTGCCTGCAGGATGATCGGCTTGGGAACCAAGGCAGCCACTCCCCACATGGGAGTTGGACCCAGGCTTGAAGGACACATTGTCACATCGATTCACTCTCCTGGGAGGCCTCCTTGTCACACAAGATGTCCTGGCCC
ATGAGAAAGGGCTTGGTGTGTCTGAAGAAAGATCAGAAGGCTGGCATGGCTGGCGGTGCTGAGTGAGAAGATGGGAGGGCCTCCATGACCCCTCTGGCTGGGCTGTGGGCCGCTGTGGCCAGCGTGCCTGTCACTGCCCCCTGGTGGCCACCGTGGGATACTCCGAGCTGCACACTGGCCTTGGGCCAAAGAAAGAACGTTCAGATTGAGTTAAGAGAGCTGGGTTGAGCCTACCCCTCAATCTATTTCTAGTTAGGTAACTCGCATTGCCACTTTGCTCCT
GCGCGAGCGGCCTCTCGGCTGAGCTGGGGCATCTGAGCGCGGGCTCGGTGGGTCCGCGCGGCGCGGAGCTGGGCATCGGGGCCGGCGCGGGCTCCTCCGCGGGCCGCTCCTGGCTCTCTGGCGCCCTCTGCTGGCCGCTCGCGCGCACCGCGGACACGCCGTGCCAGGGCCTGCGCCGCGCTCACCTGCCCGGCCTAGGCGGTCGCTGTCCCCTGCCCGTGGCCAGGCCCGCTCCGGCCAAGCCTTGCACCTCCTCCCCGCCCCAGCCAGGTTGC
CCAGGCCTGCTTGGTCAAAAAGATACAGTATTTCCTATTCCCCCTTACACTGGGCAGGCAGGTGTGGCCCAGGCAGCTCTGCCAGGTGTGCAGCCCCTGGAGAATGACCCTTAAGTGCACCTAGGCTGCCCCCTGGCGGCAGCATGAGGTCCTCCTCCCTGGACTTGTAACCCTCCCAGGGGGAGGAGGTCCACACCAGCTGATGGGTTGGCACCTGTCCCCAGTCCCTTTCTTCTTTCCTGTGCCACTGCTCCCAGAGTTGCCCAAAACACACGAT
TCTCTCAGGCCCACCTGTAGGAAGCTTTATCCACAGTCTTTACCCACAGTCTCTGGATGTCCTCCCTCCTGGCAAGAGGCAGAGGCCACTCTCCCACAGGGCCACTGCTCCCAGCAAAGACTTGCCCTTGTCCGTAGCTCCCTGCGGGTGGCGCTGTGTCTCATGCATTTTGCATTGTCCATGCCCTTCACAGGGCCCAGATACAATCAGCAGAGGAAGAAAACCACAGGATGAAACAGTCCCAATGACCAGCACCAGTGAAGACCCAAGACAGCACAAAAGGCCA
AACACAGGAGTAAGTGACACAAAGTCCCTGCCCCCACAGTGCAGAGAGGCTGCTGGTTTTTAGCCGAGGGTGGAGTTGGGCCTGCCTGGTGGGGGAGACAGTCACACTGCCAACAGACAAAACCCATTGTAACATGGGCTACAAAAGCGGCCCGTGAGAAGACAGGATCCAGCCTCCCTCCCTTCTTCCCGAAGGCTGCACTTTGGAGGAGGCACGGTGGAGCCACACTGGCCCCAGGTGGCAGGAGGCAGAATAGCAGCTTCCAGGCTCTGGCCTCACTTCCCGCTCTGCTCTTCCTCCCTTACGTGCTTTGGAGAGGAGTGACTTCACTTCCTCGACCTCACCTTCCCTTTCTGTAAAATGGGGATAGCGATAGCACTGCTTTGGTCGGCCCCAGGGACTCAGTGAGATGGAACAAGCACGTTCA
TGCTGGGATTACAGGCGTGAGCCACCGCACCCGGCCTGTATGGCGTCTTGAGGCAATGCTCAGAGCTTGGTGTGAAAGCAATTCACCTCCTCCTTGGGCGCCTCCCCGACTGGGGTGTCCGCAGGCGGCACCCACTTGCAATCCCAGATGCTGCCACCAGGGGGTGCACAGTGCCCGCTTGGAAGGTGGGCAGGGGCGGGCGGGGAGGAACTAGAGAGGGAGGGGTTAATGCCCAAGGGCCCCGCCCCTCCCAAGAGGCATGGGCGGTCTCAGCCCGGTCCACTCACCAGGTGTATATGAGCACAGCCAGGAGGACCGTGAGGAGGACGGCCAGGAGGATAGACAGGATGGCGATGATG
TGGTCCCAGTGGGAGTTCTGGGCCCCAGCTGCCCAACCCACCCTTGTCACTGCCCTGGTGCCCTGGATGAGATCCCATTCCAAATGGCCCCCTCCTATGGCCCTGGCTTGGCTTGGCCTGGCCTGGCCTGGCATTGCCGCCCCCTGCAGGTGGTGAGGGGCAGAGCCTGCAGCAGCAGCAACAGCTGGGGCTGTGGGTCATTGCTGGCATCCTGACCTTCCTGGCGTTGGAGAAGATGTTCCTGGACAGCAAGGAGGAGGGGACCAGCCAGGTGGGCCCCACACTCAAGGGCCTGGATATATCAGCCTCTGTTCT
GGGGAGATATAGTCCATCCAGGATGCTGCTCCAAAAGGTTGTAGGAAGCTGGAAAGGTGTGGGGTGCGGGCAGGTGCGCCAGATCCACAAAACCCTAGGGAATGTGACTTGGTTTGCAGATCACTACTGCCCTCTGGTGGTGATCAGCTTGGGCCACCCTGCATTCTGGAGGTCCAAGTAGGGACAAGGGAGTGGGTGGGTGAGACTGAAGGTTGGGGGCTTTTGAGGCCTCTGGAAGAAGACTGTTCCAAGTTGTGGAACAGCATGTGTGAGGCGAGGACCCACGATGGCTGGTGGGCAA
ATACACAATATTTAATCCACATAACAATCCAGTTGTGTAGGCAAGGTAGGGTTTAGTTAGAGAGCTAGAGAGTGGCACACAGCTGGCAATGTGATGATTCCAATCCAGTGCACCACCCAGTCGGCCCACTGCCTCCTCCACCACCTGGGGGCAGCACAGGGCACAGTGTGAGCACTCAAGTATAATTCATAACTGGCTTTCCGTTTACAGAAGCACATCAATTAAAGAAGAATGAGTATTCCATGGCACAGTGAAACTGATTTTCAT
GACCCATGGTGGAGGGAGGCCCATCCCCACCGCACCTGGGACCCCAGGGGGTCTGCACTCTCCACCAGGACTCCAGGGCCCACAGAGGGAGGCCGAGGCTGTGGCCACCACCTAGAGTCAATCTCTGCTGCCACCCAGCGGCCTCCAGGGGAAGTGCAGGCGAAGCCTCAGGCCAGGCCAGACCACCCGGCAGCTGGGCCCGCCAGGGAAAGCGGAGCCTGGGGCCTCAGGACCCCTCTAGGGTGGCCCGAGTCAGTCCTGGGCCTCGACTGTGCCCTGGAGGCCTGGCCAGGG
CTCTGGGCACTCCTATCTGTGAGCTCCGAGCATCTCTGCAGACCGCCCGGAAACTTCAAGGAGGCCTGGCCAGGCGGATTCCCGTGGACCAGAGCAGCCGCGTGGGAGAGCAGAGATCATGAAGCTGCCGCGCCCCCTGCAGGCCGTGGGCTAGAAGTGCATCCGCCTCTGCACTGGGAGTTTTTCTTCTTAATAAACTTTTTTTTCTTTCACACTGAGTACAACGATTAATCTCTTAACAACAAGGATACGTCCTGGGAGG
GCAGATTAGGCACGGCCCGGGATCCCGCTGGGACTGGACTCCAAGCGCTAACCCGCACCAGGATCCCAATCCGCGCGCTGGCTGCACAGAGGGTCAAAGGCAGCGGGACTCAGCGGATCGAGCGTGTTGCAGGGGCCGTGGGCTCGGGCGCCCCCTGGAGGCCGAGCGGCCCCCAAGCTCGGGGAAGAGGCCTTGGGCACCCCCTGTCGGGCAGTGTCGACCCTGCACTCCCGGCGTTCGGGCCGCTAAGTTGGTGCCTGGAGTGTCCGTCCACGCCCAGCCCGTCACTCCGCCACTCCCGCCTCCAAGACAGTGGGTCCTGCAGCCTCCACTCTTCTGGTGTGAGATGGGACCGGAGGGCGGAGAGGG
CTCCTTCCACCTTCGAAGCTGGCTGGCTTTGTGACTTGCTTTGGCCAAAAGAATGAGGCGGAACAAATTGCGACCTTTCTAGGCTAAACCTTAAGGGGCTTACTCCCTGCGAACACTGCCACCTTGTGGACAGGTCTGGGATAGCGGTCTTGAGAGCAGGAGTCCACGCTGAGGGAGACACCGCCCCCCTCAACCCGACCCCCAAGCCGACTTGCCCAGTGCACCAGAGAGAGCCCAAGCTAGACCAGCAGCAGAGCTGCCAGCCAGCCCACAGAA
ACATCGGCTGGGAAGGGTCCCTTGCAGACAGATCTTGGACGAGGTCGCGTCCCCCCTCGTGACCAGCAAACTCCTAAAAGCCGCCCTTGCCCCAGAGCCCCTGTAGCCTCCAACCGGCAGTCAGGAGGCAGCGCCGTCTCAGCGCCGCTTAGTGGCGCCAGGCGTGCCTGGAAATCCGCTTTCGCAGCGCCCCCTCGTAGCCGCCTCCGCCCGCAGAAAGGCGTTCCCTGGACAGAGAAGCGGGCGCGCGGGGGCGGGCGCGCGGGGCCTTGCCGGAGAACCTGACTCTCCGCAGCAGCAGTGGAAGCCAGAGTGACGCGTTGTGTTGAACACCAGTTTTCTGGAGCGCTGTGTGTTCTCATAGCTGAGCAGTCTGTTTCTCCAATCAGGTTTCAAAGCCACTTCAACTGCACTGGCCCCTGTGGGTCACTGCTGCACCGCCCTGGCCCATGTGGGTCCCTGAGGAGCGACCTGCCGGGGCCACCTGGCTGGACGAAAAAGACACACCTTGGACTTAAGCCGTGA
AGCAAGGACTGCGCTCTTTCGCACGGCGCCCCGTTTTTTCGTAGAGTTCCGTCGGCCAAAACCACTTGAAACTCGCTCAGCGGCGTCGGGGCTCCAGCCAGGCGTCACCTTCCACAGCGAACCTGCGAACCACAGCGTCCCCTGGGGGTCTCCGTCCGCGTGGCCGCTTCCTCTTACATCGGTGACGCAAGGGAAGGGCGTCTAGGATCCGCCGGTTTCCTTCCTCACTGCTCCCATCAGTGCGAAAGCAACGTGTTGGGGGTTCGGGGTGTGTGGCGGCTGAACAGCTGCCTGAAGTTCTCTGATGGCGCTGGAGGGAGCTCCAGAGAAGAGGTC
ATTCAGAACTCCTGCTGCTGACACTTTACCACTCAGGTTTCTGCGACAGTTGGGTTTCTGTGGACCTGAAGAAGAGGGAGGACACAGACTCACAAGCCGGAACGGCATGCGACGAGCCCCCCAGAGGCCCATAACTGAACTGCAGTGTCTCCAGCCGCGCCCTGTGCAATGATTTGGTTCTGCATTGCGCCCCCTAGAGGTGAGTGGAAGCAATGTCCAAGCTGTGGGCAAGTAGGATTGAGTACCCGAAGGGAGTGAAAGCAAAAAGCAAAACGCAAAAACAGCCAAGGAGCCTGCAAACCAAATATTGAGAATGCA
GGAGCACTGAAGAGGGCCTAAGCCCCAAGCAGGATGAGTCAAGAGGATTCTGGCTCCTGAGCACTGTAAGCAGATGCCAAAGAGGCATCTCTGGCCCCTTCATGAGGTGGGCCTGTGATGCCAGGTGGCCAAGCCCACTAGGTGGCAGCAGAGAACCAGTCAGTGGCCAGCAAGGTCTAGCAGGTACAAATCCTAACCCTGGGGCTGGTGTGGGGGCTGAGCTGCCTCACAGTAACAGTTCACACTATTGTTGCTAGGCGTATTCTGTGCCACGTGCTGTACC
AGTTGTCAACATTTAGAAGATATTATACTTCACAATCAGATTTCTAAATTTTCCTACGGTTAGAAGATGTGGCAACACTAGGCCTAAATACAGAGCACCAATCAGGTGGGTAAGGCTGCCCCCTCCAGGCAGGCCAGGAGCACTGCAGCTCCCATCCAGCCAGTGTTGCTCATGGATATTTCATAACCCGCCTCATAGCATTTTCTTTGTTGTGTTTTTTTTTAGACAGCGTCTCACTCTGTCACCCAGGCTGCAGTGCA
CCCCACCTCCAGCTGTGGTGGGGAGAGAAGGTTCTGGGTTAGGCTCCAAGGTCTAGGGAGCCCACGTCGTCTGCCCCTGCCTGAGTGGAAGGCTGGGCGCAGGTGGGCCTCGGCGTTAGGAAAGGCAACTGCTCCCTCTTGTGGCCACTCTAGGGCAGCCCGGCGTCCTCCCAGCGATGTGGCAGCCGGTCTCAAGCAGGCAGGGGTGATCCCTCCTCCCCAGCCCTGCGCAGGCCTCGAAGGGGAAGAGAACCAGCGATGCTGGTGAGAGCTAACCTTGATTGGGCACCTCTGGTAT
AGATTACAGGTGTGAGCCATTGCGCCTGGCCACATCTCACCTCTTCTAACCCCAAGTCTGGGGCTGGTGGTGGCCCTACGTCAGGCGGAGATGGTGCCCGTGGCACTGGTAAAGTGGGGGAAGGGCACCACCTGGCGGTCAAGGGTAGGATCACAGTGAAGGCACCAGGGTGGGGGACATGGGAGGGCTCATCAAACAGTCCCAGTGATGGGCAGGGACTCCATCATGTACTCTCTCGCTGAAGCAATGCAAGCAGGCCAGGAAGTCGGACTTACACCCCCACCTTATGG
TTGCTACGGATTTCCTTTTAAAAGTGCACACCCCAAGAACACTCAGCAGCTGATTCAGCTTAATGTGCAAATCCCCAGGAACACAATGCGTGAAGTGAGGTACACGGGCAATTGGGGCCAAGGTGCAGCAGAACTTCCCACCAGCAGGGGGAGCTCTTCCCCGGGTCAGGCAGCCATGGCAGGTCCAATCACACGCCCGTTACCCAATAAAAACATGCTGCAGTTTCAAGAGGGAGGAACAGAACTGAACCCTGCTGTCCAAAAAAAGACACCACAGATGCC
TGGGATGCTTCCCTATAAGCAGTGAACGCGAAAAGCCTTGGCTAAAATGGGATCCACACCGAACACAGAACAGAACTGGGGCTGCACTTCCAGGTGAGAAGCATAGGGTGGGATCAAGAGGTGGCTGAAGGGATGGCAGATTCTCAAGCTGCATTCCTGCAGTCAGGATGTGTCCAAACGGAAGGCTTGGACAGTCAGTGGCCACGTGGGGGCAGCATCGAGCCAGAATGACAGAGGGCACTTCGTCTGGTGAATATCATGTGAGTCCATGTGGAGCCTCCTCTTTGGAAGATGGGGTGCTCTTGTGGGATGAACGTTGGGGAGGGACAATCTC
AGATAAGGAGTACAGTACTCTTCTTTTGCCAAGATTGCAGAACACCCATAATTTTCTCCCCCACTTTGACATCTTGGAGCAGAACGCCTTTGCCCACCAGTTACACAGATGCTGTGCTCCATCTAGCCACCAGGTGGCGGTGGAAACCTTGACGCGCTTGCAACGTGTCCAGTGGTTGTTTCTGGTTCCCCAACTCCACAGTAAGTGGATAAACCCAGTGCAATGGTATTTTTTCCTCCCCTGTTGGGTCCATAAAGG
AGCCAGAATGTGGGAAGATGGCCCGGTGGGTGGAGTGGGGGTGAGGACAGCAGGGGAGCCAGTCCAGGGGTGCTTTGTCTCAGCGGGAACTGTGCGGAGTTTGTCAGTGCCCGGTAACTGTCGTGTCGCCTGCCCCCTGGTGGCCGCGGGCGCACACCGCTCTCCCCAGGCCTTCCTGCACCGCCTCCTGATAGAGATGGGGCCATCTGGGGAGCAAACCGTGCCGGGAGCCAGTGTTGCCTGCAGAAACCACTGGGCACGAGAGCCTCCTCCCTGGACAGTGCAGAGGGTCTTGCCCCTGGA
CTGGGGAGGGGATTCATGTCCTGGGTTGTGGGCGATCAGAAGATGGAAATGTCGTGGTCTTGCCCTCGAGAACCAGATAGAACAGAGACAGAGACAGAGCGCGCGCCGCGGTCCCTCAGATCGTCCTGCACTACGGCGAAACGGCCACTAGAGGGCGTGTTGTGCTCACATATGCGGACCGGCCGGCAAGCGGCGGATTCCGCGGACAAAGTCTCTTGTTTAGCCACAGAACCCTGGGCTTGGCCCCAGGCCCGCTACGTCCGGGCCGTGTGGCCTCAGCCAGGTTACA
CTCCCTTGCCTGCAGCCATCACACCATCTCCACCTCTCCTAGCCACCACTGGACACCCCTGTTGAACCCATCACCCCAGAACTCCCTGTTCCGGAAACAACTTGGCCTGCATTCCTAAACCCTGCACCACGTGCCGCTGTTCCCACCCTCGCCACTGGAGGGCCTCCTACTCCTTAGCGTCTTTGAGCTGGAAAATCCCCATGGCCCCACGGCCCTCTGGGCTCCCAGGCCTGAGAGCAGCAGGGGCGGGCGGAGGGAGAGCCGACCTCCCCACCCAATCCATTTCCCCACA
TAGACACTCTAAGTCTCAATGTCCTTATCAGTGAAAAGGGGACAACAGTGGCTTCCTCACATTGTTGGGAGGGTTGAAACATGATGTGAGCAGTCACCAGAACTCACGTGGGCAGGCCCAGCTGCTGCAATTACCATTTCCTCCGGTAGAGGACACTCGACCCCATCCTCAGCCTGCTATGAGGGCGGCAACACCCTTCTCAGGAACCTCTCCTCCTCATAGGAGAAAAAGAGGGACAAGGCTGGATGCCGGGTCCCATCTAACACTTCCAGAGTGAAGGC
ATCCCTCTGTCCCCACTCATCCTTCCAACCTTTCTGAGACAATCCCGGGGCCAAGAGGAGACTGAGAAGCTGGGGGAGGTAGGATCTTCCCAGGACACCTGCCCAGCGCCAACTAGGTGTTGAGCTGCCTACCAACAACCACGAGAGGGCGCCCCTTCCCCATGCCTCTCCTGCGGAGGCTCCCTCGGGAGTCCAGGTTTGGGGTGGGTCAGAAGTGCTGCAGGCCCTGGACACAGGCTTGTATCTGGAAGGTGACAGTGCCTCTGCCTC
GTCTCAATTTCCTGACCTCCTGATCCACCCGCCTTGGCCCCTCAAAGTGCTCGGATTACAGGTGTGAGCCACCGCGCCCAGCCAGGACGCCTAGTTCTTTCTCACTGAGAAGAGGGGAACGGCGGTGAGCATGCTGCCACAAGGTGGCACTGCTGGTCCCAGATGGGTCCCTGCCTGGCACAGGTGTTCCCTGTCTCTCCTCTGACCCTTCCTTCCCTCCATCCATCCATCCGTTTTTAAGCATGTCCTATTGAGTGTGAGCCAGGCCAGCGATT
TGAAATAAGTCTGATCAGATCAACACCAGTTCGAGGGCAACTCTACGTGCAGGGAATGCACAGGGCACCTGGAGCCTCAGGGACATGGCGCGTGCACCTCAGGCATGGCGACAGCAGTGGCCGCAAGCCTGCATGGTCATATGCAGCAATACCGGCAGGTGGCAGGAGCGTTCCTTCTCCTAACTGAATCGCACACTCTGAACCAAGTCTCCCGCAGGCGGAAGCGCAGTCTTGAAGAAGGGATGTCTTAATCTGATTCAAATAGTCAAATGAGGCTGGCTGCGGTGCCTCAG
TCTCTGGCTCTATGATACGCAAATGAGGAGGGAAGCGAAACGTTCGTTCTTCTAAGAGGATAACTGCAAAGGAAGGCTGGGCCGCTGCGTTTTCGGGAACAGCAGGTGCAGGGGCCGATGGATCACTCGGGCTGGGCTGGAGCGGCCCCTGGTGGCAGTTCGGTGAAGAGCAACGTAGCCCGCGCGGGGCGCACGCATTTCAGGAAGACACAGAGGCCTTTTTACTGGAAATGCCAGCGGGTGTGGATTCCACAGGCTCCTCTTCAGCATCAGTCTAGTGTGGGATTCATACACCTTG
AGATGAGGTGTGTGTGCTCCAATGTGCCCATGCCCCAAAAGAGGGGCTTGTCTGTGAGCTAAGTCCAAGCCCCTCCTGCTTTCTGACCTGTGTCTAACAACCCTGATTCAGTGCAGCCACTCCCGGCTGTACCTCTGCTTTCCCAGCAGAGGGTGCTCCAACCCCACAAGTACCCCATCTCCATAGCCTTTCCCAGCTCCCTAAGGCTCAGTTGAGATGCACAGAAGAAAATAGGACCCCACACTGGCTCAGGGAAAT
GGTCGGGTGGGGGGATGTCTGGATACCTCCTCTGTGGAAAGAACTGGCCACACATCCGCAGAGGTGACTCGGGCTGAGAACCCAGGCTCCTCCTCCCTTTGGTGACACGCCCCTCGGTCCCTCACTGGCACTTCTCCCTCCGGCCACACGGCGGCGTCTCGCCATAGCGCAGCGGCCGATGGTACAGCCCGCTCCCCCCTCGCGCTCTCGGACAGTGGGTCCTTCCACTTGTAGAAAAGCATTGTGGGACGGAAGCCTGTCCTTTCTTCCTTTTGGTGCGAGCTTGCTGTGGTTTTTGCTCTGGGTCC
CAGCCGCCAACTCCACTGCACAACAACCGCCGGTCAGACGCCCTGAGAACCCCACTCCCCATCCAACCAGCACCCTCCATCTACCTCCTCCTCCCCTCTGGCTGCTGCCAGACACACCATGTGGCCTCAGGCGGCTGCGCTTGCTGTTCCTTCCGCCAGGGGCGCTATTCCACCAGACGCCCCTGCCTCGCCCACTGCCTCACTTCTTTCAGGCCTCCACTCAATGCCCTCAGAGCGACCTTCTAGAACCAGACCATCTAAACAGTCCACTCAACCCCCAGCTCCGCTAGATTTCAC
TCCACCCCGGCCAGCGTCCAGGCTCTTGACACCATCGTGAGAAGGAATTCAGGGGCGAGTTGGCAAATAGTGAAAGACCAGAGATTTCCTGCGAAGCCCAAAGCTCCCACTGGAGAAAGGGAGTGTGGCGCCCTCTAGAGTCCCGTCCCGGGCAGGGGCGCTGGGGCTGGAGGAATCCACAGGATTCCTGGAAAACGTGGAGATGTCTCAGAGCTGCGGCGCCGCCCACTTCTTACACCAAATCTGGGTGTTCTGGAGCCATCACGCGCTGGTGGGGGTGTGACGAGTGTGCTAATGAGCGCACCGTGAGGTCGCGGGAGACACCGGGG
GGCAGGTGGCAGCTTTTGGCTATGCCATGCAAAGTGCCACACCCAGGAAAGAGCCATGTGGCCTAGCCCATGTGGCCAAACAGCCCCGGTTCCCTCCTGGGACCTCAGCAGCCCAGACTCATGAGCTTGCCTGCCAAGCTGTGCACCAGAGGGCGCTGTTGAAACACACCAGGAGCCCAGGTGACAGACAGGCCATCCTGTTCCCCAGCCAGCCTCCCAAGCACAGCGCTCCAGGACCCAGAAGAGAAACCCTGAAAAGACAGTGTGAGCCCTGCCACAGACCTGTGTGA
ACCCTCAGGACCAAGGTCGGGTGCTGTCCGTTGGAGGGTCTGCCTCAGACCCCCTGCTAGAGGAGTCCCGGGGTAGATGGAGCCTCCTCTGGCTCAGGGAACACCTAAAGCAGCCTGGAGCATTTGCTGAGAGACAGCGCCACCTAGTGGGCAGGAGGTGCACGCCAGGCCATTACCCACAGGCTCCAGGCCTTTGGGGTTCATTATGGCAGTCTCTGCACCCTGCTCTGGCCCCCGCATCCTGCCCCAGTCCCTGGAGACAACAATCCAGGGCTTCTTCCACCTAAGCAGTGTCTGA
GGAGCGGACGCTAGCTAGTCGGCGGGAGCCAGGACGCCCGAGGCTGGCGCCGCCACGCTGGTGCCGGAGTGGGCGGCGCGCGAGAGTCTGGTGGCTCTGGTCAGCACTTCGGACAGGGACTCGGGCGCCAACCGGCAGATGCGCTGCGCCCTCTACTGGCAGGTGCACTTCCGGCTGCAGCGGGCCTACGCGGGCAGCTGCCTGGTGGTGACCGCGGGGTCGTTGGACCGCGAGCCCATCGCCTAGTACAACCTGACGCTGGTGACCGCGGACCGCGGCGCGCCCCCGCTGTGCACCAGGAGGCCCTACACGGTGCGCGTGGGCTACGA
GCTGCACCAGAACACCACGCACACCTCCCATTGCTTTCCTCCGCTTCCCTCTGGCAAAACAAATTCCATCCCTGGTTAGTACCCGCCATGCTGAGAGAAGCGGGAAGCCGAAATCCCACCAGGGCGACTCTAGCGCCACCTGCTGACCAGCCCCATCCAGGCTGGTCCTGAAGTTGCTGGTGTGTGTGCGTGTGCGCGTGCTTGTGTGTGTGCATACATTGTGTGTGTAAAAGCTTTGAAGTAAGACAGGCCGACTTTGAAAGCCAAGCTTGCCCCTTACGACACACCACGGAGCTATCAGCAAGTTCTGCATCCTCAAT
TCTTGGAGAACGTTATTCCCTGGGTTGCAAGCCACCTGCCCATCCCAGGCCTGTCCAAGGTCCCCCAGGGCTTTGTTCTACCAGGCGACTGAAGGCATTCCCCTTCCTGCCCCCATCTGCCTGTTCCCAGGCCCTCCAGATGAGGCCGCTGTCTGCCCTCAACCCGCCCACAGCAGCCCGGCCCCTCCTAGCCCGCGTTTGCAGGGCTTGGTCAGCCGCTGTGTCTGAGCCTGCTGGAATCTCAGATCCCTCTCCCCTTATCCCATGTGACTCAGTCTCCT
AGCTCCATAAAATGGAGCTAAGAGGCTCACACGAGGCCCGCTGGCTGCGCCACCCAAACCCCCCACGCCCCAGGGGGAACCTGAGATCTGCCAGGACCAGCCAGAGCACCTGAGAGAGATGTGCCCGTGCACAGCGCCACCAGCTGGCTCAGGGAGGCGTTTCCTGCCCAAACACCCACTTTCTATTCCCCTCTTCCACTTTCTCCTCCCACACCCCTTCTCTCCTCTCCACTTCTTTGTCCTGGATCTATGTTATTTTTCTGAGCATCCAATACAC
CCCCTGGGGTCTTTAGGGGAAGGTCTTGGCCCAGTTCTGTGCCTAAGAGCAGAGGCTTCCTCTGCAGATCCTAGGACTGTGAAGCCGGAGGCGGCGCTGGAGTTGGAGCCTTGGCTTCTGCTGTGAGCAACAGCGCCACCTGCTGGCCATAGCCTTCCCTCAGCGCGGCTGCCCCTCGCCAGATGCAAAGGTTCCTCCTTTGTCGCTTCCGTATTTCCTTCCCTGGCCAGTCCCTGCATTTCCTTTCCTGGCTTCTCCAGCTGGAGGGAGGCAGCTGACAGGTTAT
CGGCCGTGCTCAGCCCTGATTCCTCACTCCACCTCATCCTCAGTCAGGCTCTGGGGCCCTCTGAGTGGTGCCACTCCAAGAGTGAAACCAGATAGGCAGTCCATGCTTTGGATGGCAGTGAGACCCAGACGCAGTTCCAGCGCTGGCCTCTGAGCGGCAGTACAGCCCCATGGACCACCAGAGCCCCTGAAGCCCAGCTCTGGTTGGAGGTGATGCCACTCTGCACCTCCCTGGCTGCTGTTTGTATTAGTCATCTATGCTGCATAACAAATACCCCACAACTTCA
AGCCAGCGGCGTCTCCCGAGTGGGTCCTGAGGAGGAGGAGGCTGGGCCCTCTCAGGTGTCCCTGTAGGGATGACGGCGCCTCTTGCGTAGGTCCTGAGGAGACGGCTCGGCTCCGCCCCCTGGAGCCGCAGGCCGTCTGTGCCGGAACCCGGGCGCCGCTTGAGGTTCTGTGAGGCGGCATCGCGCCCCCTGACGGCCGTCGCAGGCGGTGCAGGATGCTCAGGTGCTCGCGGTCGAGCTGTGGCCTCGCCCCTCCGGTGGATCTCCGAAGTTCACTGTTCTGACAATTACACGCCATGACTTTTGAAAAACCAGCTGAGGCCGGGCGCGGTGGCTC
TTAATGTTAAAGCAATGTTCTGTTCTCAGATCCCTGTTTACCCTGAGGTTTCATGCTCCCAGCCTCAGCCTCTCCAGCCCCGCCACGGTGAATCCCATGCAGGGGGCCAGCGCCACCTAGGGGCCAGCCGAGGAGCTGCCCCTCCACTAAGTCACCTCCCTTCTTCTTGGTGGTCAGGCGGGGACAGGACAGGTCTGGAATCTGCCCTCCTGCGCACATTAGGTGGGGTGGGTGGGGGCACTGAGGGGCTCCTAGGGGCCAGGA
TGTTAGTTTCTTAACTCAGAACCCTGGCGACCTCGCCCCACTCTGAGAATTCCGAGGGATTCCAAAGTGGGTCTCTTGTGGCTCACAAACCGCTGTAGCACAACCTTCTGCACTGACCCCACAGAGCCACACGAGGGCAGCACATCACCAGTGTTGCCGCTTCCTGGTCCAGGAGCCGACTCTGGAATACCCCAGGGTGCATTCTTATGGGGTTCCCAATTGGACCACCTGTGTGATGCCAGGAGACTGTGTGGCATGCAAAGATGGCC
GCATCGGGTCAGAGGACCCCTCCGGAACAGGGGGATGCACAAGGTCAAGAGAATGCATGGAATCAGAGGGCTGCACCAGGTCAGGGGGGCTGCACCGAGACCAGAGGAAGCATCAGGTCAGGAGGATGCACTGGAGTGTGCATCCCCAGGGGGCCACACTGGGTAAGGAGGATGCACCAGGTTAGGAGGCAGCACTGGGTCAGAAGGATGCACTGGAATCAGGGGACTGTACCAGGTTGGGGGGCGTGCCTCAGGTCAGGAGGAGGCACTGGGGTCCGGGGGCAACATTGAGTC
TGTGACCGACCCCGAGGTTGGGGCGCAGCGCGACGCGCTGGGCGCTGTTGGGGTCACGTGAGGGAGACACCGCCCCGCCCCGCCTCCCCTCCCTCGGCCCGCGGCCCGCCAGATGTCGCCAGCCTACTTCTCCTGGCCGCAGGCCGCCGCGGCGGGGCAGGTAGAGGGCCACGCCAGCACACCTGTCAGGATGCGGGCTCCGCTAGCCACCATGCTTCACCCTTGATGCCGTACGGTGGCCTCAGCGTGCCAGAAACAGCCAACGCGTTCTCTAGCGCGCTGCCTGCAGGGGGCGTCTGGGCATTGTCGGTTTTAGGGGCCTTGTCGGTTCTGCGGGGCGAGCGCCTTCGCGGAAAACTCCAAAGTACCCTCTGTGGAGCCTTGTTGAGTATCTTCAAACCTTCAGAG
GAGGTCTCCCTGAATTTCAGTGACACATAGTGCAGCCCGGCAGTGTCCCACTTCCGTGGAGAGAGCCGCTGGAATGGTGTGGACCCATCCCGCGGGTGACCGGTGCCTGTTCTCCCCTGACCGAGCCTGTGAGCACATCGCCCCCTGCTGGCGACAGCGGGGAAATGAGGGCTGAAAATATCCTCCCCACAAGGGCAATCCCCGGGACCTGCCGAGCAGCCAAGGCCCTGTCCTTTCTTGAATGGTGGCGAGCTGAATCTGGTCGGTTTCCTAGCTTTTAGGTGGTAAA
TCTCCGGCCCCCGTGCCCGCCCTACTGGGCTGACGGCTACACGGGCTGGTCTGCCGATTCCGCAGGTGACAGCGCGAGGGACGCAGCGAGGGCGCAGGCCGCCGCGAGGCGCGGTTTCCAAGCCCAGTCGCCGGCGCCGCCCAGGAGCAGCCGCAGTGCAATGCTGCCCCCTGCCGGCAACCGCGGGAACGGGCCCCAGGCGCTGCCGCGCGAGCCGCCCCAGGAGGGAGGACCTGTCCCAAGGATAACCGCACCTCTACGTGGTCCGGAAGGCCTGCACGCTGATGGGCGGTGGGAAGCCCAACAGGGCCTGGTCTCAGT
ATGCTGTAGAGGGCCGAGGCTTATAGGTGCTTCCAGGGGGACACGGACCCTGGAATGAGCAGGGCTTATGGTAGACAGCACAGTCCCACCCCCAGCCACCTTCCCCAGGATGACACAGGCCCCATCAGGAACGCAAACAGTGATCAGTGATTCCCCCTAGAGGAGGGTGGGGATGAAGCCACCAGCCAGCCAGGAGTGCTGCTGCGGGTCGTCTGCCCCCTGCCGTTGGGAGCGTCTGCAGTGCTTCAGAGATGGCCCGTGCCTCCGGGTGCCAGTCCTGAGAGGTCACCTGGTCCAACCCCCAGCTCTCCAGTGAGGAAGTGCCTTCCTCAGGCAGGAGGGTAGAGTGTCCCACCACTCAGCACA
GAGTCTCCTGTTATCCAGAATCAGGCCTCACCTGAGCCCAAGAGTGCCAGTGACTCTGAGGACCCCAAAGAGGTGGCCAGGTGACCCATTTTCCCAGAAAAAGCTGAGCCAACAGCACCCTCCTCTGGCCAAACCACACCTCAAAGTCCCTAAGCACTGATCCTGGCTGTGAGAGCGACACCTGGTGGCCAACAGACCACGCCACAGAGAGAAAAGCAGAGGGAGCTGCAGACAGGAAGGAACTGAAGGAGCTCCAGATACAGAATAGAAAGGGGCTTCCTGATGGAAGGTGATATGAGACAGAGGCTCCCCACAGCACCCTAGC
TGAGTGTGACAGTTACTAAGTTACTGTCTCTAGCTCCAAACCCACACTTAGACTTTCAGCTTTGGGGTGCTGGAGCCGACTCATACGGCTCACATGTGCCTTGTCAGCTGGCTTCTGGCTGGGATGTGCAGATAGGGGGCGCCAGAGGGAGACTTCGAGGCGTTGCTTTCTGTGGGCATCCCATCTGCTTGCTGTTCTTGTGGGCAGTGCGTCTTCACCCTGCCATCCGGTTGGCAGTTTTCCCTACACTTGGAGAATCAGCCTCATTGTGCCCTC
AGGCGGCGCTTGGCAGCCGGAGGCCCGTGGGCCCGGGACATTCAGCGCGCAGGCGCCTGGGAGCTGCGCTTCTCGTACCGCGCGCGCTGCGAGCCGCCTGCCGTCGGGACCGCGTGCACGCGCCTCTGCCGTCCGCGCAGCGCCCCCTCGCGGTGCGGTCCGGGACTGCGCCCCTGCGCACCGCTCGAGGACGAATGTGAGGCGCCGCGTGAGTCCTGCGTTCGACCCCACCCCGTCCCAGCCGGGGACCCCGGCCCCTCCTGAGCGTCACTCGCGGCCCCCAGTCCCCTCTCACAACCCACTCACCCTCTTC
CCTGTTCTGTGTTTGGAGCCAGCAGAGCAGGGAGGATTCCTCTTTCTCAAAGGAAAAAAGCCCCAGGACGGAGCTTCCTTATCCTGGCTGGTCTCACGTCCATCCCTGAGCTGACCGTCTGGGACAGGGCGGTGTCATGCTCTGATTGGCCAGCAGAGGGGGCACGGCCAACCCCGTCCACATCTACTGGGCAGGGCAGTTGCCGGCTGCTGGGTTCCTCCAACTCCCAGGCCGCCCCAACACACACCATTCTGTCGCTGTGATGCCAACTTCGAGTTTATTTTCTCTGCC
ACGCAGGTGTCGCCCCCCAGGTGTGCCACAACTCACAACTACGACCGGGACAGGGCCTGGGGCTACTGTGTGGAGGCCACCCCGCCTCCAGGGGGCCCAGGTGGGTGCTGGGTTGGGTAGCCTGGGGCGGGCAGGGGGCACTGGGCCAGGCCAGAAGGGCCAAGGGGAGGATGGGGCGGACCCGGGCAGGGGTCCTGGCTGGAGGGGAGCAGAAGAGGAGCTCTGGGATTAACCCCGGTGGGTGCCACTTAGGGCCAGAGCCTCTCCCAGGTGGGACCTGCGTCTCATGGTGGCTGCGCGGCCATCGCTGGGGCCAAGGCGCCGCCTGGTGGTGAGGCCGGGCCCTGCAGCCACACAGGCGTGCCCCAGGCAGGGGACAGGTGGGCAGGGTCTGTGGGGTGCGGTGCCAGCCGCCCTGCTCACATGGGTCCTGGGACACATGGGAGGGGTCTGCTGCCTGACAGTGTGGGTGTCAGGCTTCCAGGAAGCCACGTGCACAGCTGG
TGTGAGCAAACGTGTCCAGAGTTCAGGGGAATGTCTTACAAAGGCTCTTGGACAGACTGGGACCACCTCAAACTGTCCTCTTCCTCAGGGTCCCTGTTCCCCAGCTGTGCTCATTCAGGGGTGTGGGAGCCAGGGCAGAGGGGACTGGCCTCTAGGTGGCGGTGTTGCACAAGGGCCCAGTCGCAGCCAGGCGGGCGGGAGCTGTTAAAATTATTTGGCTGGATCGGTGGGCTCATGCCTCTAATCCCAGCACTTTGGGAGGCCAAGGCAGGCGGAT
CCGGCCCCACAGGACTGATCAGGCTCACGTGGCCGACCCTCCCAGCCCCCTAACCCCGGTCGGGCCCATCACCCAGAGCCCCAAACGCACCCTCGCGGCGCTTCAGCGGGGTGGGCGTGGTCTGGTCGACCCGGTGGTGCCGCCCCACAGCGCCCCCTCGCGTGCGCCAGCCAGCTCGGCCTCAGCTCCCCGCGCTCCTGCTCCTGCCTAAGGAGAGCTGCTGGCCTCTTCCCCAGAAGGAACGGGGCTCTGCCCCTGCCTTCCCGGAGCCCCATCTGGGTGACCCTCCCACTGGCAGTAAATCTTGCCTGAAGTCC
GGAAGGAAATCCCTCCTTGTCATATGGAGCTGTGGGAAAGGGGCCAGGGTGGTGCCGGGCCCAAACACACCCTACAGAATGCTACACATGTGCACACATGCACACACGCACATGCCGCAGCTCCTGCCGCTCACTGCTGACACCTTGTGGAGGAAGCGGGCAGCCCGGGGAAAGGGGAGCCAAGAAAGTGAGCAGAGGGAAGCCCACAGCAAAAGAGGGTGCTTAGCACTCCAGTCCAAAGTCACCAAAGACTGCAGCCTTCCTGCTGGCCCGAGCCCGCGCCCCGAGGCCCTCCT
CAGAAAACTCAGGGCACCAGGCACTTCACTGTCCAGCCCATCACCAGAAGCAACAGAGAGCACCTCCCAGTAAACAAAGACCAAGTACCTACCCATCTGCTGTGCCACAAGCTGGCTCTTACCCGTCAGCGCCATCTACTGGCCTGCAGGTTGAACTGCACAGCCAAATATAAAGCCTGGCCAATGGAAGTGCGTGGGCTATAGAAGCAAAGCTTTAGCAACACAACGTACTCCACAGTCACTCCCTAGGGAAAGGGAGGGATG
AATGATCGGATTCATCACAACAACAGGTAACAGTTATTAAGCGCTTACACTGGGCCTGGCTTTTAGGCTTATGGTCTCTTTCAAGCCTCACATGAGCAGCCCCACCTCTGGGAGCAGCGCCCCCGCATCCCTCAGGCTGTAGCCTGCGGTACTGTTTTCTGCCAGAAGAGGCACTGCGGGGCGGCGCCCGCCCATTCCCACAGCTCCGGGAAGACCCGGGCGGCGGAGGCTTAGCCCCCTCCCCTCCCGCTTCTTCCTCCTCCTCCTCCTCCTCCTCCTCCTCCTCCTCCTCCTCCTCCTCCTCCTGCT
CACGCACGTGGCCCTGTGGCCACGCATGAATTCCTGTACAGGATTTTTCCGGAGCGTAGTCAGGTAAGGAGTAGAGAGCGGTGGAGACTGGAGGATTGTCAGCTTAGTGGCAAAGCGAGCAGGGTGCGTGGCGTGGAGAGCGCCCCCTTCCAGTCACGTGCAGCGTTCACTTGTTCTCCAGGCAAGGATTAGAGCCGAAGGTGAATGAGGCACAGTTCCTGCCGTCACAGAGTTCAAGGGCCGCTTGGAGAGAAGGACTCATTGAGAAATAATCAT
GCTTGGCTTGGGGCAGGAGGGGACAGAGGAGGGTTTGGCCAGTCGGGGGTCTAGCCCTCAAAGCCAGATTAAACCCAGGCCACAGCGACTCCTCTCAATTCTGCAATTGGGTCCCAGCTCAGTGTGGCCATATCGCCCTCTTGCGGTAGAAAGCGGGACTCCGCCTGGCTAGGGGAACAGACGCCAGGGGCTGACTGTAACAAAGACCGGAAGCTCTTCTTGGATCCAAGGCAGGTGCAAGGAGGGAAAAAAGGTATCACCAGAGGGACGCTCTTCATTATGACTTTT
CCATGCGGGAGGCTGAGCAGCCGGGCAGTGTGGCTGCAGAGGAGCCTGAGAGGCAACAGGGACAAGATGGAGTGTGGCCTTGAAGTGCCGGGAGTGAGCGGGGCCAGGCGGGGTTGTGAATGGGACGCGCACCGTGGCAGGCTCCCTCTGGCGGCCGTGTGGAGAACAGGCTGCAGGGCGCCGCGGAAGAGGCCACCCCGTGAGGAGCCCAGAGCGCTGGGCCCCGGGCAGGGAGCGTGGAGCTGGAGAGAAACGGCTGACTCTAGACATCTAAACTTTTTATGATGGAGAACGGTAAA
ACCCATCCTTAACTATTAAAACAGATAACCAGCTCTACGGAGAGGCAAACTGAACAATCTGTCAAGCAGACAAACTGCATGGGGGATGCAGAGAGACCGAATGACGGCCACCCTGCTCACAGGCCCTTCGCTGGGAACTGCTCTTTCTACACTCTGGGTGGCAGTATCGCTCCATCCCACACTTGAGCACACAAAAAAAGAAACACCTTACCTCCGGGTGAAAGAATATTTCAGGTCCCAGGAATCTTTCGTAACCAACGTCTATAACAA
CCACCACGAAAATGGGGAGAGGGGGACACGCGCACAGCCCCCACACTCCACCGACTCTCCGTCTCCTGCTCTCTGCCCAGTAAGGAACACAGGCCCCACCCCCTCCACCCTCACTGTGTTTGGGATCAGCCATTTCAGCGGGGTGAGGCGTCCCCTTGTGGGTGCGATTGGCATTTCCCTGAGGGCTGTGAACACTGAACACCTTTTCCTGGGCTCACTGCGATTTGCATTCTTCTTCTGATGCCAGCGGGCAAGGGGAGGTCCCCAAACGCCGGTGGGACCTCGACTCCAGCCAGTGTCCAG
CGTAGACCTCCCAGTGCCGGCTGCAGGGCCGCGGGTCGGGGCGGGGCCCCGCGAGGAGCAAGGGGCTGGCCGGGCTGGAGGGCTGGGTGAGTCCCCGCCCTGGCAATCCCAGAAGAGGGCAGGGAGCGCCCCCAACTGACCGCCGGGGGCATCGTGACGCTGAGGTGGATGGGAGACTGCACGATTTGAGCAGGTTGTGTGAAATCTGGAACTCCATTACTTGTACCCCAAGGCATCTTTTTTATGCGGATTTAAGCTGGAAAGCGCCACACCAAGCTGTTAACA
CCGGCCATGGAGCTGTACCTCGGCGCCTGCTCCAAGCCTGCCAAAGTCGCCGTCACCAAGACGGTCGCCAGCGTCCTGGCCGCGGACACCCAGCAGTGCAGAGACGTGAGTGGCCGCAAGCTGGGCGGCGTCGCCCTCTGGCGGCCGCAGGCCTGCTGGGGAGCGGGGCAGGGATCGCCACACACGGGTCGCGAGGCTCCCAACTGTCCCCCGTCAGGAGGCTGCCCTCTTGCGGCGCCCGGGGGCGGTGGCGGTGGCTCGGACTGTACCGGCCGCAACTGGCAGGCGCGGGACGCCAGGAGAGCTGGTGACCAGGGAAAACGGGAGGACTTCAGGATGCCCCGAACCCTGATTGTATAATTCTTCGGA
GTGGCACTTTGTTATGGGAGCCCTAACAAACTAACGCGCCATAGATCTCACCCTGGTGTGGTCATAAGTGCTTGGTGATTTGATGGTCCAAACCCTGCTGCTAGGGTTTGGATGTTGTGGCTGGGCGGCAGTCCCACAGATAGCCTCCAGGTGGCGCAGCAAACATCCAGTGGGAAGGTAGGTGAAGACTCCGTACCCCCTGGGCATGACAGACCCCAGTCCCCACACTCAAGGGGCAATGCAGCTGTCTCCTGGAGCCACACCACGGGTCCAGGGTATAGCTCTTCCCACAGAGGGCACACTGGAGGTCACTGCCATTGTGAGAAGGCCCCATTACTGCATGGAGCCCCCCACCAATATTTTGCACCTTCTCACCTCTAGATGGAGGTCATCACAGCGACTCTCCTGCCTCTCCATGTCCTCCCCAACTCTCCCAGCAGGAGGAGGCAGGAAGAAGGTCTTAGGTGCAAGTGTTGGTGGGGGGAGAGGTCCCATTCCCCGGGTGGAGGCTTCAGAGGAATGAGATTTTCCTGGCCATGCCAAGGAGAGCTGCCTGCCCCGCCAGCAT
CCCACCGTGTCCATGGCTGAAAAGGGAGAAATGGGGCCATGGTGGAGCTTTTGCAAAGACTCAGCGCTCCTTTCTTGGCTGAGGCTGGCTGAGGGGGCCACCAGGCTCAGAGCTGGTGCCCTGGGGTAGGGCAGTGTATGGGGCAGAGTCAGCCACTAGGGGGCAGGCCCCGACAGCAGGTGGGCCAGGCAAAACCCTGTCAATGCTCAAAAGGATGGTGGGAGGACTGACAGCCACAAAAACTGACCCGCTTGGGGTCTTGGGGCCCCCTCCAGGGTCTGGTCAGCTCCAGAGAGAACCA
CTCTGCGCCCCTCCGTGCTCGCCTGGGACGCGGGCGGAATCCTGACGCAGGCTGTCAGCCGCGGTGACGGGTGACACCGGGTGAGCAGCCGTCCGCGCCGCCTTCCCTGCGCCGACGGGCAGCGCGGCGTTCGGCGCGCACTGCTGCCCCCTCGTGGCAGGAGCAAGCATCGCAGCAGCGCCGACACCACCGCCCACCTGCAGCCCGGGGAGCGTCACTTCTGGGTGTTTTTCAAAGGGAGCATTTTTACAGCTCCATTCAACTGCTGGGATTAGGAGATGTGGCTCCCAGGTTGATTACTAATGAATG
GGGGTGTTCTGGTATCTTGTGCACAGGGTACTTAGTGGAAAATGAGCAATCAGCAGCTGGGGCATGAGTGGGGGGTGGGAGGGCACCATCCAGAACCTGGCAACCTGCACCACTAGATCAACAGCATCACCTGCTGGCCACAGGATGCCACACCACTCTCCTCCCATTCTAGGCCCCAGAGAGCCCTCCCTCAGGGGGCACAAAGACGCAAAGAAGCCCCCTCCTCAGAATGCCAGGAGTCCTGGGTCCAGCAGGTCCTCAGGGGAGCCCCTCTTTGAAGCCCG
TAAAGCAAGTTTGTCTTTTTCCAGACGTGCATTAAGATTCCTTTTTCAAGTGTTCTAAAGCGCAGGCGCAGGCTGTTTTGCGGTTGCCTCCCGGCGCCTCTTGTGCAGGCCGGGGTCGCCCTCTGCCGACCCAGGGCGGGAGCGCGCTGAGTGAACGTTTCCAGGCCTGAGGGCGGGCGGAGATTTTTCTCGCCTGTAGAGGGCGCAGATCGGCGTGCAGAGTAACCCACTCTAGTTGTCCCTTCCTTAAGCACTTCCTGTTTGATCTCTATGATCCATCCTGTTGGGACTTGATTCGTTCCTCAAATTTTCAATTTACCGT
GCGGGCGCAGGCACGGTCCACACCCCGAAGCTTGCCGATGCCCTCGGCGGCAGCCCGTCCTGCAGAGCCGCGTTCCCTGCGCCCAAAGCAAGGTCGGACCCCCACCGGGATTCCCGGAACCGGGTGTCCCGCGCGTCCCCAGCGCAGGCAGAGACGGCGAGACTTCCGGGTCGGCGTTGCACACGGCGGCCGGCAGGCGGCGCTGGAGCCCCGCGTTTGGGCAGCCAGGACGCCCTTGCGCTGCTTCGGGTCCTGCGAGCGCCCAGGGAGGGGGTGAGTGCGGGGAGGGGTCAGACCCGTGTCTTGCCCGGTGCGAGCTCACCGCCTGCCCACCGGGCACGTCCACAGC
TTTCTCCCTCTCTGAGCTGGGTCAGGTCCGTCGGGAGGAGGAGGGCATCTCCTGTCCTTACCGGACAGCGGCTTTTGTGTGTGTCCTGCCTGAAACGGTGCCATATCCAGGCTGGAGGCGGCGAGGCGTGGGAGGGATGCCTGCGAGGATGGAAAAGCCCACTAGGTGGCGCAGCTGCCTCCCTATGTGGGATTCCCCGGCCCCGCGGACAATCCTCTCCCGCGGCCAGTAGGCTCCAGGTTTGGTGAGCAGAGTGCCTCATCCTCCGCTCCCTGGAGTTGGAGGTTCATGAAGAAAGCATTCTTGTGGGTGAACAGGACAG
CCGCACCACCTGCTGGCCCTGGGGGCACTCTGTGAAGTGGGGGACAGGGAGTGGGGCAGGCAGTGGTTGGTGGGTGGTGTGCAAAGGGAATGAAGAGCGTCCTGGGCCTAAACACAGCAGCCTCCTCTCTTCCTGCCTGAGCACCGCAGCGGGAGCCAGCAGGGGGCAGCAGAGGCCAACAGGGAGCTCGCAGGCCGGGCCCCTGCGTCCCTGCCCCTTCTTCCTGCTCCCCCTCCTAGCCTAGGGTAGACTTTGAACTGTGTGTGTTGATGACTTCTCTGTTCCACAGGCCCTCCCCCATTCT
ATGCCGGGGTGGAGGGAAGGTCCTTGAATGCCTGTGGAGTTTGGATGTTCTCTGTGGAGAGGGAATAAAACCATTGCCTGTTCCCTGGAGGGAATTGGATGCTGAAGCTTCTACCTTTAACAGGGGCATGGGTGCAGTTCCAGCCTCTGCCAGCAGGCTGGGCCCTGTGCCCACTTTTGAAAGACCTTCAGGGCTGTGGGGCATGAGATGAGAGAGGGAGGGAAGATAATCTGGCTCACTGCCGGGCACTTTATGTGACTTACCTCCTTAATTCCCCCGGGCAC
CTACCTGAGGCTCTTCCCCTGATGCTACCTGCATACCAATTCCACCCAGGAACCTGGCGTCCTCAGGAGGCTGCACTTCCCAAGTGGGCTGAGACAGCCCCTTAATATGTGGGGCTGGAGCCAGAGACCTCAAGGGGCCACTAGGGGGCTCGAGACTCTCAGTGGCTGCTGACGCCCTCTTGTGGCCATTTTGGGGATTGGCCAGAAAAGTTTCAGAAGCGAGCCAAGATCGGAATTCTTAAGGAGGTAAGTAATAACAACAGTAACAGTTACCATATAACAATACTT
CCCAGGTGTCAGGCACTGCTCTCTCAGAGACTCCTCCAAATCATGGAGCTGAGGGCACCCAGGGCAAAAGCGACCTCAGACTGGGGATGTCGTTCCTAACTTCTTCCCACCTCCTACCCGCGCCCGCCACCTGCCGGAGAACCAGGCTCCCTGAAAGCCCACGCTTCGTGCACCTGCTGCCCTCTGGCGGTTCAGTGGGGGCAGCACTGGGGGACCAGAGGCTGTAGGGCCTAGCAGCCCACTCCCCCAGACACCTCGTTCTGTCTAGACAGGTCCTGGGATTCCCAGTATTTCATCTCTAGGTCTCATCTTCTCCCATCCCACCTAAGGC
TCTGGGAACTTTAATACTGTGACAAAGTTCTCTAAAATAGGCACCTTCCCCACCGTACCTCATCGCCCAGGGCAGGCAGGCAGGGCAGGCTAGATCTCGTACCGATACTTGAGCACGCCTCCTCCTGGTGCAGAAAGAAACCTCTTCTGTACCGAAATACAAGCAGCAGCTGTGGCCTGGGCCACCAGGTGGAGCATGGGGAACACTCTGGGCCCTGGGAGGACGAAGCCAGTGCCACTAGGAGCAGACTGGCTGGGGACGGTTGTCCACACAGACTCTGGCCCCATCTGGGTGGGCTTGCAGCAGGCGTCCTGGGCCAGAGGAGGGGCC
TCAGCACGACTGATTCCTATTCAAGTTTAGGTATTTCTCTTTCTACTTCATTTAGGTTAAAAGGCTTTCCTCTCCAGGAGCCTGGCAAGCCAAGCCCGCCCTCTGCGGGGCAACAGCACGAGGCATTACCCCTACAGACCACTTGGCGGCGCCGTCCGTCCTGAGTTGGAGAGAACGGTGGGCAAGTAGGGCTCCTTCCGCACGCTGCACGGTTCTTCTCCGGGCCCGCCCCCTTCCAGCAACAGCCAATCAGAAACTCGCTGACAGCGCTAGGCTCTCCACGGTAAT
CCCCTCCCTGGACCCCAGGTGGCCAGTAGCAGATCCCCGCCCCGCCCTGGCTCTGAGATTGCGGTCCGAGCTGGTCAGTGCTCACCCATGGGGATGGGGGCAGAGCAACCTGTGGCGGGTTTGTGAGGAGTGTGGCGGCCTCTGCTGGTGGCGTATGCACATAGCTTCGCACTCCAGGCACCTTGGGAGATGCGAGGGAGCCCCCAGACAGCATCTGAACCCCGGCCTCAGCTTTCTGCTTCCTTCCATGGAGGCCCAGGGACTGGATCTGGTGCCAGAATCAACTTCTGTG
CTCTGGGGACAACAGTCCCTGCCCTAGTCCTCTGCTCCTCACATCTCTCCAGTTGCAGGGAAAAGGGCTGGCATCTGGCCACAGGGAGCCTGAGCCGGCGGCCAGGGTCCAGTGGACCGACTCTGCCCCCTGCTGGCTGAGAAGGGTCCTGCCAGCTCCCAGCCAGAGGTGGCCACCTTTTGGGAGAGGGGGACCCACCCCACTGAAGATGTGCACCCACTGTGTAGCTGACCCTGGGCCAGGTGCTGGACATCAGTGAGGGGAGCTGACCCCCTAACG
AGGCGGCTGGAGGACAAGCGGCTCTAACCCTGGGGGCGGCCATGTTGTCCAGGCCCAGGCCCCTCCAGGACTGTGGCTGCCTCCCCTCCACGGCCTCCAGGGCGGCTGGCTGGAAAGCCACGCGTATGCTGCCCTCTACAGGCTGCTCGGCCTCCCTGCAGCTCAGCGCAGCCCAGGGCTCCAAGTGAGGCCCAGAAGCCCATGGGCAGGGCTGGGGGGACGAAGGGGGAACCCGGAGCACCTCCACTTCTAGGGAAGATGGACAGCGTGGGGGCACACCTGGGCCTCCCGGAAGCTGTGGACGAAAGGGAGAGC
GCCCGCAGGTGTGTGTTCCTGCCCGACAACGGCGCCTTCTTCGTGAACTACGTCATTGCCTCAGCCTTTATCGGCAACGCCATGGACCTGCTGCGCATCCCAGGCCTGCTCATGTACATGATCCGGCTCTGCCTGGCGCGCTCGGCCGCCGAGAGGCGCAACGTGAAGCGGGTACGGCCGCCTGGGGCAGCAGCGGCCCGCACAGCGCCCCCTGGTGGCCCAACAAGAAACAGCAGCCATCGCGCTAGGGTTGAGGGGCACAGGAGGGCTGAGACTTGGGGAGTACAGTTGACTCACGGTGGATCCGGGCCATCCCCTTCCCATATCTGGGGCCTTCGTATTCTGCCATGGGTGGACATAGGTAACCCTGAAGGCC
TGACAAGCCTAGTGTCAGACCTGAGGTCCACAAACAGCTCCAGAAAGCCCCAGAAGCAAGTAGCAGAAGGCCACTCCAATCTTGCCGCCAGGCCACACCGTGCTCACGCAGGTCCCCATGCAGGACGTGCTTTGCTGCCCTCTGCTGGCCACGTCCCACTTCCCACAGTCCCCAGGCATTGGCCTCTCCTGCTGCACCCCAGGAGCTGTTCTCGCACTTTTCCTCTGCTTCCCTCTTCCCTCTTGATAGCAGTGTTTTTAAGAGAGAAGGTGGCAAGGAAAAGG
AAACAACAACAACAAAAAAAAGACAACTGGCCTGGCCAGCTGCCCTGTGACTCACCCTGGCTTGGCGCCTGCCACCTGTATCCAGGATGAGGATGAGCAGCGGGAATCCTTCCGACCCAGGCACAGCAGGCGAGTCTGTCTCCCCCTAGGGGCAGCTGGGAGAGTCATGGGCATAGCTTGGCTGAGGAGCTCCGGTGGACCCGGGCCCACCCCAGTCTTGGGGCAGTGGTTGGCCAGGCTGGGCCCAGGGAAGGGGGATTGATGTCTCATAGGCTCGGGTCTCGTGGAAAGGCC
CTAGACGCTGGAGCTCTCGGGAGGACCGGAATGTGGCCTTGGTCATGAGATTGCTTCATTGAGGGGACAAACCTGTATCACACAGTTATGACTGGTGTCACTGTGGCACTCTAAGAGCCAGAGGTGCAACGCCTGGCTTGGCCAGGAGGTGGCGAGTGGCGCACGCGGATGGGCCGCCAGGAGCCACGCAGGAGCCATGCAGGGGCCATATAGGAGCTTGCAGCAGCCGGGCCTTCACGCTCAAGCCCAGGGCAGGGAGAGGGTTTCCGGGCAGAAGCAGCGGTTCAAAGGGCA
GACAAGATCCGCACTGGGAGTCCGGGGTCCTGGAAGTGGACGTGTGGATGTCAGACGATAAAGGAAGGGAAGAGGCGCACGTCGGACCTCTGTCCAGGCGTCAGTCGGTCAGCAGCTCCTCCCGGCGCGGGACCCAGCGGCCTCGAGCGCTTCCCCGGGGCCGAAGCGACACCTGGCGGACGGTGCGGGACGTGCGTTCCCTTCTGGCTGCTGCTCCTGCTCCGCGCTGAGGCCTCGGCCACCTACTGAACACCGGGGGCTGCCACCTCTCCACACAGCCGCCACCCGGCTCACAACCAATTTTCCTCCCCCCAGAGCTGGGTCAACAGACTAGTAGTGGTTTCCGCTCC
TGAGCTAGCACTTCTCTTCACGCCAGTGGGGAGCAAATGCGATTCCTAAAGTCCTGGCTTCACCAGGAGCCGAGCTCCTGAGCCTTCCAGGGGTGCCTCTGCCCTGGACAGGGCGCTGCTGCCCTCTGGTGCGCGAGCCGCCTCCCAGCGCCTGCACCTGCTCCTGGAGACGCTCACCTTCCCGGCTGTTGCCCTAATTCTGCAACGTGTCAAAGGACAAATGTCACATGTATGTCTTAGCGGGGAAACTCTACAGTTTATTTTGGATAA
GGAGGGTGGGACTGCTGAGGCCGGGAGGGGCCTCAAGGTGGTCGTGACTGTCCGCCAGCCCCCTGGGTGGTGCAGAGCAGTGCGGAGCCTGCGGCTGTGGAGCCCGTCTCTCCTGCCTGGCTCGTAGCAGGGCTGGCCGTGGCCCTGCAGGGGGCAGCCCTGGGCAGCAGAGGATGAGCGTGCCTGCCCTCCCCGGCCACATCCGCGTCCCCATCCTGCCTGGCCGTCCTGGGGCCCAGCAAGCCGCAGGTCCCTCCTACGTGCCTCCCCCAGAAGAGCACAGAGAGGGAAGCCCTCACCACAGCAGGAAGGGGAGCCAGTGCT
ATCTTTGGGCAACGATAAGCAACTTGCTGTTGCCAGAAAAGTGAGGGTCAGAGACCCTTAAAAGTGAGGGGAGGTGACCAGCCTCTGACAGTACACGTAGCAGAGGAGCTTGGCTGCCTCCCGTAGGCTGTGGTGGAGCACAGCGGCCTGAGTAGCATGGGGAGAAGCCTAACCTGCCTTTCCATTGCTCACTCTGGCAGCCTGTGAGTGCGCAGCCCCGGACAGGAGCCCATCCCAGGGACTGGCTGCACAGCTGTTCTGCAAAAGTAA
CCTTAACCTAGGAATGGAGGAGCCCAGGTTCGAACCCACATGTGGGGCGCTGGGAGTGTGGTTCCTCCCAGGGCTGCCGGGTTTCTTAGCCGCATCTCAAGGCAGCCCCCAGCGGGCCGCGCCCCATCCTATGGCCGCCTCTGCCCTCTTGCGGCGGCTTCTGGAACTACAGGTCGCCTTCCGGTCCCGGAAGTGAATGAGGGGTCCCCCGGGGGCTGTGCTAAGGACGGCCTGTGGCAGGGCCACTCCACACCCCTCAGCGTCCGGGCCACACAGACACAGAACGCAAGAGAGAGACTGACCCACCCACGCACCGGTCCCCATAG
CTTGTTTGGCCCCCACCGGACTCCTGCAGTTTCCCGCCTCCTCGGGATCCCCAGCCCCGCCTCTCCAAGCTTTGTACACTCTCTGCCCCAGCCCCCACCAACACGGCTTCAACCTGAGCCACACTGCCCTCTAGCGATGTCATCCACAACACCCCTGGCAGGTGCCCTGCATCCTCAGGTTCTCTCTGCCCAGTGTGTACCCAGCCAGGAGCCAGGTGTTGAGGGCATGGGACTGGCAACAAGACTGGCCTCGTGGGCTATAGGTGTAGCACCCCCTCCCATGCCC
GAGGTCAGAGTAGAGGGCCCTGCTGACCAGGTCACTGTCACAGCCTCCATCTCTGGCCCTGGGTTCCCATAGGAGCGCCTAGGCTCTAAGCTGGAGCCTCCCCATCCCAGGACCTTGGGGAGGAAGAGGCTGGGCGCCACCTGCTGGCCCACCAGGGAATTGACAGGGTGGGGGACTGTGGAGCCTGTGCTGGCCGCAGATGAGAGCCCTGACTCCCACCTTCCCTACCCCACCCACCCTGCACCGTCCAGCTCAGTTCTCTGACCCGTGGTGCCAGGTCCCATTTGCAATGGCGAATACTGAACTCGGTGCAACTCTGGCTGCTGGCAGCTGGGCTTG
GACACTCACTCAAACTCCTGTCACCTGGGAACCTCTACCAGACCTGTGCTTCTTCCACCTGGGGAGCCCCCGGGGCCCTCATTTCACCCCATTCCCTGAAGCCTGGCTGCTGCTGCTGCTGCCCCACCCTCCAGCCAGAGGAGGGCGCTCCCTCGTCAGATGTCCCTGTCTCTATGGGGGTCCTTCCTCCTGTGAGCTCCGTGGCCTCGCACAGGCTGCTCAACACCTCTGAGCTCAAATTCCTGCTCCCAGGGGGAAGCGGGTTATGAAGATGAGAGGGAGAGAGAGCGAGCTGTAA
TCCCAGCTGAGGCAGGAATAGAAGAGGGAGAACAGGTGTTCTTGCCCTTGTCAGGGTAGCTGTCCCAGTAGAGGTTATGATATGACTCCTGGCAGCCTTGAGCCTGGCAGGCAGAGCTGCATGGTGGTGAGTAGGCTGCGTCCCCTAGCGGAAGGCAGGCTGATATTCAGCTGGGACACAATACCATGGCCCTGCCAGTTATTGACTCCTGCCATGTCCATTCTGATTGATCAGTGCCTGTCCCAACCACTTACCAAATATTTTTCCTGTCTCCCTGAT
CCTGTCCATCACGGCGAGTCGGCTCATGCTCCATCGTTGCACACCCCGACACAGCTAAGCCACAGCGTTCCCCTTAAAGCCAGTATAAGTGCATGGAAGTGTATACATGTAACCCTTTTTGCCAAATCGGCCCCAACCCCGCAGGCCTTACTGTGGACGCCCCCTGCTGGCAGGTCAGCACGGGGCTGCTAAGTGGCACCGCCATCTGGTGGCCAAAACAAGAAATGTCTCAGAGGGCTGAAGCCTCTCCTCTAAAATAGCAAAAAAACAAGAGTTCTGTGGCCCCAACACAAAGCTGGATGGGAGGACCAACAGGAAACATCTTC
AACTTCTACCACCTAGGCTGAATGACTATAGCATACAGAGATGGCCAAGGGATTCTAGAACTTTCTAGAGCTACTTGCTCCTCCCCCTGTTTCAATGCAGTCATTGGTCACTGCCCAGTGTGCACCTGGCACCTGACCAGTAGGGGGCACACGGGAGCAGTGTTGTGTATGAGCTCAGCTCAGGCACCAGCTGGTCAGGATGAGGCACCTCTACCTGGGCTCCACAGGAGAGCTAATTAGGTCATTGGATTCGATTCATCTTTTAAAAGTCTTTG
TAGGTATTTATTCCAGTCTTCAAAGACTGACGTTGTCCCCGTCCTTCCAGAGCCTCTAAGCCTTCTGTTACCGTCTCTGAACCTCTTTCACTGCTGCTGTTTCAGCACTAGATGGCACCCTAAGCCCACGTTTGCCACAAGTCCGTGGTTTGTGTGTTGCCACATTTTCAGCACTAGAGGGCGCGCTGAGCCCAGGTGTGCCTGTGACCTTGTTTCCGAGGGACCTAAAAAGCTTCGGTGAGTTTCCGCCTTAGGCTGGGGCAGGTCCAGATGCTCCATTCCGGCGCTGCAGAGTTCTGCCTAGCTCTGGGC
CTCAGAACTGGGGCAGGACTGTGTCCTCTAGACCCTGGGGCAGTGTCCTATCCCCTCAGTCCCCCAGGGCAGGGTCATGTCCACCTGGAAAGTGGGAGTGTCTGGCTGTGCTCTATTCAGGCTTGCTACAGCCGCACTTCTGCCTTTTGGCCTCCAGGTGTCGCCACAGCACTGCAGACCTTTTATTTATCCAGTGCCTGTCCTGTGGACACTCTGGGAGAGTCTTCTGTTCAGAGTGACTCCTAGTAGGGTAGGCGACCAAAGGAGGCCACCTGGCAGGGGTCCAGGCCAGCTGGCAGAA
TGTTTTCAAGGTTCATCCACTTTGCAGCCTCCCTCTCTGTAAGCCTCGGTCCCCCCACATCTGGGAAATGGGGTGGGGACGCTGTTGGGGAAGGGAGGGCAGGGGTGGACCCTGGAGTGTGTGGGGCGCGTGTAGGGAGGTGATCGGCTGCCCCCGTGTGGTGCACGGTAGAACTGCAGCTCTCAGCGCCAATGCAGGGAACGGGTTGGGGGCGCTCAGCCCCTCTAGCCTACCCCCAAGACCCCCACTTTCACCCTGCGGCGTCCCTGGGATCACAGTACGTCTAGAACACTACCCCGGAACTCCACCCTCTCTGCCAC
AGATGATCCACCCGCCTTGGTCTCCCAAAGTTCTGGGAGTACAGGCATGAACCACGGTGCCTGGCCAAGGTGATCCTTTTGGGGGTCTCTCACGTTTGGAATTACCTTGGTTGGGGAAGGGGAGGAGCAGCTCCCAGAGTGACCAGCAGAGGGCGCTGGGCCCAACATGGTCAGTTCTGGGAGCTGGACTCTTGGAACTCGGGAAGACTCCCAAGCTGCCTTCTCAAAGTTTTGTCTCTGGCAGCGTCTAGAATGGAGGTGATGTGCACTCTAGGGTCCCTCTAAC
TAGTCCCCTCCCTTCCTTCCTTTCTTCCTTTCTCCTCCCCTCTCCTTTCCCACGGTCTGTGATTCTGGTGGAAACTCTGGCCCAAGCTGGGCTGGCAGGAGGAGCCACCTGCCACGGTGCACGGCTGTCCCCTGGTGGCGATCTAAAGTGAAGACTTGGGAATGTGGTCAAGGTGGGAGGCCTGGGAATGGGGATTATTAGAGAGCTAGGGAAACCCTGGTGAATGAAGGGTGAAGGAGCAGAAGAAACTTCCAGAAGCCTGGAGAC
AATGTACAATTTGCCCTTGTCATGAATCCGTATTTTCTACAGAGGCCAAGGTCTGCCCCCTCCAACCACTGCAACTCCTGTCGCCATTCCCCACGAAGAGGCGACCTGAAGCCTTTCCAATTCCACCTGTAGGGGGCCAGGCTCCTCACGGCACTGCCACGCCGACAGCCTCCAGGGGGCGCTCACCGTCGCCTGTACCACTGGCCGCCAGGCAGCCTCCGGCTCCGCACCCCGTGCACCCTTAGGCATTGGCCCTCCTTCCAGCCCATCCCCCACCGCACACCGGGGACAGTCCCTTCCTGCCCCCAACGTGCCCTTCCACACTGGGCGCCCCCTAAACCCAGCTGGCAGCACTCCAGTC
TTTAAAAGCTCTTGCTTGCTGCTGGAGAGAGAAACAAATGTGTAATACCCTGCTCTGCACAAAAGCAAGCAGTGAGCAAGGCTGCCTGCAATTCACCCAGCAACAAAGAGATTCACGTAGCTGCCACCAGGGGTCACTCTACGCACACTGCCAGGGCATAGAGGCTGGCGGGATCATCCAGTCACTCCTGAAGCCCCTGACGTGGGATCGTGATCTCAGCTCTGGGATGACAGTGGACAAGGACTTTTTAAGAGCCTGGCTTTTCATCTCTCTGCACGAGCATCTCTGGGACCCTCCAGGCCAGGCACAGCCCTGTGCTGCCCTCTGCCGTAGCATCACTGTAGTGTCATGGTTTGCACCTGTGTCTGTCTCCTCTATAAGCTTTTGGAGGGCAAGGTTCATGCCTGGCTCACTGCACCTGGGACATGGCAGGTGCCCAGTGCACACTCATGGGAAAGCATT
ACCAGCGGCAGCTCAAGAAGCCTGACCCCAGAAGGGAGGCAGGGAAACAAGTCCTTCTGCAGCTGCTAGTGCTGAGCGGCAGCTTGACTCTGGGGCAGCTGCCCTTCTGAGGACACTGAGCCCAGAGGACTTTCAGGTCTTGTCTCCTAGAGCCACCTGGTGGCAGCATCAGGGACTGCAGCTGGTGCACAGGGCAGTGAGCAGCCATCCAGAACTTGAATTTGAAGGCGTACCTCATCCTCCTTGTGAGGAGCCCCATCCTCAGTATTGCCGATGCGGATGACGATGTCAGTTGTACGGAACCTAAAGTCAGGG
TGGGCACTGGCAGTAGCAGTGGTAAGCCTCAAGTGAGTCAGACCTCAGGTCCTTTGGCAGTGCACATGGGTACTTGTAGTAGTGGCAGCCTGAATGGGCCAGTCCTTGGGTCCGCAGATGGCAATGCAGGCACAAAGCGGCTCTGCCACTAGAGGGGGCAAGATCATGTTCATGGCAGCAGGCTCAGGAAGGCAGCTCTCAGGCTCTGGGGAGTGTGCTTTAGTGCCTTATGTCCTGGGGCAGCCTCTCTTGATGTGCTGGACTCCCTGTTACCTGGGGTGTAGAGTGCTGTGTGTAGGCTCGGGT
ACTCCTCTGGTCTGAGATTATAGTCAGTTGGTAATTATTCCAGGTGTGCCCACCTGGCCTCCCAAGTCTTTGGGGACCAGAAGGCTGGCAGGCCGTTGGGGTGAAGGAGCATAGGGAAGCAATGGCACCACCTTGTGGACGGCCTGCTTCATGGGCCTTGGCTGAATGCGTGGAGGCAGAACTGGGGTTGGGCTGTCGCCTGCCCTTGTGCTTGGGTCCCTACCTCTGTAATGCCACTGAGGGTGGGTGTCTGAGCATCAGCCTCGGGTGTGGTGGGTGATCCACACGTGCTTCC
CCCACCCAGAAGCCTGCGGGGACCCTTCCCCGGTCAGCTCCCCTGTCTCAGGACACAAAACCACCTGTACCCCAAGAGGAGGCAGGCCAAGACCATCCTCCCTCAAAGGCCAGCAGTGTGGAGGACACGGCACGCCCCCTTGTGGAGCCCAGGCCTCGCCTGAAGAGAAGGCCCGTGTCTGCCATTTTCACGGAGTCCATTCAGCCTCAGAAGCCAGGCCCCGGCGCAGCGGCCACAGTGGGCAAAGTGCCACCCACCCCTCCCGAGAAGACGTGGGTGAGGAAGCCCAGGCC
CGATGTTTGCAGATGGACTGCCTCTGGGGGTCAACTTGGGGAAGAACAAGACCTCAGTGGACGCCGCGGAGGACTACGCAGAAGGGGTGCGCGTACTGGGCCCCCTGGCCGACTACCTGGTGGTGAATGTGTCCAGCCCCAACACTGCCGGGCTGCGGAGCCTTCAGGGAAAGGCCGAGCTGCGCCGCCTGCTGACCAAGGTGGGCAGCTGCACCCCTCTCCAGGCCCTGTCCCACCAGCCTGTCCCACCTGCTCCCCTTCATTCTCCAGGGCGAACCTTCAGCATCACCCTCAGAAGCTGTCCTTAGCACCTAGACCAGTAGGACCCCTGGCTATACCTTCCCAGAGTCCCCTCTG
TGACACTTGTTCCCCCCACCCACCACACTCTCATGTACGTGCGCGTGCGTGCACACACACACACACGCACGTGATACAGAACCAGTGCTCCAGTCCCCACAGCCTGGGGACAGCCAGGAGACAAGTGCTCTTCCCTCCCTGGAGAGGCCCCTCCTGCCGGCCTGGGCCTGCTGGGCACTGTGGGCAGGTGCAGGCAAGGACAGCAGCAGCACCTTTGACCCCTGGAGGCAGCCTCGCTGCTGAAGGACTCAGCGGTGACAGGCTGTGCTGCCACAGCTGCCAGGCAGGGAGCGCTGTGGAGCGCAGGCCTCCCGCCTGCTAGACCCAGGACAGTGGCGGGCGTCTGCGCCCTCTGGCGGGGGCCAGGCCCCATGACGGGGCCAGGGAGTGAGAGCGGGGCTGTCAGTGGCTGGGGTGCTGCCTGCAGGGATGGAGGGCGGGGAAGCCAGGCTGCTTGCCGCAGGTCTCCCAGGAGGGGTTGCGGGATGTGCCTGCGGTGGCAG
CAAGTGTTGGGATAGACCAGGGAAGAAAGACCTCTGAAGAAGAGACATTTGAGCAGGTAAGTGACTCGATAGAGTGACCCATGGAGCCAGGGGCAGCAGTAAATGTCAAGGCCATGGAGCACCTGCCTCCCTGTTCATCCCACCACTAGGTGGCATCTCTGGGCTGCAGCCAAATGTTTTCTTGCCCCATTAAAGGGAGAGATGCCACTTTTCTCCATACAGATTTTTTCTTTTTATCAGTTAGATATTTATC
CCTGGTGAAGGCTCTGAGTGAAGGAAGGCCCGAGGTAGGGGTGGGAGGCCAAAGGGCACCCAACACCTCGGCCGGCTCCGGGGCCCCTGCCTAACACCCCCTCCCAGTGCTGGAGCCACAGCGACACCTACTGGCCACGGACACCTAGGCCACCCCCTCCAGGACGCCCGGGCCCTGTGGTCCATCTGGCCCAGCCAGTCCTGCACCCTGAAGCTGGCATTCCTGAGTTCTGGGAATCTGGCTCCCCGGGACAGACTAGGGGAGCAGGTACAGGATGGGCCAGGGCTCAGTGC
CGGGAGGCCCGGGGCGCTTGCGAAGATGAAGTTTGGCTGCCTCTCCTTCCGGCAGCCTTATGCTGGCTTTGTCTTAAATGGAATCAAGACTGTGGAGACGCGCTGGCGTCCCCTGCTGAGCAGCCAGCGGAACTGTACCATCGCCGTCCACATTGCTCACAGGGACTGGGAAGGCGATGCCTGGCGGGAGCTGCTGGTGGAGAGACTCGGGATGACTCCTGCTCAGATTCAGGCCTTGCTCAGGAAAGGGGAAAAGTTTGGTCGAGGAGTGATAGCGG
CCCAGCTTCCTGACTGTATGATCTTGTCAGGGACAGAACCAGTAGATTCTTGGGACTCATCCCAAGTGGTTCTCCCCAGAGCAGGCCTGATGCTCCCAGGCACCAGACCACCAGCAATGCGCAGCCGCTCAGGCCACTAGAGGGCAGGTTCCTCCCGGGCCCCATGGCCTTCCTGAAGCTGTGGCCTGCAGTCCCTGGAGCTGCCCAAATCCCCAGGGAAGGAGCCTGCAGCCCATTTGCCCTGAGGGACACCATTGGGCCCAATAAATGT
GTCATTCAAGCAGCGCTCAGGTTGTGTCTAAGCAGCTTTGATTTTAAAAGATTAGGAGGGCCGCAGGGTGGAAAGAAAAGTTGATGAGGCAACAAAGTCCTGCCCGCAGTACCACACTGCCCTCTGCAGGGTGTCTGTGAGAAGGCACCTCGGCTGGCCAGGTCAGGTTAATTCCGACTGCCCAGGGTCACAGATCCATTCCCGTGCCTCCACGCAGTGCAAGCCCTCTCCAAGTAGAAACAGGGATTGGGGGGGTGCTGCAACCACCCTCAGTAA
AGATGGACAGTCTTAGGGAGCAGTTCTTGAGCAGGCGAGCCAGCACCGGTGTTTCCTGGGAAGGGATCTGGAAGCGACCCTCAGAGAAATCCTGGCCTGTGCCCCCGAACCTTTTGTCCAAGGCATACTGGCCAAGTGTGCCCAGGTCAAAACTGTCAGGAGCTTCCTGGGCTTGGCTGGCTGTGGGTTGTACACAGCACCAGCAGGTGGAGCCATTGACCCTTGGCTTCTTCCTGCCTGGGCCCAGGCTCCTGGGTCCTGCTCCCATTCTGTCCATCATCTGTCATGGGGCCTCTCAGTGGTCCTTGGACAACCACCAAGCAGGGGTCAGAGTTGGAAG
CATTCCGACTTGTATTATCATAAGTGGCTGACAGGTGTCCTTGCTAAACTGTCAACCTCAACGAAAGAACCCTGTTTTAGTCCTTACCCACACAATGGACTCAGCCAGTCCATCCTCCCAGGACCACCTCCAGGAGGCGCAGTCCCCAAAGGGAAGACCACACACAGACATCCGATTCCACCACGAAGTGTCAGCAACATCTCAGGCAGGGCACCCGCTCTGCCGACTGCTGCGGGGGATCAGAGATGGCTGTGCTTTGAAGTAGGATTTCTTCT
AATAAACCCGCGCAAAGGGGAGGAGGCTAAAGGTTTCAGCCGCCCAGACCAAATGGATCCTGCGCCCGGGTCTGAGCGCACCCCAGGCCGGGTGGAGACGAGGGGCGAGGCGAGGCCAGTGCTCGGCCGCCCCCTCGTGGAAGGAGCCGCACATTGCCGAGCCTTGCCTACTTGCCGCGCTGGACCCCGGCGTCCCGCCAGCCTCCAAGCGTAGCCGACGGGCGGGTGCCCGAGGCCCTCGTGAGCTGGGATTGGGGGAAAGCAAGCGGGCTTTGGGCGGGA
GAAAATCAACTGTTCTAAATCTAAGCTCCCATTAAGCGTTCCAGGGGCTGGCCTGACTTGGAATTTAAGCAGCAGCGCAGCCCTCCCTGGAGTGAGCGGCGGCCGGGGCTCCAGATAAGGCGGGCCTGCCTCCTAGTGGCCAAGGTGCTGCAGGGCAGCTCTGAGGGCTGGAGGGCTGCGCAGCCGCCACCCGAGGACACGGGGAGGAGGCACAGTAAGAGAATCCTTAGAGCCTAACGCCCCCTTCTCCGTCGCTCTCGAGCCGCTCCAGTCCCCAAGTCCCATCCCCTTTCCTTCCCCGAC
AGGGATCCTGAAGCTTAAGCTACATTATCCAGGTTCTGACATGCAGAGGGTCCGGGGTCCGCTGGTCTGTGTGTATAAAACCTTAACTCCTTGTTGGCCATGTCCTTGGCAAAGGGAACCGCTGCTTCCTGTCGTGGCCACCAGGTGGAGGCGCTCCCTTGGGAACTGTTTGCAGAGGTGCCTCACCCTCCCAGTTCCCTTCCTTGGCATTCTCTGCACCAGTGTGGCTCCCCGCTGTTACCCTCAGGGCCACCTCTGATCTGAGGGAGGAGTGGTCGCTGATGAGGCCT
AGTCCTGCTCAGCCATACCGGCCCTCCCAGGGCCTGGCTGTGGCTGCCGCACTGCTGGAGTCCAACCTGGAGTCACAATGCTAGGGGGCCACAGGTGCAGATGGGCTCACGAGGGAGAACAGGGAAGACCGTCCCAGAGGGAGGGTTGGAGATGCTAGGCAGAGCAGGGGCAACATGTTGCCAGCAGAGGGTGATGGTGCCTCACTTTAGACCCTGCTACGCCCTTTCCACCTCACTGGGCGGCTTGGAAGCTGGATTTTGTGTTCTCTTTCAGGTGACTGGCAGCCACCTGTCCATCCCCCAAGACCGGAAAGGCAGCAGCAGCCCCCGGGAGCCCAGGGCTGT
TCATCCACTTCCTAACTGAATCAACCTGCACAAGTCATTTCACCCTTCTGAGCATCAGTTTCTTCATCTGTAAAATGGGCCTAACAAGCAGCCCAGCCTGGGAGGTGGTTAGTGAGGTCACTGGGTGTCACTGGCGCTTGGGAACCTGCAGAGGGCAGTACTAGCGGCAGTGCCCGCGGGGATGGAGGCAGGGAGGGGGGACGATGGCGGGACGGGTGGCGCCGGGGTTCCAGCCCTGCGCCTGCTCCGGAGCACCGGGCCCCTCTCGCTGACCCCCTCGTCCCAGGACC
AGAGGTTCAATACAGACCTCAAGCGGTGTGTCCTGTGCCAAATAGCACGGCACCATACCAGCAACCCACAGCGATGGCGTCTAATTCACCAGCAACACAGGACGCGGCGCTGTATCCTCAGCCGCCCACTGTGAGACTTAATCCTACAGCATCACGTAGTGGACAGGGTGGTGCACTGCATGCAGTCATTGATGAAGCCAGAAAACAGGGCGATCTTGAGGCATGGCGGTTCCTGGTAATTTTACAACTGGTACAGGCCGGGGAAGAGACTCAAGTAGGAGCGCCTGCCCGAGCTGAGACTAGATGTGAAC
GTGTGGACTGATCCGCAGTCGCGCTCTTGCCGCTGCCCAGCTGAGCAGCGTGCACCACCTCTGCGTCGCCCTACCCCGCCCTGCCTGGGTCTCCAGGAAGGTTGGAGCGGAACCCGCGCTGCTCTGGTGCCACCTGCAGGTTATATGGGGGAACTGCTTCTCTCCACCCCACTACCCACCACCCCACATCCCCACCGCCACCTTGGACAGCCTTGGACTTGGCCAAAAGACATTAAGAGCACGCGAAGCCCTGGCTGGGGAGTGGGCTGGACCCTGCAGTGAAGC
GACGTGGGGAGGCAGTCAGGGTGAGGGGACCCCAGGGACTGAATAGGGGCCTGTAAAGCTGCAGCCCTCCGCGTGGGGCCCTGGACCCAGGTGGAAACCAAGCGAAGGGATGAACCGGGGCGCTGAGCCCCATGTCCCCAGCAGATGGCGCCCTCGGCCTGGGAAGGGAAGGGCTTGGCTGGGAGGAGGGCTGGTGATGGAGGAAGCCCTCCCTGCCTGTTGGCGGTCTCTGCTCTCTGGCCCCGTTCACTTCTGCACAGGTGGGTGGAATGCCTCATGCTGCAGAGCTATAGGCAAAGTCAGAGGG
ATCGTTATATATAACTCACAGATGGACCCACATCACTAGCAAACTATTTGTATCGTTTCTCCAAGCCCAGCATTTACTGTGCGAGCCACCTGGGGGCCATTTTTGTTGCCCGAGGTGGTGCGCCTGCGCCACCTGGTGGACTACGGGAAAGTAGCAGATCGGTGAGATGGGTTGAGGCACCTTCATTTGCAGATGGGTAGGCAATAATAACATGAATATTATCAGCTAATGCACTTATAGGGTGCCTATAAGTGCATTAACT
GTGGCAATGAAGTCCAGGGCTTTCAGGTTGAAGTTCCTCTGCCTCTGTTACCCACAAACATGAGGCAGCCCCAGAGACATTCAACAGGACCGGCCCGCGGTGCTCTCTGCCGCTGCGCCACAGCACCACCTGCTGGTCAGGAGACTGCTCGGCATCCCTGCCGTGGCTGGAACTCCTCCGGTCAAGATCAAGTGGAGCCTCTCCTGCGGGGCTGGGCGTGGTTGCTCACACCTGTAATCCCAGCACTTTAGGAAGCCGAGGCGGGCAGATCAACTGAAGTCAGGAGTTCGAGACC
GGGAGTTCTCAGGGCCGGAGGCTGCCCAGGAAGGATTCCTGCCTAGTGTCACCCTCTTTCCTGGCTGGCTGCTGGGAACGCACCAGATGTGGGATGTCTGTGCTGAGAGCTGCCAGCCTAGGAGCAGGAATGAAGGGCAGGCAGGCGGCCGAGAGGGGGCAGCAGAAGCCAGGACAGTCCCTGGCGCAGGCCGGAGAGAAGCTGCGGCCACAGGCTGGGGGTCTGGATAGGGGTGGGAACACAGAGGGAGGCAAAAAAGAGAAGGACTGATAGAGTCAGGGAAGAGGGAG
AGGAAGAAGGGGCCAGCGGGCTGTTCCCCACGCTGCACCCCCACTCTGGCGCAGCGAAGTCTGCAGATCTCTGGGCCCCGGCGCTGCCGAAGCCTCCCCCACGCGCCGCGCTCACTCGCTGCACAACAGCGCCACCACGAGGCCGCGGGCGGAACTGCCGGCAGCACAGCGGTCGCACCCCCCGGGCCCCCCGCCGGCTGTGCGGATCCCGAATCCCTGCTTGGCTCGGAGCTGCCAGGTCTAAGCCGACCCTCAGAGACGCACGCCCCTGACCCACTGGGCAGC
CAAAACGCTGCGGACACGCCTGGCAGACACCGTGGTGCTAGCCGGCGGCTCCACACTGTTTCCTGGCTTCGCCGAGCGCCTGGACAAGGAGCTGGAGGCGCAGTGCCGGCGGCACGGCTACGCGGCCCTGCGGCCCCACCTGGTGGCCAAGCATGGGCGTGGCATGGCTGTGTGGACCGGCGGCTCCATGGTGGCCTCCCTGCACTCCTTCCAGCGCCGCTGGATAACTCGGGCCATGTACCAGGAGTGTGGCTCCAGGCTGCTGTACGATGTGTTCAACTGAGTCAGGCTGGACT
TTTCTCTCCAAATGTCCCCGCTGCCTACAAATATTTGTCAAGCGGCCCCTTGCCCCTCGTAGACCACGCTGTTTGGAGCAAAAGGAGCTCAAGGGGGCATCTTCCCCCTTGGCTTCCCGGCTACGTCATGACATGGCACTAGATGGCGCTGTGACCACGGCCCCACCCAGGTATTCCAGGTACTCAAGAGTGACTTGAGGGTTTCCCTAAGAAGCCAGTGCCAACCTCATCTTGCCCCATATGCCTGTCTTCCTCAGTGACCACCAGAAGTCCA
CACAAACTGGGAGTCTTTAAACAACAGAAATGGACTTTCTCACAGTTCTGTAGGCTGGAAGTTTGAGATCACCGTAGCAGCAGGGCCATTCTCCCTCCAAAGGGGATACAGGAGGATGCAGCCTTGCTGCTTCCAGCTTCTGGCAGCTGGTGGCAGCATCACTCCAGTCCCCGCCTCCATCTTCAGGTGGCTGTCCTCCTTCTGTATCAGCCAAATTTTCCTCTTCTTACAAGGACAGCTTCCCTAATCTACTATGACCCATCTTAATCATATCTGCAGCTCCTTATTTTCA
CACAGGGCCGTGGTGCCTGTGGCCCTGGCAAAGGTGGAAACATGCCCCCAATCCTACACTGAGCACTGATCCCAGAAGGCAGAGGGCAGAGGGCCAGCTCGGAGATATGCGAGCAGAGCAAGGCCCTCCCCGCTGCACGTCTGGATACCAGAAGGTGGCGCTGTCCTGCAGACCCACAGGGGCGGGGCCTTGCTGGGAAGGGGCACTGGGAGCCCTGGGGGCCCCACCTTCCCATCCACAGGGCACCGTCAGTCCCTCCGCTCCGTCCCACAGCTGCCCCACCCC
GGGCAGAGGGTGCAGTGAGCCGAGATCGCGCCACCGCACTCCAGCCTGGGGGACAAGAGCAAAACTCTGCCTCCAAAAAAAAAAAAAAAGGCAGGGGCGAAAAGCAAGCACCGGAACCAAGCGCCCGCCTGTGACAGCAAGTGCCCAGCACCAGGGGGCAGCAGACACGCGTCCCGCCGAGCACAGCTGCCCACCGCGCCGCCTACCTTCCCTGCGGGCCTCCCGCTCCTTGCGCCGCTCCTCCGCCCGCCGCTCGCGCTCCTTCTGCTCCCGCTGCTCCTTCTGCTGCTCCCGCATCTTGCGCTCCCGCTCCCGCTTCCTTTCTAACTGCTCCAAGCGGTCCCTGAAGAGGC
AGGCACCGCGCCCGGCCTCTGGAACATCTAAAAACAGACCAGAGGCCACCCAATGGAACAGGATGCAGTGTGACATTTCACAACATACGACGCCTCTCCTGGGAAGGGAGAGCTCGCGAGCGCCTCTACTGGGTGGGCGCAGCGCCATCCCCATTGCACGAACCGAGACGGAGGTGCGGAGGCCGTGTCTGGCCCTGGAGAGTCCTCCCTCTGTCGTCTGCTCTCAGCACCAAGTCTGGCATCGCCAGGGCGCCAGGCACGGCCTTCCCAGGGAGAAGCCTTTTCTGTCATTTTTGATTATTTTACTTTAAATATGTGTG
AGTGCTGAGGTCAAGGAGCCCCCCAGGTGGCCTTCCCAAGACAATGTTCTGGGACAGTCACTAGCGCCGACGCAGCACCTCTGGAGAGCCTGTCTTTGATAATGTACCTGCTTCGTGCCGATAGAGGGAGACCGGATTCCACAGCACACACGCCATGCGTCCCTGCTGTCCGGTAGAGGGCAGTAGCGGCCACGCTGCAACCCTGAGAAGTGGCGGGTACCTTAGGATCCTTTCTGATTGCAGACGTGGTCCAGAGCCAAAGCGGCTTGGCTGGGAAGGCTCCGTGAGACGCCGGGGCTTGATTGCTAGGAGGTGA
AAGGTAGTCGCTAGGTCCAGGCCAAGGATGCAAGGTCAGCCACTGAGGAACTCTGGGTGCACCGCTGGGGCAGAGCATCCCTGAACAGACCCTGCAGCAGCAGCAAAGGAACACGCAGCAGCAGCAGCACACTGCACCCTGGAGGCAGAAAGAGGAGTTCCCGCCTCCCACCGTGTCCCGCCAGCGCCCTCTACTGGCAAAACTTAACATCGACCTGTGAAGGAGAAACTCACAGGATGGCAGAGCCGGGGAGCTGAGATGTTAAGAAATCGACCATTCTGCCTCTGCCACTAGCCTCATTTAACTTATCCTCGGGACTTT
TCGAAGGCAAATGCTGTGCGCAGAGGTTTTTGAATAGGGTCAACATAACTCCTCAGCTACAGGTCTGGAGAGCAGGAGAATGCGGACCCTGCTGTCCTGGGATTGCAGGTTAAAGGAGGTCCTCGCAGAGTGCAGTTCCAGGCATAGCCAGCAGGTGGAGGGGCGGAGGGAGTGCTCTAGGAGGAGGCGGAGGATGCAGAGGATGCCGAGATGGTGCACAAAGCAAAGCTTCCAGGGGCAGGTGGAAGGTCTTCAAAGAGGAGAGCACAGAATGGGAAGGGCGGGAGGGAGCATGAT
GGAGCCAGCAGCGCGGAGGCGGAGGCGGGCGGGCGCGAGCGCCGCGCGAGGGGAAAAGTTTCCGACCCTGGAGCGAGAGGCTGAGAAGTTTCGGCCGCGCCAGGCGGCGCCAAAGCCAGGCCAACACTGCCCCCGCGTGGGCGCGCCGCGGTGCTGCAGCCGGCGCAGGGGCCGGGGCCCGCCGCGACCCTTGGGGTAAACTGAGGCTCAGAGAGGGCGACGTGGGCTGCGCAAGGCCACCTGGAGGAGGGGCCGTAGAATCAGGCCTGCTGAGACGGGGGACGGGGCGTGAATGTCCAGAAAGGGAGACAGAAGGGAGGGGACGTCCCAGGGACTGAATCCCACTCCTC
AGCCCGGCCGCACCTGCTGGGCTAGGATGCAACTCAAACAGCGCTCCTCGTCCGCCAGCAAAGCGTCCAGCCGCTCGGCGCCGGCGCGCAGCTCCAGTTGCAGCGGCACCGAGTGCTGGGCGAGCGCGGCCGCCAGGCTCCTCTGCAGCGCGGCGCGCAGCGCCCCCTCGCGGTAGGCGCGGAGGAAGCGGCCACAGGGCTGCCGCCCGCAGAATCGCAGCTGCACGATCAGCTGCGGGTCGCTGCGGTGGATCTTCAGCATCTGCAGCACGTCCGGGCTCCCGCCGCTCTCTGCGGAGGCGGGCGGTCAGGCGCC
ACGCCTCCCGTGATGACACTGGCGCCTCCCAGATGATCCTGGATCACCCCCCACCAAGGTCCCTCTCCCCAACCATGTCTGCTAAGCCCCCTGCTTGCCACACAGGATGCCGTTCAGGGCCTGGACAGCAGCCGTGGCAGCCCCAGGTGCCATGTCCCCGCTGGCCACTGGGGGGCTCACCGCGTGTGCACAGGCAGGCAGCGGCTCACCCCGTGTGCGTGGGTCACCCCGTGTGCGTGGACAGGAGGGGGCTCACCGCGTGTGCACAGGCAGGCAGCGGCTCACCCCGTGTGCGTGGGTCACCCCGTGTGCATGGACAGGAGGGGGCTCACCGCGTGTGCACGAGCACAGAGTCCTGGTAGAGCCGGTCATACATGCAGATCTTCAGGTCCACGCTGGGCTTCGGCACCCAGACCGGCACATCGATGGCCACGCCCACGAC
AGCAGGAGCCCCCTTGCCTGAGCTTAGAAAACCTGAGCAAAGGCCCCAGGAGGATCTATCAGTAGCAGGGAACCTACTCATCGGCTAAGTTCATGGGACTGGGCAGAACCAGCTATCAATAGCGCCACGGTGTGGTGGTGAGACGCAGTGGCGGCAACAGATTGATGAAATTCGCATCCCGACCCCACGGGTGTCGAAGTCATCACTTCCTGTGACAGCTCCCTTTGGGGACTGTGGGTCCCTAGGTCTCCTGGAAAATTCAGG
TTTTGCAGAATCGTTTGCTGCTCTGATCCTAGCATACATTTAAGGTTACTTCCTGGGCATCTGCATAAGAGCCAGTCACTGTGTGGGGCTGGGGATATGACCATGAGGACAATATCCAGGTCCAGAGGGATTCCAGCAGGGGGCGCTCTTGCACCCAGTGGAAGAGCATGGCCCTGCACACCCTGTCTAGACAAGATCACGGCGGCAGGAGCAGAGAGGTAGGGGCAACTCGCTGTCCTCAGGAGCTCACCCTCATCTCCAGGGACCCTGAATCATAAGCTGGGCAGGCT
ATTATAATTAAGGCCTGTCTGAGTAGCTACGCAACTGCGTGTTGCACTGTTTTCTTTAAGAGACGGGGTTTTTTAACAGCCAGATAAATGCTCAGCGTGGCCCAGCCCAGTGGGACAGCGACACCCTGTGGCCGTGTCTGCTCATGGACCCAGGGTGGGGCCACACAAGGCTTGGCTGGAGGAAGGCCTGTTCAGAAGGGTTCCCAGGGTGAATTCTGGTATTATATTGCCATGTGAATGCTGACAAGATTCGCCAAGAGGGG
CTGGCTGGAGGGTGAAGCCAGGGCAGGATCAAGGTGAGGGCGGAATCAAGGGCTGCCGGCCGCCTGCTCTGTAGGGAGGACCACGAGATTGGGCCCGAGACGGGGCGGTTCGCAGGCGCAGTCTCCCCGCGCCCTCTGGCGGCGAGCGCTAAGCTTGCCTGGCACCTGCGTCCTCCCGAGTCCTTGCAGAGCCAGTTCGCGTCCCTTTCCAGCTCACCAGGCGGGGGAAACGGGGCCCACGGTCTGCGGTTACATGGGACTGGACAGCGCGTCCGGCAGCGCCACTGAGACGCAGAAGCTGAAT
CCTGAACAATATATCAAGGAAGTTTGGCTGCAAGTAACTGCCTGGTCCCTGAGATGCTTTGGGGAGAATGGGGAAGGCAGGTCTGGAAGGGAGCACAAAAGATGGCAAGAGAGTTGCTATGAGCAGGGGTCACCAGCAGAGGGCAGAGGGCAGAGGTGCCCAACGGAGCAGAGAGTGCTCAATGGCCATGGGCGGCAAAGGGTGCAGTGGGGTCGCAGTCAAAATGCAGGCTGAGGGGGACCTGGGCATGTGGGCAACGGCATCATGGCGCTCACA
CCCTTTCCCCAGAGCCCTAGCAGGACGCAGCCCCTCAGTTACCGGGAAGCCCGTCTGGCAGACAGAGCGCGAGCGCCGCCTCCAGAGCGCCCAGCTACAGCTTCTCAAGCCGGGTGGCCGCCCACCTGGGGAGGTCACCCCCAGAACAGGGGTGGGACAGAAGAAGCATGCCCCCCACCCCGGGCCCAGGGTGCCCCAAATAAGCAGCTAAGGGCGGCGCACTTGGTTTGTGAGCAACCCTCTCGCCACATCAACTAGTCTCGCTCCGGCCGCCGCTGGAGGTGTGGAACCGGCGTGGCCGCAGCGCCACCTCGTGGCCGTGAGGAGGGACCGTGCCCCCCTCAGCACCCAAACCCCTCGTCTTCCCCGGGCAGGGCTGAGGCGTGTGACAAGCGTGTTCCCTCTTCCCTGTACCCCCCACCCCGACTCCCTTCAGGCAGCATCCGCACTCTGGAGGGGGCCCGCTGGGTTGAATCCTCC
AGCTGCTGGGTGCTCTCAGGGCAACCTCGCGGCTTCCGAGTCCCCGGCCCCGCGCGGGTAAAGGGGCACCGAAGGCACCTTGCAGACCGCGCCCTGCACTCCCTGACCCTCGGCCTTGCGCGGGGCCCATTCCAGTCACCGCCACCGGGGGCCGCCATTGCGCCGCGGACGGCCCCGCTCCTCCGGGGAGCCGCAGAGCCGCCTCCCTCCCGGGCCCTCTCTTCGCCGCTCTGGGACGGTGTCCCTGCGGCCGCTAGAATTCTCTTCTGAATC
ATCCAGCAACTGGCGCAATGGAGCTTTGTCAGTGGACATGAGCTTTCCAGAGCTTCGGCGGCCTGGGATGCCGGCCAGGCCAGGTGCAGTCACTGTGCAGCGTCGTAAGATGTCTGAAAGCACTGTGGCACAGTGCACACTCTTCACCACCAGGGGGATGAGAGCTGCCAGCTCATTCTTGCCCAGAGAGTGGCTGAGAGCACAAGCCCAGAGCACATCATTGATGGCTGGGTGAGTATCCTGGTTGTAGGCCAGGTTAAGATGGCTCATGGCCAATGAGGCCAGCTTGAAGGCA
GGTCTGATGTACCTGCTGAGACTTGGGGGCAGGGACTGGGGTGGCCAGAATCACCTACTCCATCTTGTCCTGTGGTCTTGTCTGATAAGCAGGCTCAGGCGGGTTACAAGAGCCGTGTTTTGGCAGAGCTATTCCTGTGATTGCCGGCAGATGGCGCTAAAGCAACACGGTGGGAGTGGAAGGAAGGTGGCGCAGGAGGAGAGAGGATCCTAACTTCTCCAGGCCGGAGAAGGGGTTGGTAGCAGTAGAGGGGAAGACAGCATTCAAAAAGCCGCTTCATTCT
AGGGCCAGCTGGGTGGGAGTCACCTTTCTGTGCAGAACCAGGGTCCTTGGGATGCCTCCAAAGATATCATCAGGCCCCTCTCGGTGTCCCCAGCCCTCCACCCAGTCCAGCCAACCGCGCACACACCAAACCCCGAGGAGGCAACTCAGCCCTCCCTCCTCCAGGGGGCGCACTCTGGCCCACACCGACAGCGGCCTGGAGGCACTTCTAGGAAATCAAGGTGCCCTTGGAGACAGAATCCCAGCAGGAGCCCCACGCCGAGTGGGAGAGACCTCCGCCCTGCTTCTGAAGCCGCAGGCGCTGGCCTCAATAATCCCCCAGCCGCGGGCCGATTTGGCATCCTCCGACCCCTGCGGCCACTGCCAGGTAAGTGCTCCTGCCAATGCATCAGTGTAGAGCAAGCCTGCCACCTGGTGGTGAGGCCACCCAACTACAGGCTGGGGCTCTTGAGGGCCATGCTGTCCCGCGCCGAGGGCCCCACACCCGGGTGCCCGCTGGCTCCCGCAGAGCAGACCCTGAAGGCGCGGAGCCCTGCCCAGGGCCCTTCTAGGCACT
TCCAGTGTGGGACAGTTGGTCATATTTCCCACTCACCCTCTGCCATGCAAAGTGGGTGAGGCAGTGGCTCTGGCCAGTTCATTGGCAGGTGGCAAAACCTTGTCTAGTCTTTGGCATTGGGCATGTGATACCATCGATGGCCAGTAGGTGGCACAAGTTGTCCATCACTGCCGCCAGCTTTGCTCCATTGGGTGCTTTCTCAGAAGGGGAAGATCTATTTCTAATCCAGTCCTGGCTTTATGGCAATGCTTAATCACATGGAAG
CCATCATTGCAACAAAGAAATCTCTCAGTTGAGTGAGTGAAAACCAGTTACAGGACAGGAGGAGAAAACTTCTGCGCTTCCAAAATTCCGCAGCCCCAGCTGCCCTCCGGCGGCTCCCCCTTGTGGGAGATGTGGGGCATAGCAAGGCAGTGCCCAGTTGGGACGGTGCCTGGGTGGGAGGAGGGCGAGAGAAGAGTGCTCGCACTCAGGGATGTGCCCCAGAGGGCGTGGGGTCCGGTTCCGGCCACGAAGAACAGCCTCTGTGTGAGTTGCAGGACTG
TGCAACGTCGGCCTGGCATCTAGTGAGCCATCTAAAGGAACGATGATGAGTGAATGATTTGCCTACCCCTTCCAGTACTAGGCTGGAGGTCGTGGTTAGGGCCCATCCCTACGCAGGACATGCAAAGTGGGAGGCACTCCTCTCTCTACGTCGGCAGGGGGCGCTGCACAGCTGCGGGGCGGGGTAGCTTAGACACGGGGCGTCCGGCTAAGGCCGGGGACCCAGGGTGGTGGGCGGGGTGTCCCGCCCGCCTGTGGACCCCGCGCAGTAACTGCGAACATTTCGCTTTCATTTT
AGGGAAAGAAATGGGTTTTTTCAGTAACCAAGATTCATGAGGGTGAATTTTTCTTCCCAGAAAAGCTGCCATCCAGATTATCCTGGGCGCACAAAGCCCTGTCGTATCCGCACTTGCCAGCAGAGGGCGACACACAGCCGCCTGCAGGGACAGAGCTGGAGAAGGCTCCAAGGATCTGTCCCGGACCAGCGGGGCCACCAGGCGGCTTTCCCTACTGCACCCACGCCCCCTGACAAAGTGGCCCCATCTAAGACGACAGCAGAGGTTCCTGGGCCCGAACATCTGAGCCAGGCTGCGCCGG
TGGTGTCCAGTGTTGCCTAATCTCAAAAGTAAGGGTGGGCTTGGGATGGAGTGCATAATGATGGGCCTTACTGGCCAGGGAAGGAGACCGACACACCTGGCTTCCCAGAGATGAGATGGGCAGCAGGGCCAGGCCTAGTTTGGACACCAGGAGGTGCTGTTCACCAGAAGGTCCTGCTGGCTTCCCTGTGGGGTCCCCCGTTCCTTCCTTTCTTTCTGCCTGGGTCCAGGCTCTGAGACCCCTCAGCAGATGTATGAGAAAAAGAGC
TGAGGCTCTAGCCCAGAGGCGGATTATGGGCCCTTGCAGTCTTGATAACAGCGGGGAGCCTGCCGCCGCCTTGGCACTCCTTAAAGCACCTGTTGGTGTGGCGACCCTGCTTTCTAAAGCAAGCTGCAGGGGAGACCGTACCGCGAGCCACTCAGAAGGAGGCGCTGCAGGACCATGCAAGGCCCAGCAGTGTGGGAGGGGCCAGGTTGGCCTGCGGTGCCAGGGAAGGGCGGGCACTCACCAGAGCCACGCCCACTCACCTCCGCTCCTCCTGGCAGCGCCTGGGACCCAGTACAGAACTGAGGGCAGCGGCGCTCCCAACACAGCCCTAGCTGTT
ATTTTCTGTCACCTTCCCTACGTTTTTAACAAGACACTGCCATTTCAAACATAGCGAACACGACAGATTGAGGAACAAGGCCAAGGCAGAGGCTGCGACGACCTCGTACAGCCGCTGATGCCATCTGTTGGTGGCTGGCAGAACTGATGCCCTTTGCTGCGAGGGAGCTTTGTTTATTGCACAGAAAGTTGAAAGTTGGCAGCAGAGAACCTTGTTACCACCTGGGAGGATAGGATTGGCAGGATTAGGGAGGACTGG
GTGTCTCTGGAGTCCAGCTGCCTGGCCTTCTCAAAATGTGTGCTCCAGCCCGCTGGCCACCAGTGACACTCAGCGGAGAGTACCTGGTTCCAGCCCTAGCAAGCTAACGTGGCTGGCCGCTGAGTCCCGATAGCCTGTGGCCACCAGGTGGCAGCATCCCTAAACCCACTGATCCTCTCTTGGGGCCCAAGAGGGAGGATAGTTTGAAAGGTTGGGGAAGCCATGGCAGGAGGCTGCGCTGGAGGAGGGAGAGGGGTCCTCCTTTCTCTG
CTCTATTTCTTCCTCCTCCTCTTTTTTAAAATTCTGGTTGCCACCCATAAATTGATTTTACAACCCCTTGAAACACAAGGGGGGGGTTGATCCATGGCTGCACGGCAGAGCGCTAGCTCCACCAGGTGGTGAGAGAAGGGATGTGCAGTTCAGGCCACTGGGGAAAGGCCGCCCTGTCAGGCTGCTGCTACCTTTTCCTCCCTCTTTGCCCCTCCTACCCCTTCCCAACACACACACCCTTGCTTAAAATGTGCATGTTCTATGCTTTCTAAGCTTCTT
TGCGATGGCCTCTGGCAATGCCAGGGGGCCCTGGGCAGCGAGACACAGCAGCACAGTCCAGCCCCCAGGCCTTGTGGACCAATGTGCTGAGCAGGAGGGGGTGTCCTCTGCTGGTTGGAGGTCCCAGGGGCAGCCGTGTCCCAGCAGGCCAGTAGAGGGAGCATGGGCCCAAAACTCCCTGGGGTGGGGTAGGGGGCGCACAAGGGCTGCGGAACCGCGGCAGGCGTCAGTGCCAGTGACAGGCAGTGGTGAAAATGGATTTCACTTGCAACGATGTGACATTATAATGTAGTTAGTGTTTTATTTCAGTGCAGTTAGCACAT
CAGCTGGTGCTCCAAGCACAGGAGAACATGCTGGTCAGTGGGGGAGTCTGCAGCCCTTGCCTCGATGGCACACCCTCACATGTGTACAGACAGCACCCCTGCACGCCACCCTCAGGTGCTTGTACCCAGACGCAAACTGCATGCCTGACCCTGCCATACCCTGCATGAACACTCGGGGGTGCACTCCCACCAGAGACACCACATTCAGCACCTCTGCACAAGTGGCTCACATGGGCATGGCCACACCAGACGTTGTGTTCACATACATGCATGCACGTGCTCCATAAATGTCCCCAGACTTCCCTTTCCCTCTTAGTCCC
TCAAAGTCCAAGGGAAGGCAGGATTCTCTGGTGGGCAGAGCCTGTTCTCAGAGACAAATGCCATCCCACCCCAGCCCTTTGCCCGCTGCCAGAGCACACAGTAGCATCAGCACCAAAGTAATTGGGGGTTGTGTTGACGCGGTCTGCCCTCCGCAGCCACCAGGGGGCACCATGATCACACCCACCCAGGCTCTGGGGACCAGAACATCTTTCCCCAGAGCCTCCATCCAAAAGAGGGAAATCCCTGACACGGCATCCCTGGGCCTCCGTGTTCTGGCTCAAACAGAAGGTGGCTGCCCAGGTCAGGGATCGG
CTTTTCAGGGAGCGGGAATAAAGGAAAACGATTGTCGAGTGCACGTGATTTAAATTAAGTCCTGGCCTCCATCAAAGTGGTGTTGGGAACCATCTGGTGGCCAGAAAGGTTTTAACACAGGCCAGGGCTCCCTGCTGTCCTCTCGTGGCAAGAGGTGGTATGACGCCCTAGGTAGGAATCCTTGCCCTGCGTTGTTCAGGATTACAGAAAAGATACAGATCAGGAAGGAAGGCAGTTAAAGTCAACGTTTACTTAATGCCCTAAAGCAGATGGGGCTCCGGGAGGAGCCAG
AGGGCCTCCCACAAAGGTGGTGTTGGGCCCGTGGGGGAAACGCTGGGCGGGCAGAGAGATGGGGGCTTCCGCGGCAGGAGGGGCCCAACCGGGTCGGCTGCGTTGCAGAGCGTGGCTCTTGGGCGCCACCTAGTGGGCACATGGAGTAGAGGGCCCGGCTGCCCCAAGTGCAGATCCACATCTGTGCAGGTCCTGGGTTCATCTGTTTCTGCTTTTGTCTATTTGCGTCCCTGTGTGTGTGCGTCTGTTTCACTCTGTGTCTCAGTCTCTGTCTCTCTT
CCAGCACCGTATCTCCCTTCCGAGGAGGAGCGGGGCGGGCTGCAAGGCCAGACAGGCCCTCCTTCTCAGGCCGGGCTGGCTGCGCGCCTGCGATCCTGGGGCCGCCCGGGCGATCCCAGGAGAACCGGCGAGCCCATCGGCGCACGCCCAGAGCTGCAGCCCCACCTGCTGGCGCGCGCCGCTAGGGAGCGTCTTCCGGGAGCCCGGCAGCAACCGCGGTGCAGGCGCGCGCCGCCAGGGAGCGTCTTCTGGGAGCCCGGCAGCAACTGCCGTGCAGGCGCGCGCCCAACGGCTTTGCGAGGCTCACTCGGTCTGAGAGGTCGGAGGCTGCGAGTGTCGCTGCTGAAGGCTGTGGTGGACCGGGCTGGATCGCGGATTG
CTTGTCAGGACCCTGTCCTTGGGGAGGAGGGTCAGGTTCTAACTAGGGAAAAACAGGGATGGACCCCAGCCTTAAATCAGCCTCTCTGCAACATGCCAGGACGCCCCTGTAGTTCTGGTGGATGCTGCGGCTTCGGGCAACCCCTGCTGGCCACCCTCGGGATAGCGCCGTGTCTTTCCTGGTCCACTTGATCCCCTGCCAGGTAGGCTTTGGTTTCTGTCCCACCCCCTAGTGACACAACACCGGAAACGAGTCCTTGGAGGCCCTTCCAGTTCTGCCAGTCACATGTTCCCAAACATTTG
GAACTAGAGGACTCTAACTCGCTGAGGGCAAGGAGATTCTTCCGGGAATTTTTCGTTGGCTTCTCCCAAATAATAACAGCCTGGACACAGGATGTGCAGGCCAGCCCTGGCTGGGGACGTCTTCCAGGCTGGCGCCAGAGGGCGCTGTCCCCAGGGACCACACGGGATGCCAGGCCACATAACTCTGCAATGTGTTGGCTGAACTTTTCAGGAAACTTGGATGCCGCACATACTTTTCCTTTCTTTGTGGGCAGGCAAGATGAGTCACGTTTT
AGAGAGCTGGAGGGACAGAGAACACCCAGGCTGGCGAGCTCCTTTATCTCTGGGTGAGGTGGTCATATGGGCTGGAGAGGACGGGCAGGAGCTCCTTCTGGGGAGGCTAAGGCCACAGATGCCTTGGTGGTAGCCACTCCCAGTTACCACCAGAGGGCGCCAAAGTGCCGCCCACGCAGCTCAGCCGGCTCAGCTCGCGGAAGGAGCTCTGTGTAGAGTCATTGGGGCGACCCCTAGGGCCAAGCAAGCCCATGCCATCGTTCCAGAGACCCTGGGCCCACCCCGCTGGTGCCAAATCCAGGCCTTACCACCCTCTGCCCTGTCTTCTCTGGGGAGTGGAGCAAATGATGCTGCCTGCC
ACCACGAGCCACTGTCGGGGTTGGCAGCACTCCCGAATCATGATCTGCGTGACTTTGCATCCCACTGTCTTCCTTAGGACGCTCTTCCACAGAAAAACGCCTCCACGCGGCTCCCCGCCACGTCCTGCTGCAGTTCCGATGCCTACCGCGAGATGGCAGCAGCAACCCGGAACACAGAGTCCTGGGGAGGGGGCGGGTGGGAGCGGAGGGGAAGGTGCGGAGCAAAAAAAAAGGGGCGTGGAGGTGGGTGGGCGAGAAGACACCAGCACAGAGAGGA
CCTTAGTCAAATTTTTTCTTCCAGGGAGGCAAGAATTGAGGTTGCTGCAGGCCAGTACAGAGTCGCTGCTGCGAAGATACTTTGGTGCCGTGTGACTCAGATCCATCCCCTAGCGGTCACACCGTGAACTTTTCGGATCCATCCCCTAGCGGTCACGCCGTGAACTTTTCGGATCCATCCCCTAGCGGTCACACCGTGAACTTTGCTTTAGTCACGTGGCTTCTCCCTTCCGCCGCCATTATTCCCACTCAACGAAGTAATAGTCGGGCTCAAACACCACACGGAAGGCTTTGGCTCTAAAAAAATTTTTGTTCTGGC
ATGATTTAAAATTTTACCTGTTACATGATGAGTGAATAAGAGCTGTGAGGCCGGCGAGGGCAGGTACTGTATCTATCTTGCGTTGCCATTGCTCAGTTCAGGGCCAAGTTCATGACAATGCCAGCCTCACCACCACCACTTGGGGCGCCACACCCTAAGCACATACCACTGGCCTGTCTGGGTCCAGTAGCTTTGAGTCCTTTATAAGCAGTGGCTCATTTAGTCCTCATGACCATCTTAACTAGGAGGTACTTGGTAATAATTGCTGAATAA
ATGTGACAGGGTCCCTTCCTCAAGGTTCAGAGGGCTGGTACTCCAATTCCTAGATCTCAGGATCTCTGCAGGTAGAAGGAAGCCCCCCTGCTAGAACTGTTGCTTTTCCAGAGCTGTGAGTGTGAGGCAGCCGCTGGCCATCAGGGGGCAGCCTGAGACAGCATCATTCTCTGTTGCTTTCCTTTTCCTTCCTCCCGCCGTCTGCTGACCCAGAAAGTACCCTGCTGGTAACTCAGCCCCAGCCATGGCTCTGGGTGGTGCATGCTGCACCCTGCACAGAGGAGCCTGGCTGAGTGGGAGGGGACCAAAA
TCCCAAGGGGTCTGCAGGAAACGCCTTCATCCGGAACTTGAGGGTCTCCCCCCAGTCCAGCCCCCTTTCCCCCGCATGAGACACAGCCTACAGCCCCCGCCCTTTCCTGGGTTGGGGCGGGGACGGCTGCCCTCTGCTGGACACAGCGGGAACAGCAGGGATAACTGAGCGAAGGGGCGGCCACATCCCCGGGACCTCCCCGCCCAGAGATTTCCTGATCCCACCTGCCCAGAAAAGAAAACGACCCTTGTTGATGCTGGGGGCGGCGGCGCAGGCCCAGGACGGTGCCCTG
TTCCAGCTGTCTACATTTGCTTTCTTCAACTTTGAAAACAGGCAAGCTAAAGTGACCTAGGATGGCCCTTACCTGTCTGTGATGCCGCAGGAGTCTATCTGGAGGTCCCTGAAACTCCCCAGCGCCCCCTGCTGTACTAAGATGGGATCCACCGCTTTGTCACCAATGGTGATGAGCCTTAGGCAGCCCTGAAACCCTCCCAGGGGGCTTTTACATCCAGAGCCAGAGCTGTTGTCCAGGCAGCCTAAATATGAAGACAAAAATAGGACAAAAG
CACAGCTGCTTCTGGGAGTTCCTCTTCTAGAGTTCACAGCACATACTTGGCCTCCTCCAGCTCCTCTGTGCGCTGGATGGCATCCGTCTCGTATTTGGTTCTCCACTGGGCAACCTCACTGTTGGCCTTGGACAGCGCCCTCTGCAGCTCAGCTTTGCCTTCCTGCTCTTCCTCATACTGTTCCCGCAGCAGGTCGCAGTCATGGCGGGAGGACTGCAGGGCGTGTGCCAGGGCGTTCTTGGCCTGCAGAAGTAGCAGTTCAGTGACATAAATTCATGTATTCAGTGATA
GAAGATGGACAGCGGTGGTTTTGGTGACAAGGGGATCTTTTCTCTGCAGTGCCCACTTTGTTCATCTCTGCTCACTGGGGGAGCCAGGACACGGATCCAGGTTTTCTGACTCCAGGTCTCAGGCTTGCTCCATAGCGCCACCTGCTGGTGACGGCAATCGGTGTGGCGGGATGGGCTGGGGGAGGCGGGATGGGCTGGGGGAGGCGGGATGGGCTGGGGGAGGCGGGATGGGCTGGGGGAGGCGGGATGGGCTGGGGGAGGCGGGATGG
GGACCTGCCAGAATCAGAATTCAGTCAATGGTGCAGCTACAGCTGGGGAGGCTCACAGGTGGGGCTGGGACTCTGTGCCATCACCCATAGTCCCACAACAGAGGCACAGACTCAGCTCTCTCCTCGGTCACACAGTTGGTAAGTGGCACTTGAACACCCATCTGTCTGTGCATGCAGGGCCTGGCTGGCAATATGGGCATGCAGGGAGTGAAGAGATGGAATGTGTCTCAGGGGCTCCTCCTAGGGCCTAGTTTTCGGCTGTCACTGTCCCTTATCCTTGCTCTGCCAGCCCAGAGGGGGCCTACCTAGGGAACAGCAGGGCTGTCCTGGCTGCTGGGCTGTTGGGTGTGAACAGCCCAGGGTGCAGTTGCCACCAAAGGACACTAGGTGGAGCCACAACCTACCCCCAGACCCAGGAGAAGTTCCAGGTTGGGGGCCACGACCTATTGGGTTCCAGTTCACCTTTTGTGCCTAGGAGGCCAATTCCTCACAGGACTTGACATCCTGCCCATCTACCTCCCCCAGTCTTTCACCCCGTAGATCAACCACATGCTCCACCCTGCATTCATCCCT
CCCCTATTCCTCAAAGGTGTTTCCAGGACGGGTGGCCGCTTGCAATTGGAGCAGTGGAGAACCAGAAAGACGAAGATGCCCTCAGGGATGGCTGAAGTGCACCCATTAGGTTGTCACGGGTTCCCTCCTGTGGCCACAGCCGGCACAGCACTCTGCGGCACAGTTTGTGGGTGGAGATTCTGAGTTCTCGACCAAGACCCACATAGCCTCCAACTCCAACCGCAAATGGGGCTCTCAAAAGACTGAATAATGCACTCTTCACAGACCAGACTTA
AACCTGGGCCTCCCAGGGTGGCCTGGAGGCTGCAGACGGGCAGAGCAGCCAGGAGCTGCCCACCAAGGAGGCGTCTGGCACTGTCTGGGGTCCCGAGCTGGGAGCGGGGATCCCCAGACACGGAGCTGGTGCGCCACCTGGAGTCCATGTGGACTGGTGCAGCCCTCTGCCGTCCAGCCGGCATCAAGGTGAGGCTGAGAAGCCACACAGATCCACAGACAAGCACAGTGGCAAAGTCTGCAGAAGGCTCTGAGCCAGGAGGGAACCCTGGCAGGCTTCCTAGAGGAGGAGATGTGAGCAGAG
AAAAGTCTAAGGACAGCTAAGTCAAGCCTGCAGATAAAGCATGGCCCTGACTTGTACAGTTTAAATGCCCAAGTGCTGTCACACTTACCTTGGGCGTGCCATGCCACAGGCAGTGCATGGCCACTCTGGCGCCATCGTGTGTGTGTGCCAGGTAGACCACCGCTTCGCGGATGGCTTCAATCATTTCCTAGGGAACAAATGCTGTCAGGAACAGGGCTCTGCTTTATTTTCTTCTTTCTACTGTTTTATCTGTCTGTCTACAGGGGG
AACTTGGCCAGCCGTGTTTGGGAAGGCTCTGGCTGCAGTGTGGAAGGCCTGGGGGCAGGCAGCACAGAGAAGAGGAGGCTGGATGGCCGTCAAAGCAGTGAGGGCAGTGGATCCTGTGCTCCTGGGCACTCTAGAGCACTGCCGGGCCCTGGTCACCAGAGGGCGCTGTGGGGCAGCAAGCAGTGGAGGCCCCAGCTGGTGGCAAGGCTATGCATAGACCATGTGCACCGCTGTGCCTGTGGGTTGTGTCTGTGGACGTGACCATGTGGTCCCTCCACATGAACGTACACACTTGTGCACCCCCTTGTGTCATGTGTGTGT
CGCTGGAGTCCTCTCTTTTTTTCTCTTTCCATCCACGTTCGAACCTCGGACTTCATTTCTTCCCCACCTCCCCGGCCCTCACCTGGTCCAGCCCAGCATCCCTCACCTGGACTGTGCAGTTCCCTCTACCCTTGCTCAGGTCTCCAGCCTGGCCCTGAAGCCTGTTCCCTCCGCAGCCTCCAGAGGGCGCGAGCGAACACCTGATCAGGCCACGCCCCCTCCTCCCGCTCAGAACCCAGAAGGCTCCCAACTTGTGTTAATTTCCCATGGTTGCCGTCACAAGCTAGCGTTTTTTTAACGACGCAAATTATCCTACAGCTCTAGAG
CCCACACACATGCAGAAATTGCAAAATCACCAGTTGCACATGGGATGGCAGAGAACCAGGGGCTTCACTTTAAGGCCAGGCTGGCTCGCACCAGCCCTGACGCAGCCTGAGACAACTGCCACCCTCTGGCGCCACCTACTGACAGCTTTCCCTCTCCCTCGAAGCCTCTGCACCCGCAATAAAAAAGGGAAGCGTTTGAGCTGACTGCAGCCTCTTCTGTAACTACCACTATGAGAATGGAAGGATAGCATTCAGATGCCTAAGGTAAT
GGCATCAGAGCAAGTATTGAGCTGTGGTGGCCTCTCAGTGAGGATGGAGGACACAGGAGACCCACTGTGGGACTCGATGTGATCACTGGCTTCCCTTAGACATTTGCAGACATGGCTTGAACGTGCTGACAGCTCCTCTCTCCGCCTGGGGGCGCTAGTTAGCACAGTGGAGTGTCTTCTGTATGTGCTGATTTAGGCCAGAGTGCCAGGGAGTTAACACCCAGGAACACGCTCCTTCTAGGGGTGGCACTAGTAGAGAAATGCGCCATGAGCAG
CAGCAGGGAACAGGCTGCCTTGTCTTGTGAGTCCAGATCCTGGGAACAACTTTCATTTAGGAATGGAACAGCAGGTCCTGGGAGCATTGGCGCCTGCGCGCCCATCATGCGCGTGTGTGATGCAACATCACCACCTTGTGGCAGCGAGGAGCTATCACAACGTGGACTGAGCAAGTTGCTCCCTGCTTGGGGTTGGGAGCTGGACTGGCCTAGTTCCCTGGGTCTTTTTTTGTTGTTTTTGTTTTTGTTTTTGTTTTTGAGACAGAGTCTCGCTCTGGCCCAGGCTGGAGTG
TGAGAACTCTCAATAGGTTCATTAAGGGGTAAAGAAATTACTGTAAGTCTCAGGTGCACACCCAGGCTTCAGGCAGGCAGGAAACAGATTACATCTGCGTTTTAGGGTCATATAGACGAGCCGCCACGAGGTGGCAGTAACTGCGCGCTCATTCCCTCACCTCCTGCAAGACCAGGCCAGCCCAGGCTCTGGACTCACCACTCAGCTCAGAAGATGGAAGAGGGTGACAGTAGCTCCATGGACTTTGGCTTTAGGCAGAGCGTTACTGTAGC
TCCAGAACAATAATTCTTTCTCTGGACTAGGAGCTATAATTAAACCAAAATATTTCCCAGCTGGGGCAGTGTCTAGGGCTCTGGCAGAAGCATAGCCCTGCATGGGGATGCTATGCCAGGCATGCCCCATAGAGGGCACTGTAGCAGGCATGCGCCAGACCTGATGACTGAAGGAGGCTCTCCCTGGGCCAGCTAAGTTGTCTCAGGGCTGCAGTTAGGGGATCTGAGGCAGCTCCACTGCCCATCCAGGGGTCAAGAGATGAGCCTGGCACCAGA
GCTCAGGCAGCCTCTCCAAAGCAGGGGCGCTAACCTGGCCACCTCTCACACCCTGGCTCCCTGCTGGCCCTCTCCACCCCCGCCCGGTCCCTAAGGCCACATCTCTTCCCCGTCCTCGGCCAGCTCAGCCCAGGCCGTCCCTCCCTATGCCCGCCAGGGGGAGTGCGAGCTCCTTGCAAAGACCTCAGGAGGCCGCTGGGAAGGTCTGGACAGGCCAGGCGGGGCGGGAAGCAGGAGGACCCGCGGGGCGGGGACCGGAGCCGCTGGGAGGCCGCCCAGTTTGACGTCCTGCTC
GTTTCTCCTCTCACTACCTTCCTCCTTGAAGAAGTGTATGGCTTCCTTTCCTGTCAATCGGTTTCCCTCAGCATTTACAAGTCGCCTCAGTCCAGTCTCCTTCCAGAGGCGCTGCCACACTGCCCTCAGGTGGTGACGGCCGGGAACACACCCTCGAGTCCATTCCCTCCTCTCACAGTCCTCATCCTGCCTCATCCTGTACCCCTCTTCCTTGTAGCCTGGCCTCCCCTGTTCTGCCTCTCCCCTCACTCCACCACCAGTTACCTAAATGCAGTTTTTG
TGCTCCCCCGAGGCCTGGGCCTTGGAGCCTTTCCTCTGTTCTGTGCATCTAGACAGACGTCCCAGCTGGGGGGCACTGGGCCCCTCCCCTATTAACTCTTCAGATGCTGCTGTCTGGCTCCCGTCGGGAGCGCGGGAGTGCTCCGAGTGTCCACTAGAGGGCACCAGGCACCAAGCACCGCCCAGGTGTCTGCCCGGCAAGCCTGGGGCCAGCCCCAGCCGCTGCCGCCCCCACGTGGCAAATCTGGGGCTCTGCTCTCCTTCCTTCCTCCCCTGGAGAGGCTGCCATCCCAGCCAGCTTCTCCATGGCTGTCCCTTTCTCCCCTCCGCAGGTCCCAGCCTGGTGCCTGGGAAGGGGGTTTGCCCCTGAGCAGCCTG
TGGCGACTCTTTTCGGAGCACCACCCTAGGGATGTTCTTCTGCCCTCCGGAGACGTCGGTCTTCCCTGGGGCCGGGGCTCAAGGCCAGGGTGCCCCAAGCCCAGGCTCCAGGGTGTGCGGGGAAAGGCTCGGTCCTGCTCGGCGCGGCTCGCCCTGGGCACTAGGGGTCGCCCCTGCCCAGCGGAAGCCACGCGGGCGCGCCCGGTCGCCGCAGGTTTCCCCGGACCGGGAAAAGCGAGGCGTCTCCGGGGCGGGGCTGGGGAGGGGGCGCCTGGGCGCGGCGCCGGGACCCT
GGGAAGCCCCCAGGACCCAGAGGAGTCCAACAGCCACACTGGTCTGGAGCCATCAGGTGGGGCTGCACCACCCCAGGCAGGAGATGGGGCTTTGGGAAGTGGGACAGGCTCCGGGCTCAGGCCTGCGGAGCTTGGCATGGGGTGAGGCTGCCCCCTGGTGGCCAATGGGTGTGTCACAGCCCAGCCTTGCCAGGGAGCAGGCAGCCAGGCTCCACCCCCAGGAGGCTCCAGAGGGGTCAAGGATTTGGGGGCTGGTAGGCCACAGTGCATGCCTCTGCCTCCGAGGGGACCTAGGCCCAGGTCTGA
GAAGGTGAGTGCTTGCCGGGCCGGCCGCGCCCGGGGAGGGCTGGGGGCGCTCGGCGCGGCCCTGACCGTGCCCCGACCCTCCTCGGCCCCAGGCGGGGACGGCCCAGGAGCGGAGGAGCAGACAGCGGTGGCCATCACCAGCGTCCAGCAGGCGGCGTTCGGCGACCACAACATCCAGTACCAGTTCCGCACAGAGACAAATGGAGGACAGGTGAGCGGCGGGCCGCGAGGGCGAACGGGCGGGCGGGCGGGCGCGCCGGGAAGGCTCGGACCTGGCCCCAGCGCCGGCCTCGCCGCTCTGCCGCCCCCTGCAGGTGACATACCGCGTAGTCCAGGTGACTGATGGTCAGCTGGACGGCCAGGGCGACACAGCTGGCGCCGTCAGCGTCGTGTCCACCGCTGCCTTCGCGGGGGGGCAGCAGGCTGTGACCCAGGTGGGTGTGGACGGGGCAGCCCAGCGCCCGGGCCCCGCCGCTGCCTCTGTGCCCCCAGGTCCTGCA
GTGTTCCCTGTGTATGTAAATATCACTATTATCTGTCCTGTCATCTAAGGTAAATGAAGAGAGAAGGGAAAAGCAGAGATCCGACATGCATAAATACTCGCACTGGGCAGAATGTGAGGGTGGCGCAGTGCTCAGCAGGTACCACAAGGTGGCAGTGCCCTCTCAATGATCAGTACATCCTGAGCTGCCAGCCCTGATGGTAGTGCCTCTCCGCAGAGCCTGGGGGTCTCCTGCTGAGGCCGCGTGGGTGGGTTATTGATTCCTGCAGGATTTCCGACACGT
CATGAGCCACTGCTGGCCTCCTTTTGGATACTACCTCGAGAAGGCGTCCCAGCCCCGACGTAGTAACGCCTTACCCTCGATTTGGAGGCGTTGTTATCCCAGCCTGATGTTTGGGGTCGCGTTCCAGCGGTGATCGCGGGAGTGTTCGCGCCCCGGCCCATAGAGGGCGTGCCAGCCCTGGACCCGCAGGTTTCCCTCCAGTGACCACGACTGGAGGCGCCGTCGGGCCTCAAACAGCAGGGGACATACGAGGCTACGACCTCCAGGGAGCTCTGCCCCACCCCCTCCCTCCGCCCTTGGAGGCACCCGCCGG
GGGGAGCCTCATCCAGCGCTGGAGATGGAGAAGCTTTGGGCTTCTCGACGGCGAGGCACCCGGGGAACGGGGAGTCACTTAGAACCTCAAAGTAGCCTCGGGCGAGAACAAGCGAAGCAATTCCAAGCTCTACCAGGTCACGGAGGGCGCGAAACCCGCCCCGCGCTCCGGCCGGCCGGCAGGGGGCGCGCGCTCCCCGAACTCCCGCGCACCGCGGAGGAGGCGGCCCTGGCGCGGGGAAGCAGTGGGAAAATCGCAAGGAAGCCGGGTAAGGACCTTTCATTTTCAGCCCTGCTCTTTAAATACTAGACATACCGTCTGGCGCA
GCCTCTTCCTTGGGCTCGTGGCAGGCCTGCTTGGAGCACCTGGGCTCTGCCTCCAGCTCATTCAGTGATCGTGGCCAGTGTTTGGGCTCCTTTCCCTGTGCATTCAACACAGGACGTGATGCAGCCCTGACCGGCTGGTGGCCTCCAGGGGGCGCTGAGTGCTTGCCCCAAGTACAGCGTCCGCAGAAGCAGGCAGGAGAGTTCAGGTCCTGGGGTGGCAGAACAGCCCTACGCCTGGGCCTGTTTCCCTCTCACTGAGACCATCAGTCCTGTGCACTGAACAGG
TACTTGTTAAGGGATTCCAATCGTGTGATCCTCCTAGGGGTGCTTGGGAATGGGAAGGACCCTATCTGGCACAGACCTTTTCCCGCACATTTTGTCACCTGCTCCCACTCGTGCTGCTGCCCCAGGTCCCCATGTCCAGCAGAGGGCGCTGTGGCCCTAAAATGCAATCCTCAGATGCTCCCCTCTCCCGCGAGGCCTACCGCTAGCGAGGGAGGCCACCCGCCAGAGGCAGCGGGCCTGACTCCAATCAGACCCTTTGTCCCAACCAGCCCTTTTCTCCAAGC
CAACGGGAAGGCCACTGGCTGCTTCCGGGGGTCCCCTGGGAGAGTTCTTCCTTCCTGCGGGTCTAGCTTCCTGCCCCTACCCAGCCAGGAGACACCCCTGCCCTGCCTCTCGAAATCAAGACCCAGCTGCCCTCTAGTGGCAGTCAGCTGCACACACACACACACAACACGCATGCACATCCATGCACATGTGGGTTTACATGCATACAGAGGTGCACACATACACGTGTGTATACACGCACACACAGGCATGCACACTCGTGCACAAGCACGCATACACACATGCACACACACAATACACTGTACA
CCTTCCTCCAGCTTTCCCTCCCCCACCCTCCCCCACCTCCACCCCTTGCCCAGCATCCCTGCTGAGGACAGAAGCTGCCTCCTCTTCTGCCCCAGCCCCCAGGCTCCCTCCTGGGCACTGCCCCTGCCCCTCCTTCCGGCCCCTGCCGCTAGATGGCCTCCTCACTCTGCCTTCGGCTCGGGCTTGGCCGGTTTGGGAAATCCCCGCAGTCCCAGGTCGGGAGGCCCGGAAGCCAGGCAGCCTCCTTCGTTCATCCTCCCCTGGTCCCGTCAGCAGTTTCTGCGC
TGTTCACATCAGAGAAAGGAACTTTTAAATGAGAGCCAGAGAGAAGACTTGAGGGCTGGTCCCAGAGCTCCTTCAGCCACCCGGTTATGGTTACGGAGGGACTGGTAACCTGAGCCTGCCATCTGGTGGCCATGGCTGTGCTGACAGCCTTGCTCCTAGAATGCGGTCTCAGTCCTAGTCCCTACGAACTTAGGCTGATGTGTGACATCTGAGAGTCACAGAGTCCTAGAATCACAGGATGGTACTTACTTAGGATGGGAG
ATGGGGCTGTGGGGGTGGGAGGCCCCTGTCCCCAGCAGTCCGCATCCCAGCCATGAGGGCAAGCAGGCACCAAATCACCCCTAAAGGGGGCAGAGCTCCTGGCAGGATTCCAGTTGAGCTTGGGTGTGGGCACGTGCCCTGGAATGGGTTGTGTCCTGGTGCTGCCCCCTAGAGGCCAGATGGCCAGGGGCAGGTCACTGAGAAACAGAGCAGCCATACTGAATGGGTGCGTCTGGGCTGCAACGGCTGCGGAACATGGTGGATTTGATTCCAGCCTTCTTGGATGACTTTCTTTACAAGGCAAAAATAGTATTTACAGACTGGGCATT
CCGGGAAGGCCAACCAGCCCCTTGGCAGCTGGGAGAGACCCAGAAGGAACAGGGATGCCCCCACCCCACACACTCCCAGAGCAGGGACTCAGGTGTCTCAGGAATGTTCTCAGGACAGTGGTCCAGCAGTGCCAGTGGACGCCACCAGAGGGCGCCCCCAGGGGCGGAGCTGGCTGAGCCTCACACCTGAGGGAGCAGAGGTGTGCAGGTGCACTGGCTCCTACCCTCCCGGACCAGCACCTTTAGGAGGATGGGAGAAGAAACACACACACACACACACACACACAC
CCACGGGCGGAGGGGACCTCATGCGACATTCAGCCCGCGAGATTCTCAGAGACTGCTCGCCCGCAACACGCAGTAACGATCTCAGGAGAGCCCATGATGGGGCGGCGCGTGTCGTAGCCGAGAAGACTCTGTCATCGCCGGCGACCTCCTGGAACTCTCTCTTGCGGTTTGCAGCCAGATCACTTCCCATACACGCGGCAGCCAAGCTCAGGGGATGGCATCAGACTGACCCTAGGTGGCGCTCGAACACCCGCCGGACCTCACCAGACAGGCACTTTCCCCAGTCTACACCGCCTGGTTCGGGTCCCACATGAACCTGTAATACACTCGGCCCAAAGCGGTCAGAGGATGGCCTGGTGGGCCCGGGGCACCCTCCACGGAACTCCCTGAATGGCCAGGGCTGATCCCAGCCTCCATAGGCAGACAG
GGCAGAAGGACCTGGCCTGAGAAGGAGAAGGATATGAAGTGAGGGCCAGAGAAGTGGTGTCTCAGGTCAGGGGTGGAGTCTGCAGAATCCCAGGACCAAGAAGAGAACACCAGCACTCCTGGATTGGGGCTGCGGCACTGCCCTCTAGTGGCCGGCAAGGGGAAGTGTGCGTGGCGCAAGGGACGTTACCCCACCTCTCTGGTGAAGTTTTTTGTTTTGTTTTGTTTTTAATAATTTCAACTATTATTTTAGATTTAGGCAGGACATGTGCAA
ACCGGTGGCGACTCATTTCTCGTTTTATTTTTCAACGATTTGGCGGAGAAGCTCCTCTTGTGAATGGACTTTGGATTTCTTGGAGCTGCGCTGCGGGTCCCACAGTGTGGCTTTCGGCCCGTGCTGTGCTGGCGCCTGCACTTCCTCTGGCGGGGCACGGGGTGGCGCTCCCTGGTAAAGCAGCGGCCAGGGGGAGCCGTGAGTGAGGCGCTGCCTCTCCCGCTGAAGCGGGTTCCAAGGCCACCGTGAGGGGGACCATCCATCCAGGTAAAACGTGTTCTTTCCTTGTTCCTTTGCGAATCGATGGGGATCAGGCTTCCCCAGGTGGTGAAGTGAGGA
TGTGTGTGTGTGTGTGTGTGTGTTTACTATTTCGGTTAGAATACTAGTGTGAACCGCGGTTGAGAACCGCTTTCCCAGTCTCAGCACTCAACCCTATCCCACTCTAATCCGCTGAGGGACAGCATCAGACCGCTCAAACTCAGAGGGCACGCCGAGAACCGCGTCCCTTCCCCTTGAAGCCACGAGGGGGCGCTCCTGCACCGGATTTGCTCATTGGCCGCCTCTCATCCCCCAAATTTAGAGACAACACCGCAGAAAAGGCTTTCGTTTGGAAGCCGGCAGAAAGAGAAAAGGCAGGGAATT
CTTCCAACTAGATCTTTAGGTAGACAGGTCTGCAGGTTCTGCTTGTAGGAAAAACAGCAAGCAATTAGCACAACCCGCCTGGATGTGGGGCTCAGTGAACCTGTCCTCCGTTGGCATGCACGTACGCTGCCCTCTAGCGTTGAAATGCCAGCAGGCGGCTACCTCTGCTCAGCTTGCACAAGAGGTCAGCCCCTCGCCTTCCCATGGGGAGCAGAACAGAGTCCGGCATTTCCCACTCTGGAGAATGGGCCACTTCCCACTGAGTGGCCTCTCCT
TTCCCCATTTCACATCCAGCCTCTTGAACAAAACATCAGCCTGACCTCAGATACTGGGATGCTCTGGGTTGAGTTATGTCTGAGAATGAATCAGTTGCCCCAGAGGGAAGGTGCTCTCCAATGCAGGACACCCCAGCCACCACTGGAGGGAGCTCATCTGGTGTTTCTGCACTCTGCCCCATGGCAACTGGATTACTATAAAGTCTCGCTCCTGTGATGAGCCGCCTTCCACTTCTTTGTATGGCATAAGCAAAGCCCATTGAGTGTCCTGCT
CACTGCTACAGCTGACTCTGCAGCCCCTCCCTCCAGCCGTGGTGACAGCAGAGCCATGGAAGCAGCTGGGCCTCCCAGTCCAGGCCCCTCTGGGATTGCCCTTCCCAACAGCTTGGCATGGCCCTGGCCCGCCACCTGGTGGCCACAACAACAATTGCCAGGACGTAGCCTCAGGCTCTGATCCCACCTCCCTCTCCCTGGGGGCAGCCTCTGCTACAAGGCAGTGGAGGAGCCCATGGCTCTTCCCAGAAGCCCTCTGCTCTAGTGGGCAGCATTTCTGAGACCCCTACAAAGTGCT
GACCCCCTGACAGGCAGCCCAAGCTGCACATCGGCTTCAGGCTCCCCGAGAGCCCAGCCCAGGAAGTCTCGGCTTTCTTTTTGTTTGGTTTCCCTCCGAGCGCCAGCTCCTAGGAAGGGCACGTCTGCCACCTGCTGGCTGTAGGCAGCATGGCACCCGGCTGTCCCTCAGGCTCCAGCTGGAGCCAGGATGCGCAATGCTGGCCCAGGTGCAGGTCCTGGAGGGCCCTTCCTTGCTGGACCCCGAGGAAGGATGTCCCTCAAAGTCTTCTGCCCACTTCT
TGTGAGAGGACAGAGGAGCTGGGGTGGGCACCTCGTCCTGTCCTGTCTTCCTTCCACCACTGCCTCCATCCTCCCACGGAGGCCGCCGCGGGGTGGCAAACCGGTGTCCTGACCCAGCTGCGCTCAGAGCCGTGGAGTGATGTTCTAGTGCCACCTGGTGGCCAGAGTGGTGTCTGCACCCAGGACTGTCCCTGCCTGGCCGGCCTCCCCTGCCCATAGGGGGACAGTGCCAGAACCGGGCAGTTGAGGTGGTAGGGATGCCCCACTGGCTGCTGTAACAGTAATTGTGGCTGTCGTGTTCCCAGTCTGTGATTGCGTCAGATTCTCAGGGCAGTCACCTTCGTCAT
AGCAAAAGTGTCAGCCCCCTGCCTGGGGAAATACCTGGGCAGCCAAGCCACCCTCCCGGGGGCCCCTGTTGAGGAAGGCAGGGACCACAGGCAGCACCCGCCACCGTGGGCTCATGTGTGCCACCAGTGCCACCTGGTGGCAGGCGGTGGGAAGGGATGTCAATACCCCCAGGGCATGACCAGCACCACTCACCGGGCCGGGCGTGCCTCTCTCCGAAGGCGGGACCATGTCCGGCGAGAGGACTTGAGGAGGGTCGATGCCTTTACTGACCTTCTGCTGAATGAAATACATAGCTAA
TACAGACTACAGCCGTTGAGCCTAGGCCTTGGTGGCAGGTGAGCCCCAGAGCTTGGATTGCTGTGAGATCTGTGTGTCGGGCCTGTGCTGGGAGCATGGACGGAGCCCTGGAGCTGGGGTTTGCTCTGACCCCTGCTGGCGAGGGGAAGAAGGTCAGGACAAAGAGCATTGCTTTCCTTGTCTCCCGCCAGGGACTGCACTGCCCTGAAACTCGGTGGCTGAAACAACAATCATCATTTGTTATCCCTTTGAGGGGACAGGAATTCAGACGGCACAGAGGAGA
TTTTTTTTTACCCCCTCTGGAGCTCTTAGAACATCTTTTAGAAAAATTCAAAAATCTGGTACCACTGGATGAGCAGCAGATTGGAAGGTGAGTCACCACTGCCCCCTTTCGGCAGGTCTATACTTTCTGCCAGCGTGGTGGCTCATTTGTCACCTGACCTCTGTCAGCACTAGTGTTTGGTTTAGCCCAGGGAAGTGACTGCAGGCTTGGTAATGCCCAGGACTGCCATAGGGTGGCAGCACTGGTGTGCCGATAAGGCCTGCTCATCAGCCAGAACCTGCAGCCAGAACCAGAAATCTCCTTACTTGGTAGCTGACAGTCTCTTCCCAAGTTCCATCCGATTTGTTCCCTGGGAAGCAACAGCAGCTCATTTCCGC
CAGAATCCCGACCCACCGCAGCCCCAGCGAGGCGCAGGCGCAGGCGCAGGCGCGCGCTCGCTGGTTCCGCCCATGCGCACAGGCAGGGAGCGCGCGCCCCCTCTGTAGCCTTCGGCCTCCGGGGGCTGCAGTTGCGCGGCTCGGCCACTGCGCGGCGGTGGCGTGCGCCTGGGCGGTGTCGCGGGCTGTGACGTCACGCCACGCGCCGGGGCCAGGAGGAGGCGGGCGCAGGAGGCGCGTGCTCAGTGTGCTGGGTACCAGGCGACTCCGGGACAGGGGGTCTCGGCCGTCGGCGTCATGGTTTC
AATGGAGAGACCCAGCAAGCACCTGTAGGTGGAAAGAGAAAGGAGTGGATTCTCCTGTCTGTGGCTCCCAGCTCCCTGCTGCAGGGATGCACCCACAGGCCTTCCCCTCCCGACCCTGAACCAGCCTTCTCCGCTTGGCACAGGCATGGCCACCAGAGGGCGCAATCACCCCTCCACCTTTGCTGCAATTCATTCTACCGTTTTGGAATGAACAGTCCCCATAGCTGCTGCCACTCAAGACTTTGCTGAGCGCCAGAAAGGAACCAAGCCTGCAGCTTCTCTGCCCTCAA
AGTTAACTAAGCTGGAACAAAACCTTTGCTCTGTATGAGAATGCCAAGCACATGGAGGAAACTGCCTGGTACAGAACACGCTGCTCAACAGCTTGGCAGGAGGGATTCATTCCTGGGGCACCACTGGCCTCTGCTGCCCACACGGGGCATAGCAGCTGCAGACAGCAGGCTCCATGAATAGCACGGGGGCTTCAGCATCACCCTCACAGCTGAAAGTGCCCTGGCCACACCACACTGTCCTTGCTGCATTCCCTTCTTCAGCGATTCCAAGTCCAAGGGTGCAGATTTTTCCAGAG
GAGGGGATCGTAGATAAGCCACCATGGGCAAGAGCTTTCAAGGCCTGGGAACCTCATGAGGAAGGCCCTGAAGAGGAAAGGAGATTCATTCTTTGGAGAAGGAGGAGCGCTTCCTGCTGGTGGGATGCGGTGCTGCAGTGAGGGCTGAGTATACTTAGATGTCAAGAGTCCCACGCGCGGTAGTAGCACACACCGGCCTTGGAGGGCGCTGAGACGTGGTCTTCCCACTCTGCCTTAGAGCAGTCGGAAGCACCATTCCGACTTCTGTGGACAAAGCCCTGGAGATTCATGATCAGGTGGTGATTCATGATTCATGATCATGGACGGTACTGCTCCCACC
CCAGTCCAAGGGCTGCTGATGTCCCCCGGCCCTTTGGATCATCTCTTGTGCAGCTGAAACCCTGGCTTAGGGGAAGAGGAACCGCCTGGGAGGGGCTGGGGGAGATCCTGGGTTCCCCTCTGGCACTAACCAATGTGGCCACCAGAGGGCGCAAGGTGGCAGAGCCTGGACTTGGCCAGGATGCTCTCTGCTGGGTTGGGGCCAACACCAGGAAGGAAGCATGGGCCATAGGGAAGCTCCCATTGGTGCTGGGGCAACCCGCAGCAGCTCTGCGTCTTCTGCTCTTC
GCGCCCGGCGGAGGGGTAAGAAAGGCAGGGTCGCGGCGTCAACGCGGCGGCCGTCTCGAGTCCAGGGCCCGCGTCCTCCCCGACCTCCCGACGCCACCTCACGGCCTCAGGGGGACTGGGCTCCCGGGAAACCGCCGGCCACCTGGCGGACGAACACAGGCAGTGGCGGGCAGTGGAGACGCCAGGGACCACCGCGCTGAGAGCGATCACTCATCCGCCAGCCCCGCCCCGCGAGCCCCGCCCCGCGAGCCCCGCCCCGCGAGCCCCGCCCCGCGAGCCCCGCCCCGCGAGC
AGTTTTACTCAAATTGACAAAGCTTCCCAGGAAGTGGGCCCAAGGCGCCCACGTTTCTGGAGATGTCCATGTCAAGGCACGCAGGAGGCAGTGGCACCCGCAGGTACACACATGCTATGCACGGGCCTGCAACAGGGTCACAGGTACCTCCGCCCCCTAGTGGGAGCAATGGGCACAGCCTTGTCTGCAGGGCTGACTTTGGCTGGGGAAGGCAGAGGCCCTGTGCCTGTGTGTGCGTGTGTGTGTGCATGAGTGTGCATGTGTGAGAGCCCCATGGTACACGGACCACACGCGTGGCTTCAGGCTGGGGTGCCAGCCCTCGCAGTCCTGGTCTCCTT
TTTTTGTTTTCTAGGCATGAAAACAGCCCTGGAAGTCTGCCCTGGCGCCTGCACTGAGACTAATCCAGGTCACTTTAGGGAAACTGCCCAGCTCTGGCACCGCACTGTGTGTCTGTCAGCTCTGTGGGGTGCTATGGCCTCATTTTCCCACTAGAGGACACTGTGGCTCCAGGACTTCATGTGGCGCCCAGCCAGTCTTGCTACTCCAGCACCTCTAAGGAGGCAAAGCCTTTAGTGTGCATTTATTAGGTACCAACTGGGTGCTTTCTGTATCAAGCAGA
GGCCTCGTTCTTTTCTACAAAATGAATCTCACTGCCCCGCTGCCCTCAAACGGGGCCTCTCCATTTTCAACTGTCACCAGAGGAGAAGAGGTGGGGTACTAGGGAGGGGACAGAAAAAGGCAGATGCAGTAGTGCAGTGCGCCCAGCAGGGGGCGCGGCAGCAGCTCTTTCCTTCTCTCTATGTGAAGGGGGTCGGAGCTGGGCTCCGCAAAGCAGGACTGCCCGGGGCCCCTCAGTTCAGAGGGGCGCTGCCCCAAACAGAACCAAAGGGCAAG
GGACTCACCCTGGTCCCCCAGGGTAGTTTCTTTAGCACAGGGGGTGGCACCTAAGAGTCCCCAGCAGAAGACCCCACAGACACCTGGATGGGTGGGACAGGAGTGGGAACACAAGGACAGCAAGGGGAACAACTCAGCTGTGCAGCTGCCAGCAGGGGGCAGCAGGGAGGGTGGTCCCTGACCCTCTGGGCTGCAGTTTCCCTGCAAGGAAGGAAGAAATGGGATTGTCCCTAAGCTCCCGTTGATGCTGCGTGTGTGAACTCTCCTCTGTGGGGCATGTGTCAGGCAAGGCGGACACCAGGAAGCCTCAGCAA
AGGGTGAGCTGGACGCCTACGGGTCTGAGAAGGCGCCCGGGTTCCCAGCATCGGCTGGCCACCCTCTGCCTAAGAAAGCGCCAGGGTCGTGACACCCCCTGGTGGCTGATCCTAGGTAGTGTCACTGCCCAGCCCCAGTAAGGGAGGGCCTGGCCCCAAAGTCTGAGGGATCAGGGTGGGAAGGGGCAGGGTTTGGTGTGAACCTTCCCCTGGCCCCCAGCCATGTGCCTTGCTCTCCCCATG
TATTGATGAAAGTAATCTTATTTTATAAGAAGGAGGCATTAAAAAATGGGTGTCAAGTACATTGGGAACGCTAACAGACCCACCAGAGATGTCCGCTGAGGAACCAACGAAAGAGGGTGCAGTTCCGCAGAGCACTCTCCAGGTGGCGATGTTTCCAGAGGCCGAGGCCAGCTGGGGTCAATCCCGCCCTCACTGCCTGCTTCACCTCTGCACGTCTCCTTTTCCGCTAGCAGCACGACCTCAGGCCCTCACCTCCAGGTCCCCATTCCTGTCCCCTGTTGGGGTG
CCCCTCTGCAGGATGCCGGTGCAGTACATCCTTGGAGAGTGGGACTTCCAGGGGCTCAGCCTAAGGATGGTGCCCCCAGTGTTTATTCCTCGGCCAGAAACAGAGGTAGGTGTGCCACCAGGGCAAGGCAGGATCAGGATGATGGTGGAGTTCAGGGCACCAGTCTTACCCCAGGCTTCCTCCAGGGGGCACTGGGGCCCCATGACTTCAGGGACAGTGCCTTTCTAGACATGTATTTCCTCTCTGACTGTGTTGGCAGAGCCCAGAGGACAGAGGATTCCTGTTGGTCCCCTTGACTGTTATGTTCCAAGCTATCAACCCAGCCTCT
TGGGCCCTATTTAAGTAGGACCTTTAGGCTGCCGGTGTCATGACCACAGGTCCCAGGTCTGCACGATTGGCTGTGTGTGGAAAATCTTCACTCCTTGCGGCCTTGTCCTTGGCAGAGAGCACCGCTGCTTCCTCTGATGGCCACCAGGGGGAGGCGCTCCCCTGGGAACGGTTTGAAGGGGAGCCTCACCCCACACGTGCCTTCCGTGGTACCCAGCACCAGCTGCTACCCATGGTTACCCACAGGCCCAGCTCTGCTCTGAGGAGGGAGGAGTGGTGGCGATCAGGCCTTGTCTGCATCC
ATTGGGTAGACTTCCCTTAAATTAATCTTTAGATTCTTGGCAGGAAGTTTGGTGATTTACAAGGTGATTCTACAGCATGAAGAACGCATGGCGCCTGTGGTGAACTCAGCCGTAGCAAAACGGTGCCATCTAGTGGCTGGTGAAGTCTCGGTTTTCCGGAACACGCGTGCTCTGAGCTTTGTATCACCCAGGGCATCTGTCATTTTAACGTCCAATGAGTGACCTGCAGATTCGAGCAGATCTACAGAACCACCTCTTT
AGCTCTGTCCAAGAGAAGTGAGGGCTGGGCAAACCATTTCCACGTCCTGCTGCCACTGGGCATGAGGGATGTGGGTTCTCACCTCAGCTCCGCCCTCCCCTTACCCGGTTTCCGCAGGCTAATCCTCTGTCGCCATCTGCTGGCAGCGCGCGGCACTCCCCAGCCCGGTTAGGAAGAAACGGCTTTGCTGGGTGAGATTTAGGGGCTGCTCTCGCGTCTCGTCTCGGGAGCTGTCCTGAAAGGGGGCTGCCACGCTGGTCTCATTCTGTAGAGCTGCAAATTAAGGAG
GCAGGGTCCTAGAGGCCTCGGTGCAGTCGGCGGTGCGCGGCGGTGTCCAGCGAGCCATCCTCACCCAGCTCCGGCCGGCTGAGCTCAGGCGCTTCCTGCGGACAGTGCAGCTCAGGGTGCGGCTGGGACTGCCAGGGGCCGGCAAGGTACGCCCCAAGCCCCAGACTGACCTCACGCTCTGGCCCCGGATGGCCAGCAGGGGGAGCCTGCTGCTGGACGCCCCAGCCCCTTGGAAACAGGTGAAGGGAGCCTAGGCAGGGCGGGAGGTCCAAAAATGACCCTCGGACCACCGGCCTTAGAATCAGCTTGATTCAGCCGGTGGTGGCAGCATGGCTGGA
CACACCCAGACTCCAGGCCACCTCCCAGATCTGAGGCCGCTCCTCTGGAGTCAAGTCTGTGCCTGGGAGAAGCAGGAAGGACCACTGGACCTGCTGTCAGTGGGGCAGGCACAGGCTTTTTCCAGTCCCAGGCTGCCCCCTACTGGCAGCAGGACAAACAGCAGGTGCCTGGGCCCAGCTAGGATAGGAAGGGTGAGGATGGGCCTAAGCAGGCTGACACAGGGCTGAGTCCTCCTCTCCCCGCTCCAGTTCTCTGTGGACATTGACTCGGAGCTGGTGGAGGAGCTGCCGGCCGAAATCGAGCTGTGGCTGGTGC
AAATAAAACAAAGCACCTCTTCCTTTCCTTAAAATACATTTTGCGTTAAACCAGTAGCCTACCAAAGGCAGCCTGGAGCCTTAAGTGTGTTCTGGAAGCTGAGCCTTGAGCGCCATCTGGGAGCAGAGGGCGGCACTGCAGCCTCCCGCCCTGGAGCTTCGCCTCCAGGTCCTTGCAGACTTTCCCCTTCATGATCCATCTCTTCTCCCGTTGCCCCAAGGTCTCAGAAGAGGGGATGTGCTACAATGGGGAGTTATGGGTTTTGCAATCAGAC
TTTAAAAGCCAGATATACGATATTTCACGTGGATGACCCGATTGGCCTGCTGCGGGTCAGGGAAACAGGCTCCCAGGTCGCATCCTCAGCTTGTTCTTGGCGCTGGAAAAAAGATGCTACGCGGTTCCCTCCTTCAGCCACCAGAGGGCGCGCCCTCCCCGTTTGTCCTCTTTCGCGCACTTTTTCTCCCGCACCTGTCAGTCACAGGGCAGCCCTTTAGCGGAACAGGGATCCTGTTCTGTGATTTTCCTGAGGGCCTGCCTCTCCCAGGGAGTAG
ATTCCCAGTGCCTGGCCGAAACTGAGGCTGGAATGGTCTCCTATTCCATAAGCTCTCAATAACCCTTGAAAAATGACTGGAATCCTGGACAGCGCCAAGGCAGCAACTGGGATGGGAGAGTGATCTGCTGCCCTCTCCTGGCAATGTGAGGAATTGTCCTAAGCACAGACAACTCCCTCCCTGCCTTGCACAAGTGCAGGATGGGGGAAACTGGAAAAGGAGCTGATGGAGGATTGGGGAGGTGGATGCTGTCTAAGGAGACAAACTGAATTGAGGG
GTCAATTACTTGTGGGCAGTGCTGCAGTGGGACTCACATGCCCAGAAAACAGCCCTCTGGCATTCCTGGGCTTCCTCCCCTGGCCGCAGGGAGCCCTCAGGCCGAGCCTTGGCAAGAGGGGCCATACTGTGGGAGGCAGGGCCCCATCACTGGGCTCCCGGAACAAACACGGGTAGATGGCACCACCTGGTGGCCGCACTGCCACACAGCCATCCCAGCCTGTGGTTCCAGGGTGCTGTGTCCCACTCTTCTGTGGCGTCCGCACCATGAGGCCACCCCCTACAGGCACATCCTAGACCACCAAAGCCCCCCGGTGCCCCATGTCAGAGACAGCCCAAGTCAGCCCTCTTGCGGAACCTTCAG
TTTACCTTCAAGGATTAATGAATTAAAAATTGAGCTGTATGGATCCAAAATACAGTGTGTAGGCCTTCGCAGGCAGCCAATAAACAAAGGATTGAGCTTCCTGTGTGTGCTGCGAGCGCAGCCTCCTATCTGTGCCACTAGAGGACAGCACCAGATCAGCAGCTGATGGGTCCACGGCCCCGCTGCTCTAAACTTGACTTTAGATTTTAGCGCAATTGGACCTGCTGTCTTCTGATGGGGAAACCAGAAAGGCAGAGGGATATAGAGAGG
TGCCCACGTTGGAGTTCGTTATCAATAAAGCAGGGACAGTCACACCTCCTTTATAATCAGGTTGCTGGCGGATTTGATGCTGTGATGGTGTAATGGGAGTTCTAAGTGCTGGCCAGCTGCACTTCCCTTTCACTGCCAGCGGGGGCGCAGTCTAACTGAGAAGTTGTCCTGGGGGAGAGCGTTCTGGAGGGTAAGAAGTTTGTCCCACGAGGTTTCTCTTACTTTGCCTCCGCAGTATACACGTACATCCAAAGCCGGTTCTACCGATCCCCAGAAGTGATCCTG
GGCTGGGGCTCTCTTGAGTCTGCATGGTCCGCAATTGCTACTGCCGCTGTCAGGAACAGTGGGGGACTCCCTGTTTCCAGCGGTGCTGCTCTGGGTCCCATCTCCAGGGAAAGGCAATGCTCACGCCGGGCTGCACTTCCGACAATGGCCAGTAGAGGGGGGCCGGGCAGCTCTGATGCGGCGCTGAGGCTGCGCCCGAGACCAGGGGTGCAAGGACAGCTTCCTCCCCTCAACCAGGGCACCAGGACAGGTGGCTGTCACTAGGACAGGGGCAGATGGAGGGGGTGGGGATGGCCT
GCAGAGCCGGGACCAGAACCTGGGTCTTGTCATTCTACTTTAACTCCCAAGGGGGCACAAGCTGGGGACAGAACCAGGCAGCTACTGGGACTCCTGTTGACACCCCTTTCCCCTCCTTCCTGTGTCCTGCCCTGCTTGGTGGAGTTGCGGTAACCCCATTTAGCCACAAGGGGGCGTCGGAGGCCCGCTCAGTGTTGATTGGGAAGTAAGGCCTCTTCGAGGGCTACCGTGGACTTCCCAGGGAAGGGCCTGGACTTCTTTCCTTTTCTTCTGAGTTTTAGCTTAAGGGAGG
GTGCACGCAGCCCCTAGGTTGGGCGCTGAGGGGCATCGCTGATGCGATCCACGTGCCTCCCCGTCCTCAGGCCGCTTCCTTTCCTGGTTTCCAGGTCCTCGTTTCTCCCAGCGCTGCCCTCCCCATCTAAGCCCAAGTCGCCGTGAGCCCGCGCTGCCCCCTTGTGGCCAAAGCCCTCCCCAGCTCAGGAAACGGGAACGCTTGGCGGCCAGGCTGAGAGTCGGTGCGCGTGACCCGGCTTCTGCTCGCAGCATCCAAGAAGTTGCAATAACGTGGAAGGATGGGGAACGGCGCCTCCCTGGCTAGCGTGAAACTCAGCCACAGCA
CTCCAGGCCACAACGCTGGCAGGTAGAGTCGGAGAATCTGACTGTGCTGTACCCAGAACCCTTTGGACTTGGATTCTTCCCCTTGACCAGCCTTATCAGTGGCACCCATCCCCTTCCACACTCCTCGCTAGGCCCTCCTCAAGGGGGCGCTAACTGGAAGGCATGCTGCCCCACTGCTAATGGCCGCCTGCTTCGTTTGTGCACACTTTTTCTCTTTGTTACCCCACTTTCCTATGAGGAGGTGGACCTGTCTCCAGAACAACCAGTGGGGTATATCAGCC
GCACCTTCCTGGCCATGGAGCAGCTGCTGCAGCAGGCAGGGTCTGAGTGCACCGTGGATGTCTTTAACGTGGCCCTGCAGCAGTCTCAGGCCTGTGACCTTATGACCCCAACGCTGGTGAGAGGCGATGGGGCTGGGGTGGGGGCGTGGGGGCTCAGCTGTGGGAAGGGGTGGGAGGTGAGGGAGCTTCTGCCCAGGCCTCTAGGCAGCACCACCCGGGTAGCCACCAGGTGGCGCTGTGGACCTCTGTGCATTCTCCCAGATGGAGCCCTAGGGGTTGGGACACACAAGGGAGCCCTTTTCTGTTAGATTGGGGCAGGCGGGGCGAGCCTCCTAACCCTATGTCCATCTCCAGAAGCAGTATATCTACC
CTCTTGTGGGGGAGGCAGCGTCCCCAGAGTGAGAGGTCGAGGGGCACTCCTCATCACTCCATTCCCCAGAGCTGCCCCTTCCCTGTCCCTGGGAAGCTCCAGCCAGCTACAAGCCAGCTGCTGTCCAGAGGCACGGCACTGCCACATGGTGGACACTGGTGGTACTGAGGTCCAGCCTTCCAATTAGGAACCCTGTCGCCTAGATCTAATAGTCTCTCTTGACAGCCCCCATCATCTAAACAGAGGGGAGATGAGCAAAGTGGAGTAAAGACACATTTCCAA
GCTACACCCACCCACCCACCCACAGGAATTCATTGCCTCTCAGGCGCCTCTCAAGAAAACGCTGGAGAACTTCTGGCGGCTGGTGCGGGAGTAGCAGGTCCGCATCATCATCATGCTGACCGTCGGCATGGAGAACAGGAGGGTGATGCGCCTTACAGGCTCCTGGAAAGGCCACCAGGTGGCGCACGTTCTCCTTGTGGGAATGGCCCCGTTGGCATCTTCCCGCAGGGAAGGCGGGGCAGACTGGAGTGAGGCCAATCAGGCCTGGAGGGTGGTGGAACCACCTCCCACCCAGACCCAGGATGGGGTGGTCCCTGGGATGGG
AGCCTGTGGAATTACTTAAACAAGTCAATCATATTCTCCGGTGGGAACCAGGGGTCACCACACCCTCTTGCTACTACCACCAAGCCTGCCTCCCACAGCCCCTGCTGGCTCCCTCTGTTCCTGAGTGCAGTTCCCATGGGGCCCTGTGTGGGGCACTGTCCTCCTCCCCTGAGCTGTGAGTTCAGGTTACTAATAACCTGCTGTCAATCGCACCTGTCCAGTATCAGGTGCTGTGTGTTTGGCCATTGCTACAATCCCAGGGCAGGAATCCTTCT
GCAGCCTGGGGTCTCCTACTGGGGGTCTCGAGCTGGGACTGCAGTTCCTGGAGAAAGGAGGGGGAGAGGGGTTCGTCCTGGGCTTGGGCGGTGTCTGGATCCGGGGTGCGTCCCCCCTGCTCTGGCCTGGGCAGCGCCGCCTGCTGGCAGGGCCGGACCCTGCGGCCCCGGGACCGGACACCAGGCGGTGCCGCCACCTGGAGGGCGCGTGTAGCCGCCGGGCCAGCGAGCCCAAGGGGCGCTGCAGCGGGTCGAGAAGGAGCCGCGTCGCTTCGCCTCGCCCTTCCCCTTCGCGGAGCTGAGACCCGCTGCACCAGAACCCAGGAGAGGGGGGAGACGGCAGAGACTCCGCGG
ACTCCATCTCAAAAAACAAACAAACAAAAAACAACTGTATGTCTGTGGGTTTTGCTAAATCCCACAGAGAATAACTCGCATCTCTGTCTCCTGATCCTCACTGGTGCACCTGCACACCCTCCCCTTGCCACCAGAGGGGAGTCTAGGCTTGCCTCCAACTCCCTGGTCTCCAGCTCTCCCTACCCCTGACAAACCCTTCCTTCTCTGTGCCTCAAAACCTGGAGTAAATCCCCCTTTCCCCTCCTATCTCCTCTGTTGGCAACCCTGCT
AGCCACCACTTGGGGTTGTCTCTGCAACCCACGCTCCGCGCCGCCCTGACCCGGTACCGGCCCGCGCGGCGGTATAGGCGGGCGCTGGGTGCTGGTCGCTGGGCGCGGAGGCTTTCTTTGCCAAGGGCAGCGCGCCCCCTGCTGTCCGAGCGGAAGAACTGCGCAGCACGCGAGGCCGCAGACGCCCTCTGGTCAGGGCCCTGCAGAATGGCTTGGGCTTGGGACTCGTCCTGCGCCCTTGGGCGAGGCCATTTGTCCCTGGGTCGGGAGGAGCTTAACCGTGGGGCTCGGCTGTATCCGCGAATGGCAGGGGCACAGGACAGCGGGGACTGTGACGGAACACATG
TTCACACGCGTGTCTGTGCATCTCCCCCATGGCTCTGCTCACGGTGGCATCTGGGCCCCTCAGACCCCAGTGGCTCAGCTCGCCAGGTCTGAGTTGGCACTTTTCCCCCTGCAGAGAGCACAGGTGTGGCGGTGGGGGCAGTTCCCCCAGTGCCCAGGAGATGGCAGTGGCAGCCAGGCTGTGTGCGCCCACCTCCCCTGCCCTGTGCCCACTGTCTCCATGGCAGGTGTGGCCTGCGCCCGTGGAGCCACTGCAGCCTGGGTCGTAGAGAAGGACCCAGCAGCACGGAGTGGGATTG
CCCGTATGGTGTCAGCGCCTGGCTGGGCAGGCCAAGCAGGGTCTCCTGGCAAAGGGGGCTCCAAGTGTGACTGAGGTGGGGTGTGCCGCTCTCATCCACTGCACCCCCAGGTGGCCTGGACCCAACCCGAAACTCAACAAGCAGCAGCCTGGCCGTGGTGCCTCAAGCCAGCCACTAGAGGGTGCAGTTGAGCTGTCAGCCTGCCTGGAGGGGCGAGGTGGTGGGGGTGAGTGTGCAGGCGTGTGTGTGTGTGTGTGTGTGTGTGCGCGCGCGCGCGCGCCTGTGTGTGGGCGTGTTGTGTGCATGTGTGCATATGTGTGCACTGTGTATATGTGCCATGT
TCTGAGCAAGCGTCAGCCTGTGAGGTGGAAGGGCCCAGGGCACAGCCGGTCCCATCTGCTCAACAGCGCCTGCGAAGAGCCCCATGGCCAGCAGCACACTCAGCTCGGCTCTGGCCTGCAGGGGGATGTGGGACAGGGAGGGGATGCAGTGAAGGCAGCGGTGGAGCCCAGGACGGAGTTTCTGTCCCTGGGAGTCTGGGCACACAGTGGGTCGCAGGGGAGGAGGAGGCCCTGCTGTCCTGGCATTGCTGTTGCTTCCACAACCTGAAGATGGCACCCAACCCTGACCTCAGCCCTCCCTACCTGCAGCAGCTCGGTCTGGCCTCCCAGCCCCAGACCATGTCTGAAGTCATTGAGTCCACACGGTTCCACCGCCTCCTTGGAAACCCTTTTCAGAGACTCAGA
GAGGGAAGTGTGGGACAGCCCTACAGCACAGGCCCCCAGTCCCGCCAATCCCCACCCCCGGGGTCAGGCCCTGCCTCCTGCATCCCTCTTCACTGGCCAGTCCTCCATTGCCACCTGGTGGCCATTGCCCCACGACAGCCGGGACCGCCAACCTGCCCGACCCGAGCTCCTCCAGGCACCGGTGCCTCCTGGGTGGACACTGGGCAGCTGTCCTGGGCCTGAACTCGCCAGACTTTGGCAGAAGGCAGGGTTCAGGGGTCCCCAGCCCCCATCCTAGATGGGGAGGCGCCCCGGTCCGGGCATTGCTGGAACAGCGCCCTTGATCTTGAAAAGGAGCTTCAGTCATC
CCCTGGAAAGGCAGGAGTTGGGAAGAAGATGGCTTGGGGAAGAGGAGGAGAGGAGGAAGAGCTTGTGAAGGTGCAGGAGTGAGTCTTGGTAACTGTAGAAGAGACCCCAGCTCCCCCAGCTTAGCAGCCCCCAGCACCAGGAGCTGCGAGGCGTCAGGCTGCCTCCTGGCGGCAGGCGGCGGCGGGACAGCAGGCGCGCGCATGCGCGGCAGAGGGGGTTGGGGGGTACGTCCCGGAGCCCCCGGTGCCCGGGTATTAATGGCTCCATTAGTGGCCGGGAGGGAGGCGCATTAGCGGCGGCGACGGCG
AGAGATGACACTGTTCTCCTTCCGCCCCAGAGCCCGGGCTGCCGGGAGAGCTTAGCCTGCCAAGGGGAGGAAACAAGCCGGCTTTGTTTTGTCTCACACACTTCCCCGTCTTCTCTCCCAGCCCAGTTTTAAGGGCCGGAAGGGCAGTGGGGCCCCCTCCTGGTGGGATACAGCAGGGCAGGAGCCCCTGCAACCCCAGGTACAGGTCTTGAGTCCCTGGACACCGGCTTTTGTGCCTGAGAGGGGGTGGGAACGCTTCTCTGTAGGAAATGGCTTCAGTCCAGGATCCAGGGGTAGGGGAACCTCGACCATGGGGTGG
CTTATACCTCCCGGGGTTCTCGGAGTGGCGTCTTCTCTTTTGCTGGGAACCTTGCCGCCTTTCCTCTCCCTGCCCCTCCCAGCCCGTGGGCCACCTGCTCTCTTCCACGCCTTCCTTTCTCCTCTGCTTGTGCAGCGGAAGGTTCTGCCAGCAGGGGAGTTAGTGAGCAGCCAGTGGAGGGTGTGCCCAGCCTTCCTGCTGCAGACCCGCCCCCAAGTCAACACGGACTTCCCTCCCTGCGCGCCAGAACTTTGCGTTGTTCTTAGTGGCATCTGGGGTCGAGGAGGGCGACTGTCAGCCAGTTGGGGGATGTTTTCTTCTTGGTC
CTGTGATGTAAATTGTTCTGGGTTAAAGGAAAAATCGACAGGATTTTCTCTAAAATGATTGAAAAATCTCTGGATGCTGCAGGTCAGGCCAGTAGACAGCAGGGGGCATGAGAGACATTTCTCCCGTTCTCAGTCCTGTCCCCGAGCTTGTGAAGGCAGCGCACACTTGCTTCCAATGCGATCCTTGCAGCTTTTCCACCCATGATATCTGTATTTGTTTTTTCAAATTTTATGTATTTTTCTATCACGA
GGCCCCTCCCCACCATGCACTCGTTCCCTCTTTTTCTCTGAGGACTCATGACATGTCACGAAAATGCAGCTCCCAGCCTGCAAGGAGCTGTGGGCCGGCACACCACCTGCGCCAGGGGCGCGCCCCCTGGAGGGCTGACGCTGCCATGGCTGCCATTTGAGGCCGGATCTCGCTGTGTCCTGTGCAGTGTAGGGTGTTGGGCTGCGTCCCTCGCCCCCACCCATTAGATAGATGCCAGGAACACACCTCCCACCCCCCAGCTGCGACAAAATTGTTTCTA
AATAGTCACTGGAGCAAGCAAAACAAAGCAAACCAATCCTTCAGCTGGAAGGATTTAGAAGTCACGCAAATGTGTTTTGCGAGTCTGAGTGAAACAGGGAGTCAAGGCCATCTCCACCCACCAGGGGGCAGTAGGTGCTTGCAACTAGAAGCAGTGATGAGGCCTCAGCAGCCACCAGCAGGTGGGGTGGGTGGGAGCCTCCCTTACCGCTGATGTCCTTCTCCACCCAAGTGAAAGTGACGCCTCCTTCTTTGCTGCTTTCACTGAATCTTAGCAGGAAGGTGCCTGGAGGCTTAG
TTCCGGTCAATCTTCAGAGTCACACAGTCAGACCTGCCCACTGAGCTGTGAACCCTGTGCTTGCGAATTTCTCCAATGAGGAAGCCAACAACACGTACCTGGCTTGGCCCCCTGGCGGCCTCTGACCCCACCGGTGCCTCTCTCCTCGGAACACTGCCCTCCTCTGGCATCTGCAGCGGCTCACTGGCCTGCTTTCCTCCCGCCTTCGACTGTGCCTCCTTGGCTTCATGCTCTGACCACCGCTTCAGGGTTGCTGTGCTCCAAGCTTGCCTTGCACACATGGCTCTCTTGCTCCTGTCACTCCTGCCCTGTCCTC
TCTCTCCATTAGGAAGCAGCCTCTGCTCTGGACCTATCCCCCAACCCTGCCCACATCTCCAAGAGTTTGTGGGCCCCAGTGAATCCCTCCAACCTGGATTCCATGTGGCCACTGCCCCCTGGTGGCTGAAGTGATGCATGACTAAGGACGAAGGGACACCTCCAAGTCCAGGCCCAGCATGCCCTTCCAGAGGCCAGTCCAAGGCACTCCCACTACTGCCCCCCAAGACACACCCTTGTCCCTGACAGTCTCCTCCTTGCTAAATCCTACAAGCACTTT
CCGCAACAGGAACAGTCTCTGTCTGGGAACTGCGGTTGCCTAAGGCTCGGTTTGCTCTTCAGCACTCCGGTCCCCCAACACCGCGTCAGGCGGCGCCCAGCCTCCCGGGGACTCGCAGACGCTCACTCCCCAGACCACAGCGACACCTGCCGAGGCCCCGCGGAACCGCGCTGCACAGCAACCCAGCGCGGCGGGGGGAGTGGCCTGGGGCCATTCTCCGGCCCCCACCCCCCGCCCGTGACCACCGTGCGCTGCCAGAGGGGAGGCTGCGGGAATGGCCAGCGAGGTCTCGCAGGGGGACTGGTTGTCTTTTAGGAAA
GGTTGTGGACCCAGGGATAACCATGAGCTCAGCAGCTTTCTCTGGGGGCCGGCCATTCAGGGCGCCTTCTCTGCCTGGCAGAGTCTGCCCTGCTAAGAGCTGGGACTGCTTTTCGAGCCTTGGTGCGGCTGCCTGCAGGGCTGGGACCCCTTGTGGCCAGCGGTGGTAATAGCAGCATTCCTGAGCCACAGTCAGGATCCACGGACAGCTGAGCTTCAGGAAAACCTAAAAAGGGAGCCGCCTGTGACCTTGAACTGAGACTCGTAGTTGAACCCCATAAAATAGTCCTGA
CTTTGAATGATGTGTCTTTCTCACTACAGTTTCTCCTGCTTCTCTTCCCTTTGCCCCCTCACAGTCCTCTCTGCCGCTCACAATGGGATGTGTGCCTGGGGAGGGAGGGCCGGGCACGGCTTGTGCACCACACAACCTGCCTTCAGGTGGCGCTTCACACCTAGGAACGCACTGTGTCTCTGCTGGCCCTTGAAAGGGTTTGGCATGGTAGTTTGCTTCCTGGGCCCAGGAAGGAGAAGACTGTAAGCCTGAGCATTGTTGGTGAGTTTGTACTGGACTCA
CACCTGGAGGAAGGACATGTGCTCCTGGAACTGGGGAGAGAGACAGCTCCGCACACACCTTCCCCACAATATGAGCTGTGGGCCACTCAGGTTGGCCTCATCCCACCACAGGCTGAAGCTGAGTGTCTGTGGGAGGCGGCTGCCCTCTGCTGACTGCAAAGGCAAACCACATGCAGATGGCCTGGGCCTGCCAGCGATGGATCCTGGGGATCCGGGGAACCCTGAGATTGGGTGGCCGCCCAAGGAAGGGGACAGAGGAGAGGGTGTGTGCCTGGTCCAGCAAACCCACCCTCTGCACCCACTTCAACA
AGCAGGCGGGCACCCAGACAGGGCATCCTCTTCCGCTCACTGGCCCTGAAAGGGCCTCTGCCATCAGCCTGTGCCGCTGTCCGGGAGCCCCTGGGCCGGCCACGCAGTGGGGGAACCCGCTTCACAGCGACACCGTGCGGCGGCAGGAGGAACCGCTGCAGGAGACAATGCGATCTGGGTCCTGACCCAGCGCAGAGGCAGTGTCTGCCCCTTGCAATGCTTGGATTTCCTTCCTCAAAAGGCAGCCTTCGATGATCTGAAATTCAAGTTCCAGCAGGCATCCTGTACTGTATCT
TCTGGGCCGTCCCTTCCAGCGTGTCGGGCGTTGTGTCCAGCACTGGGGACCGCCCACAGGCGTGACTTGAGCCCTGTTTCCAGCCTCTGCGCGGGGTTGCCCAGACGCCCCTCCAGGGCGTGACGCCACTGCCCCCTGGTGGCCGCGGCTGCCCAGACGCCCTCTCCTCGCAGACCCAGCACCGCCAGCACTTGGGAACCAGCTTTATTTCTGATTTTTTTTTTTTGTCAGAGTATAAAAAAGTGAGTGCAGCAAAACAAGGAAGACGAGACAGGCGT
TGCGTGCACACCCTTGTCTTTGCTGGGGCTCCCAAGCTGGAAGCTCCCGCTGCCTTAGCTGCTTCCTTCTGGAAATCAATCTACTTCCCCTTCCAAAACATCTGAAGGAGGGGGACAGTGCCCTCTAGTGGGAACGCATGGGCAGCTGCAGCTTCCTCAGCCCAAGCCTCAGCCCCACTCCACCCAAGTCTGGAAGTCCTCTCTGAAGCACTTCCTGGGGAATGCAAAGGAGGAGGCCCCTGCCCTCTGAGAGCTCAAGATCTGGCAGGCAG
TTTGATTTCCTCCCGTGTGTGTCACCCATGAGGTGGCCGTGCCCCTGGCCTGTTTACAGCTGTGCGCAAGCTCCTCGCGACCCGAAAGCGAGACCTTTGTCTGCGGCAGCTCCGCGCCGGGCTGGGCGGCCGCACGGGAGGGCACAGCGCCACCTGCTGGTGCTGCCGCCAGAGCGCGCCAAGCTGAGGAGCAGGCGGGCTCCGCTCACGCCCCCACACCCCCTGGCTGGGGGCTGGGTTCCTGCGATGTCTTCCGACTCCCCGCTGCTCCCCTAGTCCCCGTAGGCACGCGGGTACCCGGCCTTTGGGAGGGGGATCATTCCCAATACTCCT
GGCGAAGGGGTCTTGGTGTGGCCCCCACTGCCTCCCGGGCTCAGTGGCGGGTGTGTGGCCAGCCCTAGCATCCTGCCAGCCTTCCCAGCCACTGCCTCAGCCCCGGCTGCAGGAAGATGTTTTGCTGCCACCTTGTGGGCAAGAAGGGCCTGACTGTTTGGGAGGGCCACGGTGGTTCTGGGACCACACCTGGCTGCTGGTGGTTCTGCTCCACACCCTGCGGAGCTGGCCACAAGCTCCGGCTTTCAGGAGAAGGCTTATCCATCCTCCCTCATCTCCTCGAAAGAAAT
CGATCCCAAAAGCGCCCTGTTACAGTGTGGGCTCTCTGCCCAGGGAATCCAGGGGGCTTGTGACCTTGGAGGGGAAAATACACGACCCTCATCCTCAGTCCTCCCGGAGTCTGGCGCCCCCTGCAGCAAGGAGGAACCAGGCAGCACGCCGCCTCCACCTCGCGGTAAGAGCACTGCGGACTTCACCGCAAGACTGGCCCCACCTGATCCTGAATTTCGCTGTTTGATGCGTTAATAAAGAAGCACATCAAGTTCTCTACCACGAATTG
GGGGGCCCTAGGGAAGTTTCCGGAGCCCACAAGTGTCAGTGATTAACACTGGCCTTCCCCTCGCTCGCAGCAACGCCACCACGCCCTCCCTCCACGCGCCATCGCAGAGATGAGGAGTGGCCTCGACCTGCCTGTGACTCGTCTTGGGCCAGTAGGGGACGCCCTGGCCTCACCAGACGAGCGCAGCCATGGGCGACCGCCTCAGCCACTCCCAGATCTTGCCCTGTCGTTTACCTTAGATCAACCCTAAGAATATCCAAGATCGTGGTCATTATTTTTCAAAATTACTTCTGTG
GCCCTAACATTCAGCTTTCAGCCTGTCTGCTCAATAGATGCTTGTTTCTAGGGGGTCGGCTGCAAAGCATGGCTCAGCTTTAGTGTCCACAGGAGGGCCTCTGCCGGGAATGCGATGATCAATGCCAGTAACTAACATGTGATGGCGCCACAGAGTGCGTCCTCACACCCATCCTGTCTCGGCTGATCTTCACTGCAGCCTCGCAAGGTCAGCAGAGGACACTCTTGCTTCCTCTCTGCTCCAGAAGAAACCCATGGCACTAGGCTAACTTGTCCAGTAGCATCCGGCTCCTAAGAATG
CCCGGCCCGGGCCTTGCCCAAGGCACGAGAGTAAATGCACCTTCCGCGTGCCTCGGCGCACCTGGGCTCACCTGTCCCCTCCCGCAGTGCCTGCAGACAGGGAGGGAGCGCGGCTGGGCCAGAAGGCTGATCACCGCCTGCCCCCTGCTGGCCAGTGTCAGTATTGAGCCCGCTGCCGCTCGACCAGAACGTCCCAGGGATGGAATGAAGGTGCGGGCATTTATGGAGCGCCTGCTGTTTGTCAGGCGAGGTACTGATAAGCGCTGGAGTGTAAGGATGTACGTGACCTGCTCTCAG
CTGCGGCAGACTTGCCTGGCCAGTGGAGCATCTGGACAAGAGAGGTCTGCTCCCCCTCCCCTCCCTCCACCCCTCCCTCGCTGGCCCAGGAGGCGGCAGAGCCTGTGCTTGCCTGGGCCCTGGCGTGAGCCAACAGCGCCACCATCAGCTGCCAGCCGGGAAGTCCTCCCACTCCACCAAGAGCCATGCGCTGAACAGAGACTGAGACGGGACAGGTGGCCCCTGCCTCTGGGAACCACAGGCCTAACAAAGGGCACCTTCTGGAGCATGCCACAGGGCTCGGCAGGAGCCTAGAAGCTTCC
CTTCTTGCCCAGCCAAGAATCCCACTTCCTGCTCCAGAGGTACTGCCTACCTTCCTTCCCCTTTCCTCGGCCTTCTCCGAGAGAACTAAAGCTCTGTCCGTGGGCTCCAGGCAGACGGCTGCAGTGTGGCCTCTCACCCCCTCTGCAGGCAGGACGCTGCGCTGCAGCTCTCTGGGCCCTCTCCTCATCTCTTCAGAAGCATTTACCACCTGCCAGGCCCAGGGGATGGAGACAGGCAAGAGATCCCCCTTTTCCCTCTGGGAGCTCACGGTGCAAGGGCTGAGCCTGACACGAA
TGAGGAGGTTGCACTAGATGACCTAGAAATTCCCTTCCAGCTTTAAATTCCCTCTTGTGTCACTTGCTGGACTTGTTCTACTGGACCTGGCGCTCCCCTGCTCCTCCCTTAGCTGCTACGTCCGCATCCCGCACCAGAGGGCGCCACAGGCTGGCCCGGGGCAGCGTGCGGTGGGCGGAGAGGCAGAATTAGGGGAGTCTCCAGGAGGCGTGGTGATTGGCCGCCGCCGGGCGGAAGGGGGCGTGGGGAGGGAAAGGCCGAGCAGCGCGGTGACGTCTCGCTGGCGGGGGCGGGGCCGGGC
GGCCAGGACCCACCTCTTCCAAGCACCCAGGAGAAGGAGGGGAGGCCAGGGAAGCAGGGCCGGGCCAGGCTGCAGCCCAGGCCCGGAAGAGCCTGCAACCCCGGCGGGCATGGGCTCCACGGCCCCACCTGCAGGCCAGGGAGGGCAGCGCAGCCCAACAGCCGCAGTCGTCGTTAAGGGAGAGTTGATTGTCACGTGATACCGCAACGGCCAAAGTCAGCAAGGCAGGGACTGGAGGCCCAAGCCCGGTGCCAGCCTCCCCTGCAGCCTCTCTCACCCACCCACCCAGAGAGGGCGAGCT
TTAAGAGATGTCAGCAAAACGAGGTGGGAGGAAAGGATCAGGCGCCCCACCCCACACTAAGTTGGGCACATTGCTGGGAGGTCAAGTCACTGGGAATGGTGCAAAGGCTCTAATTCTGGCTGCTCGTGGGCTGCTTGTGGGGCCGTGCCTGCCACCTGCCGGTGCTTCCTGGTACTGCTACCCATGGAGCAGGGGCCTGCCCACCAGCTCTGGCCTGGAAATGAAGGGCCTAGACACAAAGATCTTCCAGCAGGATCTGAAAACAATAATTTAAGGAGAATAACATGGGAAGTAAA
TCCACTGGCACAGAAGCACGGGCCTACAGCTGGGGCTGAGCACTTAGGCCTGTCCTGATATGCGGACACTCAGTCTCCCAGGCTGTGGCCACCGGGTCACAGAGAGCCCGCCCTTCCTCAGGCAGGGCACAGGCAAGGCGGCTGTGAGGGCCGCCACTGGAGGGCGTGCTGGTCCCACTCCAGCCACCCCAACGCAAGGGAGGCTTTCATTACTGAAGAAGTGGGAAGGAGGCGAGCCCGTGTCTGGCCTCTCGCAGGAGCCCCCAGCCCCAAAGCAGGGCTGGCGTGTGAG
TCTCTGTGCGTCCCTGTGTTCCCCGCTGTCTCCCCCTCCGCCTCTCCCTGCATTCTTGTTGCTTCTGGGCTCTCCCTGGGACCTTATGTGCATTCGCCTTTCCCCAACGTGTCCCTTCTCCCCTCCTCCTCATCCTCCGGGCGGCGTGCGCCTCCTGCCTCTCCCCGGCCGGCCACACGGTGGCGCTGTGTCCCGCTCGCCCGCCCGCCCGCCGCTCGCCCGCAGCCTGCAAGCGCAAGGAACAGGAGCAGCAGAAGGAGCGCGCCCTGCAGCCCAAGAAGCAGCGCCTGGTGTTCACCGACCTGCAGCGACGCACGCTGATCGCCATCTTCAAGGAGAACAAGCGGCCGTCCAAGGAGATGCAGGTCACCATCTCGCAG
TTGGGCAGGGCTGGCTCTCCCGGTCAGCACAGAGCGCTGCCCAGGTGATTGTACCTGCTTAGACCCCACTCCACCCCCAGGCACCTGCGGTGGAGGGACCTGCGGTGGAGGGCGCGACCTTGGCTTCCTGGCCGTCCCTCTGCCCTGGTGATCTGGCCAGCAGAGGGCAGCAGAGCTGTGTCCTTGTCAGGTCAGCCCAGGTGTGGGACAGTCCCGGGATAGAGACGCAGGCTCTCCCTCCTGCCTTGCACAGCGGAGACTTGGGAAGTCCCAGCTCCTCATCAGACAGTACAGACT
AGGAATAGCTGATACAGGGACTAGTCACTACTAGAGGTGAGACAGAGTACCCAAGAAAGGAATAAGCTTGAAAGAGCTTGCCCCACCCTCAAGGCTGACATTCGGCCTTGTTGGAGAGGGTGCAGCTGTGGCCACTGGAGGGCGGAGCAGCTCGCTGAGGTGTTGCAAGCTGGGGCTGGCAAGCTGGAAGCCACTCAGATTCACCAGGAATACACCTGCAGGGATGCCATTAAACCTGCTGGGACTCCAGCTGGAACACCAGCAAAACTCA
TAGACAAAGTTCCACTGAAGGGAGGTGGTACTCTCAGGGCCAGGCTACAGGCCCAGAGCCCTGGCAGCCTGAGCAGAACTCCAGCATCACTGGATGCCAGTGGGACTGGGATCTCCAGGTAGTCACGGATGATTCCCCACAGGGCCACCAGGGGGCAGCAGACACCCAGGCTGAGGCAAGGTGGCCCCGCCTCCTAGGAGCAGGGAAGGAGCTCTTCAGAATCCTCAGCAGGGGCTGCTCCTGTCCCCAGGGGAGGCCCCTGGGGTCACCGGTACCTCTACAGAAACCAACGACTTT
TATCAGCTTGGAGCTTTCTGAGGACTCTTAGGAATTGTTCATTCAGTTTTCCACCCCCAGCAGATCTGCCTTCTAAAAGTCCTGCTTCCTCTTGGTGCTAGCGTCCCCTCTGGCATAACATGCAATCACAGGTGGGCCACGCAGCAAGCAGCGAGTGTGTGCTAATCATGTCCCCTAGTGGGAATTTAATTGTTCTGTACTGAGAGAGAGATTGCAGCAAGACTTTAGACACCATTTCCTGGCAAATAAT
ACCAGGTGATCCACCCGCCTTAGCCTCGCATAGTTGCAGGTGCTATTCTGAGCTCAGGGCTCTGGCAGCTACAAGCCCAAGATGCGGTCTCCAACATGTGGCCATTCAATGTCATGGCGCCCTCTACTGGTCCTGGGAAGCGCAGCTCTGCCAGTAGCTCCAGCAGGGCACAGCTGTTAAGTCGTGATGTTCTACAGGTGACCAAAGGGCAATCTCTGGACTCCTTAGCCGCTAGGTCCTCTCTGTAGCAGGACCCAGGAGAAGGCAGG
GGCAAGAAAAGGCTTTTTAGAAAGTGTGCTTGTGATCAGCCCATCATCTCTAGGTTCTCCATTCACCTTTCCATCCCTGCCCTGCCATCAACGATGGCTCCGCCTTTCTCCTCTGTAGGGAGCATGCAGTTAAGCCTTGCCAGCAGAGGGCGCTAGAGGGCCATCGCAGGAGGAAGGAGGCTTCTGGTTGCATTTGTTTTTTTGTTTGTTTGTTTGTTTCTTTTCTTTTTTTGAGACAGAGTCTCACTCTGTCGCCCAGGCTGGAGTGC
AGCAGAGAGGACCCCAGGCTCCCATTCCTTGGGCTGGTGCAAGGCTCTGGTCTGTGTCCCCTGGGGAGCCTCCCAGCACAGGCAGCCCCTGCGTAGCAACTGGACCTGGACAAGGACCCAGCGCCCTCTGGTGGCCGAGACTCCTGAGGCTCCAGGCCAGGCCTCTAGCGTCCTGGTGGTTTCCAAGGACTTTCTTTCCCACAGTCCCCTTGGAATATCACAGAAATCCCTAGGAAACAAAGCAGCTCAGATTTGTAATGAAGGA
ACTACCTTTAGTTATATGCTGTTTCCTACGAATATGATATGTTCTCAAAATAAATTCAGAGTAGGATCCATTCTGTTTTACAAGAGATCGAGGAGCGACACTGGCAGCTGGGTGCCCTCTGCTGGCCAGTCTGGGAAGTGGCTGGCTGGGAAGGCAGCGCTCAGACTTCCCTAAACTTCACAGAGGGCGTGAATGGTCCAGCTCTTTTCATAAAGACTCCCCTTAAGAAGCATATTCAAGATTTTTCAACCACATAATT
TCTGCGATTTTTTTCAAAGCCCCGTAGAGGAATTCCTTCCAGCCCAGGGCCAGGTTTAGAAACCAGGACCCTCGCCCTTTGACACAGCTCTCTAGGCTCTTTGGTGGGTGCTCTCTGCTGCCGCCTTGTGGGCACTGCACTGGCCCAGGGTAACCTCCTCCCCACCCCAGCCAGGGATTCCAAGAGCTGGGGCTGGATCTCACCTCTGAACACCTTCTGGTCAACCCTCACCTTTCCCTTAGGTTTTTGGGAAATTCCTCCCAAAGGGGATTG
GACTTGGGGGTGGGTGGGCTCCAGCTGTGAGTTAGAGCTATCATTCCGTTTCCAGAGCCGGAAGCGGGAGCTCCGAGAGGTGATGCTCCTCGTTCAAGGACTGCCAGGGTTGCAGCGCCTCCCTAGCCCATAGCGCCCCCTCGTGGTGGAGGCGGGCACGTGCCGGGCACAGCGGCTGCGGAGACAGCGGGTCCGGCCTCGGGACCCCTCCCGTAGGGTAGGGAGGCAGCCAATGAGCAGAAATAAATGCAGAATCACAAACTGCGCCGGTGAAATGAAAAGACAGCCATGTGTGCCA
AGTGGGAGAAGGGACGATGGCGACGAGCAAAACGGCACGGCTGAATAATACCTGTGACCACGGGAGCTCCTGCCCCTGATGCTATCCTGACCCTCCCCATCCCACCCAGCTGCAAAGCAGTTGTTGCTCTGCCACCTGCTGCCAGCATGCGGGTGGGAATGCGTGTGCAGCTCAAGGGTGGCATCGTGTGGTCATAGTGGGGTAGTGCACCTCACAGCTTCCAAAGAGCTTCATTCTGCGGAGTCACTCAAGGAATTTTGAGTCTATGTGCCAGACTCTGTTCTAGGACTGCAAGATCTTTCCTAACAGAATCAGAGT
TGGACTCCACCGCCTCCTGCACCCGGAGCTGCTGCAGCTCAGCCATGGCGACCCCGCGCTGCCCCGCGGCGCTCCGCGCCGGCGCCCATATGGAATCGGCGTACGGGCCCGCCCCCTCACCGCCCTTCGCCGCCCTTCGCCGCCTGCCCTTCCAGGGCCCACGCCCCCCCCTGGCGGCCGAACGGAGCCACTGCATGCTGGTGTCCGCGAGCCCACCGCCCTCCTCCCGCTTGGGAACCGGTCACTGGGACACCTGCCCTGCGGCTGCTGCCTGCCTTTCCTCCTCCCTCCCATGTCCCTCCCTTTACATTCTTTAAAATTATTTA
AGAAAGAAAGAAAGAAAGAAAGAAAGAAAGAAAGAAAGAAAGAAAGAAAGAAAGAAAGAAAAAAAAAAACGCAGGTGGAAAATCGGGAGGACGCAGCTGACCTGAGCAGCGCCATCCAGTGGCTGGACCTGACCACAGCACATGGCAGCCTTGGGAACAGCCTGCAGTCTCTGGTGTCACCAAAACAGATCACACTTGGGGCCACCAAACAAACCTTAAATTTAAACGAATAGAAAGCATACACAGTATGCTCCCAAACC
TCACAATGGAGAGCATAGATACATTGAATGTGGTGTCAAAACGTGATATCTTGATCATCGCTGAGACCTCACACAGAAAGTCGTCCACCTTGTTACCGCCTAGTGGCAGCTGGACGGCAAGGGATGACTGAAGTAGAGTTGGCCAAACTGCTTAGCCATGCCATGGCCACTAGGAGGACACAGAGTTGCTGATGCATGATAGCTGGGTACCTCAAGTGTTTGCAGATGGCAATGTAAGGATCCAAAGACGTCACAGCTAAAATGATGCATTTGGTGCTCCCC
CCTTCTCCCGGGCCTCACGGCGGTGTCTACGCCGGGCTCGCTGGAACCTTCCAGGGCTCGGTGATTCGGGGCTGCGGTGGGAGGGCCCTGAGTTCTTAGACCCGCGTGCAGATCCGGCCGCGACACAGGCGAGACCCCTGCCGGCGAGGCGCGGAACTGCAGGCACGCCGCGGCAGGGAGGGCCGCAGAGCGGGAGGGGCCTGGGGCGCCCCCAGCAAAGAAGCTGGGGTGGGGGGCTGGCCACCCATCAGGTCATCAGGAGCCAAGTCCTCTTCCACACTTCTTTCACCACTGTCTT
CGCGCGGCCAAGATTGGCCGGAAGGTTTTTACTTGGAAACTGGAGGATGAGCCATGACATCCCTCTCTCCACCTCAAAGCTCGTCCTGGGCATCCACCTCCAGGGAGCAGAAGCAGCGCAGCAGCGCCACCTGGTGGTCGATGCGCTTCCTTTGCAGATCACGCACAGCCCTGAGATCCACCTCTCCTTCCTACGCACCACGCATTTCTTCACTGGACACCAGCCTGCGTCAATCTTCCTGTAAAGCAAAAGAAGCGTGAGGTTGGTGGGGGAGGAATGGTGTTATCTCCACCTTTGGCG
GAGTAGTTCAAGGTCCCCAGTGCAGCAGGTCCTACTCATTTCAGAAGGGAACTCTGCAGAAACTATGCCCATCTGGGCAGAGCCCCCACTCCACTGGCCTGAGAGCCACGAATCCGGCGCGCGTCCTCCCCACCTTGCCCGCCAGGGGGCGGCAAGTCCCTGATCCGGGGTCGCCTGCTGCAGAGCTGGTGGGAGATGGTTGAGGGGCGTGGGTGGGTCAGCGTTCCTTGGGGACCCGTGAAGCCTGGGCTTAGGGCTCACAGCGTGGGTCCCCAGCACAGACAGGAGGCGGACAGCTTCCCGTGAACTGCAGGG
GCAAAGCCCAGGCAGGGAAGGGCCGGAGGGCAGGCAACTCACGGGTTTACCAGGTCGGCCCACGCCTTCGGGGCCCTGCTCTCCTTTGGGGCCGGGCTGCCCAGGCCGTCCTGCCATGTCTGTCACTGTCCCCTGCAGGCTGGGGCAGGCAGTGCAGCCATCACCCTGGTCAGAGATGGGTACAGCCAGGAGCCCATGAGCCGGGGCTGGCACCCAGGCCAGGACGCCCTGCACCCCTCTGAACACTCTGCCCCTTGAATGCTCCCACGTCAGCCTGGGAA
ACCGTTTTGCCCCGATCCCCGTCTTCTGGCACTTGGGAACCTGGATCTGGTGGATTCAGCACTTGCATGGCTCAGGCAGTGATGAGGGAATTAAAGGCAGGGACCCACCCCTTCTTCCTGAGCAAGGGTCCCCTCTTCAGGCCACGGCCCAAAGGTGCATCACACTAGCCTTGTCGCCTCCTCTCACTGTCCCTGGGGCACTGGCTACCCTCACACTGCGGAGACACAGATACCCAGCAGTTGTCTCTGACCTCATCCCACCCAAGCTACTCTCTGGCCTTGCGTAGCCCCCGCCCACCCT
GAAAAATTGAGACGGCAGCATAGAAACTGACCAGATTGAAGAAAAGTCAGAGTGACTATTTGGATGAAAGTTTCAGCCATCGCTGGCGAACCCAGAGCTTCTGAACCAGCCTGGAGCGCCACCTAGTGGCCGTAGGCGGGGCTAGCCCCGTTCCCTGGCGAAGCTTTGTGATGGCCCAGTTGGGCGATGCTGTGGGTCTCAGTGTGCCCATTCTTTGGGAGCCCTGACGTGGTTCCATGTGGGGCTGCGCCAGGGGACAGGAGGCACAGGCCCACTCTCCACAGTGTGAAGGACCCAGG
CAGGCTATGCTTGGTGCACTGACAATTTTAGTGTGGTCTTGTGGTGAGAGATCAAGAAGTTCCGACTCATCTTTCCACCATCAAAGCTGCATTAGACCACATGGCCACCTGGCTCCAGGCCTCTGCTGCCTCTCCTGGCCAAGTGCAGTACTGCGCACACCTTGACCAGGTGACTGGAAGCTGTTGGTCCAGCTCAGCTGCAGGAACTTTGAAGAAGAGAACTAAGGTGATAAAGCCAAGATAAACTTTCATTTTGTTTTGGAAAGAGAA
TAATCTCTTTTTATCCACGAAGACTAAAGCTCTGTACTCGACCCCGCGAGCGGCTCTCGCCTTCCGGGGCTGGAACCCGACTCAGATGTGAAGCGGCACTGAGCCGCTGCGCAGGTTCGTGCCCAGCGCCCCCTGTTGGACACAGTAGGAGCTGCGCAGCGCCAGTCCCAGAAATCGCTGGAATCCTGCTCTGGGGTTAGAGAAAACTCTTTTATTGCCCTCCAAAAAAGAAACGGGATGCGAAAACAAATTTTTATATCCTTGAAA
GACTCGCTGCCCCGGGACCGCTGGGGTGGTGTGCGTCAGGGGCTCCCTCACACCGTCCTTGAACAGTACCGTGGACCACAAAAGAGCAAGGCTGTCCTAAGGAAAGACTTTGCCTCTTCGCCGGCCTCCCTTTGGGCCGTCAGGGTGGCAGCGCCACCCCGTGGCTGAATGTGGTGGTGTACCACGCTTCACGCAATCTCCTTGCCCAGTGCGTATCAGGTTCTACCCCAGGGCGGCCACCACCTGCACACCAGCGTGCCTACCAGTGAGTCATCGCTTAGGGCCCTGAACTGACCTAGAGGCGGGGCTGGACTCCGGCGTCCGGTAACTCCGCCCGGCTGCTGGGGCCTACGTTTGGCATTGAGCCGTGGGGAACTAGACCTGTTCAATAGCGACAGCTAGTGGTCACCCTCAAAAACAAGGTGCTCTGAACCTCGCGGGGAAAGCGCTGTCAAGATATGGGAAAATCAGGACAGATGATTGGCCTTGAGTGGAAGCTGGCACATTTTCGAAGCCACTCTTGGGTAAAATGGT
TGCCACGGGTGGGGGCATGGGGCCCACAATGGCAACATCTCACCACTGGTTCTCCAGGAGCCCAGCTGCCTGGTAGCTCTCAGCTGTTGCAGATGCAACCCAGCTTCCCATTCGGGAGGCGCCCTCCAGCGCCACCTGCTGGAGCACCCACAGCACCAGCAGACGTGTCAGGCTTGCACCCGGTGCTGTGCGCTTGTCCCTTCCCAGGTGGGGGTGTCAGGTTGGGGAGGAGGACCCTGCCTAGGGCAGTAGGAATTGGGCATCTCCTTGAGCTTCCGGTCTGGGCTGTTTG
GGGCCTGCTGGGGGTAGGACTCCTCTCCCCTTATCCAGTACAGCCTTCAAAAGGACACTGACATTCCCTTCCCCTGTCCCCAAGGCCCACATTGGTCCTTGCCCCTGCTGTAACTAACCACTCCCTTTTCCTCCCCCATCTCCCTCTAGCGGCGAAACACGGCCCCAGTCAGGCGCATAGAGCACCTGGTAAGGTGATGCTGGAGCAGGAGGGGGAAGCAGGTAGCTTTGGGAGTAAGGATCTAGATTTCCTGAAGACAAAAAGGGCATGGCTCTGGAGTGGGCAGTCTAGA
CAGTTCTCAACACGGGCCTCCTGCTCGGAGGTGATGTGATTCAGACCGCGGCTCCAGGGTCTCGAAAATTTCCGCGTAACCAGGAACCGCAGGTCGAAGGCCAGTACCGCATCCAACACCGCCATCTGCTGGTGAGCGGGAAACATGACGCCTCGGGGCCAAATGGGAAGAGCACGTTCAGGATATTGGATTAGAGAAATATCAAACTACTTTAAATTCCATCACAGCTGTCAAAACCAAACTGGGGATGTAAAGAATTTTT
GACCCTCACCTTGAGCCCACGTGTTCCCTGCCGCTGGGGTTCAGCAAATGGCAGCGCTTTCATCAAGGTAGAAAAGAAAAACAACAAAAAAGTCAGAGCACCTCACCTGTGCCACCTGGTGGCGGGATCTGTCCGCACTGCAGCCCAGCAGCTTGCCTCCCGCCACCCACCGCCCCAGGAGGCTAACCCTGCCTGGTGGCTCTGGGACTGGGTGTGAGGAAGGCTCCTGAGGCCTGTCTGGCCTCCAGGATCTGGGTGAAGCCAGA
CGAGCCTGAGAGCATCAGATGCTTTGGGTGTGTGTTGAGAGCTCACCAGCCCTGTGTGTGCCGGGTCTCTGGAGTCTGCTAGTCTCGGCTAACATGTCTGATACTCCAGCAGCCGCACAGCACCCTCTCCTGGACGGCATGGGCTTGGCAAGTGCAGAGCTGTCCACTCACCCTACTTCTGTGCAGGAACCATTTTCTGAGTCTGTGATTTGGAGGCAAATCTTGCCTTTGACCATCATGATGGTTCCTATTGGCCTATGACTCCCTGG
TAGGGATTGAAGGAAATAATGGGGAGAAGGCATTTATCCAATGCCCGGCATAGACTCTCGCAGTAACTCCCAGTTGCTCAGGCTAGTCGGGGAGGGTGGGACTGCGGCTCTAGCAGAGCCATGGCGCCACCTTGCGGTTCTGTCGGCCAGGACAGTCGGTTAATCAGATTCAAATCCAGTGACCCTTTTTCAAGCGCCTGTGAGTAGGCCTGTGCTGGGTTGAACTCATTATTATTTAAACATGTAAACTGTGT
CTTTCTTTCTTTTTTTTTTAATTGACTAGTCTTCTTCAGCAGCTGTTTCAAAGGAAGGGAGGGAGGAAAGTAGGAAGGAGGGGGTGCAGGCAGCCTGGCCGAATTGGTCCATTCTGTTCCTGGTGCGGTTCCTCCTCTAGCCACATGATGGCGGCATGAGCATTGCCGTACTTCTGCGCTCTCAAGTCTAGCGCTTTAAATCCCCAGTTTTAAAGCCAGGGGCGCCGGGGTGTGTTTGTGTTTGTGCCTGCAAGTCAAGGCCATGCCCAGACTTAGCACTCTCAGCTGCTCTGTAATGCAA
ATGACAGATTTCCTGCCATCACCAACCCCTATCCAAACCTGCTCTTAAGTAGAAGCGTCAAGTACAGATCTGGTTCTTCTGTTGCCGGTGATCAGATGTCCTGCAGAGCTGGGCCGAGGGCGCCCCCTGCCGCCAGTCAGCAGTCCAGCTCTGGGCAGCCTGTGCGGCTGAGGGCAGCAGTGGCTCAAGCTCCCTGGTAGGTACTCAGAGAAATGAGACGAGGGCGCAGGAAAATCAGCCCAAGAAGTGAACCCGGAACCTGGTCCTGCGTCTC
ATCTGTAACGTTGCCCTCACCACCCAGAGGCGAGGAGGAGAGCCCCCCATCCCTCCCGTCCCTTCCCAGCTCCCGGCAGCCACTAGGCTTTCCCCTTCCCCGTCCTAAGGGACCTCCCGGGCTCTGCTCTCTCTGGGCAGGTTCAGGGCTTTGCAAGCGCTGCTGCTGCCACCATCAGGCTGACTGAGGCACTGCAGCCTTCACCTGGCGTCAGGGCCCAAAATAGTGCCCCAGCTCTTGGTGCGGCTTCAGAAGAACAGCTCCTCTCTGCCTCCGCAGTTGCCCCTCACTCAGGTGCAGCTTCCTATGTAAGAAAAAGGCTTC
TTCCAGCTGTCTACATTTGCTTTCTTCAACTTTGAAAACAGGCAAGCTAAAGTGACCTAGGATGGCCCTTACCTGTCTGTGATGCCGCAGGAGTCTATCTGGAGGTCCCTGAAACTCCCCAGCGCCCCCTGCTGTACTAAGATGGGATCCACCGCTTTGTCACCAATGGTGATGAGCCTTAGGCAGCCCTGAAACCCTCCCAGGGGGCTTTTACATCCAGAGCCAGAGCTGTTGCCCAGGCAGCCTGAATATGAAGACAAAAATAGGACAAAAGCAACAACT
CAACACAACGCGTCACTCCGGCTTCCACTGCTGCTGCGGAGAGTCAGGTTCTCCGGCAAGGCCCCGCGCGCCCGCCCCCGCGCGCCCGCTTCTCTGTCCAGGGAACGCCTTTCTGCGGCCGGAGGCGGCTACGAGGGGGCGCTGCGAAAGCGGATTTCCAGGCACGCCTGGCGCCACTAAGCGGCGCTGAGACGGCGCTGCCTCCTGACTGCCGGTTGGAGGCTACAGGGGCTCTGGGGCAAGGGCCGCTTTTAGGAGTTTGCTGGTCACGAGGGGGGACGCGACCTCGTCCAAGATCTGTCTGCAAGGGACCCTTCCCAGCC
CGGGAGGTAGCCCCGCACTCTAAGCATCCGGCTCATTTTCATGTTTTACCGGACCCCAGCGACCGGCGCCCTCTGCGCTAGGCGCCCGGTGCCGTATAGCCCTCCGCCGTGTGCAGCCGGGTGCTGGTGTTGTTGCAGCGGCGCCCGCCAGGAGGCAGCGCAGGCTCGGCATTGGCTGCGGCGTCCCACAATGCACCGGGCTCTGGGGCCTGCACGACAGTCTTGAACCCAGCTGCGGGGCCGCGAGAAGGCGGGCCCGGGAGCCGGCGAGGGCGGGGCCTC
CGGAAGATGACGTCATCACAGATTCGGGAAGAAAGAAACACTTTCTGTTGGTTTTGATATCACATCTCTCAAATGAGAAGGAAACAGTTCACTTCCTTGGATCTGTGGTTCCACCTGTGCCCTCCAGGGGGCGACGTTGCACTAAGGAGGCATCTGTGTTCATTGCCGACCATCCTCATCCACTGAGCCTCCTCCCTGCAGCTGGCTGATGTAGCTCACTGATGTCTGTGTAGACAGGGAGCTGTGACGAGAGCAAGAGGTCAGAACACATCCAGACTCCTTA
ATCGTATCCAGGCACTTCCCAGAAGCCAGAACTAGGCTCTGCCCCTGCTTCCCCATAGGGACATATGCAGGACAGAGGGAAGTCTCTCCCTGACCTGCACCTCCGGTCTGGCATCAGCCACCAGGGAAGGCACGCTGCCATCTAGTGGGGGGTGCAGGGGAGACGTGTTCAGTGGTGGCCAACACTCCAGGGACATGTTCCGGGGATATCTTCCTAATAGTGAAAATAGGTTTAAAGGTTGTTCTCAATTATTTTAAAAAATAAGCTTCCTTTTACTCCTGGATAAGCCATCAACCAGGAGCAGAATGGCCATCTACGCAGGTGCTCACAGCTGTGGCATGGGCTCCCCACTGTGAGACGTCGGTGCTGGCCTGTGTATGGAGAGGTAGATGGTAACCTCCAGGGTGGGAAGCCAGTACACCCACAG
TCCGGGGCGGGATCCTGAGCGCAGTCCTGGCCCCGCGGCGCCCCCCGCCGGGCCGGCCCTCTGAGACCCCGGCGCAGGGCCGGCTAGGGGGCGCCGCGCCCCTCACACCAACGCGTAGTCGAACTGCCCGCGCTCGAGCGCCTCCTTGTGGTCGGTCCAGGACGAGGCGGGCATGCGGCTGTAGGGGTCGAGCAGGATGCGCACGCAGCGCACCATCAACAGCACCAGCACCACGAGCAGGCAGAGCACGAAGGCGAACACCGTGCGCTGCTCCGCGTCCAGGCCCGCGCCCACCGGGGGCCCCGTCGACGGCGGCAGGGGCTCCGGCGACAGCGTCCAC
TCTATATGCCCCAGACAATTTTTGGCATATAATAGGGGCTCAAACAATAACAGGTTGGACGGACGGATGGACGGATGCATGTCTAGATGTCGATTGCCCGTTGGCTCGTGCGTCTGTGTCCACATGGGCACTGCTGCCCTCCCGTGGCCAACGGCAGTATTACGGTGCGGCAAGCCGCAGCCTGGGCCCCTCTCTCCCGGTTTCTCCCCAGCCCCTCACCTGGCTCCCTGAGCTGGCTCCTTTGGGCTTGTCCTTGGCCTCGATCACTGACTGCCTGCCTTTCCTCCTCCTTCTCTTT
GAGATAACCATTGAATGCACGAGTTTGCGTCCTGTGGAGCCCTCGCAGTAGCCGCATGAGGTGCATATTGTAACTGTTAGCTGAGGGAACTGATTTTCAGGACAGCTAAATCACTGGCCCCGGCTCACACAGAGCAGGAAGTTGAGACGCAGTGAGGCCAGCAGGGTGCGCTCTCACAAAGAGCTTTACCGGCAGGGAAGTGACCGCATTCATTCATGCAGCAGGCTCACTGATTCAGGGCATCCGAGAAAGGCAGTAAGGGCTTCTGGCTGTGAAGATGGGTTTTAGAAGCCCAGTGCTGGATTCC
TGTGTCTCTGGGTCTCACAGCTTTGAGAAACCCCTGGGACCCCAGAACGGAGGACGCTGCGGGTCTGAGGCAGGAGGGAGGTAGGAACTGGGACTCGTGGGGCTGAAGTAGCAGCGCGGGAGCCGCTCACACGCGCCACCCAGTGGCTGCAGAGTCCCCGGCCCGGGTGCGGAGGCGGTGGTTGCGGCTTGGGGCCAGGTGTGAGGGTGGAGCAGATGGTGAAGAGGAGGGAGTGGGAAGCGGGCCCCGCCGCTGCCAAAACTTGGGCCTTTGCCGAAACCATCGCCATGGAAACCGAGGAAGGAGGAAAGGACTCAGCCGCACACTTTTTCAGGACCTGGGAATGAGTTACTCGGCCCCCTCCAGCGGCTCACCGTCCCAACCACAAGTCCCAGCGGCCTCTGAGCCTCAGCGCTCGTTTGAGAAGGGCCGCGCACTCCGAGGGCCGCTGGGAGATGTAGTTCTCTGAGACGATGGGCAGGGAAAGGTTGCGCCCTCTGGTGGACACGGCGCCCACGTTCGCTCATCCGTTCCGCGGCCGGAAAGACCCTACCTGAAGTCACTCCCACCCTGACCTCTTCCCCGTCTTTTCTCCCCCTCCCTCACAATTCACCCCATTGCAGACACATTGTGCTTGCCTGCCTGCCTTTTCTTTC
ATTTTGCCAAACTGGCGCGCACGGTGAGGACCTAGCCATTCTTCCGCGACCCCAAACTCCCCACCTTCAGCCCTTTCCCAGATTTCAGGGCCCTTTGGCCGGCACTGGCCAGGAGCCGCCGCGAGACAGCGCCACCTGGTGGAAGCATCCCAGGCCGCCACTGGCTTTGTGCCTGAATCCTTTCTGCTTTCCCCGCGCAGAGCGATCTTGCCCCCCGCCTCCGCCGAGTCCACCTTCCTCAAGCCTCAGTTTCCCACTCCCATCTTCACACTTCACCTCAGGCAAAG
GGAGGCTTCCATAGCCCAAGGCCTTGGGAGTGTCTGGGTCTTGCTGCCCCTGAGCCTCTCTAGGCAGCCTGAGCCCCTGGGGTGGGAGTACAACGGCAGTGGGAACGTGCAGCTAAGGGTGGGCCTGTGGTGCCCCCTGCTGGTGCCGCATAGCATCGCGCCCTCCTGAGCAGGGCCCTGCAGCCTGGCTGGCTGGCGACTGAATCCCAGCGTAGATCCCGAGAACAGACTGGCACCCTTGGGCCTGCCCCCTGGCGGACCCCACCCCCTGTCCTGGGCGTTTGCCCCAGTTCCCTCCCCAGGCCTCCTGGGCC
GGTATGAGTTTCAGAACTGCCCCCTCCATCCCTCTGCTCTGCAGGGCGGCAGAAAAAAGCCCCTGTGGTCAATGGTGTGCAGGGGCTCCGGGAGCAGAGCCTATGCGTCGGTCATCCATCCCGTGTCGTGCGGTGCCCCCTGGTGGGCTGCGAGGGGCTTGCATGCTAGGTGGGGACAGAAGCTGGCTGGGGGAAGGATGCCGAGCTTGGGGACCAGTAGAGTTTTGGGTCCAAGGGACTGAATTTTTGGAAATTCCACTGGATCACAGATATTTTACCAACC
GCGCGCTCCTCATCCTTGTCTTCAGCCCTGTTGGCACTACCCGGTGTCAGGGATGCCTCCCTGCCCTCGCTATGAGAACATCATTTTCCTTCTTTTTCAGGCCCACGAAGGAGCTCCTCGCGGTGCCGGGAGCGCCCCCTCGTGGCGAAGCCGCGCAGGCACAGTGTCTGGGACACCTGGGGTCCAGGTGCCTTCCCAACACCTGAAAGGCGGGATGGGAGGCGGGGGCAGATGTTCACCCGCTTCTGTCCCTACTGATCTTCCTCCCCCCGGAGTCCCGGGTGTTGAGGGAAGAAAC
AATATCAGGCTAGCATTTCTTTGAGATGGCCTGTTCTAAATGCTTTTGTTCTGGTCTGACACAGTCATATCATGGGAAACCAGCAGATGGCGCTGCTTCTCCGGGAATGAGCCCCGTTATTGCAGGTGGCCTCCATCTGGCTCCCTTCTGCCTGCAGGTGCACTTCTTATGCTTCGCCACCACGCGGAGCCGCGTTCTGCACTCTCCACCTTCCCTAAGTAAATTCTCTATGTGAAAAACAAATCAGGGAGATTTCTCTATGTCCCCAGGTAGAGCCCGAGTCCCGTACATTCCACAT
CTCTACACTAACTCAGCCCCCACCTCCTAAAGTGTCCATGCACCCCCCACCTAAGCCCAGAGACTGGGAGACAAAGGCTCTGCGGTTCCCTGGGAAAGGACTGAATGACCAATTGGCGCCACCTAGTGGTCTGCAGTGCATGGGGAGCGGGAGGGCCCGGCTGCTCCGGGATTGGGGGTTAAGTAAGATCATTAGCCCAGTGCGGATGGGAAAAATATACCAGGACGTCAGAAAGGATGGGGTCAGGCCTAGTTGGCACCCCACTGAAGACAGGGTGAAGGAGCGCA
AGGCAGGACTGGAACCTAGATCTGTGCTGGTGCAGTAGTAACGTCATCCTTCCTTTACAGAGAGGCGGCATGGGTTTCCGGAAGTTCTCCCCCTTCCTGGCTCTCAGTATCTTGGTCCTGTACCAGGCGGGCAGCCTCCAGGCGGCGCCATTCAGGTGAGACAGCCTGGAGCCAGAGGCGCCTTCTGCTCCCACTGCCCCTAGGACCAGACAGCTCTGTGCCTCTGAAGTCACGCGTGGCTCCTGGTGAATCAGTGCCCACAGGTGGACCCTGGCCTCATGCCCGTCCCCTGGGAGTCGCGGTGGCCACATCCCCAGGGGAAGAAGCAGAGACCAGGAAGCCTGGCTGCCTATCCTGGGGAGGGTCAGTCAGGGGCTCACAGCCTGCAAGGAGTTTGCTTCCCTTCCACAGGTCTGCCCTGGAGAGCAGCCCAGACCCGGCCACACTCAGTAAAGAGGACGCGCGCCTCCTGCTGGCTGCACTGGTGCAGGACTATGTGCAGATGAAGGCCAGTGAGCTGAAGCAGGAGCAGGAGACACAGGGCTCCAGGTGAGGTTCCCCAAGCGCCCAGCACAGGGACTCCTCTCCCCGCAGCATACACAGGAAGGTGGATCCCAAGAGGCAGGAGAGAACACACTGG
CCCGCAGTGGTTTGGGGAGTGCAGGTCATCACTCCCACCCGCCAAGGCGGACGCCGGACCCTCCATTGCGCATGAGCGCCCACTGCGGCGCCGTTGCTGCGCATGAGTGTGCTTCCACCGCCTACATCTCCCAGAAAACCCCGCGGCGCGGCGCTCCACCGCTTCCGCCCTCGGGTTGCGTTAGCCGCGACGATGGCGCCCCCCAGTGGCAGCAGGGAGGCTGTGGGGGTGCTGGGCGTTGCGGTGTGCAGGTTTTCTGGGAGGATACCTGGCGCCGACCTTGAAGGGACCCCAACGTGAGAGGGAAAGACGCCCGTGATGCCAAGGCTTGGGCAGCGGACAGCCAAAATCCTG
TCAGCCTCCCAAAGTGCTGGGATTACAGGCGTGAGCCACCGCACCCGGCCTGTATGGCGTCTTGAGGCAATGCTCAGAGCTTGGTGTGAAAGCAATTCACCTCCTCCTTGGGCGCCTCCCCGACTGGGGTGTCCGCAGGCGGCACCCACTTGCAATCCCAGATGCTGCCACCAGGGGGTGCACAGTGCCCGCTTGGAAGGTGGGCAGGGGCGGGCGGGGAGGAACTAGAGAGGGAGGGGTTAATGCCCAAGGGCCCCGCCCCTCCCAAGAGGCATGGGCGGTCTCAGCCCGGTCCACTCACCAGGTGTATATGAGCACAGCCAGGAGGACCGTGAGGAGGACGGCCAGGAGGATAGACAGGATGGCGATGATGACCACGGTG
AGTGCAAGACCTCCGGTGAGTCTCCCTGTCACGCCTGGCCTATGGAGAGTCAGCCCCCGCCATCCCTCCCGCCCCCCCACCAAGCATGGGAGTGCTGTGCAGGCAGCTGAGTGGCCTGACAGTCTCTACCAGTCCTGCTGTCCCTTGGCTGAGAATCAAACCCATTTCTGGATGACGGGGAAGTGTGTCCTCTGCTGGCTGTGTTCTCTGTGGAGCTCAGGGGAGGGGAAAGGCCAAGCCATTTCTAGGGTGCTGTTTGGAGGGGTGAAAAGGCCATACCCTTTCCAAGGGACACTTTTCCTGGAAAGCCCCTGGAACTTAGCTGGCTCTTGTCCTGTGAAGCCGGCTCTGGCCACCAGGGGGCAGGGCCACGAACTCAGCCTGAAGGGAGCCTGCCGGGCAGCCGGCACTCTGGAGGGACAGAGAGAACAGGCCACCAGGTGCAGACAGGGGAGGGAGGCAAGGTGACGGAAGGGAAGACGCCTGGGGTGGGTGGAAGTCAGTGCCCTTAGGTGCTGGTACCTGTCTTCCTGGCCACCGCTACAACAGGCTTCTGAGCCTGTTGGCTGTCAGGGCTGGACTGCGCCCCATAGGCACCATGGCAGTCCCCGTGGAATCCCCCAGGCGCCACTAGGCAGCATACAGGTAACACGCCTGGAAGGTCCCTAACAGCCTAGCTGGA
AGCACAGTGGAATCTTGAAACAAGAAAGCCATCTTTCATGAACAGTGTGTGGTTTCCAGGCTTAGCCCATGGAGTTGGAGTGACAGGTATGGCAGAGATGGGGGGTCAGGCTGCGTAGAAGGTGTTTGCGCCCCCTAGGTGCAGGTGTTAATCCTCACCACCAGGGCGATGGTGCTAGGATGTGGGGCCTTTGGGAGGTGATGGGGCTGAGGACTGAGCCTCATAGTGGGGATTAGTGCCCTGATGAAAGAGGCCTCAGAGAGCACCCTCGCTTCTTCT
AACTAAGAATTCTTCTTTTTGTTTGTCCCCCTTTAATACCAGGGATGGTTTACCACCACTAATTCTGGTCCCAGGACCCAAAGTGACCAGAGGGCTTTGGTGGACACCATCACCCCCTAGTGGTAGCTCCACACTCCCCACTATTGGCAGAGTTTGGCATTTACCAACTTTGCATGCTCAGCTGTGGCACTGGCCATGTCCGTATCCCCTGAACTGATAAGCTGATAGTGAAAGCTGCCCAACTCGCCAGAGACAAACGTTAGG
CATTTTATTATACTTCGGAACCCAGGGCAGGCTCTACCACTAGCCTAGGGCTTGTTGTGTGTCCCTGAAGTGGGTTGCAGCCACGCCCTCTTTCCCACCACCCCTCTGGTCTCATCCACACAGGGTGGCTCTTTGCTGTCCCCTCCTGGCTACCAGCAGCTATTACACTGGTCCTGCCTGTGTAAACCTTTAGGCTTGTAGTTAATCCTTTGAGTTCATTTATTTGTACAACAAAAATGTATGGAGGGCCAGGCGCAGTGG
AATCAAAAGCAAACACAGCCTCACAAGGCTTGAAGACAGTTGCCAGCTTGCCACTGCCACTAAATATTCTGCTGGACCACTGTTAGAACTGCCTGCGTGCGGATGGTGCCCAGCAATGCAGAGGGGGCTGCAGTGACACCCCCAGGCCACGAGGGGGCCGTGGGCAAGCTGTGGGCCAGGGTCTCCTCCCTAGAAACGAGAGGATGCTCTCCCCTCCCCATGGACTCAAAGGAAAGAAAGGGCTGCTTCTGCCTGGACTTCTTGATTTGCTGCGAAGAAGTCAGCAGT
AAGGGAACTTGCAGAGCCGCCCAGCTTCCCCTGTTCTCAGCCCTGGGAGGCCACAGGCAGGGATGGCATGTGGCATGCTCTCATTTCTGCCATGTGGTTGGAGGTGGGAGGTCTCAGGGAGGTGAGGACCTTGGTCCCAGTGACACTGACAGGCCAGTAGAGGGAGCCACACCTGGTCAGCAGAGGGAGGAGTCCCAGCATCTGCAGGACCCACGGTGTGCACCTTTCATGAGGACTGGAGGTACCCCCAGCCCAGAAAGAAGAGACCCCGCAGAGTCTGCTGTCCTTGTTCTTAG
AAGTCTCCGGTGTGTTATTCCCGATGTGGGGGGGTTGTTACGGGGTGGTCGCCGGGGGTTCGGGAGCGGGGGCCGCGCCTTCAACGGAGCTGCAATCCTAACCCGCCATCTGGTGGCATTTTCCACACGCCAATGGCGCCGCTGCAGACTTGGGTCCGGACCGCCCTCTGCTGGCCGCGGTGCTCACTGCCTTGCTGACGGGACGGGCCTGCCCGGAAAGGGGAGGGAGCTGAGGCGCGAGCTAGGGGCCGCGGCAGGGGCGCGCGCAAACGCTTTCCAGTGGGGATTGCGCGCACGCGCACCAGCGGGGCGGGAAACGTGGC
TGACCCGACAGCTTCCATGAGTAATCGGGTCTCCACCCTGGGGATACCCTCCCATCTGCAGGCTGCATCTGCACTTGGCTTGGGACAGCCTTGGCCAGGGCTGCAGGGTGTTCCCTCGTGGCCGCCTGCCTCTGCTCCCTGCCCTTTGCCTCCCTCTGGTGGGCACAGTGGCCATCCTGGCAGCAGGGCTTGGTCAGGGCCTTTGAAGTGACCTGCTGTGTCAGACTCTTTGGGGCTTAATGTGGGTCAAACTCATCTGCAGAGCTTGTTTTGAACACACATTGCCAGGCCCCAGCCC
TACTACAGTACCTGGCCAGTAAGAGTTACTTGCACATTTTAGTATTATAAGCAGTAACAGTTGCCACCATGAGAACCGAGACATAGGTCATGCCTGTCTCACCACATTATGGCCAGGAGGTGGCACTGTTGGAACTTGCGCTCTCGCTCGCTCTCGGTCGCTCGCTCTCGGTCTCTCGCTCGCTCTCTGTCTCGCAACTTTCTAAAAAATTAGGCATCACTGCCGTGTCATGCCAGTCTAAGGAAACAGTCCTTCAACATT
GGGTTTCCGGCGGTGGTGGTGGAGGGAGGGCAGCGTCCCTGGCCAAGGAGGCGGTGGGTGCACTGGGCTGTGGGCGCTCCGTGTTGGGTGCTGGGGCGGCTGATCCGGCTCAGCACCAGCACTAAGAGCCACTGCCGCCTGGTGGCAGCACGCGTGTGTCCTCCAGCAGGTTCCTCCCTTGTCTGGGAGGGACAGTAGGACAGCTGAGATCTGAACACAGCCTCTTAACAGTCCCCAAAGACTCAGTTTCCCCCATCTGCAGAAGAAAAGACTCAGTTTCCCCCATC
GACTCAGGCAGGGTAGCATTGGTCGGGTTTGCCCCTTAGGTCTCAGAGAAAGTGCTGGAGAGGGTGAGGCTGGAAGTTGGGGGCCAGGTAGAGAACACTGGGTGGGGAGTTGAGCCGCCTCAGTGTGACCTGCAGCGCTGGGAGTGGCCATATAGGGGCAGCAGAGGATAGGAACAGCGAGTCTGGGTGGCAGGAGGTTGGGAGGGCAGTCAGCCCTGCCCTGCAGCTGGGTCAGCCGACTTGGTCACAACCGCAGCCAAGGTCTGCGCACAGCCCACCCCTCCGCCTCCCCGCACCTGGGTCATCCCCGCATC
GAACAGTGGCCACAAGCCCCTCACATCCCCATCGACCAAAACCCCAGTGTCAGCAAGCAAGTCCCATGGTGGGAGAGCAGCGGTCCACTAGGCCAGAGAGACCCAAGGGAAGCTGCTGTGGGAAGGATCACCAAGGCGGGGGCACCACCTAGTGGCAGCAGCTCCTCCACACCCACGGGGCCTCGGGCCTCGGCAAGCCCCAAATCCCAGCAAAGCCTGGGCCCGAAGGCAAGCAGACGCCAGCCCACCCGGCACAGGCCCAGGGCACTCCCAGCCACAGAGCCCTCTG
TATATATACAAACACTATATATATATATATATTTTATCCAGTATTTTGGGAACCTGGCAGTGGTCGCCGTTTCGAGCCAGGCGCAATGCGGAGCCGCACACAGAACTGCGGGTCGGCAGAGGGCGCGGGGCGGACGCGCTGCACCTCGCCGTAGCGCACACCAGGGGGCAGCGTGGAGCTGCACGAGGCCCAGGGCCTGGGACAGACCCAGGACACCGATCTGGGGACCCCGCACAGACCTCTGTCCCAGTGAGAGGTGCATCTGCAACTGATGCCGGGACCCTCTTCCCCAGGGTTTCTCTGTTGCTATCAAAGATGACCCTGGGCCACCAGTTCCACCACAGCCAGGAGGGCGCGGAAGCCACCCACACCCAGTTGGTGGAGCTGCTGAGGATGCCCAGCGACCCACGCTGTCACCCCGAGGCAGCAAGTGCCCTGCCC
TGATTTTGTTTCTGAGTTTTCTTCAACTAAGGCAGGGTTTCTCAGCCATGGCATTGCTGACTTCTGGGGCTGAATCTTTCTCTGGGATGGGGTTGTCATGCGTTGCTGGGTGTTGAACAGCATCCCTGGCCTGCACCCACCAGATGGCAGTACTGTCCTTGAGCATCCTTGTCCCCATTGTGGCACCTCAAGATGTCTCCAGAAACCGATATGTGTCCGCTGGGTGAGCACTGCTAGACTAGACAGACACTTATGACCACACTGTGATGCAGTCCC
GCCTCTTCTCAGGCCTCTGTGATGGGGGAGATGGCATCAGAGGCCAGCACCACCCTCCTAGGCGGAGTCCTTAACAAGGGACTGGCTCTCCAGTGAGAAGCCACCTTCTCTGCGCCGCCACCTTCAGGCCACGAGCTCTGCCTGTACCTTCTGATCACCACCGGAGGGCAGCAGAGAGCTACCTGCCGTGTTCAGCCAGGCGCTCAGCCTGTCCCGCTGGTTCTGGAGTTGGGTCTGGAGAGGGTTGAGTGGCTCTCTAAGGAAAATGAGCAACCCGAGAAGCCTGCGTGGAAGGGGATACTGAGGGCTA
CTACAGCCCTTGCGGGCCGCCCCCCGCCCCCAACCCCGACCACCCCCAACCCCGACCACCCCCACCAGCCCAGCAGAGAACTTAGCGACCAGGGCCCGGATGGAGCAGTGTTCCTGAGTAGCCACCAGAGGGCGCACTGTACCCGCCAACTCAGCGTGTCTCCCGCCCTGGAGAGGGGAGACGGACAGGGAGGAAGGGCTACTGTCGTCCTGGGACACATTCCTGGGCAGGGGGCTTCCAGGTCCTGTTGAAAGCTGTCCTTGGGCAGAGGACATCC
GTTTAAAAAGAAATCTCACTCTGCCACACTAGCATTTGGCTCAAAATTATGAACAAGGGTTTGTCTGCAGGCAGGGGCCTCAACCCTGCCCTCTGTTGGTGAGAGCTAGAACCTCATAAAATAAGCGGGTGTAGTGGCGCATCTCAGCCACAAGATGGCAGCAGTGCTTCGTGCAGGTCCGAGAAGACGCTGAATGCAGAGGGATCTTTTGAGAGTCAATGCTGATGCGCTAGCCTTCAGTAGGGAAAATTTAACTAGGACTGACTAAACCTTAAGGTTAA
TTCCCTGCTGGAAAGCCGGCATGTGACCTGCGCCCTGTCAGTCAGAGGCTTCAGCCTGGGTCAGTCAGAAATCACTTCTGGAGGTGGAAGCCGCGCTGTCTCAGGGCCGAGGGTGCAGCATCAGCCATGGCGAGCTCCCCCTGCAGGCAGCATCGTGGTGGCATTCGCACCAAAAGCTCCTGTGGCCGGAGTGGGCTTGTAGCAGTTCTGGGCTGCCTGCCACACTCGGTTGCCTCTTGTTTTCTGCGCCTGGTTCTCCAGCTCTGGCTCTGTGTGAGCAAGAC
ATCTTGCAAGGGGAGCCGGGGCAGCAGGGGCTGCAGTTTCAGAGGCTTCTGCGTGGCCGTGTCCGCCAGGACAGCTTCCGGGACACCGAGAAACCCATGTGGGCGTTTTCCAGGTACCACGCGCGCCCTCCAGTGGTGGTTGCGGGAATGACGGCTGGTCGGGACCAGAAGACCCACTGGGCACCATGAGCGTTTCCTCCCTAAGCATTAACGGCAGCGTAGACCCCCGTCCAGCCGTCCCTGAAGTGTCCGGCATCTCCTTCGAGGGAGGCTGTAGGGTCCTCTCGTGCAAGGCCCAGGCGCATCGTGACAGCTTGCACGCGCTGTGGTTCGGGGAGGTCTTCCTGCAGGCA
CGAGGACAGCCCTGGGCTCCCGGGGGCTATTGCTGCCTTTCCGGTCTTGGGGGATGGACAGGTGGCTGCCAGTCACCTGAAAGAGAACACAAAATCCAGCTTCCAAGCCGCCCAGTGAGGTGGAAAAGGCCTAGCAGGGTCTAAAGTGAGGCACCATCACCCTCTGCTGGCAACATGTTGCCCCTGCTCTGCCCAGCATCTCCAACCCTCCCTCTGTGACTGTCTTCCCTGTTCCCCAGTATGAGCCCATCTGCACCTGTGGCCCCCTAGCGTTGTGACTCCGGGTTGGACACCAGCAGTGGGGCAGCCACAGCCAGGCCCTCGGAGGGCCAGTGTGGCTGAGCAGGACTTAACAGAAAAGGGCTCAGTACTGCCGAAAGTCTTCCAGAGTTGGAGTTTGGAG
TAAGTGTTCTTCTCTTTATTTCCTTCTTTCTCCCTGCCCTCTGGGACCGCTGTCTGGGAGCCATTGGGGCCTACCCGGTGCTGACCACCAGCCACCGCTTCAGAGGAAGCTGCGTTCAGGGTCGTTCCTCCCCAGGTCGGGCAATGCCGAGCACTGCCTCCAGGGGGCGCCGCCACGCCGACCCCGCGCCCCGGGGGTTGTCTTTTCCGCCGCAGCCGCGCGGGGCCGCCCGGGCCCTGAGTTTTCAGGACCGATGGCGCGCCGACAGTGGGGAGGTCGGCGTCCCAGCTGAATCAAGGACGTCCTTTAGCACCGCAGTGATAATGAACAC
AGCTTCGCCTCGGATGCATTACTTCACTTCTGTGCCTCCGTCTCTCAGCTGTGAAATAGGATCCTACCAGTACCCTCCAATCCCAAACTGAGAGGCCGGGAAAAGGCAAGGACGCCCGTCGGCCGGCAGAGGGCGCTGCGCACCCGCGTTGGACGGGGCGCGCTGCCGAGCATGACCGCCAGGGGTCGCTCGAGCGCCACCGTCCAGGCCCTGGGCCCCGGCAGAACCCGGCTGGCCTTAGGCGCCCAGCGGACCTGCACGCCTGCGGCCTTGGGACGTGCCGCCTTTCCCTGCTCCACACTCTCCCCGCTCCCTTGGGA
GGTCACTCACTTTTGGAGGTATGGAGGGGCAGAGGCTACTGCCTTGTCTGGAAGAGGCCTGGGCTGCTCTGACAGTCTGTCTCTCCAAGGGGCTTGAGGATGGGGGTCTGCTTCATGGCTAGATGCCCTCCAGCATGCTGTTCCCCTGGGCACCACCAGGGGTCTCTGAGGCTCCCTGCAAACCTTGACCATCTGGCCTTCAGCTCTGCTTCCGTTCCCAGTCCCTGGGCCCGTGAGCCTCCTCAGTACTGTCCAGCCTGGAGGTGACCCTGGGGCAGGACTCCAGGCTCCATAGAGGGGTAGGACCGCCCACCTGCGGAGC
AGTTGTGAGCTGGGGTTGACTGGGAGCGGGAGAGAGGCTGCGTGTGTGTCTCGGGTCCTGGTCGGCTCAGTTCCCTCCCACAGAGTCTAAGAGCTTGGATGTGGCTGAGAGTAGCGCAGCCACCGCCCTCTGCTGGTGGAATGCTGGTAGCACAGCTTTCCTGCTTGGCCACGATGCTGCCCTCTGGCTAGGCGAGGCTTTCCAGAGAAGAAGCAACCCTTTGGGGTCTGAGAGCTCCCTGCTGGGGGCTTCGGGACGGTGGGTAGTATATATTCTCTGCACACAT
CACCAGGGCCCGTGCACCCTGCCAAGCCACTCCAAGGGGAAAGACTGTATCTCTCCCCTTCATTCAGCCATCCACAAACACCCCACACCCCCAAGCCAGGAACCCCAAGCAGGGAGGCAGCCCCAGGTGATGACTGTGCAGGGAGCTGAGCGACCACATGAGGGCAGTGGAGACTCGATCAGGACCGCATAGGATTTGGCCTTAGGATGGGGGTGGGATGTGAGAAAATGGGGAGAGGGGTGAGGCCAGGGGGCCTTGGAGTAGGCGGAGGCTGGAGAGTGGTTGCCTGTCCACAGACTC
GCTCTCCCCTGCGGTGACCCCAGCTGCTCCTGTCCTTAGCCCAGTGCCCAGCTTCAGAACAAGTGGTCAAAAAAAAAAAAAAAAAAAAAAAAAAAAAATCCCATCTGCAGGCGCCGGAAGGGCAGCGCGCCCTCGCGTGGTAGGTGTTGGTATTGCCGGGATGCCTGCCTGACCCAAGCCTTTCAGGCTTTGAAAAAGAGCGTTTTGGGGATTCTGTCTTAGAACCACGCCAGGACATTTTAGGACTGAGTTCAATCCTGTCACTTTACAGATGGGGA
AATTAAATGTTGGTTATTGACATGGGTGTCGATCCAAGTGCTTCGGAGATCAGTGCTCTAAACAGTGCCTGGCACATAGTAGGGTCTCAATAAACATGACCTTTGGGCAACTGCAACTCACCAGGTGGCCAGCAGAGGGCAGTGCTTCCCAGGGCAGGGCACACAGGTGACCATCTCTCCCCACTTCCTGAAGGGAGAAGGCTTTTCTTTTCTCATCCCCACTTCTTGAACGCCCCTAATTCTTGTCTGCCCTGGGTTCCAGCTGTCAAGCCCGTGCCC
GCGGGAACGCGAGAAAGAGCGCGAGCGCGAGAAGGAGCGCGAGCTTGAACGCAGCGTGGTGAGTGCGTCACTGCCTGCGCCACCGCCTTCTTTCCCTCTTTCCTTCCTTCCCTCTGCGCTGCGCTGCGCTACGCTACGCTGCGGGGCTGTGGCTGGGTGGGCGGGCGAGTCACGTCGCCACCTGTCGGAGGGGAGGTACCACTGCAGCCCAGGAAATGGAGCCCAAAAGGTTTTCAGCGAGAGCCATCTGCATTCCTGGGTTGGGAAAAGGCATGCTCAGATGGGACTACCTGTGGATCCCAAGAAGGGCAAATATTCGGGAGCGGGGGCCGC
GAGGACTGGGGAAAACGGACTCAGAGGACCCACCCACCTGCAGCTGCCCAGGCTCCTGGGCAGTGCCCTCCAGGAAGCACAGAAGTAGGGGCTGGAGGCGGGCTTCGGTGGACCCCGAGCCCGGGCCGGCAGCCAGCAGGGGTCGCTGCAGACATGGGAATCACGGTGCTGACCGTGCCTCTGCAGCGCTGTCTTCAGGTGCTTTTGCTGAACGGTCATATCTTCTCTAAACCCAGGGGGTGCAGAGGGTCCTCCCAGACGAAGAAACCGAGGACAGAGAGGTCAAAGGACTTGCCC
CAAACTCTGATGCAGAATGAGGAAGGGGAGAGCCTGGGGGTGTGGGTGGCGGGGGAGGGAGTCGTCGCAGTCCGGGAGCCAGGCTCTCGGCGCGTTGGGTCCGCCTCTCGTGACAGCAGAGCGCCCCCTGCTGCCCGAGCCCGGGTGGTGTCGCACAGCCAGGTCGGGGAGGGGGCGGAGCTGCTTCCTGGCACAGCGGGTCGCCCAGACGGGCGGGAAGAGGATGCAGTCTCTCGGTACTGAAGTCTGCCTGCAGTGGCCAAGGTCTGCCGCAGCCCCTCTGGGTTGGGGGCAGTTC
AAATGTAGATACAGTTGTCATAACTTTCTTAAGGATATGGATACATTCTGACATGGAAGCGGATTTGGGGGTGAAACAGCCAACTTTTCTCTAGCACGCCACGTAAACAGTGCCATCTTGTGGCCCAGACAGGTCATCGGGCATGGAGGCCAAAGTGCTTCCCGCAAGGACAGTGTTTTAGTTTTATCTGTGTGTGTGTGCTTGATGTTATTTTGGTCAGGTTGGCAGAGACTTGGGAACTAACAAGGGCCATCTGAG
AGCCCAGGAGGCACAGGTTGCAGTAAGCTGTGATCCCACCACTGTACTCCGTGACAGAGCAAGGCCCTGTCTCAAAAGAAAAAAAAAAAGAAGAAAGAAAAGAAAAAAGCAAAGCATGGGTCTCCATTCTAACTGCCTCGGGTGCCCCCTGCTGTCCACCCCTTGCAAGTGCGCCACCCACTTGCCTCAGACCTTGAGAAGCCGGCCGGTGGTGCTTTGATTGTTCTGTCTAGTCAGACGCCCTCACTTCCAGAATAATTTCATCAGACTGCACCCAGCTGCAGTCTGCCGGAGCACTGGAGTGCTGGGTTATTTAGAG
TTCATGAGAAGTTTGTTGTTGTGGTGGTTGTTGTTTTAGCAAAGAGAGGAAATCGGTAAATAGCTCTGATGTTGAGACAGCAGGAGGTCAGGACATTGAGCAACGTGCAGGTGGGGTTGTGGACTCAGGGCTGAGCGGCAGGGGGCGCTCCTCCCAGTGCAAGCCTTCAGAAACACCAGCCTTGAGTTGGACGGTTCTGGCTCATTGTGTGGAGTCCTAAGTGGTCACACTCCACACTCCTAAGTGGTCTGGTCACACAGTTGTTTTAAAGAAG
AGAGCGGAACATGAAAGTGAAACAGGAGGGTGACTGCTGAAGCACAGCATCACAGGGAGACGGTTAGGCCTCCGGATGGCTGTGGGCGGGCCTGACTGATGTCAGGCCTTCCACAAGAGGTGGTGGAGCAGCGTCTTCTCTAACTCCCCCAGGGAAAGGGAGTCTCCCTTTCCCGGTCTGCTAAGTAACAGTTATCTTCCCAGGCACTGGCACCACTGCTAGACCAAGGTCTGCTAAGTAACGGGTGCCTTCCCAGGCACTGGCATTACCACTAGACCAGGGAGCCCTCTAGTGGCCCTGTCCGGGCATGACAGAGGGTTCACACTCCTGCCTTCTGGTCACTTCTCAGCATGTCCCTTCAGCTCCTATCTCTGTATGGCCTGGTTTTTCCTAGGTTATAATTGTAGAACAAAGATTATTA
ATAAATAACTTCCGGCTCCGTCTCACCCTTCCCTCCCAGTTCCCGCCCCCCCGGGGCCCCCTCTGGCCGGCCCGCTGCAGGGCTGGCGGCGGAGACCCCGCCAGCTGTGGCTCCGGGTGCCGCGCGCCCCCTAGTGGCCATGGCAGGTTTTGCAGCACATCTGGCGGAAGTAGGCTCGGCTGCAGAACTGAAATTTGAGCACCAGGGGGCAGTAGGCGACCTTGTTCACATCCTTGCACTCTGCGGGGACGGGAGAAGGAAGGAAAAATCAGGTCTCAGCTGCCCTCCCCGCAGGGCTGCACACACGACCTGCAGTGCTTCCTGGCCAGTGACTTTCTGTGCCTT
TAGGCTGGAGCCCCGCCCCCTCACCCGCCCCCGCGGGGCCCAGGTGCACGCGTGGACCCCGAGCCCGGAGGTGAAGAGGGTCTGACCCTGCGATCTCCCGCAGCTGCTACTCCACCGACACGCACTGGTTCTCTGGCCCGCGCTGCGAGGTGGCCGTCCACTGGAGGGCGCTGGTCGGGGGCCTGACGGCCGGCGCCGCGCTGCTGGTGCTGCTGCTGCTGGCGCTGGGCGTCCGGGCGGTGCGCTCCGGATGGTGGGGCGGCCAGCGCCGAGGCCGGTGAGCGTGCGGGGGGCGGGGCCGGGGGGCGAGGGCAGCC
TAGCAGTGCACAAAGTGTCTCTGCCTGTAGAAGACTCTGTCTGAACCTTAAAGATCCGGTGTGGTGACAACGGAGCGCATCCCTGTGCAAGGCGAAGAGGCTGCGCTCCCGACGCACTTGGCCGCAGCGCCACCACGTGTTCTCAGGCGTCTGCACATTCCCCCGGCCAGGCATGCGGTTCAGTCTCTGCCTTCCACACAGGTCTGCTAAGAGCTCAGGAAGCGCCATGCACTGTGCTAGGGGTAGGATGAAAGCAGGACCAAGACAACGCTTACAGCCTG
GGCCAGGCTGTGACCATTTCCCCTTCACATGCCTCTGGTTTGTCTCCTGTTTCAGTCCTGCCTTGTGGTTTTCACACAGCTGATGCTCAATAAATGCGTGCTGAGCAAACTCACAAGGCTGGGGTGTTCAGGTCTGATCATGTGCGTGTGCGCAGGTGGCTGCACTTACAGAGAGACGCCTGAAGAGGGCAGCACACTGGGGCGCTAACTTGGAGAGTGAGGCCGCGTGATTTGTTAGAGGAGGAAGCCGGAGGGCGGAGGGAGGGCCAGCCCCTCCCCCTCAACTCGGGCTCCAGACGTAGTTTGAGTCCCCTGTGCCCCCACTTTGCTGGGTGAC
GCCTGTCTCTAAGTACCTGAAGACTCTCGGCTTCCAGCTGTCTATTAATTGTGCCTCTCAGGCCCTTGGACAGTTGATTCAGCCTACTGCCCACTGTGACCGCTTCCAGGAAAGGCAATGAGTGGCTGCGGTTCCCAAGTTGGCCACTAGAGGGAGCCGTAGCCCGTGGCAGCTCTGCCTTAACTGGCGGGGGAGAAGAAAACCAAAGGGTCACAGAATCCCTGCCTGTATGGACATCCCAAAGTCCTCCCTTAGCTCTCCCCAGTCCAAGTTTAGGCCCCTC
TGCACTCCACCCTGAGCGAAAGGGCGAGACTCCGTCTCAAAAAAAAAAAAAAAAAAAAAAAAAAAAAAAAGATTGTGCCCAAGTCAGAGGCCGGCGGCTGCCTCTGCAATTCCCCTAACACCCTGCAGGTGGTTCTCTTGCCTAGCCGAAGGAAGGCCGGCCCGCAGCGCCCTCTACCGGTGCTAGGCCCTCGTTCCGGCCGTTCCGTCCGGGCGCCTGCGCAGGGAGTTCCGCCGCAGAGAGAGACCCCCACCCCAACCCAGCCTTGCGCCTGACAGGCCCTAAGATGCGGGAAGGGCTGTGCAAACTCAGAGTGTGCTTCC
GTTCCTCAGTTCCTAGACAGAAGTGTGAGGCGCGTGACCCTAGAGCGTGGAGACCTGCCTGGCTGTGGAAACCTCACCCATGGGCCCCGCAGCTCAAGCCTGGTCTTTCCTGCTCTGAGGTGCGTCGTCGCCCCCTCCTGGGCGCTGGGAGCACTGCGGTTGCCCGTGGACAGCAGGTTCCTACCTGTGTATCTTAATTTTGGGTTTTTTTTGTTTGTTTGTTTTCGTTTTTGTTTTTGGCTTACAACGCAGCGATTTGCTTCTCCCTCATAAAGGTCCACGATGAGCCCAGACAGTGCTCGGGGCAGCCCAGCTGTCCCCACCTGGTGGCACGGGGCCGCCCTTCCTTAGCAAAGTGATTCTCTGACGGCCGTCGCAGGGAAGAGGCAGCATTGAGCACCCGCTGTTAAGATGCTCCCTTACGGAAGCGACTTGTGGGAGGCAGGGATGTGTG
CCCCTGCCCCGGAAAAGCAGCAGGTGAGCCTGGGGAGAGACGTGGCGGGGGCTGGCCGCCCCTTCTCCCGCCGGGGTGGGGGCGCCAGGCGAGTGCGCGGGCGGGGCCTGGCTCGCCGGCACGCAGCAGCGCCCCCTCCCGGCCGGCTGCAGCCGCAGGGCCCTCCCCTTCCCTGCCCTCCCCTGCCCGCTGCGGCGGCTGCAGCCTCCGCCCCGCGCGCTTGCTCCCCGCGCCGCCGCCGCCGCCGCCTCCGCCGCTGCTGCCGCACCTGCCACCATGTCGCCGCCGCC
TTCATCCCTTTGCTGGTGACAAGAAGAGACCAAGGTTTGTGATGGTACTGCTGGGGGCTGCCTGTCAGAAAAAGGAAGGCATCCTGCTTGGACCGGTTTCTGCAGAGGAAGGAAAGAAAGGAAACGTCGTCCCCTGGTGGGCATCGTTGGTAGCGGCAGTAGGCAGCCGACCAGCATTAGGTATGAGGAGGATGTTAAGGCAAGGAGGTTTCTCGAGTCCTGGTGAATTATCATGTTGTAACTATCCCATGGCCATTTAAAAGGAATGTGCATTCTGC
CAGGTAGTCCTCAGTCCCCAAATGCTTACGCAGCGTGTACCGTAGCTGTTAGGGGAGATGTCTAGGTGGGAAGATGTCTAGGCGGGGGTCTCCTTTCCACGCTTCCTTCCAGATGTCAGAACGGTCCCCGGAACACTGCGGTTCCCGCCTGGTCCACGGGGTGGCGCGCGGGTCACACAGCTGGGCTCCTTGGGCTAGAGAGGAAACGCCAAGCCAGGAGACGCCGACTCCTGGCGGTTCCTCACCACCGATGCTCAGCTTTTCGCAATTCCTAACCGCCTCCACCTCTGCCGCGACAGGTTGGCGTGGTGGTGACGTTCCTGGTGCTGCTTATTTTCTCCTACAACGTCGTCTTCCT
GTGAATCTCAGTCTCCCCCATCCCTGACCCCCACCTTCTGCTCCCTCTGCCCTTTCTGTTTGTGAAAGCAGGATGGGAGCCGTGGTCCACCTGTTCAGCTCCGCCCTGCTGGACCCAGGTGAGGCCTGCCACCTAGTGGACCCAGGGAGGAGCATCAGGAAGGGCGGCCCCGGCCTGTGGGAGGAGAAGGCTCAGGCAGGCTCGGGCTGCAGGAGATTCCACACCGAGTCAGAGCCGGAGGCTTTGGGAAGCTGGAACCAGACCTTACAAAAAGCAGGCAGAGCTGAC
TGCCCGGGATGGCTGTTCGCCTCACACTCATTTTTGTTCCCACTTGAGAAGGCTTCTTTCCCTAGAGAATGCTGCTTCTCCCGGCCTAGCCAGGGCCAGGCACCAGTGAGGATAGAGCGCAGCCTGGCTGCCTTGCCTTGACATTGCAGTGGCGTCCGCTGCAGCTCTTTTCTGTTTGTGACACCTTGGAAGAGTGGTAATAATCTTCCTATGACAAGGTTAAGTGTGAGTACTAGTGGGTGGGGACAGTTCTGGG
AGCAGCCTCTTGGTTCCCACAATTGGCCACTTGAGCTGCTACTTGCCCTTGGGCTGAACTTGCAGGAAGGCTGTGTAGGTAAGGGGATGGAGTGGCCATGGCCTCAGGCTCCATGTCCGATGGGGAGTGCAGGAGCAACCGGAGCGCCCCCTGCTGTCTTGCCGTGATAAGGCAGCAGGGCCAGAGAGTCCGAGCACTTCCCGACTTTGCCTGCTATGCGTGCATGAAATATTGACTGGGTCAGATCCCCCACCCACCGCCAATGACTCTGTATTTCCACCTGAAGAATGGATGGCCTTTC
TGCCCGTGGTCCAGCAGTTCATCCTCCTGGTCCCAGGGCCCCAGCCGCAAGGAACCCAGGTTTTGAGACAGGCTAGGTGGAGAGGATTCAGGTCGGGCCGGAAGGCGTTCTTAGCCGTAGGCCTCCCAGGCTGTCCATGCCTCTCCCGCGCCCTCTGGTGGTCACATTCATCCACGCCCGTTCGCTGCGCGGACCTCTGGGCAGAGATGCCAGGCACAGGTGTGCCTGTGGGCAGTGGTCTGAGCCCCAGCCTGGCTGAAGGCCCTGCCACCTGTTTATTTTGTGGCTGTCTTGCCCTTGCCAGCCCCTTC
GTTTCTTAAGAAAGTAAGGCAAAAATAATTCAGCATGAGCTAATGGACTGCTAACAGAGAAACCACCAGGTACAAGTGCACACACATGCTTGGTGCCTGGCCAGCCTTCCACCTAGTCGGGGAGGAGCTGTTTCTCTTCCTGGCCGCCAGGGGGCAGTTAGCTCATGGCTGAGAAGTCTCTCAAGGGTTCAGTTAAACAAGCTTCCAAATCAAACTCATCCTCCACTTGACTGTCCATGTGTCTCACCTTGGTGGGTGTG
TTTACAAGCCTGCGTCACCGGGAACCTTTCACCGCCGCCTGGGACAAAAGGTTCCTCTTTGTAAGTCCCTTCTGGGCAGAAAGGGGATTCGCCGCCCGGCGCGCTGACGGTGCGGGGCGCCACGCCGTGGCGGATGCGGACAGCGCGCGGCCGGTTCGCCCGTCTGCCCCCTAGCGCCCTGCTCTTCCCGCCGAGCGCGTAGTCTGCCCATAGCCTCGGCCACCAGCCCCCTTTACATCGTCCACCCACCCACAGCGTCCTGCCGTCCACGCCTCGCCCACCCACGGGTTCCCCGCAGTCCGTGCCTCGTCCACCCACTCACTCATCTGCGC
GGTCTGTGGAGTGGGTGGCTTTTTTCTGCCCTGCTCCAGGGTCATGAAGCCTGAGTAACCTCTGACTCACCTCAGGCTCGGCAGGCTCCCTGCTGGCCATGGGGCCATTTCTGCTGCTGCAGCGCCCCCTGCTGGCCCAGACCACGTCTGCCTTGTGCCTGTCCCCTGGAGTTCGTTCCCCTCCCTCCAGATCTGGCTCTCCAAGCCCTGCCCCTTCCGTGCCATCCCTCAGGTTCTGCAGGGCACTGGCCACTTCTGCACAGCCAGGCCTTCCCACCCTACCCCCGAGATTCACA
GTGCTCTAATTTCCCCACAGGCAGAGCCCATGTCTGATTCATTTCTACCCTCCCCATCCCCAAAAGCACACACCCCATGCCAAGAGGTGTGGCAAGGTTGTGGTCAGCAGATAGGCTGGGCATTGCGGCCTGGAGGCCTGCTGCCACCTGCTGGCAGGAATGTTTGTTGCAGGCGGCTGAGGACCCAGCCTAGGCCAGATCTTCCTCAATGAAGTCACTGCTGGGCCCCTGAAGAGAAAGATCTGCACCCACCAACTTCCTAGTACCAGGAGAAGGAAAACAGG
CTTGATTAAATGGGGCCCCTCTCGCTTTGGAGATACAAACTGTGGTGGGGGTGTTGCCTGTGGGGGACAAGTAGAGGACCTGGGGGCTGAAGCCATAAAAGTGCAAGAACCGCTGTCCCCTTTAGTCCTGCCCTGCCATCCTTCTCCACCAGGGGATGCTCTTTCTCCTTTGGTGGAAGGGCCTGAGCTGGGGCCAGGTGTAGGTGCCCGTGCCCCATAACCCACCTTTCATACATTATGGTTTTTCCTTTTCAGCTCACAGAGTTTTTCAGATTCTTTGTC
GGCTGTCCTGTGAATTAAATACATTTCAGCTTTCAGACAAAAGTGCTGCCTTTCTGTATTTTCCGCCTCTGGCCATGACTCCTCCCACCTGGCATGGAGACCCCAGGGCCCAGGTGCGCCCTCACCTGGCCAAGTGCCCTCCCTGCCACATTGCTGTTCCTCTCACCTGGCAGCTGTTCCCCCTGCGACAGATCCTACTGACGTCCAGGAGAGTCGCAGGCCACCACAGCGAAGTGTCCCTCTGGCTCTCACCTTCTTCTTTTGTGTTGTCCAGAGCCTCGCCCATCGTCCTTGT
CACTACTGTCATTATATACCTGGTAGCATATCACTAAGCACCCAGGTACCAGAATTCACCGCTGAGTTTTCAGGTTGTTTTCAAAGTCCAGCCTGGTCCCGAGGGCACACTAGAGGGCGCACTAAACCCTCCAAGCTACCGGAAGATCCGGCATCTGGCCTGCAGAGGGTGCACTATCCCCCTCTTAACCACCGAAAGTGGGGTTGGGGGGGAATTACTTCTCTTCCTTGTTTTGTATACATTGTGTTAGAGTTTTATAAAAGGAAGACAATTA
AAAACGGGGAAACAGGTGCGCCCGTTTGTGCGCGGGGGAAGCTCGCAGCCACGAGCGAAGGGACCTGTGTCTCCACTTTGGACAAATCTCCCGGGAATTTCCCGGGGGTTCAGAGCTCCGATGTCGGGGCGGGGAGGGGCAGGGTGTCATGTGCGGCGCTGGCCACACGGTGGCGACAGAGAACGTGCCGTTCTGGTCCAGCCTGGCGGCTGTGGGGTCGAAATGGGGAAGGAGTTGGGGTCGCGATGGAGTCGGGGAGGCAGTGGGGTAGGAGCGAGGGCCCCCTTTTTTTTGGAGACAGAGTT
CCTGGGGAGCTGGGGTCTTCAGCCTTCAGTTCTTAGTGGGGTGCAGAGAGGCAGCTCCCCGGGCCTATCTTTGTTAACATCCCATCATCTCGCCCATCTCCTCGGGCCTGCCAGGAGTCAGCCTTGGGCTTCTGTGGCCCCTCCAGGAGGAGGCGCTGTCTCCTTTCAGATGAGCATCCTCAGGACCAAGGGTAGGCGACAGATCCACCGCAGCAGGGCAGAAACTGTTCTGAATGAAGGAATGCCCAGTAGGTTGTGCACACACTGGATTTCTGTAAACCAGCACTCCT
ACCTGCAGAGGATTTTTTGTGCTTATGGCGATGACGTGGTACTTGTAGTAGCACAGCTCGCAGCTCCAGCAGCCCCGCTCGCTGATCCACTTGATGAGGCAAGGCTGGTGTGTGCACTTGACCGAGCCATCACAGCGGCATGGGCTCAGCAGCTCCCCCTGCAGGGAGAGAGCACAGGGTGATGAGGCTGAGACCTACAGTGGCTGGTGGGTGAGTGATGGGCGGGAGGGTGGCAGCTGCAGCCTGGTTTGAGCCACCCAAGTAGGCCACAGGCTTTGTTTGGGGGCACCAGACTCCATGGAGGAGGCCTGG
AAAACACAAAAAAATTAGCCGGGCGTGGTGGTGGGCGCCTGTAGTCCCAGCTACTCAGGAGGCTGAGGCAGGAGAATGGCGTGAACCCGGGAGAATGGTGTGCCCCGAGCCTACTTCCCGCGCAGTCCTCCAAGACGCGGCCTCCAGCAGGGGTCGCTGCTTCGCTGCCGCCCTGGCCTCGCGCCCCGCCCGACCCGCTCTCACTGCGCCGGCGCCGGCGGAAGGGGCGGGGCGCAGATAGGGGTAGCCTGGAGGCCTGCAGTCCGCGCGGCCGCGGGGAGGGACGAGAGGGCCTGACGTACAGGTGAGTGCGCCTCTGCTGGCGCGCCGCGCCGGGCCCCCTGCCCGCGCCCCCTGTCACTTCGCCTCTCCGCCCCGCCCACGCTCCCGC
AGGAGGGGAGGGGAAGGAGGGGACGGGACAGGTCGTGCGGGCCGTCATGGGCTGCAGGAAGGACTTGGGTCTTGACCTTGAGGGAGGTGGGAGCCATAGAGGGCTGTGGACAGAGGAGGAACAGGACCTGAGTCAGGTGCTCACAGGCACCCTCTAGTGGCTTTGCAGAGAATGCACTGAAGAGGCAGGGCAGTGGCCAAGGAGAGACCAGTCCAGCTCTCAGCACATGCTGTGTGTCTCCGGGGCAAGGGAAGTCACTCTATGGGCTCATTTTCCTTATCAGCTAAAAGGGGAACTT
GGCAGGGTCACCCACTGGACTGGGGTACCCTCTGGACCGGCCCTGCAGCCCTGAGCTCCTGCACCTCTCTCCCTCCTGATGACTCCTGTTCCTCCTCCAACCCTTGAGCATTGCCCGCTTCAGCCCTGTTGCTCTGCACTGCCTCCTTCAGGACATGGTGAGCTGTGACGCAGGGACACACCTCAGGAGCTCAGTGATGGAAAGACGTGGCATGGGGGGCGAGCAGAGATGCAGGAGGGGTGGGGCGTGGGGAGAGAGAGGCAGTGTCATGGGTCCTACCACACGGCTGTGGTGCGACCACTCACCTTTGAGGATGTTGAGGATGAGGGCCAGCACGGGCCCGCTGAGCCGCGCACTGGGCATGTAC
AATAGAATACTGCGAACAATGTACGCCAGCAAATCAGCCCACATGAAAGGGACAGCGTCAATTTCAGAGAATTGGCGCCGGGAGGGGCACGGGATCACCGTGCACAGTGAGTGCTGTACAAAGTGCCTGTGCAGCTCCCCGAAGCCGCAGGAGGGCGCCCGACTAAGCCTTTTCTGCCCTGCGTGAGGCGCATGCGTGTTCCGTCTGCAGCTGCAGACGCCCATCCTGGGAGTGGACACCAGCTTCGTTCCCTCTCAGCCCACTCGGGAAGCGCCACACGGCTTCGGCTTCGGACGATCCAG
TGCAGAGAAGACAGAGAGGGGCGGAGCAGCGGGAAGAGCGAAAGGAAGGCTCAGCGCATGCGTGACCCGGGCCAACGAGTCGCTCAGCCACGGATAGAGTGATTGCAACATACAGGATCAGCTCAGGCATCACAGCGCCGCCTGCCAGGGCTGTGGCGGTATCCGGCCGGTTGCTCCACCTGGCGTTCGAGAGGAGAAACTACAGGGAGCGCCGACTGCAGAAATGAGGCCAACTCCGCGGAGTAAGCCGATCCGTAACGTGGACTGCGGTTTGGTCTGTACCGCGTTTGGGATCTCGGACTTGCGTCCCCTTTCCGAGCATGCGC
TGGGAGAAAAGGCATGCATGCACATCCTACCTCCCGGACCAGGAGTCTATGTGTGTTACCAACCAGCTACCAAGGAGTCTCTTTTCTTTTCCACAATGAGCTGTGTGCACTCAGTCTCCTGCCAGACACTAGGGGACGCTGGCAGTGTCGGCGAGCCTCTGCGCTGTGGTCCTGCTCTGCCACTGCATCCACCACGCTGTAGTCAGACAACTTGTCCCAGCTCTTTCCCCTCCCTGGACTGTGAGTACCTACAGGGCAGGGACACACCTCGTGTTTGTGGAATGGCTTCCC
AGTGCCCAGTATAAGATATTGCCACCTTCTCTAGTCCAGGTGGTAAGTGAAAACTTAAGGAGCGGATTTTCCAAAATCAGCGCCTGCTGCTCCGAGAGCCAAGGGTGCGGTGTTTGCTGCCTCCTTGTGGGAGAGTGTGGCTCCTTGCCTGGCGGAGTCGGAGGAATAAGTTCTCGGAGGGTAGAGGGACCGTTCCTTCTCCTAGCTCCGCCAAACCCACATTGGGGGTACTCGCTCAGGGATCCCGCAGCGGTGCAAATGCGAAGC
CATCATATGACAGTCACTCACTGGCCACATGGGAGGTGCCCGTCACTGCCCATCATCCCTCCAACATTCCACCTCTGCCGCCACCTGCTTCCCAGCTCCCTGTTCCACCACAAACCTGCTCAGGGTTGACGATGCCACCTGGTGGCCACAGCAGGAAATGCTTCCATACAACGTGGCCTCTTCCCCACCCATCCACAGCTGAGTAACCTGACCTGGGACAAGCTTCTCCTCACAAAGGCAGCAAAGCCCTCCTAATCCCCTCCTTCCTAAACTTCTTCCTCCCAGCCCTGGCCTAA
CCCACGTTCTTTCGCTCTGCGGGCCTTGCCTTCATTTACCTTCCTGATAACTAAAGCCTGGGTCGGTGGTCCTCCAGGCCACGCCCCTTCCACCGTCAGCCTCCGGGCCCAGGAAATGAGCGACAGGCTGCCATGCCCCTCCTCACCACCAGGGGTCGCCCTCTCCCGTGGAACGACTGCTTAGGTCCCCACAGTGGCCCGGGACGGGGTGAGGGGACTGTGGCTTTGGCTCTGTGTACATCATATGGCCTTGGCCAGCATCCATTCTTCTCTGGCCTCGGCTTTTCTGT
TGTTTCTGCCAGATGACAGGAATTTCTTGCGGCTGCAGAGTGACAGCCAGAGAGAGGGCCAGTATGCCCGGCTCATCAGCCCCCCTGTCCACCTGCCCCGAAGCCCGGTGTGCATGGAGTTCCAGTACCAGGCCACGGGCGGCCGCGGGGTGGCGCTGCAGGTGGTGCGGGAAGCCAGCCAGGAGAGCAAGTTGCTGTGGGTCATCCGTGAGGACCAGGGCGGCGAGTGGAAGCACGGGCGGATCATCCTGCCCAGCTACGACATGGAGTACCAGGTGGGGTGAGCAAAAAGGGAAT
TGTGTGAGGTTTCCTCACCCCCAAAGGACAGGCCTGGCTTGGGCTCTCTGGAAGACACTGGCTGAAGGCCGGAGGGGGTGGCCTGGCTGTTTCAAAGCAGGAGAAGCAGGATGTGGCCTCAGAGTGCCACCTGGAGGCAGAGGCGGTGTAAACATGCAGAGAGATGCAGGCACAGGTGCCCCAGGGACAGAACATTCCTATCTGGACAGGGTCTGTCCTGCCCTCTGTCCCCACCTTCATTCATCTGCTCTGAGGAGGCCTGGGAGA
TCTTCATACTCTCCCTCAGGAATTCTCAGTCCTACATCCAGGCCATTAGTGACCTGAACAGCCTGGTTTTTTGCTGTATGAGGAATGCCTTTCATGAGAATGACACCATCTACAGCCTGACCTCTGCTGGCCGCTGGACACACCGCGCCTGCCAGCTGGCCCATCAGCACACAGGTTCTGTCTCTTCCTCTTGTCTCCCAGCCTTTCCCAGGCACAGTGAAAGTACCTGCCCTGACTCCTCAGGCAGAGAAGGTCCCTAGTAATCCTGCAGAAGCCAGAACACACTCAGCCT
ACTCACCCACTGATGTAGACCGTCCAAGAACATTAGGACTTACACAGCCCATAGGATTCACTCTGATTTCCAAGCCAAAGACAGAGGGCACTAGACCATCAATCCACAGAGCCCCTGGTTTGACCGAGGTTGTTTCTGTTGCCACCACAGGGTGTCGCTGTTGAACACTGGGTTGTGCATCCAGGCTCCCTGCCATGGGGGGACCTGCTCAGGCCCTCCTGGTGCCCCATGCTTGGCTCCAAAGGGCTGTGGATTCAAGGCTCGCCACTGTTCCCCATCAGGAGC
AGAATTTTCTTTTGAAACTACCCATGAGACTCATTTCTACTAGGAACGTTAGAAAAGTAAAAAGACATTCTTTTCCTCTCCCCTTAGGCCGGGGAGGCAGAGGGCCCCTAGTGGCCAATGGTGGAACTGCAGCAGCCCAGTCCCAAGACCAGGTGGACCTGGCTGCTGGTTGGTGAACAAGAGCCTCTCAGAGAGCGAAAGGGCCTCCACCGACTCTGACAGCCTCGGTGAGGGGTGGGAAGGGGTGGGAAGGGGTGGGGAAG
TCTACTGGGTTCAGGAGGTCCCGGGGCTAGGCAGAGAAAGGCAAGCTTGAGACCCAACAGCGCCACCCACCATGCATAAATCGGTTCCCTAGTCATCAATTCGCTTATGAATACGGAGGCCCCGGAAAGGTGAAGGGTGCCTTCTGGTGGCCAGCTGTGGAGGTGGCCTCGGAGAAGGGTGACCCGAGTGACAAGTTGCAGTGAGCGCTGGCTGCGTGCCCAGCCGCGTTGCACAACTCCCGGGCCACCAGGGGGCGCCATTCTCACACATTCCAGAGCAAACGGTGCTCCTTGGAGTTGAGCGGCGCGACGGTCCTGCAGCAGCTAGCCTGGGATGTACCCACAGCTCACCGGGGAGTCCGGGCCACACGTCAGCTGG
CCACACACAGTCAAAGCACCAGTAGGGCTTCTCTCCTGCATGGATAAGCTGGTGCTGGAGCAAGTTTCCCAGTCAGCAAGGGGAGTGCCACACTGTAGGCAGTGGTGGCAGTGCTCACCCAAGTGCATGTGCCTGGTGGTGGCCACAAGGGAGGGGAATGCAAACTGGCACCCACATCTGTGCACACATCCGCATATGTGCGTGGACAGCGCCCTCCTCAGGTGGAAGAGGTGGCTGCAGTCGGAGCCCTTGCAGAGCTCGTCCCCTGTGTGGGGGCAGCTGGTGCTGGACCAGGTGAGCTCTCTGGGAGAATTAGACACTGCATGACCCACAAATGTGGCTGTCGGTTCGGGACTGAACAAA
AGGAGAGGGAAGGTCAAGGCCAGGCGATTGAGTGGCAAAGCCAGATCCCCCATCAGCTTTCACCCATCCTTGACAGATCATTCTGGGGTGTGTGGCCATGGTCTCAGCCACATCCACCGATGCCTCTGGAGAGTGGTGCCCCGACCCATTTGCACCAGCAGGGGGCACTGCTGCCCGGCTTCTCCTGGCCTGGGATGAAGTTCATACCTCAGACTCTGTCAAGGTCATTACCAGGTGCAGCCACAGTCTGGGCTGTCCATGGCTGTGTACAGCCCCAGGACCTGAGGCAGGACCATGTGGTTCTCCTGGGAAAGTCCAGGAGTCCCTCCTCTTGGGCTCCAGGGTGCCCCTTGCAGCCTGGCATGGTAACTGTGCTGGGGATCAGGGGGCTGCAGAGTGAGTGGGTCTCTAGGTGGCAGGCCCACACCTCAGGGCA
TTGTTTTTATTAATAGCAGGGGCCCCATCACTTACCTGTGGGTTATCAATTTATTACCTCTCAGTTCCATTTGTCATCTGGTGCCAGGTTAGGCTTTGTCAATAGAGGGCGCTGGAGAGCCACTGAGGAGCCAGGGCCCCTCTGCCTCACTCCAGGGCTTTGTGTTCTTCCTACTGCGCTGTGACCAGCAGGTGGCTGCTATGCTCCACATTATAGGGAGTGACCTCCACTGCCACCCTCTCCTCCTTCTCCCTCCTCCTCCTCCCTCCTCCTCCCTCCTCCTTCTCCCTCCTCCTCTTCCTTCCTCCTCCTCCTCCCTCTTCC
ATGTGACACCACCACCACTCTGTCCCGTGTCAGCTGACAGTCGAGCTCCAGGAGGTCCGAGCGCTGGGCCATGGAGCTGTGGGGGTGAAGGTCAGCGGGGGGCAGGGGCAGGGGACTGGGATGAGGGGCATGGTGGCTGGGAGGTGGCCGGGAATGTGAGAGCGGAGTTCGTGGCGGGATGTGCAGGCCACCTCCAGGGGGCGCCAGTCACCCAGCTAGGAAGTGAATGGCGTCCCTTGCTGTGATGCAGTCCACGACCTGCACACCCTCACATGGCAGCCTGGGCAGGGGCAGATACACTCACTTCTCCATGGCCTCCATGGTGTTCTCCAGCAGCTCTCCAGATCCTGTGGGGGGCACTGGAGT
GAGAACGCTCCGCTGGGTACAGTGGTCATCGATCTGAACGCCACCGACGCCGATGAAGGTCCCAATGGTGAAGTGCTCTACTCTTTCAGCAGCTACGTGCCTGACCGCGTGCGGGAGCTCTTCTCCATCGACCCCAAGACCGGCCTAATCCGTGTGAAGGGCAATCTGGACTATGAGGAAAACGGGATGCTGGAGATTGACGTGCAGGCCCGAGACCTGGGGCCTAACCCTATCCCAGCCCACTGCAAAGTCACGGTCAAGCTCATCGACCGCAACGACAATGCGCCGTCCATCGGTTTCGTCTCCGTGCGCCAGGGGGCGCTGAGCGAGGCCGCCCCTCCCGGCACCGTCATCGCCCTGGTGCGGGTCACTGACCGGGACTCTGGCAAGAACGGACAGCTGCAGTGTCGGGTCCTAGGCGGAGGAGGGACGGGCGGCGGCGGGGGCCTGGGCG
GTTAGCATGCGCCTGTTCTCCAGTCATCTGGAGGGTCTTGTGTGCCTTCCCAGACCCACTGTGAGTGCCCCATGGGCTGGGGCTGGGCTCTCTGGTCATCCCGTCCCTGCAGCAGATGGCAGGCGTGAGCCCAGCTGCCCAGGGCTGGGAGCTGCAAGCTGCTGTCTGTCCACCAGGTGTCAGTGTGGGTCTGGTCACGGCCGCGACAGCACTGGGCGCCGGGTGAGCGCCCGGGAGGGCTCCTCGGGATCAGCCGGGGCTGAGAATCCTGGGGCCAAGGGTGGGGCCAGAGGAGGGTGTCATCCCACATGCCTG
GTCCTGTAAATACTATCAATACAGTCACCTCACGACCAAAACTCCCAGGGTGGGAGGATGGATGCTGTCTGCTGCACCCTCCCAGGGGACCGGTGTCTGACTTGTGCTCACCCTTCCTCACTCACAGAGGCTGCAGTGATGAGGGGCGGCCAGTAGGGGCCTTGAGATGCCTGTGGGGGCTACGTGCTGCTTACCTGCTGCCTCCTGGCTTGGCCAAGTACTTATTTCCTCGGTGGTTTGGTTTGGGCTGGAATTGGCCCTGATGCAGCAAGGACAGCAGCTGGGAGATTTGCT
GGTCAGCAGTCCCAAGTCGGTGGGAGGAATGCGAGGCGCCGGCCGGGTGAGTGCTGTGACCAGGCTGACGTCGGGGGAAGAGACAGGAACACATCCCGCCAGGACACCGAGCTGGTGCTCACCTAACTTGTGCTCCCTGCCGCCCTCTTGTGGGTGGGCAGACACCAGCAGCTTCAGTCAGTCTCGTGTCACACAGCTGCGCGAGGTAGCTCCACACGCACCTACGCGTCTGGAGGATGCTATCCCTGGCTACTTTGGGGACCACTCAATACTGGCAGCCTCACCACGGTTCAGGTGTTGACT
ACTGTGGCTCTGTTCAGATCCAGGGGCAGGTGCTGGGGCCAGAGCCACCCCAGCCACAGTCCCTGAGTTAAAGAGCCTGGGGTGGGCTAGGTCTGAGTGCTTTCACCTGGTGTGTTGTGTCCTCCGCAGGTGTACCGCAAAACCGTGATTGCCCAGTGGAGGGCGCTGGACCTGGATGTGGTGCTGACCCCCATGCTGGCCCCTGCTCTGGACTTGAATGCCCCAGGCAGGGCCACAGGTGAGGCCCGACACCCTGCCTGTCCCTTCTGTGAATCTGGCCATGTGCCCTGCAGGGCTGCGAGGAAAT
CCCTTCACTTGCCCCAGTGCCACCTACTCCAGACCCCCAGGCCCTCGCTCTGCTCCCTTCTCCCACCGACTCGCCCTGGCTCCTGCCAGTGGCCCCAGCTCCCCAGGGCAGAGACGAAGGACCCAGCTGCTGCAGGCTGCAGTTCCGCTGAGAGCCACTCCGTGGCAGGCACAGCCCACACTCCCGAGGCAGCCAGCACTGGGCGCACTCAGGGGGCAGCCAGGACAGACAAGGAGGGCGGAGGGGGTGCAACAGGGGAGAGGGTTCCCAGTCTCAAAGGGAGGGGGCATGGGCTGTGGAGTCAGGTGGCCTCTGCACATTGCATTAGAATGACTTTGGGCCGGTCACTTACCGGCCCAGAGCCCCGGGGCGCTCATCTGCA
GAGGGCTTTCCTAGGAAATCACGGCACCGGGCGGACCATTCAGGAGCCAGGAGCCCCTCCTCCCGGCAAAGGCCCTTGGAAAGATTGAGTTGAAAACACACAGCTGGAGGGGATTCGGCGCAAGCCACGTGCTCCCTCTGGTGGTCAGAAAGGGAATTGCGGCCTCAGACGAAGACTGTCATGGTCGGAGTTGTCTGATTAAGAGTAATTCACCCAATAATTTCCTAGGCTTGGTAGATCTTTGTGACTCAATGCAGGTCTGAATTGTGGAAA
CGCCCTCCCTCCCTAGGCCTCCTGCTCCACGACGTGACCATGGCCGGGCTGCAGGAGCTGCGATTCCCTGAGGAGAAGCCGCTGCTCCGGGGCCAGGACGCCACCGAGCTGGTGAGTTGGAGTCGCGCCTTTGAGGTCTTAGGGCCGAGCGCGCCACCTCGTGGCCAAGAGGGAGACCGCGTGCCTTTCCTGCAGCCGACCCTCCCTAGGGCCAGCCACACCGAGAAGCCCTGTCCCTGCCTGTGGGGGGAGTTCCGGCAGGCCTGAGTGCCACCCAGACCCAGCCAGCCTCACGGTGGCTTCAGCCGTCTTTGAGGCTAAAGGCGCCACAG
CAGCTCTCAGAACCACACCTGGTTCAGAAGTCCCCAAATGGTAGTCCTCAAATTCTGGCCAAGGCCAAAGCAGGTGCTTCACTTCTTCCGTGCACACCCTGCAAGTGGGCTCCGGGTGGCAGGTGCAGCTACGCCCTCTGCCGGTCGGGGCGGGAGACAAACTCAGGGGAGTGGGGAGAACCACAGCGACTCAGGGAGCTATTTCAGAGGGGGCAAGTGGAAGGCGCTGGGGCTCCAGGAGAGTCTGTAAGCGAACAGATGAGGAAATGACCAAAGA
TGCCGGTGCCAAATTTAGGACGCGCTGTACTTGTAGGTGAGAGGTTTTGGCGGGAAGGACCCCGGGTGGGCGGAGAACGCCGGGGCGGGGAAGGAGATCGCAGGCCGCATCCAGGTCTCTGCACCCCTCCGCACGGTCCGCCAGGGCTCGCTCTTGCCCTTCGCCTGGAAGGCCGAGGAACGGAGCGGGCCGAGCAGCGACCCCGCCCCTGGCAGCGGTGAGGCGGAGGGGCGAGGGGAGGGCGTCTGAGCCCGGAAGGAGCGCGCCGGCCAGGCTCGCG
ATGTACCCAGCTCCATTTTCCGTACTAGCCACAGAGCAGCGAGAGCATGGCCTTTGCCCTCCAATCCTGTTCTGGTGGACAGACACTCTCTCCCTTGACAGGGTCCTCACCACTGTGTGCACCGTCCCGCCACCTGGTGGCCGTGCCTATCTGTGCATTCCCTATTTGGTTAACTCATTCACTTAACAAATATTTACTGGGGGAAGACAATATCTCAAGCACAATTCTCAGCATTGAGGGAGGCAGCAGTGATTAAG
CGGTTGCTCGCACAGGCACAGGTCTGGGCGTCTGATGGCCCTAGCTTCAGTCCTAGTCCGGCCACAGAGGGAGGCAGGGTGAGCTCCTGACACGGACGCCTGCAGAATCTCTCAGAACCGGTCTCTGGAGCATGTGCTACCCTCCTTGTCCACGAGGTGGCAGCAGCGGGCCTAGCCGCTCGTCTCCGCGGCCACCTCTTTCTGGCCAGGCCGGGACACCGCGGCCAAGGCTAAAAGAGAAACCTAGCCCCAAGCTGAGAGTGGGACCCCAGAGCCAGGGTCCCAGGCCTAGAGGCGTCCAGGACTGGGGGCCAAGGTTCTGAAATGCCAGACATATAGGAGGTGGGGGACCGTCATGCTCTTCCCTGGTGTCTCCAGCAGGTGGGATAAACACCGGGTTCAATGGGACCAGGCGCGGTGGCCTCACGCCTGTAATCCCTGCACTTTGGG
CTTGTAAAGTGGGGTTTCATCCCACTCCATCACCTTCAAGAATGTTCAAAATCCAGAGATTCTAGGATTCTGTTTCCCAGGACTTGGACGACTCCGTGTCTCCATAGCTCCACCAGGTGGCGCTGCCGGGCCTCGTGACCACTTGGAAAAAGCAGTGTCACCAGAACGCTGCGGAGACCTGCCAGCAGGGGTCACACTGAGGTTGCCTCGTGGTGTCCCTGCCTCTGCAGGTGACCTATGAAATTCCTGGCAGGCCCAGCACAGTGGCTCACGCCTGTAATCCCAGCACTTTGGGTGGCCGAGGCGGGTGGATCACCTGAGG
CACAACCTGCCTACTTCTCGCCCCTCTTTTACATCCCCAGGTCCAGCCCCATCATTGCCTGCCTGGACCAGTACAGTTGCTTCTGCCCTGGTCCTCACCTCCCCTGCTCACTAACCCATCAGACCGTTCCCCCCTCAGCAGCCAGAGGGCGCCTGTGAGCACCTGAGTCAGGTCCTGTCCCTCTTCTGCCCACAGCCCTCCATGGCTGTCACCTCCCTCAGAGTCAAAAAGCAAGTCCTCTCTGCGGCCCACAAGGCTCTGTGTGACCTGCCTTGACACCTCCTCCTCCGTCTCTTTCCCTTGC
GCTTCAGTTTTCCAGGCCTGGGGGCAGAGGGTAGGGATCGTCTCTAAAGGCCCCCCTGCTTGCCAGCTGCAGGTGGGAAAGACCACAAGGGTGCTCCGAATTCGAGGATCAATGGGCCCAGACACGGGCATCGTGTGTCATCTAGTGGACAAAGAAGGAACTGCAGGAGGCCCCCAAACTCGCTGTGTCAGGCCCTGTGTTGGGGTAGCAGGGCCACCCAGCAGAAACAGCAGCCTCTTGAGGACGCTAGCAGTAACCAGGCAAACACAATATAAAGAAGCAGGAGCAGTGGAAGATGCTCCAGTGATTGCTCTT
CGAAGGCATGAGATCTGCCTTCGTACATGCAACATGCAATGGTGGAACGGCATTACCTCTGGCTAGTGACCTCTCCTGGACTCAGCTATCACCTCTGCAGAAAGGGGGCAGTAACAGGACCTGCCGCACATCTGCTGTCATGAAGACCACATGAGCTAATATATGTGGGAAGCCCTTAGCACAGCGCCTGGGAGAGCATAAGCGCTCGATGCAAGGCAGAAGAAAGGCGTGTCCTGGTGTGACAGGGCCCTTCCGACCAGGGCTGGTACTAAGGTGAGAAAAGCGAGGTGCCTACCGTGCAAAATGTAAGGCAGCGTTCACTCTCAGAGCAGTGCACCTGCCGCTGGGTCCTCGGAGCCACAGAGCAGTCCCGCTCGCCCCCTGCTGGTCACTCTGCAGAATGACGTCCCTTCCCTCTGCTCTCAGGGGTCCCTGAGCCTCGGTTTCTTCACCTGTAAGGTGGGGTAGGAGAATCTGCCTCTCAGTTTGCAGGGCAAACAGGAGGCACTCCTCCAACATCAGTGTCCTCCTCT
ACCCCCCATTCGCAGGGTCCCAGGGACCCACCACTGGGTGCTTTCCTCCTAGCAGCAGGCTGGGAGCACTGAGTCCCCTGGGTCCTCCGCCTCAGCAGAGGGGACCCTGCACGTGGCCAGGAATGAGGTGCGCTCTGCCCCCTGGTGGCAGCAATGAAGGATGCGCCACCCTGCAACCCAGGAAAGCGGAGGGACAGTTTAGGCTGCGTCTTTCCGAATCAGTCATTCCACATAGATTCACAAGTGCCAGTTCCGGCCCGGCCATTGTTCAAGGCCCTTGAGATTTAACT
GGCGATGCCTGGGCAGAGCTGGGCATTTCCTGGATGAGCCCGGGTTAGGACAGTCATCCCTGGATCCCATGTCCCCCACCTACTCACCCTTGTGTTACTCCAGGAGCCATGGGCTATCATTTGCTGCCACCTTGCGACAGGGATGGGAACTTTGTGTCCCATTTCCGCCCTTGATTACCTAAGCCAAGAGTCTGCTGGGCACCTGCTGCCTGCCTGCCAGGTCCCCAGTAAGATCCTTCCCAACATGCGGGCAGCTGAATAAGGCAGCCAC
CAGAGAGCTCTTCAAATCTGACTTTGAGTCGTCACTGAGGGGAAGGCCGGCTGGTCTACAGGAGGGGGCCTGTGGGAAACCTGGGGGCGCCATGTTGAGGTCTTCTGGCCCCTCTCCTCCCTGAAGGACGCTCCTGCAGTTCCTCTTCCCTGCCACACGGGGCTGCCAGCATCCCAGGGGTAGCCCTGGAGAAGGGGAGCCTTGTTCCATCCCATCCCGGCGATGCCTGGGACCCTCACTGCTGCTGCCAGGGCTGATCTTGGAGCCGGGAGTAGAGAGGGGAGGAAAGAGGCTGGGCGC
GTGATGAAACAACCTGAGTTGCCACCCCGTGGGCAGCCACGGAAGACCATGCCCCACATTCACTTCTGTCACCTGCAAAGGGAGGCTAGGCTGAGAGACGTTTCCCCGAGAGGAAAGATGGGCCAGAGCCACCAGCGTCCCCATCTGTCTTCTCCAGGGTTCTAACCTTTGCCCCTCGCTCATCCCCTTGAGAGAAGAGACACCTGGGCCCACCCTCTGTGGGGTCTGTGGGGCCATTGGGCTTGTTACGCCCCCTGGAGGGTGCCTGCCGTGTGGCGCCCTCTGGTGGGAGCTGGTGGTTTTCACACGTGAGAGCCTGGGTGAGACCTGGTTTCTTTCTTCCAGACCCAGACAGTCATCCACACAGTGCAGAGCGCCCCTGGACAGATGTTCTCTGTAAGTCTACAAGTTCTGGTCAGTTCACAGCTGCACAGTGTCCTCCTTCA
TGTTTACCTCTCCACTATGGATTCATCTTCCATCTTACTGTTTTTCTATCATTCTTTGCACACTGGTCTCCCTCCAGCCCTCCCTCCTCTGAATGGGCCAGGAAAGGGAAGCTGCTGCTCCCACTGTGGCCACTAGATGGCGCCAAGGACATACAGCCTGGTCTAGACAAGGGCAAGGAAGGGGAGCTGGAGTGCTGGGTCCCATTCACCAAAGGAGAGGTGGCTACTGCAGTGGAGAAAGGGGTGGGTCAGTCTAAGCAGGCCCAAAGGT
CCAGGTCATCACTTCATTCATTACAACATTGGAAAGTGACACAGAATTTTTCTCAGCCACTTTGCCAATCAGGGACCTCCACGGCCGGCAACGCCCCCCCACTGCCCAGGCCTTGCTCAGCCCCAGGCCTACCACTAGAGGCACCCTGCCCACTCGGCCTGCTTGCGTTATAGCTTGTACCCACATTTGGTGGTTCTGGAACTCTTGTCCTGTGTCCAAGAAGAATGAGGATATGCTGACAATTCAAAGGGTGAGGATGGGTGGAGAAGAATTT
TGACTTACAAGGAAAGCCGAGAGGCTCAAAGAGGCCGCGCGTCTCCCTGAGAGCCATCAGTGGGTGGGAGCTGAGCTCCGGGAAGTGTCAGGGGCCGCGTGGAGGGAAAGGAGAGCCGGCAGTGCCCTCCAGTGGTAGCAGAGCCTAACGACGCCCTCACCAGCCATCCGCGCTGCCCACAGCCCCATCCGACACGGGCGGGGGGTAGGTTCTAGGTTCAGTCCCTTGAAGCAGGAATCGCGTTCTTCTGAAAGGCCATTTGGCGATCCCTGAGGAGGGAGCCAGGCAGGAAAAGC
CGCGTGTTCCTGGGTCTTGCCTGGATGGACAGGGTTTTTTAGCGCGTGGGAGCAGCTTTGCTGACCCATGCCTGTTGCTTCCAGCCTGATTCCCGAGAAGGGAGCCTGCTTGCGAAGGAACTGGCACTCGGGCCTGCCTGAAGGGGGCGCTGTCCAGACAACACCCAGCCTCCCGTCGTGGCAGGCGCTGTCGGAGCCATGGATGATTGTGACCAATAGGGGTGGTCGCCAGAGTTGATTGTCCAGCCAGGCCCAGGGGCTGAGAGGAGGCTGTGTGGAGAGGTGGTTAGGAGCCA
AGAAATAGTAACTGGGTTTAAAAGCTAGAGGAGAGATAGTAAAGTTACACAAATGCTAGATGAATATAAATGATCTCAGTGCAGTTCTGCACAGCTGGTGCCTATCAGGTGCAGTGCCTGCAATTCCACTAATGGCCACCGGGGGCGCAGCGAGGCGGCAGAGCTGCCAGGCCCCCAGGCCGACCTTGCAGGAGGCTGGGCTCACAAAGCCAGATTTCAGCGTCTACTCCGGTCTCATGTGCTTTTTCTGTAACAGTGTAACTTTTGATTAAA
CAGGCATCCTACAAACTTCCCTTGTATTCTTCCCCTTCTATGTCATCAAGCCGCTCCTCTGCAGCTCCTCTGAGAGCCTCCTGGTTCGCCCTTCAGCAGAGCAAGCACTCCGGACGCCAGGACCGTGGGGCTTGCCTTCCACAATGCTGGAGCGCCATCTGGTGGCCACGGGCAACCTCAGCCTCCTGCCGCCCGCAAGCTGGGTCCCCACCCCGGCTGAGGGCCCGCTGCGGGGGCACAGGGCGCGAGGACACAGCCTAGCACACTAGGGACTCACACTTCATGTTCTTCATCGGCAAGGGAATCATCGCGT
GCAAGGCTGCAAGTGCTGGGAGAGCTCAAATCTCCCGTGTGACCTGGCCAAGGAGCAGAGTCCCAGGCACCAGACCAGGGCCACCACGCATGCCTACAGGAACTGCATTCACCTGGAGTCCAGCACGAATGTCGCCCTCTAGAGCACAGTGCAGGGATGACCTCTCACATAGGTAACCCATGTCCCTGGAGGCCCACCACAGCCCTGCTAGTCCCTCCTCACAGGTTCAGTTCCACAAAACTGTGGTCTAGATACAAGTTGAGGGAAGAGGATTTGCTTGACC
ACAAAGGTGCCCAAGGGGAGGTCCCAAGCTTGGACCTGGAGCAGGCAGTCAGTGCGCAGGCTGTTGAGGGACAGCACCTCCATGGCCTTCAGGTGTGTTGGCTGCATACACAGCTTTCTGGGACCTGGTTCCAGGGAGGCAGTGAACAAGTGCTGCCCCCTGGTGCTGCCAACAAGCCCTACACCTCTCTGCCTTGCTCCGAATTTTCCAACCCCCAAACTCTCACCGGCTGCCAGACCTTAGGCCTTCCTCAGATGGTCAGGAGTACCTCCTTACCGAAGTCACCCAGAGTTGCTAGACCTTT
GAGCCCTGGCTGCCTGTCTGGGCTGAGGGGAGGGGACAGAGAGAAGGTAGGGGCAGCATTATTACTGGGAACCACGTCCAGGAGGTGGGGATGGGGACACGGACAGGACACCCGGAGCACAGCACCAGGGCTGCGGCCTGGCCACTCACTTATCCTGGGAGAACACTGCCCCCGTGAGGCCATAGCTGGTGGTGCTGTCAACCAGCTGCAGCGTCTCCTTGTACTTGTCATCCGGGTAGACGTACACAGACAGTACAGGCCCGAAGATCTCCTAGGAGAGAGGCCCCGGCGTCAGACCCTCCACGGGACCAGGGACCAGGGCCCTGAGCCCTCCCAGTGCCCCTGCTCTGGCTCACCCTCTCCCCAGTCCCTGGGCCTCAGTTTACACTTCAGTGTCTGCAAGAAGGGTCAGGTGTCGCCTCCTCCTGGGTTCCCTCCAGGACAGCAACGTGCCCAGCTCCCTGTCCTGTCCATCCCACCACAAGCCGGCAAAAG
AGATGGCACATTTTGTGCTGCCAGGAATGTTAACAGCAACGTGACCCCACTTTTAATGCCATGTACTTTACACACACTACCTCTGGCTTCCACGCCCTGGAGGACAGAGCTGGCTACTGTCCCCAGCGCTCTCCTGGGACATCCTTAACCTCAGTACTGGCCACTCCTGGACGGAAGGGGTATTGGCTCCTGAGGGGGCCCTCTTGGGCATCTACCGTGTGCCAGGCCCTGTGCTTGGCTCACCCCTGGAGTCCTGTGGGGCAGGGCTGATGCTCCCGGTTGTGCAGATGGGGAGACAGGCTCGTTGCTCCCCTGTATCAAAGAGGTGCAGGGACCCCTTGCAGTTCGCAGTCCGCAGGGCGCGGGGCCGGGCTCTGGGCCGCGCGGTGCGTGTGGCTGGCGCGCCCTCTAGTGGCCGCTCTGCCTGCCGTGTTGCCCCGCGCGAGAGCTGCCCTAGAGTGGACGCGCAGCCGCTGGCGCGGGAAGTCCCTTCTCCCAGCCCGCCGCGGTCCCGCCTGCTGCGGCTCCACCTCCGCCGAACTGCAAGCGGTCTGGCCTGCCTGTCAGTCCTCGTGGCTTCGCAGGGACCCCACCATGGCCG
TGCTGTCAAGCTACTTTGGCAGCTCTGTTTTCATTAAAGGTCATTCAGAAAGTGGCTCCATGACAGCTACTGCCAGCCCCCTCCAGTCCCCCAGCGACTTCCAGCGCGGTTCACGCAGTGACACCTGGTGGCCAGAAGGTGTCCTTGCAATGAAGAGGCAAGAAAGTGTGTCCATGTATCTGCGTGTCTGTGTATCTGTGTGTCCACGTACATGTGTGTATCTGTATGCCTCTGTGTGTATATCTGTGTGTGCATGTGTGTG
TCTCAAAAAAAAAAAAAAAAAAAAAAAGGAAGTTGGGAAAAAGTGGGCTAAGTGGGCTGCGATTTAAAGGTTTCAGAAAAGGCTGGTGGTGCGAGATGAGATGCTGCCCACTAGTGGCTAGAAGGCAGAACTGTGAGCCTGCATGTAAGGCAGGCCCTGGGACATGGGGTTTGGGACGGTGGTAATTAAGTTTCTTCGTACTTGGGTCTGAAATAAGAGAACAAAGCCTACTGCCTTTGACCCCTGCCTACTGCATCAGCGTGATCAAC
TGGTGCCTTGAAGGACAAGGACAGGTCAAGGTCAAGCCAAAGCAGGGAAGCCTCCGGAAAGAGGGCAAGGAGAGTGGCGGGGTGCGAGCGGGGCGCTGCGGAGGAGGCTGCAGCGGCAGCGGTGCGGGCAGGAGCTCTGATGCGATGCGATGCGATGCGATGCTGCCCCCCTGTGTCCTTCGACGATATTGCTGCGGGAAGCTTTCTGTGCTCAAGACCTCGTCCATCCCTCCATCAGCTCAGACCTTCTCTGCGAATAGCTCTCCGGGTGGTAAAGAGATGCATCACATTTAAAACTTCGAGA
AAGTGCATGGTGCTCACAGGCCCGAACCCCTAAGGGTGCCAGTGGACACTGCTGGCTCCCCCTGGCTAGCTGCCAGCCCTGCAGGTGCCCGGTCAGTCAGGAGGCCCTCTGCATGTCCTGCCGGTGCCTTCCCACCCGGCCTCTCCCAGCCTGTGCTCCCTCCTGTGAGCAGCTGGTAGGAGTGGCCACTGGGTGGCGTGTGGGCACCAGGGTTTCCTTGCTCCCAGTTGTCCAGAGCTCCTTAATTCATCCATCCTTCTGGCACTGTCGCCTTAGAAGGCGGAAGTTTCTAAGTCAGGATGATGGCAAA
TGGCCCTATCCCAGATGACAAAGGGTGGACACACATTTCCGGGGACAATCCTGAGGCTCCAGGAAAATGCCCTCAACAGGTTCTGAAGCCACAGCGCAATTCCAACGCCTGCCCCCCTGTGGCCATGTCCACACCCTGCAGGCTGCCTGCAGCCCCTTTGGAGGGTTAGAGCCCCTTAGGCCTGGGATGCATCCTCCACCTGGAGTGCAGCTCTAGAGCTGGGTGGCTGGGGGTGGGGTGTGGGGGCACTGGTAGGCCACGGGGAGGCAGATGGGGGCCAGGC
GACCTCTGGGTTTTATTTGTCTCCTGACCTGCCCGTGTTCATCCAGGTGTTAATCTGCCACCATGCCCTGCCTTGCAGCGCAGGGAAGACCGCAAGGCCGCAGCACCCTACGCCCCGGACGACCCGCCGCACAGGTGTGAGGCCATCGCACCGCGAGGGAACGGTCACTAGGTGTCGCCGTCTTCCTCGGAATGGAAGCCACGTTTCTCCTGCACCGTTGAAATGGACTGGAACAAAATTTTCTAGACTTCAAGGAAACCATCCTTTCTAATAACAATGAGATGGTAATTAGTAGGGGAA
TGGCCGCATTGGAGAAGGCCCCAGCCCTGAGAACCTGGGGCTGGATTCCCCAGTGGAGGCACCGGGATCGCTGCCACCCTCCGGGCTCCAAGGAGGAAGGCTGAGTCCTGACTCAGAGCTGCTGGCCTCCTGGCCTGACATCAGCCGCCCCCTGGTGGCCATGACTGCTGGTGCAGCGAGGAGACGGCAGGGCATCGCCGCCAGGACTGGGAGGAGGGGGTGCCGCTCCGCAGGGGATCCTCAGAGGCAGCCCGGGCACCCTGCCCTTTTGTCAACAATCCTGTCAAAGCCTTGGAGAAGAAGGCCTTTCCCCCAGGAGGAAGGAG
ACTACTTAACTCTCAAGTAGCCTGACATTTCTCTTCCTGCTACCTTAGCTATAAGCTGATAATCTGAGCAGCTCTGCGGGGATACCAGGCTCCTGCTCAGCTGTGGGTGGGCAGGTGGCTGTGCTGGGTCGCCCCTGCCGCCTACAGGCAGAAAGCGGATGGTGCAAGGTTTCCTTCCAAACGGAAATCGCCCTTCACAGAGCTGAGCCTGGGAATTACCACAAAGAAACCTCACAAAGAAAAGGTGCGCAAGGCAAATGTTCAGAAAACAGACCC
ACCCTGTCCAAAAAAAAAAGGGAGCTTCACAGGGGGAGGTCCACATGCATAGGTTGGGGAGTTCCTGCTCCCTGGTGTCCCACAAGGCACCCTTCTACCCTACCTGACCTGGGCTTATGCTGACCATGAGGTGAATCATCCTGCACTGTGCACTGTGACTGGCAGGGGGCGCTGAAACCGCCTTTTCTGCCCCACATGGTGCGCATGCGTGTTCTCACCGTAGACGCTGCGTGGCGTGCGTGGCGTGCGTGGCGTGCGTGGCGTGGAGTCCAGAATGAGAAGAAGGAAAGCGGGGCCGGTTCCTTCAGGACCCGCC
CCCAGGGAGCCACCTGAGTGGAGCTCAGAACACTGGATTCGCGCGAAGGGGAGGTGTCTGGGCGTGCGGCCCCAGCCCCGCCACCTTCCTGGGCCCTGTGGTCCCACCCTCCGGACTACCAAGGCACAGCTGTGTCGCACGTTCCGCCCGGTGCCTGGGACGGGCTCAGCCGCCAGGGGGCGCCGCCGCCCCGAGAGCCTCACGCCCCGCCCCCAGGCTCAAACTCTTCCCCCTCCCCACTCTGGCTCCGCCCCCGGTCTCCTCTTTTGCTCTGGCCCCGCCCACCTCCCCTCCGGCCTC
CAGGAGACCCAGGCCTCGCCCATCCGTCCCCCACCCCCCAAGGAAATCCTTCAGGCCCTTCCCTTTCTTTCTAAGAAAGAGGTATCCTCCTTCCCTCCCGGGACCCAGCTCGCATTCCTCTAGGTCAGCCCGCCCCCTGCTGGCCCAAGCCTCGTACTGCAGGAACCGTCGGCTAGAGCCCAGAAGAGGCAGAAACTGAGTCCAAACTGAGGATCTCCGAGTTTTTGCATTTTAAAATTTATTTAAAGTCTTGGTTGTTCAGGTCCTAGGGGT
GTCATAGGTTAGCCCTGAGTCTTAGGCCGCGCGGGCCCCTCGGAGAAGCAGGGATCCGGAGCCCTTCCACCCACTTTAAGGCAGGAGAGAATTGGGAGGTGTGGAAGCAGCCCCTGGAGGCTGCCCTGCAGTGCCTCTGGAGCGACACAAGGGGGCGACAGCTGCCGTTGTGGGAGGCCGGTGGGCGAGGAGCTTCTCCTTCCGCCAGTCCACAGGCCCACGGGGACCCACAGGCACTCGCTGGAAGTTACCTGCAGCTCTAGCTGCCGGGCGGAGCCAATCAGTGCGGCCCAGGGCAGGCTGGGTGGGTGCC
GATGTTCCACAGCCACCCAAGTCCTGTGTGTCTTGTCTCCCTATGGTGACAGGAGGAATTCTGTGCCTGGAACTCAGCTCCTCGGGTGAGGAGTGACACCACCTGAGGGAGTGGGACCAGTGCTGCCCGGCGCCCCCTGCTGGGCAGGGACAGTCGAGAGCTCTGTGCTGCAGGACGCTGAGGCTGCATCTGGGTCGGGGCAGGAGCAGGAGGCTAAGGGGCACAGCTCCAGGTGCAGTCTGCGAAGATGACTCCAGTGCCCACTGACCCCAGACACAGCAGGGCCGAGACA
CCCAGATTTGGGTGGCAAGTATTTGAATTAGGATCCCACATGGATGACCAGGCCTCCCCTTGCTCCATCTGCCACCGCAGAGCAGCCCCTCCAGCCTGCAGCCTGGGCCCCAGGGCCCTGCAGCTCCCCCTGTTGGCCATGCTGGGTGCCGTCACCGACCTTGAGGCAGAGCGGCCCTCGGAAGAACTGAGTCCAGGGGTGGCAGCCGTTGAGCATGTGCAGCATCATACAGCAGCTGCTCCAGACATCCACCTTGGCGTCGCAGCTCCTGCCCAGCACCACC
AACATGCCTACCACTATTGGATTTTTTCACTTTTTATAGAGAATTCCCATTTTTGGCGAAGACAGATATGACTTCAGAAAAACCACCTCGCCAGTCCCACGGCGTGGCCTTGACAGAGGCACCCTCTGGTGGTGGCCTCGCTGAAGTGCAGACACTGTTCTTGACTGGTGTTTGGTTTACTTGGGTTTGTTTCCTGGCTTGCTTGCTTTATTATTTTATTTGTTTATTTTGTTTGAGAAGCACCGAGTCTCCTTAA
CTCGGTCACCCCAGAACCACCGTGTGCTGGGGATTTGTCACGGGTTTGTCCTGACGTGTGAGGTCCAGCCGGGGTCCCCATAGCCTCCCTGTCCCCGTCCCTGTCCCCGTCAGGCCTCCTGCTGCGCTGTGGACAGTGGCTTGGCGCCATCTGCTGGGCTGGTGCCTGTGGTGCCGCCAAGCGCAGGAGGGACCCAGCGGCTCCAGGTCTGTGGGAGACTTTAAGTTGGGGCCGAATGTGGTGCTCGCTGCCGACGCAGAGCCCCCAAGCTGGACGGGACCCCTGGCCGTGCGGCTGGGAA
AGGGTCTAGAGGCTCAGTTGCCCGAGGCTGTCTTGAGGAGCTGCCTTTGGGACTCCGCGAAACCTCGAAGTCTTGGGCTGCGCCTCCCCTTGCGCGGTCGGAGCCTTGGCAGAGCCTGCGGCGCCACCTCGTGGGCGAGGCCGCCTGGTGCAAGGTCATCCGGTGCCGGGACCCGCTCCTCGCCCCGCCAGGACCCCCGCTCACCTCCAAGCTGGACGCCCGCGGAGCCCTGATCCCCTAACGCCCGCTTCCGAGGCCGAGCTCTGCAGCCCCCTGCAACCAT
CAAAGCAGTAATTCCCATTTTACTGGGTAGCTCCAAAGCTTGGGCTCCATTCCTCATGCTCCTCTCCTTTTATTACACGGATTGCCTAAAGCCTTAGGAACGTGGCGCCACTGCCACCTACTGGTGATGCTGCCACATGGCCCATGGCTGGGGCTCTCACTGAAGCCAATGGGACAGAGATGGAAAGGGTGTGCTCAGAACAGAGGACTGCCACAGGGCAGCCTGATCAGTGGAATGCGACAGGGTCCCAAAGGCTCTCTGGAAA
ATGTCCAGAGCCTCAAACAACAGACGTTTCCCAGCCCCTGGGACCGCCAGAGAGACCCGGGCTGCTGGGGCCTCCCTGAATCTGGGGCCGCCCTGAAGGCTGGACCCACAGCGCCCCCTGGCGGCCACAATCCGCACGTGCAGCCTCTGGCAGGCCCTGGGCAGGTCTGCAGAACTCCCCTCCCGCAACCACATCCCCAGCCTCGCTACACCCCAGATCATTTATTCATTAACTCAGCAAAGACTGATTTGCATGCATGCCCATGGACCACGAACCCCACAGAACTCGGTG
GTGCCCTGGCTTCTACAAGAACACATAGTCAGAAAAGGCAGATGTTACAACTCACGTGGCATGCAGGAGCCCCAGGGCATCCTGGTGGTTCATGTGGGTCCACTGCTTCAGGAGAACATAGATGTCAGGCAGGCAAGCCCACTCCCAGCTGGGGGCGCTGGCGAGCACCAGGGGGAGCGAGCTCACCTCCGAGTGGCAGTAATATCGCTTCTCCCACAGGCGCTTCTTGTCAGCATCAGTGAGCCTGGTGGGCACACGGAAAGGAGAAGGTGGTGGGAGGGTAGGGGGCAGTGAGAGAGAACAGCATCAGCCAGGGGGTGCAGCCCTTACCCTCAAGGGAGTGC
CGCTGCGGCCAGAAGAAGAGAGACTCCGGGGAGGGTGGCCCTGCCGCACCCTGGCCTTCACAGAGCAGGGGGCGGAAGAGCCCAGGTGCCCTCGGTGCCTGCGCAACCTGAGCCCCGGCCGCCTCGCGCCTTATCCTTGGGGCTCCCCCTGGCGGCTAAGCCGGTCCCTGCAGGGAAACGTGCCCGTTGTCTCATCTGCATCCACTTAGCACCAAGACGGGGTAGCTGAGGGGGTCGGCGGAAGAGGAGAGGGGAGGCAGCAAAAGATGATCCATGCGGACGACCAGGGAGCCCACACCAG
CGTCAGCGAAGAAGAGCACGCCGGGCTGCGCGCGCTGGTGCTGGTGCCTCTGGCGCAGCCAGGCGAGGCCCGCGTTGCGCTGCTCAGTGGCGCGCGGCAGCCCGGGCCGCTTGTAGCGCCGCGGCGTGGGCACGTGCAGGTGAGTGCTGGGCAGCCCGGCCCGCGCCAGGAAGCGGCTCACCAGCTCGCTGCGCGCCGCCGCGTCCTCCACCAGGATCCAGTGCAGCTGCGCCACCTGGCGGAACGTGTTGGCCAGGCGGGTCAGCTCCGCTTTCTGCACCGGGCGGCTGTAGGTGGGCGTGATGGCATAGATGGTGGGCAGCTGCGGCTCCGGCTGTGGCTGCGGCCGAGACTGGTTGCGCTTTTGGGTCCCGTGAGCCGGGCCG
CTCACCGGCCCGGACTCGGTTTCCATCTTCCTCTCTGCTCTTCAGAGACGCGGGGTAGGGAAAAGAAGCCTAAAGTTTGAAACCACCTTCACGCCAAGGCAGCAGCGCTGCTTGTCCTGCCTGGGACTCTCGCCCCCTGGCGGCGAGGGTGGCTGTGGCAGCTGCAGGGAAGCAGGCTCGGACCCCGGCCCTGAACCTGCCACCTGGCGGGTGGGGAGAAGCGGACTGCGTCGCCTCGGGTGGCAGGTGGCGGTGCGGGCGGGCGCTGCAAGCCGGAGAGGGGCGCGGGAGGGCGAGTTTCG
CAGGAAAGAGACAGTTTAAAGTTGTTCATGAATCCTGGGCTCACCCTTAAACTGCACAGGCACGCATTTGACCCTACACAGCAGACCCAAGACATTGAGAACGGAACTCGAGGATAAACCGTCGCCAGGCCCAGGCCTGGCCACTGGGTGGCGCACGCACAGGACAGCTCTGAAGAGCACTGCCCTGCTTTGACGACTGAGTGGCCACTGGGAGCACAGCTCGCAGAGGCTGCTCGGAACCTGTTGCCTGAATCCAACCACCTTGATTGACCACTGAAACCAAACTATCAGCATCCTCCATGGC
GGGTGTGCACATGGAGGGGGACGGGGAGCCTTCAGATGTCTACTGATGTTGGTGAACCTGGACCTATCTCATTGCCAATGTGTCTTGTTAAGAGAGAGCAGGAAGCAGGAGCAGGCACACCAGCCTTGGCGCCCCCTGCTGGCACTCTGCTGCGCAGGCCATGTTCTTACCTCCAGGCCTTTGCACATGCTGTTCCCTCTGCCTGGAACTGTCTTCCACTGTATTAGTTTCCTAATGCTGCTGTAACAAATTACCACAAACTTATAAGGCTTAAA
ACTGGCCCCTCCCCTGACCTGATGCAGAGTTGATTCAGGAATGGCCCCTTCCCTGGCAGGGTTTTCGCCAAGCAGGGAAGAAGACAACGCTGAACAGGAAAGCCCTGCAGGAAACACTGAGGGCGCCACCTGCTGGACGCTCATGGGAGTCAGAGGAGGGGTCACCCTTGGGGGCTGCAGTTACTGGGGATGGCCTCCTGGGGGTCACAGGGCTGAAGCAGGACCGTGGGTGGAAGAGAGGGTGTGTGTGAAGGAGGCTAACAGCAGGGGGCTGGGTGATCACCAGTGACGACCTTGACATTTGCCCAGCCCCTCCACAAAGCTACTCCATCCACCCCTCACTGCTAGTAGGTTGGAG
CTAAATAGAAGAACAACATTTTTTTTTCTTTTCTGGAATTTGCAAACAGCATTTATTCTCAGCCTTGCCTTCCAAACGTTCCAATTGGACATTGCTGGGCAGCGTGGAAGCAGAAGCGAACGTCACCCAGGCCGGCAGGGGGCGGCACACCCCACACTTCGCTGCGCGCCCTCGCCTCCTTGGGAGGGAGTGTCCAGCTCCCAAAACCTGTCGTGGGTTTTGTCCCAAGTGACTTCAGCCAGCAGATGGTTCAAGTCCTGAGGCTGCAAAATTCGGGGTGGAAGGAGTGGGGC
AGGACGCGGCCGGAGTGCAGCAGGGCCATGGTGGACCGTAGGAGGGCAGTGGGCAGCCGCAGGACGGAGCAGAGGGCGAGCGGACACACACACAGGGAACCGGCTCCTGCTGAAGGTAAGGACAGGGACTTCCCTGGGCCAGAGCGGCCGCGTGCTGGGCCCGAGCCACGTCACAGCGATCCCTGGCGGCCGGCGGGCGGAGCGGCGTGGGCTCAGCGGAGGTCGTGGAAGAGGATGACTGCACAGTTTACCTACGCCCAGCCCTTGCTGCGCTTCATTCATTTAATCCAGCTGGGCCAGGCCTGGCCGGCCGAAGAGGTGGCTGCTGTT
GTCGTGTCATGCACCGTTGACAGGAGACCAAGCCCAGGGCAACATTCTCACTTCCCCCTCTCCATGAGCGTGACCAGTGGGTCTCGGTCTTGCCTCCGCGTGGGCCGTACAGGACAAGGGCCAGAGCCTTGCAACCCGACCCACCTGCCAGGGGTGGTCTCCCAGCATCCCGGCAGAGGGCGCTGTGGGACAGCGTTGCTGATCGGTCGGGGACCTGGGTCCAGCTCAGCCTCCTGCGCTCCCCCTGGGTCAGGACGGGCAAGGGCAGGGCTGCGGGGCGGGGCAGGGCAGGCTGTGGGACTTGAATGTCCTGTGTCCGCTACTCTCTGC
GTCCCCAAACATGTCCATTTTATACCATTACAGCTTGCCTGGCCTCACAGTCAGGGGAGGAGCCTCAATGGACACGGTCCCCCTACAGGGCAGCCAGATGTGGGCACACAGTGCTCGCCTGGCTGGAGCCTCTGGGAGGCCACAGGGGAAGGGCTCCGCTGCCAGAGGTGCAAGCCAGGAGTTGAAGTAGCACCTGGAGGCCAGGAACCTGGTGGCTGTTAAGAGCGCTGGCCACCAGATGTCGCTGCGGCCACACCAGCCTCCCCGCCCTGACTCAGCCCACCTCCCACCTGTCTGACTTGCTCACCCTCACGGTTCCTATTCTGCCTCTCTGGACACCTAGGAATATGTTCCCATCACACCCTCCAGCATTAAAGTTATGGGGCGTGG
CCTGAATGGGGCCCTGGTTAAAGGAACGAAGCTGCCTAGTATGCAAACGGAGGCAAGTCTTAGTCCGGTTTTGGGAGGAGGCCGGAAGAGGGCCTCAGCGTGGTCGCTGACCAGAGTCCTGCTGGCTGCTCCCCGGCGTGCAGCCGTCCGTGCTGGGGTTGCAGTGACGTCTCGGGGCCGCTTGGTGGTAGCCGTGTGTTTCCAAAGCTGGCTCGCCTACGGGAGAGTCCAGCTGGGATCCCGTGAACCGACCCCAGAGCCCCGGAGGGGGCGAGGGGTGGGAAGGAGAGATGCCCGGGAGCCCCCTTCGCAGCG
CACGAACTCTCCCCCAGACTTTCGATTTAAAGAAAATCAAAGACCTTCCCTCAACTCAATGAAGTGTTAATAACACCACGGAGTCCTGAGCCTTCGTCCTGAGCAGCTGCAGGGCTTCCCGCCGCCTGCAGGTGTCGCTGGTGGCTACTGACCCATCTGCTGCTTGGCAGGTGATGGGAACAGGAAGAAGGTATGAGTCAACTCAGTTTTTTTTTTTTTTTTTTTTTTTTTTTAGAGACAGGGTCTTACTTTGT
CACCTGCAGAATGTGGCTTGGTGCAATCACTCTTTAAGCTCCCGCCCCTGGTTACTTGGTTTATTCCCCCCTCCGCCACACAAACCTCCAAGGCTGGGCTACTGATCATCCTCTTCCTACAGACGAGAGACTGCAGGCCTGGAGATGACACAGCCTGCTCAGGCCACACGGCCTGCAGGTGGCACTGCACTGCAGCAGCCGGGGACGGGCCCCACGTCCTCAGTGCCCTGTGATGTCATTTCAGTGTCGGAGCAGGGAGGGACCTGCTTGTTTTAGAGAAGGGGGTTCACCTGGGACACCCCTGAGCTTTGTCCCAAGCCTCAACAAGCCACTCACTTCCCACTTGGGAGTAGTTTCTCTGCACGCACCAGGCAGTGGGACCAGGGAAGAAATCGCGTCCACTAAGTGGTGTCGTCTGCCTGCAAGACCTGCACAGCTCCCAGGC
TCATGGCTTCTCCGCGCCGGGGTCGCACGTCCTCATGAGCTTCGCTGGGCTGGAGACAGCCTAGTACACTCTCCGCAGTGCTGTGAAACCTGATTCTCTGCGTCGACTCCAGAGTAATAGGGGCGCCCTCTAGTGAGGCCGGAGGGACCCTACCAGAGCTAGCATCTTTCTGAACCACCCCAGGGGGACGTTAGGTGGCAGTGATGAGGCAGGTCACCCACTCCCCCGTCCTGGATGCCACTCAGCTAGCCCAGCTGAGTGGGGTGGGAAGGAATAGCGTTTTGGAGTTGATTCCCTAACTTCCCACCTGGCTTCTTGTGAGGTGGTGTTTGAGGGC
GACTCACCTTAATGTTGCGGTGGGGCGTGAGCCGCGGCTGTGGCTCCTGGTTCTCCTGGAAGATAGAGGCCAGTAACTTCGGTTTGGCCTTGAACCCGGACATGGACATCTTCCCCTCACCTCCGGCGGGAGGGGCGCGGAAAAGGAGCCTGTCCCGAGCCGCTGTCATGGCCGCGACCACCAGGCGGGGCCCCCGGCCGAGCTCTCGCGGCTCCACCTCTCCCCGCCGCCGTGACCCTCGTGGGAGCGCGGCTGGAAAATGGCAAGGGGCACCGAGGACTTGGCGGGAGCTATGTGGCGGCCTGCGGGGCTGCTCCCTTTATAACCGACTCCACCGACAGGAGGCGCGGCTCCCGTCAAGCCGCAGTTTAAAAGGGCAACAGCACCACTGCCCCCGCTACCGCCTGGGAAAGGGCTGCCCCTACCCCGCCCCGGTCCTCGTCGCCCCTCACCTCTTACCCCTCACCCCTCACCCCTCAACCCGGCGCGCCCCGCGCGCACCCGGCGTGCCCGCGCTACCGGCTGCCCCCTCCTCTCTTGACCCAGCACCTTTCTGCCCGACCGATCTGGTCCCTTCCTCACACTCGCGACTGGGCGGCACAACCACCAACTC
TGATTGACATTTACTGGCTGGGTTTTCAATTAATTACAGATGAGCACAAACTAATACAGAGATACACCGGGGTCAATGACCGAGATGGCCTCTGGTGCTTTCTCAGGCAGGCGCCATCCCCAGGCTGACACGGGCGCCCTCTCCTGTCCACTTGGCATATTGCTTGCAGCCAGCGCAAGTAGATTCCCTGGGATGCACTCAGGTTGCAAATCAGCCAGCCCTCTACACAGGGGCTTCTGAAAAAGATCCCTGTTCAGAAATCGGCCAGAAGATTTAGCCATGAG
CTTGAATTCGGGAACAGATTTTCCATCCAGCCCCTTCTGGGGAGGTCCCTCTGGGAGAATCTGGAGCTTGGACATGATGCCAAGACCCCCCTCTCTCCATGCTTAGGCGCTGTACCGTGCCACCTGTGCCTGCCCCCTAGCGACAGGCTTAGGGAGGTGCTGATGCACTCACGTTTGCTCCAGCAGCTGCTGGATAGTCAGGTATGCCCAGAGCCTCTCCATGAAGTTGTGGAAGATATACTTGGGGCTCTGGAACTCCGCCTCCTGCTCTGCCACACTGGACTCCGT
CAAAATGGAAATAACACAAATTCTATGCAGTGGATGTGTTTTACACAAAGCCCCGAGGGAACCCTGCAGTTCAGGAAATGTTGCTCCTCTAGAAGGCAGGCGCCACTATGTGAAAGGCGCCCCCTAGTGGGAGGGATGCAGCCTGAAGCGCTGCACAGGGCAGCATTGGCAGGACCCGCTCTGATGGACAGAACTCCAGAATACTTGAGAAGTGATTCCACATCCTGAAGCTCAAAATTATGAAAATTGTTTCAAAGTTTGGGGCT
GGGTGGTAGGCAGGTGAGGGAGCTGCAGGTGAGGAGGTGACTGAGGTGAGGCAGGAGCACCCACACCTTTTCTTCCTTCTCCTCCTCCTCCTCTTCCTCCTCCCAGGAGCCAGGAGAAGCACACCTCACCTTGCCCACAGCGCCACCTACCGTCTGGCCACCCTGGGGTGCAGCTGCTGCCAGTACCAGCCAGCAGGTCAAACATCCAGGCCCAGGAAACCCCAGGCCCAGCCAGCGGCCCAGCGCAGCAAGTGGACTCTCACCTCCCAGAAAGGAAAAGCTGCCTCTTCCCAAACAACTC
GGTCCTTCCTGGGCCCCCAAGAATGCAGGGATGCCTGAGTCCACAGCTGTGGATTGGGTGGCTGCAGCAGCACCCAGTGTGCTCCCACCCCAACTCAGAAGAGGCTCTTGCCGGCTCCATGGAGCATGCAGCCCCACCTGTTGACGCCTCCCTGCTACAGCAGCGTGATGGCAGTGGCCACTCCAGATGGGCCGCCACTGCCATCACCATTACTCCAAACTTGCTCCAATTTTTCTTAACAGATCTGGATTCCCTGAATTTTGTAATATAACTGTGTGAGAA
TTTTTGCTGGCGACCCCACCCCGAAGACTCCCAGTTTTCAAGGTCTCGGCAAGGGTCATGTAAACCTCACTTCGTGGAGGAAAACCGCCAACCTGGCAGTTCCATGGTCAAGGTTCTCACAGTGCAAGCAAGGCACGGTCTGACCACCAGAGGGCAGCAGCGACCGCCCACAGAATCCCAAGACCACAGCAGAGCTGGGAAGGGGAGGCCGGGGAGGCACCCCAGGTTCTCAGTGGACGCCCTCTTCAGGCACTGGGCAAAGGGTAATCTCCTGGGTCAAGCACCCCCTAGACAAATGCACAGCAACTCATCCATTCCTTTTT
AACCCATTTCTGGATGACGGGGAAGTGTGTCCTCTGCTGGCTGTGTTCTCTGTGGAGCTCAGGGGAGGGGAAAGGCCAAGCCATTTCTAGGGTGCTGTTTGGAGGGGTGAAAAGGCCATACCCTTTCCAAGGGACACTTTTCCTGGAAAGCCCCTGGAACTTAGCTGGCTCTTGTCCTGTGAAGCCGGCTCTGGCCACCAGGGGGCAGGGCCACGAACTCAGCCTGAAGGGAGCCTGCCGGGCAGCCGGCACTCTGGAGGGACAGAGAGAACAGGCCACCAGGTGCAGACAGGGGAGGGAGGAAGGGGACAGAAGGGAAGACGCCTGGGGTGGGTGGAAGTCAGTGCCCTTAGGTGCTGGTACCTGTCTTCCCGGCCACCGCTACAACAGGCTTCCGAG
TCTTTTCTTTATCCCTGATTTTTCCTCCCAGGCTTATGAATAAGGCTTCAGTTATGTTTCTCCCTCCAAAATTGCCAGCAGCCCCACCTGCTGGGCTTGGAGGCTGGGGCCTGCAGCCTAAGGACAGTGTGGCAGTCTGCTGCCATCTGCTGGCTCACGTGTCACCAGCTCAGGGCTGGCTTTGCAAGGATTCCCCAGGAATAGAAACCACCAGGAGAATAACTGTGGGCCAGAGAACGTTCCTGCTCATATTGAAAAATGAAGAGATGAGAAGA
CGGACGTGATCGGGAGCAGGCTGGTCCCCCCTGGCCCAGCACATGGCTTCCATGAGGCTCTAAGCTCCCCAAGCTGGGTTCACCTTCCGTCGCTACTTCGCCCTTTCTTCCAGGTTGTCCTGGGCACTGATGGTCACCAGGTGGCGATGTTGCCCAGGAGGACGCTCTGTTGCCATCTCATGGCCAAAATTCAACACTACACTCTTCCTCCTGCTCAGGGTGCAGGAATCCGTTCCAGACCAGGGAATACTAAATAAATACCCACTGTGTGCTTCACAGACTGACCTAGCATCCCAGGAA
GATTTTGGAGCCCACTGAATGAGTGTGGCTTCCAATCTTTGCAGACAGACCCCCATCCTCACTAGAGAGCACTGCTTCCGACCTGCCTCATCGCCCTTCCTATAGTCACTCTCCACAGCTGAAGCACTGCTGCCACCCTGTGGTCACAGCTCCTCATTGCCAGCTCCGGCCATTTCCTTTTCCTAGAATAGACCTCTGCAGAGGAAGTGAGGAGGGTGAGGCTGAGTGGAGGTGCTAGGGTCCAGTCTCCAGGGAGTCCCAGAAGGACAGGAGCAGGCTACTGTG
GGGAGGGGAAAGGCCAAGCCATTTCTAGGGTGCTGTTGGGAGCAGTGAAAAGGCCATGCCCTTTCCAAGGGACACTTTTCCTGGAAAGCCCCTGGAGCTTAGCTGGCTCTTATCCTGTGAAGCCGGCTCTGGCCACCAGGGGGCAGGGCCATGAACTCAGCCCAGAGGGAGCCTGCAGGGCAGCCGGCACTCTGGAGGCACAGACAGAACAGGCCACCAGGTGCAGACAGGAGAGGGAGACAAGGGGATAGAACGGAAGATGCCGGGGCTGGGTGGAAGTCAGTGCCCTTAGGTGCTGGTACCTGTCTTCCCGGCCACCGCTAGATCAGGCTTCTGAGCCTGTTGGCTGTCAGGGCCAGACTGCGCCCCATAGACTACATGGCAGTCCCCTTGGAATCCCCCAGGCGCCACCAGGCAGCATACAGGTAACACGC
ACACCCAGAAACATCCCTTTTAAATGTTAATGGGGTTTTTATTGACGGTATAAAGGTTAAGAGCTTGCGAAAGATACAATTGTCAGTACACTCCTTCCAGTTCCGGAGGCCGCCAGTAAGTGGCAGTCTTTCCCTGTCGCTGGCTGCAGGTCACCCTTGGCCTCGGTGGAACTTGTGTGGGTCATTCTCAGTCCATTTGAAAGTTGGGCCTGTTCGGTTGTGTATAATTTTCTGTTCATCATTTTTCTGGCAATCTC
AACTTCCATTCAGCCCTAATTGTCAATGCCCTGGGCACTGACCCACTTGGGGGAGGGGCATGGATGGCATGGCCTTTGGCCCTAGAGAGAAACCTGAACCGTGGGAACCACCTTTCAGACGCTGAGTCAGCTGCCGCCTGAAGGGGGAGCCCTGCACTCCTATCAGCTGAACCGGTGCCAGTGCCCAGCAGGCAAGGGGGGCACAGCCCTCAGAAGCTGGAGCCTCTGTCTCTGTAGATCAGTCTCTCCAAGCCATCCAGGCAAGGGGGGCCTCTCCTCGGCCT
CGAGTGGAGGGTCTCTCCCCTGTTTGGGATGCCTGCCCTGCTGGAGTGCTCTGTCTCGGAGGTGGGGTTTGAGTGCAGGGCTCAGGGGTGCTGAGAGGACAGGGCAGGAGGCCTGCTGCATCCCGGGCAGGTGGCTCCCTCTTGTGGGCACGCAGGGCCATGCATTGCTGGTTTAGCTCCCTCTGTCCTTTACAGCCAGGCTCTCTTCATGGTGCCCACAAGCAACATCATACAAAATGTATGATAACAGTTATTTCCAAAAACGAAACTTCAGGGCAGCCT
GGAGCCACGTGGATACAGAACGAGGGTTCCCGCTCTCGGAGAGTTGGTCCCCAGTTCCCATGCAGGGAGTGGAGCCTCTGAGCACTGCCAGAACAACAGGCAGGGTTCTCGACAGCACAGAGCCTCACGCAATGTGCAGGCAGGTGGTGCTCTCGCTCCACCACGGCACCTCTGCGGTCTCTGCAGCCGTTTGCATTTCCTGAAACCGGATCTTAGTGTCAGAGCCGCCCCCAGCCGGGCGGGCGCCTCAGCCATGGCCCTGCGCAAGGAACTGCTCAAGTCCATCTGGTACGCCTTTACCGCG
CCTTTCCGGCTTCATCTTCTCCCGCAGAGGCCTAGGGAAACAGACAGAGAGAGGGGCAGAGGAACGTTAGGAAAGCAATAAGTGGGGCTCCCTGCCGCCCGGACAGGTCCCCTCCGACATCCCCAGTCCTGGTCCTGCAGCTGACACTGAGGCCACTAGGGGGTAGCATGGAGTTGGCAAGGGAGAGGTGGCCAGAGCCTCAAGGCTTCACTCCCACTCCAGGCTCTGGTGACCCCACCACGAGAGGGACAAATCAACCTCCTGGGGACCCCTGCCACCCGCTTCTGCACTTCTCAGCCTCTTGGC
CAGGCGTGAGCCAGCGACCGGCCACCCGCCCAGCCCTGTGAACTGTGAGGATGCGGACAGCGCCACCCCTGGGCAGGGCTGGGCGCTGGGGCTAAGGGCGGAACTCACAGCACACACTCCATGAGGGCAGCTGGGCCACCCTCATGGAGGAGCTTAACGCGGGGTCCAAACCAGGGTTCAGAGTGGGCACTGAGGCTGCTCTGGCTCAGCGGAGAGGAACTGGGCTGCAGAGGCCGCGTCCTCCCCGGCTCATCAGGCTCAACCATGCCGGGAGTCAGGAGCGCAGCAGGCCGGAATGGGCCATCCGTGAGGAGAGCGCGCCCCCTAGCGGCCTCCTGCCCCTTCTCTCCCAGCTCGGGAGGCCCCTTCACCCAGTGGGAGTAGCTGAGAGGGAGCAGGAGGGGGCTTTGGTGGTCCTGGGAGGCAGACCTGCTCACACAGAGGCAGGACAGGAGTGGAAGCCAGGGGCACGGA
CTCTCGGCGGAGCTGGGGCGTCTGAGCGCGGGCTCGGTGGGTCCGCGCGGCGCGGAGCTGGGCATCGGGGCCGGCGCGGGCTCCTCCGCGGGCCGCTCCCGGCTCTCTGGCGCCCTCTGCTGGCCGCTCACGCGCACCGCGGACACGCCGGGCCGGGGCCTGCGCCGCCCTCACCTGCCCTGGCCTAGGCGGTCGCTGTCCCCTGCCCGTAGCCAGGCCCGCTCCGGCCAGGCCCTCCACCTCCACCCCGCCCCAGCCAGGTTGCACCCCGATGGTC
ATCCAACCTGGAGCCTGGGAAGCTTCCAGGAAGGCTTGGGGGGAATCCAAGAGGAAGGTTCTTTGCGGGAGAAAGAGTGAGGCAGGGGAGTTTAGGAGGCCGCTTCCCAGCCCTCGATCGCCCCACAGCCACCAGGGGGCGCCAGAGCCCCGCGCAAAGCGGCTGCCACCAAGTGGCTGCCACCGCGCGTTACCACCCTCAGGGCCTGATGCCTGGGACTGCGGCCAAGTCCCGGCCCCAGGAGCTCGCGTGCCCCACGTTGATCCCGGGTCACGGGTGGGGACGGCTGGGGTAACTGGGTTGTACG
AGGGGTGGCCCGCGGGCGGTGCGGGCGACTAGCGGAGGTTGGAGTGGGCTTGTAGACTCGCTCTTACTCCCACCCTCTGGGAGGCCCCTAACCCCGCCCTTTCCCTGCTCGCGGCGAAGGCAAACTGCGCGCACGGCGCCCTCTAGTGCCCAGGAGCTGTCACTGCGCGGGTGCCCGCGGCCCCAGCTCTCCCCGCCCCACCAAGGGTGTTTGTGAAGATCCCTCGGCACGGCCGCATACCCCAATCTTCATTCCTGGGTGTCCTGACCATCCCCCACAGACCCATAAGAC
TTCCTGGGGGAGCCATCAGTTTAAAAGAAAAAAACAAAACAAGCAAAAGCTAAGCAGGAGCTGCAGACACCCACCCGAGTCTGAGCCTGGCTGCGCTTCCCCACCGATGCCAATGGCACCACCTGGTGGTCATCATGTACATTACACCACCTTCCTGGAGGGGCGTCCTTGCACATGGTATAGGGTCGCTGCACACAGCATCTCTTCTAATTTTCCCAACTCTGCAAGAGAGATCCTCATCCCCGTTTCACTGATGGAGAAGCCGAGACTCAAAGAGGAGAGGTGACGTCTCTA
CTTCAGTACTGAACTGTTGATTGTACTTCCCAGTTTTTACTCCTTCCTGAAAACTTTAAGCGGGCTAGGTATGAATGGAAGGTCTAGCCTGGCCCCTGCATGTGGGAAGGCCTGTGCTGCCTCTTGTGGTCTCATCCTGCATGACATGCTTCAGACAGGCACTCTGGGCTCCTTCGCACCCATTTTTATTACTAGCAACAGGATTTCTGTTTAATAGCATGTTTAATGAGTTCTGTGTTCCGCTTTGAAG
TGGGGGGCTTTTTGCCTGTTGGAAGGGCATCACTCGTCCACAGCTGGAGCCCCTGGGATGACCCATCCCAAGGTCCCAGCCTAAGTCTGAGGTTCCAGGGCTGGTCGCAGGCCGTCCTTGCAGCCCTCGCCAGAGCGTTGTCTGCACCTCCGACACTAGGTGGCGCCATAGGAACATCCTCGCGGCCCGAGGCGCGGTCGCAGCCGGGGAGCACTCGCCACGGTGCTGTGGAATTCTCTGGTTTTTCACGCAAGGTCAGGCGTCCTGCTGGCGCCCTCTCGCCACCCTGCCCTCC
CATTCTTTGGAAAAATAAACTCAATTTCCACTGCAGCTTTTGGAGCATGACGAGGGTGGCCCTGGAAGCTCCAGTTTCTGACTGAACTGAGTTGGTGAGCAGAAGCACATCATCTGCCAGGCCACAAGAGGACAGCAGTGGTTCGAGATCCAGGTCGCTGCTACCTCCTCCGTCAGGCTCCTTCCCCCGCTCCCCACCCCCCGCGCCCCCCTCCCCCGCCCCCACCTCCTGCCGGCATCAGAAGCACCTGCAGGATTTTAGGAC
CAAAGCCCAGAGACAGACGGGGAGAACATGAGCGTCAGCTGGAGGGTCTGTGGGAAGGGCTAAGAAGCAGGCAGCAAGTCTGAAATGTGAGCAAAGAGTCTTCCCCAGGAGAGACTTAAGGTGGTGCTAGAGAGGACCTCAGGTGGAAAAGACTGAGGGTTTGAGCCAGCCCTACTCACGGTCTAACTCCAGAGGGCGCTGTTCAGGGCAGATGGTGCCCTGTAAACTGTACCCGGAGGTGCCAGGGACATTTAGCTGGGACGGGGACCCTTCATCTCACTTCTGGGGTGGAGACATTTGTGTGCACAGATGCACAGACCACACAGTGATTGCCA
AATTTTTCTGCACCTATGCATCTTATCTCCCTGATTTAATGATGAGGAACCCCAGGGTAGGGCCTATTGTATGAGAGAGACACTGGGGAGGGTGGCCAGATGCTGCCCTGGCCATGATTCCCCTGGCTCTACCATGCCTGGCCTCTGGGGGCGCTCTGACTCTCCCGCTAGCTGGGCCTGGCTGTGGAAACCTCACTTCATCCTGTGACTGAGATGAAGTTGAGACACAGGTTGGTTGGCCGGGGGCAGGCTGAGATCCCACCTGACAGCAGCTCTAGATCCTGT
GGTATGAAGTCCCCCTCCTCCACGGCCCCAGCCTTCCCGTTTCTGAATAGACCACACTCCTCTCCCCTTGTCCAGAGCTATCAGAACCCTGCCTCTTGCCAATCAAATGGCCCGCCACTGTCCACTCCCTGGAATGTAGCACCACCTAGTGGCAGCCTGCAGCCTGACAGCGCCGCAAGTGAAATTTCAGCACAGCAAGTCTTTACTGATTATCAACCATACACAAGGCATTATGCCAGGCCTTTACAGGTGGGCAGAAAATCACAAAGACAAACAAACAAAAC
TCTCCTTAGATTACTGCATCTTCGTCCCCTACACTTAGCCACAAACCGCCAGGCAGGTGCCCAAGCACCGCCCGCGCTGCGCGGGTCCCGAGCCGTTCTCGACATCGGTGGCAGCCTCAGCCGCGCTCACCTGCATCTCCCCGGAACGCCCACCAGAGGGCGCTGTTGGACAGCGCGCAGAGCCAAGCTTATGGGGCGGAAGAGCTGCGAGGTCAGCACCGCCGACTGGAGCACTCGGGGCGGGTGGGCAGGACGAGCGGAGGCCGTGGGTTGGAGCGTGGGAGACCTTCAGGAGCTCCTACGTCCTCTAAGAGGCTTGGCGTAGTCCGGCGAGGTCTCGGGGGTGCGCGGACACCAGCCTCCTCAGCCTCAGGTCTGGAATCCGGCGGGATGGGGGACTGGGCGACGGCATTGTGAGGGCTCGGCGGAGGCGCCAGGGGGCGCTAGCTGGCTCCTCGCAGCCGATCCAGGCCGCGGCGGTTCCACGAGGTCCGGCGCCCCGCGCCCCGCGACCCGCGGTCCTGGCCAAGCTGTCAGGGAAGGTGCGGCGGAGACCACCCGTTCCTCTTCTC
AACTGCCCCATTTTGCGGAGAAAGAAACTGAGGCCCAGAGAGCCCAAGGACGCATCACAGATGAAAACAGCATCTGGAAGCCGACTCCTTACAGAAGCCTGAGCCCACGCAGGACCTGCTTTTATGCTGCCCCCTTGTGGTCAGAGGAGGGACTGCCACCCAGAGGCGCCCCCTGCCTTGAGTCCACTGAAATATTTGGTCTCCTTTTCTCCTTCTGAGGTCAGCTCGCCTCAACCCTACCCCAGGGTCTTACTCCCTCCTTGTTTGTAGGTCCGGAGGATCCTCAAGGGCAAAGGGCAC
CCCTGAATTCCATGCCTTGTGAGATGTGGGTCCTCCTTTGCTTCCCTCCCCTGGTATCTGGCAGTGCAGTGGGTGTGTAGGGAGTAAGACAAATCCCCAAAATGAACTGCAGAGGCAGATGCTCTGGGACCTAATGCAGTGTTGGCCAGGAGAGGGCAGCACCGAATCACAGGTGGAGCTCTGTGTCCTGAGAAACCTTGGTGAGGTTGGAGCCTCAGCCAGGCAGCCTCCAGAGGGTGTCCTGTGGAGAAGGAACTGGCAGGGAGTGGGGCTTTGGTGGGCCCAGTACTCCCAAATAGGAGACT
ACTTGACCAGGTCCCTTCTACCTAGAGCAGTAACCTCTTCCTCTCTCCTTTTCCTGCTGGGTAGGGGTTGGTTTGGGCGGCTTGAAAGCATCAATTAAGGCTGTGCTCAGAGCCTGCTGATGTGGGCTGCAGTGCAGGAGAAGGCCAGTAGTGGGCAGCAGCCTACTGGAAGCAGCATCCAAAGATTAGGGCGACTGGAAAAAGGGGAGGGGGCGGAGGGCCCACAGGAGAAGACTGGGAACTGTGTGCCCTGGAAGAGGAGAGCAGCTCTTGGTTA
CTACTTTTGCGGGCGTTGGTTACAATGGTGTCTGTAGTTTCCTAGGCTCTTGCAATGTTACTGTCCTTTGTTTTTTCGGGTACTGCTAAGGCTCCTGCTCAGTCACTGCTGGCGCCACCTGCAGGGCGCAGAAGGTACTTCCCTAGTAGGCCTGCTGTCACTGAGTGGCCTTCCTGGTCACTTCCCGGCCTGATTATGCTGCTGGCTGGAAGGCAGGGAAACGCAGGGCTTTGCTGAGGCTGCCTCAGTGCCTGGTTGTGGAATGAGGTCTGAGACAT
GGTGTAATTGCTCTAAATTACCCTCCTAACAGAGAACGGCGCTCGGAGCCGGGAACGCAGCTGCCGCCGCCCAGCCCTGAGCCCCGCGCTTCGCGCCCGCGGCCCTGAGCTCTGCTGACCCCTGGCGGCCGCCGCGCGCCGCGCCGTCTGGACTGCGAAGGGCAGCCGCGCGAAACCCGACGCTCTGGCGCCCCCTGGTGTCCGCGATGCCGCACTGACCCGCGGACGGACGGGAGGCCTACGGATCCAGGATGGCTCCTTCGACTCTCCCCACGCCCCCCGCCCTCTGCTTCTCCCCAGGGCTGCTAAGGAACCAACATCACACTGGCTGGCCCACGCAGGACAGGACAGGGCCAAAACA
TGTCACGCAAAACCATCAGGCCCCTTAGACAAGCCCTCCATCCAGCCAGACCTTATGCGATTGCCCTTCAGAAAAGCCAAAGTGGGCCTGGACTGTTTCCAGCAGTCTCCTTCCTCCCAACCCCATCTTGTCAGCCATTCCACTCACTGCCAGCAGGTGGCAGTGTCTAGCTCCAATACCAGACTGGGCGTGCAGGGAGCCAGTTTGCTGCTGAAGATTCTGCAACTTCCCCTCCCTCCAGCCCCCACTTTTGCCCTCCTCCAGGGGTGGTCTGAAGAAAGGGACGGTGGA
ATCCCTGCCTCCCACACCCCATTTTGCCCTTCGCCTTTCTCTGGGGGAGAGAATCCAAATCTCAGTTCCCAGCCTGCCCGGCTCGCTCCGTCGACCCCACGTCCACTCGCCCTGCCTCGCCGGGCGAACGCAGTGCTAGCGCGCCACCTCGTGGTTCCTTCGAGCTCTGCAGCTCCCCGAGCCCGGCGCCCGGCCAAGCCTCGGGGAGGGGTTTCCTCCGAAGACCCTGCCTGGCAGAGCAGTGTACAGGGGGCTGTATGCCCCTTTCCAAAGTCAGACTCGC
TATTTTCTGCTGTCCTTACCTGGGTATCAGTCATAGGCTTGTATCTGATTATAGACTCCACCGCTGTCCACCTGGTGTTAGCTACTCAAAATTGCAGGCTTGAGCTGGAAGGACCAGTCAGGCACTAGAGGGCACTCCAGGTAGGCACAGCCTCACTCAGTGTTGGCGGTCCAGGCATATTTGGGAGACGTGGGTGCCCCTGGAGAGCAGCTGAGATGGGACTCAACACAGAAAATTGGGAAGCTACCTTACTGGGGAGAGC
CACTGGCTGCCCTCAGCCCGCCTTCAGCTCCTTTGAGCGCTGTGTTGGGGAACTTTGTTGCAAGGATTTCGTTCCAGAAGGCAAGATAATGTCTCTGAGGGCTTCATTGTGTCACTTCTCTTTGGATGGCGGACACCGTGGCCCTCTGCTGGCGGAGGGGTGCCATTGCTGCCTGCCCCATCTCTATCCCCAGGGCCCATGCAGTCACTGGGTTCGCCCTCTGGGGCACGGGGTTCCCTCTGCTCTTTTCCTAGATAAGCCCATTCTCTGCAGGTCTCTACCCTCCACACCTGTGTTCAGGAATTCAGCCCGCTTCCTGCAGCCCCATCCCTA
GGGATTATAGGCTTGAGCCACCACGCCCGACCTCTTCACATATATTTGATTAAAAAAAAATCTTGGAGACAGGGAAAGAAAAGAGGAGACGAGGAACAAAAAGAGAAAGGACTCAGATCAACATCCCCAAACGCCGCAGCCGCGACAATCGCTGTGGCCACTAGGTGGCGGGCTTGGTCCGCATTTCAGGCTGTGCGGCTCCTGCCCGGTGGGCGAGGCCTGGTCTGCAGGATTTCCAGGCTTTCTGTCCTGAGCCTCCTGCTTGAATTACGCCTGTGACTTTCAACACACGCAACGCCGTCCGGGGAGGTGAAGAGCGAAGAGG
GCTAAGGGCGGGCTGGATCGGGGGCTGAGAGTGGGAATGGGGCAGGCAGAAGATGGCCTGCGGGGAGGACAGCTAGGGGAGGTGGGGGCCAGACCTGGCCTCAGGCAGGGCCGTGGGTCCAAGCTCTCTGCTTCCCTCTGGTGGTGGTTGGAGTATAGACATGCACCCTCCACCCTGCAGTGAAGGTGGCCGGTCCCCCATCCCCAGCCCACCCCAGAGGCCCCTTCAGCACCCACCCTCATGCCCTCGAATCGGGACAGTGCCCTCAGGGGACGCAGGGCCCGC
GAGCGGGACCTGGCGGCAGCGGCGGCGGGCGCAGCGGGGCGGCCCGGAGCGGCGCGGGCGGCCTGGAGCCCCGGGAGCGGCGCGCGCGGTCCCGGCCCAGCGGCTCTCCTGGCCTCGCGCTGCACATTCTCTCCTGGCGGCGGCGCCACCTGCAGTAGCGTTCGCCCGAACATGGCGACACGGAGCAGCAGGAGGGAGTCGCGACTCCCGTTCCTATTCACCCTGGTCGCACTGCTGCCGCCCGGAGCTCTCTGCGAAGTCTGGACGCAGAGGCTGCACGGCGG
AGGGCACTGGTGGCTGCTGAGTGTGAGGGCTGGGACAGGTCTCTCCTCCTAGCCAGGCTGGCCACCCACCCCCCATGCCCAGGAGCAACACAAAAGACCAGGCCCAGCAGGGGTGAGGCCTGGCCCATCGTCCTGAGACAACACTGCCCTCTTCTGGCCAGTTCTGGAAGGACAGGCTTGCTGCCCACCAGCTGCATCCCGACTGGGACAACCAAGGCCTGGGGCATCCTGGGACACGTGCTCTAGAAACTCTGCGAGGGGCCACAGTAGATTAAGGCCCCCCTCCAACCCCCACCACCTGATCGGGAAGTGAGGGAGGCAGGAGGAGTGTC
GTTTCTCCATGTTGGCCAGGCTGGTCTTGAACTCCTTCAGATGATCCACCTGCCTCAGCCTCCCAAAGTGCTGGGATTACAGGCGTGAGCCACTGTGCCTGGCTGACGTGTTTCAACTGGACAGCGCCCCCTAGCACTGGGCCTGTAGCTGCAGCACTCCCGAGTAGCAGGGGAGGTGAGGAGGGACACGAGTGCCAGTGCACCATGAGCTCAGCAGAGGGATGGGGACTGATTCCAGAGTCCAGCTCATCCTTGCAACTCTTCTTAGAATCCAGAGTACATC
CAGGATCACACAGCAAGGAGGTGCCAAGGTCGAGTTGGACCTGGACTCCCCACTTTCACGGCCATGTGGGTCTCTGCAGGGCACCCTTCCTGGAGGAGGACCGGTGCAGACCCCTGTTGAGTAGGGGACAGCCGCCTGGAGAACCACCCTTGGCCGCCTTAGGTAGGTGCCAGCGCAGGTGTCTGCAGTCCTGACGCCAGGGGGCAGGATGAGACAGGGGAACGAAGTCGGTGCGGCAGGCGTGGCGGCCTCGCCGGTCTTTTCCTGGGACGCTCTCAGGATGGCTCTCGGAGGGTGCCCGGGCGGCAGGCAGGGCTCAGAATGCGGCTCCGTTG
CAGGGTGGTGACCATTCTGGTGACAGTGGCTGTGACTTCTGGCTGGAGACGCCCTCTGTGCCTGAGCCTCTCCCAGGGCAGGGGACAAGGGCCAGCCTAGTGCTTCGGGTGGCAGAAGCTGAAGCAGATGCGTGGGCAGCTCCACTAGGGGGCGCCAGGGCCCTGCACAGGGTCTGGGCTGGGAGCCTCCCTACGGCGTGAGTGGTCGCAGACACGGGAGCAGGCCCCGCTGCTGGGGCTCCAGGGAGAGAGTGGAGAAAGGCCTCGTCGAGTCCGGCCTAAT
CTGTTTTCCATGTGGGGTGAAACTGGCAGTGGCCTGAACCCCTGGACATCCGTCCAGTCCAAGACCCTGATTGCCCCCAGCACGGTCACTACCTTCCTCCGGCCTTGAGCAAGCAGCCGCCACTGCACTTCACCTCTCGGCCACCAGGGGTCAGAACGACTGCATCCACAGCCACGTCAAGGCCCAAACCTTGATTCAAAAAGCCTTTATCAAAAGGTGGTAATTTGCTTTCAATGCTGTCTCATTTCACACTTGTATTTCCTTTGAA
ACCGGCCCTCTCTGCTTCCCAAGTCCATGGGCCCGTCATGGGTGGGTGCCTTAATCCTTTCCACCTCGGCGCGACCGGCTCCCAGCCTTGGGCCTTGCACACAGTAGGTGCTTTGCTCCCCATTTGGAATTCACCCCATGGCCACCAGGGGGCGCAAGTGCCCTGCGCTGCCCCTGTGCCTTCTGTGGGTCGCAGAATCAGAAATCTTCATCTTTGGGGACTCATACACGTTTTTATTTATAATCGTGATAAATCGAGAGAGACCACCCAA
CTCTCTCTCACTTGCAGAAAGCGTCCCTGGAGAACAGCCTGGAGGAAACCAAAGGCTGCCACTGCATGCAGCTGTCCCAGATCCAGGGACTGATTGGCAGTGTGGAGGAGCAGCTGGCCCAGCTATGCTGTGAGATGGAGCAGCAGAGCCGGGAGTACCAGATCTTGCTGGACATGAAGACACGGCTGGAGCAGGAGATCGCCACCTACCGCCACCTGCTGGAGGGCGAGGACGCCCAGTGAGTCCCAGGCCCCTCAGTTCTGCCTCCCAGACCCTTTAGCCCCCCTGCTGCTCTCAGCACAACTGACTGCCCTGCCTTTTCTCACCCACAGCCTTTCCTCCCCACACGCATCTGGCCAATCCTGTTCTTCCCGAG
AAAAATGTGTTTCAGGAGTGATTGCAGAGAGAAAGAACGTTACACAGTCTGGACCCCAGACCCAAAGGGAATTTAGAGTTTAAACCAAACATAGTGTGGCTGGCGCCCCTACTGGACAAGTGAGGCACTGCACATGCAGCGGGTTGGGCCTGGGTAATACCTACCTACCTGGAGAAGTAAAAATTCTCGCATGCCAGTGGCGTGCGTCTGAAGTCCCAGCTACTCCAGAGGCTGAGACGGAAGGACAGCTTGAGTCTGGGAGATGGA
TTGGCAGAATTCGGGCGCTCCTTGCTGAACAGTCCCCCTTCTGCCAGGCGCCTCGTCCACCTCCGCAGCCTGGGCTTTGGAGGGGACCAGCCCCGGTGGGCCGCGGGGATCCCCAGGCAGGCAGCGTCCCCTGGTGTTCGCGGCAGGGACTGCGGGGCGGGGTGGAAGCCGGGGGCAAGGACCCGCTGGAGGCCCGCCACACCCGCGACCCTCCCGGCCACGCCACTGCCCACCCCGACGTCTACCCTGGCGGAGAAGCTCCTGGGCGACGGGGCGGGCGGGCAGGTGGGA
CCCGGAGGCCCCAGCCCCAAAGCCAGGGCGATTGCGCCTCCCTAACTATGGGTGAAGAAAAATCAGGTCCTCCCTGGAGACCCGGCCCGCCGAGGGAGGCAGACTGCTCATGCGCCCTGCATGGCCGGAAAGATGGGTTTCATTGCCCTCTGCCGGCCATGAGGTGGCAGCACAGGACGTTTGGCCTTAGCGGTAGACCTGAGTCTGAATCACTGAAATTCAGGTGTGGATTATTCAGTACTTTCCTTTTGGAAGATCAAATGGAAATTGAGTACGATATCTTGTGCTTTAAT
CTCTGTGCTCCTCGGTCTCCAAAGAAGGAGACTAATTTAGTTCAAAAAGAGAGATCTCTGTCCGCGGCTCAGCCCTGGGTGTCGGGGTTCCAGGCGTCGCTGGGTCTGGGCGCGCCACGTCTGCACAGCGCCCTCTGTTGGCCCCTCTCTGCTCCAGCCGGCACTTGGTCTAGCCTGGCCACCTTAGATGCTCCCTTTAGATGCTTTCTGGTGAGCGTCTCTAGGGACCACAGCATCTTACTAGGGCTTGGGCATTCCTCTGGGGGCAACTGGGCTTTT
ATGGAGATGTCCACGCAGCACACAGACCAAGCTGAGGTAAAGTCTCAAAGTACAACCATGTGGCACACAACCATCCACCTAGGGGCACAGGCAGAACTCCCCAACACACCTCTTGGCTACCTCGGTATGTGTGGCCAGGCCCTCCTGCAGGTGCCTGTACTTACCACGTGAGGGCGCCCTGGAGCTGCCACAGGATCCTGCACCTGGACAGGAATGGGGAGACCCCTGGCAGAATCAGGCCCCAGAAGGACCTGGAGCATTGCACAGACACGAATGCCGTCTGCATGAGCAATGTGTAGAGGCAGGCCCCT
GTCTGGTGCCCTGTGTGTTAACCTCATTGCAGGGAGGAGAAGAAAGTGGGCAGAGACCATCCCAGCCCCACTAAATCCACGCTACCGCCCGGGAGGATCCCAGAAAAGGCAGGGGAAGGGGCTTGGAGAGGGAGGCTGGCCACACGGTGGTGCTATTGCCCACGGCGGTCTAGTTGGCCTCCGAACTGGGGGTGGAGGGTGGGAAGTGGTTAGAACCATCCCCAGCAAAGAGAGAAGAGAGTGCTGACTTCAACTCAGTGGCAACCAGGG
TGTCACCTGGGGCCTGGGGATGCCTAGCTACCATCTATGAACTTTATTAAGCCCTGTATGTGTCCCAGCCCGGGACCAGAGAGCACCTAGAAAGTGCTGTGAGCCGGTCCTGGCCTGCCCCCTGGTGGAGACCCTGGTCACCACACTGCTCATACGCTAAGCAGAAGTAGGAGCAGGTGCGCCGGGCTGTGTGGATGCAGGTGGTCCCGCTCCGCACCACATGCGTGGCCTCAAAAGAAGAAAGCTCTGTGCTTAGTCATGTCCTGTCCCCAACCCCAGGTGTG
