# Supplementary material for: On the Value of Intra-Motif Dependencies of Human Insulator Protein CTCF
Source: PLoS One. 2014 Jan 22;9(1):e85629. doi: 10.1371/journal.pone.0085629 (PMC3899044; doi:10.1371/journal.pone.0085629)
Supplement: File S1 — Data sets for H1-hESC and HUVEC cell lines. (ZIP) [file pone.0085629.s010.zip › HUVEC_fg_test.txt]

AACTTCCTCAGACTGGGCTGAGAAGAGGCATTAACCTACTTGGTACTTTCTGAAACAGCTGCTGCTGTCCTGAAGTTGCACAGAGCCACCCAGCCCAGAATCATCCTCACTGATTTCAGCCAGAGCCAACAGCTGCCACCAGGTGGCACCAAACTGCAGACGGAGTAGCTCCTTTTCCGCTGGAGAGAGCTTCATGTGGATGGCAGGAGCCAGGGCCAATCTGGGTGTTCCTGCTCCTACTAAGGCCCTGGAACAGCCTGGGGTATCAGAAATTGCAAAT
AATTTTAAAAATTTAAATTTAGGTATAAACACACCATAAAATGCACAGGTTTCAAGCCTACAGCTCAATAAATATTTACATATGTTAATACCCTGTAACCACTACCCAGATCTAGCTGTCACTCATTTCCAGCCACTAGGAGGCTCCCTCATATCCCTTCTCAGTCAATAGCTGCCACAAAGGTAAGCATTATTCTAATTTCTACTACAACTGCAGGTTAGTTTTGCCTGATCTGCTTCACATAAATGGAATCCTACTCTTTGGCTTCTTTAATTCAAC
GACTTGTGGTGCGTCTGCCATTGTTTTCATTTCCCAGTTCCACTACCTATGTGCTCTGTGATTTTGATCAAGTTGCCTAACTTTTCCTCATTTACCTAATTTGTAAAATGTGGGGTTTACCAGTACACTAGTGTGAGTGTTATTTCCCAGCTCTGACCACTAGAGGGCGTAGGAGCATCGGCACCCACTGGCAATGGATGTGTCGGTGCCCATGGTTTACCAACATCATTCTCCCATGAAAGGAACCAGGGCTCCCTGGAGAAATAGCTGATCCAGGGCTGGGGCAGGAAAGCACAAGAGAAGCCCGGAGCTTTTTGT
GGAATTTATAGACCTCCCATTATTTTAGCATTTAAAAAATTATCTAATAAATTCTATAGCATAAAGAACTGTTTGAGCATCAAATCCAGATTCTCATAATGGAAATTATCTGAGCATGTTTCTCTGCCTGGCAGAAGGTGGCACTAGAGTTATGCTTGCAAAACCAGTGCGAAATGTCTGCAGAGGCAGTACTTAATTGGCCAGACTTCAAACAGCGGGCTAGCATGGAAATCAGCATATATACTGTTAGTAGTCTTTGAATCAGAATCAAGGCCATATTAACCAAAC
AGCTCTGCAGCTGAGTCCTGTGGTGCTCCTCTTGAAGGCACAATTTCAGATATGCTGGTCCCTGTGGGTTGGTATGGTGCCAGAGCCTGGGCAATGTACCTTGATGACTTTGACCTTGAAATAAGGCTTGATGCACCAGGGGGCGCTGTAGTCTCATGTTCCAGCTTTCCTTCGTGTTGGAAGCATGCGCTGTACTGTGTACCAACATGGTTTGGGGTAGGCTTTGCAGAGTCTTTTGTTGGCCTGCTCCTTTCTGCTTAGGTTTCAGAAACGAAGCCTAATGGAACATGTGTC
AAACAAAAATTTGCAGTTACAGTAACCATAAATTACAGTATCTGGAATGCTGAGAAAAATTTCTATCCAAATTCAACTAGACTTAAACTATAGTAATGATTCTTAAGGCTAGACAGTGATGTGTGTGTCATGCTGGACCCCTAGTGACTTCAATAGGGATAACACTATGTTAGAGAGGCCTAATAGTTCTGGGTGTCTGCTGCTCCAAGTGTTCATCTCATTCATTCATTCATTCATGTATTAATCATTCAATCATGTAATAAATATTTAAGGGTCTAGTCGGGGCCCCAT
GCCATCAGCCCTTATGCGGTAGAGAACCATGGAATGAAGTTCTTCTAACCTGTGAAAGTGGCGTCTTGGCACGATTCACCTGGCGGCCGTAGACAGGAGAGATTTCAGACGAGGTTTGTGAGCATCTTCAACCACGAGAGGGCGCCCCAGGATCACACAGTCCCGCCAGCTCCCAAAGGAAGGAGGCTGTGCCAGAGGCACCTGCCTAGTGCTAAGTCTTAGGTGAGCAGAACTTTCTCCTTGGTCACCACTGGGCCAAGACAAGGGGCCTGAGATGTAAATAAAGG
TAGATAGATGATAGATAGGTAGATAGATAGATAGATAGATAGATAGATAGATAGACTCTCAACAGGTTTTGCTTTGTAAAAATATATCCACACTCCAGGCTCCTGACTCATGCATGTAACATACTGAGAATATTCGCAGCTCAAACTATCTGACCAGCAGGTGGCACATGCCTACCTGCTAGGGAGTACAAATAACCAGTAACTGACTTTCTTACAATAAGCTGTTGTGAACAGCTGTGACTGCTCAGATTCAAATTTTTGTATTACTTTTGTTTTAACTAAAGATTTCTTTGCCCTTTCTT
GGGCAGCCTAAAGTGAGGACCCTTCTGGTAGGGCCTGCTCCTGCAGCGGCTGTCTTTGGGCATTGTGATTAGAATCTACTTTAATCATTCTTTCTCCCCGCCCCCCACACTGGTTTCAGCCAAACCAGACAGAAGGGGGCGCTCCTGAGTCATCCGAGAAGAGGATTCTGGGCTGATGCCTTAGCCCTGGCTCAGGGAACATCGGAAATTTTGTCTGTTCATCCATCAATCTGAAGGTGACTGGTGCGGTCACCTCGTTCTCTTTCTTCCT
TCTAATCCCACAAACCCACAGGAATAAGAGAAGGGCCTTTTGGGCAGGCACAGCACTGTGGGCATCCTTTTGGGTGAGCAGATGGTGCCTTTGGGTGAAGAGACAGGCACCCTTTCTAAGGGTTAGATATATCCCCATGCCAAAGACATGCAGTTTGGCCAGCAGGGGTCGCTCTAATCTACACAGCGTACTTCTGCAAAGCTCCCCTGTGGCAAAATGATACAGGGTTTGCTACAGGCTTAAATGAGGTAAAGGAATTCCAAAAATAAAGAAAACAACAGAAGTTAGTGACCAAAAACATTATCTTGCTGCACACGTTTGGATTTATTCTATGTCAG
ATTCTGGAACAATTTTTCAAAGCTTTCCTAGTCTTCTTCTTCTTTAAATAATGCAGGGTTTTTTTGCGGGCTCACTAAGACATGCTTTTCCTGCACAAAGAACCTGAGACATGAGCTTGGCTCAGATATGCTACCACAAGGTGGAGCTCAAACGTTTTTCTTTTTTGTCGAGTTTTACATGAAGTTAATGCTGATTAATGCAATAACTGAAACTATGATTCTATGACAGCTTAGTTTATCTCCTGCTGAGATTGCTTATGTGCTTTGGTTTT
AACAGCATATAGAGGAAGACACATGGATACACAAACCCAGAAAATGTCTGCCTCACACACACACACACACACACACACACACACGGACGGGAAGCCAGACTCAGAGAAAAATAAGACTATTTTCAATGATGTTCTTGAAGTGCTATGTCCATCTTGTGGCCATTTAGGAAATTGCTCCCAAACACTTAAAAGTTCTGCTGTGTTTTGGCAACTCCTAATTTAAAACATACCCCATTCATTAACAAAAGGTGCCCTTCGTATCAGAGCTTTTCCCTCCTGTCCATACTGTCTTCCAGTTGCTTCCATTTCAGGGAACTAAAA
CGGCGCGAGCGGCCTCTCGGCGGAGCTGGGGCGTCTGAGCGCGGGCTCGGTGGGTCCGCCCGGCGAGGGGCTGGGCATAGCGGCCGGCGCGGGCTCCTACGCGGGCCGCTCCTGGCTCTCGCGCCCTCTGCTGGCCGCTCGCGCGCACCGCGGACAAGCCGGGCCCTGGCCTGCGCTGCACTCACCTGCCCCCGCCCAGGCAGTCGCTGTCCCCTGCCTGTGGCCAGACCCGCTCTGGCCAGGCCCTGCACCTCC
TTCTTTTCTTTTAAAAAATTTCTATGAAATTGAATCTTCCAGAGATCAAGAGGCAGAGACGAACTTAAAACTGAAATTACCTCAACAAAAGGCAATGCCAAGTAGTTACAAACATGTACTACCCACTCCTGCCTGAAGGTGGGAGTCTTCAGTTATGTAATGGTCTAGGGCACAGCTTGTGGAGGAGGGGTGACATCCATGCACAAATCTCCTACTTGTGTGAGTCAGGTTCAAGTGAGACACTTATCCATTCATACCTTCATTGCTTCATTCATGTAATAT
AGTTCTTACCAGAGGCAGACGCAATATAAACTGGTTCTCAACTTCATCAGGAACTTCATCCTGGCTTTCACTCATGTCTTGATTTTGAGTTCATGAAAGCAAAAAGAAAACCATCACTAAAAACTCCTCTTGCTCCCTCTCCTGACCACTTCTGGTAGTACTGGCTAAATTATACAAGATCTTGCCCATAATCCTCACTAGAATGATGTGTGTACAGTTAGACAATACCTTATTTGACATAACTTAATTATTTCTAGACGTTACCTTAGCTCCTCTCCAATATGTGTAGATTTTCCA
AAAAAGAAAAGGCAAAAAGAAAAACAAACCTCCCACCATCCTATTTCATCAATGTAGACACTGATGGGTTTTGTTTTGTTTTGTTTTGTTTTTCTTTTCTTTTCTTTTCTTTTTTTTTTTTTTTTTTTTCCATGTCTTACTTTTTGAAACATGGAACTACAGCCCTCTACTGGTGCAAGGAATGAAGCCAATTTCTCAATCATCGAGGCTACCCTGCCATCTTGTGGCCATGTGAGGGATGCACACGTGTAGATCAATTTCTCAGCATCACAAAACAGTCTAGGTAAGACGTTGGAAGGGTTCTTCAAAATATTCACATGGACTTTCATTTAAGACATTTCTTGTATCGTTTGGGGAAAACATCAATGGGATTTGGAGTCAGAATGTTGGTTCCTGCGTTT
TCTGACAGTCATGCTGAATGTGTCACATTTCATCTTATGCTGCAGGATCCCAGAAAATGCAAGATATCTGACATTCCTTATCCATACCCACAAAAATTATGGAATACTGTTATAAACAAGCTGACATATTTTCATGAGGGCCCCTAGGGGGCAGTATTGCCCCCATTGAGAACCAGGGATCTATGGATGGGATACAACTCAGAAATACTTCCCCCACTCCCACCCTCCTCCTGCCTTTTATTGGACCTTAGATACTCTGATGGTAGTGCAGGATGGAGGAAGAAGTG
CTGCCGGGTCTGGGTTTCAGCCAACTGCAGAATGAAGCAGGTCGTCGTCGTGCACAGGGATCAGCAGCACACTCTAATTGGCCAATTTCCCCCAAAGCAGAAGGCTGGCTGGCTTGGGTGCTACAGCGCCTCTGGCCACTGGGTGGCACCAGGGCCTGAGCAGAGACGGGGAGGAGAAAATCAGGCCCCCACTGGAGGATGGTGCTACTCCGCTCCTCTCTGCAGAACCCATCCAATTGCCCCAGTGGAAGTTTTAGCAGGACAGGGATTAAAA
CTAATCACTCCCCTTCCATGGTTATTGAGAATTATAACTAAATCAAAGAGAGGATTGAATTTGGGGAAATCAAATGAATATGTACTTAACAAAAATCCCGTTAGCTATTTTTGTTTTTGGGCATATAGCAACACCTAGTGGCTTTATCGATTATTTCAGAGACTATTTCTAGAAACAGCTTCTTGGGTTTTTTTCTCCCTTATTAAATAACCACTACTTATTTAATATTTTTTCTTTCCTCTTAATTAACGAACAAATATC
GAGGCCACAGAATCCCATCCCTTTCCTGAGTCATGGCCTCAAAAATCAGGGCCACCATTGTCTCAATTCAAATCCATAGATTTCGAAGCCACAGAGTCTCTCCCTGGAGCAGCAGACTATGGGCAGCCCAGTGCTGCCACCTGCTGACGACCCTTGAGAAGCTGCCATATCTTCAGGCCATGGGTTCACCAGCCCTGAAGGCACCTGTCAACTGGAGTGCTCTCTCAGCACTGGGATGGGCCTGATAGAAGTGCATTCTCCTCCTATTGCCTCCATTCTCCTCTCTCTAT
AAACATTTTGTGTTTATGTGCATTATTTTCTGGGGGAGTGTCTACATGTTTTATCAGGTTCTTAATGGGTCCTTCAATCCCCCAGACGTAAGGGTTTTCATAGATTTGCTTTTCCCCATTTAAGTCAGCAGAGGGCAGAAAAACAATAGAATTAGTAGAGCCAACCACAACACAGAAATTGCTCAAACTCCTCCAGTCCCTCTCAGTTTCTGCCATCTGTTTCCTGCCTTTGCTCTAGATAAAATTCCCTGACATCTCCCTCTGTCAAAATAC
ATCTCAAAAAGCAATTAAATAGTTAAATGACCCTAATTGTAATTACTGTGGATGGTTGCATTCATTTGATTACTTGGGCACACACGAGATGACAAATGGGGCAGTGGCCATGCTTGAATGGGCTCCTGGTGAGAGATTGCCCCCTGGTGGTGAAACAATCGTGTGTGCCCACTGATACCAAGACCAATGAAAGAGACACAGTTAAGCAGCAATCCATCTCATTTCCAGGCACTTCAATAGGTCGCTGATTGGTCCTTGCACCAGCAGTGGTAGTCGTACCTATTTCAGAGAGGTCTGAAATTCAGGT
GAGGAAGGAAACATCAAAGCCAAGGGGAGAGAATCCAGGAGGCAGTGGTCCCCTGTGTCCAGGGCTGCAGAAAGGGAAGAGAAGAAAGGTAGCACTAGACTTGTCTATTAGGACAGGTGGCCTTGGTGGCTGAGGGCCACCAGGGGGCGATGTGGAAGCCAAATTGCAGGGGGTGAGGCGTGTATGAGCGGTGAGCGAGGCGATGCACCAGCTAACTTGGTATTCATAAGCAAACCCTTTTACTCCTCTTTTTCCGTATCTGAAAAGCAAAGAAGATGCCAC
GGCTCAAGAGGCCCAGCTCACAGAACCACTCAGGATCCCAAGAAGCCCAGTTTTCCGCAAACACTGCCCCGGGAGACCCAGATTTCCCTGCTGGGACACCAAAACCGGCCAGGCTGCAGTGCGCATCGTGGCCACTGGGCGCCGCCCAAGCCTCGCATGGAGACACCTTCCCTCCAGCGCGGCTGCGAGTCCCCAGGTTCAGCGGAGGGGATGGGAGCGACAGGGACAGGCGGGAGGATTCTGGTGCAATCCCGGGGCAGATCCTCCGCCTCCTCGCGAT
GGTTCTGTTTGTGGATTCCAGACAGACAGCTCAGCAGGGCTAATCCCTCAGCTGTGTTACTGACGCTGGAGCTGGGTCTTTCTGTCAATGTCTCCAAGTTGACCAGAAACACTCGCCCCCTAGGAAGCTGCCTGATGCGCACCTCTCCAACAGCTCTCTGCTGCCCCCGTCTGTCCACAGACCGCACTCACGGTTCCCCAGCCCACGCTTCCCAGTCCTTGATTGGTGCAGTTTCAGCATTATCCTGACTTTGGACCCTCAGCTTTGTCAGAGAGGTGGGCTTGGCTACTGTCAATATATACATGAGTTAGACACTATCA
CTAGCTAGCACTTTGGGCAGCCCAGGTATGCAGAATCACTTTCAAGCGAAAGATCACACGTATTGAGAATCTTCAGCGTTCAGAGCTAACAATCAGCCAGTGATTCAAACTTTCTAAAAGGAATTGAGCGCCCCCTGCTGGGTATTGTAGCATTGACATTAAACTATCCTCTCAAATGCATCAAAATCTGAAACTACAGAGATTTAATCTCGTATAAAATCCAGTGACAACAGGACTCATGGTGACAACATTATATATGAGTTTGATAAAAGGTTGAATCTTTAAATGTTTCATG
TTTTTCTGATTTTAATCAGTGACTATGTTGTGGGGACGCACTTTGGGACTATTGTAAAGATCCCATCCCTCATCACGCTCTTTGTTGCCCTTTGATTGATTTGTAGCAATGTGGACTCGTGAGTGAGGCTTGCCACCGACCGCCAGGGGGAACCATGCACTCGCCTGCGTGCTGCAAGGGACACTATCCGAGTTTGATGTTGAGACAGGTACAGTTTACCAGCACATGGCACCAGCAAATCTAAAGAATGTAGTTAAGAAACACAAGCTTGTCATTCTTAGC
GTCCAGGCAGAGTCCTCAGCTACCGTGGAGTGGGAGGTGGCGGGGAGGAGGGGGAGGAGACTGCGCTGAGAGCTGAGATCAGTCCCGCCGGCCTCCACAGCTGGGAGGGCGCTGGACTCTGCTGCCCCCTGCTGGTGGCTGCAGGAAATTCAGCGAGCAGGACAGCTGGCCGGTCCTGGAGAAGAGACGGGGGGAAAGGCCTCGCACAGAAAGAATTCCAGCTCTGCCTTTTTTTTTTCTTTTTTCTTTTTTTTTGAGACGGAG
TCCATAATCAGCTGCAGAGTTTTTCCCAACAGAATGCAGATTTCCTCATTCTCCTGTTTTCCAGAAGGAAGGTAGGGAGGTAGTGACAGTCATCTCCCAGGCGGTGTGCACAAGGTGGGTAAGCTCTGCTGGTAAAGACTGCCCTCCAGTGGCTGACTTGGGATACCAGGTTTTTGTTTCTGTTTTGAGACAGCGTCTAGCTCCGTTGCCCAGGCTGGAGTGCAGTGGTGCAGTCTTGACTCACTGCAACCTCTGTCTCCTGGGCTCAAGCTATACTCCTACTTCAGCCTTA
TTGCTTGGGGGTTCAAATTATAACCCAAAGCTATGGAATATGCTTACTTGGGAGATTCTTACAGCTCCTATACATGAATCTTTTTGAAACATATCAAGGGTCCTTAGAAATCTGATCTGGTGTGACTCTCAGAGCACTCTGATGACACCTGCTGGCTAGGCATGGTGTGACAAGTGTGTTCTAGTCTGGACAGACGGAGATGGTCTGGAACCCCTGAGTGGAGTACCTGGGAAGCTGAGGCTGGAGAGAAATCCTGACCTTCAATCTTGCTGTGCAAAGTGTGGTCCTAGGGCCTGCAGTATC
TCTTCATTTTTTTTTTTTTACCCCCTCTGGAGCTCTTAGAACATCTTTTAGAAAAATTCAAAAATCTGGTACCACTGGATGAGCAGCAGATTGGAAGGTGAGTCACCACTGCCCCCTTTCGGCAGGTCTATACTTTCTGCCAGCGTGGTGGCTCATTTGTCACCTGACCTCTGTCAGCACTAGTGTTTGGTTTAGCCCAGGGAAGTGACTGCAGGCTTGGTAATGCCCAGGACTGCCATAGGGTGGCAGCACTGGTGTGCCGATAAGGCCTGCTCATCAGCCAGAACCTGCAGCCAGAACCAGAAATCTCCTTACTTGGTAGCTGACAGTCTCTTCCCAAGTTCCATCCGATTTGTTCCCTGGGAAGCAACAGCAGCTCATTTCCGC
TTTAATCCATTCTGTTTGTTTTAGGTTAAAACATAAAAACTTTCATCCTTCCAAAGGAAAGCTACACTCTAAATTAGCATAAATGAAATTCTCAAGATTAGTTTTTAAATTACAAATCAACCAAAACAGTGATAGAGGGCCCTCTGCTGTTCAAAAATAGTAAGTGGAAAATGGAAATCATGTCCATTCTTTTAAGATCCCGCTGCCTCTTCAATAAATCACAACCTTTCTGGAGGGGGAGTGAGAGACTAGGGTGTCATTTCCCAACATCACTTTTATAAAGATGAAGCAAAAT
TGATTTCTTCCAATGTGATTTTTTTTCCCCATATGGATAATATTCTGAAGGGCCATAATATAGCATGCCTGCCAGGGCAGGTTGAGGGGAGGAAGGAAGCATGGTTATAAACAGCACCACTGGCATATATCCACTAGGTGTCAGTCATGCAGTTAGCATCAATTTACATTCTTAATCCTGATGGTCATAAACACAAATTCTATTAAAGCTACCCCTGATTCAGTATGAACATACCACAGAGACTCCTAGAATTTTATGCAATGTGGAATAAAGTCTTGTGACTA
TATTTTTTCCCCAAACACTTCTGTACTTGCACAATTATTTATGGACTTAATATGGGCCTCACCTCAGCAAAGCTAATCTAGCTACTGCCATTGCTTGAATGCCAGCCTGACCTTGAGCCCTCAATTCACTGCTATACTCAGCAAGAAAAGACTGCCACCTGGTGGCAGATTGATTACATTGTCCTCTTCTTTGACTAAGGAAGAGCAATTTGGTCATTTATTCTTATTGGAATAGAAATTCATTCTGGGTAATCTGCCTTTCTTACCCGCCATACATCTGAGAGAAATATGATCTATAGATTTACTTACTGCTTC
CGCCGCAGCCATCACCACTTCGTTTATATGCCTGGAATCACGCCCCAACGTGGAGAGGCTTGCTTTAACTCTGAAGGCTGCAACTTTGTAAAAAATACTCCTGAAGGAAGGAAGGGCAGGCGTGAGAACTTTGGACGCAGACTTGCTTTCTGTGCGCCCTCTGCTGGTGACCAGCAGCACAACACAGTCCCTGCCGTTCTCCAGGCAGGAAGAGGAACGAGGTGATTAAACTGCGAAGGCCCAGGTCCTGTGCTGGGCAGTTTCTTGCAACAGCCCCGACACTGCTGGATGTTGTGATTCCCGT
TTATTAAGGAGGAAAGAATAAGCCCTGTCATAATTAGTTGAAAATACATTTTGAGGCTGTATAAAAAGAATTATAAACATGGCACATCTGAGGGCAAGTCTTTTCAAGCCTCTGTGGCGATGCACTATTCCCTGGAGCCTTTAGAGGGCAGCAGCACACTGGCTGACTCCAGCGGATTTCAGAGAGGCGAACTCCCGACCAGAACCTTCCTCCTGGTCACCATGCCAAAGGTTGATTTGCCAGGCTCTGGCCTCTCAGTCTCTTTCTTTTCAGTTCTCATTCTCT
TGGCCTCTCACTTCTAGGTGCCAGCAGCACACTCACAGTCCTATCAAAAATGGCTCCAGGCGTTGCCAAATACTCCCTGGGAGGGTAGAGAGGTCAAAAGTCATACTGGTGGAGAACCACTGAGGAACAGTGACCTCTACTGGCAGAAACAGGCAAGCCTAGTCCCCCAAAATGTGCGGTTTTCTAATACATATCAAAGACGTAGGGACAAACCAAATGAAGTGGCGCATGCTGGACAGAAAACATTTTCACCAGTTTTCTAGAATGCTTGGGGTGTGAATGATTCCTGTGGT
AGCAGAAACTGGTGACCAGACTATACAACAAAAGTATTACTTGTTCACTGGGCAGAGAGTGCCAAATTGTGACCTGTTGTTTTTGCAACAGTATTTGTCACTTTGCTTAGATATCTATCTCTTAAGGAGGGAATGTCTTAAGGAATCCATTGACCAGCAGGCGGCACTAGAACTGCATGGAATAGTTTCCTCCAGTTTGCATCCAGGGTGTTTTCAGCCTCTGGAATATTTACTTAACCAGGCTAGCTGATTGATCTAGACATTTAGTTATGAAATCATAGCATTACAGTCTTGAAAGAGACATTATAGATTGCATTGTTTCAGCTCTTC
CTTTTTCAAATACTGACACTGGAGTGGGTGATGACCAGTTGTTACTAAATCCAGTGGCTAATCCTTTATTGCTACATGGTTTAAACCGATTGTTGCTGCTAGCTGATGATGAAAGGCTTTGTAGCCTTCCTCCGAGTGGGAACACTTTGCTGCCCCCTTGTGACTCACCAAGTTTCTGCCTCCAGGTTCCCCGTTATTTGAAAAAATAAACAAATAAATAAAAGGCCCGGTGCTGCGACACACGCCTGTAATCCCAGTACTTTGGGAGGCCGAGG
GTCATTCACAGTTTCACTCCCTATTGCCTTACCTGGGTCTCACTTCATTCACTTACTTTACCTGCCTGAGTTTATGATTTTGGCCACAGAGTAACAAACTTAAGCCAAGACTAAAATGTCTGTGCACAATCATGGTGCCATCTGTTGGTGAAGAGTAGAAATGGTGGGCTTTTGCTCTGAAAAGGAACTTTGTTCATCTGTATCAACGGTTTGAAAGTTTGTAAATAGCAAAGCACCAATATCTATTAAGTATTAATATATAGCAGCATAATTACTCCTCATG
TTAAAAAATTACTACACCATCAACTCTCTCCTTGAGCTAATTCTCATTTTAGGACAAGTGCTTCTATTACAGACAGAACCCTCTGTGTGCCTGAAGTGTGCGCACTCAGAGTTCCTCTCTATGGCTAAGGTTGCCACCTAGTGGAACGAAACGAAAATCTTCACACAAAGCATAAAGCATTCTGAGGCTAGAGATGAATGTTAAAACGTGTCCGTTTTCAATGGGTCTTCCCTGGAAACACACATTCCTTATATCATTAACAAAAACTTGTTTTGTTTTGTTTTTGTT
ATTCTAACTTATGGGGTGCCATTTCCATGTTGTCAGTTGGAGAGCATAATAGTAAATATTAGCATAACTCCCTTTGTATCAGTTTAAAACTTAGTAGGTACCAATGAAGTCTGCATGATTTTGTAATTACAGACTAGTGGCGGTGAACACTGGCTGCCAGCAGAGGGCACTTTGAGGTTTTTATATGTTAGAATTTCACGCCAATGGTGGCCCAAGATTCTAGACTATTTGTCTCCAAACTGTTTTCCTAAAAGACATTTCTAACATTTATCAATTCCCCGTGATTTCCTGTCTCAATTTACAAACTCCTGT
GAATAATTTATATCAAAGGTATGCATCAGCTTAATGAAAGCAGATTTCTCAGAATTAAAAATGCTTCCACAAACTTTGAATCTTCCTTGTCTACAGGGTATGTGTTCTCAGGTTTTCCTAATTATGGATTTGATAGGGTTCACCAGCAGATGGCATTCTTCCATTACATACATTCCTGCTGGATTGCTTTGCATTTACAGTTTCATGAAACTTCTTCACCAGCTAGTGTAAATTAACCATGAATTCACTCAACGGTAGAGATAGCTGGGTTGAAGCATTTGTTTCTGAAATGGCATATTCTTAAAATAGTCTTGGTTG
TATAAGATCCTGTGACCACTCCCCGCCCTTCCCCAGAAATAATTTTTAAAGAAAAGCATAAGCAAGCATCTTTCAGGAGCATTTTGAGGGCAGACCTCTCTGGACAACCTCCTTCTAGTACTTTCGGCCCTACTAGATTTAAGACTGCGAGTGACCAGTGACCACCAGGTGTCAGTGTGACCTCAGCCAGAGACACAGTGCAGCCCCTGCAGGAAACATCAGGTGGCAGTGGTCTCCGTTCTGATCCTTTCTTGGGGCTCCTTCTCCATATACACCCTCCCCACACACATATGTGGTATCCACAAACAGACCATTCACCC
ACTAACATATTCCAGGTCATGCGTACACACAAACATTATTATATCTCGATATTACTTTTAAATTACTGTCTCTGGGGTTTTAGCCATTTTCCTAGAAATGTGGCTCAGCAAATCCTTACGTGGAGCAAGGATGGCACCCAGTGGCCAAAGTGCTTCATCTCAGACCCTGTTTTCTCAGGGATTTTCCATTTGCTTCTCTCTTTGGAGACAATGAATTGCCATGAGATCCTTTTGTAAAGCCAGAGTTGAAACTCCAAATCATATGACTATCCCG
GATCCAGTATAAACTAACCAATTAAAAACACCTCATGTTGTAAGATCTGTGTGCTCTGTTGTTCTAACTGAATGTTTTTATCTACAAAGCATGTCTTTTGCCAATTTCTCTTCTAACGGGGTTAATTCCATCCTTAGAACCTGGCATTAGAGGGACATCATGTGGTAGTATAAGGTTATGCAGGCAGGCTTGTCAGCAGCATTCTTTGTGAATCACTTTTCTCTTGAGAGATCAACTCTTCATTCACAGAATGCACTTTTGCTAACAATTATCATATGCCAAATATCATATCCTTTATACAAAAACAATACTTTGTC
TGGACTGCTTTCGAAGAGAGAAGCTTTTGACTACCTTAAAATTTGGTTTGGACAGGAAAGGCAGGCAGGTCAAATGTTTCATCACTCACCTTTCTTTACAGGTTTTCAGGATCAAGAATCCACAGCTCAGCGCAGGGCTGCTCTCTGCTGCCCTCTGCTGGATGGGACCCTCCACAGACGCCCACTTGATCAACCCCTTAAGCTCCAATGGGTTCCCAAGCTTGTCATCACACATCACCTCTTTTGTTTTTCTCCTCAGAGGTCTATGTTTTGAAATATAGTGTATTCTAAACAAGGCAC
TACTGTCCTCTTCTTCCTCCTTCTGCATCATTGATAGTGGTTGACCAGGATAAGCATGCACTTTAAAGACAACCCTTGTTTCACATACTTCTGCTACTGTGTGACTTTCCACATGTTGCCTAATCTCCCCAAACCTCAATTTCATGCTCCACCAAGTGGTCATATGGATTAAAGCATGAAAGCCTGGGCCAGGGCAAGTGTTCAGTAAACAGGTTTTAGGATTGACTCGAATACACAGAATGTGCTGTCGGTGTGTGGTCTAGATCAGGGGTCCCCAACCA
TTTAATGCTTTAAGAGGAGATTCCCAAACTTTGTTCTTGAGGCCCTTAGTGTTGCAATAGGTTTTTTTCAGGGCTATTCTAGGGCTAAAAGAAAAGAAGTCCCAGCTTAGTAGTAGTAGTAGTTCAGGTCATGCCCAACAGATGTCGCTGTGTTTCTCTCTAAAATTTAAACTATCCCACAGAGCCCCTGCAATGAGTTGGCTGCAATGCTCAGGGGTGTCTTGGTACGCAGTTTGGGATCCACGGACCTAGAGTCTTTGGGGCCT
GAAAGTTATGAAGATTGCTTTGCATGGTTTAGGCATGCACAGTCCTTTTTATGGTCCTGCACTACTGGGCAAAGCAAGGACTGGCTGTAAAGGAAATTAAGAAATTCATGTTTTCCTTCTTTTCTCTATACCAGCCTGCCCTCTGCTGGAGGTGCCAGAGATCAGTGAAATTGTCAGACTGTCAAGCTACAGACAGGTAGTTCTCAACCTTTTATTCTTTTCAGCTCTACCCCTTTGCTGCCACCCTAGAGGAAGCAAAACATTCCCATGCAAAAGCAAGGATGCTCTAATTCTCAGTCGAGT
TTCTTTTTGTAGTCATTAAAAAAAAATCAGCTAAGAAAGAAGACATTAGAAACCACTGTAAAACGTACTAAAGAAATGACTTAAATGGTCAAAGCAATATTGTAAAAGATATTTAAGCTAATGACTGCCATCTAGTGAGACAGTCACGTAATTATAGGACTTGACTACAAAACCCACGTTCCTGTTTCATTATTTTCTGAACTATTTCAGTCGCTATTTTTATTAGGGCTTAGGGAAATACATGCAAGGCATGCTTATCAAATTTGTGGCTTAA
TTTCAGTGCAGCAGGAATTGGACTCACAGTCCCCCACGCTTTCCTCTCACTGCCAATTGTCAGGTTTCAGCCAATTCTTAATTTTTCACTGGCCAGAAAGTCAGGCCATTACCTTCCATCACATGATTGCCACCTAGTGGCGACAGTGGTCATTGATGCTTATGCAGTGACTGGACTCAAAGGCCAGAAAAGAAATAGAATAAAAATTAAATCATCTTTAAAATGTATTGAGAGTCTACTATTCTGTTAGGTGCTTTATTTATTT
ATTAATATATATGTTTTCACATTCAGTTGCGTTTGGTGATTACAACAGAGAATTCCTTGAAAATCGCAGAAAGATCAGTACCTGTCACATGCTAAATGTGGTATAAATTATGCCAGCTGCGTTTCTAGGCGCCAACACCAGACGGCGCTAAAACACTGCAGTTAGTTGCCTGCCTGCCAGTCGAGGTGATGTTCACACTTCGTTCTACGCACAACGCGTGTTCTGTACATATTGCTAAACTGAGGGATGGGCAGAGAAGGGCAAACTGTAACTACAGTTTATTTTAG
AGGACATTCTTGTGAATTTCAGGCGTGATTTTTTACGCAAAGCATTTAGCATGCCCCTGGTGCGATGTAAACACAAGCCATAGCTATGAGGATGTAGGAACACTGTGGGAATCCTGCGTGTGTTGATGACTGCGTGTGGAGCGCCCCTGCTGGACAATCACAGAACAGCACGACTGCCCTGACCGGAGACCTCTCTACCCCAGCATCCTCAACTGTAAAATTATAATAACAGTAATGCCAATATGAGATTGAGGATTCGTTGAGTTAATACATGTAAAGTTTCTCGAGTAGCATGATGGGTTAAAGATGAGTACAAATTCCTTA
ACAGGGCCTAGTGCTGGATAAATGTTACCTAATATTTATTATTGTATTATATATAACAAGTTTCACCAGGTTTCAGAAATTCAGCAGGCTCTTTATCAATGACTCTTTGCTGCCCCCATGGGGATGACTTTTTCCAAGTCATTGGTTATTCCAAAGACCGTAACATAAAACAACCCTGTCTCACCAATCCCACCAGTTAATTAGAGAATTAACCAATTTTTCTTTGGGTGGTTGTTCAATTAAGTAAAAATGCTCTTATAT
CTCTAATTGTAAAAAGTCATATCATTAAAGATATGCTGGTGGAAGAGGAAGGGTGCAGGAATCTCCATCCCCACCTTTCTCCCACACCACCACCAGGACTCCATTTTTGCTTTCCAGCTGAAGTGGCACCACCTTGTGGTGACAGTGTAAACACGATTTAGGATTCATTTAGATGGACAACTTGGAATCCTTTTATTTTTTGACAAGTACTTAACATTTTAAAATTCACATTTTAATAATTTAAAATTCAACTTTGCATAAAATG
GGAAACTCGTTAGAAAGGCACATTCTTGGGCCCACCCCATACCTCTGTGTTAATAAACCCTCCCGCTGATTCTAATGCGTGCTCCAGGCTGAACAAGAAGGTCCTCAGTGAAGGAATCAATTCTGCCGAACTACCGCTTGGGGACAGCACAGGACCACAAGGTAACCATGGCTGATGAAAAGCACCCGCAAATTGCAAAAGCCTCTCACTGCCCTTCCGGCCTCCAGTGTTGCTGTAAGCCCCCTTCAGTTCTCCCCACATACCCTGCATGACCTCTGGAAACCTCATACCTGAT
TAAATACAGCAGCAGAAGTGCTAATATTACTCACTTGTGCCTAATTTTGCTTGCGTCTGCAGTCGCAGGTGCAGTCCATCTCCAACAACAAACTGTAGCCCACGGCAAGAGGAAGGTACAAGCCTGACCTCTGCTGGAAGCTGGATTTCTGTGCAGCCTTCAGGGGTTTTCATCTGGAGTGAAGATGGCATTATGGAAATATTCATGGGCATACCTCCTTCTTTCGGTTCTCTGGTAATTAAAAACAAAACCCAAACAAATTATTTCTCACAA
GCTGCTGTGGTGATTTTAAACAAGCCTAGTGGGAAGCAGCTGAGCCAGTATAGGAACTGGCTCCTTGTCAGCCTTTAAAAGGCTGTTAACTCTACAGCCAGTTAACTCTGCATCCAGGTGCTGCGGTATGGTTTGTGACACTAGAGGGCAGCAGAGGGTCAGGTGTCTCTGCAGGTGGCTGGGGAGGTGTAGGACACCACCCAGGGAGGGGCTTGCAGCCTAGGGTGGCAGTGACAAAGAAGAGCCAAGGACACAGTCAAAACACAAGCCT
TGTCCAAGGCAGCTCCTGATTCAGGCTACAAAAGACCTCTCTCATAGCAGAAGCCTGGGATTCTGGAGATGACCCCGCAGCAAGCCAGGGAGCCCCAGTCACACTCCCTGCATCTGCCAGCAGAGGGCACCACTAGCCCCTGCGTGGGACAACCACACCTGTGCCTCATGCCTTAGTGGGGCAACTCCCCCAGGGCAGGAGGCTCCTGCTCAGGCCTCCCTGCCCCCATCCACGTGGACCTCAGAGCATGATCCC
TCCATTTCTCTGAAAACATCCGTTCTTTATCTCACAGGATGTAATAACTTGATGGGAAATTTAAACGCAAGGTTATTCATAAAATGGTAAATGAGGGGACACCTGGCGTGAGAGCTGCAGCGGCATTTCCGACACACTGCTGCCCCCTGCTGCCTGATACATCGTTTTCCTTCTTCACGTGTACTCAAAATTAACACTGTCTGTCACCCAGATTATAAAATCATACTGAGGAGAAAACTGAGGCCCTGAAAGTGATCTGGATGACATGGATAGTAGAAGATTTAGATTATGGAAAAGTCACTTCTTCCTG
GATAGCTCAGGCAAGGAATTCTTTGAGCTCAGGGTTCAGGTTGCTCCTCTCAGCACCACTCTGGATATTTATGACGCTTGACCTACAGGGTAATGATTCAACACACAACAGTCAGGTTTGAGGGAGGTGCTATTTTTTTCCTAGCCACAAGATGGAGTGTTTGTTCCTTTTGGTAGTTAAATATTTTAGCCCACACAGCTAAGGAAACATTTAGAGGAACAATAAATCACCATATAAATCCAAGGATATTATTATAAATAGAAAACCACTTTGCAAAATCCTTC
AACTGCAGAAAAAGTGCATTCCCCTTAAGACAGGCAATATAAAACAGCACCCAAGAGTGCAGTTAATTGGAGAGCTTAGGTGAAATCTGACGTTCTCAGCTGAGCCAGAGAGCTTCTGGGATGCGATGGGTTGAGTCCGCCCCCATGTGGTCTTAAGGTGCAACTACAGAAGTAAGCCAACTCCCAGAGTTGCTAGGAGAGCTTGGCTGTTTTCATGTTTCTTTCCAACCACTATGTCTCCAGATCTAAGGCCATCGATGAGAGTGATCACGCCAGTAAA
TAAAAAAACAAGGCTGCATTATATTGTAGGAGAACAATAACCCACTGGACCACATCCTGGTAAGGAAGAGCTGCAAAGCCATGGCCTCATCACTGTAGACATAAGCTTCCAACAGTGCCCCATTGTGGCATTTGATTTAACTCAGCCCTTCAAAAACATGCATTTCTGACTTAAATTCTGCACACCATCACCATATCCCCAGCAGATGTCGCTAACGTCTCACATTTTGGTCATGCCAGCAGCACGCATCTCAGGCAACAAATATTTATTAAGCAGCGAATGTGCATTGTGCACCAGGCTGAGCACTTTGTAGATAAAAATTCCTGGGGCATGACCCAGGACATGAAGAAAAGTTACTTAAGTGAGGAGG
CAGGAGTGGCCCAGACTGTGGAAAATGTTGGCTGGGAAAGCGAGTGTGAGGGAAGCTGAGGAATGGGTCCAGGCGCGGGGCATGTAAACTCGCCTAGTATTTCCTGATCCCTGTCTAGTGAGACTTTAGGCGACGTCGAGAAGGCGCTTGTATTCCAAGGGGCTGGCTCCCTCTTGTGGCGGCTGCCGCTCATCACCAAATGCTGTGACCAGGTAGCCCTGCCAAGCGGTGGTGGCAATCTGGCTGCACATTGGAATCGCCTAGGAGCTTTTAAAACGTTCGCATTGCC
AGCTCATAGCTATAACCTGTGAGACATATGTCAATGTGCCTTCCATAAGCATATAAACATGAGTGTGTTTGCTGAGGTAGGTGTGGGAATCTGTCAGTCAATGAAGATATGTTGTGTGAACCAGCTGATGGTGCATGTTTGTGCTTGAAAGCCATAAAGTTCTATGCAAAATCTATGGGTGGCACTGTTGCACAATGCTAGTGGGTGTGTGGGTATGGGGGTGTGATTAACTGTTTACAGGCTGTGTATAAGTGTGCATGGATGTCTGAGTGTGTGCAAATTAAAACGGAAATATGTGCCGGAGTATGATACAAAGTACAGGAAAGTACTC
AAAAGGTAATATGAAACAATATGGATTTCTTGTCTATTCCAAAAGGCACCTTCTCTCTTTCCCCATAAAATACTTGGTAATAAAAGGATACTCTGTCACCTCCCAGCTTCCTGGAGTGACAATGGCAATGCTGTCATTATTAAGTCAAGAGCGCCCTCTACAGTTATGAGTCTAGATTACAGCTTACTATTAGCCTCGAACAATGTCTACTTTTGTGAAAAATTACCATCCCCTCAGCTCATGCCATCCATGATAAGCTAGTCCCACCAACTCTTTCCTGAAAACTGAAGGAAAATATTCAAAG
CACAGTTCCTGCCACAAGAAACTTATTGCCCTTTTAGCTTCCAAGTGAACTGAGCTCTCAAATGCTGCATCAGAGCTGCTGGGAGCTGCTGCAAGTTGGCTGCCTCTTTATTAAGGAAACAGCATCCCCTGCTGTCACTCCTGACTACATACAGATTTGCTTTATATATTATCTGAGCTGTGTCAAGATTGGATTGACACCCCTTCACTATACCTCTGGAAAGAAGTCCACCCTGGCCACTGTTCATTGTTTTGTTTGTTCAATTTA
TAGCCTCAGAATCTTTCTTGGCACAGCACTGCTCAGGCAGCCACTGCCAATAAAGAGAAGGTGGCATGAGATGAAAGCTGTCTTCCCTCATCTGAAACATTTCTCATGAAGTCTTTCCCCATAGGTAGTTCTGCCTCAGGACAGCCTCAAGGTGGCGCTCTCTGGAAGAGTCTCAGCGGGACACACTTAGCGTCTATAAGACACTACAGACTGAATCACCTGTAAGTCTCGTCCTGATAGCAATGTGCTCGCTCGCTCTTTTTGATGGCTCATCAAATATGA
AAACACATACATGAAAATAGCTCACTGGACTGAGAAATCGTGCTGCAGCCTTGTTGACAGGTCTGAGAATTACAGTTAGGTCATTAACAAGGACTTCAAACTGCAGGGGAAGGATCAGCTGTCATCGTGGCTCCCCCTGTAGGGCAATGGCACTCATTAGAATGAGGTGATTGCATTTCTACTGGGCCTTGACAGGCTGTCCTCAGATACCAACCTAAGACTCCCTCTCTTGTTCATCATTATCAGCAAAAGTATCTGATAGTTTTCCCT
TATCTGGCTGCATGTTCTTATTATTTTACAGTTTAAGAAATGTAGAGGAATCAGACATTAAAAATGTGCATACATGCTTTAATGTGTGACTATTTTAGTTTTCTTGCAGGCATAAATTGACAGTAACAGTGACCCCTACAGGAAAACTCCTGGACATTTCAGATTTGATCTTTGGCCATTTAATAGCCTGTTTCTTCTCTCTTAGCTCTTACGGATTCATTTACAATTTGAGAATAAGATCTCTTGGCTTCTCAAAGTCATGGTTGCATCATAATT
ATAACATAATATGACTATGATGCATAAGTCAGCCAGCATCTGGAAAAGAGTAAAAGCAAGGTTCAGTGAAAGCTGCTGAACTCTAGAAGGTACGCTGGGTTGACCTTTCTTAAATCTCCTTCCAAAATTCCATTCCAGAGTCTCTGTTGCCATCTGGTGGCAATGCCTGCTTGGTGAAACCTCTTACATATGATTTCCGAGAAGTCATTCATGATACAGATAGTTACTTTCTGTACATCATAACAGCACAAGGCGTTATTTCATCATTCTTCATTACTAAATGCATTTTTTAAAATTGCGAAAGAATCAGGTTGCTTCTACATTATTT
CTGTTCCTCACCACCATTCGCTCTGGATACCTTGGGGTGTAGCCCAGTTGAGGTGAGCCTTCCCCTTCCCACTCTCCACTGTCCCAAAGCCTTCTCCGCAGCTTCATCTCAAGCTCCAGAATGGAGTGGCCCTGCCCCCTGGTGGCCAGATGTGATATGGCCATAGATTGTAACTTACCTGATAAGACTGGGCAGGAAGAGCCTCCCTTCTCAGACTTGGGACCTCCCAAGGGAGGGGCTGTTTCCCTTTCTTGTTCTGTCCCTGGGTCCTGGTATT
GGAGTAAGCTGGGAGGGTAGAAGCGGTAGGGTACTCTTAGTGAAGATATAAAAATTATAGCTTTCTTTTACTCACTCCTTCAATCTTTGTCTACTGACTCTGAGGTACAATTTTCCTCAAGAGTAGTCTAAGACAGATTTCAACCACCAGGTGGCACAATTTTAGAAAATAAACCAAGAGCCAGCGCTGTATTAACTCTAGTATAAAGAAAACGGGTAAGCATTCTAATAACTCACTTCAGCAAATCTATAATCACAAGGAAGAACCCTGTATTTTAATGCCAGTTGGCTTTTCTTTAGAAAGATTTTCCTATTGT
CCTAACGGGGCATTGCTGTGGCTCAACCCCATCATATTAGGGATTTCTCGCCTATTTGGCGAGGGATTCCTTGTGGCTCAACCCCTTGTGTTAGGGGACCTCTTGCCTATCCTTCACTGGAATCGTAACTGAGGCTCAATTCGCCTATCCTTTAGCCCCACCTGCTGGAGGCTCTTTGCATCCTTTCGCTTTGTCCACTCTGGCCGCTTCCCTCGTGGGAATATTTCAGGTTCCTCTTAGCCTTGATGGCGGGTCAGCATAAACCCCTGATGGGACCCCCATATGAGGTGACCACAGAACCACA
ACTGGTTTCTGCCTTGCTTGACTTGGAGTGCTGATGAGGAATAGGCATACTTTGATTGCCTGGGGACTGCTGAGAACAAGAGAGCTCAGCGGTTGGTGGCAGTACCAAAATACCCGTAGTACTGCAAACAGACACCAGAGGGTGCAAGAGACTGTAGACTCCTGAAAAAGAAACCAGAAAACTTTGTCTGGTTGTGAAATTACACACATAGGCTCAGAAAAAATTCATCTCTGTAAAAGGTTTGAGAGACCGCCAGAATCTCTAGCTGGGCTGATTGGTGAA
TATACTCCCTTTCCTTTGCCCAGAGGAAAGGAATTGTTAACACACAAATACAAGAGTACTGACAGCTCATGTCATGCTCAACTTTATATGTCTTAGAGTGTCCTGAACAGTAAGAATTCAAAAATGAGATAAATCAATGTCTTTTCCTAGGTCAAAGGCTGGTGTAAGAACTACACTTTTCCAGTAGATGGCAGTATTTTCATTCACCAGCTTAAGTTTTGTTTTTTTTTTTTGTTGTTTTGTTTTTAGTTTTACTATACCTTTAGTAAGCTGCAGGTGAAAATACATGTTAATGAAATTTCTGGTTTTTTCACTTTCTTTTAAAAAAAATTCACTCTTGGGAGCT
TTGACGCCACTAAAATTACAGCTGCTTACAGCTTCCAGGTCTTTTCCATAAACCACTAAAAGCAGAACCCTCTAGGATACACCTGGAGCTTTGTGGGCTGGCTTTCCAAGTCTGAGTTTTTGCTGCCACCTACAGGCTCAATCTGGGCAGCACACTTTGCCCTTAATGCCACTTTTGACTCATACCAAAAGGTCCCTTAAATAGCGTCTACGTTGCAAATTGCCCAAGGAACCAAAGTAAGTATCCAGCCTCCATGAATATGGCAAGTATCCCCAGA
AAATAGAAATAAAGATACCAACAGAAGATGGGTAAACGTTGGCTGCTAATGTTGCTACTCCTTCCTTGACAAGAAGGGGCGGGCGGGTAAGGAAGGACGCTTTGGTGCAGACCATCGCCACCTGCTGGCCAAGTGATGCAAAGCACACGCCTGACTGTCAGCCACTGCCACCCACATTCACACGTGCGGTGATGAAATAGGATAGGATGAGCTGGGATTTGTCTGTGGAGTGGCATAGTGGGGTTGCTCAGAGGTGGATAGCCTTGGAACAGATTTCCTGG
AACAAAGAGAGTTTGGGTTCTGTGTTGTTGGTTTTCTGGTTCTTGCTAATGTTCTGGTTTTTAGCTTTGCTCACTTAGATGTTATTTTCCTTTAAAGGGCTGCTAGCCACAGAGACCGTTTTCCAAACAAAGTGCAATGCTGCCCCCTGGTGGTCGAATAGTGTGAGAGCACCTGTAGAAATCGGGCATCTCTCCTAGTTCTGCCTAGATTTCGTTTTGCTATCTTTTCATCCTCTGGAGTGCAAATATTTCTCCCTTAAAGATTCTCAGCACAGAGATATTTTCTGGATCACCTGTTT
ACACCCGCCGGTTGTTACAGGGAAGAAAGACTCCAGGCTGGACATCTCAGAACTAAACTAATTGAACTAATTAACCTAATCTCTCCCTCTTTCTCATACTCTGGGAGTCAGCCATTTTTGTTGGTGATGCTGCACTGTTTCGCAGCCACAAGGGGGCACCTGTGTGCTTTGTATGATTTAAAATTTTCATTTGGCAATTAAAAAAAGTTCTCCCAGAAAATCAGTATTTTAAGATGCTTTCCCTGTTTCCCAGTCTATTGAATTCAATGGTGACTTTTGTTCAATTGTTCA
ATTATTTTGATTTCCTCCTTTAACTGGCGAAGAAAACGAAACTTAAAAGGTGAGGAAGTGACTTGCTGAATATCTTTTCGAAGGCACATAGCAGGGCTGGCTCCAACCCTTTGCAGCCACGCAGGCACTAAACAGCCACTAGAGGGAGCTAACACCATTTTTCCTTCCAGGTGACTGGTCACCTTGGGTTTTCCAGGTTGCTGCTTTAGGACAGAGGCAAATACGAATCGCTGCGGGAAGCCTTGAACCTAGATCTGGCAACTGGGAATTATCAGCAAAAC
CATAAAAATCTGTTATTTCTTCCCTTGTCAAAATTATTTATGAACAAATCAACCTCATCAGAAAATATTAAAGGTACATTATTTTAGGTTCTACAGCATGTAACAGATATGGTAATAGAATTAGTCTGCCATATGGTGGCAGCAAATACCAAAGAAAATTAATTTCTTGAGTACGTCCATTTAAAAAGTTAATGTCTTCCCTGAGTCATGTATTTTAAACAAAGGTTTCAAATAGAAGAGGCTTTACAGGTTTTCATAATTATGT
TCTCAAGCTTAACTTGCCTGTGATGGTGGCGGGACCGTGTCAGTTCTTCCACCAAATCCCACCTGTTTCCACGACGTTTATTGACAAGTCAGGGGCACCGCCCCGGGTGGAGGGGGTGTGAAGAGGAAGTCAGCTCCCTGGTCCCTGCTGCCCTCTGGTGACCACATCAGCATCAGCACCTGCTCCATCCCAGCAGCTCCAGGTCCAGGCCGTGCCCAGAAAACTTGGCCTGGGAGATTCCCCACCCGCCCTGCCCCGATCCCACCTCTCTTCCATCT
TGTTTGGAATATTCACTGGTGTGTAATTCCTAGAAGTGTGCTGAGAATGATTTCGATAAAGAGAAAGGTGCTTGACTTCTGAGATGCTGAGAATGATCTGTTTTTAAGGAACGTTTTTCAAACGTGAACAGGCCAATGAGAGAAATGGACTGCCCTCTGTTGGACAGAGATAGCAAAATCAGCCAGGGATGGAGGAGGAAGCTCTGTGGCAGTGGCTTCAGCCTTCTTGAGAAGGTCCTCTTGGGATCTTTTAATTGTGATGACACAGACCTCTCATTTAAATGTGGCCCAAGAAACA
TACAATAAATAAATAAATAAATACATTCTCATTCAGACACTGATTTCTCAATCAGATTTTAGAGTTTCCCCAAATGAGCAAACTAGTAGGAAAAAAAAAAAGAGTGTGATCCTTCCAGAAACCAGTAGGGGGGAGTGTGTGCATTTCAGGATAAAACTAAAATACTACAGGATTCAGTCAAACAGCCCTGGCTGCAGGTTTTTCGCATCTTGGGAACAATGGAGGGCCTAATAAAGTCCTGGGGAGTGCACTGGTCAA
TTTCACTTCAGCTTTAGTTTCCTTATGTATAAAATAAAAATAATCATATAATCTAACTTGCAATGTTGTATGAGCATTAAATAAGACAATCTGTATGAATTCCTACCTTCAGTGCTTAACAAAAGAGAAATCGCCCATAGATGGCAGCATTTTACCAGAACTCAAATCTCTAACCATTTTTATTTTTTTAAGCAGGAGAAACGTTATTCTTCAAGCCATAATAATATTGGCATAAAGGTGTACATATTTTGCCACTCTACATAGTGTTAATCAAATTTTCCAGTTCACCTAAGTGTGTCAGTTCA
TACTGTATATATTATCTTCAAGACAGGATCGTTGGCAATCTAGGAGAATTTCTTAAATCTCAAGAGGTATACAACTCCCTGGAGCACATTTGAATTTTATCTAAATCACCAGCTCTTGTACAGTTCAGTTAGATAGTTGAGCACTCAGGTAGCTTCTTCTCTTCCCTTCTGATTGCTCTCTGTTTCCACCAGATGGCGCATTTGTTCCTTAGAGAGTTGTGTCAAGTCTCCTGTGAGATCGTTTTCTATTCAAAGTTAGTTTCATTTCTGGAGTAACGTGTTTCTACATTGTTCAGTGCACAGTAGTGAGAATTCATACATTTGATTCCAGAATTAACATGTATTTGAAGTGTAGGTGTAGTGGG
AAACTGGCAGTGGCCTGAACCCCTGGACATCCGTCCAGTCCAAGACCCTGATTGCCCCCAGCACGGTCACTACCTTCCTCCGGCCTTGAGCAAGCAGCCGCCACTGCACTTCACCTCTCGGCCACCAGGGGTCAGAACGACTGCATCCACAGCCACGTCAAGGCCCAAACCTTGATTCAAAAAGCCTTTATCAAAAGGTGGTAATTTGCTTTCAATGCTGTCTCATTTCACACTTGTATTTCCTTTGAATGCTACACTGTATCTTATATGT
TCTAAAGTGAACGATCTACATTTTAAGTTTGAATACTTGTTAGATCATTCATTTTAACCACCTCAAATTATGAAAAGTTTATTAGTAATATACATTCAAAACATTGTCTTCAAAAATCAGATTCTGTTTTCTGGCCACTAGATGTCACGATTACTCTGTTTGGAAAGACAATTTGAAACTGATTTGTTAGGGTGCAGTATTTCTGGGGCTAGCATACAGACATTGATTTTGTATTTTTCTGCATTTGAATTTAAACCGGCAAATATTTGAATCACCT
AATAGCCCTGAAGAACAATGGAGTAAGGGGCACGCCTAAAAGGAGGGCCCCTCTTGGGTGGTAGATAATAATGTAACCAAGGTTAGGGGTTTGTGAGGGCACCGGGGGCAAGGGTGGGGGAAGGTCAAGGAATTGCTGAAGTACCAAAAATATCCACCAGAGGGCACACTTAGTAGCACACATTGGTAGTCAAGTGGACCCAAGACCCTCCATGGAGGTCAATTGTTCCCCAACCCCAGCCAGCCTGCCGCTTGGCAATGGGGTCAGCAGCAAAGTAGCCAAGTAGCTGGG
AAGAATATGCATCGCTGCTACAGTCCTCGTTTTTGTAACTGATCATTTTTGTAACTAATCACGGTCATAGTTGACATCCATGGTTTCCTTAGAAAAATCCGAAGGCTGCACACTGGAACCCGGGAGAGCCTCTTTGTTTCTGCAATAGCCCTCTAGTGCCCTCTGCTGACAAAGCTTAACACTGTACTCACTGTACGGGATAAATGCTTAGCGTCGATCCGGTTATCATGGAACAGAACAGGTACTGAGAGTGAATCTGGAGCTGAGGCAGTGTTGATAACTGCCATACTAGGAAACCACTAAATATTCAGAAATTAAATA
CTTAAATTGTTTTTAAAAAACAAAATCCCATAAAACATAAGTAGCTGGGGAAAAACAGCAGTACAGTAAGTCGACATAAGACAAAGGAACATCCCACAGGAAACACTGTTGTCATTCCTCTAAAAGTCCACACGGTGTCATCATCACACCATGAATAGTTGCTTTCTTAGGTTAAAAAACTTCTAAACATAGAAACTAAATTTTCTTTTTGAACATAGTTCCAGACACGATCTTCTCACCAGATTTATCAAATCCCACACTTAT
AAAATTCTCCGCATTCCAGCCAACTGTCATGAATTAGTAAGGGCTGAGCACTGACCCCTCCACCAGCCTATTCCCTCGCTTTTTCTGGGAATCCTTAATGACTTGAACATTGTAGAGAACAACCACTAGGGGGCGCACTTTCATCACTGGAATGCCTGGGTACCATTTCCCCAGTTTCTTACCAGTACATTTTCCCACCAAACCTAAGTGTTAGGGAAGCTTGCAGGTGGAGGGAAACCCACAGTCACAGGCTCACAGTTCCACCCTTTTATGGACCTCCTCTTACTTGCC
TGTAATTGGTAAATGGTACCTCTCTTAGGATGAAACACTTCCTATAGTTTGGCACACAAACATCAAACAAGTAGAAAGATGGATTTTTCCTGTTTTCAGATGAGTTTCTTTGAGTCCTATCTTTTCGCTGTAGTATTGTTCCCTCTGCTGGTGACCTGGCGAATAGTAGCAGGCACAGTTGTTTCTGCTAAGGCTGTTGCTGATAACTCTTTCTTACTCAGCTATGCTCTTCTCTTTTCTTTTTTTTTTTAATCTGAATGCTTTTTTCTTCTCTCTCCTAGTTCTGTGCTT
GAGACGTTGTGTGTAGAAGAACTTCAGTATGGGCTCTGGAGGGCCTAGGATCCTGGGACACGGTGGGGTTTGCGAACTCTGGGAGCCGGGCCTGCCAGGCTCACGTCATTTAAAGATGAACACTGCCCCCTGCTGGCGAGAGTACGCATTGCCGCCAGAAGAACTTCGAGGGTGGAAAACAACCACTGTTTAAAGGGGAAATTAATTTCAATTACCGCACCTTTTTTCACTTCTTAGCTGTCAGTTCAGAAGAATTATAACTGCAAAGAATCACTATTGCATGGAAAAACAACTCGGTTCAT
TATCTATAAAAGAAAGCCCTGGAGAGTTTAATCTTGAAGAGTAGCTGGCTTTTTGCGGCATGAGTGGAAAGCAAGATCAGGGCCCAGGGAGCACCAGAAGGGATGGTAGAGCGCCCTCTGGTGGCAGTCCTTGCCAGTGGCACAGAAGAATGCAAGCCCGCTGCCTTCTCTGTAAAAACTGGTCTTAAAGAAACCATCAGATTTAGGCCGATCACAGTCTAGGCGGAGGGAGCACAGTGGCTCACGCCTGTAATCC
TAGTTGCCTGCTATAGCTGGAGCTGCTGTGGCTCATGGAAGCCACCAACAATCAGCTGCCAGGCAGGTAGAACGTTGAAGGCGCAGCTGGAGTTTCCAAGGAAGGAGCCCATTGCCTGTGTCACAAGTGGTCACTAGGTGGGGACAGAGTAGCCTGAGGGCACAGCCAGAGCTGGTTCATGAGGGCCACTAGGCTGCAATGATGAATAAAAAATGGCAGGCTAGAACCTGGAAGAGAAGTGTGTTCATGTGGTGATCACCTTGAAGTGTAATGTCA
TTTGCCTGATCTCTAGAATAAAAATAACATTGTAAAAATTGAGTTATAATTTGTAATTTAAAAATAGGAAGATCATAGTAGTAGTTCTTTTCCTTGGTCGACTTGAATGTTGCTTTTGAGTTGAAGACAGTAGATGGCAGTGTCCCTCACAGTAGGAACACTGAAGAGGAAGGAAACTGCTGTTAGAGGTTCGAGAGTTGAAGAGTAATGCTGCTTTCTTGTGTGACCACAAATCGTGCTAGATGGCAGTTTTGCAAACTAGTCTTCACAACAAGAACT
TTTGTCATTTGTTCCTGGAGATCGGAGTTTTTCCCTGATGCTCAGCTCTTTGATAGGGTTGACTAGAAGGCAGGATTATTTTGTTTACTGGAGGCAAATTTTGAGAAGGGAACTCAATGCTCACTCCACACTCTTACCACCAGGTGGCGTCCCTCCTCTGGTCATCTGCATGTAGAGACAAGGTATGAGAGAATCAACAAAATTGGTGTGTGATTAGGTGTGGTATCAAAACTCCTGGGTGAGACGGGCGTGGTGGCTCATGCTTGTAATCCCAGCACTTTGG
CTACACCCTCTGACTCAGTTGGTCTGGGGAGGGGGTAGGTATTAGATTATTTACAAGCACCTCTCTGATCCTAATGTGCCTCCAGGCTTCAGAGCGTCCGCTAACTGCTAACATTGTGAGGTTATGATTGTCCACCAGATGGAGACAAAGCACTTCTCAATGAAAAAGACCCTGGACAAAACCCATTCTCTGGCCTTACATATGCAACTCCAATTTATGTAATATACTAAACAGGGCAAAAATGTGGAAAGATAGGTAAAATTGTCTTTGGTACTGTTGC
TTGTTTGTAATAACTTTAGAGAGCATCAGAAGACTAGAATATGAAAACAAACGGAGCAATACAATATGCTCTACACAAAAGTAATCCTTTGCCATAAAGAGCACATTTTCGTAGACACAAAAATGGAGGTCTACCCTGCCATCTAGTGGATATATTGGGAAATAAAAAAATTTGTTTTTAAGGTTTCAAAGGAAGTTGCATTACATTTCACCAAAATGTTGCATTTTTCTTGAGCAAATAGCATCTGCTCTCTGTATTGCTTTCAGCATATTCTGTGAAGATTTATGCATGAATG
TACACATTTACAGTAAAGTTTTTTATGCTGATATTCACTCAGTAATAGAATGTATACCCATATAATCTATTGTTCTAGCTTTCCATAGATGTCAAAAATGTTGTCAGCCTGATGCTAGAATATCACTGCTATTAGTGTGCCATCTAGTGGCTGATGTTGTGATATTTTCCATTCTTTGTTGAGGTAGAAGAGGCTTTAAGTGACATATGGAAAGTCCAGTGAGATTCCTTCTTTGATACAATGCAGGGATGACACAGTTGTATAAAGCCAATGGCCAAATGTTGAGTCATCTGATGATGTGTAGAGGATCG
CCCCAGCCCCTGTCCCCTGGCCTCTCCTCAGTGGTGGCTTTTCCCCTTGCACCTTCAGATCCACATCTTCCGAGGGTGGGTGTGAAGTGGGGGCAGAAAGCCACCCTCACGCCAGCACTCGGCTGCCCCCCTGTGGCCAGTGTGGGCAAGAGCACCGCTTCATTCAACCAGTCACTGTTGGGGTCTGTCTCATCAGAGTCCAGCCTGAGCCTCGGCTTTGAGATGGGAGTGGGTATCGTGAGCATGTGCATGGAATTCTAGATTGCAAAACTTTCCTAAACCTCAGTCTCTTAG
ACAAATCTGATGCCCTTAGTGGCCTGACTCCCCACGCAGAGGTCCCTGCCCTTCCCGCCCCATCCTGCTTCCCCAGGGCCGGGTTCCAGGCTCAGAGGTAGGGCATGGCTGAGCCATCTATGGAGCAGCAGTGACCCCGCATGGCTAAAAGGTGCAGAGCAGCAGAAAACGTCCTGCCAGGTCTCTACCCAATGTGGACTGCACTTTTCACTCTGCCTACAAAATCACGCTTCTGACCCTGGCAGCCCAGGTCCCAGATGGTCATTCCAACCAGTTGCTAACCTTTCCTCCTGCCC
GACCAGAGGCCTCCTTGTGGTCAGGTGTGAGCTGACGGTGAGAAAACTGACCTATACACCAGATTAACTGGGTTGTGAAAGTCTCAAGATTTATTTTCCTTTCCTTTTCTCAGATTTTAGTAAATCCCCATTTGTAGGTCTCAGCTCAGTTTCAGCTGTGTCACTGGGTTTTCTAAGAAACCAGAGACCTTTCTGTGCATGATTGGAGGAACAGCACCTTCTTGTGGTCAGTTTGAAGGTGGCAGTATTAAACATTTATTTTTATTTATTTATTTATTTTTTTGAGATGGAGTCTCACTCTTGTTGCCCAGGCTGGAGTGCAGTGGTGTGATCTC
CCTTAGAGATTACTAACACCCAATATTGAAGACTATACTGATTTGACTTTAAAAAAGGTCTGAATGTAACGCATTTCATCTCACATCAAAGAAGAAAGGAAAACTTTTCCCTTTTCTATCAATCTGGTGCCCCCATGTGTCTATGATGAGGAAAGGCAAGGCATTGACAAAGCCACTAACTAATGCTTGACTTGTTAGTTTAAATCAACTGGGTTCAATAACACAGTTAATCACGTGCAGTAGGAGCGAGTTGAAAATTCATTTAAAGAGCAGAGAGAATAAATAAATAGGG
GGGAAGATGTGACTGGTGCACGAAATGGGCCGTAGAAATTGTGAAACCTTGATCCTTCTGTTAATTCTACCACCGAGTCATAGCCACAAGGTTTTCAGGGACAGACACTAAAAACAGACTGTGAGCGCCACCTGGTGGCCAGGTGCAGGGCACACCGTATCTGCATTGTCGGGGTCCCCCCCGACTCCCACCCTGTCATATCTTATGATATGCCTGCAACACGATGAGATGATTAACAGGGATTCTTGCACTCCTCTTAATAACAATCACACTGGTGTTTAAGTGAGCCTAGGCAAGGCTTACAAATGCACACAAAAATACTATCAGTCTACCTTCCTGGAGACAGGCAAGAGAAGCAGAAGCTAAAACGCACCGTAGAATAATCAGAGCTAGTGTCTATGTGGGGAGCCAGGCATGGTCTATGTACTCTTACATGTACTAACTTATGAAAATGCTTTCAACAACCCT
ATATGAGGAAGGGCATGGAGTTTTCTGCTGTTCTGATGAGGAATCAGGCAACCCCAGGACCGTGTGATTGGTTGTTTAAGCAGCTTCCGAAGTGTAGGCCTCTTTTGACTTCGGGAAGCTTTGTCTTATTTCCAGCTGCCATCTGGTGGCTGGATTGAGGCCCTTCTGAGGGCATGTTGAGTCAACCAGGGCTGGCTTGCTCACCTGTCTTTATAAGGTCCCCACAGGGTCATCAGAATGTGAGACCTCTGGGGAGAAGAGTCCAACCAGGAGA
ACAGTCATAAACAATTCCTGATAGATTCGGAAGCAACTCAGAGAGGAACCGGAAACGCTCTCTCTAATAACTCCCTAAAGTAAGAATCCCAACACACAGCTTGGTAGTGGACACACCCTGTGATTGCTGGATCAAGCCACAGACTCAGAGTCCCTCTACTGGGCTCTGAGAACCATTGCATTTTACTTTAGAAAGAATTAAACCCAGTTGAATAATAAGGAATACCCAAGTATGTCGGCAGACAAAAATCAAAGATTCTTGTTCCACAAAAGACAAAACTGCCCGTAAAATTAGAAACTTGGAGATGAAAA
CGGTCTGCATGGGAGCCTCACACTCAAACCTGGCTGTGGGTGGGGTTTCTGGTTCCACTCCCCAGCCAGGCCAGCAAAGCCGCGCTCCCGCCGGCAATGTGGAGCATGGCTCCCTCGTGTGGCGCCCTCTGGTGTCACTCAGCAGAATGGCAAGGGAGGCCCAGAGGGCTCCTTGGCTGAGAGTTATGGGGACTCTGCTGGTCCCAGAATGGACAGTGTGGGAGGGAACACCCTCCTCCAAGCCCCCTCCCTGGGGTGGATTTG
TACTCGCATTTGAATTTCAGAGATGAGGTGTGTGTGCTCCAATGTGCCCATGCCCCAAAAGAGGGGCTTGTCTGTGAGCTAAGTCCAAGCCCCTCCTGCTTTCTGACCTGTGTCTAACAACCCTGATTCAGTGCAGCCACTCCCGGCTGTACCTCTGCTTTCCCAGCAGAGGGTGCTCCAACCCCACAAGTACCCCATCTCCATAGCCTTTCCCAGCTCCCTAAGGCTCAGTTGAGATGCACAGAAGAAAATAGGACCCCACACTGGCTCAGGGAAATCAAATTCTTATTAGGTGCCCTCAGAAAAGCAGCAA
AGGCAAGCAAGGACTAATTATGTACATACTGCTTTACAGCACTTTTTTTTTAAACACAAAAAAATGTTTAGCACATTTTCCAAATAACTTCAACTATTGGAATAAATATTAAACTTTCTAGCACCACCTATTGGTAAAGAGTTTAACTGCAAATATTGCAGCTTTAACAGCTGTTAAGAGCAAAATCCAATCTGTCTTACATGTAAGTTATATATACGAGGACACGTCACAGATTATATTCCAACGAGTTTGAATTTTGACAGATACAAGTTTATTGTCACTTAGATTTTTTCATACCATTGAAAAATTATAACTAAATGGTTCATTATTTTCTTGACATACAAACATACAAACTTATCAACATACAATGCAGAGATTTTCAATACTATAGGAGGGCGAGGAGCAGATATTTTAGAATATCATAAACACAAAAATAGGTGATCAAACTTCATATCTTTTCCCAAGGGAAACAAGGGAACTATAGTGACA
TGGGAGCGATTATGCATGCTTCACCCATCACAGAGAACTGCTGAGACCATCATATGTGCATGTGAAAATGCTCTCTAAGCTGGAAACTAGTGTCATAAACGTCATTTCTTTTTGCAGAAGCCATCTCCATGCAATCACCTACACTGCCCTCTTGCGGTAGGCAGGCTGCATTGCTACTCAAAGGCAAAGAAAATTATTTTGTGAACTGAAGATTGTATTACTACCAGATTAATTTCATGTAACCAACTCTTAATTGCCAGGCGAATAGAGAGAGGGCCACTTGACATGAAATATACAATTCAAAGGATCTACTT
TTTTTCTCAACCTTAGTTGACACACGCTTGCAAGCCATTGTCATGATAGCTCTACTAGTCAGAAAAGCCTCCAAGTTAACCCTAGGAAATAATTTAACTGTTTACAGCCCACATAATGTAGCAGAATCACGGTCCTCTAGGGGGAGCTCTTAGCTGACAGCCAGTAAAGCAAGATGTACATAAGGCAGGATAAGCAGTAGTCACTCTCCCCAGGCACAAACGCTCAATTAGCTGAGCTAATAGCTCTTACAAGAGCACCTAAATTAAGCAAGGGAAAGGCAGCTAACATTTACACTAACTCCAAGTATGCTTTCATAGCTCTCCA
ACAGTGGAGGACAGAAAGTTTATATACGGCCTTTGGAAGTTCAGAAGTTTATGGTTAAAGTACTGCTCTGCCTTTTAAGTGGAAAGAAAAAGTTCATTTTTTTGAACTCTTGGCGAATATAGTACAGCAAAATTACCACAAGAGGGCGATGGAGTGCTTTCTCCAAGTCTAATGAAATTTGTGAGAATAATCAAAGTAGGCCAATATTAGCAATTATAATAATGAGTCACATGGTTAGTGTTTAAAACATTATGCTTTTTCTAGAAAATATAA
TATAGGCGTGAGCCACCGTGCCCAGCCACAATCTATTTTTGATGATAACAAGGAGTCCAGTTGTGTAATGTTCTTAGTCTGGTATCAAATTTGAAGACATGACTTGTAAACATTTGGCTACTCGACCCACACTGCCATCTAGTGAAATTTGTGTAAATTACAGCCAGCTGTAGCACAAGTACTTTAGCGTTGGGGAGTTTAGGGCTAGGCAATTCATGTATGATGCAAATGAATACACTTTCTGAATAGATGTCCTTTCACAGTGATTAGTCTCACTGTCAGGGGACCACGGCTATTACATTAC
CAAAAATACATAGAAGGGAGGGCTCCAAAGCCCTCCCAGATAAGTGGGAAATCCCTTGCAGAGAAAATGTCCCCTGCTGATAGGTCTCTGGTTGCTCCAGGACCTTAGAGTCCTTTGCCGTGTTCATGGCGCCATCTAGTGATAATGAGGGGGAACTTCGGGGTTCAAAAAAGATTCCTCAACCTTGGGATGCTGGGACATTTTATTGCAGTGATGGTCGTAAACCTAGCTGGTGATAGTTGTGGGGTCCTTTTAGTCCCATCGCACCCACAATTTTAGCTCCTAGCCCTTTGATTGAGCAATTATGCGTCTCACTCACTGTTACAGAC
TTCTTTACTCAGCTTTCTAATTATGTTAATATAATATTGGAATTGGCACAAATTCTGTGTTAACCATTTTCTGGTATTACTGAGCATGTTTTATACTTTTGAGCTGTATAGTTTCACATTTGAAACAGTAGATGGCAGGATTGGATCATAGCTATTTGTTAAAGTTTATGTTAACAGATAATTAGATGATTATAATTTTCTAGATTCTTAGGTGGTTTATTAATTTGAATCTTGTATAATATATTCAAGCAGGTGAA
GCATATTCTAATACAGGGTCATTTAAATTTTTGCTAAATTGTTCCACATTTCCCACACTGAAAGGAAAATGAACTTCTAGACAATCTTCTCCTCTGGATGTAAACAGAAGCAGCGTCTACCAAGTAAAATGTTTTTGTAATGTTTCTTCACCACGAGAGGGAGCTATTTCTTTTCCCTGTTTTTCCCTTTGGCGGAAGTTCAGGAACCGGTGAAACCCTGTCTCTACTAAGAATACAAAAAAAAAAATTAGCCGGAGGTGGTTGAGGGCTCCTGTAGTCCCAGCTACTCGG
ATTCAGAAGAGTTGCACTTGGAGTATATAAACTCCAAAACCTCAAAAGAAGCACGCACACTCTATATACCTGGTATCCATCTTTCATTTCTAGTCATTTCTAAATTTTTGAATGTACCAATGTATCTGAATCTGATACAACACCACCCCCTGGTGGAAATCTATAGAAAAGAGCCCACACTTGATTTTACTTGAGAATGTTAATACTGCAAGGAATGATTATGACTGCATAAAACACTGGTGGGCTTCTCTCACTGTCTACCAGCAGAATGTTCTCTGCAAACAAAATCATATGCAAGTTC
CACATGCTCATTTCTTTTTTGTTCCAGTTAAACTCAGAAATTTACAGAAGAAAAGGTGAGATCATCCCTGGAGACCCACAGAGGGTGGTTTGGGGAAAGAAGGACACTTCCCTGGCAGGGTGGGCACTCCATGCCCCCCACAAACAGCGCCTCCTGGTGGGCATGCTGCGTAATAGGAACAGGAGCCATTTATTAAGTGCCTCCTGTGTGCTGGAGGACTGAGCTGGGACTCTCTGAAGCTGGAGCTCCTTATCCTTATGGCAGCCCTGGAAACAGGCACCATGAATAGCCCTATTT
TACATCAAAACTTCTGGGGGTGGGATCCAGACACCAGTATTTTTTAAGTTTCCCAGTTGGCTCTAGTTTACAGCCCAGGCTGGGAACCATGGTTCCACTTTACAATCCCATAACCCCGAGGAAATATTGCCACCTACTGACAGTAGATAATTATTATGCCTTGAAAGAAGTCAATAACTTCAGATTCCCCTCCATTCTGGGAACTTGTGTATTGGTTACTGTATTTATATCATTTATGTATGAGAGTTGTATGTTAGAGTTTGATTTGGGGCCATCTTAAGGTG
CAGCCTGGGCAACAGAGTGAGACTCTGTCTCAAAAAGAAAAAAAAAACACAGAAACAAAAACAACACCCTGAAAGTGTCTATTAAGTTTTTAAACAATACTGGAGGAAGGAGAAGTAGTCTTATTTAAAGCTCTTCTACAGAGCACCACTAGAGGGCATTTTGTTCAGATTGTTTTAACTCACATTTGACAGAGAGCGGATCTGAAGCTCAGGTGCCGATTCTGTCCTGTGGGTCAGCCGTCCTGGGGCCAAGTGTGGTGCTGGCTGAACAGCAGGAACTCCCC
CCTAAATCTAGACTCAAGGTTCCCAGAGATGACAAATGGAGAAGAAAGGCCATCAGAGCAAATTTGGGGGTTTCTCAAATAAAATAAAAATAAAAACAAATACTGTGTTTCAGAAGCGCCACCTATTGGGGAAAATTGTAAAAGAAAAATGAAAAGATCAAATAACCCCCTGGATTTGAATATAATTTTTTGTGTTGTAATTTTTATTTCGTTTTTGTATAGGTTATAATTCACATGGCTCAAATATTCAGTGAAAGCTCT
TGAAAATACCCACCATATAAAATAAACTAATTTTTAAACGTTTACCAAATTCTGAAAGTATTCTGAATTTTAATGCACTGAGCTACACCAGGGTCTCAAACCACAGGTATTGGAAGGATAAACTCAGATCATGGAACTGGCCAGTAGGAGGAGCTCTAAGACCAGCTGAAACACCAGAGTTAAGGCAAACAGAATTACAAGGTAAGCAGTATTTTAACTCTTTGGTCTCCTACGATTTATTTCTGAATCTATCTATTGCAACAAATGATTATGCAATTATTAAGATGA
GTGGGTAAAACTCTGAGGCTCATTCTCCAGCTTTCTTAGGGGGTCCGCAGGGATGCAACCCCAAAGACCGTAATGCTCCCTGGATTGACTTTCCTCTCTTCACACTTATTTCCCCGGCCCCCTAGTGGTGCTTCTTGGGAACACCTCTCAAATAGATGATTTGTACTCTAGTCCTAGTCTCAACCCAACCTAAAACAATGGCACATGGGCACATACTTTTATTTTAATGGCCATGTGTTTTAACATGTATTAGAAAAAATATAAATTGCACAC
TACCACCCTGCCGTACCTAGAGAGGGAGAATGGCAATGATGTGAGCATTTTATGTTTAAAAACAACAGCAACAACAAACTCAACCCCCCAAATCCCCTGAGCTTGCTTTCAATTCCCCTCCCCCTCCTTATCGCCCACGCCACCATCAACAGTGACACCTAGTGGTCAAATATAAATTAGTCCCTTTATTCTGAATTGACTAGCTTTCTACAGAAAATAAAATTTCCTGTAGAAGCAAATAAAGACTGAGCTTTACTCCTTCCATGAACATAGAGAAAGATGGATTATTCATAATGAGAAGCTAAAATATATTACTTGGGAGA
CCCCTGGTGTTTATCATAGTGTTAGCACATAGTGGGAATTCAACCAATGCTTGTTGACCAAATGACTGAAGCAGGGTAACGGAAAATTCAAGTCCATGCTGATCTATTAATACCTGGACCTGAGGGGTGGTGAGCGCTCGTTCCCCCCGCTAGAGGGCACTCTGGTCGTGTGCTTCACTGGAGGCCGCGAGCAGTGTGGCTCCACTTGGGAGCCTTGTGAAACCAGTTACGCTCCCGTTGCTGGCAGCTTGAGCCAAGCAGCACAGACGCACTTACGGCTCAGGCCAGTCTCCTTACCAGGCGCCATCATTCTCTTCACATGGACCCTTTGTTTCTCTCATTGCCTTCCCCTCACCTCACCTCACCTCATGCTCCC
GAGGAGAAGACAGCCCATGAAGCAATTAAAGGAAAAGGGAAAAGGAAGGGAAGAAGCAAGGGAGTGAGGGAAGGAGAGACAGAAAATCCACCTAACCACAGGGAAAGGCGAGGTGTCAGCACCCCCCAGTTTTCCAAGTGACCACCAGGCGGCACTGTTCGCAGTTCCCACAGCTAGGTAAAGCAACCCCCTTTTAAAAACAAAAACATGGAACAAATCACCAAAATCCTTCATCTTAACTGCGGTGCCTTCATCTCAGGAGGCCCCATAGCTACCCAAAAA
CTGATACACTGTTCTCACTCTTGATCCAGATAATCCCTAACCCATTATCACCTCCCTTTCATGAACTGAAAGTAGTTTGTTTTTAGGTTTGGCTCTATTGCAGGGCTGGATCTATTGCGATTCTGAACACTCATTTTAACCATGACCTTCCTTACCTCCTCTAGGGGGCAGAAATGAACCACTTGTTCATTCTTTGGGGCTGAACTTTGCGACTTTCTCAGACTTTCATAAGAAAACAAATACCCAGAGGAGATCAGAAAGAAAGCAGATCTTATACATGCTTTTCTTACTAGGTTGAAATGCAGTTGCAATCTAGACTCCTCTAAGAGACAAAATACTG
ATGAGAGATGGGGTGGTATGCATTGTCTGGGATGCTTTTCTTTGCCTTTGTCAAGTTGCAGAGAAGAAAGGCCTTCCGAGAACAGGGACAAGGCAGTCCCCTATCCCACAATGCAGACATGACGCCGCTGCATCTTCTGGTGACCACACCACCTCGTGGTCACCACTGGAACTCCACCCAACCTCCTAAAATGTGAAATTCAGCCGCAGTCCTTCTGTCAGAGTGACCTTGAGGACTACTTGGTGAGTGATATGGTTTGGATTTGTGTCCCCGCCCAAATCTCATGTCCAGTTGTAATCCCCAATG
CTGGGTATTGAAGAATTGGGTATTTATTGTAGTTATAAATGTCTGTGCTTGTTTGTACTCATCCTTCTTGGGAAGACTTTCCATGTATTCAAAGGAACTTAGGTGTTGTGACCTAAGTCTTTGGCCATTGGCACTGTATCACCTTTAGATGGCACTCCAACCCCAGTAATGCTGTGGCTCTTGCAGACTCACAGACGTATTGCCTTAAGTGGTCTTGGATAAGATCCAGAATTTCCTGGATTATCAGGCAGAGTCTTGTTCTCTTCCCTTTCTTTCCGTCAAACAAA
ATTTCAAGGACATTATTACTGACAAATAGCTTTCTACAAAGTTATGTTAGTTTACTTTGCCATAAGCAATCAATTTGTCAGATGAGAGGGTTTTTTAAAACAGAAAAATTTAGTTTCTTTTCTTGGCATCAAAATTGGACTACACCTCCCTCTTGTGGTGACAAAGGTATTAGCTAAAAAAGAGAAATCAGTCCTACCTGAGAAAGCAATTTAGTTTCCTGTTTCAATTTCTCTGCTTCAGGAAAACACCTCTCTAATAAATAAAGTTCTTCAAGTTCTTCATTTCTCCTTTCTAGATCCT
CTCAAAGGCATCTATGTCCCCACCTTCCCAAAAGGATAAAAATTACCATAAAAAGTCTCTGATTTGAATTACACAACTCTATTCCCTATGAGTAAATCATAAAATTTAGGTGGCATGTTACTGCCATCTTGTGTCTAGTGAGTATCTCTTTCAGTTTCCATTAAGTGTGCTAGTTGGAGTGATCAATAAAGAAACATTCTAAATTCAACCTGTAGGATTCTGCAGGGACTTACATGAACAAAACATGGAAAAACAATGAACTTCAAGCTATAGGTCCCTTAAAGCATTATTAGAATT
CAATGGTATAAAGAACCCCCAAGGTGATATTTTAATAAACAAAATGACCCAGGTCATTAATCTCTCTGCTGCTTTGAGACATACACAGGTGCTCCCAGGGCTGAGGCTGTGGAATCCCAGCCAGCTATCCTCTAGGGGGAGCTAGAGGCAGTCCTTCCCTTTAAACAGGGCCTTCATTAAGCAAACTTAACAAACACGAGGAGCACAAACAGAAACCTCTTTCTCAGCTTGCAACGGACAGATGTTTAATAAGATGCCATGGGCCGGGTGCAGTGGCTCA
CTGAAGAAGCAGAAAAAAAAGAGGGAGACATGGATCGAGGGTGTGATCAGAGCAATGTGTTGGTCTGAGGACCCTTTTCTGGTTCCCTCGTCCTCCATTCCCTCCCTTCAGCAAGTTGAAGGCTGATTTGATTATTGCTTGTTGAACACTGTCCCCTGCTGGCTACTAGCAGAAACATTTTCCCTCTTCCCTATCCCTAGCTAGGAGCTGCTGAGAGCCTGAAAAAGAGAAGAAATGACCTGACTGGGGACAAAGGACGAAGGAATTGCAATTCTGCAATCTGGAATTCTCTACTTGTCAGAGATTTCT
AAGAATTTTAATTAATGCATAGAAAATAATAGTGCATAGTGCTGGTGTCTTAGAATATGTTTACTATTCTTTGAATATTTATTTCTGAAATTCGTCCCTTCATTTGACAGAGCTGTATGTGGATTACTACAAATGTCCACCAGAGGGAGACTCAAGACTGAGTTTTCCCCTTGGGGTTCCTTCAGGTTTAATTAGTACTTGGGCCAAAATCTCTACCACATGTTGTTATAGGGAGGCAATCCAAGACGGCGAAGAGATTTATGGTTCTGGAATGAGATAA
GAGGTTTTCAGGACAGAGTAGACTTGTGCATGTTTGTAAATTAGAGAAAGGAGCCTATAGGTGGGAAAAATATGTTCATTTCTGTAATTCCTGATGTGCAAATTTTTGTAGACTCAATTATCACGTACTGAGGCTATACTGCCCTCTTGTGGTGCAGAGTGCCCAGAAACTTTATTCTAAATTAGAAGTCTGCAAACTTGCTGTAAAGGGCCAGACGGCAAATATTTTAGACTTTGAGGATCATTCGGTCTTTGTCATTATTACGCCTTGTAGAGTGAAAGGAGCC
CCAATATTATAATAATCTTTGTTCTACAATTATAACCTAGAAAAAACCAGGCCATACAGAGATAGGAGCTGAAGGGACACGGTGAGAAGTGAACAGAAGACAAGAGTGTGAGCCCTCTGTCATGCCTGGACAGGGCCACTAGAGGGCTCCTTGGTCTGGCGGTAACGCCAGTGCCTGAGAAGGCACCCATCACTCAGCAGATCGGGAAAGGGAGTCTCCCTTTGCCCGGGGGAGTTAGAGAAGCCTCTGCTCCACCACCTCTTGTGGA
TAGGCACATGGTTGGGGCAGAGCACGACTAGATGTCCCCCATGCACACGCACCACTGGTGGGCCGTGAAGCAAGAGCAAGAGTAAGCCAAACAGCACATTGGAGCAAGGAAGAGAAGCCTTGTTTCTCCTGCAGTGTCCTTCCAGCACCCTCTATTGACAGCTCAGCATCATGCGCATTGTAAGGAGAAATACCTCAAGAGCCCAGCCCATCACTGCAGACCTGAGATGATTGATAACTGCCACGCTTATACCATTGAAAGTGGCTCCACAGTTTACTTGGTTG
TCTTTCCATGAGCAGAGCCAGGTTTGGGGCTGGGCATACAGTAGGTGCTCAATAAAGGTCAGTGAATGAACCCCGGGCAGGTCTGGCTAGCACAGTCTGGCCTGGCTCAGACACTTGGGTAGTGAGACTTTCTGTGCAGTTCTGGTGCCCTCTGCTGGGACCATGAGGTGGCAGCCTAGAGGGCCTGTGTCCCCACAGTCCTTGGCCAGACGAGGTCTCCAGCTGAGGCTGCAGAGTTCCACCCAGCCTGAGTTTCTGCCTCAGTTTACCCACAGAAAAGAAGAGGGCAACGATGAGCTGTG
GAGTAGTCTATGGAGTGGCAGCATTGGCATCACCTGGAAGTTAGAAGTAATAGATTCATTCTAATGAACCAGAATCTGCATTTTAACAAGATGTGTGCACAGGTGATTTGTTTTCCTTAGACCCTTGTTGTCATTCTAATATGAGTCCACTAGATGTCACTCTTGTAACCTGGTAATGGGACAGGATTTTTCAATGGGGATTTGCAAGAATCCCTGAACATGATCATATTATTATTAGATGATTTCCTCCCCATCCTTACAGCTACTGATATACACATTGATTATTTAAGGTAAAACTATCA
CAGCGTCTTCTCTAACTCCCCCAGGGAAAGGGAGTCTCCCTTTCCCGGTCTGCTAAGTAACAGTTATCTTCCCAGGCACTGGCACCACTGCTAGACCAAGGTCTGCTAAGTAACGGGTGCCTTCCCAGGCACTGGCATTACCACTAGACCAGGGAGCCCTCTAGTGGCCCTGTCCGGGCGTGACAGAGGGTTCACACTCCTGCCTTCTGGTCACTTCTCACCATGTCCCTTCAGCTCCTATCTCTGTATGGCCTGGTTTTTCCTAGGTTATAATTGTAGAACAAAGATTATTATAATATTG
GAGTCTACTGAGGGCAGACGCCTTGCTGGCACACGGTAGGTGCTCTGTAAATATCTGTGGACCTACTGAGCAGATGGGCCAGCGATGGGTGAACTTCCCGCGGCCTGAGCAGTGTGTGGGTATTTGCTGTCTCGTGGCGCCCCCTGGTGGCCGTCATGCAGCACACGCTGAGGGGCCAACCCGTTTTCTCCCTGCAGGATAAGTCCCTCACCTGGCACCCACTTCCCATGTGGCCACCATCGGTGACGTGGGCAGATCCACAAAGTGGCAGCTTTTGGCCCCCATGGAGTT
GTATCAAAAAAGAAGAAGAAGAAGAAGGAAAGGAGGAGGAGGGGGAGGGGAAGAGGAAGAGGAAGAAAAGAAAAGGAAAGTCTGAGATCATTCCCCCCCAAATGAACTTTTATAAGCTGATTGAACTTGACACCAGCGCCACCTGGTGATGCTAATGAGTAACTGCAAGGTAACGGTTTTCTCATCAGTACACTACGAAAAGTTACTAAACGTTTGTATATGTAAACATATATATAATTCCATCATAGGAGCCAAATGTGATTTTAGAAGCGAGGAAAATAGCGAAGATGATTTTTAAGAGATGAAGAAGGATGAGGTATGTAAACCGAAAGGCAGCAACAGTTATCAGATAAGAAAAGCATGTAAGCTAACGTCAGATGAGTCATTAGTAGAAAGTTTACATCCTTATAGTATGGACTATGTGTTTATATCCTTACATGTAGGGGTTTGCTTTAAGTTCTAGGTAATTATTCCTTCTGATTAATAAAGCGCCACCTTCTTCCGCCACTAGGTGCTGACCCAGTGAGGGTGCCTTCTGCTGCCCAGTCCCCTGGACACATTGAAGAGAGGAGCAAGTAGCCCTGTCCTGACATTGACCCTGATTTGACCCCTCTTCTTATAA
AGTAATTGATTCTTTAAACGTTGCCGCAGTTTTTAGTGTTGGTTAAAAGTTCATCTTCAGATACGGAACTGAACACAGCCCTGCTTCATTCACCGAGTTGGTTTGGGAGCAGGTGGAGTCATCTTAGTTCAAACCCCATCAAACAGGAGGCTGTTGTCCCGGCCAGCAGGTGGCGCACACCGTCAAGGTTTGTTTGGTGGATGGTTGAAGACAGTTTAAGAAGCCCAGCATTCGCTTCTATTCCCTTTGTATTTTCTCAGCTGAATTAACACCTATATTTCTGAGCTATGGTTAAGAGGGACAGTGTGACATAAATAACAAAAACACATTTTGCCATTTGGAATTTTCACATGCACT
GTTGTTGTTGTTCTTAATTTGAATTAGTTGTCAACATTTAGAAGATATTATACTTCACAATCAGATTTCTAAATTTTCCTACGGTTAGAAGATGTGGCAACACTAGGCCTAAATACAGAGCACCAATCAGGTGGGTAAGGCTGCCCCCTCCAGGCAGGCCAGGAGCACTGCAGCTCCCATCCAGCCAGTGTTGCTCATGGATATTTCATAACCCGCCTCATAGCATTTTCTTTGTTGTGTTTTTTTTTAGACAGCGTCTCACTCTGTCACCCAGGCTGCAGTGCAGTGGTGCGATCACGGCTCA
TACACACACACACACACACACACACATATATATATATACATACATACATACACATCCCCTGGGGACTGCTGAGAACAAGAGACATCAACAGCTTGTTGTAGACCCTGAGAACTTGCAGTACTGTAGACAGACACCAGAGAGAGCAAGAGACCACAAGCTTCTGAAAAGACACCAGCAAACCTCTCGAATTGGGAAATCACAGGCACAAGCCCAAGAATACGTATCTCCAGAAAAGGTTTGAGAGACCACTCCCCCAAACTGTTAGTTGAGCT
TGATAGACTATTTTATAGCAAATGTACCGGTTATCAATAAATAAGTAGAGTTTCCACGTGAGGAGAGAGGAGAAATCTACTCCCAGCATTTGCCCCCTTCATGGGTGCAACAGAACTTGTAGCAATTCTCTGGTTTAAACAACAGGTGGCAGTGTCATTTCTACATTTTCCCTGGCAAGAAACCTTTGCAGTTTGTGATTTCACCTTCCAGGAGGCATTAACAGTTTTGTAACCGCCTCTATCGACAGCGTGTGCATATGTTCCTATGTAGTAAATGCAAATGCATGCAGGAAAACATTGAGATTTGTG
CTCCCAGGGAGCTGGGTACAGAGCTGGGCCACATCAGTGCAAGGTGCTGAGCCACAGAGCTAAGGCGGAGCTGCAGGACCGCGGACCAGATAACAGTGTGTGAGATCAGTGTGTGAGATCAGACGTCCCTGCCATTGGTGACCACCAGGGGGCCCCCAAGCACCAGAGATGGCCCCATCCAGTCACCACATCCACTTCTCATCCAGAGATGTCTGTTTCTTGGCACGCTGGGGTAAATTAGGACAGAAGGTGACAGTCTTGGGTGTGGTCAGTCAGACTGCCCCAGGC
GTCATTTAAAAAAAGAGACAAATTTTTGCTATTCAAAAGTAGACAATCCCTGGTTTACATATTTGTTGAATAATTGGCCCATGAATCTGAGGCACGAATTTTTATTTCAATGTGAGCATGGCATTTACTGCCACTGGGTGGCAGTGTACCCCAATTACAAGACTGTCTAAGTGACTACTAGACCCTGATAAGTGCTAAAATTACAAACCAGAAGTTACAAAGTGACAGTCTGTAACAACTCACATCTAGATTCTATTTTAGTGACAGAGATTCTAGTACAATACCA
CAGCAAGTAATCTCACAAGCAGCAAAATCTCCTGGTGATTTCTTTCAGCAGTTATCTGGTGAGCAGACCCTAAGAATGCATCCTGTCTTGCCTTTGGCACCTTCTCAGTTTGGAAACAATAGCTCACTTCCTCCTTTAGCTCTTAGCATCCCCGCTAGAGGGCACTTGTTCAAAGAGGAACTTGTTCAAAGACCTGTTGCATCTCATAAACAAAGCACGTACTGTTGTATTTCTAGTTGTTTCAACTTCTTTGCACTTTAGTTATTAAGGGTAGATATCCACTGGCACCCTTTGGCTCAGGGATAAC
GAGGTAGAGAATCTTGAGAAAGAGTACACCAGAGAGAGCTCTCTGTGGTAGCAAGTTCTAATAGGCTTTCTTGGACTTGGCTGTTTGTTCCTTGGGGCTTTGGGGACTGTGTTAATCATAGAGTGGAACCTTGAGCACCACCTAGAGGCCAGTCCAGTTGAAGGTCTTAGGCAAAGCATTATAAAGGATAGGTGGTGTAGTTCAGATAAACTTTACATGATAGTGGAGAGTGTGGGGAAGAATTTCAGAATCATCTGAGGCAGAGTGAAGAGCAAAAATAGGGAAGTATGGGGCTT
AGTCTCTGCTTGCTCTCAAAACCAATGGAAACCCCCACGTGGGCTGACCTTTTCCTGTTGCAGCCCTTCCTGGGAGCTGGCCCAGCCCAAGGGAGGCCTGGTGTCCAGCGATGGGGCCCTTTGGCCAGCAGAGGGCACTGCACACCCTGCATGGCCTTCCAGAGGCTGCAGAGACAGCCATGAGCCACCATCCTCATTTCTATCCCAACTTAAGCTCTACAAGCACCTGGAGAAAATAAGATCAGCTACTCCTAGAAGGGAAGGC
CTCAACTCAACCCCTAAGAGGAGGCTCTGAGATCTGCCCTGTCCCTCAGACGCACCCAGAGACAAACACACCCTCACACCTAGCAACTTCCTAGAAAACACCTGGAGGCAATCATGGCTCTCGGGCGCCCCTTGCTGGTAACTTGGGATGTTGCATCCTAGGCTGGAGAGTCCAAGTGTGACCCTAGGAAGGTGCTGCCCTGGCTCCCCACAAACTCCTGGTGCACTGCAACTTCTGCCAGCAGTTCCATTCTAGGAGTTTCTA
GAATTGTATCCAGCATTCCAAGGAGGAAGATGATGGGAGTGGTCAGTGGTTTCACTCCTCAGGAAGTGGAAGGAAAATTAAACATAAATTTGTGGTATTGGAGACTCTGACAAGAAAGGATTATGGTGGAGAGCCCTCTAGTGGAAGGGAGCGTGGTGTTTGAGGAACAGGTAGCCTGATGCAGCTGCTCAGAAAATAATGTGAATGAGGCTGGAAAGGCTTTTTCTTCCTTTGAATACCATGTGATAACTTTCTTATTGGAAATAAATTAATCAGGGGTTAGTTTTAGTCTCTCA
CCACAGTGGGGGAAAAAAGGAAGAAAATAAAGAGAAAAATAGAATTTGGTTGCTATTATTTGAGGATTGCATGACCACTAAATCCGTCATAAATAGTTTTAAATAAACTGTGTGACTTACAGAATCCTAGCCTTCCTAGTTTGTGTCCCTACTTTATGGCCAAAAGGTGGCACTGTTCCATTTATTATGAGTTTGGCATCTAGTCCATGGTGCTGTAGTCAGTCACTCTGTAATGTTCACTGAAACTAGCAAGGCGTTCATCATTAACCATTCTGCTTCACAGGCCCTGATATCA
CTTTTCTCTTGGGGAAAAAGGTGGTTCTTGGGTGGTAGAATGAATGAGTTCCTTGAGGCCTACAATAGTCATATCACAAATTTAAGAGAATGCCCATTTGGCTTATTAATAAAAAATATGTAATTGCCATTGGGGCTTATCGCCACCTCGTGGCAGGCTGAGGCATGACAAGACAGCCTTGGCTGCCCTGTTGGCATTCCTGCAAATTTCCTTTTCTATCCGGGCCCTGAAAAGAAAATGTGCTTTGAAAAAAGATGTCTGCCATGTCACAGTCTCAAAGCCACTTCACCATCTGAAGGGAATGTATTTGGAATTGA
TGTCCTTTGTTTTCCCATTAGAGAAGAGATTTAAATAAAAATGAAAGGAACTACTGTTGTTTTTCCAGACACAGTTTGTGTGTAATGAGGGAAGTGATTATCTCGGCAAAAGCACAGTTCCCTCATAAAGGTTCAAAATTAGCGCTTTTCCTCCCTCTAGTGGAAATGTAATGTATTTGATCTAAATTGAATTGGTTTCAGTATTTATCAAATTTTTAAAAAAAGAGAGAAAAAGAGTTGGCATATCTAAAACATAATCAGGGATTGAACCAAATGCAATTTGTTA
ATTGAGCGGTTTCCCCAGAGGCAGAGCGCAGGAGTGAACCTCCGTGACCTGTAGAAGGAGCCACCTCTGGAACTTCCGGGAATTCTTTTAGCCAAGGAGGAGCCAGAGCGTGACTAGGGCAGCGCGCAAGGCTGCTAGGAAGATAGGCAGGGTGCGCCATCTGCTGTAGCCGGGGGGAATTGCCGTGGACAGTGTCCTGGCCCTCCTCTATTTTACACAGGGGAAATGAAGGCCCCAAGAAAGGCAGGGTCTTGCCCAGGGTTAGGTGGCAGAGCTTGGGTTTAAGGTCACGTGTCTCATTCTTTGCTCTTTCTA
TCAATAAAGTTATGCTTTAAAAGAAGGATTATTAATCTATTTAATATGGATTGTTAGAGGTGGAGACAGCAAATTTTGAGAACAGGCAACAAACTGGTTTTTTGGCATGTCTTAGAAGTAATTGCAGCAGCCAGCCAGTAGACGGCAATGTTTGACAAACACCCGAATCCAAGAAAAATAATTTTGCTCTGTTGTGTCCCGGTGCTGCCTGTGTAAAACTAATTTCACACCAGCCACCATGCTAAACACTGGGAATG
ATTTTAACAAAGGGATCCTCTTCCCTGGCAGTCCAGGCTTAGGGGAAAATGGTACCAAAGGCTGCTGCTGCTACCAGGCTCAGATTTGCTTGGCTCCCTTGACGGAGCCAGGTCTCAGGTGATGAGGCTACAACACTAGGGGGTGCTATTTCTCCAGTCAGCTCCAAGTTTCTCCAGCACCAAGGAACAGTTTATGGAAAGATAGAAATTGCTATCTGTGAGGCTGACCTCAGATTAGTAGTAATAATTACCCTTTTTATGTCTAATACTCGACAGATATTACATTAAT
TGAATTAGAAACTCTACACTCCTCTCTGTGGCATCGCCAGATTGTTTTAATGCATGTGCATTCTCAAACAGCCAAAAAGCAAACAAATATTTCACAGGGTTGATTAGCGTCTGCCTTCGATAAAAAGAAAAAAAAAATGGGAGCGCTAGAGGGAGCTCTTGCGCTGTGGAAGATAGATACCAAAGCAGTCCTGCATGATTCTTTCCCGCTTGGACAAAAATAAATGAATAAGAATGAAAACAAACCCCGACAGTTAGAAAAGAAGAGCTACTTTTATTCTCAGTGACTTGATGATCACAGCCTACCCTGCTGAGGTTGGGAAAGAAAAAAAAATTGGGAGCGATAGAGGGAGCTCTTGCCCTGTGGAAGATAGATACCAAAGCAGTCCTGCATGGTTCTTTCCCACTTGGACAAAAATAAATAAGAATGAAAACAAACCCCGACAGTTAGAAAAGAAGAGCTACTTTTA
GGCTCTTTAAATATGGATAAGTAATTTCGCTTTCAAGTAGCTCAGACTAAGAGAGAGAGAGGACAGGAATGAATGTCAAGGACAGGCAGCCTCCAACCCCACTCCAGGGTTTTTGCTCTTCCATGTCCCAGCCACCAGGTGTCAGTAGACTTCACAAGGTGGAACTGGCCTACAGGAGTTTGCCTTCCACTTTCATTCATTCAGATTTAAATTGGAATAAGTTTTCTAACAGTATCCTTTCCAGTTTATTATAATATCGGCTATTATTGATTGGGTT
ACTCATTTATGAGGAGGGAAAAAAGCTTTGTGCACAGTGTATATTTGATTTATACATTTTCATCAGTGCTGCTCAGGTGAATTCCACAAGGGGCACTAGTGGGGAAAGAGAAATTTCCTGGGGAGCCCTAATAACCCGGCTTGAAGCATATTGCATCTCCAAACGTGGAAATTAGAATTGGGTTGTTTTCCAGTGGCCCACCAGAGGGCACTCTGCTCTTAGGAGGAAGTTCTGAGGCTGATGCGCCAGGGGCCCTGACCCCACCAGCCAGACTCCGGCCCCATCGCTGTCCCCAGGGGCTGGGATCAGCCACATCTGG
TAACAGGTAGGTTTGTGTAGGCCTTGCTGGGCACTCTGTACAATTAGTTGCTTATTACGTATGATTACTCACAGCGATCTATTGTTCCATATAACCAAAAAGCATGGTTTATTCATTGAAACACGGTTGACCTGAACTCGTGCCTTAGGAATTAATGCCCCCTTATGGAACCTGCCTGAATTGCACCTGCGGGTGGAGGCTCCGGCTGTGAAGTCACTGAACAGAACGTCGCTGATGGAGAAAGGGCTCCCGCAGAAGGAACGGCCTGTACCGTGCGCTCCGGCACAATCGCGTCTCTTGTGTCTCAC
TCCAAACCCCACTACCTTACCTCCCCAAACCATGGCTGAACCTATACATGATTACTTAAAAATTATTAAGCAAGTTGTATATTTCTCCTTCAGATCCTCCTTACCTGAAAATGCAGGGTGGTTTTTACCAACACTGTGGGGCACCCCTGCCATCTAGTGGTAACACTAAAAATGACAATCATACTTTTCTAACCGGAATTCGGCACATGTGTTTGATATTCAGTCTTAGGAAAAGATTCAATTTTCATTTAGTAGTGATAAGTAATTAAGTCAATTTCATGAAAGCCACTTGACCTGTGGCAAGTTTGTTTCAA
AAGTCATTGACTAGGGCCAAAAAAAAAAAAAAAATCTCCTCACCACTGTCCCAGCTCATTTATGAAGACATTTTCTTTTCGCCTGGAACTGAAAAAATAAATCAAAGCCCCTTGGAGCCTGATTTATTAGTTTTCACCGAGTGTCATGCAGCCACTAGATGGCAGTAGCAGCCCATCATACCCCGCCCCCTCCCTGGCGTCCTGGAGCCAATTTTCTGTACCTTGTCCTCTTTCTCTTCGCAGGTTTCAGCTTGTCACTTTTCTTCTCCCTCTTTGTTTTCTATTTTTACTTTTA
GTGCACCCCAGGCTCCCTCCTCTGAAAATCACCAAGGAGCAGACCCTACGTCCATCTGTGACTGCCGTGATGCCTGCCTGCAGAGGGATTTGCTTCTTGCCTAAGATCTGGCACAGCCCAGTGGCGCTGCCAAGCCAGGCCACTAGGTGGTGTCCCAGAGCTCAGGCCCTGGCAGCTCCCAGGGAAAGGGCCAGAGTGGCTTTTCTCTCAGAACCCAAGAATGTGCCCCACCCCCACCCTTGGCCTGATTAAAAGGGAGAAGAACCACCCAGTTGCCTCA
ACCACAATTCCATGACAGCAGGACGGGGCATCTCCAACACCCATCAGAGTCTTATGCACTTAGTAAGGACTCAAATGTTTGCTGAATAAATTATTTAGAATTATCATTTCAAGGGTAAATGCAATATGCACTACAGCCACTAGAGGATGCCCTGCTTCTGTTTTTGTTCCTCCAGAACAAGATGTGAAGACTGAAAATACTTTAAAAAAAAAAAAACTAAACCTTTTATGATAAAGTAATTTACTATTAATGTAAATAAAATTGCAGTTATTACAAAAT
CCACCACCCCCATCAGCCTCCCAAAGTGCTGGGATTACAGGTGTGAGCCCAGCCTAAATAGTATTTTTTAAATTGTAGCAATAGACATTTTATTAGAAAAAGAATTTTACTGCCATCTGCTGGAAAGTTGTCTTCATAACTATATGAAATCTGGGTTGTCCAAGATAGGAATAGCATCCTTTAGATGTTCCAATCTGCACAATTGTCCACCCTTCTCTGGAATGTCTCGTGGAACAGTCAGCCCAGGTGTCTGTCCTCTCAGTAAGATCCTCATGGGCAAAAAGCA
TATAAGTGAGAACATGTGGTATTTGATTTTCTGTCCCTGCATTAGTTTGATAAAGACAATGGGTTGGAAGCCATCATCCTCTACCCTTATGTTTCTTTGTGGTCTTTATGCTTTGGGAAAATACTTCACTTCTACACGTTGCCACTGGGGGTCTCTCTTGCATGTCTAGTAACCAAGTTGCCCTGCATACTGAGAAGGAAAAAACCTTAGAAGCTGTTTGGTTGTCAGGTGTCTCCAGGACTCAGGAGGGTACATGGCTGTTTTCCCTACCCCCCACACCTCAGTCCCAAGA
GGATATATAATTGTCCTGGCACCATTTGTGGAAAAGAACTCTCCTTTCCTCATTGAATTGGCTTGGCACTTTGCACTTGTCTTTTGGCGCTAACACGTTTTCCTCCTAGTGTTGGATAACTTGCAGTGTGGGGAGGCAGACTGAAAGCTCTGCCTTTAGGGATAAGACTCCCTCTGGTGGAATTCCAGCTGCACTACTCATTAGCTGCGTGATCTTGGACTACTTACTTGACTTATGCAGAAGCTTCAGTTTCTTCATCTATAAAATGGCTAATTCTATTTATTTCACAGGGTTATTGTAAATATTAAATGAGCAGATGCCAAC
ATGTGGTAATGTTATCTTTTGAAACTCTAATGCGCAGCAGTCCAGGTCGATCAAGCCACCTTTTAGCTTTTGCCGATTTGCTTTGAAGTTGACACCAAGGTCAGATGTTATTGTTATTGCACAGACTCAACACCAGGGGGTGATCACAGCACATCACACTAATTACCACTGCCAGACAAAGCTGAGTGCTAATCTCAGGCAGTGCACCCAGAGCAAGAAGCACGGAAGGAGCTGGGCTCACAGAAACTCTGGTCAGTAGAAGGCACAACATGCAAAGAGGCTTTTTA
CCACTGCAGCCTCTGTAAACATCCTATGGACAATGTGCCCAAATGTCACAGCTTGCATTGCCGCTTTCTGCAGCCACAGGGCGATCCTGAGGTCCTGCAATGTTCGGCTGGCGACGCCTGTATCACAGCGACATCTGCTGGAAGAAGCTTCACACTGCAGCTAATGATACCACCGTGCCTCTGCCCGGGGATCCACACAACAGGTGCCCAGGGGCGCAAGGCAGCCCGACTGCTTCGAGGCTAGTTTACACCTATATGACCCACTTCCTGCCAGC
TTGGCTTAATGCTTGTACTCTGTTCTCTTATTTTATTATTTTATTTTTAAAGGTATTAAACTGTGCTGCTTTTTAACCACACCTAACATTTAGGACCCAGAGCCCAAGACATCTACTGCCACCTGGTGGTAGAGTATACCACCTGTGGGATTTGGAATTGATGAGACTACATTGATTGAAAATTGATTCTGCAGTCAAAATATGGAATCATAGAACATAGAGTTGTTGGAGATATTAAAGATTACATAGTTTTTCTTCTAATAAAACCCAACGTCTTTTTATATAAGTATTTTAGTTGAATG
GGGGGTCATGTATCTCTCTATGAGGTCAAAGAGGATGGAACACACATGCTGAGAACTCCCATGAGCCACACCCAATCTCCAGGCTCTCCTGGGGCTCCCAGGTGGCCACCCAGAAACAGCTTCAGAAGCCTGGCTGCAGATGGAGTGCCCTCTGCTGGACATTGGAGAACACGTCCCCCAGGCTGCCCTGCCTTGTCCTCAGTTCACCCACATTGATTCTCCCCTACACTGGCTGACACTCACAGGACACTAGGACTGGGGCCACAACCGGGCAGAGGAAAGTCCTGGGGCAGGTAAG
TGTGCAGTAATTGTGCTGTCTTCAAATAGTTTAAGGGACAAATTCACTGTTCTTCCTACCGATTTTTCTTTATTCCAGTTTCCTAGGTAAACTGCACTTAATACTTAACACAATATTTGCCCACTGTATATCCACCATAATGCCACAGTGTGGCGCTGCTGTGCTTTGGCCGAATATTTACGAAATCACCTTTTCCTATTGCTGTCAAATTTTTTATTTTGTGGACTAAATAAGATGCTCTAAAGTATATGAAAACGCACTCGTATCGGATATTTTTTGGCTGTACATAATGAG
CCTTCTGGAATCAGGGCAGCCTCTGCACCCCCAGATCTCCTCCAACACATGAGGTACTTAAGAGGAGACCCCTCAAGGCAGCACCCTGCCAAGGCATGGTTGAGTCACCAAATCTCAGCCGTTTGGACTGTGAGGGGAGACCCTGCAGCCCTCTGGTGGACAAAAGTGGCATTACAGCCTTCTCTGCATCCAAAAGGTCACAGCCCATCTGAGATGGAAGCGTGATGGATCTATCTGCAAGCGTGACCTGAAATCCTAACCAAGGGCCAACCTGCCCAGGACAGGCTGGATCTTTGCCTCAGAAATGGTGC
TAAATGCAATAGGCCTAAAAGCTCATGCTTTTTGGCCTATAAAACTCATCCATCTCTGCCAGTATGGTTACTCTCAGGTCGTGATCTCATTGTAGGAGCAGTAGGGTGGCTAAGGATAGAGTCTGGCTGACATCTACTGGTCAAGTCATTCTGTTAACTTGATGGTTTCATTCACTTCTGTAGGGGATAATCTGTAATGCGCATTAAACTGCAAAACCAAAATCATCACACTTTGTTCTTTTTCCCATAACTACATGCCTCTG
TTTCATATTTCCCAACCATGAGTAACATTGCTTATTGAAAGCAAACTACCCTATCATCAATAGAAATCAAGCTAGGGAAAGAGCATAAACACCCTGAGGGAAGGAGGAAAGGTGAGGAAGAGAAGAAATGCTAGCTTTGCCAATTTCTCGCTCTGTCCACTAGGTGACATCGTCATCCACAGGTTGGAAGAAATGGACTTCGGACCACTGTGAGGGATGTAAGAGCTTCCAGAAATGCTTCTGTGCTATGTGATTATAAAAATGAGTGTTAGCGTTTAAACAAATGCTTATATTTTTATTCTAACTAAAGATTCCTGATACT
AGAGGGAGAACAGGGGGTCCAGAGGGGCCAAGCCACCAGTTAGGTGATGCAGAGCTGGGACTCAGGCAGTACTCCGTACTGCGCCTGGCCCAGGCAACACTTGAGAGGCTGAGAAGAGAAACAGTAGCAGCAATGCTCCCCCTGCTGTCCATAGCAGCAATGCTCCCCCTGCTGTCCACAGGGCACGGGCTGGGAATATTGTGAATGTATGTTTCTCCCAGGAATGGAGGTGGGCATGGACTGTGCCTTCTTGCTTGGTCCAAGGACCAAGGCAAGGCAACTGGTCCTTGGGGGAAGGGAGCCAG
CATTTTAATTTATTCAAAATCTTTCAAACTATGTATCATAAACTTAACACTCTAGCTGCTGACTAGATGGTAGCATTCTGTGTGTTTTGTCACCTTTCCGGGGATCTAAACAAAAGTGGTTGTGCTGAGATTCAGTAACACTAGAGGGCAGCCTCCAAGTAAAGTTAGAAACAAGCGATAGCACAACTATGCAATAATGTGGCACGTAATAGATAAATAATCTATAATTTGGTTTCTCGGCATTATGATACCAACTCAAATATGGTGTCCCAACATTTTTTAAAAATCAAAT
TTACTAAATACCTCAACTCTCAGTGTTAACCTTTTTTTTCTACCTTTTTGTTGGGTTTCAAATCATTGATATTTTCAGATTTCATAGTCTATAAGGTATGGCTTTTTAAAGCTGTGTAGTCCCATATTTTAACGTAAGATGGCAGCATTGAGATAAATGTGTAGTGACACCAAGTGATTTTAGTTATTTGGTCAATTAGCCCATTGTAACAGGGGAAACTTGCTGCTTTAAAGTTCTTAGAAATGTACGCCAATTCTAGGTGTTTTTGCCAACTTTTTGAAGTC
CAACATTTCTGGAGTAGCAGGACTTCTTTTTGGTCTGGAAAGCGGGTTTTAGTTGCTACGCAGAATGTCAAATGTGTAGTTGCACAAGGAAAGGTTGAAAGCCACTGGCTTATTGCCAGGGCAGATGCACGGCAGCCTTTCCCCAGCAGATGGTGCTGTTTCTCCAGACTTGATATGAAGTGTGAGGCTCCACCCCTCCTCCCCCCCTCCCCCAACCCCCGCCCCGTCGCCCGCCAAATACAGCAGATGGAGCTAAGAGAGAGAAAACTATATTTTGTTTATCCTTACAAGCCAAAAGCT
CTTCAGAGAAAGGATTCAGAATTATGAATACAAAATGTTTGCAGGTCCTCTGGGCGGAGGCTGTGCCTGTGCCTAGGCTAGCTCTCCATGTGCTATTTTTGAATGAATGAATTGAATGAAGGAACCTCCCTAACTTCCTGGTTCTGGGACCCCGTACTACCACCAGATGGCAGTATAGTATCAAATGTGGAAAGCGGATAGACACTTGCACTGATTTGCTTTTTATGTCTCAACAGAACGTTTGCACCTACACTTTAAATTGCATCCCGTGCTCTGCAACTGCTCCTGGTTTTCTTTTGGCAAGACAATCTCACT
GCCACCCAGCCACGCTGGGTAATTATAAAGAAAGCAAGTCTCGAGTCTCGTCTGCGATCGCGGACGGGATGAACAGCGTAACCTAGAACAACCCTGACCTCCACGAGGAGGACCTGGTCTCCCGCAGGCCACAACTCCCCCGCAGTTCCCGCCTGCTGCCTGCAGAGGGAGCCAGAGGCTGAGGCTGCACCAGCCCTGCTCCAGCCCCGGGAGGTCACGGTCGGCAGAATGCTCATTAGCATTCCAGAGCCAAATCCAGCTTCCGGCTCTGTCTGGTCTCTGCTCATCTAGGCAGGAGGGACAGCCGCCTTCAGACGGCGAGA
TCATGGCCGTGCTCAACTTCCTCATGAGGACAAACATCTGAAGATGTGACCTGAGATTAGGACATTCTTTTTCACTTACGTATTGTTTCAGCAAACCCCACATTGACTCCAGCACTTCCAAATGTCCTTTAGGCAAAGAGAGACATCTAGTGGCCAAGATTCACAACGTTGTAGCGGCCACCTGTTTACAAAATCACTATGCGGTACAATCACTTAATTTACCATGAAGGTGACTGAGGGACTTAATGGAGGAGGCAGGAGAAGGAGCAGTCCAAACCAGGTAACCTCTGTGACCTGAGTT
AACAGACCACTTGTAACAATCCAAGATACAGTTTTACTGAGCTTATATTCATATACTGAATAATAATTATTAAGCTATATACTTACAGAAAAGAGGATATGAAAATATTAATCAAGTATGACCTCTACTGGTAACTTTTATGCACTGTCAACAAGAGATCTAAGATTTTTATTGAGCTCCTACCATAAAGACACATCATTTCAATTCAACCATCAGTAGCCTCTACTTTTTAAAAAAATATTTTTATTTTTTTAGTGGCTTGAAACAGC
TTTTTGAAAAGCAATTCTTGATTTCATTTATTTTAAAAGGATCCTCTCTCTTCCCTCTGTTATGGTGATTTTCTTGTGTGGCTTAAATAGCAAATTGAACCCACTAGATGGCACCAAACACTAGCATTTTTTAAAAAAAACAGCAACTCAGAAATCAATGATTTTTGACACAATCTACTGTTCTTTCTTAGACCTTCATGTGAGGTTTAGCTGGGGGGTGAAAATGCATGAATGGCAATGTTTTTGCAATGG
GTAGAAGTGCCTTGTAGCTTGTAATGGATGTAAAAAAGCCCTCTCCAAATCTTCATTGCCTTGTGAGTTGTATTTGCAACTTCAGCAGATACCAGATAAATTTAGAAATTGCCCCTGCAATAGACATATGTTGCCACCAGGTGGCAGGAGAAACCTGTGATGCAATCAACGAGGACAAACATTCTCAGAGAGAATTAATAAAATAAATTCTGATTGTTAGAAGCAGCCAACTCTTTAGTGTTTATTAAATAAACAACAAAGCTTATTTATAAATCA
AATAGGTCCAAACAGTCTGAGCTTCACCTCGAGACACCTGTCAGGGCTCTTCGGCCCTAGGACACCTAAAGGCAAGGAGGATGGAGCCCCGCGGACAGGGTGATTGAACTTCTGAACTTCCAGCTCTTACCAGCAGGTGGAACCCCAAACAATGCAGTTCCAGAACAGACTGAGAACGTTGTATCCAGTAAGAGCACACAGCGCCGTCTCTAACACGCGGTAACCACCTTTAAAAATGAGTAGTTATTACGGGAAAGGTAATTATTCACGTAACAACTTCCTCTCCCCCTCACTATTTTATTTTTGCAAAATGGAAAGAAGAGAAGGAATTTCTCCCTGTTAGCAGAAGAATGAAACTCTAGTCCGGAAT
TGCCTCCAAGAAAGCAAATGTTTCTAATTAGTGAATAAGCTCAGCAGCGGTAGCTGCTCTGGGTATCAGCGCCTCTCGTTAGGGGCTCTATCCTGTTGACAAGCTAAGCAACAAAATCGCCTGAATTCTGTTTGTGAAGGTTGCCACCTACTGAAGAACATGCAGTACTACAGCTGGCTTCACGGGGAAAGAATGCTAGGGGAGTAAGGAAAAAGCAGTTGGTAATCCTGGGAGCACGAGGAGTTTCCACGCCAAAGAATTCAGAAAGGGGGTATGAACCGACCTGGC
ATCAATAGTAACTTAAATAAAGATATCTCGGTTTTGGCCCTGTTGATGTTTTGGGCCATATAATTATTTGTTGTAAAAGGCTGTTCCACGCATTACGGATGTTTAGCAGCATCCTTGGTCTCTATCCACTAGATGTCAGTAGCACCAACCCCCAAGTTGTGACAATTAAAAATGTCTTCAAACATTGCCAAATGTCCCCTAGTGGGCACAATTGTCCTGACTTGGGAACCACAGATTAGATTTACCCACATATTTTCCCTTTCTGTTTTTCTTCATTCCTTCTTCCATTTTCTTGTTCATCATTTGCCTGCATAAAT
ACTAAAGGAGTTGTTGGGGTCCCCCACACTAACACTTTGCATCTGCTGCCGGAGCCGTTATTGCCCTCACTGTCTCAGATTTGGCCAGCACTTAGTGGCTGCACAGGGACACTTCCCCTCTAGACCTGCTGCTCCCCTTTAGCCCAGTAGGAGGCAGCATTGCCCCTCCTTGCCCTACGACTCGCTGGACTGATTCCAGGCTTCCAGCTCAGCAGGAAGAGGATCCATTAAAAAGATTTTATCTTCGGAAAACCTTATCACCCCTCAAATGTCAAGACTTTCA
CTTTGGCAGCACATATACTAAAAAAAAAAAGATTGAGGGGACTTAATATGCTTGCACATACATACAATATTTGCACAGATGTAGTCAATGCCTTTTTTTTCCAACTTAAATTTTCTCTTTGGAGGCTCCTGCCACCTAATGGTCAAATTGCATCACTGCAAAGCACCAAGCGCAGGCCTTGCACAACCTGGTAGGATTCTTTCCTGGGTCAAAATTGCTCAAAGACATACGAATATCTTTCTACACAAAGTTCACATGCCCAAGTGGTAGAAGAGTTAGTTTGAGTGTGACCTTCTAAGTCTGTTGAG
GGACCTCCTGAATCTGCATTATGCTCCCTGGTCAGCCTTTCCAGCCTGGCAAGATGATATCAGTCATCTGAAGATTCCTGGAATCTCTGAGGATGTTCTCCAAGTCCTCCGGCCCCAGATACGGAAATGTGAGGCAGGTAACTGCCACCAGGTGGCGCCAATCTGCAGCCGGCACCTGGACCAACCAGTATTCATTAGGCATTTCAGTAACCTAGCAAGAAAGCAGCATGCATTTTATGAGGTCGAATTCATTACACACCACACAGTGCCCACCTCCCAACCCCTACA
GCCTTTCCTCGTCGTTTTCACAATGCCCCAAGGCTGGGTAGAGTTCGTTTTTTGGTTACTCCTCCCCCCACCACTCCGCCTCCTTTCTTTCTCTTGGACCTTGCCAACAAGCCTGCTGATGACTGAAAATGGACAGTAGGTGGCACTGTTGAGGAAAAAATGAGAGTGACTTTACAAATTAACCAACTTGGTCTTGGGAGATTGCGCTGAAATTGTTATAGGGTAAAACAGATTTTTCTTTCTTTCTTTTTTCCTTCTTCCCCTTCCAAGGATC
AGAGCCACCATTTGTTGTGTGCAAAGAAATTGCTATTCTAATAAAAAGCTATTCCAATTGCCTGCTTTAATTAGGCAATCTGGAACAGGCTCCAGGATACACTGCTAGGTGAAAAAACTAAGGTGCAGAGAGTGTGCATAGTCTGCTGCCACTAGGGGGAGAAGAAGGAAGAATATGTAGTTGTAAATTCGTTTTGCGCATACACAAAATATCTCTGGAAGTACACACGGCAGACTAGAACTGTTTGATGAGAGCTGGGTGGTTGGAAGACAGGGATGGGAACGCGAGGAGACATCTTTCTTCTTGG
TGAGACAAAATTTGAAGCTTTCAAACTGAAACTTTTACTAACCAACTGAATGAAAAGGAAGTCAAAAGAATAAAAGTGTGGAATTCAGTGAGCACAGATAAAAGTAGCTTCAACAATCTCAGTAATGAGACTTTTACCACATGGGGGAGCTCATTCTAGCATGGTTAAACTAATTGTCAGACAGTGCTGACTTACATTGAGTGAAAAATTAGTGAATAATTAGGTGAATAACTTTCATCCATCTGGCATCATCAGTCTGCCTTATGGAACATAAAGTATTTTATA
TCTACATATAAACTTTGACCAAATTCTTGGAGGACCCCTGAATTTGGCACCAAGGACCCCAGCAAAAAGTGCAACTGGAAGGTTGAAAGAACTGAGCAGAGATTTCTGGTGCTGCCCCCTGCAGGAGAGACAGGATTTGGAGTTTGAGTCCAGTCAATTGAAGTCACTGCTGGAATGAAAATAACACTCTTCAGAGAAAGAAGAATCCAAGATTCTGCAACGTATCACTCTCAATGCCCGGCACAGAATAAAAAACTATCAGACATGGAAGAAACAGGAAAATATAACCCACAGCCAAGAGAAAAAGAAGT
CTCCTGCCCCAGCCTGCCAAGTAGCTGGGACGACAGGCGCGCCTGGATCCTCTTGTGGGTTTTAAGAAAGGAAGGAATTACTGGAGTCTGGAGGCCCGGCCCAGGCCTCCCACGCCCCCTGGCGGAAGGAACAGAGCTGTGTCCAGACCTGCACTGGAATCTGTGGCCAACCTTCCCACCACTCTCCTCCCACCCGTCCTGTCTTTTCCTCTGACCTTATTCATTCACTCTTAACTGCACATGCACTGGGTGCCAGGCGCATGC
AGAGTGCTAACCATTACACCATGGGGCCACCTATAAGCCTGCTTATGAAGTTTTTCTTCTGACAAATATTTATCCCTGAGTCACTAGCTCTTAACTGCTAAGTATGAAATAATGGGTTTTTAAACAAAACTGTACTGCCCTCTACAGGAGTATTTTGGAAATGCCTGGGTGTTTTGCTTGTTTCAATGACTGGGGCACAACTGGCTTTCACAGGTCAGAACCAGAGATACTGGGAATCTTGCAATGCTCAGGACAATACTGCATAAAGAATTAACC
CTGTTATAAAATGTATTGCATTTTCTGGAAAAAAAAATCAATTTTACTTTGTTTGTACTTATTTTTGTCCACTATCACTTTCAATTTACTCATCCAACAGTAATTCTGAAGTACATTCTTTCTAAAAAGTGTCGTGTAGGGACATCTAGTGGTCTTTCTGAAAGTTGCAATTTTACTGTGTACATACTGGTCTCAATTCACAAGTGCTATACCATTGTTTATCATTATTAAGAGAGGAAAAACAAGCCTTTTACTCACTTAATGAATAAAAAACTGTGTTCATAATGTCAAAGAAAAGA
CAGATGTGAATTCTGCCCAGTCAAAAGTCTTGGTGTTTGTAGGATTTGTTTGTCTGCAAGGACAAAGATGAAAGGCAAGTTGCTATAAAACCTTTCTGCTCCCTCCTGATTGGTAAGCAAAAATGTCCACACACTGCCATCTGGTGGGCACTACTGGTCACTGTCGTTTTAATGGGAAAGTTTAAAGTTTACTCTAAACTTAGAAGGGGCCAGGCAACTCCTAGTCTTCAGCAAAACAGCAACGTATAAAACACAGTTCCTGGCTGCAAAGGGCTCACAGTCTAATG
TATACTATTCTATTTCTCTGTCTCACCTACTATACAGTGGCTCCAGGAATAGGAAAGAGAGAGAAGCTGAGATATCAGAAATGCTTCTGGAGGTGTTGGAAATGGAGCTGAATCTTGAAGGATGGATATTTCCATTGGGGACCTTATTCGTCTTTGATTGCCCCCTAGTGCCCAGCACAGGGAATGTAAATGTGAGGAATGTGTGCCACTACTAGCCCCAGCAGCAGACACAACTAACTGATGATGGCTCTGTTGCCAGCTTAGCCCAGACTCAGCCTGAGAGTCCTTCTCAATACATGTAGCCACTACTAAAGGATCA
CCTACTTTTTCACTTTAAATGATTTATTGGGTTTACAGTTCTTTACGCTTTCTGATTGAACTGATTTGAAGTTCTTATTTCGTGTGTTGGGGAACACACCCCCAACCCGTCACAGCGTGGCCGTGGGTGGGAGATGGACGTTAGGCTGGCCAGTCACTAGGGGGCAGCATCAGCACGGGTCTGGCTGTCCCTGGCCTTAGGGAGCAGTTTCTGCCCCTCCTGCCCCGTCAGAAAGTCTCGGACTCCTCTCTGCTTGCATGTGTAAAGTTTTCATTTTCAGGGGCCTTTTAG
ATGACAGCTTGGCCTCAGGCCTGGACAGACTGCCAGCTTGCGGGCTGCTGTGAGGGTCAGCAGCAGCAACTGACCCTCTGTACATGGACTCTGAAATGCTTTAGGGAGACTGTTCTCGAGGTGGCAGTGACACCTGGTGGTCACTCATGGCCAAAGCCTCCAGGCTCTATACCTGCAGAGTCTCTTCCCTGTACCACTGCCTTCCCACCACCCCTCCTACACATTCACTGACTTTAGGGGTCTCTTGTCTAGGATCTGAGCTGGGCCTTGCATCCT
GGAAGCAGGTAGGAGGATGAGGGGGTGGGCAGGTGGGCCTGGCTCTCCGGTCCTTGAGCAAATGAGTGAAGGACTGAAGGAAGGTGGGGGTGAAACGCAAACCGTGACACCTCTTGTGACTGGACAGAAGAGGGCGCTGCTGTCCTGCTGGAAGCAATCCCTGGGCCATTCCGAGGACCCTTTACTTACCTCTTTGATGCCGCTTTTCTTTCACTTTAGGGTCGGCCAGGCCTCAGGTCTTGCAGATTCTCCCCAGTGAGTGGCT
TGTTGTGGACATTTAATGAACTTTCTCCTCCTAAGTACACAATACCAAATCAGCAGAATCACAGCTGTCTCCTCCCAGCTTTACCTAAATTCCCACATGTGCTACCTCAGTTAGGGAACTATGACTTCACCTGCCACTAGATGGCCCTCCATGTGCACATAAGCCGCTCCCACATAGCGAACTTGCATCAGATTTTCTGGATTTTTTTTTTTTTTTTTACATGTAGACACACATGTGCATACACAATCTTAACTTTTACCATCCTTGAAGCCAATAATCAACACTTTAGTTTTCCT
TTGTAATGTCTGTTTTAGAGTATCTGAATAAATAATTTCTTCTCCATTTCTCACGCTTAGCAGGTTGAACATCTTACTACTAAATGAGAGAATCAGCTCAGTGACCAAACTTTACCAGCAGAACCCAGACTTATTTTCAGTAGGGAAGCCTGAGTTTGCCTTACTAGAGTGTCACCTAGTGTCTATATATGGAACTGCACACAATTTTTTGTTAACGAGTTAAGAACGCATGTCATTGTGTGGCGCGGAAGAGCCTTCCTTTATGAAGTGCTAAAGTACATATGTAGACATTTTTCCAAATCCAATTATAGTTCCATTGATTTATATTAGTATTTTAAA
AGTGTTGGTGAAATGGGCAGCTTAAGGAAGGGAAGAAGAAAAAAAGAAATTCACCAAATCCAAAACAAAAAAAAACCCAAAAACCAAAACAAAAAAACGACAAATGGAACTCCAAATGAATGGGGTATTTATGCCACCTACTGGATTCTTGTTGCACTGCTTAGTTGTGCCCTAATTTCCAGGGTTCTTTCTTGTCCTCTGACAATCCACAAATCTACCAGTCTTTTTAATACCCAACTGGACTTCCTTCCTTCCTTAAAGTTCCAGAACTGTTAATTGATGTGTACTGGGCACA
GGGCTCTTTCTACTACATTATGTCAACCCCAAATAACATCAGACACATGGAAGCCTGACGCTGTCTGCTAGCGTAAATCTCTTTGTTTTCTCATCAAAGAAATGCCACAGCTCGATTCCAGGCTACATTCTTGTGTTTCCAGAAGAGGGTACTGATAACAAATCCTTTCTTTAATGCACGTATTTCTTTCTCTTACTCTCTCTCCCCACCCCCTCTCTCCTCCCTTCTTTCTTCCTCTGCTTGTTTTTGTTTTGTTTTGTTTCGTTTTGGGTTTTTTGTG
CTGCAGACTTTGCAGAGGTGTCAAGGCTGTTGTCTAGGATATAAAGGACGCTCGTAGGGTATTCCTCACCACAAGAACGTTTTTTAGGGACTCGATCATCTGCATGGGCATAAAATACGGGACTGATCGCTCATACCTTTAGCACTCTGGTGCCACCTGGTGGTTAGAGGCATTCTGAGACAACGTAAGAGAGCAACTCATGACTTTTGGGTGACACCTAGAGGAGCAGTGCTCGTAAGCACCACACTTCCACCCAAACACATCCTGGGCCTTGGTCATTTTTAAGAAGTTCCTAAGTTACGGGAAATCAAGCTTGAAAATCTGAGCGCTCTTTTAAGGGACAACCATTGTTAGAAACACCATCTGGTTT
GCAAGATATTTAAATGAATGGAAAGAAATTGACTTCTTAAAAAATTGAATTGGAGCCTGAAACTTGTGAAACATAAAAAATAAAATGCTTCTCTGGCAAACAAGTTGTAATATGATTAGCTTGAACCGGGAAGCTGAAAGTATTATTCTGGCCACCAGGGGGAGCACATATTGTTCCAGGAGATGAAGACAAGCATGAAGATAAATAATACAATGTAAAAGATTTGTCGTTTTGTTAAAGTGGCGACTTTCCTGTTGTGAAGGTCTACTTAGAAGAGAAGGGCTCTTGCTGTTGTTGTTGTTATTATTATTATTGTTAGCCAGATG
TTTATATAGCATGAAATAGGAACATCTGGTAATTCATATATAATTCCACAGTTGTAAGGAAACATAAAAATGTGAATGCCATTTCTTTTAAGTTGGAAATAAAACTCTTAACCTCCTCCATCAATTGTAGAGCCATAGCATCCCCTTGTGGGGTTGTTAGTAACTGCATGAAAACTCAAGAAAAGATTTATTTACCCTCAGGATTTCAGGCAAATTCTTTCTAATGTTGATGTTAAGAGAGTAATCATCAGTAATTTAATTCTGTTGTTTGAAAAGTCTCAAAATAGATT
AATGTTGGTAACTGCAAGCAGCATCCTGAACGGCCGCGGGAAGAACTTGGAAATTCTTTAAGAGAACGTACTTTTTGCTCTCTGTGATCCGGCGGCCATTTTTTTCCGACTGTCTGTGGGTAAACGAGCAGCCCCTGTTGGCTCCGAAGGTAATAACAGCTTTTCGCAGAGACGTTTTGAATATGCGCCGGTAGGGGGCAGCGATGAGGCGGTTGCAAATCCCCAAGCATCCCGTCAACTGGTGAGCTTTCGCGCTGAAGGAAACGTAAAACAGTGGATAAATATAAGAGTGGAGAGAGAAAGCCAACTATAAACCTCAGTAACATCTTTCTCTA
TGGAGAGGGAAGAAATGACTCCAACAATGATCCTATGAGAAAGCTCAGGGCAAAAGAAAAACAACTGAAATTGGGCCTGGAGGAGACGCCAAATGCCAATTCTCTCCAAGCCTGATTCTTCTAATGGCTGCACTATAAGCCTAGAACCACCAGATGGAGCCCAAGCTCAGCTCCTCAAAAACACCAACGCTTGAAGGTGTTGAAAAAACCAAGCCTTCCGCTTCCATTCAGATTCTGCCCACCCCGAATACTGCTCCCTGTCCATCACTCTGCTTCTCTGGG
GGTTCTACTTACACTACTAAGTGAGATCCTGTCTTTCTTCTGCAGAGATAAAACTATGGTAGAGTATGTTCTTGAAGTGGTTTAATTTTTTTTTCTTGTGTTTTTATAATATCTGATATAGGGGCACTGGGAAAGTCCCTCTTTCATGAAATTGGATGTCTACAGAAAGCCACCAGATGGCGCTCTCAAACTCAGTCTTTAGCTCAGTAGTGCTGCACAGTACTAAGATTCCTGTCCCAGAATGCTTAACAGATCCAGTGAAGACAGAATGTGCAAGAAACAGCCTAGCAAGTAACCTTAACCTTAACTCATTAACCTTTTC
GACAAAGATCCCTTTACAAGGTTTACAGCTCAGTGCCAATCACTGGGCTGGCTATCCATTAGGCAGGTACTGGATAATGGCTAAAATTCCAGTACTGAACGCACATTATGGCAACAAAAGAGCCTGTTGTACTATTCACTGCCAGCAGATGGCAGGCCTTCATCAGAAGTCCCTTCTATGGCATTTCCTTATTTATCCCTTTCATCCTTCCAACCTTTCCAACGTTCCTTATTTCACTGTACTATTAAAAATAATTTAAACTTCTCTCTCTCTCAGACCAGAATGAGA
AATGCTTTTCTATGCAACTTGTGGGCCTCATAGATATCATTTTGAAAGCCAGTATAGCAAGTTGAGACACAGGTTCATTTGAGCAAAAATTTCATGCTCATAACATAGGTCAGAAGAGACAGTGACAAGTCACCTTAACCACCTGAAGTCTTCACCACTGCATTTCTCACCTTGACCAGAAGGGGGAGCCAACCATCAAGCTGTTCAAGTTATACCAGAGGAAGGAAAAACATGTTGCAAGTACTCGTTTTTACCCCCTGAAACTGGCATTCACATAGAATTGGCTTTTCATCCATTGATCTCCAGTTGTAAAAAATCTGCAAATTGTACCTTGAACTCTAACCTGATCAATCCAGC
GGGCCAAAGGGCCAAGGAATCCTGTTAAGGGAGGAATCTCGCGGTCTCATTTCCAGCCAGGCACTTTTCTGTTCTTGTAACTTTCCAGTCGTAATTTGGGGATTACTGTTGATAACTCTGACACCTGGTGGTCATTTCAAAAACTGCACTCTGGAAGAATTAAACGTTCACTTTTATCATTTTTAGTTGTTTTTCCACCTCCAATGTCAGTGTCAATAATATGCATTTTATAAATTAGTGATTATTGTTAGTTGAATGATCTATAAGTAAAATCCTTGCAC
GCAAAGTGTTGCTGTGGATTGGGTGCTGTCAGGGAGTGGGGCGAGTCTATAATTGAGGATCTTCACAATTTTTATCCAGGAGGTGGAAGAACGGGAGGGACGAAAAGCCTGGTAGAGAAACCGCAGTCTCTCACGTGAAACAGGAGAGGGCACTGTTTGGCCATTTTTATGGTTTCACAGTGCCCTCATTTTTTGTCCATGCTCAGGCATATTTATGGAGTGGCCTTGATTCTGTCCTGCTGCGTCACGGGGGCGCGGTGACCCTGCCTGACACAGGTGCTCTG
CCCAGACAGGTAGCCTTTCTTATAAAGAAAATCTGTCTATGGTGGAATCTCTGCCTCCAAGAGTGGTGGCAAGTGAAGTGTTCTCAGCATTGGTTTTACAGTTGCTCGCTAACTTCCAGGAAAGCTTTGGGGTGTTTCCAACACTTTTGACCGGCAGGGGGCGCTCATGGCATTTAGGACACAAAGGCAGGTTCTGGCATGGTAATGAGCTGGTCCCACCCCATCCTGCTGCCCTCACAGTAGTTGCCAGGCAAAGGACACGACTGTTCCCACCTGGATATGCAACTCCATAGACT
GAGGTAAAATTCTGAAGAATATGTTGGCGGGAGGCAGGCCTGGCTTGACCCAAGCCAGAGCAGTGGGGAACAGGGCAGGAAGGGAACTGCTGGGGAAGGTAACAGGATCATAGCTGCCCATAGTGGCCACTAGAGGACGCCATAAGTCTAGGACAGAACAGCTGAGGAGGCTTCAGGTTGGAAATAGTACTGTTGATATTTCCTTTAAGGTATCAAAATCAAAGCTCAAAATAGAAAAGATATTTAAACCAATTTAATTCTGCACCTTAAATATACA
CCTGATCCCAGGCAGCAGGGCTGCAGGAGCTGGGCAGGAAGGCTCTGGGCCGGCCATAGCCACCTGCCAGCAAGGGCAGGCTTCTCTTCTCATGGCTGGGGCAGCTCGGCACAGCTGACCTCTGCTGGCCAAGTGAAGCACTGCATGCAGCCACAGAGCCAGGCACAGCTGTCTTCCGAAGTTTCCCGACTCCTGATGTTTTGGGGATTCAAATAGTCCTTTTCATATGCTGGAGGCACAAACTGGGGCAGCTAAAATTTTTATTCTGTTGTCAAGGGG
CCCTCTTGGGTCCACCTGTGGTCTGAACGTTTCGAGTAGGATTTTATGCAGAGGGCGGAGAGTCGAGGGTAGAGTGGGGAGGACTCTAGCCCATCTGTCCCGAGCCCGCTGACGAGGCTCCGCCTTCCTTTCCTGTAGACTGCTCTCTACGGCCCAGCTGCCCACTGGAGGTCGCTGCTGCACCCAAACTTTGCAAGGAATTCGGTCCAGAGGATTACGGCGAAGAGGTAAAAGCGACCCTCAGTTTCCCCCAGTCCTGCTCATTTTGGTCACGCCTCTTTGAAGTCAGCTGTGC
CAAGGCACATTCTCTCCTTGCACCTGTTTGCACAGCATTCTGTATGCCAAGCGGATGCACCCGCCAGAGACCTGTGGCACCTTTTCTTGGCTCATTGTCGACAGAGGACAAAGAACAGTGCCCTCTGCTGCCGATACAGGGTGGTGCAGTTTCTCAAATGAACAAATCCATCATGTGTCTTCTTCTGACTTCTGGATACTATCTTGCTTCCTTAGGACCCATGTCTTCTGGAACTTTCTTCTTCCTCTACCACCAAGCATCC
AGGCTAGTGCCAAGTACACTTTCAGAAAGCCCTAAGAGTTGAGAGTATACACACTATAAATAATTGTTTTTCAATAAATTTGGCCAACTTTAATAAACAGTGTCTACTACTTCACAATTAATGGTTCAATACTGACGACTAGTGGTCAAAACTTGTAGTAATTCCCTATCAAGTATTCTATGACCTTTATCAATTTATTTAAAACATTTAATGCAAATTATGTGAAAATCTAAATTAAAAGATATTGCCCTCACAAACATTC
TAGAGAGCACACTGCGATATGTTACAGGACCTGAGATAAAAAGCAAATTTGTAAAGTGTCTAAGTGTTGATGGAGAAAAACACATCTAGCATATACGGAAATTTTCTTTTGAGTTCTCTGTAGGATGATCACCAACTCAGTAGGTGAAGCCCTGCCCTCTAGTGGTTATGGGTGTGAGAGGACTTCTGTTCAACATTATATGTCTGGCTCACCACGGTTTATTAAAACCAATCGTTCATTAAAAAGCACTTATTAGGGGTCTGGGTAAGATGCCGAGCAAGTGAAATGTTTACGTGTGAAAAGGCATTGACACTGGACAAAG
ACCTGCAGGTTGTCTTGGGACTGGCCACCCTGTCAAATTCATTCAGCAAGTGCCCAAGGCCTGCAGGAAAAGCCAGTGCACAAAGGCTTCAAGCCAGACCCTTCCAACCTGTACAGTGTCACAAACCACATCAAACACTAGATGTCACTCTGTAACAGCCACCACACTACATATCCAAACAGAAAACAAGTAATAGACTTATAATAGCAAGTTTTTGTACAACTCTCTCCTAAAGGTATATATTAATTTAAAAAAAATCAACTTACCAAAACTGCATTAACAGATTAATT
GCTGCCTACTTTAAGAGCTCTCACAAAATCCTCTAGCCATGCCTAGGCAGAGAAGGTCAAAATGTCCTGGGCAAGACTGACAGGCAGCAAAGAGAAGGCAAAGGGAAGCAAATGAGACAGAAGTTAGGCTCCAACTGCCACCTGGTGGCCAGCCTTAGAGAAGCAAGTGGATGGTTCTAGGGTCGCAAGCTTAGGACACAAGCCAAGGGCCAGAGAGGCTGCTCAGGTGAGCTGGGCCTTGGCTCACGGCATTCATTCATTCATTCACTCACTCACATATTCATCCATCCATCTATCT
AAAATATTGCTCTAATATTCCTAAAACTAACTTCTACTTCTAGAAAGCCACTCTGGGTCTCATGGACATTTCAGAGGGCTTTATTTTATCAATATTTTAATAATACTTTGCAAGACCTAAGTCTCCACTTACAAGTTTGCCACTAGATGGAGGTATTGACTAGATCTCCTTGACAAATGTAATAAATCCCAGATAAACCACTTTTTGAGTAGCTCTTCATTAATACATCTGTCCAGACACTATTGCCTGCTATGACAGGAATGATAATCCAAAGCCACAAATTCAGATATGCAAAAAAT
TATCATAAGATAAACAAATTATCACATGAATATTAGTTCACCCAGTTTTTTTTAGTAACACTAGACCCAACGAACAGGTCTGCATATTTTAATCAGTTTTACTTGGTTCTTTATTTTCTCACACTGTGTAATGTATTGACCTCTAGGGGGCAGTCTCATACTAGCATTTTTGGCAAATGCATTTCTACCCTCCTCTTAACCTCCACATAGCAGTTTTTGAATCCTTGTCCAGAACATAATCATTAAAGTAATCGATTGTTTTAATTAATAATTCTATTTATTCCATAAA
ACTTTGGGAATGATTGTGTCTTTCAAAGTTTAATTTAAAATGTAAGTAAATTTCAGGTGCAGCATTTCATCTCAGCTGACAATTTATCTCTAATAGAAGAGAGCTACTTCAAATTAGACAATGGAAACCTCTTTTGCTTTAGTCTGCAAAACCACCACTAGATGGCGGTACCTACACAGTTATTCTAAGGCCAGTAGGGAACATGGTCTCTTTTTCAGTAAGCAGTTGGCTTCACAAAAAGTAAGTACTTCTTTTAAAAATCTAAATTTCTGTATTATTATTAGATACAGCAACTGGGTCACAGAGGGGTGGAGGTTTAAGACTACGTAACATCTTTGCTACA
CCTCCCTACCCCTTATCTTCAGGACTCTTCAGAGCTAATCCTCTAAGTTCTCTGTACTCAGTTGGTTCTCAGTTAGCTGGTCAAGTGGAGTGTAATGGTGGCGTAGAGAATCACAAATGGAAAATAATTCCATAATTATTTTTTTGACCTTGCCTATGATTGATTAGGATAGCTCCCTCTAGGGGTAGCAGCCGGTGTGACTCCCTTTCTGGTGACAGACAGGGCCCCAGCAGCCCTGTCTGTTACCATGTGAGTCATACTGGCCAAAGCTTAGTCCTAGCATATGCACCTGAGCCAACCTGGCCAATCAGATTGTTTTGTCAATAATTTGA
AAGCCTGATCTAGCGGTGGCCGGGAAGACAGGTACCAGCACCTAAGGGCACTGACTTCCACCCAGCCCCGGCATCTTCCGTTCTATCCCCTTGTCTCCCTCTCCTGTCTGCACCTGGTGGCCTGTTCTGTCTGTGCCTCCAGAGTGCCGGCTGCCCTGCAGGCTCCCTCTGGGCTGAGTTCATGGCCCTGCCCCCTGGTGGCCAGAGCCGGCTTCACAGGATAAGAGCCCGCTAAGCTCCAGGGGCTTTCCAGGAAAAGTGTCCCTTGGAAAGGGCATGGCCTTTTCACTGCTCCCAACAGCACCCTAGAAATGGCTTGGCCTTTCCCCTCCCCTGAGCTCCACAGAG
ACCTTCCAAGCATCTATTAGTCATATACTTGGTCCCTGACACTTCTTGGTATACAAATTGTTTTATAATGCAGCTGAAGCTCCTCTGGCACCACAGACTGTAGGGCATCAGAGGCTGGAACTTCTGTAGAATGGTCTGACAATTCCGGGGAAGGGTGCATCTGGCCACAAGGTGGCGCTCCAGCCCTCACGGTCTGACTTCCTCCTACCTCCTCAAGTGGGTGTGAAATGTCTAGTTGAAACTGTCTAACCCCCAAAGGAAGATGGTTTTCTCAGAAAGTGAGACATAACAGAACAGACCTCTTTCCTTCAAAAATCTGCAGTAAAAGAATCCCTTATTTTACTGAAGTACATGTGGTA
AAATGAGCCTCTTAAGTATTTTTCTGAATGAACCTTTCTTTGCCAGCACAGTTGTTAAGAGCAACCCTGAGCCATTAATGGGCAGGAACAGCCTGAGACCCCTGTGGAGTCCTGAGTCAATGTGACATTGGCCTCTAGTGGACAAAATTGAGAATGCAGCAGCTCCAGGTAAAAGATGTCCTGTGGCACTAGTCACAACTGAAGGAAATGAAAATCTCAACGTTTCCTTTATTTTTCACTTCTACCATGCAAACTGAATTACATTACATTACATTACAAGGAGAGCCCATTGTCA
GGACAGGTCTCTCCTCCTAGCCAGGCTGGCCACCCACCCCCCATGCCCAGGAGCAACACAAAAGACCAGGCCCAGCAGGGGTGAGGCCTGGCCCATCGTCCTGAGACAACACTGCCCTCTTCTGGCCAGTTCTGGAAGGACAGGCTTGCTGCCCACCAGCTGCATCCCGACTGGGACAACCAAGGCCTGGGGCATCCTGGGACACGTGCTCTAGAAACTCTGCGAGGGGCCACAGTAGATTAAGGCCCCCCTCCAACCC
GAGGAAGAGAAGGTCACTACCATCATGGAGATGGCTTCCAAGATGAAAGACACAGGTAGACTCCAAGCCCCTGAAGAGCAGGAAAATACTGGAGGTTGAACACCCCCTACTACCCCACAAAAGGTCAGGTTGGGTTCTGACCACCTCAGGTGCTGCCACCTAGAGGAGAAGGCAAGCTAAAGAAGAAATGTTAATGGGCTGGTACTTGTTAGCAAGGCTAGCTTAAAGGCTTCCTGGCCTGATATGTATGGGTACCATTAATAAGTGTTTATTATGTGCCAGGCACTGTTATGAATGCTTTATATACATTATCTCACTGAAT
GCCAGGAAATGCCAGTCAAACAGGTGCCTGTTGGGGAAAGACCATAACCAGAAACCCTGGCAAATATTTCCCAAACCAAAGCTCCCTGGACTCCAGAATGCAGTTCCTGGGAGGAGCCTGGCTGGGCATGAGGAGGGTGCCACCTGCTGGCACCAGGGTGTATTTTCTGTGATTTGCAAGCCCACGTGCAAGTGTCTGCAGGAACAGAATTTAAGACAATTGGCCAGGTGCGGTGGCTCACGCCTGTAACCCCAGAACTCTAGGAGGCTGAGGTGGG
TGAAGATCTTTTAAATGAGATGTGCTTCTAATCAGAAATGACACGCAATTGTGGGTTGGCCTGCTAAGACTGCTTTGGCCCCTCAGTGGCTGTCACATGTCTGTCCTTGGTGCAATGTGACTGGGGGCTCCAAGTGCCTATGGGGAGCCTTCTCCGCTGGCTCCCATTTAGCAATGTCCACTAGGTGGCGACAGAGACTCACTTGCCTCCCCTGCAGAGAGCCTGCTTTTTTGAGATACAAAATTAGCCTCACAATATTCCAGCTCTATAAAAATAGATTCCTCTTTGAAAAAAAAAAAATCCCATAAAACTTCATTATATAAAA
TAAGCGATTTGACAAATAGGTTCATTCACCAAACACATTAGGAAACTCTAAAAAGAACAGGAAGTATATCAGATTCTTGAGTTATATGGCTCACTCCACTTGAATCCAGTGGTTGGTTTACAGCAAGCAGCAAGTTCCTAATGCTGTCTCAACATCGCCACCTGCTGCTCACTCCAGGTCCAAACATCCGTATCTCAAGCCACAGGCTGCCAGACACTTCCTCTGGGTGAGAAACATTCCTGAACCTTGGGTAATCATCAAACCCTAGCAGAATTAAAGGTAATCAATTGCACTCCTGGAGCCAC
CCATTTCTAAAAGGCAATTATTCCATGCTCACCTCCACTCTGTTACTTCACAGGAGAAACAAGAAAAAAAAAATTATCTGTTCACCTCATTAGTGCCCTTTTCTTAGTCATGACATCCTCTTAGACTGGCTCAGTTCCAGGAAGAGGTTTTAGAAAATACCAGAGAGGCAGTGCTGCCACCCTGTGACCATCGTCAGTAAATGCGCTTAACTCTGACCAGTGTCAACAGCAAAGGAGAGGGACTGCAGATGGAGGTGAAGTCCAAGTCGCAGACTAGATGAGAGAATCACAGCCACCCACAATTACTTAAACAGAGGGACCTCAACCTGCATCATAGAG
CACTACGATAGGAGACTGAGAAAACATTGGTGAACAAACCAGACAAAACTCCCTGTTGTAGGGGAGCTTACATTCTGGTGGAAGGTCAATCATTCAGAATTTGATTTAGCTGCAAGTAACAGCACCCCCTTATGGTAGGCTGAATAAGGCCCTCCCAGTGATGTCCATGTCTTAATTCCCTAGAACCTGTGAGTATAACTTATGCTGCAAAACGGTCTTTGTAGATGGGATGAAGTGAAGGATCTTGAAATGAGATTAT
TTTAAGTACTTGAGAAACACATTTGTCACCCACCTCTCCGCTGGTCTGGTTTCCCATTCCCCGAAGTGAGAACTACCTGCTTGAAATATACTCTGAGGTTATTGACTGTAATTCATGTAATTGCCACCAGATGGTAGTGGTTATCTGCTTAAAGTGTACACTGAACAATTAAAATTTCACAAATGTCAATATCAAGCAAAGGTATGGAGAAAACAACCACTTGCCCTTTAACACCGTAACCTAGTTAGTTGTACAGAATGTTTTATTTTACAAA
GTGTTCATTTAATGTGGTTAACAAGGGGTAGATAGATCAGCTGTTGGCTATGTGCTAAACAATTTCACAATAATTAATTTGTACCAGGGGAGCTAAGACACCAAGGTAATTTACCTAAACCAAGGGTCAGTTTTGTCAATGTGCAAGTCCGCCCTCTGCTGGCCATTCTGGGAAAATCACAGCTATTTTATAGCAACTGTAGTTATCTCTGATGGTCCAGATCATTCTTTCAAGAGTACTTATTATTCACCTACTGTGTGCCAGGTACATTATCATACATGATACAAGTGTCTGTTGTATGATTCTCTTTA
GAGAAGTGGGATGATCCAAAACTAAGCAGTCACCATGTTTCTAACCTCTGTTCCAAATTTGGAAATGAGAAGAAACATTAAGAAACAATGGGAAAATGAATGCCAGGGTCACTGTGTTGCCTGATGTGGAATGCAGTGTAAATGGTGCCCTCTGGAGTGACATAATGCAATAGCCTTTATCAATACACAACCTTCTCTCTGTACCCTTATTCCTGTGACCTAAAAATCGTATGTTCTTTTTCTTCTCAAGTGCTCCCCACTTGAATTTTGATAAAGAAACAGGTAGTGATATGTATGCAAA
CAGGGGTCACAGTCCTCTTTTACTGAGATCATTGCATGACATGGAGACAGAGTCATTAAAATATCGAGTCTAAATATTTCCTAGAACGACCTTGCTTCTTGTATCAACAGCAAACAGCAGCTGCTGTCTTCCCAGCTGAGCGCTGCTTCCCTCTCACCACAAGAGGGCGAGAAAGACCTGCGACAGGACCTCTCCCTCCCTGCGGGAGGATGGAAGAGAAAGCTCTGGGCTCCGTTAAGAGGGCATTTTATTCTCTGGAAAATAAAAGTAATAAGAGATGCCAAAGTTCCAGTGTTGGCTGAA
ATCTGTCAGCCTGGATTCACAGGTGAGGCCAAGGAGATGGGATATGACTTGACTTTCTGGTATTTTATGGCAGACCATGGCTTTAACCAAATGGTGTATTAGCAGGAAGAGCTGTACTGTGTAAACTCTGCTGCTGTGGTGCAAAGGGTCCCCCTTGTGGGCATGAAAAGTATCTTGTTTCACATTTCAGAATTCCTCAAATCACGAGAGAAATATTAAAGAGGGATAAAGGAGGAATGAAAGGGATGACATTTTTATATGCTATACTGGGAACTGGAGTGCATCTCAAGTTCTTTACGTTACACACAGAAAAT
GGACGTTATTGGGGCCTGGAGAAGAATTATGGGCCACAGGCTGCCCAGTCAGGAAAGAAAAGGGAGTCTATAGCAGAGGATGGTTTCGATCCATCGACCTCTGGGTTATGGGCCCAGCACGCTTCCGCTGCGCCACTCTGCTGGCTATAAGGGGGGAGCCTGAGTCAGATCATGACCACAGGAGTCATCTCCCTGCAGGCGGCGACCCCTACTGGCCAAGAGGGGCCAACAGAGGACTGGCTGGGCAAGGCACATGCTCAATTATAAGCCTACTCCTCCTCTCTCAACTTCTTGTAGATAAAACTCTCTGAATTCATGTCCTTTTCTGCTGTTAAAACATTGGCTGGAGGCCGGGCA
ATAGAAAAATTACAGTAATGTTTGAGTCCAAGGAAGGGTGGAATAGACAGACTGGGAAGAAATAAAGAACACTCATCGCCCCACTGCCCACTTTTCATGAGGCCATCTTAGCTATAGGTGGCTGCATTTCTACACTTTGCCAGTAGGTGACACCATAAAATGCATAGTGTACTTTCACCTGAAAGATGTCTTAAATGAGATGTTTCAAGTTGTATCAATTAATAGTTCCCTGTTGTTCAGAAGTTGAAAATTCTGTATTTCACATTTATCACACAACTTTTTAATGCACATTTACATTATACTGTCATGCGCCACTTGATGAGAATA
TTTCCATTGTTTTGTTTGGTAAGATACACTCCTCATTAAATGACTTGGTGTAAAAGATCTCATGAGGATTGGTGACACTATCTCACTGCCTTCCTGTCTATTCTTCACCAGCATAGAACATTTTCTCCATTAACTCCCGATACTAGAGGGCAGCAGCCTCAGTACTAATTAGTAGTAATGCAGACCACAGTTGACTAATGAAAACAATACTCCTTCAGTAAAATCTGCACTAAATTACTAATCAACCTTTTATTTTGAGGGAAAATATTTCTAAAAAGCCAAACAGACATAAATT
TAATAGCAGGCATTTCTCTTGCTGTAATAGAAATTAAGATCCAATTTTAAAAACCTAATTTTTCCTTTTTAATTTTCTGTTTCACACTTGGTCAAAACTGGCAGTTTAATGACAAAAAATCCTTTGCAGGTATGTAGCAGTATTTATAACCACTAGGGGTCATGCTTTTCAAGAACAGTTAATGCCCTCTAACCGTAATCTGTGCACGGTTTTGACTCTAGAATTGTTGGGTTTTATTAAGCTGTTCTTCTCTTAAGGTAAATGTGCTCTGTCCTATATATTTATCCTAATTGAAGTGAATAGGAT
TGTTTCATTATTGCAGTATGAGAATTGAGCAGTGGGCTCCATTTGTCACATTTGTGTGCATAGCAATTTCAGTTGAAAACAGAAATTCAAAAAATTTTGTAACATGGGGCAACAGCTCCATCTACTGTTTCCATAGGAAAAGCTCTAGTCAAAGAATGACAATAGCTCTTTGAAGGATGTCAGAGGAATGGAAATTTTTCGATGTTTGAAGCTTATAAATCCATATGATTTTTAAAAAATTATTTTCAGGATTTTGTTACATT
CAAAAGCGTTCACATCAGCAGTCGTCAGCGGCGATGTCAGGCGCCGTGTCGTTCTTCAAACCCTTGGGAAAGCTTTAGCTTCTCAAGCCAATTGCACTGCATTGTCAGTAGGGGTGTCCGTGAGCTCCCCCTCGTGGCTGAAGGCCAGCATCTCTGTTAGGCTTAACTGAGCCCAGTCTCCCTGCCTCTGAGCCTGGCCACTTCCCAGGCCAGACGTGGAGGAGACACTTGCCGCTCAGTGCTGTCCAGAGGAGCATGATGAAAAT
AATATCTCATTATGTCTTTACTCAAGGGTGAGGAGAAAAGATGAAGAACAGTGGAGAAAAGTGGAGAAAAGATGAAGTTTATGCAGCAAATTGCTAACTGGAACAAGGTATAGAATTTTCAAAACACAAGATAATTAGTTTTACTATCTCTTAAAAAAAAGAAGAGTCCATTTAGCCACCAGAGGGCTCTCATCTTCCCATTTAATAACAGGCCTAGACCCAAACATGAGATAATGTAAACATGCAGTTGAAAACCAGAAGAGAATATATATATATATATATATATATATATATAT
AAGCAGCAGGAGCCCCCTTGCCTGAGCTTAGAAAACCTGAGCAAAGGCCCCAGGAGGATCTATCAGTAGCAGGGAACCTACTCATCGGCTAAGTTCATGGGACTGGGCAGAACCAGCTATCAATAGCGCCACGGTGTGGTGGTGAGACGCAGTGGCGGCAACAGATTGATGAAATTCGCATCCCGACCCCACGGGTGTCGAAGTCATCACTTCCTGTGACAGCTCCCTTTGGGGACTGTGGGTCCCTAGGTCTCCTG
CCCCTCTTCAACCTATGCCCGAAATCTCCAGTTTGGATACAACAATACTCCCAAACCCTATTACTCAGCAGCTATATTTCTGGCAAATGTGGAGGAGTCTGTTCCAACAAGCCTGTCTTGAAACAATCAAGAACTGCTTAGATATCCCTGTTTCCACTAGAGGGCCTCATGTATTCATTCCCTTTCCAACCCCCACCAAAAGTATGTATATATTATGTGTGTGTATGTATGCATACACAATACCCACACATGCATATACCCTTCTAGTCAGAGGTCTCCCCTCCCCCTTCTTCCCACCCCCAGGTGTAAGAAGGACGATT
TTTTCATGGGCTGCCCAAATTCTAAGCATTAGATTTGATGAACAGCTTTATTGAATTTTGTGGATAAATATTTAAAGCCTTCAAGGGCTTGTGTAAATCACACCTAGGCAGACGCACTTGCTCACAGCACCATCTGCTGGTAGCTGCTTGTGTTGTGCAGGGAAGTTAATGGGTATCCAGGACTCAACTGGGGACAAAAAAGTAGGTCCAGGAGACAGGCCATCTGCAGCTGGCCCTGAAACCCAGACCGTGTACAGA
TCAACACAAATGTACATACCTTGACATTTGTGACCCTTAAATAATATATCACAGGCAATTAAAAACAAAGTACACCTGTCTTAACCAAGTACCAATTTTCATGTTTCCCAACATTAAGTCCCCAAATGCATCCAGCAGATGGTGCTCTAGGACACCTACTTACAGAGAGTAATATTGTTTATATTACATCCACCTAAATTTTGGCAAGACAAAGAATAAGAATTTATCAGTAGCTTCAGTAAAACATACTAGGCTTCACAATAAAAAGGAC
AATGTGAAGTTTTAATCTTTTTAAAAATGTGTGTTTCATTTTATTGAGAAAAAAATCAAAGTATACTGGCTCTCAGGAAGATGAAGGTGTATGCTTGGCCACAAAGACAGCTACTTAGTAATTAGCTTTCTATTGCCATCTACAGGCAAAGTGTCATATAACAGGTCTCATTTTAGAACTAAGCTTCCCAGTGTCACAATTATATGCATGCTGATTAGTATGGATTTGTTCAATTAGACTGAAACGCTCTATTTGCATGAGCAAAATGCAAAAGAAGAACTTTAAAGC
ACTCTCGGGATCATGGGTTCCTCACGAGCGAATGGAAACCAGTGGATGATACGGTTTCTAACATCCCCTCCAGCTTTAAATTTCCAGCAATTTATGAAGCCTGGTAATGCCCACGTACTGGTGCCAGCAGTGTGGGTGCAGCACCCCCTGCCGGTGGCCTCCCCGCACTGCCCTGGAGGGAGGTCGTGGCTGGTAGAGCCACACTCCGCCTGCTGGTTGTGTGCGGTGGTGGCCCAGGCCAGGGCACAGGCATTCACGCACACAAAACTCACCCCAACGATGCTCTGAAGTATCTATTGCCATGTGTGTGCTGAAAGAAATGCACTATGATTCAGATCGGCCAAGGCTTGGAAGAGGACAAGAGGATTACAGGGTAATTT
ACACTGGCTTTTTCAACTGCGAGAGTTCTTGTGTTGATTCTTTATGTGTGGGTGAATTCTTGCACTTGGTTTCACAGGTGTATATATTAGCAGGATAATTTTTGTTTTTGCAGTTTGAGCTGCGATCCAGTAGATGGTGCTTAAGAGTAATGGCCAGTAGCTAGGCAAATATCCAGCCACATAGATCTTTTGTACTTTCTTGCATTCTCAGGTGTGCTCTGTGGTGTGGGAGGGGAGGAGATGGCTCCCTCACCAGGTCTGCTTCTGAG
AAGCCTGAGGCCTGCGGCATCTATGCCTGAATCCAGCTGTGCCTGAAGGTAGCGCTGTAGCTCAGGTTTCCAGTTACAAGAACCCATTCAACCTTTCTGCCTTAGCCTGGTTAGTATTGTGGTCCCACTGAACGTACCATTCAGGAGAATCACGTTTAAAAGTGGCACAAGACAAAGACATGAATCTGAATACCTTCAGACATAGTCTACAGCTCCCCCTGGTGGAAAACATTGTTTTTTAGAGTCCAGCTACTAGGCCTTAATTTTTATCCACCACGTGTCCCAATAGTCTGTATATATCTAGGTCAATTTAGAACATCTTTTCTAGTTCAAAAAGCATGTAATTGCTGCTATTTATAATCCTGATCACAGCCCATTCCGGTAATACTTTGTAATTCAGAACTATAATCCCC
AGTTGGAGGTTTAAATTATGCAAAATCTATCCTGCCATGTTTTCCTTCTATAGATACAGCACTTAGAGGTAATGGTTTAGTCAGCCAAATCCAATGTGTAATTCTGGTTCTGGAAATAAATCTTTGAATGTTGGGATACCACGACACTCAACAATTTATAGATGCTGCCACCTAGAGGTAAGATGCTGAGGTTGCAGAAGTTCCAGATTATCAAAACTAATCTTTAAAGCAGTAGATTGCAGACTTCACTAAAGGTTAAGAATCAGCACTGCACTTGTTAAAAATGAAGATTCCTGGGTCTTACCCCAGGGGATGCTGTGTCCATGGCACAG
TCACAGCCCTATCTCCAAATACAGTTACATGGGGGGTTGAGCTTCAACATATGAATTTTTTTGGTGAGGGGACATAATTTAGTCCATAGCAGTGGCCTTTTTTGAATGATGAAAGTATTCAGCTAGAATTGCAGTTTGTCCTTCTGCCACTTGGTGGTGCTGCGGTATAAAAGAAGCTGCACGGCTTGACCGAGTGACATTACCAGTTGTAAACCAGATGGTTATTCCATTCTTCATAGTTTATTAATGCCTCGTTTTTCCTTTTCATTTCCACTTGTATTAACAGATGAGGAGAGATTTT
GTGTGGGGAGGCTTTGGAGAATCAGAATGTGACCCCCATGGAAAAGTGATAGGGCCACCACGGGCAGCTGCCCAGGTCGCAGGTTGTATGCTGCATATTTCAGTGGGTGCTCTTGTTTTCCGTGTGAATGGCGCCCTCTAGAGTTGCACAGTGCACAACCTATACAGCCATTGGTGGCAACTCTCATGGTGGGGCCCAGCCCACTGAGGCCCTTTCCTCCTGGGCCACCAGGTTTCCCTGCAGTATGAGAAAAGCG
TGTCTTCTGTATGTACACCTAGCTATTGATGGTGATGATGATGGTGATGAGGAGAATATTGATTGCAATATGCTGATTAACTCAATTACAGAATCAGGTTCTCATGGTTCTAGAACAGAAGCAAGACAATGTTAACAACCAACACAAGAGGGACCTGTAACACCAGACTATAGGGAAATAGAGAGTTTCTAAAGCCAGCCGGCCCATGCCTGAATCCCAGGAGAGAAGCAGTCCTCGCAACACTGTTGCTGCTTCCAATACAGAGAGTTC
TTTGGGCAGGGAGCTGTGGTACCCTAGAGAAGTGGCAGGAGATCTCTGGTCTTGGGCCTGACGTCCCCCTACTCACGTGGAGAACCAAATGGCCAGAGCTCATCCTTGCGAAGACGCAACACGAAGCAATACCTTAAAAGGCCACGAGGGGGAGGTGTGATTCCATAAATGAAGTGGTCTTTGCACTGGTGCCTCTTTCAGGGTTAATCTAAGCCTTCTAATTGATTCGTAGCCTGCTGTGTCTATGTATCTTTCTTTCTTTCCTCTCCTTTAAGGGCCTTATTTTAGAGATAATACA
ATTTTTTTTTTCAGTAAACGATGGTCATCCCCCTGCAGTTTGCCTTCCATTTCAGAGATCTGTTTATTACACTTTCTCCCTTAATATTGTCATTTGTCAATTTCTGCTCACACCTGAGAGGTGTCCAGTGTGCACTTTGCCCATCTCGCCTATGCATAGGCTCCATCTAGTGGCCAGAAGGGAAATTCAGCATATTAGGTGACTGAATTAATAGTGCCCCAAGGAGGAAGATAGCGATCCCAACCCACTCTCTGGCTTGCTTCCTGGGGACTGATTGCAAGAAAATGTGGATACTACAGACTTCTGTAGAAATCACTGGGCTACAGTTTTGGATTAAGGTTACTCT
GCCACTTACCAGCAACCTAATAGGATTCAGAATTGTAATGGGTACCAGTTCATACTAGCAGTAAAATCAGCTGAAGGAAAAAACTAATCATTGTGTGATACAAATAGGCTAGGCAGTTAACCCAAGCATTAGCAGGCTCCTTCCAGACAGCAGAGGGCACTGAATAGCAAGAGGAGAAGCCAGAGGAGGGAAACTGCATTCACAGGCTGCACTCAGTAGTTCTGACGTTCGCGACTGCTGTTCTAGTTATGTATATTGCCCTTAAAAAGAAGGAATAAGCCGGGCGCAG
ATGGCTAGACACCAAGAGCACACGGGTCTGGCTTAATGAGATGCTGGAGAAGATTGTTAAATTCAAATCCATGTTTTCAGGATTAATACAGAAAATGAATTGTTGCTTGTTTGGTGAACATCAAAGATTTCCCAGAAAGAGGGCACCATCTTGTGGTCAGTAGGATGAACTGACAGGAGAAAAAAAAAAGGCCAGTGGTTCTCAAGGCTACACATTCCTAGGCCTAGGTCCACATCCAGGGTCAGGTATGGTGGGTCAGATGTGGGGCCCCAGCATCAGCA
CATGAGAGTAAAGCAAAACACACAATAGCAAAACATGATCTACTGCAGCAAAATCAAAATTCAGTTTCTAGAGTCACAGCTGGAGAGATGCTCTGATGTAACCACAAGTGCCATCCCAGCCACTGGTGAGGCTCTACTGCCCCCGGGTGGCTGAAGTCCTTCTCTGACAAAGCTGCCGGTGCTCTCATGCTGATAATGTTACAGTGATTTTTACAAGGGCAGAGTGGATGTATGAATAGTTGGATGGATGGATAAATGCATGGAGGGATTGGGGTATTCATTCATTTAATAGTA
CTCTGAAGTATAAAACTAGTGATGTTGCTGTTATTAACAAGTCAGTTTTGCCTTCAGTCTTCTAACTTGTTTTCTGTTTCCTTCATAATTAAAATGCTCACTTGATAATACTGCCTTCCTGTAATGATTGATGTTCCTCATTCTACCAGCGTCACCTGGAGGACAGTGTTGGTAAGCTTGAAGAAAAATCGTGCATACTGGAAACAATGGTCTTGCCTCAAACCTGTTGAGAACTTCTCTTCCCTGCTTCTCTCCATAATTTGAAGAAGCAAGAAATGTTTCTGAAGTG
ATTTTCCCCGGTGTCTCCTGGCTTGTAAGGATCAGAAGTGGGAAACAAACTAGTCCATCCATTTTCCACCTACCCCCCTGTTTCATCACCACCTTCTGTATCCTGTTCAGTAAACCAGAGCCCTCACACTGCCCTCTAGTGACCAGCAGGGCCGCAGCAGAGGCTCAGATGTCTTCAGGGGGTTATTACTATGGCCTCCTAATTAGCAATTTTGAGGAATGTTAAATTTCACACTTTTTAAAAAATCATTTATATGCATTCCCTTTATCTTTCCCATGTCTGTAGCTTACATTTTCATTTTTATGGTGTTTTTT
AACTGTCAATGTTGTTGTCTTACAGCGGAGACCTGAAAGCAGCTTAGCCATGAGCAGCGCTCAAATAAGGAAAGAAATTCTTTGCAATAAATAGGGATCTTTGAAAGGTTTTACGTTGGACCCGCCTTACCGTGGACAGACACTAGAGGGTGCTCCTCGCTCAGAAAGCCGAGTGTTTCCAGGCCCGGGACCTCTGCCAGGAAGCGCTTCGACTGCCGGTTCTGAAACTCTCTCTTTGGGTCTGGTAATTTACTGGGGAGAACTGGCTGCTGCCTTGGTT
ATAAAAAATAAAAAGGGAACGCTCTGCAGAAGATGACATTACTTTGTGTTCTATAGCTGAATAAATTGTAGCAATTGCTAAAATGCTCCTGGAGAATGATTTTAGAAGAGACCTGCTCAGCGGCCCCGAGTTGTGGGTCTGGGCTGCTTGTGACCAGCAGAGGGCAGACTTCAGTTATAAACGGAAGACTGTAGAACAGATAGTGGGGAAATGTAATTGATGGTTCAAGGTTGTAAACTGCTTATTCCATGGTGTAAATACTCACTTTGGGCCTATGCATACCCCCAGAGATCATAGTCCAAGATTCTTGATAG
ATTTATTACATTTTTAAAATCAAAGAATGATTGTGCATCTGCAATGTTATTTAATAGACAAGTAGAGAAGAGCTTTAACCATCCAACTGGTTCACATAGTAACTACCTCCATCAATTGAGTTCATACTGACATCTGGAGGCCAAGCCTTGGCACTACATAAAGGCTATTACCCATTTCAGAGCCCATCAGAGTAATTAGTGCCTCTAAACTTCTTTAAATAAAAATCTGAAACATCTAAAAATATCAAAAAGTAGTTAAAAAAAGAGGTTT
TTGAGTTCCAGATTGTGTTCTAAATGGACTTTAATTTTTTATGCCTATGTAGACTTGGTTAAACCTTGTTGCCTTTCTCTAGAAAGCATTTTCTCAGGGCAAGTTTTGTGACTTTCCTGGAAAGCCCAGGACATAGGTATGTGCTACCCTCTGCTGGTTAAAGTCTGACATGTACACAATCTGCCGCGGCCCCAGGCTTGATTTTGGATGGGGTTTCCCGATCACACCTGAAATTGTCAAGGCAGTTCCAGGCCAGGAAAGGGATTAGATTGACTCCTTCAATCTTCTAGGTTTGCTCTGTAAC
ACACCCCCTCCCAAATTCTTGCAGCTCCCAAAGCTGCTGGAGGCAGCACCTGAGCCTGTCTCTCCGCTGAGCTTCTTCACCCCAAGGACTGCCTGCTGGCTGCCCACTTCTCATCAGGCAAGGCCACAGTGCCATCTGCTGGCTATTGGGAGCCATGCTGGTCAGGTTGGGAGGGCACAGGAGCATGCTAGGCTGACAAGGAGCACTGAGCTCTCCCCACCTCAGCTCAGGAATAACAGAAGTGGCCTTTCCCTTAAGCCCCCACTGACCAGAGCCCC
GCCCAGCAGGGGCGGAGCCGGGTTCACTTCCCCACTGCTTGCCTGTCGGCTTTGTCCTCGGTGCCAAAGGCCCAGTTACCCCATTCTCCTCAGCCTCGCCTGGGCTCCACCTGCCTTGTCAGCCAGCGCCCTCTGCTGGCCGACATTCCAAAGGGCAGCGGTACCCTCTTGAAGGGCTGAGTTGAGCCTGATTTGCAGGCTTTGCCTCCAGTCCCACAGTCTTTGCCAATCACCCTGCCCGGGAAGTGCCTGCGTGCTAGCTGGGCCCTTATTGACTGAC
GGTAAAAAATCTGGATTCAAAAACTCAACAGTTAAGTGCTCTTTCTAGATGAAAAAATAGGTGTAATTTCTTTTACTTTTTACTTCCTTATCTTTTCTGTAACAAATATGAATTGCTTGGGTATTAAAGTTGCAGCAGCCTGTAGGTGGCAGGCTACAGTAAGGGCTTCTACAAACTATTGCACTAAACTTGAATGCAAGTCCACCAGGAGACCTGTCTATTGGCTTCCCAGCTCTTGGCTGAATTCTCAACAGATCTTGACAGATGGCAGTATCACAGATATACCTCATAGAGATAAGCTCGAGTGTCA
ATCTCTCTCTCTCTCTCTCTCTCTCTCTCTCTCTCTCTCTCTCTCTCTCTGTGTGTGTGTGTGTGTGTGTGTGTGTGTGTGTGTGTGTGTCACCTGAGAGACTGGGTTCTGCTACCCTCTAGTGGCCAGAGCTGAAAGGACTCTCCCACCCAATCAATCGGGACCTTCAAGCCTTTGGGAATAAACGAACAGCCTATTTGATGAATGACAAAACTGAGAAGGCCTAGAGAGAAACAATGCCTTTGAGGGTCAGGGGCATAGTTGGGACTAGAACCCAGGTCTCCTGTCTCTCGGGCC
GGAAGGCGGTGGGGATATGTGGGGTGCTGGTGGGCTGTGTGTGGGGTGGGGGATGCCTGCTACCAGGAGCCTGAGAGCTGCAGGGCCGACTCAGGATTGGTACATCGTCGCTGCTTTAGCGTGCTTCTATCGCCACCTAGCCACCTTGGGGAGAAATGCCCTCTCCGAGCAAGTCTGTCCAGACTTCCCCTGAATGTAGTTTGCCCACTTACAGGTGGGTACCTTTAGACCATGAGACTTGGATAGTCCTTCCCACAATGGAAGCCTGTGTGCCCTACCTTTTTTTTAAT
TCCGAACACTCCTAAGAAATGGAAGATAGTCTCTTAAGAGGACAGCCCAGAGGTAGTTTGAGGAAACGTCTGACAGCAGGAAAAACAACTTCAGCAGATGCCCCTTTGGCCAAAGCATGCTGTTAAAACTGACTCTACTGACACCTGGTGGAGAGTAGGGTAACTTCTCCCTGCTAAAGAGGGTGTGTGTGTATGTGTGTGTGTGTGTGGGGGGGGGGGGGGTGTGTGGGGTGTGTGTGTGATGAACGGATTGGAAACACATTCATCATGTCAGG
AGGGAGCCGGTGGGTGGTAAAGGTGCCCTAAGAGTAGCCCCACCCCACCCCGGGGAGAAGCCCACAGGAAGCAGGGGAGATGGAGAAGGACCAGCTTGCCATCCCCATGAGACTGGGTGTCTGTTTCTCTGTGTCGCCACTAAGGGGCAGCAGAGCGACAACAGCCTGTTTTTGGGTGCGGGAGGCGGTTCCCTTTCTCTGTTGTTCCACAGGGCCTCCCCCAAGTCCCTGTAACCTCCACCTCCCAACTCCATCAGACTAGAGAAGCCATCTAGTTGTAGAAGACTTATTTTATTG
CACAGGACGCCACCTCACCTGAAACCCTCTTTTTCTGCTACCATCCAAGGGACAAGATCTCCTGAGTTGTCGAAGACTCACTCCGGAAGAAAACCCTCTCAGGCAGTTACTGAGGGACTGTGGTCTGGACTAGAACGTGTTTTTCTCAGTGACACCTCTAGAGGGCAGCACTCAACGGAGTCCCACAGACACCTCCCTGCATTTCCTCCTCAGACACTGGGTGGATGATATGGTAACACTGGGGAATGCTTGGGTGTTCTCCTGGAAGCTCCTTATTTTAATCACCTGTTTACTTGTCTCCATTCTTATAGATA
GCCACCCAATGTATTTCTCCCAATCATATTGAAAGTTATAAAAATGGCCTAAGGCAAGTTCTTCTCTAATGGCAAGTCAAGAGGGAAATGGATGTATTTTTCAAGGAAAATGTTACTTTTATATTAACGTTTCTGGTAATGTACAGCGACATCTAGTGCAGACAAATCGGTATTGCAATCCATTGGTGTAACTAACAGGTACCAAACTCTATTGTCAGTTAAGGTCTATAGGACCCCCACTAACGGTGGTAATCTTAATGCTCATATTCTAACCCTATATTTTAAATCTTCTTGTAAAATGTATC
CACACGTGACCTCCGCCACCCCCAGTGGAAGGAGGGTTTATTTAGCTCTGATTTGTAGCTCTGGAAGCTGAGGCTTAAGGGAGAATTCTGGCCAGGGTAACCCTGAATGGCCGGCTGTTTAGCATCTGTGGTCCCCTCCTGCCCCCTAGTGGAGATCTGCTCCTTCTCTGAGCTGAAGTCCTCCTCCCAGCACTTGTGCCTGCTGGCCCCAGTCCCGTCTCCTGGTGCCTCACAGAGACCCTGGCTCCCACCCTAGGGGAGC
TTATAGTATTGTTTCATTTAAAAAATAAACTAGGTTTTTGAACTTGAGAAATTTCAACTCGTTCTGCTCAGAGCTTTGTTTTATTAAAATCAGTGCCTGGGAGTTGCTCAAGTCTTTGGGCTGTGTCGCCCTCTAGTGGTAGCCCTTTGGCTTACAGCTGCCATTCAGCCCTAGGGCTGGGGTGGAAGTGATGGTTTTGTGCCCACAACCTGATGGCAGGGTTGGCAGTGTTTAGTTGCTGACAAGTGTCTAAAACTCAATCTAGGCCGGGTGCTGT
AATGCATTCCTTTAGTGATTTTTAACTGTAGTGTTTGAATTATCTTTCATGTAGTCTGAAGCATTTTAGAAGACTGCAGAAAACATAATTGTTTATTGCAATAGTCCAGTTGAAATCTAATAGCTACTATAATGCAGTGTCCCCTAAAACCCAAGATCCAGGCTGAAGAGCGCCATCTACTGCTCCTCTTGGGCACTGCTGGGAAGCATTGAAGAAGAGGAGGATGTTCAGGAAAGGCCCAACCAGCCTCTTGTGCAGGGTTTGGAGTCATTCAGCTCAGTGGTTGCCTGTTATTTGCTAGGAGACATTTTATAAAGAATCATTGA
ATTGCATTCCAGCCTGGGCAGCAAAGCGAGACGCCATCTCAAAAAAAAAAAAAAAAAAAAAAAAAAGAAGAAGAAGAAAAGAAATAGTTCCTCTTCCCCAGCTGACTCAAGCTTAGTAGCACCACCTGCTGGCAATCCCGTGTATATCTAAAGGAGAGTTCCTAGGCTTGGGACCATCGAACTTATTTTGCAGGTTGAGCAGAGGTTCTTAACCTTTCTCAGTTTGTGCCACCCTTAGTTATCTAATAGTTTTTCACCCTAGACC
CCTCCTCCTGAAAATAGAGTTGAATGTGACCCATTTTGAAATGTCATTGATAACAACATCTTGCAACCTCCACCAGCCACCAGGGTTAATCCTTCCCCAAAGCAGAATGCGGCCCTCTCCATGCTCAACCATGAGAGGGCAGTGTCCACATTTGCTCTGCCTTCTTGCAGTGGGTGTGGTAATCTTCATCGGTCCATTTGAAATGCTCTTATGGATATATATATATATATATATATATATATAT
GAAAAAAATAAATAAAATATATATATGTAGGATCAAGCAGAATTCACCATTGCTTGACAGCATTGGTGTATTAGGGAAAAGGCCTGTCAGCATTTTTGCCTGATGCAACTTTGCCAGGAAGTTCGAGGCTGCTTTGTTTTCACCACCAGGTGGCAGTATTAGGCTGGCATAGAAATTTTACCTAATTATAATGACCAATTTCTGGCAAGCAACTGCAAAGAGAAAGGGAGGTAAAGATATATGGAGAAATAAGAAAATACAATGCAGGTGAAAATCCTGGGTTCTGGAATCA
AACACAGAGAGAAGTGTTATGGCCTACTCTCTCACCCCAATCCCAAACAAACCCCATAACCTAACCCTGCAGCTCACTCCTTCCTAGGACATTCAATCACTTGTTAGGATCATGTTTGAAGGGCAGGGGGCCGTTGACATATATAATTTTAGCCACCAGAGGGCAGTCATATCTTTAAGATACTTTCAAAGTGAAGGGGAAAAGGACAAAACCAGTCCTTCAAAGGCTATCCCTGGGATTCTGGGGCCAAAGTCAAATCACATGGTAAGATTCGCTCCCAAAAGGACAAGCCTAGCAC
TTACCCATCAGGTTATGTATCAAAAGGGAAACTAGCAAAGGCTTGTGTCCAAGGCAGCTGGCTTCAGGGCCCACCTGGATCCCACAGACAGAGCTAGATTAAGTGCTGGACACCCTTGACTCCAGTCCCCTGTGCTTTGGTGCCCTCTGCTGGTCTGAAAACTCCGCTGTTGGGAATTGGTGTGTGCATGGGGGCAGGAAGGAGAATGAACCAGTGTCCATCTGCTTTTTGCAATAAAACTGCCCTATACCTAGGTCCATCCAAGCCTTGTTTTCTTACTTTGTATATAAAGGAACA
GAGCTTCTTTGAAATCAGAGCGATTCTTCCTCCAAAATACTCTTGAAGATAATTTGTTTTCCCGGATCTCTCAGGGCTCCCTTCAAAAACAGGATTTTGGACCTGCTGTGGCCGGACTCTCAATTGTGATATGTAGGCTCCCTCTACTGGACATATGGTTAGTTGCAGCCAGTGTGCGTTTTTAACGAACTTTGATTTCCTATATCCTTGTGACTTATGCATGATTATGGCTAATGAAGTGAGTACCAAGGATAATGCTTCACACACACACACACACACACACACACACACACACACACACACA
TCACAGGTGAGCTTGGAACTGAACCCAAGTGTGCCCCCACTCCACTGGAATTTGCTTGCCAGGATGCCAATGAGTTGTAGCTTCATTTTTCTTAGAGACTTTCCTGGCTGTGGTTGAACAATGAAAAGGCCCTCTAGTGGTGTTTGTTTTAGGGACACTTAGGTGATAACAATTCTGGTATTCTTTCCCAGACATGTAACAAGAGTAACATGTGTGAAAGCAGCAAAGAGGCACTGGCAGAAAACAACCTGAACCTTCCAAAGATGGCTGAAAAAGATGGATGCTTCCAATCTGGATTCAATGAGGTACCAACT
TTTGCCAAGGCAGTGGAGTTTTTGCTGTTCTTAGAACATAATTACTGAAAGACACCCACACATGTCCTGCCTTGGACAAAAAATTGTATGTCCATCCTTTAAAGGTCATTCCTTTAATGGTCTTTTCTGGACACCACTAGGGGTCAGAAGTAGTTCATCAAACTTTCTTCCCTCCCTACTTCAGTGATGCATAAGGCAGATCTGCTTTAGTGTAAGCGAGGTCAGGCCCTCAAGAGTCTTGGGATGGCTGAAGAGGTAAGAACATTCTATAAGACTTGTCCAAAGAACTGACTGTTTAATGATTCT
TAATTTCATGACAATTGATTTTTCTCAAGACTATTTTGCAAAAATATTCATAAGTTTAGCATTGATATTACCCTCAACGCTGAAAATCTTTCCTTACTCCAAGCACTTATTTATTTAGCTTCCCCACATAGATGGCAGTGTACTGACCCAGGTTGGCCAGCAAGGGGCAGTAGGTAACAAAGTTACCTACACAAAGTTGTGTTTTTGTGTTTGTTTTTTCAAATTTAACCAAAGCCAGGTTAATATTAGTTAACATTCATTGAGCACTTCTGAAATGCCAGGCACTGGCCTAAATTCTTAAATGTATTAGCTCATTTA
AGATTTGTAGACTTATGAGGCTTTGTTTTCTGGACCCAAAGCCCCCAGTTTTCCTTGGTGAGACAGCACTGTCTGAAATCGCCTTGGACCACAATTTCCCAGATCTGTAAGAGAAACATTGCTGCCACCTCCTGTTCACTTTCAGTAATGTTGCCAGAAGAAACCAGCCCTCTGAGCTCTTCCTGCTGGAATAAAAGTTTTCATTCACCACTGGTTTCAGTACAGCCCATTTTTGAAGCTGAGATTTTTTTACCTCAAATTTAAAAGCACAGGTGAC
CTTAGATTTTTGACCGAATTAGACTGGCCTTTCCCCTAAACTAGAAGCAAAGAAAGAGGCTTTGTAGCGCTGAAGGCCAGCAGGCATTACTTTAGCTCTGTTAGTTGAAGTTCTCGAAAATAGCCAAAAGATGGCACTAGACACGAATGATTCCACCTGGCTTCGAGGCCACCACTGCTTTCAGGGACGCCGCCAAAGCCAGAGCCTGCTTGAGCTTCCTGCCTTTTCCTGAGCTTCTGAAGCACATAATCCTTACTAGAAC
TCACCAACTTTAGGTTAGTGCAGATTTTTTTTAATTTAGTGCAAATTCTTGTAAATATATGTAAGGCAACAAAACATGAAAATGAAAGGACTGATCAAAAGCAAGTGACAGAAACTAATCCATATTTAAATGAAGCATTGCATAATCAACTCTCAGAATGAAAATACTTCCATTTCTCATCGCAAGGTGGCGATAGTACCCCGCTCATTTACTACAGATGCACCCAAGGCCCTGGGAACTTGCAAATACTCATTAAAACAGTGAGAGTGTACATTGTGGATGTGTGACACCTTTTCCCTGTGCAGGTCAAGATTTCTTCAATGAAACGGAATTAATTGGGTAAATATTTACTGAAT
TTTGGGGGTGGGAAGGAGCTACTTTGTATTTCCCTGAAACCTTGAGTTACTGGGGCCGAACATGTAGGGCAGATATTGAATGACCAATCCTAATGCTCTTAGCAACTTTGCTAAGTAAAACCCCGCTGCCATCCAGTGGCAATTGGCTATACGGCATGGTAGCTGTAAAATATGCCCTTTTCTGCCTTTTCTCCCTCAGATTCCACCTTTCTCAGATGCTCCCAGTTTTTTTTCCCAGATGGCACCTGACACAGTACTTGACAGGAAAAATTGACTT
AACATTCGTCTATTAGGGTGCCCCTCTCAACTGATGGAAAGGGACCTTGACAGGCTAGATAAGCTACTTGGGGATTTTGCCTTGGACAGCCTGTGTTCGTCTTTCAGCTGTGTAGGTAAGTCATACATTTTGTGGTCACTAGATGGCAGTATAACACCAATGAAAAATCTAGGAAAACCAATTTTTCCCAACTTCAAAGCAAGTTTAATGTATTTTTATGCTAAGGCAGTTTTAAAAAGACTCTCCAGAGTATGCTAGGAGTAAAAATATATAAACCT
CTGATCCCCTCCATCCGGACCCTGCAAGTGCCATCTTTGTTGGTCCCAGGTTTCTAGATGGGGAGGTTGGGGGCAGTTAAGCCTGACTCATCCGGCGCATCAGCCCATCAGGTTTGGTGAGGATGCTTGCCCTCTAGTGGCACACGAAGGAATGTCTTATGCTTTTCTGGGGAATCTAGATTCTAAGGAGACAGTCCCAGACCAGCTGCCATCAGGAACATGCATGTTTCAGAATTATGAGAAAAAGTCTTGTGAATATTTTGGATCCTGGAAAAAAGCTAACCT
CAATTTCCCTTGTGATCTTGGTGAAGGGAGCCCATAGAGTTGTGCAAGGCTGCTCTGGGCAGAGGTGAGTGAAGCACTGCCCCTTACGAGGCTGCTGGCAATCTTGCTTGTTTTTCCATTTTCCACCACAAGAGGGCAACATATGACCATGAATGATTTGAAAATAAAGCGATTCCTTAACTGGTTCTCTTTTTACCAAAGAATTTTAATAATTGTGCTCCTGGTAAGTTAGAATGGGGAAAGTTCTTCTGTTAGCGCCAAGTGAATATTCTTAAGGGA
ATTCATCTTTTACTTTCTCCACCCCAGCCCTGGAATCAGTCATTTCTTTAAGAAACTCTGTTCCTTTTTTATTAAAGAATGGTATTTAGAAGCCTAGACCTGAGTATACTTATTGCCCTAGGGATATCATTACTTGTAGGCCCCCTCTAGTGACAGAGCTAGGAAATACATATACCTACTTCTATTTCCGTATTGATGTATCTGCATATATGTTACAAAATATGAATTCATATGAGTACCTCCAATCTAAGCCAACACCACATGGCTCATTCTAGCCCTCCCCATTGCCTTTGATAGTG
AGGGGAGGGGAGGAGGGGGAGGGGGAGGAGGGGGAGGAGAAGGAGAAAGGAGAAAGGAGAAACCTTAAGGAGAAATCTGAAACCACCACAAGGTGGCGACTTGAACATGGGCCATTCTCCCCACCTCCCCATCCCCTTACTACCATTTTTCAAATAAGAAAAATGCAAGCTAGAGATTGAGCACCAATTTAAGTTGCACAGCTGACAAGTGGCAGAAACTGTATTTAAAGCCA
GCCGTGGGAACTGGTCACCTACTGTGGGGCCCAGGCCTCTCCCCACTGCAGGTCAAGCCCATCTTGAAGCCACCACCTGCTTAGTGCTCAAGGTCACCGCTCTCAGCCTGGTCCAGGTGCTGAAGGATCATCTCGACACGAGGGGGCGCCATCTCCTCACATTGTGAGGAAGCCTCTGGCATCGGGATGAATTTTGTTCTAGAGCTTTCCTTCTACAAACCTCGGTGTTGTTCTCGCTCACATGCAAGAAAGAATCGGAGTATTGTGAGGTCTGCAAATGAAAGGGTCCCTTGCCA
TCAATATCATCTTATGTGTAATTTAGTGACTTTGAGACTAGATGTGCCTGTCTGGAACAACTGTCTCATTAATCATTAGGATTCTTGGATTATTTTCTTGACCTGGTATAGTCATTGTCAGAAAAATTTTGGCAGTTGTTTAGTGCCATCTAGTGGGCACTTTCTTGTGAAAAACAAAAAACTCTTATTTAACAGAAAGGATTGTTGCATTTTATTATTTATAAAATCATGGTATGCAATATTAATTTCAGATTTTATAAATTAGGATAT
ATCTTTAGAGGCTTTTGCTAAGCTGTTCATGATGAGTATCTGAAAGAAGGTCGGGTGTATACCAAGTTCTTCACGCTAATGAGAGAGGAAGAAAGAAGGAAAAGGAAGAAGTCATGCATTTGCCAGTTTCCCATATTGGCCACTAGATGGCAACACCAACCCAAGACAGTCCTCTTCTGAGATGAGAGAAAAGGGTTGTATAGGATTAAGTACACAATTAGTTTGAATAACTTATTCCTATATACCACAGTTTTCAGTCAAGTATTCTTACCTCAGGAAGGGCATGTATAAGTTTATACATGTTTAAATGTATAC
AAAGTGTATGCCCAGGGCAAAAGAAGTCTAGAGGGAAATTTTCCAAACTATTAAAATTTTTTGTTTTAAAAAAATTCTGTGGTCAGAAATTATGGAGACAGAGAGGAAGCATGAGAGCTCATGAGCGCCATCTGGTGGAACGTCCTGGAGCTAACAGGCCAAATTGAGCCCCTGCAGTTGCCCTGCATGTAATTGGACAGGGGACTTTCGCAGGTAAGGAAAACCAGGTGTGGGGAGGGCGGGGATAGGGGAGGTTGTGGTGTTCC
AGAGGTTACATTAGTTAATACCTAAGTCAACTCTGTCTGGAGAAATTGTCATGTACTTTCCCTTAGATTGAAGTTTGATTATACATAAAGCCATATAGCCCTGACATGAGAAACAACAGTCTTACTGAGTCAGTTTAACTGTTAAAATTGTGATTTATAAATTTTCCCACCAGAGGGCATAATATCAAAGCCAATGGCTGCTGAGCTGCAGCTGGTGTACCGTGTACCATTTACCGGGTATAATTGTTTCATTCTGTTGATTTTGGAACGGAACTTTAGCTTCCTAGGTGGTGACACTTGCCCCCTCCTGTTTAACATCCATTTTAATAT
GAATTGTTAGTTGGCGAAGATGGGCCAAGACATCACACCTTCTCTTGGAGACAAAGACTAAATTACAAATTCTTCCACCTGGACTTTCAGTTGTGGGAGCTTCAAGTTTCAGAAGTAACTTCCAAGACCCACGAGAGGGAGCTCATGCACTTCTTAGGCACTACTGGTTAGCTTTTTAATATCTTATTCAAAACAGGCAGTAGTTTGGGAGGTGAGGTGTGATGAAGAAAATGGATTAAGGGAAATAAATTCCTTCAAGAAAAATCATTGGGGAATACAAAG
CCTGTGTAAGAGGATGGAGCGGACCTCAGCTGGGATGGGGCGGGGTCTTTTCCCACCCCCGGGTTTTGTGGCCTTTGTCCTAGTGCATGCTGGGAGTCGGGCCCCAAGTGGCCATCTTCACGCAATACTAGCAATAACCACAAGGGGGGAGCACCTCCCAACGTGCCCATGTTGGCCGATTCAAACTGATTATTGATAAACTCTTAGTGAATTGCTCATAGTGGGCACCGGGTCCTGTTCTAAGCAATTCATGCGATGTGACTCATTTAATCTTAACAACCTTCAA
TTAGCATAAAGTCTGATCCTATGGTCTTTACATAGGTTGAGCTTTTACATTTTTAAAATGGTATTTCAGCTTGATTAGGAACTCCAAGGGGAGAGGGCTGATCCAGACTAGAATCCAGACAGCTTGTTCACCCACTGTATTTTGCCCAGTAGAGGGCACTTGGAACTCACACATAAATTGCAGTGGCATCAGTGGTAGCGGCGGCAGCAGCAGCACTTAAGATATCCATTTTCATTGCCATGGTGATTCTTTTTTTTTTTTTTGAGACCGAGTTTCTCTCTTGTTGC
CTACTATGTCATATGCTGACAGAGAAGTTCTGCATCAGCGTGTGGCCCAAGTCATACCCTTTAGACGTTTGGGACTCTCTAGATGGACTTCTGACCACCAGTGATTAGGTAAGCCTAGCAATAGAGTCACTCTGCCACCTGATGGCCACAACCTGGAATTGTATCTGGGAGGTAACAGCTGTCTAAAGACCCAAAAAGGGAAAATTTGGAATGAGTACATTATTGTTCATCATGATGTAAAGCATTAAGGACGAATAGGAAAACTGGTTAGATTCATTGCAAATTCT
CTTGCCATATTTTATATAAACTACTTAGATACATATTTAGACTGTTTCTCAAGAGTGCTTTATAGTTGAGTACAGGTTTTATGCATTGTTAGAAGCATAAAGACGCTTGTTTTTTAAATAGAAATTGTGATTATGCAGATACCATGTTTTACCACAAGAGGGCACTCTGGTGCCATTGAAAAGCAAACAGGTAGTTTCTCCTCCCTGCATTTTTGGTTCTGACTTGTACAGTCAGTTTAGAGAAACCTACACTCTGCATTCTGGTTTGGTATATTTTGTTACAAGCGTTTATTAATATAA
TCACGCCTAACTGGGTAGTTACTTGATACAATAAATGATCTTTTCTAGATTAAGAAAAAAGAAAAAAAAACATTTAAACTCAATTTCCTGGGAAGCCGCAGTTTTGCGCCGGGAGTGGCTTGTGTAGGCACGCGCTGCGAACGCCAGGGGGCGCTGCGGCGCAATTTCCCGGTTTCTTTGATCTTCCGCGTCTGTAACTGGAGATGAGGTGACCCGAATTAGACACGACGGGGAAGTAGGTCAGGGGTTATTCCGTGGTTCTCAGCGGAGACA
AAATTGCTTTCATCCTTGCTTTGAAAGGTCAGAGAGATGTCAGTCTACAATAAAAGCATCTTTCCATTTAGCTTTTTTTTTCATTTTGATCCTTCATGTTAATGGCTTCAGGCCCACATAATTAATCCACTGGTTTCCAGCACCCTCTTTAGGAAAAGCTTGGTAATTGCAGGTCTAACCAGGCGGGGATGACTTAGCTTGAAAAGCTTGTGGGAGCTACAGCAACACACCTCGCCGTGTCATTGGGGTGGATGCTAGCCCGTCACCTTTCACTTCCATCCTGGAAAACTG
TTATCAAGGACACCTTTATCAAGGGTCCCGGGCCTAAAAATGTTAAGAACCCATGATTTACGGCTGAGGAGGCAACTTCCATCCAAAATCCTAAAAGTCAAGTTCCTGTGACCTGGCTTCCTGAACCTCCCCGCTCCTGCGCCCCCTGGAGGTCAGGGCTAGAACAACACGGCATTCCTATAATGCTCCAAATCGCCACAAATCGACCTTGGAAATCCTGGGTGAGTAACGCAGACTGCGCACATGGCTTCAATTAGCGGAACTAAAACTTGCTGAACATCGTGTACCCGCGTGTCCATGGCCAAACACAA
CCTCTAGAGCTGTAGGATAATTTGCGTCGTTAAATAAATGCTAGCTAGTGACGGCAACCATGGGAAATTAACACAAGGTGGGAGCTTTCCCGGTTCTGAGCGGGAGGAGGGGGCGTGGCCTGATCAGGTGTTCGCTCGCGCCCTCTGGAGGCTGCGGAGGGAACAGGCTTCAGGGCCAGGCTGGAGACCTGAGCAAGGGTAGAGGGAACTGCACAGTCCAGGTGAGGGATGCTGGGCTGGACCAGGTGAGGGATGCTGGGCTGGACCAAGTGAGGGCCGGGGAGGTGGGGAAGAAATGAA
GTGCTGGGAAAAGGCAGCTTTTTAAAGCTGGCTGGGCTTTCCTTTTCCAGGAGAGAGAGGCAATGGTGAGAAACTAACAGCAAGACCAGAGGCGATTCCAAGTTTACTTGCCAATGTGTGTCACTGCCATCTGCTGGATGGAATGGGTATCAGACCGGGTCCCGTGTTTCTTCTCAGTGTTAATACGCAAATTCAGTGACTCCCATTGTGGGGGTTCAGAACCTAGTGGTGCATTTGCATCATTTCATAGCGTAAGTGTCTGCAGATTTTGGAAATC
TCTAAGGAGGTATGGGGAGGGAAGCAGGATTAGGAATTCATGAGCTGGGGTACGCCGTTCCAGTACCCTCCTGCAACCCCAGGCCCCAATTGTGGGTCCTGCTCACTCTAGGATTAAGGCAGAGAGCCATCTGGTGGATGTTGCCTGACCTGCATCTGAGGAGGAGGAGAGGTGGGGGTGGAAGGGCAAAGGGTGTCCTTCCAGTAGAGAGCAGAAGAGAGTGAAGAAAGCTGGCTAGCTTCCGCAAATACTAAATACTTCCTTCCCCAGGGGTGAACTAGGGAACCAAAGGCTTAGCAGCAAT
GTGACCCTGCACAGCACAGGTGAGTAGACAGGGCGGGAGTGGGCAGGCATGCCATTCCCAGCCAGTGGACAGACACTTCTGCCTCCTTTGTACCTCAGCCCTGGTCTGTGATCCCCCTGGGGAGTATTTCCGAAAAAGCATTGAGAAGCCCCAACCCTGCCAGGTGACACTAGAGGGTGCTGTTTCCCCAATTCAGATGTCAGCCAGAAAGCTGAGACTTCCATCGACCCAGCCTTTTTCTGTTGACCGATGAGGACTTTGAATGACATCCTTGCCCACGCTCCCCCAACTGGCCAGCGGCGGAAGCAGAGCAGAAACTGAGTCTCCTGACTCCATGCCCCTTGCTTCTTCTGCAGCCGCATCAGCATGGAGAGGCCAGGACCCACCATTTAGA
TCAGAGCCAAAAGACACTCAAGGATGTTTTCTGAGGGGGTGTGAGGGTTGGAAAATCATCCTATATTTGATTTATCTCCCACCTCATGTCCTGAGTCAATTCCTTAGTCTTAGATGAGGGAGACGACTTGGGAGTCATCCTTGTTTTTGATGAGCTATATAACCCTATGGCCAGCAGAGGGAAGTACTGCATTTCAGAGCGACAATTTGAGATCTATGAAAGAATTTCAATCGAGAATAAGAGGCCGGGCGCGGTGGCTCACGCCTGTAATCCCAGCTCTCAGGGAGGCTAAGAGGCGGGAGGATA
GGTAGGGGCAGCATTATTACTGGGAACCACGTCCAGGAGGTGGGGATGGGGACACGGACAGGACACCCGGAGCACAGCACCAGGGCTGCGGCCTGGCCACTCACTTATCCTGGGAGAACACTGCCCCCGTGAGGCCATAGCTGGTGGTGCTGTCAACCAGCTGCAGCGTCTCCTTGTACTTGTCATCCGGGTAGACGTACACAGACAGTACAGGCCCGAAGATCTCCTAGGAGAGAGGCCCCGGCGTCAGACCCTCCACGGGACCAGGGACCAGGGCCCTGAGCC
TAACCATGAAGAACAACGAGTTAAACTTTTGAATCTGGAATAGAAATGTCTCATTCCAATTAAGAAAATAACTACAACCTTTGACCTTCCCACTAGCCTGATGGGAAATTCACTGGCACCATTATGGGTTTAGCCGTCCATGTGCAAGTAACCACTAGAGGGCAGCCTTATCTCATATCTGACATGCGGCAGAAAAATACCTGAAATGCTTCTAATGTTCCTTTAATTATTTTTGTAGTATCTTTGATTTTCCTGGATACTTAATAATCAACTTCAAATGGAACTAAAAGTATT
TATATTTGAAAAGGGCCTTCCTTTCATATTTTTAAAAAAGAAAAAAAAAGCCTTACTGTTTCAAAAAGCAGGTTGCATTCACGCTTTGTTTGCACATCAAGTGATTTTTTAGTCTAGAAACAGCTCCACCTGCTGGAACTTTGTGTTTTGCTGGAAGTTTTTGTTTTGTTTTGCTCTGAAAGTTTGAGACAGGCAGGCAGGCAGGCAGGTTTTTGCAGAGATTTCTTGCTATATACTGAGTCGTAAAAGTTTTGAGTTATTGTCATGAT
GTTAATGACAAATATTATTATTCAGATTATATTTACTTTTCAAATCGCAAAGGAAAAGACCATAAAAAGGCCTGGAGCATGAAAATAACCATAGGCTACCTTCCTAAAAACCTTCAGTAGCAATATCCTTAAGAACCAGTAGATGGGGCTAAGACAATAATTAGTGGCTTTCCAATACCTGACTGAAATCCAAAGTAAGAAATATTCACAATTGGCCGGGCGCGGTGGCTCACGCCTGTAATCCCAGCACTTTGGGAGG
GGTAGATATTTACTAGTTGTGCTCTAAAAGTGAAAATGTCATATCTAATTGAATATCTTAAGCATAGATTATGTTTCACATGAAGAACAAAACCACAAAGGCCTAACTTGAAGGCAAACATTGTACTTTTGTGCCCTCCAGTGGCCATCTGGAGAATATACTCATCCTCATAGAATTGTTCAAGAAACATAAAGTGGCTAAGGAGACAATGGCAAAGGAAACAAGCAAACTGTACACCCAGAGACCCTGAGGCTATTACTTTCTCATAAATTTACTGAAGT
GTCCAGCACATAGTAAGTGCTCAATAAATAGTAGTTACTGTCACTCCATAAGCAACTAGCCACACAGAAGCCTACTCAAGTCATCAGCACTTTTCAATATACTATATGCAAATAATTCATTGTGTAGAACATTTGGAAAATATAGAGAAGTATGACTAAAAAAATAACCCACCAGTACTGTGAATAAAACCTCCCCCAAACCAAAGAGAAATGGTGTGGACAGCAGACAACTTTTCCTCTAACCACTTTGAAATAGTGACCTCTGCTGGCCAGTGGAAAACACAAGCCTTCCAATCACCTCTTCCATGATTGAGCAAGGGTTGAGTGAGCCAGGCTTGGTCCTTGTCCCTAGAACAAAAACCAGGTGTTGCATTACAAGGGACAGAAATCGTCACAAGGGTTACCACGATGTAATTGGGATG
TTGATAGCCACTGGGTTAAAAAATCAGACAAGCATACTCCTTTCCGACTATTAACAACAGTTATTTGTTCCTACCCAATCTAGTTGTGACATTTCTCCTGATGATGTTTTGCTTTGGTTTTTGGCTTTGAAGTTTTAAATATACAGTGTTGCTGCCATCCAGTGGTAATCTGAAGCAGATGCAGGCCATCAAATAGATGATCCATCCTGTGGTCAAACATTTTGATTGCTGGGTAACATATGAGTCAAGATTCCTAGATAAGTGAGTTAAGAAAATGCTTAATCTGTCACTTTAAATTCTGAGCTGCAGAA
TCTGCAAACTAACCAAAAAAATAAAAAGAAAAAGAACGGGGCAAAAAATAAAAGCTTTTGATAGGCATATATCATGTTATTTTTGGAAACCACTATTAAGAACTGTAAGCTTCCTTGATTGTTACAGTGCTTAAAAGCATCCAGGAGATGGCAGCATTGGTAAGGTATTTAAAAATCAAATGTTAAAAATATTTTTCACAATTATTATTGATAGATAATGAGCTTCCCAAATGGAATAACGTTTTAAAGTATAGTTGGTCCTAAATAAC
TGGGGGGGAATATAACTTTATGAATATTATCTTAGAAAGTACCAAATGAATACTTCCTACAGGAAATTAGTGCCAAGCGGCTAAGAAGCCACTCTAAAAGCAAAGGATAAGAAGATGCTGTAGCAGGACTGTGGAACCACAAGATGGCACCAGAGATGATTATTGATGGCTTTCTACTGTCATTCTTGTTTACTTGACATCATTTTGCTTCTTCTCCTTCATCTTCCTTGCATTTTCATTTTCCCTTCCCCAGCTTTATTTTAACAAACATTTATATACTATTGTTCT
GCTATCACTATTTTTATGCGTGCATCGAGCATGATACTTTATGTAAGCGCGGGACATGTTAATATGCATTGTAAAAAGTTGCCTTGCTAATGTTCAATGCACATTTGCATAACCTCTTAGTGCCATCTTCATGGGGCATGCCATATCAGACAATGGCCAGCAGGTGGCGATGTTGATTTGAGTTGCTGAGAAGTGAAATTTTCCTTAAAAATCTGGCATCTTCAAGTGACCCCCTCAAGGGCTTTGCTTTGTTTTAACTACACCTGCCAACACCTGGAGA
CTAGAATGAATGTTAAATAACAAAAATCATGTTCGTTTTTATATTTTGCTTTGCCTTTGGGATACGAAGTGATGGAACGAGCTCGTTAACACTGCTCATTTCTGGTTAGAAGAACACTAGAACCACCTAGTGGATTTTTCATTTATTGCATGATCCCTACACTTTACTATTGCTAAATTGTTAATTGCTGAGATAGGCCTTAAAGTAAAATCAGTGGTTATAATCTCTTTGTGGGTCATAATAGAAATAGTAATTGTTAATCTTCAGCAGACA
GTGTTGGGATAGACCAGGGAAGAAAGACCTCTGAAGAAGAGACATTTGAGCAGGTAAGTGACTCGATAGAGTGACCCATGGAGCCAGGGGCAGCAGTAAATGTCAAGGCCATGGAGCACCTGCCTCCCTGTTCATCCCACCACTAGGTGGCATCTCTGGGCTGCAGCCAAATGTTTTCTTGCCCCATTAAAGGGAGAGATGCCACTTTTCTCCATACAGATTTTTTCTTTTTATCAGTTAGATATTTATCTGTATTAGTCAGGGTTCTCTAGAGGGACAGAACTAGTA
AACTAAGTTTCAGTTATATCATGAGCGATAATCATTAGAAATCTTGAATTGATTTCCAATCTGTAGTGGATATGCTAGCTAAGAATTTTCCAAAGCTTTGTTGACTCTCAACACTCAGGCTTCTCAAGCCTCAGAGGCCTTCCCACCAGCAGAGGATGCTGTTTTTCCATGCATGGCATAACAACCCCCAACCACCTCCAATCCCAGTTCCACCAGGAAACAGTTCACACAGAGAAAAGATTCCTATTGGGCCATTTTGCAAGTGTGGTTTTGCACTTGAAACAAAGAGAAGAGACTCTTT
ATATAAGTAAAATAATTTTAAGAAAAAGAAGGGAAGGGCATGCCCACCTGCTCTGTCATGCTGTTTGTCTCTGGCAGAGAGGCAGGTGCTCTGGAAGGAGCTGGCAGCCTGTGATGACCTAGAATGGCCACTTGGTGGCAGTGTTTCACTTTAATTGGCCCAAGGCAACCCGACCTGGTTTTATGAACTTCTAGCTGCGGATTTCTGGGACCCGCCCTCAAGGTTCAATTTATAGGCCTCGAGTGAAGATGCAAAATAGGATCCTGA
TCACATAGCCAACAGAGAGACTCTAGCAAGACAGATACTACCCTTTTATGTAACATAATTACATACAACTCTTTATCTTTGCTGTATTCGATTGACCAGAAGCAAAAGTTAAATAAATTTAGAAACTTGTTCATAGCTGAAAAAAAAAGTACAGGTACTTGTGACCTTAACTGGTCTCCAGAGGGCAGCAGAGAGTCATTTATACTTGTCAATCTACAAAAAGTGTATATAGCACTTCGTTTTATTTTCAACTTTCCTCTGTTCTTCCTTATGACTAAGCCTTAACAAACTGGGCGGCCAGGATCTGGAAGGCTGTCTGAGGTCATGGA
CGTCAGACTCAAGCCAAGACATCTCCAAGATCCCTGACAATAAAGCAAACACTAGGCTGGCGCTGGCTAATAGAGGAACCCAGAGGGAAAAACGCTTTTCTGTTTATGGACAATTCTCCTTCTACAGCCGGATCTTCAGCGCCACCTAGTGGTGTGCTCTTCAGGCTGGCTGCACTACCAAAGCAACCGACTAAGATTCAAATGCCTTGGTTTAAAGCTGCAAGGATTAAAACTTTCCTCTTAAGGTCTAAGATAAGAGACTATGTGGGCATAATGAGCAAATTGAGAGCTTTAGGATTCACATCAGAGAATTCT
GGAAACGCTGTTAAGACCAGGTCTGCAGTTCTGCACAGGGCCCAGGACAAGGCCAGAGACAGGAAAAAGTCTGCTTCTGTGCAGGTTTCTAAGCACTAGGAAGTACTTAAGCTCTTAGAATGCCATCGCCCTCTAGTGGAAAGTAATTTAATCTTTGCATTTATCCAATCAGCAGAATTCAGAGAGGAGTTGGGGAGGAGCCCATTCAGCCTCATCACAAACAGCTAACTCGACATTCAGCCTTATCACAAACAGCTAACGTGACAACCTGGTGCCT
TGTCTCTTTCTTTAAACTACTTTCTCTCATTCTTCCTTGCCCTCCAGTCTGTACTTTCCCTTCATGTTATCTGCTTCTCCCTGGAGGCAATATTCCTTGCCTGCCTTGTATTTTAAAGGGCCAATCCAGAGCGCCACCTAGTGCTTCTGTTTGAGGCCTTAGAAGGGACTGATAATTTTGCAAGAGAATATGTATATCTGAACTCCCTCCATGAGCAATATTGAATTCCTGGGAACTCTATATGAACAGTGAGTCCTGTGAGTCATCAAGGGAAGATATCAAAT
GGCACAGGGAAAATGAATCGGAAATGCAGCCTGTGGGGTAACACTGCTGCAGAAGGAAACAAACGAGGAGAGCCAGCGCCTCCACGGTGCCTTCTCCTCCTGGAAGCAGGAGTTGAAGCCTATGACCCCTAGGACTGATCCCATACTGACATCTTGTGGTTACAAGTGTCATGACACTTACGTTGTCCTACGGCAGGCATGGACATGCATATTCGTACAACAACCATGTCTTCATTTCTCAGCATTTCAAAAGCATCAAACGTTTTCTCAACCCCAAGCTCCCTGTTCTCAGTAGAGGTAGAAGTGAGCG
AGAGGATAGTGCATTTGCTTTCTTTCTGGGAATTTTATTAGCTGCTATAGGAACAGCCTTTGCTAAAGGCCACCTTCCCTTGGCTGGAAACCTGAGGAGGTGGCCGGCAGCTGCGCCCCCTGGTGGCCATTCTGTGGTCAGGCTGGTCCTGGGAGATGAAACTTCACCTTCACAGTAGACAAGAGCCCAAAACGCGGAGCACGGAAAGTGCCTGCTGCACATAGCAGGGCAGGGGCAGAGCCTGCAAACTGGGGAGGCCTCCCAGCC
GGATCCTGGTTTCCCTGGTCATCCAATGGGGCTCACAATACCCCACTTCTGGGCCCTGTTGGGAAGGCAGGTGCCGTGGGAGGCTGGGGCTGGGCCAGGCGGGTGCCCTGGTCTTTGCTGCCACCTGGTGGCTACAGATAGAATCGCATCGTCTGCTGCATGGTGCCCTCTGGGTAGTCCAGGCCAGGGCTGAGGAGCTGAAGGCTTTTTATGTTTTGGTGCAGAACATTTTGAGATTGTGGATGTGGATAAGCACAAATCCTGTTACCCAG
GGGACGTTTTTGCACAATGTGTTTCTTTGACAGACTCACCAGAGCGTATGCACATTTGGTTCTCCATTAGAAACATATTTTGTATTTCTAGTTCCTAAAGGAAATGTGAGTTTTGTACTTAGCAGAAGCTATAGCACCATCTTGTGGAAATAAATGCATTGGATCACAAGCTTGCTCTGAAAATTTTAGTCATCTTAAAAAAAAAAGTAAATCTTGATATGACTTCATAGCTCTAAATCACTCCTGGAATGCACAATCTATTAGTAGCAAAAGACTTCTCA
GGCCAGAGTCTATCTTCTCTTCATTTGTGTCTCCCACACAGACACCAGAGGAGTGTCCTGTCCGCAGAAGGCCCTTGGTGTGTGTTCATTCCTCTACATCAGACATTAGTGCACCTAGGGTTATCCCGTTTTTACCACTAGATGGAGAGCACGTATCCTAGAAGTTTTAATCCATTAGTAAGTGAGAGAGCAAACATTTGTCTGTCTTGTCTTCACCAAATCAACTTATTGAATGATGACAGAATCATTAAAACTAGCTTTCAATAAATGCA
ATTTTAACCTATAATTAAGACTCCATGTACACATTATGAAATAGCTGATTATCCTTGATCTGGGAGAACTGATTGGTAATCTCCCTTAAAAGCAAAGCAGCAACACAAATAACCTCCTGAACATCAATGTGCACTTCTCAGAATGAACAGAAGGTGGCAATATTTCATCTACCAGCTGAAGTGTAATTTCTTAGGATCTCCACCTTTTTTACAGGACCTATCCTGATAATGTAGCAAAAGCTGAACCCTCAAAGCAGGAGATACGGTTTTACAATTAATAAAAATTCAATGTTATCTT
CTTCCCTAGGGAGGCGTTTTTCTGACCTAGTCCTGGGACAGATTTGCCCAATTCTTTCTGATGCTGTCATCCCATCCCACACCTTCCACAGACTTCTATTCTGGCCCCTTCAACGTAATTCTTAAGCTTATTTATATATTTGGCTCCCCCTAGTGGACTGTAAGCATATTGACAATAAAGGATCATGTCATTACAATCAATATCCCCACAGTACCTGGAATGTAGTAAATAGCCAGTAAATGTTTACTGAATTAATAAACGAAGAATGAATGAATGAATGCCTCTTAAAGGACAGTAGAGTGTACATGATCATAAAAGTCCTCCTCAACTCAAAAAGTCAC
CACCTTCAGTTAACAGACTTGTATTTTAACCTGGGTCTTCAAAGAAAAGAACGCCTAAATCTGAAAGATCTTGTTGGAGGAAATTTCTTTCACATTGACACACGGATGAAACAGGTATTTCAAAATGGAGGAACTTCTTGCACTTCACAGCATACCCAGTAGGTGGCCTCACCTACACTTTTGCCAATGCATGTGAATGTAAGTGCTTCTTTGATGATGCATTTCATTATCTCTGTGAGACACCTAACTATTGAGAAGAACAGGCTTCTAAACAGAGAAAGGCTTTTGATGAATGCAGTAGAATTAT
GGGGCGCCTTTTCTGGCCGGCAGGACGGGGGCAGCCGGAGAGGTGCAATGCGGGCTCCCCCTCCCCACCCTGCAGCGGGGCCCTGCAGAAGGTACCGGGCGGAACACGCGTGCCCTCTAGTGGTCACAGAGTCAAACGTCAAGTTCCATCCTGCGGAGCGAGCATGGGATCCGGAGCCACAGCTGGAGCTGAGATCAGAAACCGTAGATCTAGCCCCATTGTTTTACCGGTGAGGAAAGGCCATGAGAGCCACACACAGAGAA
GAGACGCCTCCAGGGTGCGAAGTGGACTCTGGCCGACCTGTCAGGGGCAGCAGCCAGAATCCATCAGTTAACCACTCTGAAGGAAGTTTCTGCTTCAACGTTTTCCCCGTTGCTAGGAAACACTGCTTTGCCGCTGCTCATTGGTTAGCGCCCCCTCTTGTGTCTATGCCCTGTAATAGCACCCACAGTTGAGCAAACAGTAAAGACTAACACATGATTTAAATCGTCTTTATTGTGAAATATAACATACAGAAAAGTATCTAGGATATACATACAGCTTGGAAAATAGATATTGTGTATCTATTGTGTAACCACCAC
AGTTTATTGAAAGAGCCAAGACATAGATATGAAAAATGCTTCCCCGAGGTGTTTGAAAGAAGTCTGGGTAATGTGATTTGCACGCTATGGGAAATGACTTTCACTTGGTCAGTCATCCATCTTTGCTTTGCTGCCTTTTCTACACTCTTGCCACCAGGTGGCAGTGAGACAACACACAAGGTTACCATGTAATTTCTCACATTTTAGTATGAAATGGCAAAATAAATAAATAAATAGGATTCAGGATATCACTGAATGAATCACTAAGGTCCAGTTTGTTAATAAGAGGATGGTCATTTAATATA
GCAACTCCAGAAATACGGATGCAGGGAAAGGGGGCTGATCCCAAGATTAGGTCAAGAAAAACATTCCCGTGGACAAACACAACTGCTCCCAATCAAATTCAAAGTTAACAGGTGTTCAAAAAGCTGGATTTCCAATTTCAGTAGAGAAATGGCTCCCCCTACCGAGGTTTTGGGAGATAACGGCTTCTAGGCACCAGTGGGATGCTGTTAACATATATTCTATTTTCTGTGACTGTCAGGTATAATAATAGAATCTGTAAGGAGACTGAGGCTTGAGAAGGTGAGGGGCTTGCCCAGTG
TTCCCCAAAGGTTGGGGTGATATTTAATTATGAAATGTCATAATTGTAGTGATAACAAGATTAATAATAACAATTATGTAAATGCCTCTGGTAATTGCAATTCTATTAGGAGGCTGAGTATTTTTGGTCACTATTGTGCCACCTTGTGGTCACAAGAGAACACATGTTTTTTCCATGAAGTAAATCCATTAAGTTTTAATTTATCCCCGACTGCTATGGAATGATATTTGGAAAAATAACTTGGAATGCTCGGTGTCAATAATACCGATAAACAAAATATAATGGAC
TATAAATTTAAGGAAGACTGTATTCTTCAGCCCTCTCATGAATAAAACTTAAAACTGAAGTTTTAAAACAAATTCTCGTTAACTTCTCCAAACTAAGAGATGGAACAGAGCTTACGAAATCTATTTTCTAGGTTAGAGCTCCTCTCAGTGGCTTTATTTAGAATTTCACATGGCATATACGTAGAATACTCTTAAATTTATGGTCCCACAAAAGTTTACAGAAATAAAGTAGGAAAAAGGCTCACTTCAATACTCTGAGAGATATTGAGGGACAAC
TGGAAGCCCCAGGGATCCACGTTTCTCCTCTCACTACCTTCCTCCTTGAAGAAGTGTATGGCTTCCTTTCCTGTCAATCGGTTTCCCTCAGCATTTACAAGTCGCCTCAGTCCAGTCTCCTTCCAGAGGCGCTGCCACACTGCCCTCAGGTGGTGACGGCCGGGAACACACCCTCGAGTCCATTCCCTCCTCTCACAGTCCTCATCCTGCCTCATCCTGTACCCCTCTTCCTTGTAGCCTGGCCTCCCCTGTTCTGCCTCTCCCCTCACTCCACCACCAGTTACCTAAATGCAGTTT
CTTGGCTAGTGGACGCATCACCCCCCTCTCTCCCTCTGTCGTCCCACCGCGTTCTGTCTCTGCATCTCAGTGTTCAAATCTCCTCTCCTTATAAAGACAGCAGTCACATTGGATGAGCGCCACCTAGTGGCCGAAGTTTAACTTGAGGACAACTGCAAAGACCCTCCTTCCAATAATGTCACATTGGCATGTAAAGAGGGGTTAGGACTTCAACATATTTTTTCGGAGAAGACATACAATTCAACCCAAAACACTGACCAAAACTTCACTTTCCCTGGGCGACCCCA
AAAAATCCCAAATCCAAGACACACTTTGTCGCAAGCATTTTAGATACGGGATACTCAACCTATATTGCTAATTCCCCCCAGATGAGGTTAGATTTTGCTGGTCTTGTGGCAGAAACTCGGCTTGGTGTAATTCTCAATGGCAGCAGCAGAGGGCAGCAGCAGTAGACGGTTGGGATACTCCTCACACCGAGTTAAGGGAAACTTCATTCCTTTATGAGGTTTGGGATTCTGCCTCCACCCACTGACGGTAGATGTTTCCAGATGCTGGGGAAGAGACGACTGG
GATAGTATGTGACAAATTAATATCTTTATAATTTGGCTTGTAAGATACAATTCCCAAAAGTGAGGCTCTTACCACACACAAAAATATGGAGACGGGAGGGAGGAACCCGACTTAATTTAGGTACACTGCCACCAGGTGGAGGCAGAGTGCCACGGACTGTGAAGTCCAAAACAATAGGTGGAGGATTTGTTAAAATTACAGACTGTAGCTCTGGGTTCAAACCCTACAGACTTGTAATCACAAACGTTTCCATTTTTTATGTATTAGAAACATTTACTGGAAAAT
TTCAGGTGTGTTATAGCAATAGAATCACACCCTTAATCTCTGAGGAGGCTGCATGGTTTAGTAAACAGTATATTGACCTGGTCATGAGGAGACCTGAACTCTGCTTTCAACTAGCTAAGAATTTGTGTGTTTCGTATTTTATCCACCAGATGGCCTCATACACTTGTGATTCTATGAGAGGTTTATGTCATTATTGAAAGAAGTTCAAGTCTGAGGATTTGGTACTATTCAGATATGGGAGTCATTTCCGTATGGAGATCTCTTAGGTAGATTAGTCATCATTGTACTCATACTGATATCTGTATACACTGGGTACAAGAAA
CTTTGGGAGTCTTATAAGAGTTATTTTCTGAAAGTTAAAAACGTAGGACCTTATTTCGGCAGAGGTTAACTAAACCAGGCTTCAAAGAGGATTCTGAGGGCGACAGCCACTATAATGTCCATTCCTACTTTCCTTCACTAGGTGGCAGCACGTCACAACACATTTTTCAGAACAGTCTGGGGAAAATGCAGTTGAGCTAAAGTGAGGTTGGGGAGTCTCTGCGGGCTATGGGAGGAGGATACACATTAGGGCAGGTCAGTGCATGGAAAAGCTGGCGAC
ATTAAGCAATTAGTTCTAGTTTTATGAATTCCTGAATAAATCTGGAATTTTCGGGCACAACAGTTATGCATCTTTATTTTACATTCATGTGCTGCATATTATTTCCTCCCTCTTCTAAGCAGGAACACAGCTACTTTGGGTACACAGCACCATCTACTGGGTAGTACAGGGAATTATTTGCTTGCCATTATTTTCACCACTTTTTGGTTTTTCCATTTCTTGTCTAGTACAATCCTTTAACTTCCACTAGCATTTTCCTTTGCCTTTCGTCTTAGTAACTTGGTGGTTAATTCTATCTTTGAACAATTT
GCTGCTGCAGGAGGCTGCGGCGTGGGGCGAGGTTCTCGCTACGGCTTCGTTCCCGTCCTCCCGCGGCCGCTCTCCCCCGGAAGCCCTCGGAGGCAGCACGATGGACGTGGCCACACTGCCCTCCAGTGGCCAGCTCGCCGAACAACACGTCTGGGCCCCTTTTGGGGGTCTGGGTGACGTGTCCACCCTCTCTCTGCCCTTTGCTACATTTGAAGGTGGGGTTTGCTCATCCATGGTTCCTCTTACAGGTCACCAAAGCTGCCACAGTGCACACT
TAGTCCAGTCTTCATTTTACATACACACACATATTTTACACACACACACATTTTACACACACACACACACACACACACATATGTTTTTCTAGTCTCTGGCATGTGTAGCCTCTCCTGGTCATAGACCAGTCTCTTTGTAAGTTATTGTGGCAGTTCACACAGTAGCCACCAGGGGTCTCTGTTTCCATTACAAACTTTGTTCTGTCTGGGCCAGAGAACCTAGCCTTTGAAATCTCTCCATCATATGAAACATAACGGGATGGGACAATCCCGTAACCTGTTTGGGGTTGGGGGCTTTCTCTCTGT
ATATTCTAGTAAAAATAGATTAAGAAACATTCTAGTTTGGATAAGAATTCTACAAACACCGATATTGGGTACTTTGTCCTCTGTCATTCCATTTGTTAACATTCCAACAGACAGAAGAAGCAGACAGATACATTATTCTTTTTGCGCCACCTAGCGAAACTCGGGTGCTGTATATTTACCACACTATACCCAACTTGCAATGTGTGTTACACTTAGCTCCTGCTCATTACACCTGTAAGAAATTCACAAAAGAAAAAAAGAAAGCTCTAACCCCACTAACATTGACTTTTCATCATATTTTGGTA
TGCAGGGATTACAGGCTTGAACCACTGCGTCCAGCTGAGACCTTCTTTCCAGGGCTACCTGTGTGACCTGTCCCTATCTCCAGGCCACCACATTAATCTGTGATTCTTGTGCCCTTCTAGACTCAAGGGGGCAGCATTCACATTGTGATCTCTATGAATGGTGCTTCTGGAGTTGTGCCGTGCACAGCCTGCACAGCTGCATCCAGTAACCCTGACGTGTTCTGGGCGTGTCTCCTTAATCTTCCTTTCTCTGTGCTTCAGCTGCTCACCCAGAGGTCAGAGCTC
CCCTGGGCACTGCGGCAGTTACCCCAAATCCCACAGAAAGTCATAAATCTCACCATTGTACACCTGGAGTGCCAAGCTGGGGCAACTGCCAAGCCACTGCAGGAGTTGGTCACCAGATCCCACAGCACAGCGGCCACCTGGGGGCACCGTGGGGCTTGCAGTGCTCTGCAGCTCCAGGAGCAGGAGTGGGATGTTAGAGTTAAGTTATGAGGCATCGCTATGTAATGCCTCAACCCAAACAACAGACCCAGGGAAGCAGTGGTACAGACCACAGA
TTATGTATTAGAATTGTGGTGAAGTCAACAAAAATAAAAGCATTCATACCACTGTTCTGTTTCCAAGTGTCACTGTTCCACCCTGGCCTATACAATGTCAGTAAACATTCTAACTACTATAGTCACATTCCTTAGTCTATGTCCCCCTCTTTTGGCCAATGTGAGAATAGATCAATGTGGCTCAATTTCATCTAATCACAGGAGTAATTCTATGTTCAAGTTCTTCAAGGATATATGTTGGTTGCATGCCTTGTCTTAAGCACTCACAGAGGGATCAGAGAGTTATTTACCCTCTCAGT
AAATGCCAAAAAAAAGGCATTCCGTGAGTACACAGATGGTGGTGCTGGCAGAAGGATGAAGGGCAGGGAAGGCAAATCCACATCTAGAATATGTGTCTATTCCAGTGAGCATGAACCTGGGCCCCACCTATGAGGAAGAGGCCAATGTAATCAAGCTGCCACCAGGTGGCAGGCTGGTCCCTGGGGAATGTGGCCACATGGGGCCCAGTGACTTTGTTTTGTACAAAAAGGGCCTTGAAGCAGACAATGCCTAACTCATGGAAATGTGTCACCATCAGTGGGGGCTTCTGGCCCAGTGGCCAC
GACCAGCCATCCGGGAAAGGCAGCAGGTTCTGCAGCCAGTCGCCAAGGCACAAGCTGCTGTTGAACAAGCACTCCACACCTCAGGCATAAGCCAGGGTAGTGGCTTTGGCCCAGAGTCCCACTTGGGATAGCCAAGCACGAGGCGCGGGTGCCCTCTAGTGGTGCCAGTCAGCCCTGGTGGAGGATGTGCGGACCACATCTGCCCACCCTAGACCTGGCTCGTGCCCTGCACCTCCCCCCAGTGCAGCCATCTCTGTTTCAGATCTGTGCCTTCCTCTACCTCTCCTGTGCCGTCTGCCAGCCCA
GTAGGATGCCAAAAGGTTTGAATTTAGTAACTGATCTAATACTGGGCTTGATTTTTTCTATCACAGAACTGTAACTCCCAAGAACAGGGTATTTTCCGCAGTAATGTGAAAAACCTGGTTAATGGTTTCATGGTGTTAATATGCCACCTAGTGGATCAACTTGCACATTCTAACTTGGGGTTTTCAGAGTTGGAAGTGTTCATTTTCCTTTATCAGAATGGCTTGCTCACTAGGAACACCAGCTGAGGTCCAATTACGATAAATCCACTAGTTCCTGATGTTGATATTGCTGATTTTTTTTATG
GTCTGATTCTCTCATAACTATATTTTTTTCTCTGCTGTTAAAATTTGAACTCATTCTCTTCAGAAATAAAGAAAGTAACAAAATAGAAACTAAGCAGTCCCATTTTTATTTTGCCATTTATGAGGGCCTATGCCACCTAGCGGTGATTTAGTATGTATTTAACAACCAGTTCACTGAGAAAAACTGCTGTATTTTTAGTTTGCTTAATTTAGTGGTGTTGAATATTTCCTCTATGACCAATTTTGGCTTACGAATATGATTTCTTTGAATGCAAAGTTGGGAGGAGATGAGCACTGTGTGCTCCTATGAGGAGTTCCATCTGGCTCAAACATAAACACTAT
ATTATGAAGTAAGGAGGTTATGCTAAATGTCCTCTAAGCGTTCTCCCAGCTCTCAAAATCAGTTTTTCTATGAAAATTTTAGTTATTCTCATGGAAGCCCTGACTTAGGTTTTTAGTTTAAAAGATAGGCTCCAGCAGGGGTCACTATAGCCACATCGAGCTTTGAGTCCAATGCTCTTTCATGTTGTAGTTGATTGTGTGCAAATCACAGTTACCCTTTGTCTTGATTTTTCCATCTGAGACATAGACTCTCTTTGTACCTAAATGTAATCCAAATCGATCTTCAAATGTA
AGAAACAGACCCTGAGTCTAGGATTGAGATGCAAATCAATTATGTGCAATTGTGATTGCAAGAAGTACCTACAGGGAAGTAAGGTGCTGAGACCAGAAAGGGAAGGAGACCAACAGTGTGTTAATGACAGGCTACACCAGGGGGAGACAAGGCTCAATTCCATTGGGAACCTTTAGGGGGCAGTGTAGAACACACTTCAGAATTGTCCCTCGGAAGTGGTGAGAAGCTGGGGTATTTATTTATTAACTCTCATTCCTCCTTAGCCGAAGCCTGCTTCTTGAGGTATGAACTCACCAGCATTTCAGCCCTGTTTGGT
GAGTTAATGACTCAAAGAAAGTCTTAGCGGTGGTGCTGACAGGGCTTCTAGTATCCAGTGCAGCGGTGTCACCCACAGAATATGTCCAGCAGTGGCAACAGAGGCGTCCGAATCAGACTGTTCCACTAGAGGGCGCTCGAAAGAAGTTCTGGTAGCCCAGTTTAATATGGATGCCTCCTACCACGTTCCCAGTCAGGTTCTCCAAGAGTCCCATATTTCTTTGAGCTGCCTGATATCTTACCAATAAGCTTCTTTTC
CGTATGGCAAGGGTCACAGAGAGTGACTGGACCTGGTTTGGAGGACTAGTTAAGAGACCTTTTGGAGGTCTCTGCAGCTCCCGGCCCCTTATTGGAGTCCAAGCCCAGAGCCAATTCCCCCAGTGGCCATAAGGTGGCAGCCTCACCCTCTGCCTGGCTGGACTGAGAAGAGGCTCCCATTCAGAGCTCTGGCACACAGGAGTCCTCTCCTTTATCGGAAAACTGCAGCGCTGAGAGAACGCGAACACTACATCAGGCTGGGCCCTGGGTGGCGATCTGGAC
CACAGTCATATTCAGGTTCCCCAGCTTCCTCTGGAAGGAAAGTGGCTGTGTTTAGGTGAGAACAAGTGTTTAACTCAATTGTGGAAATCTCTAACAACAGAGTCTGTTAAGGAGCTGGCTGGCTGTTAGCCAAAGGCTCCCCCTAGAGGACAGCAATCCTGCCACATTATGTGGGGTGTAAATCATTTCCCAGGGTTAATTTGGTGGCTTCTGGGACCAGTAGGGCCACTGTGGCAATGGCTTGGAGGCATGTATAAATAATAGGTCCCCCCAACTGC
GGAGAAACTTCTGGGAGTAGAATTCAAATTATCCAGACAAGGATATTAGAGAAAAAAGAAAGATAAGGTCTAGACAAAAGTCAAGGAACAGAACAGAGAAGGTGGAACTCAGATACTACAATGTCATATTGTTTAACACTTTGCAAAAGAAACAGAAGAGGGCGCCTTAGAGCTAAGACAATTTTATTAGGACGTTCACTTGGAAAGATAAATAAGAATATCTGAGAAAGCCCTAAGAAAGACGGACAATGAGGAAGCCTGTACCATAAGAAAATAATATTGACACAT
TGTTGTTGCCATCATACTCCTCTGAGAGTGTATGGAGGTCCACACCCAACTTTCTTGGTAAAACAGCATCCTATTTTTATCTGTTGGATTTTCAATTCTAAGATTCAAATCCAAGCATCTTCTTGCTTGTAGGCAAAGTGACCACTAGAGGGAAGCAACTGCCAGGCAGAGCAATTTCTTCACGCCATGGGTAATTTGATCCCTGTGTGTCATACTCCAAGGGTTTGGACAGAATACCTAGTTCTAACAGGAAGTTAGTAGTCACGGAGCCTGGCTACTGCCAAGCTCTTTCACTGACTTT
AAAGCGATTCCAGCCTGGGAGTGACAGGCCTTTCCCACCCAGCAGCGGCTGGTGTCCGCCAGGCCTGCGAAGAAGCCTGGAAAGATCTGAAGACAGAACCAGGCTGCAAAAGCGGGCTTTGCTCATCTGTTGTCCTCGGAGCCGCCTGGTGGCCCAGATAGGATACTGCGCCTCCGAGCTGCCCGGCCTCCAACCCAGCGGCGTTCCTGCTAACTAGCCATGCTTTTCTTCCAGGCATTTCTCTCATGTAAGGTTAACACCCCAAGTCTAAAAGGGCTTGT
ATTTTTGCCTCCTAGTATTCTTTGTAATTGCCAGTCCACACTTCTCATCTCCTTTCCTCTTTTTCTTATTAGGCGAGAGGCATCTTAACTCAGCTATCTTTGTGAGGGTATTAGAAAAACTGCCTACAATTCTATATAGCTACCAGCAGGGGACGCCAAAGGATCGTGGATAAGCCCGTGCGGAGCCTTAGAAGCAAGGCGAAAAATCCTTAGGAGGCTGAATTAGGAGAGCTGGGACTTTGACAACAGCGAGAGACATGTGCCCAAGCTGGCCTGGTACACAATGGATGGAGCTTATT
TTTCCAGATTAACAGGCAAAAGTCTTCATTAGAGTTATAGTTACAACATGAAAATTACAGGACAAACTTAACTGTGTTACAAAAATGCCAAACGCAGATGGAAGTGTGCAATTCTTGTCTGTCTGAACTTTCCCTCATTCACCACGAGAGGGAGCGCCACACCACAGGGACAGCTCCCTTCACTGCCTGCATAGCTGTCTTAATGGTCTGCTATGTCGTGAACATTTTGCAACGTATGCACAGAGGTCAGCAAAATCATGGAAGAACAGGGCCTTGCTGATTGGT
GAAGGGGTAAAAAAGACGGTGCAGGCGCCGCACCTGCTGAGCTGCAAAGTCACCTCTGGATTTCTCTCCAAAGCAAAAGCAGGAGGCTCCAGACAGCAGGAGATGGAAACGGGGCGTTGGGCAAGGACGGTGCCGTCGTGTGGTCACTAGGTGGCGATGCGGCTCCGTGCTACCCGCCCCAGATCGCCCCGAGCCTCTGGGGTTAAAAACCAAGTCTGCAGAGCGTGGAAAAAAAACCTTTTTTCCACGAGATAACCACATCCACATTCTTCCGCCCCGGAGG
TAAGAGGGATTTCGTATTAGTAGTTTTAAAAACCCTGTTTTTTCTTAGTTCAAAATAATCTAGAAGCAGATGTTAAGGATTTAAAATATACAGGCTTGTTAGGGAGCCCTCTTCCATAGCATTATTTGCCAGTGTCTTCACTGCCACCTAGTGGCAGGTGAAAATGAGATTGACTGGGTATCTAGCACTCTGCGTTTATGTAGATAGCGCCTGCCTTTCGTGTAGATAGCGCCCGACATCTCCATATTCATCGGTTAGGAATATAGACTAATTTCAAGCAAAGATGT
AAACATATATAAATAAGGTAAACATTATTTCTCTTTCCAATTGCTCCTTTAGTAATTATGTCTCCCCCCCTCCCCCCGCCCCCCAGCTTTTCTCATTCCTATGGCTCACACTCTCCCTCTACTGGTAGCTCCTGCAACCACAGATTACTTCCTTCCTTGTTTTAACATGTCCTTGTTTTTAATTGAAGTGATGAACAGAAAGACTTTACCTTTGTCCCTGTGTTGTTTGTCATCTAGACTTTTCATTCAAAGACCAGTTTTCAAAGTAAAGTGCTAA
AGCTAAAGGGCCTGTTCTTTCACATCACCTGGTGACTTAACTCTTTACAGGACTCTGGGTTTGGGGCTTTGGTCTTCTACCACAATCTTGTGTGTTTTTTCATTGTTAAGGGAAGGAAAACACAGTATTGATGGAATCCGCTTTAGAAGTTTCGGCCTGTAGGTGGCAGCATTGTAAGGTTTTGGAAGTCGTGAGCTCCCAGGTCTCTGCTTGCCTTTCCCCCAAGCCTCATCCACCCGTGCCACATCAGGGGAGCTAACATCACTATACGCTCATGTCAGGTAAAACTAAAATG
CTGCCAAATGGAATGAATTGCTGCTTCTAGGGAGAAGTGCTGCTGGAGTGACACAGGAATGCGAAATAGAACAAGACCCAAGTTCCCGCTTCCTCCTCCAGTGCTCCGTTCTCTCTCACATGCGCCCCCTGCTGGCAGATCCTAACAAGGAACTTGATGGCAAAGTACAAACATGGTTCCTGGAGTCCCACCCCAGGTACATGAGTCAGGTATAGAAGGGTTAGTTTGAAGCTGACAGTACCGTAATAACGGGCACAGCTTATTAATTTGAAAACTATTAG
ATCTAAATTGGGAGAGTGGGCGGGGCGGGGGGAAGAAGGAGAGAGTGTTCGCCCCTGCAGGGAAGGTTAGACGCGGGGAAGGACTCCCTCTCAGAACCTTAATTGGATCCCTGGCTCTTGAGTCCCCCTGCTGGCCACTGAAGAAACTGCAGTTAAACGGGCTACCTCCCCCAATCCCACTAGGTTTCAACAAGTGTTACTGAACCCCTCCTCCCCACCAGCGCCCAGGACTTGGTGGGGTCTGCACAGTGCCTGCCTACCCTTTGCCCTGGG
TACTGACCTCCCCACCTTTCTCCTGGCACAGCCAGTTTAGCTGCGGGACCCTCTCCTCTGCAGACAGGTCCCAGCAGGGCTCAGAGGCAGGAAGAAGCCGCTATGCCGCTTCTATGAACCAACACTAGAGGTCGCCCTTCTCCAGCATCGGACAAGAGTCCACCAAAGGGAGAGCTCCAGCTTCTGCTTAAAATGCCCTGATCACAGATGACAACTCCGGGGGGACCTCGCCCCACGTGGGAAGGCACTGCTCTAAGGCAGAGGAGGA
ATGGCTTTGCCCTGAGGAGCTTAGACTAAGAAGGAAGATGCAGCCTTACCCCTAGAGGCTTGGTCTTTGGGGGTGCTGGGAGCCCCAGGCTGAAGGGGTTGGAATTTGGAGCCTGAGACGGTCCCATGGGAAGACCTCGCCATCTAGTGGGAAAATCGGGAACTGCTGCCTGGTGCACCTGGCTCAGTGTCTCCCCTAACTCTTCCAGACCATCGGCAATTCCGGTTCTGCAAACGGCATCCACCAGCAGGACAAAGCTCAGAAACAAGAGGTGAGGGGCGCCTCGGGCCTCCCAGGT
TTCTTTGATATTCAGCCTTTTAGAAAGCAATTCCTTAAATTACTCTGTTTAAATCTTTGAACTACTTAACTTTCTTTGATAGCACGCTAACATTGCACTAAAACCTGTGCAATGTTATGAAAACTTTAATTTCTGTAGTCAGTGCTTCCACATGAACAGCAGGGGGCAGTAGGATATCACGAATTGAAAAAATTGTCCTGGGCTCTGAGAAACACTGTTGAATTACTGCAGTGGGTCTGTGTACTCGTGATGATCTCAGCTCTCGGATGAAGTCTTTTGTTTTGTGTCCTATTTTACAATGCACCGTTCAGT
TTGCATTGAAGTATTTATTTTTTATTCCACTTTTCTTTATCTAGCTTGTTCTGGTTTTTACTAGATATATTTGCTTAAGTTTTACTGTTTGCTTTAGGTTTACTGATAGGTTGCTGTCTCCTTTTTGGCTCTAGGTGGCACCCTAACCCCAGGTTTGTCTCAGCTCTAGTAAATTGTCAGAGCACTACCAGTTCCAAATGTGGAAGATCCTAAAGGGATTATCCCAGCAGAGTGGGAAGTCTGGCTGGATT
CTCCCTTCAAGATCAGAAACTGAAACTGTAAGATAAAGGTAATAAAGTCCCTTCTGAAGGAAGGCCAAATAATTTGAACCAGACAACATTTCAATATTAAAGCTCCAAGTCAAAAGACAGAGATGAGTGTCTGCGTATTTAAATCAGCAATGCCCGCTGCATCTTATAATCCTCCTAGTGGCCAAATGGGGAACTGACCAGATGGTACCCAATGGGACTTCACACCTGAGTGATCAAGAGAAAAATAAGCAATTACAGTCCCCTCCCACACAACGAAACGAAAATAATAACAAAAACACCCACAAAAACAGGCCTGTGGGGTCATGGGCTG
CCGCCATGCCCCAGGACTCCTGCACCCGCGGCTGCACGTTCCCGTTTCCGCCAGCCACCGGAACTGCGGCCCAGCAAAAAGGGAAGTAGGGGAGAGCACGGCACTGTTCAGCCAACACTAAGAGACAGGTACAGCGCACCCTTGTGCCCGGAGGAAGGATCGAAGCCGTAGAGGCTCCATGGCTCCGAAGGAAAAATTAAAATGGCACCTAACCTGGCAATCTCTGTGAGTCCCAATGGCAGTGTCTCTGCACCTGCTGGGCACATTTGAAAAAATATGAATAGAATTAATT
CTGGGTTCTCAGTGCTCTTTTTGGGAAATCGGCGGGCTGCCCTAGGTCTTTGCGAGCTGCCTTCCCTGAGGGCTGGAGTTGAGTTCACAGCTGTGCAGCGTCTGTGGAGCTCTGCGGGCGCCACCTGGTGGTCAAAACTGGCAGTGCCGTTAGCGGGCTCAGCGGGACGTGAGAACCCAGGCAGCTTGCTAGATGGGCTTCTATTTACATTAGAGAACAATCTCTCCAGGGGACAGGGTGCCCTAACCAGGGTAAGAGAGCTCTTTTGTTAGAATAAATTGAGGATGAGC
ACCCACAATTTGGCCATAGAAACCTGAATATCAGGCTCCCCTTCCCTTCTTGGTGCCACAGCCTGGCCCAGCCACACCGATGCAAGAACAAAGGCAGTCTCCAGTCTGAAGGTCCAAGCCCCACAGCAGGGAGTTCCTGCCCCCTGGTGGCCAGAGAAGGAACGGGTAGCCTAGTGTGGACCCCAGTGGCAGCCTGGTAGCCACTGGGCTTGATTTGGGGAAGTCACTAGAGCTGGGTCAACCTCTGCTCACTGCCCTATCCTGATGGCTGGGCCAAGAGCAAGTCTCTGCCACCC
ATTATCTATTTTCTTTCAAAATAATATTTTAGATATTTCCTGTCCTTAAGATGTTGCCATTGAACAAATAACAGTTTGAATTCTGATTCCCTAAAACATATGTGAAACTAAATGAGCAAGGCTAGTGCTGACATCTACTGTTAGAATTTGGGTGTGAATGACTTTACCATGCACAGCCCTTTCCTAAGGAGTTGGGAGTTGTGCAGCAATAGTTGTCGATATGGGGTGACTGACTAGGAGATCATTGCCCAAAGCTCTATTATCTTG
TTTTTTCAATAGCTCTGAGTTATAGTTGAACATGGAGGCTAAATTATTTTGATCTTGACATCATTAAAAGGTGTTCCTCACTACCTCAGTGAATTACATTAGTCTGTGACAGTGAATTTTTTTAGAGAAATACCATCCCCTTGTGGTATAATGTGGTACACCATTGGATGAGGATAATTTAAGAAATAAAACGTTTGTAAATTCTCAATTCTCTGTAAGTATAGCAAATCCCTCTTAATAAGAACATTAAATAATGTATACTGTGTGCAGTACTTTTTTCA
GGGATGGCAAGGTTGCCGAGGGCGCACACATTTTAGCCACATGGTAGGAACTATCACCAGTTGTCTTCACACATGCTCTGCTGACCAAGGGTGCAGCCTCCGGAACCAGCAGAAGCCCTCTTCCTCCTGCAATGTCACTCTATCGCCCTCTACCGATAAATTTTAACAATGTAGTCACTGTTCCGGAGAAATGCTTAAAGGAATCCCATTCATTAGCACAGAGCAAATATTGAAGAATGAATTTAAAGCTGAGAGGCAAGAAATTGATAAATATAACAGAATCTAGGAAATCAT
ACAGAGCCTGAGGTCGGGATGAGAGAATGTCAAATTTTTGCTGATGGATCACTAAAGGCATTTTTGAGTGGAGCCACTACAATTTACTCCTTGATTCTGGACTCGTGGATCCTGACTGTGGGAGAAACAGCACCATCTATTGGGCACTGATGCACAGCACATGCCCCATCCTGGAAGACATTGCCCAACCCTACACATACTTGCCACTTGCCTGGTGCAGTAATGGAGTCTCCATGCAGTCATTAAACCATTCATATAAGCCACATGTCTCAGAATGTTGGGGACAAGAGTAAG
ACATTTTTTAACCCAAACTAAGTAACTAATAGTCAGTTTTAAAAGCTTAGTTATTTGGATTATTTCATTACTCAAAAACTGGCTCACTGACGATTCAGGACTTTTTGCTCTTACCACTTACATTTTAGTCATTACCCCACATGTCCACTAGATGGTGTGTAAGGACAGAAAAAAATAAATTAAAAAATCAAAGAACTTAGAGGGAGATGACCACAGTGTTTAAGTGAAGAGCTGAGAATTTTCTTTGGATTTTATCCCTAGTAATTCCAGTTACTCT
TTTGTGAGCAGAAGGAATCATTCTTGAATTCAAAATAATAATGAAGACTTATAAGGATCTCAAATCCATGATAAAACAAATGATTTGACAATAGCAAGTGAGTAGGACTACCAAACCCTTAACTGCCCCCTTATGGTGAAGCGATGTCTCCATTTAATGAATGTGTTCCATTAAATGTTTAAATTTCCCCTTTTCTTTTCTCCTCTCCGCTGTTTAGTTTTTTTTCAATGTTCAGCATAACTAAAAAGTCTTAAGTAGGGAATTGCACATAATTATAGG
CTTTGAAGAATTATTATGCTCATAAAGTGCAGAGAAAATGGTATAGCCCTGCCTACTTCTCAGTTTTCTGAGGCTCAGGAATCAGCACGTTGTTTTCCTGATTTCGCTCTAGGCTTTCTTCACTCCCGTAATGAGCAGTAGGGGTCACTGTGTAGCCACAGAACGCCTCCACGAGGCTCCAGAAATCTAACTCCACCTACCTCTGGGCTGGACCAGAACACTTGGATGAAACGGCCACGTCACCACATCTTCACAAAGTCAGGGGACACATTTAGCAGGATCTTTTCTGATTGAAATGATCAA
AGGGAAAAAATGTTGGAAGGAGATTTGCCTGAACCTGGAAACTCTTATTATGAACCTAGACCTATACACACCCTACCTCAGCTGCTCGGGAGGCACTTGGAGGAAGGATGTCCCAAGCCGGCAAGAACCCTGTGGTCTGGCGGGTGTCCAGCGGGTGGAGCCAGAGAGCTCCCAGCCATGGGCCACCTAGCTGAAGGCTGATAAGTACTATCTGCACATCCAAGCAGGCAGGAGACCCAGATAAAAGACCTATGACATCTGCATGGCTGGCTGTGGGATTACATAT
AAAGGAGGCATTAAAAAGACAGAGAAATACAGAGGAGGCAGAGTCATATACAGTTTGCCGAGGACCCACATCTCTACAGAAGTCAAACTGTTTGCACACAATTCCATGCCCAGAGCATCTAATAAGAGACGATACCCCCACCTGGTGGCTGGGACGGAAACGGCACCTCCCTACAATACAGAACACCCAAAGGACCGTCGCCAAAGCCCTAGGAGTCTTTTGAGCCCAATAATTCAAAAGATAGAAACGTTCATTCATCTAAGTGATGTAGATGTTTTGGTTGGTTTATTAGATGTGTAAGTTTATAAAAACTGATGGGGAAAAA
GCAGCCAGCGGGGCCTGCAGACCCCTGGGTTAGAGCCAAGCCCCAGAGGCACCTTGGTTTCTGAGAAGCCAGAGGAGGGAGTTCCTGGGACCTGGGGGATGACCATGGACCTCTGCTGCCACCTCGTGGCAGGGCTGACGTATCTGAGCCACGTCCTTTTCTCCCGGTTTAGAAATATCCTGGTGGGAGGCGCTTTTTCATCCTTGCAGCAGACAGGCAGCTCTGTTGGCCACACGATCTGGGCTGTGTGC
GCCCGGAAGGGCCAGGTGCCCGGCACCCAGAAACAGGAGTCCCCTTCATCCAGTGGGAAGTGGAGTCTCAGTCTAGTCCTCCCAGTCCCCACAGGGGGAGCCACAGGTTCCAGCTTGTTTGTTGCCAGGTGCCACTGAGAGAGCGCCTGGGATCATTCATCGAATAATCCTGCCCGTCTCTCCGCACTTTTAAACAGCCATATAGTACCATCCTTTGTTTAAACAGAGAACGTCTTTATCCCACAAGGGTAGGTAGTCCAGGAAATACCGAGATATAGGAACAATAGGATTACGGAATCAAACCTTCTCAAACAGATTTTCCTTAGTAGTCTCTAGAGCATTCAAAATGCATATTCTATTTTATGTCTCTTTTCTTTCTAGTAGTCAGATTACTGAAGATTACTAAGCTATCCCTTTTATAAATGTGCTGCTTCGTCAGCTAAACGCAGACCAGTTTCCACCTCTAGCCACGGGAGGGCGCACAAATCAAGTGACGTTTGGTATAACATGTTTTAGGACCTCCTGGCTTGGGTTGAGGAAAAAAACAGGGGCATTGTGGTCCTCTCATGAATGTAGAGCAGCACTATCCAATGGAACTTTCTGCAATGATGGAAATTTCCAATATCT
GTGACTTATCTCAGCATAATGTCTTTGAGGCTATCCATATTGTAGTATGTGTTGGAATTTCCTTCTTTTTTAAGGTAAAATAATATGACCTTATATGTATAGACCATATTATGTCTTTCCTTTCATGTGACGGACACTTGGGCTGCTCCCCCTTGTGGCTGTTATGAACAGTGCTCCCATTTGCCACGTTCTTCTTAATGTTCAACAACTTTGTTAAAATTATTTAAATGCAATGATAGTCATCTCACCATGTAGTTCAACTTGTTTTTACAGCTGTGTGTGTGTGTGTGTGTGTTATAATGGGAAGAAGATGAAATAAATGGTTATAGTTAATTTGGGAACTTTGATCAAATCCCCTTTCTTTCCATAT
GGCTTGGTAGACAATGCTGTAGTACAGGGCTTCTCAATTTTGGTAGTATTGACATTTGGGGCCAGTAACTCTGTTGTGGGGGGCTGTCCTATATGTTGTTATGATATTCTCTGCAGCAACCCTGGCCTCTATCCACTAGGTGTCAGTAGCACCACCTCTCCCAATTGTAACAAATACAGACAAATGACCTCTGCAAGACAAAATTGCCCCTGTTTGAGAACCACTGGTCTAGTGTGATTTTAAAAGAAGTTTTTGATGATTTTTCTTGATTTACTCAGGTCTGTTCTGGCTG
ACTTTCTCTGCTCAAAAGAAGGAAAAAACAAAGTTCTGAAAAAGCAAACGTTATCTTTAACATCTTAGGAATGAAGGGGAAATTGGAGACAATTACTTGGACACTTAATAGGACCTCAAGAAATAGAATTGTCATTATATCATTAGAGGGCACTGTTGCACATTTTGTGATAGAGAACTGGTTTACTACTTCTGCTGTGTTCTTTTCAGGAAGCTCTTTTTATTTCCGTTTTGGTCTTGAACTGAGGCCATCATCATCTCGACAACACCTCAAGTCCAAAGTAAGCTGTCAATGGGCAAGATGCAGG
AAAAAACACACAAGTTCTGAAAAAGAGCATCTTTTTTACTGTACTTGCCCGGGTTCAGGGTCCAGATTACAATATTTTTTGAAAATATGGTCCTATTTCCAACTTGGTTTCTTTCTTATTCTGAAGTGTGATCCCATATATGGCCATTAGGGGGTGCAAGAATTGTAATACACATAAGGCCCTCCTAAAGAATGCCACTCAGATCTTTTCTGCTTAACGGGCAAAGTGGACCTTTTTCTTTTCAGAAAAATTTCGGAAAAAATGTTCAAACAACCCTACCTT
ATTTCTTTGTATTTTATTTTTGTGTACCTTTTGTTAAGATATCCCAAGGGAGTTGCATAACTTTCATAGGTATTTCTAAGTAATCCATGGGAAAAAAATTGTGTAGTTAATTGGCATTCAGTAAATTTTGCCCACAAGAGGGCAGTAGAGTGTAAGAAAAAAATATTTTTCATCGCTTTCCAAAGGAAATCTTAAGGCCTCAAAACTCTAACCATAAAATTATCATCTAGTATAAACTTTTAAAAAGCGTTACTTTATT
CTGACAGTTGTGTGGTTGAAATTGCCTCAGTCTATGAAATCTGGTCTGCAGGACAAAAATGCTAGAGTGATCACAAGGGAGGAAGGACCTGATTATTTTTATTAGCATGGTCCTCTTATCATTTCAGAGGAAGCTGAGTATGCACATTAGGGGGCAGTGTTTAAACAGCTATTATTCACTAGGAATTATTTTTGTGAAAAGGGCAGTGTTTCCTGTGTACCACTGGGTAGGAAGATTCTCTGAAGGACATATTTATATTTGTGAAGTGACCACTCTATATTTCTCTATACTTTTAGAAGTACAATGGT
GGCGCAGCTGCTCCGGGCGGGCGGCCAAGGTTCCCTCCCTCGAGCACTGGCATTCCTGAGGGAGGGGCCGAGCGCAGCTGCCCGCCTGGCCGGAGGCTCGCTTGCGCCCTCTGGTGTCCAAGTACGAGAGGCCACGTGGACTTGCGCACCAGCAGCCGGTCTGTTCTAGGCCACTGTCTGCAGCTCAGGTGGACCTGGGTGGAGCTAGGTCTACCCCCTACCTTTCTTGGGCTCCCTTTTCTTATCCGGGTTCACGAAC
TCACTGGACACTTCTCAATAAATATAAATATGACGTGAACTTCAGAAATTTTTCTAGATCCATACTGTTGTTACTCTCGTTTTTTCAGCAAAAATCCCACACCGATCCCTTTATCTTGTCATTTTTCATAGTCTACTTTTTCCCAATAGGTGGCGCTGTAATCCATGTAAAATGCTCCCGAGTTCCTCAGCGGACCAACCCTATGCCAGGCAAAACCGCGGGCTTAGGCTCAACTCTGCTGTAAACTGGTGCTATGGGACAGGTAAATCAGGCTGAAAAGCATGTGCGA
AAATCCCTTTGAAATTCAGTGTTTCCAAATCTTTGTGTTCTCCAAATTGAAGGAATGGTCAATAGTGGTTCTCATGAGGAGGGGGATTGTTCAGGGAAGATTTGGCAGTGTGGAGGTACTTTTGGTCACCACAACTAGGAATATACTACTGACATCTAGTGGTAGAAGCCAGGAATGCAGCAAAACATCCTACAATGAATACACAGGACAGTCCTCCCTCCCCTCCAGGAATTATCCAGCCCCCAATGTCAATAGTGCCAAAGGTGAGAGACCATTATATATGAATATGTAAATAAATAATAACAGAAAAATGGAGGAAACCTCCACTGATCCCATTAA
GGAATGTTTATGTGAACAAATATGGTTTTTCTCCCTGCTCCAGCCTCAGCCTTGGCCATGAGACAAGGTTTCCTCTTCACCATCTGTGGAAGGCTCATTTTTGTTCCATGGGCTCAGCTTGTCTGTGCCTGGGACAAAGAGCCGCAAGGTGGTGCTATTGTCTTAGGTTAATAAAAACGAGGCCAACTATACAGTCCTCCTTGGGTATCCACAGGGATTGGTTCCACAGTCTACCGCTGATACCAAAATCTGTGGATGCTCAAGTCCCTGATACAAAATGGTGTTGTA
ATCCTTTCTGGACTCTGAGGTCCCAAAGGTGATCTGGACCTCCCAAGCTGTCTATACCAGCCGCCTATGCCCACCTCCTCTGGATACCCATTCTCTCTTCTGTCATCCATGCTCCCCCTGCTGGCTCACCATGGGGCCAGGCACGGAAATTCCTCCGGTTGATTTCTCATCATAGCCATAAGACAGCTGGGGAGCAAAGTTCTAGAACAAACAAGAGAAGTCAGAGTGAGGACAGTGAATTGAAAGGCAGAA
AGAATCCAATGTCCTACGTGTTCCAAGAACACAGCTGTTGCTCAGAGGCTCAAGGCTTCGGCTACTCCTGTGTCAGCGCGCAACATAAACCCACCACAGAGAAAACCCAAGCACGAAGCACGACCGTGCTCTGCCATCTGGTGGCCAAAAGTGAAATGGCCCTGAAGGCGCAAAAGATTGAAAATAGATGTTTCCTAAACTGTAGTCATCAATAGCGAAACTTTCTCAAGTCGGCTACCAATAAGCAGTGGATGTTAGAATGCTGAAAAAAACAAATCCAATGTTGAAGA
CTCGGATGCAGCTGCAGGGTGGCGCTTATCCACATTGGTGCCACTGTGATCGCACGCTGCACACAGGCAGCAGAGACAGAGTGGACCCTGTGGAGTTCTGAGTCATTCTGGCGGGTCCCAGGAAGGAGAGAATCTTAGCACCCTCTTCTGGGCATTTCTTGGAGTTGCATCTTGGCTCACATAGAACCAGTTTTCCAAAAATGTGCAACTTCCTGAGAGGAGGCGGAAAACAAGGTGTGCTTTTGAAAATGCAGAGGTGGATTTCATTTTTAGGTAGATGAGCACGCTGCTCCTTCCTAGCTCTGTGACCTGGGCC
GGAGCAGTGGAGAGGCCAGGTGTCTTCTCTGCCCAGCGCTTTCTGTGACTTCTTTGAGTGGCTACAGGTTGAGGGTTGACTGTGCGGGCGATTGCAGCGTGGCCCTTTCACCTCTTTGCACACTGCCACATGCTGCCACAGGATGGCAGTGCAGGTCTGGCTCTGTTTCTCTGTTTGGTGCCCTCTATCGATCGTCGTGAGGCTTGGGATGGGCCTAGATTGTGAGCAGCATGGGTGCCAAGGCCAGGGCAGGAGCTGGCATGGGGCCTGTGTGGGCCATTGTGGTAGGAAGCCTGGCAGTCGACTGGCC
AGCCATGGTCACGCCACTGCACTCCAGCTTGGGTGACACAGAGAGACCCTGTCTCAAAATAAAACAAAGAAAAAAAAAGAAAGAAAGGAGAGAAGACAAGATTCTGGGTGAACAGGAACAGTAAGTTGGCTCAGGACTAGGGTAAGCCGGTAGGAGGCGCCATTTCTCCACAATCCAGCGGCAGCATGGCCCTCTGAAGCCACTTGAGGGCGTGTTACGTCCGAGTCAGAGCACACCAGTCAGAGGGTGGAGAAGGTATAGTAAGTGGAGACAGGCCAGAGAAAAGACCCTGGCTGGCATATTTTGTAGATCAGCTGCTCTGTCCCTAAGCTTTAAGGAAACCTAGCA
AACTTCAAAAAGTTCATGAAATAGCTGAAGGAGGAAGATTAATGAAGAGAGTCATAAAAGAATATTCTATGGACAACAGATAATGCTTTTTAATGAGTTTTTCCTAAATAGAAGTGTTTCCTATATAGAGGTATTTGCGCCCTCTACTGCCTTCAGCTGCTACTTCTCAGCAAATTATCCCCTGAATATAAAGTCTTAGATACTAGCACACAGATCTTTTGAGTTTTTTAAAAAGGAGATTCATCAGTATATATGGATGGAAGGAAAGGCAGAGAGAATGGCATTCCTA
CTTCAGATACCTGCATGCATAATAAATGTTACAAGTAAGGTTTTTTTCTTGTTACGATGGATGTTATGGAGTTATGGAAGAGTAATCAAATAATATTTGTCCTAGAAAGTTTGGCCAACTTTCATGGAAATAGTAAAATGTTAGGACTAAACTGTTTGTCCAGTAGATGGCACTCTTAGTTCTTGGACCCCAAAGTTCATAAACTGATGACTGTTCCTGTTCACTGGTTACAGATCATAACAGAATCCATGCCACTGATGTTTTACATGCTGTTTGGTATCTTACTACACAGCCTATTCCAGGCCTCTCAACTGTGATTAATGATCATGGTTCAACCAGTGATTCAGGTATGTACGAAGTGAATCT
ACAGAGTGGGAGGGAGAAGCGCTGACTTAATTTCACATCCTGGTTTCTTTATTTTTTCCTTTGCTTTCCGTGGCAGATGCTATAATGGTTGAAACTTCTTGGACTGGGAAGTATTTGCTTACGTGTGTAGACACTGCCATCTCGTGGTGGAGCCATATGTCATTCGTGATTATTTCTTGTATTACACTGCCATCTTGTGGCGGATTCGTATATGACATTGGTGATGAATTCTTGTATGGCACTGCCATCTGGTGGCGGATTCTTATATGACACCGCCAATAAATTCCTGAGTGACACTGCCATCTGGTGGTAGATTCTTATATGACATCGGTGGTGGATTCTTGCGTGACACTGCCGCCTAGCGGTAGCTTTTTATGATACTGCCATCTGGTGATGGTTTTATATGTTACATATATTACATTGTTTCAAGGACACATATGTATTATGTTGTTCTAAGGACACGTTTATTTGTATCCTTAGAAACTTGAAATAGTTGACCCTGCTGGGTGTCCCCAGAGGGCCGGGTTGGGTAGCCAGCTTCAGGC
CACTGGCTTTTCCAAACATATGCTTAAACGTCGTCTTCATTCTGTGATTTGATAGCCTAGTATTGGAAAACAAGAAACCTCACTTGTTTCATTGCCATAATAACCAATTGTCTTTTAGCTTTATGAGGAGGCATTGGCCACTAGGTGGAGAAAGATACCCAGTGACCCCCTAGGCAAAGACATGAACTGGATTTTTACCTCCCCGGATTCACTTAGTAACTCTCTAGACAGTAGGTTGAATTCAGTTGCGAACAAAAGAAATCTCTATGAATGGTAATGG
TTACTTAATCTCTAAGGTACTTTCTAGCGTGAAGAAAGTTTAAGCCTGCCCATTAAGCCAAGATTTCCAAAGCACCTTTAAACACTTGTGGCTACTATCACGTATTCTGTGACCAGCTCAACACTCTACTATACAGTCACCAGTGCCACCTGCTGGTCACAGCCATTTTAATGTTTCTGGGAAAAGATTCCCTAACAACAAAAATAGGAGCTGCGATAAGCAGCTGTGCATTTGATGTGCATATCTCAGTTAATTCTCTCAGTGGTCTTATCAGGTAAGTACTATGATTATCCCCATTTTCT
AACAGAGAACAGCAGGGAAAAAGGCGACTTTATCTCTAGCTGACGGGGCTCTTGAAATGCTGTTAATCAGGATTCTAGATACAAATTTCCACGTCCACTCAGAGGGGCGAGAATGTGCAATATATTGTGATGCTGCCACCTTGTGGCAAGAAAAAATGAAAACATTAAGAGGTGCTTTGTGTGCATATTTATCATTTTCAATTAAATTGCTCTAGTTTATGGTTCAGCTACGGCTGCACATTGAAATCATCTGGGAGTTTTAAAAATA
ACACATACACATCCTATTGAAATAGAAGTTGATAGCAGGTCTCTTTAATTTATGTTCTTATCTGTTCATAGCAGAAAATCCCTCCCCTATGAAATGTTTCAATTGGTTGAGGATGTTTAGTACACAATGCTCTATTGCCCTCTGCTGGCTGGAAAATGAGAAATAAAAACTTCTGTTCATTAACTAGATGGGACCTTAGAAAATTAAATATGGAAGATGACACAGCTCAAAATAATAAAACAATATATTAGAGTGGTAGAACATTAAAACATGAATTTTAA
TCAAAACTCTAATTAAGTTTGGTGCTTGGACAAAGAAAATCACCACCATGTGCTAAAGACACAGTGACTCGGTGCAGAACTGCAGCTCTGAGCGTCCTGAGGCACACACAAGTCCACAGTGGCCCACAGTGGCCACACGGGGGTGTTGCTTTTCCTTTGATTTCCTTTTGTCAGTAGGACGAGGACAAGGAGCTCTATCTTATGATGAAAGTCGTAGAAATAGTGTAAGACTGTTGGAAATTTCAGAAAGTTGCCAGGAAGTAGGAAAAGTCACTACCCCT
TACATATATCTCTCTCAAAGTCAACCCATCACCAGTCATTCCTTTCCATTCTCCCATATTCACTGTTCTCCTGAGAACAGGGGATAAAAGTAGGGGAGATAGTGCAGGGAAAAGCATTGTGTGACGCAGTTCTGCCTTGGGGCTGCTCTATGCTCCCCCCTGCTGACATAAGTATGGTACTATCAAGCACTGTTGACCCTGGACTTGACAGACTTCAACATAAGGAAGCAGAATAACTAACTCAAGAGAGTTCTACAAGGATAAAATGTGAGAGAATAAATAATAATAGGCTT
GAGAATTCAGAGAGAGAGGTGTATGCAGATTTTCACAGATATTTTGCAAGCACAGACTGAGCAGTCTGTTAATTAAAATAATAGCTGAAGAATTCTCACCGAAGGATCAGTGGCAAATTAGAGACACATGGTGGGGAAGCCGTGAGGCACAGCTGGTCTCTGCTGCCCCCTAGTGGGTACATCCTTTAATTTTTAAATTGACTTTCCTTTAGGAGATGATAACCACTGCAGACAGCTTCCGAAAAAGGTTCTAGTCAAATCACTTTCCCAAGCTGTGCTTTGGTTATATGGTGGAGAGAATGAACAATTCTA
AGTTTTCTCCAGTCCACTTGGAAGTTCAGCCGGTGGGAGAAGTTAGTGCTGTTAATTCCCACTAGGTGTTGCTGTAACAAAGGAAATGTGCAACAAGAGTAATAGCTTAAGGAGAAAGAAAGAAACTTAATGAATTGTGACAGAAAAGTATGCAGATTATTAGCGTAATAGATTACTGAATTATTGGAAGAAAGTGCTGTTAATTACCACTAGGTGGTGCTGTGACAAAGGCAATGTGCAGTAAGAGTAACAGCTTAGGGAGGAAGAAATAAACTTAATTGTGACAGAAAAATGAAGATTATTAGTGTATAGATTATTGAATTATCAAAGTGAACACCCCTGTGTAA
ATGTATAACAAACCTGCACGTTGTGTACATGTATCCTAGAAATTAAAGTATAATAATAATGATGAAAAATAAGAAGTACAAAGAAAAAAAAGAGGATAAGCCTGTATTTATCGTTTTTCCCACCAGATGGCGAACATGCGTCCTAAAAGCAAAAGATACACAATTCTCTGATTTTTCCACCTGAACTAGTTGCAGAGCTTGTTTAGTTGACATTTGAGATTGTAGAAAACAAGCCTTCACATGTATCGCTGCCTTTCATATTCAAATATGA
TTCCTTTCAGTTCACATCTCACACATAACAGCCAGAGTCTGTTTTGCTAATTTTAATCAGACAAAGGATGAGTTTCGCATAGATGAGTTTTCAATAAACAGGATGAATGAACATTCAGCTAGTTGTTTTGGCATATTTTCACCACTAGAGGGAGATAAAGGCGCCTCTCCATCCACTGTTCCCACCCTCTTTGCCCCAAGATAGGAGAGGTGACAGAGTTAAGTGCAGAGGATAATGGTCAGTGAGATCATGGAGGGAAATTAAGTTATATATTTGGAGAAAT
TGTCAGGTTTCCTGTTCTTTTTTAGAAGACGAAGAATGCTCTGTAGCTTTTACTTATTATATGTGATAGATGAAGGAAAACAGTTGAGTGCAACAAATGTATAAAAGCAGAATGGTAAATCTTTGAAAAGCTCTTTGGTGCCACCATGTGGATAAGATTTGGTAGTTTTGAAACTATGCTGGGACATTCTGTTCTTCAAACAATTCTACTTGCATACACAATTTTTGTTCCACTACCTTCCTAAAATCTAGTTCTCCCATTACCCTTGAAAAGATGAATTTTTATTATA
TTTATGTGCCCCATCAAGCCTGGTGTTATTTGAGCAGAAGGGTGGCTACTGGCTGACGGTTGTCAGATTAGGCTGATATCGGGCCATCCTGCTTGATAATCCCGCAGTAAAACTGCAGACCAGTGGAGCCTCAAACCCTGCCATTTTGCTGCCACCTACTGGGGAACAAAGGAACTAGTACACAACTGCCTAGAGGTTATAATCAAGTATTTTCTGGTCTCCCAGATCTAAAGGATGCAGCCCTCCCCTATGTAGACTGGTTGCTGTTCATGGATGGAAGCAGCTTAGTCACCAACAAAGGAGA
GGGAGAAACTAGTTGTTTGACTCTGTACAAGAACCAATCACCAGGTTTCCTTAAATGGCACACTTTCTTTGAAATCTGAAGCAAGAAATTACCTCTCCGGACACAACCAAGTTCATCTCGTGTCCTCTCAGGACATACAGCCGGGCTCCACTAGAGGGCAGCAGAAAGATGGAGATGCTCGAGAGAAAAGGAGACTTAAGTTAGTTCTCACCATCCGTGGAGGGTGTGAGGAACCCAATAAAAACCGTACTGGTATTAGTTCCTATTTGTTGACTGGTTACTCTAGGCCAGCCATCCCTCTGACTGATC
AATTCTTGCTTTCAAATATTGTCTTTGAATCATTGGGAGGAAAAATAAAGTAAGAACTCTAGACATTTTGCTTATAAGAATCTTTTTCACTATTACCTATTCAGTGATTTTTTTTTTTTTTGGAGTCCACTAGATGGTGCTAGCTTACTTGTTAGTTTTGAAGGGCAACACAATGCTTAGTGTAAAGCTGAAAGGGATCTTAGGTATCTCGCCAGTCTAGGCTGCTTAGTTTACAGATGAAAAAACACCCACATAGTTTTCATCTAACTCATGGCAGAGG
AGTTAGATTTTCAGTTCTCACCCTTCAATTTCTGAACGAGGTTCTGCTTTTTAACAAGATCCCCAGATGATTTCTGTGCACATAAAAGGTTGAAAAACTGATAGAAGTTAAGGAGCCTATATTATCATTGCAGTACCACATCTTGAACAATAGGTGGAGCTATTTCTTCAAATTTTGGCTACTTCTTAAGGGTGTTTAGAACAGCCGCTGTAAGTTGTTTTGCAATTCTTTTTTTCCCATTGACATGACATTTTGCTATTTAAAGGAAGAGAAAACACACGCCTGTAATCCCA
TCGCCTTCTGTATGATATGTGTATGTAGGGGAGGGGTGTTTTGGGGAGGGGAGTGGTCATTGGCACCTTTTTCCTGTGTTAAGAGTGGTCCTACACCAAGAAAATTAGATTATTTGTTTAGGTTCTCATCAGACCTCCAGATGTCGCTATTGACTAACAGTATTCGTCTGAAGAGCTATTTAGTCTGTTTAGAACTTGAGGACATACTTACATATTTTTATACACATTAGTTAGAAAAGTGAAACAGCACCTTAGAGTAAGGGCTTCGATATAGTCAGTGCTCTAAGCACAGAAAAAAGGGG
AGCTTCCGTCTGATATTTCTGCAAATTAGGAAAAACAGTGTGAATAAACAACAAGCTACTTTCTGTAGAGCGACATTTAAACGTAATGCAGGAATGGATGTGTGAAATTTTAATTTCCCCTTAGGTCACTTTTAATATTCTACCCATAGATGGCAGCAAGTGACCAGGCAGCTAAACCCCCAGGCCTTCTAGCCAGTCTTTATCAGGTGGATCTGTTGTAAAGCCACAAGAAAGGGAAAGCCATGGCTGAGAACAGATCCCATCTCTGGAGATTGTTTCATTCAGTCGTCTTAG
CAGGAGACCAGGGCCAGCTGAGCCTTCTTGTCTTTGAGTAAGGTCTGCTTCTTTCACTCCCCCTGGGCCCACCTCCCCTGGGGAGGTGTGACTTGATTCAATTTCCTGAGAATCTGGGGTGTAGTGAAAGGATGCCAGAAGGTGGCAGCAAAAGACCACCTCGTGGAAAAGACCTTCTGCTTTCTTCTCTTCACTCTCCTGGGCATCTGGCAGAAGTTGGCTTTGATTGCCAGGGTCCCCACCTCAATTCAAGATGAAGCCTAGTGTAGTAACACCATGCCTGGGGCCAAGAGAGACACACCAAGCACAAGGTAATCAAGAGGCAATAATTCAAGAAAGGGTGCTTCCAAAGGCAAGGGAAGGATAGGAAAAGATAT
AGTTCCTATGCTTCAAGGATTAGTTACTTGTACCTATCTTCACTTCATCTCTTGTTTTGGCCTTTCTAGGTTATGTTTCCTAAGAGGTCTTTTACAATTGTTTGTTGAATCCCTTTACTCCTAGATTGCTGCCTCATTTTCAGCACTAGATGGCGCCTTAAGCCCAGGGTTGTCTTGACTCTCACAAACGTTCATTATTCTAATTTCATTCTTCCACATGTCAGTATACAACTTTTCTAGCATCAGTTATTGAAGGGACTGTCTTTTCCTCATTTTGTATT
TTCTGGGAGAACCTTTTGTGGATTTTAAAAATCATTTATTTTTTGACGGGTCGGATTTTTCTGAGGCAACAGTTAGCAAGTGAGTCCTGTGATGTGAGAGGGGAGGCAGCTTTCCTTGATTCTCAGCTCGAGGGCTCCCTCCTCTGTTGTAGTGAGAGGCCTACTGTTTACTGAATGGCATCTCTGTGTAGCCAGACCTCCTCTGACTTTAGGATCCTAACCTCACTTGGGTGGGTTTCAACAAGCCCAGAGCTTCCCTGGTCCTTCCCCAGCCACT
TCCCTATTGGTGCTCTTTTCACTTCATTACCATATAAAAGCAGCTAAACAAAGGTTTCTCAGCTTCTCATGACAATGGCTACTTGGTCCTTTTATATGCCTCATCTCTGCTCATTCTCACTCTTGTCTAACCTAGGTTCTAGCAGCTGCACACAGATGCAGCTGTGACCTCGAGAGGGCAGCACTCGTTAAGATGACTCCAAAATACAATCTCTTATCTGAGACCCAAAAATAGAGTGAATATATCGTCCTGTCCTAACGAAAAAAAGAAAAATGCATTAGAAAGTGTCTCAACTGCTTCTGATGATGATATATATGCATTCACACCAGTGTAAATGTAAGAGGTTTTCCTTTTTTTTTTTTTTTTGACAAATTGTCAACAA
AGATTAATCTGGAGAGTTCTATGAGCAAGACAAAGAGAAAAGAAAGGAAAAGAAAAAAGATCTGGTTCTCTGAATCCATTTGAGAAGCAAATTACAATCAATGTCAGAATTTTCTGCTCACCTGGGTCTATGCTATTTCTAATGGGAGTGTGTCTCCCCCTGGAGGGCAAGTAGAGCATTTGCTCCTTCTTGCTTCTTGCCCAAAGTTGAATGATTCGTTCTTGGTTCATTCATTGAGTCTTTGATTATATCATTAATTGGTTGATTGATTAATTCACCCATTAATTCAACAAATACTTATTAAGTTCTGTCACTGTGCTGTTTGTTG
GGGGTGGGGCAGGGCGGCGGGGCAAGGCCGGGGCGGGAGCGGCGATCCGAGGCCGGGTCAGCAGCGCCCCCTCCTGGAACGCCGGGAGCGCCGCGCGCGCGGATGCCGCTCTCCTTCCAGCCTGGCGCGCCGCTGCCCCCTATCGGACAAACGCTTTGACCGTTGGCTAAAGCAAGTATCAGACGTCAGCCCCTCCAGGTGGCAAGCACGCCTGGCCAAGCCTCAGTTTCCACATCTCTCAAATGGGAGCGATGGCAACACTATCTACCCTTGCAC
ACATAAAAACTCTAGACAATTGGCAGGTATTTGTGTGTTCACCTGTGGGAGAGAGTTCACTTTTCAGGGAGCGGGAATAAAGGAAAACGATTGTCGAGTGCACGTGATTTAAATTAAGTCCTGGCCTCCATCAAAGTGGTGTTGGGAACCATCTGGTGGCCAGAAAGGTTTTAACACAGGCCAGGGCTCCCTGCTGTCCTCTCGTGGCAAGAGGTGGTATGACGCCCTAGGTAGGAATCCTTGCCCTGCGTTGTTCAGGATTACAGAAAAGATACAGATCAGGAAGGAAGGCAGTTAAAGTCAACGTTTACTTAATGCCCTAAAGCAGATGGGGCTCCGGGAGGAGCCAGGACAGCACCGA
ATATGATATGTGTATGCACAATATATTCAGAGATATATCTTTTGGCTTATTCACCTATGGCCTTTCAGCTCTAATCCCATGCTTCTATATTTGCTCTGTGATGCTGGAACTGGGACTCTGCAAACTACTTGGCTAGCTGGTAGATATACCAATATGGGCCACTAGAGGGAGGTTGAAGGCAAGAGCAGGAGAGAAGATTCTTCTCTGCTCCATTGTCCCTGGCAGTGTTGCCCAACACTGTCTTCACTCCAGGTAATGGCAGTTGGTTCCAGTCCCTGAATCTTTTTGACACACGCCCAGACCTACCCTCAGA
AAAAGGCCTTTGACAAAGAGCAGTAATTTTTAAAGGGAAAACAAGATTGTGAAAACAAGGTCAATTAACAGTGACTCATTGCTTACTATGGTTCAGATACTGTTAAACACTGTTACACGAAGACATGGGCGCTGTTCTTGATCTTGTGGCCCAGTAGGGGGAGACAGGCTCCTTAACACACTGCTTTGCGCACAATTTAAGTTCTGCACAATGGGCTTTTGAAGCAGAGTGCAATTTAGTCCGGATTGCTGGAGGCCAATAAAAGCTGTCTGGAGAAAATGACACCTAGAAGGAGTCTTGAAG
AACCAGATGATAGGATAGCCAGACTCTTGTCACTTCCTAATCAGCTATTTCTATGTGTATGATAGAAAATATTGGAGTACATCTTTGCAGTTTGTTTATTATTAGTTACTGTCCTTTTTAAGAATGGACCAATAGGAAAGCCCCCTAGTGGCCAGTTACCGATTACATCGCTTTTTGGTTGGCACATTGAAATTTTTTAACTAAAAACAGTCCTGTACACGGCTGCATTTCTGTTTAAGCACTGTTTGTCAAAAGCACTTTTTTTAAGAAGCCAGCTTTTCTCACAAATGTCTAAAAGTTCTACATTTGAAACATT
TTGAAGAGTTAGGTATTTATTCCAATCTTGGCAGCCTGGGCTTGTTTGTACCCGTCCTTCTGGAAAAGGCTTTCCGTGTATTCAAATGGGACTGTTGTGATCTTAGTTTGTGGTCACTGTAGATGTATCAGCACTAGGGGGCACCCTAAGTCCAGGAACGCTTTGACTCACCAACTCCAAGAAGCACTGCTTTGATGGGCTTGGACAGGATAAGGGAGAATTCTCTGGGTTGCTAGGCAATGTCTCTCTCTCTCTCTTCCCTCTCAGGAGTCTCTCTCT
AGGTGTCCATTATTCTCCATTATCCATTACAAAGCCAAATGAAGAAGAAATGCCTGTAAACTCTAAAGCCCCTAAACACTATTTGCTCAAATCAAAGCCCAATGCCAGGTTTGCAGATCGTCCAGCACCCCCTAGAGGACTAAGGGAGAAGCATCTGTGCCTCTGCATTCTCACCAGTTTTATTTTTCTGTCTGTACCTACTTGAAGACAAAAACTTCAAAGATGCAAATATATAAATATGATAAAATTGGTATGACTGGCCCTAAAAGAGTCTAAGAAAATACTTG
GGGCATATCATGTGACCTCTCTGAACCTCAGTTTCCTCTTTTGTAAAATGAGGAGAAGGCTATTGGGATGATTGCTGAGTGCCTACTCTTGACATGTGGAGCCCTGACTGAGGGAGGCAGTGTTGTCAGCACCACCGCCTTACAGGACCCTGGGGATGGCGTTCACTGTATTGTCTGTGTAAGTGGCGCCCCCTGGTGCACCAACATGAATGGCGTTTCCTGGAATTGTGCAACATGGCAGACTGGATCATGAAACAGAGGCCGGGAGAGGTTAAACCACTTGCCCGAGTCACATCGCAGAGGTGGGATTTGAGATCAGGTCTGTCTG
GAACTAGTTGGTCCCCCATACTTAGGAGCCAAAGTATTCAGACCATTAGAATTAACTCTCCTAAGAGGACCTTATCCACACATCTCCAAAGAAATTATAGGAGAAATTCTGAGACTGCCTCACAAGAGGGAGCCATTGCTGTTCCACTGGAATCTGTATATTGGACCAATTAAAGACTACAAATGTACCTTTTATTCAAAGAAACAAATAAACATAGTCAAAAAGTTTAGCCATTTCATTAAAGATGCTGGGCCCAGTGGCTC
AGAACTAGTAAGTAAGATTTGCTCTGAATGAATGCTTGAATGAATGCATGCATGAAATGCCTTCAGCTATAAGGATTGGAAATATTGAAATGCATGGTTCTTAGACTGGCAGGTCAATGCATAAAAATAACGTAGAGCAGGAGAATGACGCTGCACCACCAGGGGGCAGCAGTGCCCCATTGTGGAAACCAACCCCAGCGGGAAATCTTCACCCAGTATCTGCAAACTCCAAAAGATCAAATGACAATGTTAGTTTTAGGCATACACCTGGAGAATGTGTCTTCCACCCAATTTACATACACAAAA
TGAGGGCGGCCCATGCTGTAGGCTGTGGCTGTCAGCAGGCTGCTTCTCCACGGCTGGCCCCATCCTAAGATTCACAGGGCAGCAGCAAGATACACTGGGTGACTGCTGCCCTCTCCTGGTGGCACAGGGCAGACCTGCTGGTGACTACAGATGCACCCTTTTGGGGAGGATTAGGGAGAAAGCAGGTATTGGAGAAGCAGGGGATTGTTTACTTGCTAAAAGTGTGGCCCTTTCACTCAGCAGGTCTGCTACTGCCTACTGAGGAATGGCCTCTCGACATCCTTATGTCAAACG
AAAATTTAAAAAAGAAAGAAGCTCTTTCACAACATAATCCTAATTTTTCTTAATCAACTTCTTCTCAGTAAAAGGGGTCCGCGAATCGGGTTCTGCAGTTGCAGAATCTGGGTCCCTAGCGCTCCTCGCTGGCTGTCTCTCTGCTGCCCTCTGCTGGTGCCTCCTCCACCTGGAGATTCCGCTTCTGGCTGAAGGTCTCCCATTAAACTCATGGGTTTAGGACTCAGTGCTTATTAGGGGAGCCCCCTTGACTCTCCCGCTCAGTCACTCAGTGACTCTCAGTCCTTCCAGGAATGTTCTG
TTGCTTTATATGGACAATAAAAGATCCGTGACTGATTTTCATTAGAGTGCCTCTGCCCCTTTCCGTGTCCTTGGGATGAAGCTGTTTCCCAAACTCCTTTGGCTCTTAAGGCCCCAATCGCTTGTGAGGTGCTGCCCCCGAGTGGGGAAGCCTGGCTACGACAACACCGAGGGGGAAATACAGATCCCGGCTTTAACCAAGTGCAGCATCTGGAAACACATCTGGATTGCCTGCACCCAAAGCCAAAGATAGATGTGAAAGCACTACCATGGTAACAAGT
TCTCCAGCAGTTTTGGTTGTTGCCACAGCCAGAGAGAACCCCACTGTGCCTTGTGAATGAAGTCCTGGAACTGTTGGCAGGACTCTGGTCACAGCAGCCCCTCTTCTGGGATCCGGTCTCTTCCTGTGGTGTGTGAGCGGAGCCCACTAGGTGGCAGGCCTGGGCCACTTGTTGGCTGGAAGAACAGGCGTGCTGGGAGAAGGCCTTGGGCAGGGTGGGGAGAAGGCCCCTTCCCCCGATGTCATCCTCTGAGGGCCTGTAACCTGGTAGCTTTGAGACTGA
AGTGCTTTGTCAATGTGAATTTCTTTCCTGAATTTCTCCTAATTCAGGTAAAGCCCGTTGCTTCCACAAGATGTCTGGTGCCATCTGGAGGAATTGCGATCCCTGCTGGAATCCCTACCTGAGTCCAGACAGACTGTAAGTCCGCTATGGCCAGTCCCAAGATTGAAACTTCTAGAAATACAAATACTCAGTTTCGGACAGGCCTTCTGATGTGTACGCACAAAAAATTCCTAATTTCTGACATTGAGAAAAGCCTTTTGTTGCCATGTTTTCCTACAAATGTGCTTTCCTGCCATCTTGTGGCCAATCTGGGGAACTTGCAAACAGTTTGCCCGGACCTCACTCAGTCTAAAGAAAAGCTCCGGGAGCTGGGCTTGCCCAGAGCCATTTGGCAAAGCACCTGTGGTCATTTGACCACACCCTGGGGCCATCC
AGAAACACTAACCTACACTTTCATTTTTTCTGTGTTCCCAAAATTACCTTTAGAGTGCTCAGAGTACTGAGACATCTGCTGAAATATGCTGGAGCAATCCAGAGTGAAGCAGGGTTGTTACTGGATAGAGCAAGATAGGATCAGAGACGTTTAATATTGCTGCCATGTTGCCGCCATCTATTGGTTGTGTCACATATTACAGGTTCATAACCGAAAAAATGAAGCTGGTCATTTGTGGGCCCCTTTATACTTCTGGCAAGACACCTCCTCAACTGCATCCTGAAATGACTTTTCTTTAGAATTCTTATTTATTAC
TCTAGGCCTTTACGTATCGCAACGTGTGCGTTACGTTCATCATAAAAACGTCCGACGAAACCAAGAGCAAAGTGAACTTATTGGTGAAAGTTGCCATTGGGACTTCGGTGCCTGCTGAGAAATGCCTGGGCCTCTGGCTCCCCCTGGCGGCCGGTCCCTGGCTTGACGGAAGCGCGTCGCGCGGGCTCCAGACGTCCTGGGCCAAGTCCTGTGCGCGGGGCCTCCGGGTCTGCGAGCTGCGGCCGTGTTCAGAGCGTGTTTTGC
AATCTATTTCTCACGGTTCTGGAGACTGGGAAGTCCCAAGATCAAGGTGCAAACAGGTTCGATTGTTAAGGGCTGCTCTCTGCTTCCAAGATGACACTTTAGTTCTCCAGCCTCCAGAGGGGAGGAACGCCCTGCCCTCATGTGGCGGAAGGCAGAAGGGCAAGAGAGCCAAAGGCTCTGTTGAAGCTTTAATCCCATCCACCAGGGAGGAGCTCTCCCGGTTTAATCACCCCACCTCTTAGAGGCCCCACCTCTCAATACCATCACATTGTCCATTAAGATT
TACTTTAAATCGGAAATGTAATTAGTGTATTAGTACTTAATTGTATAGTAGTCTATTAGTAGCACAAAATCCATTCACCTAAGATTATTCTTGTAGGTGATTTGGACACAATAAAGTCAAGCTTATTACTATTTCATCATCGCTGTGGTATTATTGCCCCCTGGTGGCTATGCTAATTACTTAGCCCTGACCGACTGGGAGCTATTGCTCTTCAAACAGCAGCCGGGATGTTCCCGGAGGATTGTGGTACTTGCTTCTCTCCAAACAAACCTAGAGACAATCCGG
GCCTATGGCCCTGGATCACCTCCCTGAGACAGCTGGAGCAAATGTCAAGCCCAGTGTTGGGATGGCACCAGATGGGGTGCATGTAGCTTGGGAGACCTTCCTTGGCCCTAAAAGGGAGCACTGTCTCCCCCACACCTCCCCCTGCTGGGCAGCATGGGCACTGCATGCCACAGGCAGCTCGGCTTGGACACTTGGGCACAGAGCCCATACTGGGTCCTCCACGTGACTCTCAACCTAACAAAATGTTAAAGGAGATGCTTTTTCTATTAACATAAATCAGCAAACATT
TGCCGCACACTCAGGTCAAGCAGGGACGTCCTTCTTAGCTCTGTCCACGTTGTGCAGCCCATGCTTGGTGCTTCTAGCCTTCTGGGGTCTCCCTTTATGGACGAATTCCAAGGGAATAGGTTAAGATTGCCATCAAGTGGCTGTTCTTGGTAGTGGATGTTGACATCCCTGCTGGCCGATTTCTTAGCCCCTCTGTGAGAAACTCTGTGCAAGGGATTGCCTGTCCTTTTGTGGGGGTAGGCAGTTGTTGACAGAGCTCAGG
TCTGTTGGCATTTCTCTTATATCTACTCTTACATCCCCAGTTCCCAGTGAGCTCTCAAAGTAGCTGTCTATTTCTTAGTAAAAACCACATGTTAAGTATCCAGTAAATTCAAGATCTCTAACTTCAAATATCTCCCCAGAAGCAGAATTTTCAACTTCTATTCTTTTTTTCCTTTACGAAAGCACCATCTACTGGCTATAGTTGGTATTGTAGCTCAGTTCCAGTTAATGCCCAACCCCAAAAGAAGCAACAGAGCTTCTTTTGTAATTAAATGATCAGGGTATAAACAGTGATACGATTTTTATTACAAAAATAGTTTCTAATTTCATATTACACC
GAATGCAAAGTAACACGTGCTAATTGTTGTTTTGATGATATTAGTGAATCAAAACCTTATGGGAAATACAATTGTCTCATCTTCCAGGTTTCTATGTGAAATACTCAGAACTGCACTTGCAAATTCCTGAGCAGCTTCATTCTAAGGGAAGCATGGCGCCATCTAGTGATCATACAGAAAATTACATTTATGCATTTTCTCTCAAAGCTCTGTATTAAAATGATGAGTTGGCCCATACATTAGAATTGAAAGAAGAGAAATAGAATAAAAATTCCTAGAAACTTTACCTAGTTATTT
GAAGTTTCCTATTTTTTTATATTTTTTTATTTTTTATTTTTTTTTACTTTAACATGTGTAGGAGTGAGACCGAATTTCCCTTTTTTGCCCTTAGAGACAAGTTCCTTGCATTATGAGGCACAGTGTTGGTAGCCTCCAGGGGGCACCAGAAAGCTGTGAGTTTGCTTGCGTCCTGGCCGGCAGATGTTGATAGCAGATTTAGGAATAGAAGTTTACCTGGGTCCCGTTTTCAGTCCCATTATTTCTCATTACTATATAGACTT
CTTAAACGTTTTAAAAATTAAAAAGAAAAAAAAGTGAAGGGGAAGCAAGCAGTAAGCACTCAGGGGAAGCAGCATCAGCACTCCAGGGCCACAAGGACAGCTGAGCTGTGGGTTCTGTGATCAACTGCCCTCTGCTGGTGAGTAGAAATAATGAGTGGAAAGAGGACCAAAGGCTCATTTCAGGTTGAAGGTGTCAAGAAGATCTTTTTCAGCCTTTTATTAGAGAAAAATTCAAACTTAAATAACAGACAGAAGAGTATAAAACAGCCCCATGCATCTTTAC
GTTAGGAATTATCCCTATGCTGTTGATTCTATGATGTCTTCCGTCCCTGGACCAGTTGGGATCCAAAAGCTCTTAAACACGGGTGATTTCCTCTTTAAACTCTATGCCTGCAATTCCAACCTTTACCACGAGGTGACAGGATTACACAAACCTTATCAAAACTAGTTTAATCTCTGACTAGTTCTAATTAAAATATGCCCTAAATTAAAACAATATTCATACATATATGTATATATTTTAAAACTTATATTGGCATAGCT
TCCCTGAAAGAGACGAGCACAGAACCAGGAGGCCCTCAGACAACAGACGCCAGAGCCACCAAGTCCCCCACTAACGGTGCCACCCACTTCCCCTCCTGGCCACGCAGGACGGCCCCAGGGTTGGCCTGTGCTGATGGTGCCACCTGGTGGTAGACATGGGAACGCCCTCACCTGAGATTTCCTCTCCGTGACCCTTCTTCCCCCTCTAGGGGTCCTGGGCTGCCCTGAGGCCACCGCCTAGCAAGATCAAGATAGGGCTTGAGCGGCAGTGGGATAGGGCAGTGGGGGTTCCGG
ATGAGAAATCCTTGGAGAAAAGGCTATGTGTCTCCTTCACCTCCATATCCCCAGTCCCTGACACAGGACAGGGCAGGTCCTCCTTGAATTGCTGAATGCAATGGACTGTGTGATACATGTAGCTTCTGAACCTAGTCACTAGAGGGCAGTGTGGAACCATCCCATTGCCCACAACTGCGGTTCCCCAAGAATCTAGGTTGCAGAGGTTGTAGGAAGCTGGCCTATGGCTGAGAGCCTAGGAGGCTACATGACTCCAAGGGCCCAGTACCATTCTGCAGAATCGACC
AGGCAGACAACTTCCTTAACTCACACCTGAAACAAACAAACAAAAAGCTGATGTCAGCCCGGGCGGTCCTTTCCCCTCCTGGCTCTTTCCCTTTGCTAGAGAACTGAAATCAGATGAGTTGCTGACATCTGGTGGTAACTAAGCGGAGTGTAATCTCGGTCTTGGAAGGACTTTTGTCTCTGATTCCAATACACTCCCCCAGCCTCTGATTCCTGGAGGCCTCCCCTTGAGCTTACAAAATTGTTTTATCCAAAGGGAAAGCAAAAGAGCAAACTAAGAAACAACAGAAACAAT
CCAGTGCACACAGCAACAACAGACTGACCTGAACACCTCCGCCCACACACACCAAGCCTGGGCAAGGGGAAGGTAAAACTACCCACTTTGGGCCTACATGCAGTGAGGCCTTTCAGATACTGATAAAACATTGTTGCCCCCTCATGTGGCCAATGCTGGAAATACAGCTGAGACACGTATTCCAGGGCAGTGTAGCAGCCTCAGCAACTGGGAATTTGTTAGAAATGCATATCTCGGGATCCATCCTGACCTACTAAATCAGAATTTTGCTGGACCCTACCCCCAATCTGTCTGTTTTTTCTTT
CGGGGGTTAACCTCTGGCCCACTCTCTCTAGGCCCTCAAAGCGGGATGGGCCTGGATGAAGGTGACAATTGCCACAGCTGCTGCAGCGACTCGCAGGTACCCTGCATTAGGGCTCTATCTGCATTGCTTCATTTCATCCACTAGAGGGAGAATCACTAACGTCCTGGGTTTACAGATGGAACAAGCTCAAGAGTTGCTAAGTGCCTTGCCTAAGGACACACAGTCATTTATTGTTGTTTTTATTTTTTATTTATTTATTTATTTTGAGACAGATCTTTACTCTTTGGCCCA
TTTCACTCTCCACATGGGAATACAAAGAGGGAGAGGGGGGAAGTGTAGAAAATAAAATCCCAAGAGATGAAACTGATACCTCTCTATGAAGAACTTTTAAGCTCCTTCAAATAGTGGGGTTAAGTCACTGCCAAGGCTCAATACTGCCATCTCCTTCCTAAATGCAGAAATACATAAGCAATCTGAGGATAAAAATACAGGATCACAAAGCAAAAAGTAGTTACTGGATACATAAAATTCACCAAACATAGTTTTTTTTTGTTTGTTTTTTTTTTTTGTC
TTTAATCTACGGCCCCACCTGCAATTTCTGCAAGATCGGCTTGACTTCTTCCTCTTCATCAGCCATCATCTCCCGGCCACTCCACCCCCAACTTTATAACCACAGAGACGCACGCCCTCTCTCACCGCGGAACCACAGCGACATCTGGCGTTCTGGAGGCTTTTCTGCCCCAGAAGGGCTTTGCTTCAAACCGACTTAACCATTTATTTCCACAGAGATGCTCTACAATCACTTGTGAGTTCATAAACTTCTTTCTTTCCCAGATCCTGGAAACAAAATGTCCTCAGCTTAATTTCTATATTCTTGTTTCATGTCTTCCTACTTAT
AATGTTAAATTTCATGACTATTATGCCAATTTTTCCAAACTTGGTCTGCACACCTTATTCTGTGCATATTTACCCTAGTAGCCTGCCCATTTCCAAATTAATGAAAGAGCTGTCACAAATTGCTAGTGCCACCTATTAGTGGAAGCATAGAACTGCAAATCATGGTAATTCCTTTATATAGTGCATTAGAAATCATGAGGGGTAAAAGTCATCCCAAGAATCACACTTGTTCTAATGTATGTTTACAACTGCTGGTCTTTTTAAAATAAACCTTCACTA
GCTTCCCTTTCCGCGCCCTCACCATAAGGGAGTGAAACTGAAAGTCCTGAAGTTCAGGGAGGTGGCTCGCCAGGCTCCTCGGCAGAAGGCGCGGGGATTGGACGGTTTCTTTCTAGAAGATGGAGCACTGTCGCTCTCTAGTGGCCACGGTGAGAAGTGGCAAAGACCTGAGCAGAAAGACATTGGTCAAGGTCCAGGTGCTGGACAGATTTACACCCCCTACCATCCCCCCGAGCGCATCCTGCAGAAGCCGCAACGACCGGGAAGCCAGACTCCT
GGAGAGGGGTAAGAGAAAATGTAGGGGGGGGTCACCCACAGAGAAACGAGAGACTGAGTTAATGCAGCTGGAAGCTGAGCCAGATTGTACTTCCCTTGCCTGGCATATTGAAGTAACACACTTGTTTTCATGCACAAATTCTCAGTGGCCACTGGGGGTCACTGTCCCCACTGAATCCACTCAGCAGTCCTGCTTCCTTAGGCCTGAAGGTCCCATGTCTCCGCCCCACCTCCTCTAAGTGATCCGCGCCCCTGTCCGGTCTTGGGAACAGAGTGGCCTTAGATACCGGCTTCCGCCCCGATGGCCAGA
TGGAGGATGGAGGCTCATCCTTGTCCTTCTGGCCGGCAGGCTTTGGCTGGCACTGCCCTCCTCCCTCAGGAGTGGTCTTCCTGGGGTGAGTCAGGGAGGCCTTGGCGCACTTGGCTGCATCATGGTGCCCTCTGGTGGCATGCGGCAGAAACTGCTGCCACATTTTGCTCTGCCCTCTGGTCCTGGGCGGGTGTGGACTCCAGGGCTTGCTGAGTGACCCTGGGCCCTGGGAATGCCAGTAGGAGCTAAACTCTACTGTGCACTAGGTGAGTG
GAGCCACTGAGATCATCACAACTCAAACAAAACTAAGACAAATGTAGTGCATGTCCTTGAGTTCTCTTGCTTTCTCCCATTTTCCATGAAAACGTGCAAACTAGCACCTTAACACTTTTTGTAATTTCATAACAAATGCTATCATATTTCATAGCCAGCAGATGGCACTAAGTATACATAAAATGAACATTTTGCACACTGTCATTTTTTTTTTTTTTTTCTCTTGAGACCGTCTCACTCTGTTGCCCACGCTGCAGTGCAGTGGCGCAATCGTGTCTCTCTGCATCCTGGGCTCCAGCAA
TTCATTTCTGAGGGACTGCTAGGCACAGATTTTGTGCATCTTCTCTGTTAACTGGGTCATCATTGATTAAAGAGTTTTTCTAGTGCACTTGGCATACTCATTCAGTATTAAACTGAACTCAATTCAACTGAACTCATGGGGCTCCAGCAGAGGGCGTGATTCACAAATGCTGGAGCAGGGGACTCTAGCAGAATATGTCTAGAAAAGCAAAGATGGATCTGGAATTTCCAGACTATTTCAACCTTTTCCTTTAGCAGCGTGCTATATTCAGGTAATCAGTAATTCAAGCTAAT
ATATTTCCTAACATCTAAGTTGGAATTCCTTAAAAAGCTGTCAAAATTTAAGGTGGTTTTCATGGAGGGATGGCTAAGACCGCCTCCAAGGCCTTCAGGGAGCAGTGGGGAAACCTAAGAGATGCCCTCCACCTAGTGGTGAAGGAACGCAAGGCTGGCCAGAATGGATGTAGTTAACCAATGCCATTTCCAGGGAGGAGGCGCTGCACCACTGGCCCCTGCAGGCCTAGCCCAGCTCCTCGTGGGGAGAGGGAGAAGCTGAGCCCAGGGCCAGCAGGGAACTTGCCCAGGTCACTTACCAAGTTAAGGGTAGA
TTTGCTCTGTCCAGCCTGGCAGAGCCATGCAGAGCATCTTCTACCCAAGAACCCTTCTACTATTTTCAGGCAATGTTCACATCTTCTCTGGATGGATTCTGTAAAGCCCAACTCATATGCCCCACCCGGTTCCTAGTCTCTACCACCTCCTTGTGGCACTTGTCTGAATAGACACTTATAGTTGTAAATGTCTGTTGTACAGAACTTACTATACCTCACCACACTAAATTCCCTACTTTTGCTAACCACAGCCATGGTGATTTATTCAGACGTAAGGATGTCAGTTTCCTGCTCCAAAT
TACAGTTAAGAAAAAGGAGCCAAGTGGAATGTTCCAATAATACCTGTCATTTAATGAGAAACTCTGGGCTCCCGGGGAAGCTGCTGTTACAGGGGAGACCATATGTGCAACACTGCCCTCTTCTGGCCAAAATGAGACCCCCTCAAAAAGATGAGAAGGTGGGCATGAGAAATTCCCGGGAGAACTGACAGTATTTCTATTGTCTTGTGGATAGATATTAGCTATGGAACTTAGGCTTTAATATGGCCAAGTACCAGGCTGAGCA
ACAAAACAAAATTAAATTTAATTAAGTGCTTAGAACAGTGACTGGCCCAGAGCAAGTACTGCAGACGTTTGTCAGCCTTTGTTACGGCTGGAATGTCAACAGCCACTGCCCATTCTGGCCGCGTTGCAAACTCCGACTGCGTGCGCCCCCTGGAGGGTATTGGAATTCCTGCACCTGTGGAGGGTTGCTTGCTTTCTTGGGCTTCCTCAAGGCGGCCTTGTGTTGGTAAGCTTCCCATTGCCAATGCTAAGTAATGGAAATTCCTGTTAGTTTAGCTTCGTTATCATGGACATCATTTGTAGGGAGTGATTTTGTAAATCCTA
GGGGGGTGAGCTTTCTAATTTGACCACGTCAATATTGTATCTGCCAAGCAGTTTCCAACTTGTATCAAGTCAAATGAGTACTTAGTTGTTTTCTTTAGTTCTTAGAATATTTCCCCTACATTCTCCATGGCTCGGTTCTTTCCAGAAAATTCCCTGGATGGAATTTTCCACATAGCCCAGCAGAGGGCCCTGTATTCTGAGCCACAGTCAGGCATACACAGAAGACACTGCAGACACCAATCAGCAAATCAGGAACGAGAATTCCTCTCCTCCCACACTCCAGCCAAAGGGCTCTCAGGTTCCAGTTGCAGCCGGTCAGCTAACAACTGACGGTGTCTGCACTTCCTTTTAGTCTAGGCGGCGGTAGAAATGGTTTCTAAGAATACCCAGTGGCTCTGGAAAACA
CTGACTTGAATGACTACCAAATATATATCTCTCACTTGGACTTCTCCATGAACAAAAGATGCATATATCTAGCCGTGAAGATATTTTTGTACAAATTAGAAAAAGCTGCCCTTTCCTCAAGCACATGACTGCCATCTTCTGGAAATTTTTCAGAGTAGAGACACCTATCCAAAGACTGAATATGAATGGTGTCTCCTTCAGCTGTGTGGTCCTCAACCTTAGTAGCAGTGCTTTTTCTCAACTTGGATGGGTGTGTCATGGCCATCACAAGCTTAGTA
ATAATTGCAGCCAGTCAGAATGCAGTCACCCAGGCTCCAGTGCACCTGTGGGCTGACTGCAGAGATGAGCAGGTTGTCACCTAAGCTGGCTCAGTCTGGCTGGGAGCAGTGGTACTGGAGTGGCCTTTGTCGCCATCTTCTGGAAGCTTCCGCATGTTGCACTGTGAGTCAGTCATTACAGAGATTGTTGGCAGGCTCTTGTGGTGTGAGGCAGGGCAGGGGTGGCTGCAGTTTCCTTTTGCCCTTATGTTCTCCCAGATCTGAAACGCAGTAACC
TTGAGGGACTTGAAACCTGAAAAAGCTGGATTGTGTAATTAGAAAGCAATAAATGTAACTCACCATGATTTAAAAATGATTTTAAAAATTGGGGAAATAATCAGAACACTTTGGAATTATTGTGAACATTTATCTTAACTCCCAATGGCCGCTAGATGGCACCTAGTATTTGGCAACCATAACACTTCTGTATTTCCAGAGCTTAAAATAACTACAGCACCAGGTCAGTTCTGACAGAGCAAAAATTAATCCTGCCACAGACATGTAACACTTCCCTGTCAGATATCTAAATTTAAAATGCATGTGGTTTG
TGGAGCCGGGCCAAGGGCAGGTCGTCATTCTGTTGTGGGGAACAAGCACTGCCCATTGGAGTCCACACCAAGGCAGGCACCATTCACTCTGTAGGTTTGTGTATTTATTATAATAAGCTTCCAGCAGATGGCAGTAAAGCGTCGTGATCTAACAAAGTCTATTAGGACGATGTTTCTGACAAACAGAAAGTGCCTGTAGGGTGCACTCTGCTCCGAAAGGGTCCACGCCCAGTGGCCCAGCAGTCCGGTCTCAGAGGCCACCGTGCATTATCCCACTCTGCAGGGTC
ATTGTAAGGGTTATTTTTTAGTTGTCTGCTTTTTCAGGGCTCCCTCCCACCTGCTGTAGCCCCAGAAACCATTCACACACCCTTTAAAGCAGAGAAGTGACATCTACCTGCTTACACTTTCTGGGCCGTGCTGCCCTCTAGTGGCTAAAGTAAATGCGGCTTCAGCTCAAGCCTCGTTTACATCTTAAGAGCCCAGAAGCTACATGTTCTTAAAAGGCTCCCCGATATCCACATTTAAGGCCAAATCAACATTCAGTCACAGTGGATTCTTTTAAATATTTGCTTGCATTTATTGAATG
TTCCAGGCCCCGGACCCGCCGCAAACACCGCTGGGCTTGGACTCAAACCGCGGTCCGGTCCCACCCGGTCTGGTCCAGTCCCGTTGGAGGCGGCGGTTGGGCTCAGCGCCAGGCGCGCGCCCTCTGCTGGCCGTTGGGAAGCGGCGAGGGAAGCGCTGAGCTCGCGGCCGAGCGGTGGTCGCTCGCCCCCTCGCGGGCTCTCCCGGAATCGCTGACATTCTCCGTCCCTTGCTCTCTGCTCCTGGCTGGGGACGCTCTGCTCCAGCCTTGCCTGCTCCCTTTCCTGGGATACGCCTTGGAGCCATGGCTTAAAAGTAAGGACATCTTCATGCATTTGAGATACCTGAATAGTAG
TGGTCTTCTCTGTCCACTCTTGACTGTACCACCTTGCTCTTGTCTTCTCACCACCAGCTTCTTTACCTGCACAGCACTCAGGCCAGACTTAATTTTCGCTATGTAACCTGTCCATTGACATCACCCACTCTGTCTGCTTTCACCGTGCGCCCCCTGGTGGGGCCTTCACTGCTGCGTGGCCTTGGCCCCCACCCACTCCTGACTCCTGGGTGGGAGGATACCACCTCTGCTCTGTCTTGCCCAGTTTAGTGCTCACCCCACTAGCTGATCCTGCACTCCCATTCCAACCCTGGGGGAC
TTTTCTGGAATGTTCTTCTAATAAAAACTAAGTCATTATCATTATACTTAGATTTTATAACCAAGAATTCCAAAGTCATATTACCAGTCTACTACGCTTTCCCAATGAATCCATCCTGTAAGTCTAATTTCTAAATACACTTGTTGTCCACAAGGTGGCCCTAGAAGCAATAGAATACAGTTCACCTCCAGAGCAGCCCGACCGCTAAAAGGACTCAATCCTTTTTGTTTTCCCATTTATGAGCAATTAACGGAGTGAGAACAGAAAAAAAAAGAGCACAATTAAACATTGTACTAATAAAC
ACAAATGTCTAGATGGTTACACACCATACTGACCAAGTCAACCCGGCAAAAAAGGCCCATCACCATCTAATAGCAAAATGAAATTTTTAAAACGTCTAAAAGTCACGGAAGCATATAAATATACAACCACACCAGGGGGCGCTCTTAACACTGAAATGATGGATGGCATATTTTAAGACACGTGGTGGTCTCAGCTGTCCAAATGAAAGATTTTCTAAGCATGTAGTACTTGGCACAAGTGCTTATCTTTTGAAAATGTTTGCTGGCAATACACACATTTTCTTTTGTATCCAACTGT
GTGGAACTATTCCACTAATGGGATGGTAGATGGCCTCTGAACTTCTTTAGTACAATAGTGACAGGGGAGAAAGGGGGTGGTTGCTCGAATAGCCTAGCTAAGATCTTAGCTTTTGTAAACTGAAGGCTTAAGGACATCATGCCCAGTAGGGGGAGCCCTTATCAACAAAGATACCTGTGGGATGTTGGAATGAACAGGAAATGCTAGGAGGGTTTGCTGAGGTCCTGAAGACACCCTTAAAACAAATATGTAAGATTAAAAGGAAACTGCTAACTTTCCAAGTTCCAAATTCTACCAAC
AGCAAAATAAAATAAAAAAGGAAACCAGAATGGGAGGGTTGCACTAGGTTTGGAATGGAAAGGTGATCTTACAAGGCCTCTATGTCCAAGTGCGATTCAGGCTAGACCGCGTGTCTTGGTTCAATTTTGAGATGGTAGCGCCACCCAGTGTTTATTGCGAACACCCAACAAAACGACGACGTTGCCCGCGCCCGCCTCTTGCTGTGGAGTGGGCTTGGTCTAATGTCCTTCTGTAAATTCCTGGCCTCTTTAATCCCCTCATG
AGGGAAATGAAGAGGCGCGGAAGGCTTGGAGCGTGAACCAAAAAACAATGGGTGGGGATCGTCTAACCAGCTCCCTTCCCTAGAAGGGCGGAAACGGCTTTCGAAGCATCCGCGATTCTCTTTATTGAATCTTGAGTGACACCTAGTGGCCCATCCGCCTCACCGTCACGGCGATGCTGGTTTCACTGGGCTTTTCAGAAGGCGTGCTGGCCTGCCCATGGTTCTCGGCTAAAAGACTTTGGAGCGTAGGGTGCCGATGAAGTTTCCTGGGACCTTCCGGAAG
CGTCAATTCCTGAACTCATGGAGGCAGGGGTGGACTGGACATACAGCAAGGGCTAAAAAGAAATACAAATACCTGGATGGATGGATGGGTGGGTACACAGAGAATAAGAGTTCAGTATGAATAAAGATTCCCTCCTTAGGGCAAGTGTGGTTCATGTGGCCACAAGAGGTCGCTCAGATCTGACACAAATGAAGCTTTTTTCCATTGGTGCTGCCATGCTCTCTCCAGAAGCTTTCTGGAAGGAAGGGGTTAGAATGGAGAGAGGGAATGAGGGTGGTGACCAGATGCTCCATAGCGTTTTCTGCCCTCTGTAGGCCAGACCCAGAGCTTCATGCCCAGGCTGGCTCCATTTTCACCCTACTCCTGGTCATTTCCACTCCTGTCCTAAGTTCTAGGCTTTTGATATGTTTCTCCAATGTGTTCTGT
AAGGCCTCCAAATATAGTTTGCAGCATATACCAGCAGCAAAGACAGGAAAGTACCCCACTTAGGATCTGCTGGAGGTTAATCCTGATCTTACGCCACTTCCCATTTAAGGTTTCATTGGTTTTCACGTAAGTGTGCATGGATGCAGTGTTAGCTCTGGCCACATGATGGCGGTGCAGGGCCACAAAAGGGTCGCAAAGCCTCTGAACTAATTTTGAAGGTTGTGTTTGTAAAAAATGCCGGGAAGGAAGAAGGGTGCCCCAGACCAGGGGTCAGAGCGGCTTGGAGGGGCTTC
CCCCATGCCTCCCCTGATCCAGGAGGCTCTTCCTCCAGCACAGCTGCAGGAGGCCTGTGAGTAGATTTGGTCCGAAGTGTGGGTTCTTGAAACCAAAAGCCTAAGAAGTGGCCTGTTCTTGAGATGGGCATGTGGCTCCGCCTGGTGGGGTCTGAGAATATTGCACCCTAATGGCCTCAGGCCTTCGGTATTTATTGACCCCCACCCTGCTAGGCACTGGTGACAGGGAAGTGGCCATAGCCTCTGCCTCCCTCGAGGATCCCTCTGCCTCCCTCGAGGATCCCTCTGCCTCCCTCGAGGATC
TGCAATCTTACAAACCTTGACTTTGTTGACTCATGCTTGAGACTTAGCTCATACTTATATCTTCCAGAAAGCGGCCTATAACCCCTGAATTCCTAAGTCTTCACCGTGGACCTTTCATGTTAATCCCATAGCACCCTCTGCTGTCTTCCATTATAGCATGTATCATAGTGCTTTTTTCCATCTTTCCTTCTTATTGAACTGGAATTGTGAACTCCTCAATGTCAAGGACAAATGTATTGACCAGTATTTTATTCATCTCTCTGCTGTACTCCTCTTTCCACCTT
GGGATGTTGTGTAGGCCTTGTAGATCAAGGGGAGGACTTGGCATTTACTCCTAATGAGGTGGGACTATGGAGGGGTCTAAGCAGAAGAGGGACATCCCCAGGCTCAGGTGTTCCCAGACGCCCTCTGGTGGCTATGGGAAAACTGTGCGTGAGGCATTGGACACAGCAGGTTAAGAGGTGACTAGGCTGGTCCAGGCCGATGATAATGGGATCAGTGTGGACCACGTGGGCCATTGGAAGTGGGCTTGCCATGGTGGGCACATGGAGGTGGTG
CACTTCACAAGATAAAACCTTAGATGACAAGTCACTTGGGAGCCAATCTCAGAGTGCATCACATCTCACTAAACCAGGTGAGTTTCACCTCTTGAGAAAGAAGCAGGCCTTCAGTCTGTGCCTGGAGGAGACATGCTTCTACCACAAGAGGGAGTCTTAGTCCATGGATAAAGAGTATCAAAGAGAAAGAGAGCATAAAGCTTTGCCAGTACAGTCAGCCCTCGGTATCCATGGGTTCCACATCTGTGGGTTCAACCAACCTCAGATCAAAAATATT
TTGCCTCTCTCACTCACCGGTCTGACATTCTACTATGTATGTCTGCTTCCCATGCTGCCCATCAGGCCTGAAGGCCACCAGGTGACCATAGCCACGTGGAGACGACTCCAGAGATAGCGGGTGTTGCTCTAAGGAGAAGTTCTCCTTTTCGCCACCAGGTGGTGCTGCTGGCACAGTGCTCTCCCTCGGCTTCCAGAAGAACAAAGGCCCTAGAGCTCCCCTTCCTCTGAGGGGGAAACTGCTGCGCTGGCCCACATCCTGACAGTCTCCTGTGAGCTTAATCACCTCCTTCAGTCCCCAGAA
GAGACTCAGTGGAACCTGGGAGATAAAGGTTGCAGTGAGCTGAGATCACACCACTGCACTCCAGTCTACACAGAAGAGCAAGACTCTGTCTCAAAGGGGAAAAAAAAAAAAAGGATAATATGCTTTCATTTTATACAACAGCAGCACCACCTGGTGGCAAACTTGGAGTACTTTGTAAGAACTGGACATTTTTGCCTAAAGACAATTGGCTTCACTTTCTGTGATGCATAGATTCATGGGGGGCTGATAGGATCGGGGATAAAACTACAGCTTCTGGCTAAGTACTGTCAATGTATTATGCAGTTTAGTGGAAGGTTATTAG
TCACATGGCACACAATAGGAAGAAATCAGGTCCTCTTTTTAAAGATTCAGATTATTCCAGTTCTAGGATTGTCACTATGTTCATCTGTACATCCTCTCCTCTGCTAAATTAGGCCCAAAAAAAGCCGGCACTGTCGACTTAGCCACCAGATGGCAGCATAAAATCACCAAAGAAGCACTGAGCCTGTCTGCAGGAAAGGAGCCAAAGTTGTATACAGGGCAGGACCAGAATCTGATATAAAGGGGGGAAAGTCTGATTCATACAAGGTCAGTATCAGAAGAAAG
CCTGCCTGCCCAAATGGACCAGCTTGGTTCCCCGAAACCCTGAAACCTCCCCCTGGCTAATGACCTTTACCGGCCAGTGGCTTTGTCTGAAATCCTGTCTGGGGCTTCCCTGGACAATCTTGAAGTCCCTGAGAAGGCTCACAGCGACCCCTGCTGTCTGCAACGAGGAACTGCCTTACATCCCCAGCCGGAGTGAACAACAATAGCAGGTACGGCCCTCCAAGAAGGTCTTACGTTTCCAGGGTTTTAAGAAAACTCTCATCAGAACAATGGCAAGGAGAAGAGTCACCACATGTA
CACGCAGGCACACACATGGGTCCATTTGGTTACTTCTGGTACCTTATTGATAGAATTTCATTTTTGAAAGCTTTAGAGGCGTAGCTTTTTAGAAAAGGGAATTCCTAAAGGTGGATCCCCACATTCGCTTTCCCAGGGGAAGGTGACTATTTTGTTGCCCAGGCTCACCCCTAGAGGTCGCCTCTTCGCTTGACTGGCAGCTGCTAGGGCAGAAGGTGCACAAACCACGGTCGGGGCTGCTCCCATGTGACTCATGAGATGCGCAGCCTTCCAAAAGTATTCACACTTATGTTTTCTGGCCTTAGCCACGTTTCTTGTGG
AGAAGGAGGACTTCAGTGACATGGTGGCTGAGCACGCTGCCAAACAGAAGGTAGGCGCTTCCAGGGGCGCTGGGCTGGGTGAGAGCCAGGGACCCTGGCCTGCCGTTTTCAGTGGCATGGTGCCCTCTAGTGGTGAGAGTGAGGGTGGCCTCTGCTTGCTGCTCTGTGCTTCCTTAGATTTGGAAGTCTTAGAAATCCTCCAGTGGGCTGCCCTCTTTAAGGACGATGAGGGGGAGGAACTCAGCCAAGTCTGAGAGGGAGCTCGAAGAGAATTCAGATTCAGCGC
TTAAAAATGTAAACCCTTTAAAATTACATCATATGTCTGATTATCTCATTAAACAAGTTAGCAAGCCTAATTTAATCTTTCAGGAAAACTAAAGGCCATTATTCTGATATATTCACTGTATTGAACTATAAACCAGTGATGCCCTCTAGTGGTACTGATGGACGTACAGTTTACCTTCCCTGTTAGGATGTGTTTACCCTCGTCGGCTAAATTTACCAAGACTGTTGTTTCAGGTGGCAGTACTTGTCTCCCACCTCAATACCAGCATCTAGATCCATGTTCTCAAAAC
ATGATAAGACAGGTTCCAGCCACCAGAAGATCCCTTGAATCACTATCACTGTCCAGGAACCCCAGCCAGTTACTGAACCGAGCCTTTTACCTGTTTTATATTTTAGACAGAGCATGCAGTTGCCACCAGGTGGTGCCAAATTCCAACTGGGACTTGGATTTGGAGTACACAGTCAGACCCAGAATTCCAAACCCCCTAACTGCTTGGTTCATTTCGTTATTCTCAAAATATCATCACCACCTTTTCACCAATGACTGTCTTTGA
AGACCACAGGCCCATACCCAACAGATTTTGGGGTAGGGCCAAAAGTTAGCATTTTTGATGTGCAGGTGAGGTGATCTAATGTCACACTGAAAAATAATAGAAATGTGATTACTTCTTTGAACAACAGATGGCAGTAGAGTCAAAAGAAAGATTTTCCTAGCCCCAGCAATTGTCAGGAAACAGAGGCGTGGTATCTTTGACCCTTCTCCTTTGCAAAGGAATGCTTTAGAAAATAAAGAGCTTCTTTAAAAGTTTGCCAGCTCAAAAC
TTGAATGTATTAAATCACTGTTTTCTTTTTAAAAATGAAAGAAAAACATTCCCAGTCTGTGGCCATTCTTGCTTCACGGCCCTGCACCACCACAAATGTTGTAAATGTGGAGAAGCAAAAGTACCACTAGATGGAGTAAGAACAAAAGACATGCACTTGTCTGTAGTTCAAGGAGTCCCCGCCCTTGCAAAAGGGATCTTAGTCCCCGCACGGTGGCTCACGCCTGTAATCCCAGCACTTTGGGAGGCAGAAGCGGGCGGATCACCTGAGGTCAGG
TCACAGGCGTGAGCCACCGCGCCGGGCCCAGCTTCTGATTTTATGCAGCTGGCGGGATCTTGTTCTTGGTCCTTTAAGGCGACCGGAGGGATTGCAGTTTTAAAAACTCGCCAGCAGAGGTCGCCTTCTGACGGATTTGACCAAAAAATCCATTCCGGTGGGAAAGGGGAACCTGCGCCTGCGATTCTCTCTCTCTCCCCCTCTCTCCCTCTCTCTTTCTCTCCCCCCCTCTCT
CTCAACCCCTCATGTTAGGGATCTCTGGCCTATTTGGGGGGTTCCTTGTTGCTTAACCCTTCATATTTGGTGGTCTCTTGCCTATCCTCCACTGGAAGCTTTGCTAAGGCTCAATTCGTCTATCCTTTAGCTCCACCTGCTGGAGTCTTCTTGCATCCTTCTTTTGCTTTGTCTGCTCTGACTGCTTTCCTCGCGGGAATATTGCAGGTCCCTCTTAGCATTGATGGCAGGTCAGAATAAACCCCTGAAGGGACCCCCTGAAGGGCCACC
GACCTGAATGACCACTGTAGCAGCTGACATTTGGAGGACCCCAATAAATATTTGTTGACGACAGTTCATCTTCCCATTCAGCATTTTCCACATCTCGACGAAGCGTCAGGCCCTACCTGAGGCTGTAGCTGTCCACCATTGTCATTGTATCTTATAGCCACATGGTGTCGCTGTTGACAACTTGTCTTTTCAAATCAGTCAAATGATGTAGGTCTGTGTTACAGTCAAATGTTGCAACAGACTGTGTTGCAGTCAAATGATGCAGGTCCCACAGTAGCCAACAGGGATGTCCCATCTA
CCACTGTGCCCGGACTTCTTTTAAAAAAAAAAAAATCTTTCTTATGATACACAATTTGAGCTCACGAACCAGTAATCACAACATTGAGAATAAGATAAATCATAGGTAGGTTTATTAATGACTTCCAACTACTTACCAGCAGAGGGTGCTACTTATCCATATTTTCACACGTATAAAGCGTGTTTCGCTGAACTAACAGGCAGGCTTCAATACTGTAAATGACATTATCTTACAAATCTGTATTATGTGATAATGAATCAGCCACCCAAACATAAACATAATACCTTC
AAAAGGGAGTTCAAGCCACTGTGCATTCCACAAACCAGTTCATGTCCCCAGACAAGTGAGAGCTTCACTAAGTAAACAAAGATCAAGCATATTCCCATCTGCCTTTGCTATAACCAGCTCTTACCCTTAAGCACCACCCACTGGCCTGAAGGTTGAATTGCACAACCCACTACAAAATCTGCTGACACAAGTGCACAGCACTGGGAAACAAAATAAGCTTCCTGAGACCTCTAGCATCCCAGCCCCACAGGAGGCAGTGAGTTAGCTCACACACCCAGTC
TGCAATTTGAGCAGTGCTATTGGCAGTTATAGGGACATCTCCTTTATTTCCTGATGAAAGTAAAATGTCAGCCAGTCAAAAAGGATTTTTTTTTTCCATTTTTTATTGGGCAGTGGCTTATGGCACTTTTGGCCACCAGGGGGAGAAATGCATAGCATGCTTTATGTCTGAGTGAATCTTTTGAAACATTGTTTTCAAAAAGTATTCACGCTCTTCACTTCTTGTGACAGCTGAATGAGCAAATATGTTGGAAGGATTGTTTCTCAAGTAA
GGTTTGCTTCAGCAGCAGTGATTCCAGACCCCAACTCTGCTCTTCTCTGGAAGCAGGTATCTGCACGCTCCCACAGCAGGGGCTGATGACCTCAGGGGCTGATCTGTGCAAGCACAGCTCTATGCTGCCCTCTGGTGGATGTATTTTGGGCTGCCCCTTCCCTGCCATGGACTTGCTGCTGTGCTGACATTAAGGTGCAAAGATAAACTATATGAAGAGCACCTATGAGGAGGTTCTTTGGAGATTACAGGGTAATGAGGGAGGAACGCACTCCACCAATTGTTGTGTTTGG
ACATGTGGTCCTGGAGACTACGCTCCATCCTGGAAAATGCCATAGAGGTCACTTTGGGCATGCGGCACAGCGGCTGTCCGAGGGGGTGTGTTTAGGGCTGGACACCTTCCGGTCCAGCACAGGCCATGAGGAGCAGGCGAGTGCCCTCTAGTGGCCTCTCCCGGCACGGGTTGCATAGAGCCCCACTTCCCAAAGACAGCTCGCCTAGGAGCACAGGGACAATCCCAGTCTCCTTCCTACAGGGTCTGGAAGCGTTGTGCAACTAACCCTCAATTTTTTCAAAAGAAAAAAGGA
TCCTTAATATCTGGAATATGCTGACGCCTTTCTTCCTGGATCTATTCCTGAGAAGGTGGTCACTGAGCTTCCTCTTCCGAGACAGCCTGGCGCTCTGGACGCTTGGCTTCCGCTCGCTGGCTCGCCGACGCCCTCTGCTGTCCACGGTTGGGAGACCTGAAAGTCGCAAGAGCGTGCCCGTGACAGGAGGCTGTGCGCAAGAAGACGTTTACAGCCGTTTTATTTGTAATAGCCCCAAACTGGAAAGCAGACGGGTGTCCTTCAACAGGAGAATAG
TCTTCTCCCATCACACAGTCTGATTTCTGCAAATACGGTATTTCAGTTATCTGTTGCTGTATGACAAATCACCCCAAAACGTAGTGGCTTAAGACAGCAGCAACCATTTAAATAAAAATTCTGTATTTTAGGCAGGCTCTGTGGGTATGACTCAACTCTGCCTCCACATGGTGGTGGCTGGAATTGCATGCATCCAGAAGCTCAACTGGGCTGTAACTTCCAAGATGTTCCACTCACAGCTGGTAGCTGGTGCTGTTAGCTGAGGCTACAGTTCTGGGCTTTTCCTTGTTCTATCTTGGGCTTCCTTACAGCATGGCAACTGCATTCCAAGAAGGAGTGTT
CGAAGGGGACACGGGAACAATGAAAGACGGTGGGCCTCGAATGAGAGGAGGGAGGTAGGGACACTGAGCAAGGTCACAGTGATGACAGCAAGATTCAAAGACCAGGAGTTTGTAGAAACTTGAATCCAGCCAGCAGGTGGCAGATTCTGGCCTTCCTATCAAGCCCATTTTTTCTAAACTGGGTCCCTTTTGCACCTCCCACTCACTCCAGAATTAATGATCCAACCATAGGCACTGAGGCCTCATGGCAAAGCAGGCGCACACAAC
TAAATCATTTAATTCCCAAAGACAATTACTGTATTTACTTGATCTTCAAATTGCAATTATTCAAAAAGTTCTCTTTCCATATACTTTCCAAGTTTAGAATTTGAAACAAGTTAGGCATATGAAACATACTCCCCCTACTGACCTAATATATCAGTGCCCTTTTTTAAGTTTCATCATCCAGAGGATTGAGAAGCATCCTAATTTTCTTTAGCAGTTTTGACAGTTACAGGAGTCATTTTGTATTGTTTTAATGTAAATTTAAATCAGTATTTTCTGTATT
ACACAGACAGCACTGAGAATTCCATGGTAGTCGTTATTATTACTGTTGTTTTTATTAATAGCAGGGGCCCCATCACTTACCTGTGGGTTATCAATTTATTACCTCTCAGTTCCATTTGTCATCTGGTGCCAGGTTAGGCTTTGTCAATAGAGGGCGCTGGAGAGCCACTGAGGAGCCAGGGCCCCTCTGCCTCACTCCAGGGCTTTGTGTTCTTCCTACTGCGCTGTGACCAGCAGGTGGCTGCTATGCTCCACATTATAGGGAGTGACCTCCACTGCCACCCTCTCCTCCTTCTCCCTCCTCCTCCTCCCTCCTCCTCCCTCCTCCTTCTCCCTCCTCCTCTTCCTTCCTCCTCCTCCTCCCT
ATTAAATATATAAGAATTTAGGATTATATTCTAAATTCTTCAATATTTGGACCCAATCGGACATTTTCAATTCAAGAAAGCACAGTGTATTAATCATAAACACATTATTGACTGGGAATTATTACTTTGGCCACCAGATGGAGCCAGTATTGTTTCAGAAATGCAATGAATCCTGATATTTTTCACATTTTCCCACTCTAACCCAAACTAAAAGTTTTAAATTTGCTTCTAAATTTTGTCAGGAATTACAGAGCTACTATTATT
GTTTTCTTCTTTTGTTTTTGTTTCCTTTTGTTTTTTCTTCTCTGAGCAGTGCTGGCCTGCAATCTGTCCTTCCCTATATGGTTCCCAAGGTTTGCGGGCTCTTCTCCGTCTGATGGTGTGTTGCTGCCACCTATCGCCACGTTTGAATAGTTCGCTACAAAACAGACTTGCACAACATATTGCAGATGTTCATCCACAGTAAATCAGATTCTCCAAAGGTAAGCGCCATAAAAAGCAGAGCCTTCGATTTGTTCTCCAGCATGGCCTCT
ATATCCTAATACATAATATGTGCTCATCTTCTACTTTTAAACTGTGTTGGGAGGAATTCCACGTGTTGGCTTTTTAAATTATCTAAGAGTACAGAATACCCATGTATTGTTTTGTAACCTTTATTCACATCACGGCCCTGCCATCTAGTGGCTAATTACCCAAACTACAGGTACAATATCTAGGATGAAATAAGCTAACAAGCCGTATTTCTCAAATACAAAAATGCAAAATTACATTCACTGTCATAAGATAAAGAAACTTCAGAACTCCTTTCATATATGTGCAAATATATTT
TCTCAAAAAAATATATATATATATATATTTGGGTAGGAAGCACAAGTAGGGACCGTGCTTGCTGCCAGAACAACCAATAGAAACTCCTTGAAGGCCTTCCTGGCACAAACGTAGTCTCCAGCACCCTCTGCCGACCAGGCCCCGCGCCCTCAGTGCTGAGACAGCCTCCAGCCCTCGGTGCCTTAGGGGTTGCGCGTCACCTTGGAGACCGCGTGAGAGGAGGGCGTGCCTCTGCAAAGGCGGAAGTCGGCTGTGGAAGTGTGGGCGGCCATTTTGAGACC
GAATCTCAGATACATTATGCAAGAAACTTGTATTTTTTCTTTGCCTTCTTCTATAAACTTTTAAAAAAATATAGAAAGTTCATAAATTATCTGGAAAACCTCCACCACTAATCTGTTCAATCAATCTCTCCAGTAGAGGGCATGGTAGGTTCAACACAGAAAATGTATGGTTAGGTTATCAGCCACTCTCAAACTGAGGTTTTGTTGTGCAACTTTTACAACCCACTGCATTGTTTCTTCCTCTACCACAGGATGGAAAATATGTGTCATCTTTATGTGGAGCAATTCTGTTT
GTGTCCTGGTGGCTCAGAGGCCACCGAGGCACCCCCAGATCCCCATCCGCTCCCTGGACCTGCAGTGGACTGTTGACTCCAGCCCTGCTCCAGGATTCAGGCTGGCTCTTTGGTCATAAAGGAACCCATTGCCCCCTGGTGGTGACTGGACACAGCTGTGGAAGGAATTCCAGACTCTGGCGGGGTGAAATGGGGACAGGTCCTGCTTCTCACCTAGACCTCCCCATGTCTGTCACCAGCATCCCTACCCAGGTGTTCAGTGTGGGCTCACC
ACATTAGGCCTGGGGGAATATTACTGTTGCTAGCTTTCTCCTTTTTATCTCTTACCTTACTTGGGGCATTTCCCATCTTGGGTCCTGGTTAAGCTCAATCTCCCCTGTTGGAGATGTCTCGCCTATCCTTTAGCCCCACCTGCTGGAGGCTCCTTGCATTCATGCACACTTTCAACCCCCAGAATATCCTGACCACCAAGGAAATACTTTGTCACCCCTGCGATGTTTCTTAGCTTGGTCTCTGCACACTTACTTGGTCGCTGTGGTACATGA
TGATTCTTCCTTAGCTCCAAAACATCTAAGGTTTGGCTGCATTCACTCCTCTCCAGCCCACAGACGCCCAACTGGGCCAATTCCCAAATTCATCATTCTAGCCCAAACCCTAGGGTCCAGTGCCTTCTCAGCCTCTGCCACAAGGGGTCCTCGCAGGCCGCTCCAGTGTTGCAGGTCCCAATCTGGACTCCTAGGGGTTTCCCACCCAAGCCTTGTCCGAGCGTCCTCTCCCTCTCAGTTAGCACCATCTTCCCAGGCTCTGCTCTGACAGTT
CTGAAGTAATGCTGAGCAGGTATGGGTATTATTCTGTCACCTAAGCTAAATTAGTCTTTTGGTGTATTGTAATGAAATACACTGTATGAAAAATTTACTCCCCACTGAAAATTCACGGAACAGAAGAACAAGCTATTACCAAAATCTGTTGCTCAATGCTGCCATCTATAGGAGAGTTAGAGCCGATTTGTGTAATATGCTAAGGTTCATTTTAAAAGAGGGCTAAAATAGTGATTTCATCACAACATTGCAACAGCTACGTTGATGTCACTAATACAGTCCTAATTCAAGGAGTTAAGGGTTTACATGCTATGGACG
CCCATGGATATGTCTTTTCTAATTTCAGATTCTTGGGAGTAGAGCTTATGTTTTATGCAGTTCTGTGTACTGAGCTTTTAGTACAGTGCCTACAATACCAGAAACAATTAACAGGCAGTAATGGAGGAGTATACTCAGAGATCTGTCGCTGGGTGGCGCTGAACATCAAAATTCTTACTGTAATTGCTCCATCACAGTTACTTTTCAAGTGCAATGGAAGTTCCTGTGTTACTTGTGAAATTCCTAGTAAGCTGATTTTAAGTACAGAAAGTTATCCTCTTGTTGCACAGAAAGTTATTCTA
ATAAACGGAAAAAAGGATGAGCAAAATTCACTGCAAAAGAAGAAAACTAAGCAGGGATAAGACATGCATAACACAGACTCCACAAATGCAAAGCTCTTACTGCTATTTATTTGTGTAGCAAAATATAAAGCCACAGTGACACCCAGTGGACATATTATTACACACAAGACAAAAATCACCTTTTTTTTAACTAGTTTAAAATCGTCAGGCTGTATTTTTTTTTAGTCACTTCTAAATGCATTACATTTCAGTAATTTTACTATTAACAATATTTTTTTC
GCTCTCCAAAGGGTGTGTTACCACTGGGCGGTAGATCTTGGAATGAAGAAAGAGATTAAGAATAAAAGTCCCAGAGTTTTGCACTGTCCCCACCGTCAGGTCTCAATTTTCCACCCACTTTGCGTAGAGCAGAAGTGCGGCCTCATGGTGCCCTCCTGTGGCCATACGTTTAGTTGCAAGATGATGGTAGAGTTTTTCCTTTTTTAAAAAAAAGGAAAGAAAGAAAAAGAAGGAAAAAAGGTTCTGCATATGTTTTTAGTCAGCAACACGTTTTGAGATGTGACAGTTCTGTCA
AAAAAAAAAAAAGAATACAGATCAATAGAAGGCCTGGATTTGGTAGTATGTATTGTCATGGCATCAAAGGGCCAGGCTTTTAAAAGACTGAGAAATTCTGGTTTCTGATGTGGTTGTGAAATTCCCACAGCTGACAGCAGGTGGAGCAGCCCTGCAACCTGCTTGCTTTCTGTTGTCTGGCAATGAGCTATCAGTACCTGTGCTTAGTGGTAGGCCTAGTTCAGGTAATAGGTGTAAGAATGGAGTTCAGGAAAATAGGTTAAGCAAAGTACAGATTTTATG
TGGTTTCTGGAAGGCTTTCTTCTCTGTGTATCGGTAACCCACCTATCTATCAAGATCTAGTTCGTAGCTGCTTTTTTCCACGAAATCTTCAGTCCTCGCAGAGGTCCAGCTTCTCCAAACATCCCTAATGCCAGTAGGTGGCACTGTTGTTTACACGCTTACCACGGTCTTGCGGCCCTCCCTGATCACGTGATAATGTCTCTCCAGCTAGGTGGTAATGGGATCAGGAGGGTGTGTTTTGGGTCCTATGCTGAGGGCATGTTGGTTCATTAAATA
AACACGTGGCTCAGCCCTCGGAACACATTTTCCTGTTCTCAACTGATGAACACTCCAAAAACAGAACAGATTTGAGCTTTTCCAGGCCCAGAAAAGCTCGCGAGGGGATTTGCTGTGTGTGTGACAACACTGCCACCCTGTGGCAGCACAGCTCCACACATGCTTTGGGCCGCATTTGCAAGTTCTCTGTAATCCCCCTGGAGACCCGGATCAGCTGGGTGGAAATGCAGGCTCTCTGTAAGCATAGGACTCAGGGCAGCTGAAATTATGG
GCTCAGATAATGGGAGAAAAGAGTTTGCGTGTCTGATCAGGTGGGAAGTGTGATATTTTAAGAATCTTCCATATTTCCCTGCTGGGGAGCTAGGACTCAGTTCATTGCTTGTTCTTGCCTGGACGCCGCACACCAGGTTAGCAGCCACCAGGGGGCACCAAAGCAGCCCATCCCAGAGGAAAGCGTGGGCCTCTGAGCCATTGAAATTCACTCCTGAGCACACTTCCCTTTGAGCCCGCATAACCTGATGATGGTGCAGATTCAGCAGTGCAACACGTGGTTGGGGCGTGTGGATATGGAA
GGCACTGTCTGTGCGTGCACACCCTTGTCTTTGCTGGGGCTCCCAAGCTGGAAGCTCCCGCTGCCTTAGCTGCTTCCTTCTGGAAATCAATCTACTTCCCCTTCCAAAACATCTGAAGGAGGGGGACAGTGCCCTCTAGTGGGAACGCATGGGCAGCTGCAGCTTCCTCAGCCCAAGCCTCAGCCCCACTCCACCCAAGTCTGGAAGTCCTCTCTGAAGCACTTCCTGGGGAATGCAAAGGAGGAGGCCCCTGCCCTCTGAGAGCTCAAGATCTGGCAGGC
TACAAATCAGACAAAATAATCAAAGGTGGCTTTTCGTAAGGCGGAAGTGGAAAGAAATTGAGGGATCTGAATTTGTTGTTTACTAGGAGGTGTGGGTCCAACTTCCAACCTTGTCCCCAGACCTTTTCCAGGTGTTTGCTTAGGAAGCACTGCCATCTTGTGGCTTACTATAGTTATTGCAGACAGAAGGAAAATCTACCAAAGCCCCCATGACAATACCAATGAGCAATGAACTGAAAAATGCAGGTTAATAGTGCAAACATTACTCACCATTTGGAACTAGTTTGGGGTAAAAAGGTTGGAAACCCAGACAATTGTGTGGTTGCTTCCCATCT
GCTTTCTGGGTTTTTGTATGTAATCTAATTGCAGAGGTTTGCCAGTTTTACTCAGAAGCTTCCCCAGTGTCTGCATCACTGAAGCCTTTCTGGTGCTTTGTAGCAAGCTGTGGTACTGGAGCTCCCCCTTGTGTTTATGTTTGAGACACGTGCTCAACCAAGTCCTCTTCATCACTTTTGTTTTTTTTGGCCCCCTGACCTGCTGCCTTGTTCCTGTCTGTGCTTAGATTTCGGGAAGACAGAAGCCAGTCCCTTAGGTAACACCCCCTCC
TCAACACATGAAGCTTTGGGGGACACAGTCCAGCCCATCAGAGTGGCTTCCTTGTTTTCTGAGTGAGAAGAACCTCAGACAAACAGGAAGGGGAAATGCTGCCTGACTTAGACCATCACATTTACCTGACACTGTTTGCAGTTTCCCCTCTGTCCACCAGGAGGCAAACTTCTAAAGTGCTTATTTGAAAATTCTTGGTCCCTGGGGCTGTTTTTATGAGCCTTGATTTTTAACCCTTTATAGCCTAAGCAGTTTCACTAAATAAACAATTGTTGGAAATAGAGAACACTGTGCTGTTCAGTAACATCACTTATTA
TGAATACATATCATCTTATGCTGGAAGGTCAGGAATATGGATAAAGAGAACTTTGATTTTTAGTGGCTGATCTAGTTGCAGGTGATAACAGGCCTCAATAATTTGGTAGTTTTCTACAGTTGCACAGATTTGGCCAACAGAGGGCGGCAGAGTCCAGTACCTTGAGAGCACAAATGCTGTGTAACCTGTGTGACTTCCGTGCTTAGCTGGTGTGGGTGGTGGAGACCTTAGTGAACTGGAGAGGAGATCTCAGATCTTGAGAGGACTGGCTTGCATTTGA
ACTCCTAAGAAGTGGAGTCCTATGTATGTCAAAAGCTGCAGTTTTAAAGTCATGTTCTTGTACTAAAAATATTACTCAGCAGTATGATGCAAAATTTAAAAATGGAAAAAAGGAATGAACACCCTCTGCTGGTAGCAGATAAAACATACTTGGCTTCCTTGTGTATTCTGGAAATAGTTAGGTCTACCCAGGTGGGGCCTCTGGAGAGTGCCACACAACTGGGGACTTAGGAGGTACATGAAGACCAGCCAGCACAGAGTTA
CTTTGGGGGCTGGGGGAACAGCTCTGTTGGGGACAGGTGGGAATGAGGTTCAGTGCTGGCAAGGTCCCCGAGGGCTCCTATGTACACTTCACCAACCAACTCCCTTAGTGCAGCTTGCAGATGCGTTCTGGCTGTGGCCCAGCAGTGACACCTGGTGGTCATGATAGTGCACTGCAGGAACTGGAGTGACTGTGCTGGGCCTGCCCACCTGGATCAAAGCTCTCACCCCTTATTCAGACAGGGAAACTGAGGCCCGACTCGGCAGAGAGAATCCTTGGCAGAGCGGGAACT
GGACATACATGTAAATGCACAATGTGACTCATTCTCATACTTTTTTGTTCAGCTCTGAGCCTCAAAAGTGATTTGTCAGCAGCGCTGGCATGCAGGCTTTGCCTGGCTGCTATCTCTAGAGGCAAGTCTGCCACGAGAGGGCACTGCAGGCGAAGCAGTTGTGCTTGCTCATTGCCTCAGCCCAAGTGTACTCAAAGAAAAGAGGCAGCCAGCTGTGCGTGCTGTATGGAAAGCCTCCCGCCCTCCCTGCAGCTCCCCGCCCTCAGTGGCCCAGGGCTTTGTTGAAGTGG
GTCAGAATGACTGAGTTGGGGTGAAAGGGATTACTTTCTCATTTCTTCTCAGAATACAGGGCAGCTTAAGGGGTACATTGAGAATCACAGGGAATGCCAAGGTTTACAATCTCTGTAAAGGGAAGTAGTATTTTCAGGAGAGCCCACAAGAGGGCAGTATTAAGGAAGGATCAATTTCGACAGGTTCTACAGAGTGTGAGAGCCAGGGTATACTCTTGAGCCCACATCCAAAGCACCACAGTCTTTAAAAATGCCATGCTCAGCATCACAAAAACCCAGATGCTTATGTGCTTTATTTTAGCACG
TCCAGGGAAATTTGAAGATGTATTAATGTGATAACATTCCAACTTGTTATTATTTCATTCCATCTGTTAAAGAGGCATAAGGAAAATTACACAAACACCGTTAAGAAATATGCCCCCTCAGGATGCACCTCTACCTGGTGACCTGCAGGGGACACTGTGATAGTAGTTCTGAAGGAAAAGGCCTTTGATTGGGGTTCAGAGATTATTATTATGTAAAAATAGTTAATAGGGCTTAATCTGTTATAATGTGTTAAAATAGGCTACTTTGAAAATCCATGGTGATTTAGTA
TCAAAATATTTTGCTGAAAGTTAAGTTAGGTGTCACTGCTCTCAGATTTGCTCTCTGAGCAAGGCAAACATCCTGATAAGAGGGAAAACCCACCAGGAGTTGCTGGGAAATTAATGCAGTCTATGAGTATGTGCTGCCATCTCGTGGCCAATGTAGAGATGGCACCTCTGAGGGCAGGGTGGGCCACAGGTAACCTGAGGATTGAAGCCCTCTCTGATGGCGCCCTGGAGACAGGGCCACGGGATCAGCCCAGTGATTGCAGATGAGACTTACATGGATGAGC
ACTCCAGGTTAGAAGACAAGGGAGGCAGGATATGGGGGAGCAAGATGCCTTTTTTTAAAAAGTTGTTACCGGGTTTTTCAGAGCAATAGTTAAAAGGGAAGGTTTCTTTTATGATACGACACCGCCATCTCATGGACAAAACTCATATGACACAGAGTTTCTCTAAAGCGAGCCTGTCCCTCTACTGGGAGCTCTTAGCGTTGGCCCTAACAGCTCTACCTCCACATTAATACAGCATTCTCAGAGTCCACAAAGGAACATTCCATCTTTGCAAGCCAAATACTGGGGCAAAAG
GTGCATCTTTCCTGAAGGACATTATTTAATGTTTTGTTAGTTTAATCTCCCAGTACTGGTGGGGTCCAGGAAGGGGAGCTTCTTGAAGGAAGGTAAATAGTAGGCAAAAAGAGTTTTAAAGCTCAGACTCCAGTGGAGGGAGCTCTAACTCAAGTGCTAACTTGCCTTAAAAGAAATACACTGAAAGCTGTAAGGAAATCCCAGACTTCAACTACCTGCACTTACGAAAAATACAAAGCACCAACCTATAAGAGCACTTCTAGGACTATGTTTATAC
AGCCTACCTTAATGTTTGACCAAGGTGGGCAGCCTCTCTTCCTTATGGGGATTTGAATTTCCAGCCCAAGAATGCCTAATCTTGGCCCTTTAAAGTTGTGGAAACAACTTCAGTTTCACCAGCTCATAAATATGTGGTTACTTTGCTTTTGGTGCCTCACTGTGGCAAAATGGAGGACTTACACCCTTTATTTGTACACCGTGACAGCTGACTAGATCCCACACCATACAAGAGTTAAAAGCAACAGAGATCCCTCTCAACCAACCTGTTTCCTCATCTGCAAATAGGGACTATAAGACTACTGACCTTGTAAGGGTTGTTTGAAA
TAATATGCTATTATTAAGAACTAGTTAGTTCTACATAAAAACTAGGTAGTTGGATCTTTCTATAATGAAGTGTTCTATACCTTAAAAGGTACATTGATTTCTGAAGGACAACTTACTCCGAAGTTATCAAAACGACAAGTCCGCCATCTATTGGTGAAATTAGTACACTGCAAGATAAATTCAAGACTAAATGTTAGCAATTTATCGACCTCTTCCTGGTTTTTGCTTTCAAAAAAACCGGGATTTCACTTGAGCCCCGGAGTTCGCGGTTACAGTGAGCTACGATCG
TTTGGAATTCTAGTAAGCATACCTTTTCATGATAATTAAGAAAGTATACACACACAATTCATTGTAAATTTATCGCTGAATGCATACTCTGGGTACAGTATAAATTTCTTTCCAGGTTATCAAACAGCACCATCTAGTGTTCCTATTTAACAGTTGCAAAACAAACTGAAAATTCTTTGTGTGGTCTGGCTGCCCATCAGAATCAATTGCCTATTTTGAAAAAACAGAGATGCCTCTTGCATCTCCCCTCCCATGCC
AAGAGATGAAGAATACAATTTAAATTGCAAAATTCTCAACAAATAGTCACTGGAGCAAGCAAAACAAAGCAAACCAATCCTTCAGCTGGAAGGATTTAGAAGTCACGCAAATGTGTTTTGCGAGTCTGAGTGAAACAGGGAGTCAAGGCCATCTCCACCCACCAGGGGGCAGTAGGTGCTTGCAACTAGAAGCAGTGATGAGGCCTCAGCAGCCACCAGCAGGTGGGGTGGGTGGGAGCCTCCCTTACCGCTGATGTCCTTCTCCACCCAAGTGAAAGTGACGCCTCCTTCTTTGCTGCTTTCACTGAATCTTAGCAGGAAGGTGCCTGGAGGCTTAGTGCTCA
TCTCAGGGCCACCTCCTGCTTGCGGTTTGCAGTGGTTTCCCGGGAGCGCCCAAGACTGGCCTGCCGCCTGGCTACAGAGAGAGGCTGAAGGCCTCCTGGGGCTGGGAAGTCGGTGGAGTCCAGGAGCCTCCGTTTCCTGGAAAACAGCTCCACCTGCTGGCTGTTGTGCGCCTGCAGTCCTGACCTTGGCGGAGTCTGCACGGGGAAGGGAAATGCATGCTGGTCCAGCGGGGGGCGCCTGCAGGGGACATCGGTGCCGCGGTTGGGATGGAGGCGTATGGGATGAGACTAGGGCAGAGGTGGACATGCCGTTCTGCGTGGATGTATGAGGCGCGAGTTTTGTGAGCACCGTGGGTGTGAGCAGCATG
GAAGCCCAGCTCGCGATGGGAGGACAGAGCTTTCTTGAGAGGACGGTGGAGCATGGGAACAAAGAGCATTTAGGGAAGTGGGAGCAGGACCAGCTACATGGGGAGAAAGCAGGGTGAGTCGATGGGCCATTGTGTTATGGCAAGTTTCAACCACTAGGGGAGGCGAACTCCTTTCCCACACCTCAGTGGTCCATTACCTTTATGGGGCCACAGCCCTGAGTCCTAATTTTTTTTTTTAAAGGAGGCTTCTCTTTTGGAATTTTCTTGGTCTCTTAGGCTTCTCTCCTGGAAGTCCTGGTCCCCCA
CAATTAAAAATAAAGAGAGCAATGCCCAGGTTCTATATGGAGTGCTGCAGTCACTCCAATAGACACATCCAGATCCGGCTCCCTCTTCCTGGCCGGTTTCTGCTTCCTGTTTTAATGTACACAGCCACTAGGTGGTGTACAACTTCTAGCCTTAACATTTAAGAAACTATTACTGAGCCTCACCACCAATTTCAACATAAAACAAGGAAGCCCAGGAAATCAAAACTTATTTAGTGTGGTTTTGGTACTGGGGAGCTAAAGGAAGCTTCCCCAGTTCA
GATTTTCCACACTCGGGCAGTGCACCTTCTGGCCATTCCTGGGTCCTTGCAACACTGGTATCTCCCCAGTTCACCAGTCGTTTAAAAATGCTTAAGGGAGTTCAATTCTGCCCCAACACCAGGCAAACAGTGCCACCTGGCGGATGACAAGGACAGTACAGGAATTACCATGTGCCCTTGGGAAACTGTCCCCAGGCAGTTGTGATTCTAGGCCAAGGGCAGAGTTGTTTTCTTTGACTTCATAAGAGGGGCAGGAGAGGAGGCCCACTGTTACCA
AGACCCAAACTTTAATAAAGAAAAAAAAATGTTTTTTAATGTGAAAATAAATTAATAAATAAACATTTAGTATCTGCATGTTAATCTTCATTGTAAATACCACATTGCCCTCTATTGGTAGGAACTCTGACATCTCAATTGTGTAATCATAATAATAAAAATTAAAGTGAATCTAGATATTCAAGGTGCATTGTAGCAAGATGCCTTTTTTTGCTGGTATGTTTTCCTTTTGTCCTCATTTTATATGCAAAT
TTACTGCAGCCATCTGTCATAGTGATTATTATCCTCATTTTACAGATGGGGAAAGAAAGAATTAGACCTTCAGGCACCTTGGTAATGGCACGCACAGCGAGTAGAGGCAGAGAGAACCTGCTTCCCTGACGGCCCACACTCCCCCGGCACACAAGGCTCCCTCTAGGTGGCGCGCGCGTCTCAGCTTCTACTGCGGAAGTCTCGGTTATGTGATTATGTATACGCTCAATCCTACACCAATTGAGAATGGCCCTTAGCTTGGAATTAGTAAGAACAGTAATTAGCAATTTATTGTCAGAAA
TTCTCCAATACCTAATCTGCAAGCCAAGGATCTTTGGGGTACAGAAAAAGTCATTTTTTTTTCTTTCCTTTGAGGGAAGTGACAGATACAAAGTTTTCATACTCAGCTCCTAACTGCCCCCAGCTCATCCTGGCAGCTGAAGAGTTAATCTGCTGCCACCTAGTGGTTCTTGGCCAACCTGCGGGAACCCCAGCTCACATAAGGTGAGGGTGAATGGGGTGGGTGTGGACTGTCTCCATGAAGAGGACAAGGTTCTCAAGTGGCTTTGTCTTCCCACCCCCAAAGTTTATCTCTCTCTTTCTCTCTCT
GCATTGTTGCCCTCCAGTCGCCACCGAACAAGGCTTTCAGATCCACAGACACAGTGGGTAAGGGCTTCCGCCCTTCCCCTCCCACGTGCCCCCAGGTCCAGGAAGCCTCGCTTTGGCCGGCGGCTCAGGGGTGCAATACCAGCAGGTACCACCAGATGGTACCAGAGGACCTAAGAGGACCACCCGAGACCAGGGAGCAGCGTGTGGCTGGGCTGGAGGCCACACTAGGTGTAACGGGTCTTCCTCTGGGTTTGGGAAGTGGTGACTGCGGGGGTGGTACTACTCAAGCACCACCCTTTCCCCCAGCC
TTGCTTAACCTTTCTGAGTCCCAGTTTCCTTATCTATCCCTGCCTCATAGAGTTTTTAGGAATGTAGGAGGCTTTGTAAAGTATCATGCCTAACACACAGAAGGTGCTCAACACTTATTACTTATCGTTTGATAAGCTGTGGTGGGCTAGGTGGATCTTGTCACTGACCCCTGCAGGAGAGAGACAGGGATGCACTGTGGGGCCCAGCATACCACAGCCTCTGCCACGTGACACACACACTCACTTCTGGAAGGGCTGAACTGGAGAAGGTCAGTCTGTGCCAGTGACAGCTGGAGGGAGCTAGAACTCATACTTTAAAACCCATCTGAGAAGAAGGTCCCCAAATGGCCTGCAGGTGGCGCTCTTGTCCTTATGCCCTCCATTTCTATTGCTCTCTGCCAAGGCTCCAAGACAAACTCTCATCTACAAGTATTCTTAGGTCTCAGCCAGTTATTAACATCTCTGTGCTTCATTTTCCTCATCTGTAAGATGCAGATTAAAAACA
ACAGCCCTGAATAAACCTGGTAGTCCTGAAATGGCATGGCAACCTCTGACAGGTAGTTCAGAGGTTGTAAAGTTGGGCAAGAACTGATTTCTGCCAGCTTTGTTAATTCTGACACAGTGCGATACCCACTTTTCCAGCAGGTGGCACCAAAAGGACCTCTCTTGTGGGCTTCAGCTCCCTGGATACAGCTATTGGATTACTGTATAGACTTCCCTCTGTGAATATTAATGGCATGTGTCAGCCATGTTGGTGTTTTACATTTCTTCGCATTTCATTTCCCCCGGGGTTATAAGAGTG
GCAGGGTCTCTACCCTTTCCCTTAATGGTCTCGCTTTGGCTTCCACTCTTCCAGGTAGCTCAGGAAACTTAAGGTAATCTACAGTCATCAGATACAGGAGTGAGCTGCCTTGCCTCTATCCCCTGAGCTCTGTCTCCCCCTCCTGGTGTCTCTGGCTCTCACCAGCAACCCCCAGGTCCAGGAGCAGCAGGCGGAGCAGCCAATCAGCAGAGATGGCCCCACCTGGTGGGCAGCCCTTTGGCTTCAGAGCTCCCCTCTGGTTCATTGGTTTTACTCAAAACACTTGGCTTTGCTGACAGTCATCTGTGGTAGCTGCATTTC
CAAGGTACACATAAATGCTGATAGCGAGAACAGGCACTGCCCAGTCCACTACTTCCCTGGCCCACACCTCTCAGAGTCCCACGACAGCCAAGAAGTTGTCTGGTGACAGCCAAGAAGTTGTCTGGTGCTGGTGATGCCACCTGGAGGCTAGTGCAAGAAGTACAAGAAATTCCAGAAAAATCTATACAATACTTCAGCAAAGATGCACAATTAAAACAATAACGCTGATGGAAACATTTGGTTGGAACGAACCACTTAAAATGTACACAACTTAACCACAGTACTCACAAAAATAACAATCT
CATTCCTAGTCTCTCTAGACCGTATAGCAGCTAGTACAATGCCCAGGACAAAGTAGGTGCTCCAGAAATTGTTCAAGGAGGCTTAGAGAATCAATATCACCTGTTAAAATTTTATAGTTTTCCTGACTGTTGTCAGCAGAGGGCGATACAGGACTACTGATGTGCCAGTTCCAGCTCTTTACTCTCTCTTTAAGAGAGAAAAATATGAATTAATTAAGGTGAATGAAGTAGGAAGGGGCCAAACTGAATTGATGACTTTTAGATAAAGCATCAGTTTTGAAAAAGAAAATTGCAGCATTCAAATGA
TCCCTAGTTCAAGCAGTCCCTGACATGCCCATTTTTCAGATAAGAATGCACTACGAATTTTATTATTGAGGGGAAATCGTGAATTTAAGGGGCATCTGAGTTGTCAAGTAAGGGCTATTCCCACTCCGGTCTGCAGTGCGAATGCGCCATCTAGTGGTTATAGGTACAGCTGCAACTTATAGTTTGAAAGTGCTTTCTGGGAAATGGTTGGGGTTCAGGCGGCTCTCACAAGGACTCATGAGACCTTCGTGGATTCCCACCTTCTTACGTACGTCTACCACCGTGTTT
GTGACAAAATATGAAATTCCTAAGAAGGAAGAAAGAAAAAAACACATAGGTTTGAAAAAGCAATTTAATACATCAGATTTCCTCCCTCATACACGTACAATAATGTCATGAAAGCAGCAATTTCGGGGCTGGTAGGGGAAAGATATGACCACCAGGTGGCAGCAGTACACAAAGTGCTTTGTGTGGTGCTTGGACAGGCTGGCATGTAGGAGTGTAGGTGGGGGTGAAGCCCAGGGCTCTTGGAGACCTTCCAGAGACCATGGCGTGGGGCCAC
CACAGAATCCGCCGCTTTTAGGGAAGATTCTCTGCCTGATGTGTGAGCGCTCTAACCTCTTCATCTGTGTTCAGTCCCCTTGCAATGCTTCTCTAAGGTCGGCCTACATTTCACTTAATTCAGTGGCTCTCCACTGGGGGCGCTCTTCCCCTTGCAGGGGACATTTGGCAATAAATGAATAAATGGGGACATTTTTGGTTCTTACAAGGGAGGGGAGAGGTGCTACTGGCATCTAGCGGGTAGAGGCCTGAGATCCTGCTATTAATAAATACCCTATGTCATGCTC
CCCACAGAAGAACTCTCTTTTCCCCCTCCCCCCACCTCTCCCCAGCCTGGCTCACTGAGGGCATTGCCTGGGGACCAGGGGATGTCTGTTGTTGGACTTAGCCTGGGAGGAGATACAGAGGATGCTGCTGCAGTTTCTGGATTGACCACTAGGGGGAGGTGTGTGCCACTGGTCTCAGGGCACTTCAGAGGTCCTGGAGGAGCCAGGCCTGAGAGGGTAGGGTGAGAGGTCTGACTCTGGACTGGGTTTCCCAAGTCTCCTGCACACCCAGCTCCCCCCAGCCCTCACTTTCC
CTTGATCAATTTATTATTTAAAAGTGTTGTAATTTTTAAACATAGAAGACTTTTTCTAGGATTTATTTTTGATTTCTTAATTGCATTTTGATCAGTAGACGTCTGTCAGCAGGGCAGTAGCAGGTGCACCGCACGTCTGTAGGGGGAGCCATCCACACCGTTGCCATGTGCGAATGGCGCCCCCTCGTGTTGTGGATGGTGTAGGTTGCACCGCTGTGTGCACACGTGTGCATACATGCATGCACACGCTTGGAATTTCAGCTGCTCTGTCCCTTATAGGCCCGTGCGTGGTCAGTTTTTGTAAATGTTCCCTGTGTACTTGAACACGATGCG
GAAGTTGACTGTAAATATTGTTTAGCCCCACCCCATCCTTGCAAAAGAAATCAAAAAATAAAACACAGATCCCAAATAAGTATTTTTAAGAGACTTGGACAAACATATGCTTTCTGCTCCTATGCTCCCTCTTTTGGCAAACTGGAAGTACTTTCTTGGCAAACATCGATATTTTCACAATTTCCTTTCCAGAATTGCTGAGAGGCTTGAGTCACCAAACTTGGTTTACTGCTATGGAAATTCACTATTCCGAGCACAGGAAGAAATTAAAGATTTTTGTTTTTCGGTGAAAGTA
TCACCACCACTACCACCATCATCGTCAAAGCTTCTTTTCTCCATTACTTCAGAAGGTCTTGGGGCAGCGGCTTTATTTTCCCCTTTCCTTCGGTAAATTCAGTCTTGTGTGTCTGCTGCTTATTAACATCTCCACCAGGGGGCAGGCTGTGGAAGAAAAAGGTTCAATGCAAGACTTTACTCTGTCCTTGAATTTCGGAGCTGCCAGTGTATGAATTCTTCCAGACTCTCCCTGACAGAAACCATCTTTATATATCTGCTAAGCAG
AAATGCTATTATCATTAAAGTCATAATTTTTTAGGAGTATTCAGAATTAATTAGCAAAGAAAGATGCCATTCTTGGTTATTTTCTGATAATGCTGAGGATTAAATAGGTTGTTGCACCATCTGCTGGTAGTCCTGAGGCTGTCTGATTAGGTGACAGCAATGTCCTTCCTGTTTTAATGGGATATTTCATTCCCCTCTCCTATTGCTCCAAAAAACCTTCCAAAATGTTTTCCCATCTCTATGTAAGGTAAATACAAATG
GATTACAGGCGTGAGCCACCACGCCTGGCCCCCAGTGCTGACAAGGATTCTTTAAAGGGCGCATTCTCTCTGAAGGCTGGTGGGAGCGTGAGTTGGATCCCTACAGCACAATTTGGCAATGTGTGTCCCAGGCCATGAGGAGGCAGCAGAGGGCAGTCAATGAGAACAGTGCCCGGGAGTCAAAGCTGGGTTTGCCCCATTGGTCCTTGAGTTTGAGCAAGTGAAGTTACTTCTCTGAGCCTCAGTTTCCTCCTCTGGAAAAGGGATGAATATTCACAGCTTTAGCT
AAACCTGTAACTTGAGAACCACTGGAAAAGACCACATCGATTATTGTTGAAACAGATTTCCAATATAATTAGATCTTTTATTTAAAAATAAAAACAAGTCTAGAAGCGATTTTGATGACTGCCACCAGAGGGCACTGTAACCTTGTTGTAGACGATCAAAACGCAGCCATTAAACACTTCCAGCCACATGTTTATTTCTTTGAGAAAGCAACACTGCAGGACAAAAATGAACACCAGTAGTATATTTCAACTTTTTTTTCATGTCATTTGCCTAGATA
TAATTAGTTCCACTATTGTCTAAAAGAGTCTTTGAGTCCAGAGAGCCATGGTAGGGTGAGTTGGAAATCAATCTGCCCATTGTAATTTAGGGGAAGGTTAGGAATTGCTTTCAAGCTTCTGTTTTACTCAGGCCGCTAGATGGAGAAGCTGAGCTGTGGAAGTGTTAGCTATCAATCACTTGTGTAAAGTAGCATGAAAGAGCAGGATATTTATAATAGATTTACTGCTGTAAAACTGACTCTGGACTATAAATAATATATCTCCTCTCCGTAAATGAGT
TTCCTCTTCGCTCTCTTTTTCGAGATTCGTTTCTCCCTGCCCATCCCGCGTCCTTGAGAGAACATCTGAGGGGTGATTATCCTCCGAGTGGGTGAGAGAGTACGTGTGGCCTTCTCCTGCCATCTTGTGGCAAAAAAGCAAAAGCACAAGTTCAAGGCGTTGTGTTTTCCAGCCCCAGTTAAAATGCTTTCTTCTTAACTTTCTACTGAGTCAGTGGGCTAGGGCAGGGTTTCCATTTTTCACTCCTTTTAATTGCAGGATTCAAGTTTCTTCAAG
CTTAATATATATTCTCAAATTATCTCCTATTGGAATTTGGCAGAGATTCTGGAATTGCTTTTCATCGAGGTTGTAACACCCACCACCAACATAGGCAACACTGGCTATTTATCTCATAATGCCTCTGTGGATGTTTCCTTCAAAGAACACCAGATGGCAGAACAGACCCTAATACGTTTGCCTTGGGTAACAGGGAACTTCCGGACTTGAAGCCTCATTTTGGTTATGTAGACTGAACAAATAAAGTTGTAGAACCAGTTGTACATTAATAAATCTCTATAGATAGAAATGTATCAATTCCT
AGCTGGTTCTGTTTGCCCTTCTCCAAGGCATATGGGGCAGAAGGGTCCCCACTTCATCTATGAGATGGAATGGAGAGAACCCCAGAATCTTGGCCCCAGCCATCACTTTCCAGCCCTTCTGCAGTCTTGATGGTTGCCAGTAGGTGCCGTCAGTTTGCAACTTTTTGGTCTGTCCTGCAGGTCCGGCTGCCAGTCCCAATCTCCCTGCAATCATCTCTCAGTAAGTAGGAGGTAGCCCAATCCCCGTGAGGCTGAAAGACCCCTGTCCTGGGGGAA
AAATGGAAAAAGAGGGGGAAAGCAATCGTGTGGACTCTATCCTGCAGGTCAGACAGGCAGCCCCGGAGAAGACCTGCTAGGTGCACGGCTGGCTTGTTTCTAACATCACCTGTGGTCAGCAGCGCCACCAAGAGCCACCACCAGGGGGCAGAGGTAGGGCCATGTAGTAGACGCCTGTAGTTTTCGCCTGTCCAGGACGCCTTCACCCCTGCTTCCTTTGAGAAAAGTCCCTCTCCCACTCCAAGTGGTACTGACGGGGATCACCCACACAAAAGAAACCTGG
ATCTTTAAAAGGAGGCTAATAGTAGTATCTGCCTTATAGGATTGTCAAGAATAAAGGAGTAAGTATATATGAAGTGTTTAGAATAGTTCCTTCCAGTCAATCAATGGTAACTTTTTTTTTTTCCCCCAAGCATAAAGGATCTAAATGGGGCAATGTGGCTAATGGCCCCTAGAGGGCAGCAGAGGAATAAGAACAGAGTGGACGACAGGTTCAGAGAAAGATGTCCTGTCTGATGGAAAAACGGGGAGAAGGGCACTGTGAATCATACAAAATGGAGACTGAGCTCAGGGCCATTTATAGCCTGCTTTGGGGACGTT
AGCACAAATATTACTTGGGAGTAATAGCTCAGAAGAGGAATGAGGAGTTTCTGCCTATTACGCCAAGTAAACCATCCTGTAACTTTAGCCAAGCTGGGGTCCCAGGTCTGGGAGTGTGTGATGAAGTCGTGCAGACACAGCGCCACCCAGTGGCTGTCTGGTGAGGACGGGATTGTTTGCAGGGATGAGTGCAAAATCCCTGGGAACTCCTAGAGATGCCGGAGAGGGCATTTTACTGGAGGCTGAGGTCCTGCTTGAGCAGCAGGGAAGATTGGAGCCAGTGACATTTG
AGGATTTTTTTTAAATGCAAATTCTGACTCTGTAGGTCTCAGGGGGAGCCCCAGAGCCTGCATTTTTAATAAACGCCACAAACGCACTCTTGCTGCTAATGTGAGAACACCACTTTGAGCGGATATGATTAGGTTGCCCTCTAGTGATAATCCCATGGAAATCCAGGGTGTTTCTAGCTTCACGATGAACCGGGTCAGCTGGGACTTTCCAGAAAATTAAGACTATTAAAGGCCGGCATGGTGGCTCACGTCTGTAATCCCAGAACTTT
ACTCTTCCATCACTGTCTCTAGCTCCTCCCATGCACATGCCTGCCTGGACCTGTACCTCTTTGACCACATCTTCAAGATGTCTCCACAATAATCCAACCTGGAGAAGTCCAGAGGGGTTGTTAGTCTGTGAGCACACACCCCCCTCTACTGGACAAAACATGAAGAAACATACATGCCTGGGAAAGGACCACAGAATTCTGGAACAGAAAGGAATGCCTAATTAACTGCCCTCGCTTTGTAAAACCCAGGCCTACAGAAGTGCCCCAAGTCACAG
ATTCTGCTTCTCTCCGGGAAGGAAGGCAAAGCGTTTCCCCAGGCCCTCAGAACACCATCTGGCTGCAGTCTTTCCTTTTAGGGACCTGGTATTTTCTGGCCCAGGGACAAAGCGCATTTATTTCAGATGGATCAACACTGTCACCCAGCGGGCAGACAGCTGGGCAGGCTGAGGCCTTAGCCTTGCTCTTGGCTTGACAGCCAGATACTGACAGCCAGTATTTGAATAGGAACCTGTTTGTTTCGGGTGATCAGGATTAATTGTTAATATTCTCTTGGAGGGAACTGGGACAACCTCA
ATAATGTAGAGATAGGAATGGCAATATTTCGAACAATGAAATAGATTATTTTATAATCTTTGCTTTCTTTAATTAAAAAAATAGGAATTCACCTAAAAAAGATATATCTGCTATTCTAAAATCTACCACTGAGTGGCAGCATAACCAATTAATATGGCAATATAACTCGTAATTTTCAAACTCAAATTTACAAAAATCTCAAAATAGAAAAAGGGTTCCTAGAAAAGAAGTGTGGTTATAGCAGACACATTAAATCTATTGGCTGATGAATTATTTG
TTGCTGTTTTATTCAATGTTCTTTCTCCAATACCTAGAAAAGTACCTGAAATGCAGTAATGACTCAACATTTGTGGACAGAATGAATGCACGAACAGAGAAATAAATTTAAAATATGTTGCGATATCCAATATTTCCTGTAGGGGGAGATAGTCACCATGAAATAGAAATTTCACTCATTTCAATTTGAAATAAATTCTGAAATCTTGCATTGAAGAAAAGTATTTTTTTTAGTGTTGGAATTGCTGCTTTGTTGCTGGTTCAGAAACACAGATGTGCTTTCTTTGTCACAAAATTAAGTACACTTTTG
AGAGAAAAAATGCTTTTGTTTTCTAACTGCGGCGGCGAAGGGCGAGACCTCAATGGCTTTTAAACGTCCTGCGCCGGGACAGCGGTTTCTCCAGCGGAACCTGCAGGCTTGGTTCAGAGGCTGTCCCATAGAGGGCGCTGTCTGCCTGACTTTGAATGGAGTCGTGAGCGCAAGAACGCTGGCAACACCTCTCGCCAGACGGCGAGTAAAGGGCTGAGTCCGCGCCCAGACCCGACTCCCACCAGCTTTCTCGAAGG
TTTGCAACTCTCGCTTTCACTTGAGCACTTAGAGGCCGTTGCAGGGTTATTAATTGGCCTAATTTCAGGCCAATGCCTCTCCCTGTGCCTCAGGCTAAGTAGGGAGGCCTGAGGAGAGGGAGCAAGACGGGGGAACGGCCAGTAGGTGGAGCAGTCAGAACACACAAGACATTTTCCATCAAGTGTGCTGTTTCATAAGGACACGGTTCGCGGAGCCACAAGACCATTACACTAATCACAGATCCTCAGATCAGATATAATAATTATTAAAATTTGAAATATTGCAAGAATTACCAA
TCCTATGTTACAAGCTGTGAGTGAGGGATTTTTTGAAACAGAGTCGCTCTGCTGATAGGAATGCGTGTCCGTTGTAGAACGGGGTGGGGTGGGCAGGGGGCGTGTGTCCCTTGGGCTTTGACCACAGGGTGCCAAGTCCAGAGGTCTGTCGGGAGTTGTGTGCTGCTGCCACAAGGTGGCAGTGTTGGCAAACAAACCACATCCTCCACTGCTACGAGGCCTAGATGGGAAGAATTTTACCTCCAGTTTAAATTCTTTTTAGAAAGGGAATACTTAATTCCATGATTCTACACCTTGGGAATGGAGGCCCACAG
GCTTTGTTGTCCATACATTGCCATAGTTGGCCCAGGCAAGGATAGTGGCAATTGAAACACTTTCTAAGATGCACAGCCCTGCAAGTCAGCTTTTGGCTGATTTCCTGGGTATTTAACTTGGAATTGGACAACGGCCCTGGCTGCTCCTCACAACCCCTACCACCTCTGTCCACCAGGGGGCTTCACTCTTTTCCGCTTGGATTCTCTTTACATCCTCCACCGGTCCCCAACTCCACTCACCCATCCCCCAGTAGATTCCCTCCACTCTCCCCATTTCCCTTCTTGTTTCCCACCTGGTCTACGATCTAGCCA
ATCTCTGGCTGCATCCTTGCTGTGGCCAGCAGCTGTGATTTCCCAGAATTGTCCCTTCATCATAAGGCCTCTTTTTGACTCCTGAATTCTGTCTATTTTCATGTCCTGAATATGACATCATTACTCTAGATCTGTGCTACATATTTCAAACTGGGCATCTAATAAGAGTTAGAAAAAGTCTTTTCATTTTTCTTTTCCTTTTGAGAAAATAAGAAAAAACAGACTAGTCCACAAGGTGGCAGAAGTGTGCTAGAAAAAACTGTTACGGTGCAAAATCTCAGAATCCCTGAAATTGTAGAAATGTGATGCTGGAAAGGCCTGAAAGATCATCTAGAGTGGATCACCTCAATTGTGCATGAGAAAATGGAGGAGTAGAATGTTCAAATACTTTTTAAGACTGGTTGTCAGTGACAGCCAGC
GCTCAGGGTCAGGAAACCTCTTGGGAAACAAGAGGACCCAGGACACCAGGGTCCTTCCTGCGGGGCAGCCTCTGACCCACCCTGGGGATTTCCCGCTCGGCTGTTTCTCTACACGGCGGCAGCGCCACCTGCTGTCCACTTCGTGCAGATGCTATTGGGCCCTTAAAATCCGTCCCATCAGGAAAATTGATCTTCCCCAGGATGGGCAGCCGCGGATGCGAGGAATGAACCTGATTGCTCTATTTCAGACCCTTTGACCTTTGTCA
TAATGGATAAGTGTAAATGTAGGAATGCGTGTGTGAGTATGAGTATGAGGGTGAGCATGTCTGTGCATGAGCGAGTGTGAATATGTGTGTGAGTACGTGAGTGTATGTGAGTGTATGAACGTGTATGTAGTTTGCAAGACCTGTACAAGCTGTTTCTGGAAAAGTGCTCCACCTAGGGGCAGACTGTCAAACTGATGCCCTCTGATGGCACAGGCATGGCCCAGAAACGGCCATTGAGAGGAAGGAAGGAAAATAGAATATTTTACCTACGGGTTCAGCATCTTCTCTTAATAAAAGTAATGCCTGAAAGGTT
CTGGGAGGTCGAGGCTGCAGCAAGCCGTGACAGCACTACTGCATGCCAGCCTGGGTGACAGAGCCAGACCCTGTCTCAGAAAAAAAAAAAAAAAAAAAAAAGTTAATAGAAGTATAGCACTCTGACCCCTAGTGGTTAAATTATGCAGAGAAAAATTCAGGACTTGTCCAAAGACAACAGGAGGTTGATTTATTTCACATTATGTTCCTGTATGATCTTTTTATCAGTTTATTTAAGAGCATCAGCTTTCTTCCCTTTTATTCTCCACATTGAAGTATCCATCCATTTGGGGCAA
GGTTAAAACCAAAGTAATTCCTTCAGCCTAAAAGCTGGGGAAACTGGTTGTTCATCTTGATCCTCTTTTCCTTCATAAGGAGAACTCATGGGCCAAGATGACCTCTCACGGTGAGCAGCTGTGCTGGCCTGAGGAATTAAACAAAAGTAGCTAAATGAAACCGTTCTTCCCAGTCTATCTGTGAAGTTATTTTTGGTTCTATTGCGCCACTGTGTGGCTGCAACTTCTTCAATAGAATCTTGAACTCTCCCAGAGCTATTTTCATTTATGCATAGCTGAATAATTATTGTTTTTGTGAAAGGACAAATATATCATTTTTAAACTGAGGTATAACATATAATTTGTAATG
TTATTGAGTCCTGGTACACAGAGAGTAGATGTGAGGTCCCGCAAGGACGAAAAAGACATTTCCTCCCCTCTGAGCTTGGGCACTAACAATGACAAGCTGAAGGCAAAGGCTGTTAGGAATTCGCCTCTATGCAACATCCCCCTCTACTGGATTCTTGCATGGAAAACAGCACCCTTACAGCCTCTGCTGCCCTAGAAGGTTTTCAGAGCTCTTTCTCTATGTTAACACACACTTTGGAGTCGCCAAGGCAATTTCCCCTCCCTTCTCTATTATTTCCTTGATTAAGATGAAACATTCTGTAAAT
AAAAATTAATCTCTATTCCTACTGTGCTGAAGATCTGACAGTACAAACAACCCAACTGCAGAGAGACTCTAGCAGGTAGACTCTAGCTGGGAGTCTAGGCTACTCATTTTTATACAAATCACAAGCCTCTGGCACCACCCAGTGGCCTATGTGTAAGCAAACATGCTGTTACACAACAGCATTGGTACCAGGCAATTTAGAAGCTACAAATATAAACAAGGCAGTCACAATCCCATTTGTAGCCAATTAATCAATTAGGAAAAATGAGTGATACAAGAGATAAAAG
GGTTTACCCTCACTGGCTCTGGGGTCATTCGTACTCAGGAAACAGGTCCCAAGAGGTCCTAGCCCAGAGGTGGCAGTGGGTGGGAGGGAGCCTAGTCTACCTGGAATACCCTTGGTCCTCAGTGTGACCCCTGCTGCCCCCATGTGGCCTGGGCCTGCACTGCAACTGGGCTTGAAGGAACCTCCCCTGGGTGACACCCCTCCTGCTCAGCATGTGGACACAGTGCCCACCTGAGGTGACAAGATACCTACACCCTGTGTGGAGGGATGACAACTAGGAGTGGGAGGGTCAGG
AATGGTCTCCTAACAGAGTCCTTTGAGGGGAGTGATATTTCAGGTGGGGGATGGAGGAAAAGGAATTGATAAGTAATTGAAATTTGCAAATGGCATTTCCCTGGGCCCTAGACAAAAATGGGTTCCATACATCCAGCAGGGGGCAGCAATGCACGTACATTAATTCCGGTCTTGTGAATCAGGAGCTTGGCGAGATCTCAGAAATTGCAAAGCAGTAAGGATGCCTGGGGAGGTTTATAGACAATTTCCAGGCCCGGCAAA
ATAATTCTATGTTGTTTATCCCTGAGCTGAGCTGCATGGGTACACTGGTCCACTTGATGGTTTGTTCCCTGATAAGACACTGAGATATAAAAGGTTGCTGAAACCCAGGAGGAAAAAAAAAGTCATGATAGAATTTAGCCACTAGATGGCAATCCCAGGCTGTAAATGTTCCCTAAAGTTTGACAATAGCCAACTTCAAAGGCCTGCGCTAAAATTCAGCCACAGCGCATTTTTAATCCTGCGCTTCCAAGTACATTTCCATTTGTTGCAGAAATATTTCAGCTC
TCCACCAGACATCACCATGGGATCCCCCAAAGGAGCAAGGGATGAGAACTCTGCCTTCAGATGCTCCGATTTGGGAAGCTTCCAATTACCAGCTCATCCTGTCGTTCAACAACATTTGCAAGTGATCACCTCTAGAGGGAGCTAACCCCACTGTCTTATTTCTTAATGTAGTAGGCAAGGAATTGTTAAATATGGAAATTTTTCAGTATCCAAGATTTGATAAATTATTGGGCATTATTATTTGTCTCTACACTGGCCCTATAATGATGCCTGAGGGCAGTGATGT
AGAAGCGATGCCTTTTTGTGTGTCGGCATGGTGAGAGGATGGATGTTGTGTTTGGGAAGTACTGGCTGTCCCAGTGCTTCGATGCCAAAGGTGAGTTGGTGGTGGGCCTGCTCAGCACTGCCATACCCATAGTGGCCTCTAGGCGGCACAGTCAAGCTACAGTTATCTAGATGGAGTCATTCATAGTTTTGCGTACTATAGAAGATGTCTGTCATGTGTAAGCCCCTCCTGATTGTCTTGAGCTTTAGAGAAGAAGTAAGTGTTCTTGTCCCCATTCTATAAACTGGGATACCACGGACCAAAGAA
TTTCTGAAGCACTCTAGTGTTGGAGAACACTGAACTCTATGATCTGGGGTTGGGCCTAGCCTAATTTTCCTTTAAGTCATGGATGCTCTTACCCAGCATTTATCCAGCACACAGACTGTTTAATGTCACAGCCACAGCGCCACCTAGTGTATGTGTGACTTCCAAACGGCGTATTTTCTTAGAAACATTAGTCTGTGAACATTTCAAAACTCAACGGGTGGTATTTCTTTTCTGCCATGGACTCTCCAAGTGTATGCCAAGCCCTATGGGGGCAAGGGATTAAGGGCAGTTTTCTCT
GGGTACCATATTTCTTTCCTGTCAGTGGTCTTCAATAGCAAAAGTTTTTTTTGAAAAGGGAAATCTTGACTGGGTGATTTTTTTTTGAAGAGGGAAATCTTGACTGGGTTTCCAATTTAGCCTTTGTGACTCTAGCCGTATTGAAGAGGAATCACCAATAGGTGGCAGCAGAATCTCAAGCATGTTTCTTGGGAAAAAGTAAGGGACTGAGTTTTGTCTTGGTTCTTTTTCATCTGTCTTGTCGATTCCTTGTGTTTGTTTAATATCTGCATCCTAAACTGCCAGCTGCCTCTAGGAATTACCTGCCCAGTGGGGGACAC
AATGTAGTTAGTTTTCTCTCTACCCTCATTGGTAGGAAGAGTGTGTCTTACAAATATGCACTAGTTTAATCAACGCAGCAGTTTCTTGGAAGTGGAAGAATGGAATGTTTCTTACCATTTGGTGGTCCTATGTCTCCACCTGCTGGTAAATCAGAATTATCTGTTTCTACTTCCCAGTCAACGTTTGATGGAGACAAAATGTTGGAGCCTGCTCCTACCGGCAAATAAACGGACTCAGGGTCTTCACGAATATGCAGCACAGCCAGCTGGGA
TGGTTGTAGCTACATACTGGGTGGGTTTGTGAGCAGGTTCACTGCCTCCTTGGGTATCAGGATAGAGGAAGTCTCAGGAATCTTAGCTCATTCCTCACTGTTGTGCGCTTGTGTCAGCAGGTTTTGTATTACACTGTGCAGTTCAATCTCCAGGCCAGTAGGTGGCATTTACAGGTAACAGCTGACTATCTGCAGAAGCAGATGGGCATATACTTGATCTTTGTTTACTGAGAGAAGCTCTCTTTTGCTTCAGCCAATGGGCTGTTCTGTGGACCACCCACAAAGCTGGGTGGAGCTGGACTGTCAAG
AACTGGGGCAGGACTGTGTCCTCTAGACCCTGGGGCAGTGTCCTATCCCCTCAGTCCCCCAGGGCAGGGTCATGTCCACCTGGAAAGTGGGAGTGTCTGGCTGTGCTCTATTCAGGCTTGCTACAGCCGCACTTCTGCCTTTTGGCCTCCAGGTGTCGCCACAGCACTGCAGACCTTTTATTTATCCAGTGCCTGTCCTGTGGACACTCTGGGAGAGTCTTCTGTTCAGAGTGACTCCTAGTAGGGTAGGCGACCAAAGGAGGCCACCTGGCAGGGGTCCAGGCCAGCTGGCAGA
TTACACAAAAAAGAATGGAAAGTTGGCCTGCTTGTGGTGTCCCTCATGCCACTGGGAGGGAGGCAAGTATATGACTTCTCAGATTTTTTTTTTTGTCACCAGATGAATAGTCTACCTGTTACCTCAGTGTGAGGATGGACTGACATCTAGTGGATAACCAGGTGATTGATATTTTTGTTATAAATTGCACTGTAGAAATGAGTAAGCTGCATAACAACGGTACTTGAGAAGGTAGAGTTTAAATAAAATTTGAATTATAAATATAGACTTTTTCCTCATGG
TGGTCACACGTTGGTGGCCTGGGGGCTGCCCTCCTTGACTCATAATGCCGGGACCCCTGATTTACACAGCAGGAGAGGGAGTGATCTGCGAACTCCTGAATTGCCGCCTTTCAGTTCCTGCGGCTGCTCTGACTGTCTGCATTGCGCCCTCTAGTGTCCAGACTGAGTTCTTTTACTGTCTAGACTGGGGAGTCCAGAGCAGATTCTTTTACCCGCCACGTGAGGGAGCAATTCAGGGAAAGTAAAACTATTAGTAAAAGACATTATTTTATTTTCAAATAATCGTAATTTTACCGAGTTCCTAGAAAAATGCACATTCTTAAAATTTATATTGTAAAACTTGTTGAATAGACGATCAATTAGAATATGGG
TTGATCCAGAAAAATTGGACCTATAAGAGGAGATTTAAAACAATAAAGCTCTTTAAGGAAAATAAGAGGAAATGTTTTTAACTACTTCACCAAAGGCAAAAAGGCTTTTCCCGGGAAAATTGTGCAACAGCGTCCCCTAGTGTCCATGGGATAATTCGACAGGAGGCTGGAGCAAGTAACAGGCAAAGGAAGTCTGTTTTTCTTATTCAGCAAGGGTGAAATCGATTTGCACATTTCCAAATGACTGAGGTACACTCTCTTTCTTATACTTCTC
TCTAGCCTGGGCGACAAGAGTGAAATTGCATCTCAAAAATCAAAACAAAACAAAAAAACACACAAAAACAAAAACATTGGCAACTCTCACACCCTGCTGATAGGAATGCAAATTGTCCTATGCAGTTTGAATTTGACAGTACATACAAAATGGGAAAAAATCATCCCCTTGCCACTAGATGGCGCTTACTGGCTTTCAAGTACTTTATCGCATGTATTGTCTTCTGTTACATTGCTGCCTTCCTGTTTTTACTTCTCAAGGATGGCTGGAGGAAGGGGCTGGGCACTAGGGATTAGAGCCTCACAAGAATGCTGTAATCTGGATCCCAACAGC
ACCACAGTCCCACCTCAGGTGGACACACCATCTACTACTCTTGCTGGGGAGAGCTCCAAGCTCCTGGGTCGCGGTGGAGGTGGGTGGCATGCCTTGAGAGCCACTTGGAGCCACCGCCTCCTGACTGAGGCAGTGCCCTCTTGTGGCAGCTCTGTGATATACACACAGTCCTTCCAGGCTCCCCAGAGTTTCCTGATAGTTTATGAGACACACCCTTCTCTTTGCACCATTCAGCTCCTTCTAGAGGCTTATTACAGATTCCACTGGGACCAAAATTGACAAACGCCAAAACCACTA
GAGGTTGTATTGGACACCTTGTGATTGTATGATGTTTTTTCCCACCCATCCAAATTTGAACAACACTTTTTCATTCTTGTAGTGGCAATAAGGTTCTTTGCCTCAATGTCATGCCAAGCCATCAAATGCTTATTCAGAAGTTAATCACAAGAGGGCACTATTGCCTATAAAAATGAATCAGCATGTGTAATGATTTGAGCTCATTGGTGGTGGTGGTAGGGTTGTCTAAAGTCCTGTCTCTAGATTCCCTGTTTTAAGTTTCATTTATTCTTTCAGCCTCATAAAAATCATTAGCAAGTA
CCTGGTGGGACGGGGTCTAGGGGCCACAGTCCTGGTCCTGCGCAGGTGGCCCTGGAGAGAAGCCTTGGAGAACTTGGAGAAGCCCACGCGGCTGGCAGCATCATGGTGAGAGGCTGACACCTTGTGGCTGGCTGGCAGCATACGTCCTTCCTCCCCTAGGTCAGCTAGACGGCCAAAGCAGGGATCTGCAAGCTCCTTCTGTGGCGGGCCAAAAAGTGAACATTCAGTGTGTCTGTTGCAGCTACTGTCATAGCA
ACCTTGGTTTATTCCAGTCCCATTGGTAAATGGATCAGGGGAAACAAGGCAGGATAGACAAGTAACTTGTAAGGGGATGTCTGAAGCCAGATTGCCAAGTCTCTCTGAGCAGCTGAGTAGGTGGACGTGGGTGCCCTCTGCTGGACACTGGAGAATCTGCAGTGATGCTTATCTGGACCCTCACCCAGGGGCTGAGAGCTTCAGCCTGGAGTTAAACCTTCTGAGTAGAGTACCCAGGGTCCCTTCAGTCACAACAGGCCTCTCCAAAGGCTGTCTCAGA
CGGCGGCACTGACAGCTGCGTGGCCGCCCTGGAGGGGAGGGTGCGCCTGCAACCCGCTACTGGCGGACGCAGCGGCCGCTCCGGCTCCTGCAGGGGGCGCCGCGGATGGCGCGTGCGCAGTCGGCCGCCCCTGCAGGTGCCCGGTCCACCCCCGGCCGCCTCGGCCGCTCCGGCCAGCCCAACCCCGCGCCTGCGCGGTGCCCCCTGCATGTCGCCCATGCCCGGCAGAGGGCGCTCTGACTTGCGCGTGCGCAGTCAGCCACCCTGCGAGTACGCGGTTCGCACCCGGCCGCGCGGCAGCCCGTGCTTGCGCACTGCTCTGTGCCCGCGCCTATGTCCAGCAGGGGGCGCGCAGCGGCGGTAGCCGAGCGAGGGCGCGGTGGCCTCTGACAGGAATGACTCTGCGCACGTGCGTTTCGCAGCAGTGGAAGTCTTCACACCCGGAAACTCGACTTTGGCCGTTTCTCCATTTCTCCTCA
GCCAACAGGGTACCAGCGGACCCCAGCTTCCCCTCATTCACCTCTCAGAACAGCACAGTCGCACAGCCTTGGTAAACACAACCATTGTTTTAAGCCTGATGCCCTCACAGCCCCGGGTACGGGGAATGGAAGAGCTCTAGAGCCCCCTACAGGCACTCACTGGCACTGCACCCCATGGGTGACAGTTCTGCAACAGAGCCTTCCCTTGGTGGGGTGTATGGAGAATCCCAGGGGGTGAGCCTTCAGAAGCTCAGGGGTGAGCTCAGGACCCTGGCTTTAGAAAGCAGCTCT
AAATTTGGAATTCTTTCTGAGCTAATAAGACCTGGTGGAGGGAGGAATTTACTTCCGCCAGAAGTCGAAGCCAATCCGCTTTTGGGCTATTTCCGCCCGCGTTTCTTCTACTCCGAAGTGCGCCTCTTAGTGGTCAGAAGAGAACAAGACAGAGACTTCCTAATAATTTCATCACCGAATTTAGACAGTAAATAGTAACGAAAACAGCTAACATGCGATGGAGTTCACTATGCCTACCACAATTCTATAACGTACCCCTATTATTGTCTCCATTTTGCATATGTGGAA
AGGGTAAACCCGATTACCCAGTTACTACTGTGTCTTGTGTCCATCTGGAAATAGGCCTTGTCTCTTCCCTACCAGCTGAATTCTCAGCTGAAAATGCAAAGGTCAAACACTTAGAGAAGCCTGTTTTAATGGGGGTGGATATTATTTCTGCCTCAGCCATTTTCAGCTGGAAACCACAAGATGGCAATGTTGCATCATTCCTTGCAAGACCTTTACCCATGGCTGTCCTGACTCCAGGTGAATTCAATCGCTAAGCAATAAATTGGGAGATGCAGGATCTTGTTGGTTTAACCAGCTAACATTATACTTGTATTTGGTACTACTGATTGTGTTTTCCTTGATAAAATGTAGCATACTCCAGGAAAAGTAATACA
GCCAGTGTCCAATCTTTCTTTATAATAGTGAGTGGCCTCTCAGAAAACATGGACTTGATTCTCACCAGAAACCCAACACCTCTTCCCTAAGTGCTTTCCCGGTTTTTCTCAAATCCGGAAACTGTTGGTCTTTTGGGCAATTCTGAGCACAGCCACTAAGTGGCGACATTGCCCGACTATGGCTCAGCCCTGTTTCTCCGGGGAAGAATAGGGGAGGGGAGGGGAGGGAGTCGGAGTTGCCCTGTTGTGTGTTGTGCTGTGTGTGGGGCTTTCTTCTATCTATTTAGTCCTCCCAGCAACCCTGCA
CACAGGGCCTTGGCCTGAGGCAGGATCCTGCACCAGTGCTTGGCATGTACTGGGCTGGCCACCTCCCTTCTCATGGCTTCCTGGATGCCAACAGCCCTGGTCCTGTAGGTTCTTGTTACTGTGCATGGGCGGAGGAGAACCCAGAGTGGCCAGCAGAGGGCGCAGAAGGCCTTGGTTTTCGAGAGCCCAACCCTAAGGCAGCACTGCCGCCTTCTGGTGTGCACACGGATATCATTATGAATCGTAGATTTTCCATTTCCAATTCTTGTTACAGCCCACAAAGGATGAGAACAGAGCCCCTCCTGCCAGGGGAAATAAGACTGGCAGCTGGTCAGAGGAAGGG
CAGAAATACCATGAAAGGGGTAATAATACCGACAGTAATGAGTGTGCCTTGGGAAATCACTAAACTATAAAATTCACAGGAAAGCACATTTCATATCTTTAAATACATTCCATTGCCTCTGCTAGGTTCAAGCTCAGAGAATTTCAAAATGCAATCACTGCTCTGGCCAGTTGAGGGCGGAATTGCCCTTCTTTTTGCACATACATCGTGCTTATGCGTTTGGAAAAGAGGAACCATCAAACCATCTGCCGAAAGGGGGCACTCAGCTAAGGAAGGAAAATGAGAATGGACAGGCAAATTGGAAAGCTGCAGCACAAAGCGACCCCAGTTTCGTGAAGTATGGGAAAAAAAAAAAAGACATTTCATGCATAAAACTCAAGAGCTGTA
TACTGCTGTGCTGTGTCTCTTTGTTGGGGGTATTAGGTCGCTTTCTGGGCCTGAGTTATTGTGAGCCATTCCCAGCGAGGCGGCTGTGCCCGACTTGGTTGCAATGTGGGGTGATGGTGCCCCCTGGAGGACAGAAGGGACAACGACCCGGCCGTTAGTTCTTGTACTCAACAACCATTTATTTTAGAGTAGGGTTTCTCAACCTCAGTGGACATTTTGGGAAGAACAATTATTTGTTGTGTGGGG
ATCAAATTTTAAACTTTTTATTTCAAGAACCTAAGTTTTTATTTTCCAATTTAGTTTCAATAATAAATTGAATTCAATAATTAAGTATGCACTGATTTTAGCTTGCTATTCTTGATTTTAACCACTAAGGGGCAACCTTGTATAAGGATTCAAATTTCACAGCCCGGTGTAATTTGGGACTTCTTTTCCTTCATGAAATTAAACAAATGCATTTGCTCCTACTTATGAATAAATTGTGAGATTATAGGTGATTTTT
AGCGTTTCTTTCAACCCAGTAAGTCTGTGAGTGTCCACGCCACTTATCAATGCATTCTCAGCTCCAAAGGCATCCTCCTTTAACTGCTCTGTGATAATGGAGATGGGCTTTGTAAATATTTCTTACCAGCTGGCATAATGTAAATCCTTGTCAGTAGAGGGCGCTAGAGAGAGAGAGACCAGAGGAGAAAAAAGTTTTATCTTCCAGATTCTGGGGTGCCTCATCTTTTTGCCTCCTCCAGAGCACAGCTTGCTTTCTCTGTTGCTGGGCTCCTATGCACATGCTTTCTTTT
AAATTACTTGTCTGTGTTCATCCATAATTATGTATATATCCGATCTGGCACAAAGACATTTAGCATATGCTTACTAGCTGAACTGAAGAAATGTGAACTGCACCGAGCTGGCCCCTAGGTAAACCAGCAAGCAGGATTAAGTTTGTCTTTAGCGCCCTCTACCTTCTTCACAGCACCCTTCCATGCCACCCTTCAAGCATCCCTTGTCACAATTCACTTTCAGTATCACTAAGTGATAACTAAAAACGACATTAACTTACAGCTTGTCTTGTAAGCTCATAGGGCAGAAGCCTTAAAGAGCAGTATTTGGGTAAATGGATTTGCTAAAGTCTAATCTTAGAACATGAT
TCTGGAGGGCCAGAGCTGCGACTATGCCAGCAAGAGCTATGATGCCGTTGTCTTCGATGTCTTGAAAGTGACCCCAGAGGAGTTTGCTGTAAGTGAAACAGGGCTGGTGTGGGTGGCTGGGCACCACAGCAGGGCACTAGAGGGAGCCACCACTTAGGCTTTGGGCTCAGATTGGAAACATTCTATATGCCCAGCAAGAGGGGAGTGTTGAGTAAAGTCCGTACCACCCTTTGTGAAATACAATGCAGCATTAAAAAGGATGCTGTCTTGAAATTAACTACCCTGGAAGGCTGTAC
TTTTTGTGCTATTATTTTCCCTTTAATATTCAACTACAATTTATGTAATTTAAACTATAAATTTTTAGAATTCCATTGTTTCCTTGCTTGATAATAAATACAGAAACGTATAGTGCCATCTTGTGAAAAAGATGCAGAACTGCATTACACTAATTTATTTGTGTAAGTTGAAATATAACAGGGGAAAGGGATATAGAGCTAAAAGTTGTGCATAATAAAGATTAATCAGCATATTTCTGTTAGCTAGATTTAATGTTAAAAAATAGAATTTAGATGG
AGGAATTGTCCAGATTAACGCTAAAGGTATTTTAGCCACCCAATGACGTATCTCTCCCAAGCATATTGCAAGTTATAAAAATGGCTAAGCCTAAAGTTATTCTCTAATGGCAAGCCAAGGAGAAATGTATGCTTTTCTCAAGGAAAATGTTACTTTTATGTTAACGTTTCTGGTAATGTACAGCGACATCTAGTGGAGGAAAACCGGTATTGCAATTCATTGGTGCAACTAACAGGTGTCAAACTCTACTGTCAGTTATGGCCTATGGGACACCCACTAGCAGTGGTCATCTTAATGCTCACCTTCTAACCCTATCTTTAAACCTTCTTGTGAAATTTATCTCTTTTTGCCTAGAAGCAATAAAAG
ATTTGCAACTTTAGTTACACTAATTACTAGTTGACAGGATTTTAAGGAATGCATTTAACTTAATAATACCCTCAAACAGAAAAACATTTTGCAAACGGTAATTTCAGTCTATTAGCTATTTACGGCAAGTCTTATCCAGCTTGGCAAATATTTGAGTGCCTACTAATGGTTCAAAAGTGGTACTGCACCATAAAGCCTCATCTGGTCTAAAGCTGGGGAAATTGAAGGGTCCTGTGTACTTGATTTAGAGTCTACAATAACCAACCAACTCTCTGTTTTCTGTCTTTAAAAAACTGAATCACTTGGG
ACGGTGCTTGGCACACAGGAAGCACTCAATAATAATAGCTACTTTAATAACAATATCCTCATCACATTTCAAATTCTCATCAGCATCTCTGCTCTGAGACGGCTTCCTCCGTGGGGAAGACAAAGCTGAGGGTCTGGCGCCATCTTGTGGCCATAAAGAAGTGCCTGTCTCTACCCACGGCTGCTCTGATTTCTCTAGAGCAAGAAAGGGTTTTGTCTGGGTGACTTACCAGGTTTCATTCCCCCAAATGTCCCCTCCAAGGGGCACCCTGGTTCGACTGACAGGGCATGAGAACTGGCCTGGGGCA
TTGGCTAACAACTCCTACAAAAACCTTGGTAAAATTAGTGGATGAGACTAGAAAATATAATTCAAAAATACACAAATGATCATGTATTATTTTCTCTAATACCCTTACTTTGAGGCAAAACCTTACAGCTCCAGCAGATGGGGGCATTACTTTGTGAAAAGAACTCTTAGTAAATTAAAAAGATGTTTAATACTGCTTTCTTTCCAGATGGTGGCAGAAGAAAACACCGAAAACAATACCACTACCCCACTCCCTTTATTAGAAAAAAGTTAAAATACAAATTCTATTACTGTTTACCTAGGACCTAACTTCACACGGCTGACATTTCTCAAAGATAGGTAAGTATGGACAAAATTT
GCCACCACCACCACCACCACCTGCTGACTGGTTCATTGACTGGCCCCGCAGTCCCCGCTCCCTCCTGGATTTCCCCTTCCCCAGATGTGCAGTGCTGCTAACTTCCAAGGTAGCTCCTGCCGTTCGCAATGCAACCACAAGGTGTCAGGCTTACCTTGGCTATGTTAAACCCAGGACCTGGCTATGTTAAACCCAGGACCTGGCTATGTTAAACCCAGGACCTGGCTATGTTAAACCCAGGACCTGGCTATGTTAAACCCAGGACCTGGCTATGTTAAACCCAGGACCCTTGCCACAGGGAGCGAGAAAGGGTGGGTGGTTTGTA
ATTCAGGAGACAATGACCTCTGAATGAACACCTTGGTGCAAGCTGACCTGGCCAGGTAGGGAGGTGGACAGATGGGAAGGAGCTGGGGAGGGCTCCAGGAAGGTGAGGAAGTAACGGCATCTGTACACCAGATGGCAGCAGCCACACACACATGATAGGCGAGGTGCCTGCCTGTCTTCTTCCCAGGTCAGAAACCCCTGAAGTGGGAACTGAAGACAGTGCCTTCTTGGAATAGTTCCTTTTCTTGTGGGTGGCTATAATGCCACAGGCG
CCCTGACTAACACGGTACTTGGTATTATGAGTGGTCCCAGGAAACTAGCCTCTAATATAGGATCTTCTTTGGTTTGGTAATGTCCTTGGCCTAAAACAGTACTGAATTCCTTGCTAATGGGAAATAGGATACTAGTAATCCATGACACACAGTGGCATCACAATTAATTAAATTATCACTTGTGGTTGAATGTGATACTGACACCTAGTGGCTGCTACACTTGACTGTCATGGCTGTAATGATAGTAATGGTAACAATGTGGGATGGAATGCCTACAAACCATAGTTGGGAGCTTACAGAAAGCAAATGACAAGCTTAGGGCTTTAAACTATCAGCATCTTTTATAATTAGAGAAGCATCT
TGCCAACCGTAATACAAAGAAACCTTCACAAATACCAATAAAACCCAGACTCCCTGAGGGTGGAAATGAATCTCAATGAATGTCAAGGGAAAGGGCAGCTGGATCTCTAAACTCTGGTTCCCAGAGGTGTCTTCCTTTTGAGATCTGTGACAGCCACCAGCACGCTAGCCGCGAGGGGGCGTTGCTTCCCACCTAACACCCAGCCTTGACGGGCAGGGACCTCTCTTTAATGCCCTAGCACGGTTGGGTCAGGGTGAAGCATGAAATCAAGGCTGCAGATACTAGGAGAGAGCAGAAGGGAACGAAGCCCAGGGACCT
ACACTCCTTGGTCTTCAGTCAGAGAGGCCAGGAGCCCACCTATACATCTGTATCAGGGTTAGGAAGTTGGCTCTTGTTAACAATGTTGAATGCACTTTGCTATTCACTACTTTTGTGGTTAGAAAAGCCTCCTGATATCAAACTTTAGAATCAAGCACCACCTTGTGGTCTGATGCATTTATTAAACTGGCACAATTTGAGAGCTGAAACTGGAAATGCTCCCTCAGCTGGTAGTAGAGAGCCAGGATCTGAAAACTGACTCCCAGGTGGCTGCCTGGAAGCAAGAACCCCCAAGGTGTCTTTCTGCTGCTTCTCTGGGTTCTCAGACCAGTTAACAATGACATCCCCTTT
CGGATGATTCTAGAATTCAGAAACTCACATCGTATATGCTAAAATTAAGAAGTCATATTCCAAGAAAGATAATAACTTCTTTATTAGTGGGCAATTGTCTGTGTACCTGACAATGCATCAGCGACATCCATGGAAGAGCCACTAGGTGGCCACATAGCTAACAAAATTCTTGTTAGCTAGAAAACTGCTCCAGGCTGCTGCTGTCCCTTTTCCAGGTAGCACTAGGCTGTCAAAATCATGACTTTAAGTAAATTTCTTAAGGAATTTGATCAATTC
TCTGTCATGTTTTGGGGACTTATTTTTGTTTCTCTGGGTGGTCACTAGTTTTTTTAAAGCATTCATGGAAGAGTGTGAATCTTTTACAAGCTAGGAAGCCATGGCAAGCCTTGGGTCATACTGCCCCCGCGAGGCCACATTGGCAAACCAGCAAGGGTGTTCAACTTCCAGACTTGGCCATGGAGAAGACACACGAGGAGGCTTTTCACATTCAGCTCTTTAATGTTTGTCTCTGCCGGCACCATCCCAGTTGTGAAAAA
TGTTTCAGGTATTTTAATCCCAAATTAAGATTGGTTTTACTTCAGCAGATAGCATTTTTCTTCCTCCAGCTTTCGTAACAGCCAATCCCCAAATAACATACACAAATTATTTCCCGTATATGCTTTGGCCACTGGATGGTGCTCAGAGTACACATTCGGTGTTCCATGATTAAGTTACTTCATCCTACTGAGTTAAAATGTATCCAGAAACCATACAACATTTAACAACTTTTGAGAAGGCACTGGTAAGATGGGGAGACTTAATTTGAGGAAAGTATACCTGAGTA
TATGAGAAAAAGGTTTTTTTGTTTGTCTTTTGGGGACTTTCTTTTGTCACAATCTGGGACTGAAGCTTTTTGACCACAGAGAAGGAAGATCCAGAAGGAATCCTCTCTCCATATTTGAAACAAGTAGCAATGAAGCCATCTCTTAACCACAAGAGGGAGCCAATCCTTACGTTGAAGCTGACACCATGACAGTAGATAGAGATAGAAACTACGTTCTGGTTGTCCAACAGAAACTACTCTTCGTACACCTTTTTGATCTATAAACGGATAGTTTTCTAATTGATCTATGAAGACATTTTGAAAGCCCTTTCAAATGACTTGCT
CCATGTATTGTATTTTATACATTTAAAAACTTTAATATGAGAAGAGGCCCAAAACTTCACCAGTCCGCTAGAGTCACTTGGCATCTTAAAGTTGTAAGATGGAAGTTGTATTTGCCAGTGTGAGGAAACATTTTAAATCTTGCCACAGGGTGGTGCTATTGCTTTAAGGGTAAGAAAGAGTAAGTCAGCAGGTTGAACAAGAATCTGTTACCTCCAAGAAGATTGAGAAACAGAGTGGTGATGTGGTCACAGAAACTTCGCAATAGTCTTAGTCTTAAGTGGTAGTTCCAAATTCCTAGCA
AATCCATTCCTACCACCAATATCCCATCTCTTACCCAAGAGAGAGAAACAGGCAGTGAAGGAGTACCATCAACAGAAGATACCAAGTCTATAGATCTAAGAAGAACCCATCTTGACTTAACTCCTTGCTTGATACTACCACCTAGTGGTAAAGTGATGACAGCTACTCCATCCTTACTGTTGGTTTGCTCAGTCACAATTCCTGAAAGCCTTCCATACATGAAGATATTCGCACCGACTCCCACTGTAAGAATGTGGGAGCCATCTTCTTTTGATACCCAGTCCAAAT
GCCTCCCAAAGTGCTGGGATTACAGGTGTGAGCCACTGCGCCCGGCCTCTAAATTTTGCATTTCTTTGGGAAATAGACTTTCAGAAAGTGTTTTCTCTTGAGGTGTGATATCCCAGGAGGTGCCAGGAGATGGCGCTGTGACCCTGTACTTAGGCTCCCTCAGAAGGCGCTGTGGATTTAGTGGTGGGGTGTGTGTGTGTGTGTGCATCAGGGGAGGGGATATCGAGAAATCCAATGGGCTTCCCTGCAGCCCCAGTTT
AAATGAATTTTAAAATAAAACCTTGTGAGAATCAGTGATCCAAAACTAAAATCATCATGAAAACCTAAAACTCCTGTAACTAAAGGAATAAAATCTTCACAGTATCATGTCGCTGCCTATGAATCTGGAAGATCTTGAGTGCCCTCTACAGGATATTTAAATAACTTTGATGTTTATTTTTCCCAAACAGGCAATTTCTAGAACGTAAAAATAACGTATCAGGTTTTATTTTTTAAATGATTACATATTCACCACGTAAAATTTTTGAAAG
TGCTTTCTCCAGAAGGATTATATCAATTTTCATTCCTAGGGGCAAAGTCAGGTCCTTTGGGGGAGCTTATAGGATTTAACTCACATAAAAATTAAAAAGTAGTAATACATGCTGGTCTTTTGTCCACTAAGATGACAGTGCCAACTTACCTCCACTGGAGGCAATTTCTCCAAGGACACAGGCTTGTCCTTCCACAAATGTTTTATCCAGTCCCCCTAGTGGCCAACAGGATGAACTTCCAAGATTAGTTCTCTAACCCTGTTAGAAAACTAACATTGTTCTTTCAGGGTTAATTCACAAAAGGGAAATAAAGTAACCTCAATTTTTTTTTTGAAAGAACATTTATAATGACCCAAGTAATATCCTTCAAAAT
CCCCGGGTGGGAGCAGTCCACACATAGTCAGTGACTGGCTGAGGTAGGGATACAAAAGCCAGCCTGTCCTGCTTCAATTTGGAGCAATCATAAGGCATTGTTCCAGCTCAAGAGCTCCCCCTGGGATCTAGGATCTGTCACCACATTACAGGACGGTTTCTATCTCTCCCCATTCCTGCCTTCCTTGTTCCCTTATTCCCATCTGCAAGACGCATAACTGCCAACACTTTCCAATAACCCCTCTGTAAGCCTTTTT
CTTTGTTTTTGATTCAAGTTTTAAAGTGCAAATGGACTACCCCCAGCCACCAACTGTTTCTCTCTCTGGGCCTCTGGTTCTGTTTTGAAAGGCTGGCAGAGGCCTCGGCTCAACGGCTCCCTCTCGTGGAGAAGAAGAACTTGCCAGTGAATCTGAGGTTGAACTGAGGACAGCGTCATAATCTTGAACGACTAAAACATTTTTGCTTAGTTAACCAAAAACATCAGAGTCATTTCTCATCTTCTGCTCTGCCTTGGAAGTGCATGTTTCTCCTTTTCATCTGTCA
CAATCAAGCTGCCTTTCTTCCCGATACCGCATCAGCGCCTGTTGAATGGAATTCCTCTGCCGTCATCTGTCGGCGCTGGAGCATCCTGAGTTTCCGGACGGGCCCGGCCCTGCGAGGGCGCGATTTCCTGCGCTCCCACAAGGTGTCGCTGGCGTCCGCTCGGTGATGTGGGCGCGTCTGGTCGCTGCCGGAGGCTGCCTGGGAGTTTCCCTTCTGTGCCCCGAGTTGGTGTCTCCTGGAAGTCACGTCCTGGCTGGGGCTGACTTGGATTTCAC
AGTTTTTATGTAACTTAAATTCTTCTGTATTTTTTAATGAAGGAGTCCTTTTTTTCCAAAGGTAGCTTTCCAGAGTTACTAGAGAAGAGGGTTGGTTCCCTTTCATTCAACTGAGAGAATGGCCTTCATCAGCATTGAGCAGCAGAGGGCACTGTAGTTCAGGAGATGAAGCAGCAAAAGTAGCTTATTAATGTATTTATTTTTTAAACATGGAAATAATGGAGATTTTTGTATACCTCCTCTGTGATAGCATATAGCAACTGTGTTAACAAATGCTAACGATAGTCTT
TCACTAGGTGCTGTATGTCACTGTGCCGAGGCTGGTTGTTAAAGTTAGTAAGTAGTCGTTGCCCCTAACCAGGGAAGGCCAACCTCCAACCATCTGGGACTTGCTGGACCTCATACCATTCAGCAAGTAAACATTAGCACCCCGCCCAGCAGGGGGCCTCAGGCCCCTGCTCCATTGCTATGACCAGCGTCCATTCTTATTGGTCAGTATACGGGATTATTATTTTAACCAACACTCCTGAGTGGGCAGATGAACAGAGGCCAGGACTGAATGTGAAATTAGATGAT
TGGCCAAAAGGCCAAGAAGCGATACTGTCTTTTTGTCTTAAAAGGTTAGAATGTTTCTTTATTTCTACTGCACAACATCTGTGGATACTTTTTTGTGCACGCCCTCACCCTGACAGGCTCAGCTGTGAAGGGTTCATGCCAGCAAGCCCCCTGCTGGCCGTCCAGGACAGCCCAGGGCTCTGGCTTCTCAGCAGCACCTCCCACTGGCCAGGCCCAGGCCAGGCTGGACAAGCTGAGGCCAGCTTAGGTAGCAGGCATGGAGGCCTTTGCCCAGCCTGGTAAGTGATGCAGAGCAGTGCTTTTCAGGGGCTGGCACTGTAGGGTCCAGCCCTA
CACTAAAGCAAACTGATAACTTTTATTTATCCCAGTGTTTTCAAATCTCACTTAACATACAATACTTTTCTCTTAGGCTATTTTTCTGCAGAACTAAGGTCCAATGGAACACACTTTGAGAAACCCCAGGGGTTGTACCCTGTAGTAATTGAGGGGGATTCATTAGGCCACCACTAGGGGGTGCGCCAGCCAAGTTTTCTGATTCTCGGTGAGAAAAGAGGGTTTGCTCTGGGCTTCCAAAGAATAGAGGTTTTGAAAGCTTCAGTGGAGAGGGAGGGCATGCCAGGAGAGACCAAAATTCCAAAATGGCAATGACTTT
CAATAATCAACTTTGTGGAAGGCACATCTATGTACATAAACTTTAACTGGGAAGTTGTCTTTAAATAAAAATGACACAATATGCTCCAAAGCTGTGTGTGATTACAGAATGAGAAGCTGAAAAACTACTCACGTTTATCAAGTAAAGCCTCAGAGAAATATTACGGTTTCACCACTAGGTGGAAATAGAGTAATTTTGAGTACGCTTTTTCAAGGCCATGAACTTCTACTGCAGGAGTACTTCATAAACTGAAGGGGACCTAAAAAATCATTTAGTATTAATTCTCATCTCCTTAAATTCATAGATGATAAAACTAAGCTTCAGAGATATTAAGTAAAATTGCATCTGTCTTGAAAAAGGCAGTTTTCTAAGCTACTGGAAGAAGAGTTGCTAGTAATTCTTGATTCTTCAGTCATTTTCATCCATAAG
GCTATGTTTCCTTCCTCATTTTATTTTCTAACATGCAAGTAAACTTTTTAATGGACCTAACGTCTCATCTGACAGATATCACGGCCTTAGGTCGGAGCAAATGATCAGCCTGGAACCCACTCCAGACTGGTCTGCAGTTCTGCATGTGACCACACAGTGTCGCTATCTTCTCAGTTCTAGCCGAATAGCTCTGGCCCGCACCTTGGTTCAAAAAAACATTTTTTTTTTTTTTTTTTTGGCTGGGCGCGGTGGCTCACACCTGTAATCCCAGCACTTTGGGAGGCCGAAG
AAGTTTTCCCCTTCCCTAGATAATTTTGTTATTTAAATGAATTGAATTATAAAATAATCTCATGGCACTGTGTAATATTTTACGATACAATCCAGTTAAAGAGGTGCTAAATATTTTAGAAACAGCCCACCAGAGGGCAGTCAGCTTTTAGTCTAACGTGTTGGAAATAGATAAATTTATTATGATGGCTAAGTTTTAAATAAAATATCTATTTAAATCACATAACTTCTTGCATCTAGGAGGTGAACAAAGTGAAGTTATGACTTGAGATTGAGAAGCCTGA
GTATCTACCATGTGCTAAGTATTCTAAGTATTGAGGATGCCAGTTGCAGCCAAGCCAATATGGTGGCTTTGTCATGAATTAGGGAAAATATGGCTTCTCTAGTCACTCTACTGCCATCTGTGGAAAATTGTTATAATAACTCTACAAAGCTATGATGTCTATAAGATGAATGATGCTTCCAGCTTAATGCTTCCACCACTTAATGCTTCCATAACATTAAGTGGTGATACATAGATGAATAAAACAAGCTCTGCGCTTTTGAAGGTCTTACATCGTAGAGCAGAACGTTAATGATGATCAGGAGCCATGCAGAGTGGCCTCAGGTGCTGAGCAGGGACTTCAGATAAGAAAAATGGTATAATGGCGCCCCTGCTGGAGAGTCAAAGAATTTTGTCATATGACTCGTGCAAGGTCATATAAATCCCTGGAACAGTCCTCTTTCCTAGAACTGACAGAGGGGAGAAATCATTTTTCTGTAAGTAGTTAAGCCCAGTAGTTAACCATTAAGCCTAAGTAGTTTGGCTGTTTGGAGTATTTA
GACCACAGACAGGAGAACAGCAGGTACATAGGGAACGGGAAGGGAAGCAAAGCTCAGAAAGGTTCCCTCTGTCTGGTAGAACCCTGGATGGTGCTGGAATGTGAAACTCCCCTTGGAGAAATGACTGCGCCATCTTGTGGGCATTCCTGGGAGAGCAGGCTCTGATGGTGAGAGTAATTTGCAAGGAATTCAGTCAGTTATTCCCACTTCGTATTAAGGAGCAGCAGTTCTCTTATCCCAATCTTTTAAAACAACCATTCTTAATATTTTGTTGTTTACTTCTAGATTTCTTCC
TCCTTCTCTACTTATTAAGTCATTGTGGGCGTATGGGAAATTTAATTGAATCAGAAGCCATCATGGTGCTGTACAAGTGCTTCATACCTATTGAATGTGAATCTGAACAGGCGATAAAATTGATTTCAATCTCTGTAGCATGACACTACTGTGAGTGGCCTACAGATGGCGCTAGATGTTTACAACGGACTCCTTCCTCCCTATGCTTCTTGCCACTTGACGGAATTGTACTTTGAGAAGGGGTAAGTGACTAAGTGCTTTTCAAAATCAGTATCACTGGACCTTGGGTTTCATTATTATTATTTTGGGTTAAGGGTTGTGTGCC
GTAGCTCAAACATTTCTACTTTTTTCTAGTTCCTCTTTTGTCCTTTAGCCTCCTTTATTAATATCTGCTCCATAGGGGGAAAGCCTAGTGAGAAATCCAAGTTTTAGGGACCTCTATGCACTTGTTACCATGTCCACCAGGGGGAGGCCTGACAACACATTTCTGTGGTAAGGTAATAGGTGGGAGTGGGTCAAAGTCTCTTTTTTGTAGAAGTTTCTCATTAACACTTCATCAAGATTAGAAAAACAGTGATACTGTTGACGAATGCACGT
CCTCGCAGAATCTTGTGCTTTGGGAAATCTCCGTGCCGTTTGTAGAAGGATTGCACCAGTGACGCGGTGACACCCATCTCCTCCCAGCCCCGCCTCCTTCCTTCCGGTCCGCTGCTGAGGCTTGGCTCGGCTTGTGCTGCCACCTACAGGTCAGCGACAGACATTACTTCAACCCCCCTTCCGCAGGGGCAGCCGCTCCCAGCTGCAGTTTTCCCTTTTCATTTTAAGCCCTTGGATTTCAGAGTTGAGGATGGAGATGTGTGG
ACTGTGAAGCACTGATGATACTGAATGCCATACCCCACCCACCCCAGATTGGTGACTTCAGGAAAGTTGCCGCAGCTCCCTCTCAGGTCCGCTGGCCATGCATAGGAAGCCTGTGCAGGAGCAAAGGAGGCTGCACTTCCACCATTGTACCACTTGGTGGTGCCTTTTGACATCTCCAGCCTCATAGTTTAGGTTTTTCTCCTTTGAATCATTTTTATCTTCATTCTGAAATTTAGGACCATTCCCCAACTCCCTTCCAACTTCCCTTTTTCATTAGAAAGAAAATTCAGGGAAGAAGGTAA
TGCCAGAAGTGCTCAAATGAGGCTGATTTCTGAAGAAATGTTTTCATCATAAGAATTGCAAGCAGGCAAGCCTCCGGCTTTTGCTTGTCAATGCACGCGTTTCCAGCCTTTTTAGTTCCTTTATCAGATACTTCCTGCCCCCTAGTGGTGGGAAGCAGCAAAAAGGACAGGCTGACCTAGATACTGTTTCCAGAGCTGACTATTCAGCCGTTAGAGCAATCATTGTTCGAAGCAAGCAAGAGCAGGAAATAAACAAAAACCCTTTCACGGTGGTGCTCCAGGGTCTAGTTGTTA
TTTGTAACTCAGTTCAGCCAGCCCTCTGCTTTTCATAGCTGTGAATTTTGACAGTTGCTCATGTAGTAGACAAGAGGACAACCACGCTTACTACTTTATTCATTTTCCCTTTCGAGTGTCATAGATGTTAAACATTTCACTTGATTCATGGGTGCCATCTGGTGGAGGAAAGGCTAACTACAGATGCATGCTTCACCAAAACATGTAGAAGTTTAAGATTATTACTGCTCATTAATATGGAAGTTGTCACTGTTTCCTGGTAGTTTCCAGAAGTGTAGTCAGGAAAAACTCCTTGGCGACTGCTTTTTTCATTCCTG
CCAGAGATGGTTTTATTCTGGGGGTGTGCTGTAGGATAAGCTCCTGGCCTTGTTTTTATTCAAATGACATTATTGCATGACTCAATAAGCACCGTTGATTGCTTTGAAAGAAAGCACTTGCTGACTTGACTGCATTACATCCACTAGATGGCAGGCAACTGTTAGAGAAAGAAAAGGGAGAACCTGAATTATGATTTATTTTTTTTTTTTTGGCGGGGGTGGGGGTGGTGATTGGTATATTTCCACTGACCTGTCTCAGTCAACAGGCCTTGCC
TGAATAAAAATATTTGGATAAATTACTTGAAGCAATCTTCTTAGACATGGAGAGTTGGAAATCTATTTTTAAAAGGATTATATTGGGAGATACTAAGGACAGCAGTGAAATAATAAATAAGCACTACCTGCTCCTACCACAGGGGGGCAGCAACCCAAAATTCACCCAATTTGGGCACTTGGATGGGTGACCCCGGGCCCCAACCACAGGGATCCACAGTTCTGGTGGATTATTGCATTAATAGGAAACATTGTATTCCTAAATCTTCTTTATAGATATTATAAAG
AATTGTCACATTTTAATTTTTAATACATGTATAATTTTAAGTTATTAGAACGTTTCACAAGCTCTCACAGTACATTGTGCTTGATTTTCGCGACTCAGACTCTAAGCTCCCTGAATTTTAACCCTCTTCCGCCATCTGGTGACAAAGTTTTTAATTGCAAATGGTCATCCACGCTGCTGGAAAATATTCTTCATTCCTCAAACAGCTCATCTCTGGGGCAGGTATTGTGAGTAAAAAAACAAACAAAGTGTGTGCTATATCCAAGGGACATATTTAGGATATTTTACTA
TTTTCTCTCATTGTTGAGTTTTCCTATTCATAGATGGGACATACAGCCTGGTCTCTAGTAGAGGGGAGCAAAAAGGGAGAAGAATTAGAAAATAGAGTGTTTCAGTAAAGGGCTTTGCCAAGATGGCTCATGGAGAGGATTTCTATTCCACTAGGTGGCGCTGTTTAAATACCATGTGCTCTCCAAACCAAGGGGAGAGAGAGAGATGTTCACTGGGGGCAAGGGTGGGGTGGTGGTGCGAAACTTTTTGTTCCTAGAAAAATCACAAAAATGGCATTCCCTTTAGCTATATTCCTG
AAAGGGAAGCTGACCCTCTCATAATTCAGCTATGGGAATCTGAGGCGCTTTCTAGGTGTTTTCTTCTCAGAAAAGCGACAGTCTTGCTGAGAAACAGTGCTTGAGTAATTTCCCTTTTCCTGTGCATCACTGCTGCCCTCTAGTGGGTGAGAAGAAAATAAAACAGAAAATGGATGATAATCTCCATGCCCCTAGCTAATCCACACCAGCATGTTTCAAATCGGAGACCCACTGAAGTTTGTTGAACTTACTGGTGCAGAGGGGATAAGTGGAGTGGGAGT
CTTCCTCCACCCAGGACCTAATGTACGTGTGTTTTGTTTTTTGTTTTTTAAATAACAATATTTATAACATGGCCAGTGACTCTTTTCCATGTGCTACTGGGGCAGGCTGGGGACTGGACACATGCCCAGCAGAGGGCACTAGTGTCTCATGGCAGGCCTGCTTCCCTTTGTGTGGCTAGAGCCCACCTAGCCGGTTCTCCTTTCCCCAGAGTTCTGATCTCATCTCCTCCAAAACAGATGCAGTGCCCCAAAGATTTCTTTTCTATCCC
AATTTTGTCTCTCACAAATGTAGACGCTTTGTGCTAACAAAGATTTTTCTCTGAACACTGTTTTTCACTCCTTGAAATGAATGGTAATAAGTAGGGGCTGAAAAACATGGAACTCACTTCTTTTTGAGACGGAAGCTGAGCGCCATCTCGTGGTGACAGGCCTCTATGACTCTCCTAGCATTGTAACTCAGAGGAGGAAAAAAAGGGCTGTAATGTTTTCCTGTGTTGTTCTTTTTAGCAGCAAAGACCAGTCTTGACTTTTGTAAGGAAAACTTTTGAACACTCACATCATATCTGAGGGAAGC
AACTTGGAAATTAGAAATGTGCAACCAGCCGTCCCCACACAGAACAGTTTATGAGAAGTTTTCTGAGCAACTGGCAGTTCGTGATGATCTTTCACCATTGAAGCAAGTACTTCTGAATAGCCGGATTCAGCAGGGAAACAGCGCCTCCTGACAGCTGCTGTGTCTGGAGGAAATACGAAGCACCAATGAAGTCAGAGGAGAGTCCTTCAAGCAGTAGGAATGCTTTATCTTCTGAGCAATGAAAAACAGCCACAGCTGTGAAAAACTATTCTAGAGTGAAATGCAAGG
TCTCAGCCTCTGGCAGGAGTAAGAGAATAATATCCTGGATGTTTATAAAATTCGATAACCTTTTAAATCCATCCCACTTGAAGGAATAGCTAGATTTCTGGACCCCCATTTTCTGAGGCTTTCCAGGATGGACGCATGCTATCAGCTCCCCCTGCAGGTCTGACTCTTTCCTGACAGGGAATTCCTGGAGGTCCACTGAGAAAATGGATTCTGGAAGGGCTCTAAATTGTGTCGCACAGACGAAATGCTTCGACTGCTTGGAAATGACCCACCTTTCTGCTGGAAG
GAGGCAGGGATGTGGGGGAGATGGATGCACCGCTGAGTCCTGCAAACAGGAGCCCTGGGAAGGAGTCTGCAGGGCCAGCTGAGCCTCTGGAGCACCACGCAGGGCACCACTGCCCCCTAGTGTTCCCAGGGAAAAAGGACCTAACAACCAGGTGAGGCAGGGAACCCCAAGTCTTGGTGCTTCCTTCTGCTCTCCTCTTTTTAGCCCCCAGGGTGGAAGCGCTAGATCCAGAAAGGAGGGAGCAGAGAGTGCTCG
CCACTGGTGAACTGTCTTAGCAACATGGGGCATTATATAGTGTAAGTGATTCTCTACCAAGTGCCATTTTGCCATCCCTAGGGAATACCTGACAATGTGTAGACATTTTTGGTTGTGAAGACCGGGGAGTGCTACTGCCACCTAGTGGGCACAAGCCAGGGATGCTGCTAAGCATACTATAGTGCACAGGACAAACCCTCACAACAAAAAATTATCTGTTCCAAATGCCAATGTAGTGCTGAGACTGAAAACCCTGATGTAATCTATTCTCCTGCTTATGAAAACAACCCATTT
GCCAGGGGTCCCTGGTGTCCAGTGTTGCCTAATCTCAAAAGTAAGGGTGGGCTTGGGATGGAGTGCATAATGATGGGCCTTACTGGCCAGGGAAGGAGACCGACACACCTGGCTTCCCAGAGATGAGATGGGCAGCAGGGCCAGGCCTAGTTTGGACACCAGGAGGTGCTGTTCACCAGAAGGTCCTGCTGGCTTCCCTGTGGGGTCCCCCGTTCCTTCCTTTCTTTCTGCCTGGGTCCAGGCTCTGAGACCCCTCAGCAGATGTATGAGAAAAAGAGCTCACTG
TAAGACAATTAAGTATTGTCTAACTGTGGCGCAATTAAAACCCCTGTAATTAAGGAAGGTGGGGGCCAGAAGAAAAGGACTCTGGTTCTGAAAACTCAGCCCGAGTCCAAGCAAAAGAGCAATGTACACATTTGCCACTAGATGGCAGGCTTCCTGCTTTATTCGCTAGCTCTCCCAATTTTATTAAATACAGAAATGATCCTGACCAGTACTCTAGCAATCCAATCTTCCAAAGCTTCCAAACACATTAAAACTCATAGAATGTTAAAGGTGGACAA
CAAGGCGTGCTGCAAATGAGAAAGGATTCCACAAAAAGAAAACCCTCAGGGGAAAGGGCAGTGTGCAAAGAGCTTCTTCTACTCTTTTCTAGACAAGACCTTCCCTTGGGTCCACTGCCCTGGAGAATAAGAAAGGCTTGTTACTACCACCAGGTGGCAGAAGTGAGCCGCTCAACAACACCTATCACGGACTGCTTGGGGCTCATGGCTGGAGACAGAGTTTTGGTACCTTTTTTGCAGGGGACAGTGGCAGAGTTGTCAGCGCTTGAGGCAAGGGCTGAGGTGGGAAAAAG
CATAAATACCAGAAATATTTTTAAATGTTCTCCTTTTATAACTCTGTGTGATTTCTTTATGTTTGTCTTCCATCGCCTAATTATAGGAATTCAAAATTCAAATGGCATTCAAACAGGAATAAATGTGAAAAATCACATGTAATGTAGCCCTTCACCAGTATGTGGGGATGTGTTCATACATTTGAAATTATAATGTGATTACTTCAGTTACTACTTTTTCTTAACAGAGAAAGCTCTCAAACTGCCCTGCTTTTTGTGGCAGTAAAAAATAAAATTTGTGTTTAGAATCAAAGACTTAACTACATGATAAGCTGTG
AGGGCCTTTGTAGGAGCTAAATGGCTCAGAACCTAACCAGTAGACTGTGGCGTCATTTCCTCTTAACACCAAAACAGTCTCTTTATTGAAAAAGATCAGTCACCAAGAAACATGTTATTTTTCTCACACATAGATGGCGCTGACCCATCACCATAAACACCTTTACTGAGTTTTCACCAATGAGTGGAATTTACTGAGTTTTCACCAATGTATCCATGTCTGGTCCCCAGATACTTTCTATTTCTAGAACTCTAACTGGGGTTTTGGGTG
AACCTGAAAATGAGTTTGGTGCACAAGTAACAGGTGAAAATCAGCAGCCTTTTACTGCTTACTGTTGCAGAAATTCCCAGCATTGGCTGGCGGCTGGAGGGGAAGCAGGAAGGGAGGTGTGCCTCTAGCTCCCTCTACAGGGCTGTGCCCCAGGAGGACAGGAGAGCCAGGCTGAATATGTTCCAGGGTCACCCAACTCTGTCCTTGTACAGTTAGCCAGGCCTTTCTTTCCAAAAAGAGTATCAGTTAATTTGTGACTATGGACTCGAATATCCTGCCTCCACAAAATTGTTCATTCT
TGTCTCTTTTTCTTTAATTTTTTTTCACAAAAAACTGTCACCTTATTCTCTATCTTCAAACATATCTGAATACCGTACTTTCAAAATAGCACCAGTATTTCCCAAAGCCTTCGTGCTACAGAGTGTATTCTACTGCCCTCTGCTGGAAGAGGAAGTGAGTTATCATTCATCAACGGGATTGCTGGAGCAAGTGAAGGAAAAAGTTGCTCCCATATCCATTCAACAACTAGTTATTTATCACCTACCAGCCAATGTACCAGATAAGTGATAGATCAATAGATA
AACGGACAAACCAATCGTATCTGGAAAATGTAGAGTTGTCTGGAAAAATAATCTTGGAAACTTTACTTTTTGTACTATGCAACCTCTAATTTACAAATAACATCCAAATCATTCAAACGAACAGCGTCGCAGGGCTGCACACCGCCAGGGGGCGCCATTTACATGGGACCCAGTGGGAGTAGAGCAGTGTGATGGCCTGCAACTGACCAACCTGCCTTTTACTGCCCTTTCATGCTCCCAGCCCCTGCTGCTCTCCTGGGTTAGAAATTGAAAGTTTATACC
AAACTTTATAGAAAATGTCCTTTTTTGATAGGTTGACATTCTTTACCTCAGCTCTTTGAATTCAGAGATGTGTTCTTTGGTTTAATTATTAAACAATATGATAGAACATTCAGCAACTTAAGTTTGGAGCATGCATCCATTGAGCCACATGATGGCAGTGTTTCCTAATTATTGGGAAAGAATCTGCACGTAAAGACAAGAAAAACAGCTTCTTAAGGAGCAAAACTGTAAACATAAAAGACACAGCATGACTATAGGCAATGGCTCTCCATTGCCTATAGACGGGAAAAATTACATTTCTCT
CTACTAAACCCATAATCACAGAAACCACAGCCTACAGGTCCTATAACTATCCCAAACATAAGATTATATGCCCAGATTTCAATCAGAAAACATTTTACAATTCCTTTCCCCCAAAGGATGTTCAACGTTTGCTTTCATTGCCCTCTAGTGGTTGCTATACAAAAGATATAACTACATTTTGTTTGTTTCTCATTTTGATTTTTGAGATGTCAGACACAATATCTTATAAATATTCTTCAAGTTTGGTTAGGTTACACACATTCCTGTCAGCTGG
TAGTTGTCAAGCTAAATTGCTGAAGAAATGGGGGGGTTCCATCCAAAATTTGTGAGGAAGATAATAAAGTAATAGCAGCTTCTTTTGAAAGCACATTTTTGACCTACTTTATAAATTCCTATACTATGTTTCTCCTGGGCCACACTAGAGGGCGAACTTTCCCTTCTCTAGAAATCTTCCTAACCTGTGTCCTTTCAAAGGGACGCATTTTTCTAAGGAAGGTTGTTAATCTCCAGGAAATCTTAAAGACAATCAAGTAGGTTCAGTTAAAACAATCAGAATTAGCGGACTCCAGGAGAGAGCTTATTTACAA
GTTTCTGGGCAACGTGAAAGATAAATTTTGTTACAGACCTCTTTTAAACAGGTGTTTTGAAAGCTAGAGGGTCTAGATATGCCTGACTTCATAAAATTCAGGAAGCAGAAATCATTTCAGTTTCACCTCATTTCAGCTTTTTCTAAAACTAATGCAGAACTGTAGTCTATCCCTAGGTGGCGCATTAAGCTAAATTTTTGAGAACCTGCTGCCCCGCACCGACCCCTGCCAACCTCCCATGTCTTAAATAATGATGACCTGATACATGTACGGGACTTTGTAATTGATAAACCACTTTACCTCCCTTATAATAAC
AAGCTACTGGAACTGGCTGGAGCAAATGCCGCTGGCTGCCTTTCCTGCATGCAGCTAACACACAGTAGGAGAAAAAAGGAAACAAGCACACTGGAATCAAGTCCTTTTCTACTCTTGTGTCTCACCAGCGCCATCTACTGACAAACCTTAAGCGTCTTGCCAGCTGACATAGGAGAAAAGTATATTTTTTAAATGTTTTTAATTGAAACAATAGAGTTCAGAAAAGCCATGAAAAATGAATTTGGAGCTGAGAGGTAAGAAAACA
TGAAGCAGAGTCTGCTCTAACTCCCTTTCCCAGTCTGCTGAGTAACGGGTGCCTTCCCTAGGCACTGACGCTACCACTAGACCGAGGTCAGCTAAGTAATGGTTGCCTTCCCAGGCACTGGTGTTACCACTAGACCAAAGAGCCCTCTAGTGGCCCTGTCCGGGCGTGACAGAGGCTCACACTTGTCTTCTGGTCACTTCTCACCGTGCCCCTTCAGCTCCTATCTCTGTATGGCCTGGTTTTTCCTAGGCTGTAATTGTAGAGCAAGGATTATTATAATATT
AGTATAGTCAATAAGCCTTTGTTTCTGGGTGTTTTCAGAGAGCCAAAGCTCTGTGCAAGATCTTTATTTGTGGCTAGATTCTTGCCCTGCATTTCACAGATAATGTATATTGGAAGAGTATTTTTGGTGTTGTAACTTGGGCTGTCATCCAGTAGACGGCGCTTAAGAGTAATGGCCAACAGATATGCTCTTATTTAGCTGAGTAGCTCTTCCGTATTTCAGTGGGTTTATTGCAGTGCTCTGTGGTGGGGAGGGAAGAGAGATGACTTCTTTACCAGGTCCATTCCCCTGCCTTAGGGGAGGTCC
CTCTTTCTCAGTATTCCCATTTTGCCTGTGTCTTAAGGAGACTGTGGCCCAAGGTCAGGCAGATAGAAGGTGGCAGAACTGATGTTGGAGATCTGGCCTTCTGTCTCGTAAAGCTGAGACCTTTTCACTGCACAACACTGCCTCCCAGTGGACTGTGCTTAACACTGAACCTCGCGTGGCTGAGCCAACCACGTATACTCTGCGGGTGCACTTAACAAGTTCTTCATTCATACATCCAACAAAGAATCTTTGAGTGCTTCCAATGAGCGAGGCCTCGGGAACACAAAATC
CATTCAAAGAAATCATATTCATAAGCCAAAATTGGTCATAGAGGAAATATTCAACACCACTAAATTAAGCAAACTAAAAATACAGCAGTTTTTCTCAGTGAACTGGTTGTTAAATACATACTAAATCACCACTAGGTGGTATAGGCCCTCATAAATCGCAAAATAAAAATGGGACTGCTTAGTTTCTATTTTGTTACTTTCTTTATTTCTGAAGAGAATGAGCTCAAATTTTAACAGCAGAGAAAAAAATATAGTTATG
TGAGACAATAAATGTCTGTTGTTTAAGCTATTCAAATTGTGATATATTGTTCCCACAGCCCTAGGAAACCAGTTCACTCCCCAGTAAGACTCCAGGGTCCCCCAGAAGCCTGACGGCTGTGGAGCTAGCTTTGAAAGCCAGGACACCCTAGTCACAACACAACCACTAGGGGGAGATGTTGAGGTGATGCAAACCACGGCTGGGGAGCTGGACAAACTGGTGGTTGCCAAGCCTGGCCATGCAGACAAAGCCCCGGTGAAGCTTTTTAGAAATACAGACGTCTAAGCTCCACCCAAAGCCTCCTAAATCAGA
TTCATTTCGGAACCACTACAGCCTGACTTTAAAGAAAATGGCTACTAAACTGAACTTTTGGTTCTATGCAAAATTAAATCTAAGTAAGACTCAAGTTGCTAAGAGCAACTTTACTATAACTTTTACTATGGCTCTGGCTCTACTGCCCTCTGCTGGATGATCCACCGAACTACATCACACAAATCATTCTTGAGAGATCTTCACTGTACCAGGTGCTCAGTAACTGTGTAAGATGTCTAAATCACTTATTTCTCAAAAAAGGCTGAAAATATATTGTGACTCTATACATCATATCCAAAGGACAAAAATGTCC
GCATATGGCCAAACTGACAGGGTAATTTAGCACCCTGTAAAAGACTGATGGACAAAGAACTGAATCTCGTAGAATCTTGCTAGAAGTCATCTGGTCCAGCCTCTAACCTGAGCACCCCAAAGACATTGCACCTTTGCCGGAGCCCCCTAGTGGCAGGAGGTTGTCACTGTTGTTTCAGAGTCACAACAGAATGACCATGTGAATGATGTACACTAATTATGAGACAAATAACCAAAGCATCTGATGGCTGTGGTTGTTTCAGTGTTTGCACACTTAATTTTCCCTCTCCTCCCCTGACCTCTGCAGAATGGC
TGATTATGTCTATTAGCCTGTATTTGCATAGGAGTCACTACATAAAGTATATAAGAATGACATAACAAAGTTCACCTAAATCCAATTTCCTTCACACTTCCTGAAAAATTAGGTTATGAGAATTCACTGCTATGTCTCTGCTGCCCTCTGTAGGTATGGTGTCTTAGTCCACTTTGCTTTGCTTTAACAGAATACCACAAGATAGGTAACTTACAAAGAAAAGAAGTTTATTTCTCATAGTTATGGAGGCTGAAAATTCCAATATCAAGGTGCTGGCTCCTGGTGAGGA
TTCAACTGAGGTCACCACGAAAGCTAAAAGTACAACCTAAGGAAGGAAGAGACTGGAAATTAACATTTGGGGTAGTGGAGCTCAGAATTCCTCGCAGCGGCGTCTGTGTCGCAACCCGTGGACGCACGTCCTTGGACCAACACTGCCATCTGCTGGCCACTCGTAAGAACTACTGCGACCCGCTGTGAGAATGGGCTTCGCGGAGACCATTAGGAAGGTGCTTTATTTTTTATTTTTTATTTATTTTTTGCTCAGTAGGACCGTAATAGGTGACTGATTTTCTTTTGCTGTGAGGC
CAAGAACATTAATACCATCTGCTTCATATGCTATTTTCTGTTCATTTAGAAATTCCTTACATTTTCTTGTTTCAGCAATAAGAGGTGATTTATGCAGGCAGACATGAGGGCTGGGTGGCTTACTAGGTTTCTTAGCCAGGAGTACCCTCTACTGTTGATAAATGGAAGTGTAATTTATTTAATAGATGTGACCAAAGAGGTTTGTGGGTCTTGTGATTTAGTAATTCACTTTTGTTTTTATAGGACAGTTAATTTCCAACATTTGCTTTCTTCTTTT
GCTTACATATAAAGAAGTACAGCAAGGAAATGGAATCTTTACCTACCTTAATATGAGAAGAGAAAGAAGATAAAAACAATCTCTTCAGAAATGCTTATCCATTTGAGAAGACCTCATATATTTTCTATCCAGTAGAGAGCAGTCAAAGTCCATGATGCTGTCATGAAATTCAGGCCTTAGTATTACAGGCATGACTGTTAACACTGAATCATCTCATCCAGGTCCTTTCTGAGTAAGGATCTTTTAGAATACTGGACTAGTAGTCTTTCTTTGCGTACAATATT
TCTCCATTACCAGTGACAGTTTTTACATGTAGACCCATAGGAAAAGAAGTGATTTAAGCTATAACCACTAACACTTTTCCTGTAGAAGCTAGATTATTCTTTGCGAATATAGTATTTAGCTAAGCTGGAAAGGGAAATCTGATGCCCTCTTGTGGCCAGTAATTTTTATAGGCGATTTATTCCTTTTCATCTGGTCTAAATATGGTCTCAATTTATAGTTCCCTCGTCATTAGTGTGCCATTGTCTTATCTTTTAATATTTTTAGCCATTTGTGTTTCTTTATTGATTTGGC
CAGGCTCAGCTGACCGAAAGCAAATCGCTTGGGAGTTAACTTGCCACGGGACCTGGAGATGGGCTTTGGCCCTACCCGTGCCTCAGTGTGCGGTGTACTGTGCCCTCCTAAGGGAGATGCAGCTATTGGGCATTTGGCCACCAGAGGGCAGTGTGTACTCAGCCAACAGGCTATCCTTCTAGTTCAGCATTTTTTTCTCAAACTGGAAATGTTGGTTGAGACCCCAGGTGAGGCCATGGTGTTTGGACTTCATCTGATAAGGAATGAGAAGTCATCAGAGGCTCTTGAGCAGAAGAGTGGCATAA
TTATGTGTGTGTGCATTTTGAGACAGCCTAATGTGAAGGATCATTTGAAAAAAGCTTAGTTGCTTCTAACTTCAAACTCCCTTGGTAAAACACCCACTCAAGGAACAGAACGAAACAAAAAAACTGCAGGAGATTTAACACTAGGGGGCACTAAGAACCTCCTCTAAACTTTTCTGTCCTTTCCTTCTCAAATTGTATGCTGGTTGTCAGTCCCCGCTTTATTTATTATCTTTAGGTGTTAGTACCCTTCTCTTGATTTGGTTAGTAGATTTGTCTG
TGGTGAAATGGACTTGTAAGCCCACTTGGAATGTCTACCTACCATAAAAAAATTTTCATCCTGTGACTTGATCAAGGTTATGATTCTGAAAAGCACACCACATTGATAGAACACAATTGACCACATGATCACTGTATGCCTGACACCCCTAGTGGACACTGTGAGGCATGTGTTTTGTAAAGGCAGATCTAGATTCTAGGTGAATCTAGCCCCCTAAATCACAATTGGCCTAAAGATGTCTCAATTCCCTTAAATGAGACCTAAAACTTCTATAAATGCAAATAGAACCATCTTTTAAAAGAGCAAGCCT
TCCTAATACCTACAAAACAGGTAGAATTTTCTTCTTTTGTCTATGATCGTGGTCTGAAGGATGACTTTTCAGCAGCAGAAGGGACTGGAATGGAAGGTGTCCATAATTTTGGCTGGAAGAGAGAAGTGTGCCCTCTTGTGGGTCTCCTGTCATGTTCTCAGAAAGTTCCTCAGGATAGAGCTGTGGCCTTTGTGGTCAGGGCTCTAGTCCCATTTTACCTTCAGATGCCTCCTATGCAATTTTTTTCTCATCATCTTCCCTGAGAAATATTTCCCAAA
GAGTTTGGACAGAGATTCTAAACAGGTTCACCAGCTCATACTCCCTTCTGTGAACAGCAATATCCCCACAAGTTATACAGCATTGGCACCTCCTGCAAGTACGGTATTTCCTAGAGAAGACATTAGTAACATTCCTATCCACCACTGCCACCTAACGACTCTTTTAGGTACTAGCAGCTCTGGTTCCGTTTCCTGATTTCTGATTTCTGGGATTCTGGCACCAGGCAGAAGAATGTTGACTGTGTAAGGCAGACCTTTGACATTAGAAGTCAGTATTTGTTCATTACAGAGCAAGAGAC
TTTGGGACAGCCACTATAATGTGTCAAGTGGATACACTGAAATTTATTCCATCCAAGCGCTGTCTTCCTGATCTTTTTGCACAACTTTCAGTGGAAGGAAGAGGGGCTCCAGAGACTTTCCTCAGAAATGGCTCTCACCTGCCTCCTATAGGGAAATGGTGTCAGTGCAAGCAGTTGAGCCTGGACTGATAGCACCCAGCAACCCAGCTTGTCAGACTACTGTGTCCATATCTGTGGGTGGCTGAGCCTAGCCACGGCCAATGGCTGTTCCT
TTCCCGTGTCATGCAGAGTCTTCTTTGGGGACCAAAGTTGGCTTAAATGAAAACAGAGCAACAATTACTAGAGCTAAACCCTCTGCAGGGCTTGGGGCCAACAACATGGTTTGCATAGTATGAGGTGTTGTTACACACCAGACCACAAGAGGGCAATCGCGGGAAGACCACAGGATCCACGGGGAGATGAGGCCCTCCAATCTACAAGCCAGCAGTGTGGCTTGGAACACCTCTACGAGCCTCATCTTAGACATTTGAAAATGGAAACAACATCAACAAAGA
CTTCCTCAGTAAAGTCATTTTAAAGCATACTTTTTTCTTTGAATTTCCAATTTTTTTTGCCATATGCTGAAAAGCATAGTGCCCTGTGTTTGAATTACTTTTTGCTTAAATTAATTGTAATTTAGCCTTTTGTTAATATCAGTGAAGAGCCTCCAGTAGGGGGCACTCAAGACTAATAGGTTGCATAGTTCCTTATGTTTTTAACAGAAATAGCTTCACCTTTTCCGACTAAAAAAGCAATCCAAACAATAACATCAAATAGTAGGTAGTGTTTAAGAAGAGTGATGTAAATATAAACGTCCTAACATGGAAG
AGTTTGGATTTTTTTGTCCTTGGGGAGATGCTGTGTGTTGTGTGTCTTACAACAAAAGCATCTGAATTGGAAAAATATGTATCCATCCTTACTGCTGGTAACAAGGGAGACAGCCCAGCCACAGCCCTCCTGGTGAAATGCTCATTCTGTCCAGCAGAGGGCACTAGCAACTAGTGCACACCAGTCAACACATCATGGTCTTTCCCGTATGATAAATAACCATATTTTCTTTTTTAAAAATTTAACTTAATTTAATTTAAAGTTCCAGGATTCATGTACAGGACGTG
CATCAGCTTATCCTCTTGACCCTAGGCCTCCTCTCTCTGCAGTGCCTCTCTCATCCCTGCAATCCAGACAGCACATGCAGCAGCTCAAGTAAGTGCCACCTCTGGGTAAGGTGCTCCCTCTCCTGGTAGGCATATGGGTTGAGTTAGAGGTGAAGCAGGTGGGCTGAGGTAGACAGAGGGATAGAGCAAGTGTTAGCAAGAAACGTCCCTGGATGTAGTCAAGCAGTAAGTATGCATGGGGTACCTTGAGCACCAGCATTTATAACTTATCTTCATGTCTTCTGTCTACCAGGTTATCTGATCACACAGAACAGGCCTGCCAGTTGGGCAGCTGCAGTCATGGTTTCTGCCACACGAGGGCGCTGCTGGCCAATTAAAACTCATGCCCCTTAGCAGACAGTTTGGGGATGAGGGCACCCTTTCTCCAAAACAGGGGTCAGAAACTCTGGGGCTCTCTGGGCCCCAGAGAGCATGGGCCCAAAAAGTGAGAC
TTATAAAACAGGATTAATGATTAGGCTCAAGGCCCCTTCCTAGTCACTCAGTAAAGTCTGTGCACTGGAAAACTGTGGTAGCAGTTTTCTGAGCATTAGAAAACTGTGGTTCTCACAGAGGCTGGATGAGTCAACACTGCCATCTGGCGGCCTCTTGGAGGGTGATGTGGAGCCTGGCTTTCATTGAAGAATGAAGGTCCCTTGATTTCCTGACCCTCAGCCAACTCTCCAGCAGCTTCTCACTGCAGAAGAGGTCAGGCCATTGGTCAGCTTGAGGACAAAG
CCAGGGATAGTTCATTGTCAGCTTAGCCTCAGGGATAAAGGGAAGCCATGGCTACTACTTACGCCTGCAGCATAATACTCCAGCTTTAGTCCCAGTTCCAAGATGACATAGTGCAGTAGCTGCATGGGCCACACGGGGGCGAGCACAGTATCAACTACCTTCTCTGGGAGGAAGCACAGCTATGTGAACTCCAGGCAGCTCCTTGAGCTGGGCTTAGTGCCTGTGATGAATGCAAGGAACTCCAGTGGTGAGGTTTGTAGGTGTCAAAGGTGGTGATGA
TGTACCTTGCAGTGTTGTGAAGACTAGCAATAACATAGGTAAAGCACCCACCAGATCTAGCTGTGTAAGTGGTATCATCATTTAGGAAGTTACTGGAAGGACCAAGGAAAATGACGATGAGGTGGGCCTGTAATGATCCAGAGCAGCCACTAGATGGCAGAGAAATAGCAAGAAAAGACTGGCTGGTTGTGCACCTGGAACTTAGTAAGGTTTGTTAAGCTTCTTTCTAATTGTCCTTAAGAGGAGAGTACAGGCTCCCACATTGCTGGGAAAAGAGCCCACCG
ACACCACAATTACATGTTTGCAATGACCCCTTCTACATGGCTGTTTTCAAATCTATTAAGCAAACAAACCAAAATTCTGACACCACCAGAGGAACATTCAAAAGCAAAATATAGGTCAGGGAAATTCCAAGTTACAAAAAAATAAAGACTGAGTGCCCTCTAGCGGCTCAATGCACACTCTTCTGTGGTAAGTGATGAATGAAACTTTGCTCCCTTGCAATGTTACAGAGAAAATAAAAAGGATTATTCATAACCGAGAGCCAAAGTACCTCACTTAAAGTGACAGCCGCATATCATTAAGATCTCCAAAGGAACCATATAAGTTGGTG
CTAGTCATCTTTCCCCTTCTTCATCCTTCCATAGGTTACGATTCTTCACTTCTGAGACTGAGGTCCCCAGAGCAGAAAAGAAACAAATTTGTCAAAGGGTTTGTCAACCTCACAAATTCTGAGACAGAGGCAAGGGCGCCACCTACTGTACAGCAGAGGCATTTTCCCAGCTCCTCAAAGGGTCATCTCTAAACAAGCCTTGCCTCTTTTATCAAACTGGCCTGACTTACCTGTCTTTATCTGTGGGGCAGCAGAAGGAACAACAGACTCAAGAGCAGGGGTGGAGTCA
TTAAAGTGTTGAGATTGCAGGCATGAGCCACCACGCCTGACTGGTCTGTTTCTTACAGCAGTGCAACATGCTAAACACGTTCATGCTAGTGCCCTGCTGGAAAAGGAAGCAAACCTCGGTAAGGAAGCGCACTTCTCATATGTGTCCAGTAGGTGGCAGGCTTGTCTGGACCTGCAGAGAAAGACCCGGAACCCTGGTTTTGCAAGGCTCTGGGATCAAAGAATTATAAATGATCAGTGCTGTTAGCACCCTGGAAATGGCTGCATGGAATATCCACA
AGAAACAGTATTTAAAGCCATAATTTCATTCCTATCTAAGTATAAATGGATCCAAATATGCTTACGAAAAAGATCTTAAGTTGAATGTAATTTTAGTTTGTATTCAATTGTAGGTTGTGAGTGCAAAAGAGTATCTTCCACAAGATGGCAGTAGATTACTGCTTTAAAATATAGATCTGCATATTCTCATTTATATGCAGAATCTAAATAATCAAACTCATAGGGATAGAGAGGAGTAAGGCAGTGGTTACCAGGGACTGGAG
TTCAGAGACTTGCTCTTACTGTTAATGGCATTTAGCTTGTGAAATTGAACAACTGTATCTCAAGACAGAATGTTCATAAAATCGATATTCTGGTTGCTAAGTGTGTGTTTTTAAGATATAGTTTGAATTAATTTATTCAAAGCCAGCTGGTGTTGTTCCCAGTATAACCTCTAGGAGGAAACCTCAACCCATGTTGTGTCTAAAATAATCGGGTTTTCGTTCTCTCTTTATTCAACTTTCATATTGTATCTAAGTTAGTACTTTTGATATTTCCAAGTTTTTTTTAAACATTTATGTAGAACACCACATAATTGC
CAAGCATGAAAGAACTTGATGAGGTAATGGTCATCTAAATAACTTTCTCCTTTGGACAGCTCCTATGGTAATCCAAGCAAGAGTCAGGGTGTAGAAGTTTGTTTCCAAAAGTAGAACTCCTGTTTCGCTGAGAAAGCTGTAATTTGGGGTGATTTGGCGCCCTCTACAGACTATAATGGCAAAAGCGACGCTATCATGTGCTTCCCATAGCTTTAGGGCTTTGCCAGAACTATGACGTTGAGGAGGGTGGGGTAAAGGGGCAGGAAGCGTTTATGTTCTGCCAATCCAACAGCTGTATTCTAACTCACCATTCCGCCCTCCCTTAAGATCACGGAAGTATCAC
TCTAAAAATTGGCAGATCGAGGGTCAGGGCATCTGGACTGCTCCAGTGAATAAGGGAGAATGCACACTGGCCACCATCAGCTGCTGGGTACAGCCGGGAGAGCTGGTGGACTTGGAACAGGAACAGTCTGCATGGCGTGACAGCGCCCTCTGCTGTCCAGGCTGGGCTGGCATCGATGGTACAGGAGGAGGGTGATCCTCACACCTGGCATGAGCAGAACCTCCACTTCAAGCAGCCAGGGCTCAGGAGCAGGAGGGACCCCGGTAGATGGGAAACTCATTCCCATTTTACAAATGAG
ATTTTATGGTCATCATTGTTTTGGGGATTTTTTTCTCTGTTTCCTATAATTAGCTGGGTGATTTTCTAGCTGATGTAATAAGCATGATTCTATTCAAGTTGCCCTTGTAAATTTACCGTAATTCCATTACCTCCCATCAGGCGGAGACATAGCTCTAGAAACCAGAAAGTTAAACAGCAAAGACATCTTAAAGTACTTCTTTTAGTTGCTTCCTATATGAATAGTTACTATACTCAGTTATGGATATTTGTCTCCTCAAGAAGAGCAATGAAATGTACATTCACAGAAAGA
AGATATAACAATATGATGATTTTTTTTTCTATTCTTTTCCGATGTGTATTCATCATGTCCCTCCCTTGCAACACAGGGAAACCTTCCTGAGGATTTTGGAGGTAAAGGCTGTTTAAGGTACACTGGTGCCCTCTCGTGGCCACTCTGGCCTTGGGCTTTCCTTCCCAGAAACCTCTTAGACAATTGATTTTGCAAGAGGTTAATGAGAAAGTATACCTCAAAATGCCATTGCTAATTGTCATGAGTGTCCTTGTGTCTGTGTCTTTTGCCCCCTGCAGGCATGA
CGAGAGTACATAGCAGAGTGAGGCTGCTGGGGTTGAAGCCGCTTGTTTGAGTTTTCCAGCTCTAATCAGATCGTCCTCCAAAGAGGGAAGTCTCTAAGGAACCAGGAACACAGACCACATCTGCTGGTCACTTCTTTTCCCCCTCGTAGCTTCCAGCCACAGTCCCTCAATCAACAGCGCCCCTTACTGGCCAGAGGGTTGCAAACCCAGAGGGTACTGGGGTGTCTCAGATAACCGCTGGCAACCTGGAAATGGACATATCTGTATCATCCATCTCCAGTTATAGAATTTTGAACACACTATCGAGAGCAGCTGTTGCAATCCCAGCTCAAGTC
ACACTAGTGAACACTCACCACGAACCTGCTCTGGGCAGCTGGGACACAGGATTACAACGATTGGCCTCATCAGATTTCTGGTTGGAACCTTGAGACTGCGCAGCTCTAGAAATTCTTGCATTAACTAAGTTCCACCGCTAGGTGGAAGTAGCTCCTCTAGCTCTAGGAGATTTCGTGTATCTCACCTTTTATCCAACCCTTTGGTTTTCTTTCATTACAATTATAGCAGGGACTCCTTATAGCATTTCATCTTCTTGGTACTATCACCTCTTGATGA
CGAGACCCCGTCTCTTTTGAACAATAAATACGTTAATTTTGGACTCTCAAGAGATGAATATTCTCATAGTCTTTTTTATTGATTAAACCTTTTACTTTCTTTTAATTAAAACGTTACACTTGGGAAAGGAGTTTTTCCTCGACTCACCAGTGACACCTACTGGAATAAATTTACAAAACAACTTAAAATCAGCTGTAATGATCACGAGTCAACGGTAGGGTTTGCTTTTATTTTGTTAAAGAGAGTACGTTTTCAAATTTATTTTTTTGACACACTCCTCCAAGAAATACACCTACACCATTCCAAAAAAAAATGAGATTCTTTGGCATTTAGTGTATTTGATTCTTAAATGTAATTGGCTGAATGTAAAGTAATAAACAAGTAATGTGCAGTGTATGTTGCTTTGACCAGATAATTTGGTGACAAAACAAGTAATGAAAAGCAAATGCAAAAATGCAAAAAACCAATGTCAATAAACGAATTTCTGCTGAAAGATACCTACATTCCATATGGTCATTTATAATGCCTCCA
TTCAAAGAACCATGTCAGCAAGTCCTGCTGCCTCCTCAGGCTCCGGAGCTGTGGCCCAGTTTAAGGTGAACAAGTCCCACAAGTCCCACAGGTCTGACTCCCATGACCATGTCCGGAAGCAGCCGCTAGAGGCTGCACTTGGTCCCTTCAAGGAAGAAACGAAAGGGCCTGAGCAAATTTGCAGCTGGCTTTGTTCTGCCTGGAACACTCTGTTCTTTCCTCACATCCTCCCGCCCCGCTGAGGGCTCTCTACACAGGCCTGCAG
TGACACTTTCAATAATGATAAAAGTCTCTCTAATATATCAAGAGACTGTATTTTTATTTAAATCTTTAGAAACAAAGGGAGATAGCTTTCTCACCCATGATCTTTAGGACGTTGTTAGGTTACTATTGTGGTAAAATGGTCACCAGGTGGCGCTGCTGTATTAGTCTCTAGTGGATTCCAAACCCAAATCCCAGGTTCTCTATTCCTACACAAAACCAGTAATGTGAGATAAGGCTGTTAAGAGAAAGAATCACTATTAACTGGGCACTCACTCTGTGCCAAGAGCTGCACCAAGTG
CAGAAAGCAACAGATGATGCAGACAAAAAATAAAGACAATTTGCCAAAATGCCATCACAACTTGATATTTCTGGTGATGTTGGGGTTATCTGCTTACTGTGTATTTGAGAACTTCTGTTCACCTGCTTGTCAAACTGACCAGCAGGGGGTGCTGCGGAGGGAAACACTCCATCTGGAGAATGCTGGCAACTTGTCTCTTAAGTCTAGAGGCTCCTTGTCCCCCTCATGATCATCACCTATGAGGTGCAAGCACTGCTGATACAGGAGCTAAAAAGAAATTATTAAGCAGTT
TGAGTATCATACGTACGTGTGTGTGCGTGTGGGCATTTAACCATATCACAGACACTGTGCTAGGTGCTTTTTCCCAACATTGTCTTGGATTCAGCTGCACTGAGAGAGCAGTGGCTGAAAGTCATTCCCTGCCACCAGGAGGAGACATGTGGCGGCTTCAGCTCCTGTGCGGACACACTGCCTTCCACCAGCAGGTGTCTCTCTAGGGCCCACTCGAGAGTGGGAGCGTAGGCCGCAGGGGCTGCACGTCTGTATCAGATCAACCGAATGGTTTCCCAAGTGCCCCAGCAGCGTCTAGGGTAGAGATAGTGCTTTCTGCGCAAACAGCCGTTGGAG
TTCTTTACTAAAATCTACAATTAAGTAGAAATGGTCCAGTTACAAAGCTGTCTTACTAAGAGGCTTACTACTTTGGAAAATGACTGTAATTTTCTATAATTTCCAACATCTAAAAACAAACCTATAAACCATAATGAGATAAACCATAACTACTCACACCCACTAGAGGGCACTAACAAAAAAGATGGGCAATAACAAGTGTTGGCGAGGATGCAGAGAAACTGGATCCTTGATACACTGCTGGTGGGAATTTGAAATGGTATAGCCACTTTGGAAACAGTCTAGTAGCTCCTCAAAAGGTTAAAT
TGGTTCATAGATATATGAATACGTATCTGTGTAAAACAGTGAGTGTGCAGTGTGTAAATACTTTAAATTATTATGCTAGAAAAATAAAGTTACATACCTTGCTGTGGAATGTCTGTTCTGTGATTATAGGGACACCTGCTGGAAGAACTGAGAGCTGCAGAAGAAAGGGAGTCGGGGGAGGGGGAATTGTATAAAATCCCTAAAGGTTACTGATAAGTCATGCCACCTGCCCACAAATTCGCTGATTTTCAAAACTATAGCATTACTGTCATTTTTTTTCTTTTGAAATTTTAAGCAGTTACAAATC
AGACTCACAGGCCTGCTGTGTGACCCACTTTTACCGACCTTTCGGGGAGAGTAGAGGGCATTTGTGACTCAGCTCAGAGCAGGAAACACATCTCACGTCAACTGTCAGACAGCGCTGCTCCGAATCCCATCACAGTGCTCCAGCAGGGGGCGTCCTCACCGGCCGCGGCCACAGCCACGGCTCAACCCGGCCTAGCTCCCAGACACCCTCCTTCCACCGCCTGTTTTCCACCGTCCCCGCCTGCTCTTTCAAGCCAGCAGCAAACAACACCCTAATCCGTGTCTTTATTATT
ACTAAGATTACAACCGAGGCCCTGCCCTACTCACACTATGGGTTAATGTTGCCAATTTAGCCATAGGGAGGGCCTGACTTCCGGCAAACTCCTGGCTTGCAGTGCTGAGCAGCAGGGCTGAGCAGTAATTAGTGGAGATGACCACTAGGTGTCACTGTCGCACCATTATCTGCGGCTGCACAGTGGCCAGATTTTTTTTTTTTTTTTTTTTTTTTTTTTTTTTTTTTTTTTTTTAACCTCCCCAAAACATGTGAACGCTGGCTTA
AGGGAGAGAATGGGGCTGGTCGGGTGGGGTGTGGATTCCAGGCCTGCTTGGTCAAAAAGATACAGTATTTCCTATTCCCCCTTACACTGGGCAGGCAGGTGTGGCCCAGGCAGCTCTGCCAGGTGTGCAGCCCCTGGAGAATGACCCTTAAGTGCACCTAGGCTGCCCCCTGGCGGCAGCATGAGGTCCTCCTCCCTGGACTTGTAACCCTCCCAGGGGGAGGAGGTCCACACCAGCTGATGGGTTGGCACCTGTCCCCAGTCCCTTTCTTCTTTCCTGTGCCACTGCTCCCAGAGTTGCCCAAAACACACGATCAGGTGCAGTGGCTTGAACGA
CTAAAATTTTTTTTCAGAAAAGCTAGGTATAGTTGTTATTTATATTTATATCATGGGAGTATTCTTGATTGCATATATGAATGTGCAAATAGGTGGATGTGTCTAATTACAAGAGGTTTTGTACTGTGTAAAATACTGCCCTCTACTGGACAGAACAAAAAAGTTAAATGCTTGAAGCCCTTACAGTTTCTGTAGCCTGCTTTACAAAGCGAAAAGCCTAATTTACAACAATTACTTCTTTAAAAATCTTATCTACATCTGGATTTTTTTCAACTATGGAACTATT
AATTGGATGCATTTTAATGCCAAGTTTCCAAGACACAGAGAAGACTTTAGGAAAGGCACTCAAAAAAAAAAAAAAAAAAAAAAAAAAAATTCAATGAAGCAGCGCCCCTTAGTGGTAGAAGGACAAAATTATCAGTACAGTAAAGATCTTGCTGAGGTATAACAATTTGTAAGCGCAAAATAATTTTCCCTTTAAAAAATTAGAAAGAGTTAAGTAAAACATTTTAGAGTAATCATTGCAAAGTGGATTATGGGGATTCGCAG
ATTACATCACTGTACTCCAAGCTGGGCAACAGAGTAAACCCTGTCTCAAAAAAAGAAAACGAAACAGAAAAAAAAACAAATCCACACACGGTACTGGTAGCACAGGCGTACACCTGGTGGGCATTGTGTTCTACGTCAATGCCACACTGTAACCACTAGAGGGAGCTCCAAGCTCCCTCTCCACCACCTCCATTTGCTGCCAGAGGACGGGACAGTTGGTTTGTAAGGTTATTTGACTGGGCCAGGGGACTGCACATTAAAGCCTTTCTCTTTGCATCATCCCTTAGGATTCTCTCTTCTCCAAATG
TATATAAAGAGTATAAATATGCAAACTAGACAATTAATGAGCAGGCCATTTATTTCAGAGTTTAGATCGCTATGCATAAAATTATAAATTTGCATATTTAAGTGGGAAAAACAGTCTTATCTTTTCCCTACCTCTTGGTTGACACCTGGTGGAAATTCTAGGTAAAGTACCTGGGGCCTTGTACTAGCTTTGATTACAGATACTACTTGTGTTTTTTCTCCACCTAGTGGTAGAAGTGGTGAATTTCCTAGAATGACAGCTTTTCCTCAGCATAAGGTCAATGATATTTAATAAGCATTCGAAAACCACTGAGCAAGGAATGGATTTAAAAGTGTAGTCCATAATGAATACATAAATTCATTGCACATTTGTGTCTACATTT
TGCCTGGGCTGGTCTCAAACTTCTGGGCTCAAGTGATCCTCCCGCCTCAGCCTCTCAAAATGTTGGGATTACAGGTGGGAGCTGCGATGTTTGGCCTATTGTTTAAAAAAACTGTTAGATTAGCCACTAGAGGGAGCTCATGCTTTTCTTGTTAACGGGAAAATTACATGATTTGACATGCCCACAAACTAAACAGAAATCTCATAAAGAATTATAGTCCTTAAAGCTAATTTAATTTTTTATTGCATTTTCTTTCTTCTTTCTTTCTTTC
TTCTTAGTGCTAAACTATAACCACCTAGAACACACGCTTTTCACATTCTGAATAGTAACTTGAAGGCTGGTGATTCTGAATAGTAACTTGAAGGCTGGTGAACCATTAAATTCAACTGTTGTAAAATCTGATCCTGCCACGAGGTGGCAGTGTGGTCTTGTGTCTTGAGGCTTTCTGCACGATGGAAAACCCAAGTTGGTTTACACTGTCTGTACTGATAGACATTTAGTACAGACAGTATAAACCAATTCCTTTCAAAAACCCACATCTCAAACAAAATCAAACTATTAA
GTGGAATTTTTTTTCCGCTGTGTCTTATCACCCTGGCCCAGCTGTTAGCCCTCACGTTTGGGCCCCTTGTGCAGGTCTCTTGACATCCCTCAACCGGAGCCTAGCACAGAGTGTATGCTGCCCTCTTCTGGGGGATAAGCTGGCTGCCAGAGGCTGGTCATCAATCAAGTTTCAACAGGCAGATGCTGTGGTTTCTGCCACTGTCTGCCCTATCCTTATTTTTTCCGCCCTTACAAATACGTGATACATAAAGGCATAATACTTT
GGAACACAGCCTAAGTTACTACTTAATTACCTCTATTTTTTCTGGTGCTGTTAGCAGAACAGAAGCAACCAACGATCCCGCAGACGCCCCAGCGAAGGCTTTGACATCCTTCACAAGTTTTTTGCCATGTCTGCAAAGTGCAGATGCTGCCCCCAAGTGGTAAATGCCCAGAAATCCACACGCTGCAAATGATAGGTTGATGTGCTTCATTCTAGCTGTAGCACTGGCAATACAAAAAACAAAAATGCTGTAAGTTGGAATAGTTTATCCCACATACTGTGTAGTCTTATGTTGATCATCGTTCCAAGGCTTTCTTCT
TCAGGGCTCTTCTCATGAAGGTATCACAGAGTACTCTGATAGGCCTCTCATCTATATGTTTAAATATTTCACACTGCAAGACGCCGGATTGAGGAGCACACGCAACCGGGAAATGCCCCTCCCGAAGGGGCTCTGCTGCCCCCTGGCGGTGTGACTCGAGAAACGCAGCAACAGCCCAGGTCTGATTCCTTATTTAGAACAGAGGGTGTTAAGGGGGCGGGACTGGATCATCTCTAAGATTTTTAGCCTAGAAAACACGAAAACCTTATTGTTCTAGAATATTATT
TACTTAGTAGCTGTTTCGGTTATCAGATCTAAAAAACACAGGATGTATAAGGTTCAGTACCACCCGCAGTTTCAGACATCCACCTGCGGTTTTGGAACGTATCCCCCATGGATAAGGGTGAAAATACTGTACAGCTAAAATCCTCAACAGAGAGAAGCTGGCACCCGGAGGAGTGTTTTCTAAAATTTCCACTTGAGGGCGCTGTCGTCTTCTGTCAGGGTAGAACCGACGTATTTTTTTCCCGTTAGGTTAGTTACTGCATGTGAAAAACTTCACTGACACCCAGGTTTCGGTTTGCTACAGTGGTGATTAGAGGTCTCTTAGAGACTGGCACACTAGGC
AGAAAATGTCAAATGAACACAGAACAATATGGTATAAGATTTTGTATACAAACTTTTAAAACGTACAAAAGGATATTATATACAGCTAAGAGTACCTGCAATTATTGTACTAAAAACACAGTGGAAGATAAATACCGGTGGCTCCCTCTAGAGGCAAGGAAGAAATGAGACGTGATCAGAGAGGAATGCTTAACGGCACTTCAAATGTGCAGGGCGTGTTTTATTTGCTAAGCTGGTGTTCACTTTATTTTTCTTTATACTCTCCTTGTATGTGTAAATATTTG
CAGAAAAGGGCCTGTTTTCCTGGTGATGGTTTTGGCTCGAGTTACCCTTTGTGTTGAGTATGTCTACTCTTCAGGCCATAAGGTAGCGATCTCACCGACACCTCCCTGTGTCACGATTCCCCTTAGTAGTCTGTGCTGCAGTCACTAAGCATGACCACTAGATGGCGGGAGAGGACTGAGTTGAGGTTATGGCGGCGGCTCCTTTCTCCCTGCAGGGTGGGAGGAACGCTGTTGTCTCTTTTTCTTCCTGCCCCTTTGTTTGACTTCACCATTCTCTGTTTCCTTTTCGCTCCGCTGTAGT
CCAGAATAAAATAAAAAACCTTCAAAGGCCTAACAGGTGGCATACCATTTCTCTTTGATTCTGAAAAGCTACACACCACACACACTCACACACACAAACTCACATAGGCGCATGAAAGAAAAAGACCAAAAGATTATCTGCCTTTGTCTTGTTATGCCTAAAATATTCCACTAGAGGACAGTGCAGCTATTGTCATTCAGCCATGCCAAGTTTTGATCAAATTTCCTGATGCTTTTGCAGAATATAGAAAGCATACATTCATTTAAAATAAACTGCAGGCATTTGTTTTAAAAGCACTTTAGCTTGTACCTGATGGTTAATAGATCT
CACCAGCTGAAGGCTAAATGACCTTTGACAATGTGTGTTTCTTGATTTCAAAGCAAAAAGTCACATAACCCAAATACGACTCTTCCACACGCAGCTCTCTCCCGCAGGGTGTGCAAGTGATGTGTTTACTTTAGCAGACAGCGCCACCTCATGGTGACAGAGACTCGGTGAACCTGCTACGGGGTCCCGGTCGGCTGGTAGCCTGAGGGCAGCCCGGTGGCCCCCAGGGGCTGAGGCCGCCTCTTCTGCTCAAGTCGGTGGCCTGCCACACCCGG
TCTGCCTGAAGATGCAAGTGCGTATTGGTGAAGTGTTTACTTTGCTACAATTCCAAAGAAGAAATTCTCAAGTCTCTTAGGCTACAAATTGGGGGATGGAACAGTGCAGAGCAGGCCAAACTTTTCTCATGGAGTAACACCTCCATCTTGTGGCCTTTCAGGGTATTCCAAGTGGATCCAACTACCTGCTATTTTGTGATTCTGGGTACAATAAATCAGATCTGAGAGAACTTGAGAGGTCCTCTGATTCGGTCCTCTGCCTTCACCCAGACGTGAAGCTCCACTATTAGCTCCATGATTTCCT
ATTGCTGGAGAAAAGTGAGGCCTTTCCCTTGTACAGGTGTCTAATGAACTGCATGACAGTTACATATGTTCTGCAGTTTAAGCGGCGCCCTCTCCAACCTCTCCCCAGGAGATACAATAAGGGAGGGCGACGCTTCCCAGACACCGGTAGATGGCAGCACAGGACACTTGCAGAACTGAGACAGCCCAGCTCAGCGCCGATCTGTGGCCTCTCCGAGGAGCGGACCGTTTGGGTCTGGATTTGATCAAGTTCTACAAAAGTCACATTCTTTTTTATTTTTTTTTGAGACGGC
AAGCAAAATATAAGCCAGGCTATTTATATTTGCTTAACAAGAAAGAACTTCTTTCTTGCTTTGCGATGCATTTGAAATACCGTTTGTGGCCAGATAAATTACGATTGCTTTTCAAGGTTACATGGTGTTTCTCACTCACCATGCTCCACCTTCTGGCCAAAAGGAGTACTCTCTGTTCCTGTTTTCCCAACTAGCTCACTAAATATGGGGCAAGATTCTGACCACCCACCTAATTCATATTGACTTCTAACTTTGAGGTCATCGTGAGAGTCTGGGGGGCAGCAATTACTTCCGTAGTTCTATCTTAATAACAGATGACACAGTTTGCCTCCATC
AGAAAAAGCAATAAACATTACCAGGAATGTATCCTGAGCACACATTCTCTCTAATGCATTAACAAAAGCAATCAATATAAATGACATTTGTCAAGGAACCTAATTCTGTGAACCCACGCCATTCAGGTGCTCCTTTTCCAGGCAAAACCTGCCACCATGTGGAAGACGGTGGCATTGCAGCCCCTTGTCCAAAAATCTCGCTTCCACAAGGACAAAGGGACGTTCTGAGCCAAAACACAAAGTCAAAACACAGCAAAGGGCTCCTCAAAACGATGATCAGCAAGAAACCATTCTCTGTCTACTTTCTCAGC
AATACTAGCTATTTTGTTTGAGGCTGTGTCTGTTTGAGGGGAGCAGAGGGGGACAGAAAGTGAGTTAATGAAATCAAGAACATTCTCAAACAGTTGAGGGGTTGGGATGGAAAGGGAGCTAGTAACTACCTATAACCACTAGAGGCCTCTCTTAGGCCAAGTTTCATGGTTAATACCACTAGGTTTCCACAGCGGGGCCTGGCTCTGCCATTGTAAATTAAACATATGTTATAATTCTGAATAAATAGTATGACAGTAGTTTTATTCTAGGG
GCTTAGGTTATAGGGGAACAGCTTAAGATAGGGTGGGCAATGGGGAGCCACTGCAGGTTCTTGAGCAGTGGAAAAACGATGTGACATTGGAATTTAGGTTTACCATGGTTTCTTGATTTCATCTTGGCCTGAGAGCGCCCCCTGGTGCCCCTAGTTTGAATTGTTTTCTCATCCTACAGAGCAGGTGGGAGGATGGGGGACTGAAAAGCGGGATTGATGAATCGCAGAAGCCAGACTCTTGGGTTCTGTTTCACTTCATCCTGGGTAATGACAGCCTTGCA
TAGAGTGTTGCAACTCTTAATACTTAATACTTAATTTAGGTATAATCCCAAACAGGTTAGAAACCTCAGGGATAACCTCAGGGATTTTTTTTTTTTTTTTTTTTTTTTTTTTTTTTGGTAGCTCTTGGGAATAAAACCCATGCAGTATTCAGCCACTAGGTGGTGCTAAATCACTTTTCTTTGGTGATCTTTCCTTTTGCAGTGCAGTTTATCAGAAAAACAGCTTTTCTTACTTGAAATCATGGCTAAAATATAAAACAGAAATACAGTTTTACTCTAAAATTTTAATAGGTGCTCATTGTGAGGTCAGAGAT
ATTTTGTTTCATTATGCATAATATCACCTTAATGTTTGTGGGAATTTAGTGTTTCAACCATTCCTCTTACTATGTGTTGCTGTTTAGAAATGTTTCTAAATTTTAAGTTAGTTAAAGATCAGTGATTTAAAAGGAGCAATTCTGCCACCTTGTGTTCTGTAAAACCAGGATAGCTGCTTGCTTCCGGGAAATCGCCAGTACTTTCTTATCAAACTTGAAAGCTGTAACTCTGAATCAGAATTCTAGAATGATAATCAGCTGTGCCCGTCCCCCTGTTTATTTTCTTCCAAGTTTG
GATGAAGACAAACGGTATGGGGAAGAGGTGGGAGGGCACTCGTGCTTTTCTGTTGCCTCCACCCCTGCTGAAGGCGTGCATAAGCAGAGTTAAGAGCCTCCTGCCAGCTCATCTCTTACTCTTAAGCACCATCTACTGGACTGCAGCCTGAATTACACCACCAAATAAGAATACATTGCTACACCAAGCAAGTCTGAAAAACCCATCATATGAAGCTATCTGCAACCAAGGAACTCTACAGAGCCCTGTTCCCATAACAGCATCCAGAAACAAAGCTAATCGATCTGTTAAAACAGAGTT
ATTTAAGCAACAATATAAATAACATAGTATTGGATTATAATGAAAAGTACAAAATAAATATCCATGAGTGCACACGGATAGAATAAATGACTGAATAAACCAGTAGCAGAAGAATTCCAAATAACTTATTACATACTGCCCCCTCAAGGAAGTGAAGCATAACTCCCCATCCCTTAAGTGGAGGCTGTGCATAGCGGCTATTCTGTGAGGCTATTCTCATTATTAGACTGGGGTTATTATTAGACTGGTTTGGGGGAGGAAAACCACAGAGGTACAGTGTCATTCTCA
TAGGGCCTTGTAATAGTCTGTCGTCTGGATGGACCTTGGTTGACTGATCCATTCACCCTCTGCAGGACATCTTGGCTGCTTCCAAGTTTTGGCAATTATGAATAAAGCCATTTTGTGAAAGTGAAATAATACAGAACAGGAAACATTAGGGGGCACTGCACACCATCACAGAAAGGGACGGTATTATTCTGTGAGTATGTTCCCAGTATGTGGGCGTGTGTTGTGAACAGAGAGATAAACTACTTTCTCACCACTGGAAGCAGTCAGGACAATTCAAATGCTGGCCTAACTGGTTAAGAGCCCT
GAAAGCTGTGCTCTATATGTTAAATTAAGGAGTCTTTAATCATATAAATTCTGTGGAAAAGCAGCCTTAATATTCCTGAATTTTAGCCTGTAGAAAGGACAGACCCTTTATTATGTATTTATACTACCAACCACCAGGGGGTAATAGAATACTCTAAAAACAAGGTCGACTAACTTCAAGAAAACAACAGAAGTTCTTACTAAATGGGTAGATAGAGGTGGACAAATACATTTCTTAGCACCTAAGACAATAAATGATCATCAAGCACACACAGATTGTGTCTGACTATCCTCCAAGCACAGCCTGCAAGCTATACTTTC
AAAAAAGCTCCTCGATGGCAAGGATGTTTGTTTTGTATATTGATGGACCGCGAGAGCACAGGAGAGGACCAACAAATACTGAATGAGAAAAATGAATGGCAGATGGAAAAGAACAGAACTAAACAGGGAGTTTCTCCACTGAGACCACAAGAGGGCACCCGAGATACGCGTCGAACCCTCGCAGCCCCAAGGTGGGTGGTCTCTGCTCCTCAGCCTGGAGGACCAGGGACAGGTGTGACCGGGACCACACCCTTTCTCCTCTGTGAGCCTCTATTTCCCCATGTGTAGCGTGGAGA
TAATTATACAGGAGATAGATTATTTACTGCATGACTGTGATGTTTATCATCCATACTGTTAGTTGTCCGCTTTGACCATCCTCTGTCTGCCTCTATCTTTACCCCAAAGAGCCGCGACAACCAAACCATTTTCACTCAGCGCCCCCTAGTGGCCTGAGAGCTGCACTGTCTCCGCCTTTTTTTTTTTTGTACCCGAGCTTCATCCCTAGATGACATGTGGCTGGGTACCTCGGCACAGTTGTGTAAAAACTGCAACCAGCATTAGGACATCTTCACAGCTG
ATTCTAAAAGAGGTGTAACACTGAAAATTTTAACTATACCAATAACCGTAATCAACTGATGGACATCTGGGAGCAAAGCTTTCCAACATTTTGCCTCTTCTTTCTGGTTCTCTGCTGTTGTTTCTCTTTTGAACAGCAGATGGCAGGATAATCCCACAACAGGTGGTCATGATTTAATTTAATTGCAATGAGAAGAAAATTGCTTCTTTTCCCACATGTATTTCTTTCCCGAGATAAACAGTACATAGGGAATCTGCCTCTTTATTGGAAGTAAGATATGTAAGA
TTCAAGATGTCTATACTCAGCTGTTACGTTTTTAAAAACATTTAATTTTTTACTATGATAGGTGATAGAAGACAAACTTTTATAATTCAGATGAACATTTCACAGAAAGACAAGTATATAATGACTGCCCCCTGCTGGTCAAATATAGCTGGCAATTACATTATAGAAAGTATATTTATTAGCATACAGATTTCAATGTAAAATTACATTGTGTTACCATATTTTCTTGGTGCAGCATGGTCAGAGTGAAAAGCAACTTAGTCTCTGTCAGGTAAACTAAATGTCTGGATGATACATTGTTGTTTGTTTTCTGTATCAAGATGTACTAACAGTGTAAGCACACAGGC
TTTACTATGACATATTTAAATGTTTAGGCTCTTCATTGAAACATTTTCATAAATAGCACTAGTAGGAACATTAATTGGATAAACCTTGAATTTCCTTCAAAACATGCAATTTAGAGTTGAGACTTTGGGAATGATACCAAAATCTACCACCTGGTGGCAGTATATCCTAACTGCATACTTCAAAAGTAGGTAGGTGTTGTGACGGGTGGGAGAGGGCGGCAGCTTTGTGAATGCTGAACCTGGTAACAAGTTTGGACTTATATCCAAAGACTTCACACCAAGTAGTTGAAGTG
AAACTGGCTGAAGGTAAGGCCAGGAGCATGAAGTAATGGAAAACATACAGTGGCGCTGATGATATTTGGGAGAGAGGGTTTCCTGTGAACAAAGAAAGCCATTAGCTACTGGGTGGGAGGGACGGAGACGCTCCTGGAGTAATACTGCCATCTTGTGGGTTTTTGAGGCATTGCTATGTGGCGCAAGCGAAGCCCTTCCCAGTTCCTAATCATCCCAGAGATCACCAATTGTCTCAAAACGCCAAGTTATGTAATCTCTTTCTGGGCCCAGGTATGTTTCCCTGCATTTTTCCAAGCATC
CTCCTAGTTGAACTACGTGAAAATGTAAATGTCATGTGGTAGAGTCACAAGGCCTCCATGGGTCAGGCATTCAGTTTCAACAAGAGCTTAAGAACTGCTATTTTAAAAAGGGGTGTACTAAGTGGCTGAGTCAGGCAGGTGGCACTATTGTACTTAGAAACAGTCTCTCGGGGTAGTCCAGCAGCTATGAAGTCTATACAAAGTTGTGATTGTCCTTTCTCCTCCTGGGATTGATTCTTTGTTGTTTCTGCTGGACCACCTGGGGGTGTCCATGTGTGGTAGTC
AATCCCATGAGTTATTTCTCCTGCCTGCCCAGAAAGCACATGATCCTGTAATGCAAAGTGGCCTTTTCTCAAGTCCAAAAAAAGATCTGTCATTTGGTTCTAGGTTGCTTTTTCTCCCTGTCATTTCACCAAGGGACCTGAAGGTGGCAGTAGATGCTCGGCTCTGGAAAGATCTTAGGCTGGGAATTACTTGTCAGACCAAACGTTTGAAATCCTCGTAGCTTTACATCCTGAAGTTTAATACGGTTGGCTTACAATTTTTATGAAGTGCCACAGTGGGTTTTAG
ATTAGAAATCTTACTTTGAATTTAGCTTTTCAGAATATAACTCAAAACTCTGCAATTGTGATAAAGCTTGCTTTTATTTTAGTTTTTGGTTCTGTCTTATTTTTAGGTAATTTTTATGAGGTCAGTTGAGTTTAGAGTTGGAGATTAGGTAGCCACCAGGGGGCTCCAGTGAGGAGTTGTAAAGGTTTTGTTGGTTCTCTTCCTGGTGAATCCTCTGAATACTGTGTAATGTTATCTATTAATTTATTTACAGAGCTAGAATTTAGGATCTAAAAGTAGAAGATCCTGTCAATTTGGATTA
ACATGGATTTTTTTTTTCTTCTAGTGTTTCTCTCCTGAGGCAAAGCCCAACACACCTGTCTTTTGTCCACTTCTCCAGCAAATTAGATTTGTCTCTGGGAATGTGTTTGTAACATACCAACCTACTGCAGACCAGCAGAGGGAGCTCCCATGTTGAATTTGTTTGTTAGCTATTTTCCCCCCTTTCACAAAAACTATTTCTTGACGACCTTTGAGAGATTTCAATAAAAATTTTAATCAGAGCAAAAATGAACTCAAGTAGACTGCAGCGTTTTGTTTTCATGGTGAT
CTTCATGTTTTTGAAATGCAGAACCTTCTAACTACATGGCCTATAAAAAAAAAAATAAGTAAAATAAACACAGTTAAGTGACACTGTGGTTCTTGGCAGGGAGCCAACGTTGTCATGGTCACTGGCTGCAGCTGTTACACTGGCGTGGTCACCTACAGTGACATCTACTGGTGCTTCCTAACAGCACTGTTAGGTCAGTATTTTTCAAACTTGATTTCAAAGTGGGCCATGGAACCAATGTAGTGGGTCCAACCAGCATTAAAAAAGAAAGAAAGAAAGAAAGAAAGAAAGAATAGAAAATATCAGAGTACATAAC
AGTACTACTTTTTGTAAATATAACATTTTGGAAATCCTCTTGAATTTTTTTTCCAACTTGGAAAAATTTCCAAATTCTTGTTTGAAAACATTGCCACCCGTGTAATTTTACCAAGGCAATAGGAACATTTCAGGAGCAACACCACCATCTTGTGGCCATATGGAGTATTGCTGCTGAGGATTTAAATTTGCGCTTCCCCCGTGACGGGTGGTCCTGCCTTATGTAATGGTCCTTTGGAAAGACTCCAGGTGGCCTCTGGTGGGGGCTTCCTGCTCTCGAGGGGGATACAGTAGCAGACATGATTGAACGCAGTGTGTGCT
ACAGACCGCATACTGCCCCTGATTATAATAAAAACATATGTCAAACTATGAGTAAGATTGATTCCTGGTTTTAAACATTGTGTTAGTAATTTAGGTGACAACTTTTTTGGTTAGGGCAACTCTCCATTCGGCCACTTGATGGCAGCATTTACTATGTGCTAACATTGAACTTCAATTTTTTTTTTTTTTTTTTTTTTTTTTCTCCTCTTTAGGTTGTTCAGCCTCGTTTAACATTGGTGGTGGAAAAAAGATTGATAG
CTGTTCTTTCTGTGCCTAGCCCTGTCCAAGCTCTATGAGACCTCTCTCTGCCTGCAGTCTGTTTCTGCTGTACCTCCTCAATTCTGGACTGTGCTCTTCTAGGGAGACTAGATGTATGCACCACCCAGAAACTGCCAGTAGAGAGCACCCTACAGGCATGACTTGGCAGCTAGGCCATGTTTATTTCCCTTGGTGGGGCACCCGACAGGCAGAGTTTATTCCCTCAGCTTGGGGGTGGCAGTGGTGGTGGTAGTGCTAGGGGTTACTGCAGGCAGGTTTCTGTTTCTTTGCATCCCGG
ACCACACTGGAGAAAGAAAATCCTTCGGAAACCTGTTCATTTAGGCAACTGTATGAGTTTCAGCTGAATTTTCTAAATGCCTCTAAATTACATCCTCAGCCTGGAGGGACATCAGAGCTGATTTGACTCACTTGTGGGGCCTGCTTCTGAGTTATTAACGTGGTTATGGCTCCCCCATGTGGTGGAGGGGGGCATATTCATTTTTTAAGTTCCTATTTCAGCCCAGCAGGGTGGCTCACACCTGTAATCCCAGACCTTTGGAAGACCCAGCGATCGCTCGAGCCCAGGAGTTTGAGACC
ATAAAAAATTTAAAAGAGAAACACCCATGTATCGTGTACATTGAACGGTGCCTGGCACCTGCTCAGCTTTGAATCATTTCTCCCGTGATGTTGCCATCAAATCTCCAGGGAAGGGGAAGCAGGCACCATCACGGCCACCAGGGGGCGCCGCTGCCACAGCTCTGAGTCTCGGCTGGGCCGGGCTGGCATCTCCACCGCCCATCACCTCCCACCATTGTCCCCCTCCGTTTTCAGGCCGGGCCTCCACTTTCTCATGTCACCCA
AAGGAATTTAGGTTGAAATGAACATGCTGGAAAGCTTTCAAGAATTGCACACGTGAAATGCTCTTTGCGTGTCTCCCGGTCTCCCACCCGCCCCCGACACAGAGGCGCAGGAGTAACCCTGCTCCCTTCCGCGTCCTCGCCCCACCACGAGCTGCGCATTCTTCTCGCCCCCTCAAGTGGCCGAGCTCAGATTGCAGTTACTTAGGTCTAAAAAAATAAGGAAAGGCTGCCCCCTGCTGCCCACATGGATGCATGACCCCAACCTGATACCTGCCTAACTGGTCTTCCTAGCTTTTATGGAAAAAACGCTGCATATGAGCTTGGGCATACCGTCCAGAGAGGCAAAACTGGGACAAACTCCATCGGAATTCTAAAAAACCATGATGCCAAGACAGAGTGGCATTA
CAACCCCTTATGTTGAACGAGTTATCTGGGGTCAGCCTTGCATTTTTTTAGCTTTCCTTTGGAGATGCATCAGCTAACAAGCTGGTCGGCCAAGCAGTTTCCCAAAGAGGTTGCGCCCATCCCTGAACACTAGAGGGCAGTATCTCAACAGGCCTGAGAATTTTGAACGCATCATAAAGTATGCTTTCATTATTTTCAGAAAAAAAAAAAAAAAAAAAAAAAAAGCCTGTTGGACTGATTATTTCAGCTCAAGAATTTG
AAGGAGGAACAAGTCTGTGTGAGAAGAGTTGCCACACACGTGGGCCAGTGTCAGGCTCCCAGCCAGATACCAGGCCAGTGTGGAGACTAAACCCACGTCCTCCCGGAGGAGCCAATGCTTGCAAACCATTCCCCTGCCTCCAGGGGGCGCTGCTTAGCCCCAGGCTGGGGAGCCACATTGAATTAATTGAAGTAAAGCGTTTACACTAGTTCATGGCACTTCCCCGGCCCTGAACGTGCCTCTGTGCAAGGCTGCCTGCGTGTACCCTGTGGATCAGATACT
TTAGGACCAGTGTCTTCAATTACTCTGTGTTGACCAGAGATACTTAGTGCCAAATAAATAGTTGACCGTGACACAGTCTGTACTCACTGGGCTGCTTGAGAATAGAACAAAACCTGTGAACACTGAGCTGACACAAGAGCACCACCTACTGCTGAATGGTTTCTAGGAACGCTACCTTAATGCACTCACTGTTGAAAACTGGGGTGTTAGCAAGTTTCACCTTGCAATGGAAAGAGTGATTTGGAGGCAAGAAACTGGTTCTGGTCCTTTTATACTAATCCAA
TATATCCCCACATCAGTCATTCATTGGACACAGGCTGTCCTGGGAAGGAGGCATGCCCTTGGGCAAAGTGGGTTTCTTCAGCTGAGGCTGTCCCCAAAGGGGTCCACCAGCTGAGGGCTCTCTACTGTTAGGCACTGAGTCTTTCTGTTGTGAAGATCAGGGAAGCACATTGCAGTGTCTCCTATAGAGAGGAAGGGGGCGCTATTGCATTTGAGTTGAATCTGCAGCCCAGTTGGTGTGAGGCTGAAGTTCACGCTGTTGGCTTCAATTTTGCTCCGTGAAGATGGAAACCAATCTTTCTGATGAAAAGGGGGCTAGCTGGGGTTGGGGGCTAGAGG
CGTGCCTGGCCTTAAACTGTTTTTTAAAACACTGTCACCTACATACCTTCGTCTTTGGAGCCTCAGGCTAAAATGGAGCACCTCTAACTCTCAGTTCAATTTCACTGGGCTGATAGGATCCAGAGGTGAAGTCGCAATGCCATGTAGAGACATGAGATGGCAGCATCAACCCAGAGAAAGAAACTGCACCACTTTTCTTGGCCAAAAAACAAAACAAAACAAAACAAAACTAATGGCCTCCCCACGTTCTAGAGCAGGAAGTTTGGGGTTTCTACCACTGAAAATGAAGAAAGGGT
GTTAGCACTATAAAATTAACCTTATACTGGAAGACTTAAATTAAGCCGTCTTGACAATTTCAAATTCATCTGTTTCCTTTTCTGACAGTTGAATTTCTGTAGCTAGAAACTGTCTCCTTTCCCTAAGGTCCCTAATTGTAAGGTGGACCTTGAATGCCCTCTGCTGGCCAGACAACATCAGCAGAAAAAGACAGTGAAAAGAAACCAAGAAAAATCACAGCGCAGTCACCATTCTCTTTACACATGTATTTGTCCCTCATTCTTTCATTCAAAAGACACTCACTGTGTGCCTATTATGTGCTAGACACTATAGCTGGAAATACAAAAGATATAAGATGTAATC
AAAAATATAACTGAGGCTCAAAGAGGTGAAGTAACTTGCCCAAGGTCATACAGCAGCAGATAAGGCCTGAGCAGAATCTGAATACCTATCTGTGTCTATAGCCTGTGTTTTTCTTTGCTGGCCTATGGTGCCTCCCAGTGCATGGAAGTGGAAGTACGGGACCAATGCAATTGATGGTGATGATGCCAGTCATTACTAAGCTCCTGTCTAGGCAGGACGTGTGCCTGGGTCTGAGAATACAGAGGTCAGGAAGCCATTCTCTCTCATCTCTCCCTAGGC
AAGACATGAACTTTAAGTAGAAATTAACTGAAGTCACATTTCCCTTGGTGAAAAATTATTTTAGATATCATTTCTGTCTGTAAGCAAGTATTAGGAGGACTTTCAATATGTCCAGATGTTGAAATAATGTTTCACACTAGGGGTCGCCAAAACAGTATTTAAGGCCAACAAATGGAACAATGGTTGAGAACATTTTTATAATGAGGCACCCTTGAGCTTCTCAATCACAGTAAGCAGGAACGGTGCCTTGTGAATGAGATGCTAAAAATAATACTTTGGTGTGCTGTATTTTTAAAGGCAACTAAG
TGTGCCCTAGTGATATAATAAATTAGAAAAACTGAGGCCCAGACAGAGCTACTCAGGATGGCTCAGCTCCCTAGTGATAGAATAAACTAGAAAGATGAAACTAGAAATATGTTCCTGTTGCTGCCTGCAGCCTCCTCTCCTTAGACGATGCTGCCCCCTTTTGAAAGGCTTTACAACTTTTTTTTTTTTTTTTAAGGCTTTGTTAAAGAATCGAGTGGGAGGGAAGATTCCAGAACCTGTTATCCACACTGGCTTTTCTTCAGATACAGGTGTTGACAGGACTC
TCACACCCATTTCAGACCCTGGTTGATTATGTAGGTGAGGACCTAGATCTTTCATTAAAGGCAAATGTATTCCTTATAAGACCATTTACTTCCTTCTCAAAATGATCCGTTTTTCAATCTCATCTTAATCTAGGTTCTGTGCTAGACAGGACCGGAATTTTATGCGTATGGCCAGGTGAGGGCAGCAGAGAGCAAACAAGCACTTCAGTGTTATTTTCACACAGCTGGCCCCTGCTCCTCCTCCTCCAATTTTCAGATCAAATATCTTAACGTCTCTGAAAGGTCGTCCCCAAGGCCCTATCTTAAGTA
AGGAGAAGAAGACCTTGTGAGCTTCTGCCAGCTCTGAGGACACCGTATCACGGGGGTGTTTCCATAAAGTGCTCAGGGAAGTAAGTTCTGGGGTTAGTACAGCTCAAAGGCGCTAGGTGTAATGCTCAGAAGTTCCAGCAGAGGGCAGCGCGCGGCTGCTGCAAAGTCCTGCAAAGAGATACCTGCAAAACACGCCCCGGCTGACCACGGACGTCCCAGAACGCTGTTGACCTGGCTCCTTCCCAGGCCTGCCCAGGCCTCATTC
TCTGGTATTAATGCTAGCTAGCAGTGTGAATTTAGCTAAGTAATTTGATCTATCCAGTCCAAATAGTCTTTTTTTTTAATTAACAGATATGATTGAACAAATACAGTTTTTAAGGTCCTGCTCAACTCCCAGATCTTGATATTTACAAAAAAAAAAATTAGAATAGCAAAAATCTGTGACAAGCGTGACATCTAGTGGCTTTTCAGTTTATATACATCCTGACCTATCAAGAATTCCAACGAAGTCACCATTGATTACTATAGTCTCATGCATGCAAATATTTAGAATTTTTAACTTAGAGGAATCTAGGGGATCATATACTTCAACCTTCTCATTTTCCACTAGT
CTCCTGACCTCGTAATCCGCCCGCCTCGGCCTCCCAAAGTGTTGAGATTACTGGTGTGAGCCACTGCACCCGGCCAAAATAATGTGTTTTAACGCACATTGAATATGGTTACTCTACAGAGCACCCTGGTGCCCCTAGTGGTGTAAAATAGAATTTCTAGTTGTAAAATTGAGCACAAAGCAGTTGGCTAACATGAAGGTACTTAGAAGCGTTCTGTCTATTCCGGGCTGGCTTTTGTTTTGTTTTGTTTTGTTTTGTTTTG
CTTTGGCTTTTTAATACAATTACAACTTCTGGCCCTGCGTTTGGGATCTTTGTCCAGGGCTCTGTTTGGGCAGCCCCTGCTACTGGCTTAGTCTTGGTTCCTCCCCACAGGGAGCTGCAGCGACATCTATTGGCCGATCCGTGTGGGAGCCGAGTCAGCTTTAACTTTTCTTGGTATACATGCGTCATCTGCTGGTGGAGATGGGAAAGTGCCTTTCTTCGTTCAGTCAACAATCCAACAAGTATGTAAGTGCCTGCTGTGTGCCAAGCACTGTGCTAGGAAGATGAGGATACAATTTTAAAGAAAACTAGAGCCGGGTGTGGTGGCTCAGGCCTCTA
ACACAAGATGGCCCTGAAATTCAAGCCAGTTCTATCTATAATTGAGAAGCCAACCATACTCTGCAGAATTCATGGAAGTCCATCAATAAGATGGCACCAAGTGGCAAAGTTATGCAGATAAGATTTATACCATGCTCCCCCTGGTGCCAGTGACTAGGTGTGCAACAGAAACCCCAAACTGTGTATTATGCTCATAATTTCATTTTCCTAATTGGTTAAATGGGAATAATATCCCAAACTTCCCAACTTCTTACATTTGAAAAAGATCTGTGTACTTCT
CTGGGTGGGGCAGCAGCCTGGGCCAGGTCTGGACAGCGCCTGGCTGACCAAGCTAAGGCTGCCTCGGGCTCCAGACAGCTCGCCCTGCTGCTGTTCCACCTCCGGCCGTAAAGAATGGTGGGGACGCTCTTGCACCGCGATTCGAGCGCACCGTTGGGCTTGCCAAGCCCTTGCTCAATCTCCACGTAGCGGGAGCTTTTTTGCACGACCTGTACTCCAGGAGTGGGAGCGCCCCAAGACCCTC
ATATTAAGCTCGTCTGCAGGGAAGCAGCCATGCGGCCCGTGAGGAAGATCTTTGATGCACTTGAAAATCACCAGTCAGGTATGGGTTGGATCACCATGAAGGTGTTCCAGGAATTTGTGTAAAAATCCCTCTCACCAGCAGATGGAGCCTGGCGCCTGTTCTTGGTGCCGCTTTACACTTGGCAATGCGTTTTTTGGTCAAATCATCCCTCACTCAACTCATTCCTCCGTGGGTGTTCTGATTTGGATCGACTTTGCTTGCAGATGATAAACTCCTTAGGGCTCAGGC
AGCCAGGGCAGGGGAAGGGGTGGGAAGCTCCTGGAGAGCCCCCAGCTCCTCCCAGTTACTGACTGGCTCTGGAGGAGAGGAGCTAGAAGGCCGAGATACCTGAGGAGACAAACCTGGGGCACCACTGCCACCTGATGTCTTCCTATGGCCATTGCAGTGGTCACAGCCCCAAGCCCCGTGGCAGCCTGGCAGCAGAGTGAAACAAGAGGGCAAAGAAAGCCTATCGGTGGAAGTTTTTATTTACCCTTGACGGTGGGTACTCCCAGACAGTGGGTATGTCTGAAATA
TTACAGTCTCTGGTTTGAAAGCCCCAGACTACAACTATAGCTGGCCCAGAGGAAAAGCACCTAACAAACAAACCTTCCTTCCCTTCAATCTCTGGGTCTGCCCCAGTCTTTTCTCCAGAGCAGCTCTCTTTTGCCCCCACCTGGCTCATGACAGTCACTGCACCAGCCCTGTACTGCACGCCCTCTAACTTCCTTCCCCAGTCAGTTCCTCAGTATCTTTGGCTCTGCCCTCAGCCTCTGAATCCCAGAAAGGTCTCTCTTGCCCTTTCCTTCAAGCTCCCAGGTTCGTTC
CCTCAATTGGCTCAGGTTTATTAGATAATAATTCAGTCAATAAATTTGCATTTTCCTCAAATCTAAAGAGAGAAAGCACAGCTCTGCATAAAACATGAATACTTTTCTTCTTCACATCTCTTTATAATTATGCTGCCATCTAGTGTCTATCAAAGGAGGAAATAGTTGACAGTGCTAAGAACCTGTATTACTAAAAAACATTCTAAATAAGGACTAATCATAAAACATTTAAGTATCTAAAACAGGTAATACTTTCTAATGAGCAAAAAAAGTGTGTCTCCAGTCAATAAAAAGAAATATGTCTT
ACAGCCCATTGCCTTCCAGTGCTTAGTTTGTGATTTACTCGGGCTGTTACTACCTTTTTATTTAAAATTTGAGGAGCAAATACCGTCTGAAGCACACACCCTTTAAAGGTTAAAGGCCTGCAGTGTGAGGAGTGAGCCACCAGAGGGCACCCGAGCCCCACAACTCACCCTGGTCTAAGGCCCCCGCAAGGCCCAGCCCAGGGAGGCCGTGCAGCGCGTCCAGGAGCCTGCGGCTTCTGAGGTCTGATCCCAGGAAAGAATTGGACACTTATTTAAAA
TTTTCTCTCTGAGGCACAGACTGCCGCCTGTAGCGTCAGCATTTACCATTCCCGTCCTCCTTCCTAACACAACAGTTGAGATGAGAGTTTATGGCTCTTTTATTTGATTTCAGAAAAGCAAGAAGGTATCATAGATCCGATAGTGACACTCAGTCAGTCATGCTCCCCCTGCAGGATGGAAAGCCGGATGGCAGGGATTGCCTGGTGAACAACCAGGTCAAAAAATATAAACTGTGCCTTTCCCAATGCCAGCCTCGGGTCCGAGGGCTCTACGTGCATTATCTCTTTTAGTTCACTCGACAGCCCTAAGAGA
GCGTTTGATTTCCAGGAATGAGAAGTGTGTTCATTCTGGTGGACAGGCACGGGTACAAATCCTGGACGAAACAGGATTATTATAGGAAGGGGCAGTGGTTTCCCAAAGAAGAGGTACGGACCATATCGAAACTGTATATCCCCACCATACAGGAATGGCAGGTAGTTCCTGCCATGGCCAGCAGGGGGAGAAAGTGGGGATTTTAGGCTGTCCTCTCATTGAGCTTGAATGGGTTCATCTTGGCTGTACCACATTGCAGAAGCCTCTGTTTGCAGGGTAAACATTCTCCACAAAAAGTTTATATAGAATACATTTTATTAT
AGAGACAAAACAAGTTGTTTAGCTTGTCAGCATTAGGGAATCAGAGGTGTTGAAACATGACTGCTTCTAGCTGGAAGTGGGTCTTGCCAAGGCCTGCTGATGAGCTCATATGTGTGCTTTGCTCTTATGTGCCAACAGCTCCCCTTACAGTACAGCACAGTAATTGTTCCTGCAAGTCCAATTATATTTTAATGACATTGGTGTAGTTTCTGTGATCCTTTCTTCACGATTTTCTATTCTTTTAAAAAAACACAATTAACATTCTTGGCTTCTATTTGTATACTTTTACA
TTCATTTTCTTTTGCTCCAGTTATCAATTTATTCCCTCAGCTCCAAACTCATGCATTGCCCAGTCTCTGAAAATGGAAACAGTCCCTTTAAATGTTTTTCCTTTGTCAGCCGGCATAAACTTAACTTTTGTCAGTAGAGGGCGCTGAAGAGACATTGCAAGAGAAAGTTTTGCTCTCTGGTTCTGCAGATTTTGAAGCACGTGTTACTTCCCAGGGCCAGCTTCTGCAGCAGGCACAGCTATTCCAGTGCCAAGCTCCTGCAGTGAGTC
GAATAAGTGTGTGTGGGTGAGGAGCAGGGAGCATGATGCCTTTCATAATGGAAGACTGAGGGAGGGAAGGACAATGATAGGTTACTGACATTTGGCTGGCTCTGCTACTCCTCCACTCCTGGGATCCTGGCCTTGCTGCCCCCTAGAGGTATTCAGTAACCTCCACTATCACATGGCAGGGCTGGTACTGACTTTAGTACATAGATAATGACTCATCGTATTAAGCTAATTTGCCCTAGTCTGTAATTTCCCCTAGATGAAGGAAAGGGAAGGGAAATAACTCTGGGAGAGTTGCGCCAGATCCTAGGCTTAGTCACACAACCTGTTTGAGCTCAGT
GTCAGCCCCAAAATCTTCTATAGATGAATAAAACAATGCAAACATTTCTGCACATTCAAACCCAGTACTGATTCGAAAGAGCTATGGCCATAGCTCTATCGCCAATCTAGGACACCCAGACCTGCTTTTTCAGGCTGAGAACACCAGGTGGCATATGGTGGCTGAATCAGAGCCTCGGTTACCATGGCAACCAGCTACCCTTCCAGCTCTGCAGCTGCCATCTTTTATCCAAAGCAGTGTTCTGTGCACGCTGGGGGTTTTGCTTTGAAATGGTGGTGCTGTG
GTCTAGCAATTTCACTAAATAGCTAGTAGAGAAAACAAAACTGATCAACAGAGCTTTAGCTAAACAACTACTTGGGCCAAGAAATTTCATCTTGATTTACAGAAGTTTTTGTAGTTTCATACTTTGCTTCTTCAGTTCTGCAATGTGCAGAATTCCCCACAGGGTGGCAGAAAATCACTGGAAATCATATATAGTTATGTGATTTCTTTTTTTTAAGATCTTCAGTTCCTTCTTCATTTTAGTAACTTTATTATTTAATAAGCTTGATCAGTGTTTGCTTTGGTTTCGAGTAAGCCATCCT
CCAGAGCTTCGAATTCACTGTTCTGGGGTGAGGCCCCTTAAGGCTTTCTAACAAGTTTCCAGATAATCCTGCTACTGCTGGGTGGAAGGAACTAACGTTGAGAAATTTGGTCTTGAAATCCGCTCTTTCCTTCCCTTATCAACAGGGGGTAGCAGAGAGCAGCAAATAGACAGTCATTCTTTGAGGAAGCAGGTCAAAATCCTCATCAAACCTCCCTCAGTTTCAATCTAACAAGTGGCAGGAGAGAGGGCTGAAATAGTGAATTATTTAAATTTATATTATCCCTA
ATGCAGTCTGTTCCTTCGCCGTTGCTATGGAATGGCTTTTGGTGGCTCTCAACCTCTTGCCCAGTTTTCTCTGCTGTGGCCCACTGAGCCAGCCCAGGAGCGGCCAAGCCTCGGGTTAGGGCTCCCTCTGCCAGCTGACGCTGGGCACTACACTGCTCAAGTCCCAGGTGGGTCCTAAGCTTTGAGAAAGGGCTCATACCAGTCTCTTCCCCAGGGTCATAGTTTACCTCCTAGAGAGCAGACACCAGGCATTTATC
TATCTGGTTTTATACATACAGGAATTTCTCCAGTCAGCCAGGCTAGAAATTCTGGAAACTTCTCAAGCATTTTCTGGGTATAAGTCTTTCCTCGGCTTGTGGGTGTAATCTGTTTGAAGACGTTTCCCAACATCTATTCAGGAGCTCTCCCTGGTGTTTGTCTGTGATACTGCAGCCTCTCTGGTGCTGTAGTAAATAGTGGTACTGGAGCTCCACCCAGTGTCTATCTTTGGTACTACTGACTCTGGTGCATAGTTGATCATTGTTCTTGGCAATCCTTAGGTGACCTATTCCAGTCAGTGCAGTCTCAGGCACACAAAAGTCCCTTGGGCAGCATCTCTAAAAATCAGGAGGTCTGATACCCCTTCCAC
GCATAGAATCTGCTTCCCCTCAACTCCTGGTCCTCACTTTCAGTGGAAACCTACACAGTTAACTGCATTGCTTCCTCCACCCTACAAATCCTTTGCTTTCTGAAATGGGTGGCTGTGCTTGCTCATCCTTCACGTTATGCTGACCCCTAGAGGCAGTACAGTGCAGCTCTTCAGTGCTGAGCCCAGGACCTTGAATTACAAAGACCTTAGGAGGATCCTACTTCAAATGGTAACTGACCAGAAAAAAGTCTCTCTCCCTTAGCAAAATCTAGTATTATTGATATTTTCACACATGGAT
CAGGTTGACTTCAGAGAGAGTGGGACTTACTGGACAGAAATGTAGTGGGAGGAGCGCCTATCAAGATTCAAAACTGCCTTCCAGCCATCCTTTTGATCATCCTTTCCACCTTCAAGTTGCTTAGTTCCCCTAAGAGTCAGTAGAGGTCACTACAGCTCCACAGGTTCAGCTCCAGTATGAAGCAAAGGCACACTTTTTTTTTTTTTTTTTTTAAGGCGTTGAGGGTCAGATCTGTCTAGCTTACCAAAGATTTGAACTGCTAGGCACTTCCTTGATGT
CATGCGGTATTTGGTTTTCTGAGGAGCTTTAATTTCTATAGCTACTATTTACATGCACATACACAATCCCCTAAGAGCAGATTTTTTTTGCTGTCGTTTGCATTAGACCCAAAGGTAATTAAATGCTGGTGATTCTGTCTATGTCCAGCGGAGGGCAGCAGTGCACATCTTTAGAACGGGATTCTCATTACAGATTGGACCGACAATCAACCTGAGAAATTGTACGCTGCGTTCCGTGTCGCTGCAGTCAGGCTCCGGCCACAGGTCCCG
AGCAAGGGTTTATTTGAAATCAGATCTTTTCTGTTTCCATAGTTGGGTTTTTTTCCCACCAAACCATCTGGCTTCCAATTAGTGACCATCTTTTATTAGTGAAAGTAAGTATAAGTGTACTTTAATAGTGAGCAGCAGTTACCAAAAATGTCCACAAGATGGAAATGTTAGACACAAGCAGATATTTTTCTTTGTAAAACATCATGCTACATATCCAAGTGGCATATTTAAATAGATGTGTCCTGTTTTGCAGTAACATTTCTTTAGTACTTTGTTATAGATAGATAGTTTCAGATATCACTTAATG
TGAGGGGTCAGCAGTCTGGAATCCATGGAACCCTGGCCAAGCCTCTTGTACAAGAGTCTCCCGTGAAGCCATGTGCATCTGAGAGGACCTGTGGAACACAGTGTCCCCTAGGGACCAGTACTGGCCACTCCTACAATTCATTTTCTTGGAGTGCCACCTTGTGGTTTTTTTACCAACAGGCTGAGTGCCTGGTTATCTGTCCATGTTTCCCTTGCAGACACCAAGTGCCCGGATAAAGTCAGCTTCACGGGCCCGGACTGGCTTACCCAAGGAGGTGCTGAAGGTGCCGTTT
GACCTGCCACTATGCTGCAGAAACCTCTGCCCATTTTGGCCTTTATTAAAATAAATTATGACTAATTTACCACAGAGACGTTCAGATAAACAAGTTCTAACCTAGCAACTTGGTATTTCCTGATTATTTATAAATCGACAGCACCTCCTACAGGAATTAATTTGTTAGTGTTATGTTAAATGTTAGGTTAGGGGAAAAGTCCCTGCGAAGGCAGAGGGAGAAATGCCTCCAAAATGTGTCCTATGCCTCGTGCAGTTCCAGGCTCATGGATAAATAAGAAACTTGTAAG
AAGAGCTACAGCGTGGAACAGGCCAATATGGGAGACACCAGGGACTGGTAGGCCCTCATTTCAACACCGCATCAGAGGAATCCAGAGGCTTATCTAAGGGAGAACCTGTTTGTCATTGAAATCGTCCACCATTCAATGAAGTTGCAGTTCTTGCTTGAACCACTAGGTGTCACTGACACTATGCGTGGCAGACACTAGTGTGGGGCTGAGAATGAGTCCCCTGTTAAAAGTCAAACATGCCCTTTGAATCCCAATTTTGACTTAAATTGTTTTATTATCACATTACTCAAAGGCATACAAACAAAATCTAGACAC
TTTTTGATTTCTAATCTGGCACAGATGCTCCATCCCGTGCCTTCTCCAGGGATGTTTTCTGAGATCACCCAGGTTTTACCAGGTTTTATGGGGCGAGAACCTGTCCTCACTTAAAAAGTAAGGAAGTTATGCCCCCTGCAGGACAAATCGGTAACTGCAGGCTCGGTGATCTGCGAGGACAGTGTTCTGTGCCTTTTGGAGCACTATATTGTTTCTCTCCACAATGTGGCGCTGCTGTTCTAAGTGTCATTTTAGGGCCAGTTTAGGGTAGGAAAGAGGGTGACAGCAAGAATTAGAAGGTGTAGGGGAGGGCGCCAGGGAAGTAGGGAAAGGAGATGTTAGGAAGAAAGCTG
GAATGAAGGCAGGAGTAGAGGAGGAATGAAGAGAGTTCACATTGGTTCGTGCGCTTCGTGGAGGCTCCATGTGCACCATGGAATGTACTGTTCTCCCTCGCAGAGTGGAGAGCCTCCTCAGTGCTACTTTCCAACAAATGCCCACCAGAGGGCACTCTCACACCCCAGAAAACAGAAAACTAAAAGGACGTCAGAGTGCAGGGACTTAACATTTTTAGCATCCAGAACTAAACTAGTGGTAATAGAAGTTCATGGAAAGCAAACACTATATGAGAAGTTCCATGTAAACTCTCCCACTCTGACTTGAG
GAGGATCATTAAACATTTACATATATATTTTAATAGCCTGCAGTTTCGATTAGATGGAGGACATTGGCATTATAATTTTGTGAACAGATCACTGTCCTCTGAGCTGGTTTATGTTTGTTTACTGATCTTCCAGCAGATGGTGCCCTTGCAACAGATATTCTTGTTTTTTGTTTTGTTTTTTCATGATTGGGGTAAAAGATGCATCACTACTTTCTCTTTTGTGGTGGTATAATTAATAAAGATATATTTTATGAACATATTGTACCCCTTCT
AAGAGATAACTAATGCAGCTAGAAGCATGAAAATATCTGGCATAGTGTGGAAATGGCGAGAAATGCATTGAGGCTGGCACGAGAGGTTAAAGCCAGAAACTTGGAGTTGAAAGAGATGCTTCTGAAATGCCATGTTTCTCCATAAGAGTGGGCAAGGGAGCCATCTGGTGGAGGAGGCATGCTTAGACATTCCCTTCTCTCTTCCCTGATTTCTCCAGCCTGTTCTCCTCAGCATTTCCACCTAGTATTTCTCCAAGGGCCACAGTGAGGTTTATGAGTCAAGTATGTGGGCCATAAACACACTTGCTTATTGAAGCAAATACTAACCTCTGCAAAATG
CACTGTGCTCTAAGCTCTTGCTCTGTATTTTTAATCACTTTGTCCCTAGTGTCTCACTAGCACTGGGTCTGGTGTCTGTCTGTCCCTAGTCAATACTTTTAGGATGCCTTTATTCAGTGGGTCTCAGTAGGAGTGGTACTGCCCTCTAATGGAGTGTTTTGGAAATTGATGGGAACTACTGGTTGTCCCAAATAATGAAGTGTGCTACTGGTGTTTGGTGGGCAGGGGTTAAAGGGTGCCAGACATTCTGTAGTGTACAGAACAGCTAACTAAGTGAATGCTTATTTG
AGCATCCTGCACATGCCCTTACCAAGGCTCACCAGGCTGACACCACTGCTGAGCGCCTTGTCTGTGGAAAACAGATTCACACCCAACCCCTGGGATGGCACCATTTCCCAGAAGGACCAGCTGGCCACCTACTGGCAGGCTGACCACACTGCGGAAGGGGCTGAGATTGGCTTTCACTGCACTGAGCCACAACGTGGACATGCACTTGCCGGCCCTGCAGTGCACACAGCACTGCTTCCGACCAGGGCACCCCATTCACAGCTAGGGACAAG
ACAAACACCCTCTGCTACTCCAAAATTGGGATTGGAACCCTGGCCTCTGAGTAGGCCCAGGTGACCTGACTTGGCCGGGGGCACCCCGGGTCCCCACCCTGCCTGGTGCCCCAGGATGAGTCCATCTCTAACTGCCTCCCTGGCGGAAGCACTTGTCTGCCCTCTGGTGGCAGATTCTGGAAGTGCACTCCTGTGTGGCGTCAAGACACCCAGGCTCCCCCTGGTCTTCCCATCTTTTGGGAAGCCTGAAGCCTGGGGGTCTTCCTGCTTCCTTCCACTCACCTCCCACGCAAGTCAGCCACCAAGACCTGTCCTTCAACCTCCTGAATC
TTGAGCCCGGGAGGCGGAGGTTGCAGTGAGCAGAGGTTGCGCCACTGTATTCCAGCTTGGACAACAGAGTGAGACTCCTTCTCCCTTCTCAAAAAAAAAAAAAAATGTTTTTGGGCGCTACTGCCACCTCGTGGTCATGTCTTCTTCATTGATCAGCCCAGAAATCTTGGAACTCACCACAAGTGGTGAGGAGGATGGGATTTTCGTGAACAAGAAATTGGCATAGCGTCTACCCAGTCAGTAGGACAATCAATTGAAAAATCAGTCCT
GTGACATGTCCTAGATTTCAAATGTAGATGCTGCAGAGGACCACATGAGTTTTTGAATAAAAATTGGTATAAAGGACATAAACATTAAGGAAGCAGGTAGAAAGACACAGCTATCTGAATAGAGTCAGATCTGAACTACTGCCACCTAGTGATTCAAGTCAACCATCAGCCCCCACACACTCACAGATATACACTAATTAGAATAAGTGACTTTTGTTGTGGCTTCTTCCTCACTCCAAATATCCTGGTAGCAAACTCTTCCTGCAACATTTTAAGGCCCCCCTCACA
TTAAAATATATTGTTTCAAAAGAGCCAGATTCGTAACTGTTTTTGTGATTTGTTTTTGCTTAGACACCTACACAATCCTTCTATTCCAAACAATCTTCAGGTCATAAATCTTGGAATGGTTTCTGTGTTCTCTTGCCCTCTGCTGGCTAAATTGAGATCTTTCTTAGAACATGCCAATCAGACACACCCCGTGGGTCACAGATATACATCCTCCATCCTGCTCGTTTTTGGGTCCATTTGGCAAATGCCTCCTCAACAACTTTTATGCCA
CTGTATTAATCTAATGTCTAATCTTATTTAATTCATATTTTTAAAAATGGTTTTAAAAATTTCCCTTTATGTCAGATGCCATTAGCAATTGTGTGTATATGTTAAATATACACACAATTAAATGTTAGTAGCAGTTCATAATTTTGCCACATGATGTCCCTAAATACATATTTTGAATGTAGCAGTTCATAATTTTGCCACATGATGTCCCTAAATACGTATTTTTAATGTGGCTTTAAAAGGAAATTTAATGTTACGTTGATTTGTAGCTCCTCTTTGTCTTACCTTTCTTTTTTTTTTAGAATCAGAAAAATCTCTGTGAAATGCTCTACTTAGTCTTCTTCAGC
ATTGCTACCTCTGTTGTCCTTGGAAAGTTGAAGGATATTAAACTCTGAAAATGAGTTACCCGAAAGAATTCCTCCAGCTTTCTAAATAAAGGAATTGCGCCTTTGCTCAGGCACCTTTGCAACCTTAATGAGCTACTGCTGTCTTACTTGAGAACACCAGAGGGCGCTCAAGAGAGGAGGAGGCGACTGGCGACTATCAAGGTATTCTTGTATTTGTCTTTACACCGCCCTGGTCCCGAGGGTGAGAAGAAAGAAGACAGATTCAACTGTCTCTCTTTCATCTCAGCC
AGAATGGAACTCACTGGAGCTGTGCCATGCACAACCTGCAGGGCCAAACATGGTGGCCCCAGGACCAGGTACAGACTGAAGGAAAAAGGGGATTTCTGCCTGCAACTATGCCAAAAGAGCTAAGGGAAACAGTGTGTCCCCTAGTGGTTGAGAACAGTATTGACAGCTGCAAATGTCTAGCTAGAGAGCTCCAGAACTGACAGAATTAGGGTAGTTGCTGCAGTGAGATCAGCACACATGAAAACTTTAATCGCTGCTCTCTCTACCCAGGGTGTTCCCTTACAAGAGGGTGCAAGATCTATCAAGGCTA
TACAATTCTGTTGCATTACAGATGATTTCAGAAAACGCTAATAGGGAAGTGAGGAAGTGAGGCAGAGGAAAAAAAGGCAATGAAGCATATGTTGGCAAAAAATTTATTACCATAGGTAATTTGAATTTAATTTCACCAAGAAACTCTAGGGGGCATTGTAGAGCACACATCTCAAAGTCAGTCCATTGAAGGCACAAGAAATCTAGGTATTTATCTACCAACTCCTATCAGTCTCATTGGTATGTTGCAAAATTAGAGAAATTAAAACAGTGTCTTTTTGACACAAGAGTATGTAGAT
AAGGAAGACTAGACAATGAGACTTTGCTTTTCATCTAAAACTTTTCCTTTAACACCCGGGTCAGGTTTTCAGTCCGAATGAGCTTCAATGCATCCCTGGGGAATTGTCTCTTGGTATTAGTCGGATTGAACACTAGATGGCACTGTGTTGCAACAAAATTTGGATTTTGAATGCATTTTTGTGTGGCTGTAATTAAGGTGTTGCTTGGGGTGGGGAGAGGTGAAATGTCTTTAGAAATAGTCTTCCTCAGTGGTCTCTTAAATATCCATTTGGACCAAATATTCTAAGG
TGCACGCGCAGGGAGTGTGTGTTCACTCTGACTCGGCCCGGCTCCCCGTCCCCGCCGAAGCGCAGAGGCGAATGAGAGCTGAGTCCTGGGGAGCAGCGCTCCGACTCACGCCCTCAGCAAGCCGAGTGTTTAAAATACATTCAGCCACTAGATGTCGCTGTGGCCCCACCGCGAGGACGCGGAGGGAGGCGCTGCAGAGCACGGGCGACGTGACCACAGCTGTCGGGGCTAACTCTGGAATGCCGGGTGCTCGGAGGAGCCTCCCCAGCTGGGGCCAAGCAGCGTCCAAGCAGGTGAAA
CCGGCAGCACGGCCCGCTTTCCTTCTCCTCCATGCTGGGCCAGCCAGATAAGTCAGGGTCCTGGTGGAGAAAGAAAGGCTAGGACCATGTCCTCATTGACCCAGATACTGCTGTGTGCTGCACAGCAGTGAACCAACACTAGAGGGAGCCACACAAGCCTCCTCTCCCCAGTCTGCCCCACTTCCTGGCTTTAACTCTTGAGCTGGTTTGGGGAGTGGTGAGGTAGGGGTGGGGGTGCTGTAGGCTCTTTTTCAAAGAAAACAAAAAACAATGAAAACCT
TACAGAGTGATGTATTTAAATTACTAGCTTTTGCATTTTTACTTTTTAAAATTGGTTGTTGGAAAATTAAATCTGTCTTGCTTATTGGGAGTCAAAGCTGCAACATAAAAGAACAATGTTGCCATCTAGTGGTCAATTGAAGACATTAATGAATCAGACCATTGCGAGAAGTTTCAAGTTGAAGGAAAAGACAGCTCAGGAAATAATGTAAATATATTTCATAAACCTAAGACCTGAAACTACAAATATTCTAGAAGGTAACATT
ATCTAGTTTGTTAGATAATGTCTTCTTGATTATTAAATGTTCACGTCTCAGGCACTACCCCATGAACTATATTGGTTGCATCAAATTCATTTTGCCCCCCTGATTCCTTCCTCTGTTTTATCTAATATTTAATGTCAACCAAGATGCTTTTGGTAGTGCTGCTACCAGCTGGTCAATCATTTGCAAATGTGTAGTGAAGTCAAAGTGCTCTCCACCAGGTGGCGCACTTTCACCTTAGGGAGTCCATTGAATGGAGCCCTTGAATTTTGGGTGACCAGTATTCCTGATAAGATCCAGGTGAGGATCTTATCCCCTCCCTTACCCCCTCCCTTGGTGGGGAGAGGGGTGCAGTTGGATTTGAGT
TAAAATATAAACCACTGCAGAACTGCGGCAGAATTACCCAGCAAGTGCAGTGTTACCAGTGGGGGAGGAGCCATCTATCCTAGGCCAGCTCCTGGCACCCCCTTGCCTCGCCGGGAGGAGGAAGGTGCAGCTGAGCCTGCGTCCAGCAGATGGCGCTGCCTGCAAAACCTGGAAGGGTAGGGGAAGTCAGGGCAGGGAAGCAGGGAGCTGAGTCACGGGACAAAGGGAGAGGAGGCGGCAGGGAGGAGAAGGGGAGGGAGGACCCGAACGGTGGCAGTGGTCGGAGTTCTGA
TGAGCTTCTTTAGGGTGCTTTTAATTGGGTTTTCTTCACAGAGCCTAATACATAGTAGATGATGGGTAAATGTTTATTGAATAAAATTATTTCTCAAATGAAAATAAGCCCATGTGTAGTGATCTTCTATGCCCATAAGATGGCAGCAGAAGAACGTCTATTGATCTACTTGAGTGTGAAGCTAGCAAAGACCGTTTTGTGTTTGGATGAGTTCGCAGATGAGCCTTTCTATCCCATTCCATTTAAGTGTTTTAATATAGGGAATGCAGATTTTTTTTGGCA
GTACATGGGAGGGCCTGGAAGGGTGTTTTGGAGCAAGGGATGGAAAGTGGGCTCTACCTTCACCTCCTTAGCAAAGCCAGGTTCATGACCAGGGGAATGTTTCCTGAGTGTTGTCTGTGTGCAATGTCTCCCCCTGGAGGGCAAGACAAGGCCTGCAGCCTTGTCAAGGGCTGCCCCAGGGATGCTGACCAGGGTCTACATGATGTGAGCTGGCCCTGACCCCTGGGCAGATGTGGGCTCTGACCTCCAGGCTTCAAGGTCAAGTCACC
TTGGGTTCTGGTTCTGACTCTGCTCTGAGTCACGAAGAAAGAAGGAGCAGTCCCTGCCCCTCACTGTGCCTGGATTTCCATCTCTGTAAACAAACGGTTGACTCGGTCCCTCACCCATCCGCCTTCAGGGACGCTGTTTTCACTCTGGGCACTAGGAGGCGCTGTGTTGTCAGAGGCTCTGCCAAACCTGCCTTTGTAGCCTCAAGTGGAAAGAAGCCTTGGGGAACTGGGTATCACCTCCTTCCCCTATTTTACAGATAACAAGACCTCTGCCAGAAGAACCATGGCTTTGGA
TAAGAAATAGGGTGTACACACTGTACATAAATCTGGTTAAAAAAAAGATTCTGCCACTGACACATGCACTTAACAGTGACACTAAAGCAAAATGTGACACTAACGGAGAAAGGAAATAACTCTCTCCACAGAGCTCTCATTACTGTGACACTACTGCCACCTTCTGGCAACTTGGGAGAGTAGATTACAGTCGCAGAGTTCTTGATATTTCCCAGGGCAAGGCCTTTAAAGCAACTTACTGTAAACCAAAAACTGGGCTTATCAAAAACAGCTACTACTTCAGCTTTACCCAACTAAGATTTGGT
CAAAAATAACAGCTTGATTAAAATTAATTTGTATCTGATAATTGTTTACAAGTTATGAAATTCAGTGATGATTTACAAAATCCAAACAGACAATGGATACCTAATGCCACTGAACTGTAAAACAAAAGTTATGCTGACATCTAGTGGTAACATGCAAAAAATCTATGCTTTACCCAATTTTGATGATATCATTTCTCTTCACAAATTTCACTCCTTTGTTGATATACTTTCCTGAACTCTTCACCAAGCAGATCAATATCATCCTCTTTTTTAAATA
TATAATGTTTGCTAAAAAATAGACTCTATTAATCAATTTCAATCATTTTCTCCAAAACCTTCCTAGGAGAAATTACTGTTTTAAGAGGGCCAAGGTGTTTAAGTCGCGCTGACTAAAATTTGCTAACTGACCTCTAGAGGGAGCCAAATTGATAAAGAAACCGAAATGACATCCTAAATCCAGAGAATTTCTCTCTTTTTCCTTTTCTTTTTTTTTTTTTTTTTTTTTGATGGAGTCTTGCTCTGTCGCCCAGGCTGGAGTGCAATGGCG
GGAGACTGGAATAACGGCACTGCACTGCTGTATGCGAGACCTGCGCATGCGCGAGTCTCAGTGAGCGCGTAAACGCTGTGCGTGCCAGAGTGTGCGCATGCGTAAGCACGGTGGCCAATCCTCTAGCGTTCCCTAGCGGTCCTGAGTAGCCATTACGTCTGTAGCCGCCTCTGGTCCTCTGAGCGCCTGAGGACCTGCGGACTGCGCGGTATCTTAAATTACAACCACTTCAGTATTAATGTAAAGTTCCTTATACGGTCATTTTCCAGCTCCTGT
AATCTTCAGAACCTGATTTAAGAGACTTAAGTACAGGAAGTGTTTATTAAACATTTGTTGATACAACAAACGCATGACATTGTGTTGGGAGGCTCTGAGTTGCAAGGGAGACCTTCTTGAGATTTGCAGGAATTACCACTAGATGTCACTAGCACATTTCTGATAGCAATTTCTCAATCAAGAACAACTAACCTTTACTGAGGACCTACTGTGTGCCAAGACTTTTTAAATAATTCTGCAAAGCAGGTATTATCATCACAAATCCACCCTGGAGACTTACGTTTTGAGTGATTAGTAGGTCATACAGCTAG
ATCTTCCAGCACATATCAAGCCAACATCTTCAGGGAGTGGTCTGCTGGGACCGGTTTACCATGCCTCACTCAGGTATCTCCTAGAACAAAATCACAATTTACCAAGCGCAGTAGGATGAGTCTAGACAAGATACGGGCTTGTAAAGAAGGAATTCAACCAGAAGGTGGCACTATTGCAAAGCCAATCTAAACGCATTGCTTTCAAGACGCATTTTCTAGGATTTAATCATATACACAAAATAAATATTGAATCAAATTTTATATCAATAAAAGAATAAAGAAATGTGTACTTCTGCTTATGATA
GAAATGAAACAGGTGAAAACAAAAATGCTGCTACATTTTGTGCCAGGTTAACTTTTTGCATAATATTCTGTGAAAAAACAGGGCCCAAGAAGAAAATAGCACTGGCGAACGCTGCCTGTTATTCCACATAAAGCCCTAGAGTGGCGCTGTTGTATAACTTCTGATGCCTGCAAAAGCCAAATCAAAAAACCCAAACCAATGAAAAGCCACCTTGTTCTTCCTATTCCTGCTCTGTCCACCTCCAGCAGTTTATTCTTTTATGTTCAGATCTTTGAATATTT
TGCTGTTTCTGGGTCCGGGCACATAGTAGGTGCTCAGTAAATATTTGTTGAGTGAACTAGAGCCAATGAAAGAATAGCATTTTGTCCTCTGCTCCGGGTCAACCCTGTGAGAGGAACCAAGTTTTGGTGACAAAGGCTGCCATCTGCAGGGAATAGGTGAAATGGCATTATTCAGAATTGCTAAATCCTGAGGACCATACAATCGATTTTGAGGCAAGATTAACATATATTTTCTCCTTTCGCTTTCTGGAGAATTAACATCATCTTGTCTTTTCCAATTAAGGAAACCTGAATCCT
AGCCAAGATTGTGCCACTGCACTCCAGCCTGGGCAACAAGAGCGAAACTCCGTCTCAAAAAAAAACAAAAAGATTCAACTCTATTGAAAAGGCTGAGGCCTAAAATGCCACGACATAAATCATTACAACCCACTAGGTGGCGATATCTGAGGGTCCAATGAAACCATGCTTTTTACTCAGATCTTCCACTAACCACCTCCCCCGGCTGCCTCACCACCACCCCCTGGCCCCAGCCTACAGAATTTGAGGTCTTCTTTTGGAGTGCAGTGGCTCACT
TCTTAATATTCCTAGGACGCTTTTTAATAATTATTGTTATTCCAGCCATGCCGCTCAGGATTCATTGTATTCTTGAAAGTCTGTCCCACCCGCCACCCGCTTCAAAGCCTAACCTGAGACAGAACCTGGACTCTGCTTCCCCCTACTGGACACTCTGAGCACCTGCAGGCACCATGCCGTTTCTCAGCGGTCCCCTTCTGGCCTCTCCTGTGACAAAAATATTCCGTTACACTTGATCATTTCCATATTTGCCATCAAAATTCTGTTTCTTTTCTTTTCCTTTTTTTGAAACAAAGTCTCACTCTTTCGCAAA
TATTGCTGGGACTCAGTACAGAACATATTATTGCATTTCAAAAATACTTTTACAATGGACATGATTTAATTTGAAAGTTCAGCTTAAGCTTTCATTTTCATGAGTTAAAAAAAGGAGGCAAAAATGTTGCAATTAAAGCCAAGCCAAGCATATGCACTCTCTTGCCATCTAGTGAGCATACAGGGTATTGCAACAGTGTGTGATCTTAATAATATGGGGTATCCTGTTAATTAAATTATGTATATGGGCTAACAATGAGTTATTTAATCAGCCATTTAATTATCTTGAATAACATTTTTATTACAGTGAAATAAATACCAATTTAACTTCTTAGCAATGAAATGTATTC
CTGGGGATTATGTTTCAACATGTGAATTTTGGGGGACACCAGCATTCAGACCACAGCATCCTGCCATGTGGCAGGCTTTGTGCTGAGATTTAGGCTGGTAGACAAGGAGTCCTGTCTCCTGGACCGAGAGTAGTGCGCCCCCTGCTGTCCCTTGCAGCATGGTGCAGCAGAGGGGCTTTGGAAACCCCTGACCTCCAGTGTCGGCCTGTAATTAGGATGCGGTGATGTGTTTGTAGGTAGCTGTGGTGCTTTTACCACTAGTCCTGAAAGATGGGGCAGGCAGTGGTGTGTCAGG
GGAGATCTGAGGCTTATCTTAGCTCTGTCACTAACTGGTGACCTTAAGCAAATCCTCTAACTTCTCTAAGCCTTGGTCTCCCACCTGTAAAGTGATCTTAGGTCCCTCCTGGCTCTAAACTTCAGGCACGGTAAACCAACAAAAAATGTGAAATACATACATCTACCACTAGATGGCATAACACTATGATTGCTGATCTGAAAAGCAGACCAAAATCTCCTCCAGATAGATTATGTTGTTAGGAAAACTATACCAGTTTAAATTATACCAATTTAAACTAAGCCTCAATAACTTGTCTGCTGGCAAAGAACTCCCGG
TAAAACAAGAAGATCATGGTGGATATAGCTTCCAAATTTATTCTGCAATAAAACAGGTTTGAATCTAGATATACAAGCAAATAGCAAATAATATACATTCTTTTTTGCAGAGTCCAGAATTCTCTTTTCTCAACACTAGATGGCAGTAGAGTTAAAGAAAAAAATCCCAGCAGTTCTTTGTACAGGGATTTGGTGATTTTTCCCATAAAGCTGCGATGAGGATGAACTCAGAGCAAAATCTATGTAAGTAGAAAGTTAAATTACAATAGAGGTGTGAAAT
AGCCTGGGCGACAGATCGAGACTCCGTCTCAAAAAAAGAAGGAAAAAAAAAAAAGAATACTGGCTGCCTCTGGGGCTTAATAAACCAGGATGCACATGAATACATACAGTGCTTGAGTAGGTAGACACAAGGGGGCACTAGACATATATTTTTATACAATGCATGTTCTGAAACATGAGAGCATCTTGCGTGGGTCCAAGGAAAAGTCCACCTGCCTACTCTGCCATTTGTTTCTAGTCCAGGGACTCTGAGAT
GCCTTCCTACACTGCCAGGATGCCAGGGTATTCTCTTTGGGACCTTCCCCATCCAGGACAGGCAGCACTCTGAACTTCGTTAGTGCCGAAAAGGCAAATCTGGGCTAAAATGCCATCTAGTGCTGGAAAGGAGGTAGTGACCCAGCAAAAAGATACTGAACAGCTACATCGCAAATAAATATCTAAGCAAACATACTCAATAAAAACCCAAACAAGCCAGATAGAGTAGAATTAATAACTAATTCTTCAATGCAAA
ACTGAACTCCTTGGCCACAGATATGTGCCTTTTTCTTAGACACTTTATAGCCAGCCTCCCACAACACTCAAAGGAGATTCTCTGTCCCTTCGATACATTCCTTTCTAGTGGGTGCGGCCAACAATAAATAGTCAATATATTGCAGTAAGATACACCGGTCACTAGGTGGCGTGAAAGCCTTCAAGTCTGAGACAAGCCCTTCCTCAAAGATAGGGGAGTTCTTAAATCCTTGGGGAAGTCTAGTCCAGGTATACTGAGGTGGTCCCCACTCAAAAGCAAAGATGTCTCAGCTCATAGGGGCTAACTGAATGCAAAAGAATGCATCTTT
CATGTTTAAAATTCTTAGCAAGGGACTTCCTCCTCAGGAGGTTTCCAGTTTATAGTCTATCATTACATAATAAAGTTACTTGATTCTTTAAAACTGTTTTTTTCTAGTTGCAACAGCACTTTATTTATATGGCCTAAGGGTGCCACCTTGTGGCCTGCATAGGCTTCAAGTTCAACTTCAGCATCTAGTATGGCATAAGGTGAGAAGTCTGTACCTCCGAAGTTTCTCTGTTCCATTTCAAGTTATTTACCATAATTCTCACTAACTGTGAATTTGTGAAAATCCAAAA
TATGCAAACTCCTTTGGTCTCCAAGTTCAATAGTCAACCCTATGGTTTGCCTTTCTCTGCCAGAGCCCACTCCTCGCCTCCCCCAAAGAAAGGCCAGGGACTGGGATTTGCTGTTTTGTGCTGCCCTCTAGCGGCAATCTGTAGGAAAGCACCCAAGAAGTCTCACGCTGATTTAGAGACGGTTGTAGAGACAATAGCGGACCTAGCTCCTGTCCTCAGCCCTTCACGGGAGGGGGAAAGGGGATCCAGCTCCCTGAGTTTTT
TTAATGTGGCTTATCACCAGTGACACAGAACCTCCCCTATTGCTGCTGGATCAGAATGTCCCGGGGTGGGGAATCAGGAATACAGTCCTCCCCCAACTCCTATATTCCAGGGCCGCAATTAGGGGCAGCTCCTTCGACCTCACAGTGGCCACAAGAGGGCAGCAAAGCCCAAGCAATGCCATCCTCAGGCAGGCCCTGACTTTACGGGTGGACCTGCAAAGCAGTAAATTCAGCTCTCTCTCAGATTTAGTTAGAGTATTTTTAAAAGGATTGGGCCCTGGTGTGGTG
TGACCCCAGCTGCTCCTGTCCTTAGCCCAGTGCCCAGCTTCAGAACAAGTGGTCAAAAAAAAAAAAAAAAAAAAAAAAAAAAAATCCCATCTGCAGGCGCCGGAAGGGCAGCGCGCCCTCGCGTGGTAGGTGTTGGTATTGCCGGGATGCCTGCCTGACCCAAGCCTTTCAGGCTTTGAAAAAGAGCGTTTTGGGGATTCTGTCTTAGAACCACGCCAGGACATTTTAGGACTGAGTTCAATCCTGTCACTTTACAGATGGGGACAGGGATGCTAT
GTTTCCTTTGAAAGTCAAAACTCTAAAATTACAAAAAAATTAAAAATATACTCAAGAGGAATAAAATTAATGAGGAACAAGCAGATATGAGGCATCTACATTAAAGAAGTATCAGGGCAGCATAACTATTTTTGACCACTAGGTGGTATTCCTAATCCATAAAACTGTGATAAAACATGTTCTTTAAGATTTAATTTCTTTTGGAAGTTTAGTCATTTTATTATTTTTGGACTGATTTTTAATGTGAGATTTAGATTAGCCAAACA
AAGGTTTGTTCTTCACATGGGAAAGTTTTATAAAAGTTTCAATCAAGTGGAATGGAAAAGAACATCATTTTCATATATACGGGTATTCTTAAAATAGAAAAGTTCTCGTATTTGTTTTTCTGAAGATGTGGAATTTCTGGTATTTATGTGACCTACGCTCTCCCTCTAGTGGTAGTCAATGAAATACCATGTGATTTCAGAAATAGCCAAGCTCCTCTATATAACCTTAGTGCTGAAAAGGATTCTTAAGACTTTTTTTCTTTCTTTCTTTTTTTGAGACAGGGTCTCACTCTGTCGCCCAGGCTGGAGTGCAG
TAAAATTCACACTTTTATGCCATTGTATCACACAAGAAGCCCCCATTGTCATCAAGTGCTGGGATTTCTAGACACTAAAGACACCTGGGTGGCAGCAACCACAGTTTACATCATAACCATCTTTTGACCTTTCAGTCAGCTGGTCTCATTCTGACCACTAGGTGGCACACATGAGATGGTGAGGCAAAATACTGACATTGACTCTGGGGCTCTGAATTTGTGAGGGAGTCACAGGACAAACCTTGAAATGAGGTTATAAAAGTCAAGGGCTGGTGAAGTGTAGCTAATTTTCAAAAAAGGTTATATGAGAAATATGAATCAC
GGTAACAAAATATTAATTTTGCATTATTTTTACCTGTAAAACCTTTCGGGAAGAGACAAATTACTTCCCCGTTGCCTAAGACAAAACAAAATGAAAACCATGTAAATTCTTTCATTGCACAAACTATTGCATTCCAGATGGTGGTGCTGTTCTCATTGAAAGAACACATCCCAAAAATGGTTTTGTTTTTTTTTTTTGAGGTAAAATTTTGCAATTACTCTTTCATTTATAAATTAAACTGTTAAGACAACAATAAATTATAGATACACTT
TGAGTAGTCAGATGTGTTTATTAAATTGGTTTTAAGGTTTATGACAGGGGTAAAATACAATAGAGTTACTCTAATGGTGGAAATATAACAACCAGATATTCAAAATGGAAATTATCTTGTATGACATAAAAATATGCGACCACTAGGGGGCAGAAGAGGATTAGAGGGAAGAAAGTACCTCCCCCAAATTGTTGCCTAATTTTAATGTTCCTGTTGAATACTAAGAATGAAATGAGATCGGAGGGCTTTTTCTCTTTTCTGGGAAAACAGGTGATAAGGTTATTACAATA
GAATGTAAGGAAGTGAAAGCTTTCTTTATAAAAAGATGTTTGAAAAGTATTTTTCATTTGTGTGTTGTATGAAAAGCCTTAATTAAATGAAGACAATGCTGATCTGTTTGTACTGAGAAACTGAGGGTATGCTGCCACCTGCTGGTCAACTCTTGGTGTGACCAACTGCTCTACAGTTGGTTGAGGCTTGGGAAATTCTGCCACCTGGCGGCTTTTCCTGCAGTTTCTGGGTCAATTCTAAGGATAAGCTTTGTTATGTTAACTCTAAATCAGCTATGTCTGCTACAGACAAAAGAGCACTCCACTTTAAGGCATTGAATTTATAATGCACTACTTAACTGGGCATCTTGATTTTTGTTCCCAG
CTATCTCATTTAATAGGCAACACTTTTCTTTCCCTCAAGTAAGTTGACATGAAATCATAGGAGGTCCTCTACTTGCAAGCTGGAGAACAATCTCAAAATTTAGTAATACTGTATCCTGAAAACAGTTATATGTGGCAATATACTAAATTACCACGAGGTGGCATAATTTCCTCATTAAAACTGACTTTCAGGGTTCTAAATTGGATTTCCTCTAGTCTTTTGACTTTACAGGGCAAGATTTCAATTTTATTTATTTTGTTACTCCTGTGGAAAAGAGAAAGAACAACAATTTA
TTGAACCTGGGAGGCAGAGGTTGCAGTCAGCCAAGATTGTGCCACTGCACTCCAGCCTGGGTGACAGAGCGAGACTCTGCCTCAAATACAAAAACAAAAACATAACAAAAATTCTGCACAGTATTTTTCTGACCACTGGGTGTCATGAGCGTACAATAAATGCTTCAGCTGGAAAAACTGCATATTTACAGGACTGCCTTCAATATGGTGGTGGTTCTCCTGACTGCAGGGGATGCGGCAGCAAGTAATAAACCCTTCAAAAGTTGCTTTGTTTTTGCAAGCAAGACATTGAGAA
AATACGTTCATGATCTCTCCACAGGTTCTAATAATGAGGGGAGACCTGGGTTCTGCACCTGGCCTTGTTGTCGTGGTTACTGTTGCTTTCAGGCAATGGCACCTGTTCTCCAGGTGTGAGTCTGGACTTGTACTTGCTTTAGCCATATATGGCCACCAGAGGGCGCAGTTACCCCACAGTTGCCTGGAGCATCCACACCCCTCAAACTCACAGCTTGAAATGTCACCTGCAGCCGTCTGAGGTCATCCACGGTTATTTTCTTTTTCTTTTCTTTTCTTTTCTTTTT
ACCAAGGAGCTAAAAGCATTCACATTTTAATTTTCAAGGAAATGTTTGGTCTCAGTTTTCAGGTTCTTCCTGCTTGACTGGGTGTCCTCATTTCTCTCAGAAAAAAAAAAAAAAAAAAAGACAGTGATGACACAGATCTGCCTGCCCTCTAGTGGGCAACGAAAAGAATTTAAAGTATGACGAAAGACGAGCCTCCAGGGAATTAAGATGACTTTTTAACTTTGCTACATTTCCCCTAACTGACTAGCAGATTGAGTTTTTGCCAACACTGCTCAAACAGAACCTGCAGACCATGTCTACAAGAAGTTGAACTTTTTCTTGA
TCAGGTGAGAAAACCGTTAGCGGACACCAGAATGATCTGGAGAGGATTAGGGACGGCTCTTGTGGGCACATTTTTACTCTAGTTTCATGGGTGGAGATGGCATCTGCCGTGGTCTGCAGCATGCAAGTAAAGACACCAGGTGGCACCATTTATTAGCTTTCAATCCCATGGAGAGGTCCCATCATGTAACTACCAAGAGGTTGAAGGAACCAACTACCTCTTGCATATTGTAGCTAATGGTTCTTGCCTTCTTCTTCCAGACTTGGGAAATAAATTTGAAAATCG
GGCCCGTTTGTGGTTGTCTCCGGAGGACTGGAGAAGTTCTTTCAGGTTAGGTAACTTGCTGGCATCTGCAAGCTGAAGCGACGGAAGAACTTCCATTAGCAAGGATCCCGGACACAGTGATAATCAGGGGCCCTCTAGTGGGAAGGCAGGCAACGTTCACTTGTTGCACGTCTCAAGGGATCTCCTGAGAGGAAATTCACAGGTCTACAATCCCCTTTCCAAATAATACTAAACTTTACAAGCTCTAAAATCTGAAAGGTTTTTTTTTTGGTGGGTTTTTG
TTCTGTCACTCCAAAAAAAAAAAAAAAGTCTTGAGAACAAGAAAACAAATCTTCCAAATGACTCAGGAAAAGTTTCCGCGTATCCGAAACACATTGTGCCTTTTATTTCAGTGACACAGAGTCTGCACAATGCCCACAAACCACCTCCAGGGGGCAGTGTGGCCCAGTGCTGCTCCTAGGATGTTAAACATTCAAAACCTCAGGATGGTTTTTGTGGATTGGTTTCTCTGTTTGGTTAATGAACCATTTCTAGGGAAAAGGTCTCTAAAGGAAAACACAGTTTGTCATTTTATCATTCCCTCTTTGTGCTCTTTTTCTGGCATATGGTAAATAG
GAATACTTGGTGGAGAGGCCCAGCGAGGTCCCTAGTTCTGGGTGGGACAGGGTCTCCTCGTACACACCAAGCTGGAAGTCTAGGCAACTGAGTTTCCCGACTGTCTAGCATTCAAAATTCAGCTGTGGTCCAAGGGCACCTCCTGGCGGTAAAAACAAGCTTAGGCGTGCCAGGTGCGGCGGCTCACGCCTATAATCCCAGCACTTTGGGAGGCCAAGGCGGGCGGATCACGAGTTCAGGAGTTCGACACCAGCTTGGCCAACAT
CTCCACATTTATTAAGAAAAAAAAGAATAAATTGGTTTTTTTTTACAAGCGACAGAAATTGGCCTACAAAGGGCCTTTCCTACTTGCATCCCCAAAACCAACCCGCCAAGCTATGGGCATTCATGGCTCTCTTGTGCCCTCTAGTGGGCAAAGGTGGTCCATGTTTTTTCCTTGAGTGACAGCCAGAGTCTCTCATGCACTTGTCGGCCTTCTTATTACATCATGAATTTTGATAAGCCCATTAGCCAGCCAGGCAGCCAGGAGGAGGATGTCTTTCTCACTTGATGAC
GATGCCTGGGTATCTATTCCTTTAGAACCCATTTCAAATTTCTCCTCCTTAAAGATGCCGTTGGTCACTGTTCCAATCTGTAGGATACTCTGTTTTGCCCAGATCCCTTTTGCACTGCCTTCTGGGACTCAGATACAGAGGGGGCAAAACATCCCGGAAGGGGTGGGGCCCATGGACTGCTCTTGGAGTGGGGACAGAGATCACCACGAGATGGCGCTATTGAGCCATCACTGTCAACTGGTTTTTCTCTGTTTTCATTTTCTTACTTGATGAGAAATGTGTGATTTCCAAATAGTCCCAGAAGGAATAGAACTGTGACTGTGTCCCACCACTAAAAAGGTGGTTTTGCATATCTCTGATCG
CTACTCCTCTGGATTTTTACAGGGCTTCTCTATGGAAGCATTTTCACATTTTTATTCCTAAATCTGGTAGTTCTTTACAGTAATCCTGTGATCTCAAGCCCTTGCTTTAACTTTTGTATTGTTAGTAGTGACATCTAGTGGTTCTGTTGCAAGTATCTTGCATTCTAGACCATTGGAGCTGAAAGTGATTTTAGTGACCACCAGGTCTCATTTTGTAAATTATTAAAAATAAACTGAAAACTCACATGTATTCCTACATTC
GTTCTTGTAGAAAAACATCCTTTCCCTTGTAACCAGTTCCTATTCACGTAAGAAGGTAATAGCTATTCCTTCATTCAGTAATGAAGTTGAAGTAATCCTCCAGGGTACTCATTTTACACAAAAACAAATTGCAGTTTTCATTTGCATCACTGGGTGGCGATTTTTCATAGCCTTATACTACTATTTAAAAATCCAGCAAGCATGGCACTATTCGTAATTACCAGGGTTTTCTCCTGTTATGACATGTTTAATTGTACTTTTAAGACATTATCTTTAAGTTGA
AGAGTTGTTTTATTCAGATCTGTAGCCACTTGTTATTTAGGGCAGCTGCCCAAACAATGAGAATCCTGGGTCATGATTATAACAGCGAACTAGCATTTTTTGTTCATCTACAAAATGCCATCCTTAGAATATCACTCCAGGCAAGCTTATCACAAATGAGGAAATGGAGACTCCTAGAGGTAAAGGGAGGGAGTGTAGATTCAGCCTGAGCCTAAAGGCCTCTAGATGTGTGTTTCTTGCTCCTTGCTAATCATACATAGGTAAGTGAGCATGGCTCAGGGCCACCTAACTCCAGACTCTGAAAAACTGTTCAATGGGTAT
CTTCCAATTTGTTTTCTTTAAAAAATTAAATCCACTTGATCATCAACTCCTAGTTCAGAATTGTATATAGAGAGCCTTAAATTCTTTGGCAGGTTCATCTTGAATGGAATTGTTAACAGCATATGGCCTTCCTGCACTGCCACCCTGTGGAATATTCAGAGAAAACAACCAGACTTGGAAAAGCATAAACTTAGGAACTATGCTCCCAATCTGCATCCCAGAGTACGACTAGATCTTTTTATTATTTAGTACAGTGTATGCATTTTTGCAGAAGCTCAAATCAAATGGTTTCAGAAT
GGACTGTGACAGTTATTTACTGCCTCTCCAAACATACTGGCTCTCAGCTTCAAATCTACCCTTTATTGCCATACTTTGTGATAAGGATGAGAATTGTGTAAATGTTCTCCTTTGCTAGCTGAAAATGTTACAGTTTTGTCAGCAGAGGGTGCTAGAGTAACACTGCAGTAAGAAAGTCTTTCCTCTGCAATTGGAGGGCTTCTGTTTCCTGTCCCCAGCTTCAGGGGCCATCTGCATCCTGGTAAGGGGGGTCTCCTAAGTGCCACTCCTGGTCAG
GAGAACAGAGAGCCACTGGGCACAGGCTTCTCTCCTCTTGTTTAAAGAAGCCCAGGGAGGGATAGAGCTCTGACTGGACAGAAGACTGTACTCTGCAGCCTGCCTTCCTAGAGTTGGGTTGTCACTGTCCTGCAGGGGGCAGCAGCCACCAGCAAACACCACTGCCTGCAGGAGCCTGGGCTGACTGGTTGGGACTCACCGAAGATCCCTTCTTCCTGGGCGGTGGCCTGCAGGAACTGGAACAGCTGCTCTGTGTAGCCCAACTCTGCAGAAGAGAGA
CTGAGCCTCCTCCTCAATCTGTTGTGCAGTCTATACCCGCGTGTATAGACTCCGGGCCCTTCTTCCCCACGGCAGGATCTAGCAAGGCGCTTCTTTCCGGTGCAGCGCGGAGCCTGTGACTTATGCTCCGCTGCCATCTGGTGGCCCTACGCTCGAATTACAGCTCCAGGGTTTATTAGGTTTTTTAAATTATTATTGTTTTGAGGGATGAGGGAAAACCCTTTTAAAAGTTGAACACGTGAGCCTGAAAAAGTTAAGAAAAGTCAAAACACATGA
CTTTTCTGCCCTAGGAACGTGAGGCTTTAAGGAAAGGGAAGATTGGAGGACTTACTATATGCCCAGAGCTTCCACTAGTCCACATGTTCTTTTGTGCAGAGTAGGAAAATGAGCCCCTTCTGCAAGACTCTTTATTGCCATCTGCTGGAATATCATTGCCACATACTGGTTATGATGAAATACTACTTGTTACCGCCATATGCCAGACAGTTGTTAGAGTAAATGGACAAATCTATGATGGTACGTTATGGACAATACAACATTAGATAGGGTGCCCTTGTGCAGTAAACATTCGT
TTTCTTATTTTGGCATAGCCATTCTGTCTTTTAAAAAATAAATGAAGAAATCTTTGGGTTAGGGTTCCCCCAGTTTTCAGACCAGCAAGCTCCCTTTAAACAGGGAATGATGTCTTTTAAACTTTCAGTGGTGTTGTCTCCATCTACTGGCAAAGAAGAAATATACACAAGGGTCTGAGATGATCTAAGAGATATTGGAGAAACCACATTATTAGGTAAGATGTAACTTAAATCTTTAACCACTGTACTATGATGTGGCCCACTTAAAGGTAGAAATCTGTAAAGTACTGCATA
GCATAAGCTATTTTTGTTTCATTTAGCAAAATGCTCTGGGAAAAAACAAAATTGAGGAAAACCTTGAATTTTAAGCAAGGATATAAGTACCTTTAAAACTACTCTCAGTGTTCTGTTAAAAATGGATTCCTCTTGTTTCAGTGTATTCTGTAGTTGGGCCTCTAGGTGGCACCCACAAGCTGTAGGAAGCTATGGGGAAGCCTGACATCAAGAAGGATGTCTAGATCTGTAAGTAATAATGAGAACTGTACCTGAAATTAGAGTCTCGTGAAACCAAAAGAATACAGTTTTTCTTTGCAAATGGCGTTTAAAAATTAATTCG
ATAGCCACTCAGATTAGAAGACTTCTCCAGGCCTAGAACAATATTCAACAAATGCTTGTTGAATAGAGCAGGTTGAATCAAGCAAGGGCATCTGTGAGCCTCCACCTGACTCTGCCAGACTGATGCTCAACAGTGACACCTTGTGGTGGGAACTGCAACAACCGTGCTGATGGCCACTAACACTTCTCCGTGGCTGGCATGTGCAGAGCGGATCCCTTGGGACAGAAAGGCCCCAGAATTTGCAGAAAAATCATGAGGCTAAAGAGAAGCAGGAAGCCT
ATTCCTCATGTACACATTTAAACATAAATTTAAACAATATATACACATTAAAAATATTTCCAAGCATGCGTAAGAACTCATTTTCCAAAGTGGTCATTTTTCTTGGAGATGAGAGAGACCAGTCTTCAAACAAACTGTAGGGGGAGCTCCAAACCACAGATTCACCTTCATGTTACTGGTTTTACAGTAGCCTTCTTAAGAACAACTTCACTGGGTAATTCCAACTCCAGCTGAAAAGGAACATATATGCATGCATTCATAATGCACAAACTTAAAAGATCCC
AAACATCAAACTATAAGTTTTCAAGTCAGCCATGACCTGGCATCTCTCCGTCTTTTGAAAACGAAGCCAAACAATCTATGGTGCGGTCTCCTTAAGCTGTGTCCGAAATATGCAGGGTTGTGCAATATGCAATGTTTTGGTCAGTCACTAGGTGGCATCTAATTGAGGCACCGGGTGAACTCTCCCAGAAGGAGCGTGTTTTAGAGCACACCACAGTTCTCCATTTTGGCTGCCATTGTTTGGTGGGCGTGTTGGAGTTAATCCATTGCCATCTGTCTTTATTTTGCTAACTTACTCAGTCGG
CGCGCGCACACAAACACACCCCTCAAGAAACCAACCAACTGACCTTTTTCAGCTTTCTGTCTCCCCTAACAGAGGACCTCTGTTTTGAGAGTTTGAGCTGAAATGACTTCTTTGATGCTAAAGGATGAGCTCCCTCTAGTGGCAGTGTGTGGTTTGGCGCAACCTCCATTGCCTGGGGACACAGGTAAATACAGAAAGACATTTTCTTTCATGCGGCACTATTTTGTCTAATGATACATTATTGAGACTCTCTTAATACAATGCAAAAATGGAATCCAAATCTGGGTTTACCTCCAGTTGGAG
TATTTTCCCTGCATGATTATTGCTGCCCCCGGGAACTCTTCTTGAGGTCCTCCAAAGAAATCCCACAGAAGTGAACCCCACCAGGATGTGATGCATTTCCCATCCGCAGGAGCTGGCTGAGAGCACGCACTTGCTGCAGCCACCAGGGGGAGCTACAGGTTTCTCTTTGGAGCCCCAGAACTCAGTGGCCTGAGTTCCTTGTCATTTGCTAAACAGAGGGGCTCCTGAGACACTAATAGATATGGGACATATCTGTGTAGATCCTATGTACTTCAT
TGGCGCGATCTCGGCTCACTGCAAGCTCCGCCTCCCGGGTTCACGCCATTCTCCTGCCTCAGCCTCCCGAGTAGCTGGGAAGATGGCTTTTAAAGCGGGTGAACACTCTTGCACTTTCCCGTGGGGGCTGTTGCCCTCTGCTGGGCAAACCAGGAATTAGCTCTACCTCAAAATCTGTGAAGAAAATGCTCCCTATTCCAGTTTCAAAACCCAATTTGAGACAATGGTTTGAGCATCAGTTTTCTCCATCTGCACTTTTGAAGGCTGCTGCAGATTTGAATAGCCA
TCTTTTTTCCATTTTTCTCTTTGGCTGGTCTCTCTGCTTAGCATTCCTTTCATTTCCTTTTGCATCTCTCTTCCTCTAGGATTTTAGTTCCTCGTTTCTGCTTGTTGTTTCCTTTTCTGGTCACAGCTGCCCCCTAATGGTTTTCAAGATCATTACTGCTTTGGACTAGAGGAAAGAGGGAGGCAAAGAGCTAGAGAAGGAAAGTTAGAGAGAAACATAAAATGTGTCTTTGCTTTTAACTTTGCCATATCGTCTCAATATCTCTGGAAGAATATGCAAAACCTGCATCAATGGGG
ACCCTCCTATGGACCACCCACTACCCCCACCCCACCCTCAGCTCGGCTTTGGGAGCTTATTTTGAGGAACATCACTAAAATCAGGCATTTATTCTAATCTCTACGTGTATAGTTCTCAGGGATGGATGACAAGCCAGTAGTGCTTCATTTAATTGGACAGCAGGTGGCACTAGAGACCATATAATCTTCACATTTCTAAACCCTGCCTGATCTTACCAACAGCCGTAGGCAGGCAAGGTCTGTCACTTAAACGACACTCTTGCCAACACCCCCAAAATCCCTTGTTCCCTTTTCCTTCAGTTACACTCCCTTCCCT
AATATTCTTTTAGCCTGGAATTGCTCCATTTTCCATCCAGACTTCCAGAAAACTCCATAGAGTGGGCTTGGGCCAAACTGCTCCTTCCCACCTTCCTGCTCAGACGTAAAAGCTGCAGTTCAGGCTTCTGTCACGAGGGGGCACCAACGTACCTTCATAATCAAACCTCTACAAAGACGTTTACGCAATGAGCGAAAAAATAAAATACCCTCCACTAAAACCCAGTCTATGAACCTATGGACAGAATGATTCTAATTCTTCCAGAAAAAAATTGATAGGTGTAAAAGAACACTGCAAAAACATG
GAGCGGCAGAGGAGCCCAGGGACTGCATGGGATTCAAATCACGAAAGAGCAGCGGCCTCCCCCAGAGCAGCCCTCAAATGCATCCGTCTCATTCATCCTCATACACCGCCAGGTGGAGCCACTGAATGCTCTCCCCATTTTACAAGTGAGAAAGCTGTGATCAGAAAGAAACAGCTGTCCCAAGTGCAAACGAACCCTGGGAAGAGGTGGAGCTGGGATTTGACTCTTGTCTGGCAGGTCCCAGAGTCCCTGCT
CAAAGTGCCAGGATTACAAACACGAGCCTACCACGCCCAGCCTGAAATCACTAAAATATTGTTTGATCTAAATGCATTGTTTTGAATGTTAGGTTGCTAGTGATTAAGGCTCTTCTAGCTCCATTTGGCTAGTGTAGGGAGACATCTGGTGGCCATTCTGTTTTTTAAAACTTTTTTTATGGAAAACTTCAAATTTATGCAAAGTAAACAGAATAGTATCATAAATCCCCCTCTACCCACCACCTAGCTTTAACAATTAACATTC
AAAGGAGGATTTGGGAGTAAAGTTAATAGATGAAAGGCACAAGAGAGGGAATAGAACTGAAGGAGAAAACTGCATGTATGAGTTTCCCTAACAGGGAAAGAAAGGTGAAGAGACGTCAGAAATTTCCAAGCTTTGCCACCAGGTGGCGGCATGAGATTAGATGACAGTATTTTAGCTGAAGGCAGCAGCAACTGAAGGGTAGTGAGGGTGAGATACATAAAAATCACATGAGCTGGATATTCACAACACAGGAGGCTCAGGATTTGTGAAGCGGTAAGCCA
TTATTTGAGTGCTCCCAATGCTCAGCAATATTATTGAATAGCCTCACTTAATATGCTTCCCTGGTTCATGAAACGAAAAGGAATGTGTTCTCAGAAAGCACACTCTTGTGCCTGTCCTGGAGGGAGATTCAATTCTGACTCTCCATTGCCACCTAGCGTTAGAGTGTGGATATTTCAGTGGCAGATGGTGGAAACCATGCAGTAACTCTTAAAATGTTGAAGCAACTATAGATTACAGGATTTAGGGGCAAAGTTTTGTCTACTAGACTAAGAGGCTAAAAGAAACCAGATTCAAAATCTCATATTTTG
TTCACACATGTGTTACTGCAAATCTTTTGAAGAGAGAGATGGATTGACACTAAGATTTTAAATTCTGTCTTGGATTGTCACACTTAGTAAATTTCTGTGGAAATTCCAATTGTTGGTTTAGGAAAATTCCAGCAGGTGGAGCTGTAACAGCGCTCAATTTCAACAGAGTTCTCTGTTATTGGCAAGATGGTCTGGAGCCAATATGGACTCCAAGCTTCTGTTTGTGAACTCTGTACTCTCAGTGAAGGGCTCTCTCTATCTGAACTCTTGCTATATTCAAGAAAAGCTGGTAATTTTGGACCCTAACTCAATCCTTGATATTTTGGGGTCTCCGGAGAATCACATAGTTGAGGTACTAGTTAGCACTCTCACTGGAAAAAGCAATTTGATAACGGCCCCCTAGTGGTCTAAACTGGTACATGTGGCTTTGTAAATGCCAACCCACCCATTCATTAGACCTCTGAGGGCACAGAGATGTTTTCAATCATTGGCTCTGTCGTTTTGACTTTTCTCGCCAAAAGCTTAAGGGAAGAAAAAGTGTGTG
TTCTTACTTCCTTTCCTTTCTTTAGGAGAAAAGGCAAAATGACTGTCACAGGCAAAAAAAAAAAAAAAAAAAATGTTCTTTCTTGCCCTTTCATCTCCAGGCAGATGAATCAATAAACCATGGAGACTAAAGTGCTCCATCTTCTGGTCAAGGATGCATGTTAACCCGCAGCTATTCCCGATTGTAAAAGGAAGCATTTTATCTCTGGGACAAGATCCCGAAGACAACTATTGATGAGTCTTCCAGTATCATCAAGAATAAAACATCCTTCTTCTAGTCTCCTAGGCTTACAAGACTGAAGTAATTTTCTTCCA
AGCCTGAAACAAAGCAATAACGTGATGTTTCACCCAAGCCCAGAGTCCTAAGATCACAGACGACTAGGCTGTGTCTGGCAAGAAGCTCCTCAGCTCCCTCTCTGCAGTTCCCTGCCCTAAGCGAATGTCACCACCTGCTGAGAGCAACAGCAGCAGTACCACTAGAGGGAGCCTTTGGTGGTAAAAGAAAGATCCCCTGGTATCTCCAACCTAACCAAGAGGGCAGAGCTTAGAGAGGATACCTTCCCTTTGGTGAGGTGACAGGATATCTGGCTTGCCACAGATATCTTTTTTTTTTTTTTTTTTT
TGCTGGCTACCTCGGCACAGCAAACTGCAGGCAGGCCTGGAAGCTTGGGTTTTTGGCATGGAGTGTTGTCAGGTTCATTCCTACACGGTAGGCAGTGGCAGGAGTTATTTTGCAAATGTTAACCCTGCCACCTAGTGACCACTTTCTGAATGTCACTTGAAGATTACCACCTGAAAATTCGTGTTGACCTCAGTCTTGCCGCCCTTCCAGACTTTCTCCTGCTTGGAGGCCCCATGTGGCACGGTGCTGCTGATGTGTCATAAC
AGTCCAACATGTCTAATTGCTTGGCAGAATATAGAGAGACAAAATCTCCTGAGAGGACAAAAATCTTCCTTTTGAAACTCCCAGTTGTGTATGCTCAGTGGGTTTTCGAGTGAATAAAGTAAGCTGGAAAGCACAAGAGGGCAGCCTGTGTCTACTAAACCTTGAATTCCAGAGCTATGTGTCAGAGACCCTAATCATATCATAGGAAAGTATGGCCCAGACATGGTGGCTCATGCTTAAAATCCCAGCTACTTGGGGAGACTAAAGT
CCTGGGACTGGAGTTGGGAGAGGCTGCTACTCTTCGGACCTGCGGCTTCTTCTGCTTCCTGATTCGAGTCCCTGTGATAAAAGGCCCCAACCCATGAGGGGCGGGAGGAGTTGAGCGCAGCGATGCCTGTGGCCAGTTGGGGGCAGCAGAGGGCAGCAGAGCAGGAATCACGAGGTGCTGGCAAAGAGGGCGGGTGGTGCTGCAGCTGCAGTGAGAGGCCCTGGGTGGAACGCGTGGCCACTGGGTCTGCTCTGCCCCAGATCTCCAGGCCACAC
CACAAGAGCAAAACTCTGTCTCAAAAAAACAGAAGAAAAGAAAAAGAAAAGGAGAAGAGAAAAGAAGAGAAAAAGAAAAGATAGAGACCCAAATGAACCCCAGCCTCCTTTGTGCCTGGGATGCCCCCTAGTGGAAAAAATGGAGAAAGACAATTTAGAGTGTTCCCTAACAATTTGACAAATATCGTATTTCTTTGCTTTTTATACTCTCTGAGTTAGTGTAGGATCCAGAAACAAACTGGAAGAAAATCACACAGCTTTGATGAAGCAAAGAAGCAAGATGTTCTAGAGTAA
GTCTTTTTCTACAAAGCCCCAGACCTCAGGAGGCTTTCCAGATAGGAGGGTCAGAGGTAGACACCAGGGTGTGGGAACCAGAGGACAGGCTGTCTAGTGACAGCCATCTAAACTTCACCTGCACCAGCAGAGGGCGTGCAGCCACCAGGATCCGGGTGGCAAGGGCTGAGACAGCTTCGAGAGGCTCTGGAAGGAAAGGTAGGAACACACCCAGAAGGAGAGATGGAGACAGAGGAAGGCAAAGGGAAAAAGAAACAGCAGAGGAAGGAAAG
TGGAGTCTGGGACGACTAGCTTAAGGTGCTGGTGGATTTGGTCCTAGTGAGGGCTCTCTTCCTGGCTCACAGATAGCTCCCTTCTCATGGTGTCTTCATGTGGTGGAGAGAAAGACAGGAAACCCGCCCTCTAGTGTCTGCTCTTAAAAGGGCATTAATGCTACCATGAAGATTCCATCCCCATGACCTTATCTAACCAACCCTATTATCTCCCAAAGGCTCCACCTTCAGTTATCATCATATTTGGAGTTAGGGCTTCAACATATAAGTTTGGGGGTCACAAAC
GCGCGCTGTGTTCCCTACCGCCGCTTGCTCCTGCTCAGGTGGGGTGAGCCTCCTCCCAGCCAATTACTGGAAATTTCTGCCAAGGGGCATCTTGGAGCCTCTCTCACCCCCGTTCTCACCAAATACAGGCACTTCCTCTGAGAGGACGGCAGAGGGCGCAGATTTAGCTTCTGTCCTGCGAATGAAGCACGCAGTACAAGGTTCCAAACTGCAAGTCAACAGCAAGCACGAAGCAGCCACACTGGAAATGGGGTGCCTCCATCGCCTGGGGCTGTGGGCTGCCATCCTCTG
TTGTGAAGCTCTTTTAGCTTCATGAATAACGGGGCCGGGGGCAGTCACAATCCCTGCTACACTCTTCAGCAGTAGCAATTTCTGGAAATGCAGCCCTCATTGAAGCTTCCGAGAGAAAGAGTGCCATCTTGTGGTATTTTGTAGTTTCTTAGGCCATTTCCTTTCTCTCTCGCTCTCTTTTTTTTTTTTTTTTTGAGACTAAGTCTTCCTCTGTAGCCCAGGCTGGAGTGCAATGACACGATCTTGGCTTACTG
ATCTGCCCGCCTCGGCCTCCCAAAGTGCTGGGATTACAGGCATGAAGCACTGCACCTGGCCACAATGAATGTCTTTAAGTGAACTGTCAGTTGAATTCATTTCTGAAAAAAACCTATGATTATCACCACCAGATGTCGCTCTTGCACCAGCCATTCTCTATGATCTGATTAGTAATTATACCCTGTTGCCTGGTATCACTTTGCTTCTTAGGGATTAATTGCCACCACCTGGGCTCAATCACACCAGGCTCTGCCTGTCTCCACTGGAACCCTGAAGCTCAC
ACAAATTTAAGGAAAACATTTTATTCATCCTGGCTGGCAATTCCAAAAGTTGGCTGGTTTTTAATTATTTGCTAAAAATGAGCCAAACCCTCCAGAGAATCTTTCCATTCGGGAGCTTTCTGGGCTAAGGAGGTCTAAAGCGCCACCTGGTGGCCAACTCGGATCGTTGCTGGTCTCAAAGTCGAGGTGTTCGTTCGTTACAGGTTAGGGGGGCGCCCCTGTGATGTCTGAGGTCCTTCCCCAGCACCCCTCCACGCTGTCTCCAGAAAAAGCCCAAAGTTAAAATGTGGTTG
AAGGTCCTTAATATTAGGGATGTCCTTCGAGTGTCCTCTAGCATCACAGACAAGTTGTTGGAAGCCATCTTGCATCCATAACTGCTGTTAGAGTGATATTTAATGAGAGCTGTTAGACGGCGGTTTGGCTGAGGCACTTGGCAGACTACAGCATCCTCTAGTGGTCAGATTTAAACCTCAAGACGTGTATATTCTGAATATCACAAGAAATTAACCTAAACCTTAGAGTGTCAGGCAACTGTGTTTGGCAAGTGTGCAATAGCTTTTGACTGATTATTTCTGATTCAATGGGTGATCTATTTCCTGCTGTA
TCTCAAAGTGCGGGGATTACAGGCGTGAGCCACCATGCCAGGCCCCAACCAACATTTCAAGATAATATATTTCTCCTTCCACTTGGGTTTGATATATTAATGTATTTTGAACTTGAAGGCTTTTGCTGTGCTATTTGGGGCCCCTAGTGGTAAATCTAATAATGACATGCAATAGAACAGCTAATATACCAGTTATTCCTTATGAAGGTTATTCTTTCTATGAGGATTAAATGAGGTTGGAATATGTAGTTATAGCAATAGTAGTGATTCTTAATCATTTTTTTAAAGAGAGGGTCTCGC
ATAGTCACAAGGGTACCTAAGAACAAAATTTCAGGCTTCAGGCTTGTTTCCCCTAACAAATGAGCGACCAGACCAATTGCCTGTGGAATTTGATTCCTCAGTGCTGGGAACATCCCACATTCAAACAAATCTGCTCCCACCTGCTGGTGGTTGCTAGAACTTCCAGTCAAAGCTGACTTAGACTGAAAACGCACTCTTCTCGAAGTAAGCAGACCTGGAAATGTGGTTTTTAGTTTTGGCCTCTGCTACTGTGTGACCTTGGGCCAATCCCTTTTTCTTCTCTGGGCTTCAGT
AGACAAGAATATCATATAATCAATTACAGGAGTGTGCGGTATAGGCAAGAGATGTCACAGGCCCCTGATGCTATTAGCCTCCTGTTCTTAGTATATGTGCAAAATGATGTAAGCAGTTGAATGCCATGTGCAAAGTACTAAGTGGTCCCCTAGTGGCCAGAAAGAGTTAATACTACATATATCCTGAGAGGAGCACGTAAAAACATTTCCTACCCACACATTATTTACCTCCAAGGCTATTCTCATTTGAGCTGATAAGAGTTTCCCATTCTAAATCAATTTATACTTCAATGATAGGCAACTTAAACTA
TAAATGGACTTCATCCTGAACTTAGAAATTTAATTAGAAAACGTAAACTCGGATGGGAAGTTACAGCCATGACTGAATTGGTGGCTCTAGCTGAACATTTTGAGAGGACTGTAGAGCAAGAAAAAACCCAAAAGGCTAACAAGCTTATGACTCTTCAATTACAACAGTTACAGGGGCCAAGACCAAAGGGATCTTCTCATTCTCATTTTAAATCACAACCAAGAGGTATTAGACCAAGAAATTCTTCACCCTAAGATGTCTGCCTTATTGCAAACAACCAGGACAGTGGAATAGGGATTGTGCCCTTTTATATCAGCCCACCAATGACCCTCCCTTTAGGCCAGCCTGTTTCACCACTAGAGGGAGCACAAGAGACCTTAGCTCTCCTGAAGATAATCAGCATTGAAGCGGCTCTGAGGGATTTCACAGTATATTGCTCCTCATAATACCCTTAAAAGAATATGGAGAAACAGAGGTTACAGTAACTGGGGACTCATGTATAGTCTTGGTGGATACCAGAGCTACCTTATCTGCCACTACCATAAAACACACTTTCATAAGCCAACAGAT
GTATTCAGCCTTGGAATGTGATCTTAGAACAAATGAACCAAAGACAACACCAACATCCACCTCTGCTTTCTCGCTCTTTCAAGTTCTAACAGTCGAGAATGTGAATGCTCAGTTACTTAGAATAAAGATCGTCCAGTAGATGGTGCTGCTGTCTCTGAAAATGGACTGAGAAACCAAAGCGACTTCATCTTCCCTACTAAAAAGTTTGGAGAATACAGTTGAGGCCAGTCTATGGAGAGCCTTGAGTGGTAATCAAAGAGTGTTTGAGTTATTGTCTA
TTCTTTTCCGTGATATCATATAAGTAGAAACATACAATATGTAGACTGGGGGTTCTCAGTGAGAGACAAATTTGTTCCCAAGGGGATATTTGACAATGTCTGAAGACATTTTTTGATTGGTAAGACTGGAGTGAGGGTTACTACTGACCTCTAGTGGGAAGAGGTTAGAGATGCCACTCAACCTCCTGCAATGCACAGGACAACCCCGGACAATAAAGAATTATCTGGCCCCAAATGTCGGCAGTGCTCAAGATGAGAAACCCTGACACACATTTTTGGGTCCAGCTGCT
GACATAGAAAAGGAAACATACTCTCACAGTGCTCTGGTTCAAATGCCTCTGACACCAGGGCTTCAGAAGGTCACTGGGTGTCTTACTCAACAGTGCATGAGCAGCAGGTTCTGGAGTTACAGCATGGGAGTAGCTCTGTGGAACCCTTTAGCCCCAAGGGGGCGCACTGAGTTTGGTGTTTGCCAAGAGGAAAATAATAGCTAGAAGAACAGACACCTGGACATGTTTCAGCACCCCTGGGGCTTTTTGGAAATACTTGGGAAGGAAAACTCAGAAAAAAAAAAAAAAAAAAAAAAAAA
TGGCTCCCCTGGTTCCAGGTTGATGGACTCTGGATGACTCCTTTGGCTCTGATAACCTCCCCTCATCTGGCTCTCCAGCTCCTAGTGAGAGTTCTAAACCCCGGAGAGCTCAAGGGATCATCTCCTCTGCTCCAGGATGCCTCCCAGGCTCCCCCTGCTGGAGGCTGGACACAGCTCAGGAACAGCCCTAGAAGCTGCTGCTTAGGATAAATGAATTCTGCATTTTATCCTAAAAGCAGGTCCGATTTAAAGATTGTGTGTGTGTGTGTGCGTGTGTGTGTGAGACAGGGTATCACTCTGTCGCTC
TCTGAGGTGGTCTCTTTCTCACCCAAGAGAGAGGTCTGGTTCCATCATGCCCAGAGCACTATGTCACATGCATTCAACTTGCCAAGAAAAGAAAGAACTCAACTAGGATTATGGATGCTGTTTTAAATGAATGTGGCTCCCTCTTCTGGTGGAAAGCCTGAATCAATAATAAAATCATCTCAAAGGAGAAAAGGTGCTTAGCTTCTTCCTCTCCCAGCTCCAGAAATATATGTCAACACAATACCACTAACAAGTGAACCAGACAACAATAGATCCGCCGTAGTTCTCATATTCTGCAACCAAGGC
TAATGTCTGTGAGGGAACATCTTTTGTCCAAAAATAGAATTCAAAATTCCAAGAAGGTATTCCATAAATACATTTATCACTAGATAATTTTACAGCATTAGGTGAATCACTCTGTTGGGTCACAGGGGCCGGCCGCTTCCTTCTTCCACCACGAGAGGGCGCTGTCTCTCCACGAGAGGCGCGAGGTAGCTCTAGTACGCAGCCTTCACTGCTTCGCGGGCGAGCCCCGCTCTGCGGAAAGGACGACGCTGCCACCTGATGTTACTGAACTATAAGCAGCTCCACTAAAGTCACAAACATGAATGTACTTTATAAACAACAAAAACACTATGCTGGGAATAGGTGCCATCATTATAAACAACAAAAACACTATGC
TGGGTAAGGAGTAAAGTTTTAAATATGCACAGATAATCTTTCCAGCTGCTTTTAAGGAGACAAAGTTGCACTGCATGAATGAAAACTCCCATTGTATATTGTAAGGCACATACCTGTGGTTTCATCCGTGGATTCCACCTTATGTAATATCCCACCCAGAGCTCTAGGTGGCGCATGCTGGCTACTGGATAAAGGACATGATTGGAATAGCTCCCATAGAGAGGATTAGTGAAGTCTTCCAGCTGGCTGTTTATGTAAGACCACAGTGACACAGTCCTTTTAGGAAGATTCTGTAGGCAGGAAAAATAGGTAAAGAT
TCTACAGAATGCAAGATCTCAGCTCACTGCAAAACTGCCCTTCCTCTGGGTGCTTCCAGGAGTCCACAGGGGATGTTTCTTGAGTAACAAGCTTTTCTCTCACCTACTTCCACTTTGGACCACACTGCCCCCTTGTGGAGGGTGGTGACTCTGCCATTGCTTTATACGCCTGTGATGGCTGTGAGTTACGTTCTTGCCCAGGGTGCATCTGACAGCCACTCAAAGCTGCAGTCCTCGAGGATCCAGAGGGTCCACACAGTTGTGTGGTCCCTCGCAGCCAGGCTGTCACCCCA
AATACTGGGAAGTGTGAAGAGAACATTGATATAATAGTGATGAAACTGTTTTGACTCAGAAAAAGATGATTTCTTGATGTTACAATAAATTTTGTGTAAAAATAGAGTGATTCAAAACACTTTTCATGCCTCAAAATAACACAGCTTTCTGTCACCAGGGGGCATCCTAGTGTCATTAACAGAAAAAGAGGGCATTCTATGTATCAGTTTCTAAACTGTCTTCTTTGACCACAGAGGGTTTTGAACGAGATGGAGGCTTCCTGAGACACACATGGCCGCTGTGTCCACTGCCCTTATAGACCCACCTCTCTGCTCCAGGTGCCTGCCAGCATCAATGCTGGTGTGTGGAATGGTCTTTGCCTTGCGGGTGCCAAGGCTAGTGTAGCCCATCTCAGCATACAGAATGCTTTCTTCTGGGTGTCAACGTGATGCGTACTAGGTTGCCCCCTGGTGGTGGAGATAAGTGCAGCTGTCAACTCCTGAAGGTGTTGGCTTCTTTTGAATTGCCCTGTGTTTTCCTGTTTGTCATAATTCTCTGGGAAGAGAACTTACTGCGTTACTAGCAGAGAGAAGCTTTTATTGCTGTGATTATTGAATTGGTGTGCTGAGATCTCATTGGAG
AATGATGAGGGATAAAAGGGGAAGGGGATGAGGAGTGAAGATGATCAAGCTGAAGGGAGGCTTATTATTTATCCAAACCGTGGAATAGGAGGCCTCCACAACATCCAAAATGTATTCTTCCCTTCAAGAGACATGTAATACACACCAGCAGTCATCAGAGAGCGCCATTGCTGTATTAATAATCCAAAACATTCGGAAATGGCTGTGCGGAACATTGTTTTAACTTTGGCTTAGGTAGTAATCTGGTTTTCAGGTATCCTTCACGTAGCAAATTGTTGTTGCTTCTCAGTATTAAAACTTGTCTGTAATAAGTTGCCCGACCCCAAAGAATTA
GTCAGGCTGCAGAGAGGAGGAGGAGTTAGGAAACAGCCATTTGCCAAGCCAGCTTCACAAAGAGCAAATGAGTTCATCACCTGGGTCCAGGCGTCATCTGGCAGCATTTCAGCCCCACCAGAGCTGCACCTGCCTGAGGACTCCACTAGAGGGGGCTCCAGGCTCACCCGCACACGCACTGGCATCAGGGGAATGTGCAGTCTGGGACCTCTCGAGGAGGCAAGGCTGCAAAAGCCTCAATACTGGCACACCCTCTGGGAAAGGCTGGGGACCCCCGTGTGTCTCCAGAGATACAA
GTGATAAGCATTTTTTAAAAATCAGCAGTTAATGTGAAATCTTTTCCCTGCCACAAAGAAGGAATTTGTGGTGTAGTGAGTCTGCAACACTGTGTTACATGTATTAAAATTTTGAATCGTGATGCAGTCTGATATGACATGGTACTGAATGCGTTATTCCAGTAGGAGGAGCTCTCAGCAAGAGTTTAAAAGCACAGACACAGAGCCCAGCCCGCCTGCAGTCTCAGCTACTTGGGCGGCTAGAGTGGGAGGATAGCTTCAGCCCAGCAGTTCAAGGCTGTAGGGCACAATGAATAGCCAC
CATGAATATATTTGATGATTGTAGTATTATATATAATAATGGAAAATTGAGACCATTTTGCTCAAGGCAGTTTCCTGAATTGTTTTTGAATGACCTCAAAATGTTGCTACTACAATTTGGAGATGGTGCCACTAGGTGGCACTAGAGAGTCTCTGCCATGAGAGTCCAACTTCAAGGTTAGCTTGCAAACTTTCAGAGCCCAGCCTGACGGAATGTTCATTGAGAATCTTTATCAAAGTGATCTCAAAATGTTACCCAAAAGAACCACA
TATCCCATTTTTCTCCCATCACCCTAATTAAAAAAAGACAACAAAAAACATACAAAAAAACCTTCCCCAAAGCAAGACTACTAAAATAAAATGGTCTGGCTGTGAGCAAACATTTGAAGCTTAAGTGTTATGTTGACCTTGTACTGCAGGAGGCAGCATCTCATTAATAAAACAATGACCATGTGTTTTTGTTGTTGTCCTTGAGGTTCTTTTTATGTTTGTTTCAGTATTGTGAATAGGACTGTGATTGTCTCATTCTCTAATATGCTTGATTTCTATTCAGAAAGTAAACAACTGAAA
TGGAAAGGGGAAGAATACGATAGCTTTTCTAAAGACCTTAAACTGGGATAGCTTCAATTTTTTTGTGATGAAGTTATTCATTCCTGGGAAGTAATAGCTAACACAACCAGAGGGACCGTTTTCCCTTTGCAAGGCATTTCCTGCCCTCTAGTGGTAAGAAATAAGCCTAAAAACCTATCTTGGAAGTAAGAAGTCTGGAAGCTGGACCAACCAAGGGCAGAGAGAACTGTTATGGCGATAATGGGTTTTCTGATGTCAACTATAATCATTTGCTTATATGAATTGGGGA
CTCACCCTGGTCCCCCAGGGTAGTTTCTTTAGCACAGGGGGTGGCACCTAAGAGTCCCCAGCAGAAGACCCCACAGACACCTGGATGGGTGGGACAGGAGTGGGAACACAAGGACAGCAAGGGGAACAACTCAGCTGTGCAGCTGCCAGCAGGGGGCAGCAGGGAGGGTGGTCCCTGACCCTCTGGGCTGCAGTTTCCCTGCAAGGAAGGAAGAAATGGGATTGTCCCTAAGCTCCCGTTGATGCTGCGTGTGTGAACTCTCCTCTGTGGGGCATGTGTCAGGCAAGGCGGACA
GTCCTCCAGGTAAATCCATGCCGTTGCAAATGACGAAGCTTAGTTCTTGACCCACAGATTTAATGTGAAGTCTTTCTCAGAGGTGTCACTCACTCATAACTTCAAATAATCACCTTTGCAATTGTCTCCAATCCTTACTGTGTTTCAGGCCTCCATTTCCAACTCCACTAGGAGGCACTGTAGTGATCTAAAGGCAGTACACCTCAAACTGAAATCTTTCATCCAAAACTATTAATAGCTGTCTCTAAGTTTTTCTATTCTTACCTAAGCATGTTATTCTCTCAATCTTTCAATTTTAAAACTTTGAGGTCATTCTTATCTTCTACTTTTCCTTTTCTACCACATTTAG
TAAATATTTTAAAATACCATGTATCAATAAAAATATATTAACAAAAGAAGAACAAGAAGAAGAAGGAAACTGCTTGTATTTCAAAGGAGTCTGGGAACTCTCCTGCCTGATTGGTCAGAAGGTATGACATATTGCTTGGTGTCCACTAGGGAGCGATAAACACATTTAATTAAGGAATAGTGCTTCTCCAAGGTATATGCACTTGCCAGATAGTAAATGTTACTTTATTACTTTAATTTGGCTGTGAAACTTAAAGACTTCTTTAATTTGTTAGTTTTGTACTTAAAATTATTAAG
TACAGCCTTTTCTTCAAAATCAAGGTAGTTTTATTGTATTTTGGTTGTAAAAGTGATAATAGGAAAAAACAAACATATATTTGCTTATATGTGCATAAAGTCTCTAAAAGGATACACTAGTTGCTGGTCACACTGTTTACCTCTGGAGGGAGCCAGATGGAAGGCAGACAGGGACGAGAGAAGAATTTTTATTGTATAATCTTTTAGACTCTTGATTATTACTTTGTGAATGTATTCTCTATTTCAAAAATAAAATTAAAAAAACTGGTACATCCTC
TTAAAAAAAAAAAAAAAGAAAGAAAGAAAAAAAAAGAAAGGGAAAAAAGAACTGCTTAGGAACTGTGGAAAGTAACAACAAATACACTCAATGTAGACATCTCAGCAAGCTGTACACAGTCTCAGTCCACTGTGCGAAGTTAGCACCCCACCTTGTGGAAAACAGTAGGTGGTGTTCAGTGGAAGAATGTCATGTTAATTTTAGAAGAGCTGGTTGATAAATCCTGCAACCACCAAACTGCCACTGATTCTTATATAAACAGAAAATGCAAAACCAAAAAAAGAATGCAAACCAAAA
TTGAAAGTGAGGTCAGAGTGCAGCTGGGTGGGCTGGCGTGCACCTGCCCTCTAGTTTAGGCCAGCATTCCAGGGAGAAAGGACTCCAGAGCACACTGGAAGAGAAGCAACCTGACCACTAGGGGGAGCCAAGTGGGAGTCTGGGTTAAAGAGAGATGGTATTAACCAAGATATAAATTGGAGCAGATAAGGAGGATAATTAGGAACAGCATTAAAAATAATAGCATCAACATACATCATCAACATATGCTATTATTTTACAACCCTC
AAATATAAAATGAAAAACTAAAAAAGATGAACAGCAGAGTTGCTGAATTCCTGGTAAACGCTCACCTTCTTGGTTGTCTAGACCAGCGATTTCCAAACCCATGGAGGGAGCCATCAGACCTACCATTTGGATTCAGAGTTTATGCCCCCTTGTCACAAGGGGGCGGCAGGGGCATCTGAGAAATAAGCAGAAATTCCATAATGAGAGCGCCCCCTACACTCAATTATTACTCATGAACTTCTGCCCACATCCAATTAAGTGAATTTATAGGTGTTATTATTAAGTTGAAAGTCTTTTAATTGAGAAGTATCGTAATTATACAGGGAACAACCAAGAAAGTCTTTGGCATTCATGGTAATTTATAGATC
GTTTGGGTATGGTTTTTCAGAGCAGCAAATAAGCAGCTGGAGGGATACCCCTGTGCCAGTAGAGTCTGTGGCTATTCAGCCAGTGCAGTGAGTGGTGAGCTGTGACTGCAATCAGCTGCAGTACTCATCTTGCCAGTGGGTGGCGGCCGGCGCTCACAAACTTGCACCAGGACAGGAAGGCATGATTTTTACCCTAACAGTGTAGGTGGGGAAATAGGAATCTCCTACTATTTCTAGTTTATTTTCTAACTTCTTGAAGCCTT
AATACACTGGAAAACTAAATTCAAAGGCAAGCGAGTGACAGAACTGAGATTAGAACTTGAATCTTGTGAGTGTAAACAAGTTTCCCTTATACTAAACTAGGACCCCTTCAGAAAATATTATTTCGAGTTAATAGGACAGTAATCTCAGGTTGTAACGCCCCTTTATTTAAATAAAGCAAAGCCCTCTAGTGGCTATCTTTAAAACAGCATTCAATTAAATTTACCAGGTCATCATGACTCTAAAGATGGGTGCTAAAACATCACCTTACTATGTGTAAACAATGGGACAATGGCTACTGAATGACAAAAATCTAATATACCACTGGAATTAAATAAATAGTGTCATATAGAAGGAATTACATTGGTGTAGAGGCCTAGGTTCTTGCCCCAATCTACAGTTGCCATCTAACTACATTG
GTTTGGGGCAGCTTGCAGGGCCATTGTCCTTTTGTGTTTCTGGCTGATGGGATGGAAAGGGACAGAAAACCAACCTCGGTTCATGCGGTGTTGGTACTGCCTGGAAATATGTATTGTTAGTGCCCTCTAGCGGCCGAGTCTTGGCTGGACATTAAAAGACATTTTTCACCATGAGCTGGGTGTTGAGTGCTTTTAAAAAGCAATTTTGCAACTTGGCTGTGGCCACTGTGCTCTGCTTGGAGTGGCTTTAGACTTCATGATGCT
CAGTGCAAAATATCTGGCTTTCCATAGAGGGAGTGGGAACAAGGCAATGCTGGCCTTCATTCAATCAGAAACTTGACTTGTACCCGTTGAAAACCTGTCATGTTTAATGCTTGGATATTTTTTCTTCTAGTAAAGACACTTTACTGCCACCTGCTGGAAAAGAGTCAGAAATTTTCCAAATGCAAACATCTATGGCCTCCCTATAATGTAGCATCCTTTTACTGTACATAGTCTGCACAACTGTACAATTTAGAAGAGAAACCAACATTTGGTGTAACTCTACCATATACCAGGCATCTGTCATAGAATCTGAACAACC
TACCACTGCATCTTCTGTCCTGCTCCTACCACCCTCCACACCTTCTTCTCTAGTCACCTCCTCTTTCACCTTGGCCATCCAGGCTCTGGAGCAGTTCCGGGAAGACTTGAAAAGGGGCCTTCTGGCCATTACTCACCTTGGCCACCAGGTGTCAGACTTTGCCCAGCTGGGTGGGAGGAAGGTTCTAGTTAACCATTTCCACCCCATCAGTCTGGCCTCAGAGAGAGATCTGGGCAAGTTGGGGAGGAGCCTAGAGGTGACCACTGAACTGGCAAGGCTGAGGGACCCTGAAGGTT
TGCCAGCACCAGAGGCCAATGGCTTCCAGCACTCCCCAAATCCACCTGCTTTTGGAAGGGGCCTGTCTCCGAAGCAGGCCGGGTCCTCCTGTTGGGGGAAGCTTTCATGGAGGCATCTGTGTCACTTCTGCAGGGGAGACAGCCGCTAGAGGGCACTGTCCTTCTGGCCTTTCCCACATCCCCGTTTCCATGGCAGGTGCATAGTAAAGCCTTTCTTTTTCTAACGACTTAATGATTTAATCTTCTTATTTTCTCAGCAGACAACGCTTTGGACTTCCCTGGATACATTGGGA
ATGAAAAGTAAGTCTAGATTCTTGGGGAATATTCACTGTTATGGACTCTGAAATTGCATCTTTCCGGTGGGCTTTTTCCTCCCCTGTTCTGTTTGTTTTGTTTTGTTGTTTTTCCTGGCTGAGGCTGAGCAGTTTCTAGGATCAGACTGTAGGTGGAGCAGTTATGCTTTTCACCCGTGCTGTAGCAATAAAAGCAGAAGCATCCACATTTCATGTCTAGACAGAGGACGTGCATGGAATCATAAAATCTTCAGACTGGAGGGATCCAGAAAGGTCATCTACTCCCTCCCTTGTCTTTAGAAA
TGCTGCCAACAGCCATGAAAGAAAAGGCAGTGTGGCAGCTGTAAGGGTAGCTGGGGTGGAAGCCTCGAGTCTCGGTTCCCATCCCGGCAGAGGGCCGAGTTACCCCAGCAAGATATGGGTCAGGCTGCCACCTAGTGTTCAAGTCAACGTGTAGCAGGAAGGCCTAGCATGCCACTAACTGAGCAGCAAATAGGTGACAGAGGGATAACCGAAAGCCTGCAAAGAAGCCAGAATTCAGAGAGGAGCGCACCGTCCTGAACCAGAGAGAGAAT
TGCAAGCCTTTACTTCCATAGGCAGAGAATCTCATCCTTCCCCCTTGATCACCCTTCTCTTCATTATCCAAGAATTCCAGTCTTTCTGAAGCCATACTGGGAGACCAGAAAATTAGATGTGCGCATTATGTTACCATAGTGGCCATAAGGTGTCGCTGTTGTAAGGGTTTCCCCACAATCCATGGGCTCAGCCCATTCCGCCCACCTTCACAGGGCCGAGGTGGCATCCTACTCCAGTGCCCTAAAGCTGCTCCTCTCTTGGCCACCTCAT
CACAATTCAGCTATGGTTACCAAGAATTTAAGTGCTCCCCCGCCCACTGTCACAGATTCCCCGCCCTTCTGTTCACTTCCGCAAAGCCTGAGTACTTTTTCAAAAGGCACTGACTTTGCTTACTGGACGTTTGCTGTCCCCTGGTGGTCATTTCTCTTTATTGCAAGCTGATGGAGCTCCCAATTCAGTGTCCGTAGTCACCCCAACCAGCACATGCAAAGGTTAAGACGATGATGAAACCCTGTCTCTACTAAAAATACAAAAATTAGCTGGGCCTGGTGGCATATG
TATATGTGCGTGTGTGTGTGTGTGTGTGTGTGTGTGTGTCAGAGAGAGAGAGAGACAGACAGACAGAGACTGGTTCTTCAATGATTTAGTGATTGCCAGTTCTGCCCTAAGCAGTTTTTATAGTGGGAAGCAGGGGGCAGCAGAGTCCCACCTTTCAAAAGGGATTCAGCCCATAAAATCACATTTTTCTGCATCTTTTTTTGTTGTTGTCAATTAAACCATATCCCCTTCTTAAAGTTGGAGAAAATAATTTCTAAGTTGCTGTC
ACTATGGTGTATTTGGGCAATGGGTTTTCAAATTCGCTTATAAGTAAAGTGTTAACAAACATCAGGAAAAACATTCATCATTGCTATCCATATCTTATAATTGAACTAAGTGATTATGGCACCTATTACCACCTGATGGCAGCACGCTACAAGAAAGCTGAGAGACAGAGACCTATGCCTGATGCAGTAAAACTGTAGTCAGTAATTGTACAGAAAAGCAAACATCACAGACAGATAAAAGAGTCCTGTGGTGTCTCTAATCTCT
AATCCTGGGCCGAGATGTGAAGGACGAGCAGAGCTTTGTTGCCCTCTCCCAGCATAAGGAGGAATACACACAGAGATTTGGAGTATGGAAAGGAATGTGGTTAGGGAAATTTAACTTCTTCAGATGGCTGTTTTGTCAGGTACCTGCAGGGGGCAGAGTTGCTGAAGGTTCAAATGCATAGGCAGGAACCTGATTGAGGGCATGGAACAAAGGATATGGATTTTATTCAATAGGATTAGGGACCATTGAGGTATTTTCTTCAGGAGGTATATGATGTGATATAATTTACCTATTT
TTATAAGCAGAAGTGCTCTGTAATGCAGGCATGACTGGGAAGAACAAATCACATTTCTCTGTGTACTTAGGGGAGAAAGAATTAATTCAAATGCAGGGTCTGCCGCTTCAGGTCCATTTACGGAAGCCGCAATCCTGCACTATGACCACCAGGGGGAGCGCTAGGCCCATCCCTGCACAGGTAGCTATTTTTAGAGGTTGCTTCTAGCCTGGAGGAAGAAACGAAAGAAATAAAAGACTATGATACTTTTTTTTTTTAACCGGACCAACTTATAAATTATTTGTAAGTCCAATAAAAGGCAATTATC
GGATGGAACGTTGAGGTTTAGAAAAGCTAAAGAACCTGTCCAAAAGCCACACAAATGGCAAGCAGAGGAGCCAAGATGGGAAGTGCAGTCTGTCTGGTCCCAGCACCAAGCCCTAAACCTTGATGGCACTGTCCCTAAATGGACGCTAGAGGGCAGCCAGCCTGTAGAAATTCTCAGGTTGGGGCGAAGGGAGCAAAATGCTGCTGGGGCTTGTTTTTCTTTGTGCAGCCTTCAACCCACCACCCTATCACAGAGAGGGAGTGTAGGGACTTCAGTCATCTCCAGG
CCAACAAGAAAAAAAAAAAAGCCTTCTCTCAATTGGTCTCAATTCCAAATTTTCAAAAATCAGAGTCGGATTGAACCAGTGGGTCAACTCCTACCCTTGATACACTCAACTTTGATAAGGGAGGTTAAGTCGTCATGCACAAAGTGGCCACTAGAGGGTACACTATGTGAACATGAGTTTTAAAACCAAGACTGAGCCTTGAGTTCTTGTTTTGGCTCTGCGGCTAACTTGTTGAGTAGTCTTAATGATTGCACTTAACCACTTTAGGCATCAGTCTCCTCATATCAAAATGAGAA
TAACAGAGCTAAAAAAAAAAATGTTGACACAAAACAAAAAGTAGAAGTAGTCCTCGATTTTCCCGCGTGCGTTACACAAACTACACTTTGACATATCACAAAGACAACTCAAGCCACCATTTCATAGGCTGCATGTGACCTTCCTTCCCTCAGGTTTCCAGGGGACACTTGAAGCTACCACAAGGTGGCGCTGCCTGCCATCCAATAGTTTATCAATGCCCTTTTTTACCGATTACTGAAATTATTTACATATTTTATTGCCTTTTTTCCTTATTATCTTATAAAATGAGCAAAAATTGGAAGTTATCATGAAGGAGAGAATCTACTGGCAAGGAGGCTCAAGTATCTAGTCTCTTTTGTT
GATATACTGCTATTGTAAAGGATATTCGAGTGGAAATCTAGGATGTTTAAATATAGGTGTGGATTATGCAATCTACAAGGCAGTACTTTCCCACGTCCCAGCCCAAATCAGATCCTCCCCCTGTAGCCACATGCAGTTTGGGCAGGTCGAGTAATGAGATCGATGTGGCTAACTGGTACCCTCTAGTGGCCAGAAGTCAGAATGTGCAAAAGATGGGCAATCTTGGCAGTTACTGCAAGGCCAAAGTAATTGGTAGTATATGTTTTGGAGAATCAAAATGTATTTCTGGGACAAGATTTTTTGAAATGCAGAATGATTTATTTACCGTGTGGAAGACTTGGGCTCTGCTC
GTATGGGGTCCAGGAAGGAGTGCTTCGACAAGCTCCTCAGGTGATTCTGATGCCCCTTAAAGTTTGAGAATCACTGGGTTAGGAAACCAGTGACCTGGTGTCCTCCAGTGGGCAAAACTGATTCTACACCTCCACCTTGTGGCTTAAAAGCTACAAAGCAACTTCACCAGAATACCTGGCTCTCTGCCACATAACTAATTGACGGTGGCATTCAAAGCCCAGCAAGAAACCTTACACCTCCTCTAAGGATTTATTCCTGAGATACAACATTTGGATTC
CTGACAACCAGATAACAATGTTCCCAAAAGATCACAAATAATGCTCAAAACAACACAAAGATAAGTTCACTCCATAGTTACGTTTAGAGAAAGACAGATAAGGCCACCCTGTGACACAAACATGACTCAATATCCCCCTCTTCTGACTAACATCACCAGTGTGAGTGGATACTGCTTCTATAACAATACCTCTAAACCCACTTTAATACTCTCGCCTCTTAGATAAAACTCATTCAGATACCCTATCTCTGCATTGACCTACCTTCTTAGTATAAGTAAAGGA
GATATTTTTGACATAAAACTCAAAAGGAAATAGCTTCCTACCCAAATTAACTACAAAATCGGGAAAAACTTTAAAAGTTTCTGTATTAGACTGTACACAAGCCTGCCTACTGTATTTAACTGGACTCTTCATGACATCTAGTGGCGAAATCTGGAAAAGTTTCCAGTACTCTAAACGTGGCAGAAGGTGGGAAAACAATTTTTAATCCTATTTGATATTCACTGTTTGAATATTATGTTTTGTGAAATCGTAAACTGAATTCATCTGTCAATCCATTATAATAG
GTGAAATATGCAGAATGTGATGCATTATTTCCTGCCACTGGAAAATACAACTATTCTTCCAAAAGGGAGTCTTCTTAAAGGGAAGAAAAAATATTGAGGAATTTCAGACATCCCTAGTTTTGCTCTAGAGTATATATTTGAGGAACAATGTTGCCCTCTAGTGTTCATCTCTGTGTTTTTATTCCATGCTGGGAAGGGTAGAGAAGAGTCCAGGCAAAGTCAAGTCTGCCTTCTTATTTCTGGTCCTAGTGACACTTTTATAAGTGAGGTTTTCCATTTTCACAGAAGTGAAAATATTACTAGTGC
TCACAGAGGCTGCCTTTCTCCTGAGCTCGGGGAGAAGGCAGCACATCACAACCTGTCACATTGAAATAGGCGCTCATTCTGCTATTTCACCTTCCGTCCTGAGCAGAGCCTGAATTACGTTTTTGGGCAATTTCATGGTGTTTCACCAGAGGGCGCTAGAGACTCAAACGAAATGTCCATCTGGAAAGATTCGGGAGACACTTTGCCGAGGGGATGAAGCTGAGATGATGCTTGTATGGAAAGTTTGATATTTTTATCAGTCACATGGCTTTTGAAAAATGATGTATATATTTTAA
AATTTTTTCCTTGAGACAACTTGTTCACTTCTTAATCTTGCTCTAGTGACTTAAAAAATTACAAAACGCATAGCTAATGTCTGAATTTTCCTCTTACTAATTTATGTGCAATTTTCCCTTCCACCAACAGGTGTATGTGTTTCCAAGGCAAAATATGCTTTAGGTTTTAAACACTGTTTGTTACAAGACATTGCTTATGATAGGACTATGAGACATTCAGTTAATACTATGTAGTTATTGCAGTGAACACTAGATGTCAGATTTTACTTCTAGATTATTTCCCAATAGAGGGCGCACTTGAATTGTTTCTAAACATTTCATTAGAATTTTTGCCGCATTTTGAACTATTTCCTTTCAGCAGATTCCTATAAGCTTAACTACTATATCAAAGGATATGAACATTTTTAAATCTAAACATATAATGTGTAAC
ACCTAACTTCCCACCATTATAACTCAGGAAGGTGTGGGATGCTAAGAGATAAGGAAGTGCCACTGATAGGCAAGGACCTTCATTTGTTCTCTTACAATTGTGCCTGGAGAAAACCTTAGCTAACAAAGTTAATTCTCCAATCGGCCACTGGAGGCCAGTATCTGATTGCTGACTGAGGTTAGCTGTCTAGGTTAGCTGGAAAGATTTCTTGAGGTTCCTTCCTCTCTTCTAAAAAAGAGAAATAGAAAAGTATAATTTCTCCAAATTTCTGCTGCATTCAATACA
TAAAACAAGTGGAGCAAAATAAAGGTATTGAGAAGAAATCAGTAATAAAACTAAGCTATGAAATGAGTACAGTGGAATAAGACCTTTACCTACTAAATTCTATGATCCTAACAGCTACAGTCAAATCACAATTAGCTTTTAAAGTGTACCCCCTAGTGGTATAACTAAAGACCTACAGTTTATAATTCATAAATCACAGCCATCATTCTCAAAGGAAGCCCTCAGGATCACTTCGAGCAGAGAATCAGGAAATGATACATAGATGCCCTGAAGCATCTTAAATTTTAAAAC
GTGCATGGCATGGGAAGCCCTCTCTAGGAGGATGCTGTGGCCACACAAGTGCTGGACGAACCGCTGGAGTAGGTGACTTCCAAGGTGTCCTGATGTAGTAGCTATTAGACAAGCTCCTGCATTTGGCCAGTAATTAGCATGCTGCTGCACATTGCCACTAGGTGGTGCTGCTGCTCCATTCCCAAGTAACCCACATGCATCCCTGGCTGGGGTCAGCCTTGGGGTTTCCCAAGTGTAGAGGAATCCATCTCTGTGCCTGTGGTAATGGCTGGACACCAGGAGAGACCCAGAAAACAGGGATATCCTAGAAGAGAAA
AAATTGGTTGGATTGAGTTTTTTCATCATTGGCTTAGTGGCACTTGAAGTGTGTAGACCTAGACTTAAAACATTCTGTAATTATCCTTTTCCCTTGCTTCAAGTACTTCTAAATGACTATTTCCATGGGCCATTAGAGCACACTAGGTGAGCTCCTCCTGGTGGCCATTTATTTAAACTCATATTGCCAAGCCAGTTTTTTTTTTTCTTTTTTTTTGGAGGGGAGGGGGGACACATCTTATTTTGATTTCTTTTTCTGGCATAAAAATAAGAAAAGAACGCTATACTGTATTGATATCTCTACTGTTAT
CACTTATCTCTGGCTGTGAAACTCATGAGGCTGAGTTGAATAAAAAGGGAGCAGTGAGAGACCGTGTTCAGCTTAGCACAAGCAGAAAATGTGGACTCACAAATTCAGATAGTCTGCAAGACCTGGGTAACTACTGGAGACATTCCCACCAGAGGGCACTCTAACTTGCTGAAAAATTAGAAATACAGGTAAATTGCATTTTATCTAAGGCCTCAGTAACCAGCCCACAAAACTCAAAGGAGCTAAAGCACAGTGGGCAGGGAAGAGATGGGGCCAGGAAATAAGATGAGGAGGTGT
TTAGCCAATTTTAAAAAACACATAAACACAGTATTTTTTAAAAACACAGAAGAAAAAGAAAGTAGCTTTTCAAAATCTACTTCAGCACTTTTACACTGTAGGCCTGCTGTTTGCGGCAAATGCAACTTAAAGTAATTGACCAACAGATGTCACTGTTACACTTCCTACTTTAAGCATCTCTAAAGACGCACAACTTTATATATGGGAACAAAACCAAAAACTTTACTAATTCTCATGTCATCTCCTGCAGGACTGCAGCTTTCTCATCTTTCAGCTTCATTTCTAAACCTCCTT
AAACATTTTATTCTGTTTTTTAACGTTAGTGGGTTATAGGTATGGTTGGGTTCAAGTTGTAAGTTCTGATCATCCTTCAGTGGTGTGTGGTTTCAATGTTCCACTAACACGCACTGCTATTCAGAGCAGTCCTGCATGTGCGCCACCTGGTGGCCAGTCTAGGCAGTCTAGGAGGTGGGACATGGTTCACCTCATAGTTTACAGTTGTATCTCAAAGCTTTTGATATACTGTTTAGGGTCAGATTCATGAATGTTCCACTTGTGGATAAACCCAGGGATTCTTAAACAACTT
GTGTTGAGATTATAGGCATGAACCACCACGCCTGGCATAATGCAGTTTTCTACTAAATGACTGATTTTGACATGCTTCCTGTTATTGGCCCTGCTGTTCAGCTGAAATAGCAGGATAGGAGATGGTCGTGTGATGGCCGATAGGTGGCAGTGCTGCTGGGACAGGCCCAGCCTGGTAGAGACGAGTATCTCAGACAGGAAAAACAGGACCCAGATGGCTCAGACTGTTGGGTTAGCATCTGGCCTTCGACAGGTCACCCTGGCCCGCCAGATCAGCCCCAGGCCTGACAAAAGCACTACAGGAT
TCTAAGGAGAGAACAGGGATTGACCTCAGTTTTAACCACCATGCCCTTTGCTCTCCAGGGCTCTGGGGCCGGCCCAGGTCAGCCACTTGGTGGGATTCCAGCCTCAGGGTGGCTGAGCTGCAGGTGCAGCACCCGGCCTCCAGGTGGCACCAATCCGCTTACTTTGAGGTGGGCTCTGACAACCAGCTGAGCTGCCCACAGTCCCTCAGACTCCCGAGGTCCTGGGAGCAGGGATCAAGGTGGTCCCCAGGCCGTAAACCTGACAGAGGCT
CAGCAAGGAGAAAGACATGGAAGAGGGGAGGCAGGAGGGCAGGGTGTGAGAGAGAGGAGATGGCCTTGAATTCAGTAGGTCCGGAAGCATATAAAGGAGAGTGGCAGGCAGCACCAAGCATCCTGCTGTTTGACAATGCTGCCACCTTCTGGCATATATTGGAAATTTACTAGAAAAATATTACTAGTCACTGTCATTTTATAGATAACCCAGAAAGATGTGATCGGATATACGAATAAAGTTTGTTTTAATTACCTCCAAGGTATTCCTGGTATCTATTGAAACTAGAATTCAA
TGTCACTTATTTTTAAAATTCAAAATAGTGCAAATCCATATTTCCTCTACACTCTCAAATTAAATGTATGTCAAAAATTAAACACAAAATTGGCAAGCCAAATGAATTTGAAATGGTAAGTTTTGGCCACAAGGTGGCGCCTGGTAAAAAGAAATGCTCAGACATTCTTTGTCAAAACTGCTTTTGATTTATGTGAAGTCTGTTCTAATCAACTGCATACAATTCTACTGTTTGATGTAATAAAAGACAGAGTGAGATGATATACTATAGGGGATTGTTACAGGAGAAATATTTGGCATCTGTTTTTG
CCTCCCCGCCCTGACTCTTCCTAGGCTCAGGGGGTCCAGGCTGGGAGCTCCCCGGAGCCCTCCCCTCCTGCCTTCCCAGTGTCTCCCATGTCTCCGGCAAGGAGGGATCTGCATGCACTTGTCTGCTTCCGCCAGCAGAGGGAGCAGGTGCTGTGTCTGGGAACCAGGGAGGCTCCAGGTGAGGTGGCTGCCTGGCAGGGGGTCCTCTTGTCCTGGAAGCCCCTTAGCCCAGTGGGTGACTTGGTGATTTGGAGCAGAGCT
CAGTGCTCTCTTTGGGCCCCAGAATCTGAATGCCCTTCCAGATACTCAGGTGAGGGCAGCAGCCCACCACGGATGAAAGTCACTGGTCACCTCCAGGCTGTCTGCCCTGGAAGAGTAGCCTTGGCAGGAAACACCGCCCCTGGTGGCCACACGTGAGTATTACAACCTGGCGGAGCTGGACCCAGTCTCAGAAGGGGACTAGCAGGCAGATAGGGGGTGATCTTACACTGGTTGGGACTGACAGCCTAGGCTCAGCCTGGCTCCTATCTTCTCTTCCAGACCACACCAGCAGAGGGGCTGTCACCTCAAAGAAGTCACCTCCGCCAAGGATAAAATC
AGCAAAAGCACTGCAAGGAAGACGGCTTCAGCCACTCTAATTTAAATGCCCTTTATTTAATTATACTGAACATTTTTACAGGGATTGGTATTTGGAATTTATAGAAGCTGAAATCAGTGATCTCAGATAGCATTAACTGGGAAGTTATCCTGAAGGTGGCAGGCTGCTCCAAGATTTCTATCTTTGATACTTTTAAGCATGCTTGTGATTCAGGGCTTTTTAGGCACGGTATTTCTATTTCTATGGGTGCTAAGAAATTTTAATCTGCCTCATTATGTCTATGTGCTTTA
AGAGAAAGCCTAAACTGATCCTAGACTGTCTTCCCAGCAACGTGCGGCTCACCAGGAACACGCAGAGCTGACGCCCACCCCAGAGGGCTGCTGAGCCAATCTAAGAAGGCATTTAGCAGGCTGAGGGGCTGTCATACCAGCTCTGTGCAGCAGAGGGGGCGCTCACCATGGGGACCGAGGAGCAGGCAGTGGCAAATGCCTGATCCAGAAAGCAGCCTGGGTTCTGGCTCCTGCAATTTACCCTTCAGGAACCCAGGTTAGTTGGCAGCGTAGGGCTCAGGTCCTGGAGGTGGTGAAATAACCC
AATGCTGAGAGATTCCTCATTTGCATCAGAAGGTCAAGCTAACCTTTCTCAGCTACTCATTCTTGGAGTTCAAGATGGGCAGGTGTAGTGGGCCAGCCAACCACCTCTGCACCCTGCAAGTCCCATTACCCTCCTGCAGAACCACAGTTGTCCACAAGAGGGCAGTAGCTCTCCTGTTTGCAGTTCTCTGGTGGCCTTCCCAGCTTTGGAGGGCGGCCAGCCCACCTGAGCGCTTTGCTAGCTGAGCCTCCATAGAACTTTCTCTAGCTGGATGGTCAGGAAT
ATGAAGACAGCTTCGCAGGATTTTCCCAAAGACACATCTTCCACAAATTATCTTGGTCCTCCCTAAGCAAGGATATTACAAACAATATAAGAATATAGTCCAGAAAATGTTAGCTAAAGACTGACACCCAGTGGCAGAGGTGATTTAGGTGGTGAATTACAGCATAGCTTCTTGCATAGGAGTGAGGGGTGCACGTTGTGGGTGTTTCTCTGTAATACATGGTTTTCATTGAAGACTCAGGGTCACTGAAGGCCAGATTACTTTAAAAAT
TTTAATGTGGAGAAACAGAAACAGTACAATCTTGATAATTTGGGGATTTGGGAAAAGACTCCTTTCCCGTATGTTTCTTCCGTTAGTGTTACAGCCTCCTGGCCTCTCCCCTTCCTGCAAGCCCCTCCTGGAAAGAGGAGGTGATTGTGAGCTGCAGAGGGCAGTGTAAGCCTGGCTCTGCCTGCCTCCTGCTTTCCCTTGGGTGGGGCCTCCCATCGGCAGCTGGCGAGCACAGCTGTCATGCAGCCAGCCCTGCAGTGAGGCCCGCATGTCTGAGTCCTGCCTATG
TAGGTGCCTGGCTGCTCCGTGTATTTTTGAATGAAGGCATGTGAGGAGCCCCAGCATCACAAGGGGCCACATAAAAACCTGGCTAGGCTGGGCACTTGGTTACTGGCCTCACACTGGGACACACTGCCCTCTACAGACAGCTCTCAGACGGCTTCTCTCCTGGAAGCCCTGGTGCCCAGTCCCTTCCCGCCTCCCTGGCCCCACGATACCTCTTTCCCCAGGCAGAGCCTAGGTCCTTATTAACCTCCTGAACACAGG
TTAGAAAATGCTGATAAAAGTAGTAGATGCCCAGTTCAGCTTGCTAGTTAGATTACCTTTCTAGGTCTTTGCAGATCAAGGGTCTGTGATTCCATTGGTTTGGCTCTTCAAGCGCTGATGTGAGCACAGTGCTAAAGAATGCCAGGAGAGGGCAGCAGAGAGCTGGGAAGCCCTTTGATAGAGGCTAGAGGAAGTGAACCAAATGGGAGAACCTGTATGTAGCAGGTGGAGGAGAAAATACTTGATCTTTTATGGGGTGCAGGGTATGCCAGTTGTGTGTCCTTCATAAATTAACC
AAGTTTTTGAAATATTTGATAATGTTAAACTGGTGACCCAATATACTACTATGGTTTGAAAACGAAACAAAGCAAAAGCAAACAAGCACAGTCTATCTCTGTTTTTATTGCTTCTATCTTTTGGATTATGCCAAAAATTGATTTTGCCAATAGAGGGCAGTAGTCAAACTAGGATAGGCTGCATCTATCATTTCTGCAACCTCTAATGAGGTAAAAGGACACATAGAATCCTCATCTGCTTTTATGGATATTGCTGTGTAATTGCAGTGTAATTATGGCCCACAACAGCTTCAGAAAATTATCTTTCAAGAAAACAG
TGTCAAATCATCTTTCACATAGGAAAAACAAATTACCTTCTACAATTCTTTTTAGTGTGAGTTCTAATTTTATTGCAGCATTGCCTGTTAATTTACTGCTCAGGAATACAGGAGAAAATTACTGGTCTTACAGCACCATCTAGTGGAAAGATAAGTGTCGCATGTAACAAGATCAGCATAGAACAACTACTTAATTTAGGTTGCATGATTAATTTTGGTATTTTTGAACGGAAAAGCTTTTCCTTGTCAAAATATGATAAATTAGAAGAATGCGTTTAGGTATTTTTGATTCATCT
GAATATAGTCAGTTGGCTTCATTTCTGGAAGTTTTCAGAGGGCAAAGGCTCTAAACAGTCTGTTGAATTCCAGTCCTCGGCCTGGCAGGCAGGAAAATTAGCAGTTTTTCGTGTTGTAGTTTGGGATGAAATCCAGTAGATGGCGCGTGAGAGCAATGGGAGATAGCTAGACTAATATTCTGCCACCCGGCTCCTTTGTGTATCCGGGCCTTTGAAGCCGTGCTCTGTGGTGCAAGGGGGAGAGGGGTGACCCCTCACCAGGTCTCCTCCTCGGTCTTGAGG
TCATTGTGAGAACATTTGAAATTTATTTGCTTCGCGATTTTGAAATGTGCAATATATTATTGTTAATTATAGCCAGCAAGAAATTATTTTTTAATGTCCTTTGACAATGACTTAACACAGAAGTGCAGTAATCTCATACAGTCACTAGATGGCACTGCAGCTTTTGCAACAGAGATCTTTAAGACAGGCAGGAGGGGTTCTTGAAATAAACTCATTTTTCGTATTTGTAATTGGTCACCAGACAGTAGAGTCATGCTTTAAATAATAAAACTATTCCCTTTAA
TTTTATTAAATGATGTGGAAAAGGTAAGCAGTCAAATTTAGTTGCAATAAAGGTAGATGCCCTGCTGTATTAATCTTAGTCTTTTAGACGCTTGCCAGATTATGCCTGACTGTGTAACAATGCCTCCCTCTGGTGGTTTGACTTCGTAAACATCGGCTTTAAAGAAAGTTTGATTTCTTCTGAAGCCCATCTTATTTCCTCCTGCTGGCTATTCTGAATTAATTGTGGGTATCCTATTTTAATTCTTCCAGGTTTACATGGACTGTAAAGGCAGG
TGGAGCACCACTGAATTGCTAAAACTAAAGGACGGGTCTCCACATTGATGAAAAGCCAGAAGATGAAGCAGCATTAAATGCCTTTCTCATTTGAAAAGATCATCAGCAGCAGGGAGCTCTGAAAGATGCTATGTCCTCCATCGCCACCTTGTGTGCATCACAGGCCTTGCTGCACTGGGATTTGTAGTTCAGACTTGGAAATTTGCTAACATTCGTCTCCTGCAAAAAAATTAGATTAAGAAAAAGTTGTGGCCGGGCGCGGTGGCTCACGCCTGTAATCCCAGCACTTTGGA
CATTAAATCATCCTTTACATTTCTTTCCTGTGTCATCCACAGCTGGTCAATATGACCAGTGAAACAGAATTCAAAGACGCCCCATCATCTTCAAAACAGCTTAAACACGAATCCAAACGGATAGAGTCCAATACAGCTTTGCTTGTTTAGGTCACCCCCATGTGTCTCTAGAGGGAACTACTATTGCAGGTCTTTGAAACATCACCATCACTTTGAATCCACACTGCATAAGCGATTTTTGTCTACTTACAAAGAAAACCTGATGCATCTGAAGCGCCGCGGTGGCAGACACAAAAGTGACTGGGGCA
GGGAGCTGCTGGGCCTGCAGCGTCCCACCTGGAGGGAAAGAACGCACCGCCAAGGAGGCGTGGGCCCTGCAGCCCGTGCTGGGCCGCGAATCTGGTAGCCACGCTTCTCCGGCGGAACGCGGCGCCCCCTGGCGGCAGAACGCTTGTGGCCGCCGTTACACTCGTGTGGAAACAGCGCCATCTGCCGAATGCTCCATCTCATTGCTGATTGGCCCACACAGACTTTGTAAGGATTTTTCCTTCTGCTTGCTTAAATCAGGCCATATTGAGCCTATTCAAAGTGTACTTCTGAAATGAAAAAAGAAAGTGACTGTACAAGATGTTTTGCTCA
CTTGGTAAGGGTGGAGAGTAATCAATAAAACGCTTCTAAATAATGATTAAAATTATGCATTTTATCTACATTTCTCAAAAAAAAAAATTGCGTCCATAAAAACAGAACAGGTTTTAAGGGTTATCTGGCACTGTAGCTCCACCAAGTGGTAAACTGACATGAACCGTTAAGATTATATTCTTAAAATGCATTCAGTCCCAAAGTCAGTTTAATTTCCATACTAGAATTTCTATCAAAGCTGCATTTATAATTAAATGTCTTTTTGTTTCCTAGTACAAC
GTCGATGGATATGCTTTAAAAGTCTCACAGTCTTTTTTATCAACCAATAGACTCCCCTCATCCACTAAAAGCTAAGGCTGCCACAAATGAAGGGGTGCAGTGAGAACGGCAGATGGTTCCATGGCGCCACCCACTGTCCAGGAATGCATGTTGCAGGTGCGTTAAACGGGCAGACCCCGCACAGGTGAGGAAGTCACCAGGCGAAAACAGCAAGCCGACCACATGACCATGCAGTTACCAAGCACCTCGTGTTAGACCATGGCTCTCTTCTGAAAGCCTGAGAACACT
ATTTTACAGACGAGGAGACTGAGACTCAGAGTGGATAAGTAACTGGCCCAAGGTCATACTGCTAGCACATGGTAGATTCCACTTTACTTACAAACAGAAACAGAATGGACTAAAAGAATTAATGCAGTCAAAGGTCAACTGCCTGGAAGCCTTAATTAAAGAACAAGGTTAAATTTTGACCAATAGATGGCACCAGTGTGTGAGTTTGGTGGCTTACTCAAGGTTGTGTCCAATGCAGGGAAGTCCCAGCTAGGGCTTAGAACTGAAGCAGCCTGTCTCATGCTGAGGGAGAAGGAAAAGAAAGATGGTCATCGTTTTGCTCCTGAATGAAATGACATTA
GGATTAAAGAGATTAGATTAAGTGCGACAGGTGCCACAGTGACAGGGACCAGCCCAGCTCACAGCCATGAAGCCCGAGCCCCATCCCCCAGCAAGGCCTGCTCACCCCATTCCTGGGCCAATGGTGCCATCCTGTGGCCAGCTTCCTCCCTAGCAGCCTCAAAGCCAGCCATTCCGGCCCCATTCAAACCACATAATTCCACCGTGGTCATCATTTCACTACGTGTATCAAAACATCCCGCTGTACACCTTCACTATAGACAAGACAAAATAAAGACAGAATA
GCTGCCAGAGGTACTAGTAAAATGTGGGAATTTATTGGCAAAGAATACCTGAGAAGCAGAGGCAGAGCTTACTAGTGAGACAGAAGATGAATTCCATCCTAGGAAGCCACTATTTCCAATCTGACTACTCTACACCACCCCCTGGTTGCAGAAAATGAATATAGCAAGAGCAATCATGGTCAGGTCCCAATCACCTCTCAAATAGCATTGGAGCTGCCAAAGAATTGTGACAAAGTGACATTGTGGTCAGAATTCTTGGGAAACACATTCAGGGGAAGTACAGCTGTTGTATCTGTCCTCAGG
GGACTTTGGTTTGGTTGTGTGCTTTCTTCATATATCACAAATACCATTTGATATGCAAAATCATTGGGAAAGCATCAATTATGCAGAGGCAGTTAAGTGAAGTATACTAATATGCAATGATTCTAAACTACCACAGGGTGGTAGGAGATTCACTTTCCACAACATTTATCTAATTAGCAGAACTAACTGCTTTGCTATACTTCTACCACAATCAAATCCCTTATTAAAAACTATATCATTGTTACTGCTCAATAAGAGTGAATAAAATCT
TGGTCCCTCAGCTGGGTTCTGCTCCTGTTTGCATCTGCTGAGCTGGCCATTACACCCACCGATGATTGGCCTCACTAAAATGGCTGTGTTCCCCAACCCCGTGGCAGCCACCTGCTGGTTTCCTATTGTTACAACCATCTGCTGCCATCTGCTGGTGTATGCTCTTGTTACAACCAATGAGATCTCTTCAGGTCCCATAGGTCTCTCTCAGAACTTACAGCTGTGTACTTTTCAGGGTAATTTCATCTTCTCCTCCGTTGCTCTCTGGAGCTACAGGAAATTGGTGGGATTGCCTCAGCTCT
GGTGGTAGATGTTCAGCTCACACGGACTAAGTGTTACAGGGCTGGCTTCCAGCTTGGGTAATGGCTGAACCTGTGAATGTTGCAAGTTGGCTTCATGAGGTGCCCTAAAAGTCCAGACTATAGACTCCACCTGACTCGCCAGGTCAATGCTCCCCCTTGTGGTGATTTCTGGAGCTGTTATCAGCTGTCTCCTAGGTGGCCCTTAGACAAGTAAGGGTGCTTGAAAACACATGGTCTGGGAATGCATATTGGTGCCTCTCAAACTCAAGAAAGGGGTGGCGACATTCCA
AAAGTTATTTTATCTTTAACATAGATATACATTTCCTTTTACATTAAAGAGTGGAAAAACTCAGTCACATGAAAAAAGAGAGCGCAGCCTTGGCACAGATTTTTTTTTTAAGTGGCAATTCTGTGCTTTCGTGATACATGCTGCCACCTGCTGGACCCATCAGGAATTGTTCCCATCGCGGGATGTGATTAACATTGCTGTGTTGTTTGACATAATTTTATATTTACGCAAAATAAAGAAAGCTAAATATATTATTCAAATCGTTCAAAGAATAGCCATCTGAGCAATTTCTGTCACTAGGTGGCACTATTAATAACTGCATGTGATCTTAAGACCCTTGGAAAAGCTACATAGTCGGCTGCAAGACCCCAGTGTGATGAGGAGCTTCACGGCTTTTAGGA
AGCACCTTCATGTTATTAACAAACTTGGATATATTAGAGAAATTCAGTATTATTAAATACTCATTAACAAATCCTAATCTTTTCTTTGTCAGGAATTTTTACTGAAATCCCTCCTACCTGCCTAATCACCAGGTGGCAGTGTAGTAGCACTCATCCATATCTGTCTTTGAAAAACTTCAATAAAGTGGCATTACAATGAGATTTTCACATAGCATAGGTAGAAGTGTTTGGGTTTTGAAATTTTTTAAGTGTTACTCCCCCCCAG
AATAATTAAGATCATGACACCAATAAACACACACACACACACACACACACACACACATCCTCCCCTGCAACAGCATTTCCTCTTCTCCTTCCACTGGACTCCTCCACGCCCTGCTCACCACTTCCTGCAAGCTCACAGTGCCACCATCTGGACAAACAAAGGCAAAGCAGATGACTGAGATGTGCAGGGAAGGACACTCAAGGGCCTGGAACACCCAGAAGAGAAGTGGCTTTGTGGGAGGAAGTCAGCCTGTGCTGAACATTATGGTAACCACCAGCCACCTATGGCTACTGAG
GTTTGGTATTCATGTCATGTCTCAATAAAGGAATTAAACAAAACTAAAGCCCAACACAGTTTTAAGCAAATGTGTTATTTAAATTATGGAAAGGCAGTGGGAGAAGAGGTGTGCAGTATTTTGTGTGTGCGTCAAAATGAACTAACACTAGATGGCAGTCCTCTATAACTTTTGGCCTTAGTTGCTGCTGCTTTAGAATAAGGTATGGCAAGAAATCACTAATGGAGGAATGTTGATCCCATAATAATGCTTTGTCTTTTATTAAAAATAAATGTAACTTCTTTGAGTTGCACA
TGCAAAAATAATTCTCATAGGAGTTCTTTAGCAGACTTTCCTGACATAGTTAGAATGTTTTTGATTTTCACACCATTTGTCAGAAAAGCAGCTTTTGTTTTAAAGTATATTTATCCCCTAGTGGAAGTCCATTTACCTCATTCAACAATATACCTTTAGTGCCCTCTGCCCTCTGAAATTAGTACTGCATGACACTAAATTAACTCTCACTTGGTAACTGAAATGGCACCAAAAAATCTTTTTTTTTTTTTTTTTGTTAGGCAGGGTCATGTTCTGTCACCTAGGCTGGAGTGCAGTG
TGTGTCCATTGTGGGAACACATTCTTTATTAAAGAAGTTCACCTTTTGAATTGGCCATCAATTGCTGTTCTCTTTCCTGCTTGCCCTTTAACACCAACAATTTCCTTTCATCCCTCAAGCTTTACATGGATGTGTAAAATCTGTGTGGCAGGTGGCGCTGTTGAGCTGGAAGGGACCGTGGGATGAATCTGGAGAAACCTGTTACCAGAGGCTCTTAAGGGATAACCCACAGTCCCTGGGAAAAGGTCTAGAAGGAGCAAGCAGCCTCCTACTGTTATCATTTCTGGGTCCTGTGGAAA
GAAAAGCTGGGGAATCTCAAGGCATTTTAAAATGAAAAACAAGATAAAACAAAACAACGATAGAAATGAAGCTATGAAGGCGCGGCCAAGTAACGCTCAGAGCTGTTGATTTCAGAATCAAACTCTGACTTAGACTGCCCCCTGGTGGATAGAAATAAAAGTGTCTCTGCTCTGCAAAGGGAGCTCGTAACAGATGAAAGAAATGCGAAAATCCTTCTGTTCAAATTCAGGTCATCCTTTAGAGGCTTTAAACCCTTTAATTAATATGACGCTATGACTGCTATCACAAGGAAATGGTAAAGTGTAGATGTTAACATGGGCTTTTAACAAAA
ACAGCGGTGCTGCTGAAACTCCCTGGAAGTGAGCGCCACTGGGTGTCCTGAATGCCAGTCCAGCGCTGCAGAAGCAAGAATGCTGGAATAAAAACACCGGAACCAGGAAGAGACATCCCATCCTCCCGCAGTGTCCCTCTAGCGCCCTCTACTGACAATGCCTAGCATCATGCCTGCTGGCAAGAGGAATGCTTCTTCAGTGTCAGGCGATAAAAGAATGGATTTGGAGCTGAGAGGTAATAAATTGATAACTGACACAGTCCTTTTGTCAAAATCACAACTTTGTATTAAAATGCTCTCTTTCTCAC
GTGTGTCAGAATGGAGACTGTCCCTAACTCCAGGCTCTGGGGGGAGAGCACCCACCCTTCTGTTATGGGGTTGTAAAATCCCTCAAAAATCACACTAGATCGCCCCGCAGAGTGCGGTCCACAGCGCCATCTGCTGCTCAAAACATAGAACTGGGTTTATTTGTCTAAGATCTGGAAGGGGTGCTTCAAAGAGTCTCCCCTAGAAAAGGAGCCACAGGCAAGCCTCTTCCTGGACACAGTCAACAGTTTGGGTGTACACCATCTTGTGTGTGGGTGTGA
ACTTTCAGGTAATAGGAAAATAATTTGAATCAAGTTCTTCCTTCACCATTGGCGTAAAATCGGTGATTAAACTTTTAATATTTAACGTCTTAAAAAAAATTCCCCGGGCTAGCGTCATGCCTAAGTAATGCATGCATCTACTTCCCCCTGGTGGACTCATCTTCTAATAGCAGCTTTGTTTTCCCCCCTTTATTATTGGCAGGAGTAATCCATCTCTCACTTTCCTTAACACAGATATTCATGGATTGCAGGATTCAGCAGTGTCTTCATAATAGCAGGAAGTTTATGTTCTGGCTTTGCCACTTACTAGCTGTGTA
TAAACTTTGAGCCCCTTTATACTTTCTAGCTTCCAATATTTAATCAGATTTCTCATTACAGACATAGGATCTTTATTCTCACTGTGCATTGCTTTATGTTTCAGGTTTATGGATACACGGTATATATTGTGCTCAGTCAAAAGGGGGCAGCATTCACCCTTCTTCTGAAAATCAGAGACCACTTTGGCCACATCTCTTTCTTTCTAGGAAAAGAATACTTTTACCAGATAGCGTTTCAGAACATAGATATAAATTTTAAGCCTCTTGTTTTAATTGTTTGTTTAT
AGGAAAGAGAGAGGGAGAAAGAGAAGACAAAGAGACACTCACAGAGAATCCTGTTGAGACTGAGTCAGTGAGACCAAGTCACAGGAAATCTGTCTGATAAAGGGAAAAACTTGGCTGAAGCTGACTTTGTTATGAATTAGCTTCCTGCTGCCATCTAATGGCACACACGTACTTATGGATATGTATATGTGTATCCATAGACAACACACACACACACACACACATGCGTTTCTATTGCTCAAAGCCTGTATCTATCTGTTTTTAAATTATTTCCCCACATCATAAACATCTTTTAATCTCATCT
GTATATGTTCGAGAAGCTTCAATTTGGGTACTGGGATGAGCGCAGTACTTCATCAATAATCACACTTAACAGACAGGAAGAAATTAAAATTCCAGCTGCACCGCCTTTTCTGAAGGGCCTGAGGGAAAAGGCATTGGCGCCCCCTGCAGTTGATGGTGTGTATGTGCAACTGAGTATTGTCCATTCAAATAGCTTGGATTCAATGTATTTTTATCTGATACTGGTGAGAAATCCTTAAGAGATGTTATCATTTAATTTGAATTTGTCTGGAGAAAAAAAATCTCCTAGA
GGCATGGAACAGTTGTGCTGGGAGGGAGCTCCTCTGAGAGGGTGGTCAGAAGAGCCCCCAGGCATCACCTCCACCATGAAAGCTCACCCCTCTCCCCTAAAGCTTAGATAACCAGCTGCATTTCCTAAGAGTGAGCACCAGGGGGCACCACATACCAAAGGAAAGTGGTCCAGACTGCGAGACCGCGGATTAGACCAAAGAGATAACGTTTTTTTTTTCTTAGACTGGGGCCCTCCAAGGCAGAGAGAAGACCAACTCTCCTGGCTTCCTTGACATTCTCCTTACCTGA
AAGTTTCCTGACAAATAAAGCCTGAACTAAGATCTCCCTTAAGTAGTCTAACTCTACAACCTCAGAATTCTTAAGAAACAAAAAATATCCTAAGAAGTTATCCATTCCCCTCATCCATCTTAGCAACCAAGTGGAGAATCTGGCCCCTCGCCACTAGAGGGGGGTGTTTCTTTTATTGGTTTCTCTTTCCCCCTAATTCGGCTGACCAGAATTTCTGGTTGAACTAGAAATAAGCCTCAAGATCAACATCCTGACCTTTATTTTTAATATCGTGTGGCCTTTTTTCTT
TGCTATCCTTTCTTCTGTGATAACTCCAACGTCTCTCCTCCCTCAGGGATATTCCTTGATTCTTGGATGCTGTCTCCTCCAGCAGAGAAAACCGGAAGACAAGGGTGTCCCAGAGTTTTGGCTGTTGTTGCTTGTCCTAACACACGATGGCACTGTTGAAACAGGCAATCTTGCCATTGGGTGCCATCCTCCCGGTACAATGCCCAGGGATCTTAGGGAACCAGGCAGGCACCTGCGTGGAATATAGAGATCCGGCAGCAGCTGCTACAGCCCATCTCAGCCTT
GAACAGAAGTTCATAGGTTTATTCTGGTAGGAAATACCATAGAAATAATCCAGACCCCACTGCAAACCTCACATTCAGCAGGATAATTGAATCTTCACATTCCTGTTTTAGAATCACATTGAGCCAACACAAAGCTTGATGTACCACTTTCTCTAGGCCAGTAGAGGGCAGCACACACTTCATTAACCAGGGAAGCAAGGTTGTGCTAGTCACACTTCAGCAGCCGGAGCTTGGAATAAGTGTTCTGGCAACAGAGATCCCAGGATTCTACCACTTCAACCAAAAGTCCCCTCGAAAAT
CTTACAAACTCTTGTCGTTCTAACTTATCTCTAGATGCTACCTGAGAGAAACAGAAGATAAAACTACCACCAGGACGCACCAGCAGCATGACACAGGGCCAGTGACTTCGGCTGCTAAAATCAAGACGTACACCAGAGGGCGCTGCAGTTAAAGAGCGAGGCAGAGGTGAGCGGGCTGCCCGGGTCCAGTCTCCTAGGGTCTAGAAAAGCTATGAGCACAGGCCTTGGGGAGGCGGTAGGAGGACCTGAGGCTTCCATGAAAACCAAGGGCAAACATACTGTTTCATTCAGGCTTCG
AGTCCCAGGTACACTGGGACAGTTGGTCGCCTAGGAAGCTTGTTAAAAATGCGAATTCCTGAGCGGACTCCTGGCTCAATTAATCAAAATCCACTGGAGTCGGGAGAGCTACAGGTGATGGGGCGCCATCTATGGGCAAGAGAGTGATAAAATCAGATTTGTACCTCAAGTGGTTTGCTCTCGAGGAAGGAACACATTCCCCAATATCCCTACTCTTGATGGCAGGAGAAAATGGTCAATGTGTCTCTTTAAGAGGA
GCAGGATCAGACCCTGGTGAATGCATGTGGAGGGAAGAAAGGGAAAGAAAGGGAGGAAGGGACAGAATAAGAAGGGGAGGGAGGGTGGTGCCCTTTAAAATCAAAACCTCTGGTTTCATCTTTCTTCCCTGAACTGGCTCCCCACGCCCACCAGAGGGCGCTCTGACCCAGCAAATTCCTCATACAGCAACAGCCCGTTCTACACACAAAAGGGAATTATGAAAATAAGGATTGACACCAATAATCGATACTTAAAGCCCTACTGTGACCAGTACCTATGCTAAATTATCCACGTGCCTAAATCAACACAGCAATTCTGAGAATATCTTATAAATG
ATGTGTATCCTGAGGAGGCGGGGAGGGGGATGAGCAGTATTCCTAGCAGCTTGCAGGAGCAGAGAGTCTTTTTTGCTTCTCCAGGAACCAAGTCCTGTTCTCCCGTCTTGCCTGCTCTCTGCTGCCCTCTGGAGGTCTGCAGTGGAGTCAGGCAGGGAGCTGATTCAGGGACGCCACAGATTATGTATCCTCCACTTCCTATGGGATAGCTGCTATCATTCCCATTTTACAGATGAGGAAACCACTTCTCACAGTTGTAAGTAACTTGCCCAAAGTCATGTGATCTCCTGC
CTTACAGTGAACATTATTAACTTTATTTTAGAAGATAATCACCCCAAATGGGTTCAGACCACAAATTCCAAGTTCCTGCAAGACTTGTGTGGATTGTGGTTGCTGTGAGTCTGTGAGATGTGGATCTGTCTCGCACAAGCGCCACCTAGTGGCCAGCCTGGGACTCTGGTGGTAATCTATCCCACATTTCAGCACTCAAAGTCTGTGTGGTCCGTGTAGGGTCGGATCCATACATGTAGAGCTCAAGGGTAAGCCCAAGAGTTCATGAGCAACTTTCAGGGGTTGCTCTCCC
CTATTTTCTTTTTTGAGCGAACCCCTGTATATAGTGCTTAGCCTGTGCCAGGCTCTAGGCTAAGCATTGGCATGTATCTCTCTGAAACTGGCATTTCGCCTTCTGGGCAGTGCAGTAATTTCCTCCTTGAGGTTGTCTGGTGGCTTCCACCAGGGGGCAGACCTGGGCTTTCGTGCACAGGCAGGAAAATAACACACAAGGCAGGAGGTGGACTTTTCCCTTCCCTTCCCTTCCCTTCCCTTCCCTTCCCTTCCCTTCCCTTCCCTCCCCT
AGATAAAAGGCAGGATCAAAAGCAGTGAGTGGCAAAGCTGGGCGCTTGGACACAGGACCCCAACTCTCAGCCTCAGCTCCTGGCCTCCCCTGGGTACTGTCCAGGTGCTGGACCTCGACCACCAGAGGGCAGCAGGGCCCAAGGAGAGGTGCCTTCCCCACTCCTCGCGAGGCCCATGGGGCAGGTGTGGCGATCTGCCCCATCGCTCCTGCCTGGGGCATGTTTAGCAACACACAACTGCCACCAGCCCCACCC
CTAGAATGGCCACTTCCTGGATTCACAGTTCAATCACGCAGGAGGATCTCAGGGCTTGGCTGTTGAAGTTGCTGGGGGCTCTTGGCTCCTATATGGACCGGTGTGGGCATGTGCACATCCAGCTACCGCCGGCAGAGGGCAGCAGTACGCTGCGCGTGTTCAATTTGCATCCCAGATTAGCAAATCCCCAAGGACCTACATAAGAAAGAGGGTGTCCCAGCACTACCCTAATTCCTTTTCACTGGGTATCAAGACTGATCTGAGTCATTGCAAACACAGACCTTTTACATTATGTTGGACTTTG
GATTGAGTGCAGAATCCTGACCACTGAGGCTGCCCCTGCTAACTCACAAATTTCAGAATAGAGATTTGCATAGCAACATTGCCCAGAACTGGAATGTTTATGGTTCTCCACTTTCCTGGCAATGCTTAATTAACCTCATTGCCACCACAAGGGGGCACAAATGCTGGTAAGCAAACCCACAAAAATGGTGCAATCTGCAGCCTCCCAATAGCCGGGTGTAGAAATCATTTATGCAAAAGAAGGAAAAGAGAATTAACATGTAATAAAACTTTGGCCAGGTCATG
GTGCAATCTGAGGAGCTCTGCAGGAGCTTTGAGAACAAGAAATACTCTTCCTGGCCACCCCTTCCTTTCTGTGATAGAGACGCCTGGGGCTGCTGCTGTAGCATAGTGAGGCAGCATAGTGAGGCAGTGCTGTCACGGGCCCAGCAGAGGGCAGTAGTAGTTTAGGAGTGAGGCACAGGCAGGGCTTAGAAGTGAGACATCCTTATCCGCAGAGGATCCTAGCGCAGCATTCACTAGCTTTGTAATCTGGAACAAAACCCTTAACAACTCAGCTTCCCCCTCTATAAAATAAGGGTAATTGAGAAAATTTGCAAA
CTTTGCACTGTGCCATTGTGATGTGTGATGCAGGCCTGCAGAGCAGTAGAGGGACATGGAAAAGAGGAAAAGAGAAAAAAAAGAGTAGAAAGTCAAGCTGCTTCATCCTTGGTTTAGCCGTTGTCGTCCCAGGTACCAACATCTGTGGGGAGTTGCCGCCCCCTGGTGTTCTATATGTGATATGTCCTGGAAGGGAGGAGAGCTAGCAATCTGCTTGCTCCACAGTAAAAGTGGGAGGAAGGAGCTCAGAATACCCCAGCTTGTCCTTTTAGAGTCGGGACGGGGGGTGGTGGTGGGTGCAT
ACTAGCCTAGACCAGCCCTGTGTCAAGCGATGGTCAGCAATGCATGAAGCAGCCAAGCAAGGCCGAAAAGATATCGTAGCTCTGCTGCTGAAACATGGAGGCAATGTCCACCTGAGAGATGGATTTGGAGTCACACCACTAGGCGTCGCTGCCGAGTATGGTCACTGTGACGTGTTAGAACATCTAATCCACAAAGGTATGTGAAAAGGAGTTACACTTCCTGACTTTTGTCCTGCCTCTCGAACTCTCCTTTTCTCCATTCATCACTCTTCCTCAC
CTGTTTCCATCACCGCACTTGGTAGAGCTTAAGTGGGGTTAGGGGAAAGACCCTGTAACAAAATAAGGACAAAGTAAGAATGATGATGTCTTGTGTTGGCAAGTCCAGCTAGGTAAGCCAGAAGTGGAACATGGGGGACATCTAGTGGCCGTAGTGGGTACTGCTAGCATTCTTGCCTGGCACCGAGGTCACATTCTTGAACTTTTTTTTTTTTTTTTTTTTTTTTTTTTTCTGAGACAGGGTCTTGCGCTATCTCCCAGGCTGGAGGGCAGTGGTGTG
GACTCTGTCTTTCTCGTCTCAAGACGCAGCACATGGCACACAGCCATCTATGTGTGCTGAATGGATAACTGAATTGCTTTCCAGCGGGACCAAATGGGAACCCTTCGCCCAAAGGCCGTGATAAACCTTTGGCGCCACCCACTGGCCAGCTAATTGGTTGTATATGGGGCCTCCAGTTGGAAATGTCTTTGAAGTTTAGGAATTTCATTTTTTCGTTATTCCCTGTGTATGGGAGAATCAGGAAAGTGAGAATTATGTGACCTCCAGTATAGATCACCATCATTAATGTTTCACCCTGAAAAGTTCATGGCAAAGCT
CAGAGCCCAGAGACCTGTGCGTTTTGCAGTTTCCACCGTACACTGAAGGCAGTCAAGATCCAGGGCTCCAGCTCAATCATGATGTCCAGCCTTCATCCCTGCAACCATGAATCCCTTTTAGTTTAGCAAATATCGCCCTCTAGTGTAATAAATTATGACCCAAAAAAGGAGCTTGTGCCTGTCTCATTTGTGTTTAAAACCCTTCAAAATCTCATTTAAAAATGCTTGTGAGGTTGATTTGCAGATAGCTAGTGACAGGATAGATACCTTTGAAGGCGGAGACTTGAAAGAAAAATC
TGACCTTTGTTGTATACACTCTTTTGTGGACTAGTGCTTTGTACATGTTAGGGTGATGAGGTTAAGGGTTTAAAAGGCCTTTCTTTTTAAAGATCCATTGTGTTTTCTCAGGCTGGAAAAATTGTCATCCTCCATTCGCCACTAGATGGCCCATCATTCAAAAAAATTCCTTGTTTTCTAAAAAAAAATTTAGGGAACAAGGTTCCCATAATGATTTGAGTATTCCCATCATGATTTTTCAGCCATATCATAGCAAATC
CCAGCCTGGACGACAGAGCGAGACTCCGTCTCAAAAAAAAAAAAAAAGAAAAAAGAAAAAGGAAGAATGGTTTTGACAAGAGTGCTGATTCTTCCATCACTGGGAGTTGGTGGGCTGGCTGCAACCTCCAGGGTGACCAGCAGAGAGCAGTGCTAGCCAGGCTCAAAGTAGGGGCAGCTTCTCTCTGGAAAGATCCTGGCCTGGAGCCCTGAGCTCTGGCAGGAGATGGGGACATTTGTCATCAGTCCTAGCTCCAGCCCGAATCAGT
GGGCCTGGGTCTGAGGACTTCAGTTTTAAGCAGCAAGTCCAGTGCCGTGTGGTGGCCCGGCTCCTCTCGCCCCCACTGGGCGGACAGCGTGGGTGGGGCGGAGCCTACTCCCATCTGCAGGTTGCTGGTTCGGCTGCGGCCAGCAGGGGGCAGCTGAGCTCACCCTTTCCTCCTGCCGGGCTGCAGGGACAGTGACAGTGAGCAGCACTGCCCGCCCAGGCAACCTGGAACCAGGGTCGTGCCCCACGACAGAATCTCGGGGGCC
CAAGGTGTGGGTCCCCAAGTGCCACAGATGTGTCCTTGGAGGTGAAATTCTCAAGTTTGAGGAAGGGGAAATCCCTCGTTGGGGCTTGGTAAATCACCAAGCCTCAGGGACGCTTGATGTGGCCGCCACCTGGTGGCCACAGCAGGAGGTACGGCGTTGGTGGCCTGATGGGGGCTGGTGATGGGCGTGAGCCTTCCTGGGTGTCTGCAGCAGGGGCAGGCAGGCGTATTCTTTCCACTGTGTCATCACAGGGCCTGTGCTCTGGCTG
GTGCACAACATTTGTCACCTGTGCGCTGGTAAAGCTGAAATACAGCCACTTTAGCAACCCCGAATTGACCATGAGGAGCCACCCCAACCCTGGGTTGTGCCTGTCTTCCTAGGACCTCAGGCTTTCTTCCCTCTGTGAGCTTCAGTCACCAGATGGCGCACTAAACACACACACCAGAGAGGACCTAACACTCCACCGCCGCCGTTAGTCCCCACCCCACACCCAACTCCTTCCCCCAGTCTCTTCTCACACACAGATACATACACACACACTGGCAAAGTGGGG
CATGTGTACATGTATACATGTACAGCAACAGACATGCACTGAGTGAGAAGTGTCATAAGTCATGTACACCCTGTGGAATGCAGCATTATCTACAGTCACACATGCCTACGTACACCCAGTTTGCATACAGCTTCATGCACACGTGACACATCCCAGCTATGCTCCCCTCTAGCGGATGCTGGTGGTATGACACTCTGTCTCTCTCCCTGGCTCTGGCAGGTGGAGCTCTCCTGGAACAGCTTTAATAAGGGTGACATCTTCCTGCTGGACCTAGGCAAGATGATGATTCAGTGGAATGGGCCCAAGAC
GTCGGGACTGCACACAGTTCCAAGGACTGAAACACCTGGGAACTACTTTGGAATAAGGATTTAAAACACCCCCTTCCAATTAAAAAGTGATGACACTTCAAAATAACTAAGGCGAGAGAAGGCAGAAATTGTGGAGTTGGCATTAACTTGTCCCTAGGTGGTGCTATTTCTTTAAATTTTGCTCCAGTGTTTTCTCTTAATATGAAACCATAAGTAATTATTAATTAAATATATCTAAAGCTATAAATACTTCAGCATTTAGAAAATATCTTCACAATA
TCTGCTTTCTTTGCTTTCAAGATGATGCCTGGAGTTTGGGGTCCTTCAAAGGAAGGAAGGCCATGTCTTAACATGACAGACAAGCAGAAGAGAGAGAGATCCCAGCCCCACAATTGCTGTTTATACTGGCATTAATGTATTCCACTAGAGGGCACCACACTCATGATCTAAACACATCCCAATAGGCCCCAATTGGCAATACCATTACACTGAGAATTAACTTTACAACAGATGGATTCTGGAGGACACAGTGAAACCATAGCACTTTCCTAAGAGATACACTTTCCAGGTCATTTGGTCAGCA
CATATGCTTTCTTATAGCTGGGGGCACATGCATTTACACAAACACATGCACACACACAAAACACCCTTACATAAGTGTGTGCTGGGGGAAAGCTATGCAACTCTGAGGCTCCAACCACTTTTTGTGTACTTTTCACAATTGCCCAGCAGATGGCAGCAAAGTGTCCTGAGGAACTACTTTTTCTGTATAATTCAGCCCTATGTGGCAGTGTAAAGCTAGAGGCTAAATTGTCCCTCTAGATATATAACAGAGCATAGACAGGAGAGGCATTCTGTTCAGTTTCATCTGTGGCCCGAAG
ATCTGTCACGGAGTCATGGGTGTCAAGTTGAAAAAAAGAAAAAGAATACACTCTACCCTACACTAAATGGAATGAAAGGGAAAATACGGAGTATGAACGACAGGCTGTTCCCTCAAGACAGCTCCATTATCTGGAGGCGAGTCCAGCGGACAGGAGAGGGCGCTGTTTCAGAGCTTCTTCCTCATTACTGATGTGTGCAGCCCTCAGAGGATGCCCATCTCAGCCATCTACTCACGACCTTGGCTGACAGCCCCTGGCATGACCGCTGGTGAGCCAGCCAACTGGGAAT
GTGCTTTCTTTATTTCTGATGTATTCCAATATACTTTCTCTATACACATTCGATACGCAAAAGTATTCAATAGTACAAAGATTTGTTTGCACTACGTATGAAAACCTGAAGAACTCTATTTGATTATGAAAGCAGATTTCCCCTTGTTGCTTTTAAGACCTTAGTGCCCCTAGAGGACAACTGGGCAATGCGCATATGAAGGGAAACCTAGATGCTACTTTTATTTTAATTACTGAGATCTCTTTTGTTCTCTACTTATGTATATGTGTTTTAATGAACTGACTGTTGGGAAGTTGCATTTACTCCTTATTT
CTGGTTTGGGGAACTCAGAAATCACTTAACGTACTTCAATTTCCATACCATTGACATATAATCTGGCTGAGATTGGAATCCCTCCTGGATCCATTTATAATCTACATTGTACACACCGACTTCCCCCCCGTAGACAGGCGTGACCACTAGATGGTGCTGTGGTGCCCTGTTCAAAAACATTCCCACTTACTTGCAGTCTCTGTCCTCCAAATCGAAGTGAGGGTTGAAGTTGATCATAATTCTCTGGTATGGGTCCGGAGCCTGAATCAGCCATTCG
TAAAATTACCTTAAACCAGTTTTATTTTGTCAAATAGTCTGTTACTACAGCTATAGATAATTTTGTTCTAAGTGTAGCTTAAAACTAAAATGTGCCCTGGATAAGATAAAAAGTAGTGTCTGGGCGTCCTCATTACAATCTTCCTTCCTACCACTAGTCTATGCTGTTGCACTAAGTACTGAATGCTTGTTCAGTGTCCATAGGAATGTGGGGAAGATCACTTTTGTCTAAGATTTGTTACTCAGATGGGAAAAAGTCAAATGCCTTATTTTTTCCCCAAAATAGAAGCAGGCAATTTATAAACAATTCTGTTCA
TTCTGTGGAAGTCATGAAAGGATTGATAATTGCAGGAAAAATGTAGCCAAGGTTAACACTAAAGTTATTCTAGCCACCCAATCCAATGCCACTTTTCCTAAAAGGAATGTTACTTTTATATGAATGTTTCTGATTATGTACAGCGACATCTAGTGGAGGCAAACTGGTATTACAATCCATTGGTGTAACTAACAGGTATCAAACTCTACTGTCATAGTTATGGTCTATAGGCCCTCCATTAACAGTGGTAATCTCGATACTCATATTCTAATCCTATATTTTAAACCTCCTTGTAAAATTTAT
TCTGCCCAAGGGAAAAGTTCTGCTCTAAATCCCTATGCAGGCAGGGAAAGCAGGGGAGCAGCTGGGGCAGGTCACTGGGGTACTTCTGGAACACTTGGATCCCTTGGCGAGAGCCTCTGTTCTTGGGCGCCCCCTAGGGGCAAACACTCAGTACTGGGCAGCCAGACCGGCTTCCTTCAACCTGAAGAGCCCTTTTTGCTGGTGGGGGAGAGGAAGGGTGAACCCTTGCATTCTAAGCTACTGCTGCTTGTATCTTTCATTTATTCCACCCCCTTCCCCCTGTTT
GACAGAATGTGTGTGTTGGGAAAAGGGGCCAAGCACAGCCAATAGATTGTGGGGGTTGTGAGCATGATTCAGTCCTGAATTCCACTTCTGCTGACGACTCCTGGGCCCACCTGAGTCAGCTGGATGCAGTGCTAACACTGACCACTAGAGGGAACCAACCCCACACTTTGATCTCCCCTTTCCCTGAGCCTTGGGGCGGGGCGGAGGGAGGGGGTTGGGTGGGGGGCTCCCCCAGGTCACTGGGGACGAAGAACTCAGACTCTCAAGG
TGGTTTGAATTGGATTGGTTTCTCTTTTGCTTTTTCCCTGTTAGGTGAAGGCATTCTCATCTCCTCAGAGGCTTCAGAGCTTCTCCATTTCATAGACAACCAGGGCCCAGTGCACGTGATCCAGAAATATCTTGAGCACCCTCTGCTGCTTGAGCCAGGTCATCGCAAGTTTGACATTCGGTAATGCATTCATGTCCATAGCTTTTGTTTTTATTCATCTGAAAAAACTGCCATGGTATGTGGTGGGAAGGGGGACATGGAATATGAGGAAGCGTTTGACCATGTTTAATATGTTACCAAAATTGAGCACAGCT
TGTCCTAGGCACTGTGCGGGTCACAGAGCATCCATATTTATGAGCCAGGACAGCCACAAATAACAGATACAATGATAGGATGGTGGTGTTCGTGGTGTTTTTAACAGAGCAAGCTGTAGAGCACCTGTGCCCGTAGCTGTGTGTGGCGCCCTCTAGTGGTATGCGTTTTTCAGGTTTTCAGCTTTGAGTGCACATCCATTATTAAGCTGGGAATTCAGATGGACTTTCTGTATTTGAGGGTACGATGGGTGACAGGTGGGGGAATGCTAAGGGCAGCTTCCCAGACCCCAGTTAGCC
CTGTAGCGAGCACCTCGGGGTATGGCCTTTATACCTGCCTGGACCCCTCTTTGGGCCTGGTGTGCTCCAGATGCCTGGTAAGTGCTAATTGGACAGACTGGGTGGCCATGCACTGTGTCTCACTTCTGCCCACAGGATGGCAGCATTTGCTCAGAGCTCTGGCCCCACTAGGTGCTTGACTCTGGGAGTTCGTAAGACCTGGTTTCTTCCTGAAATGAAAACAGTGCTTTAGGTCTCTTCCTATGAAGGAACCCTCCATAAACTAATAGACAGT
ATTACCACTGAGACTCAACTGCTACAATGCTGACTACTTATATTCTTCCTGAGCACCACATCCCAGCTCCACAGGTATAATCTTCAAGTTAACACTTTTAAGGAAACATTACTGGGTATAAAATTATCTCTAGTAAGTCGTATGCGCCTTTTCTCTGAGCTCACTGTATCACACTAACCAGCAGAGGGTGCACAATAAAGAAGAGAAGCCTCTGACTCTGCGGGAAGGTCTCTCACAGAACCAAGGACGTTGCCACCCTTGGCTGGGTGTACTTGACCAAAGCGAGCCTGACTGACCCTGGTAGTAGGCAA
GGGCGGCTTCATGGAACTAGAGGCTGTAGTCCCAGTCCCAGTCCCCAGGCCCTTCCCCTCGCCAAGTCTGCATAGCCACATCAAATTGTGGTGGTTCCTTTACCAGGCTCCCCTCTGCCTTCCTGCCTGGGGCAAAAGAGGGCGCTCCAGAGCCACAGAAAGTCCACTGGGACAAATGACCTCATCCTTCCACCCCAGCCCTCCACTCCCTAAAACCTCCCCTCCTTCCCTCACCTGTGCCTTTCTCCAACCCTATCATGTCACTAGCACTTCTCTAGAAGTGCC
TCGAGCCTGGGTACAGCTGGGCACAGTAGATAAATATTTGGTGAAGAGAGTGGAATTGCTTCAGAGTTCCCAGAGGGCAGCAGTGGGGTTAATAGCAAGAGTTAAAACAGGGAACACGCGAAGGCCGCAAGAGGCGGAGACCACAAGGTGGCGCCAGATCCCCATCTTGGAAGCAGGGAGGCGGCGCTGGCCGGCCTGAGCCCGAGAGATCAGAATGCCTCCGCCTCTGTCCCACCCTGCTCAGCACCTTCCTTTAGCTTTTGGGACCCTCTTTT
GAGAAAAGGACATGAGGGAGCAGAGTCAAAGAGTCAAAAGAGCAGACTTTCGACTGTGGGAACCAGAGTCACTAAGTACAGAGTAACACAACTTGTGTTACTGATGCTCGAGACTCAGCGGGGCCTTTGCACGTGAATAGCCACCAGGTGGCAGTGTTATTCTCTCGAAAGGCTAAAGGCTGTGTGTGGCATGTGCCTGTGTGTGTGTATGCCTTGGTGGTGGTGTGTGTATAATGTGCAGTGTAGTGTGTGTGGTGTGTATGTGCGTGGTGTGTGATTATGTGCATGATGTGTGCGTGTGATG
GCACAAGAGATCTCTTTCCTGATATGGTGCTAGTATTGAATTAAAGATTTTATTTTTTTGTTGTAGGGACCAGTTTTGTTTAGTCTTCCTGTTCAGTCTCACAGAAGCTGCAATGATTTTCCTCCTTTTCTGTTACTTGTATCTGACCACTGGGGGGAGACTTTACAATTGGGCTTGACCATATTCCTTCTTTACATACATTGGCTGCTAATCCTGGGCACTTTGTCAAACTGCTGGGTAGTGTGCTGAGGAGGATGCACTCTGAAGCAAGTCTCAATCAAGGTGTTTAATGACTTTTCTTTCTTTAACTCACAGC
TATCTGTGAAAAATGTTAGAAAAGTGAAAGTTTCTTGAGATGCATTGAGAAGGTCTGATGTGAGCACCGTGGCATTCTTGTAGTGGTTAGATTTTTCTACACCAAACAGATGGAAGACGTACAACTGTGCAGTATGGTATCTCCTGCCCCCCTGTGGACGCCGACGGAGTTACCTGTGGAGAACCAAAACAATACTGGACAGGAGCATGCTTACAGGCACTTTCAAAGTTGAGCAAGGGATAGTGGCATCTATTAACATAATTTTAAGAAATCAGAGAGTCATGTCTAAGGTATGTGTATCATTTGGCAAC
AGGCGGCACGCGCAGGCACCTCGAGAATAATGCCCAGCGCTTTTCTTTTTGCCCCTGGGCACTGGGAGCCAGAGTCACCTAGAGAGAGTCCTGTCTGAAACTTGGTCCTATGCCTTAGAGAGTGAGAACAGCACCCTCTAGGGGTGGAGGGGAGATTGCCGCCCAGGGTGATACGATTCCCCAAAGGGAGACGTGCTGGAGGAAAGGTAGGGCTCTGGGGTGTTCGGCTGACCTCTTGAGGTTCTCTCCTAGTGTCAGCCTTGGAGGCGCTAGTAAAGTTTGAATGAGCAACAGA
AAAAATAACAAGGATGTTCTTTAGGTACTGATAAGGAAAGAGCTTCAAGATAAATTGTTACCATTTATGTAAAACAGGTGGGAGAAGGGAGAGGGAGGGATGTGTGAGCGCTACTTGCAGTACTCACAGGCAGTGACTTTCGTGGAGCGCCCTCTAGTGGTATATATATACAAACGGAAGGATTTAGAGAAAATACAGATCGGCTTTAGCTGGCTGAGATTTATTTTCAAAGCATGTTACTTTATAAGAATCAATTTTTATTTAAAAAATTTTTTTGAGATAGGGTCTCACTC
TTCATTTAGTTAGTTTGCCCCTCTGCAGGAGGAGGGGAGTTGGATACAGACCTCTCCTAACAACCCGCCTGGCTACTGGAACCTTCCTGAGAAATGTGGTTAACCTCTGGGCGCAGAGCCAGCAGTTCTAGGCTCCCGTCACAAGGGGGCAGGATGGGGAAGAAAACAGGTTCTCAATTCCAGGCCTTGGACCTGTCAGGTTTGCTGGCAGGGGCAGGAAGGAGGGTGGGGTCGGGAGTGTGTGGTGGTTGATGAGGGATCCAACCATCGTTCCGCAAG
CTGAAATTAAGCATTGCTGTGGGTGAAACTCAAGTGACGCTGACTTTCCAGGATATAGGAGTAATTAGAAATATAAAGTGAATAAGAGAAGGTGGAACATTTGATGAGAAGTGATAAGTGGCCACAAGGTGGCATAGGACAACAGCCACAGAGCACTCCCTTCCTCCCAAGTGACTCCATTTTGCATAAGGGCTCTGTCTCTGCTGCCCTGCCCTCTTACAACTTAGCACCCTTAAAAGCTGTCTTTGCAAACACCCTCGTGCCT
GGCCCAGTGAGAGCCCTGACCCAGCCCTCCACCCATGGCTCCTGCACCTCTGCCCCAAGAGCCTTCTGGTGCCTGGGGACAAGCAGAAAGGCAGGCTCAGTACTATGGCAAGGCCAGCAGGGTGTGCTAGAGAGCCAAAAGCCCAGGACAAGGCTCGACCAGTGAGGGACGAAAGTTGAGGGACAACTACTGGTGCATCTTCACACCCTTGGGGGACAATCCTCAGGCAAGGCATGGGCTCCACAGTCTTCCAGAAGGTCCCTAGG
CCCAAGATGGCTTTCCACAAAGTTGACAAAATACACCCCAACTCACATACCCGGTCCCTAGTAACAGGGAAACCAGCCGTTTACTATAGTTCTGAATTCAATGCCAAGTTCCTTCTCTCAACTCACCGGGAGTGTCCAGCAGAGGGAGTCTCAAGGAGGTACTTAATAAAGAGAAAATTGTTTCATTTTAACACTCTAGACAGTGGGAGCATTGACTGTAGCCCCCTCCTGTAGACGCAGATGAACAATGAACGCCCGACATGGGTTCTCCCGCATGTTCACATGTCCACCGGCATG
AAGAAAAACTCTCTTCATTTCTGAGGCAAGTGGAAGGCAGCAATGGTGGCCACTGACTGCGGATGCCTGCTAGGCACAGTTTGCCCTCCACTTCCCCTTCTACCTCCAAAGAGCAAATGACAGGTGCCAGCCGGCCTGGCAGGTGAACACTAGAGGGCACTGTGCCCACTCTGGGAAAGCACCAGATTTGTGAACAAAACTAAACCTTGGAATAAACCCAATCCCTACTGTTAAGGGGTGCCCTGCTTGTAGTTTAAAAAAAAATTGTTACTAGGAGGGGATCTGGGGTCGGGGGTGAAG
GTGGCTTATACCTGAGCTGAAAGACTAAATTCCTTGAGCATGGGAATTAATCACTTTGTCCACAGAATCTAGGAAAGCATTTGATACCAAATTCCTGCTCAATAAAGTATTGAATTGAATGAATTAGGACAGGTGCTTGGTACGTGAGTTGAATAATTCACCTTTCTTCCAGCAGATGTCGCTAACTTTCAGGCTTAAATTTAAGGCTTTAATAAATAAGGCATTACATTTAAAACTTAGCTTAACTATTAAACTGATATTTATATTTTCAAACTGTAAATTTCTTCCTTGTGTTATTGTAAACTTCTGGAATTCCTTTTGCTATGCTTTTAGGAGTACTTCTTTGGCCAGT
GAGACAGGTCTGTCCCCTGGGTAAGGATCACAATGCCTGGCCTTCGTGAAAGCTCAATGAAGATTTATTGAACAGAGCAGAACTGAACTGCCCCCGAGAAAATCGTTTGAGGGTAGATGTTAGTTACCCATGTGGACCACCAGGTGGCAGCATGATCTCGTGACCCCTCAATTGTCCCAGGTAAAACCCGGATGGGAAAGAAGCCCATCTACCACCAGGAGATTTTTGTGGATAGATGTTCATTAGTCAAATGTTCATAATTTGGTAAGAATTTGTATGACTTTTCTCAAATCAGGTGAAG
AAAGCGTCCTTTCTTTTTTTCCACGTGCTCTAAAATGCCTGACCCACACCTCCTTCCATGCTCCAAGCCCTGCTTGGCAGCTCACATGGTTGAAGCCTGGAGAATGTAGGACTGATACTATCCAGCAGGTGGAGGTGTTGGAATGACAAATATTCTTAAGTCTCATGGTATTAAGGATAGCAGTATATTTAATCATATTTCTCCAAGCAAGAATTTGTACATTATTTTCCATGGGGAAAAGAAGCAAACATAAAAAGCCTTGTGATGC
GGGTTTCAGAACTCTCTGGATGGGGCCAGGTGCAAGAATTACCAGCAGAAGAGACCACTGGGTCCTCCACGCCCCCTCCCAGACAGATTCCGCATGGAGTGGTGGGAAAGGAGACTGAGCACTGAGCAGACGCCAGGGGGCGCCCCCGCACCTCCGCAGATGAGGCAGATGGCGCTGAGCAGCCCTGTCTCGGTGTCATCCATCTCCAGGGGCAGGAGCTGCCCAGCAAAGGCAAAGACAAGGTCTGTGAGGGGCCCGAAGCCGGCAT
TTTCTATAAACTTCCTATACTTGTTAAGGGATTCCAATCGTGTGATCCTCCTAGGGGTGCTTGGGAATGGGAAGGACCCTATCTGGCACAGACCTTTTCCCGCACATTTTGTCACCTGCTCCCACTCGTGCTGCTGCCCCAGGTCCCCATGTCCAGCAGAGGGCGCTGTGGCCCTAAAATGCAATCCTCAGATGCTCCCCTCTCCCGCGAGGCCTACCGCTAGCGAGGGAGGCCACCCGCCAGAGGCAGCGGGCCTGACTCCAATCAGACCCTTTGTCCCAACCAGCCC
TGGGGCATGGGAGAGCCCACCCAGGCTCAGGCCTCAGCCCAGGCATCTTACCTGCCTAAGTGGTAATCCCTGAACAGGAAGACCTTTTGGAGAATTCTTTACCTCCTGTCCAAAGTGGCAAGTTGGCCACAAGGGGGAAGCATCACACAAAGATAGTGCTCTGGCCGACCTGCTCTTTGCTCTGACTTTCCTATTGTTATCTGGGCCAGGAAGGCAGGTGAGGAGGGCCCACTGCCGAAGGCTGTGGTTCAGCTGAGACCATGCCC
AATAGATTGTGTGGTCGATGTTAAAAAGATAATCAAGGAAATGCTACACTCCATCTATTAGAATGGCTCAAGTTGAAAAGACTAACAATACTAAGGTTTTCTGTGGATGTGGAAAAAGTGTCACAACTGGAGTGGTGCTACTGGCATCTAGTGGGCAGAGGGCAGGTTTACTGCTTAACATCTTACAATAACAGGACAGGCCTCGCAACAATTATCTGATCCAAAGTGTTAATAGTGTTGAGGTTGAGAAATCCTAAAATAGAATCAATAGACATGCATAAAAATATGTATTTA
TGATTGTGTGAAATTGGGGGACACAGGTCACGATTTGATTTGGAAAGTGGATTGGCAAGTGTTAACAGGGTTGCCATGGATGGCTGTGCTTGTTATGCACCGCACAACTCCAAAGGATGCCGTTATGGAGCCCCCTAGTGTGCAGTACATGCACTGTACAGTGACATAAACTGCTTTGAGTAAGAAGGAGGCCTGGAGTCAAATGACCATCAAAATGGACTTGATATGACTGCAAAGTTCTTATCATTCAAAAGGAAGACAAGGCCCAGAAAGCAG
AGCTCTCCTCTCTTTTTATAGCCGAATATCATATGACGTGAAGAGATGCCCAAAATGACAGATCAGCATCCTGTCTCCCTCGTGTAGTTAAAACAAGTTGATCTTAGGGGGAGCCTCCCACCCCATTGTGAAAAACCAAGTCGGGAGGGTGGTGCAGTTACAGCTGAGCACCACTGGAGGGCAGGCTAGCCCACTGGCGATTCATGAGATAACTTCCTCCACTGTGGGACCCAGAAGGAAGTTAGGAGGCGATGCTGGGGCCTGTTCCCACCCGGCCTAGTAGCTTGGGATGTCCCAGCCTACCAGTGACATCACCTGGGTGGCT
TCAAACAAAGCCTTTACTGTAAGGCTCTAAGTGTCCTTAGTGTCTTAGTAATTCTGCTGCTACATCCATAAGCGAAAACCAAAACCAAACAACCAACCTAACCATTCTGTTTATTGAGTATTTAGTTAGGGCTATACATCCTGACAGTAGCAGTTTGCAAGAAGCCCAACAGATGGCATTGTTTCGCTTGAAAATTGAAAACAATCTTGCAGTGCCCCAGTGAGTCAGCTATAGCCAGGGGCACTCTGGGTTTTAATGGGTAAAGTGCTTAACTGGATTCTAACTGGTCTTTAATCTTCTATTTTAA
GTTAACCCCTTCCAGAAGAGATGCTCTAATTCCAAGGATGCTTCTGAAGAAATTATGGAGGTGTTCCAAATCAACTCATTTCTTGGTTTCTTTTTCTTACCCATATTCTAGTATCTAGCTCTAATTCCAAAAACAATTCCACACCCTAGGTTTCTGTGTCCAGCAGGTGTCGCCCTTCGTGGGACAACAAACCACCAGCCAGCATCCTCTCTTCCTTAGGGTGGAGTCCATTCCCCCAAAGGGCTCTCCTTGGTCTTGGGGTAGAAGGGAATGGAACGGTGGCTCTGAAGAGATGTGTGCTCACCA
GTTGCTATCTCATTGAGGGATCCTGGAGCTGGAGCTCAGCTTCTTGGCAGTGAGACCCATACATGGTGGAAACCAGGGGATGACAAGTAGAACTCCTACACACCCAGTAGTTAAGGGAAGTGTTCAGGCTGCCACCAGGGGGCATCTGTGCCATGATCTGGCTACAAAGGTAGACAGTGAAGTCAGCCTTTGTTTTCCTGTGTTAGGTAGGATTAACAAAAAACAGAACAAATAGAAGTAAAGAAAGCCCAGAAACAAATAGTCTAGGGCTTCATCAT
TCAAAAAAAAAAAAAAAGAAAGAAAGAAAATTTAAAAAAAATTACCCATGTTTTAGTGTTCAATTTGGGGAAGGACAGCAAACATGATCCACGAGGGAAAAAAAGCTGCATTTCCTGAGCTAGTCCAACAGAGGGCAGCAACAACCAGCAAAGTGAATCACAGCCCAGTCAGTACAAGCAAAACGGTTTTAGAATCCAATACAACACTCAAACAGCAAGCTCAATTATTAAAATAGAAACCTGCTGCTACAGTATATTCAGAGTGTATTGTTTACTT
AGCAAGTCGGCAGCCCAAGGAAGGCGCGATGGCCGCCGGGCCCGGCCCTGCAATGCCTGGTCTCTGGCTCGGCGGGTCCAGCTCACGCTCCCTCTCCCATTGGCCTGTGCACTCCTGCCCCCTGGTGGGTACAGGGACAACTACAGTACATGGGGCAGGGTGGGGCCAGATGGAGGTTTTTCCCTGCAACTGGAGGACTGGGTTTGTGTGTGTGTGTGCGTGCGCGTGCATGTCTGCAGACTCACACT
TCTCTGGGCCCTCTGAGCAAGTGAGAGCAATCAAGAATTCGCCAAGCACCTGCAACCTATTGGGGCCAGCTGGGGTTAGGGTGGCTTCACCGGCAGGGAGGGCGTAGGCATGCAGGGAGGCCCGGATGCTGCAGCTCTGCTGTGGTCCACCAGGGGGAGCTGATGCCCCGTGCATGGTGCTTGCGCAGCGCTGCTTTCTGTTCTTGTGAAAATGGTCTCTGAGCTCCTCATCATCACCAAAATAATTATTAATTGAGCACTTACTGTGTGTCAAGGCAGCAGCTTACTGAAGCTTTG
AGGTCCATGTCCTGATGGAGCTTACTGTCTGGTAAACCATCAGTTATGAAACAGCGTAAGGACTGGGGGAACGGGGAGGTAGGGGCAGAATAGGTTTCCCTGAGAAGTGTTATCTGAAATTCAATTAGCCCAACGAGACCAGCAGGGGGCAGTGTTCTAGGCAGGACAGAGGTGATATTAGCGAATAGTACACATGAATGTGTGGAAACGACAAAGAACATACTACATTGAAGAACTGAAAGCATTTCTGGGTGGAGGCTCCTAGCAAATGATGGGGCAGAGAGCTAGCTGCAAACC
GGTGAGTGCCTTCCTCAGGGGAGTGGTCACGTAGTGATATTGTTGCAATGGTTCTTGCACTGGATGCTGGGGTTGGCAAGATTAGGCTTCTTCCAACCCTTAGAACTGTGGGGTGTGTTCTCATCTGTGGGTTTCAACTGCAGATAAAACTGTTAACACTAGATGGCACTAGAGGATTCATTTGAAATCTGTTTAAGGCCAGGCCGGTGGCTCAACCCTGTAATCCCAGCACTTTGGGAGGCCGAGGCGGGTGGATCACCTGAGGTCAGGGGTTCGAGACCAGCCTGGCCA
AATTCTCAGTGGATAAATAGCCACGCTTTATAAACGAGCAGGTCTGAGTGGACCTCTGTCTCGGTTCTCCTCTCCATATAATCTCTCCATTGTATGTGGCTGACTCCTGCCCAGTGAGCCTGTTTGCTGTGATTTACCAGCAGGTGTCACTATTGAGACACAGTTGCTAACTGGCTGTTCTCAGTGCAGGGAATGCCCTGAAGTATCTTTAACCTGAGAGCTCTTAATAAATATTTGTTCATTAACGGACTAGTTAAAATAAATTGCTTGTGAAGTCTTTTTAA
TGTGGAGGAGAGCTGAGTTGGGAAGCATTTTGGCTGCAAGTATTAGAGATTTTAAATTTTTCTCCTGAACTGAAAAAGTTCCATTGTAAGCCCACTGAATACTGTGCATCTAACCTTGAGGCAACCTAGCAACAGTGACATCTAGTGGTCACACTAATTGCATCTCCTCACCTCTCTTCCTCCCCAAACCCTTCCCAAAAGAGTGATATCAGAGTTAAGCATTTAAAGTTGAATCTCTCTGCTAATATCTACCCTTAAATGGTCTTTCTGGGTCTCTAAGTTGTTTCAAATACAAGT
AAGTGCGCCCTAAAAATACAATCGCATAAAATAAGGGGTTTCTTTCATTCAGATTTCTGTGTCCTGCTGCAGTAGGACCCGTTTCCGGCGGTTTCACTGCAGCATCTAACCCCATTCCTTTCAGTCCCTGCTGTGGTTTGGCGCCATCTGGTGGAAGTTAGGCTCTGGTTTAAAAAGCAAGCAGTTGATTTTGGTTCCTGTGTCTGGATGCCAAGGACTTCCAGGATAGCGTTAGCGATTTTGAAACTTCCTAGTTAGTTTACAATTGTTTCATCTCCCCAGACTCTCCAGCAGGAGAGTCT
TAAAATTCAACTCCCATTTCTGTGTTTAGTTGGGAAAGGGGATTGAGAGATTTTAGTATAAGACTACCTGAAGTTATTTCTTTTTCAATAGCTAAGCAAAGATTTGAAAGCTTTTTGAAAATCCAAGAGGAAATGAAACACAGCCATCTAGTGGATGCAATTTTAAAAGCTGTAAGCATGTAATTTAAGTACCGTGAGCTCATGTAAGCATTATAAACATTATTAGGCATTCAAGTTAATCATTTCTTATTATAAAAAGGGCAATATACATTTAAAAATTTTAATGAGAAGG
TGAAAACAAATTACTGTATCCCCTGCCTACCCTAGTATTTAGAAGGTCAGTGCCTCCCTCCTGAAGTGTACCTCTCAACGGCCCAAGTTTGGGTTTAGGCTAGCCAGGCATCTTCAACCCAAGGGGAGAGATCATTGGTCAGGGCTGTCTTTACTGCTCTAGACCACACGGTGTCACTGTTGAAGACCAGTTGGTTCACCAAACATCTCTGCTGTGAGGAGCCGGGGGTGGGGCGGTGGTGCCAGTCCCTGCTGGGGCCACATGGCCCTTTTTGGAGGACAATGGCCTCCCA
CATTTCTCTGAACTGCCTAGACTGTCATTTTTTAACAGCTTCTGTCTTAACAACTGTAGTGACACCGGAGGACCAAGAACTGGATGTTACAGCTGCTTAGGGTTAAATTTGTTCTTGAGATACAATTTGTCCTTGAGTGCTACATCTCTTTGCCCAGCAGGTGGCAGTAAGCGATTACGAGACATATGGTAACAAGCATCAGCGTAAGAGACTTTGGAGTATACTCAGGGCTACTTGGAAGGATTAACTCTTCAACATTCTGCGAATCTGAATTTAGCTTTCAATTTAGATATCAACTGTAATACTGTTTTATTGGGTGCCTC
AGAACTTAAAGTGTAATAAAAAATAATAAAATAAATAAATAAAAAATTAAATAAATAAGCATATACCCAACCACATTGGCTGGAGCTGGCTTTTACCCATAATCGCCACCTACTGGCCATTCCCTTGAACTGCACATCCCAGTATATAACCCGTGGAGAGAAGGGCATAGGTCTATAGAAGCAAAGCCCAAAGACCCTATCCAACATCCTCTATAGTCACAACCCCTGGAGTAATGGGAGGAAGGGAAGGAGAAATAAATACAATAATATAGGGAA
ACATATCCTTGATAGTTTTCCAGGGGTATTAATGGAAGCCATTGGAGAAGAGGGTCACAATTGTTGGACTCAGCCTTTCTAAAGCCAGTCCTTTCCTTCCAGTCATATCTTTGGAAAATGTGGTTTGGTGTAGTGACATCTGCTGGCAAGGCTAGGCACATAATACAATGACTGGATGTCCACTCATCCTCATGTAATTTCCAGACTAGCAAGAAAATCGTTCTTAACTTCTGAGATTGGATTGGGCTCAGTAACCTCAGTTGGCAAGAGCAAGACTAAGATGTCCAAGGATGTGGGTCTGAACTATGTATGGGCTAGTTTGCCTTAAATA
CAGGAATGTTGAGTGAATTGTTTTGCTTCTCTGAGGCTCATTCAAAAGGGGAAGGTAATAAATTAGCCCCACCATTTGTCTCTGCCATGCCTTTGTTGGAACTATGGAAAAAACAAAACAAAACAAAAATCAGGTCTCCTTCTTGAAGCCATCATACTGCCATCTGCTGGGAAATGGTAATAACAAGTATAAACATTTATAGCTACTACAATTTAAATAGCACCTCCTGGAGTTGTTTGCATACAACCTGCAGACTTCTGCATTGAAGCCCTGGTGATAATGCCATGCCTCCTCTGTAGAATTGTGAGGACCAAATGGGATGGTAAATATGAAACTGTGTATAA
AGAAACTAGAACAGGAGAATGAGAGAGCCAGGCTGGGAGAAGGATGTTTGCGACACTGAATCCAGTTTAAGTTGTTGGTTTGTTCAAGTGAAGGAAATGGAATTTTTATCAGGGCCCTCTGAACAGGTTTGAAACTTTACTTAGGGATTTGCCATTCTGCTTTCTGCCACCTAGTGTTCCTTTCCTGTAGTGCATCTCTTAACCTGTCCCTTCCTTCCATTTTTGGTCAGACGTCTCAGGCTTGTAAACAGATTCCTAGTCTATACTGAGCTTCATTACAAATCTTGCAGAATCCAGTGAGGTTTTTTTTTTTTTTC
ACAGAAAAAGACTGCTGAAGAAATTTGACATGTAATAAAAAAGAGAATGAAGAAAAAGTGAGAGTGGATTTAAAAGGCTGCTGTTCCGTTTTCAGACTGCAGGCTGCCCCCCTGCTGAGCTGCCCAGCTGCTCAGTTCATTTCTTAGTGAAGTGCCTTTTTTGGGCTTAGCCACAAGATGTCAGCCTAAGCTTAGCCATTTGTGCATTTTTCCGCGCCTCCAACCCATTTCTTCCCTTCCATTTCATTTCCTCTTTCGGCTCTGAGCAAATGAATAATCTTTTGGATTGTGGGCACTAGATGAATAACAATGGAGTAACTGG
CATTTCAAGATTGGCATCAGCCTAAAGCCTTATTCTTTTCATTATACCTCACTGCCTCTCATCTCTGTAAAAAATTAGGATGTCTGCCTGTCTTTGAAGAACAAAATATGTAAAATGAATGATCTTACAGCGCCCCCTTTGAGCACTTTGATTCTATGATAAAGACATTTCCATCATTTCCTGATGTTGTGAATGCAGGAGGCTCATGAAAAATGTCCCTTTACTACAAAGGTTGGCAAGTGCTCAAAGATATGGCTTTAGTCAGCTATGCCATGCT
GCACTACAAATATCTACCAGGGCTCTTATTTTAATCGTACCGTATGCATGAAAACGCCAGCATCGGATTTTGGCGTAATCAAGACAATTCACACCTTCAAAGAATTCAGCCTGACCATCACCCAGCCTGAAAAGGGGAGACACCGTGAATTCCTTTCTAACAGCGACAGCATGTGGCCGCGTCTGAGAACTGCATCTTCTCAGTTCACCTCGGATCACCGCGGAAGACCAGGAATCACTGTGGAATCCCTGTGGGTCACCAGGAATCACTTCCGGTCATCTAGATTTTAGGGTAGTCAAGTGAATCACCATCTTTGAATTGGTGACATG
GCATTGGGCCAAGTCTCTCCCACCTGGACAGCCCTACTGCCCCTCACCCTTCCCATCCATGTTCTGCTCTAATTCTCTGCATCTGCACCCCTACAGGACCTTTTCCTTTTCTGGTTTCTACTACAGTTGTTAATGTAACTGCATCTCCTGGTGGCCACTTCTGATATGACACATTGTGGAGTTGGGAGGACATTATTGGAAACCTGTTTGTGGGTCATTCTCAAGTCGTTTCAGGAGGAGAAACACCAGCCTCAAGTTCAGATAAAAAGTCTAGGCCACAGAAATTACGGTCTCC
GTAGGCCTTTTCCTGGCAGGTGTGGATTGGCTAACTTAAAGAAAACACGTGCAAAGAGTCACATGACTCTTACATTGACCATTGGGTTTTATCATGAATAGCAGCTGTAGGATGCCTTGGATTTGGGGTTGGTGAGATGAGGAACAACCGGGAGGTGTCACACTCAGCCACTAGAGGGCAACGTTGAACTAGGCCAAAGGTGATGGGGCACGACTAGGTTTCAAATAACTTACGTGAGGCTTAAAGCAATGACTTTATTAACTAATTTATGACAAGATTTCAGAATTCCAGCAGAGCGACTGTCTATGAAGGCAGT
AAGAATGACTCATAAATCAATGCAGGAGCAGTTAGCAGACCACGGCTGTATGGCTCAGTGTTTTTAAGAGTGAAAGAGAAAATTCTATTTTAACTAAAACTAAGGCTTAATTTTTAAATCCACAGAGGTACCAAGGCGCCCTCTAATGGTGAACTCAAACAATGCTCTATTTTGTAATGAGCTACAGTTTCAGTTAGAAATTGTGGTAAATTCGTTAGGGAATTATGAACAGATTTTTTTCTTTTTTTGTAAAGGCTTTATAATTTCTTAATGTTTGGCCAT
AATGATTTCACTGATAGGAAGCCATGCAACTGCATTCCATGGGTCCCTTTCAGCCGCCGCTTAGTAACAGAACAACTCCATAACCAGTTACAGCCATAGCCGGGAGGGGAAAGTCTAGTGCCACCTACTGGTTACAAGTCAGACTGCCTTGCTTACATAACAAATATAGCCTCTATGAAGGGCAGGCATTTTGAATATCTTGTCAACTTTAGTGTGAACTTTTATTATAGAAAGAACTATTCCATTTCATTTGGGACAGGGTGCTCC
ACAGGCTGGGGGAATTTCTACATGCTTTGACAGAAGGTTTATGTTCCCTCCAAATTTGTATGTTAAAATTGAATCCCCACTGTGATGGCATTAGGATGTGGAGCCTGTCCTTTGGGCCAGGTCTGTGTGTCCAGATGGCGCCAGGGGGCAGCATCGCCCCATTATAAATCCCAGAACCACCAGAGAAGGCCCAAGTTCCTGCCTTCCCACATCCCAGGTGTCTGCTCAGGGGGAAGGTGGATTACAGCTCTCAGCCAGGAATTTTATTTTTCACTTAAAAACTATTGT
CAAGCAAGATTCTAGAACTCACTCTGAATGAGGAGATGATTCTCTGTGTGAAACTAGCCTAGGAAAAGCTGTTGCTAGAAGCTAAGGTCTCTCCTCACTCTCTACCCACCCAGACCTTGGGCAATTTCTCAGCGATAGCTATACTTTCCATTTTTGGACACCAGGGAGCGCTACTAATAATGCAACCCAAACTAGGGGATTCCTAAATTTTTCTGAGCAGATTTTGGACTCTCAATTATTATTTCTAGCAAAGTCTCCCTCATTTTCTGAATGAAAGCTATTGGTAACCAGAAACTCTGCGGTGTGAAGAAAGGACAGTTATGCTGCTGTACAGAACACACATCATTCATTTATTCACTT
GGAAGGGTGCTCGGGCTGTGGGGGGACTTTTTGCATTTAATTAAAGAGTATGGATTGTCATTGCTGGTTAGCAGGAGGGTGCAAGGTTTAGCGAGGGTGTGACTGACAACCCAGGAGCGCCATGCTCCATCCGTCCTGCAGGTGGCGCGCCTGAGCCCGTGCACGGCAGCCTCTCCGGAAGGTGAAGCACGCTGCCGCACTGGGGGCCTGCCTGGGGCTCTGAAAGCCCATTACGCTGTTCTCCTTGGGGTCCTCTTGGT
TGCCCTAGGCCCTGGCACCTTTGGGCCCTCACCAGGAACCTCTCCTTTTTGTCTCAGAGGCAGCCCTGGATGACCTCTGTGCCGCGGAAACCGATGTGGAAGACCCCGAGGTGGAGTGTGGCTGAGGCCCTGAGTGTCCAGCCACATGGTGGCACCAGCACCACTCCTTTCCTTACCACATCAACTGATTAAAGCAGTGACCAGCAGGAACTGCCCAGAGAACTGGCTGGCCTTGTTTCCTGAGTCTGATCTGTTTGGCGGAGTGGGAGGGGTGGAGCAGGACCCGGACCCTG
CCCTGATTCCTCACTCCACCTCATCCTCAGTCAGGCTCTGGGGCCCTCTGAGTGGTGCCACTCCAAGAGTGAAACCAGATAGGCAGTCCATGCTTTGGATGGCAGTGAGACCCAGACGCAGTTCCAGCGCTGGCCTCTGAGCGGCAGTACAGCCCCATGGACCACCAGAGCCCCTGAAGCCCAGCTCTGGTTGGAGGTGATGCCACTCTGCACCTCCCTGGCTGCTGTTTGTATTAGTCATCTATGCTGCATAACAAATACCCCACAACTTC
TACATGGCAAGACAAAGCCCGTCGCAGACAATATTGGCCTTTCTAATCTATTAGTGGGATAAAGGCTTCTTAAAAGCTTAATCTAAACCTGTATTACATTTCAACCTTAAAATCATCTTTTGTTTGACAATGGTGCCCTCCTGTGGACAAAACAAGGAAATATTTTGACTATGCTAACATTTTTAACTGGTTTATAATATGTATGTTTTTATTATAATAATTACACCTTTAAATTTTTAATAAAGCCATATTTATA
CCTGGAATATAGGAAGCATTTCACAAATACTTAATGAGGAATATTAGTACCCAATCTCCCCCCGAACGTATCTGTTCCACTTACTAGGGTATGGTTGTAAAATCAGAGCTTTCTAAAGTGTGGTCTGGAGACCTCTAGTGGTTGTCTGCAGTTCAGTATAAGGTCAAAATATTAAGGATGACAAATTAGGAAAGAGCCAAATAATAGGTCACAGGTTAAGGCCTGAGATGAGTGAAAAAAGTGGGTGCTATGGTAGAGGAATAAACTAAAGAAG
TAGGTTTCATTTATAATCTCAGATATTGTCTTGTCAAAAAAAATTCTCAGCTGTCTATGATATACAAACATGTAAAAACAGTGTTCCAGTAGAACCTCAGGTGGAACCAATAGCACTGAGACCCACCTAGTCATGCTAACCACTAGAGGGCAATATTGGCCATGTACTTTGGGCTCTAACTCCACCGAGGAGAGCAGTGTAGCTACAGAACTCAATACATACAAATAGTCTTTGTTGAACATCTTATATGTGCTGAAATATTGGCTTGTGATGCCCTTGTACATGAATAAGACTTCATTCTTAATCTTGAGGAGTACATGT
GACGCTAGTCAGTTCCTGGGTTCCTTTTTAGAGACACAGGGCACAGACAGGAAAGCAGAGCTTACTTAGTGTTTGCTTTCCTGGCTCTCATTCTTAGCCTTGGGGCAGCTTGGTCTCAGGTTTTCCTGTGGGCTGTAGTTGCAGTCTGTGTCCAGTAGGTGGCAGTGTGGCCCTGCCTACAGGAGGGAGCTCAGAACCTGGGGGCATCAGCTGCATCTCCAGGGAGGCCCAGTTGGGCTATTACTGTTTGGATCACCTTGCATCTGGGAGCGATAGGGCCCTTAGGGTTTATGTAGGTCTGAAATGGCAGTTGGGCC
ATGCAGAGAGGGAGGCTCCAAGAGACACCCAGCCTGGAGCTCATGCACCCTGAGGCCTCTGACCCCACCAGGAGTGAATGTTTAAGACTGTTCCTCTGTCTTCTCTGAGGCTTTCCCGGTCTTGGAGATGAGATGCCCCCTGCTGGCAAAGGTGGATATCACTGCAACGTGGCTGCACTGTGCCTGGAGACACCAAGACCTCACCGTGGGACCACAGGCTTCAGTCAGGCTTCCCTGACTGAAAGGAAAAGGTCACTTTGACTTAGCAGGAAGCTCAGGTTTGGACTTGGTC
ATGTGCCCAGGCCCCTTCTAAAGAACAGTGAGCACACAGGGGTATGCAAGTTCACTACAGCTCCCCCGGTTGAGCTGGAAATCCATGTTTGCCCTGCATGCCACTACCCTGTGCCACCACCAGACAGCAGCACATGCCTACCTGAAACCAAGCCATCCCACAGCAGCTGGGAGGGAGGCTGCAGGCAGTTGGCCTATGCACTCATTTTGTTTTGCCCACAGTACGTTTTAAACACGGAGCCAGCATTTTTAAAGT
TTTTTAAAATCCCCAAAGGCTGAGTTTAAGAAGAGAAAACAAAAACATCTATATAAGACAGTATCATTAGAGATGAAAAGAAAAGCTGAAATAATTACAGACCAGAAGCAAAGCTGTCATGAATTACCTTGGAATTTAGCTAGATGGTGCTGCAGCCTGTGTGTGGCTAGTTGCACAGTCCAGTTGCTGAATGGAAATCAACAGGCACGCAGATGGTTCATATTTTTTTAGGGTATAGAATTCCGTTAGGAATTAAAGAGACTACCTACCACAATTAGAATTTTT
GCGTCTTCATGTGCGCCGAGGGCACCGGCAAGTTCTGTCCCCTGAGGTCCTTCCCAGACACTGTCTACAAGAAGCTGGTCCAGAGAGAGAAGGTGAGGTGGGAGGAGGAAGATGCAGGGGTGTTGGCGCCCCCTGCCGGGGAACATCCTCCATGACTGTTTTAAATCTCAAAGAGATGTTCACTCCAGTTTTCGACCCAATTCCATTGCACTTTCTCCAGCGTTGAGAGGGGAGTGTGCGGCAGCGCCAGGGAACGCTAGAGTCAGAAAATGC
GTTCAAGGGATTAGTACAAATAATAGTCTGATGAAATATTTTTATAAGAGGGGAGAAGATACTACAAAATTCAAACACAAATCAGTCTATGGAAACAACACTTGAGAGTCTTCAGCAGAGAATATAGCCCAGAGGTGCCACCTAGTGACTGCATTCTGCTGGCTGTGAAAAGCATAGTTAACATGGGGGATGAGATTTGTACATATTAATATTTCAAGTCATCTTTAAATACATAACATAAATGTCTATTCATAATTTTTTCTGCTCTGTCAAATTCAGAAAATAAAATGAGT
TCATAACACAAATCCGTCCTGAATTTCTTCAGTTAGTGCATGTGAGTTTCAACTTTCTTCCCTTTACTAATTGTCCGTTCTCTTTCCTAGAAAACCTTTGCCTCATCTTTAATCTGTGGGAACTGATTGGCTGGAGAAGGTACTTTGCCCAATAGCACTAGAGCTCAATATTAATCCTGGACTGCCACCTACTGGCCAATAATCATCATAGCAGAACCTAAATGGACTCGCCCTTAGTCTAGAAACCCAGTTTTGTTTTCTGTTAATGGTGGAGGTTTTTCTTCAGTCACCAAAACAAATACATGACTAGGTAGACCACTGTAACTTGAACGTCTCTCTAA
TGGCAACATTTTTGCATGCCACACCATTAAAATGAGCTGTTGTGTCAAGACTCAAGATGCTAGTGTGCTTTTTTAAAAGTTAGAAGTAAACGACATGAAACTAACCACTATAGACTCACAGTTCAGAAAGGCTTACCTCTGTCGCTTCTCAACACCACCACAAGGTGGCAGCAGGGGTTTATGAACGCCATCTGCGTCGCTCGGCTAATTCCTCATCCCCAACACAAACTTTTATGCATCTCTTTAGTAGAAGTGAAAAATAAATCCTCCAGGGTAAAATATGGAAATGTAAAATGGCACCTATGTAATTAACAAAGGCTAAT
TGAAAATGTACTGTCTCTATTCCACCTCCCTCTTAGCCCCCGCAACGCCCCCAAATACTCAGCCACAACCCTCTTGGGTAGCCTAACGGGCCTTTCAATCTGTCATCCCAAGAAGGTGCTGCCCCCTTCTGGTGGCTAGAGCCTCTCACGTCCAGTTCTTGGGTATCCTGTTGGCTCTCCTGAATCAGACTGGCTACCCTGTTCCCAGAAAGGCTGTGTCACGTTTCTTTTCCAAAAGTGAACCATCATGTTGCCAACTG
ACCTGAGGGGAAAGTAGATTTCCGTCGAGGCTGCAGTCTTGGGACTTCCGCCTTGAGGAGCCAATCTTGGCCCTCATGTTCCGGATAGCAGGAAAGGAAGGGATATACCTGCGAGTGGTTTTTGTGCTAGTACAGACACTAGGGGGTGTCCAAGGACCAAATGTATTCCTCCTTCCCTTCAGCCTTGTCTTAGGTCCAGCTAACTTAAAAAGTGCAGGAGCTAAGGGAAAATCCATCCAATTAATTCCTGTCTTGTGCCGAAATAAATAATGTGGGGTCAGTTT
GTGATTGGTTTTAGAGTTGAAGAGCTTGGGCCTAGGATCCCACACTCGCCCTTCATATGCCTGTGCTGCGTGCTTCGAGGACTTCCCTCTGCAAGGATGGTGATGCTTTCCTAGAACTTATGCAGAGGATGACCCTAGGGGGCAGCATTTCTACATCTAAGTGTTGGTCTCTGCCACGGTCACATTCTGTGTTTTGTAGGCATCTCTTAGAAATCTATTTTAAAAGATTCTTTTCCTGGTCCCTTCTAAGGCTGTTGATCTTGGAATTCTATTTTCTGA
CGGAGGCAGGGACCATATCTTTATGGGGCTAGTGTAAGGTGTTGCCTCAGAGGCCTGGGTTCTAGGCCTGGCCAGGCCTATTTTGAGATCCTGGACCAGGTCACGCAGCTTAGAGCTTGGGCTGTGCGATGCTACTGCCCCCTAGTGGTGCTTACTGGTAGTTCCAATTCCTCCCCTACTGCCGGCCCCAAGTGACTACAGCCACACGACAGGTTGTGGAGTTCATAAAATCTTTTCCGAGCCAGCGGGTTGCAGCCAGAGCTGCCAAGTTCAAAGGCATTGCCGTG
GCATAAAATTTGCAATACCTCCCCCGTGGTGCACCAAAATTACCAATGGTGAAAAACCACTCACTGGAAATATTCATTTTTGATCCGTTTGTCATCCAAACCAAATTGTCCAGAATCACTGGAGCCAGTCCCATCCCCTCCTCATACGCCAGGGGGCGCACACGCACTGTTTGTGAATTCAAGTTCAGGACAAAAACAGGCAGTGAATCAGGTGGTTACCAGAACCTGATTCCTCAGCCCAGATCCCTGAACACCACAGCAACCATGCCCTGCACATTACCACGTGATCCCTGAATC
TGGAAAGAATGTTTTTGAAAGATGATGTTAATAAAGAACAAACAGGATTCCACTGATTAAATTAGGACATGTGCACATTCTGTGCCCCAAACAGGAGTATGAGTGTGTCACTTTCTATATAGGAAAATGAGTGCAGAGAATGGACAGCAGAGGGAGCCCTTGATGAGTTTTGACCATCAAGGTAAGAAGACGGAGGGAGTGACATTTTCCCTGGTGCTCTCAGACCATGAGCTTATTTCTCCCCACTCTATCTTTACTTCTTTACAATAATGGTTGTATATTATTTCCTAACAGAAGTGGC
TTCTTCTTGATGTCTGTTCAGTCAGCACTGTCAATTCCACGGTCTACTCGGGATACTTGAGCTAGTTCCCTAGGATGGACACGTCATTTCCAGAACTTTGAAATGTTTGGTAATATGCATTTGTGGCTGCCTGTATCTGACCACTAGGTGGCAGCAACACAACAGAAGTCAAGTACAGCAGACGATTCTTTAGCGTTGCTATAGCCCATCACGGTTTGCAAGACTTTTGCAATCAGCATTAGCAGTTTTGCCGCTGAAGCTTGAAGCCATTAAGCTTTATACTCCCCATTTGCTAT
TACAGTCGTGAGCCACCACTCCCAGCATGGAGCCAGTTCTGACTCAGTGGTTACAGAGCAGGCCTAGGAAGGAACCAGTTGTATGGAAGTTAGGCCCTCATGGGAAGGATTTAACCAGGTGGTCATGGGAGATGGTGGCACCTACTGGTGACAAGGAGCATTGCACTTTAGTTCTGTGAGACCTGCTTGTGGGCTGAGGTGAAGTGGGGAGGAAAGCAGCCTTGCGGGGATATTGACATGGAGGTCAGGGAACTGCCGAGCGTGGAGGAGCGCCGTGGTGATGGGAGGAAGGGGCGGTGGAGCAGCACGGGTGTGAAATG
GAACTTTCTAGAAAGGAGGCTATAACTTCCAGGTGATTGTTGTGGAAGTGAATGGTAACTTTCATGTTGTTGCCATGGTACTTATCAACTGTCATGGCTCTGGTAGGAGTGTCTTACCCTAACAAGCAAGGAGAGCAACTAGAGATGGCTTTTGGTGCCATCTGCTGGTTCCCGGTGGCTTCTTCACTTTATCCTGTTGGGACCAGGAAACAAAGTAAGTCCTACCCAGTCTCCTACCTCACTATGGTCTGAAGGTTGTATGTTGTGTGTGTCCTGCCTCCACACCACCACTCCGCAAAGCCAAATG
AAGCAAAATCTGAGGGAATTCATCACCACTACACTAGTCTTTACAGAAATGCTTAAGATGATAGTGCTACAACTGAAAGTGAAGATAATTACTATTATGGAAACACATGAAAATATAAAACTCACCAGTAGAGGGCAGCTCATAACCAAAATCAGAATATCCCAGTGCTATAATAGTGCTATGTCAATCTTTTAATCTTCTGATATAAAGTTTAAAAACCAAAGGGGTCAAAAAACAACTTCTACAATTAGTCATTAAGAAAAACAATAGATAA
AAGGAGACCTGCTGCTTTCTGGACCTTCCTGCCTCCCTCACGCTCTCCTTGCCCTACTCTCCAGGACAGCCTGTGCCAGTACTTCGCCCAACTCAGGCACATGCCCCCTGGCTGCTCCTGCAGGCCAAGGACCGGCATGCGCTGCAGCGCCCTCTACTGGGCACCTGGCCCTCGCTGGTTTTCTGATCCTAACCAGCTTCTCCTCTTAGAATTTCCTGCTGATCCATCCCAGAATGAATGGGAGTTCAATCTGTACTGAATTATCTTTCATCTAGCAATTGTGCAATTCCAAATGCAGGTGAGGTTGA
CTTTTTTTATTGGAAATGGAATTTTTAGTAATAAATACTGTAAAATTGTGTGTATTTGGTAGATTTTTAAGGTGTATATGACAAGAATATATTCACTATCCATCTTAAGTGCATCAATATTCTGCCTTTGAAATTTTCACCTGACCACAAGATGGCAGCAATGTAGCCCACTACCAACAGTCTAAGAAATGAAATACAGAACAGTGCATTTTTCATTATATATTAGCCAAGTCCTGCTTGTTAATTAGATAGTCTATAGCTATCAGCAATGTTTCTGCAACGTGTTCTGCCTTTGTATGATT
GTCCAAATTTTATGCTTTCTCTTTCCCATTGCTGAGTCACTGGGCTGTCTTGAAATCTGAGGGGAAAAGTCTGTGAGGCGTGGCCGGCAACTAGGAAGCCTGGCTCTTTCTAGTAGAGCATGAACGCCACCTTGAGTTGTGTGTGAGCACTGCCGAGCCCTACTTGACATGATCAGCAGTTCCGAGGGATGGAGCAAATGGGACTGGTTCCCTTTTGCAACAAAAAGCAGCACTATCAGGCCTGGGTTGTGTCTTGACACCCGGAAT
TTGCATCTGGGGAAACAAGTGCTTCATTGACAGAAGATCTGGGGGACACATCATAGTGCTTATCCCAAAGAACAATATAGTCTCGGCTTCATGGGGGTCATGATCTTGCCTAAGATACGGACATTAAACAACAAATCCAGCAGGTGGCAGCATCATGATTGAGGTTGGTCGACCTGGATTAAAGCAGGATTTGTTGAGTCAGGGTCCTTGGATGCAAACATTCAAAAGGACTCGTTACCTAAAGCTTAAAGGGACTTTTGGGAGGGCATAGA
TGAGATTTTCTCAGGAGAAAGTTTGAGTTCATAGAGCCCATGCTTGAGATACATTAAAAGAGAAGGGAAATGGCTCTATGCCTAGATAGTTTTAAGGATGGAACTAGAAGAGAGCAGAATATTTATTTATTTCTAGATCACGGAGGGTGAATGGGGCCTGGAGAGATTTAACAACGATGCAAAACAGTTTGAGGCCGCTAGAGGGAGCGTTGACCCAGTCACTTGCACAGAGTGAGGGAAGACGAACAGGAAGTTTAGTGGTGAAACATTATTAGGTAAGTTTCAAAGGAATGCAGGTTTTTTTTTTTTTTAATGGGGGTTTGGGGGCTGTTATTGCCCATGTCCTGAGGAAGCATG
AGGAAGCCTGGCTGCCTATCCTGGGGAGGGTCAGTCAGGGGCTCACAGCCTGCAAGGAGTTTGCTTCCCTTCCACAGGTCTGCCCTGGAGAGCAGCCCAGACCCGGCCACACTCAGTAAAGAGGACGCGCGCCTCCTGCTGGCTGCACTGGTGCAGGACTATGTGCAGATGAAGGCCAGTGAGCTGAAGCAGGAGCAGGAGACACAGGGCTCCAGGTGAGGTTCCCCAAGCGCCCAGCACAGGGACTCCTCTC
CAGTTAAGGGTAGCATGGGGCACAAATAAATAAATTTGCTACTTTCAAAGTAGGCCTAGGCGTGATCTAGAATAGAAATTTAGAGCTGTAAAGGAACTTAATTGATTTCTGCAGGTCGGTTAGTTGCTTCCGCACATTATGTGAAGTTACTGCCACCTTGTGGCAATACCTAAGCACTACACTTTCTGACTTTGAATAACCTAGAAAAATATAATGCATAAGACAACAAGCCCTTTCGCTAAAGCGCCTTAAATATTGCCTAACAGTTTATATCTGTATAGATCTGTGGCTTATATTATCACTTACATGGTTTCATCTCGACTTCATAGAAATCATGTAAACATAGAAACCATGTTATCCATGTTGCGTGCCTGC
AATGTGTCTCAGGGGCTCCTCCTAGGGCCTAGTTTTCGGCTGTCACTGTCCCTTATCCTTGCTCTGCCAGCCCAGAGGGGGCCTACCTAGGGAACAGCAGGGCTGTCCTGGCTGCTGGGCTGTTGGGTGTGAACAGCCCAGGGTGCAGTTGCCACCAAAGGACACTAGGTGGAGCCACAACCTACCCCCAGACCCAGGAGAAGTTCCAGGTTGGGGGCCACGACCTATTGGGTTCCAGTTCACCTTTTGTGCCTAGGAGGCCAATTCCTCACAGGACTTGACATCCTGCCCATCTACCTCCCCCAGTCTTTCACCCCGTAGATCAACCACATGCTCCACCCTGCATTCATCCCTCG
TGAAGTAGGACCAGCTGGACGAATTCTCTGAATTTATTTTCCATCATCAGTTATTTCGGAGTGCCAAGAAAAAAATGTGCATTAAAACCTCTGAGATTACATCTCCTATAGGTACATATGGCCCAATGGGCACGCACTTCCTGCATGCCATAGAGACAGGCCACCAGCAGAGGAGGCCGCAGGCTCGGACAGAGAGCTGGGGCTGTGCGAGGGGAAAGAAATGCCTGTTTGTGTCAAGCTGGGCCAGAGCTCGCTGGAGGATGCAGTTGATCAGAAAACTATTTGGCTTGGACCCCACTTGA
ACAATTATCACAGTGCCTCCCTAACACACAGTAAGTGCTCTTTAAATGACAGTTTTGTTATTTTGGGGTTCTGCAAGGTTTCAGGTTTCTGACAACCCCAGGCCTTGAGATCCAATGCAGACAACAGGCCAAGAGCGGCTCTTCTCCTTTCTGCCACAGGGTGGCGCTGTGTCACAACGTCCTTTCCTCTCCCGCAGACTTGGAGCTGGCTCCCCGGCAGGAAACCAGAATTTGAGATTTCCGCTGTCTCTGTTTCCGATTACTAAGCACGACCGGGCAGCCTGGACACCGATC
ATTTTTATTTTATTCTTGCATAGGAGGCTGATCCGATAGAGTAATACCTAATTATATCACCATGAGATGGCAAAACGGAATGTCAGATCTGTAGACTTTTGACAGGAAAGTGAGTATGTGTGTGTTTTTGAGACCTCTTACTCCATCTTGTGGTGATATCATATAATTATATCAATTACTCTTGCATTCCTAATAGTCATATGTGTGTCTCACAACTCGTTACGTGGTTAGGCATTGCCCTAGTTATTGGTAAATTTGCATTAGTTATTTGGTTATTAGTA
CTTTCAGGAGACAAGTATTCTGTACGGGTTCCTTGGTTGTGGATGGGTTCTAGGCGGTGGAACCTATCCACAAGCTATCTCAGATGCTGTTTGCTGTAGCTATGTATTTTTTGTTTAGTGGTGGAGTTCAGATGGAGCCCAGTAGATGGCGATAAAAAGTAAGAGCTACCAGGTAGGCTGATGCCTAGTGTACGTGCCCTCCCTGATGAGGATGGCAGAAAGAGATCCTGTTGGAGTATGCTGAAGTCTCACGGGAAGGTGGAGCAGAAAGTGCATCAGCTCCTTGTCCTG
CATGGGGTATCGGTACGAATTTCATAGGTGCCATTTTCTCCCCTCGCTGTGGAGAGCGGATCTCTTTAGGCACTGAGCCGCTTAGAACATCACTGCGGTTTTCAAAGAAATATGGTCTTGCAGTCCAGAGACAGGAGGTGGCGCTCTTTCTCCTGAAACAGATTGATGTCTGCAGCTTGGCTTGCAGACTGTGCGGGGGATGCAAACTGAATAAGATCTCTGCAGTCTGAAGGCATCCAAGGAGACCTGGGCAAAATGGCT
GAATCTTTATTTTATTTCCATACTTCTTCATAATCTCCATTCAAAGTACAATTTGTTCATTTTGTGAAATGAGTATTTTTTTCATTGAAAAATAAAATTGAAATTGAAAGTCAATCAATGCCATCTGTTGACCCAATCTAGAACTGCAGCTTGGATATCACTTTAGCAAGAGATCTAGGAAGGAGGGAAGGAGGGAAAGGAGGGCTGTGTAAGCCCACCAGAATAAACTTTCTGGAAGTTATACGGCAGACAAAGCACTAA
TACTCCACTCAACCCCTCATTCCTTTAGGCAAGGTATTAAGAGCCCTATGCAAAGGCAATCTTCAAGTATGCGTTGGCAGAAAAACAACCAGTACAAATTGAGGCATAATGTAAAACCGTTAGGCTGCTTTTCACCCAGCAGAGGGCGCTAAACAGCTGTGCCCAAGCCTCTGATTCAACAAAGCAAACGAGGGCTGGTGAAGCAAGGGAAAGTCAGTTCAGACGCAAAAGCAGCTCTACAATTGTCTCCCTTAATCTCCTAGTCAGTTCAGAAAGG
CAGAAATGCTTACACTTACAAAGTGAACAAACTAGATGCGATATTGGAGGTAGATCTCAGGACTTAACACAGTGCTGAATAAGAGGGGCCAGATACATGGTCATTGATGTCATAGATGAAGAGGAACAGTGCCACCCAGTGTTCTGAAGATTGCTCCTGTCCACATTTAATGTTTTTCATGACTGAAAGAATTTTAGAATTTATTTCTGTTAAAACATGCTTTGAGCTAAAGTACAGCCGGTTGATTCATTCCCAAGTACAAATGTTGCAGT
CTTACAGCATATCTCAATTCAGATTACTCACACTCTAAGGACTCAATAGCCACGTATGGCTGGGGTCTGCCAGCCGGACAGCGAGGTCTAGCCCTGATCTGAGCAGGAGCCATTTGATTGGGTTGTTGGTACACTGCCATCTGGTGGACAGATGTTCCTTGCTTGAAAAACCACCTCGAAGGAAAGTATCAGCATCAGGGACAATAGCACAGTGGGCCTCAGGATCAGCTCCCCGGAAAGAGCTTGGGGTTGGAGGGGGTGTTGTTGCTGAGGATGTCCCCAGAGAAG
CTCTGGCCTCTGGTTTGGTTAGTTCATTTTAGGGAGATCTGAAGGCAAAGTCACAGTAGTGGGGTGGGGGTAGGTCAAGGCCAAAGGAATTAGGAAAGATTCCCTTATTCTCAAAGGGAACAATATGAAGTTTTCCTATTTCAGCAGCAGGGGGAGCCTGAACACCGCATAGGAAAGGCTTGGGAGGTCAGACACGTGGTAGCAGGGACTCCAGGTCTTACTGGGGGTGGAGAGAGGGGAGGGCTAGAACCAGGGCAGTGGACTGACATTCCAAAGCTCTCTTGGGAAATA
ACTATAGCCCCAAATTCTTGGGCTCAAGTGAGCCTCCTCCCTCAGCCTCCAAAGTAGCTAGGACTATAGGTACATACCATCCAGCCAGGCTTTATGCATTGATTCATGAGGTACTCTGAATACACCAATTTATCTGGCCATTTACCAGGTTTAGACACAAGGTGGAGCCAGAGCTCAGTCAGTGTTGATTTTCTCCTGACAGTCTCTATGTCGGACTTTCTGAATGAGAAGGCAATGAGCCCCTACTAAGCCACAGGATCAGTTGGGAGCAATGGTAGGTACACACCCCAGGATAAGTC
CCGCACCAGGCTCGAGTAGGAAGCCCGCATCTCCACGGCGCTTCCGGCCTGATGCTGTGGCGCTTGCGCTCTGCTGCTGGCCCACTTCGAAGTCGGAGCAAGAGCCTTCTCTGTGTTTGCGCCCCTTGGCCGCTGGGGGGCGCCAGAGACGCGGCGCCCTTTCGCGTTCTGGAACGTGACTCCTCCCCTCCATGGGCAGCCCGGCGCTAGACCCAACGGGGATCCAAGCAGCCCCGGGGAGAGGGAGGCTGCGTCTGTATCCGGGCCCA
AGGAGCTTTTACACTGGAACTGGTGGCTCTACCCACTCAAAAGTGAAGGTTATCTTCAGGGAAGTAGAATCACCCAACATACCATTTTTTCAGGTGCCTGCCTGGGTGCTATGCTTCTTCTCCCACTAGGTGTCACCACAGTACACAGTAAAGAAGGGAAATGAAAGGCTGCATCTGAAAAGCTTCTAGACTAGAGAAATGGTTGCGTTTAGGTTAGCAGCAAATTGGGCATAATTAGTTTATTTAATAAACTGTAT
TTGGTATAATGTTATTTACATTTTAAATGTTCTTCTCTCTTCTGTAAAATGCCTCTGAATTTCTTCTTAAAGGAACAGCCATCGCTGGGTTTTTCCCATAGAAGGATGAAGACCGCTCTGACGGTGTGGCGCTCCCTCTAGTGGCTGAGAGTCGCTAACTCACCGGCGAGGCTTCCCAAGGCCGGAGGGCGGCTTCTCAAAAGTTTGTTCCAGAGATGCCTCGTCACCCCTAACACCCTAGTATACAATCCAGGAGGCGAAAACTATTTTGATCA
ATCTGCGTCTTTGCATTGAAGGATTAGTTATTTATTCCAGTCTTCTCTGTCTGGCTTGTTTTGGTTTTTACTGGGTATGTTTGCTTAGAGACTCTTTGCCATGTACCTGTTGAATTTTTTTTCTGCTAGGTTGCTGCCTCCTTCTTCGGCACTAGAGGGCAACATAAGTCCAGGTTTTCCTCAGCTCCAATAAAGGATCAGAGTGGGGCTTCCCGTCCCAAATGGGGAAGGTCCCACAGGGGATAGCCCGGCAGTGTGGGAAGACTGGCTGGCGGTCCATGCCC
CATCATGAGAAAAAGTTAAGAAGAAACTGACAAAGTATGGGAAATCCTATTTGAAAAGGGTAGAAACTGAGGCTCGGAGTGGTGACAAGGATTATGTGGGCCCCGAGATGGCGCTGCTGAGGGAATGAAGAGGATAACTCAGCTGGAATGAGAGCCAGGGAGGCCGCAGTTAGACACGAAGTCTCAGCAGCCCGGGAACGGACGGCAGAGGGCGCACTGCTCCCTCCTATCCAGAGGACCTCCTGGCTGCTGGTCGCAGGCCCGCGGCTGGGGAATGTCCCAGTTGACCTCAAGAGAGGTCAGCTCCTAGATTCCCCTCTACAGATCCT
CCGAGATCGCACTGCTGCACTCCAGCCTGGGCGACAAAGCAAGTCTCCGTCTCAGGGGGAAAAAAAAGAGGCCCTGCAAGGACCATCCCTGGGCGCGGTCAGCGGTGCTTTGGGCTGCACTTGCCTCCCCCTAGTGGTGACGTGTGGAATCCGATCCATACGGGATCCTAAGACCTCTGTAATTGTGGGATCTGCTGTCCTTTTGAACCTTCTGGCTCACTGAGTAAAGCAGATATTTGAATTTTTCTTTTCTAGCAGTTAGATTT
GGCAGAGTGTCACTGGATGTCCCCACCCCCCACCTCAACACACTGCTGACAGACTAGGCAGTGGGGCCAAGAAAAAGCCAAAGGCAGGACATAGGCACAGAAAGAGAAGACAAATTCCTCCTGCAATGTCTCTCCAGCACCCTCTACTGACAAAGCTTAATATTGTGCTTGCTGCAAAGGAGAAATGCTGAGAGCTCTACTATGGCAGAACAGGGAAGAGGGTAGAATTGGAGCTGAGAGGCAAAAAAAAACAAAAATTAAAAGTAGCTCGCATAGTAATCCCCACTCCTTATGT
TAAACATTTATTAAACAATAAGAATCACTGAAAATAGCAGGAAAATACGGTTATCATTTAACACTTAAACAGCTGAACATCATAGCCTAAAAAAAAAGAGGAAAATAAATGGTTTCGAGGATTGTTTTTCATAACCATATACACTTGTTACCACTAGATGGCGGTAAAACACAGACCATGAGGTTGAGGTGCCACTGGCGGCGGAGGAAGCGGCGACCCGCACTGGGAGAGATTCATTACTTCGGTTTTACCTCCGGAAAAAGCTGGAGTCAAGTT
CCATTTTTGTAGGCTACGTATTTTCATAGAACTTGACCAAATAGGTTCCTCTATCCACACCTCAAGGCCTAAGGACTCTAACATATGTAAGGCAAGTTCTATAGATGTGTCAGAAATTTCCCTACTCAAGTCAGATCTGGCTTGAGTCCACCTAGTGGAGGAGATGGAAATTGTTCTTAGTATTTACAACTACTTTTTCTATCTCTTCCCTTACATATTATTCTCTCTCCTCCCTGGTTAACTCCAGACCTTCAGAACCTTCATACTCTTTCCATCCTATCCATTCATCATTAGTTCATCTACCTTATTCATCTC
ACTTAAAATCATGGCTGTTGAGAGCTGAAAAGCCTCTGTTTAATTTTTCATGTGATAGAAAAGAGAAGAGATAATCTTGAGAGATGTGCTTCAGGCTTACACAAATTTTATGGACATTTATATAAACCACATAATTTCTTGAGATCTATTTACATATGTATATTGTACAATATAGACATGTCCTTATATACTTGGGTGTCTATCTTATACTCCATATTTACATAGGAATGAATATTTTATTCGAATTTGGTTTAAAATAATATATTCAAAACAAAGTACTTCAAACCTTTAAAATATTATCTTAGGTATGCCAACACCTTGAGTAAGAAATACTTACGCATGACCACTAGGCGGTGCAAGTGATCCATGGTTGTAAATGGTGTAATTCAGAATTAACGTCAAATTGGCAATTATATATACATATATATACTGAAATCATTTGCTATCAGCCAATTTTTTAAAAAGAAATAAATGCTATGATTTA
TAAATAACCACACCCTGATATTTGCCAAACTGGACCATGAGCATCCCCTCAGATTCTGCTTCAAACCATAGCTGAGCAGGCAACTCCGTATAGGCCCCAAGGCATGTGTATTTCTGATCAAGTCCTCCACCTACTGGTGACACTTGATTCTCACGTCCCTAGGGTTTACCAACAACACTTGTCTTTCCAGACTGTTCTATTAGAGTGTATGCTGACACTCCTCCATAACGACAACAACAAAAAATTAATGCCTGTTAGAGGCGCTATCCATGAAGCAGC
GCTGGGATGACAGGCGTGAGCCACAGCGCCCGGCCCGTTTTATTCTTTTAATTACCAAAGGCTGGCCTGTAGTAGGAGATGTCTGATGAGTTTTTCTTAAATTGAACGCCAACAATAAGGTTTGAGCCTCAAGGTGGCGCCATTTCATGTAGAGTCTGGAATCTCTGAACACTTGAAATAGACCATCCGTCACTAGCAGGAGCCCTTGCGTTCCGTTCCTGGATGCCGTTCTCAAAGTGAACACAATGAAATACAAGTTTCACTCGTGTTTGCATAAGGTCAAAACAACTGACAGGGTC
GGTGGACGGGGAAGAGGCGGGGGTCCTAGGAGGAAGGGATGGGGAGGAGCGAGAGGAGGGAGGCGGAGGGAGGGCGGCAGCCAGGATGGTCCATTCCATTCTTGGAGCTGCACTGTTGACTTCGACCACAAGGGGGCAGGGCTGCTGAAATTGGAAGTGCGAACGCCTACATGAGTCTTGATCCTCGGCAGGCACCGTACCCAGTTTCCTCCGTTGGGAGGGTTTAACTGCCCGGAAACGGAAGTCTCGTTCTTTTTCGTCCTTTTCCCCGGTTGCTGCTTGCTGTGAGTG
GTGTTGTTTTAGCCCCCTAGAGACATTGTTTTGCATTTGTAGTGTAAGCAAAGGCTCCGGAGAGCTGGTGAAAGATGCTTCCTTCCCTTCTCTCCTACCCCGACATCACTGAATGTATTTTCCCTTCTCTACCACTGGGAGTCGCAAGTGCCCACAATAATGCTCCGTTTCTTTTTAATAAAACAAACGGGAAGTATCTTTTTTGTGAAGATTTGTCCTTCACTGATGCACTGCCCTTTGGTTGATGAATATTCAGAAAAGGGGTAAGGGCAGGGGAT
GGAACTCATCTCCACAGGCCTGTGGTCCAGTTTCCGTGGTCTCGTGGCAAAGCTGCATCTCCAGCAGCAATAGATGCTTCCTTCTCCCTCCTCTGGCCGGCCTGCCAGGCCAGCCCTGGAAAAAGGCGGCCTATGCTGCCACCTGGTGGCCACTCACAGGCAGGGGAGGGTGCCACTTCTCTGCTGGGAGCTAGCTGCATTGTCCTGGTAACTGATGGTCTAGACACGGGATCCTGTGCCTGGGTGGGGGTTGCCCTGTTCTGGGGCATTGACCCCTTTGGGAAT
CTTCCTTGTGTTTTAGAATTTGAGAATTTAGAATACTGAGCATTCTCTAACACATCGCCCTAAACATGCTAGTTTGATTCTGAAGCCTTTTTTCCATTTTGTCAAGTTCACCCTCTGAAAGGGACAGTGAAAAATTAGGGGTTGGCTCCACCTGGTGCTTTGATTAGAAAATTACACCTCCATGTATGAGGGCTGTCAACGGACAGTGTGCCCTCTTGCGCACGGAAACAGTAAAAATACTACATAAATATTACTTAAAAATACTAAAACTACCCCACAAGAGTGACCAGTTAACTCACTTTCCATGCAGGGTGCTAAGGACTATTTTTGTATGGTTGTTTTAGTGTCTGTTGCTATGGAACAA
CTCCCCATGGCTTTCCGTGCCCAGCACGTTGCCAGGCCTCTTCCAGGGTGTCCGGGACTGACCAGGCTGCTCCTCAGGGGGCAGAAGGCACTTTTGGGTCGGCTTTGAGGGAACACCAGGCTTCGCCACCAGGGGGCGGACGTGCCCCTCCAGAGCAGGCAGTGCCTAGGAAAGCAGGCAGGGCGTGGGCAACTGAGGTCACCACCTGAGGGCCGTGCCCCGGGGAGAGTGGGCGAGATGGAGGCTGTCTCTCTCTCCCGCCCAGCCCGC
AGGCTTTTTTTAAATTTACTTCATTCTCAGTAAATGCCTTCAGGCATGAAAGAGGACCTAATGCCTACAAGTTAGACAGTAATAAAAACATTCAGAAATGTTACTTCTTCAACTGGACCACTAGATGGCACTAAACTAACATAGAATACGGGCTAATCCTCCATGGAAGTCTGGTGCATTAATGTGTTTTCATGATTTTAGACCTTGTGAATTCTAAAGGTCTTTTTTGGCTTAGCACTTTGGAGATATGCAG
CATCATGAGCCTCTTGTCCCTCTTAATTCTTCCCTGCTTATGCCAATTTTTTCCACTTGGCAGGATAATGATGCAACTGAAACTTCCCAATCAGTAGCTTCTGCTGGTAACTTGACAGAACCTGACCTAAGAGATCCTTTAGGCCACCTAGTGGGTAACTTTGGCAACATCCCTAATAGAACTGTTGTTCACTCGGCTTTAATGCATCCCAGTTGTGGGATACTAGATGATGAATTTGCTCTATATTATTTATTGGTTGGATAAGGAAATGTCTGTGCTATTGCTAATACTACA
GTATTGAGAGACGAGGCTGGTATAATCAACTCTTTCAACCCATGTTGCCACAACTTCCTGTATGATTTGTTATAATACAATACAGATTGAGATATTAACACATGAATTTTAGGTTTTATTAGTGTTATCTGGGCTGGCCACCAGGTGGCATAAGTGGTTCAAGAAACTTGAGCTTGGCTGTAATCAAAAGCAAGATAGAACCTTTCCACATCAGCAAGATTATTCTTATCTCCACTTCTCTGAATGTTTTTCATTTCTTTCTGAAATAGCATGAACATAAGGCTGATCTTTGGT
AAGGGAGCCTTTGTTGATACAAAGAAAGCATTTCCCATCCCTACTTTATGGAGGAGTTGGTCCATTTTTACCCAAAGAGATTGAAATGGTCAAATGCAAGGATCTTGCCTTTATTATAAGAGAAGAAATACCCTTTCCTTCCAGGAGATGGCAGTAGAGTAAGCGTTAAGTCAGCTGCCTGGCCTTGCCTTAGGTTTGCCTAGAGTGCGGCACTGGATGGGTTTCTATCCCTGCGATCCCACTTCACACAGACCCAGGTTTGTGACAACTGTGCT
ATAATTCAGGAGCTTTTCAGATGACCAAGGCCTGCGATGTGTTTTGGGTCACAGTGTGGTGCTTATGAAGTCACTCCTACAGATAACACCGGAGTTGTGTGTCACTGTCTCAGTGGTTCCACTGTTTCTAACCACCAGGTGGCCACAGAGTCCCACATATATCCTCCCAGAAGAGCAGGAAAGGGGGTTGATAAAAGTGTTCTTCTGATGGGAAGTGTCCTATAAGGCCACCTTCACATGGTGACTAATGACCCCAACACCTCTGCAACATCCCCGA
CTTTCAGCTGTGTAGTGGGTATTGAGGACACGGGAAGGTGGTGCTGGAAGAAAAGCCACATTTTCTTGTGCCCTGGGGATAGTAGGGCCTTGGTGCTGGTCAGAATTTAAGCCTATCCTTGGGCTGAATGCTCCCCCTGGTGGCTACATTGGAAAACCACAGCATGTGTACAGACCTTGGGGATTCAGTTCTCCTGAAGGAATCTCCTACTTCACCAAGCCTGGCTCAGTGGGCTGGCTAGGTATCAATTCTGGATAGAGGTTCCTTAAATAAAAC
ATGGCAGCTGGGGTGGTGGGGAGGGTGCTTGTCTTCATTTTGCTTTAAAATGTTGCAAAGGTTTGAGAGTCAGACAGGCCTGGGCTGGAATCCTACCCTACCTGTCATTTTACCAAGGTGCCACTAGGGGCAAGTGACTTCATCTCTCAGCTCAGATTTGTTCTCTGTAAGATGGGAGAATAGTAGTAACTGTACCCAATATCACTGTGTTACAATTAAATGAGACAATGCATGCAAAGCTCTTTGTGTTTCAGCCAGACAGCATACAAATGGT
GGTAATCTCTCATCCCCATCCCCCAACTGCCCCTTCCCAGAGCAGTGCTGCATATGCATTGAAATAGAAAAGAGGCATGAAGCTAAGAATCTCTCTGCGGATACTTACTCTTAAGCACCATCTACTGGATTGTAGCCTGCATTACACCACAAAGCAAAAACAAATTCCTTCAGCACCCAGTCAATGCCGGTAAAACCCAATTCAGAAAGCCAGCTACAACTAAGATGCTCATATGCCTTGGCTTTCTGAGAGAACCCAGAAATAA
CCCTTATTGTCCCCAGTGTCTATTGTTCCCGTCTTTATGTCCATATGTACCCACTGTATATTTGGTTCTTGAAATGTTTGTGCTGAAGCACCCTGGAATTTGATTCTCAAGCAACTAATACTGCCATCTTGTGGTCAAAACAAGTTTGTCTTTTTGTTCTAAAGATGGCTCTCCAGCTAAGACACAAATGATGATGTGCATTCATTCAGTACATTATCATCTATGTACGTATGTATATCTATCTATATCTATCTATCTATGTATATCTGTCATCTAT
AAGAAATCACATAAAGGGAGGAACATGATAAAGCAACTTCATAAAGTTGCTTATAAATTTCTGGGCTAATACTTGAGCAATGTATGCATGGATCTGATCCTAATTAGCATAATTTAGAACAGAATTAACCAATAGACCACCGCATAGATCCTATACTGACCACTAGGTGGTGCACATGCAGGTATGATCCAAAGAACACTACAAAGGCTCTGAAAAATTAGAACCGCTGCCTACAGAAGGCTGCGGAAAATTGAACCTGAACCTAACTAGGTGGATTGTTACAAAAGTAACAACATTCTCCATAGAATATAAACAAGACCCAGCGTGT
CGCCTCTCAAGAAAACGCTGGAGAACTTCTGGCGGCTGGTGCGGGAGTAGCAGGTCCGCATCATCATCATGCTGACCGTCGGCATGGAGAACAGGAGGGTGATGCGCCTTACAGGCTCCTGGAAAGGCCACCAGGTGGCGCACGTTCTCCTTGTGGGAATGGCCCCGTTGGCATCTTCCCGCAGGGAAGGCGGGGCAGACTGGAGTGAGGCCAATCAGGCCTGGAGGGTGGTGGAACCACCTCCCACCCAGACCCAGGATGGGGTGGTCCCTGGGATGGG
ATATTAAATACCCAAGCTGAGAAGGTTAAGCAAGTGATATGTTTTAGAACTTCTGTACTCACAAAGATTATTTGTATCTCCCAAGAACTTGGTACCTCTCATTTGCAATGCTGAAATTAGTTTATGAGTCATTGGTGCTAGCTTAGTTCACATAAATCTATACAAGAATGAAGATCATAGATTGCAAATTATTGTCTACTTCCCCTCAATGTACAAATCCAACTGAAACATTATCTACCCATCAGATGCAAAAAGAGACAGATGCCACCTAGTGTCTGATAGCCTCAAGTGCATCCCAATTCTACTCGAGTCTAGTTCCATTTTGGGATTATCCAGATATAGCTACGTCAAAAGTTACTGTAATATGTTGTATGCAAAGAACACTCAACACATTCTGGTGCTAGTTTTTCTATTAACTATATGTATCATGTTGGGCAAGACCCCCATGTGTCTTGAA
GATTATTTTGCATTTGTAATATGGGCCTGCTAATTTGTGCACTTGCTACATCTGTGACTCTTATTTCGTTTAATTTGTGTTCCTTTTTAAAGGATGTTTTCTTTGCTGTTCAGAAATCTTAGGAAGAGAGAAATTATAGTCTCCCCCTGCTGGATATGACTGGTAGAACCTGAAATTTTAGATTACTTGGCATAGATATTTTTTTTCCAATTTTTGGATTGTATTAAAATACATATAATATGAAATTTACCATCTCAACCATTTTATTAGGTTGGTGCAA
GTAACCAGGAATATAATGCAAAGGATTGCCATTTTTGTGATTTTCTAGGAATAGAAAGGATCTCCCTTTCCCTGGCAGTGAGCATCTCTCTCCCCGCTTGCTCTGGAGATCACATGGTATTTCAAGGTCTACAGCACCACCTAGTGGAATAGAAATCCTCTCCATGAGGTACCTTGTCAGCCCTTTGCCTAAACACTCTAGTTTTCCAATTCTCCTCCCCTTTTGTACTCCTCTACTAGAGGCCAGGCTTTATGCTCCTTCTGTGAATGGGAAAACTCAACAATGAGGAGGAAAA
AATGGACTCAATTTCAACACGTCATGCCATATGATAGGGTGAATGAAGTCAATGCTTAAAAATACCCTTTTAGTTACCCTGTATTTCCATACTGGATTCCAATGTTCAAGGTAATTCTTTGCACAATAAAAAGCAATTCCTCTCTTTACCAGAAGGTGGCACTGCACCCCTCACTGTCATTCTGAGGTGGGTGCTGTGAAGAGATTATTCAACAATCTAGAAAGAAGCTGGGCTTTAGAACATTTTATTTGAAATAATGAGACACATGTGATTAATTTCCTAAAGAATAATTTTACTTTT
GAGATGCACATGTATTTTTAAAGAGTTCCATTGATAACTGAGTTTCTCCTGACCAGAAGGTGGACTGTGGCCTAGGCATGGCAGTGCCTCCTGATTGGCTTTGGAAGCTCAGCTCCATCTGTGGTCCGTTATTCTTAAAAGTGGCCACTAGAGGGTGAGAATGAGCCACAGCACAGCAAAGTCCTGTTTTAACCTTCAGAACAGCTGGAGGACGGTCAATTCAAACACACTAGAGAGCACCTATCATGTGCCAGGTACTGTGCCAAGCCCTCCCTGCCTTCCAGGACCTCATAAATGGCCAGTGGCCCCTCAC
TTTCTCCCATAAGGGCTAATTTCCTTAATATACAAAGAGGTATTAGAAATCTGGGAAAAATATGTCCAATCCAAAAACAACAGAAATGGACAAAGGATATGAATAAACCCTAGGTAGGTGTCTACTTAGAGCCTTTTCTCTGTGGAAACACCAGAGGGTGCAGTGTGAACACAGATAAAATATACCCTCAATTTACCTGCTGAAGCATTTGTTAGCATAGTACTAGGGACGTTGATTTTTTTTACATCATACAAACTTGATGTATGAAAAATCAGGCAGTACAGAATTAGTATAAAAT
CTCAGCCTCTGAGAGGTTTATCACACTGATATCTTCATTGGACCTAGCTGGCCTGTCAGATTCCAACCCTTGGTTTTCAAAGGACGAAATGTAAATTAGATTGGAAGGAGTGTGGGATTAGCAGGAAGAAGTGCATGTTTCCTCCAGCAGGTGTCAGTGTTTCTTTTAGAAAGATGCAGGCCTTTGCGAGCCTACAGCATGTCTGCAGCAAAGGGATGTCTGTGCTATTAGAACTGGCTTTGAAAAACCCATTTATTTGCCTTTGTTCCAGCTGCCTCTCAGTACCTC
CAAGCAAGCACAGGGCAAAGGCTGGGCATTTGGGAACTCCCAGAGCTCCCGGGCACAGTTTGGTGTTTCCATCCCATAGGCTGGGAGGGTTGGGGTGAGCCCAGGCCCGCTGCATCCCTGATGTTGAGCGCTGCTGCCACCTTCTGGGCAGGGCCGGTATTGCCTTGCCTTGCCTTGTACCTGTGTGGATGGTTGGCACGAAGACAGTCACCACCTGTCCTCCAGAACCTCTGGGGCTGGTAGGAAAGGCGCAGTGACAGTGACAGGACAACGATGAGGAGGCCCAGGGGCTGCTGGGGTCTG
GATATAAAATAAAAACAATGCCATGGATCCACTCAGTTTGTTTAAAATGATTAAAACTTACCTCTTTTCCAATTCTTTTAGTGCTGGTGTGATGTAGCTTGCAGTGACCATGTTAACTTTGTTTGTGATGCAGGCCTTGGCCACAAGAGGGTGCAATACATAAGGCAACAAGCTTGAAAACAGGAAGAAACTAATCAGAAACTCCCTTTTTCAACTCTACTTTCTAAGGTACTTGAACTGTATTAAAGCTGCATCTTAAGGTACTGTTCTGATTAAATTATTCTCTCA
ACTCCTCTGACCCTGAATGTATTGACCCCTGGAAGACCCAGGGCCTGGGCCTCAATGAGGGATGATGGTAGTACCCAGGGGAGGCCTGGCCAAAAAGATGGCAGATGCCTAGCAGAACCTTGGGTAGCCCGTGGCGCCACCTGGTGGGAGAGGACTTGATCCTCAGTTTGTTGAAGTTGCTTTATGGGAACTCCCTAAATTGCTTGGGTGGTTTTATAACAGGGCTAAAGATCCTATGTGTAAGGCTGGGGTAGAACCGGGTTAATTGGGATTATTACTTGGTAT
CATTTGTTACGCCTACAGTAAGGGCTCAATACAAGTTATCTGCTATTATATTATTGCTATCATTATTATTACTCTGAGACTCAACTGGCCACATGTAGGGCAAGAACCTTTGTGAAATTTAGACTCCCCACAAGTCCACCACCACCTAGTGGCAGCTAGAGGTACTGCACACATCTTGAGGAAGAATTACATTGCTTGGAATTAATTCCATGTAATTTCAGTCCCACCAAGGATCACAGGACCTTTGTTCAGAGTGTGGCTTACTTACCTCAGAGCTGAAATTCATATATCATTAATCAATGAAGTGACATTTTTTAC
CTTACAGGTGACTTCACATCCCCTCTTCCTCACCCACCAGCCCCGATGTGGGTGGCATTAGGACCAGCTCTTCCTCCCCAGGGCCCTGCTGCAGTACAGTGAGGTCTTACTGAGTGCTGTGATGTCAGCTTTTGCTGTCACATGGTGGCGCTGTGGAGCCCTGCGTGGCTTTCGGCTCCCCACCTCCTCGCTCCGGCTGCTGTGAATGAACTGCAGGTGCTGTGTGTTTTCTGCTTCTCCCTTCCTCCTGGAGATTCTTTCCTGGGCTTTTTTTCCTGCT
TGTAAATGTGATGGTATAAATTATCAATAGTATTATATTAGCAATTAACCATAAGTGTAAGAGATTTAATAAGTTAAATATTTGGTTTGATAGTTAAGCGCTAAAAAGAAACGGTAAAGCCAATAGCTGTCACAGCAGCACCACCTAGAGGCCTGTGAGGAGTAACACAGGTCATTTCCCCAAACTTGCCTTCTTACTTAGAGACAAAGAGCAGTAGCTACTCCATTTCAGCACCTTCTGTCACCGAAAGCATTTTAATTCTATTCAGCATATTCTTAAATCTTGAAATATTTACAAAATAGCTAAATGAAA
GACTCGGAGGTGCCGAGGCGCACCGAGTGGCCACTGGCCAGAGACGTGGATGACAGGCGCCGTTTGCGGGCCCCACTACAGTTGTTGGGGATGCTGAAGGCACAGCGCTTGTGGTAGTTCAGCCCGCAGCCTGCAGGGGGCGCCAGAGAGTAAGAGACATGGCGTCTGCCCCTCCTAGGTCTCTTCTTGAGAAGTTGTGCCCTTTCCACCCAATCTCTCACCTGGTCCTGTCCCATCACCCCCCGCCAGCACGATCTCCTCCAAAAGGCACTACTA
GCAACACGACTTTTTAAATTAATGCCCCACCCAAATTTTATTCACTTCTCAGGGACCTCAGATTGTGCGAAGGTCACTATCTCCATTTGACCAAAAATTGAAAAACCATCTATGGCATATTACTGCACTTTCAGGAATTGTCACTAGGTGGTACACTGTTTCTCTAGCAGATGTTCACGACCTTTTAATTTAAGTTAGCCATATGTACGTACTGCTGTGACTCTACAGACAATAACTTAGTTCAATAGTTTTTTTCATGTAAAAATTATTTCACCTTCCCCCACATCACTAACAACATAGCCAATTGCTCCATTGCCTAACT
TGTCGAAGAAAGGCCTTGATGTTCTTAACTGCTCCGAGGTTAAGAGCAGTTCAGACAAATTTAATGGAAAGACATTTAAAGGATCTATGGCAAGAATTATGCTTCCATTGTGTGCAGCCTGCTGAATTCACCGCAGCCATTTTGGACAACGCCCTCTGCTGGTGGTGGTTGCAGACTACTTGTTCATTAAGACAAGGACCTCTGCCCAAGTAGGTTTTTTCTTGTTACTATGTTGGAATGATTAAGATTGGGCTCGTCTACAAAGGGGCAGCTGCTTTAGAACTGGTCTGAGGGTCCGACAGATGTG
TCCCCTGGTAGACTATGAGCTCCTAGCGTAGATCTTATTTTCATTCATCTTTATATCCTTCATGTCATACATAATACAAGGCTTTTACACAAATACATTTGAAGAAAAATGTTAAATATTGCATCAAGCCACAAGGGGGCACAGTTGAGCTACTCTTAATAGTAGAATCCTCCTACAATTAGTAATAAAGGTTTTAGAATTGAGAGGTTTTTCTCCCTTGAAAGTGTAAGTCTGCTTAAAGTAAATGTATAAGCCTTATGTATGATTACAAATATATACACG
GTGTTCTGACCATTTTAATGATGCCTGATTTTTTTTGGCTTAAGGTATTAAGTGGGATGATACATGGAAAGTACCAGGCACAGAGTGGTTGCTCAGTAAATGGTAGTTATGACCATGATGATGGCTCCCTGCTAATCCAAGTTCATGCCTGGGAAAATTCTAAACATTACCACTAGGTGGCACCATAGCTCCTCTCCGCTTCCTAGCTCATACCTGCACTTAACAGGGGCGTTCAAGTCCTTCCTGCATTGTAGTGGGTCGCTGGGAGGCTCTCGGTACCTCCCGGAGGGAAATGTGCCTATTCGTCAGGAGACGAATATGGTCTCATGA
GGGCTCGCTCCTTCACAGTTGCTTTAAAAAAATGTTTAAGCATTATCAGCATTATTACTCTAGTAGCAGCAGCAGTAGATACTATCCCGGTTGAGGTTTCCTTGCCAACCCAACACCTGGGAAGCAGGACCAGTGCCCTTCTCGTCCACCAGATGGCAGCATCACAGAACGGACAGGCCCTTTCTAGCTGCCTCTGTGCGCACGATTTGTAGGGAAGCCCTCCAGCTTCCCCAGAGGCCTGGGAGAGAACCAGCAGCTCCTCCAAAGCAGGATATCAGAAGTCAGGCTCCTTCA
CGGCTTTTGCAGGTGAGAATTTTAAAGGTAAAAAAAAATTTTTTTTTTGCATGCTTTTTCCTTCCCCCATGTGATGTGAATTTGATGGGGGGAATCAACCTCCAAATTTGTCAAATCTCGCAAGAGAAAAGAGACGCCACACCTTCCTGCCGCTAGATGGCACTAGCAACACCTGTAGATGCGGGAAGGGGATTGAGAGCCTCACTGTCTCTTGTTTAATTAAAGTTTAGAAACCTATTAATAGAGACAAATAGGTTACAGATAAACCTTTCAGCCTTGCATTGTCCAACGGGGAGCAA
CCACACTTAAAGATCTAAAGGATGGGTGGTTCCTATCACGTCTCCATTTAATTCTCCGGTCTGGCCTGCAGAAGCCAGATGACACTGAATTTAACTAGAGTTTAGAGCCGACTTAACTAGCTCATAGCCCTGGTGGCGCTGTTGCACCAGACGTGGTATCTTTGCTAGAGCAGGTAAATATGGCCTCAAACACACAGAATGTAATCCTTTGATGAGGCTAAGGTCTCCTCTAGCCCAAATCTTAATGTAATCATGGGCATGATATCTCATCACATTTGCTGTATTCTACTAGT
CAACCCAACTAGAGAGCAAACAGGCAAAGCATGCAAGCCTTGAATTATGCAGTACAACTGTGAGTTCCAGAGGATTTCAAAAAAGGCAAAAAATCATCATGGTCTGGTTTTTACTTTGGTCAGAGCAATAACCTTTCCCTGCCCTCTAGAGTCTATGCTTTAAACAGCAGGCAGAGTAATCCTGGTAAAGCAGTTCAGATCCTGCTGGGCCTCTCTGTTCAAATGGCTCCCTCTAATGGTTTCCCCTCTCACTCTAAGTGAAACCTTACAATGTCCTTACAAGGTCCTATACCATTGGTAGAAAGGTTGGGGAAGCCAAGCAGGGGATGGAGGCAACTCAGAAATGATCAATAGCAAGAAGACTA
GACAAATAATTTTAAAACAAGAAATGGTTGAGACAGAAATGACCTTCCTGGAAAATAAATGCAATTAGAAAAAAGACTATTGTTACATGAAATGAATTATATGAAGGATGTTTCTAGGCAAACAGTAGGTGGCAACATCTACACAGACTTGTTTTAGAAATGCTTGTATAACATCAAAACAAAACTTACAAGCTAATGATTCATGAAATAGGGAATTTTCCAAAACTCACATGTTAGTAGAGATATTTATGCGCAA
TGCTTTAAAAAAAAGCAAGCATTTAGTTTGGGGAGCCCTCCAAATGTGATTTCTTCTACTCCTGTTTTCCTGCTTCCAAGCATAGGTGGAAGATATTGTCAGTTTCTCTGAACTCCTAAGTTGAAATGTGCAAGTCACTAGGTGGCACTGAAGTATCATTCTCCACACAGCCACGCCATAGAACACTTTTGTTATCTTGCTCCAGCTGACTGGATTTCTAGGTGTCAGGGAAATTGTTTTATTGGTACAGGGCATAGTGTAATATATTCCTCTCCACCCTAGGC
TATTTTGTCCACCTGAGTATGTTAGGAGATTTGATAGTCTAATACAATACTCCTGGCACTAATCCGGTTGCGGTGAAAGCACTATTTCTGCCGGACCACGAAGTTCTCAAATCCCTCCTGCAGAGCCTGTCTGCAGTTACCGATGGGGCCAGTAGGTGGCGATGTTGCCCCCCTGTTTAGGGAGCTGGGCTGGACTTAAATAGAAGCTTAACTCCTTACTTACTCCAGTGCTATTCAACAAACTTGAAGAGCCGGGCGCAGTGGCTCACGCCTGTAATCCCAGCACTTT
CCTAGTGTAAAAGACCACAGGGTTTACAGGAGCGCGTAGCCTTTTCTTAATTTAAAAGAATACAGGACGCAGGAGAGAACCACACCCCGCAGACCCAGGCGTAGCGAGTTGTCTGCCCTGTGGCACTCTGTCACCTAGTGTCTGAATCTGCATATTGCACTCTCCTCGATATCCCTTGGTCTGCGAAGGATGAAGTTCCTTCCACCATACGGCCACCGCCATCACCATCACCTTACGACCAACCCCAATGCTCTGCAATGGAGAACAAGCGCCACCATGTTGCAGGGTTCCAGAAAGCAGCAGCTCTGGAACCAGACAGACCTAACTTAGACTCCTAGCTTCCCGTTTACCAGCCGAGACTTTGAGCAAGGGACTTTACCTTTTTAAGCCCTA
GAGCTTCTCAGGGTCACTCTGGGAACTTATCAGATTCACAAGGACCGGGCTGTATGCTCGAAGAAGGAGAAAACGGGGTTTGCTACCTCTGTCTCCTCCGGTCTGAAGGCTCCTGTCCTTGGAATTTCAGGTGTCGGCCAGAAGGTGGCGCAAGTCTTTTTGCAGGAGAGAGGAAGGCTCGGTACCCAGGCAACACCAGTAGGTGCCACGGACTTAATTCGGTTCTCTTTGGGTTTATTTTACAGTTTTCACTTCTCTCAAATAGTGGGAAGTAAATAAAAACCACCAGTA
TTCTTTACTTTAAAAAAGGCTGCAAGTGAAGTAATTGCTATGAACTGTCTTGCTATATGAGGAAACTAGGAACTCTTTTGTTGAAGTTCTCCCCACACAACTACAGACTAGTAACTAGACCCTTATCTGAGTGTCAGTTCTGTATTTCAACCAGAAGGGTGCACTGTTGTATCTTATTTATTGCTTGGGGTTGGTGGGGAGGAAGAAAAGGAACAGAACAATGTTCTTTCCAACCATTATATGTCCTGGTAATTTGCTTTTTCTTTTGAATTTTATTAGCACCCTAGTTCA
GAGTCACAGGCAGGGAGAAGTGATGGAGGATCTGTCTTAGGGGACTCCCCAGCCTTCCTCCCAGAGGGGTGGTGTCTGGGAGGACCTGCAGAGGAGCTCCTGCCTCTCTGCTCAGGCCCCTTCTCCAGCGCCATCTTGTGGCAGCAGAGAGCAGGCCCTCTGCAGAAGAGAGCCAGGGGCATGGAGAGCTCAGGCCTCCAGCAGAGGGAGTGCAGATGTGGGGAAAGCTGACCCTGGCGCCAGCTGGCCAGGGCCATAGGACGGGGCAGTCCACAGCAGGCTCACACCCTGCCCTTCAGAGTTTCAGCAGTTGATGCTGCTTCCAGGGCCTTGTC
GGGTGACAAGGGACTGGGTTATTTAGCAGCTGGCATGCCGTGGTAAAGACTTGGGATTTCTACCCTGAGTGTGGTGGGGAGCCCTGGCAGGTGAGGACCGGAGTAGAGGAGGGACTTGATCTGACTCAGGTTTCAACAGGAGCCCTCTGGTGGCTGGGCGGAGAACTGACTGTAAAGGGAACACAGTGGCATGGGGAGGCCAGTCAGGAACTGCTACTGCAATAGCCTGGGCAAGAGATGGTGATGGCCTGGGCCAGGGAGGTGGCAGGGGAGGTTATATGAAGTGG
GGAGGTTTTGTCGGAAGAAGGGCGATCTGGACCTTCCCTGACCAGCGTCTTTGTGTCCTTTGAGCTCCGGACCTGGTCCTGGGTTCCTCCCACCTCGGGCTGTGCTGCAGTTCAGGACGCCGCCCCCAGGGGGCGCTCCACCTTCAGAGCAGGCGGCACCGCGGAGCCTCGGGCCCCAGAGCCCGCGCTGTCCATGGTCCTGCAGAAGGGAGGCTCCCAAGGGAACGAGTCCCAGGCTCTGGACACGTTTGCAGACAGTACTCTCTAAAAAG
ACCCTTGTTTTCTGGCCTTTTAATTTGTACCTACTTTTTGAAACCGCATGGAAAAACTCAAATCCCTTTTTGTAAAGGCATTGACTGGGCCACTGTTTTGCACAGCTCAAAGGGACACAGTTCACACTGTAATCTGTGTCAATGGCACCCCCTGGTGTCCACCCCACTGGAGAGGTAAATAGGGAGGATAGAAGGGAAGAAGGGAAGGGTTGTAGAGAGGCTGGACATACTCTTTTCCATGAAAATCCCTGGTGAAGTAAGGATCGCACCAGTGTACTACCTTCCCCAAACAA
AAAATAATATGCTGAGAAAAGAACAACAGGGACCCCGCCAGGTCGGAGGTTCCCTAGGAAGAAGGGAGAGAGTGACGGGCCTCCAGAAGAGAGGGAGAGAAGCCAGTGGCCCCAGGCTCTGTGAAGTCGGCCAGACGTCCCTCCGTGCCACCTCGACTTTCAATAACAGTGGCCGCTAGGTGATGCCCGAAGACAACCGATGCTTGCAAGTGTCAGTCGGCACGGAAAAGAAACGAATAATGAGTCTTTCTGTGTCAGGGTGGAGGTTGGGGATGGAGTGCGGAAGAGGCACACCCCAGTCACTGGCCTCTTCCAGATCCCTCTCACATCAGGTCGTTTCCGGGCCCAGGGAGA
CAGTATGGGACTCAGTAGGATCATCCCATCACTCTCTTTATAAGTAAACACCATGGGCAATATAGAACTTAGCTGGAAAAACATGTGTTGGGTAACTGATTCTTGCACTAAGTTTTTAGAGGTTTATTTTTAAAGAAAACCTGTGGCATTTGTTTACTTGCTGCCCCCTGGTGGTAAAATGCATTATGTTGATGCTCTATTTGAAAAAAACAGATTGCTTATTCCATAGAAACAACAGTAAACCAATGGATTGGTATTCTTAAGAGGCAATATTGTCATAGTCAACTTTTGGGACCAGTGTTACAGAAACCTGACATCATCTTA
AGCCCTTTGGCATATTGGGGTTACATGTGAACTTGTAAGAACGAATTTTATAGATTAAAGAAAAAGAAGGATTGAAAAATCTTTGCATTATACCACGTAGTCTATTGTTTAACGAAATATTTCATTGCATGGTGACCTCTACTGGCAGAATAAATGCATCACCAGGGCTGACAAAGACAATTTAGTCTGTTTAGTCAAGGAATTGGCTAATATGGAAAGACAATGCTAGCCAAATATGTTGCTTAGAATTGTTAAGGCCCAGTTGTACTCTCAATATGTTTATTTTCA
TCATTTTTGTGTTTATTAGATACATGGCGGACCAACTATGTAAATCCATCTAGGAATGTGAAGGGACTAAATATCTTTTTAGAAGGTAAATCGGAGCTTGTGATAGCAATAAGGTATTGGGATAAAATTTCAGGCGGAGAGCACCACCTGGTGGTAATAAGGAGAATGTGAGCCTTCTGTTGCAGTATTTGCGATAGTAAATAAGTGATATCTTTGTCAAAAAATTACATTCTTATTTGTAATAATCATGAATTCAAATTTCTAAAACTAATTTTCTGCCACACAATTCTAGCATTCCTTCATTAAAACTG
AGATTTGGCGCCCTCTGTGAGTCTGAGGGCGTCTCCCCTTCTGCACCCGGCCACCCCCATGAGAGGTCCTGCCAAGTGGGTGAGCTGCGGCGGCAGGCAGGGGTGCAGTGCCCATCATTCACACTAGATGGCGCTCTGACATTGGACAATCCTCTGAGCATGTGGCTGCCTAGTGGCCAGAGGGCAGGGCTGGATGGCTTTGAGGGGAGGCTGGTCTCACTGGACCTGACACCCCGACCTAGGGTAGGCCAAGGGGCGCCGGAGATG
TTTGTTTCTTATTAACTGTACGTATCTGAAGCCAGCCATCAGGGGCTCGGCTTTAGTTACTCAGGGACTGGAGCTGACAGAGGCACTATATTGTAATAGCCGCTCCTTCTGGAACGTGCAGTAGCCTCAGTCACCAGCAGAGGGGGGTGCTAGAGGGCCTCATATTGGTAAGCACATATTAGTATTGGAAATGACATATGTCACTTCCACCCACAACCAACTGCAAAAACTAGTCAACATGCTCCCATCCAACTGTAAAGTGGTAGAGAAATGCAGTCCTCCCATGTGCTTGGAAGGAAAAAGCAATCAGACATGGTGAGAACTAGATGATTT
AATAGGCACAAAATTGGGGCAGAGAGAGTTCATCATTCCTTTACCTCCATTTTCTCTACTCTTGTTCCCTCCTTCTCAGCATATAAACTAAATAAATGTAGTTTACCTCTCCATGGCTTTCCAGATTACCAGCAGAGGGAGCTAATACCTAGAGCCTTTACCTGTTCTTAGACTAGTCAGCATTTTGTAGCACTTCTCAGGATGGCTGGATCTCACCACCCATGAACCTACCTCCCTGGCTAAGGAGTTGGTGCTATGGTTGATTT
TAATTATAAAAACACTGAAAAACATCTTATTTGGAGCACTAACCACAGGGAAGAGACAGAGTCTGTGGGATGCTATGGCAATCTGAAAACGGCATTGCTTCTAAGGAAGAAATGAGTAAAAAAGAAGGGAGAGGAGGTGCCCTCTAGTGACTGGATAGGGAAAGAGAAAGAGGCAGGAGGAAATTTAGATTCCTGTAACACAAAGGTGAGGTAAAACAATCAGGGTCATATAATTCCTCCCCCACCGACCTCTTCAAGCAAAAAGCCATCCACTAAAGAGACTATACTTCACTGC
TTCAGACCCCTGCCTGCCCTGCAAAGAGCAGGGATGCTGCCCTCCCCTACTAACCCTGCCCCTCCATCTGCATGGTAAATGCCTTATGCTAAGAATTCCTGGAGTCTGTTCATGCCGCGTGGCTGGTATGATGTCATATTTCCAAAGCCGACAGCTCCCTCTACTGGCCTGGTCTGGAGAACTGCAGTTTGAGTGCCTTGAGTCAGTCAATCTTAGACAACCCAATTCTGTAACATTTTCCAATTTTTAGAGCAGTTTGTGTTTATTGCCTGTTTTTTTTAGATGGAGTTTTGCTCTTGTTGCCCAGGCTGG
GGGAGTAAAATGGGAGGCGCAGGTAGGTGTGCATGTGTGTGAGAGAAAAAGCAGTAGACAATGTCAGGTTCCTTGTTGGAATACATTCTGCATTTCAATAGGCAAGGCTCGAGTTGTATTTCCCAGCACTGACCACCAGGGGCAGTAGACATTTTATGTTTTTTGGGAATGAAAAAAATAAATAAAAACATAAAAATGAAACAAAGTTTCCTGTGTACTGAAGAGGCTGGAAGCTGAGGTTTGGAACACCTGAAAACAGAGA
TTCCATGCTCTGAATGTAAAACCACTGAGCTACACCACCCTCTCAGCTTTGGGGTTGCGAGAACCAGCTCTGGTGGGCGAGTCTGTGGAAAGGTTGTCCCAGTGAGGACCTGGAACACTGAAGCCGGTGTACACTGCCCCCATGTGGATATTCTCAACCCTCACACACATTACTTTCAGACAGAAGACAAGGAATTTGATGATTTAGAAGAGAGGTTCCAGTGGGTGTCTCTGTGTGTGACTGAGCTGAAGAACAACGTGGCTGCTTACCTGGACAATCTGCAGGTGAGGACACTGCAGGGTTC
ACCATAAATATATCCGCCAGACAAAGCATACAGTTTAAAAAGGTTGTTTATAAAACAGTATCATTTCCACGTATCTCCATATTCTTGTCTCAAGTTTCTCTGTACCTGGTCTCTTCTGCTCATGCAATAGCTGAAATCATTGCACCCTCTTGTGGTAACGTCTAAGTCCTGCAGAATTGTAGACCTTGACTGTCCAGCTTTGGACCATTTCCCATCCACATTTTACTTCCTAGAGGCTGTACGGGTCTCACTTATTCATCATGGGCTTAAACGTGAGTGATATGAGTATTCTAAATG
AGTCAAATTAATGATCTCCCTCAGACAGTAATTTGGATGGGGGATTGCATCATAAGTTTAGAAACTAGAATTCAAATGCAATGTGACTGGAATACATCCGATTTTTGCGTTACTCCTCATAGTTAGAATGAAACAGAACACCAATGGGAAATTAAATGCCATCTAGTGGGCAGAGAGGAAAATCTCACCCTTGATATTGTAAAAGTAAAAGAGCAGGTTTTTGAAGCCTCTCAGGCTCACTTAACCCTGCTCCCTGGAACTGATATTTTCAGCGAGGCAGCCAATGGGTTGTCTGCAAT
CACCAAGGATGCTAAGAAAAAAACAAAGTATTCAAGTCAAAGACCACAAATCTATACCTCCAATCCACTCATTGGCCAGAGAAAGTCCTCTCATGGTGGGCAGCGTCGGGCCTGGCCGCGGGTGCCCTCTGGTGGCAGCAGCGCACAACTGCGGGCACGGCGAAGGAGGTGCGGGGTGCTGCAGCGCCCCCTGGCGACAGTCCAGGAGACGCGCCGAGGGCAAAGAAACCACTAACGGAGCATCCAAGGGCGAGCGCGCGGGACGCCTCTAGATGCTTAACTGTGAATGCACTGTTTGGGGACGGGGGGTTGTACGTGAGTGTCTTAACG
CTGTCATGCAGGGTTCGCCAGCCCACTGAGGATGAAGAGGAGGGCTGAGGGGCTGGTAGGCTCTGGGTGCTGGCAAGCGGAAGGGAGGAAAGGTAACACTAACATGGCGCCACCGTGTGTTCAAAAGGGAGCAGAGCTGGGTCTCTCCCCAGCAAGGCAGCTTTCCTCTCCCCAACCCCTTTCCTGCTCTGGGAGTGGGTGGTGGCAGAAAGCCAAGGATCCTCCTAATTCATCTTCACCTCTCAGCCAT
TAAAGAAACAATCCTTAAGATCTATTGCTGCAAGAGGCCTGTCTCTTGGAATAGCCACTGGAGATGGTAAACCTTTTTGTAAGGCACCCATCAGTTTTATATGTGCATTAATAGCTCTTAAATCATGTAGCAGTCGCCATCTTCTGGACTTTTTTGTAATAACAAACACTGGAGAATTCCAGGGGCTGACTCCTCTCTGAGTCCGGCATCCCATTGTTCTTTCACTAGCTGCTGAAGTTGTGTCAGCTTCTCCTGAGATAGGGACCATTGATCTACCC
CACTTAGTCTGCTTGCCTGGAGTGTTCAATGCATTAAGGAGGGTTCCACACATTTTACATGGTGGAAAAACACTAGGTTCCATCATTCCCCTTCTTCGGCTAACTGGTGGCTGTTTATGCCTGATTTAGTGACTCTAGTTTCTTGTTCTGGCCACTAGATGGCATCTATTTTATAGGAAATGTTGAAGAATTTATATTGGAAAAAATATCTGAAAAGACTAAATTCTTTCTAGATGGTATTTTTTGTTTTTTTAACCATGTCAATTGCGAGGGAAAAGGGCAACATCAATGCAATGTTTTTCTTTTTTT
TTCTGGCCAGCCCTAGGAATATTTCCTTGGGAGCAGAGGGCTCTTCTGGAAGCTTCTGGAAGATGAATGGCATCTTCGCACACCTGCTCCGAACAGGCATTGTTTGGGACTCAGCGCCCTCTGGTGGCTGCTCTCCCCACTCACACTTAGCCTCTTCCTTGGTTGGGGGGACACTTTGAGGCCTCATTCCTGCCCCTCCCCTTCCTTTCACATGGAGGAAAGTTCTAGAATGGGGTGGGAGAAAACTTTCCACTTGTTCTG
AGCACATCATGGAGAATGGGGTATCCATCCCTGAGTCCTGTAATGATCTTAATGCAGTCCTTCCTGCTTTCTCTGCAGGGACTTTTAGGAAGATGTAGGAAGGAATGATTTGTCCACTGTGGCTGCAGTTACCTCCATTAACTCTAGATGGCACTCATGCATTGATTGGGAAACCAGTCACTGATAATATTAACTGCCTGGTAGAAACTGACAAATTCTTCAGTCAGGGTGGTGAAAAGTTAAATATAGGTGGCTCCCAGGCATGGCTGGGTGAATAGATTG
GGTTGGCCCAATCCTTCTTAAACTCACAATTATCTGATAGTTGAGAGGATTGATCAATATGTTGGAATACTGGATTGAGATTCAGAAATAATGCAACATCAGTGATCATTTAAGTACTGAACATCTCTTATTAGTCCCATACTCTAACCTCTAGGGGGAGCTCAAGGATTCCCCCCTCCTCACAAAATGCCCCAAATTGAAGTGGTAGAGTTCTTGGTGGGAAGGACAGGCAAATAGACATGGAGCTGGACTGAGCAAACAGTATTTTATTCATCCCCT
TGCGCTGGGCTGCCTCCACTCTGCTCCCATGGCCATATCTGTAGAAGGAGGCTCTTCAGTCTTCTGAACATGTCAAGATTCGGAAATTCTGCCCCCAGCCACCTTTTTGAAGAAAATGGGAAAAGCGGCGCCCTCTAGCGCCAGCTGCTCAATTTGTTTTCCCTCTTTTTCAGAAGAGATATTTTTTCTTCTTTTATGGTGCCCCCAAGTGGTTGTTTCTGTGTATTGCAGCCGCAGTCTCACTGGGATGCTTTCCGCTGTGTAGCTGGAGGGGCTGGGGCAGCCTGGTGGTCAGCACTCACATCACAAGAAAGGAAAGCGAAGCCAGGAGGAGAAGGG
CTCCAGACTGACAGCAAGCAAGAAACTATCTGTCGGTGTTTAATTCCTCCGCTTCCTCCACCTATTGGGACTGACCCAGAGTTGACAGCGGAAACACCTACACAATAATAGGTAGAAGGTAGCAGAGATGTGACTTTTGCAGTTGACCACTAGAGGTCCCTTTTCATACACAGTGATTTTGAAGTTAGCCTGCTAGGGGTTAGACAAGATATTTCCTTGGAGCAGGTCTCTGTCTGTTACAGACTTCACTGGTCTATCTCATACCAGGCAGTCCGGGAGTGGCCGTGTGACACA
TCCAGCCTGGGGAACAGAGCAAGATCCTGTCTTTTAAAGAGGAAGAGAGAGAGACTGACTCCATTGGGCTTTTTCTTTTTCACGTTAAATAAAATTTAAGGGTTTAGTTGTTTAGCCTGTACTGCCTTCTCCTGGTTGGTCTTGGATTAGCAGCTCAGATGTAACAAAAGTGAACTGTGTGAATGGACCCAACTGTAACACAGACGTTATGTGCCAGATTATGCTGCCTGCCTGTTGCAGTTTACCACGGTGCTGGTAATATATC
CCTGAGCAGCAGAATGAGAATCAGTCTCAAACAAAACAAAACAAAACAAAACAAAACAAAACAAAACAAAACAAAACAAACAAAACCCCCAAGAGTTAGCTCTTAGGGAAAGATGCCAGGTTACTCATTTTAGGACTTGCAGTTCTAGTGGCTGACACGAGGTGGCAGTAGTGCTCCGGCCAGAGTTTCTGAAAGTGCGGTCCCGTCTGGCAGCATTGGCACCGGCTGGGAACTTGTTAGGAAAGCAAATTATGGGCCCCATCCCAGACCTAGAGAATCAGAAACTGCACTTTAACAAGATCTC
TGGGGTGTTACAGTGATTAACAGTTATCAAGGCCCATTAAAGTTGTTAATTATAGTGGCGTTCACTATCTTTTTCCATCATTTTTAGCTATTGAGACAGGGTCTTTGTGGATCCCAAGGATCATGTGTTTGCAGTTCAATTCAGCAGCCACTAGGTGGTAATATTGTTGATTTTGGTAGCCATGAAGTGTGATCTATCAGACCTGCCCTCTTAAATGGAATTATGTACATCCCTTATATCATCAAGATGTAATTATAGAAATAATTATACTTTAAAATATGTAAAATA
AGAAAAATGAATTAGATGCAATTAAATTAAATTAGAAACAGATGAAACTGACATAGCTTCAAGATAGGGAGGAGCCTTCAATTGCAGCCTTTACCTCCTATTTTGCACCAACACTTTCCTCACCAACTGGTGGTGTCTGCTACCATCTAGTGGTTGAAGTGGGGACAGCACAGGGGAGCTGAAGTGGAAAAGATGGGCGACTCAGAGGCCACTCCTCAAAGCAGATAGGGACCATTCTGCAGCTATCCTCAAACATTAGTCTCAGTAACAGGTTTAGAGGGACGGCAC
GTCAGGAGTCCAAGCAGGCTTGGCTGGGTTCTGCTCCGGTCATTACAAGGCTGAAATCCAGGTGTCCGCCAGAAATTCTGTTAGCCAGGGCTTCTATCATCAGTTCTTCTCTGCAGGGCGCTGCTAGGGAGGTCCTGACCACCAGAGGGCACTAGAACCACAATCCCGGTCCCAGGGAACTTTGCTTGTGCTCCCGCCCCTTTCTGTCAAAATGCTGTCCGGCCACCAGCGGCAGCAGCGTCTGGGAACTTGTTTGAAAAGCAGAACCTCAGGACTTAAAACCAGACCTGCTGAATCAAAATCTGCATTTTGTCAACTCCC
TTCTAAAGCAGCAAACAGAGATGTCTATCAATCAGTTTAAATACATTGTGTTTTAAACAACCCCGTTGAAGAATAAAGTATAAGAGAGTTAAACCGTTACTATGAATTTTACATGCTCTCCAGTGAGAACCTTCTGTGAACTGCTGCCACCTGTTGGTCATAGATTACAATACATCAGATCATGGCTCCAGCTGGTAGAGATTTTTCAGATACATTAAGAATATTTCTATTGTCATTGAACTTATCAATATTTATAAATATAATTTTTATCACTTGGAGTATAATCATAC
CTGAAGCTGGTGCTAGCCACCATGCCCTGCAGGAGCTAGACACCGAAGAAGCCAGAGTGCTGCAGGAGCTTTGCCCAGGGAGCAGGCAGGACTGGGAAGCAAACCTCTTCCTCCTGCAGTGTCTCTCCAGCACCCTCTACTGACAAGGTCTCAGTGCTGCTCATAGAGGACAAAGATTCACAGAGGTAGCAGTAACTGCATCACCAGCACCTAGCAATATCCCAGTGATGCCTCCTACAGGACACAAGGGGGTCTGTCTAAGTGGGTAATTGCCATATTTTTATATATTATTGCTAGATGTATAGAATACCACTTTTTGAGAAGAGGTAAGGAATGGAATAAAGAGCTTCCTACTTAGCCCTGTGAACTGCTTTC
TTCTCAGTGTGAGAAGTAATGAGTGAGGCAAATGTAAATTACTTTTATTGTTTTTATTGGCACAAGTCAAAGAAAATGCATCAAAAAGAACATCAACTCTGAAGGAGTAAGTTGGTTTCCTATTTCAGCCAATACTTGCTGCCATCTGCTGGCCTAAACGGAAAGCTGCAAGGAATGGACAGCTGTGTAGAGGGAGTTGGATCAGGTTTGTGCCAGAGCATTTACATAGGGCAGGGAGGAGTTAATTACCCAGAATTGTCCTTTTAGAAATACTGTCCACCCCAGCTTCAG
CTCCTGGCTGGACCCCACTTCCCCACCTCACTGTCTACACCTCGTCTCCCTATCTATCTGCCACCCCTGTCCCATCCAATCTCTACCTCGAGGCGAGAACAATCTTTGCAAAATGAAACTGTCTACAGTATGTTTCCCCCAGGGCCACCAGAGGGCGCGTGTGAGCATCTAAGTCAGCCGCTTCCCTCCTCTGCTCAGAACCCTCCGTGGCTCCCACCTCACTCGACCAAAAGCCAAAGTCTGTATCATACAAAGGCTCTGCACTGGGCCGGATGTGGCGGCGCACACCTGT
CGATTAAGTCTTAGGAAGATCCACGTATACAGAATTCAAGGATCTCTCAGGTCCATTTACTGTTCCAAAAATCTATGATGTCAACTAAAGTTAGTGCTTAAAAAAGAAACGTTTTGCTGCAATTCTGACATGCACTCTCTAGAGGTCTCCATTACCAAACAAATCAATGTATGTTTTACTGTTGGTTATGGAAGTTCAGAAATGAAATCTATCAATCTCTTGTAAGATTCAACATTGTCCAAAGAGATTTTTTTTTTTGCGCTTTCTACATCGTATGATT
TAAGTGTTATTTAAAACTCTGATACAGTTACAGACACTTTACATTTTATTATGAGGTGTTGATTTTAGTGGTATTTCTCCTCAGCAAAGCATTCCTAATAATGGCTAATACACCATCAAATGAAAAACTGCTGATGAGAGTGTAAGAGAAAGCGCTAACGTTTCCACTAGATGGCGCAATATTTTATTTATCCAAAACTCCTCCCTTGCATCTGAGTTTTTATGTTATGTGTACAGTCTGCATTAGCTTAGAATGGAATTTCATTCTCAGGTAAATTTTCGAATCCATCACCAGATCTAAGCATTCTGCTTCAACAATACCCTCTCTATTCC
TATTTTGGTCTATGTGTTTCATATTGAACCAGATAAGTTTAAATTATATTCAGAATGTCTGCTTGTGAAACAGAATCCCCGCTTCATGAAGCTTGGGGTTAGAAAAAAATGCTCTTGTCATACCAAAAAGTACCAGTAGAGGGTAGCAAAAACTGACATTTCTCCATATCTTGGTGACTCAATATGATAACAACTTCTGATAACTCAATATAATAACAACTTCTTTTTCTGTTTCAGGTCCAGATATTTGGAAGTTTTAAAACTGGACTTTATTTACCTACTAGGTTAGTACAC
TTTCTTTCTGGCCTGGTCCCCCGAGGTTGAATGAGAATTGAACTGGACTCAATTTGTTTTCTAAATTCATTCAGTGCTTTCTCTAGAAGCTGCTTGTCTTTAGCTTTCAAAGTAGATCTTGCCTCCTTTTTGTGATATGAGTGCCACCTAGAGTACACTCTGAGAACTCCCTTAAGCACTATCGTTAAACTAAACGATAACTGAAAATTGGCTTTTGGAACTCCGTCCTTCCTTAAGCAAGTAAGAACCTCAGTAGCAATCGTATTTTAAAGGAGAAAACAAAGGTCTTCACTTTCAGTATTATGACAAGGTCAAGTTTGCAAGTCAG
TGCTCAGGTCAAAAACTGAAAGTTGCTTTTGACTCCTCTATTTCTGTTTCAACTCTCGTCTAATCCAACAGCAAATCCCCTTGATGCTACCTTTGAAATATAACTAGAAAAGAATGACTTGCCACCATATCCACTAGGTGTCACTACCTCTAACCTTTTTAATCGCAATATGCTTATTATTTAGTTCCCTAATTTCCCAGTCCTTGTCTTGAACAATCTTTTCTCAGTACAACAGCCATAGTGATTCTGTTAACCATGAATTTGATTGTGTCACTTCCCT
CATACCCATAGCACACCCAAGGCATGGCTAGCATCCCTTGGGGGCTCTGCTGGCCCCACCATCACCACAGTGAAGCAAGGAGGAGCTCTCCTGCCAGCCACATCCCAAGGCTGCTATTGTGTCCTCCTCCAGCAGGGGTCAGCAGACTGTTTCTGTAAAGGGCCAGAGAGCAAACATTCAGTGTAGGTGGGGCAATATGGTCTCTGTTGCAACTGCTTAACCCTGCTGCTGTAGCACAAAAGCAGACATAGATAGTAAGTAAATGAATGTGCATAGCTGTGTTC
CAGCCCTCAGAGTTCCATCACCTTGATGATTAGACGTTGGCTCCCAGCCTTCACCCTGACACTAGGGCAACTCCAGCCTGCAGAGCCCACTTCCTGGGAGAAAGCATTGGAACGCCCGGGACTCCTTGAACGTCCGTCCGGTCGTGAACTTCAGCCACTAGGGGGCAGCCTCACCCTCCAGCCTCGGGAAGCTGAGCCGGTCCTATGGGGTTTTTTCCCTCTTCTGATCCTGCAGTCTGAGGGCCCAGGATTTGGGAAGCCCCCGCTGGTCCCACTGTCTACGGGTCTC
CTGCAGTTCCAGATTTCTCTATAATGGGCAGATTATTTACACAGCAAAAAATTAAAGTGTATCTCTAAACCAGTTTTATTTCATAAAAAAGAATGGAGATGTCAACATTTTTCAATAGCTCCATCTGCTGGCTGCTGAATAAAGCTAATTTTAAATATCAAGTTTTAACTAAATGAGACAGCCAGAAGAAATAGAATTCCTGTGTTAGAGCAAAGTATGCTTCCTACGTATCCATGAAGAGTAAGTATTAGGAGTCAATTTACTTG
ATTTTAGCACAGTGGAGATTTGTTTACTTCTGTGAAGGTGGCTCCAAGGCAGTGCTGCCACTTATGGTTGCTCAAACTGTTACCCAATTACCTGTCACTTGTTATCGCTGATTTGTAGCTGTTTCATAAAATTTCCAGTAGATGGCAGTAGAGTTTCTTCAATAAAGGACTCCCTTTCTAATTTGTGGAAGTCATTTGTATAGGCTATTGTCATGGTTACTGTTCCCAGTTTGTACAGTCAAGTTCTGTGGAAATGGGTGCCCAAGAAGA
TGGTGAGCTTTTGAGCTAACCATAAAACTGCTGTACAATAAAGATGCTCATTAAGATAACAAAGGTAGGGCGATTAAAGTGAAACTGTGAGCTGCATCCTCTGTATCTGTATATGAGTCGTTAGGAAAATCCTCGTGACAGCAAACCAACAGAATAGGCAATAGGTGGTGCTGTTGCTATGTGTAATGCCTAGCAAAAGACAAGATGACGCATAAGGGGAAAATATTTGCCAGAAAGAGCACAAGACAAAAACATACCCCTAACTTCTGAATTCTCCAAAAGATGGCAGTGTCATTTCTTTGTCTCTCTTGTCTGAGCTCCACCACTTATCATTGTCTTGTTGAACTGAAGTGCTCAATTTTTGTGTTCTAGGCCAAAGCTATGGCCAACGTGCCATTTTTAT
TTTCCCCATGGAAGATAGACTGGATTATGGCTTGGGGTGGTGAGGTGGGTTCCTAGGGTTCTTTTCTCTTCCCAGAAGGTTGAGGAAGGACTTTTCATCCCACTCTTCCCATCGGAGGGCATTGATGTAGCACCCAGGAAGGCCACCGGAGGGCACTATATTCCCAGGAGACCATTATTTGGGAACGAATTGAGAGTTGCTGGTAGAAAAGAATAAAGCTTAGCACACGTGTGAGAAACCAAATACACCCCTCTTTCTGGGATGTTTCCAGAGCCTTCTGCAAGGTGGGACATGCTCAGGGCC
GAGGGAAGAGGGAAAGCAGGTATGCGGGCCGGGGCGGAACTAGGCGGAAGGAGGAGAAAGAAGGAAGAAAGAAGAGCAGGCGCAGCTGGAGGGTAGGAAGCATGAAGGAAGCAGAACGCTATGACTCCATGTGTCCAGCAGGTGGCTACACTGAGCGGTCTGTATCGGTCCATCCCCATTGCAGCCGGGCAGCCCCATCCAGCTTGCCTTGTAAGGCTCGGGGTGTGGCTTCCTGTCCTTCTGCAAAGCCCACCTAAGTCACAAAGCCCCTCT
CCCAAGGAGTCCCCAGTTCACATCCGTGGTTGCCTTGGCACTTTATTCATTCCTGCTACATATGTGCCCCATTTCTTTGGGTATTTGTTCATGGTACAAGATTCTAGAAACTTTGGTTCTGTCTTTAAGCCTATCTCCTGGCGCTATGCTGCCCCCTAGTGGGCATCATAAAATGCCAAATAAGCCAATCATTTAAAAAATCTATAAAACTGGCTTTTAATACAAAACTGATCTATCCTTTCTATTAAGAGCAACTAGGAAAGGATCACACTCACTATTTCAACTTACATTCTAAGGTTCATATCGATGTAGCTATTCTACAAAGTTAACATTTAAATGA
ATCCAATATGAAAGAAAGTCAAACCCATCACAAAAGAGCAAGGTTATTCTGGCTTGAGCTCTAAAATGCACAAGTCATTGTCCTCTGCAGTCTTGTAAATAGCCTGACATCAGTTGTTTTAAGGTTTTAAGTAGTCTGCGTTTTCATTAGTTATCACTAGATGGTAGCAGAGAGCATCGGTCAGAATTAATAAAAGAGGGTTAAACCAGCTCAAGCAAGCGAAGCCAATGGCTGTAGTATTTAGGAAGCTGCTCAGACCAAGGCTATGGCTGAAGCAGCCCACCCATTCTACACAC
TGGCTTTCATGTGCTCTGTGCATCCCTAAAGATGCCCTACCATTATCAATGTCTTCAAGTGTTGTTGAACTGGTTTTTGAGATCCAGCAATGTTTATATTACCTCAGCGTCATCTGTAGAGTGGGATTCATAGGAATAAGCCAGCATACCAGCAGATGGTGCTAGTCTCTTAACTTTTCAGAAACCAAAACCTATATCTTACTTCTAAAGGTAATAGCTATAAATGATTAAATTTCTTTGGAATTCTCAGAACATCTTAGGGTATTAAAGTGGTTTTAT
ATTGTTTAATCTGTCAGTGAGCTTCATAAGAAAAGGAGCAATTATTTTACTTACCTTGCACAATTGTGGAGCACCTACCATCTGCCAGAATGTTATTTGCTGGATGAATATGGCTTGAGCAGATTTGGTAATATATAACACTTGCCACTAGGTGGCTCTTGGTCTTGATAAAGCTGACATTCAGCATAGATAGGTTTTTCTACCTAGAAACCCACGTAGAAACTGACCCCCGGATTATATTCACTTTTTTGCCTTTTCTGTACCTATATTTTTTGAAGTGGAATATGAAACACATATCAT
GTGATCCTTGTATCTACATCTCCTTGCTGCGGCCAAGTCTCAGGTGCACCCTGAGCTCAGTGGTGGTCTTGCCTTTGCCCAGAGTGGGATGGGGTCCAGGTGGGGTGTCCCAAGCAGCCTGAAGAACATGACTCGAAATTCCCATCTGTGACCACCAGGTGTCGCTCATGCCACACAAGGAAACCCATAGATGGCCTCTGCTGAATTAGGGGTGCAGCGGGTGGGGAAATCTCATCTGTGACCACAGATGAGTTATCCAGGCTGCCATTTGTTCTCATTAGGTCCTGGATT
ATATTGGGTATCTAATACATATTAGAGAATCATCCCTTAGATTATCTTGATAGAGAAAAGAAAAGTTCTGGAGAAATGGTGGAGAGTCATTCCCAGGAATATAGCTTTGTAAGAAAATTTTCCTGGATCAATTGGTAAAGTTTTCTGGAACCACTAGGTGGTGATATTACATTATGAAAATGACATGCTTTCCTTGACACCTTTCAAATAACTGCAGGCCTCTGGTAATTTCTGAGGCCAGTGTCCCCACAACCAAAGAAACGTCTTAATGAGTAAATGAAGAAAAAC
AGAAGTTAGTCTTGGCTAAGTTCACAGAGCTAAAAAGTGACAGAGCTAGGACTTGAAATCAGGACCTTTGAGTCACGTCTCTGCCTGACCTCAGCCCTGCGGGCCCCGTTCCCGCCATTCCTTCCTGCCTCTCACGTTGACTGGGCTCCCCCTGTCGGTCGGCACTGGCTGAACAGCCATGGAGTGGCGCTTTGGGGAAACCACGGGCGACCAGGAAAGATCTCAGGCAAGCCTCGGGTAAGTGAGCTGTAAACTGAGACCTGAACCCAGACACAGCCCATGCCAGGCCGAGC
TTCAAAATCCATCTATCATAACAATGATTGTATCTATCCTAATTGTTAATTTAGTCTGTTCCTCCTCTTAGACTATAAACTCCAGGAAGGTAAGGAAGTTTGTCCAAGGAGAATGTCAAGAAAACATGACTCTCTACTGCCATCTGGTGATATGATGCAACAATTCCAAGAGGAATATATGTGCATTTAATGTCTTCTGCTTGCAGAATGCAGTGAGTAAAACAAAAGCTTGGCTTCAGACTTCTGTTCAGATAACAGAACGATTATCCCCTGGCTGTTAGACCTTGAGCAA
CTGGCTGCCACACTCTCCCAGCAGTCAGGCAGTGAATGCCTCCACCCTGCAAGGAGGTCGGGTGCGCCCCACAGGGAGTGGCAAGTGTAAACTGTCAGGAACTGATCAGTGGAGGGAAAGAAGGGAAGCCAGTGCAGCAGCTAGAGGGAGACAGAGGTCAGAAAAGCCTTTGTGTGTAGCTCTAGTTCATAGTTTGAGAAACACTGCAGTGTGATCTTAGGCTGGGAGAAGAAGCCCCTAGAGAGTGAGAATGAAGACCCAAGAGTGAGGATAGACCTGC
GACGACTTTTTACCACATGATGGTATAATGTAGGAAATTTTGATTTAAGTAAGAAATCAAGAATTTCAAGTTGTCTTTTTTAGAGCCGAAATCATACTTGTTGTTATCCTCAAGTTGTAAGACCAAATTTTGCCACTAGGTGGCAAGAGTTGCAAGTTGAAAGGCAGTGGTGTTACCAGACATGAAGTATACTGGCTGATGCGTACCTGTATACCAGCTTATTTTTGTGTGCAAGTATATTAATCTTAGAAACTCTTACTAGGAGAAAATAAATTT
ACCACTGGCAGAATTCAATGAGCCCCAGGAACTAATAATTATCCTGGGGCAAAGGACTTTCCCATTCAGGCTTGCCAGTACCTTGGCTGGCTTGTGAGTACTGCCGTGGGATAGAATACAGGCCAGGAATCCGCATTTCTCACATTTGGCCAGAAGGTGGTGCTGCTGCTTTATTTGAGTCAGGACTGCCCAGGCTCCTGGCTGCGGAGGCTGCTGGCGTTTATAGCATTTACAAACTGAGAGGCTGGGTTGGTTTGAAAAGGATAGAGGCAGAAGGGACATTTGCTCCAGCTCC
GCCTTCGAACCAGAACCATGTGGATAAGCTGCTCTCAAATACTTGACCCACAAAAAGTGTGTGAGACAATAAATGTTTACTGCTTTTACCTCCCAGATTTTCTTTTTGAAATTCAGAAAGTTGTTGTTGCACATAATGACGACTAGATGGCACCAGAATTCCAAGGATAGAAGCAGGCTGCCAGCATCATGAACTCAATTGCCTCTGAGTTTGTTTACAAATTTATTGCAATCCCAATACAGATATCATCAAGGGTTTTGTGTGTGTGTTTGTGTGTGTGTGTGTGTGTGTGTTTTCTTTT
GATCATTAAAGCTCAACCCAGTGTCTGTAGCTAGGTTGTTTATTACAAAAGTAAGAATCACTAACATGTCCTCTTTGCTAGAACCATAAATCTGAAACTTCTCTTTATTAAAACTGAGATTTGACAACTGCAATACCATAGCTCCCCCTGCTGTTCTGATGCATATTGTCAGCTGCCTTTGGCAAAATCATTTTATGCCTTTCCCTTCCATTCGGCCCTCCTCTGAGCTGTTTCTGATATCTAAGTTTCCGTTTGCTTCTTAATTCTTCATCTCACCTCCCTGTGCTATTTAGCA
AGGAAGAGAGGCAGGAAGGAAGACCAGCAGAGCAGCCGGCAGGAAGAGCCATTATTCCTTCTGATGCTCCATTCGTAGCCAATGGCAACTCAAATTGGTTGGCAGCAGTGTCCTCCTGACAAACGCTGTGGTCATGTCTCAGATTTACCTCCAGAGGGAGCACTTCAGTCCATAGTCTTGGTGCCAGCTGCAATGGCATTAGCATTGCTTTGAAGGCTTTTCAGGGGACAGAGAAAGCAAATGGGTATTTTTTAGAAAGAGAAAAATAAATTGAGTTCATCACGCCTGTAATCCCAGCA
TTCACACCTTGGGTCCTTTTCTGATAAGGATTTGGCATTCAAACAGGCACCTCCCAAGTACCAGAGAGAAGGCTCAGGCATTTGTTTCCCCCTAAGCTCCTGGAGTTCAGAACTCCAGCTTTCGGCACCTCTCCGAGCTGGACACCAGAGGGCGGTATACCCACACTTACTGCTTCCATCCAGTAGAGGGCCAGAAGAAAGGGGAATCCAAGTTCTGGATAAATGGTGTCAAATTGGCATGTCAGGACCGGCGCCTAACTGCCCCCTGATGTGAGGAGCTGCAGACTGCAGGACAAAGGGTTCAGTAAAGACTTCATTCAAAATTTGTAACATGGAA
ATCAACGTTATTTTTTGGCAGCTGCCGTGAAGATGCCAAACCCACCAAGACTGCGCTGCCCCACCTCTCCGAGGCTGTCCTGGGAGTGCGGGTGACCCGCGAGCTCCAGAATCTTTCCTTAAGGTGGAGCCACAGCGCCACCTCGCGATCCTCCAGCTTCCCTCCCTCATGGCCACGGAAGGCTGGCCCTTTCTGGTCCAAGCCCCCAGGGTCCCACACTTACTGGTTTTCCATGCACTTTCATTATTTCCCTTTCTCTCTCTTCAATGTTCCC
GCTTCCTGCGTCCCCCACTTCCCCTCCAAATCAGCCAGGGCCCCAAAGTCCCGGACTCAAATAAATCAAGATTATGCTAATAACTAGAGCTAGGTGCAATGGCAGACTTTGACAATTCCAGGCAAAAGACACCAGAGGGCACTACAGGACCACGTTTTGTAATTTCAGGCGCCATTTTACCCTTGGATTTGAACAATAATTTCTTAAAAAACTGTTAACCTTCTGAGATCCGTATGTGGATTTATTTATTGCTTTCAATATCTTATCGCCACTAAGCTTAACTAGCTAGGCTTGGAAGGTTATTTTAAAGGACAAT
AAAGTGCTGGGATTACAGGTGTGAGCCACCTCGCCCGGCCGAGAAAGACTATTATTATCCCCATGTTATAGATGAGGGAAATGAAGCCTAGAGGTACTATGCAGTTTGTCCACTATAACACAGTGCAGGCAGCTGCAGTCTGCCTCCTCGCCAGCAGAGGGCATTAAGAGACCATGACCATGTGTAAGTCTAAGATTTATGGTCCAATTTTCCTTCCCATCAGGATCAGGAAATGGACAATAATGGCTTTTGGATGATCATGGAGTTTTCTCATTTTCCACTTCTTTATATCACCAGTGACATTCTTTGGGCGACAAC
TATATCCAGTGTCATTATTCAGAAGGGTCTGGGACACTGAGGTAGGGCTCCTGAGTTAGCTCAGGGACACACTCATCCGTCACTCTCAATTTCTTCGTCTCTGTCCCTCTCTCTGGCCTTCTCTTCGTTTTCTGAGCCTTCCACTAGGTGGCACCCGGGCCTGGGTGCCTGCTGTGGAGCTGATGCCCTGAGGTCAGTCCTGCCCCTCCGGCTTCTCCATGCTTTCTTCCCCTTTCCTTTTTCCTCCTCCCCACCTTTTATCCTGCAAGTGGGAGGC
AGACATTAAATCTTAGATACATTAAAATTTACATCAAGTGATTCCAAAAATGAGTATAAATAATTCAACTTTAACATTAAATCTTAGTTAGCATCAGATAAACTGGCCTATCTTGGGAAATAACCACTGAAGTCCTCTAGAGGCACTGTTGTGTCAGAGGGTTGAAAGTATCAAATCCAAAATCAGAAGGTATTCCAAGTTCAGCTTCGCTTTGTATTAGCTATTAAGACCTGGAACACCTTAGTTAACTTTCCTAATCCTCAATGATCCTTCTGAAAAATGAAATATAATAGTACC
TCTAAAACCTCTGAGAGAGTTAGCCTGAACGAGATCACAGAGAGAGAATTGGAAAAGCGCCAGGGAGACCAATGATTCCCGTCGACAAGGCACCTTCTAGGGAAAACTTTTATCCTCTTCTGCCCCCCAGTGGTCGACCACCAAGACCACGGCAGGACCTACCTATGTTAGGCTGGGAGGAAAATGGTTTTTTTGTTGTTGAGGTGGCAGTAGTGTTCTTTTACAGACACACTTCTTCATTCACTTCTAGATCTAAAGTGTATTTGATCCTTTAGCAA
TCCTGTGTTTTTGTTCTGATAAACACGTATAGCACTTTCAATTATGCTGTTACTTACAGCTAAGTAAAGCAGTACTAGGTGGATTTGTCAGTGCCACTTCCTACAAAGTGAAGGCTGGATTTTTGGGGGACTCATTTCCAGCAGCCACCAGCAGGTGGAGGGAGTGAGATGCGTAAACAAACTGTCCCTCATGCTTGGTGTTTGGGCAGATGCATTGCTAAAGCGTGCTCACTAATAAATCCCCTGCTGATATGGCACAAATATTTATAGCCGATGATTGATGTGAAATTAACAAAAACTAGCAGTTGACAGCG
ACTATCTTGAAATCCCTTAGCTGTATACATTTCTCATTAAGAGAGAAAAAATAATTTAATTTAGTAATTATTTAAAAATTTTTTAAAGACATGGGAAAGTTATACTGCCATCTTGTGGTTAAAGTTTGATTACAGAAGCAAGCACTTCTGGCATTTCCCATTCATAAACCAAATCCACAACATAATATGTATCATACTTAAAACTTTTTCCTTACAGAAGGAGTAGGGTTGAAGGAAAAAAATCCTGTTTAGAACTTACATTCAAGAAAAATTATTA
TCAGTGATAACCTGGATTCAGATATTGTCACTCTCCACCAGCAGATATAATGCATGTGTCGTGAAATTGCTCCTGCCTGTCCATCAACCTTTTAAAGAACAGGATTCATCTGGGTGGGACAAAAGCAAAAGGTTACTGCCATCTATTGGCTGATGTCAATATTAGCAGAAATGAATTCAGCCTACAGGACTAGGTCCAAACAACTGGGAAGGCTGAAAGAAGCATTTTGATGTTTTGCAATGAAGCCTTCTGTTCACAGTTGGCAAGAAGATGGCAACTCCTTCAGTGCCCCAAAG
TTGACTCAAACACAGTCTTTGTCACATAAACTACTTTTCTAATCGTTGACCACAACTTGCCACTGCAGTAACTGTCCTTTCTGAAGGCTTTCTGAGGGGTACCTTTTGCTCAACCAGCCAGCTGCTCTGTTACCCTTTGCTTCCCTCCTCTGGCAATATCTAGTCATTGCAGTCGCCTTCTCAAGTTTTATTTGAGTTCTTACACATTAGAGTTCGTTTCTGACAAAGTTTATCCATTCCTTCAAGAAATATTTATTATCAGTCAATTACTAGACAGACAGATTGTGAGGAC
ATGCTGGAAGCGCGAGAGGAGGGGCTGGCGGCGGCGCTCAGCCGTCAGCCAATGAGGGCAGAGGGCGGGGCTATCGGGGATCGCAGTTCCGACCTGGCCAGCCATGCCGTTCTCTGTCGACCCCTGCAGGCCACCAGGAGAATAACAACTTCTGCTCCGTCAACATCAACATTGGCCCAGGCGACTGCGAGTGGTTCGCGGTGCACGAGCACTACTGGGAGACCATCAGCGCTTTCTGTGATCGGTGCGTGCCGTCCTG
GTTAGACATAAAATTATCCCAAAATGACTGTATATAATAGGGTCACAGTTCCCCATCCCTAAATCCTTGTTTAGTTAGCAGGTTTTCTGGTGAAGGACATAAAACTGGATACCATGATGATCTTACAGCACCCTCAAGTGGATTAGACTGACAATGTTTTTTTTCTTGAAGAAAGGTGTTGGTCTGTGATATGAAAAAGAAATAGAAGCTGGGAGAATCTTTTCAAACAAAAACCATGGGAATGAATGAAGATGTG
CAGACACACGAGTAAACTAAAAACCAGTCAACCAACTTGCTTCAGCCGTTGGTTCCCAGAGGAAAGAACCCCTGGAGGAGCTCCTCCAGCTCCACTTAGGCCATTATGGGCCAAGGCCAGGGAGGGAGCGCCACCTCCTGGTGGGAAAAGAAAAAGCCCAAACTACTTGGCTCAGGATTTTTTGTTGAAAATGTAAGTGCTTGATATCAATTAATAAATCTACAAATATTTCCAGAGAGACCACTGTGACACACAGAGATAAGTTAACTCACTGCAGTCAGTCTCCAGCCACA
TGTTGATTTTGAACCTTGCCTTGGGTGTTGCTGAGCTTCCTTGCAATGCATGCTTTGAATTTTTTGAGAGCTTCTCTTAGTAAACAATAATAAAGTATATACCTAGTGACATTGGCCACAGCCATCTCTTATTCATGCATGCCATCTGCTGGTAGTATGCCAAACTGCACAATAGCTCAATATAAAGCCAGACATGAGAAGAGTCCATAGGGCTATAAAAGCAAAGCCAAAAGATGGTAGCAAACATACTGTATGCTCACACCTTCTAGGGAGACAGGGGAAAGGAAAAAGAAAAATA
AGGTGCCTGTAATCCCAGCTACTCAGGAGGGTGAAGCAGGAGAATTGCTTGAACCTGGGAGGCAGAGGTTGTAGTGAGCCGAGACCGGGCACCAAGGGAACTATTGTGTTAGCTTATGGTAGTTCACCATTTTTACAGTAGATGGCGATGCATTCCTTCTAATGACATAATATCTTTGCAAAACTGGATTTTTCAGCCTGAAAATCGGCATGGAATAGGATATCAGTGTGGTGGTGGTCAATCTGATTCCCAAGTTGGGGAAGTAGTACAGTGCCCAATAGGCATAGCTATCCCATTAGTAAGTA
GGAATAAATGTTTACAGATGAAGGATGATTAAGCAGATAGACTAGTATCGTCATGTTTTGGTGATCTCAACTCTGGAATATCAACAAACCAACTCCTTGGTAATTGTTAGTTGCAAATGGGCCATCTTTGAAATCAGTCACTCTAACTATAAAGAGGTCTGCTTCCCCCTGCTGGAAGCATCCAATAGCTGCACTTAATCCAGCAATCTTTTTAATGACGTCACCATTGATAGGAACTGCTCGCTCACATTTATTAAGTGCTTACTCAATAAATGGGTTTGGTATAAAAAATGATAATAAAATGTCCCTTTTCTCTTGTGCA
CAGTTGATGATTAAAAAAAAAAAAACTCATTTGTGGCAGTTACCAATTTACTGCCTGTCAGCTCCAAATCCACCTCTTTGCTTTGTGAAAGTGGATGCTTGCTGTGAACGTTTTTCTTGCCAGCTGACAAAATGCTAAGCTGTGTCAGTAGAGGGCGCTGGAGGCACACGACAGGAGGGCGTCTCACTGTCCGGTCACCAGAGTGCGGCTGCCAGCGGTATGTGGGTGGGACACCCGGCCGCACTTGTCCACCCACACGTTTTACTGAGACCGCGCAGG
CTTGTTTTTTATGCACATATATCTATGTCTTTGTATGAATGCTAAGTTATTTATTCCAGTCTTTGTGTCTGGCTTAGTTTGGTTTTTCAGGAGTATGCCTGTCTAAAGGTTATGTATGAATTAGAGCTTCCTTACTCTGAGATTACTGCCTCTTTTTTGGCACTAGATGGTGCTGTAAGCCCAGATTTGCTGCAGCTCTTGCAACGGCTTGGATTACTGCCTATTCCCGATTTGGGGGAGGTCCCAAACTGGATATCCTGGTTGGGTGAGACATCTGGTTAGGATTTTGTGTCCAGAGGAACCACGGGCTGAACATT
GTTAGCTGATGAAAAGAAAGAATTTGCCATGGCTAGTGAATTAAGGAGCTGAGAATGAAAATATGAACCGAGGATACTATTATTTTCAAATATCTTTAAGAATTAGGTGTACTTCATTACCAGTAGGTGTCACTGCAGGCATTAAACACGGTCTGTTTCTAGGGAAATTTGTCCCATAAATGTTGGTGTAATTTAACTGGTATAATATAGTTATGATAGGCATAAAGGATATTTATTCTGAAAAGCAATATATTTTATCATG
TAAAGGCAAGATAGAGGTTGGTTAGATCAGATCTGTTTCACTGTCATAATTTTCTTGTTGTTCTGATTTTGGAAAGGCAGTTTCATAGCCCTTTCTTACTCTTCTCTACTGACCGTGTTGCCTGGGTGGGATTATTGATTTTGCCACTAGAGGGCATCTGCCACCAGGGAGAGTTGAACCATTGCAAGCACAGAAACAGAATGCGAAGGTGTCTGGGTGCTTGCTGGTCAGAATGGTTGCCTTTGACCTTGCATAGGGAAGGAGGGGAGGTGGAACTGGGGAGCGACTGA
ATTAAATTTTCTTTCAAAAAAAATTCCAACTGTGCATACTTTTTAAAAGTGCTCCTCCCAGACTCAACAGGAGGATTAAAGTTTTTTTTTTAACATAATCCATTAATGGCCGTTCCAATTATATTCATGCTGCTGTCACCTAGTGGAGAGTTTAGTGAGTGGAAAACAGAAAAGGGAGCGTCCTGGATACGTTTCTCCAGAGTGCACTACTGCCATCTGGTGGTGATATTTACTAGGCCTGCCCTCAACTCATGAAAAAGCATTTTACCAAAGGGATATGCCTCTGTAATTACAATCAGTGTGATGGCATGACTCACAGCTCCTGCAACCACTAATTTTGATACCCTCTCATCTTTCAAGAAAAGAAATATGATTGG
TCACCATTATATATGATCATTTGCCTTAGATGACATGAATCAGTTCCTTTATTCATATTAGCAATTGGTAGAGCTTGAATTAATGACAGTGCTTGGATTGTAATGCAATTTTCCTGACTGTTAAGTACTTGTTTCTTTATACCAGGCGCCTCCTAGTGGCAGAAATGCAGCAAAAAGGAGATTGAATCTTCAGTAATTTCTCTTCTAGGTGTAGGGATACAGGTTAGATTTCAGCTTAATTTTGTCTGACTTTTCTGTTAATTGATTAGTATCTCAAATGTCTCTACTCTTAACACATTAACATGGGCACA
GAGAGCATGTATGCATATGTGTGCAACTATTATTTGTGTGTGTTAGCAGTGGCTTACAGAGGTTAGTATAGGGGCAGATGGAGGAGGTCCATTCGGTTACAGGGTTTCACATGAATGCCTCATTATTTTGCTACCATATTTTCCTGTAGGTGGCAGCACTAACAAGGCTGGGGTCAGAGAAGAAAGGTTTAGCTTCAGATTCTGAAGAGAAATTTTTAGTAACAAGAGTACAAGAAGAAATTAAAACTTGTGCTTTCCTTTTTAATTAACTATAGATGCT
CTGTTTTTATTGATTTTGGGATGGCTTTTTAACTATTACCTCAGATGTAACTCCAAGAAGCAAAGATGCTTAAATGAGATTTTGATGTTAACAAATATGCAGAGGGAATGCTGCCTTTGGTGGTGCAAATGGCATTTGGGGGCCCCCTGCTGTTAGGCATAAGAGGTTTGTACAAGAAAACCCTGGTCTTTGGTCTGCATTGCCCCCTGGTGGTGAGACTGATTTTTGACAGCGAGGGAGGGCTACTCCTGGGCCGAGCCACAGAGTCATCCAGCAAAGCTGTTAAGAACGAGGATATGTGGACCGAAAATAAAATTCTAAGCCTCCGCAACCGATGGAATGGACT
GAAGATTAGATCCTGATGTCTAACTTCAGGGCAGGTCACAGACCAGAAACGGAATGGAGAGTGGCCTTAGGTATTCAAGTCTTTCCACCACCGCTTTCCCTCCCGTGGAACTAGGAGGGGAAGCAGCTCAATCCTGGTCCTCTGCTGCCCTCTTCTGTTGCTTATTAGAAGCTCCTCCTGGCTTGTCCCGAAGGGCCTGGAAAACAGCCACTTCCTCTCCAACATCCCATCCCACCTGCCCCACCCTATGGTTTCAGTATATTAGGGGATTGATATTACAAGCAAGAAAGATAAC
CTTTCAGTGAATTTTTTGTCTGAGAATAAATTCAACAGTACTTTTTAACTAAGTTGCTGGGAGTTTTGCTTAATTGCAATAGTTTATGTTACTTGTTAACAAACTGAGCATCTGGCTCCACCTCCTGGTCAAAATGTATATAGCAGAATTACTAAAACTACTCACGCAGCATCAGTTTGTAGAGGATTCAGGTATCGTCCTTGTTCTAAGTTTAACCTATAAACTTCAGAACTGTAAAGTAATAAAGAAAGTTAA
ATCCGCTTCTCTGGAGTCAGAGGTTGACAACACATTAGCACTTGACTCGAGCCTCTCCCTGGAGGAGGACATTCCGTCTGCGGGGAGCCGAGTCCGAGGCTGGAGCAACTCTGGAACCACAGCCCTCCAGTAGAGGGCACACGAGAGCAGGCTATCTGTGGAGATAGCCTGTTGGCACAGGGGTGAAGATGACAGAGGCGAACCCAAGCAAAGAGAGTTAATTAGCAGAGTTTGCCCTCCAGGCTCGGAGGGCAAGTCAGCCTGGGG
GCAAACCGCTTCACTGCTCTAGGCCTCGGTTCCTCATCTGTAAAATGAGAGGGTTACAAAATATGACGTCCAAGGGTCCTTCTACGTCCATTCTGGTTCTAAATAAAATGCGGCACTTTGCTGATCCACCGCGAGAGGGCACCAGAGAAACGTCCTCGCACAGGACCGCGCTGAAAGTGCCCCGAACCAGCCAGGCACGGTACCAGGCGGGATGCTGTGAGGGAGGTGGAAATAAGGTGGAACGCCATCCTTCCGCATCCTTCCGC
ATAGACTTCTTTTCTAGATGTTTTCACAGGGCTGAGGCATGGTGCAGGGTCTTTATTTATAGCTAACTCCATGACGTCGGTTTCAAGAAGGTACGTTAACGAAGTATTTTTGGTGTTTAATATTTTGAGTGTGATCCAGTAGGTGGCGCTGAGTCATGTTAGTCAGTTGGTAGGCTCTTGCTTGGTTTTGTGGTTCTCCTATATTGCCTCACAGTTGCACACTTGCTTCCTTTCAATGCTCTGAAAGTGTGGGCTCCTGTCACCC
GGGCAGCTCCATTATAATCTTATAGGAACACTGCTGTATATGCTGTTCATTGCTGATCGTGACATCATGTGGTGCATGACTATAATTTAATGTGAGAGTCGCACTAACGCTGAAGACTCCATGCTGTTATGAACTTGCGGTTTCCACTAGGGGGCAGCGCAGCGTAAGAAAAGCACTGACAGCGGGCAGAAGGGAAGTCCAATAGAAAGTGCTGGTTCACAAGCCAGGTATGAAAAAGAGAAGAGGTTGTCCATTTGGGTTGCTGGAAAAGCTATCATAAACCCCT
TGAAGAAAAATTGTTTTTTACTCTACAACACCTAAACAGAAAATTGACTGATAAGCAGCAATTTACAAGGTGTTCAAATATAAAGGCATAACAAATATAACCTGACTCTAGGCTGTGAATTTTTTTCTTTCTGAAATGGCAATTTCTCCACTAGAGGGAGACCACAGCATGCTTTAAAAGGCAATGAGTCGGAGGGGGGAGGGATAGCATCAGAAGATATACCTAATGCTAAATGACAAGTTAATGGGTGCAGCACACCAACATGGCACATGTATACATATGTAACA
TTTTCCTGATGTGACCCTTTACCTTGTCCCAATTCTGAACTTTCTATCTAGCTTTCAACCTAGGTAGACCAAAGGCATCTGAGCAACATCGGTGTACTCCGAGGAAGGCAGCCATCTTCTCCTAGGGTTTTGTTTCGGCTGCTGAAATATTGCCCTCTTGTGGTTGCCTCTATAATGACATATGAAAATTAACATTTTCATATGTCATAGAATTTCAAGGCCACAAGAAATAGGCATTTAGTACCAAAATAATTTAAAGAAGTGCCAGACACAGATCTGTAAGACATTAAAAATGCCATGAC
TGTTTTTATTGTTTTTTCAGTTCCATGGATCTTTATTTGACCAAGACATTGCAGTAAACTCATAAACATAAAATGGAGGGTTCTATTTTTTCTTGGAAGCTTTTACTTAATTACAGTAGATGCAAAGGCTGACCCCTTGTGGCAAAGAGTGGTGGCTACAGGCTATAACTCTTTGCTAGGACTACTTCAGCGTGCTTTATTTATTTATTTATTTTTTGAGACGGAATTTCCCTCTTGTTGCCCAGGCTGGAGTGCAATGGCGCGATCTCGGGTCACCA
TGTTATTTTGAATTTTAACAGGGATTCTTGTTCAATTCTCCTTTTATGTGACAGTAAAATTTGTGTGAGTATCGGAGAAAAAGGCAGCAACACCGTGGAAGTGAGGCAAGGCTGGGAGCATGGGACCTGACTGCCATCATGTGGCAGCAGTGGCTGTTGCCACCGGAACAGAACCACACTGAGCGGCAGGGCCAATTCTCAGGCTTTCAGAGAAAATGCCCCAGAGAACAAAAGTCTTTCTAGAATCAACCTCACAAACCTTTCGTCCTT
GGACTGTTGTACAGGTCGAAAGGGTTCTCCTATGGAGGTCGTCTGAACTCTAGGAAGTACAGGAGCAGGACAAGGGATGAGCATGATCTTACCTGATCTCACCCATGTTTTTCTGCCTATCAATTTGGAGGAATGGGAAAGTGTGACAGGTGGCCACTAGGTGGCGTTATCAATGTGAAGAAATCAGGGGTGTGTTAATACATCACCTGTCCTGTACAGTAGAGTGGAAGAGCAGATAAACGCCTAGCTGGAGAAAATAAAGCTTCTCATATAAATGCTTCCCAGCCATCTGGCAAGATTTTGGGTGGAAAT
TCATGCTTTTTTTCTAGTATGTTTTCCTTTCTTTCTCCTTTAGGCTTGTGTGTGTGATCTGTTTGAAAAGGTTTGTTGGTTTCTATAGAAGACCCTCCCCTGGGGCTTGAGGTACAGTGGCCTTTCTGGGGCTGCATTAAATTGTTGTACTGGTGCTCCACCTCGTGTCTCTGTCTGGAACTGCAGTTTTTGGTGTACCTTTGCTTGCAAAGACCGCATTTTTATTAGTACTTGAATATAGGCAAGTCAGAAGCCTGTCCTTGGGCAACCTCCCTAAAAGTCAAAATATTGAACATAGGAGATTTAAATGTTTCCTTCCAATTGCATTGCACA
GGAGCCCGGAAGGGGCTGTACTTTTTCGGCCTCTAAGCACTACGGTGGCCGAGCGAGTTCAAACCTCGCGGAACCATACCTGAAAACTCGGGGTAATTCTTTTTTCTTCATTTCGCCTCTGTCCAGTTTCTCTGACGCCCCCTGATGGTCAGTCTGTGAGTGCTTCGCTCACGCATTCATTCAACAAGTGAAATTAATTTAATGGATGCCTAATGTGTGCTCATTGCTTTCCGTCCCTGGGATATAGCAGAGGACAAATCAAAAGTTCCTTACCAAATTTACATTTTGCGGTGGGGGAGGGACAG
ACCTGCAGGCAGCGACACCTGACAGCGGCCCAATCAAAGCGCGACTTCTTTGCGGTTCCACCAATCAGCGAAGGGCGCGCACCGGTAACAGAGTCAGGCTGCGTTGGCCGGCGCTTCTGCGCGGAGGAGCGTGACCCCTAGTGGCTCTGGGAGGGAATGCAACTTGATGCTCCCTTCCTTTGATTTCTTAGTGTGTCGCCAAAGTCCAGAAGCGTGGTCTAGACAGAGACGTTTCATGAGACGACGGGGTGGGTGGGAAGCCTCATGCTGAGAAAGAGGAAGAGGCAGAGTTTGTG
GCCCCTGAGCTCCCCAGCAGGGAACAGGCTGCCTTGTCTTGTGAGTCCAGATCCTGGGAACAACTTTCATTTAGGAATGGAACAGCAGGTCCTGGGAGCATTGGCGCCTGCGCGCCCATCATGCGCGTGTGTGATGCAACATCACCACCTTGTGGCAGCGAGGAGCTATCACAACGTGGACTGAGCAAGTTGCTCCCTGCTTGGGGTTGGGAGCTGGACTGGCCTAGTTCCCTGGGTCTTTTTTTGTTGTTTTTGTTTTTGTTTTTGTTTTTGAGACAGAGTCTCGCTCTGGCC
TAGAGGAACACAATGTAGAAATTGCCCAGCCAGTTGAAGCGTCCAAAGTCACCCAGCAGGTCAAAGCGAGTGAGCCCTGAAGCACAAAGGCCAGGATGAGAGGTGGGCTCCCCAGGCCCTTTTCTGCTACCAGCCCAACTTTCTGCTGCCTCCTGGTGGCCACATTTCAACACTGCAACTGATAGGTTGGCCTCTCCCAATTCTACCACCCAAGCTGTCTCAAGAGCAGTTCGGGACTGTTCTAAGTGCCAGCAGCTAGGCTTGCTTCAACTTCGCTTCCAGAGTCTGGTATCTTCTC
CTGGGGGCTTCCATGGGGAAGGAGAGGGAAGCCTGGTCAGAGAATAGGACAAGACCAGGGAGAGAAGATCTTGACAACAGATGAAGGGCAGAGCGAGGAGTTTGAATTTGATGAGGACTGCCATCTACTGGCAGTTGATGCAGGCTCTTGGGCAGTAGTGTGGCCTTGGTCCCGCTGAGGTGGGCAGGGGGAGCTAGAGACAAGGAGAATCTCTAGGAACCCCCAACCCTGAAACAGAAGCCTGAGTTTCAACTGGAGGCGGGAGAGGAGAGTCAGCGAGAACGAAGATGGACAGA
CCTCTGAGAAATCCATGTGTTCTCTTCTGTAAGAACAGAGCCTCCTCCTCTCCTCCCCTACCCTGATCAGGTGAGGCAATTGACATTTTGTAACTGCTTTCTTAATGGGAATACCATAATAAACAGTGCCATCTACTGACTAACGTATGTCATTGAATACCTCTCAATAGTAGCAATTATTCTTGGGATTGGAAATCCTACTGTAATGTTTGTTATATGTTTACATCAGTCACATGTCATAGATACTTAAAGCTGCAGGTAATGTAGATATCATTTCTTTTTATCTTT
CTTGGAGTTCCTTTATTAAAAATAGTAAAGACAGTTTTGATCTTGTACAACACTTCTGAAAGTGAGAAACAAGTAACAAAGTCTCACCCACCATCACCTGCTTCTTTATGCAAATATCGAAGCTAGCTGCATCTCATATCCACTAGGGGGATCATTACACAGTAAAAATAGATTGATCTCTTTATAGGTGTTTTACTTTCCCACTTAATAGCACAAAGAAGAAAATTAGTTTTAAACAACAACAATGAAAATCATTTCAACAGAACT
GGCCAAGAACTAGTAAATCAGAGAGAAGATCACAAACAACTGTGAGAAAAACAAAGGCTCCAATCTTGCGCTTCTTGGTCCCAAGGAAAGAGCTGAGCAGCAACATCAGGTAGAGAAAGTGGACATGCTGCCATCTGGTGGTGGCTATGAAAACTGGATAAAGACCATTCTGTAATCTTGACTATTTAGGACTAAAGCCTTGCTCCTCAAAGTGGTCCCTGGCTTGCCCTGGCAGCTAGTGAGAAATACAGAATCTCAGGTCCTGCCCTGAACCTGCTGAATCAAAAC
GGAGACAAGACACCTTAGGCTGATGATTACATGTCTGTCAGTGAGCTCACGTTAATGGCAATTTGCAAGGGAACACATCACCCACTGGCTGACTGTGGGATTTTTATTGGTCTCTTTACTTTTTAAGCGTTCTCGCCATCTTGTGGCTACTTTCAATATTGCAGTTGAATGATTGGGCACAGGTTCAACCACCTTGCAAATCATTAACTCATCTATTCAAGTACTTTTTGAGACTCTAATATCTCAAGTACTTACACAGAAAAGCAAGTGGACAAAAGCAAATAATAA
CTACCTAGGAACAATCTGTTCCTTCCTTTCAGGCATCATTTTGTAATGGTGAAGAGGGAAAAGATGGCGAGAGACCAAGAAGTGATGAAAAAGGGCCTCAACAGTCAGCAGAAAACAGGACCCACAGCAGTTCTTCAGAGAGCCTGAGGGGGCGCCCTGGGGCACACAGGGAAGGCTTGCATAGATTGAGCGGTTGCTGAGAATGCATAATAGTGTTTCCCTATGGACAGTCTCACAGCACAGGGCTGATTGAGCGGAAAAACGCTGCCAGGCCAGGGCCACATG
TGGGTGGGGGACTGTGGCACGTCTCCAACACAAGGGCTGATATGTAGGTGATTAAAAATAAAGAAATAAATTTAAAAGAATCGGTAGGCCATGTGTGCAAGGAGGTAGAAAGTTTCAAGTCCTTGACTGCAGTTCCCTAAATGGCCACAGGATGGAGATGTGCTCCAAGGAAGTCCCTCTCTCCCGTCTTTAAGTCTCTGGAGGTCATTTCTCTGTGGGTCTCCACCGTGTTCCTCCTTCCAAGTCTCTGCTTTAACCTGTTTCTACCTCCGGGTCTCTCTGTACGATTCGTTGGCT
CGTAACATCAGGACGGTCAGGGTTCACAGGGTCATGGGTCAGTAGCCTTGTAAAGAACAAGTTTTATCCTTTTTCTCCAAGGAGACTGACTTTCACCAGAAGAGCCCCTCCAACTGTGGGCTGGGAGGTGCAGCTGTCTCTCTTCCTCCAGGGGGCGCTGCAGCTCAGCACTGGGGCTGAGGCTGTCCTGGGAACAAAGGCAGGCTGGGTCTGGTTAAACAGCCCTTAGACAAACGTCCAATCAGTCCAGTGGATGTTATTGCTGGCAAAGCTTGCTCTGTCATCTGAGCCTCTAAATGGAATTTC
TGGCAAATAACCTGTAATATTTAAAGAAAAATAAACATATATGGCAATTGAATAGTAAAAAATAGCAATTTGATGCTTAAAAATACATGTTCTGTCAGGCTTGCCTTTTCCTACTGCAGACATCCACGCAGCAGGATTTTAAAACCAAAGGGTCAACGCCATCTTGTGGTCACAAAGGCTAAGTACAAAGTATTAAGCCTTTCTAGCTTTTCAAAGCTGAGATAGAGATTCAAAGGGCATATTGCTTTCTCTTAATAATTTGGGAAGTTTTGGGGTTAGTTTGCAGATTTTTGAGGTGTGTTGTGCATCAGGGAACAC
TTGTAACCACTTTTTTCAAGATAAATGATTTCAACATTGGTAACAAAAATCACTAAATTATAATGCTGATCTTGGAAAAGACAGACATCCAGGCAGAAACTGGCTGGGAAACCCGGAGGGAACACTGGTATCACTGCGCCCCCTGCTGGGTGCCCTGCCCAGACCCTCCAGCCCTGGATGGGAAATGTGCATTTCTGGAAAGGGGCGGAGAGCAGGCCGCCTGCATCACCCCGGCTGGCTCCCATCCCAGCCCAACCTAGGCCTTCAAAGGCTCAGGG
GAGATACATTTTACAAGAAGGTAAAATATAGGGTTAGAATATGAGCGTTAAGATTACCACTGTTAGTGAGGGTCCTATAGACCATAACTGACAGTAGAGTTTGATAGCTGCTAGTTATACCAATGGATTGCAATACCAGTTTGCCTCCACTAGATGTTGCTGTACATTACCGGAAACATTTATATAAAAGCAACATTCCTTTTAGGAAAAGTGGCATTGGATTTTGGAGGCTAGAGTAACTTCAGTATTAGCCTTGGCTAGATTTTTTCCTGCAATTATCAATCGCTTTATGATTCCACAGAAATTCTCTTT
AGGCTCCATCATGGACTGGAGCAACCTTAGGGCTGTCAACCTAGCCCTGGAATTCCTGTGCCCTCCTTTCTCTCTAAGAGCAGCCTCAGTCATACACCAGTCCAAACCTAATTTGTGATCCTCTCTCACTCAGATGCCAGGGAGCTCCTGCCCCCTGCTGTCCACAGAGGACCCTGCAATGAGTCCTGCTCCACTAGAGTTTTCTACCAAAAGGGTCTGAAAATCCCTCCAGCCAGAGAAGACCAACAGTCCACCCCCACAGGGAGCAGCGTCCTCCCAGCGTACCCTGGGCCAGG
GAAAGGCAAGTTACCAATGGTGCTGGAAAGTAAAGCAGCTCATAAATGTGGGGCATTGTCTGTTGACTGCAAAAACTTTTCCATGGTGACCTCCTGGATACAAAGTCAACACAACTCACTTCCCTGCTAAACAGATGATTGCTTTGACCAACAGTGACACCTACAGGTCAACACTGTAAAGACAATTCAATTATATCTGAATGTGGGCCAGATTTCTATAACCCTGGAATTGCCAGGCTGTAAGGATTCTCAACAAGCAAATAGCAAACATTGAGTAGTTGTTGGATCTATATTTCTATTTTCAAACCTAATCTAC
GAAAAGATGGCTGCTCCTCCCCTCTGTTGTGTCTGGACTCAGGATGGGGAGTGGTGGCACCCTGACTTCTATCAAAGCAACACTCGTCCATCCTAGTGAAGCCTCTGGGTGAACATTGTGTCCCTTTCTTAAAACACTCTACTGCCATCTGCTGGAAAACTGTCACCATAAATATACAAACCTATGGTGTGAACAGACTCCCATAGATGTGGCACACTTGTGCAGTGCACAACCTGCACGTGTATACATGGTAGGATATTTGACTTTATTTTTTCAGTGTACTCTATCCACATGTAGACGAGGCCGT
[truncated: 816,427 more chars]
