# Supplementary material for: On the Value of Intra-Motif Dependencies of Human Insulator Protein CTCF
Source: PLoS One. 2014 Jan 22;9(1):e85629. doi: 10.1371/journal.pone.0085629 (PMC3899044; doi:10.1371/journal.pone.0085629)
Supplement: File S1 — Data sets for H1-hESC and HUVEC cell lines. (ZIP) [file pone.0085629.s010.zip › HUVEC_fg_train.txt]

GTGCAGACTGTGCTCCCTTTGGTTATGGACACATAACTCCTGGGCCAGAGGCTAAAACCCCAGGGCCCCTGCTGTCCTTCCCGCAGCTTCTTGGAGTCTCAGGGCAAAGCCTTTCGAGCAGCGCCTCCCAGTGGCCAGAAGCTGAAATGACGGCAGTGGTGTCACCTGGTGAATGACCCGGGAAGCTGTGGTTGGCCCTGATTTCTTCTTTGGAGTCTCTGAAATGCTTCCTGTCTTCTGTTCTTCATGCCCCATGCCCCTGCTAGCGTATTACTGTTCT
AGACCTGAAAGTATGAAATTAAGTGGAAGAGAAAGAGAAATGGACAGTTCAGCAAGCAGCTTAAGAACACAGCCAAATCCTCAAAAGCTCTGGGAAGATATCCCAGAATTACCTCCAATTCATAGTTCTTTAGCACCCCCCAGTGGGCATATGTTAGGTAATGAGAATAAAACAGAAACAGATGATAATCAGTTTACAAAATCTCAGTCGACTGTCATCCCAAATTCAGGTTGTGGGAAATGTGGGACGACTTCATGGTGTCACACCTGTAAAACTGTGTCGAAAAGAATT
TCCTGTCTCCCCCTATGTGGTCCAGCAAAAACAGAATAGAATCCAGGAGGAAGGAGGAAAGAAGAAAATCACAGCTTTCGTGATCATTTAGCTGACAGTTGCTGTGGGAACACTAGGAGTGGCAACTTCCCAGTACAAGGGCGCCACCTGCCTGAAGCAAGTAAATTCCTTCTAAACGGAAGAGAGTTTTTGTCCTGCTGAAACTGAGCAGCTGCAAGCTGGAAGTTTTGAGTCCTCCCATATTAGGGTGGATCAATCAGACTCCATGACTGACAAGAGACCAGCAAGC
GTGCTTACGGTGTGTCAGGGACTGTTCTAAACACTAGCATGATAGATGGCATCATGAGACACCAACGTGTGTCAGAAGAGAGCTCTCATTGCAAACACTAATTTGTACAGATTTTTAATTGCAGCATGAGCAAAAGTAGCTAGCAACTCTGCTAGTTACCAGCAGATGGCAGTAGCAGTCACTTCTTTACTGGCATTTTAGATTGGGAATGTGTAGAAGCACCACAACCTATCATCAGAACTACTCTGTGGTGTCAATGTGTGACTTAGGGACAGTTATCTAACCCGTCTGGAGTGAAGCTTCCCTATTTAAATACT
CAGCCCCTTTCCTTTATCTGAGATAATGCACTGCTGACTCTAGTATATCCATTGGGTTCACTTTAAGCCTAACCCTGGGAGCAGTTTCTTCCCAAGTTGGGCTCACGTCCAGCCTATGATTCCCTTGTAAACAGTACCACCTGCTGGTCAGAACGTGCCAGCTTCCAGGCTGGGAGGATTTAAGAGAAAAAGAGTCTCTTATCCCCTAGTGGGATAAGAGATACAGATGTATCTTTTCCAGTTCACTGAAAAGAAGTCCCCCCAAAATATTAGGTAAATAGGTTGGCAGACTGATGAAAGTTTTTATATATGCTA
GCCAAGAGCCTGGATAAGACAGAAAAACATTTTAATGTGAAGTTGGCATTCAGATAGCCTCCCTCGGTGACCTGAACAAACTGTTTCCACCTAGAGTGTGATGATGACTCCCGCTGGGAAGAAAGCTCGAGCCCCCTCTAGTGGCCAGCACTGGTTATGGCTTCTGATTGCCTGCAATTGTTCCACCCTGGTCTGTTTGAGTACCCAAGACAGGTAGATTCAGGAGCCCTAGCTTCTCTTTCACCCTCACCTGCTGATGCTGCATACACATACAACAGTTTACTTGTGGGTT
AGGGTGGCCCGATGCTTCCCCATTCTGGTTTGCACGGGCTTGTCCCCCAGCAAACCCTGCCCTACTCACAACAGGTCACAGTAAAGCGATGCCTGGAACTGTCTCTTTCACCCCCAAGTCAATGTATGTGGCTATGGCGCCACCCATTGGCCAAAGGCTGTTAGGGCAGGGCTGCACAGAGCCAGGCAAGAATTAGGCACCGCCTCTGGGCAGGGCAATGCCCATCTTGGAAGGAGCCAAGCACTGTCTGCAAGACCTAAAAGTGGAATGAAGCCAAGTGTGTGTTGTTTGAGGGTGATTAAGTACA
GTGTCCCACTTACTGTCGCCAGTGCTGAAGGAGTTTTTCAAGTAGTGCGCGCCGATGAGGTGGTCAGAGCCAAAATGTGACTGTAAGTCACCCGTCTCCAGGGAGGAAGAAGGAAGATTTCTGGTCCGTGCTGTCCCTCGTTCCCAGCAGAGGGCACTGTGGGACAGTGTCAGTAGGATATAAAGACACTGATCCTGTTGGTCTTAACTGAAACCCACAACCCCAGGGCCACCCAGATTGACAGGGCAAAGCCCCCAACATCATTGCTTTTCATGAT
CGTACCCCCTCAAACATACACAAATGCACGATCGCCTCGGCAGACTGCAGGCTTGTGTGTACACACACCCTGACCGTGCCCTGAGCATGGGCGTCCGTCCACTTGCAATGCCTGCTTCACGCCGCCAGATGGTGGCCTCCAGACCTGGCAGGGGTGCCCTGCAAAGATTGGATGTGGCCATCCGTACTCCCAAGGAGTAGACCCTCCCCTTCCAGGTGACCCTGCCCTCTAGACACACCAAAGCCTCCAGT
GCCTCCCAGAGTGCTACGATTTCAGGCGTGAGCCACCGCATCAGGCCAATTTTTACCTAATTTTTTAAAACACAAAGTTATTCTTGTAACCATTGGCATTATAACTGTTAGCAAAAAGCAAGGGCTCCTCCTAGTGATACTGCAAGTCAGTGCAGCGTACTAATTCCAGGTGTATTTGTTTTCTTTGTTGTGTAACAAGTTCATTATCTTTAGTAAACACACACTGGAAATCTGTTGAATTCAGGGATCAATAATGAAGATGTGTATTTTAGGGAAACTGCAGTAATTCCTTCAGGCCACTAGGGGCCATTTGACTAAATTCTCTTCCCAGTTCAAAGGAAAGGTCCCCAGTGCACCCCCAGGGAGCAAAAATAAGGACCTCCTCCCATCCTAAGGTGGGATATTCTAAGGGTAGAATCAGGTGCATCATACTCAGCAAATCAGTATTTCTCTAATTTTATTAC
ACCATATCAGTATTTTTTTTGTTTTTGTCTTTTTCCTTTATGTGAAGCTGGGCTTGGATGGATCTGGAAGGTTTCAATAGGGACGTGAATGTGGGGAGGCCTGGGAGCCCCCTGGTGGTGATGGTGATCAGGGGATCACTGAAGACAGGAAAAGAAAGGGCTAGTAATGGTAAGATAACTACTGTTAATTGAACACCTCCTCATGTGCTTGGTACTGTGTAAATTATTTCAAATCCCTATAATAACTTGGTAAGTTAGGTATTATTCTTTTA
AGAAAAGTAGAAAAAATTTTTAAAAAAGATGAAAAAATACAAAGTGAAAGGACGAAATACAGTATGAATACCAGAAAAAGAGATACGGTACCTAACCATTGCTTGTGGATATCACTGCAACAGAAGGCAGGCTACAAAGTGCCCTCTGGTGGTCAATGGGCACCATATTCAGTATTAAACTGTACGAAATTCAGGCACAATTTAGAAGGTTAGAACCTCACAAAACCTGACAGATTTTCCAAGCCAACTGTCTGACTTCAGGAAACAGACTGACTAGCTAAACGACTTA
AAAATATGTTTCAGTGAATGGCAAGCATGGCTGCTTTGGAGAAACATCACAGTCGCCTTCATCAGAGCAATAATACCATGCGAAACGATACACCAGGAGGCCCTGATGAAGGGGTGGTATTTGTGTAATATTCAGTATCACCACTAGAGGGTTCTCTCTCTGAGGCCGGTTTGAAGGCATCAGGCTGGATGCCATAAAGGATGTAAACCACTTTTATCCCCACAAAGGGGAGTAATGAATGACTACACAGAGTCCCTGACTCATGATGGCCCAACTTAAATTTTTGGACTTCATGATGATGCACAAGCAATACACACTCAGAAGAA
CTTAAATCGGTAAATAACTTAAGCCTTCTTGCTTTGAGAGGTGCATTGGAGTCTAAGCTTCCTCCAATCCATTCGTAGCTCACACATCTGAAACTCAGCCATCGGTTTCAGCAACTGCTCTAAGAAGAGGCATCACGTATTGCCACTAGATGGCACCAATTATTTTCATATTTTTAGGTCAAGAAAACCCTTTTCTAAAATGTAATGGCCACATTTAAAATAGAAGAATGTTACTTAGCATTGTTATTAACAAAGTATTATTCTCTTCTTAATAATTTTCTTATAG
AGATCCGGTGCCTTAAAACAATTTTTTTTAAACCTGGAAATGTTTCTCTTCAAGCCCCTTCTAGATGTAAGATTCAGGAATGCTCTTTAGGTAGTTTCCTTAGAATCCTATGTGCTTAGTAGCTGGCCCTTCCTAATGACCACTAGGCGTCAGACTTTCCCATCTCTCCTCCAACTGTGCTGCTTACTCAGTAATTAACTCATTTGCTTGGAGTCATTAGCTCTTATCTAAGGGGACTTCTTTGTCATCATGTGAACATGGTCATTATGATGCAGAATCCTAGCAGATTTCAACAGGACTGA
GAGAGGGATGCTAGTAATGGGGGGTGTGCATTGGGTAGAGGCCGGGGTCCCCCAGAGGGACCCTGCCGGGCTCTCCCTGACTCCAGTTGCTCCAATGAGTACAGTGGGCACTGCCTCCCCCTGGTGGCCGGCACTAGCACAGCAGCAGCAGCCTCAGGCAGAAAACCCAGAAAACAAAACACACACCTTTGTTTGGGTGTTGTCAAGGTAGCAGCTCTCCTGAGTCCCAGGGGGTCAAAGGAGCAGAACCTGCAGGCTCCAGGGGTAATTCAAGGCGCCTCA
CCCCTCCACCTTATGGTTGGGATTTTGGGGTAAGTGTCGTATTCTCATTTTAGTTTTTTTTCTTTCATAGTCTTCTACAGATGAAGACCACTTACATCGCCACATTGAGTGGTTCGTGTGATTTTTAGTTCAAGAGCTCCCTCTTCTGTCAGTGCAGCGAAGTGCAGTTTCTTTATGACTGGTTTTTGGGGGAGGGGCGGGAGGAGTTGAGGGTCCTTGGATGTATCATTATTTTTTGTTTTGCAGAATCCTAAATGCCCACATCTGGCTTCTCCCTCCCTCCCCTG
TGTCAGACAGGCCCTGGGCTGGGTGCAGACCCACACCCCAGCCTCCTGGGTGTCCTGGCGAGTGGGACATTAGCAGGCCTGACTCCTTCTGTCCTTTCTGGGCCTGCAGTTCAGCAGCTCGCCACACGAGGGCGGCCCAGGAACAGGAACGCAATGGCAGCCTGGCAGCCTGGCAGCCCAGCAGAGGGAGCGGCCAGCCTTGCTTTTCCAGAAGCCCTCAATGCTTCCAGTTACCCACAACCAAAAGCTGCTGAAATTCAGCTTGATTTGGAAAATGCGCATAAGCCAC
GAGCAAAACGGCACGGCTGAATAATACCTGTGACCACGGGAGCTCCTGCCCCTGATGCTATCCTGACCCTCCCCATCCCACCCAGCTGCAAAGCAGTTGTTGCTCTGCCACCTGCTGCCAGCATGCGGGTGGGAATGCGTGTGCAGCTCAAGGGTGGCATCGTGTGGTCATAGTGGGGTAGTGCACCTCACAGCTTCCAAAGAGCTTCATTCTGCGGAGTCACTCAAGGAATTTTGAGTCTATGTGCCAGACTCTGTTCTAGGACTGCAAGATCTTTCCTAACAGAATCAGAGTTTTTGTGAGGAGCAGTCTTGA
AGATGAGACCACAGCCCTCCAAGGCTAAATGAGACCACAGCCCTCTTGGGGCACTAGGAAGATCCAGCTTAAACCACTGCTGAATTCAAGGTAATTTAGTGGCACTGCCTCAGAACCTCTCTGTCCTGGCACCCCACCTAGTGGCAAGGGACATATCTGCAAGACTGCTGTCTTCCAGAATTCCAGCTGGGACGCAGTCCTCTATTTGAAAACAAGTTTTCTGGAAGGAGGGAGCTCTGAGGAGGAGTTTCACAAGGAGAAGAACACAGATTTGGGATAAGATG
TTCTCTAAATGTTTTAACAAAAGGCTGCTGAATAAACACATTACTCATTTAAAAATTGAAAAGAAGTTCTATTCCTGATATGAAAGCAACCAGATTTGCATTTTAATAGTTGTGGGCGAGCGCCACCTGGCGGGAGCATCCGGAACGGGCGGCGTTCAGCACTGGACAGCTTCCCGAGCCGGTACGGGTTTTACCGCTTGCTACCCAAGAACGATTCGAGACCCGTGATGGAATATTTTTGATCCTGTTTCTGCCGCGGGAACGT
TTGTAAAGATACTTTAAATGTATATTCTGTTTCTGCTGAAACAAAGTTAAATAATTACATTTGTCTTCTACAAAATTTGTTTTCATGTATTATTCAAAAGCAGCATGATCCTGTCCTTTATGTCAGTGCAAGAGCATCTATAACCACTAGATGGCAACCAACTATTAGGGACTATTAAAGTCATCACTACCTTTAGAAAATCTTAAGTTCAGAAAATCTAAAAAGTTGGCATGTATTAACGCAGTTTTGCTCCCTTAAGAATAATTATTTTAAGCTCAATTTTCAGGCACAGGAGAATAC
CTGGTTTAAAAAAAATAAAGAAATAAAAATCAATGCCTTCTGCTGGTTGAACGGGAAGTGTAAAATCTGAATTCGCTATAGGGTCACAATCCCAGCCTCCAGTTCGCACAGTGCCTTCCTGGTGCTGATGGGGTGCATGTTCTGTCTTCGCCACTAGGTGGAGGCAGTTGGTAACCTTAAACCTTTTGCTTCTCGTGGTTAAAAGTCTGACAAGAACCGTAGAACCTTTAAGCATATTTAACCAGTTTAAGCCCTGTTTGCGATGTTTTAGCCACAAAGATACTGTTCAGTGAACCATTTACAGTTGTGCCTCGCGTTGTCCCACTCTCAGCTGTGCATCTC
ATGCATCAGAGCTGGAATGAGAACTAATTCTTGATTTTAGAAGATCCCACGTCCATGAACAGTCCTACTTAGCAATCAGTGACTCAGAATGAAGGCAGTCGAGTACAATAGCTTGAGAAAAACACAGTTATCTTCTGAATCTGTTGCCACTAGGGGTCAGGCTGTTGTTGGAAATAGTTCAGGTTTCCTCATTTAAAAAATAATGCTGGAGGACAAGCTAACCCGAATCCAGACTGTTCTTCTCAAATGCTTACTGTGATCAGATTTTCAGAATACATACCAAGTGG
AGTAAAATGCTCATGTTCAGCAACTCAGCCCTTCAGCTTCTAGGAATTTTGTTCTGCAGGGAAAAAAAAATGCTGTATTTGTATTATTAATATTGTTACTGGGTGGCAGGGGGAGGAAAGTATTCAGTGTTTTCAGAACCACCCACCAGGAGGCGCTTTTGCATCAGGGGCCCAATCAGGTTAGCCCAGAGCACCTGGATTTAAGTAGCAAAAACAAATGACAATCTCTAGCCCAATGTCTCAAGAACATTCCAGTCTTTTACTTCATCTCACCCTCGAAACTTCCTTTTTTTTT
TGTTATCTTATGGTGTAGGAATACCTACTGATTACACACACAAATAAATTAACTGCTTTGGTTTATTTGTACCTAGATGTATGACTCCTAATATTATACTTTACAATGGCAGTGAAGGAACTATTGGATTCCCCAATGCAGTACTATGCAATAACCAGGGAGTGGCAGCATTGTGCTGAAAAGACTTCACAATCAATTCCACAGATAAAACACACAAAGGTAGACTGGAAGTAAACAACAATTTGAAACAAATTTAAGTAGCTGTAATATCCACAATCTTTCTAAATAGGCCGGTAACTTAATT
AAAGTTGAGTGGAAAGATACTTATTTCTGAGCAAAAGATTGTATTGGGGACAGTTAATTTGGGTCTAGAGGCATGAAAACGCATATTTTAAAGACTCAAATGTAAGGTCTTAAAGGATGCACTCATAGTTTCACAATTAGGAGATTCCACTAGATGGCCCTGTTTCAAAGTGCTACAAAGCTGGAGATGTACAGCTTCCTGGTAACTGCAACTCTCAGACCTTTTCAAGTATTTAGGGCACTTTGTTATCAACTGTAGTTGATTTTTCTAAAATACTAT
TCTTTTTGCTGGCGACCCCACCCCGAAGACTCCCAGTTTTCAAGGTCTCGGCAAGGGTCATGTAAACCTCACTTCGTGGAGGAAAACCGCCAACCTGGCAGTTCCATGGTCAAGGTTCTCACAGTGCAAGCAAGGCACGGTCTGACCACCAGAGGGCAGCAGCGACCGCCCACAGAATCCCAAGACCACAGCAGAGCTGGGAAGGGGAGGCCGGGGAGGCACCCCAGGTTCTCAGTGGACGCCCTCTTCAGGCACTGGGCAAAGGGTAATCTCCTGGGTCAAGCACCCCCTAGACAAATGCACAGCAACTCATCCATTCCTTT
GACCTTCTGTGTTGGTGTCATTTTGTAAACAAAAACAAAAAAACCCCCAAAACCTAAAGCAAGGAAGGTTCTTGAACAGATTGGAGGGGTCAAGCAGAACCAGCAGCCCCGACAGAGGAGGTGCTGCCCTCCAGTGGCGTCTGTGAGGACAGCAGGGGCTGTGCCCAGGAGACCTCAGAAATCATCCAGTCCACCCCCTCCCATTTTTAATATTGGTAAACTGAGGTACAGAAGATCTATAGAGGTCTCCAGGTAAGTTAATAGCATATCAAGGACAAAGG
AGGTGGCTTTGAGCCTTGAAGAAGACCTAGCCTTGTTTGAACCGTCTAAGCTTTGGCTTAGATAAAACTGAATCTTTGTATAGGAAGACCCTTTCGAATCCACAGGCCTTGAATAAATCACATCAGCTGGCTCTGGCGACGATTCCTCTGCCTGCCAGAAGAGGGCAGCACATGCTTCCTCATTACAGGGAAAGCTGGGCTGCCCAGTCCAAAGGGTGGACACTAGGTATGGAGGCGGGGGGAGCACTGTGAAATTAATAGCAGCAGCAGCAACAGCAGCAGCAATAGCTATCACATATT
GGAGGGACTCTAGTGTCTCCAACTCCCTCTCATGGCTCTATGGCTGCTGGTCGGGGTCAGGGAGATGAAGCAGTGCCAGCTCCGTGGTCTGCACTGATCCTGACCAGTGAACCAGGCTTCCCCAGCCAGAGCCAGCTAGTCAAGCACGCTCTCTAGTGGCCACCACAGGGAAGGCAAGAACTTGTCTCCACAAAGGCAGGATTTTCATTTATTCCTTCAGAGAGTACAGAATGAGCATCAATGTTCCAGGCATGGTGCCAGGCATGTGTGTTAACTTTAGTTAAAACATACTTATTGGCCGAGTGTGGCGGCT
GAAGTGACAGGTATTGAGGGAGTCTGTACTTATAGTCGGAGCAAGCATGAGGCTACCAGGCCCTATCAAGCTGAGAGACCAACTTATTAAATACAAGTTGAGCATTTGAGATCAGTAGCACATGCAGCCGCCAGAGGGCAGCACAAGGACGTGCGTGGGCCAGAGCCCCTTCTCCCATGTTCCCACATGCCCCATGGAAGCCACTGGGGCCAGGAGCGGGGAGAGACTGAGCAATCGTCCCACACTGTTTATGTTATAAGATGGG
AACGGCGAACTTTCTGTTTCTATGAGTCTAATAATGAAAAACTTTTCTGCCTGAACCCGTGGGATCGAATAAAATGAAAAACCCCATTCTGCAAACCACTGCGCCCCATGGGAAGCAGCTCGGTTTCCTTCCCGTGTCGTCGGGAGCCCTCTGATGGAGGAAGCCTAAATTACAGCGCTCATAACCTAACAGGCAGCCGCCGGGCTCAAGTGCCCCCTGATTTTCCAGAATCGAAAAGAAGAGGAACCATAAAAGAAGCCGAATGTTTTCTCCCCCTGGC
TAATACCTGATACCTTCAACTATTAATAGGCATTCACTATCCCAATCCTGACACATACACCAACAACAGCAATAGAAACAGTGCAGCCTGCAGTTTGAATTATGAGACCATGTTAATCAAAGAACGGGCAACCACTTGGTGGCAGCATACTCAAATTCAAATAAGAGGAAATATTTTTAAGTGAGAAGGAACAGCCTGAATTAACAAAACTAAAGTTAGAAAATGCCAGATTAGCAAAGCTAAAGTTAGAAAATGATGACCATGCC
TACTTTTTAAAAAATAAATATCAACAAATGTGAAAAAAAAATTTTTTTTTAACCGACATGTCTTTAAAAAATGAATGAGTACTTAGCCTTGGTTCCAGTTAAGGCTTAAACAAGAGATGAAACGGTCTTCGATGCCACCTAGTGTTTCTAGAGAGTTTAACATTTTATAGACTTCTGCTCTAGCTGCTCCTTCCTAGCTCTGTGAGCTAGGTTTTTCAGAGTAGAAACCAAAAGGAGTAGGATTCACCTTGTTTTCATCCGTGACGCAGGCT
AAGTACACAAAACCATTTCCAAAGTTAACTTGTCATTGAATGATTAAATATGAATTCATAATTAGAAAAATCCACACTGTAATTTATTGGCTCTCCTGACTGTTCTGGTTCATTAAAAGTTGATTACTAAACAGTGACCTCTAGTGGCCCATAATTTTCCAATGCTATATTGTTTCTCTTAAAGAGTCAGCATAGATTTGAAGAACCTATTTACCCTAAATAAGGCAATTACTTTGAAGATGTTAATATTCCTTTTCATTATAAAGGGAAATATTCCTTTTTCCTA
GCCGTCCCAGGACCCAGCAGTGGAGCTGGTGGGCGGTGGAGGGGAAAGTGGCTGGACCAGAGTTGAGCCGCCCAGGCATGGTTCCACTCAGTGGCAGATGTGTAGTGACCTCTCCTGGTTGGGGTGCTGTGCTCAGGGCTGCGGGGCTTTCAGGTGTCCACTAGGGGGCCGCGTGAGCGCTGGCTCCCTCTGCCTTCTAAAAGATATTTTTTGGCCAGGCTGGGTGGCTCACGCCTGTAATCTCAGCACTTTGGGAGGCCGAGGTGGGCGGATCACCTGAGG
TTTATCCTCTGTTCTCTAACATGGCTGTCTTGGAAAGACTTACACCTTTAGAGAGAACATTAAACTAAGACAGCAAATAAGAGAGGAAGAAAAAATGATCACAAATACAAAATTTAGGGGAAAATGCCACCTTGACTCCCTCCTGCCCTCTGCTGGGTATTGTATGCATCCTCAGTCCACCTCAGTTCTTTCTACAGGACAGTGTTGAGGTGATCTGGGTGTGACAAATATTTCTATTCTGGTGAATCTTATAGGTAAATATAATGAAAGTGAGTCAAGGGTTTGCTTTGTAAGTTTTCTGTTT
TAATTTTTCTGGCTTTATTCATAAATTCTTAAGGTCAACTACATTTGAAAAATCAAAGACCTGCATTTTAAATTCTTATTCACCTCTGGCAAAACCATTCACAAACCATGGTAGTAAAGAGAAGGGTGACACCTGGTGGCCATAGGTAAATGTACCACGGTGGTCCGGTGACCAGAGATGCAGCGCTGAGGGTTTTCCTGAAGGTAAAGGAATAAAGAATGGGTGGAGGGGCGTGCACTGGAAATCACTT
AGCCAAGGGCTCCAGGAAAGAGAGAATCAGCAGTGCCAGACAAGGACTGAAAAGCCCTCCCTTCCTCCCCCAACACACAGAAAGACAGACTGACACACACGCACACACACACACACACCCGTGGTTTAATAAACTTGGAGTTTCCTCAGACTGCCTCTAGGTGGCAGTGTATGCACGCGGCATCAACTGCTGCGCAGCTCTCCCCGGGGACTACCAGATTCTCCATGGAACCAACTAAAACTCCCCAAAGCTGTGTGACAGGGACAGGGAGAGGTACCTGTGATGTTTGCAACATCCATCTGT
GAATTCTATTTGCATATTTTTCAACTTTTGTTGACTTTATAGTTTTTAATATGTTAAAATATAGTCATGTTTTATGACTGCTCATGTGTATGTGAAAACTGTATTCTTATTACTGGTATCACTCTGCCCTCTAGTGGGTATTCTGTTTTTGCCACTTGCAACAGAAAAATTTATTCCCTCAGCTACTATTCAGGAGGTGGATTTTGTACTACTAGACTATATGAAAACAAATTCTACCAATTACAATTGGCTAAGAATTATACAACAATTAGA
CCTTGAGTCATCCAAGGTCAATTCATAAAAATACTACACTCTGTGCTCTATAAAAGAAAGGATACAGCAATACTTATGTTACTTGTCAGTCTAGATATACAACATACATACAAACATAAGGTACATATTTTTAAGTACTAAGTGCCCTCTGCTGCTGGAAGATAAAAATGCACAAAAAGGCTCACAATTTCATTCTCTACATCTGTGCAAAGTAGAATCACAGCGCTAAGGAGCTGAAAGACACAGGAATCTTCTAGTGAGGGTCACAAAGTCCCTGGAGGAAGCCTGCAGGGGCTGAACAGATACT
TCCATTTATGTCGGGAATTGTTAAGGCTCCCCACCTGGTGGTGATTGTGGACACTCCTGACACCATCAAAGCCAGGGCTTTCTCATCGCTGCTGGACACCAGCGGGCCCTGAAGGTGCACACTTTTGTCTCAGTCAAAAGTAGCCACCAGAGGGCATGATTTACCTAATTATGCACAGTACATATTCCCTGGGTCTGTGAGTCTCAAGCCTGTGCTTTCCTTTGGAGGATGGACACTGCCTTGGACTCAGACCCTCTTCCTCAGTTTCCATGGGGTTTTCATGCAA
AAATGGGGCTAACAGCACCTACTTTTGAGGGCAGATGAGATATTAAATGAGTGCCTAGAGCGAGGACAAGTGCAAAGTGCTCAGTGTCATGGCAACATTGCCAGCGGGCATCCCTGGCCTTGCTTCACGCTGTAGTGCAACACTGACATCTAGTGGCCAGATTATAGGGCTACTTCTTCATCAAGTAAGTTTCAACCAAATATTAATATATCCTTTTTTCATTATTTTTTTTAGAGACAGTGTCTCCCTCTGTCACCCTGGCTGGAAAACAGTGGGGCAATCACGGCTCACCATAGCCTTG
ATTTAAGCCTGGGGCTTTCTTTACTATTGTGGGGTGGTGTCCTTAGTGGCAGGTGATGAATAGGAACCTGTGTAGTTTACTGGCTTCTGGGCTCCAGAAACTAGATGCCCAGAGAAAATCCTGAGCGTGGGCAGCTGGGGCCCCCTGGTGGTGGAATCTGGTTCTCCACTGCTGCGCGACTTTTCTTCCCAGTCCCCTGACGTTGGGGAGGTGGCAGAAAGAGGAGGTGTTGTGCTCTCTCTTCAGGCCTTTTCTCTGGACTCTACTCTTCCCGTGGATTTTGGGATGGTCCCCAGCCCTTGCTGCTCAGTAGGTG
ATCTCCCCCACCACTCCCACACCCCCCTCCCTCCCTCCCTCCCTCCCAACCAAAAGTCTGTAAAAAACAAAACATTGACGCGGGCAGTCCTACTCTCTAGTGTCCCCTTGTGGCCAAGCCTGGAACATCACATCTGTACGTTGCAATCTGTGGATCAGCTACGAGGTAAGTCGCTCTTTGGAAGGGGTGGAGGTCTTTGCTGGACTTGTCTTCCGAAAAGTATGAAGAGTGGAAGTCAAGGCTCAGAATGGCGTCCTTTT
CACATATCTGCAGATAGAAATATGTTTACATTTCAAAGCAATCGTCATTGATCGTGGTGTACTTTGTTTTAACTCACTTGCAGAAGCTCATAGCCAGTCTCGCAAAAGATGGAGAAGCTGTCTTTCAGGATGTATTTGGCTTGCACAGGTGAAACGTGGCCATTAGGTGGCGCCATCGGATAAGGGCAAGGCTGCGCTGCGCAGAGGAAACCAGGCTTGTTGGTTTTCATGTGGTCTACAGCAGCCAAGACTGAATCGAGCCATCTGAAGTTCTTAGTTTATAAAGAATACTTAACATGTAAAGAGAGCTCACCA
AGATGGGAGGATACTCCACTGACTTACGGTTGGCAGAGTTTAGGCTGCCACGCCGGCTGTGAAGAGGACCGGAGGGTAGACAACAGGGTGGACCGGCCCCGTCTTCCCGCCTGCTCGCCACTGGGCAGCCAGAGGGCGATCTTACAACGTGATTACAATTGGGCTCTGGCTCCCCTTCCCTCTTAGAATACAACCCGTTCTCCCCTCCCCTTCCTTCCTCCTACTCTCCCTCCTCCCCCTCCTCCCTCCTCTTCCTGTTTCTCCTTCTCTATC
GCCTCAGTCTCCTTCTCTGCAGAAAGAGGGACTGGATGAAAAGATCTGGGAATCAAAGTACCAGAAGTCTTCAGTGACTCTGTGACATTCTTGCAAAAAAACTTAAAGTGGCACTCACAGTGCCACCTAATGACATTTTTGGGAAATGTTTGCTATTTTCACCAATTTTGAACAAATACTTGATCAACATTCTATTAGTTGAGGTAAGAGAGAAAGGTAGCCAGGGAAGAGGCCAGCTCCATGTTTTTTTTTTTTTTTTTTGGAGA
GTGTCTCTAAAATTTTTTTTTTAAATTTTAAATAAAAAATAGGATCATAGGAGACATGAAAGCCCTATCTGCTGTCTCTCGCTTCAACTGTCCCCACTGTCCTAGAGACAGCCCTGGGGTGCCCCCTGCTGGACGCCACACAGGTTTTTCCTTACAGGCAGCTGGTATATGCCATCCTATAACGTTTACACGTGGGTCCAGCTCTGTCCTCCAGGGTAGGGGACAGTAATGCTGAGAGGAGTTAAGAGCACTCACTTAAGAGCCAGATGTGCCTGGATGGGAGCTTCTGC
CCCAGGAGGGGAGCCGCTCGGCGAATGAGCTGGGTGGGTGCCCAGGAGCCGGCCCGCAGCACCTGCACACACGAAGTCCGGACCCACGCAGCCTCCATCCCGCGTGTCTTGCTCTCCGCGATGGCAATGCCGAGAGTGCCCTCTACTGTCCGACTCCAGCACTGCAACAGCTTCAAGTTCAAAACCAAGAGGCGTTTTTGAGAGTGGAAAAGAAATTTAAACTTCCCGAAAGAAGGTCCACCATCAGGAGATGAATATGGAACATCTCCTATGTACCAGGCACTGTGCTAAGTGCTGGAATACATTATCTCATTG
ACTGCCCCCAGCCCAAAATAATACATTCTTAAAGAGGAAGGGCTAGCTTTAAAAACGGAGGCTCACTGGAATTGAAAAAAGGGTGAGCCTTTCAGCAATTACTGGTGTGACGATGACACCTGAAGGCAGAAAAATGTAGTGCTTTTTGGACTGTGGGTGGAGTCAGAGTTGGTGATTGTTAGAACTTTCTGCTCTGAAGCCCAGGGTCTGGGGATTTCTGGCAGCACACAAAGGAAAGGCAGGGAGGGCAACTTC
CCACCTGGGGTGTGGAGTGGGGAAGAACCCAGCCTGGCCTTGGGCTGGGCCACCACCCTGTCTTCCCACACCTGGTCAGCCTGCTCCTTCCCAAATCAAGCATGCAGTGTCGCCCAGGTAAGGAGAGAGCCTCCAGCGCCACCTGCTGGAGATGCAGTAGCAGCGCCCTCCAGGGGACCCTGCATCCCCAGAGTGTCTGGGGAGAGTGGGGTGAGATATAATGGGGGAAAGGGAGGGGGTCAGTGCGTCTCGCAGGCAATTATCTCCTATACTTGACCCCA
GAACAATATGGGATCAGAGGGCAAGAAAAGGCTTTTTAGAAAGTGTGCTTGTGATCAGCCCATCATCTCTAGGTTCTCCATTCACCTTTCCATCCCTGCCCTGCCATCAACGATGGCTCCGCCTTTCTCCTCTGTAGGGAGCATGCAGTTAAGCCTTGCCAGCAGAGGGCGCTAGAGGGCCATCGCAGGAGGAAGGAGGCTTCTGGTTGCATTTGTTTTTTTGTTTGTTTGTTTGTTTCTTTTCTTTTTTTGAGACAGAGTCTCACTCTGTCGCCCAGGCTGGAGTGC
CACCCAGCTCCTCAGTCTAGAGGCTGTGTGATTTGGAACTATTTATCTGGGAGCCTAGTGCCCCCATTCAGTGTGCTGGTCACCCTCCCTGCACCACACCCCTTCCTCAAGTGCAGAGCCCAGCCTTGCCATGGACCCACAGCGGCCCCTGGTGGCCACCCTGGCCCCATTCCTCGCCCCAAAAGATCATCTGATTCAAGGGTGGGCCCATTTTTATAAAGTTTTGCTGGAACACAGCTATGCCCTTTTGTTTTCATATTGTCTGTGACTACAATGACAGAGTTGAGTAATTGTGACAGA
TCTTGAATGAGGTTTTCAACCCGCTTGAAATTTTCCTTGTTGCCTGTTGCCTGCTTTGATACTCTCCACCGCTGGGACAAATAGTCGGCGTCCCGCGTAGAACTGGCAGTCAGCCCTTTGGCGCCTCCTTGTGGTTGGACAACTGCTGAGCTGCTGCACGCACTGGATTGTTATGGCTCAGTTGCCATATTGTGCCTGAGGCGAGAATTTGTAGAATGCTTATCCCATGAAGGGCTAAAACCCTAATTAAGTATAACAATAACTACAGCATTCTAAGTCCCAGAGG
ATTCCCTTTTGGGTCACGTCTTTGTTGGCTTTAGAACATCAAAAAACCAAGGAATCACTAGACAGATAAATAGATAATGGCTTAATCAGTGCAGTGTACTGTATATTAATGCATTATTCCTATAATCTTGCAGTTTCATTTATTGGCCAAAAGATGTCTCTGTTGCCTTTAAAAATAAAGTAGTTAAGAATTGAGCCTTAAAATCAATCTCCTTGTAAGCTGTAGACTGTTTTAATTTGTAAAGTGGCTTGGAGAAGGAAGAAATTATGCTGGTTTAAGGAAAAAA
TCACCTCCACACACTGTTAGACATTCTACCTCCTTTCAGCCATATTTTTTTTCTGAAATTTTGTGATTTTCAATATTGCTATAATAATAGTGAAGCTCACATTTTCATAGCTTTTCTTCTGCACTGTTGCTCCCTCTAGTGCTGAGTTGAGAGACTGGATATTCGTAAGACAATGTAAAAATTTTCCTAATTTAACTAATAGAAAAGTTAACTGTGGAAAAAAAATATGTTATTAACACATTGAAAGTATTTCTACATGCCAGGGCTAGGGTACCATTCGTT
GCTGGGAAGACTTCCTGGCAGTTCAGCAATTGACCTAGAAGACAGAGGCACAGAGAAGGCACCAGGTCCAACACCTCTGGGTGTCACTGACTCACACACAGAAGGCTGTCACCAGAGCATTCCTTGGCTGCCCCCTGCTGGCACACAGCCTCACCTGACCAGATTTGTTCCTATGAGTCCTCCTCCTTCCTCTTGCACACAGAACTCCCTAGTACTTAGGGGCCACAGCTTATATTTCCCCAGGTCTACAGCCATCTCCCAATATAGTAGGCCCT
ATACCATAGGAATCTTTCAGAATTCCACAATCCTACTTAGAGAATCTTGAAATCAGGAAGTAGATTGAATATTGGGAATATTTGGTTAGAAAAAGACAGCAACATTTCTCAATCTTACACAGCCAGATGGCAGTGTTGCTTCTTGAAAGATAATATCAGCGGTTTGTAGGTTTGGGGCTTGACCCTTAGCATTTATTTTATTATTTTACTGAATCCTATCTAGCTGCACCTATTTATCC
AGCACTAGTCCCAGAGTTGTCCTTGGAAGGTGCCGTTTTCCCACTTGCCGGGCCACAGAGATGAAGGTGAAATCAGAACCACAAACTCACACCTAACCAGGGCCATCTTGGAACGCTACGTGCAGCCACAGTGACCTCTGGTGGTCAAAGCATGAATGGCATGAATGCATCACATTGACGCCGGGAGACCAAACCTCAGGATGATTTCCCAAATCGGCTTGTATTTGCTAAGGCCTCATTCGGGTCCTACTTGGGCTAGTGTCTCCCAGGACACGAGGAAGGAT
GGCCCTCTGTGTCTCTCAAATCACACGCAGGAAATGGAGACACAGAGTCTGAAAATTGCAATGGTGAACATAGTGTCACGATTCCCAGAGCCAAGGGTCCCACTTGGGGAAGAAGAAGTTCCGCTAGTAGCCACCAGGGGCAGCAGAGGACACATCCTGCCCAGCAGCACTGCTGAGGGTTCCCTCTGAGTCCCCCCTCTTTATGAAGAATGAAGAGGTGACTGTTCCCCGCTGCCCACAGGCATGCATTCTCCATAACCCCTGATGTGGGAGGCAGTTTCGCAGAGGATACCCCT
TATTAGAAGTTCAAGTTTGCCAGATTGGTTTGCCAGGCTTTCTGGCCCTTACCTGCCCACCCCTCATTTCGCAGAATGTAGTTCCTGAAGGTTCCATGGGTCAGGAACATTGCATGGAAAAGAAAGGGGGGCCCCCTGCTGGCAGCAGCTGGGATCGTCTGACGTGGACCGATTCCTCCCTCCTCACCTCTGAGCGCATGTTTGTCCAGGGTACACCCAGGCTGGAAATTTTTACAAGAGCTCCTGACCTTGCGACATCCAGGATTGGGCCCACAGTGGTT
TTGAAGGTCTGTTTTCAATTCTTTTGTGTCTGTCTATACCTAGAGGTAGAATGGCCGGGTCACGTGACAACTCCACGTTTACGAACTTTCTGAGAAACAACCGAACTGCTTTCCAGGGTGACTGCATCGCTACATTCCTACCAGCAGGGGGGGCGGTGTCCACACATCCTCACTACGCTGATTTGCCATTTGCTAACATGTCAGCCGCCCTGGCCTGGCGCAGAGGCTCACAACACCTTGGAGGCTGAAGCAGGTGGATCGCCTGAG
GATCGACTGGAACCTCAACCTGAGTATCTTCATCTTCTTGGACTTCTGCTGCCCCCCGTGTTTCAGACCTCTCTGCTCCAGCTTTGAAAATGCCTTCATCTATTGAGACAAACACACAGTGAAAATCAAAATCCAATTGTGACATCGTGTGGCTGAATGCTGGAATTACAATCAAATGCTTATTTTTAATAGACATTTGGATTCCCTTTTTAGTTGATAGTATTTTTGTGCACCCCCTCCTCCGACCACCACACCACCCCCAGTTGTTCCACATTTTCATTGAGAAAACATTCAGTGGTCAA
GTTAAGAAGCCAGAATGGCGGGCTGAGGGGAGAAATGCCCGCATGTTACAACTCTGCAGGTGTACACACGTGGACACCATATGTACCCATGAATTCCGCCTTTGGAAGTGAACTTGATTGCAGCCTATTTTCGTCTGGAGGCGGTGGATTCCCGGTAGGAGGCGCCTTCAGTCCTCGGCTCGATCCTGTGACGCCAGCCAGCTGCCTATCGGCTTCTCAGTGTTTGAACTTCAAAGGGCTGGACGCTCACCCAAGAAGGGGACCCCGGCCTGACCTC
GTGCAATCACTCTTTAAGCTCCCGCCCCTGGTTACTTGGTTTATTCCCCCCTCCGCCACACAAACCTCCAAGGCTGGGCTACTGATCATCCTCTTCCTACAGACGAGAGACTGCAGGCCTGGAGATGACACAGCCTGCTCAGGCCACACGGCCTGCAGGTGGCACTGCACTGCAGCAGCCGGGGACGGGCCCCACGTCCTCAGTGCCCTGTGATGTCATTTCAGTGTCGGAGCAGGGAGGGACCTGCTTGTTTTAGAGAAGGGGGTTCACCTGGGACACCCCTGAGCTTTGTCCCAAGCCTCAACAAGCCACTCACTTCCCACTTGGGAGTAGTTTCTCTGCACGCACCAGGCAGTGGGACCAGGGAAGAAATCGCGTCCACTAAGTGGTGTCGTCTGCCTGCAAGACCTGCACAGCTCCCAGGCCTATGGCTTTGGGCACCAGGTGCTGCGCCAGCGTCTGGAAATGATTAATTCCTGGGCACACCTGCTGTGTGCCCAGCCCTGG
CCTGCTGGAAGGGCAGCCTGGGAGCTGGAGTTGGCAAACGGGAGGGGACGGGAGGGGACGGGAGGAGCCCCAGGGGAGGGGGCGTCTTCCCTTAGCTTTCAGCGCCATCTGCTGGCCGTATGCTAAACTGCCGCTCCCCCGGAGGCCAGCTAGAGACCAATTTCGAGTTCTGAGCAGGGAGAGAGAGGAGGGGTTCCAGGACAATCAGGCCTGGAGCTTCCAGAAACATTCCAAAAACACAGTTTAGA
TGTGAGGCTGTTTCAGAACAAAATCCTCTCATCTAGGAGAGTTTGTCTCATTTCCTGCAAGTGCCTGAGCCCTGGCTCAGCAGATGCCCAAAATGTTCATGGTTCAGACATGAACTGAGCAGCTGCAGGGTCCTGTAATGGCCAGCAGAGGGCAGCACCGAACACGCCCAAGCTCACCTCGAGTTGCCCATTACTCGAGCAAGCGGGGGAAAATGGGCAAGTTTCCCCACTTTAAACGCCTTCTTTTGCAGGCTACAATTCTTTACTAGCCATTGCTTAGCTCCCAGAGCAGTT
CTTTAGACAGATCAGGCCCCCACTGGGTCTCAGTCTCCCCATCTATTCCATGCGAGGGTGGGCGAGGGTCTGGGGTCTTCCCAGGCAGGGTGTGGGAGCTGGAGTTTGGATTAGGCAGGGCATCGCTGCCCCCAGGTGGCCAGGGATGGTACTACAGCAACCGGGATGCCTGGGGAAGGCAGTGTCATCCCCACATGCTACCCAGGGCCTGAGACGCCACTGTACGCCACCACCAACTTGAGACTTTCAGTTCCACACTGCCTTTCAAAACCCCTTCCCCAAGAGAG
TTAATATTTAATATTAATTATTAATATTAAAGGAGAAATTAATGTAATTAAAAATAATCACTATGCATTGTTCTGAAATGGCACTCGTGAATTATTTACACGGGAAATGCTGCCCCCTGCTGGCCACCTTAGGACACTAACACCGTGCTTTACCTTTTTCCATTTTCTCTCTTTGGTTGGCATTTTTCTTCTTTAAAAAATTTACGTTGATAGACATTTGCTCATCTCTAGCAGGTACCGTTGGGAATGAATTCTGTGCTG
AAGTAATCTTAGAGTAATGAGAAAAGACATAAGTGACCACTAACTCTAGGCTGAGGAAAATCCAGATTTACTTGTATATTTGTGGCTCGGAATAAATTTTTAAAAACCCAACTGACTTTTATCATTTTCAAATTGTGTGACTGACCTCTAGTGGTCAGAATATGTCACTTATTGAGCAGAACCCACTGTCAATTAGTTTGTTTTATTGAAAAATTACTTTGAAATTTAGAGTCAGATATTGATATTTTGTATTTTATTTATGGTAGAACAATGCTTTTAATACTTTATACAGTATATCT
TTCTAGATTAATAAGTTGGTTTGGGCTAGTTACAACTCAACCCTTGGAAAGAATAAAGGAAATACTGTTAATTACCCCATATGAGATTTTAATAGAGAAAGGCTTAAGGGAAGACCACCACCTAGTGACCAAAGGCAGGATGACATTTTCAGAGCACCTAGCTGGGCTGGCAGGCAGCAATCTGTTTTCTCTCCAAGTGTACTGAGAAGGGAACGTGGGCCAGGCACAGTTGTTCACACCTGTAATCCCA
AAGGAGAGCAATGGTTTGGACTAGAGAGGAGGACGCAGTACAATCTGGTCGACATATGCCCATTCTACTCTCCTGAAGGCCCCAAGGACAAGGCTGCAGAGGGAGTTTGAGACCCTCAAGGAGAAAGGAGACCTGTGGCTGCACATCCGGCTTTTCACCAGCAGGTGTCGCCCTCTCATCAGACTAGAGGACACTGGGTCCAGGCCTGGACAGGGAAGGTGTGGACCTGCTGGGTCTGGGACTAAAGCCTTGGGGCCAGCCAACCAGTGGGTCTGTTTTTCAGAAGCCAGACTCATTCT
TTCACTTCCTTGCAATGTCTTCGGTGAAATGCTGGGTGCTTGTTTTACTTAATTAACCTGGGTGGCTCCTTTATTCATACTGGGGCTAACCTCACCCATCTTTCCTTCTTTTGCTGTCTTTAAGGAACTTTCCTCTGGTGCCATCTAGTGGCCAAAGCAGGGGCTGCTAAATAAAGAAAAAAACTTGGCAATAGGCAAACTGGGACGGATGACAGGGTGACATAGGTAAAAACAATAACAAGCTGCATTTCAGAAGAACCCCTTGAGGTAGCCTTGACATACTAATTCCTTCGTTTATTACAAATATGAATTGTGCACTTA
CTACTGCCTGTATGGTAAAAAGCACACCCAGCACCCTCACAACTGTGTGAGCCTCAGCCTGGAAACAATGCTTCATTGGGCACCTCCCAAAAACACCCTATGAGGAAAGGAAGTGGCCAGTGTGGCAATGCCTGCAGGTGCAAAGGTCCAGCAGGGGGCGCCTGTTCTCCTGGCATGCTGAGCTGTGGAGTCCAAACAGCTGCTTCCACGGCCTGCCGGGGACAGGTGGGTATCTCAGGCTGCTGGGAAGTAGCCATGGGTGGAGCATGCATGGCCTGGGGCCAT
CAGCAAAAGACCTATGGTTCTAAGTTTCTGTAAGTAAAGATAATACTCAAGTAACTTCACCCTATTTCAACATTCAGCCAGCCTGCTGAAATACATAACTTTGAATGTTACCGCATATGTTCCATTTTATATGCTTTTTCATAACCAACAATACTGCATATAGTTTAGTCTTGCAGTATGACCAATAGGTGGCACCAGAAACACCCACACTTATTCCAACTACATAGTATGTATATATGTGCTAAAATTTCAATCCCTCTCTACTTAGTTTTTTCATGTTGAAAAGGACCTCATGATGTTAAATCTAAACCCAAACTTGGTAACTTATAATTTCCCATTTGCTATTTGACCTCTTTCTTGTAGGGTT
GTGCCCCCCAGGCTTAACTGACAGAGGGAGGGGAGAAACAGGCAAGCATTTTCTTACTCCTGCCCATCTGCTTTCTTTCTCAAGACTGCCTCCGACAGATCGCCCAAGCACACTTGAAGCCTTTCACAGGGTGCCCTCAGGTGGCCTTTTGGGGAATCACACCCATCCAATGGATTAAACGATTCTTGGCTGGTTCCAGCTAAGTTGCTAACCTGTGAGGCTGGCTGCCATCATTGCCATTTTACTGATAAAATTGAGGCTCAGTGAGGCAGGATGACTTGCTCCAGCTCAAAGTGA
GGCCACGAGGAGCTTATGACGCAGACTTTCAGCAGTAGCCAGAGGACCCTCTTTTCTGAGGCATAAAACATGGTACTGACTGAAGAGCTAAGGCTAGTGAAGGCAGTCGCTGTGTCCTAAAAGATGTTGTCTACAAAGTGTCCTCTAGTGGTCAAAGGCTATCACTGCATGTTAAAAATAGCAACCTTTCTCTTGTAAGACCATGAATCAGCTCTCACCGGTACTGGGTAGTTAATCTGGTGATTATTATTTTTCAAGTATATAAATGGTTTCCCACTTATCTTGATATCAGGAGACAAAGAAAACAA
GAAACGTCTCACAGGCAAGCAGCCTAGGTCTGCCTGTAACAAACCAGGAGCAGGCAGAGATGGAGACCGCACTGAATTAAGGCGTCCAGCTACTAACATCACAGACAGAAAAGCCTCCCAGTGGACAAGCACAGTATTGCCTCTGAGCTATTCACATCAAAGCTAATGGAACCTGAATCTGAGTAAGAACTAGACCCAATCAGCAAAGTGCAGAAAATACAGGAGACAGAGGAGCACATGAAACACCACCACAGAGGTGCAATCAGCACAAATCCAGACT
TGGAGATAGGGAGACGCTGGGAACACAGCCTGAGACCCTCCCCCAACCCCTTTCTCCATCTGGGCAGCTTCTGGGGAGGAACCCCCTTCTGTAGAGCCTCTGCAGAGCCTCATGCAGCCCCGATGGCCACCAGGGGGCACTGCTGCCCCAACATTGTGACACATTAAGGGGTTTCCTGCCTGGAGTCAGCCGCATGTTGCTGAAAACCTGCTGTTCTGCTGAAGAAAGGCTCAGCGGGGGAGCCTGTTCACCATGACT
GAGTAGCGTAGAGAGTAGCCATACGTTAAAGTATTTGGCATGGGGATAATTTTAAAACAGATGTTTCCGTTTGGGGCATTTACCTGTTTAACTTTGGCGTCCCCTCATTTGATCAACCTAGTATTGTTCAGATTGACCGCTAGGGGGCAGCAGAGTATGGGAAAATAAGAGGGCCATAAACTAGACTGAAGCTGTTATCTTAAAAATAGTTCAGCAATAAAGAAATGCCCAGAAATAATGAGTAATATATCACAATCCCCTTTATATTTTTACCTACAACT
AGTGATCCTGGCTTGGGGTCTCTCAGAAGTTGTAGTCAGGATACCAGCCAAGCAGGGGCCACATCATTTGAAGGCTGGACTGGAGCTGGAGGAGCCACTCACAAGTTGGCTCCCTCTAGTGGCTGTTGGTGGGAGGCCTCAGTTCCTCACCACGTGGGCCTCTCCGTGAAGCTGCTTGAGGGTCCTCACAGCGTGGCGGCTGCCTACCCCAGAGCCCCTGACCCGAGACTGAGGGCAAGGAGGAAGGCCTGTGCCTTTT
TCGCTGATGACAGGCTTCCCCACCAAGTTGATAGCGGACTTCCCTTTCTGTTTCCAAAGAATGCAAGGTGCATTGTCAGTCACGGTCTTTGTTTGCGTCCTTCCCGGAGGCACCGTGAGGCACCGTGTGGCACAGCTCTTTACCGGTAGAGGGCAGAAGAATATCATTTATCCTATTTAGGGAGTCAGCCATAGAATTCTATAGTTGCCAGCAGTTTTTATTGTTTCTAGTCTTGTGAAACTTGCCGCCTGCAGGTGGATTTGGGCTGTATTTGAGGAGGGGATTCTTAATTGCTTTAGGGC
ATTCCAGCCCCTTTAGTGGCCAGGGCATCATTTGCATCTCAGTTTCCTCACATGCAAAATGGGCTATTTGCAGCCTGATGGGAAGGGGATGAGAAGGTCCGCTGGGTCCAAGGGACCAGGATGGCAGGAGGTTAGCAAGGCCTGCAGAGGGCAGCAGTGAGCTGCGCACCGCCCACCCAGCCTAGAAACTGGGGCCCATGGGTTTTCCAGGGCAGGAATGTTCTCCAGGGGCACTAATATTAACAGGCAATCACGAAATCGACCCCTACACACCATTTATCAGGTTG
CAACTCACCGCAGGTCACCCAGCAAGTAGGTCAGCCTCTTCTGTTAGGTAGATGGGCTGGGCTGCAGGCGTGCGCCTAAGGCTCGTGGGAACATGGTGGTTGCAGCCATTCTGGTCTACCCACAGAGGGTGCTGCTGCCTCACAGAACTACCCAGGGCTCCCTACTGGACCTTGCCAACCTGCCCTTAGAAAGGCCTTATCTAAACTCTCTTCCCTCATCCCATGCAAACCCCACCATATAATTAGACTTCTCAAAATAT
ATACTTTTCCCCCATAGGGAAGATTACATATCCAGGGTTAAGTAAATGCCATTTCTCTTTATTACTTCTTGGAAGAATGGATCACATGACAGCAGCTATGGAAATGAGATTCCATGCAGTACACCAGGGAAAGTTGACATTACCCTTACTTTACACTAGGAGGCATAAATGTTACTATAGATTTTTCCACCACACTAAACATACTACATTTATGATTCCTTAAAGAAGCTTAAACATGATAAAATATTACTAACTTTAAAATTTTTATAGTAAACAATATTCAAAGATAATTC
TTACTGCGGAGAATTAATGACGCCCCTTGTGACAGCCCTGCTAAACCTCCCTAGAAAACTACAAATCCATGATGTCAACTGGTCGTTAAACTCCATTACTCCAGGCTCTCTTTTCTTGACAAAATTTAATTTAGGCCAGTAGGTGGCGATAATTAAACAGCTGATTAAACAGGGCTTCTTCTAATCATGAGAGAATGCATTAAAAGCAATCTGGAAGGTTGCTTCTGGGAGCAAGAGGAGGAACCTTTCTGTGAATCCAGTGCTGATTGAGGTGCAATTAGCAGATCCACTAACGGG
GCAGGAGGATCCCAGCCCATGAGTTGGAGGCTACAGTGAGCTATGAGTGCACCACTGCAACCCAGCCTATGATTGCACCACTGTACCCCAGGGCAAGGCAAGTGAGACCCTGTCTCAAAAAAAAAAACAACAAAAACAAAACAACCAACAAAAAAACTACCACTAGATGGAGATGCCGAGCACAACCCATGTCCGTTGCTCTTTAAACTTAGGGGGTTCTATAGTTTTTCAAGTAACAATGCTGTGGAATTATTTTTCTTACCTACTTCCATCATCCCGTGTTGATTTGTGGTTTCATCCTCAGAACTTCTTGGCTGGTACTGAGTTAT
TTTATGGTGAAAGATTCATATCTAGTCTCAGTTCAGACAGACGCTCCTGCCTGACTCGCTTTCCCGGCCGGCATCGGTTGTAACATTACCGGATATTGCCATGCCTCAAGATCTCCCTGTTTTCTGGCTGTAGCAATGGTCTCATGCAGTGCACTATCTTGTCCACTAGGTGGTACTGTAAGATCAAACGCCATCGCCGTGGGTTGTTGATGTAGTGCCTTGCTATTTGGCACAGGACGCACTGCCTGAGATCCATACTGAACCTCTGGAGACGGCCGATACTGAAATGCGGCTGGCGGCTGGTGTT
AAAATGGTTCATTTCCTCTGAGGGGATAAGAGAGGGGTGATGACTCATCCATTTCAGCATCCCCAGTGCCAGGCAAGGCCCAGAGGAGGTGCTCAAGAACCTGCTCTAGGCCAGAAGCAAAGGGAGGAAAGGAAGGCTCCTTTTGCTGGTCTTTTCCCTGCTGCCAGCAGAGGGCGCCTCCGCACCACGATTCTGCCCAGGTGGGTCCAGCCTCCAGTGGGGCCACAGCCAACCTCCTTGTCCTCAGGAGGCTTCCGGACAGAGGGGAGACCTCCTTTGTTCTCTGAGAACAAAGTGC
TATTTATTTTTCCCTTGTATCTTCAGTGTGGTGGTTTTAAAGACATAAAATTTCAAATGTGTCTCCACTGATTTAGTATAGTTTAGTATGTTACTTTTGGGGACCTCTATTTTCATGGCTGCACAAAATAGCTCCAAGTGCCATGTCATTTCTGAAATGAGCAACAGAGGGAGCTAGTGTTATAATAGTAATCCTCCCGGATAGGGGCGTTTTCACATTGGCTGAATTAATGACGGAATGGCTTCTTGACTCATCCTTGAGTAAAATGTTATTGTTTGGATTTATAGTTTCTACTGTCCGTGTTCGATACAGTCCCTTCCA
TTGAAAATCTAAATAATCAGGAATTCTGAGATGATTTTACTTTAAGGAGTGTGATCTTCTTTGTCTAGTGAGCACAATTCTTTGTCTTCCCTCATGGTGAAATAACTGAAGTCCCTTTCAGCTTCAAATGTATTTTAAGGTTTTCATCTCATGCTCACAAGAGGGCGCTAATTCCTATTCATGCCTATAGTGGCAACAAGACATTTACTCAAATCTCTCACCTCCAAGGTAAACCGGAGAAACCCTGGCTGAAAGAAAACTGCTAATTGGCTTTCTTCCTTTTTAGAAGAGTAATTTCAAATTTTACAAATTTTAGGTTGTAA
GAAGTGTTAAACTTTTAAATTTGGTCTAAAATTTTGCCAGTTTCTGAGTGAATTGCCACTTTGTATCATGCCAACAGCTGTATTTCTACACTCTTGTTTTTAAAACTGGCTTGTTGTTTTTTGTTGAATATTCGCTGCCCTCTAGTGGGCTTAATGGTTCTTTTAAAATGACCAGATAGTGTCAAATTTAAAGGAATCCTTTCTATATGGAAGTGATTAAATATTCTTACATGTTTTAATACTCTTGTTTTTCACTGTGTTTAGTTGTGTCTCACACAACTA
GCGCGCGCAATCAGATCCGGGTTAGCAGGATGCATCTTTGAGGTCCCCAAACCAAGCCACCTGCACGGACCCAATATCTCTGGCGCGTCCCGAACGCCGTGGATTGGCGTCTGCCGCCCCCTGCCGGCGGCGCGCTGCACTGCAGACACTGAACTCGCCCAATGGGTGCGCTGAGGGTGGAAGACCCTGACCCTGCTCTTCAAACCTCAAAGGGCAGTTTCTTCTCACTGATGAAGGGGCTGGTTGCTGTCTT
TTGTGTACGGCCTTCACGCGTTTCGCCAGCTTCTGTGTCATTGGTGACATCATAAAATCAGGGAAAGGGAAATCTGTAAACACTGGCCGTTGAAGAATACGGTTTCTGAGAATTTCCACTCTGAATTCACATTCCGTTCAGTGTTATCGCCACCCTGTGGATTTCTTGGGTAATGAAACTCAGACCGGGAAATGAAAACGGGGATTTTCAGTAAATCGGTTCCAGTAAATCTCTGCTGCTCTTGTGGGCGCCCTCTTTTGAGCACCGGAGGAATGAGCACCGTTCTTCATTCTTTTGGTTTTGTAAAGTTGTAGAGCTGCGTTCATAAGTGAGATCATTAATTAATCTGCCCTTCTCCGTAGACCTTCCTCCTCCCCAATTTTCAATATAAAAACTGATTCCCAGGTAGCTTTAATTTCAAAACTGGT
TTTTAAAAGATCCTGGAGATGACTAACTTTATAGAAGGATTTAAGTCATTTTTTCCTCAAAGCTTTTTGGAAGTATTGGCACTGCAAAGACAGTGAGACACTATTGGAAATGAGGTTATTTGGTGTAGTATCAAAAATCACAGCAGAGGGCGTCATTGTAATGTGCTGGATTTTTCTTTCTTCATGAAAGAATATTTTCTCCATGGCTCTGCATCTTTCTGTTCACTCATTTTGAAACTTGCAATATGTTTATCTGAAAAAAAGAAAACACTTAAATACCAATT
AGAAACAAAGAAAAATGAGTAGTCTCAAGTAGATCAGATTAAGTGGTAAAAGCATCCCTAAAGATATGCAAATTACATTGGTAAGTGAAAAAAAATAATAGTAAAAAGTATAGCTTACTAGTGCCCTCTAGTGTACCTTCTCTTCTGCTTTTTGTGGAATGTGTGTGTGTTTTTTGTTTTTTGGTTTTTGGTTTTTTTTGTAATGTTTTCTAGAGTGTAAGCAGGGGTTCTAACATAAATAAGTTTTAGAACAAGTGAAAACTA
AGTTGTTATAAGGCTGGAGTGAAATTACTTATAGACAAATCTCTAAAGATTAAAGAGCTGTGAAGGTAAGTATATAGATACATAGAGATACAAGTAAGAATTTCATTTTTCTGACTAGAAGCTACAGCGGTAATATCTTTAGAGTCCAGTAGATGGCAATACTTTCTCACTTTAATGGAAAAAATTAGAGCAGGCATAGAATCCAAGTCAAAAGGAGCAAATCTTTGTGGATGAAAGAAACCCAAGATATTGAAATAGCAATTTGGTGATGAATTTCACAAAAATAACCATATAACTTGATCGTCTCG
TTCCTCTGGATAGCCTTCATATTCCTATGGAAATTGAATAAGGATGAAAAATTTGAACAAAAGCAAAGGACATGAAATCTCTTGAAGATATGAGAAGCTGTGAACACTTGTCTTAGAGGGTGCATGGAGAAATTATTTTTCATGAGTTCCCATGTAGTCCGCTAGGTGGCGGAGGTTACATAAAAACCCTACTGTATAAACACTGAATTGCTACACACTTGTGTTTTCTCTTCTTTTTCAAGTAAAATCCCAAGGAAACCTGTAGAGTATAATAAAAGCTGGAGATAGAACTTTGTAGTAAGCCCTATATTAATAACAATAACAGTGTCAGGTTG
GGGGGCCTCCTTGAAGAAGGCACTGCCCTCATCTCTGAAGCCTCCCTCTCCCGTGCTTTTTGCACTGGGGGGCATGGGTGAAACTTACCTGGGGCGAGTCTCCTGAAAGCGGAATCCTTTGACACAGACTGCCCTGCAGCGCCACCTTTTGGCAGATCCTGGTATTGTTTTAGTATCTCACTCCATCCTATAGCAGGGGAATTTGCAAATGGCCAAGTGCTTAGCTTTGATTGGCTCCCGCTTGACTCACGTGTTAGAATGGGGCTGGGGACAGTGATCTGTGTAGAGCCCTTGTGGATTCG
CATGCCCCCTCTCTTGGGTTTATAACCCAGCTCACATTGGGACAGCCTCTTCATGTATCTAATCTCAACCCACCACCGCCCCGAGAGCTACCTTCTCGTTATTGCCACGTGGTGGAGTCCGGACTCCGTCTGGTTGAGACGTCTGTGAGCAACACCAGGACACAAACCTCGTTCTGTCCAACTGTGGAAACGGCCGTTTCCACTGGCCCATCACTGAGTCACAGAAAAGGCACAGGCCCTACGAATGCCGACATCGCCTCCCATAAAACCTGACGGGGGAAGAGGAGGATCCAATTTTTGGTGTTAGAAAAATTGTAAATTGTAATGAACATGCTAGACGATGTTCCAGGGACAGGCACTTGGCAAGCGTTGTCCTGCAGGGGGTGCTATCCACTCAGCGACCCACAACAGCCTTGGGGCTGAGAGGCGGGGGCTGTTTCCAGCCCAGCTGAATCCCACATGCTGGGGGGTCATTTGCCAGGTATCTACTTGTTAAAATGCTTGCTTTGCTATGAGCCATCCCAGC
AGCCCTCAAGGAAAGGCAGTCGGTAACTCTCCCCAGCAAGCACCCTCTGGACACGCCCCCTGGGCTGGGATTGGAGGAGGGATGGCTGCAGAAATGGCTGTGAAGTGGCCTTTTCCTCTATGAAAGTGTGCACACCAGAGAGCTGCCACCAGGTGGTGCTGTGGTGACCATGTAAGCCCCGGGCATCTCCCTGGCAGAACCCTACCCCAAGAGCTTCCTACAATGCCATTCCCATTAGAGACGGAGGGAGCGCCCTGGGAGTGGGGTCTGATCACATCCTAGAAAGCCT
TGGGGTATACATACAATCTCAGGGGCAGCCCTAGATCATGGGCCACAGGCACACCTAAAAGTTACGTATCACGGGATAACAGTTCTTTGGAAAGATGGGGGATTGGGGAGGGTGACCGAGGGATCTCGGCTCTGCCACCAGAGGGCAGAAGTGTGCCAGACACCCAGAACTGCGGGATTAGCCCTGGTGCCCACCCCAGACACACAACCACATACTGTGGGAGCCCCTGGAGCCAACTGGTCCCCCTGCTTCAACAAGAGCAAGGGGCATGTCCAGAGCCAG
TTGGCATTTTCTCAGTATATTTATTTATGAAAATGTGAGGGGACCAATTTCACTAGCCCAGAAGCACACTTTGCCCACCTGAGGAAGAGAAATCGAGGTTTAAGCCAAGCGCAGGTTTCTCCCTAGTGGCCTGAATGAAATGGACACCAGAGGGCGCCTCAGGACCACTTTTCCTGCAAAGGAGGTTTGCATTCTTCCCCCACACAGGCCGTTTTTGCTTTAAGACATGGTCTTCTGGTGATACTTGGCTGAGGATTTGAGTCAGTTACAACAGCAAAGTAC
TAGGTGGTGGGAAAACCCTTTCACAGGTGGATATCTTCGTCTCAAAAGGAAGCGTCTTCATTTTCCAGTGTTGGAATGTGGGGCTTATTAAATTCGTTTCCTGCTAAAGATTTTTCCTCTCATGCAGTAACATCCCCCTCTGCTGGAACTTGTGGATTTTGCTCCAAATATTTATTAAGAACTAGTAAAAATTAAATATGGGATGCATGTTGCCTCTAAACTGGTGGTTCTTAAACTCTCTTATGTGTAAGAATCTTCCAGGATGCTGTGAA
CAAGTTTTCAGGTACTTGTCTTTCCCTCACTAAAATGTACTGACATAAATTGGCCTAGCAATAGAGGGCATTTTGTGTTTGCTAAATGATTTGGTTCAAATTATTTCATATGCAACTGAAAAATATTTACCAATAAATTTAAGTGCCTATTCCATCACAAGAGGGCACTCAAGCTCCATTTTCAAAGCAAGTTTTATTTCAGGCATCAATTCTGGAGGAATTAAAATTGAAATAAAATTTAGACCTACACATTGAATTTCAACTTCAGTAAACTGTTTTTTTAAATTTTATTATTA
GCCCAGGCGAGCCGGCCAACTCAGGGTTTCTCAATCTTGTCACTGCAGAAATTGGGGGCCAGATAATTCTCTATTGTGGGGAGCTGTCCTGGGTATCATGGGAAGTTTAGTAGCATCCCTGGCCTCTAACCACTAGATGTCAGTGGTGGTTACCCTGACAGAGTTGTGACAACCACAAATGTCACCAGATACTACTCAATGTCCCCTGGGAGGCAAACTCACCTCTGGCAGAGAACCACTGGTCTAAATGAACAAAGCCAACTAAT
AACTGGCATTACCCTTGATTTAGTCATGACGTGATTATTAAATTTGTTAAAAAAATTGGGTCCTGTATAAGAACTGCCCATGATTTGGATTTTGGCAGGTAATTTAGCTGTACCATCAATGGTAACTGTTTATCCAGAGTAATTCTTTCTACCACTAGATGGTGCTTGTCCATATATTTGTGAGGCTCTCCTATATAAAGTTACATAATTTGGGGTAAAACACATCTTGTTGACCTTTGAGAATTGTATAGTGGTATTGATACTCATGTTCACCTTGTTGATGAGATGTTTTTAAGGGTAAAATTTAGGGTAG
GTACCATTTAATGCGTGCAAAGGACATTCCATGGTGTCTGCTGGGTTCAGGGCAACTGGCTTTCCCAAGGCATACAAGAAAAGTTGGCAGAAAGTCCTCCCCTTTAAAATTCAAGCCTGAAGGTTTTGTGTGGGGGCCTACTGCCCCCTAATGTCTTCTGGTGATACTGCAGCACAGTCCATCAAAATAGTTTGTGGTTTTGCCATCTGTTACTCCTTATGCCCACCTGGAGAGGGGCTAGCATCTTTAGGTGGGACCACCCCTGGCACAACATGGTCTCTGAGGTCC
TGGGCGAGGCTCCGATAGGACCCCCAGGACCTACATCTGAACGGTGAGCTGGGTTCTATCCCCCTCCCAGAGCGGGTGGAAGCTAAGCTGGTTGGAGAGGGGAGCCTGGGCCTATCCTGGAGCTCCCTCTAGTGTCTGAAAAGGGGCCTACAGTCTAACCTTCATCCAGGGGAGGACTGGGGGTTGTTTGTCCTGGCCACCCTCCCCAAGCTGTTTTGCCAGCCCCCAGTCTCTACCCTCACTCCTGGGGGTTCACCAAGC
CAGCAGAGAAGCAAGGCCTGGCCACGCATTCCTGGGTGATGTCAAGAAACGGCAAGATCGGTGGTGGCCATTCTGCTGATCCCTCTGCAATGCCAGCTGATGCTCTGGAAAGAAGGAACCAGCAAGCTATTCTCTCTGGACCCTCAAGAACCAAGCAGCCACCAGAGGGCAGCCTTTGGCAGAGGCTGAGCCCTTGGACGTTGGGCTTCTCCAATGGGTGACAGAGAGCATCACAGATCTAACGCCCTGTTGTACAGTGAGCCCATCTGCGGCTGGCTCCTCTGCCACTTAGGAGCCTCCGG
TCAATAAATGCGGATTTGGTTCCAGGATTTTGACCTAAATTTAACCTATATTGACTACGTGCCTTTGGGTACATTATTTTCACCCTGGGCAGTTTTTCTTATTTGAGAGAATTATTCAAAACTGACACTAGGTGGTGCTCTGCTCCCACTGGCTCTACAAAAAATTTAATCGAGGCATGCCTGAGGTTTCCAGTTTGTTTCACCAATTCTGCTACATATGTTGGTCAGGATTACTGCAAAAACAAAACAGCAACCAAAACTATAGTATTTC
GTTCAGAACTGAGTCTCTCATTTTTTTGTATATCGTTGAATGAAATGGATATGAAACAAAGCACTATACAAAAGACTTTGAATAAGCAATAGTGACAGCATAAGAATTAAAAACCAAATTATGTTTTTGGAGTATGTGAACTATGCAAGTCACACCTTTGACTCTAGGTGGCGCTCACCTTCAGTATGTTGGGAGAAACGCATATACACAGCTTAACTTCTGTGATGCAGAAAACTGAACATTTCAAAACCAAGAGTCTAGGAATTCATATGCAGAAGGAATGGGGGGATTTTATACCTTTTAGAAGATTAAAAC
CTTATCCCAGATGGAGCAATTTCTCTTGGGTTCTCAAAACTGCTTAACTCTTGGTTTTACTGGCCTATTTTCTTCACAGAGACTTAAAAGTGGGACCTCAAGAGATAGTCTGATGGCAAAAAGGGCTGCCACCAGATGGCAGCAAAGAGTTGTCTTCTTGCATGGTTACTTTTAAATCTTGCCCCTATTTAGAGGTATTAAAATATGATTGTTTCTGAAATACACTTACATCATCAATGACTTTCCCATTTGGCATTTGTATCTGTTTATTTCAAACACT
TGCCCCTCATCACCCTTCGTCCTACTGTCCCAGCTGTGAGATCCTGGTAGAGGGACTTGGACTCATCCCCGTCTCCTGGGTCCCCATCGGGTCCCGTAAGTGGTCCCTTGGCGCCGCCTTGTGGCCATATCAGGGGATTCACTGAATATGAGAACAGGGAGAAGGAAGTAATTAATTGAGCACCTAATGTGTGCCAGACACTGTGCTGTATGTTTGATACGCACCAGCTCATTGAATCCTCACAACAAACCCTTGGGAGAAACACTACCACTCC
GTAAATGTTTCTTCACACTCTGTTCTTGCCTTTTTATTTTGTTGAAGGCATCTTTTGATGAAGTTCTTAGTTTTAATAAAGTCCAAATGCATGTGCCTGTTCTCTGTGATGCTCCTGCCTGGGGCTGCAGTGCTAGTACTGGTCACCAGGGGGCAGCAGCCTCCCATGTCCCTGGTGCCCACGGAGCTTTGCTGGAGCAGGTGGAGCTCCGGGATAGCCTCCTGAGAAAGGCACCTCCTGTTAGTATCAATGATCCCCACATTATGAGGACAACGGAAGCAGGAAGGGGTTTAATCACTT
GTCTGTTAGACTGAGGCTGTGGGTACCTCATTAAGTGAGTGCAGTCTGTCCTTTTTTCTTCTCCTCCGAAACTGGTGTGTAAAACATATTTGATGAGATTATGTTCCTTTAATCTGAGCTCTGGTATAGTTATCATAGAGACCTGCCTATTTATTCTTTGGCGCCATCTGGAGTACTACTTGTTACATTGCATGCCCACGGATTCTCAAGATTCCTTATTTGCCTCGAGAACCTTGTTTAAAAGCAGAAGACTGCAAGGTAAACTTTCTGCTAAAAATTAATGAACCATAAATACCTATTTGTGCCTTGAAAAGCTAGTACCAGTTTTTTTTTA
ATGTTTGCAGAAGGAAATTTTATTTCATTGCCTCAGTCCTAAACGGCATTAGCAAATACTGCAAAGTAATGAAGGAGGTCATTAAGAAGGAACTAGAAACGCCTTCCAATGTTATGGAAGAAATTCTGACATCTTAATTATATTCTGCCACCTAGTGACAAAGGAAGATTAACATACTTGCTTAGCCCGGCTACAACAGCAGAGAGGCCTGCCCTCCATCATCTGGACACCAGAGCCATGGCCTGACTGCCAGGGCAAGCCTGATCCTACAAGCGCTTGG
ATGTGGCCACCTTGAGTTTGTTGAAGAAAAACAATTCTGAAAATTCACTCAGGTCCCTCTGGCTCCCCAGGTTCTTTGCACCCTGATAAAGAAAAAGATTACACATGCGCCACCTTTTGGAAAAAATGGGAATAGCAGCAAAGAGGTCAGATTCAAAGACCATTAGCTCTATTTCACCCTCAAAGGGAAAAACAAAAAGCCAAATATCATTTATTTTTATTATAATATTTAAAAGTTATATCC
GCCTACAGTCCTAGGATTGCAGACCAGAGCCCAACAGGATGAGCTTAGGGAAGAAGGGACAATTTCCTGGCCAAGGACCTCCTGGGACAAAAGTCCAGACAGCTGGTTTTATGAAAGGTGGGAGCATAGCGCCACCCCGTGGCAGTTGGTGTGAGTGCCCCCAGCTTCTGGAACGGCACCCACAGGTGCAGTTCTGATTCCTAGAAGCAGAGCTCCCAGTGCCAATGGCAAAGGGTGGTCAGCCCAAAACCAGGGGCTAATGAAGAACACAG
TGAGGCCCGAATCTGGCACAATTCCTGGTCCCAGGTCTGTTCCGTTCGATCCTTGGTTGCTTCCTGCTTGCCTCCGTCCTTCACCTCCCCAAGAGTTCGGCAAAACCCTGGTTGTCGAAATGCTGTAGTGTGGATAACACGCCATCTAGTGGTTAACAGGACAATTGCAAAAATAGCTTCACAGGTCATATGTCAAACTATTCCAAAATTGGGCTTCAGACCTCAGTTATCTATGCCACTGGTCCTCAGGGTTTGCTTCACATGAAAATCACCTGAGGAGCCTTTAAAAA
GGGAAATGGGGAAGGAAGCTCTGGGGGGTCCAGTAAAGGGACCGGCAGTCCAGGCTTCTCTGGGCCCCTCCTCACGTCCCAGCCTTTGCTGGAGCCACATATACAGCTGGCAACCCTGATGCTGGCACGAGATGGCGCCCTTGGATGGGGAACAGACTGGAGTCAGCCTGGACAGACTGGTGATTGGCTGTGAGCACTGCTGACTGGGCTGTCTGCAGTTTCTACACTGCCCCTGGACAGTGGGCACATCGGCTTGTGCTTCAGAAAG
TTTCTTGGATTAGACCCCTAGAAGTGGACTCCCCAGGTGAAAGGATATGCACTTTTGAAGGCTTTGAAATGTGTTTCCAAATGGAGGGATGGGCTGTCAAGGCTGAACATGCCAGGCCTGTTCCAGGCTTGCTGCCACCAGGGGGGAGCAGACACCAAGACAAGGACTGCCTGGAAAAGGGACCGGTGGTTACGCGGGACCGTGGAAACTCCTCCCTCCCTGCTCTCTTCTCCCCCAGGCCTTCCCACTCTCTGGGTGGGCTATGAACTTCCAGGGAGGTGCTGA
CCCCTCATAGATGACACATTTTTCATAATAGTAGTGTATATATTACTAGTAAGTTCTTATCACCCTGGCCTGGAGTTTCATAAAGTAATACTGAAAGAAACTGGGTTTAGCCTTTGTCGTGGCTCTACTTGGGGTACACTGCCACCAGGTGGCGGTAGGCACTTTCCAACTACTCCCTGAGATTCCAGAAGATGATATTCCACTTTTACATTCCACCACCACAACCTATAAAATGCCATTGCTTTTTTACTTTTATATTAAGATTACAGGACTTTATAAATAGCCAA
TAGGCCAAAAGAGATAAATTTTACAAGAAGGTTTAGAATACAGGGTTTGAATATGAGTATTAAGATTACCATTATTAGTGGGGGTACCATAGGCCATAACCATGCCAGTGGAGTTTGATACCTGTTAGCCATTTTAATGGCTTGTAATACTAGTTTGCCTCCACCAGGTGTCGCTTACTTTACTAGACGCGTTAATATAAAAGGAACCTTTTTTTTGCATAAGTGTCCCCCAATTATTAATTCTACTATAAAGATTATAATTAGACAGAATATTACAGCAATTAGAATTTTCCAACCGGAATTCCATATTGCA
ACAACATTCAGGCTTTTCTTGATGTTCAGAGGAACCCAAAACTGAGTTGTTCAAAAAATATTTTTTCTGGTATAATTATTTCTAGGTTGGGGGAAAAAAAAAAAAAATCACAAACCTCATCCAGGTGTAACTTAATTGACCACTGGATGTCACCATTGCTCCATATAAGTACTGTGGACGGCTGCTGGACGCTAGAATTTGGGAGCATTTGAAGGTCTGTCTCTGCATTTTTAGCACTCTTGCTTTGTCCAATTTGCATTATAGTCACCCCAGAGCTT
AAGACCATAAATTCTGTCAGCTCCTTCCACCTTCGAAGCTGGCTGGCTTTGTGACTTGCTTTGGCCAAAAGAATGAGGCGGAACAAATTGCGACCTTTCTAGGCTAAACCTTAAGGGGCTTACTCCCTGCGAACACTGCCACCTTGTGGACAGGTCTGGGATAGCGGTCTTGAGAGCAGGAGTCCACGCTGAGGGAGACACCGCCCCCCTCAACCCGACCCCCAAGCCGACTTGCCCAGTGCACCAGAGAGAGCCCAAGCTAGACCAGCAGCAGAG
CTCCCTGAGAACCACTCCCTTGCTCCTAGCCCAGTTCTGAAGGCAGCCATTTTTCACTGCAGAGACCAGCCCTGCCCCTCCCGAATTTAACTAGACGGGAACCCACAGCGTGTCATACAGCACAGTGGCCCCAGGATGGCAGTAGATGCCCATGTGTAAGATCTCTGGCCCAGCCTGAGCCTCCTTTAAAGGGTAATTTACTTGCATGTGTCTCTTCCTCCAGGCCCTTGTCCAGGGGCTTTCCATCCATGAACCAAGATATTCCCCACAATATCCCCATAGGGAGGAATTATTCACCATCATTTACACACGAAAGATCATGTTCATCCTTTGCCCTTCATGGCCGCTTCCTACTCTTTGGGGAAAAACCAAAAACCTTACATGCGTAGTTTAAACCTATCCAGTAGATGTCCCTATGGGTCAGGCTGCAAGAGTTCAAATTCCAGCTTCCCCACTTATTACCGGTGTGACTTTGGTTGGATTTCTTGGCTTCTCTTGGACCTCAATGTGCTCATCCATAAAATGGGGTAA
AAAGAGCGACACACTGTTTAAAATATAAAATAAAATAAAATGAAAAAATAAAATTTTATACTGTACGTTGCCACACAAAAATTATTACCTACGAGTCTGATCAGGAAGCCCGAGATATTGGGTGGTGGGCGCCATCTTGTGGCAGCATGGTTATTAACATCTTGGCCATTGGCTGGATCTTCAAGCCAATGCTGACACGTGAAGGCGTTTCTGCAGTCCCTGAAAAAAGGTGCAGGTGCAGGAAGGAAGAAACAAAAATGCCTTTCT
CTTGTGATCCACCCGCCTCGGACTCCCAAAGTTCTGGAATTACAGGCGTGAGCCACCTCACCCGACCTGTATGGTTTTTTGACAGGCAGAGATGGACGTAACATCAGTCATGGGCAAAGATTACCACCAGGGGGCAGACTAGGGCATCCTTGGGATTCTGTGATCAGTCATCCCTCCTCGCTGGTGAATGGAGGCAGTGGTCACAACTCTCCCCAGAGAAGGTGGTGTGAGGCCATCACGGAAGATGCTGCTGCTTCTGCTGCTTCTGGGGCCAG
GATCACCGGGGTTAAAGTACTTTGAAAACTCCATGCAAAGTGCTCCACAAATATTAGATTGGTGGACACTTTCATGCTCCTAGATCAGCTCTTGGAACAAACTAGGAACTGAATGAACCCTGATGCTCCAAGTTGTTGGGCCATACTGCCTCCTGGTGGTAGTCATGAAACGTGCAGAGTCTTTGCTGCTTGGGGTGCTCCTGGGGTTGGTTGGGTAAGATCAGGAGCTGGCCGAGAATGTGAGGAAAACCCAAAGTACCCGGCCAGGGAGGGTATTTTTCC
CAGCACCTACAATCACTGAGACTGGCCTAAGATGGAAATGGAGACCGGAAACTTTTAGGCAGCAAGCCATTACTTAAAGCGGCAAATAGGTGTATCTAGCTTAAAAGAGAAAGAAATCTAGCTGTTTATCTAAGCAGTGCCCTCTGGTGGTTAGGATACATGGCTGTAGTTTAAAAAAAATCTAGATCATGGAACAGAATATTAATAAAAATAGCCAGCGTTTGGTGATCACGTTCCATCTTCCAGGGCTTTTAGCAAATAATGTGCAAGTATGAAACCCTGTGAGATATG
CTAATCACCAGGCCTCTTCCAGAGCGGCTGGAGGTAAGTGCCGGGCTCCAGGCTCCAATCTCCACCCAGATGGAGAAAGGCCCAGATTTCATGGCTATCCCTGAGGAATCTGGGTCAGTTCTCTGATTTGGCCACCAGGGGTCATTTTACCCCTGTAAATCACCATCTGGAGCACTTGGCATAAAGGCACACACAAAAGGCTACCCTGGACTAAAACAGACACAAACGGAGAACCCTGACACACACACACACACACACACACACACCTCTCTCTCTCTC
TGAGCCACCGCGCGCAGCTTAAGGGGGTAGAATCTGAGATCCATCAGCTCTAGAGTTTGGGATCTTGAGTAACAGTTTCGCCACGTTTAACAAATGTCCGGGGCCTGGAACGGAGACACTGGCGCTTCTATCGCGCCATCTGCTGGCCAAAACGTAGAGCTCAACTGGCGACGGAAAGGCGTTGGTTCCCAGGCTTGACAGGATTCCCTTCTGCCCTCTTCTCAACTGTTTCTCCCAACAGCCCTGAGTGGGTGGTAGGCAGGAATTGTCCAGCCTCATCT
AAAGAATGTCACAGCACATACCATTATAAACGCCACACGTAACCCATTCATCTCCTGAAATTTATGTCAGAAAGATTGGAAATAAAATCTATATTAACAGCAAGTGCTTAATATCAAATGCGGTATTAAAAATAACAAAAATTTTCATTCCTGTAATACTAAGAGGCTCTCTTAACTCCATTTAACAGACACACAGTGCCACCTATCAGCCATCCTCTGTAACTGCAGGTGCAAGGTAAAGAACCGCTCATAGACATGCCTTCCCCTCTCCCTGCTATTTACATGCCAAAGACCACCACAGGTTAAGAGGACAGCCCTATTAGAAGCCCCTGCTGTTTCTATATT
TCATTTCGCGATGCATTCAGAGGGTCATGACTCTGTATGGGATTTTTATTTGTGGATGAATTCTTATACTTGTTTTCACAGGGATGTATATTAGATAATTTTGGTGTTATAGTTTCAGCTGTTATCCAGTAGATGGCGCTTAAGACGCTTAAGAGTAATTGCGGGTAGATGGGCTCTTAATCAAGATGTGTGGCTCTTTTCTATTTCTTTCTTTCTTTTTTTCTTTTTTTTGAGACGGAGTCTTGCTCTCGCCCAGGATGGAGTGCA
TTAAACAACTTCCAAACTGTTTTCAGGATGTTGCATTTGAAGAAAAATTAAATATTAAAAAACAATGTGACAGTAAGTGTTTATAAAATCAGGAAAAACAAAGAAATCTGATAAAAGAGCAATACCAGCAGAGGTCACTAGAATGCTACCAGGTTCACCTTACTCTCAAGAAATGAAGCAATTATGAAATTTAAAAAATCAATTTCCATAAGTTATAAGATAAAATCAGTTATGACAAACTTTGTTCTTTAAATATTTTTAAGTATTATT
ATTTAAAGCAGGGCATGTTCTGTCGTCTGTCAGGTCTTATTTGAATATAACTAAGAAAATGGGTGATTTGCTATTCATCCTAGAAAACTTTTTAAGAGTGCACGGTATATTTATTGTGCTTCTCCTAAAAGAAACACTGGGTGGCAGTGTTTTTACTCAAATGTTTTCAGAAGAGACCCAAAAGGAAAAGGCTTTCCTCTTTAAGGAATATTAATCCCATTGAACCAGCAATGACTAATAAGGCAATCTGCCTTCAATCAACCACGTGAACAGCCTGGGGTCAATATTA
TGTGTTATCAATAGTAGCTTTCTTTCTTATTTTATGTTTAAGTATGAGACACAGGCAGCTATGCTGATGGAGTCAGTTTGTACTGTCACTCATCTTTCACTACAACTGCAAGGTTCACTTCCTTTGTCTAATTCTTTGCTGCCATCTATGTGTATAAAAGAGCACAACATTCTTAAACACACCAGAAACTTCCTCAGTTTCAAAAACAATCATGTCTCTAATCTAGAGGGATGAAGAAGGAAGCTTTAGGGATAATTTGCTTCCCTACACAAACGTAAAG
CTTGGGCCTGAGAATCTCCACAAACTGAGGCTTATCCAGTGCTTTGGAGGGAAGCTAAGAATTCTGTTGAAAATGTCCACAATTCTGGTGTGACTAAGATCATGGAACACAATGCCTCCTACTCCACACATCCACGTGTGGCTCTAAGGCTCCCCCTTTATGCCTGAGATGGAAATGAACTAAGAAGAGTTTGCTTGGTATAGATATGTCATGCGGAAACCTGACTAGCTCTGTTTACAGCTCTTGCCAAACAGATGTTATTTTTTCTTTAAGATTTTGTATCTTATGTGGGTCA
TACACTTCCTTTGTGCCCCTTACTATCTAAGAACACCATGCTAAGCATATAGGAAGGGCTCAGTAAAAAACAACCAATCAAACTACATGCTCTTGTGATAGTTGAGTTAGTCTTGGAACAAGTCCTGCCCGATTAGAGGCACATTATACTGAGAGAGTAGAACGCCATCTAGTGACTCTTGTTATCAGACTAGAAAACTGTGAGATTCAGGAAATCTCAGATTGCTACTTCCATGTCTCATCTATTTGATATCTGTATATGCAAACCCAACTAGAAATCTTATAGTTTGGCAGCTTTATATATTAATGATAAATTCAACTAAGCT
CTGGCTCAGCAGGAGGTCAGAGATGAAAGGTCAGGCATTAGGTTCAGGGCTCCATGGTATTGCATGGACCTTGCTTTCCGGGGACTGCCTGGGACAACCACGCACTCCAAAGACACTGCTGCCACCTGCTGTTCACATATTCTCCACCCAATGGCTTCTCCCCAGCACCTGCATGCGTGAGCCTCTCAACAGCATTACCGTCTTTCCCAGACCCATTCTGCAGCCTGGGTAAAAGAATTTAAACTTTTGCTCAATTTCAAATGC
ATCTCTGGTGTATAACGGCCTAACGGGAAAGGAGAAAATTGGGGAATGCAACAGGATCTGCAATTCGGGTGGGGGCGGATGGACGCGGATGGACGGCCCGCCTGGATCCGCGCGAGGCGCCACTCGGGGAGTTGATCTGCGGTCTCGCAGTGACACCTACAGGCCGCCGTGGCCGCGCACCTGCGGCAACTGCGTTCGACAGCGCCACCTGGCGGGAGCCGACGCCGGCAGGCCCGGAGAGGATTTTCTTCGTGAATCCAAGACAGAGGGGTGGAAAGTGCTCAGGACCTCTGGGGTGTGTCCTGTGGGCCGCTGGGGCTGGGGTGCAGCCCACGAGGAA
TAGCCATAGTCAATCTTCGTTCAATGAATCTACATGGATACACACCAGCTGTCACCGGTTATTATGAAAGGGAAATCTTTGGTAGCCACCAACCATCCTGTGCAAACTCCAGACCAACTACTTCCTCCTTCCAGGATCCCTGACCATTGAGTTGGCGCCCTCTGCTGTCCGTTGGCTGGTACTGCAAAGGACTGTCCATTCTCAGCCCTAAGGAACTGTGAAAATTGAGCAGAGAACGATGCCAGCCATTGACCTCGTAGTAAACAGACCCAAACTTCCTCATCATGATGACCTCCTGGGGTGGCTTTGGA
CAGTAGGTCTGGGTGGAGGCCAGAGAATTCACATTTTTAACAAATTCCTGGGTGCTGCTGTTCCAGGGACGACACTATGGGAACCACTGGCTGCATGTTAAAAAAAAACCTGAAAGTACACTGCCCCCTAGTGGGAAGTTCCTAGAAGTACCCCATACCAAATATTGCTTTGATTTTAGAATATACAAAAAATTGCGTTATCTTTTGCCATGGAGAAGAATCAAATTCACAAAGCCAATTTGTCATTCATATACTTGGGATTCCATAACCACATTCCAAG
ACCTTGAGCCTTAAGCTCTGTCAGGAATATAATGGACCTCCACAAAGGGTTGTCATGAGGATTCAATGAAATCATGCAGGAAAGGCACTTAGAATGGTGCCTGGCATTCATAGTAAGCGTTCAGTAAGTATTTATATATCTCCATCTAGTGGTCTTGGCACAAGAAAGGAAGGCAAAAGAAGAAAAGAATAAATAAATAACAGGAACCAAGAGGCACTCCAGATTCGAGGATAGACAGGGAGGGGTGGTGAGCTGAGCCTGACTGGAAAAGCTGT
GGCTACGTTTTACTTGAATTATATTGATTCTGAATGATGTAGCATTAATTGCATTAATAACTCACTTTTTAAGTAATGTAGTTTAAGGTGAGCAATGTGACAAAATGTGAAATGTTGAACATTTTAAGAAAATACAATGCCTTGAAAGCTCCTCATAGTTGTAGAGTATATTCGTGTTACTGCCACCTGGTGGCGCCCTTGCACTGCTCCACAGGTGCCCAGCGCAGTTTGTCAGCACCTTGCGGCTGTTGTCCTTTGTTACACGTTTTCATCATGGAAGGCTTTTGCAATGGCGCATCGCGTATTACATAGGACCACGTGTGTATATTTACACCATAAGTGAAT
ACTAGTGTTGGAATCAGGGTTTAGGGAAGTTGCTCATAAAACCTGCAGGATGACACTTCTAGAATAGTCTCTCACTCACTCTGCAGACACTTCCCAGCATCCCTTGGGCCATTGCAAAAGCAATGATGAAACTTCACGTGTTGGCCACAAGATGGCACTGTGGTCCACTGGGATCTAAGGGACTCTGGGGAGAGCCTGGGAGAGCAGCCTAGGAAGGGAAGGGTTAAGAAAAATTAGGGCTGGCATCCAATATTATGCAGATGTTGCAGCAGTTTTCAG
GTAAAATGAGGGGTTCACACTCGATCATATCTTAAGGCGTCGTCCAGTTCTGGTCTTCACAGAATGCTTCTTCCCTTGGTACACTCCAGTGTACGCATGAATAATTGAGGTGCAGTGACAGCAGATGTCCGCCAGAGATCACTGCAGAACGTGGTTGATTCCTTCCTGCATCCGCCTTCATTTGGAACGTCAGCAGTTAACACGAGAGACTGTTTAGCAACTGTACCTATCACAACATTAGGCTTGCAAGTTGGAAAACCATGCACAGGCACCACTG
CCAGGGAGCTGGGGTAGAAGGTGGGCACGGGGTAAAGTGGGTACCTTTAAATGTCCTCAAATCTTCTTCCTGTGGGAGGTACCTGGCGCCACTGGCCTTGCAGTTCTGTGTCCCAGGGGCAGTACTCCCCTTCTACAGCAGGGGGAGCCAGAGACCCACACAGCATCAGGAATCCCACAGCGCGATCAAGCAGGGAGGGAAGAGAAGGGAGTAGTGGTGTCCAGCCACTGCCTGCACAGGCACCGTCGGCTGCCCGACAGACACACCTGCGCTAGGGACACAGGCTCCGGT
ACTGTGTTGAACTGAAAAAAAATTACATAATTAAATAGCTCCAAGGTGTACTGTATAACAGTTCTTATTAGTTCTCTAGTTTGATATTTGGGGCCCTTCGGAATGAATGTGTTCTAGCTTTCTAGAAGGCTTTGGAGTTAGCCTTGCGCCATCTGCTGGATCATGTTAGTATTTGCATCTGCACTAGAATGGGGTGTTGGAAAGACATTCAGATTCACATTTTAATGTCTTTTGCTACTAGCCATGGCAGAGGATCCCCCACCATTTTTTTTCCAGCTTATAGCATTTTCCTCTGAATGTGCTTTATCTTCTC
GCTCATGAAAGTTTAAGAACTCCTGCCCTGCAGGATCCAGCAGGGCTTCTCCCCATAACCACAATGTGCCTTCAACTTCAGAACTAGCCAGAGAGCGCACAGTTTCCGCCCTTTGCTAACGCACTGAGATGCGCTCCCTGGGCGCCCCCTGCTGGGCGATGCGGATGGTGAGGCCAATCGCATCGGCGGTCGCGCAGATTTGTGGGATCCCACTTGAAAAAGGTTGGTCATCGGACTGTGGTCTAGACTCACCAAAATCTACCCATTCCCTCATCTGACTGCCCAAAAAAATAAATAAGAAGCTTAACTT
TATTTTTCCAGTCTGTGGCATGGTGTCTGGCACATAGTGGCACTCAAACAACGTTTCAATGTATGAATGAATGAATGAACAACGGAACTTAGTGATGGTGGATGAGGAAAGGGGTCATGTGGGGTAAGGGTGTCCCCTGCTGGACATTGAGAGTACCCAGGGCATCCTCTCTGAGCTGGGAAGAATGACTCTCGGTCATAAATTTCCTCCCTGAGGGGCAGAGTTGGGGAACCTCACCTTATGCCCAGACTGCTGATGCATGCCTTCTTC
ATAAATCTACCCGAACACTTGAGTTCACAGCTCAGACCAGGTAGCGGGCCACTCAGTACCTCCTGGTATAGGCGCCCTCGGGCTTACCTTTGGGCAGACAGGCTGAGCAGCGCCATCTGGTGGAGAACTCCAGGCAGGAGCTACAGGGCCTGGCTGTGGCTGAGCAGAGGGGATCAGAGGGATTGGCTGCCTGCAGCCTTCTGTTCCAGACACCCCTTTCACCAACCTCCTTGACACACACCCTCCTTGACACACACACCATCGAAT
GTTTCCAAGAATCCTCTCCCAGGGAGTTGCACAAGACAAGCTTAATTCTTCTAGCAAGGAGTAGTGAGAACACATGTCAAATGTCTACCAAGGAAGCTCATTAAAGACTCTGTGCCCAGGGTTTCTGTTGCCACTAGAGGGGGAGCTGGTTACATAGGCACCCCTATGTCCAGCACATACCGCAATTCCAGACTCTCAGAAGGACAGCGCTGTTCCACATAAAGCATATTGTTGGGACAGCTTAGGCACAGTGAGCCATTCTTATTAGGGAATGGTGGAAACCCTCCT
AAGGGCAGTTTAGCGGTTGGAAGCAAGATGGGGTCAGTTAGGTTTGATGTCTTTCACTGTCATCATTTCCTTAGTTATAATTTTGCAAAGGCGGTTTCACCTTGGCTTCAGCCCCACCCATGCAGTAACACTGTGCCCTGTCCTTCCAATCACTGCCACTAGGTGGAAGCAGAGCGTGCATCGCCCAGATGGGCTAGATTCTCACAGGCTCACTGCTAGAACGAATATTCTTGAGACTTTAGATCTGAAAGTCAGCCTGATTTCTGAAAGCCTTGGACCGTTTCCAAAATCAAATCAATACTCCAGG
TTCACAAACTATCGTTACTGTCTGGGGCTTTCAGAAGCTTGCCTTTGAACCGAATTTTCGTGAGCCAACCGGTGTGGAATTGGGGGCCCCTCCCTTCCTCCAGGCCTCCTGGCGATGGAGTAAGCAGCAGGCGCCCCCTTGTGCCAAGGAAAGAGTACTGTTGCCATTGGCCAACTTGGCTCCCTTTCTGGGGAAATTTTATTTTCCTGTGGCTTCTGTGACTTTGTCGTCTTGCTCTTGACATGAGATATGATGGGAAGAATACTTGGGGCACTGATTT
TGTTGGATTTCTTAATACAAGATTTCTTCGTATAGTTTAGAATTGTCACTTCCAGCCTTGTCTTCCATTAAGCCATATAGCCTCAGTCAGCAAATACACAGTTGCTTGTTTTTCTAGCATCCCTACACAAGTAAGAGAGCGCCACCTAGCTCCTGGCTTCAAGCATTGAGCCTGATTCTATTCCCTGTCTTGCGCAAAACATTTTGGACCCCTTTCTTCTGGAGGAACCAGTTCCCAGCCACCACTCCTACTCCCTGACACATATAGAAAAATAAATCAGAAGCCATCATGCTTGTG
GGACAAAAGGGAACACCCAAATATTTTGAAGGCTGTTGGATACAGGGTCTAAGCTGACGTTGTACCTAGAAACCTAAAGCATCATCATAGGGGCCGCAGATGGAGGTATGGTTCTATTTAGGTAACATATAGTGCTCACATTAAAGCAGCACATGCTCTGTGGATCCCTCTGCTGGTCATTTCCGTGTCTCTGATGTCTAACTAGAATTGACACACTTGGTAACTGGCATGATCACTACATTACATCTTTGGCCTGTTGGATACAGGTTATCCTGTATAGTGACAAAGGCCAAACAGAAGTCTCAAGCTGCTG
TGTCTCCAAAAAAAGAAAGTCCAAATACATGCAAATAAAACTTGGCATAACAGTCTTGCCCAAGCCATCAGTCCTGCCCCTTCTGCCACCAGGTTACAACTGCAAAAAATTAGGTTGGGGTGCCACCTACTGGTTGAAAAATATATGAACTGCATCCAGCCAGTTGCAAGAGCAAAGAAAAAACTTCCAAGCCCTCTTGATTTTTGCCACACTCTCATAGGAACTGCCATATTATATAATTAATATTTTTCTTTACACAACTTAC
GTACAGCGCTGGGGCTGTGGAGGAGCCGTGGGTCAGGGGAATGTAGGCAGTGGTGTGTGGAGCCGGCTTCAGTGGACCTGCTTCCCTTCCTTCCCTGGGTATCTGCTGCTTGCCTCTGGTGTGCTTCTCCCATAAGGGCACTAGGGGACAGCACACAACAGTGGAAATTGCCAGAACTTCAGGGTCACAGGTTCTGACTTGGAATACTAGATGCTCAGCTGTGGTGTGAACTTAGCCTCTTTGGACCTCAGCATTTCCTTTTTTTTTTTTTTTCTTTT
GCTTCCATTTTAATTGGCACAAATGGCCCTTTCAATCCCAGCAGCTAACAGTAGAGAAGAGGAGAAACTCAAAAGGCATGAGATCACTAGCTGCCTCCACTTGCATCCCAGCAAACAGCTTAAAACGGCACTGCCCTCACCTGGTCAAATTCATGTATTACATTGAAGGCACATGTTTTTAGATTTTTTTTTTGGTCATTTCTTTTTCTCCAGTTCTTGGTCCTCCACCTCTGAGAATAAGTGGATGGGGAGGTGACAAATCTCCCCTGAGAAAATGTACCAAGTG
TTCCTCTTAAATAAGGGATCACAGAACTAGACACCTCTATGGATAAGTTTTCTGCTAAAAAGCAGTTCCTTATCTACAATCTTTTCTCCTTCAGGCCATTGCCACTTCCTCTTCCTTGATTATCCCATTTCCCAGTTTTTCACCACTAGGTGTCATAAGTATTCACACAAATGCCTGAAAGGTGTAAAAATAAGCTTTCTTTTAAGTTGTGCCCCTGAATATCTTGACTTTCCACATCCAAATCTTGTATTGCTTGGGCTCATGTTA
CTCTTGGCACTAACCGCTTCAGATTTTGTGAGTTAAACCAGCTCCACACTCAGGTCCCAGACTGGGCAAAGGAGATGCTTTCCTGGACAGCCCAGGTTCGAAGGGTGCCAGGGGTGCGCGCCAAGGCCCCACTGCCCTCTGGTGGTTGGATCCAGGAAATGCACCTCAGGGCTCCAACCTCTGCTGAACCGAGCCCATTAGGGATTGAGCAATCCTTACCCCAAATGCTTGAAAGCAGAAGTGTTTCAGATTTTGGAATATTTGCACATACATAATGAGATATCTTGGGGATAGAATCCAAGT
TACTTCATTTCTGGTTTTGCTATAAGGACCCAGTGAGGCAGCTGTCCTGAAGGGCGAGCCTTGGGAGCCCTGGCTGTCCAGGCTGGTCTCAATGGACCCGGCTGTCAGGGCCACTCTCGGCTGAGTTTCTGTCCTACAGCGCCCTCTAGTGGGAAAAGGTGGTCATTGCAGGGGCATCCAACTCAGGTGGCCAGGGAGCTTTCCTATCCCAAGTTGGAGTCCAAAATGTGCCCTTTCTGATCAAGTTAAATTCATGGCCCTTATTACATATGCACCAGCATGGTACGGCGAAGGAGGAC
CCCCTGCGTATGGTTTCTGTCTCAAAGCCTCTCAGGTATGACAGTAAACTCTACGTTCCCTGCGTGAGCAGAAGCCAGGTGTCTCCTTTCAACAACGGTTGGGTCCTCATGGCTGGGTTATCTTGGCCACCAGAGGGCGACGCAGTGAAGTGTGAACGGGATTCCAGCCCTGCATTCAGTCACTACACGATGACCATGCTACTCCAGATGATACCCATGCTGCTTCGATGTGCCAGGCAACCTTCTAGACACTGGAAATGCAAAG
GGAAAAATATGTGTTCTGGGTGCCAGCTGATCTTTTCATCTAGCTTCTGTCCTCAGGTAAACATTCCCTGTTAAAATTCTAAATTTCCATCTGCTTCCTCTAAAGAGATTGGTAAAAAGGCAAAAAACACCTAAGAATCAGTGTTACTTGTAATGAGCCCAGGGCTGCTGCAGGGGGCACCATATACATAGAATAGCAGGTGAGCGGGGTCCCCAGGGCTGAAGTATTATGCTCTAGGCCAGAAAAAGGATATTTTTTTTTTTTATTCCTGGGATACAGATAATGTATTTTCACATAACATCCACATGTTTCATGAATTA
AAACCTGTTGTTAGAAGGATTTCCTTCTAGGTAGCTGCTGTGCAGCCAGTAACCAGGGCTGCTCTCAGGGAGGATGGCTCCACCTTTCATTGTGCGGGCCTCCCTGTAGCCAGCTCTGCTCCTGTGGAACCTACTGACCTCTTGTGGGCAGAGTGTAAATGCACTGCAGCTGGACAGCCTCAGAGGGTGCGGGCTTCAGCCAGCTCCTCAGTTTGATTTGTCTCTGACAATGCTGGAGTGTGCTGGTCTCTTGACCTCGCTGCGCCTTGGTTTCCTCACCTATACAATGGGG
GAGACTCCTGCTTGGGGAAAACTGAAGAAAGAGAGCAAGAGAATCCACCTGGGAACCCAGGGAACTCTCTTTTATCTTCCCCAAGTCCACCAAGGCTGTGTATCTGAGTCTGCAAAAATTGTAGCATTCTGAGGCTTAGGGTTCCCCCTAGTGCTGAGAGGCTGCCATGACCACAGGCTTAGGTAACAACACTCAAACCCATTTGAATTCTCTGTCTCTTTTTTTTGTTTAACTTTTATTTTAAGTTCAGGGGTTCATGTGCAGGTTTGTTACATAGATAAAGCTGTGTCATGGGGG
GGGGATGTGGGTGGCGTACTCCAGTAGAAAAGCTACACTGTAATATTTGTGACAGTCCCGTTAACTGTAAAGCACTATCCAAATGCCATTATAAAATCATCCTGTTGTCGACAATTTTAAGAGAAAAACTTCTGCCCAGTTGCCACTAGAGGGTGACCGAGTCCCGCATAGTTGAGAAGGTCTCGGGCAGGGAAGGGCCCTTGGTCTACAAACGGAGAGGGTATGAGAGGGCAGCTCTGGCTGGCTGTGGCCGTGGAAATGCGGCCTTCGGCGGGCCCTGG
CACTCTAGCCTGGGGGACAAAGCGACCTCCTGTCTCTAAAAAAAAAAAAATTCAAAAACAAATAAAAAAAAGAAAATGTGTTCTAAAAGAACAGGTTAAACAATTTTTAATTCATTTGTCTCCTCCTAGTGGCAGGCTTTTAAATATAGAGCACAACACTTGATTTTTCAGAAATCATATTTCTGAAATTTTTCATGATTCTTTTTTTTTTTTTTTGAGACGGAATCTCACTTTGTCGCCAGGCTGGAGTGCAGTGGTACAATC
ATTACAGGCATGAGCCACCGCGCCCGGTCCAACAGGAATAACTCTAAGAAGTTTGGGGACAGGAGACTAAGAACCCCTAAGAAAAGATCATGCTGTTTCTTCCATTGCTTTCTGTATCCTTATATCCTTTCCTGGAATGCCTTTCCCCCTGTGACCACCAGATGGACTCCTAATTTGCAAAACAAAAAGCGAGAAAATCTGGCTAAGTATGTTTTTTGTTTGTTTGTTTGTTTGTTTGTTTTGAGACGAAGTCTCACTCTGTTGCCCAGGTTGGAGTGCAGTGACGCCATCTC
GTGTTGACAGGGAAATTCCCCATCGCACTGGTGATGGGAGGGGGTGGTGCTTTCAAATCAAGCCTTGAAGAAGTATCCGGCTTCCAGAGCCCAAAACCCTCAACAGAGGAGCTGCTTCAACAACTTCTGCATACTGCCACCTGGTGGGGCCTGGACCCAACTTCATCACAGCTCTTCAGCCTTGGGCACCTACCCGCCTCCCCAAACAGATGTAATTTAGGAAAATGTCATGCATTTTCAATCCAATTTACTGGTGCCTTCCACATTGATCAGACTTCCTTCT
CTATTTCTAAAACTCATTTTCAACAGCCTAACAGATATCTTTTATTTCACATCATCAACCAAAACTGTTCTCCCTCCTGGACAGCATTATGAACTAAAGAAGTATTTTTAAATGGGAAAATATTCATCCTGAGTCATAGCTTCCTCTAGTGGAGCTATGCTGTATTACATGGATATAAAGTATAAAGTTCCTTTGAAAATAATTCGGGTTTCTTAACAAGGCTGGCAAGCAAAATCACCTGGGGCATTTTCAAAACTACAGAATTCAGACTCCACCCTGGTCCTGCAAAACTCCA
TCATGCAGTGGGATCCATCTCTTTTTTATGCAATTCACTTTGATTTCATTAACATTTCTTATTTGTTGTTAGATTCATTTGGAGTTAAAACAGCAGATCGTTACAGTTTTTTAACTCAGAGGTTTAGAGGCTGTTATATTCATGATCCTCCACAAGGTGGCAATGCCTTCCTTGATTAGATTTTTTCTTCCCGTTCCATTTCACTGCAGGTGGGTTTGCGTGTCATTGCGTTGCCAAAACACCCTCACCCACTGTTCCTTCTCGCAGTGATCTGCTCTAGA
TTTTTCCCATAATTCTACAACTGTCAGGTTCTTCTCTTTCCCTACTTAGGCACTGATATTTTGCCAAATCTCCAAACACAAAACTCTCATTAAACTGGGCATGTATCCTTGACACCTAGGAATTTATATCCAAGATCTAGGCAAGTGCTGCCACCTTGTGGGTAAGATCCCTCATTGCTAATTTAGCACTTGGGTTGGGCCAAGAAAAATGATCTGCCTCTAAACCAAGAGGCTGTTTTCAAACCTTGTACATTCAGGTTTACTGTGAGAGTATCCATCTTTCAGGGTGTGGAAGTTTTCTGAATAGGAAT
GTTTTTTAAGAGCTTCTGGAAATAGTCAAACTTATTGGCAAGGAAGACGGGGTGTCCTGATAACTGATTATCTGTTTTCTACCAGGACAGCGTTTGCTTCTTCAGGTGATAATGGTGGCTGTTAATCCAAAAGTGAACAGCAGAGGGCAGTTTGTGCCCAAAAATGACATCACTCTTGCTGTCTCCAGCAAGCTCTGTGAATATGGGGCCAGGGATTATAATAAAATTCATGTAGAGTCCACTAATACTGCAATCCACGGGTGCA
AGCTTGGCTGGCGTAAGCTAGATGCAAAGAGAGACGCTAACTAAGGTATTTTAAAAGACAGTTTTTCTTTATTGGAGTCGTTCAGACACTGCTTAAGGTTTGAACTCCAAACTGAACTTCTCTCTCATCTCCAGAGGAGGTCTCCCTGGATCAAGTTTGGGAGAATTTGTCTTAAGAGGCGTGATGAGAAGAGTTGCTGAAACTGTTATTTTAAATCATATCTGTTGGATGGAGAAAGAGAGTCAAACATTTTCTAGGATTATAAACTCAGCATTGGC
AAAAATGGCAGATGAGTCAAGAATGTAAGTCAACAGAACGGGTAAATTGGGAAAGGCTAGAATTTTGAAATCACAGATACCTGCTTCCAAAACAGTCCCCGCGAGGGCAGTAATAATGGAGTAGGGCTGCATGCTGCCACCAGAGGGCAGCAGAGGCCGGGAACAGGTGGAGAGGCAAGGCCCAGTTATTCTTACCGTCTGAGATCTGATGCAGACAAGACAAGCATTTATTGGGCTCTGTTACAAGTTGGTCATTGTGCTGGGCACAATAAAAAATCACACAAAGTTC
TCAGCTTCCTTGTCATTTGGGCAGGATAATACCTTCTCCATCATAGTTATTTGAAGATCAAATGAGATGACAGCTGTGTAAGTTCTATATAGGAAATGATACTAACCTAAGGTGGCTTTTGTGTGTATATATCACCATCTGCTGGTGAATAATGGCTAATTATTTGTGCCTGCAAATTCTGGATGTGGAGCCTTAAAAATCTTGGATAGGGATTACCATAGAAGCATTTATTTTGTACCATAATTATTTTACCTATGCCTAGCACAGAGCAG
GAGGGTCTTCATCTGTGTTCCCAGTGGGCACAGGGCCTGGCACTGAGCATGCACCCAGGAAGGGTTAACCCTCACCCTATCCCTTCCCTAAAGCGTCGCTTAGTGAGCTAATGGAAGTGACCCAGCTCTTCCAGGAGCTACCAGCAGAGGGAGCCCGCGTCTCACAAGTAAAAAGGGCAGGCTCAGTAGGGAGGGCTGGATTCCGAACTTTCATTTTAATTAAAAAAATTTTTTTTGAGACAGAGTCTCGCTCTGTCTCCCA
GAAGCTGATTCGTCAAAGGCAAGGACTGTGATGGTTCCACCAATTGTTTCTCAAGTCCACCCTTCTGTGTCCTGCTTTGTGTTACTGGAGCTGGACCCTATAAACATTTGTTTGCAGGCTGGTGCAATGTTAATCTCTGTCAATAGAGGGCAGTGGAGGGGTATTGAAAGGCTATAGAGATGGATGGCATTTCTTTGTTTTTTTTTTTTTTGTTTTGTTTTGTTTTTTGAGATGGAGTCTCTCTCTGTTGCCCAGGCTGGAGTGCAGTGGCGTGATCT
AAAGAATGTTATGTTGTTAGTGTAGTGTGAAATTGGTTTTTTAAAATAATATAATAAATTACAAGACAAGTTAAAATATCCCCAAGATATTCAGTTCTAAGCATTTTTAGCCTCTTCTGTATTGCTCGTTTGGTCCAGCAGGGGGTGGTAGAACTCCATTTTAAGCCCAGAAGTTGGTTTCTGCTCTTCCACAGAGTCCTTCTATCATTCTTCAGCAGGGCTTGACATTTTGGATGTGAAGCCTTCCTTTTTCTGCCCTTCTCCTCCCCACA
GCCCCCCCCCCAAAAAAAACCTGCTAACGTTTAAACGAACACAGTTTGGGAAATCTGCGTTAAGTCCTTCGTGGGAGTGGGGTTGCTCAGCTCACAGTAGGCCACGAACCTGAATTTTCTCTTGTCTGCTGCCCCCTTTTGATAGATGGAGGGAAGAGCAGGCTTCCAGTGCAATGGACAGAAGAGGGAGCCTGCAAGTTGGTAACAGAGTCTATTAGGGAAAGAGAGAGTCACTTGAATCCTCAGAGCTGCTCCTGTCAACTGCTTTGTGCAGTTTTTGTGACTTATTAGCTGCTTGTTTGCAC
ACATATGTAACAAACCTTCACGTTGTGTACATGTACCCTAAAACTTAAAGTATAATTTAAAAAAAAAAAAATTCTACCATTTTTGAGGCGGCCTTGGCCACAGATCTTGAGGCTTTTGCACCACCTAGTGACAATTGTGTGCTATTACAATACATTGATGATTTGTTATTCACTGTCCCCATGAGGGAGGAATGCCTCCAAGGAATAGAGAGGCTTCTTCACCTGCTGTGTGAAGCTGGTTATAAAGTGTCCAAGGACAAGGCAAAAGTCTGTTTTTGAGAGGTTGGATATCT
TTCTCAATGTAAATTAAGTAGTATTTCAAATGAGATTAAAAACAGGATACTTCTTGAACTTTACTTTAAAAATACAGGTTCATGAGCCCCTTAAGTTTTGTGACTTTCTGTTGTAAAAAAGACTGTATTCACTAGATGGCAGTGTCACCAGCCTTTTGGGAAGTTAAATATGAGTGTGACTGTCCTAAGTACTAAACATGGGTAAAAGTAGGAAGACCATTTAACTGAGCATAAAGGATCTCATTTCTGCGCCCTACAGGAAAGAGTAGTTCTCCTTTTTCTCCTCCCCTCTTATTTGAGGCCGGGAAGAAGGCGCTGTGCATAGCGCTCCAAGCATCTCTGGGTGGCACTGGAGGGCCATTTTTCACAAGGAGCAAGTCGGCCAGCAGAGTGCTCAGTTCTTGGTCATGCCAGTGGCTGCAGGGTTTCCAGCCACTTGTCCTTGCTTCTTTGTTTCTGAACTTTCAGTCCGGGGCAGGAGTTACTGACAAGAGTTCACAAACCAGCTG
ATAGAAAAATACCACAATGAGAAGATTTTAAAAAAATATTGTGAAATATCCTCATCTCTATTGTTTTTAGACGTTGGGGTTTCAAATCTGCAAAGGCTGACTGCGGCGTTGTCAGGATTGTCAATGTTGGACAGCGTCCACTAGGTGGCAGTATCTCAGAAGGTTTCTTTTATCCTTGAATGGGCAGAGATTTCTTTGGTTGCTCTCTTTGGTAGTTCGGTTTCCTTTTTTTGTCTTGTTTTGAAGGGTTAAATGAAGCTATCATAATTTACTTATCTAAAATTG
CCAACATCAGACCTTCTACCCCCTGCTGCAGCCCCTCCCAGTCCACTTCTCTCTCCCTCTCCCTCTCCCTCTCCCTCCGACCACCTAGAAAACAGCAGAAGTCCTTTGCTTGACTCTGCGGCGCCCTCTAGCTGCCACTCAGCCTCTTGCCTTGTTTTTTACACCAAACTCTGGGCAGCAGCACCTCAGGACCTGTGCTCACTGTCCCCACATCCCTGCCCCACCGTCCCTCAGTATCTTAAAGTCTGACTCTGGGGACATCTGAAGACCCA
CAGTCACGAGTTCCAGGAGGTCTTGCAGTGACTGAATGGTGGTCACTGCAGCATATCTGCACAGTCCGTGTCGGTGTGAGGGTCAGTGGGGCCTGCTGAACAGGCTGCATGTAACTGTCCCACGGGAAGGTGGCCACCAGGGGGCAGTTGTGTAAGGCAGACTTCTGGATCCACCACATTGAGGGACTGTGGGGGTCAGGGAGTAGAACTGGAAACAGTGTCAAGAGTGACTGAGTTGGCCCGGTGCTGTGGCGGCTCACGCCTGTA
GGATGTGGAAGGGAAGGGGAGGGAGGCAGTGTGAGCCAGTGAAGCCAATAACACCAGAGGAGATCATAAAATCCTTTTCAGAGATTTACAGATAAAAACCCCACCACGGCAGGGATTAGAGCAAACTGGACTGTAGGGGGCAGTATGGTATGGGGAAAAAGCCACCAAATTGGCTAGAATTCAAGAAAGCTGAATTTCAATCTCAGCTCTGCTAATAATTAGCTGCGTGATTCTGGACAAACCTCTTCACCCGTTGAGGCTGTGGTTTCCTCATCAGTACAAGGAAG
GGCGGAGGTTGCAGTGAGCCGAGATTGCGCCACTGCATTCCAGCCTGGGCAACAAGAGCGAAACTCCGTTTTGGAAAACAAAACAAAACAAAAGTCTAGGGGCAGCGGAGATATAGCGCCAGCCAGCAGGTGTCGCTGTGACACCCATTCTCTTTGGTGTTCTGATGGAAAGAGCAGAGTGAGATATTTGAGTCGGATTAAGATTGTGTAGACAGGGAAGAGATAGCGATGGTAAACACGGGCCATACCTCTGCTGGAGATAGTAGGGAGGTTG
CTGGGGTCTTTAGCAATCTTGGGCTGGGCTGGACAGCGAAGGGTTATGGAGTCTGGGGAAGAGTAGAGAGGACTGGCAGGCTCTCACCTTCCTGCCGAGGACTACCAGCAGTCTCTTCTGGCACTCCTGAGCGCGGCCACCAGAGGGAGTGCCTCCCTTTCCTGAGACAGCCAGAGTTACGGTATCCGAGTTGTGAATAAGAGAGACGGGGAAGCGTTGGGCGGGGTGGGGGGGGAATGTCCCAAGGGGAGGTGAAGCAGTGGGAAA
CTGTGGAAAATAATCCTGTCAGTCATATTGATAGCTAGAATGATTTGCCAGTTTTTATAGCCATCATAACAGCAGCCTGTGATTTGAAATCTCATAAAACAGGAAGCTGTGTGCTTAAAGACATGCCTGGAATTCCTGATGTGATGGGAGACAATTGTTGTGATCTGTTGCTGCCACCAGCAGGCCATTCTCACAAAATGGTATTTTCCCCTTTGCTTTTTGTTTCCAACTTACCTACTGATATTTCTTGACCACCACATTCTTTAATCAGGATAAATAATTAGATAAAAAAACAAATCTTTTTCATGGGTATCCTCAGTA
ATAAGGAAAGAGGCACTGGTTTTTATAGTTGATTCTCAATTTTTCACGTATACTTTCATTATTCCAGCCCCTTATTCATCCTAGACCAGCTGCCCCTTTATCTTGCAGTAAGCCTCAGTCACTGCTCCACCTTCTGGTTGGGATGTGCAGAAAATAGTGTGGCCTTTATCCTAAAGTTGGAGAAAGGATGGAGGAAGAAGGAAAGTATTTTTTGAGGTCCAACTCTGTTCAGGTACTGTGCTAGGTATTTTATGTCATTGGAAAGGTAGATTTGCTGCTGCTA
AGACAGTCACACTGCCAACAGACAAAACCCATTGTAACATGGGCTACAAAAGCGGCCCGTGAGAAGACAGGATCCAGCCTCCCTCCCTTCTTCCCGAAGGCTGCACTTTGGAGGAGGCACGGTGGAGCCACACTGGCCCCAGGTGGCAGGAGGCAGAATAGCAGCTTCCAGGCTCTGGCCTCACTTCCCGCTCTGCTCTTCCTCCCTTACGTGCTTTGGAGAGGAGTGACTTCACTTCCTCGACCTCACCTTCCCTTTCTGTAAAATGGGGATAGCGATAGCACTGCTTT
CGACCAGCACATACCTTCATTCTTCAGGAAGAGGAGAATTTACCTGGCTGCCCAGTCCTGCAGGGAGCTACTCCAGACAGACACTCCCTGTATAGGAAGGGCCTTCCATGAGCCTGGCAGAAGCGCTAGGCAGCTCACTACTGTCCTCTTGTGGTCAGAACAGGTCAGAGCTTGATCTAGCAAAATACCGCTCACCCAGTCTACTCTGAAAGTCAAGGTCATCCCCAGAAGTGTGACCTCTGGCTATCCCTGCAGTTAATGTGCTGCACACCAGCATCAGTAGCCCAGCACCCCATCCCAAAACGG
TGGGAAGCAGAGGTTGCAGTGAGCTGAGATCGTGCCACTGCCCTCCAGCCTGGGCGACAGAGCAAGAGGCTCCGTCTCAAAAAAAAAAAAAAAAAAGACATTATTGTAAGATTGGCCACTAGGTGTCCCAGCTTCATCTGGGTTACGATAACAATAGCTGAATTTTTTCCAGCACTTCCTATAAAGTCGTGTTATTATCCTAGTTTTACAAATAGGGCAACTCGTCTCAGAAAGCGTAAGTAACAAGGTCACAGCTTATAAAGTCTAGACTCTTTTTT
TCCAAAAGAGACAAGACCTTCATAGGATTTCTTAGGGATTGAGCTGGACAAAGCAAAGGTTTGTAAGCAGGCACTAGTGAACACTACCCAGGAGCTGGCTTTGACCTCGTTCCTGGGAGAAAGCTGCCCTCTGGTGGCACAGCTTGCTTTTATAACTCAAGGGGAAGAAAGAGCAAGCTCTGGTCCAGTAGAAAAGCCAATTGAGGCAAAGCCTAGATTAGACGGTGTAGAATATAAACTGGACAGAAAGCACAGTGGAGCTCTCGTGTCTTT
TTTGACTCAAATCCCCCCTCTGACACTGCTGGACCCCTTTTGGCAGATGATTTTTTTCCTACTCCCCCTACCCACCCCATTAGAATTGGCAGGTGATTCTTATCCCAGGATCCTGGCTTTTGCTCCCAAGGAGCCCTGACACCCAGGTGCCACCAGATGGTGCTGTGGACTCATTCTTCACGGGAAGCTGGCTCCCGGGCTCCCCGGCTCCCTATCTCCCCGGCTCCTAGGAGAGGCCTTCTGGCTCCTCTGGACAGGGTGGGGTTCCTCCGTGGAAGGCTGCTA
TACAGAGAGATAGAGTGTGTGGCATTTTTCAAATGCTATGAATTTTCCAAATGACCATGACACCTTTTTCTTTTGTTGCATTGGTTTTGTTTCATAATTTCCCATGTGCCTTGGAATATCCACTGGGAAACGGTGTTTTCATCTCTAACAGCACAATACCCTCCAGAGGGCAGCAGATTCCCTTGGCATATAGCCAATCATCTATTCATTGAACAGATTGATGAGGGACCTGGAGCATGTTATATTATTATTCCAGTCAGGGATGTAAAATTTCTAGTTTCTGTAACAGAGAG
ATCTCCCTTAAAAGACAAAAATGAGAATAAATTAAAACAACGTTTCAAGTCTATAATGAATCCAGCTGTAAACAGAAAAGAGAATGAAAACGGATAACTTTTTCCAACTGGCAATTAAACAAATCCATATGCTAGACCAAGAGCACCCCCTACTGGCTAACTAAGAGAAAAACAGCCAGAGGGCAAGGAGACAAATGTTCTTACCTTCTGAATTATGAACCTGCGATTCTGTGACCCAGAGTTATGAGCATTCCACAACTGCACAACTGTCATCGCGCACAGCTTCTTACCTTGTGACACTTGTAGTAGTAG
CATTTATTCCTCAAATGTATGCAAATTATCAATTTATCATCACTTAACTTCAAACTTAAGCTTTTTTTGCCCTGCTTTGTGCAACCAGCTGGACTCTATAAACATTTCTTCTTTCCCAGCTAGAGCAATGTTAGGCCCTGTCAATAGAGGGCGCCAGAGGGACACTGCAATAGCAGAGGCAGGGGCTTAGTGATTTCAGTGTAATTTTTTTTTTTTTTTTTTTTTAAAGACGGAGTCTCGCTCTGTCGCCCAGGCTCGAGCGCAGTGGCGCGATCTCGGCTCACTGCAA
CCTCGGCCAGCCACACCCTCACTCTCCTAACCTATCCTCCTGTAGGCTTTGCATCAGACAGCAATGAGCTTATCTTATTCAAGCCACTGTGACTGGTTGCAGAAAACTGAGACACCTGCTTTTTTCCTGTACCTCCCCACAATGTCCAGCAGAGGGCAGTGGTGGAACACACCAGGAGCACAGCCCCGGGACTCTGCACTCACTCCCAGCTACTGTAGCCACTGCAGACAGTGGGTCCTGGACTCAGTTTCTCCACGTGAGCAATGAGAGAAGAGGAGTCAGCGATCATTCCAGAAT
CAAGCCCACACAAGTAAGATGCTGAGTATTTTAATACAGGCCTCATTAAAAATCAAAACCCATGCACTTGTAAGTATGCCACAAATATAGTAAAAACAACAGCAATAGAATAGATCTTGTCCACATTTCTCTGGCTTCTCACCACTAAGAGGCAGCATTCCCTAGATATATTCAATCATGACAACTAGACTCACTTCTGGGAGGAAATAGCTAATCATTCCTACTTTTATGGAATAGCAACCACATATAGGACTTCAATTAGAGGAAGAAATTAGAAAACCT
TGGTGTCTCCAGAATAGGTAAAAGAGAAGGAAGCATGGCCAACAATGTTCCCCCACTGTGTAGACAATTACACTGGATGTCTGCCAGATGAAGGGCAAAATTCTGTGCTCTAAAAAGTAGCAGCAGAGCTGTAAACCTGTAGTGTTGGGCCCTCTAGTGGCTAGTTCTTCTTTTTCAATGAATATAGCTGGCTGTTTCCTACACTGCTGGTCTCTCACTGCCTTGCCATCTTTTTGGTTTGCTGGAACCACTAACTGCCTCATCTACATTCTATCATCCCATTGCTCAATTATCACTGGTACTGACTTTGGAATGGACTCCATGTTAGGGCAC
CCATGACTGCTCAGCTTCCAGCCACCGGAACCCCCAGCTCACGGCCCCCATCCCTTGAAGCCACGGTCTTCCGGTAGCGTAAAGTCACTTCCGTATTCGAGAGCCTTCTAGGCTTCGAGCCACGCGATGTCGCGCCCTCTGGCGGCTGGGAGGAGGGACCGACTTTACCAAACGGTGAGAAGGAACAGGGAAGTCCATTGGTTGAAAGACGGAGAGGCGCAGCTCAGTCTTCCAACCTCAACCAATGTTAAACCGAACCTTCGCCGAGGGCGGGGCTCTCA
AGCTCAGCTAACTTTCACAGCAGACTATATCATTTTAAAGGGGAAAAAGCACATCTCTGTTACATTGCTTAGGAAATATGCTTGGTATATACCCTGGGGCAATCTTATCTATTTGTTAAGTTTCCTTCCAACCCACTAGCCTGTGTGGCCAGGAGAGGGAGACAAAGATCTTAGAGCTCTCTAAATAATAGAACTTAAAACATCAGACAGAGAAGAGTATATTATCTTGGTGATGGTAATTCTCAATGAGGAAAATCCTGGGGAGGGATGTTCTGTGGGAGAATGCCTGCAAGTTTATTTGTTTAG
CATGTGCAACAGTCTCGAATAAATAGAAGACTACCACTAGCAAAATGATTACAAAAATCAGCTTAAGATACTTTGCAGTTGTTTTTGTCATTATGATAACATTCCGCTAAAACAGGCAAATTATTGTGTTTTACGGTCACTTGGGAATAGTCCCTTTGGTGCTGTTCTGCCACCTACTGGACAGACAGGCTCAATAGGCTTATTTTACTTTTGATATTCAGGAATCACTTTATTTTAAATTGAATTTTGCTTTGTAATAATGCAAAGTTTTACATGACTCTAGAGTCAAATTTACAAAACAAGTCTAGTTTTTCTCCCTGTC
CTGGCAGATGCCTGGGTGTGTGCTGGCCCACTTGCCAGGTGATCAATGGTAGTCTTTGCTCTCAGGGTGTAAGCTTTGGCTGTGTCTACAGCATGCTTCAGACACAGTGTTTCTCCTTGGACAATTGCCCCCCAATAATTTAGGTATGCTGCCACCAGGTGGCAGTGATATTTCAGTGTTGGCAACTTGATCTCAATTCCTGTGGCTCTTTGTACCCAGTTTTGGTGATATTTGAGAAGGCATGCTCTCCTTCCTTTTAAAATGGCAAAGAAACGTAAGGTGTTTTGGAGGTACCGCCAGCTA
TTTGCTGATTCCTCATTATAATGCTGTCAATATTCAGAGGGAAAAGATCACAGAAAACAATTGCAGAACCTACAGCTTCAGGAGGATATTTACCATTTGAAAACACTGCATTGCTCATAGTAGATTGGTATGTTTCCCTCTAGTGGTTAAAAGGCACTTAACTGCATCAACTAAGTCACCTTTTGAGAAACAAAGCAGGAATTGAGAACGAGGCAGCATTTAGTGAGGCAAAAATTAACATGGTCTTAAATTAAATGATTTGCAAGTAGAATCAAGTGTGGTT
CATAGGTGGGTGCAGCATGTTGAAGAAGTTCAATGCTGTGGTAGAGAGAGAGAGAGAGAGAGAGAGAGAGAGAGCGTGAGGATCTGACATAAGATGGGCAGGAGGAAATAAGGGGCCAGATATGACTGTAGTGCCACCTGGTGCTGGAAGGAGTCAGAGCCTGGCCTGAGATGACATTCTGCTCTGGAAGACTTAACTGGAGTCACTAGTGAGTAGCTCAGGATGCCTACCAACTAATGAGCCATTTCTGTAGCTGGCTTTCCAGTGTACAAAATGCTTTAGCAATTTCCCAGTGTTCC
CAAATCCAGGTGCCCCCTAGTTTTCTTCACTTCTAGAATGCATCTTTTGGGAGACAGTATTTGAGACAAAAAAGGAGATGAAGGAGAAACAATGAAAGAAGCTTAAGAAGAGGGAGAAATGGATGCTGGGTAAAAAGAATCAACAACTGTCCACCAGAGGGAGTGATATGGTCAGGCTGAAATCTGAAAAAAAATACCTAGTTTGGCCCAGCAATGTCTGAGTTGGAGGAGAAGACAGGAAGAGATGCTAGACCACTGCAATAATGATGTGCTGAGCAGAGCTGGACTGAGTATTGTTCCTTCT
TTTCCCAATTTTAAATAGAATTTAAAAGGCTAGCTCAGGGGTTGCCCCAACAACCAGCTTCTCCTTCACAGTGTAGGAAATCCAGCCACCGGAAAGCAAGCTGGCGCTCCAGGATGCAATTCCCCCACATAGGCACCAGGTGTCGCTGTGGGCTTGTTGTCCCGGCTACCCCCAATTCCAAGAACCTTTTTTTTTTTTTCCCTCCCCCTTCCCTCTTTCTCTCTCTCACTCCCTCTCCCCCTTGGTTGGGCTTTGC
CTCAGAGCTTTCCTGCATAGAATCCTTCCCCAATGCTCTTAATTTTCTGCGCTTGCAGGCAGGCCTTAGGCATCTTTCTGACCATCCTCGCGTATCCCAGAGTGGGCCTCGGTCTTTGCAGAGGTGTACCACCGCCCTCTGCTGGACAGATTGCAGCAAGTAGCCTCAGAGTCCCTTCTCAAGTGTGGGTTTCCTGCCCCGCCTCTCCTACACCATCAGACCTGAGTGGACATGTACAGTCTTCACAAAGGGTTAGGTGAAATTGATAATTTTAGAGGTTTGGGT
CCTGTAAGGAAGAGGATCTCTGGAAGTTATTTTACTGATCCAGCACTTCATTTCCAGGAGAGCAGCCTGAGGATCGGGAGGGGATAATTTGCTGGGCATTGAGGAAGAGCAGGCCGACTTCCTTAGGTCCATGGGACCCGACTGCCCTCTAGCGTTAGAGGAATCCTGGGGCCAGATGGAATAAAGAGCAAGTTGGTTTTCTTAGGTTATGGTGACTCCTCCTGCCTTCAGTATGGGATCATAGCTGCCTAGTTTGGTGTTTTCCTATTGGCCAAAGGGTTTCTCCTAGGGATTAGGGTAAAATAGGCTGTAAAGGGTGGGACTTAAG
TGGCTGTGGCTGCAGCTGGGGCTTGAGCTGGAGCTCGGTTAGGCTGGGGCTGATGTTGACAGCCGGGAGCTGGGTTTGTACCAGAGGAGGAGGCTGGGGTGGAACCTACTGATACATATGTTGGGATTCTAGCTGTGGCCACAAGAGTGCGCTGTGCTCCCTCTGCAACGGTGCTTCCAGCCTTCGTAATTAGACTTCACCCTGAGTACACACACAATCACTGCCACTCTCACTATAGACAAACCACACTCCCTCCTCTGTCACCCAGTCACTGCCATCTCAACACACATCCCC
GTAAATGATTCCTTTGATGTAAAATAGAGTCCTCTTGCAGCTGGGTGGGCATGGCAGTTCAGCTCCCCCTTGATCACAGAACAGCAGGGAGGGAGACACAGAGCATTCACCTCATTCTACCTCATTGCCACTAGGTGGGAGTAGAAGTTCAGCTCCGCGCTTGGATCCACTAACACCAATCGGGGAGAGAAGATGGGGTGCTGACTAGCACTGCCTTGAACCACCTTATTCTCCTTACCTTTGCATGGGGGTAGGAGTTCAG
AGAGTGCTGACGACCGCGTGGCTCCGAACGCGATGGCGCTCAGAATCCGCCACGGATCCCGTGACCTGAAGCCCCAGGTGCTCCTGTTCCGACAAGGTCAAATCCCCACATTTTCCACCAAAGCGCGGCGCGTTCGAGCGCCCCCTGGTGGCGCCGTTCTCAACAGCTCGCAGCAGAGCCGGTTTTTCACTCCGGGTCCCGACCCGAAGGAGGGAGTTCCCGACCCAGGCTCCGCAATGAGGGTGCACATACCAGGCCTCTGGCCCTCATCGCAG
TTTGCTGGGGGCAGAAAAGGAGAGCTAAAAGAAGGACATCTAAGCTCCTCAAATGCACACTGCCTCCCCCAAGGAAGTGGCTCTTAGATGAGCCCAACTGGCAAACTCTAACCGTGCAGTAAAACCCTCACCACTAGGTGTCTCAGTGGCTGTGCCACTTCCTCCATCTCCTTGGAAAGCAAATAGCGGCATACACTCCATTACTCTATTGTTATTGAGCCTCCAAGCAAAGAACCTTTTGGAAGGGTTGATTTCAATACCTGGGTAAATTTTCCAGTAGAT
TTAAGGAACTGCAAAACTATTTTCCAAAGTGGCTGCACTCTTTTATAATCCAGCAATGTATGAGAGTACCAATTTCTCCACATCCTCATCAACAGTCATTATTGTCTGTGTTTTATATTCTAGCCATATTGGTGGAAGTGAAATGGTGCCTCCTTGTGGTTTTGATTTGCATTTCCCTAAGGATTAATGATGTGGAGCATCTTTTCATGTGCTTATTGGCAACTGGCACATCATCTTTGGATAAATGTCTATTCAAACCATTTGCCCAGTTTAAAATTGTGTTGTCTCTTGTTGTGTTG
GTTCTGGCTCACCCTCAAATACCACCAGGTTAGGTTGACAGCTTCCTGGAGAGCACCTGCAGTGTGAGGGTCACCCCTTGAACAGCCAGTAAGCAAAGCAGGGTCACTTGCTTATGTTCCTCTCTGGCGCCCTCTTCTGGCCCAAGGATCAAATGGTGCAACTCCCTTAACCTGTGTCTGAGCTCTGTGTCCAGAACCCTGAGGGGTTCTCTCTCCCATCTGACCCTGTGACTCACCCCCACCTCCAGTGCCGGTAGAGGTCTTGGTGGTTGAGT
TGCTTCTAAAAGGCAGCTCATGGGTTGTTTAATAGTATTTTAAATGTCTGCTAATCGGAGTCACAAGAAAGCACAGAAGAGTAGAGAATTGGTTCCAGGGCAATCACACAGTAGTCAAGAAGATTAACATGCCACTAGGGGACAGCAGAAAGTCACAGAATGAGGTAGTGCCAGAGAGACCAGAACAAAAGGCTTTTCTTTGTCGAGAGACAGACAGAGAGAGAGACTAAGATGTATTTCCAAACTAAAATCATTTTACAAGTATTCGTAAGTGTA
GAGGGTGAACACCCTAAGGGAGGTGATCCTGCCCAATACTGGTGTGGGGCGTGAAGTTGCCGGGGAAAAGGCTTCAAGCCCACTCCTGGAGCCTCAGAAGGGCAGGTGGCTAGGATGCTGCTGCCCTCTGGTGGGCATAAAGAGACAGTATCCACACCTCCAACGCTGGAAATCCATTGCAAAGGAGTCTCCGTTCTTTGTTGTTCTAAAGGCTTGGCCACCAGGACTAGTGCATTCATAGCTTGGATTTCCCAGGAAGCCAACTCTGAGACTG
ATAATTGACTGAATTATGTCTTTTATTTCTTTTTCTGCAAATTGAGGAAGATTACCATGTTACATTTTTAGTACTGCTATTCCTCTGGAGTAAAGTTTAAAACTACCTGCTTTTCCAAAGTCCTGGGCCGCTAAATTACCTTCGTCCCTGGGGAAACACTGCCACTGTGTGGCAGACCTTGGTTATGCCACTCTATCCTAAAACCATTTGAGACGTGGGGGTCATTTTAAGATTATTCAAGTTATTTAATTTTTCCTTTGGTGGGGTAAAATAACTGCATCTCCCAGTATCTTATTTTAAAAATAATTTC
GCAAATTTTAGAAAACATATAACCATGTGAACAGAGTAAATTTCCCTCTGTCTCTTTGGCCTAAGGCCAAACAGGTGCTCGCATCTTCCTTCTGGGAAAATGGTGCTGGGTGTCTCAGTGGCCAGTGACTGCCACTTCTGCAAGATGACCACCAGGTGGCAGTCGATTTACACAGCCCCCTTCACATGCCCACCCTCTCCCGCCTGGCCACCTCCAGAAATTTCCAACTCTTCCTCCAGCTGGTGCAGCCCATTAATCCAACAAATTAATCTATGCTGTGATAAT
CCAACAAACGTCAGACTACAACACCCAACAGCCCCTTTGGCAGCACCGCCTCTTAACACAGTCAACTACAACTCCCGGAGTGCTCCGCGCGCGCCTGCCTGGTAGAGCCCAGCTTGCGCTGGGCAGCATCCTGGCCGCTGGGTGGCGTCCGCAGCCTTCGGTAATCCTGGGTCACACACACGCTTCCTCCTTGTCCCCCTCCCCCCGCGCCCGGCTCAGAGATGATGCTCCACAAATTCCTCTCTCGCCGGGGTTGGTCTTGGAAAGTCC
CCCCGCCCCTCAACACACACACAATCTTTCTTTAACAGGACTCCCCAGCTCCACTGTGTGTGCCCGTGGGCCCTCTCAAAGGAACATTCAGTCCAACCCGAAGCCTGTGCCCTGCTTCCCAATGAATGGCGATCTCGCTCCACCTGGTGGTTACATGAGCACATTGGCAAGGCAGTTGAGGTTGGAACTGCCAGGTCCACCATGGACCAGACCACAGGCCTATGGCTGATGTCCTGGCTGCAGGAGATGTGTGCTCTACTCTAGACTTGGCCAGTGACTCACTCTATAACTAGGCA
CTGGAAATTCATCTTGCTCTACCAGAGTTATATATTGTTAAATGGAGAAGAACACAACACTAGCCTTCTGTGCACACCGGGGTGGGGGTGTTTTTTAGTTACTCTTTGCTAACTTCATGCGTCCTTGGGTACTTTATGGTCCGATAGTGCCCTCTTGTGGCACCTAGTTAAGATCATGTAGCTCAGCCACAGAAATATGACCTAAGTAGTCAGACCATTTCCATTTTAAAAAACAATATTTTATGTTTTGCTTATGTGATTTTAGTAAGTTCTTTTAAGCTTTGAGCAGATGCATTCTCCCAAGTTTTCTTTGGTGTGTAC
GAAGATCTCCCCTTCCTGCTGGCCAGGGTTAGGGTTGGAGGAACTTGAGGGGGACCAGGGGAGGTGGCCTCAGGGAAGCCCAGGGTTGCTGGTGCCATCGCCAAAGAGGAGACTTTCGGTCTGTCCAGCAGGTGGCGCCGCGCAGCTGAGTATCCGAGGAGAGCAGGCTGAGGCTGGAGAAACCGTCTGCCCTAGGCTTCTTCCCAAATTGCATGTCCCCAGCAGGGGACTCTGCACTGCTAGGGCTCCTGTCCAGCACGGCATCTTC
TCATGGGATGACTGCAGGCATACAGGGGCCTGGGGGTTTGGGCCACTGGGCCTCAGGCCAGGAGCCATAGGAATGTGTCTACCTCTGGGCCCGAGAGTAGAGCAGACAGTTCTCACCCAGGCCCACCAGGTGGCAGCAGCAATCCACTGTACAGCAGCCCTGTCCTCTGAACCGGCGCAAGACAGGGCTGCTAGCCGGCCTCAGACACCTCTAATCCCATACAACTCCGGATGGAGTGTAGGCATGGGCATATGTCCAGCCT
AGTTTTAAAATTTGTTCTACTATATTAGTAGAATTTACGCAGGAATACTGACTTTCGTAAGCCATTTATTCAAGTGTTCCAAAAGTCATTATTTTTCCATAACCAAACTTCATTTCAACCTTGGGTTTTGAGTCCACCTAGTGGCTGAAATTTGCTATTAATCAATTCTGGGTAAGCTCAAGTAACTTTAAGGTTTCTCAGTTATTTTAGGGCTCAAATTCAGTCTAACAAGAGCTTGTCCTCACCTCATCCTCTTTCCCCAGTGTGGCATAAACATTTCCAGCTG
AGATTCTGGTGGGGTCTGAGACAGGAAGAAGGACCCAGGGTTCCAATCTAATGCCTTCCTGAAGCTCCAGTCTCCACATCCCAGCTGGCCATTGGGAGAAAGAGACAAAGGTCTCTTGTATCGTCCTCCTAATGGTCAGCAGGTGGCGCTGTGCCCCCAGCTTTGCAGGCCTCAGGTCCTGGTTCTGCAAGTTTGCTTTGCCCAGGCGGGGGTCTGGGCTGCAGTCCTGGAGGGCCCCCTGAATGCTGCCAGAGTTCCTCTGTGG
AATAGAAAAAAAGGTACCCTCGGGTAATTTAGCTGCTCTTTTGTCCTGTTCTCCAGTGAGTGCCAAAATATGGAAAAACGAGCAGTTCTCAATTCAACCCTTATGGAGGGTAAAACCAATGTAACGTTTCACTGCCCTCTACAGGATGCAAATGTAAGCTGTTTGGATGGAACTTTTCTTCTCATATGTATATAATTTTAAAATGAAACTCTCAAGAAAGGATCCAGAATTAAAAATAGCAGTGATAGAGCAAAGGGGGGGGATGCAAATTGAGTTTTCT
CTCAGTTTGGACAGACGCTCCTGCTTGACTCCGTTTTCCAGCCGGTATTGGTTGTAAAATTACCAGGAACTGCCCTGCCTCAAGATCTCCCTGTTTTCTGGCTTTATCAATGATTTTTTGCAGTGCACTATCTTGTCCACTAGGTGGTAGTGTAGGATCAAACACCATCGCCATGGGTTGTTGCTATACTGCCCTGCTATTTGGCACAGGACACAACACCTGGGATCTATACTGAACCACTGGAGACGGCCGATACTGAAATTCGGCTGATGG
AATCCTGATGCGCATTTAAATCACCTTTTTCATTTATAGATCAAAAATCTTGCTTGACTACAATAAAAATTAAAAAATGGTACCTATTTAAGAATGCAAGTATCAAATCCACTTGTAATACTCACTAGCTCCCTCTGCTGATCTCCTATCAAGCGACAGGCAAATCTATCCATGATTGTTATTACAATTGTTAATGGAAATGATAGGTAATTTAGGACCTACATCAATTGCAACTAAAATACAAGCTACAATGCTTTCATTTTAATTTTAATGCAAAAGCACATCACACCATATACAGATGTT
AAAGTTATTTTAGCCACCCAATAACATATTTCTCTCAGTCATAAGCCTAACTTATTTCTAAAGGCAAGTCAAGGAGGAAATGTATGCTTTTCTCAAGGAAAATGTTACTTTTACGTTTCTGGTAATGTACAGCAACATCTAGTGGAGGAAAACCAGTATTGCGGTCCATTGGTGTAACTAACAGGTGTCTACCTCTCTGGCCTACATCCATAGGACCCCCACTAAACAATGGTCATCTTAATGCTCGCATTCTAACCTTATAATTTAAACTTTCTTGTAAAATGTA
AAAAATCCGTTTTTATTGCCATGCTACAGGATACAGTGTGAACTTCAATCCCTTATTGTTCCCTCAGTGTTTTATTAACTACGGATGTCAAGGTCAGACGCTGCTTATTGTCTCTCTTTACATCACTGGAAGGGACAATGCCTACTGCTGCCCCCTGGAGGCCACTAGGCCTAACAGCAGCTCAAGCTGTAACTTCTGAACTTCACCTATTTTCTGGGCACAAACCATTTGGTTCAGCCTGCAGAAGAGCGTGGAAGACATATGGGACTGGGGCCCACAATCTGGTTTCCCATTCTTGCTCTGCCATTATTTCACTGGATAA
AGGTTGGAGGAGTCTTCCCGGTGGCTCACCTAGGACTGCCGGGTTCTGAGTGCTGGGAGGGTGGAGAGAGGGTTTAGAGGGAGGCGGAGCCAGAGAGGGCACCTGATCAGCCCCAGGACTCAGAGATGCAATCCCAGCTGCCTCCACTAGACTGTGCTATCGAGTCACTTTGCTCGTCTATTGTTTAGCTGAGCGGAGGCCAAGGGAAGGCGGTCACCATTGTCGAAGCTGCTGGGCTCACTCATATTTTGAGTTGGATGCTTGTGGCTGCCA
AGCGCGCCTGAGTCCCCACGTTGCGCATCAGGCTGCACCAAAGTTCCGCGAGTGCCGGAAGTGCCCCGGGACTTAAGAAAACAGGAGCACCACAAGGAAGGCCAGTCCATGTTATGGAGATGGCAACAGTGCCACCTGCTGGTGGGAGGTGTGGTGGAGCGATGCCGAGAGGTTCGCAGATGCCTCCAGGGGGCATAGGAAAACCCAAGAACCTGAGGTTCAGCGGACGGCTTCCTGCGGCTTGCTGGGGCCGGCTTGGCGGGCAGGTATCCTGTGTGGACTGCGCGAGCAGTTGGAGT
AATGATGTGAAATGGTTTAAACTTTTGCAGTTTTTTTTTTTTTTTGGTACCCTAGAAGAATCTAATATAAAGTGAGACCATATTCTGTGTTCTAGAAAATCGAAAGACTAAAATCAGAGCTCCATCTGCTGGATTTCCAGGGGAAGCAACAGAACAAGCATGTGTTCTTTTTTGACACCAAAAAGGAAGGTATGAAATGTTTGAAGGTTTCTGGGACAGTCTACCATGCCAGTCTGTGTCATTTGGTGTTAGAAACCGACAGTGCCTTA
GAGGAGGCTCTAGGGCCCACAGGGGTATTCACAAAAGATGACTTTTGGGGCCCATTCTGTCCCCAAGCTGCCTTGATTCTCTGATTTCTCTGATCCCTGCCTGTTCTTAGTGGGGGGAGGCATATTCACTTTCAGGCCACTAGGGGGCCATTTAGTTTTCTGCAACAGGAGAACACTAATGGTTTCTTAATGGCTCAGGCACCGGGGAGATCAGGCTCAATTATATCTGAAAGCATTCTTAGTTCCTGGGGTAAAAGACACTATGTAAATCCAGACAATAAATAGGGATTACTGATGACAGGTTAAAGAATCTGGCACTGTTTCGTTTAGAAAAGACAGAGTGAGAGG
TCCTAGGGAAAATACTTCAGGAATTTTTTGGATCTCTAAGTTAGGTGTGCACTTAGGTGATACGGGCAATACAAACTTTCAGGACAGAGCACACATGCAGAAGCCAGAAAGCAAGAAGCTGTGTTTAGATAATACAACACTGCCACCTAGAGGCCATACACTAAGGACTTGGACACCATCACCAAACAGGCTGAAAAGGTAGACAAGCTGCCTGTGCTTCGCAGCACATCTGGCTTAAATGAGTAAAGATACTGAGGAAATGTTACAGAGTAGTTAAATATGCTTCCTGCTCACTACCTACAAAGACAGGTGTTGAACTAGCCATCC
CTTCCGCCTGGGTGACAGAGTGAGACTCCGTCTTAAAAAAGAAAAAAGAAAAAAAAAAATCGAAAACAGCAGGAAAAGAATTGAATTGGACAAGGGTCGGGTGGATAACTTAGCTTTCAATAGCGACACCTAGTGGCAGTGATCAGCAGTAGCTGAAAAGAATTGAATTCCTGACAGCCTGAGGTTTTTTTTGTTCTCTTTTTTCTTTTTTTTCTCCCCTCAGGAGTAGTATCCAGGACCCACCCATTTTGTACTGAATAAACATCCCTAATGGTGCTTG
GATGCTTATGAAGTTAACAAAAAAGGGTCATAGAATAAATTAATACAAATGATCTCACGTGTGTATGCATAATTTCAGGGTGGGCTGTATGTACGGAAACACTCATGGTGTGGGGAGGCTGGAGGACCAAGTAGGGGAGATAGATGAATTATCTGGCCGCCCACTAGATGGCGTTAAGGAGCATGTTGTTTTACCTCTGTGGGCAGATTTCTTTGCCCTTCCTCTCTCTTTTCCTTACTACAGATTTTGCAGCGATTCTTTATGTCAGTATTCTATGTTTGTGAATTAGTAAGAACTTAGACTCCCTTAGGAAAATGCA
TTTTCCACCCCTCCCCAAGTCAGGGCTGCCTGCAGCTGCTTACCTTCCTCCTCTTCTCAAAGTTGATGAGTCTGCCCTGGAAGGTGGACACCCAATGGCCGTCAGAAAGTGACCCCTTGACCATTACAGTCTCCCCACCTCATGCTGCACTATCAAGAGTGCCCACCAGGGGGCAGGGCACGCACACCCCTGGATTGAAGCCGGTGCTGGGCACCAGGGCAAGGGGACATGCGGGCAGAGGCTTGGGGACTTCTTGTCCAGCACTCTCGGAGGACAATGGACTGAGGCCTTGGGTGAGAA
CTGCAAGGCAGGAGCTGCCAGCAACTCTATCTTCAGAAGCCCTCCAAATCCAACCACCGCCTGCCTCCTGATCCCTGCATGGTCACCACTGTCCTGGACTGGAGTTCTCACTCACCTGCCACCATCTGTTCACCACATGGCCACCAGGGGGAGCATGGGAACCCGAGTCAAGTCCTCTCCCACTTCTCTCAGTGCAAAAGCCAAAGCCCCGCCTCAGCCCACAGGGCCCAGCAGGCTCCCTGTGGCACCTCCCTGCATCACCTCCTGGCCCTCA
CTGGCCGCAGGCCGCCGCGGCGGGGCAGGTAGAGGGCCACGCCAGCACACCTGTCAGGATGCGGGCTCCGCTAGCCACCATGCTTCACCCTTGATGCCGTACGGTGGCCTCAGCGTGCCAGAAACAGCCAACGCGTTCTCTAGCGCGCTGCCTGCAGGGGGCGTCTGGGCATTGTCGGTTTTAGGGGCCTTGTCGGTTCTGCGGGGCGAGCGCCTTCGCGGAAAACTCCAAAGTACCCTCTGTGGAGCCTTGTTGAGTATCTTCAAACCTTCAGAGGGACCT
CCTGGCTCCTTTGGAGAAACCCTGATCTTAGTCCTTGAAGACTAACAGCATCCAGGAGACTAAAAAACGATGGGCTGTTTTATCTGTAGAAACTACTAGCCTTTGGGCGACACCATTTGGGGAGTTTGTATTTATCATAGCAGTTATGCCGTTATTCCAACTGACCACTAGAGGGCAGTAATGGCTTATAAAACCGGATCCAGTGTGACAAAAGGGCTTTAAAGAAGCTAACGTATGGTGGATTAAAAGGTAGATTTTTGCCTGTAATCCCAGCACTTTGGGAGGCCGAGGCGGGCGGATCACGAGGTCAGGAGATCG
AGAGCACCTGAAGTCCTTTTTGGCTGGCTAGAGCTAACCGTGGGGAGAGTCCAGCGCAGCACTAAGTCAGTGGGAGAGAAAAGTAAATCAGTGGGTAGAATCACTTGACTACTGCCAGCAGCTGCGTGCCGGCCTGCAGTGCCACCTACTGGCAGAAAGGAGGTGGTTTTGTGTTTTGCTTTAAGACTAGATAAAACCCGTGATCTGGGAAGCCGCCAGCCACACGATGCTATTCATCCACCTCCTTGTGTTCTACCCAAGTCAGGTGAGGCTCTGACATCCTCAGAGTTGCATCATATCCT
TCACGTCCTTTCTTCATCAAAACAATTCTCGTTTTGAGGGTGGCGGGGGGCGTGGCGGGGGGGTGGGTGTTGTGAGTTTCAGAGGGCTATGATAGACCACTAGTGACAACTTGTGGCTAGTTCTTATCATTACAATCACATTTTGCGTTCCCTTTCAAATGTAACACAATTACAAAAATCAACATTGGGTATTCTGTTTCATTTACATAGTTTTGTGAAACTAAAATGTGTTTAACTTTTCATTTTGAGATGATTATAGATTCA
ATATCAGGTGGAAGAGCAGCTCATTGTTTAGAAGCACAGACTATTTTAAATGACATAAAATCAACACGTCTTTCCATTTCAAAACCAATGTCTCCTTAGTATATGGAAGTAGAATGGTAGCTACCAACCCTCTTGGAACAAGACACTTTACTGCCATCTGCTGGAACATAGTTGCAATAAATTGTAAATCACTTTTGCAACCGTCAATAGCATGCACAATACATAATAATTTTCAAAAAGTTGTTTTCAAAATAGTAAAGATGTCTGTGATATGAATAGCACCTCCTTAGGTGTAGTGTTCTTGTGCAGTGCCCAACATGAACAA
CTGCTTGCCTGCATTGATGAGGTCGGCATCCACCTCATCTTCCGTGGGAAACGGGCCCAGGCCCAGGATCCCGTTCTCACTGTGAAGATGGACAGTCATGCTGGGACTGATGAAGTTGCTGGCCAGCAGGGGGATGCCTATGCCCAGATTGGCGTACATGCCGTCCTCAAATTCCAGAGCTGCGCGTCTGATGATGCGCGTCCTGGCGTCCTCTTCCTTTCCAGCGTCTCCATCTTCCTCTTTCAGGATCGTTAA
TCAGCTTACCCTATGGTAAAGTGAGAACTAGGGGGTCAGACTCCTTGATCACCAAGATCTCTGACCACAGCCAAGGCTAAGGGAAGCGCAGGAAAACGTGGGGCTCGTCCAAATTCCCAGCCTCTCTCTGCCCCCTGGTGGACGCCGGCAGCCTAGCACCCGGGGGGAGATGACCCCGACACTGTGTGACCTCTGCCAAGGCACCCATCCCTCTGAGCCCCAGTTCCCACCGGTTACATAGGAATGATTATAATACCCACCTCTTTGGGCAATTGTGAGGAGGCAAGGAGAT
TCCTCAAAACATCCTAATAGTGTTGGTTCTATTGTCACCCCCATCTAACAGATGGGGACTGTGACTCAGCGGTGAGAGTCTTAGCAGAGGTCACAAGCCAGTCCTCAAGTCCCTGGGAACCACTTGGTTCCCACCGTCATCTCCCCCGAGATGCTAGGCTGTTTGTGTCCACCAGGGGGCAGAGAGAGGCCGGGAATTTGAACGGGACCCACGTTTTCCTGCGCTTCCCTTAGCCTTGGCTGTGGTCAGAGATCTTGGTGATCAAGGAGTCTGACCCCCTAGTTCTCACTTTACCATAGGGTAAGCTGAGGCCCATGGAGGGACAGTGACCAGCTCAGGTGGTAGAAC
GACTTCCTCTATGCTTGGATCCAGCATTACTACAACAAACCCTGTCTCTCCCTCTTCACTCGGCCCTGCTGCCCTGTCTTGCCAACCTCACAGCCCATCCACACCTCTGGTAAGGACCAGGTGCAGCTTTGGCGCCACCTGCTGGAAGAAAGGAGCAGCACCTCCACGTTTCAAAGAGGAAATTCCAGATCTGACATTGTTTTGGAATATCGATTCCATTGATCCGAACAGATATTTACAATGAGTCTACTATATGCCACACACCAACTAGGCTCTGAGGACAAAGTGGTGAACAAAATAGAGCTTACATTCTCA
GACCCCCCAACAGTGAGAATCTCTCTTTCTCTGCCCTTGGTCTGGAGAGCACATGGCATTTTCCAGGTCTCTCTCTGCCCTTGGTCTAGAGAGTATGTGGTGTTTCAAGGTCAACAGCGCCACCTAGTGAAATAGGAATCCTCTCCATGAAGCACACTGTCAGTCCAATGAAACATCCTAGCCTCCCAATTCTCTTTCCTTTTTGTGCCTCTCTACTAGAAACCAGGCTTTATGCTGGTTCTGTAAATGAGAAAACTCTGCCTTCAAC
CTCCGAATCTACAGGGTCCACAATGGAATCATTGAGGAATTTCACCATCACAAACTTCTTCAGGGCCATCAGGTTTTTCTTGTAGGACTCATTGATACCCTGAAAGAAAGGCCAGCAACACCTAAGGTCATTACCATCAGACACCAGCAGAGGGAGTAAAGCCTTCCTGTTTTCTGGTCTCCCTGACCCTGTGCCACTGTGTTTCTTCCCCATGGGTATGGGCTGTTTTCCAGCTTCCTGACCAGGATATACCTGTACAGCTTTTTTTTTTCTTTTTTTCTAAAAAAC
GGCTGATCTGGAGCCAACTCCCACAGGGCTGATCTGGAGCCCTCCTCTCCCTCAGGTGCGTCTGAGTAGCTCACAAAGATCCTCAAACATTCCTAGGGTTTGGAGTCTGTTGTCCCAGAAACAGAAGTCCTCTAGGGGGCAGTGTGAATCAACTCATTGGGCCAACCTAATAAAGTACCTCCGCGCGAGTTAAAATTCTATTACACTTAAAGATGAACCCTGTGGCTCAGAGAGGTTAACGAACTTGGTCAAATCACCAGCTAGTCAGCAGCAGGACTAGG
AGAAGCTAAGGAAGGGAATGCTTAGACATAAGAGTAGAGTGGTACGGTCAGGGGAGAATCGCAACTTCTAGTATTAAAAACAATTGTGGGCACTGTGGGTGTGCAAGTTAGAAAACATGTAACGAACATGTAGCTACCAGTCTGGCCAGTAGATGTCAGGCTAAGACAACCTATTCTCTGTGAGCACCACCGCCCAGCTGATGAACAGCCTCTCTGAGCCAAAATTCAATAAGAAACGTGGGACTCAGAGAAGGTGTGGCAGCATTGTCAAATTAGGCAAATCTCTGCTGTTACTCCAACAGTCTAATGA
ATGTTCTGCCTACCAGTACTCAGGTCAGCTGTGTTTTATGCAAGGAATGTGTTCCTGAGGGCACCACATAATTAGATATTTGCGTAATTCAAAACCAGCCTTGACAAAGGAAGGGCAGAATTTCTGTTTGTCAGCTAAACTGGTGCCACCATGTGGCAATAGTGTAAACATGACTTACAGTTCACTTAGACTTCCAACTTTGAAATTATGTGATTCTTAGTGACATTTTAATTTGGGAGGACTTGCATTATTTCAAACGTTGTACATATACTGAAGCTAAAATATTTTATATCACAATATTTCAAA
CGCCATTGCACTCCAGCCTGGGTGACAGCATGACTCTCAGGAAAAACAAAAAACAAAAAACTACACACACACACCCCTCCCCCCACCAAAAAAAAAAAAAACTGCTCACAAGAGTGCGCCCTCTACTGGAGGGCGAAGAAACCTCGTCATTACAGGCCTGGTACTGTGGCACTCCGTGAAATTAGCCATTATCAGACATCTACTGAACTGATTCGCAAACTTCCCTTCCAGCATCTGGTGTGAGAAATTGCTCAGGACTTTAAAACAG
CGGCCCAAAAGGTGCTTTTGAGAATAGTAGAGATTATGGTGAGAGATAATTAGGAGAAGATTCAAGACACAAGCTGAACTCTAGGCTGCTCGTTTACAGGAGAGAACAGGGAATAGCACCAGTAGAGGGAGCCCTCCTGAGGTCAGAACAAATAGCAGACATTGACCTCACACACTATTTCTTCCAAGGAGCCAAACTTGATAGGATCAGTGTGTAGTGCAGGGCATTATAGGAAATTATAAAGCAATCCATTGGCAACTTGCAGAGCTTATTTCAACCAA
GTAATACACCACAGATTGTTTTTTCACTGCACCTATTGCTAGATGTGACAGTTTCAATGTGTGGCCTTTCAACTCCAAATCTACCCTTCATTGCCTGTTCTGCATAGTGGCATAGCCCCATTAACCATGTCTCCTTTGCAGTGAGAACAGTGTTGGGTTTTGTCAGTAGATGGCGCTGGTAGGACACTGCTGGAGGGAGAAACTTCTGGAGCCAGTGTGCTTCACTGAGAAAGAGAAGTTTTGCTTCTCTTTCTCCACTAGTGCGCTGCTGCGAGGGGCAAATGCATGGGGACATCCATTAGGGTTCT
TGGTCTACAGTGGCACCTCATTGTAGCTAAGCTGGTGTTTGAACTCAGGGAGAATTTGGGCTCCTTACCAGGATCCCTCGCCAAGGACAGAGGTCAGTGCAACGAGTCGAGGGTTTGCCCTTTGAAATGGGCTAGGACCGGCAGGTGGCAGACTAGGGCTGCTTGAGTTCAAAGACCGCTTCCAAGACCAAGCCCGGAGCCAGCTCTGTGCTAAGCGTTCCATCACACAACCGCGGACAGCTTCTTCGGCTTCTTCAAACTCTCCTTTCCC
CCTCTGGCATTCCTGGGCTTCCTCCCCTGGCCGCAGGGAGCCCTCAGGCCGAGCCTTGGCAAGAGGGGCCATACTGTGGGAGGCAGGGCCCCATCACTGGGCTCCCGGAACAAACACGGGTAGATGGCACCACCTGGTGGCCGCACTGCCACACAGCCATCCCAGCCTGTGGTTCCAGGGTGCTGTGTCCCACTCTTCTGTGGCGTCCGCACCATGAGGCCACCCCCTACAGGCACATCCTAGACCACCAAAGCCCCCCGGTGCCCCATGTCAGAGACAGCCCAA
ATAGGAGGTGTGGAGTAGGAGCCAGTGAGAAAGGAGGAGGAAAGAGCAAAGGAATTTAAAACCACCATACTTACCTGGTAGGGGAGATAGCAGGATCACGAATTTGAAACCACGACCTGGAGGTCCTGGAACCAAGCCTCCTTTTTGTTCCAGTGTTTGCCAGTAGGAGGAGCACTCCCCAATACACCGATACAGGATTTGCCAATTTCATCACCCATAAACCCCTCTGGTTTTTCTTTCTTCTTGCTTTGAGTATACCTTCTGATCAAATGAGCTATGTGTTCTTAACTCATAATTAGTTTGTTT
AAGCCTGGCTATAAAACTGGCACAAGGAAGAGAGAAAATTGATTAGCAATGAGTCATGAATGGCAGGAAAGCATGAAGGAGAAAAGGCAGATACACGAAGTCTGTCTACCAGCTGGTCCTTTTTTAAAAAGGGAGGAGGCAGACAGTGCCCCCTACAGGGCTAATGGAAATGGCATCTGCCCTTTTTAGGAAGAAGGGCAGAGGTAGGTAGGGTTGGAGGGGTGGGGAGGTGGGTGCGGGCTATGCTGTATTCTATCCTGCAATGCCAGTGAGTGAGACTGTAGATCATGTTGCCACTAATGACATCTGGTGGAAA
TATGGCATTTATTTTGCATGCTTGGCACTTTGTCTATGCTTTCACTAATCCTCACAACTATCCTATGAGGTTAAGATTTGCAGATTAAAACACTGAGCTTGAGACAAATTGCTTAATAGTGAAATCAGGTTTTGACTGCAGTGACCTCAATACAGAGCTCTCGTTTTGTCCACTAGGTGGTGCTGCCTTCCCTTTGCTACTTTAGAGTCCTGCCGCTAATGTAAATTAGTCTCGGGACTGCCTTGGGTGACTTTGCTGTTTTTGCCTTATTCTGTGGATCTCATCTCCACTGTAGACTGTATATGTCAGTCAGCAAACCTGC
TTCATTCTCTGTTGGATAAAATGATGCTTGATTACTAAGAAAGCCTTCCCCTGCTTCTCATCCCAATGTGTGGTGGAAAGAGTGTGGTTTATTCAAGCTTCTGGTGCTGAGAAGGAACTCTAGCCTCAGCCTTGTTTTTCTGTTGCAGCAGCTCCATCTGCTGGTCTCTCGAGCACTGTTTTTTATGAACCTAGTTGTTCAGCATTCTGCAGGACACCACTGCTGAACTGGCTAGTTCACATGGGGTCTACACTTTCTACAGGGACAATGTTTCTGAGTTGCTAATGCTGTAAGAAAA
GTAAAATAAACCTGCTTGTCCAAATACGGTTGCGTTTCAGTCAAAGTTTTGCTTAATGTTTTGAGAAGCGCTTTGGTGAAGATAAATATTCTCAGCCTTAGATTTTATGTCAGATGCTCAGGGTGCCATCTACTGGCCGACTCTGGATTGGGACAGTTTTGTTTTCGGTAGGAACCAAACTCCATGTTGCCACTGATCCACAGCTTCAATGGTGGCCCAATTTTAAGATAATGCCATCTGTGTTGATTTCCTTTTTCAGAGAAGGA
GCTAGGGCTGTGCCTCAGTAGCCGGGTCTGTGGAGTGGGTGGCTTTTTTCTGCCCTGCTCCAGGGTCATGAAGCCTGAGTAACCTCTGACTCACCTCAGGCTCGGCAGGCTCCCTGCTGGCCATGGGGCCATTTCTGCTGCTGCAGCGCCCCCTGCTGGCCCAGACCACGTCTGCCTTGTGCCTGTCCCCTGGAGTTCGTTCCCCTCCCTCCAGATCTGGCTCTCCAAGCCCTGCCCCTTCCGTGCCATCCCTCAGGTTCTGCAGGGCACTGGCCACTTCTGCACAGCCAGGCCTTCCCACCCTACCCCCGAGATTCACA
CAGCAGCCCTCAGAGACCACAGAGAACCTCTGAAGCAAGAAGGAAGAGGGCCAGTCGCTGTGAGCAGGCGCTTCATCAATCCTGCCTCTGTGTGGCCTCTAAGGGATCCAGTGGCATGAGAACACAGAGACACACGAGGGCGCTCTAACCAAACAGCAGGAGGACCCGCGTCCCTCCCCACACGGAAAGAGGGTTGGCATTTTCAAAGACCTTTGGTTCAGTGTTTTTTCAACGCAGCTGCTATTGGTATTTTAGGCAGTAGGTTTCAGGGGCATTTGCTACCCCTG
GATGGACCGTGAACTTCTCAAGGGCAGAGACTTGTTTGTTCACCACAGTGACCTTAGCACGGTGCTAGCCACGTGGGTCCTTGTTTTTTCAAGGACTCTTGGACTGCCAGTTGTTATGACGCCGTTCAGCCTCACGCCTGCTAGATGGCGCTGCAGCCCACCAGAATGGAGCCCGCTGGTCTGCAAAACCACAGGTGCCTCCAGCGGGGGCTTCAGACCGCACTGGGAGGTATTTGGCCAGGAGCCCTGGAAAAGCAAAAGTTTTCGTTTTC
AATCTCCATTAGGTAGGAGAATCCACATCTTTTTCTAGAATGAAGAGACCTGACCTGGATAAAACTGGGCACAGCTTGGGGGAGAAGGCTGCCTGCCCAACAGAAGACTCACTGTGGCCTGTTCAGCCCTACAGTGCCACCTGTTGGCTTCAAGGTTTTTTCTCTCACATATCCAGCCAACACTGCGAATCCAGAGAAATCTCTCTTCCTTTCTTCTCAACTAGCTTATAGTGAAAATACTAGCTTCCTTTGAACTCCAGGCAACTACAAAAATTTCCAAAT
CGAAATATTCATCCCAGTTAGGCATGGGCCTAGGTGTTACCTCAGATCTTGAACTCACGCTGTGATATGAAAGTGGTCTCCTAGCAGTCAGGCATCTTGAGTCCTGGAGTCCAGACAGAAGGTGCCTCTACCACTAGGTGGGGATGTAGCAGCACCACAAATGAGTACACTACAAATGGAAAGACCCTCTAGAACAAAGGCGTTCAAACTTAAAAAATAAGAATAATTTATTGCAGTGAAACAACATATAATTAACCATTTTAAGGTGACTCTTCTGTGACATTTTGTACATTCGTG
GCCACATTCGCTTCAGTAAACAGACATCTCAAAGTCCAAAGGAAACAAACTCAAAGGTTAGTTCATTTGTGTCTCAAATAATATTCATCAGCTGGTTTGCTAACTAGGGCAAGTCTCTCTGAAGCAAATGCACGAAGGAACGCGGGTATCATTATCCACTAGGTGGCAATATAGAACAGGAGTAGCCTTAGCCTTAGCCTGTTTACTGACACGTGGGTGGTGTGAACCGCAAAAGAATTTCGAAATCCAGGACTCCCCAGTAATTCACATGGATTCAGACTGAAAGTTTACTCAGCGCTCCTGGCATGTTTCTGCCCTTTCTT
ATACCCCCCACCCCCGTTCCCTGATTCCTGGTAAAAGCTCTAGTTGGAGAGCCGAAAGGAAAGGAAATGATCTTTCAAAATTAAAGGTGAACACCTTCACTTAAACTGATTAAAATTGCAGCTCCACCGTCCGGCCTCTAGAGGGCAGTGTATGGATACATTTGTCCAGATTGGGGGACTAGGTTTGATAAATTTTGTCCTGCATCAAATGACAAAAGGGTAATAGGAAATGTATTATATTTATGCCCCTTACTTTGAGATAAGAGACTACAACCTTCATACTTCGGGGTGTTAAGCTGCCAT
TGACTATGCCTCCTCTTCTGCACAGAATGCTTCCACCAGCATCCTGAGAAGAAATGATTACTTCTGAAAAACATCCTTTTTTCCAGCCTCTGGGAATCAGCCCCCCCTCTCTGCACTATCCGATCCTCATCAACAGAGGGCAGCATTGTGTTGGTCAATGTTCCCTTGGCGAGCAATTGAAACTTGTTTAGGCCCTAGGGTTGAGCAATTTTAAGGTTGAGACTCCAAGTCTCCTAAAATTCTAGGAGAGAAATAAAGAGTCTGTTTTTGCTCAAACCATCAGGATGGAAA
CTCCAGCCTATAAAATAAAATAATTTCATATTGAATTCCCAAGATGGTAAAACAGGGACTAGCCAGAAATAAGGTTCATGGGAGAATCACAGAAAACAGCTAAAGAGGAATAAAATCAGATAAGGAGCAACAGCACCACCTATAGCTTACAGCCAAATATTACAATTTGATATTAATTTAATTTAATCATTTCATCTAATTGAATATATTCACATTCTATTTCATTTAGTCTAATGTTTACTTAATGTACTATATCTGGATAAA
ACAGTTCTACTCTTCTTTAAAACATGTTTATAAATAATAGGTAAAAAAGAAATCCTCAATTTCAACCTAGGATGGGAGTATACATCACATTTAGCTTAGGTTTGTTAGGTGAGCACAGAGTCTGATATTCCATTTGGACATTAGGGGGCACTGCCCACAGGTTGAGAACCACTGTCATAGGAAGTCACTGTTATCAAACAGGAGTATCCTTCATCCCACACTTATATTTGGAGTAGGATTAAAAAAAAGTCACTAGCCTAAACTAAACCTTTTCCA
AAGCCAGGGTCAGGGTTACCAGATGGATTTGTTGTAGTAGGACCAGTCAAGGGTTCCCTCCAAAGCAACGTAGTATCTCTGAAACCCTGAAAGTGTGAGGTTAAACCCTGCCCTGATCAAAATGTTCACAAAACAGCCACTAGTTGGCAGGAATGTGCCAATGAATGGATGAGCCAGACTCCCAACTAGCAGCTTCTGTTCTCTCACTCCTTGAGCTGTGGTGGGGTGTGATCACCTAGTGGATAACAGGAGTAGGTGGGAGGGCAGTCTCTTCGGAGGAAACTTCAGAGGCCCA
TTGGGGGAGGCTGAGCAGCTGTTGGAACTGCTAGAAAGAGCTGTGTGGTCAGGGGGGCAGGAACTCTTAACAGTTAAAAACTTGAGCTACCAGCTCCTGCAATTCTTCCTTCTGGCCTTTAGCGCCACCTGCAGGCTCTGAGGGTACAACAAGGTTTGACAGCGACTGCAGTGCAACACTAGTTCTCAAACTTGAGGGCATCATTTACCTGGGGAGCTGGGCCTCAGTTCCCAGAGGTGCTGGTTCAGTAGGTCCTGGGCT
CCAAAGTGCTGAGATTACAGGAGTGAACCACCGCGCCCAGCAGCTGAGGGCATTTTCTTTGTTGAGGAAAGTAATAGTGATGATCAGATTTGTAATTTTCCTGTATTAAATGCCTAGAACTCTACAGTCAACAGATGGCGCTCTAGTTCCAATTGTTACAGAAGTTCTCTGCCCATCCGCAAGCAAAGCGTTGTTTTCATCAGTGAAAAGAGAATAAACACTGTGCTTTAACTTTTTTACGTAGCTAAAGAAAATAAATAAAGCGT
GCTCATTTGTGCAGTTAGGCAGATGGTGAGCCCACTGACTGTGGGTTCCAGAAAGATGTCACTGATGCAAGGATTCCAAGTCCATGGAATAAATCTGTTGCCTGCTTTTTCCAGGCTGTGAGGTACTGCCATATTCTAAAGGCATCGACTCAGGCCATGCCATTAGGGGGTGCTGTAGGCATTCCCTTCTCTTCTCTGCTCAATACGGAGGTCGGAAAGACCTGCCAGGGTCATCAGTCAGTTCCAAAGGCCAAAGGCAGTCCTGGACAGCTTGGCAGAGCCCCTTTGCTTAGAAAGCTTTTTACATAA
TAAATTACATTTTTCATATTATTACTACGAATTCTTACAGAACTTCAATCTAGACTGTAAGCTTCCATGTTAAAGCTGTTTTCCCCTTTCTGAAATGAGCATGCTCAGCAGTTCAGTAGGCATTGCCTGCAGTAACACTGCACTAGATGGCAGTGTTACATAGAACTTGATAAAAGCTTTAACTCCTCTAAAATAAGTTATTAAATGGGGATCATATGGTGAAACATTTTTGTAATAAATAACAGAATGGTATTATACTTTATACAAACACCTTTA
GGCTGTCTGGTTTACTGTCTGTGTTGCTCTGCCTCTCCCGTGCCTAGCACAGTGCCAGGCACACAGTCAGCACCCAGGAAACACGTGTGAAGGAAAGGTGTGGAGGCCCAGCTGCCAAAGTTGTCCTGCTGCCATCTGTCCAGCAGATGGCCTCCCAGACCAGAGCTTCACCTCTGTAGATGGGTACCCATAGCAGTCCTCAGATTCCAGAACAGCTCCTATGCAAATCCCGGGGCCCCCACTTGAGATCCACATGGCAGATGTGGGAGCCAGGCCATGCC
TGTTTAAAAGGAGGTTACCCCTCCCTACATTGCTGTAGCATGGTGATTCTCTTTATTTTGGTCACTGTTATATTTCGTTCTGTTTGCAACACTATACTTCTATCAGCTGATGTGATGCAGCCAGCAGCTGCCCCCTTGTGTTAGAAATGTCCTATAGCTTAACCATGGAGAATCAGGACTTAATTCATTTACCCTGGCTCCTCCATTTCTTTCCCTGCCAACACAGCTGCAGCATAGCTCCTCCATCTAGAAACCTGGCAGCTATCCCAGC
AATAGTTTGTAAATTTCAAAGTGCCATTAAAATGTAATGAATTACTATTATAATCATCACTGTCTGAGGTCCTACAGCTTATAGCGACCTCGTCAGTTTTTCGAAAAGAGAGAGAGAGAGAGAGAGAGAGAGAGAGAGAGCACTCTTATCTTTCCCCACTAGATGGCAGGCGAGCCACTTGGTAAAGTACTGATTGGCTTAGGACTCTAGAAACCACAGCAGGATTTTGGTTTGTGAAGCAGCGTAGCAATGGACAAAGGGTGAATTAGAAGTCATGAAAAGCAGAGACAGCCTGTATCCCATCGGTTTGCAGTTTA
CTCACTGTGGTCTTGATGACTCTAAGAATATCGCCCGAATAGCAGTTCGAATGCTTCAGGATGGGTGTGAACTCCGAATCAACGAGAAAATGCATGCAGGACAGCTAATGAGTGTGTCCTCTTCCTTACCAATAGAGGGCACTCCACCACCACAAATGCCACATTTTAGAAAGTAACAACAGTTTTGTGTGTGGATCATTCCAATTGAAGTTGCTATGAAGAGGTAGCAGATGAATCTCATTGAATTAGTCCTGTAGTGCAAACTTTAAGCACCTTAAAA
TACTCATCAAGCTGGACTGGTCTGAGTCATTCTTTGGTCTGTTGGCTCCTTTCCCAGTTTGGGGCGGAGGATGTTCTATACAGTCCTGGATTTTTCCCCAACCAGGAAGAGAACTCCTTGTCCTGCAGTGTTCCTCTTGCGCCCTCTCCTGACAAAGCTTAACTTCGGAGCTGGAGCAAGTCGTATCCGGCATTGCAGGGAAGAGTGAATTTGGCCTGTGATCCAATCAGAAGCTGCGATTCTAAACAGGAAGCCACACTGGATGCGAGAATTGGGGTGGGGCGCGCCAA
GTTCCACAAAATAACTTAAGTATTCCATGAAAAAGAGTTGTGTATATTTAAACTACTTGGAACAGAACACAGGTAGTTAAACACTCAATATGTAAGTATTAGCAGTTCTTGATAACTGTCAAGTAAGTTTGGATTGTCCTTTACACTACCGCCCCCTACAGGGAAGCCCTTTGCTGCTCCTTGTCAGGACATGCTAAACGAATTCCCCCTTCATCATTCCCATTGGAAAACGTGGATGATGAAGGTATCCCTGGGATATGTAGAATGGAGGCATGACAGCCAGTTGGCTTTGTAGCAACTAATTTAATGT
TGGTTACTGCCACCCTGGGGGCCATATGGTCTCTAAAAGGGGCCATTAACCCAGAGTGAGGGCATTCCACTGAAGCCCGCCCTGCTGTGGGAGCCTTGAGCTGTCTCATGGCACAGGCTGCACTGCCACCTGTTGGCCATGGCTAGGAATGCAGCCACACAGCATGGGAATCCCTGCCACCATAGTGGGGACTCACCAAGGACTGATGGGATGCAGACAGAACGCGGCTCTGGGGACAAAGGATCCATCATCCCCAAGAGTCAGCTCCCATCCAGAGCTTTTCTA
GTATATAGGAGTGGATATGGAAGCTGAGCGTTGATCCACTGTGCCAGTTATCAACTTGTTGCCTCTCAGCAACAAATGCACCCTCTGTTGTACAGTTCCATGATCCTGGAGAGGAGCCCTGTACTTTTTCTTTTCCAGCTAACACAATGCTCAGCTTTGTCAGTAGAGGGAGCTAGCGGGACACTGTAGGAGGCAGGGGTTTAGGAGTTTCTCTCCTTGGTTCTTGTGTGCGCCTCTCACTAGGCTCCTGTGGGTTTTTTTGGTTTGTTTGTTTTTGAGACAGGGTTTCACTCTGTCACCCA
GTTTGTTATAGGATCATGTGATAACAATGAAACTACATGCCTCAAGGTAATTTCAGATATACCAGACTCATAACAGGTGCGCACAAAAAAAATGTCTGTTGAATGAATGTATTATTATTTTTTTAACCAGGCGCTTCAAAATAGTCTTCCTATAACTCCAAATGTAGAGAATGCGTATGCAATGATTTCCCACTAGGGAGCACTGTTTCACATGGTCAGAGTAGACGGGAAGTTAAGGGAGAGAAGAAATTCGCACGCCTTCAGTTTCCACTGAAACTCCGCCCGAGGGAGGGAAGGAAAGTTCCTACGGGTCCTACATGTGGTCC
CTGAATAAGTATTGTGATATTTTCTGTCCTTCATATTTCTAGTTTGCTGTTTTGACCTTCAAGGGAATATTCACAATGTTAAAATGAAAAGGAAAAAAACTTGCACATCCTCAAATTAGGTATGCTGCCACCAGGTGGTTGTAGTATGGCACAGCCATGTCGTCCAGGCAATTAGCATACAGTATAAACAGGTGTCTTAGAAAGAGGATTAGCACACTATTCCCATATTCTATTTTTAAAAAGTTATTACAACGAAAAAGCTTTGGTTAAATGTATA
CCTCCTTGGCTGGAGAAGAGTGTTGTTTTTAGCCTGGAGGGGGACAGAGGGGCTGAGGAAGGAGCAGCAGGGCCAAGAGGGGAGCTCAGAGAGGAACTGTCCTTCCTGGAGGCTGATCTTACTCACAGACCAGCAGGGGGCGCTGCTGGTGAGCCAGTTTTGTGGCTGTTGCCAGAGTGAAATTTTAAAATATGATCTATGGCTGGGCACGGTAGTTCATGCCTGTAATCCCAACACTTTTGGGAGGCTGAGGTGCGT
CGTTATTATGGTAAAGGAAAAGAGGGGGAAAAAAGGGAGAATCTCCTTTTAAAGTAGGACGTGGTCTGTGTGCAGTGCATTGTGGGTATGTAAATGACGCTGAGTCACCACCCCCTCGGTTTCCAGAAATACCTTAAATAGTTCGTTACTTTTTCTAGGCGTTAGGCCACCACCAGGGGGCAGAGCGGAAGCCAGATTTACAGAACTGTAGATGCCTGGTCCAACTAGACAGTGACTTTATTTTATAATTGGCACTTAAAGTAAAAAAAAAAAAAATTAAAAGCTTTAAAATAATTGTATTCATA
GGGCCTGGGCCGCCAGGTTGGTGAACCAGACGCAGGGGACCCAGTACTTGTTGAAGTCGGATTTCAGGCTCTCAAACTTTTTCCTCTCTTCCTGGGACATGAAACCTGAGGGGGTAAAGCAGGTGGGGTGCAGTTGCACCCTCTGCCGCCAGGGGAGGCTGCTGTTCCGCCGTCTGGCTCCCCTCCCTCGCGTCCACCGGCTGTCCCAGGACTCGCGGTTCCGCGTTCCTGTCGCAGTCCAGACCCTTCCCTGGAGGCCCCTGCTCCCAGGACTCTCCCAGGCGCCACCTGCAT
AGAGTTATCATTTTTAGGGGTGTGGTGGGGTGGGACTGTTGTTGAAGTAAAAGGAGGAGGGTTAGACCTGCCCAACTAGAGGTTTCTTCTAGTTTTTATATTTTTAAGACAGTTTATTATTATGTGGCCAATGAACCAGCAGGTGGCACTACACAACAATTTTACACAGGCAAAAATAAGGTAAGTTTCTTAGATGTATCAGAATGTAAATTTTATATTCTGTAAAACAAGAGAGCTCCAAATATCCTTGAAAATAAAACCCCTTTAAGCATTTCATATTGAAAAACTAATT
GATGTGGCCAAGCAAGTGAAGGCCAGGTTGCGGGAGGCAGGCCTGGCACCAGTGCCCATGGTGAGGATTGGGATGGGTTGAGTGAAGGTGGTCCTGTGGAGCTTTCAGGCTAAGTCCTGCATGGACTGGAGTGACCACTGGAGGGCAGCAGAAGTACAGTCAAGAAAGATTAGTGGTTGTAGCAAGGCCCTCTGTAGCCTGAGATCTGCTTTTTTCTAGATCATCTTTGCTAAGGATGGGCATTTTGCCCTGGAGGAGCTGGCCCAAGCTGGCTATGAGGTGGTTGGGC
AGGCCATCAATGCAGTTATGGAAAATGTATGCACATGAATTAAGACACCAGGGGAAGAGGCATGCATGTGACCAGCTGTTCTATACTGGCGTATTTTTTCTTTGAAACATGTCCTTTAATTTGCTATGATGTGTATTTTCTGGCCTAGCGTATGCTCTCCAGCCTCTAGGGGGAGCTCAAGGCTTCCCCTACTCAAGCCTCTTCTATCCAACCCCGGGAAGATAGAGGAGGTCTCCAGGAGCCTGAGGCATAGTGAGGTACCCAGGGCTGGGCGGCCATGGGGGCCTTAAAGCTATTATGA
CTGGACAGCTAGGGAGGGAGGAGAGGAACAGTTAAGGTCTAAAGGAGATCATAGAACAGACCCTGAGGCTGACTCCTGACCACCTCACTCCTGGCCACTGGCCCCTGGAAGCCCAGTTTCCACGCTGCCCTCTGGTGGCCAGGATGGCCTGTCTTCCTTAGCTCCTTTGTGCCAACCCATGGCCAAGAAAAGTATAAGTGGACATTTTGATGAATGTTTTGTTCTTAGAAAAATCCCAAATGTCATTGTTGAGACACGTGAATGATATTAACCCACTACTTACAGTCAGTATGTCAGAAGCTAAAAACTAGA
AAAGGGAGACAACAGTACAGACACCACCCAAGGTACTCCGTGTGTAAGAACTGGAGACCAGAGAGTTCTCATCTTCACTTTCTGTTCTGAGATCCCTTTTCCACCCCAAATCCTATCCAGCCTGTGACAGCCTCCTAGGCCACCAGGGGGCAGAGCCTCCAAGAAATACAGCAGGGCAGGGGCTCCTGGAGTGGTAAGGCTAGAGGCAGCTTGGCTGGGTTCTGGGTATCCTGTCCTGCCCACAGAATGAAGAATGGGGCTCTCTTGGTGGCTTTC
CTCCTCCACAAAGCCCTTGTGCTTTCGGGAAACTTAGTCCTGCTTGTAACTTTGGAAATAATTCAGTTTGGTTTAAGCCAAGCTGCAGAATCCATTCCCCCAGCAAAAATTACTGGTATGTGACCTAGGCTAGACCAGTGAGGATGAATCCCAGAACTTTTGCTTGCAAATGCTCGATAAAAGCACTCTTGCTCCCCCTACTGGTTATGAAACAAGAAGCATGCGCTGGCAGCCATCCTACAACTCCAAGAAGAGTGTGTGATAGAACTTGGATGGAAAAATAATTGTTGTCTTTATCAAAGTATTACCTTGGAAGAGACTAAATTTACTTCAAAGAAAAACTGACCAAACTAATTGAGGGACTCC
TCCCTCAGCCACTCTGTAATTCTTTATTAAGTTTTAATGTGGTTTACACTCTCCATCTGTAGACAATATATTATTTTCCTCCTCTTTGCCAGAACGTCTAATACTTCCCTGTAGTCTGTTTTAGAGCTCCTTCTGGTGGCTAAAACTATTATGACACGTCCATCCGTAGCATCTGTATCCATTCAGCCTCACAGCGATGGCCAGGACCTGTTCATCCAACAAAATAATAGAAGTTATGTTTGCAATACCATGCAGCAGAATAATGTTCAGATTTAT
GTTATCACCCACTGCCCCTAATCCTATTTCATTCCTTCTGTATGCTTGCCACTAATGCCCTTTACAATTCAGCAGCAGTTAATGGCTGGCCTAGAGTGCCTGTAATCTACACTGGGGAGATGGTTCCATCTAGTGGGAAAAATGTTGCATGTATTCTATGAGACATTCCTTTTAGGAAGGAAGGATAAAGAAGTAATAGTTTGCCTGAGTGCTTTTATTTCACAAAAATTTAAGAGACAGGCTGGGCATGGTGGCTCA
CAGGGCAGGCAGTGGGGCTTGGTAGAGCACCAAGGCTTTGTCTCCATAGTGATAGAGGACTTGAGAAACTGTCTTGCACTGGTTGCACTGATCGTCCCACAATCCAGTGCCTAGGTCTGAAGAAGACGTGTTAGGAGGCCTGAAGACGAAAATGCCTCTGGGCCATTGCCTGGGAAGGCTGTGGCCACCAGAGGGCGCACTGTATCCACAGTGGCAGAGCCCATTTATGCAGATATTTGGCCCCTCAGCCTTCTAGTCCTCTCCACTTCTTCATTCATTCACAGCGGACCCTGGGCTAATGTACCGGGACCTGGGCAGACAGATCACAGGTTGTGAGC
TACAGTTAAGTGTTGGCCTGTGGCCATGGTTCCCTTCCCTCCAACCTCCAACCCAAATCTTGTTAATTCTCACAAGCTAGTCTGAGCTAGAACAATGAAGTGAAAGGCTTGTGGGGAAAGCACAGTGAACTAGTATTTGAGTGGTGTTGCAGTAGATGGCGCTATTTCCTCTGAATCCAAGCCCGTTTATTGTGCTGTAATCAAGAATGTGTCACATTCCAGGTAGCAACAGAAGCAAGAGATGAAATGAGGACCTGCCTTCTAATCCATCAAAAGCCAGATTTCACCTCAAGTTCCATCATAT
CTAAACTTTCAAGTTGTGTCCTATTCAAAAAACTCCCTTCTAAAAGCATTTTTACGGTATGTAGGGTTTTAATGTAACAAAATCTCTACTTAATAACAGCGGATCCCCTTTTATTATCTTTGTGCCTACCTGGATGCACGGTTCCAGCATGTTCTCGTCACGAACCACAAGCCCACCAGAGGGCGCTGGTTCCCCGTCTACCTACTGTTCTCCATCAGCGACTCAGAAAATCCAGGTTAAACACTCAGGCAGTCTTTCACATTTAATCCACAAATATTTACCGAGAATTTGACGTGCCACCAGGCGCGGGGCTAGGTTCACA
ACGGAAGCAGTTTCATCATTTTTGATGTGACAAGGAAGTCACGTTTTTGTCTGGAGTTCTCGGACTCTGTCATCTTTTTCTGGGTTCTCCTTCCGTCCTGACTCAACTTGGCATTTTGAGAAATGAAGCTTTAGCGACTCAGGAAGGGTGGCCAGAGACAACAGTGCCACCTTGTGGCAGCAGCCTGGCATTACAGTCCTGGAAGGCGGCTGTTTAAATGGAAAGAACTGTGATAACAGGGTAGTCATAGAGAAATCTCAGCGAGCCTTTATTATATGCCAGACGCCATGCCAAGTCTTCTTCATGGATTTGTTTATTTAAAACTCAC
CCACTGCCAACTCTCCTCTCCAGAAAGACTCAGGACACTAGAAATAAGTATCTTTGTTCACAGGGATGGATGGATGGATGGATGCCTATTTAGAAAAACATTTATGACAAAATGAGGCTGACCAGTAGAGGGGGCATGGGACTTACATTTGATGTTCTTTAAAGAACTAAGAAACAAAGGTGCTTTAGTGAGGTCACAAAGCAGAATTCATTAGGTGTGTAGCAAATTTACAACTGCTAGAAAAGTTTGTGAACGTTCTCTTTATATCTTTACATTCC
AGTTCTCTTCTGAGGGAATAACACTGGCTCTGTGTTTCTAAGTCTAGCTGCAGCTCCAGTTCCATCTGCTACCAGCCCCTCTCTACTTAAGACTGGCACTACGGAGGTGAAAAGAGAGGCACAGCTTTGTGCTGCCCTCTGCTGGTTTCTTGGACACTGTGCTTCTTAGATGGGGACAATTTCCATGCACCCAACTCACCTTCGTTAATCCCTGTGTTGGATGGTGGGGACACACAGATGAGGTCCATTTCTGCTGTGTGTGTGTGCGTGTGCGTGTGTGTGTGTGTGTGTGTGAGAGA
GCTGCCTTTGGAAGGATTCACCCTGAGGTTCAATATAAGAGGATTCTTAGTCTAGGTAGGGGGCGGGGAGCTGTGTCTGGTCTTAGCATCCTGCGATTCTCTCCTCAGTGGAGACTGCCTCTTTTGACCAGCAGAGGGAAGCATGGAAACACAGAGCCTTCCAAAGCCTAGGACTGTTTAGGTTCACCCTCACAGTATGTGATTAGAGCCTCAGCAGAGTTCTAGGCAAAGAATACTGACTGCCATTTGCTGCACACCCACTCTGTG
GGCTTCCACAACCACCCAGCTCAGCACAAGACAGCAGGGAGGGGTTCCAGCGGAGTAGAGACAATGGTGAAGTCGTGGTCTTCTGGCCGGATTCTGCATCTCAAATGGCAGCTTTGCATGAATGCAGCCGCAGTGTGGCAAATGGGCACAGGGGGGCAGTGTGGCCCCACGTGGCTCCGAAGCCCTCTGATTCTGCATGAGGCCTGACCCGGGCTGGAATGCCGGCTCCAGGAAAGCTGTGAGCTGGTGAAGGGCTCTCCCACTGCCTTCTTCCCCTTCCACTCTTAGTCCCTGTC
TGATTGCTTCTAGGTGAAAAGAGATAAATTTTACAAGAAGGTTTAAAATATAGGGTTAGAATATATGAGTATTAAGAGTATCACTGTTAATGGGGATCCTATAGGCCATAACAGAGTTTGATACCTGTTACACCAATGGATTGCAATATTGGTTTGCCTCCATTAGGTGTCGCTGTGCATTACCAGAAACATTAACATAAAAGTAACATTTTTCTTAAGAAAAGCATACATTTCCCCCTTGACTTGTCATTAGAGAATAACTTCCACAATGTGGAATTCTGGTTGTAAAATTCTAATTGCTGTAATATTTTGCCTAATTATTATCCGTATCCTG
AGTGTCAGTAAGACCTGAGCTGCAGGTTGAATCCAGGCCACTTGGCTACAGGGTCTTGGCTCCCCTGGTTAAGTCAGGGACCCAGTAGCCGACCACAAACAATCCCAGCTGCACGGTGCCTTCATGGTCTGTGGCGCCCCCTGGTGTTGACACTGGGCCTGTGGCCAAATGAGGCTTGAGGGAAAAGGAAAAAACAGGTTTGGGTAGGGGGATACTCTTTCAGGCTCTCCAGATTTCCAGCCACGACTTACGCTCAGAAAAAATAACGTCCACCTTAATTATCTCTCCA
CATCTGTGCAGTGGGGTATAAGTCAGTGAAATATGAGTTATTACAGCACAGGTGACATCAGCAGGCTTTTCTTGAAGCAATTCCTTTCAGAAGGAAAGAATGTGTTGATTACTTTCTTTGTTATGTTGCGCCATCTACTGGTAACTCTCATGTACTTTTTTCCTAGTTAGATGTTTAAAAGAAGACAGATGAATTAAAAACTTGAGAACTGTTTCCAAAGTCGTCATTTATTCGTTCGTTCGTTCATTCATTCATTCATTCATTCACTTCACAAATAC
TATTAAAACTTAAGTATAATTTCAACACCAAGAAATAACACTGGTACATTCACTTTATGAAACCCATTGTCTTGTAATGAAATCTCTGATTATTACTTTTATTAAACACCTGTTGGAATTCTACTCTTTGACCAATAGGTGGCACCAGTAATTTCTGTGTTAAACCATGCGGCAACTAAATGGCACAGTCTTTAGTGGAATATATTTTATGTATATCTCTATTAGGATTCCATTACAAGCTTCAGCTTGCGAAATTCAGTTTTAATTTATCTGCATGTGTTTCATTTAAGT
TGCTGGCATGACCTGAGAGGTTCCTGGGACCACGCCATGGAAATGCGTCCGGTCCCAGTGTGACGGGGAAGAGCCGCGCCTGAAGCTCAACTTCCGAGGCTCTCATCAATCTACGCTTCCTTTGGAGCGTGCAGCCACCAGGTGGCAGCCGAGGCCACGGGCAGACAGAAAAGCTCCCGAAACTGAAGGACTGCCAGGCAGCAGAGTTCCGGAGGGCTCCCAGGACCTTCAACCAGAAAGAGACAGAGCATATGCGCATATGTATGTCTGAGCCCGT
TATTACTTGTATGTGTAAGCAGTGTTATCGGAGTTCAGAGAGGCAAATGACTTCTGACTGGCAAGATCTTGATATTTTCAATTTAGATTTACTGAAATATTATGTAATTCCACGGTAACAGAAGGAATGTGAAGTTTCTTTTCCTCCCTATCCAATACTTCCCTCTAGTGGCGCCATGGCTCCTTAACAATACAGCCCTACTCCCCAGCGGGTAAGAGAAAGGGTGGTGGGAACTTTCACTCCATCAACAAATCACTGTCAAATCTGAATTGATCTGTGAACATTAGTTTTGAGTTGAGCCATTTCAAATGAAACC
TATACTAAATAACCTTCTCAAAAAGATGAAATGCTCTACATTTTCTTACCAATAAATCCTGGTAAATTTTCTGGTTATCTGATGGTTGATGAAGCAAGGGTTGCATTACATGCTCAATTTTTGGTTCCTCTGATGTTTCAGAATTGTTACTGGCACCCCCTGTTGGTCCAGTCTGTAAACACATGCTTACACTTTCTGCCAGCTGGCCACTTGGAAAGAACACAGGTACATCAGGTTCTTTTCTCACAACTAGAGAAGAGCTGCTGGGAAGGATATATAATGTGTTAGTCATTGAGGTACC
GGACTACAGAGCGATATTGGGCATACCAATTGGTGTTTCCTTTTCTAAGTTCAGAAGACAAATAGAAATGTATGAGCCACAGTGCTTAGTTTTTCCATATTGTGGCTCTCATTTTTCCAGCGGGATGCAGAGAAAGTAGTTCTTGTCTGTCACCTAGTGGACAAAAATGGATTTGCGCCTTGCCACTATGCTCTGGTAGCTAAACTTCAGAAACCGCATTGATTCAAATAAAGATTGTTGGATTCTATGAGATGATTCTACTTTCCGAGCTTCAGAGCTCCACAGGTTGAAAAAAAACAAGATGATATAATGCTGAAGACTTGT
TGCTCTTAACTACTATGCAGACCAGGAAACTGAGGCTCCGAAGCGGGGAAGTCACCTAATGAGGGTCACACAGCCTTGCTACAGCGGAGGCAGCTGGGATTCCGGCCTCGCACGCCCGAGCTTTAGCCACTGTGCGGCGCTGTCGGGGCAGCAGCCCAGGCATCCGCTCAGTTCCTGCTCACGTCCAGCGCCCATCTCCCCTTCCGTGCCCCAGAGGCTGAAATGGGCCCAATCTGTGTTGAAGCTGCTTGTTTCTGGGT
ACTTACCATGTTCTGGGTATCCGTGAGAAAGAAAGAAGTTATAGCTCCCTATGTCTTAGCTACCGCCCCTACATCAAGGCTGTAGGCAAGCCCTCCTTAGCATCCCCCTTAGCAACTAGCACAGTGCAAGGCATGCAGTAACAGCTGTGTCCACTGGGGAGCGCAGAATACCAACACAGCTTGTCACTTCCTTTGACTTGAGACCACTGAACAGAGTCATCCTTCAGCATACGATAATTTAAACACTGGCCCTTATAAGGAGTTGATGCAAATTATAGATGACATAGGTAAAGAGCTTAGCATATGATCTGGCATGTAGTAAGTGTTCAATAAATGTG
ATCCACTTGCCCACCTAAGTGGAAAGGGCCTTCGAGGGCCATCAGTTTGCAGACGACACTGTGCATTCCTTTTTCTCTTTCGGACGCTGGCTCCACAATCCGGGCTCCAGGAGGTGGAATCGCTGTTCACTTACTGCCCCCTAGTGGTCCGCATTTCTGAAAGTTCTTTATCCCTGTTTCCTTTGAGATTTTTCTCCGTAGATTTATAGGTGTTTAGGATGGGGTTAGTAATGTGGCCAAGGAGGTGGTTGTTTTCTCAAGGGTGAGACCTCGTCTCCGATCTCCGTCTCTTGGAGCTAGCATT
AAATGAAGTGTGAAGACCCAGAGATGTGCTCAGAACATAAGGTGGAGGGGCCAAGGCAGAGTTGGGCCGCACTAGGCTGGACAGCGGTCAAGGGCTCTGGGGTTGGCCCATCTCATAGATGAACTCTAGGTGGCGCTGTGGCCACAAAAGTTTTGGGCTGAGGAATTTTGGCAAAGCTGTTAGGAATCTGTGGGTGGGAGCGAGGAAGGGAGAGAGGTAAAGAAAGAATAGTGGACTGGAGTGAA
ATGATTCTACTCCAGTCTGTGTTTCCTTATAATAGTTTTAAGTGGAATTCTTAATACTTCTGTCGCTCATTTTTCAGTGCAGTAAGTTTCCTGTATGGTGAGAGGAATAGGCCAGGATAGCCTTTTCAGCTTCATAACTCTAGAGCTCCCTCTTGTGTTGTGTTCACAAGGTGATTTTTCAAAGTATGGTTTCATCCTTTCTGAGATCTTTTCTGCTCCCTTTCTCTTTTATCTGGAACTTTTCTTGTCTTTGCTTCTGTTGCCCTGTTCTTCTCAGTCTGGAGTCTACTCCTAGGAGTTTTTCTAAAAGAAGTATCAGTTT
GCATGAAATAAAGTAGAACTCAAGAAAACAAACCCATAAATGTGTTTATGAACATTTGGGCTCATTCTCTTACAGTGCATGTACAGATCTGATCCTACTCAGCCTACTACATAGATACATTGTTCAATGAACAAACTACCTTCCAGGATCCAGACTGGCCACTAGATGGAGCACATGCAGGGCAGATCCAAATAGCACTGAAAAGTGTTTGAAAACTGGACAAATGTTGGAATCATAACCCATAGAATGTCAGGTAGAACTTGGGGCCTGGCCTCAGACAGCCCAACTGACTGC
TAAATTATCCTTTTGGAAGATAAGTCTTTTTCTTTTTTAGTAGAAATATTAGGTCCTCTGTTTTCATTGTTAACCACATCAGAATCTGTATTATTACTTTTTATTTTGGAAATCAATTGCAGTACAGCAGGCTTACCATATGGTGGCACCCAAAAGCCCAGAAACCAACATCATGCGGCCCAGTATTAGACATGTGTTCAAAAATGTAGGCAGTCAGCTTTCTAGTAGGTAGCAACAGGAAATAAAGCGTCGTAAGACAGTCATCTTAAGAGGGTGCTGGAAATGTTCTACATT
GATTTTTAAATAGTGAAGAAAGCGTTACAAAATATTTGTTATAAAAAAAGGAGGGTTGAGTCTGGTAGGGCTATGAGAGTCACTGCCTGAAGCTTATCAGAGAAATACCAGGGAGAACAAGAGGAGTTCAGACGCCCCCTGCTGGTGAGGCCCGGCTGCTGCCATCCTGAGAGCCTCCTTTCCCATGAACCGTGCTCACCAACTCTGAACTCAGCCTTCAGAACTTGCTATCTGTTTTTAAAAGGCTATCAACAAACCTGATCCAGACTAGAGTGACTAGACTCGTCATATAACTGGGATGAATGCTTTCAAAATA
CGACCTCCCAAAGTGCTGGGATTACAGGAGTGAGCCACCGTGCCCGGCCAATATATTACCTTAATAAAACAAAAACTAAAGATCAAGGTAAGTAAATACATGTGTTCTACCTAGTGTGAAATCTCTTTCAAACACTAGATGGTGCTGTTGCCCCCCTTGTGGAAACCACACCGGGGCAGGGCAGGTGCTTGCTGGTCAGCATGTCTATGGAGTTTTCCACAAAACAGAATTAAGAGAGTTGTTATGAAAAAAGTTAGGAAGGAATTAAAGTTGTTCATTTTCTTTCCT
CATCAATTCACCTAGCTTTAAAAGCAACAGAGAGATAAACCTCAACCATCAAAATCTTTCCCTAGAATTCCACCTAAAAATCCCAGCAAATCTAACCAAAGTACTGGTCTTTCAATGTCTAATTAATATGTATTTGTTTTGGGTCCAGTATCAAAGAGTTCTACGAAAATGCAATTAGAATACATCACCATTCCTTATACGCTGCTGCCCCTAGTGTAACACATGTGGATTGCACTCTCTTGACAGTTGTAGCCAGTTATTCCATTTCACTGCTGTATGACGGGTTTTAGACTTGTATCTGTATTTTTTAAGATATGCAGTTGAATATTTCTGTTAATCTTTTTGATTATAGAGAAATGAAG
ACCCATGCGGCTCTAGACCCATCTCCCCTGGAACTCCAACAACTCGAGCTGTAAGTTCAACAGGCTCCCTGGCCAGCCCTTGCTCACCAGCTGGTAGAAGTTGATGTGAGGTCCCTCGGCGTCATACACAAACCACCAGGTGGCGGCAGCCACTGTGGCCAGGCCTACGTACACTGCGGGGAAGGGAGGAGACCGGCTGTAGAGAATGGCGGTGGTTTTCTGGCGTCTGTTTCCCCTGCCTAATAATTCCCTGAATTCCCTGCAGGGAGCCACCCT
AATTTTAGGAAATAATTCTAAAACCCCAAAGTGACTGAAAATAATTTGACCTTTCTTAGAGAATTATGGTAGGAAGCTCTTTGCTGAGCCTTGTCACTAGAGGGAGGTAGCACATCCAAAATAATCTATCTTTAGACCTGAAACACAAACCCTGAAAGATTGCTAACTGACTTGGTTCCTAGTTCTATGTAAAGGAGTTCACATATACAGTCACAAGAGGGAGCTGTTACAGCTGCAAATCCAAGCTCCTTCCAGGGTGAGCGAGGTTGTCATTGAGTTGTATAAGGAATTTATGTTCATTCTTTTTGCCACCTTGTGCTTTATTATCTCTTTTTGAGTGTGTGCACAGTTTCAAA
TATAGGAGGACAAATGCTTTAAAATAATTCTTTAAATTTATTCAAGATAAGAAAACAGAATTCAGAAGGTTTTGGGTATTGAAATGAAACTGCAATAAGGACCCTAAAAACATTAACAACCCAGTGAAATTACCACTAGGTGTCACTGTGATACAAAGTTCTTAGCTGCCTTTGGGCTCGCTTTCAAACCTTGTTGCATCTTCCTGGTAATAACGTGGAAAAGGTGCATAATCTGATTGAGCATCTCTTTGCATTGTATTATTTATATGT
TGTTGAGCCAGTCCTTGCCCTTCAGGAAGCCTTTCTCAGAGGGTAAACAAGTAGGTGTTTTTGCCTTCCCAGGCTACTTAGTTAATTTTCCAGAAGTTTCTCTAAGTCTGAGCAAAGATTCTCAAGTTAGCCACTAGATGGCACCAAATCCCAGGAGACAATAGAGGGTTCTTTGTGATCTTAGATGTTCACTTACTCTTCTTCGCTGGCTAAGAAGACTCAGAAGGGCTCTGGGGAGCAAAGGAGAGAGAACCTGGAGAAGGTCAGCGGTC
ACACCTGAATTTCCACATAAAACACTAAGTACGGAAGTCCCTCCTCTTTGCTTAAAAAATAGAATACATTCAACTCTGTGAGAGGTCTTACCAAACAAAATATTATAAATCTCTCAGATGTATAGTCTCCAGTCTACCAGCAGGGGTCAGGGCAATGTGGGCCAAAGAGAAGGGATTACTGTCACTTTCAAGAAAATGCTGCATTGCCTTGGAAGGAAAAGTCACTAGACAGTTTATACTGTATTGGCTCGGTGTTTCAAATGGAAGGATGAATGCGCAGCCAAAGAGAG
ATTTATTTATTACTAGATCAGGAATAATTTTGCCATCCCCCTTCCACAAGAGACATTTGGCAATTTCTGGAGACTCTTGTGGTTATCACAACCCAGGAAAGAAGCAGGGCGCACTACTGGCCTCTAGTGGACAGAATGCTAAGAAGCTTTCTAAACATCTTACAATGCAGAGGATGGCCCTTCTTAACAAAGAATTATTCTGCCTAAAATGTCAGTCCCAAATTGAGAAACCCTGTACTAGGCCATTCCTATAAGCACATAAACACACACACACAAGTGCTATTATTTCTCCCATTTTAAAAATCACCC
GGTAGTGTGATAACTGTGCCCATTATCAATTCATTGTCTCTCCATCCCCAATCCATCGTGGCCCTGCTTTGAGACACTGGAACTGGCCCCTGGAAACATTCCTCCTTTGCCAGCAGGCACAATCTAGGCCTTGTCAGCAGAGGGCGCTGGAGGGACACCACAATGCCTAGCAGATGTGGGGCATTCCACGGTTCCAAGGTGCTTTTCTTCCTCCTACAGCAAAACTGTCCACAGTGCGCAAGAGATCCGGTGGCTCTTACTCTCTGGCAAGTTTTGCTGCACTCTAGTGGCCACTTCCTGCTGGCCAGCCTTGGCTTGCTGGCTTCAGACATGCTCTGGCCTGTGATACCCCAGCAAATTTCCAGGCCATTCAGTGGGCCTCCGCCCTCTCCAAGGAGGTCTGAGACTCAG
GACTTGTTTTTTGTTTTGTTTTAACAAGGCTTTAGATTCTTTCAGGTTGGGTATGCTGACTCCCCAGTTCCATATATATCTTATGTCTTGGTCCTATCCACATATTCTCTGCCTGGCATCTGTAGCTATTTGAGCTTGTGACACCTGCTGGTCATCAGCTGCTACTGCTGATTTTCTAACTGAGGTCAAATTTCTTTTTACTATTTTTTGTTTTTCTCTTTCTGAAGGAAGAGAACTTGAAAGCTTAAGTCCTTTCACTGTTCTTTTTCTAAAGACCTATACTAATGATAGCTTCTGTGT
TTAAGAGGATGTGAATGACAGAGGAGGTAGCAAAGAAAATCAGAAAGGGCTGATTCATAAGGCACCTATACTCAAGGTAGAAACAATGAAGCAGACAGCTACTATTCCAGGACTCTTATGTGTAATAGACACTCTCCAACATCACTTAGGTGAGCATCACCACAGCCCCTGAGATAAGAGAGTCTATTGCTGCCCCCTGTTGACAAATGAAGAGATTGCAGATTAAAAGGTTATTAACTTGGCCAAGTCTCAAATGAGGAGTAAAGTGTAGGTTAAAATCCTGGTCAGTCTGGCTCCAGGGCCCAACTCACAGGGAAGTTGGAGAGCACAAGAGTGAGTGAT
GTCAGCTCCCTAATCTCACCGACCTCTCTCCCGCAAATTCCTTATCGCCCTCCTTTCTCCCTGCCCTTCCCTCAAAGTGTCAGTCAGGTTGTCCTCAGCCCAGAAGACTCTTCCTCCAGACATCCTCATGGCCGGCTCTGTCGCCCCCTGGAGGCATTAGCTCAAAATCCACCTTTTAAATGGGTCTTATCCTGACACCCCTGTTTAAAATTGCAACCCGGCAGCGTGCGGTAGATGACGCCTGTAATCCCAGCACTTTGGGAGGCCAAGGC
CTGTTTCTCAGAAAAACAAAAATAAGACAGATGCCTTTCTAATTTTGGAAGAATGTCTCCTATTTGTCTTTCCTGGAGGGCTTGCTAAGTAAGGGAGGCTGTTAGGCAAGCCTGTGACCTTCGGCAAAGGTAAGTCTCATACTCCCTCTTGTGTCCGAAATTGGAACTGTACTCTCTCTGGACTGACCAGTAACCATGGTGCTGAAATCAACCTGGTTATATGGGCTGAATGGCAGGGAACTAGTGTTTGTTAAGCACCTGCTATATTCCGGGAACCTTCTGAGGTAACTTCCATATATTATCTCAT
GGCTTGTCTGGGGCTTCCTGAGAGACTGATTTCTATCTCATATGACTCAGAATACTGACTGGACAGGTTCCAGAGTACAGAAGACACTGAAAACAGAGGAGAGCAGGATGTTAGCACTGAAGTTCCATAGGCAGACATCAGGGGGAGCAAGAGGTCAGAAAAAGGTTGAGAGATCCTGGAAACAACAACCAGGATAATTGGTAAAGGTCTTCCTCTGCAAAGTCACTAGACAAAGACTTGGACAGATGGTTGTTTGTTTTAAGTGCTTAAAGCCCAGCAAG
TAATACATAAATAAAACACCTAGCATTCTGTCTTGTTTTTATTTTAAGACTGGCATTCTATGAGTTTCTCTTGTGTCTATATAGGTTATTATCCAAGCAAAGATTGGTCAGAGATTGTACCCAGATACCCCAAGCCAGTAAGGCTACTGCCCTCTGCTGATGGATCTGAATATGGACTGGAATTTAAACTTCATTGTTTTCCTTTCTTCTGGGCTCTCTCATGTCTCCTACACACGTGCACAGGTTCTGACTCTGTTGGCCAAGATCATTGGTTGGCTTGAGTCCACTAAGTTCTCTGCTGCATATATGCACAGA
AAATAAGGAGGAAAGCATAAAATTAGGAATTCTGTACTCAGATTTCTTTATAAATGCTTTAAATTCACACTCTAAGGAAACTTGAATTGGAAATCTTAGACCAGTGGTTCTCAACAGAGCAGTACTGACCCCTAGGGGTTACTTCGGAGACTTGTGGGACATTTTTGGTTGGGTTTCACTATTGGTATTTAGTGGATGGTGAGCAGGGATGTTAGACATCCTGTAATGACCTGTATAACTTTGGAAAGTCCCACTGAGTATTCATATAGGTAAAAAGCCTAC
GCAGGGGTACGAGTGCTTCTGAGGTCCCAGTGGGCGGGGGGTGGCCTGACCCAGACAGGGCAGGGGGACGGCAGCTGGAGCGCGTGGAGAGAGCGCCCGTTCCCTGGGAGCCACTGGAGGGCGCATGGCACACGGCGCCCGGCCAGGGCCTGACTGTGACTGGAGCAAGAGCCGAGGGACTGGACGGACGGCAGGTGGCGCCACCTGATCTGTGCAGGGACAGGCAGGGACAGGCAGGCAGAGAAAGAGCCCAGCTGGAGGCTGCCAGCGCTCCAGGGAGAGGAGTGGGGAGCGGACAGCGCCGGCCCGGGCTGGAAGGTCAGCTTGAGGCT
AGCCACAGCACCCGGCCTAAAAATGCTTCTTTTTCTGGTTTAATTGGGAACAAATTTCACTAGGCATCTCTGACAGCAGTGATTTATAATGATTTATAATAAGAAGCTGACTGCAATGCCCTCTGGTGGTTTAAAGCTTTCTTCATATCTATAACTGCAAAGTTAAAAACAAATGCAGCCATTTTCTATCAAATGGGAGTTTATTTATGAATGAAAACATCAACAAAGATAATCCATAAAATTTCCTTTTGATTTCCATGACTATCATCATAATAATAAAGCATTTCTACAGATGCACTT
GTGCCACTGAAACTTGCTAAGAGGTTGAGTAACACTGGGTGTCTATAAGCTACTGGCAACCATGCACTGTAGCAAGAACAACGAAACACCCAGAACCTTGAAGTCCTTTCTTCCTTTAATGTCACTATGGCTCCCTCTAGTGACAAAGTTTAACATTTTGCCAACTGCAAAGGAGAAATGGTGACAGTCCAGATTCACTATCACAAAGCAGGTCAAAGAAGGGTGGATTTGGAGCTGAGAGGCAGTAAATTTATAGTAGGCTATGTTATCCCCAATATTC
GTATCACTCCCCTGCTCTTGTCACCATCAGCGCTTCTGTCCTGAGCTACAAGCCCTCAGCTAAGCCACAGCATGCAAGTGCATGTTTCAGTCTACAGGCAGAGCTGGAGGCCGCTTGCTCCAAAAGAGAACATCCACTTTACTTTCTTACCTTGCTGCATCCACAAGAGGGAGCCTCGTGCCAGCTTCTCCAGCCAGGATGGTAGCCCCCAAGACTCTTCCTCTTCCATCCACCTTTAGGTGCAGCATCCAACAAGGTCAAAATCACAATGTCTTGCATCTAACAAAAAATTACCAGGCATAAAA
TTGAATACTGGTTGTTCAAAGGAAAGGTGAATCTGTTACTACATCAAGGCTCACTGAATGTTCATGATACCCCCTTGGGGTCAGTGCCCTTAGGAAGGTACACTGTTGGAAAGCCAACAACCATTTTTCACCAGCTCTGCTCTCTATCAGCCAGAAGGGGGCACCAACACAACATGTTGGAGCTCTCCCCTACCTGTTGCTATTCCATGTTAACTCTTTTTGAAAAGTTTCCAGATGATGTCTTTCTCTGCAGACTCCCTCTAGTTTGCCCCATTCCCAAAGCAACTCTATTACTTTTAAGAGGCT
TGTGTGTGTTTAAGATTTTAAGTACTATGACGATGCTGCTGATGAATACCGGGACCAGGTGGGTACCCTGCTGCCGCTCTGGAAGTTCCAAAATGACAAAGCCAAGCGCCTGTCCGTCACTGCCCTCTGCTGGTAAGTATAGGCATTGCAGCAAATGCAGAGCCCCTGAGTGCCCTCTACATCCCAAACCCCCAGTACCCCCTTCTGCACTTAACCACCTTGAGTATGACATGTGACAGTATAGAAAAATATGGAACTTGGATTCTTATGGGATCACAAGACCACCCCCAGGACTCCCAAGTGGTGAGGGCCTAAGCTGGAGAACAGATGTCTGTAGTATATTTAGGCACCAGTGCCAATGGGAAGGCCCTTGTCCACAGGAGGGCCATGTTCATTTCCTATGCCAATGGATTCATATTTTTTTTTGCAGGAATCCAAAGTACAGGGATCTGTTTGCAGTGGGATATGGCTCTTGTAAGTGATCTGACTATTCATT
GGAGGGGAAACAACCACCTACCTAGTAATCCGTTACTCTGAACAGCTGGAGCCCCTCTGCAGGGCGGGAGGGAGGCAGAAATGCGATCTCCCTCAGCTCTGTTTTAACGTTGGTGAAGATATGCCTCGACGGACAGCAAGGGGGAGCTGTTTTCAGGCAATTTTACAAGGAAGAAAGGAAGCCGTTTCTGCAGTTATCTGCTGTGTAGATGCAGGAGCATGACTTTGTTGGTCAGAACGTTTCAGTATTGTGGCCGTGGTATAAATTTAATTGCCTCAGAAAAATATCACCCTCTGTGAAACGTAGGCAAAAAATGCAAAAGATTTT
TGACTAACTGAGTGGTTATGAGATGCCAGGGGCCCGTGTCTTTTGGTGGGCGTTTCAGAAAGTAGAACGGGGACAGAAAGCTTGGATCCGGACCAGGTCTCTTCATAAACTTCCACACAGCGCCACCTGGAGACAGGGAAGAGGGAGGCAGCTGAGAGAAAACCCTAGGTAGTTTCACTATTACTTCATTTATCAAACGTGGTTCAATATGTCTGCAATAGTCATGCAAAAACTAAAACCTGTTCACACTTTACAGATTAAGCACAAACTATTTACAAATACAGA
AAGTCGCATCCCCCACTGGGCTCCTTTACAGCCCTACCTACGCTTCCTGGGCTGGTTTGGCTGGTGTTGACAGAACACTCCTGACCAGTCTGGGCATGGCTCTTGTGGGAGTATCTGAGGGATGTACTGCCCCCTGCAGGCCAAAAGCAGTGACTCCACTGTCCGGACCTGAGAGTTGAAGCTTTCTGTCCTTCGGCCACCTCTCAGGGCCTGTGCTCTTCTGATTTTGGAATACCAAGAATGTGAATAACAGTATCTCAATAGAGCCTTA
CGGGCTGTTGGGTGCAGGAAGCACTGGTGTTGAATCATGAAGGTGATATGGGCTTCTCTGAGCCTGGATCCCACATTTGCAGGGCTCTGGGAGGCTTGTCACCTAAATGCACATGCTCAGGGCCCTTAAGAAGGCCAGGGTTGCCCTCTGCTGGCAGATCATGGTTTAGCTCAGGAGTGCGGCTTCCCCCTCTTCCCCAGGATCAGGGCCCTTCTCTTCCCCAGGAATCAACCCTGCCTACCGGACTGAGGATGCCAATGAGGACACCATTGGGGTC
GGCATTATGTAGTTAGGTATTCATTCCAATCTCAGCAGTCTGGGCTTATTTGCACCCATTTCTCTTGAGAAGGCATTCCAGGTATTCAAAGAGAATTGAATGTGGTAATCTAAGCCTGTAGTCATTGCAGTCATATTACCACTAGGGGGCTCCCCAAACCCGGTAACCCTGTGACTCTTGCAGACTCCTAGCAGCACCCTCTTGGTGGGCCTGGGTAAGATCAGAGAGAATTCCCTGGGCTATCAAACAAAATCTCTCCCTCTC
TAGCTCATTGTGAAGACACTGGTGACCTCTCACTGTTTGTTACTTGAGTATATCTTTTATTAGTGGAATAGGAAGATAAGTTTACTAGGATTAAATCAATTCAGACGGATTTCACCAAGTCTTTTAAGTCATTGAGCTCTTGGGGTTAAAAACGAAAGCTCTCCCTGTGAGGCCACAAGGTGGCAGCACAAAGCAGCAAGTCAAAGAGCACCCAGCTCCACTGCCTTCTTGAGAGGACCGGATGAAGACACTGGGCTGACCACCTGGGACAGAAACTAGGAAGCCTGGGTTCTGCCATCTTTGGC
CTGGCGGGCTGAGCCCCTGGCCCTGAGGACGCAGCCGTGTATTTTTTCCCCTGTGGCTCACGGGGCCTGGGAAGCACAATGTCCTCCATTACCGCAACTCCTCAATTAGACATGTGATGGCGGAACTCATCACTAGGTGGCGCTCATAGGCTTTTTGTATTTTTTCCCATCCTTCTGTGACAAAGCTGGGATTCTTGCTGTGTTGCTGAACAAACAGAACCCTGACTTAGTCTTCACAAGTTACGAAACTGACCCAAGGGCTGT
AGAGGAGTCTCTCCCACTGGCTTCATCTGCCGCCCCTGGCTCCTGGCTAAGTCCCACAGAGCTGGGCTGGATCTGGCTTCAGCCTTCTGAGTGCAGGGTAGCCAGGGAGTTCATGAGTGGCTCATCAGCACCACCTACTGGACGCAGTTCTTACCTTGACCTTGCTTTTAACCACTGTATAGCTTCCTCTATCTACAGTTCTCATATTCAATAATATATTTGTATTGTCAAATGAGTAGTTATAGCTATGATTATTTTTAAAATGACTGTATTGTGA
GTGTGAGCATGTGTGTGTGAGATGATCTTCGCTCTCTGACTCTGGATCTTATATCGCAGTCCCTAATTCTGATCCCAGCGGCTGAGGCCAGGGTGAGAACTTGGGTTCTGACTGCATGCACCACTGCCCTCTTGTGGACATGCGCACAACTGTGACGGTGGCTGATGCGTTCTCCCGTCACCAATGTTAGGAATCAATAGTGCTTCAAGGGGTGATTTAGTCAAGCATAGCAAAGGCTGCGATTAATCACTCCCTGAAGATAGCCATCTCCTTTTTTTAACAGACT
TCAAGCTCCTGGCCTCAAATGATCCTCCAACCTTGGCCTCCCAAAGGAGTGTTACAAGCGTGAACACCTGGACAATATTCTGATCCTTTACCAACTGCTAGCCCTTCTCCCCTCTTTCTGCTTCTTGGCACTGGGGGGTGCTGTTGGATAGTTTAAAAAGTAGTATTTCTTCCACTCCTGGTTTTTTTTTTTTTTTTTTTTTAAATTTGTCTTGTGTATTTCGTCTCAAAAACTTGGTGGAGAGTTGATGAAATGGACAACAGCCT
TCAGGTTTTGCACGGGGTAAGGTGGCTGTGTCTAAGCCGGTGCCACTAGCATCATACGCACCCAGCTTATGTTAAAAATTTAAAGTTAGAATGATTTTATAGCTAATTTGTATAGTTATGACAGATGTCCAGCAGATGGCAGAAAAGATCTTGTTCTAACAGATAACAGCTAGATGGTTCTGCTTCTGTTTGACATTAAACATAACCAAAGCGTCAAACAACAGAAAAGGTTATCTAACTGATATACCAGTGAATGAGCATCTTTTTTTTTTTTTTTAAATAAGTCT
TAGGAAGCCTACAGAAAGAATTCCTTGAGCAAAGATACAGGGTAACTTGTGCTATCCCAGAAAGATCACTGGCTTCAACTTTCCCTCATGAAATGGACTTTAAGGCATTCCCAAAAGATAGAGGGCCATCTAGAGGCCAGAGGCCTTAACTGAATGTCTTCAGAGGTGTTTGAAATTGTAGAATTTCAAGTGACCATCAGAGCAGAGATCTGGGGTTTGGAAGTTAAATAACCTTAAGCTTACTTCCTGTAGTTTACCTAGAC
GTTAAATGCCATTTTTTCACCCCGTACCTGCCCGAACCTCTGAGCTCCTCAAACCCTTACCTCCATCACTAAGCCAAGCTCTGATACCAGTAAGAAAGTCCCTATCTTGCAACCTGCTAAAGAGTGCCCTCTTGTGTTGCATGCACATGAAATAACCTTTTTTTTTTCTTTTTTCATGAAGTGTTCTGCTTACACTGAACCTTAGGTTTTCTTTGGCATTGCAGCCAAGAAAGATAAAAGATAAATGATGCTTTAGAACAATTT
CAGGGGTGTAGCCAAGTGAGGGCCAGAAAACTTCTAGGTGAATAAGAGGCTTGACAATTAGAAGACTTGGATTCGGGGACCTTCAAGAACCTTCTATCAATAGCTGTGAGCTTCTTTCAGGCAGGAATGAGCCGCTGTTAATTTTTCTGCCACCGTAATCACACTGATAGCCACCAGGTGGCAACAAAGCCACACCTTCAGCACCATGGATCATGTCCTAGCCAACAGAAAACCCATTGGAAAACAAGCCCCCTGCCCCCTCAACCAAACCATAAACAACTAATTGATTCAGATTAATTAACATTTCTGGACAAAGACTGTAAATC
GAGTGAGACCAGGTTGTAAAGAGGAATCTTGACTGTTTCCTTAGGAGATGGAAGCCGTTGGTTGTGTTTAAGTAGTAGAGTGACAGAATCAGAGTAGAAAGAACAAACCCAAGAGGCAGTACATAGAATTGGCCAGTAGGGTATGACAGAGAGCACAAGGCTGGGAGAACATTAGGAAGGTTGTAAATCATGATTCTATGTTGTGGACCTATTGTATCAGTCAGTCTGACATGTTCCATTGGGAACTGGTAGTAGTTACTGGTTTTTTAGGTAGAAATAATTGTCCTACATCTCT
GTGTCTGGGAATGGTGAGCCACACTGCACCCTCAGGGAGCAACCCTAGCTGCCTTCCTGAACCTCCAAACCTGGATGCCAGACTGAGATCACAACCCCTGCCCGTCCACTAGCCCAAACCAATAGTTTTCGGCATTCTACCCTGCCCTCTGGTGGCCTCTGGGAGCATTGCAGATACAGCGTTCTAAGGAAGCCCAGAGCTGGTTCTTCCTCAGGGGAGATGGGATGGATGTGGGTAAGGGCAACATGCTCAGATAGCCCAGCCTTTGGGCCTGGCTCTTTGATGGCTGAAGCAAAAGAAGGAAATGGC
GAGACTTGCTCCCCAAAATCAGCCTATATTTGCCTTCTAGTGGAGACAATCGCAGTATACCTGGACAAGGCTGCCGCAAGGGTTTAAGAATTCTCCCACTATTTTCGACGAGGCTTTGGCTTCCGACCTTGAGGCTTTTGCGCCACCTAGTGACAATTGTGTGCTATTACAACACATTGATGATTTGCTCTTCGCTGCCCCCACGAGGGAGAAATACCTCTAAGGAACAGAGAGCCTTCTTCACCTGCTTTGTGAAGCTGGTTACTAAGTGTCCAAGGACAAGGCAAAAGTCTGATTTTGGAGGTTGAATATCTAGAATTCATGGTATCCCA
ACACAATTTTTACGGCATGTATATGGAGACTTAGAGAAATAGAGCCAGCAGCGGAGAGAGCTTCGGTGAGTTCATCCTCGGCTCCCTGCTTTCCCAGACGTCCCCCTGGTGTGGGCCTGTGTCACTGCGCCATCTAGTGGACACAGCGCGCAGCTGCCGTTGGAGGCACTCAGACAAGCCAGAGGAAAGGGTTTAAAGCCCTGACTGTCCTGATCCGTCCGGCCAGTTCCCGGATGATCTCATAACACCATCCTCTTGATGTGCATCATCAGCACTAA
GTCCAAAATGCCAAAGTGGAGAAACCTATTCTAAGTTAGCCCTGCGAAAACCGGGAAGCAAACCAGGAGCAAGTCCTGCCTGGCCCTATCCAGTCATGGAGTCTCCCTCTAGCACCCTCTACTGGCAGAGCCTAAGAGGGAGCCAGTGGACAAAGATAAAAATTTCATCACGAAGTTAAGAACAAAAGGATAGCGTTGTAACTAAGTGCCAATAACTTAGTAACTGGCACAAACATTGCAGGTCCGGTTCTCAGAGCAAGCAATGACATGACGGT
CTGGCAAGATAGCTGTCCCATTACACGTGCCTCTAATGTAGAAGCAAAGCCTAGGAAGCTCCTACACCCTCAAGTTTATGATCTGGGCTTGCCAATGAGTTCCTGCTTTCAGCAAGCCCTCTACTGCCACCTACTGATAATCAAGGCGGGGAAGGAGTGATGGAGCCCCTAGAGTTGAAACGTAATGAAGAGCAAGTGTGTGTCTCAATGGAGTTCCCACTCCATGTACTTGATTGTAGCCTTTCAGTGTTGTACGTGCAAGGTCAGCAGGCGGCGGG
ACTATGTCAAGAAACTAGAAAAGTGAATGTGTTAGTGCTTACAAATTCAGCTACACGTGCAGTCTTTTCTGCCTCTTAGGCTAGCCAACAGTACTGGGCTGAGATGGTAGTGCTGACACACTGTGACAGAGCACCCTCTAGTGGCCGTAAGCATTAACATTTTCATTACAATTATTGAAGAACATGGCTTTGTGGACATGCATGCAAACATCGAGGATTTGGGTTTGTTACTCTTAGATAATGCCAATAAAGCGAATAAAGTCTCACTAATTATAGCACTTCTAATAGTAATTCCTTAGTCAA
TTTTCCCTGACTCATCTCATTTGGCTGTCTACCTCTTCTCCTTCCAACCCACTCTCCTAACAGCCTAACTTCTTTGTAATAAAGATAAAACCAGCTCATCAGGACCACATGAACTGAGCCCACATGGCCAGGCACTAAGCAACCTCTAGAGGGCAAACTTTGCAAACTGAAATCATTTACCAGAAGAGAAACAGGTTTGATCTGAAAATGGGGCTACAGTGTGAGGCTTAATGAGGACAGGAGTTAATCCGCGGAGCTAAGAGGGTCACATGCAGAGATAAAG
AATACTGGAAAATGGATCATTTTTTTAAAAAGGGAGAATTATGTACAAGTACCCAAGAACTTCCATACAGGGCCACTCTGTTAATTCAGCCCCAATTTGTTGCTTGAGATAAGAGATGATTAGAGAGCATTCATAAGGGACACATCTGCCCTCTAGGGGCCAGTTTCAGAAGTTAGAGGCAGATGACTTAGAGACAGCTTGGTGCTTGCTTTGTGGCTTCGAGTCCCAGCTTCATCATCCCTAAAATGGGTATAATTCCATTACTTCCCCGGGTCACTTGAGAAAATAACAGAATCAGCG
GTGTGAACACAGCGTGTTCGTGGGTGATGTGAATACAGCGTGTTTGTGGGTGATGTGAAAACAGTGTGTTCGTGGGTGAGGAGTTCTCTGGTCCAGGCTCCGTGGGAAAGTGGATGGAAAGTGCATGCTCTGGGCACTGCTGCCATCTGCTGCTGCCTTGATTCAGGAAGGCATTTTGCAGATCACAGGCAGGGAGACGACAAAAAAAAAAACACCAAAGCTCATTTTGTTGACATTAAATGTTCAACGTTTCTATTGCTGGGCATTTGACACAAATATGTTCATTTACTTTTCTTTGATTCATGAATGTCTTCAGGTATTTGCAAAGGACAAGAGGCTTCCATTTGGTAATTTACGTCTATTTCC
CAGCCCTTCCCTTTGCTGAGGGGGACAGCAAAGCTGAGAGCTGGGAAGAGATTTTTCAGAGCCACAGCTCTGAAGCTCCCTAGGCTCCAGTTCTTAACCCTCTGAGTGCAGTCCCAGCTATGACCAGCAGGGTGGGCGAGTGGAATTCGGTGGAATTAGTGGATTTCCAGGTGACTCAGCGCCTCTCAACTTCTCTCTCTTACTTCCTTCTCCATTACTCCCGAATAAATGCTTATCAGCAAACTGGTTTTTACTGAGAGGCCCACAGCTCCCCATT
AATCCAGACACAAACTAACGGCAGCTACGGGGGTGGATTGGGCGGGCATTTTTAATAATTATGATTTTCACGCAGATAATCAGCCACTTTCTCTCTTCCTCCCTCTTCCCACGCTGATCCTGAGCTCCTTGACCGCAGATTTCCTTCGCCTTCCACTAGAGGGCGCTGGAGCCCATGTTACCGCGCTCTCGGCTGGGAGGCGGCGTCCAGGGACAGAAGGAAAAACGATGGGGTGTGTGCCGGATGAAGGCACCAGCCCTGACAGCTCCAGGCCCAGGTCCTCC
AGAAAGGGAGAGGGGAGGGGAGGGGAGAAAATTATGAAATCGAGAGCCACTGAGTTAATTCCGAATTTCGTAGTCCTCCTGGCTTACAGTAAGATCCTGAAATGATGTATTAAATAGCTCTGTTTTGAGTCTAAAGAGATGCAATTATCTAGTGTCCACTAGAGGGCAGTGCCTCAGCTCAGTAAGCTACTTTCTGCTAAAAAAATTAAAAATTAGTTTGTTTTTATCAGTCAACAAGTATTTTGTGATAATAGCATTCAGAGATAGATACACATTGGTATATCTTGAAATGTGTCTCTGAAAAGCTTCAACAGCAG
TTTGGTGAGTAGATCTTAGGGTGAAGTAGACAAGGCACTGGTTTGATTCACCAGCCTTGGGAGGCACCCCTGTCTGGACCATGGCATACAGTAGGCCAGGTTGTACACTGCTCAGCTCTAGAGGGCACTAGTCACTGTGAAGGCTATGTGAATGGCGCCCTCTAGAATTAAGCAGGGCATAAACTGCACAACCAAAACGGTGGCCGGGCCACTGTGAGTGCTGTTAATGGTTATGTTTATCACTTAGAGCAGTGTTACCTTGGCTCTTCA
TTGAAGGCAGAGTTTCCTCATTTACAGAAGCAGCATAAATCATGGTCTCTAGTAGAGGAGCACAAAAAGGGAGGAGAATTGGGAAGCTAGAGTGTTTCTGCGAAGGGGCAAAAATGTGCCCCATGGAGAGGATTCCTATTCCACTAGGTGGCGATGTTGACCTTAAAATGCCATAAGCTCTCCAGACCAAGGGCAGAGTGACCTTGAAATGCCATGTGCTCTACAGACCAAGGGCAGAGAGAGACACTCACTGTGGGTGGGCGGGGAGAGACCTTCTGTTCCTCTAAAATCACAAAAACGGGCTTCCC
CGAGATAAAATATTCATTGAGAGTCTAGAAGATTCCAAGGAATACAATATATTTTTGAACTGTGCTCACCAAGGTCTTTTATGGTCACGAAATTATGTATGAAGTTGGCAGCAAGTCAACCTTACCTTAGGGTTTCACTGACACCTAGTGGTTATAATCTAAAATGTTAAAAGACAACATACAATGATCACAAAAATGTTCGTATTTATAAAAATCATAAATGAATATAGTGATAAAAATTCATTCATTTTGAATTCTCTTT
CATGTGGACCCAGGAGGCAATAAGCAGGAGAGGCTGGGAGGCTCATTTGTGGGGAGGACAGGGTCAGCAGAGTGGAGCAAGAAAGCCTGTTTCCAGGATGTTGAGGTTACCAGGCTGGGGGCAGAACAGAGCATGGGCACCCCCTGCTGGACACCAGGGCCAGTCAGTACTCCCTGAGATGCCCAGTCCAGAGAGCAACCCTTCCTGAAATCCATTGAGATGCTTCAGGGATAGTCTATGGATAGGGTGGAGCATGCAGAGCTAAGGCAGACATTTTCTGTAAT
AAATCAGGTGGGCACTCACAGTACGTGGTTTCAACTTCATATCACTGAAAGAGGCACTGAAGAGTCAGGAAGAAAAAGAAAGTCTTGAATCATCAATACCAACCCCTCACCCATCACCCAGCAGCAGTGGTACACATCTCTGGGCACTAGGGGGAGGGAGAGAGCAGCAATTCTGAGACATTGAACTCAGAGCTGCCCTATTATAACAGAAAATAAAACCAGAACAAATTCAGCTGATGCCCACCCACAGAGGGAGCAATAAACCAGCCGTAGCCAGAGGGAAATCTTGGCTCTTCGATGGCATTTCTGGACCTGCCCTGGGCCAGAAGGGAGCCCATTGACCTGAAGAGTG
AATAAATCATACTAAAAACTTAACAATATTATTAGATAATATTTAGAAGGAAATAATGAAATAAATGTCCCCAAAAAGTTCAGTCATTTAAGAGTAGTTTGATAGTTTGAGTAGGCCCTGGCACTAGGTAGCAGTGTCCCCTGGTGGTGAATCTTGGTATTTCATATCTCTCCATCGTTTTTCCTCAGGGTTCTTCTGATGCTGAGGAGTCTGGTCCTAGCCCCTGGCTAGCTAATCCTTCCAGCCGGAGGACATTCTTCCCACATCCCCGTACGTA
TGTATGTGAAAGTAAAAAATGTTAGCTCTGTAAACTGTACCTTTTCCTTAATAAATTTTTAACCTCAGACTTCTGTTTGAACTAGTATTACTCCAGACCTACAAAGTGCTAACATCTGAATGTCTTATGGCTCCATCTAGTGTCAAATGCTTATTAATACAATCTGCTTTATTAGGAATAAGCATCTGAATCTTAGATATATAGAGAATTCATCCATCATTTAGAAGGGGCCACACCGGCAATACTAGGTCAGAAGTCCTTTGTTAA
GCCCATATTCTATTCTGCCATATGTTGAAGAAAGAAATAAGACAAAGTCGATCATATTAAGATATGGGAGACACATACATAAAAAGATACAATATAATCTTGCAAATAAGTGATAAAATTCATTGGTTCATCTTGTGGAAGGGGCACCACCCAGGGGCTAAGGGAAGAATTACAAGAGGAGGTAATTTTTTTAGTTCATTTTATATCATATCATCTGTTTAGAAGCAAAATTTATAAAGGGCAGGGGAGCAGTCCTAGGATCTTTCTCATAGAAGGGGAAAATT
GTGCTATGCTGAAATGCATCTTCTGCTAGAATGAGAAATCAACAAGAGTAGGAACTGTTTCTTAATTGTCTCAATATCCTCAGAGCCTACCTACACAGCAGATATTCAATAAATGTTAATAAGATGACTACTGAAAAGATGACTACCTACCTACACAGTTCCTTTTCACACGTGCTATGCTGAAATGCATCTTCTGCTAGAATGAGAAATCAACAAGAGTAGGAACTGTTTCTTAATTGTCTCAATATCCTCAGAGCCTACCTACACAGCAGATATTCAATAAATGTTAATAAGATGACTACCGTACTACCACCACTAGAGGGCAATGTAACCGAGATTACTATACACCACAGGTGCAGTTCCAGATGAATAACGAAAGTAACTTTTTAAAAAATAACATATTTCTCACATATTCTTTGTATTTTTCCATGCATTTTAGTCAATTCGGTATTTAAGTTTGAGGAAACATTCAACAAATGTAAAAAGAACACTTGAAACAGAGGCTAAG
CATTCCCGCGGGAATCCGAGTTCCTACAAACGGAGCCATCGGCTCCCTCTTCGCTCACAGAGACCAGCCAGGCTGAAGTGCTCCAGGGCCCGCAGAGCTTAGCGGGCCTTTGAGTTGCTAACTGAGGTTCAGGCGCGTCACCACTGTCCTCTGGCGTCCATTTGCGGTATTGCAGGGAAGGTCTTTGCGGGCAGGCCTGGAAGTGGGCAGGACCCTGAATTCTCGGGTCCCAGTGGGACACCGAGGGAGGACAAGCCCTAGCAGAGGGGTATGAGG
CTGAGTCCCTTCTCTACGCCCCTGAATTGCCAGAGGAAGTTAAAGAAAGGGAGTCCTGGGGCTCCGGGCTCACCTTGCAAGGAGGAGTCTGGGATCCTGTCTGGTTTCTCTGCGCTGAGAGTGCAGAAGAGGGAGTATGGCCACCAGGTGGCGCCCTCCCCTCAATCGGTGGCAGCCTCAGGCCACAGGGGAAGGCCCTAGGAGTATTTTCTGTCCCTCATAGAGATGCTGTATTTGGTGAATACTTCGATTCACACCGTTGTAAAAATCCTAGAGAGTCCATGCAGAAAGGGACTTAGATCTGGTCCC
TCACCCAAAATGTGTTCTCATTCTTCATACAGTGGTACTTCCAGAAGATTCTGTAACTTGGACATAGCAGTGTTTTCCCCAGAATAGGATGCTTCACCCAAAATGTGTTCTGGGGCAGGCCTATTTTCTTTCTTTTTCTGCTCTACTTAACAGATGAAGCTTAATTTAGCATTTTAGGCAGCTGTGCCCTCTGTTGGCCTTTTCTGAAATTGCAATCAAGTCGAGCTTTGCATTGCTGGCAGACAAAGTTCCCTCTGTATTTGTGCAGTGAGAATTATAACCCAGAAGCAGAGGTAACCAAGGAGCTCTTGAGAAAGTATCTC
TTTCTTCCCTGATTCGTCACTGAACACGCACAGGCGTACATACTCTAAAGTTCTTTGAAGAACCTCCAATTTAACAGCTAGAAAAGCAGAGGAAAACCTGTATCTAATATTAAAGAACAATGACTCTTCAGAAAGCTACTCACATCTTAGCCAGAAGATGGCGCAGGTTTTCCATTTACCTGGCTCCTGCCTGGCTAGAAAGATGGAAATCTTGTTCAAAAGAAATTGCTTGATCTCATTACTTAAGTCAGAAGAGGGCTCCCCAGAAATTATGATGGCAAGTGAGAAATGAGAAA
TAATTTAATGCCGTCTCCTTTTGTTCAGTGCTTCTAAGATGTGGAGAATTTATTAGTATGTCTCATAAAACTCTAGTGTAGCAGGAAATTAAATTCATCTGGTATAATCAGCTGTTTGGAAAGATTTGCTGGTTGCTCTGCTCTAAGTTATGGTTGCCAAGGTGATTGCAAATTGATTGTTTGATGACTTGTTCTAGCATCTTTCCAGGTACTGATGTTAAGTTTAGACATAGACAAACCTAAGCAGGAATAAAAGAGGCCTACCATGATGGTAAAAGGGACTCTAGAACCAAGGGAACAAGGAATGTTTAACCTGAAGAGGTTTTGTTTGCTAAGGAGAACTTTAAGGGATTCTCCCAAAAGCTAGGACAGAGAAGAGACTTGTTTTCGGTGGCCTCAAGGGGGCAGACTTAAGATCCATGGGTAGAAGTGAGAAAATGGATTTCAGTTCAATACTGGGATAGCTAGAGAAATATGCACCTGCAAAAGGGGCTGGTAAGCTTGCTCTCTCTAAAAATACCTCTGAGTTTTGGTGGGTGCATTGTGTAA
GCACTCCAAGCTGGATAACAGAGCAAGACACTGACCAAACAAACAAACAAAAAGAGCGGCTCTGTCAATTAATACTTGTTCAGTGCTTCAATTTAGCCCACTTTAATGTAACTTTATGAATTGAATCCAGCTGTGGCCCCCTGCTGGTCATCAGTGAAAGTACAGACAAATAAGATAACTCTTCCAAAACTCTTGTCATCTTTATCTATAGCCTAAAATAATACTGGTCTGAGTTTTTTTAATGAGGAGTTAGTAAAAAAATTTTCCTAAAATATTGAATT
CGGAAGTTATCAGTCCTGTGTTTCCAAAATGCTTTCCAGCAACAGGACCTCCAGGTGTTGAAACCATGCTGGGCTGAGTGCCAGCCTTTTGAACTGCAAATTACCCTGGGGTTCTGTGGGAAGCAAACTTGGGCGCCCTCTGGTGCCCTTCTGGTGAACTACACCACCCAAACATTAACAATTATTTTATCAACAGGTTAGTCATCTATGAGTTAAATTACTAAAGTCCCTTTTCTGTACATACACAGTAGATGCAGCAGCTGGGAGTATGATTTCCGAAAAGAAAAACCGT
ATAAAATTTCCTCTTGAATGTTAATATTATTAGGAGTATTGTGAATTGAAAAATAAAGCCATTTGAGGAATCTTAGCGTTTGAGGCAAATGAAATCTAGTGACAAGTTGAAAGTATTGATTGGTCCACTAGGTGGCACTGTTGAAATAAAAATCCTGTTGCAAACGCTAGACCGGTCCAAGCAATTAGGTTATATTCTATTTGAAGAAGATTTTAAAAGGGCAATCCCTTAGGGGTAGGAAAAAAATTAATGAAGTATTTGATCAAGCCAAATTGTGCATTA
GGTGAAAAGAGAGAAATTTTTCAAGAAGGCTTGAAATATAGGGTTAGAATATGAGTATTTAGCTTACCATTGTTAGTAGAGATCCTATAGACCATAACTGTGACAGCAGAGTTTGTTAGCTGTTAGCTACACCAATGGATTGTAATACCAGTTTGCCTCCACTAGATGTTGCTGTACATTGCCAGAAATGTTAATATGAAAGTAACATTTGTTTTGAGAAAACATACATTTCCCCCATGACTTGCCATTAGGGAATACTATTAGGTTTAGGCCATCTTTTATAACTTACAATATCATTGGGAGAATACGTTATTGGGTGGCTAAAATAAC
TCCAGCCTGGGCAACAGAGCGAGACTCCGTCTCAAAAAAAAAAAAGGAGAAAGAAAAAGAAATCAGGCTACTAAAATATGTAGCCAATGTGACCCTCATATGTAAGTATAGTATCAGAGTCATCCTAATTTCTGCCACGAGAGGGCGTGTCAGGCTTAGTTAGGGCTTAGCTGCCAGCAGCTCCCAAATGATGGTCTCAGAACTCCTTAATTTTATTATTATGATTACTATTATTAGTATTATTTTGAGGCAGGTCCACACTCT
GATATGCAGCAAGGTAAAGAAGTCGTTAAGTGGATCTCCCACATGTTCCTCTGTGACTTCATTCATAGAAATGCGCTGATAACTGAGTTACATTAAGCGCAGTCTTCCCAGCTGTCTGAGGACATAAGGGATGTAGCGCCTCCTAGTGGAGGGAATTTCTTAGCATGTGTTCAACCCCGCACATATTTTTGGAATGAGGCAAGGTATTTAAAAATAGTGTACGCTAATGAATGTATTTATTATATCTGGGTAGCAGCGAAACAGAAAAGGTATAAATAAGCCTTTCGAAAAATGTACTTGCTA
GTTTTGTACTTTTCAGCATTTCGTTATATATTATGAATGAAAATAAGTAAAATTTGTATATGACAAATAAAGGAAATAACAGTTCAGTTTGCACTTATATGAATTTACCTGAATTGGTAGAATACAGCACCACCTCATGCCCTATATAAGAATTACAAGCTATTATTTTATTTCTGCTTTATAATGTCAAAAAATTATATCATACATGGAATTTCTTACTCTTATTCTAAAATTATTTTCAAAACTCAACCTTCTTTC
AATAGACTTGGAAAGATAATTCCAGGCAGAGAGATGCTATTACCAACCAAAGAGCTGACACTGCTCCACCCACGCCTGGTGCTTTTGCAAATCCGCCTCCAGAGCCCGTTGCTGTGGTGCTAGTAACATCCTTGGTATTACCAGAGCTGGTTAGCAGTTGGCCACCAGGTGGCAGTGTATATCTTTGCGCCATCCCTCCCAGTACTGGCCCTGGAGAAAAACTGGAAGTGAGAATTAGCACAGGTACAGCTGAGGTGAGATCAGTGGCTTGTGGATTGTGTATTTAGTTAGGCCTGAAGAAGCAAAGCCCTCAGAGAAGAGGATAA
ATATAAGGTCAGGTATTCCTTACGTTAGGTATCAGTAGCCTAAAATCAATTATTCACTTCAGAAAATACATTCTATCACAAATTGAAATGAAGGTTACATGTATCCTACAAATGTCCCCATCTCTTTTGTTCTTGCGCGCCATCTAGTGTTATTTAGGGGAATACTTAGCTACAATTCTCACGCCCAATCCGGGCTGGAAAGAAGGCCTTAGTCTGGAGAGCGATCAACTAGTCCAATACCCTGCCTTCGTTTTTCATTGAAAGCCGAGTCACTG
AGTTGACCCATCCCCAAGTAGGTCTAGAAAGTCACAAGGCCTCCATGGGTCAGTTGTTCAATTACAATTAGAACTTTGTAGCTGGTTAATAGCAGCCTTCTAAAAAAGGGAGTGTACTTGGTGGCTGCATCAGGCAGGTGGCGATGTTGTACTGAGATAACACCTCTGAGTACTTCAGCAGCCATTAAGTCTTTACCTAAACATTTTACTCTTGGAATCCTACGTTGTTTCTGGCATATAATATGGGAAGGAACTGGAAGTCTAGTAGGTGGTCTGTTGTG
ATATTTAAGGATGATTTTGTGCTTCAGGATGACTTTCTGGGGGTGTAGGAAACTTGACCAATGTGACCAACAGATGTTTTAAGAACTGAGCAAAAGCCCAATTCCTTAGCCCAGTCTTTTGTATATTGTGCCCAACTGTGCCCCCTAGTGACTATTTAGGGTATCGCGCAGTCAGAGCTTGCTGTGCCCTGTATGTATGTGGTGCATCAGCTAATGTCTGTCTATGCTTTCTTTCAGAGATGAGTATGAAGAAGATGGATTCTGTCAGCCATACAGAGGGATTGCATGTGCAAGATTTATTGGCAAC
TTTCCAGTGCACAATAACCCCTCATGCTTTTGTTAAACCTCTGAGCTCATAATGCTGGGATACAATACTTGGCACCTTGGAGTTTCAGGAAACACAAGCCACTGCAGGAGCACAGATGCATCCTTCCTCACACCTGCTAGGAAGCTCAGCGCTCCCTCTAGCGCCCAAGTGTGGCTTGCACCCAGGTGCTGGCAGCTCTGGGTTTAGAAACCTTATTCTGGTAAAATACTGTCATCTAGTGTCTACTCTTGTAATTCCAGGCTGGCGGGGTTCTGTTCTCTAGGGAGAGATTGAGCAGGTGATCACTTACATTAAGCCCTCATTGGAGCAGATGGAGCTGGTATTTCTGTAACACAGGATTGCCCTCAGGGGAATCTCTTGC
GTGTGTGTGTGTGTGTGTGTGTGTGTGTGTCAGCCAACATCATTCATAAAACAAATACAACACTATTAACACATATATTGCAATATTTTTGTGACTATGAATTTTGTCAATTGCAATGTTTCCATGAATCCCCCAGGTGGCAGACAAATACAATTTCCATCTAACAATTAAACAAACTTGGTAAGAACATTGCTTCCTTATCATGAATCCTTCAGAAATATTAATCAGAATTTTAGAATACGGTCCATTTATCATATGATTAA
GTGTATTGAAGAGCTACTGATTTGTGTACATTAATCTAGTATCTGGAAACTTTGCTGAATTCCTTTATCAGTTCTAGGAGCTTGATAACATTAATTTTGTGTGTACATGTAATTTCAGAAATTTCCACATGATGGCAGAAGATACTTATGTCTGGGAAGATGTAACTAAATGAAAACTAAATTTTATCTGAAGTAGTATTTGTCTTTTTACATTCTGACTAGTACATTTCATATTTGAATTGTCTGTTACAGATTTGTTGCC
GCAGCCAGAAACTAGTCATGAACCCACTGTCTCTGGAAATGGTGAATTTTTGGTGCAGTGATGTTCACAGCTCCATGACCCCTTAGGGCATGGTTATGAATTGTGATGTTCACTACTCTTTTGAGCCTCAGGGGGGAGTCCTTGTACAGACAAATTCAAAAGGCTCAGTGGGAATTTTAAATTCTTATCAGATGCAACATTTTCTAAATGAGCTCTCCTTATACCACAAAACTTCACGTTTTCAAAATCAATCTGACTTTGAGGAATCCTCTAGAGATTTACTGT
GACTTGCTCAAGTAGCAGATCCCTGCAAGGTATCAGGTAGGCCGGAGCCTACCGCCAAAGCTCTTAGTTTGCGGCTACCCCTCTGGAGGACTAGTCAGGATGAGCGAGCAGGAGGTAGAGGATAGCGCCACCTATGGGCAAGAGCTCACAACTGTGATATTAAGTTGAAAGGGACGGATTGCGTATGCTCTGACAGATAGCTAGGTCTGGCACATTTAGAAGTGAAGACTATACCGAGGGACACAGGAGCAGGCA
GTTGCTGAGTCCTGTGAGACCTGTGGCCCCGGGACACCCCACCCCAGGCCTGGGCTCTCAGCAAGAATGCCATGTGGAGCCTGTCAACTAGCCCGTCAACTAGCACTCTCGCGCCCCCTGGTGGCCGTCCCTGATGAGGTGGGTATAGGACATGGTCCCAGTGAGAACTTGTGGCAATCCACAGTTCATGCCTACGTTCATTCATTCATTCATTCTTGAAATATTTGGGGAGTACCTGCAGGCCTCCGAAGCTCTATGCTGT
AATAGCCTCCAGCCAACCCTTGGTGAGTGTTTAGAAAGCCTGCAGTGATGTTGAAAGCAGCAAGAACTGCGGAAAGAACATGAACAGGAACACTGGAGACATGGACTCTAGATCTGGCACTGCTGCCAACTAGTGGTGTGATGAGGGACGAGTATCTGATTTCACTGCAACTCCATTTCTTTCTTCTTCTTTATTTATTTATTTATTTATTTATTTTAGACTGAGTTTTGCTCTGTCGCCCAGGCTG
CAGAGTGTGGCAGTGAAAGGCAGTATTTCTGCTTTCTAGAAAATCATTTTATTGTTTAGAGCAGACCTACATACACTCAATTCTATGACTCAGTACTAAGACTGGAGTGCTCATTTCGTTATTCTACAAATTTGTAATGTGCTGGCTTTGTCACTAGATGTTGCTCTTGCAATGCAATGATTCTGAATATCTGGACTTGCTCCTGAGAGGCATTGCCTTCTCCAGGGGTTTGGGAAAGTAAGAAGTGTATCAGTTTTCATAATCAATCAAATGTTTTATAATTTCTATGCCATTTG
GCGTGATATCCAGATTGAGATTATTTGAAAAGCTGAGACTGGGGAGATGAATCTTCTGCTTGGAAGGCCAGAAAACAACGAAGGCCATTTTGTGTGCCTGAGAGAGAGAGAAAGTGGTTTTACACCACCATCTAGTGGTAGAAAGCAATACTGTCGCTAAAGCTCAAAAAGGGTTCATGATTTTTTTAATTCAACCGACAAGGATTTATTCTAAAGTCTCTGATTTGTCAGAGCTTATACTAGACACTGGGGATATAGCAAATGTTAATTACAAAAATCCATA
ACTGGGTACAGGAAGGTCATTCATTGGACAAAAGACTTTACACCAAGTACAATGTTGCATAAAAAGCATGAGAACCTTGGCTAAGTGACTGTGTACTTGCTATAAAAATATTGACACTTGGTATAAACTGTGATGACAGCGCCATCTGATGGGAAGGTGTGAGGGCAGAAGCCATCAAGATGACATTTCAGAAATAGAATTTTGACTCATCTCCCTTTTCTGGTTTAGATAATGGATATGAGATAGATGCAGTTGCACTTAGGAATCTGTCTTGCTTTGGGTTTTGTATGC
GGTTAAGAAGTGAAAACATAACATTTATTTTTTTTTCACAGAAATTGACACCACATTGATCACATCTGAGCTCTGGAAAAATAACAAAGAACCAGTCCTTTATCTCCAGGGGTGCTGCTGTTAAACAGTAACTATTCCCTATCTGACCACTGTGTGGTGCTGCTTACTTTTAAATTGTGTGTGTGTGTGTGTGTGTGTGTGTGTGTGTGTGTGTGTGTGTGTGTGTGTATCTGGGTGTGTACGCATATGTAGGCTTGTCTGCGTGTGCATCTTTGCTTTGTACATTTAGATATTTCT
TGAGATGCAGGATAAAAACTGTTTCCTGGGATGCCTCTTAAATTCATAAAGGGAATGTATGGTTGAAATAGCAGATCAGAAACATCAGGAAAGACATTTGAGTTGGATCCATCCTTCAAAGCTCTGCAAGACTCTGCAAGCTGTATTCTAGCACTTGCCCACTGGGTGGAGCCAATGAGCTGTTAAAAAAAAAAACTCGTTTAAATAAACAAATGGCAATGCTAGGTTCCATCGCTTTCTTCATCAGAGCCCTCCCGCAGGCTAGCAGGGCCAAACACATTCCTTCCTCTCTGAGAGTGTGGCC
TTATGCCTTATATGGCATATGTCATTTAAACTGGAACAGGCAGAGTGTCAAGAGGCCAGGGCTGTATATTTATCATCTGAGCACGGTGCAGGGGGCTGAGCCATTTCCTCTCCATCTAAGCTGTTTTTTGGAATCTGACCAGCTGGTGTCACTATGGGACCGTGAATACAGGCATCTTCAGAGCTCTAGGAGTAGAAGAATTTTGGATTGGCGTTGTGGCCCTGGGAAAGGTAACCTTCCTCCCACCCAGCACGAGCCTCCGCCCGACCTCCT
AATTTTACTCCTAATAGTTAAAAGCAGAATTTTCCCGTTCACAGGAGCAGCATAAATCCTGGTTTCCAGTAGAAAGGTGCAAAAAGAAAAAAATTGAGAAGCTGCGGTGTACCGCGGAGATCAGCAATGTGTCGCATAAAGAGGATTTTATTTCCACTAGGTGGCGCTGTTGGCCTAGAAATACCATGTGCTCACCAGAGGAATTTTAGGGAGTAACCTCACTGAGGGGCAAAGGAAGACTTCTGTTCCTAGAAGATTGCAATGGCATTTTCCTGAGCTATCTCCCCAGTTACTACAGCATTTTC
ATTCTTACCAATAGGAGAAGGTGACAATGACAGTAGGAACACTGGCCTGAGACCCATTCTTAGCACTGTCAGAGAAGGAAAAAGAGGTGGCAGGTCTTGGAGACACTCCCAGGGATGCAAGACACATTCTGGATACTGCGCACCGCTCTCACATCCACCAGAGGGCACTCAAAAATCTCACATTACTTTTCTGTGGGGACTATTTGAAACCGTTCCTTAATGTCCCCAAGCTTCAACATCCTCAAAATCAGAATGGAGAGTTACAAGGGCTAAATGGGACATTAGACATAAAACTCCTGG
CGTAAACCGGTACCATTTAAGGATCGAAATGAAAACAACGTAATAGTGAAGTTGTCTTGGAGGAATTGCTGGAGGACGCCTTTGATACCTTTATGGAGAATGAATGGGAAGCCTTTGCGTGTGGCTGACACAAATGGTTGTCACACGCCATCTAGTGGCCATCCGTGAAACTGTGCATATGCCGTGGGAAACGCTTTTGGAACAAGTTGGATTGCTCCGAATTTCAGTGCCTATCGGGCAGCCAGTGAACATTTGTCCATCTTTAAGGCATTAAACTGAGAAGAACCACTGAGGAAAGC
AGATGAGTAGGATTAACAGAGACAGAGGGGAAGGCCTCTAAGCTGAAAACCAAGAGGCTCAATTGCTGACCGGGGTGACTGCCCTGTACAGCGACAACTGCCGTTCTTCACTTCTCCAAGAGACTGGGCTATCCCAACAGCTGCCACCAGGTGGCAACAAGCCAAGCGGCTGCTCTCCCCTCTGCCTATTGATTTAGGCAGAGGGCCTATTGCATTTTAATGTTATGCAAACAACTCTTACCAAATACCATAATCACATTAGTATTTTACTAATTGAAAATTCTTACAGTGGGGTGTACCAACTCCTTT
TGAAGCAATGTGCCAAAATATATTAATCAAGTCTCATTTATATGCAAATATTGAAGAAAAGAGAAGCTTCTCACACTGTAAATTAGTCGAGTTTCTCCAGTTCAATACAGGAAGGCTGAGTGACTTGCAGGTGGTGTTCACACTTTTGCCACATGGGGACGCCACCACCGTTGGTAGCCGGACATACTGGCACTCCGTCAGGGTGGAATATGTGAGCATTGCATAACACAAAGTTTCACTCACCCTCATCACTCAGCTTGAAAGGACCATTAACACAGTTTTCTCTCCCATTAAACTAAATTCCTCAAAGGCAAGCTTAGACTTA
ATGACTGCCTTGATCTTTCTTATAGTTGGTTTCTCATCTGCTTTTTCTCTCTGCCGGGAGTGTTCTTTCTCTTAGAGCTCCATGCAGTTCACATCACTGCCTCCCCGTCTCAGGTCACCGCCTGAGTAGAGCTCCCCCTACTGACTGTTCCTGAAGATAGCATCCTGTCCTCACACCCTTCACTGTCCGCCATTCCCTGCATTATTTTGCTTCATCCTACTTAATATTTTATATATTAAATTGTTAATTTGTTTATTCTCTTCTTACCCC
GCAACACCTAGATTTGTGTTTAATTGAATAACTGGGGAGTATAGGCTAGTCAAATAGGTAAAATAGAATCACAGAGAGCCATTGAATGGTTTAAGCAAGGTAGTAATATGATCATGCTTGCTTTAGATAAATACACCCTCTGGTGGCTAGGTAGAGGAAGAAGGAGCTGGAGGTTCTTGTAATAGACAAATTAAAGAGATATTAATTGCCTGAATTAGCACTATAACACTGAGTTTGAAGAGGAGGGTTGAATTACCATAAATATTTTGAAAGTAAATAT
AGGAAGGAAGGAAGAAGGGAGGAAGGAAGGAAGGATTATATGTAGCAGAGACATGCAGGTAAAACACCGAAGTGGTGTATTGTCACTGCGCAGTCCTTGATGTTGCCCAGGCAGTCTGCGGTGTCTTACTCCAAGACGGCCACAAGAGGGTACTGAGAGCAAGCCTTTCTGGCCCAGGGCCAGGCTTTCCGCTTCCAGTGGAGCACCCCAGTAGATGCAGATGCCGCCCTCACCTCCGTTCTTTTTTTTTTTTT
GGTGGGGTGAAGGGGGTGGGTAGCTTCCCTGAGGGTCCCACAGCAAGAGTTAGAGACACAGCCAGGACCAGAACTTACTGAAAAGCAATAATCCAAGGTCTGACTTGGGTTCTGAGGATTTGCTCAGTTATAGATGTCATTCTCGATTTGGCCTGAAGAGGGCAGACACTTGCCATTCATGGAGGTGAAGAGCTTGTTTTTAAGGCTGGACTAACATCTCCCAATAAGGTCATTTGGTTCTAGTGAGAGTTGCAGCTCACAACATTCTTGACTCTTCTGCTGCAAATATGCTACTGGAAAGACACTGAAGTT
AATAGTGCTGGGGACTTGGCTGCTGCCAGGTGGAATGTTCTGTTTGTTTTGGTCCAGAATCAGCCTGAGGGCGAATCCTTCCTGGAAAAGATGAAGGTGCAGATGGGGAGTGGCCAAGCACACCATGTGGCAATCCTGCCAGCTAGTGGCCACATACGGAATGGGCCTAAACCCACCCAAGATGCGACAGGCCGGGGACTTAAATACTCAGGTTGGCTTGGAGTCAGAGGGCACAAGCTTCCTCACCTAGCTCTAGGCAGGAACGGGGCGGGGAGACCTGGAGAGATG
GTTTGGGGTAGACCTTAAATAAAAAATAAAAACTCTTCTCCCATAACAAAGTCTTGTTTGGTTGTCCAGGAAGCCCCCCACAGAATTCAAACGCCTCTGGGAAGTTTGGTGCAGAGCTTATGGGCTTTTCGCATTCTCTGGTGCCACCTGGTGGACAACAAGAGGTAATGAGATGGGATCTAGGAAATTGGGCAGTTCAGTTTGGAAGGGAGGAGAGGGGAAGTGAAGCTGGACCAGATGATTAGTGCTGTAGTGGGCAGGCACTGAGGGGACCCAGTGC
CAGTAGCTTCCCATTAGCTAAACAACATATTCCAAATGTATAGCCAATTATTCAAGCTTTTAATTTCATCCTACCCTGTGTCTCAATATTCCCCTTGACATTAACTACTCTAGGCAACTAGTTCTCAACTGGGAGTGTTATTGCCCCCTAGGGGAAGATACGGAAATGTCAGGAGCGTTTTGGGTTTGTATAATGATTGAAAACATGACTGGTGTTTAGTGGATGAGGCCAGGGATGCCAAACCTCTCCCATGTGTGGGACGTCTCCATGATGATGAGTCACCCCCTGCCTAAT
CCCGCTGGCCGCACTCCGAGCCTCGCGCCTAGCTCCCACCGGTGCCGCGACGACGACCACTTCCGTGTCCACGTCACCTTCCGCGACCACTGAGATGGGCTGGGCCAGAGCGGCCCGAGCGTGTGCGGGCACGCCCCCTGGTGCCCAGGGTGATGCACTGCACGTCGCCGCCGCCGGAGGGGTGGGGTTGGAGGCTGCGAGCTCGGTTCACGTTCACCCGTGGCCCGCGGGCATTATTGCTGGCAGTGCCACGAGGCGAAAGGGCA
CCAGGAAAGCCCAAAAACAGGCCACATGGAGACATCTTTTTCTAGGGAAGCCCCAGGGATTAGTAAAATCCCAGTGAATCTGCTTCCTGTCCAAGAGGGTGCCTCGTTAGGTACCAAAAACATGGAGGGAGCACCCTCTAGTGGTAAAACAAGGTAACAGAATTTCCCACCAAAACTGATGTGCTTTCTTCTGCAAACTGTAAAGAAATACAGGTGCAGCTGCCCACAGAGTGATAGGTTGAGGAATCATTACCTTCCGCAGGGTTCATGGCTGCATCATGAAGT
TGGGCACCTCGTCCTGTCCTGTCTTCCTTCCACCACTGCCTCCATCCTCCCACGGAGGCCGCCGCGGGGTGGCAAACCGGTGTCCTGACCCAGCTGCGCTCAGAGCCGTGGAGTGATGTTCTAGTGCCACCTGGTGGCCAGAGTGGTGTCTGCACCCAGGACTGTCCCTGCCTGGCCGGCCTCCCCTGCCCATAGGGGGACAGTGCCAGAACCGGGCAGTTGAGGTGGTAGGGATGCCCCACTGGCTGCTGTAACAGTA
GACTTCTAAGTCTCCATGCTCTCTTAGTGGTCATGTGGTTGGCTCATTATTTGAGCAGCATCGCTTTGCGGTTTGACAAGGCTACGCAGCAGCAGCCACTGTTAGCCGATGGTCTTGCAGGTATGTGGATCTAGCTCCTACCCGTGGTGATGTGGAGCTACAGCATGTCACTGGAGAGACACCAACTGCAGAAAGCTGATACATAATTGTGTATGAGTGGAATACAAAATGAAACCATCAAAGTGTCCTTAGCAAATAGCAAACTAGATGACAGATCTCACCAATATGTTTTGCTATAATTTATTGTAGTTTTAAAATTTTCAGGTATTTATGAAAATAGGATGCCCTCTAGTGGGGATCAACAGAATCTTCCAAGTAGTCTAATATTTGCTTAGAGTTGATGTAAAAAGAAGGAAAGAAAGTTGTTGAAAAAACAAATATTTTTTGAAAGTTGCTTACTTTTTCCTGGAAATTTCTCTATTGCTC
TGCCTGGAGTAGGACAGGGGATATGAGCTCACATTCACACATGGGTGTGAGTCATGACAAAACTCCCCAACCAAAGTGGGCTTGAGAACTGAGAAGACAATCAATCCTAGGAGAGCCTGCTGCAGAGGCAACATGGCAGGCAACGCTGCCCTCTGGTGTCTGTTTGAGTAGTTTCAGGAATGATAGGCCTCCCCACCACAGAGCAAGGTGAATTGCAATGTAAGTTTTAATAATCTACAAACATTTACTGAGGCCCACCATGTGCACAGCATTGTACTTTGCAAGTAGAGGGTAAGAACAAGTGAGGCATGGAGT
ACTGGGCATGTGAGCAGGCTCACTGCCTCCTGCAGAGACAACGAGGCAGAGGTCTTTGTAGGCTTACTTCGTTCCCCAGTGCCATGCACTTCTGTCAGCACTTATTGTATTGGGTCATGCAGTTCAACCTCTAGGCCAGTAGGTGGTGCTTGGGGGTAAAAGCTGGCTGAGCACTTGTAATTGTGCCAGCAGATGTTGTAATGGGCTCTGCAGGTTGACCTCTGGGGTTGTAGGTGGCACTTACAGGAGAGAAGCAGCTATGGCGGTG
GAAGACGCAATTTCTAGTTATCACAGACTTCTGGTAGGGGACAGATTCCCGAGGGGATATGGGGGCAGATCAGAGAGGGAAGGACTGGGGATGGGCTTTCGGCTGCACCTGGAAGAAAACCGTGGGCTCCTCTGGCCACCAGGGGGCAGCAGATTCACACAGAGTCATTCACGAGTCCTTGACACGCCGCGTCTCCTCCAGCAGGGGGTGCTATTTACTGCTCCTTGTAGAAAAAGTTGGGTGGAAGTAAAATTTGGCAAATTCTGGGTCTTATTTCAGATACCCTTGAATGGGGGGGCTTTCCTTTTAAAGAATTCTCATTGCAAATCTTTTTTTCTTCTGTT
TTATTCTTTAGGAAGAACTGTTAAATTAAAGTCATTCTTAAATACCCCCCATCCCAAATTGAGATATTTGTTGACACAATCCACATAAGCGAATGCCGTCAAGAATAGATTTGCTTTCTCTGAAATCATAACATGTATGCAAAGAGACACCTAGTGGAAGAACACCTAAGTACAATATTTAGCTTAAGACCAAAGATTAAATCGTCCAACTCCCTAATTTGACATTCTTTCAATTTCAATAGCGCATTTTTTTAAACCACTAGAATCATAAACTCAGAAATCTAAGTTTTCAAAAAGAAAATGTTCTATTTGTTTTTCCA
TAATGCAACTCTAATAGTAGAAGTACTTCCAGGATATACTATTAGCCAGGTCGCTTATTTTTATTTGCACCATGAACCACCTGTAATTAACAGAGCACCATTCTTGGTGTTTATGACCATCACTCAAAGTTGCTGCCACCTGCTGGTGGTATTCTTTACACTCATAAAAGAGCTAAAGTTTCTGTTGCTAAGCATATTTTCTAGCATTAATGATTCTTAACCATTTTCTAAATACTATGGTCTCATATATCAGGACTTAGTAAAAGTGTCACATAATTTGGAAGTGA
AGTACTTTGAGAATTCAATGAGGTAAAACATTTAGAAGAACTCTGAAAACTGTAATTTTTCTGCAAAAGATTATCATCAGTCTTCTGACAGGATACTCCATGGTATGCTTTGTGGGATCTTCATTCACCACTAGAGGGAAGTGATATCCATATTGTTACTTTTCTCTCCCTTGAAAGTCAAATGCTTGCTAATTTTTCTCTTCAAAAGGGGGAAAACACCTTGGTCAATTTTCTTTTTTTCCTTTGCTTCAAAGACAATCTTT
GTCCCCATCTGTAAAGTGACAGGATTGAACTCAGTCCTAAAATGTCCTGGCGTGGTTCTAAGACAGAATCCCCAGAACGCTCTTTTTCAAAGCCTGAAAGGCTTGGGTCAGGCAGGCATCCCGGCAATACCAACACCTACCACGCGAGGGCGCGCTGCCCTTCCGGCGCCTGCAGATGGGATTTTTTTTTTTTTTTTTTTTTTTTTTTTTTTTTTGACCACTTGTTCTGAAGCTGGGCACTGGGCTAAGGACAGGAGCAG
TGGCCCTAGCTTTCTGTTTGGGAAGTTCGGTTACAGTGCCAATTTTCCCGAAATGCCTGTTGACGCCTGGAATGTAAAGTAGGTGCACAGGGTGGGAGATCACTGTAGAAGTCTAAGGGGATGTGAATGATTTGGGGACTCATAGGACACACTTGTTTTAATTGTACATGATGGGCACTATCATGTCTGTTGTTATATCTGAAAGATTCTTTAGTCAAAAACCTTTGCTTTGTTAGGCTATAGATCTGTTTCATTTTGTATCTGAATTCTTTTAGCCTTATTTCCCACCAACTCGGAGTAATTGGTTTTACTTTCATTTTCAGAAATCGCCCCTAGTGGACATTCCTGTGTTGCAGTTTTGCTATGCTTTTCTCCAAAGGTAATACAGTCCCCCGTCCTCCAAAAACTTCCTTAAATACAGATGCTATTGCAGTGAGCATGCATAATAAATATCTGGTTTTATTTCTAGACTACTAGAGAGCCATTGTTCAGAAAATATCTTAAAGTTGTCATA
TGTGGCTTGGTGCAATCACTCTTTAAGCTCCCGCCCCTGGTTACTTGGTTTATTCCCCCCTCCGCCACACAAACCTCCAAGGCTGGGCTACTGATCATCCTCTTCCTACAGACGAGAGACTGCAGGCCTGGAGATGGCACAGCCTGCTCAGGCCACACGGCCTGCAGGTGGCACTGCACTGCAGCAGCCGGGGACGGGCCTCACGTCCTCAGTGCCCCGTGATGTCATTTCAGTGTCGGAGCAGGGAGGGACCTGCTTGTTTTAGAGAAGGGGGTTCACCTGGGACACCCCTGAGCTTTGTCCCAAGCCTCAACAAGCCACTCACTTCCCACTTGGGAGTAGTTTCTCTGCACGCACCAGGCAGTGGGACCAGGGAAGAAATCGCGTCCGCTAAGTGGTGTCGTCTGCCTGCAAGACCTGCACAGCTCCCAGGCCTATGGCTTTGG
ATGAACGCTTATGGTGAATGCACACGCACATTAAGAAGAGCAAGACATGCCTGGTTTTGTGAAAATAAACAGGACGAACCCCAGGGGATTTGTGAGGCTGCAAAATGGCTGCCATTTTTACCTGTTGCCACGCGATGGCGCTGTCGCAACAGGAACGGTAGCTTTCCTGGCCAGCTCGCCTCGCGGGCCCCTAAGGTGCTCTACCTGGTATTGAGCGTAACATGCCTGAATGAAACATGTCATTCCAGCTACATCCTTCATCGGTGAATAAT
CTTTATAATCATAACCTAGGAAAAACCAGGCCATACAGAGATAGGAGCTGAGGGGACATAGTGAGAAGTGACCAGAAGACAAGAGTGCGAGCCTCTGTTATGCCCGGACAGGGCCACCAGAGGGCTCCTTGGTCTAGCAGTAACGCCAGCGTCTGGGAAGACACCTGTTGCCAAGCAGACCGTGGTCTAGCAGTAGCGTCAGTGTCAAGTTAAAACACTAGCTACTTAGCAGACCAGGAAAGGGAGTCTCCCTTTCCCCA
ACTGCAGTCCTCGTTCACACCGAGTTTCGGTACAGTCAGGGGTTTTGAAGTCAGTACCACGGGAGACGCAGACGGAGGATGAATGAAAGGCACAGAAAAATCCTAAGGTAGAAATGGGGGGAACGGAAAAGCAGACAGACACTAGAGGGCGCAGGAGGAAAGTGGGTCGGAGTCCTGGAAGAGGAGGCGGGCTGGGTGAAGGAAGACAGTGAAGAGGGCACTCTGAAAAACCCATCCGAATCTTTCAGTGTAGGTAGGCACCACCCACAGCATGTTGTCATTG
AAGGGAACCATGAAACACAATCTTAAGGAATTACAATGTGTCCTCTAAGTTTTGGATTTAATTGTCCTACCTAAATCTTAACAAACAAAAGCACATTGATACTTTATTTTTCTTCTTCTTATGTTTTGTATTACCCTGACTTAGTCACCAGATGTCACTATGAGACTGTTGTCCAGGTCACTCTTTCTTTAAACAAGAAGGAAACAAAGACCTCACATGAGGCAAAACCTATGGAGCAAAAACACATGGAGCAAAACCTATGTCCTTGCGGAAACACCTTATAAATGTTAAGGCTAGTAGCTTTA
TATTTATAAAAAGACTTGTGCAGCTTAAAATAAGACATTCCACAAAACTGCCAATATTACTAAATGGTTTCTAATGAAATATCCAGTCTGTCCAACCACTGTATTTTGGTATCAACGGAGGATTTTTCTCCTTTTGACCAGTAGAGGGGGCTATAACTCTTGATATAAATAGCTGTTTTTCCTAGACAGAAATTACATCACCGAGCCGTACTGTTGAACTATTGTACCCTTGAATTTACAATTAATATACTAGAACTATAATGTGGTGCATATTTT
ACGTTCCCACTGTCTATTACTCCACACTCTACGTCCACGTGTACTCATTATTTAGCTCCCACACATTATTTAGCTCCCACACATTATTTAGCTCCCACAGACAGTACTGTAATTCTCCATACAAAAGTGTAATTCGGAATACTTGCCTCTAGAGGGCAATGCTTCATTGTGGAGTACCAATTATTAAACGGTGTGACAGCACCTGGATTAAACGTACTAAGTTGAAAGAGAAAAATAGATCACACTTCTGTAACTTTTCGGACCTGGCCTTTGATCGGATAGAAACGTTAAAGAAATAAAAGAAGT
TCCTGAGTATTTTATTTTTCAATCTTAGCTTCCATGAGTGAAAACAAGTGCCATTAAAAAACATTTCTCTTTAAAGTTGACACTGTGTCTATGAAGTAAATTTTAGGAAATAAGACTGCGCCATCTCCTGGCCACTATCGCCAATTGCAACTGAGCTCTGTAGAGTATATGAATTAGAAACATTGATTCCGGAGAATAACCATTTTTTTTTCAAATAGTCATTTTGGATTATACTACATTAAAATTTCCATACTGTAAAGTGCACATCTACTGTGGATGAGAGT
CAAAGGGTTTTTAAGAGTAGCCACTAAGCACAAAACCCATGAAATGCCCTGGAATCTTAAAACTCATATATGAAACTTGACAGGTATTTTCCCAGATTTGAAAATAATATTTCAGATATACAATCATTATGACCAACAGAGGGCAGTAAAGCTGTACTAGCCAGGTTCCAATCAGGAGACAGAAACCACACGATAATTTGTACAAGGAATGTTTCCCATAGATAATTAACTTTAGGCCAGGCACAGTGGCTCACGCTTGTAATCCCAGCACT
AGATATAGATATAGGTATAGATATAGATAGTGTAGGTATTTACATCTAAGTATATTGTATAAAGTGACGGATTCTGAATTTGCTACATTTCTCATTTCTTCAGCACTCTGGGATAAAACCAGCAAAAATGATGTGATCTGAACAGACACAGTAGATGGCGCTGTAGGACTTAGTTTTTAAAGAAAACAGTACAGCCAGGGGGAGTGGGGGCATGGAGTGGGAAGAAAACTAAAGCACATTTTAATGGGCTCTTTTGTACCACCAAGACAATTTCATCTTAGAGTACGTGCCTCTAA
GGACAATTCTCTTGGAACACCACCAAGATCATGAGGAGGAGAAAACAGAGCAGGCACCAACCACATGAATCCAACCCAGGCTGACCCCGTAGCCGGTGGTGCATTGGCCCTCACAGGTTTGCACCCTGCATGCAGGGCCCTTTCTCCCCCACGAGAGGGCGCTCTCGTCACTCTTAAAGCAATCGTACTGGGGAACACTCAGGTTGTTTCTTAGTGAAGTCCCCGAAGAGCACTGCATTTAAGCTGCTACTTTGTGTCTCAGCTTCTACTTTCAAGGTTTGTTATGAATGTAAAGACATTCTCCAACTCAAGCAAGTGTGGGCAATATTAGTGTCTGGAAACGCC
AGAGGAAGGTAAAAATGAATACTGGGTACCAGTAGACAATATCTAGCATACTCGTGATAATGATGTAAGACTACTGCCATTTCTTTAGAATGCGATCCTGGTGAGATGGCCAATGAATGTTTAGTCACTCAGATATGCAGTGGTGTCCCCCTACCACTAGGGGGAGATGAACAACCGGCATAGTTTGATGTCTTAAGAAAGATTATTTGTTCATGAGTAATGGAAAAAAATACTGAGAAAGAAGTGGTTGCTTTCTATGGCTTATGAGGAGAAGCTTATGCTGTCTTTAATGAAAAATTAATCA
TTAAATGCCTACATGCATACAGATTTCTGACACATTTGTAAAGTCCCGGAGGACCTCTACTGTTTCATATAGTTCTTCAGGTTATGATCTGTGTTTTGTTCTCAAATCAGATTAAGGGGAAAAAGCGTTTGCTAGTCTACCATCACCATATAGGGAAGAACAGCTTGTTCTTGAGTGCCACCTGCTGGTCAAATAGAGTAAAGCTCTTTGGTTAGGCAAAGAAGGTTAATCAATGCTGAAATACATTGAAATGAAAGTAATGAGTAGTTACCACTACTGATTTATAGATCTGAAATGCTAGGAAAATAAAGTACAAAACTGGACACACACTGTGATGTTAATTATAAAAAAT
CTCTTAAGAGTGGCTATATCACCTGTGGCTTTGCATTCAGATAAGTATTCATAATTGCCTCAGAAATCGATTACTGCATCTCAAACAGGTGCATCTCCCCTCAAACTTTATCCCCAAATATGAAGAGTTAAGTACCCTTACATAACCAAGAGTCTGAGTCCTACATTTTTAACCACCAGAGGGAGCTGGAATGTAGAAAACCTGGGGCAGTCAGTTTTGTTTTGTTTTAAAGTTAGTTTCACAAAGGGCCATCAATTCAGGATCTTATGTAATTTTCCTAATTATTGTGAACCAGCACTTAAAAGATAATTCTTTTTTGCCTTTTTAAAATTCCACTTTTAAAGA
CCTGTGGATGAACAGGACCATCCTGCTTGTTTTTGTCTATAAACAGATTGATTTATGTACCTGGATCATAGGCTCATAGACAAACACGGCTTCTGTTTCCTTAGAGGTGAAAACTGCCCTCTGGAGGCTGGTCCAAGCCAGAATTTAAAATTTAACTTTTGCTTTGGTGCCACCAAGTGGTTAGCTTTGAGATGGCTTGGCAAATACATAATGATAAAAAAAAAAAATCTGGGATGTATAGGAGGAGCTCAGAGGATTTTTAGGGCAGTAACACCATTTTGTATAATGCTACAATGGTGGATATATAT
CGTAAATATCTTATATTTAAAAGTTCTGTTTAAGTGTTTAAAAAGTTAATGGAAATTATATGTTGATCTGTATCACCAAAACAAGTTTGTCATTAATAATAATGTAAATGTAGTCCAGTGGCAGTAATAAAAATGGCCACTAGAGGTCAGCACTTAGCTGCTATATGTGGTAAAAAAAAATTCTCTTTACAGTTAAGAAAATTCTTTTTGAGATGGGGTCTCACTATGTTGCCCAGGCTGATCTCAAAATCCTGGACTCAAGCAGTC
CACCAGGACGCGCGGCCAAGATTGGCCGGAAGGTTTTTACTTGGAAACTGGAGGATGAGCCATGACATCCCTCTCTCCACCTCAAAGCTCGTCCTGGGCATCCACCTCCAGGGAGCAGAAGCAGCGCAGCAGCGCCACCTGGTGGTCGATGCGCTTCCTTTGCAGATCACGCACAGCCCTGAGATCCACCTCTCCTTCCTACGCACCACGCATTTCTTCACTGGACACCAGCCTGCGTCAATCTTCCTGTAAAGCAAAAGAAGCGTGAGGTTGGTGGGGGAG
ATGTAAAAGCATCAAAGACAATCTTCAATCTCAACAAGGGCTATTTGCCATATGGTGGCCCATAGCTACGCATCATCAATGATCTGGATATATGACTCACAGGCTACTTCTGTGTTACTTAAAATGAAGAGTACTGGAGCTCCATCTAGAGGCGGGAGTGAACATCTTAAATACAAGCAATTGTGCAGGAATAAGGAATTATCATCAACTAATGATGGCAAGCTAGAATTTGATTCTAGGTCTGCTTTTCAGAACACAATTGCTTCTGTCAACAATTTGCAGAATTTAATAAAATCAATGTA
GTCAGGCCTTTCACAAGAGGTGGTGGAGCAGAGTCTTCTCTAACTCCCCTGGCGAAACGAGACTCCCTTTCCTGGTCTGCTAAGCAGTGGGTGTCTTCCCAGGCACTGGCGTTACCGCTAGACCAAGGAGCCCTCTAGTGGCCCTGTCTGGGCATAACAGAAGGCTCACACTTGTCTTTGGTCGCTTCTCACCATGTCCCTTCAGCTCCTATCTCTGTATGGCCTGGTTTTTCCCAGGTTATAATTGTAGAACAGAGATTATTATAATATTGGAACAAAGAGTAATGCTACA
ACTGACTTCCACCCACCCCAGGCGTCTTCCCTTCCGTCACCTTGCCTCCCTCCCCTGTCTGCACCTGGTGGCCTGTTCTCTCTGTCCCTCCAGAGTGCCGGCTGCCCGGCAGGCTCCCTTCAGGCTGAGTTCGTGGCCCTGCCCCCTGGTGGCCAGAGCCGGCTTCACAGGACAAGAGCCAGCTAAGTTCCAGGGGCTTTCCAGGAAAAGTGTCCCTTGGAAAGGGTATGGCCTTTTCACCCCTCCAAACAGCACCCTAGAAATGGCTTGGCCTTTCCCCTCCCCTGAG
AGCGGTTGCTACCAAATAAAATAAGATACGTCTTCAATGGAGAACACTTTTTTAAAGTACCCAGGTTTTACATATATTCTTTAAAATTCCTTTACTACACTTCAATTCCTGCCAGAATTGACTGCTATTCTGTTAGGCAGGGCTAGGGGGTGCTATAACCTTACAGCTGAATGAAATCTGCACCCCAGTGTTGAAAACAAGATATTTTATCAGCCTCAGATCAGAAAAGGTAGGATGTACATGTGTTTGGACAAGCGTGCACACATAGGTTTCTATCCACTTTGGTAAGGTATGAGAAAG
TTTTTCAACATAATTAACAATGTATCTATTGTATTCTCTCTATAAAGATTTCTTTCACCCCACTGATTGAGTAGAAAATAGACTCTGTTTTAAATATGCCCTATTTTACCTAAGCTGAAACAGCAGGAGTGTCTTGTCACTAGAGGGCAGCCATAATCTGCTACAGTCCAAAAGATCTTCCTGGATATCCAAGTCCAATTGCGAATGTGAAAGGCGTGATTTGGAATCAGTGAACTATTTTTCAACTATACTTATTTTAGAAAGGGAACATGACCGGCCATGTTCAGACAACCAACCAGAAATGATCTGA
ATACTAATTATTGCTGATTGCGGGGCTCGTAGCTACTTTAATTAGTTTACCAGATTCTAATTAAGTTAAATGAAACATTAATAGGGAAAATATGCTTTGAAAAAAAAAACCCAGGATTTAAAAAAAGTCTATTTCTCGCCACAATGTTGCCACCTTGCGACAGATTTTAAGCATTACAGCCAACGCCCGAAGGCCCAGACCAGGGTGCCTGGGGTCCCAGGGAGAAAAAGTGGGGCCTGGAAGTTGGAGGAGGCAGTTGAACACAGAATATCCTGTGGGCTGTTCTCCT
CCCCAGTGTAATATTAGTGTGAGGTTGCGCTCTGACTCCCGTGAGCTATGCACGGAATTATGCTTTAGGGAAGTCAGTGCAATCCATGGCCTGTGGTGTCAGCCTTATGGAATCTTTAAGTGAATGATGAAAAGGTGCCCCCTTCTGGGAAAATGCAGCCCTGCAGGTACAACATTTAGCTACAGACAAAAAGGGGCCTGTTCTGGTGAGCCATGACCCTGCCAAGGTGGGAGGCTTGGCAAGTAGAATGTCAATTAGATTTCGCCCCTACTCGTC
TTCCATGTTTTTCCTAAAAAAATGTTTTCTACTTATGAAAATTTGTGCAATTCTGCCACTAGCAATCAGTCCCTGAAATTATTCTGGTTAACTAAAAGTTATCACATACCCAGAAGCACCTTCTACCTTATTCCACTTGATGGCGCCAAAAGGTTTTTAACAATGTATATTAGCCCCACCAAAATATCAGCAGGGAGCAAAACACAAGGCAAGATTGAAGATTCTTTTAACTGTTTTAATATAACAAATGTTCATTATTCACAGCTC
ATTATATCATAATTTTAAAAACATTTGGTGTCAAAATACTTCTGTTTATTTTATGGAAAAAAACAACTTTTGTATTTTTAATTAAAATGCCATATGAACTGACAGATAAAATGTGTGTTTTTAGGTATCCACTAGGTGGAGTAACACTAATCTAACAATACTTACCAACAAAGGTCAACAAAGTTAGAAACTCTTCCTTTTTAAGGTTTTTATTGGAAATTAACATGTACACACTACGTAAGAATAATTAAATTCAAATAAATAACAGCTCT
ACTCCTCTACACACACTTTGGCGTTTGCTCGTTCTCACACCTCCTGCAGAACAGGAAAGAGGAGATGACCTCGGGAACTTTCTTAAAATGGCCTGTGCCTAGACTTGACGCAAGCCTGAAGAAGTCCCTGCAGTTCCAGGACTCAGCCAGCAGGGGGCAGCCTCTCATGACACACTGGGTTTCCCCCAAAGAATAAGCAGGCTTGGAGAAGAAAGAGAGGCCGACTGCAAAGAAAGGGAAACATATAAGAAGTTTCCAGAGTGTCCGGCCATCAAGCTGACCCAGATGCAT
GCCAAATGCTCCAGAGGGTAAGGATGGGAAGGACCTTTACAGCTACTGTGACTCACTTGGAAATTTCCCCTGACCTCATGTCTCTGAATCTCTGTCTTCTACTCTTTGACCCTCTTTCTTTGCCAGTGCTCAGCTGATTCCAGCTTTTTCCCAGCTTCTTTCCAGCAGGTGGCAGCTGCCATTACCACTCCAGGCCTCTAGGGGGTGCAATTTGCCTTAAAGTTCCTGGTGGTACTAGGTGCAACTGGGACAATGCTGTGAATTTTCATGAGGAGCTTTGATGGTAATGTAATGGGGAGAAAAAAAGATGTTATTTTAAAAGCATGCTGAAATTGTTTGAAATAGTGGGAAAAAAGCAAACAATAAA
ACAACACGAATTTTCTTTAAAGAGACAACCTATCTGGTTTCAGCTGCTGAAGCTACTGAATTACAATGGATATACATATATATAGATACATAAGTATGTACACAGATACACGTATATATACACACTCAAGGACTAGAAGATAATTCTCATTACACAAGGAGGCAGTGTTGTGCAGAAAAACCAAAGATTCTACTTCCTTAGCTAAGTCACAGACATGAATCATCACCATCAACCCAAAACCACTAAAGAAAAAAAACAGCATAATTTTCCGTATGACTATTGGTACAACTTCTCCAAAATTATCTTCTCAATGAAAGTTGATGTT
AGAAGGAATCTCCAACCATTAGGAGGTAAAGTGATAGTTACTGGAGAAACAGAGTAGAGTATCTGCTTTCTAGTAAGAAGGAGATGATTTATCCTATTTCGCCATCCCTAAGCTGGAGGGGACATAACGGATGGGATTTTCACGAGTCTGTCACTAGGTGGTGGTGTTGTAAAGCGTTGTGGTATACATAACGTTTGTGCCTCTTTCCCCATTCCGTGTAGCTTTCACAAAGCAGCTTTTTATCAAGTATGGGTATGTAAGTAGACTACATCCCAGAGCTTTTTCATTCTGTGCTTTATAGAATCTGAAAAATAGG
AAATGATACGGTTGGATTAGATGACCTCTAAGGCCCTATTCTGCTTTGAAATTTTTGGAAGCTTCAAATTCCTTTGCAGAATTTCCCTGAGAGGTCCTTGGACCAGTCAGTCTCACCGGTAGAGCTCTTGCGCCACCTAGTGGTGGACTCAGAGGCCTTTTTCTCCCTTCTGCGTTCAGGTCCCGCCTCAACTGGAACAAGAGAACAAAGCCATTTCAGCCCTTTGCAGGACTGTGGCAAACTGCCAGACCTGGGAGGAACACATGTTTAATACAT
CCAGGTCCCTTCTACCTAGAGCAGTAACCTCTTCCTCTCTCCTTTTCCTGCTGGGTAGGGGTTGGTTTGGGCGGCTTGAAAGCATCAATTAAGGCTGTGCTCAGAGCCTGCTGATGTGGGCTGCAGTGCAGGAGAAGGCCAGTAGTGGGCAGCAGCCTACTGGAAGCAGCATCCAAAGATTAGGGCGACTGGAAAAAGGGGAGGGGGCGGAGGGCCCACAGGAGAAGACTGGGAACTGTGTGCCCTGGAAGAGGAGAGCAGCTCTTGGTTAGAAGGAC
ATACTATTTTCTATGATTTTAATGATGAATTTCATCTTGATTTGGAGTCATATGGTTTATAATAAGCACATAATTTCTTAAGTGAAGGAAGCTAGTTCCGTAATTTAGTACTAAAAATAGTGACATTTCTGCTGTTGCCATCTAGTGGCCACCATTAGTGATGGTGCGTTTCATTTAATTTTGTGCTCAAGATTTCACTCCAAAAGACTATACTGTAGAAAATACTAAGGAATAAAACCACTTCCTTTAAAAATGTGGTAATTCTAGAGATAGTTCTAACTTAATGAATCATA
ATCTACTGAGCTATGAATAGTTCAAACAAACAACCCCAAACTCATCTAAGAATAATTGCATAGCATGTGGACAAACATCCTGAAGGAGAAAGGGCTGAGGGAGCTGTGAGGGAAAACTGTGAAGTGTGACAGTTTCTCTTTCCAGCCACCAGGATGCAGTGCAGGCCCAGGGCCTTCTGGAACTCCAGTGCATGTGTTCCTGAGAGGACTTGGAGGTGGCCAAGCAGATGCAAGGTCCCTGCACAACTTTCTGGGGTCTCATTTAACTGAATGATTTAGGG
AGTGAAATAGTCTCACTGCAATCAATTGCGAAGAACTACCTAGTTGGAACTTTAGCTTTTTTCCATGGAAAGAGTTTCTACTGACAGACAATATCCTCTAGAAAAGCTCAAGTGCTCTGTGCTATGCCTGAAACGGCCACTAGGGAATGCTCAAATCCATAAGGCAGAACTGTTAAGAATGAAATTGAGCTCCCCCGTCAGAGACTGCCTGGGAGCCCCAATCCTCTGACTGCTGCCTCAACAGGCAGCTAGTGGAGAAGGATGTCTTCTAGCACTGTTTCC
TTGGGGCGCTTTCAGAGGGCCAAGGCTCTGTACAGTGTCTTTATTTGTGGGTGAATTCTTGCTCTTGGTTTCCGGCATCTATTAGCAGAATAATGTTTAGTGTTGTAGTTTGGGCTTCAGTCCAATAGATGGCGCTTAGGAGTAGTGGCTGGTAGATAGGCTCTTACTTAGCCCTGTGGTTTTTTTGTTATTTCCTTGTTTTCGCAGGCACGTTCTTGGGAGTAGAGGGAGGGGCGGGGAATAAAATCATCTCACCAGGG
CATGTATAAATACGGTATTTTGAATTCTCGTAAATTATTATTATAGCATCATACTATAACTGTAAAAGAATTTAATTTGTATTAAGTTTCTATGGATATGTAAGGAGACAACGGAATTAAATCTTCTACCTGCAATTCATACAATAGCCACCAGATGGCGTATATGTGCAGTGCTCTCAGACGTGCATTCAAATTATATATGAATCTTGTTAAAATGTGGATTCTCCTTTAGGAGGCCGAGGCGGGCGGATCACGAGGTCAGGAGATCAAGACCATCCTGGCTAACACAGTGA
CGGTTAAATATAAAAGCAAGTCCATAAAAATACAAAATAAAATGAATATTGTTTTTACCTGGCAATCCTTTGTGTCTCCACGGCATGTAATTTAGAAGAGGAGGACATGTTCTAACAGAAGGAAAGGGTGCCCTCTAGTGTTTTAGTTAAAAGTGAACAATTAGCTAACATACCTCTCAAACTTATATTTATTAGATTCTCAACTGAAAATAGTCTCTAGAGTAAAGATTAGACTAAAAAAAAATAAAGCTACTAGTAGTATAAGGTGTTAGG
TAGTACATAAAAATAAGTCAAGAGGTTGGTCTGAATGCTATCAAATAATCACAGCTCATTATCACAAGAAAAATTATAGAAAAAGGATGGCGTAGCAGATTTTTATCAGAAAGCAAAGAGCTGTATTCAGTTGATCACTAGATGGCATTACTCACCAGCAACTTTCATCCTATGTTCAGAGTCGGCTGTAAACAAATCAAGGTTCCATGTCTGAACATTCCAGTTCATCTTACTTTTGGTACAATTCCAGCTACTAAATAACACTAAGCTATTTGT
GAGCCTCCTAGTTGGGACCATCCATATCCCTCATTTCTAAATTCTTAGCAACTACCCCAGCACTTACTGACAGCACCTCTTGGGCATCTCTAACCTTTTGCAGTGTTCACAGTGCCTTCCTCACCAGCTCGTGGCAGACTCCTGGTGGAAGAGGAGGGAAGCACACCTCATTGTTGACATTGCCTCCTAGTTCCCGGGGAGCTCCATTCCAGGAAGGAATTTAACCAGGGAGTGGCTGTCCCTCTCTTTTGGATAACTTTGGGCTTATCCAGCGGACAAACCACTGCC
GTCTAACTTTGTCTTTCTTACAGAGTTATACCTTGTCTAACCATATGAAAATATCAGGAGGCACAGAGTTTTATCACTTTTTTGTTTTGACAACCCAAGAACTGATTGCTCTGACAATTGTGCTCTGAATTAAGTGTTTAATCGGAGTACCAGCAGATGGCGCCATTTGTCATTTATTGACGCTACTACCCACGGCTAAAGCAGGGGGCTTCTTGCCTCTTTAATTTGGATAGTATTATAAGTAAAGTGTTTTCTACTGTTTATTATGCATGAGCCAAAATTCTATGAATGTGTAACAT
CATGGTCTTAGGGACTGGATAAGGCCCACCTTCAGGTTTGGGCACCTTCCAAGTGGCCTGTGAACCCCTAAAGGGCAAGAGCTGGGGTACGATGTCCCTTTGCCCCAGTGACCCAGAAGCAGGTTCAATCTGTGCCTCACAGCACCACCGTGTGGCTTCCCCTGGGACTGCAGCCGCCTAACTGGGTGTGGCCCTGAGTGTGGAGCTGGCTACTACAATTCCTTTGAATCTGTCGATCTAAAATAAGTGAAAAGGCCAGAACCTAGTTTAGAGAGAGTTTATTCAAGCACACATGTTGAGGA
AAAATATGATTAAAAGCCAGTGTTTAATAACTTACCTCATGCAAAGAACCTTCGGTTAAATTAGGGACACTTCTATCTCTTGCCATAATCTCCCTTGAAGTCTTTCCCCTAAAACCCAAAATAAACGAAAATAAATATTTGGGACAGTGGCATGAAACACTCTGGTTGGCCACAAGGTGGCAGCATTTTTGACATTAGTAGGTGCAGATTTGTCCATAACCAATTACAATTGAAGCAGCTTACGTGCAGCTTGGAGTAAACTAGGGGCAAAAGCACAGAAATCAACTTGAGTTTCATACTCACTTAAACTGACCAGCTGAGTGGA
TATGGGCCAAATTCCTAGAAATAAAGACAAGTGGGTACCACACCCAAGACAGAATTGGTTGGGGACTCCATCCAAACTTGCCACTTCCCAGCAGTGGTTCTCAACCAGGGGCAGCAGCGCCCCCTGGAGGCACCTGGAAAGGTATGGTGACATCGTTGCGGTCACCCTGCTTGAGAAGTTGGTGGGTCAGGGCCAGGCTCGATGAACAGCCTGCAATAGGCAGGATACACCTGCACAACATGGCACTGTCTAGGCGAAA
AAAGGAATTTTAAAGATAACTGTATGTCTCACACCCACTTGTGGTTTTGTTAAATGCTTGCATGAGTTCTTTGGAATGTTGAAACTGCTATTTCTTTTTCTTAACGCTGAAATGTTTTTGACAGCACGCACGGGGTGTTAAATAACCTTCATGTGGACGGCAAAATCGCTCTTCCCCATGGTGAACACTAGGTGGCAGCGTGGTTCTGCGGCTCTGCAGAACACCGGGTGAATTTGGTTACAGCATTTTTGGTGCTTACCTTCGCGATGTAATTTTCCGAGAAAGGTGGGGTGATGGCTTAGTAATTATGCAGAATATTGATAGCTTTGATTCG
AGCACTTTGAGCACCATATCTTATTCTACAAAGTAGTGGTCTATTTACATTTTACTTCTGATGTAACTGAAGTTCAGCAAGGTTGTATTATTACCTGCTTGTAATCATAATAGAGGGATGATGCTCACTTTAACATGATAATTATGCCCTCTGCTGGTAGTTAATAGCTTTTACATCATCTACTTTTTGAAATGATGCTTGTAAACAAGAGCCCAGGACGATGTCATCATGTGAATTAATTATGCACTACTTTTATAACTCTGGTTTGCTATTCATAAGGTCAACA
TTTCCATGTTGTGTAAATTTTGTTATTTTAAATGGCACAATAAGATAGTAAGTCCATTAAATACTTTTTTCTACCTACCAGAACAAAATTTGAATAGAATCTTCAACGTGAAAAACTAAAATCTCTTCACTAAAGTCATATAACGGTTCACCACTAGGTGGAGCAACTAAATTTTAAATTTTTTTTGTTCACAGCAAACCTTTAAGCTTGTTTTTAATTTAGTCCTGATTTTAGGTCACTTATTTAACTGCTCCCTTTTCTTATTCTTTATCAGGT
TCTGAACATTGAGGGATTAGCTGTTTATTCCCCATTCAAAGCCTGGTGGTGGTTTGTTCCTGTTCTTCCAGAAATTCTAAGCAGGGCGATTATTGTGTTCTTTGAGCCCTTGGCCACTATCACTGTTTCAGCACTAGATGGCACCGTAAGCCCAGGTTTGCAGTGAATTCACAGTTGGTTTGTGTTCTGGCCCAGATTGACTAGGGGAGAGACTGGAGTGTCTCTCTGGGTGTGTGAGTTTCCACTGGGGCCAGGAC
TATAAAATGATTGTGGAAGGTGTGTTAATACATTTCAACTGGAAAAAAAAGGTCAGATCCCCCGAAAATGTTGTTAGGAGTTGGGTTAACTGCTTTGGAAAAACAATGGAAATATTTAAATTCCAGTTGTACTGAAATACCTTTTAACATCCAGCAGGTGGCAGCACTAAGTAACAATTCCATACTAGGTCATCTAACAGAAACATTAATCCATTCTGCACAAATCAAGACTTCTGTACACTCCATGCCTTGATGATTTCTTCAGCAGCATCCAGTGTGCTGTCTTTCTGTAAATTAATGAAATAATC
ACTATGAAGACATGCATTGTCTTACATATTTCATATTTCATAGTACTATATTTGATGCACTCGATTAATGAGTTACCATGAATTGTTAGCCGGTTGAATCCTAAATTGACAACAAAATGGTAATTTTTAGTTTAATCACTAGATGGCAGTAGCTTACAATAATGCATGAAAAAACTAAAGTATTGCGGTTTTCAACGCTCCTTTGTAGAATATATTAACCATATTGAACATATTTTAATCAGCCTTTTTTCTTTCTTATTCTCCTTTGACAGTAAGGGATGGGCCTTAATCAGTGTTTCTCTTTCT
GTAAGCTGAGATTGTGGCACTGCACTCCAGCATGGGCAATAAAATGAGACCCTGTCTCAAAAGAAAAAAAAAAAAGTACCATGCTCGGTGTTTCCAACCAGGGGGAGGGTTGAGTCTGAAAGGTGAGAAGAGTGACATCTAGTGTCCATGTGATAGAGAGCTGTATTTCCCTAGATATGCGACAGGGACCTATGATTTTAGGTGCCTTTCAAGGGCAGGACATTTGTTAGCACAGAATCACATAATGAGAAAGTAATCTTGCCCGTCAGTCCTCTCACTCCTTCATGGAGGTGGTCACAGTTT
TTTTTTTCTTTAATTTCAAGTGACTCAAAAGAAAAACAAGCGAAAATAAAAATAAAGTGTTAAGGCATAAACAATTAATGGGCAGTCTTTCCTCCCTAGCGCTTTTGAAATTACAGACACTTGACAATGACGCCATCTAGTGGAAGATTAGCAGGTCAGACGAAAACCCATCTATTTGTAATTTATCAGCCGCAGCTTCTCCTAAACGCTTTTTTTTTTTTTTTTGAGACAGAGCAACCTCCACCTCGTGGGTTCAAGTGATTCTCGTGCCTCAGCCTCC
TACAGATTTTGCAGAGATATTTCTGCTTGCATTTGCTAGATACGGCCTGTTCACCTCAAACACAGATTAAGGAACAGCAGTGTTATCATGGATGTATCATGCCTACACTGAAGAGATAAGCGCTTGCAGGCACTGCCATCATGTGGCTATGTTTGGTAATTTATTTGGTAATATACGAATGAATTTTCCTGTGGAAAGTGATATCAATATAGAATATATAGATATCAGTATAGAATTTATGGAAATTTATTGAT
ATTTTGTCAACATACATAATCAGGCATTTCTTATATTTCTGCTTGTAATAATCATACATTGGGACAAAATGAAAAGGAAACAAGCCTTGAGTTCTATACAGACTCTAGTACAAGGAAGAAACAGTAACAATCTCCAACCACTCGGTGATGATAAGGATGTCTTGATGTCTTGATTCCTACTGCTGGTAAGCACATAAAGCAGATAAATTCATGATAAATAAGGTTCCCACTTCTAATGAGTTTCTTGTGGGAGGAAGAAAGCAGTGAGAAACAATCCTTTATTTTTGATGTAACTCTAGAAGAGGAATCTGTGAGAAACAGAATTTCTATAAGTAGATGAACTCTGGCCACAAGAGGGCGATACGAGGCTTGAAGCACACTGATTCCAAGGCTGTGAGATCTATGGCCACACAGTCAGTACTACAATAGAAATCACTAACATCACCTTAATCACTAGCTGCATCCATTCCAAATCCTGTGCAATGTTCTGCCCTTGTCCAAGAAGGATAAAAGGGG
TACAGCCTAGGAAAGAAATCCTGTTAGGCAAGATCAGGAAAATGCCTCTAGAAACAGTTTTCCCCATTGCTCTGCAGTGAAGTTACTTGCTACCAGGTCTCTGGCAAGCACATAGTATTTCTAAGCTAACACCGCCACCTAGTGGAAATAGGAATCCTCTACATGAGACACATTTTTTTCCTTTTTCTTTCATGGTAACACTGCAGCTTCTTTTTACACCATTAAAAATCAGGCTCTATGCTTCTTCTGGAAATGGGAATTTTCTGCCTTTAGCAGTTAGGAGTAAGATGTCTTCCGCAGCCA
AATAAATTCTATGTTGAGACTTTGGGTTCACAGGCCTTCCTCTCTGGGCCTCATTTTTCTCCTCTCTGTCAAGGAAGGATGGCTGGGAGGATTTCCAAGGTCCTTTCCCGGGACGGGGAGTCCTCATTTAGCATGCGCTTGTTGCCCTCTGCTGGCAGAATTTGCTCAGGACCGTTCTGTCCCTGCTATTCCTGAAAGCTGCAGACAAAGCCAGCAACTGCTGGGTGGACCAGCCAGTGAGTGGGATAGGGACTTGAGTTTTGTTGTCTCGCTGGTTCGACTAAGACATGGAGGTGTGTGCGTCCTTCTGC
AGTTTCCACCCATCCTCCTCCTACATTTAGGGCTATTTACCAGTGCAGCACGGAGCAGACAGGGCTCTCTAACGCTGAGGTATGTGTCCCTTCTCTGGGCCCCGTAAGCTTTCAGTACTGATAAGGGGAAACCCACGGGTAGAGATTGGGTCTTGCTGTATTTTCAATGAACCACCAGAGGGCGCCCCAGGATGGCACCACATTCCTGGTCTATCGGGTGATCATGGGACTAAACAACAAAGAAGTAACTTATGAAGGTGGAAAAGTAGATTTGGAAAATAAGGAAGAGAGAAAAAGAAACGAAAGAAGAAAAAAG
CACCAAAATAGAAATACAGGTACTTGCAGAGCACAGGCCAACAATATTCTCTGCTTTGGTGTCCATTTAGAATCCTTCAGATCAGCAGGAACTAGAACTTGAACTCAATTTCTGTAGCCACATTCTGACTACATTTGGTGTGTGATGCCCTCTACTGGCTATTCTAGGATGGTGCCTTTTCCGTTTGTAAACTGTGTAAGGACTCTAAAGAAGGGGGTTTAGATTGTGTCCATGCATGTTTGAATGTTCTGTGTCTGTATTTTTATTTATAGGTGTTGCCTTCATGTAGAATTGAAGCTATATGAATACAGGAG
TTTGTCTTTATGGTACGTGTGCCTCAGCCCATGCCTTTTCTTTTTCTTGTAAAGACAAGTATACAGATTTCTATTAATAAATGAATTCCAAATTAAAGTGATTTCTGAAGTCAGAGCTGGCTGTGCACTGCTGCACTCTAGTGGGGAAGATCTGGAATTGCAGGTAAATGCTGACTCCCATGCAATTCAGAAGGAATTCCTGTTAGCCAAGCCTCCTGGACTCCTCAAGGGAGTCTTTAAAAATCGTAAGCACACTTCTTACACCTCACATGCCTCATACCT
AGATATTTTAATCTAGAATAACTGTGGTTTCTAGTTGAAGATTTTACTTGGTTAATCTTATTTGGGTGTCTTTTCTTTGAAGTTATGAATGCTTTGTAATCTTAGGGCCTTTTGTAGCCTTTAACAGAGTTTTCTCACTAGAGGGCAGCATTTGACTAAATGTCCATCCAAACAGAAGGTTTTTCTGGTGAACTGGGAATATCCATGCAGATCACTTTAATAACTCAGTTAGCAGACTTACATGGATTTCTAATTCGATTTGTTGGGCTGGGACCCAATTTGGT
GCTCAGCATGTAGTAAATGATAAGTAAACTAAGTGAAAGAATAGATGGATAAATAAACAAGAAAATTATAAATGCTGCTTAATCTTTAAGCCAAGTCCCCTGAGGGTTTGACAGCTCTCTGGGCACCTAGCTACAATTCAAAACATTTACCACTAGATGGCACTATTTTAATGAAGCAGTAAAGCCCTTATTCTGGCATCCTTACTATCAGATACAGGTAAGTGCTTTAATCAGAGTATAAAATGTGTTACTACAAAGGTGGAATCTTCTAACTCTGTAATTTCTTACATTTCCATAAT
TGCATCCTGGATCCCACTAGACTCTTCCTGGGCCGGGATTCTTGGCTTCTGCCCAGACCCCTCCTCATTATCCTTGTTCCCAGCAGGTGAGGATTGTTTGAGAGCGCCTGCCTGCAATGTGCAACGCTTTCCAACAGATGGCAGCATCCCACCTCCGAAGCCAGAGGAGTTCGATGCTGGGAGGCCCGTGGGCCACCTGGGAAGGGAGGGGCTGGGTGAACTGATGAGCTGGGCCACCGGCTCCCTCTGCCACCTGGGACATGTGCTGAAGCCCTCTC
AACATCTAAGTCACACCTTAGCAGGCTGAAGGGGGGTTGTAGTGGAGGGAGGCTTTTGTGCGGAAGGGTGACCGTCTAGCACCAAGCTCAGTCCCAGATGGAGCAATGGCGATAAGGCTTGTTTGGGCGCCACCTGCTGGTAGGCTGCGGCTACTGTTACTCTGGCCCTGGGCAGGTCCACCTCAGATGGAGGCCAGGAGGGAATTTGTAACAGCACTCATGATGGGATTTTTACTATTTTAGTTTTGGTTGAGGCATGAATACAATAAATGCTAAATTCCAAAGGGGCTACTGTGCAGAAACTTCAAAGTAGTATTAAGAACAGGGTAAACACCTTTTAAATTCCTGAGC
TTTTAGAAATAAAACTCCCAATCAAAATTCAAACAGCTCAACAATATACATTAGCAGAGAACGAATTTCCCCTTAATTGTATTCCCCACGCTGACCTTTAGGGCCTTTTCCAGCATTAATGCTCTCCATCTACTTTCTAGAGCACATTGTGCTTTGCAGCCAGCAGGTGGCAGCGCTCCACTGCTTTACGGGGACCCAGAAAATAAGTGGATTTGGGAGGCAAGTCCCATAGAGCAGAGAGCTTTGAAAAATCGTTTTCCTTAAAAACAATTTTTAAGTTTTCTAAAAAA
CATAAGTATCCAATGTCTGTTTCTTATTATGTTTGCTTTACAGTTAACCATGGAAAGAATAAAATCAAATGGAAAAATGTAGCAACACGGCTGTCTACAAAACAGAAAAGAAATCTTAAAGGTATTTTAAGAGGTAAAGATGTTAGTTATTAATTTTTTGTTATATACAGCAGCCAGAAGGCAAAGAACCTTTTAGGATGTTTTCCTTGGTATGGCCAGACAGAGGAGCTATTTTGAATAAGTAGCAGCAGAGGGCACTCTTCCTACGGGTTAGTTTCTATCCTCACTTCTCCAGGGAAAACACTTGTTAAAATGCCTGTGTATATATATATGTTAACAAGTTTATGGCCCTTTAAAAAATAGATGACAGATTAGATAGATGATAAATAGATAGATAGGCAG
AGAACATTCTATATGACAAACCATAAAATCAGACGAACAAACTGTAAAACATAAATCACATTTCTGTTTCTTCTGTTTTAGTTAATACATTGTAAATTTGTCCTCAAGATAGAAACTACAATCAAAGAAATTCTATTAATGCCATCTAGTGGAGAAATACGCATTACCAAGTCAGATTATGTCTCTCCAATTTTGAATCCTCCTTGATGTGGGGATGAGATACAAGTGGGAGTGATATGGGGAAGGGAGAATGTTTCCACATACAACACTTGACAAATGCTACTGTATGAGAACTAAACCTGTATATA
TATATGAGCAACACCTAGCAGATGCCTATTAAATAGTTGGTAAATAAATGCGTGAATTAGTTATTAATAAAAATGCACACACACACATACACACACACACACGCACACACACACACATCCTCTTCTTTTGGAATATACTGCCACCAGGTGGTGCCAGAATCACATGATTTTACATAAACTTTTTGGGCTGAAGTTCCACTTGCTTAAACAAGGTTTATTACAGTGTGATCCACAGTCATAAACTTACTTATTTAAATAGCAAAAACATTGAACTTAAG
ATACACAGTTTGTGAAAGTATTTTGTCTGCTATAATGTACTCTTCAAATATAAAGCAGTAGTATTACTGCTTCCAAAAGGTGATACAGAATAACGCTGCCATTGACAAAGTATGTGTGCATATTCTGCCACCTCGTGGCTAAAAGAAGAAATCATTTTTAATATTTATGCTTCTGGTATTAAGGTAAAATAAGTGAAAGGAACCTTGTTCATATTTTTGGAAACGTCGAACCAAGGCAGAATCTCATTCTGTTGCCCAGGT
TACCTATAGGAGAACCTGGGTTTCTATGCAACCTTTGATTTAAGTAGCTTCATCCAACTAGTTACATATTGCTCCAAAAGCTGTGAAGTACAATGAACAAAACACTCAACTGAAATCCATGTGATTTTTTAAGAAGTACCTCTAGGTGGCCCCAGAGTTCTGCTTCTGCTCTGAAATCTGGGTTCTTAGTCTTCACTAACATGGCGACTCCAGGGGAGGGGGGAGGGATAGCATTAGGAGATATACCTAATGTAAATGACAAGTTAATGGGTGCA
ATATGTATACATTAAACAGCGAAACAAGTTCAGATTGACATTAGCCTGAAGTAAAATTTATCTCATGGCATCCCTTGTCCAGATCAGCCCTGGACCAGTTGTACATCAATATGTGCAATGAGGGCACCCCCTAGTGGTTAGATACTAAAGCAGCTTTTCAACTGACACTTCATGTATATAAAGACAAAAACAGTAATTTAAGAGAAAAACTATCAAAATAGATGCACTATGCAGAGTGATACATTTTAAAATAAGAATAGAAGTAAAAAG
TAGCATAACTGTAGCCCTTAATTATATATAACACTTGTCAGTGTATAACCATATCAGTATCTTTTATATCTGGATGCATTTGTGTTACCTTAATTTCCAAATTCTTAGGGGCAGGGATTATGTCCATGCTATTTAATGAATCCACTAGAGGTCACTGTTTTTTCAGACATCTTTTTACCTGTGCCAAGGATCAGAATTCTAGAATTTTGTATTTTTAAAAGCTTGTCTAGCTATTGCACATTTAAGCTCTACAGAAATGTGATATTTTAAAGAATGTCTGT
TTCTACTTTAGCATTCTAAGATTGTGTAAAAAACTAGATAAATTATTACAATGGTTTATATTAAATGGTCTCCCTGAAGTACAAAGCAACTGCAAAACTATAATTATCAAGGACTAAAACACGCAGATGCTATATACTTGAGCCACCTGGTGGTTTATTTCCCTCACTGCACTGATAAACACCTAGTGCTATGCACACAACCTTAATTAGACTCTACAAGTTTTACTTTTGGTGCCAAGACCAGAAAGAGTTTACTTTTACCAAAATGTAGTAATAGTGTGGGTCACAAGGCACAAGTCTA
GCAAGGGCAAGGTCAAGAGAGGCAGACTAGATTCCACCGCTGACCCTTGGGGTCTTAGCTCAGGGAGGCCTCAAGGGGATGCTGGGGGCGGGACCTGCTGGGATTCTCAGGAGTTGCTACATTGAGTCTCTGCTGCCCTCAAGTGGTTATATTCGGAACCGCAGGTGCTGGCTGCCTTGGCGAAGGCAGGCAACTCCGTAGACCACACAGAGGAGTTCAGCACAGAGGGGACATTGGTAATCTTTAGTCCATTTGCTCAGCAACAAATATTTGTTGAGCACCTACTGTATG
AGGTAAATTCAGGGTATATGCTATAAAAACACAAATGAAAAATATAGTCTGTGACTTTTTTAAAAAAAGTTGGGAGAGCTCATTAGGATTTATTATAGGTCCCAAATTTTGTAGTCCCTAAGCTTAACGACAGATGGTGGTGTAACTCCACCAATTTCACAATATCTCCATTCAGTCTGATGTAACATAGATTACCCTTGATTTGACTTCGGTGAAATTAGAATTTTCTCTTTTCCCTAAATGTGTCAGGGAGGAGAATGGGGAAAAGTCGTCTAAAAGGAGTCTGCTTATTTGCTCATCTTCAGA
GACTCCAGCACGCCAGGGCCCCTCCCCACCATGCACTCGTTCCCTCTTTTTCTCTGAGGACTCATGACATGTCACGAAAATGCAGCTCCCAGCCTGCAAGGAGCTGTGGGCCGGCACACCACCTGCGCCAGGGGCGCGCCCCCTGGAGGGCTGACGCTGCCATGGCTGCCATTTGAGGCCGGATCTCGCTGTGTCCTGTGCAGTGTAGGGTGTTGGGCTGCGTCCCTCGCCCCCACCCATTAGATAGATGCCAGGAACACACCTCCCACCCCC
GTCAGTAAAACGATATTCTAAATAAAAAGACACAGAAATTATAGAGAATGTTTCACTTTACCATAGGATGATCAGCGAAAACATCAAAGGTTTTTCCTGTCCTAAGATTGTTCTTTACTCCGGTGATTCTCCTAAATGCCTCTCTTGCCTGCACATACCTCATCAAACCAGGAGATGGCACTCTTTAGTCTTATTTGACGAAACCCACCCGAGTTGAATGAATAATTTCATCAACTATGGAAACTATACCACAAGGGGGCAATAACAATGAACAGATGTATACTACCAGGTTTTAAGTAATTTTCTAAGATGTGTGTTCTAAAAATGTATTTCAGACAAACTCATCAATTTTTCCTAAGGAAAAAAAATAGCTGAGTTGGGTTAACAATGCCTGAAAATCTTCC
GCCAACATGCTGTGCGACTCCTGGCAAGTTACACCATTCAGTGCCTATTTGCCTGCCTGAAGTCAGGTAGATGTTTCAGAGGTGGCTACTTCACAGAGGCGGCTTGTTTAAAAGGAACAATAGTTCCCTCTTTCCACTAGGTGTCAGCAGAAGCACAGCTGGCCTCACTCGGCATCTCTCCACCCCTACCCCCGTAACCACCCCCGTCCCATCCTCTCCATCTCCACTCCGGGCCCCAGACCTCAGCATCTCAAATTCAGACACTTCCCTCCCTC
CCTCCATGTGGGGCAGGTGCAGCGCTCGTGGTCTGCAGGGCGTTGCGTGCATGGGCTCCCTTGTTTGCAGCCCCGAGGCCTCCCTGTGGGACAGGCCGGTTGCAGTGCTCGCGGTCGCCCCCTTGTGTCCGTCTTTGCCCTGGCTTCCTCACGACACCTGCCTGCTTTCTTGTTCTTTTCCCTCATTTCTTGTTCTTCCTCAGTCCTTTCCTCCTCATTTTCCCTAGAGTATTCCAGGCCCTGACACGGTCATCAGGGAGGT
ACTTCTAACTTAGCTTTGCTGCCAAAGCACACTGAAAAAAAGCCGTATGTCAGGACATATAACTTGAGTATTGGGATTTTTGTTCTAAAGGTCTTTTCCTCAAAATGCAATTAGGATCCACATGCAGGAAATCTAAACAGCCACTAGAGGGTGCCAGTCACATAATGACTGAGTAATACCTCCTTCCCCTTTGAGCTATTTCTAAATCTGAAAAGCCAACTGTTCTTGGTAAAGCCTTAGTAAATATGTTTATATTATTTCTCACTTGTGATTTGTAGTGATGTATAA
CTGTCTTTCATCATTGCACCACTCCAGGTAGCTGACACCTGATAGTTGAAGATTACTTGTTGAAGAGAGTAATAAGTTTTGAGAACTTCGTAAAAGAAGCTTTCTTAATTTCCTTTTAAAAAACAATGGTAAAATGTCAGTACCACTAGGGGGCACAGACTAGTAACAGAATTTTCCGGTACACTAGCTTAAAAGAGATGTTTGCCTTCTGTGGCAACCTCTTCACATAGTTTCTAAATATATGGATCTTAAAAAGTTCAACTAACTCTATTATTCCCAGAGAGATATGTTTAAATA
TTCATGTATTGTAAACACAGCTCTTCTTTCTGAAGTTGAATACAAGTCCTGACATGCTATTACATTTAATATTAAAAGCTCTTAGAATATTTAGAAACCGAATTGTAGCCAAATGCTGAACTGTTGTGACACTGATGAGCACTAGAGGGCAGAGCTTAACAGCAAATGATTCTAAAGCTAGCAATCCAGGCCTCTCGTTTTGGTGTTGAAGTTACTGACTCCCTATAGTTAACAAGATCTCCCAAAGAGTAGATAGGTCTAAGTCATAGAAGTTGCCAGAACTACACTTTT
ACAAATTGAGTATGTTGTTGTAAATTGCAACTTTAAAAATCAGTTTCATAAATTCAGCAGAACAATGAAAATGCAAAACAGACAAAAAACAGTAATGAGCGTGCACAGGAATTTTAAACATTCCATACATGAACCAGCAGATGGCAGAGTACGCAAGCATCTGAACTTGGGTACTAAAACCCTGCTTCCCATCAAATGAAGCCTTTTCATTTTTCACGTAGTTTTAGTTAATTTATAGGGCCAACGATATAAAATCCTGCTGCCCCTAACTACAA
CTCAAAATAAAAATAAAAATAAAACACCAACATGAAACCGTATTTAATTTAGGGCTTTGCTGTCCAGCGAACTCAAACTGCAGATGTGCTGCAATCAGCCTAATTGAAAGTGGTTATAACCCATGCTTTGACTCCCTCTGTTGGCAGGAAGAGGTTGCTTTCTCACTTGCGGGAATTCTTAGCTCAGGTTGTATAATGGCTGTTTACTACAGATACAGCCTGAGAAAATTCAGCCAGATTAGATAAGGGGAAGACAACACCCACTGAATCTTTCTCCCCAGATGG
CAGTACTCCCACCTCGGCTTCCCAGAGTGCTGGGATTGCCTGCGTGAGCCACTGTGCCTGGCTTCAGCTATAAGATTTGAAGATAGGTATGCAGGTGGCTTAGAAACTGGGAAATGTAGTAGTGACACATTTTGGCCACCAGAGGGTGAAGTCCAGTCATTGAAGTTGTGCTCTGTATTTGACCAGAATGTGGCATTCTTGGAAATGAAGAGGACACATTGACCCTCTGTTCATTTAGGTTAAGTCATAGAGCCTCTTGCTCTCTGATTCTGCTTTCACTTATTAT
GTGGCATACAGATGACACAGTTGATTTGTGACATTAATGAAAGAATTTGAATAGTTCCTTACAATTTACAAATCACTTTCAAAATACATCTAGGACTGGAAGCTAGTTCATCGAAATATTTTGGAAAATTCAAAGGTGCATGGGTTTGTCCACCAGGTGGCAATATTACTGCAAATCTGGGAACACATTCCGCTTACATTCTCATAAAAGCATTCACTCTGTCAAGGGTGCTGCCCAGAAGTAGTTGAGGGGATTTTGGTGGCATTACACCGCCGTTATTGCGCACCATTCTTTCCTTTTCATAC
AGTGTATTTTTGGTGTCTTTTTGACAGGACAGAAGCTCTGAAGGGGCGGAAACTCACCATTCACTATACGATTTTTTTATCCTGTGCCCAGATTTTAAAATATACAGAACGTTAGAAGCACTGCAGTGCCCACTAGTGGACACATCAGAATCACAGCTGCCTCCTGTCCTCTTTCAATGAAAACCAGTCCAAAGGCATTCACCATAGTGGAGTAAAAAACAGGAAGAAAGAGTATGAAATAAAAAGCATCTGCTTTAAAACCCGTTTGCGTGACCATT
GGTCTGGTGACAATCTGGAAGGAAATAAATAATCTATCTAGCAGGTTTACAACAGCATAAGCAACCTACTAAATATTAGGAGATTTTACTGTCCGCAATGAGATTTCTGACTTGTATAGTGGAGCATTATTGCCCTCTAGTGATAAAAGAGAAAATGTACTTAGAGAAAAGGAAAGTGACAACCAATGATTCTGGGAAACACTCAATTCGAAATTTGGGGTATTCTTTGGGCCATGACTGGTTGCTTTCTAACAACTTTTGACTGGGAGACACCATGAGCAATTGTATATCTGAGAA
GGTGGGTCTGTTTCATCTCTGTAGTATCCTGGAATGGAATGAGTGAGTGTCAGAGGAGAGAATTGTCACTTCCCCAAACCCAGCCTGGCAGGAGGAACCATGAAGTCTTAACACAGTTCCGCTGCCACCTGGTGGCAGCCTGCTCAATTTGCAGGCTTAGTGGGTACCCACTAGTTCTATCACATGCTACACTCAGTCACATACCTAGAAAGACCCATGGTCACTCCTAGTCCACAGAACCTTCCAAATCTTCATTCAGGCTGGCGGTGCCCTAG
TTTAATCTAAAGTTCTCTCTTAGGATTCAGTATTATCACTAAATGGAAAACTCCCTATAATATTTCAAGAATGGTGTTATGAGAGAAATATTGGCACTATTAAAGTATGGTTATAATTTTAGCTCCACCTAGTGGTTAACAGTTAAACAGCACTAATTAGCATCTTAGTCTTATTTAATATCCTAACCAAAAACTGCATGTTAATACAAAGCCATTACAATGCAGGCATAAAATCAGTACTCATTGGTGAAGGTACAGTGACACTTTTATACAGTGTTAATACATCTTGGAAAGCAATTTGGAGTTGGGTGTAT
ATCGCTTGAACCGGGAGGCGGAGGTTGCAGCCACTGCACTCCAGTCCAGTCGACAGAGCAAGACTCTGTTTCAAAAAAAAAAAAAAAAAAAGGCTGTAAACTCCTTGGTCAATTGTGAGAACTTGTTCTCCAGCGCCCCCTATGGGGGATCACAGACTCTGTTGCCTCCATGTTGAAGGACAGGATAGCCAGGGACCTGGAACAAGAGCCCTGGCAAAGTAGCTTGAGCAAAAGGGAAGATTTGCCAGATAGATGCAGAAATATCTGATGGTACCTGAGGGCA
TCCCCTACAATGAAGATTTGTCTGTCCCAAAATGTCAATAGTGACGAGGATGAGAAGCCCTACTTCACATTAAAGAATGAGGCATTAAAAGGCCGACTGCAGGCTCTATGTTCAGCTCTCTACCGCCTCTACTGAGAACTAGTGCAGGTCAGCGGCTAAATGATCAGCAGTGCACTGCCACCTGGTGGCAGGATGAGGGAGTGACATTGCAGAGGAAAGAAAATATAAGTCCTTCAACACTTGGAGGGGCCCGCCTGGTCCATTTCTGAAGCTTCAAGGACCTTTTAGGGGAAGGAGAGGAAAGAGGAAGGT
AGGCAGAGGGAAGAGCAAGGCTCTTGCTCTTCTCTGGGAAGCTGGGAGGTGACACAGCACTGGTGTGCACGTAGCCAATTGTGGTATTTCTGGAGGTGAAGCTGGAAGTTGAGCTGGGTGGGAGAAGAGGTGTGCAAGCTGGACCAGGCAGGGGTGGGACTGTTTTGGGGAAGAGCTGGCCAATTCCTTGCAGTACCAGGTCTCTCCACAAGGTGGCGCCAGTGGTTAGTCCCTGCTTCTCTTGTCTAACTTGTATTTTACAAGTTCTACTGTTTGGGTTGCTTTTTGGAAGCTCTCTCTGGTACCTGATAGTGACCCACATGGTTGTCTGAGAATTGGGGGAAACATACTCCCAAATCTCTGAAAGCC
AGACACTCTGGGCCCATATATTTTTTTAAAAGTTTCCTAGGAATCTCTCAGGGGAATCCTGGCCTGTCATGGAAGATCGCTAAGAACCTACTGAGCCTTAGATCCAGCAGTCAAGGTCCCAGCCCTTGCAGCGCCACCTGGTGGCCTTAGTTACCAAGCATCCCTCAGAAAAATGTGTGTGGATGGCCAGTGAATGCAGACCAGGACAAAGAGTAACATGGCACTGTGTCCACAGGCTGGGTGGGGCTGGCCCCAGCGGACCCAACATCGACCTCCAGGACTGGCTGTGTCGGTCCTGAGGGAAACGAGGCAGAGGGCCTAAAGTTCTACAGCCTCTGTCCCAAGGAGCCACCCAGAGGCAGCCTGCAAGAGCACATACCTTGGGCCTCTGTCCCAAGGAGCCACCCAGAGGCAGCCTGCAAGAGCACATACCTTTGGACCTGAGTTCAAACCCCGGCTCCACCAACTACTAGCCTCGTTATCTCATGCAGCATAACTTCTCAGGTCCTCTGTTTTCTCATCT
TCTATTTAAACACACAATTCTAATAAGGGTTCAGTGGTAGATATCTTCAAGAACTCTCTCCAGGTTGAGTTTCTCCCTGGCGTTTGAAAAGAGCCCAAGGAATCACACTATTCCTTCACAAAAGCCACTAGATGGCAGCAACTAACATTGCACCTGGGATCTCTTCATTAAATCCTTTGCCACTTGATTTGAGAAGCACTGCAGAAAATTGTTGGTGAAATTGGCTTCTGCTAAATTAACCAGTCAGATGAAATTGCCTCAGAATTCTGGGTTTGTGTG
AAACAATTTACCTGATCTTTTGTTTCAATATACATTAATTAAGCACTCTTTCCAACCTACACAACATTCCAGGGTCATAGTCAGATATTCAAGTCTAATAGTTCAGCAGCCTTTGTTGTCATTCGTGTCAAGCTATTGCCCCCTGCAGGTTAGGCTGAAAGTGCAGGCAGAATTTGGCCAAGTCCTCAGGAAATTGATGGTACACAAGTTACTCAGTCTCTCCCAATATTTAACTAGAGTCAACTTTTTAAGTTTGCTTTCATTATGGTTTAAACTATTTATTT
AATACGGGGAAATTTACAATTGCATCCGTCGTTAGAGAGCATGAAATGTTAAAGATAACCCTGAGATAATATGTTTTCACCTTGAAGTTCTTGGATCATTGAGCTGTTCCAGAAGTCTACAATACCCTCTGGTGTTAACAAGGTTGAACTGCATCCAAGTATTAGGTAAACACCTTCCCTTTATGAGAATTACAAACAGTGATTCCCAAACCACTTCTGTTTACCAGTATAATCATATCTTTATTAATGGTAGACAGTAGACTGATTTTAAATAGACAA
ACTTCAAAGTTTCTTTTAAGAAATACTTAGAACAGCGGTTCTGAACTCCTTCTTTAAAAAAAAAGTTTCCTTTAATACACCTGTAGTAAAAAATTATCACTACAGTAGTTCATTAAGGCACTGATTCTTAAAAAGTAGACCTATTGAAAAGTTGTAGTTGTAAAATTTGGCCACTAGGGGGTGGCCTATGCAGCAAATTTTTTAAGTTTGGAGCCACAGGTTTTTAAATCAGTGATTTAATGTCCCAGTTTCCTATCCTATTGCTCTTTCCAACAACTTCAAGATTTAAACAGACCAATAATAACCACTGAATCACTAAGATCTGACTCCTAGCTCCGAATCAGAAATTAACAC
AAGGGGTCGCATGGCAGCCAAAGGCCCCTCCCTGAGAGAAGCAAAAGGTCAGATGTCTCCTTTTCCTCTCCCCTTCCACCATCCTCCCCCTGCAGAAACATTCGCCGAGGAAGGTACGACCCGACCCAGCAGGGGGCAGTGTGATGCCGGCCACGTCATCCCTCCCGCTGTCCTTGTCTCCTCCATCTCATTCGTCACCCCGCGTTCTGTTGATGGGGAGCGGGGGCTGATTCCCCCACCCCTGCTGCCAGGCTGTCCCGGCAGGGGTGGGAGAGCCTCGCTCAGGGAAGAAGGTCCCAGCTGCCCTCGCCCTCGCCCGCTCAGGCCACGTCCTTCTCGACTGCCCTGCTGCGGCCAGGCCCTCCCCTGCCACCAGGTGGAACTGGAGCTGCGCCCCTGGCAGTCCCCATCCCCGGGAGGGCCCTCCCTGTGCGTCCCATCTGTTTTGTCTTCCATATCACCACTGTCTGACCTCCCGCAGA
AGGCCTCCGAGGTTTGGGATAAATTTGATTGCAGGTGTTTAATGGCTGTCAGGCCTTTGGACAAACCCGTAAGCTGGTGGTTCCTGGTTTGCAATGATTCACAGTACTCAACTCTTTAGTAAATGTTAGTGGCCATTCTAGCCACTAGGAGGAGCTGGAGGCTACTCCATCCACTACTCAACAGGCAAGACTGGTCCAGATGTAAGAGCAAAAGATTTTACTGTAGTAGGGTACTACGGAGTCAGTACTATAAAAGATGGATTTAGATCTCAGCCCATAAAGATATGACTTG
TAGTACTTATAGATTTCAAATTGAAAGGCAAATGAAAAAAGAGACTCATGGAAAAAATAATGGCTCAAATGTATTCTGTCAAAGAATAGTCTCAGGATAGAGAATGCAGTCCAAAGAACTGAATATTTGTCTATCTCTGCCCCCTTGTGGTGGTATGTGCCTCTCAGGTAAGATAAGCAAATTTTTGCAGAAGGAAATCAAACACTTCAGGTTTGAAAACAGACATAAGAAAGAGTAAAAATAGAAGTAAATTATTACATTTAACACAGAACAGAATAATTTTACTTCCATCAGTA
GTAGCCATTTTTAAAATAAAGATTAAGAGTTGGTGGAATTTAAGGGAAATGCCATCCGGTAATGTTACCTAAATACTAGAAAGGAATCAGCACAAGGAAACAGGAACAAAGCAGTGCAGTACTTCGGTATTACAGCGCCACCCACTGGCTAGAAGTCCTCATAGCACATATGAGATGTAGCCATAAAATAGATGAATTCTTGAAATAAGGAATATAACACTGACTATTCTGATTCAGTAGAACATAAAAAATGTCTAACAAAACAGAACCAGACACATTATATTATTTCT
TTTCTGGTCATCCCTATGCCCCAAGGCCCACTCTGCTTGAACAGGACTTATACACGTCCTGGCCACAATACTCTTCCTGCTCCCTAGGAAAGCGAGATGTTTATGCAGGCCTCTGCTCTTCCACACCACAGCACAAGGCTGCCACCTACAGAATCATTTAATCCATTTCAGCACTACCCAGGATGAGTGAGAATCGGCTTAAAATAAATGCTGCCTTCTGCTGATTTGACAAAGGAGCCTACTGTAATACATGCTGCCTGGATATACAAGTTTAATTCTCTTTTTAGGAAAGGCACTG
ACACAGAGAGAGAGAGAGAGAGAGAGAGAGAGAAAGAGAGCAAAGTGTTACCTCCAACTACATACAGTACTCTGTCAGAAAAGAGGTTCAGAGAATAAGAAAACGTCCCGAGCTCATTCCGTTGCCAGCAATGTCTTACTGCCCCCTATAGACGGGTTCCAGGGCAGCTGCCTACCTGGCCTTCCTTCCAATACAAATCATCTTGGTGGATGGTTCTCTGAGGCTCAGTCTTCGCTGAAGTCAGAAGAGGAATTGGACTCACATTGCAAAGGCACAGGGCAGGGCAGATTTC
TTCGAACTTTAAAATGAGGGCCTGGGAAGAGATGAATAAAAACATCTCTTTTGACTCTGATACCGTGTTCATGTGTTTGGTCAGCTTAACTCCAGGACTTTGTTGTGGTTCAGTGATGCCAGCGCACCATCTTGTGGCCAGATGGAGTAAGGGTCGGATGAAGGCTCCATAAGTTCTGGGTCGGCACATTATACACATTGCTAAAACCAATCTCTCGCAAAAAGCACTCACGTACATCCGTAAAAGCCACAAACAGTTGTTCACAGGTCATAG
TGGAGAAAACAAGTCCCCACCTCGCAAGTTGGGTGGATTCTATGAAACTGATGTGAAGTCTTGAGCAGTGCATAGCCCATACAAGCACTCCTGATATTGGGACCCATTAGTCTGTGCTCAGCTCTGGGATGGGAGCGCCCTCTGGTGGCTGTGGCTGGAAATAACCAGAGGTCCTTCTTCCGGGAGTCTGATGCTAACTAAAGCAGGTTGGAGGTGGCCTAGGGTATTTGTCACAAAAGCGGAGTGGATGATACAGACCTGTGATTGGCCAGCCCTGCCCTTCCCTAATCC
TTACTCCATTGTGGCTAACCTTAATTAAATCGGTAGTGTCTCTTTGACTGCACATCTGTCTTCAATTAGTTTGCTCTGTTGGCTTTTCTTCCCTCTACCACACAGTACTTAAATATGCAAAGCTATCACTGTACTTACCACATGATGGCAGCACTTTGCTCTGAGAGCACGGATTAAATTGTAGACTTCACTTTTACTACTTTTATATCACATCCAGTTATCTGAAATTTAAAAGGCAAGGTCTCTGCCTATCCTACTAAATTCCAAAAAATTAGT
TAGATATTCTTAATCAAAAACATTGACAGTAGGTTTTTGACTTTGCTATTTTAAGACTACTTCACTTAGTTTACTGGCAGGTATTTAAACTACTAAAAATGTTAGTTAATTAGGTTGCACTGACATCTGCTGGTCAGACAGTAAATTCCATAAAAATCATGTTTCACCAGTGTAAATGAAATCAAATAATTTAATTGTTTTTACAATTCGTATTTGCATTCTGGGTTTAAAAAATTAGCTGCTGTATATGATCATTTCTGATTCATAGCTCAATTTGAGTCAAGTGGTTTGTTAGCCTGC
CATTTTTTAGTTGTTCTTTTGGCAATTTACTCCAACTTGGATTTAAAATTTATGAGAAAAAAAGTCTCTGTTCCAGCAAAGGGATTGCCCAACCTACTGTGTCAGTCTAACGCTGACTCCATGACTGAGCACCAGATGGCGCACTGCCCAGAGCCAAGGGACCTCCCTGGTGGCTGTAAAGAGTTCAGTGCACAGACTCAGCCACTCTTAGGTGACTTTCCACAATTGCAAATGAAACTGAGCTCAGCCTACTCAACCTTCCCTTC
TCAATATATATGCAGAGTTGGTCTGACTGCACTGAAAGCCATTAAAGGTCATGGAAGTAAAAACAAAAGTCAGACTGTCTGTGTGAAACTTTGGCAAGCAAATGCCAACTTTCTTCAACATTTTCTCAGTTCTGAAGAAGTGAGCGAGAGGTGGCAGTAATGGTCTTTCTCTCTCTCTCTCTGTCTCCCCCTCCCTCCCTCTCTCTCTCAATTGTAAATTAAACCATTATTTTCTTTGTGCCCCCACAAATAGAATTCAATATTACAGTGAAATTTGCCAATGAA
GAATGAATTATTTGGAGCTTTGTACTAAGGCTGTGTATTCAGATGTGTAGTCAGTTGTGTGATATTAATTCATTGTTACACTTTCTAAGGGTTCTAGGTCAGCAGCAGTATTGTTGTTAGGACATTACTGCCACCTAGTGGTCATTAGGGCTGTGCCAGCACCAAAGAAATCTGTGTATGGAGCTTTCATCTTCCAAATGTTTGTCTTGTGACGCATGCCACAAAACACTCAGATAAGCTACATAAACCTTTTTATACTGCAGTGGTAAACAGCTC
AAGGAGGCCTGCAGGCGATTCTGGCGAACACTAAAGTTTAATAATCATAAATATAGGGTACACTTTAATAAAAATTTGCCGCAGCAAACGGGAAAATACCAATTTAGCTCTGTTTGCTGCAGCTTCGCAGCTTTACCAGGAGAGGGCGCCGACGGACCTGACTTTTGCCTTGCCTCGCAGTAGAGCCCAACTAGAGGGTAAACAGCAGCCACAGTAAGTTCTAGCTGTTGCAGAAATAAATTACAAATACATGTAGGAAAAAGGACTTCAAAAGGCTGCGGTATCAAAG
AGGGGGGCATAAAAACAGAGAGAGAAAAGCCTGCATTTGGAAGTCTGATACAGAGCAATATTCATTCCCACACTAGACTGAGGGAGAAACTCTCACAAATCTGATATCATCATCTTTTAAACCAGGAGTAGGGGAGAAGCTGTCAGAGAACAGTGCCACCATGTGGCAGAGTAAAGAATAGCAATAGTTGGGACAATAGACCAGCCAATAGGAGTCTGCAGTAGCTTGCAGGAGACTGGGGTTTTGGGGACAGGAGGCAAGCTGGAGGTGAAAGCATGATGGATAAAGCCTTTTTTTTTTTTTCAGTACAAT
TATATAGCAAGTTCAGAATTCTGGAAAGGCTAAGGAATGCTTACATGTGATTTCCAAGGCCAACTATCAACATAGAACTGAAGGACACTTAACCTCACTGTTAGGTCTTAGTAGAGAAAGTTGGTGATGTTCCCCAGCATGTTTGCTAGATGGCGCTAGAGTTCCTATCTCTTATCTGGACTTCACACACCTCTGTCTAAATGTGCTTGAAGAGTAGTCCCTTATTTTTAAAAAGTTGTTGCTGTTGAATTTAAAACCTACTATCTTAAGTATGTTATTATTTAGTGTCTAC
TCCTTCTCTGGCAAAGCACCCATGTTTGTGAGGTGGGCACCGCTTAGCAAGGCAGGTGGCTGGCTAGTCAGGTAGGTTTTCCCTGGCTGCTCCAGAAGGTGAGTCATGAGTAGTTTCCCTGTGGGCCACCAGGGGGCACCAGAGGTCGCTCAGCTCTTCCGAGGACTTGATCCGTCTCAAGATGACTGTCTCCTCCCTCTTCGGCCTAGGACTTTCTTGAAGGAAAAGAGCTGTAGTGGTGCCTCTCTCATCTCCT
CGTTCTTTGAACTGTAACAAAGCTTTTGATTTTTTTTTTCCCACGTGGTAGATGAATCTTAGTAAGAAAATACAGACTTGATATGACACATACTCAACTACTGTAAAGTGGGTGCTTAATTTAGTTAGGGAGAGGAAGGGGTGGAAGCTGGGGAAAGTCCTGCTTAGAGGGCACCTCACTAGCCACTAGAGGGCATTAACATGTGAATAAAATCATCCTGATTTCCAGGATTCAAACAGCAGACACCATGCATGGGAATTAATGGGGCTCTGCTTCACTCTTCCTTTCCCTTTATAAATGTCCAGAGAGCTAACAACTGCAAAGATGTGGAAGTATATCTAAA
ATAATAAACTACACATACGAATTCTCATTGAGGAATTACAGAAAATATATCTATCGCGTCTAACAAGGTTTAATTAGCATCTTGGAAAAAAAAAAAAACACCTACGTTTTTAAGGAAAAAGTTGGCCAATACTGCCATCTGTTGGAATTTTGGTCAAAGCTCATGTGTTGGACTTTACTCATTCTTTGTCAATATCTTTTCTTTCTTTCTTTCTTTCTTTTTTTCTGAGACGGAGCCTTGCTCTGTTACCCAGGCTGGAGTGTGGTGGCGCGATCTCGGCTCA
CAGGTCTCTCTCTGCCATTGGCTTGGAGAGCATATGGCATTTCCAGGTCTCTTTCTGACCTTGGCCCGGAGAGCATATGGCATGTCAAGGTCACTCTGCCCTTGGTCTAGAGAGCACATGGTATTTCAAGGTCAACAGCACCACCTAGTGGAATAGGGATCCTCTCCATGAGGCACATTGTCGGTCCTTCACTGAAACATGGTAGCCTCCCGATTCTCTCCCCTTTTTGTGGCTATTAAAAGCTAGGCTACATGCTGCTTCTGTAAATAGGAAAATTCTGCCTTCA
TCTTAGTGCCAGGTAGTGTTATAATCTTTCTACTAATTTGGAGCAGACAGAAATTAAAATTTAGCTATTTAACCTGTAATTGCAAAAAGCTTTTCATTTGTCTGTTAATAGTGACCTCTACAGGTCAATCATAACAATAGCATAGAATCCCTAGGTAGCTGCTCTAGACTCAAGATTTATTTAGTGAACAGTGGTATAATTGTACTATTAAACTTAAAATATCTTAGACCCTCAGTGCCAAACTATATTTTAAATTTTTAAGCTCAAGACAAGA
TAGGTGCCAGGGGTGCATCAACTAAATTTCGTATTTTAGAAGGGTCGCGTATAGAAATCAGGCCCTCTAGTAGTAACGTGCTGTCAGGCTCTCAATTTATAACGTTGATGATCTAAATTCACAGTTAATTCTAATTTGCAGGAGTTGTAGCAAGAAAAAATCAGAAGGGGGCAGCAAAGAGCTATCTGGGCCAGAGAAGATCCAATTTGAAAAGTAGCCAAAGAAGATTACCTTGTGTTAAATTACACAGAAAATGCTCTTCCAAAAGGGTGTCAAACCCATCAGAGTCATGGACCCAGATTACCTTTGACCTACTAGATGTTATTTTGCC
GTACAAGACTTCAGGATGTGGCGTGGGTGATGTCGTCTTTGTGTAATGTGCTGATAAGCCAGGGCAACGAAACCAAATCAAACCAAAGACTTTCCCAACAGGCTTCAAATCCCTGCTCTGGAGGACACCAGGTGCTCAGAAAAGTCTACACTGCCATCTAGTGGATGTCTGCAGCATCATCAGCACGCGGAAGGGAGCCCTTTGGGGAGAATTCCCTTGGGACTGTCCCTGGCCTGTGAAAGCATCCGACTGACCCTCACTACATAAGGGACAAACCCCAAGACAAGTGAATGGATGGTGAAGCCGAGAG
AAGACCCTGCCTCAAAAAAAAAAAAAGAAAAAAAAGTGTCAGCCATGGCTATGATCAGTGCAGGCCCACATGGGGCAGAACCCTGGGGATACACTGGGTTTCTAACCTCTTTACCAGCAGAGGGCAAGTCCACGTTTATTCCAACCTGTGTCAACAGTCTCTTCCAGCACAAGGTGGCAGCACCGGCATACAAATCTCTATATAAACAGGGGGCCCGTAAACTTTAAATTCAATCACAAAAGCAAGATGGGAAAGCCACGTGAACTGCATTTATTCTATAAATTGGATGGTAATCTAAACCTGACAAATGATCAAAATGTTTCTCTGTTAA
TTAACACACATTTTTTTTATACACAATGATAATGACACATTCACAGGGCTGTAACACTTGCATCACTTTTAACGTCTATTTCTCCCAGAGAGGTTTAAAGGACCTATGGAGCCAGGGTTATCGAGGAAGAAGCAAGAGCTGATGCTGCCCCCTACTGGCTTTCGCTTCTCCAAAGATTCCAGAAAACAATCATTGTCAACCACAAAAACCTCTGTTTGATGATTACATATATACATAATTAAGGACTCCGGGCCAAGCTTACTAATCTTCAAGAACTACATCTGCAAATTTCCCTCA
CCTCCACTCTTCTTTTTTTAATGTGGAAGTTTAAAATCCCATCTTACATTCATTTTTTTAGAAGTAGAAATAATGGGAAAACTTCACTTGGATAGGGAACGCTTGAGTAGAGCTGCGTCATTATTTAGTCTTTACTGCCGCTTAGTGGTAAGGAAGAGACAAAAGTTGACTGAGAGGATCAATTGAGCAAGTCAGCGAGTGATAGCGATGCAACCCAGATTTATTGAAGAGTAATTGTAATTACTTTTTATATTTTGTAGGCAAAGAGCTCTTACTGCTTTACAC
TCATTCCACTTTCTCTGATCTAAGAGAAATTGCAGAGATGAAGGAGGGCTTGGCAGTTCGGGGACTAGCAGCCGGTGGTCAGCATCAGAACCAGTACCATCAAAAAACTGCAATGATAGTTGTCAACACTAGGTGGCACCACAGCAAAGCCTGCAGACGCCCCAGTCTCCAAGGAGTGCCACGCATCCCTGTGCTAGGAAGTTATAGGAATTCTCCTTCATCTGTGCGTGCCTCTTGCTTTCAGTAACCTACACCTTTCCTTTCAAACAG
ATTTGTTATAGGAGATTAAATGTGTTGTCATTGTCTCCATTGTCTTTGTCCAGAGCCTATTATTATGGAAACAATAAAATTTATTGTGTCAAAAAAAAAAGAAAAAAGAAAAACGGCCACAATGTAATGTTGCTAACAGCTCAGTAGAGGGTGCTGTAACTTAAAGCTGAAGAATGGCTCTCGGATAGATTATGAAAGCTGAAAGGTGAATGCAGGCAGGAGGAGGTAAGAGGAAAGAAAAATAAGTGGATCTTTACTTTTTGAAAGTACATCACTGCAGTTATAGATCCTTGAAG
AACTTTCTCTCTGTTTATCTTCAGTGTGATTTTTTATTTATGAACAGATTTTATAAATTTAGCAAATGGATAAAAAATATTTTTTTAGCCTTGGAAAAGATACCAGTTTTGGTGGGGAAAAAGGCTAAATGTAATTTGGCTCACTGAGCAGTAGAGGGTGATAGAACACCAAAATGACAGCTTGAGAATGCCTTTAGACCACGTTGTATTTTTCTATAAACAATTCATTCAATTAATATTTTTCCACAAACTCAATGACATATTTAGCTATGAATATAAAAGTACATAAGGAAATTATAAATAA
GTTTTTCCTTAGTGTATGCATTGCAGAAAACCTCAAACCTCTGCAGAAAGTTGGCATGCTAAGCTTTTTTGGCATCTTGTTTTTTGAATCTTATATTGGGGAACCCTTAAAGCGAGTATGTGCAGCTACTTAAAATAGGAAAAGTGTGCCACCTTCTGGCCTTGAACGTCTGTTGATTCAGTTCAAATCTACCTGTCTCAAGTGATCCTATCTGCTCCTATTTCACATATATTTCATGAAATTTAGACCAAAGGAAAAACACATTTTTTATCTTGTAATTTTTAAAATTTGAAATAATTTCAACA
GAACCCCAGGTGGCTACAATCCCTCTTTAATGAATTAAAATCTACAGGTACTTAAAGATAATGGAAAGGGTTCCTCACACTACTTTCAGTGTTTTCAGTTGACTCAAGATGTTCACCTTTACCTGCAAGTATAGAATGTGACCAGGAGGTGGCAGTGGTCCCTAAAGGAAAAGCAGCTTGTATAGCTAGGAGCCTTCCTCGGAGGCCAGGAGGACTTTTCTTACCCTTCACACTAACCAGGAATCCATGAGATGTACATATAGCTATTCCCAAAACACTACAA
TAACAGGAAACCCCCAGTTTCTGCAAAGAAATTAAAAGTAGCGACAGAGGCATCTTTCAGCCAAAACATTTAAGAAAGTCATTTATGGAATTCTCACTACCCTCTTGGAAGTCAAAATGAAAGACGATGTATTTTATACATAACTTTGTAAAGTCTGCCCTCTATCATTCCTCATAGTAAATGCAGCCAGTATCCACAGATTTATTCTGTTTCAGATGAGATGAGATCCTAAATATTTTTATCTACAATTTACTGAGCACCTTCAATATGCCAGGCAACTAGTAGATGTATAAATGTTTGATCCCAGGTTGA
TCAGTTCCAGTAGCATGTGATTAGGTGGGGGGAGGAAAGGGGGTTATAAAGGAATATTTCTTTGTTTGGGTGACACAAAGATGAATGGTCTATTGTCTTACTGTCTGAAAAGAAAAAACAACTCAACAGTGCCACCTCCTGGAGAAATTACCAAATACACTTTTAAACGCTATTAAATTTGTTCCAATTATCTGTACCTTCACTTTTTAGTATGTTGCTTTTAGTTATCACAGGCTTACAGTACTTATATATTTCCTTCTTCAAACTGTATCAGCTTC
CATGAAGAGAATCTTGCAAGGCGGCAGAGAAACCAAAAGCTACAGGGCAATTCCTTTGCCCACAGCCACCTGACCTAAAAATCCTGCTGGGTTCATGAGTTTGCAGAGAACCTCTGTAAGGTGGGGCCTGCATCCTCCACTTCACCACACTGACCACCAGAGGGAAGCACTCACCCACTGATGTCCAGTCCCTCAGGTCCCTCTACTCCAGCTTCACCCTGGGGAGCAGGCTCTGCAGGTGGCCCTGGGGTCGACATAGGGTCTGCCTTGAAGGAAGAAGCTCTACAAACTAAACACTCCCTGAGTGCTGTATGGGTTCTGCAGAGGCCCCTCTGCTTGGCTCTGTCCTTGCTGCTCTGGGTTACCTGGGTGTGCAGGGTTTTATTGCTCAGAGCCATGGCCAGTAGATGGCATAGCCTCCTGTTCCTGCAGCTGTCCCCACAGCCCCTGCTGGACAGGCCCAGAATGGACCCTCTCAGAAGACAAGGACTCTCTCAGGGTGGGTGATGAACATGTGGACAACTCTGGGGACAAGTCTGGTTTCTTTC
CATTATTCCCCATTTTAGTTGAGAAAACAGTCTCCAAGAGTGGAAGTGACTTGCTCAAGGTCATACAGATAGTCAGGCCTGGCTCTGAGCCTGAGGACTCCCAGTCCCCGACTCTGCTGCAAGCTCCATGGCATTGCCAACATTGACCACCAGGTGGCAATCTCCCCCAACTCCCTGCAGGCCACAAGCACCCTGGAATTTTAAGCAGTAATGCCTATGGTTGGTGGCAGAACAGCAGTCTCTGCCTGGATTTTCAAAACTGCCCTGAGGCAGTTTTATAACTCTTTTGT
GATATGGTAAACCACAGTATAACATTCCTACAATTCATAATATTACTAATCACATATTCACACTATTGATATTCCTCATAAACTGGAACTAGTAATGCTGAGGTCGGCTAGTGGTTCGAGCTCTAAGATAAAGGCATTGACTGCCACCTGGTGGCAGCGTACTGTAGTGTCAATTCTTCAACTTTCTCGCCAAGGTAAATCACCTGGTGATGATTGCTTCGTCTCCAATTCCAAACAGAAAAAATGAGAATCCATCATCGTGTAACTCCACAATTGAACCTATT
TTGCTACTGAGCAACTCAATTTTCTGCTCTGCTTTTTCATATATAAGACTTTTAAAATAGGGTTTCTAAAATTCCTTTCAGCTTTCCATTTCTACGATTTTATTACATTTAATACCCATTTTCAATAGAATGGGAGGCTTCATTCCCCTCGGGGTCCACATAGTGGCGCTGTGCAATGGACTAAAAAGCAAGAAACTGCAGAGAGAAAAAAGGAAATTGGAAACATCAGCAGTAAAATCTGGAAAAAAAAACCACACAGTTTCTGATTTTTTATAATTTATCTTATCTAGAAAAAAC
CGAAGGGCATATTTTGGTAGAGTGTCTCTCCCTCCAGGTGACTGCAGCTGTGCAGCCTGAGTTTTTGGGTGAGCAGAGTGTAGGCTGGGTTTCAGCTCCTGCTTGCCCTTTGGCTGGTAGTCCTTGTGCAGTACCCAACTGGTCCACAGGGTGGCGGTACCTCCTGAGAACAGCTTCTGCCTGAGGCTGGGTTCTGGGAATGGATGGGCTGGGGCACCCTCTCTAGGCACCCATGCCCACTAACTCTGCAGCGGGCACACTTGGGGCCCCACTCACCAGCCTGGTGGGCAG
ATGGAACGCACGCCCTGGCCAGGCATTGCATTAAGCATGCCACGTGCCTAGCACATAGACATTTATTAAGGCTTCCAGATCCTTGGCCAGACGAGTGGCACTGGTTCCTGGCTGTCTGCGGAGAGGTGCCGGCTCCCTCTGCTGGAAATAGTGAGTCGCAGTCAGGACGGGAGAGGACAACGTAGAACTGCACTCTGGGTGGGAGGGACCTCAGAGATGACCTGGCCCAACATGGTGTTTTACAGATGAGGAAACTGAGGCCAAGGGTGGCCGCCTCACTGGATGACC
GGAATTTGCTAGGCCAAAGAGTTTGAACTTGAACCAGAAAGATGAACTGTGAGGCTGGGGTGGATCCCATGGGGCCAGCCAGGTAGCCCTTGGCTGCTTCTTCCCTGCCTTTCCAGTTAAGGAGCCATTCCCTGCAATGGCCAGCAGGGGGCAGAACAAGCTCACGTTCCCTTAGCCCAGGCCTTCCTGTCAGGGCTCAGTGTCCAGGGAGAGACCTGGGGTGGGTGTCCCTTGGAGAGTGGGGAGGAGCACCAGGCACAGAGGAAACAGGCCAGCTGTG
CATGTGCTCCACCATGAGAAGCAAGCCCCCTCCGCAGATAACCTGGCTACTTGGGAATAGCATGGAAGTGTCCGGTAAGGGGAGAAATGGTTCTCTTTGTCTTCCTTCCTACTCAAATTTCCAGGGGATTTTTAAATGTTTTGGCACCCTCTAGTGGCAGACAATGCCAGAAGACATCATTTAATATTTCATCAGCTCTTTTCCAGACAAGTTATTCTTACAACCAATCAATTTTATGCCTTAATCTTGAAAGGCTAATCATAGATATTGAAAATGTTTTTGTTTAAAACAGGTAAAAATCTAA
CTTCTCCAAGCCCATTTCCTGGGAAGAGCTGCTGCAGTGAGGCTGTTGGTTAGGGGACTGAAATGGAGAGAAAAGATGATCTGAAGGTACCTGTGGGACTGTCCTAGTTCATTGCTGCAGTGCTCCCATCCCCCACCAGGTGGCAGCACAGCCCCACTGTGTCTTCCGCAGTCTGTCCTGGGCTTGGGTGAGCCCAGCTTGACCTCCCCTTGGTTCCCAGGGTCCTGCTCCGAAGCAGTCATCTCTGCCTGAGATCCATTCTTCCTTT
TCTGTGGGGTGCAGGCTGGGGGACGAGGTATGAGGGGCACGTAGTTCCTACTGTTCACACCATCCACATTTAACACTCTTTAAGACTTGAGATTGAAGACTCCTTTAAGAGGCTGCATCTCAGGAAAATACTGTTCACCTCCTGCCATCTGGTGGTCATCTGGAACTTGTGCACCTCGTTGAATTTCTCAACTTTATCTCAGTTTTTGCTGCAGCTGTATTATATAGTTTCAAATAGCTAGAAGGAGGATTTTTTTTTCCTGAGATGGAGTCTTGCTCTGTCGCCCAGG
TTGTAACCAGGATGGCATATGGACCAAAATGATACCCAATTTGAAAGGTGTATGGAAATAAAACAAAACCCTCCCATGTAGATTATTCCCACAGCACCGTCTAGAAAGCCAGTGCCCTTCCCCTCATTCCCTTTTAGCCGCTTCTCAAAATGACCAGTAGGGGGCACTGCAGGGTGAGATTCCCAGGCCTCCTGCACCTCCCATTCATGAAAAGTTATTGGAACATGAAGTATGGAATATAATACACCTATTTTAGCTACAGTAATACTTGCTGAGAAATTGATTACTCATAAATGTAAGATCTCGGTTGTTCTTGAGATGTGATTAGCTAAAGAAGGAAGTTTTAGCTTGAAGGATAGG
TCTTTTTTTCTCTTTCCATCCACGTTCGAACCTCGGACTTCATTTCTTCCCCACCTCCCCGGCCCTCACCTGGTCCAGCCCAGCATCCCTCACCTGGACTGTGCAGTTCCCTCTACCCTTGCTCAGGTCTCCAGCCTGGCCCTGAAGCCTGTTCCCTCCGCAGCCTCCAGAGGGCGCGAGCGAACACCTGATCAGGCCACGCCCCCTCCTCCCGCTCAGAACCCAGAAGGCTCCCAACTTGTGTTAATTTCCCATGGTTGCCGTCACAAGCTAGCGTTTTTTTAACGACGCAAATTATCCTACAGCTCTAGAGGTCAGAGATGTGG
GGAGGAGGCCTCACCCCCACCCCACCCAGCTCCAGGCTGGAATGATGCTGCTTGCACTCAGACGCACACAGCCAAGGACCCTGAAGGAACCTGCCATTTTCTTCTCTTGCCATAGAAAGTGTTGTTCCAGGAATAGCCACCAGATGGCAGGAAAACCTTTCTCGCCAGATCATAGTCTGCTTGCCTTCCTCTCTGTCATTTATTCCTTTGTGGGTTAGTTTATTTGTTGAACAAACATTTATTACGTACCCACCCTGGACAGGCTCCATGCCAGCTATAGATGAATAAAGAT
GAATGGGCAAGGGGGCGAGCAAAGAATTTTTTTTTAAACTGAACTGTTTTTTGTAGTAACTGCAAGGTCTGGGAAGTTTTTCTGGGACATTGTTCAGCAAGGAAATTGGCTCTGGATTTAGCCGTGACTGTAAGCAGTTCTCCCTCGAAGCAGCAGAGGGCACTGATGACACAGCCAGCTCCCTACCAAGGCCCTGCAGTTAGATGGGTCCTTGAGCACCTGCCATTGTGACAGCAGCAGAAACGTCAGGCCTGGGAGTGTTTCAGAGCCCAGGATAGTTGCCAACATGTGTGGTTCCAACCAG
CTTTCTCATTATCTCCTTTATAAAATGTTTAATTTAAATGGTCAGTCTTCTGTTCTTATGCAGGAGAATGTCAGCCTGATCCTCAACCAATTAATACCACGTTTCAAGTTGGGTTTGACTTCTACTAACGTAGTAGTCTGACCCCTAGTGGTTATAAGAAACATCTGCACGGCTTGTAAGCAAATTTTGACTGAATTTTCTGAAAAGTGAATATCGGACAATGAATTTCTCCTTGAAAATAAATAAAATAAAAATAAGAGAAGAATTTTGAGTCCATAGAAAAAATAATAGG
ATCCATAGGCAATGGAGCCAACCAATGAATGATGTGTTAGCAGGCATGAAAATAACATTAATCTGAGCTTCTCTCAGTAAACAAGGATCAAGTACATACCCATCCCTGTTGGCTGTAGCTCCTCTTACCCAAAAGCACCATCTACTGGCCTGTAGGTTACACCACACAGCCCAATATAAAACCTGCTGACAGAAGCGCACATAGCTACAGAGCAAAGTCAAAAGACTCTACCCAATATTCTGTACAGTCACACCCCTGTAATGATAAAGGTTAGAAATAGTTTG
AATTGAAAGTTATTAATTATTCATGTAAGAATCACTTCTCAGCCTCTCCTTCACCTTGAGTAAACAGTTATACAATCCAATTTTATGAGATGGCTACAGAAGATGCCCTTACTTTATATGCACCCTGATTTAGATAAAGGTCACCCTCTAGTGGGGTTGATATGTATTTCAATCTCAAACCTCACTCAATTGCCTTGCCTTTGAATAGCAAAATGATTGATTTTGAAAACCAAATGCAAATCCAGGTTCAGGGATTTTTATCAGCGTGTCAAAGATGAAGAGATACAGATTATTGTATTTAGCCC
GAGGGGCACATGAAGAGGACACATGAGTAGGGTACTGCAAGCAGTGCGGGCAGAGGCTGGAGCCTGGAAGAGAAGGCAGGGCTGGAGTCACTCCCAGAGGCACAAAGCTGCGGCAGTAACTAAGTTTGCCCAGGAGAGGGCTCCACCTTGGCAAAATGGCTACGTCTGAATGACTCAAATGGTCTCTGAGGTCCCCTGGAGAAAAGATGTCCAAGGACGAGGCCTTGGGGAACTCCTGGCATGCTTGGAGGAAAAGGAGCCAGGGACAGTGGT
GATAGGCAGTTGGAAACAAGACAATGCAGAGAGCTGAGAATAATCAGTTAATTTGAGAGAGAAAAAAAAACAAAAACAAAAAACGGAGAAAGTTAGTATCATAGAAGTAAAAAAGAGATCTTCCAGCAGGAGGTAATGGCAACAGCGCCACATGCTGGTAAGTAGGAAATTATTCAGGCACTGGATCTCAGCTCCATCACTGAACTGTTGTTTCCTCATCTAAACAATGGTGTAATGATATCAACTTCACAATACCCTTTTATTGCTGCTTTTATGAGATGAAAGAGTGACCAAGTTGCTGCAGTAAGAC
AAAGGTCAGTTCCCAGCCCCGTCTCTGGTGGGGCTGTCCCTTGCCCATTAATTGCCAACATTAACCAGAAGAGTTTTCAAATCCACCAGAGGGTCTGAGCAGATGGGGCTGACTCTGCTGCCCTCTGCTGTTGAAATGCTGCCAACTCATGAGCTGAGGGGTCCAAATTCTCCTTCCAGTCAGAGGAGCAGAGTCAGCAGTAACGGTGGCCCTTCGGGTGCTCATCTTGTCCTGCAGTATTAACACTGTGCTGTCAGTCACGGTCCCT
GTGTGGAGGACACGTTGCCCAAGTCCTGGAAGATAAGGAAAGAACAGAGCAATGTGAATGAGACTACAGAACTGCCAGCCTCAAGCAGGGTTCACCTTCATCACTGCCCTTTTCCTGCTGCTGCTTGGTCTGGTTTGACTCTGTCGCCCTCATGTGGTGTATACGGGGAAGTGCAGGAGCTTTTCCCTTTTGATCATCACAGGTAAAAACCTGAGAGTGAAAGACTGGTGACCAACACAAAGATGGGATCCCAGTTGCTCATAGGATTTGCATCTTCCTCCTTTTTCCAGGGAAGAACC
TTTCTCAACCTTAGTTGCAGCTAGGAGGACCTATTGTTTACACATGCTTCGAAGCCATTGTCATGATAGCTTTACTAGTCAGAAAAGCCTCCAAGTCAACCCTAGGAAATAATTTCACTGTTTACACTCCACATGATGTGGCAGGATCACTGTCCTCTAGGGGGAGCTCTTAGCAAACAGCCAATAGAGCAAGAAGTACATAAGGCAGGATAAGTAGTAAGTCACTTTCTCCAAACACAGTGCTCAATTAGCTCAGCTAATAGCTCTTACAAGACCACATGAATTAAGCAAGGGAAAGAAAGCTAACATTTATACTAACTCCA
ATCTGGGCAACCGGCATCCTTAGCCTTTCTTACAGGATAGGGGGCTTGAGGCTCCCTTAGACACCCTCTTGGCCAGAGTAGCTCAGTTTAAGACAATTGAAAGGACATCTTCTGGGACAATAGCGCTCTCTGCTGGCCAGGACAGATATCAGATCCAGTTGTAATGATAACAATTACTATATAATATTGTATATTATTATTATCTTTTTTTTTAGGGTTTCGGTCTCACTCTGTTGCCCAGCCTGGT
TGTTGATATATTTTCCTGAGAATAGATGATGTGGGGAAAAGAATTGTATCTCATTATAATTTGTGATCAATTTCACTAGAAAATATTTCAGAACAACAGTCAAAATTGTGAAACTAATTAAAATGTATACAGCAGCTGAGAAAAAGTTGCCACCAGAGGGCACTACTGCTCTTTACAAACCAAGTTTTAGCAATAACAAATACTGAAGATTTAATGGCTAGGGGGTCGACGTGGCAAATTTGGATATGCATATGAAATGCTCCAAAAATAATAAATTCATTAAAGTTAATATTA
TCAGCCTTATTATAATCTTATGGGATCACTGTTGTATATGCAGTCCATCACTGACCAAACGTCATTCTGAGGTGCATGACTATCAGTTCTGGCATTGCTGCCAAGGTGGCTCAATTCTACTTTACTCTCTGTTGTGTTCAGGCTCCACCTAGCGGCACAAAAGTCTGCCTCCTCCTTTTTAGCAATTAAATACCTTTCAACCTAACATTTTATCTCTCTGCCATGAGACTATGTATATGTATATATATATATATATATATATATATTTTAGCTATTA
GAGACTCATGATCTGATGAATACAAGTATGAGCACACTGAGACAGGATATTTGAGATAATTAAGAAGGATGATTAATATATACTGATTATGTAGATAGCTCCCATTTTATTCCCTGGATTTCTGAAGCTGACAGTACCATCTAGTGGTAGGGAGAAGTCACTGCAAACTATATAAAGTAGAATAATTTTGGCCATGTTTTAGCACTGTGACACTTAATAGAGATCTAAATTCATACTTTTCAAGACAACTTTTCTTTTACTGTAACTGGCAGCATTATTATAACTTCAGAT
CTGGTGATATTTGTCTATCTAAGCACCCCCAACCTATCTATCTGTCTGCTGTTTGTCTATCTTTCTCAGGTTATGCATAGTGACCAAACCCCGCCTGGTAACTGTAGGGAAAGAGCATGACTGGTGTGTTACAGCTACACACGCCCCCTGGTGGTATTTCCAGTTGTTTGTCCTCTTCATGCAAATGTTGCCACCTTGTGCCAGCTCTCTCACCTAGCTTCCTTCATGACGACAGTGGTTGCAATTCTGCTCCTCTCTCTGCCTTCCCCTGTCCTTGGCTCCCCATGTCCAGAATCTGATCATTTACTGGTGTGCACCCTGGGAT
TTTTGTACCTCTGTACACAAGCACGTATGTCTCACTTGACATTCAGTGCGTCTTAATGAAAAAGAACACAAATTGCTCAATGCATATCTGGTTTCCAGTTATTTCTACCCGAAGATTATTTGGTCTGTGGGTCTGCAGTGACACCTAGTGGGTGATAAGGATGTGAGCATCAATGATTAAAATGAATTTCACAGCTAATTTCTAAGGTCTTTGGGCATCATGTATTTGTTTTAGTGTTCCATTTCTATTACTGTTTTCATCAATTGGATCTAGTTGTGGGGAAATTAAAAGGATTCTCCTCATT
AGGAATTTCAGGGGACTGAAATTGAGACTGAGAGAGGTCAAGCAAAGGACTCAAAGTCACACAGCCAGCAGTTGGTGGAGCCAGTCTCCCTGCACCATGTCCGAAGGCTGAGCCTGTGCTTATCTTGCTGTCCAACACTGCCTCCCAGTGGTCTCCCTTACCCTCCACATCAAATCCGTCACACACCTTAGAGATTTTAGCTTCCGATTCTCTCTGGTTCACCCTACTTTTTTATTACTATTGCCCTAATTCAGCCTCTCAGCAGCAGCGGAACTGGCCTTCTCCAAATT
TTAGTAGAGACGGGGTTTCATCATATTGGTCAGGCTGGCCTTGTATTCACGATCTATGAATGCATCTTTTTTCAGTTTTAATCGTTAATGAAAAATACAAGAACATCACAGAACGGAGGTAAATGTATAGGGTTAACAGCGCCTCTAGCGGGGATATCGAAAGGATCAACTAGGCTCTAAGTATCGGGAGCTAGCAGCAAGGGCTGCTCACCGTATGCTGCCATCCGTCCAGGAAGCGAGTGGGAAGCTGGTGTTCTCGGCAGGACGGCGGGAGCATCTGAGGAGAGGACCCAGGTG
CTTACTTCTCCGGATCAGGGAGGAAGGGCTAGAAAGGAGATCAATGGCAGAGAGAGGAGTGGGGGTTCCTCCCCTCCCATCCTTCTCTTAGGGCCAGGGCTGAGAGCAGTCCGGGAATGCTGAGCAAGTTCTGTGTCTACCGCCAGGGGGAGACAGAGGCCAGGCTAAGCCCTTGCCTAAGAAGAGTAAAAGCACACTCACTGGAAGACCAGGACAGAGCCCAATGCCTGGTTGGCTGCCCGTTCTTCCTAACTTCTCCCCTCTGGGAGAGGGTGGTACTGACCTGATGCCAC
AGGCATGAGACCTCTCACACTACCTGCAGCATTCTTTTTGCAGGAGGAAGGAAAGTTGGACAGATGTTTTTAAAAATCTTCCTTTGCGCCTTCTGCGCAGCCTCTTGCAAGTCCTGGCGGAAGCCACGTGGACACCAGAGGGCGCCACAGCACCAGCTCATTCCCCGGAGGCTCCATCACCAAGGGTTCCGGCTTCACAGAACAAGCCTGAGTTGAGCTCCTGCAATCACAATCACACAGAACAGACCCAGGGTTGGAAGCAATG
AGCCAAACGGCTCATCTTTCCCAGAGCAGACATGCGCCTGCTCTCCAGGCGTGCCTCTGAGCCTGCCCGACAGGGCAGTGTGACCTTGCCTGCCTCTCTGTCGCTCTCTCATTCCTTCCCCTTGAGCTCTGTGTTGTGGCCACCAGGAGGCGCTGTTCCCCCTCAGACCCGAGTAGACCAACAGCCCAGCGCCACCAGAGACCAGACTGGATTCTAGATTTTCTCTTTTTTTTTGAGATGGAGTCTCGCTCTGTCGCCCAG
AGAAAAATTTACTTTCTCAAAAGGTAGGCACGAGTTGGCCGTTTAAAAGCCATTAGGGCAATTGCCACCATTCTATGAGGGATGTCAGTATCCGAAGAAAAAAAATCTCTTGTCAGGATAAACTAGTGCACAAACAGCCAAATTACCACTAGGGGGCCTGCCAGTCTCAAGAAAAATTTTGCGCGTCTGGGGAAAACTTGCTCATGGGACAGGCAATGAGAGTGCAGATTGCTTGCCAAGTAAAACAAAAATCCGGTGCCAGGCACACTGTAAAACAAAACACCAGT
CTTTTAAACAAGATGGGATATTTTTTCCTGCCCCCTCCCCACCACACCCCCCACCAAAAATAACCGTTTTCTATTTTTTCTGTTCATGTAGTGTCACATTGATTCTATATCGTTACCCACAGTGCCACCTATTGGTAAAATAAAGACGACGTAACCAGTTTTTCTGTAACCCATATTTGGTACCAGAGTCTTAAGAAATCTGCCCTGGATTTTCGCAGGCAGATGTTAGAAAGCAGATTGTCTGTGATCCAACT
CCCATGGATAAGGAGAGACTATTGTGTTTTCATTCCATCTCAATTAGTATGTACTCTTAAATTAAGAAGGTAGGCAACATTTTGAAAACTTTGCAGAGATGGATTTGCAGCTCCTCAAGAGCACATCTGACCCCTAGTGACTGAAGAAGGAAAAGTGAAAGATCAGAGGAATGAAAAGGGTTAAGAAACAGAGTTCAAAGTAAGATGATATTCTTTGTTTACTCTCACCTTAGAAGTGGAGAACATTTTTCTCCTGTGAACTGATGAAAGGATGCTTTCATGGTAGTGGCT
CACCCATGCTCGCACACACACACGCATGCTCACACACGCACACACGCACCCATGCTCACACACACACCACACAAGCATGCTCCCACACATACACACATACATGCTCTCACACACTCTATCACACATACGACTGTTCCTGGGGCTGTGCTGCCCTCCTGTGGCTGCTGACAACTCCATGTCCAGCCCACTCAGCTGCCGGATCCCCAGGAGGGCCACCATGGATGTCTGGGGCCGAGGAGGCACACAGCCACCCGGGGCCAGGGAGCACCGAGGCCTGG
TGGACTGCAATGCTCAGCACTGTGAGATAACTCCTGCCCAATAGAGAGTAGAGATGCCCTCTAGGTCTGGTTCCTGCAAGCCTTTTCATAGTCCCGTCACTGATCCCGGCCAGGCTAAGGATGAAAGAGGGGCTTGTCTTACAGCACCATCTTCTGGGCAAACCTGTGAGAGCTACTTCTTCTTGCTGCCATCTGGAGAACACTGAGATTTTGGGGGACTTTGGGTCCCAGAAGTTTTGTTTGTTTGTTTGTTTGAGATGGAGTCTCGCTCTGTCACCCAGGGCTGGAGTGCA
CTTGGGACATAGCACATGCCTTATAAATGTTTGTTTGAAAAATACAACAGAGAAAATTGTGAATTTTCTGGAAAGGGATAGTTCAGTATTGTCACATGAGAATTTTCTTTAGGCTACCAGCGAAATGTCAAATTCCAGATATGGCCACAAGGTGGTGCAGTGACCTTAAATTGTCATTCTCCTACCTGTAGGGAGGAACAATTTGTCCATTAAAGCAGTTACATTTTGGCGGTTCCAAAGTTTACCCCTGATGAATCCAGAGAGCAGTAAAAAAATTGCTCTCATCAAAAT
GGGCATACAAAGATCTCAATGATGTAGATCGAATACTCTCTCCATTACCACCTCTCGCAACTCCTGCCATACCTGTCCGCTGCTATCCATTCTTCCCACACACTCTTCTTTTGTACTTTAGAAGTACAGAGCCACCTGGTGGTGGTCTGGATGCACTACGCTTAATACCATCTATGCCATTGCCTTTGCCTGGTAGATTATGCAGAGAGCTGGCATTTGTTGAGTGTTATATGTCCCAGACACTTTATTTATATTAATTTGTAATACTACTGTATATGTAGTATCCC
GCCGTCCTCAGGCTCCCCGGCCTTTGGCAGCTTGGGCTGTTCTCCTGGGCCTGGTCCTGCCAGCCCTCCCTCCGTACTGGGTCCAGGGCTTAGCGGACGCCTTGAGGCCTGCACGCCACCTGCTGGCCGCGCCCCGCCTCGCGCGGTCTCCAGCCGTCCCTGTCTCCCTCTTTCAGTGGTCCCTGTCTCTCCATCTCTCTACCTCTCCCCCCGCCCTGTCTCTCCCTGCCCCTGCCTCGTCTTTGTCCT
TGATAAATACCTGTTATATAAAATGAAAGGGAAATGAAAGCAACTGAATTTAACAGAATTAAACAAAATTGAATTTAATTGCAAAATATGCAAAGGTATTAAAGTACTTAAATGTACCTATATTACTGTCACTAGGGGGAGCTCAGCACTTAATTTGTATTCTAAAAGCGTCCACCCTGCTGGCAAACAAAACAGCAGTTTGTATCCCATTGTGCTGTGTGAGGGGCTTCTAAATAAACTAACAGCATTATTTTCCTAGAAAATGAAAGCAA
GGAGGAGTTCCAGCATTGCAGGAGGGAAGGGGAGGGCAGGGCAGAGGAGGGGAGGGGAGGGAAGGAATGGAGGGAGAGGGACAAGGTAAGAAGAAGGCAGACTGGCAAGCCCACACTGGATAGTGTGGTTTCCATGAAGGCCACTAAGTGGCAGCATTGGCACAGGCCAGTGGTTGTCAGACTGACTTTGTTGTTGCTTTGTCAGGCGACCTCGCTGTGAAGGCTCAGTGTCTGTGGCTGCAAGGTAAAGAAGGCCTGGCTGATAGCAAGTGCTGA
CTTAAATATTTGGATGCTTTCTTAAAAATTCAGAAATGTCAATGATTTTTAGAATTTTGCAATATTTTCCTTAGAGGGAACAAATACTACTGTTATAACAAAAGCATGCTTTAGGTTTCCATCTAGTGGTGGCTTTTCAGATACTCTGCTAGCATTGATAATACAGATGCTCCTCCACTTACGGTAGGGTTTGCATTCCTATAAACCCACTATTAAGTTGAAAATACTGGAAAATATCAAAAGTCAAAAATACATTTA
AAAAAATTATATTCCTTCAACACTTTATAATTAGGAACAGGAATTGGCATCATCCTATTGGAGCTTGCTGCTAACAACGTGGGAGTTTTTAGAGACAGATACAAGGTCTTGCCAACACATTCTAATGTAGTCACAATGCCATCCAGTGGTTACTTTGGTTACTTTACAGGTACTTTCCATTGCTCTTTAAGAATATATTTTATTTTATAGTTAATATTCATCAAAGTTTCAGAAAGCTTGTATGGAAAGTGTTTTATTATATCTTCAAAAATGGCATAGCAGGGATTTGATTTGCTATGTACTTCTAA
TCCCTTTGGTTATGGACACATAACTCCTGGGCCAGAGGCTAAAACCCCAGGACCCCTGCTGTCCTTCCCGCAGCTTCTTCTTGGAGTCTCAGGGCAAACCCTTTCGAGCAGCACCTCCCAGTGGCCAGAAGCTGAAATGACAGCAGTGGTACTGCCTGGTAAAAGAATTGGTTCTGTGACCCGGGAAGCTTTGGTTGGCCTTGATTTCTTCTCTGGAGGCTTGGAAACGCTTCCTCTCTTCTTCTGTTCTTCACGCCCCATG
AGAGGCTTAGGGGCTCCAAACACAAACTTGACCAGTTTTACAATTTTGTTAGCAACAATCTTGAGAGAATCAATACAAACTTTAGGTAGCTTGGTACTTTGCCCTTCAGGACAGTTCTTCCCTGGTAATGTTAGATTGTTGGGGTTAACCATTACTGTGCCATTACAGATGAGCTTCGGCTGCCCTCTAGTGGCAGCAGCAACCTGGATCTCAGGAACAAAGATCATTCTAGCATTGGGACCAGCTCTGCGTCATGAGTATGTCATCAGTGCCTAGCATATTACCTGGCATCTATTCAGAGCTAATAACTAACTAATATTGATTAACAAACTAGCCAACATGCACTGCTTTTTGTTTGTTTT
TGTTTGCATCTACTCTAGGACCCAGGAGGCTTTTGAGGACTCACTGACTTTAGTACTCTATGTCTTAGTTTTCTTTTCTCTTGAACAGTGGGGTGGTCCTAACAAGCCTGGAGACGTGTGGTTTGTTGTAGTCTTAGCTAGGAACTGCAGATGGCGCTACAAGGCTGTCATGGTAAAATATGTCCCTCGGCTGTCCCCTTCACTTAAAAAAAAATGTGGTAGTGGCACCTCCATAGCAGGTTCATTACCAGAGTTCAGTCCTCTCCTTTTGCTGAGAAGG
CCCGGTGAAAGAGGGTGTGGTCATATTCATGTCCTAGAATGCGCCTAGCACAGTGTAGTTTTTCATAAATGCAACATTGTAGACATAGATGAATCCAGAGTATTCAGCAGTTTTCCTCCGTCTCAGAAGACTAAAGCTCCAGTAGACAATGCGCAATGAGGTCTCACAGCCACTGGAGGGCACCATTACCATCCATCTGACATCGCATTTCCATAGAAATGGCCAAAGAAAGAAGGTCCTGGGGTTTTTCATAGAAAGCTCAAAAAGTTCAACCTTTGATGCTATCCCCCAGCCCAATACAAAATACACAGAAAAAGCAATTATTAAAA
TAACACAATATTCTTTAAAACGGGGGTAGCAGGGGACATTTCTATGGAAGACACCAGAGCAGGGCTAAGAATCTATGTTTTGAGGGGCAAGGTACGCAGGGAGAGCAAAAGAAGAGAGGACAGCGCTGGTTCGGAGCTCTGGTATCCGCAAGTCTTAGAGCCACCTTGTGGCAGAAGCTGGAAGAATCAGGAGTTAAAAGAGGCACAAGATAAAACTTCTACACCATCAGCAAACTGTGTCTTGAGGAACCTCTACCAATGTCTTATGACCCCAACTTCCAAAAAACAAATTTAAGGATTTGCTAAAGGGGATTAGGAAATCAGGGGTGGTTAACCAGAGAGAGGAAACATTAAATACAAGTATACAGTACCA
TTGACTTGCCAATTTTTTCTCTTTCAATTTAATAGCAGTCTTTATTTAAAAGAAATCAAACTCAGACGTACAAATACACAAAACAGATAAAACCCGAGTCTCTGACCAGGAAAGCGTTATTTTCCAGCCAGCCAGTCTTCGGCTTCGCCCCCTAACGGTGACATAAGGCACTCTGTGAAATGCTCTGTTCCGGAATCAAAAGATTGATCCGATTATTTGCATACCCATAATGCACTGCTCACAGTACAAATTTAAAAAGGCAAAATCAAACATTTTTATTCTAAGCATATTCTGTGAAAGTTAGACTTTTGT
CTAATGAAGTACATGTGAGATATTAGTTTTTTGAAATTACTTTTGCACCAACCTAATATTTAGGGGTAAAAAGGAAGAAATGGAACTGAATTTTGACTCCTGTTCTTTCTCTAGTGGTACTAGATGGTAGGTACTCATCAGATGCAGTCCAAAAGATGTCCACCAGGGGGCACTATTATCCTAGCCTCTCACAGTGTAGTCAGCGCGAATGCCTCCCGGGAAGACTGGGCTGGTGGTTAATGGTGGTGGGGCAATAATATTATCAATATTAACATCAATAAATTAAATAATA
GATCGAGCCTATGTCAAAGGACAAGTTGAAAACAGTCATATGTTTGAAAGGCACAAAATGAAATGAAATGAAATTGAATTACCATTATATATCTTCAAACAAAAAGAATGAAACAGAGGAGGGTGGGCCTCAGTTTGGTTTTTATGTTACTAGGCTGCTACCTAGTGGTCATTTATAAAATGGCAGGACTTGGGTTTTTGGTTTTTGTCTTGGATTTGTTGAGCCATGTCTCTACACCACAGCAAATACCTAAACACTTACCGATGTGTGGGTTAAATATCTGAATGCATTGCTGAATAATTTA
ACTATTATGTTTGGCTGAATGTAGTCAGGAGACAGGTGCAACAGAGTAATAGAAGGGAGGTGTAAACTGAGGCGAAGATGCCCATTTTTCATCTCTTGCAGTGTAGCTGCATTTGTGTGCAGATCTCTAACTGAAACACCAGATGGCACCACTGACCAGCATTTGACTAGCCATTCGGCCATGGCCCTCTGTGTACAGGCAGTAAAGAAAACTGATAATCTCAGTAGAACCAGGGGGAAGAAATCTTGCCTTGACATGAACGATGTGGTACACCCTGGTA
CTCAGAAGTATCCCTGCTCGTGGCATGGTGGGGGTGAGTCCACCTCAGGCCCCTAAGCTGTGCTTCTACTTCCTTTCTAATTATACAGCATGTATTGTCTCTGTGACCACTTCTGACACAGGAACAGACTGCCATCTACTGTCCACTTCTGTCCTGAGTCCCTCCTGCTCAAGGAGGCATTTATTTTTTCTCATCCTGTTTTTAATAGATCCGGACACCAGGAGAAACAGACGTGGAGTCCTATTTAGTAATTTTTTTA
GTTACTTAAAAAGAGGTTAAGGGACTCCCCTGGGAATAGCTTTCAAAAATACTTATCACTCATCAAAACTTCGAATGACTCAAAATGAATTTGGTGTGGGCTCAGCATTTTGAAGCAGTTCAGCAGTAAGAGTCTAGAAATTTTTGCCACTAGAGGGCAGTAGTATGTTTCTCCCCTCCCTCTCCTCCCTCTCCTCCCTCTCCTCCGTCTCCCCTCTCCCCTGTCCGCTCTCCCCTCTCTCCCTCGCCTCTCCCTCCCTCCCATTGTTAGCTGATTG
TAAAAATTAAGAATTAAAAAAAAAATGCCACAAGACAGGAGAGGTAAGTTAGCCTAGAAAGAGCTTGTTAAAAAAAAAAAAAAAATCCTTTCTTTACAGTCGAATAATATTTTAGCAATGCTGCCCTCTGCAGAGCAAAACTAGGATCGCAACTCTAGGTGGTTAAACGAACTTCCCAACACTGGTTAATTTGAAGAGAACTGGAAGATTCAATGGTCTTCCAGAGTTTTCTCACATACCCCCCTAAAATAATTGTGAATAATCATGTGCCTCCTTGCGTGTTTTTAAGTTG
TGCGTTTACTGGGCGAGGGAAGTCGCGGCTTTCTCCTCAGGCTGAACCTGGGCATCTGTCTCTGAGGCTAAAGCGCTTCAGAGCCCTCATGTCTGTCAGGGGCTCCCGCACCGTGTCTTTCTGAGTACTGCCACCTAGTGGCCACTCTCAATTCCCACATTTCCCTGGACAGCCTGGAGTCATTTGTCTTCCCACTGATTTGAGGGTTAAGCAAACAGTGAGCACACACAGTGGATAAGTGACTTCTCCGGTAGCACACAGTTTGTGAGGCTGG
TCCCAGTAATGTGAGGAGCCCAGGCACCGTATTTAATGAAAAATGTCCATCAGATGAGTCTTACACATATGGCCAAGTTTAGAAACCACTGAAAGTATCATTTGACTGTGACTGCCTCACTTGGAAAAGCTGTTCCTTGGTGCCCCCTAGTGGCTCATACGCTTTTGTTTTTCAAATTAAAATCAGAATAAAGGAAGACCTGGGATTGAGGAGACACAAAATACTAGTTCTGAAAGTGACTGGAGAGTTCATGTAGTCCAACTCCCACTTTATCAGTGGAGACAGATAGCATGCAG
TGCATTCAATCTGTACTGATATCGTACTTCATGTAGCCTCAGGTAAACACTTCATACTTGAGAGAATGGAAGTGAAAAAGGCACTCATTTTAGTATCACTATGAAAATTGTTTTCACCTCATGGACTGCCTAAAAAAGGGACCACCAGGGGTCCCCACTCCACACTTTGAGAACTACTTTCCTTAGAAATGATACCGAATAATAACAATAATAATAAGCATAGCTAATGTTACTTAAATGCTTGCCCTGTGCTTCTCCCTATTTTAAATGTTTTTTATTATTATCT
AGTGAAAGTTCTAGTGCCTAAGCCTCCTTTTCTCTTGCCCATTTTTCTCACTCCTCAACCACAGATAAAGAAACACTACATCGTTGAAAAAAAGTAGTGAATTATCTACCAGTGAGGTAGAGGAAATTAACAGTCCCAAGACTGCCCCCAGGTGATGGTTTTCAGGAATAACATTTCTGGGCAATCTCAGGTCGCTTATTTCTCTTCGGAGCTAATTTCATCTGTGATAGAAAAGTTATTGAATCCAAAGGCTATGTTAATCCCCCCAAAAGGAAAAAATGGCCCCAGAAACCTCCTGCCCAC
TTCACAGAAAGAAAGTACGTCAAGGGTGTGTGAAATCATGACAGAAGCTCCTCCTCCTAGGAACTATCACAGGAAATTACCCTTTATACCTAAGAATAAAGACCGAATAGAGAGAAGCCAGCTCTATCCACAACCAACAGATGGCGCTATTGTCCAATGCCCTGCCATTTAGGTCTCTGCCAACCACTTACTCCTTAATACTTGGTAATTTGCTGCATTTGTGCATGATTTTGAAATGTTCTAGAAACATTTTTGACTCCACATATCTGAGAAGTGCAAAAGTAGCAATAATATTAAAAGTG
TTTTCAAGTAGTTTCAATGTTCTTATTTATGTATGGACCAGGAAGTCACTTTTTTTTTTAATAAAAAGAATTCCAACTGGTTTTCTCACTGTATTTCCATGGCAGCTAGGAGGTGCCAGGTGGCTGGGCCTGTGACAGTGCAGAGGTTTTGGTGCCTGCCCGCCCACCATTGCTCCAGCTGCAGCTGCTGCCCCCTGCAGGGCCTGTTCGTTCCTGCTGCCTAGCTCCCTGCTGGCTGGCTATGATCTCCGTCCTGTTACCATTCCAGGAGAGCAGCCACCTCCCTGTGCATGGCAGGACCAGGTACTGATTGTGGCCTCTCCTCTTGGCC
AAGTGGGACATCTTTCTTCCTTGTTTTCAGTACTCTGTTGAATCGTGGTTTAGGAAATAATATCTGTGATGATTATCATTACAGAGTTACTTCATAGGTTTGGGTTTCCAAAGCCAGCTTTCCAGAATTCAATTATTTCCTTCTGGACACTATGCCTGCAATTCCAGCATCTGCCACTAGGTGGCTGGTAGCAGTTGATAGATTAAGTGAAAGGTGACTGAGAAAATAATGTAATCTAGCTAAAACTTTTACCATAAGAATGTGATACTTTATTAAAAGGACAACATTGATCAACCTCTAATATGTATATATAT
CTATCAAGGAAAATAAATCTCTCAGAAAAGAGGATGACGGGTTGTCCAGTTGGCTTCAAGTCTGCCAGGATGACCTTGAGATTTTATATTCAGCATCTAAGAAAGTTGGTAATGACATGTTCTGCTCTTTCCACATTAGCCCGTAGGTGGCAGCAAATCATTATCATTAAAATTAAAAGGTGCAGTCTGGAAAAAAAAATTAGAAATTAAAGAACACCAAGGAAGAACAGAATGGTAGATACCAAAATCACCAGCAAAACATCACAGTCATGCCTTGAGAAAATTATTAACCACAGCCACCATGACA
TGAGACCAATGGAGATGAACCTAAAGCAATATGTGGCCAAACACCTTAGCCTCTTTAAATATACTTTCCTTTGCTCCTTGGTTAACAGGGTCTGTCTGCTCGCATTAGAGAAACTGCCCAGTGACTCAGATCCTGAAAGGATCTGCTTTAGAGAAAAAAGGAGTCTGGTACTTCTCACTCCATCTAGTGGGCAACCTGTCCAACTACACTTTTTGCTATCATCCAATACAGACAACACTGGCAGTCAATAAAAAAGCTCATTCTCCCATTTCTAAAAGAATTCAATCTAGGAGTCTAGCTGCTGGCTTAACAAAGGGATATACAGCAAAGCCTAAGGTGCCCTGACTCACGAGAGAGCTGATTTC
CTTCTCTAACTCTCCTGGGGAGGTCTGCTAAGTAATGAGTGCCTTCCCTAGGCACTGACGCTACTGCTAGACCAAGATCAGCTAAGTAACGGTTGCCTTCCCAGGCACTGGCGTTACCGCTATACCAAGGAGCCCTCTAGCGGCCCTGTTCGGGCATGACAGAGGGCTCACACGTCTTCTGGTCACTTCTCACCTTGCCCCTTCAGCTCCTATCTCTTTATGGCCTGGTTTTTCCTAGGTTATAATTGTAGAGAAAAGATTATTATAATATTGGAATA
AGGCTGGCAGATAGTAGCCGCTCAGCTAATAGAGAGCTTAGGGGGTCAGATTTGCTCCATCCTTGCCAGGGCGGGGCAATACCGAGTCCTTGTCCCCAGCAGAAACCGTGGTCCCTTTGCTGTTCCAGATGCTCTGGACCCTGGGTACTGGCTCCCCCTGGCGGTCATGATAGGAAGCGCCCTTCCCCTCTGGCTCCTGTAGAGGGCGTCGCGGATGCATTGATCCTTTAGTTCCTTCACTGTCCATCCCCACAGCCTTTATCCAGCAACCTCTGTACAGCCAGGGCCTGCCCACAGAGATGGATCAGGTGCTCCCTGGCTGACCAAGGAGGAGGGAATGCA
TGTACAGGTTAGAAAATTTTAAGAGATTTTGTTCTTACCTGCAAGACCTCCTGGGCCAGTGCCAGAGATCTAACTATAGCAGGCTGAACAGTTTCATAGTCTGCATGGAGGCAATTTGTAAACCACCGAGCACTCGCCCCTGTTAGCTTCAGGAGGGCCAGCAGAGGGCGCCCAAGGCAAGCTTCCTCACAGGTAAGACGGATATGGGCATTCTGTTGTCAAGAAAATCCAATAGAATGGCTCCGACATTGAATTTTTAAATGTTAAAATTAAACGTGAGCACAGTGTCCAATACCCACATTTTACAGATGAGAAAACCTGAGGTCAGTAAGTATGAAGTCATTT
TATTTTCCTCTGATTTTAAAACAAAGTAAAACACGCGCGGGTGCCTACTATACTTAAAGAATAAGTTGGTCTTCCAGGTTAGCACTGCTTCTAGGGCCAGGAGGACCCCTAGGGCTCTGCTTGCAGTCCCCACGGGGGCCACAAGAGTGCGCCATGGTGCTTTCCCTTGGAACTCTGTAATGAAGCAAGATGCCTGCCGGTTTCAGTTCCTGGGAGATTGTGGCAAATATTAGCCCTGCGTATCCAGAGGTTCCTGACTTTTGGTCACACCATTCCAGGGAGCGGCCTAAGGC
AAGAGGCAAAGCTTTCTTTCTTCGCCACCAACATCTGAAATGCATTTCCTCCTGTGAGTCCTCTGCTAAAAGGGATGCCAAGTCACACAGTGGACAGCACTACAGCGAACACCAGAGGGAGTCTTAATGGCTCTGTCCAAACAAGGCCAGGGTACAGCAGCAAAGTGAAATTCAGTAAAAGGGATGCCAAGTCACACAGTGGACAGCACTACAGCGAACACCAGAGGGAGTCTTAATGGCTCTGTCCAAACAAGGCCAGGGTACAGCAGCAAAGTGAAATTCAGTAAAAGGGATGCCAAGTCACACAGTGGACAGCTCTACAGCGAACACCAGAGGGAGTCTTAATGGCTCTGTCCAAACAAGGCCAGGGTACAGCAGCAAAGTGAAATTCAGTATAGGTGGTGACGATAATTCTAAGGAGGCCAAGGTGGGCGGATCACTTGAGGTCAGCAGTTCAAGACCAGCCTGGC
TGTAATAGGATTAGCTTTGTCACCTAAATACCATCATTTTTAAAGGGCTATTCTTTACAGTATAGTTCTTTTCCTCTCAAGGAAAAACTGCTTTAGACATTTTAATTGAGGAAAAGGCAGAGCCTTTGGAGTTTTGCTGCCCTCTTCTGGGAACATGAAGTCATAGCCTGAGAAATTGCTAGAGGATCCTAAATATTGCAATATATAACAGGAATAATTCCCTTTTCCCTATCAAAAGTAAAATAACTGTGAAACTGGATGTTAGTCTCCAGAGAAAAGCCAGGA
GTTTTGTGTCGAGTTTAGATTTTTAGATTAAAGGTTTTTACTCAAAAGCTGCTTCTCCTCCGAAAACCATTTGAAACTTTATACAGCTGGCTGGCTCCAGAAGTTTCTGCAACCAGAAAGCTTGATTCTGCTGCCACCTGCTGTCTGAAGCCAGAAACAACTTTGGATAAGAGACCTTGTTCAGAACATGTTCGAGTAAGGCATGAGTTGCAGTTCTGAAAAGGCTTTTTCCCAATGCTATGCTTATATATTTAGGTCTCTTCTTTATGTCTGTATTTTTCTGTTTTCTGCCCAAA
GTGCCAACCTCGGGAGGATGGCTGTCTACTCCAATCAGCACCGCCTGGGCCACCCTCCATCATTCTCCATTTCTCCCCTGGAAAGGACTGAATTCTGGACCAGGGAGTAGCCCTTGTTGCGCTCTGGATGACCACCAGGGGTCACCCCAACCCAAGGAAACAAAGGCCTGGCCACTGCCGCGAACCGCGCCCCGGCTCCGCCCCTCACCTGGGGACGCAGTGCCTGGAAGCGCTCCTGCCGCACCCACT
TGATTTCCCATAATTCAGGAGCTTTTCAGATGACCAAGGCCTGCGATGTGTTTTGGGTCACAGTGTGGTGCTTATGAAGTCACTCCTACAGATAACACCGGAGTTGTGTGTCACTGTCTCAGTGGTTCCACTGTTTCTAACCACCAGGTGGCCACAGAGTCCCACATATATCCTCCCAGAAGAGCAGGAAAGGGGGTTGATAAAAGTGTTCTTCTGATGGGAAGTGTCCTATAAGGCCACCTTCACATGGTGACTAATGACCCCAACACCTCTGC
AAATTACTCATATGGGTCAAAATGTATTTTTCAGCTGCTTGTTTCCATTTTGAGTGGTGCTAATTGTTATTATTACAATTGTAATAGTACTGGCAAGTGTGGAAAATGCTGCCCAGGTGTTAACACCCATTTAGGAGGCTGCAGTAACATTTTGCAACAACAGATGGTGCTATTCATTTCCTTACCTCTTCCCCATTAAAAATAACTGACTTAGGTAAAAGTCAAATTGTAATTTTTTTTTGTAAGAAGTTTTTTTTTTTTTAAAATTTGAGTAATGAGGGGGCATGTTTG
TTTGTGTTTGGACTGCATTCTACTCCACATTCCCTGGCTAATTCCTGTTTATCCTTCTGGGCTCAGCCCCAGGCAGTCTTCCCCAGGAAGCTTACCTCACCCAGTAAGTCCAGGATGGAGATGCTTCAAATTGCTTTCTCTTCACGCCACCTAGTGCCTTCCTCTCTCCTAGCACCTCCTACCCAAGTCTTGGCCTGTTTACCCATTTCTCTCTCATTCTAAACGACAGTTAAGAGTTCCCAGGGGAGTAAGATCATGTGCTGTTTATCTCTCTATTCCCAGGTGTTTGTTGAATAGATGAAAGGGTGGA
ATGTGATCACTCTCCTCAAAAGTAACAAGTTTAGCAGAGATAACAGACATATAAACTGTAAACTATTCTGCAACATACAACAGACACAACACATAGAATTAACTGTTCTGCAACATACGCTAGCCACCAGGGGAACACAGGATGCACTGCCTAACTCTGCCTGAAGGTGTCAGTAAAGACCTCACAGAGGAGGTAATATTTGCAGTGAGTCTTAATTAAAGGACTAGGATTTCCTAAGTGAAGAAGGGAGAGGAGGATACGTTAGAGAAAAAAAAATATGCACACTATGCATACAATGAAAAAATTGTACATTCAGTGAAATGTAGTGGATTCAATGTGACTGAAG
CTTGCATACAAACATTTAATTTAGAGACAGTGTCTTCATCTCATTAGATAAAGGAGGCTCAGAAAAGATAACAGTTTAAGACCTTATATGCTGTCTTACTAGGAGTTTTAAGGCAAATATGATTGAAGTGCAAATGAAAAAGGTGTCCAGCAGATGGCAGCAATAAACCACTTAGTACCTGACAGTTTTTGGAGGCTAACCACCTTGATTCAGTTCATTGTTCCTGTAACTAATCACAAAATAGCTTTCTGTCAAAGATTTCAGAATGCATCTGGATTAACTGTTAGTCCTTAAGATCCATGAGTTTCCTCC
GAGCTTAATGTATCCTGGTACGACAACAACATTCGGGAGTCAGATGGAAAGCATTCCTATCATTGGTTAATTTCCTCCAAGGAGGCAACAGGTGTTGGCTCCAACCACTGCAATTGGATCACCTCCAACTACCCACTAGGGGGCGCTGCTATGCTGCAAGAAGTGGGGCAGGCTTGCGGAACTCATCCCTGCAAAACCATTAATACCCCCGGGAGACTGAAGTGTGAAGTTGTAAAGCTTGGTGTTAACAAACAAAATAAACTCACTGACT
ACAGTCTTGGTCTTCCCCCACACAACAAAATCTAGGGCCACTTTAGGGTTCTATGCCCTTTTGTTCCTAACTCGACATTGCCCACTTCTGGCCAGAATGTAAAGCAACCCCCAACCCAGCATCTAAACCCACCTGGACCTCTGCTGCCCCCCAATGACTGGAAAGAAACTAGGTTTTTTAACACAGGTATCAGTAGCTTCTTCCCCCAAACTCAACTCCTCATGTTTTGTAGTAGCCGCTCAACACATGAAACATACCATCCACTAGGTGGCAGCAAAGCCCACAGAATAACATCAAGTTCCCCTTCCCGAGGTAATTTTCTAGATTACTATACTTTAACTGAATTCGAAAAGCCAACATAATTTCATGTTTGTAAACAGTGCTGCCAGTCAGAGTTTAAAATGTTCT
TCAGTTGGTCGAGTTTATCTCCTTAGTACAGGGTGAGATGGCTAAGCTGAAGTGGGTAGTTTTGGATAGCTGGTTGAGCCGCATGCTGGGGCAGTGCCTGACTCAAATCCATGTTCTTACTATTAGCCACTAGGGGGCAATAGCATGCTGAGGATGCTACTCAACTTTGACCCTTAATATGATTAATTTTAGAGATATGTAAGCTTCAAAATCTTCAAATGTTAAAGTTAAATAAACTTTTATTCGGGGCAGAGATGTTCACAGCATCATGGATTCATTTAAA
TTGTTTCCTCCTTATCTTCTGTGGTCTTAGGGGGCCTCTTGGGGAGCAGAATTGTAATCCCTGGTGGAGGGATCAAAAGGTAAACCTTCAGAGAGCAAATTTTGCCAGCTTTATAGCCCATCCTCATGCAAAGAACATGTCACTCTGCTGCCCTCATGTGGCCACTATGACATCTAGCAACAACACTTGGTAGATTGGGTATAGGAACTGGGATGGAAGGTGAGACCAGCAGCAGCCTCGGCCCTCAGGCTGATGAAGGAAACCTCTCTTCTCCCTCCTTTTTTCCAGATACACT
TTGTGTTGACTTTTTTTTTGCTATCGTTGCGAACATTGGAATATGAGATGACACCCAGGCAGTGCCAGGGCCGAGCAGTGTGTTAAGTATGGCTTCTATTTTGTGAGCTCACACTGCCCTCTCCTGGCCTCTGGGTAGATCTTAAAACTTCACTCGGATTGCAGCACAAAACACATTCCAGCAGGCAGAGAAAGAATGATAATAAATGGGACACAAAATCCTTCCAATATTAATAATCTAATCATTTCAAATTTTAAAAACTAT
TCAACAGGAAAAAAGGAGGGAGGAGGAAAAGCCACAAGAGACATTCTGTACAATTCCAAGGAACAGAGAAGCCTTTAGACAGGCAACTGCCATCCCCCCTGAAACCTGAGACCTGTAGTGCACTCGACCGCCCTCAGGTGTTGGTGAAACAGAGCTGCCCCCAGGCTCGCTGGGCATAGGCTTCCTGATTCCAAGCCTTTTCTGGGAGCAAAGCCAGGGCCTGGTGCCTGATTTTCTGAAGCCAGGAGCCCTCAGGTGGCTGGAGCTGGAATAGCAGGGAGGACTGGGTGTACCTAGGCAGTATTTTCTCTACTTCTCTCAAGTCTTATACTCACTCTTGAGCCCTCCTTGGGGCCTGCTTAGAAAGCAGACAGGAGAGAGAGTACTGCTACTTGATGATG
ATCCACTACATTTCACTGAATGTACAATTTTTTCATTGTATGCATAGTGTGCATATTTTTTTTTCTCTAACATGTCCTCCTCTCCATTCTTCACTTAGGAAATCCTAGTCCTTTAATTAAGACTCACTGCAAATATTACCTCCTCTGTGAGGTCTTTACTGACACCTGCAGGCGGAGTTAGGCAGTGCATCCTGTGTTCCCCTGGTGGCTAGCGTATGTTGCACAACAGTTAATTCTATGTGTTGTGTCTGGTGTATGTTGCAGAATACTTTACAATTTATGTCTGTTATCTCTGCTAAACTTGTTACTTTTGAGGAGAGTGATCACATCTTG
ACAGGGGACTGCTTCTAACAGGGCTACTGGCTGAGCTGGAATCTTGTCAGGCCCCAGCAGTCCCAGCGTTGTGTTGGGGAGCAGTGGATCTTGAGCTCAGAGGACAGCCTGTGCTTAACAGTGACCCCTGGTGGCCATGAGACCTGATGGCTTTAGTGTAGGTTTCTGTTGTTTGGAAATAGGACTGATCCTCTTTGGACCATGTAAATCCCAGGATTCTTGGATAATGGGAGTGGTGAGAAAGTGAGGTGCTCAAGAGGAAGTATTAGACTTCCTGCTGCTGAAGGTGTAA
TGCATGACCCCCTTAACAAAAAGGTAGAGAGGTTTGCCTCCATGTTTCTGTTTAGTTTGACAAGAGTGAAAGGGTGAAGGGACCCTCACCTCAGTAACCAGTCCCCGGGGTGTCTCAGAGAGATCGCTGCCGAGCAAAACCAGACAGCAGAGGGCGCCCTTCACACGTGCTCACCAAGTGCTCAATTTAATTTGCAATCACAGACTCTAGATTCACTTTTTCTCATTTAAAGCAAACTCTGCATCACCCACGAAGACAACAGCAACAGTACTGGCAGCTGCTGTGTGCCAGGAACA
TTTATGTGTAAAATGTTGAACCAAAACAATACACTGCAATGTTCTTAAAAGAAGAGGAGAGAGAGAGGAAAAAAAAAGGAGAAAAAGAAAAGCCATACCGAAATTCTGAGCTGTTGGAAAACTCAGCCAGCAGCAGAGGGCACTAATGTATCACTGATGAATTGTGCATCACAAGAGGCTTAAACATTTTTTTTTTTTTGCCTCGCACTAATAAACTTTTATTTCACTCAAATTAGAGCAATAATCTTCCATACATAAGTATTTTCCCT
GGGATGAGCCACTGTGCCCAACCTCAAGAGACATGTTTTTTCCTAGCCACTCATCTTTGGACCCTTACAGCTAAGCCCATTTTACTTACAGATGGGCAGAGTCGCTGGGTAATGAGCGTGCCGAGATTCATTCCCGGAATTGGCCGCTAGGTGGCAGCAGCAGGCCCTGTTGCCATCTCCTACGAGGCTTGGCGGGCTCTGGCGCCCTCTGGTGGCTGCGGGAAAACACGCCAAGAAGTCTGACGGAGAAACATTGGGGAAACTGAAGTGGAGTTGTTACCTCTTGGGAGAGAGATACTCACGGGGAGAAGCTGGGCCTAGGTGGTGTCCCGCGGTGGCCTCAGGCTGACTGGCCA
CTGTCTTTTAGTGATGAAGACACCAGTTGCCCCGCTTCTCTTTTCTTTCCTTTTTTTCCCCCCAATTGGCATCATTTGCTAAGCCCCTCTAAGTACCCAATTCAGGCAGGACATTAGAATTTGCCTCTCAGAAAGGATGCCTCTGACTCCCTCTAGAGGGCACTTGCTGCCAGTTATGGGCTAAGTGCCATTGCTGGGAGGATTCTGTGATCAGCCGGCTGTCAGATTCACGGAAGGCTCCTGGTGCTTGTTGGTTGGTTTGTTCTAGAGAAACAGTTGGAGAGTGTTTCCTTG
GAAGCTGTCTTTATCTTTTATTCCTGTCCAGTGTGCTTTCCTTCAGCCATCTCCTTTTATCATCCACATTGTCCACCTGAGCCCCAGTTCTGAGGTCCTTTCCCTGGGACCCTTGAGGTTCTCACACAGTCTGGGCAGTGGGTGTCGCTGGTCTCCAGCTTTTCCTGCTCTTAGCGATCTGCAGTAGTCTCTTTCCTCCTAGGTGCAGTGTGCTCTGGTTCCCTGAGCCATCCAGGGATGTTAGGAAGATCAGGAACCAAAGACAAG
TGCCTAAAGCCAAAGTCCATGGAGCTACTGTCACCCTCTTCCATCTTCTGAGCTGAGTGGTGAGTCCAGAGCCTGGGCTGGCCTGGTCTTGCAGGAGGTGAGGGAATGAGTGCGCAGTTACTGCCACCTCGTGGCGGCTCGTCTATATGACCCTAAAACGCAGATGTAATCTGTTTCCTGCCTGCCTGAAGCCTGGGTGTGCACCTGAGACTTACAGTAATTTCTTTACCCCTTAATGAACCTATTGAGAGTTCTCACAATTGTATGGA
CACTACATTTCACTGAATGTACAATTTTTTCATTGTATGCATAGTGTGCATATTTTTTTTTCTCTAACATGTCCTCCTCTCCATTCTTCACTTAGGAAATCCTAGTCCTTTAATTAAGACTCACTGCAAATATTACCTCCTCTGTGAGGTCTTTACTGACACCTGCAGGCAGAGTTAGGCAGTGCATCCTGTGTTCCCCTGGTGGCTAGCGTATGTTGCACAACAGTTAATTCTATGTGTTGTGTCTGGTGTATGTTGCAGAATACTTTACAATTTATGTCTGTTATCTCTGCTAAACTTGTTACTTTTGAGGAGAGTGATCACA
AACAATAACAAAAAACCTGTGAATTGATTTCACCACACTGGCTGATTCGAAACAAAGCAAAACTGATTTCCTAGAATATGAAATAAACAGAACTTAGTAATGAGGCCCCTCCTGTGGGTGAGCCATAATTCACAGTCCACCCCTTTCCACTAGGGGGCATGGTCCACCTCAAAAATTTTAGTGGCAAAAATTTGCAACCTAAAAACTCGTTTTACAGCAGGGAGTCCCCTTGCTTTGTGGTTGAAAGTGGAGCTGTTCGTCCTGGGAGAGGCTCTGTTTATCCAAACATCCA
CATGCTAAACGGGAACCAGTAAGATTGCCGAAGCCCACGAAGTATACAATAGAACCTGGGGTGCCGCACAGACAGATTACCTGTACAATAGCCCTTTGTGGAGCAGAGACCGGCGCTTATGGCAAAAGCCTAAGAGCGCCTCCTAGTGGTAACCTGGGACTTTGGACTAGAGAATTTCCAGTTGAGCTTGGATTAGACATTAATTGAAAGTGCCCTTATGATTGAAGGACATAAAATAATTTTGAAACCTAAAATATCCATGATGTCTTGGGTGATGGTGTAACGCTCCAATAGGGAGTGCAGTGC
GCACCCTAAGCGAGAATCATACCCCTAGACCAACGAGCCACCTATGAATTTCGGTTGGGTTACTAAACTTTAATAAAACTTTCAGCCACGTCTACAGTTGGTCACTGTCTTCTTTTATAACTATGGGCATGGGTGACACCTAGTGGATAAAGTAAACCACTGCAGGTTTTCTCACCTAAATTCCGGAAGGCGGCGCCTTGTGACTGCAGATCCCTTTTAGGAAAAATGTTCAGGCGTCAGTGGGAATAATTTATGACATGAAATTGCATGTTATAACATGAAATTGCATGTTTTCACTTCCGAGTGAGCCGAAGAT
GGGCATTTTGCCAGCTTCTCCCAGGGTGTGTTTTCTGACCCCACCCACTTCTGATCTGTAATGTCATGGTCAATAGAAACTACTTGGCCCAAACGGAAAAGGCAAGGAGGAACACAGCGGGAAAGCCTATGGCGTTCCCTGGTGGCTACCCCGGGGACTGCACTCATAGATCCGCGTGTTCCGAGAAGCCTCTGCCATCCCGACCCCGGAGCCGTGCAGAAACCCGCGGCTCCAAAGAAAACCGGCTAGAACGCACAGGAAGCCCAGCCA
GGCGGAGCTTGCACTCAGCCGAGATTGTGCCACTGCACTCCAGCCCGGGCGGCAGAGCGAGACTCCGTCTCAAAAAAAAAAAAAAAAAAACCAGCAAATTCCAAAAATAACCGCTAGAGGGGAGTATCTCCTCTTGTGAGTCATTGATCTAGCCATTAAGAGAGTCATGAAAACATCATGCTTGTCTCCTGGATCACCCAGCTCTTTATGACACAAATGGAGCTACATCATAAGCACAGATAGTTTACCCAGACTCAACTACATG
TTCTTCGCAGTGTGCTAAATTTTGAAGCTTGATTTCCCATAATTCAGGAGCTTTTCAGATGACCAAGGCCTGCGATGTGTTTTGGGTCACAGTGTGGTGCTTATGAAGTCACTCCTACAGATAACACCGGAGTTGTGTATTGCTGTCTCAGTGGTTCCCACTGTTTCTAACCACCAGGTGGCCACAGAGTGCATGTGCTATGAGGGACCCATCCCACATATGCCCTCCCAGAAGAGCAGGAAAGGGGGTTCATAAAGATGTTCTTCTGATAGGGAGTGCCCTATGAGGCCACCTTCACATGGTGAGTAATGACCCC
AAAACAGAAAAATACAGACATAAAGAAGAGACCTAAATATATAAGCATAACATTGGGAAAAAGCCTTTTCAGAACTGCAACTCATGCCTTATTCGAACATGTTCTGAACAAGGTCTCTTATCTAAAGTTGTTTCTGGCTTCAGACAGCAGGTGGCAGCAGAATCAAGCTTTCTGGTTGCAGAAACTTCTGGAGCCAGCCAGCTGTATAAAGTTTCAAATGGTTTTCGGAGGAGAAGCAGCTTTTGAGTAAAAACCTTTAATCTAAAAATCTAAACTCGAC
ACAAACATGCAAGTAAACGTGAGTAATGCATTGTGCTACCACATTACCATGGCTACGACGTCACTAGGTGATAGGAATTTTCCAGCTCCATTATAATCTTACGAGACTGTGGTATATGCGGTCCATCCTTGATCAGAATATTGTTATGCAGCTCAAGACTGTACTCCTAATGACCACCAGGTGGCAGCCTATACCCATTCTTTAATCTCACAGTTACATAGGTGGAAATCTCAGATTAGCCCACTGCCCAGGAGGTTGTCTAACCCAGACTGATGAATTAACCCAATTATGGAGTATCTGGACAACCCCTGTTTGTCTGATTTGTATCACAGGAGATTGAACGAATTTAGGAGCTGAA
ACTCATGCAGTGACTCAATAAATTTAAAGCCATAAACAGGCTAAATCCAACACTAAACAAGCATTTTGCAATCTATTTTAGCCAAAACAATGCATTTTCCCTCATTCACATAACAATTACTCAGTATGCCAGCTCCCAGTGTTACAGAGCCTGTTCTTGGTGATTCAAGGGCGCCCTCTGTCTGAGTGCTGAAAAAATCCAAACCCAAATTTAAAACTATGTAAAAACATGCTTTCAAGTAAATTCTTAATAAACAGTTCTATGAAATTGATCCTGTCTTTAATCACTGCTGGCAGATAGTCCTTAAAAAAAAAAAAAGAA
GTGATCTCTTATGTGCACAACTTTCTTGGAGTGGGGGTTAGGTAGGGGAGATCTGGAAATAAACTAGGTTTGTGTTTACTATACAATTTACATGGATTTTTTTGATCCAATACATTCGGCTGTAGAAGTTACATCTATTCTCCTCTAGATGTCATTATTTATCTTTATGTTAATAGTGTTAGTGTAGTCTATTTGGTAACATTTCCAAAACCAAGGACTAGATTTAACAGTAAGTAGGGCATTTGAGAAGTTTTAAAGCTTACTTAAAGGTATTAGAGTTTTAGGGT
GCACAGTTCCCGGAATATAATAAGTGATTTGTGTTAGTTGTTGCTGGTAAAAAGAATTATGCCAGTTCATGGTGTCAGAATTTCAGCCAGTAATGACTGCCTGTAGAAACAGAAGCGTTATTAATAGTAAGAGCTGTTATGCTTTTTTATTCCACTAGAGGGCACCTTTCTCCTTCTGGAAACCTGATGTAGACATAAAGCATTATGACTCTGGCCCCAACTCACTTCACTTCCCTTTAGCATCCTCAGCCCCAGGATTCCTGTTAGACCACTAATAACTTCACATTATGC
AACTCTCCGCAAGCCCCTCTCCATCCTGAGACTGGGAGAGCTCTGGAACCAGCGTTCGTCTCGAGCTGACCTCACCCTTCTGGGATGGCTCCTCAGCCCTGCGGTCGGCAATACCCATTCCTGAGCCGGTAGCGGCCCCTGGTGGCTACTGCGGGAATGCTGCCTCCTCCCCGCTCTGGGGCCTGGCGGTTGGGAATGCCCATCGTTAGGCGCCTGGTGGTTGTGCTTAGCGATCTCAGGGTTTCCTCGCTGCTCCGCCCTAGCCTGCCGTAGC
AACTCCTATGACACAAGTTTATCCTAACAAACCTGCACATATGCCCCCTGAACCTAATTTTTTAAAATTATTTTATACATGATAACTGTATTTCAAATAGAAAGTTCTCTCTCCTTTCTCAAGTGCCTCTGTTCTTCCAGCAGAGGGTGCTGTTGTTATAGGAAGTTGAAAGAGCACATAGAGATAATAGCAAAGGCCATCCCTCCACTTGTCTCAGCCATGCCTGAAAGCCCCAAGTAGGTGGCTCACATTGCTGCAAGAGACAATGTTGCTGTTCAAAGGCCAAACAATACCTGTAGA
TTTTGAACAATCACTTACAAGTGAATTTCCATTAGGGAAAAAAAATTGTCTGGAAATTTACTTTCCTACCTTGTATTTATTTCCTTCAGGCCATGGAGTCCTTTATTTCCACGCCTCCCACTCTGTTAGGACTCCCTTGGGTGGGAGTGCCACCTAGTGCCACTGTGAGGCTCTGCAGGCTCTCAGGCCACCTGCAGATGGAGGCCTCCCTGCCTCAGTCAAGCCACCTGTATTCTCTGCCAGGTCCCAGCTGTGTGAATTTCATGCACTACTTCTAAGGGGATGCCCTGTGCCAGGGAACAGAAGGTAGCTG
TGCTTCAGGAGCTGGGTGCTGGGGAAGCCACATGCACTGCGGCGTCCAGAGGCAGAAGCACAACCAACAAGAACCACGAAGGAGGCGCCTTTCCTCCTATAATGCCTGTTTGGTGCCCTCTACTGACAAAGCTTATCCCCTTTCAAAAAACAGCCAACTGAAAAAGCTGAATTTGGAACATAAAGTCAATAAATCCATAACCAGCAATACTATGGGGCCTGGGGTGCGCTGGCCTTTAGTGAGTGGAGTGGGGCGAAGGATGCTGCATGTC
ATTTGAAACCTGACCTCCTTCTATTGTCTGGAGTTCGTTCTCGCTGCCGGCAGCTAACCTCTGTGGTCAGGTTTGGGTTTAATTTTGTCTTTTGCGTTGTTTCAGAAATTGCTGGTGAAGACATTTCCCGCCAGGTGGCGATGTTCTCATTTGGAAAAAAAAAAGGCGCAAAAAAATGAGCAACTTTCTTTGTTTAATGATGCTGGCTGGATTGTCTGATCCCCGCCTAAGCCTAGGTTTATTAAAGCTAATAAAATAA
TATTGGCACCCACGAATCTCATCTTGCATTGAGATTTCATTGGCTCATCTCACCTCCACTCTGAAGGTGAGGCTGGACCCATCCTGGTGGCTGCACATTGTCTCATGCCTTAGACCACTTCCTTGCCTTGGTCAGTAGATGGCGTGTGGTGACCCTAAGTTGGAACCAGGATTTTTGGGACCTCCCTATTGAGGGACCTCATGGTTCTGCTACTTATTTGCTGTCTGACCCATGAAGGAAGGCCCTTGGCCTGAGGTGTCCTC
ACTGGTTACTGGCCTGGGGCTCCGAGCTGCTAGGCTTGTGGGAACCCCATGACAGGGGAGAGAGCCAGTGGCAGTTCCACCGGGAGCGGGGTCAGATTTGTCGCCAACCCAGGTCAATGCTTGTTGTGCTACAACGGCGCCACCTAATGGTTGGTGCTGGTTCTGACATGCGTCCCTGGGTCTGAAGGGACACCAGCAGCTGTGTTGGGCAGCCTGTTTCTAGCCACTCTGTGTAAAGAGAATAAAGGATTCAGGACTGGTGCGGATTACCGTTGATCAGCTCCTTTCTCA
GGGAGAATGGTGATTCTAGACATCCTGAACTCCAGAATGATGGTGAAATAGGTAATGCAAGTCACCTCCCCACCTGCTCCTGACTCGGTCGGCTCCCTCGGTGGGTGAGAGGGTTGTTGGTCTGCCCTTTGGCGCCCTCTAGGTGAGAACACTGCATAGGCCATTCTGGTCTCATTGCTGCAGTTTGTACTTTTCATAGGAAAAAATTAGCAAGCTGACCTCTGTTTTGGAATGCCTCAGAAGCTAGAATAGAAGCCCACTCACTCTCCTACAGCACCCCTTTATC
TCACCCCATTGCACTCCAGCCTGGGCAACAAGAGCAAAACTCTGTCTCAAAAAAAAAAAAAAAAAAAAAAAAAAAGGCAACTCAGTAGGCTTGTTCCTCTACGCTAGTGATTCAGTGCTGTGCTGGCACCTGCTGGTCACCTGTGGTGCAGCAGCCCTGGTCCCAGCACCTTCCTCCCTTCAGTATTAAGGGTTGTGACAGTCTGTGCTCTTACCTGGCAATCACTGGAATAATATATTAAATACTTGCCCCACAGCACCACCTTTCAATCTTCAGAACTTTTCCC
CTCCCCTCCCCTTCCTTCCTTTCTTCCTTCTTTCTCCTAATACCATTTCGCAGAAACAAAAGGGTCCTTTCCTATACATAATATATACATCATAATAATCCAACCCCTAGGAACTCTGATTAAAATTCACCAGCAGGTGGTGCCAGGGTCTTTGTCACACTCTTTAATACAACAGACAGTATCTGGTACAGTGATGCTAGCCAACTAGACTAACTTTAAATCAACTCAGTTGGAAATTAATACCCAACACAGTTTTAGAGTCTAAGTCCCCGAGAAATCACTTGGTTAC
GAAAGCAGGATTTTTAACTTTTCTTTGCTTAAATTTTTTATTTTTTTAATGCACAGGCTGACAAACTAGAGTTATGAGAACCTTTTTTTGGTTCAGAAGTCAACCTTTGCTGTTGGTTACCAGCAGAGGGTGCCACAAACCTCCAGCAGCCCTTGTGCCTTTGTCACAGGAAGTCACTGGTTTGAACAACATAATAGGTGTGCATCAGAATCACCTAGCTTGTTAAAACACATTGCTAACCCCTACCTTCCGCCTAAGTGGGAGGAATTTTTATT
ACTTTGTGCTTATAGCTGTATGATCTTTTTTCCTCATCTCTAATGCACAGGATTTCTGCCTCATTACCCATACAGCTAAAGCTTAATATTAACTAAATCAGTGGTGAATTCCTTTCCTTTCCCACCCCGACACTATCAGCGACATTTTTCATAATGGCCAGCAGAGGTCAGTGTGAGAACATAGAGACTACAGATAAGCAGGTGGGTAGGTGGGCCTCTCCCTCTACAGAGAAAAAGAAATCAAACCAGTGTCAGAGAAGTCACAGAATGTTC
GAGTTTACGTTTGAAAAGTTCCCTTTAAAATATACTTATGTGTGTAAAATGTGAGGTGTGCAAAAGAGACATAAATAAATGTGTATGTAGCATCCAGAGACAGTGGGTTATAACTAATTTGGAAAACCTAGGTTAGGAGGCCCTCTAGTGCTCCATTGTGAAAGTATAACTTCTCCTTCGGCTTTTCTGATCATGCTGCTAATTACATTGTTTGGTATTTCAAGTCTCCAAGACAGATTTTTATTAAAACAACCTATTTTATATCACAAGTTGACAGAAATTTAATTTCC
GGAGATGACAGATTAAACTCAAACCAGCTCTGTTCAAATCATGACAAATTTCATTTTATAAAGGGAGGAGATTAACCAGGCCAGTTAGCTTGGAACTAGGCAATGTTATATACTCTGTAGTTTAAATAACTCACTTCTTCCCTTAGTAGCATCTGGATGCTTCCAGCAGGGGGCGCTGTGAGCCAGAGCCTCGTCAGGCGCGGACGCTCTCAGATGCCTAATTCCGTGGTGGGTTGCAGTCCCCTACCTGGGGCCCTAGCTGTCTCACTGTCTGTTGGCA
CTAATTGTGACAAACAAGGCTATATAAGGTTTAAAATTTTGGCAAATGTAAATGAGGTTTATGGAAACAATATTCATGTCATGCCTGAACAAGGATAGTGTCTTCTACTAAAACCAGATTGGGATTTCATGTCATGAGACAAGTTTGTGTAGCAGTTCATCTACTGGCCCCTAGAGGCCACTCTCCATCACCCCTCAAAGATTTATGCCCCTGGCTGATATCCGTCCTGTCATAATACCTAGTTGACTTCATGGTGCATGGAGACTATCCTTCCAACTCCATGACTTCTCAATTTTTTTACCTCTTACTTT
AACCCCTCTGTGTCAGGTTCCTGATCTTCAAAATTGGAGCAGTAGCTCTCCCTAGGCTTGCAGTAAGGATTGCCTCAGTGTGTGGTTGCCTTGCTGTGTCCACGGGGTGGGAAGGAAGGGCAATGTCTGGAAAGCAGGCCACTCTCAGTCTAGCTGGACTGGTCTCTGCTGCCCTCTCCTGGGCATGTCTGCAGAGTTGACATGCTGTTTGGAGAATGCCTGCTCAAGGCCTGAGTGGAATGTCAGCAGGAGGGAGAGAAGAGGAAACAAGGCTGGGCTGGGAGTGGGAAAATAGTAACAAACACACAGATTCCTGTAATA
GCTGGGCTGTGTTCTCCAGTCTCTTTACATACCAACCTGGCTCCTGTGGGCATTTGCGTTTGAGACCCCCTGAATAACACATTCTTTGTTTGACCCATGATGTGTGTTGTCTGCATATAGAGCGCCCCCTGGGGCTGAGTTCAGGTTTTGCACTGCTTTTCTTCCCATCTTCCCAATTGCCCCTTAACGGGGACTGAATCCCTCAAGCCCACTTATTCAAATAACCACAAGATCCCTCTTTCTGCCCTTTGGTT
TTACCTTGTACCATCTAATATTAAGTGAAAAGGGAAAATATTGTCTTTGTGTTAAGCATGCTCTGTCTCTTGGATTGTAAGAGGTTCTAGGGATTTGGAGGCTGATAAAAGAGAAAGGTATGTCCATGAGATGGCAGTAGAACACAGAAGCTATACAGGGTGATAGGTCTGCATTCAGAGAACGTCCTTCACAGCACAAGACTGTCCAGAAGCTACTGGCACAGGTCAATACTCATAAGGTGAGGAAGACATGGGAACTCCCTCAGGAAAGGGAGTT
ACTATGATTCCTGATTCTTGCTGTACCAAGTATCGGGGATGATTAGGGAGAAGAAATCCAAGAATGCTTTCATTGGAAATTCAGGAAAAAGTTTACACCTTGAAGAGGGCAAGGCTGACGTTCATATGCAGCCTTTTGACTCTCTCGCCCCCTAGTGGCCATATGCCTAAACAGGGGTTTGCGTTCCTGCTGGTGACAGTTGCGTCCCCTTGGACTTCTCCATTGCACTAACTCTGCAGTAAGTGAAGTAATAATAAAATACATAGGAAGGTGAAGGTCCAGGCATATCTAAGCCCCAAAACCAGTCTGA
GACTCCATTTCAAAAAAAAAAAAAAAAAGAAAAAGGAAAGAAAAAGGAATTTCCAAGTTTATAACGTAAATTTACAGTAATCTAAGGTTAATTTGTTATTATTATTTTGGTTTTTTGAGACAGGGGCTCCCTCTGTCGCCCAGGCTAGAGCATAGCAGTGTGATCTCTGTTCACTGCAACCTCCGCCTCCCGGGTTCAAGTGCTTCTTGTCCCTCAGCCACTCGAGTACCTGGGATTACAGGCATGTCCCACAGCGCCTGGCTAATTTT
ACACCTGCGGGCTGGGACTGCTTGGACTTCTGGCCACACTCACAAAGCCCAGAAAGGTACCTGCTGCAGGTACTTGGAGTGGGGATGGGGTGAGGGTTGAATTCCACAGGGTTGAGGAAGTGGAGAAGATGTAGACACCCTACCTAGCCAGAAGAGGGCATTATTGACCCACATGCCGTTTAAGATCAAGTTAACAACCCTCAAATCATGTCCTATGGTGAATCATCATCATCATCATCATCATCATCATCATCATCAGTATTTACAGACATTATTGATTAAGTGCCTATTTTGTGCCA
TTCTCTGTGGAGCTCAGGGGAGGGAAAAGGCCAAGCCATTTCTAGGGTGCTGTTGGGAGTGGTGAAAAGGCCACACCTTTTCCAAGGGACACTTCCTGGAAAGCCCCTGGAGCTTAGCTGGCTCTTATCCTGTGAAGCTGGCTCTGGCCACTAGGGGGCAGGGCCATGAACTCAGCCTGGAGGAGCCTGCGGGGCAGCTGACACTCTAGAGGGACAGACAGAACAGGCCACCCGGTGCAGACAGGAGAGGGAGGCAAGGGGACGGAACGGAAGATGCCGGGGGTGGATGGAAGTCAGTGCCCTTTGGTGCCGGTATCTGTCTTCCCGGCCACCGCTAGATCAGGCTTCTGAGCCTGTTGGCTGTCAGGGTCGGACTGTGCCCCATAGGCGCCATGGCAGTCCCCATGCAATCCACCAGGTGTCACCAGGCAGCATACAAGTAACAGGCCTGGAAGGTCCCCAACAGCCCAGCTGGACATGCTCACTCTGGGGCTCTTCATTCAGTGGCACAAACTCCAGGACC
ATAGAAATCTTTAGGAGTAGGACAGGAATTGAATAGCTGGAAGGGATCTTGGAGGTTATGTAACTTGATCCGAATTCTACAGAGGATGGAGACCCTGCACAGATCTGTCAGCTACTTGGTGGCACAGCTTCTCCCCCTGGTGGCTAACTGCCCCACTACACCACAGGGATACATAGTCCAGTCTCAATTCCTTTGTTCTTCACCCAAGCATGAAACAAAGTCAACTGAATTTCAACCTTTTTACATGAAGAGACCTCAACAGGTAGGTTATCTGAAACAATTAACTTATCCA
TGAAAAAACTAAACTTTTCATGACGTTCAGTTTTCACGTAAAACTGACTTACATTTCAGTCAGTACTCCCCACCCCCGCATCGGCTCCTTCATTCACAAGTCTGGCCTTTGAAATAGAGCAGCATATACTGCCATCTAGTGTCCAAGACGTTGAACGTTCTCTGCCTGCGTCACAGAAGCTCGGAGAGGCACCAGAGGTACCTCCTGGTGGAATCCACAGTGCGTTGGTTCCAAGAGTAGCAGGGAAGAAGTGTAGGAGGCGGAGCTGCTACACTAAGAGAGTTCTGTGGCCAAGCTA
AGGAAGGTAGGCACTGTGGAATCAGCGGTGCGTAGAACAGTGAGGATTTGGGGCTGAACCCAGCCCAGGTGGGCCAAGCCGTGGCACCAGCCGGACTGCAGTCTGATGGAACTTCCCCTTCCTGCCCAGCAGATGGCGAGCGTGTGCTGCTGGTGCCTCTTTCCAAAGGACGTTGAATTGCTTGACAGGTAAGATCCCGGACCCATGGGCTCCTGTATATCCGTCAGCCAAATCTGGGGTGGTGTCTGACTCTGCC
TGGGAAACAGTGGGTGTATGGTCCTTCACAGCAGGTTTTGGAAACGTCTGATTTCCAGCCTACCCTCCTTCCTCCTGTTGCCGTCTGTTGCCTGATTGTTCTCACTGGCTGAAAGGAGATAATCCCTGCCACTCCATTCATCACTGAAAATTCTTGTCAGTTTGGTTGCTTAGGTACCTACTAAGAGTTGCCAGCAGGTGGCCCCAGAGCACGCGGTTATGTTTGTCTTTTTGGGTCCCATGTTTAATTAGTAATTTAGTAGGGACGTATTGAATACTTATTCCACACTATGGTACACTGTACCAGGGGATATAGGGATGCCTGAG
TTATTCAGGATACCAGTGAAACTTTAGACATTTGTAAACGTATACTTAGAGAATAAAGCCTTTCTTTCTTGTAAATGCTTTAGACAGTGATTAGATTGAGGGAAAGATCAGATGTTGAGTTTTACCTTCTTTGGACTCATCATTAGTATCTGAGTGTTTCACCGCCGTCTAGCGGTAGAATATGGAATTACAGATGTATGGAATGAGTGCAGACGCCCTGACACGAGAGAGAGCTTTGGCTTGAGAATCAGAAACCTATACCTTGGTCATAGCAGCACTTCCAATTAGCAAGTTAATCTCTTCTATTGTAAATAAAGTAAATCCATAGATTTACTTTA
TAGAATTGATTGTGGTGACAGGTGCACAACCCTATAAATACACTAAAAGCCATTGAACTGTACGCTTTAAATGGGTGAATTTTATGTATGAATCAGGTCTCAATGAAGCTGTTAACAAAAAGAACTCTATGGCTCTCCAGCGCCCCCTGGAGGGATGCAGGATCATTGCCTTCCCTCAAGGTTCCACCAGGCCGGCCTCCCTCCCGCGGCTCCCTCTATCCTGTCAGGGCCTGTGCACCTCCGCCTTCCCCATCTCCTGAGCTTCTCCCCTCCACCCACAT
GGGGGGGTTTTGATAGAAGGCATTGAGAGAGAGGAAGCCGAGGTCTGGACCCAAAAGACTTGCTGACTGGCTGTGCCCATAAGCTTCCCTGCGCTGACTGCTGTCAGCCAACAATTAGGATTTCCGTGGTGCTCTGGCTCCCTCTTCAGGGAAACTCCTGAAATGCATCGCCATGTCTCAAGAAGATGGAGCTCCAGCGAAGTTTCAGAGATGGAAGACGGAACGGTAAGGGAACTAGTATTTCTCAAATTCACACTGTGTGTAGGCAGTCTGCTGAAAAGTGGCCACTAATATTGCCATGT
CAGAGTAGCTCAGAGTATAAGGTGTGGGATGTGTGTGGGGGTGAGGGTTGGCCCAGGTGGACATCAGCATTTGACTCCTTCCTGGTTGCTGTAATTTGGGAGGGACTAACCAGGCTGCTAGATGTGCAGAAGGGTGGGCGCCACCTGCTGGTTGTGTGCATAAACCGCCTTTTCACCCAGTCAATCTTCATTCTTCTTTACTTGGAAATGGCAAATGAAGCCTTTCTATACGTGACTCTAGCAAATTAATTATTTCAGTCTTCCCGAAACACTTTATGTATATAATACCTCATGGTAGCATCATGCAAATGTCCCTTTGCCTTTG
TACCAGGATTGTCTGACTACATGTGTGCCTCCCACAAAGGGCTTAGCCTCTGTGTTGGGAAATGGAGATGTGCTAGAAAGCCAGGCTCGAGCATTGTCTATGGCCATCAGTGCTGTGCTAAATAAGGACTTGTGGAAAGGCGCCCTCTCGTGGGGAATCAGCGAATTAAAAATAAAAGAAGTTACACAACTGTAGCCATAGATACAGATAGATATGACACAAAATCTTCCTATTGCTTCCCTACACGCTCTCTTTTCAATGTCTTTCAAGAACTAAAAGTTTTTAATTT
TTTAGAATATCATTTTAAATAATAAAACAGTCAATACTGCAAAAAGATAAACGATGCAAAGTAAACTCAAATGTTTGGAGACTGCATCGCCCAGACCCATCACCATTTACCAAATAAGGTGTGTTCCACTGGCCCTCTAGTGGTGACGTGTTAGAATCATAGATTCTTCCACTCGAAGGGTAAAAAAAGCTGTCTTCTTTCAGAAGTACTAAAGTGAAACATGTTCCTGTAAATGCCATATTCTAGGAATGTATTTTTAAATCTCCGTGTGGGATGTAAGTAGAAAAATTTTCCTCAGC
CCAGCTGGCAGGGCCTTCTCAACTCAACCTCCCTCATCACCCGGTTCCCAAGCCAGCCTCATAACCTGTCTTTCCTCCTTTAGAAGCCGCTGGGGACCGTTTCTCTTCTCTTCCCAACAGCACCACCTGCTGGCCATAGAGGCACTTGGCCTTCTACTAATCACACCCAGTCTGGCCTGAGTTGGAGATGGCCGCACACACTCCGGCCGTCAGTGCTCCATGTGGAGAAGACAAGAGTACAGAGATGCAGCATCTAACAGAGTCAGAGGAAGGCTATAT
GAATGGCTTCTATTCTCTAAAAACTATCTACAAAAATAAATTACTGCAAAGGGGGGTTCACTGTCAGTATTTTAGTTGACCTGACAGGACAGCCAATGTCTTCCGCTTTCTAGTGTCAATGCGCCAGCATCCCCTAGTGGGCATTGTTAGAAATAAAACTTAATTCTACTGATAAGAAAGGTGAAGGAGGTTTATTAATGTATTAGGTTTATTTTGTTGGAATTCATTTGCATAATTAAAATAACTTTGCATTTATGAGTGCATATTGTCAATAAAACATTACTC
TTTACTTTAAGAGACTTGCACCACCCTTCTATTTTTTGGTCATTAGAGACTTTCTAGCGAAAATGCTAGAAAGCTAAATGAAGACTAAAAGGCTGCTTTCTGGTTTAAATTCATCTGTACCTGCAGTTGCAAAGCCAGTAGAGGGAGCAGTGTACCTATTCTTTGATTTCTGGAATTGCAACTACTTGGATGGACTGAATTTCAAACAATCTGCATAATCAAGACTATTTCACCCAGAGAGAGGGAGTCAGGGGCTACAATTTGTTTGTTTGTTTGTTTGTTTG
ATCTGCCTCCCAGAAACTCTTAGAACGAGTAATGAGCACAAACCAACTACCCCATATACACCCTCCACCCACCAGCCATCCTAACTCTTATCTGGCTGGTAGCATGTTAGTCTGTGGAGCTTTATTGCCCTCCAGTGGTAAAGTTTGATATCTCTTGAGCTCTGATTGGCTCCAGAACTCAAGACTTTTACTTAGGAGAATCAGCTGCACACTCCAGGGTTGGGTAGTGGGGGTGCTGCTCACCTGTGACTTGGATCCCAGGGTCATTG
GTCTTAACACGCAGAGGGTGGTCAGCATGCGTGAATGAAGGACTGGGCAGATGAGCTACAGGGGAAGGGGCAGTGGGTGGCCGCGGTCTCGCTCAGAGCCCTCTGCAGCAGGCCCCGCCAGGAGCAGTGCTGCACTCACCAGCAGATGGCGCCACTAGAAAGCCAGCCAACCCTGAAAAATGTACTGACCCTGAGGGAACTTGCACTCTGCCACCTCTTTCTCCAAGAGCGGCCCGGGACTGAGAATGAGGGGATGGGGCGAGTGGGTGGGGC
ATATAACCACATCAAATGTGAGTTAGCCATCTCACTGATATATTATCTGTTCAATGGTCAATGACCTATGTTCTATCCCTTGATTTAAAATTCCAGTAAACATTTGATATTGTGTTGCAGTCTTAGGATTCAATTCTGCCATTCCATCAACAGGTGGTGCCATTGTATTATAATTTGAATGTTGTGAAAGAAAAATATTTTGTCGTTACTTGCACTGATAAGCATCTCAGCTTTTTTAGAGCTGCTTTTGCACCCTGAGAAACTTTGACTTTAGGGTTTTAAAAAATGTTATATGGTTAAAGTT
AAACAGCCCCTAGGAGCTTAAATGCTGGGCTCTAGGTGCCTTCGCCCGTGACCCTGGACCCGCCTGCTCCCAGGTCTGTGCTGCTGGTCTGGGTCACTGTGATAATCGAGCGCGTCGCCCGCTCGCCACCTTGCGGCCATTTCTGTCCACTGCAGCTTCGTGAGCCCGTGGTCAGGAGCGCTGACCAGGACTCTCCCCAGTCCCAAGGAGGAGCTAGCTGCCTGAGCCTCTGATCCTCCTAGGTTGGCAGTACACCGCCCTGGGAACTCCCTCTGAGCCTCGGT
AGCTGGCAGAACCCATCGCAGCTTAACCACCAGGGTTTGTAGCTGAATGTCTTATGCAAGGAAGTGGTTGGTTTCTGCAGTGTGTTCTCATTAGAAATGCTTGGTCACTGAAACCAATCCTAACCAGGCTGATGGCGCCATCTATCTTTCTGAGATGGGTAAATGGAATGCAATGCAGTTTTACAAGCGGGATATTTGGGACCTGACATGGATGATTTCAGGGACCTGACCCTGATGATGAGCTCTGCCAGGGGCTGTGGATGCGTTCCATCAAA
GTGAGCCAAGGTGGCCCCTGGCGCAGCAAATGTTTGGCACATCCATTTGCACAGGAGGGGGAAGAAGGCGCATTCTCAAACACCCTTCCCATCACCTTTCAGGATCTTAGGTGCCTTCTCTACAGCCATGGCACAAACCTTTACCACTAGGGGGCGGCTAGACATTTCGATTGGCTACCAGGCAAGCGGCCAGCTCAGGACAGGAGCAGTGCTCTGTGAAAGAATGGATTCCTGGTTTGTTCTAAGTACAAACAAGGGGGAAATGCTTCTGCAGGGTTAAATGAGGTT
CATGCCAGCTTGTGAAGGCTGGGGCTAGCCTCTGGTGAGCTTGTTTCCGCCCTGGCTTTAAAGAGTGTGCGGAAACCCAGCCTGGTGGGCGAGGTTGTCTATCACATAAGGGCTCCAGTCGCCCCCTGGTGGCCATTGGGCACCAATCTCCTATTTTGTTTCAAAGCCTAAACAGCGGAGGCAGCTTTGGAAATAGATGTAGGAAATTGGACAGTGGCCTGGTTTTTTACCAGTCTCTCCAGAGACTCCAAAATTTATAAGATTTTTGACTAATCAGGAAAT
CCTGTCAGGTAGGAATGAACTTGCCAGCCTTCAGGCTCGTTCAGCTATGACCATCTGTGCGGTCAGGGTACACTCAGCTCTCCTCCCCAACTCCAGCAGCCTTTAAGAAGTGTCCCTTTGGCGCCCCCTGGAGGCAGAGCACTGAGCTGGACCCTGGGTAGACTCCCACAGGGAGGACGGAGCTGGCCTCAGGAGTGGGACACCCAGACTTGGCAGGGCCTTCAAGAGGCCTGTGTGGGGGCCCCAGGAATCCTTA
AATATATAATACGTGATATATATAATATATATATTTAAAGATGGAAAGGCATCTCCCAATTGTGCAGGGCCAAGGCTTCCTGGGAGGCTGGTGGGGCTTGTGCCCAGTGGGCAGGGAGCACCACCCAGAGGTTGTCTTGGGTCATTGCATGAAGAGGGTCCCTGCTGCCCAGGCTGGGAACAGCCAGGCATCAGGAGCTTCTTCAGGTGACCCAGGGAAGAGGAGCTTCCTGTTTCAAAGTGCAGCTCCCAGCCTGTCAGAAGGGCCAGAGTCCCCAACCCAGAGAT
GGTGGCTGCCAGTCACCTGAAAGAGAACACAAAATCCAGCTTCCAAGCCGCCCAGTGAGGTGGAAAAGGCCTAGCAGGGTCTAAAGTGAGGCACCATCACCCTCTGCTGGCAACATGTTGCCCCTGCTCTGCCCAGCATCTCCAACCCTCCCTCTGTGACTGTCTTCCCTGTTCCCCAGTATGAGCCCATCTGCACCTGTGGCCCCCTAGCGTTGTGACTCCGGGTTGGACACCAGCAGTGGGGCAGCCACA
ATTATTAGCATTCCTATTCTAGAAGCGAGGAAAGTGAGGGATAGGGAGATTAAGTGACTTATCCAGTAAATGGTGAGCTGGGATGCGCCTGAACCCTGGCAGTGTGAATTCAGATCTGCGTCTTACATTGGAAGATGAGCCCAAGTGGCCATGAGCGCCACCTTGTGGTGATCCTTCCCATGTCTCTTCCTTCTATAGACCCTCACCCTACCAAGTCCCTGGGAAGTGTCTTTGCTTCTGTGTCCCCCCTCCTCCAAGCATGCCAGACCCCAGGTCTAAGGACTGAGGAAGCCTGCCTGCCCTCAGCCAGCCTCTT
TAGATTAGCATTTGTCTAATATCTATCTATGTCTCATATGTATATACACACACCATACACTGTATATGAGAGTATGTCATATTAGCCAGTGGAGGCATGTCAAGGATGAAGTGCTTAATCATATGCATTAAATGCTAGGGAGATCCGTGAACTATAACTGAAACATGACCACTAGATGGAGCAATTTCAGTGACATGGTGTGAATCCAGGCAGAACTGACCCAGAAAGCAAATGGGTAGTTAGAAATAATGCCTTGTTCAATTCCCACCTATGAGTACATATGTAACTAACCTGCACATTGTGCACATGTACCCTAAAACTTAA
GGAGTCTGGTCATCCTGGGAGAGCTGGCCAGTGGAGCAGGCGCTGGGGTCAGTGGGGTAGGGTCTGAGATTTTGGGGACAGTGAGTAGTGGGAGAGGCGAGGTCTGGAGCAAAATGGAGCCAGGGTGCCACCTAGTGGTTCCCTCACCTCCCCAGCCCCAGAAGCTCTTCCTTCTGGGCCTGGGTTCTTTTCCCTCCTCCACACCCTTCCCTAAAGAAGGCAATAACTTTTGAGTGCCCAAAACAGGAGAGGCATTTTTCTTGCGTTGCTTTTATTTA
GAGCCAACATCTGCAAATGACATAGAAATATTGCCAAGAAGTTAACCATCTGTTCCACCTTGAAAAGATGTGCTGCAAAGTCTTGGCACCCTGAACTATAAAGGTAATAACTAAAAAGAAATAACCTCGTGTTAGAGCAGCAAGCCCCCTCTAGTGGCCCATCATGGGAATGACCACCATTCTCCCTAGGATCTGGACTTGGAAATTCTGCTACTCCAATGCTAGCTCCAGGCATCTGCTCAATCCTTTATACACTCATAGCAATGAGACAAGACATTATTTGGGC
AGAACGACAATGCACTAACAATAAAATCAAAGTAGAAGCTAAACTATTCAGAAGCAGTAGCAACTCCATGATTCCAAGGTAATTTAAACAGGCAATTTCAGAGTGCTTCAAGATGAAGGCGCAAAGCAGCCTCTCAGCCTGCAGTGATGCTACGACACCGGCAGATGGCGCTGCAAAGCTTCTCAAATGCAGCGGGAAGTCCATTTACCAACGGCTGTTGCGATCTCTTAATTAGCTTGAACTGAGTTTGTATTAGAATTTATAATTTTTACTGCATATTGCAGTTACTCGTATATTACTGACACTGGAACAGACATGTTTTA
AATCCAGATAGCTTGAATTTAAATTGCAGCCCCTACTATTGGGGGTTCTACATACACTGCGTTGGAATTGCCTGTCAAGAAAAATTTCTTCTGGATTTGAGCTCTTAAAGGTATAGATTACTAGCTTTCCAGTAATCCCTAAAATTTCCACAAGAGGGAGACCTTTCCCCATCAGTGCTGGGCTGCTGTCTGGAATTTCGAATTCAATTTGCAGTTTCACAGACAGCTCAAGAATTGGCTGGCCACTTGAACAGAATTTGTATAGGTTTCCTTTTTTTTTATTTTTAATTTT
AGCCAGCTTGTGGAGGGAAGGAAGGAGGCACAGAGTCAAAAGCTACTTCCAGGCTTTCAAGCTGGGTGAGGTCATGCACTGAAAGGACAGCTGGCGGGAGGGCAGGCCCTGGCTCAGGAAGCCCAGGCACCACCTCTGTGAGCCTCTCCACAAGAGGGCACTCACAGTATGTCTTTGCACTTACAGTAGTTTTAAAGGCAAAGATGTGGATTTTTACAGGGCCCCAGAAGCAATAGCATTGAAACTAATGTTTCACACTTTACAGAGTTTGTTTAATGTACTTTTACAGTTTTAAACACATTTGCAGTAATTAACATTTTTT
CCCTGCTCCCTGCCAGTGGTGCTCTTCATTAGGTGATCGGGGTGCCCCTCAGCCTTCAGACACTCTGAGCCCCAGAAGCAGCAAAGGGTGAGCCTCCTGCCTTGGTTTCTACCACCATCTGGTGGTCAATGGCGGGACTGCAGTCGGCCAGGGACTGCGGTTGACCTACACCTTCCTCCCCTGAGACATCAGCTGGCATGCCTCCAAGCCCTCTGCGCATGCCCTCATTCTCTCCTGCCCCCTGGCTGACTTTGCATGTTGACTTGAACCCCTCTGGGGAATCTCTGTGCAT
AGAAACCCTATCTCAAAAAATAAGAATAAAATAATAGTAATAACAATAAAATAAATATTAAGCAAACATTCCATCAGCAATTACCCTTCAATGTAAATAGCTTATATTCATAATCCATTCTACCCACTAGGGGTCAGCAAATTCACATAGTTTGCTTTGACTTTTTTTTTTTTTTTTTTTTTGAGACGGAGTCTCGCCCTATCGCCCAGGCTGGAGTGCAGTGGCGGCATGATCTCGGCTCACTGCAACCTCC
ATTTTAGATTCAGGGGGTACACGTGCAGGTTTGTTACATGGGTACAGTGCATGATGCTGAGGTTTAGGGTACAATTGAATCCATCACACAGGGAGTGAGCATAGTACCCAATAGTTTTTCAACCCTTTCTCTGCTCCCTGCTGCCCCCTTCTGGTAGTCTCCAGTGTCTGGCATAAAGATTATGTCCTTGTGTACCCAACGTCAAGCCCCCAACAAGAGGTAGTTTCTTAAAGATGAGTTGCAGTAAGGAATATGAAAGCCTATCAGTAAGAATTTTGTAC
AGCATATGGTCCTAAGGTTCATATATGTCACAGCATGGGTCAGAACGTCCTTCCTTTTAAAGGCTGAATAATATTCCATTGTGTGAATAAACCACATTTTGTTCATCCACTTATCCGTGGAGGGAAGCTTGAGGTGCTTCCACCTTCTGGCTATCGTGGGTAATGCTGCTATGAATGTGGATGCCAGTATTGTTGAGTTTTAAAAGGCCTGTAGCATAGGAGACCCCCCAGCCACTAAACCCAAAGCAGATGTATTTGTACGTAAATTTCCCATCGCACTGGAATTAAGATGCTATAGTCACATTGT
TCCACTCTCTGACTCGTAGCTCTGATCAATCTTTTCTACAAATGCTTGCTTCTCAACTACCATCCGAAACTTCACTTTCAATCATGTCTTTGTCTCCAGAGCCCAGCCAGGCAGCATCTGTTGATTGGCTAAATAAGTGAACAAAGCTGGAGGAATGCTTCATTAGAATTCCACTAGGGGTCACTTTCTCTACATTCCAGGAAGAAATAGTGCAGGCACTTAGCAAATCAACTTTCTGAAAAATTCAGCTTTGTTTAATTTTTAAAGTAATTTGTTGTTTATTTGATGGAAACTGAAATTCTCCATGTTGTACAAGCCTCGAAGCACCG
CTCAATTCAGAGTTTTCTGGCACAATCCCTCCCTTCCTTGGGACTCCCTGTCCTCAAGGGACCCCGCTTTCCGGAGTCTGCTGGGAATAAGGGTACTCTGGAAACGGACGTATGCCCCCTGGTGGTCAGAAATTAGAGGCTAGGCGCTACAGCCAGCAGGGTCCCGTCAACCGCACAAATTTGTGAACTTTTCTAGAATTTCGTTCAGCCAGTATTACTGAGGTGCCACTATGGGCCAGCACTGAGCCATTGTAATACACAGCACATTGGAGAGAAAGAAGACTTCTGGGGACAGAATTTTTCAAGGTGACTGCTCACCTATTTTCATCCGTGGATACAAAGGCATCAG
ACAGCAAGTGGGTGCCCACTTTGTCAGCACATATACTAACACAGCAAGCAGTAGAGCTGGGTTTGAATTTCAAACTTCTGATCTACCCACTACAAATTCTATACTTTCTTTTCCCAGTATTTGCTAAAGGAGACACAACCCGTTTTACCCAGGAGGTGGCAGCGTTTCTCTTACTGTTCTATTTATTGGGCGCTCACTTTCCCACTGAAGGTGAAATACTTAAAAAGTGAAAATTGTATTCTTTCAGTGAATAATCTCGAGTTAAATTATGTTTAGCTGTTAATGATAATAAGATTAGTA
TTACTACCAACTCTAAAGCAGTGACACCATGGAGAGCACATAAAATCCATAGAGCTAGGTCCCATAACCTCTCTGTCAGTCTCCTCTCCTTGCTACTCCCCCTGTGTTTCAGTGGCACTTTCTAGCTAAGATTCAGTCCCCTTTTCTCCAGATGGTGGTGCTACATTCCCATACCTGTCTCCAGAGTATCTCCCTCAAACTCATTTAGATCAGCCCAACCTTGGAAAATGCCAAACCGGGTCATGCTCTTTTGGCCTAATATTCTTTCCCACAGCAGTAGGAGTTG
AGAATGCATAATTTTAAGGAGATACCATTTTTGTATTCACAGCGTTTAAGTCATACTGGGGCTACCACCGAGAAGGGGACAACTTTTCAGTAACATATTTTAAAATAAGTGTAATATATCCCCTCATTTCCACTAGGTGGCACTTAAGACCATTTACATTTTCAAAACGGCTCTATTTTGTAGTATGTTGTGTAATATAATCCTTTACTCCCACTAGGTGGCACTTAAGATCCTTTATAATTTCAAAACTAATACATTTTGTAATGTAATGTGTAATATATCCCCTCATTGCCACTAGGTGGCACTTAAGATCCCTTATTCAAAATACACATTTCAGGATCATCACAAAGTTTGTAATTTAATTAAGGTGGAACTATCAAAACCTACTTTATACTCGTTATTGCTGGAGACAGAAAAAGATACAAATCAGAACCTCTC
CCAGGAAGGGACAAGTTACTTTACATTTGGCATTTTATGTAACCCTTAAAGTACCACAGGAGTAAAGTGCTATAATTAGTTAATTTCTGTATAAATACAAACAAGGTGAAATCAGGGTGGAGCTAGGATGGGGGCGAGCTGCACGGATCGAGAGCGCCCCCTCACTTCCGCACAATGCTCTGCACTTGGCAACTTTCATCTAACCACAGAGGACCAAAAGCTGAACCCAGCATCTGCATTTTATGAAGACTCAGAGGACACACAGGAGGTTAGGCCTCCTGACACCACATCCGAAGTGTCTCTTAGGCCGG
GTCTTTGGCACCCAGATGGTACTGAGTAAATATCTGTGAATGAATGAATGATGTGGAATGTCTCCTCTGGAAGGACACAGTCAGGGCCTCCTGCCACTCAGGACTAGCCTGGATGCACCCACAGGGAAGGAGAAGGTGGGGCTGGTCTCCGCTGGGCCAGCAGGTGGCGCCAGGGCCTGTCGGTCTCTCCCCTTGGCCACCTCCCTTGCGCTTGCTCATCTCATGCCCAGGCGCTGAGGGTTCTCAGCTGGGGCAGGAGAGATGGGGTCCTGAGGCCTGGGTGAAGTTCCAAGCCCTG
CAGGCACGTTCCTGAGCCCTGAGTCATGGGAAGGGTGGAGAAGCAGGAAGGGGGTTTTCAAGGACCTTGGGGAGGTGGGAGCCCAGCCCCAGAGGCAAGCAGATGCAAACCAACCTAATGCAAGGATGCCCTCTCCTGGTAATTGCAGGCATAGCAGCGCCAGCCCCCATGGCTGACCTCCTGGGAGCCTGGCACTGTCTAGGCACACAGACTCCTTCTCTTAAATCTACTCTCCCCTCTCTTCTTTAGCAATACCAAGAAGGAGGGTGACCTGATAGCTG
GGAACAACTGGAAAGAATCAATGATGCTCTTTCCTGTGAATATGAGTGCCGCCGACGAATGTTAATGAAACGATTAGATGTGACTGTACAGTCCTTTGGATGGTCTGATAGAGCAAAGGTAAGGCTGTTTTCCCATATGTGTCCTGTAGGTGGTAGCCTATAACAGCTCTTCTGGCTTGCTTGTCTGTTATGTAACCATGCCACATTTGTACTTCATCACCATCTCAACTACATGCCCAGGCCAACTACTGGTCTTACAAGATGATCCTGGTCTTGTATAAATCCCTGTTGCATATAACT
GTTAATATTTGTATGTGTTTGAAAAGAAGTCTGTGAGGACTCCGGGGTCCTTGGCTGGCAGTGGTATGATTCAAACACCTACTAAGGTACTTTCACTTCTTTCTTGCTTTATTATAGACGTCTCCTCCAAATAACCACTAGGTGGCAGGCAAACCACAGCTGATAAACCACCGGGTTTCCAAGGTGGCCAGAAAGAGGAATTGAACTGCTTCTCCCCGATTCTCCGCACACCCATATTTCCCTGTGCATACTGCCCGATGAACGCAACAGTTTGCCAG
TGTCCTATAGTCTGAATTTTTGCTGTGAACACTAAAGAAAACATTTAGCAAATTGAAGTCAACCATGCAATGCAGCAAAAATTCTAATAATGCTTTGCATCTCTTCCCCAACTCAGAGGCACTGAGAGAAACAGAATGTGCCTCAAGATGGAGCCCTTGAACCACAAAGTTTAGAAGCAAATTCAGTGACTTTGTAAACTTGCCAGGCACAGGCAAAGTTGCAGCTGCTGGTCAAAGCTGGTGGCATTTCTCATGTAGAAATCAGAAGGTGTGGGAAAGCGGTATCCCCTATC
CAGGCAGAGGGCAGCGGTGTCACAACAAGCCGTGCTCCAGAGGGGAGTGGATATGGCCTGGAGAGCGAGGAGGGCTTTTTCCTGCCTGAGAGGTGAGTGAGACTCCTTCTGTGGCACAAATGCTCCTCCTGGTGGCCGCACCAGGCTATGGCAGGGAAGAGGAAACGAAGGAGGCGGGCTGGAGGGGCTGAGCTGGGTTGGGAAGAAAGTCCCGGAAGTAGCATCATTTAATCGACATTGATGTGAATTTCCAGAAAGGCCGACATATTCATACTCAAATGTAA
ATATGACTTTCCCTAAGCCTCAATTTCTTTAGGTGTAAAACAATACATTTAAATGAATAATCATTGTGGTCTCTTCTTGCTCAAAATTTTACCATTTGAAGATCCTTGACATTGAATCAAATATCCAAACCCAAATGAAAATAATTGTGCACAGTTTTAAGGATTATTTTACCACTAGGTGGCAATGTTGATTAAAAAATGTGAGAAACCAATGTAAACATCATTTTATTGTATTTTGTGGCTGACCTAAATCTGTTTTCCAAGGTTCGGGACATCAAAAAATTGAAGAATTGCACTACTATGCACTCGAGACCAAGAACT
GGTATGGATCTGTACTGATTCATGCACAGTAGCTAATAGGTTGGTCAATTACTTGGAAGGAAGAAGATTTGAGATAAGGAAGTCAGTGGGAGAAGTATTATGGATGGATTCTTAAAATTGCCCAGAATGTGAAAATAACTGTGAACTACAATACTGCCCAGCAGAGGGCATCCATCTCGATAGTTATACAAGAAGATCTGTTCTCCAGGTGTCAATCAGCCTCTTTACACAGTCACTCTAGTGCTTGCTCAGTGTGCCTACGTGACAATAGGAATGTAAGCTAACATTAGATTCAACAATGTAGACTTCTACTTGCCAAG
ACAGTTTAGAATATCATGTTCACAAACATTACCATATTTGAGTCTCACTGTAATATTGCCCAGATTTGTGCTTACCTACAAATAGGGGCCGACAGAGCACAGAGAGAGATGGAATGAGACGTGCTCTCAGCACTATCACTGCTGCTCTCTGATGCCATCTAGTGCAGGTTCAGCTGAACACTTATTTCTATTTAAAGCCCTATTGCCATCTGCCCCTTGGTGTCATCATTCTCTCCGATCTGGATGAAGCCCTGTCTCTGACCTGCATCCCTGTCCCTCTGGGTCTTGTCTCTGCCTTTCCCTGGC
AGATTATAACCCAAAATATAATGTATTTATGAGTCCACATAGATGTAAATAAATGATTGAAGAAACAAATAAATGGGAAAGAAAAAACAAATCTTTCTTATAAATTCCAAATATGTGTAGCTCCAGCACCAGCCATGAGATGGAGCTCAATTCCCCTCTCCTTGCATGTGGGCTGGACTTAATGACTCACTTCCAAAGAATAAAGCATGGAAAGGGATAAATAGTAACTTCACAGGGAAGAAACCTGGAAGAACCCACTTCATCCAAATGATCAATGTTATTACCACCTGTG
CCACCCCCATTCCCCTGCTTTCCATCTGGCCCTTGAGCAGAGGCTGGGGTAGAAGAACCCGACAAGGGCGGGTGCTGGATCGCGGGGAAGGGTTTCCAAGGCAGTCACCGCAGACCGCCCGGGAGCGGGGAACGGCCGCCATCTGCTGGCGGCTGCGCTCACTGCACGCCTTCGTCTCCCTAGACCGGTACCGGGAGTACCAGTGGATCGGACTCAACGACAGGACCATCGAAGGCGACTTCTTGTGGTCGGATGGCGTCCCCCTGGTGAGAGGCCCCAGTCGAACCCCGCCG
GGGGGCTCTTTGAGAGGACTGTGTATTCCTTGTCCGGCCTCTGAAGACAAAGAGTGTGACTGGAGGACAGGGAATGGCACTGTGGGCTTTTTACTAGGGCAGGGGAAGCAGTAGAGGCAGATGACTGTAATGCTTCATCTAGCCACCAGGGGGCGACCACGCGGCCAGCCAGGCAGGGACTCCCTACCTCCTCGTCATCCTCCCCATACTGGGCGTATCTCTGCTCCATCATCTCCCGCTGCCATCGCTCCTGTTCCAAAGTCTGCTGAATTAGCTGGGCCACTTCGCTCTGC
AAGGGAGCGACCAGGTTAAGGGCCGTCATGGGCTTAAGAACGTTTGTCCATCCTTCCTACAAGTCTTCTGTATAACTGCGAGGTTCAAACATCCGCTTTAGGAAGTTCTGTTCTTGGGGAAGGGCCCCTTCTCCCGCACCCCCTGCCAGGGAATGTTGGGTAGTGGACGCCCTCTGGCGGCTTTCAGAAGTGGAAGCAGCAGGAAGAGGCCATTCTTTTCCTTCCTAACGACTAGCCCAAGTTTATCCAGCCTTTATGATGTGCCCAGTCGTGTTCCAATATTTTACTTCCATGATCTGACTTAATCTTCAAAACAACCTTTTAA
CCCAGGCTCAGCCTGGAGGCTCAACCACTAGCAGAAGCAACTTCTGCGCGGCGCCTCCTCCCCGCAGTGTTGTGAAGTCCTGCCCCAGCCGGGTGGCATCAAGGCGAGGCTCCCGCTAGACCCCTTCGCTAGGTGTGGTGTCTCGAGAAGCCACTAGGTGGAGCCAAGACACCGAGGCTCTCCTCCCGTCCCATTTCTGAGCTTGGGGGTCAAGCTGTCTTTCTGCAGGGAGTCCAGGGTCCAGAGGGACTGACTAGGAGAGAATGTGAGCAGAAGACGTTCGGGTGAGTC
TGAGCCCGATATTATTGACAGGATGGGGCTCTGGGGCATTTTGGAGAAAGAATTGAGGAAGATTCGCGTGGACTCTTCTTGCTGTAAACAACCAGAGTAGTTTAGGGCCACAGTGAAACTGGTGGTAGATTGCCATCTAGTGGAAAGATATTAGTAGTGAAAGCTAAAATTGGAGGACTGGACAGATTTTTTGTTTTTTGTTTTTTGGTTTTTTTTCCGGAGTTTGCCAGGAAGGATTCCGCTCTGGCCAACTGCAAAGTCCTGAGGTTGCACTGTTAGACGAGGAG
GCCTCAGCCTCCCAAAGTGCTGGGATTATAGGCAAGTGCCACTGCGCCCGGCTAAAATAGATCTTGACCAATGAAGTTTGTGACACCAGCTAATTGTACCTTCCTGACTTTCACTGCTTCTTCCACCGACAGGGGGCCTTCTTCAACAACTGATAGATTCTCCTCCCTCCCTCCACAAACGTTGGTGTCTTCCCATAGTGATATCCTTTGCTGAAAAATGATTTAGACCTCTCTCCATCCACCTCCCTGCCACCATCAAGCCCCATGCTTCTTACCTGGCCTCGAGCAATCT
CAGGTGAGAGACAGCTGAGGGCTCTGGCTCAGGCAGGATCTCTGTAAATCTGGGAATTTGAAGGCTGAGATACGAGTTAGAAGCCCAGATGCTTATCTTTTAGCAGCCCATCTTTTAGCAGGCATCCTCTCCTATTCTCAGAGCGGCCACTAGGAGGGGATACATCCTTCAGAATTATCCTGCTCTACTTCAGTCTCAATGCAGATAAGATTCAGGTGCAGGTGCTTAGAATAAAACTCTTAAGTGAAAATCCAGATATCCAAAACATAATGTAAGAGGAGAGTGAAAT
TGTGCAGGTCTCAGAGCCAGGGCTTGCGTGGAGTCTCTCTACCCTTTCACCCTCCTGGAGGCCTCTCAGAGACCCAGCAACAGAAGGCAGGGAAGCCCAAACTCCCCAACTTTTTCCCTTAGCTGCGGTTCTGCTGGTAACCATTAGGGGTCACTGTTGCTTCAGTCACCAATGCAGGGCAGGGGAGGGGTGGGGCTCCACACAGGTGGTCCTTGCTGCCCACCCTGGCCCTGTGGGGATAACAGGGTAGTTGTTGTCATAGAGACGGCCTCACGCAGACTCGTG
GAACTGTTGACATGTTAAATAATCTAGACTTTTGAACTTTTTCTGTTAAGTTGTTGTTGTTTTTAGCCCATCTGGAGGTTGCAGATAAGCCCAGCTGCAGGTCCTCAAACCTGCAGCTCACCAGCACCCTCTAGTGCCTTCTTGGTGTGAGCACATGAAGTCTCCCAGCTGTGGGCAGTTTCCCGTCTATCAGCACAAGGACACCTCTCTTTAAAATCCTCAAGTCTGACGCTGGGTGGGAAATGGGTGTGGATCCGGGGCGCTGTCTCTGGTCCTGAAAG
TCTGCAACTCTCTTCCTCCTCTCAGAGGATTCCAAGGTGGGCATCACCCCTTCACCTCAGAGTCGGCTGTGGGCTCTGCACCCAGCCTAGGCCGGGGCTCTGAGCTCCTCTCGACCGCCGGTACTGACTCTGGCCACCAGAGGGCACTCTTGCCTTGTGGAGACCAACAGTCTTCTGAGTCCGAGGAACCTGGTTCCCATCTTTGCCAGAACATCTGGATTTGCTGAAGCCTTTCTCTACTTAAGTGGTTCTCCACTGGGAGCAGTTTCTCCCCTCTC
TGCATGTAGCCCGCCTGGGCTTGAATGCTCTTTGCAAACATACGTTAGATCTGGACAGCCCAGTTCTTCAGGGAAACCCTCTTGGGGCCATGGCAACATGTGGACCATTCCGGAAGAGCGAGAACCGGTGCCTGCCAGCAGGTGGCAGCATGGGGCAGCTGATGTAACCCGGCTTCCTTCGCTCCAAGATTGCACCTGTCAGAGGCAGTCAGGGCTGGGGTGACCATGAATGGGGAAAAAGCAACCCCCCGCCCCAACTTTAGTGCTTTGCC
ATATTTGGCAAGGCTGGGACCTGAACCTGGTTTTCCAGATGCCGGTACCCAGTCACTTTCCATAATGCCAAATGGCTTCTCAGAAACTCAACACCTCTTCCCTAAGTGCTTTCCCTGTTTTCCTCAAATCCAGGAACTGTTGGTCTTTTGGGCAATTCTGAGCACAGCCACTAAGTGGCGACATTGCCCGACTATGGCTCAGCCCTGTTTCTCCGGGGAAGAATAGGGGAGGGGAGGGGAGGGAGTCGGAGTTGCCCTGTTGTGTGTTGTGCTGTGTGTGGGGCTTTCTTCTATCTATTTAGTCCTCCCAGCAACCCTGCAGAGGAGGTATTA
GATTATATTAAAATGCCGAGGAGAGGATTTTTTTTAAAGAAATAGAAAAAAGGACATACAAATTTCAACCCGTAATTCACAAAATAATTTGCAATTAGTTGATTAAATGGTATCCACTTTTTCCAGTAGATGGCACTAGGTTTACATTCTTTCATAGCATGAATGATTATTGATATTAGCACATAGGTGCATTGTGAAAACTTAAACAAAAGTATATAAGGAATAGCCAGTTAAGAACATATGGATTTATAATCCA
GCAGTCACTGAAATGAAGGGAAATATGACAATCAGTTGAAGAACTTCATCAATGTAGGTCAGTCTCCCTGTCCAGTGCTGATTAAATTAACCCACAAGAGAATGTGAGAGAACCATGCTCAGGAGGATCCATTTTGAATACTGTTTCAAAAGACCAGGACAGTAGATGGTGCTATTTGATCACAAAAACCTTAAAGTGACTAAGCTGGTTGCATCAGACTTCAATAATCCCTGTTTCTGATAGTGATTATATGGAAATTTCTTGGCATAACCAGCCATTTCTCATACTCACTGCTCTGTGAAATTCGCAGTGCTGTTTTCTGGGC
TTTATTAGTGTAGTCCCCCCGCCCCAAACTCAGAACGTGAAAGAAATTAGATTGGAACTAGAAGGTTTGGGGTTGGAATACACAAATTGAATAAAATGGAAATGCACTGCCAGTTCAGTGCTGTGCAGGCATTAGTCACCAGAGGTCTCACTGCCATGACAAGGCCAAATTATCGTAGAGGATGTTTGCGGTCTTGTGACTTGGAGGCTGAAAGAATTTCAGAAGCTCTTTTAAATGGCAGTGTATGGCAGTGTATCTACCAGAGGTTTGCTG
TGCAAAGGAAGTTGATGGAGGCCGGTTGATGGTTTTGCACCTCCTGCTTGATTGCCTCTGACCTTGCCCTCTTCTGGCCGATTCTGTCTAGAATAACACCTTCTGACAGCGCTAGAATCTGCTATGCGCACGCCTGGGCGTGGCTTCCCAGTGGCCGGCAGAGGGCGCTAGGAGCCCACACCCAGGCTTGCTGAGTGAGACCGGAGCCCTGAAGTGTGCTGGTGAACCTGCTCCTTCCTGGGATCTGGCTGCAACCATAAGGGAGCCACCCAACTCTGGGGTTGA
CATAAACACGGTGGGGGAAGAGGCTGCAATCAACAGTCAGGAGGATCTGGGTTCCAAGCCCAGGTTTGCAGTGTAACAGCTGTGTGCTCTTGGTGTGAACATTTGGTCATGTACAAATGAGGATAATGATACTGCCCCCTTGTGATCATTAGGGGGATTAAATTAAATGCAGAAATATATGTGAGATGCTTAATGTGTTGTAAGGCGCATGGAATATATTTAGTGAATATTAACTGTATATTAATACAAAGTCCTGTATTCAGAATCTCCAGTATAA
TATATAGATTTTGTGTTTGTATGCCTTTGAGTAATGTGATAATAAAACAATTTAAGTCAAAATTGGGCTTCAAAGGGCATGATGTTTCACTTTTAACAGGGGACTCATTCTCAGCCCTCACGCTAGTGTCAGCCACGCATAGTGTCAGTGACACCTAGTGGTTCAAGCAAGAACTGCAACTTCATTGAATGGTGGACGATTTCAAAGAAAAACAGGTTCTCCCTTAGATAAGCCTCTGGATCCCTTTGATGAGGTGTTGAAATGAGGGCCTACCAGTCCCTGGTGTCTCCCATTTTGGCCTGTTCCACACTGACTCGT
CACCAATTTCCTAGGTTCTGAGCATCACACAAGCGTCCTCTGGAGAATTAGGTCTAGAAACTTACACCAGTAGCAGGGGGCAAAGCAGTTCTGATGGAATAGCTCATACAGCAGGGCTACCATGCTACTCCCTGCCACTAGGTGTCACTATACAACACAGTTCCTGAAAGTAGCTCAGAACCTGTAGGGCACTGATTTGCAAAACATGGTCTCTGATCTTCAACACCACCCGAGAACTTACTAGAAATGCAAATCTTTACAGTCCGGGTGCAGTGGCT
TGTGCTTTATTGGCAAGGGTAACTTGATAAGGATCTTAAGCTCTGCTTTCCATCGCAGATGGGCTAAAGGGAATGAGTGTGAATGTGGAAACTATTCACTGAATGGCAATGATTAAACTTGAAAATGAGCCATCTGCTGGCTGCAAGAAAGATAGCACCAGCTGCCTCATCAGGATAGAGGTGCCAAGTCCTGATATTGGAAGTGTAGAGTTCCTGCTAAATTGAAACAGATGGTTTGAATTTGTCCCTTCTGTATAGCCTCTAAATATG
CATTTCCAATAAATTATACACTGACCAGTTGGCAGAGCTTCTGCCCGTTATTGGAGCAAAGCCTGCAAACCTCCTCTGTCAGATGCTGCATTCCCAGCCCTCAGCCCCCTAACGTAGCAGAGTTCCTTGGCAAACGACAGAGTGCCCTCTGTTGATGGAAAAAGTAATGCGCAGCGGAGGATACAGAGAGAAGCTTTCCTACTAGAAGTCGCAGAGCTGCCCGTTAGCCGATACACATTTGTGATGTAAAAATCACATTTTAAATTATAAAAATATTG
CTGCCAGTTTTAGAGTGCAGGAGTCACGGTGTCTTTGCCTGGTTTCCTGCTGATATGCAGTCCTTTGAGCTAGAACAGGTCTTGCTTAATCACAGGGCTCCAAACGAATCCTGCGGTCCCATGAGATTGTGCTGCCCCCCAGTGGACAAGTGGAGACAGACCTGGCCCTGACCTTCTCCTTGCAGGTGAGTCTTTCACCAGTGGTGACGACACCCTCATCACTGTCCCCTGGGGAGACGGGCCCCCCTCATCACTGTCCCCTGGGGAGAC
TAGCAGGAAGTTCTGTTATTTTCCTTTTGAGGATGGGCTCCTACTGAACTGTCCTGGAATCTACCACCATTCAGGTTACAAAAGACCCAGGGAACTAGGCCAGTCCAGCTCCCAACCCCAAGCAGGGAGCAACTTGCTCAGTCCACGTTGTGATAGCTCCTCGCTGCCACAAGGTGGTGATGTTGCATCACACACGCGCATGATGGGCGCGCAGGCGCCAATGCTCCCAGGACCTGCTGTTCCATTCCTAAATGAAAGTTGTTCCCAGGATCTGGACTCACAAGACAAGGCAGCCTATTCCCTGCTGGGGAGCTCAGGGGCAAGAGGGCATCTCGGAGGGAGGGCAC
TGTGGACAGATACTTTTCCTAAACCAACAGTCAAAACCCAGGGATACTGGGGATTACTAAAAGTGTTGTAGTTTGTTTGTGTTTTGATATAGAAGGGACCTTGGGCCTTGACATTACAATGCAAGTAGACTACGGTGCAAATGGCGCCCCCTGGAGCACAGAATTAGAATACAGAATTTCCATTTATTTATTCATTTATTCATTTCTTTATTTATTACTGTTCCAGACTTATTTTCTGGTTGTAACTTATTCAGATAAATACTGCAACGAACTTGTAGCACCAATTGGACAGATCAGCT
GATGACTGCTACTGCACTCCAGCCTGGTTGATAGAGTGAGACCCTGTCTCAAAAAAACAAAAACCATTCAGGATCTTGAGACCACCCTGTATCACCCAGAAACTTTTGAGAGCCTACACCATGCGGGGCATAGGTCATGACTGCTATTTCCCATCATGACCACATGGTGTCGCCATTGAAACCTGGTTGTAACCAGTCCCCAGGACTTGGTGGTAACGATGCTTTTTGAAATCGTGCTAACCTCAGCGAGAAGGGTTCTAGGCTTGAGATGTCAAGCTTGCTGTTCTCAGGGTTCAGTGGCTGTATTTCCTGCAC
TACTGGTCAATTCAGGGGGAAGAGGGAAATAAATGGGCCATAACCCGAATAACCCCCAAATATCTTGTCAACCCTATTTTGCTTACCCATTGCTTAATTCTATTTTGCACTTAAACGGTTGGCTACGAGGCCTGGATGAAAAGCCACCACGAGAGGGCAGTATTTCCCCACCCTTGATCTGAGCCTAACAATCTGGACTCCACTCTGGTCCTTGAGAGGTTACTCAACAGAGAGAGAGGCTTTTGGTATCAGGAATTCTGGCAAATGAAAGAAACACATCAGATCGCTCTCCTGCCTT
AATGAAGGAACTTGGCCCAGCATCCCCATGTGAGAAGAGGAAGGGGAGGGCTGAGTGTTCCCTGCTTCCTCCCTGGGCCCCAGGTTGTGCATTCTGAGAATCAAGTGATGGCCAATCTGTGCCAGGCAGGCGTCTTGTGCAGCAGCAGCCAGCAGAGGGCGCTCCAAGGCCAGGCCTCCCCACCAGCCAGCAGCAGGGGCTCCAGGAGCCAACCTCAGAGGCACTGGTGACTCTCAGGTCCTGGCCGGATGTCCAGCAGCATCCCTGGCTTCCACCACCCCACTCCCACCTC
CTTGCTTTGGGTCTCACCCACACCTGACACCCTTGCCAAGACCGCTCTAAATTAGCCTTTCCTCCCCTCTCCTACACCTGTCAAACCCCTCTCTCATCTATCCACCAGGGGGAGGGCTATATTATTAAACTAACACTAATGTATGAAAGCCCACATTGCTAGCTTATTGTACTAACTATCTCAAGAAAATTTAATTTTTAAAAGAGGTGCTTTCAAATTTCAATAAGCAAAGGCTTCAGCTGAGATTATTTTCTTCTTGCATTCCTAGCCCTCTCAAGTTATGCCTTCGGCAAACTGCTTCTCTAAGTGCTAACCCAAGCTGGCCCTTAGATGCATTTGTTATGTTCAAGTGCCCTCTGGAGGCAAAAACAGTCTCCTGTTAGATGAAAGACAGGCCTGCCAAAGACCCACAAATGATTGGTCCCTGTACTGTGGGGTTCATTCATTCCTTTCCATCTTTCTTTCTGCAGGTCCAGCACAGCCTTGCCTTGGGGCCTTCAGCTTAG
GCTAAATTCAAATAGAGGCTCTGCCATCTACTAGTTTTGGATCTTGGAATTCTCTTAAGCCTCATTTTTTAGATGCAGCTTCAAAAAACAATGCCAACAGAGTGGTAAGGATTAAGAGACAACCTATACGAAAGCAACCAGCAGAGGGCAGGCACTCAGGAAGTCTATCTTGCGGGGTCTGATGGTGCTAACAGCAAGAGGTGACCTGAAATCAGGATTTCAAGAGCCTTAGCCCTGGCTTTTAAGCAGAGTGAGCTGGGGGAGCTTGAAAAAAGGTATTAATGCTCCAAGGCCACCACAAATCAGTT
TATTACCAAAATAAAAGATATTTCTAAATATCTCAGCCTATGTTTGCCAATATGCCTAGATTCCTGGCTCATCCCAGATAAGAAAAACACAGGGCAATGTTTTGGTTGGTTACTTGGAAGTAACATGTGTAGTTACTGCCATCTAAGGGCCATCTCTAAGAACTACACCTTCTAACTTAAAGCCTGGGAAAACCACCACTCCTTTCTCTTTAGTGCCTTAGAAACTACCTAACAGTTTATATCTGTATAGAATTATGAATGTACATAGTATCACTTATGTGGCTTCATTTA
TCGTACTCCAGCCTGGACAACAAGAACAAAACTCTGTCTCAAAGAAAAAAAAATGACTTTACCAAGAAAAAAGATATTTTATTTAGAGTTTGCATTGGAAAAGCTGGCTGGTGACATTGTGCAAGCCTCCCAGCAGGTGGCGCCCTGAACCAATGAATGTGAAAAAGAACGGACTCAGACACACCCACATTTCAAGAATTAAAATCATCTCTTTTGCGATATATATATTCTGACCATACATTCAGTAGATTGTGGAATCCATATACCCTTGCCCTCTGT
AAGAACTGAGATAACACTACCTGAGAAGAGAAGACTAAAATTAAACTGAAAAATGTTTCAAGTGTGTGTTAAAACTTGGAGGAGGTGGGAGTTGGGTCTGCCAAGAAGTCTGGGAGAGGCTGCATTACAGCAAAGTCACCACACTGAGGGAGCAGAGGATCAGGAATGACAAAGGGTCAGGGTGGCCACACGAGGGTAGCAGAGAGCAGGTTAACAGAGAGACCTTGGCGAAAGTGAAAAAAGTTATTGGAACTGAAAATCTAGATCCAAGCAGTGCTTTATACTCGGACAGTGAACACAGGGCAAGATTCTATGGTACACTCAGAGAAACAGAGGAACATCTCCCTGCTCTAGGGTGAA
AATGCATGATACAGATGAGGTGTTCACATTTAATTCTGCTAAAATGACACCATGAAACTAGAGCATTCTGAAGGATGCTGACAAGAGGAAAATGGAATGAAAGCGTCCATATGTACCTGACTCATGCATGAGTCATGTTCAGTATTCACCAGTAGAGGGAGGACCTTCTGGACTTCGCTGTTACCATAAACAATTGGATTTCTGATCATGTGGATCACCATGAAAAGTTGGACACTCTTGCTCTAGAACAAAAGATGCTTTCCTTCCTCCAAACCAGGCATTGGCCCAGAGAGGTCACTAGCATTAGCACCTTCTTAATTTCATGTA
AATGGATTCTCTGAGTCATTGAAAGGTATGCTTAAAAACAGGTACTCTGTATAAAACAGCTGGTCAAGTTTTTGGATTAGAACCTTTCAATCAAGTAACATCTTGGGAGACTGTAGGAGCTGTACAGGCCACTTGGTGGTGCTCATGACAGGGCAGCTCTCTTCCAAAGGATATGAATCTTCACAGTTGTAACATTTTAGTTCTGCTTTACTGAACAGAAAGCGGTTCCATTCCAAATTTGATCCTAAATGCGAAACCACAGTGTGCTATAAAACATT
CCACCAAAAAAATATATATATAGAGAGAGACAAAGTCTGGCTCTGTCGCCCAGGCTGCAGTGCTGTGGCACTTTCAGAGAAGGGACTTGGACAGGGTTTCTGGCTCCTCCGGTCTCATTTATGGAGAGCTACTGCCCTCTGCTGGAGTATAAGAGGAATAGTCTGTTCAGTCTGTAGGTTCCCAAGCACATAAGGAGTTATGGTGAGGGCTTCCCCATTCATTCCCTTCACCTTTTGCCTTGATGGACAGACGTTGAGTGTGAAAGAACCACAGAACCACCTCCAGG
AATTAAATGAAATCACCTGTTTCAGAAAATGTCTAAACACAGGAAAGGATGTGTCATTAATGCAGCCACTGTGCTCCTGACCAGAGGCAGGGGGATGGCCCCACTTGTCCTACCTCACTTTGCACCCACAGTCCCCTGTGTGCTGCTGCCACCTGGTGCCCATCTCTGCTTTCACGTGGGCACAACTCAGTCGTGCCACAGGCCACTTCTGCCCTCTACTGCCCATTGAGAGACTTCCTGAACTCTTACCCATCAATGAGGCCAAAGAAACTGGACAAGAGACAAGCATTTTTCTGATAGCCCCCTTTTGCCAGCCAGCATGACTACTCCTGGAGAACTCAGCCAATTCCAAATCTCTCTTTGCTTTGAC
CAGTGCTGGAGGCTTGGCAGGTGTAGACCCCAGAGCTGCCTCGCTCTACCCGGCGGATCCGCAGCGTCCCGTTCTGCACCTAGGGAAGGAGTGGGTGAGGAAGAGTCCTTTCCCCTGCCAGCCTCAGATCCTGCACTTCCGAGTTTGGCCAGCAGAGGGAGGCAGCACCCCAGGCTCGGGGCAAACAATGCCAAGCCCTTCTTCTGGCCCATCCTCCAGCCTGGCCTTTGCCTCCTCTGTCCTCTGGCCCCACTGCCAGGCCCCCACCTTCCCTTCAC
TAAAATTAAAACATTTTCATGGGTACCAGTAAGTATCATGGCCCCAGATGGTGTGCCTCCTGAATGGGTAGTTGGCCCAGATGTAACTCACAGCACCCCACCTGCTCAGAAGATGCACAAACCTGCCTGCGCCCTCTGTCGGCAGCAGCAGTAGAGGCCTTCAACCTCTACTTCAAAGTGTAGACCCACAACACTTTGAATTATTCTTTCAGCTAACAATTTATCAGAGCAACCGACATCATAAGGTCAAGTATTCATGAATTCCCACTCCATTAAAGCCTTCACTTAGCAGCCTAT
GAAAAAACAAAATAAAATAACCCCAAACCCTCTAAAAGACACTTTAAAGGATTCTGCTTCTGAAGCTACACAGGATGTTGTTCGTACTTCTCACCCTGTATTTCTCCCTTAATGGAATTTTAAATCAAAGTACGTGTTGAATGTCAAAAGATATTTGAACCTTGGTATAGTTATGACACCTAGTGGTCACGTCAAACATCACAGCTAAATTCTAACCACCCCCCCACCAGACACTCATTCACTTCGTTTCATTGGGATATTTTTTCATTTTTTTCAGATGCATTTATTCATCATGCATTCAGTTATTCACCCAACAAGCACTTAGTGGA
CATCTGTGATGTCAATAAGTCCAACCCAGACCTACACAGTGAAGGCTTTGGGAGCAGGTGAAAAAAGACCAGTGTTACAGGAGTCGCAAAGGAGGTCACTTAGGACTTGAGATCTAGAGGATAGATGAGGATGAGGAAACTGCGGGTGGAGGACCAAAGGCCCACTAGGGGGCGCCGCAGTCCCTCCTCTGACGCCAGAGCTGCTGATGCTCCCTGCCGGCTTCGCTGACAAGCTGGTGCCTTCAGATCCTTTCCCTGGCCCCTTTAGGCTGAGACTCCGCTTCACACCCCAACCCCAGCTC
CACACCTAGACGACTCTTCATTTCTTATCCTTGCCGCTCCCACACACGTGCAAACAAGCCCCAGGGTGCTAAGGGCACTCTGTGGGACACTTTGGATATTAAAAGGTCCCCAGTGAAACAGTGACATCTATTGGGCACTGTGCAAACTTCTAGTTGGCAATAGTTCACAGTTTGAACACTGTGTTCCTTTCAATAATGCCATATCTTTGCAAAGCTGGGTGTTCAGTGGTTGCTGTGATGAAAAAGCAGGAACCACATACATATTCATGTGAACAGGA
AAAGATGTCTGACCGTGAAGCATCTGGAATACAAGAAGATGAAACTGAGGAACGCTTTGCATCAGTAAAGTAGCAAAGTCATGATTTTTCCCAATACAGAAGCTCTTGGAACACTCGCGCTGCAGTCTCCCTTCTTCCACCAGGTGGGGTGGATGCATTGGTGGCTGCCTCCACAGCAGTTCCTCACGGAGCAGTGGAAGACTGGGTTTCTTTGGTTCAGCGGGACTGTGGCTGACCCCACCCCAGCTGGGATCCCTGGCTGCGAGGCTGCAGAGCAC
CGAGTTCTAGTAGGCGCCGAGCAAAGGTGGCAGCTGTCTTGAAGTTCTTGAGCTTGAAGAACAGATTGAGGGCTGTACGCAGCACCAGGATCATGTGCACAGGCTGCAGGTTTGAGTGGGTGAAATAGGCTGCCATCTGGTGGACAGAAAAAGGAACACATGCCAGGTTGATGCTACACCTGGTAGAAGTCATTTCTAAGCTGCTACACATGCATAAAAAACACAACACAAAATAGGATGATGGGCTATAAAGCTGAGAGGTCTTCTACCTCCTAGGTATGGAGGACTGGTGAGATGAGGAAGTAGGATGAAGAAATGTATCCTCCCCTCATAGAAATGAAG
CAGGAGGCGGAGGTTGCAGCGAGCCGAGATCGCACCACTGCATTCTAGCCTGCGCAACAGAGTGAGACTCCATCTAAAAAAAAAAAAGAATCCTTTTGGCCAGAGCGTTCCTTTTTAGTTGACTGCAGCGACACCTACTGCTGAGTTCAAGGAAGAGCCATCTTTTAATTTGCTGATGGTAGGTGGTGCCTGAGACAAGACCACAGGGTGTTTGGATGTCACCCTGTCATCATGCATAATGATTCTTACAGACAGGTATCCCCATTCCATGGAGAAAATACTTCTGTGTATATTTCATTAACATATCACAGTAAATTAGGGACAGAGCCCTAAATAGCAACTTCTGGCTACAGCGCCCCTCCTTGGGGGCTTGCTCAAATAAGCAGAAGGGACGATATCACATACATTTGCCTCACTAGAGGAAATGCATAGCAAACACAGTTCCTCTTTATCTGAATACCACCTTTATGTCTATATTTGGCTTCAT
GTATGATTCTGTAAAAGATTAGCAAGAGGTAACACTGCACACTCTCATATCCAGCAGGACAGCCCACACTAAAGTCCAAGTCACTGCACAAGAATGTCAGGCACTTACTGTACTGAGATTTTCTCATGGGCATCTGCTATGAACATGCTGCCCACCTGTGGAAGAAAAGGGGAATTGCAAACTTATAGCAGGAGGATATGAGAGGAGCTTTATGCCTAGGAAGCCTTTTATCAGTGAAGAAAACAAGCTGCTTCCACCTGGGGAGAACTTGGAACTCTAGGCCATAAGTCACACACACCAAAACCAGCCCACTT
GGAGCTCTGTGAGAGCTGTGTCTTGTTCATCCCAGTGTCCCCAGCACTCAGCACCGGGCACCTGGTCACACATGGTGGGGGGACAATGGACAGAGGTGGAGGCTGCAAGGTGGGCCAGTGGACACTAGAGGGCACTGTGGCCACTAGAATCCCAGCCTGCTGTTGGCCAGGCCGACCCAGGAGGCTCCCAGGCCCACAATTGTCACATGGAAACTGTTACTGGGTCCTGCAGCTCCTCAGCTCTGGACTTAAGCAACCAGG
AGGGGTATGCCAGTTATCAGTTTCTTTATTTTCAGCTCCACACCCACCCCTTTGTCCTATTTGTGATGCTGGAGCTGGACCCTGTGAACATTTCTCCTTTGCCAGTTGGGCATGATGTTAATCTTCACCCATAGAGGGCGCTAGAGGGCCAAGCAGGAGATGAAGACATCTTTTCCTGTTCTTTTGTGCTTTGCTTCCTTTCAGCTCCTGCAGTACTCTTCTCCTGTACAGGACAACCAGTGGCACTTGCCCCAGAGATCTGAGTGGCATCCCAAGGCCA
AAAATTAATAAAACATAATCGTAAGGGGTGTTAGTGCTACAGTTTGTTTTCTGTTTTCATATACAGTTAACACGGCTCTCTCTCCCTGCTACAGTTTTCTTTTGATATACAGGTTTTGCCAGCTTTTTTCACTAGATGGTGCTAATTCCCTTTAGTGACCTAGGCTGTTTTCATACGATGTTTAAAATGATTCTTTTGGTAGTAAAAGAAAAATTTGATACCAATTTGGGGATTGTATTTGTAATTTCTAGGAATTAAAGGAA
AAGGTGTTATTTTTAAACAACTTTGTAAATTACACTTTCTTTCATCCCTAGGATAATCATTCCCTATTTCACAAGCATGTCTTCCTGTAGACTGAAAAAACTATACAGAAAAGTTTGTCTCAAAGCGCCCTCTAGTGATAATACTAAAAATCACAATCAGGAAAGTTAAGTTACTAAATGCCAGGACGTGCCCAGAATAGTAGTAGTTTGGGCACTTTGAGTTTAGATTGTGACCTACTAAAAAACAAATTAAATTCATTAATATTTCCATTTAG
CCCCTAGGTTGATTCCATATCCCTGCTCTTGTAAACAGTGCTGCGATAAACGTATCTTCAAAATAACAGCCTTGAAGCCCTAATTGGGCTCCTGAGAGGGCCACGTGAGACAGTGTGAAGAGCGAAATCACTATTCTGCCACAAGAGGGCACCCAAAGCCCAGACAGATGGGACGACGCGCTTCCTGCCTCCATTGGAATCAAGCGCATGACTGGATAGCAGAGGCTCCTTGGGCAGGGAGCCACAGCTTGAAGGTCCCAGTTATGCAACTGGCCCCAAGGCCCTTCTAC
AATGCAAGACTATAAATTTAAAGGCTAATTATTAAGTCAAACTGCTGAATTCTATGTGTTAGAGTGAGTTCAGAAAGATCCATTGTATTATTGAATAGGCAAAAGTTTTAATTTCAGAGGATGAAACTGACATATTACTGCCACCTTGTGGATATTCTGTTATTATAGGCTATTATAAAAAGCAATGAGGGTATGTAATCTGTTCTAACAAGAAACATTTCCTTTTTTTGTCGTTTTTATTATTATTATCATTACATTTTAAGTTCTGAGATACATATACA
TTCAAAGACATGTTGTTATTTTATTCCATACATTCTTACTCTCAAAAAATAAAAAATTATCATTTTATACCACTGAATCTATAACCAGATTATTCATTCCATATTTTTTAAAAAGCAGTCCTTTCTTCCAAATTTGAGTTATCACTTTGTATGCATCTCCACAAGGGGGCATCATTAGTGTGTTTAAAATTTTAAAAAAAAGTGCTTGGAACTTACATCTTGACCCTGATTAGTTCTCTGGAATGCCCATGTAAATGTAAAAGTTGCATTCTTGAAGATGATATGGGTGTAAGCTTGTTTTTCTTTGGTTCCACCCCACGATTC
TCCAAAGAAGTCTTCATAATCGTTCTTTCTGCCACCCTTCACACTATGCCAGTCTACAAGCTGTAGTTCCACTTTTCTCATGGATGAAACTACATGGGTGGAAGGAGCTTCAGTGGCCCAAGCTACAAGATGCTCCCTCTAGTGTCTTGTACGCTCACAAGTTTTTTTCCGACCTTGGAGAGGCCTAGTGATCTAAAGCCTTCCACTTAAGTCTAAGGGGCCACCAATCAAGTCCTGCCCGCCTCTGCAGCTCCAGGGTTGAAGCTCTTGGGCCGTCAGAC
ACAAGGAGCTAAAATTTCACTAATGCGTATTCAGTGGGTGGTTCTGGTTTGCCTGATTTTTGCCTCTGGGCATGGCTGTTTCAGCCTGAGAGGCTGTTCCAAGAATGTTGCTTTACTAGGAGCTCATGCCGCCTGGTGGTAAATATGAAGTACAGCAGTGCAACAGACCAGTTTTACTCCAAGGAAACCCTGTAGAGATGACAGCAATGGTTGGTGATTTCTGCCTCAATTATGAAAGTGATCTGGTGGCAAGTATCTGCACACTAATCCTTAAGTTTAAATCTAGTGGCTATGAGGT
CAGGAGATGTTTTCGGATGCAGCCCCTGCCCCTACCAACAGTTCTCAGGGCCCTCTAGTATTCTGTGAGCTTATTGCGAGGTGTTACGGAGGTGGCCTCGGCTGGTTGTAGCATCTCTAGGCAGCGGCTGCCATCTCGTGGTAGAAGTCTCAGGATGCTTCCTGCAGAATGATGGCTTCAAGGGCTGAGCCTTTTATCTGGCTTCTCAGCAGGCCAGATTCTGCTTTTCAAAGAGAATTAGGTGATTGCACCAGAAAGCAATTTAAAAATTGT
CACTCTACTTTTTAATTTGCTCCTGTTTAAGTTAACTGAGAGTTTCGTCTTTATTTTTAAAGAATGACATTTATATAGACGTTCAAACTGCCAATCTGTTACATAAACAGCCTTGTTTTTTGAAGGGCTGGCGCCGCCTAGAGGCCAAATAGGTGCAGAGGTTTGGATTGCTAACCGGAAAGAACCTCTCCAACCTGTTGCTTCTGGTCCTTCTGTGATCCGTCTCTGTTGTGTGTATTTAGGGTCAGGTAAAGCTAATCAGACTTTTCATTGAGCAAAGTTTCCCAAGCAAGGGTGG
CTCTTCATTTTTACAACAAAAAGATTTTTAAAGAAGAGATAGTTGGCTATAATACAAAAGCTATATAAACAGTTAATACCTCTGCTTCCTCTCAACTTGACACAGATCATATTGTTTTCTTTCTTGAGATTAAGTCTCCCTCTAGTGGAGACTAGTTTTACAACTAATCCCCAACACCCAGCACCACAAAGGAAAATATCCTTTGCCTATTTCCTCCTGCTGCTGTAAAATTGTATATTTTAGGTATCAGAGTCTTGAGAAGGAGGACGTGGTAGAAGATACTGAGCAATGGGATAGTAA
CATGCTTTTCTGTGAAATAACTTTCCGCCAATGTACCATAATGGTATAGATTCAAAAGCCTTTTTGATTAAAGAGAATATTGATCTTTTCATCTTAAAAAAAATTTCACATCCCTTCAATGTATTTAGTTGAGGGGCCCTCTAGTGGAAGAAGGTGGACATAGCATGACAACAGTGGCTGCTTACACATTTAATAGCCAGTGATACGTTTTATTCATTTAAAAAAATCCCGTGCCTATATTACAGTAAAATTCTCAATACTCAAGTTTTCACTCAGGTTGAACTTCTAGTTTGGATTCCGTATTAAAATGTATC
CTGCTCTGGACTCTTAATCTCACTCCCCTAGACCATTAGTTGGCTGTTTGTTGCATTAAACCACTCAGATCTCTCTTTCATTTCCTTGTAAACTGGATTCCTTTGTCCTGCAGAAGAGATGTACACTGTCCACTTTTGTTTCAACAGAGGGCAGTAGAGAACAGCAAACAGTTTACATTTCTAAGCCCAGAAGAAACAAAACAAATCCATTTACAACATTCTCCCCAGGTCAAGGTACCCAAAATATGGCACACTGTGCTTCGTGTGTTCATAAATGGGGCATGTCTTTGTG
TACATATTTTCTAAATGGCTGTTGGCTTGTTAAGTGGACTGGGGATAATTGCTACCGCTTTCAACGAGAGAAACTCGAGAATCTGAAACTCAGTATTTCTACGAATTTGCGCAACATGGGAGGTCATCGCCTGGACACCACTGCCCCCTTGCGGCAACTCATCTAAATTTGTAGGTGGTGACAAGGAATTCAAGGGCTTGAGGGTTCAGGCCTTATAAACTTGGGTTTATAAAGCGGTTGGATAATGTCCCCAAAGCTTTATTCATCCCTGGAAGGAACTGTAACTA
CCCTCTCTAAAGATAGCATTTCCTTCCTTGGGCCTAACATCCTGATTATGCTCTTACAGGGCTTCCATATTCATTTTTCCTTTTTTCAAGACAAGTGCAGAGAAAACGTATTTTACCAAAAGGCAAATAATGCCCCCTAGTGGCTAAAATCCTAAATACAGAAGCTGTTAAATTCACTCCCAGTTAGATATATACTGAGCCAGCCTCTGCGGGCATTCAGTAACAATCGAGATGTGTCTCCTGCCCCTATCCTTGAAGGAACTTATGCAGTAATTTTAGGGAATTGAGAAGGGAAATCTCACTTCTAAGGAT
TTTAAAAATTATTAAAACCAGAAATCTTTTAAGGCCTTTTGCAATATAGGAGTCTCTATCAAAACCACAACGTATCTTTGTACCAATAATTCCGTTGTTATCAACCCACATGGCCACTGGATGTCCCCACTCTTCCTCAAATGCAGCTAAGGCATCACTTAACTGGCAGTTATAAAAACAATGCATTTTCCAGGGAACCTTCAGAAACATCCTGCAAGAGTTCTGGGTGTGCTTGGCAGGATTGT
TGACAGTAATTAGCATTAGTATTGATATTACATTTCCATTCCATGAATGAGTGAACAGGCACAAAGGGCAATAGAGTGTAAATTCCTCTCTGTTACATACTTTAACGTAAAAGAATGAACACTGGCTTAAGGACTCTGGTTTCATCTGTAGCTCCCGCTCTTCCACTAGATGGCACTATTACTCTTTACAAATTCAGTACTTATACAATGCTAAGGATTACTACTGTTCATTTCTTATTCACGTTATTCTCACATATTGTTAGTGTTATTCTCCTACAGAAGGGGAAAAAATGCAAGCTGGTAAAATAATTTTACAA
CCCCCTTCCTACACTCCAAGGTTGATGGAATGAAATGTCTTGGAATTGAGGGTTTAATTAATTCGGATCACTGGAGAGAAAGAAAAGAAATAACGGGGGAAAAAAATGTGTTAATTTTAGGGCTTGGAATTGGAAACGTGGGGAAACGTCGCCACCTTCTGGTAAGTGATGGAAATGAGCAGGAAAAAAGATCCAAGCTAAGAAGCGGCTTTTTTTTTTTTCCAAAGCAGCAAGCCACGCCCCTCCCGCGCTCGCGAAATCCGAGACCCGCCCTTTCCGGA
CCGTCTCAAAAAAAAAAAAAAAAAAGTAAAAAGAAGCGTGGACACTACCCGCTGGGCTACCCAGACCGGAGCGCGGCGCGAGAGGCGTGAGTCGATGACCTCTAGCGAGGGAGGCCACCTAGCGGCCAGGCCAAGTCTGGAGGATACTTCCGTTGGGCCGCCAGGGGGCAGTAACGCCAGATCATCTGTCTCCCGGAAGTAATGCCAGATGATCCGTCTGCCGCGCCTGCGCGGCGGGAAGAGCCGGAGCGCGTTGATGTGGTTGCCGAGACAACCAAGAGGGTGGCCGGATTTAACGGC
TACCATTTTCAGATGAGGACACTAAATCTCGGAGAACTTAAGTCATTTACCTGATGGTCACACAACTTGTAAATGGTAGAGCTCAGAATTGAGCCCGAGGCTGTCTTGACTTTATAGCTTGGACTTTTCCCACTGTACCATGCTGCCGCCTAGTGTTTGTCATAGCAGACGTTTATAGGACAGTCAAGTAGTTATGAAACCTTCTGGATAGTGGTGGTTTTAGGTAAGACTCCAGAGCTCTGTCTCTATGAGGATCTCAGTTTATGGGATGTTTTTCAGGGGATGGTGAC
TTTAACCCAGAGTCCTTTTTTTTTTCTGACAGCACCTAACAAGATCTTTTGCAATGCTCTTTGGGAAATTATATTAGCCTAATTACTAATTTCCTGGCCCTCAAGGTGACTTGCTTGAACTTGCCACCTTCGCCACTAGGGGGCAGCATTGGTTTACACAGGGTGAACAAACGTTCAATTCTAAACTAATATTCTTTGGTGGGAAAGTGTGTTCATTTTGGTTTGTTTTGAAGAAGTCACTTCATACCTTTGAACTGGGGTTAAGCTGGTTAACTCCCAAAATTC
TTCCAAAGAGAGCACGTGGGTGTGGTTAAAGAGCAGATTTTCTTTATAGACCATGTTACAGTACCTATTTACAATCACATTCCTATTCCTACCACTACTATATATCAAACTAAAACAGAGAGAATAGCTATGCCGTTTTGCCAGCAGGTGGCACCATGAGAATCTCCTAGAGGAAACAGGAAGTCCCTGAAAGCAAGACTGTTACTGTTTTCCCAAGTCCAGTCATCAATATATATTCATATTTTTGATGACATCATAAACATATCACTTAA
GCACAGTGCCATGACTATTATTCAAGCTGGCACTGATTTCTCCATGGTGTGGGTGGCCCTGCAGGAGAGGCTTCCTTCCATCCCACCCATTGTCCTCACTCCTCCTAGAGGAGGGCGCCATCTGCAATGCACATGCGCCCTCTGGTGGTGGCCTGAGTGGCTTCCCTTCAGATTCCTTTCCCTGCAGTTGTTATTACGGAAGCACACCCGTGGCCAGGAAAAAAAGATTTGCCAAGTGTCGTGGATACATTTATGACTTCGTTTATGAACTGCTTTCCCTAAAGCCTCCTTCACAAGGTGTGGCAGAAATGCC
AATAAATTTAGAATCTAATTTTTTTCATCCAGAACATTGTGTTCAATGTTTATCACTCTAATTTACTTTTATGAATGAAAATGAAATAAAACTTTCAAACTATGTAAGGTTAACACTAATGCAACAGCGCCACCCAGTGAATATGCTGTATATTCAAAAGTGTTACTAGAATTTACCATTTTCTTTAAATACTAGCGTACTTTCAAAATATCTATGGCCTCAACCATTTATATAAAATTATACACTACAATACTAACTCAAAAATATATAAA
CCATTTGAAGTTTGATTGCTTCTAGGCAAAAAGAGATAAATTTTACAAGAAGGTTTAAAATATAGGGTTACCATATGAGTATTAAGATTACCACCTATAGACTGTAACTATGGCAGTAGAGTTTGATACCTGTTACACCAATGGATTGTAATACTGGTTTGTCTCCACTAGATGTCGCTGTACATTACCAGAAACGTTAATATAAAAGCATCATTTCCTTTGAGAAAACATGTTTCCCCCTTGACTTGCTATTAGGGCATAATTTTTGGTTTAGGCCATTCTTTATAACTTATGATATGATTGGGAGAAAAACGTTATTGGGTGGCTAAAATAACTTTGGT
ACTCGCTGCATTGGGTTTTCCAGTCTTTGCTACAAAATGGTTCAGTTGCCAATGAGAGTTCATTTTGTCCTACATCTAAATTTGAGTTCCCTTTTGTAGGAAAAGTAATGGGGAAGAAGGGAAGGCTTTGAGCGCCCCCTTGGGGCTAGCTTGGTGAGTGAACAGCTTTATAGTGATAAGTGATTTTTCAGAGATGTTAGGAATAAAAATAATAAATAGTATACTATTTATTATTATAATAGCCCATACTAGCATTAGGTATTGTGACTGGCA
TAATTACCCTAATTTGATTATTATGCATTGTATACAGGTATCAAAATATCACACTTTACTCTGTAAATATGTATGAGTATGTCATTTTTAAATTTAAAAAAATTATACAGTATGCTGCCACCAGGTGGTGATAGCGGCAGCCTTTAATGGACAGTCTCATTGAACTGCTAGAAACATAGTTAAGACCTAGAGTTTCTGTCTAGCACATTACATTTATAAGAATAACTTTTTAAGATTTTGTTTTAAAACATAAGCTTTCTAGTGAAATCAA
GTTTAGAAAATGACCTCACAATTATGTTTCTTTGTTTTTAAAGTTTACTGTTTGGGCAAACACCAGCCCTGGTTTGTAGACCTGACTCTGCCTGGGAACCAAACATAGAGATTTGATAGCCACGTATCTCCACCCTGTGGCCATGCGGGGAATCACACATGCCTGGATTCCCAAGCCTGTTGAATTCGTTGGGGTTGGTCTGTCAACGCCAAAGGAATTCTGTACTTTCTGGGTCAATGCAGCTGAGAAGCGGGAGGGCTTGAAACAGGGGAACAGACAGAAA
GAGCAAGTCTAAATTGCATATATACCAGTTTGAACAGTCTTCTTCAGGATACTGTTTCTCACTTGTGTGCTTCAACTTAATGGTAAATGAAGGTTTTGGAATTGTCCAGAAGCAAGTGTGGACAGAGGAGAAGTAGACCTTTCTGACACCTTGTGGCAGCACGTGAGCACTACAGATGTGGTTGGCTTGATCTACAGTCTAATCATATTTTTAGGGCTCTTCACACTGCAAAGTGCTTTCCACCTTTTTTCCCCTTATTAGGAGAGAATCTGTTCAGAATGAACAAAAAAATTGCATGAA
TCTATGAGTCAGAGAGCCTATGTGGGGATTCTGGCACTATGTCAGTTTTCAATCAGTTGTCTCAGCTCTAAATGTCACCCTCCAGTACCTGCTCTAAGATAACGGGCTGGACTTCTAATACATTTCTCCTTGCAAAGAACATGATGTTATGCTTTGTCAGTAGAGGGCGCTGGTGGGACATTGCAAGAAGAAGGGGAAGCTCTTCCTGGTTCTGGTCCTGTTGAGGTTTCATTTTTCTTGCTCTTGCTGCAGTTTTTCAGGGGCAGATCCCAGTGGTTCTCTGCCCTAGATGCATGTCCAGAGTGAAAAGTCCTTGGGAGGCT
ATAAGGGATATTTAATGGAGATGCACTGACAAAACCTGTGGGGCCCTTGAGGCGCCCTGGACATCCCTCCATCTGAAGGCCAAATACCGGACATTCCTCACCACCCTCAGCTGCCTCGGTGCAGGTGCCTGCTGCCATCTAGTGTCCATCTTTTAGAACTACACCACTGCTTTGGGACATGAACTATTTTTCCTTCCGCACTTTCTTTTTTCATTCATTCATTCATTCATTTGTTCATTTATGAAAGGAAAATAAAACCTCAGGATCTCGATTTAGCCTACCAAAAGGAAAAAAGAATAAG
CGCCGCCTCAAAAAAAAAAAAAAAAAGAAAAAGAAAATATTTCCTGGTTGATGCCTTGTGATTTCCACCTTCATGATGACTTTGAAAACCACTACCCAAAAAGTTGATCAGTTTTTCCTGGTGGCAATTTAGCTAGCTGCCACTAGGTGGAGAGAGGTGCTAATTATGTCCTTAGAAGCCTCACAGGAACAGCTGGAGACACTTGCCATTCTCCCTGTGCTCCTGGCAGACATCACTAATCAATACGGCATCTTTCCTACAGAACCTACAAGCAGCCTCTGAGTCCCTCTCAA
TCCAATTAGCCACCAACCTATTACACACTTTATTCATTATGACCAAATCTAGTGCATCAAAGAATACAGATGGCCTAGGGATTGGTCATAAGAAGCAACCTGTGCTGGCTCCTTTTAAAGAGAGTTAGGTGAATACTGCCACCTATTGATAGGTGAAATTTATGCTACAAATTCCTACTGATGTGCTAATGCTTATCAGAGCTGATCTCATTTCTCAGTTGGCCAAAGCATTTTATCAGCCCGAACTTCATAATTATTTACATGTTTTTGATGAAAAATAATTAT
CAATGTGAATGTACACTGTACAACGTAAAAATGGTTGAGATGGTACGTTTTATGTGTATTTTATCACATTTTTAAAGAAAATTACATTGCCTAAAAAGGTATAATAAAAGCCTCATCCTAAGGCTAGCTCCCCCTGGTGGTGGGAGAGTTGCAGCACATTGAGGCGAGGCTACAGGTGTCACTAAGGTGCTGGGTGTCTCCCTTCACCCATCATGCAGCCCACCCAGGCTTCTCTCTGGTTGGACCATAATAGTATGTTTCTGGATCATGCACT
TGCTGGAAATCGCAGCAATGTTCTTTAAGTCAGGCAACAAAATTAAATTGATCATTATTATCAAGAACCTCAACGCTCTGGCCAAGAAAATAGGTTGGAAAGAATAGCTGATTCTTTTCCTAGTACTTTGGTTACTAACTTACTCAGATGTTTTGGCCACTAGGTGTCACTCGTGTGCTAGCAATGTGAAATAATGCCTCTGACGACATTAAGGAACGTCAGGAAACACATAAAAGGATCAAGGAGAAAAGGGAAATACAGGTATCTTTTCAGAATCACATACTATATCACATATAATAAACT
GGTACCTAAGAAGTGCGTTGACCTGTGATATTTTCAGATACACAGTTTATTGTCAGTGGATACAGCAATATTCACAAATAAAGGAATTACAACAGGTTGTCGCATAGCTGGACATAGCTTCCCACGCAACAGCTGAGGGTTGTTGGAGCCTGCAGAGGGAGCCCTTGTATTAGGAGATAATGAACAGACGTGCGAGCAAATTCTAGAGTCGCCATTGGTAACAACATCTATCACTTTCCTAAGATGACAGTCTTAGCCTTACCCCTAACCCCTGCACCCACTCTCTCAAAAGAAGAATAACGGACTGTTTAG
CGGCTTGGAGCACCAACCTATAAAGAGGCTAAGACATCTCTAGGCTATTGGAAATATGCCACCAGTTCTGTTTTCCACTACTAGATGGAAAATGGTGAAATGCACATGGTTCTTACTTCTGCTGAAGGAGATAGTGCCCTCTAGTGGAAATTAAAACAAAAAGACCCTCCTTGCTGGCGTCAATTGCTAGAGCTGTGCTCCTCACTAACCACTACACGTGGCTATTTAAAATTTTAATTTCCTATGTTTTAAATTAAAATTTCTGTTTCTCAGCTAAGTTGTATTAGC
GGGGAAGTTTGGGAAGGACAGGCAGAGTGTCAATACTAAATTAACATCAGTTTAATTTCCGCCCATGGTTATCTGGGCCTCATTCCAGCATTAAGACTTTCAGAAAAAACATTGAGATAAAGCTGTCTTTTTATACCAACAGGTGGCAGTATTGCTTTGAAACAAACGACAGCAACGACACCGTACTGTCCCATTTTAAGAAACTTCTAGATCCATTGCATTTCTAAAATCTTACACTTTTATTAGACTTCGCCTTTTTAATTTAATTT
ATTATGACCTTCGGTATGAGTCCCAGGCTATGTGCATTATACCGGCAACACCCGGGAAAACATAAGCTGTCTTTTTTAATCCATCAGATAATTACACCGACTACAAGGACATTTTGGCAACTACTAGAAAATACTGCCCTCTGGTGTTAAGGTCATTCCACACTGATTAACACAACAAAAAGGAAAAAAAGAAAAGCCTTTCTTAAATACAAAAACCACTACCTTCAGGGACTTATGTTTTTGACTTGCAAAAAATCTGAACACAAAATCCCAAAGGATTTTACGGGT
TTACACTTTTCATTTTATCCTTAAAACAGTCCTGCGAAATATATAAGGAATGTGGTCATGCTCCAGTTTTACTGAGAAGGAAACTTGATTTAAACCCAAAGCAACTGCTGCGAAGTAGGACAGGCTGTATAGTCAGGTTGTCTGATGTGTGCCTGCCATCTAATGGTGGGATTCAGATTGCAACAGGAAGGTTGTTTTGGTTGCTGAACTTGGCATATGCTTGGCTACCATGGTTTATGAGAGTTGTTGGAATGTCCCTAGAAGTCTCTTTTTTTTCTGGAAAAAAAATTTTTTTAAGCGATGGGGCAGGTCTTGC
TGTTTTCTTCCATAACTGAAAATAGACTTCATAGTCCAAACCAAGCTCTCTGCTATTGCGTTTACAAAGAAATGTGACGTTCCATAAATTGTGCCGATCTGAGACCTACTGACTTGTGTGAAACATTTTTTCTGAGTATAGTTACCACAAGAGGTCGCTGTTGCAACGAGTTGCGTTTAAAGGGTAACCCATTTATTTTCATTTCTGTACAAGGTGTTCTAGTATCTTCAGGTCCCTCATAAAAACATCTTTGCTCCTTCACTTGTTACTGAGGAAAGCCTGGTTATTTATTTCATGACCTGTGATA
AGGTGGCACCAGGTTTCAGTTACCGCCCCTTCTTAGTAAACCCAGAAAGCCGTCTAGACAGTTCTGGGCATGCAAAGCCCCACTCAAGACTGGGCTGAAGAATCGGACTCTCCTTCCCGTCTTTGCTATGCCTGCCCTCTGCTGGAGGAACTCATGAACGGCAGCTGGTTAGAAGGGAAGGAGTGAGCCAGAAGCACCAGGGCTCCAAACCCCACCCATCCTTTAGGGTCCAACTCAAATGTCGCTTCCTCCAGGTAACCTCCTCTGATTCCCGCAGCTGAAAG
AATAACATTAAATAATAACTACTTCCTGTAGTTATCATTCCTGTTCGGTGAGATTGTAAATCTTGACATAGGTTAGTCTCTGAATGGGTGGGAGTCAGGTGTCAGGAAGCATTTGGGGGTCAAAGAGGGTGGAGAAGATTGGTGCAGTGATCCCTGCAACTCTCTGGGTGAGCAGCAGGGGGCGCCCTAACCATGGCAGAGACTGTTGAGTTGGTTGCACAGACATAACCAAGTGTCATGGGGCAGTGGGAAGTCCATGGACTCTGTCTCAGAAGGAGAATTACTTGATCTCTGTGTGCCTCAGTGTCCTTATCTG
GAAGCATGAGGACGGAAAGACCCAGAGAGGCAGAAATACAGGGACAGAGAGGAAGACCCAAAGAGAGTGAGAGAGACACAAAGACACGTAAGAGAGACAGAGAAATCCAGAAAGAAACGAGTGCAGCGACACCTAGAGTTCGGGGCAGAGATTAGAAACGCACGAGGGTACGAGAAACAGGCTCAGGGCGATGGGCTCGACCTGCGGGGAGGTCGCACAACCGGGACGTGCTGGGGGCAGAACCGTAAAGCCCCACGTGCCTCAGGCAACTGTGATGAGAGGACCCGGGCAGGCAGGAAAGGG
CTTCTCAAGACACTGAAGCTTCTCTGTTTTCAAGTAGCTGAGATTCCTAGGGACCCTCTAAAATCTATTAGGTTAGAAAAGTCCAAAGTGACACTCTACAAGTGATCGTCAGCGCCATCTGCTGGTTGATGGAGAGTTGGCGTGATGTTTGCTGCTTTATACCTATAGCCGGCCTGGAGTTGAACCCTCCGGTGAATAGGAGCTTCTGTAGTTGCTCTCACGGAGTATTTCTGAAGAAATGTGGATG
AGGATTACAGGCATGAGCCACTGCGCCCGGCCAAAAAGAAGAGTTTTTAAAAGGCACAGAGTTTACTTATAAATATTCTACGGCCACATCTAAATAAGGAGAGAACTGTATTTTTTCAGGGATTTGGCCTGTCCAAAATCAGCCACTAGGAGGAGCACTCCAGAAGAGGGAGGATTATTTTATTTTATTTTTATTTTTTGAGACGGAGTCTCGCTCTGTCGCCCAGGCTGGAGTGCAGTGGCGCGATCTTGGCTCACTGCAACCTCT
ATCACATAAGACAGGGGAGACCTTTATGTTGAATAGACACCTTCTATGGGCCAGGTATTTGGGGACTGATGAATAAGGTGACATCATAGCCTGTAACTAACTCCCTTAAAGCTCATCTGAAAATGGGTTTCTCACATTGGCCAGGAGGTGGAGACAGAGAATGTCTCACGTTCAGGCATGGGCTGGGAAGAGGGCAGAGATTCTGCCTTTCCAGCTTTCTCTCTCCAGAGTGAGCAGAGTTGAAACACCTAGAACTCAACCAGGCCCCCCTTGGGCTCC
AGTATGTGAAGGTGGTTCCTTACCAATGCTAGCCATAAGTTTTTTAGTTTTTGTCAGTCAAGATAAGGTACACATCACTGACAGTTCCGAAGTTTTGACTGTTAGGCCTGAATTTGTAGTACCACCGCGATCCACAAGATGGGGCTAATTTTCTGAGCATCTATTAATATATACACAGTAGGATTGACAAATAGAGTTAACAAATGTTGTACGGTCACTGTCATATGTCTCTCCAGGAGGGATTATTGGGCATTATTACTCACCAAAAATGATTACTTTCCAGAT
TCTAGGAGCAAAACGTGCATTTCAGCTTTTGAGGTTCCCTGCTGTGCACAGCCCTCAGCTTGCCATCTATAGGCCGCTCCATTGACAGGGGTTGAGAGGGTGAGACTTTCTCAGGCCCACGGCACAGGCAGTGATGCATATCCGCCATGAGGGGGCGGCGAAGCCTAGAGAAAGAGAGAGACACCTGAGACGAGTTCGAAGAGGCGGGAGGAGGGAAAAAGCTGGGGCGGGAGGAAAGGGGACGGGCAGGGAGGGATGGAGAGGAAGAGAGAGAAGGAGGGATGGA
AAAGTACAGAAGATAATATAATACACACCATGCATTCCCCCTCCAAAAATGAGAAGTATTGTTTCCACCTCTAAAAATCACAGGTTTACTAACTTCTTCTAAGAATCTAGACAAAGAGGCCTTCTAAGAAATGTTTTCGATGGTGCCACCTGGTGGATTCATCCTAAAAGTGCTATCTGCTCTTGCTCACAATTAAACTGACTTAAGAGGACAAATTCTCATACATAATGAGATATTTGACCCACTAATTTTTTCCCCCAGCTTTCCTTTATTTTCTCTCTAGGCA
CCACTCGTGATATTTCCAATTTGCAAGTTGAGGGGCATCTATACTTAGAGAGCAAATGCATTTGCCTTAATTTTTAAGCCTGAAATCCTTCAATTTTCTTAGTTATTTTCTATGCACATTCATTGAATCTACTTTGCTTCCAGCAAATGCATTTTCTTGGGACCACTAGGTGGCATCATATCTGTTTTTAAGGTTTTTAGTGTACCAGTGACTTTCACACATTTCTATTCTTGAAGACTTTACCAAGAGTTCAGATGACAAGACAACTCTAGGGGAGGGAGGAGCTGGGATATAATTAGAAAGTATAA
TTCTATCCAGGATGCCCCGAGGATGTCATGCTGGAAGCTTCCTGTAGGTAACGAGGGGCGCCGCAGTGGTGCTAAGTGCTGAGGCTGCAGGTCTGAAGACAAAAGCCTCCAGAGCGTGACCAGGAATGGTTCGTTTGGCTGCAGCCACAGTAAGGAGCCAGTGCTGCCACCTGCTGGCCAAGAGCAGGTTCGCCCACACCCATTCTGTTGTTAGGAGGCTGAATCACAGCCAGATGGAGGAGGGAAGGGATTTTATCACAACTCGCTTAGTTTAGAGATGAGGAAACTGATGAAAAAGGGACTTGCCCAAGGTCACGTAACTGGTTTGTGGCATAGTCAGAACCGGAAC
AAGCAGGCTAGCCAGGTGGTCCTTGGTCACCAAGGCCGTGGACTACACGATAAGGGCAAAGGAATTCAAAACAAGAGTGCCCAGCCAGAGGCAAACAAGCTCTCAGGTTCATCCTTGGCTCTGCACAGCCACACCGCTGCCACCTAGTGTCTAAGGGCCTGAACTTCAGTCTTGGTGCCTCTGGCCAGGGAAATGGCTGTGTTGAGCTGTGTGTGTGCTCTGTAATGTGGGACTCCCAATGCCTTCTGGGTCAAAACAACCCCAAACCTGGTATCTGTGGCATAGCAC
GTCGAAAACTATGTTTGTTATTTGGAGCTTCTTTTCTTTAGTTCGCTTTATTTTCCCCTGGTTTATTTGAGAATTTTCTTTTGAAACTACCCATGAGACTCATTTCTACTAGGAACGTTAGAAAAGTAAAAAGACATTCTTTTCCTCTCCCCTTAGGCCGGGGAGGCAGAGGGCCCCTAGTGGCCAATGGTGGAACTGCAGCAGCCCAGTCCCAAGACCAGGTGGACCTGGCTGCTGGTTGGTGAACAAGAGCCTCTCAGAGAGCGAAAGGGCCTCCACCGACTCTGACAGCCTCGGTGAGGGGTGGGAAGGG
GTGATTAAAGTAAAATGCAATTCATGTAAATATCTCCATCAAGGAATCATACAGGGAAGACCCAAGTGGCCGTTGGGAACAGACTGGGTGTTAGTTTTTTAAATACAGAGGCATAAATAACTGTACACAAGGCAGTTAAATACACAGTGGTGTGACAGCACCTCCTGGTGGTCACTTGAAGTGGTGCACTCAGCAGCGGGTTCCATCTTTCACCCACTTGCCAGGCCTGGCGTTGAAGATTTCGTCTCCAAGGGACCAGGAAGGCCCCAGCTTGAGAGAGGAGGCTCTGATCAATCCAGGGTGCTACTTGGTAGGAGGTCAAGTA
ATCATTGTAATTTTGGCGTTTTAAAAAAATTGTTTTACTTAAAAACTAATTGTTGAGCAATTATTACATACCAGGCTTTCTGCAAGTGCCGGGGATCCAGAGATAACAAGGGAATCTCCTACTCTCAAAGAGTCTGCCATCTAGTGGGAGACGCAGGAATGTAATTGAGTAGGAGAACACCATGAGATTCGTTGCAGAACAGCCATGAGAACAGAACAAAGTTCTAAGAGAGCATAAAGGGGTGGCACAACTTAATTTTATCAAAAAAATTCAGGAAAACTTATACAGAGAGG
AACTGAATATGCAGGTGGGCATATGACCCAGGCAGAGCTGAAATTGGAGTGTGTGGTTAAGATATATCCCAGGTGAGCTCACAAATGTTCTGCTCTTCCACTCCTGGCCCCCTGCTGATGCTTACTGTCCAAACAGCCGCTTGAGGGCAGCACCTCCCCACTACTACAGATGCTGGCACCTGGCATGGTGATGCTGGCTTGCCTCCCTAGGCTAGGTCTCCTTATCTTCCCAAAGCTGCAGACCCTCAGGTTGCCA
TTACTTGAATTACATTAAGCTATAACCACACATATTGAAAATAAACATTGTTAATGATATCTCTTAACAGCAGAGCAAGAAGCTGCAGGAATAAACTAAATTCAGTTCTTTCCCAAACATAGTCTGCCTCCTGGTGGCCGTGCAGCACAAGTGCACCAAAGCAAGGGAGCTGCCTTGGCAGTCCATAAACAAATGGCCATCGCTTACAATCTACTGCTCCAAGCACTCTCTTACACACTTTACGTTTGCTCATTTAAATAACTGGATAAGCAAT
GGGTGAGGCAGGCCTGGGCCAGAGCAGAGGGAGTGGAAGGGAGCGCGAGGGCGGGCGGCGGGAGCACACACCAGCAGCAGGCGGATGAAGGACAGAAGGCAGTCCCACAGCGCCCCCTGGTGCTCGCTGCGGAACACGTGCGGCTGCAGCAGCTCCAGCAGGCCCAGCACGTGCAGGAAGCAGCTCAGGTGGTTCTGCTGCCGGAACTCCTGGAAGTTGAGGTGGGTGCGGCCGTGCAG
GCTCATGATGTTTGATTCATAAAACTTGGGGTCATCACGTTTCACCTCATCAGGATTTTCACAAAACTTGTTGATGTTGTCCTCAAGGTACCAGCTTTTGTTCTCATCAAACACAGCAAACACAGCCTGCTGTTCGATGTCTGCTGCCCTCTGGAGGACAAAACAGTATAGTACTGGTACAAGAACAGACGCATAGACCAATGGAACAGAATAGAGAACTCAGAAATAAGGCTGCGCACCTACAACTATCTGATCTGTGACAAAAGCAAGCAATAGGGAAAGGATTCTCTA
CCCCACCCCCCCCCCCCGACAGGCCCCGGTGTGTGATGTTCCCCATCCTGTGTCTAAATGTTCTCATTGTTCAATTGAATTCTTTAAATATTCTACTTGGAACCTGGATAACATGTAGCCATTAGATAATGCTCCACTAGAGGCCACTATGACACTAATAAAAGACACCATATTTTGTTACCACTAAGAGACAAAACTCCTGAAGTGAGAAGGGTTTGGCTGTGATTTTTAGGATACTCCTACATGTATACTACCTGACTGCAGTAGTGACACCACCGGGCAAGGAGAATAGCAGAAA
ATTCTTAAAATTCTTGTTTTACTCTCATTTATTACCTAACTTGGTAAGGACTCCTGTAATTTTGATACAAATCCTTACCAAAAAACAAACAAACAAAAAACATTTATTAGCTGAGAAATGTATAGTGTACTATTTATCTTACCACTAGGGGTCGGTGTGAGTGCATGCCAGAAACTGTGGGTAAAACCAAGATTTTGGTTTGCTATGTTATAATTTGATATTAAAATATGAAAATAACTTTATGGCATTCTCCCTCATTCCATTTTTCACAGAAATCTATT
GAGCACCCAGGCCCTGATCATTAGCTTAGCTAAGAGAAAATGCTGTCAGTCTGCCTTGGGTCAAGAAGAACTGCAATAATCAGGTTTCTTCCTGAAGGGTTTGTCCAGTTTCCCTAGAAAGCAAAACGAAGGTCCTATGTCGCCACCTAGAGTCCAAAGCCTGGAAGTATTGGCTGAGGAAATTCAAATAGATCCGGCTCATTGGAGATCTCTGTCCAAGTTTAATGACAGCACCGGCTTCAGGCTTACCAATCCAGTCAGTCCTTTTTCATAGGACAAGAATATGAGTTTGAACTCAAGTCTCCATTATGAC
GGAGGGGCGTTGGAGCGAGGGAAGCTTTAGATACCGCTCTCTGACACAGTCCCTGCTGCTCTGGGACCCGCCACTGTGCACGTCTCGGGCAGGGAGGGTCTGGGCAGCCCACGCTGCCATCACCACCATTGCAGTGCTCTTTGTAGCCACTGGGTGTCAGTGTGCCCTGAGAAGTCAACGCGGCTTTTAGGAGCTCTGTTGAATTGACCCTTTCTGAAATAATTTTCATATGAAGTGGTTACATTTACCTTTCAGCTTTACTTCCGTCTCTTCAGGTTAAATCTAAAAAACACGTTTCAGAGATTAATTTCAA
GTGAGAATGCAACTGTAGCATGTAGCTGGGCCCACCTTTTCCTGACCCAAAAGGACTCTAATCCCTCTATAACCAAAGCAATCTTGGGGATTTAAGGAGCCCGTTACCAATGAAGGTACAATACTGCTCCCTACTGGTCAGAATCAGGCCCAGATGAACACAGGGTCATGTCCCAAGATTCTGGGTTAGTTTCTTTGAGAAGACATCACAAAGTTAGGTTGTAGAAAGCTTGTACCTGAACCCACTAAGTAAGCAGACTGACCTTGGGTAATGACAATGAACTAAAATTAAGTTCCAAAACATTT
GCCCCACTTAAAGGGGAAAATATAAGCACCCATTATAGAATTGACAGAGTAAATTCAGAAAAGATATTCCTTAGATGAGAACTAGTCAAGAGAAAGGCCAGAATGTTAAAAAGGAGTTGTTTTAATTGCACAACAATACCACATGGTGGCTCTGGAAAGAACTGCACTGAGTATAAAATGTCTAAAACCTGTTTTCTCCCCTGCAGGGCCTTTCTTCAAGACATTATGTGAATTTCACGAAAACACGCACGGTTAAAAGTGGAACATTTGGTGAATATTAGG
TAGGCTGGAGAGAGGCCACTTTCCATTGTGTCATGTAAGTGTGCAAATTTCAGTTTTCTCTGTTAACACCTTGAATTCCGCACTAACACTGAATTTCCTTTCTGCTCCCCTAGTTGTAATCTCTAATATGATGCCTGCAAGTTTTATCTTGAGTGACACCTAGTGGTTTCATGTTGTAATGAGAACACGGAGGAGGCTTGGAAGCTCTGGCTAGCAGGCCAGAGGGGTGAGGTTTGAGCTTGTTTTGCATCTTTACCCTGGTCAAATAGTCATGTGAGAAAAATGATTTAGGGATCACGGCAATTCAGACTGTCCCACTTCTTACTTG
AATAAATATGTAAATTCACATGTGTAGCAGAAGGTTCTCATAAATTGTTAGTTGAGAGTTCCTAGCTATAACTCAGATTTGTTCGAGAAACCCAACGGAATAACCTATTACTCGGTTCTGCAATGTTCACTAAGTGCCACCAGGTGGAAGTACTTCAGTATTTTCCAGAACATTGAAACTAGAGCTAGAATCAACCAGCTCATCACAATCAGGGAAGCATAAAACTTCAGTAAGTTCGCTTTCTCTTTAAAATATTGTCTTG
ATTTATTAATTTTTGTATTTACACAACTCCTACTGGGATTACTTAACATATTTGGTGGTGACAAGTTAACAATAAATAAGTAAATTTAAGAATCCTTGTCCTATACCCAACCCAGACAATAGAGTTCTTCCAGACTCTCCAGCACCCCCTAGTGGCACATATGGACCATGGGACGGGTAGGTAATTAGCATATATTTTTCGTTCTGTTTCCAGCAACGGGAAGCACTTGGCAAGCATCACCTTCTTTTCTTCGCAATACTGCTAGGAAGTATGTATTATGATTATCTTTATTT
AATTTCCCTCCCCCTCTTCCCCACCCACTACTAACTGGCATCCCAGGCTTTGAGCATCCTTATCTGTCCCTCGATTGTATCAGACAGGGAAAGCCGGAAAGGAAAAGTAGTAGGGTAGAAAGTAGCCACTAGATGGCAGAATTGATTAAGCAGAATAGTATGTTAAGGCTGTGCATTCCAGCTACAAACAGGATGGGAAGAGACGGCTCTAAGAGCTGGTGCCTCCACATTTACCCCAGTACTGTTCCTCA
AGAGAAGCAAGGTCAGCACAACTGGTTTAACAAGATGAGGGCTGAGATAAGGCTAGAGCTTCCAGAAAGGAACAAGTCATGGAGCCACACCCAGGAATAACTCACATATTTGCATTAAGAATGCAGAAGCAATGCCCAGGAGAGGGCAGCACTGACAACGCACACAAAGTCTAAGGTCATTGTGATCCACATGAACAAGGCTTCTCTTAGAAAGTACTTAAGGGCCAGTTTATGACCAAATTCCTTTGACAAAGGAATCTAGGAAAATACACTAGGAGAA
GAGGGAGGCTTGGTCGAACTGCCTCTCTATGCCTGGAGCTTTCCAGCCCCTCCCTGGGTTATGCCTTAAGGCTGGGGGTCTCCCTCAGAGTTGGTGGAAAACCTAGGACCAGTGGTCCTGATTTTTCTCTGCCGAAGTAAGTCTTCTCTGTGGCCAGCAGGTGGCGCTAAGCCCTCAGTTCTGTGGGCTTCACACTCACCAGCAGCTTAAGGTCCCTGAGGGGTGGAGGAAGGTTACTCTGGTTTGGGCTCCAAGGATGGTACTGCCAGCAGGTCCTTAGTGAGTCTGGCCTTTCTCC
AAGCACTTAGCACAGTGCCTTTAACATGTAAGTCCACAGACACAGTTACTTTATAACTAAGGCAGTACTGAGTTGACACAAACTTAGAGACTCAAAGGAATGTGGATAGAATTGGGCCATCAGTGCTTGGGTACTTCATCCCAGTTGTACTTTGCTGTGGAGCCAGCAGGTGGCGACATTGGCCACATCTTGGCCCTGCTGGCCTCCATCTTAGAGGTCCAGTTTCCTGGGATGGCGGGACTCAGTTGCTACACTTGTCCCTGTATCCCTCGCACAATGTAGGTTTCCGTAA
GATGTTTGCTTAGAGTCTTCTTAGATCCTCTTGCTAGGCAGACAAAAAAATCCAGCCTCAATAAAAACTGCCCCCTTAAAGTGACTGAAGGCTGGACTCATGGTTTTGTTTTTCTAGCCCACGTCTCACTTGGTTCCTGTGCTTCCCACTAGATGGCACTAGAAATCACATTTAAGTGCTTGGGTGGCTGTAAAAAATTCTTGGGAACCTGGCACTTCCAGGGGCTCTTTCACCTGAGCCGTATTTCCTGTGTCTTTCTCTGGTCAATGAAGACAGACTTCTACTTTAC
GAGGGGACCCCAGGGACTGAATAGGGGCCTGTAAAGCTGCAGCCCTCCGCGTGGGGCCCTGGACCCAGGTGGAAACCAAGCGAAGGGATGAACCGGGGCGCTGAGCCCCATGTCCCCAGCAGATGGCGCCCTCGGCCTGGGAAGGGAAGGGCTTGGCTGGGAGGAGGGCTGGTGATGGAGGAAGCCCTCCCTGCCTGTTGGCGGTCTCTGCTCTCTGGCCCCGTTCACTTCTGCACAGGTGGGTGGAATGCCTCATGCTGC
TCATATTTTTCAGCATGTACACTTCAGATGATGCCTTATCAGCCATTTGATTTTTCGAGGTGAAATACTCATCTCATTTCCTGCATAATATACTTTATTACTGCAGATGCACAGGTTTTCACATTCTGAAGAAGGTACACATCAGACCACCAGAGGGCAATCATCTTAAACAGTAAAGGCTTCCCCAAAGAGCACACAATGGGTACTACTGCTATAATCAATAGCAAAAATCATTTATATGGCAAAGAACCGAGGTGAGGGGTCATATGCATGGCATGTGAGATACAATCATGTTTGACCTCTATTTCTTGTTTGTTG
GTCTAGCACCCTGTATGCAATTCGAAAAGGCACCAAAGTACATAGGACAGTACCTAACTGCTGACACATCCCCTATGAATGACAAGTGTACTCATCTCTAGGTAATGACCTAGTCATGGAGCAAATGATACATCATCCAGTATTATGGGGCCCTCTCGTGGACAAAGGCATACTTTGCACGCATGAATCATGAAAAAACCCAGCTTCAATTATCTGTATAAAAGAACATGTGCAAAAAGAGGACTAGCATCAACGAAAAAAGCCATGAATTATCTAAAGGGCTTAGTTGCCCACAATCTAGGAGAGTGATGGGAGTGTCAGTACGCTAAA
CCCCTGCCACTGGCATTCTGTGACCCTCAGCAAGTCCCTTCCCCTTTCTGATACTCAGAATCTCAGAGCAAAGTCCTTCCCATCCTCCCTCCACAATGAATGGGTGCATAAGTACATGAACAAATTAAGTATTCTTCCCCTCTGCGCCCACTAGAGTGCGCACAGGTGCCACTAACCGCCACCGTTCCCTTCAATTGCCATCCTTTCACAGGGGCCGCTGTGCCTTTCTATATACATTCCCAGCCTTTCCGCACTCTTGTTCCTCTGTGATTACTATTCCTCTACTCCAGTCTCTGTTTGCTTGCTGGTT
TGGGTCTCTGTACTGTGGCAACCTGGGCACTAGGACACCAGGCCCCAGCCTGGCTGGAGTGGAGAATGGGGAAGGAAAGCCAATGCTAACGACCAGTAGGAGTGAGAGGCCATTCTCCAGCAGGGTATAGCGGTTTTTGTGGCTGCAATATTCATAGTTAGCCACTAGATGACAGTTAAGAGCAACAGCTTCCAGCTGCGCAGCCCAAAGGGCTCCTGGGAGGCCAGTTTCCCGGCTGACCCGTGAGAAGTCCCAAATAGGTTGCTCTTATTGGGAGAGAACACAGGCCCCTCAGCCTCACC
ATAAAATCCTAGGCCAGAAGTCCCCTCCTCAATACCGCAGAATTCCCCATCCCTACCCAGAACAGCCACTCTCAGGCCATCCCCCGGGAGGCCCTGCTCAGGGGAGCGCTACCGCAGGGAGACAGCGACACCTAAAGGCAGCGCGCTGCACAGCGGGCCTTCGCTCCCGAGAGCCCCCAGAGAACAGGAATCCATCCACTCCCGGTGGGACCAGCCAGGAGACCCATCCCTAGGGGACAACAGAGAAGAACAGCAGGGATGGGCCT
GGGCAGATCCCTAGAACATTGAAAGAGAGCTCCAGATAGCTACCAAAAACAAAACAAAAAAGCAAAACGAACAAAAAACCTAACCATTGTCTCCCATCCGAAGTCTTGGGATTTGGAGGATGCAGGATAATCAATGTTCCACTAGGTGGCACTGATGATCCACATTTGGGGTACCCGGAGTCTGTCTCTACGGCAACAAGTTGACAAATTTATGGGCAGAATTGGCCTTGTCCTCTGGGGTGTGTGTGTGTGTGTTTGTGTGTATGAAGGAGTTTTTGAGTGTTCAG
ACATTATAATAATCTTTGCTCTGCAATCATAACCTAGGAAAAACCAGGCCATACACAGATAGGAGTTGAAGGGGCACGCTAAAAAGTGACCAAAAAACGAGTGTGAGCTCTTTGTCAGGCCTGGGCAGGGCCACTAGAGGGCTCCTTGGTCTAGCGGTAAGGCCAGCGTCTGGGAAGGCGCCCGTTACCAAGCGGAGCATGGTCTATGGTAGTGTCAGTGCCAAAGAAAAGCATCCGCTACTTAGCAGATCGGAAAAGGCAGTCTCCCTTTCTCCAGGGGAGTTTGAAGAAGACTCTGGTCCACCACCTCTTGTAA
AATTAGGCAAGTTATCTTTGCTCTCCTTATCTGCAAAATAAAGAGAGGGTTTCTAAAGTTCTTTGAGCTGTGGAATTCTCCTTCTCTGGGAACTCAACCCAGTAGCTAGCTCTAGGAGGAAGTTGAGAAAAATGCTATTCTCAAGAGTAGCCACATGGTGGTGGAATGATTCCTCACAAAAATGGTATTCAGCTTCCCTGAAAGCAAAATGATTACATCCCAAAATTGAGTTATTCAAGGATCTCAGGAGACATGTGACGAAAGAGAGGAGGCAGCTCTGCGTGCTTCTGGGTCCCAGTGAAAATAGAAA
TGCAGTCGCTGCAGATCCCTGCAGCAGCCGAGGGTCACCTAGCTCCTACCCGGAACCACTGACCCCTCAGTCAGACACAGCTTCCGGGTCATTTAGGCAGCTGCGGAGATCATAGAGATGAAGGACTCCAGAGGATCGCTCCGGTCCGCCTGGCGTCACCTCGCGGACAGGCGGAGGCGGGACAGGTGCTGTGTCTCTTCGCAGGATATGGTTGGACCCGAGAGGGGACTTCCCTGAGCCTGGAAATCCATCTGGGCGGGGCAGAAGGGGACGGTGTGGGACTGAGGCCTCCCTC
AGAGAAGATACAAGCCTTCCCCCATTTTAAGGTGCTCAAAAGAGGAAACCAGGATTTAAAAAGTAGATAGCCAAGATTCCTTGGCTAATTTTTTAAAAAATGATTTTCAAAGGGAATTATAACACAGTGATGTTCAAAGGGAATCGTAATGCATAATGAGCGCCCCTAGTGGCCTGCAGTGTTGGTTGAGGAATCATTGGACTTGGGCCTATGGAAGCCCCAAAGGTGCTCCTAACAAGGTGGCTGGGCAGAAGACCTTTGGTCGTACCTCCATCAGTTGCTGGAGGGTGTCATTACAGG
CTTCTGATTAACTTCTTCCTGGGGGAACACAGGCCGGGGCACAGATGTTCTCTCCCAGCTAAAGATCCATCTTGCTTCCTAACAGACCTTGATAAGTCCATGGTCACTTTCACCTCCACCTTCCTGAGATGCCACAAGGGGGAGCACTAATACTTATAGATGACCTATCAATGTGCACTTTAGTCCATTTTTGCCCCATCAGCTATTTCCTGGTGTAAAAATGTTTTCTTCCTTAAAAGCAGGTAGATTCAAGCAGAATAAAGAGAAACTTAAACTCAGCAAAGAAAACAC
AATCCACCGCTCAGTGGAAAAGTCCTCTAGATACAGGCTTTCCAATTATTCTGTATTGCCTGTCTCCTGGGTTCTCTTTCTCTGTGCATTCCAGAACAGCCACGCCTTGGATGCTATGCTTCTGGCGTGCAGAGTCACCCTGCCACCTTGTGGCCATGTTTGGGAACTGTACTTCCTCAGATGTCGGCTTCCTTCCTATGTCTTTCTCAGTATCCAGCAAAGCTGAAATTGGTCACCCTGGATTGCTTCTGCCTTTAGCTTTTTGAACTAATAGGATTTGAAGAGATACTTCATAGCA
AAATGAAGCAGCCACTCTGGCAGCCTTGGGTCCCCTCCAGGCTCATCCACTCTGTGGTGGGGTGTCCTCCTCCTTTTCTCCCTTACAGCTCCTTTCCCTTTTTCTGTGCTGCCTTCACTTCAAGCATGAGCTGAGGGTGACTCCTGGTGGCCATTCATATAACTGCAGAATCCTGACCATTGTCACCGCCACCTGGAAGTGCATGAAGTCGAGTGTGCAAGGAAGCCATTCTTCACACTTTCCCTACACCTCCCAACTCCCTGTCAGGGCCCTGGGGAGCCTCAGGGGTGGCC
AGGGAGGACTTAGCCATAAGGGTTTTAAAACAGCATGTCTCAATTTGTATACAAGGCTACTATGTTGGTCTGTGAAATACGTAAAAAAAAAAAAAAAAAAAAAAAAAAAGCGATTGATTTTCAGTGCTGCAATCCTGACCTCTAGTGGACATTCAGAACAAAACCCAAACATCACATTCTTTTATTTAGTTACTCCATCAAGCACCATTAGCCAACCTAAAATATTAAACTTTCAAAGAGATTAAAACATGAGAAGCAGAATAAAGTAAAAGAATTTTTGGCTAATATTCTAAATATTCTTG
ATATTCATGTTACAAAAATAGAAGTCTAAACACCTGAAAAAAAGAATGAAACAACTCATAAACTTTTTTTTTGGATTTGCAATGATTTTGTACATTCCATTAGTTTTGTAACTTTCATGAAGGAATGCCTATTGTCCTGTTGGTGGCAGTAAAACACCACTCCTGGATCATTTGTTACTTGAATATTTCATTTGTTTGTTTTTAACTTTCTCTAGTGCATCTTCAGTTTGATGATAGGTTAGTTTCAAGATGCTATCTAGTAAATGCTAAAACAAACCAACAAACACAAATA
AGTTTCATGACACAGCATGGAATGACTCAGCAAAGTCAAATGAGGGCAGAGAAGACAATCAGAGGGAATTACAACACTTTGAGTAGAATGATGAGAAAAGGCCCTTATTAAAGAGCACGCACGAAGTTCAGACTGCCAAACACTGTAGTGCCATCTGCCGGCTGAGGGCCCTCTTGCATAGGCCCCCATTCTTGAAGCTATTCTCCACGCCCCGAGCCATGGCCAGGATCTCTGAGACCACTGGAGATACTTTCGCTGTCTGTGTGACCTAGATTTCAAAAGAGGTCGTTCTA
GCAGAATTGGAATGTCTTTCTGCTATGTATGTCTGACAGCAAAAAGCATGGTTTTATTATAGTGACCCGATAACAGATCCTGGGCCCAAGGGTAATTATTTTTGAACATACTATACTTGTCAGGCTCTCACTGTATGATTGCCACTTTGCATCAAAATTTATTAAAATATTTTTTCAATCTCTTGCTGAACAAATTTTGCAAAACCAAATAAAAAGAAAGATAATGAAGCATGTGTGTTGGCCACCAGGGGGTGCAAGGTCCAGCATCCTAAATCATGTCCTCAACTTTGCAGGCCTTTTCTTGTGGTATATGAAAAAGGGAACTCTCTTAAGAAAGGCATAGAGTAAATCTAAGGGGTTTTGTAAATCAAAGGTCAACATTCGTTTGAACTACAC
ACCCCCCTTTGTTTTCTCAGTCAGAGCACTCGATCTGGGCCCCTTCAACTCGCCCCGCACGCTTTCCGTCTGCAGCACCCCATCCAACTGCACCCAAGCGCCCTTAAGTAGTTTGAGAGGCCGTGCCTGCAAATTCCCAATTGGCCACAAGGTGGAGGTGTGGGCCTGTTTTCCCAGCCAAGATTCCCCAGCCGCCACCCGTTTCTAGAGCTGGACCCCTGGAACACCAGGCTCTCTCCAGCTTTCCTGCTTCCGCCCTAGCAGTTCCCACCGCCTGGAATGCCGACTTGCTCGCTCTCTGCACCCCACGGGA
GTTGACCCCTGTGTTGTCTCTGTGGCTGCTCTGGCCTCACCCAGCTCCCGGGCTCACACCCCCTTGCTCCCACCATAGAGACCGCCAGCTTCCAAATCGTCCAAGTCCTCTCAGCCCGTCTAACCCCAGCTGCCCAGCAGAGGGCGCGTGTGTCCGGATCCTGCCCTCCCCTCCCTTCTCATCACCCCGTCTCTTTCTCTCTCCTGAGCAGAGAGGGAGTGGTTTCACTGGTAATTAATTAATTAATTAATTCCTTTGTACCATA
AAGAAATTCCAAGTCATTACCTCAAGCGCTTCGCTAGGGTGGTGGAGGGGATCAGGAGGGAGTTCATGTCAATACGGAGCTGATCAATACGGTTGGGACCGCAGCTTAGTGCAAGAGGTTTGCTATATTCAGCCTGGCCAGGAGATGGCAGTGTTGTCCTGTCGGGAGCCTCTCATTTCAGCGCCACTTCTCTCTTCTATAAAGGGGAGTTCTGGGGGCTAGGTCCCCACTTTTCTCTTTTCCTGGGTGATGCTATCTGGAGAGTCAGTCGGTGAGGCC
ATTTCACATAAAACCCGGTGACTCTTTTGCACATTTAATTTGAGAACAGGTGAACTAGCTAGATGGATGTTCTCCAGGAAACACTTCTAAGGTGAAAAAGATGTTGACTCACGCTTTCTCCTGATCTGGCCACCAGGTGGCACTGACAAGCTGGGGCGACTTCGTTGTGGGCAGAGGCGGGACAGATAATTAGGCAGCCTTGCCTAATCTGCAAATCTGCAGACCTTAATCCATGGAGTATTGGTAATCCTGTAGATAGTGCAGTATGTGGTGAA
ACCAGAACCTGGGTCTTGTCATTCTACTTTAACTCCCAAGGGGGCACAAGCTGGGGACAGAACCAGGCAGCTACTGGGACTCCTGTTGACACCCCTTTCCCCTCCTTCCTGTGTCCTGCCCTGCTTGGTGGAGTTGCGGTAACCCCATTTAGCCACAAGGGGGCGTCGGAGGCCCGCTCAGTGTTGATTGGGAAGTAAGGCCTCTTCGAGGGCTACCGTGGACTTCCCAGGGAAGGGCCTGGACTTCTTTCCTTTTCTTCTGAGTTTTAGCTTAAGGGAGGGCCACCTCCTCATGCA
ACATCCTAAACCATCCAGTAGCTCACAGACCTCCTCATCTCTTTCGTCTTCACCACTGTCATCCACTTACTGAGTAGTTTGTTGTCAGAAGCACTACCTTAAACTCGTTAAATGTATTGCCTCATGAATGCCTCATGATGGCACTGTGGGGTCAGTGGTATCAGTCCCCTTTAACAGATGAAGAAACAGAGGTTTAGAAAGATTCAATCAACTGTCCCAAATCACACAGCAAGTGGCAAGCCTGGGTACAGAGTTGAAAGTCTA
TCTTCCCTTATGACCAATTAGCCTATCTTTTAAGAACCCATCTTATAACTTGTCTTATCAGAAACCTCTGTGGACTAGTGGTATGGGGTACATAAAAAGTAAGAGTAAGTAAAGATGATAAGTAAAGCATGTATAAAGCAGAACAGGGACTTCCAGTAGAGGGAGATGTAGGCCAAACAATCAAGCCATATAATATGCAGGTGCGATAGGCAGCAAATTTAAAGTTTTCCCTTCATAAAAAATCTAAGTACTAATTAATTTACTAAATATAAGTTAAGTAACACTGGAATTTCTGTT
ATTAGTGATTCTCTTGGTGCCTGTGAGGCCCCAAATTATTCTGGCTTTTCATTGTAAATGTTTTGGGTGTCATGATTTCATTTCCCTTTAAAACACATCCTTTACTAGTAAGGACTTTGGAACCTTGTGTCTGAAGTTCAGAGAAGCTACCAGCAGGTGGCAATATTGGTTTATTGAGTAACATCACAGGTATGTGTGGGCACAGACTGCGGGTAGCTCCATGGATACTCTCCCTAAGATGTCTAGTTTAATTCTTTCAAAATACAAAACTACTTACACAGCCTCCAGCACTTAGTTGAGAGG
AATACAGATTCCTAGGGCTCTGCCCCAGACCCACTGAACCTCCAGCACTGGTACCAGAATCTGCCTGTTTGGGAACCTCTTGGGGATTCTCCGGAGGCCGACGACTGGGCTAGCCCTGGGAAGCGCAGGCTGACACTGCCCCTAGTGGCCTTTGGAGATACTGTGCTAGACTCAGAGCCTTTATGAGGAGCCGGGGAGGCTGTGCAGGCACCGGGCAGCTTGGGGCACAGGGCTCGGACTTAGCGCTCGCACGTGAAGCCCCTGCCACTCTCTC
AATCAGTCAACTGCACTATTCCAGGTTCAAACTAACCCTTACATCATCAAAACAAAAATATTTACACTGCTAAGCTAACGGCCACCTCAGCACGGATCAACAAGATGACCATATGCTTTACTGCCGTCTGCTGGAAAATTATGGCAACAACTACCCAAATACACAAAGCAAAGAGTGCCCCCCTGGAGTAGTGCAACGCAAAAATGTTTACAACTGTGACCAACAGCTCTGCTTAAAAGGCTTCTAGTAATTTAGCCAATACTCTGGGGATCAGAGGGAGTACATGAGGCATA
CTGTCTATGTCTGTCAAAACAGGCAAGACCCTATGCTGAAAAGGGGGATGCTGACTCCATGTAAATGACACCCTGATTTTTAAAATGGGGGGAAAAACAGAAAAGATCTAAAGGGCTAAAATGTTACAGCACGCAGACACACGGGGGCGCTGTAACCAAGTCTTGGCAACAACATGAAAATTTGGAGCGTGGAAGACTGTGACCCTTTGTTGAAAACTGCTCTGAGAAGAGTATCTGTTTGTGCAAAGGTATCCTCTTTTCTCAAGCCGAATCTTAAGTCACAGGGTCGAGAAC
CTCTGAAGAGCTCTGGAACCAGAAGGGGCTGGCGGTCCTCTAAGTCACCTTAGCCTACCTGGAGAGACCTCCGAGGCGGGAGGTAGGAGCTCCGTCCTTAAGGGCAGGTTTGAGAAGTCAAAAACGCTGGGGGCCCTGGGTACCACTAGGTGGCGCTCAAAACATACAGTTGCTCTTGGAGGCCAACAGTGGACCGAAGAACCTCTGTTTAGCTAGATTTGGTCTGTGGGGCATTTGTTCTTTAAGTGAGATGCACTTTAGAGTCTAGAAGCTGCAAGGACCCCACGAG
GCTTGAGGGTCTCCTGGTTGGCTCTTACCCACCTTCTAATTATACGCATTTCCTAACTGACCCGCAGCCCTCCTTGTTGAGAATTTGTTCGAGTCTGGGAAAAGAATTTCCACGACATGACCGCTAGATGGTGATATAAGTCTAAAATGACTTTCGTGAGCGGGAGGAAAAAAAAATGGATAAATCTCACTTTGGCACTGTAGAAAATAAACTATGAAAAAGTAACACACGGCTACTTTAAAAAAATGTTGTGGAGGTACAATTTTTCTTTAACCGGAGAATAAAAAATTAGAGACTAAAACAATTCCGTAACATTTACCCGACAGAGAAA
GGGAGGGAGGGTGGGAGGCAGGGAGGGAGGGAGGGAAGACTGGTGAGTCCATGAAGTTAGAGGGTTCTGGGTAGCTTAGGACTTTCTCCAGGGTCACAGAGAAGCCGCAGGAGGCTGTACACCACTAGAGGGCAGGGTTTCTCTCTTATGAGATCACTCTGGTGTTAAGAGGAAAGTGGATTTTAGGGGCAAAAGGAAAGGTAGGGAGCCCAGAGAGAGGAAGGGTCCAGGCGGGAAGACCTGGGCTTGGAGACTGCAGCGG
TCATTCCTAAAAACAAATTCTCTAACATTATTCTTACATGGTGCTACGTATCTCCCTCAGGCCCCTACTCTGCAGTCTGTAGCACAGCGTCCATAATGGGAGCAAAACAATTCATTCCTTCTCCTCTGCTGCCACCGCGTGGCCATTTTGCATTATAACCCGCATTTCTGCAAAGTAACCAGGAGGTAACAACCTCTTTGGCAAGGCTGAGGATTTAACTTGATCTTGTTTGTTACCTGGTTCTCAGTGAGCATAGGTAGTAGACGTCTAATTAAAAATATGTAACATTTATGGA
CCTTCCCCCCAACCCCCAACCAAAAAAAAAAAAATGTCAGGAAGGAGAATGAGGTAACCCAATATGAGACCCTCCCAGGATTCCAGAGCCTGCAGCGCAGAAGCTGGTTTCCACCCTGGACCAGAAGATGGTGCTACTCGCTCACAGGTCAATGCAGGTGTCAGCTGCTGCCTCACTGGAGTTTTTTTTTGGTTTTGTTTTTGTCTGTTCTCGGGGGCGGGAGAAAGAGATGGGTTAGGAAGTTGTAGGAACCCACCTCTT
GTTGGGAATTGCTGAGACATTTTGCTTTAATATCGGGTACCTCCACCTTTAAGAAACATCATGGTAATATATTTAGATATTTTCTTAAGAAAATTATTTTCCATGTTTTTAAGATCTTGCTGGCCTCTAGTGGTAATACGATGCTGTTGTTTAAACATTGTCAATTCCTGTGAGTGTAAAGCCATTTGGAAGGCCTAGTCTGCTGATACATTTACTCTCAGAGTTCTGGGTTAACAGTGTTCTCAAAGTGTACATGTAACATCATCTTTCTCCTAAAGACTAGGGAA
TCTTTTGCTTTTGATTAACTAGATACCTGTGGAAGGGGGACAGGAGCAGCAGACAGATTCCACCAAAGGGCGATGCCTGAGGAGAACTGTCAGTGTCCCTTCCGAGGGTCAGTTTCCCGAGTACCCACCAGAGGGCGCCACTAAACTGGGTAAGCTACTATGAAAAGGAAATAAATTCCTAGCTTTTATCCCATAATTTATGGACTTGTTACTGAGTAAAACAGAACATCCTGCATTTCCTGTTAAGTAAGTGCTTTGAAATCAATGGCACGTTAAGCGAGAGTTAGAGGTCATTAGA
AGCACCCTTATCTGAAGCCCATGCTTTTCACAGCTGGACCAGGAAACTGTCCAGCCAGGCAGAAGCTTGTGAGGCATCTCAAGGCCCTGTTCTGCTCAGGTCCCCATGGCCAGCACACACTGCTACTGCCAGACCAGCAGGGGGAGGCCTCAGAACATGGTGCTGGCCACTTCACACCTTGGGCTGATCTCATGGGCTCAGGATTGAGAGCAGACAGGCAAGAACCCCAAGTTCCATTTTACAGATAAGGTGGTACATGCCCACAATAAATTAGTACACCTGTCTGAGGTTAGCAGC
TAAACACTTCTCAATTCTGCTACCTCTTCTCCAGATTTCTTAGCACTCTCAGGGCCACTGCCAGCCCAGACGGTACTATTATGAGCATCAGAAACAGCATCTCTTCCTCAAGACATTTTACTGCCATCTGCTGGGGAAAATGTGTCATACTAACTACATAGATTCATCACATCTAAGATGAGAATGCCACATACTAGACAGGGGTCCTTGAGGAGTGCACACCTGCAGAACAGTTTCCAGCATGATTTGAGTTGTGAGCATCCCTGACATGGGCTAAGCATTTCTACTTGAGGCCA
CCAGGAGCCACCTTTGGTCTTGACATTCACTAAGGAGTGGGCCTGGAATAAAACCAGAAATCCCCATTCTCAGTCTGCCCCAAGCCCTCCAATTCCGAGGGCGCTGTATGTATAAGCTCGGGCAGGCAAAAGTCGACTGTGAGAACACGCCAGCAGAGGGCGCTGTGGCCCCATCAGTCCCTGCCCACTGAACTCTCCAGAAGGAAAAGCGGCAAGGATGCAAACAAGAAAATCAGACCAGACTGGGAGTCTAGACCCTGCGTCCCACGCGGTCCCACCATGGCTTCCTCTTTGGAAT
CCAACTCTTGACATCCTTCTGTACTCATACCAAACTCAAGAAAGAGTTCAAATGCCCCTTTCATCTAACTTCCCAATCTTCATTGCTTTGAAGGCTAGCAGAAGTAAAACTTTTCCTTGGTTCCCCTACTGTGAATAAATGCTGCCCCCTTCTGGAATATTGGCAGAAGTATAAGGAACTGACAGCAGTGAAAATTCTTACAGTTCATGGAAAATTAGGGTTAGAAAAGACTTTAGTTAAGTCTCATTGTTTTATCCATGGGAAGTTTGATGCTTGGAAAGGTCAACTTGCCTGTTTATAT
GGTTAGGGGATCTACTGCTTATCTAGGCACTTGCAAGTGGAAGGATGGTAAGTATTATACCTAAAACTCAGCAGGTGTCTTAGAGTGCACTTCCCATTTTAGCTTTGTGTGAGGACAAGTTATGGAGTAGAGTAAGAGTGCCCTCATGCGACTGGAAAAGGAAAAAGCTAAGGAAAGGTCTCACCCCAAATCACCAGGGAAACAATTTACAAAGCTTCTATTTTACCCTGCCCTAGTATTTAACAAAAGCCCTTATCTTGAATTCATAGCAGCAGCTCTCGTTCTGAGACAGTCAT
GCAGCCCTGACATCCGGGGGCCATGCCTTAGGGTGCTCCTGCTGAACACAAACAATTACCCAAAACATCGACCTCAGAGAAAGAAGCCTGCTCCATAATCAAGTGTAACTCAGGAGAACATCAACTAACCACAAAATGGCCCAACAGCTCCCTCTCCTGGGTCATGTGAGCAATTGCTGCTTCTTTACCAACTATAACTTTAGCTGAAGATATTTCATCACAGAATTAATTACTCCTGCTGCCTGACAGCCTCCCACCCAGAAAAAAACCCTGTTTTCTTAAACCCTCCCCCAAAATCAAGGCCCAATCTCATGAGGCCTTTA
ATCTCAGAAGATTGTTCCAACCAAGTAAAAATGTAGACAAAAAGTCGCCGCTCCTTCTTCAGACACAACGGATCTTGTGAAGAGCCTGGTAGGGCAAAAACTTGAGAGGCCATTGTGGTGTCCAAAGAAATACTGACATCTACTGGTGGGTTCGGAAGTCACAGGACTTTTCCAAGGGCCACATTTAGTTGCACGGAATTGAAAGTATTAAAATCCAGTGGATACAATTAGGCATTCCTGAGGATCCCTTCTAAATAAATTTTTAAAATTAACTTATGACCATCA
AGAGTGTAGAATGGAGATCACAGATTCAGATGCCTAATTGGCCTCTAAATGGTCATCTAGATGGGTGGCTCAGGGTGAGTGGGCCTGTGGCAGAGGGAGCCACGCCTCTTTAGAGGGTGCAGCCACCACTTGGCACCAGCAGGTGGCGATCTGCAATAACAAAGACAGTCCTTTCCAAGCTTTATTGTTTTTACTGGACGAAGGCAGAAATGCAGATATTTATTGTGAAATATCCCGATTTTTAAATGTTGAACTAATTTTAAAACTTTAAAATATTAT
GTGGTTCCATCTGGGTGGTGGAACTATAGATTATTTTTGTTTTCTCCTTTACTATCTTCTGTATTTTACAATAGGCCTTACAAACAAAAGTCTGGGAGATTAAAAGGGACATTTTTCTGGTCTGCCACCTGCTGGTGGATTCTAGCAACGTCCTGGGTTAAATTAAATTCAGTGCTTGCTCCTCCCTCTTCTCACTGTCTGAGCACCCTCCCTATAGTTCCCTCCAGCTTCTTTAGCCTGACTTTTGCCATCTCGTTTCCATTTTGTGATCCTTTCCC
CTTCCATTCACCCCAGTCGTCTTCGGTTCCGTCCCCTTGCCTCCCTCTCCTGTCTGCACAGGGTGGCCTGTTCTGTCTGGCCCTCTAGAGTGTCAGCTGCCCCGCAGGCTCCTCCAGGCTGAGTTCATGGTCCTGCCCCCTAGTGGCCAGAGCCAGCTTCACAGGATAAGAGCCAGCTAAGCTCCAGGGGCTTTCCAGGAAGTGTCCCTTGGAAAGGGTGTGGCCTTTTCACCGCTCCCAACAGCACCCTAGAAATGGCTTGGCTTTTTCCCTCCCCTCAGCTCCACAGAGAACACA
ACACTAAAGCTGGTCCTCGTTACTGACAGGTGAAAAGAACATGTGTAAGACCCAAAACACCTAGGAAGGACATTTGTAAGGTGACTAAGCCTGAGCTCCGCCTGTCTCTTTGGAAGCAGCCAAGGTACAGTAAATGCTCTTGAACACCAGGGGGCAGTGTGTGACTGCCGTTTCTCATTCCGCTCCCTACAGAGCCTCAAAGCAGTTTTTCCCAGTAAAGCTGATCTCTGCTACATGGGTCCTAACTCTGAGCCTCTGTCACCTCTGTCAACAAGACTTTCCTTGAGTGACAAAAACTGAACTTA
AGATGAATATAAATTATTTATAATAAAAAATGGAAAACAACTTAGATAATAATCGGCTATTGATAAAATTGGAGTACAGTATAACCACCGGAAAAAATGTTATTTATCAGTGCTTTTCCAATTGCACTTCCCACAGTGACCCCCAGAGGGCTCATTTTGCTGGCCTGCTCCAGGGCAGATCTGGGAGCTGCTGGCTGTCTCAGTTTCAACCAAAGATACCTGAGCTTTCAACACTTTCCTATACTGGGTTCGAGATAAAATTATATTTGAAGAAAGGATCTTACTACCTGAAAAAAAATGCCACTTGTACAAGT
TGGAAGAGGGAATGAGTTATGTTGTTAAAATCTCAGGCTATTCTGTTCATGTTCCTGCTACTATGAACCCAAACCTGTTTTTTTCCCCCTTTTGACTCCTTGTATCTTCCTCTCATGTGGCATAAAAGTAGTTCTGTCGTTAACTTGTACAACATTGCCACCTGCTGTTAAGAATTGGTAGGTACTGCTTCTGAGAACCTGGCTGCAGATCCTTACCATAGGCAGCAGATGTTGAGAAAGTCTACATGTAGTATTACATATACTAAGTTACAGAGGGTACATCCAAGTCTACTTGGATTCCATTCTTAAACTTTTTT
AAAAATAATTTCTAATCTTATAGTTTTTATTGTGTGTCTATTAGAGAAATACACAAAATAAGCATAATTGAAGTGTATTTAGTTTCACAGAAAAATCAGTAACTTTAAACTGTGAAACACTGCCCTCTATAGTCCACTGAATTAAACAACAATTCAATTTATAATACTTAGAACAATACAACCTAGACAAGGAATTTTGGACTTTCTGCCTCGTTCCTGAAGCAAAATTTTCCCGCTCTATAAATCTCTCTTTTTTTT
AACAAATCCAAAGTCTTTAAGCTTATCCTTTTGGGGGGCTTTTAAAAGTTATGTCTTTATAATAAAATAAAAGCTGGGGACCATGTTTACCTCTATCTCAAGTGTTAAGCTGAACCATTGATTTATTTCCTTAGAGTGATGCATTACTGCCACCTAATGGTCATGTACCTGCATTGAAGGGGTTAAGAAGTAAGGAAATGATTTAAATAGACTTACCACCACCACTGGTCACCCGTCTTAAAAAAAAAAAAAAAAAAAAACAAAAAACACCTTATAGTAACCTTTTTTTTTTTTTTTTTTTT
TTATTTTAAGTATTAAACAAGAAACCTGGGTGATGACGAAAGTTTTTTATGATGACATAATTAATCTCACTACTGAAATATTGTTGGTTTGGTGGGAAATGTCTGAGTACTTTATTAAAGGAAAAAGTGTGCCATCTACTGGCTATGTATTGAATAAAGGAACACGACTACTTGAGTGTCCAGTGATGTTTTTAAAAATTCATTGCAAGAGCATATTTTAAGAGAATGAAAGCTTACGATGATAAAGACTGAAGTGATAAGACATTATGCCAACTCAGAATTCATAAAGATTATATTGAGGCGT
CTCCCTCTGGGAGAGCCCTCGCCCTGTGGCCCACTCTGCCTGCCCCCTCTGACCTCTCCACCCTTCCCACTCTGCCTTGTGAAAGGCAGGACATCCCCAAAGCTTGCTGTATTTGGAGCCTGACTCCACAGCGCCCTCATGTGACAGAGACCCATCACAGACCATGACCCAAATGATTACTCTGTACTGTGCCAGGTGGGTGACCTGCCCAGAATAGTGTGAGCTATTCACCTCTCACCTTCTAGGTTCTATACTTCTGTTAATGTAGCCGATGTCCTTCTGAGTT
TATCTAGACTTAGGATTATCTGGTTGCCATCATGATAAGTATGGACAACATCTAAGTGTATGAAGGAAATGTTCTAAAGTAAAAACAATCCAAGAATTTCTTGAAGCAAATGCACATTCCTTGTTAGTAGTGTTTCAGGAATCTTTTTCATATTTTGCACTAGGCTGCCACCTGATGGCAAAAGTTAAAATTGCATCTTTTGTAACATTCGACGCCTTCATTGCAATTATACAGATTTTTATGTATTCAGCATAGAGCCTCCAAAACTTTTATACATTTGTGTAAGTGTTATGTATTCAATAAATGTTTGATGATTGCTTTGGACCT
GATCCCAAGGAAGCAGAGTTTGAAGAAGCTGGGGCAGGGGAGCACTGAGTGGGTCAGTGAGATAAGTGCCACAAAGGGCTGGAAGAAAATGCTAAGTGTGATTGGTGACCTCATTGAGCTCCTGATTTTGAAGTCTAATTATCCTTGTTAGTTACCAGCAGAGGGCAATCTAAACATATACTATTTCTGCTTAAAGAAGGGGCTCTTTGGCAATAGATTATTCTGTTCCATTTCAGGTGTTTAACGGAGAAACTCTGGGAAACCAGATTGCACCAAGAGTAAGACATTAGGAATGGAACAGTTGGTGTACAGCGGAGAGAGCAGGGAAT
CGCCCCACACCCATCTGATGCCCAATTCTTCCCAATCCATCAGCCCCCAGCCCTGTCCTCATGTCAGGATCTGCCCGCGTCACTCTCCCCAGCCAAGAACTGGAGCCGAAAATGCAGTGTAGGCTGCCCCCTCGTGGGCAGTTAGAGAAACACATGTTTCTCATAGCTGCTAGCCTTTACCCACTGTCTTGGGGACCCCACCCCAAATAAAAAGGCAACCTAAGGAATAAGCGACTTTGTTTTGCAAATACAACTTCAAGACAAGTCTCAAGTCAGTCCTATGCAG
GGTGGGTGGGCATCTCTCAGGAGCCCCATCTCCGGGCGTGTCACCTCCTGGGCAGGGTTCTGGGACCCTCTGTGGGTGACGCACACCCTGGGATGGGGCTAGTAGAGCCTTCAGGCGCCTTCGGGCGTGGACTCTGGCGCACTCTAGTGGACAGGAGAAGGAACGCCTTCCAGGAACCTGTGGACTAGGGGTGCAGGGACTTCCCTTTGCAAGGGGTAACAGACCGCTGGAAAACACTGTCACTTTCAGAGCTCGGTGGCTCACAGCGTGTCCTGCCCCGGTTTGCGGACGAGAGAA
GAGTTATTTGGAAAATGGTTGCTTATACTGACAGCCAGTTGTATTCAGCATGCCTTCTGCTGACCATTACATAAGTGATTCATTTAGGACTAGAACTAGATCATAATAGTGGCAGAGTTCACCCTGTTTCTAAAAGAACGGCCCATCTTCCCTTCAGAAGTGGGTTGATACTGCCACTCAGTGGTCAGCTTCAGGAACTTCAGGATTTCTCCCCCAAAGCCAGGAATAGGCAGGACAATTACGAGAGGGGTGCCCACTAAGATCTAATTTCCCCCCCAGGATGCTCATCAGCTCTTTTTGGT
AGTACCTCAACAAAGTCCCATAGGGGAGTAGAGGGCTGTTGACAAGAGGTCAGAGCCTAGGAATATCTAAGCTCTGAGGCATGGTGCATGGGGTGCTGGGCTGCCAAGCACTCGTGCTCAGTGACCAGTAGATGGTGCTCTGACAACAGGAAAATACAGTTACTGTCCCTCTGAGACTGGAAAGGGATTTTCAGATGGTCTTCAGACTGGTTTCCAATCAGAGTTATGACTAATTGCTAATTTTCCACATTTCCATTTGTGGATC
CTCCCACGAACAGATGGGGAGCGAATGCTTTGCTAGCAGGCGGAACAATCCTGCTAACGCTAGGGACATCCTGGAACTCGACGCTGGTGCACAGCGGCCACTTCTCTCTCTCGCGGGAGCTCCAGAGAACAAGTGCAATACGTAACATCGGCCGCCAGGTGGAGCCCGACAACGGCGCAAATGGCAGTAGTCCATGTCGGATCGCTTCTCAGACCTGAGTGGGTGGAGCGCGTCTGGCTCCTCTCCGAGCTCCGGGTCAGCACGACGCGTCCCCAGCAGCATAAGGGAAG
AAAGCTAAACCCAGAGCATTTTGGATTGGAGTCACTCTGAATGTGTGTGGCACAGCCCAAGAACCGGCCGGCTAGCTAAACAGAAACGCTTTCAAGCCAAATCGCATCCCTGAAGGTGGCTGTGGGGAAGCTTTGGTGCCACCTGGTGGCCGCTGTGCCCGGGAGGGTCACTGAGTGCCCTTTTCATTGAAGAAGCCTCCACCTGGATGAACTTCACTTTATTATCCTGCATTTAATTTTTTAAGCTGTTTATGTCTACAAAGGATTGAGGCAATTTAATTTCCAAATGAAACAACACAATGCAAAT
ACTATCTCTTCCAGTTAATTGTATGAACCGGACTCGTAACAGATTGGGGACCTTTAATAGAAAAAAAGTGTCCTCTGATTAGAGGGGGACGGCAAGACTGTGGGCACCGCCTGGGGGGTGCCTTGTCCAGCTCTGGCAGTTCCAGGACATGGACTCTAGGTGGCACCAAAACCCAACCCTGAACTTTCCTGGTCCTCACTGGGAGTTCTGCCTCCTGCGTGTGCGTGTGTGTGTGTGCGTGTGTGTCGAGGTGTCTACGTGTGTGTGGGGAGGTGTCTGCGTGTGTTAGTTGGGGAGCAGG
AGGGCCTTTCTGTACTTCTCATGTCACAGCAGGTGTGAGCACTCTGACAGTGATCCTAATTACTTTGGAAAGTAAAACGAACTGAAGATTATGTTTGGGGAAAAACAGAAACAAAACCTTCAAATTACAGAGTGGAGTTTTGAAAAGAAAAGTGTAATGTTCAACACCGTGCACCAGAGGGCACCATATTTACATGAGCCTGGAAAGGGCACTTACTCTCCATTTGGTATTGAATGACCCATTTAAACGAAGTGACAGAGGGATAGAGAGAAGAGCAGGAAAAGTATATAAGCAAGTATTGTCCAAGCACCCAGTAAACATGATGTAGTTCTTCTTCCT
TTATGCTCAAATTGCTTCCAAATACATCAAATGCACAGGAACGAATTTTGGTTTTCTGAACAAGTGGTGTAGCAGAACTGACTGTATATGAAATTTCACGCTTTGTTAGAGACATAGAACAAACCTTTAATTTTACTGCAATTCAGTTCCACAGGCAGTAGGGGGAGTAGTAGGTTCACAAATCGCAGCACCACTGACGAGTGCTTTTCTTAGTTTTGCAGCTATACGTATGGTAAATTATCATTTTATAGTTACAGTTATAAGCAATTTGGTAGAAAAAGACAGCTAAATTGTGCAGTGTTGCTTT
GAGGAAGGTTGTTTTGATTTGTTTTTGCAGGGGGAGGGTGCAGGCCATGGAGACCAAGGAGGTGGCTTTCAGGGGGATCCGCTGACAGTGGGAAGCCAGTCCTTGTGCCTAAGGAGCACAGACCCTCTCTGTGTGACACATGTGCCCCCTAGTGGGGATGATGACTGTAGTGGGGGACTGAGAAAATTTTTAAAAATTTACTAACAGACTCAGCCTGTGCACCTGGGGAGGAGAGGCCAATCCTGTCCCTATGTGAACACACACACATTCACACAC
ATGATATGTGGGAAGTGCAATTCTTAAAGCTTTTCAGGCTGTCCTGTTCAGTTCCTTTCATTTCACATCTTGGAATTTTGTAGAGGATGAAATGAACAAGTATATGTTCAAACCGATAAAAACGTTTAACTTTGCTGCCATCTAGAGGCAGGTATTTCATAATGCAATCTTCAATAAACCCAAATGCTGCTTCCAAAGATGTGGAATAAAAAGGAAAAGGTGTATGATTTTTTTGTATATAATTCTTATGTGCCTTCCATAGGATTGTACATTTCCTAGTGGGTGCTCAGCATGCGTTGTGAGATTA
AGTGCTGGGATTACAGGCTGGAGCCACTGCGCCCAGCTAGGACTAGTATTCTTGATTAGTGGTTCTTGTCTGTACTTGCTTAACTGGAAGAGCGGGCAGTGTGAAGAGAGCCATGAGGAGAGGGAGACAGCAGGGGGAGCTCTCACACAGCCCAGGAGGCTGAGGCAGGAGAACTGCTTCAACCCAAGCGACAGAGATTACAGTGAGCTGAGATCATGCCACTGCACTCCAGCCTGGGCAACAGAGCGAGATTCTGTCTCCAAAAAAA
GCAGCGAGGGGAGGGCAGATGTCCCAGGGGCTGGTCACTGGAGCATTCCTCCCCTCTGACTCCCCAGTACAACGCCCTGCTAAGCAACATGAGCAGGATCTACTCCACCGCCAAGGTCTGCCTCCCCAACAAGACTGCCACCTGCTGGTCCCTGGACCCAGGTACGGCCCTTGCAGCTCCCCTCTCGGCGGTGCCCTAGTGTTCCCACATTGCCCTGCTGCACTCCAGACCATGCAGTTGTGTAGGGTCTGTGGAGACAGCAGGTAAACCCAAAGGTGTTGCCC
ATTAAGTAGATTTCATGGAGCTCACTAAGGAGTTAGATGGGAAAGATGAGATAAGAAAAGCACTGGAGTTGAGACCAAAAGGAGACGAAAAAGCAGAGGGTGGATCTTCGAGCTCGGGGGGTTATAAACAAGATGGCCACAAGGTGGCAGCACAGTCTTAACAGCAGAGAGCTTTCTGTAGGGCCACCCTTAATTTGCTAACACCACAGACTTTCTCTTAGAATTCCTCCATGTTGATTTTCCTCATTATCCTAGGGGAAACAGCAGCAAATGTTTAGAATTAAAAA
GGGCCTGCCCAGCCCCATGCCCAGCCCTTTGGCATCCATCCACCAGTGTTAGTTAGATCAGCAGGCTGTCATGCCCAAGGCTTGCTGCCATCTGAATAGGACAGGGTTTCAGCAGTGAGCTCTTGATGTGGAGTCTGCGCCACCTGTTGACCTTCTTTGGATTTACCTTATTGAAATGTTCACACATTTCTTTTAGCTTCTCAACTTATTTCATCTTGAGAAATGGGCTGGAACCTCATGCCCCAGCACAACAAGCCCCATAAATCAGATGTTCAAGC
GCTATTTTTGGTAAGAGGGTAAGAATACAGCCCCTTCTTGTTTAGCCATGGTCGTGGAATCACGGTGGGGGCGTGCCTGGTGCATGGGCTCCTGAGAGGCAGGCCCCGTTGGGCTCACCCCCATTCCTGCTGCCATTCCCTCCATGGCCTCAGGGTGGCGCTGCTCCCTCTCCAACTGGGGCCATCTATTGCCACCATGCGGCTTCCCAGTGAAACCCGCTATTAATAAGAAGGAATGAAAAAAAAAAAAGAAAGAAACAAACCTGCCAGAACTTTCCAATCACACTGTCCTAAAAGCTGAGGACTAAGAAAAC
CATAAATATCAATCTTGATATCTACATTCTTACTGTGAACTTCATCTCAGAGTGAAGACTTTATTTGTTTGACCTATTGCTCCTTTTGTGCATCTGAGTCCCTCCTAGGGTTATAGAAAAACATTCAAACTGCAAGTTTAGTAGCTACGAATGTGACCACAAGATGGCAGTGCTTCTCTGCTGATGCAGAACACACAGAGGTTTCATTTTAGTGGATTCTGATTAAATAGGTTTATGGCAGAAGTAGAGCCTTTTTCTATTGGCTGAGTAGACAATGTGAGAAACCACTATGATTGTTAGAGGAAAGAAA
AATTCTAAAACCTACGTTTGCACTTTTTCTGTCTGCTAATCCACATAATTTCTGACTGGAGGTACACTTGGAATTTACTTTATTTGGCCTTCTGCTGTTTGATGTGCCAGAATCTCCCACAGATACAGGATAATTGGTTTAGCGTTTGGGGATCTGGCCACAAGGTGGCAGAGCTTCTCTGCTCATGTAGAATGTACGAAAGGATCCTTTTGGTTGACTTCTGTGAGTAGGCTGACGGCAGAAGCAGATGCCTCTGTGGACAGTTTAAGAAACCACAGTGCTTTGGAGGAAAGGAAGAGATACT
CATAGGTGATATCATATCGTGTAATAGCAAGTCTGCATCTTGCTACTCTTTTCTCAGGTAGCCTTAACCATAAACCTGAGAACCACGTCCAGTGCGGTCTTTGTGTGGCGTGGATCGGGCCTCTGGGAGCGCGGTGACGCAGCGCCCTCTACTGCCCAGCCGTGGCGGTGGCGGGGAATGCGGTTCTGAGCCGGAGCTAGTGGCAGGCTCTTTCGCCGCAGAGCCCTGGCCCAGGCCAGCCAGGAGGACCTAGGAAGCGGTGGGTCACAGATCTTGCTG
AAACTCAGGGGATCTCTACAGCTTGTACTTCATTGCAATTTGGGCCTGTTTAGAAGACCATGATGATATTTTGCAGTGCCCCATACGCTGACATCTGCAGCACAGTCCAGTGAAAAAGGAAATGAAACAGCGCCCTCTAGTGTCTGCTGTTTATTTTTGCATGAAGCTCAAATGTGTATTGAACCACACCAATCGAATTATGATTCCGGTCCCCCGCCCCACTACCACCCTGAAACCTTAGACGCAGGACATTATGAGAATATAGCTTTAGAAAACACAT
TCGGATCCAAGTGGGGAGGTGGCTCCCCCAGCACTGCCCCTGACCTCCCAGAGCTTCCCCTGCTGGATGCTCCAGCTGCAGCTCCCAAACCACTTGGCCTGCTCTGGGCACTGCGTCTGCAGGGGCGTAGTGCCATCTGGTGGTGAAACTGGGAACTGCACCACAGCTCCAGCCCGTACCTGCCGCACACAAGTCCCGGAGACCAAGGGGTGGCCATGGAGGGATTCCAGGGGGCCTGCCGCTCCTCACCTGCTCCCCACCCACCCCC
AAAAAAGAAGTTTTTGGGTACAGAGTTGATCCCAAAGACTGTGGTCACTTTAAAGAAGGTTTCTCAACCTCTTCACTATTGGCATTTTGAGCTGGATAATTCTTTGTTATGGGGGCTGTCGTGTGCACTGCAGGATGTTTAGCAGAACACCCACTAGATGTCAGTAGCATTCTCCTTCCCCTGCCCCCGGCCACCCACCAGTTGTAATAATCACAAACGTCTCCAGATGTTTCCAAATGTCTCCTGAGGGTAAAATCACCCCAGGTTGAGAACTACTGCCCTAG
TTGATGAAACGGACAGTGTGTGCCAAGTAAGAGAAACTTATGTTCTCCTGCATGAATATACTGGTACTTCTCATAACCACTCAATCCTGTTTTTTGCTATATTGGGCAGTGTGAAGGCTCAGTTTAGCTTGCAGTTACATACAACTGCCACTGGGTGGCGGTGGGGGACCAGAGGAGGGTTACCTGCCGAAACCAAGGATGAAAGAATCTCTGGGGAAATGTCGACACATTTGTTTTAGAATAATTTTTTAAAACTTCCGTATTATGCGGGAGTATAGTATGAGATA
CAAAACAAAACACACATAGGACAGAGCTCAGCACAGAGTAGACATTAAGGATTATATCCTTTGCTTGGCACAATACCTTGCACAGGGCAGGCACGCAACAGATGTCTCTGGAATGAAGGAATGAATGAGTGAATGACTGGGTTAAGCATGTTGCCACCAGGTGGCAGAAGAGCCTCACTATCAAGGCAGAACCCAAACACGAGACTCATGAGAACTCCCTCCTGAAGTCCAGATACACATTGAAAAAAAATAAAAAAAGCACTGAACCCCATTTAGGCCTTGAAGTGAAGTTCCTCTTCTCTCTTGCC
TGCTCTTTCTGCCCTTGGATGAGGATGTAGCTCCATGATGATGAATGTCACCTGGAGATCAACATCATTTCCCACACTACCCTTGTGAAAGGAGCAAACATCTGTGGAATGTCTGTCTGGCCTTCTCAAAGCAAGCATGAGAGCATGCTTGTGTGTTCCAAGGGTGACATCCACTGGTGTACAATTATAACTGCAGGTAGCAGGCCTTCCAAGATCTTCAGATGAGAAATCCTTAACTCGAATGCTAACAGACACAGTGATTCTCAGACATTCATCCATTACTCCTGACTTTCTAAACACAGTAGCCAGCCTTACCTATTTCGG
TCTATGGTAGTTAATGGATTATTTACTGTATGTCTGTGGACAAATGTGAAAGTAGTTCATACTCCGTTTTCTCATTAAATATCAAAATTATTATTTATTTGGATACTGTATCTTTATTTCCAGAGGGAAATATGCATTTTAAACCACAAGAGGGCAGTAGCATTACATTTTGAATTAAATGCCTCTTCTGAAGCTCAATATTGGGTCTAAAACTATAATTACAGTGTAACAATTACATGTCTTTTTCTGAATAGTTCTTATTAATTCTGTTGGTGTTTTATGAGTAAAGTTTTATAGTAAGTTCCTGTGACTGTGGTTTGTTAGAAATGAGACTACTTTCAA
TTGAAATGGTTTTAAAATTTTGCATGCCAATTGCACATGCACATTAGAGTCATTTTTGAGTTTTTACTTAATCTGTTTCAAGTAACTGTGGCTCAAAATAAAATAATATAGTCCTAATTTCAATGTGTGGACAATTTTCGTGCTACAGTACAAATTGCAGTAATATTCTTCTACAGCTAGGAGGCAGTCTGGTCAAAGAGTAAAATTTCTCTCCCAGTTCTCATGTGCAAACAAGATAATACACAGAATCTGGAAGGAACACGTAGTTTAAGCCATTGCATTTCCTGTGACACTTAAGGCATTGTTCGTCATCTTCTGTTTGTAATTATGTAAAGTTACCACTAGTTTCTTGACAACGAAGTCTAGGTTAC
TGTTGTACTTTTAATCCTTACATTTAAAAAATCAAGTATAATTCCTCATAAAGTCAAGTTAATACACATTCTAGTAAAAATGTGGGGAAATACTTTTCAAGCGATGATTGAGACACAGTGGTTTCACCAACTCCACTACCACTAGAGGTCAGCACTTGACTCTCCATATGGTTCTGTACGAGGGAAAAGACCAATTCTCTGAAACAGATCATCATCTACGGTTCGTGTTGTTATCTCATGCCATCTGTCTTGAATCACAAAGGTGACTGCATCCCAGAAAATGAGAGAACACTCAAACAATGGTTGGGGTGAGTT
TTGCTGTTATAAATACTATGAATGGCCATTATTGAGAGTTCGGGAATTTTTTTCCCCCTTAAATATGAAGATAGACCAAAGGTAAGGTTCCTATATTGTCAAGGAGCCAATCACTGCATTGATTTATCTTTGCCACTAGATGTCCCTGTATTGATGCGCCTTCTACTTCGGAAGCTTCTTTGAAAACAAACTAACAAAATGAGAGATGTTTGCTACTCTTCAAGTCTTTTTCCTTCCTCTAAGTTAGCAACCTGGGACTTCCCAGATACGATCC
AGAGTGGGAATAGAGGGGGATGGGGGATCACAGGGGCAGAGTTTGTGGGTCCCTGTGAGGAGAATTTGGGCTTTTTCTCCAAGTGAGGTTGTGAGCAAAGAGGAGCCAGGTCCTGACTCAGTGGCTCACAGGTGCCCTCTGGCTGCTGTGTGGGGAACAGTCCTGGGGGTGGGGCAAGGACTGAAGTTAAGAGACCAGATTGGGGTGGAGGGGCAACTGGTTTAGTCCAGGCCAGCAAAGATGGGGGCTGGACCGGGGTGGGGC
AGGACTTGTTCCAGTTACTGATGCATGGTCATTCAACTTGAAATTAACCCTTGTTTCTGCCCGGTGAAAATGGATCTTGGCCCTTAAAATATTTTTTTTTTCTTTTCCCACCTGTCACTGAACCTTTGTCAGTAGGGGGCAGTAAAGAGACATGCAAGAGGAAAGGATATTCGTTTCTTAGTTCTGGTGTGCCCACTAGGCATTGTCAGGAATCACTGCACATGGCTTCTCTAGTGCCCAGCTCCTACAGCATGGACAGTGTCTTTGGCACCTGTGTCATTTAGCAGACACACTT
AGGCTCCTGTAACAAGATCAGCCTAGAAGTTCCTTCCCAGAGAAAGCAAAATGATCAAAAAAGGAGAAGTTGGGAACAAAATTTGACTAGACTAGGCCCTTTAAGTTTATTTCCATTCCACAAGGTGGCAGTAAATACATTCCTAAGGCTATCTGCTTGGGAGAAGAATGAAATGGCAAAGTATTATTTAGTCTCTGTGCTGGGAGAACTGATGCTGCTGAAACCAGAGTAAACACATTTAAGGATCAATCGAGCATCATTCATGAGAA
AGAGCAAGATTCTGTCTCAAAAAAGAAAAGAAAAAAAAAAGAGAGAGAGATCTGATTGGTCCTGGAATGAGGGATCAGTTCTGCACCTTTCCGGTGGGATAAGACCTACTCCCAGGCATAAGAGAGTATTGCCCTCTAGTGGTAATAATAATGATAATGATGATAATGATAATGATAATGATAATGATAATGATAATAACAACTAGTGGATGTGGTCCTTGCTTGGGAGATCAACCATACCCGTTTGCCCAAGATTGTTTTAGCACTTGAAAGACCCACATCTCAAGAAACCTCTGAGTCTCAGGCAAGCCTACTCCTTGATGGTGTTCAATGCACTCGTATACACATGATCTCATTACATGGCTCCTAA
TACATTCTTAATGTGGTATTTTGGTTTGTGTTTTATGATAGGTGCTATAGTTTCAGGGTTTGAATATGGGTTTCATTAATCCCATAATTTGTGCCTCCACTGGAAGGAACTGAATATTCTAGACTTGGTGCATAGTGCCCTCTTCTGGATGAAGTGAAATCTCCTTTCCTAATATGCAAACCTGGAGATAACGAAATGGATGCTAAAAGACAAGGGAAGGCTCCAGAGGCACATGGGTGGGAACTGCTGTCTCCCCTGGGAATACAGAAAGAGTTTGCCCATCCCCAATGT
CTGCCTGCCTCTCCCCACCCGGGTGGCCCCCCTTCTGGGTAGCTCCCCATCCCTTCTCTTCCTTACTCATATTTTCCTCCCCTTTGTCTTTTCCTCTTTCTCCAACTTCGCCTCCTTTTACCACTTACTTTGCCAAAGCTCGCCACCTAGTGTTGGTAGACTTTTAAAACAGTGGCCTTTATTACATATTTATCCAGATGGTCCCCAACTGAATGGTTTGACTTACAGTTTTTTGACTTTCCAATGGGTTGAGATGTAACCTCATTGTAAGTCGAAAAGCAACTGTACATCTTTTTCAAAACCAAGACCTAAATCTTACTAAAGTAACTGGCTTTTTAACATAGTGAGTCATTCACCGCTTAATATTTCCTGTGCCTCAGCTTTCCTAATAGGAAAAAAAAATCAGTCCCCAGCCCTGACCTCTAGTGGTTAACAGCCTCCCTGACTCCCAGGACAGCCCCCTACAGACCCCTGTCCTTCATGGAGAAAATTCCAGGACTCCTTGCCCCGTTTGTTGGGTGTCCCTGTGGAGTTTTACAGGACAGAGGTGCTAGGGAAAGATAGATTCCTGCAG
GTTATTTCTGAATCCTTTAGGAGTTTTCTCCTCAAATACACAAATTGTCTTGCATCAACTTCATTTACATGGACCAGTTTCCTGGCCCCCAGAAGCCTCAGACCCTGAACATTGCACTGCGCTCTGCCCCTAGCTCTCCAGTAGGTGGCGGTGGGTAGGCGCAGAAGCGGCCTGTGTTAGGTTGGTGCTGGCCTGTGCCTGGGGCCTCTCTCTGCCTTTTCTTCTGAATTAGAAGGAGTTTCCTCTTGGAGCAAATAGCTAATTTGCTTGCTTTTGTGTTGATAG
TGCTTCTGGAATATTAATAAAAGAACAGCTTAGAGAAATAAGCAACTAGAAGGTCAATAACTACTTTCCTTAAGAAAATGAAGGCAAACACAACAGAGTTGGTGTTCCACTAACATCAGGTATTTATATGCTGCCACCTTGTGTCCAAAAAATGTGAACTAAGGAATAATTATTCTAATGTTAAGCTGACAAGCTGTTGTTCTCTAACTATGCTCTCAAAAAAATCTGGGGATATAGTGTAATTAAAAATCAAACAACAGTGGTTCTTTTACTTACT
CAGGCCTGCTCACACTTTCAGCTCTGTCTCCTGCACTCAGGGAGACCACTGGGCTCTGCTCGGCTGCCCTCCTCCCGCAGCAGCTGGAAACACTTTGCCTCATTGGTTTCTCCCCTAACAGAGATCACGGTCTTTAGTGCCACCTATTGACCGGTGTCTAAAAACTGCCTTTGCGTATGTGTTGTACGGTTTTGTAGGTATTTAAGGCAAGAGGGTTAATCCATCTTGGCCATAAGTTGGGGAAATCTCCACAATTTTTACAACATTTTGGGAGGCTGAGGTGGGAAGATTGCTTGAGGCCAGGA
TGGAGGTCTTTCCCCCAGGCCCCCAGGATTCACGTAGCTCTTCATCCCCAGCCAGTCCCTGGCCTCTGGCCCTTCACCCTGTCCTTAACCTTGGGGTCGGCTCTGGTTCCTCCGCCTCATCCCTGACAATGCCCAGCATGCCCACCAGAGGGCGCTCAAGGGCAGGGAAAGGACCTGGTTTGTGCCAGGCCTTGGCATGGGAGCCGAGACTCCTGGGACAAGGGGAGTCTGTCCCGCCCGTGGGAGACACAGGGCAGGAGAGTGCGGGATCTGGATTCCCAAAG
TTTTATTTTTATTTTTTTGTTTTTTCCTCCTCCAAAGCTTTCTTTCCCATTTTTGGATGCAAGCCAGTGCTCTAGGATTCCCTCATAACTTACCCCTGCTCTCCTATCCTGCCCTACCCTGCCCTGCCTTTAGAGGGAGAGAGAGGCACATGGATTCACAGTGACTTTGGCTGCACAAAGGACCCAACTACAATTCTTTTGTATTTATATTATTTCTCAGGAGCCTAAACTAACTACAAGTCAGTAACTTCCTTCTTTGGAC
GACTATGAATTTGTGTACATTTATAAATTGTGTTCCTGTTACACATGGTTATTAAAAACATGCTTGATCTGTTCAGTTTCTGAATATCTGAACTAATTCAGCTCATTAAGGGAATTTGTATACTTAGGTCAACAGCTTCTACAGAGGCGTTGCCTTGACGCCATCTAGTGGCAATATAGGCACAATTCTGAGAAGCATTTTAAAAAGTCTTGAGTACAGGAATACAGGTTTGCAAGAGAGATGTAGAATAGGGGATGGAAGATGGAACTGTACTGAGTCTGGTAGCAGGACAGGGTGATTTTTTGGGGGAAAGTGCCAGG
TTATGAATTCCAATTCTTGAACAGCAGAACTGCCCCAACATTGTAGGTCACCAAGCATCAAATTAGAAATCTGAGTTCTAAGATTAAAAGTTGCAGACACAATATAAAGCATGGTAATCAATTTTCTACCACCAGGTGGAACCGGAAAGCTGTTTGCCATTTTCAGGATAAGAAAAATGGCCATCAAAAGTGGAGAGAATAGGAAAATGCTAAATAGTTTTCAAGCATTATTGACAGTGATCATAAACAATGAACACCATTTTGAAAGGCA
CATAAGTACACTCTATATTTGTGTGATGACAAAACTGCTTAACAATGCATTTCTCCGAACATAGCACTATCATTAAGCGGCGCATGACTGTACTTGGTTTGTATTTCAATCCCATACCTAGTAAGTTTAAAGGATGAATCTGAAATAAAAGTAGAGTTTTGCCAGTAGATGGTGCTCTTCTACAAGGCCCACCAATATGACAGTCTGTAGATAACACCCAGCTTTGTGGAAAATATCTCTAAAGATATTCCCAGATCCCTACCTGTTAAATAGTTATAGTAAAAGATGGAAAGGTTATCTTTGGGATTCT
GCCAGAGGTGGTCAGAGTGGCTGGAGCAGAGGAAAGGAGGAGAAAGAGGAGGGAGACCATTGGAGAAGGGATGGATGGAGGGGTCTGATAGGCAGAGGTTCGTCTGAGATTCTTCGGGGAGCCTGACGTGGCGGGGACCGACCAGCAGAGGGCGCGTCGCGCTAAGTGAGGCGGTCCCCAGCAATCCTCCCATCAGCGCTCCCGGTGCCCCACCCTCAGCGGATCTAGGCCTTCCGCATTCACCTGGTGGCATGTGAATGGTTAACTTCCCCTG
GTCTCTTAGTCAAGGGAACTTGCCCAAAGCCACAGAGCTGGTGTGAGGAAGAGCAACATTCACTGACCGCCCACCCTCACTAGGAGGGCCATGGGACCGACCCAGGGTACTGCCCTTGCAGTTAATGCGCCTACCATGCGGGGGCGCACGTGTTCTCCCTTTCAGCTTCCATTACAGCCTGAGTTTTCCAGCGGTCAATCCCTCAGCAGCCCCGAAATTCTGCCAACAAAAATCACTTGCTGCTAATCGAACATGACTGCATGTCAAACGCTGCTAGCAGC
AAACACTAAGTACTTTTTGAGGATAAAATTGGCTGTCAGTCCTTGGAAATGCTGTACTGATAAATTTGCTTGCTTTTAAACATTTTTTTATTTCTGCCCCCTACCCATTCTCCACCTTTTTGGATTACAAACCACAATGTTCTTGCCTTCTCTATTGCCCTCTAGGGGTAGACTAGAGAACTTGTGCCGTTGTGAATTCCTGACTGCAGTTCAGGGGGAAGAAAATAACTTGGAAGTTTCTGAATTTAGTGGAGATAAATACGGATAGCTCAGAAATATATTTACCAAATATCACAGTCTCGATCTTTGTCTAGCATTG
TTATTTCAGGATCTAAAGGCAAAATGGAAAAACGTCACATTTTGTGGTTATTACCAGGGACTGAAGTGAGTTGCCCGGTGGCCCCTGGTGGCTTTAGCTCCCCTGGTCACCTGAAGGGCTGCAGTGACCCCTCCTGGCCAGCAGAGGTATTGGCCCAGCCAGGCTGGGGGAGGCTGAAACTGCTTCCCTTCTCTGCAGCCACAAAGGGCTGGATTCCTTGGGCGCCAGGAGGGGAGGATTTTTCTTTTCCCTCCGATAGCCCTACTGGGCGCTAA
AATTACTGGGAGTCCCCGGAAATGCCTCGCACGTGCGGGGACCTGCCCTTTTAGGCTTTGCCCATAGGGATTTTTGTTTCTGCTGATGAAGGCCCTTGTGATTGATGCCTAATTGCTGCCACCTGCTGGAGTCCACTGTAACAACACTGAAGTGTTTCTTCCCACCAGTACACACCCTTTCTGCTTGTATTGAAATGTTATTTATGTTTTCTCTCTCTTTTTTTTTTTTTTTTTTTTGAGACAGAGTCTCACTCTGTCACC
TGGGCAACAAGAGCGAAACTCCATCTCAAAAACAAAAACAAACAAACAAAAAATTAACTGCAATTCCAGCAAACGTGAGTCTACCATAGACTAACAACAGAACATGGAGCCCAGTACACAACCAATACTGCCATCTGTTGGTGCCAGGCAGAGTTCACTCACTTTTGTTTGGAATAATGGCTTTGTTTCTACCTGTCAAAATTAATAGTTTCAAAATTCCTAAATATGGGAGCCACTATCTCGCTTTTTGAGCCTGATAAAAGCAAAAACCA
GGAAGCTCTTATTTGTGTAATTTAAACATTAATTGAGAGATTAAACTTTTGCCACTTCTCAAAATATCCTTTCCTTAAGCCCTTTCTTCCTATCCAAACTTTTAAGGCTCCTGGTGGTTAAATTAGCCTGGCACTGACCCCTAGTGGTCTTCCAGGGATCACTTCATTCTCAGAAGGTTACATACCTTCACAGCGACACTCACTTTAGGATGGGTGCCCATCGCATAAGTGACTGGAAATAAAATACTTAGATCTTCTCATTAACTTATAATACTGGATGTG
TTCTTCAGCCTCAGACCTGAGTGATGAGGGTCTTGGCCAGCACCTAGACCCTCAGAGTAAGGACTCCTAAGGATCAAACTGCAGTGGGCACCTCTTGTACCCATCTGTGGTACCCATGGTCAAGTCCACTGCAGGACCAAGTTCTGACCACCAGAGGGCACTTGCCTACTGTGTTCATCCCAGAATTAGGCTGTAGAATTCTTGGGAAGCTACATCTTTCCAGAGGCTGAGACTATGTCACGGAACTGGCAAAGAAGGGCTCACCCAGATCCTTGAGGCACTTCAAGGATA
GGGCCCAAAAGGTTCGGGAACTTGTCTGAAATCTCACAGCTCTCAGGTCATTGTCTTCCAAAGGGGGACCCAAGCTCAGTGCCTTCACTCCCAGACCCTGGTGTCCTCTCTGGCCTTATTTACTCCTGGTCCTCTGCCAGCCCTGCCACCAGATGGCCTTCTAACTCCTTGGTTGAAAGGCCCATCTCATTCAGCTTCCAGCTTCCTTTTTCTTTTCCTTTTGAGACGGAGTCTTGCTTTGTCGCCCAGGCTGGAGTGCAGTGGCATGATCTCGG
TTCCAGGCTAACTGCGAAATCCCGTGTGGGAGGCAACCAGCAGGATTGCAGTCAACAGCTACACCCCCTCATTTGGGCTTGATATCGTGAGGAAAAATAAAGCCCTTTTCTTAGAGCCAAGGGCTGTACTAAGTTTGTGCTGCCACCTGGTGGCTGGTATGCCGACGTGCCTGAGCAGAGGGTCGGGGCCAGGATGTTTTCCACGTCAGCCACCTGGCCCCTCCGCCCACCCGGGAGGGCACCTCTGTATGCCTGCTGAAACAATGGCACTGCTGTG
TTTTTATTCTGAAACCAAAGAGCTAGAATAGAAAACCTCTAAAAACTCAAACAGCATGATTACTGCTAAGATAACTTAATTACTAAACCATTGTCTGTCAAAACCAAGCACCTATTGGTTTTTATCCGTATGGAATGTTGCTGCCACCTAGTGGAAATATGCCTAAATTGTAGGGTCAGTTGCAATAGTGATTGATCATCCTCAAACACATTACATCCTCACTGTGATCCAAGCACTGTACCATGTGCTTCTCAAGCACCTGAACTCAATATTATCATGAAGTTCAATTCTGAGAAATAAACT
GCTCAAATACAAATACACAAAACTTCAACTCAAATATATTTTCTTGCACGACAAAAATCTGACTAATGAAGCAACAACAAACATCTTTTGGGAAAGAAGGAAAATCGAGTTAAGAAAAGATGGGGAAATATTTTTTATTGTCCACTAGATGTCAGTACTGAACTGGCAAAACATCTGTGCCATGGTGCTCTTAGACAACATGCTATTAATTTATAATAAAAGGTATCTGACAGCTTTATTCTGATGAATTATGGGAATCCAAAGCATAATTCCCAGCCTTTGGTTTATAAATTGTCA
GTTTTGTTTTGTTTCTCATTTGATGAAAGCATTTAGTATTAGAAAGTTGCCTCTTGGCACAGCCATAGTTGTATTTGTGGAAGTTTTGATATTGGAGACAGACATTCAAGGCTGCTGTGGGTTTATGCAAGTCACTGTACAGAACTCTAGGGGGCACCACTCACACTATAGTATATATCAATGCATCCCTAAGAGTTGTGTGGTACACAACACCAGTAGCCCTGTCTGGTAGCCCTACGTCCAGTGCTAAATATTTTGTCATCTCGATTGTAATCGAGATTTATTTCACAATGGGTTTTAA
CCCTATTCCTCAAAGGTGTTTCCAGGACGGGTGGCCGCTTGCAATTGGAGCAGTGGAGAACCAGAAAGACGAAGATGCCCTCAGGGATGGCTGAAGTGCACCCATTAGGTTGTCACGGGTTCCCTCCTGTGGCCACAGCCGGCACAGCACTCTGCGGCACAGTTTGTGGGTGGAGATTCTGAGTTCTCGACCAAGACCCACATAGCCTCCAACTCCAACCGCAAATGGGGCTCTCAAAAGACTGAATAATGCACTCTTCACAGACCAGACTTAAGC
GCTGGAGTGCAGTGGTGCGATCTCAGCTCACGGTAACCTCTGCCTCTCGGGCTCATGCGATTGAAATAGGAAGAATTCCATATGTCTCAAAGGGTTGTTGTGAAGGTAAGGGCCAACCGCATAGCGCCCCTACTGTTCTGTTTGGTGCATGGTGGGTGCTTAGTGCATGGTAATGAGGAGACAAGCAATAGAGTTGTCTTCATCTGGCTCTGCCTCTCCCAGTGGCAGGGGCTGCACCCATTCTCAACATTCCCT
CAGCTGAAGTTAACAGAGCGTCTGAAGAACCTCATTTTAATCAGTAATTTCAGCCCTTAGAAGGGAAGGGAGTTGCTGAGGAGTTGTAAAGCTGCCTCCACCACCTTTATCTGTTTTTCTATACCTCAACACCCCCTGGTGGAGATAAATGGCCATGCGGAAGAAGCAGAAAAGGAATTTTCATAATGCCCGGACTGGAAAAGCCAGACTAGGACACTACAGTGCGACTAATTCCTAAGCTTTTCTTCTGTTTCCTCTCCTGAATTCTCTTTTGAGTATCTTACTCATTTGTTTAAT
AAACGATAGCAAGACAGACACATAAACTAATCAATGGCTAAAGAAACTCAGTTTTCGAGTGTATTCCAAATAGCTGCATTCAGGTGCCGCGGCCGCTCAAGCTGGGTTTGCAGTTGGTTAGATACCGCCCCCTTGTGGGCAGCGGGTGTCACTGGCTCCTGTCGGGAGCAGGGGCGCCTGCAGCTTGATCAGCTCAAATTTCCTCAGGGTCATTGATTAAATGTCCGTGCCTTGTCTTTCTATTCTTTCTCCTGCCCTGGTCTTCTATCACCATTTGA
ACAAAGAAGAATCATAAATGCATTTCATTGTCGGCTGGAACCTATCATTTTATTTCATTAATGGTTAAATAAATAAATAAATGCAACTCCCTTGATTCTAGAGGGGGCAGCACGGTTTGTGGCAAACTTGGTGCAAGTTCTCCACCTAGTGGATATTTTGAAAAGTGTAATAAAATGTAAATAGGCATGCCTGTTTGTGATACAGACACAAAGACACCAAGAGTAGTGGTGACCGGACTCCATATCAGTCAGTGACATCCTATCAGGTGTTCATCTTTTTTCTTTCCTATTTTTTCTC
TGACTTTAAAAGGCAAGGAAAACCACATGCAAAATTCAGAGAACATTAATATTTACCAGCAATTCTAGAAGAAATTCTTTATCAAAAGTTGTGTCTTCATTTTTAGGAAGAGTTGGCAACAAGCAGAGGTATGATGCCACCTGGTGGAGTGTGTTTGAACTGCAGAATAGAGAACAATATTTTATTCATAGTAACTTACTTCACTTCACTTTTGAAACATGTATTTTTACAAATAGCTTAAAAAAGCAAATATAATACTATGACATGGGCAGCAAATATCAAAAACCAGCAATG
GTGTTGTTGTGAGGATCAGTGGGTTAGAACATGTAAAGTACTTAGAACTGTGCCTGGCACATAAACAGTACATGTTAGCTGTTAGCTGCTTTGCAAGTCACTTGAAACCTATGGCCGAATGTGAAGTGTTGGCGGAACCCCGCTCCGGCAGCGTGCACTTTCGCCACTAGGTGTCGCAATTCAGCAGGCACAGTCCTGAAGCTTGACTTGGGGTGGTTGGCTGGGACTTTAATTTTAGCCTATTGTCATTTTTGATTTGATTTGGTGATTTCAAGGGGATAAACTGACATGCTATCCTTTGAAGTCCCTG
TAGTCAGTGCTTGTGGAAATCACTGACTGGGCTTGTGGAAATCAGGTGAGAGACATGAGGCAGGAAGGATTCAGGTCCTCCTTGAAGGTACTGCCCTCACTTGGCGGCTGGGTGGCCATTCTGCTCCAGGCCTGCAAATCCCTCTAGTGGTAGCTTCAGCTACTGCACCTCCAAACTAAGGCTCTTCGGTTCTCCACCTCTCCTAGTCTGGGAATTCAGGGAGCCGGTCGTGCAGATGATCCCCTTTGACTTCACAATGTATTTTTGTGCAAGCACATGACCTATATTTGAC
ATATAACTTGTCTCTTTACCAGATGACTAAATAAAAAGTTAAATTCACTAGGCGACTAAAGCTGATTAGCTTTTTACTATTGCCATCTACTGTCACCTGGTAAATCTTTTAATAAGGCTAAGACGGTGTAATTCTAAGATTGGTCCACTAGATGGCAACACCAGATCAACAAATCAACTCTCCAGCAAAACAAAAACTTAAAAATACCTCACAAATCCGTCTATTTATAAACAAATATTAAATTATAATTGGGTCCAAAAGTCCTTA
GGCGGGACCTCTTCTGCTTGGAACCCTCTGGCTCAGAGGCAGGCACTGAAGGCTTCTGGAGGCAGAACCTGTGCATAGCTCCCACACAGCCCTGGCCTTGCTCAGCTGTTGATTTGTGGGTAGCTGCTGCCCTCTGCTGGACAGAGTGAAACGTGCTCTCCTTCCATTTCCTAGGACTCTTGTCTCCCTATCACAAGTTCCATTTCCTTCCTAGGACTCTTGTCTCCCTATCACCAGTTCCATTTCCTTCCTAGGACTCCTGTCTCCCTATCACAA
ATCTTCTAAGGAGAGGGGTCTGTAGTCTTCATTAGATTCTTTTGGGGATCTATGTCCTCAGGTCAAAAACCACTGAGACAGCTGGACACCGACGACCAGGCTCACTAGCGTTTTTGAAAGAGAAGCGTTTGCTTGCTATGTACACTAGGGGGCGATGTAGGGCAAGCCATGCGTGCTGTATCTCTACTACCCCCAGTAGCTGGCTGGGAGGTTGGTTCTTGGCTGTAATTAATTCCCTGCTGGAAACAGCTGTGCCTGCTTGTTAGCCTGGATTCCAGAGCATTTGAAAGT
GAATCTCTGCTGGAAAATCAATATTACAACTTCACACTTAAGGTATTTTGCAGCAACGTAAACTGCCGCCGCTGCTGATGGAAGCCCGTTCCTAGCCCATTGTAGCGGAGGCGCCAAGCCATGACACGGGCACCGAGCTCCCCCTAGCTGCCAAGTGGCGCTAGGCGCGGCTCGGCGTTTCAGCTTGCCATCAACCAAAAGCCAATTCAACTGAAAGTTTATTTTGGAAAGTATTTTATCACAACAAGCAACAGAGAATGCAAAGCAATCGAGATAGGAGATGAAA
AACAGTGCAGTGTCCATCCACTTCTCTTTGGACAGAACCCCGTGCCATCCGCCAATAGGTGCTTAATAAAGGCGGTGTAGAGGGATTCTGGGAAGGAGGAAGAATCTGGTTCGGCCTTTGTCTGCATGGCCTTGCATCTTCCTGTTGCCGCCACCAGAGGGTGCAGTTGCCCAGCAGAACCCAGCCCGATCCCCACGCCCTCCTCTCCTATGCAGGCAGCTCGCAGCTCTGCATCTTGTGGGCTAAGGAAGCAGGTCCCACAGGCACGTGTCCCCTCCTTCTCAGACTGGAAGAA
GCATGCCAGGCCTGGCCTCCAGGATTTTGGGAATTGATTCCATGGTAAAATTTTGTCTTTAGTTGGTTGGTTGATTTTGTTGGTATAAACACCCCAAAAGCTTTTCCAAAGTTTGGGACCCAGTTCCTCCAGTAGAGGAAATCTCAAAGTAGCCACTAGGTGGCAGGAGAGGCACACTGAACTTGGAGAGGGTTTGGTGACATTTATTTGAGGCAGCAGAAGGAACAGGGAGGGGAGGGCGTGCCTAGAGTTGTTGGCTGTTCCGCACCTTCTCCACAGGTCCGGGTTTTCACTTTGGGTCTAGG
GTGGGGTGTGGATTCCAGGCCTGCTTGGTCAAAAAGATACAGTATTTCCTATTCCCCCTTACACTGGGCAGGCAGGTGTGGCCCAGGCAGCTCTGCCAGGTGTGCAGCCCCTGGAGAATGACCCTAAAGTGCACCTAGGCTGCCCCCTGGCGGCAGCATGAGGTCCTCCTCCCTGGACTTGTAACCCTCCCAGGGGGAGGAGGTCCACACCAGCTGATGGGTTGGCACCTGTCCCCAGTCCCTTTCTTCTTTCCTGTGCCACTGCTCCCAGAGTTGCCCAAAACACACGATCAGGTGCAGTGGCTTGAACGAAA
TAGTTTTGATCTGAAATTAAAACTTGATATTAAATAGTATATAGAGAATGCATTTGTACTTTTTGATTTGGAGAGAGAGTCTTTGTGTTAGGGCAAATTTGCTTTAATGGAGCTCTAGTAGGCGAAGGCTGGTGTAGGCCACCAGAGGGTGTCTGTGTTGTGTTGCCTCAAAGCCAGCAGGGGGAAGACCGAACAGTATTTTGTTGTGTGACTATCCACGTACCCACTTTTCTCTCAGTGCTAGTTTTACCTCGTTTACCTCCAACCAAACCAAACCACCCACACAGGTGACACAGTTTTGTGAAACCT
ACACCATCTAATCATATCAGTGAGTTTTTCTTTGAGTGGTAGGTTTTCAGATTGTGAGAAAAATGGAAAAATAATATTTGTTAATAAATCTTCAACAAACGTTTCGCCTTTTGTTAGATGAAAGAAATTTCAAGATGTTGCCAGCAGGTGGCAGAATAAAATAAGATTTAATCTTGTAGCCCAAAAAGCAAATCAAAACAAAAACGTAAGCAGCAGCCAGCCCTTTACCTGGTCATTGGAAAACATTTCTTATAAATTTCCCAGCCAT
GCCTGAGTTAACCAAGTCCTTTGTAGCCCACAGCAACAGGGAGCTAGGGACTGAGTCAGGCTCTCTGTAACTGTCCCTATTTGCCCTGGGTCCCCAGGAGGGTAATGTTATTAAGCTTCAGGTATCTGTCGCTGTTCTTCTTGAGGCCACAAGGAGGCAGCACAGTGTCTCTGTCAGGAAAATACACTTGGATGTGGTGACAGACGTTTTCCCGAGGCTTACGTTTGATTCTGCACCAGGCGCTGCGTACACCTGCTTGGAGGCTGCAACGGGGCGGGCT
ATTGGTTTTATTGAGATTTCGAATATGTGTATGGATATGCGTGTGTACAAGTTTTGAAATAAGCTATTTCTAGTTCTAACACTAGCCTATAACTAATTGGATCCCATCCAATGATTACAGTTAACTAGTTTGAAGCTTTGTTCACTTATTCTCCTGCAGTGCCACCTTTTGGCTAGAAGTATATTGAAAAAATACAAGTACTTCTAGCAGAAAGCATGCAATTAGCCACAATCAACAAACAAACATTGATTATAGCCCATGTTGCAGGCTGATGGGCTCAGAAATACAGCAGTGGGCAGAACCAG
ATGGCCTTCTCAGACAGCCACAGAAGGTCTGTGGGCAGGACCTGGGCAGAGTGGGATGGGTTAAGATCCGATGGGGTGAAGGGCTGAGGCCAGGCCCTTAACTACCATCACTGGACATTTGGTTCCACCTAGTGGCCTCTGATGTTCCAACCGTTCTCACAGAGACCGGCACAAGGGGGTGCCCTTTCAGGCATTCAGTGTTTATTGAGCACCTACTCTGTGTGAGGCCAAATGTGAGGTTTGATGGAGGCATATCCATGAGCATAAAGAGGCTGGGCACGGTA
GAGTCCGCTGAGGCTACGAACGTCCAGGGGGCCTGGGGCTAGGGGACAGCGGGGCCTTTTTCTTACCTAAGAGGCTACAAAGGGGAGGGTGAGGTGCCTGAAAAGGTCGGCTCTGCTGCCACCGTGTGGCTAATACTAAGAACAGCAGCAAGCCTAGGCTGTTGGTCTGGTGGTTGGGGAATTGGGAGAGCAGAAAGTAATATAGAGTCACCCAACTCACATTTTCTCAATCAGCTCCTTCTCATCCAATGCTCCCGGAAGGTCTCGCTTGTTACC
TAATAAGTTTTCAAAGGTTTTTTTCTCCCTTCTATTTTGTTCTGTTGGGAAAGAGGTTGAGTGGGTAAAAAAAGATCAGAATTTGGGTGCTGACTAGGAAAACTAGGACAAAATATAAGTGGGCGGAACGCCCTCTGCTGGCAATACGTGGTTAATTACAGAAAACCCAGGTCCCATTTTTAACGTAATGTTACCTACTTTGCTTCCTATACAATTGTGTTCACTGACTTCTCTTTAAATTGTTTCTGTGTATGATTTCTCAAAAAATATAGCTATGGTCTAGTACAGGAAT
TTTTCAACTAATGCTCTGGGAGGATAAGCGTGTTGTACGTGGTCAATAAATATTTGAGTAAATGGATCTGTATTTTCTTGCATACCATAAATTATTCGGATTATAAGAGGGTAAATTTATTTCATGTTATATGTGTGGGATTACAGAGCCACGCAGTTTTTACTGCGTCTCCTTTCTCCCCCTAGTGGAGACAAATGATACCACAGGGATAACAGAACGGCAAGTGCAGTTTGATGATAGTAAGAAAAATCCCTGTTGTGGAGGTCACAGCTTTACCTACTTACCTTAAACACAGGAGTTTTCTGGCCAGGCGCGGTGGCTCACGCCTGTAAT
CGAAAGTGCGAAATTCTTTCTGGAAAAAAAAAAAAAGAAAAAGAAAATTGGGTGACTTTCTCAGGCTACAGTTAAAGATGATGTCATGAGTAGTTAACCAGGCCTCATTGATGTTAGTACCTCGGGATGACCATAGAGGGCAGTGTCGTGCAGGAGTTAAGAGCCCAGCTTCGGAGTCTGACAGACCTAAGTTTGAGTCCTTCCTTCGCTCTTTGGTAGCTTTGTGTGTAGCTTTGGGCAAGTTACTCTATCTAAACCTCCAAAAATTAATTTAAAAACACTT
ATACCCTACTATTGAAACACAAGAAAATGCGAACGAAAGTAGAGAGAAGCCGTTTTCCTCAAAGACGTCATCTCAAATTTATTTTTACATTCCCATCATGCTTGGCATGTAGAATGTGATCAGTACATATTTGTTGAATGACAAAATGAGGGGATAAATAAACTTTCCCTAAGATGTGTATGTAGACGTTTGAAAATAGAAGTCTGTCGCTGATGTTTCTGTCCACCAGGAGTCAGGCTTCAGCCAGGAAAGAGTGAGCCAGTGTCTGAGCTGTCTCTCACCAGGCCTTCCACCAGCTCCAGGTCACCAGGTTCAGGCCAAGACTGAGTTTCAGTATTTGTCGTTAACCTGGTAGATAAATAAAC
AAAAACAACTATTCCAAAACTCCTTTAGAACTTAAATTGCTATGAAGAAAATTGACATAAATAATTTTGCATGGTCTTACCTCAGCAGCTTGGTAACTAGAAATGTCCACTAAGGGACTCTCTTCTGTCCTTGCCTCCCCTGTGTTGTTGGATGTTTTTTCCAGAAGGGGGAGTTGTAGGCTGTCGGACAAACCATTAATCTTCATCAGAAGTTCGTCTAACAGATTTGCAAATTCATCCAAGTAGTAATTCTGAAGGGAAGAAAATTAGATTAGTAAATGCATTCAAGAATCTCATTATCCCCCTTTCCTCATTAT
AAGCATACTATTAAATGTAACAAAGGCTGAGGATATACAGTGTTGATATATTCAATAGGAAGGAAATAAGAACGAGTAGAAACAAGGCCTTTCTGGAAGTTACCTCTTAAAAAATTGGTGTGAAAGTGGATGGTCAGCTGCCCACCAGAGGGCAGTGCAGGCAGTGATTCCGCGGTCTACAGTAGGCCAGCTGAAAAGCAGGGGTTTTCTTTCCCTCATAACTGGCTCCACATGAGGTCGCTATTCTCTGCACAAAACGTTTTTAGGATTCTTAGACTGTTTGAGAAGAGAGAGAATGCGGGTAGGTATAGTGCTTCCCATTTCTTTCCCTCCACTCTGATCTATTTCCAGATTCTGTGGGTTTTAGCCTTTGGCTCCTCTGATT
CTGCATCGCCCACGTAGGCCACTTTGAAATGTTTGTTGAATGAGTCATCGAGTGAAGGAAGGAACCCGCAGAGGAACGGTTGCAGAAACTTTGGGGGAGGCCTGGGCACCAAAGGCGAGGCGTGGTGGCGGAAAGCCGACACTAGAGGGCGACAGAGAGTAAGGGAAAAAATGCAGCCAGGACCAACAGGCTTGGAGCAGAGAGATGCCTGGGCCAGGGCTCGTCCCAGCCTGGAAGCCCCAAGCCTTCGTCCTCCATGCCTGCCCTGGCTTCGTGGGGAAGGGGTGGGGA
AAAAAGTAATTTTTCTCATACACTACCTTTGATAAATATGGAATTAACTTAAGAAGACAGTTCAAAAAGAGCTTAAATTTACAACCCTAATGTCAGACTATCTTGCATGTGTTTTAGAGCAGACTTATTTATATCTAAGGCATCACATTTTTAGTGTAAGACGATAAGAAATAGTTTCATGATTCGGTATACACTATATGCCTACTGGTTGTAGGTTATTGACCTACAAGAATAATTTTAATTAACCTCCTTTTCACTATAAAATATTCTTACCCACTACTTTTACTATTTATATCTTTACTATTTATTATATTTTTTTCAAGAAAGCAAGCCTAAGGCATTGCAAAGGTGACAAGATGAAGGCTACCACCAGGGGGCAGAAATGTGACAAATGCTAATCAGACCTTGCAAATGAGTTTAACGCATTGTTCTATTTGCAAACTGATTAATGCACAGTACAATTTTCACAAGATTACATATTTGATCTTAATTTGGTTCATGTGGCTTTATCCTGGAAAAAATATTTTTCAGTAAATACAGACTGTAA
CTTGGAGAAAAGGAGGGCCTGGGAAGCTAAGGCTCCCCCGCTCCTCGAGGAGACATCTCAGTCCCAGGGCAGCAAAGTGTTCCTCTTCACTGGAGTGTGCAAACTCTGGGACTTGGTGCTGACTGGCTCGCTGGTGCCACCCAATGGCAGCCAGAAGCTCTCCACGTACCTGAAAGGCCGCCCACGTCCATCTTCTTGAGGTTCTTAGCCTCCAGGATGCAGACAGTGAGCTTCCCGGCCGTGGGCACATAGCGCAGGGAGGTGCAGATGTCGCCCAGC
GTGTTTTTCAGCTCCATCAGGTCATTTATGTTCTTCTCTAAACTGTTTATTCTAGTTAGCAATTTGTCTAACCTTCTTTCAAGGTTGTTAGCTTCCTTGCCTTGGGTTAGAACATGCTCCTTTAGCTCCTCCTTTAGGAGGATTTTGTTATTACCTACCCTTCTGAAGCCTACTTCTGTCAATTCATCTATCTCATTTTTCCATCCAGTTTTGCTCCCTTGCTGGTGAGGAGTTGTGATCCTTTGGATCACAAAGGCATTCTGGTTTT
ATTAATATTTTTGGCACATATATTTTAAGACATAGCCCTTGGAAATCTGAACTTATATCTTTCTCTTGATAAATTTCCAACAAGTAGTCATTAGAAATCACTCCAAGTCCTTAAAGATGAGCTTTTCAAAAATACTTGCATTTCCCTATTTTGTCACAAGATGGCAATCTCATGCACTGGTAAACCATAAAAATTCATAGGAAAATTTAATTTTACCACGTCAGGGGTGTGGTTCTCAAAGTTCATAATGTCAGGATCACTTTAAACTCTTAAAAATAAAACTGATAATA
TTCCAAGATTCCCCTGTCCATGGTGGTCGGAAACTGCGCAGTGAACAGGGTGTGCAAGTCATCCTGGACCCAGTGCACAGCGTTCGGCTCTTTGACTGGTGGCATCCTCAGTACCCATTCTCCCTGAGAGCGTAGTTACTGCTTCCCATCCCTTGGGGGCAGCCTCGAGTGTAGTCCATTAGTAATCAGATTCCAGTTTGGACAGGGTGGCTGGATTGTATATCTCGTTAGTAATGTACATGCTCTTCAGGTTCTAGGGCTCCTGTTAGGGGAGGGAGAAATGTTGAATCAAGAGGGAAAACAACTACTATGATTTATAAACATATTTTAATGTAAAAATTTGCATTTAAAAGGAGTGGCCCTGTTTTCTGTGTTAAAACCCCATTTGGTGCTATTGAGTTTGTTCTTTATTCTTTTATCCCAGTGAAAATTGTTGATCTTGCTGTAGGGAAAAATTAAACTCTTTGAATCTCCAAACAAGGAA
GCTCTGCAGGCAGCAGAGAATCTTTCCAGAGCAGCATTCCCAGCAGTGTCAGGATGGGAGGATGAAATTAGGTGAGCCAAGCAACCTGAAAGTCCTCATTCAAAAGCCTCTACTGCCATCTACTGCCTCTCTGAAGAACTCATTGGCAAAAAGCCAAGAAAAGACTGCAATGGAGGTGGGGTAGAGAGAAGCCTTAGCAATAGACTGAATTGTCTGGATCAATTAGTCCACCCTTCATTCTCCAGCTGGGGAAAATGAG
TCCTTCTTCCTCCGCTGTCTATTCCTTCTCTTATTCTAGTCCTGTCTGCTGTTGGGTTTTGTCTGTTGTTTTGGGTAAATAGCTAACCTCTCTGCCTCTTTTTGTCTGTAGAAATGCTACTGGTTCTGAATGGGTACTTCGCGCCCCCTATAGGACATCGTGGGAATGTGTGTGGGTGATCTGGATGTCACAGTGACCCAGACGAGGCTTTTACTGGGGGAAGAGGGGAAGGCAGGGGTGCTAGATATAATGCTTGGGGAACAAAAGATTGCCCAACATCTG
TGTCTGAATGGTGAACAGCAGAGGCGAAAAAAAGAAAGGAGAGAAAGGAGAAGAAATGAGGTGTGCACCAATGCTTTGGGGAGGGGAGAAGGAGGGTGCAGACTTTGGGTCAGATGCGTCCCTCTCCACTGGTCACTAGGTGGCGCTGTTCATCCAGGACAGCTCAGCTGCTATCGGGAGACAGTGTCTAGGAGGGACCAGAAGAGAGGAACAAGCAGGCTGTTTGCAAGTCTGGTGCTCTTAACTCAGAAGATGCCTGAACTTTCAAAGCTCAGC
GCCTCCAGGTCAGTAGGAAACCTCGAGAGGGTCCTCCCCGTGTCATCCTTCTCTATAATAATCCATCCGCTTCCTCAGCTGGCTGGCCGTCTCCACTCTCTCCACAGATCCACACTGCCATCTGCTGGCAGAAGGCACAGGAGCATCTCAACGCCGCTGTGCCCGCCTTGCAGGGCGTGCAGCAATTCCCAATGCCTGATGCCCAGAGTAATGCCCTCCTAACCCTTGGCATGTGACAGTGTCAGCCGTAG
GTTTTGACCCCGAATAAGAAGAGGAAGCTGAGAGCGGGCTGACTGTGGTCCAGTCCTACTTCGATTCAGTGTGAACTGACACTCTGATCTGAAGACGCTCAGGCCTTTGTCATTTCAGCACCCCAGATGCTATTTTCCATTCGAAGAATGCCGCCACCAGGTGGCGGTATTTTAACATGGCCATGCAATCCGGGTATGAGGAGGAGGGTTGGTCCCCTGGGAGAGCTAATGTATGTTGCTGTTGCTGTTTGTCTTATTGGATCCTTTTTTTTTTTTATAGAGCC
CCTACCCAGAGGCACATCTTCCAAGTACCAGGGGACTCAGAGACCTGGGGGGATTCTCAGGAACCTGAGAGTGAAGAGGGCTAGCCAGGGAAAGGTTGGAATTTGGCGCCCCCTACAGGACAAATTTATGCCCAAGAAGACACTGCTGGAAGTAAACCAAGTCACCCAGAATCTCTAGGGACATTTACTGAGGCAGGGGCAATTCTGCCAGCCATGCATCCCCCAGGCCCAAGAGCACCTGTCCAATGTGGAAGCGGCCTAGTGCAG
ACATCTGGCACTCAAAGGCTTTCACGATATGAACACAGGATGAATGAGAAAACAAATGGGGGGTAAAGGTTTGTTTTCCTCTTCCAGGGCCAACGGGCTTTGGCAGGCTTGGCTGCCCTCAGATCTGCACAGTTGCCACTAGAGGGCAGAAGCAGTTAAGACAACAATACCCAGGACTAGCCAGATCCCGAATTACCGGCTTTGCAAGAGAGGATGGTGGAAAGGGTTGAAAAAAAAACCCCAGTTATTCTATATCTCTTGGGGACCATATGGAAGGGAATGTGTAGAGAGGATTGAAGTTAGACTTA
GAGAGAAGCCCAGATTACGAACCTGAAGCCACAGTGAGATTAGCCTTTGTGAAGCAGCTTAGATAAAGGGGTGGAAGTTGGGGATGGAGGGCAGATGTTTTCCAGGATTGGAGTCATACTTACTGGCGCCACTAGGGGCAGAACTAGGGACAGAGTGAGGACTGTGCCTGCGTCTGCAGCTCACCTCCTAACCACCAACCTGAACTTTACTCTGCAGGCCCAGGAATGTTCTTAAGCGTCCTTCCCTCTGGGACATTTTTTTTTTT
ACAGACACTTCTTTACTACTTTTATATTTGTTCTTAATAAACAGTTTTTTTGTTTTGTTTCTGTCTTTTCCTTTTATACTTAGAAAACCAGAAATTCAAAAGTTCAGCTTTTCAGGTCAACCACCAGATGGTGCTATGGGATCAAAGCAGGGAGTCCTCCATACTTTAGGAAGAAACAACCTCAAAGAGGCAAGCCAGTATTCAGTTCATAGCTAATTAATACCACCAGGACAGTCGTAGGCATACTTTATAACTATAAACATAA
TGGGTATCCCCCATCCATCCACAACAGGCAGGTAAAAACCGACAGCTGGGGCTTAAGGGCCTCCCGGGAGCTGGGATGGTAACACCAAAGAAACCCCAAGCTTTGAGCAAAGGCATCTGAAAGGAGGGAGACAGCGCCCCCTGGAGGCGAATACATGTCAGGTGTGAGCCCCTCGCTCCCTCCCCTCCCCTGGGCTCAGAGCCCTTCCTCCCGCCGTGTGGCCCCTGCCTCTCAGCGAATGTAGACGCCTCGTCCCCAGCC
CAGACATTTAGTCATTTTTCTAGACTCTATCCATCATGGAGCACATTACCGAATTTCATGCAACCTCATTTAAACATTTAACTGGCTGTTCTGATCGGAATAAACCTTTGGTGGAAGTAAAAGCTTGACAACGCTGACACCTAGTGGCTGTGAAGAAACTGGAGCAGATTCAGCCTAGGAAGAGTAGTGAGCTACTGTGGCAGTGTCTCCAAAACACACAGCATTTAATCATGATGAATATTAGGTTATAAAGTACCAGTTCTAAAACAAACCCTATAAAAGTTTATTT
TCTGCGCTGGCCTTGGGATACCATGAATTCTAGATATTCAACCTCCAAAATCAGACTTTTGCCTTGTCCTTGGACACTTAGTAACCAGCTTCACAAAGCAGGTGAAGAAGGCTCTCTGTTCCTTAGAGGTATTTCTCCCTCGTGGGGGCAGCGAAGAGCAAATCATCAATGTGTTGTAATAGCACACAATTGTCACTAGGTGGCGCAAAAGCCTCAAGGTCGGAAGCCAAAGCCTCGTCGAAAATAGTGGGAGAATTCTTAAACCCTTGCGGCAGCCTTGTCCAGGTATACTGCGATTGTCTCCACTAGAAGGCAAATATAGGCTGATTTTGGGGAGCAAGTCTCAAGCAAAAGAAAGCATGCC
CACAACAGATGCAGCTCTTGTCCTCTATTAAGGTGATATTGACCATAACAGCTTTTTAACTTGTTTTACTGATTGTCATAAATAATTTGGAAAAGTGTAGAAAAGTATAATGCAGAGGGAGAAAAATGATCACCCATAATCCCACCACTAGGAGGCATACTTTCTTTGGTATTTTTTCCTATACTTTTCTTGAGTCACTAACAAGTGAACAAAAATGTACTTTGATTTTGGCCTCAAACCAAGAATGAAAAGATTATATAGATGTTGTAATACAGAAGCTGAAGTAAAAGGACTTGGGGGTAATACGCTAGTTTTAGCCGGCTATTTTTCCCCCTTTCATT
ACTGAGTAAACAAGAACTGAAGTTTTTCTCTAAATGGCACTTTTTTAGGCTGTTTATCTCCAGATAAATTGACCAGATGGTCCAATTCACCTCTCCTGCTTCCCTGGGGAAGTGTAGCCATTGGTGGTTTGCCCTCTTGTGGTCGGAGATGGAATTGTTCTTGTCAAGGTTCACCGTTGTGTTGGTGCTTTTAACCTGTGGTGTAGGATTTCTTGTTTGAATAGTCCCTCTTTGAAGACAGATAAAATGTTCTAGGATTCTGTAATAACGATCTTTCTAATGCTTG
ACCCTTTCCTCGCACCTCGCGGTGTTCTGCGGCTCTCGTCTGCTCCGCGAAACTTAGATTGTATGTGGAAGCATTGGAATCTAGGGGGTGCTCAAGTTTCTTGCTTGGTTTGATAGTGTGGGAAGAGTTGGCATCTGCGCATCCCTTTGGGAATGTACTAAATTCATCTTGAAAGTCAAGCTTTTTGCTCTCTGCTATTGCACATGCTAGGCGCTGGGAGGCGATGAGCGACTGAGCACAAAGCCTGTTGTTGACCTAATGGCAGAGCCAGATCGGGTTAAATCAATGGCAAAAGCGCCATGGGGGAAGTTAGACGTGAAGGTCTTCGACCTCCTTTCCCCAAGCGGCGTCCAA
ATTGTTTCCACCTATAAAGTGACTGAAGCCCTAGAAATGACACTGCTTTTATTTCCAGATTTTTTTTACCTTGGGCATCAAATTGGGTGCAAAACTTAAAAGCCAGAAAGAAAATATTAAATTCGTCTTGAGGATGTGCAGCGACTCTCCAGCAGATGGCTCTCCAGGATCATAAGGTTCTAAGGGATACCAGAATTTTCTGAAATAACTACCACAAAATCCAGCAACTCACAGTTAAGCTGACTTAGAATACATAGAATTTCATTACATTTCTAAAATGGAAATATTCCTGCCAAGTGCTTTTACAT
GCTGTGCTGTGAGTAGCATCCCAAGCATGTTCTTTGAAGAGGGCAGAACCTTTTTCCTGAGGAGTATGACTTCCATGTCTTCCTCGTCGGATTTGTTCTCTTCTATTTGCTCTTTCTCACATGTTTGCTGCCCCCTAGTGGCCCTTGGAAGCTCTGCCCCAAGTGCAAGGCAGTTTAAACCCTTGGGGGTTAAATGCAGCTGGTGCAGAGTGACCTGGCTGCCCCTGGTACAGGACCGGGCAGCTCTGAACTCCAGGAACATGTGGCACGGACTCCACCCC
CTCTGTAAGTGAAGTCGTTTGGAGACCCCAAATGCCTGCGGCTGCGTGAGAGTATGACGTTCTCAGGACTCGGAGGGAAGTGGACTTCAGCCATAGGCACGCGGAAAACCACCGTGGTCATATTTCTTGGCTCCCGTAGGTGGCAGCAGTGGACAAGCCCAGCTGCTTCCCGGGCCTGGCTTGGCTTGTTCTGCATTCTAACCTCACACTGCCTGGGGTCCTGCCTTTCACACCTGCCTGCTCAAAGGCAGCCCCTCCT
CAATATGAATCAAAGTTTGGGAACCAGAGCCCAAATCCTATCTTTGATCCCAACTCAGGGACATCTTGGATGGAGAATGCATGGGCCAAGGGCACCGAATCTGCTACCCCTCCTGCGGATGCCCTGAGGGCACCACGCTCAATAGAACCACCAGAGGGCAGTGGTCCCCCAACACCAGGGTCTGTGCTGCTGAGAGGCCTCCTGGGGCCTCCAGGGACCAGCTGTCGGCTTTCAAGGACCTGCAGCTAATTGGGCCTTGCCTGAGATCAGGTGTCTAATGGGAGAAGGGAGCTG
GTACTTGAAATTTGCTAAGAGTGTAATCTCAAGTGTTCTCACCACACCACACGCACACAGTTTAAAAATAGTGGGAGAAATTAAATTTAAGAACTAGGAGAATCACCAAATATATAGAATCTGTGAGTTTAGCCTGCCCTCTAGTGGGAAAATTAAGTTCAACAGTCTGCATAAAGAAGCTTCAAGAAGCACTCCAGGAAGATTTTATGCTAAAGTACAAGATGGCACTTGTGGTGTTTTTGATGCAACATAAATGAAGCAAACAGATTCATTTCATGCTATTTCGGGTG
TTCCCCAAGTAACTTTTTTAATGTACTTTAAGTAAAGTAACAAAATTAGTAAACAATTATGATAGAACTTTTTTAGATCACTAATAACTAGAAAACAAGCTGAAAATTCATCTCTCCTCTTTTGGCATCTGCTAAGCGTATAGAAATGATGCCCTCTTCTGGCTCCTCCCTGTAAATGCACCTCTTTTACTTTTTTTCTTTTTTTTAACAACCATGACATTCTGTTACTTGATGTACAAGCTTAAAAGCAGAAAGATGACAATATTAATATTAAACTTTTTTTTTTCTTTTTTGAGACGG
CCGTCTCAAAAAAAAAAAAAAAAAAAAAAAAGAATGAATGTTGGTTCTGACCAAGTAAATTAACGAATTGTCACCAGACAATGACTTCCATGTGACTTTCTGGTGTGAGCCGGAGAGGAGCCGATGCACGCTGCCACCAGAGGGCGGCAAACACCAAGGATGCAGCCGCGGCCCTCGCCCCGCCAGGGAGAAAACGCACCTGCCGCCACTCTCACCTTCTCATTCCCGTAACCGGATGGTGTTTGCTTAGTGCTCCTTGAAAGC
CTAGCTTCCTTATTTGTGAATTTCCTAACAGTAGAAAAGTAAGAATTAGTAGTAACTCTGATTTACATGTTTAATGTTTAGCTACAGCTTTATTTTTTATTTTTAAATATCTCACTAGATGTCAGTCAAGAGCAAGCTACTTCATACCCTTTGTATAAGGGCACTGTAAATTGTATTAGGTTACACAGAACTTCAGTTGCTGAAGAAAAAAAACACACGTCTGAGAACACCTGCTTATGTTATGTATTTGTATTTCTGTATATATTTTCCTTTTAC
GTGAAATACTATTTGGGCAGCCCACTGCTAGCAGCTTGGCTGACTTCACACATATTATGAGGCTGAACTTTGGGCCTAAGTGCTAAACTGAATACAATTTTAGGTCTTTCCATTCAGAGAAAAATACATGAACACCATAACGGGCCTAAGATTTCCTGGCTTTGGCTCTTGCACTCCATCTTCTGGCCAAAAGTTGGTCTTGAGAGGTTTAAACTGAATACACCCATTGTTACAATCAGTTACATAACATAGAGCCGTTGGAGCATTAGATTGATTTCAGCAAAAGAAATGCATGAATGTTATACCCATGAAAATGTACTACCTCCATAGAAAAAAGCAATTTAC
TGAGCCATTGTGCTGATGTTGGGTGTGTCTGAGGATGAGACAGGTGAAATTTTTTGCAGGCAACTCCTTTGGGGTAAAGCTCCTTAACTAACCATTCCAAACTCCTCAGGGTATCACTTTTTCCCTGATAGCGGTTCTAAATACTCTAGCCTACCCTGGTGGCCAATTCTGGGTAATGCAATCTCAAGAGGAGGCTTTCCAGATTTCCTCCCAAGCGTTATGCTGGTCAGAGAGATCCTGCACCATTAGAGGGAAGAAATGTAGAAGCTGAGGGTTTTCTTGCCTTCTACCAGTGGAAGCCCAGG
ATCTAGCTTCAGTTTGGACAGACGCTCCTGCTAGAGTCCCTTTCCCGGCCGGTATCGGTTGTAAAATTACCGGGAACTCCCATGCCTCAAGATCTCCCTGTTTACTGGCTTTATCAATAATTTCATGCAGTGTACTACCTTGTCCACTAGGTGGTGCGGTAGGATTAAACACCACTGCCGTGGGTTGCTGGTATGGTGCCGTGCTATTTGGCACAGGACACACCACTTGAGGTCTGTATTTAACCTCTGGAGGTGGCCGATACTGAAGGTCGGCTGGCGGCCAGTACTGATAAATTACTGGTGGTTGGGT
GATTACAGGCCTGAGCCACCGCCCCGGGCCTGTTTTTCCTTTTCTAAGTGAGGGGGCTCCCCACTCCCAGCACTGTTTCTGATTGGGAAATTAATGCAGGAGTGACCCCTGCTGGCTGATAACTGCAAATTCGTCAGGGCTTATTTGAGACACTCTAAATGGATAAAAACAGCCCCTAAAATACCTTTTCAATCCGAAGCTCGATTCCAAGCTTCTTTTTAAGGGTAAGGCCCTAGAAAGAACAACCAGGTCTGAGGCA
GGGTGCAGAATCCATGTCTTTCTGAACGACAGTTCTGCTGTGAGAAGCTGCCATTAGAGAGATCCAGCAGGCCCCAGGACTCAGCTGGCCAGCCGGTGACACTGCTCACTGCTCATTGTCCTCAGCTGTGGACCTCTGTCCCCCTCTGCTGGCCACTCACAGAATTTCCTGCTGGCACTGTCAAGATGAAGTCCAAGGAGGAAGAGACTGCTGTGAGTTTCCCATCTGTGCTTTATCTTGGGTGTTTTTGCCAGGGCAATGCTGGCAGAGACTGGGAAGCAGAAGCTAGTGCA
GTGTTCTCCAGCCCACTTTACACTTAAATAATAAGAAAATGTAGAAATAATAAAGATTCACTAATTGCTTCTACATATATTCTCCTTAATTAAGGAAGTTGGAGATTTCTTCTGTACCTTAAACCTAGGAATAATAGATAACCCTTCCTGACCAGTAGAGGGTACTGTGTTTAAGAGTGTAGTTTAAATGGAAAATGTGAGGCTTTAATATAGAACTTGGTAATCACAAATAACACTTTCTGATGGTCTTTTTGCCTCCTCTCTCCTCTTTTAACCTTTGTGTTACCAGTGGCCCTC
GATCCATCCATTTCACACATGGATGCCGAGAAAAAGATGTCTGAGAGGGCAGTGGGCAAGAAGAACAGTTGTGGCCGACTAGCGAGGGGATCACAGGCAGAAACATCAACCCTTTAAGATGCCATGAGCATTGCTGCCTGAAGGTGGCATCTCTCACTCTGAAGAATTCCTGTGAAGATTAAGAAGCCTTGCAATACATTTTTGGAAGGTCAGTTCACATCTGTTTTCTATTTGTCATATTCTGTCAGCACTTCTGTGAGAACTGAGCCATTACACC
GTGGGGAGATATAGTCCATCCAGGATGCTGCTCCAAAAGGTTGTAGGAAGCTGGAAAGGTGTGGGGTGCGGGCAGGTGCGCCAGATCCACAAAACCCTAGGGAATGTGACTTGGTTTGCAGATCACTACTGCCCTCTGGTGGTGATCAGCTTGGGCCACCCTGCATTCTGGAGGTCCAAGTAGGGACAAGGGAGTGGGTGGGTGAGACTGAAGGTTGGGGGCTTTTGAGGCCTCTGGAAGAAGACTGTTCCAAGTTGTGGAACAGCATGTGTGAGGCGAGGAC
TTGAGAGACAGGGTGCAAGTCTAATCAGCAGTTCTCTTTCTGCCTCTCATCTCCCTCCACGATCCTATTTTAAGCCACACTCTTTATCCTTTAGATGGTTTTATGAGATTGAGATTTTTCTCAGGCATCTTGTCCCTGAGTGCAGCAGCGCCATCTTGTGGTCATTACTGGTTATGGCGCTGTCCTAGATCTAAGCTCCCAAACTCCGAGCCGCAGCCAGAACCCAGGCTTGGGAGGCAGCAGGGATTTTGAAAGCCAATGTGGCAGTCGGGCCAACACACCAGATT
TTTAAATCAACTGAGTGCAGCGCCTCGAGCATAGAAAACACTTAGAAAAGGTATCTGCTGTAATTCATGTATTTTGTAGAAAAGGTTTGAGCGCCTCTGCAGTGACTCTCCCTCTGAGCACACGTGTAGTGTCGTCTCAGGCCAGCAGAGGGTGCCAAGAGCTCAGGACTTCCTTCATCAACTGGCTTTTTTTTGTCTTAGTACAAGGAAGAGCAGCTCACCACCGGCTGCGAGAAGTGGCTGGAAATGAACTTGGTTCCTCTAGGGGGGACGCAGATCCACCTCCACAAAATCCCAC
GTGATCTGCCTGCCTCAGCCTCCCAAACTGCTGGGATTACAGGCGTGAGCCACTGCACCCAGTTAATAAAATTTTAAAATCCTTGCTAATGTTTAAGCAAGCACGACATAAGCAATATGTTGTTTTCCCACAAGAGGGCACTATCCAACCATGCCTTCGAATATAGTGGACATTCTCTAAATCTACTACTGGAAATGATCTGAAAGTGTGTGACCATGTAAGGCAGTGGAATAATGTAGGAAACATTTTCACATTTCTTTTTAATAGAAAACATGCCTACATTTA
CATTGATGTGAAGGTCATAGAGAATGTAGGTAAACAACCAAGGGCTTGAAGTTCTTTTAAGCCTGGAGAAAATGCACATCTTGCCAAGGACTTAATACAAGGCTTTCTTCCATAACACGTTTACCAAAGCTGTCCACTAGGGGCACACAGAGAAGAGGCACCATAGGACTTTATTCTGCTTTCCTCTACCTTGAATAGCTTGACCCTCTACACTTCTGCATCTGAAACTATGCCCAGAAGCTCTAAGTGCAGCATTTTAGCAGATTTTCTGGA
CAGGCCAAAGGCAGAACTGGGTCCCGCTTCACACCCCAGCAGAGAAAGGTCTGGGCCAGGACCACCACTCAGGCATCCTCCAGACCCTGCTTTGATTCCAGCAATGATGAGTGGTCCATGGCTGCCGCCTTGTGGCCTAGTGCAGGACTGCAGCCAGCACGCTGAGCTGGGGCAGTGGCCTTAGCAGAGCAGGGGGCGCCTCCAGTCTCACCCACTCAGGTGGGCCTCAGGGCTGGCTGGGCAGTGCAAGGTCAGATCCAGGAGCGGATTCCAGCCCC
TCTGTAAGATTTTAGGTTGTCAGCTGTTACTGCTGTCAGGATGGATGTTACTTACATTCAGCTTCCAATATATAATACAGTGCAGCCAAGCTCGTGAAAGTTATGCATTAAACAAGATTCATACCATTAAGGGTTGCAGTAACTCTCTCAGCCACTAGAGGTCTACTCCACATTCATGGGTTCGCTCTTCCCAGAGGTCTGCAGGTCTAGCCAGAGCTCCATGCTTCAACAAACCAAACCACACTAGATACGGCAAGGATTTCCTTAACCTGGCATTCACAGTTCTCCACAGAGGGGTTCCGATC
GAGGCTTTATTTTATTTTATTTTATTTTAGTAATTTTCACCAGTTTCACAGGGGAGCTGGTCAGTGGAACTCCTCACATTGTCATGCCACTTCTGCAGTGTGCCCTCCTCTGGGGGCCAGTAGCCACTACACCTTTCCAGAACTCAGATGTTGGGATGACAACATCAAGGGAAACCAAGGATGTTGGGAATTCCAAGATCAAGGTGCTGGCAGATTTGATGTTGGTGAGAGTCCTCTTCCTCTTCCATAGATAGC
AGATCACCTTCAGAAAGATAACAGCCATTGTGGATTGGAGCTGGGGGTGGGGAAGATAGTGAGACCAGAGCAGGGATGGGAGAGGCCTGAGGTCCCAGCTCTTGCTGTATCTGAGGGCCATGGCATTGGCAGTGCAATATCAGTTTTGGACGGCAGAGGGCAACATGAACTTGAGGATGCTGAAGTTTCAACCCAGAGCAGAAGGAAGCAGTTTGATTTAGGGAGTCAGTACTTTGTGGTGATTCGAGTGGAAAAGCCTAAGCCATCCTTGAAGAGGCCGCTGCCAGTTCTATCCCCCAA
GTTTTGTTTTTGTTTTGTGTCGAGTTTAGATTTTTAGATTAAAGGTTTTTACTCAAAAGCTGCTTCTCCTCCGAAAACCATTTGAAACTTTATACAGCTGGCTGGCTCCAGAAGTTTCTGCAACCAGAAAGCTTGATTCTGCTGCCACCTGCTGTCTGAAGCCAGAAACAACTTTGGATAAGAGACCTTGTTCAGAACATGTTCGAATAAGGCATGAGTTGCAGTTCTGAAAAGGCTTTTTCCCAATGCTATGCTTATATATTTAGGTCTCTTCTTTATGTCTGTATTTTTCT
TTTCTAGGGACAATGATAATTGGATGTGCAAGATAAAATTAAAGTGTGTTTGTCTTGAGTGAAGGGGTGAGGTTGCTGGGGAAAGGGGCCACCCTGCATCCAGTTTAAGTGGGAAAAGCAGTGTCTTCGAGTTTGCCATAGGACCACAAGGTGGCAGTGTGGAGCCAAAAGTGGGCCTGGCCTCCGCTGGGCTTGACTTGGCAGCTCCTGCCTAAGAATCAGGGTAAGGCCCTTTCTCTAGCCAAATATTGCTGAGATCCAGTGCACATTCTTTAACTCTCCTGGAGGATATGAAGC
TGTTTCTAAATCACATTACTGGTATCTTGGAACAGCAAGGGTGGTGAAAATATAGCAAAGCCCGATTTATCTGAAGAGTTTAGAGGTTGAACAATTCTCCTCAACTAGTTTGTTTTAGAAATGCTTTCTTCCCAGGAGAAGCACAAGGGGGCGCAAGAATCCCACATCACTTCAGTGTTCTTAGCCTTCTTGCCACTCTGCTGCCAAGTCAGAAAAAAGAAAAACACTGACCAGGTGTGAGTTAATGCTCCTGTCCTGCAGAACACTGTCAGCTATGAGGGCAA
GACAATCCTATTTGAAAAGAATGGGGATTGTTACTCCAGGGGGTTAACCAGGGAGAGAAACTGAATTTTGAAATGGAGGCTAGAGGAGGTTGGATTTTCACTTGTCATTTGGCGCCACCTGGTGGAAATTTACAAATGGCAATTCCTCAGTATTTAATTTTTCTCAGGCATATGCTTCAAATTTTAAATGGATTATAGCAAAACTTTAAAGAATCCTGTCAGATGAGGAACTCTAAAGCATGACCTCTCACTTTCTGC
TTCTGTTCAGGATGTCTGAGCTGGGGCCCAGGGTGATTCTGATGGAGGGGAGTACTTGGGCACACCAACGGAAACAAGTGATCTCCAAGGCCCTGCCCTGGCTTGGAGACCAGCACGCAGGGGACCACGTGCACACTCTTTGTTCGCCACCAGAGGGCAGGCCTGAGGCACGATGGCTGAGCTAGGTGCCCTTTGTCCCCATCAGGGATAGAAAGACCCCAGGGAACATCTGTAGCCACCCAGAGAATGAGGTGCAGGGTGGGCATTGCAGGAGT
CACTATCCTTGGTTAATTATAATAGAAACAAACATCTTAGTATGACATACAAGACACTTTATTTCATCTGTGAAAGACACTCTCGAAGCCCAAGTTGAACTATAATGAACTCTTGTAGGACTTGTAGCAAACCCTATTTGCCCATAAGGTGGCAGTAAAGCATTGCTCTTTAGACCAACAACTTTGACAATACTTTTGGCCAACTTGTCATATAACAATATGATTTTGGGGAAATTGCTAGATCTCTATGAGCTGCAGATTTCTTATCATCTAACATGGTAATATCCTTCTCC
GGGACTTAGTTGCTCCCCTTCCTACCCCTTCGATTGTGAGAGAGGGACATACTCTCTCAGAGAGGGGAGGGCACCCAACTTAGCACCCAGTTGGGAAAGGCTGTCTTCAATAGGGAGGGGAGAAGGTAGAAAAACACTGCCCCCTGCTGGTGGCTGGCATCAGCTGGCTCTTTGGGGTTCAGCCAGATGGAGCACCAGAAAATCCAGTCACAAATGCACCTAGGTTTAAGTCTTAAAGGCTGTTTCTTAGTAAAGAGATACAGGAGGAAATCTAGTGGGCTGGTTCTCCAAGGCCCTCATTA
GTTCAAACAATCTCCAAGTAGGGCAGAGAAAAATAATAAAATGAAAATTCTCTTGGCTTTGCTGCTGATGGGTCAGTAATGACGTCTCTAAATCAAAAGACAGCAATTTTTCCTAAAATTGTACTTTATGGAGATGTACTACAATTTAGGAGGTCTTTGAACACTAGGAGGCACTGTGGACAAATAATGTAGTTCAACAGCATCACAACAGTGCCCACAATTGTCAAAAGAGCAGGTGGGGCTGTTGGTTTATGAAGTGATGGAGAGCCTCTCCTCTTTCCATTTCTTACACACGGACAGACTTTTCTAGAATTATGA
ACAGTGAGCCAAGATTGTGCCACTGCACTCCAGCCTGGGCAACAGAGCGAGACCCTGTCTCAGAAACAAACAAACCCTAATGAAGTTGAAAGTGGCAGAACTCAAGACCCATGAGGTGTCCTCATATGGCCACAAGGTGGCAGTGTGACCTCCTGGGAACCTTGCCTCCTGCAACTATTGGCTCCGGCCACCTGTTACTCCATGGGAGAGACCGAGTTATCTAGTCATTGATTCCTTCTAGTCACCTGTTTGGGGAATTGCCTCTGCAAAGTCAGTCTGAGAAA
GCCTGACAGCTGGGTAACAAACAAACAAACCAGTCTGAGACCTTAGTTTGTGGAGGCCTTTGGTTGTACCTAAAGGCAGCCAGCTACTGTTAGGAATAAGAAACTATTAATAGTTCTCAGCACTCCCCCTGGTGGATCCAAATGATACAGACTACTCAGCACCATACACTCCAGATGTCCATCCATTCCTTTCTTTGCCAACTGTAGATTCCCAATAGCTGATCAGGAAATAACTACTGTTAAGGAGACACAAAACAAAATATTTCACACGATTACCAAGGACAGTTGAACA
CATCCCTCGGACACGCTGTGGGTGCCTGGGACCTGGTGGCAGAGCAGGGTGGGAATGGCAGAACTGACTGACCCTCCAGCCCCGGTGCTGCCCGACCTGCTGGAGTCGGGAGACCTCTGCTGGCAACAGACAGAAGTGCACAGCTCTCCTCCAGAGAACAGCCCGGAAGCTAGGGAGGCCCAGCTGGAGGGAGGGACGCCCCCTGTGCTCCCCCGCACCCCCATCCCAGCCAACTCGGGGTGCGGGCTGTG
AGTAATTTACTAGGCGCATAGTAACTTCTTAATAACTATTAGCTATTAATACTGTTATTACAGCGCAGAGGGAGGGAGCGAGGCAACCAAGCCCCCACTGACAAACTGGAGTTTCAGGAATAGGCGGTGAGCGCCATCTAGTGGCCCCCACGCGCAGCAAATAGCACAGCCAAAGGAACCTGACTTAATTTTTTACTTAATCTTCCCAAGTAAGATTTTCTAGCCCCCAACTCAAAGTTGTGTCTAGTCTATAGAGGCTGATACAGGA
GCTTCTGGGTTTTTTGTTTAGTATTTTCAGTTGTGTTTCCCATCCCTTCCCCACCCCTAAAACTTTGCCTCATGCTGCACAAGGATTCAGACTCAGACAAGCCAACAGAAGTTCGCACTGTAATTGAAGACCATGGTGTAGCCGTGGCTCTCTTCTGCCACCTTCTGGGGAAGATAGGAAGAACATTATGGAAAGCACATGAACTTCAATAGTTGTGTGTTCCTGTTGGCACTTATGCAAGAATTAAGAAACAATTACATTTCACTGCACTGTGCAGTAATTCCCATTAGCAACATGTAACTCATATTATGTATTATAAAGAAAACTT
AACAAAGGAGATTGAGATGGTGTTGCAAATAAAACCGAAGAAAAATCAAAAGCCATGTGATACCCAGCTCTAGGAAGCACAAATGGCAATTTTGTGCAAATCAAAAATGTGTCCTTTCCTCATGGCACAGTACTGCCATCTACTGGAATATGTTTCCAAAAACTGTATTAAGATTATAATGCCCCCAAGGTAAATGTCCTTCAGTGCTTAGCTGTAAGCAGTAGAGAAAGTGTATCAAGGGGGAGGAAGTATATCAAATGTTTCTGATCTGTTTAAGGCTTATGAGTATTGAAAAACGATTAATGGATTTAGCAACATTAAGTA
AGATGAAGAGATCTGGAGATGGAAGTTGATGATGACTGCACAACAATGTGAACGTACTTAATGTTACTGAACTTTACAGTTAAGATGGCTAATATGGTAAAGTTCATGTTACGTATATTTCACCATAATAAAAATACATTTTTGAAATTCATGGACCACACTCATCACTCCTAAAACATAAATTAAGATTCCCACCTACAGAGGGCGCCATTGACAGTCCTAGTGGCATTCGGGGGTTGGGTGTGCAGGACCCACAACTGCCTGAAGCTCCAGCCTTCTCCTTCCCCAGCCAGCTGCCTGTGCAACAGTCCTCAGCCTCCCCCACCTCTCCCTCACCCTT
CCAGTGGAAGTAAGTTTATTTGGGAGGTGATACCAGATCTGAAGAAGTGAAAGTAGGAACAAAAGGAAGTTTATAAAGCATGTCCTATCAAGTAACTTATCCCTGTAAGCAACTGGGGTCAATCCCACTGGAGACCTCTGGGTGGCAGCATAGAACATTCACTGCAGAGGGGTAAGGGAGCTGAGGTATGTATACACCCACTCCAGTTGGTTATTGTTGAGGGTTGCTCCTGAGTGCATTAATTATCCAATACTCCTGTCCTGCTGTACATGTGGATGGAGTAAGCTTT
GGGATGGCGCCTATGTCATGACCACCTTTTTCAGTTCAAGCAGGACTATCATGTGACCAAGCTACTGCATTTTGCCATTCTATATTGTTCCCTTCTGGAGGCTGTGATTTTTCCAGAATAAGGTAGCCTGTGCAACTCTGCCACCTGCTGGCCTAAGGTCCTAATAATCCTGAAATTGGGGCTGGGCCTTAGATTGTGAACTAAGGGTTCTCTTGGCTGAAACAGCTCACACTATTCACTCCTATTTTCTTCTTTAGATTTCAATTAAAAGGCAGC
CATGAGTTAGGGAGCACCTTCCAAGCTGCAGAGAGCAGCCGGCCTGTCTCCCTCACTACTGGAGGGGACAGGATTTTAAGCTAGCACAGCTGGATAGAGCAGATTTAGAAATTACGTATCATTGAGCTCTGTAGAAGAGTAGCCCTCTGCTGGCAACTGGAAGGTACTGTAAGATAGAAAACTACCCACATCATGGAGCAGATGAGCAAAGTTAATAATGAACAGCCTTTCTTAATCCAAGTTAGTGCTACACTTTCCCTTCTCCCCATCTCTTATGACTCTTCTAATACATGGTTCTACACCAAGATTGTTCAAGATCCA
TATAAGGTTTACAATATAGGGTTAGAATATGAGTATTAAGATTACCACAGCTAGTGGGGGTTCTATAGACCATGACTGACAGTAGAGTTTGACACGTTAGTTACACCAATAGATTGCAATACCGGTTTCTTCCCACTAGATGTCGCTGTACATTACAAGAAACGTTAATATAAATAACTTTTTCTAGTGAAAAGCATACATTTGGGCCAGGTGCCATGGCTCATGCCTGTAATCCCAGCACTTTGGG
CAAAATTGAGTGATTGTACATACAGATTTTTTTTTTTTTTTTCCTGGACTACACTGTTTTCATCAGAATTTCTAGGCTCACTCAGAAAAGGTTACACTAGTATGACTAATCCTTTGTAAATCGGAGCACTGCTGCCCTCCTGTGGACTGTCACGGCATTTGACAATCCCTTCCTTACCAGCTCAAACCTAGTCACTATTCAGAAGTTTGAGTCATTGCTGTGATTCCCAGAAGACATTTTCAATTTCATTTGGGATATGGTATAAGACTAGTCCTCTTCTCCTTCCGTGAAATCAAAATTATTTTTTGACACA
TCAATGTGTGATGACAGACGTCAAGTCAGCCCACCAGGGAAGCTGATCAGAACCTCAGTGTCTGGAGTTTTTACCGGGGCCACCACCACCTTCTGTCTCTGCCACTGAGCTTTACTCTCCAGCCCCTCCTGGAGGTTGAAACTGATACTGCATGTCCCAATATGCCCACCTCTTAGACATCTCTTTTCTTGCCTCTTATTATTTAATGAATTGATTGATTGATTTTGAGGTAGGGTCTCTGTTTTCACATCTCTTTTCTTGGCTGATATTATTTAC
CTGTCACTGAAAAAATGGAATTTTAAATACTATTTTGCCCAAAATGAACACTGAACCCCATTGTCTTAACTTACTGATACGTAGTGCAGCCGCTCTTGGAGGGCTGTGGGAAGCTGCAACAGCCATCTGCTGCCATCTACTGGCGCCTGTCCACATGTCACCTCCTCCATCCCCTGGGTCTGCCCAGCTCATGGGATTTTCCTTGATAGGGATAAGTTTGTAGGTGGTGAAGGGAATACAAGTAAAATTCTCAGTTTTCTTTATAACGTTTTGAGATGTTTTT
TTTGGGCAATTAATTCAATTAAACTTTTTCATACAGAGCGTTTTCTAATTGTGTATTGAGGTCCTATCTTTATTGTTATTCTTCATGGAGGAAGGAGCGGCAATAACTCCTAATGGGAGATAGCAAAAGGAGAGGTGACTCTGCCATCTGCTGCTCACTGATGGTATGTACCTACAGGCCTTCAGTAGGATTTAGGTGCCACCCTTATAAAGGGTCAGCTCTGAAAGTCTTTGCTGGGGACATCTCCAATATCCTAATTTGATGGTTGGGGTGTCAGGCACATGGAGGCC
TTTTTTTTTTTTTTTCTGTGTGTATCTACAACCTCCTAATTGAAATTTGCTAGTTTTGACACAGGAGGACCTGATGTTGACTGTCTGGTATTCTGCTGCATCTCTGGTGAGGTAGTAAGGTACAATACTAGCACTCCACCTAGTGTCTATCTATGATACTTCACACTCTGATGCATATTGATTGCCTTTGTTCTCAGAGGCACCCCATTTCTCTTGGTGATTACATTCAGATGGTACTGAAACTAGTATCTGAGGGAAACATGCCTAAAATCATAACGTTGGAAATAGGTTCT
CTCACTCACTGCACCGTGGGCTTCCACCCACAGCTCCTCATTCCTAATGCCAGCCCTTCTCAGAAATGATCTGTAAGTGATCTGTAAGTCCTTTCTCAGGGACTTAAGGGAATTGCAAATTTATTCTCCTGCCACTAGGTGGCAGGCAACACGATGTGCATTTTCCAAGGAAGATATTAACGACAGTCATAAACGGTCCCCCTCTGTCTCCAAGTATTTATTCCCTATAATAAAGTCAGTAAATCTCAAGCTCATTTCTGATTGCAAGCCCAACTTGCTCCATCTGAGAGCACC
TTTTGAACCCCTGAACACTCTCTTCTAGCTGCTTTCGAAATCTATTGAACAACTGAAGCAACCAGGCAGTCACCTTGAGGAAGCAGAGGAAGAGCTTCAGGGGGACCAGGCGATGCAGGAAGACAGAGCGCCCTCTAGTGGCAACAGCACTAGGAGCGACAGCAGTGCTTGTGTGGATGACACACTGGGACAAGTTGGGGCTGTGAAGGTCAAGGAGGAACCAGTGGACAGTGATGAAGATGCTCAGATCCAGGAAATGGAATCTGGGGAGCAGGCTGCTTTTATGCAACAGGTAATAGGCAAAGATTT
TTTCCTTCTATACAGATTAAGAGTTGCTCTAGCTACATTTGCTACAAATCTAACACCTTTCTAGAAACTGTAGCCCTGCCCAGGAAGGAAACAGATGCGATGAGGCAATCTAGGAATTTTCCAGAACAACACTGCCCTCTGCAGATGCAGCCTGTGTTTTTCCAGTAGGAACAAACCAGCCAGGACCCTGGCCAGGGTTCCAGGGCTGCCCTCCCTCCCCTGTCTCCCATCCTAAGTGGAAAAGTTATTATTGGTGCCC
GTGGGTGCTAAAGCTGATCTACAGATGCAGGGAACATGGATGTGCTGCTTATAAGCCTGAGCTGGGAGACAAACCCATAGTGCTCTTCTTTTGGAACCAGATGGGAAAGGCATTCATGTATCGCCACCTAATGGTACTTACACCTCATTACAGTCTTGGACCTGTTCACCATCAACAGGTAGATGGGTCCACTGAGGACTCACAATGAAAGATGTAAACTTGGACTTCAACTTCCAAATGCATATCCCAACTCTCTGGTCACAGCTCATG
TGTTTTTCCAAGGGACCAGATCCTCTGGCCTCGATCAATTCAATCCCATCAGTATTGCCCAAGCTTAGATGCGCGGGCAGCCTTCTCACCAGCCATTATTAAGGTATTTGTTAGAACAACACTGCCCCCTGCTGACTACAGGCTCTCACTTCTCTGGGACGGCTCTGCCTTGCAAAGGGCTAAGAGAGGGCTGGATCAGATTGTTCCTTCCCAGCCCTTTGCTTTGTCCCTCCCGTGTCTACCCTTAGCTTTGCCTC
TTTAACGTCCTCTGTATATCTATAAAATGGGAATTAAATGATTTGTAAGATTGTTGTGAAGATTATAATTGTTGGTTGGTTAATTTAAATTGAGGATTGTGACTTCTGTCACTTCTCCTAGATGACTCAGTAACACCCTCTGCTGGTGTTAAGGTCTTAGGAAAATTAATACATTGGCTTTTTAAAAGGTTACATCCCTTGACATCGTTCATTACTGAGTTCTTTGGACTGGTTTGTCATATGAAGATATAAGGTGACTGATTAAACCATGTCATTTCATTAAATTTGTGTAAATAAAATTGTAATT
CCAATCTGGCAGAGGGCAAGGGCAGCAGAAATCCTGTGTAGGTGTGTGACAAACGGGTTTATATGATTTCCTGAAAAATAAATACATACATAAATAAGCAAACAAACACCACCAGGCTGCCTCTGTGCATACGCAGTGCTCCGCTAGGTGGCAGCACACTCTGCACCTGGCTTCCTGCCTGCTCCATTGGAGAGTGGAGCATACCCACTCCACAGGCAGGAGAAAAGGGCAGGACAGAAAGAGGAGTGGAGCTAATATTTCTTGAAGGTCTCCTGTATGCCAGGT
CAGATGACATGGCTGACTCACAGGACCCCTGCGCTGTCCCACCAGTTCCAGCCACCTGGCAGCTCAGCCGCCTGCCTGCCCACCCTCCATCTGGCTGACTCAGTCCCACCTTCCAACTCGGACGTGTGCTGCCACCTGCTGGAGGCCAGTGGCACAGCATCTGGCGCTGGGTAAGAGGGCAAGAAGTCCGGACTCCTGGCAAAGGCCCGGGCATACCCCCTCTGTCTACCCTGCAGTGGGATTTCCTCTGAAGAGAGCAC
CTTCTCACCTCGGCCACTTCACAGTCCTGGGGGGCAGCTGTGGCTCTTGCTGGGAACCACCTGGACCTCCCTGGGGCTTGGGGGTGGGGTGGTGGTGAAGTGAGGCCCACCCGTCCGTGGCTCACTCCTGCCACCTAGAGGCCACTGTTCCTCACAGGCTCTGGGGCCAGTCACCTGCCTCTGCCCGGGGGCGGGACCATCCCACCGGATTGCAGGTTCCCTGATCACCAGGATGGGCCTACACCTCTCCGCCTGCAGTA
GGGTGGTGTGCGTCAGGGGCTCCCTCACACCGTCCTTGAACAGTACCGTGGACCACAAAAGAGCAAGGCTGTCCTAAGGAAAGACTTTGCCTCTTCGCCGGCCTCCCTTTGGGCCGTCAGGGTGGCAGCGCCACCCCGTGGCTGAATGTGGTGGTGTACCACGCTTCACGCAATCTCCTTGCCCAGTGCGTATCAGGTTCTACCCCAGGGCGGCCACCACCTGCACACCAGCGTGCCTACCAGTGAGTCATCGCTTAGGGCCCTGAACTGACCTAGAGGCGGGGCTGGACTCCGGCGTCCGGTAACTCCGCCCGGCTGCTGGGGCCTACGTTTGGCATTGAGCCGTGGGGAACTAGACCTGTTCAATAGCGACAGCTAGTGGTCACCCTCAAAAACAAGGTGCTCTGAACCTCGCGGGGAAAGCGCTGTCAAGATATGGGAAAATCAGGACAGATGATTGGCCTTGAGTGGAAGCTGGCACATTTTCGAAGCCACTCTTGGGTAAAATGGTCTGTCGAA
AAATCCTTCATGCCCAGTGTCATTCTTGGAACACAGTAACTGCTTAGAAAATGCTTGATAAAATGAATGAATGTATGAACAGCTGAGCCCTTGCCGCAACAGACGAAAAATAGTATGTAGTTATACCAACGTCCCACTAGAGGGAGCAATGCAAAACTTGATGCCCTCTAACAGCATTTAAGGCTTGTTCTCAACTAAAGTAATACGATAAAATATTTTCCATTTTAAGCTAAACCTAATGTAAATCAATCCCTGATACACCTGATGAAACATATTTATAAATGTTCACTATATTCCAGGTTCTGAGTTTCACAGTGGATACTTCTTATGGGTACAGATGAATGGAAAGGGC
TATTCTTACTTATATGCCTCATACTCTTCAAAGGAAAGAAAAGAGATTTTGAGAGAGAATGGTTCAGAAAAACAGCTGTAGGGATCTTTTTTACTTAGCAAATTCCAACTCTTAGGGGTGAGGGCGCTTATGCGTTAGGAACACCAGGTGGCGCTGTAAACAAGTACAGTAAGGAGATCTGCACCTCCCCTCGGGTGCCGGCCTTGGGCTGTGGGGCTTGTGCCTGGCAGCTCTCAGAGCTGGAGAAGACAGAGACCTAGGCC
GCAAATACGTCAGTCTGGCTAGAATACAGAGTGAAAAATAAAAAGAGGGAAGTATAGTATCTGCATACTTTCTTGGTTAGGGAAAACAGAAAGACGACACTCAGAGGTACCATAGTGGTAGTTTAGATTCCCCTATTGGACACTAAGTGGTGCTGTTAGCTCAGGATAGCTTGGTTGCTGAAGGCTAGGTAATGACCCTCATTTAGAAGGGATATCGTGTATTTATCTACACATACCTGGTATTTAAAGGTTGTGGGTTCTTACCTTGGCAAGAGTGTGCCA
TCCTGCTTGACTCCCTTTCCTGGCCCTTTCCCGGCCGGTATCGGTTGTAACATTACCGGATACTGCCATGCCTCAAGATCTCCCTGTTTTCTGGCTGTATCAACGGTCTCATGCAGTGCACTATCTTGTCCACTAGCTGGTACTGTAGGATCAAACACCATCGCCGTGGGTTGTTGATATAGTGCCCTACTATTTGGCACAGGATCCCATCTGGGATCTATACTGCACCTCTGGAGATGGCCGATACTGAAAT
GAAGAAGTTAAGGTAAGTGTTTTCCTGTTACCATTGGGAATCCAGAGAAGGCCCCTTTGGCTTTGCCTTGATCCCAGTAGACACCTTGGTTTTCAGACAAGAGATGATTGTAGAACTGTGATGGGGCTCCCCATAGTGGCCGTACAGGGTTGCTACAAGTGAACCCTAGTGGTGCATTCTGCAATCCTATCATTCCTGGCTGTGTTTTAGCCCTGTGAGATTGCCCAGGGCTGGCCCTGTACCATCTCTCCCAGTTTAGGTGGGCATGTGGGGTGCCAGA
CTGGGATCGTGGGTCCCTGTCCTCTCTGTCTCTGCCAGCCTTGCGGACTTCCTATAGCCAACCTAGCTGGGCCCGCGGCAGCTGAGTTGCAATCTGAGGACTGGAGTTTGAGAGAATGCGCTTCTTGCTTTGGAGTGCCCTCTCGTGGCGATATCTCAAACTGCAAGCGCAGTTGCTAGCGGGCTGGATAACGCACCCACAGCGCCTGGGTTGGCTGGGCTGGAGCTTAGTTTTCAGGACTGGAGCAGGCTTGTCCTGAACCTCAAACTGAAAGGGCTGTTCAAAATGCAAATACTTA
ACTGTGCTCCCTTTGGTTATGGACACATAACTCCTGGGCCAGAGGCTAAAACCCCGGGACCCCTGCTGTCCTTCCCACAGCTTCTTCTCAGAGTCTCAGGGCAAATCCTTTCGAGCAGCGCCTCCCAGTGGCCAGAAGCTGAAATGATGGCAGTAGTGCCACCTGGTGAATGAATTGGTTCTGTGACCCGGGAAGCTGTGCTTGGCTCTGATTTCTTTTCTGGAGGCTCGGAAACACTTCCTCTCTTCTTCTGTTCTTCACGCCCCATGCCCCTGCTAGCGTATTA
GATTGCTGTTAGCAGAGAGTTGGATAAGACTGTCATAGGATTTGAAATGCAAGTAATGATACACTTTTTCCTTAAGATAGCCTTCTACCCATCGCCTGTTACCTAGTCTAGAACAGTGATTTCTTAAACCCTAGCTCCGTCTAGTGGTTCTTTGTTCTATTACAAATGAGATAACACTGGTTGAAGAGAACTTGATTCTGAAATGTATTTGGTGCTGAGCTGAGCCAGTTTGGTGCCTATCCACTTCATTTGAATAAGTTCATTTAAATAAGGTTTTT
CTATCAGAGAGAATGATGTGTTCAGAGAGAACTTGTTTCACCAAAGTTTTTTCACCACTCCTTTCCTCTTGAGAGGACTAGTTCATAAAGGTCAGGAATGATAATCCATTCATTTCCTACAGTGAGACTACAAATTTGCCCAGGAACACTAGGGGGCAACCCCTGAACATAATTTACCTTTTCTCCTACTATGCCTTATTTTTCACTGGTCCAAATAACCACTGCAACTGGCAATATTTTCTTCCTGTTTAAATTACTGTTTTCTTTCTTTCCTTCTTTCTTTTTTCTGTCTTTC
GACCTTGTTCTGACTATGCACTGAGGATAAAATAAGGCCTTTTGAAAAAGATGATGACACTGACCACTAATTAATGATTTCAATGTTCCCGTCCAAGGTCAGGCAAAAGCAATGCAGAGCCATAGAGAATGTTGGTGCAACACTGCCCTCTGCTGGTCAGTAGCAGCACCACCATGGTTACAGAGAGGAAAAGGTCTTTACAAAGGGATTCCTGGGAAACTGAGGCAGAGAGTGGAAGGGATTTGCTCAAGGGCACAGAGTTAGCTTTGGACAAAGTGATGGCTCGAATCTGAGATTCCTAATTCCTAG
ACTATTCTGCGAAAAGACCAAAATTCAAAATTTAAAATACAGTTTTTACTGAATGCATATCGCTTTCGCACCCCTGTAAAGTCAAACGTCCTAAGTAATGCACCATTTGTAGTCCCTATTTTTTAAAGGCATGTAGATTCATGCTCTTACCACCAGGTGGCCTCAGTTAACCTTGGTCCGTGTGTAAATCACTGCACCTCATTTTTCTACCCTGGGCCATGCCTCAGTACCACAAACCTTTGTCCCTAGTACTGTTCCCTTGTCGCTTCTGAATCTTAGCCACAGCTGATTTTTTATCTGTTG
TTCAGAATCCCCTGGAGGGCCTGTGAAAAACACGAATTGCTGGGCCCCAACCCCAGAGTTTCTGACTCAGAGTCTGGGGTTGGGAGTTGGTCTTGCTGAGAGCCCTCTAACCATTAGCAGCGGCGACATCTTGTGGTGAGGGACAGAATGTACCTTGGGCTCCCTCAGCCCTGATTACCCGCGCGTCCAGGATGATGCCGGACCAGGCTGCACCGCCCAGAGGCCCGACGGCGTCGCTGGGGCAGACCCAGAGACTCTCACACGCCTTGTCCTTGCCC
CACGAGTTGCCAGCAGGTATTTGCAGGCCCTTTTGCTCGAGGCCAGGAAAGTCTGAGAAGGAAGATAGGGATGGAAAAAGGGAAGGCCTCATCCACGTGGTCCCATTATGGCTTAAAGCTGTAGGAAGGCGCCAGTACAGGTAAATGACCACTGGGTGGCAGCACAATCCAGGGAATAAGATCAGACTCTTCCCTCCCTCCTCCCCCAGCCCCCCCACCTTCAACCGAGCTCCTTTACCTGCCAGGTAAAAGCTCAGCCGCTGTCCCCCGCTT
TATCTGATTTTGTTGCTGTTTGTTTGATTTACTGCAGTATTCCCAGCACCTAAAATGTGCCTGGAACAAAGCAGGAACCCAGCACTTGTACATCAAATGAATGGATGAATGAACAAAGCCATATTTCATTGCCCTCAGCTTCGTTTTTTTATGTTGCATTAAAGACCCACTAGAGGGCTGTACATCACTGCATAATAAACGAGGAGCTGGCGCCTGCGCGGCAGCACTACTCCGCCTGTCCCTACAGGAAATCCCCAGATTTGCATGTGTAGAATTTAAAATCAGACAAGACATTTGTGTATAAGTCTTATCTCCACAATTACTT
TGTTTCCCTAATATAAAGGCTTTCTGCTTTTGCTTTTTATCTTAGAATAATGATGGAATAAATTGCAGCTAGAGAAGTGAAGATGAAAGAGAACTAATCCATAAGCGAGGAGTTGTAACATCAGAAGGACTGTTGCAGATTACCCTGACCCCTACAGTCTGCCAAAGGAAAATGCAGTGCCTGGATAAGTGTCCTGCATATATTCATATGCCAATTTCTCAATAATGATTTCCCCAGATTTTAATACTGGTGTAGAATAAAATCCCTTTTGTTTTTTTATTCAAATAG
AAGAATTCAATGGTGCCAAGCCCAGAGCAGGCCTCCCATAAATTAAGACTAAGTGGTTGTATAAATGAATGGGTTTGTGTAAACCTGTTGGCCTTTACATACGTGAGAAAGGAAAAAGGTCTGCCTTTGGGGGCCACATGGGGGCAGCAGAGAGCACCTCAGAAATGTCCTCAGGGCACTAGACAGGTTAAGGCTTGGCAGGATCTGGGGATGGGGAAGCAGAAGGAGAATGAGATGACACTAAGCCAGAAGCAGGGTGAGATCAGTCAGAAAC
TCTTATCAATTCCAGTTCACCATTGCCTAGGTGTTTGGCCTCATGCAGAATTCACTTACCTTCTCTGAGAGTCAGTTACCTCATCTTTAAAATGAAGTTGGTGGTCTAGGATTCAGTGTCCTCTACACAAATAACTACCAAAAAAATTCTCCCGCATTCCCCGGTAGCCAGTAGGTGGAGCTATGTGCACATCTCCTTGCCAGAAAAATCTTATGCCTCAAAAATAGGTCTTACTCTTTTAAACCTTGAAAATTATTAATCCCAGAGTTTTACTCTTCAACATGAAAGAACCCAGGTAATGAGTTGTGCCTGTGATCTGCCTCAGGATAGTGTGAACTGTCTG
CATACCTCGGGCTATCTTGCAAAGGAAGGGTTAAAGAATACGTGATGCAACCTCCTGAAACAGGCAGCCTAGGAACTTTGACCCACACACTCAGCCCCGATCTCTGTGGCCACCTCTGTGATACAGACGGCCGCTTGGGGACAGCAGAGGCTCAGGGGCAGTGAAAAGCAGTGCCGGGGCTGGAGATGAAAGAGCCAATTCTCCATTCTTCTGTGAGTCCCCGGAGATGAACACTGTGAACTTGTTCCCAGTCTCTGTGTCTCGTGCCAGCGGCCCTC
CTGGGTTCAGTCTGGTCCTGCTTCAGAAGCTCCTGGAATAAAAAGGTTGTGTGCTGCCAGGCTAAGAGACAACGTGTGGGTTAGCTCAGATTGCTTCATTCTTGTTTACATTCACGTCTGCTCCGGATGAGCCAGCAGATGGCACTACAAACCTAAACTTCCTTCAAGCACTAGCCCAGCCCTGTCTAATACAAACAATACGAGCTACATTTGTGATTTTAAATTTTCCAGCAGCTACATTAAAAGAAGTAAAAAGAAACAGGTGAAATGAGTTTGAA
AGATTATAGTCAGTTGGTAATTATTCCAGGTGTGCCCACCTGGCCTCCCAAGTCTTTGGGGACCAGAAGGCTGGCAGGCCGTTGGGGTGAAGGAGCATAGGGAAGCAATGGCACCACCTTGTGGACGGCCTGCTTCATGGGCCTTGGCTGAATGCGTGGAGGCAGAACTGGGGTTGGGCTGTCGCCTGCCCTTGTGCTTGGGTCCCTACCTCTGTAATGCCACTGAGGGTGGGTGTCTGAGCATCAGCCTCGGGTGTGGTGGGTGATCCA
TGACGCTCAGTGGAAGCACTGTGTCCTCTGACCTGTAGAGCCGGGAGCTTCTCCTCTGTGCTCCCACTTGCTCTGACATTATTCTGAGGAGGAAAGCTGAAAGGCTTGCCCGGCTTCTGGACTCTGGCCACTAGAGAGCAGTAGAGGGTAGACAAGCATCTGGCCTGGGAAACCCCAGACCTGCTCTTCTTGCTCTGTCCTTCCAGACACCGCCACATCTCACTCCCGGAATCTGCACAGCCCCTTTGTGGGTCTCTTGGCATCTGCCA
CTCTCACCAACACTGAGATAGTCAGTCACTTTAAATGTTTGCCAATGGAGATGCAATCATTGATTGTTGCGACGTCCCCACACATTTTTAAAGCTCGCATGGCACACTTAGTCTGTGGTGTAGCTTTCTGGCCCCCTAGTGGCAAGGAGCGAGGGTCACAGTGGGCAGGCATTCAGTCGTGATGGGCAGCTGCTTTGGGGACCACAGAAGATGGTGTGTGGGAAGGGAGGCCTGAGAAGCATGGAGGTCATGACACAGGAGTGAGGCCAGGAGGGACCTTACACT
TAGCTCTATTCAGCATAACAAACAATTGGGTATCAATCTCATCTCTAACTCTGGGTTATTGGGGCTTCTGCCGTTGCTGGGCTTGGCAGACTATCACGTAGGAAAATGTCCCAAGACTATCTCAACAGGCCGCCGCAGGGCGCCATCTCGTGTTCTCAAATGGAACTGCAGCGGAGGAACCTTTGTAGTCCTGAGCCCCTTCCTCTCTCTCTACTTAATATCAAACTGCAAAGTGCTGCAGGCACCATTACCAAAGGCTTAGCCTGAATTGAGAAAACCAGAGACCTCTGGCAACTCTGTATGGGAAAA
TTTTAGGATAACTCTGTTGCTGTCCTATTCCACTTCCCACCCACCACAGCCAGAAAGTTTCCTAGAAGCCTCAAAATTCTCAGGTCACACTGGATGGCAGGCAATGCTGCAAAAAGCTACAGTGACAAAAACTGACCAGAAGATGGAGCCAAATGCCCTGGAATCCGAAACAGTTTTATTTGTCGAATTTTTAATTCTAGGGCTACAGAGCAGAAACTAAAGCCACAAAGGCAGTAAGAGATGTACTCAAGGTCCCCCATCTGCTCAGGGGCAGGGCTGGGA
ATTGCCTTAATGATCTCATAAGTGAGATAGATGCCATGGGTTTATTTGATCAATATATACGAATTATGACTTTAGTACCAAGTTTCCAGTTTTTCCATTCAAAAAAAGACCGAAAGATAAACTATACTGTAATTTGTTTCCTTGCACCATCTAGTGGATTTAAATGACAACTGCAGCATTGCTATAAACGATTCACCAGTCAATCATGTAAGTCAAATTTTCAAACACCTCCGGAGAACTGTTCCTAAAATGATGTTTCGAATCACACCACAACAGTGCATATAATTATTAAAATTTTCCACTTTTCAGAGGATATCAATTAAGCGTGGCTGCTGAATTCATTAG
TGTGTTTGCCAAGAACACAGTCTTTTAAATAACTCTTAAAGGGTTCGTTTAAAACAGTGTAATAAATTGTGGTAATCTAGTACACAAAGCTAGTAGGAACCTCGTTTATTAATAATATTTCAACATTGAGCAGTAGAGGGCAGCACTATCCTTCTTTTGCAAAATGTTGAGCACTCTTGAGAAGGAAAATAAAGGCAAAGCTCCTGACCCCTGTGTCTGTGTTTACTTTTACCATTAAAAAAAAACAAAAAATTGGAGTATT
GTATAGAAATTGTATTCTATATGAGATATAGATGCATCTTATTATGATATTAGGTGAGAATTTCAAAATAAAAGGACTAGCAGCAGCTTAAAATACTGTCTCTCCCTCAGTCCGTCCCGCTAGGTGCAAAGCAGCCTCTTATCCACCAGAGGGCGGACTAAGCCCCGCTTCAGCTTCCTTAGCCAGGATCCCCTTCTCCCAGGCAGATCGCAAGCAGGTCTCCCAGATTCATCTCTAATTCTTCCTTCTTTCTGAGCCTTGGTTTTGTGGCCTGTAAATTTGAATTAATGGTGC
AATGGCAACATGCTTTGAATCTCAATAAAAGATACAAAGATGTTCAGTGTCTAATAAATGCAGAGAAACAGTGGAAACTGGTTTTACAAGTAGACTGGCAAAAGACAAGTTTTCACCCCCAGCTCTTTATAGCCTGCAGTTGTCCCCTCTACCACCAGGTGGGGTGACTGCATGGAGAGATGGAAAGACTGCTTTTAACACCTTTTATGCTGGAGCCAGCTGGGAACCTAACAATTTCTGGACTGGGCCAATAAGAAGTAGAATTGTGCTAATTTTCTAAACACCAGCTAAATA
ACAACACTTTAGTCTCTGCCTCTACACTCCTTCTCAATTCTTACATCATTAGGAATGAGGGGCTTCCTTTCTTCTCCTGAAACCCCATCATCTTTGAATCCAAGCAAATGCCGAGGCCCCAGGAAGACAGCTAGGTCAGCATGTTGCAGTTGGCCACTAGAGGGTGGTGTTTCTGTAATTAAGGGGATCTTGAAAGGCTACAAAACTTGGATGGGAGTGGCAGCCAACTGGACTTAGTATATGAGGAACCCAGCAGAATAGAAAGGTGGGAAAGGCAAGTAGTAAATCTTAGGATAATGGTCCTTAATAA
TTCTGGAAGCATCCCAGGTGTTTCTCAGGAGTTTGAGAAGCCCTCAGTCTCCTTCCACTTCCGAGATTAGGGTCTGTGAAGGTTGTGTCTGGTCTGAATGTCCACTGCCCACTCCACCCTCTACTTACCCCACTGTGCCCTGATTAGCCAGCAGGGGGAGCCCAAAGGAAGCCAGCTCTTAAAATCTGCTCTTGGAAACAGAATTTGTTAAATTGGGGATAAACTCAAACCTTCCTTTTCTCCTAGAGTGTGTGAGGAAGTGCACTGGCCTCATGCGCAGTTCTCTGTGTG
TTTTCTCACTTTAAACAACCAAATGTTATTCTAAAGAAAGTGTGAGCAAACACATTAGATACACTGAGGGAAAAGACAGAGGAAGACAGAAAATGCAGTGAGTCAGAGTGTGTGGGACAAAATAGGTTACTTTCAAAGACTTTTTTAGGTATAGAGAATCACCTAGTGGTAGGAATAGAAAAAGCTTTTTAAAAGTGTAAGGTCCTTTTTCTTGGGCTTCAGTTCATATCACTGAGTAGTAGTCATATGGTTTGTGATCAATTTCTTTAAAATGTACCAAGATGTTGAATATTTATCTATTTGTAATTGACTTTATTTAA
ATAGCTGGTCGTCCAGAAGTGTGGATGGCTGGACTTGTGACTGGCATTTGAGGTGGGCATAGTCTTATGGGACTGAGCCCTTAACTTGTGGGATTTGACACTAACTCCAGGTAGTGTCAGAATTGAGTTGAATTGTAGGACATCTAGCTGGTGTCCAGAGAATTGCAGAATTATTTGGTGTGGGAAAAAATCCACATATTTGGGGTCAGAAGGGTTGTGTGAGTGTAGAGAAACAGTGTTTTCCCACAAGCATAGCTGTTGTTCCAACATTGCTTTATTTACAAAAGTGGGTGGCA
CTCCCTGAGCAGTAAGGACCCAGCCCCACCCCCGCCCCAGCCAGCCAGCCTCCCTGTCCCCGTCCCCCAAAGTCCACTTGACTTGTAACCACCCTATCCACGGAGGTGTGGACGCATCATCGGCGTGACCCTCACGCCCACCAGGTGGCACTCTCAGCCATTTTACACACGCAGTGGAAAGGACAGGAGGCTCCTGGGACTCTGGGCCACACACAGAGGAACAGGGAGGCCAGCTCCAGGCACAGCGTGGCCTGAGCTCAAAACACAGGCGTGG
TATTATTAAAAATAATTTCACTTTTTAAAATGTTTTAAAATCTGGCTACCTAAAAAAATGTAAATTACATGTATGGCTCTCATTTCTACTGGGCAGTGATGCTGCAGGCTGTAGCCCAGTTTTCAGGTGGGCCACAAGGAGGCAGTAGAGTGCGGTGGTTAGGGGCAGAAGGGCTAGAGCAGGTCTAGGTTCCATTCTGTGTCTTCTATTTCCTTACTAAAGGACTTTGGCATGTTACTTATTTTCTCCAAATCTTAGTTTCCTTATTAATCAAACAGGAAT
ACATCCCTGTCTGTGTATTCATATTTCAAAGGCAAGTTTTTGAATCGTGCGCTGGAGGTGAAAAAGAAATGATTTCAGAATAGTGAACATTTACAAATAAAAATGTGTCTACTACGCAATGAGGAATTTTAAATTTGCAGTGAAAGTCTGACATCTGGTGGTCAGAAAGAGGAGCATCAGAAGAGGAGGCTATTGTAAAATTTCTATTGGCTTTCATAAAATAAAAACCAAATTAAAACGTACAAGAAATTCTTCCCTGTTAAAAGACACTTTATATAACATTTACATCTTCTTCTAATGATTTAAT
CCAAGGCAGAGGGAAGGGGGTCCTCCCGATTAGGGTCGAGTGTCAGCCTGGGTTCTATCCTTTGGTGCAGCCCCATTGCCTTTTCCCTTCAGGCTCTGTTGCTCCCTCCTCTGCAGCTGCACGAAGGCGCCATCTGGTGTCTGCATGGGTGTTGGCAGCCTGGGAGTGATCACTGCACGCCCATCGTGCACACCTGCCCATCGTGCACACCCACCCATGGTGCACACCTGTAGTCCTCCATGAGGACATGGGAAGGTAGGAGTTGCCGCCCTGGGGGAGGGTCCCGGG
AACAGGTAACTAAAACTTGATAATTAAGGATATCCCATTGCTGTTGATCTAGCATCTTTTCTAAAAATGCATGTTTTACAATATTTATGTGAAACTAATTTTTATTTGATGTGCAGTAACAACAAATCAATGCAAAATTATACATTAATGAATTTAACAGTATGAAGTTTTAAGACATACCACAGCTTTCCTCTAGGTGGCATGATTTCAGCTATCATTGAGTCAACTGATAAAAATCCTTTTTCCCTACAAGCACACGAGTATGTAGTTTCTGAACAATCAGTATAAGTGTGACATTGATTAGATTTAATTGTTACAACTGGTTAAATAACCAGATTGACCTTATAATAGTCTATTG
GGCTGGAAATTGCAAGTGACAATAATTACCTCATCTTATTCCCACACAGACTTCCTATGACCTGGGTGACCTTGGGATCTGAATTCTGTTTAATAGAATTGTCCCTCTTCTGCACCACGGCGTACACTGGCCTGAAGAAGGTGCTGTTTCCCAGGAAAAGCACTTAAATCCCCCCAAGAAATGCATAGGGCCATAGTTTGAAGAAAAAGTATTGCTAACCAAGTGACTTACTCTGCATATTCTACCTTTCTCTGGTTGTATTCTTTGAGATTTTTATT
CACAACCACTGGTAGTTATAAACAGTAAACAAAACATAGTAACCATTTTAAGCACAAGAGATTGCTGTATCACACAGGGCATAAATCATTAGCTTAATAATTTCAGCAGCAGTGTCTCCAAAGCAAAATTAAGCCAACAGTTCCCCCTGTGGCAATAATGAAGTACTGTAATTGTAAAAGAAAAAAAACAAAACAAGAGAAGGCATGATTATACCTCAGCAATGATTGAAAATCCAAGTTCAATAAATAACTATAGGAATCTC
GGGTTGGTTTTTTTTTTTTTTTAACTCTTTCATAAGATCAAAGCAACTTGATTTTTTTATGCTTCTTTAAAATTACGAGTCCTTTAAAGTGGGTAGAGTTGGAAAATAGGCATCTCAATGAACATTAAACAGCTCAACAATGTCCCCTGGTGGCCATGAGCACAGAGAGAGGGAACTTGAGCCACTAAAGCTCTATTCAGCCTACCAAACAAGGAGTAAGTGTCTCATCAAGATGAAACCCCCTCCCCTTTACTCAAAAAAATATGCAACGGTCCTTCAAACCAGAAAAGCACAGCATCCAAATATGAGAAAGACC
CTATTTTTTTTCTCAGTCAGTGTTTCTAACACTAACTCTATTGTATGACTGAACTGTACAAAATTACACTAGTTTCACAGATAGCCTTTGAAACACATTGTTGTAGGCCCTGAGACCTCCAAACTATCACCTGTGTGGTGAGAGCCCTCTAGTGGATGGGGGACTCCAAGCATGCAATGTCCGGAGCTTTGCCTGGAAAGGTGAAAAATTCAGTCATCTCACATTACCACTGGGCAACAGAGGGGAGACGGCAGAGCTTTCTGGGTGTATTTCTCTAGCTCAAATGTAAAATGGGAAG
TCTGAGGGTGGTCTCAGAAAAGTCCCTCAACCTTTCTGGAACTCCAGTTGCCTTACCTGCTAAGAGATGTGGAAACAATTCCTTACAGCTCTAAAACTGAGACTAAACAATCCATTACCATTTAATTGTCTGAGACCCACTGATACCACTAGAGGGCACTCATACACTGGCATATGCTGGGGAGGTTTCCCCAGTGTCAGGTAACTTACAGGTTCTTTCCCATCCATGGCTTCCATCCATAGCCTTCTGTTAGCTTCTGAAAGGGCCTGCAGAGTGATGGTTCCTGGCCTGAGGGGGA
TATGTTTTACCAGGAGAGGATGAGGGTATAATATTTTATTATGAAACAACTAATAGAAGGAACAGAAAAACACGTGGAGATGACCTTACTTTGGAACAAAATGAACAGTGGATAAGGAGTGCCACCTTTTGGCTATTGCATGCTTTGACAGTTTCCAAGTTCAAGTGGATTTTGGCTTGGTTAATATTGAGCTTTGCAATTCAATTCTGAAATGTTTCTAAAAGTTCTTTTCCAGGTATCTTTGGGTCTCATCCTGCTTGAAATGA
CAACAAGATTGCTTCCTGTTCCCACTGGCCCCCTAACCCCTCTCATGCCTCCTGTCAACACAGGTGCTACCACTTGACATCAGCCTGGGCATGAGCTGTCTCCTACTCTTAAGTGTCATCTCCATCTACTGGACTACAGCCTGAACTGCACCACCAAACAAAAAACCTGCTACCAGAAGGGCTTAGTGCTAGTCTGAGATAAGTTTCCTAAGACCTATGCACCTGCACTCTCAATCCCACAGGAAATAGTGTGTCCGCTCATATGTTCAATACATCG
TAGAGACGGGGTTTCGCCATGTTGGTCAGGCTGGTGTCGAGCTCCTGACCTCAGCTGATCCATCTACCTTGGCCTCCCAGCGTTTGACTTTTAAAAGGTCACTTGTCATTCCTGATTTAGCCAGAAGATGGCGATAGCATTGCCTAAACTGAATTTGTTCCAAGTGGATGTCTTTTCTCTTTTCTCTCGTTATAAATGGGGCATATAATATCACATTTTTTTTTTTTTTTTTTTTTTGGAGACAGACTTTCACTCAATCTGTC
AACAACTGCTGTTCCGATAGAGGAACCCAGTGCAGCTGCCTGCATGGCCATAGACCTAAGGAAGCAAACAAAAAAGAATCAGTGTCTTTCCTGGATCTCAGCCAAAGAAAGTCTCACTCACTGAGGGTGTGGATGACTGCCATCTTCAGGCCAGAGTGTAACATTACACAGCAGCAAATTAAGCATTTGTTACAATTTTTCTTTCATATTCTTATTTTCTTTGAAACTCTTGAGCAGTGTTAGAAAATTCTGAGATACACCTTAAAGAAGAGAATCATCTTTTCATGTAAACTTTGGAAATAAG
TTATCACCACCTTTAAAAAGTAATAGTTATTCCTTAGCAAAATCAAATATCTATTCAATATTCACATTTCTTAGACTTTTAAACCAAGTATGGTATTAATCAAATTGATTTGTAGAGATTTTGCCATTCTGCCAATAGGTGGTGCTACAGAGAGCTTTGTGGGAGGGGACTTCTGGTAGTTACGGTGAGTGAGGAAACCATTTAAACCTTCTTTGAAAATGTAAAAATGCTTTTATTAATGGATAGAAAGATTTTTTAAAATGAAGTTAACATTTTGAC
TAATTTTTATAACAGTGAAACATTATTCTGAAAGAAAATGAACATATCTGTACTATCAGTGAGTCTAAAGGATTTTTGGGTTCTCTCACATTAATGTTTTCTTGTTATGAATTATAACACCCTCTAGATGGCACACTTCAGCCTTACAGAGCAATTCCAATAAGCTCATCCATGCATTATTTTGATTGCTCCATTCAGAATATTTTATTGATTTAAAAGATGATAGAACAATATGCTTTATTATTTGTATGAGAGAATACCTACCAAGATTGGG
CTTCCCAGCTTGAGGGGTCTGCACACGCTGGGGTAGGTAATTGACAAAAACTACTTTCCTCTGTGCCTCTGGAGCTGAACTTGGAACTCTCCTGGGTGGGAGAGGCCCTGATCAATGCAAAAATAGGCCCTTAAGTGGATCGGGTGCTCCCTCTAGTGACAGACACAGCAGTAATTAAATGCATTACCCGGGGCCAATCCTGCTTCGCAAATCCCTGAGCACAAGGCAGAGACTTCTTGAGTGCACTAGGAATTTCTTGTAATGACTGTACAACCAACACTGGTGACGCA
AATAAGCTCATCACAGCACGGCTTCCCGAGGAGAACGTTGCTGCTTTGATTTCTGTTGGCTCTGAGGCAGCAGCAGGTCAAATAGTTGGTTCTCTGTTTAGAGACATCTCTTGAAACACTTTTCGTTTTGACCACTAGATGGTGGGATAATGTTATCATTTTACATTTCTGAAGAAAAATAGAAATCTAACTGGAAGCTTTTTTGTCTGTTCAGTAGATTTTGGTTGGACCCCTGGTAAACATGGGTTTCAGTGTAGCAGCTT
GAAAAGAGAGTGCTAACAGCACTTATTTCACAAAATCCCTGTGCTGGTCTGCTTGATCTGTTAAATAAGCTGTTTCTGTTCTTTGCTCACTGTACAACTCGCCAAGCAGGACCCGCTTTTCAGGATCAAAGCATGACTGCCATCTGGCGGCAAGCGACCTTCGCTACAGGTACAATTCAGAAGTTCAGCAGCCTCTACAGAGACAGGGGTTTCACCGACTCCACCAAGTGAAGATAAATGTCAAAGGTAAACAGGCAGGACGGGGCGCTGTGGCCAACTAACAAGGTCAAAAACGCCAGTCTCACTTAGAATT
GTTTTAATTTATTAATACCAACAGGAATACATATATGAAAAGTCACATATTTAAAAAATCGTAGAAGACCCATGTATGAAAGAATACTGTTTCAGAGTGTTGAACTTAGTGTGCGCACGAATTCATAGACTGCTTGCAATACCTCTTAGTGCCACAAGGCGCCGCTAGTGACCTCGTTGAGTCTTCCCACAGCCTGGAGGCGGGCTTCCGCAGCAGTAGCAAGAGGAGGTGGTGCAGGAGGCGGTGAGAGCCCGCAGCAAAACCAGGCAGCTGTAGGAAAGCCCTGGC
ATCTTCCCATATTGTTGCAATATGGAAGGAAACAGCTGCTAGTCAAAGCCAGTTTTAGAAACCTGCATTTTTGCAAAAGGAAGAGTCAACTTTCATCATAACAATGTTGCTGGCACAGGATGGTTACTGCCATAAAACAATGTAGAGATGGTCCAGCAGGTGTCAGCAGAGAACCAACTTTCAGTACTAGGTGGGCTCCTCCAGGGAGGGAGATGCCCGGGCCTGGTGGGCTGGGACAGGGCTGGGGGGACTCCGTCATTAAATCCAGGGCTGTCCCAGTTCTGGCGGGTG
GGTGGGGGGCTGGGGTGGGTCACTGGAGAGCAGAGAAACCTCATGCAACTTTCACCCTTTCTCCTTGTTTCTGGATCTTCAGTCGCAGAAGTAAGCCAGCTTCACTTCCTCTGTTACTACTGCCCCCTGCTGGCTGGGGAGGGAAAGATGCGATGGCAGAGCTGAAATTGTTTGCTTTCCTTTCTCTGCTTCTCACACTTCTCTGTGCCAGGTCTTCAGGTTTCTTTAAATATTAAAGCTGACTAACCCTAGCCTCCTGTAAAAGGATGTGAGAG
AATGTAAAGTGCCATCAGTTACCAGGCTGCTTGTCTCCCTGTTCTGTGATATCCCAAACCAGAGAGCTCGGTTTCTTTACAGAGTAGAATGATTACGACCACTAGTCTGCCCTTGCTTGGTAAAGGCAAAACTCCAAATGGGCAGAAAAAATCCTCCAGGTGGCAGCACCTTCTTAGCTTTCAAATCCTCCTCTAGTGTGTTTTTAATTAGAACTAAAAATATAGTAACTACCAAAACCAAATTGATCCAGGAATAAACATTTATATGGTACCTCCAATCTGGAACTAGT
ATGCCCACAACTGCCAACAATTGCTTCTCCTTTCAGCTCTGCCCTCCCTGGAACCACCTATCCACCCAATGGTGCCCAAGACAGCCAATGGTAAACGCTATTAAAGTGCTAACTCATACAGCATCAGGGCTTGTGGAGGCGTCCTCGCCATCTAGTGGTAAAAAGGCTAACTGCAACAGAGAGCAATTTTCCCATTTCCAGGACCAAAGGAAAAATGTAGCTAGTACAATTGAGGGACTGAATTTTTTATTCTATTTCATTGAAATTTAAATAGCCACATGCAGCTAACTGCTACTGTACTGTATGGCACAGGTCTGAGCAGTACTGGG
ATGTGACCTCAAGCCTTAGAAGAGATATATCTGCCAGTCAGTGGACCCCAATCTGGGTTCCACAGAAGTAAATGAAGCCTGGTCTTTAGGCCTTTCTTGGTTCACCTAAAGCAAATAAAACAGTCACCACCAGGGGGCAGCAGTGCCTAGGGTCTGGTCACTTACTTGCTTGAGCCACAGGTTGGTCTCCATGATCTGGTTTACTTCATCCTAGAAAGAGGAATTAAAGTTGACAGGAGAATTACAAAACAAGACTAATTCTGGGAAAGGCTCCTCC
ATTTTAAGCAGGAAAGGGATTGTCAGGTCTGTTTCTTAGAAAGAGTCACTTATGGCAGAATATTTATTCAGATCTTTCTAAAGGGAGCCATGCTCCAAATGAGACATTTAATGTCTAGAAGCTTATCTAGGCTTTTTAGGACTTAGCTCCCCCTTGTGGTACTCGGTGGAATTGGACTTTTTTTCTTGGTAAATTAGAGGACTAAGCAAGCTCTTGAAGTTGGAGGCCAGGTTGCCCTTAGGGCTACAGAGAAAGTATGCTTCTCACCAAAGCCATTTCCTTTAGGTTCTGTTATTTCAAG
GTGATGGGGGAGATGGCATCAGAGGCCAGCACCACCCTCCTAGGCGGAGTCCTTAACAAGGGACTGGCTCTCCAGTGAGAAGCCACCTTCTCTGCGCCGCCACCTTCAGGCCACGAGCTCTGCCTGTACCTTCTGATCACCACCGGAGGGCAGCAGAGAGCTACCTGCCGTGTTCAGCCAGGCGCTCAGCCTGTCCCGCTGGTTCTGGAGTTGGGTCTGGAGAGGGTTGAGTGGCTCTCTAAGGAAAATGAGCAACCCGAGAAGCCTGCGTGGAAGGGGATACTGAGGGCTAGTCCAGCG
GTACCTATCTCACAGATGTGTTGGGAGGATTAAGGAGATTATATGTGTAAATGACATAGAAGAGGGTACAGCATCCATGCAGGAAATGTTCAATGTCAATGTGGTTTTTTTTGTTATTTTAATACACACATGCAATTCATGAGCTCTGCCCACAGGTGGCAGCCCGGCACATTTGTTAACTGGCTTGTTGACAGGAAAATCAAGGTTACACGTTCCTTTCTCTTAAACCAGTTTCTTTATCAGTAATATGACTGCTGTCTTTAACTGGCTAAATGGTACAGAGGCACTCAGGCTAACCT
CCCTGTTAGTCGCGCTACTTATATGTTATTTATTGCAAAGGTAAAAGATACAGTTTATTTTCCAACTTGTAGCATTAAACATTTTAAATATTAAAGATGATAGAAAAACTTGGTTTGCATTTTCCTTTTGTGGACTCCAGAGGGCAGCATGCATTCTTTCAATGTCATAAAAGGTTAATAATAGCTATCCATCTATCTTTTTGTCTGTCTGTCTTTCTATCTATCTATCTATCTATCTATCTATCTATCTCTTCCATTGACTTTATATCTGTAT
GAGGAGAACCAGGCTGTGAAGTTGTTCCAGACCCAATCAAACCTCAGTGAGACGAGAGTTCAAGAACGGCGTCCACGCTGTTGAGGTTGCCGCTGCAAAGGCGCCCGACCCCAGCGGAGGAGTGCGCCATCTAGTGGTTATAGAGGGAGGAAAGAGAGGGACAGGAACTAAAATTCTCAAGGGGGCAGTGAGCTGCTCACTCATTGTTAAAAGGATGCTAAAAAGCAATGTGTATAATTACATCTACAGTTAGTTCTTCTATCAGGTGACATACATTCCTTTTTACAAGTCA
TGAAGCATCAGAGAGTACCTCAAAGAAGATTCATGTGAGGCTTTGAGGAGGAGGGGATGGATGGGTCATATCGCTTTACTAGGAGCTAAGGAAACGGGACAGCTTGGGTGCGACTTCTGATTTCAGGAGATGCGCTTTCCCTAGAGACCAGCAGAGGGCGCAAAAGGGGCAGGGACCGAGGGGGAGGAGCCCGCGGAGCCGCGGCCGGAGAGTCGAGCGGGGCGCGGGGAGCTGCAAGCGTCCCTGAGCTGAGCTCCGCTGGGAAGTTCCTATCGCTTGCGCAGTAGAGTGCAT
ATGCAATTTAAATGTATTGATAAACAGAACCATCATGTAGACTTTTCAAATAAAACCACCAAAGTACTGAATACGCAACTCCCTTTTTGATAGGAATATAGGTTTAATATCTATTGCTAGACAGCAGGTGGCAGTGTGAATCCACCAGAATTCAGTAGTTAATTTAAAGCAAAAATCAGAAAAAATAATGAAAAGAAAAATTATTTATTTTGCTACATATTAGTCTTCTGACCTAATCAGTAAAAAAGTCATTATTCACACC
TCCAGCAGAGAGGACCCCAGGCTCCCATTCCTTGGGCTGGTGCAAGGCTCTGGTCTGTGTCCCCTGGGGAGCCTCCCAGCACAGGCAGCCCCTGCGTAGCAACTGGACCTGGACAAGGACCCAGCGCCCTCTGGTGGCCGAGACTCCTGAGGCTCCAGGCCAGGCCTCTAGCGTCCTGGTGGTTTCCAAGGACTTTCTTTCCCACAGTCCCCTTGGAATATCACAGAAATCCCTAGGAAACAAAGCAGCTCAGATTTGTAATGAAGGAAAGG
AATTGGAAAAAGAATATGGTGACAGTCTCCTAATCCTTAATCGAGAGGTCTAGACCAAAAACAGTAAGTTAACACCTTAATAAAGGAGACTGAAAAACAATCCTTGTTTTATCCCAATTTCAACACTATGTGGCACTGGTGTTTTGTGACAACGTGAAAACAGCTCCTTTATCTTCAGATTATATTTCTCACATTACTGACACTGAAACTGCATATTGCACTATTGAGAGACTATTTAATAATTTATCCAGTACTATACAGCAAGAT
TGGTTCCAGCTGCTGCACCACTGGTCAGCGCTAAGGGTGTGAGGTGTCATAGGCCAGGTAATGGGATTCTCAGACACTGGGGGAGGCTTTGGGACCCAGGTAAATTTTCCTATTCTGGCCACAGGGAGAGTGCAACTCTTCCCAAGCTGATCTTAGGTGATGGTGCCCCTAGTGGTGAGTGTTCCAACTGCAGCAGGGTGCAATCCCTGGTCCCATGGAATTCAGGGTTCCAATGTCACCTGCTCAGTGGGGCCTCCCTCAACCACTCTGTTTCATAATAAAATCCCCATCTGTCTGGGCCCTCCCTGTCT
TGGAAGTCTTCCATTGTATCTTATGTTTGGCTGTTCCATTAAACTTTTTTTTTTTTTTTTTAAATACACAAATTCTGTCCCAAAAGCACTGAGTAATAAAGCTGCACCTTCTATAGTGCTTACACCACTAGATGACACCATTGAGCACTTCAAATTTAGGCACTGCAAATATTATTACTATGATTTCCATGTAATTATGTAACATAACCAGAGACACTGCTGGTGTTAAGTCTGAATAAATTTCCTGTATCAGGACATACTTTTCCTGAACTTG
ACCCTTATACCTTTAGCTTTGTTTTCATCCATTCTTAAATTTCTCCTGGCTGCCGCAAGCAGATGACTGTCCTTTATCCCACAGATACCTGACTGCTGTATGCCAAACAATTTTTTTCTTCCACCAAGCTGTAATGCTCAACCGTTGCCACTAGAGGGCTGAGGTTTTGCACACTGGTGGTGCTGAAGACGCCTCCAAGTTCAAAGGTCTTCTGAGATACCCAGAGAGGCTCAGGCAAATGCCAGTGCTGGAAACTTGCTTAAGCGTAAGCAGCCAAGTGCATGCACCTCCACTGAGC
CAAGATTGGCCGGGAATTTGAGGCTGCAAGGATAGGTACACACAGGGGAGTGAAGCAGGGCTTGGAGCAGATGGTAAAGATTGTTGGCTTTTCCAGCCATGGGGCTCTCTTGCCACTTGGCAGTAGTGGCATGAAGCCGCCACCAGGGGGCCACGCACCAGTGCATGTGGCTGTGTTCCAAACTTTTTGGACAATAAAATCTGAATTTCACATACTTTTCTTATGTCATTAGATATTACCCTTTTACATCTTTTCACTATTTAAAAATGTAAAAATCATTCTTAACATTTGGGCTGTGCAAAAACAGCTGGT
CAGTTCGAGGTCTGTACCTGGAGCAGGCTCTGCCAAAATGGCCTCACACCTATACTGCTAACTCCAGGTTATGCTGGAAAGGGCAGGAGCTCCTCTTCCTTTGACAATGTTCCTCTACTACCATCTACTGGAAAAAACATAACACTGCATTCACTTTAAATAGCTCGGGAATTTCATTATCACAGAGCTATAAACTGAAATGTGTATTCAAAGCTGAGCAATCCTATATTGATAACTGACACAGAACTTAAAATTGTGCCTGGCACATGGTAAATATCA
GAGTCGGCTCATGCTCCATCGTTGCACACCCCGACACAGCTAAGCCACAGCGTTCCCCTTAAAGCCAGTATAAGTGCATGGAAGTGTATACATGTAACCCTTTTTGCCAAATCGGCCCCAACCCCGCAGGCCTTACTGTGGACGCCCCCTGCTGGCAGGTCAGCACGGGGCTGCTAAGTGGCACCGCCATCTGGTGGCCAAAACAAGAAATGTCTCAGAGGGCTGAAGCCTCTCCTCTAAAATAGCAAAAAAACAAGAGTTCTGTGGCCCCAACACAAAGCTGGATGGGAGGACCAACAGGAAACATCTTCCAAGACAACTGGTCCTTGGAGCCCGCACCGCT
CCGAAGATTTCCCATTCCTCTTAGTACGTCAGTGACGGTAGATATTGAGACCACCCGATGGAAGAAGAGCGCGTAGGATGTGTTCTGTGACCTACATGCCTATGTCCAAGATAACAAAGGTCAGTACAAATGGGAGTAGAAGGTTGTCATTTCACCTGTTATCCCCTAGATGGTAGTGTGGAACCGCGCAAACTTCTACCTCCGTTGTGATTTCTATGGGGCATTGATGGTGCAGTTATTTTAAGTTGAATCTTCAGGCAGCCTGAACTAAAATCGACAGGAGTTCCTACTTTTTTTCTTTCTTTCCT
AAATCAAGATAATGAGCTCTTTGCCTTTGTTTTTCCTGTGGAAAAACAAAGAACTGTGGATAGTTCTAAATTTGACATTACCGGACCCTGTGGAAAGACCTCATGAAATACTAAATATTATGGTTCTTGCGTGCTGTTGCTAGGGGGCAGTGTTTACTTAGCTGACTCTGCAAACTAGCATTAAGCGGAACCAAGCTTGCATCCAGGATTTCATGATCTAGAGAAAATACTTTGAGCATGTAGGATTTCTTTTCACTGGGTTTCAGTTTCCAACTTTAAATCAGGAAATAGTTTT
GGCCGGGCCTGTGGGTTATGGGGTGGGAGAGAGGAGTCCTCGCCCCATGGCAGGGTTTGGGGCACAGAACCTGAAGAGGGAGAAATTGAGGCGGACTCATGGAAGCCCGGTGCTGCCCCCTGGTGGCGATGGCCGGGAAGGGCAGCGCCAGAGAGCATCCCCCCATCAGCTCCCTCATCCATTCACCCTCAAGGCTTCCCCAGTTCAGACATCACGCCTGGGGTCCCGACGTGTGTTAGGGGGACCATCGCTTCAAAATCCCCAGGGAAGGAG
TCTATACAGTGTCTCTCTCTCTCTCTCTCTATCCATCTTCCATTATCCACAATTACCTTTCTATCTATCTATTTATTCAGTAATTTTCCTTCTTAAGGCTACTTGACAGGTCTGCGACGTTTGCTCTTTGCAAAAAGGCAACATGCCATCTAGTGGTCATAAACTGAATTGCAACCAGGAGTCCCTCAGAAAGCATGCACTTACTTAAGGTGAATGGAACTTGTAGGATTTGCATAATAGCTTACTGGGTCAACTAGGCACTAATCCAAATGTCTCAGACACATAGAATATCTGTCATTTAGTCAAAATCCTCTATGTGGCCTTTTC
TTCCTAGTTTTTGGCAAAATAATAATATAATCGAGATTGGGTGTTTTATAAAGTTCCTACCCCCTCATTTACTTGATTAGCTTATTTCCTTCTGTATTAGCTCTTTTGATTGTGAACTACCTGAGCCACTGTGTTGTTAAGGGCATCTGCCATTAGAGGGCAGAAGTTGCCTAGACTTAGCCTCCGCAAATATTACGATTAACCTAAAATAAAAGCTCATACAGTGGAAGAAATAAGTCAGAATGAGAGGTAAATTTCTTGCTGACAATTACTTAGTAAAAAAAACTTTTCCACGTGGAAGGAACACTGCAC
CTCCATTTTATAGATGTGGACATTGAGGTACAGAGAAGTGAAGTAACATACCCAAGGCAACACAGCTAGGGGGTGACAGATGGGATGCAAACCCTGCTGGAATCTGGGCTGCACATTCCCAGCGGAAAACATAAGCTCTTAGCTGGGCTCTTGTAGAGGCAGCACTTGACGCACAGTAGGCAATATGGTAAGTTACCTATTATTATGCCAGTTGTTTTTTCTTTTCCTGCTACTGAGTAAAGAGGGAAGTATTTTTCAGCAGGGTAAAGAGGAAAGCCAAAAAACAAAACAAAACAAAAACCCTAGAACCACCTCAACTGCGCCACCCAGTGGAGAGGTAGACAATGACCACTCCCAAGTTCAATTATTATTTTTTCTTTTAAACATTTTATATATTTTTTATTTTTGGCTAGTCAGTATTTTTTATTTTAGAGAAAGGATCTCGCTCTGTCGCCCAG
TCAGCCCATCTGGCACTTCTATAACACTCACTGGGAGGCTTTCTGACTCTCCTAGCTTCAACCTAGCATTCTGATCTGCTGAATTGACTTTCTGATTCAACCGGGCCACCCTTCCAGCTCTCTGCTGCCCCCTTCTGTCGCCAAGCAGTAACGACTACGTTGGCCCCATCTTTTGGACAGGAATCTTGTACTCAAAACCAGTGACTTCTCTGTTCTTTCCCTTTTGGCCTCTGCATGTTTCTCTGAACTGTTAACAACTCTTCCTGCTTTGTACTCTGGTTT
ATCCCCCCTACAAGTGATATAATCATATAGAATAATATTACCAACCTACAAACTTCACACACCTTTAATGTGCAGTAAGTTGAGGATGCTTGTGTTAGTGTCCAGCAGAAGCAATTGGCCATTCTCCACTGTGACGTTGTCGCCATCTTGTGGCAGCCTTTCAGGAAACCAGCTGTGAGTCCTGGACCATCTCCGGCAGAACTGTAAAGAAAAGTTGCCCTGGAAAACAGAGAGCTGGGTTGGTGGGTTGGTTGGTTGGTTGGCTGGTCTGTTGC
CACCTCGGCCTCCTGAAGTACTGGGATGACAGGCTTGAGCCACCGCACCCGGCCCTGTTTAAATTTTCCACACCTTCCTGTTGACAAGATTGTCAAAACCCTGATATTGAAACCCTGGCCTCTAGGGGGAGATATTCAACGTATTTAACAAGTTTGACCCAGTTAATGACCAGGCCAAATGAAAACTGCAGAATCCTACACTCCCTCTCTCCCCAGACACCAACCCTTAAACCTTGAGGAGTTTGGTTCAAGGGTGGGAAGGTCCCAAGACAGGAACCA
CAGGTCTGAACGCCCAAGGCCAACACAGAGGCCTAAAAATAGAGCCCGGGAGGCCCAGTCAAACCGGAAGAGAGCCAGAGGCCTCCCTGGAGTCCCGAAGACGATCTGAACCAAGGAGCCCAGCGCCCTCTAGCGGGAGACAAGCTGCTTCGCGGCCCTGGTCTCCGGTCAGAGGCACTGGGCTGGGGCTGAGCACTCCGAGGCGGAAACCAAAGGGTGTGCCCCTGGGGACACCGCCTCAAGACCCCTGACTGAGGCTCCAAAAGGAAAAATTGTGCCACTTGT
TAGACCCAAATCTACGGTGTTGGGGTTGACGAAGACCATCTGATGGTTCTATTAAACCAACTTAGACCTTTCTGATCTTATTTAAAATGGGGGACGAGACCGTGCCTCTACCCCTAAATCGTTATGTCTATTACTGTGCTACCATCTAATGGCGAAGTGTATTAAAACACAAATGAAACCTACTCCAAGGAACACTGACTACCGTTAAATTTTTTTTCCTATGGCCAATAGTTATATCTCTCTATCTCTCCAGATAAGGCACCAAATTTTCTCCATCATT
AGTGATTGTGGGGATAGGAAAACTAGGGGCTGTGAGAAGGGCCCTTCTCTACGCGGGTGTTCCTTATCAAGGCACTGAATATGGAAACATCTTATGGCCCCAAAGACCTGAACGTGTCATGCTGTTCTGCACAGCAGCCACTGGGAGGCTCTCTTGGCTAGCTGTTCAAGCTAGCGCCACAGAAGGATTAGTTATTGTGAAAAGGAGAAGATAGCAATGTACTCAGTATCCCCTGGGTTTTATACAATCAAGCATGACATACCTGTGAAATTCCTATCTACCTGCAAACTAGATATAGCAAC
ACTCCCCTGGACTATGTGAAACTATCCCGGTTCACAGATAGCTCATACCTGCAGGATGATCGCGGTGAATATCCTGCAGGTCATGCTACGCCCACTTGCTTTGAGGTTGGGAAAGCAGCCTCTTGACCTTCAGCCACTTGAGCCCAGCAGGTGGAGCTATTTGCCCTCACTGGAGCCTGCTTTCTCGCTAAGGGGAAATCTGCTAACCATTACACAGATAGCAGGTAAGTATTTGGAGTTGCTCATGATTTTGGAATGTTGTGGAAACAGGTTTCCTCACTTTCAATAATGAACCTTATGATT
TTCCTTTCATTGTGGGAGCCTCCACATTAGTGGTGGGTCCTGGAGAAGGCAGACCATAGACTGGAGGATCTCCTGTTTTGGGTGGGGGCAGACACTACTCTGGGAGCCCAGAAAAAAAGCCAACTGAGAACTATGCCTTTCAGCTAAAAAGTGGGTGCACACTGCCACCCTGTGGTCAGCCAGGGGAAGATTCTTAGGACTGTTCCCAGGATTGCACCGGCAGAGGTAAGACCAAGACACACTCCAGGTCACCCTGCCCTGAATTTCTCAAATTGTGGCATTCGCAGCTGTGTTGGAAGAAATCTTATTGAACATGTTGATCTCTGGCAATGGAGCTCAGT
CTAATGGTTACTGTGTTTGAGCCTCCATGGCTGCTTCATAGAGAAGTCTGAGAAACAAATTTATTTTCCTTTCATTAAGACAGTCTTACTGTCCAGTAACCCTGGCTGTAGGTACTACACTGACCTCTAGATGCCACCACATAACAGTTTGTTATTGCATCAGCATAGAGTGGTTTTGGGGGTGTATATACACCCAAAACCTCACTCTGTATTTTTGTCAAATTTTAAGAGAATATGACAA
CAGACACCAAGTGAGCACATGCTGCTGCGAAAATGCCACAGGTCAGCTTGCTCAACGCATGGTTGCCACCCACCTTCAATTTTTAACAAATGCAGTATGCGAAGCGCAGTAACATGAGGTATAGGCTGTATATGAAAGGCAGTTAGACCAACCGGACGCTAGGGGGAGCCAGTCCCCAACACCGGGCTTGTTTCTCACACCAGCGGCATGTCTGTCGGGTGAGTTGTTCCCAAAACCACCTCCGGTTCTATAACTCACTAGAAAAGCCCCCAGAACCCACTGAAAGCTGCTACGCTTTCCGTTACAGT
AAAACAACAGAGTGAGAGAGAGGAGAGAGAGAGAAAACAAACAAATAACAAAAAAAAGAGCTGCATATCCACCCTCTTGTGGATGGGATTATGGTTAAAAAACAAGAAAACCCCCAAATCTCAACTTTGTTAAAAATGGGATTGTCTGGCCTTTGGTGCCCTCTGCAGGAATGGATGTCAGTGCACCAGTCCCTCTTCCCAGTTTTCTTTTTCTTCTTTTCCTCAACTTTTATTTTAAATTCAGGGGTACATGTGCAGGTTTGTTACATGGATTTATTGCATGACACCACTGAGGTTTGGGAT
ACAGTCTCATTTGGATCTGTCAAGAGGCTGCCGCATGTTTGAAGCCTGAATTCTGGAGCACTAAAGATCACCTAGACAGGCCTTTAGCTTCGCTGCAGAGGGCTTCAAAGAGGCCTGGGTGAGATGGACCAGCAGAGGGCAGCAGTTCTCAAATGTGTGTATGGAACCATGCATTTTTACCACCTAGCTCTGGTGCATTGGTTGCCGGTGGTCTGGATGCCACACTTTGAGAAACACAGCTCCATGACATGAGGGTGATGCAAGTCTGTGTTGTACCATT
GACAATCTTTAGAGCATCGTTGGACTGTGCCTAAACTGCAAATTCTTGGAATCACCCTGCTGGTGCTGGCCTTGTCACAAAGCACAGCCTGGGAAAGGAGCATTCCAGAAGAGTATGTCAGTGAACCCACCAGGGGGCACTATGTGACCAGAAAATAACCCCAAAACACCAGCGGTTGCATTAAATTCCATTCTGTTAATGAATATTGTTTCTTAACTTTATTTCTTAAATCAGCAACTTCACATTTGATAAAGAGTCAAGGATTTCCTGATACT
ACGTGCATTATAAATGCCACCATCTTCTTTGGGTTATCAGACTCCTCTCAGATCCTTATGTCCAGGCAGTTTGGATAAGAATGTGTTTGACTACAGCTTCATTGAATTATTTTAATAGAATGGAAGCCTATCCATTACTGTTAAACTCCACTGCCATCTACTGTTCGTATAATAAAGTAACATATTGTGCTCTCAATCTCCGAAACTCACCTCTATGCTCTATTCCTTACAAGTGAATTTTTGTTTTCCTCAGATCTCAAGGGCTTTCTATGCTTTGAGCTTCAACACAAGTAGATGTAATTTT
TGAGATGGCTCTAAATTTCAGTGTGGTTTAGAAGTCCTTCAAGTAGTACGGAATTTTTTCACTGTCTCTGTCATCAGTGAGATTTCTGTCAGGCATCTCAGCTTGTAGGCCATGTAGTCTGTCACAACTCCTCCCCCTTGTGGCTGTAGGGTGAAAGCAGCCGCAGACAATTCCTAGAAGGAGTAGGCTGTTTATGGACACTGAAATTTGAATTTCATGTATTTTTAATGTGTCATGAGATATTCTCTCGATTTTTTTCCAACAATTTAAAACTGTAAAAACTATCCTTAGCCTGCAGGC
CTATTCAAGAAGGACGTTGCTCATTCTGGAACCTTCATATCCGACCTATGAATGTGCTAGACTGGGTGACTCCGTTCCAGGTTAGCTGTAATGGATCAAGGAATCCTAAAGGGGAATTAAAGGGCTCAGAAGCAAAACTATTGGTACTCTAGTGACATCTGGTGGTTATCCTGAATTTAAAACCTCTGACTATTTTTTTGATGTCTGATTTTGTTTCATTGCATTCTATCAAGAATATTGATTATGCTATAGAATGGCCAAGATTTGTTGGCTTCTTTTATTTGTGCTGTGTTTTTCTATCCACTAGACTCTGTCCCT
TTATCTTGATTATTATGTGAAGCTCCAGGTTCTAATCAAGCTCTTCCAAGGGCAGAGGACAATGATTTTCCTGTTGGCCAACTTTTCATTGGCTGCATCCCAATACCCCAGGCTTGCCTCAATATTCCTGCTGTGCTGCTGCCCCCTGCTGGCCTCTGCCATTTTGTGTGCCTGAAGATAAGCTTCCCCCCATGTCAGAGGGCTGTGAGCTCCCTCCACTGAAGAAGGTTTTTAAAGATTAGACTCTTGATTTTAGATGATGTTTAATAAATGAATGTCCCTTCTATTCCC
GTGCAGCATAAACCATCACCCACAAAAATTAAAAGAACATCTACTTTCAAAAGTTATAGAGAAAGGAAATATCAACATCTCATAATATCCCCTCCAATTATCCAAAATTCATTTCAAGAAAATGAATTTGTTCCTCTTGCTGGGAACTGGCACCCTCTAGTGGCACTTTACAGAAAAAACACCTAACAATAGCTACAAGTGCAAACTGGATTAAGACTCCCACTATGGTCTAGGCCATTTAATAGGAACCAGTCAACTGCATGCACTGAAGCCACTGACTACACCCATACTTGCCTCATGACCACCT
TGAGAAACGAACTAGGTGAGGCAAAGTCTGGCTGAGTCCCAGCCAGCAGGGAAGCCGCAGAGTGGGAATGTGGGCCCAAGGTCTTGGTGAATTCCAGTCCGCGTTACTTGCTAATAAACCGCCTCTAGGGGGCGCTGACATACACGTTAACTTGGTTTTTCATCAACAGTACCATTGTGCCTTTCAGTGGAAGTTGACCTGGTACATTCCACTAAGCACTTTAAACACTCAAATATCTTGTTGTATATTCTGCTGTGTGTGCCTTGCAAAGTA
CAGTTCTAGCATCATGTCTGTGGTGCAACTGAAGTTTTGGGCACTGTACTGTGAACAAGCTCTTGCAATGCCATTTATTGCTAAGTTGGGAAATACCTGCTTCTCTCATAGAAGGAACTTCAGTGGCAACTTCCTACTCAACTTGGTCCTGTGACATCTAGTGGCCAACAGGAGAAGTGCAGTGAAATCTCTGGACATTGTAAGCAGGTGGAAAAGCTTAGGACTTCCTGGGATTAAAAAAAAAATGCGCTGAAATTCATGATAGCTGAAGTATCCATGGAATATAGAAGATGCACATTGACATGCACCTTATAAAGTCTATAATCCCATGTTTTGTTCCTAATATTCATGTTTATTTACTCTCACTGG
TTAGAAGTTATAATGATTACATATTTCATCATCACATATCTTTCGAAATGAAGAGTAGAATCTTAAATGACTCTGGACTGTAGTACAGAAGCAAGGTGCCATTTGTTTTCTTCAGTACTGGTGCTAAATTTACCAAGATTTACCATCTTGCTTAGTGAACACTAGGTGGTGCTCTTGGTAAGCCAAACTTCTGGCTGAGCCAAGCCAAGTGGATAAAAGAAACTTGCGACAACTGGAACACTAATTACCAGTTGATTCATAGATAGGAAAGAACAAGTTATGATCTCAAGTTCTGTGAGGGGACACG
ATCCACCCCACACCTAAGGCAGTGCCTGGAGACTGGAAGGGCTCAATATGTGTTTGCTGACTTGAGTGGAACGTACCAAGCCAGCCTCCATTCTTCTCTATCCTGGGAAACCTTGGTCCAACCGTGTGGCTTTTTTCCCTACACACCACCGCCACCTGCAGGAAAAATTGTCACATTGCAGTTGCTTGCTAATGCTAGAGCCTTTAACACTTGGGAAACACTGATTTGGAATCTGCGTGTTCAATGTGTTGTGATCCTTCATGCAAGGTTGAGGTTTATTTCTGCCTGGCAAAATGTTTTTTTCTCACAGA
TCTTAGTTCTGTATCTGCGTTCCTGCTTCTGGACTTCAGTCTCTGGGCCTGTGTGCTCTGTGTCCTCTCTGTCCACAGCTCCAAGTTCAGCAACTGGGCGGCTGCCTGTCGTCCCTCCATGGATGGGTGCAGAGACCACCTATGGCCACCAGGGGACACCCTTGGTCTACATTTGGTCCAAGCTGCCCGACTGGAGGAGGAGTCTGGGACCACTGTGGCCCAGTTGGACTCAGCCCTTTCAGGAGGACCAGGGGCTGGACATCACTTTCCCCCACTTCCATCCCAGTCTCTGCTGGGACCTGAAAT
AGGAGGAGATGTTGGATATCTCAGGAGAAGACCCTGAAGAAATCCCTTCTCCCTAGAGGAAAAAAGTCGCGGGCAGCAATCGAGATGGCTCTACCGAATAAAGCAGTTTTTAGTCAACTTCTACCACCTAGTGGCCATTTCTGAGAGGCTCTTTTCCCCTTTATTTATTTTTAAAAGTATTTTGACATATGCAAAGACATTTGTATCTGTCAATCCATGTTTTCTTTAAAAATGTCAAGATCAAAATAACACAGTGTCACAAAGAGAAGTAATCATTG
CATCTGGGGATAGGTTGTTCTTACCCTCAGCAGCCTCTGTGTCACAGCCCTGGGTAAAGAAAAAGATATTTAGTTATCAAAGACCTTTGCGGAAAGCCTCGGAGCAGCCTGCCTCTGGCAGGCACCTAGAGAGAATGCACAGTGGAGTCCTGTCCAGGAGATGGCAGTGTTGAGACGCGTATAGGACATCGCGAGGTCCCAGTGTTCTTGGCTTAGACAATCTTTTAATTAAAAACCCTCCAAATCCAAGGTCCTCATTCAACCAAAAGCTAAAATGTCAGAAATATACAGTGAGGTTCTGGA
GTGAAATACATGCTTGATGGCCCCGTGGTTCAGCTCTGGTATGAGTAAGTTGGAGTCTGGGTTCCTGGAGATGTCCCAAAGCACCAAATGCCTCAAGCCCAGCTGCTGTCATCTTGTTAGCAAGGATGAATATGCAACAGCAGGTGGCAGCAAACCTTTGCATTTGCTCTTCTCTTGGTAGCAATAAGTGTCTCAGCCAAATTGTGTTATGGCTCACAGGTGTCCTGCTTTTTCCACTTGGTGCCTTTTGGATCTAGTTTGCTGAGAAATGCAGCTCCACGA
TTGACCCCCTGTGTATATTTCAGGTCCCTGATGGGCTGCAGCCTGGAGCTACCAGCTTTGTTGGCTCTTTCCCTTTTGGAAACCAGGAAGCCTCAGCACAAGCTCCTGATTTAACCTCTGCCACATCCTAACCACCAGATGGCAGCACAACTCAATCAGCTTCATGGATTTGACGTCTCCATTTTCTACCTTTGACATCCCTGTCATCACCCAGCTGGCTTGTGGTTGCACCTCAGGCATTTTCTTAGTTGGTACAGCTACTAATTCTGGCTTT
TGAGAGAAAGTACTGTATTGATCTTTCTCTGTTCTTCCATAGCAGATTTAAAGTTTATGTCTTGATCTTCCAAATTTTATTTCTACTTGGGACAGACAGGATCCTTTAACGAGTGTTTTTGGTTCTACTTTTATGAAATAACAATAATAATGACATGTTAGTTGAATTGACCTATAGAGCATCTGCTATTCTACACCACTAGATGGCGTTTATCAATAGTAATGCTCAAAAGCACCACACATACTCTGCCGAGTAATAAATCTAAAGAAATCAGTACAGAAAAGGCATATACAGCATACACATATATGTATGTAGATTTACATTTTACATTTGATTTCTTTTTAATATTGGT
CTAAATGTCTCTTTTCAGTAATTTTTTTTTTTTTTTTTTGCCAGTGAACAGCCCTTCCTTGCTAACAAAAACAAACAGTTAAGCGATGGCTTTGATGCACTGAGGTAGGTTCTGACTAGGGCTCTCCTGCAGCTTAGCTCTGATGCCATCTTGTGGTCAAATGGGTATCTACACAGGGAGCCTTTTATTCTGGTTTTGGCTGTTGCCCACTACCATGCTAAGATCAAAGGCAGATTTGCTCTGTTTTTGTTTGTTTGTTTGTTTACGTTTTTCTTTTGCTGTGGATTTGTATTTTGTTTCCCTCATTGGGGGAGG
TTTCCTATGCAAAACAGCATAGGAAGACGTTTTTCTAAGGAGGAGCCTTAAATCCGTCCTTGTTTGTTCCTTGGTCTTGGGTTCTGCGCGGAATGATGTTGCAAGCCTCGTCTTTGTGCTGCCGCCTGCTGGTAGAGTTCATTAAAGCAAGGAAGGCTGGGTACGTCTAGGAAATGGTTATTGCACTCCGTTAGGTGAAGAAAAGTGAGGATGCCATATGTATTCAAGACTTAAGCACATTTCTCCACATTTTTTCTATCGAGATCATGCAACTGTATCCTCATTGTCTGAAAG
GCTCTGTGTCTGTGTCGGTAAGAAAAAAATCTACATTACTTTTTTAAAATGTACATCATGCACCAAAAAGAGAGAGATTTCTGAATTCCATGCCTTCAGGTTAACTGATCAGGTTAGCTGTCCTACACTACAGTGACATCTACTGGCACAATCAGGACTGAGCACCCAGAAGTAATCAGAATGACAGGGCAGCCTTTCTTCTTCCTCTTTGATTATTGGCTGATAACAGGAGTTACATGAGTATGAATTTCCTAAGAACAGATATCATATTTTCTTGAGCTCTGTATCTCCAGTGTCTA
ACGGCAAACATGATTTCGTGAATTTGGTAATAATTGTTCCTCCCATCTCTTTATCACCCAAACTCAACATATCTGTTTGCAAACATGAAAGACTCCTGTGGAACCCTTTGGGCTGGGTTTCTGCTGTCTTCTTTCTGATCACTAGATGGCACTCCATTCATATTACTTCACAGACAAGGAAGCCCAACACAGTGGATTATTTGAATTGCAGCCGAATTTATAGCCTTAGAAGAAAAGAGCATAATAACAGTGGAAGTGATTTAGAAAGATACTGGAAAGATGAGGGGAGCAAAGGAAGTGG
GACAAAGGCAACTCTAACCCTCTAACTCTTCTCTCTCTCCTTCTCTTTCCTTGAAAAGCAGCTAAACCTTTCTCACTGCTCTGATAACTCACATAACTCCGATAACAGAGAAATTGGGTTTTTCCGAAACCAAGACTTTTAGATGTGGTCTATAGATGTCGCTGTTGGACTCATCTTAGCGGGTTTCTCTGCTTAAATGCAAGGTTTCCTGTGCTTCCTTGAAACAAGAGTTGTGGAAGGAATGGCGCCTTTGGCCTCAAGGCTAAGAGCTCTGCTGAATGCTTGCTTCGGA
TTCTTTTCCAGTTCACTCAGTATTTTTGCAGAACAGGTGCCAAGATGGATGCATGCTATGTCCTCCCCAGTCAAATTGTGAGCATCTTCGAAGATGCCAAGTGCTGAGAACAGGGTATGTTAGCTAACTTGTGCTCCCTCTAGTGGCACTGCAGGAGCATAACACAGATGTTCAGATAATGCCATAGGGGATGACAGCTATTCCGCATCCTAGTGAGTAAGGATGGACATGCTTTAAATGGCCAGTTATTTAAGATTTCAGAGTCAATGGTAGGAAAACCATACCATGTCATTT
ACGACTCCGGCTTTGACACGTTGTGGCTGTTGAAGAAGATGGACTCACGGTCTGAAAAAGCGACAGGAAGGAGCCGGCGTTAGAACCTCAATGCAGGGACCACACTGCCGCCACCTGACACCAGGGGGCAGCATCACCCCAGGCACACAACACGTGGCCCCCGGCTCTGCAGAGCCCTGGGCTCCAGCAAGCTGGGCACCAGCCCTGGGCACGGATGTGTGCCCCATCAGGGCTCCGGTTCACCTTCTCCTC
CCTCTGCCCTTGTCCAAGCCAGTCCACATGTGGATTAGAAGCTGCAGCTCTGCACTGCTGTACCTGGAAGGCACAGACAGGCAGACAGGCCCATGTTCCTGTCCACTTTGGTGGCTGTCCTGGCAAGCTGTGGCTACTATTGCCACCTGGTGGCGTTTCACAGCAACACATGCATGGAGACTTCTGTAGTGTCTTATTAAAGATGTCAAAGTTTGTAGCATCCTGGGAATTGAAGGTCCACTTCTACCTGCTCACAGTGCGGAAGGCAAAACCAAGATTAGAGAAGGAAGAACAGTGGGGTTTAGGAGAAAGAGCACTGTGAGAGTTG
GGTGATTGGGCAAGATTGAATTTGCCCAGGTAGGCGTGAGAGTGTGGGTTTTAAATTCGAAGCTCAGGCCATAGTTTCAGAGAATCACCCTTACCCCAGACCTTCATGAGACAGTGCTCATGAAGCCAGTGCGTTTCCCAGAACGAACACTAGGCGGCACCGTTGGTCCACACTCAGAGGCCCTTGGCGCCAAGACTGCATCTAGAATCGCTCAAACACCTGTTTGCAGACCCCATGCACCAGCTGGAGGGGCCGTAACTGCAGGACTGCGCCTACTGAGTGACCCATTTCCTCC
GTGACAACAATATGTCCTTCTAGTATACATTCATTGCAAAGGCTGCCCTGAAGTTTCGTTTTTGGAAATAACTGTTATCATACATTTTGTATGATGTTGCTTGTGGGCACCATGAAGAGAGCCTGGCTGTAAAGGACAGAGGGAGCTAAACCAACAATGCATGGCCCTGCGTGCCCACAAGAGGGAGCCACCTGCCCGGGATGCAGCAGGCCTCCTGCCCTGTCCTCTCAGCACCCCTGAGCCCTGCACTCAAACCCCACCTCCGAGACAGAGCACTCCAGCAGGGCAGGCATCCCAAACAGGGGAGAG
CAGAGCAGCAGCAACAGGCTGTGAAGTGATTTTGTTCTGTTCAGTTAGGAAGGAGGTGGGTGGAAATGACAGTTTGGAGCCGATCAGAACAGAGGAAACTGTTTCAGGAGAAGCTGCCTCCCTTCTCCAGTTCTAACAGTGCCATCAAGCGGCTCGAGGAGCAGGCGCAGGGCAGTGCCTCCAGACAACCTGAGCTGACCCCTCAGCAGAGGAGCACGAGGCTGGGCAGAGGGGCAGCTCTCAGCACCCTGCCTGTGGCAAGGGCCAGTCTTCAGCCTCCCAGACAGATGGCC
TAAACAAACCTTCGCTAAATGTTTGTTGAGCGAACAGAAGAGCGAATGATGCACACGAATATGGAGGTCTACTAATATGTGCTTAAGGAATTAAACCGGTGATGATAGAGATGAAAGAGGCGGGTAGGTCATCGCAGTGCCTGCGGTAGGCACTAGATGGCGCCCAAGCACACCAAGAAGGCGCTGAGAGGCGGGCCGAGCAGCATGAGTTTTTGGTATAGGGGTTTCCTGGAAGATTGAAGCAGTTTATCTATGAGGGCCCCTTGACTGAAAGTCTAAGATCTGGTACAAATAAG
AGATGTCAGATTCCGTGAATGGACTTGGTTTTCTAGAGCCAGGAGCTGGGTCTGGCTATGTTTTCTGCCCCATGTCACTTTTCCTAAATTGGCCATTACCAACCACACTTAGAATAGATTCACCTGGATTTGAAGGGTTAATTGCAGTGACAGGCTACCACCAGAAGAGGGTAGCAGAGGGTTGCAGAGTAAGAGCTGCTGCTGGCCTAGGTCTTCCCCTACTGAAGAATGAAGTTGTCTTCAAACAAATGGCTAATATAGTCAGTCAAGAGGTGAGTTCACTGGCTAAAGCAATGGCCTGAGAAGAATGTTATTTA
TGGAAACAGCCAGTAACAACCATATAATTTGTAATCTAAATCAAGGTTTTGAGAGAAAAAGGGGGCAGGACAAATGCTAAAATGGATAAATGTCAAGACAACAGGAACTATCTGCAAACCAGACCATATGGTCTCCCTGTCCACGCCTCAAGTTTTCCATGCAAGTCATTTATCCTTACACTTAGTGGGCTATTTTTTTCTGACGGTAGGTGGCAGTAAAGAGCTTGCCTCTTTTTGCCTCGTTTGGTTTGGTTTGGTTTGGTTTTTGAGAAAAATTTAATTAGAGATTTTGGATGGCAACTAAGATTGGTAAAGGTTAGCTCCACAGGCTTAAACTCAAAATAGGAGATTTCAACTT
CTCATGATTCATTAAATATATGTTTTCTATATTTCTTCTTATAAGAGATTTTCGACATCAATCATGTATCAAAGAACAGAATATACATACAATTTCCATTTTGTCAGTTTTATCCAATTCATCCACATCATGCAGAAACAGAAGTTTCCAGTAGATGGCGCCAAAGTCTGTCTTTTCTCCGCCTCCCTGCGCGCTCTTCGTTGTTTCAAGATCCGCACATCAACCAACCCTCCAGAAAATGACATTTCTTTATCAGCGCAGACCAGCACGAGGTGCTCTCCACAGCAGAAAATCCC
GGCGGCCTGCAGGCCGGACAGCACCAGTCCAGGTGTATCCAGCGAGTTGCTGAGGATGGCAGGATGGAAAGGAGGAGTGTGAAATCGTGCCTGGAATGTCCAAGCGGATTTAATCTTATTGGTTAAAGATGTCCACTAGGTGGCGATATATGCAAGGAATGAAAATTTACTATGTGGCTGACATTGTTAATATATGCAATTATTTGTAGATATAATTCAGTATTTCCATCATCCCTGCAAGATGAGTAACAGGATGTTCACTTTGCGGATGAGGAAAATGAACC
ATCTCTTGTTGAAAGACACTCTCACTCATTGGGGCTACTTTATAGGAAGAAAGCACATTGATTTGAATCCAAGATGATCACAATCTTTTGCAACAAAAGTCCAAGGAGTACAATGCAGAACTTACCATGTTTAGAAGTTTGTTCAAATTAAACATGAATGATTCTTTGTCAGTAGGTGGCAGTAGTGAGCTCCTGACTAGTTCCTTTTGCTGTTTTCTTGAGTGTGTGGTCTCCTTTCGTTTTTGTCTGGTCTTTACCCTCCTCTCCCCTCTTTTTCATTTTTAAGAAACTAGTTTGTAACATCCTTGTGCTGGCTCCATCCTTCTCGCA
TGAGAAAAGATGAAATTAAATCCATACTTCACAGCATATACAAGAATAAACTCCAAGTGGACTAGGGATCTAAGTGTAAAAAATAAAACCACACACGTATTTAGGGTGTTTAAGTGATTTCTTGGCTGAGTAAGGAAAAAGATGTTACCACAAGGCGGCAGTAGCACACAAGCTTCATTTGGGATGTGCTTTGACAGGTTAGCAGTGGGGGAGGTAGCAAACAGCAAGAGAATATCCACAGGCTTCTACCTGTGGGTCGCTGCTCAGAAAGGGTGGAAAGGAAGAAAGACTCTCAGAGGAGAA
TTGAACCTGGGAGGCAGAGTTTGCAGTGAGCCAAGATCGCACCATTGCACTCCAGCCTGGGTGACAGAGCAAGACTCCTTCTTGGAAAAAAAAAGAAAAGAAAAAGAAAAATGTGTAGTTACTCCCACAAGACACAAGGGGACACTACTAGCATGATACATTCGTTTCCTAGAGGCCGACATCCCAGACCTGAAGGGAGTACAGGGAGCAGGCAGGTCGTTCTGAATTCATGGGTCCAAGTATTCCTAAGTTTTTTCCACCACAAAGGAAAGGGGCAGGGTTTGTTTATCA
GCTTTGGCGATGTCTGCTAAGGGAACGGACGAATGTTGTTTGTAGTCCGCCCAGCTCTTTGCTGCCTTTTGTGGTTTTGCCCGGTTCTCTGGTTCTGGGCCGCGTGTAATCCCAGCTTCCGGTTTCCTCACGTATACAGATGCGCCACCTAATGGCCACAATGGAGAACTGCAGGATGTAGAGACAAGAGGGAGCTGACCTGGTTTTAAGAGTCAGCTTCCCAGTGGTAGCCGAACAATGTTTGGAGAAATTCGTATTGAGCACCTACTATACGCCAGGCCCTTTCTAAACACTAGG
GAAGAAAAAAGTCAATAAAATTCTAAAAGTAACCAAAATGTCATGTTCTTTGAGAACATTTGAAAATATCCCAAGTGACCATGGCTCCAAATAGCTTTCCTTTTCACTCTTAACATGCTGTAATTGCACTTGATTAACAATGGGTGGTTTGAGAGTGGCCACAAGATGGCACCATGCTCCATAAAATGGCCATAGCAGCTAGATGGAACTTCAGCCATTAGGAGGAGGATGTTTTGTTTATTTTATTTTGCTGGGAGAGGAGTTTTAATACGTTGAATAGATTTCTAGTCTCTCACTCCATGAGATCAAAGGAGTGCCT
CTGGGTGCTCTTGCCTTACCCAACCCTGTGGGGAGGCTGGGATACTGGTGTCCTGGAGAGAGGATCCTGGCTGGCCAGGAACTGGGAGGCGGTAGCCCAAGTCACCAGTGATACCAGCCTGCCACCTGGTGGCAAGTCCTGTGTCATGCAGGAGTTGGGGCAGAAGGATCTGGGTGGCTCGACTTGCATGATTTCCTGGGTTTCAGAACTGCAGGGATCTAGCCTGCTCTTCTTTGCACAGCAGCCCCTCAGCACCCTCCTGA
TGCAAAGCTTTGTTGACTCTGTTTGATATCCTCCGCGAACTGCATGACTGAGCTAAGCTGAAGTTCCTGGTCACCAGCATGGGGAACGGGTAGCTGCTTCAGCGCCTGCTGGCAGAGAGGTCGTTCTCCGAGTCTGCTTTGCCACCTAGTGGTTTGATGTGGTATTGCCATTCACCAGGTAGTTTTAAAAGTCATTTTAGCCGTTGAATGCTATAGTGAATTATGACAGAAAACAGAGACACTCTAAGCAAAGAAGGCAGTCAGAGACCCAAAACAAGCC
ATAAGAGTATAAGCCCTCTTCTTGCACTGTTGACCAATATGATGTTCCATTAAATACTCTATGAGTCCAGTCATTTAAAGCTTTCTTGTCCCTCTAGGGCCATTTCCAGATGCAGCCAGTCTCCTGGAAGAGAGCTCCCTCTAGTGTCTCTATTTGGATTAGCAAATCCTTTTCATCACGAGCTTTCAGGAACATTATTTTGGTCTGATTTGGTATGATATTAGTAATGGTCCTCAAGACCATTACTAAAAATGCCTTCAGAATATCAAGACAGCAGAGACAATA
ATTTGCTGTTAAAGAAATAATTCCTTATTTTAAAGAAAAAAACAAATTCTCGAAGTTTATAAAACATTTATTTTCTCAAGAAGGCTCACTTGCAAACATTTTGAAGTAAACAATGTCATAGCAGTCATGCACTGCCCTCTGGTGGTCACATGAGAGCCCTGCATGACAAATGCTGCAGGGCTCTGCATTTGGCGTCAGCAAAAGACAACATTCAAATTTAGACATTGCTATGGGCTTGCAGTTAGATCATATCCCAATTTTGTAAGAATCAATGTTTGGAAGATAACTTCG
GCCACAAGAGGTCAGCTCCAGTGCAATATCCTCACCTGATGATGTTTTCCAAGCTCCTACCAAGGCTGCTGAGACACATCAGTAATTGAAAAACTTTGTGGAGTTCGGTTTCGTTTCAACCAGGTATACTTTTTTGCTTTATTCCCATATCAACACTAGAGGGCAGTAGCTACCTTGACGATGTAAACCAGGCTTCTCCAAGGTTGGTGAGCCCTCTCTCCCGCCTTTGCCAAGGGGAATGAACGGCTTTTGCGAAGCATGAGTATTGCCCCTCTGTTGTTTACGATGGGTCTGAATGT
TTATATTATTGGGTTTTTTTTTTTTCCCCTTTCCCACCTCCCTTGTGAATGTGACTGTAGAGAATGCTTCTGTAGACATACACACTTTTTTCAGCAGGTTTCATAATGGGCTGTGTCATTCAACCTACAAGCCAGTAGATGGCACTTATGGGTAAGAGTCAGCTATGGCCAACATGCCTGTTACTGGGTGTGTATTAATACTTAATCCTTGTTTACCAGGAGATATTCTCTGTTGCCTCAGACATTGGGCTGATCTATGGAGTACACAG
AACTCCCCCAGGAAAAGGGAGACTCCCTTTCCCAGTCTGCTAAGTAACGGGTGCCTTCCCCAGGCACTGATGCTACGCCTAGACCAAGGTCCGCTAGGTAATGGATGCCTTCCCAGGTGCTGGTGTTACCACTAGACCAGGGAGCCCTCTAGTGGCCCTGTCCAGGCGTAACAGAGGGCTCACACTCATCTGGTCACTTCTCACCGTGCCCCTTCAGCTCCTATCTCTGTATGGCCTGGTTTTTCCTGGGTTATAATTATAGAACAAAGATTATTATAAT
GCTTAGATTACCTGGGACATAGGGTTCTTCTCTGTAAAATTAAATTATTGCTGATCTCTGATAACTCATCAAATAAAGTAACTTCCCTTTAGAAAAGAATCCCTGTGTTATACATGAAAGTTGTGCTCCCCCTGGAGGAGAAATTGGGGTACAACATTGGTTGAAAACAGCACCTGGGTGCTTTTCAAAAATGCGGCTAGGTTAGCTATCCTTAAGGACAGTTCATTGAAAAAGCAAGTTTTTCCAGCTTATTGTTATGGGAGCAGAGGGCTAC
TATAACTTCTTCTACCAGAAAGATTTTGACAATTTTAATGGATGCATTTCAGTAAGTTATTGAAACATCAGCATAGGAGGTAGTTTTAAACATTTGCAGAAAAGCATTTAGAGATTAGTCTGGTAAAATAGTGACATCTCGTGGCAAGAATTGGTAACAAAATCTCTAACGTTAGAAAAAAAATCAATGTAAGGAAGCCAAGTAAAATGGAAGGGGAAAAAAACACTAAATTTTTGTTCTTGTAGATAAAATGAATTGTTCTCATTTTAGCTTTTGGTTGTAAGAAAAAAATTCT
AATCCAGGCCCCTCCAGCCAAAAAATGGAGCACAGAGATTCAAAATCCTTAGAGGGAAATGGATAAAGGTGCTTTCCGTTCATGTCTCAGTTTTTGGGATATCAAAAATGGGAGTATGAAGAGACCTCTAGAGGTAGATTTTGGGAGTACATTCAGGAAAATTTCACAAGCCCCTTTCCTGCCTCTACAAAGCCACTTATTAAATATAAGGACTGTAATAGTTCAACTGTCTTTGTAGAGTTGCTCTCCAGGGGAAGGAGA
ATATGGTTAAGTGCATCATGAAAAGTAAGAGATATTCATCTCTTCAGTGTTCTGTGTGTACCTTGTGGAAAGTGTTGATGATATTATCTGTAAAATGAAAAAGAAAGACTAGGGAGTGTTGAATTTGTGTGTATTTTAAGCGACAGCTCAGGGATATGTGGTTGCAAAGAGACATCTATTGGTCAGCTTCAGAAGACTCATTATTTTCTTTGTCTTTCTTTCCTTTTCCGTAACTTTTTAACAAGGTCTGCCACCTAGTGGAAAATGGGTGGATTTGACTCAACCCTGAGAACATCAACCTGACCTTGTTTTGCAATTGCCACAATTTCAGATGGACATTATATAAATTTGTTGAACTTATTAATGTACTCATAATTCAAAGTGACACATTTGTATTTGTAGAAATATGCACAACATTTACACAACAAATTATGATGATTTTATAAGATAGGCGAGAAAGGGAATGTTATGACGTCATCAGTC
TAAGCAATGAATACATAAACTTTTTCTTTTAATTGTAACTTTCCATTTCTGAATTGAATAAAACAACAAAATTAAAGCATTGTAGAGATCTAGGGAAGGTAGAAAAATGAGTTCATTCAATGTTGCTAATCAGCAGTGCCACCTAGTGACATTACCCACTGAAGGTCTTACAAATAACCTTCCCCAATGGTCTGCATAGAATATTTGGCGTCTGAATTCCATTAAAATCAAAATAAGTTTGAACTACTACTTCTCGATACATTTCAAATAAAATGAGGCATA
AAACAGTTGTTGTCTTTGGGCAGGAGGAATAGGTGGCCAAGGGTCAAGGTTAGCAGGATTACTATTCACCGTGTACTCTTTTGTGTCTTTAATTTCATGCCATGTTAATGTATTACCTATTCAAAATAAATAAAATACCTAATCATGCTTATCCACAAGGGGTCACTATTGAATGCCATTTAACTCTAGTTCCTAACCAGGGAAAAAAACGTTCTGAATTCTTTATGTGCTTAACAGGAAGTGAAGAAACAACTTCATTTATGTTCTTATTTTACATTACACCACATCATGTTCCAGAAAACAATTGCCATTCGCAAATCATGCACAAAA
GGAGTCAGGAGAACAGCCAGGCTGGAGAGTTTCCTGTCTGTGCCTTGGGTGCAGACAGCTGTGAGCCCAACTGGCTCTGTTTCTCCCCACCCCTGTTGCCAGCTTCCTTTGCTGCAGTGCCCCTACCTGACGGCAGGGGGCGCTCTGAGCAAGGCACCGACGGTCCCCTGGCTCCAGAAAGAATGGCTGCGGGGCTGCGGCTACCTGGGGCTACCCTAAGATTATCCCATCTTGTGATTCGGGTTAGAACGACTTTCACGC
CCCTGTGCCCTGTCGCCTTCTGTCCATTTAGAGGAGTGTGTATGTGAGGAAGATGAGGCAGAAGAAGCCAAGTATGGGCCCCGACTCCCCTATCAGGTGGGAGAGCTGGGGACATAACTCCCAGTGGGCACCAGGAGGCAGTGCAGCCCCAGCATCAGGCCCTTCCCACAGGGGAGCCCTGGCTTCAGCAGCTGCAGAGGCAGTAAACTCCTGGGGCTAGATCAACGTTTTTGGATTTTAAGAAGTAAAAGACGTTTTGAGGGTCATGAACTT
CTAGGGTCTATACAAAAAGACACTCTCTTTTCTACATTTCTAGGGAAAATCCTCTTCCCTTTCCTGAACAAAAAGGCCAAAAATGGCTCAAAACATCACAGATTGAGTGTCAGCTACTCCAGATGAACCACTAGGGGGCAGATGCAGACAGAAACTGACCAACAGGTTACCAGAGAACCCATTCACACTCAGCGACTTGAGATAGACTGCTGATAATTGCTTCCTATATGTCAAGTTGAACTTACATTTATCTTATTTCCTTACTAAGAACCAGAAACCAAAAT
TTCACTTGACTCTCCCTACAGTCAATTTAACTTTTAACACATAGTGGTTTCTCAATGTTTATTGGCCTCAAGGTACATTGTATCTAGTATGTTTAAATCAAGCCAGGAAGGAAGAAATAAAGTTGGTAATTTGGCCACTAGATGTCACACCACACTTGATGGTCAACAGAAAATTCCTGGCCTATGTTGTTCCAAATTTCACCTCGATTTTAATATGAAAGCAAATCTTGTGTTACTGTATTCATTAATCTCAACCATTTGAAACAAAGTATCAACCAGACTTTTCTTGGTGTT
TTATCTAGAAGGTATGTTGAAACACACTAGAATTTTTGCTTTCTAAGTGCATTAAAAAGCCAGGTGGTATACATATTTTAATTTAAAACCCAACTACTTATATTACTGAGTGATGAAATGGTTACTTGGTTTAGTTCCTTGACGTTTGTTGCCATCTAGTGTGGCATTTGGGTATCACATGCTAAATAGAAGGAATTATATATTTACATTCTTTGTGGCAGTGAAAATGCCTGAGGATTTTATAAGAAAATAAATATATAACTTGAGAAGTATATAATGCCATGCAAACATTCTTGTGTGGAACTA
CTCATGTGAAGGTGAGCACCTGGTGAGGTTTTCAGGAATCAGGTTCACCTTGAACACCATACTCAGGCCTTGGCGGCTCTCTGGGCCTGCCTGGCTCCTACAAACACCATGCAGTGTTTCTGGATCTCCTAGGCCCTCTAGTGGCTATTCTTAGGCTGAAATCCCTCAGAACTCAGCCTCTCAGCTCCTGCTAAAATTTCAACCAGTCCCTGAATTTAGAAATATGTATATATACTTATTTTGCTTCTCGTAAACTGCAAAGAAATAAATTTAATTATGTCTAGTTTCTGATCAA
AGTTTAGTTATATGAATAAGATTTCTGGATAATAATTGATCTGCATAGGCTATTAAAAATTGCCTGTTTATACAGGTCTGACTTTCAAAGCCCCAATCTTGAGTACGTGTCAAGGTTAGCCTTACCATACGAATCAGAGTGACATCTAGTGGCAACTCCATTGAAGTACTACTTGGTACTTCATCTGTTGTAAATACAAATGAACAGTACCTAGCATATGGCAGGCCCTCACACACTGTTGCATGAATACTTTAATATTTTAAGCTAATATTATAATTTCCTCAGTTCTACTGAACTTCCTCC
TGGTAACATCTGCATTCCATTGACTGTTTCAAGGATAGCCTAATTATGTGTATTTTTTAATAATATCAACATTTCTAGAAAGGTTTACTGTCTAAAAATTATCTAATGACAATCACAAAATGGAAAGGTTTCTTTGCTGCCCTCTACAGGCTTCCAGGGCTCAGTGCTTTGAAAAAAATCAGCCTTGAATGGGCAAACACACATCTCATTTTGTTTGGCAAGAAAACGCTAACAGTAGGAAAAGTTTAAAATAGCCAAATTAATGTATAGCAAGTAGAATGAC
TCATCCTAATACATTCAGCGTATGGAGGGATATGATGGGCCAAACGCCAAACCCTCCTTGTCCCCATCCAAAATCTCTCTAGGAAACAGCTAATTTAGAGACACGGCTCCCGAGAAAGTATTTTCTATGCAAATAGTGCCATCTTGTGGCTGAAAGGAGAGTTACATGCTGATGACACAAAGGACCAAACCTAACGGATGTGAAAATGTGCAAGAACAAATTTTTCAGCAATGAATCCATTGAGTCATCCCACTTTCCTCAAGTTTTATAGCACAGATCAGGCTACACAGTGGCTTGGGGTGTCTGTTCTGTAGCCT
CATGGCTGTTCTGGTTCATGTTCTGTGGAAATCCACTTGCCTTTACCATTCTTTACAATAATTACAGCTAAGTGGTGCCTCCTGTGTGGAATTTGCCATCCCTGACCGGAACAATCTTGCACATCGTTCTTCTTTCTCAAGAGCGCCCTCTGCTGGTCAGTTCTCAGAAGGCGCCACATCATCGCGTCTTTCGTCTGCAGATGCTCTTTGCAGCCAGAAGCCGAAGGTCATTTTGATCTAGAGAAGAAAGCATTTTGGCTATTGTCTCCATGGCTGTTCGAATTTTCATTCG
CCTGTGTGTCACCCACATCTACTGATCAGGAACTCTGGTGTGAGACCGAATGATGAAAGCCGTCCAGGGGATTCCGATGCTGCTCAGGGTTAAAAACCACAGCTTGATCTGAAGAGCTGCAGGGGACAGCGCCCTCTGGAGGCCACGTGATCACAGCAGCCATAGAAAAGCAGCTGCATCCAGAGAAAGGAGCAAGAGTCTAGGTTTCCGAGTCCTGTTGTCCCTTCTCATGCAAAGAGACTTCTATGGTGGTCAACTTTAGAGATCCTGACTTGATTTAAT
TTCTGGTCAAAACCTAAATACTAGGTCTCTCTCTTGAAAATCTTTTCCATATTGGAAACAGGATTATGTTCTAGATCTAAGGCCTACTATTATTAAGTGTGTATAGACCCAGGGCTCCGCTTTCGCCAGTCTAGAAAAGGCATATCACACTGCCCTCTAGTAGACAGCCTAGGAAATGACAGTCAGCTAGGGACTGGACAGGCTTGCGATCTCTGCCCTACAAGATGTGCTGTGTTCTCACACTTACAGGCAGAGAAATTGGAGGGGGTGGAGTTTTTAAATGTTCACTAATGCCTACTAAATAAAC
ATGCTCTTCTCAGAAAGATCAAAGACTAATACTTTCACTAATTCTGCTACTGCCATCTAGAAGGTGGAGCCAGGTGTACAGAGCGGAACATGAAAGTGAAACAGGAGGGTGACTGCTGAAGCACAGCATCACAGGGAGACGGTTAGGCCTCCGGATGGCTGTGGGCGGGCCTGACTGATGTCAGGCCTTCCACAAGAGGTGGTGGAGCAGCGTCTTCTCTAACTCCCCCAGGGAAAGGGAGTCTCCCTTTCCCGGTCTGCTAAGTAACAGTTATCTTCCCAGGCACTGGCACCACTGCTAGACCAAGGTCTGCTAAGTAACGGGTGCCTTCCCAGGCACTGGCATTACCACTAGACCAGGGAGCCCTCTAGTGGCCCTGTCCGGGCATGACAGAGGGTTCACACTCCTGCCTTCTGGTCACTTCTCAGCATGTCCCTTCAGCTCCTATCTCTGTATGGCCTGGTTTTTCCTAGGTTATAATTGTAGAACAAAGA
AGATTAGAGAAGGAACTCAGTGTCCATTCCTAACCACCTGTGTGGCCCATGCCTTAATGTTTCTGTCAAAAAAACAGAATGAAACACGCAGAAAATCATGACAACTAACCCTACCCAGGTTTGCCGTTTGCGCCTGTTCTGTGTGTCCGGCGTCTGCCCCCAGGGGGCGCAGCCATCACTCCATCCCTCAGTCTGCAGTGGCCTGACCCAGGGATTTGGGCTCCAGGTTGATGAGTAGGACTCTTGGGGGCCAAGGCGTGTGTGAAGAACCCTCCCAGCACCCTCTCACTGA
GCTTTCCTAGGAAATCACGGCACCGGGCGGACCATTCAGGAGCCAGGAGCCCCTCCTCCCGGCAAAGGCCCTTGGAAAGATTGAGTTGAAAACACACAGCTGGAGGGGATTCGGCGCAAGCCACGTGCTCCCTCTGGTGGTCAGAAAGGGAATTGCGGCCTCAGACGAAGACTGTCATGGTCGGAGTTGTCTGATTAAGAGTAATTCACCCAATAATTTCCTAGGCTTGGTAGATCTTTGTGACTCAATGCAGGTCTGAATTGTGGAAAATCCCAAAGTGAAGTGAAAGTTCAGTAACTGCCAGCCCATGTGACCTTTCTGGAGAGAGAAGGGAA
ATTAATTTCACAATTACTATTACATTATTAAATTTCTATTTAGAGGTACTTAGTGTCATATTTTCAAAAGGAAATAGACACATCTAAAACAAGAAACAGGAAACGCAGCATGAAATGTACCATTGCGGTGGTTAACCACAGTAGCCACTGGGTGTCTCCACTGCTTCACACCAGTCACTATCTCTGATGGAAGTTTCCAACGAAAACAGGAGATGAAGAGCAAAGCTTTATTTACAGAATTCTTAATTAGGAACTGATGCAGCATTTACATGCCAGACATTTTATTTAGAAACAGTTCTGCTCATGTAGGC
CCCCATGCAAGTGTACCTCCGTGCCAGGAAGTAAAGGATGCCCCACAAGGCGGGAGAGAAAAGGCAGGGTCACGCCATCAACTCCACCATGGGGCTTTGGCCGTGTGCTCAGTATCTGGAGCCTGAATCCCGCTTCCAAGCCTGACCACTAGATGGTGGCCACGGTCATAAGAAAAAATGGAACCCCTTTCTGTAAAAGGTGCCTTGTGCTTCTTTTTATTGTTTTTCTGCCTACGCTATTGCTTTCCCCAAGAGACTCACTTCACCTCTTAGTCTTCCAGAGAGGATCTTTCATCCTGCCATCC
TTTGTAAATGTCAGTAGTTTCTTTGAGTTTTTCTAGAGAACTTGGTATCTGGCATTAATTTTAAAAAGAGGAAAACCTCTGTGATGCCCCAAAACTCCAAAGTAAAGGTCCACACAAAGATTAAAACTAGTTCATAGCTCCCCAAGGGCCTCTAGTGGCCAGCATCGCCAAAACATTAGGTAGTCATTTCGTCTCAATAATATCTGATTTTTCTATTGTTTAAGGAGCCCTGTAAGATCCCTAGGATATAGGAGAAGGTATTCACAACAAATTTGTTGAATTTAAAAAATCAAAAGAGG
TTATCTTTAGCTCTGGGTGATGGTTTTACAGTTGTAAATACAACCGAGCTCTAAATTGTTTATCCAGTCACCTCAGGGTTTTATGTATTCAGCCAAATGTTGGAAAACCGTTTAGATTGTGGAGCACACTGGCTCCACCTACTGTCCTATGAGAAAACACTTTCCTACTGTATCTTCATTCACAATTCTCTTAAATTGTACCCTTTTGCACATGTGCTTTTCCCCAAACTTTGTTTCTCATATTTTTGATATTTGAGTTTCCGTTTACCTTGCTGAAAGATAAATTTACCTATTAAGAAATCGT
ACGCTGTGTGGAGCAGAGTCACTGGCTATTTATAGCCCAAACAGTAAGAAGAGTCGTTATGAAAATGCCCAGAGGTGCTTTGATCCGGGAAGTACACAAGCCAATCAAAATACGCCGCCTTCGGGCAAGAGGAGCCGGAGAGCGCCATCTAGTGACCCCACAAGTTCCCTTCCTGAAGGAAGTATTCAGTCCGGAGAAACCAAGACCCACCTCACAGCGAGGACCAGAGAGACACCTTGGTAAGAGGCCCTGGAAACGAAACACAAAGCGAGGAAGGACAGTGCACGGGCCT
TAAGTGCACATGTGTTCGTGTGTATATATAGATGTCGTCTACCCAGAGTTTCACTTTGCTTTAGTTATTTCTTCATGCTCAGAAAATTGTATGAGCAGACTTCAGTTTCAAGAGGAGGTACTAGTTTAGGTTTGTGATGAATCTTTTACACCCTCTAGTGGTACTGCTGGGGCATATCAGTTTTGTGCAATGGGTTTATTAGACTCCTAGTCTCTTCATAACCAACAGCATCAAAGGAGACTAACCTTAGAGGTCTTTTGCTCTTTGCTGCTGTATTAATCCCAGTGATGCAATCTACCCTCATGAAGAAAAGAAGCA
CACTGTTGGTTAGGACTTGGGAGAAGATAAATTAAAAAGTCTGACACTTTGATCACGTTCTGTAAAAGTCTTGGGGCTTTGCTTTCCCACTGTGAAGGGCATTTTGAAATACATCTTAATGAATGCATTCTGCTCTCTTGGTACACCAGGGGGAGCATTTAGTACAGGAATGGGAATACGGTGGCTCCAGGAAGTGACTATTCCTGCTCTTTGTAGGGAAGAACACTTTTTCTTTCTCTCTTTCTCACTGAAAAACACATTTTTCTGTTTGAACAGTTTGAAAGCAAGTTGCAGATA
GCACAAGGCTGGAGAGAGGCTAAATGTTCTTTCATATGGCATGTCCTCACACAGATCTCCTGACACAGGCATATTTTCACTAAAACAACAAGGCACACAGCAATACAATGTGTAGCATGACTTTGTGCAGGAAAGGGGCAGGAGAGGAGGTGCCACCTAGTGTTCTCTGCAGGATGTGCAGGCGACGCTGCAGCAGCAGCTGCGTGTTTCTCTGGGATCCTTTGGATTGTTATGCTCCACAAACTCAGAAATACACTACTTATCCCAGAGGCACTGGCTGGCCATGTCTCTGGTTCT
CTTCTACAAGGAGGGCCAGGGGACTGGGTGGAGGTGGGGAAAGGGGAAGAGAGGGGAGGGAGGGAAGGGAGGAGGAAGGGGAGGGAAGCCACAATCACTGATGAAAATGCACTTTCCACCAGAGGGCGATATTTTTGAAAGCTTTGATTTGGTTGCACATGGTACAAAAATGCAGTCATGATAAGCAAAACTAAAATATGTTCCTTTTATACTACAAATTTATACAGCAGTGAGTAAGAAAGATTG
GAAGAAAGCTAGAGGGTTAACGAGTTCCAGTCTCTGGACCCTGGTGTTCAAGCTCAGAGCCAGCTTTACAGTTTCAGCCTTTAAACTCACATGAGGAACTGCTACAGTTTACTAGGCATCAGCAAGCCGCTCCACTAGGGGGCAGCAGGTGAATTGCACTGAAATTCTCAAATGAAATAATAAACCATCAGGTACAGCAATGCTGGGGACATTGTCTGTTTCTGCCAAAGCCATCAGCCTGTGGCTAGCAGACAGGATTACTGC
GGGGAGTCTGGGCAGGGGGTGGTCAGTGCAATGACTTGGGCCTGAAAGAATGAGGTTTTGGTGGTGAGCTCTTCCCCTGTGGAGCTGAATGTGCAGCCGTGTGTTTTGTTCACGGCTTCCTGCGTCTGCCCTCTAGAGGCCCACAGAAGCCTCGCACCTCCCCAGCCCGGCGTCTGCGGGTGAATTGTCTGAGCAGGAGCACAACAGCTTAAGCTTCATGTTCTCCGGGCCCAGGTGAAATACTCTCACCCCCTCTGATGGCCACTTTCCAATCC
TTTGTCCTTACGTTCCCTGAACCAGCAGACCCTTCCTTAGCCTGTGGCCCCTTGAAATTCTGCAGCCCTGAGAGCTGCCCTCAAACACAACCCATCCCTGCGCTTCCTCTCCTTCCTGCTCCCGTTCCCGCCGTCATTCCCCCGCCCTCCACTAGGTGGCGCATTCCTTTGGTGCCTTTTCATTTTCATGACACCTAGCACAGTGCTTTGCACACAGACCTGCTCAGTAAGCACTGTTTACTTATTGAGTAAACAATTATGTAAAATCATTCACATTGTTATTAAGCTCAATAGTAATTTCTT
ACTGTATCTCAAAAACAAACAAACAAACAACAACAACAACAACAAAAATGCAAAGAAAAGAAATCAACCATTTTCTTCCCCCTTTCAAACCCCATAGCCTAACCAGAGGGAACTTCTGAGGGGAAACTTGCTCTTTGCTGCCATCTGGTGGCTGTTACTGGAGCAGTTCTCACAGGAAAAACTTCTATCCAACAATTATGTGGCACCTACTGGGTTCAAAGTTCTGTACCAGGCAACTTATAAATACTTTCTTACATTTTTATATTCCTTTACCAATAATGAGGCATTTTCTTTT
GTAATTTGAAGAGTGGTATAAAATGAATAGAATAACATCTAGCATCTTCTAGTTATTCAGTAAATATCTGTTGAATAACAAAATGCATACTACTTGACCATTTTTTTTTCTATGTGGATAGTTGAATTGGGAGAATGCACAGCTGGTTATCTAAGTGACCACTGGGTGTCACTGTTTACCCACTGACCGACCATCAGTTTTTTTTTTTTTTTTTTTTTTTTTTTTCCCCTCTCACCTGGTCAGGACAAAAGCCTCTGGAAGCTGGTCCAGGTGCAGAGATTTCAAGCTTG
GGGACTGAGTAGTAGAGAAGGCCCCTTGTAAGAGCAATGCTGAATAGAGACCTGAACCAAGGCCTGAATGAAGCCCTAAGCATGATGAACAGGTGGGTGAGTTGATTTTAATTAAGTTTAGTAGGGATGGTATTGGGTGCTGCTCAAAGAATAGACTGTAGGGGGCGGTAGAGCATTGTGTCAGCAGGAAGATCAGGGAGGAAATGACTCAGTTGATTCTCATGGGAGATGAAGGACTGGACTAAGGAAGTGATAGAAATGGTCACTCCTTAGTCATCATAGAAGTCACTTCGATTTCCCTAGGGA
CAGCTGCTCTAGCTGTTCCCTGCCCTCTCTTTACTCAGACATTTTTCAGTCTGTTGTAGACAGTGAGCACGAGGGGGAGAAGGTGGGCAACTTAGGTCAGCGTTTAAAACACAAGAAAGGTCTTATCCAAGTTAATGCACCTATGCAATGGGACTTGCCGTCAGCAGGGGGCGCCAGCAACAGCTCCATCATTTTATGCCCCGTCATCCCTGTGAGGGCTGGCAATGTTGCACTTAACTTTGAGGTGGTTTGTGAACTTCTCTTGATTTCCTCATGCCTGATAGTTGCAAAAGCAGTAATAACAGTGACAGTGGTAATGAGAAACTTACTACCAGCATCA
AAACCAGATTCAGGACTGGAGAGAGAAAATAAGGTATGGGCTGGGGAGTCAACACACATTTGTGCCTCTTTGATGGCAAGGCCTAGGAACACATGCCTGGGGTCAGCTTGCCATCATGTGGCCAAACCTAAGGACTGCACATCTCCCATCTTGCTTTCCCAGGGCTCCGTGTACTTGTGGAGACAGGATTTGGACCCAGGTCTCTCCTCCCACCAAAGTTCAGGGTCTATAGGCCTGAGTTCAAGTCCCGGT
TAGGGCTGATAATGGCCCGTAAAGATCTTTTACTTCATTTGTTTATTTTATAGATGAGAAAACAGACCCAGGGAGAAGTGAAGGCTGAGTTGGAATGAGAACCATGTGCTGGTGCTTGCATTTACTGGCCACACTGAACACTAGGTGGCGGTCTAGCCCTGTCCTCGCTCTCATTTCTGCAGGCTGCCTGCCTGGGTTGGGACTCTGTGAATGGCGAGGCCGGCTGGAAAGCAGGCTCTGTGCCTCTTTGACCAGCCATGCCGCCTGACTCAGATG
CACCACCTAATAAAAGTAGCAACTCTCATTTTTTGTAATTACTAAAATTCACATCTACAAACTTCCAAGACATCCTTAAGGAAGGTGCAGCTCCTGCTGAGATTGTCACTTTTAAATACTGCTAGGCATGTCATTCCTATTGATGCTCACTAGAGGGAGCAACTGGTCTTTAAGAAAGTGATGTATCTAGTCTCTGATGGAAGAACTATGGGATGGTCTTTCACTATAAATTAAATACTTTTTTATTTAAATTGAATCACAAACTTTTATTCCCACTAAGCTGTA
AGGCTTGTGAATGAACTTGGTAAGGGGAGTTCATCTCTCACCACCTCCTCCATTTCCCGCTCCTCAGAGCACTGCTGTGAAAGCACTGAAATACAAAACAGGTGCTAAGAGCCTAGTGCCATCTAGTGTGTCGCAGCCTGAATTACACCACGAAACAAAAATAAATTCCTCCAGCACGCATTGCTGGTGAAAACCAATGCAGGAAACTAGCCTCAACTAAGGAACCCATACAGAGCCTTGGTCCTCTGAAAGCACCC
TTCTGGCAACTGGATTGGACTTGGAGGATCCTGAGTGCCGCCAGATTGGTTGGGGATGCTGAAGTGCGCAGGACGCCGAGGCTAAGGGGCAGGAAGGGACGGCCAGCATGCAGCGCCACGATTCGGTCAGCAGGTGGCGCGCGAGCACCGCGTTTAACCAGTTTCTAGGTGCGCGTGCTTTGCTGTCTTTTGTTACCATTTTGTTTGTTGTTTGTTTTGGTTTGGGTCTTTTTGTTTTGCGTGTGAGTGATGGATTTTTGTGTCTGCCTTGAGCT
AAAGGAAAACAGAAAGAAAAGAAAATACACAATAAATTTTGGACTATAGTCACCCTAGGTGCTATTGAACACTAGAACTTATTCCTCATATGTAGCTGTAATTTTGTACCTGTTAACCAACCTCTTTGTTCTCCCCTTGCCCCTACCCTTCCCAGCCTCTAGTCGTCGCTGTTCTACTCTCCACTTCTATGAGCTCAACTTTCATAGCTCCCACATATGAGTGAGGACATGCAGTATGTATCTTTCTGTGCCTATTTCACTTAACATGATGGCTTCCAGGGTCATTCGTGTTGCTGTGAATTACAGAGTTTCAT
TTTCCAGAGAGTCTGCTGGACCGCCCCGTGGAATGTGAAAACATTCCAGAGGCTAAAAATATCGCCCCAAAGCCGCTGCAGGAGCTTCCTTGTAAGGGGTGATGTGACTCCAGAGGCTGGAAGTTTATGTTCACCAGGTGGCGCTCTGACTCTCAAGTTTCCCAATGCCTTTTTTAGAAAGGAAGGATTATGTTCCCTCTTTTAAAGTTTGTTCACTTAGGTCCCCCCCTCACATTAATTCCCTGTCACCAGCCCAGCACCCAGATTCGGATCCCAGCTGCCCATCTGA
AATATCTGTTGTCTTTCATTGATCCATGTATTTTTATTTTGTATTATAATAAAATTGATTCAGTTTTTAGAATATACTTACATATGAGTTGCGAGGGCTGTTTTTTCTACACAGATGACTTAATTTTTCCAATTGGTCTTTATGTATCCTCAAGAGGGCGCACTGATAGCAATCTATCGACAAGGTAAGAAACGCTTCAACCAGACACAGGGAAATCTATTTACATGTTACTTACCTAGCGTCCATGCAAAATAGTATTTGGGTCTGGCAGCCAAAAGAGAGATATACAGATAGATAATCTTTGTTGGCCACGAAGCTGTAGCTTGAAAATGCTCATCAATG
TCTGTGATTTCTCCTCCAGCAGAGAGAAGGGCCTGGGCCTCGGCACCTGCACCCCTGGCACAGGGACAGTTCTGGGAAGGGCGTGGTGCCCGTCCTGGTGGCTGGAGGACGGGACTGACCCTCTGGCCACTAGGGGTCTCTCTTGCTCCGCTCTGTGCCAGAGCCGTCGCCAGGAGCCCTGGGATCCGGAACTGGGGCAGAATCCAGGAGCAGGGTGGGCCCCGAGCTCTCAGGCAGCGCTGCGGCTCCGCCC
CAGAAACGGGGCTGTGTTCCCTCCTCCCTAGGTCTCCAGCTCAGTGTCTTGCACACAGTGGGTGGTGAACTGACTTGCTCCTAGTTTCCCCTCTAGAGGTGCTGGGATGCAGTGACAACGCGCTTCCAGATCTTGCCACCAGAGGGCAGGAGCGCACAGCAGCCGAGTGTGAGCAGCGCGGCAGAGAGCAGGTCGGGCTGGGTGGGTCCCTGGACATCCAGCCGGCAGGGCAGGGAAGGGCCAGGCGCAGAGGGTAAATGAGGACAGGGCCTTGGGGGAGTC
ATGGAAATATGTATGCATATTTATTTCTAGAGGTGAATTAGCAGTTAATCAGGTTAGTAATACAGGTCTAGGGAGAGCCTTCAAATCCTCTTTGAAGATTCCGGCGCGCTGACCGACGATGCTGAGAAATTCCACCAGGTGGCGCTGCGTCCGCTGACGCTTTATTATCGGGCGAAAACGTGGAAAACAGAAGCCCACTGGAGGTCTTCCTAGCTCCCCACCCCCATTTCGACCCCCTGCACCTACACACATTCCACCTCTTTTTTGACCTGAGTATCCTC
TTGTGGTGGACCCATTCTTGGCTGTTGACCCAGGGGCTAGAAGGAATCTTCCCCTGTCAGCTCACGGGGTTGAAGGGTCTGAAATGGGCCAGTCTTAGTTTTAAAAACTGTAATTCCAATAATGTCCACTATGTGGTGCACATGCATCCGCAGTAAATTCTAAAACTAGTTGAAAGGGAGCTCAAAAACATTTTTAAAATCCACAGTGATAAAAATAGTGGGGAAATGGCACATGTTTATTTGCTGTACACTGGGTTCCTCTTAAGTAGCAGCTTCCAATGTCATATTCATAATGTGACTCAGCTT
GCCCGCACAACCTTGTAAGGGTGGGATTGTTTGCACAGCCATCAGGATTTTGCCTACAGAGCGCTCGCCCTGGAAGATAAAATGTAGTATAGTTCTGTGATTGTGTCTTTTGGTAGCTTTTAGAGTGACTTACAGTGCCCCCTTCTGTTCACATTGCAGTAGACGTTTCATCCTTTTTTTTTTTTTTTTTTTTTTAAAGAAAACATGCATTCATTCACATTTAGTAAATGTATCTTACCAGTGTGACTTATGTTTATGTGAGAAAAGGTCTGGCCAA
TGGTGCAGGGTAGAAAGCTAGTCATTCCCGCTACGCAGTAAAGACATCTAAAAAAATGCTGCCTGTATTAACTGGGAAGACGGATCCTGCACTTACCAAGCCTGTGTAGCTCTAGAAGAAAAAAAAAAGCAAATATGCGGTATGTTGGCTGCTCACTGCTGCCCCTAGCGAGGAACTTTGAAATAAACGAGGTTAAGTAAGAACTGGCCAATTTGCAAGCAGAGGTGGAAGATAAAATACAGGAATGCCAAGCAGCTCTGTCTTCCAGCTCCAATCCTGCAGTACTTCTTTCAGTGCCCCTAAGACGCTAAGCTCCTTCCTCCAACACTGTTTTTTGTCACCTCCCATCCTGCCTACCCCCGGTCATCCTTCAAGTCTCACACATACCTGACTTACCCACGCACCCTG
CACTGTAGTGGGTTATTATGGGGTCTCTGCCTCCTGGCTGTGTTATGCGGAGCCCAGGAGTGGAGGAGAGCCGTGGAAATAGACAGGGAGAGGCTGGTACTTGGGTTGTGGTAATAGTCAGGCTTGCCACAAGAGGGCACTCATAGATTTGTTTTTATATTCATTCTTGAGAAAAAAGCAACTGGTTACTGAACGTAACTCATGACTTATGTTTCAAATTTTGCATAGCTGATTTTAAGTCATTTTGATAGCTTTGCAAGAAAAATTTTTCCTTTGAAACAAGGGAGTAGG
TTGTCCCTTCTCATTACTGTAGTATGTAGACATAATCTTTTGCCCACCTGGATTGAGGTTATGCAAATCTGCAAGTCACAGCAGAACATGGATGTGAAAAGGAGGGCTTATCATCGGGGCTTGATGTTCAAGTGCTGCCATCTGTTGTCGGTGTACTCTATCTACACTTACTGCCTTATCCTTACCTACTCTGGAATTGGAGATTGCATGTAATGTCAATACTTGAGCGATTTGTTTTTCCACAGATATTAAAGTCTTGATACTTCTATTTGCAGTTGGATTGGCAGAAGCTTCCAATA
ATGATGTGTTGATGTGTATGTATATATAAATGAGACATAAATGACTTTTGGAAGGATTACTAAAGAAAAACAGCAATAGAAGAAGACTAGCCTATGTCCAGCAGCAAAAGGAAGTAGAAGACAGTGAGTCAGATAGTGACCAGTACAGGACGCTAGGTGGTGCCATTAGTCTTAGACTGCTTATTTGAAGTCTCTGGAGGCTCAGTAACCTCAGAATAGAAAGATCGAAAGGCGGCCGGGCACAGTGGCTCACGCCTGTAATCTCAGCACCTTGGGAGG
TAGTTAATTAAAATTAGATTTTGATAATTATTTCCACATGAGTTCTTTCTTCTTTAAATGACACCAAAATTTAACCTCAAAATCTTGGCAAACACTGACAGCCCTGAGTTTTTTTATATTGCTCCTCTAGAGGGAGCACAAGTGCTTAAAATACTTCATAACCATGACAATGTTTCACAATAGTCAAGAATTTTAGAAGGGCAAGAAAACACAGTAATCTACTGCAGTTTATCAGTAGTGTAGTCTGGTGTAGATAATCTAGTCTTAGATACA
GAGCCTCTGGCCATGAAATAAATTCTGAAGCTATGAAAGCACAGTCTTGAAACTCAGGGCAGTTGGGCACGTGGGGTCCGGCTGGTTGTGGAAAACAGGAAACAGCAATGTCTTTCAGTCCTCAAGTTCCCCCTAGCGGCTCCGGCGGAGGAGTGTCCGCACATGGACGGAAGTTCACTGCAGGCAAATGCAGAGGCTTAAGGTCGTGCAGGGATAGCACACGTTTAAGGGAAAGCATGGTCGGTCCCTACCTTTGAAACCACATACCTTCCTTTT
CATCCTCAGAGACTTCACCATAGACTCCTTTTGGAAATTCTCTTTAGTTTCTGTGGCTCTGCATAAAGGACAAGACATTCTTTATTGAATCATTCATTCATATGTTGACATGCATTTACTCACTCATTTCATAGTTAAGTGCTTGGAACTGGGGAGTCCACCAGGGGGCCCTCCCATCTTATTTATCAAGTAAAATATTGCCTAGTCGATCAGTATATGCCTGTCTCCATGTAACTGAAAACATTCATTGCCAAAACAGGAGAGTAAATATTCAGAGGTGAGGAAACTGAGGCATAGGGAAATT
AATGTAACGTGTCAGAAGTCTGTAGCTTGTCTCTGTAATATACATTAATAGGTAATATTGATTTGTGGAAATTAATTACTAGAAAAATAGTTCTCAGCACTTAACTAGTGTTTGGGAAGATTCGAGAGCCCCCTTGTGGCTATAATCTTCCTTAACTGAAAATCAATGAAAAGCTTTTAGCTGGTTTTTTGTTGGATTTTTGTTGATGGGTCTTCCCCTCCCCACCTTTTTCTTTTGGTTGCAGTTGTTTGCTTGCTTTATGTGTATGC
AATTACTTTTTATTCCAATATTATAATAATCCTCGCTCTATAATCATAGCCTAGGAAAAACCAGGCCATACAGAGATAGGAGCTGAGGGGACATAGTGAGGTGTGACCAGAAGACAAGAGTGCAAGCTTTCTGTTATGCCCGGACAGGGCCACCAGAGGGCTCCTTGGTCTAGCGGTGACACCAGCGTCTGGGAAGACGCCCGTTGCCAGGCAGATGGTGGTCTAGCGGTAGCGTAAGTGTCAAGGGAAAACACCTGCTACTTAGCAGACCAGGAAACGGAGTCTCCTTTTCCCCGGAGGAGTTTAGAGAAGACTCTGCTCCTCCACCTCTTGTGGAGGGCCTGACATC
CCAGATGCCTGTGGCCCCCACCCGTGCTCTGCCAACTCACCATCGGCTCCTCCCGGTTGTAGGCTATTTCTTCCTGCTCTGTTAACTCGGACTACACAAGGAGAAGGCTCAGGCGGAAACTGTTTCTCAATGTATAACCGCAGGGCGGCAGCAGAGAGCAGCAATAAAGATGCACTATTTTCTCAGCGATTTTGAAGCTGGTTTTTATTGGTGGTGGCTTTTTGTTCATTTAAGTACAGCACAGAGGTTAAGACTGCAAACATCATAGCTAGACTGCCCTGGGTGCAAACC
CATTTTTTACCAGTCATACACACACACACGCGTGCACACACACACACACACACACACACACACTGCTTGGAACAATGGAAACAGTAGGGATTTTAGTCTGAGAAACCATGGCTTCAAGTCTCAGTTCTGCCACCTACTGGCTATGCAATTTGGGGATATTGTTTCATCTCTGTGAGCCTCACAATGCTCTGTAAGATGCATTTCAAAAATCTAGCAATAAGATTATTGTGAAGATTAGCTATATTGCATGTTATGTACAAAGCAGCCACCAATCCAGACAGGATG
GAGAATAGTGCAGAGGTTTCACACAGCACTTTATGTATAAAGCTTCTTAAAAACTATTTCTACATCTCTCTTTGTCCCCAAAGTATCCAATTTAAAGGCAAAGGTTAGGAATCTCCAAGTAGGGGAATTTATTAGATCACCACTAGGGGGAGTGTGACAGTAGTTTGTGATATCCTGATAAAGGATTCATTCACGGCATTTCATTCGATCAATCAGCAAGTGTGTGACAAGCCACAGCTACAGGCCGGACACTGTGATAGGAACTAGGGACACCATAATGAATATGACACTTA
TCAAAAATGAGACTTTTACTCATCTTGTTTTGTTTACTGCGGGTAGCACATGGAAAATGCTCAAGTCACTGAATTATAGAGCACCAATGAATAATTTTCTTTAGTTTTCAATATGAGAAGAGTGTATTCTCCACTTCAGCCACCAGGTGGAAGTATCAGCACATCAGTTAAAATCAGTTCTTCATTGGGAGGTTTAAAAACTACCCTTGGAAAACAAACAGTTTTTAATGTTATGATATGATGTTATTATACACAGTAAGAGGAAGAATTCCCAGTATTATGATGAAAATCAAGAAAGA
GGATGCTTTTATTTTTGTGTTCCCAGCCCTAAGCACACTGTGCCTAGCTCAGGGTAAGCACTAAACAAATGTTTCTTGATGAGAATGCTACAGGAGGAAGGGAAGGGTTGTACTCTACACAAAGAGCGGAAAAGCTACCCTTTAAGAAAGAGACTCATCTTCGCATGGCCTGCAGAGGGCGCTCTTGCATCATAGCTATACCATGCATCCTTTGCCCATCACTGGTTTCCTTGAGCAGTACCTTTTTGGTAAAACCACAGGTGTGAGACTTTGGAAATTTAGACTTAAACCTGCCCAAACACATTAGAATATCATCAGTTGCACAGAACAAATCCACATTACAATTATTCCAAAGGGACAAGAACA
GGATTCTGAGTTTAAGTCTGAAATTTGAGCCTGAGTGTGTGGGGATCTGAGTTCTGGGTTGAGCTCCTGCCCCAGCTGTCTTCTCTCCTCCCCTCCCTAGGGGAGAGCCAGCAGGGCTTACTCAGGCTCCGAAGAAGCACTGTCTTGTCACGGCCAGCAGAGGGCAGAGGTTGCTGTGGTGCAGGCTGGCAGGGCAGGAGCTGACCTTTCCGGAATGGAATGCTGCCTGAGCAGTCAGCTCCAGAAGGGAAGGGGGCGTTGGGCCACTTCCCTCACCCTCTCCAGTCCTCAGCTCCCCTGAGACAG
AGCAATGCCTTCTCATCCCCTGAGAGCTAGCACCCCAACATATTTACTGAACATCGGTCTGGGTTATTTGCGTGTCATCAAGCTCCAAGGGCATTCAAATGACCTTCTGGAGGATGCACAGTGCCTTGGGGAACGGCGCCACCTGGTGGTCACTCGGAGTTAATAACCACATTCTAGGGCGAGGAAGCCTAGAGCATACTGGAGGGACCAGGTGGAGGCTCAGATTAAACAATTCCTGCTGCCGCTGACACATCTGTTCCATGGTGACAGAGCTGAGTGTG
TGGCTAATGCTTTTGACACAAGGTTGCCCTTTTCTAATAAAGTATTCCATGTCGTGAACCCAGGAAGTTAAATTTCTTTGCTACCTTAAAGGACAGGATAATGGTAATAAATGACAGCCTGGGGTGATACACTATGCTGAAGAGGTCCCCTAGTGGCGAAGCTCCTCTCCAACCCGGCTTTATAGGTTTTATAAGACTGCTTCATCATGAATGCAAAATCAATAGGTAATAAAGTCTACCCTAGCTTTGCCTCTGTAATAACCTCTATTAGCCCTAATATATAGTAGGGCTAACATTTAGAA
CACAAACATGTTTTTCTTAGCAGCTATAGCATCTCTCAGCCACCAACCCGACCGTCAGGTGGGAACTGCGGATACAGCTTTCCCAGCCTGAAGACCTTTGTACTCCACTCCTCTTGTACACTGCCCTCTGCTGACCACATACAGTTGATGCAATTGACCTTTCAGATCTTAGACGTGTCAGAATATAGGAGAGACCTTTGCCCCTGACCAACATTTAGAATTAGCTGCTAATAAACAAATCAGTTATAGTCATATAGAAAATAAGGGGACAA
AACTCAGGTTCTTCATCTTGTACGTGGGATCAGAGGCTGGACGATAAATTAATTAAGGTATTTCATTCTGGAATTTTACTTACAGAAACCCCAGGTGCTGAGATGTTTTCCAGGACTAGGATGAAGTCTCCATCTTGTGGCTAAATTAAGTTCTGCAGTCACTCAACATTATGAACGTCAAGATCCAAGTCAATTTAGTGGAGCAGCGTAGATTAGGTCAATAGCTTCTGTGAGAAACAGAAACACATCTTCTTAATGCAAATGCAGCAGGACAGGTTCATTCGCAGCCATTT
CTCGGTTCAAGCAATCCTCCCATCTCAGCTTCCCAAAGTGCTGGGATTACAGGTGTAAGCCACCACACCTAACCCTGAAACTTAAGCTTCAAACATTTAAAAGTGCTGAGATTTTTTGTTACTTGAATTATAGTGACACCTAGTGGTTAAGCTGCATTAAAAGTGATTACTGAACGTCAAAAGGACAGAAATCAACTTTAAAAAGCTTACACTGGCCAAAGAAATGCATTGAAATATATCTTTTAAAAGATTTAAAGGATTGCTTTAGGAATCCTTTAA
GAAGAATTAGAAGGAGAAGAAGTAAACATAAAACAACAGCAACTTCAGTGTGTAGAAAGGGGAGTAAGAAAAGTAAAAGGAAAAAGAAAAACAAAATGAAGAGCAGCTGAAAATACTGTGGAAACAGTTGGAGAGGAAGAAATGACGTGGTGAAAGAGCAGCCTCTAGTGGATGCAGGTGGTAGTGCTGCTGACCAGAGTTACCCGTTCTACCTTAACAATCCCAAGTTGACGGTCAAGTCCAGCGCTCGCCGATGACATCTTATGGACCCAGGGCTCGCGGAAGGACCCAGTTGGAACTTTATCACACCAAGCCGGCCCAC
CTACTTTATTTTTTTATTTCAATTTTTTTTTAGCTTGTCTTACTTTTTAATTGTTTACATATCTCTAAAAGTTTCAAGTAATCAATGTATAGTGTAGTCTACTTGTCAATACCACCACCTAGTGGCCAAAAGCCTACAAAACCTTCAGAACTAATAATTTATCAGCTGTTGAAGCCATGTGGTTAAAAAACAAAAAGGTATTTTTACAATTGTGTGGTTCAAGCAGTACTGAAAATCCACATGGAAGCTGCATAGCAAAGTTTC
AAAATTGACACATTGTTATTAACTTGCATTCCTGCTTGACCACAGAAAACAAACTAACAAAAAAAACAAAGTCCTGGAGAAAGAGGTGAATTCTTTCTCAGCTCAGCTCAGTTCAGCCTGGCAAGGAGGAAACACCTGCTCTTTGCTGCCATCTTTTGGGCACAATGGATAAACAGAGGAGCTTCTGTGGCAACACTTGGTTTTGCCTTTTTTTTTTTTTGTAGAAACCAGAGTCACCCACACACCCCACTGACCTCTGAGCAGACTGAGTGCGATCTCTGGTTTTCCCTAGAATGAGTC
CTTTATTGCAGATTCCTTGAACCCAAACTTCTGTCTCTGCCCTGAACAGATGGTTCCCCAGACGTGGCAGAGCCTCTTTAGCCTATCGAAGCTAGTGCTTTTCCTGCCAGTTCCTGGCTTCTGCTGCCCTCTAGCATCCATTAGTAGCATGGCAGGACTTGAAACAATAAAGTCATATTTTTACTGAAATGAATTACTTGATGGGTTATTTTTGCTTCATGCAAATACAGATTTAAAAAAAGAAAACCTGTGACATATAATACTGCTACT
TGAGGGGCACCCAGCCCCAGCCCCAGGGGCGTCTCAGGGAGCGGGCTGAGCCTGGCTGTCTTCCTGAGCCCCACCTGCTTCATGGGTTGGCTTGAGCAAGGCAGTCCAGATGCGTGTCTCGAGCGCTCCCTGGCGGCATGCTGCAAAGCTACATGGCTCCGGCAACAAGGAAGACTGCCCTTATTCTCAGTAACAGGTGGAGCTGGGGGCTGGAGAGCCCCTCGGACCTCGCCTTGGGAAAGCTGGGTGGGTGCACGGAGCCTGGCAGGTGGCCAAGGG
ATAAATTTTACAAGGAAATTTAAAATATACAGTTAGCATATGAGTATTAAGATTACCACTATTAGTGGGGGGTACTATAGACCATAACTATGACAGTAGAGTGTGATACCTGTTAGTTACACCAATGGATTGTAATACCGGTTTTCCTCCACTAGATGGAGCTGTACATTAGCAGAAACTTTAATATAAAAGTAACATTTTCCTTGAGAAAAGCATACATTTCCCCCTTGACCTGCCATTAGAGAACAATTTTAGGCTTAGGCTATTTTTTATAACTTGCAATATGATTGTGAGAAATATGTTATTGGGTGGCTAAAATAACTTTAGTGTTAATCTTGACAGTTCTTTCCTTGAATTATTAAATTATTTCATGATTTTCACAGACCCTCTTACAACATACTTAAACTTTCTTACTTGTCCTAAACATCTTTCCTTTAAACAACCAATCATTTCCTTTTAGGACAAGAATTTACCATACAAAATCTTTCCTTATATAAAATCTCTTTTTTCAT
ATAATTTTTAAGGTGGTATTATGCCTCTGGGAACACTGTTTATAGCTTGTTCTAAGTAGGATTTTATATATTAATATAAAGTAACAGTGTTTATTATTAGATGGTCATTGTCCAACATTACCACCAGATGGCAGCAGAACAAACAGGAAAGTCATGATCATTAATGTGGTCTGTTCTTTTAGCTGATCATTTTTGCACATAGTTTTTATAATATAAACTGCTGTGGCATATGTTTCTTATAACTAGGAATTAAGGGAGTATGCCTGACATAGTTTGCCTTTGAATAACACACACTTTTTTTTAATCCAGGTTTTT
CATAAGAGGCAGGGTCCTAAGCACCTCCTTATTTGAGCCCCGAAGCAATCATGGCCCAGTGCTTCAAATGAGCCTCAAATCTGTTTAATAAATCATCCTTCTATTTATAGAGTTAATCCAGGGAGAAAGCCTCCGTGTTGTCTGGTGGGGCATGTGCCACCAGAGGGCGCCCGATGTCTGCCTCATTCCATCAGAGTGGCTCTTGCTATATCAGGGGTTTTGCCTCCCCTGCAAGCTCCTTTATCCAGTCCTTTCCTTCCTGAGCTTTCAGGCCCTGGATGGC
TTCTTGTGCCTGCTTGATCCACACATTTACTCACCAAGGCTGCGGAAGTTTGTTCCAAAGGCTTTGCGGTGAGTCCTGAGATCTTCACCTAGCCGTGTACATTTCTTTGCTTGCGGTAACCGTTGGCCAGCAGGTGGCAGTAGAACCTCTAGTTTTTGTTAAATCAGGGACGCATTATCTACAGGGATTGGCAAACAATGGCTTGTGAGCCAGATCCAGCCTGCTGACTATTTTCATTAATAAAGCATTATTAGGACGACATTCATTACATATTAA
CCACACACACACACAAAAAAAACCAGGAGACTGGTACTAACCGCTGCCAGGATGAAGGCTGAGTACAGACACAAATAACACTGACCGGACACAGAGAGGAACGAGCCCCTTTCCCTCCTCCCGGCTTGCAGGCTCCCTCTACTGCCCCCTATCGGCAGAGCCTAGCACGTCGCCAGCAAGCAAAGGGAAACGGGTTTTGCAGGGTCTGGGACCGGCCCCATCATGACAAAGCCAAGTATGTGTGCAAGCGAGGGGATGGAACGGAGAGACAATAGCTTAGTAACTTAATTTACTCAT
ACACACACATTATAGAAAAATGTGATTGGTATATTCTCATTTTATATATGTGATGTCACTGATGTGCATGATTTAAAAGATATCTTGTCAGCTCTGAACTTAAAAAAAAAAGCAGAGCAATTAAACTTTTCTGGCACTAGAGGTCGCTAAAACCAGATTACAGATACAGTGACTGCACTTCTAAATCCACAGGGAGGATAGCTAATTTACAATCCAATATGTAGTGGTAAAGGATCAAAGTAAATTACGTTCAGGAATATCTACATTATAACACAAAGTATTGCAAAGTTCA
AACAAAAAATCAAAAAAACATGCTTTCAAGCCATTGAAGCCATTGTCATGATAGCTCTACTAGTCAGAAAAGCCTGCAAGTTAACCCTAGAAAATAAAAATAATTTAACTGTTTACAGCCCACATAATGTAGCAGAATCACTGTCCTCTAGGGGGAGCTCTTAGCTGGTAAACAGCCCGTAAAGCAAAAAGTAAATAAGGCAGAATAAGCAGTAGTCACTCTCTCCAGGCACAAACACTCAATTAGCTGAGTTAATAGCTCTTTAAAAAGCACTTAAATTAAGCAAGGAAAAGGCAGCTAACA
AGTGAGGAGCTCTCTGTTCCCTGAAGGCATCACTGTGGCTATTTCAATCTGAAAAAAAAAAAAAAAAGAGAATTTCTTCAGGCCAACTTCTCAGTCACTCTGTGTGGCAGTGACACAAATTTAAAATGTACCCATATTTGCCACAAGAGGACACTCATGTTCTAAAGTTCAATAGTTTGACCATCCTGCTTGCTTGGAGGAACACACATGGTTCTAGTAACTGTTGTTTTTAATTAGTTTTGTTTCTCAAATCTTAGAAGTTGTTTCCAATGCCTTTTTTTTTTTGGTCTTCTTG
AGCATATGGTCCTTGTCACTCATCTCCCAGGACACCTTACAGCCCCATGCGAGCTTGTTCACCTGCAGAGGCCCAGAGCACTGGTTCCTGAGTCTTCTCCCAGTAAGTAGGAAGTTCCTCAACACTGCACTGCTGTTACAACAAGTAACCAGCAGATGGCAGTGTCCACCAGCCCTCCCTGATTCGTCCCAAACCCAAGGGCTCTGAGATGTCCCTTTTGGAAGGCTTCTGGTAAAGAAGCTACCTTTCTCCCTTCTTCTCTGTTGCCTCTCCTCCCCCTCCCGGTAGCCTGGGGCAC
TGGAGACTGGCAAGCAATTCTAACTCTTTGTATACCCTTGTAGCATGACAGTTAATAACCTAGTAGGTTGTCAATAAGTCCTTGATGATAATGAGTTGCCCTCTCACCCTCTCCAGAAACCACAGCTTCCTTTGGCGCTATGGTGGCCCTTTGGGCTAATGCCTCTAGATGGCACTATTCTCATTAGGTAGCAAAGAACCCAGACTAATTACTAAGTTATTAACTCAATAGTACACAAGCAGGCCAACTAGAGATAAACATATTCAAAGTAAAGTTATAAATAATAAGATGTCAATTTACAATAAGAATTAA
TGGCTGGGAGTAAGAGGCCAGGGCTCTGAGCCTCCATCTGTGTGTACTTACTGTGAGCCTTGGGCACATTGCTAATTCCTCTTCCACCTGTTTTCTCCTCCAATGTGGAGGTTACATTGTGTCTGTGTGCACTGCTGCCCTCTGGTGGTGAGCTCTATACTTCACTGCAGCCACGGCATCCAATTTGGGTTTGTTGACTGGCTTGTGGCTGTCCAGATTTTCCCCTCTTCTTGTTCTCACAAGGTGAGCCTTACCCCCAGGTGGAGTAGCATCCCACATGTTAAAA
GAATAGTGAATGGTGAGTGTTGAAGGGGCAGAAATAAAGAACCAAGGGATCCGTTACAGAAGGCTCAGACCTTGAGCTGCAGCTTTGAGAGGGAATGCCTGGAGCCGAAATGAGCGATACATACCTAATCACGGCCAGCAGGTGGCGCTCTAAAGATGTCTCGTTGCTATCCAGACTCCCAGCCAAGATCTTGCTGGAGCACCGGGAAGTGGAAACTGAGTGAGGCATGGGGAACCTCTCAGCCCTAACTTTTTGCGCTGTGCTTCCTCCGGAAGTGCAGTTCCCAAGATC
TAGTTTTTTCTAGTGCAGTGGTTCTCAACCAGGGATGATTTTGTTCCTTTCCCCATCCTAGGAGACATTGGGCACTTATCTGGGAACTTATCTGGAGATATTTTTGTCATGATGTAGGGGGGAAGGGATGCTACTGGCCTCTAGTGGGTGGAGGCTAGAAATGCTGCTAAGCATCTTAAAATGCACAGAACAAGCCCATTACAAAGAATTATCTTGCCCCAAACAAGAATGGGGTGAAAATGGCTAGATTAATATGTGCATGTGGTAACTACAGGAG
TGTTTAAGAAGCCAAAGATAATGCACAGGAATTCTTTTATAAAGATATGCACCTCATTCTTCAAAGATTAGCAGCTGAACGAACAGTGAACATGTTAACGTGGCTGGACCCTTATTAAAAATGAAATGTTTCATGCTGCCCACTAGGGGGCATGCTGGCATCGTCCCAGCACTACCTCCTTTTCATGTGGTTTATTCCTAAACTCCACAGCTCTTAGAATAATAAAGCAAAATGATAGTGTGAGCTATTTGAATAAAAGTTTCTATATTTAAGTGCCTATGGGTGGAAATATTCCAGA
CCATGGGTGAGCAAATGCTTCCAATCTCTTAGGTCCTTACATTCTTGTTAAACTTCACCCTTAGCAATAATTAAGCCCCAAAGTCTCCTTGACGTGTATATTTTTTTCCCACAGCAAAGGCGTTAGTGTGAGGAAATCCTTGTGCTCCCCCTAGAGGTTAGAGGGCGCATCCAGCACGTCCTGGCAAAGTGTGTGTGGATGGCGCAGGGTGGGTGGGGTGGGGGGATGCTTGTTGTTTTACTATTAAAGTCAGGAAATCAAGGGTT
GCTATATCATGTAGGAATGACTTTGGTTGAAATCAACAGAATATCCAATTCAAAGTGGCTCAACCCATGTGACCCATAATATGCCACTTAGCAAAACGTCTGGAATCCCTGGAGTAGATGTGTTAGGCACAAATTTGAGGTTTCCATGGCTTTCCTCTTCTGACCACAAGATGGAGCAGCTGCTCTAAACATTATATCCTCAGAGGGCCACATTTAAGAAGGCAGGAAGGAGGCTGGAGCAAAAGGGCTTTCTCAAGTCCCCCTAAGCAAGAATTTAAACTGGGCCCCCCAGGAGACTTCTTCTGTCA
TCTCTCCTTTGTCATGTTATGCCTACCTGGTAGTGTTACATAGTTGCAACCACCAGCATTGTGTTAAAATTGGTTCACGTATTAGCTTTATCTCATTCCCTAGAAAACTGGTTTCTCACATGGTCTTGGTGTGGCAATATACCAGACCAGAAGAGGGCAGTATTTGTTCATGCAAAGCAAATGCATACCGGATGATCTCTTTCATAAAAATTGTCAGATGTTCATTTTAAACAAATTATTATTTTTTTGATTGTGGTAAAATACACATAAAATTTACCATCCTAACTATATTTAAATGTCTAGTT
AGCCTGATGCCCAGCCAGGCACCGGGGTATCCCAAGTCCTCCACTCGGGGAGAATGGGAAGAATCTATTCTCAGGTCCTAGCCAAACAGTGATACGTCTGTGAGCAGCCAGGAACTGGTTCTTGAACAAGCCTTTGAGGACCCCTAGTGGCAGAAAGCCACCTCAGCACAGGCCCATGAGCTTGAACTGAGGACTTTGCGGGCGGGAGGAAGGAGACAATACAGATCCCCAGTCACGCTTCATCTTACTCGTGCTCCCGAAAACGCTTGTGGTCGTATTCATCAAAG
ACAAAGAACTCTACAAAGATTCTACATTCTTTATTCTATATAGATTCTGTAAAAGAAGAATCTAAGCACTTTGTTCTGCACCGTCCAAACATGAGTCATTGTTTTCAGGGCATCATTTGGCTTTTAACACAAAGACCCAGCAGAGGGAGCCGTTTCCTAACATGAAAGGAGCTATAGGCCCTGCTAAGACAGCAACTGTTATTAGTATTATTCCACTAGAGCTGCCATAGAGGGGTGACGTCAACAACAGAAATGTATTTTCTCACAGTTCTGGAGACTGGAAGTCTGAAATCAAGGTGTCAG
GGAGAAATGGGGATTGAGTCTTGTCACCGTGAAGGTCCCCAGGTGGGAGGCTCTGTGACCTGTACCTAAAGCCCTGCATTATTTAAGACTTTAGAAGACTCGGTCTGGTGGTTACAATCCCTGACAGTAGGGCAGCCCTGCCCTCTGGTGGCCACCCGGTGCAGTACCATCACGGGAAACGGAATTTTTTTTCATTTTACAAGTTCCTTAATTCCCTTAAAGACATCCTGGGAGACATATAATACAGGAATACAAAGTAATCCCGTTACCTTGATACCCTTGCTGCCACGGGAGCTTTCACTCTTATGCCTA
AGCAACTCATTTCTCTCAGAGACCTGGAAGTAAGAGAAGTTGCTAGAGTGCTGATACGTGAATTGGCTTTGTTTTGAATACACGTCTTGCAATTTATTTGAAAAACCTTGTTTACTCAATATTCTCACCACCCCCCAGAAAGGAACACAAAGAAATATGCCTGACATCTAGTGGTGGCTTTGGGAAACTGTAGGTACATGACTTGTATTACTTTCTGAAAGAAAACCAAAACCAAAACAAAACGCAAAAACATAAATGGTGGGGAGGAGTCAGATGCCTGTGTATATAAATTGTGTTGGGTATAATTCATTCACTCAATACATTTTAGGTGCCTACCACGCAC
TTTAATAATGTGGAAAACATTTCTAAAATAAGTTTTTAAATGTCAGCATTATGATTCTGAGTCTTTTCCATTTTCTCACTAAAAAGGACTAACAATAAATTAAATTAACCAACTTTTCCATCTGAACAGTAGGTGGCATAACTCACCTACTGTGAGCCAGCTGCTGCAGCGTGAGTGACATGGTAATTTTTTTAAAAGCTCAATATAACATCATTCAAAATTCTGACAATATTCATTTAAAAGTCCTAATTTGAAAATGGCATTTTTCAAATAATATGAAAATA
TCATTGTATTATTTACAGATTCTTGACTTGGAGGATACTGATAATGATGACAATAAAATCAAAAATAATAAAAAGGACTGTTTGAGGGCTACCTTTTCTTTAGTGACCAGCAGAGTCCTGGGAATGCTTGTCCACCACAAGAGGGCCACCCTGAGCCACTTACTTCTCTCTGCTAGGATGTTTCAGCAGTAAAGCATGGCTCAGGCTTGGTGAGTGCAATTTGAAGGACACAGGAACTAATCCATATTGCCCCAGGGAGTAACTAATCCACCTATATCTTCT
TCTAGAGAGAGCAAATAATCTCCAGGAAGGTGCATTGGTGTCCAGCCTCCTAAGCACCTCTCTCTATATATTTGCAATTAAGGGCCCATGGTTCAGCCGGGCAAGGCCTCACTCTGTTGGGATGTTCTTCATGGCCACCAGCAGAGGGAGCCACACACCCAGCCAATGGCCGCAGCTGCACCCAAGGACTAGGACATGGAAACAGGTGGAAATGCTGAAATCACCCGGATGAGCGAGCGCACTGAGATTGGATCACAGCTCTATCACATCATGATCTGATTACTTATT
AAGAGACACCCCGGAGGGCTTGGGGACTATAATCTGGGGCTACCTGCCTTCCTCCCAAGCCCTTCTCTCCCCACCCCTGCCTGAGGACCCTTGAGGCACCTGGGAAAGATGTGCCTAGTTTGGGAAAGGCTACAGTTCCAGGTGTGACCGCCAGGTGGCAGAGCAGCTGCACTAAGCCCTGCCCCAAGCAGCCCCAGAAAAACAGAAAATACAAATGAAAAATTCCTTGGCCTGGAAGTGGAAAGTCAGTTGGAGATTCCGGGTGCCTTCTGGCAGGTCCAGGAGGTTTGACCTTCTGC
AAAACCCCAGAAATGGATCATTTAACTATAAATGATGGTTTGGTTATTTGGTTGGTTGGTTCTGCCTGCATTAATTACTGTGTATTGATAAGTCATCAGAAGCCAAGCTCTGGAAAACTGATAGAGTGGCTAGAGGTTGCAGTTACTCCTCTTGCCACTGGATGGTGCTTCTGCAACATCATTAAGGCAGATATGGTGGCTGATACTGTTTTTCTCTTGAGCAGCTAAAAATTGAAATACTCTTGAGCTGGGCCCTAGGAATCTGTAAAAAGTGAGAATTTCCTTTAGTGTGTTTTTACATAAGCAAAAC
AAATGGGCTAATTCCAGTACCGTGATAGTTCTTTCTTGGGAAGAGCCTCTTTTTAGCTATGAAGATAAATATCCTGCCAGGAGGCCTACTTCTGCATTCACAGCCTGCTGTCCTCAGACTTGGCTGCTGTGTTGGTGCACTTTGACCAGTTGGTGGCTCTCTTTCCCTGTAAATCTTGTAATAGTCTCAAAGTAGAATGGAACCTGCGTTTTATTTCCTTTTTTGCTAAGCTACTGTTATGTCATTGCAACAGCGACATTCCGTGTTTTACAGAAATATTCATCATAAGAAAGGA
CACTGGGAGTTTGGGAGAAGCTCCGTAAGCTTAGTGGGCCTGAATCTGCGGACTGATGCCCCGCCTGCAAAGGCAGCCTGGCAGCTACACTAGTCCTAACGTGGGCGCCGATGCAGAGCGCAGTAAGGAGCTGCTGCCCTCTGGTGGATACAGAGGGCACTACACCGAGCAGGAATCTCCCCCGGTCCCGTTCACATTTGGAAAATGTTCTCCTAAGGACTTTCTGTCCATCTAACTAAATAGGAAAGTTCCTTGCCTCCTGCCCCTCTCTGCTTTTATCTAGGAGAGCTCCTTTCTC
CAATAAGGTTTACAATGTATAACCTAACACCACAAAATGCTCAAGGAAATGTTATCAACTACGTTCACTTCAACTTATCAGGAGCCTTACTTTTATTTTTTAAAACTTTAAGAGCCAAACCCTTCCTCCAGGTGGCAGTATATAACTGTTTGTTTTAATCATTTCCACAGGATCTAGTGGGACTAGAGCTTTGTGCATAATCTTTCCTATATTTTCATAATACTACTTCCTAGTTTTCTTTGAAATTAGTGTGAATATCACTGTGTCTTTTGCTGGTC
CTGGGATTACAGAAGTGACCTTTTTGATACTTTCAATATTAAAATTCCCTCCAGTGACACCCATCATTTGTAAAAGCTGGATGGGCCCAGCCTCATCTCACTTTGGAAGCAGGGTCAGAGCGCCATCTGGTGGCTGTCTAGTGAGCCTTGTATTGGCTGAGCAGCAGAATCAGAGCCTGAGATCTGGAAGGCCCCTAGGAGTCAGGTGGTCCAGCAGAGGTTCAGAGATGGGAAGTAACCCACCTAAAGGCACATGGCAAATTAGAATCCATCTCCAGGACCA
GTTTGGGTGCAACCTTTATCAATATCCTAAACTGACAGATGACGTAGAGGCAGCCGTTTCGCTGACTAGGGAAGGTAGCCCAAGAAAGCTAAGATGCTAGAATCCAAATTTAAGGTCTACGAGACGCTGCAGAAAACATTTACAGTCACTAGAGGGCTCTCTCTCCCTTAAGCAAAAAGCGCAGCACCGCCCGCGCGCGGTAGTCTCGGAACCCCGCCGCCGGGAGGCCGCTGGCAGCTCCACGCCACCTCCCTGAAGCCCAGTCCATTTTGCCTACATCC
CATCAGTAAGAATATACAGTGCAACACTTTTAAAATAACGTAATTGTGGCCAATAGAACCATTCTTATTGGTTAGTGTTGTGTTGACTAAAGGTTCATATAAACTCAGAAAAAAAGTGAGTTGTGGCTGAAAGTGCTTCCTTCCACCAGCAGATGTCACTGTTGTCTCTTAGCGCTGAATGTTCAGCGTTGACTGAAGGTTATAATGGAGAACAAGAGCTATTTTATTAAAAATTCTGTAAGCCACCGCGTACAAGCAACGTTGCTTTGGCATGAATACAA
TGCCAGGAAGATCCATCTTCCCCTGCCCCTGGCCACCTCCAGGCTGGCTTCCTCTTCTGCGTGGTCTCTGTCTGGTTTGGCATTTCTCTGCTCCCCAAGTCCTGGATCTTGTGGGATGGCCCGTGGCCACTGTACTACCTGTAAAGGCCTCCAGATGGCGCTTTCAGCTCATCAGTGGTCGCTGCTTTGGCTTACGATGTGAACAGATAAAGCTGAAGGAATGGCAGGTGTGTCCAGGTTACCAGGCCCCAATCCCTGCCCCCAGAGCAGCTCAGGCTCCTCTGCCTCGAG
TGGAGATTCTAAAGTGTAGGTAGTGTTGAGGGAGCCTCTTTGTTTTCCAGATGAAGAAACCATACCTAGAGGACATAGTTGTGGGAAAAACCAGCAAAACTGCTCCAGGGAGCCAGCATGGCGGTGGTAGATTCCACCCCAAGGTGGCGCTCAAGGCTTTCTGTGGGTTTTCAATCCATTGATCAGAGAACAAACGGACCAGGCCTTTTGTTTTACAATTTACAAGGCTGTATTCTATTATATATAAGCATCGATAAAAATATGCTT
AGAGCGCTCATAACAGCGTTATTTGTAATAGCCCCAAGCTGGAACCCTGCTTTTGTTTCCTATGGCGCTGGGGCTGAGGTTCTGCAAACCACTTTCTGCTTTGCCAGCTGGCACTTCGCTGGGCTCCACCAATAGAGGGTGCTAGAGGAAGCCCGCAAGACGGGAGGAGGGAGCGGGGATTTGCTTCTTGCAGTTTACTTCTTGCGCCCCCCTATCAAGGTGGCAACAGCTCTTTAACCCGGCAGCCCCACTTGGTTTA
CCCAGTGAACCCAAGGCCTGAAGAGAATTTGGATTCATTTACCTTGTTTTGTGGGGACTGGAGAGACAAGTAAACTCTCAGAGTAACTGTCCCCTCTGACTACCATTTCTAAGGCAAGCCCCCTGTTTCTACTCTTGCGCCCCCTGCTGGTTTCCTGCCCTGTCTGTAAGTTGCATGGCTTTTGTCCGTCTTTTTTTTGTTTGTTTGTTTGTTTTGAGACAGGGTCTCACCCAGGCTAGAGTGAAGTGGAGCAATCTCGGCTCACT
TCCAGGCTGGGTAGATGCTTTGAAGCTTGATATTGTTTCAATGTACTTTGCATTTCTAAAAACGTGAACATTTCAAAGCATTCATTTGATCTCCTAAGGACTACCTATACCGGAGCCTCATTCCAGCACATTTGTAAGCGAGGCACGCCTCCTAGAGGCCACGAGTGAAGTTAATTTCCAGTTCTCGAAAATCTTACAGACAGCGGAGAACTGGTGTGGTGGCTCTGACGCCCCGCTTGTGAGTCTGCAGTCGGACATCTGGAAAGTAAGCGGCACGTCCGCGTGAT
GAACTATAGGATACACTCCAATCCTGAAATTTTATACCTAATTATAAAATTGTTATTAAGGTCAGTTATGAATATAAAATTTGAATCGGAAAACAAAACATTTAAGTTCATACTGTCATTCCAGAGCTAACCACAGGGAGGAGCGAGGGATCTGAAACAATTCCCAAGGGAGACAGTATTTCGCTGTTACCTGAAGCCCACCCGGTAGGTGGAGAAACCCTCAATACCAGACAGAGTATTTCCCTGGCCCTTTTGCCTAGACTTCAGAATGCTCTTCACAAAGCCACGGTTAACCCGTCTTCCTCCCTTTCCTCCCTACCGCAGTTTTCCCTCTTCTC
TCTTCTTCTAAGGACATGAGTCATACTGAGTTAGGGCCCCACCCTAATAGTGTCATTTTAATTCAGTTTAATTTAATTTACAGTCATATTCTGAGGTACTGGGGCTTGGGACTTCAAACATGAATTTGGGCAGCAGGGGGCACAATTCGTCCAAAACACCCTGAATTAGGGTATACTGCCCTCTGGTGGCAGAAATCTGAAGTCCTAGCTATGTATTCTTTTTGTTTGTTTCATTGAGAGACAGTCTCACACTGTCACCCAGGCTGCAGTGCAGTGGCCATCTCGGCTCACTGCAACCTCCTCCTCCCGGGTTCAAGCGAT
GACTTGTTAGACAACCCAAAACTCCAAGGGTGGGGCCCAGCAATCTGTTTCAACCAGCCCTGCAGGTCATTCTATCCTCAAGTTAACACTGGCCTGTGCCACAGCTGCTCCAGTAGCTGTCCACAGCCATGGGAGGGCGCTCCAAGGCCGACTTTCACCACTGGGAACCTGTCAGGCACAGCAGAAGGCAAGAAAATGCATGAACTGGGAATTAGGCGGCAGAGTTCTAGTCCTGCCAGTTCTGCAATTATTGGTTGAGTGATTTGGAGCACATTATTTAATGTT
ATACTGAGAAACTTGCTGGAGAGAAAGCTGCTTTTTCGGCTTCCTACTATGTAAGGAATTTAAAAAAGAAACTAAGTAAAAAAAGCAAGCCTAGTTCACACACTGAAAAGGGCGGGCTAAGATCGCCATCTGTAGGTGAATCGTTTCTTCTGCCAACTCGAATTCTGTCCACAGTTCCTGACACCTAAATGGGTCCAAGCTACCTAGCTCCCCCTCTAGCCTGCACGCTCCACCCAGGAAGGACAAGGCAGAGGCTCTGGCGAGTACAGTATCTTTT
GGTTAGGCACTCTCCCCCGCTCCCCCCACCTGCCTCCCACCTCCACTCTCTGCAGATAGCCCTTGCCCCAAGGCTGCAGCCCAGTTGACATCCCTGAGCCTGGGCCACCAAGCGCAGCTCCCTTGCGCCCTCTAGTGTCTGCCCCTCTCAGGTACAGGGTGCCTTGGGCCAATCTCTGAACCTAGAATTGACCTTCCAAACCGGGCCATTCCTAAGCATGAGGTGGACTCTGTTGACAATGATGCTGGGCAGCAGACGCAAAAAGAGACTGGGCCAGCTGTCTTTTCA
TCCATTCTAACTGCATATGATCTAACAATAATAATGCATTAACTGTATCTCTGTGCAACACCTTAAGTAACCTACACTGAAACATATTTCTAAACACCACACAACAAAAAACCCCATGCCTTCGTCCGGCATTTTACTTGAAAAACTTGCATTTCTGTTCTCCATCACTAGATGGCATCTGTGTACCTGTTAGGAGAGTGATGACCCACTCATCCAGGTGCTGAGGTTGGGAGATATTCAGAAAACAGCTGAATTCTAGTATCTGAGTATCTGATGAATGAACAAATCAAAACAGTTATGCATGAACTATGGCAATTGCTTAAGTTTCACCAAATGAAA
TGTAGAATGTGTGGATGGTTCAGCCCTGCCACAATCACACAGCGGGTGGGAAGACCACAGGAGTTGCGGGTTGTAGGTGGGAAGGGGACCTGCCCTCGGGCGGACTTTGGTGCCGCTCTGCTGCCATCTTGTGGCGGGCACAGAAACAACTGCCCTTTCCACCTGGTCCTTCCCATACTCTAACCATTCTTGGTATTTTAGAACTTGCTATTCAAAATTTTTAGTTTTTATTCTCCCAGTTGCTGAACAGATGATAAAGTCACATGGTTTAAAATTCATGAGGAT
[truncated: 2,032,862 more chars]
