# Supplementary material for: On the Value of Intra-Motif Dependencies of Human Insulator Protein CTCF
Source: PLoS One. 2014 Jan 22;9(1):e85629. doi: 10.1371/journal.pone.0085629 (PMC3899044; doi:10.1371/journal.pone.0085629)
Supplement: File S2 — Data sets for MCF7 and NHEK cell lines. (ZIP) [file pone.0085629.s011.zip]

Archive with 10 entries (10 files):
- MCF7_genomeWideBackgroundData.fasta
- NHEK_genomeWideBackgroundData.fasta
- MCF7_fg_test.txt
- NHEK_fg_train.txt
- NHEK_bg_train.txt
- NHEK_fg_test.txt
- NHEK_bg_test.txt
- MCF7_bg_test.txt
- MCF7_fg_train.txt
- MCF7_bg_train.txt
