# Supplementary material for: On the Value of Intra-Motif Dependencies of Human Insulator Protein CTCF
Source: PLoS One. 2014 Jan 22;9(1):e85629. doi: 10.1371/journal.pone.0085629 (PMC3899044; doi:10.1371/journal.pone.0085629)
Supplement: File S2 — Data sets for MCF7 and NHEK cell lines. (ZIP) [file pone.0085629.s011.zip › MCF7_genomeWideBackgroundData.fasta]

>chr1	22980044	22980479
AGTCAGATGACTGGGGCAATGGAAGTAGGCGGGGCTCTCAGTAAAGAAGGATGAGGGCCCGGCCGTGAGGGTCTGGCCGGGCACGGTGGCTCACGCCTGTACTCCCAGCACTTTGGGAGGGCGAGGCGGGCGGATCACGAGGTCAGGAGATCGAGACCGTCCTGGCTAACACGGTGAAACCCTGTCTCTACTAAAAATACAAAAAATTAGCCGGGCGTGGTTGGAGGCGCCTGTAGTCCCAGCTACTCGGGAGGCTGAGGCAGGAGAATGGCCTGAACGTGGGAGGCGGAGCTTGCAGTGAGCCGAGATCACACCACTGCACTCCAGCCTGGGCGACAGAGCCAGACTCCGTCTAAAAAAAAAAAAAAAAAAGAAGAAGAAGGATGAGGGCCCAACAGAAAGATTGACAGCGCCTGGTAGGTGGGGCGGGGTGGTG
>chr1	218917891	218918326
CATCCCCTCACCCTAGACACATATTCTCTTACATAATTTATTCCTCTTATTTTCTAAACTTAGCAGATATAATTCAGTGCCTACAGCTTCATTCGTGGGCCTCTTCCAATATTCTCTTTTCAAGATAGCAATTCCAAATTTGTATACTTTTGAGTGACTTTGCATCTTAATGTCTCCTTTACCCTCCCTTTAGAGCAGGCTGATTTGGAGAAAGAATACCTGGCGAGTACTGCAAAACAGGACAGCCATCAAAGATTCTTCCCTGATGACATCTCAGTTTCTTTTTTCTTTTTCTTTTCTTCTCTTTTCTCTTTTCTTTTCTCTTTCTTTCTTTCTTTCTTTCTTTCTTTCTTTCTTTCTTTCTTTCTTTCTTTCTTTCTTTCTTCCTCTCTTTCTCTCTTTCTTTCTTTCTTCCTCTCTTTCTTTCTCTTTCTTT
>chr1	12431042	12431327
GGCATATTCCCCATGGCCAGTGCTAACTGTATGGAAACCTGTCTTCAGGCTTCCCTCTGCATGCTTCATGGGGTTTCAGCAACAGACAAGTAGGGGTCTGGCATTTTCAACATAAGCATACCCCCCTTCTGCCAAAAAGTCCTACACTGGGTCCTAGCTGATGAAGAGCTGAAAGGCAGGACACAATTCCATCCACAGCTGGGCTTCAGGATTCATCCTTCCTTCATAATTCTTTATAATCAATGTAGAAAAACTATAGGGAAAATAGGATTTGACTAAGCCCCGA
>chr1	45469169	45469454
TTGACAAGATGAAACCTAGTAAGCTTTTATTTATCTTAGTTACCCCATTTAGAAAGAATACAGATTGAGGAGTAATGAAGCCTAAAATTTTGGAGAGAGGGGTTTTAAGAAGAGACAACTCTTGGCCAGGCGCAGTGGCTTATGCCTGTAATCCTAGCACTTTGGGAGGCCGAGGCGGGCGGATCACCTGAGGTCGGGAGTTCAAGACCAGCCTGACCAACATGGAGAAAGCCTGTCTCTACTAAAAATACAAAGTTAGCTGGGCATGGTGGTACATGCCTGTAAT
>chr1	16874939	16875396
GAGAATAAAATACCTAGGAATCCAACTTACAAGGGATGTGAAGGACCTCTTCAAGGAGAACTACAAAACACTGCTCAACAAAATAAAAGAGGATACAAACAAATGGAAGAACATTCCACGCTCATGGGTAGGAAGAATCACTATCGTGAAAATGGTCATACTGCCCAAGGTAATTTATAGATTCCCTGCCATCCCCATCAAGCTACCAATGACTTTCTTCACAGAATTGGAAAAAACTACTTTAAAGTTCATATGGAACCAAAAGAGAGCCCGCATCGCCATGTCAATCCTAAGCCAAAAGAACAAAGCTGGAGGCATCACGCTACCTGACTTCAAATGATACTACAAGGCTACAGTAACCAAAACAGCATGGTACTGGTACCAAAACAGAGATATAGACCAATGGAGGAGAACAGAGCCCTCAGAAATAATGCCACACATCTACAACTATCTGATCT
>chr1	201440963	201441420
GTTTCCTCTGCAAGCATGCGTGTTGCACAAGGGTGGGGTGTGTGTGTGCGTCTGCTCGTGCACATGCATACACGTGTGTCAGGAGGAGGAAGCCATAGAGCAAGTCCCCCATGTTTAGCTCAGGATGATATTGCAAGGAGTCTTCTGGATGGGGGATCAGGGTGAAGAAGTGATGCTTGATGCCAAGTGGAGACTCTGACCCTCCCTTGCTTTCCTTATTTTCTGAGAAGAGGTACCCAGTGGCTGGCAGTGGCCAGCTGTGGCCAGTAGGTCATCTAGTCCAACCTGCCGACTGTACAATGGGACACAGAGGACTTGGGATGAGAAGTGACTTGTCCAGGGGGCAAAGACCTCTTGATCTTCCCTCCATACCAAGTCACATTTGCGTCCAGGCGATGGCAGTAGGAAGATGGTGGGGTGACATTCCTTCTGTACTCTGACTTTAGGGGTCCCAGATG
>chr1	169217379	169217675
GGGGTGCGGGGAGGGAACTTAAAGGACGGGTCAATAGGTGCAGCAAACCACCACAGCACATGTGTACCTATGGAACAAACCTGCACGTTCTGCACATGTATCCCCTTCCGCTTTTTTTTTAGAAGAAATAAAAAAAAAAAACTCTCTATGAAAAAAGACAACCAAATAAAAAATAAAAATGGATTTAAATAGCCAAAGAAGCACAGATAGCAAAGGAGCAAATCAAATAATGTTCTATATATACTTATTAAAGAAATGTAAATTAAACCTATAATGAGATACCACTACACACTCATT
>chr1	24404892	24405188
CAGGCAACAGAGAGTTAGGAGCCCTGTGGTATAGTTGTGGCAGCTAAAGCTCAGAGAGGTGGAGTGACCAGGCCAAGGCCACACAGGGTGCAGGACGCCATGTCTGGTTTTGGTCCCCACTGTGTTTCTAGAATCAAGCTCAGGGCCTGAAACATGACAGGTGCTCAGGAAACATGTCTGTCTGTCTGACCCCAAAGGCTTCTCTTTCTGCCATTGCTCTGCGGTTCCCACTAGCCCCCTTTCTGGGAGGCATGGCCTTGGGGCAGAGCAGGCGCCAGGGTGGTTGGAGGCTTGCTG
>chr1	224205575	224205859
CAGAGGCAGGGAAGTAGAGGGAAAGGGCGAGCGGGCAGATGGAAGTGCAGGGAAATGTTGCGACTTCCATCCGTCTTTTAAAAAATGACACACAGGAGTCCGTGTTTAAGGAACTCTAAGGTGGTGCCAAGAGACAGAAATGTTTCTGGGCCAGAAAATAGGAAGTTAGTGGCAGGTCCCCAAAAAGAAAAGGCACTCCAACTGTCAAAAGGAAGCAAGTCAGGAATACTTTTTTTAATTTTTATTTTTAGACAGTGTCTCACTCTGTCGCCCAGGCTGGAGTAC
>chr1	8032680	8032964
AATTGGATCATGAATTGAGTGTTACATTTGTATGATTTAATATTTTACCATTATTTGGCAATTTTATCTGCTGATGCTCCTTGCTATGGGCTTTGATTTAATCTCATACCACAGCGATCAGTTCTGCTCCTCCTCAGTTTGCACGATACCTTAGCCTGAAGACCATCATCTTACTTCAAAGGTTGGCATCTGTTTGTGTTTTCATAACTCCTGTAGACAGCAGATGACTGGGTTTTGCTGTATAGTGAGGTCTAGTGTATTTGTTCATAGTGTTATATGTAACTT
>chr1	69388005	69388313
TGATGAAGTCAGCAATGATACTATTATTGTGGTGAATGTTAGAAGGATGTCGTATTCTAAAGAGGCAGCATGGGGTACTGAAGAGCATGGACACGAGGATTTAAATACTGGCTTCACTAACTACCAGCTTTCACTCGTAACATCAACTGTATTTTAAACTGTACTTATTACACTCTGTACAGGAAAATTGTAATAGCATCTACTTCATAGAATTCATATGAGGATTTTTTTTTTTTTTTTTGAGGCAGGGTTTCACCCTGTCACCCAGGCTTGAGTGCAGTGGCATGATCTTGGCTCACTGCAGCCTCA
>chr1	213441238	213441546
CCAAGAAAAGGCTAACATAATAACATAAAATCGATGAATAAAGTAACTAGAATTCCCCATTAGGTTGTGCTCCTGATGCACCACTCTTGTAGAAAGCAATGTAAATCTTGTTCCCTGGCATGGGTGCAATACAGTAGCTATATCTTAAGATAGTTCCGGCCACATAAAACACAATTTCAAAGGGCAACAGTCACAGTGTTTTTATGGAAATGGGAGCCCTTGGAGCATGACTAATAGAAATCCATATGAATGGTGCCCTGGGGAATTGAGCCATGGCATGGAGACCAGTTAGGAATTAGAATTATTTAA
>chr1	161332743	161333053
CCATGCCCAGCTAATTTTTGTATTTTCTTTTGGTAGAGATGGGATTTCACTATGTTGGCCAGGCTGGTCTCGAACTCTTAACCTTAAGCAATCCGCCCACCTCGGCCTCCCAAAGCGCTGGGATTTCAGGTGTGATCCTGCACCTGGCCCAGAGAATGGTTAATGATCAATCGTCTTTCCTTCACTTCATGTATTCCTGGTGATGCCATCAGTCATAATAGCCTGCCCCCACCCTTCTCTCCATGAGATTGATCTCATGAAATAAGCAAGGCTATCAGACTCTGGTCACTTGAATGTTAAGAATAAAACTG
>chr1	157932739	157933049
TTATATATAAAGATTTAACCCATCAAATATTTAGTTTTGTAGATGGTTAAAAATTAAGATGTAACTTTATTTCAAGTGGATAGACAATAGTTCCAGCCCTAATTATTGTCTGAGCCATTCTTTCCTCCATTGAAATGGATTACTGTACTACATACGTACCTGAATCTGTCTCTGAATTCTTATTTGTTTCACTGATTTATTGTCAATTCCTGTTTTAATGCCATATTGATTTGATTCTAGTGGCTTTATAGATATTAAGTTCTGGTATCTATTAAAAAAATCCCTACTATTATTTTTCTTTTCAAAAATTT
>chr1	19566121	19566420
CCTTTTTGCTCTGCTGGCTGCCATCTAGCCAACTTCAAAAAGAAGCTGAGCGCATCCCCTGTCCAATGGATGGGCGTGGGTGCTGCCCAGTGGGCACAATGTTGCAAAGTCCAGAGAGCTGCAGACGGCACACGAGGGGCTGGAGAGTGTGGGTTCTCTTCCTTACACTGGTTATACCAGCCTGCACTCAAGATGCATCTGGCAAACAAGCATGAGGAGATATAAGGAAGATCACAAGAAAAAAATGAACGGGCAAGCACTTGCCATGGCACCTGGCAGAGCAAGCACTCAACAAGTGGT
>chr1	149023241	149023540
GGGATTACAGGCATGAGCCACCACGCCCAGCCTGGCCTCAAATTTTAAAAATTTATAGGTTCCATTTGGTAAAGAAATCAGTATCAGAAGTAATGCTAAAATCTTATAATAGGAAAAGAGATCCACTAATATAGCCTATGGTTATTAGATTTGGGCTACTTTTAATCATGGAATAATCTTATGTATTGGTGTAAGAGTTGATGAATGACTTTACCTGTATGAATTAGAATATTCAAACTGCAAACATTTTGCATCCCTTTTGTGACCTAATTTACAGACATTTAAATTGTGCTGCAATTC
>chr1	107788665	107788967
GGCACCCACTGGCATTCTGAGGCTTGCCTACTATTTAGCCATCCTGTGCTCAGCTCAGAGAGGGGCCTCCACTTTGACCTGGATGGCAACTTTTCATATTTACTTGACAATCCATGTTAATTTCCCCCTTTATTTAAAGAGAATATTGAGAAGGACATGTATGCTCAAACTCCACAATTTCACACCGCAGAACCACTGAAGCTTAACAGTGAAAGGTGTATGAAATGCTGGTGCTCATGGAAAAATGCAGGCACAGTTTTATCTGCTAGCAGCCGAGAATCAAAGCAACAGCCTGATCCTACC
>chr1	228042147	228042449
TCAATTTTTATTCAACTTGGGGGTTGTCACCAGTGTTGGCATGACTCCAGCATTGGGATTTAGAAAGGGCAGGGAGCTGTTGAAGGGGAAGGGGCTGGTAATCGGGTTTGGGGATGGTAGAGGACAGGAACAGGCTCAGCAGCATCTCTCCAGCCCCACAACCCCACAAGAATTAAAGGGCGGTGAGCAGGGTGGCATGCAGTCATGATGGAGGGCAGCTGTTGGAGGGGATCACTGAAGCCCCTAGTGGCTGTGTACATAGTTATTTTACTTTTGACTCTCTCAAGTCTTCCCGTTTAACAC
>chr1	223503446	223503780
GACCTCAAACCAATACTGCATCCTGGAAGAAATGGCAGATATCAATGACATCCTCAGGGCTTCAAAGATGCAGGTATGAGTTATCCATTATATTCCTACTTAATTCACTAACCTGATCTTTTGAAATAAAAAAGATGGATCAAGGTGGGTGATGGTGGACTATAATAATCTTAAACAAATAGTAATCCCAGTCACTTTGGCTACTCTTTTTACCAGTAGGGACAATCTCTAGCATTTGGTATGTGTTCTTGACCTGGTGAATACATTTTCAATCCCTATCAAGAAGGAAAATAAGAAGTATCCTCATTTATTTGGGATGGACAGTAATAAATCAT
>chr1	25583344	25583678
TGGGAGAGCACATGCAAAACTCTAGATTTTGAGCTCTTGAGAAGTCATTGGATCTGGCAACACTGAGCCTGGGTCCCTGCACTGTGATGGTGGGTGCAAGCTGAAGAGCTCCCTTCCTTCACTGGCTTTTTTTTTTTCTAACTTCCCCTGCCTGTTCTCTACAGGCATCTGAGTAGGACCTTGCTAGGTCAAGTCCTCATCTTACAGAGGGGAACTCTCAGGCCCAGAGACAGGAAAGGTTCTGCTTAGAATTGCACAGTTATTAAGACAGTGGCAGACACATCACTGGAACCCATTACAGAGGCACCTTGCTTCACACAGCTCATCCCCTCCTC
>chr1	243025375	243025700
CTTGTCTAGGGTGGCCTACAGCCACTGCCCATAAATGCAGAAGTATAAAGGTCTAGCCATCTCAGCCCAACTCAAGAAGACTCTGAAGGGCCATATTTGTGGCAGAGCTCCTCGGGGGTTGGCCAAGGCTGTCATTGGCCAACATCACAGCTTAGCTTCTCCCTCTGCCCTCTCCTGTTTCTGCCTCCTCTCTTCTATAGGTGCTGATCGCAAGGGCACTCCTTAATAAACATCCTGCCCATCAAACTCCATCTCAGAGCCTGCAGCACAGCCCTTACTATCTGAAAAGTCATTTGGCCTTGATGCTAAGATGCCTTCCACAGGTG
>chr1	15140446	15140771
CTCTTGGCAAGAGGGTCCTGAGAACATGGGCACTCAGCCGAGAGATTACAAAAAAGAGGAGGGCAAAGATGGAACAATACATTAACTGCCGACCATTGGAAAAAGGAGGTTGAATTTCTCTGCCTGGGAATTTGTAACCTGAATCAGCAGCCTATCTTCTAGGCCAGGGCAGCCTGGGTTGGGGGGTGGGATGGGGGTGTGGGGTGGGGAGGTTCCGGTTTTTTTTACCCTGCTTCCCCAGAATTAGCTTTCTGCAGGTGTACATGCAGAGAAGATGCGAATTTCGAAGATGTATAGCTTTCTCCAGAGATCAGGAGCAGGGAAGA
>chr1	224176718	224177017
ACTCCCAGCTCACAGTGCTGGAGCAGCCTGGCTATGCCAAGGCCTCCCAGGGAGCAGCTGAACCCCTGCCAAACCGATTCTGCCAGATGCAGCCTGGAATTCTTAGCTTTATGCCCTCAGGGTTCTACCCCTACCCCAAATAATACAGTTTCCCATTGTTGCTACTGGACAAGTAAGCACAGGCTTGGAGCATGACAAGCTTCTCCATGGTAACCAGGAAGTGGCTGCCCTTCTTCCCTGCCAATCTTCTGGTATCTAAGGCACTCCTCTGCCAGGTAAGAAGGCCCTATGGTGAAAGTG
>chr1	203204535	203204834
GCGCCTCTCCTAGCCCAACACCAGACATCGCATGGTACAAGAAAGGTGGGGACCTCCCATCTGATAAGGCCAAGTTTGAGAACTTTAATAAGGCCCTGCGTATCACAAATGTCTCTGAGGAAGACTCCGGGGAGTATTTCTGCCTGGCCTCCAACAAGATGGGCAGCATCCGGCACACGATCTCGGTGAGAGTAAAGGGTACGTTGTGTGTATTTATCATTATGATTATGTTGCCAACCCTGAACACCATGCCCACCCTTCCCTCTGAGGGTGGTTGGGGGCAGAGTGAGTCGGAGAGAC
>chr1	12624851	12625150
ACCCTAAGAATGCAGTGTTTTCCACAGGGCTGTCTTGACTTTCTCCTTCCCTGATCTCTCTGTTAAGCTCTGTGCCTCTGTTGGTCTCACACCCAACTATTAGCCTCCACTAACTGCAGGCTAATTGTCCTACTGTTTTCAAAAATGCTCTGGGGGCAGTAATTGCGCTATCTGCTTTTCCAGGCCAAGCTCCTCCCGTGTGTGCTATCTTCAGGGGTATCCATAAACATGCTTAAGAAACCAAAAATTACATTATTTGTCATGAGTTTTAAAAAGATAATTACACCTGGCCGGGCATGG
>chr1	192947158	192947457
CTGAAACTTTTGTGGGGATTGGATTTGTTGAAGATCAAGTCCTACCCACAGGCTCTACCTTGCAGGGGAATTGAACTATTCCTGAAGAAGCACAATGAAACTATACTGTGGCCCATTCCATGTGAACACAAATTTGTGTTGATCCTCATCCCACAAAGGGATTGAGAAAAAGGCATTAGCCAAGTCAGTAACAGTGTACCAATCTTACACATGGGTTGCCACTGTTTTAGTGACGATGATATTTGGCATCTCAGGAGCAAGGGTAGAATGTTGGCATTCAGCCTGTAACAGTCCATAGTC
>chr1	173006213	173006547
AGCAATTTCTCATTACTTATTTCTCATGAAACAATCCAAAATATCAAGAAGGGAAGACAGTTGAATAAACACACCATTTCCAAGTAGTCAGTGATTAAATTGAACTTAATGTACCCTAAGAAATACAAGCTCCCTTGACAGAGAACAAACAGAACAAAAAAATCCAGTTTCCTCCTTGTTCTATTTTTGTGAGCAAAATAAGTACTCATTTAAGCTTCCATCCCTTTTACTTAAAAATCCCTCTCTGTCTTCATCCTCTTCTGCTTTGCTCTTGTCTTTAATGAAGGTCTGTTCTGCCCCCATTCCAAGGCTAACTTCCTCACTATGTCCTTGAT
>chr1	163321675	163322009
ACCGCTGCTGGTACCCAGGCAAACAGGGTCTGGAGTGGACCTCTAGCAAACTCCAACAGACCTGCAGCTGAGGGTCCTGTCTGTTAGAAGGAAAACTAACAAACAGAAAGGACATCCACACCAAAAACCCATCTGTACATCACCATCATCAAAGACCAAAAGTAGATAAAACCACAAAGATGGGGAAAAAACAGAGCAGAAAAACTGGAAACTCTAAAAAGCAGAGTGCCTCTCCTCCTCCAAAGGAACACAGTTCCTCACCAGCAATGGAACAAAGCTGGATGGAGAATGACTTTGACGAGTTGAGAGAAGAAGGCTTCAGATGATCAAACTAC
>chr1	184668135	184668441
TATATGAGTTTAATAAAATGAGTTGATAATTATTCTCCTTTTCTGTTCTCTGAAAAAGCCTGTGTAAAATAATGTTTCTTTTCAGATTGATAGAATTAACTTATAAATACATCTAGGCCCTGTGTTTTTTTGGGGGGTAATATTTTGTTAACTACTGTTCTGGTTTCTTTGCTGGTTACAGGGCTATTCAGACTTTCTATTTGTCTTAAATCAATTCTGGTAAATTATATTTTTCTAGAAATCTATTTTTTTTGTTTTCAAATTTGTTGGCATTAAGTTGCTCATAATATTTTATATCATTTTTATC
>chr1	178996302	178996608
ATCCAACTTACAAGGGATGTGAAGGACCTCTTCAAGGAGAACTACAAACCACTGCTCAATCAAATAAAAGAGGATACAAGCAAATGGAAGAACGTTCCATGCTCATGGGTAGGAAGAATCAATATCGTGAAAATGGCCATACTGCCCAAGGTAATTTATAGATTCAATCCCATCACCATCAAGCTACCAATGGACTTTCTTCACAGAATTGGAAAAACCTACTTTAAAGTTCATATGGAACCAAAAAAGAGCCCGCATCGCCAAGTCAATCCTAAGCCAAAAGAAGAAAACCGGAGGCATCATGCTA
>chr1	117710096	117710387
AATTCCCAGTCATCAGTAAAGGATGTGTACAGGGAATGACAATATTAGAACAAAAACAACCTGCAAGTAAATCGGATGCAAGAGTCTATGTATCTTGCAAGGAAATCTTTTGCACTTAATCACAACATGGCTCTCCTCAATACTACGGAGAACAGAATTGATTCAGATTGTTTTTAAGCCTGAACGTAAACAATATTGTCGCCTTTTTGGGTTTCAGCACCTCCTTATTCATCCATTTTCTCTTTTATGGGAAGGGGGTTGATGAGGTGTGTGAAGATGATAGAACGTGCCC
>chr1	98689364	98689655
CTCAGCCTCCCAGTAATCCATCTCTTTATAGAGAAAGAAATAGTCCTCCAGGAGCAGCACAAATATTCTGCCTTTAATATCTTCAGATTTTTGTAGAATATGTTAGTAACAAATTTGAAAACGGTTCTGTAACTATATTTAAAGTTTGAAATTGCACCCACTTTTGTTTCATTTCCCAGTAGTTGCTGTGCAGATAGTTCCATTATTTCTCAAGTTATAAGGTAATTTTACTGGAAAAATTTCTAAACACTTCATTGACACAAGCTAAAAACTGCACTTTGCTTACAACCAA
>chr1	197352714	197353018
TGTGCTCCTCTACCCTCACGGTGTGATTTTGTGTGATGCATTTGTCTCCTTCTCTGTTGCAAGAACCTGAGGAAAAGGAGAAGCAGAAGGAAGAAATGAATAGACTATTTGGGGATATTTTGAGCAGAAGTATTTACTCCCACCAAAGATCACATTTCAGTTGATCTGGGATGGGCACCAGCATTTGGTATGTTTAAAAAGCTCTTCAGGTGATCTGAATGTGCAGCCAGACTGAGAACCACAGTGTAGTTTATTGAATAGTTTTCTATTGAGTACCTACTGTGTGCAAAGTCATTTGTGTTATA
>chr1	232763016	232763320
TTTTCCTCAGCCTCCCGAGTAGCTGGGACGACAGGCATGCACAGCCATGCCTGGCTAATTTTTTAGTGTTTTGTAGAGATGGGGTTTCGCTATGTTTCCCAGGCTAGTCTTGAACTCCTGACCTCAAATGATTCTCCCTGTTCGGCTTCCCAAACTGCTAGGATTACAGGTATAAGCCATCACACCCAGTCAGATTCATTTTTAACAACCATCCCAGGTGCTTATGTGGTAGATGGTTGGTGGATCAACCTTTGGGAATTGCTGGTCTAGAGGGAGTACTGAGCAGAAATCCCCACCCCAGCTCC
>chr1	40946182	40946458
ATAAATCAGTTAGTCCATCAAATTATAATGTGCTTTTAGTAATACATCGTCAGCCCTCTGCATCTAAGGATTTAACCAACCATGGGTCAAAAATATTTTTAAAAATTGTGTCTGTACGGAACATATGCAGACTTTTTTTCTTGTCATTATTCCCTAAACAATACAGTATAACAACTACATATATAGCATTTACATTTTATTAGGTATTATACATAACCTAGCGATTATTTAAAGTATGGAGGAAGCTGGGCAAAGTGACATGCACCTGTAGTTTCAC
>chr1	81427955	81428231
GACATTTTTCCCAAATCATTTTCCCAAATTAGAAATATAGCTGTTTAAGATTTCTAGGTAAAATGCAGAAATAGTTTTCATAAAGTTCAGAGTACTTCTCAAGTTTTTATGGTAAAAGCTGTTCATGGCGGTATTTAATTATAAGAGCCCAAAACAATTGTTTTCAGAATTATTAGATTTTTAAAAATATTTCCCCAGCAATGACCATTACCACCCACTCTCACTCCTAGACACACAAACTTACCCACATTCTTCAGCCTTATTTATCTAAATTCTT
>chr1	176734731	176735040
GCCTCCCAGGACCACTCTCTGGGGACAGAAGAGAACCTGACAATCCTGACCTGGAAGATGCTGCCCTGCCAGCCACCTTTTCATTTGGCCACTCCCCCAGTCGTCTCCCTCAAGTCTTTCCAGGAAGGGCCCTGCAGCCTCACCCCAGCTCAGGCCCAGCACTCCCTGAGGGCAGCACTTGGAACTCCAGGCTGAAATTCCACGTGCCTTCCTGACTGTGAGCTCCTTGAGAGCACGGACTGTGCCAAAGTCACAAAGCACTCGCTTCTCACAAGCCCAACAAAACCTTTCAATAAATGGCAAGCATTAT
>chr1	215897006	215897315
TCATTCAAAAGATGTCCATTGTCTAAGATGATGTGTTTGAACCTTCCAAATTAATCCTTAGAGGACTCTATGGCTGCTGAGCCACATTAAGGGAATGGGAATTTTTACCAGAGCTGATATCCTTAGCACTTAGAGGCCCATCTTCTCCACAGCTGTCATGAAGCTTACCCCTAGAGTTTTAGCCACCTCCCAGAAGCCATAGGAATGCCAAATGCTGCATTGCTTCCTTTCAGAAGGCTAATGTTCAGTTCTTTCTTAGGCATGTGGAATCTTTGCTCCTCTCTTTTCATCCTATGCCCACACCACTTCT
>chr1	160825500	160825804
TATGTATATTAAATATATATATTATATATATATTTTATATATATAATTTATATATTTATATAATATATATTATATATAATATATAAATATTATATATAATATATATTATATATTATATTTAAATATATATAATATTTATATATTATATATAAATTTATAGTTATATATAAATATATATTTATTTATAATATATATAAATATATATTGTTTATATTATATATATAAATAAATATATATTTATTTATTAAATGTGATGGGGTCTTGCTATGTTGAGCAGGCGGGTCTCAAACTTGTGGCCTCAAGCG
>chr1	79950298	79950602
TTCACCATTATGGCAAGGCTAGTCTTGAACTCCTGACCTCAGATGATCCACCCGCCTCGGCCTCCCAAAATGCTGGGATTACAGGTGTGAGCCACCTCGCCCGGCCACATGGCTATCTTTACAGCAATGATTCAGAGACCAGGTTCCTGGCATCCTGTTGCTCCACCATTATATAGAACCACATAGAAAGATGTATTATTGATGGAGAGGGAATAATAAGTGAGAATGGGGGATCACGTATTGGAGATTTTAATGGATGGGACTGACCTAGAAGCAATGCACATCTATCTCTTCACATTTCATTG
>chr1	193088965	193089238
TTCCTAGCTCTACTGTCCTGTGTTCTACTTCTAACTTTTATGAAATCAACTTTTTTAGCTTCCACATGTGAATGAAAACATATTGTGTTCAACTTTCTGTTCCCGCCTTATTTCACGTAACATAATGGCCTCCAGTTTTGTCGATGTTGCTGCTAATGATAGTATTTTAATTTTTTTATAGCTGATTAGTATTATATTGTGTATACAAACACATTTTATTTATCCATTCATCTGTTATTGGACAACTAGGTCAATATCATATATTAGCTATTGC
>chr1	179686151	179686424
CAAAGTGGAGATTTTCAGGTGAAGGGGGATTGTGTGTGTGTGTGTGTGTGTGTATGTGTGTGTGTGTGTTTGTGTGTAGAAGGGGTTCAAGAAGAAGGAAAGACAAGTTCTAGGCAGAATAGATGGCATGGGAAAACACCCAGAGGCCAGAGATAATTTGGCAATTGAGAGAATTAGAAACCGAGATTATGGGTGGTTTTTAGAGCGCAGTAATATCATGGATGGAGGTATGGGGAGAGATTAGATTAGCAGGAACTAAAAAACGAGATAATAA
>chr1	3658417	3658901
TCTTTTCTTTCTTTTTTTTTTTCTTTTTTTCTTTTTTCTTTTGGAGATAGGGTCTCACTCTGTAGTCCAGGCTGGAGTGCAGTGACGTGAACACAGCTCACTGCAACCTCGACCTCCCCAGGCTCAGGTGATCCTCTCATCTCAGCCTCCTGAGGAGCTGGGACTACAGGTGCACGCCACCATGCCTGGCTAATTAAAATGTTTAACTCCTGGGCTCAAGCATGCCTCCCACCTGGGCATCCCAAAGTGCTGGGATTACAGGTGTGAGCCACCACACCCAGCCCAGAAGGCAACCTTCAATATTGAGCTTTGCTCTTCTCAAAAACCTGGTGTCACAGCACTGGCCTCCAGCGCATCCAGCCGCGGGCCCCTTTTGCTCAATAACGGTTTCTATGGAGACATCTGTGATGCCACCACTGCTCCCAGGAGCCCACAGGACCTGGAGCTCTGGAAGCTGATCTCCTCCCACTGCACCAGCCAGCAGG
>chr1	92853063	92853547
TGTCCCTCTAGAGAACCCTGACTAATATAGATTTTGGTACCAGGAGTGGTTCTAGAGGAACAGAATATTAAGGATGGAGTTCTTAAATTGGTTTGGGGGTTTCTGGAGTTGGCTGCTTAATACGGTAAGACCCAAAAATGCTAAGGACTCTACTTCTAACAGTATGGAGCACACTGATAGTTCTTGGCATGAACTGTTTGTAGAGAGTTACGCAAAATAAATGCATTTGACACTCCTGATTTACTATTTGTGAGAGGCAAGCAGTTTAGTGACTCTATACATAATACCTTTGACTATATGTGGAGAACCAAGGAATGTAATGAAGTTGGTTGGTTGCTCCTAAGTTCACTGGACAAATTGATGAAAGAAAATGATGAATTCAGGGGATTCTGTCCCCCTGCTTCAGAAGCAGATACTACGCCTCAAATCTGCTAAGATTGCCCTGAATGAGAGTAGACAGTCACAAGCTCTTCATGCGAGTGGCT
>chr1	240426050	240426617
TACCTAGACAGATGCAAGTGAATTAAAATGAATTTGACTTTCATATTTAAAAACAACAGCTAGAAGGTAAATAAAACCTTTGAATTTTCATTAACAAAACTGAAAATGTAGTGTCTGTGTTTACACATGGTGAAAGTATGCAGGAATTCCTGTGGAATCTTGCCCTCACGCGCTGTCGGTACATTATGGTGGGTCGGGAGTAGTGCCCTGTGGGGAAGGTGGAATCATCCCAACTCCATTTTACAACCGATACCCTGCAGGTGCAGGCTCGGATCGGCATTACTGTGGCACTTACTATTTAGGGGCTCAAGACATCAGAAAGGTATTTGATGATGGGCCCTCTATCTACATGATCAGGCCCTAAATATTTCTCATTGCAAGTATAGTTCTATCATGGTGTCTTACACACACACACAAAATGTATATACACACATATATAAATGCATACACATGTACATATACATGTACACACACATATATACTAAATGCTTCTGCTATTCACAATATATTGATTACAATTAAGTGACTCTTCAAATATAGCTATATTTAAATATATGTGCACACTGTA
>chr1	179546709	179547276
GGAGACCTGTCAGAGATCTCTCAGGAATGATGTGTAAACAGGGATGGGAAAATGAAAACTAGAAAAGCCTCAGGTGGGCTGTTAGAGAGGCATGAAGGCACCTGTGGCAAAACAGTTCACAGACTGTGATGGTTTTGGAAAACTATGGTTACTTTTTCTAAAATAGTCAATATGTGTGGATTTTCAGGATTAAAATTTGCAACCTTCCCTGAAAGGTAGGGAGGTGGTACTCAGACTTCTGTGTAATTGCAGTGTTAGGAGGGTGCATGGGAAGTTATCTTCCCTATTTCGTTGTCTTCAGGCAAGACCAACCAAGGCACCTGACTCAATTCCAGCCCATTTAAAAAAATCTCCATTTAAAAAATTGCTTGGCTTGTTTTTATTATAATGTTTATTGAATATTTTCTATGTACTATGTTCTTGACAGGCATCATCTCCTTTAATCCTTGCAATCACCCTATGAGAAAGGTATTGCTATTATCCACATTATACAGACAAGAAAACCGAGGCCTAGAAAGGTTAAATCACTTGCCCAAACCCACGTGTTGTTTGCTTAGTGGCTGCTCTG
>chr1	197250497	197251218
TACCTTTAGGATCACTCTTCCTTTTTCTTCTCTCTCAAGTTCTTCCAACTCTGCTTCCTCATCCCATCTTTGAGATATAGATACTTTATAAAGATTTGCTCATAGTCTTTGTTTTTTCTCTAACCACACTCACTTCCTTGGTAATTTTGCTCAGTCTTATACTCTCAATTGTCACCTTTACCTAGTGACTTCCAAGAATCCACCTGTCTCCTCCTGACTGCCTGTGGGTTCTAGTGTGCATTGTACATCTTCAGCAACAGTTCTGAAAACCATTTAAATTTAGTATATATAAGCCAATACTTTTCTTGTAGCCCTAAAACCTACTCTTTTTCCAACATATCCTTCTGGTTATTACTAACCTCCTAATTGCCTACATTAAAAATGTCAATTATTACTATTATCTCTCTCTGATGTTTCTTTACTGTCAAGTTCTATTTATTTCCACCTATCCTATTTCTTTATCCTGATTTCCACTTCCCTTATATGATGCTCATGAAAAGTCAGTGTTTCTTTAATTTGATGGTGCTTCCAATAGAGTGAAATTTTTTTAATTACACAAAATAATGCACATCCAGTATCCAGTATTTTCCTAGACATACTACTGTTACTCTTTTTTAATATATGGTCTTTTAAAGATGGTATCTTATGTTTACAAGGTTCACCTTTCTTCCCCTTGATGAGTATCATGAGGTCTCATTTTCCACACCTGAGTGTCTCACAGA
>chr1	41849049	41849770
TTCCTTTTTTGACAACATCTGAGCTCTCAAAAGCACTCAGGGAATGTACTGTTTGTGTGCCTGAGGGGAGCAGTCATCATCCTCAGCCTTCTTAAACTTGCCCTGAGACCCCCCAAGCTCCCACTCTGTGCTCCCTGAACAAGACGATGTTGTCAAGTATGATTTCGTGGGGCTGCATTTCCAAAAAATAAGCTCTTGCAGTTCATACAGGCTTTCTTCCATTCAACCAGGTGAACTCTGAAAATCCCACACTGTGAGAAAGAAGGCCGTAGGCTCAGGGTGTGGGGGCAGAAGGGTGACCCTTTGAGAAAATTACTAGTGTATGTTACACTCCTGTTCTAAACAAAGGTCACGGGTTGTCCAGGGAATTATGAGCAAATGAATGAGTGAATGGATGAATAAACAAACGCTAAGTTGAATGGATGATAACGTAACCCAGGCTCAAGTCAAGAGCATTTAATTGAGGAAACAGGAGAAGAGCCAGAAGATAAGCTATACACGGGCAAAGGGACTTCCTTAAACCAAAGGTGGTTTAAGGAAGGCAAATTCCATCTCGTAACAAAGACACAAACTGTGGAGCAACTGGGATAATCAATCATAAGAAATGCTGATGGGGACAGAGCGCCATGTGCCAGGCTCTCTGCCGAGAACCTGACATGTCCTCAGTCCTCAGAACGAGCCTATCAGGCCGGCAATGTTTTTACATCCATCTCACAGATGAG
>chr1	173428654	173428935
CCTGCCTTCCTACGGGCCGACGCCTGGCATAGTTGAGGTTTCGCTCCAACTCTGTCCTGCCCCTGATGTCACAGGCACAACTTCCTGAATCTGGCTCGCCGTTCCGCCCGCTCCAGGGGCTCGGCCCAGGCTTTCCACCCTGGGCCAGCCCACCTCGGGTGCCTCTGGCCTTGGGCGCACACGCCCCAGACGCGCCCTCCCTCCCCGTCTTCCCGCCGGTGGCTCCCCACTCCCCGCCCCCCGCCATTACGTGTCCTTGCCCCCTCAGTCCCGGAACACGCC
>chr1	238509914	238510195
CAAGTTGATTAAGGTGATCTCTGTAGTACAGTGGAAGGTATTACCCTAACATGTCTAATTTTGGTATGTGAGCTCTGATCTTCTCAGTCATATGTTACAAATTCACAACTGAGTTTTCTTTTTTTTATGAATTTTTAATTTTTAGTGACCAAACTTCTTAGTTCTTCCCCCTACCTCAGCATGTCTGCCAATATATAAATGTTTACATATACTAAAGAAGTTGAATATTTAAATGAAGTTTTAGGTGAACTATTTTAAAAAGGAAAATTTTTTCCCTTAAAA
>chr1	75498039	75498319
GGGCAGCCAGAGAGAAAGGTCAGGTTACCCACAACGGGAAGCCCATCAGACAAACAGCAGATCTCTTAGCAGAAACCCTAGAGGCCAGAAGAGAATGGGGGCCAATATTCAACATTCTTAAAGAAAAGAATTTTCAACCCAGAATTTCATATCCAGCCAAACTAAGCTTCATAAGTGAAGGAGAAATAAAATCTTTACAATAAGCAAATGCTGAGAGATTTTGTCACCACCAGGCCTGCCCTAAAAGAGCTCCTGAAGGAAGCGCTAAACATGGAAAGGAA
>chr1	43994650	43994930
TATGTATGTGTACAACTTTCAAAACTTCAAATCATGTACTTTAAATTGATGCAGTTTATTATATGTAAATTATTCCTTTATAAAGTTGATAAGAAAAAGCACATGATATAAAACATAAATGTATTAAGAGAACATAAACTATATATGTATTGTATACACACACACACACACGCACGCACACATTAAACAAAATAGAACGGTTGCCTTTGCAGGAGGAGAGACATAGTGAAAAGGGAGAATAAAAGTGAAGACTTGATTTATATTATTTCCATAGGGTTCAT
>chr1	83115326	83115808
AATTTGTTCTTCAGTAAACTTTCAATTTCTTCTCTTGAATTAACTTTTATATTCCATTGAGTTTTCTGTGTTTGCCTGAGTGAGAAAATCTGAAGTGGACAAATTACTCCCACTGAATTGGAATAAGTAAAAGACACATCAAACTTAATTGGGAATTGGTCTTACTTCTCTGGGCCTCCCTTATTGATAGAGAACATTTGGACTTGTTAATCTCTGCCCTTCTAACATCAAAGCTCGCTGACATATTATTCCAATCATCCGCACTCAATCCACGTGACAATGTGAATAAGCAATTTCTTAAAAGCCAAGATGTAGAGGGTTTAAACATCAGCAGTTTGGTCCATTTGGGATACCTGCCTGGATGAAATAATCAGAATTGTCCTGATTTAAATTTATTTTTAAATAAATTGAAGCTCTATTCAATGGCAATAGTCTTTGAAGCTCTAAAAATACATTGTTTCTGGGTTCATTTGCCTCATCTGT
>chr1	210867292	210867774
CACACATTAGCGTATTAGCATAGATAAGTTTTGCTCTTTCAAAAACTTTAAAAAGCAAATTGCAGAATAAGATATAATTCTACCTACAGGACAATTCAAAAACAAGATCAAATACAAATAATATGTTACATATTGGATACATGTTTGGTAAAACAAAACCAAGGGAGTGGGAAAAAATTCAGGACAGTGGTTTTCTCTGGGGTGGAAAGGCAAGAGATTGGATCAAGGAGGTGAACACAGTCTTTCAGTGGTGTTGGGAATTGTTTTAGTTCTTAAGGGAGGCGGTAGGTACAAGGCTGTTTATTATTTTGTTGGGTTTTGCATTTCAACATTGTGTTTTGCATTTTAATACCTCTGGAATCAGAATGGTCCTACAACCACCGTGGCAGTTCTGATGAAGTTATTGCTCCAGACATATATTCACCAATTCCTTCTCCTCAATGCTTTCATTTTTATGCATGCACAAAAGTGATCTAAGTCTGA
>chr1	181582252	181582550
CTCGTGCTGAAGTTCCACATCACCAAGACAAAACTAAGCTGTTGATCTGACCTTCCAAGAAATCAGGAGACAGAGATAATTGCCGAGTCCCCAAACAGGGCGGTTTTAGCAGGCATGATAAGGAAGTCTCCTCTGCTTTAACCTTTACAGGGAAGTAACTTTGAAACGACCAACCTTCTTTTTGTTTTCTGTTTCTGCTGTCCTCAGCCCTTTTTTGTCTGTGAAACCAATTTCCTCTGCTCAGCTCATCGGAACACTCATTCTGTTTCACAGAACGAGGTGTTGCCTGATTCTAGAAT
>chr1	230302450	230302748
GCAGGAGACCAGGGCGTATTTCAGTCTTTATCTCAACTGCGTAAGACAGACACTCCCAGAGCGGCCGTTTATAGACTTTCCCCCAGGAATGTAATTCTTTTCCCCAGGAATGTAATTAAGGGTCTTAATATTTAATATTCCTTGCTAGGAGAAGAATTTAGTGATATCTCTCCTACTTCCACATCCGTTTATAGGCTCTCTGCAAGAAGAAAAATATGGCTCTATTCTGCCCGACTCCGCAGGCAGTCAGACTTTTGGTTGTCTTCCCTTGTTCCCTAAAATCGCTGTTATTCTGTTCG
>chr1	35465565	35465842
CAAGATCAGGCTGGGCAACATGGCAAAACCGTGTCTCTACCAAAAAAAAAAAAAGAAAAAAAAATTGCCAGTTATAGTGGTGCATACCTGTAGTCCCAGCTACTGAGGAGGTTGAGGTGGGAGGATCACTTGAGCCCAGGAGGTGGAGGTTGTGATGAGTCAAGATCCACTGCACTGCACTCCACTGCACTCCAGCCTGGGCATCAGAGTGAGACCTTGACTAAAAAAAAAAAAAAAAAGAAAAGAAAAGAAAAAGAAAGAAAATGTCTTAATTCTAT
>chr1	222048212	222048489
ATTGAATGATTATTCATTAACCCTCACAAAAACCCTATGATCCCTAGTTTACAGATAAGGAAACCAAGGCACACAGCCGGCAAATGGCAGAGCTGGGACGCAAATCCAGGTAAGCTGGCTTCTTTAAAGTCTGCCATCTTAACCATTTCACACCAGAATGCCTCCTCGGGGGAAAGCATATAATTAAGGTAAATAATACAGATTATTAGTCTGTCTTAGGTATAACAAGGATAAATCCTACCAGCTTAAACTTTTAATGAATCGGACTTAAAAAAAAA
>chr1	97542719	97542999
TACCACTTTCTCTATCACCAAGGAGACTAATCCCAAACCAGTACAGTCAAGAACCTTACAGCATTGTCTTTGCAAGACCAAGTTCATGTTGTCACAGTCACAGAGTGCACAGGGTAAAGATACTGAACAGGACCTTGAGATTAAAACCTCTCTTTCTTTTTCAAATTCAAGCGTATGCTGATGAGAAAGAGCGTGCAAAGGTGTGAGGTCTGCAAATGTCTTGTCAGCTGATGCTTAATTCAGTGTTTTAATGGCTTGTTTGGGACAGTTGGGACAAGGTT
>chr1	191843504	191843784
CCTGACCACTAGTGCTCTGAACTTTCAAAGTTATCCAGAACAAGGAAGCTATGGAGATGTGACAGCTAAATGTAATTGTGATATCCTGGATGGGATATTGGAGCAGAAAAACGAAATTAGGATAAAACGAAGAAAATATGAAGGAAGTGTGGACTTTAGTTAATAATGTTGTGTCAGTATTGGCTCATTAATTTTGACAAATGTGCCCTAATGTAAGATGCTAATAACAGTAGAAATGCAGTAGGGGGTGGTATATGTAAGGTATGTATACTATCTGCACA
>chr1	51390120	51390413
TTGTATTTTTAGTAGAGACGGGGTTTCACCATCTTGGCCAGGCTGGTTTCAAACTCCTGACCTCATGATCCAAACACCTCAGCCTCCCAAAGTGCTAGGATTACAGGTGTGAGCCACCGTGCTCAGCCTATTTTATTTTTATTTTATTTTATTGAGACAGTCTCACTATTCTGCTCAGGTTACAACTGAACTGGGTCAAGCAATCTGCCTCAGCCTCCCAAGTAGCTGGGACTACAGGAGCACGTCACTGCACCCAGCTCGCAACTGCCTTTGACACTGTGCTGCCAAGCATCT
>chr1	28870782	28871075
CAGTGAGCCGAGAGCGCACCACTGCTCTCCGGCCTGGGTGACAGAGTGAGACTATGTCTCACTAAAAAATAAATAAATAAATATATAAAAAATAAAACGACTACACAGTCTTCAAAAGTTATAATAGAGTGTGGAATAAATAAATATTTTGGGCTGGGCGCGGTAGCTCACGCCTGTAATCCCAGCACTTTGGGAGGTGGAGGCGGGCGGATCACCTGAGGTCAGGAGTTTGAGACCCACCTGGCCAACATGGTGAAACCCTGTCTCTACTAAAAAATACAAAAATTAGCTGGG
>chr1	212586032	212586362
AGCCTGGGTGACAGAGCGAGACTGTGTCTCAAAAAAAAAAAAAAAATTGTCTCACTAAAACAAAAGAGCCTCCTATCACCCTTGATATGAAATTCCAGAATTTTCTGTGATACCACATGGCCATTGCTTGTTTTGCTATATGTTAATGTCTTTCATAATAACTTCTGAGCTCTGTATATATTGGGGTATTAGCTCCTTGTCATATATTAAAAATATTTTTACTCTAGTTGTCCATTAACTTTATTTTTCATGACCCTTGCTGTACAAAAGCAGATTGTTTTCATCTTTAAGTGAATAAAACTATTACTGGTTTATTGTAAAAAGTAATATT
>chr1	20665836	20666166
CCCCTTCCACCTCTCTAAGTCCTGGGCCAAGTGTGTGTGTGGCTCCACGGTGAAGGGTGCCAGCCCCTGTGGCAGCTCACCCCAGCGGCATCGACGTTGGAGGTCACCAGAGACAGACACGGGTTCCAGTTTGTCCTCATGCTGGCTCCATCCAGCTGTCCCTCCTGAAGGCCAGTTGGCTGACCTACAGTGACTCAGGCCTAACCCCAGGTGCAGAGACAGCGGCCTGCACAGACTGCCCATATGTTCCCACTGCTGAACAAGGTCTAACCCCTATAATAAAGCCCCAGTTCTTCACCATCAATAGCAGTGTGGCCTCTCCTGCTGAAGC
>chr1	81896483	81896788
TCAGCCTCCTGAGTAGCTGGGATTATAGGCACGTGCCACCGCGCTCAGCTAATTTTGTATTTTTAGTAGAGACTGGGTTTCACCATGTTGCCCAGGCTGGTCTTGAACTCCTGACCTCAGGTGATCCACCTGCCTCGGCCTCCCAAAGTGTTGGGATTACAGGTGTGAGCCACTGCACATGGCCACATTGTCTCTTTTTAAAAAATGGTTTTATTTTTATAGACTTAGGGGGAATAAGTGTACTTTTGTTACACAGATATGTTACACAGTGATGAAATCTGGGCTTTAGGCATACCCATCACCCAA
>chr1	6554373	6554678
GGAGAATTGCTGGAATCTGGGAGGTGGAGGTTGCAGTGAGCTGAGATTGCACCACTGCATTCCAGCCTGGGTGACAGAGTGATACCTTGTCCCCTCCATCCTCCCCCCAAAAAAGGACACCCTTTGCTTCCCACCCCATAGACTGCTCCACATCATCCCAGTCTCTCCTGCCTGCCTTTCCTTCTTCCCTCCTGGCTCAGAGGTGCTGACATGCCTCACCTTGCTGATGTCAGTCCTGTCTCTGTGCTTATTCTTGCCCTGTACCTTGGACCACAGCCCCTCCTTGGCTTATGGATCCTTCCCCAT
>chr1	226941974	226942265
AGCCATCGGACCTGCTGAAGTCAGACCCTGAGGATAAGATGGAAGTCAGGAAAATACAGGAAGTCCAAAGGCACAGTTAGCAGGGAGCCTTACGGGCTGGAGCAGAAGCTCAGTGCACCTACCTGCCCCAGGATGTCACTCAAATATCACTGTCCACTGGGCTCCCCGTAAGTGTTGGCTCTTCAAGCAGGATGCAGCTTCTTGAGCTGGGGTTTCATGCCCAGTGCCCAGCATAGTGCCTGGCACATAGCAGGGCTTAATCTCGTGGTTTTAGAATGGATGAACCAGAGAA
>chr1	114814670	114814961
CCACCCTAATGCCTGAGACCAAACAATATTGAAATTAGGCCAATAAATAACCCTGCAATGGCCTCAAAGTGTCCAACTGAAAAGAAGAATCGATTCAGCATGACTTGGTCAATAACAACAACAACAACAACAACAACAAGTCAAACATCTCCTACATTAAATTTTAAAAAGCTAGAAATTGTTAAGCTTAGTGAGAAGGCATATCAAAAGCCAAGACAGGCCAATGCTAGGCCTCTTGCGCCAGTTAGCCTAGTTGTGAATGCAAAGGAAAAGTTTTGTGTTTTGTTTTGTT
>chr1	36504778	36505065
GATCTCTTGCTGGTTCTGATGGAAAGAAGCCAGCAGCACAGTGTCCCTCACCCCAGTAGGATTCTGTAGCCAAGCTCTAACTTGCTCTGGAACCTCTCATTTCCAAGTGAGGTTGGTACTACCTGAATTTGCATTGTCTCAGATGCAAGTGATAAGTTTAAGTACAGTCAGAGAAGGTAGGTGGCCAAGTCCCTGGACAGTTGATACCTATTTTCAGGCAGATTGGCTTGTTGTAAAAAAGGAGTAGATTATAATACGAATATTTATTTATTTATTTATTTATTTATT
>chr1	230083064	230083351
CATCTTCCCAAGTTGTTCTGGGTTGGAGTTTTTAAGGGGATCATGGAGAGCAAGGCAAGGTGGGGGGGGGGTGAAATCATCGGGATGTGGAAACTGTATTCTTGGGTGGGTCAGCTCCTAAGGGATCCCTCAGACCAGCTGAGTCAGCCATTCCCTCAGAATGCAGGACCTGAAGGAATATCTCATAGGAAAAACTTAACGTTTCATGATGTTCAAGGTGTTATCAATAGAGCAGTTAAGGGGAACTGTGATCTAGGGTCTATGTGATTCCAAGACAGTAGGCAGCAA
>chr1	42232728	42233019
GAACAGGTTTCCCCCATGCTGTTCTCATGATAGTGAATGAGTTCTTGCGAGATGTGATGGTTTAAAATTGTGTGGCATTTCCCCCATCACTCTCTCTATCTCTCTTGCTGCCATGTGAAGAAGGTGCTTGCTTCTCTTTCACCTTCCACCATGACTGTAAGTTTCCTGAGGCCTCCCAGCCATGCTTCCTGTTAAGCCTGCTGAACTGTGAGTCACTTAAACCTCTTTTCTTCATAAATTACCCAGTCTCAAGTAGTTATTTATAGCAGTGTGAAAACAGACTAACACAGAA
>chr1	194195951	194196242
GATATGATAGATATAATGCTACCCTATATTTTCTCAAACGTAGGGCCGTATAGTCACATATTAAATGCTTAGCAAAAAAAGCCTTTAATTATATGATATTATTTTCTCTTCTTTTTCCCCAAATTCTAGCCTTTATTTCAAAATACAACTTTCTGAGCACCTATGTTTTAATGACAGAGCAAAATGGGCAATGTGGAAAGATCTGTGCATTTCAACTCCAAACTTTTATAAACAAAACCCATCTGATTTATTAAAGGAGTTTAACAGCACTCAAAGAGATTCCAAAACAATT
>chr1	110149915	110150220
TAAGTGGTATTAGCTGGAACGATCAACAGGTGTTATTATCATTTTAATTAAAAGTTCTTGGAAGATAAGAACCCATCTTACCAATGTTTTCAGCCTCTGGTGCTTAGCTTGTTGAGCTTAGGATGTTGGCTTTAGCTTGGCTGCTCTGTAAGTGTTGAGCCATTGTACCCCCTAGAATGATGTAATTGAGTTCAGAGCTACAGCCTCAGGGTACAAGTGATGGTTGGTGGGGAGAAGGGAGCAGGCATGGGTTGGATGGGCAAGATAGGTGACAGCTGGGAGGAGCAGTAAGAGTCTTGGCAGGTC
>chr1	160982378	160982683
ATTTTTTATAGTATGGGACACACTTACACCTTAAAACTTTTTGTTAGATGGCTGAATAGGAACAGCTCCAGTCTACAGCTCCCAGTGTGAGCAACGCAGAAGATGGGTGATTTCTGCATTTCCAGCTGAGGTACTGGGTTCATCTCACTGGGACTTGTCGGAAAGTGGGTGCAGCCCACAGAGTGTGAGCTGAAGCAGGGTGGGGCATCGCCTCACCCAGGAAGTGCAAGTGGTTGGGGAATTCCCTTTCCTAGCCAAGGGAAGCTGTGACAGATGGTACCTGGAAAATCGGGACACTCCCAGCCT
>chr1	149532839	149533144
AGAAGGGACCAGGAGGCTGTAAATGGGCCTGTTTTCTCCCTAAAGATGCCAAGGAGGCAGGTGCTGCTATCCCCTTCCCCAGCCTTCTGGACTTAGCCTTACCAGGGTCAGGAGGAATGTCCTAAAGGAGAAACAAGGCACTGGACCAGAGCTAGAAACTCTCTGGGAACCCCCCTCCCTCAACCGAGTCTCGTGGGATCAGCTTTCTTATGCTCCAGGGCTCCGACTTAAAGGGGAAGCCTGAGGCACTATAGCACCTGACCTCACCCCAGCCCCACCTTGCTGCATGATCTCCACGATCTGCAC
>chr1	93128235	93128540
TTCTTTCTTAATTTCTTTTTCTGCTAGTTCATTGTTGATATATAGAAATACTACTGATTTTTGTATATTGATTTTGTATTCTGCAACTTTACTGAATTCATTGATTAGTTCTAAGAGTTTTTTGGTAGAGCTTTTAGAGTTTTCTATATATAAGATTATGTCTTTTGCAAACAGGGACAATGTAACTGACTCCTTTCTAACTCGAATGCCCTTTCTTTCTTTCTCTTGCTTAATTGCTCTAGCTAGGACTTCCAGTACTATGTTGAATAAAAGTGGTGAAAGTGGGCATCCTGGTCTTGTTCCAGA
>chr1	233003187	233003475
GGAATTGAGGGATACGGCTGGTGTTTGTGGGCTATGCTGGTTATGAGCAAAGGCTCAAGTCAGGGAAATACCACACAGCAGGCGATTGTGGACACTCTCACTCCATGGATCACAAAGAACCACAGGCCAAGATAGGCCAGAACACTGGATCATCTTTCCCTGGAGGAGTCAGAGCCCTATAATCTATGAGGCCCTCATGGGTTCTTTCATCCCCAGAGCTCCAGGTGTAGCTGATGATCCTCCTCCCTCTGCTGGAACCCTCTGACTCTCAAATAGGCTTCACACATGA
>chr1	111005854	111006142
AGATTATTAAATAAGAATGGTATAAGCATGGCATCCTAATAAAGTATAGGTGTGGAGGGGGTGGTAATTCAACGAAACAAAAATAAAAGTGATATCAGGATAATCATCATAATGTCAGCCGGGCGCGGTGGCTCACGCCTATAATCCCAGCACTTTTGGGAGGCCAACGCGGGCGGATCACGAGGTCAGGAGATCGAGACCATCTTGGCTAACAGGGTGAAACCCCGTCTCTACTAAAAATACAAAAAAAAAAATTAGCCAGGCGTGGTGGCGGGCGCCTGTAGTCACA
>chr1	160071251	160071554
GGATCTGAAGAAATTATATAGAATGTAACACAGGGAGACAGAGAGATAGAAAATGTGAGAGATATTGGACAAGAGGTTATGCCACCATAACTAAGGAATAAAGTAACATTCCCAGTCATGAGACATATTGACATCTGCAGCTCCTGATGGGATGCACTGAGAAGGGCACAGTATCACTTCTATGATGTTCTTGTCCCAAAAAATGTATAACCTGAATTGTCTTTAATTTTATTTTTTATTTTTATTTTTAGAGACAGGATCTTGCTTTGTTTTCCAGGCTGGAGTGCAGCAGCATGATCATGAC
>chr1	56246290	56246593
AATAAAAAATCTTTTATTCAAAATGGTGTTTACAGCACCTGAAAAGACAAATATCTGGAGCTTGATCAACTATAGAAAACATATGCGTGAACTCTTTGGTGTCAGCTTGCCAATGATGTATTTGTTTTTTTAAAAATGTTTATAGGTATGGAAAAATTTGGTCTGAGATTAGCTTTCAGGATAAACTGGTAGCAAAGTTAGGGGACAGCAGCTAGTGCTCTGCCACCCCGAACTTTTTAGACCTATTATTTTCTGCCAAGAAGATTCCAAGATGTGCGTTTGACCCAACTGGCTTAAGTTATTT
>chr1	154919249	154919522
CAGCTAATTTTTTATTTTTTATTTTTGTAGAGAAGAGGTCTCACTGTGTTGCCCAGGCTGGTCTCAATCTCCTGAGCTCCAGCAATCCTCCCACCTGGGCCTCCCAAAGTGCTAGGATTACAGGTGTGAGCCATCGAGCCCAGCTTTTTTTCTTTTTGAGACAGGGCCTCACTCTGTCACTCAGGCTGGAGTGTAGTGGTGCTATCAGGGCTCACTGCAGCCTCGACCTCCAGAGCTCAAGTGATCCTCCCACCTCAGCCTCCCGAGTAGCTGG
>chr1	163875351	163875624
TACAGTGCCTGCCATAAAAGAAGCACTCTAGGCCTGGCGCGGTGGCCCATGCTTGTAATCCCAGCACTTTGGGAGGCTGAGGCAGGTGGACTGCTTGAGGTCAGGAGTTCGAGACCAGCCTGGCCAACATGGCGAAACCCCATCTCTACTAAAAATACAAAAATTAGCTGGGTGTAGTGACATGTGCCTGTGATCCCAGCTACTCTGGAGGTTGAGGCATGAGAATTGCTTGAACCCGGGAGGCAGAGGCTGCAGTGAGCTGAGATAGCACCCC
>chr1	106979282	106979577
AGGAAAATCAGGGTGATAAATAAGCAGACAGAAATAACCATGTATAACATCACACTATTGGATACGGAGAGAGTTAAATATGTACTGGAGACATATGCTTAGTCTCAAATATGGGCCAAGGGGAGCAAATGTATGTAGTGAATGTCATGGGCAGCCCCATTCATTTGGCCCATTTATCTTTATAGTTTCTGTTGATGCTTTGAAATGTTTTGTGTTCTCCATTTTCATTTGGTAATATGTGTGTATTCTCATTGAATAGTAATTGATATTGAAACTCTATTGCCCTTCCTTTTCAC
>chr1	216167057	216167352
AGGCAGAGGTTACAGTGAGCTGAGATCACACCATTGCACTCCAGCCTGGGCATCAACAGTGAAACTCCATCTCAAAAAAAAAGACTGGAAAATATATGTGATGTTTCAGAATTTGTTGTTTTCTCACTAATCTCCTTTCTCCCCATTCCAAAAAAAAAAAAAATTCCAGTTGGAGAGCAAAGAGAAGGAGAGTGGGAAAAGAGAAAAAAGGAGATGTCAGTGTGTCCTGGGAGTGGTAGGGATAACTTCACAAATATTTCAGAATCTGAAGGCACAGGATAAGCACCCAATTTCTG
>chr1	35229016	35229327
ATGAAAAAGTAATTTCGATTGTTAGAAAACATTCGAGATTTATTCTTTTAAAAGAGACGGAGTTTCACTCTTGTTGCCCAGGTTGGAGCACAATGGCGCGATCTCAGCTCACCGCAACCTCTACCTCCCAGGTTCAAGCGATTCTCCTTCCTCAGCCTCCTGAGTGGCTGGGATTACAGTCCTGTGCCACCATGCCCAGCTAATTTTGTATTTTTAGTAGAGATGGGGTTTCACCATGTTGGTCAGGCTGGTCTCAAACTCCTGACCTCAGGTGATCCGCCCATGTTGGCTTGCCAAAGTGCTGGGATTATA
>chr1	229706315	229706626
TGTTTACTCTGTTGATTTCTTTTGCTGTGTAGAAGCTTTTAAGTTTAATTAGACCCCATTTGTCAATTTTTGTTGTTGTTGTTGCAACTGCTTTGGCATCTTTGTCACAAAATCTTTGCCAAGTCCTATGTTCAGAATGGTATTTTCTAGGTTATCTTACAGGGTTTGTATGGTTTTACACTTAAGTCTTTAATCCATCTTGAGTTATTTTATTTTATTTTTTTTTTTGAGATAGAGTCTTGCTCTGTTGCCCAGGCTGGAGTGCAGTGGTGTGATCTCGGCTCACTGCAAGTTCCTCCTCCCGGGTTCACG
>chr1	191642525	191642815
CATTTTTGAGCCTTTGTCAAATTTTTTTTTTGGATACTTTTCTAAAAATAGACTTTTAGGATTAATGTGCATGCATTTTAAAGCATTTTGATATACTCTACAGTTATTTTATCAAGCGAAAATTTCTGTTACCGTAAAGGACATTTTCCTGATCCCTCCTAGTTATTTGATCATTTTGTTCTCGGTAACATAAACAACTCTTCTTTCACATGCCAACGTGTGTCTTGGATGACCACTAGAGGTCGTCTAACAAATTAAATATTTCACTTGTGGCTCACATTTTTCAGTCAG
>chr1	117994349	117994639
TAACTTGTGCATTTGTGAGCCTGTTGGGGCTTTTCTAACCCCTCTTAGACCATCTAGGCACCTCTCCCCTACCACTCCTCCAGACCTCCCCCAGCTACAGGTTAAGAGATTTGCTGCTGTGCTGTGACTCCTCCATCCCAGACTCTCCTAGTGGGTGGGTTGGCAGGGGCAGGGGGTGGATGGGAAGAGACAGCTGGGCACTCCCCGTTTGAGTCCTCAATAAGATTGTCTCAGTAAGCTTTCTCCAAGTCCTTACTCTCTGGCTTTGGAAAGTTTCAAGCCTTTCCTAAG
>chr1	213435514	213435797
TACGTACACATGTATATATATTCCAAAGCTGTATGCATTATGGCCGTTTTCCCTGTATATAGATTTTAACAATTTTAAAAGGTGTCAATTTACTTATCTTATACAACTAAACATATAGAAGTGAACATTAGAATTTTGACCCATGAAATTTGGGAAAATTTGAAATTTAAATATTGATTTTGAAATTCTATTGTTTGGAAATTAAATTTTGATTTCATATTTACATATCCAGGATCACTATTAGTTTGAATGTGACAGGGTAATGTTTTATTATGAAATGTGTA
>chr1	204004320	204004603
GTTGCCCAGGCTGAAGCGCAATGGTGTGATCTCAGCTCACTGCAACCTCTAACTCCCAGGTTCAAGCGATTCTCCTGCCTCAGTCTCCCAAGTAGCTGGGATTACAGGTGCCCGCCACCACGCCCAGCTAATTTTTCTTATTTTTAGTAGAGACGGGGTTTCAGTATGTTGGCCAGGTTGATCTTGAACTCCTGACCTCAGGCGATCCACCTGCCTCAGCCTCCCAAAGTGCTGGGATTACAGGTGTGAGCCACCACGGCTGGCTCAGGACCCAAAAATCTTAA
>chr1	74569094	74569377
TATTGTATGATTGTTATTTGCATGATCACATGCTAGAGTAAGAGTATAAAGATGAATCTGACATACACTTTGTCCTTAAAGAAATTTCTCTTTAGTAAGGATGGTAAGGTATGTATATAAATAGAAAAATGTTCTAAATTATATGAGTGAAAGTTATATGAGATTTATGAGAAGGTAACATTTAATTTCAGCCAGGCAGATGGCAATGAAGGGAGGGAAATTGAGGAAATCTGGGAGGAGATGGCATTTTAGCTGGAGATAAAGCATGAATATATGAGGCAGAA
>chr1	12147390	12147673
CCATCCCAAAGTGCTTCCTAGTAGGTAAGGCGGCCTCAGCAGGAGAAGCCAGGAGGACACCATCCTGTAGGAGCTGAAGGGGAGGTGGTGAATTGTGGCCAGCAGGAGGTGCAGGCATTTCAGGTGCTGGGGAGCTGTGGCCAGTGGAGTCAGTAAGAAGGTCTCCAAGAAACCTGCACTAGAGCCCCAGAGAGAATGAGCTGGAAACTGTCCCCAAAGTCCCCAGTGCCAGATGGGTGACAACTTTGGCTGCCATGGAACACTGTGCCCTTTCCTTCCCAAAC
>chr1	66342201	66342476
TATTTCTTTATTTTATTATTATTATACTTTAAGTTTTAGGTTACATGTGCACAATGTGCAGGTTAGTTACATATGTATACATGAGCCATGCTGGTGTGCTGCACCCATTAACTCGTCATTTAGCATTAGGTATATCTCCTAAAGCTATCCCTCCTCCCTCCCCCCACCCTCCAACAGTCCCCAGAGTGTGATGTTCCCCTTCCTGTGTCCATGCGTTCTCGTTGTTCAATTCCCACCTATGAGTGAGAATATATGGTGTTTGGTTTTTTGTTCTTG
>chr1	196539755	196540030
GGCCACCTTGCTGAAAGTTGCCATGTAAGATTAGATCTTTAAGCTTTGAATGTTCTATTTTTGTTTAAAAAATATAGTTAAGCAGTCCCTTTGTTCACCTATGCTTCTGAAGCAACACTGGGGACTTGCTCCTTGATGACATGAATCCAAAACGGTGTCCTATATTTCACATGTCCTGTGGGATCCTACAAAATCATGTAACTTTCTGTAAGACTTTCACAGTTTTCAAAAGACACTGAATGATCTTCAGCTGTGAAATATAGACATTACATTACC
>chr1	24148057	24148322
TTGAGAATGAAATGATTCCCATCATAGTGGATTCTTAAGCACGTTCTCCACGTATGCGGCGTGCTAGCTGCATGTCTTTTGGCATAATTGTTACACGTTTGGCATGGATAGCACACAGGTTGTTGTCTTCAAAAAGGCCAACCAGATAATCCTCACCTGCCTCCTGCAAAGTACCGACAGCTGAGCTCTGAAAGCGCAGATCTGTTTTAAAGTGCTAAGCGATTTCTCGCACCAGACCCTAGAAGGGAAGTTTGCGAATCAGAAGT
>chr1	111146961	111147226
CTGAGCTCTCTGACCAATAATCCAAAATAGTAATTTAAAGCCAACTCAGTTATCTCCAAGATAACACAGGAAAGCAGTTCAAAAATTTATCAGAAAGGCCAGGCGTGGTGCCTCACACCTGTAATCCCAGCACTTTGGGAGGCTGAGGAGGGTGGATCACAAGGTCAGGAGTTTGAGACCAGCCTGGCCAAGATGGTGAAACCCCGTCTCTACTGAAAATACAAAAATTAGCCAGGCACAGTGGCAGGTGCCTGAAATCTCAGATA
>chr1	67988217	67988484
ATTTACACAAAAACACAAAGTTGGGCTCCAAACCTTGGGCACTCTCAGAAAGGCTATGATTCACCAGGGTGTGCTTCAGAACTGAAACTCTGGGTACAGAAGGTACCCACTGCCCAGCCTGCCAACAACCTATCTTCCTTTAAACAACAAAAACGGAGCAGAAAGAGGAAAAAAGCCTGAACCTTTCCTAATAAGGTAATACCACATGCCATTTGTAGTTTTGAATTGCTTGGCACGCCAGGATCATATGACATTCACCGCAGCTACT
>chr1	17576276	17576543
CCAGCCTGGTCTCAAACTCCTGGCCTCAAGTGATCCTCCCGCCTCAGCCTCCCAAAGTGCTGGAGTTACAGGCATGAGCCACGTACCTGCTGGTCAATCCCCTCTTAACACACTTGAACGCTTCAGGGATGTTCAACTTATTTTTCCTCCTGCCTGTTCCTTCTCAGAACCCTTTGGAGCTCAGAGGAGCTCTTCTCAGTCCTTTGTCCCGCTGCTTCCAGTCAGTGAAGTGTCTCAGGCTCAGGAGGCAGGTCACGTGACTCTAATG
>chr1	8375113	8375371
ACTTTTTCCTCTCCCCTGGGTCTCATTCTTCATTCCTAGCTTTCTAAAAATTCAGCAAAGACAAAACATTTGCCTTTTCCTATCAACCATAAACACCCACTTTGAACACAGCCAGTATCTACCCCCACCCCTCCATCTAGGAGCTTTAATTATGGCCCTGAAGTACGCATAACTCACACTAGCAGTAGAGTCCATCTATGAGGGACGTGGAGGCCCTCAAGAGATATGGTCAGCATCTGTTACGCCAGCACACCAGAGC
>chr1	196105256	196105514
AATGGGCAAGATTAACATAAAACCATTATATTTCCAAAGTCCCAGTCAAATCCATCAGTGAAATGCATGTTCCTAAAAGGACTTCCAAGAATACCTCAAATACCAAAGGATTAAGGTCCTTTAGTAGTACAATGACAAATGAGAGTACAGCACTTATAAGAGACAAGTTTAATAATGTTCCAGTTAGAGGAATTCAAAGATAATGGAGGGTACAATCATAAAATTAAAACAACCAAAATTTCCACATTTATCACAAGAG
>chr1	220595408	220595697
CATACGTATGTTTATTGCGGCACTATTCACAATAGCAAAGACTTGGAACCAACCCAAATGTCCAACAATGATAGACTGGATTAAGAAAATGTAGCACATACACACCATGGAATACTATGCAGCCATAAAAAATGATGAGTTCATGTCCTTTGTAGGGACATGGATGAAATTGGAAATCATCATTCTCAGTAAACTATCGCAAGGACAAAAAACCAAACACCGCATGTTCTCACTCATAGATGGGAATTGAACAATGAGAACACATGGACACAGGAAGGGAAACATCACAC
>chr1	55876702	55876991
GCAGGAGCGTTTTTCCTCATCTCTCACCTTTCCATATGGAGGGCCTCCAGCAAGACCACCTCTCCTGGTCTCTCTGCCAGGGAAGGGGAGTGCCTGTCTGATGGTGGCTGTGGGAGGCAGTCTGTCAGCCAACAGGAGCGTGTGTCCTGGTCTGCTCACAGCCACCCTAGGCAGTCTGAGTCTGCCCTTCTGGGAGCCCCTCACTCCCACCATCCCCCATGCCAAGTGGGTGAGTTTAATTCCAGGCTGAAGTATCTTGTTGACTAATCCTTTTGGCCCTATCTAAAGCA
>chr1	5244477	5245315
TGAGAAATAAATAAATATACATATTATATGTATGGATGGGTGGATGGAGAGAGAGATTTATTCAGAGTAATTAACTACACAATTATGAAGGCTGAGAAGTCCCACAATCTGGTACCTGAAAGCTGAAGACCCTGGAAAGCTGGTGTGCTGACATCCAAGTCTGAAGGCCTGAGAACCAAAGGAATCAATGGTGTAAGTCCCAGTTCAAAGGCAGTAGACCGAGGTCCCAGCTCAAGCAAGCAGGCAGAGAGAATTCTGCTTCCCCTCATCTTTCTGCTCTACTCACACCCTCAATGGATTGGATGATGCCTGCCACATTTGGGAGGAAGCCCTGCTTTACTCAGCCACAAATTCAAAGGCTAAAATCATTCAGAAACACCCCCACAGACATACCCAGAAATAATGTTTAGATGAATATCTGGGCACCCTGCGATACAGTCAAGTCAATACCTAAAATTTCCTATCCCATTTCTCACTGGGTTTGGCACCATGCTGGTGATTGTTGACCATAAAGAAGCAATTCTAGGGAGCAGCTGAAGCAAACCTGGCCAAAGTGAGTTCAGGGGAAACTTGGAGAAGACAGACTATTGAGAACAAGTGTGCACAACTCTTAAAGGATGTCACTGCCTGAGAAGGAAAGCCAGGGGCAGGAGCATGAAGGGCATTTTGATTAGGAGATGGTTCTTTGTAAGAAGGGAGCCATAACAGCACGTCTGTACACTAACAGGAACAGCCCAGGACATGGGACACATGAGGCTGCCTGACGGAGTGGGGAGAATTGCTATGCAATGTCCTCGAGCAGGAGAGAAGGTGAGACCCAGTGCACGGGAGGGCAGACC
>chr1	9921235	9922073
CACCCAGGCTGGAGTGCAGTGGCATGATCATGGCTCATGCAGCTTTGACCTCCTAAGATCAAGCAATGAAGCCTTTGTAATTGCAAATATTATTTCGTCTCCTGACTAAATTTTATGTTTTTTTGTCATGGCAAATTATTATTTTTTAATAGACAAATCTATCTTCTCCTTTAAATCTTCTTCGTTTTGTGACCCATGAAGGCAGGCCCTAACCATCTCAAGATTTATACATCTTTATATTCAAGACTTTTACAAATTTTTGTTTTCTAGCTGCAGACAAAAGCCACCTGCAACATTTTTTGTTATGCTTTGAAGTAGGGGTCTAACTTTCCTTTCAAAAACACCCTTTACTAATCAGTCTTTTATTTATTGATCCAGGAGAATTTGGTCTACAATAAAGGTGGCATATTGATTAATAAATAAAAGACTGACTAGTAAAGGGTATTAGGGCAATTGGCTAGTCATTGATAATTTTCTGTTCCTAAGGAATCACTTCTTTTTTTTTTAGACTGAGTCTTGCTCTGTCGCCCCGACTGGAGTGCGGTGGCACGATTTCGGCTCACTGCAACCTCCACCTCCTGGGTTTCAGCAATTCTCCTGCCTCAGCCTCTTGAGTGCGTGCCACCACGTCCGGCTAATTTTTGTATTTTTAGTAGAAATGTGGTTTTGCCATATTGGCCAGGTCGGTCTTGAACTCCTGACCTCAAATGATCCACTCACCCCAGCCTCCCAAAGTGCTAGGATTACAGGCATGAGGCACCCCACTTGGCTTTTTTTTTTTTCTTTTTTTTTTGACACAGAGTATCGCTCTGTCACCCAGGCTGGAGTGCAGTAGGCTG
>chr1	173066870	173067267
GGTTGTGCTGGTTCATTGTTCTGTTGAACAATGCTAACTCTAAAAAGAACGTTTTAGACAACATAAATCAATGGAGGAAGAGAATACATTTGCCAAAATTAACATGAACACTTTCTTAAGAAAATAGCACTTGAGAATATTGCAATTAAAGACTAAGAGAGTACTCCGAGTCTCCCAAAGTACCTACATTCTTAGCCAAGATACAGCAGCAGCTGACCTTTAAATTCATATATTCCAATTTAAATAGGAAGTTAAAGTTGAATATTACAATTGGTTTTTCAGGGTAAATGTTGCCCTTTTTTCCTGAGGATGAGTCCACCTTGTCTTAAAGAAAGGACAACTGGCAATTCTTTCTCTGACACTGACCAATTGAAAATATGAGAGAACCAAACAAAAGC
>chr1	235425846	235426243
ATATGAGAAAGGTGCTTTATAATTTCAGTGTTAAAATAGCCAATGATCTTAGCATGTCTTGTCCGGCATGTTGTAAAACATTTGGGTATTGAAGAGTTCCTGAAAGAAATTCATGCGACCTTTTAAGGACATCGTAGCAGTGCTTTGCTTTTTATAAGAAATCATTAATTACAAATGTCAAGTTAATGGCAGCTTAAGAAACAACTGAGTATATTGTGGTCTAGGAAGTGTCCTTTTGGTAGGCTTTTCATGTTCTAGTAACAAATTATCTTCAGAAGCATTTTTAACTACAATAAATATATTGAGACAAAATTTAAAAAAATTTTGGAGTCGGATAACTTGGGTAGAACATGGAAACATACTTGTCTGGCTCTATAATAATAAAATTGCCTTCTATG
>chr1	76424309	76424930
TTTGGGAGGTCCTGGTACCAATCCTCCACAGATATGGAGGGACCACTGTTCTCTTATACCCAGTTCTCCTTCATGGTTCAGAATTTAGCTCAGCTCTTCACCCACACACATTACACTCTTCCACCCACTGCCCCATGTCATTAATAGGATTGATTCTTAAGTGTGTGAATGGCAGTCAGAGCCCATGCACCTCAACTCTGACTTGACCAGATGCCACACCCTGGAGTTTCTCCATAAAGACCTCCTGCCGTGGATTCTCATCCACTTCTTTGAGCATATGGAATGTCCATGGTGGAAAGAAGCAGACAGGTCTAAATAAACCCATTGACTACTGAGAAAAGAATTAACGTGTATGAGACCCCCGACTATGTCTCAGGCAATATTCTAGGGCTTTTCCTCCTTCATTCCATTCTCATAGTAATCCTGAGGGAAAAAAAAAGCAGTATTTTCTTTGTTTTTCTGGATGAGGTCCACTGAGGTTAGTGGGGTGTCCAAGCTTGGAGAGCTAGGGAGTAGTAGACAGCCGAGATAAGGAATGCAGGTCCGTCTTTGTACAAACCTGCTTATCTCCATACAAACCTGCCATGTATTCTCAAGGTTATGAGAGAACCAGGGAGGGCTG
>chr1	43705601	43706222
GTGTCTTTACCTAGTGAAATGACCCTAACATTCTTTCTTGTAGGATTTGAATCTTTGATGGTCTTGACGTTATTGGGTTGTCACAGTTTTCCACTGACCAGGACTTTAGAGCGAGAGAGGACTAAGAGGTGCCCTAAACATATACCAGCAACACAATTATCCCCTGAGAATCAGGACCAATTGCCCCAGTGAAGAAAGAAGTCTTCTTATTTGTCTGTTCACTGGAACAATGGTCATTTTTCCTGGTAGAAGAATTACCACTTTGAACACTAGGACCTTCAGATCCATGGAGCCTAAGATTGCAAGGATACTCTTTAAGCCTTTAAGTGGATTATTAGGTATGATAGTGAGAGGGACCACTCCCACCACTATCCCTTTGTTCTTACACCTATGCAGCCTGGCTATGGGCACCATATGTTGACTTCTGATTGAAAGCATACACTGTACCCTATGAGAGAGCACCCCCACATTGGAGGGTGTTGCCTTCCAGAGGGCACTGTAATGAGCCTTTAGTAATCTGTTTCACCATTCTCTCAAGCTACTTGCTTCCAAGTTGTTGCAGGATCCTTGGGGTGTTGCCTTTCTGGCTGGAAACCTCTGTGGCGAGTAGTGTCTTTGCCCA
>chr1	4530216	4530472
TAATCTTGCCCGCCCCCACCCCGGAGAAACTTGGCAATATCCGGAGACATTTCTTGTTGTTACAAATTAAAGGAATGGGGGAGGTCCTGGCATAGTGGGTAGGGACTGGGGATGCTACTGAACATTCTACACTATACATGGCAATCCCCGCCCCTGCAAGGTATCATCTGGCCTCAATGTCAATGGTGCTGAGCTTGGGAAACCCTGACTAGGGGGCCTTCTTCCAGTTCACCTAGACAAGGGAGCTTGGGGTGTGT
>chr1	8406267	8406523
GGTCCGGGGCGGCAAGAGGCCGTCGCCTGTCACTGGGCTCCGGCTCCACAAAGCGCAGGGCGGAGGCGGCCGCGGGTGGCTCGGCGTGTGACCGCGGCGGGGCCGCGCGGCGCGGGGCCCGGGGGGCGCGGGGCTGGGGCCGCCGCTGACGGGGGAGGAGGCAGGAGCGCGGCGCGCAGAGCCCGGCGCGGCCGCGGGCGGCTGCAAAAGGCGGCCTGGATTGCCGCCGCCCTCCTGTCCGCCAGCCGGGGCCCCGC
>chr1	242798612	242799259
TACCCCCACCAAGTTCGGGTGTCCCAGGTCACTTCAGACTGCTGTGCTGGCAGTGAGAATTTCAAGCCAGTGGATCTTAGCTTGCTGGACTCCATAGGGGTGGGATCCACTGAGCTAGACCACTTGGCTCCCTGGCTTCAGCCCCCTTTCCAGCGGAGTGAATCGTTCTCTCTCACTGGTGTTCCTGGCACCACTGGGGTATGAAAAAAAACAAAAACAAAAACAAAGACAAAAAACTCCTGCAGCTAGCCTGGTGTCTGCCCAAACGGCTGCCTAGTTTTGTGCTTGAAACCCAGCGCCCTGGTGGTGTAGTAACCTGAGGGAGTCTCCTGGTCTGTGGGTGGCAAAGACCGTGGGTTCCTCATGGAGGAACCAGACTGTTCCTCATGGCACAGTCCCTCATGGCTTCCCTTGGCTAGGGGAGGGATACCATGGGTTCCTTATGGAAGACCAGACTGTTCCTCATGGCACAGTCCCTCGTGGCTTCCCTTGGCTAGGGGAGGGAGTTCCCTGACCCCTTGCACTTCCCCAGTGAGACGACGCCCCACCCTGCTTCAGCTCGTCTTCCGTGGGCTGCACCCACTGTCTAACCAGTCCCAATGAGCTAAACCTCAGTTGGAAATGCAGAAATCACCCGCCTTCTGCGTT
>chr1	36940528	36941175
TTTACTAGGAAAACACAAAATCAGACTAAACATTATGGGAGAATTGCATTGGGAAATATGCACGTGGTAAGTCTTGTGACCATCATAATTGTACCTATTATGTGTCATGCCCTGGCTCAGGTGATGCACATATACTAATGTTTGCTTTTTAAAACAACCCCATGAGACACACCCATGTGGGAGACTCAGAGTAGTTAAGTAATTTGTCCAAAGGCACACAGCTTGCAAATAGGAGGGCCAAATTTTGCACCCTGGTTCCCTGACGCTGGAGAAGCCCGTGCTTTCACTTTGTATGGTTAGATCAGATGAGATCAGGCACATTCAGGTGGTGTGACTGTAGCCTGCATGGCTAGATCAACGTACAATACAGCCTCACCCACGTGGAGGCAGAGAGCCCCTGACTTGGAGTTGGACTTGGGCTTGAGTTTAGGCTCCGCTGTTTGTAAAAAATACGCCTCAGCCAAGCCACTAAATCTCTCATAATATCTATTTCCTTGTGAGAGAAAAAAAAAGTGTCAATACAACAGTATTACCATATTGGAAGGTGCGTTTGTCCGTTTTGTGTCACTATAAAGGAATACCCAAGACGGGATAATTTATAGAGCAAAGAGGTTTGTTTGGCTCATGGTTCTGCACTCTGTACAATCA
>chr1	29531451	29531892
TCTTGTGCCAGCTAGAGCAATGTTAGGCTTTGTCAGGAGAGGGCGCTAGAGGGACACTGTAAGGTCCCTCTGCAGCGGGAAGGCACTTCCCTTCCAGGTTCTGGTCCTCCTTCCATCTTTTTGTTTCCAGCACAGGAGCCAAGGCCCAGTGCTATCATCTCAGTGGCCTGTGTGGACCAGCTCCAAACGTCTTTTCTGTATAACAGGAAAGAACCATCAGGCTTCACTCTCTCCACCTGGACATCGATTCTATAGACCAGCCCTACTCACACTTGACACCAGCCTGAACCCATGTGGGATCAGGTTCCCACAAAGACGGCCATGTCCACAGACTGAGCCAGCTTACTTTCCCTGGCAGGTTTCTTAGCCACTGGAGGCTGCATGTTCTCATGGTCATCACTCACTCATAGAGGAGGTCTGAGTCAGGGGGAACACCTTCTCC
>chr1	163388563	163389004
GGTTTCACTACTTTTTGGTTTATCCTTCCTGTGGTTCTTTTGGCAAAAATAAGCAGATGCCTGTATATTTCCTTATAATAGTTAATATTGTAATTATTACTGGCTTACAGAAAAGGCACAATCTGTACACACCACAGAAGTCAATGGGATCAGGTTCCATTTCTTCCTGACTCCGAGGAGCCTGTAGGGGTCAGCAGGGGACACAGAGCCAGCTCTCCAGAGCTGAGTGGATATTACAAGTTCACTGCAGCCTGAACCCACATCCATCAACTGGCTGCTAATCCTTCTTGACAGACATCCCAGAAGAAACTTGATGTGCTAACTAGTTCCAGAGTTTAACGAGTGTGAAAGCCAAGGTTTGTATTTTGGAGACTGGAAGTAAAGTGATTTATGTCTGCATTTGACTGACCACGAGAAGTCCCCAAGAAAGTGGCTGGACTCA
>chr1	207836360	207836672
TTTACCATCTGCTAGACTTGTGCTGTAGGACTCAAAAGACAGACACACCTTCCCTCTTAGAGCTCAGTGAAGTCTACCACACAGCACCTAAACCTGGGAGAACATCGGAGTCATCTGGAGAGTTTATGCCTCCAACTTTTAACTGTGAAAATGTTGAAACATAAGGAAAAGGTGAAATAATGATAAAATGAACGTCAGTATACCCACCATCTAAATTCAACGTTGTTAACATTTCACTGTAGAGTATGTATTTTACATCACACACACACCACACACACACACACACACACACACACACACACACACACACGTA
>chr1	113806975	113807287
ATATAGTTGGGAATAACTGATAAATAATGATGAAATAATTTTCAGGATGATGGATTACCGAAAGATTTAAGGTATAGGAAAAATAAGATCACTGAGGCCCTGTAATATATCTTAGATTTATGAAAGAGTCCAATGGACCCATATGGTAATTGCAAGACAAAATGAGTGTGTTTTAAAAACAAGTAAGAGTTCTGTTTGCTCTTGAATACCTCTAAGAAAGAATAAATTCATGAAATATCAATCCTTACAAATAGAACTGCCCAGAAACAAATTTAAAAAACAAATCTCCAGTCTAGTGGTCCCAGATAATACC
>chr1	68365260	68365527
AGATCAGCCTTGGCAACAGAGCGAGACCCTGACTCTAAAAAAAAAATTTGTTTTAATTACCTGCGTGCAGTAACTCACACTTGTAACCTCAGCTACTCAGGAGGCTGAGGCAGGAGGATCACTGGAGCACAGGAATTCTAGGCTGCAGTGAGCTATGATTGCACCACTCACTCCAGCCTGGGTGACAGAGTAAGACTTTGACTCTAAAAAAATAAAAAAATAAACTACAAAGCATCTATGTCACGTGAAAGCAAATAAGACCTGCTTA
>chr1	184252040	184252307
CTGATTAGTTTGTTAAATACTTTTTTGTTCATGCAATAATAAAACAATCTAAAAGAAGGTATAGTCCTCTGTGCAACTGTGGATTGCACATTACCAAGGGGTGGATTTGTCACCAGAGTCTCAGGTTCTAGAATCTTACATAAATCTTCCACTGATTTTGATAAGTATACTTGATATTTGCAAGTGCATAGATACATTTTTACGTCTATGACAATGTCTAATCGCAATGAGCAACAACATGGTCTTTTGTCATAAGCATTGTGCCAGA
>chr1	146605858	146606556
AGTGCAGTGTTGCAAGCTTGGGTCACTGCAACCTTCACCTCCCAGGCTCAAGTAACCCTCCCACCTCAGCCTCCTGAGTAGCTGGGACCACAGGTGCTCACCACCATGCCTGGCTAATTTTTTTTTTTTTTTTTTTTTTTGTAGAGATGGGGTTTCACCATGTTTCCCAGGCTGGTCTCAAACTCCTGGACTCAGGCAATCTGCCAGCCTCCTGAGGGAGTGCTGGGATTACAGGCATGAGCCACTGTGCCCACCCCCAAAATTCTACTCATATATATGCATAATTACATAGTTACCAGCCGTTATTTTCTGATACTTTGACTGGCAATTGGTTGAAAGAGTTTATCTAAAGACCTGGAATCCATAGAAGGCAGTCTCTGTGTTAAGGGGTTGTTCTTATTATGCAGATGAAGCCTCCAGGTAGCAGGCTTCAGAGAGAATTGATTGTAAATGTTTCTTATCAGACTTAAAAAGGTGCCTAGATTAGGGAAAAGGCCTGGAAAGGGATTCCCTGTAGCATGTAGACTTTCCCCACAAGAGACAACTTTGTAGGGACATTTCAAAATATGATAAAAAATGTATTTTAGGGTAAAATATTTGTATTTCTTTCAGGGCCTGCTATCTGTCATGTAATGCTACACTAGAGTCAGCCTGGAGTTTGGTGTCTTATTGCTACAAAAAGTCTTGAGATCGCTGTTG
>chr1	108026881	108027579
ATTATTTTCCAGCAAAGCTACTCTATTTCTCATGTTCCCCTTGGTTTATCATCAAGTTCGTGTATTTGGAATCCTTTAACTGTGAATACCTTTTACTCACAACAAAAGGATCACATACATAAAAAATCTTTGGTAATTAAACTGTGGAAAGAAGGCATTGCATAATGGATGAAAAATAATTATACTAACATAATGACAGGGCAAATCTCACAATGCTAAATAGAAAACAACTGAACGTTTTCTGCAGACAAATAATTGGTCTCCGGAGAGGAAACTTGTCACAAAGTCCCCAAAAAACATGCTGCTATTATAAAATAGCATGGATATAGAATTAAGAAATTTTCTCTGATGGAGGGTGGGTACCAGTTGTCTGGTTTATGCTCTCCCCTACTTACTTAGAAAACAGTGATTTTTAAGTGGCAGCTAGCTGGCTGGTTTTCTTACTAGATTTACAAAGGAACACAGGGAGGGTGCTGGATATGTGAGCATTAACCAGGCACCCTGAGGCTGTTCAGTAAGCAAATAACCAGCTCAACTGCTGACTGTGGAAAGAGTGCAATGCTGGTAGTTGCTGGTAGTTACTCATGTGAATGATTTACACGTTAGACCATGACCTCCTGGTCACACATTATACACCAAATTATGAGGAACAAAGGCCAACAATATGCCTCACTTTCCACAGCAATTCCCATATCCTTT
>chr1	31600224	31600622
CTACTACCCAGCCCTCCATTGCCTTTCACTTAGTAGAGGAATGGTCTGATGAACAATGGCAGTAATAATCATTATACATTATTATTTCTTAAAAGTATCTTTGGCCGGGCACGGTGGCTCATGCCTGTAATCCCAGCACTTTGGGAGGCCAAGGCGGGTGGATCACTTGAGATCAGGAGTTTGAGACCAGCCTGGCCAACGTGGCAAAACCCCGTCTCTACTAAAAATACAGAAATTAGCCAGGCGTGGTGGCGAGGGCCTGTAATCCTAGCTACTTGGGAGGCTGAGGCAGGAGAATTGCTTGAACCCAGGAGGCGGAGGGTGCAGTGAGCCGAGATTGCGCCACTGCACTCCAGCCTGGGCGACAGAGTGAGACTCCATCTCAATTAAAAAAAAAAA
>chr1	20264320	20264718
ACTTGTTAAAATTGACTCAATATTGATATATTATTATTAAAGCCCATAGTATACATTAAGGTTCACCTTTGTGATGTGCAGTTCTATGGGTTTTGACAAATGCATAATGTCATGTATCCACCATCACCATATCCTACAGAACAGTTTCACTGCCCTGAAAATTCTCTGTGCTCTGCCTGTTCATCCCTCTGTCCTCCCAAACCCCTGGCAACCACTGATCTTTCTACTGTCTCCATAGTTTTAATTATTCCAGAATGTCATATAGCTGGAGTTATACAGTATATATCCTTTTCAGATTGAATTAATTTATGCCTTTATGTTCCTCCATGTCTTTTTGTGATTTGATAGCTTATTTCTTTTTGATAGCTTATTTCTTATACTATTGCTAAATAGCATCCC
>chr1	68946927	68947337
ACCCTGCTTAAATATTAGTGTTTCCCAGGATTTGGTTCTTGGTCCTCTTATCTCCTCTTTTTTACAACCTCAACCCCAGAAATCTCATTTTCTCTCACACCACTATAGTGCTAATGACTCCAGGGTCTATATATGTGATCCAAACTAGTGTGAGAGTATGGCTTGCTCTCTGTCTTCATTCAGGTATGTTTTTGTTGTTGCTGTTGTTCACATGATAGCTCCTTATATGGTTTGGCTTTGTGTCCCCACTCAAATCTCATGTTGAATTGTAATTCTCAATGCTGGGGAAGGGACCTGGTAGGAGGTAATTTGATCATGGGGGTGAATTTCTCCCTTGCTGTTCTCATGATATGAGTGAGTTCTCACAAGATCTGGTTGTTTAAAAGTGTGCAGCACTTCCCCCTTTACTCT
>chr1	41517104	41517514
AGTAGAGAAGGGTTTTGCCATGTTGATCAGGCTGGTTTCGAACTCCTGGCCTCAAGTGATCCACCTGCCTTGGCATCCCAAAGTGCTGGGATTACAGTCATGAGTCACCATGCCCAGCCTAATATTACATATTAAAACATGTTTTTTGACCTAAAATTTTTTTTTTCCTCTAATTTTAAAAGAAATTAAAATATTTCTGTGGACCCCTAACAGTGTTGTTGACCCCAGGCACTGGCCTAACATATAAGTTGGTCTGGGTGAGAAGGAATGTGTATGGCCAACAAGATGGAGACAGGTATTCCCGGGTAAAGAGAGTAGTGTGTAGACACAGAGGTGCGAGGTGCCAGAAAATTCTAGGAACAGCAAATTGTCCTGGTGAGGGGACAGTAGGTATTTGAAGAGACTGGCAGG
>chr1	177416704	177417065
TGGGGGAAAGAAGAGAATCATATCCCAAATGGACAACATCCAATAACCAACTATCCTTTAGACTTGCAATGGTGCAAACTGCCACCAAAAAGAACACACATGGATTTGGACACATTCTAACAGTACAGCTGTCTGTCCAGGCATGCTGCTGAAAGAACAGTACATTCCTTCTTGTTCCATCTTCCACCCACCTTAAGCCCCATTATGAAACGGAGTTTAAACAAAACTATCATATTTAAGCCTCTAATATATGTGTGTTTTCAATAAGATCAGCTAGGTAAAAATAGTGGCAGTAAACCCCTCCAACATTGCCCTAAGATTAGAGTCTGAAGATTTCTGAAGAGGAAAATAATTTTGGTAAT
>chr1	15921698	15922059
ACAGGTGATCCGTTCCCAGATAATGTGAGTATGAAATACCTTAACTCTGTGAGAAATAAGATGTGGCATTGGGAAAAATAAACTATGACACTTGGCCAAGAGTAGCATTGAAGGGTCCCCTGTTTGAGTTAAATTAGCTTGGATTCCAGAATTCCATCATAACATCATGTACCCTCTTAGCCCCTCTTCTTGCAGCACACATGCTGGATATTGTTTTTTTTTCCCTCCGATTCTAACAACTAACCCCCCTCCTGACACGCCTGCTGCAGTCACTTGACAAGCAGGGCCTGACCTTCCTCTACAGCCTTTCAGAGCTCCCTGCGGCCTGAGAACTAACAGCCCAGTTGCACTGCTTGCCTCAG
>chr1	5016313	5016768
TTATTGTAGCACAATTCAACATTGCAAAGATATGAAATCAACCTAAGTGCCCATTAGTCAATGAATGGATAAAGAAAATGTGGTACTTATACACCATGGAATATTACTCAGCCATGAAAAAGAATGAAATAATGTATTTTGCAGCAACTTGGATGGAACTGAAGGTCATTATGCTAAGTAAAGTAACTCTGAAATGGAAAAACAAATATAGTATGTTCTCACTTATTAGTGGGAGCAAAGCTATGAGTACCAAAAGGCACAAAGAGTGGTATAATGGACACTGGAAACTCAGAAGTGGGGGAGGGTGAAAGGAAGGTGAAGAATGAAAAACTACATATTGGGCACAATGTACACTACTCAAGTGATGGGTGCAAGAAAATCTCAGATTTTCTCACTATACAATTCATCCATGTAATCAAAACCACTGTACCCCTAATTACAATTCAAAAAAATTTC
>chr1	156201768	156202223
CCATGGTGTGATGCTGAGGAAGTCAGCCTGACAGCCATCTTCATGAGCATCCTCCTATTATCACCATCATCAACAACAGCCCATGTTCATTTAACTCACTGTGGGAAAGGCTCTGGGCTAACTTTCATGGGACCATGTTCACTGGGGTCTGAGTCCTGGTGCTGAAGGAGCACCTAGTCTAGCCAGGGGAGCCGGCTAATCAATGGCATGTGTAATGTGCTTCATGTGTGCATGGTACTTTGCAAGTTTTCAAGAACTTCATGGAGGTCGTGAACGTAGCTGAAGTAGTGTAAGAAGGCTTCATGCAGAGATGGGCTTTGAGCTGAAAGCTGAATATTAAGTAGCAGTTAGACAAAAGAAGAGAAGGGCAGGCAGGCAGGAGGAGTGCCACGAGCAAATTCTTGGGGAGCGGGGGAGATATGTGAGATATCAGCCCCCGTGGCGCTGCTGAGATAA
>chr1	110781740	110782069
GTAGTTTATCTGAAGGTGATTCCAGAAAATAGAAGAAAGAGTGGGGGGAAAGAAGCAAGGAAAGAAGGAATGCTGAGAAATAATGTGTTCTCCAGATTGCAGGCTGGATTCTTCCATAGCCCCCAGAGAAGAGGTCTAAGGCCCTCTGAGTTGGAGCATTCACCCACTGGTTCCTACTCCCTCTGGTTGAGGGTTCCTCCAGTGGGGAGGGATTAACTTCCTGTACTTGCAGGCTGTGCTGATGAGTGGGTTGAGCTCCTGCAGTAGAGAGGCCGTGGGCATCACATGGGAAAAAACGGTTTTCCAGGTTGACCCTGTTAGCACAAGGTG
>chr1	221589775	221590104
CTTTTCATAAGAATTAACATTTGTCTTCCTTTCGTATCTGCTAAGAGCTGAATTGTATCCCTCTAAATTCATACATTGAAGCCTTAACCCCCAATATGACTCTATTTGGAGATAGGGCCTTTAAGAGGTAATTAAAGTTAAATGAAGTCATAAGGTGGGGCCCTAATCCAACATGACCACAGAGCTCTCTCCCGTCCCCACCCCTGCACCCACACCAAGGAAAGGCCATGTGAGAACACAGCAAGAAGGCAGCTGTCTGCAACCCAGGAAGAGAGCCTTCACCAGAACCCAGCCGTGCTGGCACCTTGATCATGAACTTCCAGCCTCCAG
>chr1	201534747	201535236
AGTGTGGGATCAGTGTTAACAGATCTTCTGGTTTTTAGAGAGAAACTATAGATATTTTCATTTTGACACTTTCTAATTATTAAATGTTCACAATGAATTTTTTAAGTGCTTAAACACTATACAGACAAAACCATTTGTATCTATGGTCAGCTTTGCCTTGGGGGGTTCTAATTTGTGACTTCTAAGCTGCACAGATGGGATTCAAGAGAGAGAGTTGAGTAAATTGAGAAGAAATCCAGGGGCTGCACTGTGAAGAACGACGGCCCTCCCAAGCACCCAAGCTTGCCTGGCGGTGAGCCCAGGGCTTAGAGAGACCCTGGTTCTTTTGGCCACTGGGTGTTTGGTGAGCTCCCATGTTGGTGGCAGCAAGTGAAGCCTGCACCTGCCACAGCTATTTCTGCTCATCAGCTGGAAATCATGTGGGTAGCCTCTGAGGTCCTGATACCTCCGGGGTTAGATGCCACCTTGGGGAGGGGCCTGCAGCCTTCAC
>chr1	41488221	41488710
CCTCTTGAGTAGATGGGACTACAGGCACGCACCACCATGCCGGGCTAATTTTTTGATTTTTAAATAGAGACAAGGTCTCACTTTGTTGCCCAAGGCTGGTCTTGAACTCCTGGGCTCAAGCGATTCTCTCACCTAGGCCTCCCAGAGTTCTGGGATTACACGTATAAGCCACCATGGTTAACAAATTTTAACTTTTTACAGTAGATTTGTATATATTTTATTGTCATAAGTGATTAAATAGAATTGTTTCTACATATATTTTATGCATTCATGACATAAAACTTTTTCTTAAATTTTTTGATATTTCTAGGCTACGTGGTTTATCTGAGTTTTTTCAAATTGTCTCAAACCTCCAAACAATTTTTCAGTATATTGAAAAAAGTCTGTGTAAAATGGACCCATGCAGTTCAAAACCATGTTGTTCAAGGGTCAACTGTACACAAGTGATTGAATTATTGTTGAATGACAATCCTATTCAATCGATCAGTAA
>chr1	62265934	62266326
GTAAGGTGGTATCTCATTGTGATTTTGATGTGCATGATTTGCACTTTCCTGATGGATTAGTGATATTGAGCATCTTTTCATGTGCTTATTGGCTTTTTGTGTGTTTTCTTTATAGAAATGTCTATTCAAGTCCCTTGCCCATTTTTTTAATGAGATTGTTTGTTTTGCTGTTGTTGAGTTATGGGAGTCTTTACATATTGTAGATATTAACCACTTGTCAGATATGTGATTTGCAAATATTTTCTCCTGTTTCATAAGTTGCCTGTTCACTCTGTTGATTGTGCCCTTTGATATACACAAGGTTTTTTATTTTGATGTCCAATTTATCTAATTTTGTTGTTGTTACCTGTGCTTTTGGTGTTGTATTCAAGAAATTATTGTCAAATCCAATGT
>chr1	72295911	72296303
GTCTGCTTGGACTGTCATAATAAAATACCATGAATTGAATGGTTTACATATATAACTTTATTTTCTCACAGTTCTGGAGACTGGAAATTCAAGATAAATGTGCCAGCATGGTTGGTGTCTGGTAAGGCCTCTCCTTGGATTGCAGATGGATGCCTTCTTCCTGTGTTCTCACATGGCAGAGACAGAAAGCTCTGGTGTCTGTTTTCTCTTCTTATAATGGCACCAGCCTATGGGATTAGGACCTCATCTTTATGACCTCATTTAACTTTAATTACTTCCTAAAAGCCCTATCCGCAAACATAGTCACATTGGGGTTTGGCGCTTCAAGATATGAGCTTTGAGGGATCACAGTTAGGTCCCTGGCGCACCCTCTGATTTTTTCCTACATTTTTT
>chr1	114248593	114248930
AGACTGACATGGTACTCCAAAGCAGCAGGACGAAGACCGAACCATATAACTGCCACGTGTGAAAGCTAATTCACCCTTTCAGAGAGACTGGGGCTAGTGAGCCCTGATGGGGATTGCAAAGGGAGCAGTTAGCACGCGAAGGGAGGTAGGTGATACCTAATCACTCGCTGGATGACATTCCGGTAGCGCAGCCTATCAGCTTGAATGTGAGGATTGCACAGAGCCTTCTTCAGCTCCTTCACCACGTCCTCGGAGCCAAGGTACGGCATCTTCCTAAGAGTCACAGGGCAGCTCCCACAGCTCCCACGGTAACTCGAGGGCTCCTTCTCGTCCTGATG
>chr1	54601578	54601915
TCAAAAGGGAAGACCCACACAGCTCTCAGCAATGGTGTGAATCATGAGTATTTCTTCACCTGGAGAAAAAGTACTTAGCACAATTCAAAAGTATTTAGCACAATTCAAAATTATGACAGATGACTATGCTACCAAATCAGCAATCTGATGCCACATCGGACAGTTATAAATTAGACAAGTCAACAAATTTACCCTTCATTTATACTCTACGCCCCTTACTCTCACACCAACCACAATCTTCTCTGGCCCTCAAAGAAATAGACTGAAAAATAAGTTATATGGGAGGGAGAACAACACTATTACCCCTGAAACCACCCCCTGCACCATCATTTTTTTAA
>chr1	237401800	237402143
ATATGTTTTAGGCATGAAAAAGAACAAAGTATTGATGCATGCTACAACATAGAAGAATTTTAAAACAGTATCCCAGATGAAAGAAACAAGACACAAAAGTTTACATATTGTATAACACCTTTGTAGAAAAAGCCCAAAATAGGCAAACCCACAGAGACAGAAAGTAGGTAAGTTATTGCCAGGGGCAGTGACATTGCTAATGTGTATAGCGTTTCTTTTTGGAATGACAAAAAATGTTCTGGAATTAGATAATGGCTATGGTTTTATAACATTTTGAGTACATTGAAAACCACTTAGTTGACAGTTTAAAAGGATAAATTTTATGGTACATACAGTACATCTTA
>chr1	78322922	78323265
CCTTCCTGGTTAGCTGTATTCCTAGGTATTTTATTCTTTTTGTGACAATTGTGAATGAGATTGTCTTTCTGATTTGGTGCTTGGTTTGGCTGTTGGTGTATAGGAATGTTAGTTAGGGATTTTTGTACATTGATTTTGTATCTTGAAACTTTGCTGAAGTTGTTTATCAGCTGAAGGAGCTTTTGGGTCAAGACTATTGGGTTTTCCAGATACAGAATCATGTCATCTGCAAACAGAGATAGTTTGACTTCCTCTTTCCCTATTTGGATGCCCTTTATTGCTTTTTTCTGCCTGATTGCTCTGGCTAGGACTTCCAATACTATGTTAAGTAGGAGTGGTGAGAG
>chr1	16120418	16120877
AAGAAATCACCCCGTTAATAACTAGCATTTTGTAGGCTGCCAGCCAGGGGAGTGGTTTACAAGACACGTATGCTGTATCATTAGTGTTTAAGGGGAATATTACAATTTTATGCTCAGCTACTTGTGGGCACAGCATCTTTAAACCATTAGCCACAGATCCTTCCCTAAAAATCTTCTCATTCAAAGAAGTGTGCTTCTCAGTGTTCGGGTGCTGATGCTCACACAGACACTCTCATCGCAGGCTTGACCACAGTTATGGGTATCTGACACCCAGGGCCTCATAGTATCAGTCCAGCATCCTGAATGATATGTCTTTCTTTCCTTTCCTACTCTCCTGAAGAGTGGGTAGCCACTTAAAGCATAACTTTATGTCCAGTGTATGTTTTTAAAAACTTGTATTCATGGTAGTTTGAAGGAATTTATGCACTTAACTATGAAATAACTATGATTGTTAGGTTGA
>chr1	203401229	203401688
ATCTATTAATGTTGTAAATCAGAGGACAGAAGAACTTGAGAGAAGTCAAACTACTTGCAAAAAGATGTGCTCCTGAAAAGGCACTCTCATGTCTACTGGTGGAAACTTAAATGGGTGCCACTTCTTCAGAGGAAATTTGGCAATATCTATTAAAATGTTCAACCAACCAAGAAAAATCTACATACCCTTTGATCTAACTATTTTGCTTCTAGGAATTCTTTTTCTTGAGATATACCCTTACAAGTCCCAAGGTGTATATGTACAATGATGATTAATGCAGTACATTTTGTATTAGCGAAAGAGAAAATAAAAAATAAACAAATAAGCCTGGCCAACATGGTGAAACCCTGTCTCTACTAAATACAGGTATGATGGTGTGATGGTGCACACCTTTAGACCCAGGTGTGATGGTGCACACCTTTAGACCCAGCTACTAGGGAGGCTGAGGTGGGAGGATTCC
>chr1	56835889	56836221
TTGAAGTCAGGTAGTGTGATTCCTCTAGCTTTGTTCTTTTTGCTTAGGATTATCTTGGCTATATGGGCTCATTTTTGCTTCCATATGAAATTTAAAGTAGTTTTTTTCTAATTCTGTGAAGAAAGTCAATGGTAGCTTGATGGGGATAGCATTGAATCTATACATTACTTTGGGCAATATGGCATGGCCAATTTTATACCATTGTTTTCCTACCATGAAATTAATAATATCTCTTCTTTAAACAACAAATAATCTTTTATTATTACTACAAGAGTGATACACATTTAATATGGACAATAATTCAAATTATGTTGCCTCTCGTGTTTCTCTGCT
>chr1	80349766	80350098
GATTAAGAGATTAAAGTAAGACAGGCATAAGAAATTATAAGAGTATTATTTGGGAAGTGATAAATGTCCATGAAATCTTCACAATTTATGTTCCTCTGCCACGGCTCCAGCCACTCCCTCCGTTCAGGGTCCCTGACTTCTTGCAACAGTTAGCCAGCTATCCCAGCATCATTAATTGAATAGGGAATCCTTTCCCCACTGCTTATTTGAATCAACTTTGTTGAAGATCAGATGGCTGAAGGTATGAGACTTTAAGAGTTCTCTTTTCTGTTCTGTTGGCCTATGTGCCCTCTTCTAAAGTATCTAATCTTCTATACATTTTGATGTATTTGT
>chr1	100393756	100394065
AACTACTGTAAATGTTACCTAATCTGAGACAGAGTCTTAAGAGAACAATAAAATGATGAATATGCCCATTTATAGCAAAGCAGTATGCATAATGCGTAACATCATGAACTCTGGGGCCAGGCTGCCTAGGTTCAAATCCTAGCTTGCCCACTTACTAACTTGAGCGAGTTAGCTAACATCTCTGTCATTAGTTTCTTCATCCACTTGTAAAGTGCATAGAAGTGCTTGGCATATGCTAAGCAAGGTGGTTATTGTGGCATATTCTTGTTAATTTCTCAAAGTCAGCCACTTTTGGCCAGGTGTGGTGGCT
>chr1	20181848	20182157
AGTGCAGTTGTGAGATCTCGGCTCACTGCAACCTCCGCCTCCCAGGTTCAAGAGATTCTCCTGCCTCAGCCTCCGGAGTAGCTGGGACTACAGGCATGTGCCACCACGCCCAGCTAATTTTTGAATTTTTAGTAGAGGCGGGGTTTCACCATGTGGGCCAGGATGGTCTCGATCTCCTGACCTCATGATCTGCCCACCTGGGACTCCCAAAGTGCTGGGATTACAGGCGTGAGCCACCAAGCCTGGCCAGCAGTTGTTTTTAATTGCAGGATTACGGTTGAAATTTTTCTGCTACTGTTTCCTAATGTTC
>chr1	241999653	241999998
ACTCTATTCTTTTCACTTTCTTAAAAATTGTTGTTTCCTGAAGACCTTCTCACTTTCTTGACAGCGGCCTTTGACATACAAGTTTTTTATTTTGATGAAGTATACTTTCTTTTTCATTGACTGCTTGTGCTTTTGGTGTCAAATGTAATAAACCATTGCCCAATCCAAAATTACAAAGATTCACCCCTATGTTTTCTTCTAAGAGTTTTAGTTCTTATAATTTAGGTGTTTAATACACATTGCATTAATTTTTACACATGGTGTGAGGTAAGGAGTCCAAATTCATTCTTTTATATGTGGAAATCGGGTTGTCCCATCATCATTTCTTGAAGACTATTCTTCCACA
>chr1	166942875	166943220
TATGTAATATTTCACCTGTAGAAGTCTTATTCCTCATCTAGAGACAGCTCAGTACTATGCAAAGAGCATGGGATTTGGAGGCAGATAGACTGGTTGAGTCAAGTTTGGAACTTTGAAGGGAGCCACAACTTCTATAGCTCAGTTCCCTCATCTGTATGATAGTATCATAATTTTTGTGTGTGAGGATTAAATGCAGTAACACAGGAACACGTGGTAAGTGTCAATAAATAAATATTATTATTATCATCATTATCATTAGTAGGGTCTCACCCAAAGCCTATGAATTGTTATTATTTCATATCCATTCACATTCATTGACTGCTTAAGTGAATTAATAAATAGAAGT
>chr1	72391434	72391751
CTTAAGAAGTAAGAAAACAAAGCAAAGCTGCAAAGAAATAATTAATGAAATAGGAAACAAAGACATGATAGAGATGATCAATTATGCCCACAGATGGCTTCTTGAAAAGACTAATTCAGTGGAATAAAACTATAGTGAGATTTATCAGGAAAAAGGAGAAAAGGCACACACAAATACAAAAGCACACACTATTTAGAATGCAAAGTCTAAAATAACACAGATATATTGTTTCCAAACTGTATCATGATAGCAGTATTTTTTAAATACAAAGACCCAAGTTAAAAACTAAAATTTGGAGAAATATTATTATTATCATAT
>chr1	6631200	6631517
TCAAGCGATCCTCCCACCTCAGCATCCCAAGTAGCTGGGATTACAGGTGTGTGCTACCACACCTGGTTAATTTTTATATTTTTTGTAGAGTCAAGGTTTTGCCATGTTGCCTAGGCTGGTCTCAAACTCCTGAGCTCAAGTGATCGTCTCACCTGGCCTCCTAAAGTGCTGGGATTACAAGCATGAGCCACCACACCCTGCCCCCGAGGCGGCTTTTAACCAGCATCTGGGGTGACCAATCTAAGTAGACAGGGTCAGGACAACACTGATGTGTATACAGATGCTGTTTCCCTGCTGTTCTCTTCTAAGTATGAATCC
>chr1	51168348	51168679
TAGGGTAATCTGGGGGTGTAGTTAACAAAGCATTTCAAGAGAGGGATATCTTTGAAATGTACTGATAAGTAGTAAAATCATAATGCCAAAGTGGGAAATTCTCAATTACAGCCTGTTAATGACATTTTAATACATCTTGGTTCTTTTGTTTTAAAGAAGAATGGATTCCAAAAGGGCATAATGAGCTAAGCAGGTGACCTCAGGAGAGTTCTTCCAAGTAGGTGTGTTTATACAGCAGCAAAGTTTAGGGTACAGTACTATTCAGGAAGGTATATTGGCAGGAAACAATGTGTAGTGGAAAAAAAGCTCTGACTCAAAGCACAACTAGCTTC
>chr1	143061761	143062092
ATTTACATTAGGTATTTCTCCTAATGCTATCTGTCCCCCAGCCCCCCACCCCCTGACAAGCCCCAGTGTGTGATGTTCCCCACTCTGTGTCCATGCATTCTCATTGTTCAACTCCCATCTGTGAGTGAGAACATGCAGTGTTTGGTTTTCTGTCCTTGAGATAGTTTGCTGAGAATGATGGTTTCCAGCTTCATCCATGTCCTTGCAAAGGAAGTGAACTTATCCTTTTTTATGGCTTCATAGTATTCCATGGCACATATGTGCCACATTTTTTTAATCCAGTCTATCATTGATGGACATTTGGGTTGGTTCCAAGTCTTTGCTATTGTGAA
>chr1	223586379	223586667
ATTTTATTTTGTTCTGTCAGCCTTCTGAACCCTTTTAGCTCACCTTTTTATTTCTCCTCTGGTTCATCTGGCTTCTCCATGGTTGAATCTCTAGTAAGCTAACTAGAATCTCAGTTTAGTTACACCTCAGCTATCTCAAGGGATGTTATAAAATTCTCAAGATAATTATAATTTAGTTTAATTTTTTAAATACATATCATAGAAGGTCAAGAGGAAGGATTTTATGAAAACAGACCAATCAAAGGGAGATGATAGCTCTCAAAAGCAGATGGATGTCCCTGAGAGTCAA
>chr1	69652088	69652376
CAACTCATTCCCTTAAAGCATTTGCTGATTTGAAAGTGGAAGTCGAGAGGCTAAGAAAGTGAAACAAGAACTTTTGGTAGGTTCAGAGGCTAGGGGAATAAAAATTGGAGATCAAAGACCATCAAGAGTGAAGGGTCCCAAACTGGGATGTCAAAAGTTTACACCCTAGGAATAAGAGTCAACCTGAAATATACCAACCCTTTCAAGATTAAAATTTTCTCAATCCCTGTTTTTATGAAGGTAGCATGCTCTTCCCCTAGGTATCTGACAGGAGCAAATTCATGACCCC
>chr1	227795901	227796208
AACCCACCCACCCACTTCCAGAAACATGTCAGCCAGGGTGATCAATCTGTCACCCGAAATTTCCCTTTCTCCCAATACACTGTGCTACCAAATTCTCTGAATTCCCTGAACCTCAAAATTCCAAGTATCAAAACCAGTGCCAGGAGTCAAACCTGAAAGATTAAAAGCAGAGAAGGTGCCCTCTGCCAGTGCTAGGTTTCCTCATGTCAATAATAATAATAATTATAATTATAATAACAATAATTAAAAAAAATCCTGGTTCTCTGTAATTACGGAAAAGGAAAGACTATTTGCCAGGATCATGCCCT
>chr1	227487341	227487648
CTCCTCAGTTTTGTCCATTTTACTCTTTAACCTATCCATTGAATAATTAGTTTACAGACAGAGTGCTCTGTCACCCAAGCTGGGGTGTGGTGGCACGATTCTAACTCACTGCAGCCTTGAACCCCTGGACTCAGGTGATACACCCTCCTCAGTGTCGCAAGTGGCTGGGACTACAGGTGTGTGCCACCATACCCGGCTAAGTTTTTATTTTTATTTTTTTTAGGAACAGAATTTTCATATGTTGCCCAGGCTGGTCTTGAACTCCTGGGCTCAAACAATCCTCCCTCCTTAACCTCCCAAAGTGCTCA
>chr1	172870064	172870395
CAGAGAAATGCAAATCAAAACCACTATGAGATATCATCTCACACCAGTTAGAATGGCAATCATTAAAAAGTCAGGAAACAACAGGTGCTGGAGAGGATGTGGAGAAATAGGAACACTTTTACACTGTTGGTGGGACTGTAAACTAGTTCAACCATTGTGGAAGTCAGTGTGGCGATTCCTCAGGGATCTAGAACTAGAAATACCATTTGACCCAGCCATCCCTTACTGGGTATATACCCAAATGACTATAAATCATGCTGCTATAAAGACACATGCACACGTATGTTTATTGCGGCATTATTCACAATAGCAAAGACTTGGAACCAACCCAA
>chr1	82836607	82836938
CAACATGGAATAAAATGACATACTTTACAAGGCAAATTTTGCATAGTGCATAATAAATTTTGTTGAGGTCACATTCTGCACTTCTATTAATAATAATAAGATTTGTGATTCTAACTGAGCACTCATAAACTTAATCTTTCATCTCAGTTCTTAAAAAATCTTGGTGTGTCAAAGTTGGCAAACTCTAGCTTTACTGAAATGTACTATCTTATATTCTTTTGCTGTTTCCTTTCATAGTGATATTTCATGCACTGCCAGAACTTCCTGCATTGCAAAATGCTCATCTTTCTATGCATAAGACTATAAAAGGAATTTATTTTGCAGAATATGTT
>chr1	185526525	185526828
TGTTAATCTATCTAATGTCAATTTAATTTGTAGCCCAGCCATGGAACCTAGAAGGGTTCCATGGAGGCAAGCCATTTTTCACTCCCCTACTTCACCTTCTCAGAAAATGCTAAAAAAATTCCCTAAGAGAGAAAATGAAAAACTTAACTGCTTTAAGTTGAAACAGAGTAGGTATTAAAGAGCTCCTCCTGTTTATAGCTGCCTATTTGTAAAATACAGCTTGGACATCACTGTTGAAAAATATTTCTTACCATTATTGTATATAAATTATATTCCTGTCTTAACTAATTAAGTAAGTGCCTTA
>chr1	216372978	216373281
TCTGTGATTCATAGATTGGTAGACTCAATATTTTTAAGATATCAACCCTGCCCAAATTGACCTGTAGGTCCAATGCAATACCAATCAAAATCCCAGTGAGATATTTTTTAGATATCAATAAAATTATTGTAACATCTATAAGAAAAGGCACAAGATGTAAAATAGCCCGAGAAAAAAGAATAAAGTTGAAGGACTTACACTACCTGATTTCAAAACTTACTATAAAGCTATGAAGTTATAAAAAGACACACATGAATCATAAATGCACATTTCTTAGTTAAAGAAGCTAATCTCAAAAGGCTAA
>chr1	159416327	159416627
ACCCTTGATAGCTGATCTATCTGATCACCCTCACCTGCCTTCAGGAAAGATCCTGTTAGGTCAGTTTAGCAAGAATCCTCCTAGCCTTAATGTAATTTTCCTTCCATCCACTGACTCTGATTCTGCTCATTGACTATTGCAATAGTCTTCCTTACTGTTTTAACAAGTGTCAGAATAATTTTTTCTTCAACAGTTTAAGGGTCATAATTTTACCTTCTTCTGAAAATTACCTTTTTTTTTTTTTTTTGAGACAGAGTTTTGCTCTTGTTGCCCAGGCTGGAGTGCAATGGCACCATCTTGG
>chr1	84290148	84290448
GAAAGGGGGAAGGGCAAAAAAGGGCCTAGCTAGTTCCCTCCAGCCCTGTTATAAGGCACTAGATCTCCTCCTGAAGGCCCTATCTCTTAATACTGTTATACTGGGGATTAAATATCCACATGAATTTTTAAGGAAATACAAATATTCAAACCATAGCAACCCCAAACTATGTTAATTTTTCTATTCTGTCAAAATGCAGTTCTTTGGGACCGCAACATTTTGGCATTTTTGGGGATCTAGTGATAGTCTCATCCTTTTTTGGATCATGACTAGGCTGGTAAAGTCTTTGCCTAAATTATTG
>chr1	97100626	97100925
TCCTGCTGTTGATGTAGGTAGGGTTGCTATCAACAGTCCCCTGCAGGCAGCTCTCAAGTCTCTGGGGAGTTCACACTTTGCCTCTGGCAGCAGTAGCAGCTGCCTTGGTATGCCTGGGGAGCCTATATTTGTGATGGCACTGGAGCACAGAGGCCATGCTCCTGGAGTGGGTGAGGTTGGCTATCGCAGCCCCAGATGGTAGCTCTCAGGTTGTGAGTTGTGCTTGCTTTGGCCCCTGGTAGCTGTGGTGTGCAGAGACAGGGAGGGATCTTGCCCACTGTGCATGGGCCAGGCACAGAG
>chr1	243973024	243973323
CTCCTGCCTGGCTACAGCAAGCATGTCCTGAGCATCCATTCTGAGCAGGCTTCCCGGGCAGCCTTCCTCCCCTGCACTCTTGGCATTCATGTGGCATGGCTATAAATTATGTCCAGCATGTTCATTTTCAGTTTAAATGTGTTCTCATCCCAAAGGAGCAACTAATGGCATCAAGTTACTGACGTGAAAAAAGCCTGCCGCTACAATGACTATGGATTAATGAAATAGCAGTCATGGAGGCTGGGGTGGCAATAAATCGCCAGCCACTGGTGACACGAATTTTAAATTTTGTTCTCCATC
>chr1	150573906	150574172
AAACAGGAGTGTGTGTCTGTGGCCCTAGCCCTGCTCAGCATTGGAAACTATTTGGTAGTCTGAACATGGTTCCTCCTGTAAACTAAAAATAAATCTTAAAGCCCTCAACTGACTGAACAGACCCTCCCCACCCCAATCTTGGCCAAATGGACCCTAGATAAATCTTAAAAACTGAGTTCCCAGCCATGATGGCTCAGGAAGTCAGACATATCTTGTTATATACCCTCCCTTTTGCAGTGTTTAGACACAACTGGCCAGCATTGATGT
>chr1	97505453	97505719
TTGGCTGCATAAATGTCTTCTTTTGAGAAGTGCCTGTTCATATCCTTTGCCCACTTTTTGATCAAGTGGAAGAAAGGGTATCAGTGATTGAAGATCAGATTCATTTCTTACAGTTTCAGATTGAAGATCAGATTCATTTTTTACAGTTCCAGAAGCTGGGAAATCCAAGGTCAAGGGGCCTGCATCTGGTGAGAGCCTTCCTGCTGTGTCATCCCACGGTGGAAGGCAGAATGGCACAGGCGCACACAAGAGAGAAAGAGATTGAAC
>chr1	38776943	38777232
ATGTTATACATATATAATATTAATATTATGTATAAATTAATTAATATATAATTAATTAATATAATTAATATATAATATATAATGTTAATGTACATTATACATATATAATATTAATGTATGTTATATATATAAATGATAAAAAATATTTTATCTCTGTTTAAAATTGGAAGCATCTAAAAACAGAAAGCATTATTCTAAAAGTGTTTTTTACAATTTAAAAAAACCTACTCCTGTAATAATGAATGAACAGGTTACTGCGGTGTGTGGAAACCCGTGCTGGTGTGATCTGT
>chr1	22139454	22139743
GTATGTACACAGAGTTCAGGGTGCTGGTCACACTCGAGGAGAGAAACAACTCAAGTCTCATACAAGGTTCCCTGGGCACGGAGAGACTACAACAGCTTGGATAGGCAGAAATAGTCAAACAGCTTGACTTCTGAGAATAGGTGTTGGGGGTTCTGGAACCAGCAGCTGGAGTTTGTGGCTTACCTGTCCACTCCTCCAAATTCAGTAGGACTCATCTTCTGGCTTCCACTCCCATTCCAAATCTTTTCTCTGCCTGAGAGCTTATCATTCATCTTAATCACATTCCTTTG
>chr1	142857582	142857969
GTAGGTGGAATACCTGAGGTCAGGAGTTCGAAACCAGCCTGTCCAAGATGGCGAAACCCCATCTCTACTAAAAATACAAAAATTAGCTGGCATGTTACTTGGCGCTTGTAATCCCAGATGCTTGGCAGGCTGAGGGATGAGAATCGCTTGAGCCCGGGAGGCAGAGGTGGCAGTGAGCTGAGATTGTGCCTCTGCACTGCAGCCTGCATGACAGAGTGAGACTCCATCTCAAACAAAAAACAAAAAACCAAAAAAGAAAAAAATTAAAAAAGCAAAATGAAATCTTTTGTGCTACACAGAAACATTGGCTACTCATGGGGTAAAAATCTCAGGGCCAAGCCTTGCTTTATAGAAACGTATAAGCAAGAAAAGTGTAGAAGTGTTTATG
>chr1	156985371	156985758
TGAGTGTGTGTGTGTGTGTGTGTGTACTCCTCATTTGGTTGTTTATCTTTTTCTTATTACTTTGTAGAAGCTTTTTGTATATTCTAAATAAAAATAATCAGTTATAAACGTTATTACAAATACAGACTCCTAGTGTATATCTTGTTGTTTTTCTTTTTAATGATGCTATTTGATGAAACGAACTATTAAATAGTTTTATTCATCAGTCTTTAAATTTATGGTTTATATTTATATGGAATTGAAAAATTTTAACTAAAGTTCCAATACAATTGATTAAACAATGCACCTTTTTCCACAGACCTGTTGTGCTGGCTATGTTCATCTTTTCCCCAGTGGTCTGCTATACCTACTCTCACGTATGTTAAAATCCCATACTATATTAGTCTAT
>chr1	85739419	85739784
CTACATTATCAGGTCTGGATTTAAAGAGTGTTAAGTTTTGTTACGTTAATTTACTAGTGGAGAAGCTTAATTTTTACAAAGCTGTTTTTAAACTTTATTTGGATGAACTTAGTATAGCCTTGAGTCCAGGGCTAGAGTAGCCCTCCTCCTACCGCCTGGCCTTTCTTGGTTCTTCACTGAAAACCCCAGGGAATCACTGAGAACATCTCCACTCAGAACATCTACATCTCCAGTTTTGTGCACCTTCTGGAATCTCCACCCAGTTTACAGCCCCCCAGTAGCTATTTGCCACCAGACTTTGTAGAGTCTCACCCAGAAAGTGAGAAGCTTAGCATTTGTCCAAAGACTTTATAGTACCCATATGCA
>chr1	229839284	229839649
CATGCATTAGGTATTTGTCCTGATGCTCTCCCTCCCCTTGACCCCTACCCCCCAGCAGGCCCTGGTATGTGATGTTCCCCTCCCTGTGTCCATGTGTTCTCATTGTTCAATTCCCACTTATGAGTGAGAACATGGGGTGTTTGGTTTTCTGTTCCTGTGTTAGTTTGCTGAGAATGATGGTTTCCAGCTTCATCCATGTCCCTGCAAAGGACATGAACTCATCCTTTTTTATGGTTGCATAGTATTCCTTGGTGTATATGTGCCACATTTTCTTTACCCGGTCTATCATTGATGGGCATTTGGGTTGGTTCTAAGTCTTTGCTATTGTACATAGTGCTGCAGTAAACATACGTGTGCATGTATCTT
>chr1	203215544	203217316
TGCTAACTTCCATTTTTATTATTAGTAATTCTTGATTATCTGCTTTAAAGGGGAGAGCTGTGGCAAAGAGGTACAGCAGAAATACATAATTCAGTGTGAGAAATATATAAATTGGTATTACATCAGATTTCTTTTCCTAACACTCTTGGGTAATATTTGGATTTCTGAAATCACACCAGCTCATAGAGGGTAGAGATGCTGCCCAAAAAAAATGTTAAATGCCAGGGATAAGCCAGTCTGGTATGAAACACATTTAGTGGATAATCCACAAAGGAGCTAATCCACATTGAGTTGGCTTACTGACCACCCACAGTGTGGAAAGCCTTATGATAAATGCTGTCTGGTAAAGGATTAAAATTCAGAAGAAATTAGCCCTGCTCTGGGAGTTTAAATCTCAGCTCAAAAGGCACATCATGCACAGAGTAAGCTCATTTACATACCAGACCAAGCGTATACATAGATGCCGAGGAAAGACAGAGCATAGAACAGACCCATCAGGTAGGACAGAGGAAGGTTCCTTACCTTGCCCTGGAAAGGCACAAATTGGACTTGAGCCTGTGTCTGTTTGGGTTCCAGCCCCCGAGTCCAATCCTGGTGACGTGAAGGGAGAGGGGACCAGAAAGAACAACATGGAGATCACGTGGACGGTAAGAGGCCCTCCCAGCCCCAGTGGAGCAGCTCACCTTGCCGCATGCACCGGGAGCCCCTCTCCCTTGATGCCCCGACACTACGAGGCCATGATGTGGTTCAGACTCTCTGGCTGGTCTTGGTGGCCATTCTTCTTTGAGAAACCAAGCTCCTCTCTGAGTTGGGCATCCAGAAACCAAACAGGACAAATGTCTAAGTGTAAGATTTCAGAGAGGAGACAGGAGCAGAGGGGACCAGGGTCCACCGACTGCCAGTCTAGCAAAACGCATAGAGGATGCAGCAAAATCAAGCAGACTTCTCTTGAAGGAGGAGGGACTGGGGTTAGACTTTAGAAAAGATCTAAGCACAACACCAAACCAAGTTCTGGTGTGTCCTAGGGCCCTTTCACTGGAGATTTGTGGGAGCTGGGGAGAGACCAACATCTGAGATGTGTCCAGTACAGGCTTTCTTTTGGTCCAAGAATGGACTAGGTCATTCCAAAGACTCCCTCTGGTCTTAGAAAATCCCATCTTCATGCTGGCTCACTGACTACATTTTCCAAACCAAAACTGGAGTATGTGGTCTCAAAATGACTTTTTTCCCAAACCACTTCCCAGTCTGAGAATGCAAACGCAGCCACTGAAATATTAACATTTCTGAGCTTCTGCCATGAGTAATGGAAACTGGGAGATGCAGTGTTTGGGATCATGACCTTCCCTGTCTTTCTGAAGGCTGCTCCCACAGCAGCCTTGGCCAAACAGGGCAACGGCAGCTGGGCTGAGCCCAGATTCAGGACCCTGGTCTGTGGCTCTGTATAGCAGGCTCCAAGAGGACTGATTCCTGGGCCAGGCCCTTAGAAAATAAAGAGCAGAATCACACCCATGTTTAAAGAACTCTGACCTCTTGGGAAGGACAGGACAGACACACACAAATTCGGTAGAACTAAAGTCCATTCTGGAATTTTGAGTTCATTAGCAGGAGCCATGCTGTGGTTAACCACAACTCATTTCTTCTGACTTTGGAGAAGTTTACCTTTTGTCTATATTTTGCTTTATTGGTTGCTCCTGTCACAGGAAGGAGTTTTGTTGAAAATAAAACCTTTGCACCTACAAATGCGGGTGGCTCTCAGAGTCAGAGTAACTGGGT
>chr1	176099874	176101646
CCTGTACCAGGTCATAAGATTCTTGAAATCACGAACCGTGTTTTAGACATCTCTGCATCTATTGAGTTCCTTGCACAATGTCTGGCACATCATAGGTGTTCAACAAATGTTTGCTGAGTTTAAAATAATTGTGCAAGCATGTTCAACCAGAGGAGCCATTGAGAAATTACTTCATTGCAACCCTTCGATGTTATATGTGAGCCTGCTACCTGAGCTGGACTGTGATTTCAAAATGGAGCACTGAATCCAAAGGAAATTAGGATTCCCAGACTTCCAATAGAGGGCAGTACCATTGTAATATCAAGATATAATCTGATGTCTAATCACCATTCTGTGATGGTAGAAAATGTGACCCAGCCCAATAGACAGAAGGAAAGCTGCAAAGAAAGCATTTATGGCTATAAACAATTTTTCTTTATTCCTCATCTGGGTCCTGAGGCCTGTGATTTGGCTCCAATTTTTCATTTGTGGTTGTTTGTTTCAGATAATAAAACTGTTCCTTTAAAATAATGGTGACTATATTGTATCTAAAAATAAATATCAAAAGATCAAAGTCCCTTAGTGGGAGCAATTATTGCAAAAAGACCAGCCAAGCTCAAAACAGCTGTTAAGTGATCCTGGCCCAAGCAAGAGGAGCCTGGCCTCCTTGGCTGATCTGGAATCACATGGGCAGGCTGACAAACCAAAATTGAGAAACTTCTAAAATATGGAAAACACACATGGCAATATTAATGGCCCTATGAAAATTGCTCTTATTTGATTATTATTGGTCACTAACTACTTGCAGTATTGTTAAGACACTTCACAAAATGGACAGAAAATGAGTATTCAATGTGTGAGACAAAAAAAAAAAAAAAAAAAACAGAAGGAAGAGCTCCTCGTGAATTTCCAAGAGAAATAACACTAGGGTTCAGTTTTGCTGTTAGATATAATAAGTCCCAGTAAGGAAGCAAATGAGAAGCCAAGATGATGTGGCTTTATTTCAATACTCTCTTTGTTTGTTCCCTAATGCATTCAGAAAAAAAAAGTGTCACAATCATTCAGTGAATTCCAAGTACAATACTTACCGGGAGTTGCAGCTATTTCAGAAGTGCCTTCCTCCTCAAGATCCAGGCCTGGACAATTCACAAACACAATGTTTATTTATTTTTCAAGAAGTCTTCTGTGTAAAGATAATTCTCAGGAAGCACAGTATTGATATGCATAGATTTTCCTCTCACTGAATATTTCAATATTTGTGTTGTTTAAGGGATACTTTCCAACCAGTAATTATTTGATCAAAAATTTTTAAGTATATAATAAATTTTCCCATCATTCATTTATTCAATAAGCATTTCTTGAGCATGTACTATGTACCAGACACTCTACTAAATGATACAGAAATGTCAGTTTCTGTACTCAAAAAGCACAATCTGGTGAAAGAGTTATAGGGTAATGGACAGCTGAACAAGGGAAGTTCTATGATGCTGTAACACAGAGGACTGGCACTGAATCCAGCCTGGTGGGCAAGGACTGGGGTCAGAAAGACTTTCTGGAGAGAATTGACAATGAGTAGTAAAGGAAGATGCATCCCTTAGCCAGGTGGATTTGCTAGAACCTGTAGAAAAAAACAAGATACTTATTGTCATCTGCTTACCAACAACAAAAATAGAAACTAATATTGGCCAAGCGCTTACTCTACGCCAGGCATTGAGCTAAGTACTTTGAATATTAGATCTTGTTGAGGAGACATTATTAATAATATGAGAACATCGGATATCAACATATGGTTGT
>chr1	194826786	194827072
TGAGAATCACACAAACACACAAAAAAAGAGAGATAGAGAATGATCCCCAATGTTGGAGGTGGGGCTAATGGGAGGTGTTTGGGTCATGAGGGCGGATCCTTCATGAATGATGTGATGCAGTCCTCACTGCAATGAGTGAGTTCTCACTCTGAGTTCACAAGAGAGTTGGTTGTTTAAAGAAGCCTGGCACCTCCTTTCTCTCTTGCTCCCTCTCTTGCCATGAGACATTCGAGCTCCCCTCTTACAACTTCCACAATAAGTGGAAGCTTCCTGAGGCCCTCCCCAGA
>chr1	6956833	6957119
GTGAGGAACAAGGAGAGGGAGGAACCTGGGAGCAGGAGGGGAAACCCGGAGTCGGAGAATCCAATTTTTCATACAGTAACAAAACAATACAGTTGTGTATTCCCATAATATCCCTTCAGTTTCTTGGGGTCTAGGCTTGCATCTATTTTTAAAAACACTTGGACCAATAATTCTGCTTTATGCAGACCAACTGGAGGGTCTCTAGCTTGGAGATTTAATGTAAAATAAACTCTAAATGGGGTGGCACACAGCATGGTGGCCTGCAACTGTAGACAAGCAATTTTTCT
>chr1	23722544	23722868
TATTGACTGAAAATATCAAGAGGCAGCAACCCCCTCCAACTTAGCTTTAGGAAGGCACCACCTGGGCAGCCTCTGGATCTTAAAAACCTTTGGGGTGGCAGAGACTGGATTAATCTGTGCTTCCCTTCCCTTTGAATCACTTATTCAGCTCCTTGTCTGCATGTGGGAGAAAGACCCTGGTTAGCCCCTGCTCTTCTGATTTAGAAAAATTTACCTTGACCTAAACATTAAAACGTTTTAAAAATAATAAATTCCCAAATAAAACACTGGTCATTGAGTTTAGATCATGAGAGCAGTACATGGTATGGTAGAAGTAGTGCGAGAC
>chr1	243775580	243775904
AAGTAGTCTTATAGAGATATTCTTAATAAGCAGATAAAGATGATTAGTGGATCAAAGCAGCTTAGTCCCCATTCATATTTCACTGATTTGGCTTATATGTAAATGATGATTCTAATCTGTTTGAAAACGGTTGCTTCTCCTAAGTCAGTTCTTCATGAAATTTGTTTGCACAATTAATTAACATCCATGTTTAAGGTTCATTTGTTAGTATGTCACAGCTTAATGTCAGAGCTTTCTGTCTTGGATTAGAAGCTTCCAGAGCAAAGCATGTTATCTGTTTGACTTGCTAAGTATATGGCTCTGCAGCCACACCATGGTGCATCAA
>chr1	105935017	105935363
CTTATATAGTGCACGGTTGTACCATATTTATAATAAAAATATTGTGATTAATATTAACTTAATTTTTTAAATGTTTTTGGCTTTAATTACTACAATGTCACTTGACTTATTTTTCTATATACTCTTGTGTCAAGGCTAGCCTGTTAATTAAACTGTTTTAAGTTCCAAAAAAACTGCAAATGCAAATTCTATCATTTTATTCACTAAATTATCAAATAATTTATTCCAATAACACATTTACTTGATCTTCTCTTTAGATGACATTATAGTTATTAAGGTTAAGGTGTGCATTATGTTTCTATTTTATAATTACAAATATATTTAATCTACCAATGTATTTTAAACAA
>chr1	194905662	194906008
CCAGGGCAGGGGGCCATACCTTGCAAAACCATTGGGGCAGGTCTGCCCAAGGCTGTGGGAGCTCACCTCTTGCATCAGTGTGACCTGAATGTGAGACATGGAATCAAAGGGGACTGTTTTGGAACTTTGAGTTTTAATGACTTCCCTATTGGATTTCTGACTTTCATGGAGCCTTTGGTCCCTTTGTTTTAGCCAATTCATCCCATTTGGGATGGGAGCATTTACCCAATGCCTGTATTCCCATTGTATCTTGAAAATGACTAATTTTCTTTTGATTTTACAAGCTCATATGTGGAAGGGACTTGCCTTGTCTCAGATGAGACTTTGGACATGGACTTTAGGGTTAA
>chr1	98110893	98111237
AGAACTTTTCGAGAAAAAAATATTTATCATCATCATCATTGTCACTACTCTGTGGAGAGGTCCTCAGCATCATCTCTTGGTACTTTTCTTCATGCTCCAGTCTACGACTTCAGCCATGCAGTACTGACACCGTTTCAATCCCTTAACTTCAATCAGTATGCTCCCCCATCTTCGGACTTTCAGATACAAGTTTTCTACTCTCGTGAAATTCCTCTTTTTCCTTCCTTCCTTCCCTCCTTCATCTTTATTTTCAGTTTAAATTCTGGTTCCTCAGGGAGGCCAACCTTGAATTCTGAGACCAGGCTACAGTACTTCAGCTGTAACTCCCATGGAAGGCTGTACTGA
>chr1	184226593	184226937
CTTGCTTAAACCCTTATACAAATATGAGCACATTGAGACAACATACTGTATTTGATAGGCTGAGTGACATAACAAGAAGAATGCTGGAGCTTTAAAAGCACAACCTTTGTTGCCAACCAGCTATAAGTTTAAATTTCTCTCTTACACTTAAACTTTGCCTGAAACCTTTGGCAATTTTTAAGGGGTCTCTCTGAACCTCATATTTCCTATTTATAAAATGGGGATGATACTTACCTGAGAGAATTATGTAAGATAATGTACATTTCACATTCACTGTCTCTAGTTCTTGGTTACTATTTTAACCCAACATCAAGGCAAAAGTTACTGGTGAAATAAGAATTAGTC
>chr1	58459369	58459684
GTGTACACACACACATACACACATGCACATCCATATACACATATTTCTTTTCTTTTTTCTCCAAGTCCCCACTGAAATACAGCTTGCCTGAGAAAATATGAATCAGAATTTATTGTGTTGTGCTGCTTTCCCACTGGAGTAGCAGGGTCAAATATAGATTGCTAGAACTGATCTGCCCACTCGTTGCTCACAAGGTCCTTACAGAACTGAACACCTGACCCTAAACAATGGGGAAAAGATTCAAAGAGCTGTATTGAAAGAAATCGAATTTTAAACAGATTCTTGGTATCAGCTTGTAAAATGATAACAGCTCCTG
>chr1	142474656	142474971
CTGGTCTTGAACTCCTGACCTCAAATAATCTGCCCACCTCAGCCTCCCAAAGTGCTGGGATTACAGGCATGAGCCACCACATCTGGTGGAGGGCTACTTCTTGAGAGACTTCATCTGCATCACATCTGCATCACAACACAGCCTTTGCTCACCATGTCTTTCCTCCCCTCAACCTCCCATAACCTGTGGCCACCACCCCCTAAGAACTCCAAGCCTAGTTAGTCCTTTTTGTGCTGCACATAAACTTCAACCATACGGCCTTCTTTGAGGCTTTTTTTTTTTTTTTTGAGACAAAGTTTTGCTTTTGTTGCCCAGG
>chr1	25545522	25545815
AGTGCAAATGGTGTGATCATAACACACTACTGTCTCAAAATCCTGGGCTTAAGCAGTCCTCTGGCCTCAGCCTCCCCAGTAGCTAGGACTACTTGCACATACCACCACACCCAGCTATTTTTTAAACAGTTTTTTTGTAAAGACAGGATCTCACTATGTTGCCCAGGCTGTTCTTGAACTCCTGGTCTCAAGTGATTCTCCTGCCTTGGCCTCCGAGAGTGCTGCATGATAGGTGTGAGTCACTGTGCTCTCTGCCTTTATTATTTTAAAAATGTAATATAAAATGCATTCTGG
>chr1	172752325	172752618
TATTACTTGAATATAAAGGCCAAATTTAGAGTTTATCAAGACTCAATAGATAATTACAGTAGATAATATTTACTGAGTACACACTGTGTGCCAAGCACTGTGATACATACTGTATGCATTTTCACATTTAATCCTCAAAACAAGTGTGTTATAATTAGGGCTTAGCAAGGTTTAATAACTATTCCTAGTTAAGTGGCAGAGCTGAGAGTTGAACCCAAGAATTTGAACGGTGATTTTTAAGAAATTATTGATGTTGGGAGGCTGAGGCAGGAGAATCGCTTGAACCCAGGAGGC
>chr1	237728849	237729160
TTTTTATTTAGCGTGCTTCCTTATATGTAGGTCCTCCTTTCCTAGTAAATTAAAGACTCTTGCAGTCAGGAACCTTAATTTTTATAATCTTGTTAGTGTTGAGCAATGTGGAAGATGCTTGAGAACTGTTTGAATTGAATTTCATTCAAGGCTGGTATCTTTCAGTTTTGAAAGGTAGAAGTGCGTATTGGTAAGTTACTAGAAATAAAGGGTGAATTTCTTCAACTTGATAGGTTACTTCTGACGATTTCATGATTTAGAAGGGATTTGGCTTCTGGATTTAGGAGATCATTCGGTGCTATTTCATGCCTT
>chr1	107182964	107183275
GGTCATGTCCCCTATTAATCACCTTTAAGTCCCCATTCTTCTCCTTCATGGCACCACTCACCATTGTAATTAAGTTATAAACTGGGTAATTGGTTGTTTAATTTATATTTTCTAGCATACTTTGAGCTCCATGAGAGCAGGTACCACTCTGCCCCTATTCACTGATATCTGCTCTGTGCTTAAAACTGACTGAAACACAGAAATCGTGAAATGAATATTTGTTGTAAATTAATACATAGTAAACAATGTAATTAAGGAATATGAAAAATCTTAGATGAGAGAAGCAATTTGCAGCTTCAGATTCATGTCTAT
>chr1	145220715	145221009
GTAAGTCCTAAACTCTTGGGGGATTGAGAGGGTCTCTAGACTCCTAATGAGCCCTTGGCTAGGCACCTGTGTTTTGTTTCCATGTCTCTTCTTAATCTGTCATTATCCCTCCAGCAACTTTGCATTTTCCAAAAGGTTCTTGAACTTTTTCATCCACCATTGCCTCATAGATCTTTTTTAAAATTCCTTTAACTGTCACTTTGTGGTTTCAAGTGAGAGAAGAAATAGATGCATGTGATCATATTTTTAAGTTATAATTGATTATATTAAGTAGCAACACACTCAGTTCTGTACT
>chr1	106911144	106911438
GATTAAGTGAATCTTTTTCTGAAATAATCCCAAGTAATAATCCCATTACAAGTAATGGACAAAAAAAAATCATTCTATGTCTTAATCTCATTACTCTGTACCTCAATATGTTCTAATTCAGATAGGATCTATAAATAAATATCATGAATAAATACGTATAGGGAGACTGGCTGGTGTGCTGAGCACAGTTTATAATGTTAAAGCTAAAGGGGGCCTTTCCAACAAATTCAAGTATAAGTTCAAACGAGAAAAATCACACATTATTTCCTATTTACTATTGGCATTTCTTATCCCT
>chr1	187181968	187182264
CACATTTTACCTTTTTTCAGTGTATGTGCACCTGTATTTTTCCAGTGGCTGTCATGCAGTGATCTCTAACCTGTGTCTTCAAAAGCCTTGAGATTAGAATCAATACTGCATTGTTTTCAAATTGAGCCATCTTAGAATTTTTTTTCATGTCATGTTAACTATAAAAATATTTTTAAAAGTTCTCCTTTGTGCTCTACCATTTGTTTGTATGTTTTCTAATTACCACAAAAAAATTGATAAAATACCCAAAGTCCAAAATTTGCCAATAACTTAAATGTTTTACACATGCTGTCTGAC
>chr1	32701130	32701426
GGCCCAATGCAAAATGAAAATGCAGAGCTCCTTGTTCAAAAACTACTAAGAATTTTAAGAGGGCAATGGCAGAGCATTAAACCAGGCATCAGCCCTTTCCTTTTTTTTAATTTTTAAAATATTTATTTAGATTTTCTTTTTGTTAGTAATTAAATCTTTCTTCTTCTTCTTCTTCTCCTCCTCCTCCTTCTCCTTCCTCTCCTTCCTCTTCCTCTTCTTCTTCTTCCCTCTTCCCTCTCTCCTCCTCCTCGTCCTCCTCCTCCTTGAAACAGTGCAGTGGCACAATCTCAGCTCACT
>chr1	209271499	209271790
CTTATCCATGATCATGATCATGAAACCATGATCAAGTGGGCTTCATCCCTGGAATGCAAGGCGGGTTCAACATATGCAAATCAATAAAAATAATCCAGCAAATAAACAGAACCAACGACAAAAAACACATGATTCTCTCAACAGATGCAGAAAAGGCCTTTAACAAAATTCAACAACCCTTCCTGCTAAAAACTCTCAATCAATTAGCTATTGATGGGATGTATCTCAAAATAATAAGAGCTATCTATGACAAACCCATAGCCAATATCATACTGAATGGACAAAAACTGAA
>chr1	114310106	114310397
ATAAGACTTGTAGCTTGAGCCCCTCTGACCTTTCTTTTTTAATCTCTGCAAGTTAACAATCTACAAGCAACTTCTTTTAAGATATGAATTTTTCTTTCTTTAAAAAAACAGAAGAAAAAGCCAAGAATGAATCAAGTCTGGATGTTTTTTATGTGTGTTTCCTTACAGCAGGCGTGGCCTGGAGGGACTCAGCAAATTCTCCTGCCTTCAACTTGGCAACAGTTGCCTGGGGTAGCTCTACACAACTCTGTCCAGCCCACAGCAATGATTCCAGAGGCCATGGGGAGTGGAC
>chr1	216554614	216554928
GAAATTATAATTTTATAGTAAGGGAAAATGCTAGCTGGTTTCTGTTAGAAAATGATTTTTTGGCGGGACATGGTGGCTCACATCTGTAATCTCAGCACTTTGGGAGGCCGAGGCAGGCTGATCACAAGGTCAGGAGATCGAAACCATCCTGGCCAACATGGTGAAACCCCGTCTCTACTAAAAAATACAAAAATTAGCCAGGCGTGGTGGTAGGGGCCTGTAATCCCAGCTACTTGGGAGGCTGAGGCAGGAGAATCGCTTGAACCTGGGAGATGGAGGTAGCAGTGTGCTGAGATTGCGCCACTGCACTCCAGC
>chr1	178334538	178334852
GAATCTGTTTACTGCATTGTAAACACATGAAACTCAGGAATTTCTGTTGTTTGTGTTTCGTGTATTTGTCTTGTTTCCACAGAGCTTCATAGCAAGTGAAGTACTCAAGTTGTTCAGTCTTAAAAAGGAGCCAAACCACAAAACAGATTGGCAGAAAATGATGAAATTTGGAAGAAAGAAAAGAGACCGAGTGGATCATATCCTGGTCAGTGTATACAACCAAACTGTTTTTATTTTGACCATATCTTTTAAACTCAGAATGCAGTTAGATTCTAAAAGGAAAAGGGATAGACTTATTCTTAAATCTATGGTATT
>chr1	87602992	87603379
CCTAATGCTATCTCTCCCCTAGCCCCGCACCCCCTGACAGGCCCCAGTATGTGATGTTCCCCTCCCTGTGTCCATGTGTTCTCATTGTTCAACTCCCACTTCTGAGTGAGAACATTCCGCGTTTGGTTTTCTGTTCCTGTGTTAGTTTGCCGAGAATGATGGTTTCCAGCTTCATCCATGTCCCTGCAAAGGACATGAACTCATCCTTTGCAATGGCTGCATAGTACTCCATTGTGTGTATGTGCCACATTTTCTTTATCCAGTCTATCACTGATGGACATTTGGGTTGGTTCCAAGTCTTTGCTATTGTGAATAGTGCCGCAATAAAAATATGTGTGCATGTGTCTTTATAGCAGAATGATTTATAATCCTTTGGGTATATTCCCAG
>chr1	65541487	65541874
TATTACTTGGCAGGCACTGTGCTAGACCTCATAAAACATGATGGGTGTTGTCTTCACCTGCCAGAGTTGCTCAAAATACGTGAATAATAAATTGACAAATATATTCTCAGACTAATATACGGTCAAATAATAACATTTGTTACATCGGTTATAAAAGTTTTTTAACATATTAACATTTAAGAAATCTTGGGGTATCTTAAGATTGATAGTATGTCATACTTTCTTTAGTAGCATATTTTTCTTATGTTGTGACTTAAAATGGATGGTTTCTTAGATTTGATAACATGCAGTATTTAGGGCTTTAGTGTTTATTATGTGCTTCCATGCGCCTCATTTGATTCTCTCTTCTTTTTTTTTTTTGAGACGGAGTCTCCCTCTGTCACCCAGG
>chr1	41399961	41400509
GTTAAATTTTTAAAAGGCTAAAGAACAAATGGGAAAATGGTTATGTTATGTTATTAGGTAAAATATGGGGATAAAAATTATATTCATGGAATGATCACAATTATTTAAAACACTAAAAACAAACAGCACCCCAGTTATGGGCTCAACTGTATCCTCCAAAACTTCATGCTAAGGTCCCCACTCCGCAGTACCGCAGAATGTAACTGTATTTGTGATGGCAGCGGTGGGCCATCTGGAGCAGCTGCTGTCATCATGCCGGCTGCAGCAGGGAGGCACAGCTGGGAATGCATGCTCCATGGAGCCGGTGGGAGCCTGGGAGCAGGCAGGAGTCCCGCCATCCTGGGTGCAGCTGCAGCCACCCAAACCGAGGCTGCAAACCCAGACCTCCTGCTCCATGGAACAGGCAGGAGCCCTGCCGTGACGGGCACAGCTGCAGCCACCCAAATGTGGCTGCAGACCCAGGTACCCCTGCACTCTTGGGGGTCCAGCCAGGACCCCTCTTCCCTCCCAGGATCAGAAATGCCTGCTCCCCCTGCCTGGCTTCTCCCT
>chr1	199845492	199846040
TACCTCTGCTCCTCCCTATTCAGCAGCTCCAGTGTCCATCAGGAATCTAAGCTATTGTTAGGGAAGCCAGACTTCTTGTAACTCTGGCCTGGAGGAAAGTGTATATATATAGAGAGAGAGAGGGAGGAGGGAGAGAGGGAAACCTGGATGGAACAGGGATTGTCTTCAGGGCACTTCCCCAATGACCTAGATATTTATACCCTTGTGGCTTAGAACTCTAAGCTCTGATTTGCATTGCAGGGGAGCATGCCAATTGTTGGGGTGTTTGGAACTGAGGCCTATGTAGCAGGAGGTATCCTGGAACAGAAGAAGGAGCAGAGAGAAGGGAGGGCACCTTCTCTGCTCTACTCAGGGTGAAGGAAGCTGTGTGCCGGCTGCACCTGCTTCCCATGCCAGCTCAACTTCCTGGGAAGTATTTATAACTGAGGCCTCCAGCCCCCTGTGATTTGTGGGACAGTTTTAAACCATTGATTTTCATTAGCACTAAATCATTTCTCTTGGCTAATTGAAAAGGAACTGGGGATACTGAAAGTGGAGTCATTCACGTGG
>chr1	195442841	195443341
TATCTTTTTCCAGCCCTTCCTTATATGTTGAGTCTCTTGAAGACAGCAAACACTTGGTTGGTGAATTCTTATCCATTCTGCCATTCTGTATCTTTTAAGTGGAGCATTTTGGCCGTTTACATTCAACATTACTATTGAGATGTGAGGTACTATTCTATTCATTGTGCTATTTGTTGCCTGAATACCTTGCCTTTTTTTTTTCATTGGGTTTTTATTTTATAGGTACTGTGAGATTTATGTTTTAAGGAGGTTTTATTTTGGTGTATTTTGAGGATTTGTTCCAAGATTTAGAGCTCTTTTTAGCAGTTCTTGTAGTGCTTGGTAGTGGTGAATTCTCTCAGCATTTGTTAGCCTGAAAAAAGACTGTATCTTTCCTTCAGTTATGAACCTTAGTTTTGCTGGATACAAAATTCTTGGCTGATAATTATTTTGTTTAAGGAGGGCAAAGATAGGGCCCCAATCTCCTCTAGCTTATAGGGTTTCTGCTGAGAAATCTGCTGT
>chr1	39414803	39415303
TTCCTTCTTTTTCCCCCCATTTTAGTCATTTTTCTGTAGAAAATTTCTGCTTATGCTTGGGGAGCTAGATATGAATTCTTGTTATACTTACTAAGCATCACTGGTTCTATCTCTAGATGTTTAATAGTCAGGTTTTTAGATCAATAGGTTTTTAGATCAATCCCAAATTCATAGTGTCATGAAAAGATAGATGAGGAACTGAGCCCACCTGGAGAAGTCAAAGGATACTTGGGCCAAGTGATATAACTAGTTATTGACAAGCTTAAACCATGACCCAGGGTTCTGATGTACAGTTGAATGCCTTTCCTCCAAATCACATTGCTTGCTGTTGAAGCCTTGGCTAGGAGTAATCTTTAGTAAGATCCTTGAATTGTGACTTTTTTTCTTTTGTTTAATTTTATTACAGTTCCTTCCTTTAACAAAAATGCTAAGTAATATAAGCTTTAAGAGGGTTAAAATTAGTCCGGTTTCAAAGATATATTTGAGAATTATGTAGTATCT
>chr1	167731365	167731666
CAGCATTTACAATCACATGTGAATGAGTCATAAACTAAGAAATGTTGAATGATCTGAAATAAGGGTATGTTGATTTCTCTCATCAAATATTCATTTTTGGCAACATAATGGACTCAAGGCACAGATATTAAGTGCTTTGAAATTCTCAAAGCCACAAAGACAGGCCATATCTATGAATGTTTCTGATATGTGACTCTCCTCCCTCCTTCCCTCTTAATGAGGTATAAATGCATTCAAACACACAGTCACACATTTATTTTATCTCCTCTCAGTTATGTGTTCTCCATGTGGTTTGGTGAGAT
>chr1	187740317	187740618
CCCCCATTCGCCCACTGCCCTTCCTAGTTTCTAGTAACTATTCTTCTACTCTTTATGACCATAAGTTCATTTGTTTATTTTCAGATCCCAAAAATAAGGGAGAACATGCGATGTTTGTTTTTCTGAGCCCGGCTTTTATCAATAAATATAATGATCTCCGGTTCCTTCCATGTTGTTGCACGTGACAAGATCTCATTCTTGTTTATGGCAGAATAGTACTCCATTGTGTATACATATCCCATTTTCTTTATCCATTTATCTACTAATGGACACTTAGGTTGCTTCCAAATCTTGGTTATTGT
>chr1	66754907	66755443
TCAACATACAAAAATCACTAGTATTCCTATACACCACCAGCAGTCAAGCTGAGAGCCAAATCAGAAAGGCAGTCATATTCATAATAGCCCCCAAAAGAATAATATACCTAGGAACACAGCTAACCAGGGAGGTGAAAGATCTCTACAAGGAGAATTACAAAAACACTGTTCACAGAAATTAGAGATGACACAAACAAATGGAAAAACATTTCATGCTCATGGACAGGAAGAACCTTAAAATGGCCATACTCCTCAAAGCAATTTATAGATTCAATGCTATTCCTATTAAACTACCAATGATATTCTTCACAGAACTAGAAAAAGCTATTTTAAAATTCATATGGAAACAAAAGAGAGCTCAAATAGCCAAGGCAGTTCTAAGTAAAAATAACAAAGCTGCAGGCGTCATACTACCCAATTCATGCTATGCTACAGGGCTAAAGTAACCAAAACAGCATGGTACTGGTACAAAAACAGACACATAAACCAATGGAACAGAATAGAGAGCCCAGAAATACGGCCATACACCTATAACTA
>chr1	174740845	174741381
AATGGCTTTCTAGTGGCCTTGTCTTTCCTAATTCCTTCCTCCCAAGTTCATTAAATAAAATGACAAAAAACCCGTTAATAAATAACATAACCCAATACTCATTGACATCTGTAGCATTTTCATTCTATTTAATCAATTCTTTCAACCCTTCCAAGGCTATTTTGTCCTCAGATCAAAGTAATCAATGCATTTGTGCTTTAAAAGCAAACAAAAGCACATTTGGGGTCAATGTCTTCTTCTGGTAATCATGGGGTTATTGGGTCCAGATTTCCCCTCCCATTATAAACGACTAAAACAACTGAACAAAGTACATGAGACAACTGTTTTTTGGAGTTTGGAAAACAGGCAGCACAGGACTGTGATTCTTGAAAGTAGAGAAACACGTGAAGTGAGCCATAGATTGACCAACTTTTGCCTGGAGACACTTTCCACTTCTGGTTCAAAGAAGGATTCTCAAGCCAAGTAGGGCAGAATTGCTGAGTTGCAGAGATAGAGACTGGAGTTCACACAATTAGAAAAAATTAGATTGGAGGTTAC
>chr1	207621141	207621450
CAAAGCAAGAGTGAAAAGGAGATAATGTTGGACTAACTATTTGACTACATTGTCTGATTTATCCAAAAGGTGGTATGGAATTTTGATCCAGTAGTGGTACATCATCTTTGATAATACACACGTACACATAAGGGAGTGTACACACCCATATACACTCACTCACACTCTGCTATTGCCTACTACCTATTAGATACTCCCAACAAAAGCTCTTAAACTAAAAATGACATGGTGTTGTTAAGTTTCTCAGGGAAATCCACCTATCTATGGAACTCAAGAGAGCAGAGGGCTGGTCTCTGGAGAAAAATAAAAC
>chr1	38076840	38077149
GCTGAAACCTGGTCAGTGACAAATAGAAAACAGTAAGACCTACCGAAATGGCTTTTCCCCTGTATGAGTTCGAATGTGCTTCCTCAGATCACTGAGTGTGGTGAAGTATTTGCTGCAGCCTTCAGATTCACAGTTAAACGTTTTCCCTGTGTGAAGCCTCTGATGTGCTTTCAGCCTGCAAAATATTCCAGAAAAATTCCCTTTGTCATAAAATTCTTTTTTTTTTTTTTTTTTTTTTCTGAGACAGAGTTTCGCTCTTGTCGCCCAGGCTGGAGTGCAATGGCGCAGTCTCGGCTCACTGCAACCTCCT
>chr1	1703359	1703727
ACGTTTATTGTCCACATTTTTCACGCGGGGGCCAGAGGCACAGAGAGGCCAAGTAACTTGCTCAAGGTCACCCAGCGAGGAAAGGGAGCTGGGGGGTGGGGGTAGGGGACAGGGCGAGGCCAGAGAGTAGTGGGAGGGGCCGAGGCGGCCTTTCCCGGGAGCGCTCGGTTCCCGGCCGGCCCTTCTATTGGCCCCAGTCACTCAGGCTCCCAGGTCCGGCTCGGGGGGGAGCGGGGGGCCGCGCCAGGCCGCTGAAGTGTCCCCGTTTCGCGTGGGCAGAGCGCGCCTCCCCACGCATCCTGCTGAGGGCCAGCCTCTGCTAGGTGCGTGACACGGAGGGGACAGAACGGAAACCTTGTCCTGCTCAAG
>chr1	196971291	196971659
ATCAAATTATTAAAAGAATAAGCAATTTGTCTTCATTGTCAGTGAGTTCCTACTTTTATGAAAAAAAATTATATTATTTCCATAAGAGAAATGACAGCATTAGAGAACACTGTAAGAAGTATAAAGTTCTAACTATGCAGCAGAGATAGAATGTTTAGTTCAGAAAATAAGGAGGTCATTGTGGCCTTAGATAATAGTTAAAATAGAGATCGTCATGCATGTTATATAATTCCATTATATGAAAAATCCACAATAGGCAAGTCAATAAAGACAGAAAGTAGATCAGTGGTTGCCTGGAGCTGAGGAGGTCAAACAGAAATGGGGAGTGGCTGCAAATAAGAACAGGCTTTCATTTTGTGATGGTGAAAA
>chr1	152685799	152686198
GCAATGTGTACTAAACCCATACAGGCAAATGAATATTTATTTGTTATATATTTTTTATTGCAAAAAGGTGCATAGAAGGAAATTGAAATAGTGCTTATCTCTGGTGATGTGTATCTTTCCATTTTCTTCTTCCTGTGTGCAAATATATAGTATTATGATATATACTGTGTTACACAATAATCATAAAAATATATTTCTTTAGAAAGTTTGAATCAAAATACATAGAATTTTTCTTGTCTTGCATTCTTCATACAGCATTATGTCATGTCTTCAATGTTTTTCTAAAATATTTTTGGCCAGACGTGGTGGCACACGCCTGTAGTCCCAGATACTTGGGAAGCTGAGATGGGAGGATCACTGAAGCCCAGAAGTTAAAGCTACAGTGAGCCATCATCATGCC
>chr1	76025953	76026352
GTCTTAAAATGGCATCCAACTCCATGCAGAGAACTGAGGATGTGCTGTGCCTTTGAACTTCAGTTAAGTGTGCTTTGGACGTCTGAGGCTGTGGGCTTATTAGAATCTCAGTTTTTACCTATACTGAGAGGGCTTGCCAGACAAAGTAGATGAGGGTTTGAGGTACAAAACGGGTTTCTCTTTTTGTAGTTAGGGGTAATACTTTCAAGGTCAATGATGTGTTGGCATGTATTATCTGAATCTATTGCTGATGTGTAATAACACTTTAGCTCTAGAATTACTCTGAGACCTTGAAAAAGTTTTACCTTAAATTTTTAAATTTCGAGGAAAACTCTGGGACAATCTTAGCAAAAAGTAGTAAACAACTTAGTTAAGAGTAAATGTTTTTCCCTGTAGTATC
>chr1	29159370	29159625
AAGTGTTGGGATTACAGGTGTGAGTCACTATATCCAGTCCTTCCTTGCTTTCTTGAATAAAGCATTTGGAATTGAGTCATCCTTTTATTAGGGAGACTGCATTATTATGAATAAGAACCTTGAGCTATATAGGATTTATTACCCCTACAATAAATGGTCAAGTTTGCTATAACTGGCCAGGCATAGTGGCTCATGCCTGTAATCCCAGCACTTTGGGAGGCTGAGGTGGGAGGATCACTTGAGCGCAGGAGTTTGA
>chr1	143601083	143601338
ATATATTGCATAGCAGGGTGACTATAGCCAATAAAATGTATATTTCAAAATAAGAGTAAATTTTCAATGTTTCACCATCAAAAATGGTAGGTAGGTAAGTTTATGAATATGTAATTAGCTTGGTTTAATCATTCCATATTGTTTGTGTGTATATATATATATATAATCATATACCCCATAAATGTATACAATTACGATTTGTCAATCAAAAATAACTATTTTTTTAAAATAGCTTTTTTCAAGTTTATCACACTTT
>chr1	152831789	152832121
TGGGAAAGACTTGGGGGAAATGAAGCGAAGGGGGCAAAACCCAAGAGTTCTGCTTTGGACATGTCATATTAGGGATGTTAATCCAAACAGAGGTGACAAGTAAGCAACTAGATGGAGGAATCGGGAGCTCTGAGTGGTCTCCAGCATTTAGATATTAAAGGTCATGGCTGTCGCGGTGGTTCATGCCTGTAATCCCAGCACTTTGGGAGGCTGAGGCGGGTGGATCATCTGAGGTCAGGAGTTGAAGACCAGCCTGGCCAACATGGTGAAACTCTGTCTCTACTAAAAATACAAAAATAGTCAGATGTGGTGGCAGATGCCTGTAATCCCAGC
>chr1	60045886	60046218
CGCTACAAGAAATGAAAAAATTAGCTGAACATGGTGGCACGTGCCCGTTGTCCCAGCTACTCAGGAGAGAGAGGTGGGGGGGATCACTTCAGCCCAGGAGTTTGAAGCTGCAGTGAGCCAGGATCATGCCACTCCACTCAAGGGTGACACAGTGAGACCTCGTCTCAAAAACAAACAAACAAACACCAATAGGAGGTACCCTTTGTTATATTGTAATTCTTGCTTTTTAGAGACAAACATCTGTGGATTAAATGATTAGACACTCACTATGTGTCACTGTTTGGTCTTTGTTTTAAAAACCTGCTTACATGGATTAGAAGGATTTTTGTACAT
>chr1	30385980	30386441
TCTTGGGACTGAGGGCTGGGCATGCCCCATCCTCCCCACCACCATCCTCACACAGGCCTGGAGCCTGGGCCCCCAGCCACGAGGGGGTTCACGTGGAGGACCCTGTGATGGCATCCAAATCAAGGTATCCCGTGGGATGCTGAGCGTGTCTATGCAGGTTGGTCTCCTGATAGGCTCAGCCTGGGCAACCAGGCCACCGTTGAGGTGGAGGAGAGAACCTCATTCTGCCCATGAGGACAGGGAGACCCTGCCAGCAGCCAGGGGCCGGGGCACTAACAGTGACATCCAGCAGTCACTGCTCTGCCAGCTGGAGCTGGAAGCCAGACGGGTTTGGAGATGGGTTTGGACTTGGTGGTGGAGAAAGTCCCCCTCCCACTCCTGAGCCAGGGAATGAAGGTGTCTTTATCAGGCTAACCTGTGCGTTGAAGACTGAGGAAAAGAGCTAGGGAAGCTGACCAGGTT
>chr1	68563478	68563939
TTCTATTGATCCTGTCACCCAGATAGTGAACATACTACCCAATAGGTAGTTTTTCAACCCTTGGACTCCCCCTTCCCTTTTTTGCCATTCCCAGTGTCTATTATTCTCATCTTTATGTTCATGTGTATCCAATGTTTAGCTCCCACTTATTAGTGAGAACACGTGGTATTTGGTTTTCTGTTTATGTGTTTATTCACTTAGGAAAACAGCCTCCAACTGCATCCTTGTTGCTGCATACAACATGAGTTCATTATTTTTATGACTGCATAGTATTCTATTAACCCAGACACTCTTAACCACTACATCTGGAAGTTGAATTTATATATCATTGACACAAATTCAGTGGATGATGGATATTCTGGCATTCATTTGTAATTCAATTGTTTGGAAAATTTACACTTTCTTCTAGAGGTGTAATGTTTCTTTTCCTCTTTCCTTAAGTATTTGTTAAACACCAACTTT
>chr1	165807838	165808206
CAGCTAGCTCAGTGTCTGCCCAAACAGCCACCCAGTTTTGTCCTTGAAACCCAGGGCCCTGGTGGTGTAGGCACCTGAGGGAATCTCCTGGTCTGTGGGTTGCAAAAACTGTGGGAGAAGCATAGTATCTGGGCCAGATAGCACAGTCCCTTATGGCTTCCCTTGGCTGGGAAGAAGAGGCTCTCCCACTCCTTGCACTTCTTGGGTGAGGTGACACCCCACCCTGCTTCTGCTCACCCTCCGTGGGCTGCACCCACTGCCTAACCAGTCCCAGTGAGATGAACAGGGTACCTCAGTTGGAAATGCAGAAATCACCCGCCTTCTGTGCTGGTCTTGCTGGGAGCTGCAGACCGGAGCTGTTCCATTCGG
>chr1	224641452	224641820
TGCACCACCACGCCCAGCTAATTTTTGTATTTTTAATAGAAACGGTGTTTCACCATGTTGGCCAGGCTAGTCTCAAACTCCTGGCCTCAAGTGATCCGCCTGCCTCGGCCTTCCAAAGTGCTGGGATTACAGGTGCTCAAGCCACTGCACCCGGCCTCATCTCATTTATTCTCATAACAATCAAGCTTGCTGAGGAAGCTATCAGCCTCTCCATTTTAAAGGCTGAGGTAAGTCTCCTCCTTCCCCAGGAAAATGGGCAAGTTATTCGCCATCTCTGCTCAGATTCCACCTCTGCAAAATGGAGACAAAAATGCCAGCCCTATCATATCCTATAGGGTTGCTATTAGTATCAAAAGAGGATTTTAACTC
>chr1	184106417	184106737
GGGGTAGCCATCCTCTCAAGCATGTATCTTTGAGTTACAAACAACCCAATTACACTCTTTAAGTTATTTTCAAATGTACAATTAAGCAATAAATAGCATTTCAATAAATAATTACTTCTGTAATTCTCTCTTACAGAGGCAGGGTATCAGTAACTGAAGCTCTATAACAATAGAACCAGGGGAATATGTGCCCAACCCCTTCGTATTTCCTGGTGCCTTTCATTTTCCCAAATCCAACTGGAAGCTAGGGAACCAAGGAGCCCTGTTGAGGTGTTCCATAAAAGTCAGCATCCCTGGCTGCGGTCACGTCTGTAATCCCAG
>chr1	165280819	165281139
CTTAAGGTGGATTCCACAAATACATAAAAGATGAGAACTAAATAAAGTCAAAATCACTGTGAAGATAAAATGAGGGCAAAAAAGGAGAGAGAGCGAGATGAAATCATGGACAAAGTTAGTTCACCAACTCCATTTAGAAAAATCCTGAACAGTTCCTTGACATATATAAGTTTGACTCTGAACTTCCTAGCAATCATTGCAATGAGGAAAGCACAAGTTGTATATAATTCATGGTGTCCTTAACACAATGTGTCTATAGCAGACTTGCTTATATGTAGCAAAAACTTATGACCTAATGGGAATAGAAAAAAAAAAAGAAGA
>chr1	232653644	232654006
TAATATCTGTCTTAATAAGCAAATTCAATAACTGAGTTTAAATATGAAGAAAATAATTATGAAATGAGTCTTTCTAAAAAGTAAGCATTTTTGAAAAATTATTTTTTGTGTCCATTAGGGTTACCCAAAGTTTACTATAAGGAGGCAAAGGAAGAATACATCACCTGACCAAAGATAAAACTGATGAATGGGCCGGGCGCGGTGGCTCACGCCTGTAATCCCAGCACTTTGGGAGGCCGAGGCGGGCGGATCACGAGGTCAGGAGATCGAGACCATCCCGGCTAAAAACGGTGAAACCCCGTCTCTACTAAAAATACAAAAAAATTAGCCGGGCGTAGTGGCGGGCGCCTGTAGTCCCAGCTA
>chr1	149054055	149054417
TCTCATGAGAGTTCTGTATATGCATTATAGAATATTCAGAAAGTGAAGGAAAATATAAAGAAAATAAGAATCATTCATAATTCCATGGTTAACATGTTTGGATAATTTCTTCCAGTTTCTATTTTCTCATGCATTTTGTACACAATTGAGATCGTATTGCATATAACATTCTGGAACCTGCTTTTGGTTTTGACTTTTTAAAACTATTACTTGTATAACATAAATATATAGTAATATTAAAGAATCTTTCTTTAGACAGTGTATTTATTGTGCGTTATATTATATATATGAATATTATAAAAGAATTTTTCGGCTGGATGCGGTGGCTCATGCCTGTAATCCCAGCACTTTGGGAGGCCGAGG
>chr1	200352080	200352467
TGATTCGCGCACCTCAGCCTCCAAAAGTGCTGGGATTACAGGTGTGAGCCACTGCGCCCGGCCTCGAATGTGAATTTCATGAGGGTGGAGGCCATGCTGTGTTTTTCACTCTGTTTCCCAAATGCCTAGGACAATGCCTGGCACATAGTAGGTGCTCAACAAATATTTTCAAAATGAGTGACTGACCTATTCCTGAAATCACAGGGCTAGTTAGTAGCCGAGTTGGGACTCAGTCCCAGATCTCCTGACTTTTAGATGCATGTTTTCCCACTAGTGGCCCTTCACCTGTCCCCTGGAGCAGCACCCAAGTGCTACTTGGGGCCAGGGGCCCAGAGCTTGGAGGAGAATGACACAGTGAGATCTGGTGGGTCAGACTATCTATGCTTCC
>chr1	106917184	106917571
CACCATCATCATCATCCTTAAACAAATGAGGAAATAATGGCATACCACAGTTTGTTTGCTGTGGATTTGACAAACAATTGTGATTGGATGTCTCCGTTCCATGCTGCAGGTTGGATTCAGGATATCTCCAAGTGTTTCTTTATTCTCCTAGGAACAGTTGTTACCCAAACCCTATGCTTCTCATGGTGAATCATGAGAACACAAGAGGAAAAGTCACACCTCAATAGCACATTTAAAGCCTGCTTGTGTCCCACCCCATCATCAAGACAAATATCAAACAGTGAGAAAATAAACTCTGATCACCATCAAGACATAACAAGAGTGGGGATGAATAATGTTAATGAGAAAAAGAGAATGAGAATTGAAAGCAGTAATCTAACCTACAGTA
>chr1	202620908	202621422
GAGCTGGCACTGACAGTTCCCCAGAGGGAGAGGGGAGGACTGAAATTGTCAGGGCAAGATATGGGCCTGGTGGAGCCCAGAGGAATGGCCCCGTCTGTAGTCCACCTGCTGACATTTCTTCTCTGGGTCTCTTCTTGACTTGAGAGCTCTTTCTAGGTAGGCAATGCTCTTTCAGTGCTGACTTTAATGTGTGTCCTGGGGTTTTTCTAGAAAATGGCAGCTGGTGCAGACTTTGGCATTTCCTGGGACTAACATAGCACTTTGGTTCAATTTAGTTCAATAAAATTATAAGGCACAATTATGCCTTCATCTCTGTAAAAACTGTTTCTGCCTTCAGCCAATCAGCTTCTTCCTCTCTTGTCTCTGTCACCCACCAACCTGCTGGTCAGTCCTCTCCACTCATCAAGGACCTTGGCTCCCGGTTCAGCAGCTTCTTCTCTCTTCCCTATCTCCCTCTCATTCTGGGTGATTTCAGCACTAATGTGAATGAACTATCTATCCAGTGTCCTAACCCT
>chr1	62566504	62567018
ACAGCCCTCAGAAGGAACCAACTCTGCCAGCACCTTGGTCTCAGACTCCTGGGCTCCAGAACTTTGAGAAAATACATTTCTGTTATTCAAGTCATCCAGTTTGTGGTACTTTATTATGGTTGTCTGGCTGCCCTAGTAAATTCGTGCAATATATAAAGAATGTCTGCAAAGCAATAAGAAAAAGACAACCCAAGAGAGAAATGAGCAAAGGTATAAACAAACACTTCACAAAAGAATATATTTAAAAGGTGAGTCATATGAAAAATTGCTCAACATCATTAGTTATTAGGGAAATGCAAATTAAGCCTCAATAAGATATCACTGCATACTCTTCAGAATAGCTTATAATAAAAATATAGATATGAAGTGCTGGCAAGGATGTAGGGGTAGAGCAAATGGAACTCACATTGCTCCTGGGAGTGTAAATTAGTGCAACTATCTTGGAAAACTGTCAGTATCTACTAAACATGAATATACATATACCTATGACCTGGCAATTCCACTCCTAGGCATAG
>chr1	169246161	169246663
ACATGTGCATGTGTCTTTAGAGTAGAATGACTTATAATCCTTTGGGTATATACCTAGTAATGGGATTGCTGGGTCAAATGGTAATTCTAGTTTCAGATCCTTGGGGAATCACCACAGTCTTCCACAATGGTTGAACTAATTTATACTCCCACCAACAGTGTAAAAGGGTTCCTATTTCTCTACATCCTCTCCAGAATCTGTTGTTTCCTGACTTTTTAATGATCGCCATTCTAACTGGTGTGAGATGTTATCTCACTGTGGTTTTGATTTGCATTTCTCTAATGACCAGTGATGATGAGCATTTTTTCATATGTCTGTTGGCTGCATAAATGTCTTCTTTTGAGAAGTTTCTGTTCATATTCTTTGCCCACTTTTTCATGGGGTTGTTTTTTTGTTTTGGTTTTTTTTGTAAATTTGTTCAAGTTCTTTGTAGATTCTGGATGTTAGCCCTTTGTCAGATGGGTAGATTGCAAAAAATTTCTCCCATTCTGTAGGTTGCCTGT
>chr1	10388516	10389018
GTCTTGCTCTGTTGCCCAGGTTGGAGTGCAGAGTGCAGTGGCGCGATCTCTGCTCACTGCAAGCCCCACCTGCCAGGTTCACGCCATTCTCTCGCCTCAGCCTCCCAAGTGGCTGGAACTACAGGCACCCACGACCACGCCCAGCTAATTTTTTGTATTTTTAGTAGAGACGGGGTTTCACCGTGTTAGCCAGGATGGTCTTGATCCCCTGATCTCGTGATCTGCCTGCCTCAGCCTCCCAAAGTGCTGGGATTACAGGTGTGAGCCACTGCGCCCAGCCAAAAATAATTTTTTTAATTACCTTTCTGGTGAATGAGTCTGGGGATTCTCTTCAGTGTGTTATTAATAAAACACAGAAGTAGAGAGGCCTTTCTGCTTCTCAGAAGTTTAAACAGCTGTGTGTGCAGTGGCTTGCACCTGTAGTGCCAGCTATTCAGGAGACTGAGGTGAGAGAACTGCTTGAGCCCAGGTGTTCAAGGCCAGCCTGGACAACATAGCAAGAC
>chr1	202917883	202918333
GCCATAGATCAAGCTTCTATATCCTGACCCTGAGTCAATTCTACCTGAATGCAGGTGGGGTGTGGGATGAGGGACTTCCTGCCTACAAGTTGTCACATACCTGTGTAGGATGACACAGGAAAAGTCATTGCCCTCCCTGCCTCCTCATTCAGGGTCCCAGTTCCTTCAGGAAGCCTTCCTTGATCACTTAAGAAAGCTTATTCACACAACCGTTCAGCAAATCCTTATACATATTAATAGTCTAACTGGGAGATAAGGCCCCATGAAAAGTTAGGTTAGAATGTAAGCCTTAGTATAAGTGTACAAGTTACCAGATGTCACAGATATCATAGGGCCAAATCAACTGCAGATACAAGTGATTTCAAAATGGAGATCTATATGACCCGGAGCAAGTGGTTTCTCCTCTCCAGGCCTCAATTTCCTTGGCTAGGAAACAGGGGATGGTAATGCA
>chr1	66534282	66534732
TCCAATTCCCCTTTGTTCATCAGGCTAATGCCCGCTGGTTTAGACCCAATTCAGAGGTCAACGTCTCTTATTAGGGCTGTTTGTTTTCTGCACTCTCCTGAGCATCCGGGGCTTATCTTTATCTCAGCCTTATCATGCTGTGTTATGATGACCCATTTATATGTTTTTCTTTCCCACTAGACTTATTGGTGGCAAAAACTATGTCTTATTTGATATCCACAGGACCTGGCCTAATGCTTGGCACATACCTGATTAATAAATTCTGGATGAATGAGACCTACATACTGGTAGGCACGTGATAGGGAGTGGGCTGACTTCTTGGTAAACTGTAGTCTGTTTACGATAAACAAGAAAGCATACTTTTATGGAGAATGCTCAGCTTCTTTTAGTTGATGTGCTGACCCTCATTGCAATTCTTTTTCTGTTGCCAATAGGAGATAATGTAGCAAAG
>chr1	93027051	93027345
TACATACACTATTTCGTTTAATCCTCATATTGTCCTCATGGGGTAGGTATTATTATCATAACCCCCTTGCATATGAAGAAGCTGAAATTTAATAAATACCAAATAACTTACCTCAATTTATACCCCTGGAAAGTGGTGGCAGAGTTTTTAACACAGTCAGTTGAATGCCAGAAGTGGTTAAACATTAGGCCCTGTAGCACTTCTCTGAAATTGTAATATTTTGGTTTATATACATTACTCATCTACTAGATCGAGAGCTTCACAATGATTGAAATCCTGTTTTGTCTTTTTGTTT
>chr1	174818528	174818822
GTAGAATGAGTTTAGAAGAACTACCCTACCTTAAATTTTTTTGGATTAGTTTGAAAATAATTCATATTAGTTATTTAAAGTTTTGTTTGAATTTTGTAGTAAAGCAGTGAAGACTTTTCTTTGTTGAGATACTTTTTAAATCACCAATTCAGTCTTGTTACCTGTTATTGATCTGTTCAAGTTTTATATCTCTTCTTGGTTAAATCTTGGCAGGTTGCATGGTCCAGGAATTTATCCATTTCTTCTAGGCTTTTTAATTTATTGAAGCATTCATAATAGTTTCTAATGATATTTT
>chr1	245889702	245890068
TGGCCTCTATGTCTACTTCTATGCCAGTATCATGCTGTTTTGTTTACTGTAGTCTTGTAGTAGTGTATTATGAAGCCTGTGATATGATGTCTTCAGGTTTGTTCTTTTTACTCAAAATTGCTGTGGCTATTTGGTGTTTTTTTTTGTGGTGTCATAAGAATTATAGAATTTTTTTTCTGTTTATGCGAAGAATGTCGTTGGTATTTTGATAGGGATTGCATGAAATCTGTAGATTGCTTTGGGGAGTATAGAGATTTTTATTTATTCTTCCAAAATGAACTCAGGCTATCTTTCCATTTATTTGTGTTTTTCTTCAAGTTTTTATCAATGATTTATAGTTTTCAGTACAGAAATCATTAACCTCCTT
>chr1	27291321	27291687
GTCAACATGGGAACTCAGCCTGGACAACATGGGAAGATCTCATCTCTACTACTTAAAAAAAAAAAAATTAGCTGGGTGTGGTGGTGTGCACCTGTAGTCCCAGCTACTTGGGAGGCTGAACCAGGAGGATCGCTTGAGCCTGGGAGATGGAAGCTGCAGTGAGCTATGATTGTGCCACTGCACTCCAGCTCGGGCAACAGAGAGAGACCATCTTAAAAAAGGTGGGGGTGGAGATTACCCTGAATTATCTGGGTTGGCCTAACGTAATCACAATGTGGAAGAAGTCTTTTTTTTTTTTGAGACAGAGTTTTGCTCTTGTTGCCCAGGTTGGAGTGCAATGGCACGATCTCAGCTCACTGCAACCTCT
>chr1	34272290	34272571
TACATATTATAAGGAAACAAACTTTGTTTAATCATCTTATGCTGGGGAAAGGCCTCCTAAGCAAGACACGCAGAGGACTCTCTTTGCACCTATTTGCCCTGTCAGTCTTCCATGGGAGCTGTCCATGGCATGGAGTTCTGATGGTACTCCACCTACCCACTAGCCACAGAGCTAGGTAAATGATCAATCGCGACATACTAGCCCTCATTTTTATGGACGGATTCAGGGTATGGGGAAGAGGGAAGAGACCATACCACCCAAGCAGAGTCATTCCGAGTCCTT
>chr1	206942921	206943202
CACCTGGTATATCGGGTCACTCCCACCCTAATACGGCACTTTTCCAACGGGCTTAAAAAATGGCACATCAGGAGATTATATCCCGCACCTGGCTCAGAGGGTCCTATGCCCACAGAGTCTTGCTGATTGCTAGCACAGCAGTCTGAGATCAAACTGCAAGGTGGCAGCGAGGCTGGGGGAGGGGCGCCCACCATTGCCCAGGCTTGCTTAGGTAAACAAAGCAGGCAGGAAGCTCAAACTGGGTGGAGCCCACCACAGCTCAAGGAGGCCTGCCCGCCTCTG
>chr1	169332802	169333414
GTGTTTGGTTTTTTGTCCTTGTGATAGTTTGCTGAGAATGATGGTTTCCAGCTTCATCCATGTCCCTACAAAGGACATGAACTCATCATTTTTTATGGCTGCATAGTATTCCATGGTGTATATGTGCCACATTTTCTTAATCCAGTCTATCATTGTTGGACATTTGGGTTGGTTCCAAGTCTTTGCTATTGAGAATAGTGCTGCAATAAACATACGTGTGCATGTGTCTTTATAGCAGCATGATTTATAGTCCTTTGGGTATATACCCAGTAATGGGATGGCTGGGTCAAATGGTATTTCTAGTTCTAGATCCCTGAGGAATCGCCACACTGACTTCCACAATGGTTGAACTAGTTTACAGTCCCACCAACAGTGTAAAAGTGTTCCTATTTCTCCACATCCTCTCCAGCACCTGTTGTTTCCTGACTTTTTAATGACTGCCATTCTAACTGGTGTGAGATGATATCTCATTTTGGTTTTGATTTGCATTTCTCTGATGGTCAGTGATGGTGAGCATTTTTTCATGTGTTTTTTGGCTGCATAAATGTCTTCTTTTGAGAACTGTCTGCTCATGTCCTTCACCCACTTTTTGATGGGGTTGTTTGTTTTTTTC
>chr1	172068452	172069064
CCGGGAGGCAGAGGTTGCAGTGAGCCGAGATCATGCCACTGCACTCCAGCCTGGGTGACACAGCAAGACTCCATCTCAAAAAAAAAAAAAAAAAAGAGAGAGAAAATAAGCAAACTATTTCTACTAGTACAGCCATGGAGATTCCATCCACTGTCCCTTTGCATTCTTTACACTTGTAGTCAGCGTCCCATTCAGGTGAATCTTCTACTCTGATGTATCTTTTTTTAGGAGATGGGGTCTTGCTATATTGCCCAGGCTGGCCTCAAACTCCTGTGCTCAAGTGATCCTCCCACCTCAGCATCCCAAGTAGCTGGGATTATAGGCACATGCCACCATGCCCAGATACAGCATAATGGTGCTGTGTATTTTTCTAAGAGACCTTTGAAATCTTTAAATTTTTTTCAAGATTCAACTATGGGCTTAAATTAATGGATAAATGTTTAGTAAAGTAGGCAAATTTCAGTCAGTGAAGAGTGATATTATTAATAATGAATAGTAAAAAAATGTAAAATCTGCACTGATGACAAACTTAGAAGTTGTAGGAATTAACAGCATACAGTGGGCTACTTAATGATAGAAACTAAAGACAGAGCTAAAATTTTTGAAAATTCAA
>chr1	101669490	101669832
CACAGGCCCTTTTATTTAAAAAGTCTTTAGAAAATTTCCACACACACACACACACACACACACACACACACACACACACACACACAGAATCATTTGTAAAAACCTGAGAACTAATGGTTTTAAAACTTTTATTCAGTAGAATAATTTATTTATGCGATTGAACAACAACTTTAAAGGATTTTCCAGACCTTATTTTCTCCAAACCTTAAATATTTTAGTTCATCCTATGAAGAAGCATTTGCTTTTTAAAAAGGCTGAAGGTTTGAGTAACACTTTGCTTTGATCCCATTTTCTGCCTGGGGAAGAGCATTTCTTATCTATCATTTGATGCATAAAATTTTAT
>chr1	118406320	118406662
GGCTAAAAACGGTGAAATCCCGTCTCTACTAAAAATCAAAAAATTAGCCGGGCGTAGTGGCGGGCGCCTGTAGTCCCAGCTACTTGGGAGGCTGAGGCAGGAGAATGGCACGAACCCGGGAGGCGGAGCTTGCAGTGAGCCGAGATCCCGCCACTGCACTCCAGCCTGGGCGACAGAGCGAGACTCCATCTCAAAAAAAAAAAAAAAAAAAAATTAAAGAAAAAGGTTTGTATAACTTATCAATGTCAGATAAAATATATCTCATAAAATCTATATAGATACATTAATGTCAAACATATCAACATTGTTATCAGACAAAATAAACCTGAAAACAAATAGTAGT
>chr1	195597064	195597346
AAATTGATGTTAATTATTCTTTAAATATGTAGTAGACATATTCAGGGAAATCAGCTGATCCTGGAGATTCCATTTTCTGGATCTTTTGAATTGCAAATTTAATTTCAGTATTGTTATGAGACTATCAAGAATACTTATTTTCGGCAATTTGTGGATTTCAAGGGATTGGTCCTTTTTTTTTCTAAAAATTGTGTATTTTGCTGTCGTTGGATGGAGTATTTCTATATATGTCAATTAGATCATGTTGGATGATTGTAGTGATCGGATCTTCTATATTGCTGAT
>chr1	236764379	236764661
CCTCATAATTTATACATTCATCTGCTGATGGAAATTCAAGTTGTTTACAATTTTTTTTATTATAAATAAAACTTCTATGAACAATTGTGAACACATCTTTGTGCAGACATATATCTCTTGAGTACCTCAAAGTAGAATCACTGGGATATAGGGTAAGTGTATATAAATTTAAAATGATTTTTTAAAACGTTTTTATTTTCTTTGAGACAGAGCCTTGCTTTGTTACCTGGGTTGGAATGCAGTGGCGCAATCATGGCTCACTGCAGCTTCAACTTCCCGGGCT
>chr1	100610426	100610697
CTTAAAATAAGACAGCAGTGAAATTTGCCATATTGATTCACTCTTCCTTTCATGAAAGATTTCTCTGTAGCATGAGATGCTATTTGATAGCATTTTACTTAGAGTTTTCAAAATAGGAGTTAATCCTCTCAAACCCTGGGGCTACTTTATCAACTAAGTATGTGTAACATTCTAATTTTTTTGTTGTCATTTCAATAATATTCACAGCATCTTCAAAAGGAGTAAATTCCATCTGAAGAACCCAGTTTCTTTGCTCATTCATGAGCAAAAGG
>chr1	165555473	165555744
GGGGCATTGTCCCTTTTAATAGAAACTGGAATGCCCATCACTGCAAAACACTGCAAAAGGTGACATTTAACACAAGCAGAAGACTCTCCTGATTGGCATGTAGCCCAGACAAAGTGAGAAAATGTATCTACACATACGTGCACATAAGCTAGTCTCCCAAACGAGGGAATATGGGTGGTGACATCCATTTGCCAAAGAGAATTAGGTTCCAATCCTCGAGGATTAACTCCTCCTGTAAAAGATGAGGAATGCACCATTTGGCAAGTTGGGCA
>chr1	206064220	206064525
CCCCTCCTGCACCTCACTGCTCTGGGGCATAGAGGTCCCTGTCCTTTCAGGCTCACTCCTTCCCTGAGGCCTTCTCAGGCATAAGAGTAGCTTAACTCTTTGAGTGGCAGCCCCCAGTGCCCAGACAGGGCTGCCCTGTACTAAATGTTGCAACATGTTTTCTTGAGCCATATGGGCTTCTCCAGCCCTGAGAAAAAATGTTCCTCACCCTGACCACTGTCCCATTAACTCTTTGTGCCACAGACAAGTCCAGGATTACAGTCATAGCTGATTTCTGTTGTTTTTTGCCTTTTTGGCCAAAAACCA
>chr1	74978122	74978427
AGAAAGGAATAGATTCAATATGTATTTCAGCATTTGAATCAACAGAATTGTAAGGTTGTCTGGGGAAGGACAGCCAGAGGGAGGAGGAGAAAGAGGAATCAAGGATAACTACTTAGGTCTGGCTGGAGCCCCTAGCTGTATGGTAGTCGCCTTTATCCAGATGGGGTGTGCTGAAGTTGAAGTGTGTCCAGAATTGGTTCCTTCCAGTGGGTTATTGGTCTCGCTGACTTCAAGAATGAAGCCGTGGACCCTCGCAGTGAGTGTGACAGTTCTTAAAGATGGTATGTCCGGAGTTTGTTCCTTCAG
>chr1	31173313	31173610
ATTTGCATTTAGTTGTTGCAGATACTCCTGGCTCATTTGAAGATCTTTTAAAGGAAGATAGTGTCCAGAATATTCAAGCATTCAGATGGAAAAAGACAAAAGATCAAACAGCCATGCAGATTCAAAATAATTTTTTTTTCTTTTTTTGAGATGGAGTCTTGCTCTGTCACCCAGGCTGGAATGCAGTGGCACGATCTCGGCTCACTGCAGCCTCCACCTCCCGGGTTCAAGTAATTCTTGTGCCTCAGCCTCCTGAGTAGCTGGGATTACAGGCGCCTACCACCACGCCCAGCTAATT
>chr1	7082262	7082559
GTCCACTGCCTGGCTCTTCCTTACCTGGGGGAGGGGCTGGTTAATGGAGGGAGCCAGCTTTCTGTTGGTAACTCTGAGGTTCAGCATCTCTACATTTTTTCTCTGGAACCATCCGGGTTCTCCTGAGAAGGACTGGTCGATGTGCTGCCTAGTTTGAGCTGGCCTGGCTGCTGGTGGTCTGGGAGCCAAGCAGGGCGAGGGGCTGGGAATGTCAGCATTGGGTATGAGAGCTATCACTTAATTCTCCCAGTTTATAGCCTGTGTTTCTTGCCTCTCTTCTGCTGTTTCCGAGTTCGGA
>chr1	142299018	142299309
ATTTTTCCTGGACTCAGGACAAGAACTCGGGACCTGCCAACTAGCAGGGCTGAAAGAGGTGTAACATAAACAGGGCTGAAACGCGCTCCTTGCTTGCCAAATTGCAGGCAAGAAGAAGAGAAGAGAGAAGGAGAGAAGAGCTGTGTCCCTTCAGGGAACACAGACCTAGGAGCTCCCCCAGCCAGGGCTGTGACACCTTCTTTGGGGCTTTGCAGGTCCTGCATCTCCAAGCTTCTGGGTGCCACTGCATTCCCTGATACCCACAGTGGAAGCTGTTTGCAGTCGGCCTGGT
>chr1	54508328	54508619
AGGAGCACTTGTCGGATTTCCCATCTGCCATTCATTCTGACCACACACCTTATGCTGGTACAAGTGTTCATCTCCCAGATGAACCAGGGAGAGCTGCTTCTGCTTTACAGGTGGGGAACGCAAACTCAAATGATACTCAGGTGAAATTCACCAGTGACAGAATGCAGGCGCACAGGTGAAGACCCAGCTCCCCAGGTCAGAGCTGGTCTCCATCAGACTCATGGTAGCAAGCCCGGGAGGAAAAGAATCAGAGGGTCCCAGACACACAACACCTGCCTCCCAGCCTCGACCT
>chr1	2083904	2084198
CTAATTATTATTATTATTATTTTTACAGATGGGGGTCTTGCTATGTTGCCCAATCTGGTCTCAAACTCCTGGGCTCAAACGATTCTCCCACCTCAGCTTCCCAGAGTGCTGGCATTTCAGGCGTGAGCCACGGTGCCTGGCCACTTCCTTGTTTAATTTTGTCTTGAGTGTTTCATCTCGTTTCTGTTATAAACGAGGTATTTTTTCTTCTCTCAGAGCATCCAGCAGCAGGCAGCTTGGTCTCTGCGTGGTAACTGTGGGCCCCATGGCTTCTGAGTTCTCTTCCTTGTAGTAA
>chr1	63138582	63138876
GAACATACATACCTTTGTTTCACAGATGTTTTATTAACCCTGGCTCGATACAAATCCAATAATAGGACCAGAGCTCATCTCTAGAGACTATTTTGTTTCAATCTTTTTCATAGGCAGGGCTATGCCCAATAATTCTGAACCAGTAGGAATCTAGCTTATTTACAAAAAGTATCTAAAAGATTTCACAGTGTCACACAGGAACCCATTCAGAGATTTTGTAATTAAGGCCAGCACTTCCTCCATAAAGTTTAAAACCAATCAGAATGGTCCCAAAGAATAGCTTTGTAGATTGCAC
>chr1	74570110	74570380
AGGTGTAGGTTATGTAATCCCTCTGATCTTCATTTATTCACCTATAAAATGGGGAAAGATATTAATTATAACCTCATAGGGTTGCTGTTAGGATGCAATATAAATTGTTTGGAAAATGCTCAGTAAATATAGCTGTGATGATGCTAATGGCAATAACAATAAAACAACTCATAAAGGCTCTATAAAAACAATTACTAATGTGCTTTATAATTTACTTTAAATATGTGATTCTATAACAGGTCCATATTTATAAAATTTTATTTTCTGTAAT
>chr1	44748170	44748440
GAAGGAAAGAAAGAAAAGGAAAAGAAAGAAAAGAAAATCAGCATAGAATGATTACAGGTTCAATGCCTGTTACCCCAACACTTTGGGAGGCCAAGGCGGGAGGATCGCTTGAGCCCAGGAGTTTGAGACCAGCCTGAGGTACATGGCGAGACTCTGTCTCTATTAAAAAATAAAACAATTAGCCAGGCATAGTGGTGTGCACCTGTAGTCCCAGCTACTCAGGAGGCTGAGGTGAGAGGATTGCTTGAGCCCAGGAGGTCAAGGCAGCAGT
>chr1	97970956	97971279
ATTTACATTAATAATTAGAAATTAATATTTTATTATAGTCTGAACATGGTGCTCAATATTTATTCTGTAGAACTCTTTCAGTTTACAAAGCTAGTTTTACACGCAGAAAAAAGCTAGGATACTTTGAAAATAACTGTAATGTCAAGGAGATGCTTTTAGTTAATAACAAAATATACTACACAGCAAAGAAATTAAAACAGCTTGGTCCTGTTACATATAGATAGGTAGGACAAAGAAGATTTGAAAATAGATCTAAATAAATATGGAATCAAATAGGCAATAAAGGTGGCATTAGTATACTAGAGTAATTATTCAAAAAACATA
>chr1	68471008	68471331
GATGCCATTTAGGGGTTGCTGTTGATGTTAAGCGGGTTCCCCCTGCCCAGCTTCTCACAGGTTTCCTTTTCTGGTTTCCGAAGTGCGAGATTTAAATCACCGGTGGACCGCCTTGCAGACCTTTAACTTACGCGTTGACTTTAGGAAATGGTCCCCACCCCACCCCCAACTGCTAGAACTCTCTTTAGGAAAGAGGAGGAGAATTTTTTTTAAAAGGACCCAATAGATGCCTAAGTCAAAACACAGAGATGCGGAATAAAGTCTCAGCTCGACTTCTTTCTACCAGATTCCCAGCCTCGGTTATTGGGCACATACCCAGCTAAA
>chr1	226480188	226480689
TGCTGTCAGATCCTAGAGGCCACCTCATTCTTTGCCATGTGGCCTTCATCGTCAGGCCAGTAATGGGTAATCTCCCTTGTGTCAAGTCACTCTCAGACTTCAAATCTCTTTTGCCAGGGAAGAGACCCCTCCCATTTATGGCCTCACCTGATTAGGTCCAGCCCACTCAAGGTCATCATCCTTTCGAGGAACTTAAAGTCAACTGATATGAGACCTCATTCCATCTGCAGGCTTCCTTCACAGCAGCACCTAGATTTAGTGTTTGGGCATTCTTAGAATTCTGCCTCCCTCATTATGGATGTTTCTGGCTGTCTCTTCTGTTTGGAAAACAAAAACTTTTCTTGAAGTTGGGAGTACACCAACCCCCATGCCTCCCTGACTTGGTGGGGGTCTTGCAAGACCTTGCTCAGCTCCAGGTAGCCTGGAGAATGTGCCTATGGCCTTATAGCCTTGGCAGGGGGACGTAGAGGAGGAGGAGGTGGACCTGGGATGGGAGAAGCTG
>chr1	213713317	213713818
TACTGACAATATTTTTCCATATTAATGTCTCCTATTAGTAATTTATTTTCCATCATGAAAAAGCACTTAAAATACCAATGGCCTACTTCAGAGCAAGTTCATGGATGAAAGCCCCTGATTGGCTACTAATGGATCAGGTTCATAACCTATCTTTTATTTATTGATTTTTAAGCACTGTCTTCAAGTCTGAGTTTCAAAAAGACTATTTTTTTATAGAATACTTAGGAAAGCCTGGAGTGAGGGATGCTATTTTTGTGAGAAAAATGGGATGGGGAAAGGAGAGGTTTAAGGTAAACTTTTCCATCAATAGGATCAGTCTATTATCATGAAATTAAACATAAGACAAATTGCCCTCTTTCCCACTTCTATTAAAGTCATCTTCTCGGTGTACAGTGTCTTCTGGTTTTTGAGGAAACTGCTCTTCTGACAGTGTCTCAGGCAGAAATTGCACAAAGCACAGAGAGAAAGTGAGGAGGTTATGAGAACCATAAAAGACAGAGTA
>chr1	199425165	199425460
CCAGAATGAGTTCTTCTAAAATGCAGATTGGATCCTGTCACCCCTCCAGCTTAAACAAACCTCAGTAACCTTTACAATAGAGATCAAAACTCTTCAATGGCCCCCAAAGCCTACCTGTCCAAACTCAACTCTCACTGCCACTCTTTCCCTTGCTCTCCAAGGTCCAGCCCTCCCCTCACACTCTCCATTGTCTCCTTTGGAGCCCCTACATCTACCTGCCCCATTAGACTGTGAACTTCATGATGGGAGGGCCCTGTCACTTGCTTACCTTTGTATTCCTAGGGCTTAACACAGTG
>chr1	159604975	159605270
TGTCACTGTCTAGAATCAGCACCTAAGAACACAGGCGTTTAGTGTTGACTGGAATAAAATGGAATCGGGTGCTGGTGCAGGGAGATTGAGCAGGGATGAAGAGAGAAAATCACAGAGTGGAAAGGATCAGGTTTGGAGAGTTCAATGGGGGGCTGCCAGGACATAAGCCTAATATGTGTGGGACAAGGAAACCCCTCTGAAACTCATAAAATGGTATTGTAATACCCATCTATGAGGTGGTTAGGAGAATTAATAAGTAAGTAGAACTGTGCTTTGTGAATTGTAAAGTGAATTTA
>chr1	23970007	23970399
CTAAAAATAGAAAAAATTAGCCCGGCGTGGTGGCGGGTGCCTGTAGTCCCAGCTACTCTGGAGGCTGACGCAGGAGAATGGCGTGAACCCGGGAGGCGGAGCTTGCAGTGAGCTGAGATCGCGCCACTGCACTCCAGCCTGGGGGACAGAGCGAGACTCTGCCTCAAAAAAAAAAAAAAAAGAACATAGACTCGGTAGCTCACACCTATAATCCCAGCATTTTGGGAGGCTAACAGGGGCGCATCCTTTGATCCCAGGAGTTTGAGACCAGCCTCGGCAACATGGCAAAACTCCGTCTCTACAAAATATACAAAAATTAGCCAGGCATGGTGATGTGTGCCTGTAGTCCCAGCTACTCAAGAGGCTGAGGCAGGAGGATCACTTAAGCCTGGG
>chr1	44414459	44414851
ATAGTACCTGAATCTTGAGGAGTTGAATAGTTTTAATTTGTGGCCCTGAGTCTCACGAACGCAGTTTATTTTGATTGGCATCTTCTACCAGGCTTGAAGATGAGGATTTAATTGCTGTTAGTGTTTAAGATTTAGAAGGACTTGGTGTCTTTTTCAGACCCAGAAGTCAAAGCCCTGTAACTTAATGGCACAAGGACTTTAAAAGTACATACAAGGCCAGGCGCAGTGGCTCATGCCTGTAATCCCAGCACTTTGGGAGGCTGAGGCAGGTAGAGGTCGGGAGTTTGAGACCAGCCTGACCAACATGGAGAAACCCCATCTCTACTAAAAATACAAAATTAGCCAGCCATGGTGGCACATGCCTGTAATCCCAGCTACTAGGGAGGCTGAGGC
>chr1	43012770	43013082
GTGCCTGGCTTGAAATATAATTTTTCTAAAGGCATTTTTACAGCATAGCAGCATAGTCTAATTTTTGTTTCTTCAGAATAATCTGGATCTCAGAAGTGATTCATTGCTATGGGGGAGCAAGATCCTAAGCACTGAATGGTTTCCAAATTTTAATTGGGATGATCACCAAATGTGGGTGCCTGTTATCTCCAATACCTAATTTGTTACATATCTGTGATTCATAGGTACTGGAAGATGCTCACAGAGATGCCAACCTGCACCATGTAGCTTGTAATATAGTGAAAAAACCTGGCAACATTTACTATCTCTATAA
>chr1	27517391	27517703
GCCTTCGTGCTCTGGGAGCAAAGAGGGAGCATTTGCCTGAAACCTTGAAAGTAGTGTAGAAGAGGAAAGGAAGGACATCCCCGATGAGGGAATGGTGTGAGCCAACACACAGGGTATGAAGTGCAGGACTTGTTCTGTGAAGGGCAAACAGGCCAGTGAGGCTAACTCCAGGCAAGTCCCGAAGGAGACTGTGAGAAATGAGGCTGGAAGGAAAATTTGAGGGCATCATGAGGGGCCTTGAATGCCAGGAGCGAGATATCCTGAAAGAGGAGATTTGTGAGTCCTGGGGACTTATACATGGGGCCAATTGAGG
>chr1	58509953	58510214
ATTTCAGCTCCTGTTATTGGTCTATTCAGAGATTCAACTTCTTCCTGGTTTAGTCTTGGGAGAGTGTATGTGTTGAGGAATTTATCCATTTCTTCTAGATTTTCTAGTTTATTTGCGTAGAGGTGTTTGTAGTATTCTCTGATGGTAGTTTGTATTTCTGTGGGATCGGTAGTGATATCCCCTTTATCATTTTTTATTGTGTCTATTTGATTCTTCTCTCTTTTTTTCTTTATTAGTCTTGCTAGTGGTCTATCAATTTTGT
>chr1	26110881	26111142
CTCTGTAACCCAAGCTGAAGGAGACAGGATCTCGCTCTGTCACCCAGGCTGGAGTGCAGCGGCACAATCTCAACTCATTACAACCTCCGCCTCCTGGGTTCAAGGGATTCTCCTGCCTTAGCCTCCTGAGTAACTGGGATTACAGGCACATGTCACCACGCCTGGCTAATTTTTTGTATTTTTAGTAGAGATGGGTTTTCACCATGTTGGCCAGGCTGGCTTTGAACTACTGACCTCAAGTGATCCACCCGCCTTGACTTCC
>chr1	153028546	153029076
TCAGCCTACCACATTATGCTTTTGACCATTGTGCTAAATCTAGTTTAATCTTCCTAACAATCCTAGGAAGACGTTGTCATTATTTCTATTTTACAGATTTGAAGACTAGGGCTCCAAGACGTCAGCTGAACTGCCAAGTGTCACCCAGGTAGTAAATGGCACAGCTGGGACAGGAACCAAGAAGTGAATGACTTGCTCCTTCACACCTGCCCTGCCATCGGAGAGGCGGCACTCAGGACAGGCAGGGCCTTGGGGGATTCCGAAGGAGGTGCTGCTTTTGTTACTCTCTAGACTGAGCCCTCCTGACATCCTAAGCCCACTGAAAACCTGATGCGAGCTATGAATTTGCTTTCCCTAGAACAAGAAGCATTTACAGAAACACACCATGTATTGCAGCTAGTTTCTGGGAGTTCACGGGCCCCAGGTTAGGAATGCTTGCTTTTTTTGTTTGTTTGTTTGTTTGTTTGTTTGTTTTGAGAGACAGAGTCTCGCTCTGTCGCCCAGGCTGGAGGAGTGCAGTGGTGCGATCTT
>chr1	209587209	209587739
TCTAATTAATTAGATAAATATATTTGTTAGGTAAAGAAGCATAGCCTTTCTAGTTCTGCTGTTGGGCTCTCTCATGTCAGTGAACAAAGTGGGTCCAGGCTTGAGGAAGCTTCAGAAGGAGACGGATCCTGCCCTGGGAGGCATCACAGCTCTGTTTATATACTAGAACCTCACCCAGAAAGACACCTCAAGTCCACATCTCATGGCCGAACATAAATGCTTATTTTTCTACAATGTGTTATGAGATTAAAAACCCAATTTCATAAAAACAAATAGTGGACAAGACAATAACCGATTAGAGAGTGAACAAGGTCAGTGAATGACTTAGGCCTGTTGAATAGGTCTGGGAAATACACACATGGATGGGGAGAGGAAGGATGGGGCATTCAGTCCTCTGCTGGCTGTTCAGCAGGAGCAAGGAGACTGTGAGAGTCACATGTGCTGTGTCTGCCAGGACAAAGCTGACAAGACATGGGCCCACACAGCCATCTAATAGAGCAGTGGTTTCCAAAGTGTGCTTCAAGGGCCCCT
>chr1	145783364	145784447
TCCAGAAGCTAGAAGTGAGGCATGGAACAGATTCTCCCTCACAGCCCACAGAAGGAACACTTGTATCTTGGGCTTCTGGCCTCCAGAACTGTGATAAAAAATTTCTGTTGCTTAAGTTACTCACTTTGTGGCACTTTTTATTATGGCAGCCCTAGCAAACTAATACAGTGACCTTGACTTTCTCAAGAAATAGGCAACTTGTTCCCCATATCACATAGCTTCTGTAAAGAAAGACTTCTGGCTCGGTCCAGGGCCAACCCAGGTGTGGTTGGTGGAGATAATATTATAAGTGTAGCACTTGGGCCACAGCTTAGGAGAAATCAAATGGGAAAAGTCTTTTTCCCTTCTCCCTCCAGGGACTCGAACAGCAACTGATTTCCTCATCCAACTTGACCCTCCAAGGTGTCCTGGGAACAGGGTGCAGGAGTGCAAGGTAGGCATGCTCCCTGAACTGAGCTGTAAGGAACCTGGCTTGCTTTGGTCAAGGATAGGCCGAGGTAAACGTTCAGAGTGACTCAGTGAGTTTAGAGCGCAGGCGTATAACTCCACTTGTTGTCATGCCATGTAGACATAACATAGAGAAGCTCACCACCATAGTCATAATATAGGGAAGGCTCATCACTTGGCTTTAAGCCGCTATTGTCTATAAAAGGTATAATTGCTTTGCCGACACTGTACAGGCACACTGGTGTCCAGAGAAAGAGCCAAAGCTGTCCATCTTTGCAGATGGACAGAGGGGAGCCAGGATGCAGCTTGGCTCACTCATGTCCAGAGAGAGAAAGAGTTAAGCTGCTGACCCTGAAGGCAAAGGAGAGCCAACCATGCAGCTGTGTGTGGGAGCCACTGAACTAACCAGCTGAGACAGGGTGGACAGTGTGAGAAAGCTGTTGATGAGAGCTGATGCTGAATAAAATCATCTTTCACCTGCCTACAGCCCCCCAAGTGTTCTTTCTTCTCATCCACCCACTCCCTTCGGACTGCAACATGACATTTGGCATAATCGTGAACCTGACATAAGCATAACTGAGGCAGGCAGATGTAAGACCTGAGTGTGCAAAGGGCCCTTCTAGGGTGGAATTTATAC
>chr1	56412729	56413812
ATATTCAGCCAAAGGCTCACAGGGACTCCTATGTATATTTCTGGATCTCTTTCTGGGCTTATCTCCCTTTTCTCTGATACTCTACCTTGCAGTTCAAGTCACTTAGGCCTTCCCAAACTCCTCTCTTTGTTTTCTCAACTCAGTGAAACTTTCAAGCTTTGCTTGGGTTCCCCCTCCCTATGCCACATTCCAGAAAGTGCTCCCAGACTGAAAATTGAGTTGACTATAGGGCTCACCCCATTTGTTTACCTTCTCTCTTGGAGCATGATCTTGTATCATCCAATGTGTGAAAACAGATGTATCATATATATTACTCATTTTTTCTAGCTGTTTATAGCTAGTGAGCAAGACCATTACCAGCTACCAATTATAGATACTTTTAGAATTTCACTATAGAAAAAAGATATATAGGAGATTCCACATATATAGTTATACATTAATTTGACAAACACCTGTTAAATACCTAACAAGTTCCTGGCACTATGCTTCAAGACAAAGCAAAATGGTAGACTGGGAAAAATCTAACATTTGGAGTCAAGAGATCTGGGTTCCAGTCTTGGTTATCTGTTTGCTCACTTTGTAACAAGTTACCTAACCTCTCTGAGTCTCAGCTTTCTTACCATTAGACATAGGTAATAATATGCTACTTTGCAGGATCATTGTTAGGATTAAATATATTGTCTGTAAAAACAACTGGCCAATTCCTGGCACATAGCCTGAGCCTGATTGATTGCAATTATTAATTTTATCGAATGTGCTATGGAAAAAATTGAAGGGACAATAAATCAGCAGATTGGGGTGAGAAATGACTCCATTGGAGGCTAGTAATAACCCTATGTCTGGCAGTAAAGGAAGAAACTGGGAGAAATCCAAGAGAAAGAAAGAACAATGAAAACTGAGAGCTTAAAGAAATAAACTTTTCTCTCCTGGTTAAGTAAGGGAAAGTCTCACAGTATGAAATCTGAGAATTTCAGTCACACTCAGGCACTGAAAGGCAGACCAGCAGCTACCGATAGAGAAAGTGGATTCCTTAAAAACAGAAGATGAAGCACCAGAAACGATGGGCTTGATCTCTGTCAGGAGA
>chr1	65523307	65524046
GCCCAGCTCCTTTAAATTTATATTAATAATTGTAATTATCAGGTTGCTTTGGTTTTGTAGTCTTATTGGCTCCTGCTTTGCAGTGTCATCAGTTTCATCTTTACAAACTCTGATGCTCTAACTTTCTTGCATAAACAGCAGCAATTGCTCTTCTTTCCTTGCACAGAGGTAGGAGTGTTCTCAATATGACCACCATCTGGTTTCCCAGCCTAGGTTTTCACAAATCTCCTATACATGATTTATGTGGCCCCTGAAATGCCTGGCGTACAATTGCTCAGACCATGTTCTTTTTGGATTTTGTTATTGGGCCTCATCTTATTGCCCCTGCCTTAGAAGTACACCTCCCAATTCAGTCTTTGGTCAACTGAAATTTATTCTTTGTCAAAGACCCTTTCCCACAGTTTATTCCCTGCAACGTTTTATGAATTGTTGCCTGAACTAGATGTTCGGTTCTAACAATATATATTACACATGATGCCAAGCACTGTTCTGAGTCATGGTCATATAAGGTGATTGGGAAATGATCCTCACCCCCCCACCAGTGTTCCCAACCATTTTTCCCTTCTCTAGTCTCCCATAGCTTTCTCTCCCCGCACTATGATTGTTTTTTCATTTTCAGCTGTATTTTAGGTTTTTTGTTTTGTTTTGTTTTTTGAGAAAGAGTCTCATTCCGTCACCCAGGCTGGAGTGCAGTGCTGTGATCTCTGTTCACTGTAGCCTCTGGCTCCTGGATTCAAGTG
>chr1	89263795	89264534
AACTAAATCTGAAGCAAGCAGAAAGAAGAAAATGAAAAGTTTTGGAAATTAACAGAGTAGAAACCAATGAAATAAAGAATAGAAGAAAAAAGTAGAGAAAGTCAATAAAACCAAAAGCTGTTTTTAGAAAAGATCAACAAAATTGACAAAGCTTTTAGTTAGACTGGCCAAAATGAAACAAAACAAAACAAAACAATCCTGAAAAACAGCAGAAGACTCAAATAACTAAAATTGAGAAGGAAACAGGAGGCATCACTACTGACTTTACAGAAATAAAAAAGATTGTAAGTAATACTATGAACAACAGTATGTCCACAAATTAAATTATACAAAATAGGTAAATTCCTAGAAAGACACAAACTACCAAAACTATCTCAAGAAGAAATAGATCATCGAGTAAAAGTAACAAGTAAAGAGATTGAATTATGTATTCATCGATTTTCATGCTGCTATGATAAAATACCTGAGACTGGGTAATTTGTAAAGAAAAGAGGTTTAATTGACTCAGAGTTCTGCATGGCTGGGGAGGCCTCAGGAAACTTACAATCACGGCATAAGGCGGGAGAGAGAATGAGAGCAGAGCAAATGGGGAAGCCCCTTATGAAACCATCAGATCTTATGAGAACTCACTCACTGTCATGAGAACAGCATGGAAGCAACTACCCTGTGATTCAATGATCTCCACCTGGTCCTGCCCTTAACACTTGGGGATTATTACAATTTAAGGTGAGATTTGGGGG
>chr1	43735442	43735801
CTGACCTCGTGATCCGCCCACCTTGGCCTCCCAAAGTGCTGGGATTACAGGCGTGAGCCACCGTGCCAGGACACGCCCAGCTAATTTTTTGTATTTTTAGTAGAGATGGGGTTTTGCCATGTTGGCCAGGCTGGTCTCGAACTCCTGACTTCAAGTGATCCACCTGCCTCAGCCTCCCAAAGTGCTGGGATTACAGGCTTGAGCCACCGCGCCTGGCCTCTATTCTATATTTTCCATTGACCATGCTTTCTGGTTTCCTTTTTCATTGCCTGCCTGTTGAGGCTTGGTAGCATTTCTTTGTTCCTTTCGTGGTCTAGAAGTTCTGTGTTCTGTTGCTATGCTTCTTGTGGCTGCCCTTGC
>chr1	223424939	223425298
AAAGCAAGTCCTTAGAGACCTACAAAGAGACTTAGACTCCCACACAATAATAATGGGAGACTTTAATACCCCACTGTCAACATTCGACAGATCAATGAGACAAAAAGTTAATAAGGATATCCACGAATTGAATTGAGCTCTGCACCAAGCGGACCTAATAGACATCTACAAAACCCTCCACCCCAAATCAACAGAATATACATTCTTCTCAGCACCACACCGCACTTATTCCAACATTGACCACTTAGTTGGAAGTAAAGCAGTCCTCAGCAAATGTAAAAGAACAGAAATTATAACAAACTGTCTCTCAGACCACAGTGCAATCAAACTAGAACTCAGGATTAAGAAACTCACTCAAAA
>chr1	236487155	236487482
TAGTTGCAAATGTCTGCAATAAAATAAAATTATGCTCCGACATCTCAGCAGATTTCAGATGATAAAATTCATGTCATGCTGCATGGCAGCGCGGCTTTCCTGTTAACATATTAATTCTGAAAATTATTGTGTGCTTAATATCAACATCTGACTTTAATAAATAAAATCCAAGCAGCATCCCTTGAGTTTCAGGCTACACTGTATTAATCTAGCACATTCGTGTGGCACCGTCCCTGGTGTGACCTTGGGGCAGGTACTGTGGGCCATACAAGGCTGGGGTTGGCAATTGAGAAGTTTATAATTTAGATGGAACTCATAATAAAAAAAT
>chr1	187548628	187548955
AGAGAATCTGTTAACTGGAGGCACCCATGTGCCATAGGAGATAAGCGATACCTTCTTCACAAATGCTATTCTTATTGCCTGTGGCAACAAAGTTCTTTGCTTTCTTAGGCTCTCTCTGGGAGTGAGCTTTTGGATCCTGGAGGTGCATCTTCTGCACCCACTTGGCAAATGCCACTTGTGTTCATGGTAGAGATTTATTCTAAGCCTTAAAAATTACCTCTGAATCTTTCCATAAAAAGCCCGACTGAATTGGGTGACTATTGGAGTAATTATGGCATTGAAAATTCTATGCTTCAAGGGCCAGACAATGAATTCTTTGAAGTGGGAA
>chr1	65996317	65996618
AGAGATCATTAGACTGATGGAATGGACTCTGTGGCAATAAGATACCAAATTATAAACGAGCTAAGCCCATGCCAGGCAAGTGTTAAGTTATGCACCTTTATACATGAAGAATAAACTGTATTCTAAGTATCACAATGTTCTTTTTCTTCAGTGGCTAAATAAGTACTGACTTTGAGATAAGTAATACAGAAGCAATTGTGGCTCACCTACTGCCTCTTTGTTCAACAAGCTGACCTCTTTCTTCAACAGGCTATAACTACAGTTTTGATTGGGCAAGAGACTGATTTCAGTAACTTTGTCCT
>chr1	65831941	65832242
TTCTAAGTTACTCGAGATATAGCACTTTTTGAAACTGTGTATGACATCATATTTTAACATGAAGACTTTCAAATAATTTGTCCTGTAGGGATATAGTTGTGATCTCCACAACATAATTACAATGGCATACAAGCAATTCAATCGTGAAGTTATACCATAGAGAAAAAAGTTACAAAATCTTTATTCAATATCATTTTCTTTTCTTTGAAAACTAATTCTACCTGATGATTTTTTAGTAGCATTTAGAGTCAACATTGAGTGCATTGTTTTTCAAAATGAAGTAGGTAAGGGAAAGTGCTGTG
>chr1	53413169	53413532
CCTGTTCTCGCGTGATCGGCCTGCCTCAGCCTCCCAAAGTGCTGGGATTACAGGCGTGAGCCACAGCGCCCAGCCAGGAAAAAGCTTTAATTGACTCAGTTCTGCATTGCTGGGAAGGCCTCAGGAAACTTAACAATCATGGCAGAAGGCAAAGGAGAAGCAGGCACCTTCTTCACAGGGTGGCAGGAAGAAGTGCCAAGCAAGGGGGGAAAGCCCCTTATAAAACCATTAGATCTCGTGAGAAATCACTCACTATCACAAGAACAGCATGGGAGTAACCACCCCCACATCAGGAATTTTCCCTATAGTGACTCTGTTGGGGTATAGAGATATCAGAGAGAGAGAGAGAGAAAGCACGCTTGCA
>chr1	174265330	174265693
TCTGTCCCAGTGTCCCATCCAGGACATTATCCAGAGAGGGTCCAGGTACTGTTGTTTTTTAAAAAAGCTCTCCAGGTGATTCTAACATGCATTTGGGGTTGGAAACCAGTATTGGGAATGGAAGCATAGTAAAAAATCTTAGAATATTTTTAGAAATACTGATACAGTAACCTGTAGACAGCAGTGAATAAAATAAGTAAAACTGGTTCCAATAAATACCACTTCTATGAAACGGGATTACGTAAGAATTTAATATGTGAAATCTCCAAGTAGAAATTAATCATTATCAAAAAATATTGCTAATTTACAATCTGATAAATTTATTAGCCTTCCCACAGTAAACTAAGACCCTCAATATTAAAAT
>chr1	52606876	52607274
TCTTTGGGGACGCGCCCCCCGCCGCGGCTCGGGGACCCGTAGAGCCCGGCGCTGCGCGGTTGGCCCTTCTCCCGCGCCCCGCGCTCACCCTCCTGCTCCTCCTCATGGCCGCTGTTATCAGGTGCCTGGAGCAGGCCTAGACCACCGACTGGAGGGCCACCCTGAAGACCATCCGGAACGGCGTTCATAAGATAGACACGTACCTGAACGCCGCCTTGGACCTCCTGGGAGGCGAGGACGGTCTCTGCCAGTATAAATGCAGTGACGGATCTAAGCCTTTCCCACGTTATGGTTATAAACCCTCCCCACCGAATGGATGTGGCTCTCCACTGTTTGGCGTTCATCTTAACATTGGTATCCCTTCCCTGACAAAGTGTTGCAACTAACACGACAGGTGCT
>chr1	224665686	224666084
ATAACCCCTATAGTATACCAGGCAAAGTTGGTGGCTATACAAAATACCACCAGGACAGGGTTGTCTGAAGAATTACTTGATAATTCTTGTTAATAATACAAAAACAGAAAAAGAACGCCATCATGCAGTTTACAAATAAATCTTAGGTGGCTTTACATTTCAATTTTTTTCTTTAAAAGGAATGAGCTGTGTCCAGGTAGGTTAAATGCTTTATAGACAAGAGAAAAAAAAAAAAGCTGCCATAGAACCACCTTATTTGTCATTATCATCGACTTCATTTTTTATTTTCCTTACCTTCTCTGTCTTTCTCCGCTTTGTTTTTTTTTCTTGCCTTTTTCGGCCTTGACAGCATCATTTTTGCCACATCAGCTTTCCTTTGGCTGGATATGCAGCATTCTG
>chr1	14828389	14828741
CCTTTTGTGAACATCAGTTTGCCATATTCGTTGCTGTATTCCAGCAGCAGCTCCTGTCTCAGTAGGCTGTTCCCTTTGCTCTTCTACTAAGTCACTTAGGAGGTGATTTGTTGCAACGAACAGAAACCCACGTTAAACTGGTTGAAATGGTCAGGGATGCTCATGATGGAAAACCTCGCAGGCTGCGAGCACCCCAGCACGGCCCATGCAGCAACTCGGGTGAGGTGGCCACGCCCTGCCTCTTCTTTGCTCCCTCCGGTTTCCTCTGTCCATAGCAGTCTTCCTCTTCTGGTCCAAAGATGGCTGCCACGGCTCCAGGGCTCGTTGCTTCCTTGTTCACATCCACTAGGTAG
>chr1	222426636	222426988
ACTGCTTAGGAGAGAGAGACAGAGAGAAAGAAAGTGAGAGAGAGAAAGAGAGAGAGAGAGAAAAGAGAGAGAAAGAAAAGAAAGAATAAGAAAGAAAGGAAGGAAGGAAAGAAAAAAAAGAAGGAAGGAAGGAAGAAAGGTGGGAAGGAGGACGGAAGGAAGGAAGGAGGGAAGGAAGAAGTAAGGAAGGAAGGAGGGAGGGAGGGAAGGAAGGAAGGAAAAGGAGGAATGAAGGAAGGAGGAAAGTAGAGAGGGAAGAAGGGAGGGAAAAAGAAAGCTATGAAAGCCATTGACCACAGGTCGGGATGGGAATGGGGATAATTCATCAATTTTTCTACGCTGACATAACTCCC
>chr1	167557650	167557957
CAGCTAGTCATTTGAGTAGTAGATCTCAAAAAATAGTTTGATTGATTTGTTTTCCCTATTGAATTAAATCATTTTTGGAGCCTTTTATACATATAGCCTTAACTTCTACAAATAATCCCTATTTTAATTACAGCACCAATCACTCTACAGGAAAAAAAAACTCCCCAAACCATACAAAGTATAAGCTACAGAAATTAAAGCCAAGAAAGATGACAAAGGAATTAAAATTTCACTTCAAATATAATTAATTCTAGTCTCAGAAAGTTGAAATTCATAAATGTAGAGACTGAAAATTAAAATGTCATCTT
>chr1	237208871	237209178
GCTAACTCTGTTAGCCACACTGCACACTATATTTCTTGAATAGATGAAATACTTGTTGTGTGATTCAGTACGTTGTCAGTCATAAGATGGGGATATTTAGGGAGGCATCAAAAAAAGTCTAACTTACAGAAACCATGTTAAAGGAGTCAACAATCAAAAAAGAACATAGAAAAGCATTCCAACCTCTGGGCTCCATAAATTCTCAGCTGGACAAATAACCCAGCTACACTGAAACTTTTCCCTTCATCATTCAGTCACATTGACTCTCCTAGTAACTCCTGATCACACCTTGTCCAAGTCTTGTTATG
>chr1	77476582	77476899
AATGGAGACTAACATTACCCCTATCACATAGGATTGTTAAAAAGGTTAAATGAAATAATAAATGTGAAGTGTTCATTACAGTGTCTGGCCTATGGTAAATTCTCAAGGAAAGCCAGTGTCATTTTTTTTTTTAGTATTGCTATAATTATTATTAGGAGTCAGGGAAGACTTTGCTGGGGAGGCAACATTAGAACTTATCAGGAAAGGAAAGAATAAGAAGGAGTAAGGGGCCTGTTTGGAAGAGGCAAGGGGCATTTCAGGCAGATGTACAGAATCAGAGAAAGGCATGTTGTGAGCTTTTGAGGAAGGATGAGCAAC
>chr1	205710060	205710377
TGTGAAAAGGGTGAGTGTTCCGGTACTCAGAAAAGGTGCTTCTGATTCGTTTCTGAAAAATTAGAAGAAGGGGTTGTGGGCTTTAGGTAGGGCCTTGTCCAGTTTATACTTCCCTCAAATCTACTACATCTAATCAATATAAATTTTGTAGAGGGCATTCTTATCACTAGCCCCCCACCATTGTTTTATTTTGTGGGAATATGCTTGGAAAAAATGTTAGGAATCACTAAGTTTCTCATTTCTATAGGGGAAAAAATGAGGAGAAAAATGCTTGTTTGTCTTAATAGTGACTTCTTAAAAGAGAAGTCATTCAAGCCC
>chr1	10277472	10277781
GCTGTACTCTAGACAGAGCGAGACTCTGTCTCAAATTAATTAATTAATTAAAATAAAATAGAATGCACTTGGTTCCGTTTGGTGAGGCCTGAAGAGAGTGTTTTCTCTTTATTATGGAACCGCAACTAGGGATAAAAAGAAATCCCTCTCTAGGCTCTGTGGAGAGTTGGAGAAGCCTGGCCTCTTGTAGGCCCCTGTTGTTACCACAGCTCTCTCATGGTGCCCTGCTCCAAATTGATCATCTGTAATCTTTTTCAGACCCCACATCTTGTTAACCTCAATGAAGACCCACTAATGTCTGAGTGCCTAC
>chr1	57560417	57560726
CCAGGCATTCATTTGAATATACCTCCCTCCCATGACGTGATATCTACATTATCCACAATGCTCACTAAATCCTCAAGTGTGGTACCCAGAGGAGATGCAGATTCCAGTGCCCAGTACAAATAAACTTTGCACTTCCATTAACGCATTACAAAGTCATATTGTGATTTTCTTAGCTGCCCAATAAGTATCACTAGTGCATTATCTAGGGCTCAAAGTGAATCAACCCTGTAAGCCTCTCTCTTCCTATTAAAAGAGATCAAGCTGAGTCTTCCCCATGCCAACACACTCCATTCCCATGAAATCTGGGCAC
>chr1	196502806	196503469
TTGTTAGATAGGAGGGATTGTTATGTGTCCCTCCACCTGGGTTCTCTATCCTTTCTCTGCCTGTATTCTCAGAAATCTTAATTCCTATCATTATCTGTTCCCAGTCCTAGATTTATAACCATTGTGCACTTCTGAGTGCCTTTTCTCATCATTTAAATATGCTCAGGTCACTGTTATTTTAAACATATTTACATGTATATACATGCACACACACCTGTTCCTCATTCATTCATTCATTCATTCATTCATTCAAGAAACTTATTTTCCAGTGGGGAAGTCAAATAAAATGCTAAAAGCAAGTAGAATATATGATATGCCAGATGTTGATAAATCAATTGAGAAAAATTAAATAAGGAGTTTGGAGGAGGTGTGTTGCTATTTTATTTTATTTATTTAATTAATTTTTTTGAGATGGAATCTCACTCTGTCGCCCAGGGTGGAATGTAGTGGTGCGATCTCAGCTCACTGCAACCTCTGCCTCCCAGGTTCAAGCAATTCTCCTGTCTCTGCCTCCCTAGTAGCTAGGACTACTGGTGTGCACCACCACACCTGGCTAATTTTTGTATTTTTAGTAGAGATGGGATTTCCCCATATTGATCAGGGTGATCTCGAACTTTGACCTCAGGTGATCCACCTGCCTCAGCCTCCCAAAGTGCTGGGATTA
>chr1	104565602	104566265
TCCCTTTGTGGGTAACCCGACCTTTCTCTCTGGCTGCCCTTAACATTTTTTCCTTCATTTCAACTTTGGTGAATCTGACAATTATGTGTTTTTGAGTTGCTCTTCTCTAGGAGTATCTTTGTGGTGTTCTCTGTATTTCCTGAATTTGAATGTTGGCCTGCCTTGCTAGATTGGGGAAGTTCTCCTGGATAGTATCCTGCAGAGTGTTTTCCAATTTGGTTCCATTCTCCCTGTCACTTTCGGGTACATCAATCAGACATAGATTTGGTCTTTTCACATAGTCCCATATTTCTTGAAGGCTTTGTTCATTTCTTTTTATTCTTTTTTCTCTAAACTTCTCTTCTCACTTCATTTTATTCATTTGATCTTCCATCACTGATACCCTTTCTTCCAGTTGATCAAATCGGCTACTGAGGCTTGTGCATTCATCATGTAGTTCTCATGCCATGGTTTTCAGCTCCATTAGGTCCTTTAAGGACTTCTCTGCATTGGTTATTCTAGTCAGCTATTCATCTAATCTTTTTTCAAGGTTTTTAACTTATTTGCCATGGGTTTGAACTTCCTCCTTTAGCTCAGAGTAGTTTGATCGTCTGAAGCCTTCTCTCAACTCATCAAAGTCATTATCTGTCCAGCTTTTTTCTGTTGCTGGTGAGGAGCTGTGTTC
>chr1	233671829	233672098
TCAGATTCAAATAGTTTATTTGTATTTGAGTGCTTAGGTGCTGAAACAGTTAGTGTGTTTCTCTTAAGTGTGTACCTCTTAAGTACCTAAGTAAATGCCTTGAGTTTTAAATGAAAATTTTTTTTTTTTTTTTTGAGACAGAGTCTCCCTCTGTCTCCCAGGCTGGAGTGCAGTGGTGTGATCTCAGCTCATTGCAACCTCCGCCTCCCAGGTTCTAAGCGATTCTCCTGCCTCAGCCTCTGGAGTAGCTGGGACTACAGGCATACACAA
>chr1	40135420	40135689
TCCCATGAGTCAGGGAAGAGGGAGAGCTGGGTTTCAAGGTTTCCAAGAATGCAAGCCTTTATTGTGTGTGCACCGGCTGCAATGCATTCTGGGATCTACTGTCCAGACTGTCCCACCATAACCAAAATGTGCAAATTACTAAAGGGGAGAGGGAGGTTAAAAAATAAACTTGTGTCTTCGTAAGACAGAACTGTCAGGCTTTTTGGTCAGTTAGTAGCCAGTGAGGTATGCAATTCTTTTCTGCAACTGCTGCTGCCGGCATCGGAGCTG
>chr1	195874819	195875487
TAATTTTTTTTTTTTTTGACATAGTCTCACTCTGTCACCCAGGCTGGAGTGCAATGGCGTGATCTCGGTTCACTGCAACCTCCGTCTCCCGGGTTCAAGTGATTCTCTTGCCTCAGCCTCCCGAGTAGCTGGGACTACAGGTGCGTGGTACCATGCCTGGCTAATTTTTGTATTTTTAGTAGAGATGGGGTTTCGCTATGTTGGCCAGGCTGGTCTCGAACTCCTGACCTCAGGTGATCTGCTCACCTCGGCCTCCCAAAGTGCTGGGATTACAGGCGTGAGCCACTGCATCCGGCAAGAAATTATCATTTTTAACCACAAACAGCACCTAAAGAAAAGGAACCTCAAGCTAGCTGATTCTCTAATGAGAGTGTCACCACTAAAACCTACAGCAAGCTGTAAGGTTTATAATTATCATTCTCTTATAACTATGAAAAATCATGATTGTCAAAAAGTAAATAACTGAGACAAAATTTCTAAAACTACAATAGAATTATGAATGTTAGGCCACCTTTACATATATTCCTCTAAAAATTAAGAGTTGGGCTGTATACTTAAAAAATTAAAAATGGATAAAACGTTAATTTCGAACATTAAACACATTATAGTCTCCGTGATATATAAAAATATGAGTATAAAAAGCTTAAAAACAAGTAAATTCATTGATTT
>chr1	21811010	21811678
CTGAGTCCCTTGGCCGGTGTGCTGCCCTGGAAAAGGTGTGAGGCTCCAGATATGGGGCCAGGTGGGGAGGGGCGGCAGGGAGGAGGTGAGCACACCTGCCCAAGCTTCTGATAAATGACGCCAAACTTGAAGTTATTGCTGATGACATGCTCGTCAAAGGTGACGATGAGCCGGGAAGCCTGCAGGAGAGGACGCCGGGTGAAGAGGCTGCGTGTGCAAGCTGCCATTCGACGTGCTCTTCCCCCGTGCCAAGCACTGAGCCAGGCGCTCTACACACGTCACGTCATGTGATTCTCAGAACAAGCCTGGGAGGGAGACAGTCCAGCTGTCCCCTCTGAAACTCAGGTTCAGAGACCTTAAGTGACTCACCTAGGGTCAATGGCTTGCAAGCACATGCAGGCTTGGGATTTGACCCCAGGTCTGTTGGATTCCAAAGCTTAAGTTCATCGCTCCTGAGTTTTGCTGTGAGCCCCAGTCCTGCCATGCCAAGCCCACCCCTACTCCACTCTAACTCCCAACTCACTCCTCGGCTCCTCTGTAAACCCACATCATCCTCCCAGAACAGGACACGTCCCACCAATTTGCTGTGGGCATTGAGCAAGTTCTCCTCCTCACCTTAGGCCTCAGTTTCCTCTCCCATAAGCAGGAGGGGGGCCCTGATTTCTGAAG
>chr1	84902437	84903323
TTCCTCTATGGATTAATTCTACACTGGTCATGTTAAAAAATACATGCAATTAAATAAAGCAAGGCAGAATGACTTACTTTCCACTAACCAGTTGTCTACATTTTTTATATAAACAAACACCACTGAAAATCAATTGTATAAAGCATGAAAATAACATTTCGTGAGTTACTGTGTTCAATCCTTTTACAATTATTTCTAAGCATAGTATTAGCTTATTTATTCTCTTAGCTGATCTTTGCCAGCTGTTTACCTATTTTCTTATCTTTCTTGTTCATAACAAGTTGATGTAGACGTTCCTTCAGTTTATTATATTCACGCTCTTTTCTCTTCATATCATGATTATACTGAGTAGCTCGACTTGCAATGATATTTTGTAATTTTTGCACCTGAAAAAGGCATTTGCTATTATAAGCCCAGTAACGATTCACAAATTTGAAAGAGAAAAATCCTAAAATTCATCTCCCCATATAGGTTTTAAAATCCTAGGATGATTCTTCCTTATTTGTAACCAGTAGAAACCACTTTTTTAAATATTATATGAATCACATAAAGTTTTTTTAATTCTGAAATTTCCAGAAGCGCTAATTTTCTAAATTATCTCCTATACCTTTTACCTTACATATAGACTCTGATCATTTAAAAACCAGATATTCTTATGGAAGTATTAAAACGATTAAAACTTCATCTGAGATAAACAGAATTCATCTGATCATTTTTAGTGAACTCCTTGTATTACTGACTTACAATCACTTATACTTTTTATTAATCTGTGACAAAGTGAATTAAGCCTGTGACACATGGCAGCAGGTAAGCAGGCTCGTTTTTCTAATTAAAAACAATTCTCGAGTAAGAGTAAGTCCAAACAGCAGAATAATCCAGTCCAAATA
>chr1	65734112	65734998
TAAAAAAGTTGATCTCATAGAATTAGAGAGTAGAATAGTGGTTATCAGAGCTTGGGATGGGTAGGGGAGTGGAGGATAGGGAGACATTGGTTAACAAGTACAGAATTATGGTTAATTAGGAAGAATAAGTTCAAGTGTTCTATAGCACAGTATGAAGACTATAGTTAACAACAATTTATTGTGTATTTCAAAACAGTTAGAAGAGAGAATTTTGAATGTTCCAAATATAAAGAAATGATAAATGAGATGATGGATATCACAATTACCCTGATATGATCATTACACATTGTATATACTTGTATCAAAATATCAGATGTATCTCATAAATATATACAATTATTATGTGTCAATCAATTTTTTTTAAAAAGCCACAATAAAGAAAATACTTTACCCCAAAGATAATTATCTCCTTAAGAGAAAATTTGTTTTAATAAAAACTTTTATTTTAGGGCCAGGTATGGTGGCACATGCTTATAATCCCAGGACTTTGGGAGGCCAAGGCGGTGGGATGGCTTGAGCTGAGGAGTTCGAGACCAGCCTGGGCAAGTTGGCGAAACCCTGTCTCTACAAAAGAAAACCAAAAACAATAGCCAGGTGTGGTTGCACGTGCCTGTAGTCCCTGCCAGTTGGGAGGCTGAGGTTGGAGGATGGCTTGAGCTTGGGAGGTTGAGGCTGTAGTGATCAAACCACTGCATTCCAGCCTTGGCCACAGAGTAAGACCCTCTCTCAGAAAACAAAAACAAAAACAAAAAACACTTTTACTTTAGAATTGTTTTAGATCTAAAGAAAAATTACAAAGATTACAAGAAAGTTCATGTGTACTGTACACTCAGTTTTCCCTATTATTAACAATCTTATATCCTTTCTATCACATTCCTGACAAATAG
>chr1	43559782	43560527
TATCTCTGTGATGAGTGACCTCAGCTTTGATCCCTGTGACCCCATCACCCCAGCTGGCCTGACTCCTCATCTCAGCAATGCCCCCTCGCAGGTACGAGCTGATGCGTCAGTGCTGGCGGGACCGTCCCTATGAGCGACCCCCCTTTGCCCAGATTGCGCTACAGCTAGGCCGCATGCTGGAAGCCAGGAAGGTGAGGAGACTGGGGCTGAGGTGGCGGGCTGGGCTCACAGAGTGCTCCAGAGTGCCCTCTCAGAGGTGCCATGACCCCTGTCCCAACCACACTGCCTGCCCAACCTCCCTCAGTGGGGGCTGTCACCACGGCTAGGCTGGGCCCCAGGATGCAGCCTGCCTTTCCAGCCCTCACTGGTTTAGACACCAGGCCCTTCCAAAACTCTTCCAAGGCCACTGCTTAGCCCCAACAGCAAATCCCTACCTTAAGCCCCAAGTCCCAGACTGCTTGCCTGTCCTCTGCTGAGGCCATCAGCCTGTCCTCATCTGGGACACCTCTCCCCACCTGCCAGAGCCAGAGCAGAGTGCATGAATAGTCACTAACCAGATGGATGGATGGGTGAATGAGTGATACAGTAACCGTATGAATGAATGAATGGAATTAGTGGATAGATGATACAATAATCATATGAACATGTAATTCAATAACTCAATCTACTAACCATGTGAATAAGTGAATTATCAAATAAATATAATGAAAAATATATCAAAATTAGTAAATATGAAGAGTTCTTCA
>chr1	168993486	168994231
CTGGGCTGCAGATTCAGTAGCCTTTCTTTGTTCAATTTTGGAAAACCTTTTACCAGTCTAAAGAGAAAACACAAAGAAAAGATCAGCCAGAACAGAAAATCAAAGGTCAGGTGTGGCCCAAGAATGCCATCACATTTTTGAGGTCATTAGGACACCATAGTCATCCAGTTTTCCACTGTTTCCAAATTTCCATTATTGAAGTACCATTTTATGCTTTCTACAACATCTGCATAACACCTGTATTCTTATTTACTTAGCATTTTTCTTTAATCTGGCCCATTTTTAAACTTAGCTTTATCCCAAACAGTAATAAACCTGAAATTATTGATTGATGTGCAAATTATATTTCTCTAAGGCACATTTACGTAACTATTATATATATCATAACATATTGGTACACAACTATAACACTAAGCAAATGTCCGTCTGTGTACCATCAAAAATCATCTCATCAACCACTGAACCACACTTTGGGAAGACTCAGAGGCCATTTTCACTGAGTTTAGTGACAAAGACTAAAGGAAAGTCATCTTAAGTGAATAAGGGAAGCAAACCTGGACAGTTACACAGGACCCTGCATTCAGAAAGGCCCCATGCCTGCTTTAATGCTGTATTAGTCTGTTCTTACATTGCTATAAAGAACTACCTGAGACTGGGTAATTTATAAAGAAAAGAGGTTTAATTGACTCAATTCTGTGGGCTGTACAGGCTTCTGCTTCTGGGGAGGCCTCAGGAAACTTAAAATC
>chr1	185565398	185565674
TCATGTATATATGCACAAGTGCCTTCTGAGAAAAAGACACCCATGTGTAAGTTATATGCCACCACTATAATGCTGCTCAACAATCAGAAAACTTTGGTGTTAAGTAATTTAGCATGCATTTCTCAAGATTATAGAGTAGCTGCTCTTGCCTGGAGTCAGCAGATTCAACTTGTTTCTTCAACAGAAGTTGTCATCCTCTTCTGGAAGCAGAGGGTTAGCAGGGCAGTGCCTTCTCATGGTGATGGCAGAATTCCAAGTAAAAATGCAGAAACATGCA
>chr1	83475779	83476055
CTTGGAAGATATAGTATCTCAGTCCAGAGCGAAGGCAGGCTTGCTTATAGTCTTAGAAGTATAACCTCTCTCTTGGCAGCAAAAGGTAGACATGCTTATTATTCATTATAAAAGTTGGGCTCCCTAAGCTCAAGGTTTCTCTCCTGAAATGCAACAGGTATGCAGGTGTCACTTTAACCCTCTTGGCATCACCCTATGGGAACAGAGGGTCAGAGAATCAGAGAAAATACTAAAACTCTGCTACTGCTATTGCAATGATTAATAAATTTTTTTCCCT
>chr1	204275542	204276267
CTAAGCAAATAGGAGGTAACTATAATTAGCTTGGTTCCACAATACTTGGGATCTCCCTGGCTATGTATTTTCTGGTGATCTTGAGAAGATTCTGTTTTATTTAATTGACGATGGTTCAAAATCTTTCCTCTGGAAAACCTTGACTGGAGTGTTCTGTCTACTTGCTTCAGACTATCTGCTTGCTCACCTCTCCACTATGTAAACCTAACTTACTGTGAGCGCCCAGGCCGTCTGGCTACTACAGATAAGCACCCCAGCCCGGGAGCACAGACGCTGAACGCAGCCGCCTGACCAGAATGCAGACACCAGGGCAGATACCATTCTGAAGCTGTGGACTCTTCCCTTTCTGGGGAAATCAGTGAGTTGATATTTTCTATGTTGCCACAGGGAGCTCTTTCTGGCAAAGGAAACGGAAAGAAAACGCAGGATCTCCTCACCAAAGCACAGAATGGGGAAAAACACCAAAGCCTGGGCAGTTGGGCAGTTAGGTACAAATCTACCCAGTGAGCAGACTTAACTAAAAGGGATTGTGATGATCTACTCCAACAATTTCATTTTTAAAATTAGGAAACGAGGCCGGGCATGATGACTTACATCTGTACTCCCAACACTTTGGGAGGCAGAGGCAGGTGGATTGCTCGAGGCCTGGAGTTCAAGACCAGCCTGCCCAACATGGCGAACCTCTGTCTCTACTAAAAATACAAAAATTACAAGAGCATGGTGACA
>chr1	101863592	101864317
TTATTGTGAGATCTTGTGATCCTGTGAGTTAATATTCCTTAATAAACTCCCCTTTAATATACATCTATCCTATTAGTTCTGTCCCTCTAGAGAACCCTGACTAATCTAGGCGCAGATCCCTCATGGCTTGGTGCTGTCTCCATGGTGGTGAGTTCTCAAGAGATCTGCTTGTTGTAAAGTGTAGCACCTCCCCTACCCTCTCTTGCTCGTGCTTTCACCAAGTGAAGTGCCTGCTCCATGAGCAAAAACCCCCTGAGGCCTCTCTAGAGGAGATGCCACTGTGTTTCCTATGCAGCCTGCAGAACCATGAGCCAATGAAACCTCTTTTCTTATAAATTACCCAATCTCAGGTATGTCTTTATAGCAATACAGGAATGGCCAAAAACAGAAAATTGGTACTGAGGAGCGGAGCATTGCTATAAAGGTATCTGAAAATGTAGAAGCAGCTTTTGAACTGGTAACAGGTAGAGGTTGGAAGCATATGGAGGGCTCAGAAGAAGATAGGAAGATGAGGGAAAGTTTGGAACTGCTTAGAGACTGGTTAAATGGTTGTAACCAAAATACTGATAGTGATATGGACACTGAAGTCCAGGCCTCGGAGGCCTCGGATGGAAATGAGGAACTTACTAGGAACTGGAGCGAAGGTCACACATGTTATGCCTTAGTAAAGAGTTAGGCTGCATTCTGTTCATGCCCTAGGGATCTGTTGAAGTTTGAACTAAAGAG
>chr1	114289888	114290272
TTATTGTAGCTTTGTAGTAAGTTTGAAATCAGGAAGTGTGAGACCTCCAACTTTGTTCTTTTTCAAGATTGTTTTGGCTATTTGGGGTCTTTGAGGGTCCATATAAATTTTAGGATGGGTTTTTCTATTTTATACAAAAACCATAATTGCTTTTTATTAAGGATAGCGATGAATCTGTAGATGACTTTGGGTAGTATTGACAGCTTAATAGTAAGTCAGTCCATCCTTATTTCTTTATATCTTTTCACAGTTTTATAAAACTGGTATTTTTTACTTGAGGTAAGGTAAATAAACTCTTAGAGCCTTTGTTTTCTGGTTTTATGCTGCCCTAGGCAACCTTGGCTAACTTTAAGAATGTCATCTCCATTTATTTATTTATGCCTTG
>chr1	78915472	78915856
TCCTTTCAGTTACATGGTAGTAACTCCAGACTTCTTAGGATAGTATATCAGTCAGGGTTCTCCAGAGACAAAGAACGAATAGGATATCTATGTCCCTGAGAGGGAATGTTTTAGGGGAACTGGCTCACGTGATTATGGAGGCTGAGAAGCCACATGACAGGCCATCTGCAACCTGGAGACTATAGGATGATGGTAGCATAGCTCAGTTCAAGTCTGAAGACCTCAGAACCAGGGAAGCTGATGGTGTTACTTTCAGTCTAAGGCCAAAGACCTGAAAACCTGTGCCAGGGTAAGAAGTGGGAGCACTTGGCGCTTGTGCAAATCCCGGAGTCCAAAGGGTCAAGAGCCTGGAGTTCTGATGTTCAAGGACAGGAGAAGGAAGGTG
>chr1	238954745	238955022
TTACGTTCTATTGAGAATCAAGGCCAGGCACAGTGGCTCACACCTGTAATTCCAGCACTTTGGGAGGCCAAGGCAGGAGGATTGCTTAAGCCCAGGCGTTTGAGACCAGCCTGGGCAACATAGTGAGATTCCATCTCTACAAAAAGTTAAAAAATAAAATTTAGCTGGGCTCAGTGGTGTGCACCTATAGTCCCAGCTACTAGGGAGGCTGAGGTGGGAGGATTGCTTGAGCCAGTAAGGTGGAGGCTGCAGTGAGCCAAGATTGTGCCACTGCACTG
>chr1	82399392	82399669
TCCTGCCTTGGCCTCCTGTGCTGGGCACTGGTGTCAGATGGAAACAGTTGTGGGGCTTTCTAGGCACCTTCCTCCTTCCCTTCCCCAGTTTTAAAACCCTGAGAGAGTCTGAAGGGAATGAACAACTTATTTGTCAATTTTAATGAGCACGGGATTTTCATATATAAAAATGACCGAATGAATTAAAATTTAATTTAGTTTGTGAAATTCAAAAATAGCTGTGGTGCTACCGGAATGCCACCTTTACTGGAGGCTTTAGGTTGAAATATCAGGATTCT
>chr1	93674651	93675158
AGGGTGGTCTGAAACTGTTGGCCTCAAGCAATCCTCCCACCTTAGCCTCCCAAAGTGCTGGGATTACAGGCATAAGCCACCATGCCTGGCCCCTACAAAATCTTTTACACAAATGTTCATAGCAGCTTTATTTGTAATATTTACAAGTATTTTATTTGTAATATTTACAGGTATTTTATTTGTAATATTTACAAGTATTTTATTTGTAATATTTACAAGTGTTTTATTTGTAAAACAAAAAGTAAACTATTCTCCTTTAGCAAGTGAATGGATAAACAAATTGTGATATATCCACCAAATAGAATACCACTCAGAATTAAAAGAAATTATACAGCAACAACATAGATGAATTCAAAGTAATCACAGCAGATAAAAGGAGCCAGATGATGGTGTACATACGGTATGATTCTATTTATAGAAAAATTCTAGAAAATCTAATCTTATCTGTAATCAAAAGCAAATCAGCAGCTGCCTAGGGACAGAGTGGGATGGGAGAGGTGGGTTTGGA
>chr1	194706624	194707131
CTTTCTTTTTTTTTTTTTTTTTTTTTGAGACAGAGTCTCGCTCTGTCACCCAGGCTGGAGTGCAGTGGCACAATCTCGGCTCACTGCAAGCTCCGCCTCCCTGGGTTCATGCCATTCTCCTGCCTCAGCCTCCCAAGTAGCTGGGACTGCAGGCACCCACCACCACGCCCGGCTAATCTTTTTTTTATTCTTTTTTTAATTTTTTTTTTGTATTTTTACTAAAGACGGGGTTTCACCGTGTTAGCCAGGATGGTCCCGATCTCCTAACCTCGTGATCCGCCCGCCTCGGCCTCCCAAAGTGCTGGGATTACAGGCATGAGCCATTGCGCCCGGCCCCTAATTTCTTAAATACTAAACTGTGATTTGCCGTATGAATGAAAAGACCAGAAAAGCTATAGAACCTCTCTGAGATGTCATCTGATTAGCATGGATGAGACAGAGGATGCACGGTTTTGAAGAAGTGTAGAAAGAGTGGTCTTTTCCTACTACCACTGAATCAGGACTATTT
>chr1	1414114	1414441
TCATGCCTCAGCCTCCCAAGTGGCTTGAGATTACAGGTGTGCCACCATGCATGGCTAATTTTTGTATTTCTAGTACAGATGGGGTCTCACCATGTTGGCCAGGCTGGTCTCAAACTCCCTACCTCAGGTGATCCGCCTGCCTCAGCCTCCCAAAATGCTGGGTTACATGCTTGAGCCACCGCCCCTGGCCCTGGTCAGGATTTTGAGTTTAGATCCATGAAAGTGTCGCCACGTCCCTGCTCCCTGCAGGAGGGAGGCCTGTGGGACTTTCTGCTCTGGCTGTTTACAAGGCTTTGCTTCTGGTGCCTAAGGCTGGAACCTTCTCTCT
>chr1	142705703	142706030
AATTACTTGCTAACACATTTTTTAAAAATAAGAGAAACCTGCATTCTTGACCTAATGTTTGGAATTTTTGCATTTCACACTCTAGAATGACTGCTTCTTACATGTAATTTTTAAGTTTTGTTTCTACATGGTAGCGGTTACCACAGAGAGTTTCAACTGCATATCTACAAGGGAGTAACACCTTGTAGCTATGGAATGCCTTTCCTCTAACAGTTACAAAGCCAATTTGGATATGGTTATCTCTATATCTTATGTCTTTAATATTGGATTTTGAAATACTAAAGATTTAATCAGGTAAATGTAACCTAGTGATCTGGTGAAAATCATC
>chr1	91644756	91645144
AACATTTTAATCCTAAAGATTTAATTTTACAACCAGTGCAACAATGTCATAAGCAATCCTCCAAATTGAATAACATAACTAACATTTGAAATATAGTCTTCCCGGTCAACTTCTGGCATGACTGCATAAAGAGCTTTGCTACCTCACTTCTCAGTGAAACTGGTGAAAATTCTAGAAAAATGACTCAGACCCTCTGGAAATGATCCTAAGGGCAAACAGCAAAAGAAGAAACATCTTTTCAAGAAAGAGATACAAAAATTTGGTAAGAAAGGCAAGGCTCTGTGGTATTTTATCCAAGACTCCCAAGTTCCAGCTTAGCAAGACAGGCTCCATTCTAGACAGCTGCAGCCAAGAATACAGAGCTCTCTCTGCACCCAGCTCCCACTAGA
>chr1	221560855	221561243
TGGCCTTCTGTGTGAAGTGGTATTTCCTTTAAGTTTTTTCTAGATTTACTTCTTGCAAGTTTCAAAGGTACTACCCTCATTCTAATAGCCTCTCATTCCACATGTGGCATGATCTTCCGAATTTCAATCCTGACCTCTCTCATGCCTCACCTGTCCAGACCAAAGAGTCCTAGTGTTCACAGGTGTCTTTTCAGTGACAGCCCGCTTCTCATCTGATCAGGCCATTGCCCTACTCCACAAGACGTGCCCACTCTCTGAAAGAAACGCTGACACTGCACAGCCAGTGAAAAGCAGAGACAGGCCTACTCCAGGCTCAGGTACCAGACCTGAGGGCTCCTTCCTGCTTTTCTTCAGCATTTTGGGAGGCAGTACACGGCAAAGACAGATGC
>chr1	212391119	212391779
GTTTTTTGAAGATGCAAAATAATTCAGAGATGTGGAAGACAAGCAGATAAAACCAAACCATTTGAAGATTCAGAGTGAGATCCACTTCATGTGCATTAGCATGGCTATTATTTTTAAAAATAAGAATAACAAGTGGAGGTAAGGATGTGGAGTAATTGGAACCCTTGTACACAACTGAGGGAAATGTAACATGGTGCAGCTGCTATGAAAAACATGTTGGTGGCTCCTCAAAACATTGAAATAGAAGTAGCTTGTGATCTAGCAATTCCACTGCCAGGTATATATACCCTAAATGTTAAAACAGGGACTCAACAGATACTTACACACCCATATTCATAGCAGCCTTATTCACAGCAGCCAAAAGTGGAAGCAATCCAAACGACCACTGACAGATAAATGAATACAAAAAATGAGGTTTGTATACACAATGGCATATTATTCAGCCTTAAAAAACGAAGGGAATTCTGACACACACTATAATGTGGATGAACCTTGAAGACACCATGCTAAGTGAAACAAGCCAGTCACAAGAGACTTAATACTATATAATTCCACTTCTATGAAGCATCTAAAATTGTCAGATTTATAGAGACAGAAAGTAGAATGGTGTTTGCCAGGGGCTGGGGAGAGAGGGGAATGGGGAGTTATTTCTCAATGGGCA
>chr1	212817136	212817796
TGGAGCCTGTGGGTGCACAGAAAGTCAAGAATGGGGGTTTGGGAACCTCCATCCAGATTTCAGAAGATGTATGGAGATGCCTGGATGCCGGACAGGAGTTTGCTGCAAGGGTGGGTCTCTCATGGAGACCCTCTGCTAGGGCAGTGCAGAAGGAAAATGTGGAATTGGAGTCCCCACACCTAGTGGAGCTGTGAGAAGAGGGCTACCATCCTCCAGACCCCAGAATGGTAGATCCACCTACAGCTTGCACTGTGTGCCTGGAAAAGCAGCAGATACTCAATGTCAGCCTGTGAAAGCAGCCGGGAAGGAGGCTGTACCCTGCAAAGCCACAGGGGCAGAGCTGCCCAGAGACCATGGGAACCCACCTCTTGTATCAGCATGACCTGGATGTGAGACCTGGAGTCAAAGGAGATCATTTTGGAACTTTAAAATTTGACTGCCCTGCTGGATTTCAGACTTCCATGGGCACTGTACACCCTTTTGTTTTGGCTGATTTCTCCCATTTGGAATGGCTGTATTTACCCAATACCTGCACCCCCTTGTATCTAGGAAGTAACTAGCTTGCTTTTGATTTTACAGGCTCATAGGTGGAAGGGACTTGCCTTGTCTCAGATGAGACTGAACTGTGGACTTGGGTTAATGCTGAAATGAGTTAAGACTT
>chr1	222190695	222190977
AGGCAATTGAGAGCTGTTCCAAAGTTTAGGGAGTTTTTGTAAGGAATTAATAAATAAAAATGTTCTTGAAAGAGAGAAATTAATATGCAGTTCATACTGCCAGAATTGCAGGCAATTTATCAAACTCCCCTAATCCTCCAAAATCGCTATTTTTTTTTTGACACACACTTTATAGTACAGAAGAAAATGTCTCCGGCAATAAATCACAAAGTTAAAATTACCTAGTCTACAATTAACTAGACAGTGATGGTAAATCATTTTCTACCAAAAGAAAGAAATGTCT
>chr1	55506550	55506832
TGGTCATTTTATATAATTCTTTTTTAAATGTTGCTGAATTCTATTTGCTAATATTTTGTTAACAACTTTTGCATTTATATTCATGAAGGATATTGGTCTGTGAATTTCTTTTCTTCTTTGTATTGTCTTTGGTTTTGCTATCAAGGTATTATTTAAGCTTCATAAAATGAAGTGGGAAATAGTCCCTTCTCTTCTGTTTTCTGGAATAGATTGTATAGAACTAGTGTTAATTCTTCTTTAACATTTGCTAGAATTATCTAATAAAAAGATCTGGGTCTGGAGA
>chr1	195853846	195854143
GTACAGCATAGTTTGTGTATCACTCAGATTAATATAAGATGATTAAATATGGAAAGGAAGAGAGGCTGAAAGCTCCTGAGGGATATCATTAGGGCAAATTGCCAAAGAATGAAACATGAGCCAGTTAGGAGAGTCTGGAAGCTGCAATAATATCAGGGGACTTGAATGTTCGACAGTTGGAGCTTCAGTAATGTGTGAACTGCGGGTTACGGTATCAAGAGACTCTGTTCACTGACACATAGAATGTCACTATTGACCAGCAAACTGCCCAAGCTTGACAGCTGTACTACAGGAAGCC
>chr1	180642965	180643262
TAGCTAGTGGTCAAAACATTCAGAAAACTTCAAAGAGCTGCATGCTTAGGGAGAGGAGGTACAAGGGAAGCTGTGGGTGTGACTTTGTGATGGAGCGGACCAGGGAGGAGAAATGGTTGGGATTCCCTTTGGTTCTTGCTTTTGCTCTGGGAAATCACTGAACTGCCCTGAGGAAAAGTGGCTCCTGGTGTAGTGAACTCCAATGCTCCTATAAGTGTTTACCATCAGCAAAGAACCAGTGCCTGCTTCTGAGTAACCTAGTTCTACCTAGAATGGACTGCAGGCATGCAGGTGGGCT
>chr1	27567707	27567991
CCCGTCTCTACTAAAAATACAAAAAATTCGCCGGGCGTGGTAACGGGTGCCTGTAGTTCCAGCTACTCGGGAGGCTGAGGCAGGAGAATGGCGTGAACCTGGGAGGCAGAGCTTGCAGTGAGCCAGGATGGTGCCACTGCACTCCAGCCTGGGCGACAGAGCGAGACTGCGTCTCAAAAACAAACAAACAAACAAACAAACAAAAAAGCTGTGCAATTGTGCAATTCCTGCCACAAAGCCATCCACTTGCAGGACCCAGAGAGCCTCAGGAAATTGTCAATGGAT
>chr1	80514660	80514944
CCTTATCCTGTACACATATAGACCCCAAACTCCAGGCTCCACAAGCAGGTAAGCAGATGAGACAAAAAGAAGAGCAGCAGAGTGGCAGAGCAGCAGAAAAAGAGAGAAAAGAAGGAGCACCTGAACTTCGAGAGGAGTTTGGCTGGGGACAGTCGGAGAGGAGATTGGCTGCGGGAGGGCCAAACTCCAGGGGAACATCATCTTCCCACTCCATCTCCTTTCCACCTCTCCATCCATCTCACTGAAAGCCACCTCCAACACTCAATGAAACCCCCACATTCACCA
>chr1	182012868	182013226
TCAGCAGAAGATATTAGCAGTGGTTTGTTTAATTTCTTTTTGGACTTTCAGAGAAACAGACTTGAAGATAGCCTTTGGGAAGCTAACTTGTAAGTACATAAGCTTTGTAATACAAAGTTAACTTTATCTTAATTTTCGTATACTGCTGACATTTTCTTGCATCAGATGGATTATGTTTGTGTCCCGGATCTTGAGGTTAGCCAGAGTTTGTAAAACTAATAAATAATTTTACAATCTGGAAGATTTTTCTTTTAACAAAACCAATGGCATGTGTCCATTATCCTATGGAGCTAGGACAACTTGAGTTTGGTTTGGAGAATCTAGAACACAGTTGCTCTGGGGCAGGGATGAAGGAGGAT
>chr1	107646358	107646716
GCATAGCTTCACTACAGTTTCTAGGATGAATCCTGGCTTTGGGTCAAAGAGAATTAAGATAGGTCTGCCCCATAATTTGGGACTCATCACAAATTCACTCTTCCTGCTTGATCTTGATCATGTACAGGAACACTTATTCTGATAACCTTCTAGTTCATAGGACCCAGTCCCCACTTTGTTCTCCATTGATAACCAGGTTACCGCTCACCTGCTTGGCACCTGTCCATTTCAAGAAAAATATTATTATTATTATAAATACTATCATTGTTTTAGACAAAAGCAAAACTTGGGCCTGTTTTACAATTCAATAAAATCAAACATTTGTGTTTGATTTGAGGGTCAAAGATGTACATTTTTTT
>chr1	238054636	238054920
TAACATCTATTGAAATACTCACCAGTTATAAAAAGTTATAGTAACATGGGACAAACCAACACAGGTATTGACAACAGTTATAAACAAAATCCTAACCAAGGAGATCTAGTGGCTCTGCCTGAAAGATTCTGCCTCCTTAAAGTATTTCAGATCCAATAACTTTGTTATTTCTTTCAGCTATTCCAATAAGGCCTGATTCCTTCAAATAAAACCTGCAACTTCAGCCTTCTCAACTTTAGCCCATCTTCATCAGTGGCAATCATCCTTAGCAGTTCATGCATTCAT
>chr1	197934670	197934954
ATCCCAGGAATACAAGACTTCTTCAACATTCAAAAATTAATCCACATAATTCACCATATTAGCAGAACAAAGAAGAAAAAACAGCCAGGCACGATGCCTCATATCTGTAATCCCAGCACTTTGGGAGGCAGAGGCAGGCTGATGGCTTGAGCTCAGGAGTTCAAGACAAGCCTAGGCAATATGGTGAAACGATGTCTTTACCAAAAATACAAAAAAAATTAGCTGGGCATGGTGGTGGGTGCCTGTGGGCCCAGCTAGTCGGGAGGCTGAGGTGGGAGGATCACT
>chr1	141507400	141507684
TGTACCCTAAAACTTAAAATATAATAATAAAAAAAAATTAACAGGAGACTTTTATACAGATAAATTTGCTTTGCATCATGATCAGCACTAAAGAGCATCATAGATTTAAACCATATTTTCACAGTTAAAACAATGTAACCAAATATGCAATATATTATGTAACATTCTACAAGATGTTTTCAAACATGCAAACTGAGCTTTAAAACAATTTTGCATAAAATAACATTTCTAGGTGAGAGAAAATACAGACATGTGGTTAGGGCAAAATATTTCTGTTCAAATTAC
>chr1	178855774	178856058
TTGAGAGGTGAGACCTAAAAAGAAGTAATTGGGTCATTATGTCAGAGCCTTCATGAATAGATTAATGTCACTATTGTGAGAGCAGGTTAGTTATCACAAGAGTGGGTTGTTACAAAATGAGTCCAGCCCCTGCTGCCTTTCTCTTCCTTATGTGCTCACCTTCCACCTTCTGCCATTGGGATTACCCTCTCCAGATGCCAGCAGCATGATCTTGGACTTCCAAGCCTCCAAAGCTATGATCCAAATAAATATCTGTTCTTTGTAAATTACCCAGACAGTGATATT
>chr1	187775595	187775926
TGCACTCCAACTTGGGCGACAGAGCAAGACTCTGTCTCAAAACAAACAAACAAACAAACAAACAAACAAAAAACAGAGAGAGAGAGAAAGTTACCTCTCTTCCTTTCAGGTCTTTCAGGTGATCCTTTCCTCAATCTCAGGTAGTTTCCCGCCATTAAACTCCTACTGACTAGCAATACAAATACACAGTGGAGATGCTCTGCAGATCTTTAAAAATTTCTATATTTAACGTTCCTAACTCTAGTACTTAGTCCTGTGAACTCTAGTTGCCTTATTCTAGCCAGATTCTCAGCTCTATCTCCTCCTCTCAAGGAATCTAATGTGATCCATCT
>chr1	41391064	41391395
TTACACTCTATTTATTTTATAGCTTCTGTTTTATAACTGGTTCCTTTCCCACTACCCTTAACTAAGCCAAATAGATTTGGCCAGAAATCACAGTCAGTTCTGAACTATTTCATGAACTAGCTGATGATTAATCAACATGACTAGACAGTTAGTCCATAGGGCAAATGAGATGACTATTTTCTGAAGTCAAGGTTTAAAGGCGTTATCAGAATTTAATGAAGAGTTTGCTTCTAGTTGACAGGGCCCTAAAGCAAGGACTGAATACATTTCATCATTGTTTGCTGTTAGAAAAATAAAACATTACAATTTATTATTCCATCCTTACAAATGAA
>chr1	151954780	151955097
TCATCCTTGCTTTTAAATTAAGCTATGCACTAAATTCCTCCTATGGGTAGCTTGGCCTATGCCTAGGAATAAGAGAAGATAGCTAGCCTGTGAGGCTAGAAGCAAGATAGAGTCAGCCATGCTAGATTTCTCTAAACGGGCATAATCTTTGCAAAGGCAGTTAAACTATGTTGTCCAGACTGGTCTCAAACTCCTGGCCTCAAGCAATCCTCCCGCCTCAGCCTCCCAAAGTGCTGGGATTACAGGTAGGAACCACCACACCCAGCCATTCTTATACATGCTTTTTAGTAGCCACAGGTACTCATTTCTCTCAGCTAT
>chr1	203036462	203036779
AGGTGGTGGTGGATTTGATGTCTGGGGAGGCCTGCTTCTGGTTCACAGATGGCCATCTTCCTACTTTAACCTCACTTGGTGGAAGTGGTGAGGGAGCTTTCCAGGGTCTCTTACATAAGGGCTAATCCCATCCATGAGGACTCTGCCCTCATGACCCAATCACCTGCCGAAGACCCCACCTCCTGATACCCTTACATTGGGGGTTAGGATTTCTTCATTCACTTTATGAGAGACACAAACATTCACTGCACTGCACGATGCTCAATGGATGATGGCAGTGGTAGAACAGGAGCTGGACATTCATGCATTCATTCAACA
>chr1	85924034	85924341
GCCCAGGCTGGTCTCCAACTCCTGAGCTCAAGTGACCCTCCTACCTTAGCCTCCCAAAGTGCTGAGATTACAGGTGTGAGCCACCGTACCTGGCTGATTTGTTACTTTTCATAATCAGTAAAGTCAAAGATGCATTCATGGGCGCATACAGGATGGCAGTGATAGAAAGAACAGGAATAATTTTAACATTCTTTTTTTTTTTTTCTTTTTTTTCTTGAGATGGAGTCTCGCTCTGTCGCCCAGGCTGGAGTGCAGTGGTGCGATCTCAGCTCACTGCAAGCTCCACCTCCTGGGTTCACACCATTCTC
>chr1	13907732	13908039
TGGGAGAAATTACTGGTTTATTTGTGAACATTCTATTCTTGTATCTCTTATATATTTGTAGGTAGGGAAATTGCTGTATATGATATACTCTGTGTTAAACATTGTCTTTTGGTATTGGGAGAAATCCTTCGGTGGGTGAGAGGCGTGAGTGGTTTCAAGCAGAAGGAATTTATTGCCTCTGGTTCAGCAGCTTGCCACACCTTTCCTGTCTGCGCAGTCTCTCTCCACACACATAGAATCTCCTTATTCTTAACGTATCAGGTTTGATTTTTCACTTTATTTAATTTGGTAATATAGTCTGCACTTTA
>chr1	245012318	245012797
AACTAAGATCATGGGAATCTAAATAATAAATGAATTCACTGCCTCATTACCTCTGGATATCAGACCACAGGCCTGGTGTCAGTTAAAATTGCATGTCATCCTTGGCCTGAGGAGGAAACAGGTCGGCGAGGCTCCAGGATAGGCTGCGAGCCCATGCTGACTCCCGCCTGCTCCCGGGTGGGCTCTGCAGGCCTGGCTCAGAGTTCCCTGGCAGGATGTGCTGCTCACCAGAGCCAACAGCTGTTGGGTGAATACTGCTGAAAGGTAACCGCAAGCTGGCAGCATTTCCAGGTCAAAAAACCCTCCCCAACCCTCACACAGCCCTGGTTTGCTCGTGAGCTTGTCTATGATATGTGACTCCCAACAGCTGCACAACACTGCGTCCTCCCTGAGAGCTGCAGCAGCAGTCACCGTCCACACGGTCAGCAGGGAGGATAGGTAAACACATACAAGATCAACCGCAAAGTAGCATTCGTGTTT
>chr1	120554050	120554529
AAAAAAAAAAAAAAAACCTCCTTATCTCTTAAATATTGAAATATTCAAAGATAAATTATATCTGCTATTGTTTCAAAGTAATGGAGGAGAGTGGGAATGGGTGAGGGATACAGATAAAACAAAATTGGCCCTGAGCTGATGATTATCAAAGTAGCATGATGGGTACATGAGAATCCATAACACTAGTCTCTCTACTGTATATATTTGAAATTTTTTATAATAAAAAGTTTTTAAATATCTAATTAATGGTGTGTAAAAAAAAGGCTTAAGAGACTCACAATAAATGCAGAGGAAGACAATAAATAAAACAGAAAAAAATATCCAGAGAACTAAATCTGTGAATAGAAAAGGCCCATAATATATCATGAAATGAACACAGAAAAATCAACAAAGACTTATAATGTTTAAATTTTTGCCCTTCAAGGATAAAGAAAGAGTTATTTAAGAATCAATGGATTGCTAACAAAATACAGCAGAAAC
>chr1	33427764	33428106
CACTTCTGTATCAACTTGTGTAGTGCTGGGGCTGGGGTTCAGAAATTCACATTCCAGCATATATATATATATATATATATATATATATATATATATGTATATATATACGTATATATATATACACATATATACGTATATATATACATACACACATACACATATATATATATACACATACTGTTGTCACCTCTGCTTTGGGTGACCCTCACCAGTTTCTTTACAGATTAAGAAACCGATGTGAGGTTTCTACTGCCTGCTGAGTTTACTAATCCCAATTAAGTATTCAGGGATGGGGAAAATAGTCACAGGAGGGTGTGAAGACCCACTGGACTCACTGTAAAAT
>chr1	121091457	121091799
AGAAGGATGTTTCTGCGAAAGCTTCTGTTTAGTTAGGTGACGTTATCCCGTTTCCAACGAAATCCTCAGAGAGGTCCAAATATCCACCTGCAGAGTCTACAAAAAGTGTGTTTCAAAACTGCTCCACCCAAAGGAATGTTCAGCTCTGTGAGTTGAACTCAATCATCCCAAAGTATTTTCTGAGAATGCTTCTGTCCAGTTTTTACATGAAGCTGTTTCCTTTACTACTGTAGGCCTCAAAGCGTTCCAAACCTCCACTTGCAGATACTACGAAAAGAGCGTTTCAACCTGAACTCACAAGGGAAGGTTCAACTCTGTCAGTTGAATGCCAACATCACCAAGA
>chr1	85639578	85639861
TTTTTACCTGGATTTATTCACTTCCTTGGAGCAGTAGAGAATGACTAAATACATCAGATAAAGATAGGCTAAATAGCACATAAAGAAGAGCATGGTTTATATTTACTTTTAGGAAAAAGAGTTGTAATGAGGATGAAATATAATTTTACCTTGGATTTTAAGAGACGCAGCTTTTCTTTTTTCTTTTTTCTTTCTTTTTTTTTTTTTTTTTGAGGAGGGTTTCACTCTATTGCCCATGCTGGAGTACAGTCGCATGACCAAGGTTCACTGTCACCTTGATCTCC
>chr1	200133902	200134185
TACTAAAGCAAAATTTGGAGAGCCTCAGAGACAAGAAAAGGAAAGTGAGAAGAGATAAGGCATCCTTCCTTGAGCGTGACCCAGGCCTGGACTCTCCCATGGCAGAATAGGGACATCCACAGCAGGTCAGCCAGGGATGGGGTGGGCAGGGTCTGTGTAGCCCTGGGAGGTGAGGCCTGAGCAGTCATGGCATTGGCAGATGGTGCCTGGCAGCCTGGTCCTACTGAAGCAGTTTGGGCACTTCCACCTGTAGGGGCAAAGTAGAGACAGGTTAGAGAAGGGAG
>chr1	183154387	183154666
CCTTGAAGCTTCTCCTGAATTCTCCTTACCTAACGCCTTGGTCAGAATTAATTGTTCCCTTTTCTATATTTACCCAGTCTTTTACCTGAACCCCCATTTCTCCAATGTCTACACCATAATGTAATATAGTGATTTATTTACATGCCCTCTCTCTCCAGTATAGCAGCTCATTGAAAGTGCATTGCTCATCTTTGTTCCTGAGAGCCTAGAGTGGTCAGTAGCAGGCACAGAATTGATATTAGCTGTATAGTGAGTGTATTTTCCCTGTCCACCCTCCCAA
>chr1	234603027	234603306
TGGGGTTTCACCATGTTAGCCAGCATGGTCTCGATCTCCTGACCTTGTGATCCGCCCGCCTTGGCTTCCCAAAGTGCTGGGATTACAGGCGTGAGCCACCATGCCCAGCCTTCTTTTTTGAGACAGAGTCTCCCTCTGTTGCCCAGGCTGGAGTGCAGTGGTGCCATCTTGGCTCACTGCAACCTCTGCCTCCCTGGTTCAAGCGATTCTCCTGCCTCAGCCTCCCGAGTAGCTGGGATTATAGGCATGCTTCACCATGCCCAGCCAATTTTTGTATTTT
>chr1	199593143	199593431
GGGGGTAGAGGTGCAGTGCCCCTTTATGGGGAGAGGGGCTAGGGCACTGCCCCAGCTGTCCTATCCGGCAAACTGAGATAGTAGGGCTGGTGCGTGCCAGGAGCTGCCAGTGGGTCTCCCAGAGCCCGTGGTGACAGCCCTCCTTGGGCCTGAGGCCTGCGTCCTGCCTCCCTGTCCATTTTGGGGGCATTTATGATGGAGCCTTCTTGTCCCCACCAGAAGATGCTTGGATTCTGCTAATAACTATATCTCTTCAAACACACCATGCTGGCTCTTGCTTCTCAAACTT
>chr1	236191456	236191744
ATTTTCCTTTCACACCACCAACACTTGTTCCCACTTCTTCCAGTCTCCCTACACTATTTCATTGTAGTGACATACCTTGCCAATGTCCAAACACTGGCAAATTTTTATTCAGCAGAAGTTATGCATAATATGCCCAAATCAGTTATTTCTAACCCTGACTTTTTGTTTTTTTAACCAATTTAAGTTGGCTTCTGGGGAGCCTGGACTCCATTTAACATTTAGAATTATTAAATACAGCCCAATAATGATCTTACTGCACCCCAGCTGTTTCAAAAAATCATTGTCATTT
>chr1	238241407	238241725
CACCTAAGGGAGAAAAACCATGAGCAGAACACCTTTGTTGAATGACTTCAAGGCATCAGCTCTCTCAGGTCCTAGCAGGGCAAAGGAGCAACACCCATGAGATCCGGAGTCATTGATGGGAGCCTTAGGACATTTTCTTGTTCCTTTACTGCCAGCACTGGTACTGGGGTCCAGTTCACTCATGAGGCCACATCACTACAGTCAGGTCAATGACTCTGCCTCAGCTTCCAAATGAAGCTCTCGAGGCTCGAACAGGTGGTCTTTGTCTTTGTTCAAGGATGACACACGGTCCTCCACCACATTCTTCTGTCCCCCAAGT
>chr1	201674293	201674611
GGATGAAATGCTTTAGAGGGAAGAGAGGGGTCAGCCCTAAATACATGCAGGGAAGTGGGCCAAAAGACCTCTGAGAGGCCCTTCTAAGTAGACCTTAAGATTTTCTAAGAGGGAAAAGACAGAGAAGGCAAAACAACTCTAAGAACCAGAGGAAGGGGCAGAACTGACATTTATTGAGAGCCACCATATCAAGCACAGGGCTGGGCACGCTGCAGACATTATCCCATCTGTAATTCACACTCCAGCCCTCCAAAGTAGGTGCTATTTCTCTGTTTCACAAGTGGGTAATTTGAGTAATATACAAGGCTCTCTTAGTTGA
>chr1	180224585	180225045
GGCAGGATGAGGTCCTCCTTGCTGCTCATCACAACTTCCAGACCATTCTCCCTCTCTCCTCCCAAAATACCCCTGCTTTGAATCATATGTCATCCGACTATATCACCCACTACCCTTCATTGCAGCTATAACTTACTGACATTTGTCTCACTGTCATTTTCTTCAACATTACTTCTATCTCGATTTTTCGTGATTTTAATATACCACCTGAAGAAACTTCATGTGTCATGGCCACTCACTTCACTAAATGTCCCTGCATTGGTGATCTTGTCCTCCACCCTCCCTCATTACTCTCATGGTGACACCCTGGGCCTTATCATAACAAATTACTGTGACTATTCCGTGATACTCCCTCTGTGATCGCCCTTATATTTTTAGCTCTTTCTAAAGCCCTAGATCCAAAAAATCCTCTGCACCCCCCTCCACAGAACCTATAATCCATTGATCCTGCCACCTTTTTA
>chr1	37731163	37731623
CAGCCAGACCCTGTCGCAAGTTCACCACAGCACTAGAGGCAGGTAACGATTACTAGCAGATTCCTCAGCCCCAACAAGCCCTCCAAGAAAGGGAGACCTGGTGGGCAACACTGGCTCTCACTGATGCTATCCTTTCACTCCACTTAAGAACGACATAAGTTATCACTTTTGGTATAATTTTGAGACTTTCCATATGCCATGGTGATTTTTAGAGCAATATTTAATCAGGTGAATACCAGCAAAGAGAGAAAATACAGAAAAAGAAATTTCCATAAGGCATGATATGAATAAATAAGTGAAAAAACAATCTCGGGTTTAAAAGTAAAGCATGAGAATTTGAAGCCTGTGAAATTTTATTTATACAAAAGAATAAAAAGTTATTTAAAAAGAACTGATTTAAACTTATGTTTTTCCATTTTTCCTGTTCCTTGAACATGAATCTACTACCAACTCAGAAAGAT
>chr1	53711547	53711826
GGGAAATAGTTTTGATTTTTCCTAGGATAGTTTCTTTTCATGGTTATTTCTTCATCTTTCTCCAGGCTTTTTGTTTGTTTTTGTTTAAACATAATTAATTATAAATATAAATAATGCACAAACATGGTAAACAATTTTAAAGTATGAGCAAGGAACAGATATGTTTTCCCACCTCTATTTCTCATGCTCACTTATATCCTTCAGAGATATCCCTCTTTTTTGTGTCTCTTTCCAGAGATAATTTATACATATAAAAGCTTTTTTAGATTAAATTTTAATT
>chr1	241793220	241793499
AATTTTCCCAATAAAATAATTTTAAATAAACCCACAATACTATAAATTAAAAACCACTGTTGTTTCTAAGGAAAGTCCAAGATGGTTTATAAATATAAATACTCTTGCTGAAATCAATTATTCTATTTTAATAAATGAATCAAAATGGGTATAGCCAAGATAAAATGGATATGGCCAAGAAATAAAAATTGATTTAACTGACTATAGCTAGTACCTTTGTGCTTATAGTTTATAAAATTTAATTTCAGTATATTCTTGATCCTACAATACCCCATTATAA
>chr1	188768727	188769046
AAGAGGCAACTTTGGACAGATTATTGTTATTTCATCAAAATGACTTTATTATGGCTATAGAGTATAACTGTGCTCATATTCAAAGAGATAAGAGCTAACACAGCTTTTGATTAGTAATGGGATATTATGTAAAAATTCAATAGCAGACCATACATTGAAGAGTTATTTAAAATATATTTATAAATAACTACTTGTATGGATTGTGGTATCAGAATGGAAAAAGAAAACCTATAGATGTGAATCTGTGATTGTTCCCTTCCCTGTCTCTCTATCTCATTGGTAAGAATTTTTCTCTTCCAGCAGGAGGATGGTAATGAAAA
>chr1	241469386	241469705
TACATTTATAAAAGTAAATGTAATAATTTCACTCCCTAATTTTCAATAGCTCCCTATAGAGTTCAAGATAGAATTCAAACTCTTCAGTTTTGAGTAAAAAGCCCTGTTATCTCCCCATGTTACTCTGCTCCTCCCTTGTATTCCATGTCCAACTGAATTTGAAAATGAAAGCTCTATGCTGTCCCAAGACCTTTCATAGTGAGCTTTCTCCAGCAATCACTTCCCCCAGAAAAACACCCATAGAATTCCCAGCCTCTCAATTCTGACCACCTATCTTGCCCTTCACATATACCTACAGCAACTCCTAAACTTCTTTGTAC
>chr1	226783093	226783396
TGGTGTCGTCTGTGCCTGTTGAGGTTTTGTGCAGTGGTAAAGTGCTGGTGCTTCTGGTGACCTTTGACCTGTGGGTGTCACTTCTTGTGCCTGTTTCCCATGTCCAATTTTTTGAGTTTAGTTGTGCTTTTGCTTCTGCTGCCTTGCTGGACATAAGCTGGGGTGCTGGGTGGCACCTGCTGCATCAGAGCTTGAGGAGTCTGTGCCCACCAGTAGCCACTGGTCCCTAGAAGGTGAGATGTGGGGTTGTGTCATGCCCACTCCACTGAACCTTGGCTATATCTGTGTTTGGGCTTGGGCTAAC
>chr1	120663100	120663403
TTCTACCCAAAGGAAACACCTGCTATTATGGCTGTGACACCTGAAAAGCTTTCTGTATATTGCAGGAGATTGCTCATGTGTGGGTGCGTTTTCAGGCTGTTCAGTGGTATTTTAAAAAATAGTTCTTTGGGGAAAATATTCTCAGAGACTGGAACATTGCCTTGTCTTATCAAAATTGCTCTGTAGTCATGTTCACAAATACCTTCAAACATTGAGCTACAGATGGAATTCAGTAGAAGACATACTGAGCTAATTTCCTTTGTGTGACATTACTCAGAGAAATCAAGCTGTCAGTATCCTGAAG
>chr1	187876288	187876577
TTAGCTTTATAATTAATACATCAGTTACAGTTCTATAGTCTGATTGAGAAATGACCATCTTTCCAAAGGTGCACATTAGAACTACACATATATGATATATACATATACAACGTTTATAAATGTATAATAAATATATAATTAATAAATATATATTTAAATGTAATGATCTATCCTTTTCTCAGCCTCCACTTTCCTCTATTAATGACATAATAATTCAGATACTTTAAAATGCTGGTATAGGCAGGGTCAACTTTATATTTAAAGGAGTTTTTAAGGCTTTAAACCTAAAT
>chr1	165665803	165666092
CCAAATTTTCAGGGGCTTTAACAGTCATGGTCTTGGATTTCCTTTTTGAAAATGTCAAGGTATAGATTTCAGTCTTTACACAATATTAGTTGGTGGGCTTGTTGAATTGGGGCCCTATATATAGCCACTGCAGTTAGAGGAAACACTGCTAGGGACAGGGCCACCTTTTGTGAGAGAAACGCCTAAAAGACTTGTTCTCCATCCCTCCCTCAAACCCTATGCACTGAGACATTTTGCACTGTGGCGTCAGCTGCTGTGCATAACTTCCGGACACCTTCTGCTCACACGCT
>chr1	17402183	17402480
ATCCATCCATCCATCCATCCATTTAATCTTCTCTAATGGGAACACACCCATGTGCTCTGCAGGAAACTGCTTGTTCCACTCTGCATTCCATTCCATAAGAAATGGACACGTTTATGTCAATAAATGCTGTTAAACAAAATGACTGAGGTCCTGGTAAATTGAGGTTTGGGGTTTGGGTGATGGAAAACCATCCCTGAACACCTGTTTCCCTGGGTTCTGTATCCATGGGGTAAAATTAGACTTTGTCTTGGTGACTTCAGGTGTAATGAACTTTGCAGATCAATAACATTTGCAATAA
>chr1	166597941	166598238
CTCAGTAACCATAACTCAGGTGTTGACGAAGGGGCTGGTGGGTCCTTGATTGGGAGTGAGGTACAGTTTATCTCTGCTTTGGTTGGGATGTTGGACTGTCAAGATGCTCTGTAGTTTCTGAAGAGGGAAATGATCTTATAAAGTGACCAAGGTCATCACTGGGCAAGAAGTGCAACTGAGGAACTATTGAGTCCACTGACCTTATAAGGTGCCAGGTCAGACTCTTCTGGGTTTAAATAACAGAAATAGAATCTGGGGCTTGCAACTCCTTGGGAAGCTGAACAATCAGGCATGACAA
>chr1	213232602	213232931
ACATTCGGTTCATTTTATCTACTTGTGTTGCTCATTGTCTCTCTTCCTTACTAGAATATAAACTTGAGCAAGGTGGAAATCGTGCCACTTTTGCTGTATCCCAGCATCTACAGCAGTGCCTGGCACATGCTAGGGACTTCATGCGTATTTATTGGAAAACAAAAATGAAAAACGTGAGCTCTTCATTTCAAAAAAAGTATTTCCACTCATCCACAGGTCTAAGGAATAATTTAAAATTCTTGTACTTTTAACAAAGAATTTACGTGTTTTTGTGATAACTTTGTTAAAGCCTATGCCTCCCTCTTGTTTCTTAGCAACATGAGGACTGCA
>chr1	42484262	42484591
TCAACTCGAAATGGATTAAAGACCTAAATGAAAGACTCAAAACTAAAAAAACTACTAGAAGAAACACAGGGGAAATACTTCAGGACATTGAGTAGACAAAGATTTTACGACTAAGACCTCAAAAGCACAGGCAACAAAACAAAAATAAACAAATGAGATTATATTAAACTAAAAGACTTCTGCATAGCAAAGTAAATAATCAACGGAGTGAGGAGACAATCTGTTGGGTAGCAGAAAATATTTGCAAACCATTCATCTGACAAGAGACTAATATTCAGAATATACAAGGAACTCAACTTCAATAATTATTTACATGCACATACACATACA
>chr1	221031315	221031592
AAATGGCATAATCAGAGTGTTAGAATGCTGACTCTGGTGGCAGTGTGAGAAATAATTGAAAAAGGGAGACTTACGAGACTATTAAATCTATCCAGGAAAGATGCAGTGAGAGTCCAGCCTTGGATTTGCTCCAATTCTGTTATCAAAGTTTCTGTCCTGTTCCTGAATCCTGAGTCATCTTGCCCATGTTATCCTTAGTTCTTGTACGTGGATCCCCTTCCAATTTCTGTTGCTGTGCCTTTTTAGCCTACCCAAGACTGCCCATTCACAAGTTAAGG
>chr1	195684945	195685222
TAGGTCATTTTGTGATTGGTCACCATTTATTGAATTTCCTTTTGTATATAAGTTTCATTTTTCTGTTTCTTTATCCAGTAATTTTGGATTGCATCCTGGTCATTGTAGCTTATACAATGCAGAGATTATGAATGAATTCTTTTATGTTTTTCAGAAAAATATTATTATTATTTTATTTTATTTTATATTTTTGAGATGGAGTCTCGCACTGTCGCCCAGGCTGGAGTGCAGTGGCGCAATCTCGGCTCACTGCAAGCTCCGCCTGCCGGGTTCATGCC
>chr1	85132869	85133190
GTCTCGGAGGGGCGGGGGTCGGAAAGAGCTCTCTCTGTCAAGGGAGAGAACAGCTCAGCTCAAACATCACGGTGCTGAAGGGCAACCTGGTAAACACAGAAATACTCAACCACCAGCATTTACTGAATACTTGACGCAACAAAGGTGTAGTATGTTGAGTAAGATGTTGCAGGCTAGACTGTAAACACCACTAAGAGCCTTCTTTTGCTGGGAAAATCTGTTCTGAATCCAAACAACTTACTAACAAAGGCACTTGGGAAACACATTATGTTGCATTATGTTGTACCTTGGGAACTTCCTGAACTCGAGGTAATTGCAAAGC
>chr1	232538050	232538371
AGAAGGAACTGTTGACACCAACTTTGTCAGAACTCTGGAAAACAGTCAAAAGTTTTCAGCAACCAAGTGAGCACTGAATAAAGAAAAAGGCATTTCAAAATGGCAGGAAAGTTTTATGATAATTTTACTTACCCTTTTCCAACGCCCTCCCCAGCATAGCAGTACTTAAAGGAGCAGCATCCTTTGTTCCTGCAGAGAAACCCTGGTCCCTGACTCCAGAGAGAGCAGAGTAGACCTTATTCACTAATTATTGTATATATCCATTTTAACTTGCCTGGGGACTATGTAAAAGAATGATGGAAGGCACTCATCTCTGTTTTTC
>chr1	18655805	18656085
ACCGCGCCCAGCCAAGTTTTCATTTCTTATGGACGGAACCGGAAAATTACAATTGCTATATCATATAAAGTTATGCTTAACTTTTAAGAAGCTGACAGACTAGTTCCAAAGTGGCTGCACCATGGTCCATTCCCACCAGCAATGTGTGAGGGTTCCGATTCCTCCACGTCCTCACCAACACTTGGGATAGTCTTTTTTTTTTTTTTAATTATAGCCATTCTAATGGGTGTAAAGAGTATTTCGTTGTGGTCTTAATTTGACCTTCTGTAATGACTAATGAT
>chr1	113407642	113407922
AAGGGGCGGCCGGGCAGAGGCGCCCCCCACCTCCTGGACGGGGAGGCGGCCGGGCGGGGGCTGCCCCCCACCTCCCTCCCGGACGGGGCAGCTGCCGGGCGGAGACGCTCCTCACATCCTAGACGGGGCGGCTGCCGGGCGGAGGGGCTCCTCACTTCTCAGACGGGGTGGCTGCCAGGCAGAGGGGCTCCTCACTTCTCAGACGGGGCGGCTGGGCAGAGGCGCTCCTCACCTCCCAGACGGGGTCGCGGCCGGGCAGAGGCACTCCTCACATCCCAGAC
>chr1	225957158	225957507
CAAGAGCTAGGTTTTGAAAAGATTAACAAAATAGACTGCTAGCCAGACTAATAAAGAAGAAAAGAGAGAAGAATTAAATAGACACAATAAAAAATGATAAAGACAAGATCACCACTGATCCCACAGAAATACAAACCACCATCAAAGAATACTATAAACACCTCCATGCAAATAAACTAGAAAATCTAGAAGAAATGATAAATTCCTGGACACATACACTCTTCCAAGACTAAACCAGGAAGAAGTTGAATCCCTGAATAGACCAATAATAAGTTCTGAAATTGAGGCAGTAATTTATAGCCTACCAACCAAAAAAAGCCCAGGACCAGATGGATTCACAACTGAATTCT
>chr1	78157557	78157906
GATGAGATTTGGGTGGGGACACAGAGCCAAACCATATCAGCTGGTCTTTTAAGGCATACATTAAGTGCTTTCAGTCTTTTTGCTATGCTGCCTTCAGTTTCCATTACCTTTCTGAAAAGAAAAGTGACGATGAAAGCAAAGCATATGCTATACTTGCATACTAAAGAAATGTATTTACCCTGGATTTGCAAAGTGGGGTACAGGTATTGGGTAAATACAGCAGTTCCAAATGGGAGAAATCATCCAAAACAAAGGGGTTACATGGCCCATGCAAGTCTGAAATCCAGCAGGTCAGTCATTTTTTTTTTTTTTTTTTGAGACGGAGTTTTGCTCTTGTCGCCCAGGCTGGA
>chr1	16015865	16016368
CACTGAGAATGCATAAATCCCCGGAGGCAGAATGGTTAATTTCGTGAGGCACAGTCATGTCTAGACAAATCTGGTGGGGCTATTTAGAAAAACACATATGGTACTTCTGGCTTTACAAGGAAGGGGACCAAGTCACATTACTCAGCAAATATCTTTCCTTAGTCTGAACTTGGCTTCTAAGATTTTCTGAGAACTGAGCTTTTTTTTTTTCTTTTTTTTGAGATGAAGTTTCGCTCTTGTTGCCCAGGCTGGAGTGCAATGATGTGATCCCGGCTCACTGCAACCTCTGCCTCCCGGGTTCAAGCGATTCTCCTGCCTCAGGCTCCCAAGTAGCTGGGATTACAGGCGACCGCCACCACACCCAGCTAATCTTTTAAAAAATATATTTAGTAGAGACGGGGGTTCACCATGTTGGCCAGGCTGGTCTTGAACTTATGACCTCAGGTGATCCGCCTGCCTCTGCCTCCCAAAGTGCTGGGATTATAAGCGTGAGCCACCACGCCT
>chr1	42086092	42086595
GTCACCACAGTGCAAGTCTCAGCTGGGATTGGGCAGGGGAGAGGAGAAGGGCATCAAGGAGCTGACCAGGAGACACACTGATCTGGCCAGGCAGCCTCTTGCAGAAGTGGATCCCGTTAACAATGAAACAGATATGACATGAACTTGGCAACTTCTGAGAACAGGAATGTCTAGTGGTGCTTCTAGCCTAAAGTGACCCAGTTTCAGATAAGACAGTTTAATCCAGAACTCAGAGGGAGAAAAGATTAATATTTTCTCCTAGGGAAGGATACCCAGAGCTACCACAGCTGAAATGGGAATAACATGCTTAAAGGTGGATATGAGATGGCCAAAGTCCCATGAGGAATGGCCTCCAGGTATGATGATGAAATCCAGTGCAGGAGGGAAGGTCTCTTCTCATAGTATCCAATTGCAAAACTGGTCAAAATTCAACCATTTTCTCAGGGTTATTCTAAAAGCTGTTGGACTTGTACTGCTTCTTTGGCTTCTCTGGCTCTTGTTCCA
>chr1	196355466	196355750
GGGAAGACTCAATTTCCAGCTAAGTTACAAAACCACCCCTGGCCTTTTCCCTCCATACCCCCATCCTCCTTCTCTCCATAACCACCTCCAGGACTTTCCTTTTAGCCTTTATTATATTTCCTGAACTGTTGTCACGAGCTACTAATTTATCTCCTTGCCTTTTTTTACTCTCCTCCAATAACTTCCCCACACTGATATTTCTAAGATTATGCTATGTGTACTTCCTTTAAAGCCTTTTAAAGGCTCCCTAAAATATGAGTAATATCCAAATTATTTAGTATAGTA
>chr1	161008421	161008705
GCCCTTGTCTTCCCAGGCTGCAGCGGTGTTGTGAAGCCAGTCCAGCCCAGTGGCCCTGAGGGGGTGCCCCACTATGCAGAGGCTGACATAGTGAACCTCCAAGGAGTGACAGGAGGCAACACATACTCAGTGCCTGCCGTCACCATGGACCTGCTCTCAGGAAAAGATGTGGCTGTGGAGGAGTTCCCCAGGAAACTCCTAACTTTCAAAGAGAAGCTGGGAGAAGGACAGTTTGGGGAGGTGAGTTGATTCTTTGATTCCCTTATAGCTCGAAGAAGGTGGTTG
>chr1	240245741	240246016
GAGAGGTTGTGGAAAATGTTTATTTTTTTTTTACGTTTATTTTTGTAGAGACAGCATCTTGCTATGTTGCCCAGGCTGGCCTTGAACTCCTAGGCTCAAGCGATTCTCTTGACTTGGCCTCCCATAGTGCTGGGATTACAGGTGTGAGTCACCGCACCTGGGTAGAAAAGGGTTTTTCTTCAGTCATTGACATCATCAGCGTGTCCTGTTTGGCCTTGTCCGGTTTGCTGGGAGCCTCCAAGATTCTCTCTACGACAAGGAAAGGATTAGATGTAA
>chr1	50330711	50330986
AGCATTGCTGAGCTAAAAGTAAAAGAAGATATTCTGTAATACTTGTGTGCACCCTTGTTCCTGGACTCATGCGACATCTCAATTCTCTGACTTTAGGCAGTGGTTTGGGTCTGACCCACACAATTTAGTCTTTGATTATGTACTCTTGCCTTATTCTGCCCATGTTTTCATCATTAGGCGTGGGCTCCCTAGTCTGACTGTAAACACTAATAACAGTACATTGTGAGTGCCAAGGGACTGCTTGGTGATTTTTAAATATTCAGAAATCAAGCAGTG
>chr1	202232867	202233161
CCTCCCCTTTTTCCAGCCCCCACCAGCTCCAGGCAGTCTGAGCTCAAGTCTCTGGCCTGGTTAGGGGTGTGTGTGTGTGTGTGTGTGTGTGTGTGTGTGTGTGTGTGTGTGTGTTGGGAAGAGACCAAGTGGGGAGGGTCTCTATCTGGGCTTCCAGTTGCCCTCAATCTTATCAGGGCCTCCATGGAGGGAAGCTAGTAGAGTGGAGATTAGGGCTGGGCCAGTGGGGCTGAGAACTGAGGTGTGCGAGGAGGATCATCAGGGCAGTGGATTCTGCCCTTGCCCCAAATCACAA
>chr1	29881440	29881734
AAGTTGGGAGCTGCAAGACTCAGAGCAGGAGGATCCTTGAGTGCTGGGTGTGGGGTTTACATGTCACCTGTGGGTCACAGGGATTCATTGTCCTGTTTCTTTTCGGCAGGAGGATGTGCTCAGGGCAGTTGCCTTTTGAGAAGGCACCTGGGGGCAGGTGAACTGGGAGGGAGACTCTGGCAGCAAAGAGGTCATTTCAGTGGCCTTCTGTGGCATAAGGGACACATGGGAGCTGGGCAGCTGCACAGGGATGGTGAGAAGTGGGGGCACACGGAGCTCCTTCCGTGTATCTAAT
>chr1	27805901	27806242
ACTTGTGTGTCCTCAATCTGTGTGAGTCTCAGTTTTCCCATGTGTAAAATAGAAGCAGAGCTGTTGAGAAGATTAACTGAGCATATAGATGTAAAAGCACTGTGAAAACTGGCAAGGGCATGGTGAGAGAGATGATGAGTCACACTAATAATGACAATAACTGACAGGTCCCAGCAGCCTGGAGCCAGGCCCCCAGACCTCATGGAAAGGGCAGGATGAAGTGAGTCTTGGGTAGGGACTAGCACGGCCCTCCCTGAATATGGAAGTTCTGGGGGTGGCCCTACTCCTGGGGCTGCTCAGGAGAGGTGTGGACTGCTAGAGGGTGGTTCAGCCCAGTATGCA
>chr1	4668258	4668599
AGCCTCGCCTCCTGATGGTTGGTGCTGTGGTCGGCAGCCATGCCACAGGGCCTGCCTCCAGAGGAGGTGTGGGGTCGCCTGCCATCTTGGTGCATGTCTGACAGTGCCATGGATGCCCTATGGGGTGAGGCCCTCCCGAAATCTGTTCATCATGAAATGAGAGGTGCTCAGGGCCAAGCCCCAGGCTGAGCAGGATCAGTGAGAAGAGTATTCCCAGGCTCTGCCTCATCTCAGAGCCGCCCAAGGGATGAGGACAGAGATTGTTTGTACTGCTCACTGGTCCTTGGAGATAGAGCCAAGTCCTCCTGCTGCAGAGATGCAGCCTCTCACCAAGGGGTCCCC
>chr1	88156890	88157169
GGAGGAGCTGCCTTCCCAAGCAAGGAGAGCTACTCAGAGCCAGCTCAGTTTGAAGCTGAACCAAGAAGAAAGCCCAAGCATTAAACCATGCTGTCTCAAGCACAGCAGTTCAAAAATATGCTTTTTATCAGATTTTCCTCATATTTTGCCTCATATTTTTTATCACAGCAGGAGCTTGCCATCACCAGCCAAGCTGATTGACTGTGTCCTATACCAGCATCCGCCTTTGATATTCATGTTTTCAGGAAAGCTGCATCCCTTTCACTTATACTCTTGCTGG
>chr1	154883602	154883881
GGGAGGTTCCAGAGGGAGGGAGGGAGGGAGGGAAGGGAGGACTCTTGCCTTCGGGGATCCCACAGTGTGAGAGGGAAGCAAAGGTAGCTGGAAGGCGCAGCCTGGGTTGGAAAAAGAGTGAGGAGACACGGGCCTTTGTTGTCTCCTTTCTCTCTTCAGGTGGAGGACATTCTACCCACAATCTAACTTAAGTCCCTCATGCTGTAGAGTGAGCACAATTGAACTTTATTTACCCTTGTGTACAGAGGAGTGACAAGGAGGGTGAGGGGAGGCCAGCGTG
>chr1	29582039	29582507
GGTGAGTCATCACAGGTAGGGACCAGTAAGGGACATTTGGACCTAGGACTGTCTGCCTCCCACGTGGGGGGTCCCTAGTGCAGGGGCTGCATCTTGTCCCTGGTGGGCACCCTATGGGTGCTTGTTGAGGGGCTGGTGGGTTGTACCCGCCTCCAGCTGCCTGTGGCTCAGAAATTAGCAGGTATAACCATGCGGCTCTGGGCATGGGTTTGATGATCAAATGCTGGGCAGGTCTCTCTCCTTTCAGCAGTTCCAAAGCTCAGACAAGAGGAGAAGAAACCTGTGCTAGGTGCAGATGCATCCCCCTCCGCCTCTGTGTCGCTAAGGGCATGCGGGTGGACTGCAGAGTGCGTCTTGGCGGCTGGACTTGGGAGAATTAACTTCTCCACTCAGGGCTTACATTTCAGGCTGCTGTGAGCAGAGGCAGGAGGTGGTGGAGTGGAGCGGAGCGGGAGGTGGGGAGGGGAAG
>chr1	201362669	201363137
CCGAAACTGGCAGAAGGTGGCCAGGGGAGGGGTCTGGACCCAGTGGAGAGAGTCAGGAGCCTGGGATTCTTATTTTGGTCCTGTTAGGATTTGCCCTGTGACCCTCCGGAAGTCCCTTGCTTCCCTGAGCCTGCTTCTTTATCTGTAACATGAGGGGATTGGACTGGATGCCTTATGGCTTAGCGCTGTGCTATGAAGAGGAAGAAGGAGGAAGGAAAAGGAGCGCAGAGCGGGTTACACTGCCAGGAGATCCTGGGAAGCTAGGTCACTTCCCTGAGCCTCAGCATCCTTATCTGCAAAATAGAAATTGCTAATAGACTAAAAGGCAATTCTGAAAGATGGATGAGAAAGGAATATAATGACTCAGGGTAGAGCCTGCAAAACAATATGGGATGAGAAGATGCAGGGACTGGTTTCATGGAGAGAGCAGGGTTTTAGGATTGGGGGAGGGTGCCAGGGCTACCGACTG
>chr1	186048947	186049338
ACAATATTTTCACTTGTGTAGGAGCTTTAGGCATGAAATAGGACAGAGAGATAGAAGAAACACTTGAAGTAGGAATGTTTTAATTAAGTAGTTAATGAGGTTTCTAAATCCCTTAAAAATTCTGGGCCAGATGCATTGGCTTACACTTTTAATGCCAGCACTTTGGGAGGCCAAAGTGGAAGAATGGCTTGAGCCTGGGAGTTCAAGACCAGCCTGGGCAACATAGCAAGTCTCCAAAATTAAAAAACAACAACAAAAAAAGCTGGGCATGGTGCTACATACCTGTAGTTCCAGCTACTTGGGAGGCTGAGGCAAGAGGACCTCTTGAATGCAGGAGTTCAAGGCTGCAGTTGAGTATGATCATACCACTATATGGATAACAGTGCAATTTA
>chr1	182187376	182187767
ACTCAGGAATAAATTTAACCAAAGAAGGTAAAGATCTTTATAATGAAAACTATAAAACACTGATGGAAAAAAATGGAAGGATATTAAGAAAAGAAAGATATCCCATGTTCATAGATTGGAATAATTAATATTGCTAAAATGTCCATACTATCAAATGTGATAAACAGATTCAGTGCAATCTCTACCAAAATACAAATGACATTTTTCATAGAACCAGAAAAAAATCTTAAAATTTTCATGGAACCACAAAAGACCCTGAATAGTCAAAGCTGTCCTGAGCAAAAAGAACAAGGCTTGAGGCAGCACACTACCTGCCTTCAAAATATTCTACAAAGCTATAGTAACCAAAACAGCATGGTACTGGCATAAGAATAGACAACACGTAGACCATG
>chr1	824769	825184
ATGGGGACGAGCGGCCAATACATCAGCTCAGGTGTCCGAGGGGTTTCAGGGACATGAGAGAGAGTGGGGAACGAAGGGGGAAATCGCTTGGAGACCCAGGACGAGCCTGGCACACCAGGATGCTGATTCTGAAAGGGCGATTAAGGAGATTCCATGTTTTAAAAATCTGGATTTCTGGCTTCTTCTGAAAAAAATCAGAAGATGTTTAGCACAACAGCGTGGCATCGTCAGCTGTACTCCTGCCCCACTGTCCCCCAGGGAGCCTGGCTCATCCCATGGCTCACAGAGGCCCACACTGTGGCCAGACAGGTCCACTGATGGCTCAGCACGTGCACCCCGGCTGCAGGGAGATGGGTACCAGCCCAGGAAGTGGGACACTGGCTGAAACAGGATGGGATGCAGGGATGGGGTGGGAT
>chr1	106334455	106334870
AATATTAAGGAAAAGCCAAGAGTTAATCAGGATTTAGGCACAGATGAATCTAAAGACTTAAATTTCATTGTCAATCCCTGTCTCTGGATTGATTAGACAGATTTTGCTACAAGTTAGGAAGTTGGCTGTAACATACTCACACACACACACACACACACCCCTTTCTTTCCAAGCATACATAAACAAGAACATACATACCTAATTTATATTTAGCATATTAGGTAATAGTGGAATTGCTTGGCTTCATATTCCATGTATATTATTTTCCTAGCTATGAGACCCTCGCCAGGTTTGTGTGTTTTTTTTTTTTTTGTTTTGTTTTTGTTTTGTTTTGTTTGTTTTGTTTTGAGATGGGTTCTCACTCTGCTGCTCAGGCTAGAGCGCAATGGTGTGATCACAGCTCACTGCAACCTCCG
>chr1	64147191	64147716
GATACAATGCAGAAGTGCAGGGAGTTAAGGCCCACAGGTGAACCTTGGCCAAGGGGAGATAGAAGCGCAGGAGACTGTTCTGACCCATATGTGGTTTCCATATAGCCTTTGTCTTGGTGACCTAGCAAACAGGCACTTTTTTGTGAAGTTGTGACAGCTTAGTAACTAATGCACCACTCTATATTTGCTCTATCTTGATGTCTACCTCACCTCCTCCTGCCCCCTGCGCACCTGCTTTCCACCCTGGGAACCCCACCCCTGCCCCGATAAAGCTTGAGCACGAATACTTTTCCTCAGCTCCTTCTTTTCTCTTTTTTAACTTAGGAAACTGAGCTGATGGTCATTACATTTATAGTATCTCTGTTCAGTAAGTACTTACAAACAAAAATTCAATTGCTTTTAGTGAATGGATTTTATTAATTACAATAGCATCTGTATGCACTTGAAGAAAAGTAGTATATTGATGTTATCTTCAGATGCCATTTGGTGATAGGTGAATTAAAGGATTCCTTGAAGCCACTCTGTG
>chr1	52174801	52175326
TAGCAGCACACAAAACCCTTCATGACCTATGCCCTTCAACACTCGCACCTACCTTCTCACCTTTGCACATCTGTACTCATTTTCTGGAACATCCTTATTCATTTGTCCCTCGGGCTAACTCCTGTTCATCTTACAAAATGCAGCATATGTGTCAGCAACTCCAGGGCACTTTCTCTGACTCCCTAAACTGGGTCAGAGAGCCCTCTGCTGGGTTCCCACAGCCCTGATGCCTCGCTTCATCACTGCACCTAGCACACATTTTCTTTTCTTTTCTTTCTTTTTTTTTTTTTAAGATAGAGTCTCACTCTGTTGCCCAGGCTGGAGTGCAGTGGTGTGATCTCAGCTCACTGCAACCTCCGCCTCCCAGGTTCAAGCAATTCTCCTGCCTTAGCCTCCTGAGTAGCTGGGATTATAGGCACGTGCCACCACGCCTGGCTAATTTTTGTATTTTTAGTAGAGACGGGGTTTCACCATGTTGGCTAGGCTGGTCTCAAACTCCTGACCTCGGGTGATCTGGCTGCCTCGG
>chr1	144201076	144201801
GTTATTTTTGGAAAGAGGAGAATTGTCTTTCTTGGCCTTTTAGCCTAAACTTTTTTTTTTTTTTTTTTGAGACAGAGTCTTGCTCTGTCGCCCAGGCTGGAGTGCAGTGGTGTGATCTTGACTCACTGTAACCTCCACCTCCCAGGTTCAAGCAGTTCTCCCTGCCTCTGCCTCCGGCCACCACACCCAGCTAATTTTTGTATTTTTGTATTATTTCACCATGTTGGCCAGGCTGGTCTTGAACTCCTGACCTCAGGTGATCTGCCTGCCTCAGCTTCCCAAAGTGCTGGGATTACAGGTATGAGCCACTTCACCCAGCTTTTTTTTTTTTTTCTTTCTTGAGACAGGGCCTCACTCTTGTCACCCAGACTGAAGTACAGTGGCACAATAATGGCTCACTGCAGCCTTAACTTCATGGGCTCAAGTGATCCTCCCACCTCAGCCTCCTGAATAGCTGGGGCCGCAGGCATATGCCACCATGCCTGGCTAATTTTTGTATTTTTGGTAGATATGGAGTTTTGCCATGTTTCCTAGGCTGGTCACAAACTCCTGAGCTCAAGCAATCCTTTCACCTCAGCCTTCCAAAGTGCTGGGATTACAGGTGTGAGCCACCTCGCCCAGCCAGGGGCAGGGTGCAATAACTGAAGCTAGATTAGAACATGGGCTGGGTGTTGATAGTCCGATATACTGAGCAAGGGCATATCCATAACTGCTCAAATTCAAGAT
>chr1	237914726	237915451
AAAAGAGAGGATGGCATATGGAGAGAGGATGAGAATTTTCTGGGACAGTGGATGGAGAGAGTGAGATTGGAGATTGGAGGGGAAAAGATAAGAATAGGGGGTGTTTGTAGGTGAACCAAAAGCACCTGTGTGAGGACATGTATTTAAAAGTAAACAAAACAGAAACAAAAATAAAATCAGCAGAAAAACCTCTCCCTTGCATCTTCTTCTGTATCCTCTCTTGCTCTAGGCCCACTCACCATGTCACTGGAATTCCCTGTTCTTTAACCTCTGCCTACCTTCTCTGATTTCACAGGGCATTTCGGCTTTAATGAATATCACGATTCATGACACATGTTATGGCTTTGTCTTACTCTGCAACTGTTTCTGTTCTCCCAGCCACAGAACTCCAGCCGGGACCTGGGTGGCTCTATAATTTGAGGAAAGGTATTTAAATTCTCTGAGCTTCAGTTTCTTCATCTGTAAAAGTAAAAATAGTCATATATTCTTCCCGGGAGTTTTGTGAGGAATAAATGAGTATCCACCACAAAGCAAGTACTTCTTAAATATCATATTATCTCCCCAGTTCACTATTAGTGGCAATTCATTGGTTTTCTTACAAGAAGGGGGTTGTAACCCATAGTCGTTTGTATTCTGCCATGCACTTCTCCAAACATTATAGTACAAACAAAGCAATAATGAGAAGTTCCTGCTCCTCTCGTGCATTGGGTTGTGGTACCTCTCAAA
>chr1	181282169	181282763
ATTTGGATTGAATTGACATCTTTATTATTGATTTTTTTCTCCATGAACATGGTATAATTTATATCTTCTCTGTTTAACTCCAATAATATTTAATAGTTTTCTCCTCATGAGCCTTGCTCTTTTCCTGATGGATTTATTCCTAGATACATTTTATTTTTTATTGCTATTATAATTTTTTCTGAATTACACTTTCTAACTCTTTTGTCACTGGTATATAAAAATAAAACTTTTTTTGTGTGTGTTGACCTTATAACCACTTGCTTAATTGTTTTATTCTAATAATTTGTCTTTAGCTTCTATTGGGTTTATATGTAGGTAGTCATCATCTGTAATAATGACAGTTTTGTTTCTCCTTACCAAGCCTTAACTCTTTTACTTTTTTCTCTGTTGATTAGAACAATATACAGAATACATTTAAAAAAATTCCCCTTAAATATTATGCCTTTATAAAGCTCTGCTAATTTGATAGGTGAGATATGTTTTAAAGTTTATCTCTTTTATAATTATGAAGGCCATTCTTAATTCTGTTGCATAATATTTATTTCTGTAAGCTACCTCACTTTTTTTGTAAAGAGGTATGATACTAACAGTTTCT
>chr1	71603425	71604019
CCTGACAGTATCTGCCTCACAGGGTTGCTGTGAGAGTCAAGCGAGGTAAGTTATGCCAAGTACCTGGCATATAGTGGGTGCTCAATAATGGAGAAGGTTTTGCCTTTTATTTTCCTTTCTCCTCTGAACACAGCACACAATGGTCAAGGGTTTTAAATACATTACTGAAACTAGCTCAGATAATCCTAACCAACAGTTTTTACAAATGTTTGCTGATCTCTTGGTAACATCTTTTAAGAGGAGTACTACATTTTCTTGCTTCTATAAAGCTTTTTATAAGTGCATATTGCTATGTACACACACCAAAGGAAAGATATAAACCTGTTCAAATTTTTTTTCTCTACCTGCTGAGCCCTACTGGAAAGTTATGACAATGGACAAGGGGATAATATCATAAGCCATTATTATTATCTCATCAATGAAATGATTTACAGTGATCATGGGGCAAGCTGTGTGCTAATAATGAAGTCATCCCTTACAATTTATAAAAGCCACATATGGTGATGCACCACTTCCTACTGTTTTACATCTATTTATAACTCAATTATCTGATGTTATTGTTAAAGAGGTTGTTTTCAGATTGAACAGTAACAGA
>chr1	70357708	70358581
TTCCTGTTTCATCTCTTTCTTACTACCCATCCCCAGTGCCTAGCACAATGCCTATGGAAGTGAGTACAAAACAGACATTCTTTAAAAAAAAAAAATGCTTAAGTAATCACATTGAGAGCCGACTAACCTTCTTTGAAGATCTTTCATGATAAAAGTACCACTCAAAATTAACAGCTATGATTAATTTGCTAAGTTTTATACCAATTTCGCCCTTAACACTGATATTTTTAACATTGATACGATGTCAAGTATGATGATGAACAACATACCATTCATGGCCTCCAAATCCTAGAAAATTTTTTATTTCTTTAACTGTGAGATATTTAAATTTTGAACAATTCCCTGAAAATTCTCAGTGGATTTTTAATTCATTGCAATTCTAGGTTTGAGTCTGCAGATAGAGAAATCTGAGCACTCACAAAGTCACTATTATGGTTTGACAATCAAGAACTCCATTATTAAAGTTCAATTTTAATTTCACAATTAAGTTACAACTTTTGGTCAAATTGAAGGCATTAAGGTATTTTGGTCAAATTGAAGGCATTAAGGTAGTCAGTACATCCCTCAAAGCTACAGTGGAATAAATAATTATTTCATGCAAGTTTGCTATGTTCCTGATGTCTGAAACAGGTTAAGAGTAGAAAAAAGAATGGCCCATATGCTGTATTCTTTACTCTTCATCACCAACTGATCAGAAATAACATCAAATGTAACCTCATTGTCTGATTTTTAGTATAACGCAGAGCAAGAAATCTGAGCTGTGTAACACACCCAAACTTCTACTCAACTACTGTTTCCTGACACTGAAACAGCCAATGCCAACTTCTGTGGGCATTTTCATTTATTAAATGTTGTTAAGGAATGTATTTAAGAT
>chr1	186887818	186888691
CCTTGTAGTCATTTACAATCAAGTGAATTTCTGCTCATAATTTATAACATGTGAGAGCCTGTGTGTGAACTGTTATTTCAATTCTTTTATAAACTTCTTTATTCTATAGCTTTACTGACTTTCAGCTTTTTAACGTTATTTAGATTCAACTTGTAATTTCAGTTTATAATTTCATGCATTACTATTCTCTTTACGTTTTCCTAGCACCGACATGGATTTGTATTCAATGCAGTTCATATTCAATACGGCATAATGTTCTATTCTTAATGCTAAGGGGCACAGAAACAATACAGTGCATTTGTTCCTTATCTTCAATACTAATATACCATGATATTATAGGATCATTCCATAAAGACTGTGCGGTAAGGAAGGCAATGCAATTTTTTCTTTTCTGGTCTATGAAGGACTAAAAACCATTTACATATTATTAAACAGTCAAATATGTCAAGAATACAAAAATTTCATTAAAACATTATATCTAAGTTTATTATAACATATATGTGTGTCATTTTTGCCCTTTTGTCAAAAGCATTCATTCATGAAAAAAGTAATAGCATTCAGGGGATATTTTAGTGAAGGAGGCCATTTGAGGCTGGTCTAAAAGTTTAGTTTCTATTAGTGGATTTCAGCATTAACCACACTTTATAAAATGAGCAATGGTTGAAGGATTTCTTGAATATGTCACAGGAGTTCATTCCCATAGCAATGCATTCCCCAACCTGCAGAGCCTTACCATGGTATCCTGGTTAAATTCCAATTTGGATAATTAAATTCTGCCTGCATATCTGACTTCTTACAGTCTCTAGCCTTTTTTGCAATCTTCTGTTATTTCCTGTTTTGAATTGATGACTGCTGTGCCCTGTGGAACAGAGGC
>chr1	105412106	105412432
TCCTCCTTCTCTATTTTGAAACTATTTTCTCTAGTTTGGGTATAGGATTGATATTGGCTCTTCTTTAAATAATTGGTAAAATCCAGCTGTGAAGCCATCAGGTCCCAGGCTTTTCTTTACTTGGAGACTTTTTTTATTACAGCATCAAAATCATTACTTGTTACTAGTGTATTCCGGTTTTGGGTTTCTTATGGTTCAATCTTTGTAGGTGGTATGTTTCTAGGGATGTATCCATTTCTTCTAGATTTTTCAATTTATTGGCATATAGTTACAGCAGCCAACAATAATCCTTTGAATTTCTGTTACCAGTTGTAATGTCTCCTTTTT
>chr1	110012979	110013305
GGGTCTTGCCACTGGCTCCTTGGGAGGGTCCCCAGGAAGGAGGGCTGGGCTTTGGGGAGGTTTGTTTTCACTTCATCTTCCCCACCACAGCTCCTGATTATGACAGAAGCCAGTGGCTGAATGAAAAATTCAAGCTGGGCCTGGACTTTCCCAATGTAGGTGCAGGGGAAGGGGCGGTTTTGGGGGAAAGTGCGACGTGTCTCTGACTGCATCTCCTCTCCCCAGCTTAGAGGTGTTAAGATCAGGAGTCTTCTGCCCAATTCCTCTCACTCTTGGCTGTCTACACAGCCCTTGCATGATGTTCTGTGTCCCAGCTCATTTATTAGT
>chr1	206104863	206105225
TTTATCTTTTATCCTAAAGGGCAAGATAGTAAATATTTTAGGCTTATGGGGCATACAGGCTCCCTTGCAGTTACTCAACTATGCCCTTGTAGCATGAAACCAGCCTCAGACAATACACAAACAACGGGCGTGTCTCTGTTCCAGTGAAACTTTATTTACAAAAACAGGAATCCGGCCCACGGGCCACAGTTTGCAATCCCTGGTCATTGGGAAAACCTGCTCTTCCAGTATTTCCATGCTCCAAAGAGGAACAGAGGCTCCCATCCACCCGGAGGGCTCCTATCCACACTGAAGACAGGGACCCACTCTGGGGACTAGGCCTCCATCCCTACTAGTCCCTCCCACAAGGTACTAAGAAATCTA
>chr1	228265885	228266247
ATCTAGCTATTCTTCTGATTCCCAGGTCTAGAAACTACAGTGACTTCAGACCTGCCCCATGTACAATGGAAAGACTTCCATAACCTTTTTTCTTCTACCTCTAACATTGTCTAAAGTTTAATCTCTATCATACATCGCTTATTCCATCAAACTAATAATGATTTTACTTTGCAGATCAAATCCTAATGATATACAATTGATAAGTGTTTAGGAAGGGAAGTTTTGGGCTATAAATTGTCCCTCTTCATCTCATTTAATGCTTTTTGGCCTACTCTGTTTTGTTTGATATCAGAATCACAGCACCTGCTTTTTCAGAGTTGGGGTTTCCGTTATGCCTACATTTGAAAATCTTTTATTTTAAAG
>chr1	237028957	237029430
TGATCTGATATGTTCTTTGAAAATCAACACTTACTATTTTGTCTTTTAAGAAATCAAAGTACATATTTTAACATTTTAGTATTTACTGTGTCCACATTTATACTATTTTATCTCAAGATATTAGATTATGTTGCATCCATTCTTTACTAGTATCTTAGCTTAAATGCAAACTCTTGGAGGCCAGCTCTCAAACCAAAATTCTAATAAACATTTCTAAAGGTAAAATGAGCCCATAATTTCATGATATGAGCCTAATTTTCTCTGGAGGTAGATGATAGAGTAGAAAATTACAAAAATCAATTAGCTATTGTTTGTGAATGGATAATTAGAGACGGGTTGTTTCAAAGTTCATACAAAATAAATTCAAAGGAAAAAGTGTTGCACCATTTTAAAACAAAATGTCAGGATGAAAATTTGAGTTTCAGGAAATTGGATCATAACTGAATGATGATTATTCATGGCTATATATCAAAT
>chr1	91442044	91442517
TGGTGGTTTTCTCTGTGCTTGAACATCTCTAGGGATGAAAGCAATGACTTATACTGGACGAGAGAGAAAAAAGCCCTTTTATCTGAGGAATGTGAGCCCCTTTAAATGATCAGGCCCAGAAAGGCATTCAAAATGTAACGCCAAGGCTGGGCGTGGTGGCTCACACCTGTAATCCCAGCACTTTGGGAGGCCAAGGTGGGTGGATCACAAGGTCAGCAGATCAAGACCATCCCGGCCAACATGGTGAAAACCCGTCTCTACTAAAAATTTAAAAATTAGCCGGGCGTGCGGCACACACCTGTAGTCCCAGCTACTAGGGAGGCTGAGGCGGGAGAATTGCCTGAACTCGGGAGGCCGAGGTTGCAGTGAGCCGACATTGCGCCACTGTACTCCAGCCTGGGTGACAGAGCAAGACTCCATCTCAAAAATAAATAAATAAATAAATAAATAAATAAATAAATAAATAATAAAATG
>chr1	12923454	12923759
TTTTGGAGGCAGCACAGCTTGAGGAACTGAGTGGTGAACTGGGTAACAATCTCCTTCTTCTGCTCTGGGGAAACGTAGCGAGAGACATCCATGTGGGAGAGAACGAGCTTCTGAAGATTCCTCATGTGGCCCAGGTATGGGGTAAACTGTGTCAGGATGGGCAGTACCCACTTGCAATTCACTTCCACCTCCTGGATACAGTCTAGGTTCACCATTTTCAGGATGCTTCTGATATTGCGGAAGGGCATTCCCAAAATTTTCAGCTTCTTACAGCACAGGTGTAGTAAATCTTTCCTCTGCTTGACC
>chr1	182869978	182870283
CACAGGCAAGCAAGTCTCCCATTATCAGACTGGAATACAAATGGGGTTTTAGATGTAAAGATCAGGTTTGATGGCATGTGATGCCATCAAACATGAAGGAGAAACCCCTTCCCAAAGCTCCATCACTCTACAAGTGAAAATTCAAGACTCTAACAAGGCTCTGTCTTGAGTTCCCACCCCCTATTCCCAGGCTTTGCCCAAAAAAGGAAAAAAGGAAGCTTTAAATCAGGTCACCCTAAATCCTCTTTAATCCTTGAGATTATCCATCTGGTATTTGTGTATTTGTGTTTCTGCCAATACAGTGGG
>chr1	181674142	181674733
TGATCTTGGGTTTGGTGATGAGTTTTTAGATATGAGACCAAAAGCACAATCCATAAAAGGAAAAATATGAAAACGGGACCCAACAAAATTAAAAACTTTGGCTTTTCCACCAAACATGCCCTCCCCCCCCCCCACACACAAAAATGCTGTTAGTAGAATAAAAATACAAGCTACAGAAAAAGTTCCAAATCTTATATCAATAAAGGACTTACAACCAAAATACAAAGAACTCATAACAAGAAAAACAAATAAAGCAATTTAATAATAAATTAAAGACAAAAAGAGATCTGAACAGATACTTTTCCAAAGAAGATACACAAGTGGCAAATAAGCATATGAAAAGATGCTCACAATAGTCATTGGAGAAACGCAAATGAAAACTGCAATAAGATACCTCAACATACCTATTAGAATGGCAACTTTTTAAAAAATGATAATTCAAAATGCTGGTTAAGACATGGTGCAACAAGCACTCTTGTTCATTCCTTGTGGTAATGCAAAATGGCAGAATGAGTTTGTCAGTTTCTTACAAAGTTAAACATACACTTATCATGTGGCCCAACAATACCACTCCTAGGTAATTATCAAAGTG
>chr1	18691607	18692198
TTGCTTTAACCACAGGGATGAATGGGAGTATGGAGGATTGAAAGACCAAGGCTTGGGTGCAAAGTGGGCATCAGGGAAGGTTTCCAGAGGCAGCAAGGTCCACAAAGGGAGTGACAAGGCTAGCACATCTGCCTGTCAAATTGACAGGCATGGGTTCCACCCTTCATCCATCAGATGTTCATTAAACCAGTACTACTTGCAAGGTGCCAGGGGAACTGTTGTGAATGGCTGAGCCCATTGTGCTAGGGATGCTGAGAAATAAACAGGTGAACAATTACAGAAAATGATGGGAGATTGGCACAGATTCAGCGCAGGAATCAAATGTAATGCTGGGGTGGAGAGTGACAGCGGGGGTACACTTAAGATATTTCTCAAGGTGGCTTCCCCAAACAGGTGGCATTTAAGCTGAGATGTGAACAATAAGGAGGACTTGGCCAAGAGGGAGGAAGTGTGGGGTGGGGGAAAGGGAGGGAGGGAAGATGAGAGAGAGAGAGAGGCACAAGAGGAAGAGCACTCTAGGGGAGGGAACACCAAGAGCAAAGGCCCTGTGTCCTAGCCCAAGTGAAGGCCAATGTGGCCAGAGAGGGGATAG
>chr1	47113165	47113703
AATCATATCAGGCAGGCCCAAAAAAGAATAGTTCCCCCAAATTAGAGAAGTAACCTCCAGGGAAACCATCTGAGGATTCCCCTTATTTGGGGCCCCTTCAAGTTCCCTTCTCATTATAGGACCTTAGGCAAATAAATGGAGACTTAGGCCAGTTTTCTAATGACCCTGATAGGTATTTAGAGGCTTTCCAAAATTTAACTCAGGTATTTCACCTGCCATGGAGGGATGTTATGCTGTTCCTAAACCAGACCCTCACAGCAGCTAAAAAGCAGGCAGCTCTGCAAGCAACAGAAAATGTTGGAGATGAGCAATATATCTCCTATAATACACCAAAAGGGAAGAAAGCAGATAGGGAAAGTAAAGAAATAGCAAAAACACCATTCCCAATTGGGAGAGAGGCAATTCTGGTAAAGACCCCTAATTGCAACCCCAATAACTCAGAAGATAAATGGAAAAGGAAGCACTTTTTAATATGCATTTTAGAAGGCCTATGGAAAACCAGGACCAACCCTCTCAATTACTCTAAACTGTCTATAATA
>chr1	87119096	87119634
ATATATAGATCAAAGAAATGTCAAAGCTGGTTAGCCAGACAGGACCATGTAGTTCCAGTCTAATGGAAGAGAAGATGGAGGCCCAAGTATAATAAATGGTAGAGAAACTTCCAACCTACTTCAATTATTCTTAAACCTAGCCAAAAAGACCGAAGGAGATAAGGAGATTTGACAATAAACTTTAAATAGGTAAGATGTCCTAGGAAGCGCTACAAAATATTAAAGGTTTCCTACCTTTTTTTTAGGGTGATAAACTGAATATAGGTATATATCATCTATCCAAGATAGTTACTTAATAAAAATTCTTTCTGGTGGCTTTTAATATTAAGTGATCAAAGTTTTAAAATTAAAACAATCGTTATAGAAAGTACTATGTGGAGATATTATAAGAAAAGCAGTAAAATCTCATTATAAAGAACTCAAATGCAAATATTTTCCTTTAATGAAATTTAGCTGAAATGGATTCAATGGTAAGTATCTCTTTTCTAGCTATAGAACCTGCACATTCTCTTTATAGTAAAAGCTCATTATAAAAAACT
>chr1	221734467	221734782
AAGCCTGAACCTCTACCCTTCTTCCACACACTGGCCTGCTCAGGGAAAGCAGAATATTTCCATTTATTTTTCCTTTTCTTGTTTTTTTAAACACTTATGTCTTATAATAGCTGGTATTCTTCAATGTTGACTCTCATCATTATAAAGCCCTTATTCCCTAAATGTTTGCTCAACATTTTTTGTAGAGCAAAGGACGGGGAGCTACAGGCCTCTGCAAACAGACGCTTCTCAAAGGCAAGGGAGGAATGTGCTCAAGGAAATCTAAATCCAGAGGGTCGTGGTCCCAGAGCCCTTGGCTGAGCCCTGCAAGTTTCTC
>chr1	56405151	56405466
AAAAAAAAATTAGCCGGGCGAGGTGGCGGGCGCCTGTAGTCCCAGGTACTCGGGAGGCTGAGGCCAGAGAATGGCATGAACCCGGGGGGCGGAGCCTTCAGTGAGCCGAGATCGCGCCCCTGCACTCCAGCCTGGGCGACAGAGCGAGACTCCGTCTAAAAAAAAAAAAGAAAGGTCTACACATACTAACTTATTTAATTTTTGCAACAGCCTTATAAGATAGGTATTTTGTTATTGTCTGCATTTTACAGATGAAAAAAAGTTAAAATCAAGAGGAATCAGGTGACTTTCCCAATATTACTTAGCTAGTAAGTAC
>chr1	188473013	188473300
AATTTTACAAACTCTCACACATTATATGAAATAAATCTATCTTTCAATTGTATTCCATTTAAGGCCTCCATATTCCTTACTAATGTCAGCATTAGTAAATGTGCTCATACTTATTTAATTCTTTAAAATAATAATAAAATAAATAAAAATGTAAAGAAAATAAAAATAAATTTACTACAGAGATGCTAACTGTGCCAAAACACAGAATAGCAGTTTACTTGTTTGTTCCAACCTATCATTTTTAATAATAAAAGTAACAAATTCCCATGATGGAAATTTAAGCAATGA
>chr1	41447007	41447294
AGCACCAAATACCCACAAGAGAAAGCAGGAATGATCTAAAATCAACATACTAGCATCACAATTAAAAGAACTAGAGAGGCAAGAGCAAACACATTCAAAAGCTAGCGGAAGGCAAGAAATAAATAAGATCAGAGCAGAACTGAAGGAGAGAGAAACATAAAAAACCCTTCAAAAAAATCAATAAATCCAGGAACTGGTTTTTTGAAAAGATCAACAAAATTGTTAGACCACTAGCAAGACTAGTAAAGAAGAAAAGAGAGAAGAATCAAATAGATGCAATAAAAAATG
>chr1	75801963	75802269
TGGTATCAAATGTAAATGAAATTGTTATATTTATAAGACCGCATTATCCTAAACCACATAATAAGTGCAAATAACATAGTTGTTCTATTGCATTATATATTGAGGCATTTGACTCCATCAGTTTTCAAACAGGTGTCTGAAAATCACACAAAAAGCTTATGATTTCCAGCTCTGTCTTAAAGCAAATCGTAAGAACTGTCTTCAAAAAGTTATATTGGAAAAGATTCATATTAGCAATAGAGAATATAGGGTAAAAACTGAATTATACTGTTGAAATTTAAAATCTGTAGCCTCTAGCATGTAGGAA
>chr1	170120535	170120841
AGCATATCCTTTAATGTACAAGAACTTTCAAATTTCTGCTTCTGATACATTTGCTTCTGTCCCACTGTCCAGAACAAGTCACATGGCTAAGCCCAGAGTTATTGTGTGAGAGCACTACAAAAGGGTGTGAATACAGGGATGTGTGAGCAAATGGGGCATTACTGCAATCAGTCCACTACATGTTCCTTGATGTCAGGGTTACATCTCAACCATCTTTTCATCTCTAGATCCTATCATGTTGCTTGGCACAAGGTAGTTGCTTGGGGAATGGTGAATTGATCTATACAGTTATCTAGTCCGTTTAGCA
>chr1	162039449	162039779
TGATGAAGTAATATTTTTTAAAAAATTACTATTTTCTTCAATAACAATATAGAGAGTTGTTTTCTGAAAGATGAAGGATGGTGGTTGAAATGTTTAATGTTCCTGTATAATTTACTAATGTTTTCAGAAATAGAAATGTAATGTCAGTGGCAGATGCATCATACAAGTGAAAAAAATTAAATTACTTAAATGTGTTACTTCTTGTTAAGAGAGAAGTGAGATAATGCTTAATTTAGGTTTTCACTCTCTTTGGATTTATTGTAATATGTATAATAAATATTCTACTAATTTGAGAATATGTATTTTTTCAAATGTGTATAACCATATATAA
>chr1	98026968	98027298
TTGTTTGTTTCCAAGCAAACTCTGGCTCTATGGCCCAGGCACCATCTCGGCTCACTGCAACCTCCGCCTCCCAGGTTCAAGTCATCGTCCTACCTAAGCCTCCTGAGTAGCTAGGACTACAGGCATGCACCACCATGCCCGGCTAATTTTTGTATTTTTTGTAGAGATGGGGTTTCACCACGTTACCCAGGCTGGTCTCAAACTGGTGAGCTCATGCGATCTACCGCCCACCTAGGCTTCCCAAAGTGCTGGGAACAAGCTGTTTAATGCAAACACCTGTGGCTGAATAAAACCTTAACCCAAGAAATAACCTGCACTGGGGTACACATTA
>chr1	164405867	164406146
AAGTAAGGAGAGCTAAGTGGTACTGGGACACAAATGCCAGTGTTAGGAGTGGTCATTCACTAGCTGAGTGGCTGGCAAGTACACTCTGGCCTCCTGGCAGCCCCATTCAAATTTGTGTCTCAGCAAATTACCTCATGACAGGGACCTTTTGGATTACTCACTGGGGGTTTTTATCATTCATGCATATTCAGTCTGCAAATGCCAATGCAGGGCTATCTGTAGCTCAAATGAAATCCCCAGAATTTGCAACAGTTTCTCTGTGCTGCTCTTCTAAGTTTCT
>chr1	108976533	108976812
TCTTCTCATGTGCACAGTGGGGAGCCATTGGCCATCTTTGCAGGGAAGTGACCTATCAGATTGGCATTTTAGAAAAATAACCGGCCATAATTTGAAGGGTAGATTAGAGCAAGGAAAGACCAGTAGCAGGGGGAACTAGGTAGAAAAGTAACATTTATGAGGACAGTGGTATGAATGATGGAGTGAACATGTGTTTTTGAGTTAGAGACTTGGGTTCACATCCTAGCCAGACCACTTTTGGGGCCTGAGTAAATCACTTAACTTCAATAGAACTTTAGTT
>chr1	94930204	94930636
GCAAATTCTCAATTTAGTCCAAGGATTTAAGTTGTAGCTTGGCTTTCAGGCTTTAAACTGTCTTCAGCTTGGAGGTGGTATTTCACCAGGGACCCTCCCTTATCTGCCTAGGCATTTAGCTGTCTCCTGTCACTATCAGTAACATATGGCCCTTTGGGTTAAAGTCCTGCTCATAGACCTAACAGGTCCCACACTGCTACAATCATTTCTTCCCTACTCTCCCAGCTTACATCAATCTCTCCACCTATTTTCTATCCCTAAAATCCTACAGCATGTATAGGTTATATACTTTAATTTATTATAATAGTGATTCGTCTTAACCAGGGAGACAGTGTCATGTAAGAGTTCCTGTGTTCAAATCCTTGTTCTGCAACTTACTTGCCATGGAATCTTGGGTAAGTTATTCAATGTCTCCATTCATGTGTCCTTATCT
>chr1	175301825	175302257
TAAGTCCACAAGGGTGTGACTCATATAACCACCTATAAAGAAAAGTTTAATATCTCAAACCATGTCAAACCTTCTCCAAGTCTAACCCAAACTCCACTTCTCCTTTCCCTCTGCACATAGGGTGGACAGGCTTGGGAGGATTTGATCAGAGCCTTCCAGAGCCAGGCCATGTTCCCACTGGACCTCAGGCTGGTGAGAAGGGCTCTCATTCATGCTGGTACAGATGCATGGTTTCTAAGAAAGATAATTTAGAGCTTCTGCATGCAATACAGAATTGGAATAATGAGATCTTGGGCAGGGAAAGTCACAGCAGAGAATAATCAGGGATAGGGAAAGGCAGTGGGAAGAAGAGTGAGATGAAATCACTTTTAGATTAGCCTTAGTCATTGTTCTAATGTTAGCTTGTGGATTGTGAGCTTGTAGCACTTTTTGT
>chr1	64000408	64000741
CTTGAGCCCAGGAGTTTGAGCTGCAGTGAGCTGTGGTCACACCACTGTACTCCACCCTGTGTGACACAGCGAAACCCTGTCTCAAAAAGAACACACACACACACACACACACACACACACACACACACACAACACCAAAACCCCAAAATGTTGTTGTGTTGATTCTTTTGAATTTTCTGCGTCCACTATCATTACCTACAAAAAAAAAAATAGAATTTTACTACTTTCTCAATATTTTTGCCTTTTATTTCTCTTTCTTGCCTTATGCAACACATGCATGACATGGCGAATACCTCCAGTGTGATATTAAATATAAATGGTGAAAGTTTACATC
>chr1	221369082	221369415
AGGCACTCCGGGCTTTCTCTTCAAACCCTCTTTCGACACCTCCAAGTGCTGAGCCTCCTTGCTTTTCTAGCCCATCTGCCAGCCTCCTGCACGTCTACACCTGACGGCTGGGCTCCTGTCGCAGAAACCATGCGCCAGGCACATTGGGGCCCACATAAATGTGCAGTGTCCGATACGCCATGTGGTCAGCACGACTTCTCCACGTCTCCTCTTTCTCTTCTTCCTGCAGAGTGAGCCCACCGGTTCACCACGTTGCTCTTGCCCCTAGCCCACCAGGCCCTGGCCCTCAGCAGCGGACCTGCCGCGGTTTCTGGACTAGGAAGGCCCTGCTCCC
>chr1	107499366	107499664
ATTTTGAGGACTAGTGTTATCACCATGAAGCCCTCGTGTCATCTCTTGTCTCTAGGAGGACAAGCAGAAGACATTTCTTCTGTTTGGCATAGTCCGTGCTCTTCTCCACTTACTCTGATGCCACCTATCTTTCAATGTCTAGCTCAAGTTAATTTCAGGTCATATCATTCTCTTGACTTTTTAACTCATGTTAAATCTCTCTCTCTCTCTATCTCTATCTCTCTATCTAATATGTATAGATCTCTATATCTAGATAGACATATATAGTAGCCAGCACTGCCTGTGTACTCAACTGTACT
>chr1	84556023	84556321
AAGTTTGAGGATTGGCATTAATTCTTCCTTAAATGTTTGGTAAAATTCTCCATGAAGCCATCTAATCCTGGGCTTTTCTTGTATGGAAGATTTTATACTACTGATTTAATCTCCTTACTAGACAGGTCTGCTTGGATTTTCTATTTCTTCATAATTCAGTCTGGTGGGTTGTATGCTTCTAGGGACCTATTTCTTCTAGACTATCCAGTTGGTAGACCTGTAACTATTTATGGTAGTCTGTATGACCTTTTTTACTTCTGTAGCATCAGTTGTAATGTCTTTTTCATTTCTGCTTTTAT
>chr1	36376227	36376505
GTGACAGAACTGGCAAAGGGGAATTAAGTGGCTCAGGAACAAACCTGTGGCCTCTGCAAGATGACACTTCAGATACTCAGGACAACAAAGGAGAAGCATCTGTACATGATGCTGCACCCCTCTCCTTCACGGCATCATACAGTTTTGCCTGTCGCTTTGTTTTGTTTTGTTTTCCCAGAAACATTTTTCTTTCCTAGGCATCATACAAGTAAGCAACAACTCACTCACTGTGTGCTTGTACTTCTCAGTGGAAGGGAGCACTAGTCTTTCGACACGGTG
>chr1	205178458	205178736
GAGTTGCCCTTGACTATCTAAAACAGCCTCATTGTTAAACCCTTGTCAGAAAGAGCTTTTCTTTTTTTCTCTTTCTCCAACTAGAATAGGCTTGTTAGCAACCCATCCTTTCAGGATCTTGGTCTTTGGTCAAGATCTAATAATCTAATTTACCCTGATAATACCAAAAGACTAAGGGTTCCCAGGTTAAAAAAAAAATATGCATTTTACAAGAAGCCTTTTGGCGGCCCAAACCTTGATGGAAAGGTGCATTAATGATAGGAATTTAAGGATCCCTGT
>chr1	160719918	160720345
TAGGAAAACAATAATTTGCTTCAGTTTTTTTTGGTTGTTGTTTGTTTTTTTGTTTTTTGAGACAGAGTCTTGCTCTGTTGCCCGGGTTGGAGTGCAATGGCACAATCTTGGCTCACTGCAACCTCCACCTCCCGGGTTCAAGCGATTCTCCTGCCTCAGCCTCCGTAGTAGCTGGGATTACAGGTGCCCGCCACCACGCCCAGTTAATTTTTGTATTTTTAGTAGAGATGGGGTTTCACCATATTGGCCAGGCTGGTCTCGAACTCCTGACCTCAAATGATCCACCCGCCTCAGCCTCCCAAAGTGCTGGGATTACAGGAGTGAGCCACCACACCTGGCTTTGCTTCAGTTTTTAACTACTTAAATCCGTGAGAATTTTTTATAGTATAGAAAGTATGAAGAGTAAAGACAGAAATTGTCTCATTTTA
>chr1	37513938	37514365
TTTGACCTTCTCTGGGCTGACCTGCATGCATCTTCACTTGACTCTCCCAAGATAGATTTTCAAGCCCATTTCCCATCCTACCCTCCACCTCTGAACACTCTCCAGTTTGTCACTGCCCTGAAGGCTAATAAGTACTCCCTGTATGTTGTAACCACCAGGGTGGAGGATGAGCCTGGGATCAGAGTAGATTGGGAGAGGAAGTGACAGGACCACACATGGGTGAGATAGCCCTGGAAATGCCTGGTGTTGCTGTAAGTGGGAGCTGAGCAGGAGTCCGTGGGTCCCAGCACTCCTGGGACCGCAATTTCTCCATCCATAATATAAGTGTGTCTCTAACCACCCTCCAGACTGGCTGTTTTTGAGTCTCTCAGTCTAAGGAGTCCTTACTCTGGACGCTGCTGCTGCTCCACCAGGAGACGGATGGTGCT
>chr1	182427428	182427755
CCAAGTTTATAAAATTGGTAAGTTATGAGGATGGATTATTTTTACCACAAAAGGATTTTGTGATGAAATTTAGGATCCGTTTTATTAGTCAATAATGTTCCTGGTGTATATAGCATTATATTTATGGATTTCTTTTATCTGACTTCAGAAGTAATCCCTGCTCCTAGCTACGTACACAATGGAGGTTAAAGCCACATGTGTTGACTTCAGACAAAACCTAGGTTTGAGACCAGGTTCTGCCACTTAGTTGTTAATGTGTTTGAATAGTTGCTTACCTTCTCAAAAATACAAGTTAAAATTTTTGCAAGGATTAGATAACATACCTCAG
>chr1	12441752	12442079
ACCATCAGCTCTCCATATCCACAGATTCAGCCAACCATGGATGGAAAATATTTGGGGGGAAAAAAGATTTCACGAAGTGCCAGAAAGCAAAATTTGAATTTGCCACACGTTTCAAATACTGTATTGACTCCACACAAATGAAGTGATATGTGGGCATCGTATTAGCTACAATAAATAATCTAGAGGTGATTTAACGTATACAGGACGGTGTGTGTAGGTTATATGCAAACACCTACAGCACATTATGTAAGGGACTTGAGCATCCTAGGATTTTGGTATCTGCAGGGGATCCTGGATCAATCCCACATGGATACTAAGGAACAACTAC
>chr1	197728259	197728956
ATAACACATTCTGAATAACACATTCAGCAAAAAAGTTTCAAAAAAAGTTTTTAAATATTTTGAACTAAATGAAATAAAACATCAAAAAATGTGATATCCAGTGGAAGCAGTGCTTCAAGGTAAATCTACAGCATTGAAGGTATATGCTACCAAAGAAGATAGATCTAAATCAATAATCTAAACTTATACCTTAAGAAACTAAAGAAAGAAGAGCAACATAAACCTAAAGCAAGCAGAAGAAAAGAAAGAAATCAAGCAGAAATCAATGAAATTTAAAACAGAAAATTAATATTTAAAAAATCAACCAAATCAAAAACTGGCATTTTGAAAAGATGAATAAAATCTATAAACCTCTAGCCAGACAAACCAAGAAAAATAAGACACAAATTACTGAAATATAAAATGAAAGAGGGACATCACCACTGGTTTCATGGACATTAAAAGAATAATAAAGGATATTATGAAAAACTCTGTACCCACACATTTTGATAACTTAGATGAAACAGACTAACTTTTTGAAAGATACAAACTAACCAAACTCATAAAGGAGAAATAGGTCTTCTGAATAATCCTGTATCTGTGAAATAAATTAAGTCAATATTAATAAACCTGTAAAATTAAGTCACCAGGACCAGATAACATCACGGTGAATTCTACCAAATATTTGAGAAAGAAATGACAAAAATTCTCTAGAATTG
>chr1	61678165	61678862
CATCTTTGAAAGACATTTCATTAAAGTTCAGCTTTCATGGCTTATACCTGTAGACCCTAACATAAATCCTGTGTGAACGGACAAAACTGAGTGGGTGTCATTTGTGACCTGGAAATAAAAGGTCAACCATTGAATTTATAGCTTTTTTAGTGAAAAGAACATAAAGATTCCTGCCAACTGGAGTCAATCCATATTTTAATGTTTCCTAGTTAAGATTATAAAATCAAGGGATTAGGATCGTGCTGCTCAATGAAGGTCAAAAATTAAATGTGATGGGCTAAGTGTCATTCCCATGGGGCAGAAGTTAATATTTCAAAAACCATTTCTACCACTGGCAGTCAAGAAATGAATTGTCCATGATCATTAACCAAGTTAAGGGGAATCCCACTATCATTACTAAATTTAATGATGATTATTATACTAATCAACTATATTATTAAATTACTCTGCTGTTCTGTAATGTCCCCAAACAGTAATAGTGAATTGATTGCTACCAAGTAATTCTCATATACAGTTGAGAACAAGTTGAGATGCAGGATCATGGATGAAGGCCTCCTTTTGAAGAAAGAAGTTGTGGCTATTTTATGGATAACAGTGATAACGTAGAACGTTCTTTTAAGATGAAGAGTGAGTGGCACTACAGACCTGTTATTAACTATAATTCATTAGTACATGTTTTTTAAGTACAAAAAAAGAAC
>chr1	227247909	227248287
ACCCAAGTCCATCAACAGATCAATAGATAAACAAAAATTATGGTGGATGCATACGATGGAACATTATTCAGCCTCCAAAAGGAAAGAAATTCTAACACATGCCACAACATAGATGAACTTTGAGAACATTATGCTAATTGAAATGAGCCAGTCACAAAGGACAAAGACTATATGATTCCATTTATATGAGGTACCTGGAGGAGTCAAATGCAGATAGAAAGTTGAAAGGGGGTTAAGAGGAGGCAGAATGGGGAGTTAGTGTTCAATGGGTACAGAAAGCTGCCTCAGGCTTACTTCACCAGATCATAAAATTTTTAACTTAATTCTACTTGAGTCACCCTCTTCCCACTTGGACGTCCCTGTTCGCAGGGCTGTTCAC
>chr1	64690688	64691066
TAACTTTTAAATTATCTCTGATGAATTTAAAGTTCTTCAGCAACCTTAGTCCCACAAGGCAAAAGGAAAAATTTGCTTAAATGCATACATGAACGGTATATTTTTCCATTAAATTAGTCTCTTTAGTTTAAATTTGCTCTCTTTCAGGTAAATACTCACCACTCGGGGTATTCTTTTTTACCTCTTCTTCCAGGGTTAGCTGGTTGAAGGATAACTCACCTATCCTCCTGGTGATAGAGGGGTACTTGGTCCCCATCCTGTCCTCTGGGTCTTTGACAGCCTCTGACATGGTACAACTGTTCTGCTCTCATCCCTGGCATCTGGCCTGCACCCACTGCTACAGTTGTCAGCTAAAGAAACATCTGGTCTATTCCATGAT
>chr1	241858603	241859237
AATGCTAGTGTCTTACAAAGAGCTCTCACTGACCACCAAAAAGTGGCTTGTTTTACAGATGATAGCAGTTCAAAGGTAATCAGCCAGCATCCTGTTTGGAAGGCTGTCACACTATAACTGACTGATGTGAAACTGATGAAAGAACAACAAATCAGCTCAAAGGGCTCAATTGTACATTGTTCTCCTTGCAATGATGGATGAACTAAACAAACATAACCTTCATGTGTGGATGTACACCCATGAATGGGCTGTGGCCATTTGCCTGGCCATATGGTCAGGCTGACAGGCAGTGAAAAACTAGACTATTAAATGGATGTGCCAGGCATGGTGGCTCACGCCTGTAATCCCAGCACTTTGGGAGGCCGAGGCAGGTGGATCACCTGAGGTCAGGAGTTTGAGACCAGCCTGACCAACATGGTGAAACCCCGCCTCTACTAAATACAAAAAGTTAGCCAGGTGTGGTGGTGAATGCCTGTAATCTCAGCTACTTGGGAGGCTGAGGCAGGAGAATCTCTTGCACCTGGGAGGCAGAGGTTGCAGTGAGCTGAGTTTGCACCATTGCATTCCAGCCTGGGCAACAAGAGCAAAACTCCATCTCAAAAATAAATAAGTAAACAAAATAAATAATAAATGGA
>chr1	67409148	67409782
CTCTGAGCAGCTGATCTTGCAAGCTTTTCAAGAGAAGGAACTATAGAAAGTTGTAGAGGTGAGTTGAGGAAGGAAAGTCATAGGTTTTGGAGTCAAAGAATAAATCTACCTTAAACTGATGCCTTAAAGCTGCTAAACTTGCCCTAAATTGTGGAAATTAAACCGCAGGCAGACATCTTATCTGATGTAAGAAATCTTCTTAGCTTGTCCACATCCTCAGGAAACATAACCAAACCTCAATGCCCAAATACTTTACTATTTATCCTTTGGGGGTGGGAGTTGGGTAGAGAGACTATACAATTTCTTTGGAGGGCAAATAAGCAACTTTCACAGTTACAGAAAAAGCTTAGTTGTTAATTTAAGCCAGAGGAAAAAAAAGGAAGCAAAATAAACATTGTCTCTGTTAAAAAACAAAATTTCAGCAAATTTAGTTTTTAGATCTGATAGGTTTTTATGTGTGATTCATGAATCGGCAGCATCTCTTTCTAAAAAACTGATATGTGCTCTGAGTGTCCTGGAGGTGTTTAAGTTACTATAGTGATATGGGCTGGCTTGTATAATTATATACTTAGTTTTGGCTCTACTATTCTAACAGAACAGTTGGTTTTTGTAAGGTAGGAACAAGAAATAGAAAT
>chr1	89695409	89695866
GTTGGTTAGTTTGCATATGAAAGGCACACTTGCAGGAGAATCCCTTAGTATCTCTAAAAACTGCCTAGCCCTGGGAGGATCAGTCTCTCCAGGATCAGCAAAGCCCCAAGATGTCTAAAGCTTTAAATAGGGAAACTAGAAAATGTGTTAATTATGGGGTTGCATATCTTGGATGGTCCATGAAGTCAAGCCAAGAGCTTAGCACAAAACACCCAGAATAGTCAAAGTGACCTGAGAACGAAGAACAAAGCTGGAGGCATCACACTTCCTGATTTGAAAATGTAATACAAATTTACAGTAATTAAGACAGTATGGAACTGGCATAAAGACAGACATATAGACCAATGAAACAGAATAGAGAGCCCAATAAAACAGAATAGAGAACCCAGAAATAAAATATTTGGAAAATATATTGAAAAGGCACTCAATATCACTAATAATCAGAGAAATGCAAATCA
>chr1	97679347	97679804
CTTGGGGGTTTTTTTGGGGAGGGGTGTTTTGGGAGGTTTGTAGTTTTAGGCAAAACTGGAAGCTTTGCACTATTATTTCTTGAAATTTTTTTCTGTATTTCCACAACTTCCTTCAGGGACTCTAATTACACATATATTAGGCCACTTATTGTCACCAGCTCCCTGATGGTATGTTTACTTCTCTCTCTTTCTCTGTTTGCGTGTGTGTGTGCGTTTCATTTTGGATAGCTTTTATTGTTATATTTTTAAGGTTACTAATCATTTCTTATGCAATGCCTAAAGTGCTGTTCATAGCTTCCAGTTACCTTTCATCTTATTCATTGTAGTTTTAATTTCTGGAAGTTTTATTTAGCTCTTTTATCTATCTTCCATGTCTTAGCTTTTTGAACATAAGGAATATAATTATAACAGCTTTATTGTACTTGTCTGCTAATGCTAATCTTGTCACTTCTAGGATG
>chr1	188864247	188864551
TTTATGGTGAGTAGTACTCCATTTCGTATATTTATCACATTTTCTTTATCCATTCATCTGTTGATGGAAACTTAGGTCACTTCTAAATTTTAGCTATTGTGAAGAGTGTTACCAGCATTTGTTACTGTCTGTTTTCTTGGATAAAAGCCATTTTAACTGGAGTGAGATGCTATCTCATGGTAGTTTTGATTGGCGTTTCTCTGATGATAAACGATGATAAGCACCTTTTCATATACCTGTTTGTCATTTGTATGTCATTTGAGAAGTGTCTATTCAGATATTTTGCCCAGTTTAAAAATCAGATT
>chr1	238486427	238486731
GAGGTGGGTGGATCACCTGAGGTCAGGAGTTCGAGACCTTCCTGGCCAACATGGTGAAACTCGGTCTCCACTAAAAATACAAAAAAAAAAAAAAAAAATAGCTGGGCATGGTGGCATGCACCTGTAATCCCAGCTACTCAGGAGGCTGAGTCACGAGACTCACTTGAACTCAGGAGGCGGAGGCTGCAGTGAGCCGAGATCGTGCCACTGCACTCCTTCCTGGGTGACAGAGTGAGACTCCATCTCAAAACAAACAAACAAACAACGACAACAAAAAAGATCAGAGTGGTTTTCGTGGTTGGTCC
>chr1	40639493	40640166
CCTGGGTGACAGAGCGAGATTCCGTCTCAAAACAAACAAACACACACAAAAAAGAACGAATGCTTATAGGTGAGACATGAGGTCTAGGTAGAAATGGATAGATTCTGGAAAAGTTTCCAAGATAGATTCCACAGGATTTGGATGGAAGATGGGAAAGTTCTCTCCCTTCGCGTAGCCTGCCCGTTGAACTTTTTGACAGGTCCGTTATGCCAGCAGGTCTAAATATAGGTAGCCATCAATTTATCAATGTTTTTTCCTCCTCAATATTTATTTGTTTGGAACTCCATAGATTAGAACTCAATGATATAATTATTATAATATTAGTAGTAGCTTGAAGTCCTCCATCACGCTAGTTCCCCTTTTCTGTCTGCTGAGTTGTCAATCCCAGAGCCCCTCTAATCCTGGCAGCTTTGGTGGTGGGGGAAGTTTCAGCAGCAAGAGGAATTTGCAGCAGTAGTTACTCCGTATGTAGAAGCTGTCCAGATGTTGAATATAAGTTGGATATTACGTATATGCTTTTCATTTTACAAATGGAGACATAAGCCCTAGAGAAACTTGTCAAAATACATGCAACAGGTCCGTGTAAACCCAGATTTTTCCGATACTGAACTGGTACTTAGGACAGTTGATTTCTTGACTGATCAACCAAATCCATCTCCATCTACTTTTTTCAT
>chr1	146688641	146689314
TCTATCCAGTGAGTCCTGCAAGACTTCAGGCTCTTTCTCATCCAGCAGCTCCCTGCTGAGCCTGGAAAAGTAGGAAAAAGTAAAGAATAAGCCAGGGGGAATCAGAAACCACACAGCCCCAGCTAGATTTCATGGCTAACATAAGGAACTGTTTAAAAAGAAAAAGGACAGATCCATTAATGAGGTAATGAATTATTGCCTTTATGTTGGGATAGACCAGGGCCAGGTAGAAAAGAATGAAAGAGAAAGACAGGGAGAGGGAGGGAGAGAGAGAGAGAGAGAGAGAGGAGAAAGTAAGCTCAGCGAGTTGGCCGGGTGACACACTGATGAAGGGGTCAAAGGACACTCTGAGTTAGTGCCCTCGGGACACACAGCGAACAGTGATCATGAAAAGAGTGGGCTCAATAATTTTCCATAAACTTGCTCAAGATTCCATGCAGTTGCCATACAGCCTTTGAGGTATGGTCAACCTATAGTAAGTTAGTAAATGATAAGGGGAGGAAGAAATGGAAACCTAAACATCTACTGCAATGAAAACCAACAGCAATATCAGGAGGAGTAATTCAACCTTCGTTGAAAACATGAAATTGAACACACTCTTGTTTTCCCTGGACCTGGCATCTCCAGGTGTCGACACAGAATTAAGCATCCATAATTGCTCAAAGTTACCTGGG
>chr1	141586165	141586521
CTACAGGTGTCTGCCACTACGCCCAGCTAATTTTTGTATTTTTAATAGAGATAGAGTTTTACTATTTATATTAGAGATGAGGTTGGCCCAGCTGGTCACGAACTCCTGACCTCAGGTGGTCCACCCACCTTGGCCTCCCAAAGTGCTGGGATTACAAGTGTGAGCCACTGCACCTGGCCTCTTTTTAAAATTTTATTTGCAGATTGTTCATTGTTAGTTTATAGAAATGCAACTGACTTGTGTGTGTTACTGTATCCTGAAACTTTGTTGAATTTCATTATTCTACCAGTATTTTGTGGAATTTCAGGATTTTTACACATTACATCCTGTTGTCTGTGAACAAAATTTTGTACTTTT
>chr1	17772921	17773277
GTGGGTGCCACCGACTCTGGGCTCAGGACAGAGTCTCCATTGTCTGAGGCTCCAGCCATTGACCAAACTTGGCCCCTGCCCCAGTGAGGCAGGCCCCCTTCTCAGAGCTCCCCTCCCCCTCCCTGGTGAAGAGGAAAGGAAGTTGGAGCCGCCCCCACCTCGGGAAGCCCTTTGAGTGTCCATCAGGTCGGTGAGGGAGGAGCTGGGGTGTGTGGTCCCTTGCCAGATTCTGCAGCTCTGGCACCTGCAGGGTTGAGGAGGGTCTGGGAGGACGCTCCCTGACCCACCCACTCCCCTACTCCCCCTTCCACCCTGGGCCTGGGACCAGGCTGAGGGTCCTGCCCTCTTGCTCCCAGG
>chr1	11088964	11089267
CACTTGGCCGGGGTAAGTTCTGTTCACTTCAGTGGCATGCTGTCTCCACCTGTCTGGCCTGGGAACAGTCTGAGGAAAGGGACCATGTCACGTACACCCTTACGTCCTCTGTCATCCCTACTACAGAGTGTTTACTGAAGGCTGAGTGCTGAAGAGAGTAAATGCTTCCTTTTTGAACTGATCAAAATTATGACTAAAACGCCACTCATATACATATGTTTAAAATTCTGATGTCATTTATTGGCACAAAAATTATTCTGATACAACATGGTGTCTAGACATGGCTACACTTTATACTTTGTGC
>chr1	212472158	212472461
TCCCAAAACTTTAGGAGGACCAGGCGGGTGGATCATGAGGTCAGGAGATGGAGACCATCCTAGCTAACAAAGCGAAACCCCATCTCTACTAAAAATACAAAAAATTAGCTGAGCATGGTGGCACGCGCCTGTAGTCCCAGCTACTCGGGAGGCTGAGGCAGAAGAATCGCTTGAACCCAGGAGGCAGAGGTTGCAGTGAGCCGAGATGGTGCCACTGCACTCCAGCCTGGGTGACAGAGCGAGACTCCGTTTCAAAAGAAAAAGTAGAGATGTTAATTTTTCAGCAGAGGTAGTTAAGCAAGTC
>chr1	199159464	199159786
CAAAAACCCAAAAAGACCTTGACAAGGGCTTTAGCTAGAGGGAAATTTGTCCACATTTGGATGAGTGACATAGTTCTTTTGGAATGTATCATCTCTGGTATGTTTGTTGAGAAGGATTTTTGTGCTTTTTAGGCAACCTTGCTATAAATGTAAGAACAAATGTTCTGTTGTTCTTGGAGTCTGTGGGGGAACAGAGATGCAAAACTTTGGTCCTGGTCAGGGTACAGTCTTCAAGAGATCCATTACTGGGGTTCTCATTATCCAAAGATAAATGATGCCCTGCAAAATTACCACCTGAAACAGGTTCCAACATTTTGTATAAA
>chr1	29880438	29880760
GGCAAAGACACTTCTTCCCAGTATCTGAGCCACATGTGGCTCACCGTGGTAAAATCTGCCCAGCAAAGGGCACTTACTGACTGAGTGCCACAGCAAGGAGCCTCATCCATGAGACCACCCACCCTCCATCCACCTCCTGCAGGCCCGCCCTGCGCTCTGGCCCACCCTGGTTGGCTCCCCTGACTTCTCATCTATTGATTTAGAAAGGAGCCCATGGGGGATGCAAGAGGCTCTGATCTATGGCGCTGTGTTTGCCGAGGACACTGGAGCCTTTGAAAGGGATTAGAAATTCATAACCACTGTGATTTGGGTCCCAGCCTGAG
>chr1	98003182	98003482
TCTTTAAATATTTATTTCATAATGGTATTGCCCATTTCCTAAACATTAAGAGGACCAACTCTTTCTAAAGCTTAAAAATATAAATGCCTTGACCTTTTTCAGTCACAGATTTTAATTCTATACAACGCCTTCACTCTTGAGTTTTACTTTTAGTTTCAAGCATTGTCATAAACTCATTGTGGGAGTTGTTTATAGAGTTTTGGGGAAGGAAATGCTTTTCTATTTTATGTTTCATTGCTTGGATATCTAATCCATTTATCAACAAAGTATTTTCAGAAATTTGTGTTTAATATATTTCTTT
>chr1	182631600	182631900
GATATATTTGGACTGACACTTGAAAGCTACCAGGAGTCCTCCAGGACACTGCTTACATTGCCAAAAATACTGGGGACTAACACTGGTTTGCTAACTTTGAATTTTTTTTATTTTACTGTACACTCATAGACCAATTCTCTTACTGGCATTTGGGGATAAAGGGGTTTGGGGGCAGATGGAAGATGAAGTAGGCCACTTCAAACAGAAGAAATGTAATGACGTGGAGCCATGTGGTTATGGATTGATGTCGCTGGACTTTCCACATATGATAGAGAGCAATGGGAGATGAGGCTGATGAACT
>chr1	242144558	242144850
GTATTTTTAGTGGAGATGGGGTTTCACCGTGTTAGCCAGGATGGGCTCGATCTCTTGGCCTCCTGATCCACCCGCCTCGGCCTCCCAAAGTGCTGGGATTAAAAGGTGTGAGCCACCGCGTCTGGCCATTTTGTTGTTTCTTTTAAAAAAATGATCTTTGGCTTGTTTCAGTGACATTTAGAATCTTCCAATAGTGAGGTCATACCTCCAGAAGCAGTGACTTAAATCTGTGTTGAATTTCTTTTCCCTCTTTTAAAGCATCCCAAACTAGCTCTGATCAAGGTGGTATCAGA
>chr1	165042745	165043037
AATAATAATAAAAATAAATAAATAATTTTTTAGAAAGAAAATGAATTGCAAAATGGCAGATATGTTATATGACAGAAAAGACAAATATATATATTATAATAATGACACTAATAATAACTACCAGAGGTACAATTCCCTGGCTGAACATTTCACACGAATATTTCATCTAGCCCTCACAGCAATCTGATAGATAAGTATTCCTATCTCCATTATATTATTGGTAAGAAAATCAAGACTTTTAGTATGAAGCAGAGTCAGCTCTAGAATCCGAGTTGCCTGACAACAAAACTCAA
>chr1	239181520	239181812
AAGAAAAAAATAACAAGGAAAACAAAAAGAACAACAATAACAAAAGCATCCAAAAACTGTGGGACAATATCTAAAAGTGTAGCATAACATAATTGGAATACCAGGAGGAGAGCAAAGACAGTGCAGCAGAAGAAATATTGAAATGATAATGGCTGAAGACTCTCCAAAATTAATAACAAATGCCACACTACACTCAGAGAGAAAGAAAAGTAAATAACAAAAAAATCTAAATCTACACATATCTTATTCTAACTGCAGAAAATCAAAGAAAATAATCTTGAAAAAAGCGAGAA
>chr1	209921348	209921640
TTAAAAGGCAATAGTTTTGAATTTATACCCAAGGGTACAAATTAGGGAAAAACATTTCTTTTCAATATAAGGATAAACTTTCAGACAAAGACAGACATTCATAATTTTCCATGTTTTTTCCTGTTACTTGTAAATTCAGGATATTTGTTATCTCTAAGAATATTCATCACCTAAATGTGATAAGACAAATGTTAAAACTAATTATGGACGGTGAGGCCTGCTAGAGTCTGAATGCTTGTGACCTCCCTAAATTCGTATGTTGAAACCTAACCCCCAAGGTAATGGTATTAAGA
>chr1	151504955	151505218
ATTAGCTCCCTTGAAGATACCATTAGATTAATTATGCTAGGTTTTGAAGGTTATATAAATATAACCTTACATGTGTCATTTTTAGAATTTATTTTTAATTAAAAGATAAAAATTATATATATTTTTGTGTAAAACGTGTTTTAAAATGTATACATTGTGGAATGGCTAAATGGAACTAATTAACATATGAATTACCTCACGCACTTATAATTTTTTATGGTGAGAACACCTAAAATCTACTCTCTCAGCAATTTTCAAGAATAC
>chr1	46742366	46742629
ATATTAGCCCTTTGTCAGATGAGTAGGTTGCAAAAATTTTCTCCCATTTTGTAGGTTGCCTGTTCACTCTGATGGTAGTTTCTTTTGCTGTGCAGAAGCTCTTTAGTTTAATTAGATCCCATTTGTCAATTTTGGCTTTTGTTGCCATTGCTTTTGGTGTTTTAGACATGAAGTCCTTGCCCATGCCTATGTCCTGAATGGTAATGCCTAGGTTTTCTTCTAGGGTTTTTATGGTTTTAGGTCTAACGTTTAAGTCTTTAATCC
>chr1	226051802	226052102
CTCCTCACCCACCCACAAGAAAGAAGCAGATGTCCCTGTGAGGGTAGGGGTAGGCACAAAATCACAGATGACTGTAGGAAATTTCCAAGGAGATGAAAACATTCTGTGTCTTTGCTGGGGAGATAAACACAGGCGTGAGTAAATTTGTAGAATATCATTAAACTGTACCCAAAGAATGTATGCATTTCAAAGTATGTGATTCAAAAAGGCAGTAGAAAACAAATCAATTAAAAGGGTAAATGTGGGCCGGGTATAGTGGCCCATTCCTGTAGTCACATTGCTTTGGGAGGTGAGGTGGGAG
>chr1	186264716	186265016
TGGGAAAATGACAGAGGGAGTTTGAGGTTGCTCAAGAAAACTGTGTTGAGTTAATGTGAAAGTCATTATAGGAGTGCAGATACTTCTTTGAGGTCCTGATTTCAACTCTCTTTGATAAATACCTAGAAGTGGGATTCCTGGATCATATGATAGTTTTCTTTTCCTTTTTTTCTTTTTCTTTTTTTTTTGAAACCTCCATCTGTTTGTGGCTGCACCACTTTGGATTCCCACCAACAGTTTGCAAAGGTTCCAATTTCTCTAAATCCTCACTAACACTTGCGTTTTTTCTTTTTGATAATAG
>chr1	7069957	7070260
CAAGGAATTTTGCCTATCACTGAAGTCGAGGATCTTATGAGTTGAACTAGGCTTTTGGGGTGGCAATAAGCTTGATCCTGCTGGAAGGAGAGAATCCCCCTGAAGGAGATTCAGTCTGGACTCCTCCTGGTCCACTGAAGGGAGGTGGGGCTGGGAAGTGACCCTGGGTCAGTGGGGAGCAGGGAGCTGTCAGCCTGGGCTGGGAAAAGTTCAGTTCCTCACTCATCCAAGCACACTGTGGCTGTCCCTTCTGAAATTCAGAGCAGTGGTGCAGAATGTGAGCCTTGGAGCCATTCTGCATGGG
>chr1	39650071	39650374
AAAGGAACAGCATTTAGGCCTTTTACATGTAAGGGCAAAAGATTATGATACTAGATTGGATTGTGGATATTTTAATACCCTGGATTCTTCTCAGGTGCCTAATGCTGTGGAACTTATTGCCCACGTTGATATCATGAGAGACACTTCCACTGTTAGCAAGGAGGAATGTGAAAAAGTGCCTTTTAGCCCCAGGACTGCAGAATTTAAGTCCAGACAGCCAGCTGATCTGGATTCACTGGAAAAGCTGGACCCAGGAGGACTGCTGAACTCTGATCACAGGGTTTCTCATGAAGAAAAATTATCA
>chr1	169750507	169750818
CATTGTTAAAGGATATACTCAAGGCTCTTAAAAAGGTTTTTTAAAAAATCTCTTGGGCTAGCTAAGTTCCAATGTCAAGAGCCATGTATGAGTCAATGATATTGGTTAAGGAAAGGAGTCTTTAAGATACCCTGTGCCCCACATCATTTTATCTTTACCTCTGCATATCCAAGCAAAGCTTGTACCTTCAAAGTATCCAGCCATCGCATAGATTGTTAGAAACCATACTCATTTTTCATCTATGTCCCCAACATCTCCTGTTTCAGACATGCTGCCACGATTCCTGAGAGGAGAAGAGCTAGAAAGTAGCCA
>chr1	86689876	86690187
CAGGCTCTTTTTCCAGCTCCTCCTTTTCTACCAGGCCTCTAAATGTTGTCTGAGTCTGAACCTTCTTACTTTACCATCTGGAGCCACATTGCCTGGTTTTGAAACCCAGCTCCTCCATTTACTAGCTGTGTGACTTTGGGCAAGTGACTTAGCTTCTGTGTGTCTCAGTTTCATCATCTAAAAAAATAAGGGTAATAATTGTACCCTCTTCGTAGCCTTGTTGGGAAAATTAAATATCTGATACATGTAAGGCCTTAGAAAAGTGCCTGGCACATAGAAGGTGCTCAAAAAGTGCTACTTATCATTATAGTA
>chr1	59929830	59930093
TCTGGGAGGAGTCAACGAGCTGGCCCTCAGAAAAGCCTTCTCTTTCTTTTTTGTTCTTTTTTTTTCTTTTCTTTTTTTTTTTTTTTTAACTGTATGTTTCAAAGGGAAAGTCTGATTACTTTGGGGACTTAACACTACCAGTTTGAATTCTTCTTGGTACTTACAGCCTTAAGATATCCATACACCCCCACATCCGTCCTTTGTGCTAGAAGATTACTGAAGATTTAATTCCATTTATGTCATTGGATTTGTAAAAAACCCCTT
>chr1	43040469	43040732
TCACTGTCACTGTGCGTTTGACACTTTTCCAATACTCAGACTTTTCTGGTGAGATCAGTGGGGATATTAATGAATAAATATTTCTGATGTTGTGTAATGCAATGTGGTAACATTTGGAAAATCCGCATAACTCGGTGAACCAACATTTTCTAAATGATCAGTGCATGATGTTACAAAATCATGCATGGGTGAAAGATCTGTTCATAGGGAAAGATGCAAAGACCAAAGGATTTTAATGTAATAAAGTACAAAAAGATCACTGAC
>chr1	245189098	245189637
GAGACTGAGGCAGGAGGATTGCTTGAGCCCAGGAGTTTGAAACTGCAGTGAGGTATGATCTCACCACAGGACTCACTCCAGCCTGGATGACAGAGTGAGACCCTGTCTCAAAAAAAAAAAAAAAAAAAAAAAAAAAAATATATATATATATATATATATATATATATATATATATATAAAATCTCTTTTCTGAAAGAAGCATTTAAATGTTGAAAACACATTATCTGCTTATTCTAGAACCCAAAATGGGCATTTTTTTTGTTTTTGTTTTGAGACAGAGTCTCACTCTGTTGCCCAGGCTGGAGTGCAGTGGCACAGTCTCGGCTCACTGCAACCTCCACCTCCTGGGTTCAAGCAATTCTCCTGCCTCAGCCTCCCAAGTAGCTGGGACTACAGGCGAGCGCCACCATACCCGGCTAATTTTTGTATTTTTAGTAGAGATGGGGGTTTCACTATCTTGGCCAGGCTGGTCTCGAACTCCTGACCTCGTGATCCACCAGCCTCAGCCTCCCAAAGTGCTGGGATTACAGGTGTGAGCCA
>chr1	166616915	166617454
CACTGACAGTTATGTAGCATGCTAAGTACTTTCCATATATTACTGTATTTAATCTTCACAATGGCTCTAAAAGTAGGTACTGTTAATATCCCCATTTAACAGGTGAGGAAACTGAGACTTAGAGATATTGTTTCCCTAGGTCACTGGCTGGTTAACTGTGAAAAATAAGGGATTTTGGTATTGCTGAGTGTTGCCTACATGAGTGGGGGCAATCGTGGTGTTGTGCCATTTGGGGGTGGTTTGATTTTGATTCACTAAGCAGGAAGATGTTAGTGAAGTTTAGGGGCAGAAGGTGATGTGTTTAGAGCAGTGGTTTAGGACAATTAGCCAGCCCTATCCACGATGTATTGAAGCAGGAAGATTGGTGCTCTGAAGACCAGCTAGGAAGGTATTGTGTGATTCAGAGGAGAGGAGATGAGTATTTGAATTGGGTGGTGGCAGGAGGTCTGGTAATGAGGGGATAGATGCAAGAGGCTGTCAAAGGAAGAGGGCATGGTCTCTGGATGAATACTGAAGTTGAAGAAGGATGAAGGACTTGAA
>chr1	67235514	67235781
CTTACACCTGGAATCTTAGCATTTTGGGAGACCCAGGCAGGCAGATTGCTTGAGCCCAGGAGTTTGAGACCAGCCTGGACAGCAATAGCAAAACCCCGTCTCTACAAAAAAATTAGCTGGGTGTGGTGGTATGCACCTCTACTCCGCTACTCAGGAGGCTAGGGTAGGAGAATTTCTTGAGCCCAGGAAATTGAGGCTGCAGTGAGCTGTGATCATGCCACTGCACTCCAGCCTGGGTGACAGAGTGAGACCCTGTGTTAAAAAAAAA
>chr1	74822288	74822555
ACTTATTCCAAGTTCCTGGTGACCTTGAAAAGTATCCCTGTGCTTTCATCATTCTTTGTGTAGCCAGTCGATTACCTTCCCAACAACTCACCATGACAAAATTCATGATTAACATCATCTACCTACACAGTGAAGATGTTCTTCTGTCATCTTTGACATTGATGCATGGCCCACAAAATACCAGGATTAATTACAAACCGAAGACCACAGCTGTTCAAAGACAGTTGCAGAGAATGCTAAAGTTTAGCCTCCATATAGTAGCCAGAAT
>chr1	43615841	43616116
ACAATCACTGAGAGCAGAGAGTTCCAGATGTTACCCTATGAATAGATAATATGTATTGTGCTTCTACTGTTGTCAGCATTATCCTAAGCACTTTATATATATTAACCCATTTAAACCTCACAGCAACCCTATGAAATAGCCATTATTATCGACCCCAGGAATAAGGAGGCAAAGGCATAGAGAAGTGAACTAACTTGCCCAAGGCCACACAGCTGGTAAGTAGCACAGCTAGGATTTGAACTGGGGCAGTCTGGCACGAAAACCTGCTTTTTAAAT
>chr1	117025709	117025984
ATGGAGGACAGCCAAAATGCCCTGGTCAATAGCCTCAACTAATATCTAGACACATAAGCAAGGACATCTTAAACCATCCAGTAAAGCTCCAAAAGACTTCAGTGACGTGAATGACCCAAGGCAAGAACAGAAGAGCCACCTAGCTGAGCTCAGACTAAATTGCCACTAAACTTCAGAGTTTAATTATGTAGCAATATGTAACTGGTACAATCATGTTAAATTTGAGATGCCTTGTGCACATTCAGATTAGGATGTCAAGTAGGCTGTTGGATGCCT
>chr1	238487695	238487962
AAAACCCAAAAGCTCTCTTCAAACATTAAAAAAAACACTGTTTTGAATACTTTAGGTAATGACGTGAGATCTTTTCTCTGAATTTGTTCTTCATTTAGGATTTTTTAAAATGCTAGTAAGCATATTGGAGTTCAAATTAACATTTTCCCCTTTTACTTTCTTTCTCGAGCAGGTTGTCAAGTTATTAAGCAACAAAAGATCACAAGCAGTTGGAATACTAATGTCTAGCCTTCATTTAGATATGAAAGACATACAACATGGTAAGTGT
>chr1	243384927	243385194
AGGAGACAAGTTCCCACAGCTGACTCGGCTCGGCTCTCCCACCTTCCCGGCAGCGGCCGCGAGCCCTGATTGTATCCCTCGCTTTCCTCGTGGGGGAGCACGGACTGACTTGGCTGAAGAAAATGCCAGTTCTGTGGATGTGGCCGTGACAAGAGGACGTGCGGCTGGAAGAGGCAGAAGGGGACGAGGAAAAGCATGCTTTGAAGAGAAGAATAAACCAGCGACCCCAACCCTTTCTGCAAATTGGTGCTATTACTTGTGGGATCCA
>chr1	28870011	28870314
AGCTTCATTGGGTTTATTGTGGGGGCAGTATTTTGGTCTTGCCCTAAGCCAAAGTCCACCGGACTGTAGCGGGATGACTCCAAATAACTCTTATCCCATCGCTCCCTCAAACATCTACATAATAGTCTCCAGTCTGTGACTTAGAATTTCACCTCCTCTGGATACTTCCCTCAGTGTTTCTGCATAATTTACTTGTTGACCTCATTACATCTTGTAGCACTATGGATCACCCACTGAATGCATGAGAAGAAATAAAGGGGATATCAAGGAGTTTTGGCCTCAAGTAATAATAAAGTTTTAACTT
>chr1	208442100	208442403
AAAATACAAAAATCAGCAGGGCGTGGTTGTGCACCCCTGTAGTCCCAGCTACTCAGGAGTCTAAGGCAGAAGAATTGCTTGAACCCAGGAGGCGGAGGTTGCGGTGAGCTGAGATTGCACCTCTGTACTCAAATATCCTCTTTTGTCGAAATTTTTTGTAAACTCCAGTGGATAGTCTGCATTTCATATTAGTGAAAGAGTTTGGGCTGGTCGACAATGCCAGAATGCTCTGTGTGAACAACTCAACCCATGTATAAGCGAGTTACATCTCTTTCTTTCCTGCTTAATTACAGAATTGGGTTTT
>chr1	200619909	200620203
GCATAAGAATTAACATTTGACCCATGAGTTCTGCTCCCAGGTATATATTCAAAATAATTAAAAACATATGCCCACATAACAACTTGTACATCATTGTTCACGGCAGCATTATTCACAATAACCAAAAGGTGGAAGCAGCCCAAATGTCCATCAACTGATGAACGAATATGCAAAATGTAGTATAGCTATAAAATGAAATATTATTCAGCCATAAAAAGGAATTGAAGTACTGATATATGCTACAACTTGGATAGACCATGAAAACATTACGCGAAGTGAAAGAAGTCAGACACAA
>chr1	62608515	62608809
TTTTGAGATGATTGAGGAAATTCTTCTTTGATATTGTGCACAAACTTGACAGGTGGTAATTTTTTAAAGGTTAGTCATAGTTTAGATTTTCAAACCACAATAATCAACTTTTCATACTCAGTTACATTAAAATCTATTGATTTATCTTGTACTTTGAATGGATTTTTTTCACCCATGTATGATATTGTAACATCATGCATCACCCATTTGAAAATATTGGTTCACAGAAGTATGCAGATATTCTAAATGTTGACATATTTAATTAAACAAGACTGTTAAAAAGTCATAGCCATTA
>chr1	223159999	223160277
AAATTACAAAGTGTAATGAGAAGGACTAATCTGAGAGACATCTCAGTGATCGGATACAGGCTTTTTGACACTGTCATGAAATTATCTTCATCGAATAGCTATAAAATCCTAATGTCTCAATTACAAGCCTCACTTCCCACACCTTCTGTCTTTCTACTCGGTCTTTTGTAATCCTCCACTCAATTAAGATCACAAAAGTGGAAGAATTACAACAAACTTTTGTGCAGTTCCCAAAGTGAGCTGTGCATCAGAATCACCTGAGCGGTTTACACACACACA
>chr1	10027658	10027936
GGAGAAAGTGACAGATCATCAGGCATTGGATTCTCCTAAGGAGGGTGCAATGTAGATCCCTCGCGTGCAGAACTCAATGTAGGGTTCATGCTCCCATTCGAATCTAATGCCACTGCTGATCTTGCAGGAGGCGGAGCTCAGGTAGTAATGCGAGTGATGGGGAGTGGCTGCAAATACAGATGGAGCTTCACTCCCTCACTCGCGTGCTTGCTTGGTACTGGTCTGTGGCCCAGGGGTTGGGGACCCCCGCATTAGGGAGCTTCAGAGAGGCCGAAATCC
>chr1	176283610	176283907
CCAAGGTCACACTGCTGATTAGTGACAGGAGTAGCATTGGGATCTGGCTTTCCTGACTTCCTGTTCACTGCTCTTAATACCATGCTGTTTAGATCTCACTCCTCAGCAGTATCCATAATAGTGATAATATTTCACATTTTTATAGTGCTTCATAGGTTTCAAATCACTGTCACCCAAATTTGTTCACCCTGCTAACCATGAGAGTAATAATAATCATCACAAGTAGCACTGGCTGGGCATGGTGACTCACACCTATAATTCCAGCACTTTGGGAGGCCATGGCAGGAGGATCACTTGA
>chr1	232182691	232182988
TGATGATGATGCCAACGACAATGATGGCCCATAAAAAGCCCAGGACTTAAAAGGCAGAATGAATTAGTGCCCACCTGGGACTTGGCCTTGGTCTCTTCTCCGCATCATGCTACTCCCACTGCAAGGCCTGTGTCTCCCCAGCCCACATCCCTTGCAGGGACTTTCTGACTCCCCCGTGTTGAGCATGCTCAGGGTTATTGCTTTCTAGAAGCCTAAACTGCCAGAATTGGCTCTTCTTCTGGCCCTCGTGGGAGAAGGCAAGGTGCGTGACTAAAGACTGAGGGCACATCTCGGTCTT
>chr1	201365648	201365921
CCAGGCAGCACTGGGATGGGTGGCCTGCTGGTGCCGTCCTCAGTGTGGGTGTCCAGCCCATGTTGGAGCTCCCTGCCAGGCCACAATCTCATCACCAGGCAGTGCCTTGGGCCACCAAGTGCCAGCGAGTGCCTGGGCATATTGCCAGGGACTGGCCCTGCTGGGACGCTCTTGTGAGGCATGCTTGCCCCCTCTTTGAATTCTTGCCCCCAGTAGATTCCTTTTCTCCTGGGGAGCTCTGGCCATCTCCAGCACCTGCCACCCCCGGCATAGC
>chr1	95825394	95825667
TTGATGACTTTTGGGTGTTTGTATATGATAAGTAAACAAGTGGCCCCTTCATTAAAGTTAGTTTAAGGAACACAGTTTACCTAATTTTAGTACTCTACATTCCCTTGACCAAGCTTGTTAATCCATGGCCCACGGGCTTCATGTGGCCCAGGAAGCCTTTGAATGCAGCTCAATGTAAATCTGTAAACTTTCTTAAAACATTATGAGATTTTTTTGCAATTTGTTTTCAGCTTATCAGCTATCATTAGTGTTAGTGTATTTTATTTATGGCCCA
>chr1	83434153	83434463
TGTCAGGCTGTCAGACTGCCTGATTCTGACCAAGGAGAACAGAAAAACAGGTAAATTTTAGTCTCACGAGGGTCTTTAGAACATATATTAACCATGCATTCATGTAAGCATTTATAAACAGCCTTACAAGTAGAAGAATTCCAAGAGTACTCTTTTGGAATTTAGACATAAAACATTATAATGCCTTTTGGAACAGCTAAAGTCAGGTAACACCCAATTCCATACTGGTTGTGTGAGTGTGTGTGTGTGTGTGTGTGTGTAATTGTTTGTGGACATGCAGATGAAATACAACTTGATTTATTAAATAACTC
>chr1	76837104	76837414
TACCAATGTCTACCATATGCTTCTTCCTAAACTTATATAAAAATAAATTTCTGACAAAAATATGTAAAATCTAAACATGTCTAACTAATTCTCACTGCATTTCTATGCTTTTCATGGAAAGAGAAAATAACGATGAAACTTAAGAGTATTGAAATATTTATTTTTCAAAAGTAATCTACTTTATTAATATTATTTGCTTCTTTTTTCATGGTTGTAGGTTCATTGCATTGCTTTTTTCTTACAGACATTTTGATAATTGTTGATTTTCATAAGTTTGATAGAAGAATGCCATTAATACTTCTCATTTATTT
>chr1	86857170	86857488
TTGAATCTCTAAAAAAAAAATTCTCAAGGCACAGCCCACTTTTTATAAATAAGGTGAGGGAATAGGAGAGTTCAAAGTGTGGCCTTAGGCTACATCCTCTCTAGGTACCTCACGATTTGACAGCTTCTGTAGACAACCCCTTGGCAAGGACATCAGCATGTAGAAGTGTATGCCAGTCACAGTGTTTATGATAAAACTCACCTCCAGTGACTCTGAGGACAAAGTAGATGAAGGAGAGGAAGGATTTAGCTTCTATCATCTCAGACATGCGCCTGCAAGACATACCTAGAATCTTTCAGGGAAAACTACTTGAGACTTG
>chr1	83869175	83869493
GGCCACATTCCTCTTTAAATGTTCTAAAATATGAGGTGAGTACATTCAAGGCCATCCTGTCAAGCACAATGTAACTTTGAATGGAGTCCATTTCAATAGCCTCTCTTTATGCAGTTCATTTAAAAATAAAAACCAATTCATCAGGTAGGCTTTGAAAAAGGGACTGGGCTTTGAGTCAAGGTACCCAGCCTACACTGCATTCATTTATTCACTCATTTATTAATTATTTCAACAAATAAGAAGTATTTGCTCTGTTGTGTGCCAGGCATTGTGTTAGAGAATGTTGGGATAGGAGAGAAAGTAATGATAGGCAAGACAC
>chr1	53696020	53696317
CCAGGCAGCTAGTGAGAAACGCAAGGTACAACTACAATCACGGACTCAGGAAAATCAAGGTGGACACCAGGCGTGGGCTTCTCCCATTCTACCAACAGAAAGAGAGAAATTCAAAGAAAGAGCAATGAAAAATGCACAAGTTTTAGCCACATATTAACTGTAACTACCTCCTTAAATGCGACTGATCTAATTAGAAGCTTTTCAGCTTGTTAGTGGCCCATTTTTTCCTTTTTTTGGACAAAGAAGGGAGGAGAGGGGAGGGGAGGGAAATGGAGGCAGTGGGGTGGTGGGGGGGAGG
>chr1	235807910	235808207
AGACGGGGTTTCACCATGTTAGCCAGGCTGGTGGCTGGTCTTGAGCTCCTGACCTAAGGTGATCTGCCTGCTGTGGCCTCCCAAAGTGCTGGGATTACAGGCGTGAGCCACCACACCTGTTCTGAAATTCCTAAAGAAGAAACAGGATTGTGTCTGTAGAGCTTTTGGGACTGATCTAGTAAGAAGAGGAGAAATTGATGATAAAGGTATAAGTATGAGAGGAGATAATTACTCATGTTCCTGATAAGGTGAAGGGGGGTGTGATCTCAAGCACAAGTGGATGAAATGAGACAATTTT
>chr1	162423857	162424134
ATTTTGTCTGAGGTCATAGGAGCATATAGCATCCCCCACTTTGATGGCGTGGCAACAGAAATTATGGCAAATCTGGCTCAGACTTCAATCTTGCACTTGAAGGTTTCTCATAAAAAGATCACATTTTCAAATTTCCTCACTCCTGGGCAGTTAAGTGAGAATCCACTGCCTTAGGAGAGATTTTAGAATGTCAGTAATTGAGTAACCAGGGACCACAGTGCCCCTGGGCTGGAACTGAATATGAAATCGCCCAAGGTCATTCATTGGGTTTTAGGGAT
>chr1	223721498	223721775
GCCCTCTGAACTTACACACACAAAAGGCAACTCATTAGCAGGAAGATGAGAAAGCAGAAAGCGTCTCAAGACAGGAAGCTCGGCTTGGTGTCACCCAAATGTGTCTCCCCTTGACAAATCATCTCCCATGATCTGCCGGTCCCCGGGGAGGACAGGCAAGAGGCGGTGATGGGCTGTCAATGTGCATCTCGGCGTGTGGCAGTTGACAGGGCACCTTCATAGGTTTCTTCTCTGCAACTTCACTGCCACCCCCTCAGAAACTGAGACCCATCGGCGGC
>chr1	143651985	143652253
ACTGAAAATGCCAGTGCCTTGATCTTGGACTTCCCAGCCTCCAGAACTGTGAGAAATGAATTTCTATTGTTTATAAGCCACTCAGTCTATGGTATTCTGTTATAGCAGCCTGAGTGGACTAAGACTGCTTCTGAAGTATTTGGAACAGTATCTTTCTAGATCTCAATAATCATTGAATGAATGAATAAAGAAATGCCTTTCCTTTTCATATCTACTTGGTAAAATCCTACTCATTCCTCAGAGACCAAAATCTTTGCTTCTGACCCCAG
>chr1	148572405	148572673
GCACTTTGGGAGGCTGAGGTAGGTGGATCACCTGAGGTCAGGAGTCAGGAGTTCGAGACCAGCCTGGCCAATATGGTGAAACCCCATCTCTACTAAAAATACAAAAATTAGCCAGGCGTGGTGGTGCATGCCTGTAATCCCAGCTACTCGGGAGGCTGAGGCAGGAGAATCGCTTGAACACAGGAGGCAGAGGTTGCAGTGAGCTGAGATCGTGCCACTGCGTGGGTGACAGAGGGAGACTCCGGCTCAAAGAAAACAACAAACAAAAT
>chr1	156289762	156290181
CTGTCCTATCTTTCATAAACAATAAAAATGCAGCATCTTAAGGTTGCCATGCACAAGTAGCTTGCAAGTGTATTTAAGGGGATTATCACTTTTAATCCTTACAACCCTGCCCTTCCACAAATACCCAGTGACTCAGCCACACCAGACTCTTCCCCAGACACACCACAGGCTTCTCTGCTCATGTCCTTTCTGTTCTTTGTGCCCAGAATCCCTTTACTCCCACATTTCCTGGTTTGAGGCTTAATTTTGCCCTTTACAGAGACCCTTTTCAGATTCACCCTCTCCTCTTTTCCCATTGTTGGAATTGATCATTTTCCTCCTAAACACCAGAGCTGATGATTGACCTGAGCCTCATATTTAGCTGAAGCTATTTCATGTAAATTCCTCAAGGACAAGGCTATTCCTTATTAATCCCTTATT
>chr1	32150863	32151282
CCTCCTGCCATCTAAGCTTCAAAGATAGAAATGCAAAAACACTGTTAGGAATTTTTTTAAAAACATAAGGCTATTCTAATGAGATTGGATAAGGACACTTTAAGATATTAGGGGAGGAAAAAGAGAAAAGTGACAGAGCATTAAATTGATTCTGCATTCATTATTGGCACCACTAGAACACTTCATGTAGCCCATTAGCCAAAACAGTACATGATTGAGTTGACAACTACGCCCCATAATTAAAGGACTGTGTTATTATAAATGTCACTAGAGAGTTTAACTGTAAATAGCAATAAAACCAGTACCTTAGTCAAGAGCTTACTTCCTCTAATACTCCCTAAAATGCACCTAGTTAAGAAACAATATAAAACATGCTTCACTTACTCATATAAGTAGTGTCTATTTTTAAAAAAATCATTA
>chr1	192275371	192275655
AGCAATACATACAGAAAAGTATCTTATAAGGAGAAGACACGTGTTTTTATCCAGAAGGCATTTACATTTATTGAAGTAGACTTCAGATTCCAGAAGAAATAGACTAAGAAAACAGGTCTTTCTTGTGCATGGGTGTGTTCTTCCTGTCTTTTGATCTAGGGATTGTAGTCTGTAGATCTAACCTTCTCATAATGCTTCTGAAAGTAAATGGATACTGGAAGTAGCAAGCCACTTAATGTTAAATAAATGAGACATGGAACATATTGCTCTCCCTTGCACAAAAGA
>chr1	186083597	186083881
ACACTGCCATATTAATACAATTTTCTGCCCCAATAACTTCTCTTTGACTCTTTGTTTTAGAGAAGAAAATTGTCTTAGGTCACAGCTGTCCTAGAGCATACAAGTGAGTATAGAAACAGGTGAATGTATGAACACGACTAGTTAGGATATAGAGATAGCAAAACTAAGGACACATATGAAAGGTAACTGTCAGTTCTGGGCTCTCTCTCTCTCTCTCTCTGTCAGACACACACACACACACATATTTCCACATTGTTAAATAAAACTACATAGCATCATTATTCA
>chr1	101671185	101671483
TCAAGAGATGTGGTCAGCTTGGATTAGGATACAACAGAGGAGATATAATGCAGTGAAAAGATTTGGAAGATATTTTGGAAGTCAAATTGACAAGGTATGGTTTTAGAGTCAATATGAGGAGTGAGAAAGAGGGAGGAGTCAGGGATGACTCCTAGATTTCTGGCTTGCTTACCAGAATGGAAGCTCATATTGTTCACTGATAATGGTCACACCAGAAGAAAACCAGGTATGGAGCTGTAGTGTGGGGCTGGATGCAATGAGTTCAGTTTTTCGTTATGCTGTGCCTAAGTGCCTTTGAG
>chr1	189725277	189725575
TTTAAGATGAGATTTTAGTGGGGACACAGCCAAACCATATCAGAAGCCAACTGAAATAATAGGCCTGGATGTAAATAACATCTGAACTCTAAGTTTTGTGATGGGGCTAGTATTTTTGTTGTTTGGTTTGTTTTTGTAAATACCTTTGAGACATTTTTTTGCACGTATGGTACATTTCACAATGTAATTTCTTAAAACATGATGTTGGATCATTTGCAAGAACTTTTTTTTAATTTTATTTTTGTAATTTTTTAACTGTTATTTTAAGTTCTGTGGTACATGTACAGGTTTTTTACACA
>chr1	107515816	107516118
GCTGCATTTATCGCTCTAAAATCCATTTCTCTGCCCCTCACAGACATAACTGCCATCCACCCTCTGAAAACCTGCAGTATTTCTGGAGATTCTGCAGTGACAACTGTTCACTTTATCTAAGTCAATATGTTTGCTGAAAGCTGACCAGAGTTACCAGCGATTTCCTAGTCTCACATTCACATTGAAACATAGGATACTTTTACCAACAGCCTGGATTTTTTCCCCTTTTTTTTTGTTTTCCTTGGTTTTTTATTTTTTATTTTTATTTTTTATTTTTTTTGAGATGGCAAGTGAGAAATCTAG
>chr1	80053113	80053415
GAAGTGCTGACACCTTGCAAACTCTAGTCCTGTGCTCTAGTCCTAAACTGTAATGAGTGGGTCTCCTTGTGTCCCCCAAGCCATGGACTTTTTATTTATTTATACTTTGTAAAGTCTTATGAGGTTGATGGTCTGTATCACTTGCACTGTACAAGACTCAGGGTAAAATATTTTATGTGTTTGCTAAAGACTTTAGGAAATAGAAGATGTGTAAGCTTGATTTTACAAGTTAATCAAGAACAAAAAATATCTGTCAGCCAGGATTCTCCATCAAGATGCTGGATGTTGCTGAAATTTAATTTT
>chr1	63178101	63178474
GGGCTGAGTCACTTTCAGTGAAGGTGCTGATGGCATCTTCAGGTCTTCTCAGTCTCTTTCTGGAAGACTTTGCAGTGTGGGATTTTGGATAGAAGGGTGCCTCAACGGACTTTTACCTTTCTTAAGCACCTGGCAGAAATATTAGTTTAGGCTGCAGCTGGGAGACAGTGGAGCTTCCACAGAGGTGGCTGCCATAGGAAGAAGTCCTGTCCGTCATCCCTTGCTGTGGAGGTCCCACATGCAGCCTGCCTGTTCTCAGGAAATGGTCTGCAGCCTAACCTCCGGACAAAAGATTAAAAAGCTGCCTCTGGTTGCCACTTCTCAAATATATTCACATATTAATATTTTAAGGGTTCAAAGACAGTGCCAATCTT
>chr1	156173991	156174364
CTGAGGGCAAAGAAGCCCAGGGTCAATGCAACAAGCAAAGAATTTCTCTCCCCTAAATAAAAGAGAATATGTTGGGACAGTGAGGAATGAGAGGGGTGATGGAATAAAGAATCTGTTTCAAATAGAATTCAAGTGAGTTTTACTAGAGAATGCAGATTAATACCTGAAGAACCCTGCATATTTGCCTTTTTCTCCAAGTAAAAGAGGAAACTCAAGTTAAGAAAAACCCCACTTCTGAATGAAGAATGAGCTTGGAGAGGGAAAAGCATAAGTTTCCATGGGAGTTGTGGCATCCCATGAAAAGTGGTCAGGCAGATGGGTCTCCAGACAGAGAAGTGGTCAGGCAAATGGTTCCTGTGGCTAATGTGGAAGCA
>chr1	183622777	183623048
ACATCTATATGGGCCAAATAAAGTCTGCAGGTGGTCAGCCTGTGACCTCTGAGGAATAGGACAGCAAACCAGAATAGGATTGACATAGACATATTTTCTTTTCTTTATTTCATTTTATTTTTTTTCAGTTGGAGTTTCACTCTTGTCGCTCAGGCTGGAGTGCAATGGTGCAATCTCGGCTCACTGTAACCTCCTCCTCCCGGGTTCAAGTGATTCTCCTGTCTCAGCCTCCCAAGTAGCTGGGATTACAAGGGTGTGCCACCACACCTGGC
>chr1	59165774	59166045
CCACTTAAAACCTCACCTCTCTGCATGCCTTTGTCTCTGGATCTGAAGTGGAACCTGTATACTTTGCTGTCCCCATGGAGATGGTTTGTTTTTTCATATTCCACACACCTCAAAGCCAAGAAGCAGGACTGAGCTTCTTTTATGTCCCCTAATGCTACCTACACCTTAATCCTCTACCCTCCTGTGAAACAGATACACCTGCTGCCACACATTTGGTAATCACATCTGGAAAGAGATGCTGGATCTGCCATGCACTAAGAGAAGGTGTGTGT
>chr1	20450571	20450858
ATATGTACCACATTTTCTTTATCCAGACTATCATTGATGGGCATTTGGGTTGATTCTTTGTCTTTGCTGTTGTGAATAGTGCTGCGATAAACATACACGTGCATGTTTATTTGTAATAGAATGATTTACATTTTGAGGGGTATATACCCAGTAATGGGATTGCTGGGTCAAATGGTATTTCTGGTTCTAGATCTTTGAGGAATTGCCACACTGTCTTCCACAGTGGTTGAACTAATTTACATTCCCACCAACAGTGTAAAAGCATTCCTATCTGTCAGAGGTCTAATA
>chr1	105048949	105049236
GATTATTACAATTCAGGGTTAGATTTGGGTAGGGACACAGCCAAACCGTATCATTGATAATCACAGAAATGCAAATCAAAACTAAAATGAGGTATAATCTCACCCCAGTTGTAAGGGGAAAATATAGTAAATTTTCAGGAATAGATTGGAAATACATTCTTCTAACAATATATTGTAACCCATTCTTATTTCACCTAGAATGAAGGTTAAGAACACTTTTACTTGTCAGTTGTTTGTATTTCATTTTCAGCAAAACAATAATTGTTCATTTTCCTTTTATTTTATGTA
>chr1	183076741	183077011
ATTATAGTTATTAAATTTTCTTTACCAACTACATATGAGACACTGAGTTAGGCTCTGAGGATACAAAGCTGAAAAAAATATGGCTTTTAACTTCAAGTTCCTCACAGTTTAGTGGATGACAGAACCAGGATCCAAAATGGGGTACAATACGGATAAATGAATCTTGCACTTAAGTCCAAAAACACATCCATATAAGTAAACAATATGTGCCTGATACATAGTAGGCATGAATAAAAAATTGGTGAATAAATTGAATGAATAAAGGTACGAA
>chr1	97778749	97779019
GCAAGTTCTCAGAACCTAGTCCATTTGAGTTTTTATGGAAAGTTCATTACATAGGCATGATTGATTAGATCATTGGCCACTGTCAATCAACTTAACCTTCAGCCCCTTGACTCTCCCCGGAGGTTGGGGAGCAGGGCTGAAAGTCCCAATCCTAGTCCTGCCTCAGTCCTTCTGGTGACTAGCCCCTATCCTGTAGTTACCTATGGGCTGTCAGCCATCAGTCAACTCATTAGCATACACACACACACACATACTCATCACTTTGGAGATT
>chr1	4555383	4556286
ACTCCCCAGGCAGGGATTCCAGACAGAGATTCCAGTCAGAGATTCCAGGATTTCCATAAACCCCAGCCACCTGTGTGCTGCAGGCTTCTCCGGAGTGCATGGAATATTCATTCCACAGGTATTTATGGAGGACCTGCTGTAAGCCAGGCCACCTTCTAGGGGCCGGGGACAGAGCATACTGACTTGGCCACCCTGAGGGGCTTGCGTTCCAGTGGGACTGCCGTTCCTTTGAGTGAGGTTAATGGTTATGTTGGGGATGGTATGAACATGTTTCTTGAAGTTCAAAGCTGGTGCTGTGAGCAGCGGGTCCTCCGAGAACAGGGCTGGAGCCAACTTGCACCATTGCACTTCCCATGACGCTGGGCCTGGGGTCCTGATCTTGAGAATCTACCATTTATACAGTGATGTACAGGCAGTCCCCTCTGGAGCCCTCTATCTGGGCAAGGCCTCTGCCCAGAGGAGCCGGCTGAGGACAGAGTAATTTCCATGGGAGCATGGAGGCTGGCTGTCCTCTCTGTGAGACTTGCTGGGCCCCACACAGCTGGGGTGCTGGAGGCCTTTGCTGGGGCTTTTGAACATCAGGGCCCAGGGCTGCCACGGCTGGGTGTGGAGTCCTGGGCAGGCTCAACGCATCATTTATTCCTCAACGTCCCCCATCTGGAGTGGGGGTCTTGGACTTCCTCCCATCTCAAGGCATGTGATAACTAGGTGTGGTCAGCAAGTCACCCTGCAACTGTGATGTCCCAGCCACCCACTACAGTCTGAGCTGGGCCAGTGGGCACTCCCAGGCTCAGAGGACATGGCTAAGGAAGGGTCCACAGGACACTGGCACAAAAGTGCCTTGAAGTAGCCCACATTGATACTACCAGGAAAATCACTCAAAAGCCCCCGACTTACTACACTT
>chr1	211020455	211021358
AATGATCAATAAAAAAAAAAAAAAAGGAAAAAAAAAAAAGTGTCAGTTTTCAAAGACATTTTATATCACTTAATATTACAATAAAGGAAAAAAAACTTTCAAGAGGTTCCCACAAAAGTTTTCCTATGCTGCTGATTCAGACTTTTAAGGCCCATAGAAATTTATGCTTTCCACTTTCTTACTAAGCCATTTTAATCAGTTTCATATGATTCTACCAGTTCGGTAGATTATAAGGTATACAATACTATAATGTATACTATTATAAATGGGATGCAATTTATAATAGGGTTATTATTATACAATATATCCTTATAAACTACTAGTCATGTATTGTTTTGGTTATATAGTTTATACAGCCCCTTATGTGGCTTGGTTATACTACCACCTAGATAAGTAGGCAAGACATTCTGTAATATTTAGTGCAGAGCTGGAATTCACGCCTAAAGCATCAGGCGGCAAATCCAGAATTCGTCATTTTACTAATAATGAAACTGATGCTTGAAGAAGTCAGGTGACTTGGCCAAAGATATAAAGCTAATAACTGTAGGCTAATTTTGCTCTCCTTAAGGAACTGATGCTATTCTAAGCTTGTTAACATTATGAAAATGCATAATGAAAAAACTCAAAATTTATCCAAAAGACAGATTCTAATTCTTTTGCTTACTTTTGAAGTCTGAATCATATGATACAGAAGATTCTTCCACTAATACTACATAATCAGAACAGTGAAAGTAAAATCACATTTCAAAGGGTCATTAACTAAGTGTGTTTTCCCTACGATAAAACGGTAACCAAGTTTCTTTAGAGGGAAATTAACTGTATCTAAAAAGTAATACTTGAGTATATCATAATACCACAAGTTTCAATTACTGTTTTTTTGTTATTCAAAACCAAAACAAGTATA
>chr1	108298053	108298394
CCTGTTAAGCAAGCAACTCAAAAACTGAATACACTTCTTGTAACACAGATTTTGAAAGCACATTCAGACAGCAGCACAAAATACAATTTAAAAATAATTTTACATGGAAATCAAAAGGAACTACTTTGCTGTTCATGGTTCTATCCACTAAATGCCCAAGATTAAGGAAAACCAGAATGTCAACTTGTGACTGGCTTTAACACCATGAAGGGTCTATGTTAACAGAGGATGAAAAACATGATAAAATAATGCTCCAAATAATAGCTAACAATAGGTTGTCTGTGAATTTACAAAAAGAATATTTATAATAGAAAAAAAATGCCCTATCAAAGCACATCATTT
>chr1	41164223	41164564
AGCTGGGGCAAATAATTATAAGACAATCTGTGAAGTGCTGTGATTGAGCTATAGGGTTACCAGGGACAGAATGACCAACACTGGCTGGGGGGCCATGAACAGCTTCATCTCCCATGAAGATTTTGCCTGGAACGATCCCATCCCACTCCGTTTGTACCATGTGGTTCTGTGCTCCCACCAAGACTTAACTGATCTCAGCAGTGGGTGAGGGGCACTCCTGACCAAGCTGGAATCATCCAAGGCCTGCTGGGAGTTTGAATGGAGTGGAGCGAAGCAGCATCTGGGGTCATGGTAGACTTGTCCCCTGAAGGCAGCAGGCTTCTACTGCAGTGATCCCTGGAG
>chr1	147068052	147068392
CCAAAATAAATGCAATAGGAAAAGATGACAGTTCTATGTAGTATTCCTGCTTCCATATTGCACAAATTAGAAACATACATATTCCATTATGTTACAGGGTCTAGGGCTTTGGGAGGACAAGGCTGCAGGCAGCCGAGATTGTGCCGCTGCACTCCAGCCTGGGCGACAGAGTGAGATCTTTTCTCAATAATAATAATAAAAGTAAAAAGAAATATAATATTTAATCAATATATGCACACACATGGGTTTATCATGACACACATGACATGTGTGTACAGTGAAAAAAATGAGTAAATCTAGAAACCTGTATTGCCTCAATAGCTAGCTAAGTACTTCAATAT
>chr1	80935539	80935879
ACGCAAGAAGGGGGACAGTTGATATAGAGATCCTTTAGAAAGCTATTACATTAGTCCTGGAGAAAGTGATGGAAACTCAGAGTGAAGTATTGGCAAAGATATTAAAAGATTTGAAATGGATTTTGGAGGTCATGCCAAGAGATCTTACCTATAGAGTGGATACGCAGAATGAATAGATAAAATGGTTGGCTAGAACTATTAGATGAAGGACTCATTTGATCTCATATACTCAACAGAATTGCAAGCACTTTATAGTTGCAAGCTTTGTATTATGCTCCCTTCAAAGTCACACAATTCCTAGTATAGAATGTTTTGTTGGTTATACAATAATACTTACATAT
>chr1	105642830	105643273
TCTATTAGGGTCATTTGGCTTATAGTGCAGATTAATTTTGATGTTTCTTTCATGACTTTCTGAATGATCCATCCAATGCTGAAAGTGAGGTGGTGGACTCTTCAGCCATTACTATATTGGTGTTTATCTGTCTCTTTAGCTCTAATATATTCTTTATATATGTGGGTACTCCAGAGTTGAGTGTATACATATTTAAAATTGTTATAATGTCTTGCTGAATGGACCCCTTTATCATTATGTAATGACATTCTTTGTTTCTTCTCATAGTGTTGGTCTTGAAACCTATTTTTTTTTTCTGATATAAGAATAGCTGCTCCTGTTCTTTTAAGGTTTCCATTGGCATGGGATATTTTTTCCATCCTTCTATTTTCAGCTTATATGTGTCTTATAGGTGAACTGTGTTTCTTGTAGCCCAGAGATCACTGGGTCTTACTTTTTGTCCCT
>chr1	186581646	186582089
CCAGTCCACTGTCTCTGGGCCCAGTTCAGCCCCAGGACTCACCTAAAAGTTTCAGTCCTTATAACCTAGGCTGCCTTTCAAGTTTACTGGAGACCAAGAGCACTTTGGCTGTTGGTGGCAAGGTTTGTGGGCACTCAAGTTCAGTCCACAGGGATTGGCCAGGGCTGGTTTAAATGCTCCCTCTCTGGGCAGTCATTAGCTAAGTTTGGTCTGGTTTTCCTTTCTGATCTAATAGCATAGCGCTGACTTCAATGCCTCACAATTTCTGTGTTGTCTCTCCCCCAGCACCCAGAGATGCTCTCCGCACCATGCCTCTACTGTCAGGGGTAGTGGAGGGATGGCGTCAGTGATTAAAGACTGTATTTTCTTATCTCCCCAGTGCCTCTTTCAGTGATATGAAGTAAAAACCCAGTACTGTGAGTGCTCACCTTATTTTTGGCTCTT
>chr1	7097601	7097875
CTGAGACCCAGGAGAGCTGATGGTGGTGTTCCAGTGTGAGTCCGAAAACCTGAGACCCAGGAGAGCTGATGGTGGTGTTCCAGTGTGAGTCCGAAAACCTGAGACCCAGGAGAGCTGATGGTGGTGTTCCAGTGTGAGTCCGAAAACCTGAGACCCAGGAGAGCTGATGGTGGTGTTCCAGTGTGAGTCCGAAAACCTGAGACCCAGGAGAGCTGATGGTGGTGTTCCAGTGTGAGTCCGAAAACCTGAGACCCAGGAGAGCTGATGGTGGTGTT
>chr1	54650183	54650457
CCCTATCCTGGTAGCTGGGGAGAGGAACCTGACACCCACCACTCCCCCAACTCCACCTCACCAGACTCACCAGAGTGCCCTAGCCTCTGAGTTCTCTCAGCCTGGGACCAGCATGGCTCTATTTTCATTCACTTGCCAAAACTTTGCTCTTGCTGGTCACTCTTCTCCAAGGTAAAGGCTTCACTCCCACCTCATTTCCTCCAGGTCAAATCACCAGAGCCCCTCCCAAAGGAACCTCTTTAGAATGACAGCTGCCCTCGGCCAGGCGTGGTGGC
>chr1	145242490	145242829
GTTAACAACAAAAGAATAAAAAAGTGGACAAAGGACATAATAGACAACTCTCAAAAGAAGACATACAAATGGCCAAGAGGTGAAAGAAAAATGCTTAACACCACTAATCATCAGGTAAATGCAAATCAAAACCACAATGAGATAATATCTTACCCTAGTCAGAATGGCTACCATTAAAAAGACAAAAAAAAAAATGCTGGCAAGAATGCAGAGAAAAGGGAACTCTTATTCACTGTGGGTGGGAATGTAAACTAGTACAACCACTATGGAAAACAGCATGGAGATTTCTCAAAAAACTCAAATAGAATTACCATTTAATCTAGCAGTCCCACCACTAGGT
>chr1	172291711	172292050
CACTGCTGGCTCCGGCAGCCTGCTTTTGTTCTCTTGTCTGGCCCCACCCACATCCTGCTGATTGGTCCATTTTACAGAGAGCTGAGTGGTCTGTTTTGACAGGGTGCTGATTGGTGCGTTTACAATCCCTGAGCTAGACTCAAAGGTTCTCCACCTCCCCACTAGATTAGCTAGATAGAGTGTCAACATAAAGGTTCTCCAAGTCCCCACCAGAGAAGCTAGATACAGAGTGTCGATTGGTGCATTCTCAAACCCTGAGCTAGACACAGGGTGCTGATTGGTGTGTTTACAAACCTTGAGCTAGATACAGAGTGCTGATTGGTGTATTTACAATCCCCTA
>chr1	6209725	6210008
AATAAGATAGAAAACAGGATTTTGTAAACAGTAAGTGTAAGTATTATATCAGGAAAGACATGTTCCTTTCATACACACACAAGTGCTGGAGCACAATGTAAAAAAAATCTATGGGCAAAAAGGTATGGAAAACCCTTTGGTTCTAGTGCACACACATATACAGGAAGCAAGCATTTATGGCAAATTACATTATTCAGTCATAACTAATTTGTTCCCAGGGAAGGTGATTGTTAATGTGGCGGTTTTACATGTTTCAGAAACAAAAATTGTAAATGCTATGTGAT
>chr1	102462412	102462695
AAGTTCATTATGCTAGAGAGAGAAGGAAAAAATTCTATAATTGAGTGGATATTAAAAGTATCAACTAGGGCAAATGTAATAGGTTTGCTCTTATGGGTGCATACACAATATCTCTGGTATATGGGGAGAACAGAAGCAGGAAACATATTTCAGATGTAACACAGGATAGATGAATGAGTTGAGGGAAGCTTGTGGAATGTCTTATCTTATTTCTTTAATAATTTTCTCATAAAATAATGAGCACAAGTTGCAAGTGAGAGTGAAACGGCGTTGAAAATTTAAAG
>chr1	160899936	160900196
TGATATGAATTTTGCTGTGAGAAAACTTGATCTTGCTGTAATGTATGAAAAAGACTAGAAGGGAAAGAAGTTGAGGGTGGAGAGTCTTGTTAGGAGGGCCAGGATAAGAGCAGGTGGGCGGTGAAGGAGGCTGCGGCAGAACCATGCCAAGCAGAATGGAGTGGAGGGGACTTGACTACACAAGAGGCTGGTGACTCAGCTTTCTGCCTAGTATTAGTCCTAGAGAAGTCTCCCTGCTCTGGGAAGACCGGTGTCTAGCCT
>chr1	110620370	110620630
TAAAAGCCCAGACTTCACCACTATATAATATATCCATGTAAAAAAAGCTGCACTTATATCCTTTCAATTTATACAAAAAAAAAAAAAAAAAAAAAAAGGACCTTAGTGTTCTGTGACCTTTATACGTGAAGAATGGGTTAATAGAAATAGCTGGGTTTTCATGGTGTTCAGGCAAACAGGACACCAGGACCAGAGAGAGAAAGAGAATTTCAGTGTCTGCAGCTTTTTCAGAAGGAGAGGGAGCCCTGCCTAGTCCTCATG
>chr1	196556850	196557169
GCCGATGTAACTGCTGGTTTTGTTTTTCATATGTGTTTTTCTTACACTCATTTGAATGCTTTCAAGCATTTGTAAACTTAAAAAATGTATAAAGGGCAAAAAGTCTGAACCCTTGTTTTCTGAAATCTAATCAGTTATGTATGGTTTCTGAAGGGTAATTTTATTTTGGAATAGGTAAAGGAAACCTGTTTTGTTTGTTTTTCCTGAGGGCTAGATGCATTTTTTTTCTCACACTCTTAATGACTTTTAACATTTATACTGAGCATCCATAGATATATTCCTAGAAGTATGAGAAGAATTATTCTTATTGACCATTAATG
>chr1	152352620	152352939
CCACAAAAAAGAATATGAGATAGTAACTATATGTGGCCTGTAAAGACTAATGTATTAGGCCAGGCGTGGTGGCTCACGCCTGTAATCCCAGCATTTTGGGAGGCCAAGGCGGGCAGATCACAAGGTCAGGAATTCAACACCAGCCTGGCCAATATGGTGAAACCCCGTCTCTACTAAAAATACAAAAATTAGCCAGGCGTGGTGGCACGTGCCTGTAATTCCAGCTACTCAGGAGGCTGAAGCAGGAGAATCGCTTGAACCTGGGAGGTGGAGGTTGCAGTGAGCTGAGATCTGGCCACGGCACTCCAGCTTGGACAACA
>chr1	28899668	28900065
AGCTACTCAGAAGGATGAGGCAGGAGAATTGCTTGAACCTGGGACGCGGAGACTGCCGTGAGCCGAGATCATGCCACTGTACTTCAGCCTGGGCAACAAAGTGAGACTCTGTCTCAAAAAAAAAAAAAAAAGATCTTTTGGTCAGTTCTAATATTCTGTGTGTATCCAGTGGGTGAATAGAGGCCAGAATCCTTGAAACCTAAATCCCTTTCAGGAAAGTATAAAATATCTGGCGGTTTGAATATTTGGACACTTGACTCTTTCACTTGAAAAGTGAAAAATACTGTGAAATGCTATTTACAGTTGGCCCTTGAACAATATGGGTTTGATTGGTGGGGGTCCACTTTTATGCAGCTTTTTTTTTCCCAACCAAACATGGATGGAAAATATGGTATTTG
>chr1	38095752	38096149
AGGGTCCTGCTCAATAAGAACAGTGGTCCTATCATAAACAGTTCCAGATGAGGAAGGCACCAGTCCGTTTTTATCCACAAACCTGAGCATTTTATCATCGGGGGTCAGCTCATCTTCCTCTGCCTCAAAGTAGATGATGTTGTTGTCTGGACTGTGTTCCCCCATGGTTCAGTTGTGCTCAGCCCAGTTGTGAGAAATGAAAACGTAATGACTTGTCTGCAACAGAACAAAGCCAGAGTTAGAGTCATACCACAAGACCGACGGACCTCCTCAGCAACCACAAGGCTCATTTTCCCTCTCACTTAAAGAGCAAGCCAAAGCAAATGAAAAACCATCCTTGGGAATAATTTTTTTATTTTAACTTTAAAACCATCAAGTCATTTTTAAAGAAAAGCAAT
>chr1	10747496	10747772
TACCCGGCGAGCAGGATGAACCCCTGAACACATCTTCCAAATGGGGTCTGGACTGTGGTCATGCCCATTGCAACCTGTCATCTGACAGGATGGGGACAAGGAAGCCACCTCCATGCTAAGTCAGGAGGTCCTGTTGGGACAGGACAACTTCCATTTCTTCTCTCCAGATAAGGGGAAAGCAAAAGGGCTTTATCTTTGGGGGCGTGGGGCAGGGATTTCTGCTGCCTCCCCTACATCGGAACCTCCCCCCACAATGAACATCAGCCACGGAGACGCG
>chr1	239307895	239308171
GGAAAGAAACAGAAACACAGACCACTGACTTATTGGAGAGAGAGAGATATATATACCATGTATACGTAATATTATATGTCATATAAAATATATTTAATTACATATAATATATATTTATAGATCTCCATGGCCTGTGCTTCTATGGAATCAAATTGTTGTGTATGCATCTATGGGCATATACAGAAATATTATATATTAATATATAAATAATATATATGTTGTTTAGATGGAGAGAGATCAGAGGAGCACTGACCATGGAAATATAGATAATATACAA
>chr1	108692218	108692485
AACCCCCTGACAAGCCCCGGTGTGTGATGTTCTCCTCCCTGTGTCCATGTGTTCTCATTGTTCAACTCCTACTTATAAGTGAGAACATGCAGTGTTTGGTTTTCTGTTCCTGCATTAGTTTGCTGAGAATGATGGTTTCCAGCTTCATCCATGTCCCTGCAAAGGAAATGCACTCATTCTTTTTTATGACTGCATAGTATTCCATGGTGAATATGTGCCACATTTTCTTTATCTAATTTATCATTGATGGACGTTTGGGTGGGTTCCA
>chr1	26339905	26340172
ATGGATAGATCTCAGAGAATCCCAAACCTCCTGAAGTTTTAGTGTCCTTGTATCAATGCACGTATTTCTGGGAAGATAGTCTAGAGTTTTTATCAGATTCTTAATGGCGGGGGGCAGTTCCTGTCCTCCAAGGGCTAAGAACATTGGAGTATGAATACCAATGGCTGAAGGCTCTGTTGAGCCACTTAGCTTTACTCTTGAAACTTGGAGCCAGGCCAGGCGCGGTGGCTCACCTTGTAATCCCAGCACTTTGGAAGGCCGAGGTGGG
>chr1	82654252	82654520
GAAGGCAAAGAGAAGCAAGGTACCTTCACCACAAGGTGGGAGGAAGGAGAAGTGCCGAGCAAAGGGGGAAGAGTCCCTTATAGAACCATTAGATCTGGTAAGAACTCACTCACTATCATAAGAACAGCATGGGGGAAACCAGCCCCATGATTCAGTGACCTCCACCTGGTCTCTCCCTTGACACATGGGGATTCTGGGGATTATGAGGATGACAATTTAAGATGAGATTTGGGTGGGGTCACAAAGCCTAACTATATCAAAAGGTGACT
>chr1	26009453	26009721
GGCTGGCCACCTGTCAGCAGAGTAGAGGACCCCGGAGGCCCTGGCTTCAAGTTTGTCCAGATTCCTAACTGATAGCAAGTGGCCACCGAGTGGGCCTGAGTGACCGCTCTACAGGGATGAGACCTGGCTGGGAGCCAGGAGGTCTGCAGTTAAGTCTCTGCTGTGGAACCCATTGGCTGTGTGGCTGTGGGCAAGGCCCTGGCCCTCTGTAGGCCTGTTTCCTCATCTGCCGGATGGGAGACTGACTCCTGGCCTACTTCACCCACAGG
>chr1	89719089	89719348
TGACTTCTGTGCACTGGCACGCTCAACACCACATGGAAGCTGCCAAGGCTTGGGGCTTGCATCCTCTGAAGCCATGGACTGAGCTGTACCTTGGCTCCTTTTAGTCACAGCTGGAGCAGCTGGGATGCAGGGCATCAAGTCCCTAGACTGCACACAGCAGAGGGACCCTGGGCCTGGCCCAAGAAACCACTTTTACCTTTTAGGCTTCCAGGCCTGTGATGGAAGGAGCTGCCGTGAAAACCTCTAACATGCCCTGGAGA
>chr1	197947110	197947369
ATTACATAATGGTAAAGGATTCAATTCAACAAGAAGACCTGACTATCCTAAGTATATATGCACCCAACACAGGAGCACGTAGATTCATAAAGCAAGTTCTTAGAGACCTTCAAAAAGACTTAGACTACCACACAATAATAGAGGGAGACTTCAATGCCCTACAGAGAGTATTAGACAGACTATCAAAACAGAAAATTAACAAAGATATTCAAGACCTAAATTCAGCACTGTATCAAATGGACCTGGTAGACACCTAGAGA
>chr1	30194979	30195290
AGGGTCCCAAATGGTCACATATTCTCATTTTTCAGGAGAGACCAGAAATGAAGATTTTTATTTCAAATCTGAAAGTTTTTCTTGGGAATTAAATCAAATGTTTTTAAAACTTTGAATGAGCTAAACAAATCCTGCTTGCAGACTAGATATGCCCAGAGGCCACCTCTGGCCTACATGATCAAATCTAACCCCTCTATCCTGGCATTTAGAGCCTATCATGATTTGACTCTGACTGGCTCCTCCCACAGCTTCCAAACCCTGACCCTGAGCCCTGGCCATACTGGGCCAATGACGGGCCACTTACCTGGACCT
>chr1	212665954	212666265
TAGTAGGTTAGTCTATAGTTTCTACAATCTGGAGCATAAATCGCAAAAAAAAAAAAAAAAAAAAAAAAAAGGAAGGAAGAAGAGAAAAAAACTACAGAAGGCTATAAACAGATCACAACATGAATCCATTGACAACATAATGAATTTTTAATGTTAGAAATGAATAATTTTCTTTTGCAGAATCTTCAAAGCAGCTGAAGACATCAAATGTGGCAACAACTGCCAGAGATAAAATACCAAACCAGCAAACATCTCACTGCCCAAGAATCTAGTATCTTCCTATGCTGTGATTTCTGCCAAAATCATGCTTGA
>chr1	227495118	227495400
TTTGTTCTCCAAGGATAGTTCATTCCTCTGGTGTCTTTTTTTTTCTGACATCAAGTCTATGGGGTTTTTCTTCACACCAGCCAGTCGGATTCTCTGACACCAGCTGGGTGTCCAACACTTCAATTCACTTTTGACACTACCCAGAGTTAAAGGGGACCCTCCAGGCTAAGGAGACCTAGACTGCCACCCCCGCTTCAGACACCAGTCACAACTGGAGTGCCCAGGCTTCCTGCACTTCTTGGCCAAATACAGATCTGGCAGTTCCCACACCCTCCATCCCTCA
>chr1	65728542	65728824
CAGCTTGCAAAGTAAGAGAAGGAAGGGAAGTGTTTTAATGTGTAATGGCACATTACATTTTCTGGTAATCCCAATGTTACTTTAAAAAATCTTAAAAATTTGACAGTGGTAGCACAGTTTATTTAGAGCCTTGTCTTGGGGATAATATGAATTTTTCTGGGAGGATTATACATACCAGGCTTCTTTTCCTGTGAGAGCAAATTCCCTTGGACTTCTTAAATTTCTGTTTTCTTGGTGTAGAGACTGTTTTCTCTAATTCACTGTGGGTTTTCTGAACTTTTCC
>chr1	101837069	101837325
TTTCAGTGATGTGTGTAGTTGGGCTTTGGAGATGAGGAGTAAAGGAACATTGAGAAGGTGAAAGATTACCTAGGGGAATTCCAGTGGGTCTTTGCTGAGAGATACATAAAGCAGCAGCCACAGGAATAGCAGTTTGTGTTGTGAGAGGTCCAAATATGGGGGGTAGTAGAGTTGATATAAGGAGAAAGGTTTTTTCAGTAAGTGTGGAGGAGGGTGGCAGCGTGCTGATGTGACATGTCTGGGGAGGTCTTGCTGGA
>chr1	1363235	1363491
GGACCAGGGAAGGCCTGAGGCAGGAGCTGAGCAGCTCCCATTGGCTTTTTTTCTGGACCTCCCTGCCCCAGCCAAGCCCTGAAGGAGCTGGGGCTGGAGATGAGGAACCGGCCACTGGCTCAGCCTGCTGCAGCCACTGAAAAATGCCAACCCTGGGGATCTCACCAAGTCTCCGTCTGTGGGTTAATCATCCACCCAGAGCCGGAAGGGGTTGGACTGTGGGTTGGAGAGGGGTGGACGGCCCTCCCCAAGGTTTC
>chr1	193477791	193478098
ATATTATCTTATAACTTGTAAAAGCTTAAAGTGAAGATTTTTATTTTTAGCAATTTAATTCACTTTAATGTATAATTGTCTTCCTTGTTTATCAGGAATATAATTTTTTGAAAGGTTGTAATTCAGTGTCTCCCATGTCTCTACTGATTAATGTGTCCTTTATCATAAATTATACTTCTGTTTTTGCATTAGTGTCTTTCCACTCTTTTCATTTGCCTTTAATGTTTTCTTTATAATTTCCCATAATTTCCCCACTTCTTTTTTCCATTGTTTTAATTCAGAAGTTATGGAGAACCAACCTAGTAAAG
>chr1	220625119	220625426
TAGCCCTGGAGCCAAGGATGGAGCCACCCAAATGAAACTGCATGGTTTGGAATGGATGAGGGGCATTTTCCTATAGGAAATGTGGAGAACTGCTACCAGAAGAGAAGAAATTAATGATGGATTTCAAACATATGATGTCTACCAAATATATGCAGCTTTGTATTACAGATGTTTCAATATTAATTATATACATGTGTAGTACTTTGTTTTTTTAATTTAAAAAGGTTCAGAATCCAGTGCCCCTGGCAAAACCCTGATAATTCTGTCCTCACCCCTCATGATTAATATGATGCAATCATTAACTGTTC
>chr1	21711939	21712219
GGGGTAAAATTTGAGATGAGAGTAGGGGGTTAGGGAGGAGATGAGGACGAAGTTAAACCAGATGTGCTTTTGTTTAATTGTAGGATGGTGGTTAAGCTGCTCAAGTATTACCATCGTTCTTTCTGAATTCCAGTAACCAGGAGTCAGGTTTCACAAAAAGTCGTAGTGTTCTTTCCTGGCTGGTGTGGACTCGCCCTCTCTATTATTATTATTATTATTATTATTACTATTTTGTATTCATCTGAGGCCACAGAGTACTGGCCAGAGAGGAGACATAGATC
>chr1	71947203	71947483
ATGGCTGCATAGTATTCCATGGTGTATATGTGTCATATTTTCTTTATTCAGTCTATCACTGATGGACATTTAGGTTGATTCCATGACTTTGCTATTATATTATAAACAGTGCTGCAATGAACATACAGGTGCATGTGTCTTTATAATAGAATGATTTATATTCCTTTGGGCAGATACTCAGTAATGGGATTGCTAGGTCAAATGTATTTCTGGTTCTAGGTCTTTGAGGAATTGCCACACTCTCTTTCACAATGGTTGAACTAATTTACACTCCCAGGAAG
>chr1	182889735	182890225
CCAGGAACTCAAGCCCAGCCTGGGCAATATTGCAAGACTCCATATCTATTTTTTAACGAATTGCAGAATAAAGTCATTGGAAACAAAATGTTATGGCCATGTGCAGTGGCTCACGCCTGTAATACCAGCACTTTAAGAGGCCAAGGTGGGAGGACCACTTGAGCCCAGGAATTTGAGACCAGCTTGGACAACATAGTAAGACCCCATCTCCACAGAATTAAACAAATAGTCAAGCGTGGTGGAGTACATCTGTAGTCCTAGTGGAAGGCTGAAGTGGGAGGATCACTTGGACCCAGGAATTCAAGCTTACCATGAGCTATGATTGTGCCACTGCACTCCAGCCTGGGTGACAGAACAAGATGTTATCTTAAAAAAAGGAAAGGAAAGGAAAGGAAAGAAAGAAAAAAAATTTTTAAAGTATGCTATGAAAAACAAACAGAAACCCAGGAATATGCAAAGCACAAATCAGAGGAGAAAAAAGACTAAAGTGA
>chr1	27772096	27772586
CTCCACAGACAACAGAGACCTAGGGAAGCAGCGGTGCCACTGGCTTGGGTGATAAGCCCCCTCCATCCACCACAACCTCCACCAGTATCCCTGAAGGGTGTGTCTCAGGAAGGGAGGCACTCCAGCCTTCTGGGGGTGGGGTGGGGATACCTTGACAGGAATCTCCGAGCTGACTTGGTTCTCTGTGTGCGCCTATCTCCTAGGACACATCAGTCAACACAGGCTTGGAGCCTGTCAGAGCTAGAAGGTGCCTTAGGGAGCCACTAATCCAACCTCCTTCGCTATGCAGGAGGAAGGAAACCAAGGCCCAGAGAGGGGAAGCAGCCTGCCTAACGTCACACAGCCGAACTCCTGGTTGCCCTTTTCTTTCATAGTTCCCCAGTGGGAGCCCTCTATGTGTGGTAAAGACACTGGGGAGTAGGGTACAGTTAGCCCAGAAAGGCTTTTCTGAGGCAGAGGGAGGTGGAACCGACTAGTTGGGAGGGGAATCT
>chr1	82492255	82492565
TTTGAAAACTGGCACAAGACAGGGATGCCCTCTCTCACCACTCCTATTCAACATAGTGTTGGAAGTTCTGGCCAGGGCAATCAGGCAGGAGAAGGAAATAAAGGGTATTCAATTAGGAAAAGAGGAAGTCAAATTGTCCCTGTTTGCAGACGACATGATTGTTTATCTAGAAAACCCCATCGTCTCAGCCCAAAATCTCCTTAAGCTGATAAGCAACTTCAGCAAAGTCTCAGGATACAAAATCAATGTACAAAAATCACAAGCATTCTTATACACCAACAACAGACAAACAGAGAGCCAAATCATGAGTG
>chr1	229835630	229835940
CTAAATTAAAAACTTGCTAAAAATAGTTATCCATTGATGGAATAGGCTACCCCGAAAGGCAGAGAGCATTTTGTCATTGGAAGTATGTAGGGCAGTGTGGATGACTCTAGGGTGACTGTCATGAGGGTTCTGCACTGGGGAGGGGGCTGCGTTGGATGATGAATGGGAACCCTTCCAGTGCTAAGATGCTGTGATCGTTGTCCTGCAGGATTGGGATTGTGCAGGATTTGAGCTACTGTGTAAATTTCCTATTCCCTGCTCATTGGGCTTCCACATTTTGCTTCCTTCCCTTGCCCAGGTGGTTCCATTTC
>chr1	53390352	53390719
CAGCAAACAATAATAGCTTTGCTTCTTCCATTTCAATCCTTACACCATATTTTATATATGTATATTATATATGTATATATGTTATGTATTTTTTATTTGTTGCTTGCTTGCTTGTTTGTTTGTTCACCTTACAGCCCTGGCTGAGCCCTCTAGCACAAAACTGAATAAAAATCATGATGTGAGGCACTCAGGTCTTGGTCTTGATCTTAAGAGGAATGCTTTCAACATTTTACCATTAGTATTGCCATTGCTATAGGGGGTTTTTGCCCATGCCCTTTATCAGATTAAGAACGTTCTCTTTTATTCCTAGTTTGTTAAAAAGGGGTTTTGCTTTTTGGTTTTTTGATGTTGAATTTTATTTTATTTAT
>chr1	219398431	219398798
ATCTTTTGGGAGATTGAAGGTGTTCCAAACAGTTATCTCTACTGAATTTCTCAGTGCACTTTTCATTTTTCACATGGTTATTTTAGCACCATGTAGACCCAACATAATCACCTACTTCTGTGAGGACTTTCAGATCAAACTTCTGTAACTAGCCACCAGTTGAATAATCAGCAATTCCTTACCAATTAGATGATTAAAATGAGGAAACATAGAGACATCTAAAGGAAACGTTGAAGCCAGTTGAAGAGTTAGTTAAAAAACAATTTGTCTGTGGGAGTGAGAATGATGGTGATGATGAAGATGATGATGATATTGGTGGGAGCAAAATAAACATTTACTTGAATGCTTATTAATGCCACTATAGTAAC
>chr1	198055038	198055338
GAAGATTTAAAAGGAAGTCACTACAGTTAGGATACTCAATATTTTCAGATGATAGACAAAGGTGTCAGTTTCCAAGTCCCCCAGAAAGACCTCATCAGAAGTTTATAGTGACAGATGATAAGACTACAGGAGTGAGGATCCCATCATACATTCTAGAAGTTTGATGATCCATTTCCAATCTCAGCCTTATAATAATATCAGGCTAGTGTATATGAAATAAATACATTTGGGGCATTTTTTTTTACCCTACACAATTATTAAACTTAATAGATAAGGTGAGGGCAGATCAGCATGTAAGCCA
>chr1	55074484	55074784
TCTCCTTCCTTCCCTCTCTCCCTCCCTCCCCCTTCGCCCTCCCGCCTGCCTACCTGCCCGCCTGCCTGCCTGCCTGCCTGCCTGCCTGCCTGCCTGCCTGCCTGCCTTCCCTGTGTCCCCCTTTCCTTATTCCTCTCTGTATTTCTGGTGGGGGTGGATGGGGTAGAGACTTGAGCATATTTCTGGCTGATGGGCAGGGAAGGAGGGGGAGATTCTCTTGTGAGGTGGTGGAACATGCTCTTTGCTTGGGCTGGAGGGGTGATCACTCTGAGCACAGGGAGAAACGTTGGCCTTGGATGGG
>chr1	75292968	75293447
TGGTCCTCCCTTACCAGTGGAAGTAGCTTGCCCTCTAGTATCTAAAAATATAGCCTTCCTTTGCTTCAAAATCCTGTGATAATGTCACCTGGTGAACATATCTTGAAAGAGAACGTTTATTTTCCTTAAGACCCACCACAACCAGTTTCCATTGCCACTATATCCATAAACAGAGTTAAATGTCAGTATGCCCCAGGGATCAAGAACATACCAGGACCTAGGAAGAAATTATTAACATACACAAAACCTGCAACATTTTGCTAAAATATATGCAGAAACCATGGGAACATTTGTGGGTCTCGACATGTAGGCACCTGGGAGAAGCAAGTACTAAACCAATCTGGAGGCACACCCAAAACAAAAACATTATGGGATACCCTAAAAAAAAATTTTAAAGCCACTAAAGACTAGCTCATGATTAAATAAATATAAAATCACAAGGAAACAGTCCATAATAGGCAAGAATCAAGAGATACCAAA
>chr1	234032449	234032928
CTCAATGTAAACATTGCCTCTTCAGAAAGGACTTCCCTCACCACCCAGTTACTAATACGACATCACCCAGTTTATCGATTTCTATTTTATTATCTATTTCTGGTATTTATTGTCTTTCACACTAGAATATACATGAAATTGGGGACTCTGTCCTTCACTCCATGTTCTTAACCACTCAGATGATGTTTGTGATAACAAACTATATCACATTGTTGCATATATGAATGCCAGACTGTTGGGAAGATCAATAAAAAGATTATGCAACACACTTGTTAAACTGTAAGGCAATACAAAATTCTAAAGTGGTATTATTATGAACCATTTTGCTATTTAATGATCTGGCTTGCAGATCTAATTACAAGCACTTCAATGATATTTTACCATCATCCTGGGTTTCGCCATCTTCAGGATTGCTTTCACTATCTGCTTCGTAACCTTCTTCTTCAACTAAAAGTTTAAAACTACAACACTGAGAATCCT
>chr1	86109452	86109890
GCTCTAAATTGAGTCAATAATTAATAGCCTACCAACCAAAAAAAGTCCAGGACCAGATGGATTCACAGCCGAATTCTACCAGAGGTGCAAGGAGGAGCTGGTACCATTCCTTCTGAAACTATTCCAATCAACAGAAAAAGAGGAATCCTCCCTAACTCTTTTTATGAGGCCAGCATCATCCTGATACCAAAGCCTGGCAGAGACACAACAAAAAAAGAGAATTTTAGACCAATATCCCTGATGAACTTCAGTGGAAAAATCCTTGATAAAATACTAGCAAATTAAATCCAGCAGCACATCAAAAAGCTTATCCACCATGATCAAGTGGGCTTCATCCCTGGGATGCAAGGCTGGTTCAACATATGCGAATCAATAAATGTAATCTAGCATATAAACAGAACCAAAGATAAAAACCACATGATTATATCAACAGATGCAG
>chr1	107525120	107525558
TTAGAGATCCCCTAAGGAAAGCCAGAAACCAATGGCCAAGGACTGTGCTGCAGATTCCCCTCCTGCAAGTGGCCACTTATGCCGAACTCTTTTCTAAATATTTTGGTGAAAAATAGAGTCAATCACACTTGCACAAGATTAGCTGAGCACTCCAAGATTGATTTAAATCTGGGACTAGCAGAAAAAGGGATTCAACAACAAAAATAAGACGTGATATTTTGTTATGCAAGGAAAAGAATTTTGTATTCAGAGCTGCTTTCTTAGAAAACTAGAGACAATGACAGTGAGTTCTAAATAAAAAATACATTTCAGTGAAATAACCCATGACTGAAAAGTAACTATGAGCACACCCTTGGTTCACATCTATCAGTTATGTATTGCATAAAAGAGGGTTTGTTTTCAATTGTTATTAGAGGAATTGAGTACCTTTTAAGTGGCT
>chr1	15556821	15557129
TGCAGTGAAGGAGAGAAGGGACTCAGCACATTCATCTTGGAGAACAGATTTAGAGACAGACATGACAGCCCTCCTCAAATATTTAAAGGGCTGTCTCATAAAAGAGAAATAAAACATACTCAATGAGCTCCAGGTGACAGAACTGAGCTCAGAGACCAGAAATCACAAGGAGACAGATCTCCGCTGAATATAAAGACGAGTTCTATAATAATTGGAACCTTCCAGAGAAGGCATGGACTTTGTGCTTTAAAAGAATCGACAGAATAATTAGAGAATAGACTTTACCCTGTCCTTGAAGGTGGGGGATAA
>chr1	191746314	191746622
GATTTTGTTTCCTGAGACTTTGCTGAAGTTGCTCATCAGCTTAGAGTTTTTAGGCTGAGACAATGGGGTTTTCTAAATATACAATCTTGTCATCTGCAAACAGATAATTTGAGTTCCTCTCTTCCTATTTGAATACGATTTATTTCTTTCTCTTGCCTGATTGCCCTGGCCAGATCTTCCAACACTGTGTTGAATAGGAGTGGTGAGAAAGGGCATCCTTGTCTTGTGCTGGTTTTCAAAGGGAGTGCTTCCAGCTTTTGAACATTCAGTATGATATTGGCTATGGGTTTGTCATAAATAATCCTTATT
>chr1	246204901	246205390
GATGTTTTCTGATTTTCTGTTTGGAAACAAGTCTATTTCCTTCATTGGGTGTGGAATTCAGAGTTTCTTCTTTGTGACTTTAGCAGGTGCAGAAATGCTGCCACTGACATCAATGGCCTGTGATCATTATGTAGCTGTTTGCTTTCCTCTCCACTATCCCATCCATATGAGCAAGATAGTATGTGCTGATGATAATAGGATCTTGGATAATGGGCTCTATCGACACTTGTGCTCACATTTCATATATGCCCCATATCCCTGTTGCTCAGCCAGGGCTGTGATGTCCCAGCCATGGTGACTCTGGCCTTCGTGGACACCTGGGTCTATGAGTGCACAGTGTTTTTGAGCACAACCCTCTTTCTCATGTTTACCTTTATTGGTATTGCATGTTCCTATGGTGAGGTTCTCCTTACTGTCTACCACATTAAATCTGCAGAAGGGAGGAAGAAGGCCTATTCGACCTGTAGCACCCACCTCACTGTAGTAATTT
>chr1	66192450	66192939
AGCCACTGTGCCTGGCCTCATTAATTATTTTTATCTCATAACACTTATTTTTCTTTCCTGTATTTCAGCACAATCATGAGTTATATGGTTCAGAGAACTTGTTTCTTATACACAGTATTGCCAAACTAGGCCACCATACTTGAATTACTGTAGTTCCTAGCTAATATTTTTAAATTATTTTCAGTCTGGAGAAACTTGGTTCTACTGAGGCAGTAGCAACCTAATTGTCATTAAAACTCTTAAAGAATACTGGATTAAGAAATAGATTATTAAGTTATATATCACGTTCATGCATTATAAGGGGATTGTCTATGATGCATGATCTCATCATGATCTTATCATGATCTCAGAAAAAAATTACCAAGTATTTAACTTAAGCAAGTGATTACTGTTATGTATATTTTGCTTTTCAACACCTACAAATCAATATCTAGATGCCTAGAGTTTTACTTAAGTTTCTTTTTTCCCCCAATCTTTTCAATGGTGAAAT
>chr1	210580725	210581105
TGCTCAGATCCCCAAACTTTTGTTAGCTGTAGACTGTTACTGAACTCACAGTAGTAAAAATGTGTTGTTACTTGGTGAATGATAAGGCCTAGATCTGGTAGTGCTTTTGTTTGCTCTAAGGTCTATTAATTTAATGTAGCAATCTTTCTTTTCCCTTTTTCTTTTCTAACTTCTACATCAACCTAACTGGCTACCTAAATGTTCATTGAATGACTGTTTTTGCTTTGGGATAGAATCCTCCTTTTTTATTTTTAGGGTGTTAAATTGATATAGTATTGTTTAATAGCTAATAAGATACATTTTGGGCTAAGTTTCTGCTTTTTATACCTATTAGGTTACAATAAAAAAAAACTTTAGTCATATTTGCCTTTCTCCTTGAAA
>chr1	154846658	154847038
CTACAGCCACCCACTGAAATACTATGCAGACATGAAAAATGAGAGAATTTGATGTCATGTGCTGATAGGACAAATGCTCACATCATATTATTCGGTGGAAAAGCAAAGTAGGAGGCCAGGCGCGGTGGCTTACGCCTGTAATCCCAGCACTTTGGGAGGCCAAGGCAGACGGATCACCTGAGGCCAGGAGTTCAAGACCAGCTTGACCAACATGGAGAAACCCCGTGTCTACTAAAAATACAAAAAAATTAGCCAGGCATGGTGGCGGGAGACTGTAATCCCAGCTACTCGGGAGGCTAAGGCAGGAGAATCGCTTGAACCAGGAAGGCGGAGGTTGCAGTGAGCCGAGATCGCGCCATTGCACTCCAGCCTGGGCAACAA
>chr1	8797469	8797786
TTCAAAGGAGTCCTGGGAAGTCACAAAGTGTAAATACTTCTGGTAACAGAACAAATTAATGTCGAAGCACAACCAGTAACATAATAATGCCTCAATGCAACCGTGCCTGTCAAAGGACATCTGTATTAGCAGCTCGGGGAAGTGGCATTTGCAGAAAGGCACAACAACTGCGCTTAAAAGAAAATCATTAAGCCTCAGCCATTAATCCCCTCCCCCATCCTCTTCGTCTGGATCTTTCCAAACAATTAACCAGTAGAAGGTGCTATTCTGCAACCCACATGTATTCACACCAACCTCCATCCTTGGGCCACAGCTGGG
>chr1	94044492	94044809
GGCAGACACTATTTTATAAATGATTATCTTTGAAAGCTGGATAGGACTAACATGGAAAGTGAGGGGTGAAACTATGCAAGAACAAAGGTTGTCTTATTATGTAGATAAAGTTTCTTAGGTAATCTCTTGGAACTGTCCTCAGAAGCACAGATGAAAACTCTGTTCAGGTGTGGTGACAACTCTTAGTGGTTAATCTTTCCTGGTTATTTGATGAAATTCCTAGGAGGGGGTTTTAAGACAATTGTGTTTCCTTCAGAAGTTTTTTTCAGTATGATAAAGAAACTTCTAGAGAAAGCCCTTCTCAGTGCTTCCAGAAAA
>chr1	91767494	91767819
ATGTTTCTGCATCCAAATTGCATTTTTAAGAATGTCTCTCTCAACTAGAAGTAGTACGAAATTGTTAGAAAGGCATTCCAGTTTTTTAGCTTTCAAAATATGTCCATTCTAATATATGTGGTACCGGAGGCTCTCTGCTTTGGGCACCAGCTGATTTGTATATTATTTAGTGAAATAGAGATTCTTCCCAATGTCTTTTGAGAACAAAATGGGATCTTAAGCACTTTCATTGAGGTCTTAAATGTAAATGTATGGATGTCACAACTGGGCAACATTTTAATGCCTCCTTACCATTTGTTGATTTAGAAATAAATCCTGATGGGAGG
>chr1	117605757	117606082
ATACCCAGCTGTTGGTGGGCTGCAGGGCACCACAGCTCTGGAGGGAACTGGAGGGCAAGATGAGGCTGGGATGGTTCTTTTTTTTTTTTAATTTTTTTAAAATTATGCTTTAAGTTCTAGGGTACATGTGCACAATGTGCAGGTTTGTTACACAGGTATATATGTGCCATATTGGTTGCTGCCCCCATTAACTCGTCATTTACATTAAGTATTTCTCCTAATGCTATCCCTCCCCCAGCCCCCCACCCCACGACAGGCCCCCGTGTGTGATGTTCGAGGCCAGGGTGATTCTTATATGTGATGACCTTCGCACTGCTTCTACTTCT
>chr1	80138871	80139321
TATAATTTATTATGAATATTGATTCACATGATTATAGATTCCAAGGCATTCCACAATCTGCCATCTGCATGCTGGAGAACAAGAAAAGATGGTGGTGTAACTCAGTTTGAATCTAAAGGCGTGAGACCCAGGAGGGACCTCTGGTATAAGTCCCAGAGTCCAAAGACCCAAGAACCAGTAGCTCTGATGTCTAACAGCAGGAGAAGATAAATGTGCTAGCTCAAGAAGAGATAGCAAATTCACTCTTCCTCTGCCCTTGTGTTCTATTCAGACCCTCAAGGGATTGGATGATGCCCACCCACACTGGTGAGTTCCATCTTTATTCAGTCTGACCAATGGGATGCTAATCTCTTTCAGAAACAGATACACACAGAAATAATGGTTTACCTGCTCTCTGGAGATTCTGTATCTAAGTTAAATTAACACATACAATCAATAATTATATTGGATA
>chr1	158403615	158404065
TCCATGTTGCCACAGGTATGCCTCATGCCCAGGTAGCATGCCCCTGGGGCTTACTATACAAACCCCATCCTGGCAGAGGGCCACAACAGGTGATGCTTCCGAGTCAGCCCTCCTCAAGTTCATCGAGCAGTCTTACAGCTCTGTGGCGGAGATGAGAGAGAAAAACCCCAAGGTGGCAGAGATTCCCTTTAATTCTACCAACAAGTACCAGGTACAGAACCCACAAAGGTAGGAGAATGGTGGTGGGGGGATGGGCTTATCACTGGAACAAGGGGAGCTTTGCCTCTGCCTTCAACTTCACCTCGGAGAAGCAGAGGAGCTCAGCAGAACCTGCATCCCAATTAACGGAAGACTCACATCAAGAGAACGTGACAAACAGGTAAAGAGAGGCGAAACAGGTGATAAAGGGAGAGGCATCAGTCAGTCCTATGCAGAGATCTGAGCTCTGCCA
>chr1	117132561	117133170
AGATTGAAATGGTAATTAAAAAGTTACCAACAAAAAAAAGTCCAGGACCAGACCGGTTCATGGCTGAATTATATCAGACTTTCAAAGAATTGCTACCAAGCCTACTGACACTACTCCAAAAGATGGAGAAAGAGGGAGTCCTCTCTGAATCATCCTATGAAGCCACTATCACCCTAATATCAAAACCAGGAAAGGATATAACAAAAAAAGAAAACTACAGACCAATATCCCTGATGAACATAGATGCAAAAATTCTCAACTAAATACTAGCTAACCTAATCCAACAGCCTATCAAAAAGATGATCCACCATGATCAAGTGGGTTTCATACAGGGACACAGGGATGATTTAACATCCACAAGTCAATAAATGTAATATACCATATAAACAGAATTAAAACCAAAATTCACACAATAATCTCAATAGATGCAGAAAAAGCATTTGACAAAATCCAGCATCACTTTATGATTAAAACCCTCAGCAAAATCAGCATAGAAGGGATACACCTTAAGGTAATAAAAACCATCTATGACAGACCCACAGCCAACATTATACTGAATGGAGAAAAGTTGAAAGCATTTCCCCTGGGAACTGGAACAAGACAAGGATGC
>chr1	88850125	88850734
TTTTGTATTTTTTATAGAGACAGAGTCTCACTTTGTTCCCAGACTGTTCTCAAACTCCTGGCTTCAAGCAATCCTGCCGCTTTGGCCTCCCAAAGTGCTTGGATTACAGGCGTGAGCCACCATGCCCAGCCTCCAAGACTCCTTCTATGTAGCACTCAGCATTTCAGGGTTTTAATACTCTTTAATATCCCCACCAAAAGATAAGCTCATACAGCTACTTCGGAGTATTCTGCAACTAATTTATCAGAAGATCCACCAAAATGTAATGTTCTTTAAGGGATTCCATGGGACTATGCTGAAGTTCTTTAATGGATAATTATTGCAAGGCTGCTAGATGTTTGTTCAACATCCAATTATTCTCCCATTGTTCCTCAGTGATACAACCTTCATTTTATTGGGGCATGAGGGCAAAGTTGCCCAGCTAATAAATACTAAATTTCCCAGCCACCTTTGTAGATAGAGGTATCCATGTCTCACTGTTCTGCCCAAGGAGACATAAGCAGCTGTTTGGAGGCAGGAAAAAGGAAAATTCCTCAAAGAGGGAGGGGCAGACTCAGCTGACAGGCCCTTTGTGCCCTTTGAGTCCTTTGTGCCCTTTGTTCTTTCTCCT
>chr1	179113833	179114128
CACCTTCCTGAATGCCTCGGCCTGGCACCTGAACTCCCCATCGCTGCTGCCACCTTCCCCCACCCACTTCTTTCTCTTTCATGTGTGCTACTTCATCAATTTTTTAAAAGAAATTCTAGTAAAAAAAGAAAAATACCTCATGACGATTTTCTTTTTAAAATCATTTGCTTACTAACTAAATCAAATGTTCTATCCCATTTAAAACAAACAAAAAAACCATCTTTAGATCAGCTTTCTCTCTCCAACTACTGCCCATCTTTCTGCTGTCCTTTATAGCAAAACTCTTCAAGAGGCGT
>chr1	180045719	180046014
GTGACCAGATCAGATGGCTTGACAATGATGGGAATACAGTGTGGCTATCTGGGAGGTGGGGTGGAAGAGAAAAGGGCAACTTATATAAATATAGCTCAGTAAATACACTGGCATAAGGCATTAGGTAGACCTGGGTACAAATTCTAGCTATGCATTTAACAGTGACCCCAGCCAGGTTACTTAGCTTGTAACCCTGGACTTCCTTAACTGTATAATTAGGATAACAAGACTAACCTTGCATAGTTGTATTTAGGATTAGGGATTACACACATACACACACACACACACACAGAGAG
>chr1	55898470	55898785
CTGAACAGTACTTAAGGGCTAATTGGCTTAATACATGTAAAGCTCTTAGTACTGTTCCTGGTTCATAGTAAATGCTAAATAAATATTAGCTACTATAAATGTTATTTTGAATGATTGTATGAATGAATAAATGTAGGAATAAGACATGTTCCCTCCTATTGAGGAGTTTGGTCTAGTGGAGGGAACATACATAAACAACTCACAATGAAACAATGTGATATTAAATTAGAAATCCATTTTTAAAAAGTATTTAACAGTGTAAAGTGTTTCCTTTTCACCACATCCATGCCAACCTCTATTATTTTTTGATTTTTAA
>chr1	47220471	47220786
TCTTAAAATGCCTATTTTATCTTTCATCTCTTGAATCATTTTACTGAATTCCTTTGATTCCTTGGAATGAGTTTCAACTTTCTCCTGAATCTCGATATTTGATAACATCCAGGTTTTGAATTCCGTGTCTGTCATCTCAGCCATTTCTTTCTGTCATCTCAGCCATTTCTTTCTAGTTAAGAACCATTGCTGGGGAGTTAGCATGGTCATTTGGATGTAGCGAGACACTCTGGCTTCTAGAATTGCCAGAGTTCTTGCGTTGGTTCTTTCTCATCTTGTGTGGGCTGATGTTCTTTTAACTGTGGAGTAGTGTAGT
>chr1	23801541	23801903
CGCCTGGTGTACAGTGGGAAGCCTGGGATGAGGCCTTGTGCTCATTTGCTGTGTGACCTTTCCCTCTCTGAGCCTCAGTTACCCACCTGTAAAAGGAAGGGGTTGGAGCATTAATTACTAAAGGCCTGTGACAGCTAAGATTTGGATGGCACCATGAGCCAACGGTTCTTTTACACTCCTGGGCATCGGTTATATGGCAGTCCCAGTTCTTTCTATGAAATGAAATGTAGTTGATGCCTTTTTTAGTGTATGTGCAGATGCATGCAAATTAACACAAAATAAGAACCCCAGAGGCTCTCGTTCACAGGACCAAGGTCTGGCCAGACCTGGGATGAAAGAAGAAATGTAGTTCATGTTTCCAAC
>chr1	96745872	96746234
CCTGCTTTGTTATAGAGGAGAGCTGTATATCAACCCACAATGACTCGTTTTAGTTTTATCCCATCTATGTTATCACTAGTTCACTCAGAGTACCTGACAGGAAAAGGGCAAATACTCTTTAGTCTCCAGTATTGATGTAGATTGTCCTTTTTAAAAAATTTTTATTGCATTTTATTTTTTGGTCATTTCAACATTATTTCAACAGGCTTCTCAAGTGGAACTGTGAGGGCAGCTAGAGAAGAAAGTTTAATACAGTGGTCAAGTTGCTGTAGAGCCTCAGAGTACAGAAAAGCAAATATATACTGTTTATATTGCAAAAGTCTGAAATTTCTTGACAACAATCTAAGAATTTTGCTATTAACA
>chr1	79920822	79921166
TTAATACTCCTATTTTATAGTTGTTAGATGTTGTCTCCTTAAGATAAATTTAGTATTTTAAAATTAATAGAATCATATTAAATTTACATATTAAATATTACATTTATTCACTAAGTTATATTTTAAATAATATAATTAACATATAACATACTTAAAATATAATTATATTGTGTTATAAATGTTAACTTTATTAAATATTAAATTTATAAGTAAATATTATTACATTAACAAAATATTGTCTAACTCTTGTAAACTCAAAAAGGTGTCTTCTCCATTATGCTCTGTTCATTTTTTACTCATTCTCATTTCTCTTCTTTCTTTCTTTCTTTCTTTCACCACTTATTA
>chr1	86241264	86241608
ATGGTACAATCAGTCCCGCCACTTGCATATTTAATCCAGAAGACCCTTTAGTATTGGAGGTATTATGGTGGGAGAAGATGCAGTATGGAGCCTATGGCAGTTTGCAGTGAGAGAAACAAATGCTGCCTCTGGAATTCTGGAGTAAGGCCATGTCATCTGAAGCAGAAAATACTATGCTTTTTGAGAAACAGTTTTTGGTGTTACTGGAACCTGGTAAAGGAAGGACACTTGACTATGGGACATTAAGTAACCACACACTTAGAACTTGCCATTATGTCCTGGGTTCTGTCAGGCTGCCAAGACATAAATTCAGATGGGCACTAGCAGCAATCCATTATACTGGAG
>chr1	229895670	229895995
AGCCAGCTATCCATGGTCTGCAGCAACAGATCAGTCTTGCAGGGACATGGATAGCTCCGCTAGTGAACATTCACATGTTCAACGAATAGCTAGAGTAAATAGTTGGATCTCATTTAGAGGCATGCTCTGGCATTCCTCTTTCACGTCATTTGCTTTCCAGGCCCACTCCAGGATGAGAGTACTGAGGTGCCATAAAAGACCAACAGGCAAGATGTTGGAGGGTTCAGGAGCTGCCAAGGTTGTGTTCATGCTGACCTGTTGGCATAGCGTACAGCAGTGCCAGCTGCTCTGCTAAACCGAGGAGCTGAGATGCTGTGTTGATTTCT
>chr1	218593074	218593399
CAGAGGAGTGCAGAGAAGTGCTGGGAGAAGGAAGACAGGGTCCCTGGTGAGGGCCCCACCTCCGGGCCTGTGGGCACGGACCTAGGCGAGGACAGGCATTTCTGTTTTTGTGCCCAAATGTTGCATTTTCCAAGACCACCCCCTGTCCTGCCCCGCCCCCGTCCTGTGCCCATGAAAGCCCCGAGACCCTAGTGGGCAGAGACAGAAGTGGGTGGACATGGAGAGGAACACACTGGCCGAAGAGCACACCGACAGGCACCAGCAGACGCTGCCAGGCCATTGACCGACGAAACGACGTGGAGTTTGGTCGGGATGGTGGGAGGAGA
>chr1	43315016	43315355
TTCTGGCTTTCTACCTATGTAGCCAGCTGAGAATTTAAAGCTCTGACTTTGCCATATTATTTCTCCAACATGCTCAGAAGAAGCCAGCCCGTCCTATAGTCTTTGTATTCCTTATTTCTATCATAATGTTCTTTTTTAAATCTATTTTTTATTCCTCCTTTCTTTGCCAACCAAGAAGCAGCACTGGAATTTTTATGATAATGTTCTATTACTATAGCTACTTAGTAATAAGTAGCTTATTAAGGTAATTTTACACAGTATTTAAAATAATATATGCAACCCATCATGTGAGGTCAGGTGTGAAATTCTCCTCTTGTGGCGTCATGTTAGAGCTCAAAAA
>chr1	239072131	239072470
TTTTTTTTGAGACAGAGTCTCACTCTGTCACCCAGGCTGGAGTGCAGTGGCAAGATCTTGGCTCACTGCAACCCCCGCCTCCCGGTTTCAAGCGATTCTCATGCCTCAGCCTCCCGAGTAGCTGGGATTACAGGCATGCATCACCATGCCCAGCTAATTTTTATATTTTTAGTAGAGACCACCATGTTGGTCAGGTTGGTCTCAAACTCCTGACCTCAGGTGATCCACCTGCCTTGGCCTCCCAAAGTGCTGGGATTACAGGTGTGAGCCACTGCGCCTGGCTGTTTGTCAGTATTTGAGGAAGTTGCTTATGAAAGTAAACAAGTTGAACTATACTGAA
>chr1	165360858	165361213
AGTAGCTAGAATAGTAAGGGAACATGAGAAGATGTTCAAATAATGTTTGAAGGACTCAAAATAGCCAGGAAAAGAAAAATATATATATTTCGGGAAGAATATGATAGCAATCTTGTTAAGGATTTTTGTATAAAAGCCCTGTTTCATACAATGTATCCATAGTTGACTTTATAATGTCAGAGCAGGAGTACTGGATGCTTGTTACAGAAATTTATACTTTTCCCTAACATATGAAAAAAATTTTGAAGCACTAGAGTGATCCAAAAATGGAGTGAATTGTGTCTATGTGTCCATGTGAGCTAATGAGCTCCCTGTCACTGGAAGCATTCAGCAGTGGCTGGATAACAGGTGTGACA
>chr1	200824680	200825035
CCAGGTTTAAGTGACAAAGGTGTTGAGGCCATCCAGGTGAACACTAGCACACTCTAGTACATGGGAAAGTTGAGGTCTAGGGAGGTGGTGATTTCCTTGGGCTCATGGAAGTCTCCTGCCATCACCCTTAGTCATCTGCTATATCCATAAGTCTTCATGAGGTCATTGTTTAATTCAGGAGATCCAAAACTATCCTGTAGTTCCAAACTACAAATGTAGTTAACTTGGGGGCTATTGAAGGTTAAATCTAAACTCAAAATGAAGGAGCCATGCCCAGAGAAGAGCTGTTCAGGCCCGCTGGCAGGGTTTGTACGTGGGTGGCCAGGTCTGACCCCAGGCAGCCAGGATCTGGGTCT
>chr1	181971475	181971847
AATGGGCTTCCTTTCTCAGGGCAGTAGGAATCTGTCTCTCTGCTGTGGCTTTCTGGAGTCCTTCCCTTCTGATGTCTGTCTGTGCCCCAGTTTCCATTTTCATATGGTCATCTTTGATTCTGGATAGCTGCTTCTCTCTGTGTTCTCAGAAGAAATAGACTAGTGAGATCACTGTCATGCCCCCTCCACAATTAGGAGGCTGTATCTTGAGACCTTCTTGGATCCCACAATTTGTAGATATCACAATAGCAATCATGGTTAGAGAAGTCTACCACCAAACCAGGAGTTAGATGCTAAGGATGGGTGAGCATGTCCAAATAGCAGCTTTAAAAAGCCTCAGCACACTTACAATAGACTACATGTCAGAGTTTTG
>chr1	92913134	92913506
TCAAAAACATTTCTTCAGGCATATGAACTATATATTTCCTCAAAAAACAAAGTATAGAAAATACTGCAAATGGCTGGGCGTGGTGGCTCATGCCTGTAATCCCAGCGCTTTGGAAGGCCAATGCAGGTGGATCGCCTGCACTCAGGAGTTCGAGACCAGCCTGGGCAACATGGTGAAACCCTGTCTCTACCGAAAATACAAAAAATTAGCCAGGCATGGTGGTGTGCACCTGTAGTCCCAGCTACTTAGGAGGCTGAGGTGAGAGGATCGCTTGAGCGCGGGAGGTCAAGGCTGCAAATGAGCCAAGATCATGCCACTGAACTCCAGCTTGAGTGACAGAGGGAGACCCTGTCTAAAAGAAAAGAAAATACTG
>chr1	38929355	38930087
TTTATGAATTGCTTCTTTCTGGAAACTTCCATTTAATATTTTTGAACTGCAGTTGGCTCTAGGTAACTGAAACCATGGAAAATGAAACTGCAGGTAAGGAAGAACTACTGTACTATGAAGCTACAGTATGATGATGTTACAGAATTACACAGGCATAAGGGTAAAAATGTAGATCAATGGAAGAGACTAGAGAGTCCAGAAAGAGGCCAACATATACATGGCCAATTGATTTTTAATAACATAGGCACCAGCATAATTCAATGGGGAAGGGGTAATGATTTTTTAAAAATAGGGCTAGAACAACTGGATTGTCATATGAAAGAAAAGTAAACTCAATCCCCGTCTCACACCATACACAAATATTGATTTGAAATCAGTCATAGACATAAACATAAAACCTAAAACTATAAAATTTCTAGAAGAAATAATAGAAAAAAGAACCCTTTGTAGTTTGGGGTTAGACAAGAATTTCTTTGATAGACAAAAGTATTAGTCATAAAAGAAAAAATTAATAAACTAGACTTCATCAAAATAAAACACTTCTGCTCTCTAAAAGACATAATCAAAAAGTGAAAAGGCAAGTCACAAATTGGGAGAAAATATGTGCATCACATATATCTGTCAAGAAGCATGCATAAAAAAGCCAGAATACAAAAAGAACTCTTATTACTCAATAAGAAAAAGACAAAACACTCAATTTTTTAAATGGGCAAAATTTGAATGGTGCTTTATG
>chr1	218802740	218803472
CATCTTTAGATTACTTATAATACCGAATACAGTGCCTTCACACCAGTTCATTCATGTGGATTCAATGTAGTATTTGGCAGAGCAAATTCAGGTTTTGCTTTTTGGAACTTTGTGGAATTTTTTTTTCTGAATATTTTCAATCCATAGTTGGTTGAATCCATGGATGTGGGACACTACAGATGTAGAGGGCCAACTGTACATATTGATATCAGTCCTCTTCCTGCATTTAAGTAGGTAGCTTGGCCAGTAGCAGGTGCTGAACTAAGACACAGTCTCTTGGCAGGCCAGGGCTGTCTTTATTGCTTTGTCTACAAAATGTGGTTCTTAGTATGGTGCTCAATAAATGTCTGAGATCAAGGTAAATGAAATAATGTATCCCAAAGGCAGCTCCTAACACTGGAAGGGAAAATCCTTTCAAGCAGTAAATTAATGTAATTCTTGATTTTGGCAAATCGTAAATACAACCTGCAAAGACAATGAGGAAATTTATAAATAATTTTCCTTAAAAGAAGGTAAAAGAAAAGCCAAAAAAAAATTACCAATTACCTGAAAAATAATGGCTAACATTTATTGAATGCTTAGTATACCTCTTACTGTATTGTATGTTACTCATTCCATTTACTCAGCGTTACTGAGTTCCTACTTGTGAGTACTGGGGACTGTTCCTAGGAATCAGGACTATAGAAGTAAATAAGACAGACAAGATTCTTATTCTTACAAATCAGATGAAAAC
>chr1	107576821	107577364
ATTTTCTTTCTACTCTGGAATGCCTTGCATCTTGTAATCACCATTGATTGCCTACTTACTAGTCAGAATCAATAAAAGGAATAGAGGTAAAATTGTCCAATCTCATGTTTTGTAATATAATAGTCTAGTCAAAATGGAGGGTACTAATAGCATTCAGCTGCATAGACATTATCTGATAATGATAGTGTGTATAGCTCAGACTACAGAGAAACAAATTAAAGCTGGAAGCTCAAATATTGGACTTTATTTTATTTAGGATAAGGTTTATGCACAAATCTCATCAGAATATGCTTTTTCCATTTTATGGATAATAATGTAATTTTTATTAGCTTTTTATCATTTTAATTGCATTTCCTTTCAGAGACCACTAACATGTTCTACTTTTGTTTCAAGGTTGTCTCTAATATGACTGATACATTTGCCTAAAGTCCATCAATATGAGATTATGGAAACATTAAACCATATAGACCTGTCTGAGAATAACAGCTTTCAATTTCAGGTCTATATAAATAAGCAAAATCTTGGAGATAGAAGATAAGAAATA
>chr1	228891009	228891552
GCGGCGGATTCCCAGGGTAGCCTGAGACAGACTGAGCTCATCCCATTCTGAGAATGGTATTGATGAAGAGAGGGAGGTTGGGCAGGGGTGGTCAGGGGCTCTGGGCCACAAACTGAAATAGTTAGACCTTTCCCATCCTATCCTAAAAGTATTTAAGGATATACTCAGTTTCCTTTTGGTCTTGAGGAAAAGTAGGTTTTTCAGAAGAAAGCATTTTAATAACATTTTAAAGTCCTATACGTTTTTGTCTCCATATCAGGTATTCCACACTTTATATCTTGTTCCCTCTTTATTGTTACTGGAAGCATAGTTGGCCCCTTATCCCCAGGTTCTGCATCCACAGAGTCAACCAACTGTGGATCGAAAATATTTAGGGGGAAAAAAAACTACAACAATAAAAAATAATACATGCCAAATGTGGTGGCTCACACCAAAATCCCAGCATTTTGGGAAGCCGAGGCAGGAGGATTGCTTAAACCTAGGAGTTTGAGACCAGCCTGGGCAATGTCGTGACATCCAGTCTCCACACACAAAAAAAGTTTTT
>chr1	23290145	23290650
GAACCCAGTTCTACTCAGTTCTCAAGATCCTGGGTCACACAGGCCAGAGCAGAGGGGAAAAAGGAAAAGGCAAAGAAGGAAAAGGGAGGGAGAAAAGAGAGAGGGGAGAGAGGCTGGAACTCACCATGCTTGCTGAGTGGTTCCAGGCTGCGACAGTGATGGTGTCTCCTACCCGATTCCGACGGGTAAGCACCTCTGACACAGTGAGGCTACTTTGGGTCCTTCTGGAGGAGGGCTCAGGGGCATCCCCTGAACTTGGTCCTACCCTTCGAGTGCCCTGCTCAAAAAGGCAGGACCTGGGCTGTTCGAGTTCTGAGAAGTCTGTGGAAGACCTCTGGGTGTAGGCATTGCTATTGGTAGATTCCACGTTTTTACCTATTCGAGTTGGGGGGTCTTCTAAAGATTTCAAGTCTCGCCTACTCTTCCAGGCATTCCGCACAGTAACATGTCTGGCATCTGAGAAGCCCACTTCTGAAGGGGCACTATGGCTTTTCCACCTGATTGTC
>chr1	84950371	84950876
ATGATTCATTGACATCTGTAAAGCACTAACTTCCATGTTTTCCAAACAAATCCTAAAATACATGTTTCAGGAGAACCGTGTTACCCTATGTAAATGTGTGGTATTAATATTGCTGCTAATCCTCACACAAGAGGGAAAAAGAGATATCCATTTGTAAGGAATCACTGGAATTTCCTTATTTGTATCAGTCCTCTTGGAAAGAAGCTAAATGGATATTCATATTTTCCATTACAAAAGTAGAATATAAATACTGAATTTACTGTATATACAGTAAAGAAGTTCTGTATATTGGAAAGGTCTCAGAGTATTGTAATCAACAAGGACCTTTGAAACAAATCCATTTTGTTCCATCTTGGAAGTCTTCCATAGTGACTCACAAAGCCAACAGTGGGAAGAAAGGCATGGTAAGATTATTTCTCTGAGTTTATGTCTCTTCTCCCTCATTTCCAAATCTGGCAAGGTTCTAGAAGAAACCATCTACAGTGTGAGGGGAGGTGGCTTAACAG
>chr1	226421663	226422118
GGTGGTCTGGGGCTTCTTTTTTTTTTTTTTTTTTGAGACGGAGTTTTGCTCTTGTTGCCCAGGCTGGAGTGCAATGGCACAATCTTGGCTCATTGCAACCTCTGCCTCCAGGGTTCAAGAGATTCTCCCGCCTCAGCCTCCCAAATAGCTGGGACTACAGGTGCCTGCCACCATGCCCGGCTAATTTTTGTATTTTTAGTAGAGACAGGGTTTCACCATATTGGCCAGGCTGTTTTCACACTCCTGACCTCAGGTGATCCACCCGCCTCGGCCTCCCAAAGTGCAGGGATTACAGGTGTGAGCCACTGTGCCCGGCCTGGGGCTGCTTTTGTCTGGAGTGGTAGAGTTGTGGCACGAGTGTGGCCCTCAAGCCTAAGTTATTCACTGGCCCTTTACAGAAAAAGTGTGCCCACCCTAGCTCAATAGGCTTAAATCTTCATGTCCCAGTTCAGAGAT
>chr1	105475812	105476267
GTAGCCCAATTCATTCAACTTTTGAAGCCTTGGTTGTGCTATGTCTGATTGGCCATTGTCATGGAGAAGATTTGGGCCCTTTCTGTTGACCAATGCCGACCGCCTGCGATGCAGTTTTCAGTGCATCTTGTTGATTTGCTGAGCATACTTCTCAGACATAAATGTTTCTCTGGGATTCAGAAAGCTGTAGTGGATCAGACCAGCAGCAGACCACCAAACAATGATCATGACCTTTTTATGGTGCACGTTTGGCTTTAGAAAGTGCTTTAGAAAGTGCTTTGTAGCTTCTTCTCAGTCCAACCACTGAGCTGGTCATCACCAGTTGTCGTATAAAACCTACCTTTTGTCACAAGTCACGGTCCAATCGAGAAATGGTTTGTTGTTATTGCATAGAATAAGAAAAGATGACACTTCAAAACGATGTTTCTTTTGATTTTCACTCAGTTCATGAGGTAC
>chr1	219346231	219346545
TATTTATTTTTGCCTACATGTTTTACTTAACATATGTAGTAAGCATTTCCCATGTTAGTCAAATTATTTGTGGACATTATTTTTAATGACTATTAATGTTATTACTCTACAGCTTGCCGAATAAGTCTCCTATTATATGTCATTTTGGGTCCTAGCAACATTTTTGTGTTTAAATCCTTGTAGCAGTTTTGACTGATTTCCTTAAGATAGAGTCCAAGAAGAGAAATAATTTGCTTGTTTGTTTATCATTTGGTACTTTCTTTTATGGTAATGTCCTTGGGGCTGATAATTCAGAACCATGAATAGATATGATTC
>chr1	177726547	177726861
CAATCAAACCAGTTTCAAAAAGATATGATGTCATCAAAATTAATATAGGGCATCTAAAGTTGAAAACTGTGAATTGTGTTAAGTTCATGCTGTGTCTGGTAGATGTTACATATTACTGTTATTTCCCTCAATTTAAAATCCTATGGCATCCTTGTGAGTTTGCTGTGGAGCCCTGGAATGCCTTGATGTGCAATTTGAGAATTGTAGGTTCTCACAGGTTATTATCTATGGCCAGGCTAAAGAAGAGATCAGTGGCTGGGCGTGTGGTTCACGCCTGTAATCCTAGCACTTTGGGAGGCTGAGGTGGGCAGATTG
>chr1	244616490	244616775
AAGATTGCTTGAGGCCAGATGTTCCAGACCATCCTGGCCAATAGTGAGATTTCACCTCTGTTATCTTTTAATTGTTAAAAAAAAAAAAAAATTGTCAGTCACTCATGTTACTGAGGAGACCATATAAGAACTGAGACTGACCCAAGAACAACAAACTATGTTTTACCTCTTGGTCTCTATAGACAATATGACAATGAGAGAAAGGGTGGGAGAAATTGACCACTTATTACATAGTTTACCCCTCCCGCCGTGTATGATGTGAATCCTGTTATACATTATAAGATTG
>chr1	56172407	56172692
CCAGAGGCTCAACATCACATGGAAGCTGCCTAAGTTTGGGGTTTGCACCCTTTGAAACTATGGGCTGAGCTGTACATTGGCCCCTTTTAGCAATGGCTGGAGCAGCTGGGATGCAGGGCACCAAGTCCCTAGGCTGCACAGAGCATGGGGACCCTGGGTCAGGCCCACAAAACCATTTTTTCCTCCTAAGCTTCTGGGTCTGTGATGGGAGGGGCTGCCATGAAGACCTATGACATGCTCCGGAGACATTTTCCCCATTGTCTGGAGGATTAACATTGGGCTGCTT
>chr1	84512767	84513114
ATAGATCAAGTTGGCAACAGCTGACATCTTGACAACATTGAATCTTCCCATCCACGAACACGTAGTATTTTTCCATTTGTTTAGTTCCTCTTTGATATCTTTCATTAAAGTTTTTCAGTGTTTCTCACATGGATCTTGTATTTATTTTGGTAGATTTATACATATTTTATTTTGGGGAAATACTTTTTTTTATTTCAAATTTCATTTGTTCATTGCTGGTTGTCATGGATTGAATATATTATGAAGAGAAATTTAATCCCCATTGCAACAGTGCTGAGAGGTGGGATCTATAAGAGGTGATTAGGACATGAAGGGCTCTGTTCTAATGAATGGATTCATGCTTCTTGT
>chr1	54453605	54453952
TAGAGGTGACCTGATGTAAAACTGGCAAGATGCCTGGCACCTGAGAGGCCTTCAGTAAATGATTTTAGGTGTTACTACTATTACCAAGTGGCAGTAACTAGAAGAGATCAGTAGCAGGAGTTGACTGGTGAAATCCTGGCGCTGGCATGGCTGGAGTGGATACTCCAGAAACATGGCCCGTGCTGAGTTGCAGCGTCAGCATGAAGCCCAGTGAATGTGACTGCCAGGCCCTTAGAAGCAAGGCAGGGGCGTGGGGGAAGGGTGTGGTCTGGCATGAGCCTGTTTGGGTTCTACACCACCCATCTTCGTGACTTCCGGCAAGTCACTTTACCTCACTGAGTCTCAGTT
>chr1	30591290	30591793
ACCCATTGTGCAACCTTTGCTAATGTCAAGGCACCAAAATGTCTGCAAATGTAATCATTTACCATGACCTCCATGACTAATATGGTCTAAATTACCCTTAAGCTCCTGCTTTAAGGTTCATAAATACCCCTAAGGAAAAATCCACCTGGCGTGCTCAGTCCTCTCTTGCTGAGGTGCCCCACTACACTTTTCTGCACTGTTTTTTCTATCTCATAAAACTTCCCTTTCCAACCTATACTATTGTCAGTAAATTATTTTACAACCCATGAGCCAACCACTCTCCACTGCTGGGGCTCTGACACCTCACCTGGCACAAACACTGAAATTTGACTTCTCTACAATTTTACATGTCACAAAATATTATTGTTTCTTGAATTATTTTCAACTATTTAACAGTTTTTAAAAAGCATTCTTAGCTTACAGGCCATACAAAAACAGATGATGGGCCAGATATGGCTCACAGGTCATAGCTCACCAACCTCTGGCATAGAGAAATCAATTGAT
>chr1	102800243	102800746
TTTAGTTATTATCTGTCATAGTGATCTATGATCAGTGATCATTGATGTTACTGTTATGATTGTTTTGGAGAAACACAAACTGTGCCATATAAGATGGTGAACTTAATTGATAAATGTTGTGTGTGTTCTGACTCTTCCACTAACTGGCTATTTCCCCATTTCTCTCTCTCACATCAGATCTCTCTATACCCTGAGACAAAACAATTTTGAAATTAGGTCACCTAATCACCTTATGATGGTCTCTAAGTGCTTAAGAGAAAGAAATAGTCATACATAACTCACTTTAAATAAAAGTTAGAAATGATTAAGCTTACTGAGGAAGATATGTTAAAAGTCAAAGTAGGCTGAAAGCTAGTTCTATTGTGCCTAAGACATAGCCAAGTTATGAATGCAAAGGAAACATAAGAAATATTCTTGAAGGAAAGTAAAGTGCTACTTCAGTGAAAACACAAATGATAATACATCAAAACAGCTTTATTGCTGATATGGACATTTTTCATGATC
>chr1	71454409	71454707
AGGACATCCACACCAAAAACCCATCTGTACATCACCATCATCAAAGACCAAAAGTAGATAAAACCACAAAGATGGGGAAAAAACAGAGCAGAAAAACTGGAAACTCTAAAAAGCAGAGCGCCTCTCCTCCTCCAAAGGAACGCAGTTCCTCACCAGCAACGGAACAAAGCTGGACGGAGAATGACTTTGACGAGCTGAGAGAAGAAGGCTTCAGACGATCAAATTACTCTGAGCTACGGGAGGAAATTCAAACCAAAGGCAAAGAAGTTGAAAACTTTGAAAAAAGTTTAGAAGAATGT
>chr1	172902166	172902464
TGAAAAAATCGTGACAGTTCAATATTTACATTAGAAATTGGAGAAACATGTGTCAGAGTTAAAACTGATGAACTTTGCCACTGTTTATCAATAGCAAGTAAACTGGCAAATATGTCAGTATGTTAGCAGTACCAAGAAGCTAAATGGGAATATTTTAGAAGTTTGACCCATTGTTGCACTCTCACATGGCAGCCTCTTTATCTTGTTAGAGAACATCCTTTGATTTCCCTTTTCATTCTTTCTGTGAGTCTGAGCTTTCCTTTTTACCTATAAATGTGCTTATCTTATCAAATAGTACT
>chr1	26291296	26291577
TTTTTCTTTGTTTTAAGAAAACAAAGAAGCATTGTCTGGTATAATTTGTTAGCTCAGGTGGAAGAATGAAAAATTCCTGGAAGATCTTTGTTCCTTAAGATCTGCCACGGCTTCCCTGGGGAAGAACAAAATGGGAAGTTGTGTGTAAAATGAGGAGTTGGGATACCAACACCCACTACTTCCCAGACACTTGCTGTACGCTAATCCCTGTGCTTTTAGGAATTATTTCATTTGTCCTTTCAACAGCCAAATGAAAATGTTCCTATTGCATGTGTAAACCGA
>chr1	8975805	8976086
GGCAAAGAGAGAGAGCTTGTGCAGAGGAACTCCTCTTTTGAAAACCATCAGGTCTCATGAGACGTATTCACTATTATGAGACTAGCTTAGGAAAGACCTGCCTCCATGATTCAATTACCTCCACCAGGTCCCTCCCACAACGTGTGGGAATTCAAGATGAGATGTGGGTGGGGACACAGCCTAAACATATCAGGGGAGAAAGGTAGCCTTTGAGCATTTGTAAGCACCAGCTTGTCCTTCCCTGGCTTTAGGGTTTGAATCCACATGGCTGCAATTTAAAAA
>chr1	176195393	176195805
TGTGCATAATCTGACTTGAGACTCATAGACAAGCCTCGGGTAGGGAGAGCAGGTGTTATACCATTTCTCAAGGGGAAAACTAAGGTTCAGAGAGGGCTAACTGACCTGTCCACCATGGTATTCCTAGTCAGTAAGACGCCTGAGCCTGAGACCCACGTGGGCTGTCATCCAGCAAGGACTCTCTCCTCAACAAAGATGCCCTGAGTTACATTTATCAGAAATATAACTAGACATTTAAAAGCAGTCCTAGTTCAGTACTGCAGAGGGCTCACTTGCACACTGTTCTGTAACTTGAACACTGCCGATCTTATTTACCTCTCCAGGAAAAAGCCACTGTTACAAGAATTGTTTCTGCTATGATCCACTTGTCAGTGACTTCCCAGGCGATGCTCCACTTTTCTACTAACATCTAT
>chr1	110014194	110014606
GACAACCTGAGCAGGTTGCTACTGCTGCTTGGGAAGGGCGGAGGTGGGGGGGGAAATCCCTTATTTGGCCCCACCCACATGCAGATTGGTCCATTTTACAGAGAGCTGATTGGTCCATTTTACAGAGTGCTGATTGGTCCGTTTTACAGAGTGCTGATTGGTCTGTTTTTACAGAGTGCTGATTGGTGCGTTTACAAACCTTTAGCTAGACACAGAGCGCTGATTTGTGCATTTACAATCCTTTGGCTAGGCAGAAAAGTTCTCCAAGTCCTCACCTGACCCAGAAGCCCAGCCAGCTTCACCTCTCATTTTGATCAGGAGCCAAGACTGTGGTCCTGCCAAATACACGGGTCCTGTTTTCTGTTTGAACTCTTTAGTGCTACTCATCCTTCAAGCTATTTCCTATACTGCCA
>chr1	145803894	145804223
GATGGATTCACAGCCGAATTCTACCAGAGGTATGAAAAGGAGCTGGTAACATTCCTTCTGAAACTATTCCAATCAATAGAAAAAGAGGGACTCCTCCCTAACTCAATTTATTAGGCCAGCATCATCCTGATTCCAAAGCCTGGCGAGACACACACAAAAAAAGAGAATTTTAGACCAAAATTCCTGATGAACATCGATGCAAAGATCCTCAATAAAATACTGGCAAATGAAATCCAGCAGCACACCAAAAACCTTATCCACCACAATCAAATTGGTTTCATCTCTGGCATGCAAGGCTAGTTAAACATATGCAAATCAATAAATGTAATC
>chr1	214280946	214281275
TAGTTTAAGCTGTCATTATACTAACCTACATCCTATTTTTCATATTATTAGTAATACATAATGTGGTAGTTTATATTCAAAAATAAAACTAGAATGTATATACCTCACGTATTTATCCAGAATACACCAAGGTTACTATGGTTACGAAAAATCCATTACCTTTGAATACAGAATGAAAAAGTTTGACTTAAAGTGTGTGCTATTTATTATAGCAAACATCAACAGCCTTCGGGAGGTTCTCTAACTGGATTCATTTTTCAGTGTCAGAACTGACCCACCATACTACTAGCTTATGGCCTATGCAAGGTAAAAAATTTGAACTGTATGCAT
>chr1	32417139	32417477
TAGTGTTTCTTCTGGGTGAAAGACCAGGTAATTACCTGGGTGCTGGTCTCAGACTTACCAGTTTTGAATCCCTGTTTTAACCACTCACTATCGATATGACCTTGGATAAGTTACCTAACCTTTCTCTTACTGTCCTTTTCCGTAAAATGGGGATAACAGATAGTAGTTATTTCTATGAGTGGTTATGAGAACCAAGCTATTAGATAGCGGGAAAGCACACAGTAAGCGTTCAAGGAACTGCTATTGTTATTAAAAGCCTCCTTTGGAAGAAGGACATTGAGGCCCAGAGAGAGAACAGAACGTCCAGCCACACAGCAAATCCGTGATGAAGTTGGGACT
>chr1	152656166	152656504
CGTACATCAGGTCCCTCCCTCTCCCTGCCCTCCTGCCACCTTCCAGAAGCACATAAAAAAAATCTGACTGAGGGCCAGCCTCTTTGTTATACTCTGAGACTGTGCTCAGAGATAGAAGACAAGACCCCTAGGCCATGCTTCTGGGAAGGCAGAGGGCTGCGTGTTAAGCCTGGACCGAGAGTCCCAGAGCCCAGCTCCGGTCCTGACACCATGCACTGCTGTGTGACTTCTGGGCCCTGGTTCTCCTCATCCACCAAAATGAGCAGGTTGGCCTGAGTCGTCCTTAAGAGTCCTGTATAGCCTTAAAACAGCGCTCCTTATCTCAGCACCCTACACACT
>chr1	142502063	142502654
CCCCAACTGGCATCTGCAAGCCAGTATACTCAAAGCTGGCCAGAATGAAGAGAGTGAAGAGATTATGGCAGACTCTCTGCCACTACTGCCACACATGTACAAATCCGCTTAACAGATCTCCTTCTTTAAAATGGGACATCTTATCTTTCCTGAAATATATATATTTTTTGAGACAGGGTCTCTTGTTCTGTCACCCAGGCTAGAGTGCAGTGGCATGATCTCGGCTCACCACAACCTACAACCCAGGGTCAAATGACCCTCCCGCCTCAGCCTCCTGAGTGGCTGAGACCACAGATGCATGCCACTACTCCCGGATTTTTTTTGCCTTTTTGGTAGAGACAGGGTCTTGCCTTGTTGCCCAGGCTGGCCTCAAACTCCTGAGCTCAAGCAATTCACCCACCCCTGCCTCCCAAGGTGCTGGGATTACAGATGTGAGCCACCACACCCAGCCTTCCTGAAATATTCTTGATAATTATAGTTCCTGAACAGTTTTCCCAAGCTGTTCTAGCCATCCCAAGAATGTTGGCAGGCTTCTCCATATGTTTGGAGGTGTAACTATAATGGTTCCTGGGTTTCAAGCTCCAGTCTCCAT
>chr1	209510972	209511563
CCAGCCTGGCTAATTTTGTTTTTGTATTTTTAGTAGAGACGGGGTTTCACCATGTTAGCCAGGATGGTCTCGATCTCCTGACCTTGTGATCCGCCTGCCTCGGCCTCCCAAAGTACTGGGATTACAGGCATGAGCCACCGTGCCTGGGCAGCTTACTTTGTTTCTACTTATTTTCAGTGTAAATAAAATCCATCATATTCAAAGTAATTATCTTTTTCCCCCAGGTGCTACAAAGTACACAGATAAAGACAATGGAGGGATGCTTGTATGGTCTCCATATCACAGTATCCCAGATGCCAAATGTAAGTTTTCTGAAGTTGAATGTTAATGTCAGCAGGAGTTTATCAGCCAATTCAAAATATGACTTACGTTTGTTTTTGGGTCTTATAGATTCTCATAAGAAAACAGTTTTGTCTTTGTTTTATTTTTTATTTTTTTATTTTTTTTTTAATGGAGGTTGTTATATTAGAATGTTTTTCCTTTTGGAAGATAGTGGGTTGATCATTCCAATTTGTGTCAGGCCCATGAAGAATGAAAAAACCTAGGATCTGATGGCATTGCTGCTTAAATCCTCAAGCAGGGGAGGGAGTTA
>chr1	25767218	25767519
GTTTCATAACAAACCATCTGGTGCCTTTCCACACAGAACTGGCAGGAGCCTCGTGTCCTGCTAGCTGTCTCTCTTGTTGATTTCCGTGAAAATGCAAGTGTTTGAAGTCTGCTCATTCCGAGGGTGAAACAAAATCCAACCCTGTCAGAATCATGCTGTTCTCTTTGCTGACACTGTGACCCTGGGTCGGGACAGACCAGCAGCAATCTGTCTTTAGAATCGCTTTCCTTCCTCCCCTTTTGCCCCCGTGGGGCTCCCGGCATCCTGAAAGCCAGCAAAGCCTCCAGCATCTTTTCCATCCT
>chr1	194015528	194015829
AATTGTCGGTGGTGACTTTCCATTGTAAAGGACGGGGTGGTAACTCCCAACTGTTGCAATGGCAATGGTAAACTGACATGGCACGTCTTCTGGAAAGCTGCTTCTGCCTGTCCCTAGCTTCTGCTACTCCTCAGTTTGGTCTGCTGTCCGAGATCCACCTTTGGAGTTGAGTCTCACCTGCTACCTCAGATGCAACACTCAGAGATTTTACTCTGCAATTATTTCACCACCAATATTAAGTAATGATCAATTAAGTTAATGATCAATAGCTTTCCAAGTTTAATAAATTTAATAATTCATGT
>chr1	143190784	143191329
GTAGGGATCCGAAAAAGGTCTTGAAGAAATAGAAAGGTAGAGTTGGAAGTAGATCAAAGGGAAAGAAAGAAATCCTAGGAGATTTTCTATCTGAAGGCACCATGAAGAGATACTCCCTCTTCTGGGCCGGGTCCTCAGGTCGCTGGTGAACCGAGTTCCGATCTACGTTGGAGACCAAACCAGTTGACTTTGGCTTGACTCCTAGTGAAGAAGCCACGCTTTGTCCTCCCCTGTTTAGCTCTTGATCCTGAAGCACTTGATTAGGGCTTTGAATTCCAGGGATGCAAATGAGAAGTTTGTTTTTAATGCACTTCCTTGAAGTAAGAGTATTTGAAAGTATTTTTGCGAAGAAAAACATTTCCTTTTGCACTGAAGACATTCAGATGTGAGGAAGATCACTCAGCTGGGGAAAGCAAATGCTGTTGAGAATGTCTCACAAACACAAATTACATGTCAGCAGGTAGGTTTGACCCTCAGGTTGGGCACATTTTAAGTGCACTGTTGGTGGAATTTAAGATGAATCTAGGACATTCATGATTAATATTT
>chr1	59634095	59634640
CCAGAATTCAGGCTGTTTGCCATAATGGTTCCTTGCCTCTGATTAGTACTAATTAGCTTAGTACTTGTTTGTTAACTAATTATTAAAGGAATCCAACAGAGACCTATTTCTCTAATGTAAAGAGTTCATTCATTAGGCAAATAATCACCCTAAGCCAGTTGTTCTGGAAGTATGGCCTTCAGACCAGCAGCATGAGCAGCGTCACTTGGAAATACATTGGAAATGCAAATTCTGTGGCCTCACTCCCACCCTACTCAATCAGAAACTCTTGGGAGTGGGACCAAATAATTTGTGTTTTAAAAAAATCCTCCAGAAGAATCTGATGGATGCTAAAGTTTGAGAACCACTGGCCAAGACTCAGCCATTTTCTCTGGAATTTTACCCCTGATTTTTGCTTTTCTTAAGAAGTCATAATTTTGGGTGTCTCACTTTTGCATACTCCTGATTTTTGTGACATTAATGTGGGGACTAAGCTCTAACCTCAGTGAATGTTTTTGCTAAAGTTTCTGAGAAATTTTGAAGGTTTCAGGTGTGTCTGTAGCTTGA
>chr1	217747374	217748176
ATGTTTTTGAATTTGATATAATGTAGGCAAATATAAATAAACAAAAAATCAGCTGAGTGTTTTTTCTGTCATGTTGATGCAGTCTTGTTTTTATTCTTCACAGGAAACATTTGAGATGACTGCACTGTATACCAGTTTGTGCTCACCATTTGACACATCTGTGACATTTTTGCTTCCAGAAAGGCAGTAAACAGTAAGCAGACTAAGGCAAGAACTTTTTTCCCACAGTGTCTTGAATCTGGTCCTGTTTATCTTTCTATAACAACGGAAACAGATGTATTTTTGTGCTTGCAACTTTCCAGATGTATCACTCTAAAATGCCGTCTGCTGTTCAGAGATGTTGCTAGTATTTAGAGCAGAGAAGCCTTTGCCAAGTTAATTATTTGACTCAAGACATTGCAGTTTCTGCAGAGTCTACTTTCTGTGGTAGACATCTCATTAGGATTTATCTGGGGTTCTGTTGAAGTATGTTGTGATCACAGACTCTCAGCAAAGTGGACCTTTACCAGAATTTAGGGCTCCTGGAAGCAATAACTGACAGCAGTGAAGAAGACCTGAAGCTCAGAATCATTGATGGATAAAATTGCTTAAATCCCGCTGTCACCTTAGGTCGGAATTGATCCAAGGCCATGTACAAGCCTCAGTGTCAGGTTAAGGTTATGTATCCCTAGTTATGGAAAAACCAGAGCCAGAATAGCAGGCAAAACCTGATAGAGTCACACTGAGTCAGAGAACCTGTTTTGAGAAGAGCATCTTTCCTTTTCCCTATATTATAGTATTCCTTCACTAACTGTGCTTGCTCC
>chr1	31060952	31061754
CCACATGTGTGACCCTGGACAGGGTCCTCCATCCTCTTGGCCTCAGTGTCTTTGCCAGCAAACTGGGAATAAGAATCCTGTGTCATGGGGTTGTCATAAGGGGGAAATGAGATGACGTAAGTGCAGTTCTTAGCATAATAAATGCATTCAAAGCAAATAAAAAGTGCTCAGTAAATGCAGATATTATTAAGCATATTTGTTGGATGAACAAGCAATCCCATAAAGCACGTGTTTAGAGACGTGGAACCCAAGACTCCGGAAGAGGGAGCGACTTGTTCCAGGTTGCGTGGCTACAAAGTGTCAAGTCAGGGTCACCTCCCAGGCCAGTCCGAAAGCAAGCCTCAGGGCCTGGAGATCCTCTGAAACAGGGCGTACCTGGGGCATGGTGTGCACATGGTGGAGTGAACAGATCAGAACTCAGAGAATAGCTGGGCCAGGGAGAAACAGAGTGAAGAGAATGCAGCACCAGGACCAAAACAGACCAGGACACCGAAACAGAATGGGCAGGACATTGAGCAGCAGCCATGTAAAGACTTGCTCTCAATTTGCCTAAATATGAGAGAATTGTGGGTCTCTGTGTCCTGGATTGATGCGGGATCCTGAAGCCACTCAATGGCCTCTGCATGCCAGAATCCCATCCTGCTGCCCTTCAGGACTCTCCCTGCCCCTGCCAAGGTGGAGGGGTGGGTGCTCAGACAGCAGAGTGACCACCCGGGCACCTCCTCGGGATGCTGCGGCCAGGGGACGCAATGCATCAGCAGGTGGGCTGGGGTCCAGGCCCATCCTGGAAAAGGCCGGCTGCA
>chr1	232961995	232962280
GGTGAAAGACTGAGCATGCTGCTATTATAGTTTGGGGGCATCCCAACAGCAGGATGCAAGTGTTCTGCGAACCATATTCCACAGAGTGCTGGGGCTCCAAAGTTACCCTGGAGAGCCCGTGGCAGGGGTGGGGTGAGTCTTGCCCTCTGAGAGCCCTGCCCTGCCTTCAAGAAGAGCAGTTCCTCTTCCATCTGCTTGAGGCATTGGAGCTCCTCACTGGATTTCATGGTAAGAATTCAATCACCAGGAAAAGTTTGGAAGCCTCTGGATCAACGATATCCAAAGT
>chr1	202252701	202252986
CAAGTCACTTCCTTTCAAGGAATACTTCCCCTCTGCCCTCTGAAGTTTCGCTGAAAAATCAACTTAGAAAAGGCAGATTAATTGGAGAAAAGGCATACACATGTATCATTAATGTGTATGTGGGGAGAACCACAGGGTGATTGCTCACTTCCCAGTGGAGTTTGGAAGTTTATATATCATCCTGGCAAAACAGACTATGGGAGCGGGAGAAGAGGAATTCTGCTGAGGGGCAATAAAGGATTACTAGGGAGAATGCATGGATGCCAGAACAGAGATTAACTTGTCT
>chr1	236172982	236173281
CAAAAGGGACTTGGTTAGTTTCTGCTAGCACGCAAATAAATCATATCATGGCTAGGGGCCATGATGGTAGGAGCAGTCATAGGAATTCTTGCATTGTGATGAGTGCATATAAGTTGAATGAGCCACTTATTAGTAGGACTGATAGCAGGATGATGGCTAGGGTGACTTCATGTGAGATTGTCTGGGCCACGGCTCGTAATATGCCGATCAGGGCATAGTTTGAATTGGATGCTCATCCTGATGATAGAATGGAGTAGACGGCTAGGCTTGATGTGGCTAATATAAATAGGAGGCTTACAT
>chr1	10456114	10456413
CATGGTGAAACCCTATCTCTACTAAAAATACAAAAATTAGCCGGGCGTGATGGCGCACGCCTGTAGTCCCAGCTCTTGGGAGGCTGAGGCAGGTGAATCGCTTGAACCCGGGAGGCGGAGGTTGCAGTCGGCCCAGATCGCACCATTGCACTCCAGCCTGGGCGTCAGGAGCAAGACTTCGTCTCAAGCAAAAACAAAAACAAAAGCAAAAACAAACAAAAAAAACGTGGGAGAGGAAATTGGATATTATCTCAAGAAAAGTTTAGACATTTAAAACAGCGTTTAGTAGGAGGAATTATT
>chr1	224698568	224699004
GGTATTTCAGGGAATATTCGCACCTTATGACTTTGTTCTTCAGAGAAAGTTAAAGAGTCTTATCTGGGAAAGATGAGGCAGGAATCCAGGAGGGAGGGAGAGATGAGGTTCTGGGTGCCTCTGGAGCTGGCTTTGGCCAGTTTTTTAGAAGAATGTAATTCTTGCCCCCTCTCTTCAACCCAATGCCTGTCCCCGTCTCACCAGCACATTTACTGGAGGGACAATCTAATCCCAATGGCCAAGCCATTCTGTGCAAAACTCTTAAGCTCTTCCCAGCACCAGTCTTATTTTATTACCTTTTTCTTTTCTTTTTTTTTTAAACTCACACCAAAAGCCACATTCAAAGCACCAGTCTTATTAGCTCACCTTTTCTCTCTTTCTCCTTTCTCTTGTGGTTGGAGAGGCTTTATGGATGGGAAGGACTGAAGTGAGTTAGC
>chr1	90095986	90096422
ATTATTGAGGTTCTCCTCTAAGTAGAATGTCTTTTTGCTCTTCACTATCTTTCAAAAAATAATGAGTAGGATTAGAGCACTTGAAAACCACTTTAAGGTATAGCCTTTGCCAGGCAAGGTGGCACACGCCTGTAATCATAGCACTTTTGGAGGCTGAGGTGGGTGGATCACCTGAGGTCAGGAGTTCGAGACCAGCCTGGCCAACATGGTGAAACCCCGTCTCTACTAAAAATACAAAAATTAGCCGGGCGTGGTGGCAAGCACCTGTAGTCCCAGCTAGTCAGGAGGCTGAGGCAGGAGAATCACTTGGACCTGGGAGGCAGAGATTGCCGTGAGCAGAGATGTCACGCTACTGCACTCCAGCCTGAGCGACAAGAGTGAAACTCCATCTCAAAAAAAGTATAGCTTTTCATGACAACTTTGTAATACTTTTTTTG
>chr1	50282286	50282647
TCTATTAAATACAAACTGAGGCTCAGAGAGAAAAAGGAACTTGCCAGGGATCATGCAGCTCCTGAATAACAGAGGTGGAATTCATCTGACTCTAATACTACACAGCACTCCACAGGGAGGAGCTGGGCTAGGGGTGTGGGTGGAGACTCACTCTCATGCTCTGAAACCTCTGTTTTAAAATTGACCTATCCCCTACATTTATGCTTACTAACCCTGAATTTTAGCTCTTTACATGTAGGTTCAGCAACAAGTGCTCCCCACCATAACTAATACCTCTATTCTTCACCATTCATTATTTGAGCCATGGAGTTTACATGGATGCTATTGTTAAGTTGTTCTCATTAAGAGAGAAACAGGGCGGG
>chr1	70518749	70519110
AGAGAAAAAGTAGCCTGAAAGGGTTTTACATATGAAGTAGATCACATTTTACTCAGGAAGCAATGGACAAATATTTTGAGCAATACAATATAGTAGCTAAAACACCAACTGTGGAGCCAGAGTGATCCAATTCTGGCTTCGACAATGACTAGCTGACTTCAAACAAATTACTCAACCTCTTTTGCCTCAGTTCTGTCAACTATATAACCTCAGAGGGTTTACTGTGATGATAAAAATGGGCTGTTAAATGTAAAGTGCTTAAAATAGTGCCTCACGCATAGCAAGTACTGTATACATTTTAGTTACTGAGCATAGCCATTACATGATTCAATCTATTTCAGGGTGATTACTCTGGTGGCAGT
>chr1	168989218	168989608
CGGCTAAAATTAGGGAGATTGACAAAAACAAATATTGGTAAAGATGTAGAACAACTAGAAATCTTAAACATTGCTCGTGGGAATTAAAATTTGTATAATCTCGTGGAAAGCAGTTTGTCAGTTTCTTACCTAGCTGAAAACACAGTCATCAGAAAACCAAATTATATTCCTAAGTATTTCTCCAAGAGAAATGAAAACATTCGGTTATATAGAGACTTAAACACAAATGTTTGTAGCAATTTTATTCATAATAGTACCAAATGGAAACAACCTAAATGCCCACAACAGGTGAGTGGATAGACATTTGTGGTATATGCATAAAATAGAATACTGCATGACAATAAGAAGGATCAAATCACTGATGCAGGCGACAACATGGATATATCTCAAA
>chr1	69691513	69691903
TTGTCTTTACCCAAGGGCAGGATTCACAGTAAGTACATGCTCTTACACAAGGAAGAGTAGATATAGCAGAAATCTTAGAGGGCTTCTCCAAACCAGTGTTAATCAGAAGTCAACATGATGGATTAGTATCCAAGATGGAGTTGCTTTAGCCTTCACAAAAGTAGCTACTTAGGTCAAGACATCAGCACACTTAAAACCTTGCTCATGCCTCCATTCAGTCATTAAACGTCTCAAGGAAATGATATTTTTACTTCTATCATCATGCTATGGCTTGAATGTCCCCTCCAAAATTCATGCTGAAATTTAATTGCCATTGTAATAGTGTTGAGAGATGGGACCTTTAAGAGATGATTAGGTCATAAAGGCTCTGTCCTCATGAATGGATTTATGC
>chr1	241201132	241201483
AACCCTATAAGTCACTTAACGATTATTCACAAATAATTAATAATAATGACTAGTGTTTAGCATGTTATATGCTCAACTTCATATACCTTCTAACTCTTGAATCAAATACTGCCATTGAAAATTTTTTTAATAGATAAATAACCCAAGGCTTAGCAGAAGTGAAATAATTTGCTCAGAAACTATTTTACAAAGCCTTTAGCCCAGACCAGGCTACTCTTCCACTGCTGTTCGTGATCGGAATGAAAATCAGGAGGTGCTTACATTGCTAAAATTTTCTGAATATCTGAGGCAGATTTTCTTTTAAGTCCCAAGGAATCATTGTGACATTCCCAGGGAAATGCAAAAACCTGAA
>chr1	194376437	194376788
AACTCAGAACTCCTGGACCTGTTAGAAAGTGACATTCTTTACTGACCACAGGTTAGGAACCCTTTGCAGAGACTCTGTAGACAAGGTATGAGGACAGTTCTCCCCAAAGGGCTTTTATTGACTCTGCATGTCAAGCTTGATTACTTAAAGGGAAACACACCCTTTCAGTTAAAGCCTTGATAAAATAACCAGTTTTTCCAATTATGTACTGTTGACAAAGAAAAATGGATTCTTATTGCATTGATGCAAACAACTATATTGCCAAAGTTAAGAGTACTCACAGATAGTTTCCAAATTCTAGAGGAACCAGAAGGAGAAATAAACATGCTCCAAATTTTGTTCATAGAAGTAT
>chr1	213366485	213366989
TTTGTTTCTGCCAACGAAAATTCAAAAGTCTAAGTTATAACTCATCATGACCACCACTAAATTATTTTGCAGGAGACTCAGTCATTATACAGACTTACTGTTGCCCTGTATGTTTATAAACAGTCTCATTTTTTGAATCCCCTAATACAGTAAGTTTTGCAGACATACACTTCAACACATGAAAAAAAATAAACCATTATTACCAGCCTTACTCCAAATTATAGCCATTAAGCACAGTAGCTGATCATTTAGGCCCTTTAGGTAGTTGCCTGACAGCCCAGATCTCCTACTGTTCTATCTCAGGCTTTAGTCTTCAGTGGATTAAGTCATTCTGAGTGACCCACATGAGGACTTTTTACTGCATGGTCTTTTACTCTTGAGGTCAACACCATGTCCTCTAATCTTGGACTAGGTTATGGTGGTCTTGGGCAAGGGAAAAAATTTGGCCTCTTCCCTAAGTGTGCATTTGACATTAAAGTCATTATTCCATAAAATTCAAAGTATA
>chr1	146209584	146210088
TCATGCTTTGGACTTCAGTTGACCCAGGGGCCTTGCAACTTCAGCTCTCTGGTGAGATCAAAACACATGATTTCGCAGACCATACAGCTTTTTCTCGTCATTAGAGTGGGAACAACTGTCTCTTACAGCTTTCTACATCTTAAACAACTGTTGAATCACATGTCTGTTTAAAAAAATCCTTATATTCTCCTTTATTTCTGGATTAACTTCCCTTCAGGATACTACACAAATTCTGTTAGCTGATCACTTATTTTGAGGCTGTGAGGTAGACATAGTGAGCACCTTGACGATCCCTGCCAATGAGCCAATTCATTAGGTGCTCACGGGAAACCTGGGCCCAGACCAGTACTGAAACATGCAACTGTCACCCACAGCTCTAGCTGAATTTTTGTCATGAGGCTCTTTCTCCTCAATCAGCATACTAGTCTTAGAACAAGTTTGATATTGGGACTATCTTAAAATAGTCTTCCTGAACAGCTACTAAGATTTGCTGGGACTCCAATTT
>chr1	64602994	64603323
ATGGAAAAGTTTCCACAGTCCTTCTTATAATTATTTTGTTCCAGCATTATTGGGATATAATTGACAAATAAAAATTGTATGCATTGAAAGTATTGATATATGTATACATTGTGAAATGAAATGATTGCCGCAATCAAGCTAGTTAATACATCCATCACCTCACCTAATTACACGTGTGTATGTACGTGTGTGTGTGTCAAGAACACTTAAGATTTACTCTCTTAGCAAGTTTCAAATATACTATACAGATTGTATAATATAGTCACTATGCAACATATTAGATCCCTAGAATTATTTTTATTCTTTCAAAAAGTTACATAAATATATTTC
>chr1	65385630	65385959
GCGGTCCCCAGGCGACCGCGAAAGAAAAAAAGGGGTTTCTCTACCTCGCGTGGTCTGCACCTCGCTTCGCCCCCGCAGCCCTCGCTGGGTCGCAGGGAGCACGTGGGCCAGGCAGGCTGGGTGGGAGTGGAGTGGAGTGGAGGGGAGGGGGCGGCGGCCAGCGGCTCGCGCGGAGCCGGTCTCCCGGGCTTACGTAAGGCGCGAGTCCCGCGCGGCCGGCCGGGGCTCCGCGACTGGGCGGGCGGAGGCGGCGCCGCCCTGCAGGATCCGGGCTGGAAGCCTCTCGGAGTGCTGCCTCCAGCCAAGGTGTGTGTTTATTTGATTGCTTTT
>chr1	105159025	105159320
TTTCTGCTCAGTTTTGTTGGGAACTTAAAACTGCTCTAAAAATCAAGCAAATGTTTAAAATACGATAAACCCAAAAATATGTGAGAAAAAAATCCGACAGAATGAATAAGAGAAATAATTAGTTCAATTAAAATATTAAGGTAATAGAAACCTCCATTTACATCAGCACATATAACTAGATAGGAAGTCAGGAATGACACAGAAGACTTAAACAAATCTATCAAGAAAGGTGACCTACTGACACTTATAGAACATTTCAACCAACTGCAAAATGGACATGCTTTTCACTTATACTT
>chr1	146610483	146610778
TGCCCCTCCCTAGTTCCTGTTTTCTTTCTTTTCTTTTTTCTTTTTTTTTCTTTTTTCTTTTTGAGACAGAGTCTCCCTCTGCCTCCCAGGCTGGAGTGCAGTGGCGCTATCTTGGCTCACTGCAAGCTCCGCCTCCCGGGTTCACGCCATTCTCCTGCCTCAGCCTCCCGAGTAGCTGGGACTACAGGCGCCCGCCACCACTCCCGGCTAATTTCTTTTCGTATTTCTAGTAGAGACGGGGTTTCACCGTGTTAGCCAGGATGGTCTCGATCTCCTGACCTCGTGATTCGCCCGCC
>chr1	218759011	218759831
GAAGAATCTGGTGGTTTTTTTTTTTTAGCAACAAAGTATTTTTAAGTTAAGTACCTTATTTGTTTATTCATAATGTTATTGAACACTTAATAGATAAGTATAGTGTAAAGATAACTTTAATATATACCGGGAGACCAAAAAGTTTGTGTAACTTGCTGTATTGTGATACTTGCTTTATTGCAGTGGTCTGGAACTGAATCTGCAATATCTCTGAAGTATGTCTGTAGTCCACAAGCTCTCTCCCAACCATCAACATGGCAAAATTTCTCTCCACTTCGGCATATAGGTGCCTTTCCCTCTTACCAGTCCCTCCAATACATACTCTCTAGGCTGTACGTTACATAGTTTTACTATTTCTTTCCTATTTCTAGTTTGCTGTTTGTCTTAATTCTAATCTGATTTCATCCATATAAAAACATCAGGCAAGCTACACAATGCAGTTTGTCCTGAATCCTGCCTTTATGGCCAGACCTGATTTTATTTGACATTTATAGCAGAATAAGTTCACAACATTTATTCATATATTTTTATGTCCTTAACACTCCCCTCCATGTCTCTGTTGCACTAATGTTCTCATACTCAGAAGACTACAGTGGTTTTTAAAAGTAAAAACGAAAAGAAAAGGGAGATATGGATGTGGGAGTCAGCAATCATTATGCAGGTGCCTGTGACCCAGAAATGAATGAAAAGAGGCCTGGGTTCAGGGCTGGAGGGCCTGGATTTCCAGATCCATTTGTCATGGAATATATGCTACAAGACAAACCTTTTTACCTTTTGTGCCTTGGTTTCTTCTTTGGGGAATGGACTAAGAACACTTGTTG
>chr1	38680814	38681634
CACACTTTTACTTTCTTTTTCCAACTTCATTCTTCATGGTTGTTTTAAAGAAACTAAGGTTTCAGAAAGATTATTTTATTATACTATCCTTATTTTACATCATGTAAAATTTTCTCCAAAATAAATGTTAGAAATTTGGATAATACCTAGACATTTAAGAATTATTTATATTTATCTTCATTGTTCAGTTGCATTGTTCTCCTCTCAACCTTTTATGCCGTGATTTTTCCATTTTTGAACCTTTCATTTCTTTCATGTCTGCCTCTTCTGTGGAAGGTGTTCAAGTGCCTTTTGCTTAGCAATTGTAGCAAAGATTGTTAGTTGTCTTCTCATTCTCTTCTTCCTTATTAACAGAGCCCTGATTTCCTTGGGATAGAATAAGCACTACGAAAAACAAAAACAAAAACAAAACAACCACATTTCTCACTTTCCTTTGTGGATAGGGTGGCCAATACAATAAAAGCAAAGGTTTTAGGCAAGGCTTGTAGAAAAGCTCTTCGAAGCCACCAACCACCAACTTAATTGAAAAGTACATTCTTTTTATCTTTTTCCCCTTCCTCTTTTTTCCTTCCTGGAATGGGGGCATAATGGCTGCAGCTCTGGCAACCATCCTGTGACCATGAGTGAGTTGACTTTGAGGATGAAAGCCACAATAAGGGGGGTGGAATGGAAAGATGGAAGACGCCTGGGTCCCTGATGACCCTGTCATGCTACTACTTTACTTATTGCTAAATTTCATGTTACATGAAAGAAAAATAAGCCTCCGTATTTCTTTTTCTTTTATTTTTTTTTTGACAGAGTCTTGCTCTGTTGCCCAGGCT
>chr1	148041814	148042110
AATACTAAGGAACTGCTTAAAGCTCTAGTGGTTCTTCTACTTTGCTGTTTCTGGCTTTGGCCATCTAAAGCAAAGTTCCTTGGATTGGTTGACAGTGAGATAGTCTCTAGATTCTTGTGTCTCTTTTTAGTAGGACCACCTAAGATGTATCATCCATTGTATAATGAGTTCTTGACCAAAGAAAAGAAATCTTAAGGTCTTCGGACTCTGTCATCTTTCTTGTTTGCCACTCTTTGGACTGTAATTTGAAGAGAAAAAACCTTGTTTTCTTGTGAAAATTTTGGATGCTGAGTAGTT
>chr1	31828152	31828448
AAGAAGAAAAGAATGGCTACTCCGTAGAGCAGCCCCAAGGGCAGCTGGTGTCCCATATTTATGGTTCTTTCTTGATTATCTGCTAAACAAGGGGTGGATTACTCATGCCTCCCCTTTTAGGGTCACTTACTGACATTGCCATGACATTTGTAAACTGTCATGGCACTGGTGGGAGTGCAGCAGTGAGGACGACCAGAGGTCACTCTCGTGCCATCTTGGTTTTGGTGGGTTTTGGCCGGGTTCTTTTTTTTTTCTTTTTTGAGATGGAGTCTTGCTATATTGCCCAGGCTGGAGTGC
>chr1	169432009	169432354
GAGCAATAACAAGGGTGATGCCAGTCTGAGATTGGACAGTTACTGAGCAGATGTTCTTGTAGAAGTCATTTTTGTGTAAGATTATGATGGTCTTTGTGTAAGGTGGTGGTTTTTGTAGTTTTTGTTATCAGGCACACATCATGAGAACCCGCTCTTTCTGGCCTTTCCCAATTCTATTTGTCGGGTTTCTTAACATTAGTGACTCCATCTAGATTCTGACAGTTTTCATGAGAACTTGCTTTTCTTTTCTCTCTCAAGTCCTTATTCAGTATTCAACACCCTTAACAGATTAGTCCCACTGCTGAGTCAGGCCTCTTGCATGAAGCAGCAATGAGAAAGACACACT
>chr1	90201337	90201682
CACTGTGCTACATTGCCTCCCTAATAAAATCACACTTCTAAACACCAATTTGGAGGGAACTTGGCAAGTCTTACTATTTTCTCAATGTTTGTTGGCTATCTACAGTGTGATGACACTACCACATTTCCAAGACATTTATATACCTTATTTGAAGCTGAAAAACAGTATTTGTAATGTTTAACTGAGAGATTTTTAAAAAGTTTTCTTGATTTTTCTTACCTATTCATTGCAAAAACATTTATTGAGAAGCTATTATGTGCTAGGCAATGTCCAAAGTACTAAGCAGTGAACAAAGATTAAAAAAAAAAAATCCTTGGCCAGGCATGGTGGCTCACGACTGTAATCC
>chr1	69001144	69001445
CCGTAATCAAGTGGGTTTCATTTCAGGGATGCAGGGTTGGTTTAACATATGCAAGTCAATAAAGTTGATACACCACATAAACAAAATTAAAAACAAAAATAATATTATCATCTCAATAGATGCAGAAAAAGCATTTGACAAAATCCAGCATCCCTTTAAGATTAAAACTCTCAGCAAAATTGGCATAGAAAGGACATACTAAGGTGATAAAAGCCATGTATGAAAAACCCACAGCCAACATTATACTGAATGAGAAATAGTTGAAAGCATTCCCCCTGAGAACTGGAACAAGACAAGGATGC
>chr1	220501194	220501495
AAAGACTCCACAGGTCTTGAGGAAGGAAACTTACTTGACTGGCCCAGGCCCCTTTTCCCTAGATAACTATTAGTATTCCATAGAAGTAGCATCCATGGGTACAATTTAGAAAACAATTTTATAGACTGTAGGTGTTAGCAGACATCAAGTTAAGGGCAATAGGCATAGCAAGGAAAAGAGGGATTACTTCCAGCCCTAATATTGTATTAATCTGTGACACTCAAAATTTGGACTACTAAGCTAGACCCAAGTCAAGATCAAAATACATGCTAGAAACACTCTCAGATCATTTTAATTACATT
>chr1	177393539	177394307
GCAGCCTCATACTCCTGGCCTCAAGCGATCCTCCTGCGTCAGCCTCCCAAAGTGCTAGGATAACAGGCATGAGCCACTGCACCTGGCCCAAATTACAGAATCTTTAAGCATAGGAGCTAGTAGAGTTTCTTCACCAGGATAGCTGGGCCCAGGCTAAGAAAGGAATGACTTTGTGTATTTAAACCGTCTCGAAAGAATGGTTCATTTCCATTTTCCTTTTCAGTTTTGCTAGATTTCCACTGATTCTATCTTGATGGCAGAAGGGTGGAATACGGTGTTCACAAATAAAAGGAGACCATAGGAGAGTCAAGGAAAGAATACAAATCAGACATCAAATTTCTTCCTGAATGCTGAGCCAGATTGTGAGGACTAGGATTGGGGACAGGAAAGAATAGGCAAAAGGTAGAGAAAAGCAATGAAATACTAACTCCACAACAGGAAAAATTAAATTCTGGACTTTTGAGCATCACAATATCCAAGAGCAATTTAGAAGATAGAGAATGGGAGAGAAATAATACATAACAGGTGTTGAATACTTGGTTATATAAACCAGGTGCTTTACATATATTATAATGAACCCTCATGTTAACTCTGCTAAAAATATTATATTATCCCATTTCACAGATGAACAGACCATGTGGTAAGATGTAGAGATACAATTCTGGAATAGGATTTGGAATTCTGCCTCCTGGTTCAGAGATCAATTTTCTTGGACTATCACAACCAGAAAGTTTAAGGGACCCCCACAACCACCTGATTGTCTTTCTGC
>chr1	231168961	231169729
TTTGTTGTTCTAATCTTTCTGGAAAGCAAACTAGGTGAGTGTAACCAAAGTTATAAAATTATTCGTAGCTTCTCTTATCCCTGGCTGGTCAATTTTAGGACTCTATCTAAGGAAATATCTTCTCTCCCGGAACAGGGAAACTAAAAGTGCGCTTCATGGCTGAACATTTATAATCAGCTGAAGTGGAAGCCTGTGAGGGGTGTGGCCAGGAAGGCTAGTGTGTTACATAGGACTGAGGTGTGGCACTAGGAAGCAATGCTGCCTGGGTTGTTCTCTGAGGAGAGGCTGTGAGGGGAGGAAAGGGTGCTCCCCAGTTGGTGTGTACACCCCAGATGGTGTGTACATCGTGATTCTGACCACGTGGCTGAGAGCCACCTACAGTTTTTACACACTCCTTACTCCAGCAGCTGTAGGTGGAGTTTCTCTGGGAGCTCATTAGGACTCTCCTCACACTGGGGGTTGGGGAGGGGTTCCTGACCATCTTCAAACCTGGGCCCCTATTGTTCTAAGTCTGTGTCTCTATCAATTTAGAACAATGTAAAGGGGGTGAATGTTTGTTTACTTACTTATTTCTTTGTTTCCCTCTAAAGTTGCTTGAATTTATATAGAAATAAAACCATGTTACACGTTATAGTGGTTCTTTTTTTAAGACCTTGAGTGTATGATCTTGTACTATTTAGAAAAGCAGGCTGAGTGTCTACATGCTTCAGAGTGGCTCAGCAGCTGACATCTTTCTCTCAACTGAATATGAATAACTTGCATTTTTAAT
>chr1	174709194	174709507
AGATATCTTGGTTGCTGCAAAATTTTGGCAATTGTGAATAAAGCTGCTATAAGCATCTGTGTGCCCATTTTTGTGTAGATGTAAGTTTTACAGTCACTTGGGTAAATACCAAAAAAATGTAATTGCTGGATTGTATGGTAAGGGTATGTTTAGTTTTGTTAGAAACTTCCAAAATGTTTTCCAAAGTGGCTGTATCATCTTGTATTCCTACCATCAGTGAGTGAGTGCCTCTATTGCTCCTCATCCTCACCAGCATTTGGCATTATCAGTGTTTTGGATTTTAGTCATTTGAATAGGTATGTAGTGGTATCTCA
>chr1	117960419	117960732
TTGACACACACCTCTACACCCTTCATTTCACAAGCAAAGAAGAGATGGACTTGGAGTCGTGGTTGTCATTCACTCTTGTTAAGGGAAGAAGTGGGATAGGATAGTATGAAGTGTATTGCCACCACTTTTATTTCTGCTTATGTTCTCTAGGTTTTCATATGTAATGGAATGGTCTCTTTTTGTCTAAAGTGTCCTCTTGTACACGGGGGAGGAGTTTGTGTGGAAGATGTGTGGGAAGAGCCACAGGTGCACGGGTCCCCTGTTGGCCAGGAGCCAGGGCCCACAGGTGTCTTTGTTCCAGGTACACACTTCTC
>chr1	176637373	176637695
CTCCAGCTTGGGCAACGTAGTGAGACCCCATCTCTAAAAAATACTAATACTAATAATAAATAAATTAAAGGTAAATGGGGAGAAAAGACAATACAGTCAACAGAAGTGAAGGTGAAAACCTGATGATCTGTCCTAGCTACCTGGGCTTATATGTTATGCAGTCAGTGAGACTGTTACTCGGAAACTTTTTCATTAAAATAAGGTGGTTACAGTTTAAAAAGGCCCTGAGCTTTTCTGATCATAAGATTTAGGGCCCGCGTCACCCTGTCTTTTTAACTCTGTGAGAGTACCAGAACAAAGATTTCATATTATTAACTTTGAAG
>chr1	97007379	97007701
ACTGGAGGCAGTTGCAACACAGTAATAAGTATTGATGTATCTAAACAGAAAAGGTACAATAAAAATATGGTATTATAATCTTATGGGACCACCATTGTATATGTGGCCTGTCAATGACCAAAATGTAGTTATGTGGCACATGACTGTGATTGTATTCTTTAGTCATTGGACAGTTTCTTTATGAGATTACATTTTAATGTTGTTGCTTATTAATAATTACTCTTTATAATACTGTTAAGAAACATTAACAGCAATCTTAAATAGTTGATAATTTCATTTAATAATAATAGGTGGATATGATTTTATTCCTTTGAAAGCCTGGC
>chr1	146333186	146333527
GGGGTTTCACTGTGTTGGCCAGGATGGTCTCGATCTCTTGACCTCATGATCTGCCTGCCTCGGCCTCCCAAAGTGCTGGGATTGCAGGCATGCGCCACTGCACCCGGCCTACAGAGAGTTTTATGAAGAGAATATTTATAAATATATGGACAGGATCAAAATAACGCAAGAAAGGACTGAGAGGCACTCAGAATCTGGAATCATCAGAGAAGTTGTATTGCCTCTAGGACTGAATTGTTGTATAAGTCTGTTCAGGTTGCCATAACAAAATACCATATACCAAGTGGCCTAAACTATAGAAATGTGTTTCTCACACTTCTAGAAGTTGGGAAGTCCAAGATA
>chr1	221661544	221661885
ACTGGTTTCAGGTGTTCTACAGTACAGGGTGCTGTGTTTCCAGAATACGTATAATGAACATTGCTGTCCCCCACAGTGAGTCCTACTTTGTCACAGGGACACACATACCTGCTGATCATATTCTTAGACTCCTAGTCTTTCATGCCAGACAGTGTCTTCAGCCTTCACCTGCTGCTGTCTCAACCCTGCCCCTGGTCCAGAAACCCAACACAAATTCCCCTCAGCCACACTCAGGGCTCCAGTGCAATTCACGTCTTGCAAAATGACTCCTCTAACCAGCTGACCAGCTCACCAGACAGGCCTAGACAAGTTTACTCTCGCTGAGGGATCAAGGAAAAATGC
>chr1	216601201	216601514
GTCTTAACTTCTAAGGCATTGGATCAGCACCAGAGCTCCCTGTCCTCCTGCCTTACTTAAAAACAAAAAAGAAAGAAAGGAAAGAAAAGAAGGGATTTTAATGCTGTTTTATAGCAGAGTGAAAGTAAACCAAAGGTGCATACTTGAGAACTGCAGGCTGGAAATTGCAAGTGACAATAATTACCTCATCTTATTCCCACACAGACTTCCTATGACCTGGGTGACCTTGGGATCTGAATTCTGTTTAATAGAATTGTCCCTCTTCTGCACCACGGCGTACACTGGCCTGAAGAAGGTGCTGTTTCCCAGGAAAA
>chr1	109377356	109377669
TGAACCCAGGGGGGCAGAGGTGGCAGTGAGTCGAGATCACGCCACTACACTCCAGCTTGGGCGACAGAATGAGACTCTGCCTCAAAAGGAAAAACAAAAACAAAAAAAAGCTAAATGGTTATTATCTGGAGCATATAAATAGCATCTTCAAATCAATACCCTCAAAATTCCAGACGAAAAATGAGCAAAAAATATAGACAATTCACAAAAGAACTATGAATACCAATATATTTGTGAAAAGATGCTCAACCTCAATAATAGTTTTATAACAAGGTACCAACATGCTCACTTCCACACACAGTAAAATGAGTTAC
>chr1	72817214	72817521
ATAAATAACTGTTAAATCTCTGTTAAAATTTTCTTCTTTTTAAAATTCTATTACTTATATGAAATTCAAACTACCACTAGTTGAGATAATTTCAGGCTGTTGTGTCTTCCCCCAAAAAACATTGCTGTTCAGAATACAGTAATTGAGAGGGTGTCCTTTGATAAGAAAATATTTTAAGGATGTAAAATAACTCTGTTTTTATAAGCAATAATTTCGGTAAAATATTATCTTCGTATTTGGGCACGTTGAAGAATGTTTATTTCCTATCTATAGTAGTCTCTTGGACCCATTTTCCTGTCTTCAAAGTA
>chr1	236846479	236846786
GTTGTAGATCAACTTCATTTGCTCTGCAATTTAATCTTCTTCCAACATACCAAGCATACTTCTACCACAGAGCCTACCTACTGCCAGTGATGCGTTCCTTTAGACATCCTATGGCTCCATTCACTACTGCATTCAGCTGTGTGTTCAGATATCACTTAGCTTTCCTTCTTCACAATGCATGAATCGGTACACACACCATAGCTACTCTGTGCCTCTTAATATACTTTGATTTTTTTCATTTATTTCTGACTGGCACCTATTGATTTAGCTGTTTCTTTTTTTAATTGCCATCCATTCCTACTAGAATA
>chr1	24131286	24131717
GGAGGCGGAGCTTGCAGTGAGCCGAGATTGCGCCACTGCACTCCATGCTGGGTGACAGAGTGAGACTCTATCTCAAAAAAAAAAAAAAAAGTTAGCTATTGTAGTAGGCAGCCCCTAAAATATCTTGCAGTAATTTCTGCCTCCCTGTATTCAAATCCTTTGGGTAATCTCCCCTCCTTGAGTGTGGGGATTAGTGATTAGCGTCTAACAAATAGCATATAGCAAAAGTGATGGCATATTAGGGACCTCGAAAAGCCAAAACAATTGAAAAAGACCAAAGTTGGAAGTCTCACACTTCCTGCTTTCAAAACTTACTACAAACTGCAGTATCAAAAACAGCGGGAACTAGCATAAAGACAGACATACAGATCAATGGAACAGAGCTGCCAAGACCATTGAATGGAAAAGGATGATAACTTTTCAACAAATGGG
>chr1	16054453	16054884
GATTCTTAAAATTGACTAAAAGTGATTTTTTTTTTACACATCATTTATTTTTCCTTTGATTTAAAAACTGGGGCTTATGTACTCAAAAAACATTTTGCAGTTTACAAAACTATATTTAACATATAGCGATTTGTCTTTTACCAATCAAATTGGTAGGTAGAAGTATTTTGTCTGAACCAGTAATTTTTTTAAATTACACTGTTTGCAGCTGGGTGCGGTGGCTCATGCCTGTAATCCCAGCACTTTGGGAGGCTGAGGCGGGCGGGCGGATCATGAGGTCAGGAGTTTGAGACGAGCCTGGCCAACATGGTGAAACCCTATCTCTACTAAAAATACAAAAAATTAGCCTGGCATGGTGGCAAGCACCTATAATCCCAGCTACTCGGGAGGCTGAGGCAGGAGAATCGCTTGAACCCAGGAGGTGGAGGGTGC
>chr1	163648146	163648482
AGCTTCAAGACAAGAATGGTACTGTGTCATTGAGAGAGAGGCAAGGAGGGTAGAAAGAAGAAAAGGAATAAGGGAAAGAGACAACAAAACAGGGTGAGAAAAAGAGGAAACAGAAGGGAGAGAGAACAGAGAGGAGAAAATAGTGAAAAGAGGGGAAAAAACCTGTGCCTTGGAGTCAAAGAAAACTTTTTCACATATAACTCTACCCCTTCCTTGCTAAATGGCATTGGCCATATGACTGAGCTTAGTAAGCCCCAGATCCCTTATCTGTGAAGCAGAGATTAACTGAGATAGTTAAGGCTGGTACTTAGTTAAGGTTGGTACTCTTCAGTAGTTA
>chr1	64579689	64580025
GAGATGTGGGCAACTAGCCTTCTCTACCAGATAAGTGAGAATGCAATTGAAACACATGAAAGATGTCTTCTTCAGTGTGAGGGAACGAAGGAAGTGGTGGCAGAAGAAATGTCCCTTGAGCTGCATCTTGAAGGATGAGTAGAACTTGGTCATTATGATAAGGTGGCAGAGTGTTCCAGGCACCTGTGAAGAACCCCCAGTTTGGTAGGACCACATAATTCAAGAAGATGGATGAAGTCAAAATCATATTTCATAGTTTTTTCAGTCTTTCTGAGATGACACAAAGTCCAGGCCAATCTAGTCCAGTATGTAATCAAACTTCAAACTCAGCCACTGC
>chr1	36400751	36401277
CTCTCACCTGTGAAATGGGGGCCATCATAGAACTTTCCTTTTAGGATTGTCATCAGGATCAAATGGGATAGGGAAAGTGCTTGGTTTATGTTAGAGCTTCAGTAAATTAGTTTGGGCCTGGAAACTGGCTGGGGACATGCAGGTTCTGAGATGAACATGACATTTAGTGTTTAGAGAGACTAAGCTTTGGAGCAGCTTGAGGGTCTAAATACACACTAGCTAGGTAGCTTTCTACAGTACCCCCACCCACATATCTACATACCCAGCCACCCACCCACCCATCGGACATTCATTAAACAGACACAGAACTCCCACTCTGTGCCAGGCAGGTCCTGTATAAGACTCTGGGGCTGCAAAAAGGACTAAGACTGAGTTTCTTCTCTTGATAAGCTCTCACACTGACAAGGGCAGGGGGTGGCAGGCAAACAGAAAAGCTAGACTGAGTTATCAGTGTTGTGAGAGGAATATTTGGCCCAACAAGAGTTGTTGGGGTGGGAGGAGGGAGAGACAAAAGGAAAGGACTGCCA
>chr1	210843251	210843777
TACATTTTCTGCTTCAAGGTAGATGAAGAGGAAATAAAGGAGGATGGGAAGCAGAGAGGGGCAGGGATTTAAAAAAAGGAAAAAGCGCCTGCAGGATTTTTTGTTTGGATGTTAGGAAACAAGGAAAATGCACAAGTAGTCACAATCTTTGGGGGTCCTTCCATCTTCCACCATATATATGCCGTGTGTAGCATTTGAAGGTAGACATCAAGACTCATTCTTTAACCCCATTTAAGCATCCTGAGCAATGATGGTATTTGATATCCTTTCTCTTATAAAAATATTTGAATTTGTATAGCATTCAAGCAAAATATTAGCAACACTCTAAATTCTAAAAGTAGGGAAATGATTAAGTAAATCATAGAACATCCATTGGCAAGTTATGGTAATAAGAATCAGGATAGTGGTTACCTCTGGGAAGCAAAGAGGTCTACTTCTTGAGTGGTGAGTTCCTAATGTGTTTGATTATTAAAATGTGTGTGTATATATATGTGTGTGTGTGTGTGTGTGTGTGTTCTATATAATCT
>chr1	84628168	84628491
ACAGGTGCACACTGTTTTGTGCTATAGATGTACAACTAATAAAACAAATCCTTGTCAATACTAATTGTATTTTACATGAATCCTAGCTGCTTATACACATTGAGGGCAAATCGTTATATAAAGCTAATATTCTTCTCCACCCATGGGCCATACTTTTTAGCTCTGTGAGTATTTATGCATGCTTCCTTTTAATAATAGCACTCACATATTTGTACTTACATGCACCAGGTACCAAATGAATTTCTCCATTTTCTAGTTAAACACTGAGGCAGAAAGAAGTACATTTCTCTGGCCAAACTACCAAGATTTGACTTCAAGTCTCTG
>chr1	35857545	35857868
ATATAAGATAGGCATGTACTTCTGTGACAAAGCAATGAAAATCGAATGTGGCTTTATCACCTTACAGTTGTGTTACTTGAGATAGGCCACTTGGAGTCTTGAGTGCCCCATCTGTAATGTGGAGGACAGTACTGCTTGCTTGACAGAGCTGTGAGGAATTCAAGTGCTCACTCGTGTTAAAGTTCCTGGAAGAAGACTTGCTAAGTAGTAGGTGCCCAATAAATGTGAATTTTACAACCAAAAAAATTTAAATATTGTGTATATTTCAATTTTTAACTAAATTAGATTTTAAAGGTCTCCTCAGTAATTCCAAAGTTACTATAA
>chr1	114659942	114660471
GGATTGCTGCTGGCATCTGGTATGTAGAGGCCAGAAATGCTGCTAAATCCTCCAGTGTACAGGACCAGATCCTACAACAAAGAATTTTCCAACCTAAAACATTAACATTACTGAAGTTGAGAAACACAGTGGGGTTGAGGGTTAAGAGATTTGTCTAAAGCCACTGAACTAGAACTGGTAAGTGGCTCATAACTTTAGTCCTTTCTTTCTATCAGGTTCTCTTTATCTGGAAACTTGTGAATAAGCTGCCATGTGATAGTGCTCATACCCCCATGTCACTTCCGGTGGGGGAAGCCCCCTTCTGGGGCCAAAAGAATCAAGCTGAGAAATAATAAATGCACATATGTACTAATTATAATAAGTTTCAGAGAAGAATGACTGATATGGTTAGGCTTTGTGCCCCCATCCAAATCTCATCTTCAATTGTAATCCCCGTAATTCCCATAATCCCCATGTGTCAAAGGAGAGACCAAGTGGAGGTAACTGGATCATGGGTTGGCTTCCCCAATGCTGTTCTTGTGATCATGAGA
>chr1	205931854	205932383
AAATCAGGCAGCCTTCCAAGCCAAAGTAAGCTCAGAGACTCCTGCCCAGCTGCGTGGTGGAAGAGGATTTACGGACAGAAAAAGGAAACTGACGTACAGAAAACAGAAGTGAGGTACAGAAACAGCCCGATTGGTTATAGCTCAGCGTTTGGCTTATTTGAAGACAGTTCAAACAGTTAGCCACATTTGATTGGCCAAAACTCGGTGATTGGCATAAGAGTAACCTACGGTCTGTTTACATCTTCACTCGTTATAATTCGCAGTTTACAGAGAAACCTTTAGGCTGAGCTTAAACTATGTAAGGCTTTAGGCTAAACTTGATTTAACAATTTACATATGTTATATATTTCAAAGACGTAATTGTTGTTGTTGTCTTTATAAAAATAATATCTATTTATATTTACACCGTAGTGAATTCTTAGAATTTTTATGTTGCCTCAGCATCCATTTAGAATATGTTTAGCTTTCTCATGCCAGAAGCAGGGCTTAGTCACCCTTAATGCCCTTTCTAGTTCTGTACCTCCTCCCAA
>chr1	77015429	77015877
GCTACTCAGGAGGCTGAGGCAGGAGAATGGCGTGAACCCGAGAGGTGAAGCTTGCAGTGAGCTGAGATCGCACCACTGTGCTCCATCCAGCCTGGGCGACAGAACAAGACTCTGTCTCAAAAAAAAAAAAAAAAAAAAAAAAAAAAAAAAAAGTTTAATGTAAAAAATTAATAAAAGACACATTTAAAGTTTGACTTCCTTCACTTAAATAATAAGCCAAACACTAAATTGATAATAATTGAACTATTGAAATGAATCCTATTATTCTCTTACATGAGTGATTTGATGTTGTACCTGGATTTTTGTTTTGTATGCAATTCCTGCTTTTTTGTATCACTATTAGACCTTACTTTTCAGAGTCACCTCTTTTCATAGTCTATCTGACAACACTCATCCAAGAGGGCAAGAAGTCATAGCCCCAGAATACATACAATGGAGATGACATGGAT
>chr1	225500952	225501400
AATACCTATATAAGACTGCAAAAACCACTGTGTTATTGGCCTTTGAACCCAAGTCCCTTCAAATACCTGGAATGCTTTCCCAAGAAAGACAGGTACAAACAAGCCCAGACTGCAAAGTCTACAATAAATACCTAACTCTTCAATGTCCAGACACCGAAAACATCTAAAAGCATCAACACTATCCAAAAAACCTGACCTCACCAAATGAACTAAATAAGGCACTGGGGATCAATCCTAGAGAAACAGAGACACATGACATTTCAGACACAGAATTCAAAATAGCTATTTTGGGCCAAGCACGGTGGCTCACACCTGTAATCCCAGCACCATGGGAGGCCGAGGTGGGTGGATTACTTGAGGTCAGGAGCTCGAGACCAGCCTGGCCAACATGGTGAAACCCCATCTCTACTAAAAATATAAAAATTAGCCAGGGGTGGTGGTGGGTGCCT
>chr1	188705525	188705807
TTAAAAGCAGTTACAAAAAATTTGTCTTAAAAATATATGCATAAGGTATTATATAGAACCCAATCATACTCAACCTTCATGCAGATATGTGCTTTTTAATATGATATTTGAATAAACTCATGCTTTAATGGCTAAATTTAGTTTTTGATTTAATTTAATCACATTTTTTAGACTGGCTTACATTTTTGAACAGCATCTGAAACATTTCAAAGAAAATATTTGTTATTAGTGACAGTGAGAATTTAATGAATCTGTAAAATAACATTGTAGTTATATACTGGCC
>chr1	105674209	105674491
GTCAAAGAAGATAGAGTATATCTGTGTGAATAATATTGGACAGGAATGTATCCAAAATTTGCATAAAGAAATCCAGTTGAAAATCATTATTTTTATTCCTTTGGTAACTATTAAGACATTGTTAAAGGACTATGAATAGAAAACAAATTTAAAAGTGTCCATTTAAAGAAAACATAAATGAAGGACATGTTTTTCAAGCAAGGTTGCAGTGCTCTTGAGAAAAATCTGCTAGCTAGGCAATACACCAACTTTTTTGCTCAATACAGGGTCTTGTTATTATAGC
>chr1	74312698	74313028
TCCCCTATGAAGATAATTATCATTTTTTAGCTTTTTATACACGGATTACATGTACTTTTTTGTGTCTGGCTTCATTTGCTCCAAGATATGGATATTTTATCTAGAAGTCTCAACATATATTTCATAGACTTTTGGATTTATACTTGCAAATCAACATGCCCAATTTCTAATTATATTATTTACTCTTCATCAAAATATATTTATTAAATATAATTAAAAATTCATATAACTAACCTTTTTGAATGAGATGTCTTGATGTTTTTGATTTCATGCCTAGATCTTTTGGTTTTAATTCACATAAAATAGATGACACATGTTTTCTGTGTTCACT
>chr1	98185497	98185827
TTCTAAATTTGTGATTTATGATATTTTGACTCAACATTTCTATTTCTAGTGTACAAATTATATCTGATTCCTGGGAAGTATTAAGGGTAATTTGTTGTATATCGAATGTTTTTATCTTTTTTATAATACCTCTTAAAAGTGGTTTTTGAATATAAACCTTAACAATAGAAGAAAGAATGAAAGTGCTTACTTATTAAATGAAATATTTAGAGGGGTATTTCTTAAGCTATATCCTCTCAAATTGAAGGTAAGAATTTTCTAGGCAGCATAAGAAATTATGCTAAAATGAGTTCCCTCTGTGCATGTGAGCTGGTATATATTCACATTAGTG
>chr1	67117078	67117415
ATTAACCAATACCCCCATGGGAAGTGACTATAAACTAGAGTGTTTATTTGCAGTTCCTTTTGTCTTTAATCTTATAGCCTCTACTCATTTTCAATATTATTTAGGTATATACCCTTTCCTCCCACTCCTTCTGGAGGGTTATATTATACATTTGTAAGGCAGTTTGATTCTTTTGTTACAGTCTGTATTCCATTGTAGGATCCTCGTATTTCTTAATTGTGATTTTAAAAAACCTCCCACATTTTAAGTCTCACTTTTTGTGTTGTAATATTCTTTGGGTTTTAGTAAAGGCATGGTGCTATGTATCCACCATTATAGTATCTATACAGAATAGTTTT
>chr1	63550734	63551071
CAGGCGTGAGCCACCGCACCCAGCCTCTTTTAGTTATTTCTAAATGTACAATTAAGTTATTATTGACTATGGTCACCCTGTTGTGCTGTCAAATACTGTCTTACTCATTCTTTCTAAATATATTTTGTACCCATCTGTTTACTTTTTAAAATGTGGGTATTAGAAATTTAAAAGTACATACATGGCTCCTTACCTCCTACTAATTATCTCTACTTAGAAATTCCACTAGCACCTCAAATTCAGTATGTGTAAAACTAAACTCATCTTCCCCCTTTCAGCCCATTGTCCACACTGATGATACAGTGATATTGCTAAAACACATATCCAGTTACATCACT
>chr1	111319311	111319597
GAACCTGAGAGGCGGAGCTTGCAGTGAGCCGAGATCGCGCCACTGCACTCCAGCCTGGGCGACAGAGTGAGACTGTCTCAAAAAAAAAAAAAAAAAAAAAATTAATATGACAGTTCTAGGATATAATTCCATAGTTTAGTTAAATATTTACTCTTCTTTGGTAAAAATGCCTCAAAGAGTTTTTACACTTATTTCTTAAGCAATTTCTTTTCAATTTTCAAAAATTATTCACCAGTATTTCTTCAAATACTGTATCTTTTTCTTACTCTCTCACTTCTATCTTGACT
>chr1	216284149	216284435
ACAAAAAATTTAAAAATTAGCCAGGCATGGTGGCGCACACCTGCAGTCTCAGCTATTCAGGAAGCTGAGGTGGGAGGATAGCTTGAGCCAGGGAGGTCAAGGCTGCAGTGAGCCCTGATCATAACACTGCTGTCCAGCCTGGGTGATAGAGGGAAACCCCCATCTCAAAAAAAAAAAAAGTGCTAATTTCTACTAGACTTCTCGTTAGTTACTGTATCAGAAGACATGTAAAAATTATAGGGCAGATCATGAGTGTTGAAACTTTGAATAATTGTATTTCCCCAAGT
>chr1	222988712	222988995
GCTGGAAGATAGTGGCTGAGCCACTCTTCAGCGGTGCTTCAACTGTGATTTGGGCAGAAGGCAGGCAATTGCTTGGCAGGGATTGCTCGACAGAAGCCCTGCATCGGAAGGGTTTGCCCAGGTTACGCCAGAAGTACCAGGACCTCAGAGACAATGATGTCCTCTCTCCCTGCAGGTATTTCCACTGTCCAGCAGATAGCTCAGAACTAGCCTACGACCCACCGGTGGTCATGAATGCCGACACTTTGAGTTACTGTCAGAAGGAGGCCTGGTGTAAGCTGGCC
>chr1	31607224	31607507
TTATTTATTTATTTATTTATTTATTTATTTATTTATTTTGAGACAGGGTCTTGCTCAGTTGCCCAGCCTGGAGTGCAGTGGCAGGATTATGGCTCACTGCAACTTCCAGCTCTTGGGCTCAAGCGATCCTCCCACCTCAGCTTCCTGAGTAGCTGGGACTACAGGCCCGCGTAACCACACCCGGCCAATTTTTGTATTTTTAGTAGAGACAGGGTTTCACCATGTTGGCCAGGATGGTCTCGATCTCCTGACCTCATGATCCACCTGCCTTGGCCTCCCAGAGT
>chr1	227075911	227076201
CTCCATCTTTCTCTCCTGCTCTTTCCTCTGACCTCCCCAGATAGCCATTTTTTCCTAATTCTTCACACTTATTTTAACCCATAGGTATTTGTAGAGCACCTGCAATGGGTGAGGTGCTATGTTTGGCCTTGGGGACACAGAGGTGACCTAGATCTGCTCCCAGCCCCAGGGAATGTGCCATCTAGTGAGGACAAATAAACCAACAGAAAAGAAATATTCAAATGAATAAAATAATTGCAAATGGTGGTAAGTGTCATGAAGGAAATAAACGAGGAGCAAGCTGTGTCATTT
>chr1	184943648	184943938
TTCTTTAATTTTCTACATGAATTTTGTAATCCGTGTCTTGTTCCATCATAAAACATATTTGGGACAGGTGCGGTGGCTCACGCCTGTAATTCCAGCACTTAGGGAGGCTGAGGCAGGTGGATTGCTTAAGTCTAGCAGTTTAAGACCAGCCTGGGCAATATGGTGAGACCCTGTCTCTACAAAAAATAAAATTTAGCTGGGTGTGGTAGCGCAAGCTGTGGTACCAGCTACTCAGGAGGCTGAGGCAGGAGGATCACCTGAGCCCAGGCAGCTCAAAGCTGCAGTATCTCA
>chr1	70117765	70118106
CTGCCAAGCACGGTTCCTAGAGGGGCCCAGGGGTCCGCTGTGGCCTCGGTAGGAATGAGAGATTTCTCAGCGCTGGTTGGAAATACTGCAGAACATCCAGGCGGGGTGGCACATGCCTGTAGTCCCAGCTACTCAGGAGACTGAGGCAGGAGGATTTCTTGACCCCAGGAGTTCTAGGCTGTAGTGTATTATGCTGATCGGGTGGCAACACTAAGTTTGGCATCAATATGGTGACCTTCCTGGAGCGGGGACCACTCGGTTTTCTAAGGAGGGGTGAACCAACTCAGGTCGGAAACGGAGCAGGTCAAAATTTCCATACTGAACAGAAATTCTCAGGAACAA
>chr1	3566377	3566718
ACAGACGTGAGCCACTGTGCCCAGCCTAGTCAGATTAACTTGTTTGTAAAGTAAGTCTAGCCTCATTAAAATTGGCCTGATTATTTGCACAAGTGCAGCAAGAATAGTAAGTGGCCAGCTAGGCTTTCTTTAGGTCAGCTTTGCTGGAACTTTTAATAAATCTCAGGTTAGGCTTTCAAAAGCCTCTTGAGGCTAAGAAGTCAAGCCAAGGACTTGATATCAGACTTCACCTGCAATACCTATAGATTTGGGTGGATTCCTCTTTCTCAAGGTTCCCAACGTATTCTTGAGAATTACTGCCAAAAAATCACAGTCTTTCCTCAACCCGTGAGGCTGCAGAAG
>chr1	205863979	205864285
GCCTCCCAGATTCAAGCGATTCTCATGCCTCAGCCTCCTGAGTAGCTGGGACTACAGCCATACGCCACTACACCAGGCTATTTTTTGTATTTTTAGTACAGAAAGGGTTTTGCCATCTTGGCCAGGCTGGTCTTGAATTCCTGACCTCAAGTGATCCACCCGCCTCAGCCTCCCAAAGTGCTGGGATTACAGGTGTGAGCCACTGGGCCCAGCCATCATTAATTTTTTAAATTTGAAAGAAAAAAAACTTGCAAAGACTAAGATCTGAATAAAGAAACGTCTTTGACAGGGAAGAGAACCTACACAG
>chr1	21070472	21070778
AAGATGCCATACCAATAACCAAGAAGGCCTCCAGACACTGCCAAATGTCCTGAAGTGGGGGTGGGAGGGAATGTCCCTGGTTGAGATCAGACTCCCAGATACTAGTTCAATTTTTTATTCACTGTCTTCAGTTTCTTTGATTCTGTTGGGAGGTATTATTTTTCAAGCTAATAATTACCTTAAGGGAATTCTTTTAAATGCCTGTGGTCTAGAGGTTTGGAAAATGTTGTATACAGTAGATCTTTCCTGTCTGACTTCACAGGAAACATTAGCATAGTAAACAGGGGCTTGAAGGAAACAAATCTGC
>chr1	37445668	37445952
AATTAATATTGTTAAAATGTCCATACTGCTCCAAATGATCTACAGTTTCAATACCACTTATATCAAAATTCCAAGGTCATTTTTTACAGAAATAGAAAAAATAATATTAAATTTGTATGGGACCAGAAAAGACCATGAATAACGAAAGCAATACTGAGCAAAAAGAACAAAGCTGGAGGCATCACACTCCCTAATTTCAAAATAGATTAAAAAGCTATTGTAATCAAAACAGCATAATTTAAAAATAATAAAAACAGATACATTGACCAATTAAACAGGATAGAA
>chr1	97195858	97196142
TGAAAGGAAATTGGAAAGGCAAGTCATCTTTTTGGGAAAGAAAAATAGACAATATATTTAGAAATAAACACACTCATATTTTGTTTTAAACATATATTTTATAAAACAAAGAAGCAGCTGCGGTTTCCATAAGAGAATCATAGAGCGTACATTAAATGGAAAATTTAAAGCTGTAAAGTTGAAGTGGGAGTTCATACCAATTATCATTGCCTCTAATAATTTAGATAGTATTTCCTAGTATGCAAGAAAATCTCTAAAGTATATGATCATGTTCATATTTATATT
>chr1	43047705	43047969
AACCTCTGACATGACAGATCAACATAAAAGGGAGTGGGCACAAATAAACATTATTAGGAACTAGAAAGAAGACTTAACTACTGACATAACAGAAATGAAAATGAAACATTATGAACTCCGTGCCAACACATTTGACAACCTAAATGAAACAAGTTCCTAGGAAAAGTAAAATGATCCAAACTGACTAGAAAGCTTGAATATTCCTGTCATCTTTAAGAAAAATGGAATTCTACACAGTGATGAAAATAGTTACTAACACTACCGC
>chr1	52107439	52107703
TCTCCAGCGATCCTCCTGCCTTGACTTAAGATGCTGGGATTACAGGCATGAACCAGCGCGCCCAGCCAGGAATTCTTAAATTTTCTTTTTATCTAAAGTTCCTTCCCTGTGATGACCACATAATACTTCTTTATTGTTATTTAACACTTATCTTCTTGTAATTACTAAAAAATAAATAAAACAAAAGTCAAATCTCTCCTTCCTTTCCCCAGAGAAATGAGCTTGCTGAATACCATCCCTAATCGTTTCTGTACATATATATGAA
>chr1	46855322	46855616
AAGTTCCCAGACAGTAAAATGGGAAAACGCTCGGCTTCTTCTGGAGCAGAAACAAGAGCTGCTAGATAAGGGTGGTTTCTTTGCCCTCCTAGAATCGTCTGCGTCACACTTGTCCCGGGACCCAATAAGGGATCGGGACCGTCCTATCCACTCCCATATCCTCAGCTCCTGGCACATAGCAGGAACTCAAAACCCACTTGATGAATGAATGAATGGGTGAGTGAAGGAATAAATGAACGCCTTGGGAATCATGAGCTGAGTCCTTCACCCCTGAGGGACAAGCCCCAGAAGAGCG
>chr1	178761665	178761959
ATAACTAATGAGAACAGACAGAGCTATTATAGCCTGGGGTAGGAAATAATTTCAAATACAACATCAGAGATGATTGTTTCTAGAAATGCATTGGCCATTCCCTCCATGAGGAATTTCTTTCTATCTGTGTCCCTCCTTGGCACCCCCAGGCACTCCAATGCCAGAATTGCCTAAAAAGAGATCAAGAAATATCCTTCCGTATGGATGGAACTACCATGTATTACATGCCAGGGACTGACTGCACTAACAGTCTGATTCTCTCACTTAATCCTCTCAGCAGTGTTCTGTGGTATAC
>chr1	150006659	150006951
GACATAAAGCTGTTTATGCCAAGATCCTGCTTAAAGATGCTAAGCAGGATCTGGAATCCAGAACTTGCCCACATATCATATTGCAATAACAAGCCTGGTTGTAACCATGGCATTTTAAATAGAAGAATTTAGAGAAAACCCATATAATGAAAAAAGTGGAAATTATTAGTGAGAAAGGAAGCACATTATAAAGCTTTGTTTAAATCCTAAGCTCTCTGATGTAAACATTTCTAAGTTCCTAAATGGTTATTGTACTCCTGGGTTGAAGTCAACAGGCAGTAATACTGCCTCAG
>chr1	111554719	111555011
ACATTCATAAGCAAAAGAACAAAGAGTAATAATTTTTAAGTGTGTTTTCAGCACTGTTCAGGGGATTGAGCAGCCAATAGGTGTAACCAATTTCCTTAACAAGCATCTGCTTAATAAATATTTGTTGAACAAATGAATGAATGAATTCCCAGCATGATGACTACATTAGCAGATGGTCAATGCATGCTTGTTGAATTGAACTCTAGACCTAACATTTTGATTGCATTTGGGGGTTCCCAGTTCTCCTTGACAATAAACTTAAGAGGAACAGATAGTTCTCATGGCTTGGTCAC
>chr1	21699430	21699725
AGTCCCAGCATTTTGGGAGGCCGAGGCAGGCAGATCACTTGAGGTCAGGAGTTTGAGACCAGCCTGGCCAACATGGTGAAACACTGTCTCTACTAAAAATACAAAAAAAAAAAAAATTACCTGGACGTGGTGGCATGCACCTGTAATCCTAGCTACTCGGGAGAAGGAGGCAGGAGAATTGCTTGAACCTGGAGGCAGAGGTTGCAGTGAGCTGAGATCATGCCACTGCACTCCAGCCCAGGCTACAGAGCGAGACTCCATCTCAAAAACAAACAAACAAACAAAAAAAGAATATT
>chr1	159310995	159311290
TTACCAAGGACTTCTGCTCCAGTGCTTACCAAGAACATCCACAGTGACCTGAGAATCCCTTGAGGAGAACTCATTGCTGACATGGCAGACGTAGATGCCGCTGTGCTCAGTGGTCAGTGGGGGAAAGCCCAAAGTGTCCCCATCCACTCGTACCCCACTGGGCAGAGGCCCATCCAGCCTGGAAGACAGGGAAGCTGAAGGGTGCCAGCCGGGAAGGGCTGAAGCCACCACCACCCAACGTGTCCAGACAGCTCTCCACCCTCCACCCCCATGACGTCACCCAGAGCCGCAGGCTG
>chr1	145297107	145297517
AGCCTCCTGGGGTGACATCTCCAGGCATGGGAGTGAACCAGATGAATAGGGCCTGAAGTGAACCCCAAGCAAACCGCAGCAGCCCTACAGAAGAGGGTCTTGACTGTTCAAAGAAAAACAAACAGAAAGCAACAACAATAGTATCAACAACAAAAAAAAAGTACCCACAAAAACCCCATCTAAGGGTCAGCAACCTCGAATATCAAAACTAGACAAACTCATAAAAATGAGAAAGAATCAATGAAAAAATGCTGAAAATTCAAAAGGCCAGAGTGCCTCTTCTCTTCCAAATTATCACAACTCCTCTCTAGCAAGGGCACAGAATTGGATGGAGGATGAAATGGATGAATGGAATTGACAGAAGTAGGCTTCAGAAGGTGGGTAATAACAAACTTCACTGAGGTAAAGGAG
>chr1	80222198	80222608
GTCAGCCTCCCAAGTAGCTGGGGCTTCAGGTGTACCAACCACGCCTGGCTAATTTTTGTAATTTTTGTAGAGATGGATTTTTGCCATGTTGGTCAGGCTGGTCTGGAACTCCTGGGCTCAAGTGTTCTGCCGTCTGGACCTCCCAAGGTGCTGGGATTAAAGGCCTGAGTCACTCCACCAGGCCTCACTCATCATTTTTTTTTTTTTTTCTCCAATTCTTTCTATTTTCTTTGCTGTCACTGGAAATGGTACTGCCATCCTCTAAGATGAAAATGCTAGAAATCTCTATATCATCCTTGACTTCTCTTTTTCTTTTACCTCCAGCATCCAAATAGTAGCCACATTTTATTAATTCTACTTTTTAAATATCTCATCAATCTGCCTTTTCCTTCTATTCTATTACTTCTTTGA
>chr1	240608048	240608332
GAGATGAATGGATCGACAAAATGTGATAAGCACATAGGACAAAATATTATTCTGCCTTAAAAGAGAAGGAAATTCTAACACATGCCACAACGAGTGAACCTTGAAAACATTACGCTAAGTGAAATAATCCTGACACAAAAGGATAATGTATGATTTCCACTTACACGAGGTACTTAGTGTAGCCAAATTCAAAGAGAAAAAAGTAGAACAGTGATTACCAGGGGCTAGGGAAAAAGGAGGAATGGGGAGCAATTGCTTAATGGGTATAGAATTTCAGGTCTGCAA
>chr1	75125124	75125408
ACAAAACCAAAAATGGATGTGATATGGTTTGGCTGTGTCCCCACCCAAATCTCATCTTGAATTGTAGTTCCCATAATCCCCACATAGTAGGAAGGACCCAGTGGGAGTTAAGTGAATTATGGGGGCGGTTACCTCCATGCTGTTCTTGTGATAGTGAATTCTTATGAGATATGATGGTTTTATAGGGGGCTTTTCCCCCTACTTCACTCTGCACTTCTCCTTGCTTCCACCATGTGAAGCAGGATGTGTTTGTTTCCCCTTCCACCACGATTGTAAATTTCCTGA
>chr1	184403919	184404243
ATATTATTATTCATACTAGATAGTTAATGTTTGCCTTTGGTGGGCAAGAAAGGTAAAAAGGGAGAAGGGAGCCCAACCAAAAGAGGAAGAGGAAGAAAAAAAAACTGCACTAAGAAAAATCTTTTAAAAGTATGTGATCACAGCCAGGTGCAGTGGCTGACAAATGTAATCCCAGCTACTTGGGAGGCTGAGGCAGGAGAATCGCTTGAACCCAGGAGGCTGAAGTTGCAGTGAGCTGAGATCATGCCATTGCACTCCAGCCTGGTGACAGAGACTCTGTTTCAAAAAAAAAAAAAAAGTATATGATCACATCTGTGTTTCTGTA
>chr1	230806847	230807171
TTATCAGAATCTCACAACAATCTTTCACAATAGATACTCTAATCCCCATTTCAAGATGTGAGAATCAAGGCTCAACTTGCCCAAGGTGGTGTATCTGTTTGGGTTTTGTTTTGGTTTGGTTTGGTTTTTTTGAGACAGAGTGATGTGGCTTGGATCTGTGTCCCCACCCAAATCTCATGTTGAATTGTAATCACCAATGTTGGAGGTGAGGCCTGGTGGGAGAGACTGGATCATGGGGGTAGTTTCTAATGGTTTAGCACCAGCCTCCTAGTACTATCTCATGATGGAGTTCTCAGGAGATGTTTGTTTAAATGTGTGTGGCACA
>chr1	199323612	199323912
AAGGATCCCAGCAAAATGAGGGTGACAAAATAGATCCAGGGCCACTCATTCCCGATGGCATCATTGACCTGGTCAGGACAGAAGTGTGATCCTCTGAGTTGAGGGCTTGGTTCCTCTTCCCCAAGTCTGCTCATTAAGACTCCACCCAACCCTGGGGGACAAGGAGAGAAGCCACGCTGGGATATTGAGGGGACATTTTTCCTAACCTGAGGACTAGTCTGGAAGAACTTTTCCAGCCTGAGGACTAGGATCTGGTCTGGAAGGATCTCCCTAGGGAGACCTTGCTGACTGCCTACCTGGC
>chr1	3179813	3180113
TACTCTGATCTGTGTGTGGAGGAGGTGCACATATGAGGGTGCGTGCACATGTGTGTGTGTGGGTGGGTGGGTGTGAGTGAATGTGTGTGCACATGCATATATGAGCTGCATCTATAAGGGTACATGTCCATGTGTGTACGTGGGTGGGTATATGGGGGCTGCATATATAAGGGTACATGCCCATGTGTGCACATGTGTGGGTAGGTGTGTGTGTATGTACGGGCACGTAAGTGTGTGTGTGCATGCATGTGTGTGTATGGCCTGCATCTATGAGGGTACATTCCTGTGTGTGTGTGCATGT
>chr1	102180928	102181396
TAAGAGAAGCCAAATTTCCATTCTTGCTTTGTTCTTACAAAAACAGAGGGAAAATAAATCAAGAATGACCTTTAGCCTTTTAGCAATTAGATCATAATTTTTTCTTTGGTTACTAACGGTGACTCCTGAGAGTCACTATTTACAATTCTATTTATTTCATTTTACCTTAGAGTTGAATGATTTATGAATGTCTGAGCTCAGATGCATACAGGACTAACAAAACTCAGCTTTCTCGTCTCCTGTCTGCTAACAGGATAATGGGGCATCGTGATGGTCTTTTAGATGTGTGAACTTGGCTAGGGTATAGCCTCTAGTTAGTCTTTCAAGCATAAATCTAGGTATTGCTGTGAAAGTTATTTTATAAATTGTATTAATGTTCATAAAAATTGACATTTAGTAAGGCAGACTGTCTTAAATAATCCGGATGAGCCTGAATCAATTGGCTGATGAACCTTAAAATTAGAGATGA
>chr1	211843073	211843541
ACCCAGTAGGGCAGATATTATTATTTTTTCCTACTTTGTAAATGAAGAAATCTCAGACATAGCTTGTCCAAAGCCACACAGCTGGCTGAAGACAGAGTCAGGGTTCAGAGCAGGGCTGCTGGCCCCAGACCCTGTGCTCTGTCACTAGTTCAGAGGTTGCTGTCCTGATGCTGCTACTGCAACTGCACCATGTGACCTCACCTCCTGGGTAACCCTCATCAGACACCCAAAGCTTCAGAGGTACTTTGAGCAGTTACTGCTCCTGGGGAGAGGGTAAACACCTGGCCATGGGCAGAAGTTAGGACCAGGAACCATGAGAAGGGGTGGCAGCAGAGGTGAAGTCAGGTTGCTGGTCTTTTATTTTTTATCCTTCCTAATTCCAAGCTGGCCTTGATGTTATACCTAACATCCAAGCGGCTTCATCTCCTATCTTCGAATGATTGATTTTTTTTGAGAATTTTTTTTTTTC
>chr1	1796671	1796965
AGCAGAGACGGGGTTTTCACATGTTGGTCAGGCTGGTCTCAAACTCCTGGCCTCAAGTGATCCACCCGCTGTGGCCTCCCAAAGTGCTGGGATTACAGGTGTGAGCCATCACACCTGGCCAAGGACACTTTACCTTTTCTATTTTGTTTTGTTTTAGAGGCGGGGTCTTGCTCTGTCACAGGTTGGAGTGCAGTGGCACAATCATAGCTCATTGCAGCCTCAAACTCCTGGGCTCAAGTGATCCTCTCATCTTGGCCTCCCAAAGTGCTGAGCTTACAGGAGTGAGCCACTGCAT
>chr1	39766954	39767248
TGCCTTTTTTTTTTTTTTTTTAAAGACATACATGGTCTTGCTTTGTCGCCCAGGCTGGAGTGCAGTGGCAGTGTCATGGCTCACTGCAGCCTCAACCTGCTGGGCTCAAGCAATCCTCCCACTTCAGCCCGAGTTGCTGGGATGACAGGCACACGCCACCATACCCAGCTAATTTTTAAATTTTTTATAGAAACCAGGTCTCACTATGTTGCCCAGGCCGGTCTTAAACTTTGCCCAGGCCAGTCTTGAACTCCTGAGCTCAAGCAATCCTCCTGCCTCAGCCTCCCAAAGTGCT
>chr1	166345069	166345353
CTGGCAACATGGTGGATGTCACTGATGTGAACATGTTTCTTATTTCAAATGCACAGAAAAGCTGGATTAAATATAACCCCAAATTTAATTTTTTAAAAAAAGTCAAACTTGAAAAAAGAAAGAAACCTACAGGTAACAGAGAAAAAACTAAAAGGCAGAATATTAACCTCACACCTGTAACCAGAGGGTATTAGATCTATTATAGTTTAAGTCCCCTAGGGCAGAGGTTTTTAGGTGGCAGAATGACTTTGGGCCCTACAAGGCAGAGAACTGGAACCAACATCC
>chr1	1224672	1224956
GGACCCGTCCCCAACTCCTGGTGACTGGTGGACCCGTCCCCAACTCCTGGGGGGCTCTCCCCTATCCCAAAATAGCCACTCCTGCCTGCAGCCAACCTCTGCCCGGGATGGTGGCCGGGGCTGCTGTCCCACAGGCAAGCAAAGGCCCCGCAAGGAGCCAGTGACTGAGGCCACAGAGGTGACCACCGCCTCAAAAGGAGATCCCAGCAGCGGCCCCACCCACACGTGCCCCTCCACTGCACACATCAAAGGGAGCAGCCTTGGTCCCCTAGAGAGGGTGTGGGC
>chr1	243217204	243217575
AACCTCCACCTCCCGGGTTCAAGCAATTCTCATTCCTCCGCCTTCCGAGTAGCTGAGATTACAGGCGTGCATCACCACACCTGGCTAATTTTTTTTTGTATTTTTAGTAGACATGGGGTTTCACCATGTTGGCCAGGCTGGTTTCGAACTCCTGACCTCAAGTGATCCGCCCACCTCAGCCTGCCAAAGTGCTGGGATTACAGGTGTGAGCCACAGCTACGGTATTTCATTTTAAGCCTAGTGTTTTGGTGGTATATTGTCTTTGGATCAAGTTGTTTATGAAAAAAGAATTCTCAAAGAACTATTCCTACCACCTCTCTCCCCTGACCCCCCCAGCCAAAGGCCAAGAATTGGATTCTTGATTTTTTTTTT
>chr1	96299533	96299904
CTCCGATTCTCCTTGACAGGTATTTCTACCTTTGTTTTTCTTCTTTATGGGCTCACAGTGTGAATCCTTGATATAATTATCTTTTCCTAAGTTTTTAATGTCTATTGTTCCTTCCACTTAACTTAGTTGGTTTAAATAACTTTGAAATTAAACAAATTAAACAAAGTCCTGAACTGAACAAATTTCTAACTACAACATAATTTTAAACCAAATCTTAATATTGATATAATATCCATGACATAAAGCAATGGAAACTGTGTGATACAGGCTTTTGGCTCTCTGATCTAAAGTTTATAATATCCTTTGGAAATAAATAAAAATGTATATTATTGCCAAATAAAGTGCTGCTATAATTAATGATTATTATTAAAG
>chr1	20795976	20796369
ATCACAGGCATGCACCACCATGCCTAGCTAATTTTTAAAATTTTTTGTAGAGACTGGGTTTTGACATGTTGCCCAGGCTAGTCTCGAACTCCTGGACTCAAACAATGCACCCACCTCAGCCTCTAAAAGTACTGGGATTACAGGCGTGAGCCACCACACTCAGTCTTGCTGATGTCTTAATAACATCTGACCGCAGCCCTGCCTTAAGCACCAAACCACCTCAAAACATGGCCTTCCTTCCTGCAAGGCCATAGAGAATAAGAAGAGTCTGGCCGGGCGCCGTGGCTCACATCTGTAATCCCAGCACTTTGGGAGGCCAAGGCAGGTGGATCATGAGGTCAGAAGATCAAGACCATCCTGGCTAACATGGTGAAACCCCATCTCTAATAAAAAT
>chr1	2677072	2677465
CAGCGCCCACACCCCCAGGTGAGCATCTTACAGCCTGGAGCAGCGCCCACACCCCCAGGTGAGCATCTGACAGCCTGGAGCAGCACCCACACTCCCAGGTGAGTATCTGACAGCCTGGAGTAGCACCCACACCCCCAGGTGAGCATCTGACAGCCTGGAACAGCATCCACTCCCCCAGGTGAGCATCTGACCACATTGAATGGCATCCTCACCTCCAGGTGAGCATCTGACAGCCTGGAACCGCACCCACACCCCCAGGCGAGCATCTGACAGCCTGGAGCAGCACCCACACCCCCAGGTGAGCATCTGACAGCCTGGAGCAGCACCCACACCCCCAGGGGAGCATCTGACCGCATGGAATGTCATCCTCACTTCCAGGTGAGCATCCGACAGC
>chr1	191477361	191477639
GGCTGGACAGGACAGTGCGCAGGCCCACAGGGGGTGTGTGCGGGTGGGTAACAGTTGTGGTGGTAGTGGCAGGTTGGTTGGGCGTGTCTTCTGCCCCTGGGAAAAGTGCTCAGGTGCCAACAGTGGAGGATGTTGCAGGGCCACCCTCAGGCCCCAAAATGTGTGCTCAGGCACTGCTAGGGCGGCAGAAGGGGAGGACAGAGCCCAGCCAAGTTGGCCTGTCCTCAGGCCTCCAGGTCGCAGGCAGGGGTGGGGTGTTCTTCAGGTCCTTGGCAGTGT
>chr1	152989716	152989994
AATTCTCAGAGAATGTTTTCTTACCCGTTTCCCACACTAGATGGAGAGCTGGTTAGGTAGGGGAGTGGGCAGCTGCAGCCCTGATCCTTGATAAGGGTCTTAAGAGACCATCTTTGAAGACACAGATGCCCAGGAGGCTTGCCCTAAATCAGCCTCATGGTGACAAGTGTCGTGGCTGTGCTCGGGGTCTCTGCATACAGTGGGATTCTCCTGGGGAGCATCAGCTCAGAGGCCCAGGACCCCCTCAGCTTCTGAGCTTTCCTGGGGCGGTGAGAGCAG
>chr1	13687681	13687985
GCCAACACTGGATTTTGTCACTCTTTCATCTTTATCAATCTGATAAGCCATGAAAGGGTATATTGTTGATTTAGTTTGCATTTATCTGATTATTAGGAGAGCTGAACATTGTATTACGTGCTCACTGGAAATTTGGATGTGTCCTTCTGTGAACTGCCTGCCCAGGAGCTATGACATGAGCTTTGCAAGTCTTCCCAAGGTGAGAGGCCGTCGTGCGAAGGGGGGATTGGAGAGAAGTATGGTCGATCCAGCCCACCCAACCTCATCCATTTCCACAACCTTCAACTTGTGGGAATATGTCTTAG
>chr1	187830273	187830577
GCTGTTTCTAAAAGTGTATGCTCATATGTGTGAACAAAGAGTTCATCTGAAACTAGAACTTATATTTAAAAGAAAAGCAGAACATAAAAGTTTGGAAAATTTGCAGCCTGACCATGTAGTAGAAAATCAAAACCCGTTTTCTGAAGAGAAATTCAAGCCTGCTTCAAAAATTTGCATAAGTAAAGAGGAGCAGAATGTTAATAGCCAAGATAAGGAGAAAAATGTTTCCAGGGCATTTCAGAGACCTTCACAACAGCCCCTCCCATTACAGGCCCAAAGGCTTAGGAGGAAAAATGGTTTTGTGG
>chr1	115661396	115661736
TGGGCAAGCAGTTCCATCCTACAGCACATTAGCAGGCAGGCACATCTGCTCTGTCTCCATGCTCCAGAAGCCAATGGAAAGTTAGTCTGCAGAAGCCCACGGTCTAGCTTGACAATAGAAGAGAGTAGTTGCTGTTGGACCCTCTCCAATTCCTATGGAGGTCAGGTTTTGACCCAGAGCCTTTTGGAGCTTAAAAGCCAGGCTGGTATTGTTCTTTATCATTAGTTGTGTTGTCTCAATTAGAAAAAAGAAATCTATGAAGTCTGGATGCAGAATTCTCAAGTCTGGAATTCCTCCCACACATGGAAAACAAGATTCAGTCAAGGAAACAATGCCACTGT
>chr1	106691809	106692149
GAAATAGAATTCCAGATTACCATAAGTTATTTATTTTGCCAAAATGTTGACTCAGAAATTTTAAAGAAGCAAAAACCTTTCATAGCCCTTTACAAATTTTGCCAAAGAGCAGATTAGCACCTTGGGGAAACCTTGTTATGCTTTTATTTCAATGTTCAATTTAGAGAAAAACCATGTAATACCCTTTTTTGAATTTAGTCAATGTGTTCAAGCAGAGAATCTCTTCTGTAAGATTAATTTCCACAATCCTTCCACCACTTCTTTGAACCTTCAGTTTTTCCTAATTTAACTTAACACAATCCTTTAACACTATGCCAAAGTTTACATTTCCACATCTCCAT
>chr1	97106218	97106502
AAATGCTACCTTCCTGAAGAAAAGAGTCATTTAAAAATCCATTACAGAAATGACAAACTGGGAGCCAGGAACAAAATCTTAAGAAAAAAGTAGGCCAAGTGCTGTATTGAGGTCTGAGAAGGCCATTTTAGCCTACTCAGGCACGATTCAATTTTTCATTTTGGCATGATTTGAGTTTTCTTCTTTCTCATGTCCAGGTACAACTCTTTTTCAGGAAATTCACTATGGACAATTATCTGCTTGGGGAAATAAATGAGACTCTTTTTAATGGTGCTTCTTGCCTTG
>chr1	74391194	74391478
ATATATTAGCCTCCCCACCAAGTTTAAACTCTTAATGTTTCATCTGTAAAACAGAAAATACAGAAAGACTCAAAAGCTCTGTTTTATTAAATAATATAATGGATTAATGTACCTAACATGGTGCTTTACATATATTGCACATTCAATAAATTTTGTTTCCTATATTTTTTCCATTCTTTTTCCTTTTTTACAACCCATCAAGACAACCAATAATCCTCCCCATGATCTCAGTATAGCTGCCTTTACGTAGGTTTAGGAGGCTATCAATCTAATTACAACATTTCA
>chr1	120188229	120188512
TCTAGTCCTACACCCACCTGACTGCAAACATGGAAATTTGCTAAATACCTTGCTACCTCTGTCTTCCAAATTAAACAAAATGTTGAAATACCCATTTCTATTTTCCTAGAAGTACGGGAAGGATGAAATTACTTTTGATGGAGAGAGCATTTAGTGTCTCAGAGAGAAGACAGGACATCATTCATCACTTTCATGATGGTGAGCCTATAGATCTTACTGTATTTGTTCTGCTGGTTGGCCAGGAAGCCGGCCATTTGAGTTACAAGAAATTTCTGCTTCATGTT
>chr1	158643338	158643621
ACCATGTTGGTCAGGCTGGTCTGGAACTCCTGACCTCAGGTGATCTACCTGCCTCGGCCTCCCTAAGTGCTGGGATCACAGGCGTGAGCCACCACGCCCGGCCCAGGGGGTCTGGTTTTTTAGGGTAAGTAGGGTTTAGATAGGAACAGGTGCTGAGCCCGAAGTGTGAATGCAGTCACTTAAAAAACAACAGACTGTGAACAAAAACATGCATTTTGACACCTGCTTTACTTCAGGAATGGAGGTGGCAGATATAAGGGATGGGAGAGTTGAGAATTTTCAGC
>chr1	5199505	5199813
AAAAGGGCTTATGTAACTCTCATACAACTCAATATTGAAGTTGTTAGCGGATGGAGAAAAGAGGGGGAACTTAATACTTTTCTCTCTGAGAGAAATCCCTATATGTAATCAGCTCTCTATTATCTGTATGCAGCGCAGAGGAATTTTGATCTCAAATCACACTCCTCCCTCCTTCAATGTTCTTTTCCCTACATTTTTTTTTTTTTTTTTTTTTTTGGCCAGCAGCCTCCCCACCCAGGTGCTTCTCTCGCCTACTGCTGTGTAACAAACCAGCCCGAAGCACAGAGATTTAAAACAATAGCCCTTCAT
>chr1	107936571	107936879
TAATTAATAAGTTCTTACAGAAGATACTTGGATATTATATAAATATAGTGATAGCCATTTAAAAAAATTACCCAACTCTACTCTGTGGCCCAACTAATTCTCTACAAATAAAAACTTGGCAAAATATTTAAGGTCTGCTTATGGGTCACAAAATAGCTAAACATACAACTTTTCCTAATGCACCAATCTGTTAACATTACCTTACCTGCTTCTCTCATGCAAACAAAGGAAAAAACCTAAGATGCTATTTTTAAAAGAACATTATAAAATCTCTAATTTCATTCCTCATTCATCAGATGAGAAAGCTAA
>chr1	113275206	113275515
TTTTCCAAAATATATTCTTCCATACTCTTTTCATTCTCTTATTTATGGCTGACTTAACATACTAGGAAGTGGGTGCCTGACTCACTAGATATGTAGCAATTTACAAAAAAAAAGATAATTCTGAACACCGAAAATTTTCACTTAACAGGCTGGGGAATTATCTCAGAAAAGTTTCCTTTTATCTTAATAGCTTTGATTCAAGGTATTTTTCCGCATTATATGACAAGAAACTCCTAAACAACAGCTAGCCAATACAGTTAAAATCATAAATATATATATGATGTCAAAAGATGGTAGTTTTAGGCCAGGC
>chr1	65286825	65287134
TCAGCCTTACTAGCTCCTTGGCTGCAGTCTTCAGAATCTCAGAAGATGCAAACAAAGACACGCTGATTCATTTAAAATAGTTCTTCGTATAAATCTGAGAGTTTAGCCAAAAAACAGTCCAAAAGGATTTATGAGGTGTGCTTTCCTTCACAGAGCCTGCAAGTCAAGGAGGCTACCTTTAATCAGCCTGAGTTTCCCAGACACCTCTGTAGCGTCGTCCCTTTGCTTCTTACCACTCTGATTGAGAGTCTTGGGAAATGGGCATTTAATATGTTTTCTGTTGAACTTTTTCTCATGGGAGCAGCTGTAC
>chr1	80078895	80079172
GAGAGAGAGGAGTTGCTAACATTTGCTTGGGGCACAGCACAGACGGGTCTTCACTAAACTTCTCCAAAAAGCTCCACTAACTAGATTGTGCTTTATATCTAGGACTGCATACAAATAGGCCATAACAAGAGAGAGTCATGAAGCGCTTCCTTTCTAACACCTCTTCTCCAGCAATACAAATCAAATCTGAATATGAAATCTGTACTACTATGAGTGTTATTTTATCAAATTAAAAGGGGCTGTAGAGTGTTCAGAATTGTCTAACATAAGTGTTAGAT
>chr1	53321207	53321484
GCACACATGTACACATGATGCGTGCATGCACAGGCCTGTCTAGAAGTGGGGACTTGGCTGTGTCAGTGCTGCTGAGGGGCTGAGGGAACTGAGCACTGAGGGAGCTGACCACTGCGGAGCGCCCACTGGATTTTTCCACCTGGAGGCTGTCTGTGACTTTGTAGCAGCAGGGGAAGCTGGGATGAGAAGAGCAGCTGGAAAGGAAGTGGGTCCAGGCACTGCAGACCAGCCTTTTGAGAAGTTTGGCTGTGAGAGATGAGAGAGGGCAGAGGTGGGAA
>chr1	240908903	240909184
CAATCAACTTGACCTTATCGACATTTATAGAATATGCTATCCAAAACAGCAGAATACATGTTCCTTTTAAGTAACCACAAAACAAGTCCCAATAAATAGAATAGGGCTGATATCAAACAGGGTATGCTATCTGACAAAAAATTATACATCAAATCAAAAAGATATTAGAAATATACCCAAATACATAGAAATTCAGTTATACATTACTGAATAACTTGTGCAGGGCACAGAGAAAGTTAAAAAACATTGACCTAAATGAAAATGAAAATAACATAACATTTG
>chr1	53824240	53824521
CAGAGCTGGGATGAGTCTCCAACTCCATCTATCTCCAGTCCCTCTTGTCCTTCCCCAGGCAAGTTATTTCCATCTGGGGACTCAGTCTCCCCTCTGCACAGTGGCTGGTGGGGGACGAGGCTCTGACCTAATTGCAAGGCCAGAGAACTGGAAGGACACTGGCTTCCAGGAAGCCTCTCCTTGTTAAGCCCAAGCCCCCTGGGTTTGCTTTTCCAAAACAGGGGAGGAAGAAAAGCATCCCAATGTAAGCCAAGATCTGTGGAGCTAAACCTCGGGCTCAAG
>chr1	16581478	16581761
AGGCTGGTCTGGAACTCCTGATCTCAGGTGATCCGCCCACTTCGGCCTCCCAAAATGCTGGGATTACAGGCATGAACCACTGCGCCTGGCCACATGGTTTTTTTTTTTGTTTTTTTTTAATGGAGTCTCACTCTGTCACCCAGGCTGGAGTGCAGTGACACAATCTCAGCTCACCGCAACCTCCCCCTCCCGAGTTCAAGCGATTCTCCTGCCTCAGTCTCCCGAGCAGCTGGGATTACAGGCATGCGCCATCACACCTGGCTAATTTTTGCACTTTTGGTGGA
>chr1	30989271	30989554
CTTGTCTTCCTGCCACATTACATCCTGTTTAGGGGCGTGGAAAGGGACTGAACGGAAGAGTGATGAAGAGCTGGGCTCCAGAATCAGATCAAGAGGATTTTGAATCCAGGTCACTGTGTGACCTTGGGCAAGTCTCTTAACCTCTCTGAGTTTCCTCATCTGGAAAATTGCAATCACTGGATTTAGTGAAGATTAAATTGCATTATATTTGCAAAGCACTGAGCTCAGGGACTGGCAGGGGGTGCCCAGCAAACAGAATCTGCTTTTGGCTGGGGCAAGCTTAC
>chr1	56057414	56057702
TCTGTCTTACTGTTTCTATCTCCACAACTCCTCTCTTTCTTGAAATAACTTTCCCAAATAAATTGCATGCTAGCAAGCCCTTATCTGAGTCTGTGCTTTCTAGGAGAACTCAGGCTAAGATAAGTAGTATGTATCCAACTCTGAATATCATAAGCCTTTCTGTATCAGTATAAAGTACATAAACATTTCTAATGGCTGTAACATAAGGCAGACTCTCAAGCCACACTGCCTGTCAGATGACTTCTTAAGTAACCTTGGACAAATCATTTAACTTTTTAATGTCAGTCTT
>chr1	103512440	103512728
TATTGGATTTAACTTTTATACATATAATTGGAGTATCCTTTTTAATAAAATACAAATTCAAGGATTTCCAGAAGCTAATTAGAGTGCACTGATCTGAGCAAAAAACATTAGGTTTCAAAGCAATGGGTTTCAAAGGAAGATGAGAGCATCAGACATTGTTTTTCTTCTCTGTTGAGTTGATAGGTTTTCAGGTACATGACCGTCACACACTCAATTAAGAACATGATCAGCAATTTGTTTTCCATATTCAAAATCCAAGTTCTTAGTTTTATTCCAGTGAATCAAATGC
>chr1	219962596	219962890
CCAATAACTGCAGAGTTTATGTTGGACTTTTCTTAGAAATCTGCATTCTAAGGTGGCCCCAAGAGATACTCATAGGAGTCAACTTTCTAGGAGCTGGTGACCTAAGAGGGCCTTGCAGAACATGGGCCAGGCCTGAGCAGGAAACAGAAGAGTAGTGGATACCAGGACCACAGACAAGAGGCAGTGTCTATTTTAAGCAGGGATGAAGAAACTAAACCAAAATAAATAAAACACATGGATCTTGGCTTAAAAATCCAAACAAAAGCCCCAAAAGAAAAAGCAACAATTGAGCTAA
>chr1	87348155	87348449
TTATATGCTGTGCTGGAATATTGTTACCAAGCTGATGTGCCGTTCTCACCCTGCAGAATACTGGTTTTGTCATTTCATAAATGATATTTTTATAAATATTTTTGAATGACTGTACTTTTTACTGATTATCTTAATACCGCCTCACTTATGTACCTGTAGCATAAATATTCCTGGTTCTGATTCTTGCTGTTCTTTCCACATACAAATCACTCATTTGTACAGATTAAAGGGGGGAAACGCTGACTGTTCTAAAGAAGATAGGACTTGCTTATTCCAGAAATGACTGAGTTCATAT
>chr1	60902547	60903068
TCATTCCCTCAGTTGGGAAGAGTTGCATCTATCTCTTATCCCAGTCCTGGGTGGTTTTGATTATGTAGCCATAAACTTAAGCCAATGAGAAGCAGGGAAATTAATCAGAGCAGCAGGAGTTGGTCTTTTCTCCAGGATGGAGCCAGTTCAGCAAATTACTAAGTCATTTTATGTAGTCATTCTATACAGACTGAGCACCTTATGTGTGCCAAGCCACACGCTGAGCACTGGGGATGGGGAAATGAGGAAGGCATGTGCAGGCCATGTAGTAGGGGTGTCATGAAGGCCTGTGTAAACAAACAGGGGTAGGGAAGAGTCTCAAAGGTGGAGAAAAGATTCAGGGCCTTTTAGGAAGGGATGCATCATTGTCATAGAAGGGTCTCACTGTGAATCAAAGAGGTCTGTCTGAATCTAGCTCCATAAGAAGAGGGGATGGCAGGATCTGATGGCATCAGATCCCAACTAATCTTCTTGAAATGCAGGGTTAAGCACTAAATTTAAGTGTACTTGAGAACTAAAATC
>chr1	162227894	162228415
AAACTAAACATCATAAGCAAAGGAGAAATAAAATCCTTTACAGACAAGCAAATGCTGAGAGAATTTCTCACGACCAGGCCTGCCTTACAAGAGCTCTGAAGGAAGCACTACATATGGAAAGGAAAAACTGGTACCAGCCACTGCAAAAACATACCTAATTGTAAAGAACATAGACACGATGAAGAAACTGCATTAACTAATGGGCAAAATAACCAGCTAGCATCATTATTTCAGGATCAAATTCACACATAACAATATTAACCACATCTCATTTATTCTAAAATTCACCATGTAATTGGAAGTAAAACACACCTCAGCAACTGCAGGAAAAAAAAAAAACAGAAATCATAACAAACAGTCTTTCAGACCACAGTGCGGTCAAATTAGAACTCAGGATTAAGAAACTCACTCAAAACTGCACAACTACATGAAAACTGAACAACCTGCTCCTGAACAACTACTGGGTAAATAACAAAATTAGGGCAGAAATAAGTAAGTTCTTTGAAATCAATGAGAACAAAG
>chr1	65434703	65435051
CTGTGCTTTCCAGTTGGGTAAGAAATATTCTTGTTTTGTTTTGTTTTGTTAGAGATGGAGTCTCTCTCTGTCACCCAGGCTGGAGTGCAGTGGCATATCTTGGTTCACTGCAACCTCTGCCTCCTGGGTTCAAGCGATTCTCCTTCCTCAGCCTCCTGAGTAGCTGGGATTACAGGTGCACACCACCATGCCTGGCTAATTTTTTGTATTTTTAGTAGAGATGGGGTTGCACCATGTTTGCCAGGCTTGTCTTGAACTACTGGCCTCAAGTGATCTGCCTGCCTCGGCTGCCCAAAGTGCTGGGATTACAGGCATGAGCCACTGCACCTGGCTAATTTTTCACTTTTTT
>chr1	116471094	116471442
ACTGTAAGTTAATGTAAGTGTTCTGAGCACTTTTAAGGTAGGGTAGGCTAAGCTATGATGTTTGGTAGGTTCGGTGTATTAATACATTTTCAACTTAGAATATTTTCAGCTTCATCAGGATGTGACCTCATCGTAAGTCAAGGAGCATCTATACTACACTTTTTCTTTTTATTCTATGGCTTTTACTTTCAGTTGATCCTCCTGAAAAGAATCTATTAATTTAAAAGAAAAGGTACCCCAAATGCCTTGGGGTTGGGGGAGAAAGAAAAACTCACCAGCAATGAGACTTCTTAGTAATGTTCCGATGCTGGCTAGCTGACTAACCATCTGGTTTTGATGTCAAAACCTT
>chr1	201004703	201005064
ATCAGCCCGCCTCAGCCTCCCAAAGTGCTGGGATTACAGGTGTGAGCCACTGCACCCGGCCTACGGCCTATTATATTCTTTTTTTTTCTTTTTTTTTTTTTTGAGACAGAGTCTCGCTTTGTCGCCCAGGCTGCAGTGCAGTGGCGCCATCTTGGCTCACTGCAAGCTCCACCTCCTGGGTTCACGCCATTCTCCTACCTCAGCCTCCCAAGTAGCTGGGACTACAGGCACCTGCCACCACACCCAGCTATTTTTTTGTATTTTTAGTAGAGACAGGGTTTCACCGTGTTATCCAGGATGGTCTCAATCTCCTGACCTCGTGATCCACCTGCCTCAGCCTCCCAAAGTGCTGGGATTACAGG
>chr1	5436142	5436503
ACCAGATGGGTAATTGTCCTTGCATGTAATCCTGTCTCGGACAGAGCCAAGCGGCCCTCACTTCATTAAGTGCAAAGCCTCTGCCTGAGAAAATCAATCGCAGCCTAAATCAGAAAGACAAAAATCAATCCCGGCTATGCATTCCAGGCCTCTGCGCACAGGAGTGCATTCAGGGGACCCCAGGGCTGACTTCAGAGGGGCCCAGCCCTGCATCCACCAGGGGCCAAGAGTATGGGCACATGCAGGAAGCAGAGGGCCAGGACAGGGCTTTTAAAAATCAAATCAGCAAAAGCCACGCTAAAGGAAGGGGAACCATGTGGTGCCCTTCAAGTAGAACGTGAAAGGCATAAGGCAACATCCAT
>chr1	53034503	53034836
TGCCTGGGCCTCCACGATTAATTCATGAAACCCTTTTTGTGTTTTCAGGTTTGAAGCAGCCAAGCTTGTCATGCAGTGGCTTTGCAACCATGAGGATCAAAACATGCAAAGGATGGCAGTTGCTATCATTTCTATCCTGGCTGCCAAGGTACCTGAACTCTTGCTGAATAATTTTCTGTAGACAGCTGTTTCTCACTACATTTACTGTTTCCCCCCAAAAGCTGTGTGCCAGAAACATTAGTAAATCTCTCTGCCAGCCTGCTTATTCAAGCTACATTCGATATTGCAGAATTTGGCTGGGCACAGTGATTCACACCCATAATCCCAGCACTTT
>chr1	195934434	195934767
GAAGGGAGAAGAATCATACAGACACAATGAAAAATGATAATGGGGATATCACCACTGATCCCACAGAAATACAAACTACCATCAGAGAATAATATAAACACCTCTATGCAAATAAACTAGAAAATCTAGAAGAAATGGATAAATTCCTGGACACATACACACTCCCAGGACTAAACCACGAAGAAGTCGAATCCCTGAATACACCAATAACAAGTTCTGAAATTGAGGCAGTAATTAATAGCCTACCAACCAAAAAAAGCCCAGGACCAGATGGATTCACAGCTGAATTCTACCAGAAATACAAAGAGGAGCTGGTACCATTCCTTCTGAAACT
>chr1	20292515	20292802
GTTTCACCATGTTGACTTGAACTCCTGACTTCAGGTGATCTGCCTGCCTCGGCCTCTCAAAGTGCTGGGGTTACAGGTTTGAGCCAGCGAGTCTGGCTGGAGTTTCTTCTTTGTGCGGGACACCATGTAGACATTATTAACTGCCCAGTGAGGCTGCTGTTTTCATTCCCATGTGATGGGTGGGACCTGAGGACTGGGAAAGTGAAGTGTTTTGCTTGAGACCACACAGGTAATAAGGAAGAGAGGTGGGAAGGAAGCAGTCTGTCTGATCCCAAAGCCATGTTCTGT
>chr1	170694082	170694369
CCTAAGGAATGCACAGAAAACTATTAGAGCTAATAAATGAGTACAGCAGTGTTGAGGATACAAGATCAGTATATAAACCTTAATTTCTATTAATAGCAGTGAACAACCCAAAAATGAAGAAAACAATGCCATTTGTAATAGCATCAAAAATTATTTAGGAATAAATTTAACACGAGAAGCACAAGAGCTATACAATGAAAAGTATAAAACATTGTGGAAAGAAAATTTAAAAGGCCTAAATAAATGGAAAGAACCCCATGTTTATAGATTGGAACACTTAATATTGTA
>chr1	65015637	65015980
TAATATAATCCCTGTACTTTCTATTTTGGGTTACTGTTGATGAAATTAGTTTAATGGAGGTGTCAGCATTAAAAAACGCACTGAAATAGAATAAAAAATGTCACAATGCATTGCATATAGTAGGGGTATTAACTTATAATTTTGTTTCAGAAAAAAGGTGTATGTTTATGTGTACCAAGTCACAGAAGTAAGATATATTTCTTACTGTGTTTTCAAACAATTTGAAAACTCTTTAATTCATTTCGTTATCTTCCAGCTTTTGTTACCTTATTGAATGGGGAACAAGCCCAGAACGCAATTCAGATGTTTCATCAATATTCTTTTAGAGGAAAAGACTTAATAGT
>chr1	99577051	99577394
CTGTTCACTCTAATGGTGGTTTCTTTTGCTGTGCAGAAGCTCTTTAGTTTAATTAGATCCCATTTGTCAATTTTGGCTTTTGCTGCCATTGCTTTTTTTGTTTTAGATATGAAGTCCTTGCCCATGCCTATGTCCTGAATGGTATTGCCTAGGTTTTCTTCTAGAGTTATTATGGTTTTAGGTCTAACATTTAAGTCTTTAATCCATCTTGAATTAATTTTTGTATAAGGTGTAAGCAAGGGATCCATTTTCAGCTTTCTACATATGGCTAGCCAGTTTTCCCAGCACCATTTATTAAATAGGGAATCCTTTCCCCATTTCTTGTTTTTGTCAGGTTTGTCAAA
>chr1	4312340	4312653
AGGCTGAGGCAGGAGAATGGCATGAACCCGGGAGGCAGAGCTTGCAGTGAGCCGAGATCGCACCACTGCACTCCAGCCTGGGCAACAGAGAAAGACTCCATCTCAAAAGAAAAAAAAAAAGAAAGAAAAAGAAAAAGAAAAAGAAAAAAATAGTTAACTAGGTATAAAAATTGTTCCTCAGTAACAGGAAGGCAAACAGAGAAGAAAGTGAATGCAGAAGCTGCTTGCAGCCCCCAGGGCTGGGGGAACACAGGGAAGAGGCTGGACTAATTCAGGTGAGGCCTTGGAGAAGCGTCCGGGCTCTGAGATGAAGC
>chr1	14142868	14143181
CTCAACAGCATTAGTCCTTAGGGAAATGCAAATTAAAATCACAATGGTATACTATTTCACATTCAAAAGAACAGCTACAATAAATAGAAAATAACAAACTTTGACAAGGATATGGAGAAATGGGAACCTTCCAGTATTTCTGGTCAGAATGTAAAATGGTGCAATCATTTTGGAAAAGTTTGGCACTTACTAAAAAAGGTAAAGGTAAAACTATCATAGCAATTCCACCTCTGGCTATCTACCCAAGAGGAATGAAAACCATTGTCCACACAAAGACTGTCATGCAGATGCTCATAGCTGCCTTGTTTATAATA
>chr1	156461460	156461728
TTGTTTGGAACTACTTAAATTTATGAGGAAAATTTTAGATGTTGGCTTAAAAGTATGTAGTACGGTTATGCTGTTGTTTGAAATTCTTTTGTGGGTGGGGTTTGCAAAAGCACATTCTTAGAATGCTATGTGAAAGACCTCAAGATTTTCTGATAGTGAACATTTTCTAGGATGTTGAGGATACTAAGAATTATAGAATGAGTACATGAATCATTTGTGTGCTGGGAAGAAGGTATTAACAGTCTTCATCACAGAGATTGGGCTTTGTG
>chr1	52186466	52186734
ATGACAGGAAATCATGAAAACGGGCTTAAATAAAACCAGGTCTTCTGTCTCCCAACAGACCATCCTCTTTCACAAGGCTACTTCACTGATTTAAATCTCTTGTCACAGGGGCCTTGACTATTAGCAGAACAGCCAGAGAAGAGTGAAGGGAACTTGAAACCAGGTGAAGGAAGATGTTTAGCCATTGAGGGGATAGTACTGCTATCTTCAACTATTTAAAGTGCCTAAAGGCACTTCTCTTTTCCTTTCTTTCAAATCTTCACTTGGTA
>chr1	195486886	195487195
ATCTGATTTCCAATCACAGGTCTTCCCCCACAAGCTGTGAAAATTGTTCAATTTGCTTAACTTCTCTGTATTTTGGTTTCCTTACCTGTAAAATGGTGTTATAATTCAAATAAATTAATATATAAAATACTTAAAGCAATGCTGAGCACATAATAAGCACAATAGAAGTGTTTTGGTTGTTGTTGTTGTCTTTGTTTTAATGGTGGTAGTGGTGGTGGTAGTTATTTGATTTTCACAGTAGACCTGTAAGGTACTATTTAAGAAACGGGCTTGAGAAACAGGTTCAGAGATTTTAAGCTTGTATATCATG
>chr1	57262653	57262962
TCCACACCCATTTATAGCAGGCTTTTGCCTACAGAGTGTAAATCTGTTCGATGCTGTAATATCCTTTTTTTTCCCCTTGGAATAGGCTGGGGCAAGCAATTAATCCTGAAATCATGGCAATTAGACAAGGCCATTTTTAGACTAGCAGCTTGCAGGACGAATGGCATTGTTCTGAGGATTATTAAATACCCATTTGGACTGCGCTTGGGTTCAGGGCCAGAAACACAGCCATGAGCTGCTGTGTTAAGCACTTTTAAACACAGTCAGTGCTGTTCTTTCTTTCCCCTTTGTGACCTTGGGTGAGTCACAT
>chr1	169707073	169707333
TTAGCCGGGCATGGTGGTGGGTGCCTGCAGTCTCAGCTACTAGGGAGGCTGAGGCATGAGAATCACGTAAATCCTTGAGGTGGAGGTTGCAGTGAGACAAGATCATGCCACTGCACTCCAGCCTGGGGGACAGAGCGAGACTCTGTCTCAAAAACAAAAATAAATTAATTAATTAATTAAAATGTATTTTAAAAACTGTGGAAATGAGCAACTCTGTGAGCTCTGACCACACCCGAGGCCTATTGGTCTATGAGTCTTCTA
>chr1	94744741	94745001
GTTAGTGTCGACGTGGAAGGCTACATTTATAGTCATTGTCGAAAGGTAAGTACGCAGGTGCTCAGTTTGAGGAGCCATGGCCTCCTACCTAGTGTAAACTATGTCCAAATCTGTCCAAAGAGAAGATTCCAGGTCACTAAGTAACAAAATTTCTACCAAAAGATTTCTTGTTTTAATAAAGATTTAAAACATATGAATAAAAGAAAAAGAATTATAAATACAGTTCTGTATATAATTCTCTTTATATATGGGAAATAGATT
>chr1	197230889	197231161
AAGCATATGCTTGAAATATACAGAAGCCTACAAATACTCAAAATGCACTTTTCTGTAGCTTTGAAAATGAACATGGACTATCTATCAAGAGAACTACAAGGCAGCAGAAGAACTTGAGCATCTATATCTAGCTACCAAGTGAAGAGCTGTTTGTGTGTGTGTGTGTGTGTGTGTGTGTGTGTGTGTGTGTGTGTTTTCCGTGCTCTTCTTTTTAATCATGGTCATGTAAATCAGCATTGAAAGCCATGTGGGTGATTAAGCTGAGAATCACAC
>chr1	44392284	44392556
CTTGTAAATCTGAGACAAAACTGAAACTTATGTGAATCTGTGCAGCTATTCCATCTGCACTAACTGGGGAACATTTTTATTTGTTTAGTTTTTAGAGACATGGTCTTGCTATGTCACCTAATATTCTTGGCCTCAAGCTATGTACCGGTCTCTGCCTCTCAAAGTAATGGGATTATAGGCCTGAGCCACTGGGCCCCGCCCACCTGAATAGTTTTAAGGGGTCATATTTCACTGTCAGATTCTTAAGATTAACAGTGATTGCATCATTCTTTA
>chr1	154666242	154666529
TAGTCTCCGAGTTTTAATTCGCTTTGGAACTTGATAGAGTGATTAAGTGGTGTGTGGAGGGTGAGGCGCTGAGCTGATAAGGAGTCATGAGAAGGTGACACAGTTTGCCATTTGAAGGCTTAGGGCATTCCAGGCCCCCCTTCCCAGGCCTCCCCTCAACTCCTATCCCGGTCAGCTTAACTAATCACAAATCCAGATCTTACTTGTGAAGGAGACAGTGACAGTAGGAAGATGAAGGCTGAGAGTTGGAGGGGGCGCATCTTGCGGGGAGATGAAGGCCAGCACTTG
>chr1	155198234	155198521
GCAGTGATTTTGCCCCCTAGGGGACGTTTGGCCATGTCTGGAGACATTTTTAGTTGTTACAACTACTGGGCAAGTGCGGTGCTACTGGCATCTAGTGGGTACAGCCCAGTGATGCAGCCATATTTCCCCAAAGGCACAGAACAGTCTACCACAACAAAGAATTCTCCAGTTCAGAACAGTTGAGAAAGCTGGGGTCAGAGTATTTCAGAAACCTGTGGTAAAATAATCCCCACCCCCTTTCCCACGGGCACATCTTCAACACTGATCACTCCTCAACTCTGTATCCTC
>chr1	59648918	59649207
TCAGTTAGGTGCCAGTATGCCTTTTACAATTCTAACAGAGAACAGGGCTCAGACTCTGAGGCTCGGGCAGGTAATTGAATCTAGAAGACCATGGTGACGTTCTTTTTGTTTTTATTGTATTTTAATATCTTCTCATTAAAAAATATTATAATGTGTTCATATATACAAAATAAATGTAATGTATATATAAGGTTAAAAGAATAATATAATGAGTATCCATGTACCTATCACCTATTGAAGCATTAGATTAATTTTAGTTACTATGGGAACCTTCTGTGTCACTCTTCCCA
>chr1	100311300	100311589
TCTCTCCAAAATATATCTTGAATCAGAGCGTTTCTGATATTCTCCATTAGTAGGAACCCAATCTGAGCCGTGGCCATATCTTCCATCTGGTCTCTCTGCTTCCATCTTGCCTCACTATAGTTCATTCTGCACTTGGCAGAGTAATTTTTGTAAAATGGAAATTTAATCGCATCTTACCTATAACTCACTTTCCTTTGCAACCAGAATAAAATCTAGACTCCTTATTATGTCATTTTCCTCCACTCTCCACATGGTTGAGTATGTTCTGTTTCAGTCCAGGGCCTTTGCAC
>chr1	54939596	54939877
AGAGCGAAGGAGCAGGAGGGATCGAGAAGGGGGTCTTTTACTACCTTGGGGGCTGCATTTCCACCTGTGCCCCCATCAGGACCTGGGCAGTGTTGGGTCAGCCTACTGGGAGAGGAACTTTGTCCCAGCTGGTCCACATCTTTTTGTAAATGTTCCTTATTCTAACTGGTTCTGACAGAGGAAGCTCTTCTTTCACAATCGAGTCTCCCCAGAAAGGGTCATCTATTGTGACTGGTTCATCTAGAGGGGGTACTTTCTTTTTAAAGGCAGGATCTTGCTCTG
>chr1	155822433	155822714
ATTCTAATGGAAGAAATTGTTTATCACAGTGGAGCATGGCAAAATGGAAACAGAAACAGCAGAGTCACAGGGTAATGTTAGCTATCCCCACCCTTAATTTGAGGAAGTTTGCTGAGAATAAATAAGGTCAATAGAGATTAAAACTCACCTCTCACAGTGACATTCAGCACCATGCTCTGGACAGGGCCGTAGCTGTTGTCTGCTGTACAGTAGTATCCCCCTGCATGGCTCTGTCTGATGGCAGGGAGCTCCAGCTCTGCTCTCAGGGAACGCTGAGTTTTC
>chr1	7411235	7411518
AGCGTCCCTACCACATCCTCCCCTGAGTCCTATTCTAAAGTCATCCAGAGCACCTGGCTCTTCCTCTGACCCCCCACACTGTCCTCTCCACTAGGATGACATCCCCTCTCCCTCATCCATCACTCCTTCAAAGCCATGACTGCCCCACCCCACCACCCCTGTGCCTAATCAGAGTGATTCCCTGAGTGCCACGTCTTGTATTGCGTGGCCTTTGCATATTGGTTTCGGAGCTGGTTGTCTGTGTGCGTCTGATTCCTGCAGCTAGCACCGGTGCCTGGCACCAC
>chr1	230148665	230148948
CTGTTTCAACATATGCAAATCAATAAACATAATCCATCACATAATCAGAACCAATGACAAAAAACACATTATTATCTCAATAGGTGCAGAAAAGGCCTTCGACAAAATTCAACACCCCTTCATGCTAAAAACTCTCAATAAACTAGGTATCGATGGAATGTATCTCAAAATAATAAGAGCTTTTTATGACAAACCCACAGCCAATATTATACTGAATGGGCAAAAACTGAAAGCATTCCCTTTGAAAACCAACACAAGACAAGGATGCCCTCTCTCACCACTCC
>chr1	156787655	156788152
AAGGTTCCGGTACTCTGAATCTCAAACATATTACCTAGCAGCAGGTTAAACCATCTCACTTTTTCTTGTAGCCAACTCTCAGTCACACATTGTGGACTTGTCTCATGAAATAATAGCATTTTAAAATCAGCGGTATTTTAATTCAAAGTTCTTTTTTTTCCTCAGATAAGGAAATCCCAGAGTGATTTAAGTGATTTTCTCTAAGTTTAAACAACTATATAGTGGCAGAGTAGCAATTTATTAATGATTACATTTTAGTCCCTATCAAGCTTTAACCCCCAATTGTCTTATACAATTCATTCAATTTAATTCCTTCTGTTATCTTACACACTTCATTCAAATTATTTACTTATCTGACCCGATTCTCAAGAAGGACAAATCATCTCAAGTTTTAGCCTGATTTAAATAGAATCATAAAAGTTAGTGCGAGTCTTACAACTATGATTTTCTCAAAAAATATATATATTTTAGCTTTCACAATTGCTTGTCCATTGTAGT
>chr1	61948538	61949035
TGCCAGGCATGGTGGCTTGTGCCTGTGATCCCAGATACTTGGGAGGCTGAGGTGAGAGGATCACTTGGGCCTGAGAGGCAGACATAGCAGGGAGCCAAGATTGTGCCACTGCCCTCCAGCCTGGGTGACAGAGCAAGACCCTGTCCCAAAAAAAAAAAAAAAAAAAAATGTATATATATATATACATATATATATATACACACACACACACACATATACACACATACACACACACACACACACACACACACATATACGACTACCCACCTCATAGCACCATTGTAAGAATATATAAAAGTACCTGGCAGAAGGCACAGTATATTGCAGGTATTCAATAAATCAACATTTTAGACTGAAAAGTACTAATACTTTTAGATTAGTTTCAGAAAAAGCTTACCTCTATGTTTAGCATCAAGAATTACATATTTTTTTAAAATAAAACTGTGTATAATAAAGTAAAAACAGAGAACCTAGAGTTTGATTAGGAAAGAAAGATAG
>chr1	39861420	39861702
CCAAATCCATCACAGAGCCAAGCCAAGGGTGGAGAGCAATGCCTGCTGGCAGGACAGCCTGCCTGCTCCCAGCTGTCAGTGTGCACTCGGAGTGGACACTCGCACTTGCCTTTGGCCAGGGCCTCCTGGCCACTTGCCAGAACTTCCAGTCCCTTGGCCCTGGCTCTCCCTCTGCTCTGCAGCCTCCCCGCAAAGTTGGCCAGCAGGGGGTTCACACCTAAAGGGGCCTGGACCATCCACGGCATGAGTCCAGAAGATATCTCACCTTCTCAGTTCACTTCTT
>chr1	192295097	192295379
CCTGCAGCTGCTTTCATGGGCTGGCATTGAGCATCCATGGCTTTTCCAGGCACGTGGTGCAAGCTGTCAGTGGATCTATAATTCTGAAATCTGGAGGACAGTGGCCTTCTTCTCATAGCTCCACTAGGCAGTGCCCCAGTGGGGACTCTATGTGGGGGCTCCAACCCCACATTTTCCCTTTGCACTGCTCTAGCAGAGGTTCTCCATGAGGGCTTTGCCCCTGCAATAGACATTTGCCTGGACATCCAGGTGTTTTCATACATCCTATGAAATCTCTTGAAGC
>chr1	192328821	192329116
CTTATCTTTCATCATTTTCTTTTTCCACTGGACACTCCTTGACAGACCCTTTTTACTTCTTCCATTTCCACAATCAGATCACTAAAATTTGGTTTGTATCATTTCTCACATGTTCAGTATTTCATCCTGCTCCACGGTTTTAAATAGCTTGTATGGTAACGACTCTCAAACATCTGTATCAAGCACAGGTCTCTTTGCTGAACTTCATATCTTTTACCCTAGTGCTTGCAACATTCTCACTTGAATATTTCCTAAACTTCTCAAAATTATTATATCCAAAAAGGGAACTCTTGATT
>chr1	160648415	160648710
GTAAGGCAGATCCATGGAGAACGCTCTTGTATCCCAGGAAGCCCTGTTGGCCTGAAATTCACCCCCAAGTCAAGGGACAGCTCTGAGGAGAGATGTGTAAGCAGCTGTACCTCCTGTGGAGCTACCTCTTCCTCTAGCGGTCTGTGGGACTCAGCCAGCTTCACAAGATTCAGGAAATGAGGAGGGCGGGGTGATAAAATGACCAACACTTTTCACCCTCTAAATGGCCCACATGTGACTCACAGAAGTAGGTAAAGCACATTTAAACACACAATGGAATCAGTGATGCTCATGGC
>chr1	181531474	181531763
TCTATAGATTTGACGTTTCCAAAATGCCATATGGTTGGAATCATACAGTATGTACCCTCTTTGGACTTGCTGTTTTCACTAAGCAGTATGCATTTAAAGTTCCTCCATGTCTTTTCATGGCTCGATAGCTCATTTCTTTCTTTTTCTTTGAGAGGAAGTCTCGCTCTTGTCCCCTAAGCTGGAGTGCAGTGGCGCCATCTCAGCTCACTGCAACCTCCGCCTCCCGGGCTTAAGCGATTCTCCTGCCTCAGCCTCCCAAGTAGTTGGGATTACAGGCGCCTACCACCATG
>chr1	169007712	169008001
CCTCTTCTTATATTTGCTATGAGAATGGCCTGATCTTCCTACTTATGCCAATATATCCAATTTTTTCCTAGTGAGGCTCTTGCCTTCAAACAACTATCTTCATTCAGTCAAAAAATATTTGTTGAGTGCTTCCTGTATGCAGGCACACTTCTAGATGCTTGGTTAAATAGAGAGCCCTGACCTTATGGAGCTTATGTGCTAGAGACAAACAATAAACAACATATGATAAAGAAAATGCTATGGTATATTAGAAGTTAATAATTGCTGTGGAAAGTAGAAAACAGAATAAG
>chr2	200998102	200998419
CCCCCCCCCGCCATTTGTGCTTCCTGTAACAAACAACAACAAAAACACCTCACCACCATTTCACAGTATCATTGTGGTAGGCGGTTCCCCACAGGTTGTTCAAGCAGATTTTTTTATGTTGCTGTTGGTCCTGGCCTCAAGATTACCTCCCCTGCTTCTCTAAGCCCTATATTGGACAGAGGATTAGCAAAGATCAACAAAAAGAAAGCAGCCAGCTTAGAACTTTAATAGTAAAAGTCAAATGTGTGTATCTAGGATTTCAGCGGTGCCAGCTCTCAAATGGAAGCAATACAATATCACAGCTAAGAACCCGGGCTT
>chr2	116267604	116267921
GATTAATATAAATATTTAATGTGTAATTTAATGCCCATAAAGTTATTCAATAGACAGACACTACTAAAATAGATAAAATAGTGCCGTCAGACCCATGGAATTTACTTTGCTACTTTTTTGGTTGATACAGGAAGAATGAATGAAAATGAGTATAAAATCATTTCTAGTTATACTTTGTTATATATAGTTATATATTGTTTATACTAAATATTAATTGACATTATCCACACTTTTGGGTTTTAGAGGGAAATTATCGAAAGCGTCACAGAATGTGACTTACAAAATCCAAAAGGAGAATTTCTTTTTTTTTAAATTTAT
>chr2	6829364	6829852
AACTGCCTGTTTCAATTAGGAGCAGCAACTCCCTCCTTCTTCCTTCCCAAGGAGCCAGGAACACCAGGCATGTGGGTTTGGATTTGTCTGGGAGGAGGCATGACTGTGCGCACCAGAGTGAAAGCCTCCCCACTCACACTGCTCACCTGGAGAGAGGCTCAGGGATCCTGGCAGGCGCAATGTTTGAGAAATGCCCAGGCGAAGAAGATGAATGCTTCCTTTCACCGGGCCCTCCCTGGCTTTAACTCTTCTTAGTCCTGTCTCTGGGAGACCCTGGCAGCCCCTCGCAGCTGTGACCTCTCTAAACTGTCAGCCTCAGATTAACTGATACTTCATCAATTTTGCCTGAACTGCATTTGCAACCCGGTCTCAAGAGGACAGCCAAGTGCATCAACGCTGGGCATTAACCCCCCAGAACCAGATTGCCTTCAAAACGAGGGGGACTTTTCCAATATTCTCACAGCGGCCCGGGCAACAAGCCTAGGGGGA
>chr2	25207532	25208020
GCTGAGGCCTCCACTGGGATTTGGCTCTTTGTTGGAGGGAGAAGGGAAGGATCCAGTAAAGGGCACGAGGTGTCAGTGCCAACTGCAGTGCCCGGGGCCTTGGAACGTCCCTTTAGTTTACCCCCGCCTTTGGGTGCCAGGAGAGGGCTGCGCAGCCCAGGGACCCCGTGGGGTTGCTGTCCAGGCCCAGCTCATCTTCCTCCCGCAGCCGCAGCACTCACACCTGGTCATCCAGCAGCTCCTGGGCCACCTGGACGCCAACAGCCGCAGCGCTGCGACGGTGCGCGCGGGCATCGTGGAAGTCTTGTCGGAAGCCGCGGTCATCGCTGCCACCGGCTCTGTGGGTAAGGGGCATGGCTAGGGCCTGAGGGCCGGGGACCCCGCGGAGGCTGCCGCCTCTTACAGAGAGAGGCAAGGGACAACAGGGAGGGGTCGGAGTCCGTTTTCCTCGGGAGAAGTCCGCCAGGAAGTTGGGAGCGCAGAGGAAGC
>chr2	224178661	224178975
AATGGCTGAACTAATTTACACTCCCACCAACAGTGTATAAGCATTCCTTTTTCTCCATAACATTGCCAACATCAATTTTTTTTGTTTTTATAGATTTTTCAATGTGTTATATTTAACATATTTCCAAAAGTCACTAATTTTTTGCCAGTAGTTATTTGTTCTAAAGGGAGCTATTTCTCAAATAGAAATGTATTTGGAGAAGAATTTAAAATGATATATATATATATATATATATACACACACGTATATGTACACACACATATATATATATCAATAGTTTGTTGACATAAAATATTTTAGAGCATGTATAAAACA
>chr2	108343165	108343479
GGATTCACAGGAGAATTCTACCAGACATTCAAAGAAGAATTGGTACCAATCCTTTTGAGCCTATTCCACAACACAGAGAAAAAAGAAACCCTCCCTAATTCATTCTATGAAGACAGCATCACCCTAAATAACAAAACCAGGGAAGGACATAACCAAAAAAGAAAACTACAGACCAATATCCTTGTTGAACATAGATGTTAAAATCCTTAACAAAATACTATCTAACCAAATCCAACAACATATCAAAAAGATAATCCACCATGATCAAGTGGGCTTCACACCAGGGATGCAGGGATGGTTTAATATATGCAAGTC
>chr2	2193570	2193926
CATTAAATCTGTAGATTTCTTTGGGTAGTATGGACGTTTTAACAATATTGATTCTTCCAATCCATGAACATGGAATACCTTTCCATTTTTTTGTTTCTTCAATTTTTTTTAAAATCAGTGTTTTATAGTTTTTGTTGTAAAGATATTTTACTTCTTTGGTTAAGTTACTTCCTATGTATTTAATTTTATGTGTGGCTATTATAAATAGGATTGCTCTTTTGATTTCTTTTTCACATTGTTCAGTGTTGACATATGGAAATGCTACTGATTTGTATTTTGATTTTGTATCCCACAATTTTACTGAATTTATCAGTTCTAATAGTTTTTTGGTGAAGTCTTTAGATTTTTCCAAATATA
>chr2	89572825	89573181
TTTCAAAATGGGCCAAGATCAAAAATAAATGCTACCCAAGTGAATACTCATCTAAATGCCATTGCCTAGCAGGGAACTCTTAATAATTAAGGTGATCCAACACATGGACTTCAGTCAGTCACCTTTCCCAGGGAGTCTCATGAACTTAAGCCATGGAGATTTATGCATCTGAATTTCATTTAATGAGGCTCACAAGGCTAATGGCACATCTGAGTATCTGACTTGCCAAAAACCATGACCCTTCCTGAAACCCTAACATTGTACTACACATCTGAGATCAGACTAACAGCTGGTATCAGGTGAGTACATTGGACCTAACCCAACACATTGGGGTGGGGGTGGTTATTTTCCTATATG
>chr2	37755541	37755824
TTGACAGCAGGCTTTCCTTGCAATTCCTTATCATCACTTGAACGTCCAGAAAATGAAGCCAGACTGTGGACTCAGTAGTCATTCCACTTTGGGTGTGCAAGAACCCTATGACATGGGGGTTTCACATAAGATCTCATTTCCTACTACTTTGCTCACCTCTCACTCTGCCCCAGCCACATTGGCCTTCAGGCTGTTCCAGGCACTCCCGACAACAGAGCCTGGCCCACTCTTGTCTGTGTGGGGATTCTTCCCCAAATCAGCAAAAGGCTCATTAAGATCTTTAT
>chr2	62669970	62670253
AGTGAACACTAAGTGAGCTAATGATGTCCCACTTTAAAACAAAGGATGATGTGGGAAGAGAAAGTTGTATTTTAATGGATCCCAATTATGCCTGAGTCACTATTACCAGAGGTTAATAAAGACAGACTCATTCTTAGAATATTGATCCCACAGTTTACAGAAAGCACAAAGATTATGATCTCAAAATGTGAGACAAAAGTGAATACATGATTTTAATTCATATTTCAGGACTTCAGTAGGAAATCATTCAAATTACATATCAAAAGACATTTGCTAGATTTTCC
>chr2	6268728	6269031
TTTTTAGAGATGGGATCTCTCTATGTTTCCCAGGCTGATCTTGAACTTCTAGTCTCAAGAGATCCTCCCACCTTGGCATTCCAAATTGCCAGGATTACAGGCATGAGCCACCACACCCAACCTGGAATTACACATGTTATATGCATTATTATTATATCCCCAGATGCTTTGGAAGTATTCAATTAAAAAGAAAACAAATGGAAAGAATGAATCTAATTTTAGAATTCCTACTGAACTACTGCCACAGAGGACTGACTGGATAACTTCCTTTCTGCCTGCTAATGCTTTGCTGGTGTTCTCCCCC
>chr2	166563822	166564125
AAGTTGGAATGAGCATGAATTTCAGTTTAGGTCTTGGAGCCTGAAAGAGGCTGAAATCAAATAAAATAGGTTTATATTTTGGTGATATACACTTAAAGGAATCTGTTGGTCACAGAAGTGATTGCAACATTAGTAAAGGCTCCAGTCAATTTATGAATGCAAAAATCATATAAAAACATTCTTTTATATGGTTTAAAATAGGATTATTTGAAAGAAATCATCACAGTAATCTAAGGCTGACAGAACAATATCCATAACTTTTCATGCTGTCTAATATGGAGGGTGACTATACATTTCAACTAAT
>chr2	47409759	47410019
AGAATGGACTGTGCCAACCAGGGACCACCCCAGGAGCTGAGGGTAGGGTCCCCTTCCCCTGCAGATGTGGACATAGAAGATGGATAGGCTACCAACAATATCCATGGCACAATAGTTCCTGGCCTGCTCACACCTGTAATCCCAGCACTTTGGGAGGCCAAGGCGGGTGGATCACGTGAGGTTAGGAGTTTGAGACTAGCCTGGCCAACATGGCAAAACCCTGCCTCTACTAAAACTACAAAAATTAGCCGGGTGTGATGG
>chr2	155673289	155673549
CATTCTGAAAAATAAATAAAAAGTAATCCCACCTACAATAGCCACAAATAATATTAAATACCTAGGAATAAACTTAACTGAAGAAGTGAAAGATCTCTATAATAAAAACTATAAAACACTGATGAAATAAACGGAAGAGGACACCAAAAAATCAAAAGATATTTCATGTTCATGGATGAAAAGAATCAATATTGTTAAATAGTCATACAGATTAAATGCAAAATAATAAACTGATTCAGTGCAATTCCTGTCAAAATACTA
>chr2	221448632	221448965
TATCTCAGATCAATGGTTGAGCTTTAATTTATTTGAGCAAAATAAAACAATACAGATGATGGTTTATTGCTGTATTTCAACATATTTTATAGTACTAAGATATTATCGTAGTGATTTTTATCACTGTTTGAAGTAAAGTAGGAAGCAGATTCTTAACTTGAAAACTTAATGGGTCTAAATTTTCCATCAGAAAATAATCTACCAAATAACATCTTCATAATGAAAAAGGGATTTGCTCTCATCTCTCTCCCAAGTTTTATGATGTAAAATAGTACCCACTGTTACATGTGAGTGATTGTAAAAATCTAGCACATGTGAGAGTTTGCTGGAATAA
>chr2	100745086	100745419
CTCAAAATGCATCTCTCTCCCCTGGCTTTTTCTGTACCTTTGCCTTAGACATAGGCATTTCTCAGGTTCTCATCTGGACACTGTCCACCCTACATGCTCTTTTCATAATTTCATTCATTCCCATGGTCTACAGTAGACCTCTGACCAAATTCCACCCTCACTGTCCTCTCCCTTATTCCTATTCCAGCCTCAGTTTTTAAAATAAAAAGTTTTGTTGGAACACAGCAACACACAATTCATTTGCATATTACCTGTGGCTGCTTTTGCACTACAGTGGAAGAACTGCTGTAGTGACTCTCTGGCCCACAAAGCCTAAGATGTTTACTATCTGGTG
>chr2	151210827	151211111
CATTGAATGTGACAGTCTGGAAATCTAGGTGGCATAATGAGGCACATAAGCAGTATTTTCAAGGGTGCTAGCAGCTATTTCATACCTCTTTTCCCCCAAAGGCATGTAAGCTTCCCAAAATCATCTGTCTATTTTCATATATTTTCTTTTTCTTCATTGTTCTTCCCCCTATATCTAATGTACTGACATACAGTGAGTTGTGCCAGATTTCAAATATATACATCCCTTCAGGAAATAAAAGATACTCAGACTTCTTGACCATTTGAATTAAAAGTGAACAACTTG
>chr2	183587043	183587327
GTATTATATTCTTATTTGTTCATTATTTATTTCTGTTCAACATAATATAAGCTCTGTAAGAACAGAGACTTCTGTTTGTTCACTGCTGGAATCCTCTCTTCCAGAACAGAACTTGGCTCATAGAAGGCGCTCAATAAAGGATTTAAATAAATAAATGAATAATCAGTGGAGAATGTGATGGAAACATACATATGCAGAACTTAAACTAATTTGGAAAGGTCAGGGAAAGCTTCTCTGAATGGTGGCATTTAAGCACAGACCTGAAAGACAAGCTAGCCTAGTGAA
>chr2	229304507	229304790
TTATAATTTTTTCCCACAATAAAGGAAACAATTGACAGAGTGGAATGACCAAGAATTTCTAGAAGGATGGTGCTACTTGGTGAGTAATTTCCTTTAGTTAATTTAGCCAAAGAACTGCATTCTTTGCATACTTTCCAGAGTTCTCTGCTAACCATTTGCAAAAGTTCTTGTTTTGAACTCCATGAAGTCTCTCATGCCAGCAACTTTCCTACCTAGTAGCCAGGTTGGTTGAGTCATGTAACTTCTGGCATGAGCTGTCAGGGTTCCACACTGCCTTAAGCTGA
>chr2	162348806	162349089
CACGAAAATGTTAATGAAAAACGAGCAAGAGTGACTATACTTATATCAGATAAAATAGACTATAAGTCAAAACTCTCTCAAAAGACTGAGAAAGACATCTTATAATGATAAAAGGATCAATTCACCAGGAATATATAACAATTGTAAGTAGTTATGCACCCAACAATTAAGCACCTAAACATATAAAGCAAACATTGACAAAACTGAAGAGAGAAACAGGCAGCAACACAATAATAGTAGGATATTTCAATACCTCATTTTGAATGATGGGTAAAACATATTAT
>chr2	215676425	215676699
CAGGGTTTCACCATGTTGGCCAGGCTGGTCTCGAACTCCTGACCTCAGGTGATCCACCCAACTCAGCCTCCCACAAGTGCTGGGATTATAGGCATGAGCCATGGCACCTGGCCCTATAACATCCCTCAAAATTTCTGAGCCTCAGTTTCCTCATCTGACAAATAATGACAAGATACTAGATTAGCTTCATGATACTCAAGGATAGATGCTATACTCTATACAAATATAGTATCATAAATAATACAGTATAGAAAATAATGTCCAACACTTTTATA
>chr2	229509036	229509310
GAAGCAAATAATTGGAAATGCTTTGAAATATATTATCCTTCAAATGTCTTATTACTTTAAACTGACTATAAGTTTCTTAGCTTATATTGTATTAGCTGACATTGATCCATAACTGTGACCCAATTTCTTAAATAAATCATTATTGATTCATTTTTTGTTGTAACTCAAGAACTCATTGTGGGGGAAAAAATAACTAATTGTGGGAAAGATGAAGGAAACTTGGGCCTTCACTCATTATTGTCCTCCAGCTTGTCTCACGATCGACTTTGTTCAGA
>chr2	88479999	88480306
TTGAGGGCTGAATAGCTAAGGAATGTGACATTTATTTTTGAAATGATGAAAATATTCTAGGGCCAGGCTCAGTGGCTCACGCCTGTAATTTTAGCACTTTGGGAGGCCAAGGCGGGCGATCACCTGAGGTCAGGAGTTCAAGACCAGCCTGGCCAACATGGCGAAACCTTGTCTCTATTAAAAATACAAAAATTAGCTGGGCATGGTGGCAGGCACCTGTAATCCCAGCTACTTGGGAGGCTGAGGCAGGAGAATTGCGTGAATCTGGGAGGCGGAGTGCCCTATACTCCAGCCTGGGTGACAGAGCG
>chr2	115029475	115029782
AAATCAATACATTTCAGTTGCTGATGAAGAATGTAATGTGGATAAGAAATAACTGTATGGGTATTTGTGTTGCTTTACCCTGCATGATTGGGAAAGTCTCTCTGAGGGATAGATATTTGAGTTCATTCATTCAACAGAGATAATTAAGTACCTTCTATGCTGCAGGCCCTTTTCTAGGCAGAAAGGATTCATTAATGAATAAACCAAACAGCCCCATACACAGGGAGCCTTCTTTCAGCAAGAAGAGACAAAGAAAAAATATTTAAAGTGTAATTTTTTATAATAGGTATAATAAACTTCATATTTAA
>chr2	13002705	13002988
ATATACCTGGAGACTTAGTGTAGATTACCTTGCCCTGACTTAATAATGTTAGGACTTACTGTTATTTTGAACCTAGAGGGAATACATTCCCTGAGAGAATTTACTTGGGTAGCAAAAATGATCCTGAGCAGTAACAATATTTTCTCTGTCAGAAGAGAGTTTGGTGAACACCAGATTTTTTATTAGCTTATTGATTGTTTGTGGAAGACATTGTAGTCAGAAATTAACAGTTCTGCATATTTATATATGAAAGACACCTGCTACAGGCGGACGATCATCCTGGC
>chr2	23259626	23259909
CACAGTACACATCACAATTTAGAATAATCTATTTCTTTATCAGTCTGTCTTCCTCGCTAGACTACGAGGTATACGAAGGCAAAGACCTGGTCTTGTTCCTCTTAGTATCCCAGTGCCAAGTCCTCATAGTGAGTGTCCAATAAATGTGCCTCGCATGAAGGGAGGGAAAGAAGGAGAGGTACATTTTTTTCTTAGAAATTGGGGTTCAAAACATCAAATAAAATCCTTTGACTCAGATGTTAGCTTTCCATAATTCTCCTAAGCCCAGAGTTTTAGGTAGCAGT
>chr2	39985327	39985589
TGAAAAGGTTGTAACTTACCCCAAGGTATTTACCTGTCTGTCACAGGGGTAATAATTTAAAAATGTATCAGTTTGCTATCTTTCTTCTTTTCTCTTTATCAATAGCTCTCAAGCTTAGCCTGTGCTAGGCAGCATCTGTGGGAATGGAGAGAAGGGCTGGGGAATAGGTATCAGTTTGCTGTTTTTCTTCTTTTCTCTTTATCAATAGCTCTCAAGCTTAGCCTGTGCTAGGCAGCATCTGTGGGAATTGAGAGAAGGGCTGG
>chr2	140005986	140006248
GGTAGAAAATAATCAAACCTTGGCTTGAGAGGAGCCAAAATGAATGCCGCTTCCAATACTAATGTAAACCTTCTACCAATACTTAGGATTTACAAAAAAATTTCAAAAGTGTCATATTTCATGGCCAAGGAGACCTAGTATGGTGGCGATGTATGCTATGCTTATGCCTGGGAATAGAGTAAGAGGTTAGGAAGATCAGGAGATAAATTTTCAAGGAAAAAAATCTGAAAAAAGATTGGCATTTCCACAAATGTGTGAAAGGG
>chr2	33370381	33370678
ACAGTGCAAATGCATGCAATCTAGACTCTGGGTTTGTATTGTCAGTGTGCTTGTGACTGCCTTAAGAGGGTAGAAAGCTTTGCTGCTTTCGTGGTGTAGTGAGCATTGAAAAGTGAAACAGATGCTGTCACGTGTCTTTTCCTCCTTGTTTGCCTGGCTTAGGCTTAAGATGCTTTGATTATGTTATAGACCCCTATAAGATTAAGCCTAATTGTGTTATTGTATGTGTAGTTTTAGCATTTTGTGATTTAAGTTTTTCCTCTTTAAGTTCTTGCTTATTGATACCTCACTAGTGTCT
>chr2	144051340	144051637
TTCTTTACATATTTGATCTTTCAAGATATGAGAATGCTGCAGCTGGAAAACTCAGCACCATTAGGGAAACAAAGCAGAAAATAAAACATACAAGTGAATCAGTTAGGACTCTTCTGATTTTAAGGGACAAAAACCAAAGGATTTTTTTCCTTTATGTAACTGGAAAAATCAGGAAATGATGCAGCTTCAAGCATAACTAAATTCTGAAGCTTAAACAGAATCGTAAGGCCTAACCTCTCTCGGTCTCTCAGCTCTGCTCTCCTCCCCATTAGCTTCATACTCAGGCTTTGCATGGTTG
>chr2	195002691	195003037
TTTGGAGGGGACATTCAGACCATAGCAAGGCCTAAGAACATGGTGTACAGCTGGTCCTCAAATTACCGTGTTTCAACTTACAGTTTTTAACTTGACAATGGGTTTATTGGGATGTATCCCTCATTGTAAGCCCCTGAGCTTCTTATGACTAAAAATGGAGGCACAGTTTCTACTAAATTCATACTGCTTTTGTATAACCCTAAAGCCAGTCAATTATAAGTCAAACCATTGTAAGTCTAGGACTGTCTGCTGTGTTGCCAGCATTAAATGCATTTTTGACTTACGATATTTTCAACTTATGATGGGATGGAACCGTATTGTAAGTTGAGAAGCACTTGTATTTGATA
>chr2	50443147	50443493
GAATAAAGTACCTATGAATACAACTTACAAGGGATACGAAGGACCTCTTCAAGGAGAACTACAAACCAATGCTCAAGGAAATAAGAGAGGACACAAACAAATGGAAAAACATTCCATGCTCATGGATAGAGAGAATCAATATCGTGAAAATGGCCATACTGCCCAAAGTAATTTATGCATTTAATGTTTTTCCCATCAAGCTACCATTGACTTCCTTTACCAAATTAGAAAAAAGTACTTTAAATTTCATATGGAATAAAAAAGTACCCCGTACAGCCAAGACAATCCTAAGCAAAAAGAATAAAGCTAGAGGCATCACGCTACCTGACTTCAAACTATACAAGGTC
>chr2	17781966	17782277
ATAAGAAATTTGCAGGCCTGATTCACATCCTGTCTTTGTTCTATTCTTTAGTAATAAAATAGAAGGTAAATGGATATAACACTGAGCAGAAGGAAAAGTCTACTGAATGAGAAAAAAGATATTAGTGTTAATTATGAAAGTTTCAAAAGTTCTCCGCACTGGGCATGAGAAGAAGGAATGGGAGTAGCCTCATGCTAGAAGATGTATGACAGCATTTGGGGCATTTTGCTGTTATGAAAAACAAAGATCCCTTCAGAGGTATCTGGGGCAGTATGGAAAAGAATGAAGAGATAAGCCTGAAGACAGAACAGC
>chr2	215218689	215219000
ATAAAACAACACATTGAGGCATAAAACACCTTGGAAACTCCAAGTCTTCTGGACAGCTTACCAGATGAACCACTACCTTTCAGTAAGGGCCTGTAGATCCCTGTGAAGGAAATTTTGGTGAAAAAGCTCAATATTTCAGGATATAGGATTTACATTCAAAAAGCGGAAAAACATAAATAGAATGTTTCATTTCTAAAGCACCATAATGGAGCTGGGAGGTGGAAGTCTTTCTAATCCAAGAAAAAAAGTCAACAGAGCAGTCACCAACTATTCCCTGATTATCACTCCATCAGACACTGGATGAGGCCTGAG
>chr2	170402262	170402567
CTGGGTGATTTATAAAGGAAAGAGGTTTAATTGACTCACAGTTCAGCATGGCTGGGGAGGCCTTAGGAAACGTAGAATCATGGTAGAAGGCACCTAGTCACAGAGCAGCAGGGGGGGAGAAGCGAGCAGGGGAAATGCCAGATGCTTATAAAACCATTACATCTCGTGAGAACTCACTCACTATCATGAGAACAACATAGGGCAAACCATCCCCATCATCCAGTTACCTCCACCTCATCCCACCCTTGACGTGTGGGGATTATGGGGATTACAATTCAGGATGAGATTTTGGGTGGGGACACAACC
>chr2	146487994	146488299
ATCTCACATTTTAAAGCCCCTGCCAATGTTTATTTCCCATGTCATTTTATTAATCATATTAATATTTGTCTTCTCTCAAACAAGCAAGAACTTCACAGATAGTAATTGTCCTTTCCTTTTTTCTACCACCTAAAATTCCTTCTAAAGTTTAAATTCTTTATTATTATAGTTAAGTTCCTTCTATATATTTAAAACCAGTACTTACTTCAACAACAATAGGTTTTCCTAAATTAGCTTAACACCACTCTTCATTGTATCTAATGCTTCTTTTAAGGAGTACCTTTTGTAAATGTTTTCAAAGAGAGT
>chr2	158614145	158614639
ACCTCATTGGTTAAGTTCCAAGTGATTTTCAGCTGCAGTACAAACCAGAGGACATCAGGTTTTGTTAAATGTTCTTTCCCTGTTTTCCTTTTTAAACTTCTTCATCTGCTTACTGTAGCCCAGCATTTATTAGCAGGAGAGAATGGTTTTTCAGCCTCTTTTCATTTTAGGGGTAATACATTAGTGAGCTTTTTCCTCTACTGTGAACAACAGGTGCATGGAAATCATAGTCGGGGAGAACAGGCAGCAGCAATCAGACTAATACACTCTGCGGGGAGGAGGAGCGCCAGGCACTTTAATTGACTCATGCATTTGGGATCTGAGACCATTTTAAAAGATCTCAGTCTGTAGTAGAACAGTCTGTCAGCTTTCATTTGGGATTTTAAAGTGAACTGGGGAATATTACCTAGGGAGAAGAATTTTGTAAATGTTTTACACTAGTTTCTTATGATCATACATTAGAATTCAAAATATATTTCTTTAATCCTGTTGACA
>chr2	76856478	76856972
GCGCTGCACCCACTAACTCGTCATCTAGCATTAGGTATGTCTCCCAATGCTATCCCTCCCGCCTCCCCCCACCCCACAACAGTCCCCAGAGTGTGATATTCCCCTTCCTGTGTCCATATGATCTTATTGTTCACTTCCCGCCTATGAGTGACAATATGCGGTGTTTGGTTTTTTGTTCTTGCAGTAGTTTACTGAGAATGATGATTTCCAATTTCATCCATGTCCCTACAAAGGACATGAACTCATCATTTTTTATGGCTGCATAGTATTCCACGGTGTATATGTCCCACATTTTCTTAATCCAGTCTATCATTGTTGGACATTTGGGTTGGTTCCAAGTCTTTGCTGTTGTGAATAATGCCGCAATAAACATACATGTGCATGTGTCTTTATAGCAGCATGATTTATAATCCTTTGGGTATATACCCAGTAATGGGATGGCTGGGTCAAATGGTATTTCCAGTTCCAGATCCCTGAGGAATCGCCACACTGACT
>chr2	64234785	64235128
TTAAAAATCTTTTTGTTATAGAAACTTTCAAAACACACAGAAGGAGAAAGAATAGTCTAATGAAACCCGTGTACCCATCATCCAACTTCCATAGTTTCAATTCTTTGTCAATCTTGTTTTATCTTTACCTCCACTGGTTTATTTTGATACAAATCCCAGTTGCCCTAAAATTTATTTTGTATATCCATATGTGATTCTAAAAGGGGGGATATCTTATTTTAAAAGCATAAGCACAATAACACTATCATACCTAAAAGTAAAAACCCCAAATATTTCTCAATACTGTCAATATCCAGTTTTTAAAAATTGAGATCCAAATAAAGAATATACATGACATTGGTTGA
>chr2	34301054	34301397
AGGTTAGCATCTTAGAAACATCCTAGAATGTAAACTCTATGAGGGCAGACTGTTTCTATCTAGTTCATCTGTACATGCATGCACACATACACACACGTATATATTTATTACATATTTATATATAAAAACAAATAGATATAAATAAAAATAAAATGCTACAAAATTTATAAAAGGTGAGCTTTTAATAAATATGACACGAACGATTCTAAGTGAGGAGGTGAGGTGGAAGTTAGGCCTGTTTTGCAATTATGCCTATGAGTTAGTATTAGGGTTGCCAATAAGATTCAAATATAATTTGGCAAATCTAGAAGCTCATTTTTGTCCAGAGGGAAAAGTTGGAATGA
>chr2	55417873	55418196
TAAACAGTACAGTATAAGCTTAATGAAAAAAGAAAGGACTTCCTTTAAGATAAAAAAGGAGAAAAATACTACCATAAAAAAGGGCTAATATTTATATTTTAGGTTCAAATTTCTTTTCAATTACGCATTTTAGAGATGAAAAATACTGGTAGTTAATATGTACAAAATAGCAAATTAAAGTTAAAAATATGCTAAGACTATTGATTTTCCCATTATCATATAACATATTCAAACCAGGCAATTTAAAAAATCAAGAAGACTTTATAAAACATTCTACTGCAAGTTAAATGTTAAATTCTTATGTCAATAATGAAGCACTCTAAA
>chr2	23719740	23720063
CATTCCTAGACCATCTTGAGGCACTTGAATGTTTCATTTCAAGGATCCAGGGGTGGCTTTGTGAGACCTTGGGAAAGAGCACCTCCAGCCTCAGCCTTCAGTTAACCCTCTTCCCCCAGCCTCAGGGGAGTTTCATTCCAGGGAACTCGAAGGTAGATCCTTCAGAACAGAGCCTCGGGAAGGATGCGTGCTAGACATGGTCCTAGTTGGAGCCCCCGGTCTTAGGGTTAGAGTTCTTGATGTCTGTCTGAGGGATCAGTCCAGACTGGAAGGCAGAAGGGGACAGGAGGACCAGGGCACACATATGAGGCTTGCTGGATTCCT
>chr2	236764004	236764363
ACTCCAAACCTCTAGAGTCTGAATCTGCATTTCAACAAGATCCCTTCAAATTTGGTGAAGACCTGCCTTACACCAGACATCTTACTAATTCCTAAGTAAGTGAGAGAGGCGCAGATATGTTCACTTCCCAGGTAAGCAAATTGAACCAATTTCAGTTAAGTCATTGTTCTTGGTCAGTGGAGAAGCTCTGAACCTATCTCTAAGGTGTTACCTTGGGCTGCTACTCATCTTCCAGTGTATTGCTTCCCTTTCCAGGACAAAGCAATCTTCCTAGAGTCCCACTGAGACCAAACCTGCTCACTTGCTTCGTGGTTCCTCACAGCCTGTCCAGTGAAGTTCAGAATACTTGGTCTGGAAGCC
>chr2	109875745	109876104
GGGGTGGGGTGGGTCGGGGGCGCCTGCCTCGCCAGCCCTTTTCTGCCTCCCCGGGTGGGATGCGTGGCCGCCTGCCTGTCTGTTTCCCCCTCTCCTGTTCGCCTCCCTCGCGGCGGCCCGCCCCAGCCCAGGGACTGGTGATCTAGGTAGCCAGGGGCAGAGCGCAGCCGTGGGGAGGAAAAGAAGCGATTTGAAGACTGCGTCACTAATGCCTGGGGATCCACCCGTCGGCCCCCTGCTCCTCTCACTTCCTTTCCCTCCGACTGCGCCCCCTCCCTCCTCCGGCTGGCACCACCGACCCCCTGGAGTTGGTGCTGCTGCGAAGTGCCCTTAGAGGATGCTCCAGCCTCCCCGCCTGCG
>chr2	197436767	197437066
GAATTCCTGACCTCAGGTGATCCGCCCGCCTCGGCCTCCCAAAGTGCTGGGATTACAGGCATGAGCCAGTGCCCTGCCAGGATGACTATAGTTAATAATTTATTGTATATTTTAAAATAGCTAGAAGATTTGGAATGTTCCCAACACAAAGAAATGGTAAGTGCTTGAGTTGATGGATATCCTAATTATCCTGATTTGATCTTAACACATTATATGAATGTGTCAAAATATCACATGTACCCCATAAATAGGTACAATTATGTATCAACCAAATAAATTAAAAATAAAATACTTCTTAAA
>chr2	129454715	129455014
GGCCTGGGCACTCGGCCCTGCTCTGGGCTACTTGACTGTGGCTCAGTCGGTACTTGGGTTGCTTTTCTTAGGCTCATGGCCAGAGAAGCAGCCTTATACTGGGGAGGTGGGGAGAGGCAGCAGGATGTTGCTTCAGAGTCTCTTTTTTTCTTTTTTTTTTTTTTTGAGATGGAGTCTCGCACTGTCGCCCAGGCTGGAGTGTGATGGCGCGATCTCGGCTTACCACAACCTCCACCTCCTGGGTTCAAGCGATTCTCCTACCTCAGCCTCCCTAGTAGCTGAGGCACATGCCACCACACC
>chr2	218650901	218651205
TATAGAGAGATGGCCTGGCCCTGGCTGCTCCTTTTACTGGGGACCCTGTCTCACAGACCACAGTGCTCCGGCCACCTGTCACTCATCATTCAGTCATTCCACAAACACCCTGTGCACCCACTCTGAGCCAGGCCTGTCCTAGGTATGGGAAATCCTCTCACAGACAAAACAGGCCAAACGCCTGCCCTCATGGAGCTTGCATTCTAGTGGAGGAGGCAATAAAAGTGATTAGCAAGTAAAGTACCTAGGATATCAGATTGGAATAAGTTCTAAGAAGAAGACATAAAGCAGACAAGAGGAATGGG
>chr2	170749824	170750128
TTATTAATAACTTGTCAGATGGATAGTTTGCAAATATTTTCTCTCATTCTGTGGGTTGTCTCCTCACTTTGTTTATTGTTTCCTTTGCTGTTCAGAAGTTTTAAACTTGATGTAATCCCATTTGTCCATGTTTGCTGTGGCTGCCTGTGCCTGTAGGGTATCACTCAAGAAATCATTGCCCAGACCAACGTCCTGGAGAGTTTCTCCATTGTTTTCTTTGAGTAGTTTCATAGTTTGAGGTCTTAGACTTAAGTCTTTAATCCATTTAGATTTTATTTCATTCATTTGCATATGGATAACCAATT
>chr2	87201927	87202354
GTATTCAAAAAAAAAGTTTTATTTTTTTGTTAAAACATCTGGGCCGGGTGTGCTGGCTCATGCCTGTAATCCCAGCATTTTGGGAGGCCGAGGCAGGTGGATCACTTGACGTCAGGAGTTGGAGACCAGATGGCCAACATGGTGAAACCCTGTCTCTACTAAAAATACAAAAACTAGCCAGGGTGCCAGGTGCCTGTAATATCAGCTACTGGGGAGGCTGAGGCAGGAAAATCGCTTGAACCTGGGAGGCAGAGGTTGCAGTGAGCCAAAATCAGGTCGCTGCACTCCAGCCTGGGTGACAGAGTGAGACACCATCTCAGCAACAACAACAACGAAATATCTTACATTTTGTTTTCATTACTTTCAAATCCACACATCACATGTGGTGAAACATGTTCGAATGATGATAATGAATAAGGAGGTCACTT
>chr2	238019128	238019555
AGGCACAGGCTCAGGCACCGGGCAGAGTCCCTGGCTAGCCTGGCGCCATGCTCAGGTGCAGGAGCCCCAGGGCGGGGACACTGGCATAAGCGCTAGTGGCCACAAAGAACAGAGCCCCAGGGTCGCTCACCAACAATAAATGCGATGCTGCATCTGGGCCCTCCCACCCAGGCTTGTCGTGGGCAGCGCTGACTCAGGTGCCCGATGAAGAAAAGAGCTCCTGAGGGGTGGGTGGGCTTACAAAACCCTCTCGACCTGGGTAGGCCCAATGGCCCCATAGCAGGCAGGTATGGCTGGGTGAGAATTGGCTGGCACTCTCCTTGGGCCTGGTTTCCGGGTTCCTACCAGCTGCGGCAGCTCCCGCTAGCCCCACCTTGCCGGGCAGCTCTCTGGGCACCAGGCTTCCTGTGGAACGTGGCCTTGCCTGA
>chr2	127848631	127848942
ACCTAATCAGTTTTGGCAAACAGATGTTACACGCATCCCTGAATTTGGAAAACGTAGATATGTACATGTATCCATTGATACCAATTCTCATTTAATTAGTACTCATGCTCTTCCTGGAGAGTCCACCCGATATGTCATTAAACATCTTCTTTTAACTTTTGCATTTATGGGACGGCCCACAGAAATTAAAACTGATAATGGTCTGGCTTATGCCAGCTCACAATTTCAACAATTTTGTCACACATGGAACATCCAACATTCCACAGGCATCCCGTATAACTCCCAAGGACAGGCCATAGAACGTACCCAATC
>chr2	125645238	125645549
ACTTCAACACTTTTTAAAGTGTTAGAAAGTGTAGGAAATTATTTTCTCAAACTAGGGAAATGTATCTTAAATAAGATGTAGACTCTAATCACAAAAGGAAAGACTAGGATTTAAGATATCAATTAGACAAAAGCATCATAAGAAAATTAAAAATGCAAGCGCTGAATTGGTAGGAGAAATGTAAAATAAAGTATTTTCCTCTCTAAAATTTAAGTAACACTTTTAAATCAATAAGGAATATACAAATAATCCTATTTTTAGAAAAATACAGAAAGTGTGAAATATTACAGAGAAGAGAAAATATAAATGGCC
>chr2	103619521	103619824
CACAAGTTTTATATAATGGTGAGTTAAAAATATTTTATCTTTTAGTGTTAGTGTTTGACCAATGCTAACAACATGCCCTACCAAATATTTGAATAAAGGCATGAGGATAATTAATATAAAAACAATTCCTAAGTTGTTATCAAAAATGGTTTTTATTACTATACTTTTAAAACTGCCATTGTGTTTCATTATTTTATTGGTAAACAGATAGTCTTTAAGAATGTTTAAAAGCAATGGAAAATCCCTTGCTGTCTCAGTTACTTTTCTTTTCAAAGAGAAAAGTGTTTTGCTTGAAGTTTCAAGC
>chr2	138819749	138820052
AAAGCAATGGTGAGACATGGTTCATCAACATGTATACACTCTCCTGGGGCATGTCAGAGATATTTGGGGAGAGAAACTCCTGGAAATATTAAGAGCTTTTTCTAGTAAAGTAGATAGAAGACCAAAATCCTTATAATTTATAATAATGTAAACTTGTGTGTGTGTGTATGTGTGTGTTTTATCTAAGAGCTAGTGAAATTTCCTTATACCCATACTCTTTTCTCGAACTTGAACTCCTGACCTCAGGTGATCCACCTACCTCGGCCTCCCAAAGTGCTGGGATTACAGGTGTGAGCCATCACAC
>chr2	112171414	112171717
CCAGCCTGGCCAACATGATGAAACCCCATCTCTACTGAAAATACTATATAAAAATTAGCCAAGAGTGGTGGCACATGCCTGTAATCCCAGCTACTTGAGAGACTGAGGCACGAGAGTTGCTTTAACCCAGGAGGCAGAGGTTGCAGTGAGTCAAGATCACGCCACTGCACTCCAGCCTGGGCAACAGAGCCAGACTCTGTCTCAAATAAATAAATTAATTAAATAAAATCCAGCCTCAAAAGGTCATATATTGTGTGATTCCATTTATATAACATTTCTAAAATATAGACACGGAGAACAGATT
>chr2	9537519	9537822
CTGGGATTATAGGCGCTCGCCACCACGCCTGGCTAATTTTTGTATTTTTAGTAGAGACAGGGTTTCCCCATGTTGGTCAGGCTGGTCTTGAACTCCTGACCTCAGGTGATCCACCTGCCTCGGCCTCCCAAAGTGCTAGGATTTCAGGCATGAGCAACCGCACCTGGCCGTGTATTGCTATTTATATATAACAGTAGATTACAAGCTGTACAGTACGGAAACATCATGTGGTCACCCTACAACTAAATTTCATTTTTTTGCAAACTATTTATGGACACAGAAAAGCTCATAATATGTTATGTGA
>chr2	238782741	238783049
ATCTATGAAGAGATATAGAGGGTTGAAGGAGAGTTGAAAGTAGGGCTTGCCTGCGAGAGGATGAGCTGGAGGTGAGCACCTTGTGGCTGAGCATATCTTGTAGACTGTGAGAAGAAAATACCTGAAGAGGTTCATAAAACATGAGATTTTGTGCCTCAGGAATAATTATTGCTGCTGTTGTGACCAAAATGTTTAAGCAAGGGGGCCAGGTTTTATAAATGGGGTCTAGTTGTTTTGAAAATATACCACTGGTTGGAGGGAGTTTGCCATGAGTTGGGCTAATAGACCAAGGGCCTGATTATGAGAACT
>chr2	199526477	199526785
TTCTATATAAATCCCAAAAAGAGGAAACACCCATTGGAGTTATAAACTAGTTTCCAACTTTATAATTACTGCTATCTTTATTGGTGGGGCAAATTGAATGCTTCACACTATAATATATTACATAATATTGCATATGAGCTAACCTCTCAGGTTTATGCTGTGCATTAGCCTATAGTTGATCATTAGCTGCTCTGTGTTTACACACACTGCATTCCTGCCATGTTCTACCATTTTAACATTTGGTAAGAAAGATGCTTTAAATTCAAGAATGTGAACTCTGATGTCAACTGACTCTTCTTACTGGTCTGC
>chr2	195300620	195300942
TGATGTTTAACACAAAGGATACTAGCATTCTACAGTGGAGGCTTATATGGAGAGAGATTTGGAATTTTCCTCTTTTAAACAAAACATCCTCTAAATCTTGCTGGTAAAATTAGTTCACTGTAAAAATCACAATTATCTGGAGATTTGCGTTCTAATATTAACTTTAAATGAAACAGTTGGAGGTGAAGAAATCTGGTGATTTGGGGAGGGCATTTCAGTAGTATTGGTAGCTCTAACCCATGAAAATGGAAAAATCTCACTATTAAGTTTGCTGGACCACATCGTTGATTTTTCAACATAATATCAATAAGAAAATACATATA
>chr2	38050992	38051314
ATTGTCTAATGTCAAACTGTGCTTGTAATTTCTAGTATAATCTCAATTTGGTTGTAATACATAATTTTATATTTGTTGCAATAGCTTGATTGATATTTTATTGAGGATTTTTGCATTTATGTTTATGTGTAAGATTGGCCTATAATTTTTATTTTTTGTAATATTCATGTTTGGTTTTTGTGTCAGTTATATTAGTTTTATAAAATAAACCTGAGGGGCATTCCATCTTTAGTAATTCTTTAGAAGAATTTGAATAAGCCTAATTATTTGGATATATGGCAGATTTCACAATAAAACTATTCTATGTGTGCATGGGAGAGACA
>chr2	104623090	104623370
TCAATAACATCAGTTTTCTGAAGGTGGCAGAAAGTGTAATTCATTACTTTCCAAGCAGCCTCTCAGAACTGCAGGTCTATTTAGCAGTCTAGGCGCTCACCTGCCTTCTTCCCTTTTCCATGGAGCTTTGACCAGTTCAGCCAGGAACTGGCTTTTGCAGCACAACAAATGGGCTTAGATGATGCTGACCACACCCACAGCTCTGGCAGCAAAAAAACGTAGCGAAGCATTACAGTCCTCATTTGCAGCCACATGTATTAACAGGACACGTTTTGTAACAA
>chr2	180271312	180271592
TCTATCACAAAGGTTTTAAATTGGGTTTTAAAATAACCATAATTATACTGAAGATTCTAGAAGGCAATTATTATTTATCCAACTCTGACATCTCAAAAAAGCATTTCAGCATCTGAAAGGGCAGAATAACTTAGAGTATCCCATAAATTCCAGCATCATTTATTCAAATCAAATATCCATTTTTAAATCAAGGGCAACTACTTCTTCATAAAAGAATTGTGTAATATATTACCTAGAAATGAATGTTACATATTTATAACTCTGGCTGGTAAATCCCAGTC
>chr2	216963972	216964494
TTTCAAATTAATCTGAACCCAACAAATAAATCTAATCTATACCAGCAAATAAAGTAGAATGAAGCACTACCCAGCCCCCTCCCACCCCATACCTTTCCCAAATATAACAAAATACTTCTCCTTAAAATATTAATAAAATTAAGGAAAGTATAGGCCTCAAGTTTGGACACTTGTCACAATTTCAAATGCCACCGAATCATTGCAGATACTGCCTGGATGCTTCATACAGATATTTGGTCATAAGAATCATATTAAATCCGTAAAAAGGAAGCGTTAAAAGGAAATAGATACAACCTATCTAGCCTTCTCATTTTACAGAGGAGGAAATGGAGGCCTAGAGAAGGAAATAATCACTAAGGTCACTCAGTTACTGAGAGGCAGAGTCAGGACCAGAAGCCACATCTCCTCACTATTCTACCCCAGCTCATTTTCCCTCACCAACTCTATCTGATAGTAGGTCCCATTTTCTGAAATGATCCATGTAGAGATTGAGGATTTGGCCTGAAGTGCTAGAAGTCACTAT
>chr2	218268539	218269061
TAAATAGGTAGATATCAGGATTGCCATGAGAAAAGCAGGTCCTGACGTAGTAAGAATTCAGGGTACACAGCCTTAATGAACAACAATGTGACAACTTTGCATCTACAGTCACAAGATGAAGGAAGGTTACCTACTCTTTGACAACCTACAGATTACTGCTTACACTTCAAGAACATTGCTGGTTTGTTGTTGTTGTTGTTGTTGTTGTTGTTGTTGTTGTTGTTGTTTGAGATGGAGTCTCGCTCTGTTGCCCAGGCTGGAGTGCAGGGGTGCCATCTTGGCTCACTGCAAGCTCCACCTCCCGGGTTCACGCCATTCTCCTGCCTCAGCCTCCTGCGTAGCTGGGACTACAGGCGACGGCCACCAGGCCTGGCTAATTTTTTGTATTTTTAGTAGAGATGGGGTTTCACCATTCACAGGATGGTCTCGATCTCCTGACCTCATGATCCACCGGCCTCAGCCTCCCAAAGTGCTGGGATTACAGGCCTGAGCCACCGCGCCGGCCATTGCTGGGTTTTTAAAT
>chr2	109056270	109056574
GAAGGGCCAGGCACAGTGGCTCACACCTGTAATCCCAACACTTTGGGAGGCTGAGGTGGGTGGATCACGAGGTCAGGAGATCGAGACCATCCTGGCTAACATGGTGAAACCCCATCTCTACTAAAAATACAAAAAAATTAGCTGGGTGTGGTGGCACGCACCTGTAATCCCAGCTACTCGGGAGGCTGAGGCAGGAGGATTACTTGAACCTGGGAGGCTGAGGTTGCAGTGAGCTGAGATTGCGCCACTGCACTCAGGCCTGGGCAACAGAGCGAGACTCTGTCTCAAAAGAAAAAAAAAGAGAG
>chr2	209218690	209218994
TATAGTTCTCCTTTTGACATTTTTTTCTTTGCCTTTGCAATATTAGCACTTTGTTCAAAAAATAAACTATTTAAGAACCCAAGTACCCAAAAGTTCAGGTTTTATTCTGAACATGTTAGTAAATTGCCCATAGATTTTCCCAAAATAAACCTGATTGTCATACCTTAAGTTTCATAAAGAGCTGCTGTCATCCAACTATTTGAAAAATAGTTCCAACCACAGAAGTTGCTGGAAAACATCAAAGGTGCCATTTATTTAAGGGGAAAAACATTTCCTCTTTGAGTTCTTCTGTGTTTGGGTTGAGG
>chr2	147453289	147453812
CAAAGAATCCTTTATCTGTTGAGTGACTTGTCATCTTATGTAGATGTAAGCTATGTAAAGAATGACTTTTCATTAAAGCAAGTTTAGCATATTTGCAATTGTCTTTGGTCAGATGGGAAAGTTTTGGGCTGAAATAGTGGAATTATATCCTGTGGTTTATGCAATCCACAAGTTGATTCTATGTGGGAAAGGAAAAATAATAAGAAGAAAAGAGTTTTGTTTTTTGTTTTCTGTTGTTTTTTTTTCCCCTTGGCTCCGCAGAATAACTGTGCCAAGCAGCAATTTTAGAACACATTGAGGAAAATCCACTACTTGTACAGGTGGCAAAATTCACCAAGTTATATAGGGACAAATTCCTGAATTTGGCTCACTCTACATTTTAAAAAATTATTATTTTCTTGCCAAGATTCTGCCATTTTCCTGTGGACTAAGAGGTATCAGTCCTCATTAAACTCTCCAATGCTGCTTCTGACATCTTTCCCTGAATCTACTGCTTGCAAATAAACTTTATAGTGTCCCTGCAT
>chr2	135427241	135427764
CTGCTTCTTCTGTGTTTTATTTTAATAGGCTAATCAGGCAGCTAGGAAACCAAAAGTAGATGGACAGGTATCAGAGACACCACTTCTTGGTTCATCTTTGGTCCAGAATTCCATTTTAGTAGATAGTGTCACTGGTGTGCCTACAAACCCAAGTTTTCAGAAACCATCTACATCAGCATTCCCTGCGCCAGTACCTCTAAATTCAGGAAATATTTCTGTTCAAGACAGCCATACATCTGATAATTTGTCAATGCTAGCAACAGGAATGCCAAGTACTTCATACGGTTTATCATCACACCAGGAATGGCCTCAACATCAAGACTCAGCAAGGACAGAACAGCTATATTCACAGAAACAGGAGACATCTTTGTCTGGTAGCCAGTACAACATCAACTTCCAGCAGGGACCTTCTATATCACTGCATTCAGGATTACATCACAGACCTGACAAAATTTCAGATCATTCTTCTGTTAAGCAAGAATATACTCATAAAGCAGGGAGCAGTAAACACCATGGGCCAATTT
>chr2	216713124	216713450
GTTTCACCATGAAAAGTCCATAAATGGGTAAAAAAGAAATATCTGATGATAAATATCTGTATGCTCTTTTATTTTGTTGTAGCTGTACAAAAGGGATATTTGAAAAGGTGCAGAATAGAAGTATAATGTACTTTTTAGGAACTACTTACTCTTTTCCACCTTTTGCCTGGTGACTGTGAATGTTCCAGAAATAGTGCCTCAGGTTCAACAGCTGAACTGCTGTATGAATCAGTAAAATGAAAGTTACACACAGTAGTTTAGGCAGAAGTATTTTTGGGAGAATTGCCTTTCGTCCATATTGCTTTGGGCTGTACCATTTTTATTGAC
>chr2	26668401	26668727
TCCTAACCCACAGAAACTGTGAGGTTACTAATGTATGTAATCTAAAGCCTCTAAGCTTGTGGTAATTTCTTACACAATGGAAAACTCATCTAGTGCTGGTTCTTATCAGTGGCATTTACATAGGTAAGTTTCTGTGGTTTGCAACCGAAAGACTCTTGGCTAAGACAGAAACAGCAAGCCTGGGCTGGCATCTTCCCAGAGGAGCGACCCCAGCCAGAGAGCACTGATGGGGGCTTGAGCCAGCACGGCTGCCACCTGTGGGAGGCCTGGCCGAGAGGAGCAGCGGCTAGAGGGCTCCAACTCCCTGGATGCATTGGGATCCCCATG
>chr2	238704837	238705180
GGACCGACGGCTTCGAGGACATCAAAGCCCGCTTCTTTGGCTCCAGCCAGCGTCCCGCCTGGGATACGGAGCCTGGCCGCAAGTCAGGTCTGACCCTGCTCGGGCCCCTGCCTCACGCCGCCGTCCCCTGCAGCGGCCCTGAGCCCACAGCACAGCGGCTGGGGTCCCGCTCCCAGCAGGGCAGCTTCAACGGTGAGGACATCTGCGGCTACATCAACCGCAGCTTTGCCTTCTGGAAGGAGAAGGAAGCTGAGATGTTCAACTTTGGAGAATGACCCTACTGGCAGCCTGCTTTCCAGAATGTGGTTTGGGGGTGACTTGGAGTTTCTCTTTTCTTTTCCTTG
>chr2	150837566	150837909
TAGTTGCCAAATTTACAAAAACTTCTCTTCAGTTTGTTAATGTTTGTAAGATTTTAGAGAATTTCAAATTTTTTTGAACAGCAACTAATCTGAAATACTCTTTCAATTGATAATGCTCATTGATCAGTTTGTCAACAATGTTCTCATTTTATGATTTATTGTGAGTTTTATATTATCTGATATGTGTTTTGTCAAATCAAAAATGTAAAGCTTTTAAAATTTGTTCACATAGTTCCCTCCTCCCCACTAATGAAATCATTAAATAATCGAAGGACCTCCTAATACTTCTTTGTAAAATGTATCGTTTCGTCCAAATGACTGTTCCTTTTGGCATGATCCAAAAA
>chr2	30185775	30186166
GTTTGACACCAGACTGACCAACATGGAGAAAGCCCGTCTCTACTAAAAATACAAAATTTGCTGGGTATGGTGGCACATGCCTGTAATCCCAGCTACTCAGGAGGCTGAGGCAAGAGAATTGCTTGAATCTGGGAGGCACGGAGGTTGCGGTGAGCCGAGATTGCGCCATTGCACTCCAGCCTGGGCAAGAAAGGCGAAACTCCATCTCATCAAAAAAAAAAAAAAAAAGTAATTCTCTCCAGGTCACCCAAGACATGAGCCTCAAAGGTTTATACAGGAAGAAGTCCAGGTTCTGAGAGTACATCAGAGGCCACCCCCTGTAAGTAGGGGACACAGATGCATGCTCTCATCCCAGGGCAGCCCTGGACACTGCTCCACTCCAGCACTGCTCC
>chr2	77598547	77598938
CACTTTATTTTTAAATTAAGCTGGCCCTCTTCTTTACTCCATTACAACAGTCAAACACCAAGAACCAGACAGAAATTTCAGAATGAAAAGAGTTTTGTTTGTATGTGTGTTTTTAAGTCCAACCCCTGTATACAAATTGTTAAAAAGCAGATGTTTTAACATAGTGCTTTATTCCAACTTATCCTTGAATGAACTTCCTTCAAGTTTCAACCATTTAAAAAAAAAAAAAAAGCAGTCAATTTCCTGGTGGTTGTAATTTAATTAAGTAACCTTTCACACTGAGCAAAACCCAAAAGCAAAAGGGTCATTAATCTTTCTAGTGATTAGAGACACCTCTAGGGCTTCAAACATTTACCTCTCCTTCCCCGCAGTAGAAATGCTTTTAGGAGGAT
>chr2	175850595	175850895
CTTGTTTTCTCCTGCTATATTACGTGTACATGGCGTTTCAATAATCAAGCAAAAAAGATGTATGCACTATCTTAGTCTTTGTTGTCTAATTAAAACTTTTTATGCATAGCAATTGCTTACCATTTTGCATTATCACCAGAGCTCATTTCTCATGGAAAAAAAATTAGCATCAGTTTAAAAGAATATTTCTTTAATCAACAGTTCTGATTGTCAGTAGTACCATTTTGTAGATAGTTTTTAGCTGACTAACAAATCTTTTATTTTATTGGCTGTCTCATTTTGCTCTCTTGCATATTTCACA
>chr2	14447726	14448026
ATTTTTTAAAAATTGAACTGAATAAAAATAAAAACCAAACAAATTGAAATTTGTGGGATATAACTAACACAATGCTGAGAGAGAAGTTTATAGCCTACATTAGAAAAGAAAGGAAATCTCAAGTTAATAATATAAGCTCCAACCTAAGGAACCAAGGAAAAGAGGAGCAAAATAAGCTGGAAAACAAGCAGAAGAAATAAAACAAAATGAGAACAAAAAAAAAATGAATTTGGAATTTATTATAATAAACATCTATTTCTTATATTATCAGAAAAGCCTGTATGTCAACAGTATTGTTGAA
>chr2	86434621	86434916
ATACATGCAACAACATGGATGAATCTTGAAAACTTTCTGATGAGCAAAAGAACCCAGTAGCCAAAAATGGACTGTATGAGTCCATTTGTATTAAACTTCAGGGAAGACAAATACAACCTAGACTGACAGAAAGCAGCTAAGCGTTTCTATAGGGAAGACAGAGAAGATTGAGTTGGAAAGGGCACAGGAACTTTCTGTAGATGATGGAAATCTCTATGTTGATTGTAGTGGCAGTTGCACAGTATATACTTTTTTTAATGCAATAAATATGCCAGGCATGGTGGCTCACGCCTGTA
>chr2	26104379	26104674
TTTATTTTTATTTATTTATTTATTTATTTTGGTTTTGAACCTTTAATGAGAAAAAAATATATAATATCGAGCTCAAGAACACTGTGTGTTTGGTGTCATTGGGTCAAGGGTTGGGGATACACACGGCAGAATTCGGAAACGGTATATGTCAACAAAAATACACACAATCATAACAAGAAAAACTGGCGCCTGGCACAATCAACTCTCAGTTTCCTCTTCACTCAGCAGCATGTTGGGGATCCCGCGGCTGATGGGGAACATACGTCCAGATTCCGGGCACTGCAGGGTGCCCTCTA
>chr2	41385801	41386173
TTTGTTCACGTACTTGCTACTTCACAAAATCCCTTGAGGGTAAAAATATATTCTTCACCTTGGATCTAGAAATGTGATAGCCAAGCAAAGCAATTGGCTTTCAAGATAACATAATCATCGCTCCATTTCTATAAGCTTTTTGCTCTCATTATTCCTACTACAACTTCAGAATTTAGCCTAGAGTAGAATGACGGGAGGATTTTTCAGCAGATAACATGTAAGAATACTTGCTTTCTCAAAGCACTTTAATTTGGTTGCTTCTTCAACAGATTTCTGGAAACACACTTATGCTTTCTCTGTAAGGTACTATTTGTTGTAAGTCCTGCTACGTTGGCTGGCATTATTATCTGCAAAGTTCATTTCGTTCAAGCAG
>chr2	208960667	208961039
CCATCATACTAGTATAGCTAGAGGATGTCACAATGTTGTAATCTTTAGGTGATTATTCTTTGAAGTGCAGAGACCTGTATGTCTCACTCACTGATCACATCATTACAACAACCCCTTTTTATACAAAGATCAGGAAACGGATGCTCTCATGTTAAATATCTTATTCCAGGATCACAGATGATGCTGCCAGTGGCAGAACCTAGATTTGGGTGCAGGGCCCCCTCTCAGTGCTAGTCTGTAAACATTGGACCATTCTTCCTTGAGGAGGTAGGCTAAACAGTTGTGGATGGAATAATAAATTAACTAGCATGGCTTAAAACTTCACACTTCAGCCGGGCGCGGTGGCTCACACCTGTAATCCCAGCACTTTGGG
>chr2	37793934	37794242
TGCCTATTCCTTGTTCTTATACTGTAGTACCCACTAATCCCTGGGGGATTCATTCTAAGAACCCCAGTGGCCGCCTGGAACCAAGTATATTACTGAACTCTGTATGTACTATTTTTTAAAAATCTGATAACTAAGGCAGCTACTGACTAAGGGGTGGGTAGCACAGACTGTGGATATGCTGGACAAAGGGATGATTCAGCTCCCTGGTGGAACAGAGCAGGATGGCTCAAGATTTCATCACGCTACTCAGAATAGTGGACGATTTTAAACCACAAATTGTTTATTTCTGACATTTTCCATTTAGTATTT
>chr2	82395706	82396014
GGAGACATTCACTTTCTGTTTCTTGGAACCATTATCCTATGAGCCAAAAACACTGTATACAAATTCTAACTATTTTGCTAACATGGAGAGGAGCTGGAATTTCATATAGGATAAGAAAGCCCCATAGAACCCCACCTTCCTTTCCCTCAGCAAAGGCAAAAGGCATGTGAATAAAGTAATTTCTGATTTCTAAACTGATGTTCAGGCAGATTAAAGGCATCTTTATCATTGAAAATTCATGCCTTGTTATTTCCCTTTGCTACCAGGTGGATTCCCTCTCCTTCTCCTTTCCCCTCTTCCCTCTCTCTC
>chr2	212723627	212723935
CTCACCTTTTAAGATTATCCATTATTTTGCCAGACTCATTCTTCTTGTGCTTGGTTTGGCTGTGCAAAATTCCTACAAATTACTCTCATTTATAAGAACTGCTTACATTCATGCCTAATTATCATGCAGTAGAATAACAATTATGCATATCATTAAATTCATGTGAGATAACCTTCAATGTAAGTTTCATTTGATTATGGCACTAAACTCTGTTCATGCATGCTTGGCCTTCATAGCAGGTTGCTCAAGAAGAATGGTTGCCTCTGCCACTTAAAACATAATGACAGTAATACTGGCCATAACCCTAAC
>chr2	9090342	9090650
TTCTCCTTGCCAGTTTGTTTGCCAAGTTTTATTGATTATTTGGGACAGTCATTTTAAACTCTAGCTTTTGAGGTTTTCCTGTCTATAATACTATCTGACCTTCCAAGTACTTCATTCTATGTTTCAGATGTCATCAGTTTTCAGGAGTTTGTTTGCGACTCAAAAGACTCAGAAAGATCTGTCTCTTTTTGCTACAATGTGGAACTCTGCCCGAGATAACTGAAAACCCAGTGGCATTTTCACCTGTAGTTCAGAGTGATTTCTGATTCAAGAAAGATTTGTGAAATGTGCTAGACTGCTCTCCCAGGA
>chr2	116188211	116188540
GTTGTTTGTTTACTGTATTAATACCTGTAGGAGACTCATATGGGAAAGGTGTTTGGAGGTTCAGTTTGAGATATCCTTTTACCTTAATTGTTATATTACAGTAATGTTGAGATTGTTGCTATCCTGTTCACTTACTGCTTTTCCACTAGAGCAGAATGCAAAGAAAATAATTTCCAGATCAATTAAAAATAAAACAAAAGATCTTAGGATCATGATTTTTAAATGTCTTGACTCTTTATCCATCATTGTATCTCCAAAATTGGACCAGTATTGTACTAGCCAGTTTTTAGGTGGAACTATTCAGAATAATCAAAGTAAACAGTGAATAAT
>chr2	26557104	26557433
GAAGGGGGCTGAGCTGGAGGCCCTGGGGGACAGCACAGTGCCTGGGGTCTCACCTCCGAGATGGGCGTGGCCTGCTCCACCTGCACCTCTGTGGAGCTGGTGAGCTCAGGGTTGGAGGTGTCTACGATCTCCACAGCCAGGCCCAGCAGGAGCCGGGCCCGGAAGGACACACCCTCCCCCAGGCCCTCGTTCAGGTCCTGATGCTCATCCAGCAGCGTGTAGTTACGTGTGGAGCCGTACATGTTCACCCAGGCTGGGCCCAGTGTGGGCAGGAAGCCTGTGGCAGTGGGAACAAAAATGAGGGGGCAGCGTCACATCCAGTTTCCCTGG
>chr2	205143914	205144176
AAGCTGTTGTAACTGAGGTGTATAAGCTGTTGCAACTGAGGTGTATAAGCTGTTGTAACTGAGGTGTATAAGCTGTTGTAACTGAGGTGTATAAGCTGTTATAACTGAGGTGTGTAAATCCGGCTGCTGTTAGTTCTGATTTCTGGATACTTTATTTCTACTACTTCAGGCAATATTTAGAGTAGAAAATCCACTAACTTGCATTGGCTGGCAAAGAAGGTGAAATAGATCCATGTGGGGTTTTGGGAAAAACACTGAACTTG
>chr2	21687205	21687467
TATTTTGTTTTAATTTTTGTGGATACATAGTATGTGTGTATATTTATAGGGTACCTAAGATGTTTTGGTACAGGCACGCAATGTGAAATAAGTACATCATGGACAATGGGATATCCATCCCCTCAAGCATTTATCCTTAGAGTTACAAACAATCCAATTTCACTCTTTATTTCAACATGTGCAATTAAGTTATTATTGACTACAGTCACCCTACTGTACTGTCAAATAGTAGGTCTTATTCATTCTTTCTATTTTGTTGTACC
>chr2	132898267	132898603
TAAATGCAATGATACAACTCTACACATTATTTCTTAGCAGGCTCTTTCACCACTTTTTAACAAGGGGTCCTCAAGGTAATGAGGATACAGTGGGGGTGACATTTTGAAAATATTAAACCATGTGTTTATGTCTCCACCTTAAATTGCATCCACTTGCAGCCATCTCTCTCAAGAGTGAGCCACACTTATCACCCCAGGGTAGGAATAAGCAGCTACTGCCTGGGACAAAGGTGTTGTGGATCCATCCTGGGTCCAGAGGATGGAATTACTGACCTCTTTAGCTGGGCAATTATCTTAAAAGCCAGACTTTGTGAAGGATGAAAAAGGATTGCCTAAC
>chr2	7096103	7096439
TGCTGAGAGGAAACTTGTTAGTTAATAGGATATATAGATGTATGGATGTTTGGGTGTTTAGATGGAAAAGGGTGGAGAGAGAGAAGGAAGGGAAAGGAAGAGGTGGAAAAGAAGAATGAGGGAAAAATGAAGGGAAGAATGTATAGTCGGTGGATGGATATATAGTGGGCAGATGAGTGGGTGGGTGGGTAGATGGTGGGTATATGAATGGAAGGGTATAGACTGGTGAATTGATGGGCAGATGGATGATGGTTAGATGGATAGATGGGTGGATGGGTGGATGGATGGGTAGATGGGTGGATAGGTGGATGAATAAAGAGATGGGTGGGTGAGTGGG
>chr2	215992477	215992796
AGTTAAAAAAATATTTTGTTCACATTCTTTACCTTACAGGACAGTTTGTAGTAAAAAAAAAACCAAAGTACCTATTAGGAGGAATATTTAGTTTTCTAAAAGGTAATATTTCTAAATAAAAATGTAAAGATTTAGATTTCAGTGTATATTGATAATCTACACATTAATTTTAAATATTAGTTATTATTTTTACCCATATTAATATAACTGGCTTAACATTTAAATAGCAAGAAAAAAATCTGCAATAATTTCATTTTCCTTACTTCTTCAAAATTTAAAGAAACTGTTTGACATTTAAATGAATGAACTAGACTTTACGA
>chr2	214285878	214286197
AGAAATACCTGAGGCTGGGTAATTTATAAAGAAAAGAGGTTTAATGGACTCACAGTTCCACGTGGTTGGGGAGGCATCAGGAGGCCTGCAATCATGGCAGAAGGCATCTCTTCACAGGGCGGCAGGAGAGAGAATGAGTGCCGAGCGCAGTGGGGGAAAGCCCCTCATAAAACCATCAGGTCTGGTGAGAATTCACTCACTACCATGAGAACAGCATGGGGGAACCGCCCCCATGATCTAATCACCTCCTCTGAGGTCCCTCCCCCAACACGTAGGGATTATAATTCAGATTACAATTCAAGATGGGATTTGGGTGAGGA
>chr2	206354394	206354699
TGTGTTCTCTCTTCACCCACTGCCCCCCTAGCTCAGATAACCGAAACCCAGCCAAGCTGAGGTGGCACAGTGTTTATTTTCCTTGCCCCTCTTCACGGCCTCTGCAGTTGTTCTGCACAAACGTGTGGCCTTTCTGTAATCTCTGATGAAAAGAGCTACATCCTGAAGTTTTGACTTGCCTGCATTGTGGGCTACACATCTGAGCCAAACTGCAGATCTGTAGGTGAAGGCTTGTTTTTTCTCTTTAATTGTGCAGATCACTGGGGCTCTCACAGCTGTAATTTGCCTTTCATACACTTTAGTGAC
>chr2	7778399	7778704
AGATTATTCTATTATATGCCCCCTCTTGGTGTGGCAATCAGTGTGATATGTACTATCACAATTAAAAATTAACAAAAAAATTTACAAGAAATAAAATGATTTGGTGGATGTTTCCTTTGTATAGCAGTTTGCAAAATGTATTCTGCTGTGGGCTCTTGAAATAGATATTTTATGAACAGGTATAAAATTCTCAGGCCTGTCATGTACAATTGCTACAATTGATTTGTTAAATGGCTGCCATTTTACTTGGGAAAATATTTGTGTTGTTTTTTCTGCTGATAGCAAAGCTCCATGCCAGGAAGGCAT
>chr2	202745145	202746020
AGCTTATTTTATCCTCACTATAACCTTATGAGGCAAAGTGCATTGTTTCTATTCCACAGATGAGGAAAATGAGGCTCAAAGAGGTTAGGTAACTTGCCCAAGGGGCACACAGCCAGTAAGTGGAGAAGCTGAGAGATGAACCCAGGTTTCTATGACTCCATGCTCCTTGAATCTTTGAGTTGTGATGCCATCCCTGTGTTTCTGAGAGGAAATAGTAAAAAGTCAGGGAAACATCACGAAATTATGGCAGTATGTTTTTTAAGCCAGCATGAATCTTGGAGGTGATCTAGAAGTTCTTTTATATTATGGATGAAGAAACCTGAGGCCTACAAGTCAAGAGAATCGTGCATGACAACTAATTATTAAAACCAGGGTAACTGGAGTCTGCCCAGTGTTAGTGGTTATCTAGTTCAGTTCAGTTCCGTTCAGGTCAGTTTCGTTTTGAAGACTTTTCCTTGGGCAGTTTCCAGCTTCAGGAATAAACAGCTCCAGAAGGAGCAAGTGTAATGATTGCCTGACCTGTGCAAAGAAGTGAGGAGTAGCCAGTGCTGGAAAAGTTCCTCCTAACACTGTGGAGAAAACAGGGAGACCAGAAGTGTGTGCCCAGGAGTCCTGGTGGTGCCACTCACCAGAATCTACAGCCTGGAAGATGGCACCATGCAAAGGTCTGGGGCTCCTTGCTCCCCACATTGCCCAGTATGATGCCTGCACAGTCATGGCACAGCACACTGCCAGGCCCTGCTATCTGCAGCCTGCAGTACTAGGTGCAAAATATTCTGCTAGTCCTTAGCACCTACATGACCTAACTCTGGTACTGCTCTATTTTTCCTCTGGGAAGTATTTCAAAGTTCTCCTTCATATTGGAAGAGGAGGAAG
>chr2	37335309	37336184
TGCTTAGCACATAAGTGCTAAGTATTAACTATTATTATTTGAAGATGAATGAAACAGACTCTCTGATCCTCCCCACCCCGCTCCAATGCTAGAGAGCACTCTAGTCCCTGACTTGGTCTGGAAAGGCACTGCCTTGCCTCTATATATGGTCACATTGAGGTGGTAGCTTAACTACCAAAAGTTTACACTTTTAACAAATAGGTTTCAGGGTGTTTTAGTGTACATGGTGAGTTCTTGGTATATATATTTTATTCACTTATTTGGAGAATGATCAATTGCAAAACCAAGGCAACCAATAACTACATACTAACTACAGCCCTATATAATGGTACATTTGAAATATTGGTAACAAAAGGCTAGACCCAGACACGAACCAAATGGAAAGACTTGTACCATCCTAGTTCTATTTCTTGTCTCTATACTACCAAACTAGCAAAGTGATTCTGATAGAAGAGGTCTACAGAACACACTGCCTCAGGAGGTCTGAGATAACACTGGTTAACATCAAAAAACATCTCTTATGAGCTTCTTCAATTAGCTTTCTTCATTACCAAGCAAACCTGCTACTGTCTTCACATGTTGTTCTTAAACTTTTCCCAGTTTGATGGAATATTAGTTAATCCTATGATTAGGCCTAGTACTTTTGGAAAAACAAAAAAGATCTACCTATTACATGGGCTGGTTAAATCCAGATGGGGGTATTCCCCAGCACTGGTTCTATTAACTTCTATGGGGCAGTTAAATAATGTTTTAAGTAGTGTACTTGTCCTTCCTATCAGTATCAGCAGACTAAAGAGGGCCAGCCAACTTATTCTTGACGGGTACAGAACCAGGAGTTGCAAATTCAAAAGCCTTCACTAGGCAGGAAAAAGAGAT
>chr2	74197059	74197405
GTAATCCCAGCACTTTGGGAGGCCAAGGCAGGCAGATTACCTGAGGTCAGGAGTTCAAGACCAGCCAACATGGTGAAATCCCAGCTCTACTAAAAATGCAAAAAATTAGCTGGGTGTGGTGGTGTGTGTGTGTGCCTGTAGTCCCAGCTACTCGGCAGGCTGAGGCACGAGAATTGCTTGAACCCAGGAGGTGGAGGTTGCAGTGAGCCCAGATAGCGCCACTTCACTCCAGCCTGAGCAGCAGAGTGAGACTCCATCCCAAGTTAAAAAAAAAAAAAAAAAACACTGTGTACCCCATGAATATGTACAATTATTATTTGTCAATTTAAAAAAATTAAAAGAACAAA
>chr2	25239672	25240018
AACTGGGTCTAGAACCCATGGGTCCTGACTGTGTCCAGTGCACCCTCCCTGGTGAGCTGTGCTGTGGGTGTCTCAAGTCAAGAGACTCTTGGGTCTTTCCAAACTGGAACTCACAGAATCCCCTGGGCTCTTTGTTTCTATTTTATATTACACATGAAAACTGGTCTGTGTCTTTGAGGACCTCATTCTATCTTCACCTTAACTCAGCTTCTGCATTGACAAAATACACAGAATGTAGTTATGTACATTCCACCCTCAGCACCTGCCAGGTGATGGCAACAAGATTAAAATTCCGGTCACTGACACTAACAGTATGGGGGTTTGTTTGTTTGTTTGTTTCATTTTGT
>chr2	104562227	104562516
GGAAAGGGTCTCATGTTCCTGATGCTCCTCCACTCTGCTAGAGCCTCAGGTTGAGTCTTTTGACTTTCCCTTTTGCTTTACTTTTCCCAAAACACAGAAAAATAAATAAATATCTCTTAAATAAGCAAACATAGATGGCAACCCCTTCATTTTGACTTATGTCTAAAGACAATATATAGGAGTTTGAGCTATAGTCTCCTTTGAGGCAGAAACCAAACAATATGCATAACCCATGTTGGATTCCCCATGAACCCAGCACTGGTCTTACACAGAGTAGGCATGCATAAGTA
>chr2	160134802	160135091
ACCTTCCTCTGAGGTACAATACCAGTGTAAGGAGAATAAAGATTCTTATCTATGGTTTAAAACTTAAAACTTAGAATGTTCTTACTTAGAAACCAAATTCACTTTAGAAAACAGAATTTCATTAAAGTTTTTTTTTGTTTTTTTTGTTTTTTTTCTGGAGACAGACTCTCGCTCTGTGGCCCAGGCTGGAGTGCAGTGGCGCAATTTCAGCTCACTGCAATCTCCACCTCCTGGGTTCAAGAGATTCTCTTGCCTCAGCCTCCCGAGCAGTTGGGACTACAGGCGCACGC
>chr2	232095517	232095844
TTTCTCTGCAGAATCTCCCTGTCCCTGCAGTCACTCCCCTCCCCTATCCCCCACCCTCCCCCAAGGCCCACTTCTTAGGAGCTGTCCCCACTCAGGGCTTGACTGTGCATTCAAGTCAGGGCAGGCTCAGGGCCCCCCACTGAGGAAACCACCTCCGCCAACCAGCCTCCCCTCAGCTCCCTCATCCACTCTCTGGCCTCCACGAGGTCCCCACTTCTCCCATTTTCTCCCATTGTCCTCAGTGTCCCCACTCCCCACCCCCAGCCTCTGTTGCTCTCTGTCCGGGAGCCCCTGTGCTTCTCCCAGAACTTGTCCACTGGGCAGGACT
>chr2	133875555	133875882
GTAGTTACTGTCAGAATTGAGTGGAATCATTGGACATCCACTTGGTGTCTAGAGAGTTGGAGAACTGGTCATGGGTGTGTGAAAAACCCACACATTTGGTGTCAGGAGTGTTCTGTAGGTAGAAACCAATCATCATAGTTGGTATCAGAGGTATTATGGAGTAAAAGTAGCACAGGTTCCTTAACTTAATTTCTACCATAATTAAAAAAAGGATATTGGGTTATCTCACCCTGGTTTCCCAGTCAGGGCTCCAACCTGGGCTCTCATAATAACTTCCTCCTTTCCTTTTTGACTTTTGTTAGCTTCCATTGCCCATGGAGTCAAGTTT
>chr2	124768378	124768711
GTATTATAAAATAAGTAAAACAGGAATTTTTTTTTTTTAATCCTCAGGCTGGAGTTCAATGTAAACATATTCTGAATTAACACAGCAGGGGTCTCTCTTAAAAGATGATATGTGGTCTATAGAGTCCAGCCATCTTTAGTACCAGAGGAGAAGAAATCTAGGCAGTGGAAACCACAAAATGACAAGTGCAAAAGCCCTGGGGCAGGATCAAGCTTGGCAGTTTGAAGAACTGGAGGAAGGCCAGTACCTGAAGTTCCAGAACAGAATAAGGATGAGATGGGTACAAGAAGGGAATGTAGAGGTATTTGGAGGCTTATAGGTCTTTGTGAGGAGC
>chr2	146002846	146003179
GCTTCATAGGGGGTTATATTATAGAGGAATAGAGAAGACCAAAGATTTGGATGTAGCCTCAGTGTTTTCATCTGTAAAATAGAGATTATGATATCTACCTCACAGGGTTGTTGAAGGATATGTTATTTTAAGATCCGATAGATGATATAAAATAAATGTCTTGTACATCATAGGCACTCAATACATGGTAATAACTTTTATCTTTATCACTGAAAAAAGAGCCAAACATTATTAAGAATTACTTACATTTAAGAAATTACTATGCATGCTGTCTTCATTCTAAAAGTGAGCTTTTGAAAAGATTAGATGGAAAATATAAACAAATGCATATATG
>chr2	129569062	129569346
CTATATAGAATAACTTTGGAAGTATTCCCTCCTCTTCTATTCTTCAAAAGAGTTAATGAAGGATTTGTCTTAATTTTTAAGTATTTGATAGAATTTAGCAGTGAAACTATCTGGTTCTAGATTTTTCTTAGGGAATATTTTTGATCACTGAGTATCTCTACTTGTTATAGGTCTCTTCAGGTTTTTCTTTTACTTCTTTTTGAGTCAGTTTTGGTAGTTTGTATCTTTCCAAAACTCTTTATAATTCATCTACATTTTATTATTTATTGACATAAAAGTGTTATA
>chr2	2765962	2766246
CCATGGGAGATGTTTTAGGCTGGGTTCTCTGGAGGTTTTCTGAAGCAGAGGTCTGTGTGCAAGCGTTCACCAGGGAAGTGCTTCCTGAGGAAGTCTGTGAGACAGCAGAGGACGCAGTTGGAGGTGGAGAAAGCCAAATGCAGGGTGACCGAGGCAGAGCCCCACGGAGGGTGGCTCCAGCTGAACCAGCCAGACCCTAGCAGGCCAGGCATATGCGGTTCCTCTGAGGCCTGGGATGGGCTCCTGTACCTCTGTAGGAAGGTCTGAAAGCCAGAAGCCAGAAGG
>chr2	175661632	175662259
GCCAAATCCACACAAAAATAATTATCAAGTTGTACCCACAGAGTAACTGTTAAGCAGCTACTGTTAGTAAAGAAAAGGAATCTGCTTTTTGTTCATAAGGAAACATGCTACATTTATAAACTGAAAATTAACCCCCATAATGAGCATAACTGCAAGACAAAGCTATAAACAGGTAAAAACCATTTCAAGTAAAAGATAACAAAATTAACAAAATAGATATTACTTTAAAAATACAGTAATTGGCTGGGTGCAGTTGCTCATGCCTGTAATCCCAGCACTTTGGGAAGCTGAGGCGGGCAGATCACTTGAGGTCGGGAGTTCGAGACCAGCCTGACCAACGTGGAGAAACCCATCTCTACTAAAAATACAAAATTAGCCAGGTGTGGTGGCGCATGCCTGTAATCCCAGCTACTCAGGAGGCTGAGGCAGGAGAATTGCTTGAACCCGGGAGGTGGAGGTTGCAGTGAGCTGAGATTGCGCCATTGCACTCTAGCCTGGGGAATAAGAGCAAAACTCTGTCTCCAAAAAAAAAAACAATAATTTATAACCAACAGTATTCAATTTTTGGTCTAGATTACCATAAATGTCTCTAATATAATTTGATGAAATTGCTCTTTTAGCAATGATT
>chr2	214014227	214014854
CCTATCAGTGGTAGAATAATCTATTAATTTACAATGATATGTTATCCATCTATGAAAATGTAGAAAGCACTGTAATATGGAGCAAAATGAATGTCTTCTATACGCATAGTATGGAATGAAGGCAGCTAGAAACAACATATCTACATATGCAGATCTATATATTTCAAAAATGGAAAACAAAATCTATGGTTTCGTATTTAGGATTCCCAAAGACAAGAGGTAAAGGGGTAGTGACAAAATGGAATCAGGAGTTGGACTTACAAAGTATCAGTAATGTTCTATTTTTTGACCTGGGTGGTAATTAAACAGATGTATTTATTTTTGTAAAAATGAATTGAGCTGCACACATAGATTTGTGCACTTTTTTCTGTTTGTTAGAATTCAATAAAATGTTGAATTTACAAAGCAAAAGACATTGGGAAGAAATAAAATTACTTTTGTTTGAAGACGACATGATTACTTATGTAGAAGATCCAAAATAATTTGCCAAAAACCTCCTGGAATTAGTAAGCCATTATAGCAAGTTACAGTACAAAGTTAATATACAAAAGTCAACCACTTTCCTATATTCCAGCAGTGAACAAGTGGAATTTGAAATTAAAAACACGGCCGGGGTGGTGGCTCTCAT
>chr2	122878137	122878471
TAGAAATGTGACAAATAGTGGCTATTTTATTATTATTGCTATAAGCTTAAATGATATAATCACATTATATCTAAGATGATTTTGATACAAATGCTGTGAACTCATCGAGACGGTTGACTCAGAACCTTTATGAGTTAATGCATTTACACATCTATCAATTAGTCTTTATTAGATATTGCTTGTTTGCATTTCTTAACTTAACTTGATTCCTTTGGGTGTTAAATTTCTACTCCTAAGAAAACCTGTATTTCATATTACAAGTTAACAGTATATAATCTATTTCCAAATTTCTGGGTTATTAGATAAAGCCTCACATCTGACTGACCAAATTAAAT
>chr2	238726636	238726970
CAGTGGCTGGAGAGGCATCCCAGGACAGCAGCAGTGGGAGTGCCACCCCCCCCACCCCGTCTTGGGAGAAGGGAAAGGGCAGACGCAGACTCCAGGGAGCTGCTGAGAGAGGGCCTTGGCGGGGGAACGCAGCCACCACCCCTGTTGTCCAGCTGGGAGGAGGTGGCAGAGTCCATCTGCCCTCTCTCTCTGGCCTGCCCCCTGTCTCCCACTAGCGCCTCCTACAGGCCAAGCCCAACCAGAACCCAGAGGGAAGAGAGGCCATTGACAGGCTGTAGTGGCCACCTGGGGACACAGAACAGGTGGAGAAGGTGGCCAGGGCACCAGGACGGCGG
>chr2	142443390	142443879
CATTTCTCCTGTCTGAGGCTTTGTAAGTTTTGAGCAGCATCATCTTTCCATTTCTTTCACCTGACCCCCACCTCCCGCCACCCTCTTGTAACCATTATTCTATTCTCTGGTTCTATTATTTCTATTGTTTTAGATTCCACATAAGTGAAAACACACAGCATTTGTCTTTCTGTGTCTGGCTTATTTCACTTATAATGTTCACCAATTCCATCCATTTTGTTACAAATAAAAGAATCCTTTTTAAAGGCTGAATAGTATTCCACTGTGTTTCTACACCATACTTTATCCATTCATCTGTCAATGGACATTCAAGTTAATTCCATCTCCTGGCTATTGGGAATAGTGCTACAATGAACACTGGAGTGCAAACATCTCTTCGACATACTGATTTCAAACCTTTGGGGTAAATCCTGGTAGAGGGATTTACTGTATTAAGATCCCAGTAGTGGGATTTCTGTATCATATAATTCTATTTTTGGTATTTTTAGGA
>chr2	31031621	31032110
TCTACAAAAGACACCCATAAGGGTTCCCATTCTGGAACCTTCTGCTCTCCGGTAGAACCGGTTCTGGGCAGTTCATTCCTGCCCAGGAAACTGCATATGTTATATCCCAGCTGTCCCAAGTGCAGGCCTGCTATGGGTGACAGTCCCAGTCACAACACATCCCGGTCCTTGCTCCACCACTGACTGCCATGTGACCTCACACAGGCTGCTCTACCTTAGTTCCTTCATCAATAAAATCGGGACTGCGATCTGTTCTGCCCACCTCCCAGAAGAACTGGGGGTTGCACATGTGAAGTAATGAGCTTGAGAGAGAGCCTGGAGAAAGCTGGGGCACGAGGCCCGGCCCTGCTCCTCAGCCTCACTCACCTCTTTGACCCTGTGCAACAGAGGCTGGAGCCAGTCCCTGTTCACCTCACAGTGGCTGTCGAGGAAAGTCAGAGTGGTGCCCTGGGCGATGTCAGCGCCCCGAATCCGGGACCGGACCAGACCT
>chr2	28363072	28363643
TCGATGGAGTATCTTTGCACCCATACTGCATGGTGGTTGACACCTCTGTTATAACCTTCGTCCTCGTCTCCTTTCCTGAGAACAGTGAGTTGAGGGCATGCTGACACTGTGGGGAGGAGTTGGCCTTACTCAGCTGGGTTTCCCTAGAGCCGGCCATGGTATGTGCTCAGGGAATGTTTGTCAGTTTGGATACATGTTGTTTTCTCTAGAATGTAAAGGTCATAACTAGATCCTTTAGGGAAAAAAGTTAGATTCATTTGAGGAACTTTTTTTTTTCTTCCTAAAGCCACATTAGTCATACTTCGCATTGGGGTAGTCACAATATTCCCAAATTTGTATCTAACTGCTTCATTCTAATTTTTCAAGACAGGAATTTAAACTGACCCTTTACTTTAACCACAGACACCTCATTTGTCCTTTTTCTTCTAATCATTTACATTTGGTACATTGTCTATGAATTCTTTGAAATTAAAAGCTTATGACTTTTTAAAGACTTTGCCCAATTTTTAAATGCTAAGGATTTTGCATTTGAATATATTGTAATTTATTTAAGGATTCTTTTAATCAAACTC
>chr2	209640705	209641276
CCAGCTCATCATTGCTCTCTCATGGTAGTCTCCACTGACACTGCAGGGGGGTGGCCTTGTTACCAAGCTGAGTGTCAGAGGAAGTCTTAACCCCCGACGAGGCCTCCTCTGACAGTGCAGGGCAGGTGTGTTGTAAGTTCACTGACTGGGGAGGCCTGCTTACCACCTGGTGGGACCAAAAATCCTGGCTTCTTACTTGATCTTCTGTGGCCCCACTTTGGTAGGGGATTGAGACACTTCATTATAGACTGGCAAGGGGAGCCTCTTTCCCCTCAGCCTTTGCTGGTGGAGGTGGGGGTGGGGCCATAGTTCATACTGTTGTATTAGGCAGAGTAGAGCAATCATCAAGAATAAAATCATGTCACTTGCAACAACATGGATGGAACTGGAGGTCATTGTGTTAAGTGAAATAATCCAGACACAAAAAGACAATTAGCCCGTGTACTTACTTATATGTGGGATCTAAGGAAGCTGATCTCATGGACATGGAGAGCAGAATTATCATTCTACTCTGGATACCAGAGGCTGGGAAGGATGCAGGTGTGAAGGGGAGGATGAAGAGAGGTTGGCAA
>chr2	34275113	34275394
CAACCTTAGGTGGACGTTCTTTTTATGATAGAAAGATGCCTTCTGGAAGCTCCAAACTCCCATTTAACTTCTCTGAGTCCCTCTCTGGGTGCTTACTCACTGATTAGACAGATTTGGGGCATATGCTATTATGAAAACACTCATTACATCCAGGGCAAGGAATATGCTTTTGCCCAGATTGCCTAATGTGTTCACCTGTAGTGGACATTACTAGTGCCCTGAAAATATCTCCTGATCTTCTTCGCATGCCCTTTTGGCCTATCCTTGAGTACTGTGTGCTTT
>chr2	145253344	145253625
TCAGAAACATCTAAGAGGAAAAGAAAATGTTGTGTTCTTATATTAGAACAGCTTTGCTTAAATGATATGGTTGTCATCTCATTGTTTAATGGGAATAGAAAGTAACCAGAAATCTTGTGTTCATAGTGTTCCCTATAAGCTGTTTGCCTTTTTGAGTTGTAGTGTCTTTTCCCTATGTTCCTATGTATTTACAATTTTTCTTGCAGAATTCAGGATATGATCTATGATGATGTAGCCTCTCCCTGCCCCCACCCCTCATCTCTCTCTTTCTCTCTATATATT
>chr2	170902450	170902783
TTACTGTTGACTGGAAGCCTTGCTGATAACATAAACTGTTGATTAATACATATTTTATGTGTTATATGTATTATATACTGTATTCTTACAATAAAGTAAGCTAGAGAAAAGAAAATGTTATTAGGAAAGTCATAAGGAAGAGAAACGTGCTTACTGTTCATTACTTGGAAGTGGATCATAATAAAGGTCTTCATCCTCATCTTTTTCACGTTGAATAGGCTGAGGGGGAGGAAGAAGAGGAGGGGTTGGTTCCGCTGTCTCAGGGTTAGCAGAGGTGGAAGAAAATCCATGTATAAGTGCATCCATGCAGTTAAAATCCATGTTGTTCAAGGGT
>chr2	49093149	49093482
TGAGCAGCATGAGATGGCATCAACAGGGAGAGCTTCAGAACAACATTTTTAAGTACCCGTATGCAGAAATTAGGACATTCAAGTCAAGTAGCAACTCACCCCTACCCCTTGTAATCTCCTGCTTCAGTGGCTGTGATGATTAACATTTATCCTGGCTTAAGAAAAAAACAAAATGAAACAAAACCAACAACTCAATCCTACTGGTCCCCACTGAATTCCTTCATCCATTTTGCGTTTTTTCTCTTGAAGCAAGTAGTTCATCATCCCAAAGAATATCTGAAATCGTTGCCATCTACCTCTACCTGGCTGCTGGAGCATGAAGCTGTTAGGACTC
>chr2	129127219	129127580
AGTTTGATTAACCTATAGTGATTTTGAGTGTATGCTTCTAGATAGATATTTTGGTGGTTTCTCTATGTATTATATTATATATACCTAACTTATCACTGCCTACTATTGCCCAAATTTTGCTAGCTTGAGTAAAGTGTAGATAACTTCTCCTTTTAGTTCCTTTTACCTTCCAAAGTTTATAGTATAACTGTTTTACCTATTTAGTCAACACACATTTAGAGTCATATAAGACAGTGTTAACATTTTTGCTTCAACTATCAAACATAATGTAAAGTGTGCAAAAGGAGAAGGAAAATGTATTCTTCATCCATGTTTTGATTCTTTCCTTTGTTCTTTCTTCTTACCTAATATTCTAAAAGTCT
>chr2	20103675	20104036
TAACCATTTTAACTTTCTGAAATGTAACTTAAGCATAATCTAATCAATCCCCTAAATAACCAGTGTGTGTGGAGACAGACAGACATGGGCCAACAACATTTTGGTCAACAATGGACTGCATATATCATGAGGGTTCCATAACACTGTAATAGTGTATTTACAGTATTACTATATTTTTCCATCTTTAGATACACACCTATTTGCCACTGTATGATAACTGCCTACAGTATTCGGTACAGTAACCTGCTGTACAGGTTTTAGCCTAGGAGTCTCTACCACATCGCCTAGGTGTATAGTAGGCTACGCTATCTAGGTTTGTGTAAGTACACCCTATGATGTTCACACAACAATATCACCCAGTG
>chr2	20351248	20351537
ATGTAAATTCACAGGGATAATAGTTGAAAGGATTAATGCAAATATACTCTCCTGAGGAATAAGTCTAAAGTATCTCCACTTTTCCTATCTGAAACGAAAATTCAAAAAGGAAAATAACTTGGGCACGGTTAAACAATAGCTATGTGGTGGAAATACAGCAAATCTGACTCTGAAGAAGGCAGCCATTAAGCCAGACTGTCTTTTATATTTAAGGATATACATAGAGGAAGCAGAGACTGATAAAAAAGCAATGAGAGGTGAAAAGGCTATGAGTGAAATACCACTCCGCA
>chr2	85410578	85410867
GAGCCCAGAAGTTCCAGACCAGACTGGGCAACATGGCAAGATCCCATCTCTCTTTTTTTTTTTTTTTTTTTTTTTGAGACAGGGTCTTACTCTGTCACCCAGGCTTGAGTGCAGTGGCACGATCTCAGCTCACTGCAATCTCCATCTCCTGGGCTCTAGTGATCCCCCACCTCAGCCTTCCAAGTAGCTGAGACTAGTGGATCTCATGGAAGTAGAGGTGGTTACCAGAGGCTGGGAAGGGAAGATGGGAGGAAAGATGAAGAGAAGTTTGTTAATGGGTACAAAAATAC
>chr2	18757554	18757871
TACAATTTTAAAAACTCATGTGGAGAAGAATAGTCATTATATTTTCCCTTATTTTTTATTCTGTTTTTAAAAATATCCTTTCTGAAGTTCCACACCTTCTTTTGATAATTTCTTTTATGCTTTGAGAGCTTCATTTAGCCATTCTTTAAGGGTAGTTTTTCTAGAAACAAATTTCTTTGATTTTATTTGAGAATGTCTTTATTTCCCATTCATTTCTAAAGAGTTCTTTAGCTAGATATAGAAATATTTGACAGTATTTTTTCAACACTTGAGAAATGCTGTGCTGCTTCCTGCTGAACTCCATGGTTTCAAATGAGA
>chr2	239266180	239266497
CAGGCAGGCACATTCCTGGGAGCTGAGGGGCACTCTGTCCCCAGAGACCACCGTCTATGGAATTGAGCTCTACCGGGCAGTTGAGCTGGGCTGGGTGGCCCCACTCCCTCTTCCAGGACAGCTGTGAGCATTGGCAGAGAGCTTCCCAGGTTCTTCCACTCTTGCTGTCTGCAGCAGGTGCATGGCCCTCTCTGCCTCGATGGCTGAAATTGTGAAATATTTTATATATATAAAATAATTTATACCTTACATGGTACTTATAGTGAGGCAAGCCCTGTTAATCACTGAATATTCCCAACCACCCCATGAGGTAGTGGG
>chr2	100850889	100851148
AAGTTAATTTTTCTCCTCCCAAATATGAAGACCTTAGAATGATTTATTACTTACATGTTACTGTTATCCAGTATTATTTTCTATGAAGCACACTATATTTCCTCACTTTTTTGTCTTGCCTCTCAAAATTCCCATCTGGGACAATTTCCTTTTGCCTCAAGGGCATTATTTAGATTTACTTTAGTGAGATTTTGTTAGTAGCAAACTTTTTTCTTCATCTAAAATATCTCTATTTTATCAATTGTTGAAAGATAGTTTTG
>chr2	132673062	132673321
TTGGGAAGATTATACCTGAGCATGGCAAAGGATTAGAAATAATAGCTAGCAGCTGGGTGCAGTGGCTCACGCCTGTAATCCCAGCACCTTGGGAGGCCGAGGCGGGCAGATCAGAAGGTCAAGAGACATAGACCATTTTGGCCAAGATGGTGAAACCCCATCTCTACTCAAAAAATAAAATTTAAAAAAAATTAGCTTGGCTTGGTGGTGTATGCCTGTAATCCTAGCTACTCAGGAGGCTGAGACAAGAGAATCGCTTG
>chr2	156886649	156887072
AACTTTTCCCTCACAGATCTGTTTGTATCTTGGAAACATTTCTGCAATGCCGACGCCTAGGTTTAAAATACAATTAGATAATTTGATATTCTCGGTGACGCACTGACACCGAGAAAGCCAAGAGATTCTCCAAACAAAGTGAAATTGAACCTTCAAATGACATTCTTAAGTTTGCAAGAATATCTATATCTCCTTGTTGTGCTCCTTGCATGCGGAGAACCAGTGGCCCGTAAGACTTATGACCGGTGTTTTTTAGGGGAGGAGCCACCTAAACTATCTAGGAATGGAGTCCAGTGCCAGAAAGAAATACACAAGGTCGTTGGGTGCCGCTGTCACTGCAGGGCGCCATCGGCTCCCTGGGCCTTACATATCTCTCTTGTGAGAATCAGTACCCCAAATACTCTCTCTCTCTCTCACACACACA
>chr2	188953136	188953559
GAGATGACTAGAATACATAGGAAGTGATTGCTCCAAGCTACTTAGGACAATCATCCTAATATCACCTTCTTTGTACCTTTTGCTTGGAACATGGGGTGAAAACATTTGAGAAGGTGTCTTAAAGGCATACTAAGGCATGTGTACTTTGTGCATTGGTGATGTGGCCAAATTACTTGTTAGAGAAATTACGACTGGCTAGGGATGGATAGGTGGGGAGTGTAAACTGGGAGGGAAAACAAACTGGAGATTGTTGTATTAAGCAGAATTGAATTTATTTAACTGCATGTAGGTGGTAAGGGAAAAAAGAGTGATTAATCATGCCAGATTTCAGGTGTGAGCAATCAGTGGGGATTGAACGTTTACTTACTTAAAGTCACAGGACAAACAAGAAAAAAATAGAAAAGAAAATCAGGGCCAAGATCTT
>chr2	101760776	101761046
AGACTTGTTCAGGTTCTTCAGTTTAGTGGCAGAGCAGTTGACTCAGATGATCAGAATTTCTTTTTACTTTTAATATTACGGATTTATCTTAGGAAGACAGATTTTGGTGTACTTGTTGCTGGAAGAGTTTCAATTCAGTGTTCTATTTCTACCAGTAATTCCGTAGGGGTAATTTTGGATGCTTGTGGGCTGTAGGTTCAGTGGAATGACTTCCCTGGAGCAGCAAGTCAGACAGATGTCCTCTCATCAAAGGTTGATGAAGGGGACCTGT
>chr2	151347895	151348165
ATAGCAACCCCAGTCTCAAATTCAGCCCCATCACTGTTATCCTTGGAACTGGATGCCCTCCCTGGAATCTCAATCTGGAAACATGTGTCTTTCTTGTAGGAAACAGTCCTCTGTGTTATCTCAGTCTCTCAGCCAGCCTGTGCCAAAATTGTTAAGGCAGGATGGGTCTTTCGATTCACACACGTTCATTTTCTCCTAAGGGCAAAACACACAGCCAGAATGGCTGGGTCAAGATAAGATACAAGATTAACCACAACCAGGTAACTAAAAC
>chr2	219078454	219078727
TGTGTATAGTATTCCAAGTTCTTATACTCCAAACCTTTTTTCTCTAGCTTGCATATTTGACATCTTGGCTTGGCATGAAATCTTTGTTTCACACCTCCTTTCATTGAGTTTCTTGAAAATGATGTTAGTGTTATCCTGCTTTGCATGATGATTTTGAGAAGTCTGATGCCAGACTATTTCTGTTGCCCTTGTAAGTTATTTCATCTTTTTGATTCAGGAACTGAGGATTTTTCCTTGTCTTTAAAGTCTAATAGTTGTACTAAGATATGTCTTG
>chr2	195980065	195980338
ACCAGCCTGGGCAACAGGGTGAAACCCTGTCTTTACAAAAAACACAAAAATTAGCTGGGTGTAGTGGCATACACCTGTAGTCCCAGCTATTTGGAAGGCTGAGGTGGGAGGATCGCTTGAGCCCAGGAGACATTGCAGTGAGCAGAGATCTCACTACACTCCAGCCTGGGCGAGAGAGTAAGACTCTTTCTCAAACAAAAGAAAGATAAACTTTCACAATCAGAAAATAGAAAATACGGCATTCAAGCAACTGCCTCATTCTCATCCTAAACGA
>chr2	52588177	52588473
AAATATGTGCTGACCAAAAAAAAAGAACAAGATATATTTAGGTAAAATATCATGTGAGAAACAATCCAAGTATGGGAATTACAGGAATATATTTTAGTCTAACTTTTATTCTTAAATAGCTGTGTGATCTCGGGCAAAACAATGAACTGTGGCCTTCATTTTCTTATCAGATGTGATTTCCAATATGTGGTATTTGAGATCACAGAGGATCAAAGATGTTATAAATTCATGATGTTTGTGGCAGGTGAGAGAAGGGAGAATTTATAGTGAAGAGAGCATAGGTTAACTATGAAGGGC
>chr2	135232858	135233154
GTTAAAGTGACTTTTTATCAAAAAGAGGAAATAACAGATGTTGGTGAGGATGTGGAGAAAAGGGAACCCCTGTACACTGTTGGTAGGGATGTAAATCAGTACAGCCACTACGGGAACTGTATGAAGTTTCCTCAAAAAAAACTAAAAATAGAACTGGCATATGATCTATCAATGTACTACTGGGTATATATCCAAAAGAAAGGAAATCAATATATTAATCAATTGGATTCTTTTGGATATACCTGCACTCCCATGTTTACTGCAGGAATAGTCACAATAGCCAAGACATAGAATCAA
>chr2	130045942	130046228
AACAACACAACTAAAAGAACTAGAGAAGCAAGAGCAAAGAAATTCAAAAGCTAGCAGAAGACAAGAAATAACTAAGATCAGAGCAGAACTGAAGGAGATAGAGACATGAAAAACCCTTCAAAAAATCAATGAATCCAGGAGCTGGTTTTCTGAAAATATTAACAAAATAGATATACTGCTAGCCAGACTAATAAGGGAGAAAAGAGAGGAAAATCAAATAGACACAATAAAAAATGATGAAGGGGATATCACCACTGATCCCACAGAAATACAAACTACCATCAGAG
>chr2	5714065	5714351
TTTCTGCACGCGTTATCTATGCACCCATGCATAACTCACACAAACTTACTGAATCTTCATTTACTCTTCTGTAAAAGGGGAGTAATCAAAGAAATGCACTTTACTAACAACAAGAGGGTAGCATAGTTTGTCTTTTAAACTGATAAAGATGTTCTGAAATAATAATCTATGTTTTCAAGGGTACAGGACTTTGGTAGTTACACCATGACAGTAAAGATGCATATTTTAGGAACTTGGTGGAGGATAATTTGACAGTACACATCTACATGTTTACATTGTACATACCC
>chr2	212183499	212183802
GAAACTGTTCCTCCTAGTGATACAGTCAAACTGAGTGGGGATTTTTCCTAAGTCATCATAAGTATCGGTTGCTGTTCAGATTGGAATAAGAAATTGCACATGATTAGTTTAATTCTCTTTCAGCCCTATGTGGCATCATAACACATCCTCTAGTCATGTACAAAATTCACAAACTGTAGGTTAGAGAGCTGGAAAATACCTACAATATGGAAAACGATGTCTTCAACAGACAACTGATTTCCATTTACTAAATGCAAATATTGGTGCAGTAGACTATGTGCTCTTGAGAAATGTCCTTTCATTC
>chr2	171154397	171154700
TATGTTTTGAGCTAAGTGTTATTATGAGTCAAAACATTTAGAAAATTTAAGTTTATAAGGTTAAAAAGTTACAGTAAGCTAAGGTTAATTTATTATTGAAGAAAGAAACAATTTTAAATAAATTTAGTGTAGTCTAAGTGTATAGTGTTTATAAACTCTGGCAATGTATAGTAATGTCCTTCGCATTCACTCACTGACGCACCCAGTGCAACTTCCAATCCTGTAAGCATCATTTATGTCAAGTGCCCTATACAGAGGTACCATTTTTTATCTTTCATATCTATTTTTACTGTGCCTTTTCTAT
>chr2	9516292	9516600
TAATATATTTTTGTTCCTAGGGTAAACATGTCAGAGATTGTACCCTAGGAACAAAAGCCAGGGGATCTGAGGCTTAGTGTGAGAAGCAAAAGTAAATATTTAAAAATATTACCCTCTTGGCCGGGCGCGGTGGCTCATGCCTGTAATCCCAGCACTTTGGGAGGCCGAGGTGGGCGGATCACCTGAGGTCGGGAGTTAGAGACCAGGCTGACCAACATGGAGAAACCCTGTCTCTACTAAAAATATAAAATTAGCCAGGCGTGGTGGCACATACCTGTAATCCCAGCTACTTGGGAGGCTGAGGCAGCA
>chr2	18468373	18468681
TCTTATAAGAAAACCAGCCATATTGGACTAGGGAATACCAACATGGTGTCATTTTGCCTTAATTACCCCATTAAAAGCCTTATGTCCAAATAGTGTCACATGCTAAAGTATTGAGGGTTAGGACTTCAACATGGATTTTAAGGAGGCACAATTCAGCCCATAACATATCCCTTAAGTTAAATGTGCAGGCTGAGAGCAGGAGGATTGTTTACTATTATAATATGATACATTTAGCCAAGGGCTGAGTCATAAGGACATGATAGGCTATGAGAAAATATACATTTTAAGAGAAATGGGAAACTCTTGGGT
>chr2	239889760	239890043
GGCAACAGAGCCTGACTCCAGCCTCAGGGCGTGAGGCACCTGGCCCTGGCCTGTTCCCATCCCACACCCGGCTGCTCAGGCCTGGGGACAGGAGGGCACAGGGACAGGCCTGGAGGACAAGGTCCCTGGAATCCCCGACAGCTTGACAATGTGAAATAAGTTTCGCTTCCTTTTTATCTACGCTCCCGGATTGACTTGTCCTCCTCTGATGCCTGGTTCCTCTGCCATCAAGACCCGCCGTCTGGTGTGAAGGGAAACGTCCCTCACCCTTCTGCAGTCGCCAC
>chr2	236508834	236509117
AATTTTTGCAGCAAGAGAGAATAAAAACTGGTGGCTGTAAATTCCTGTCCTGCAACCTCTTGTGTAGATTCTTTATGGACCCAGAATTGATCTACATGTCAGATCCTGTTGTGGTTTAAACTGTTTATCACTGTAATGGCAGTAGTGAGCCCGTGACCACCAACTTATAATCCTGGGTGAAAGAAATTGGTGTTTGCAGTCAATGAAGAGGCAGCTTTGCTTTATTGATAGATTCAGAACAATTATCTCTGCAACAACTATTGGCTGAGGGTTCTCTTGAATCT
>chr2	218036382	218036664
AACTATGTAAACTAAGACTTGGATATGGAAGTACTGCCAAAGGCCACACACAGCTGGACTAGAACTCAAATATGTCACTTCTCAGTCCAGAATTTTTTTTACTATACCTGAATCTCCTTCAAAGCATGACAGAGGCCTAAATTCTGTCTACCACCTCAGTCATTCCTGAGCCTACATCTAGAAATTCCATGGTCATGATAATTGATGATGATGATGATGATGATGATGGTGGTGGTGGTGGCAGTGGCAGCAGTGGTAAGCTAATGCTCACCTAATGCCTACT
>chr2	148533544	148533826
TTGATAATCTGAATGTAAATACACTTAAAAATTACTTTTCAATTAAGAAATGTCGAAGGAGGCCGGGCGCGGTGGTTCATGCCTGTAATCCCAGCACTTTGGGAGGCCGAGGCGGGCGGATCACGAGGTCAGGAGATCGAGACCATCCTGGCTAACACGGAGAAACCCCGTCTCTACTAAAAATACAAAAAATTAGCCGGGCGTGTGGCGGGCACCTGTAGTCCCAGCTACTTGGGAGGCTGAGGCAGGAGAATGGCGTGAACCCGGGAGGCGGAGCTTGCAG
>chr2	70285088	70285361
CACCATATGTCATGGTCTCGTTGCTACGGATTTAGCCACCTGGAAATTTCCAAAGGGGATCCGCCTATTCCATTACATTGATGATATTATGTTAACCTCTGATTCTCCTGCAGATTTAGAAGCTGTGGTGCCCCTCTTGCAACAACATTTGGCAGCATGAGGTTGGGCTGTCAATGAATCCAAGGTGCAAGGGCCTGGGTTGTCTGCCAAATTCTTGGGAGTTATCTGGTCGGGTAAGACAAAAGTCATACCAGAGGCCATCGTAGACAAAATT
>chr2	209023977	209024250
CTCGCAGACTAGATGAAGGTGCCTGACCTCCATAGATTAAGAAACAAATGTAAAATATAATGTGAGAAGCAAGTGGAAAGAGATGGGTAAGAGAATCCACTTAGGATTTAGTGAAAGCAGGTTGAAGAACTACACTACCTGATTCCTAGGATAGGCAGTGTTCATACTCTCTCTCTCTCTCTCTGCCACATCAACTTTTCCTGAGGATGGTGTGGTTATGAGGACCTGCGATAAGGTAGCACGAAGGGGAACTACAGACAGAATCTGGTGCCCT
>chr2	222473740	222474021
CAGTCTCAGGGAAGGTGGGCTAACACAGTGTGCAGCTACTGCCCTTTCAGCATTTGATAAATCCCAAGATTTGTGAAGCAAGAGGCTAATAAACGAAGCCAAACGTAGCTACTAAGAGACTAAATGTTAAGTAGAGTTTTCAGCTCTCCTACAGAGCTGAGGAGACAAAAATTGGCATTCAGGGCCTGCCAAGGACAAGGGGCCCTGGTTAACACTCCAGGTTTATCATTGAAATTCCTGAATATCAGCACCCAAGGACTCAGGAAAAACTGAAAATAAACC
>chr2	98813406	98813687
ATGCATAAAAACTTTCAGGCCTCAAAATGCAATCATTGTGTCTTCAAAACGATGAAGACACTAAAGATTACCTTTCTGTTTTTAAGTCTTAAAAGCCCAAATTTTGGTTTCCTATGAAGCTGGTAGATTGTCCATATTACCCAATAATTGATAAAATCTCAGAACTTTTTTTTTTTAAATAAAGGACCAACCACAGGAGGTGGTTGTGCTGTGAGAGATAAAGTCAGGCTGGCCCAGCCGAGCCAGCTGTGGAATTTGTGCCTCATAGTGTCACATGGGTTT
>chr2	61803617	61803971
GAAATTTCGTTTTGCTGCAGGTTTACGTTTCTGACTTATCTTACCCCTGGACTTTTCTCCAACTGTTTAAGTCTCTTGAGCTTTCGAGGAACTCAGTGGTTCATGATATAGTGCCTTACACTCAAAATACAAAAGGGTAAGCTGGTTAAAACATCTATAATCAAGACATTGCAAAGCTTTTTTTTCTTCTTCTTAACAGGAACGGTATTAATCGACCTTATTAATTAAATGGGGAGGCTAAATCTTAATAATCTTCCATTATTAAACTAAAATGTGGCCAAATGCTTTCTACTATCATGCCAACATGAAATGACTTTTCTTTTTCTTTTTTTTTTTTTTTGGTTTGAGACGGAGT
>chr2	25133153	25133507
CCAGACAGCACTCTCAGAGAGCAGGCTGAGTGTTCTGGAGAGGTGTGGGTGGCACTGGGAGGCACCAGCACTGTCCTTCTATTTTATCAAGGACATTTCTGGACAAGGGGAAGAGTTGGCCATTAGAGCTGATTGCTGTGTAAATTTGGGCAAGATTCTTAACCTCTCTCAGCTTCAGTTTCACCATCCGTAAACTGGGAGAGCTGGAATGAATGGGCTGGAAGGGTTTTCCAGCTCTTCTGTCCTGCAGCTGAGGCACCCGGGGCTGGTGGTACAGCCAGAGTAGGAGTTTTCAGAAGATCCCAGAGGGAATGTAGGTGCTGCCATCTCAGGTTCTTTATGTAACCTGGCTATG
>chr2	158601085	158601391
GGCAAATACTCAGCTCCTTCACTACGACTGTACCCCCGAGCGCTTGGTGGAGACATTGATGCCTCCCAGCACAGTTCCTGTGGAGTCCAGGTGTGGTCTTGTAATTGACCTCAATACAGAGCTCTCAGCATCAGCATTCATCACCAGGCCATTAGTGTGGGCCTATTGTGTGCCATGAAAGATGAAAGCTATTTTCCAGTATAAACTATAGCCAGTGGTGCCATTTTATGTACAGACTCTGAGCAGAAATTTTGCTAGCTCTTATCTGTTCGTTCATAAGCTGGTGTAAGTAAGGCTCTGAGAAACA
>chr2	150746047	150746353
CCCTGCTTACCCTTGGTGGTAAATAGTCCTGAAATATGGCCACTAAGAGTTCCTTTTCTTCTTGAGAGCATGCCAAACCATCCATTAAGAGATGGTCTACTTACCCTGCTTTGCATATGGCTGCACTTGTGACTTGCTTATCAAGAAGTTCTGTCTGTCTCCAGTGATCCAATTTTAAAAAGCAACTTCTCATTTACATTCCATTTTGTGGTAATTTTTAGCTCCTTGAAATTTGTGGCTTTTGTTGGGATTGCGGAAATGTCTTTTACCATGCTCCTCTGGTGCTACTTTAGCTTTATTCCTGTGT
>chr2	237334301	237334713
TCAGCATGACAAAGGAACAAAATATAGTTAATATATTTTATTTATAATATATTAAAATTGTGGTTTTACTCTGGGAAGGTACAGTTAATTCCACATCAAGTGATCTATTCATAGAACTCACCTAGTTTAGAAGCTAAGGAGAAAAGCCATATGATTATCCTAAGTAATGGCAAGAAGGCTTTTGGTAAAGCTGGAAATGTAATTATTTCCAAAGCTTATGGTAAATTGAATAGAAAAATACTTCCCTTGTGTGATAATTAGTATCTACCCAAAATCCATACCTAGCATTAGTGAGGATACTTACAGTATATTGTCTACAAAACCAGGAACACATCTACATGTCCACTGTATAGAGGACAACCCACCTTGTTCTGAACATTTTTGAAACCTTAATGAAAAGCACAGCACAACAC
>chr2	31291588	31292000
TGACAACACATTTGGACAGGAAAGACTTTTAAAGCAGATGTAAATTCATTCCTTTTTTTTTTTGCAGGGGCATTTGCATCTTCAGAGAGTCATGGAATTTGAGCTAGATGAGCGGTCAGACTGAGGTAGCTCATCTCCTCCTCTGATCCTGCATTTGCCATAGGACTGGCCATTTCACGTCACGCCCTCAAAACCACACAGCTCATGGCCTCAAGTCCAAATGGCCAGGCTCTTGGTGTGTTAGTTCCTTTCTGTGTACACAAACCCCCACCACACACCCTCTGCTCTGTCCAAACTTACAAAGGAGATGTCGCTTCCTCCTGACCCCCTCTACCTCAAATCTCCCTCATCCTTCAAAGCTCAGGGCAAATGTCCCTCCTCTCCAGAGCCTTCCCTGGAAACCTCTTGTCTTC
>chr2	71877535	71877830
GGCCTTTAAATCTTTTGTGATCCTTACTATGTCCCTGTAAGTGGGTACGGCAGGGGTGAGCTTGACAATTTTTGGAGGAGAAAACTAAGGCTGGAGTGAATGTGTGCTGGAGTCTAGGCTAGAACCCAGATGTGAAGCCTACTTAGTCCACTGTGAGTTTGATTCAATATCCCTTCTCTCTGAACCCAAGCAGATTCCAAGAGACTAAGACCCCAGACCCCAACCTGGCAGCTGGTGCATGCTCTTTCCTCTTTCCCTGCCTACCAGCTCCCTGGCCAGCACCCCCGAACAATCTG
>chr2	86284069	86284364
CTTTGTTTCATGTACAAAATTATTTAAAATATTGTATAAAATTAACTTTAAGCTATATGTGTAAGATTTATATGAAACAAATGAATTTCATGTTTGGACTTGAGTCCCATCTCCAAGATATCTCCTTTATGCAAAATTTTAAAAAATCTAAAATACTTCTGGTCACAAGCATTTCAGATAATACTCAACCTGTATCATCTTTGCTAAGTATCCCTCTTCTTTATTATCTGCCATTAGCATTCATTAAATGTTTTCTCTGTGCTACCCTTCCAAGCACTATACATGCTTCATCTCAT
>chr2	76002413	76002758
GGGGGGGAGAAAAACCACATAACACCCAGTAACTCTTAAATGTTTATATAAATCCCAAAGTGGAAAGAAAGGATAAAATGGTAAGAACAAAAATATTTGCTTATTCTTAGACAGCAACCTAATACACCTGTGTCAAAAATAAAAATTACACTTTGAAAAGGACATGCAAATGCCCAACTTTTTCCCAGAGCTTCTCTCTTATCCTTTAGGTAAGGGAACTTAGGACTTAAATATAATAAGCAAACACAGCGGGATTCAAGAGATTCTGTCCTTCTGCAGGTGATACATTTTGATACTTTATTTTCTTTTGACAAATGCACATATATTTTTAATTAAGTACATCTAT
>chr2	50114148	50114493
CCCAAACTACAAAAACCCTGGAAGACAACCTATGCAATACCATTCTCGACATAGGAACAGGCAAAGATTTCATGATAAAGACACCAAAAGCAATTGCAACAAATGCCAAATTTGACAAACAGGATCTAGTTAAACCAAAGAGCTTCTGCACAGCAAAAGAAATTATCAACAGAGTATACAGACAACCTACAGAATGAGAGAAAATTTTTGCAAACTACGCAGCTGACAAAGGTCTAATGTCCACCATCTATAAGGAATTTAAACACATTTACACACACACACACAAACCCAATTAAAAAGTGGGCAAAAGGACATGAACAGACAATTTTCAAAAGCAGACATACAT
>chr2	76112360	76112627
ACCTTTAGTTCATTAATGAGAATGATGAAATAGTTATTTTATATTATAGAATATGTCATGTGACCAAAAAAATCAATTTTTTAAAAACATTACTAACCAAAAATGTCACAGAATAGTTGTGTAGATTTATCTCATTTAAGCAAGGCACATAAACATGTAAGTGATTAGATAGAGAACTGATGGAGTATTTTTTGAGAGCAGTCCAAAAATGTAAGATAAAGGGAGATCTTTCACATTTTGGTTTATTTACTTTTGGCAGAATTGAAGA
>chr2	209927265	209927532
GTACCTGGTCTGGGTTGTAGACATTACTGCTGTGTGTGCCTGTGCAAATACTTTTTACTTTTGAAGAATTTTGCTGACCTGTTTTTTTTGTTTTGTTTTGTTTTGTTTTGAGATGGAGTCTGGCTTTGTCACCCAGGCTGGAATGCAATGGTGCGATCTCAGCTCACCGCAACCTCTGCCTCCCGGATTCAAGCGATTCTCCTCTCTCAGCCTCCCAAGTAACTGGGATTACAGGTGCACGCTGCTACGCCCAGCTAATTTTTTGTAT
>chr2	2166474	2166768
AAACTATATACTAGAAAAAATACTTTGGAGATATAACTAAAAGAAGGAAGGAAGGGAGGGAGGGAAGGAGGGAGAGGAAGGAAGGAAGGAGAGGAGGGAAGAAAAAAGGAAGGAAGGAGAGAGACAAAGGAAGAAAAAAGGAAGGAAGGAAGGAGAGGAGGGAAGGAAAAAGGAAGGAAGGAAGGAGAGAGACAAAGGAAGAAAAAAGGAAGGAAGGAAGGAGAGAGAGGAAGGAAGAAAAAAGGAAGGAAGGAAGAAAGGGAGGGAGGGAAGAAGAGAAAGAAAGAGAGAGAGA
>chr2	37933666	37933960
TGACCCCAGCCACTCAGGAGGCTGAGGCAGGAGGATCGCTTGAGCCCAGGAGGTCGAGGCTACAGTGATCTGAGATCATGCCACTGCCCTTCAGCCTGGGTGACAGAGCGAGACCTCCATCTCTAAAACGCAAACAAACAGACAAACAAAAAACCCAAACCTGCCTCTGAAGAGCAGATCTTTGCTCCTCAAAGTGAGCCAGGACCCACAGCATTACATTTCTGATGCAAAGCCGCAGGCCCACGCCAGACCTGCCGACTGAGAAACTGCATGTTCACAAAAACCCACAAGAGTC
>chr2	116996159	116996424
GATGTTATCTCATCCTGGTTTTGATTTGCATTGCGCTAATTATCAGCAATATTGAGCTTTTCTTTTTTTTCAAGTGCTTATTGGCCACATATATGTCTTCTTTTGAAAAGTTTCTGTTCATGTACTTTGCCCACTTTTTAAGGAATTGCTTTTTCCTTGTAAATTTCTTTCAGCTCCTTATAGATGCTGGATATTAGCCCTTTGTCAGCTGCATAGTTTGCAAATATTTTCTCCCATTCTGTAGGTTGCCTGTTTACTCTATTGAT
>chr2	186332878	186333143
GAGCTTTTTTGTGGAAAGGTTTAAACCTCATATTCAATTTCTTTGCTACAGGGCTCTTCATATTATCTATTTATTTGTGATGAGACATGATCATTTGGATTTTTCAGAGAATTTGTTCCTTGTATCTATTTTCAAATTTATTGGCATACATTTTTCATGTATTTCTTTATTATTTCATTTATTAATTATCTGTAAATTCTATTTTGCTGATTTGTGGCTTTATTTGTTTTTGGCTTATTACTTACTAAATATCTTAATTAGCCAGT
>chr2	134721592	134722016
ACTTTTTTTGAAAAATGTTTAAAAACATCTTAAACAAAACCAAAAGTCAAATGAAACATTTGTGGAACCTCTGGAACATCTCTGTGAATGAATCTTTGATGTTCTTTGGAGCACAGTTTGAGAACCAATAACTCAGTTGCTCACCCCTACTCCTGTGGCTCTAACAGTGTTCTGTGTTTCTAGAACTTTCTCCATGTTATACATGTGGAAACTGAGATGGACACACTTAGGATCACACAATGCCAATGGTAGAACAAGCTGCAGATCAGAGATTTTCAGGTTTTTGATGCAAGGTTCTCTCAGTTCCTCCTTGTCACCCTTTCAGGTCTTATTTTCTGTGATCTTCTCAGCATAACAGTGACAATACAAGTGGCCTCCAAGAAAGGTTCCCGGGTATTTTCCCCTCCATCCCTTGTCTTAGACAT
>chr2	235637727	235638151
AACCTCACACTCAATACATTCTTGGATGAATGAAATCTTCAGAGAAATTTCCTCAGGGGCATGGAGGCCAGGTCCCAGTGCCTGAATAGCTTTGTGAGTACCTTGTGGTGCTCCTTTCTTTTTTTTATTGAGATGGATTCTCGCACTGTCGCCTGGGCTGGAGTGCAGTGGCACAATCTCGGCTCACTGCAACTTCTGCCTCCTGGGTCCAAGCGATTCTTCTGCCTCAGCCTCCGGAGTAGCTGGGATTACAGGTGCCCACCACCACGCCTGGCTAATTTTTTGTACTTTTAGTAGAGACGGGGTTTTACTAGGTTGGCCAGGCTGGTCTCGAACTCCTGACCTTGTGATCTCCCCGCCTCGACCTCCCAAAGTGCTGGGATTACAGGCGTGAGCCACCACCCCCAGCCGACTCCTTCTTTCTT
>chr2	125984763	125985119
TGTAACTGTGTTCTTTTCTTTCACTTATATGAATGAGCCAGGTGTTTTAGTGTACTGTAGACATAGCCTTGATCATTTGTGTTTTTTTAAAAGGCAAATTTAAATGAAGAAAAATAGACAGAGAAAATGGTCAGAGATAACAGGATGAAAGTCATCCAATATAAAACATTCAAACCATACTCTAAAAAATACTAAGTGAGCAACATGTTAAACTTGAATGATTTATTAATTTTATCAGGAAACACTTATTTTCTACCATGTTTTGAAATAAAAAATGGCCATTGAGAATATGAAAATAAATATAATGGAATTCTGTTCCTAGTTAGGTTAAATTTGAAAGTGAAGTGTATTTGTAAG
>chr2	125121942	125122298
CTGAGCACTGTGAGCAGGAGGTGGCCTACCACTGCAGGAGGTCCCGCCTGCTCAACACGCCGGGTAAGGCCTCTGCATGCATGACCACAGTGGGATAGATGGGACCCTCAGACCTGGAGTATTAGGCAAAGGAAAATTTGCCAAGAAGGGGGCTATAGTTACAGTTAGTCACTGTGCACTCGAGAGAAACACAACAAGAGGGGTCTGGTTATGTAGTAATCCTGGCTCTGAAATTCAGCATGGAAGCTAGAGTGAGTTCTGTCACCTTTCAAAGTTTTCTCCTCATCATAAAGAAAACGATTCCAACACCCACCCTGCAACAGTTGTGAGAATGAAGAACATCTGAAGAGGAATGGG
>chr2	224166506	224166833
AATGTTAATCTCCTTTGGCAACACCCTCACAGACACACCCAGGATCAATACTTTGCATCCTTCAATCCAATCAAGTTGACACTCAGTATTAACCATCACAGTCCATAAACGTGATATAGAAAGTTTAGGGAGGTTTGAGTGTGAGAGAAGAGGGTAAATTAAAAGTCTTGGTATAAGGCCAGGTGAGGTGGCTCACACCTGTAATCCCAGCACTTTGGGAGACCTAGCTAACAAGGTGAAACCCCGTCTCTACTAAAAATAAAAAATAAAAATAAAATTAGCCGGGCGTGGTGACGGGCGCCTGTAGTCCCAGCTACTCTGACAGGAG
>chr2	127273634	127273961
TAACACATACTGCTGCAGCTCTGTTTCGTGAGCTCTTCTCTTTAAACTGGAGTTCACTGGGGAATTATCTATATTTCAAACTATCACAGTTGGTGCCGTTACCAGATATTTCACATGATATGAACCACTACCCTTCCAGTCTCTGATATAGACTTTGTTATGCTCTCCTGTGCTGGTGAAGACTCGGAGAAGAGTAAGTTCAGTGAGTGGGGAGAATAAAATATGCCAAAATAATTTTGAGATGCCTATGAGATGTACACTATAAGTCTGGAATTTGGGGAAGAGATTAATGATGAAGATATCAGCACAGGTGCCATTGCACTTTTGC
>chr2	75273029	75273333
AAAAGGAAGAATTCTGTGATGATTTAATAATTTATTGAATTTAACAAATGGGAAAAATAGAGTAGAATATTTAAGCAGAGTTTGGTACTCTTACAATGGCCCTGTTTGGAAAGTTGAGGGGTTGAACTTTTATTTGGGTGGAAAATTGTCAAAAAGGCCTCTAGTATTTTCTCTTGTGTGATAGGACTCTTACATTGCTTTTCTGCCTCCAATGACAGTTTTCCTTAAATGAGGTATCATCCAAAAGCCACCAAGTGCAGGAGCATGTAGGCAGATGTCTAAGGCACATAAAAGCAAATTGCATG
>chr2	159069648	159069952
TTGTCTGTTTTTGATGGCTGTCCTGTGCTTAGATAATGGATAAGAGTTACGGTAGATTGCCAAGCCATCTGTTTGTATCAGTCTTCACAAAGATGCTTCTTCCAAAGGAGAAAATGGACAGAAGAGCTTAATAGTGTTTTCAGGTGGAAATTAAGAGTTCTTTTCCTGTTCTGGCACTGATAGCATGCTATAGAATAATTCTGTTCTGCTCCTGCTTACTTCATGAGGATGTTGTAAGAGTTGATTTAATAACTATTTTGAGTGGCTTAAGGCACTGATAGGAAAGGTACTTTGTTAGCCATACA
>chr2	194340215	194340519
CAATCCTTTTTCTTTCGGTCCTATAAATGAATGATATTTTAAAATCGATTATTTATATTTATGTAATATATTCATTAAAATTATTTGCCAGTGTTGATGTATATTTTTAAATACATTATTACATTTTAATTTATATCTACGTGTGAGTTTTTCACCTACATGACTTATGTAAGGACAAGGTATAACATGTACATTTTGTATAATGCTCAAAGAATTGCTGTACCTGGAATGAAAAATGATAATATAAAATTGATTTGCTAACATAAATTATATTTGAAATACCAGTTTTTACTTTTAATATAAAC
>chr2	42420815	42421119
GGTTCTGTACTCCACTCCCCACTCACCCAGAAGCCAAGCTGCACCATCCTGGGGGTACCCCAGAGACAACCTCCCCTCTCCAGGGACGGGCAGTTGTCACACTGAGTTCACTCTGCCTTCCTCGCGCCCCTGGGATCCATTCTTTTCTCTCGTGCCCTCGGCTGTCACTCCCAGGCCCCCATCAGCTCTCATAACAACTCTTAATTATCAATTGTTGTAAGTCTTTTTCCTCTCCATTCTGTCCTCCACACTGCCACTGTGGGTTCAAAAGAAGCAAACCAAAACAAAAACATCCTTGCTGGATC
>chr2	242292791	242293073
AGCTGGACCAGAGGACGGAAGGTGGGTTCAGACCTCTCCATACAACCAGAACTGAGTTCTGACAGGTGGGAGCCAGCAGCTCCTGAAGGCTGGGGGCAGAGGGTTTTGAGGGGACCCAGGTTAGTGGGGCATTGGCCTAGCCCTGGGCCGTGGGTATCACTCAGTGTCTTGCAGTAGGTGTTGATACTTTTGAAGCCACATTGTTTCTTGGGTTCTTACACATCTTTATATCATGTTTTTATAACCATCACCCTTTCCAATCAAAATATTTATTGCCAATTTT
>chr2	44199215	44199497
ACTAGCCTGGCCAAATGGTGAAACCCCATCTCTACTAAAAATACAAAAGTTAGCCAAGTGTGATGGCGGGCCCCTGTAATACCAGCTACTCAGGAGGCTGAGGCAGGAGAATTGCTTGAACCCGGGAAGCAGAGGGTGCAGTGAGCCGAGATGGTGCAACTGCACTCCAGCCTGGGCAACAGAGTGAGACTCTGACTCAAAAAAAAAAAAAAAAAGAACTCAGGTAAGTTACTTATCTGAACCCCAGTTTCTTTATCTGTAAACTAGGCATGATAATTTTACC
>chr2	29306988	29307279
AACAAGCTTGAATCTAGAATGGGGACAAGCAGAGCTGAGGCGAGGCCATCAGGCAAGCTGGGGGGACTTTGTTAGCCATGAAACCTCCAGGGGTGGGTGTTGAGCTTGGGTTTGTTTCGCTGTCCTCCCTTCTGCTCTCAGGGGAGGGTGTGGGCCTGTCAAGGCTGTTGTCATGTGGCAGAGAGAAGGCCCCTTAGGCGCGTTAGGGGCCAGAAGTTGGCGCTGGTGTTTGTGCACGGCTGTGAGTAAGCGCGTAATAAATAAATCAGAACGAGATGGACGGAGACCATGC
>chr2	218498594	218498885
TTTTCTTTACTGTGGTAAAATGCACATAACATAACACTTACTATTTTAACTATTTCTAAATGTATTCGGTGGCATTAAGTACATTCACGGTAATGTACAACCATTACCATTATCCATTTCTAGAAACTTTTCATCATCCCAAACATCCTCACACTCACTAGCCCTCATTTCCCCTCCCCCAAACCCCTGGTTACCTCTAATCTACTCTCTTTCTTTATGAATTTGCCTATTCTAGGTACCTCCTATAAGAGTAATCATATAATATTTGCCCTTTGATACCTGGCTTATTTTA
>chr2	23993171	23993445
CAGGAAGTGAGCCTGGAAACAGCAGCCCCTAGGCAGGCTGCTAAGTCACCTAAACAAATGTAGATGAAAGGGCACTAGACCTGAGGGAAGGGCTATTTTTTTATGGCATGTATTTGTCTCCTCCACTAGACTTTAAGTACATACCATGAAGCAGGGACTGTGTTTTATTCTCCACCTGCTTTCACCCCAAACACAATGCTAGATTCTTGGGATTCAGACAAGCATAATGATACAACTCCAGGAGTGCCATTCACATAGACTACAGCGTGAATGGT
>chr2	234633576	234633850
CATTTGTTTCTGCTTCGGTCTTGAGGAATTTTCATTTTGAAAAAATAAAATGCCTCTGTGAAGTTTTTCTTTGTCATTTCGTCAAACCTGACATTTATTTTCCTGATTTACTCAATGGAGGCTATCCCTTTCCACAAACAGCTGAAGAGAGAACTCACCCCTTTGTCTTTTCCAGTCCACAGCTGTTTGCAGAAGCACCGTGAAGGTATCTGCCCAGCAGGTGCAGGGCGTGCATGCTCGCTGCAGCTGGTCCTCCTCCACGTCTGAGTCTTACA
>chr2	81914065	81914422
CAGGCAAGCAAAAAATAAAGAGAATCTAAATTGGGAAGGACAAAGTAAACTTTGCAGATGGCATAATCTCATATGTAGGAAAACCTAAAGACACCACCAGAAACCTCAAAAGTAATAAACAAATGTAGTATAATGGCAGGCTACAAAATTAGGTATTTCCACATACCAACAACAAAATAGCTAAAAGGAAATAAAAAAGCAATTCCATTTACAGTAGTTACAAAACAAAAAAAAAACCTAGGAATAAATTTAACAAAGGTGGTGAAAGAACTCTACAATAAAAAACTGTAAAACATTTGTTAAAAAAAAAAGACACAAAAAATGAAAAGACATCCCATGTTCATGGATTGGAAAAAAA
>chr2	38496675	38497032
TGGCAGAACTCAAATGTACACTCAGCTACGTTCTGGCTCCAAATCCAGTGACATGACATCCTTCTTTGTCTGAGTAGGAACAGTCATAAAAATATTGGAAGGAATTCATGGAGCCTTCTTTAAATAAAAGGCTCATGGTGTCCACAAGATGATCCCACGCTACTCCACCCCAGTGACACCTTGTCTGGGGTGTTGTGAACACTTGTAAAAGCCACATTTTTTTTTTTTTTTTTGACGGAGTCTTGCTCCATCACCCAGGCTGGAGTGTAGTGGCGTGATCTCGGCTCACTGCAACCTCTGCTTCCTGGGTTCAAGTAATTCTCGTGTCTCAGCATCCCTAGTAGCTGGGATTACAGGT
>chr2	180269783	180270081
GGTTTGGAAAGCTTAGTATGACTCTTATGTTAATTATAATATTCTCAATGCTGGGACCATCTACCATTCTTAATTCAGCCCCGTAAAGAAGGAAAGGGACAACAATAGTCGAACCACAATGCCGAAGCTTGGCATGGTCACAGACAGAAGCTCACAGCAAGGACCAGTGATAATCAAAGACCAAAACAACATTCCCATTCCCTAGTTTCTCTGTGTAAGAATTTGGTATTTTCCAGAGATCTTCGGGGTGTGTGGGAGCCTCCAGTTAATTAGGATTAAGTGTCCCCACCCCTTGAAGT
>chr2	205330607	205330905
CCTTTGTGAAAGATTGCAAACAGCAAATCTCTTGCTGATATGAAACTAGCGATTTTAAAACTTTTAATTTTTATTTAAAATTCAGATGACTTTTTTTAAACAAAAGATTGGTGACTGTATGCTGAGTGCTTTTGAAGTAGTCTACAAATCCCTTCAGTTTGAGAAATACTACTCTTGGCAGAAGAACAGAAATAAGATACATAAAAGACAATATGAGGAAACAAGAAAAGTCAGAGTTGGGCATATAAAACTTCAGGGAATAGTGGTGGGCCCAGATGTTGTTTAAGGAGTAAATGTAA
>chr2	57972282	57972606
AATAGGGGATAGAAATAAAACAATAGGAATAATAATATAAAAAGGAACAGGATCTTTATTTAATATTGGGAGATGTTTCCTTGACATCCATTCTTGCCTTTTTTGCAGAACGTGTATGTGGATGTGTTTGTATATTGCAGATAATGTACATACAGGCCTTCAAATATACATACTCTACAACATGTTTTAACAGGCCAAGATGTCAGGAATCACCCACAGGCCTTCAGTTCAAGAGATTCTCCATTCCCCCACACACTTTACACTTTTTTTTTATAAGTTTCAATATGGTACACCTGGAAATAGGGCTAAATGCTTACTCCCCCAT
>chr2	215973164	215973488
AAAAAAAAAAGCTTTACGCTGAATTATTCCACAATAATGGTCAGCTATTTTTGGTTGCAATAAAAGATGCTATATAAAAGTTAAACAAAATCTGCCACCATGGATGCACTTTGAAGTCTAAAGATTTGTACTTTAAATACGTGATTATTCTTTCAGAATAATACTGCAAAAATTTAGTATTTTATCACCAGAATCAGGAATTATAACAAATTTATTTTGCATTTTCTAGCATCCTGACATCACTGTTATTTTTCTTATTGAAAATATTACTTTGGCCAGGCGCAGTGGCTCATGCCTGTAATCCCAGCACTTTGGGAGGCTGATG
>chr2	81905072	81905550
CCACTGTGCAGTGGCAGAAAGATGTTTTCTTGCTGATCATGAAGGTCTTTAAAGATCACTATCTGCTGATTTAGGTTTATTGCCATTGTGAATGTGTCATACTAGTAATAAACCTCCACTTGTTTAAGCAAAAACAGTGGAGATTACTACTTTTGCAGCTGGCAAACTTATAAATATAAAAAATGAATACACATAACGTGGAAAGGAAAAAATAGAGCAAATACTAATTTTGGGAATGAATTCCTAAGCAGTTGGGTGTGAGTAATGAGATAAGGTTAAATTATTGATCATGTATAACATGGATTATAAAATAATATGAGTATATCCTAAAGTAAAATCTCAAAAAGTACACTTTCTAAAATAAAAATAAAATTAATCTAGTTTGTTTGGCGTTCTATGCAAAACACATTTTAGGGTCAGTTAATTTTGGGGATATTTGTTCTGATAAATGATTCAACATATATTTTGTCTAGTATTTG
>chr2	148170667	148171145
GTCATTTTAAGGCCTCTTACTCCTACTGTCTACCAAACCAGGGTGTGTTTATTTATTTTCAAATGCCAGAAAAGTCCAAAGAAGCAAATCATGCTCACCTTAATAATGAGTGAGTCTTAAAGGGTTTAGCTTACAAATGACTTTGATTCATAGTTATGTCATTCCCTGGATATAGACCTAATGTTAGAAAATACACACAAACACATACTCAAACCAGTGTTTTGAATGATAAAATATTTAATTAAGTAAATGCTTTGTTTAAAATGTTAAATGCTTTGTTTAAAACTGAGTAATAGCCTTGAGATACTAAATAGCTGCCTTGGGAGGTGAAGACAGAATGCTATTCTTGTTTGATTTAGGGGCAAAGCAGCCAAAGGTAGGGCAGCATGGGGTGCTGAAGTTTTGCAAACTTCAACTTTGAAATAAATATATCTCTTTGGATGAAGTCACAGGTATTCCAATGCCTTGGAAAAGAAGGG
>chr2	146649954	146650225
ATAAGTCACTCTTATCACAAGCTTCTGTGACTTTCTTGTTTCTGTTACTTCTCACTTGTTACCCAGAAGAAATCTATCCTGCTGCAATGGGTAAAATGTTCTTTATCTATTTCAAAACAGCTTTCCCTATTATTTGCATTTTTAAACCTTTTTCTGAACACATCCAAGCATCTACTCAGCCGTTTCCAAAAAGATGTGCATTGGGGAACACCTTCATTGAACCAGCATGTTAGTAGTAAATGTCTTACCCCTCAGAGAATTTGCAAGTTCAA
>chr2	150069954	150070225
ATTTGCCAGTCTGTGTCTTTTAATTGGAGCATTTAGTCCATTTACATTTAAAGTTAATATTGTTATGTGTGAATTTGGTCCTGTCATTATGATGTTAGCTGATTATTTTGCTCGTTAGTTGATGCAGTTTCTTCCTAGCCTCGATGGTCTTTACATTTTGGCATGTTTTTGCAGTGGCTGGTACTGGTTGTTCTTTTCCATGTTTAGTGCTTCCTTCAGGAGCTCTTTTAGGGCAGGCCTGGTGGTGACAAAATCTCTCAGCATTTGCTTGT
>chr2	160395450	160395740
ATTCTCCTGCCTCAGCTTCCCAAGTAACTAGGCACACGTCACCATGCCTGGCTAATTTTTGTATTTTTAGTAGAGACAGGGTTTCACCATGTTGGCCAGGCTGGTCTCAAACTCCTGACCTCTGGTGATCCACCCGCCTTGGCCTCCCAAAGTACTGGGATTACAGGCGTGGGACGCTACACCTGGCCATGTGTCTCATTTTTCTAATGCTTATCATATGTGGGCCAGTATAAACTAAGCCAGGGTTATAAACCCAAAACTGCAACACTAATAGAGTGATTCTGTTCTTGC
>chr2	97502991	97503281
ATCATAAACAAATGGGGTTTATTCCAGAAATGGAAGGTTGGCTTAACATTGAAACATCATCATTATTTACCACAAAACAAACTGAAAGAGAAGACCCATAGGATCATCCCAACAGACACAGGCATCTGATAAAATTTACTCCTGATGTCTCAAAGAAGAAACACTCTCAGTAACATAAGAATCCAAGGGAAGTTCTTCAGCATGATAAACAACGTCTATGATGAACCTACAGCTAACGTGCATCATAGTGAAAAACTGAATGCATTTCCCATAAGATGAGGAAGAACATGG
>chr2	85131843	85132123
GTAAGAAAACCACAGAGCCACAGATGGAGCTACCTGCTGCCATGTAGCCTTCCCCATAGGGACTGACCAGCAGCAGGTCTATAACATACCAGATCTAAGTCCCTACCTCAAAAAGGAGATCTACTAGCGTGCATTTCTACTGAGAGTTCACAGAACTGTGGGTGGAATGTCTTGCCAGTGCCCTTTGGAAAAGACATCTTCCTACCCACCCTTGCCCTATCCTTTTTTTTTTTAAGACCCAAACTACTCAGCTTGATCTGTAATTTTTTTCTGTGCATTTA
>chr2	241404095	241404375
GTGCCAATCTGAGGGGTAGGGGTGACAGCAGGCATCATGGCAGAGGCAGCATTTGAGGGGGACCTAAAACCTAATGTGGAGGTTGAGTAGAAAGTATTGAGAAGAAACCCAGGCAAGAACAAAGACAGGGACAAGGGATGCAGAGTGTGTGTGTGTGTGTGTGTCTATCTGCATGCATGCATGTGTGTATGCATGCGTGCATAAGCATGTGTGTATGTGTGTTTGTATGTGAATGTATGTGTGGGTATGTGAGTGTGCATGAGCATGCATGTGTGTGTATG
>chr2	79981935	79982196
AAAATAGTCATGCTGGACAGCAGGTGGTAAGTGCCTGGTGTTTATGAGGCAGAACAGCAATTTACTATTTTCCTTACTTGTTGCCTTGAACTATGAAGGTAGTAAAAATCCAGGACACATTTGTCTTACAGAATTGTCACAATCAACAAAGAAAATCACAGAATCACAGGACTTTTTCATACCACTAGCATTTGCATTTTCCATGCTGATTAGCTTAGATTTTGGAAAAAAAGTTATGAAAATCAGCCACACTTTATATTAT
>chr2	27671932	27672193
TGATCCGCCTGCCTCGGCCTCCCAAAGTGCTGGATTACAGGCGTGAGCCACTGTGCCCGGTGGAGACTGGGTCATTTCTATTGAACGGTCTTCAAGTTCACAGACTCTTTCCTCTGTCATCTCCATTCTATTACTGAACCTATCTGATGAGTTTTTATTTCAGATGTTGTATTTTTCAGTTCTAAGATTTCATTTGGTTCTTTTTTATGGTTTCTTTTTCTGCTGATGATTCCCACCTTTTCCTTCATTTCTTGTGTGTTTT
>chr2	229599009	229599289
TCTGTGCAGCCTGACAAAAACTGCATGCCAGTGGTGGAGACTTTGCCCAGGTAGGTAACCTGCAGATGCAAGAGAGGAAGAAAAGGGAGGCATCAGCAGAAGGCTCTTTGTTCTGATAGACTGAATGAGTAGCTGTTCCACACAGTCATGGTGTCACATTGGGAAGGTGAAGACACTTCTTTCTTGCTCCCTGAAAGAATAACTCATCAAAATTTCTACCTTTTCTCTCTAATGAGTTGCCTACTTGGCAAATGTATTGAAATTATTTGAATAGAGTTGGA
>chr2	175649311	175649591
AACAACACCACCACCACCACCAACCACCAGAAGTAGTAATCCTTTAAAAATTATATAAAACAGAATGAATACTTAAAAAAAATTATAGATTCAGATGGTACATATGCAGGTATGTTACATGGGTATATTGTGCAATCCTGGGGTTTGGGCTTCTATTGAACCTATCACCAAAATAGTGAACATAGCACCCAACAGGTCGTTTCTCAACTAGTGCCCCTCTCCTTCACCCCCCTACTTTTCTGATCAAGCAGTAATGAATGTTATAAAATATTTATAATTCA
>chr2	68752097	68752836
AGGAGGTGACAATTGAAGGAATGAGGCAGAAAGGAATTGAAGGTAGTTTAGATTGAGAGGTCAGGAATAGCTTGGCTTCTTGAACACGGAGACTGTTTTACCGGAAAGGGGTCCCGAACCAGACCCGAAGAGAGGGTTCTTGAACTTCACTCAAGAAAGAATTCAGGGTGACTCCCTAGAGCAAAGTGAAAGCAAGTTTATTAAGAAAGTAAAGGAATAAGGAATGGCTACTCCATAGGCAGAGCAGTGGCATGGGCTTCTCGACTGAGTATACTTATAGTTATTTCTTGATTATATGCTAAACGAGGGGTGGTTATTCATGAGGTTTCCAGGAAAAGGGGGTATTTACTGGAACTGAGAATTCCTCTCTTTTTAGACTATAAAGGGGAACTTGCAGACATTGCCGTGGCATTTGTAAACGGTCATGGCGCTGGTGGGACGTCTTTTAGCATGCTAATACATTATAATTAGTGTGTAATGAACTAAGCAGTGAGGATGACCAGAGGTCACTTTCATCACCATCTTGGTTTTGGTAGGTTTTGGCTGGTTTCTTTACTGCATCCTGTTTTACCAGCAGGGTCTTTGTGACCTGTATCTTTGGTTGACCTCCTATTTCATCTTGTGACTAGGAATGCCTAACCTCTTGGGAATGCAGGCCAGTAGGTCTCAGCCTTATTTTACCCAGCCCCTATTCAAGATGGAGTGACTCTGGTTCAAATGCCTCTGACAAGATGAAGAAG
>chr2	6441616	6442355
ATCATTTGTTCCCCAGGTTTTAAAAATAACACAGAAGTCTGAGTTGTTTTGCTGAATGTTAAAGTGAATGACAGCTGGATGGCCAAACCTGACATCTCTCACCTGACTTTCCAGCCAAATCTGCTAAGGGGGTGAAAACCAGAAATAGCCTCAGTGACTTGCAGAGTCTCTGTTCCTGTCAACACTGGCCAACAGCTTTCCTCCATTGCAGTTGCTTCCCCCAGGGGTGCTGGAGCCATTGAATGTGCCATTGAATCTTTTATAATTTAGCTCAGCCCTTGTCCTTTGAACGGTCTCTCTCCTTAGATTTTACCTAATTTCCATATTTATTATTTTATTTTCTCTACAGCAGACACTGAAACTACCTAGACAAAGAGAAGCATTTTCACGCCTCACTTAAAGATGAGAAACATTCTGATAAATGTATTATTAAGTGACTACATTCTTGTGCAAACATCATAGAGTACTTCCTCACACCCAGGTGGCACACCCTACGGTGCACACGGCTATATGGATAGCCCATTTGCTCTGAGGCCACTCACCTGTACAGCAGGTTACTGAACTGCATACTGTAAGCAATTGTCACACGATGGTCAGTATTTGTGTATCTAAACATATCTAAACACACACAAGGTACAGTCAAAATATGGCATACAAGTTAAAAAATGGTACACCTGTATGCATTACTTAACATGAATGGAGCTTTCAGGGCTAGAAGTTATTCTTGATGAGTGAATCGT
>chr2	112495708	112495967
GCAAGACATTTTACTCTTTGATAAACTGAGGGTTGGCAGCTTGCTCAGATCTCTTTTATATCTTACCATCAGATACTTTAATTCAAGTGGAACAGTAGATTCTGATGAAGTGTCCTGACATTCAGAAGATGTGTGCTTTGCAAAAGCCCTTAATTTCTTCCCATTTTTCCTTGCCGTCAAAGGATGACTCATTGCCCACAACTAGGATATTTCATAGTCACATTAAATTGAATGAGTTCATCCACTGGCTCTTGGAACCT
>chr2	235687940	235688199
CTGAAAAGAAATTCCTACCCAGCTTTTAAAAGAATAATATGAAGCACGTGGCTGTTCGTTTGCATCTGAACTTCTGTGAGCAACCATTGTCGTGCAATTTTAACATCGTTATTATCTCCTATGGGAACGTCATCTAAGCCATCGAGAAGTGGTGGTACCGTTGCTGTGTGACAATCTGTGTCCTTAAATCAGAAGTCAGTGGTGACAGGCCGGGCACGGTGGCTCAGACCTATAATCCCAGCACTTTGGGAGGCCGAGGC
>chr2	34044465	34044796
TAATTTCTTGAAGGTCTGATATTTCTGCAGAAGAGTTGTGTTGAAGGTTCTCTATTATAAGATACATAAAACATTTTGATGCCACATAGAGGTTTGAAAGTATTGAAAATATTATTTGGTTATGATTTAAGGTTTCACATTACTTGTCCTTAGAAGGAGTTTGGGATAGAAAGAGTTCATGGGTACACTAAAAATGAGCAGAGGTAATGTCTCCACAGGTTTGCTTTAATGGGGCTTTGATGGAAAGACGGGCATAAAAATGGGGAAATTTGTGAAAGAAGGTATTGAAATAGCTATTATAAAACAGGAGTCTGTGACAATGTAAAACTTTA
>chr2	63296503	63296834
AAAAAAACAACCCCATCCAAAAGTGGGCAAAGGATATGAACAGACATTTCTCAAAAGAAGACATTTATGCAGCCAAAAGACACATGAAAAAATGCTCGTCATCACTGGCCATCAGAGAAATGCAAATCAAAACCACAATGAGATACCATCTCACACCAGTTAGAATGGCGATCATTAAAAAGTCAGGAAACAACATGTGCTGGAGAGGATGTGGAGAAATAGGAACACTTTTACACTGTTGGTGGGACTGTAAACTAGTTCAACCATCGTGGAAGTCAGTGTGGCAATTCCTCAAGGATCTAGAACTGGAAATACGATTTGACCCAGCCATC
>chr2	43344376	43344653
ACTTATTTATTTTTAAGTTCCAGGGTACATGTGCAGGAAGTGCAGGTTTGTTACAAAGGTAAATGTGTGCCATGGTGGTTTGCTGCACCTATTAACCCATCACCTAGATATTAAGCCCAGCATGCATTAGCTATTTTCCTCATGCTCTCCCTCCTCTCACCCCACCCCTCAACAATACAGCTAAGCCTTTCATTATAAATATCACCCTGTCTCCCCAAATTTCCCCACCCACCAAATCCATCACTCTAAAATAAGAACAGTGGGTTTTTAGTTCCCTG
>chr2	114372756	114373033
GCTCTCTTTAAAAAAATTTTTCTTTATGGTTTCAGAGATTTATATCTTTGGATTTTAATTATTAAAGATGTATTAAATGGGATGTGTACCAATCAGCCATTTCAAGGCCCTTTGCACGTTTTGTTTTGGATGTTATTACCTTTTCAGAAGCCCTGTGAGGTAGTTACTGTTATAAATAATCCCATTTCAAAGATAAGTAGTAGATTTAGAATTTTAGTCCTGGGGTAGTCTCATTCCAGAGCTCACTGCTCTACTGTTCCCTAATTGAGATACATCCA
>chr2	199364318	199364598
TGTGCACAGATAGAACAGACTGTATTTGAGCAAATAGTTAAGTGTTTTTCTAACAGCATATACTGTATATAAATAATAAGCACCCCATCCACAAAACTCAGCAAAGCATTTTATATGATACTTAATATTCATTGTATCTATGTGTGTATGTGATTCTAAAGAAATAAACAATGCTAATAATATATATGATATTGTGTATGTATGCATATATATACAGATATAAGTACATACATACTTACATATAAATGTATACAATAGCTAAAAGTAGCTGGATTGAACTA
>chr2	99355397	99355677
TAATTTTGTATTTTTAGTAGAGATGGGGTTTCTCCATGTTGGTCAGGCTGGTCTCGAACTCCCGACCTCAGGTGATCCGCCCGCCTTGGCCTCCCAAAGTCCTGGGATTATAGGTGTGAGCCACCACAGCCCGCCTAGTGTATTTCTTAATTTACAAAAATGGGCATTTTCTAATTGTCTTTTGTTACTTCATTGTGATCAGAGAAGATACATGATTCTATCCTTTGAAATATGTTGATTATTGCTATACAACCTAGCATGGTCAGTTATTGTAAGTGTTT
>chr2	59325421	59325718
TGATTTAATTACGAAGTATGCAAACTACAAAAGTAACAAAATTCTATTTTGTTTGGTTGATACTGTGGTTTAAACAAGTGAATTTAGGCTGGGCGCTATGGCTCACGCCTGTAATGTCAGCACTTTGAGAGGTCTAGGGGAGGGTGGATCACTTGAGCTCAGGAATTCGAGACCAGCCTGGCCAACATGGTCAAGCCCCATCTCTACTAAAAATATAAAAATTGGCTGGGCATAGTGGTGTGTGCCTGTAATCTCATCTACCTGGGAGGCTGAGGAATGAGAATCGCTTGAACCTGGG
>chr2	187650430	187650727
TGCAGGGTTCAGTTATAAAACGTGCTGAGACCTCAATGGAAACTAAGCAGGAAGAGGTGTAAGGGAGTACATATTTAGGGAAAATTAACTAGAATTTAGAGCTGCCCTACTAGAAAAGTTGTGAAATAAATTACAATATCAAAACAAACGCAAGTTTTACAGGCTCTGATATGGGGAGTAAGCTATGACATCTATGGTACCTACCATGCTGGGAAGGGGAGGCCATATTTAGTAATGGTATAATCGGTATGTGAAATAACATGGTGGGACTGGAAAAAGATTTTAACATTTGCTGTCG
>chr2	39249065	39249542
AATTTTGGGGTAAATTAAAAGTTGACTGAGCCAGGCCAGGCGCGGTGGCTTATGCCTGTAATCCCAGCACTTTGGGAGGCTGAGGCGGGTGGATCACCCAAGGTCAGGAGTTCAAGACCAGCCTGGTCAACATGGTGAAACCCCATCTATATTAAAAATACAAAATTAGCTGGGTGTGGTGGCTCATATCTGTAATCTCAGCTACTTAGTAGGCTGAGGCAGGAGAATCACTTGAACCCAGGAGGCGGAGGTTGCAGTGAGCTGAGATAGCGCCATTGAAACTCCATCTAAAAAAAAAAAAAGAGAGAGCCTGAGTCCTTGTTTTTTTTTTGTTTTTTTGTTTGTTTGTTTTTTTGAGACACAGTCTCACTCTGTTGCCAGGCTGGAGTGCAGTGGCGCAATCTCAGCTCACTGCAACCTCTGTCTCCTGGGTTCAAGCGATTCTCCTGCCTCAGCCTCCTGAGTAGCTGGGACTACA
>chr2	155294578	155295055
ACTTTATATCGGAAAGCTGGGTTTGATTGCAAATAGTAGAAAACCCAACCAACCATGGCTTAAATAGCTGAGTGTTTATTTTTCATCTGTAAGGAGATGTTCAGAAGCAGGCAGTCAGGCTGATCCATTTGCTCGAAGACTTCATATAAAAGCCCAGACTCCTCTTACCCTCCTTTACCGTCTGTAACACTTGCTTTTCCTAGTTGGGTTCATTGAGATGGCTGCTGCACATTTAGGAATCATTTCAGAGTTATAAGCAGAAAGCAGTTGCCCCTGCTGCTTTCTGCTTATAACTCTGAAATGATGCAACTAAGGACCAACAGGGCTTTCTCCTGGAGAGACTTTGCCATTTTATTCAGAAAAGGACATTGCCTGGGAAATTATCTCTCCATTGCATTGGTCAGAACAACTTCCTCCCACCCCACTGACTCCAACTGGAAGAGTTAAAAAATTGAGTAGTTTTAGTTGTACATATTTT
>chr2	108470717	108471000
GAATTAAATATGCAGAGTTTTCCTCCCACAATGCAGGTTCTTCACCAAGTAGATTGAAAATCCTATTATGATTTTTTTTTTTTTTTTTTTTTTTGAGACAGACTTTCGCTCTTGTTGCCCAGGCTGGAGTGCAGTGGTGCAATCTCAGCTCACTGCCACTTCGCTTCCCGGGTTCAAGGGATTCTCCTGCTTCAACCTCCTGAGTAGCTGGGATTACAGGCGTGTACCATCATACCCAGCTAATTTTTGTATTTTTTATTAGAGACGGGGTTTCACCATGTTGG
>chr2	158020030	158020313
TAATAACAGGCAATATGCAAAATGTTTCCAATTTCATACAAACCGTAAGAAGAGTATGATATTTATCATTCTTTTCAGATGAGGATTCTGAAGCCAACATACTTGCCTAAGGTTAACAGCTAAGACCCAGAACAGCCAGAATTAGAAACCATATCATCATTTTCCAAACATGAGAAGGTTAGCCACTCTGCAATACTGTCTCCTGTTAATTGTGCTAACCCTGTGAGAATGTAAAAATGAGCCAGATCCATGCCCTCATGGGGAAAAAAATCAAGTAGGAAAGA
>chr2	194396475	194396842
AAACTCAACAAGCAAAATGTATTGAGCATTTCAAAAGACTGTTGCCATTACCTTTGCTCTTGATCAGTTCCCTTTTGTTTTTCACTGGGCCACTTCTATCTCTTGGTAGCCACTGCTTTGATTGTGCCTTGTCTTCAGGATTATACTGGTAAAGCCAGGTTTCCTCTCCCGTTACAATTCTTTGAAGAAATGCTTCAAGTTCTTGATTCTACTGGTTTAAAATTTATATTGAAAGCTCTGCTCTCATCTGCAGCTGATGTGGGTACAATGATTTTGGCACCCATTGAGTGGAAAGTTTGCTCAAATTTTCAGTCCCAATTGTGTAAGCTGAACCAGTTCAGATGTCTATGGTATCGGCTATTATTTTT
>chr2	78200206	78200573
TTAATGGGACACAGTGTTATAAAATTTCAGTAATTTTATCAGCAACTCCTCAGCCATTGAGTATTTCTTAATGAACTAACCATTAGGAATACAAAAATGTTTTCTTCTTACTTTAAGGGTTGCATTCTTCAACTAGGCAGGCATAATCATGTTTGGGCACATTGATTATGCTTTTGTGTAGTGAAGCTTGAGTCAATTAAAGACCTGAATTTTATAGCAAGCAATGATAATCTCTCTTTTAAAGCATGTTTTCTGAAAATCTGAAGGAAGAGGAGGGAGAGAATAAGGAGGAAGGAGAGGGAGAGAAAGAGAGAGGGTAAATTAAAATAAAACAAGTTATGTTAGCAATATTAGCCACTATGCGATAA
>chr2	173034672	173035012
GTTTTTGGCATTTAAGGGCCTTGGAGGGAAAGGGAAGAAAGCTGGAATTTGAGCATAAATTGGATTTTGTGTGGGCTGAGGGTCCTCCTAGGTGTAGACTGTCCCTCCTGGACCTGTACCCACTCTGCTAGCTCAGGAGCCAACCATGTCCTGAACAGCTTAGACCAGCACCCAGACCCTAAATGACCTAGATTAGGAAGTAGATAGGTTGTTCTCTGCTGTCATTGTTTGGACACAGCTCTATTTACCTTATTTATTGTTCCTGCTAGGCACAGCCTCAGCTAATGGGCTGTGATCTCCTGCCTTTAAGGCTGGTTCCAGGCGAATTAAGAGCCTTTGCT
>chr2	22077523	22077863
GACATATTTTCATAAATTGCCACATTTTTTGATAGATTTCACCACAACTGGTTTACTTATAGATTGTTATTACACTCCAGCAGGATTCACTGCCTCTGCCCTGCATAGATGATGGGGTAGAAACTCATGCTCTCACACTACTTAATAACAACGATAATGACAGTGTATATGCAGTGTATGTTTTCACAGCAAAGAAGGAAGAAACCCAAGAGAGCCCACACTGCCGTCAGAGCATTTACTATGAAACTAGAACAAAGTACTATAATTTCAAAGATGCTGTTAAAGGTATCTTGCCTTACTGAGAAGCACTAAAGAACACATCCATTAGAGATGAACTTTTG
>chr2	181987728	181988022
AATGAAAAAGGAGGGACTCCTCCCCTAACTCATTTTATGAAGCCAGCATCATCCTGATACCAAAACTGGGAAGAGACACAACAAAAAAAGAAAACCTCAGGCCAATATCCCTGATGAACATCAATGTGAAAATTTTCAATAAAATACTGGCAAACCGAATCCAGCAACACATCAAAAAGCTTCTCCGCCACAGCCAAGTCAACTTCACCCCTCGGATGCAAGTCTGGTTCAACATACGCAAATCAGTAAACGTAATCCATCACATAAACAGAACCAATGACTAAAAAACACATTA
>chr2	134567092	134567386
ATAAATGTAAGTTAGATTTGTAAATCTCCTTCCCTTCTTTTCTTGCTGTCTGCCTGACACCATTTATTCATTAAACAAATGTTTACTGAGCACTTTATATATGAGTCATTATTGTCCACGCCCTTGGTTTCTAGGAGCATAATACAGTGCCTGGGGCACTGAATTAAGACTTGAAAAAAACGGGCCAGCCATGGTGGCTCATACCTGTAATCCTAGCACTTCGGAGGCCACGGCAGGAGGATCACCTGAGGTCAGGAGTTCGAGACCAGCCTGGCCAACATGGTGAAAACCCCGC
>chr2	219491961	219492275
TTCCAACTATTATTATGGATTTCTCTTTTTCCTTTTAGACCTGTCAGTTATTACTTTTATGTTTTGAGGCTGTTTTTAATTGCATATATAGTTAGGATTTTATATTTTCCTATTAAAATTTCCCTTTCGTTATTATGAAATGTCTCTCATTATCTCTAGCAATACTTTTTTCCTTATGTTTATGATACCAGTACAGATACACCAGCTTCCTTTTGGTGTTTTCATGACTTATTTTTTTTCTTTTTTTAAAAAAATCGCTTTCTTTTCTTTCTTTCTTTCTTTCTTTCTTTCTTTCTTTCTTTCTTTCTTTCTTTC
>chr2	103689495	103689809
AAATAGTCATAATCATGACTGAAAATACAGAAAGAGTAATTAAAAGATAAGAAAGTTAGAATGCAAAAAAGAAAAAAGTTGTTTGTTTGTTTTTTTGACAGAGTCTTGCTCTGTTGCCCAGGCTGGAGTACAGTGAAACAATCATAACACACTGAAGCCTCAACCTCCCAAACTTAAGCAACCCTACCACCATGCCTGGCTAATTTAATTTTTTTTTTTTTTTGTAGAGATGAGGTCTCACTATGGTTCCCAGGCTCATTTTGAACTCCTGGACTCAAGCCATCCTCCCACCTTGGCCTCCAAAAATGCTGTAAT
>chr2	200159827	200160158
TTGGACTGCTGTCACCTTTTCTGGCACAAGAAATCAGTAACAGATGTCCCAGGCCTTGAATAAGAAAACAGAGATCGTAGGGTACTTTGTAATATGCTCAAACCTTATCCTGGAGCTTACATACAATTAAATTAAACTATGTCAGGATTTATGCTTCAATAGAGTCTAACGCTTTGGAACATTCCCCCTCTTGGTAAAATTTTAAACTGTCCCTTGAAATAATTTACAATAGCTAGACTTACTCTACATCTCATATTACTGATTAAAACACAGTGCCTGATTATTCCAATGGAGTATATATTAATATGAGGCATACGCACTCAGATTTTTAT
>chr2	158946110	158946441
AAACATATTACAATGCGCTCAACTTTATCCATTAGCAAAATCCAATTTAAAACCACAGTGCAATACCTCTATAAACACACTAGGGTAGCTGAAATGAAAAAGATAGAAAATACCAAATGTTGGTAAGAAAGTGGAGCAACCAGAGCGTTCACACACAGCTGGTGGGAGTGTAAACTGGAACAACTTCTTTAGAAAAAAATTACTAGCAGTTCATCTACTATGACCTAGCCATTATACCTTTTATATACTCAATAGAAATTTGTACATACATTCATCAGAAGACATATATAAGAATGGTCATAGCAGCGCTATCTCCAGTAACACATGTTAGA
>chr2	65395228	65395576
GTGAGGGCTACACTCACTTCTAAAGGCCTGCATTAGTTTTGCCTATTTTTGTATGGTATGTTCTCTTTTGTAAGGCTGGCTTTTTAAAAATTGAAATAGAATAAGGACACTGGAGTGCAATACATGTGAGAAGGTAAGTCCTGTTTTACGAAACTTCATTATCCATATGTGCACAATATGTCCACAAAGGATCACAATAGGAGATGCATTTCTCCCTGTGGGTGTCTCCTTCAAGAGACAGGGGACACTAGGAAACAGTAGCTCACCATGTCATCTGGTGAGATGCGGACAGGAGAAGGATAGAGTGAAGGCTCCGGAAACTGAAGTTTCACTCCTGCCAGGATCTCAC
>chr2	78423781	78424129
AGCAAAAGTTGTCTCTAAATATTGCTTGAACTCAGTAATTTTACATTTTGAAGTAATATCCTTGGCACCTAGATTTCCATTAGCTAATAATAATGTCTCATATAAAAAATTTAGAAACACTTTCTATTTTAAGCAATTTTACTTCTAGAAATTCAAGGACTGAGAGTGGGAATCTTTACTAAGCTTATTCAAAAAAAAAATCAGTGTAGGAGAAATAATTGGGAAATTTGTTTTTCAGAAAAACATATATTTAGAAACACGAAGAGGTTAACAATAGAAAATTTAAGTATGTATGTATGCATATATTTAATTTCATAATTTCCACTTTTATGTTACATTCGGGGGTACA
>chr2	119498345	119498682
TGGGTGTACTGCTGGGCAGGCCAGAGAACCCATGGTGAGGGTGACTGTTTCCAGGCTGGGCGGCCTGGATGGTCAGACAGGCTGGCTACCCCATCGTGGGTCAGCGATCAAGACTGCCAGCCGCATCTTTCAGCCAGCGTTTTTGTGTCTGACAGTGCAGGGACGGTGTGCAGAGCTGAACATGAAGACACTATGGCCCCCCTCAAGAGGGCTCACACTCTGCTCTCGTGGAAGCGCAGTGGCCCTGCTTCTCCCTGGCTGGCTGGCTGGCTCCTGGCTTCTCCTGGACGAAGAGGGTAATGAAATGTGAAATGGAAAGCCCTATCTTCTACCTCAAA
>chr2	51568789	51569126
ACTAAACTACTCAAGTTCCTTTAACATTCTTCCATCACTTTAAGAATAAAATGTAAATACAGTATTTGAGACCTATTCATGGGCCATTTGACCTTGACTGCCTCAGCATTATCTTTTCCTGACGCTCCCCAAACACTTTGTGCCCCACATCAAGAAAACCATAGTTTCCCAAAGGAACGAAATCTCTCACTATGTCACTATGTCAAATACATGAGTGAATAAATTCTTTAGAAGAGGTCATTAGGAGGGAATAAAATCTGAAGGCCGTAGCAAAACATGAAGCAAGAATCTGTTTTCCACACAAAGATAAATCACAATGAACTTCCCAGAGAAGATGA
>chr2	236036248	236036581
ACATGCTTGCTGTACACAGCGAGCTGGAATGGATAACGTGAAGCCTACTTTTGCCAAAGAGGAGAAAAAACCTTCCCAGTAGCAGTGCAAATGCAAAGAAAGAACTTCAAAATGAATCTGAATACCTGTCAACTTAAAAACGTTTCTCTTTTTATTTTGCTAACTATTGTTCTAGCATTTTGTTCTAAAATAACTTTAGGTTCTAAAGTCGAGCTTCAAGACACATCCTGCCCAGGCGCAGTGGTTCGAGCCTGTAATCCCAGCATTTTGGGAGGCTGAGGCGGGTGGATCACTTGAGGTCAGGAGTTCGAGACCAGCCTGACCAACATGGTGA
>chr2	86159757	86160090
AATGTTATGAAAACCCAGTAGTGATGAAGTGGGCTTGTCATCAAACCTGAGGAACACAGGAATCTTCTTTAGCTCTAGGGAAAATAGATGTATTCTACATAAAACACTCAGGGTCCCCTTCTGGCTGGAGTCCCAGAGGGAGATACGATCACCTGCATGATGACCGGGCCCTGTTAGCCCAACTCACTGCTCATGGCATTACCTGGCTCAAGACCAGTGATTGTGAAATGAGTGAGAACTTGTCTCACTGGAGTATCCCCAATGCCTAGACGGTGACTGGCAAGGGCTGCCATGAGGATGGAACACAGAGAGTAAGGGGGGAGAAAAAACACAT
>chr2	32243251	32243566
ACAGTGGAAAATTCCACACCTGACCGCATGTAAAAAGCTGTAGTCAAAATTTTGTTTGATACACACACAATTTTTAAAATTGCATAAAATTACCCTGAGGCTATGTGCATAAGGTGTATACGAAACATAAATGAATTTCAAGTTTAGCCTCTGGCCCCATCCCCAAGATAAAGAGCCACAATCTGAAACAGTTCTGGTCTTAAGCATTTGGGATGAAGGATACTCAACCTATACCCAGTTTTCTACACGACACTACTTATGAATATCTTTTAAAAATTTCTTTATCCCTACTTGTTTTCTGTCTTCCCTACCAGAA
>chr2	159299028	159299343
TGGTCTCGAACTCCTGACCTCAAGTGATCCGCCAGCCTTGGCCTCCCAAAGTGCTGGGATTACAGGCGTGAGCCACCACGCCCGGCCATTGCTTTTGCTTTTAAACTTTATGTTTTTAAGGGCTATGTACTCAATGCCATTAATCTACTAAGAAAAGAACAGTTTGTCTGCTCTAGCCGCCGTACTTTAGAATTTAGAAAATTAAATAAGAAAGGAAAAAATGTCACGCAAGAGGTGGAAATGATACAGCAAGACTGCCGTCCAGACAGACTTTAACAGTGATATATCCTCTTTTGCTATTTCAAACAATGGCAAT
>chr2	52274809	52275127
GTCATTAAAAGATGGTCATGAGTGGTTTAACAATGGGGATTCTTTCCGAGAAATCCATCATTTGGTGATTTTGTCATTGTGTGATCATAGAGTATACCTACATAAACCTACATGGTAGAGCCTACTACATACCTGGGCCATGTGGTGCTGTCTATTGCTCCTAGGCTATAAACCTGTGTGGTATGTTACTGTACTTAATACTGTGGGTGATTGTATCACAATGGTAAGTATTTATGTATCAAAATATATCTAAACATAGAAAGGGTACAGTAAAAATGCAGTATGAAAGATTAAAAATGCCACACCTCTGTAGGGCACT
>chr2	182880575	182880893
GAAAATGAAAGTTAAAACCAAAATGAGATATCGTCACAAGCCTGTCAGAATGGCTACTATAAAAACATGGAAACAGCTTGGGCAACATAGCAAGATCCCATCTCTACCAAAAAAAAATGCTTTGCTGGGAATCATGGCTTACACTTATAGTCCTAGCTACCTGGGAAACTGAGGTGGGGGGATGGCTTGAGACAGTGAGCTATGATTATGCCACTGAACTCTAGCATGAACAACAGATACAGACTGTCTAAAGACAAAAACAAAAACTAAAATTACAAAAGAGATGAAAGATGACAAGTTGTTGGTGAGGGTGTGGAGA
>chr2	63048224	63048525
ACATTTTGATCACTTGTATCTTACGGGATTTTTCCAGTAAAATTGAGAGGAGGAAAATCTTTCAAGTACATCTCAGGAATGTGGTTCTCTGTATTGTTTCAGAAATATAAAATGATGAAAAGACAATGTATAGGTATTTTCTTTGTAGGAGAGGAAAAATTCCAAAACATAGTTAACTAAGAATAGAACTTTCCTGAATCTCTAATCTGGCAAGGTAAAGAACACTTCTTCCTATGTTGCATATACATCTGGTCGGCTTGCCAAAAATCTTTGTTTTATAATATTACTTCTTTTTTTTTTCA
>chr2	24868795	24869096
TCCTTTCAAAGTCTGGATCATTCTGTATATATAGTTCAGTTAGCTTCGCATCATGAGCACTCTTCCCGACCACTAAATATGCTTCAAAACCATAAGGGCTCCCATGAATATCCTTGTGCAAAGCTCTTTGGGTGCATCTGATTATTTTCTTAGGCTACATCTCTAGCAGCAGGATAGAGAGTCAAAGGGTAAGGGTGAGATTTGTTTGGTCATCTGCAAACAGAACCTGACTGCTATTTTAAAAGGTGTACCGATTTACACACCTGGTGCCTGGTCTAGCTGAAGCTAGGTTCAATTTATAC
>chr2	69989632	69989973
AACAGGCTTGTGTCTACTCCCAGAGTCTTCTCACTTGCTCTTTCTTCCTTCTGGAATGTTCCCCCACCTCCCCGATTTGCACGAGTAGCTTCTTTACATTGTTCAGATCTCTGCTCAAACTAAGGTCATTCCTGATCACCCTATCCAAAATAGGAAACTTTCTTCCCTGTCTCTGTACTCTGCTTTACTCTTTTTTTTTTTAACATTTAAAAAGTTGAGATAAAATTTATATGCCATAAAATTTACCCTTCTAAAGCTTACAATTCAGTGGTTTTTAATATACTCAGAGTTATGCATCCATCATTCCTAATTCCAGAATGTTTTCATAACCCCAGAAAGAAA
>chr2	102939097	102939438
TCTCAAACAAAAAACAAAACAAAACAAGCCTTATTGTTTTATTCTAATTTTTAGAGTAAAGGCAAAGTGGTATATTTTGAATTTTCTCTGTTCAGGACTACACCTGTAAATACTTTCAACGAATTGTGTCTGTAAAAAGGTGATCAGCTGTAAGTCCGCCTAGCTAGCCCTCTTTCATCTCTTTGATTATGACTTATCTATTTGCTTCCATCTCTTCTTCAAGAATAGAAAAAATCTCTATACTAATCTGACTTTCTTTCAACTTTCTTTGCACCCTGGAATAGCTTCTCTAACGTGATCTATCACCAATTTGATACCTACCTTGTCAGTTCTCTTCTTTAT
>chr2	97620786	97621348
TGTATTTCTGAGGAGAAAGAAAAGAAAGTTACTCTGCTTCATTGGGATTAATGAAAAAAATTACACCCTATTTGTCATATGTCCCTTGTATAATTAATTTACTCAATGATATAAATAAAATATAGCCCATTTCTGAATGAAAATCCATATTTGCCTTTCATATGCTACATGCGCAATATTCAATATCTCCGCACCCCACCCCAGCCTTCTTTCTGCCAGATCTCGCATGAACCGATCTTAAATTGAGTTGCATAAGGCAAACACCAGACCACTCATCACTTAAGAAGCTTAATAGAACAGAAATGCCCTGAAGACAGAGTCAAGAGTTAAAGTGGAAGGAGAAATGCCTAAACGGGAAAGACTGTTCATTCTACAGTGCCCTGAGTATGACCATTTTCTAAGCACAGCCCAAATAGCCATAGCTAAAGGTGCAGATGAGAAGTTAAAGATGCAATAGGACAAGCCCAAGAGCTCCTCCAGACATGCATCCAACTGTTGTTACCTTTTTGTGAGGGAATGTGAATCTGTGATAAAAGACTGAATTAAAGATTCTCCAGGAACCA
>chr2	25510004	25510566
ATTGTGAGAGGGGGTCACACGGATGGGTGGGAGGAGGCCCTGCTAAAAGGAATCCCCCGAGGGCAGGTGAGCAGAGCTGTGGACTACCAGAATCAACAGCATGCAGACAGACACAAATCAGCGTCCAGGGCATTCCCTGGACTTGGGCTAGCCTAGGTTCACTGAGGCAAGGTCTTCCTTGGCGGTCAAAAGCCACCTAGTATCCAAGGAAAATGAGAATCAGATACGCACGTGATAATCCTGGACTCTGGAAGTGGGCTCAGCCTCTGCGTTCTTACCTGTTTTTGTTTTCCAGTTCTGCAATAAGCTGTCTTTGTTGTTTGTTGGCATCAAAGTTAAAGCTCAAGTCAGTGGGAGGACGAGTCTAAAGTGGGGAAGTCGGGAGAAAGTTTTTTTTTTTCTGATCCAAATATACCCAGAGTTCTAGATTGACTGATTTTTAAAAAAGATTTTTGACATATAATTTACATATCATAAATCCACCCGTTTTAAGTATACAATTCAATGAGTCTTAGTAAATTTAAACAGTTGTGCAACCAATCACCACAGTCCAGTTTTAGAAC
>chr2	60117109	60117398
CATTCAAATTCAAGAAATACAAAGAACACCACAAAGATACTCCTCAAGAAGAGCAACCCCAAGACACATAATTCTCAGATTCACCAAAGTTGAAATGAAGGAAAAAATGTTAAGGGCAGCCAGAGAGAAAGGTCGGGTTACCCACAAAGGGAAGCCTGTCAGACTAACAGCTGATCTGTCGGCAGAAACTCTACAAGCCAGAAGACAGTAGGGGTCAATATTCAACATTCTTAAAGAGAAAGAATTTTCAAGCCAGAATTTCATATCCAGCCAAACTAAGCTTCATAAGT
>chr2	184440929	184441218
ATTAGGTGCTTATATACCTTTTCTTTTTTTAACATGTTTGTATACCCATAGCTTTAAATGGATAACTTTATTTTTAAAGACTTTAGTAGCAAGATTCTTAAAGAGTACACTATTAAGGTTTTTATCCACTAAAAAAAGTTTTCTTAATGGGTGTGTGTAGTGGGCCAAATTGTTGCCTCAAAGATATGTTCATCTATGAATCTCCAGAACCTGTGGATATTTCTTTATATAGCAAAAGAGTGAGTATCATCTTACATGGCAAAATACGTGGTTGAGTTAAGGATCGTGAG
>chr2	23758502	23758800
TTCCTGCACTGAGCCCCACGGGGTCCACACGCTCCTGTTTCTCTGTCCTGCTGTTGCTGTGTAATTCCGGCCTTCTCACCTCTCCCTCGGAAAGACCGTCACCATCAGCAGCACTGCACACTCCCACCCGCTGAGCGCTCCCTGTGTGCCCGCCACATGCTGTCTCATGGAACCTTCAACAAGTGTGGACCCTGAGGCTCTGAGGATGTGGGTCCCCTTTCCCAAGGTCACAGAGCTGATAGGAGGCCCAGTGCAGGTTCACCCTCAGGTCTGGCTTCGAGGCTCAACTCTCTGCACGG
>chr2	169724223	169724521
TTCAAAGCTGTATGCATGAAAGTCTTATAATAAAGATCCTAGCCTTTATTATAGGAGCTCTTAACAACTGTACATTGTTAAAACATCTATTTAGATTTTCTATTTTTTTCATGAGCCATTTTCAGAGTTTTGTGTCTTTCTAAGAATTTATTCACTTCACGTAAGTTGTTTGATTTATTGCCATAAAATTTGTCATAGTATTTCCTTACTGTCCTTTGAATTTCTGTGAGATTAGCAGTGATATCCCCTCTACATTGCTAAATGAATCTGACCTATGTTTATTAACTTGGATATCATTG
>chr2	53634756	53635240
GGCATGAACAGCCTGGGCACCATGAACAGCAGCAGGAGGCAGACAGGCTCCTGGGCAGAAGGGGGAGGGTCCCCAGTGAAGCCCAGCTTTCAAGCCGGAGAGGGCCTGAAGCCTGGGGGCTGGGCCACTGGTCCCACAGCCCAGAGGGGGAACTTGTGGTGCTTTTTTCTGGGCCCATCCATGGTCACCCATAAGCCAATCAGCACACACTTCCTCTCCTCTGTGGCCCATAAAAACCCCAGACTCAGCCAGACTCAAACAGAGGACAGAGAGACGATGGGGAGGTGATGGGATGACCAGCTGCAAAGAGGAACCACCCTTTCTGCTGAGAGCTGGACATTCATCAGGACAACCTGCCTAGCAGAGAGGAACTACCCTCTCTGCTGACAGCTGAAGAGATGATGGGATGACCAGCTGCAGAAAGGAGCTGCCCCTTCTGCTGAGAGCTGAACACTCTTTGGGACACCCTGGCTATGGAGAGGAGC
>chr2	171699984	171700468
CTTGCTGGAAAAATTAAAGGAGGTGACCGATATGTTAATTAGCTTTGTTTAATCATTCCACATTATGTGTGTGTTTGTGTGTGTGTGTGTGTATATATATATATATATATATATATCAAAACATGACACTGTACCCCATAAATGTATACAATTATGATTTGCCAATTAAAAATATTAATTGAGCTAGGCATAGTGTCTGGAGGCTGAGGTGGGAGGATCATTTGAGCTCAGGAGTTTGGGGCCAGCCTGGGCAATGTAACAAGATCCTATCTCTTAAAAAAGAAAAAGATGGCCAGGCACGGTGGTTCATGCCTATAATCCCAGCACTTTGGGAGGCCGAGGAGGGTGGATCACCTGAGGTCAGGAGTTCGAGACCATCCTGGCCAACATGGTAAAACCCCATCTCTACTAAAAATGTAAAAAATTAGCCGGGAGTGGTGGTGGGCACCTGTAATCCCAGCTACTCCAGAGGTTGGGGCAGGAGA
>chr2	201414833	201415119
AACCCAGGAGGTAGAGGTTGCAGTGAGCTGAGATCGTGGCATTGCACTCCAGCCTAGGCAATAGAGTGATTGAGACTCCAGCTCAAAAAAAAAAAAACCAAGAAGAAGAAGAAGAGAAACTTCAAATTATGATACATCTTAAAGAATTAGGTGCAGTGGGCCGGGCGCGGTGGCTCACGCCTGTAATCCCAGCACTTTGGGAGGCCGAGGCGGGCGGATCACGAGGTCAGGAGATCGAGACCATCCCGGCTAAAACAGTGAAACCCCGTCTCCACTAAAAATACAAA
>chr2	111106558	111106844
ACTTGATTCCTATCTCTCACTTTAAACAAAAATTAAACCAAAATAGATTAAAGACTTAAATTTAAGACCTTAAACTATGAAACTGCTACAAGAAAACACTGGGCAAACTCTCCAGGGCATTGGACATGACATTACTCAAAAATTTCTTGAGTAATATGCCATAAGCACAGACAACCAGAGCAAAAATGGACAAATGTGATCACATCAAGTTAAAAAGCTTCTACCCAGCAAAGGAAACTATCAACAAACAAAAAGAGACAGAAAACCCAAATAAATAAAATCAGAAG
>chr2	231539054	231539354
AGACTTAATGGTGTAAAACTAGATGTTTTACCGTAAAATCATGAACAAGTCAAGGATGTTCTCTCTCACCAGTCCTTTCTATATCATACTGGAATTCCCAGCTAATACACTGCATTGTAAGGCAGTTTCATTGTGTGAACATTGTAGGGTTCCTACAATGGCATAGCCTACTGCACACCTGGGCTATACGTGTTAGCCTACATGGCATAGCCTACTGCACACCTGGGCTATATGGGTTAGCCTGTTGCTCCTAGGCCACAAGCCTGTGCAGCATGTTTCTGTACTGAATACTGTAGGCAAT
>chr2	203129191	203129491
TGAGGACACCCGGCTGAATATTAATTCCAGTCCTGATGAGCATGAGCCTTTACTGAGACGAGAGCAACAAGCTGGCCATGATGAAGGTGTTCTGGATCGTCTTGTGGACAGGAGGGAACGGCCACTAGAAGGTGGCCGAACTAATTCCAATAACAACAACAGCAATCCATGTTCAGAACAAGATGTTCTTGCACAGGGTGTTCCAAGCACAGCAGCAGATCCTGGGCCATCAAAGCCCAGAAGAGCACAGAGGCCTAATTCTCTGGATCTTTCAGCCACAAATGTCCTGGATGGCAGCAGT
>chr2	137898053	137898307
TTATGCTCAATTGATTTTCAACAAGGGTACTATGACTGTTCAATGAAGAAAGAATAATCTCTTTAACAAATGGTGCTGGAACAACTGAATGTCTATATGCCAATGAATGTAGCTTGACTCTTTCCTTATACCATGACAAAAATTAACAAAATGAATCATAGACCTAAATGTAATAGCTAAAATTATAAAAAAATTATAAAAAAACTTAAAAGCATATCTTCTAGACTTGGACTAGGCAGAGACTTCTTAGATACT
>chr2	189659484	189659738
TCAGATGATAAAAATTTATCCCAATAAACTTTGCAAAGACATGTGGCATATATTTCTAAATAAAAACTATTTAATATATCCTGTTTGAAGTGAGCATTACAATATAAAATTTTAAAACCAGCCAAAAGCAGTCATGTCACAGAGACCTTATGTAATATATGTGTGTGTGTATGTTTTTCTTACAGCATGTAATTAATTATAAAGAGACTTACTTGCTGTCCTTGTAAACCCTGTGGTCCCCTTGGGCCAACAGGA
>chr2	130025278	130025548
TCAGAATGGATTCAGTGTTATCCCTGTAACACGAACATGACAAAACCAATTTCCTTTTATTGTTAGTGTGTTTTTCTGAATAATGGCATAAAAGGCTGAGGCAAGGTTTGTGCACAGTCCTGAAGGCCAATGAAGAGCTGAGGCTGTGGCCAATTACTAAGGCGCATCCCTTCCTAGAAAGCATTTCCCCAACTCTGGCCCCACCTCTTGGAATGCCATGCTTGGGAACAGCCTGCCATGTGGATGTGGCAGAAAGAAAAACGCTGAGATT
>chr2	57846077	57846347
ATCTATGAGGGCTACACCCTTCCCTAGCCATCCTGTGTCTGGACCAGGCTGGCCGGGACCTGTCCAACAATTTCATAAAGATCCTTACGGAGCACAGCTACAGCTTCACCAAAACAGTCGAGAGGGAGATCGTGCGTGACATCAAGAGAAGCTATGGTATGTTACCCTGGACTTTGAGCAGGAGATGGCCACCACTGCATCCTCCTCCTGGAGAAGAGCTACCAACTGTCCAATAGCCAGATGATCACCATTAGCAATGAGTGGTTCTGAC
>chr2	103261667	103261958
CGGAGTCACCCTCTGTCACCCAGGCTGGAGTGCAGTGGTGCAATCCCGGCTCACTGCAAGCTCCGCCTCCCGGGTTCACACCATTCTCCTGCCTCAGCCTCCTGAGTAGCTGGGACTACAGATGCCCGCCACCACACCTGGCTAATTTTGTTTTGTATTTTTAGTAGAGACGGGGTTTCACGATATTAGCCAGGATGGTCTCAATCTCCTGACCTCATGATCCACCCGCCTCAGCCTCCCAAAGTGCTGGGATTACAGGCGTGAGCTTTTGTAGCTTTTTAGAAGTTAATTT
>chr2	125373243	125373534
ATGGTTATTGAGCTATAAATTTGATTTATATTATTGTATTTATTTCTGACATAATTCATGTGGTAGGTACTATTATCCCTATTTTATAGGGGATAACATTGAAGAAACATGGAAACAGATATCATATGGGCAAGTTCATGATTCATCAACTTAGGTAGACCTAATTTCCAACCTGTACCTATCAGCAGCTCGTGCTGTTTTTACATCACCCTTGGAGGACATGGGGCTAAAATCAAAAGAGAATCAAGAACCTTATTTTGATGATATTTAAAATGTATTGAGTGACAGAAAC
>chr2	189130265	189130724
CCTTTCACTTATGAGACTGCAAAATCCAAAGCAAGTTAATTAATTCCAACATACAATGGGAGTACAAGTACTGGGTAAACATTCCCATTCCAAAAGGGAGAAATTGGCCAAAAGAAAGGAGATACAGGCCTCACACAATCCCAAAATCCAGCAGGGCAGTCATTACATTTTAAAGCTCCAAAAGAATCTTCTTTGACTCCATGTCCCATATCCAGGGCACACTGGTTTGAGAGGTGGGCTCCCAAGGTCTTGGGCAACTCTGCCCCTGTGGCTTTGCCATTAAGGTTCAGCCCTAATGGCTACTCTCACGTGCTGGCGTTAAGTGCTTGTGGCTTTTCAGGCACAGGGTGCAAACTCTCAGTGGATCCACCATTCTGGGGTCTGGAAAATGGTGGCCCTTTTCTCACAGCTTCACTAGGCAGTCCCCCAATGGGGAGTCTGTGTGGGGTGTCTAATGAGG
>chr2	204927731	204928190
CCCAATCCTAGTGCACACTCTTCAGAGTTTACCTTCTCATCAGCTCTTCTTAAATCCACTCACACCACCACCTTCCTGTAGGGCCAATGCCTTCTTCTTCTATCATGAAAAATGTGAAGTTTGATTGAGAGTTATTTATTTACATGTCTGCATCCCTTTTCAAGACAGGAATATTTTGAATGTTGTAAGAGTTTATTATCTCAGCACAGTTCCTCATGCATGTGCAACACACTACTAAAACATTGTATGTTAATGTAAATTCATTAAAGACACATTCAAGCACTTTCCATGTGCAAGATACTAAAGGGAGATTATCAAAGAAGAGTTGACTACCATTCTTATCTTCAAGACACCTCCAATTTTTCTTGAAGAATTTTAATATATGAGATAAGAATAATTTCATTTCTTAGATTTTAATTTCTTGATGAATTTAGTCACTAGATTCACAATTCTGTGGTCA
>chr2	214656374	214656713
[truncated: 3,377,253 more chars]
