# Supplementary material for: On the Value of Intra-Motif Dependencies of Human Insulator Protein CTCF
Source: PLoS One. 2014 Jan 22;9(1):e85629. doi: 10.1371/journal.pone.0085629 (PMC3899044; doi:10.1371/journal.pone.0085629)
Supplement: File S2 — Data sets for MCF7 and NHEK cell lines. (ZIP) [file pone.0085629.s011.zip › NHEK_genomeWideBackgroundData.fasta]

>chr1	113607512	113607813
CCCCAAATGATCCCCCTGAAACCCATCTCTATTGACTTGAGTAGAAAAGGGAAGCAGCCCTCCCCTACACTTGGGAGGAATGGCATTCACAGCCGGGTCACACATTACCTTTGCTCACATCTCACTATCTCCAGTCTCAGGTCTTTTATATTACAGTGGGATCTTATTTGGGCATTTAAGGATCTCCTTGGCCACTGACTTTGAAATTTTTGCATGGTAGTGTTTTTAAAATGTAGCACCTATTGTCTTCTTGTTTTAGCAAAATGGAGATAGAAGAGTCTAATTTTAGAACCCTATTAACA
>chr1	49287109	49287410
ATCCTGTATTAAGCCTAGGCCAGTGTGGCTCAAAAGCCTGTATTCATAATCCCTACAGTATCTTTCCACTCCCCTTTTCCCCTTGCCATCCAACTTACAGCCTTACCTTCTACTTCCAGAAAAACCTGATTTTATAGTACTCTCTTGCTAAAAACCTTTTAAGCAACTTCCTATCCTCACATTTCAGTTTGGCCCACAAGGCTTCCTGTGATGGCCTTGTGATTCCAGCATCATCATCCATTTCACCCTCCTTGAAACCTTTGCTTTGTTTATATTCAACTACTCATAACTCCCTAACACAA
>chr1	53091217	53091621
AGTTGAAAGCACTCTGGGCCTGAAGAATGTTTGAAGCATTGAACTAAAAGTTAATTGCTGGATTATGGAGAAGCTACATCAACAGGGTCACCAGTTGCTCTTCTAAGCATTGGAGCCCATTGACACTTGTTGATGGTTTAGCAGGCATAGTGTTCAAGAAGATATCAAGTATTGGTTGTTTACCCTTGTGATCGTGTGGCTGACTGGGAGCTGCAGCTCACTCTGCTGACCAGCATTGAAAGAGTATCATATTATGTCACTAGCCTGGGAAGAGATCAAAACTCAAAATTTGAAGTATGGTTTCTACTTTATACCGTTGTAATTCCAAAAATCATGAGTCAGGGACTATCTGTACATGCCTTTATAGCCTCACCTTACTGTCAGTTTCTTACACTTTCATAGGAC
>chr1	76262941	76263345
CCCCACCCCTGTAGCAGGCAACATTCTTGAACTCCGCCGAACACAACTTTAGAACCAGGGAATTAAGATGACACAAAAGCCAGGCACGGTGACTCATGCCTGTAATCCCAGCACTTTGGGAGGCCGAGGCAGGCAGATCACTTGAGGTCAGAAGTTGTAGACCAGCCTGGCCAACATGCAAAACCCCTGTCTTCTAAAAATACAAAAATTAGCCAGGCATGGTGGCATGTGCCTGTAATCCCAGCTTCTCTGGAGGCTGAGGCAGGAGAATCACTTGAACCCAGGAGGCGGAGGTTGTAGTGAGTGGAGATCGCACCACTGCACTACAGCCTGGGTGACAGAGTGAAACTTTGTCTTAAAAAAAAAAAACGACCCAAAAGAACTTTCAATTGTGTCACCATGAAG
>chr1	103531481	103531837
CTACATAATTGAAAATTACCTTTAGTGAATGTCATATTAATAATAAACAACATTTGATAAGAGACAATGATAAATTACTTCAAGCAGGTTGGATTCTGCTCTCACTTTATATCCCTCCTCTGACTGCCCACTCAACACTGAGGACAGAGGTACACACATAGACAGAGCTAAGTTAATTTTTGTTAGATATAGTTTAGCAATTCAAAACAAATGGAAAAACAGCCATTGCATGCCTCCAGATTTTGCCTTCATGATTTCAACTCATAATTTTCTATGCAATGTTATTTGTTCCAGATAGCATAGTTATATTGTATGGTACGTATAATGCAGCATAGATAATCAAAATTATATATTAAG
>chr1	7347045	7347401
TGTGTCCTCACATGGTGGAGGAGGGGGCACACAGGTTCCCTTGTGACTCTTTTTTTTTTTTTTCTGAGACAAGGACTTTCTTGCTCTGTCACCCAGGCTGAAGTGCAGAGGCACAATCCTAGCTCACTGCTTTCCTGGGTTTCTTGTACACAGATCAGACCTATGAGTGCATGGTGGTCATTACAGCTTCAACCTATGCTAGAAGGCAGGCGTGAAGGAGGCTGCAGCTGCAGATATGGGATGGTGGGAGGCTTCCCTGAGGAGGGGATGTCGAAGGTGAGAGGTAGGATGCGTGAGATGCTTTCTGGGCAGTGGGAGAGGGTATCCCAGTGTGCTGTGGGCTCTGGGGCTGCAGAG
>chr1	53542513	53542844
TTTGTTTGCCCTGGCACCCTAATGATGGGAATGAGGGAAAATTCCCCGTTTCCTGGGAGACAGCCATGCCAAAGTGGGGGAGGAAAGGCAGGCCCACGCGCAGCCACTGGACTGCTTGGCAAATGCTCAGGGCAGAGGGGGTCCCCAGGCCCACTGCAGAAAGGCTCAGTGAGGGGCCACCAGCAGCCTCCCCTCACCTGGCCCTGTCCAGGACACCTCCTCTGGTCCCATGTTCTGGGAAGGCCAAGCTTCTGCTGACTCCTATGCTACCGGGAAAGTCTCAGGTCTCTGCTGCTGGAAGCCAAAATAATCAAGCAGCAGGCCAACTGTGC
>chr1	210022723	210023054
AACAACAACAACAAGAAAAACCCCAGAAAACCAAAAAGCTTTCTCAATTTGATAAATGAAAATATGTATTATTTGATAAATGAAAAGATTAGTTTTTCAAACATGTTATTTCTATAGTTATATCTTTTAGCCTAGCAATTCCACTTCTAGGAATCTGTACTACAGAAATAGTTCCACCAATATGTAAAGATGTTTATAAGAATGTTTACTGCAGCGGTGGGAATGGCTCCGTATAAGTAGGACAGGAGAAAGATATCTTTGACTTTACGCATTTCTGTATTATTTGAGTAAATTATTATAAGCATGGACTACTTTTGTAAATGGAAACTTTT
>chr1	109519377	109519695
TGCCCAAGCTGGAGTGCTCGAATGCAGTGGCGTGATCTCGGCTCACCACAACCTCTGCCTCCCGGGTTCAAGCAATTTTCCTGCCTCGGCCTCCCAAGTAGCTGGGATTACAGGCGTGCACCACCATGCCCAGCTAATTTTGTATTTTTAGTAGCGACAGGGTTTCATTATGTTGGCCAGGCTGGTCTCGAACTCCCAACCTCAGGTGATCTGCCCACCTCGGCCTCCCAAAGTGCTGGGTTACAGGTGTGAGCCACCACACCCAGTCAGTGGTGAAATTTTAAATGAAACATTATATAAGATTATAATATAGGCCAGG
>chr1	22909104	22909422
AGATCAACAGAGAAGGAGAAATCTAATACAGACATAGACGAGTCTGCAGTGAGGGGCTCGCGGGCCAGCTCAGAACAACGGGGCAGGGAGGGGAGGCCTGGGGTCTGCCTGCAAGGGCCCAGCCCACCAGTGCCGAGTGACCACCCTCCCCCCAGCCCCACCCCAGGCCCTCGGGTAGCGCCAAGGCCCAGTCTCCCACTCGGAGGCCCCGGCCCAGCCCCGGTGCCTGGGAAAGCCGCCTGTTTTGTTCCCAGATGCCACCCCCCCACACACACCCTTTTTTTTTTTTTTCCATTCATTGCAGTTCGGTCCCTTTCGA
>chr1	150920378	150920703
ACTTGTTGTCAGAAACCTGTTGACATTATACTAAAATAATTGAAATTTTTTTGGTTAAATTTTCTGAACTTTATTCCCAGCTGTGTGAACTTGGGCTATTTGTTTAGCTCTAGGAGCCTTTGTTTTCTCATTAGTACAGTGGGAATATTAATACCACCTACATCACATGATTAGTATGAGGATTAAATGAGATAATGTGTATAAAACACTTAAATAATACCTAGAAAAAAATAGATGGTCAGTAAACATCAGTTATTATATTACTTTCTGTTATTTTTATCATTGTACACACATGTATGTATGCATGTATACACACACACACACAC
>chr1	145127385	145127710
GAGAATCGCTTGAACCCAGGAGGCAGAGGTTGCAGTGAGCGAAGATCGTGCCACTGACTCCAGCCTGAGTGACAGAGTGAGACTCCGTCTAAAAAAAAAAAAGGCAGTTTAAGGAGTAAGGATGGAAGTTAACAATGCAGAAGGCTTAGGGAGGCAGCAAAAGGTGAGAATTTAGAAAATTTAGTGCAGAGGTTTGGCAGTGAAAGGAAGGAGGAAAATAGGAGAGCACCTGGAAGTTGTAACGGAATTAAATAAAAACTTACTTTCTCCTCCTCCCACACAAAGGAAAGTTATGCAAGTATCATCAGTTGAAGATAACCACCTCT
>chr1	151890763	151891163
AGCCTGGGCGACAGAGCAAGACTCCGTCTCAAAAAAAAAAAAAAAAAAAAAGAAACAAAAACACCCCAAAACAAACTAACCAGTAGAAAGCGAGATGTTTAGAGAGATGGTGGAAAGCTGTATAATACATCAAACTCAACCTGAGCTCCATTTTCTCTGCCCACCCAGGGCTTGCAGAGGTTGCAGGCATCGTGATGGATGCCAGGCAGTAAATACCTATGCATCTGCTGCCTAAGTTTTGTAATGGCTGGCAGCCAGATTAACTGCACCAGATCATCATCCACACCTCCTGCTGAATGGAGATGCAGCTGCACCAGGCACCACAGCTGCTGAACCCAGGTGCTATACACCATACCCAAGCTCAGCTGGGTCCCCAGCCCTAGCTGACCAGGCTGTGTGGC
>chr1	173852916	173853316
CCTGTCCAGGACCGTGCTTGCTGCCATATTCGCTGAGAGTTTTCTGATACCGGAACACCTTTACTGATCATTACACAAAAATATCTCTTCCTCAGAATCTTCCTATGTCCTCTCCCCATGGAGATTTACCCTTTTAGGTGTTGGTCCCTTGCACTGAAGACCTGACCCTTAGTCAGACGTGAGTGTCTGGGTGCCTCTATGTGCCAGCCTTCCCAGACACAGCTTGCATTTCAATTACCACTGTCTGCACCAGGAGGTCTGGGAGCTAAGGTCGGCACTGGCTCCAGTCAGCGGGGTAGAGACGATTTGGTGACAATGCGATCCCTCTGCCCTATGTCCCATTACCTTCCACAGCAGGATTCTTGCATCGGGATGGCCTAAAGCCTTCTATTCATAGTGTG
>chr1	96351750	96352229
GGAAGTATGATTACTAACGATATATTCCCTGCCCATGAGGACTTCACAGTCTGATAAAACAAACAGGTGAGTAAATGAACAATTGAGATGAGAGTGATAAGAAAAAATGGAGCAACGACAGACACATCATCAAATGTCAAATAAGCATAGGAAAGCAGATACACAGATGTCAAATAAGCATATGAAAAAGATGCTCCACATCTTGTCATATGTCATCAGGAAAATGAAAATTAAAACATCAATAAAATACCACCACACACCTTCTAGAATGGCAAAGTCCAGAACACTGACAACGCCAAATGCTGGTGAGGATGTGAAACTATAGGAATGCTCATTCTTTGCTGGTGGGAATGCAAAATGGTATAGCCACTTTGAAAAACAGACAGTTGGGCAGTTTCTTATAAAACTAAACATACGCTTACCACACCATCCAGCAATCCAAATTCTTGGTATTTTCCCAAAGGATTTGAAAACATCTCT
>chr1	70167958	70168437
CTTCTACTGTTGTCCCCCTCAGTCTGTTTATAAGCCTGCAATCACAGATATTCTTCTAAAACAAATCATTTCAGAAACATCTTTCATAAAAACCTTTCAGTGGCCCCCTATCCTACTCAGAATCAAAGCCAAAGTCTCTACATTGTGCTGTAAGATCGCATATTATGCAACTCCCCATTACATCATCTTTCTACTCCTCCCTCTCTCTCTCTTCTTTAGCCATACTGGTCTGCTAGGATGTCTTCAAGCAAGTAAAATGTCCCTGCTTTAGAATCTCCATATTAGCATGCTTTTTCATTTCCTTTCTGCCTTGGCTCCAATTTCGTATTCTCATTGAGGCCTTACCTGATCACCCTACTAAAAATTAAATCCTTATATGAATTCTCTCTATCTACCTCCTCTGCTTAACTTTTCTCTGTAGCACTTGTAACCTTTTAATATGTTATTTTATTTTATTTTATTATTTTGTTTACTCTGATT
>chr1	142057378	142057671
TTGTTCATCCCTCTTTAGAGTTACCATGTAGGAGCTCTTCCTCAGGGCAAGCAGTAATTTTGGAGTTTTCAGAACTTTTACCAATATTCAGCTTGAACTTGTTTGTAATGAATTTTAAAGAAAGTCATGAATATATAGATTGATTCCCTTTATCACTGTTCTTACCCAGTTCTGGTTCTTGAGACTTTTTTTTGGGGGGGGGCAGGTGCAAAATGGAAAACAAATTTGCTTGTTTTGTTTCTCAGATGTCTTTTCTGTCAGAGTGCATGTTTTAAAATTAGCTTTAATCAAGTA
>chr1	91068529	91068822
TTCTTTCAAGAAATAAGTACAATAGCCAAGGTCTTTTTCACTCTTTACTAGCCCACACTTTGTAAAGAAAAATAACATGCATATAAAAATTTATCCCCTATAGGGGTAATATTTTTAGAATGCTCTATTTAAATCAAGAAAAAAGTGAACATTAAATTTGTCAGAAATGCAGAATTTTTACACCTTAAATTTCATTGATTAAATATGTGCTTAGTTTTCCCAGTGTGTTCCTTTATCAGAAACTACAATGTGACTTTGGGAAAAAGAAAGAGAAAGATCTGAAAAATGCAAGAG
>chr1	151955302	151955594
AAACCCTATCTCTACTAAAAATACAAAATTAGCTGGGTGTGGTGGCACACACCTGTAGTCCCAGCTACTCAGGAGGCTGTGGTAGGAGAGTCACTTTTACCTGGGAGGCGGGGGTTGCCGTGAGCTGAGATCATGCCACTGCACTCCAGCCTGGACGACAGAGGGAGACTCTATCTAAAAAAAAAAAAAAAAGTCCAGGCTCAGTGACTCATACACATACTCGCCAACACTTAGTACTGTCAGTCTTTTCAATTGTAGCTCTTCTAGAAAGTGTTTAGTGATATCTCATAGGT
>chr1	157834507	157834799
GACAGCAAAAACAGAAAAGGGAGAAGATGGTGAAGTAGTTATATAACATGAGCGAGAATGCTCCTGATTACAAAGCAGAGAAATTGACTTTTTTTCTTAGTGTTTTCTATAGTCATTGCTCTATCCCTGTTCTAGAATTCAAGTCATGATAAGAATTTCTTCACGTTGACTTCCTGCATTGCTTTCAGACATTGCAATTAAAGAATGCGAAGAAAGAACCTCACAGAGGTAACAGAGTTTGTTTTCCTGGGATTCTCCAGATTCCACAAACATCACATCACTCTCTTTGTGGT
>chr1	230356285	230356617
TAACCAATTCCTAGATAGTCAAGGACCATCCTGACTAGCCCCAGAGATAGAGGGGAGCATGCCTTTCATGTGCAGATTAACCAGTCCAAAGTGTACACCCCCATGCCTCCTTTAGCTGGCTCTCACACTCTGGTCTACTATGCACCTTCCCTAATTACCCCAAAGCCAAGTACCAGACAACTAGGGATAGCCCCTATGCCTTAGAGCCCACTGAAATTATTCACACTAGCCAAGCCTAAGCCTGCTTGCCCTGCCTTCGCTATCCCTCTGTGTAGAAATAAGGGCTCTTGCACATTTTCCCCTCTGCCTCCTGGCTGAATCTGGTGCTTCCTG
>chr1	55609213	55609545
TGTCTCATGACAATCCTTCAAAAATATGAAAATAGTATGCTTTCTCTGAATTTTCTCATTTTCAGGCTAAAAATTCTTGCTTCTTTCAGTTGCTTTTCCTCCTTGCTTTTTGATTCTTTGCTGTTAATATATGGTTGCCCCCAAAGCTGGTGCTATCTTAGGTTGTACTAAAAGAAGTATAGTGCCTGAATTAGAGGAGAGGAACATTCTCCTCAGGTCAGAGCACCTCTGAATCAAGGATTCAGCTCTGAGGCCATGAAGCATGAGGGAGCCAGATGAATGAGTATGCATTAGAGAAGAATCTTCCATGGAACTGGTCTTGTTGACAAGGAA
>chr1	244428890	244429361
TTATAATTTCAACTTCTATTTTAGATTCGGGGGTACATCCACAGGCTCGATACATGGGTATGTAGTGTGGCGCTGAGGCTTGGGGTAGAAATGACTCCATCACCCAGGGGGTGAGCCTAGTACCCAATGGGTAGTTTTTCAGCCCTTGCCCCCATCCCCTCTTCCCCCTCTAGTAGTCCCAGTACCTACTGTTCCCATCCTTATGTCCATAACTGATGTTTTTAGAGTTAGATTAACTGTCACTATACCTAATACAAAATTCAGTCTGGGATTGTGCCTCAGGCTATGCTCCACGTCTGCTACTACTCTAAGATCACGTGCCCTCTGTGAAGTCACTGAGCTGAGCACACCCCAGGGACAGGGAACCTGATATTTCTCTTCTATGAATGCACTCAGCACCTCACACTGGATATATAAAGAATAAGGAAATCACTTAATAATTCTTGGATTAAACAAATGAATGCATCTGCTT
>chr1	206832121	206832592
ATACAGTTCATTCTCTTTATTCATAGCAACTGTGTTCTATAAAATTACCAGGAACTTTGAATTAATGACTACTGAACCATTGATCCTAAGGGAAGGACAGGACTAGGTTCCTTGAAGCCTCTGGTCATGATGTTGTCATCAACTGATCAATACATAGCCTTGTTTTATGTTGTCTCTGTTTAAAGACACCTTTACTAGATATTGTTGACTCATTAACATTGAACTCTCGGCCAACAGTGCTGTAACTTATGCCTGGATGAAGCTTATCTAACACAGGTATTTTCTCTGTAAGGCTCAGAACAGTGTTCTTGCGCTTAGGAACAGTAGCCAGCCCTTCAGCATTGTATTTGGGGGGTCATTTTAAACAGCAAAATCACCAAAAAACCGCATAAAAATGTAAAAACATGTGAGACTAAATAGACTGCTAAAAGGACACTTGTTTACAGTATGAGAGCAGAAAAGCAAGGCAGAG
>chr1	199166203	199166525
TGGCCTCCCAAAGTGCTAGGATTACAGGCATGAGCCACTGCACCTGGCCAAGAGAGTTCTTTAAAAGACGTATAGTCAACCCTATTCTCCTCCTACAGATTGTGCCCTTGTACCTTATTTGTAGCCTAGCCTTAATTTTTTTAATTCAGTAAAGATGTATTGGTTGTCTTAGCCGGGTGTGGTGGCTCATGCCTGTAATCCCAGCATTTTGGGAGGCCGAGGCAGGTGGATCACGAGGTCAGGAGATCGAGACCATCCTGGCTAACATGGTGAAACCCCATCTCCACTAAAAATACAAAAAAAAAATTAGCCGGGCATGGTGG
>chr1	100060210	100060532
AGTAATTCTGATCATAGCACTCTTTTTAAAAATAGTAGTTTCCTGTTGTTCACAGAATAAAATACAAACTCCACAGCTTATCATTCAACTTCCTCAAAGACTTGAAATCACCCTATTTTTCACTCACTTTCTTCTCACATCCTAGGAGGTCAATCAAACTGAAATCCCCACTACCCCCACACAGATCCTGCATTCCTTCTGCTGTCCCCATATAATATCTAAATCCTAGTATAATTTTCCATCCCACTCTGCATGTCCAAACCCTTCAGAGCCAGTCTTTTTTTTTTAAACTACTTTAATTTTTTTTTCTTTCTTTTTCAGTT
>chr1	107052091	107052490
GTGTATAAGCATTTCCTCTTCTCCACAGCCTCTCAAGCATCTATTTTTTTCTTTTCACTTTTTAATAACAGCCATTTTGACTAATGTGAAATAGTGTCTCACTGTGGTTTTGATTTGCATTTGATAAGTGATATTGAGCATATTTTCATGTTTGTTGGTCACTTGTATGTCTTCTTTTGCAAGGCATCTATTCATGTCCTTTGGCCATTTTTTAATGGGGTAATTTGTTTTTTTGCTTGCTGATTTGTTTAAGTTCCCTATAGAGTCTGGATATCAGACCTTTGATACACAGTTTGTGAAGAATCACATAGGTAGTTTGATATAAATAGCATTGTATCAAATGTATAGAATCTGTAAATTGCTTGGGCAATGTGGACATTTTTATGATATTGATTCTTCC
>chr1	25029160	25029559
TTATTACATTTAATGTTTTCTGCCTTGAATTTTACTCATTCAAATCATACAAATAACAGAGAATACATGATTGTTGAAAAAGTTAAAATAGTATAGAAATAAATTTAATAAAACTTAATTGCCCCTCTTTAATCACATTACATGACCTCTTCAACAATTTAGTGTTCTTTTTTCTATGTAATTTTGCAAACATTTCTGTAAGTACGTATTATGTGCATACATTATGCAGTTATACTTTTCACTTATATGGTAGAAATGCTTCTATATCAAAATATAGATCTACCTCAATTTTTAGAAATTCTGCTTTGTATTTTATAATATGGATTTTCATTTAACCATTTCCATGTTGATAGACATCTAGATTGTCTCAAGTTTTTTTTTTTTCTTCACTATAATAAAC
>chr1	245399622	245399916
CTTCACAAGCATGAGACAATCCAGAGGGCAGAAATTCTTTCTTCCCTCAATACCAGTATCCGACTGCCTGACCAGCATTTTGTCTCTAAGGAGTGATAACGGGGGTAAGAGAAGAAAAAAAAATCTAAGTCCTAGTGGATTAGCTTTTTAGAGGAAGAGTATAGAAGAGTATCCCAGGAGACTCCTCTCGGTCCCAGGGGATTCATGCCATCCAGCTGCTCCTCTGAGAGGCTCCACCCCTAAACCTCACCTTGTCTTCTGGGAGAAGAGGACCCAACAGCTGACATTCACTATT
>chr1	163761357	163761651
AAATCTCCTTAATTTCCCAGTGCTGCTTCTTCATAAAATAACTTTATCTTAGAAAAGTTTCCCTTCTAAATTTCCCCAAACACTCTTTCCTAACTAGGGCTGTGACGGAAAAAAATCTTTTCCTTCCTTTCTTCTAAGTCTAAATTCAAGTCAAGCACTACCTCTTGCAGGAAGCCTTCCCTGACAACCTAACCCAGCCTCATTTCCAGGCCCTTTCTCTGGACTCCCATAGCTTCTTATACACAACTCTATTATAATATTTACCACACTGTCTTGTAATCATCAGTGCCCTATT
>chr1	84476966	84477453
ATAGTTTCTCAAAAGTGTTTCTACTTCTTTCTCATTTCTCATATTGGTTCAGATTACTGCTAACATAATGTTCTAAATATTCATATTTAAAGGATTTGATTCTTCAAGAGCACTCATCCTTCTATTGTAACAATGAAATATTAATTTCTAATTTTTTCTTCAGGAGTGTTTTTGAGCTTCACATTACCTCTTTTCATTTTAGACAGGTTAATTAGTGTGTATTTCCATAGTTGTCTTTTACCTCAAGAAATAATCATTTCTTTAGGTAATTATTTTAATGGCTTGCCATTTTGTATGATTGTTCTTGCAAACATTTCTATTTATGCATTTTATAACATGGAGCTTACTATTTTTATACCAGTGCTCGCTTCATTTTATCATTATCAGGGCTTAATATAAATGCAGTTTTCTCATTTCCTTGTAAAACTAATTACAAAAATCTAGGTATGTCTTTACTGAAGAACTATCATCATTTGAAATCTATTTAG
>chr1	5225802	5226289
TGACAGATGACGCAGACAGAGCATCCAACAAATACCAAAGCTCTTAGCAAGCTTATAGAACCAGGGAAATTTAGCTCCCAGGTTTTCCGCTGGATCCCAGGATGCGGTGACAAAAGGGTCCTTCCTTCAAGGAGCTCATGGGCTAGTGAAAGGGATGGGCAAATGGGTAGGAAAATAAGAGTATAGCGAGACAAATGGCAGGATGGAAGTAGGAACCAGGGCTGTGGGGGATGTGCAGGGGCCCTGAGATCCCCTTAATTCAGACAGTGTGTGGAGTGGAGTCGGTGGTTTCCTAGAAAGTGGCAGCCCACCCAGAGTGGCGGAAGAGCTGTGGTGTGTTAGGGATCCCGAGCAGAGGTAAGTCCTTCAGGCGGTTCTGCATGGAGGGTAACTTTGTAGGTAAGGACACCACCTAGCCAAAGCTTCCTTGGCTGCAGCAACACTCACCTTGAAGAATCTCCCAATGACGTAAGTGAACAGTGTCTCTA
>chr1	146058304	146058615
ATTCACTGCAGCAATTTACAGAGGTAGGTATTATTGTAGTACCCTCTGAACAGGTGAGGAAACTGAGGGACAGAGAAGACAAGCACCTTGGATGGAGCCCAGGAGACAGGCCCACGGTCCCTGCTCTGTACACTGCACTGCTACCTCCACACATTCTCGGGTGCGATCTTTCTTCCTCTTTAGGAACAAGACTCTGTGCCCCAGGAAGCAGGACTTCACTCTCACCAAGCTACTCTCTGCTTTTTATTCTTATTTTTATTTATCATTATTATTTTTTTTTAACAGTCTTGCCCTGTCACCCAGGCTGGAGTG
>chr1	156328319	156328630
GCTGTGAACAAGACACAGTCCCTGACCTCAAGAAACTTTCGGTGTAGTGGAGGAGGGACTTACAGAGTGGTAGTAAATTAATTCGGATGGAGAAGAATCATATGAACTGCAAAAGGGAATAACACGCCCATCTCATTGGGTGGACGTGAGGATTAAATTAGAGAATATTTACAAAATGCCTGGCATACAATAGGTGTTCAGTAAGTATGGGTTCCCCTACCTCTTCAAGAATTGTCACTCTGATAGCAGAAAAGTGTTCTCTCCTTTAAGGCACTTCTCACATGATAAAAGAGGTATTCCTTTGACTTTTTT
>chr1	192744372	192744684
TGGTGTTAATTACAAACTAAAAACACCATAACACTCATACTGTTTAACCCTGACATGGTAGATGGTAAGTAGACTACATAAGATCAAGGAAAAATTAAATCAAATGATCATGTTCTAAATAAGTAAGGTACCTTGACTTCTTTAGAGATTATGGTAAATCTATTTGTTCTCAACTAGCAATGAACACTTTTCCATATGGATTGCATTAATTTCTGAATGTACTTACAACAATATTTTCTTTTAATGTAACAATTTAGCTATTGCATCAAACTAGAAATCTCCCTGTGCCAAGGCCTTCTTATAAAAATCTTTC
>chr1	169246014	169246326
CATGTCCCTGCAAAGGACATGAACTCATCCCTTTTTATGGTATTCCATGGTGTATATGTGCCACATTTTCTTTATCCAGTCTATTGTTGATGGACATTTGGGTTGGTTCCAAGCCTTTGCTATTGTGAATAGTGCTAGAATAAACATACATGTGCATGTGTCTTTAGAGTAGAATGACTTATAATCCTTTGGGTATATACCTAGTAATGGGATTGCTGGGTCAAATGGTAATTCTAGTTTCAGATCCTTGGGGAATCACCACAGTCTTCCACAATGGTTGAACTAATTTATACTCCCACCAACAGTGTAAAAG
>chr1	184844071	184844399
CTGTCAGAGTCATCTGGAATGTTAAAGAAAGGCTGAACATGTTACAGTTTACAACTGTAAACCATTTAGAATCTGGGGGAACTTGTGACAAATGACCGTTAGGGTTTGGAACCACTGGGAAACAGCATAACTATCCTGTTAATGGCTCTTAGATTCTGAACAAATTGCCATCCTTATCCATTAGGTTTTTGTACAGGTAAAATCGGGGTGTTACAAAGGCTGCTACATGGAATAATTAATCTTTGAGCAATTAAGTCTTCTATCATTGACACTGGGACAAGACTTTTTACGGCCTCAGGCTTTAACGGGTATTGCAGTAATTGAGGAAG
>chr1	209579620	209579948
GAGGGCTGCATTTTTTAAACCAGACTCTAGGATGCCTGCCTGTATGTGGGCAGGGCACCTGGGGTGTGCCTGGGGTGTGTCTGGGGTAGCCCTCCGCCAGGAAGCGTCTCTCGTCTGCTTCCTCTGTGGACTGGGCCAGAGCTGGCCTTGCTGTCAGGCGGGAGGGAATTGCCCTGTGTGCCTCTCACAACATGTACCCCAGCCACAGTCCTCCCAGCTCTGGGTAGTAGGCAGCTGGCAGTATGTCACACATCTGAGGTCAGCTTTGGAAATATAAACTTACACAAAGTCAGCTGTGGATGAGCATTTGTGGGAAGGTGGGGCACCGC
>chr1	227392137	227392462
ATCGCTTGAACCTGGGAGGCAGAGGTTGCAGTGAGCTGAGATTGCGCCACTGCATTGCAGCCTGGGTGACAGAGCGAAACTCCATCTCAAAAAAACAAAAACAAAGAAAACTTAAGGCCTGTATGGAGAACAAATTTAAACTCTTTTAAAGGACATTGTTTTAAAGATCTGAATAGAGGAACATTTCACACTCTCAGCTGGGTTAGTGTAATAGTATAAAGATATCTATTCTTCCTCAAACTGATGTATAAATTTAATGCTGCACCAATCAAAATTAATGCCAAACTTCTTGAGGAATTTGATAAGCTCACTCTAAAATGTATATG
>chr1	239877633	239877958
CAGATATGCAACTATCAAAAACATATCTATCTTCCAGGCCCTATTTCTGAATATGAGTCACCAAAATGAGGGAATAAATCATGGTGAGGAAAGACATAGTATATAAGCTTGAGGATGAGGGAATTCTCAAAATGATGATGAAGGGGGATGGTAGCAGGACAGCCATGCCCCTGTGTGTATAAGGCATCAGTCCAGACTGCAGGGATATGACTCAAGAGACAGCCGTGTTGAGGAGTGTGGTCACCAAGATGGCTTCTGCTCTTGTGTCATCTTTTTATTCTGAAAATGTAAGGGTGAGCCTTGCCCAGATTCTTAACAGTACCTGG
>chr1	113200650	113200971
AATCCCAGCACTTTGGAAGGCCGAGGTGGGCAGATCACCTGAGGTCAGGAGTTCGAGACCAGCCTGACCAACATGGAGAAACCCCATCTCTATTAAAAATACAAAAATTAGCCAGGTGTAGTGGCACATTCCTGTAATCCCAGCAACTCGGGAGGCTGTGACAGGAGAATCGCTTGAACCCGGGAGGCGGAGGTTGCGGTGAGCCAAGATGGCGCCATTACACTCCAGCCTGGGCAACAAGCGTGAAACTCCGTCTCAGAAAAAAAAAAAAAAGAAAAGAAATGTACACTTTAAGATGGTTGATTTTGTGACATGAATTCAC
>chr1	158263260	158263581
AGTTGGAGCTGTTTGTTTTAGAGGCAAGGTGTTGCTCTGTCACCCAGGCTGGAGTGCAGTGGCACAATCATAGTTCACTATAACCTCCTCGAATTCCTGGGCTCAAGTGGTCCTCCCACTTCAGCTTCCCAAGTAGCACTTTTTTTTTTGTACAGATGGGGGTCTCACTATGTTGTCCAGGCTGGTCTCAAACTCCTGTCCTCAAGTGATCCTCCTGCCTCAGCTTCCCAAAGCATTGGGATTATAGGCATGAACCACCATGCCCAGCTCTTAAAATCGTTTATAATAAAACATGAGGGGTGGGGGGAACCAAGAGGTTGCA
>chr1	94810502	94810833
CTGATCCGAGTCAGGGCACCAAATTTCACTCACGTCCATGTGAAGGGACCACCAAACAGGCTTTGTGTGAGCAACAAGGCTGTTTATTTCACCTGGGTGCAGGTGGGCTGAGTCCGAAAAGAGAGTCAGCGAAGGGAGATAGGGATGGGGCTGTTTTATAGGATTTGGGCAGGTAAAGGAAAATTAGTCAAAGGGGGGTTGTTCTCTGGTGGGCAGGGATGGGGGTCACAAGGTGCTCAGTGGGGGAGCTTTTGAGCCAGGACGAGCCAGGAGAAGGAATTTCACAAGATAATATAATCAGTTAAGGCAGGAACAGGCCATTTTCACTTCTT
>chr1	7031925	7032256
CCTTAGGAACACCCAGGGAGGGGGCAGCGTCAAGGCCAGGGGGTGCAGGGCCTGCCAGCTCACCTGTCTCCCACCTTCACGTACATCCTCTATTCTGGGAAAGTGTGATCGATCCTGCTATGCATATTGTTGCATTCCATCTTCATTTTGTGTCTCTTGATTGTTGGGGTTTTTTGTTTGTTTGTTTTTTTGTTTTGAGATGGAGTCTCGCTCTGTTGCCCAGGCTGGAGTATAGTGGCACAATCTCTACTAACTGCAACCTCTGCCTCCCGGGTGCAAGCGATTCTTCTGACTCAGCCTCCTGAGTAGCTGGGATTATAGGGGCCCACCAC
>chr1	53590769	53591071
AGGGAACTGGCTCTAGGTCACACAGTCAGTAAATGGCAGAGCTGGGGTTAGGAGCCAGGCATCCTAGCTCCAGAGTCTGTGTTCTGAGGGACCACATTCAACTGCTCTGGTGTACTTCAAGCAATCTCAAGGAATTCCATTATATCAAGACACAGTCATTTATTTAACCAGCATCCTCCTGATGGCTATTATTTGCCACTGTGAACAGGGATGCAATGGATATCTCTGTCATTCATCTTTCTGGACATGTGGAAGTGTATCTGTTGAATTAATTCCTGGAAGCTGAATGCCTGGGTCACAGGG
>chr1	85297293	85297595
CCTCTTGGCATGTCTCTAAAGAAAAGATGACAGAAGGCCTTGGTGTCTCAGCCAGATCACAAGGTTATATAATTCTTACTTCCTTAAATCTGACCGTGAAGGATTATAATTTTTTTTAAGGAAAGCAAATTATTTGGAAAAATACAAAGAAGCTTCTGTTAGAGTTTCTTTTAGATTTACTTCCAAGAATAGTAAATCAATTACATAATTAAATATATGTTTTATTAAATACCTATGTCCAGCCGGCCATGGCGGCTCACATCTGTAATCCCAGCACTTTGGGACACCAAGGCTTGGGCCCAG
>chr1	56532488	56532825
CCTCTCCAATCCTTACCACCCCTAGACATGAAACTAAGCTGCCATCATTTTTCCTCTGGACATCAGCTACCATCTCCTAACTGGTCTTCCCACTTCCATGCTCACTTCCCTCCAATACCTTTTTCTTACCATAGCCAGAATGCTCTTTTCTAACTTGGCTTACAAAGAAGTCCTCCGTCATCTAGCCCCATCTACTTCTCCAGCCTTAGTTATCACAACTAGGCCCTCCCCACCATACAAGAGCTCTATTGATCTCCTCTTAGCTCCACAACCTCTCCACGCCACCAGGCATTCTCAATGTGCTTTTCCTCCTCCCACCCATCCTCCATTTCTTATTT
>chr1	63757590	63757927
ATATTGTGCTGAAAGTAAAGAAAAGAATGGTTGTATGGGTACTTAAAGTAGTTTCTACTGAATGCATATTGCTTTCACACTATTATGAAGTCAAAAAATTCTAAGTTAAATAGACAGGTGAGAGCCACCACGCTCAGCCAAAAAGGCTCTATTATACCTTCCTCTATTAGACTTTACTGACTTTTACAAGCAGGAAAGAATTGCATTTAAATTTCATATTTTTCTTATATCAAGTACTAAAAATTTCACCAATCTTCTTTTAAAATGCAGGACACTTTATTTATAAAAGAAATTATATAACTTTGAATATCTACTATAATTCAAAGGATGTTTATTTA
>chr1	229727631	229728097
TGAGGAACTGCCAAATTGTCTCCTATAGTGGCTGGACCATTTTACATTCCTACCAGCAATTGATCAGGGTTCCAATTTCTTCATATCTTCACCAATTATTATTTTCTGTCTTCTTTTTAAATTTAGTCATCCTAGTGGATTTGAAGTGATATCTCATTGTGGTTTTACCCATCACTCTTTACTTCTTCAATATGAGCTTCTCTTTCTTGTGTTATAAAACTGGAACATCATTTTCTCCTACTACATCCTAGCATTGCTTGAAAAATAAATCTTTGAATTTATTCACAATAAAGGTAATGTGTACACTTCACAATACCACTCTGGATCCCACAGATATCTTTTAAATATTATGGTTATCTTTTAAAAAACAGAAACTCCAGATTCTTACAATTCCCCATGATCTCTTCTACCCCAGGATTTAGTTATTTATGTAATAACTAAATAAGGGAAATGCTGAAATAGATAAT
>chr1	75700532	75700998
TCCCAGTGCTTGTCCAAGAACATCAAGGTGGCACCTCTACACGTCTGCAAGAACCACAGTGTTACTGGACTTTGGGTACCCCCTAAAACAAATACAGCTTAGATCACAACACTTACGTCTTTTAGAATACCTGGAAAGCCCTCCCAAGAAAGACTGGTACAAGAAAGCCCACACTGAGAAGACTAGAATAAATACTTAACTCTTCAATGCCCAGACACAGATGAACATCTGCAAGAATGAAGACAATCCATGAAAACACAACATCACCAAATGAACTAAATAACGCATCAGGGACCAGTCCTGGAGAAACAGATATGCGACCTTTCAGACAAAGAATTCAAAAGCTGTTTTGAGGAAATGCAATGAAATTCAAGATAACGCAGAGAAGGAATTCAAAATGCTATCAGAAAAAATTTAACAAAGAGATTGAAATAATTAAAAAGAATCAAGCAGAAATTCTGGAGCTG
>chr1	59347396	59347692
TTCCTCTGCCTGGTCCTCAAAATGGGAGATCAAGGAGATCTCTCTTTGCCACATTAGCAGGTCTCAATTCCAGCAAGTGGCAATAAAGCCCTCATTTCTCAGTCTCCCTGAGCCCTAGGCCTGGCAATTTGAAACACAGAGGAGGACAAAGGACTAAGAAACACAAAGGACCAATATCTGGCTAATGGGACATAAACAGAACTGCAGTGTACAAATTCCGGGAAGTGTCCTTAAAGGGGAGAGGGTACCCTTCCCCAGCCCTCCTCTGCCATGCTGCTGTCTGAAAAACAGATATGA
>chr1	25926702	25926998
CACTGAGGCCAGAGACAGCTCTTCACATCCTGTGTTGCTCAGGCCTTCCCCACCCTGTCCCCCTGTGGGGTCTCAGCCCCAGTTCTGGGCAGGGAGTGTGGGATGCTTAGGAGCGGGGTACAGGCTGAGCCTCAGCCACCCTCACGGGAATCCATCCTGGGCCCCTGGCCCTGGCCAGACAAGCTGGCAGATTGCCCAGCCACATCCAAAGGCAATGCATGCTCTGAGCACAGAGCCTGGCCGAGGACACCAGAGAGCAGGAGAGCGTGGGGGCCGTGCAGACACATGACAAGGCTT
>chr1	47167283	47167611
AGGCAGCTCTGGAGCTGAAAAGCCAAGGGGCAGGGCTCTCCCTGAAACCTTCTGGGGGTGGGGGTCTGGCCCTCTCCAGAACTTGTTTTAATTCAGTGAAACCCATATATCTGACTTTGACCTCCATAACTGTAAGAGAATAAAAGTCGTTATTTAAAATCACTGAGATTGTGATAGTTTATTACAGCAGTAATAGGAAACTAATATAGGAACAGACAAGCAGGCAGGAAGAAGGAGACAGGTGTATGGGCAGACAGTCTGGAGGGCAGGCAGGAGTTTGGGAGGTGGGTGGAGATTCAGGGATGTTGGGGTGTTCAGACCCAACACCA
>chr1	148911345	148911673
TTTATTATTTTTTTCCTCCTAAAAAATTACTCTAAGAAAATTTAGTGTACTGTTTGTCCTTGAATCACTCTATTAAAAGAGTGGTATTCAGGATTTGATGTAAATTCCTCTTTTACAAATTAATGTGATTCATCGAAACTCCAATTCCTATTTCTACATCCACACAGCTCATAAAGACATTTTATGTATGTATGTATGTATTTGAGACGGAGTCTCAATCTATCGCCCAGGCTGGAGTGCAGTGGCACAATCATGGCTCACTGCAACCTCTGCCTCCCAGGTTCAAGCGATTCTCCTGCCTCAGCCTCCCGAGTAGCTGGGATTACAGG
>chr1	15435121	15435435
ATACATCAGGGGTAAAAACTCAAGCAGTTATAGAACAGAGAAGGAATAAGAATAAGCGCGGCGGACAAGGAGGACACAGGCTGTACCTGGAGGCGGCAGCCTCTCCACACGCCTCACAGATTGTTGCTCTGTGTGCAGGAACAGAGCCCAAGTATTGCCTGATGTTCCAATTTCCCCAGAAAAGACATAAATCCAAATTGTAAAGTAAGTCAACGTGATTTGTACGTTAGCCACTGCAGGAGACACCTGAAGCTTCTGCCACCCAATATCAATTCACCTTTCTTCTAAAATATTACGGTGTTATGTATGATTCCC
>chr1	53663644	53663958
ACCCTGACCTCTTATCTCTGTGCCCCAATCCCTTATTTCCACACCCTGACCCCTTTCCCGCTTTTCTGGAGGGTAAGAACCCCCGAACCCCTTCCCTCCATGTCTCTACTCTCTCTTTTCTCTGGGCTTGCAACTTCACTATGGGCAACCTTCCACCCTCCATTCCTCCTTCTTCTCCCTTAGCCTGTGTTCTTAAGAACTTAAAACCTCTTCAACTCACACTGACCTAAAACCTCAACGCCTTATTTTCTTCTGCAACACCACTTGGCCCCAATACAAACTTGACAATGGCTCTAAATGGCCAGAAAACGGCAC
>chr1	227815301	227815622
CCACCTCCACACACAGCCATTGAAGTAGTTTATAATCACCCTAAAGTATCCCAGCAATTTTTTTCCCCCAGAATCACTAGTAAATAAGTTCAGTAAAAGAAAGTCCTGTTACACAGTGGCTCACACCTGTAATCCCAGCACTTTGGGAGGCCAAGGTGGGAGGATCACTTGAGGCCAGGAGGTCATGACTAGCCTGGACAACATGGTAAGACCCCACCTCTAACAAGAATAACAAGCAAAAAAAAAAAAAAATTAGCCAGGTGGTTGTGCATGACTGTGGTCCAAGCTACTTGGTAGGCTGAGATGGAGGATCACTTGAGCC
>chr1	43802389	43802710
TCGAGACTCAAAGCTGCGAAGGGAGATGGGCCCAAGGCTCCCCAGGCCCCCCTTACTGCCTGGAAGCCTGGGGGTGGGGCTGGGCTCTCTGGGAGAGTGTGGGAGCGTGCAGATCTGGCAGCCTTCGACTTTTGGAAGGCGTCTGGCTCTGGCCCTGCTGAGGATGGAGCTGCTGGAGGTGGCCTTGGCTTCTGTGGAGCGGCTGAAGGGCAGGGGGAGCCAGCAGCCCTGCCACCTACGAGGTTCCTTCATGTGTCTCGTCCCTGCATGTGTCTCCAGGCGCACGTGTTTTGGCATAGGTGTGTCTGGCTGTGCATGTCTC
>chr1	102925792	102926098
TTTTTAACTGTAAGCACTGATAATTTATTTCTATAGTTTTGCCTGTTACAGAGAGTTCTATAAATTGAATTATACAATATTCAGTCTTTTAAATCTGAATTTAAAAGATTTTTAAAATTAAAAGTTTAAAATTAAAAGTTTAAAACAATATTTTAACTAGCAAATGCAATATTCATTCACGTTATTGCTTGTATGAACAGTTCAGTACTTGTATTGCTGAGTACTATTCCATTGAACGGATATACTAGTTATTGTTTGTTCATTCTCCAGTAGAAGGACATATGACTTAATTGTTGGTTTTGGTAGT
>chr1	47131738	47132044
TACTTTAGGCTTCTTTTACCCAAAAAAAGGACTAAAGACCTATGTATAAGAGTCAAAACTATAAAACTCTTAGAAGAAAAAATAGGGGAGGGTCTTCATGAATTTGGACTGGGCAATGGTTTCTTAAAAATGATAGTAAAAGCACAGGCCACAAAAGGAAAAATAAATAAGTTAGATTTCATAAAAATGAAAAGCTTTTGTGTATCAAGGGCCACTAAAAGGGTTAAAAGACAAACCACAAAATAATAGAAAATGTTCGCAGATCATATATCTGATAAAAAAACTTGTGTACTATATATATTTAAAA
>chr1	75369541	75369849
GCCTGAGCACCGCAGAACCTCCAGGTTAAGTTCTCTCAAACGTGTGGTTACTCACCCCGAGGAGCTCAGAGGCAAAGGGTTCAATAGTCAAGTTGGTGGGGACTTTCCCTACTTAAAGTTATAATTTGCTAATTCGGATCTATTGCTTTTAAATATCGAGTTCCAGAGACCTCTGTCAATGCAGGCTTAATTTCATCCCACTGATGAAGGATGTTTATAAACGGCGCCTGCAGTGCGAGCTGAGTGTGAAAATATCAGTTTTATGCCTTTTGATAAGAATTACCGAGGCGGAAGGCTCATTAGACGATT
>chr1	56261388	56261696
TCTTTTCAGCAGTGCCCCACTCTACTGGTACCAATTTACTGTAGTCCATTTTCATGCTGCTAACAAAGACATTCCCGAAACTGGGAACAAAAAGAAGTTCAATTGGACTTACAGTTCCACATGGGAGTGGCCTCAGAATCATGGCGGAAGGTGAAAGGCACATCTCATAGAGCAGCAGACAACAGAAAATGAGAAAGAAGCAAAAGCAGAAACCGCTGATAAACCCATCAGATCTCTTGAAATTTATTCACTATCATGAGAATTGCATGAGATTGACCAGCCCCTGTGATTCAATTATCTCCCCCTGGG
>chr1	97290617	97290957
TAAGATTCAAATCCTACTTATTCATTGTGAAATCTTGTACAAGTTCTCTTTGAACGTCAGTTTCCTTCACCATAAAATGAGGATAGCAGTACCTTCTTCATATAGCTGTTGTTTCATGTATTAAATGAGATAACATATTTTAAGCACTTTGCAAATTTACTTAGACATGATAGGTGTTCAAAAAATATAGAAATTAATAATAATAATTTTGAAGAAAATAATTCAATTTATTTAAAGATAATCCTTATTTAGCTAAAGTGTATGAATAGAAAACAGAGTTAACAGATTCCTCAAACTATTTCAATGGTAATTAGGGAATTTTTGCATTGGTCTTTAAAAGT
>chr1	197677452	197677792
ATACTCTAAGATGGTGAGTAGCATGAAATGCATTACCTGGGCATCTCAATCCTCCCTCATGTAACAGATTTTTCTTGATGCTTTCAAAAGAAGAAAATCATGTTTGCCATTCCTTGGCCAGCAAAAAAAGTCTGTAATAACTAAGGATAAACCTGAATATTATTCACCAGTCTACATATTTGTTGGTGCACTTGCAGATAGCTGCTCTTGAATACTATAGATACTAAGGGGAATAACTGAATTAGGTTAAGTGAGGGATTTCGAAATTACCACCCATATAGTGGGGTGTCCTTATTAAAAGTACTCCCACCACCCACTAAGAGAAATGCTGTCTCCAGTAG
>chr1	17932001	17932464
AAAAGAGTCAGAGGGACCTGAGGCCATGAGGGTGATGCACACAGATCCTACTGAGCAAAGGCCTTGCCAGAGGGGACTTGCCTTCAAACCAAGAGTGAAAGAATGTGTACAAATTGAGGCTCAGAGAGCTCAAGCCATTTGCCCAAGGCCACACAGCTAGGACATGGTAGAGCTGGGATTCAAACCAGCTGTATCTGGTTGCAAACTCCCAGGCTTATTTTTCAGGTCATACTGACTCCAGTCTTCCTAAATCAGTAGCCCTGCTCCAGGGTGCTGGGTCAGGGTAGATAGATGGCCCTCGGCCCAGTGGGCCTACAGGTCAGGAAATCCCATTTCCTCGCATTCTTGATCGGAAAGCCTTTCTGACAGGCAGCTTGCTGCATGGTTAAGGTCAGACTTTGGATTGGGGAAACTGGAGTTTGAGGTTCAGATAAGTCTCTTCCTGGCTGTGTGACTTTGGGCAA
>chr1	210320226	210320689
GATTGATCATTTAACAGAAGAGTAAAAAGAGTGTCTTAACTACATATTTTGTATTTATACAGAAGATGATAAAGAGCCAGAACTTTAGATTAGATAAGAAATGACCAGTAACAAAAGACATACTAGTAGAATGTATATGAAGAATAAACTAAAGAGTCAGCTTTGTTGGAAATCTGGAATGATTCCTGAAAGCAAGAAATGGATGTACATGATCTTTAAGATATTATTTTCTATATCCTGTTTATTAGACAAAATAATTATCCAGTCACAAGGCCTTAAGACACACCTGTTTTTTAATGTATTTTGAATCTTGATTGAAATTTCTTAATTCCCTTCTTGGTACTCCCTCTTAGATTGCTACCTGTTCTGATGACAATACACTAAAAATCTGGCGCTTGAATAGAGGCTTAGAGGAGAAACCAGGAGGTGATAAACTTTCCACGGTGGGTTGGGCCTCTCAGAAG
>chr1	210913730	210914029
GGCCAACTGTATCTAGTATTACCTCATTTGTGCCTGAAAGAAGAGGAAACGATCTTCATGTATAGCCTTTATGTGCACAGAATATTGCTGGTTGTATATCTTAGAACCTGGAATAGCCACTGCTTCTAAACAAAGGGTCTTTTTTTTTTTTTGAGACAGGATCTCACTCTGTTACCCAGGGTGGAGTGCAGGGGCATGAACACGGATCACTGCAGCTTCGACTTCCTGGCTCAAGCAATCCTTCCACTTCCTGGCTCAAGCAATCCTTCCACCTCAGCCTCCTAGGTACTGGGATTACAC
>chr1	78007608	78007907
GGGACTACAGGTGCACACCACCATGCCCGACTAATTGTTATATTTTTAGTAGAGATGGGGTTTCACCATGTTGACCAGGCTGGTCTTGAACTTCTAACCTCAAATGATCTGCCCACCTCCACCTCCCAAAGTGCTGGGATTACAGGCGTGAGCCACCGTGCCCCACCTGACAGGCTTCTTTACTTAACATAATGTTTTAAAGATTCGTCCATGTTATAACATTTATCAGTTCATTATTCCTTTTTATGACCAAATAATATCACATGAATATATCACATTTTATTTATTCATTCATCAGTT
>chr1	105579873	105580155
TCTTTCTTGAAATATTTTGATTCAGACAGAAATTACCAGTCCACCCCTTTGTTCCTTGCGTTCTTTATTTACAACATAATGATAATCAGATTAGTATTTGATTACAGGTGACCACAAATAATAATTTCTATATTTTGTTTTTGCATGTTATGAATTACCAATGTCCCATTTCCAGGTAATTATGAGCCTCACTGCAAACTCAACAATGTCAAATGAATCACTCTGTTTCGCATCTTTGAGTCTACGTTTGCCCACAATCATTTAGAGTATGTAATAGCTTGTC
>chr1	41931848	41932130
CTTTTCTTAGTTTGTTATCATCCTTTAACCTGATTGTTGTGGGGTGGGGTGTTTGCCCATAGGGTTTTTAATTGTTTTCCTTCACAGTTTCTGGATTTGATATTACACGTAAGGAGGCATTCGTCATTCCGGTATGACACAAATATTCCCTCGTTGTCTTTCTTTTAGTATCATTATGGTTTCATGTTTTTTAATCTCCTTGGAATTTATTTTGGTGTAGGAACTGAGGTAGGGAGCCAGTTGTATTCCCTCTCCTCCATACAAATAGCTCGTTGGTTGTCTT
>chr1	4791451	4791772
TCACCTGTCCTACTCATGGCAAGCCTCTCTGGGCTTGATTTTATTCTTACTCTCTTAAGAATCCCAAGGGGTAGGTATTTTTATCCATAGTTTATGGATAAGGAAATGTGAGAGCTCGGAAAATTGAGAGATTTCCCGAGGGGACGTGTCTCCAACTGCCTGCTCTCCTGAGACATTGGGAGTCGGATTTTCTGCAGAACCCGACGTGGCTCTCCCAAGCTGTGCTATGGAGGAAGAGTGGCCAGCACCCAGTCATCCAGCCAAGCCCCAGGGCCTGGATCTGCCTTGGTTGTTAAGAGCACAGTCTCTAGATCCAGGCTGC
>chr1	232117109	232117430
GGAGGATGAACCATATTTCTTTTTTTTTTGTACATGATGTCTTTTGGTTCAAAGCAGTGGTGAATGTGCATTGATTAATAGAGCAGGGAACCAGTTTTGTTTCATTATCTTACTGCACAGCCTAGAAAGGGACTTGTGCAGTTAGGAACCTGGCAAATTCTTCTGGTGGATGATGGTGGCAAGCACTGAAACAATTGCCTAGGACATGGGCACAGATTTTTCTTTCATGCAGCTTAATTTATGACAGCATTTGAGATTGGAGGAAACGAATTGCTCTCCTCAGGTGATTTGCAGTGTTAAAGGCTACAGGCTGTTTTGAACT
>chr1	113167380	113167687
CGGGCACGGTGGCTCATGCCTGTAATCCCAGCACTTTGGGAGGCCGAGGCGGGTGGATCACGAGGTCAGGAGATTGAGACCATCCTGGCTAACACGGTGAAACCCCGTCTCTACTAAAAATATAAAAAATTAGCTGGGCGTAGTGGCGGGGGCCTGTAGTCCCAGCTACTCGGGAGGCTGAGGCAGGAGAATGGCGTGAACCCCGGAGGTGGAGCTTGCAGCGAGCCGAGATTGCACCACTGCATTCCAGCCTGGGCGACAGAGCCAGACTCCATCTCAAAAAAAAAAAAAAAAAAAAAAAAGAAACC
>chr1	245683508	245683815
AAAGGAATTATGACATTTCTCTTTCTGAGATTTCTGATTCCAGAGTTTCTTTTCAGAGCCTAAACTGGGAGAAAAGGGAGAAGTTGTAGGGATAGTGAAGAAAGAAATGAGAGAATGAAGGAAGCAAGAAAGATAGAGGGGTAAATGTATGCGGCAATTTATAATAAAGACAAGTTATTTACCACTCACTGTGAGCCAGGTACTGTAATAATAACTTGATGTTGCCTTAATATCTCAGCAAGGTCCATGTTTTCACCCCTAATTGACTGAGCGACTCGGGAGGACAGCTGGTCTACCTTAGTTACACG
>chr1	15120380	15120688
TGTGCGCTTCAGGAGGTTGCAGAGGGACCAGTGACGGTAGCGGTGAAATGGTCCCTGGTGGCCAATGGGCTACATAAAGACTTTTAGATATGTTTACTTTCTTCTTCCTCCGTCTCCTCTTCCTCCCTTTCCTTCTTAAGTTTTAAAGAGTTGCTAATGTTTCAAATTTAGATTTCATGTAAAAATCCATATTCCTAGTAGTTCTAAACAAACAAAAAAAAGTAGAACATCTGACAACACTAAGACTACATTCCTGCCTGACAACAATCTACAGCCTCCTCTACAGGGGCCGGTGGCCTCATTTGCCAC
>chr1	160793775	160794083
ACACAGAATCTTTTGATTCCCTAGAATGTCTATCACAAAGTCTAGCACAGAGCAGCCAAATAAACATATTTTGAGCAAACATCAGTTTGTTCTTTTTTGAATGCTGAAAACACGCCAGTTTGCGCTTAAGAGAATAGTTCAACTTCAGAGACATCCATATATAAACATGGAGGGATTTCAGGCAATGCCCGCTCTGTACAGGTTTCTGTGCTCTTCATCTAAGCCTCCACTGTATCCAACTAGAAGGCTGAGAATCACAGAAAAACATTTTCCTATCATTATTCCCGTACTAAGGAGGCACAGTTGCCA
>chr1	104874917	104875228
AGTTTTTGTTTAATTTTTAATTTATTTCTTAATAAAACTTTTTGTTTTTTTATTTTTATTTAGAAAATTTCGTTATAAATTGTTCATATTAAAATAATATTTCTAAATGAAAGCGACTATCAGAATATTTTTAAAGCAGTTTTTTAGATTCTATCTGAATAATCAATTTGCCTGTTATTTCACCTATTTAAAATTTATAAAACATTTACAAATTATTCTATAATTCATCATCTTCAGTAACTTATGAAGAATCACTCAAGTTAAGTTAAATGATGCATTGTGTTTTATTTTCCTGATCCAGACATATCTACC
>chr1	54437779	54438090
CTGTCTTATTTACCAATGCCAACCGGGGCTCAGCGCAGCGCCTGACACACAGCAGGCAGCTGACAGACAGGTGTTGAGCAAGGAGCAAAGGCGCATCTTCATTGCTCTGTCCTTGCTTCTAGGAGGCGAATTGGGAAATCCAGAGGGAAAGGAAAAGCGAGGAAAGTGGCTCGCTTTTGGCGCTGGGGAAGAGGTGTACAGTGAGCAGTCACGCTCAGAGCTGGCTTGGGGGACACTCTCACGCTCAGGAGAGGGACAGAGCGACAGAGGCGCTCGCAGCAGCGCGCTGTACAGGTGCAACAGCTTAGGCAT
>chr1	78712350	78712669
CAAAGATACAGTAATTAAGAATTCCAAACCCCTGCATTTTGTGACCCTGAGGCAGGTGGATCACTTGAGCCCAGGAGTTAGAGAGCAGCATGGGCAACAGGGTAAAACCCAGTCTCTCCAAAAAAAAACAAACAAACAAACAAAAAAACAATTAGCTGGGCACCTGCCTGTGGTCCCAGCTACATGAGGGGCTGAGGTCAGAGGATCACTTGAGCAAGAGAGTTCAAAGGCTGCAGTGAGCCATGTTTACACCTCTGCACTCTGGCCTGAGTGATAGATTGAGATCCTGTGTCAAATAAAATAAAATAAGATAAAATAAA
>chr1	189220850	189221169
CATAGCTACTCCATGATTAATTTCTACTAAATTTTTACTAGAACTACCATCAGCATTCAAATATTTCTTTTCCACAGATTATTTTAGAATAATAATATTGTTTATTCTATCAAAGGCAATTATTTTTTCATCTAATCACATTTATATAGAATACGTTTCATTAGCTCTACTTTTTTTTTTCCTGTTTTGTTTTGTTTCCCAAATAGAATCTGAATGGGTCTTTTAGTAGAAAAGTTTTTAAGATTGTTTTCTTGGAGTAAAATCACATAAAAGAATGAACACTTCCTGTATTTGGAATAGCATACAGGGCTTTCGGATGG
>chr1	209953811	209954168
CAATTAAAACATTTTAAAAACCCTGAAACTCTGTACCTCATCTCTTTTTTTTTTTTTTTTTTTTGAGACAGGGTCTTGCTCTGTCACCCAGGCTGGAGTGCAGTGGTGTGGTCACAGCTCACTGCAACCTCTACCTCCCAGGCTCAAGTGATCCTCTTACCTCAGCCTCCCGAGTAGCTAGGACTACAGGTGTGTACCACCACGTCTGGCTAATTTTTGTATTTTTAGCAGAGATGAGGTTTCACCATGTTGTCCAGGTTGGTGAACTCCTGGCTTCAAGTGATCCACCCACCTCATCCTCCCAAAGTGCTGGGATTACAGGCATGAGCCAGTGCGCCCGGCCCCCTCATTTCTTTTT
>chr1	104811760	104812117
ACTCTTACCACAAAGAGGGAAGGGAAAAGGGGTAAAAAGTCACTCACTCACCAAGCAATTCACACCAGATCAAAATTAAAACTAAAACCAAACGACGGATAAGGAGTTACTCATTCATCAAGCAATTTGAGCCAAATCAGAACCGAAATCAAAACCAAAACAATTCAAATCCAAAAGTCAGAACTGAAATCAAAACCAAAACAGTGCAAATCCAGTCAAAATCAAAACCAAAACCAAAGTGCCGGTAAAGGCATGCTGTGGGTGATCAGGCCACACTTCCACTAAGATGGAGTGGGCAAATTCCAAGACCAGCCTTACCGTGTTCCAGATGTCCAGACTCTAAGCACCAATTCTTCCC
>chr1	199240889	199241417
GCCATTTTACAAATTGGGCAACAAGGCTCAAGAAAAATATAAAAATCAACAAATGGCAGAGGCCAGCCTCAATCTGGTTTGCTATTTCTGAATCTGTGGCTCCTCATCTTGCCCTTCCCGGGATACCCCTGCAGCAAGCTGGCTCCTGGGCCCCCTGCAGGCTCCTCACCAGGTCGGGCTGGGTGCACATGCGCATCTGGCACAGGTGGATGGTGAAGATGGCGTGGGAGCGTGAGCTCTGCACGTTCATCTGGGTGCTGGCTGTGGTGCGGGACAGGGCCCCCTGCTTCAGGCACTGGATCAGCTGGAAACAGAAGCAGAAGTGAGGGCTTGGGACTACCGTGGTGCCAGCCCCTGCCCTTTCAGGATGCCCTGGACCTGCTCCAGACCTCCAGCAGAGGCTCACCTCCTCCTGGGAGTGGATGAGGCGAGAAGTGACGCCAGTGGTGTAGATGCCACCGTTTGCGTCCTCGTGGATCTTGATGTTGGACCTGCGGTGGCGGGTGTCAGGGTCACGGGTGCTGTCAAA
>chr1	164111021	164111549
CTTAGGCATGTAGCTTATTAACACTTATGGCCCATTTGTGGAACAGGTATGGTTACCTGCAGTTTAAAACAAGGATGCCAGTGTTCTAAGAGGTTGAGTTGCCCGAGATATCACTGGTATGTTAGAGTCAGGAATCAAGCCAGGTCCTGTGTGCCCTGCCCAGCCTGACTTTAAAGGACTATGTAGGGAAACTCTCTGAAACCACATTTTTCCTTTACTCTCACACCACAACAGTTAACACGGAAGACTTCTGTGACCGATTGTGGTGAGAGAGGGGGGATTTCCTCACACAGCAAGGCACAGACACCAGTTGAGTGTCCTCCAATTTACTTGCTACACTATTTACCTGGAGATAGTGTCAAATCCCACAGGTTGGAAACTCAAGTCTCTAAAACTGCCCCTGCCCCCTGCAGACATGCAAACCTGAGCCTCTGGAACTTCTGATTGATTGACTTCAAGTCGAGGTTCCCATAACCCCCTCTTAGGGTTTGATTAATTTGCTGGAGTGGCTCACAGAACTCAGGGAAAC
>chr1	50727376	50727752
TATTTCTATGTCATTTAGCACATTTTTTCTTGATTTGCTGTTACTCCTAGACAGGCTGTATATTCCCTCTAAGATGTAATATCTTCTTATAGGCAGAAAACGTTTTATTATCCTTTGTTTCCCTGGCAGTGCTCAGCACAGGTCTTCTTCAAAAAACATTTGTTAAACAAGTGAAAGTGGTGTCATACTTTGACTGAGAGTAATAACTAACAGAGTTTTCCTCAACCCCAGTTAGGGCCCTTCAGGCCTTTCCATTGCTTGTTAGATGGCTTCCTCTTTTTATAAGTGAATCTTGCCATTAATCCTACATCTGGAAAAAAGTTCTGAATGTTCTTTTCTATGAAGCCAGCCTAGGAAGTCATTTGACCCCCATTCTG
>chr1	60948617	60948993
ACATGCTCCTGAATGACCAGTGGGCCAATGAAGAAATTAAGAAGGAAACAGAAAATGTATTAAAACAAATGATAATGGAAACACAACATACCAAAACCAACAGGATATAATGAAAGCAGCACTAAGAGGGAAATTTATAGCTATAAGTGCCTATGCCAAAAAAGAAGAAAAGCTTCAAATAAATAACCTAAGGATACATCTTAGAGAACTAGAAAAGCAAGAGCAAACCAAACCCAAAATTCGTAGAAGAAAAGACATAATAAAATCAGAGAGAGATAAATGTGATTAACCTCCCCAAAAATACAAAAGATCAATGAAATGAAAAGTTGTTTTTTAAAAAAGATAAACAAAATTGACAAACCTTTAGCCAGACTAAG
>chr1	212736922	212737229
ATACATTTTTAAATTGGAGGGTCTTTGTAAATAAGATCCAAAACTGAGAGACCATACAGATTTTATTAAATAAATTAAAACTCCTGTATGGCTCAAGACAACAAGAAATAAGTTAGCAAACAACAACCTGGTCTCCAGAAATTGAGCTCTATTGGGGCAGCGGTGGGGGGTCGGGGGGAAGAAATAAAGAAAGAAAACAACAACCTGGAGGAAAATACTTGCAACATATGTAACAGACAAAAAAAGTTAGTATCAAAGAAATCTCAATAATCGATCAGAAACTAGAAAAATGGAAAATTTATAGCTGA
>chr1	23170377	23170684
CTGTCTCCAATCTCAGGATTTATTCCAGCAGACCCGAAGATGGGTCAGTATTTAATCTCTAAGCTGCTTGCCAGCTGCTCACAGTTTGACTTGCAGTAGCCACTAGAAATCTCTTTCCTTTCCCTTCCCAGCTGGAAATTGCTGGCAGTAGGGGAGGGCCCAGGAAGAACCAGGCTCTCCCAAACCCCACCTATAACACGGCTCCACCACCCCCCAACCCCTGCTCCTTCTCAGGTGTTCTGTGCCCCAATCACCCTCACCTCCTTCCTCATGCTCACGGCCCACTCTGGGACAACTACTCTTTGTCC
>chr1	58442558	58442907
ACCGAATTATTTGTCAGAGCCCCAGAGGGTAGAACTTAAATTCAAATTTCCTTTCGCAAATATGCATCTATGCCCCCTGCATCAAAACGCTAGTATTCAGAAATGAATCAGACACAGTCCCTACTGTGTTATGGCACAAAAATTTTAATCCAAGTGGCTTACTTGAGAGGTGTTCCCCAGAAGCACCAGTAGGGGGTAGAGAAGTGAGGCATGGAAGGGCAGAAGCCCAATACCAGGGGTGATGATACACAGATTAGCTCTGTGGGCAGCTGCAGCTCAATCCTATCAGAACCCCCAGGAGAGAATCAATAAAGTTCTTCAGAGTTGTCTCACCCAGGCAATGAAGAAGC
>chr1	41109472	41109821
TCCTGGGCTCAAGTGATCCTCCCACCTTGGCTTCCCAAAGTTCTGGAATTATAGGCATGAGCCACTGCACCTGGCCTAGTCACAATTTAAAACAATTTTTTTTTTTTTCAATTTGAGACTGGTTGAATTCACAGATGTAAAACCCATAAATACTGGTCAACTGTATATTAATATAGTAACCTGTCTCCTTTCCATCCCCCAAATGGGCTTTACCTTGCTCTACTTTCTATTTCTTCTCAGCATTTATCATTGACTAACACACTAAGTAATTTTTTGTTTTGTTTTGTTTTGTTTTAGAGGCAGGGTCTCACTGTGTCAACCAGACTAGAGTGCAGTGGCACAATGCAATC
>chr1	62765040	62765357
GAACCTCAAAAACTTATGCTTAGTGAAAGAATACAAACACAAAAGATCATATAGTAAATAATTTCATTTATATAAAATGTCCAGAATAGGCAATTCTATAGATAGAAGTAGGTTAGTCACTCTCTAGTGCTGGGGTAGGAACGACTGCTAATAGGTATAAGGAATCTTTTCAGCGTATTGGAAATGTTCTAAAATTAGCTTGTGGTGATACCTGCGCAACTCCGTAAATATACTAAAAACCATTAAGGTATATATACTCACAATAGGTGAATTTTTTGATATGTAAATAATCTTAATAAAGCTATAAAATTGTCAAGT
>chr1	57316182	57316499
CAACAAAACAAAAAAGCAGAAAAGCAGAGAGACACAGAATAAAAATAGATACATGAAAAAACACTACTTCACACTACAAGCAATTACAGTAGTTAAAACCTCACAAGACAAAGGGAGGCCCAGGCTCATTACAAAGGCCTTTCTCTTTTCTAACATATTTTTGGATGTGCTTGCTACATCACGGTGCCAATGAGGCAACCTCTGCACCAGCCCCCAGGCAACCCATCATCAAACACTCAATGGAGTGGGTCAGAGTGAAGTGCTCCCTGGGTTGGCATCCTGAAATCTTCTAGAAGTTTCTACTCAAGGACAAGACCA
>chr1	8049215	8049522
TAGAATGTTCTTCACCAGCCTGCCCCCACCGGACCTGGGACCTCTGTGGATGCCTTGGCATCACCACCTCCAGGATAAGCCTTCCTTGATCATCTCTTTCCTCCCTTTTCTCCTCCTCCTCCTCCTCCTCCCCCTCCTCCTTCTTTCTTCTTCTTCTTCTTCTTTTTTTGAGATGGAGTCTCGCTCTGCTGCCCAGGTTGGAGTGCAGTGGTGCAATCTCAGCTCACTGCAACCTCTGCCTCCCAGGTTCAAGAGATTCTCCTGCCTCAGCCTCCCAAGTAGCTGAGATTACAGGCATGCACCACCAC
>chr1	207900142	207900449
GATTTGTTACGCCAAGAGAGCACTTAGCACAGTTCCTCAATAAATGTTGTGGGAGGAAGGAAAGAAGACAGGAAGGGAGGGAGGACTGAACACACGAGTAACTACCAGCACCTTATTTTCCTGCTTCCTAACTGCTTGTATGTATGAGGACAAACCAAAAAGAAAGAACTAGAGTCAATTCTCGTGTATCTACATTTTGGGAGAAAGAAGTAAGGATAACTAAAATTACTACTCTCGTCCAAATTTGCTTCTCCCATGGACATCTCCCAGGATAATGACTTTGATTTTTCCCATTGCTCACTCAGAAC
>chr1	213294231	213294825
GAGTTTTGAGTCTTTCTCCACCAAGTCTGAAAGAGTTACTTACACACAGCTCCTTTTAAATGTTAGCTCTGATTGCAGAAACCCCCAGGCCAATTTGGAAAACTGGTGAGAGTTTTTCAAAGGCTGCTTTGTCTTCAGGACCATCCCTGCACCAGGAACACGTAATTCATCACATGAGTATAAAAGGTGCCACATTCTGTTCAGTGTATAGGGAACTTAGCTTCCTCACACATATACCAGATGCATGTTTGAGATTTTCGATTCTCCGGTAGGCTGCACTGCACACCCACCGCTGTTCTACCGAGCTTTGCTGGGGACAGGAAAGCACCAACCGTGAGTTACTGTGCAGAGGGAAAAGTTTGCAAGTTCTGTGTCAAGGTAGCCAGGGTGTATTTTTCTATAAATAACAAGTGATAATGCAAACCATGTAAATCTGTGGAGACAATGAAAATATGACCTGAATGGAGACGTGTTTTGAGTTATAAGGGGGGAATTTTTAGCCTTTTTCCACACAAACCAATCAAGGCTTGCTCAAAAAGACTCTTCTCAGTGCATGTGTACTTTAAATTGTTTTTCATTTTTTCTAATGTATTCT
>chr1	170886578	170887172
TAAATAATAATTACAGCTAACAGTTGTAGAGCATTTACTATATGCTGGACACTCTTCTAAGTGCCTCACATGAATTAGTCATTTCATTAATCCCCACAATAATGTTAGAAGTAACAGAGATAAGGATTGTAGCAGGGCTGAGAAGATGACATACTAACATGGGTTTCTGACTCCATCCTCTGACAGACTCAATCCCCAGAAACAAGAATTGTCTTGATGGGCCTGAGAAACTGACATAGACCTGAGAAACTCTTGAGGGGAGAAGGGTGGTGCTTGGGTCTGGGTGTGCATGTGGGTAGATGCATACAACAGCTCAGAGTGGAAGAGTGTCAGATACCCTTGGTGCCAGAGCTATGGTTCTGCACATTTCTGTTTCCCACATTGCCATAATTAGTTACATAATCATAATTGCATAATCATTCTCATAACAAATTACACCAATAATTACATTATTACACTAATAATTTCATTAGTGTAATTAATTATAGAAAGAGAACATTCTGAAAGCTTCTGGAGAAAAATGGCAAATCACCTGAAAAGGAATGAGAGTTAGATTGACCACCAACTTCTCAATAACAGCCCTGGATACAAGAAG
>chr1	41333921	41334292
GAACATGCGAATATATATATTTCAAATGAGCAGATTTGGCTCTGTGCAGCCAAGATTCTTAAAAATATTCTTTCTTTGACACCGTCTTGTATTTCTGGGAAACTAAGGATACGTTCCTTGGCATTGAGAAAAATGCTTAAGTAAGTTTATCATATCATTATTAAAAAAGAAAATTTGGACCATTAAACTAGGGGAATAATTAAGCAAACAATTGCATATCCATTCAATTGACTCTTACATAATAACTTAAAATGATGGTTATAAAGATTGTATAACAACACAGAACAAGATAGATAATATTTAGTGAAAAACAGAATAGGATAGCATACAGTAAAATATACAGTGTGATTAAACTGCATTTTTAAAAACTGT
>chr1	105691893	105692264
CCCTGAACAAACAAATAACAAGCTCAAAAAGTGAATTAGTAATAAATAATCTACCAATCAAAAAATATCTACGACCTGATGGATTCACAGACAAATTCTATCAGATGTACAAAAAGAGCTGATATCATTCCTACCAAAAATATTCCAAAAACTTGAGAAGTGAAGAAGTGATTCCTCCCCAATCATTCTTTGAAGCCACCATTATCTTGATACAAAAACCTGGCATGCACACACACACACACACACACCACACACACACACACACACACACACAAATTCAGACCAATATATTTGATTAACACAAATGCAAAAATTCCTAATAAAATACTTACAAACTGAATCTAGCAGGACATCAAAAAGCTAATCCACCAC
>chr1	116068405	116068708
GTTTCTGACTATGTCAAACGGGGCTAAAATAGTATTTGGTTTTTGTTTGTTTGTTTGGGGAGACAGAGTCTTGCTGTGTTGCCCAGGCTGGAGTGCAGTGGCATTATCATGTCTCACTGAAGTCTCAAGCTGCTGTGCTCAAACAATCCTCCCACCTCAACTTCCCAAGGAGCTGGGACTACAGGCGTGCCCCACTATGCCCGACTAATTAATAATACTTGTTCTACATCACTTTCTAGAGCTATTGGAAGATCCAAATAAAAAGATGCATGAAATGCTTTGAAAAATGCTCCACAGCCTTTGT
>chr1	113717483	113717786
CCTCTCTCTAAAAATATTAAAAATTAGCTGGGCATAGTGACACGTTCCTATAGTTTTAGGTGCTTGGGAGGATGAGGTGGGAGGATCACTTGAACCTGGGAAGTGGAGGTTGCAGTGATCTCTGATCTTGCCACTGCACTCTAGCCTAGGCAACAGAGCGAGACTGTCTCAAAAAAAAAAAAAAAAGGGTAATGAGAAAGGAGCTGCAGGTATATGTGACAAATTTATACTATAAAATAGCATAACATTTTTTAAAAATATGGTACAATAACACCTTCACACATTACCTTACCTTGGGACTCAG
>chr1	225885328	225885647
CCTTGAAGAGGATATTGTGGTCAGGCAGTGCTGCAGAGGAATATAAGTTGTTTCTTTCTTAGCGTCTGAGGGTCAAATTGGCCCAATTCTCCAGAATACATCTTAGGGGCGTTTTTGCCTTGGAGGGAACGTTTCCCATCTGAAAAAAGGACATAGGGATGCCAGTACCCCTAGTCATTTTCCGATGAGCATTAGTCCTAGAGCATCCTCTATGGTCTTAATGCTTATTCATTTCCAGGGTGCGTAACCACCCATGGACCTCTGCTTATCGGATTAGTTATGCTCACCAATATAACAGTCCTGCACCCATTTTCCCACCT
>chr1	197586109	197586428
GCAGTAAGGAATAGGCTAACTCTATTGTTTTATGTAAATGCAGTTGGGTTTATGATCAGGACTGCACTTATCTATAAAGCTGCTAACCCCTGAGTCTTGAAGGGAGAAGATAAATACCAGTTACCAGTCTTTTGGTTGCACAACGAGGCCAGGACAAGAGCCCTTTTTATGGATTGGTTTCATAAATGGTTTCTCCCTGAACTCAGGAAGTTCTTTGCCAGTATCTTTCAAAGTTTGTTTTGTAAGTGGATTTTCAACTATGCAGGGACCTGCACTTCTAACCTCCACACTGTTAAATGGTCAACTATGTATATTAGAAC
>chr1	18721682	18722030
AGCCAGGCATGGTGTCAGGAGCCTGTAATCCCAGCTACTTAGGAGGCTGAGGCAGGAGAATCACTTGAACCTGGGAGTTGGAGGTTGCAGTGAGGCAAGATCGTGCCAATGGACTCCAGCCTGGGTGACAGAGTGAGACTCTGAAAGAAAGAAAGAAAAAGAAAGAAAGAAAGAAAAACAACCCAATTTTTTAAGCTGAGTAAAAGAAAACACAAAAGATGTATAAAAGAAAACCCAAATGATTGACAAATATATGTTAAAAATGAAACTTCAATACTAAGCTGGGAAATAACATTTTTTAATTGAATTATTTTTCATACAGATCACATTGGCCAAAAAAAAAAAAAAA
>chr1	86107349	86107697
ATAAATTTTAGATAATTAAAGTAATATATATCCATTTGGTAGCTCTAGAATTTTACATAGCTAGACTTGTGTTTCTGAGTTCAAGAAATGTAAATACTGCATCTCATAAAGTTATAGTGCTTTGCTATATTGTATTTACATGGGTTAATAAAACTTGATTCAGTTATGACCACTCTACCAGATTTTTAGAGTTTCCATATTTTCTCCCTTTAAGTAGAGAGGTAAAGATTAAGGCTCTGCAACGTACAAATTCAGGAAATACAGAGAACACCACAAAGATACTCCTTGAGAAGAGCAACTCCAAGACACATAATTGTCAGATTCACCAAAGTTGAAAAGAAGGAAAAAA
>chr1	189834562	189834842
GCTGTCATTATTTATCTTTCAAGAGGACAGCTTCTGTTTCTTCTTTTTGTAAGAGACTAGGTATCAAGTGTGACCTACCAAGAGTACATATACATGCTCTGAAACTTTCTCTGTTATTGTCAATGCTGTAAACAAACAAGAAAGCAGCAACAAATATAGAGCTTGATCATGCAAAATTGTTGACAATGTTGGAAATGATAGACTGTATAGACCCATCAAAGCGCATCTTCATTTTTAAATATATCTAGTACTTAACAGAATTAAATAGGCAAGGATACATG
>chr1	221958957	221959237
CCATAGCTGAGGGAAGGGAAATGAGAAGGGTATCTGAAATGTCGGCCCTGCAATAAGGTGGGCCACAGCAATAATGAGATGTCACTGGGCTCAGCCCTGTGCCTGGAAGGAGGGAGGTGGTCAAGGATATCAACAAAAAAATAGTTGCTGATCCCAGGAGAAATACAACACTGAATTGAGGGGAAAACACAGAAACACATCTAGACTGTCATTAAACAAATGTAACCGAGGCAGGGGAAATGTGGAGCCCCAACGTGAGTAGGTGATGGAGTTGGGTGACT
>chr1	101465717	101466051
ATCCCAGCACTTTGGGAGGCTGAGGCGGGTGAATCACTTGAGGTCAGGATTTTGAGACCAGCCTGGGCAACATGATGAAACCCCGTCTCTACTAAAAATATAAAAATTAACCAGGTGTGATGATGTGCACCTGTAGTCCCAGCTACTTGGGAGGCTGAGGCAGGAGAATTGCTTAAACCTGGGAGGCGGAGGTTGCAGTGAGCCGAGATCATGCCACTGCACTCCAGCCTGGGCAACAGAGTGAGACTCTGTGTCAAAAAAAAAAAAAAGAAGAAGATGGAAAAACAAGTGTGATGTGTTTATAATTATATATACTGAGTTAGTAAATATATTCT
>chr1	185217143	185217477
AAACATTCTTCAAAGTAGTTTGTTTGACACATAGATGTAAAAGTTAGTGCCTGAACAAAAATAGACTGAATCCCAGAACAACTGTCCCGACCTATACACCTCATCAAATGTTGATTCTTCAGAAACCATTAATTTAGCAGTTTTAAAAATATGTTTTCACTTTTTATTGTTATAAAATATACAAAATATAAAATTTATCATTTTAACCATTTTTAAGTGTACAGTTTAGTGGCATTAAGTACATTGCATTATCGTGCAACCAACCCCACCATCTATCTCCAGAACATTTTACATCCTCCCAAACTAAAACTCTGTAACCATTAACTAGTAAGTCC
>chr1	151003343	151003677
TCTGAGAGCAAGGCCCAGCAAGCTGTGTTTTAACCAGCTCTCCTAGTGCTGCTGATGCCCAGGAACATTTGGTCATCACTGGTTTGGTGAAATGCCATATGCAGATAGAATATTAATATACATATATAGTATATGTATATCTGTGTGCGTGTATACAGACACATATCTACATAACTATCCATCCTCTAATTCCCATAATATTCGGTCAGGCAGGCATTATAATTTTGCCCTTTTGCAGAATTAAAAACCTAAGCACTCAGGGTTTAAGCTCTTGCCCAAGCCATAGGGCCACTCGTGACTCCCAGTCTGCACTCTTTTCTACCACACATGGAACC
>chr1	30127217	30127551
AGTTAACGAAGGTGGCACATTCCCCCAATGCAGCCTTATCCGTTTCCAGTGACCACTGTTGAAACTCATGGTGCATTCATGAATTCGCCCATCTTTACTGGGTACCCGCTCTGTGCTGACACTGTGCCAAGCGCTGGGGATACAACAGTGAGTAAAAACAGATGTGATTCTTTCCTCCCAAAGACTAGACTACAATGGAAGAGAGGCATTCTACCACAACAAATTCATACAAACATATGTGAAACTGCATCTTAGTGCAGAGGTGGTAGGGAGGTTTGAGAAGGCTTCACCAAAAAGATGATATTTAAGTTGATTACTGAAAGATAAACAGGAGT
>chr1	213572319	213572624
TATGAAAATAAAATAATACTTATTTTATTTCCAAATGGACAAGATATTTTCTATTTCTGTACTACTTGTTTCTCTCCTACACTCATTAGACAGCAACATCTTAATGAAACACATTTAAAAAGACAAATAAAAGAAGTTGTTTATGTACACAAGTCAGCTTGAATTCAGTTAAACAGGAGTTTCTTGAGGATGAGGTGGAGTAAGGAATTGAGCAGATGGGGGAGGGAGGCTTCATTATATTTTTGGTTTTGAAATAAACATATTAACTATTCAATTATTAAAATATTAAATTAATCAAACATTTCA
>chr1	232447430	232447735
CTTCTATCTAACTGTATGTTTGTCCCCATTAACCAACTTCACTTCACTCCTACCCTCTACCACCACCTACCTTTCCCAGTCTCTGGTACTATTATTCTGTTCTCTGTGTCCTTGAGATCAAGTGTTTTTAGCTCCTGCATGAGTGAGAACATGCAGTATTTCTCTTTCTGTGCCTGGATTATTTCAATTAACAGAATGACCTCCAGTTCCATCCATGTTGCTGCAAATGACATGATTTCATTCCTTTTTACAGCGGAATGGTATTCCATTGTGTATATATGCCACATTTTCTTTATCCATTTGTCC
>chr1	121076181	121076525
TTCTGAGAATGCTTGTGTTTACTTTTTACGTGAGGATATTCCCGTTTCCAAAGAAGTCTTCACAGAGTTCCACCTATCCATTTGCAGATGCTAGCAAAAGAGAGTTTCAAAACTGCTCCATCAAAAGGAATGTTCAACTCTGTGAGTTGCATGCAATCATCACAGAGAAGTTTCTGAGAAGGCTTCTGTCTAGATTTTATGTGAAGATATAGCCATTTCGAACGAAGGCCCCAAAGTGCTCCAAATATCCACTTGCAGGTCCTCCAAAAAGAGTGTTTCAAACGTGAACTACCAAAGGAAGGCTCAACTCGGGACTTTGAAGGCCAACGTCAGAAGGATGTTTCT
>chr1	15012269	15012613
AACCACATATTCTTTGCTACTCTTTTCTACTTGAGATGTAGAATCTAATCTGCCTTCTCTTGAATCTGGATTAATGACTTGATTGAGTAATACAATGCAACAGAAGTGCATATGGGGACTTCTGAAGCTAGGTCACATATGAAGCCTTGCGGTTTCCACCTGAACTTCTTGGAACGCAGCTGCCATGTTGTGAGGCAACCCAAGCTGCCCATGGAGAGGTCTCCATGGAGAGGAACCAAGGTTTGAGGCTGACAGCCCTAGCTGAGCTTCCAGCTGAAGCCAGCATCAATTTGCCAGCCATGTGAGTGAGTCATCCTGGAAGCGGATCTTCTGGTTCCCATTTGC
>chr1	83745614	83745939
CTAGTTGAGCTAGAGCCTAGTTCCAAAAGAATTTGTTCCAAAAGCAACCAGGCATTTTTCAAGTCTATGCAGATTCCCTTTATGTATATATGGTTGGTGGAGGGGCAGTGTAAATATGGGGAGTGGTGATGATGAGCATACTGAATCTCTATACTCATCCCATCCCACTAATGCTTTGAACCCATTAATGTGTTAAATTTGAGCCTCAAAATGACCTACTGAGACAGTAGCTTTCTTGGATGAGATATGAAACATTCTTTGCCTGCTTTGATCATTGAAGATAGTCTTTTCAGAATCTGAAAAATTCATTCAGTTTATCTTATAAG
>chr1	208230281	208230606
AAATTAGCATATCAATGGCTCTAGAAGTCCTGCACTGAAAAACTTCTCAACTTTATTTAGCCCAATATTTCCTGAATACGTTTCATCATGGAACGCCCCCACCTTCCTTTTTAAAAATCTCACATCTTAATATCTGTTGATCTAGTGTTCCTCAGATGTCATTTTGGCAGTTGTCCTAAATTCCATTTTTAAGGATGAAGGAATATTTCACATATATATATATACGTATATATATGTATATATATACGTATATATATGTATGTATATTTCTTGTTTTAATGAAATAAAGTGTGTTGCTTTTTCTTATCATATGATAATACTTGTTA
>chr1	26283457	26283761
CTGCCTCCCTGGTCTAGGAAGGTGGCCAAGGAAGAGACAGAAGTGAGAGAATGAGGAAGGGAGATTCAAGGTGCTCAGCAACAGTCAAGGGAGAGTGTAGAGATTTAGAAGGAGATGGGAGGTGGAGAGCTGTTTGGGAAGAACACATGACTTTGAGGTGACTGTTCTATGGGTCAACCAGCAGGCAGATGGAAAAGTACAGCTGAACTCAGAAGAAAGATCAGACTGGAGGCTGGGCGCAGTGGCTCGCATCTGTAATCTCGGCACATTGGGAGGCTGAGGCGGGAGGATCATTTGAGTTCAGG
>chr1	16255294	16255598
AGGTCCTGTTTACCTGCGGCCCCGCCCAGACCCTTGCATGGACTCTGGCATCCCCCAGTGGCCACATTGGACATTGCAGGCCTGGGTCTCTTGTCTCCCACACACATCAGGCCCCGCCCCTCTTCCTGGCTCAGAGGCGTGGTGGAGTGGGCTAGAGGGTGGGCTGGGCACCTTCTACCCTCCAGTGTTTCCTAACATCCCCCATCCAGGCACACAACCTCTTTGAGCTGTTGAACCTTCATTCCCTCTTTGTGACGTCGCGGGGCAGAGCTGTGGGCTGCGTGTCCTGGGTGGAGGTACCAGGG
>chr1	4519431	4519736
TCTTCCCACCTCCATAGGTTTTCCTGGCCAACATCCCCAGTGCAAAACGTCTTTCAACCCATCTCATTCTGACCCCCCAAAATTAGAAAAAAGAGCTGAGCTAGACACAATGCAGTCGCAGGCATGGACTGGGACCGAGATCTGACTTTGCATTCTGGCAAACTGGCATGCCCACTCCTGGCTCCATCAGCAGTTGGCCTGAAATTTGCTGTTTCATGCGAGCAACCCATCTATCAAGGACAGGACAGTTTTGACGGTTATGAGAATATGTGAAAGTGCTGTTTGGATGATATTAAATGGAGCAAA
>chr1	192076342	192076647
TGCAGGCTGACATAACCCCACAGCTTTGGCACTCTGTGCATCTGCAGAATTAGCACCATGTGAACACTGCCAAGGATTACTGCTTGCATGGCCACATCTGAGCCATCTTGAACCATGGCTGGGGCAGGTGAGCGGTGGCACTGTGCTGGAATGCAAGGAGTACAGTCCCAAGGCAACCCCAGGAAATGAATGCTGAGATTCCATGGTTGCCTTTCTGGAAATCTTGCCTCCAAGGTCCTGGCTTGTCTCAGATGTGTGAAATACCTTCAGAGCTATTCTCCCATCATCCTCATGAATAGAACCTGC
>chr1	83813224	83813549
GACCTTTGCCCCATCCCACTAGCTGAATGAAACCAAGAAAGACTGCTTGAATGCTTACACCCCTAAAGCGGATTTGTATTTATAAAGTAGCCAAAGCTGTACTTGGCAATGATTTCACAAACAGAGAGACAAATTCACAGGAGTGAGAATAACTCTCTCACAAACTTTACCATACTTTACACTTTGTTGGGAAGTCAGCAGAGAACTTCACACTTCATTGAAAATCCATTAAACAATTACCAGGTCATTAGCACAGACTTTGAAGTACTAGCTTTCAAACTCCCTTACTAAAGAAAGCTCTTTGCTAGACCTTCAGCTGCCTTTGC
>chr1	153446611	153446936
AATGGTAGTGACTCCCCCTTTTTTTTCGAGACTAAGATACTAAGTATAGGGAATGGCACATAAGGTATTCAATAAATGTTATTTCTCTTCTTGATACCACTGTGGGGGACATGGCTCTGCCTCTCTGACTTCTGCTTCCTTCCCTGCAGACCTATGCCAGATTTACTGGTGCTCCACTGAAGGTACACAAGATCAGCAACCCCTGGCAGAGCCCTTCAGGTACCCAGTATCCCTTGGGGGTAAGGAAGGGTGTGTACAAGGGGAGAAGCAAGAAATAGGCAGGAATGTGTTGCAACTATGTATGACTAGGCAGCTAAGGGTCTGGT
>chr1	34433365	34433685
CTTCAGGAGCTGGCCGGGACCAGCCCACACTAGCTAATGCTCACAGCTGACACTGACTGAATGTTTCCTGTGCACAGGGCACTGTGCTGAGCTCACGTACCAGTGACCTCGCCCAATGCTCCCAACCATCCCATGAGGCAGGTGATGTTAGGTGTCACACCCATTTTACAGGGGAGGACACTGAGGTTCCAGGGTCCGACATGAAAAGAGCAGTGGTGCCTGGATTCAAACCCAGGTCTGTTTGTCTGGAGTCTGCTTTTTGCAGGCTTTACTCTCTGCCTCCAAGCCTGGTGATGTTCCATGTGGGGGTAGAGAGGCTCA
>chr1	161454238	161454558
GGATTTATATTATTTGGAATGTAAACTAACAGAGAGAAAATTGGTACGCAGATTACGGTACTGTGAGTAACAGATTTTAAATCGCAGAACTGATTGGACGCAAGAGGTAGGACATGGAGCCATGAGGAACCCACTATTTATAATGTGGATTTGTGTTGACCATTTATCATGCCTGGAATAGAGACAAGCTTGGGCTAAAAGTGACCTGCCTGAAAAAAAAAAAAATTGTGTAATATGGCTTTGCCATATCCTGCAGCCCAAGTGAACTAAGTGTCTGGTAATTTGGAGCTATGCAGGTTTGAAAAGCTGAGTATGACCCAT
>chr1	94730869	94731154
TTACCCTCACTTCTGTCTTTATGCAGAAATAAAATATACCAATAATATAGGGGCACACATGACTGAAGCACAATGAGAAAGGGGGTTGGGATACTTAGAATAGATGGATCATGATTATGGTCCATAATAATATTTTGTCTTGATGTTACCACACTAAAGCTGTCACTTTCTTTTTAGTTCAAAGCCTTTTCTTTTAAAGCCCTTATGTTTGTATTGAATAGACTTCTGTCGTTTCTATAATTTCACTTTTATAGTCTTAAAAATGTCCTAGAAGAAAACCTAGGCA
>chr1	121154315	121154600
GTGTTTCCAAACTGCTGCATCAAAAGGAATCCTCAGCTCCGTGAGTTGAATGCAATCATCACCAAGAAGTTTCTGACAATGCTTCTCTCTAGTTTTTATGTGAAGATATTTCCTTATCCACCACAGGCCTGAAAGGGCTCCAAATGTCCACTTGGAAGCTCTACGAAAAGAATGTTTCAAAACTGCTCCATGAAAAGCAATGTTATACTCTGGGAGTTGAACACAAGCCTCACAAAGGAGTTTCTGAGAATGCTTCTGTTTACTTTTTACGTGAGGATATTCCCGT
>chr1	107612367	107612713
ATTTGTCTATACTGGCTTTCTCTACTTCTTTTACTTCCATTCCTTTCCTAACCACTCTAAACATGCTTGGGTCCCCACCACTGTAACAAATATAATTTGTGTCCAATAACCAGTGATCTCTGTATCACCGGTTCCAAGGGTGAGATCTCAGACTTCACCTTTCTGGATTGATTGACACATTGGACTCAGTTGGTTACTCCTCACTTCTTGAAACTGTCTTCACTGGGCTTTTTGGACTCCTGATCTTGGCTGTCTCTCATCATATTTTTTTTTTTTTTTGGCTTTTCTTTACTGGTTTCCCCTTATCCCCCAACCTCTTAAGGTACACTGTGTTTCCTCTTCTCTAT
>chr1	242205374	242205720
TTCTCTTTAATCAATAATTATGAATGTATGCTCTGCTGTGCTACAGTACTGTTAGAAGTCTTGAGAGAGACTTAAAAGGTTGAGATATGGTTTAAGCTTTCAGGAAGTTTCTCTCAATGAGTTAGAAAGATTTAATGTATACATGTGAAACAATCCAGGCAATATTCAGTTAAGTGGTACATTTTTTAAGGGAAAAAATTATATAAGTGCTTTATTTTTAAACTCTTTAGACTTAAACATGGCCTTGGTTAAAATAAAACCATACTTTTTTTCTAATTTTTTTTGGTTGGAGTAAATATGCATATAAAATTTACCATAAACTTTACCATTTTTAAGAGTGCATTTCT
>chr1	64682470	64682776
TCTCTACTAAAAATACAAAAAATTAGCCAGGCGTGGTGACACGCACCTGTAGCCCCAGCTACTTGGGAGACTGAGGCAGGAGAACGGCATGAACCCAGGAGGCAGAGGTTTCAGTGAGCTGAGATCACACCACTGCACTCCAACCTGGGTGACACAGCGAGACTCTATCTCAAAAAAAAAAAAAAAGAAAAAAAAAAGAAAAGAAGGAAAGAAAATGTATTCTTGGCTTCTCTTTTTGGATATGTGGCTGCTGTGTATTGAGTACAGGTACTATACTAAGTGCTCTACATGTACTCTCTCAATTAAT
>chr1	246276358	246276664
TAACAACATTCAGGCTATGGAGTTTCATGAAGTTTAGAAACACAATAACATTGACATAATGTGAATAAATATATTTGTTTCTTTCTCCACTGAGTTTACCCTTGACATGCCTTGAAACATCTAAATACATGATCAGAACTCATATCTGAACCTTGGACTAAGGCCACCCTCTGTATTAGTGACTCAGCCTAGAATGTCCAAAGTCTCACTGGACAATCCCCAGTGAATATCAGCAAAACAACTGTTAATCTCATTCTCCAGGTAAAGAAGGACTGGATTCATGATTGCTACCGAATCCCCATGGAGG
>chr1	233620943	233621265
GGGGCCACAGTATGGGCTGCAGCGGTGTTCATTGCTACTGGGTTGGTCTTCGTTTCTGGGCCTTTTTAAAGGACAGAGCTGCCTCTGTTGGATTAATTCCTACAAGTAGAATAGATTTAAGGAAGATATGAGTAGTTTTTATATTATTATTAGAAAATACAAAAAAGAAAAGGTTTCAAAAATATAGAAAGTAGAGAGAATAAGCCAGGCGTGGTGGCTCACGCCTGTAATCCCAACACTTTGGGAGGCAGGTGGATCACTTGGTCAAGAGTTCGAGACCAGCCTGGGCAACATGGCGAAACCCTGTCTCTACTAACAGTACA
>chr1	30614386	30614708
TGAGAGCCTGGGTTTCAGGGCTGAGGAGTGGGAGGAGGACCCAACTTGGGGAAAGCCTTAGGCTGCCCTGGGCCCTGGGCTCTGGCTGGGGCAGGAGGGAGGAGGAGGTGAGCCTGGGCCCAGGTGGCCCCTGTTACTGTCTCCCTAAATGTAAGTCTCAGAACTCCACACTGGCTTTGACTAGAGCCACAGCTGAGGGTCCCAACCTAGGGGCCCAGAACTCCTGGGGGTGCTAACCTCAGGGGTCCCCAGATTTAATTGTGTATCATATGCTGTTTGCAGCTGGAAGAATTGACCTGGTACATAGCAAAGCACCACTTTAT
>chr1	111570022	111570519
TCTCAGTTCAAACTAACAAAGAATACCATGAGTGCTTTCTTTTTCTTTTTTCTTTTTTTTTTTTAGATGGAGTCTCGCTCTGTCACCCAGGCTGGACCATGAGTGCTTTTTTAAACCTCATTTTAAATCTGAAAGAAGAATGAATACATTGGTATGCATAAGAAGTTTAGTATGAACCCATACTGTGTTTTGTTATCAACAAAGAAACAAGAACAAAATTGGCACCCTTTCAGTAAGCTCAGCTGAGGTATTTTCACACTGAAGGTTCTGCAGGCTTCTGGAGCCCTTGAGAACTGAGTAGGTAGGTTCAGGCAGCTGTAACAAAATACCACAGACTCGGTGGCATAACAACAAACGTCTATTTCTCACAGTTGGGAGGCTGGGAAGTTTAAAATCAAGCTGCACACAGATGAGGTGTCTGGTGATGGCCCTCTTCCTGATCTGCTGAAAGCCACCTACTTGCTGCATATTCCCATGGTAAACAGAGATCATCTCTTC
>chr1	57379685	57380182
GTGTGGTGAGAAAGGGAGACTTTCTTATCAATTCTGCTCTCCCTGTGTTTCAGTAAATATATATCTTCCTAGGAGTGGTAATAGCTTCCCACTGTTGCTAGATTCTGAGTACCTCACCACCCCTCATTTGCTACCTTAAATTTACCCACCCATTGGAAGTAACTCCTTCATTAAAGTATCCTCATCTGGTCTTTCTGGGGTAGATTTTGGTTCTTTCAGGACTCTGACTGACATACTTAAGGTTCTGCACTTAGCTCTCCAGGCACTGCCTTTGGAGACCTCATCCTTTTCCTTAACTTCAATCACCACCATTTTGCCACCGTCTCCGAAAGCTGACTACTTTAGAAGTCAATGGTGCATGATGTGACTACTGGGTAGTAGCTTACTGGTGGGAGCTTAAGATCTAGTTTGGGAACCTCAATAAATTAAACGCAAATACAAAACAGAATACAATTACGGGCAAAACTGTGTCTTGTCGAACACAGGCCCTCTTGGTGT
>chr1	158528246	158528566
TCTGCTGTTCTAGAGTCTCTTTGGGCAGCTTCTTCCTTTCTGTCTCCACGGACAAACCCACAATGTACTCACGGCAAATGGTGATGAGCTGCTGGGCCTGTAGAGGGGGCAGAAGGTCAGGATACAGAGACAAGAATGTGGAAGTGCCCAGAACTGGGACAGCGGCTAGACCCTCCTACCTCTGCAATCTCTTGTTTATTGTCCACAACAAGAAGTGGCACACTGAGAAGGATGGAACGGAATTTTTCCACAGCCTCCTCAAATTTGCCAACTGTGGTGAGCTGGTAGCACAGCTGCAACCGTTGGATGAGGTCATTAAGC
>chr1	107477277	107477597
GATTCATTTTTTTCTTCATCACCAATGTATCTCCTGACCTTTTGGTCATAAACCACTTAAGAACTTGATTAACCAAATTCACCAAAAAAGGTAAAGAGAAAACCTGAATTTCACTTTGCCTTAGAGAAGTACTTGGTTACTGTAATCATCGATTTGTTGCTGTTTCCTTGTATCATGTATAACGATTTCTAAATTTCTTGATTTTTAGCATTATTTCCTATATTATATTATTTTCTTCTTTATTATTGACAAATAATAAAGAAGTTTTTCTCCAACTGGAGTTGGAATGAAACAGTGATTTAGGAAGGCAAAAATGCAAAC
>chr1	79503977	79504279
CAAGATATAATAGTATAGAATGATCAGTAGTGTGAAAGTTTTTCTATAATGAACTGGTTCTAAGCTATAAGGCTGAGAAATGGCCCAGTTGAGGTAGCATTTTGAAGAGATAGCTGAAAAACTAGTGATATTTGAAGACAAAGCAAGATTCCAATGTTGAGGGTGGGGTAAGCTACTGCTATGATCTGAACGTTTGTGTGTCTTCAAAATTCATGTCAAAACTTAATCTCCATTGTGTGATTTTAAAAGATGGGGCCCTTAGAAGATTATTAGATCATGGGGGCTTGGCCCTCATGAATAGAA
>chr1	103075279	103075581
CTTCATTAAATTCCCCGTGGCAATTGAGCAAAGAGGCCAAAGCAGAGTTACAGCTTATAGAGCAGATGTTTCAATAACGACATTCCTCATGGCTACAGCCACACCAACCTTTGCTTTAGTTTGTTCTTCCTACCCCCCACTCTCCAACAGGACTTCTAGGCCAATGCTTAGACATATCTGTAACAGTAATAGAATGGCTCTTTCTACCTAATCAAACAGTCAAAACCTTGCAAGTCTATCTTTCTTTAATTACACAAATTGTGACAATAGATAAGCATAGGTCAAAGATGCTTATGGGATAGG
>chr1	150830236	150830533
ATTCAGCTATTTTTAGATTCTATAAATAAGTGAGATCATGCATTGTCTTTCCATATCTGGCTTATTTCACTTAGTGTAATGTCCTTTAGGTTCATCCATGTTGTCACAAATGACGGGATTTCCTTATTTTATAAGGCTGAGTAGTAGTCTATTGTGTACGTATACTACATTTTCTTTCTCCATTGATAGACACAGGTTTATTCCATATCTTAGATACTGTAATTAATGCTGTAATAAATATGGGAATGTAGATATCCCTTTGATACAACGATTTCAATGCCTTGGATATATTTTCAGA
>chr1	26630534	26630831
CCGCAACCTCCGCCTCCCGGGTTCAAGCGATTCTCTTGCCTCACCCTCCCGAGTAACTGGGATAACAGGCGCCCGCCACCACGCCCGGCTCATTTTCTGTATTTTTAGTACAGACGGGGTTTCACGATGTTGGTCAGGCTGGTCTCAAACTCCTGACCTCAGGTGATCCGTTCGCCTCGGCCTCCCAAAGTGCTGGGATTACAGGCGTGAGCCACCGCGCCTGGCCTAGAAGTCATTCTTATGGCAGAAATCTTTCTGGCCTTACCCCTTCTCTTGAGTTCGTTGGGATAGGTCTTGG
>chr1	39666565	39666878
TATTGGTTATGTTATTCTGTTATTTTGTTATTTTGATTCATGTTTCTCTTCATTTATTTTTTTTTCTTCATTACAAACACTTCAACTTTATTTTATACACAAGTGCATAGTTAGTGGACTTGATGCTGACTGCTAATCTGTTTTTGGATGAGTCCATGGAAATACTTATATTTAACAAGTTAAATCAGTAATTCTAGAAGATGGTACAGGGTATATAGTCAGGGGCCATCTGAACTCCAACTCATGATTTACATTATTAGGTGATGGGTCACTAAGATTCTATTTGAGCAGTTTTATGAAAGATAATGTGCTTT
>chr1	179303271	179303584
CTTTGTCTCTTAACAAAAAGAAGTGATAATACCAAATGCTGGTGAGGATGTGGAAAAACTCAAAACAGTTTGGTCATTTCTTTTTATAAAGTTTTTGTGTATATATTTATGGGGTACATGAGATGTTTTGATACAGGCATGAACTATGAAATAAGCACATCATGGAGAATGGGGTATTCATCTCCTCAAACATTCATCCTTTAAATTATAAACAATCTAATTACATTCTTTAGATAATTTAAAAATATGGCTGGGCGCGGTGGCTCATGCCTGTAATCCCAGCACTTTGGGAGGCTGAGGCGGGCAGATCACAA
>chr1	176600580	176600861
CAAGAATAGTTATGCATTAGCTACTTTCTGGGTCTTTTTGAGAAGGAGTTATCTGTTCATTAACAACAGCTGTCACTGTATTTACTTTTTTTTTCTTAGAAGAATAGCTTTAGTATTTAAAGAATCTGATTATCTTTAATTCTAGATAATCATTAACGTCTTTAAACAGAACCTGCCTTTAGCTTTGAATGGAATATTTCTGTTGAGCACATGTTTTATAATACTGTTGACTACCTTGCTTTTTTTTTTATTACTTTACATCTTGATAGCCTTTTTCACTGA
>chr1	193627644	193627925
AGTACTATGCTGAATAAGAGTGGTGAGACTGGGCATCTTTTTCTTGTTCCGGTTCTTACAGAGAAAGATTTCAGCATTTCCCTGTTCAGGGTGGTGTTAGCTGTGGAGTTGTTATTTCACACTCAGTTCTCAGTCCTACTCCACCATTTATCCATATCCCCACAGTTTTAATCTAAAGTAAATTTATATTTAATGTATGTATTAATGCGTATGCTCTCTTCTACTTCGAATGGTTTACTGACAGTTTGAAGAAATAAAGCAATGCATATCTGGTCTCCATGA
>chr1	215356196	215356567
AAAGCCATCACCAGGAATAACAGTGATTGCTGACAGGTCCTAACTCTGGTTGTCATCTCACTGGCAAGTTCCCAAACAGAGTAAAAAGGTTTGCTGCTAATTCAAACCAAACTATTAACAATCCCTGAGTTTCCTGATGTGTTTTAAGAAGAGAGCTCCTGTAGCATCTATTAGACTTATGGGCGACGTTTGACCAAAAAGCTGAGTGTTTTGACTGTAAAGATGCCTACTTGAAATACAACATGATAATAGAACAAATATTATGTCTTACAATCTTATAGGGAAAGCAGTTTCCCATAATCCTTCAGTATTTCAAGACCCATACTGTCAGAATATTCTTACTTAAGTGTAACTTTGATATTTCCTGTTATA
>chr1	172925102	172925473
TATAACATATATATATGTTAAGTATTTGTGGCATTATATTATTCAAGACTCTTTCTGCTGCATGTGACAGAATTGACTCATATAACTGGGAAATCTAGGGTCAGAGATGATTTTTCACATGATTGGACTGCAGAGTTCATATTTTGTCATCAAGAATCTGTATCTCTGCTTTTCTTGAATTTTATTGTCTTAATTATGTTAGTAGACAAAAAAGTGGGGCAAAATGACTGTTGGCTGGCCTGGATTCATATGATCAGGACAACTTCATTTAAAAGGGACTATTTTTTGCTACCTCGTTTAAAAGGGACTGTCTTTTGCTATAGCTCCTGCATTTATTTAAAGTGACACACAACAACACCACCAACAACTCCC
>chr1	172131186	172131683
TTGATTTCTTGGAGATATCAGTTGTATTTTAAGTTTACAAATAGGTGAATACTCTTGTGGTATGGAAACATTGCATGGCTGCTGAATCTCTTTCAACAGGAGTTTCTATTGGGTGGCTACATGGATCATATTCTTGAGATAGTGAAAAGTTTTACCTACTTATCTTAATCCCATTCTACCTCTACACCTCCAGCATGATTTTGTGCTCGAAGATGAATCAATTCCTTTCATTCTTGTTACCTTTCATACAGGAAAATTCATCGCCCAATTTTATATGTTGTTAATCTTTTAAAATTGGCAGTTGTTACCAGCCTCTCTCATTTAAAATAACAGATCATTGAAGTTTTTTGATTTTTGGTTAGATGTGTCAGATTTAGGATGCCTTATTTAAACTCGTGCTGTCTTACTAGACTGTTCCTGCTCTGAGAAGAAATATGGACAGAGAATGAATTTCATTGTCCATATTGATGAACCCCAAATCAATACACTTCTTAAGAA
>chr1	94935085	94935582
TGATATAATAGAAGCAGAGAGTAGAACAGTGGTTACCAGAGACTGGGGAGAGAAAAGGAAGGTTAGGGAAAATTTTGTTTATGGATACAAAGTTACTGTTAGATAGGAGGATTCAGTTCTGATGTTCTGTTGCACAGTAGGGTGACTCTGATTAACAGTAAAGTACTGTATATTATGAAATAGCTAGAAGAGAGGCTTTTTTTTTTTTTTGACAGTCTTATTCTGTCACCCAGGCTAGACTGTGGTGGCATGATCTCGGCTCACTACAACCTCTACCTCCCAAGTTCAAGCAGTTCTCATGCCTCAGCCTCACAAGTAGCTGGGACTGCAGGCATTTGCCAACACAGCTAATTTTTTTATTTTTAGTAGAGATGAGGCTTTGCCATGTTGGCCAGGCTGGTCTCGAACTCTTGGCCTCGAGTGATCCACTGCCTCGGCCTCCCAAAGTGCTGGGATTACAGGTGTGAGCCACTGCAACCGGCCGAGAGGCTTTTGAAG
>chr1	208202230	208202552
CTTTTTTTTATATATATATATAGCTCAGTGACTTCTAGACACTACTGTTAAGGGATATTCTTGAATTGAGGGGACCAATAGATTTTTGTAACTGCCCTGTTGGTGTACATTGTAAGCTTTTTTTTTCTTCTTTAACCTGGCTCAAGAAATTTCAATTAGGTTGTGAATTTATAGAGCCTCGGTAGTAGCAGAGAATAGAGCTTTAGCTACTATGATTAACATGACAGTTTCATTTACAATTTAGTAGAAGGTGGAGATCATGGAGCTATATTTTCTTTGATTCGTTCTCAGCTTCTTTGAACTTCTTAATGAGAGGTTTATGT
>chr1	175870373	175870695
CCCTGACCCCTGAACCCCGAGCAGCCTAACTGGGAGGCACCCCCCAGCAGGGGCACACTGACACCTCACACGGCAGGGTACTCCAACAGACCTGCAGCTGAGGGTCCTCTCTGTTAGAAGGAAAACTAACAAACAGAAAGGACATCCACACCAAAAACCCATCTGTACATCACCATCATCAAAGACCAAAAGTAGATAAAACCACAAAGATGGGGAAAAAACAGAACAGAAAAACTGGAAACTCTAAAAAGCAGAGCGCCTCTCCTCCTCCAAAGGAACGCAGTTCCTCACCAGCAACGGAACAAAGCTGGATGGAGAATGAC
>chr1	227465539	227465845
TATAATCTAGAGAGGGAGCACACAATAAACTAATAAAGGATATGTATTTTAAGTGATGTTAAATGCTATGGAGTGGGGCATAGAACAAAATAGGGGGCAAATGAAGTGCTGGGGGGATGAAATGGAGAGGGGTTGCTATTTCATATAAGAAAAGAAAAGCCCTCCTCATGAGGTGCCCTGTGAGCAGAACACATGTGGGCTGTGAGGGCCATGTAGACATCTGGGACAAGAGCATTCCAGGAAGAGGAAAAAAGCACATGCAAAGGCCCTGAGGCCAAAGGCTGCTTGATGTGTATAAGAACCAGCA
>chr1	210642226	210642532
CCATTTTACATTCCTATCAGCAACGTATGGGGGTTCCAATCTCTCTACATCCTTGCCAAAACTTATTATCCACTTTTTAAAAATTATAACCATCCTAGTGGGTGTGAAGTGCTATCTCATCGTGATTTAGAGTTGCATTTCCTTGATGACTAATGATGTTGGCATTATTTCATGTGCTTACTAGTCATTTGTATATCTTCTTTGGAAAAATGTCTATTCAGATTCTTTGCCCATTTTTAAACTGAGTTATTTGTCTTTATTGTTGAATTGTAGGTGTTCTTTATATATTCTAAATACCAGTCCCTTA
>chr1	112136559	112136892
CCTCCCAGGGTCAGGGAAGGACAGAAGGGGAAGTGAGGGTGGGGCTAGAGAGAGGATGGCTGTGGAAAAGGGCTGTGAGGAGTCAGCGGGAGCTTAGCCCCTTCTCTCCACCTCCGCTCAGTAGCAGCAGCACAGCACAGTGGTTAAAAGCGTGGTCTCTGAGTGTCAGGCTACCCAGGGCAAATCCTGGCTCTGCCACTTGTTAGCTGGGTGACCTTGGCCATGATACTTAAATCCTCTGTCTTCAGTTTCCTGGCATTGATCAATTAATAGTACCTACGTCACAGGGTTGTTGTGAGGGATTGCATGAGTTACTTTTTGTGAAAGCTCAACC
>chr1	149524743	149525076
CCTCGTGATCCGCCCGCCTCTGCCTCCCCAAGTGCTGGGATTACAGGCGTGAGCCACCATGCCCAGCCCCCTATATTTCTTTTTTTTGAGACAGGGTCTCGCTCTGTCCAGGCTGGAGTGCAGTGGCGTGATCTTGGCTCATTGAAACCTCAACCTCATGGGTTCAGGCGATTCTCCTGCCTCAGCCTCCTTTGTAGCTGCGATTACAGGCATGTGCCACCACACCTGTCTAGTTTTTTGTATTTTTAGTAGAGACAAGGTTTCACCATGTTGGCCAAGCTGGTCTCAAACTCCTGACCTCAAGTGATCCATCTGCCTCAGCCTCCCAAAACGC
>chr1	235329749	235330165
TTATGAGGTAGGCACTATTTTTTTTCACCAATTTACAAATGTGGAAACTGAGGCAGAGAGGAGTTTTGTAAATTTCCCCAGGTTAAGCTGCAGTTGGAAGCTGAACTGGGATATGAACCCAGCGGAGGGGCTCTGCAGCCGTGCCTTCCAGCTGCACAGTATCCTCGGTGCTGCCTCAGCTCCTGGGGCTAAGGTAAAGGCTCCCTCCTGCCTTCCAGGACCCTCCTGCCTGCCCTTGTTAACTTAGGTTAGAAATGGGTTAGCTTCTATTTTTCTTAGGTCTCTATTGGGACAAGCTTGGAGCTTTTAAAGGAAGGCTTACTAAAGAATAAGTGGGGGAAGTGGTAGGAAATGAGAAAAAAATAAAATGAAAAAGCAAAGAAATAGATGAGGTGAAAGAGCATGCATTTCCTTCCG
>chr1	102672425	102672841
TTTTGTAATTTCTTCCTTACCTGTCCAGGGCCATCGTATTTCTCATCCTTTCTATGTATTCAATGTGTGGGAAGTTTTACAGTTCGGGGACATAATCTTGTTTGGCAAGATTAAGAAATGTTGTACTAACCAGGGATATAGCTCAAGAGAAGGTGTCTGTGATTTTCTAGGAACAGAGTCCACCCCCGCTCCCAAACCAACCAAAGAGAGCATTTCTCTCTCTCAGCCCTTGGTCTGGAGAACACATGATACATCCAGGTCTCTCTCTGCCATTGGCTTGGAGAGCATATGGCATTTCCAGGTCTCTTTCTGACCTTGGCCCGGAGAGCATATGGCATGTCAAGGTCACTCTGCCCTTGGTCTAGAGAGCACATGGTATTTCAAGGTCAACAGCACCACCTAGTGGAATAGGGATCC
>chr1	4568102	4568743
CATCACATCGCCTTGTCCTCTGTATGTGTTTGTCCCCAAACTCCCTCTGCCTCTCTCTTAAAAAGATACACATGATTGCATTTGGGGCTGCCCAGATAATCTAGGATAAGCTCTTCTTTTCAAGATCCTTAGCCTAATCACATTTTTTGCCATAAAAGGGAACATTCTCTCTTCTGTCACATAAGGTGGCATTCCTGTGTTCTGGGGATTAGGATGCAACCTGTCTCTCTGGGGCCACCTGTCAGCCCACCACACTGTTTTATGAGTTTCTTAAACAAACAGGTGCCATCTCTTGTGTAGATCAAGGGAAGAGCCTCTGCCTGTCTCACAGGCTGGGCAAAACCGCCCATAATAGCAGCATGACATTTGAGGTGGCTTTTCGGCTTGTCACAGGAATATTCTCAATATGAAAAGATAAGACCTTGGCGTTGGTGGGGAAAATAATGCTTCTGTCTTTCAGAGCAGGAGTGGCACAGAGCGGCCCTCTGTGCTTGAGGAGGGGAGGTAGTGGTTGTACTACAGAGGCTCTGTTGCTGGGTGGTGAGACTTCCCCAGATGAGGGTGAGATCAGGATTCAAAAAAAAAAAAAAAAAAAGAGCATGAAGGAGAGGACCTTAGGGGCCCAGCAGTTGGATAGAAACC
>chr1	240723856	240724497
CAATGAGTTCTAACCTAAAATATCGCTCTTGAGAGTGAGCTCAGGTAGCTCAGAAAACTTCCTTTTTATCTTTCACCATCTCTAATAATTGCATTTATTTGCCTTTGCATTGGTATGCTTCATGTTTCCCTTCCCTCCACTCCCCTCCCCTGCCCTCCCTTCCCCTCTCCTCCCCTCTCCTCCCCTCTCCTCCCCTCTCCTCCCCTCTCCTCTCTCGATTCTAAGTTTTGGTGTCCTTCCTGACTTTTCTTCCTTCCTAATTCTAACTCGGGCCAAATGGCACTCACATCCCCTTTTCCCAGGCTATGCAAGATGCTGTCCTACCGCAGGCCCTATAGAACGCCTGTTCTGTACACCAGGCACACTTAGGCATGTGGCAGCCCCCATTTAAATGCTCCACAGAGCTACGTGAACTGCCTGCCACATGCAGGTCTGCAGCAGCCTCCCTCTGCTTTTGGATAAAGGCTTTAAGCTGATGGTTTATCCCAGTTTCTGCAGACATGGTTTTCCCATCACTTCTGCCATCCCATCCCCTCTTCCTGCTCTAAGTCTGTCCCTACGGCCTGGATCACTGACTCTCACTGTGTACCTCCTGGAGCACACATCTCCCCGCCTCTAGCCAACATATCTACCTCTGCACCA
>chr1	90473291	90473668
ACAAAGCAACATTTGTCAATGTCTGGGCATGGAAGAGTTAGATATTTACTGTAGTCTTCATTGGCTGGGTTTATTTGTGCCTGTCCTTGGTAGGAAGGCTTTCCAGGTGTTTGAAGAACTCGGGCCCCAGCCCAACAGCACTATGGTTTTTGCAGATTTGTAAAACCACCCTTGTGGTCTTGAATAAGATCCAGAAGAATCCTCTGGATTACCAGGCAAAGACTCTTGTTCGTTTTCCTTACTTTCTCCCAAATGAATAGAATCACTCTAAGGTGCTAAGCCACCTGAAGTTGACGCTGTGGTGATGCAAGCACCACTGTGGCCCCACCACTGGGACTGTGCTAGGTTAGTCCTGAAAACAGTGCATCACTGGGTCTT
>chr1	210066563	210066940
CATAAGTCCTCATCAGCAGAGCTGAGTAATTCACTCATATTACACGGAATGTCATAATTTGGAAAAAGATATATATATATATATATATTCATTCTATACCAATATACCAATATTCAATTTTTAGCTTCCTAATTAGTATTTAAGGTTTCCTCATAAGTGGTTTCTCAACAAAGTTTTGGCAATTTTTATTCTAAAACATGAACATACTTAATCTGCTGAGCAGAATTCCTTTGGCAATGTTCAATTTTCCATCTGTGAAACTTGGGCATAGGGAAAAAAGAACTTCTTCACAAGCCCACCCTCCTATTGATGTAAAGGGAAGAAGTGAAATATATTATCTAAAGAAAGGCTAATATAACACCTGACATTATTTTATGG
>chr1	161333161	161333463
TACAACTACAGTATCAGACTCTGGTTATTTGAATGTTAAGAATAAAACTGTCTCTGAGTTTCTGCTGCTAAATCAGTTCCCCAGTTTTGAACTTCTCAGAGTCTGATAACTCAGTTATTCTTTTAATTTTGCCAACTATATAATACAGTACATACTATACAACTACAGTGCATTCTTTTTGAGTCTCCTTGAGTTTGCCAAAGTTGATTTCTGATATTTAAAATCAGAGGTGACTACTGCTAATAACATTGCCACTTGCAGAAATGTGTTCTGGTGGGTAGGTATTTCATAAGAGTCTTAAAC
>chr1	226401875	226402177
CTGGGCAGGGTTGGGGGCTGGGGGCCAGGGCATGCCAGGCTCTGATTGCCACCCCCTTTTTAGGAGCAGCGGCTGCGGCAGCGCAACACTGAAACCGAGGAGAGCCTGGTGAAGCGGCTGGCTGCTGCCCAGGCCGACATGGAGAGCAGTGAGTGTGCCGTGGGATCACCAGGGAATGCCAGGAGGGGAGTCAGGGTTCTGAGGTCTGTGGCACCAGGGACCCTGTGGGTCCCCAGACCTCCTGACACCTGGAGTCCCTGTGAGGGTCCTCAGACCTCTCAACTACCTCCCAACACCTAGAGT
>chr1	72682189	72682490
GTTTGGACTCTAGTTTTTAGATCCTCATTATTTCTGACACTAACTTTATCCTGAATATGCTTATATTTATTTTTATGATTCCAGATTCTCTTCCATTTAACTTATTTTGTATATTTATGTCAGATAAATCTCCACCAAGTATGAAAATGTCAAACACTTACTCAAAATGCTTAAATAATTCTAATTCCTTTCCAGGGCTATGCCAGGAAAAGAACCAGCAAGGCATTTGTAATGAAAAACAATTTTTTATCTTTTATTTCAATAAGGAATTTCAGAGCCTTTCAGTAAATACTGTCTTGACA
>chr1	148466922	148467223
GCAGTCACTCTCCCATTTTCGTCTCCCCCAGCATCAAGCAACCAATAATCTACTTTCTGTCTCAATGGATTTGCCTATCCTGAAGTTTCTGCCTATTCTGAACCATATATATATTATATATATATATATGGTTTTTTGTTTGCTTTTTTGTTTTGTTTTTGAGACAGAGTCTAACTCTGTCGCCCAGGCTACAGTGCAGTGACACGATCTCAGCTCACTGCAACCTTCGCCTCCCAGGTTCAAGCAATTCTGCCTCGGCTTCCCATGAACTTTCCATATAAATGAAGTCAAACAACACATGG
>chr1	2900810	2901107
AATACAATTCCTGGTTGTGAGCTCAGCACATGACTTCCCAGAATAAGCCCCACAACCCAGCCTGCCTTCCAGCTAGTTGTCACCATGGTGGCAATTTGACTAATTGGAGTGGGAGTGCTATGTATAATTTCTTGACTGTGTTCTTACAGGTGTTCTGACCTTTCTTGTCACTTCTGTCCTGTGTATTGACATACGATTGTAGTGTTTAATCATCTTGGAGCAGACAGCTGAGGGTCATACCCTAGAGTGCTCAGAACAAAATTGGAGTCTAATTCCTCAGATGACCTCCTAAAATGGG
>chr1	78852201	78852498
ACCATAAGTAGGTTTTGACTATGCTTGAACTTTGATAAATGGGGTCATATGGTGCGTATTTTTTCTCATCTGGTTTCTTTCACTTAACATTATGTTTGTGGGATTCATCTGTACAGATTGTGTGTATATATGGTTCATTTATTCTCACTGCTCTACAGTATTCCAGTTGTGAATACACGATAATATATTTATTTGTTCCATTGTGCATTTGAATAATTTTCACTATAAAATAAGGCTGCTATGAACACTTTTGTACATGTCCTGTGACAAATTTGCATATGATTATGCATAAATGGGA
>chr1	50220213	50220537
ATTGGATTTCACCAGGGATCCAGAGCGTAACTCTTGATGTCAAAGATACTAATTAAATGTTTAGTGAATATCACTGTTGCAGCTAAAGTACTGTTTTGTGTCCACTACGGGTATTTCTTAATGTGAGAATTTTTTGAAGAGAAAGGTCACTAAAAATAGTGAATACAGTTGAATGGTGATCATTAAGATGTGTTCAAAATTAAGTAGTATCCCAACACTACGTGAAACTTAGTGATGGCAACAGTGGCCCATCTAGAGCCCCTGCTGCCATGGTGCCAGGTGCAGTGGGGGAGATGTGCCCAGGGCTGCGCTCCACAGAGCTGGC
>chr1	47544569	47544893
AGCTGGAATGCAGGGGCTCAATCATACCTCACTGCAGCCTTAAACTCCTGGGCTCAAGGGAGCCTCTCAAGCAGCTAAGACCACAAATGTGCACCACCACGTGAGATTTACTTTTGTAATTTTTGTAGACACAGGGTCCTGCTATGTTTCCCAGGCTGGTCTTGAACTCATGGTTTTAAGCAATCTTCCCACCTTGGCCTCCCAAAGCACTGGGATTATAGGCATGAGCCATGGCTCCTGGCCTAAAATCTGTCTTTCTGAACTGATTTCCAGATAATTGTTAGATAATACCCAACAGTTATGAAAAGCAAAAAAACTTAATAAA
>chr1	153267686	153267979
AAAAAAGGCCAAGCATGGTGGCTCACACCTGTAATCCCAGCACTTTGGGAGGCCAAGGCCAGCAGATCATGAGGTCAAGAGATCAACACCATCCTGGCCAACACAGTGAAACCCCATCTCTACTAAAAATACAAAAATAAGCTGGGCATGGTGGCATGTGCCTGTAGTCCCAGCTACTCAGGAGGCTGAGGCAGGAGAATCACTTAAACCTGGGAGGCGGAGGCAGTGAGCCGAGATGGCGCCACTGCACTCCAGCCTGGTGACAGAACGAGACTCTGTCTCAAAAAAAAAAAA
>chr1	47464122	47464415
CCTCGCTCGGCGGCCGCTCGGTCATCCTGTGGGCAGACAGACAGACAAGCGGATGCCCGCTCTGACGACCGCCCCTGACCCACCGACGTGGGCTGGGGTAAAGGGGAGAAGGGCAGAGAGAGGAACTCACGCACCGAGACGTGAGAAGAGGCAGACAAAGTTAGCGCCACGTGGGGCTAGGGCGGGAGGCCGGTTGGGGCTAGGGTGGGAGGGAAAGAGGGTCTCTGGATTGGGAGAAGGGAGGGGTGCCTGGGAGACACAGAGACTGAGGGCCAAAAGGACAGAGATGGAGGA
>chr1	101849763	101850081
GATCAAGACATCACATTGTGAACTATAAATATATATAATTTTTATTTGCCAATTATACCTCACTAATCCTAAAAATAAAATAAAGCAGAAAAAGTTTTGTTTCAAACGTTTGTTCCCATTCTTTTATGTAGCTATAGGTCATCTTTTTCTGTAATGTATAATATTCCATTGGGCAAATACACATAATTTATTTAATATTAACAATGTTATAACATATGATTATTATTTCCAGTGTTTTGCTGTTATAAAGTTTCTTGTATATGTTTCCAGGAACACAGATGCAAAGTTTTTTTTAGAGTATATATTTAGAATTGGAATC
>chr1	176329052	176329370
GCGCAGGGCGCAGACCCTGTGCATATCCCAGAATCCCGGACCCACTGCCACTCCACTCTGGGAAGGAAGAAGGCGCTCCCCCTTGGGTGACTGTAAGATAAAGCAGCTTCTTCGATCTCTTTGTCCAATAAGAAAGAAACGTTGGCCCATAAAGAAAGAAAGAAACAAATAAATAGGAAAGGTGTGAGAAGGAAGGGAAGCTCCTTTCTTTTCTGTTTAAATTTCCCGCACCCTTTTACCTCCCCGCCTTCTCAAACGGTCTTTACTTTGAGCAGCAGAGACCCGGACCGCTCAATACCCGGCTATCCCTGGGAGGGTA
>chr1	200630915	200631227
TAGTATACCTGATATTGGATGGAGCTTTGGTTTGGAAGTTAGGAACCCACAGCATTAGTTCTGCTATTGTCATAGACTTAAGCCCTCTCAAGTTGTTCAGGTTTCATTTGTCTCACATAACTCGGTGTTAGGAAGCAGTATTAGGACCATGTTGTTCCCCATTGTCACTTCCTGAGCATTATTTCTTATACTGTCTTATAAAAATAAAATACCGCCGCTCCCTTGATTCTCATGCCACCTTTTAACTCCCTCATTCATCAAAGACTTAGCTCACAACTTACTCTCCATCTCATTTTGCTATCAAATCATCCAA
>chr1	108918229	108918541
AAATAACTGAAAGGTAGAAGAAAACTAAGTGTCCATCACAGGATGAATGGATAAACAAAGTGTGGTATATACATACAGTGGAATATTATTCAGCCTTAAAAAATGAAGGAAATGCCAATACATGCTACAACATGGGTGAACATTGAGGACATTATGCTAAATAAGCCAATCACAAAAAAAAAAGACAAATACTTTATGATTCTGCTTAAATGAGGTACCAAAAGTAGTCAGAGTCATAGAGATAGAAAGTAGAATGGTGGTTGCCAGGGCCTGTGGTAGGGAAAAATGAAGAGTTTAATGGATATAGAGTTTT
>chr1	101179549	101179849
CACTAGGCATCTCTTGATTTGACACAGCTTCCCTAATTTCACAATTGTGGCCATTCACAGTATGGTATTTCAGAATGACAGTCTTATCCACAGTCATGCTTACAAAGGCAAAGCCTTTTTTCTTGCCATTGCCTTGGTCAGTCATGATTTCAATCACTTCAGTTTTTCCATACTGTTTAAAATAATCTCTTAGGTGATGTTCTTCAGTATACTCTTTAATGCCAGCAACAAATATCTTTTTCACAGTTAAGTGGGCACTGGTCTCTGAGAGTCTTCTCTTGAGACAGCTCTCTTTGGTTCC
>chr1	246121809	246122109
TCTGTCTCGTTGATCTGTCTAATGTTGACAGTAGGGTGTTAAAGTCTCCCATTATTAATGTGTGGGAGTCTAAGTCTCTTTGTAGGTCACTCAGGACTTGCTTTATGAATCTGGGTGCTCCTGTATTGGGTGCATATATATTTAGGATAGTTAGCTCCTCTTGTTGAATTGATCCTTTACCATTATGTAATGGCCTTCTTTGTCTCTTTTGATCTTTGTTGGTTTAAAGTCTGTTTTATCAGAGACTAGGATTGCAACCCCTGCCTTTTTTTGTTTTCCATTTGCTTGGTAGATCTTCCTC
>chr1	163945201	163945483
AGATGGGATCCTTGTATCCTACAGGTGAAATGCTGAGCCTTGGTGTAGGAATCTTGGTTGGCTCTCTCTGACTTCTGCTGGCCATTTTCTTCATGGCTAGAAGGCTTCAGAACAAGAGGCTGGAAAATCAGAAGAGCGTGGTCATCACCTCAGCATGAGCCACCACTGAGGCATAAACTCCCTCTTAGATACCTTGGATATGGATGCCTTCCCCTCGTGCCTCCAGAGGTGCTTTCCCCTCATGTCTCACCACCCCTCAGGGAACCTCTAAAATGGGGTGCAG
>chr1	80167216	80167498
TGAGCTTGTAAACGTTGATGAACCTTTTTTGCCAGAAAAACAGCTTCCCCCTCCCTAGTAGTGGCAACATTCCCTTCCCAACCCATGCTGCAATCAGTTTTTCCACCTTTTTCTGAAGAGATAAACCCTGCACTGCCCGAGGCAACAGTGATGGTCTCCCCTGAGGCAGTTGTCAGGCTGATAATGTTGTTTCTCCTTAGGAACCACCCACAACACACCTGTTTGCTTCTAGACCTATAACTAAAGTCTCAGCAGGCCCCTAGAGGTGAGGTTGAGTGTGACC
>chr1	94215203	94215502
CAGGAGACTGTCACTCTCAGAGCCCACTCTGAGCTTTGCAGCCCCTGGGCAACAGAAGGTTACAGGAGGATTATCAAAGGATTAGGGGGCTCTGCTGAGTGAGCATGTACAGGGTGCTTTCTGTAAGAGTGATTTTTCTGAAACAGTCCTGATCATGCCACCCCTCTATAACTCCATGTCTCCTACAGCTGTGTTTGGAAAAGTGTCACCCAACAATCCCCTGCATCAAACTCACCCTGGGAAGGGAGGGATTATCAACCTGCAGACTCCTGGGTCCACTCTCTGGCCATTGAATCTGAA
>chr1	172697002	172697301
ATTTTGAGGCCTGTGTCCTTGAAGAGTTTGTGAACATCAAGATTTCAGTAGTTAAGCACTGACCCCAGGCCTGGTATTGATACTTAGGATTTCCCTAACCTGCAGAACCATGGGAATAGTATCCATAGTGGTAGAGCTGTGGTAAGCAAATCAGCTTTTACGTTAGAAAAGTCACACCTGGTGTGATTGTCTAACAAGCAAGCATGCTTGCAGGTCTGTACTGTTTCTCTTCTTTATGTCTTTTACATCTCTCTGGTTCCTCAGAGTGCTTTGTATATAGTGGCTACTCAATTATTTGTT
>chr1	70938589	70938912
CTGGATCAAACTGGGTCTGTGTGGCTGGAGTATAGGGAATGCAAAAGGTTAAAGTGAGCAGGAATAGAGGAAATGAAAATTTGATGGGGAAGCTTTGGATGCCAAGTTGAGGCAGATACAATTCATTAGGGTGGGGAGTCACTAAAGGCTTTATCAGAGTGACAACTTAGGAAGATGAATCTGGCAGCATTTTCAAGGGTGAATTGAAAAAGGGAAACCCATTTAGAAAGCCAATATGAAAGTCTGGACTTGAGGTAATGAGCTCTTACACCGATAGAGTAGCAATGGTAATGAAGAGAAGAGGTGTTGCAGAGGAAGAACATA
>chr1	116154551	116154874
TGTTTACAGCATGTTATTCAAATAACCTATAAGTTGCCGGCACAGCAATGTATTGCATTTCTAGGACATACTGTAGATTCTTGCAACTGTTGTTCAGTGTAAATTCTACTTTACAGTATCTGAAAATTGCCTACAGTTCTGTACCCAGTTTGGACATGACTATCTGGCAAAAGAAATAAGCTGGAGAGTTGAAGAAGGACAATTAGACTTTTTGGAAAAGCTGAAAATTAAAAGGTGAAGTGCTGTGTTGGACAAAAGCAAGACCACCAAGGCCACTTGGAGAAGAGCGGAGTGGCCTTGGACTCTGGATAAGCTGGGAAACAT
>chr1	117248385	117248688
TTATATCATAAAGCATGGATACAATAATTTTAAGCTGGAAAAAATATTAAAGCAGGTGCAACAAACCTGCTTCTGCTGCAGGTGGATGAACAACCATTCATTAAAGAACCCATGACATGGCTGACTGTGCAAAATGCCATTCCATGTACATCCCCCAAGATAGACAAAGTTGCAAAATGTTGCAAAATGTATCTGGGCAACAAGTGACTGGCTGAAGGGGATTATGAGTTATAAAGTAGATAAAAAATGGAGCCATGTCTACCAAAATGATGGCTCCGTTTTAGAACAATCGATCTGTGAGTCC
>chr1	152923893	152924196
CCTGAAGAATTTTCAGGCAGAGGAGAGTATAATTTGAGCTCTAGATGGTTCTTATTTAAAAGCCCATCTTTTTGGCTCCAAGAATTTTGACATATTGAAGAAAAGAGAGATCATAATTTATAATTCATTTAGCCAGAAGCATCACAGCAATTTTGGTGAGAGAAGAGAGTAGATTGTTGAGTTGAATGCATGGTGGTTGTTATTTCACAGACTTACCTCATTTGGGGGGAAAGGAAGAAAAGAGAGTATTTTCACAGTGCAGGATATGGAGGCACGACTGGGGAGAATCCATTTCTGTGCCAGT
>chr1	28055187	28055510
TTTGAGACAAAAGTCTCACTCTGTCCCCCAGGCTGAAGTGCAGTGGTGCGATCTCGGCTCACTGCAACCTCCGCTTCCTGGTTCAAGCGACTCTCCTGCCTCAACCTCCCGAGTAGCTGGGACTACAGGCACCAGCCACCATGCCCAGCTAATTTTTGTGTTTTTAGTAGAGGTGGGGTTTTGCCATGTTGGCCAGGCTGGTCTCAAACTCCTGACCTCAGGTGATCTGCCTGCCTCAGCCTCCCAAAGTGCTGGGATTACAGGCGTGAGCCATGGCCCCCGGCTGATATTTCATGTACTTTAAGGGCCCGGTTAAGCGGAAGC
>chr1	45547263	45547586
GCACTTTGGGTGGCCAAGGTGGGTGGATCACCTGAAGTAAAGAGTTCTGGACCAGCCTGACCAACATGGTGAAACCCCATCTCTACTAAAAATACAAAAATTAGCCAGGCATGGCAGCATGCGCTTGTAGTCCCAGCTACTCAGGAGGCTGAGACAGGATAATTGCTTGAATCCATGAGGTGGAGATTGCAGTGAGCCGAGATTTCACCACTGTACTCCAGCCTGGGCAACAGAGCAAGGCTCCATCTCAAAAAAAAAAAAAAAAAGCACTTACTAAAAAAAAAAAATATTGAATGGTAAATTTAGTCCTAAAATAAAATGACT
>chr1	48602187	48602460
CTCTTAATGCTATCCCTCCCCCCTTCCCCCACCTCACAACAGTCCCCAGAGTGTGATGTTCCCCTTCCTGTGTCCATGTGCTCTCCTTGTTCAATTCCCACCTATGAATGAGAACATGTGGTGTTTGGTTTTTTGTCCTTGCGATAGTTTACTGAGAATGATGATTTCCAATTTCATCCATGTCCCTACAAAGGACATGAACTCATCATTTTTTATGGCTGCATAGTATTCCATGGTGTATATGTGCCACATTTTCTTAATCCAATCTATTGTT
>chr1	22221210	22221483
AGGCTGATTTTTAAAAAATTTCTGTAGAGATGGGTCTCACTATGTTGCCTTGGTTGGTCTCAAACTCCTGGGCTCAAGGGATCCTCCTGCTTCAGCCTCCAAAAGTGTTGGGATTACAGGTGTGAGCCACCACGCCCAGCTGCTCTGTTCCTTTACTCACTCATTGATCCATTCATTCAGTGTTTGTCCAGCCTATGCTCAGTTTGTTGTTGTTGTTCGTTTTTTTTGAGATGGAGTTTCACTCTTGTCGCCCAGGCTGGAGTGCAATGGCGTG
>chr1	151443525	151443843
GGGTCCAAAACCATAGGTTAAGAACTCCTACTAGAGTCTATAGCATGGAAGCAAGAATAAGTGAAAAGGAAGCAGAGTTAAGGGTGGAGAGATTAAGAAATGCTATCTCAAACTCATACAAGGATGAGGGCGGCCCTAAATGAGAAGATGATCTAGAGCCTGAATGCATCTCAGGGAAGACTTTCTTAAGTACAAGGATAAGCTGTAAGAAGCCTGTAGGTATCCTCTCCCACCTACAATGCATCTCATATTTCTTTGCAGGGCTCAGATAATCAAGAAACAATGTCGAGTGATGATAAAAGTAAATCAAATGACCCCA
>chr1	10079232	10079550
GGCAGGCGCCTGTAATCTCAGCTACTGGGGAGGCTGAGGCAGGAGAATCACTTGAACCCAGGAGGTGGAGGTTGCAGTGAACCAAGATTGTGCCACTGCACTCCAGCCTGGCCGATAGAGTGAGACTCCATCTCAAAAAAAGAAAAAGGAGAATTAAAAATATGAATAAGGGGCTGGGCGTGGTGGCTCACGCCTGTAATCCCAGCACTTTGGGAAACAGAGACATGGATCACTTGAGGCCAGGAGTTCAAGACCAACCTGTCCAACATCGTGAAACTCCGTCTCTACTAAAAATACAAAAATTAGCTGGGTGTGGTGT
>chr1	891304	891599
CCTGACTCGGGTCTGTGGCGAGGGGGCCCAGGCAGGAGGGGAGGCTGCGGTGGCTTTGGCCGCCGTCTCCTGTGCTGGAACTCCTGCCTCAGCCCTCCCTGCAGTCACCGGTGACTCGGGCCGGCCAGAGTTTAGATGGAAACAGGATGTGTGGGCACGTTGTCCCGGGGGGCCTGGAAGGTCGCCCCGGGTTCACCAAGCCGGAGCACAAGCAGGTGGGGTACCTCTGCACACTGGAGGCCTCGTCTGGGCCAGAGGGGTGCTTGCCCCAAGGCTGGCCTCTCGAGTGGAGGGCC
>chr1	164612218	164612513
GTTTCTCTAGTTAGTTTTACAAAGAGAAAAAAGTTAAAAACTCAAGTGCAGAACAGTGTGTATAGTACCTTACCTTTGTGTAACAAACGGAGTAATAAGAATATTTATATTGTATTTGCCTGTATCTGCATAAAGAATCAATGAAAAGTTACATAAATTGCTAAGAGTAATTACCTGTTCAGAAAGGAAGAATCTGCTAGAAGGGAAAAGAGATGAGAGCAAGACTTGTTAATATGTACTTTATTACTTTGGTGGTTTTTTTTTTTTTTTTGACCTGGCCCTAACTCTTGGTAGTT
>chr1	189479488	189479784
TTAATGACTTTGTCAATTTCTTAAAAAGTAAAAAAATCCTTCTGGGATTTTGATTAGAACTATATTGAATTGACAGATCACTTTAAGGAGAACTGACATCATGAGGATATTGAGTCTACTAATCCACAAACACAATGTGTCCTCCACTTATTTCTTTGATGTCTCCCATTAACGTTTAGCAATTTTAAATATGTGAATATTTTACATGTTTTGCTGTGTTTAAACCTAAGCATTTCAAGTTTTATAACTGAAATTTTATTAAATTTTAATTACTATTGTTTATCAATACTATATCAA
>chr1	79603584	79603880
CTCCAACACCACCCCTCACCATCCACCCTGGAGACAACTTCATAATATTACAATTTAGAGTTTGTCTTTCTCCCAATCTCTGAGCCATTACCCAGCCACTTCTCAGCTGAGAAAAATTGGCACATATGTGACATATTCCCATTGTATTTTGGGCTAAGATATAGGCAAAGTAGGCTAGAGTAATGCACATTTCTTCTCAACTAGTTGCAATTTGACTCTTTTCTTTTGTAGGAATAATCTTGTTTTAGGATTCTTTGTGCCTAGATCAGTGCCTGGAACCTAGTAGATGCTCAAAAG
>chr1	182555889	182556217
CCTGGTGCCCGGTAGTTTCCTTTAGTAGGAATGTTGTGACTGTCTAGTGTCTTTGCGCAGGTGTCACCATCTGAGTAAGGCCTTTCCTGACCACCCTATTAAATTTGCACACCTGCCCCAGCATTCAGTGTCTCTTCCTTTCCTGCCTAATATTTGCCCATAGCACATATCAATCTCTTAATTTCTGAATAACTTACTTATGTTTTTTTCCCTCTTCCTTCACTTCAGCAGGAATTTTGGTCTATTTTGTTCACTGTTGAATGCCAAGAACTCTGTTCAGCACCTCGTAGGTATTTAATAAATATTTGTTTAAAAATGTTTCTGCGGGG
>chr1	105991655	105991983
ATTTGCAACAACATGGATGCAACTGAAGATTATTATGTTAAATAAAATAAGCCAGGCACAGAAAGACAAAAATTCCATGTTCTCACTTATTTGTGGGATCTAAAAATCAAAACAATTTAACTTATGGACATGGAAAATAGAAGTATGGTCACCAGAATCTGGGAAGAGTGGTGTGAGGGTTAGGGAATGTGGTGTTGGTTAATGGGTACAAAATAATAGAAAGAATGAATAAGACTTACTATTTCGTAGCACAACAGGGTGACTATAGTCAATGATAACTTAATTGTATATTTTAAAATAAATTAAATAGTATAATTGTTTGTAATTCA
>chr1	182215797	182216099
TACAAACCAATTTCAGAACTTCCAAAAATTAATAATGAAAATACTACATATCAGAATTTTGGGATACAATTAAAGCAGTGATTAGAGAAAAATTCAGTTTTATATGCTTAAATAAATAAAAATAAATGAGTTAAATTTCTACTCAAAAAGCTAGGAAAAAAGCAACAAAGCAAACATATATAAAGAAATTAATAAAGATAAGGGTAGAAAGTTGTGAGATATAAAACAGAAAAAGAGTAGAAACAAACTAAAATGCTACTTCTTTGAGAAAGATCAATAAAAGACAAGCTGTAGTTAACCTAC
>chr1	234866611	234866913
TACAGGTGTGAGCCACAGTGCCCAGCCTTAATTTTTTTTTAATCAAGAATATTTGAGAAAATATTTCAAATTTGCCTTTAAGCCTTTTGCTGAACTTCAAGAAAAGTTCTACCTCTATGCATAACTTTTCCAAAACAACGCAAACCAAAAAGATTTTGAGTGGCACATTTGCCTTCTTCACCAAAGCCCCGTTCCATCATTATTAGAAGTAACTGTTTAAATTCAATTTTTGGCAGGGCGCGGTGGCTCACGCCTGTAATCCCAGCACTTTACGAGGTCGAGGCGGATGGATCACCTGAGGTC
>chr1	42526731	42527080
TTATACAAGTAAGTATGGCATCAATGCTGGCAGAGGGCTAACACGGTGGAAAGTGATCCTGTCTTGTCTTTTAGTGTTAAGTATGATGTACAGAAAATGCTAAAGAAACAGTTTAAGCTGCTATATGTGGTGTTTATGGATCAGCAGTTCTCAAAGTGTGGTCCAGAGACCCTTCAGGCAGTCTGAAGAGTCAAAACTATTTTCATAAAACATTATTTGCCTTTTTTCACTCTTATCCTCTCATACAGTGTATAGTAGAGCTTTTCAGATACTATGTGGTGTGTGATATCACAACAGATTTAATGCAGAGAGAGATGAGAATCCAGCTGTCTTCTATTAAGTCAGATATT
>chr1	35258096	35258445
ATCCTCCTGCCTCAGCCTCCCAAGTTGCTGAGATTACAGGTGTTAGCCACTAAACCCAGCCCAGTCTCTCTTTTTCAGGACAAATTCCCAATCTTGAAATCCAGTTAATGAGGCAATAAGAGCTCTAAAACAGAGGTTTCAATTTTTTTTTAACCATTACTCAACGCAAGAAATACATTTAATATTATAACCCAGTTCTCACATACATATGTTTGTAAACGTGGGGATGTATGTACAATTTAATCACTGAAACAGAAGTTTTATGAAACAATATGTTTCCTTACTACACATATCATATTCTGATATAATCTTACTCTATTTTTTAAAACGCTGCTGAAAACCAGCTACTC
>chr1	34197758	34198065
TCTGTCAAAGCAAAGCAGCACAGTTGCTCACCCTGCCCCCTCTCCCTCCTGCTGCCCTTGACTCCTTCCATAGGGGCCTTCAGGTGGCTCCTCACACCTGCCAAACTCAAAGCCCTTTGCGGTGTTTGCAAAAACTCCTGGCTTCACATCTTTCAGGTCTCTTTTCAAGGGTCAGCTCCTCCAGGAAGCCCTCCCAGACTGCCCTGTCCCATGTAATGCAGCTCACCACTCTCTTTCCCTGACCCTGCTTTTGTTCTGCATGCCATTTATCCCAATCTGAAATTATTTTTTGATTGGCTTGCCCCCTG
>chr1	164223153	164223460
AAGAGATATAACTTCTTTACAAAATGAACACCTTCAATATAGTGACACAAAAAGTTTAAAAGCAAAAAGATAGAAAAAGATATACTAGGAAAACCATAACCAAATTAAAGCTGGTATAGCAATTAATATTGATTAAACAAAATGGACATTAAAACAGGTGCTACTGGGGGACCATGAGCATTATTACAGAATAATAAAAGTAATAACAATTTATAAGAAAATATAACAATCCAGAACCTGTATGTGTATAACAATATAGTATCAAACTAGATAAAGTGAAAATTAGGATAATTATAAAAATAAATGAA
>chr1	188839801	188840103
TTAAATGAGGGAATTAGATTTGATACCTTCTAAGTCTTTACAGTTCTCAGGTTTAGTAATTCCATGAAAACTGGTAAACGTTTGATATGATTTGGATCTGTGTGCCTGCCCAAATCTCACTTCAAATTGCAATTCCCAGTGTTGGAGCTGGGGCACGGTAGGAGGTGATTGGATCATGGAGCCAGTTTCTCATGAATAGTTTAACACCACTCCCCTTTGTGCTATTCTCCTGGTGGTGAATTAGTTCTCATAAAATCTGGTTGCTGAAAAGTATGTAGCCCACCCCCCACTCTATTCCTCTTG
>chr1	230011195	230011497
GGGCATCCCCTGGTCTTCAGATGGAAGGTGCAAAGGCAATATACACCACAGTAGGAAACAAATTCAAAAAGTGTAATTTACGGATCCTGGGCAGGGAGGGCACAGAGAGTCGGGAGGGCAGTCCTTTGTCCCTGGGCCACTCCAGATAGGAATGAAGCATCATGCAGAGAGAGAGAAACAAGGCACATGGCAACTGGCAGTGTGTATAGGGAGTAGGGTCTGGGCCACTGTAAGTTTTCAGGCAAATGTGTGAATGGCCTGTTTAAAGGAAGCAATGGGGAAGCAGGGAGCCCAGTCTGCTAG
>chr1	48089281	48089588
ATGCTCGCTCACCTGCTCACCTCCTGCTGTGTGGCCTGGTTCCTAACAGGCTATGGACTGGTACCAGTCCACAGACCAGGTGGTGGAGACCCCTGTTCTATATGAATGTTCTACCTGAGAAGGAGGGCAGAGTCTGGGCTCACTGAGGACTGACTGGTGACAGGCCCCATTCTCCTTGTTTCAGGCTGTCTTGGACTCTGCTGCACACTCATGACTCTCCTTCTTCCCACCCCATGCTCCATGGCCCACCCCAGCCCTTCAGAACTAAAGCAGCTCATCAGCACATAAAATATAACAAATTATAAATA
>chr1	110304437	110304744
GTACTCTGACCCACACAGTTTCAGGCAAGTTGCAGAGCGCTTTGTAGGTATCCGATAAGTATGCCCTGAATTGAGAGGCTAATTAAACAAGAGGAATTTAGCAATATCACCTCTTGGCGTGAGTATTATGTAGCATCTGTAGTCGGGAGGGGTGGAGGGGTTGTAGAGCAGGGGTGACTTCTTTAAAACCTCTCAGTTTGCATATATGCCTCCCCTACGAAAAGTCCTGCTGGTAATAAACATAATCTGCCCTGTGTGTTCCCACCACAGGGGGGACATATAGCATGAATAAGAACTGGCTTCCCTTA
>chr1	227838358	227838660
CTTATGCCAAACTCCGACAAGTGCCACGGTTGTTTGAAGAGGTTTTGGGGGTGATCTGTCGTCCAGCTGCTGAGGCACTGAGGCAGCCTGTGCTGGCCTCGGGCCCCTCCACGGTACTCTCTGCATGCCTCCTGGAGCTGCCTCCAAGTCAGATCCTGGACACGTGGTCCCTTGTGCTGGAGAAGTTCCAGTCTTTAGTCTTGCCCTATTTGCAGAGTGATGCCGACATGGCCCTGAAATCACTGTCACTGAGCTTGCTGCTGCACTGCATCATGTTCAACATGAGGAGCCTGGACAGCAGCA
>chr1	176301708	176302010
CAGCTGGGGCAACGTAGCAAGAGACCCCATCGCCTAAAAAAAAAAAAAAATTGAAAATTAGTTGGGGGTAGTGGCATACACTCATAGTCCCAGGTACTCTGGAGGCTGAGGTGGGAGGATCATGTGAGCCCAGGAGGTCAAGACTGCAGTGAGCCATGATTATGCCACTGCACTCCACCCTAAGTGACAGAGAGACCCTATTTCAAAAAAAACCCAAAAGGAATGGGGCACATATGAGGGAGAATAATTTAGGAAGGACACCCACATTTTAGACGTAGGCAACTGGTTGTATGGAAACCCAAG
>chr1	159237922	159238273
CCATGATCCTAAATGTCTTCTTTAAGTGCTTTTTGCTACAATTGCCAGCTAATACTTCTTTTATCCATGGGAATGCAGTTTCTTTTGCTTCTAATTTTTCTCTCTGTGACTCCCAATAATCTAATTAGATTTCTACTAGTCCAAGGGCAGCTTCCAGAATGACATTTCACTGTTCAGAGAAAGCTTCTCAACAAATGATTGCAGCCACTTGTCAGGACAATCCTGGAAGGAAGCCAGCAGGGCTGGAGGCAAGGGATGGAAGGGAAGGGCAGAGCCATGATGAGGATAATAATAATACTCGACATTTGTGGAGCATGTGGTGCTTTTAAAAGTGTTTTCGTGTACATTATGA
>chr1	107216815	107217166
CAGCACTTCGGGAGGCCAAGGTGGGCAGATCACTTGAGGTCAGGGGTTCAAGACGAGACTGGCAAACATGGCAAAACCCCACCTCTAGTAAAAATACAAAAATTAGCCTGGTATGGTGGCAGGCACCTGTAATCCCAGCTACTCAGGTTGCTGAGTTAGGAGACTTGCCTGAACCCAGGAGGCAGAGGTTGCAGTGAGTCGAGATCATGCCACTGCACTCCAGCCTGGGTGACAGGGTGACACTCCATCTGAAAAAATAAAAATAACAAAAGAAACTCATGCAAAACCATACAATTACATGAAGATTGAATAACCTGCTTCTGAATGACTTTGGGGTAAATAATAAAACTAA
>chr1	57278517	57278807
GGTGGAAATGCTGTTGTCATGGGATAGAGGGCAGTCATCATAAAAACAGAGATGATGATATAGCGCTCTCTGTGCTGTGTCATCATCATGATAGCCAAGATGGGGCCAGGGATGGAAATTAGGAAGAAACATTGAAAACACCATCACAGACACAGAGCTCTCTAGAAACACTGGGAAAGAATATATAATTTACACACTCGTAGAAGCTTCCTGATTCTAATCCATGACTTCATCTCAAATATCTGACATTTGACAAGGAGGATTTTAGGATTCAATGCCCTCTTCCCTTGC
>chr1	47829085	47829375
GGGCAGGGTGGGTGGGAGGCAGATAGTGGGGGTGAGCTCCTTAAGAACAGCATCAGCCTTCAGCCTGTGGAAGGATAAAGAGCTCACGTTTGGGAGCAGCCAGCCAGCATGTGTCCTGGGACTGGGCTTCCTAGCCACACACTTTCCTGTAAGGAATCCCACCCAGAGCTGTTCCTCCCAGGCCCAGCCCTCTGGGGAGCGGGGAAGGCGGGGCCTGGCTGTTTGCACTGCAGGGAACCAGGTGGGATGTCCGGGTCCCTTTTATTGTACTGCCAGGGGCACTGAGGGAAC
>chr1	88070554	88070864
TCAGACTCAGGGTGACTGGGAGGGTGGTATGACAGTATTCAGCAGTGTGCTAGAAACATGTTCAAAAATCAGCCTTTAGAAAAGAAAAGAAACCCCTGATTTGTAGCATTTGCCATTATCTGTGGTGTAAATACTCCCCACATGGCTGACTTCAGGGCTGGGGAGACATGCAAACCATAAGCCCTCAGAAACTGGTGTGAGCCAGCTCCAGCACAACACTCCTAGAAGCATTCTCAGGACGTGAAGAGGAGGAGATCTGAGAAGGATGTCAGGGACTTCAGCTTTGAATTTAAAGTTAAAATTAAAGTGAT
>chr1	186873998	186874308
TTTTTGTCCAACTGGTTTCTGGGACGTTTTTCATGTTTTTTTTTTCAGTATATTTTCTCTCTGTTCTTCATATAGAAAAAATTTGATTAATCTGTCCTCCACTTAATCTATCCTCTGCCACCTCTATCTTACTATTTCATTTATCCCATTTTTAAATATTATTTATTGTATTTTTCAGTTTCTTAATTTTCATATGGTTCATTTTTATCATTTTTACTTGTTGCTGAGATTTTGTCTTTTACATTCAACAAAATTTGTACTTGATTTTAGAAATTTGTTTGATGGCTGCTGTAAAATTCTTGTCAAATTTC
>chr1	109650406	109650744
ATCGTGAAGGGGAAATTGAATGCTTCTCCCAGGAGAGCTCCACTTCCGTGGAGCTCAGACTCTGAGGGGTCAGGATCTCCTATGGGAGCAGTGGGGGATTGGAGGAGGTCCTGACCCCGTGGTACTGCCCAGCAGGAGGCCGAGTGTCACTGTGCTGCCCCACTCTTAGCCTCCCCATTGCCATAGCATTTTATTTCCCTGTTCCTTCAGCAGACAGTCACTATCTCTTACCCCTCAGTCCCTTCCTGACTGGCCATTAGTATATCAGGTCTTCCCAGTCCCTATGACAATTTTTTAAAAGGTAAAAATATAAACAGATCATTTTTAGTCACTGTAAAG
>chr1	144186421	144186759
GGGATTACTTGTGTACCTACAGGCACAGCATATCAATAAACACACAGGGCTAGGGTCCCAAACTCTCTTGCATTTGTTCAGAAGCAGTAGGGAACCCTTACTTATGGGCAGTCTCCGATGTCTTTGCCCTCCTGCAGAAGCAATCCCTTGCTTTCCATGTATGCCCTGAAACACAGCCTATCATGATTTTGCACACTCTCTCCGTGGACATCCCAGCCCATTCTGCAGGTCTTGCTTCTTTCTCCAGGCCTGGCTCCTTATTCACACCCTGCTTCTAACCCCAACCACTTTTCAGGATATCTTTTTCACTCTTCTTGGGGGTTCCTGCAGCAACCCCCA
>chr1	109136962	109137334
GACAATGTTATGGTAAATTTATTTCACTTTTGCACTGAGTCCTAAGGCATAGTCCCAGGACTGAATGTGTAGGATGTTCACTTAGGTCTCTTTACTTTGTCTAGATCAGGAGATGCTAGTATATTCTTAGCACTAAGACCCCTCTGAAATCTTGTCCAACATTTAGCCACCCAGAAGTTGTTCTTTACTACACCTTTGAGGGTTATGCCCTGTACATGTGCAGCTTAGGGGTTCAAGGACAATCTCTTTACACATTTTTGGGTTATGTTCTGTCTAGCTCCTTTCTTTTTAGCACTCTGCTTCCCAAAATCTACCTCACAGCCCCAAGCTCTTATCTCCATTTTTTTTTTTTTTTTTTTTTTTTTTGCACCCA
>chr1	160710550	160710922
CTACCACATGCAGTAGGAAAAACTGGGAAGCTCAAACAATACAATAAATCCACGTATTGATAACAAGTTATATGACATTGAGGATATTTCGTGTAGAAAAAACTAGAGAATGGCCGGGCGCGGTGGCTCACGCCTGTAATCCCAGCACTTTGGGAGGCCAAGGTGGGTGGATCACAAGGTCAGGAAATCGAGACCATCCTGGCTAATACGGTGAAACCCCATCTCTACTAAAATACAAAAAATTAGACGGGCGTGGTGGCATGTGCCTGTAGTTGCAGCTACTTAGGAGGCTGAGGCAGGAGAATTGCTTGAACCCGGGAGGCGGAGGTTGCAGTGAGCCGAGATTGTGCCACTGCACTCCAGCCTGGGTGAC
>chr1	53808917	53809231
CAGAGTCTCTGATATATGACAGAGTGGCACTACAGATCACTGGATTTGCAGATCACTAGTAAAAAGATAGGCAATCCAACAAACGGCTCCCAGAATAGCTGGATATCCAGCTGGAAACAAATCAAACTGGATTCCTACCTCATACCATATACTCTAATTCCAATGGATTAAAAATAAATGTGAAAGTAAAAATGTAAAATAAGCCCTCCCATTATCAGAGGATTTATCTGTAGCATTAAGGTAGAGAAGGACATTTTACTGCAGACACAAAAATACAAACAATAAAAGGAAAGATTGATAAATTCCACTCATGAA
>chr1	219445197	219445511
TTTATAACTCCCATCAATCTAGAAGGACATGGCAAGATCCATAAATTTCTGAATTGTGGTTGGTGAACTTTTATCTCAATATGAAGCTGATGGCTGCAATATGTTGAAAGGATTTTCAACCTCATATACAGAATATGGTTAACTGTTTCCTCTTTCTCTTACTCGTACACACACACACACACACACACACACACAATGACTTGAGGTAAGATTTGTTATAATTATACTGTGTATGTTCAGTGAGAAATTGTTCTGAGATGAAGTCCTGAGGCTTCTCAACCAAATTTCTCTCAAAGGCAGTTCATATGTCAAGTT
>chr1	83720700	83721048
TTTCTTACTCCCCCAAAAGGTGCTACTGAATTGTTGCAGATAAGGAAATTGTAAGATAATTGAAAAAAATGATAAAAATCTGGAAGAATTCTGTACCAAGACTGTTTTTGCTTTTGCAAGTGTCTAAATTCTTGTTCTACTTTAATAGAATCAAATCTGGAAATTATCAGAGTGATGATGTACGTGGTTCATATAAAGCAGACAATGTGGAACTCCAAGTATCTGAACAATCAGATCAAAATACCCAGACTACATATCAAGAAAGCAGGCTGAGTGTGATGGTTCATGCCTGTTATCCCAGCACTTTGGGAGGCTGAGGCAGGAGGATTGCTTAGGAACTCAAGACCGG
>chr1	182953081	182953429
ATGTTTACATAATATTTTTTAAAGAAAAAAACCTTGCATGTCAATTCTTGCATCATTCAATAATTCTATGGACTAGATGAATAAGAATCATGATATATCCAATCATTATAATATTAAAAGGGGACTCTGAAAACCCAATTACTATTATGAAAGAATGAGAGATCCAACAGAGAATGGAGGCTAAACTTTAAGTAAAATGGGGTATATTTTCTTACTTTATATAAGAAGTAGGTACTTTCTGCAAATTCTGGCCTTAAAGGATGTTGAGCCCAGTGTACTCTGAAATCTGTGGTAAATGCCTGAACAAAACAACATACAAAAGGCATAAAAAATGTGATTAAATACACAA
>chr1	166563816	166564153
CACGGCTTCTGGATTGAAGAAACCATTTCGTGGCTCTTCCATTTTTAACACAGGCTCTCAAGTTTCCCTTGGTGGTAGTGGTGGTGGATGTCTTCTCTCTTTTACCTCAGCCAGCAGGAGAAAGTACATAGACAAAGTGTATATGGATGATTCTTCTCAGCAAACACTGGAAACAATGCCTATTGCTTCCTTTCATATTCCATTAGAAATCCATCACAGGCCACGAGAGGGGGTGGGAAATGTCTAGGCCTGTGCCCACGAAGAAGAGGAAACGTGTTTGGTGACCAGCTGGGCCGTTTCTTTACAGATTGTGATAATTTGCCTCTTTTCCCATTGTT
>chr1	238135764	238136101
GAGAGCTCATTGTTCAATAAAAAGAATAAGATAATAATCACAGATACTCATATAGCATTTACTGTATCAGCTCCTGTTCTAAGTACTTTATATATGTTAAAACATTTTGATGAGAAACGAAGCTTCTTTGGCCACTTATTGAATTCTGGAAAGAATTGATCAACAATTGATTCTGTTATACAGAAAATTATCATTCCCATTTTTCAATGAGAAAACTTGGACTCAAAGAAGTTAAATATCTAAGTTCTCACCTCCAGTAAGTAGTCAAACAGATTTGAACCTAGGCCTTTTGACCCCATAGTCTTCCTGCTATGCCAGAAAGCCTTTCCAGAAGTCTC
>chr1	72264000	72264333
ATGAGAGACAGAGTAATTTTTGTCTGTCTTTATACTTTCTGCCAAAAACTACGTTGCAGTTCTGGAGAAAGCAGCCTTACTTTTAAGAAATGACATAATTGGCCGGGAGCGGTGGCTCACGCCTGTAATCCCAGCACTTTGGGAGGCCGAGGCGGGCGGATCACGAGGTCAGGAGATCGAGATCATCCCGGCTAAAACGGTGAAACCCCGTCTCTACTAAAAATACAAAAAATTAGCCGGGCGTAGTGGCGGGCGCCTGTAGTCCCAGCTACTTGGGAGGCTGAGGCAGGAGAATGGCGTGAACCCGGGAGGCGGAGCTTGCAGTGAGCCGAGA
>chr1	183991951	183992284
TTGGGAGAAGAGACAGTTGTTAAAGGCTGTAGCCAGTTCGGTTTCTTACTATTCCCTTTTATGCATGTGTTTTCCAGTCAAACTGAGTGATGTCAGTTTCCTGTTCATACCTTTTCTGCCATTGTGTCTTTAAGTTCACCTTTCTCATTGTCCCAGGGAAAGACAGGAGATCAAAAAAGGGTACATGCCTTGAGTTAGGTGAACCTGGGTCTGGAACTGTTTTTTCCTAGTTATGGGATCTTGGGCAACTTGATACATTTTCTCCTAATTTGACCTCAGGGTAAAAAAAAAAAAAAGAAAAAGAAAAAAAGGAAGTATGATAGTAATATCTTTC
>chr1	101043573	101043897
TCGAACTCCTCAGATGATCCACCCACCTTGGCCTCCCAAAGTGCTGGGATTACAGGCATGAGCCACTGCACTCAGCCAATATAATTTTAAATGAAGAAATCCATATATTTTTATTTATGCTAGGCTTTATATTTTAATATTGTTTTCATCTTATTTCATCTTACTAGCTCTTCATGACACACACTTCTGTGGATGAGATGCAAAAATTGAGCTCTCATGGGTAGAAATAAAAAGGCAATAATTGTTGAGATTTTTGTCATGACTCACATCCTGCAGTCTCAAAATGCATTTATAGGATTATAATATTCACCTGTGAAATATAGCA
>chr1	213923314	213923638
AAGAAAACATAAAAATGACAAGATAATCCTTGCCAATTTATTCTTTGACGTTTTAGGAAATAATTTATATTATTCTCTCCTGAATGAATTTCCAACATCAAAGTTCACTATTTTAGAATCCTGCTGCAAAATTTGGATGCAGTTCACTCTGTGAATTGGGTTGGCTCTCATTTACGTACTAAGTTTCTTGTTATTTTTCTTAAATTTAGGATATTTGCTTGAGCACTGTGGATCTTAGATGTTTTGGATTCAGTTCCTTCCTTTGGAGATGTAGCGTTCTGTCTTACTAACTAGGAAAAGTCATCACTAAAGACGATTTTCCTTC
>chr1	155743989	155744335
AATAACATATCTCATCTGATTGTTTAGAATTGACTTAGACCTGCTTAGAATCTTTATTCTGTGTTCTTATTTCTATAATTTCTGGAGTGGAAGTGACTTCCTCTGGTGGAAGTGGAGCAATCTTCCCCAAGTCCTCTGACTTTTTGGATGCATTGTTTTCTGGGGCAGCTGTGTAGCTGTCAGCTTAGAATTTTTTCTGGGACACCTGAGTACTACATTCTCATGGATCTTGTGACATTTTCTTTCTTAGATTTTATTTTTATTGCTAAAGTTTAGATTTGCTGGAACATGTGCTACATCAGTATAACATGGTGATTAAGAGTGGGCCTTCTGAGTTTGAAACTGCT
>chr1	183838888	183839234
TCAAAACCAGCCTGGGCAACATGGTAAAACCCCATCTTTACAAAAATGCAAAAATTAGCCAGGTGTGGTGGTGCGTGCCGTAGTCCCAGCTACTCTGTAGGCTAAGGTGGGAGGATCGCTTGAGCCCAAAAGGCTGCATTGCAGTGAGCGGAGATGGCATTACTGCACTGTAGCCTGAGCAGCAGAGTGAGACCTTGTCTCAAAAAAAAAAAAAAGAAAAAAAAGAGCCTCTGAGCCATCTGGGTGGATATGCCTGGTAGGCACTTGAAAATACAAATCAGCAGGGAAATGAAAGTAGAAATCACCAGCAGATGGGTAGTAGTTGAAGCCAGGGAAATGAACAAGAT
>chr1	61372726	61373067
TCATGTCCATGTTACTCTGTGGGACTCAGAAATCTTGCTTACATGTCTCATGAACTTTCTTACCTGTTTGAACTATACAGGCTATAACATATGACTTAGAGTCTTTTAGTTATGACCACTCTTAAGATTGATGACTAAGTTGAAGTATTTATTAGTTGTTATTATGGTGGATTGATAATCATGCATTTTAACATAGTAAACTAAAGTCTGTGTCGTAGAATTAGCTATAATTTACTTTTTAGGCTGGATGAGGTTACTGATGCTTGTAATCCCAGCACATCGAAAGGCTGAGGTGGGAGGATTGTTTGAGTCCAGGAGTTCAAGACAGGCCTGGGCAACATA
>chr1	240463949	240464290
TAGGCAGCAAGACAGGACTAACATGACTTAAACAAAACTCCCAAATGTTAACGCATTTGTTCCTTCCTTTGAGAACCAATAGTTTCAATATTTATTCTTCTTCCAGAAAAAAAAATTACAATGTGTCTTCCATTCCAAATGAGATACAAATTCATTTCTTTACTTCTCAAGTTATCACAGAACTCAAAGGAGGTGAAGGAGGGAGGGTTTCTTTGTAACCCTCTCTGAAGGCTCTGAAGAAAAATCCAGCCAACCGTGCATTGAATGCCTCTAAGACTTCTAAGTTCTCCTTAGCACTGCTCCAGTCTTAAGGAGCCCCACATCTTATGAACTTAATGGCCA
>chr1	42506403	42506930
CACATCCCCATATTAATTACAGTGAAAGGGCTAAAAATCAAAAAAAAGAACATCTTGAAGGCAGCCAGAGAAAGCAGATTATATATAAAGGAATAAAGGTAAGAATTACAGTGGACTTTTCAAAAACTATGCAAGCCAGAAGGCAATGGAGTGACATCTTAAAATACTGAAAGAAAAAAAAACCTGTGCAGTGAAAATATCTCTCAAAAATAAAGGCAAAATAAAGACTTCCAAACAAAAGCTGAAAAAATTCATTTCGGCTCACTGACACTGTTATAAGGAAGTTCTTTTGGCAGAAGTATGAAATCAAACAAAAATGCAGATCACAAAAATAAATGAACAGTGCCGGAAATGGTAAAAAATGAAGGTAGATTTAATGCTTTAAAAAAAACTGTATGAAGATATTCAGACTGTAAAATATAAAAAATAAATTGTATAAAGCAAATATAATTTATTACGGAGTTTGGAACCATGTAAAAGTAAAATGTATGACAACAATAGCAAAAAGGATGGGTCAAAGGAACTGGA
>chr1	86018770	86019297
GGCATATAATACCTCAATTTCCTCTCCAGACACAGCTTGAATGGAGTGGAAAGAGCGCTGGTCTTGAAGAAACACCAGCTATGTAATCCACGAGGTCTATCACCTTGAATGACTAGATGAACCTCCATAAACCTCATCTGTCTCCTCATCTGTTAAATGAAAATAATATCTACTGCAAAAGTTTGTTGTAAGAATTTAAGGAACATTATTATTAAACATTTTCCCCTACTTCCTTCATCACTGTAACCTGTACTGTATCTTCTACTGCAATTTATTCTCTCAAAGATTACTGTTGACTACTCCTTTCTTGAAACACTTGCTATTCTCTCGAACGATTCTTTCCTTCCTTTATAGTGGGTACTTCCAAAAACTCAAATGTTGGATGTCTGCACATCTTTTGCTATCTATGTTCTTTCCTTCAGAAGAAGAATTTATTTTTATTGCTCAGGAGTTCATCTCTATGTTTATAACACTCTCCCCTTCCTGACTCAGTTCTATTTTCTTTTCTCAACTCCAATTATAAACACT
>chr1	240247756	240248332
GAGTTACTGCAAATAGAGCCAACTCTGCAAATTGACCAAGTGACAAATGATCACATTGAACAAATTTCCTGACTGTGGTTTTAACAGCATTGACATGAATGTTCCATTCTCAGTTACTGAAGATGAAATTCTAAACGTTAAAGTTAATGCTTTAAAAAATTTCTCCCCAAATTGGTAAAAATTCGAAGCAAAAATTCTGTTATGAAATAAAACACTTCCATTACATTTCCCAGCCTAAAATTTGGTATTCCATGTGATAGAATTAATTCTAGATAGTTCTTATTTCTTTTAAAATATTTGAAATATTATTTCTATTTTTTCCAGAACACAAACTTTTTTTTTTTTTTTTTTTTTTTTGTCGCCCATGCTGGAGTGCAGTGGCGTAGTCTCAGCTCACTGCAACCTCTGCCTCCTGGGTTCAAGTGATTGTTCTGTGTCAGCCTCCCGAGTAGCTGAGATTACAGGCATGTGCCACCATGCCTGGCTAATTTTTTTTTTTTTGTATTTTTAGTAGAAACAAGGTTTCACCATGTTGGCCAGCCTGGTCTCGAACTCCTGACCGCAGGTGATCTGCCTG
>chr1	199627353	199627929
AACTCCCCCAACCAAAGTGCATAAGTTGTTCTTCAGTGTGAGAGAACAGATGCTATAGGCCAAGATTATCAGAAAAGGCTCATGGAAGAGATGAACCGGGCTGCATCTCAGTGAACAAACAGGCTTTCGATGGGGTGGGGCTGGCAGTCCAGGCAGAGGGAAGGTACCGAGGTTCAGGGTTTGCTGGGGACAGGAGGCTGAGCTTCACCCCGGGAGACAGGAGGGGGTGTGAGCAGGGGAGTACCAGGCTGTGAAAGTCAGCTGGGGGAGCCCTTCTCTGTGGTTCCCCCTGCATTGTCTGCAAATCAGGTTAAAAGGTTCTAGAAAAGGCCTCTTTCTTCCCTCCCAGAGTTATAGCAACGACTGCAAGGCCTCCTCTTGCCACTGCCAGATGCCAAACTCTCTACCCTTTGCTGTCCCAGCCTCTCCTGCTGCTCAGCCCTAGTTCCCACTGAGCCTGTCTCCTCCACAGGGAGTCTGTGGTAAGGCAAGGTCAGGTGATCTGGTTTCTAGTCCTCCTGCCCTTTGGCAAGTTACTTCCTTTTCTCTTCCTCAGTTTTCCCTCCTAAAATGAGAA
>chr1	47282942	47283250
GTGGTGAACACCCTCAACTTTTGTTTATCTGGAGATGTCTTTACCTCTGCTTCATTTTGAAATATAACTTTTGTTCCATGATTGAAATGGACAAAATTGTTTTTTTAATTATGCAAAGTGCCAGGGTAAGCAGAATTACTCTTTTTTTTTTTTTCTGAGACCGAGTTTCACTCTTGTTGCCCAGGCTGGAGTGCAGTGGCGCAATCTCTCAGCTTACCGCAACCTCTGCCTCCCAGGTTCAAGCGATTCTTCTGCCTCAGCCTTCCTGAGTAGCTGGGATTACAGGCATGCACCACCATGCTCGGCTAA
>chr1	23342754	23343062
TATCCCAATTTTAACTAGAAACTCAACTTCAGAAAGGTTCATAACAGTTCACAGTAATACATCCCAGCATTCTGTTAGGTGTTACAAATTTATTATCTCATTTAACTCTTCAAACAACCCTAAGAACTAGGTATTGCTGGTACTTCTGTTTTACAGATGAGAAAACTGAGGTTCAGGGAGGTTATGCAATTTGCTCAGGGTCACAGTGGTCTTAAGAGGCAGAACTGAGAATTAAAATTCAGGACTGCCTTATCCTAAAGCTCTCTTCCATTACAGTATAATGCTTTATCTACCTTCAATCATAACTCA
>chr1	218238831	218239140
TAAATCATCTCATTCATGGTTAGTAAACAGGGGAACATATGAGTGTAACACCAAAAAAAAAAAAAAAAAAATCACACTGCCTTGTGTGTGATTTTTTCCCTGTGTATTCCAGTTTTATGTCAAATAAAGAAGCATGCAGGAACAAGCTTTTCATAATTAAAGAGAAAACTTTAGAAATACATTGACAATCTGAAGAAAAACCCAAAAACCTTTCATATAAGTGCCTTCCTTTAATGAGGATGATGCTTAAAAAACATTTTTTACCATAACATTAAGCCCTGGATGAGAATTTAATTTTGATAGTATCAGC
>chr1	68689081	68689390
ACAACCTTAACATTTTTTTTGAGAAACTCATTAACAATTTTAAATTTAGTGTGCAGTTATGGCTACTTACCCTAGGGGTCTTCTTCAACAAAACTGTATAACAATTAATCCAAGTGCTTCCCAAGATATACAACAGTAGCTTCATTTCCTTACAGTGAGGGCATAGGCATGTGATGGGCTCCACCCGTTAGGGACAGTGGTAGAAGTCCTAATGGTAGCACCTGGGGCTTAGCATCCATAATATCTCTGCCCATCCAAGGCAGTTGTAGTGTCTCCATTCAACAGTGGAGCCCGGAATATTGTTACTGGC
>chr1	156352493	156352834
TCCCCAGGTATGTAGGTTTGGGTGGGGGCACGTGTGTGCACAGTGACATCTGTGTTAGCGAATGGGCATATGTGTGGACTCGGCTGTGCCTGGATGGGAATTTGTGGGTGGGGGCCTGTGCAGGAATGGAGTTGCTGCTGAGGCTGAGTGGGGCTTGGGAACACCTGTGAAAGCTCAGCCCTTAGCTCTGGGGAAAGAGGGAGGAGCCAAGAGAAGACACAGGACCACAGCGAGAGAAGTGTTTCAAAGGGAGCCGGCCCAGGCAAGAGAGGAGAACGAATGGGCCCGACAAGGAGCTAGAATCTTTCCTCAGTTACAGATCTTAACGAGAACAAAGGAGCA
>chr1	163174768	163175109
GTGGTTTTGATTTGCATTTCTCTGATAGCCAGTGATGATGAGCATTTTTTCATGTGTCTGTTGGCTGCATAAATGTCTTCTTTTGAGAAGTGTCTGTTCATATCCTTTGCCCACTTTTTGATGGGGTTGTTTGATTTTTTTCTTGTAAATTTGAGTTCCTTATAGATTCTGGATATTAGCCCTTTGTCAGATGGGTAGATTGCAAAAATTTTCTCCCATTCTGTAGGTTGCCTGTTCACTTTGTTGGTAGTTTCTTTTGCTGTGCAGAAGCGCTTTAGTTTAATTAGATCCCATTTGTCAATTTTGGCTTTTGTTGTCATTGCTTTTGGTGTTTTAGACGTG
>chr1	187423041	187423392
TGCCCCATCGTATCATTTCCTGATTATTGAACCCCTGCTTGAGAAAGTATGGTGAAGGATAAATATGAATTAATTATTACCATCTGAATGAGCCTTATTGTCTAATGTGACTGTACTTATTTATATTTAAGCATAATGAGCATCATTCCAAAAATTCCAAAAATACTATTTTAAAATTATAGTATTTTATTTCATATTTAATAATTAGGCAAACATTTCAACAGAGTATCAATGTTCATATTACTGAATATATATGTTAATGAGCATTCAGTTTTTCCCAAGTAACATTTTTAAAACTGTTTCCAGTCAACAATATTTATATTTAGAGAGGGTGTGGTTGTATCCCTGTATT
>chr1	221079545	221079896
AATTTACAGTAGCATTATATCCTGATGAACCCATTGGAAGTTGAGAATATCATAAGTCAAAAATGCATTTAGAGCCAGGCATGGTGGCTCATACCTGTAATCTCAGCACTTTGGGAGGCTGAGGCGGGTGGATCATGAGGTCAAGAGATCAAGACCATCCTGGCCAACATGGTGAAACCCTGTCTCTACTAAAATACAAAAAATTAGCTGGGCATGGTGGCATGCGCCTGTAGTCCCAGGTACTCGGGAGGCTGAGGCAGGGGAATTGCTTGAACCCAGGAGGCGGAGGTTGCAGTGAGCTGAGATTGTGCCACTGCACTCTAGCCTGGGTAACAGAGCAAGACTGTCTCAA
>chr1	3197315	3197643
ATGGTTACGGAAATTAGTGGTGCAGAAATCCATACTCATCATTCATCGGGGGCCTTATTAACCTTCTTACGATGTGATAGGAGCGGCTTGGCCTCCTGACTCCAGGGGCCTGGGAGAGGCCATCCTTGTCTCCGGCTTGGAGGAGAGATGCAGGAGGATCGCCCAGGCAGCACCGGCCCCACCCGCTTCCGGAATCCTTGGAGACACGAGTAGCAGTTTCCTGATGTGATACTTAGGTCATGAGGCAGGGCGTGGACCAGGACGATGCACAGCTGAGAGCAGCCCACACGGCCTCTCTCGGGGTGGCAATAACACTGCCTCAGAGACTG
>chr1	194437141	194437469
TTAGATCATGTTATGAAATAGCAGCTATGACTGAATTAAAAAATTTGGAGATCAAACATTTGAGCAGTGAAACAGACTAAGATATGAACAGATCTTGCAGTTTGTTTCTAATCCAGAAGCCAAGATACCGAAATAAATTAAGCAAAAAGAATTTTGATATGAAAAATCTACTGACCCATGTACAGGGCTAAGCCTAATTATTAATTCCATAATTTTATTGTTTGTTTCACAGACCCTTTTTGCAATATTAAACATTCCAGACAAGCCTATGAGGTTTTAAGTACAACATTGTTTTCCTAAAATTGTTAATATTCTACTGTGAATGGCTT
>chr1	66057131	66057441
GCTCAACAAAGTCAGGGATAGTATTAGTCAAGGATAAGCTAGCATAGGTTGCAATAATAAAACACCCCCAAATTTCAGTGGCTTCTTAAAAACCCCAACATAGTTTGTTTCTCACTCATACTGCATGCCCATTGTGAGTGTGGTGCTCTTCTGCCACACTTAGATTTTACTCTGGGATCAGTCTAACAAAACAGCTGCTACCTTGAACATTGCCAATTGCCATAGCAGAAGGAGAAGGGATGTGGAACCACACAAGGGCTTTTGAACTTCTGCCCATGTTTCATTGGCCAAAGCAAGCCACATGACCTGTC
>chr1	216256381	216256691
TCTAACAGTATGCCTAATATGTCTATGTATTTATGTGTTGTGTACACAATGTTTCACTACTGAAAATATATAAAAGAGCCCTAATTAATTAACTTAAAGAAAACTAAAAGCACTTAAATCAAATACTTTATCAGAAAAAAGGAAAGACTAGTCAAATGCTTTTTCGAGTTTACATGACTTAAGTAAAATCTTTAATAAATGAGCTAGCTTTAAAATTATTGCTAAAGTAATATTATAAATGTCTTAAGAATTGCCAGCATACATTTTTGTTTGCATTTATTGATTAAGCAATTTTATATTTATCCCTGACA
>chr1	114173168	114173661
TTTTAAAAATTATTTTAGAAAGACATTTATCTAAACTATTTTTATTTATTATTTATTTGCAGGTTTCTGACTAGTCCTGCTTCCCCCTACTCCCATGTGAACTTTGAATTCAGTTTATCTAGTTCCAGAAATAAACAAGTTGGTAGTTTCCTTGGGCATCTTTTACATTTATAAATCAACCTTAGGGAGAAGTGGATTTTTTTTTTCTTCATTTATTTTTATTTTTATTTTTTAATTTTTATTTTAGGTTCAGGGGTATGTGTGCCAGTTTGTTATGTAGGTAAACTGTGTGTCACAAGGGTTTGCTGTACAGATAATTTTGTCACCCAGGTAATAAGCATAGTACCCAATAGGTATTTTTTCTGGTCCTCTCCCTCTGACAAATGCCTCTTTAAGTTGTATTTTTTCTTCTTTTTCGTTTCCTTCTATTAATTTTGACTGTTATAATATCAACAATTAGTTTTAATAAAGATATTTAATCTAATTTTCCATCT
>chr1	19860287	19860780
TTGTTTTTGAGACGGAGTCTTGCGCTGTCGGCCAGGCTGGAGTGCAGTGGTGCAATCTCGGCTCACTGCAAGCTCCGCCTCCCGGGTTCACGCCATTCTCCTGCCTCAGCCTCCTGAGTAGCTGGGACTACAGGCGCCCGCCACCATACCCGGCTAATTTTTTTGCATTTTTAGTAGAGATGGGGTTTCACTGTGTTAGCCAGGATGGTCTTGATCTCCTGACCTCATGATCCGCCCACCTCAGCCTCCCAAAGTCCTGGGATTACAGGCGTGAGCCACCGCGCCTGGCCAACCCTGAAATGTTAAGAGGTCTAGGACTTCGTTATTTCATGACCCAAATGACAGTTATAGGAGAGCACACATGAAGCGTCTATAAAGGTCCCAGCCAGGTGCGGGCCTCATGCCTGTAACTCTAGTGCTTTGAGAGGCTGAGGCAGGAGGATCACTTGAGGCCAGGAGTTTGAGACCAGCCTGGGCAATACAGCAAGACCTTG
>chr1	195299665	195300042
GTAAAGTTTCTCCTTAACATATGCTAACTCATAAAAAATTTTGAAATAAATAGCATTAAAAGAAAAAACAGACAACCAAGTAAAACAAAGCAATACTTGGCAAGAACTTGGCAAAATAGGATATTTAAATGGTTAGAGACCTGGTACTTAGCATTACTAGTCATCAGGGAAATGAAAATTTAAACCACCATGAGATACTACTGCATATCCAATAGAACTGCTGAAATGAAAAAGACAAGCTATCTCAATGATTGTGAAGAAGTGAAGAAACTGGAACTCGCATATTTCTACAACTGAAAGTATAAATCAGTCCAAACTCTATGAGAGAACACCTTTGCAATATATATTGGGGTAAAACATGTACAAACCATATTACCC
>chr1	217512541	217512918
CCTGGCCAATATGGTGAAACCCCATCTTTACTAAAAACAAAACAAAAAAAATTAACTGAGTGCTCATCTGTAATCCCAGCTACTTGGAAAGCTGAGGCAGGCAAATTGCTTAAACTCGGAACTCGGGAGGCAGAGGTTGCGGTGAGGCGAGATGGCACCATTCATTTCACTCCAGCCTGGGCAACGGAGCAAGACTCTTAAAAAAAAAAGTAGGAGGAGTAAACAAAAAATGCAGCAGTAATAGAAACCCTCAGCAGAAAAAAAAAAGAAAATTAGAATCGGAATTGCTGTATTATCAAAAACATCCAGTTTTCCATAAAAAATTATAAGACACGCTAAGAAGCAGAAAAGTGTGAACCATACTCAAGGGAGAAAAAA
>chr1	208169266	208169584
TTAGTCTCGTGTGGTGGCACAAACCTGTAATTCCAGGTACTCAGGAGGCTGAGGCAGGAGAATTGCTTGAACCGGAAGGTGGAGGTTGCAGTGAGGTGAGATCACGCCACTGTACTCCAGCCTGGGCAACAGAGAGAGACTTCATCTCAAAAAAAAAAAAAAAAAGAATATATATATTATACATATATATGTATGTATATATATATGTGTTCTATTGCTCATTTATATCAATTTCAAAATATAATAAAATTTGTCCTTATTTTCCATAAATTTTAAAAAGTAATTTTAATTCTCCCTTATGTAAGTTGGGAGAAATTAC
>chr1	68211892	68212210
GATAAATTTATTAATTTTAAAAAGTATAATCTTCAAAATATTAAATATTTTCAAATTCTTCTTTAACTACCGTCAATAAGGTTTTATGGATTTTTTAAAAATCTAGCTTTTACATATTTTTAGACTTTTTTTTGAGACAGGGCCTCAGTACATACCCCAGGCTGAAGAGCAGTGGTATGATCACAGCTCACTGTAGCCTCAACCTCCAGGGCTCAAGTGATCCTCCTACCTCAGCAACCCAAGTAGCTGGGACTAGAGGCACGCACCACCACACCTGGCTAATTTTTTGTATTTTTTAGTAGAGATGGGGTTTCACCAT
>chr1	60193944	60194242
TAGTATTCTGGGCTAGAACGCATAAACTTAATGTATGCACGAGGAAACATTAGATAAAATGAGGAAGGTTCTATTTAAAAAGTGAAGAAGGGGGTTGGCTGTATTCTTCAAAATGTCATTGCTTTAAAAGAAAAGGAAAGGCTGGGGAAATGTTCTAATATACAGGAAACTAACGAGACGACACATGGAAAAATGCTATAAAGGACATCAAGTGTGTGTGTATGTGTGTGTGTGTGCATGTGTGTTTATTTTTTCTGAACCATTTGAGGGTAAAGTTGCACACATCATGACCTCATGCA
>chr1	191223773	191224071
CAGTGAGACCAAGAACCCACCAATTCCAGACACAGTAGGAGTGATCATATGGCAAATACTGATGATAGAGTCGAGTGAGATGAAAACAAAGATTGACCACCAAGGTTAGCATCATGAAGTTACCAGTGATCTTGAGAGCAGTTTCCACGCAGTGATGTCAAATACCTGTTGGCATGGTTTTAAGAGAAAAGGGAAGGAGAGAATTTGGAGACAGTGAATACAGACAATCCTCTTAAGGAGGTATGTTGCAGAGGGAAGCAAAAAAATTGAGTGGTATTTGTTGAGGGAAGTAGAGTCAA
>chr1	231000519	231000825
GTCTCCTAAAGGACAAATCTGCTTGCTACAATTATCAAGACTTTTGATTTATTTCCCATATCTTACTAATTATGAAAAGAACAGCTGGCTATCTTTTAGAAGAATCTAAATTATGAGTGAGTAGTGTCAAAAGACAAAATCGCAACAAATTTAGTTTAAAGATCTCAGTTGGCTTTATTTGCTATTCTAGAATCAGAAAACACTTCATTCCACAAAATAGAATCAGTGTTTCACGGAGCTGAGCCAAAGAGGTCAGCTTTATAGACAGAGAACAGCCCGAGAAAGCAGAACCCAAGAACACAAAGTG
>chr1	38456705	38457011
AATCACCCAAACCCACATAGACCTTGAGTGCAAATGAAGCTGCTGCTCCACTTCTGCCTTCCAAATCTCACACAAATTTCTCTTGTGGCCACCCCTAACCCAGAACTGTGCAGGAAATTCTGGGACATGTAGTTCCAGCTTTGCTAAGTTGACACAGGACAAAGCGTGCACATTCACTGTGTGACTTTGACCAAGTCCTTGACCCTCTCTGAGCCTCAGTTTCACCATCAGTAAAATGTGGGATGGACTCCTCAGTGGTTCCTCTTTTAATGTAAAAAACAAAAACAACAAACAAACAACAACAACA
>chr1	198053505	198053815
ATCACAAATATTCAAATAATTAAGCCACAATAAAATGTATATTGAAATAATAATAAAAACAATGAGACTTGTTTTCTGATGATTTAGAAATAACCTCAGAGTTTGACTCGCGACTCTCTTTATAACCATCAAATGTCATTGAACTGTAGACATAGGATGTATTATTGTTTAATTGAATATCCTAGTTAATAAATTCCTGTTTCATCCCTTATTTCTAGGAAACATATGCAAGCTGTAAGATGAAGGTAACTAATTTTTCTTTATTCTTTTAGAGGTTTAATGACATTTTCTGATACATATAATAGAACATG
>chr1	213829308	213829618
TATGTTGCCCAGGTCTTGAATTCCTAAGCTTTAGTGATCCTGCTACCTTGGCTTTCCAAAGTGCTGGGATTACAGGCATGAGTCGCTGTGCCTGGCCAATTTCTTTTTGTTTAAACTCTTGGGTATTCAGTCTCAGTGAACCTACAACCGATAGATACTATGCAAAAATGTTTTGCTACATAAAGCACAATAAGGTTAAGTTATTAAGATCTATAAAGTTGAGGGAAGATTCCAGATTCCCAGAAGGAAAGAAGGTGTCCAACATAAACTGCATTGTTTATGCAGTTAGGCTTTTTGTCACCATAGATTAG
>chr1	236215970	236216304
TTTAGATGTGTTTCTTGTACATCACTTACAGATTGGTCTTATTTTCACAGCCAACGTGCAAAGATTTTTCCAATAGGGAAGTTAATGTTCATTGTTGTTTATTCATATGATTGATGTGCTTTGTCTCAATTCTGTCATATTTTACATTATAGTTATTATGGTATATATGCTATGTTTCATTTTATGGTATACTTTCTTTGCCCTTTTGTTAAAATTTCTTTGGATATTTAAGAGGGTTTATAGTTTTTAAGGATTTTCTTTGTACTTATGTCCTTTTTATTGCCTGTCGTCTGTTGTTTTCCAATTTAATCTTCTGATTTGTAAGTTTTAATAGT
>chr1	48488178	48488512
CCACTGCTAGTCCTTATGCTTCATTGTGAAAGTGAGCAAAAGATGCCTTTCTTCTTGGCAGATACAGATCCTCACTATAGGGTGACAGGTGGCAGCCAGAGCCCACGCTCACTTCAGCTCCCACATGCCCCTATTGTCCAGGTGTATTTGTGCAGGGCACCACCTGCACATCCATGAGTGTTAGGCCTGCATGTTGGGGAATGGGTGGTGCAGTGACTGGGAGGTAAGCAGGTGATAGCTCAGGAAGGAAGGTCCATGCTAAACTTGGGACTTCATCTCTTACCTGGATCATTTCAACAGCCCTTTGACTCTTATCTCTCTTCCCAGTCTCTCTT
>chr1	53267805	53268133
AACTGTATTTCACTCACGTTAGAGCCATGGTGTGAAAGGCAAACATTGTGCTTATCTCATAACCCTTATTGTAGGCCAGAGGACTACTTAATATCTGAGATGATTGCACTGTGGATGGGAATACAGGTGATATAACTGATGTGTCTTGTGAAAGAACCCAGTATTCCCAGGACTTTCATTATAATCTACAACCGTCCTGAGGGAGAGCAGGGCCAGGCATTGGCCTAGAAGCTGCAGACCTGTCCTGCAACCATCTTGGGATGCATCCACATGGGGCTACCTGTTTTATAACCTATGTTTTTCTTTTGACATTATGTTCCATGGCCATA
>chr1	208085352	208085680
CATCTTGACAAATGAAAGCAAGCCCTTTAAGTGAAGTGGATGGATTGGAAAACTTCCCAGTGTGATTGTCTATGGCAACTGTGAATTAAGCTGGGATGGGAATTAAGCTCTTTAATATCTCAGCAGCTTTTCAAGGACAGGGCATGGAGCCCTTTGTAAGCAGGACAGTCTCCTGTATTACACTGTCTATTTACCAAGCCATGTTGCCCTCAAAGTCACGATAAGGACAAATCTCAGCATATGCCATTTGCTTTATGCCCTGGGCCAGGTTAATTGGTGTTTCTTTTGTAGAAGATGAATGAAAATAATGTGCTTTAGAGTTCTGCAAC
>chr1	159757527	159757850
TCCCATACTCTTAATGTCCCTTTCCTTCTTCATTTTTCTCCATTGTGCTTATTACTACTGATGTACTATTAATATATGTTTACTGTTTGTTTTGTGTCTGACTTCCCCACTCCTCTCATTAGAATGTGAGCTCCAGGAGAGGTCTTTGTCTGTTTTGTTCACTACCACATACTCAGAGCCCAGGTCAGTGTCTAGTGCATAGTAAAGCGCTTAATAAATATGTGCGGAATGAGTAAATTCTTTGACGTTTGAAATCAGAGACTTTAAACTGGAAAGTCCTTAGAAACAATGTAGTCCAATCTCTTCATTTTAAAACGGAGGAAG
>chr1	175297364	175297687
AATACAAGGTTGTTTGCCTCTTGTAAATTTGAAAGTATGAGTTCCCCAGCAATTATTCCTAGACATACCAGTAAATTTACCAAGGAGAGAGTTGGTAATTACTGTGAAGACAACTGGCATTTATGGAATAGTCCTGGGAGGTTACTGCAGAGCAACTGGGGCTGGTAGGTTATTTCTAAAACCACAATCACTTGCTGCATAGTCCACTGGAGATGTTTGCTAACTTGCTATGACAGGTAAAGTAATGTTATAATTCCTTTTAATTTTGTTTCTTCAGTTTTGCAGAGCAGAGTTGGTATACATGAAGAAGACAGTGAAGAATCA
>chr1	69425837	69426171
ATATATAATTTATCATTCCAGCTGATAGTGAAAGATGGCACTCTTAATGATTATACCACAGCAACAAGCATAAACTAGGACTTTCTAGGAAAATTGGACTGGCATATAATTTATCATTCTAACTGAATGTGAAAGATGACACTATCAATAATCCACACCAAAGCAATAGTACTTCCTAGGAAAATGGGAATGAATGACCTCTACTCTTATACCACATTTGAGAAAAATGTTGAAAAACTTGAATTATTAAACAAATGTTAGGAGAAACAAGAACTCAAGACAGAAAAAAAATGAATTGGGAAGGAAATAAATGATGAGCATAAAGCTTACAGTTA
>chr1	41764251	41764585
GAGTTGCCCTCACATACTCACGCCGCACCACCTGCCCCTGCCTGGTTCCAGCACAGAGGGGCAGGAGGTGGCTGGGAGGAGGTGAGCAAGGGACAGCGTGTCGGGGCGGGGGGGCTCCACCCTGCTCCAATGGGGCCATCAGCTTACAGCTGAAAGGACTTGGGAAGGAAGGGCTTGGAAGAGGGGACTTGAGGGAGAGAGCCCGCTGGCAGCAACAGAACCACCACCACCACACCCCCACCCTCACACTCGCCCTCACACATGCTCACACCCACACACTCACCCTCACACGCTCACCCTCACACACACTCACCCTCACACGCTCACCCTCATAC
>chr1	117953147	117953447
GGTAAACAAGGCACTGTAGGAAAATGCTTCCTGCCATCTTGGTGTTTTGACTATAGTACATTAAAATGGCATAAATTGTATTACAATGAAGCAGACACCTCTGTGTTTAAAGAAATGTTCATGTGTTTAAAGCTGCTTGGGTACATTAGTACTGCTGATTTCTTGTGATGTTTTCAGGCCATAAGATCTCTCAAAACGTTTTTACGCTTTCATTGCAGGCCGCATAAAGAGGCTTGCATTTGGAATTCAAATAGTTTAGAGGAAGCATCTTTATATAGTTCAACTAGGTAAGGAAGCCTTA
>chr1	98227556	98227856
ATTGGGAATGCTGGCCAGGCGTGGTGGCTCACGCCTATAATCCCAGCATTTTGGGAGGCTGAGGCAGGGGAATAGCTTGAATCCTGGATGCAGAGGCTGTGGTGAGTCAAGATCACGTCATTGCACTCCAGCCTGGGCAATAAGAGCGAAACACCATCTAAAAAAAAAAAAAAAAAGTTGGGAATGCCTAGATTTAATAATTTGAGGAAATTTTTTAAAAAGAAAATGAGCAGTGCCTTTTCATCACCATGGGCTCCTTTTACCTATTCTCTTTTTCTTAATTATTTCATATCTTCTAATC
>chr1	90215243	90215568
AAGTGATCCTCTCACCATGGCTTCCCAAAGTGCTGGGATTACAGGTGTGATCCACTCTCTGCCTAGTATAGATTCTTCTAGTTGATTTTACTAAGCATCTGATAATGAATATTTCGTTTGCTTTCCATTTTTGCTACTGTAATCAATTCTTCAATGACATCGCAGTTCTCTGATTCTTTTTTTGTTGTATTTGTTGTTGTTGTGTTTTTTTTTTTTTGAGATGGAGTTTCACTCTTGTTGCCCAAGCTGGAGTGCAATGGCGTGATCTCGGCTCATGGCAACCTCCGCCTCCTGGGTTCAAGTGATTCTCGTGCCTCAGCCTCCTG
>chr1	60342818	60343143
CTTCCCAGCCTCTGGAACTGTGAGCTGATAAATGTCTGCTAATTATAAATTACCCAGTCTCAGGTATTCTGCTAGAGCCTCACAAAATGGACTAACATATCCATTCACAGCCTGAAGTAGACTGTGCTCTTGTAGGGGCCCCCTACATTTTAGCCTCCCTGATTGCTGATTCATAGCTTAGACTTATCTCTGACCAGTGTGCTCTTTGCTTCTCTGATGCTGATATCCAATGAGGGTCAAGATGTCTAATGGCCCATGGTGGTATTTTAAGTGTGGCTTAAATATTGGGAGCAACAAAGGAGGCTCTTCCACACAGGTAGTTTGTT
>chr1	201873625	201873901
AAATACTGGCCCTATTCATCCTCTGTCTAGTGGGATACAAGAGCGGGAACACACACTTGAAATCTCATCTGGTGCAGGGACACATGACCTAGTGATGGCTGGTAACTGCTAATAGGATGGCTGGGGGCTGAAGGGGTCTTAGTGGGAATGGGGAGACTAGAATTTGGCAGGGCTCAACTGGAAATTATTCATGGAGGAGGTGATTGCCAAACAGGATTTTAAAGAGAAAGGACAGATTTGATGGAGGAGGGGAGGGGAGATGGGGAGGAAGGGGTGT
>chr1	150580063	150580339
TGTTCAGTAATTTTCATGCATATAATTAATAGGAGAATAGTTTTGATGACAATTTTATTTATTTACAGTAATATATTGGCTTATTTTACTAGCAGGCTTGCATGTCTGTTTGTTTGTATTTAGAGACTGGGTCTCACTCTGTTGCCCAAGCTGGAGAACAGTGGCACCATCATAGCTCACTGCAGCCTTCAACTTCTGGGCTCAAGTGCTTCTCCCACCTCAGCCTCCCAAGTAGCTGGGACAACAGGTACAGTCCACCAAACCCAGCTAATTTTTT
>chr1	188526240	188526577
CTAGTTTTCTCCTATAAACTTTAAAATGTAATTTTTCACTGATTAGCAGTCAATAAGTTTATACGTTTGGTAGGCAAAAACAACTTTCATACTAGTGTTCATTAAACATTTTCTGCCAGATAACTTTTACTTCATCATTGAAATTGAAATGATAATTTAATTAGACTTGTTTCTAAGCGATCAACCTATGAATTTTAAACTATGGCACTGAGGTGTGTGCTCTTTTTATCTCCTTGTGATAAATGAGAGAAGATTGTTAGAAATAAATTCTCCGAGGCTGTATATCTAGCAAGAATTTGAATCTAGGGGGTGAGACCTCAAACTTAATGACATTAACT
>chr1	147101714	147102051
CCATGTATCTGGTGTAGAAAGTTCTCTATTCCTGGTTCATTGAGTTTTTATTTTTATTTTTAATCATTAAAGCATTTGGATTCTGTTAAATGTGTTTTCCGAATCTATCGAGATGATCATGAATTCTCTTTTCTTATTCTATGGATAAGATGTATCACCTTAATGGATTTTGGGCTGTTAAACCAACCTGGGATTACTTGTATAAATTTCACTTTGTCATAGTGTATAATTCTTTTATATGTTGCTAGATCTGATTTGTTAGTATTTTTTAAGGAATTTTGCATTTATACTTATAGTAGTTTTATTTTTCTATGCTATTTGGACTAATTTTTGTATCA
>chr1	153339854	153340245
CTCCCAATCTCACATCACATAGGCAACCACTCTCCAATCTTCTAGTTTCTTCTGATATTTGTAGTCCCAGTGAGTAGCCGGGACTACAGTTGTGTGCCACTATGCCTGGCTAATTTTGTATTTTTAGTAGAGATATGGTTTCTCCATGTTGGCCAGGCTCATCTCAAACTCTTGACCTCAGGTGATTTGCCCGCTTTGGCCTCCCAAAGTGCTGGGATTACAGGCGTGAGCCACCACACCCGGCCCATATTTCTTTTTATTTTTTTTTATTTTTAGAGACAGGGCCTCACTCTATTGCCCAGGCTGGAGTGCAGTGGCACAATCATAGCTCACTGTACCCTTAAATTCCTGGGCTCAAACAATCCTCCCCCAGCCTCCCAAGTAGTTGAGAC
>chr1	75484941	75485332
GTGGCTGCGTGGGATTCTAATTTTGAAGAGGTAGTCAAAGAAGCCTCACTAAGAAGGTAACATTTGCAGAAATTCTTGGACAGGATGAGCAATCAAGACATACAGTCATCTGGAAAAATAATTCTCTAGGTAGGGAGAACAGCAAAGTCTAAGTCTCTAAGGCAGGAGAGTTCCTGGATCCTTTCAAGTATTAGTACAACAAATGGCCAGTGTGACCCAAGTGTAGTGAGAAAAGGGAGTAGAATAGGATATGTGGTCAGAGAGTGGGTCAGACAGTGAAGGATCTTACAGGTCATTGTTAGGACCTTGGCTTTTCATATAAGTAACTTGGGAAGCTATTGGGGCATTTAAGCAAAGAAGAGACATAATCAGACTTATATTTAACAGGACCA
>chr1	26605352	26605680
ACTGATTCGATTAAGCTTTAGTTTCCTCTCCTGTAAAGTAAAAATTTAATACTTATTCTTCAGCATTATTGAGAGTCTTGAATGAGATTTTAAAAAGGTGCCTGTATTCCTGATAAATGCTGGCTGTCGTTATTATTATCTAGCAGAATGCTCATTCCACAGAGGCAGGAATTTTTGTTTGTATTGCACTTTGATGTATTCTCAACAATTAGAACAATGTCTGCCACGGAAGAAGTGCTCAGCAAATATTTGTCAATTATTGGATGGATTGTTATTATTATTAAGACCTCTTGCAGCTCTTTTATGAAGCTATAAACCTGCGCAAAAGG
>chr1	188074476	188074804
ATAATTTTAGTTTGACTTTTGTCACAAGTACGATTTCTGTATTGGCCTTAATATATTTACATGTTCATCTCCAGCATTGTTGTGTGATGCCCTGTAGCCTTAGTTTGTGATTCTTGGCTTAGATTTTTTTTAGGATTCATGCCTCTCTCCCATCCCCAAAGTTCGTGATTAACCAGGTTTTAAAATAGTTCTGAGTCATGATTTTAAAAGAAAAGCGAAAGAAGAAAGACAGAAACAAAGAAGTATTGAAAGTAGTTGACTTTAATTTAGTGCATCAAATGTTTAGAGTTACTGTCCTGAAAGGAATTCTATAATCCCCATGCATTACT
>chr1	172266258	172266574
GCGGAGGTTGTAGTGAGCCGAGATCGTGCATTGCACTTTAGCCTGGGTGACAAGAGTGAAACTTCATCTCAAAAAAAAAAAAGACCCTTGGAGCTGGCACAGTGGCTCACCCCTGTAATCCCAGTGACTCAGCAAGCTGAGGTGGGAGGATCACTTGAGCCCAGGAGTTGGAGGCTGCAGTGAGCTATGACTGTGCTGCCATACTCCAGCCTGGGCAACAGAATGAGACCCTATCTCTAAAAACAAACAAAAAACAAGACCAAAGTATATGCTGCCTACATAAGACTCACTTCACCTTAAAGCAGGGGTCCCTAACG
>chr1	106354368	106354684
ATATTTAAGTTCTAAGCAGTCTTCAATCATATTTATTGAAGTGTGAATTGCATTACTTGTCTCTATTCTGTAAAATATCAGCTGACTTTCTCAAGTGGAGCTCTTTTTCTTTGTTTCACAGAATCTAAGCAATTAAAATACACAATTTGGTTTTTTTTCCGATGTTTATTTTATCTTTCTGAAGGGATTTTGTCTGACTGAAAAAGAATGCTGTTGGTTTTTTGTTATTCTGTATTTTTTATATCTATATTCTAGTAGAAATCCTGATATTTGCTAAATAGGTTTTACATTGGCAGTTTTATATTTATTGCCTTGAT
>chr1	201676575	201676917
AGAATGAGAAAGAGGGATGGGAGGGGAGGAAATGCCTGGGCTGTGTGCCAGCCCCGCATGCCTTGAGCCAAGCTGGGAGTTCGTGGTCCTCTGTGCTCTGGAATGTGACAGGGGCTTGCCAGGGCATCGTGGAGTGGCTCCTCTGCAAGCCACTCACTCCTCACCCTGGACAGAGCTGTGCTGGCAGCTCCTCCTGGGCCTTCCTTGAAGTGCACGGGTGCCCCACGGTGGACAGAAAGCAGGCCGTGATCTCACTCCTCCTGAAGGCTTTTGTCCCATTAACTAAAGGGCTCAGAAGCCTTTGTCCCCATAGGGTGTTGTTCCTTCCCTTGCATGGAGGTGA
>chr1	4247387	4247729
GGTCTATGTGTCTGTTTTTGTACCAGGGCATGCTGTTTTGGTTACTGTAGCATTATAGCATAGTTTGAAGTTGGGTAGTGTGATGTCTCCAGCTTTGTTATTTTTCCTTAGGATTGCCTTGGCTATTCTGACACTTTTATGGTTCCGTATAAATTTTAGAATAGTTATTTCTAATTCTGTGAAAAATGTTGATGTTAGTTAGATAGGAATAACATTGAATCTATGAATTGCTTTGGGCAGTATGCGCATTTAAGCAATATTGATTCTTTCTAGCCATGAGTATGGAATGTTCTATCTGTTTGTGTCATCTCTGGTTACTTTCAGCAGTGTTTTGTAATTCTCA
>chr1	149221148	149221467
ATAAAAGCCTCCTGTGTTTGAGGCTGAGCCGCTGAGAGGCTGAGTGGAGTTCACTCACATGGATTGAGGCCCAGTTCCTGGGAGAAGAGATGCTGGGCAGGAAGGTGTCTGCATGTGGGACTCTGTACAGCCCGGTCCTCTCCCACGTCTGGGAGGGGCCAGAGTCAGACAACTGCTGGGTTCGTCCCTAAGAGAGGTCATCTGACTGGCTGTTCAGCCTAGGCTGCACACACCCCCACTTTCCTCTACCAGGCCACACCGGAGGCAGTGCTCACACAGGCAAGCTACCAGGCCACAACAACGACACCCACCTCACCTCT
>chr1	158787136	158787455
CATGGAGGCTGCCATGGGGTGACAATGGGTCACGTTCCTGTCCTCATAGAAAGATCCGTGGCATCACTTCCCTGACATGGTATTTCCTGGTTGGAACCTCTGGACTCTTGGCCGTGGCTGCTTTCTAGACAACAACAAGCAGAGGCAATGGCTGCCCATGACTCCCTGTCATGGAGATGGTGGCACAGGGGTGTCCATGAATTGCATCAGCTCACCTTGGACTGCAGGATTTCATCATAGATTCTGGACTCTGCTGGCTGGGTGTTCCTTGAAGCCATGATATATGTGTATATGGTTTTCTTTGAGGCAGCATCTGTCTC
>chr1	162701831	162702110
TGCAGGTCTTGGCTTATCTAAGGATGTGACTCAAAACTTTATTCCTCAGGAGTCTGAGCCATTGGTAATCATATCCTTCCCTGGCCAGCATACAGTTTGTGTCTACTTAGAACTACAAATGAGAATCGCGGGAATCAAATTACAAAGGCAAATCGAGAAGCACACAAGTGGATCACTGTGTTTCATACCAAAAGTTCCCCTCCCTCCTCCTGTTACTCAAGGTCAATTATTCCTTCAAAGATGCTGACGCTTGTTGCCTGCTGGTTCATGACACAAACAA
>chr1	7112322	7112601
AGTGTACAATTTGATGAGTTTTGACATCTGTATATATTCATGAAACCACTACCACGATCAAGATAGTAACACATTCATCACCCTAAAAGTTTCCTTGTGCCTTGTGTAACTCATCCCTTCTGTCCCTCTCCCATCTCTAGACAACCACTTACCTGTTTTCTGTCACTATGGATTAGTATGCGTTTTCTAGCATTTTATAAGTATGATATCAGACAATAGTTGTTCTTTTAGATCTACCTTCTTTTGTGTGTGTGTGTGTGTGTGTGTGTGTGTGTGTGTG
>chr1	147352500	147352810
GGCTGCTTGATATTCTAAGATTTGATGCTGCAGCTTTGGTGTCAATGCTCAAAAGTGCCCAAAGACACCACTTGACCTCAGTGTCTATGCACACCCAAGCTTTTGCAACAGGACAGGTAGAGAGGGCAGAGATGAGTGTGCTACAACATGCTGGTAGAGGGCACCTCAATTTTGCTTGGGGCTTTCCTATGTTTCATAGAAAAATGTGTTTTCCTTAATTTTTCCCATAAGAACCACCCTACTTCATGCCCTGTCTCTCTGTCCAAACACCAGGACAGTCCTCTCACCAGTCTCAACCACCCAATGGATTG
>chr1	142442059	142442369
GCGATCTCCTGACCTTGTGATCTGCCCGCCTCTGCCTCCCAAAGTGCTGGGATTACAGGCTTGAGCCACCGCGACTGTCCGAGTGTTTTTCTTTTAACTTTCCAGTAGCATCATGGTGTTTACCACTGTTATTTCAGAGTGAAGTGACAATTTTGTTGTTTGGTTGGTTTTGTACTTTTTATTTTTATTATAATTACTTTTTAAGTCAAGGACTCTGTCTCCCAGGCTGGAGTGCAGTGGCAAGGTCACAGCTCAGTGCAGCCTTGACCTCTAGACCTCCAAGGCTCAATGGCTCAGCCTCCCAAGCAGCT
>chr1	170270208	170270546
AAACTCACTAATATGATTAGAAAGATAAAGCTGGAAATGAGTTAGGTTTTGAATACTGGAAAAACAAAAGGAGGTGGTTGACTATTAGGTTATTACAGGTGACCCCCAAGTTATGACACAATTGGATTCTCGTTGACTAAAAATTGAATGATTTTTTTTTTAACTGAAGATTTCTCCTTTCCTGGATAATCACTCTCTCTTTATTGCTTCAATAATATTTATACTATGTTTGAAACTAAGATAATTCTATGGCTATGTATGTGTACCAATACTTCTGCTCCTGTGGGATAATTTATATGGAAAATGCTGGAAAATGACATGACGTTTTTGAAAAATTGA
>chr1	21341385	21341723
CCTGGGCAACATGATGAAACCCCCACTCTACAAAAAAAAAAAATACAAAAATTAGCCAGTGTGGTGCACCATGTGCCTGCAGTCCCAGCTACTCAGGAGGCTGAGGTAGGAGGATCGCTTGAGCCTGGATGGTGGAAGTTGCAGTGAGTTGAGATCGTACAACCGTACTCCAGCCTAAGTGACAGAGTGAGACCCTAGCTCCCCAAAAATTAAATTTTTTTTAAGTGGCTAACTAGAATACATGCAACAAAGCAAAATAATACAAAGTAAATACAAACAAAAATGAAGAAAAACAATAAAGATCTAAATGGAATCAGGAACCAAACCATTTAAAACTCA
>chr1	179056208	179056681
AGTACTTCATTCTTTTTATGGCTGAGTAATATTCCATTTTGTGTATGTATCACAATTTGTTTATCCATTCATTCATTGATGGACATTTGGGTTATTTCTATCTTTTGGCTATTGTGAATGGTACTGTTAGGAACATGCATAAACATGGATTTGTTTAGTACCTGTTTAATTTTCTGAGGAGCCACCAAACTGTTTTTCACAGAGGCTTTACCATTTTCCATTCCTACTAGCAGTTTATGAGGATTCTGTTTTCTGCACATCCTTGCCAACACTTGTTTTCTATGTTTTTGTTTTCTTCATTATATCCATACAAATGGGCGTGAAGTGGTATCTCATTGTGGTTTTAATTTGCATTTCCCTAATGACTAATTATATTAAGCATCTTTTCATGTGCTCATTGGCCATTTATATATATATTTTGGACAAATGTCTATCCAGGTTCTTAGCCCTATTTTAATTGGGTTGTTCATTGTT
>chr1	110354926	110355399
ACAAACCTTCCATGTGATCCTGATAGATGCTTGAATTTGAGAACCAGTGATCTATAGAAATAGCATTCCTTATCTGCCCTAAATTATTCTTCTGTTTTTGCCAGGTCTGGTTCCAATCCAGATGGGACCAAGTACCTCTATTATCTGGGATTACTATAGCTGCAGGTTTATAATCAGTGGTCCCTTGTCATAGGCACTAATAGCACAGTATTGTTAGGGTGGGTGAAAGAGCTGCAACATGGAAGTACCCACAACAGTTTCATTCATACCACCTATTAGAACCTAGAGGAGCAGAACTGAGAGCGTTGTAAAAGGTAGCTCCAATTAAGGGTGTTCCCTTAACTTAAATGAAAGTCCCTTGGGGACTGCACTCTGTAGAGTTGGGGACCACTGAGGTTTTTCTATCCTTGTTTTTTTCTTTCCTGGCTCTAGCTGCATCCTACACAGATAGCTCTGATGATGAGGTTTCTCCCC
>chr1	94845166	94845480
AGATAGAAATCAGATCACAAAGGGCTTGTGTGCTGCCTGAAGGAACTCCATGTTACGGTGCTGGTAAGAAGCAAATGAGCACAACAAAGTGACCATACTTAGTGTTTAGAAAAATGGAGGTGGCAGGATATTAGGGACAGGTTAAACTTTACCTGAGCTTAAGAAATCCCCTACCTTTTTGTTTTCCAAAACACCCCCATCCTTTTGTGTTCCATGGCAAAATCTCAAAGGACCATCCTGCCCTCCAATATTTCAAGTAAGACCTGCCTCCATCCTTTCTAGAGATTCCTGTGAGATTCCTTTGTTCACCTGCCT
>chr1	167526199	167526513
CAGAGGCCTCACAAGTAAAGGCACACATCTCCAACCATCTGATCTTTGACAAACCTGACAAAAACAAGCAATGGTGAAAGGATTCCCTATTTAATAAATGGTATTGGGAAAACTGGCTAGCCATATGCAGAAAACAGAAACTGGACCCCTTCCTTTCATCTTATACAAAAATTAACTCAAGATGGATAAAGACATAAATGTAAGACCTAAAACCATAAAAACTCTAGAAGAAAACCTCAGCAATATCATTCAGGATATAGGCATAGGCAAAGACTTCATGACTAAAAGACCAAAAGCAATGGCAACAAAAGCCAA
>chr1	151614855	151615173
GCCCAGATTGTACCCAGACTGAATTTTGCCCTCCTGCTCAGCCTGAAACAAAATCACCCCCACTCCACCCACCCGCACAGGGGTGCCCTGAACCTTTTTTAGCCCTGAGCCAGGGCCCAGGTTTCAGGTTTAGCTCTACTCCACTGCTCCCTAATAAAAGACTAGGAGAACAAACTTTACAGCCTGAGTGTCTTGTTTTAACAGATGAGGTTACCAGCTCTTCAGTTTTGGCAAATGGAATATCAACTTAAAGATCTTTATGCAGCTAAGGAGATAGGTAGGGAGACCTCCTCCTAAGTCGTTCTGGGATGCAAAGTTC
>chr1	142378589	142378907
AAAGAGAATAAAACACCTAGAAATCCAACTTAAAAGGGATGTGAAGGACCTCTTCAAGGAAAACTACAAACCACTGCTCAATGAAATAAGATACAAACAAATGTAAGAACCTTCCATGTTCATGGGTAGGAAGAATCAATATTCTGAAAATGGCCATACTGTCCAAGGTAATTTATAGACTCAATGCCATCCCCATCAAGCAACCAATGACTTTCTTCACAGAATTGGAAAAAACTACTTTAAAGTTCATATGGAACCAAAAAAGAGCCTGCATTGCCAAGTCAATCCTAAGGCAAAAGAACAAAGCTGGAGGTACTAC
>chr1	183986971	183987317
AGGAAATCCTTTTGGTCTTTATTTGAGAATCTGTGTATACTACCTTCATTCTTGATTAGTAGTTTAGTTAAGTATAAAATTCTATATCTAACTTAGCCCATTGAAGATAGCATTTTATTGTTTTCTGACTTCTTTTGTTGTTGATGAAAAGTCTTCTCTTAGTCTAATTTTTGTCCCTATTTAGGTAAGCTGTGTTTTCTCTGTGGTTATTTTAAAATTATCTCTGTCTTCCTATTTCTGCAGTGCCTTATTCAGTGTCTAAGCATAGATTTGATTTTGTCTTTCCTGCCTGGAACCTGGTTTGCCTCCCCAACTCAAGGACTCAGATTTTTATTAAATTCTGGACA
>chr1	118675340	118675686
GTTCCCCCAACACTCCAGTTCCAACCTTCCAGCTTTTCCTCATATTTTGACCTATCTTTGATACTCTTGCTGCCCTGGAATTGGACTTGCATTTATTCACCTTTCTTTACACACCTTTCTTTATGTGTAAAATGGGGCTAAGGTTAATACGTATTTTATAGTTATTGGGAGGATTAAGTGAGAATTCATGTGAAGTGTCTGGTAGAGTATTCAATCATGTTTATTGTTAGTGTTATAATTATTTTATTATTATTATAGTAGTAACAGTATTAGAACTAGTTACAGTGCTTTTATTGTTGTCTAATTGAGTGTATCTTCAAACAGATCACCCATAAAGACTGATCTCA
>chr1	118728272	118728602
CACTAAATTGCCCAAGCTAGTCTTGGACTCCAGGGCTCAAGCAATCCTGCCTCAGCCTCCCAAAGTGTTGGGATTACAGGCATGAGCCACATAATAACATTATTTGTTGGTTTACAACTTTTAGAATTGCTTTATTGGTGAAACACCAAATACTTAATGTTATGGATCAGAATATAAATTTTAACAACTTTTCAATATAAAAGAAACGTCATAAATGGCAGATGGGAAATAAAGAGGTATAAGGAAAGGTAGAGGAATGGATGTCCATCTTCAGTGGAAGTGAGTTGAGATATTGCTAAAAGTTGATGGATATTATGTGATTCATCTACTC
>chr1	76445089	76445419
TTATGAAGCTCATGCTTAAATGATAACTTCCAGCAAAACAACTCCATTTAAGCTGTTTTCTTTGTACTACAGAATTAGCACTTTTCGTCCCTCTAAATAGACAGACAATATATCATGGAGAGGTGTTTCCTTCCCTTGAGGACGCAATATGCTATTTTATTTTTCATTCCATTGACATTTCTTAAGAATTCCCAAAGAAGGAAGTCTCAGCTGGCCTCCTTCCACATATTAAGAGAGAAATGTTACTCCATTATGTTGGACTTCTGATTCCTCTTTCTATAATTTTAATAGTCACTGTGTTGAGTAGTTTGCACTATTTTTCTCATTTAAC
>chr1	179542696	179543034
CATGGCACTGCTCACATTTACTATTATAAACATATAATAATAGAAATAATAATAAAATGATAATGTGGTATGTTTGTATAATGCTTTGTGCCTCATTTATTATATTATTATTATTTTTTACTTCTATCAAGACAGTACTGATTTGGTTAGAGGGCCAGTTCTTACAATATTTGGTCCCTAGAATTGAGCTCTATTTACAAAAAAGTCTTTTTAAAAAAACTAACAAATTGTATTTGTGATGCACAACATGATGTTTTGAAATATGTCTACATTATGGAAAGGTTCAATTGTAAGCTCTGTTTTTGGGTGGGAGCACTTATTAGGATTTTCCATGGCCCA
>chr1	222072277	222072615
TACACATACTAATCTGAAAAGAAAAGATCTACAAGCTATGTTGTAAGGTAAAATAGTAAACTGGAGAACACTGATATGTATGCTACTGTTTACATAAAGGAAAAATGGAGAAACAACACAAAAATATTTCTACAGTTACTTATAAATGCAGAGAAAAGGTCTGAGAATTATCTGGCTAAAATCATAAGTGATTACATCAAGAGATCAGGGGAATCGCTTAGGACAGAGACATCCATTCTGTTTATATTATTACCTTTTTTAAACACTAGAGGCTGATCGTGGTGGCTCACACCTGTAATCCAGCACTTTGGGAGGCCGAGGCAGGCGGATCACAAGGTC
>chr1	26855284	26855598
GACAGGAGAATTGCTTGAACCTGGGAGGCGGAGGTTGCAGTGAGCCAAGATTGTGCCACTGCACTCCAGCCTGGGCGACAGAGCGAGACTCTGTCTCAAAAAAAAAAAAAAAAAAAAAAAAAAAAGGACGAAGGATTTGAATAGATATTTCTCCAAAGAAGCTATACAGATGGCCAATAATTTACATGAATGATGCTAAACATCAGTAAATGTTAGGGAAATACAAATCAAAACCACAATGAGATATCACTTCACATCCACTAGAATGATGCTAATCAAAAAAATAGGTAATAATAAGTATTGGTAAGGATATGG
>chr1	213272316	213272630
TGAGCTGTGATCATGCCACTGTACTCCAGCCTGGGTGACAGAGTGAGATCCCATCTCAAAACAAAAACAAAAACAAAAAACAGTAAACTTTTTTTTTATAATTTTACCTTCACTTATTCTTTCACTTAAACTCTGCCTTTCTGTATGTAGATTTGAGTTTCTGATCCATATCATTTCTCTTCTCTCTAAAATACTTCTTTTAACACTTGCAAGGAAGGTCAACTAACAACAGATTTCTTCAATTTTTGTTTGTCAGAAAAATATTTCTCCTTTACTTTTGAAGGATAATTTCCCAGCGTATGAAATTGAGGTTAG
>chr1	243695522	243695878
TTCACAGCTCTCTAGAGTCACCAACTCCTCGAATATCCCTGGGGTCCTGGCAGAAAGCGGATGGCGCGCTGCGTCTAACGGAGAGTTTTTGGAAAGGACTGTTTACAAAAGCTGTCGCAGGTGCAGGCAAGCCGTGGTGCGCAGTGCTCCTGCCAGCCGCTGGGGAGGCCTGAGGGCAGGAGGGGAAGCCACGACCACCACCCCGAGAGGGAGGACCCGGGAGCATCAGCTGAGAGGCATCATGGGACAGGAGCCAGGAGGACAAGTGCCCTGTCCTCTCCCATCTCCTTCTGCGCTCTCCAAGGGCTGAGCCCATCCTGAAGCCAGAAGGAAGCCTGTCGAGGCAGCTTGCATCCG
>chr1	33281420	33281776
TTCAACATGCATTTAATGAGCATTTATTATGTGTCTAGTATTGTGCTAGATGCTAAGGATCCAGTGGTAAATAATGAGGCCAGGGTCGGTCTAGGCACAGTGGCTCATGCCTGTAATTTCAACACTTTGGGAGGCCGAGGTGGGAGAATTGCTTGAGGCCAGGTGTTTGAGATCAGCCTGGGCAACATGGCCTGGGCTTGAGCAGTGGGAGGTCCTGCCTGGGACTTTGACCCTTGAGGGACAGAAAGGAAGGGGCAGGGTCTGTTCTTGGCGGGGAGGTGAGAGTCCAGCAGCAGTGGGTGGACAATGACCAGTCATGTCTGTCCAAGTAGTCTTTTCCTGTACCATGTCTTTGGC
>chr1	51584913	51585246
CTCAGAAGCCTGACCTTCTATGGGCCCAGAGCCCAGTTTACTAAGAGGATTAATCTCACCGAGCCTGTCAGCCCACAGCCAGCACCACTTCCTCCAGGAAGCCATCCAGGATCTCCCCATCAGAGCGGTCTCTCCGTTTTCAGAGGATACATTTTGTCTCTCTCACAGCATTTAGCATTACATATTTTAAAATCCTTGTATAAGTTATTTACAATGGTATTTCAGATTTCTCTCTGAAGGTACAGATAGTATCTCATGTGTCTTCTACAGAGCTCAGCACTATTGCTATACATAGTAGGTACTCAATGGTGAGTAAATAAAGAAGGAGCTAATA
>chr1	207227178	207227511
AAGGATGAGTTCATTCCCGTACCTCTTCCCACATCCTCTCTTTCATGCATGTGCACTCTTTTTTTTTTTTTTTTTTTTGAGACGGAGTCTTGCCCTGTCACCTAGGCTGGAGTGCAGTGGCGCAATCTCAGCTCACTGCAACCTCCACCTCCTGATTTCAAGCAATTCTCCTGCCTCAGCCTCCTGAGTAGCTGGAATTATAGGCAGGTGCCACCATGCCTGGCTAATTTTTGTATTTTTAGTAGAGATGGGGTTTCACCATATTGGTCAGGCTCATCTCGAACTCCTGACTTCAGGTGATCTGCTGCCTCCGCCTCCCAAAGTGCTGGGATTA
>chr1	152653518	152653861
GTGGAGGGAATGGTAGTGTCTTCTGGCTCCTGCTGCTGGCCGGCAAAACTATATTAGTTGTTGGGGCCCGGGACCCACCCTCACTTCTTGGTGTAGTCGGTCATCTTTTTGGGTGTGTTGAAGAAGAGGATCTGGTGGCCTCGGTAAAAGGGATTTTCTCATAGGCTTTCTTGATGCACCCGGCCATCTCATCCCTGATAGTGTCAAGCAGGATGTCGATGAAGACGGTGTAGCTCTTGGCGAGGATGTTACCCTTGGCCAGGAACACTTTGTTGTAGCTGCCCTCCATTAGGTATTGCTCCAGGGACACAGGGTTTTTGGTGTAGACATTGGTCTGGATGTCC
>chr1	81283999	81284342
AGCTGCATTTTTTCAGGCTCCTCTATTTTCCATTTTCTGGGTAAGTGCAGCCAGCGGAAGAAACGGTAGAAAACTAGAGGACAGAATGAAGGGGAAAAAGGATGGTATTTCTCTCCCTTGCTCCGTCTCTCATGTAGGCCCTCTGGCAGATTCTTCCTTGGACAGCCACTTTCTCATTTGGCACACACAGGATAGACCCACTGTGGTTCTGCCTTCTGCAAGATGGCTCCAGACCCAGACGAAGGTACTCTCTCCCTTTGTTTCTCTAGACTTGAAGATGGTTCTTAGTTCTCTTATCATTTAGGTAATTAATTTCCTATATTAAAATTCCTTCTTTTTGCAAT
>chr1	19781880	19782333
CTATACCTGTAGCCTCAGCAGTTTGGGAGGCTGAGGTGGGATGATCACTAGGGCTTAGGAATTCGAGACCAGCCTGGGCAACAAAGCGAAACCCTGTCCCTATAAAAAAAAATACAAAAATTAGCCACATATGGGGTGTGCACCTGTAGTCCCCGCTACTCAGGAGCCTGAGGTGGGAGGATCCCTTAAGCCCAGGAAGTTGAGGCTACAGTGAGCTGAGAATGTGCTACTGCACTCCAGCCTGGGAGACAGAGTGAGACTCTGTCCCAAATATACATATATATATTTTATGGAGTGCAGTGGTGCAATCTTGGCTCACTGCAACCTCTGCCTCCTAGATTCAAGTGATTCTCCGGCCTCAGCCACCCAAGTTAGCTGGGATTGCAGGCACGTGCCACCACACCTGGCTAATTTTTGTATTTTTAATAGAGATGGGGTTTCACCACCTTGGCCA
>chr1	146413079	146413532
GAAAACCTAGAACACAAAGTCAAACTTCCAATTATCTCCCTTCAGTGCTCAAATCAAGAGTTCATTTGTTGCAAGGAATGGGGATCTGGACTCCAGGGAGAAGAATAGAGTTTTAGGAGGAAAGTTCTCCTAAAACTAAATGGAAGGAGGGTTCTTTGAGATACCAAGGATTTGCAGGACTTTATTTACAATGAAATGTTAGTTTCAGACAGCCCAGGAGGAATAGGTCTATTAAAGGAAAGCAAGAGTAGTTGGCGTAAGGAAACAATTTGCACTGGAGCCTGAGAGTGAGTATAGTAATGACCACATGAGAGACCCATTTGACTCAAGTACTTCAAAGCATTGCCAGTGTTAGTCTTTGCTCCATAATCAAGTGGGGAAAAAGTGAAATGTCTTTGAAGAGCATTTCCTGTAGGTGGCCTTTGAGGAGGTCCTGAAAATTCCAAACCTGCAA
>chr1	26506520	26506837
GAAACACCTGTAGAGAGCACTTTTTCAAAAACGTTTCCTGCTGTTAATCATCATCATCATCTCTTCACCCTTTCAGCTGTGATGGTCTGGGAGTTTATGATTTCTGATCTCAGGCACTCACTTCTTTGTGCCCAGGTTCAAAAGCCCTTTCTCTGCACAACCCAAGAGTGTTTTTCTGTTGCTTTTTTTTTTTTTTTTTTTTAATTTTCCGTTTGACTTTCTAGCCTACCACATTCAGGGAAGGGTAGGCTCTGCTCACTGCAACATCCGCCTCCCAGGCTCAAGCTATCCTCCCATCACAGCCACCAGTGTAGCTGG
>chr1	86828820	86829137
ACTTTCTAACAGAGAACTGTGAAAAAAAAAAGACCTCTAATAGAGGTAGGAAAAGGAACGAGGTGTCAGGAAATGTCAGTGAAGGAGACAGACTGGTGGGACAAATAAAAAATGAAGAAGGCTTTGGAGCTTGAGACCAGGAAATGAGAATGTGGAATTATTAGAATGTTTTCCTAGAACATGAAACAAACAAAAAAAATTTACAAATAGTATTGTTGCTATTAAAATAAGCTTTTTAAAGTCCAGTTTTATTTACAAAATGGCATTGAACATAGAGGCAAGATTCTATTCTGCAAAATAAAGAATAAGATTTTAAAA
>chr1	40036787	40037072
CTGACATCTTATAGTCCAATAACCATGCACATGGACACATCCTAGTGACCTGAAGCCTTTATTCATTCCTTCTACCCCTCCTGTGGTAAAGGGTGGTGGATGGTTGAGGGTGAAGCAAAGGTTAAGTCAAGACCACCTGCTCTGGCCAGGCATGGTGGCTCACATCTGTAATCCCAGCACTTTGGGAGGCCGAGGCGGGGGGATCACAAGGTCAGGAGTTCAAGACCAGCCTGGCCAACATGGCAAAACCCCGTCTCTACTAAAAATACAAAAATTAGCCAGGCAT
>chr1	55112581	55112866
CATGGTAAGTACGCTACATAGGTGTACCATTCATCTTTTATACTGTATTTTTACTGTACCTTTTCCAAGTATAGGTATGTTTAGATACATAAATACCATTGTGTTACAGCTGCCTACAGTATTGAGCACAGTACCATGCTGTATAGGTCTGTAGTCAAGGAGTAGTAGGCTATCCAAATAGCCTACGTGTGAAGTAGGCTATCTCATCTAGGTTTATGTAATTACACTCTTATGATGTTTGCACAATGACAAAATTGCCTACAACTTGTTTCTTATAACATATCCC
>chr1	49592066	49592373
GTTCAGCTGAGGACAGTCAGAGAGAAGACTGGCCATGGGACAGCTGAACTCCAGGGAAAGATCATCTTCCCACTCCATCCTCTTTCCAGCTCCCCAATCATCCTGCTGAGAGCCACCTCCATCACTCAATAAAATCCCCACATTCATAATTCTTCAAGTCTGACTGACCTGATTCTTCCTGGATACAAAAAAAAGACCCAGGTACTAAGAGGGCAGGGTGTAAAAGGCTGTCACCCTGACTGTCCACTGAGCTGGTTTAACACTTAGCTATCTGTGGATGGCAACTGCTAAAAGAACATTAATTGTAA
>chr1	76794041	76794348
TTACAGTAGAATTCCCAGGGTTCTATATTTTTAGAGGGATTCTGGGTACCAGGAAAATTCAATAAGAAATTCTGGGGTTAGGACATAATTTTTATAAAAGATTTATTAAATATATTATTCATATACCATACAACTCACCCATTTAAGGCATATGATACTGTGTTTTTTAGTGTATTCAGAGTTGTGCAACCATCACTGCAACCAATTTTAGAACATTTTTATCACTTCAAAAGGGAACTATACCCATTAGCAGTCTACTCCCCCGTCCTCCTAATAACCCTAGCTGTAAGCAGCCACTAATCTGCTGT
>chr1	120566610	120566904
TCATGCCCTGGAGAGAGGTAGGTTTATTTCTCATCTGCAAGCAGAGTTCCCAGCCTAAGGAAAACCCCAGAAAGGATTTCAGGCCACAAGGAGGCAATTTCAGAAGGATGAGGCCATAAAACAATTATAGAGGAACGGGTTAATCTGTATCTGGTCATAATCCATATGCCCAAAGCAACATCACTACAAGGTAATCTCACATCAGTCACTGGCTTTTCAACCCAGGCAATTTTCTTCACTCCACCTTCCCACCCTTCCTCAACTCCACCCCCTACCCCACCCCCCCACCCCACAC
>chr1	82798446	82798740
AATATTAGGTTGGTGCAAAAGTAATTGTGGGTTTTGCCATTATTTTAGTGGCAAAAACTTTTGCACCAACCTAATAAAATCAATATTCTGAGTCAATGAGGAGCTGTTTGGAATAATGAGAAAGAAGAGAAGTACAATAAGTCTATGAAGGTTGATAGCAAATCTCAAAGTCAAATGCTGAAGTATTTGGATTGTTTTTATACTTAGCAGAGCGATAGGATCATGAGGTCCTTTAAGCTTGCTGATGTTTTTTGCAAGGAGAATAGAGTAATTAGAAGACAGTAAATAAAGTCGT
>chr1	41538991	41539481
TTTTTCTGTCTATAAAAGTTTTATAGTTACATGTCAATTATTTATATTTTGTTCTGGAGTTATCTTAGCTCTGTGACTTTGGCAAGTTACCTAACCTCCCTGTGCTTCAGTTTTCTTACATAAAACAAGGATAAGAGTACTTACTGCATAGGGTTGTTGTGAGGATTAAATGAATTAATACACATTAGAAGTTCTTAGAATGGTAATCACCACAGGACATGGTGCAATAAATACTAACTATTACCATTTTCTGTGATCTCAGATCTATCTTACTTAGGAAAACGTTCTCTGCCTCACTATTATAAGATATTTTCCTTTATTTTCTTCTGGTAATTTTATAGTTTCTAATGTTTAGTTCTTTTAGTCCATTTAAAAGTTACTCTTGTAGATTGTGTGAGAAACAAGTAAAATTGTGTTATTTTCCCAGTGGAGAGACACTTGTTCAAATACTATTTATGGCATAATCCATCATTTCTGCACTACTTTGAAAC
>chr1	167252755	167253245
TACTGCCCCACATCCTTTCATCTTCCATTCTCACTGGGCTTTTGTACACATGGCCTCATCTCCCTAGAATGTCCTTGCCAACCTCATTTGCCTGGCCAACTTTTCCTCCCTTCCAGGACTCAACCCAAATATCAAACTTCCCGGACATCCACCTCCTCCTTAGTCTGAACTGGTCCTCCATCCTCTCGTAACCCCTGTATTCTGCTATATCCTTAGTTATCACTGTGCACTGTAACTGTAACTTGCCTCCCCCACTTGCAAATGAGGCTATTGAAAAATAAAAGCTATGTCTTATTTCTTGTGTATCTCCTGTCCCTAACCCCAAGTCTGACACACAAAGACATAGTGCAAATAAATGAAAGTCTGGTCATTCATTTATTCATTCCACAAATATTGGACCAGGCACTGTACTTGGTGCCGAGGGTACAAGAGTAAAAAGGCCTGAGAGTATGAATCTGTCACCTCAAGGAGTCTGTATCCTAATAGGGGTG
>chr1	33503364	33503690
GCCTGTAGAACATTCTCTCAGAACTGAGAGAGTGTCATGGCCCCTTCCCTAGATGAGGGCACTGAGGCTCCCAGAGAGGCTCAACCGCCCTCAGTGTCTCTGGGTAGCTGGAGGTGGGAATGGGGGGCCCAGAGGTTGAGGGTGTTGGGGAGGGGGAGGGACAGTGAGGGGAAGGGGCAGGCTCCCAGCTCCCACTGACCTGGGCACAGACAGCAACCCCTCCTGCTCTGATTAGCCCTGCCATCACAATGAAAACAGCCCTTCCCAGCCCCGTGGGGCTGCGGAAACCCGGTCTAATTGGATCCAGGACCCTGGGAGCCTCTTTCC
>chr1	91345943	91346269
AACTCATCCTTTTTTATGGCTGCATAGTATTCCATGGTGTATATGTGCCACATTTTCTTAATCCAGTCTATCATTGATGGACATTTGGGTTGGTTCCAAGTCTTTGCTATTGTGAATAGTGCCACAATAAACATATGTGTGCATGTCTCTTTATAGCAGCATGATTTATAATCCTTTGGGTATAGACCCAGTAATGGGATGGCTGGGTCAAATGGTATTTCTAGTTTTAGATCCTTGAGGAATCGCCACACTGTCTTCCACAATGGTTGAACTAGTTTACAGTCCCACCAACAGTGTAAAAGTGTTCCTATTTCTCCACATCCTCTC
>chr1	223586498	223586810
TTACACCTCAGCTATCTCAAGGGATGTTATAAAATTCTCAAGATAATTATAATTTAGTTTAATTTTTTAAATACATATCATAGAAGGTCAAGAGGAAGGATTTTATGAAAACAGACCAATCAAAGGGAGATGATAGCTCTCAAAAGCAGATGGATGTCCCTGAGAGTCAAGTGTATAGACTGAGAGGCAGTGGAACATCAGCATATCCCAGATGGTGAGCACCAAAACAGAGGGCTCTTGCTTAACATGCTTTATTTATCGACCAATCAAGCACATACGTGATCAAAGAGGCCATATACAGCCAGAGAATATG
>chr1	161290749	161291061
TTCAGTCATCAAAGGCTCATGCTCAGCCTAATCAAGAGAACTCTGTAGTGTAAATGCTGCCCCTAACTTTGTTTTTCCAGAAGGCAAGGAGGCTGGGATTTTAGACTCTCCTACCAATCATTGGATAGGGGCACTTAAACTCCTAGGCAACTCCCACTTTCTATGCTTGCAGGCAATCCACTCCAGTGTTCTGAAGGCAGCCGTCCAGAAAATGATCAAGTGCAGTCAATTGGAAGCAAAGGCCCTCAGAAGCTGGGAGAGAAGTTCACAGAAACAATTCAAAGGTTTCAAAAGAATCTTGTCACAGCACCAA
>chr1	89914063	89914367
GATATATGGAAAGAAATGACTGACATTTGAGGATAATCGTTTATGAACAGTTTTTGAAGGACTATTAGATCTCAGCTTAGCCTCATTTCAGTAAGGATTTCTGAATTTAAATGTACTTGAATTGTGCGGAATAGGCATTAAATAATTATTAGTATCATATACATATAGCTGAAACTATTTGACAAAAATCCCAAAGAAATTAAAGCTTTCTTTTAAGATCTCAGTGAGATTTAGAAAAGCAATATTCCAAACCATTATTTTGTTAATAATACTTTAATGTTTAGATTTGTTTTCTATCACCTGTT
>chr1	216820932	216821236
AGATGCATAGGTCAAGGTATGGGGAGAGGGGTATGGCATTTCCGTGTCCTTTCCCATGCACCTCCTTCTGGAACCTTAATGTGCAAATCCATCCAGAAGCTCTCCAAACTCCATTGTTAAAGGGTTTTATGGAGGCTCTACTAGATAGACATGATTGATTAAATCATTGGCTATTGGAGATTAAGTTAATCTTCAGTCCCTTTCCTCTCCCAGGAGGTCAGGGGTGGGGCTAAAATGTTCCAATTCTCTAATTACATCCTTGGTTCACACAGGAACGAGTCCTCATCTTCAAAAAATTACCTCAT
>chr1	64791860	64792183
ACGTGTAAAACATACATATAAATAAATATATTAAAATGAACATCTTAACTTACTACCCAGCTAAAGAAATGAAGCATTACCAAACTTAGAAGGCCCTTGTATGACCTTCCAAAGAGAATATCTTCCTCTCTCCCTCTCAGAGGTAGCCTTATCCTAATTTTTTGTTAGCAATTCCCTTGCATTTTTTTGTTTTGATTTGTTTTATATGTACTTATCCCCAAATTAATTTTGTGTTTGGCTATTTTTGTTCTTTATATAAATTTTAAGCATATGTTTATATTCACATATCTTGCTAGTTTCACTCAGCTTCATATTCATTAGAAG
>chr1	40002857	40003180
GGCCCCAGCCTGCCCGACCCTCACCAAAGATCCCTGGGAGTCGGTTGGCCTGCGGCAGCTCGTTGCTTTTCTTCGGCTGCCTCCTCCTCAGTGGCCTCACTGCCCGAGGGGTGCGGATGGGACTCGGACTGGCCCTGAAGAAAGTGACCACGAAAGGCTGTTGGGAGCGTGGGGCCCGTTGACCCAGCAGGCCGGCCAGGCCAGGATCCACGCTGTGCCCTGAGACAGAAAGGAGAGAGGGGTCACTCACGGGCAGTGGCCCTGCAGCAGACACAGCAGCGGTCTCTCTGCCGGGGCCTGGGCAGGTCCAGGAGCGTGGAGGCT
>chr1	141829607	141829919
CTGCTGCACACCCTGCATGTAGAGATAAACTAAGAAAAACGTGTGGAGAGTTATTTAAGGACCTATGGTTAACTCAGTCCTCAAGATGTTCCAGGTTTCATCCATGAATCAAGGAGGACCTCCCAAAGGCTGTTTGGGACCACACTCTTTGAGTAAGGAGCATACATTACGATGGAAGCTGTGTTTTAGCAGCAGATGACCATTTCCGCTGCACAACACGCCGTGCTTTAGCGGAAGATGACCGTTTCCACTGCACAACACTACAAGTGTTTACTGCCAGGCCGGTGTGAAATATGTTCCAGCACATAATCTA
>chr1	32181149	32181461
CTCTACTAAAAATATAAAAAAAAATTAGTTGGGCGTGGTGGTGCCTACCTGTAATCCCAGCTACTCGGGAGGCTGAGTCAGAAGAATCACTTGAACCGGGAAGGCGGAGGTTGCAGTGAGCTGAGATTGCACCATTGCACTCCAGCCTGGGCGACAGAGTGAGACTGTGTCTCAAAAAAAGAAAAAAAAGAAAAAAACAAGAAAACAAGTCATGATCGTGTGGTAAAGAAACTGAAGCCCTCAGAAAAGTGGTTTACACAGAGGTTGGGAACAGGTGACTGGTTCCCACCCTGGGATTTTACACTAATTCATC
>chr1	29468030	29468581
ATTTAGAGATTTAGCCACTTGTACAAATCTACACAGTGAGTCCATGGCAGAGCTTGAATCAAAATTTGAATCTCTTGATTTCTCATCCAGTGTTTTGTTTTAGTTTTTTGTTTTATTTTGTTTTTAGAGACAGGGTCTCACTCTGTCACCTGGGCTGGAGTGCAGTGGCACGATCATAGCTCACTGCGTGCAGCCTTGAACTCCTGGGCTCAAGTGATCCTCTTGCTTCAGCCTCCTAAGCAGCTGGGGCTACAGGCTTGCACCACCATGCCCAGCTAATTTATATACATATATATATATATATATATATATATATTTTTTTTTTTTTTTTTTTTTTTTTTTTTGTAGAGACAGGGTTTCACTCTGTTGCTCAGGCTGATCTTAAACTCCTGGCTTCAAGGGATCCTCCTGTTTCAGCCTCCCAAAGTGCTGGGATTACAGACAGGAGCCAGTGCATCCAGCCTAATCCAGTGTTTTTAACAGCAGCAGCAGCAGCTGCTGCTGCCACCATCATGGGCTGAATGCCCACTTTGTGCTGGGCACTGTGAAACA
>chr1	159839224	159839775
TTATTACTACTGATGTACTATTAATATATGTTTACTGTTTGTTTTGTGTCTGACTTCCCCACTCCTCTCATTAGAATGCGAGCTCCAGGAGAGGTCTTTGTCTGTTTTGTTCACTACCACATACTCAGAGCCCAGGTCAGTGTCTGGTGCATGGTAAAGGGCTTAATAAATATGTGTGGAATGAGTAAATTCTTTGACGTTTGAAATCAGAGACTTTAAACTGGAAAGTCCTTAGAAACAATGTAGTCCAATCTCTTCATTTTAAAACGGAGGAAGCTGTGGCCCAGACAGGTGAAATGACTTGTTCAAGGACAAACAGGTAGTGGATGTCACTGACCTTTATATATATATAGTTTGGATTATACTATAACTTTTGTTCTATAGTGAAATGGTTTGGCTATGTCCCCACCCAAATATCATCTTGAATTCCCACAACACATGGGAGGGACCCAGTGGAAGGTAACTGAATCATGGGGCAGGTCTTTCCCATGCTGTTCTTGTGATAGTGAATAAGTCTCATGAGATCTGATGGTTTTAAAAAGGGGAGTTTCC
>chr1	111131513	111131835
GTCTTCACCACCCCACCTCCCAACCAGAATCAGCTAGAAACCAGGAGGAACCTCTTTTTATGGTGCAAAGGTAGACAAGAGGATCCCAGTAACTGCCATCAACTCTTTGGACACCTACACTTCTCATCACTGGGGTCCCCCTGAAGTCCTCACATGCACTAAGTCCAGCTGAGGGAGCTGCCTGGAGTCTGCAAATCTGTGTTCCCCCCAGAGAAGGAGCTGCCACTAGGCCCCATCCCCTGTGGCCTGCATAGCTACTGTCTTACCCCATTTCGGAACTGGAACTACTGCTGGAGTGTCTTGCTCCAAGGGAGAGTAGCCAT
>chr1	80378246	80378568
GTATAAGCCTTCATTGTTTTAGAAAACAGAGATGTCAAAACAGAGATATCATATTAGATATTACCAAGGGCAACAAATTATTAGCTTACAATCAGTTAGAATCACAGATGTTAAGGAGGTTAAGACTTAGTTTCACAAGATATAGCAAACATACCCATAGTTCAGGATTCTTAGAATTGTTAAAATAACTCTTCAAAAACAGTTGCATAATGCAGAGTTACATCTGTTTTTCTACAGCTGTAAATGAGGAGGGGATAGTTCTTCTTTGTATCTTGCTGAGATTTCTTTCACTGCAGTTAGAAGGGTTTGTAGTTTTCAAGACC
>chr1	118020167	118020450
CTGGAGGGAATGACAAGGCCAGAGCAATCAGTTCAAGCAGCTCCCCACACCTCGGGTTTCTGCCTATAATTCAAACCACAGGAGAGACACAGCTTCACTTGTTCTCTTTCCTCACTTTTGTTCTCATCTGAGAGGGCACTGAAACCCTCAGCCTTCCTTCAGTCAGTCCGGTACACAGCTGGACCTGACTCAAAAGGCTATCAGTCTGTCTCACACTCCAACACCAAGGATAGCCACTGATTGAATACTTCAGTGACAAAGAACTCAGTGTTCTGGGCAACCAT
>chr1	106180877	106181160
TAATATCTGTTCCACATAATAGATGAGTAAATAAAAGCAAAAAAAGAAACAACACACTGATGAACTGAGTTTTTATTACACTATCTCTAAAGCAATCATCTCTTCTCTAGTATTTAATCTTTTAGCCCCACTTGTAAGGTCAAGTCTTTTTTGCTTAGTCTCATTTATTGTTTGATATCTGTCAAATTCTGAGAATGTGAGTAGGTTGCAAGGTGAAGCAAGATTTTTGCAGGAGAAGCAAGATTTAATGACACTAGTGTTGTACTCTAACTATTAATGAACAA
>chr1	235696610	235696911
AAAAGACGTATTTACCATTTTTCACCCAATTGCTTAGCAATTAAAGTGTTTATTTAATTTTGCCTTGAGTACACTTTTGGCCATTTACCATTGGTTGTGTTAGGTAGTATTCTAATTTTTGATATTTATTAGATATTTTATATTATGATATTGATTCCATCATTGACCCAAGAGTTATTAAGGAGAGAGTTTAAATTTTTATATGCTTTGGTTTTATTTTCATTCCTGCTTTTCTTACTAAATTCTGACACGGTTCTGTCAGAGAACATGGTTTATACCATGTCTGTTTGCAGTAAATTTAA
>chr1	226805081	226805382
AGGTGTCCCCATCATTACAATGCCTGGGAAGGCCAGGAATCTCTCTTATTAAAATGCCTGGGGTCACCCAGCTGTCTCTATCCTGAAAATGCCTGAGGTCATCCAGGACTTTCTCCCATTAAAACTCCTGAAGTCACCCAGGTGTCTCTATCATTAGAATCCCTAAAGTAGGCCAGGAGTTTCCACCATTAGAATGCCTGAAGTTGCCCAGGTGTCTCTAACGTTAGAATGGCTGGAGTCAGCTGGGAATCTCTCCCATTATAATGTTTGTGATAGTCCAGGTATCTCTATCATTAGAATGC
>chr1	90392113	90392445
ACCAATTATTCTTAGGTTTGGATGCTTAACATAGTCCCAAACTTCTTGGAGGGTTTGCTCATTTTTAAAAATTCTTTTTTCTTTGTCTTTGATAGATTGGGTTAGTTTGAAAGCCTTGTCTTTGAGCTCTGAAGTTCTTTCTTCTGCTTATCTGATTATATTGCTGAGACTTTCCAGTGCATTTTGCGTCTTTCTAAGTGCATCCTTGATTTCCAGAAGTTGTGATTGGTTTTATTTATGCTAGCTATTTCACTGAAGATTTTTCCTTTCATATCCTGTATCATGTTTTCAATTTCTTTAATTTGGAGTTCACCTTTCTCTGGTACCTCCTTC
>chr1	45019672	45020004
TCCTTCAAATATCCACTTGGGGCTGGACACTGGGCATGGTGGCTCATGCCTGTAATCCCAGCACTTTGGGAGGCAGAGGCCAAGGCAGGAGGATTGCTTGAGGCTGGGAGATTGAGACCAACCTGGGCAACAAAGTGAGACCCTGTTTCTACAAAAAAAACCCCACATGGTTCATTCCCTCCAGGTCTTTGCTATGCCATCCTAGTGAATTCTTGCCGGATCACAATATTCTAAGTTGCAGTCGCCCCTCTGAACTGTCTTACACTTCGCCTGTTTTTTCTCTTTATTCCTTAATCTGACAAAGTTTGCTCTTTTCCCTTTGGAATGGTACTC
>chr1	36306165	36306487
TTGTATTCTAAAGTTTGTTTCCTTTGACATTCCATTATCTTACTTACTAGAGTGCCACCATTCTTATTTGTAATACAATCAGTGTTTTATGCCATTTGTGAATCACACAATTGTTCTTTTTTCCCCATCACACACACTCACACACAAACACACACACTGTTAAAAATAAAAGAGGGGAAGGATAAAACAAAAATAGATAGAATGATGATTATTACAATGTAACTTTAACATATATGAAGAGAAATTCTAACTCAGTTAAGTGAGAATTAAGATTGAAAGTATTAATGTTGCAAGTATTATCTCTAGCCATGGAATTTTTTGCT
>chr1	234602744	234603066
TAGGTTATTAAATTTATGGGCATAGAGTTGTTCATAATATTCCTTTATTATGTTTTTAATGCCCATGGGATCATTGTGATGTCTCTTCTTACATTTTTTTTTTTTTTTTTTTGAGACAGAGTCGCTCTCTGTTACCCAGGCTGGAGTGCAGTGGTGCGATCTCGGCTCACTGCAAGCTCCGCCTCCCGGGTTCATGCCATTCTCCTGCCTCAGCCTCCCGATTAGCTGGGACTACAGGCGCTTGCCACCACGCCTGGCTAATTTTTTGTATTTTTAGTAGAGATGGGGTTTCACCATGTTAGCCAGCATGGTCTCGATCTCCT
>chr1	70701035	70701323
CCAAGACAATAAGGAAAACGCCTTCAGGGCATGTCAAAGATCTTCATGGCAGCCCCTCCCATCATAGGCTTGGAGGCCTAGGAGGAAGAAAAAATAGCTCTGTGGGCTGGGCCCACATGGCTCTGTGCAACTTTGGGACTTGGTGCCCTGAATCCCAGCTGCTCCAGCTCTAGCTGTGACTAAAAGGGACCAAGTTACAGCTCAGGCTGTTGCTTCAGAGGGTGCAAGCCCCAACCCTTGGCAACTTTAATGTTGCGTTTGGCTTGCAGTGTGCAGAACACAAGAGTTG
>chr1	205030334	205030622
TCTGTTTCTGTCTCTGATTGTGGCCTGCTTATGGTCATTCCTTCCCCGTCTACTGCAGGGGAAGGAAAATACCCAGCACCTCCCAGGTAGAAAAAGAGGGAAAAAATGTAAAATGTAAAAACCCAAGCTCGGCAACTATAGAAGATAAACAACGTTGAGTCTCAGTATGGTTCATCGGCAGAATTTTCCCCAGAGCCAACGGCCTGTGTCAGAGCTATATTTTCCACTCCGGCTACTGTGATTTGGTTGTGGCACTCTTGGTTTCTTTCATTTTGGTGGAGACAGACTC
>chr1	121098958	121099437
CGTTATCCCGTTTCCAACGAAATCCTCAGAGAGGTCCAAATATCCACCTGCAGAGTCTACAAAAAGTGTGTTTCAAAACTGCTCCACCCAAAGGAATGTTCAGCTCTGTGAGTTGAACTCAATCATCCCAAAGTATTTTCTGAGAATGCTTCTGTCCAGTTTTTACATGAAGCTGTTTCCTTTACTACCGTAGGCCTCAAAGCGTTCCAAACCTCCACTTGCAGATACTACGAAAAGAGCGTTTCAACCTGAACTCACAAGGGAAGGTTCAACTCTGCCAGTTGAATGCCAACATCACCAAGAACTTCTGAGAATGTTCCTCTTCAGTTACGTGAGGTTTATCCCGTTTCCAACGAAATTCTCAGAGAAGTCCCAAAATCCACTTGCATATTCCACAAAAGGTGTGTTTTGAAAATGCGCCATCAAAAGATATGCTCAGCTCTGTGAGTTAAACTCAATCATCGCAAAGTATTTTCTGAG
>chr1	96029522	96030001
AGGAAAATTCTGGCATTGAACACTTGACATTTCCTCACTCCCAGCTTCTGAACTTTATCATGAGCTTTGGTGTGGGAAGAAAGGAAAAAACTAGAAGATTTACACTGACGAGAGGAGGAGAAAGAATAACTAGTGGTTCTTAACCCTGGCTGGATATTAAAATCACCCAGAGAACTTTGAAAAATTCCAATGCGTAGGCCAATTACAGTCAGGTGCCACTCAATGATGAGTATATATTCTGAGAAATGCATCATTAGGCATTTCACTGAAGGGTGAACATGACAGTGTCTACTTACACAACTCTAGTATGTAGTATGGTATAGCCTACTACACAGCTAGGCTATGTGGTTTAGTCTATTGCTCCTGGGCTACAAAGCTGTGCCGCATATTACTGTACTCAATACTGTAGACAATTGTAATGCAATGGTAAGTATTTGTGTACCTAGATATATTTAGACATAAAAAAAGGCACAGCAAAAT
>chr1	205756451	205756783
TGCATTACCATATAAAATTTAGAATCAGCTTGTCAATTTCCACATAAAGAATCCTACTTGAATTTGTATTAAGTTTCTGTTGACTCAGTAGATCAATTTGTGGACAAGTAACAAATTTACAGTTTTGAAGTTTAAATTTATGAATATGATATATCCTCCCATTTTGAAGTCTTCTTTAATTTCTTTTAATAATATTTGTTAATGTACATTATAGAAGTCATGTACCTATTTCATTATCTTTATTCTGACATATTATTTTTAAAATTTCATTCTTTAATTATTTACTTCTTAGATATGCACCTGTTTCATCTCAGCTCCAGCAAATTTGTTAAA
>chr1	80226848	80227180
ATGTATTTCCTGCGGGGTAGACATTGTTTATTCCAGAAGGACCACTCAGTATGTGAAAGTCATTTTCCCTAGTGACCGAATAGTTTCTCCACATTTGACTCCTTTTTATCCCCAGTACCAATTCTCTAAAATTATCTGGCTCTCCTTTTTCATTCATAGTAGAATTACCTTACTAAACCACATATTGTATATAGCATCCCCTCTTCAAAAATCAGCAAAGGCTCCCCACTGCTGACAGAAAATTAAATGACTCCCTGAAATGCCGTCCAAAGTCTTGCATGCTCTCCCTTTGAATTACAGTCTCTTCTCATTCACAGCATTCCTCTTCACACT
>chr1	223537743	223538091
TTAAGTGTTCTGAGACCAAAAAGAAAAAAAAAAAAGACATGCTATAATGATGAAAAGATCATACATAAGAGTTATAAACATATACACACCTAAAAACTTAGTGCCAAATACATGGAACCAAAACCGACAGAATTTAAGGGAGAAATAATCAATTTAACAATAATAGTTGGACACTTCAATACCTTCACTCTTAATAATTGATAGAGAAACTAGACATAAAATCAGCAAGGTTACAAAGACTTCAACAGTATAGTAAAACAACTTGAACTAATTGACATGATAGAAGACTCCACTAACAACAGCAAAACACATATTCTTTTGAAGCAAACATGTAACATTCTTGAGGAGA
>chr1	77931413	77931761
ATATTATATATAATACACATAATTATCATAATCCTATGATTAAGTGTGGCAGCCATGAAGATTGCTGTTCAGACCCCTCTTCCAGAAAGCACTTGCTGCGCAGCTGAGAGGAAGAGGGTTGGGTAACAACCTCTGTTAGCTCCATCAGGGTCAAGCTGAGTGTATTCTCCTTTCCAGGTAGCCACTAGTCAGTGACAGAACAAGGCCTAGTGACAGTACAAGGACCTAGTCATTTCTGCCCAATGCAGGGCTCCTCCAATGGGTAATCTTAGCTCCATATTGCCTTATGGAGACCTGGCAGAGAATTTGTCAGGTCTGCATCATTCTGGTTACTCCTCCTGCTCAATCC
>chr1	50995731	50996038
ATGAATCTACAGTTTCATTATTATGAAATGTCCCCATCTGTCCTTCATAATATTCTTTGTCCAGAGTCTAGCTCATCCCATACTAACATAGATCCTTCAGGTTATGATTACAATTTTCATACATATTTTCCAGTTCTTTTCATTTTTAGTTTTTATTCAATTTCTATACTTTATAAAGCAGGTTTCCTGTATATATCATACAAACGGGTTTCCCTTTTTTATTCAGTGTAACAATCTCTACCTTTTATTATAACATGAGATCATTTATATGTATTATAATTATTTATATGGTCTTATTTCTTTTCTAT
>chr1	116110733	116111040
AGAGACAAAGCCAGAACTTAAATCCAGATATCCTGACTTCAAGGTCTGTGTTCTTTTTCTCCTAATGATGCCTCACTCCAGCTTTAGCAGCCTGAGGGGCATCAAATTAACTCCTGTGGTGAACTTTTCCTTATCGGTCTCTGCTGGGCCGGCACCCACTGTGAAAAGGGCACTCTTGGATCAAAGGTGTCTGGAGGGATGGTAAGCCCAGGGGAAGTTTCTGTTCATGATTTTGCATAGTCTTTGGGGACAGATATACTTGGGGGAGCTAGAGATGATAGATAGATAGATAGATAGATAGATAGATA
>chr1	146301909	146302225
GCTGCTCAGATGACTACAAACCAGCCATTCTTACTTGTTTTATCACTGGGAGTGTTATAAAGATGGTCGTCCAGTTTCATGATTCTTGCAGGGTTTTTTCAAATACAGCAATGTACAAAAATGTGCTGCTCCAGCAGAGCACACTGGACACGCAGACATGGTGCCGGAGTTTGCCATCTCTTCCACTGCCTTCTCTAGACCTTGGCGCTTACCTCATGTTAACAGTTTATATGCTGCAAAGACAGAAACAAAGTCATCCAAATTTGGCAAAAATATTTGGGGGAAATTTTATTTCAGGTGTTTAACTGATTACTTTT
>chr1	31986231	31986547
GCCCACCAAATGCGGACACGTGAGAGACCAGCCTGACCTGCTTGTCGGGGTCTCACACTGTTTCCTGTGGTCCCTGCTCCTCTTCTAACCACTCACAGACCATCTGCTGGCCAGCCCCACAATGTAACAGGAGGGGCAGGGCGAAGCGGGAGTGGGTTGGGGTCAGTGGTTTCCAGAATTCACCCTATTTGAAAATCAGAACATGTCCGAGGTTCAGTTTTTGGATCCCTTTTCCGGCCTCCTGAGCTGGGCCAGAGAGGGGAAGGTACAAGCCCAAGGCCACACAGCCAGGCCCTACACTGCCTGCCTGCCCCTCC
>chr1	175253221	175253501
AACTGCTAAATCTTGACTTTAAGAGGGGTTTCGTGAAAGCACAGGCTCCGACTGTTAGCTGTGAATTTTAAAGACCCCACAAGGGTGTTGGATGCCCTCCTAAGCTAGAAGTGTTACAGTCTCTGCATCTGCTGTGACAGATGGTGGGAACGCATGAGGCGCCGACTCCATGGTGGTGTACATAGGACTCCAACGGAGAGACGTGTCATGGTACGGAGGAGAGCCCAGCCAGACAGAGTGTGCCCTGCAGGAGCACTCATGCAACCACACTGTGAAAAAGA
>chr1	151635371	151635651
TCAGACAGGGGCTCCCTGGAGGCAAGGGCTATTTCGTTGATCTAAAATGGATCTTTCCCAGCTTGGGACCGAAACTTCTTTTTCTGGATTGTAGGTGAAGCCCAGAACCATATACTGACAAATCCTTGGAAATATGTATGAAATTGCTTTATTCTCTCTCACATTGATGTCCTTTCCACAGACATGTACACACATGTGCACACACACACAGGGACACACACAGACACACACAGCTGTGTTCTCCATTCAGCTCCTGATATCAAGGTCACACCTCCTCCTGG
>chr1	34524502	34524777
TGGGCTTGCATGCTTTGTTCCAGATGAGCCTTAGCTCCCACAGTCACATAGCAATGATCTGAAAGAAATTGAAAACAGTAATGTACTCCCCAAATGTAAAGGGTTAGTATGATTACATGCATGCCCAACCTCTAACCTCCCTACACACAAATGACACTGAAACCATAATAGCTTTTTATATCAAAATTGTCTCATGATTCACAGCCTTCCTTCTCATCAGAAATGTTGCACCTGATGAGACCAAATTCACATTGGGTTTATCAAAGTCTAATTAAA
>chr1	204160523	204160798
AGATCTGTTTGGGTTCAAAATGTGTTTGTTTGTTTGTTTTTGGAGTCACAGGGTCTTGCTCTGTTGCTCAGGCTGTAGTGCAGTGGCAAGATCAGCTCACTGGAGCCTCAAACCCTTGAACCCAAGTTGTGCTCCCGCCTAACCTTCCTGAATAGTTAGGACTATAGGCACGTGCCACCACACCCAGCTAACTTTTTATTTTTCTAGAGACGGCTCTCGCTAAGCTGCCCAAGCTGACCTTGAAATCCTGACTTCAAGCGATCCTCCTGCCTCAGC
>chr1	89319766	89320072
ATCTATAGAATTCTTCATGAGAGCCATCTGCTAATGATTAAATAAACCACTGTACCTGAAGTTGCCTTCAGACCCAATATTCTTCCACTGGGGCTGTTTCAACTGCCAGGACATTTCATGGCATGTGCAGCTGATGCTCTGGTAAAAATTCACCTAAACCTCAGGGTCCTCAAAATGCCTAATTTGATTTAAGCTCATGTCTCTGTTGTGACATATTTTGCCACAAAGTTTCCAAAGCAATGGTGTCTGTGCACTATGTGGAACTCCCATAGGTTTTCTGTAGAATTTCCTTTTCACTTGTAGTGGA
>chr1	65466801	65467107
AGAGACAAATAACTTTTTCATGGTCTTTGAAACATAATGCTTATTTCGTGGTCAATGGCTTTAAAAAAATCTGTTTCTTGTTTTCTTCAACAAACTCACTAGTTTTCCCTTAAATGATATTGTAAAAATTAAAGTAATCTTGAAAATGTTTTGACAAAAGTAAAATTAAAGGGACATCTTTTCTTGTTTTGTTTTTTTTTTTTCTATTGCCACACATGACCGTTCCTTCACCTTTAAGCAAAGAGAGTGGTTCAGATGGTTTCTAAGATGCCAACCTGACCTCGCATTCTGTCATTCTACCCAGCTC
>chr1	228151194	228151488
CATTATGGTAGAGGCAGAAAAAGCATGTAATAATATTTAGCACATACTTATAATTTTTTTTAAAAAGCCTCCCAGTCAGCTAGAAGAAGACAATGTCCATATCTATGAGAGCCTCCTCACCACAGAAAACTAAAAAGCTATACTTAGCAGTGAAATGTTAAAACCTTTTCCTCTCAAATTAGAAACAACACAAGGATGCTTGCTATTGCCATTTTAATTCAACATTTTATCAGAGGACCTATTCAGTGAAGTAAGGAAAGAAAAAGAAATAAAAGAAGGATTGAATGGAAAGAAT
>chr1	116674604	116674898
GTTAATGGGGCAAAAAGCCTGCCTCAAGACAAAAATGGGTTGTCCAGCTCTCGGTAAACACCTGTGCCAGCTGGGAGCCGTGGTATTCAGGCTCGTAAGTACCTCAGACTGGAACATACTATTCTCACAGTCTGCACCTGTGAACTTTCTAGAGGGATTTGTTCCAGTTTGTGATTACTCCTTGGAATGTGAAGCCTTTCACTCTGGACCTATACAGGCCATCTCCCAAGGTAGTGTCCCATTAAAAAAGAAGGGAGAGAAAAGCCTAACTGGCCTGTGAGCTCTGGAGAGGGTG
>chr1	91818033	91818354
AGTGTTTGAGTCTGTGCAACATACTATTCAGAGCAATGTCTGCAAGGAACGCACTGCACCTTTCCAAAGAAGAGAAAGTAAAAGACTCTCAGTGCCTCTATAACTTTATAGGGCAGTAATTCTTTCTGAACAGAGGTCACACCACAGTTTACAGTCTTTGAAGAGCATGACGACGTGTGCCAAAATGTCAGTGCAACCAGAGATATTCTTGCCATTATAAGAATGCATGAACATAGAAAGTATAATTGACATTTGATTTATAATTTGTGAATTTTGCTCAGATTCTCACAACCTCTTTTTCATTTTATAATTCTGAGTGAAT
>chr1	24187525	24187846
TGGCCAACATGGTCACTGTGTTACAGTTGACTATAATATTCAGTACAGTAACATGCTGTTCAAGTTTGTGGCCTAGGAGCAATATCCTATATCATCTAGGTTTGTGTAAGTATACTTTGATGTTTGGACATTGATGAAATTGCCTAATGATGCGTTTTTCAGAAAAAAATCCCCACCATTAAGCCATGCATGACTGTGTGAGAATGTTGAAACCAGGCCGAGGTGGGAGGACTGCTTAAGGCCAGGAGTTCAAAACCAACCTGGGCAACATACTGAGACCCTACCTCTGAAAAAATAATTAGGCACGGTGGCACACACCTGT
>chr1	212401916	212402244
ACAGATGGGCACAGATTGTCTTTTGTTGGCTGCTATTTGAATAAAGATCCCCTTTCTCAGATTTGGGAGATGCGGCACAATGAAAGGCAGCTAGAGGAGTAGGTGGAAACCCGTGCTGTTGTGTCATGACCTAGACCAGACAATATAACAGCGACAACTGTGCCCTGGTTGTTCTCCAAGTTTGGGGAGGTAGGAAGAAACAAAAAAGGAGCCACATATATGTAATAAGAACTAAGGAAATGTTGCAAAAATACAACCAACAAGAAAACATTAAAGGAAATGAAAATGTTTAGCCTGGAAGAAGGCTGGGGCAATTGAATAATTATTTC
>chr1	197734694	197735022
GCCCACTTTCACAACTCTTATTCAACATAGTACTGGAAATCCCCACCAGGGCAATCAAGCAAGAGAAAAAAATAAAAGGCACTCAAATTAGAAAAGAGGAAGTCAAGTTATCCCTGTGCCCTAATGATATGATCTTACATAAAACCTTAAAGAGTCCACCAAAAAACTCTTAGATTTGATAAATGAAATCAGTAAAGGTTCAGGATACAAAATCAATGTGCAGAAATCAGTAGCATTTTTATACAGCAATAATGATCTAGCTGAGGACTAAAGAAGGCAATCCCATTTATAATCACCACACACACATACAAATACCTAGGAATACATTT
>chr1	36553099	36553423
CAGTTTGCCCTACCCTGCAGAACATCCATGTGGACCAAGCTGAGGGGCCTGGGATGAAAACGGCCCTAGGCAAGAACATTATCAAGCATACAAAATGCTCTGCAAATTATCCCAGCACTTTGGGAGGCTGAGGCGGGCAGATTGCTTGAGGTCAGGAGTTTGAGAACAGCCTGACCAGCATGGCGAAACCCTGTCTCTACCAAAAAATACAAAAATTAGCAGGGCGTGGTGGCGGGCACCTGTCATCCCAACTATCTGGGAGGCTGAGGCACAAGAATCGCTTGAACCTGTGAGGTGGAGGTTGTAGTGAGCCAAGATCACGCCA
>chr1	190235619	190235943
ATAAAAGTTGCAGGAAAAATGATTAAATTCTTAATTTATGCATTATAAAAATATCTCAGTAACTAAGAGAAGAAAACATTGTTTACATGGAAAAATTATTTCTATAAAAATATATTCAGAAAATTATCCTAGATGGAAAGGTATTGGAAGCATACCCTTTACAATCAAGTTGAAACCCAGAATGTATATTGTTATTAATTCTGGAGAAACTTCTCAAAGAAATAAGAGCATCTACATGCAAAAATAGAGCACTTGCCATTGCAAAGGTAAAAGCAAAATTACAGTTATTCATATAAGTACTTTAAATGTAAGGTTACCACTAAAA
>chr1	58785449	58785742
GTTAAAGTAGCTGGCTCCAAAATTATGTGTATAGTATGTTTCATTCATTTCACCAAAACATATTTCTTGAGCATCAACTACATTTTAAGTGCCAAGGATGTAGCAGTGAACAAGACAGACCTGAATTTCGTGAACTTTATATCACAGTGAGGAAAGACAGGCGATTAAAAAAAAGTGTACAAATAAACACAAATAAATAAAAGTGTACAAATAAGCCAGTACAAATAAACACTGGATTGTGATGGATGAGTAGTGAGGTCTCATATTAGTTTATTATGTTTACACTCTGTGCAC
>chr1	172563546	172563839
AATGATGGATGGGAAAAGGTATTCCACGCAAATATAAACTAAAAGAAAGCAGAAATTCCTATATTTCTATCTGATAAATGGAATACAAGTAAAAAATTAGAAAAAGAGGCAAACAGGGCCATTATGTAATGTTAAAGGGGACAGTAGAGCAAAAGGATATAACAGTTGTAAATATATATATATATATATATATACACACACATATATATATATATATATATATATATATATATATATATACCCAACATCAGAGCACTTAAATATATAAAGCAAACATTAATAGAGCTAATGGAA
>chr1	95578720	95579005
CTGATTTTTTTTTTCACTTATTTTGTAAGTACTTTTTCCCAGTCAATTTCACATATATTTTCAGTTCCCTTAACTGTCAAATGAAGATAATATGATATTATTTCACAGGATTATTGTGAGGATTATATGAAATTGTGCATTCAAAACCCTGAGAGCAAAGTGAGGCCCCTTGTAAGTGATCCATGAATGGTAGTCCCTTTTCTCCTTTCTCTTGTTCAGTCTTCATGTTATGAAATCAGTAGCCCTAGCAGTGGCTAAAGAGAACATGTTCCCTGGAATACTTTGT
>chr1	228327802	228328087
CATATTTTAAATTAAAGGCAGAGTGAATAAGGAGAGATGAAAGGTTTACTGCGTTTGGATCGTGAGTCTTTCAGCCAAGATCGTGTCTTAAATTTTGTATCTTGTAATATCGTATCTGTGGGATTTCGTCAATAATGCTGACAAAATCTGAAGTTGTACAAAGGGATAGTGGGAGTTTCTCATCAGAGGTCATAGATTTTGGTGGGTAAGAGTGCTGCTTGCTTAGAGGGGTTTTGGCAGCTGCCTTCAGGCAGTGAGAAACTGTTAAGGTAGGAAGGAGAACAGA
>chr1	84665207	84665518
GGCGGGCAGATCACGAGGTCAGGAGATCGAGGCCATCCTGGCTAACACAGTGAAACCTCGTCTCTACTAAAAAATACAAAAAATTAGCTGGACGTGGTGGTGGGCACCTGTAGTCCCACCTACTCAGGAGGCTGAGGCAGGAGAACGGCATGAACCCGGAGGCAGAGCTTGCAGTGAGCCGAGACCGCAACACTGCACTCCAGCCTGGGCAACAGAACAAGACTCCATCTCAAAAAAAAAAAAAAAAAAAAAAAAAAACAGAATTGAAGGAGAGGTATAATTTAAATGGTTATCCTAAATAATAGATTGATA
>chr1	223502985	223503296
GTGACAACTAATAACAATGAGCTCCCTTAGCACTCAGATCTCGGGAAGGAAAGGCAGTTCAACTTGAGGAAGGATCTGCAATGACATAACAAATAGGAACCTAAAGTCATTTATTAGAGTTACTATAACTAGGGAAAAGGGGAACACCAGTTCTTTGAAGGATAGTTGAATACAGGATTTGAGCTAATAGTTACACCTGTAGAACCAAAAGAACATCATGGTCCCTCTATTAGAGTGGGGGCTTATAGAGGAAAGGTGATAAGGTCCTGGTACAACTCCATTGCAGTTTGTTCATGGACTCATCCAGTGCTC
>chr1	190156269	190156571
TCCTGCCATTATTTTATTAAAGTGCCAGCAATTGGGTGGTCATTTTAGACTCAGTGATTTTTTGAAGCATAGATTATAGACTGGGTGAATTACATTTAGCTTCATCACTGGACAGAAATATGAAAACCATGGCACTTTTTTTCTGTGTAAAAATGAAGCAGTTTTCCTTCACTGTGTTTTGAATAGAAGACACGGTTCTACGTGAATGATAAACACTGCTCTTGCTTTTTAGGAGAACAAAAGATTGAGGAGGAACCACCGGCTTTTTTCTCTTGCTATTATCTCCCAATCTTTCCACCAGTG
>chr1	208610234	208610536
GGGTTCAAGCGATTCTCCTGCCTCAGCCTCCCAAGTACCTGGGATTACAGGTGCCCATCACCATGCCTGGCTAATTTTTGTATTTTTAGTAGAGATGGAGTTTCACTATGTTGGCCAGGCTGGTCTTGAACTCCTGACCTCATGATCCACCCATCTTGGCCTCTCAAATTGCTGGGATTACAGGTGTGAGCCACTGCATCTGGCCTTTAAGGACCTTTTTAATGAAACAAATAATATTTCCCATGAACTACTAGATAGAAGAGAGAGAGAACAGAGCAGGGTACCTGGTGGCTAAAAATTAAT
>chr1	199691487	199691844
GAGCAAGGGTTTGGCTGCTGGGGTCAGGGTGGACCCCTCACCAGACTGTGCAGGCAGAAGACCTCTCAGCTTTGGATCTGGGAGCTCAGAAGGCACTGGGAAAAGCAAAGTGGACCCAGGTCCTCCCACATCCTTCCAGGCACCCTGGATTTCCTAGTACCTTTATTTTGAAATATCTGTCCAGCAGTGGGCACTAGCAGAGGATCCTGACTGCAAACATGACTTGCAGGCTAAGCTGACAGGAGCTGCCAGGTACCTAGCAGAGGCCAGGAGACACAGCAGGGAGGAGATCCCCTCGCTAAATTCCCAACTGGCCAAGATGCCTGCATTCCACAGCCTTCAGCAGAGGGCCCTAGAT
>chr1	70982257	70982614
CCTTTTAAGTGGGGCATTTAGACCATTTATTTTTAAGATTAATATTGACATGTGGGGTTTTGATACTGTTATCATGTTGTTAGTTGTTTTGTAAACTCAATTGTGTCATTGCTTTATAGGGTCTTTGGGCTATGTGCTTAAGTTTTTGTTGTGGTAGTAGTTACTATTCTTTCATTTCCATGTTTAGAACCCTCTTAAAGACCTCTCTGGATCTTAAGGACCTCAGCTTGTCTGGAAAGGATTTTATTTCTCTTTTGTTTATGATGCTTAGTTTGGTGGGATATGAAATTCTTGGTTGACATTTATTTTCTTTAAGGATGTTAAAAATAGCTTTCTAACTTTTCTGGCTTGTAAGGTT
>chr1	147647664	147648013
AGTGTAACTCTTGAAAAAGCAATGGATATATGAAGAATCCTAGACTAGAGATACAAATTTGCCAATCATCATATAGATGTGGTATTTAGAGTCAGGGGACTAGAAAGAACAATGTAAGGGGGAAGTACAGATAGAAAAAGGTCTAAGGCTGAGCCATGAAATATGCCACATTTTAGAGGTTGCGTAGAAGAGGTGGTAGCAAAGGATATTGATAAGGAGTACCAGTGAGGTAGGAGGGAAAACAGAGAATAAAACGTCTCAAGAAAGAGAGATCAACTATGTCAAATTCTCCTGAGAAAACTATTGGATTTGGAGTGGGAATGCACTAAATCTGTCGATCTTTTTGGGGC
>chr1	76090291	76090640
ATAACTTCCCATTCCTTCTAACCCCCGTTTCCCCAGCCTTAGACAACCAGTAATCTATTGTCTGTCTCTACAGATTTGCCTATCCTGGACATTTTATATAAATGGAACATTTTAGTATGTACAGGTAGTCTTTTGTGACTGGATTTTTAACTTAGCATAACGTTTTCAAGTTTCATGTTGTAGCATTTATCAATACTTTATTCTTTGTATTGACAAATAATATTCCATTGTATGGATATAACACATTTGGTTTATCAGTTTATCAGTTGATGGCTATTTAGGTTGTTTTCACTTTTGACTATTATGAATAATGCTATGAATATTTGTGTGCAGGTTTTTCTAGGGACATA
>chr1	216099780	216100110
AGTTTATCAATTCTGTTGATGATTTCAAGAGCAGGCTTTTGATTTTGTTGGTTTTCTCTATTGTTTTCCTGTTCATAATTTTGTTGATTTTTGCTCTGATTTTATTATTTCTTTGCTTCTGCTTACTTTGTAATTAATTTGCTCTTTTTAATATAGTTTTCTAAAGTGGAAGCTTTGATTATTGACTTTAGATTTTTCTTCTTTTCTAGTATATGCATTTAGTGCTATCCATTTTCCTCTAGGCACTGCTTTTGCTGCATCTCACAAATCTGATGGGTTGTATTTTCATTTTTATTTAGTTAAAAATATTTTTTATTTCTCTTGAGACTTT
>chr1	169593807	169594137
GCCACCATACCTGGCAGAGTCTGCTTTGAACTTGAGTCCACATACCAATTTTGTTCTCTCTGCATATGTTTCCTACCACTACGGATACTTAATGCCTTCTCCTTAAGTTACAGGTTAAGATCAACATTTACTCAGTTTGACTCTTCCAGAGAAATAATTTGCATTTGTAACTACAAATATTTATCCATGGTCACAATTAGAATCTCCCCTATCTAAAGGTATATTTTTTTTCTGAGAGAAGATTTTAAAATATGAAATTGATTTAAATGTAAGAAGGTATTATTACTATTAATTAAGAACCTGGGCCAGGTGTGGTGACTCACACCTGTAA
>chr1	198470462	198470807
CCCCTTCAACTTTAAGAACTGTAGTGACCTATCAGAGGGAGAAGCAGAATGCCTAGAAACTCCACCAACATGTAAGCATCAACCTAAAGACTCTACAGGTGGCCAAGGCAAAGGCTCCAAGGAGATCAGAGAGTTAGGAAGACACAGCAGATCCTAAATAATGAGCTAATTTCCTCCTACAAAAATGCAGAAGAGCAGTGCTTAGGCACACATGTTGGTGGCAGTCAGACCTGGGTTCAAGTTCCCCTCTGCCATCTACTAAGTATGAGACCTTGAGCTACATAATCTGTGAGCCTTAGTCTTGTCACTTGTAAATGATGATGTTCCTAAGAGTGTAAAATTCTCA
>chr1	229778284	229778629
TGGTGGTGTACCTGCAGTCCCAGCTACTTGGGAAGTTGAGGCAGGAAGATCCCTTGAGCTCAGGAGTTTGAGCCTGTGGTGCACTATGATCTTGCCTGTAAATAGCCATTGTAATCTGGCCTAGGCAACATAGGCCCCATCTCTATTTAAAAAAAAATACTGTCTATACACTGAACAACTCTAGCTCAGATATCTCTTCAAGATGCCTGTCTAATTTCCAATTCAGAACTCAAGATGCCTAATTCCCAATTCAGCATTTTCATATGAATGTGTAGTATACCTGTAAAGTAAACATGTTCAGAACTCAGCTTGTCTTCTCCCCTCAAACCTGCTCCATGGCTGGGCA
>chr1	96999587	96999946
TTCACAGGTAGGATCAGTATTGTATAGAGGGGAGAATAGTTTTAAAACATTACGGTAGTTCATTCCAAAGATACCAAGGTCCTGAATTTTAGGGTCTTGGAAGGAGAATGCAGGAAATGATAAAACGAGTTATCTGGAAGAAGACAAGTTTGGAATAATATTAAAGAGTTTTGTCTTAGAATCACTGGGTTGGTAGAAGATGATGCCATTAACAAAGGGGGAAAAGTAGGAAAAGGAGACTCGTTTTTGGTGGGAAAAAAGAATAATCCGCTACTGTTCTGTTTTTTTTTGTTTGTTTTTTGTTTTTTATTTTTTATTGATCATTCTTGGGTGTTTCTCGCAGAGGGGGATTTGGCAGGG
>chr1	239278639	239278998
TTTCCCTGGTCTTTTCATCCCATTCTTATGCATCATATGAGCTTTCTAGGGTTGTCATGACAATGTGCCACCAACTGGGTGGCTTAAAACAACAGACATTTATTGTCTCATGGTTCTGGAAGCTACAGGTCTGAGACTGATGTGTTAACGGGACCACACTGCCTCTGAAATCTGCAAGGGCGATCTCCCTGCCTCTTCCTAGATTCATTGGGTTTGCTGACAATTGTTGACACTCCTCGGCTTGCAGCTGCGGCACTTCAGTGTCTCCCTTCATTGTCACACAGTGTTCTCCCCTCTTCTGTCTGTGTCTTCATCTCCTGTTTGAATAAGGACACCTAGCTTATTGTATTATGATCCACC
>chr1	241381919	241382269
CAATAAAGCCTGGATTATGGCATATTTACAGTGTGGTTTACTAAATATTTTAAGACCACTGTAGAGACATACTGCTCAGAAAAAAATGATTATTTGCAAAATATTACTGCTCATGGACAATGTACCTGGTTACCTAAGAGCTCTGATGGAGATGTACACGGTGATTAATGTTGCTTTCATACCTGCTAACATCCATTCTGCAGCCCATGGATCAAGGAGCCATTTTGATTTTTTTTTTTTTTTTTGAGACGGAGTCTCGCTCTGTCGCCCAGGCTGGAGTGCAGTGGCGCCATCTCGGGTCACTGCAAGCTCCGCCTCCTGGGTTCACGCCATTCTCTTGCCTCAGCCTCC
>chr1	43632559	43632909
AGGTTCAAGCAATTCTTGTGCCTCAGCCTCCTGAGTAGCTGGGACTACAGGTGTGAGCCACAGCACCCAGTCTGGAGCCCATCAACTCTTAATTCAGTTGGTCTGGGGTGGTGCCTGGGACTCAACGCTGTATTTTCATAAGCACTTCAGGTGATTTTTCATGCAGCTGGTCCTTGGATCCCACTTTGAAAAACACCATTCTAGCTGCTTAAATTATTAAGTCTTCTAGTTATGATAAATTACATCTTGAAAGTGAAGAGAACTTAGAAATGATGTTTTGAAAATATAGTTGTTGGGCTGGGCGCGGTGGCTCATGCCTGTAATCCCAACACTTTGGGAGGCTGAGGCGGG
>chr1	85924579	85924873
TTTAAGAATTCTCTTTTGCCCCCTTTGAGAAAAAAAATATATATTTCTCTTTTTTATCTTAGAAACTAGTACTGAACCAGAACGAGGGTTACCTATCTCATCATTTTGATGGTCTCAAGGCTATCTTCCTAAGAAATGTGCCACAACTAAGAGTTACAAACGGAGGCTAAACTCAAAGAATGAAGATTTCTAATACAAAGTTTAAAGAAGCTTGAATATTTCTGTTCTTTTTTTTTTAATCACCAATTCTCATCCCACTCCAACACTGATTAACCAACATATACCCAAAGAACAC
>chr1	34909300	34909594
TGGCAGTGGCCGCTGCCATCATGCAGGCTGCAGCAGGGAGGCACCACCCCAGGGCTGCACACTCCGTGAGGCAGGCAGGAGCTGGTGACAAGTGGGAGCCCCACCCCTTTTGAGTTGGCAAGGCGGGAGTTCCCTAGGTGCAGCTGTGGCCACCCTCCCAAGCGCAGGACCCGAGAGTCTCTGCAGTCTTCACTCTTGGGGGCCTCAGAAGTCCCCCCCAACCCCCTGGCCCCACAGGCTCTAGAGTGTCTGCTCCTGCTGCCTGGCCTCTCCACTCCTGGCACCCTACTCCAAT
>chr1	231568452	231568948
TCAGGCACAAGAAAATAAATACTGCATGTTCTCACATATATGTGGGAGCGAAAAAAATTGGAGTCCGTGGAAATAGAGAGTAGAATTGTGGTTATTGGGGTGGGAAGGGCTTGAGGGGAGGGGAGGTTGCAGAGAGGTTAGTTAATGGATACCAAAGTACAGCTAGGTAGGAGGAATGAGTTCTGGTATTCTGCAATACTATAGGGTGAATATGGTTAACTGTAATTTATTGTATATTTTCAAAAAGCCAGAAGAGAGGATATTGAATGTTCACAACACAAAGAAATGATCAATACCCAAAGTAATACATATGCTAATTACTCTGACTTGATCATTATATATTGTAAACAAGTACCAAAATATCACTCTGTACCCCATAAATATGTATAATTTTTATGGGTCAACAAAAAGACGAAGAGAAACAAATTCTAATACTGTTAAATGGCACACTGTTCAGGGAGAAACGTGATAAGTGGTAGATGGAACAGCGATGCTGT
>chr1	232893751	232894247
TTAATTTTACTTCACTCCAGAGAACTCCATTTGAACGCTGGACTATCCAGAAGAGCCGTACCCTTAAATTATGTTTCGCATTTGTATATACCCTTAAAATATGTATATGTCTATGTATTCTTAACTTACATAAATGTTAGATATTTATTTAGTATATATATTTTTATTGACAACAAGTAAAACAATTTACTGAAGGCCTACTCTGTATCAAGCACTTTTGTAGCTACTAGAGACATGATCATCTTGTGCACGTGTTTTGAATTTATATAAATGACACTCTACTATATATCTCAATCCATGTCTTACTGTCATCAGCCAACAGTATCTTATTCAGATTTCTCCATGCTGAGTGTACATCTGTTTTATTATTCTGACTACTGCATACTATTCATCAAACGCTCATATCAACCCTCCTTGTGGTAGAAACTTATATTGCCTCCAACTCATCACTACCACCAATAATACTGCAATAAACATATCCTTGGGCCTAGTCTGTT
>chr1	238910886	238911200
TGTGAGCCACAGTGCCTGGCATACACTTCTTCCTTTTTTTTTTTGAGACGGAGTCTCGCTCTGTCGCCCAGGCTGGAGTGCAGTGGTGCGATCTCGGCTCACTGCAAGCTCCACCTCCCGGGTTCACGCCATTCTCCTGCCTCACCCTCCTGAGTAGCTGCGACTACAGGTGCCCGCCACCATGCCTGGCTAATTTTTTTGTATTTTTTTGTAGAGATGGGGTTTCACCGTGTTAGCCAGGATGGTCTCGATCTCTTAACCTCGTGATCTGCCCGCCTCAGCCTCCCAAAGTGCTGGGATTACAGGTGTGAGTCA
>chr1	233357539	233357853
TGTACCCCTTGGGCTTTAGTAACTTACGTATCAATTTTAATTCCAAAAACTAATTTGGCTGAACAACCAAGATAAGCCAAAAAATATTTCTTATTGCAACAAATTTGCTCTTCAATGATGCGAATGAAGATTCTCCGAAAATTCAAGGTGGATCACAACGGTTTTCATGACACGATTCCCCTCTGGTAGACCTCTCTTAAAAGATGTCGCAGGTATGAAATAAGACTGAGCCACGGGAGAAGCGCAGCCCTTTGGACTCCCCTGCAATTTCTATAGCATTCACTCATATCTTGGAAGCACTTAGAACGAAGCTAC
>chr1	32812405	32812699
CAAGTATTTCAGGATTTTCATGTGCTATTGACTTCTAGTTTGATTGTATATGGTCAAAGAACATACTCTGTGTGATTTTAATCCTTTAAATATACTAAAAACTTAGGCCAGGTGCGGTGGCTTACGCCTGTAATCCCTGAGGCTGAGGCAGGAGGATAACTTGAGGCCAGGAGTTTGAGACCAGCCTGGGCAATGTAGGCAGACCCCTGACTCTACAAAAAACTTAAAAATTAGCCAGGTGTGGTGGCATGCACCTGTGGTCCTAGTTACTTGGGAAGATGAGGCTGGAGGATTG
>chr1	187585102	187585396
AAAGGAAAAGAGAGCAGAGGGGGAATGGGGAGATAGAGGAAGGGAGAGAGAGAATGAAAGCTAAAAGTCTACCTATTCTATCCCACTCCCAATCTGTAGTCCTTGGTCTTTTTGTTTGGTTATGGCTCTGTGAGACACAGCAGGTCCAAGCAAAAGAGCATCTAAAAAAGAAGTGGACTGCATCAGTCCTTGCCTGAGTTCTGTTTTGCTTGCACTAAGTCTGTGGTTCTCAGACTGAACTGCCCCTTGCAGTTTCTCATTAATCTTTTAAAGAAAATATATAGATGTCCACCCC
>chr1	245421488	245421779
AGAAAGAAGAAACAAGGGTAAACCTCTTTAACTGGAAATTAAACACAAAATTCCAGAGAACATACATCCTGAGAATAGGTTTGAGAGGCTCATGGAAACCCTAGCCCAAGTCACTTGGTATCAGATTATCCAGGACAAAGCCATTTTATAAAGATTTTGACAGATGGCTTTTAGTGCCCAAATCTCAACCAAAGATTGCAACATATACATTAGGGTAACATGGCTCAATCAAAAAAAAAATAAATAAATAAATAAATAAATAAATAAATAAATAAATAAATATCCAGAAATC
>chr1	75788782	75789073
ATTGTACACTTCTAAAATGGCAAACATGATAAATTTTACATTATGAAAATTTTACCTTAATAAAAAAAAAAGATCATTATTTGAACAATAGACTACTTTGCAAGAGAGAGGGGCTAGCTGCTGAGGGAGTAATCTCCATACATGGACAAAAGCAGTAACAGCAGAGACCAAGAAATGGGGAAGATCCACTGTAAATTTCACAGGATTTGATGATGTCAGTAACTGAATCAGGGAGAAGGAAGCAGAGAGGAAGGAAGACATCCAGAATTACTCAGAAGCTTCTGAATGAAAG
>chr1	93867980	93868267
TGAGTATTTAAGGTGACAACAGCAACCCCACAGTTTTTATCCTGTACCAGGTGGGCAAGAGAAGGTAGACTGAGGTTAGGTGCGGGAACCTCTTTGCTGTTTTGCAATAAAAACACCGAAGGATTTCTGGAAAAATTTTAGAGACATCAGCATTACCTGCTTTGCAAAATATAAAATTTTTAGAACAACCTCATTCCCCCTTCCCTAAATTTAAGTGCCCAGTGTGTGTACATTTTAAAATAACTGAAGAGTACAATTGGATTGTTTGTAACTCAAAGGATAAATGGT
>chr1	237369372	237369659
GCTGACCAATCCAGTACAAGCCAGTTCACAGCATTTCCAGTGGCCTATTTCCAAACCTTGTGGTCTGGTACAAACAACATGTAGTTGTTACCATGTGGTAGCTTGTCCTACTACACAGTCCCTGATGTCAGTCTGGCTATGGAAGGAAACACTTGACAGGAGACTGAACAAATGCAAGCCCTAATGTACGAGATGCTCTCCACCTGTCAAATTCCCAAGAACACCCTCAATGCTCACTCTCTGAATGAGCAGCGGAGATAACCATTTTCTACTCGAAACCATTTCAGA
>chr1	184178939	184179253
GAGAGCTACTCTACAAATTGATTGAACCTGACAAGGCGGTTGTGGGAACTCTTGATTTACAGCTGGTTGGTCAGAAGTATAGGCGACAAACTATGACTTATGATTGGTATCTGAAATGGAGGCACTTCACTCCTTGTGGGAATGAGCCCTTAACCTGTGGGACCTGATGCTACCTCCAGGTAGATAGTGTCAGAACTGAATTAAATTAGAAGATACACAACCGTTGTCTGCTGTAGAATTGCTTGGTGTGTAAGGAAATACCCCCATACATCTGGTGTCAGAAATATTCTGTTGAGTGGTATTAGAGTAGAGGGA
>chr1	4118928	4119242
CACGGCTGCTCTGCGAGGTGGGCATGAGGGCCTGGATCACACGTCGGCGGAGATGAGAAAAGTGAGAGGCAAACCATCCCTCGCTCTAGTCTGCATCCTTGGCTCTGAGCTGAGGGCAATCAGATTCCAAGATCTCCCCAACCTGTGCCCCACAACCAAGAAGACATCAGAAAGGCTCAAGGTTCTGACTCTTTCTGTGCCCTCCCTCTTGTTCTCACTCTGCCTTTGCTGAAGCCGCTGGACTCACGGGTGAGTCTAAGGGACAAAGGGGCTCTCCTCCAACAGCAAACAAACTGCCCTCCCCTGCACTGATCT
>chr1	246640954	246641288
CTGCATTACCATGAAGGGTGCATTAAGGACAATTATTGTGAGGGCTTAGGAAAAGAGAAGGCTCAGGAGAAAATAAAAAGACAAGAGAAAATTTGCAACTTTTTAGAAATCGTTTTAGTGGTTCTGGCCAAAATGCTGTTAGAAATGTAGACAAGTAAAGGCCATTGTGATGAGTTCTCAGAAGGAAATGAGGAGTATTTATCTGCAAACTGGAGGAAAGGTCAACCTGGTTCTACAGTTGCAAAGAACTTGGGTCCATGATGTCCATGGCCTAGGACTTTATGGGAGACTGAATTTAAGAGTAATGAACTAGAATATCTGGTGGAAGAAATTTC
>chr1	81463613	81463947
ATTTCTAATAGTATTGGACAGTTCCATAAGCCACACGTCTTAGCTTTTGATCTCTCTGATTAACTTGTCTATACAAGTCACTCTAATTACCCAAGACTATAATTGGCATTCAATAAGGTAGCAGAATGCACCTGCCACTCTGACCACTGCCGACCTTCACCATGAATTAGCTAAAAAATCCATGTCAGGCAGCTAATTGAATGAAGCTGTAGACTTGTAAGCCATAATGGTTATGATTAGTGTGTAACATACCACATAACGGTAATGATGTAATCTAGGTCTTGATAGGCTTCAAACCGAAGTCTAAGGAGTCATATTCTAAATGAAGAAGAGAA
>chr1	149841007	149841294
GTCACTAAATTAACCAACTCTGGGGGTGGGCGCAGTGGCTCACACCTGTAATCCCAGCACTTTGGGAGGCCAAAGCAAGTTGGACTGCTTGTGTCCAGGAGTTCAAGACCAGCCTCGGCAACATAGCGAAACCCCGTTTCTACAAAAACTACAAAATTAGCAGGGCGTGCTGGTATGTGCATGTGGTCCCAGCTACTGGGGAGGCTGAGGTGGGAGGATCACTTGAGCTCAGGAGGTTGAGGCTGCAGTGAGCCAAGATCTCACCACTCCACTCCAGCCTGGGTGACA
>chr1	65208004	65208291
CAAATTTTCTGAATTGGTTAATAAGCTGACCAAGGATGCCACCGACTGGATGCCACCGACTAAACAGGATAAGAAATTCAGTTTTATGTTTGAGAAGAGGAAAGTTTTAAACAGTCACTGAGCCAGGCGTGGTGGCTTAGACCTGTAATCCCAGCATTTTGGGAGTTCAGGAGTTCAAAATGGGTTCAGGAGTTCAAAATGAGACCAGCTTGCGCAACATGGCAAAACCCTGTATCTACAAAAAATACAAAAAATAACTGAGTGTGGTGGCACATGCCTGTGGTCCCA
>chr1	13116800	13117139
CAGGAACAGATTAAACCTTCCATGTCACTATGAAGGTCACATGTTAGTCAAACTTCATCAGTGTTTGGGGAATAAATGAATTAATGACTTTTGGACTTTCACCCTGTTATTTATTCTTTCACTTTCATAAATGCACATCTAATTTAATCAATGAATCAGAAGAAAGTGTGAAACTCAATCAGGATTAACTGGGTGGAACTTCAGGATCTAATCAGGTATCACTTTCTGATTGGAAGCTGGTGATTGAGAAGGGGAGGGTGTGGTTAGAAACATCAACAAAAGCTCCTGAGTTTGCACAGGACAGACCCAAAGCCCTGGTGCCTGGAGCTACTGCTTGGTT
>chr1	95361629	95361968
TAGTGTTTTTTTAAATTGCAAAAGTAAAACTAGCTCATTACAAAAAAATTATAAATGATCAATATTTAAGAGAATGAAAATTCACCTCTGCTTCCTCTTCCAGCTCCCACCCTGGCTAGTTTCACTCCTAAACACACCTAGTTATCAGTTTTGGGGGTAAGGCCCTCCAGACGTTTTCTCTACAAATGGCAAAATGTGCCCAGAGTTATTTAGTTTTGAAAAATTTATTATTTTGCAGCTTGCTTCTTTTATCACCTTTTTCATTTAAATGTCAATAACATGTGATAGTATACATATAACCATATTTCTATTGGTGGACCTTGAAGTTACTTCTAATAAT
>chr1	81895089	81895404
CTGGGCAACATGGCAAAACCCTGTCTCTACAAAAAATACAAAAATTAGATGGGTGTGGTGGCACACACCTGTGGTTCCAGCTACTCAGGAGGCTGAGGTGGGAGGATCACCTGAGCCTGGGAGGTCGAGGTTACCATGAGCCATGATTGTGCCACTCCATGCCAGCCTAGGTGATGGAGTGAGACCCTGTCTCAAAAAAAAAAAAAAAAAAAATTCAGAAAGCCATGCAACTTATATCAGGGAAAGATGACAATTCAAGGCTCCAATATGAGCCAGTAATAGAACAAGTTTGATTTCATAGCATGGTGCTATGGTC
>chr1	175225377	175225692
TATTTCTTTAGTTATTCTCCCTTCCTACAGAGCTCAGAGAGAAGACGAAGAAGAGAAGAGAAAATAAAAGAAAAGAAGGGGTCCGGCAGGGCCATGACATTTTGCTGATAATGGACGAATAATGGCTCATTCCAGGAAGACAGAGAAAATGGGCTAAATTAGAAAACATTTCATAATGTTGAGCTTCAGTATCAAGTTGAGCCAAACTCAATCCAGCACAGCAATTTCCCACCTCCCAACTGTTTCTGCTTGTGCTCAAAGCTCCAATTATCCAGCCTGAATGCTTCTTATAAGACTACTACTCTTGTCCGCCCTC
>chr1	185265795	185266133
TTAAGGGAATTCTTCAGGTAGAAAAAAAAGGATAATAATTAGTGTCATAAATACATGTAAAGTATAAAACTCACTGGTAGAGATAAATAGTCAAACCCAGAATACTCCAATACTGTAATGGTTATGTGTAAATCATACATACTGCTAGTATTAAGTTTAAAATTAAAAATGGTCAAACACATACTGGTTAAAGAAAGTATTTTAAGCTTTTGGAAATCATGAGATGAAATACTTAGAGCCATAGTTCACTGCAGGAAGCCAAAGTTTAACTTTTCATGACCCCACCAAAAGTCCCATGGAGGATATAGGAAGTGCCTGCCATTGCCAAGAAAATTCTGC
>chr1	242832251	242832589
TCAGGTATTCATCAGAGGTGAATTTAGCTGCTCACTCTGAGACTCTGGCAGACTTGAATCAATCAAGCTTTGAGAATCAGCGGCAGGGGTGGCCACCGGGAAATTAGCCCATAGTCTAGGTCTCTGGATTACAATAAATGCCTTAACGTTATAGGGAATGGCTCAGGTACAAGGCTCGGCAGAGTTTTACCGATAAAAGGACAATAGACTGACTGTCCAACACTCATAAGAAGGAAGCCAGCCCTGGGAGTGTGATCTAGCTGGGAACCCAAGTCATCACAGCTGGATTCAGAGTCCCAGGGCTTGCCCCACACTTACTAGCATTTGATGATGAGTCTA
>chr1	188185155	188185466
CTCATGTGATCTGACCTTTCATTTAAAAAATGAGACCATTTGGTTTTAAAAATGAAATTACTGCAGTTACACAGTTTCTACTTTTAAAAAGACAGTTGGCTATTTGAAGTATTATCTTAATTCTCCAAATAACATATTGTCTTGTTTTCTCTTGACTATTTCAAATTCATCTTGCCCCAAATTGGAAGTCAATATTTGACTTAGTCCATTTGAGCTGCTATAACAAAATAACATAAAACTGGGTGGCATATGAATAAAAATGTTTTATTTCTCCCAGTTCTGGGGTCTGGGAAGTCCCAGATCAAGGCACTG
>chr1	117847357	117847668
GCATTAAAATCACCTGGAAGGCTTCGTAATACACAGGTAACTAGGTCCACACTCACGAAGTTTCAGTAGATCTGGAGTTTAGCTTAAAAATTTGCATTTCTAACAAGCTCCCATGTGTTACTGATAATGCTGGTCCTGGACTCATACCTGAGCTCCCTACTGTAGCTAATGAAATCTGTTAGGAATGATCATGCAGTTTTGATAGTACTAAATGACCATAGCCACTCATCCACCCGATGAGCCTTACTGTAAAGATACACATAAAAGGAACAATGGAAAAGAGTAGACAACTTTATTTTCGTCTTATACTCC
>chr1	153292385	153292689
CCCCTCCCCTGGGATCCCCCCACCAGTGATCTAATTGCTGGTGCTCTTCTGTGGGCCTGAGGTTTTCTGGTTAGAGAGGCTGGGAGTTGTGGACAGGTCTAGGGAGGTGACCTGCCCTCTGGTGCCCACAGACCAGTCTGCCTGAGCCCCTGAGGATCAAGTTGGAGCTGGACGGTGACAGTCATATCCTGGAGCTGCTACAGAATAGGTAATAGTGATGGTGGCAATAACAGTGACCACATGGCCAACAACTTGTATAGCATTTATTATGTGCCAGGTACTAAGTGCTTGTGCTCATTTAATCC
>chr1	29015813	29016117
ATGACTCGTGCTGGCCATGGGGATGCCCTGGTCCTCAGAGCAGACACCGGACAACCCCTTCCTCCGGGCAGAGTCAGTGTCCTCTGCAGGGCTGGCATCTCAGAGACTTCCCATGGGCAGCCCACTGGGTAGGTGTGGTGTGATGGGCTTAGCAGGCCCCTCACCTGTGGCAGGTGACCCCCTCTTCCTCCCGCCTGGCCCAGATCCTGGGTGGCCCGACCCAGAACCTGGGCAAGAGGAGTCAGTGCTTTCCTACCTGGCCTCCTGTCTGTTCCACAGCCTTCTCTGTTTCCCTGCCTCCTCTG
>chr1	101177313	101177742
TAGTATTAGTGATCATTAGCCAGTAACATTAAACAAGAGAAAGTATTTGAGACTTAGAAATTGGAGCAATGGTTTTTTTAATGCCAAGTGTATAATTATATGTCTGTAAAGCCCGTGAAAGTTGATGGGAAAACTATGACAGACAATTTAGCAAAGTTACAGATATAAGATTGATATGCAAAAATCAATGTTCTTTATATATATAAACAAATTCCAACTGAATGATGTAATTAAAGAGAAGACACCTCTTCAGTAGCAACAACAAAGATAACGTAGAGGTTAAATGAGTAAAATTTACACAAGGAATTTAAACCCTTTAAAAAACACAGAAGTCGACTCGAACAGAGCCTTTTTTGTCAACTATGACATTTTTGAAGAATCAGCTGGCCGGGCGCGGTGGCTCTCGCCTGTAATCCCAGCACTTTGGGAG
>chr1	62403104	62403533
CCCTCTTCAGGAATACTCATTATCAGGATCAGAACGACAGCCATTTCTTTTTCTTTTTTTGAGATTTGCTCTGTCGCCCAGGCTGGAGTGCAGTGGTGTGATCTTGGCTTACTGCAACCTCTGCCTCCCGGGTTCAAGCAGTTCTCCTGTCTAGCCTCCTAAGTAACTGGGACTACAGTCACGTGCCACCATGCCCAGCTAATTTTTGAATTTTTAGTAGAGACAGGGTTTCACCATATTGGCCAGGCTGGTCTGGAACTCCTGACCTTGTGATCTGCCCACCTCAGGCTCCAAAAGTGCTAGGATTACAGGCGTGAGTCACTGTGCCTGGCCTACAGCCTTCTTTTCATGGGAGATTCAGCAACATTTCCTTTCCTTACAGCATTGGTTTTCAAGTTTCAAAGTAAGCACATGAAACAGTTGTTTCCTG
>chr1	101997549	101997808
TTGTTACTGATAGTAAATTCTTAAATATATTCTGTGCTGGTTTACTGGTTCATTATTTGAATTCTTCTTGATTGGTTTATTTGTGAAAATATATTTATTTCGCCTACATTTTTGAAGGCTATTTTATATGAGTATAGGAATGTAAGTTGGCAGTTACTTCTCTTAGTACGTTAAAGATTTTGTTCCATTTTTGGTTGGATTCTGTTATTCTCTTGAGAAATCAGTTGTAAAATTAATTTTTGTTACTTTGAGTAATGTGC
>chr1	222280167	222280426
AAAGTCACTTAATTTACATCAGAGGAAAATCAAAGTTTATAGACTTAGGAAATAAAGTCGTAATGAAAAAGCTCTTCACGGCTGTCAGGACAGCTACATTTTTGGTCTCTGTCCTTGATTCCATTGTGACCTTCAGCCCATCTCTCTGGGCCCCATTTTCTTGTCTTTACCTCTTGGGTCATAAATGGATCTCCGTGCAGCTGTCATCCCTCTGCCTAAATCCTCCTCAAAAGAAAATCAAAATAGTGGCTAACACAGAG
>chr1	71519013	71519304
CAAAAAAATACTTTTGGATGGCTGGTTTTATACCATCTGCTGTTTTGAGAAAAAAAAAGAAAAGAAAAGTATATTTTTCCAGATTATTTATATTTAATTAAAATTAATATCATTTGACAGTATAAAAGCTGAAAATTAAAGTTATATTACAATTTACTTGAAGTAGAGAAAAGATGGAAATATAAAAAGAAACAAATTAACAGAAAATCTATTTATTAGGATGAGAAAGAGGAAGAAGATAAGAAAAAGAGAGGCATGACTGATTAACATTCTGGGCAATTATTAGTATGCT
>chr1	215351560	215351851
GCAGAAGTTTTTTTTCAAGATTTCTCTGGATTAAAATTTCTTATGTCTCCCCCACCCCACTGTGAAACCACAGAGGCTCCTGAAACATCTCCCAAATTTTCAGCTGCTGGCTGTCAGTAAGCATTCATGCCACCAATATCTCCCTGGGAGAGTGGTAGTTGGGAGGGCTCTGATAGTCACTGTGAAAAATTAAAGATGGCCACAAACTGTGTGCTCTTCCTCTCATTGAGAAGACTACAGACTCACTCATTGAATATGAGCTATGAGAATTCAGCAGAATGACATCTGGGAC
>chr1	50568365	50568693
ATAAGATTAAAGGGAGATGGAGGTGTGAGTGGTAGAAGCCACAACACAACCTAAGCTTTCATGATCCACCAACACTGGGTGAGCATTCTCAGGGGAGCCACACTCGCCAGTCTCTCTACAAACATTATGGGCTGAAAACCTCGTCAGGTAGGCTGTTCCTTCCAATGCCCGAATACATCTCTTCCAGTTAATCTGTCTGCTTTCCCAGAAACAATTGCTTATTCCCAAACTTGTTTATGCCAGTGGCACTTGCTTTTGTAATTATGTGATTCCATTTAATATTAATAAGCCAATAAAATATGGTTGTAAAAAGGGAGTTGTTTTATGAA
>chr1	53118716	53119044
CCTGGCACTGACATCCCCTACCCTTGAGTGTGGACAGGACCTGTTTCTTGATTCTAGCCAAGGGAATATGGCAAAGATGATAAAATATCACTCCCATGATTATGTTACTATATACTTATATATATGTATCTGTCTTGCTAGCAGGCCCACTGTAGGGACTCTTTCTCTCTGGCCCTGAAGGAGCAAACAGTCATGAAGTAAGTGGTTGGAGGAGGGAGAAGCCCACCTTTTAAGGAACTTGGGGCAGCTTCTAGGAGCCGAACGTGGCCTCCAGCAAGAAACTGAATCACTCAGTCCTGCAGCCACCAGAAATGAATTCTGCCAGCAGT
>chr1	50891761	50892197
CACCACGCCCGGCTAATTTTGTATTTTTGGTAGAGACAGGGTTTCACCATGTTGGCCAGGCTGGTTTCAAACTCCTGACCTCGGCCAGGCACGGTGGCTCATGCCTGTAATCTCAGCACTTTGGGAGGCCGAGGCAGGCTGGTCACCTTAGGTCAGGAGTTCAAGACCAGCCTGGCCTACTTGGTGAAACTTCGTCCTTATTAAACATACAAAAATTACCCGGGTGTGGCGGCAGGCGCCTATAATCCCAGCTACTTGGGAGGCTGAGGCAGGAGAATCAATCGCTTGAACCCAGGAGGTGGAGGTTGCAATGAGCCAAGATTGTGTCATTGTACTCCAGACTGGGCGATAGAGCAAGATTCCAAGTCAAAAATAAATAAATAAACAAACTCCTGACCTCAGGTAATCCACCGGCTTCGGCCTCCCAAAGTGCTGGG
>chr1	177864812	177865248
GATAAATTCTAAAGGAAAATGTCATTTCTGAATAAGAGCTGTCAAGTCAAAGTGATTGAGAAATCCAGATGAGCACTATTTCTCATCTGCTTGTTTCTCTTGGTGCGGAGGAGAAAGCTGGAAGATGGCAGCTTACATTTTCATGACCAATTTAGCAGATAACAACCCAATATAAAACTCAAAAATAAATTCACAACATAAATTGAGGAAACTGAAGCTTATTCACTTTAAAAACCAAAAGGATTGAGAATAATGTATTAAAATTCAAATGGGAGACTACCTGAAGAGCCAAGATGAGAATACATATTAGAAGGTCTTCCACTGAAAGCATTAACATTAGTATTAAAAAGATAATTTGCACGATAGATTAAGAAGGGAAAAATACACTAATTGAGTTTTTCAGTATAAAATGCATGCAAAGAATGAAGATAGAAGTC
>chr1	164917285	164917614
AAGTATGTGGATCAAGTCACATAAAAGTGAATAAAAACTAATTCATGACTGTCTAGGAATATTACTTAAGGGCAGAATTTGTGTCCAGGATTAATACATGGAAAAGATAGTTCATGTAGCTTGGAAGCATGAAGTACGCAACAGAGTTTAACACTCTACTCAAATCATATATTCCTCACTTACCAAGGCTTACGTAATGAAACTGCATTTTGTGTCTAGAAGGGGAATCAGTATCTAAGATTGCATCCATTCACATATCCAACAATTTCTGTGTGTACGTGACTCTACTTGGTACTTTGGGAACTTTAAAGATATCAGGAATTCACATCT
>chr1	227540786	227541115
TAAAAAGAAAACGTGACTATGAAGTAAGGAATCGGAGACAGTCTAGACCACTCTTCATAGCATATTGGCTATGGGAGGAAAAGAATCTCACGGTTCACAAGCACTTCCACCCCCAAACCCCAACACACACACACACACACACACACACACACACACACAGAATTTCCTAACAGCTTTTTAGTATCCATCCCTTAAATAAGAATGAGAAACGAAGGATCATTAGACATTTGAGAAAAGTGCCTAACATGAAAATAGAGAATTACCAGCAAAAAGAAACAAAGAGGCAGAAGTGAAAGATTGTGCTGAAGAAACACAGAAAGAGAAGAAAAC
>chr1	65959991	65960319
TCTGAGTTTCGTGTCCTACATCCCATGGGAGGCCCCTACAGGGGCATGGAAAACCCATTGCATCTCATCACTGCTAACTGACAAATTAATTAAAGCTTATTTCCTGTCCATGAAAGCCAGTGGTCTTGCCATAAAAGGTGAGCTAGGAGATATTCATTTTTCATACTATAGCATATACATTTAAAGAAAGTGTGTGATTTATAGAAAGTAATGTATAAGAAATTACAGTTCATTCCCAAGAGGGTCACTCAAATTAGAAAGATCCATCCTAAAATCTAGGCGTATGGAGTTCCTCCACTTTAAAAATCATTTTCTTAACCCAAGAATGT
>chr1	194539913	194540241
TGTGACTAGCTTTGGATAAATCAATAGATGAGGGTACAGACACAACCTTACTCAACAATATGTTTCCCAGGAATTAGGACAGCATCTGGTCTGTCATAATTGGTAATTAAAAGAAATAACTAACCAAAAAATATAAGGCATCATTTTCTCTACCTCTTATATTGTTATAAGAAATGAAAACAGCCTAGATTTAACTATTTATTTATTTTTAGAAATGGGATCTCACTATGCCACCCAGGCTGGAGTGCACTGCCATGATCATAGCTCACTGCAGCGTCGAAATTTTGGGCTCAAGGAATCCTCCTGTCTCAGCTTCCCAGGTCACTCTG
>chr1	181685066	181685381
CCCAAATCTCATCTTGAATTATAACTCCCACAATTCCCATGTGTTGTGGAAGGAACTCGGTGGGAGGTGATTGGATGATGGGGGCGGGTCTTTCTTCCACTGTTCTCGTGATAGTGAATGAGTCTTACGAGATCTTATGGTTTTAGAAAACGGGAATTTCCCTGCACAAGCTCAGTCTTCTCTTGTCTGCTGCCATGTGAGATGTGACTTTCATTTTCTGCCATGACTGTGAGGCCTCCCCAGCCACGTGGAAGTGTAAGTCCAATAAACCTTTCTTTTGTAAATTGCCCAGTCTCAGGTATGTCTTTATCAGCAG
>chr1	18016630	18016945
GCCCTCCTCCCTGGCCATTCTCACTCAGTCCTCTTTATTGGTGCCTTCCCAAGGCCTGGCCACTAGACCTTAGAGGCCCTCAGGCACAAATCTTTGTCTACACTACATCTCTTCATGACCACTTCCATCCCAACCACTTTTCTTTTTTCTTTCTTTCTTTTCTTTTTTTCGAGATGGAGTCTCACTCTGTCACCCAGGCTGGAGTGCAGTGGCATGATCTCGGCTCACTGCACCCTCCATCTCCTGGGTTCAAGCAATTCTCCTGCCTCAGCCTCCTGAGTAGCTGGGATTACAGGTGCGTGCCACCACTCCTAGC
>chr1	156190213	156190519
ATCTCTATTGAAAAAAAACAGAAATTAGCCAGGCATGGTGGTGCATGCCTGTAGTCTCTGCTACTCAGGAGACTGAGGCAGGAGAATCACTTGAACCTGGAAGGCGGAGGTTGCAGTGAGCCAAGATTGCACCACTGCACTCCTGCCTGGGTGACAGAGTGAGACTGTGTCTCAAAAAAAAAAAAAAAGTGTTATGGTGGAGGTAAACACAGCACTTTCAAGATCCCAGAGATCAGTCATTGTTCTAAGTAGATATTCAAGATTAACTTCCTGGGTAGATGGCACCTGAACTGAGTATGAGTTGAGT
>chr1	8593413	8593719
TATACCCATACTACAAGTGAGAAAACTAAGAGTTAGAAAGGTTAATTAACATATCCTATGTTACCAAGAAACATGTCAAAAGAAAAAAAGTTCCCTAATGGAAAATGCAAAACAAAAATAATGATTTAAAAAAAAAAAAACCATACACCGGGCACGGTGGCTCACATGTGTAATCCCAGCACTTTGGGAGGCCTAGGTGGGGGGATCATGAGGTCAGGCAGTCAAGATCATACCGGCTAACACAGTGAAACCCCATCTCTACTAAAAATACAAAAAAAATTGCCAGGTGTGGTGGAATGCACCTGTA
>chr1	179873499	179873793
GTATGGTGGAATTCAGTGTAGGGCATAAGGGAGTGACTGACTCTGGGAAGGTTTTTTAGTGAAGGTAACATTCAGTCAGGGATTGAGTGGAGGCTTTTCAGGTGGAAAAGGTAGGAAAGGCATTATAGGCAGTGGGGACAACATGAGCAATAGTGTAGACATAGGAAAGAATGTGGCATAGAATTGCAAGAAGCTGGATGTGGCTGTGTGACTTGGTATACAGGTAGGCAGATGCTGTGAGAGACAGATGAGCTAGAGAGGGTAGGTTGGGTCAGTCATGGTAGGGGATTGGCAT
>chr1	7859814	7860108
CAAGAAACATGAAAAATCAAGGAAACATGACACTTCTACTTCCAAAGGAACACAATAATTCTCCAGCAACAGGCTCCAACAGACTCCAATGAAAAAGAGATCTACCAAATGCCTGGAAAAGAATTCAAAAGTATGCTATAAAAGAAGCCTAGTGAAACACAATAGAACACAATGCAAAGAAATCAGAGAAGCAATTCATGATCTGAATGCGAAATTCAACAACAACAAAATAGATATCATAAAAAAGAACCAAACATAAATCCTCAAATTGAATAATTCAATGAATAAAATAAAA
>chr1	148556330	148556704
GCAACCACTGCCTCCCAGGTTCAAGAGATTCTAGTGCCTCCCTCCTGAGTAGCTGGGATTACAGGCATGCACCACGATGCCCAGCTAATTTTTGTATTTTTAGTAGAGATGGGGTTTCACCATGTTGGGCAGGCTGGTCTAGAGCTCCTGGCCTCAAGTGATCCACCCACCTCAGCCTCCCAAAGTGCTGGGATTACAGATATGAACCACTGTGCCCAGCCCTACATTTATTTATTTGAGATAGAATCTCCTTCTGTCATCCAGGCTGGAGTGCAGTTGCATGGGATTATTGATGTGAGCCACTGTGCCCAGCCCTACTTTTATGTATGTATCTACTTATTTGAGACAGGGTCTCCCTCTGTCATCCAGGCTGGA
>chr1	107012619	107012993
TAATAATCTGATTGAAAAAAACTGGGCAACAAATTTGAATAGATATTTCTCAGAAGAAGACACACAATTGGCAAAGAGACATATAAAAAGGTACTCAGCATCATTTATCATCAGAGAATTTCAAATCAAAACTACAATGTATTATCAGTTTACCCCAGGTAAAATGGCCTATATCCAAATGACAAGCAATAAAAAAATGTTGGCAAGGATGTGGATAAAAGGGAAACCTTGTATACTGTTTCTGGGAATGTAAATTAGTACAAACACTATGGAGAATAGTTTGGAGATTCCTCAAAAAACTAAAAATTGAGCTACGGTATGATCCAGCAATTCCACTGCTGGGGGATATACTAAAAAGGAAATCAGTATATCAAA
>chr1	41445458	41445737
AAATGTAAATGGGCTAAATGCCCCAATTAAAAGACACAGACTGGCAAATTGGATAAAGAGTCAAGACCCATCAGTGTGCTGTATTCAGGAGACCCATCTCACGTGCAGAGACACACATGGGCTCAAAATAAAGGGATGGAGGAAGATCTACCAAGCAAATGGAAAGTGAAAAAAAAGCAGGGGTTGCAATCCTAGTCTCTGATAAAACAGATTTTAAACCAGCAAAGATCAAAAGAGACAAAGAAGGCCATTACATAATGGTAAAGGGATCAATTCAACA
>chr1	21926582	21926861
AGTTAAGTCCCTTTCTCTTGCCCAGTGGACACAGGAAACCGTGAATAAAGTTTGGAAAATAGATTTCTAGGTCCCAACACCTTTGAACAAAGACCTATAAATTTAGAGATCTGAATCATGGGTTCATTTCCAAATCATTTCCAGTTACATTAAGGTCAGTTTAATTATTTAGGGTAATCCCAACCCTTGGACAGAGTTAAAGTAACAGATTACAAAGAAGGGTCAGAATTGAATTAAAATTTAGTTAAAATATATTCTTATAGACTTGGCAATTTTTGTT
>chr1	166415146	166415651
GTTCGGTCCCTCCGGACCGGACCTTTGATTGACAACTTCGATAAATAATCCAGTCACACTTCCGGGCCCTTTGGTTGGGGATCGCCAGGCGCTGCTTTCGTCAACTGTCAATCCGCCTGGGTTTGAGTAGAGTGTGACTGTTCTGGTGGACTTTCCCCTCACCAAACGTCTCCTCCTGCCTCAGCCTGCACCACCTTTCTTTCTGGGTGGCTGTTGCCTGTTTTCTTAGGGGTTAATGACGGGGATGATTTATAAGTTTGGTTTCTGTCACGTCAGGTGCTGTGCCCGGCGCTTGAGATAGGAAATGTAAAAGACAACGTGCGCCTCAATTCACAGTCTCGTGAGAGAGACAGACAATTATATTACAGCGTGAATAAATGTAATGAAGATGTATACACGGAGTGATGTGAGGTCTTTTAGGGGCTCGAACCATCTGGGAAATTGGGATGCCTGAACTGAATCTTTATAAAACCGTTGCGGGGGGCGGTGGATAGGTACATGCCATC
>chr1	236993277	236993782
CTTCGGAGCTGCTGGATACACCTGTAGACTAACAACAGACAGAACAGGCATACAAGGATTAGTATGAAATTTACAATAGTGGAACTTCTGATGGTTTTAACCCAAGTGACCAGGTTAAGATTTGCAAGGCCATCAGCAGCTTTCACAATTGCCTCAGTTCCTGACACGAAATTTAAATGGGCTTTGGATGCCTCAAAAATTTGTTCTTTTAATTTTGAAATGTCTAAAGTAAGATTATCTTCTCTTTCTTGTAGTTGATGTCTAACCATGTCCCAGTGATGCTCAGACTCATTATAGGCTTGGGGTGTAATACAAAAATCTGACGTATTCCAGTCACACTGTAACTGAAAAAGATATTCCAAGCTCATGGGCCTATCTCCCATCCAAATGACAGTTTGTCTAAGATCATTAGTTTGGTTTGCCAATTTTTGATGTATTTGGGTCAGAATTCCACAATTTTGAGGAATTCTTTTGCCAATTATTTACATATTCTGCAGTTTGAAGAG
>chr1	217992156	217992481
TTCACATCTGAAGCTTCTATTATTGTTCACTCTTACCCAAATTTTTTTAATGAAATAGCTAGAGATTGGAAGGCAGCATAGAGTGTGACCAAACACCAGCTGGTGCCCTCCTGGCAGAAGCTGTCAAAAACCACAATACTGGAGACTAAGAGGGGCCTAAAGAAAGCAGCTAACCCATCCTCCTGTCTCCAGCTAGGTTTCTTCTCATATTCAGAGCTACCAGAGGCTGACATGGACTGGACCAGGTCTCAGTTTCATTGTGCTGGCCACTTGCTATTTTTCAAACATGCCAGGCATGGTCCCATTTAAACCAGTCACAGTGGGTA
>chr1	223455240	223455565
GTGAAGTTTTCCTCGATTATTCCCCCAAATATGTTATCCAAACTTTTAGATTTCTTTTCTTCCTTAAGAACACCAATTATTCTTAGGTTTGGTCATTTAACATAATCCCAGACTTCTTGGAGGCTTTGTTTATATTTTCTTCTTATTATTATTATTATTTTGTCTTTGTTGGATTGGGTTAATTTGAAAACCTTGTCTTCGAGGTCTGAAGTTCTCCCTTCTGCTTGTTCAATTCTATTGCTGAGATTTTCCAGAGAATTTTGCATTTCTATAAGTGCATCCACTGTTTCCTGAAGTTTCTATTGTTTTTTATTTATGCTATCTAT
>chr1	70004222	70004500
TAATCAAACTCAGGAGAGGAGTCATAGTTGGAGACAGATATTTAACAGTCATCCTTTCAAGAAGTGAGTTAAAATCAACAGACCAAAAAAAAAAAAATGTCCTTAGAAAGGAAAAAGACAATTGCAGAGAAAAAAATATTAAACTTAGAAAGTGAAATGATAGTATAAACTCACTGCTGGAACTTGCCCAGAAGTTATTTGTGTTTCCCCCAGCAGTCATGACAACTTCGCATACAGAGGCAAAATTGGGAAATTTTATTACGCTCATGAAGCCAAAAA
>chr1	233948289	233948567
TTTTTTTTTTCAGACAGTTTCACTCTGTCACCCAAACATGATCTCAGCTCACTGCAACCTCCGCCTCCCAAGTTCAAGTGATTTTCATGCCTCAGCTTCCTGAGTAGTTGGTCTCGAACTCCTGACGTCAGGTGATCTGCCTGCCTTGGCCTCCCAAAGTGCTGGGATTACAGACTTGAGCCACTGCGCCCAGCTTAAATCTGATTTCTTGAGAACTGTCTGAATTAGGCCCACTCTTTGGCACTTACAGCTGAAATACTCTAGTATACTAAGTGAAAT
>chr1	106388162	106388439
ACTAAAACTAGTTTAGATTTCTACCATTGCCTGTATTCCTGTAATATATTTAATTGCACTTCCCACATTCAACCAAATATATCCTGAAGGAAGGGGCTGCCAAGACTAAGGCAGAACTTGGCCTTTAGTACATGATGAATATATAAAGTCTCTCCAGGGGAAAAAGAGTTGCGTGAATGAAATAACCAAGGAAACCTCTGGAAAACAAGTGGAAACTGGGCTTATTGTAATAATGTGTAAAAGGGCAAAGAACAATGCTATAGCAGATCACAAAAGGG
>chr1	66925690	66925967
TTGTAGTGGGGCCTGTCAAAACATACCTTTTTTTTTTAAGAGAAGACTAGCCAAAGACTAAAAATATCTATATTGAGAGAGAGATGTGCAAGCCAAGCAAAAATAAGAACAGACTTTATGCAAAATGTGGGACTATACACCACAGTCCACAGTCCATCTCAAGCTATAAGAGATTGCATTTAAGAGCGTGAGCTTTGGAGGTACATACACAGTTTGAGCTATATGACCTGAGACAAGTTACTGAATATCTCTCAGCTTCAGATTCCACATAGATACCT
>chr1	181004400	181004725
TTTGGGAGGCTGAGGTGGGTGGATCACAAGGTCACGAGTTCAAGACCAGCCTGGCCAACATAGTGAAACCCTGTCTCTAATAAAAATACAAAAAATAAGCTGGGCATGGTGGCAGACGCCTGTAATCCCAGCTACTCAGGAGGCTGAGGCAGGAGAATTGCTTGAACCCGGGAGGCGGAGGTTGCAGTGAGCCGGGATCGCGCCACTGCACTCCAGCCTTGGCCAAAGTGCAAGACTCCATGTCAAAAACAAACAAACAAAAAAAAAAACAAATAAAATAACCCTCAGCCAACAACTCAACAGGATGACCAGCTGGACAGCAGCCA
>chr1	64109001	64109326
AAATGTTGAGGGGTGTAAAATGATAACTCAAACCTTTCCAAGAGTCCCCAAAGTGTGTACAGTGCATATGAAATTCTCCAAAAGGAGAAGAGGGATCTGGAAGTGCCACTGGGAGTGAGAGGCTGGGGAACCAGTGGAGTAGAGGATAGTAGTGGCTTGAAGTCACAGAGCAAGAATTCAAAACTTTGCTCTGGCACTAGCTTGGTGGCCTTGGGCAAATTACTTAATGTTTCTGAATCTTTCCATGAGGAAGATAATTACATTGCCCACCTCACTTGGTTGTGGTCGGTATTAAACTGGATAATGCAAATAATGCACTTAGCACA
>chr1	45088441	45088840
AGCCATGATACAGGTTCCTGGCTCTTCCTTCCCAGGTTGGGCAAACCTCAGTGAGGTGAGGTGCAGCGGGGTCTGGCTTGGCTCAGACCATGGCTCTTCATGTTCTTATCTCCACTAGAACCTGTGGGAATAGGCTTGTTGGCTAGGCAGGGGCTGCCCCTGCTTCTGTTCAGTCTCCAAGGGATATTAGTTGAACTAGGGAAAATGGCTAGAGGCTGGGAGGAGAGGGAGTGAATGGTGAGCATGGAGGGTGGGGCTGTGGGTGAGGTGGGGGAAGGGGCTGGGAATCTGTATGGTAGGTATGGGAGCAGAGTCCTGGGCTGATGCTCAGGCGTGGCACTGCCAGCAGCTAGGCCTATGGGTCTAGAAAGGCTGATTAGGATAAGGGACTGAAGTACTC
>chr1	216091170	216091569
ACAAAAACACTTCTATAGAGAAAATGCACCATTCAATGACAGTTATTGATATATCCTATAATTACAAAAAAAAGTTTCCTGTGAGAATTCCATCATATTAATGATGCATGTATACTATCAAGAATTATAAATATTGAGTAAGAAAGCTCCAGGTTCACATGTTCCCAGATGTTCCCAGATGGGGCTACTAGATTAGCAATTTTTCAAAAACATAAGCAGTAATTAGAAATCTTTCATAATTCCTTTTAGAAACAGCATTTGATTTTAATTCTTTCATTTAAAAAACCTTGTAAGAAAAAACTGTGACAGAACTATTGACATTTTTATAGCTTGACAAAAATTAAGCATAATTAAAGTGAAATATTTGTTGCATAAATTAAACTGCAATTAATATGTTTTC
>chr1	108142818	108143136
ACGCCACTGCACTCCAGCCTGGGCAACATAGCAAGACTCCCTCTCAAAAAAAAAAAAAAAAAAAAAAAAAAGAAGAACATGCACCGAACTGTCAACAATGGTGACTATCTAGGAGGTGAAACTGCTATGAAATTGCGCTTTTCTATTGATTTTTTAACATTTCTATACTGTTAGAAATTTTACTGATAGGTATACATAAACTTTTATTCAGAAGAAGATTTTTTTAATGCAAAGATGCTTTTAGAGTTGTACAACAAGCAGAAATGATTTTCAAATTTTTTTCTTTATTCCTCTGTGGAACCAGCCTTTTGTTCAAACA
>chr1	48123203	48123521
TCATGGCACTCTGCCTCCCACTTTAAGTGCCCAGACATTCAAAACCTGAACATAGCACCCCTCCCCTTCCCCTGCCACCCAGCTGCTCAAAACTACAAAAGATAAGGCTCAAGGATATCATGGACCTGGTCCAATTCACCTCTCCAGCCTCAGCTCTTGCCACCTCTTGCTTCATACTCTAACCCCTATTAACCAAAATTACTTCATTACAAGGTGCCATGCTTTCTCTCACTTCCAAAACTTTTGCACATGCCATTGCCTGTACCTAAAACACTCTTCTCTGTCCTACTCACTTAACCAACTCCTACACATCCTTTGG
>chr1	143655391	143655718
TATAGAACAAACAGCGCAATGTATCAGGTTTTGAAATGTACAACGTATTGGGTAATAACAACAATAAATTTTTATTAGGCAATGTTTAAAAAGCATATCAATTTAGTACAGTTTATATGATTTGATGCATTTCTTCTGCCCAATGGTCATGCAATATTATCCCCTGGATGCTGTACTTATTCTTGTTCTAAGCATCCTTTTAGAGTAGAATATAAATAATTTAGTCTCTTTGAAATTATAATCTTTTGGTTCTTTAAGTCTGTTCTGAAAACTGGTACCAAACCAATTCCTTAATTAGCATTGAAAATACTGAACTAAATATATTCAT
>chr1	244711289	244711616
TAAATGTTAGTAGATATCATCCAACCTGTGAGGGCCCAATTAGAACAAAAGAATGGAGAAAGGGTGAATTCTCTCTCTCTCTCTCTGATTACTTGAGCTGAGACATCAGTCTTCTCTTGCTCTTGGACTGAGACCTAAACCATCAATCCTCCTGGTTCTCAGGCCATTGGACTCCACTTTCCTGGGTCTCTAACTTGCAGAGAACGGATCATGGGACTTCTCAGGCTCCATATATATATATATACACATACATATATACATACATACATACACATATTCATATATGATCATATATATAATTATATATATAAACTCATATATGAGTATA
>chr1	68172370	68172679
GGACAAAATGTGGAGGGGGAAGACAGAGATTCTGATGATCCTGACCTTGTGTAGGCCTAGGCTAACATGTGTGTTTGTGTCTTCATTTTTAACAAAAAAGTTCAAAAAGTTAAAAAAAATAAAATTTTTTAAGTAAAAAGCTTATAGAATAAAGATATAAAGAAAGATAATATTTATGTATAGTTGTACAATGTTTGTGTTTTAAAATTAATGTTATTACAAGAGTCAAAAAGTTTAAAAAATTAAAAATTTATAAAGTAAAAAGTTATAGTAGGCTACAGTTAATTATTGAAGAAATAGATTTTAAAAA
>chr1	64910692	64911001
GTTACCCATAGCATAATACAATAAGATATTTTTATAGAGACAGAAAGACCACATTCACATAACTTTTATTACTGTTATAATTGTTCTATTTTATTATTAGTTAATGTTGTTAATCTCTTACTGGGCCTAATTTATAAATTAAACTATCACAGGTAGATATATATAGGGAAAAACCTGTATATGTAAGGTTCAGTACTATCATCACTTTCAGGCATCCATTGGGGGTCTTGGAACATATCTTCCACAGATAAGGGAGAAGGACTACTGTATATTTTTATACATCCCCTGCGTGTTGTTATTTTGTGTATAT
>chr1	197474786	197475105
ATATACAATATCTGACCACAGACCTTTTCTATTATTCACGGATAAGTAAGATGAGCTTTCCTTTATTATCAGGAGGGGAGGGTGGGCAAGGTTGGCTTAATTAACTTTATGGCTCTAGCACTCCCTCCCTCTAGTGCTTTTGTTTCTAGGAAGTATTAAAAATATGACTGCATACTTTCTGAGATACGCTGGCCCTCTCCCTCTCTCTCACTTATATCTCGACCATCTCTCTCCTTTGCCCCTATTGTCTTTATCCTGCTAAATGCAGCTCTTAGTCCTGGTAGTTTCTGATTGGTGCAGGGGTTTAACCTAGAAGGGAT
>chr1	32034463	32034782
AGCAGAGATCTGGGCAGAATGCCAGGTTGGGGATGACTATGATGATGGGACTTAATACCACTCATGTGGGGGCCTTGGGGTGAGGCCAAAAGGAGGAGGACCGACAGTGACAAGGCGCTGGCAGGCCTGTGCCAGCAGCACTGTCCCACCCCATGTTCCCCTATGCGTTAAGGATCGCTGTCCCCGTTTTATCACAAACAAGGTGGGCCTCAGAGCAGTCAGGTGACATGCCCAAGACCACACTGCTGGTGAGGCGAGGCGTGGGACCCCCAGGCATGGGCTCTGCCCAGCACCAGGTCAGGCTCCAACTTAACCACCAG
>chr1	115008640	115008937
GATGGAGAGTTTCGCTCTTGTCTCTCAGGCTGGAGTACAATGGCACAATCTCAGCTCACTGCAACCTCCACCTCCTGGGTTCAAGTGATTCTCCTGCCTCAGTCTCCCAAGGAGCTGGGACTACAGACACGCGCCACCACATCCAGCTAATTTCTGTGTTTTTAGTAGAGATGGGGTTTCACCATGTTGGCCAGGTGGGTCTCAAACTCCTGACTGAAGTGACCCACCGCCTTGGCCTCCCAAAGTGCTAGGATTACAGGTGTGAGCCACTGTGCCTGGGCAAAAAAAATTGTTTTTT
>chr1	27291337	27291634
AGCCTGGACAACATGGGAAGATCTCATCTCTACTACTTAAAAAAAAAAAAATTAGCTGGGTGTGGTGGTGTGCACCTGTAGTCCCAGCTACTTGGGAGGCTGAACCAGGAGGATCGCTTGAGCCTGGGAGATGGAAGCTGCAGTGAGCTATGATTGTGCCACTGCACTCCAGCTCGGGCAACAGAGAGAGACCATCTTAAAAAAGGTGGGGGTGGAGATTACCCTGAATTATCTGGGTTGGCCTAACGTAATCACAATGTGGAAGAAGTCTTTTTTTTTTTTGAGACAGAGTTTTGCT
>chr1	15532290	15532591
AGCGCCCAAAAGACTAAAAGAAAAGGGTAAGCTAGCGTATGCCCCATATTCTCTACTCTTGTACCTAATTCCTAGCCCAGAGCTAATCCAGAAGGAGGAGCGGGAAGAGGAAGATGAGGAGGAAGGATGGGGAGGAGGAGGGAAGAGGAGGAAGGAGGAGGGCGATGATGATGGTGATGATGGTGATTATGGTGACGATGATAGTCATTCATCACTGAGGACTTATATTCTAGATACGGTTCTCAGCATTTTATACACATGATCTCATTTCATCCTCACAGTAATTCTATGAGTTAATAATT
>chr1	72146536	72146837
CTATACAACATTTTTGAATCTTCTCCAGCACAGCTTTCATTCTAACTTGATGCAAACATTTCCAAAAGTTTAATCACAATTACAAATCTGGATTATGGCAATGTCTGAATACAAACATTGAACAAAATCTAACAAATGTTCTGTCATTTAAAGAACTCCAGACAAACAGAAGAGTAGGAAAGGCAGGGACCCAACATGAGCTAAACACTTCATGTGTTCCAGGAACACAGCCAGGATCTTAGCACCAATCTAACGTCAGAAGGCAGACCACTCAAATCAAAAGGTTGAAGAAAGGAGGCTCT
>chr1	44144921	44145319
GCCACTCTTCCTCCTCCTGTTCCTCTCCTTGCTGCTTTTCCTTCCTTTTGTTCTCCTCTTCCTTCTGTCATCACTATCATTATCATTATAGCTGTCACTTATTAAGCTCTTCAGTTTATCAGCTTTCCTTGAATTCATTCAGTTCTCATAATGACCCTATAGCTAGGTACTGTTATTATCCCCATCCTAGAGATTAAGAAACTAGGGTACAGAGAGGATATGTTACTTGTGTAAGGTCACACAACTAGTTAAGTGGTAGAGCCTAATTAAAACTCAGATCTCACTGCCTCAGGGATCTTCCTAAGAAATAAATCTGACCACCTACCTTCCTGGTTAGAATCCTCCATCAGTCAGCTCCTATCTGCCATGGTCTGTGAGGATGGTAAGAACTACTGTTAA
>chr1	86007106	86007504
TTAACTTTGTCACTAAGTTTTTATTGTGTTAATTATGTATCCGGTGCTATAATAGACTGGGTACTAGGTGGTAACAACGATGGTAGGTAGGTACTAGGTGGTATCTAATATATTTCATGCCTTCATGGAGCTCACTTTCTCTCAGGGAGCTGAGCACAGAATTCAATAAATTCAAACAATTCAATAAATAAGTCTTTTAAATTTTATCCTCTAGAGTTACTCATATTGTATCTATCCTCTCTTATATAAGATAACCTTTCAAATATTTGAAGACAACTATTATGTTCCAACACCTCAATTTTGTCTAATTCATTTACCAATAATTCATTAAATATTTATTGAATGCCAACTATAAGAGAGGCACTGCCAGGTGTGAGGGACACAGCATTAAAACAAAAA
>chr1	145769388	145769678
ATAGAATGTGTATTCTGCTGTTGTTGGATGAAATGTTCTGTATATAGCTATTAAGTCCATTTGTTCCAAGGTATAGTTTAAGTCCATTGTTTCTTTGGTGACTTTCTGTCTTGACGACCTGTCTAGTGCTGTCAGTGGAGTATTGAAGTCCCCCACTGTTATTGTGTTGCTGTCTATCTCATCTCTTAGGCCTATTAACAACTGTTTTATAAATTTGGGAGCTCCAGCGTTAGGTGCATATATGTTTAGGATTGAGATATTCTCCTGTTGGACAAAGCATTTTACCATTAT
>chr1	28105139	28105429
AGGTGCTAAGGCTACAGCGGTGACCAAGATAAAAATCTTTGTTCTAGGCCGGGCGTGAGGGCTCATGCCTGTAATCCAATCACTTTGAGAGGCTGAGGAGGGTGGATCACCTGAGGTCAGGAGTTTGAGACTAGCCTGGCCAACATGGCAAAACCCCATCTCTACTAAAAATACAAAAAATTAGGTGTGGTGGCGGGTGCCTGTAATCCCAGCTACTTGGGAGGCTGAGGCAGGAGAACTGCTTGAACCTGGGGCCCAGAGGCTGCAATGAGCTGAGATTGCGCCATTGCA
>chr1	2520732	2521048
GAAAATAAAATAATTTTAATTCACTACAATAACTGAATAAAGGAGGAAAGTCACATGATTATTTCAACAGATGCAGAAAAAGCATTTGATAAAATCTGCCATCTATTCATAATAAAAACTCTTGGCAAATAAAAATAGAAGGGGTCAGCCACAGTGGCTCACGCCTGTAATCCCAACACTTTGGGAGGTCGAGGCGGGCAGATCACCTGAGGCCAGGAGTTCAAGGCCATGCTGGCCAACATGGTGAAACCCTGTGTCTACTAAAAATGCAAAAATTAGCTGGGTGTGGTGGCGCATGCTGTAGTCCCAGCTACTTG
>chr1	219305112	219305428
GATTTCCCACCCCTACTGGCCCATCCTCTTTCCTGTCAACACTTGTGAGTCTTTCCCGTGTTCCTTCAGGACTCAGCTATGTACTGACAGCCAGTCTTCCTAGCCCGATGTCCATGGATGATGACGATGGCTCCCTATGATCTCACTTTCCCAGGGGCATCGGCAGTTTTTTCAACTACTTTCAGAAATGTGGGCAGTTTATACAGAGCTTCAGAAGCCAGAGGAAGTATTTTGAAGAAAGGGGACAATTGGTATCTCCTTACCTTACTGTAGCAAGTTTCTACCTATCCATAAGCAAATATGAACAATTTAAAGTT
>chr1	77934512	77934820
TTTATCAACAATCGTAGTGACACATTCCACACTTCATGCTCTCAAAATAAAAAGTGCCCTAAAACTAACTCTAAGTTTTTTAGTCACTGACATTAATACTAACCAGGTTACAGGAATTGAAGTTTAACATTGTACAATATAAGCGGCAATAAGTTACTGATATCTGCTGACAAATTCCACTCAAACTAAATATATCCTTGATACATTCAAAAAGACATTTTGTAAATTTTAATAAGCTAGTTAGTGTATATGCTGCAGTGCAAAAAAAGTGACACCCTAGTTTCCTGAGCTTTAGGAAATTAACAATTT
>chr1	77258897	77259205
TCCTGGACTCAAGAAATCTGCCCACCTCAGCCTCCCAAAGTGCTGGGATTACAGGCCTGAGCCACTGTGCCCGGCCTTATGCCATGCCTCTTACTGAATGCACCTAGTAACAAACTACCCCACACTTGGTAATTGTTCATTATTATTATCTCTCAGAATTCTGAAATTTGCAGTTAGATGGAGGCTGAGGCTGGAATCATTAAAGGCTCCGTTACACCTCTGGGGGCTGATGCTGGCTGGTGGCTTGCACCTCAGCAGGAGCTATAGGCAGGAACACCTACAGATGTCCTCTTGTTGTTACCCGGGGTT
>chr1	229019329	229019767
TATCACTGTTTTCTCATGCCTTTGACTTCTTATCATGGCCCCTTGATCAGGACTGTCCAGAGAGCTCACGCCTCCCTTTGTTCATGAAGGTGGGCGTGTTCATCACTGGTGGGTGTGCTCATCACAGGGTGGTTTCTGAGACTGAGGAGCCATCAGCCTTCAAACTTCCTTTGCTTCAACCTCTAGCTTCAGTTGGCTGGTGGCTATTTTCACTTCAGCAAGAACTTCACTAGATTTGTAGATCTTTGGAAATCAAGACCAAGCTTGAGTAGAATATTTTTCCAGACATCTCTGAGGTTGAATTTGCAACCTCCTGCAAAGAGTTGTCAGTGTTCTCTGAATCCTGGGTTTTGAAAGCTTCCCGGTTTCATGTTTGTCTATGATTTTTACAACATGGTTCTGGAAGCTCTTGCAAACATAAATTTTTAAATGGACACAA
>chr1	6217545	6217983
TCCAAGAAGACTGGCTAAAACTTAGCAGCGTGCCGCAGCCGAACACAAACCCCAGGAAACAAGCTCGGATGGCTATCTGAAAGGAACCCAAGAGAAGCTCAGTCATTCACAGTCCTCAGAGTACAGATCTGGGCTGCTGACCTTCCCGGAATAGGCAACCCACAGGCAAGCAGATAGAGCCGATTTGCTGAGGTTGAAAGGGAGAAGTGGGCGACCTGGGTTCAAATTCTGCACCCACCGCTCTCTGGCTGTGTGGCCTCCCAAATTATTTAACCTCTCTGAGCTTGCTTCCCCATCTACAGCCAGGGGATAACAGTACCTACCTTTTAGGACTGCAGTAAGGATTACCCACGTAAAACACTTAAGACTAACTGCTACCTACATTTTAGCTGTCATTATTATTATTATTCGTGATTACTATTCAGGGCTGTAGGAAAAC
>chr1	153538782	153539093
CTGGGATTACAGGCATGCACCACCACGCCTGGCTAATTTTTGTATTTTTAGTAGAGACGGGGTTTCACCATGTTGGTCAGGCTGGTCTCGAACTCCTGACCTCAGGTGATCTGCCCGCCACAGCTTCCCAAAGTGCTGGGATTACAGGTGTGAGCCACTGTGCCTGGCCTAATTTTTGTATTTTTAGTAAAGATGGGGTTTCACCATGTTGTCCAGGCTGGTCTCCAACTCCTGGCCTCAAGTATCCACCAGCCTCGGCCTCTCAAACTGGTGGGATTACAGGTGTGAGCCATCATGCCCAGCCTTGTTTTC
>chr1	78087114	78087425
CTGTAATTCCTGGAACCTGCTGCATAAAACCATAAAGGAGTGTGTTACCAGTAGTTTGGAGGGCATTTTAAAATTTATTTTCAAAATTTTAGGTTAAAATCAAAAGTCAGTCTTACATCTTGGATGTTTGGATGTGGATGTTTGGCTGAATTTATATAGAGTATGTACTTATCAATACCACATTCTTTGTTGTATTCCAGAATCATATTGTGCTAATTCCCTGTAGGTACATAATGAGGAAAATTGGCTCCACTACAACCATTAAAAAATAATTTTGGCCAGATGTGGTAGCTCGTGCCTGTAATACCAACA
>chr1	199967927	199968246
ATGGTTCACTGCAGCCTTGACTTCTTGGGCCCAAGCAATCCTCCCGCCTCAGCCTCCCAAGTAGCTGGGACTACAGGCAAGTGCCACGATGCTATTTTTAATCCATGCTAAGTTTAAAATGTAATACAGGCTAATTCTTAAATTTTAAAATACACACTAATTTTTGTATTTTTTTTAATTTTGGTAGAGGCAGGGTTTTACCATGCTGCCCAGGCGGGTCTCAAACTCCTGGGCTCAAGCTATCCACCCACCTTGGCCTCCCAAAGTGCTGGGATTACAGGCATGAGTCACCATGTCTGGCTTATACACTCTCTTATATC
>chr1	218892523	218892842
AACTGATGAACTCAAAGAGCCTGTTCAGATATAAAATTGTATAATTGTTTTTCTAGTATTTTTCTATTTTAAGATTTCCCAAATTCAGTACATCTGAACATTTTAACCCTCTGTTAGATTTGTTAGGCATATTGGTGGTGCCATGTGGTATTGTAGCATCACTGAGGCCTAAATTAGAAATAGGAAATTATTTTATTCAAAGCCTTTTTAATAAACAATAAAATTTGTGTTCAACATTGCTAAGTGGTTTCAGGAGAATATTAAAAAAATATTTGCAGTACTCCTGGTTTGGCATTCCTGATACTGAAAAGTATTTATCT
>chr1	178527624	178527919
GCTCACCTTTTTGTTTTGTTTTGCATTTTGATGTCCAATTGTTACAGCTCTATACGTTGAAAAGGCTAGTCTTCCCTCCACTGAATTTTATGTTGGCATTTTTGTCAAAAATCAGCTGACCATTTGTGATTGGATCTATTTCTAGGTTATCTATCATGTTCCTTTGATCTATATACCTATTCTTATACCAATACAACATTGGCTTGATTTCTGTACTTTATAGTAAGTCCTGAAACCAGTGTGGGGCCTCCAACTTTATTCTTTTTCAAAGTTGTTTTGATTATTCTAGGTCCTTT
>chr1	100195170	100195465
TTTCTTTGTTTTGGTTTAGCAGATAGTTGTCTCAGTTACGTTCAGGCCAAAGTCTAGCCTGCCTTCTATGGACCATGGAATGTAATTTCAGTTTTCAAGCTTTTGCAGAGTATTTCAATCTGTTCTATGTATGTTTCCCCCAGGGGCTAAATGGGACCTGGGTGGGGGTCTACACCACACACCAGTGTTCAAAGCCCTTGGTCTTGAAGTAGTTTAGGATATGCCACCTCAAAATATGCCACTTTGGTATACTGATTATTTTGAGGTGAAGACACTTAAAAAACAACAAATGCAGA
>chr1	112789444	112789955
TTGGGGGTGATTGGTATGCAGGAATAGATCATCATTACACACCCCCATTAAATCTCTTCATTCTTCAAATCTTAATATCTGTTTTGGGGTTTTTTTATTATTTATACTGTTAAACCTGTAATCCATATAGTTCACCTGACTGAATCATTAAGTTGATTGAAAAATACCATGTTCTGTCTCCCATGTTCCAGTCCAGTGTTTGATATAATAAATATAGACTTTGAATTCACCTTTCCTATATTTGACCCCATATTAGAATGTACTTAAGAGAATCGCTCTCTGACAAGGAGTCTTCTTGAGGTTATTCCACAGATCCTTTTCCTTTACAGGCAAAGCCGTCTGTATTATACAACTTGTAATTACTATGCAAGTGATTATGGAATTACTATGAAGTACTACAGGAGAAAGCAGACAGCCAAACAACTGTTCTCAGGCTGAGACCTCACCAAAGAAGCTCTTTGTCTATTACTCATAACTCTGTGGTGCTTATTAATTATACAGGGTAATCACAG
>chr1	175774918	175775429
AAAGTTAGAGGCATCACATTACCTGACTTCAAACCATACAAGGTTACAGTAACCAAAACAGAATGGTGTGGTACAAAAATGGAACCGCAGACCAATGGAACAAAATAGCACAGAAATAAGGCTGCACATCTACAAGCATCTGATCTTTGACAAAACTGACAAAAATGAGAAACGGGGAAAGGACTTATTATTCAATAAACAGTACTGGGAATTGGACCCCTTCCTTATACCATATAAAAAATCAACTCAAGGTGGATTAAAGACTTAAAGGGAGAATCTAAAACCATCCAAATCCTGAAAGATAATCTACAAAATACCATTCTCAATACAGGACCTGGCAAAGATTTTATTACAAACACACTAAAAGAAATGGCAACAAAACCAAAAATTGACAAATGGGATCTGATAAAACTAAAGAACTTCTGCACAGCAAAAGAAATTATCAACAGAATGAACAGACAACCTACAGAATGGGAGAAAATTTTTGCAAACTATGCATCTGACAGAGATCT
>chr1	71769981	71770280
TTTTAAATAGACCACTCAATATGTTTCAGTTTGAGAGGTTATGAAAAAGTATTCTATAATTTGACCAGAAAGTGTTATATTATGAGATTCTTTAAATATATAATCATAGACTTGCTCAAACATGTTTCATTTTGGGGTGGGGGTAATTCATAATCATCTAAAGCAATTTAAAGCATTTTTGATTGATTACAATTTGAGATAGAATTTTTTTTTTCATTTCTAAAACACTCAGTTTCTCAGATCAGCAAATCCTGTTTTAGACTAAAATTTAGTGCCATTTCTGGAATGAGAGGAGAAAAA
>chr1	110603804	110604103
TCACACTCCTGAAAAGGAAAGCTCTATGCTAGGATGGTGGGGCAGGAGCTAGAAGGATCTGAGGTTCTTCTTGACTTTCTTGACAACATCTCTGGACTATCTACTTCCTGATTTCTTGTTACATGACACAAATAAAAGCCTCATTTGGGTAAGCCAGCATGGTTGGGTTTCTAGTACAGGGAGCCAAATACAATTTTAAGTGATGCCTAAAGATTGTCAAAGAGGGTGCCTTTTTGTGTGATTGCAGACTCGCCAACCAATGTGCATTTCCTGTCCAGGTTCTGTCCTCAGGCTCACTTC
>chr1	158845441	158845922
TGAAAGGATGAAGAAGGGACCCTGGAGAATTCATTTTCATGGCAGACAGTGCAGCAGTAACAGTAATATCAAGTTTCCAAGTCCAGCAGAGACAGTGAGGCAGTGGTAGAGTCTGTGCCTAGTGCTGGGGACAGTGGCTGTGCATGAACAGGATCATCATCCCTGGGCTGGTTTTGTAATTTTGGCTGTGCTCCCAGCCACAGCCTAGTCTCTTCTTTTCCTGCTCACTTTCAAAGCATGGTTTTGCAGAAACTTCTAGCAGTTATTGGAACCAATCAGTATCTTTTCAATAGGTTCCTTTTCTACATAAAAAAGCCAAAGCCAGCTTCTGTTGATTGCAACTAAGAACTCTATTAAAGAAGCTGGTACCAGGAAACGAGATGCACTAAGCAACAGGCTTACAATGTGAATTGACCTCATAGAGGAGGTAAGATACAAGGCAATAAGGACCTGAGTTTTGAGCTGGGAAGTTGGTGCTCCTT
>chr1	51981031	51981512
TTAATATGAATAAGTGTTGTGGCTTAGTGTTCTAAATGTTGAATGGAAAGAGAAACAGTTAACACTTCAGGAGAATTTTAATGAAATATTCTACATTAGGAAGTAGTGGGTTTCTCATCTCATGAGATACTTAAGACAAGACTAGATGACTTTCAAAGATGTTATGAAAAGAACTTCTGTGAATGGGAGGTTGAATTAGGTGACTGCTGTAAGTCACAATATAAAGTCATACTTGTGCTTTCTTCTAGAGTATTAGTTTTACTAGATTTGAGAAAACACTTGTTAACTACTTGTTCATGTTATCGATGAATTTTACATGATATTTTATTGGTTGCAGATGGGGCAACTATATACATAAATTTTCCTTTTAAATACATGAAAAATTTTTGCATTACTATGCAAGGGTGATTGGGCCAGTTCTGGGACTGTCATTATAAACCTCCTGTTACACATTACCTAAAGAAAAATGGATTGATGAGTAG
>chr1	199871576	199871904
TTCTCCATGTGTCTATGAGCCATGGACAGGTTCTGGGAAAAAGGACACTGAAGGAGAGGTGGCCTGGTTGACAGGAATCTCTCCAGCTCAGACTGCTCCATACAGCTTTAGAGGTTGTTATCCAGGGAGCTGTGGAGCAGTTACAAGTTTCAGCTATGGGAGGCGGAACTATTTGCTAAACTTCCACCACTGCTGCTCCCTACTTCTCTGGCCAATCCAGGTAAGCCTCACCTCCAGTGCAGCTCTGAAGATCTGGCCCCTCAGATCTTTGCCCCATGCCTGGGCAGAGATTGGCCAGCCCTCCTTATAACTCTGAACTATTGTCTCCC
>chr1	39756619	39756947
AAAGGGGCCAGGGACTATGGCTGGGGTTGGGGGCTTGAAATGAAATGTCATCTAGTGGGCAGTGGGGTGCCTTTTGGGGCTCCTGGAGAGGGGCACCTGATTTGCCCTGGGCGTCAGTTTCCCAGGAGCAGTGTGGAAAAGGCTGAGGTATCTAGAAGCGGACAAGTGACCCTCTGGGCCTCCAACTCCACCTTTCTGGAAGGGGCCTGCCCACAGCTGGGCAGCCTGAGAGCCCCCCACCTTGACTGCTTGGCCTTCCCTGCAGCCAGCTGGAGCCAGGGAGTCCTGCCTAAGAATGGGTGGGTAAGAAGCAGAGCTGATGGAGAAGG
>chr1	56547423	56547693
GAGAGGATTGACTCAGGCCCTTCCAACTGCAGAGCTGGAGCTACTGAAGGGTGCTTATGTTAGTGGCCTGTTTCACATTGGCCTACCCAGATGTTTTAATTCAGAATTTCCCGTGTGGTAATCAGTCTCATCATGTTATTTCCTGCCTGCACTTCTAACCTCCCTCATTTGGGATCATTTGTATTGCTTTTCTGTGCTGCTCATGTTTACCCAGGGCCTGATTTAGAATCATCTGCAAATTTCATCAAAGGGCATTTATTCACCACCTACC
>chr1	31807796	31808066
TCAGGATCCTGAACCACAGATCCCGTCTCTTGTTTAGTTAGTGTGAGTGAAATTGGTTTCTGATATTTGAGCCTTGACCTGCCGTAAAGAATCTGAGCGCGTTTCCGACAGGGAAATGTCTGCATGTCTTAGGTGGGGACATCGGCGGCCCCCTGCCTGTCCATTATGCTCGTTCTGGTGGGGACATTGGCGGCCCTCTGCTTGTCCATTATGCTCATTCTTGGGAGATGTGGGACTGTTTGTTACTATTCAATCTGATGTACAGAGGGGG
>chr1	207421705	207422025
TGCAACAAAAACAAAGATAAATAGATGGAACTTAATTAAACTAAAAACCTTCTGCACAGCAAAAGAAATAATCAGCAGAGTTAACAGACAACCCACAGAGTGGGAGAAAAATTTTCACAATCTATACATTCCACAAAGGACTAATATCCAGAATCTACAAAGAACTCAAACAAATCAGCAAGAAAAAAACAAACAACCCTATCAAAAAGTGGGCCAAGGACATGAATAGACAATTATCAAAAGAAGATATACTAATGGCCAAGAAGCACATGGAAAAATGCTCAACACCACTAATGATCAGGGCAGTGCAAATCAAAACCA
>chr1	193938897	193939217
CAGGCATAAGAAATTATAAAAGTATTAATTTGGGGAACTAATAAATGTCCATGAAATCTTCACAATTTATGTTCTTCCACCATGGCTTCAGCTGGTCCCTCAGTTCGGGTCCCTGACTTCCCACAACACTAACCCCTAAGCCAATCACTGGCAAAAGGAATGGAAATCTCTTTGGCTTAGCACCAACTAGACTTTGCATTTGAACAAAGGATGGAGCCATCTTCCTTAAGACACTTAGTGAAATGATGAATTAATTAACAAAAAGGAGATTGTGCTACTCAAACAATCCCTGCTTAAACAATCAGGAGCATCTTACTCTTC
>chr1	202643598	202643918
TACACCATTCCCCATATATACCAATGGCAGGTAGTCAAAGGCTGTCAAATAATTATATCATATTCAGACATAATCATTTATAAATTCTGCTTCTAGTTCATAGTCAATAGTATCATCTACTCCACTCATTTCATTTTACTCAACGAGCAAGCTAAAACAAGACATGAGACTGGCCTGAGGTCTCTCAATAAGAGCTAGCATTTAAAGGCAAGGCAATAAATTCTGAGTTTTATTTACTTGTCTCATTTAAATCTTGCAATAACTTGTACAATAGATATTATTATTTTACCCATCAAGTAAGAGTGAATTGAGGCCATGAGA
>chr1	194973502	194973822
TACTGCATATATAAAATAATTTATATATTATACCATTAAAATACTTTTTGCATGATTGAATCTATTCTATTTATGTTAATTTTATTTGTTCATGATAGAGTCACTTTGTATTCTGGCATTAAAAAATAATATCTAGTGAAATTAAACCTATCTGTATTATTCTCATGCTGCCATAAAGAACTGCCCAATACTGGATAATTTATACATACAAAAAAAGGTTTAATTGGCTCACTGTTCTGCATGGCTGAGGAGGTCTTAGGAAACTTACAATCATGGTGGAGGGAGAAGCAAACGCATGAAGACAGGAAGGAGAAGTTCTGA
>chr1	217614297	217614868
CGTGGGTGAGCGTTTCTGATGACCCATCCTGGCAGCCCACAGAGACGTCCAGTGCCTGGGACCTATGGTGTCCTTGAACAGAAAGGAGGCAAAAACTTCCAAAGAGTGATATTTGATCTTACTGTGAAATAGCTGAAACCATCCTCCCATGATTAACAAGAATTCTGGACAGAAATATTGTTATAGTTAAGCATTAATCAGGCTGCACCTTAACCCACTTCTTTGTAACCAAAAATCACTAGATACTGACTATTTACATCCTCATTGTTCCTATAGACAGGATTTCTAACATTAGGATCATGAGACTGTTTAAGAATTGATTTGCATCTCATTGTTCCTATAGACATAATCTCTGACATTAGAATCTTAAGGATTTTGTTTAAGGATTACTTAAGATGTTTTTCACATCCCAAATTCCGGCAAAACAGCTGACATTAACCAGCTTGAAAATGCCACAGATGAATAGAATCAGCATGAGAATACAGTTTCTTCATTTCCCCGTTCCATGACTTCACCCTGAGCTCTCCAACCAGTCAACAATCTCCATGATTCAGCCCACTCCAAAACTCTTT
>chr1	60686736	60687307
GTATCTATGTATTTTATTGTATGAAAACTGTATTACAATGAAAAGAAAAGAAAAATGGAGGAAAAAACGAGGCAGGGAGAAAAGGAGAGAGATGAAGAAGAGGTAGAAGGAACAGAGGGAGAGAGAAAAAATAATGGTCCTAGGAACTGGGGAGGATGTGAGCCAGGAGCTTGGGGTTACTGTTGCCAACAGCTGAGAAAATAGGCGAGCAGAGCTCTGAAGGGTCAGTGTCTCAGTTAGAATTTTGTAATTCTTTAAATGGTTAAACTAAATCTTGATACAAAAGGAAAGCATATTTTGGGGATGCAAGATGGAAAAGATAAGCTCTGACCCCTGACTTCTGCTCTATTGGCTTTAAATAGCAGTTGGATTTATAAAAGCCTATTCTCAGAGATTCGTTTGTATAGTTTTCTTGTTCAGTTTCTTTAACTTGGAATATAAAAGTTGTTCCAAATTGCCCACTGTATATCTGCCAAACTTTTATGTGAAGAATTGGGTGGCAGGTGTTTCATTCTGTAGTCATTCTTAGAAGGGTTTGTTCCCATGTTTGAATGGAGTCAGTTGTGCACTTA
>chr1	81227776	81228165
ATGCATGTGCACACCTAGTCTTGATGCTCAGATATTTATATAATACAGAGGGCCTAGCTCTGTATGTCCATTGGAAGGAAGTTACTACATGGTAACTTCCTAGTGACTCAGTTACAGAAAAACATTGCATCCCAAAACGCATCAGAGAAACAATTCTTCCTCTTCTGCTTCTGGTAAATTTCACTAGTTTGAACAGATCTGAATTCACATATGGTTTCAATAAATACAAATGATAGAGAAGAATGGAATGGACTAATAACTAGAGAACGAACTTCTCAAAGTTTGAAAACTAACAAGAGTTTTGCTGATATTCAGTCTTACTCTCCAGAGCTCAAAGGACAACTTTATCTACATTGTAACACAATGTTTTAATTTACAAACAATCTTCAT
>chr1	48284533	48284922
ACATTCACCTTATATAGCCTGGCCTAGGAGAGTGGTTGACACATGGTAGTTCTTTAGTGATGACTTATTTAATAATTGAATGAAAGATAGAAGAAGAAAACAAAGGAAAAAGAAAAGAAAAGAAGAGAGGAAGAGATAGGATAGAAGGAAGAAAGAAAGAAGGAAAGAGGTCCTATTTATCATCTAATTTCTAGCCGCTATTGCTTCCCCAGAGCACCTTCCAGGGCAGGCTGGGCAGCAGCCTCTCTGTGTCTCCATTATACATCCATTCTTACACTGAATTTTGAGTGTGTCTTGGTTCCTTTTCTCCTAACTAGACCGTAAGCTCTCTGGGGTAGGGACTGAGTCTGGCACAGGGCAGGAGTGCAATGAATGTGTGAACTTGTGGAA
>chr1	201967838	201968163
AATGGCGTGAACCCGGGAGGCGGAGCTTGCAGTGAGCCGAGATCGCACCTTGCACTCCAGCCTGGGTGTCAAAAAAAAAAAAAAAAAAAGGAAGGAAGGAAGAAAATGAATGGCATTAATTGCCTCTGTCTCTGAGGAACAGGGCACTGAAAACCAGAGGCTACTTGTGTAAGCCTCGACCTGTAGCTGTTTCAACCACCACCAACCAAAACCTCTTCCTCCCCCTCCCTCAGTCTAATTGCCGAGTTACTGTCAGCATTTCTGCCAGACATTTCAGATCTCTAATGCATTAATGCACTTAGTAGCATTCTCGATAGTGGGCTTGG
>chr1	181866377	181866702
AATGCTGCCTGCCCGGTCCTGGTGGGTCAATAAATAACAGAACATTTAGACATATCTGTATGAGGAGGGTTTAGAATTTCAGAAAGTCTACACTATGAATGTGACATTTGAGTAAGGACCTGAAGGACGTGAAAGAAGGCTTGGGATAACTGAGGAAAGTGTTTCAGACAGAGGAAAGAACAGTGCTATTAGTGTGTGTTCAGTGTGTTCCAGGAACAGAAAAAAACCCAATGTGGTTGGAGTGGATTGGTGGGAGAAAAGCACGTGAGTAAGTCAGAGGTTATGGGAGGACAGATCGTGTAAGGCCTACAGGCATTGTAAGGAGT
>chr1	155456966	155457246
ACTCCCCTCAGGATCTCTCTAGCGCCCACCTCTCTGTCTTCATCTTCCTTTTTCACATCCATGCTCCAGCCCCGAGGCTCATCATCTCATGGCTCAGAGGAATTGTCGGACTACACAGATGCTCCAGGCTGAGTCCAACCCATGAAGTTGGGAGGCTCACTGCTGGCGTGACAGGAGAGTGTGTTCTTTCAGTGCATGCAGTTGGTACCATGTGGGCTCCAGGAGTGGAGGCTGCCATAGCTCTTATCACAGCTGGCTTGCTGATGCTTAAGAGGCCCTCA
>chr1	38456331	38456611
TGTCTGCTCCAGACCTGGAGTCAGCAGGGCTGGCGGTCAGCAAGAGAAGATGGACAGGAAGAGGAAGTGAGCAAGGACAAGGCAGAACCCAAAAGAATGGCCTGAACACAAAAGGAGGAGCGTCACCAGTTGAGGGCTTGCTGGGATGGCATCTGCTTCTCACTGGCACCTGGGTGGCCTCCCACTGCCTCTAAGCCTCCAACTGATGATATGGGTGATCTGCAGAAGAACTAGCCCGCTTCACCACAAAGCTGCACACAAGCCAGGCCCCGAGTTTGGAG
>chr1	21596358	21596669
ACCCCGCCCGGCTATTTTTTTTTTTTTTAAATTTTTAGTAGAGATGGGGTTTCACCATATTGGTCAGGCTGGTCTCGAACTCCTGACCTCAAATGATCCACCCACCTTGGCCTCTCAAAGTGCTGGGATTACAGGTATGAGCCACCACGCTTGGCCATGAACAATATTTGTATGTAGTATTAAAGGATAATGAAGATTTTTGTTTGCCTTTTGAATAAACCACAGGAAAAAGAAAGGAAAGACAAGAGATAGATTGTTTGGAAACCTAAGTCTTCCCTGTATCAATAAGTAAAGTTTTATGCTTTTTAAAAA
>chr1	152646363	152646674
TGCTGTCACGCCAGCCCAAGGCTCCTGCCCCAGGGAGGTTACTGTTACTGCTGTAGTTGCCACCACCTGTTGCTCCTGAGTGGATGCTAGGCCCTTCCAGGGCAGCCAGTTACAGTCAGTTTTCCATTTCCCTGGTGCTCAGGAAGGATTAGGAGAGGTGGTCTCATGGCCTGAACAGCCCATGAAAGGCAGAACTGAGAGACTGGGGAGGAAGTGAAAGTCCTCCCAGCTCAGAAGGAAAATGCAGAGAAGTAGAAATACCCAGCCCCTCTCCCACACCCACACAGACTCAGCCCACAAACTGGAGAGTAA
>chr1	143548063	143548362
GAAGTACTTGCCTACCACTTCCTCTGAACTCACTTTTGCCAACATTTGTGTAGTCATACAGTGGGATCACATTGTATGCAAGACCTCAAACTCAAATCCTTAAATGAAAGCGATTAACATGACTGTGTAAAAATTTATCTTCAAAATACAATGAATACATATATACACATACTTATATGGGAAAGGAATTATTTTATTTGGATACCTTATCAAAGTTATATATACTTGAAAATTTGTTTAGTAAAGTAGCAGTCCCCTTGTGTACTCCCAGAGTTTCATCACATAGAAGCAATTATTTCG
>chr1	113633402	113633701
CTTCCCATTGACAGGTGAATTTCTTGGCTGGGTGGGGCCAATCTATTAAAGACTACATGATTTCATCTCCTTTTCTTTCTACTCTGTCATCCACCAGTGGGAAGCACTAATCCTGAGTGACAATATCTACTCTACAGGGCTGTCCCAAGGCCTAGGCTGGGAGAGGGGGAATAGGAAGGTCCCAAGAGTTTGAGCTGACTCCCTAGATTTCTAGCAATCCCTTTCTCCCCAACCATAGGTCCTTAGTTTGAACCCTCACCATCTCTCGTCTGGATCACTAAAACATCCTCCTACATGGCC
>chr1	158509684	158510032
TATTATCAAAGAATCTAGTCTCTTTTCCTACCACAGATACCTCTAATACAATGGAATTTTCCAGGTGATATGGCCCCCCTGGACCTGTTGCAGAGCTGTTTCTTGCATCCCCAAGTGCAGAATATGCTGCCTCCAAAACCGTAAGAGGCCTGAAATAACCTGTACTTTACTTTAGAGGTGATGTTCCAGAATGCTTCAGACCACTGAACTAAAAATTTCACCAATGTCGCAGGCCCCTGCATCTTTGCAGCATTTATCCCCCATCACCTTGAGTATATATGTCTAACCAAGGAATCCAGAGTACTTGACACTGCTTAGTTGTTGGGTCTGATTAACATATCCTTAATAC
>chr1	171365536	171365884
TCTTTGGGTATACACCCAGTAATGGGATTGCTGGGTCAAATGGTATTTCTGGTTCTAGATCCTTGAGGAATCACCACATTGTCTTCCACAATGGTTGAACTAATTTACATTCACACCAACAGTGTAAAAGCCTTCCTATTTCTCCACATCCTCTCCAGCATCTGTTGTTTCCTGACTTTTTAATGATCGCCATTCTAACTGGCATGAGATGGTATCTCATCGTGGTTTTGATTTGCATTTCTTTAATGACCAGTGATGATGAGCTTTTTCTCATATATGTGTTGGCCACATAAATGTCTTCTCTTGAGAAGTGTCTGTTCATTTCCTTTGCCCACTTTTTGATGGGGTT
>chr1	156817529	156817841
TAAGAAGGTAATAATTCCTGGTGAATGTTAGATGGATGAGTTAATCATCAAAAAAGTGCTTAGTATATAAATGATTTTTGTTTTCCTTTGTTATTCAGCACTGTATAGCATTTGATTTTTGAGCATGGAGGTTAACAGACTTTCCACTCTAATTAGGTTTTGTTTAGGCTAAGATTAAGCATTCTCATGGCAGAGTCTAACTTATCACTGACAGTCAGAAGACACAGTAGAAAAAAGGTCTGAATTATAAGTGGTTCCTAAAATAATCCACAACCCTTTGGACTCTACTTTAAAGGTCCCTTTGGTTCTTTGT
>chr1	85634362	85634674
ATTGTGGCTAAATGAGTATTATATTCAAACACTTGATCAAAAATGTGATCCTATTTTTGATCAAGTGTTTGAATCTTTTTGACAAACTTCCCAAAATGAAATTCTAAGTCTCCTTGTCTTAGTCCCTTTAGAGCTGCTATAAAGGAATACCTAAGGCTGGATAATTTATGAAGAAAAGAGGTTTACTTGACTCACAGTTTTCCTGGCTGGAAGACTGGGCATCTGACAAAAGCCTCAGGAAGCTTCCACTTATGGCAGAAAGCAAAAGGGAGTCACAGTACAGAGATCACATGGCCACAGAGGGAGCAAGAGA
>chr1	179568623	179568942
AAAGTCATTCTACTTGTAGCCTGGGTGGATCACCCTCGATCAAGGCTATCCATCGTGAGTCAACCAGAAGAGGTCCATGCAGAATGCAGAGGACAGAGATACTACTAGGTGGAAAGGCAGGCCTAGGGCTTGCCCTCATGGAAACATCTGGTGGTATGGGAGTCATGCAGGTAGGGGTGTTTCCATCCGCTGTGTGCTAACTGGATCTCTCTGAGGATGCTACCTACACCTTGAAGGAAAGGGGCTCCCTTCATCAGCTGTGGGCCCAGACGCCACTGAGCAGGCCCACAGGAAGCAATTCACGGTGAGGCAGTGGAGGG
>chr1	203928998	203929317
GGAAGAGGCTGCTGGATGCTTGGAACTGGGGATGCTGAGAAAGGACAATGTTCTACCTTTGTTACCTGAGAAGTCTGGTAAAACAGGACTTTTCTTCCCTGCAGGGAGCAGGGCAGTGGTGGGGGCTCGGCCCAGCCCTCCAGACTTCCCAGAGATGGTGGAGGAAGGACAAGGGGAAAGAAGGAAGCATTCAAGTGGTGGGCTGGCTGCACGGCCACACTCCTGCACTGCACTGCACTGTGCCCTAGCCCCCGCACTTAGGAGGGCAGCCGGTGTTTCCTCCTACTTTCAACTTCCTGTTCATCCCCAGTACCCTGGCC
>chr1	151103423	151103743
ACATGACACTACTACTAGAAAAAAAGCCTGTTAAAAATGACATGGTATTGGTACTGCAAGAAGGATGTTCGATGACCAGCTGATTTAGAAGTACAGTTAGGAGCATTTGCTGATAAAGAACTTCAGAAAGACTGCAGCATGACAACAACCTCACTTCATGAATTATTCTAAGGTTGAGATCATGAAATATTTATAATAAAACTGAACAGGAGTATGCCTATTGAGAATATTTCCATTTTGCTTATTTTTGTACAATATGGTTAAGCAAGTCAATGGAAAGATGACTGACACATGTGCAACAGAAGAAAACTTTAAATATTG
>chr1	101249036	101249356
TATGGTACCTGTAGCAATAGCTTCAGTATCACCTGAGACTTTGTTACAAATACAAATTCTCAGACCCCATCCCAGATCTACTATATCAGAAAGTCTGAATATGAAGCCCAGCAACCTGTCTTACAAGCCCTCTAGGTGATTCTAATAAATACTAAGTCTGAGAACCACAGATTTAGGTTATTTTTTCTTCCATAAGCGCTAGTCCAAAAAGTAAAGAGAAAAAGGCCAGCTATTATAAGGAAGAAGACTTTGTCAAAGTACTTGCATTATGCAGGATATCTATACATTTATTTTAAAATTTAAGTGTGTCATGCATATGAT
>chr1	154222793	154223118
TTTGTATTTTTAGTAGAGACGGGGTTTCACCGTTTTTAGCCGGGATGGTCTCGATCTCCTGACCTCGTGATCCGCCCGCCTCAGCCTCCCAAAGTGCTGGGATTACAGGCGTGTGCCACCGCGCCCGGCCTATTGAGCTCATCTTATGTGCCAGCCTCTGTGCTGAATACTTTGACACCTTTTGTTCATTTAATAATCACAATTTTAAAAGACAATTTATTATTCTGATTTTCAGAAAGATAAAATAAATTGCTCAGCGGGTAAATAAATGAAGGATCTAGCAGTCAGTTCGACTCCGAAATCCTGTTCTTTCTACTGTAGTACAT
>chr1	43585964	43586289
TGTGATAAAACTTACATACAACAAAGTGTACAAATTTTACATATATAGTCTGTACTTGTGTATACATCCACATAACCATAACCAGGATCAAGATATAAATTATTTCCAGCACCTCAGAAGCTCCCAATGCTCCGACACATCCCCCGCCACCAAAGGTAATCACCATCCTGACATTACCATTGATTCATTTGGACTGTTGTTGAACTCTATAAAATGGAACCCTAAAGTATATCTTCCTCAAACTTACTTCTCTTCTGTGTCCTGTCTCTGACAATGGCACCGCTACTTACCCAGTACCCAAGCCTAGAAGCACCCTTGACTCTTCT
>chr1	167330375	167330669
GTGCAGCATGGGCCTCTTAATAATACCTATACTGTACTGTCTTCCCAACTGCAATGGGCTTCTCAAATACTGTGGTGTGTGCAAATTACCTGGGAAGCTTATTCACATGAGGATCCCAGGTACCTCCTCAGATACCTTAATTCAATAGGGTTCGGATAAAGTCCAGGAATCTGCATGTTAATGGAGCTAAGCAGGTAAATCTGATATAGACAGTTCACGTCAATATATTGATAAACCCTATAGTTGCATTAGGGTTGGAGACAAATGTGCAGGTGCAGCGACTTCATAGATTCAC
>chr1	20305971	20306265
CGAGGGTCGCACCAGGACCCTGGGCTTAACATGGCTTTTGCTCACTTTTGCCCAGCTTCCACCATTTCTTTCTGGGGGCAGGGGGTGGGGGGACACCAAGTCTTGCTCTGTTACTCAGGCTGGAGTGCGATCTTGGCTCACTGCAACCTTTGCCTCCCTGGTTCAAGCAATTCTCCTGTCTCAGCCTCCCAAGTAGCTGGGATTACAGGCATATGCCACCAAGCCCAGCTAATTTTTGTATTTTTAGTAGAGATCGGGTTTCACCATGTTGGTCAGGCTGGTCTTGAACTCCTGA
>chr1	141553341	141553639
GTGTGCCAGCTGTGGAAGCTGCTTGCGGTGCCCGTGGTCCAGCCACAGACTTGTGGAGAGCTGGTACTCATGTTGGCACCTGGAGTTACCTGCCCCACTGCAGCAGCCAGGAAGTCTGACTGCACAGTGGCCAGACCCCATGCTTGCTCACACGCCCCTTGCCACTCCGCGCAGTCTCCCTTGGCAAACATGGGATCCAACCTGGTAGCATGAGCTGAGCACAGCCTGCCAGGCTGAGTGGGCGGGGCCCAAGCAAAACTCAGGTAAAGGTGCCACCAGCCATAGAGTTTTCTGTCCAG
>chr1	164000036	164000334
TTGCATGCTGCCAACTAGCATAGGATCATAGCAGAACAATTTTTCACAAAGAATATATGTGATGTTATGCTACACAGATAATTTATTAAATACACATTTATCAAGTATCTAATATGTGCCAGGCACTGCATTAGGTACTGTGGATACAATGGCCTTTGTCCTCATAGCAATTACAGTTTTGTTGAGGAGAGAGACATTACCCTGATGACCATAATCATATATAGGTAAAACTGCAGTTGTGACAACCACTCTAAGGAGAGGTATGTGGATAAATCATAAACTATGATAGGAAGATTTGG
>chr1	28893958	28894367
CACCATATTGGTCAGGCTGGTCTCGAACTCCTGACCTCTTGATCTGCCCACCTCAGCCTCCCAAAGTGTGGGGATTACAGGCGTGAGCCACCGTGGCCAGCCTTTTTTTTTTTTTTTTTTTTTGAGACAGAGTTTTGCTCTGTTGCCCAGGCTGAAGTGCAGTGGCATGATCTTGGCTCACTGCAATCTCCACCTCCTGGGTTCAAGTGATTCTCATGCCTCAGCCTCCTGATTAGCTGAGATTACAGGTGCGCGCCACCACACCCACTTAATTTTCTTGTATTTTTAGTAGAGACAGGGTTTCACCATGTTGGCCAGGCTGGTATTGAACTCCTGACCTCAAATGCTCTGCCCACCTCACCTCCCAAAGTGCTGGGATTACAGGCGTGAGCCACCACACCCCACTTTTG
>chr1	175394213	175394622
GGGAGATTAACTTGCTCATAACAGAGCTCTTTTTGCCATCTGTGTGCATATACATGAACTGGTTTAACAGTGAAGAAATGAAGACTTCGTATGTCCCTGCTGAAAAGTTGCCAGGTTTGTTCTCATAAACTGGCCCTGATGTGAGAAACTACTAGCCTTTTAAGTTTAATTACATTTCTAAGAAAAGAAAGAAAAAAGTACGTGTGTGTGTGTGTGTGTGTGTGTGTGTGTGTGTGTGTATGATATATATGTGTATATATAGTGTGTCTATAAGACAAGACCTCAATCTTGCTTCCTAAGATGAATAAAGAAACTAAAATTGGCTGGGCGTGGTGGCTCACGCCTGTAATCCCAGCACTTTGGGAGGCCGAGGTGGGTGGATCATTTGAGGTCAGAAGTTCGAGTCCAGC
>chr1	175213508	175213862
AAGCCAAAGTCTCATAGCTAACAAGCAGCAGAGCCAGGGCTCAAGCCCAGAGCTCTCAGACACCAGAACCCTGGCAAAGACGTCTGTGAGTTATCAGTACCCACTCCTGCAGAAGAACTAAGGAGAGTCACTGGGCTGCACTGGCTGAAGGCTAATGACTTGGGGTGACATCCTCATTTCCAGGCAGGGTGGAAGAGATCGCAAGTGAAATGGGAGTGAGTGGGTTCAGAGGAAGAAGAAATCACATCCTGTTCAAGGGTCATGGAAAAGGCTCAGTCAGGAAGAGCTATTTTAGATAAGCTTTAAGCTTCGAAGGATGCACTGAGTCTAGGCATTGAAGGTGCAGAAGGAAGGG
>chr1	234267829	234268183
TGAAAAATGGGCCTTCCTGGGGGATGCCTGTAGAGAATACGAGAAAAAATGAGGAAAGAGAGACCATGTATGGCTGCCATAAGAAAAACTCTACACACCTACGGAGATGTGGGTAAAGCAACATGGAAAACGAGCACCAAAACAAAAACTCCGCTCCTCCTTCTCCCGCATGAAACGAACATAGAAAAGCAAATTACCTTCTGCAACACATTGCCTGCCATTGCCCGTATAGCCAGCGACACAGCTGCAGCAGAAGCCCGTGGCGTAGTCCCTGCACTCTGCGTGCACCGAGCACTGGTGTCTGTTGTTAGCACACGTCTGGCGGGAATCCGTGTTATAGCTGAAAACTGGTCCA
>chr1	16472442	16472781
CCAAACTTCTGTAATACTTAGTTATATCATCAGATCTTTCAGATGGAGCAGGACTAAGGAAATGGAGAGCTCTCTGGGATGCTTGCTATGTCTAAAATATCTCTTAAAGTTGACAAGTAGGAAATGAGTGCATATATCCACTGAAAAGTACAAACAATGTTGATGGCAGCTATATTCAAAGTAGAAACAGCCCAAGTATCCATCAACAGGAGAACAACTTAAAAAAAAAAAAAATGAGGGCCGGGCATGGTGGCTTATGCCTGTAATCGTAGCACTTTGGAGGCTGAGGTGGGCAGATCTCTTGAGCCTAGGAGTTCAAGACCAGCCTGGGCAACATGAT
>chr1	108061864	108062203
TTGTGGTGGAGAGTTCTGTAGATGTCTATTAGGTCGGCTTAGTGCATTGCTGAGTTCAAGTCCTGGATATCCTTATTAATCTTCTGTCTCGTTCATCTGTCTAATATTGACAATGGGGTGTTAAAGTTTCCCATTATTATTGTGTGGGAGTCTATGTCTCTTTGTAGGTATCTAAGGACTTGCTTTATGAATCTGGGTGCTCCTGTATTGGGTGCATATATATTTAGGATAGTTAGCTCTTCTTGTTGAATTGATCCCTTTACCATTATGTAATGGCCTTCTTTGTCTCTTTTGGTCTGTGTTGGTTGAAAGTCTGTTTCATTGATGGAACGTATCTCAA
>chr1	237353485	237353824
AAGCCAGGATAAGCTTTTCTCTGGCCTCTCTAATTAGGACTGAGAATGAAATAAATTATCAGACTCCTCTGGAACTCCCATTAGATGTCCTGTGAACCTTTAATTCCTCTTGTGCTTCCGAGCCCGGATTGGAGCAAAGAAGACATATGTCCATGCATGAAATCAAGTTTTTGTACACTCTAGAAGTATCTACTTGGTAGCATGGATTGTTTCCACTAAAATAGTTGGAGCCGCTGTCCTAGCATCCTTTTTCTGTTTGTAATTACAAGCAGCCAGTTTCCCCTAGGGAATAAATTCTCACTTTTTTGACCATTTTATTAACATACATTTTTGTCATCTA
>chr1	10011704	10012043
GCCTGGCAACCGCCCCGTCTGAGAAGTGAGGAACCCCTCCACCCGGCAGCCACCCCGTCTGGGAAGTGAGGAGCGTCTCCGCCCGGCAGCCACCCCACCCGGGAGGGAGGTGAGGGGTGCCTCTGCCCGGCCGCCCCTACTGGGAAGTGAGGCGCCCCTCTGCCTGGCCACCACCCCGTCTGGGAGGTGAACCCAGCAGCTCATTGAGAACGGACCATGATGACACTGGCGGTTTTGTGGAATAGAAAGTGGGGAAAGGTGGGGAAAGGATTGAGAAATCGGATGGTTGCCGTGCCTGTGTAGAAGGAAGTAGACATGGGAGACTTTTCATTTTGTTCTG
>chr1	24033613	24033907
GTTTTTTGAGACAGCATCTTGCTCTGTTGCCCAGAGTAAAATGTGGTGGTCTGATCACAGCTCACTGAAGCCTCAACCTCATGGGCTCAAGTGATCCTCCTGTCTCAACCTCTCGAGTAGCTGGGACTACAGGCATACACCATCATACCCAGCTAATTTTTGTATTTTTTGTGGAGGGGGTTTCGCCATGAACTCCTGGGCTCAAGCGATTTGCCTGCCTCAACTTCCTGAAGTGCTGGGTTTCAGGCATGAACCACTGCACCTGGCCTGAAAAGGTAGAAATTTGAATAAAATA
>chr1	155781253	155781547
GGATTTTGACTGTATTGGAAGAAACAGGGCAACAACTTTCCTTATATCCAGTACAGCGATATGCACCATTGTCCTTGAGACATGCATGAGGAATATGGAAGTCAGTTCTTTTATTAAGGAATGCCAGGACATTATCATTCTTGTAAATAGTATTATTCAGTGTTACTTCCGCCTTTGCCCGGCACCTCAGAACCACAGAGTCTCCTTCAAACACAGAAAGTGGAGCTTGCAGGATCAGCGAAGCTATGAGAAACACAATAGAGTTATTTGGTTCATCCTACTGTTTCCCCTTTCT
>chr1	174551436	174551738
TTACTCTTATGAAATAAACTTATCAAGGCCTATAGTCTCTGACTCTCAAGAAAGGCCTTTGAGGGTATGACTTTCACTTTCAATGAGCGTCAGAAACCACTAGAGTAAAATATTAATTTACTCCAAATGCTGTAAGTTGCTTATTAATGATCTCCCATGGCAATGTTACAGGTTTAAGCCTCAATTCTCTAGAGGTGGCATTACGTTTTCTTATCAGAGCTTAGGTTTAGGAAAATCCATGATGATAGCAAACAATTTAAAAACTATATAATTGAAACAAATTCAGCTCTTGGTTTCCCATCC
>chr1	171291740	171292042
TTTATTTTTCATTTCATTTTGCTTTGTTTCTTTAGGTAGCTGGAGAAAGAGACAAATATACAAGAGCAGAACAGAGAGAAATGTAGTAATTGGGAGAGCACCAAATACCAAGGAGATAATGTCTACACTGAGATATAAGTTTGCAGAGAGGTTATTCAGATGGAAAAGCTTATATGTCATTCTCTTAAACCGATCAATTACTGTTCCTATTAATACACTTGCTGAATAGTATATGATATATATTTGATATGTATGTGTGTGTGTGTGTATGTATGTCAGGTATTTAATTTGGCAATGGAGAAA
>chr1	175565076	175565396
CCTTCCTATGACATTCAAGCAAACAGAAACAAAGACTGACATGCAAGAAGGATTTAAACCCAAGGAGGACAACTAAAGGAAGAAAAAGAGAATGTGTCTTCTCTAAAGCCTGGCAGCAATTTCCATGAAAGTCAGGAAAGAGGTTTTTTTTTGTTGTTGTTTGTTTGTTTGTTTGTTTTAATAGATCAGCCCTACATGTTTTGTGGGATAAAAGCATGAGCGTGAATCAGAATGATATATGTAAGTATTGAACACTGTCATGGATTTCTGATATGTTAACAAGGCTAAGATAACCTGTATTCCCCAGAATCCCCTTTCTAG
>chr1	86277212	86277532
ACCAAATTCCTGACCCACAGAAACTATAAAAATAATACATATTTATTGTTGTTTTAAACCACCAACTTAATTTGTTTCATAGCAATAGATAGCTAATACATAGTAACAAGAGTGACTGTCTAGGATTATGGGGCATGTGATGCCAGTGCTAAGTGCTGGATCCTGAATGACAGAGGCACTCAAGTATTTTAAATGTATGATATGCAGGGGCCCTCTAAAGCTCAGAGCCCAGAGCAAGTTTCTCTGTTGCCTGGGTCTAACAATGGTACTGTTATCAAACATGGTAGTTATTAAACACTAAGACCAAAAGAAGTTTGTTAG
>chr1	193460560	193460880
AATTTTAAAAAGGAAGAAATTTTACTATCAAAATCTGTAATAGTAGATAGTTGATGCTATTTGTGGTTAGCAAGTTTCAGTTAGAAGTTTAGAGTATTACTTATTTAACAAAGTGCTGGTCTCCCAGTTGGCTTTATATTGATATTTTTACATAATTTATGCAAACTATTTTTTAAAAATCACCAAATTTTAAAGAAAGCACAACTTCTTAAATTTCGTATAAGAAGAATTTTAGAAAACCAGCATGTCATTAGGTCAAAAACTCCTATCAATCTTTTTGGCAAATTGGATTAATGTTAAAAATACAGTTGATTCTCCACT
>chr1	4696399	4696719
AATCCTCTGTGGCCAGCGATAATCTCTTCCTTCCTCAAATGTTCATGCTGCCTTCCTGGTTGTATTTATATGTATAAATAACTGCAAAATAGGATTAAAAGTGAGGCCCTGACTCCCCAGTGAACCTGCAAGCTCCTTCAGGCCCGAGCCTTGATGTGCTTTTTGATTCTTTTTATCCTCTGTATAGCACACGGCAGAGCAATTTGCACACGTAGGGAGTTCAATATGTATTTATTGAATAAGCAAATGAAAATTAAAGAATAAAGAAAAGGCCTTGTAGCTCAAACCCCTAGTTATCCCAGTGTATCTGTGGAGAACGTG
>chr1	83510826	83511141
TGCTTTGGGAATAAGCCCCATTAATCAGGTCATTCCTTTAGGTGTATTCTGAAGTAGCTACTTTTGGTGATTAAACTTCACGTATTATATTAGGTAACACAGCATGCTGTTAACAGCATGTTATCAGTAAAGGCAAGAGAAAGCATTTATTTTAGATAAGGCAGGCTAATGTCTGTCAACTATAACACTGCTCTCTGATATCAAGGTAAGAGTAAGCTACAGAATGCCATCAGCAATAGCAAACATATGCTGAGTGCCTACTATGTGCTGGGCAATATATCAGATGCTGAGAAGAGTTATATTATAATTCATAAGG
>chr1	222883273	222883588
TGCCACCCCCACTTTGAGTTGTCCCGCCTTTCTGGACTGAAGCAATGTATATCTGTTTTTTTTCTTTTCACCCCCCGAGACAGAATCTTGCTCTGTCACCCAGGCTGGAGTGCAGTGGCGTGATCTCGGCTCACTGCAACCTCTGCCTCCCGGGTTCAAGCAATTCTCCTGCCTCAGCCTCCTGAGTAGCTGGGATTACAGGTACATGCCACCATGCCTGGCTAATTTTTTTGTATTTTTAATAGAGACAGGGTTTCACCATGTTGGCCAGGGTGGTCTTGAACTCCTGAACCCATGATCTGCCCACCTCAGCCTC
>chr1	192009776	192010078
ATCAGATATATGAAGATCTGGAGAAACACCAATATTATGAGTTGATGAGGAAAGAAAAAACCATAAAGGAAACTGAGAACAAACAGGAAGTAAGCAGAGGTAACCAGCAGAATTTTTTTTATGGAAATGAATGGAAGAAAGTGCTGCAAGAAGGAAGTGATTAACAGTATGAAATATTGGAGGAAAACAAGTAAGTTGCAGCTGAAAAGCCTTGTCAAAGTTTGCATTTAATACTATGGTCTTTGCCTTGGGAAGTGCACAGTCTTTTTTTTTTTTTCTTCCGGTGATGAAAAAAAAGGTCAT
>chr1	144194159	144194461
ATGCATACAGACACACACATAATTTTACTTAACAGTTTTAGGAAGCTTGTGAACCTCCATGAAGCTCAGCTGTGGACTGGACCTTGGAGCCTGTGTTAAGATTCCCAAATTGGAAAGAATATTGGCCCCCGGAAATCTAGATTCATGCCCCAACTCTGCCATAGCTATGTGACCTCAAACAAGTCTTCTGTTCTTTCTTAGCCAGCATTGGACTAGATGATCTCTAAAGTTCCTTCCAGCCCTAAAAATGAATAAGTCTAGAAGCATTTTCAAATGCGGATCACAATTAGTTGCTTTTTTCTT
>chr1	51238498	51238816
GTCTTGCTATGTTGCCCATGCTAGACTCAAACTCCTGGCGCAAGAGATCATCCTGCCTCAGCCTCCCAAGTAGCTGGGGTTACAGGCATGCAACCACAGCACCTGGTGTCACCCTGCTATTTTTATGACCTCTTCCTCCTCTCCAAACTTCATGCAAATCAATTCATGCAAATTCCTAGTTGGCCTAATACACTGGTCTTTTAAGTCTAAATACCAGAAATAGGGATATAGCTTAGACTAAAACTAGAAACCTACCTAGAGTCAGTGGTGTGCCAAGGATTGGGTGGTGGGAGTAGTCTGCTCTGAATGAATGCATTAA
>chr1	79195853	79196171
TTCCATAAAGGCTGAAGGAGGTGAGGAAGTTGCAGAAGAATATTTGAAAGCTAGCAGAGGTCGGTTCATGAGGTTTAAGGAAAGAAGCTGTCTCCATAATATAAAAGTGCAAGAGGAGGCAGGAGGTGCTGATGTAGAAGCTGCAGCAAGTTATCCAGAAATCTGGCTAAGATAATTGTTAAAAGTGGCTACAGGAAACAATAGATTTTCAGTGTAGATGAAACAGCCTTCTATTGGAAGAAGATGCCCTGTGAGACTTTCATAGCTAGAGAGGAGAAGTCAATGCCTGGCTCCAAAGCTTCAAAGCACAGGCTGATGC
>chr1	166959827	166960149
AAATGCTAAGAAATTAACCTTGGTATAACACCAAACTGATTTCATCAGTTCTTCCACAAATGTCAAACCAGGATAGGTTACTGTGCAGCATTTAGCCCTTATGGCTTTTGAAATAAAGAGTTTACTTTCAATTTTTGAAATTGATCGAGACCTTAAGATTATTGAGAGAATGAAAACCTGATAAAAACTTCATTCTGCGGCGGCAAAGTGTGTCAGCCATCCTCTGTGCATGTTTTAGCGATCCTTAAGAAATCTTGAAAGACCATCCTGCATGTTGGTAAATGCAATAAATCAAAATGAGATGTGAACAATACAGTTGGAAC
>chr1	18461160	18461482
CTGGGGCGGGACTCAAGAATTTGCATACAGCAAACTCCCAGGTGCTACTGATGCTGCCAAATCGGGACCGTACTTTGAATAGCAGTGTAGACTACACCTCTGGGTTAATCCCCAGCCCACAAAGGGATGGGGAAGCTGGAGTATTTATCCACCCACTCCGCATCTGTCCTTGTTGAGGGCTGCTTCTGGGGGCATGAACTCTGGAGGTTCTGGCGACCGGATAAAGAACCTGAGGCAGAGAGTGCAGTGGATGGCAGCAAGTGGACACGTGAGGACGGATGGGATGAACACTGTGGCATCTGCTGCAAGCTCAGAGGGTCCGG
>chr1	193832544	193832861
ATTGATAAACAGTCCTCAGCAGATAAATGGCATGACTTAACATTATGCACTGTTCATAGTCAAGATGTTAACAAAAAATATATATAGTGTATAAGCAACCTGGAAATTAGCAAAACCTGAGGAAATTGCAAGAATTACAAGTAGCATAAAATATATCTCAGCATCCTAATAAAAAGGTTTTTTGAAACAGTAATCAACTAAGTTACCGAAAAATTAAGAATGACACTTTTCTTGCACGAGAGGAATGAGATTATACCTAATACGCTATTAACAATAAAAACATTTATTTTAATAAAATTATTTTTGATAAGCCAGCAA
>chr1	199495168	199495485
GGCTCAACCTGGCAGTATCACGGGCACTGCCGAATCCTGAGCAGCCCCAAGAGCTGGGGACTGCCTTGGGCCACTCTGCTCCTTCTCTGGTGGCTTTCCCCCTAGAGGTCGACAGCGTGAGCCTCCCTCCTGGAGCTGGGGGAGGCTGGGCTTGGGAACGTTACCAGGACAGCTCAGCAGGGGAAGATGGCAGGGGCCAGTCATGCCTCGTCATGGCAGTTACAAGGTTAGGGAGGGCAGAAGGCGAGTTTGGCCAGGGAGGCCTGGGTGGGGGAGCTCTCACCTGTTATAGGTAAGAGGGGTGTGGCCTGGTTGTTT
>chr1	151808931	151809472
CCATCCTCTCTCCACCCCACACTCAGCCTATCTGTCTCATTTCTCAACCTCAGCAGGCGCCAGAAGCCCATCTTCTCCCCATCTCTGATTCTGGCATCTTTTCCTCTTGCCTTCAAATGCCCTGTGGACTGGATTCTTTTTAATTTTTGTTTACTTACTTATTTGAGACATAGACTCACTGTCGCCAAGGCTGGAGTACAGTGGCACCATCACAGCTCACTGCAGCCTCATGTGATCCTCCCACATTAACCTCCTCAGTAACTGGGGCTATAGGTGTGCGCCACTGTGCGCATCTTTTTGCATCTTTTGTGGTGATGGAGTTTTGCCATCTTGCCCAGACGGGTCTTGAACTCTTGAGCTCAAGCAATCCTCCTGCCTCGGCCTCCCAAAGTGCTGGGATACCAACGTGAGCCACCATGCCCAGCCTAGCCCGGATTAAATATAAATATAAAAGAGACTGGGCATGGTGGCTCACACCTGTAATCCCAGCATTTTGGGAGGCTGAGGCAGGCAGATCACCTGAAGCCAAGAGTTCAAGACCA
>chr1	712578	713119
TTATAATACTCATACTTGTCAGGCCTCTGGGCCCAAGCCTGCATGTATACATCCAGATGGCCTGAAATAACTGAAGAATCACAAAAGAAGTGAAAATGGCCAGTTCCTGCCTTAACTGGTGACATTACCTTGTGAAATTCCTTCTCCTGGCTCAGAAGCTCCCCCGCTGAGCACCTTGTGACCCCCGTCCCTGCCCACCAGAGAACAACCCCCTTTGACTGTAATTGTCCACTACCCACCCAAATCCTATAAAACAGCCCCACCCGTCTCCCTTCACTGACTCCTTTTTCAGACTCAGCCTGCCTGCACCCAGGTGAAATAAACAGCCTTGTTGCTCACACAAAGCCTGTTGGTGGACTCTCTTCACACAGATGCGCGAGACAATACTAACACTAATATTATTTTGATTCGTCAGATGGAAAAGTAAGGCTTGAAGAGGTTAGAAATAACTTTTCCAAGGTCACAGAGCTAATTGCCACAACTATAACTCAGCTCTAGTATGTGAACAAAGATTTTTTTATACCAAACCAAAATTATTTATT
>chr1	64817682	64818097
CATATGACTACAAATTTTGTTTTTATTTTAAAGTGAATTTGTGAAGATATTTCAAAATTTAGTTCTTTTAATTACATCTTATGTTCATTATGTTACAAAACATTTATTCCCAAGGGCAATAAAGGACTATGCACTTAATACTCCTATGTGGGAAATTAATGATATTTACTTTATCAGAAGTCAGGACCTACAAAGAAAAGGTAGAACTTGCTTCTTGATGGAGCTTCCAGAAATACATATTGTTGTATATTTTAAAAATAAGTATGTTTTAAAAGAGTTGATTATTAGAACAGAAGATAAGGTTGATGACTCTCAGGAATGAATTTTTAAAATCTTTATCACTTCATTAAATATTTTTTCTATGTCTATAATGCCAGGCAGTGTGCTAGAGCCTGAAGATACAGTGGTGAACAAAA
>chr1	94867100	94867515
CATCACCCTTCCCTGAGAACATTCATTCATTTAAGATGGGATCATCTTCCCCCTAAGAACTGACTGAAGACCTTCCTTCCAAAGCACAAAAATCCACAAATCCACTCTAAGCACATTTTTTATAATGAGCACTATGACTTTCATAATGGAAAAAAAAATCATCTGTATTTTTAAATGTTTGAATGGCAAGGCCATGTAGATTGCAGCCAGATGAGATCACATTCCCAATTAAAATAATCAGTTTCCAGTGTTCAGACACTTTGGTGGAGCTGTAGCCTGACAATAATTTTGCCATGGTTGTTTTAGGGATGAGTACACAGGGAAGTTTCCTACCTCAGAAAGAACCCTGGACTAAGTCGGAAGACCTGGCTGTCAACTCCAGCTCTTTCTCTTTGCCGATGTGACCTTGAGCCTTG
>chr1	167696294	167696597
ATCCGAGGGGAGTGAGCCGCAGAATCACGTAGGGGCTGCAGCGCCCGCCGCCGGCTAGCCGGTAATGCGCAGGCACAGGGAGGGGCGCACGCGGAGAAGGGGTAGGTACGGCGGGCTTGCAGCAGGCAAGGCAACCTGCTTCCAGTCTTCAGCCGCACACCCAGAAGGAGGGAGTCGCTGGCCGGGAGATCGGGCTCCAGGTTTTCTGTCTCACTCCACGCGCACAAATTGGACCCCAAGACACCTCACTCCGTTGCCACTTACCCACCCATCGTGGGACATACTCAGCACACCCATCTGACGG
>chr1	112479755	112480058
TGACTTCAGCAAAAGTATGGCAGTGGAATATTAAGATATATGGGTAAATATGACCAATTAAGAATTACTAGAGTTTAAATTATGAAAAATGGAGTGTCAGGATATAAGGCTGAGGAATATGCAGGAGCTGAACCATGGAGGACCTTTTGTATTAAATTAACGAAATTGGAGTTCATGTATCAAGCAACCCACCACAGAAGGGTTTTAAGCAGGTGAGTGACAGTCAGTTTACTTATGGATCCCTTTGGGAGCAGTGTGACAGGTGGATTATAAAAAGATAGGCTAGAAAGTGCTCCGCAAGGTA
>chr1	33058704	33058984
AGTTATTTGTCTCTTATGCCATGCCTCTAGTGTGCCACATTTATGTTCACGATCTCATTTAATTCTTGCCACAACCCTATCAGGTAGGTACTGTGATATATGAGGACATTTGATACTTCACAGAGTATAATCATTGTATCTTTCCCATTGACTTCATAATTTTAAGATGTTTTTATTATTTCAAGCATATAAAAAAGTATAGTGGCTGGGTATGGTGGCTCAATGCCTGTAATCCCAGCACTTTGGAAAACCAATGCAGAAGGATCGCTTGACTCCAGGAG
>chr1	219384885	219385165
TAGAATAAAAAGATACAACCATTTTAATCTGTTACGCACCTAATCACACAGCTGTAAATAATATCAAAAACCAACCAGCAGAATTTTAGGAAGAAATAGATAAATCAACAGGTGTGGCTGGAAATTTCATACTCACCCCTCAAGAAACCATAAATCAAGCATACACACATACATACACACAAATAAGCAGCAGGATCAAGACCTGAACAGTAAAATATAATAAATTAGCTCATGCTAATATATCTAAATATATATGCATACACTTATGTATCCAACAGAGA
>chr1	222262458	222262747
TGAAGATTCATTGGTAGTAGTAAGCTCAATTTAATTTCCTCACTTTGATCATTGTACTCTGGTTTTTTAGAATGTTCTAGTCAACAGGTAATATGAATTAAACTAATCGAGGGTGACAGGGCATTATATCAGCCACTTATCAACAAACATTTCAGAGAAAAATAGTTCCTTGTATTGTTATTGCAATTTTCTTTGAGATTGCCCCCTCCAAAACAGTAAGAACTTTCAAAAACAAACAAATATATCAAGCCACAGATTCAAAGTGCTATAAACTCCATGCATGATTAGTT
>chr1	15813024	15813313
CAATGGCGCGATCTCGGCTCACTGCACCCTCTGCCTCCCATGTTCAAGCCATTCTCCTGCCTCAGCCTCCTGAGTAGCTGGGATTACAGGCACACACCACCACGTCTGGCTAATTTTTATATTTTTAGTAGAGACGGGGTTTCACCATGTTGGTCAGGCTGGTCTTGAACTCCTGACCTTGTGATCCACCTGCCACCTGCCTCGGCCTCCCAAAGTGCTGGGATTACAGATGTGAGCTACCGCGCCTGGCCTTTTTTTTTTTTTTTTTTTTTTTTGAGACAGAGTTTTGC
>chr1	173551728	173552048
CCGACATTTTTGCAGGAATTGAAGTGTCTATTGCATCTAATGCACAGGTGTCACTGCTGCCCAAGCAGCCCCCACACTGGAATGGAACCAGTGTTCTGGGGTTCTTTCTTGGGGAGATCTATTCCTTTATATATAAACATCATTCAATTAAAGGGAAGGGGTTTATGTCTGGAGTTTTGGCCTGGCAGCTAAAAATACCAGGTTGCCAAGTACTGATTTCCTTCTAAATTCCCCAAAGTAGCAGAGAAAGCTGATATTGTAGCCAACTGTCTTCTGATGCCTTCCCACCCACTAGGGATGTGGGGCAGGTAAGGAGTGGGG
>chr1	169344465	169344785
TGACTACTTATTGAGGGCCTACTATGTGCCAGGCACTGGGTTGGGTGCTGAAGACAGTGGTGAACATAACAGGCATGATCCCTGCTCTGGAACAAGAGCTGCCACTGGAAAAAAAGGATAAACAAGTGATTCAGGCACTAAATGCTATGATTCCAAAACTGGATGCTTCACAAAGGAGGTAGAATAGAACCAGTCCTTGAACAATAAATATAAATCATGAGACTGAAGAGGCGACAGAAGCTGTTCTTAGAATTGGAAATGCCACAAGCAGAGGCAAGAAGACAAGAAAATGAGCATTGTATATTTTACTATTGTAGGTTA
>chr1	9326705	9327014
TTACAGGCGTGAGCCACCGCACCTGGCCAAGATAAGTTTTTAAAAATTATGGTACAAGTGTAATCCTGATGGTTTTCATTTAATAGGGATCTGAGATTCTAAACTGTTGAGCCATAATTCCTTGAAACCAGTGGTTCTCAATCTCTGGCCTCATCCTAGTTCCCTGGAGGGCTCATTAGAATGCAGGCTGCCCCGTGGAGTTTCTGATTCAGAAAGTCTAACGGGATCAGGAATTTGCATCTCTGAGTTCCCAGGTGACGCTGACTGATGTTGCTGGTTGGGACCCCACTTTGAGAACCACTCCTGTAAA
>chr1	213871712	213872021
ACCTGACTCAGTCTTGGCCACTCAGTGAAAGAATCAGTTGGGTGCCACTGTGCATTTCCCCGATGGTAAAGGGTGTGCAGGAACAGGGTGTTTACATTCTTTTGTCCGCTTTTCTCAGCTGAAGCCTAAGTCTGTCCCCAGAGGCGGCTTAGCCTGTGTGGTGTCAGGACAGCAAGGTCTAACCAGCACCCTCCCACCACCTGTTTCTACTGGTTATCAAACAGTACACTGCATACAGGTTTTGTATTATATTATTATTTCATTTTCAGCTGTTCTCAAATCTTGCTGTGCATCAGACTTCTTTTTTTGT
>chr1	73753446	73753764
CATAGGATTTGTTTTAATGGTACACCAGCTACTTGGTAAATATACATTTTCCTGGTAAAGACAAGGGAATGAAACCACAACAAGATTAAAAATGTGTCCAAAATCATAGAGTTATTAGGTATTGTAGCTGAGATTCCCCAGCAATGGAACTTGTTCCACTGCATTAGTTTGCTCTTCTTGTGCAAAATATGTACTCATTACTACCACAGAAATCATTTTAAAACATAGAATATAAACACTACTGGGGTATACATAAAAGTTTTTGGATTAAGCAAAGAAATTTCCATTTGAGTAACTATACAAACACTATATAGTATAA
>chr1	108651673	108651991
ATTCTGAATTCCTTCCCTGTGTTATCTTGAATTTCTTTGAGTTTCCTGAAAATTATTTTGAATTCTGTGTCTGAAAGGTCACATATCTGTTTCTTCTGGATTGGTCTTTGGTGCCTTATTTAGTTCATTTGGTGAGGTTGTGTTTTTCTGAATGGTGTTGATGCCAGCAGATGTTCTTTGGTGTCTCAGCATTGAAAAGTTAGGTTTTCATTATAGTCTTCACTGTCTAGGCTGGTTTGTACCTGTTCTTCTTGGGAAGGCTTTCCAGTTATTTGAAAGAACTTGAGTGTTGTGATCTAAGCTGTATCTGTTTTAGAGG
>chr1	185916036	185916326
TATTCCTTCTGCCTCAAGAATTCCTTTTAATGAATTCCCTGTTTTGTTTGTATGTAGACTTTTTCTGAAATATATTTTGATTGGATATATAATTACAAATTGATGATTTTTTTCTTTCAACCTTTTAAAAATGTCTCAAATGGTATCAAGCTTACATAGTTTCAGATGAGAATTCTGCTTCTTTTTCCCTTTAGCTTTTTTTGTTCTTATGTATGCATCTTTATTCCCTTACTGCTTTAAAGATTTTCTGTTATATGTAATAAGGACTTTCACTCTCACTCTGAACAACAT
>chr1	15197024	15197314
ATGTGAGGAACTTGGGACAGACCACCCAGACAGGCTAAGCACTCAACGAGTCACTGTCGTTATTGAGCCTGGTTTTAATCGTGTTTGGTTTTGTCATGAGGCAGGCAGGAAGTCGAACTGTGGGTCTGTGCCCAGGAGCAGGGCAGGCCTCGGACACTCTCCAGTGGATGGGAACTGCCCCAGAAGCTCCTCAGCTGGCACAGACGGCGGGGGGGAGGGGCAGCGCGGGGGGTGCTCCCCTGCTGTTACTTCACTGATTCCCTGATGGTTTTCATGGTTTTGTGGCTAAAA
>chr1	171959624	171959964
AACCCAGTGTAATATTCCTACTTTACAACAACAACCTTTGTAGTAACCTGATAGGCTATACCTGTGAGATCCAGAATCTTTCTGAATGATGTTAAACATATACTTCATAGATTTTGCCTTTCTGAATGACTTTTAAGCTTTATTGAGGTATAATTGAGGTACATATTTTATGTATACATTTTGATGAGTTTGGGCATATGTATATACCCATGATATCACCGCAATCAAGGTTCTAAACATATGTATCACCTCCAAAAATTCTTTTATATATATATACACATACACATACATGATATATATGTTTTGGGGATTTTTTTTTTTTTTTTTAGAGATGGGGCCTC
>chr1	225086368	225086708
CCTTTGTTCTGAAGGGATTATTACTGGGGGCCTAGAGGAGAAAGTTGGGACAGAAGGAAGATGGTTCAAAGAAGGAGGGAACTCAGCCCTCCCCTAGGATCCAGGTGAATCACTGTTCCTGTTCTGAATCATCCAGGCAGGAATGTGGTTATTTTGTTGTTGTTGTTTTGAGACAGGGTCCCACTCTGTCTCCCAGGCCGGAGTGCAACCTCCACTCCACTGCTCACTGCAGCCTCTGCCTCCCGGGTTCAAGCAATCCTCCTGCCTAAGCCTCCCGAGTAGCTGGGATTACAGTCACGTGCCACCATGCTCGGCTAATTTTTGTATTTCTTGGTAGAGAT
>chr1	36910518	36910873
CTTGTCAAGGATACCAGTGACCCACTTACCAATTCCAATGACACGTCTCGGTCCTTATCTTACTAGATCTCTTGGCAGGAGCTGACACTGTCAACTGCTTTGTTCTGCTGCCTCTCTCTTCCCCTGCTTTGAAATGTCTACTTTGTCCAGATTTCCCCCACCTCTCTTGTTAGTCCCTTTCTCTGCTTCCGGCAGCTCCCCTCAGGGTTTGGTCTTGGCCCTCTTCTTTGGAAATGACACCTAGCCATACAACATTAACTCCTGTGTGACCTCTACCTTGCCTTCCAGATCTGTGTCTTCAGCCCAGACCTAGCTTCTGTGCCCCAGGCCCATCTAGACAACTTTCCACTGGGTGC
>chr1	146487908	146488263
AAAACCCTTCAAAAAATCAATGAATCCAGGGCTGGTTTTTTGAAAAGATCAACAAGAAAACCCTGTTTGGCTAGTTCACCTGGCTCATCTGATGGCAAGTTCCTATCTTGAGAGGACTATGAAATTAAAACCAATACAAGTGCCACAAATAACATACAACATTGTAAATCAGCACAATTTGTAGCTGGGTGAATGGAAGAAATAGTTCTATTCATCACTTCCTCATTTTCCCTAAATCTACAATCTCCAGATGTCACTACTGAATTAACAGCCAACAATTCCACAACATTACCTGGGAGACACTGGTCCTTTTTCTTCCTCTTCCTCATCATCACTTTCATTTTCTGTAAATAAAT
>chr1	157286222	157286576
AGATGTTTGTTTAATTTTATTTTTCTTTTGGCTTACGTTTTTGTTTTTCCCTCAATACATCATGAAAATCATACCTTAAAGTAGAACAAGGTGGGAAAAAACAGAGCCACCCATAACACTATCACTGATTTTTCCCCTTTCATTTATTATAACTCAAACAATATGTTTAAAAATTTAGGAAAGGAAGGTACATAAGCAAAAATAACTTTTAACTGTCAGAAATCTCTATCTAATGCCACATTTCAGTACATGGTCTTTCTGATTTTATACCTTTCAGTATGTATATACAAAGAGTCTTATTTTCTCTCAGAGTAAATCACATTCACATATTTTTCCATAACCCATGTTTTTTATT
>chr1	58173569	58173923
TGGGGATAATAATCTTAATAGATACCTCATGGAGATTTTGTGCGAATTAATTGAGGTTAACAACTGTAAAATATTTGTCACAGTTCATGATCTGGTGTTCAATAAATGTCAAGTAGTATTATGGTAATTGCTTAATGGTGTCTATCTTCATTTCAGATTATTAAATGAAAACAATGTTACTGCTAGGTAGTAAATGTCTGCGGGTCAGTGTTAGGAGAAGGAGAAAAGGGGAATTACCATTTATTCAATGCCAACCTAATTCTGGATTCACCACATTAATATTTACAATGATTCTGGGAGAAGGCATTAGTATTCCCATTTTACAGATGAGGAAAGAGAGTCACAAAGTGGTTTA
>chr1	207260483	207260813
AGTGTACCTGGAAAAACCACAGACACTTAACACCAGCCAGTGAAAGCAGCCAGAAGAGGGCTATAACCTGCAAAGCCACAGGGGTGGAGCTGCCCAAGACTGTGGCAGCCCATCTGTTGCATCAGTGTACTCTGCATGTGAGATATGGAGTCAAAGGAGATCATTTTGGAACTTTAAGATTTTGGACTTGCATGGGGCCTGTAGCCCCTTTGTTTTGACCAATTTCTCCCATTTGGAATGGCTGTATTTACCCAATGCCTGTACCCCCATTGTATCTAGGAAGTAACTAATTTGCTTTTGATTTTACAGGCTTATAGGCAGAAAAGACTTG
>chr1	76168315	76168645
TAACTAAATATAGAAGGGAGTTCAGAGCTCAGAGGCAAAGTCAACACTGGGGATAAAGATTTTGAGAGTCATTGGCATATACATCATATTTAAAGTCATATGACTATATATTTATATATTATATATATTCAAATATTTAGCTATATATAACCAGTTGTATTTATTTAGTTATATAACTATTATATGACTAGTTATATTTATATATTTATATAACTAGTTATATTTATATTTAGTTATATATATAAAACATATATAACTATATATAACATGTATATATATAACTACATATAAATATAAATATATGTAAATATAAATATAAATATATATATAT
>chr1	108323285	108323620
AAAATAATAACTGAGATTCCGAGGACTGCTCACAGTGAACGGGTGAGAGGAGAAGAGGAGGCAGAGGAGTTATGAAAACCCTAGAGGGATTGTCACTGGGGATCACCCTAATTCAGATCACTGCCCACCAGAGGATCATTTAGTGTCAGTCCCTGTGAGGATGCCCTTTATACAATTGCCTTTGACTGATGCTAAATGGGTAGAAACCACTGCCATGTCATTTCTGTAGCAATTTCTGGATAATCACTTGGGGCCAACCCTGATTCAATATCTGACTTATAGAGCCCAAAAATGTTCTTTAAATTTGATCTTTAATGGAAAAAAGAAATAAGTGAA
>chr1	68000090	68000425
GGCAATCAGGAAAACTCTCTCAGTGATCCTGCAAATGGGAAATGGGGACATTGAGTTTAATCACGGCTCCACTCCAGGACCAAAGAAAGCAACTCCTGCCACCTGCAGTCAGACCACTCTCTCCCACACCCAGGAAAGCAGACCCAGTGGGACCTAGAGCTTCCCAGGTCTTGTAAGACTCTGGCCTCTTTGTTCAGGGCCTCCAGAATGATACTCCAGTGGGTCTTGGTGAGAACATACATTAGATATGCTGCAATGTTTAGCCTAGAATGCTCTGCTAGCTTTTCCAAATGGCAAGCTCTCACTGAACTTTCTAGGGCTACAGATCAATACCTT
>chr1	80485685	80486042
AACTTATATTTGGAGTTTTGTTTGTTTGTTATTATTTTATTTTATTATATGTTTTTGAGACAGGGTCTCACTCTGTTGCCCAGGCTGGAGTGCAGTGGTGCGATCACAGCTCCCTGAAATCTTTAACTCTTCCGCTCAAGTGATTCTCCAGTCTAGCCCTCCCAAAATGCTGGGATTACCAGACTGAGTCACAGCACCTGGCAGATTAATATGTATTTTGTATATTATATGTACTATACACTATATTCTTATAATAAAGTAAACTAAGGAAAAGAAAAAAGTTATTAAGACAATTACAAGGAAGAGAAAATGTATTTACTAATTATTAAGTGTAAATAGATCATCATAAAGATCTTCA
>chr1	143264560	143264917
CATTTCCTTTTATTTTTGTAATATACTACTAAATGGTTTGGGTTTTCCTAGATAACTACAGAGGTTCAGAGAGAGAATTAAGACAACCTTCTGGGCCTCACACCAGAATGGCTCTTTCCTACTGGGCTGTCACAGAGACAGACTGCTTCCTGCAAGTATGGCTCCTCTGGTGATTCTGTGTGTGGTTGAATCTCCCTTGTTCCTCCCTTGAACAAAACTGGGTCCAGGAGGGGACTTTTTCTGGTAGACTGTGTACCCTGGTTCCCACTCCTGTGGTTAAAAAAAAGGGGTATAAGTTTTGAACATGGAAGTGAACTCCCAAATTTTCAGGGAGTACATTTTGTTGGTGTTTTCTGAG
>chr1	155720197	155720501
CGCTGACTGCAGAACTAAGCACTCCTCTCAGCCCTGGGCGCCTCCAGTAAGTGATGCTGTCTTTTCCCCTTGTTTCTAGCTAAATGCATTGTTCCTCATGTATAAGCTCTTTCTCTCTTCCCTCTTGGCATTCAGAACTGTCATATCTGAAATAAAGATTTTTCTGATCCTGTCAAATGAGCCTTTCCATTTGGAAGTCTCAACATTCTTTTTTTTCTAATTTTTAATGGATCTTGTTTCTCTCTGTCTTGTGCTAGAGTATTTCTGTGTGGCCTACTTTCCACTTGACAGCAGAATCGGCACCC
>chr1	162325988	162326292
TGGCCTTAAGCCTGACCATGGGGTCTTCATAAAGGGTAAAAACTAAAAGAAAGTGATACCTGGCTCAATAGAATAACGAATTTTCAAAGGGAGCTTGCTAGAAAACAGTGTCTCCTTAGATAGTCAATTTTCCTTCCCCAGAGGTCTTTAAGAGGAGATAGGATAATGACTTGTGCGCAGGATTGAAGGGGAAATTTGCAAATCAGTTAAGAGGTGATAAACTCTAAAGTGCTTTTTGCTTTGAGTTTGTTATTCTGTTAATAGCTTGATATGGTTAGGTTAATTATAGTAGGACTGGGCAGCAA
>chr1	24808547	24808873
GTGGACAGCTCACTTGAGGTTAGGAGTTTGACACCAGCCTGGCCAACATGGAGAAACCCTGTCTCTACCAAAAATACAAAAAGTAGCCAAGTGAGGTGGCGGGCACCCATAATCCCAGCTACTTGGGAGACTGAGGCAGGAGAATCGCTAGAACCCAGGAGGCGGAGCTTGCAGTGAGCCAAGATCGTCCCACTGCACTCCAGCCTGGGCAACAGAGCAAGAATCTGTCTTTTTAAAAAAAAGAAAAGAGTCCTAAGGGGAAGTCTTTTCAAACATTGTGTCATTTGCTTCATCACTTTTAAAGACTGAAGATGGGCTGGCTGTCAA
>chr1	224841542	224841868
CTAAAATTAATTATTAGCTCCAGTCGCCTTCACCCCCAGCAGGATGAGAACTGATGTCACAGTCAGGAGACTGAGGGGGATGGAGGAGGGAGCTGGTCTCATTTTCCTTCTGTCCTCGGAAGGAAGGACACCAGATGGATGTGTGGCATCCAAGAAGGCTCCTGTCGTCTTTCCTTTATGCCAGTTGGAAAATCAAAGGCACACACTAACAGCTGCAGCCCACCTGATGCCGCAATACACCTGCAGACTGTGACTTACCAGGGTCTCACCTGTACACCCCTTGTCTGCCTGAAGACTCGCACCCCACCGTGTTCCCCTGACCCCCTC
>chr1	82487421	82487715
GGGGTAGTGAACTTAACTAGTTGTTATTAAAATAGCTTACTTTTGCAATGTAAAAGGAAGTGTGATCCTGTGAACGTATCTTTAGGTCCTCTCCTAAGGATTTTGAAGATGCTCATATCAGTGAGGGGCCCTGAAACTGCATTAACTTCCAAGTAAATTTGTCTCTGCAATGATGAGCATTTACATGGTTCTAATAAGTAAACATGGAATATTGGTCTAACCAAAATGACATTTTGAATTTTATTTATTCTTGCATGTGCTTTTTAACATATTTAAAAATAGGGATTATCATATA
>chr1	16061157	16061451
AGTTAGCCACCATTCTTGGCCTTTTGAGGGACTCTTGATGTGGATTTTTGCTAATTTATGATTTAGTCTCTTGGCTTCTGCTAACTTCAGCTTTGTGTTTTGTAGCCTTCGTGTTTGGATCAGCTTGCCTTGCACCTTTTTTCTTAATCTAAGTGCTTTGTTTACTGTCATTACTTTAATAAATGTTTTATTTTGGTTATTAGCAGTTCTATTTACAATTATACTTCAGTTCTTCCTAGAAAAGTACTATGTAAATCAGATACATTTATGAAAGCTACTCATTAATTATTGTGAG
>chr1	35259377	35259692
GAGTGCAATGGCGTGATCTTGGCTTACTGCAACCTCCAACACCCAGGTTCAAGCGATTCTCCTGCCTCAGCCTCCCAAGTAGCTGGGAATACAGGCTTGCGCTACCACACCCGGCGAATTTTTGTGTTTTTTTCCAGTAGAGAAGGGGTTTTGCTATGTTAGCCAGGCTGGTCTGGAACTCCTGACCTCAGGTGATCCGCCCACTTTGGCCTCCCAAAGTGCTGGGATTACAGGTGTGAGCCACTGCACCCGGCAAAAAGGAGCAATAAATGAAATTAAATCTGGCTGGGCGTGGTGGCTCACACCTATAGTCCCA
>chr1	114203674	114203989
TTCCTTTTCCACTGGCAAAACATTCTACCTCAACCCTTTTATTATCTTCTGGTTCTGACTCCGTTCAGGACAGAGCTGCAGAGCATAAGGAGACCTGAGTTCAGTGACATTTGGGGAAGTGAAAAGATCACACTTACTGCAGCTGAGCCATAGATAGCGTGAACTTAAAAGTGAAACTTGTGAATATTTTAAGAACCAAATATCTTCTGGAAGCAAGCTATATGCTCCACCCAATGGGCAGATATTAAAAGCTTAATTTACTTTCTTTATAACTGCTTTTTAGTTAAATGGTCAACTGGAAAATAATTAAGTTCTA
>chr1	166093054	166093369
CTCCCCAGTTCTCACTGCTCCAGACTGCTAATGGCTGCTTTTTGTTTCCCTCTGAGAAGAGATTGAGTTAACCCATTCTTTCTCTTTGTGCTTGACAGTCATTATAAAGTGTTATAACCTGCCTTGTTCACACATACCTAAGTCTACTCCTGCAGCCCCGTTCTGTCACCAAATACTTAGCCCTTTGACTAGCCCTGAGAACAGTTTAATTAATGAGGAGGTAAGCACTACATTGTTTTGAGTTTGACTGGTATCTTTAAAAAGATGGGGCAGATAGAAATTTAAGTTTTAATCTTGGGATAGCCTTGTTAATGAA
>chr1	233859417	233859732
GACTCAGCACCCAACACTTCTTGTGAAAAGCCATCTCTGCCCTCCTTCAAGGGTTCATTCTGAGGCTACCAGCCTCTCAAATTTTTCTTTCTTTTTTCTTTCTTTCTTTTTTTTTTTTTTAAGATTGAGTCTTGCTCTGTTGCCCAGGCTGAAGTGCAGTGGCATGATCTCGGCTCACTGCAAGCTCCACCTCCTGGGTTCAAGCTATTCTTCTGCTTCAGCGTCCCGAGTAGCTGGGACTAGCATGCCACCATGCCCAGCTAAGTTTTGTATTTTTAGTAAAGATGGGGTTTTACCATGTTGGCTAGGCTGGTCT
>chr1	109812095	109812430
TAGTTTGGTGTGCCAGAATATGGCCCTAGGTTAGACTTACTTTGTGACCTTGAAAAAGTCACTTGCTCAGGTCCTCAGTTTCCCCTGTTACAGTCTAGTGGAAATACTATCTTGCTTCACTAGGCCAGTGCCTAAGGCCTCCTGGGTATAAATTAGGAATGTGGACAGGTGCAGTCAATTTCTCAAATCATAAAGACTTGTAGGGGGCATTTAGTGCACTATTGCAGAAGAGATTTTAAATTAGACAATCCACATACCAAATGGTGTGTGAATAACTTAATTAATGTGCTCTCAGTACAGAATTCAGCTAGGGAATAAGTTACCATTAATACTGAG
>chr1	155263351	155263686
GAGTTGGGGGTCAGTCTGAAAAAGTGTGAGAATTTTTAATGCCGAGAGAACCAGTCAACATTTGATCACTAGCTGATTAAAGTTATTGGAAAAACCCTAATTGGAGATTTTTAGTAAACTCTTTCAGGTAGCTGGTCAACATTACTTAAAGAGTACTGTCTAGGCTGGCTGCAGTGGCTCACACCTGTAATCCCAGCACTTTAGGAGGCCAAGGCAGGAGGATCGCTTGAGCCTAGGATCACTTGAGACCAGCCTGGGCAACTTGGCAAAACCCTGTCTCTACAAAACATACAAAAATTAGCCGAGTGCGGTGGCACATGCCTGTAGTCCCAGCTA
>chr1	230714139	230714500
CCCTAGAAGAAAACCTGGGCAATACCATTCAGGACATAGGCATGGGCAAAGACTTCATGACTAAAACAGCAAAAGCAATGACAACAGAAGCCAAAAATGACAAATGGGATCTAATTAAACTAAAGAGCTTCTACACAGCAAAAGAAACTATCATCAGAGGCAACAGGCAACCTACAGAATGGGAGAAAATTTTTGCAATCTGTCCATCTGACAAAGGGCTAATATCCAGAATCTACAAGGAACTGAAACAAATTTACAAGAACAAAACAACCCCATCAAAAAGTGGGCAAAGGATATGAACAGACACTTCTCAAAAGAAGACATTTATGCGGCCAACAAACATATGAAAAAAGCTCATCATC
>chr1	48014464	48014825
TCAATACACATTTCCTGTGCACCTTTTCAGTGGAGCAAAGACAGTGTTAAGTAGTCAGAGCTGGAGGTAGACTGATGTGGGTCCACAGCCCGGCTCCACAACTTGCAAGCCGTGTGATGAAGGGCAAGTTACTTAATCATATCAAGCAGCAATGAGCTATAGCACAAGAATAATAATACTACCTACTTCATGGGGTTGTCATGAGGATGAATGAGATGAGGTCTTAACACAGTGCCTGGCACATAAGCCTCTCTTGGATGTTGGCCGACAAGCAAATAGACCTGGCTGTCAGGCAGGCGCTAAAGTGTCATTTGTCACATTGTGGAATTCATGTTTTATACAGGGGCATACACGTGCACCGC
>chr1	162720076	162720422
TTAGGGTGTTTATTAAATATTTGGTGACAAAAACGAATGAGTGAACATTGTTCCATAGAGAATAAGGTTCACACAAATTATTACTCAGTACATTGTCCTCTTCCAGTGACATTGTAATTTTTTTTCTCTTTTTCTTTTTGTTTTTTGTTTTTTTTTTGTTTTTTTTTTTTTTTTTTTTTTTGGTTTTTTTGAGATGGAGTCTCAGTCTGTTGCCCAAGCTGGAGTGCAGTGCACGATCCCAGCTCACTGCCACCTCCACCTCCTGGGTTCAAGCAACTCTCCTGCCTCAGCCTCCCAAGTAGCTGGGATTACAGGTGCCTGTTACCACACCCCACTAATGTTTGTAT
>chr1	102746199	102746545
ATGAGAAAAAAGACACCACATACCAGAATCTCTGGGACACATTTAAAGCAGTGTGTAGAGGAAAATTTATAGAAAATCCACTTTTAAACCTGTGGAAATTAATTGGCATGTTGCACTTGGTAAGAGTCAACTTTATTCAAAGCTTGTTCTCTTCAACTTGCCTCTTCTGCCAATTTGTTTTGCTTTAGAAAATTTCCTGTGCTTCTCTTCCAGATAGGGCAGAAGGTAAAGTCCATACCATTATACAAGAAGGTTTTAAATTTATGGGAGTTTCAATTTACTTCTACATAAAATGTAAACTTAATTCTGATTTCTCAAGATTACTGTAAAATTGTTTAAATAAAAAG
>chr1	77963345	77963686
TAGTAAAAGGAACAAACTATTCAGACACGCAGTAACATATCTGAATTTCAAATGCATTATCCTGAGAGGCAAACCTGTTTCAAAAGACTACATATGAAAAGATTTAAAAAAATCAAAAGACTACATACTATATGATTTCATTTATATGACATTCTAGGAAAAGGCAAAACAATAAGAAAAGAGGATCAAGGGTGCCAGAACATAGGAATAGAGAAATGATCTGATTACAAAGTAGTACTATGCAGGAATTCTTTGGGGTGTTAGAGCTGTTCTGTATTCTGTTTGTGGTGGTGGTAACAAGAATCTATGCTGCAAGTGTTAAAATTCATAAAGCTCTATACA
>chr1	174304444	174304785
AACCAATCCTTCTAACTCCTGTTTTAAATTACTAGTTGCACTCTAAAGATTTACAAAGGACTTCTCTAGAAGTAGTCTATATAATTGAATATATGTGAATAATTACATTCTCTTATTTTTCTTCCACGTTTTATCCAGAGGAAATGCAAAATGCCTTCCCTTTAAACTTGCTAAGTACAACAACAGCCCAGCCTTTAACAAGTACTACCTCCACCACAAACTTCTGCAAGGAATTACAAAACTGTAATCCCCATACTTTGGGAGGCCAAGGCAGGTGGATCAATGGGGGCTGGAAGTTTGAGACTGGCCTCGGCAACATGGTGAGATCCTGTCTCCACAAAA
>chr1	216180423	216180741
AGCTCTCAAACAGCCTGAAAGTAGTTAGTAATGATGGCATCTGTACCGAGAGCAAACAACCTATTTATATATGATCTATTACTTCATAAACTGTTTGGAGACCCTCATTCTTAAAGAGGCAGCAGACTTCTTGATTGAAGGTATAAAATTGTTACTGATAAAATTGTCAATTATAACCTTAAAATTAGCATCTATTTTCCTCCTTTGGATTAAGTAAACTTTTTGCTGAAACTGGTGCTTTTCTCATCCTCCAATAAAAGTGTAACTATCTGTTATGATTTAAATCAAAAAGAAATGAGGAATTTTTATTTCCTAAAAT
>chr1	104222959	104223277
CTTCATGGGTATGACACCAAAAGCACAGGCCATAAAAGCAAATATAAACAATACTATATCATACTAAAATGTTTCTGCATAACAACAAGGAAACAATCAACAGAGTAAAAAGGCAACCTGTGTGATGGAAGATAATATTTGCAAACCATATACCTAATAAGAAATTAATTTCTGAAATATATAATAAATGTCTACAACTCAATAGCAAACATATGCATACATACACAATACATTCCCCCACACCCAAACACTAATAACCTAATTAAAATAGGCTAAATAATTGAATAGATACTTTTCCAAAGAAGATACACAAATGACT
>chr1	235776807	235777148
CTGCTTTCAAGGAGCTTGCCTTGTAATGATGCCAGTCATAGCCCAGATTAGTAGTCTATTTTTAAGAGAATTTGTAGTTTATTTTCAAAAGCATATATATATATATATATATTTATTTATTTATTTATTTATTTATTTAGAGATGGAGTCTTGCTCTGTCACCCAGGCTGGAGAGCAGTGGCGTGATCTCTCCTCACTGCAATCTCTGCCTCTTGGGTTTAAGCGATTCTCCTGCCTCAGTCTCTCGAATAGCTGGGATTACAGGCACCCGCCACCACACCTTGCTAATCATTGTATTTTTAATAGAGACTGGGTTTCACCATGTTGGCCAGGCTGGTCTCG
>chr1	217775940	217776281
GGACTACAGGTGCCCGCCACCGCTCCCGGCTAATTTTTTTTTGTATTTTTAGTAGAGACGGGGTTTCACCGTGGTCTCGATCTCCTGACCTCGTGATCCAACTGCCTCAGCCTCCCTAAGTGCCATGTCTGTTTTATAATGACCTTTTTGAGTCAAAACTATCTTCATTCAGAAACACACAGGAAGTCAATCTCAGTAGGGTTACTTTCATATTACTCTCAAAGTACCCTGGATCTGGGTCACAGGGTTAGTTGAGTCAATACAAATGAGCCACCTCAGCAAGATCATCAGTGAGTGAAACAAGCCAACCTATGGCTGATTCACTTCTCTTGATTCCAATGA
>chr1	175940200	175940495
GATCTACCACAACACATGACAACCATAGACCTGCTGTGTGCTCTGCTAGCCATTTTAAACACACTGCCTCATTTATTCTTCATAACACCCTGTGAAGCAGGTATCATCATTCCCATTTTATGGATTAGGAAAGTGAGACTCAGGAGTCACATGGCTAATAAGCCAGGAGACCCAGATTTGGACTCATGTAAAACTCCAAAACCTGAAGCCTTTCCTTTTTGGCCAGGATGCAAAGTGGCAGCAGAGTTCACTTGTCACATCCTTTCGGCCGCCACTTAATTCCACGTATGTTCCAG
>chr1	238451202	238451497
GAGGAATCACCACACTGTCTTCCACAATGGTTGAACTAATTTACACTCCCACCAACAGTGTAAAAGTGTTCCTATTTCTCCACATCCTCTCCAGCATCTGTTATTTCCCAACTTTTTAATGATCGCCATTCTGACTGGCATGAGATGGTATCTCATTGTGTTTTTGATTTGCATTTCTCTAATGACCAGTGATGATGAGCTTTTTTTCATATGTTTATTGGCCACATAAATGTCTTCTTTTGAGAAGTGTCTGTTCATATCCTTTGCCCACTTTTTGATGGGATTGTTTGTTTGTT
>chr1	198497667	198497955
CCCAAAGTGCTGGGATTACAGGTGTGAGCCACTGCACCTGGCCAAAATTAGGAATATTTTACAAGTCATGGTGTCTGCTATTTTTGCTGGATTCTTCTGCTGTCTACTTCTAAACAGCTGCTAATTCTAATATAAGATAATTTTCACTGCAAAGAAATACTATTGAATTTTTTACCGTTGAATTTTTTCTGAAAACAATATCAATTCAGCATATTATTGGTAATGGATACTTTAATCCCAATTTCTACTCATGCTTCAAACTTCAGTTCAGACACCACCACTTCCAGAA
>chr1	54959955	54960243
TGAGAAGCTCATAGGTGCTTTGCAAACTTTAATTTATTCATCACATATTAATCTTCCCTGCATCCCCATGGACCAGCTTAAAATGCTTTTTCAAAATTATGCCTCTTTAAATGTTCATGGTTAAGGGCAGTAGGAAGATCCATGTCCCTCAGCTGTAGGAAAAGAAGGTACTGAACAAAGATTGGCTGATAAATTGAATCTAGGTAATCCTGTGGAATTTGCCTCAGGCTAGAAGTGTGTAATCCTTGATTCAGTTGTTGGTTTAATTTACAATGTGACCTTGGCAAGA
>chr1	189166679	189166998
TTTCAAGAAGTTCTTTATAACAATGTGAGAATGGACTAATACTCCACCATGAGGAACTAAAATTTGACATACGGTAATAAAATTAAGTAGAATCTATTGAGTACCTAATAAGAGGTAGATGCTTTAAAACATCACCCCCAATACCTTGGAAAATCTGCATTATTCTCTATAACTTACATAAAATAAAATGGTCTTAACAGTACATAACTATGTCCAAGTAGAGATTCAAATGCCAGCTCTATCTGATTCTGAAGTGTATATATTTTGCAATATGCTAGGCATGTTCTAAATATTCCTTAACTCTAAAAGGTACAAAATAC
>chr1	177275171	177275490
CTTGTTATATGCTTGACCATTCCAGACGTAGTAGTGCTGCCATAGTACCAGGCTTTATTAGTTTTCTGGTTATATTCTGCTAATAGCTAGATGGTATGGGCATATTTTTTTCCCTTTACTTAATGTACCCAGTTTTGATTATCCATGGTTTGCAGGTATTTTAATTTTGAAAAATAATTGGCGAAGGACTAAGTAGAAATATGTGTCTGGGGTTGTATTTAAATACATGAGCAGCAGATATGACACGTCCAGGATCGCTGAATACTTGGACTCAGAGACAGCTATTACTCTCCTCTGCACCCTGTGGCATTTTATTTATT
>chr1	223755755	223756070
TTGTTTTGTCTTTCTTTTGAACTTTTACATTATCTACTTAAATACCTGGACAAACCAGTGAAAGGAGAAACATAAAGACTTGAATGTTTTACACTAACATAAATCAGCTTACAAAGCTGATGCCTTGGATTGCAGGAAGAAAACATTTTTAGTGAGCATGATTTGCTTTATACATATTATTCCATTTCAAGCATCAAAATAAAAAATGTTTTAAAAATGTTTATTAGATTAGACTATGTGACTATTTCCTTGTGAAATTTTTATGGAGACGTCATTTGAATGGTGTGTTTCAGGCTAACTACTTCCATAAATTTAT
>chr1	208815099	208815414
TCCCCTACCTCTTCTCCTCCTGACTCTGTGGTGGGAGAAATCATGCATCCCTTCCTCATATGGACATCCTTATTGGCCCCTTTACTTCTGGCTTTTAGTACCCCCTACCCCGCCCCCACCTTTTCCTTTGGCCTAGGGAAGCTTATAAATGCTTTCAGCATCGTCTTAGGAGAAAGGTGGGAAGACAGGCAGGCAGCCAGAAAATCTTGGTGGTTATTAAACTGAGGCTTCAAGGACCTTTTTATTAGCAATTAGACTCAGCTCTGCAGCACTAAAGAGTGTAAATTCCCACTGTGTCTCCTTTGCCCAAACCTCC
>chr1	113981922	113982703
CCTTGCTAGGTTGGGGAAGTTCTGCTGGATAATATCCTGCGGAGTGTTTTCCAACTTGGTTCCATTCTCCCCATCACTTTCAGGTACACCAATCAGATGTAGATTTGGTCTTTTCACATAGTCCCATATTTCTTGGAGGCTTTGTTCATTTCTTTTTATTCTTTTTTCTCTAAACTTCCCTTCTCGCTTCATTTCATTCATTTCATCTTCCATCACTGATACCCTTTCTTTCAGTTGATCGCATCGGCTCCTGAGGCTTCTGCATTCCTCACGTAGTTCTCGAGCCTTGGCTTTCAGCTCCATCAGCTCCTTTAAGCACTTCTCTGTATTGGTTATTCTAGTTATACATTCGTCTAAATTTTTTTCAAAGTTTTTAACTTCTTTGCCTTTGATTTGAATTTCTTCCTGTAGCTCGGAGTAGTTTGATCGTCTGAAGCCTTCTTCTCTCAACTCGTCAAAGTCATTCTCCATCCAGCTTTGTTCCGTTGCTGGTGAGGAACTGCGTTCCTTTGGAAGAGGAGAGGCGCTCTGCTTTTTAGAGTTTCCAGTTTTTCTGCTCTGTTCTTTCCCCCTCTTTGTGGTTTTATCTTCTTTTGTTCTTTGATGATGGTGATGTACAGATGGGTTTTTGGTGTGGATGTCCTTTCTGTTTGTTAGTTTTCCTTCTAACAGACAGGACCCTCAGCTGCAAGTCTGTTGGAGTTTGCTAGAGGTCCACTCCCTACCCTGTTTGCCCGGGTACCAGCAGCGGTAGCTGCACAGCAGCGGATTTTCGTGAACCG
>chr1	212427467	212428248
TGCCTCGGTTGCCTGCGAACGCTCAGGGCAGGCGCCAAGGGGGCTTCAGGGGGACAGGAGCCCGTGAGAAAACTTAGCTCGCCGCGCTCTGCTCAGCTCTACCCGGCTCCGCTCTCAGGCGTGTGCTCAGAACACACCGAGATCCTTTAGAAATAAATGTAATCGAGACTAATCTGGAAATCGTCCCTGCAGCCAAAACATCGGATGCTTATAAAATAGTTTGAGGGACAAGCGATGCAAAGCAATCGATGGGGGGGAAACGTTACATATATATGCATATATACACATATGCACACAGCACACGCACACAGTACACACACACAGCACACACCACACATACATATAAAGGTTGCATGTATACACACACAGTATATATGCTATACAATTACATACATAGGATATAAATTACACACATATGCTATAAAATTATATGTGTAAATGTTTGTATCTCCATGTATGTAATTTGTGTGACTAAAGAGAAAATTATTCTTTAACAAAAGATTAATATCTTTTAGAAGTGGTGTGATTCAGGTAGGACCATGAAGTCTGGCACAGAAAAGTTGCTCTTCAGTTTGGGGCTAGAGCTACCAATCCCAGACACTGCCACAGGTCTCAGTTTTCACTGTTTCCCCCTCAGGGAGAGCAGAGCGACTTCTACGAACCCCACACCCCTTATCTCCACTGCCTCCGAGAGTTCCCAGGCCAGCGGGCGTCTCCATTGCTGCCGTTTTCCATGGTTACACATCTATGCCATGTCATTTACACTTCAGTACATCCTTACC
>chr1	88535998	88536433
GAAATTAGTCATTGGCAATCACATCTGAACAAAACAAAAGTTAAGTTGAATCAATCTTCTGTTCTAGTAGATGTCAGATTGAATTAAAACACTCTAATTTTTTAAAAGCTGACCATAAGTACTTTTGAAAATGAAGCAGCTCATTGTGGAATCTACTAATAGTAGCTGGGTCTGGTGCTACAGAGGATAGGAAGAGAGGCAATCAGGGCTCTTGTACTAACGGATATTACCCAAAAAAGTATTTCACATGTGATTTGCTCAAATTACTACACTCAAGAAATTAGTAAGACCCTAAACAGGTGTGCCAGAACCACTTCCTATGTTAAAATCTGGCAAACCAATTCCTTTTATAGAAACTGCTGCTGACCTGAACTGAGTAAGTCTCTAATAAGAAAGAAAATCTGAAGCTGAGACAACAAATGATAATCAGACCTAT
>chr1	227393559	227393994
CACTCTGGGGAGCAACTTGGTGGTTGTTATTCCATCTGGGTATACTCATACTTCATGACTCAGCAATCCAGCTCATTCATATGTATATTTATGTATGCAGGTATTCAGGAGCTGGATATATATGTAAATCTTCCAGGGAAGTTCTCACAGATGTCCTAGAGGGGAATGAATGTGTGAATGTTCTCATCCCAGTTTGGTCCTGGTACTGGGGAGTTGAGGGGGACCTAGATACCTGTTTCTAGGTGAAGCAACGTATACCATGTGGTGGGTACTCACTGTGGAATCCTATGCAGTGGTGTGAAACCACACACTGGGTGTACACACAAAAACACAGACAGAGAAACATTGTGCTGAGTAAAAAAGGAAACAGAATTACATCTATAGCACATTACTATTTATGTAAATTGAAAAGCACACACACAAAATCACAGTATGT
>chr1	163830930	163831290
GGCAGAGCACATTCTGGGATGGCAGAAGACATTCTGCCTGTCCAAGAATTTCAAAGAGCCTCCATCTGCCCCTTGGAGTCAGGGTCTATGTCAATCATGATGCCGAGTTTCCAGACAGGAGGAGAATGGACTAATTAATTTCTCAAGTTCGCCTTCAAAACCAGACTCTGATCCCCCACTTTCAGCATAAGGGAACAGACCCAATAAGTTAAATTGAAGTTAAAAAAAAAAAAAAACCCTGGTCTGAGGTTTCCTAGGAACCCACTTGAATAGTGCACAATACAAACTCAACAGATATCTTCTGCCAGCTCTTTTCAATTTTCTCTGCTATGTGTGATATTTTCCATGGATGAGACCAGAG
>chr1	6379561	6379921
GACCGTTGTGAGGACTACTTGGCAGGCTGAGGTAGGGCCTTTCTTCCTCTTCCCTCCTCAAACCTTCTGTTTCTCTATACTGCTCTTCCCCCAGCTATGAGTGCAGCAAGAATTTACTAAGACCCCATGCTCCCTGTATAGGTGTGCTTGCTCCTCTGAGCATTACAGACACTTCATTGTTCAAAATCTTCTAAATCTGCCTGGCATGGGGGCTTGCACCCATAATCCCAGGAGGCTGAGGCAAGAGGATCCCCTGAACCTAGGAGTTTGAGGCTGCAGTGCCCTCTGATGGCTCCTGTAAACAGCCACTGCACTCCAGCCTGGGCAACATAGACTCTGTCTCTTAAAAAAAAAAAAAGTT
>chr1	159212390	159212697
CCATCCTAATCTTTTTTTTGGAGACGGAGTTTCCCTCTTGCTGCCCAGGCTGGAGTGCAATGGCGCAATCTCAGCTCACTGCAACCTCTGCCTCCAGAGTTCAAGCAATTCTCCTGCCTCATCCTCCCGAGTAGCTAGGATTACAGGCTTGCGCCACAACACCCAGCTAATTTTGTATTTTTAGTAGAGACTGGGTTTCTCCATGTTGGTCAGGCTGGTCTCGAACTCCTGACCTCAGGTGATCCGCCCGCCTCAGCCTCCCAAAGTGCTGGGATTACAGGCGTGAGCCACCGCGCCCAGCCTCACCC
>chr1	60917391	60917698
GGGATCAGGGAGCACTTAGCTTCCTCAATCTAGGGTTTAAAATTGTATAATTAATCCGAATGGGACTTAATAAGTGAGACTATATCGTCATGGGAGATGCTGGAAAGTTACTATTAGTGTAGATCTGACCAACAGAGAGATCTAGAACAAGTTAACTAACTTCTCTGGGTCTGTTTTCTTATCTATAAAATTAGGGACTCGATTAAACAACCAATGAAATAGCTTTCCATTTATTATTTCTTCATTTATTCAATGCACATTAACTAATAAACTACCTTGTGTCAGACATTGTGAAAGGCACTGATACA
>chr1	242691763	242692057
CCTCTTGCTCCGTTGCCCAGGCTGCAATGCAGTGGCGCCATCATAGCTCCCTGAAGCCTGAAACTCCTGGGCCCAAGCGCTCCTCGCACCTCGGCCTCCTAAATAGCTGTGACAACAGGCACGCGCCACCACGCTTGGCTAAATTAAAAAAAAAAATTGGTAGAGACAGGGTCTCACAATATTGCCCAGGCTGGTCTCGAACTCCTGGCCTTAAGTGATCCTCCTGCCGGGGCCTCCCAAAGTGCTGTAATTACAGACTATGAGCTCTGAGCCATGAGCTATCGCGCCCCGGCCC
>chr1	180811935	180812229
TAGATATAAACTTAGAATTGGATTTTTTAAATTGTTCTCATTTCACATATAATTTGTAGGAATGAAAACAATACTTACTTTTTATGCTTTTCTTCATCAATGTGTTCTCCCAAATTCCGGATGAACTTTAGCAGATCACCCACAGTGTTCTGGTAGAAATTGCCTCTTTTTTCATAAAACTTATTCATTTTTTTCATAACACATTCATTAATCTAAAAAAACAAAAAATAACACAAAAATGTGGTAGCAACACAAAATAAATCCTGATGAAATATTCATACCAAAAGGCAAAATA
>chr1	94748358	94748682
ACATCTTTATTTCTGCCTTCATTTCGTTATGTACCCATTAGTCATTCAGGAGCAGGTTGTTCAGTTTCCATGTAGTTGAGTGGTTTTGAGTGAGTTTCTTAATCCTGAGTTCTAGTTTGATTGCACTGTGGTCTGAGAGATAGTTTGTTATAATTTCTGTTCTTTTACATTTGCTGAGGAGAGTTTTACTTCCAAGTATGTGGTCAATTTTGGAATAGGTGTGGTGTGGTGCTGAAAAAAATGTGTATTCTGTTGATTTGGGGTGGAGAGTTCTGTAGATGTCTATTAGGTCTGCTTGGTGCAGAGCTGAGTTCAATTCCTGGGT
>chr1	179577684	179578008
GATAAACAACAAGCAAGTAACTAGACAAGTAAATAAGACGCTTCCCACAGTGACAAGTTCCTGGAAGGAAACAGGACAAGGGTGTGTGGAAGAGGGAGATTTGGGAGTGTCTTCCAAATGAAGTGGTCAAGGGAGTGGTCTGAGGAAGTGATATTTGACTCTAGACTTGAATGGTAAGAAGGGGCCAACTATGTCAAGACCTGGCAGAAGAGCATTCTAGGCAAAGGGAAGGGCAGGTACAAAGGCCCAGAGGTTGACGCAGGCGTGGCATGTTCCAGAGGCTGGTGAGGCATTAGTGCTCTGGGCAAGGGGACAAGGGGAAGAA
>chr1	155218069	155218380
TGTAGAGACAGGGTTTCACCATATTGCCCAGGCTGGTCTTGGAACTCCTGAGCTCAGGCAATCCTCCTGGCTTTGCCTCCCAAAGTGCTGGGATTATAGGCATGTGTCACCTCGCCCAGCCTCACAAGATAGTTTTAAATGACTTATATTCCTAGTTTAATTTACATCCAGGAAGCACAAAAAACACTAAAGCCAAAACAAGTTAATGAGAAGCATAAAAATTACATATTGTACATTTGCCCCAACGTGATCATTAAATCTTTAAGTTGCATTCCTCTGATCAAAACAAAACTCCCACAAAGCCCATCTAAA
>chr1	217270747	217271058
CTGAAATGGAAAAGTTGATCCTAATCCATATGGAACTGCAAGAGTCCCAAAAATAGCCAAAATATCTTGGGGAAAGATAGACATATCTTATCTTTATGACGGTATCACACTATCATACAAAGCTACAGTAATTAAGACAGTGTGATACTGACATAAAGATAGACATATCACTTAATGGAATGGAACTCAAAGTCTGTAAATAAACCTGTGCAATTTAGTTTTGACAATGGCACTAAGGTCATTTAATCAAAAGAGAATATTTTTCAACAAATTGTTTGGGGACAACTGAATATCCAGATGAAAACAAATGAA
>chr1	77364159	77364496
TATTGCAGATTATTTTCTTGGCTCTTTCCATTCTTTACGTCTTTTATTGAACTTTTGGAATATCTATCTTCCCTTGTCTACCTTGTGATTTACTTTTCATTTCTGAGATGATTTTTGTCTTTTTTCACCATTTACTTTCCCGAGTTCAGTCAGCTGCTGTTTCACATATCTTCCTGTTTGTCCATTTCAACTGTGAGTTTTTGAATGTCTGATTCATGGTGTCCTTTCATAATGCAATTGCTTGTTTAATATAGGTTATTCGTGTTCAGATGTTTCATTTCAGTTTTCCTGTTTTGTAATTTTTCTTTGATTTCTTCCCTTTTTATTTGTGCTTTCAT
>chr1	101573214	101573551
AGGACAGGTGACCAGGATGTAAAATTTTCCAAGAATCTTTCACAGAGGAGACTGGAGTTGAGTTTATGCTTGGAAATGGCCAACTGAAGGGTAGACAAAAATGAGAGAAGGGGGCATCCTAGATGGGGAAGGGATATCATCAGAGGCATGTTTCTCAAAGCTTTTTTGTCCTGCCACATGTTGAAAATATGAGTGTTCCTATTGAAAGTGAATGCCAACTCCCCAAATACAACCTGTTGAGAAGACAAAGTTTAGTTTATAGTTTACCACCTATACAGAATTTTGACGGTATCTTCGAAGGTGAAAGGCATGGTGAGAATTTACTGAGGATGGTAATT
>chr1	111838130	111838404
ATTTGGTTAAAAGAAACTGAATATACAAGTGGACTATGGCCACACCATACATGAAAATAGAATCCTGACCTGCAACCTGCAGCAACCTGCTCAGGAAACCAACTGCTAATCAATAAATAGTAAGCCAGCCTGCTGTAAGTCAGACTTATAGGAAGTCGGATTGCTATCTTAAGCCAGAAAGCCAAACAATGGCCCCTTTAACAATCAACCCAAAATGGCCAGGACTCAAAGCAGTCAGGCAAGAGACATAAATAAAGGGCATCTAAATAGGAAGA
>chr1	225459337	225459611
TGTGGGGGGCTGAGGCAGATGGATCACCTGAGGTTAGGAGTTCAAGACCAGCCTGGCCAACATGGCAAAACTCTGTCTCTACTAAAAATACAAAAATTAGCCGGGTGTGGTGGTGGGAGGTACTTGGGAGGTACTCAGCCAGCTACTTGGGAGGGTGAGGCAGGAGAATCACTTGAACCCTGAAGGAGGAGGCTGCAGTGAGCCAAGATCTAGCCACTGCACTCCAGCCTAGGCAACAGAGTGAGACTCTGTCTCAAAAAAAAAAAAAAAATATA
>chr1	237227795	237228075
TGGTTTGCTGCACCCATTAATTCATCATTTACATTACATATTTCTCCTAATGCTATCCCTCCCACCTCTCCCCCCAAGGACAGGCCCAGGGGTGCGGTGTTCCCCACCCTGTGTCCAGTGTTCTCGTTGTTCAGTTAAAAACTTGTATTCTGAAACAGAGGTCAGCGAACAGTTTCCATAAAGAGTCAGAGAGTAAGTATTTTAGCTTTTCCAGGCCATACTATCTCTGTAGCCACTATTCAGTTATACTTTTGTACCAGAAAAGCAGCCATTGATAACAC
>chr1	74282235	74282515
TATTCTATGCATTCTTCCATGTCTTTTCACGTCATATTTTCCTTATTGCTTAAAAAAGAATTCATATGTTTTAAACTATCACATATGTTTTTCCTGATAGAATTAATCATATTCCACTTACATTAAAGCTCTATGTAGTAGTTTTTAGCTATAGGATCGAACTTGATATAACCTTCTTATGAGTAAGGATCTACTCCTTTGGTCTTTGATGCTACATTCCCAGCCCCTAGCCTACTATTTTGCACAGTTTGGTTTGTGCAGCAATGTAGTTTAGATGTGTG
>chr1	183150828	183151142
CAGTATGTCTCTAGAAAACCTTTCATGTCTTCATCTTAAAATAGGGATAAAAATCACCAATCTCAGTGTTTCCTTTGTCTTACTGGTCATAAGATTCTCCTGAGTTGCCTGATAAAAAGTAGAAAATTCCATTCCCTACCTCAGACCTACTCAATCAGAATCTATATGAGGGAAGTCAGAGAAACTGTGTTTTCAATATCTTCCTCCAGGAGATTCTTACGATGAGGCCAGTTTGTTATATTCAATAGCATTGTAATGAAGAATAAATCTGACATTTGTAAGCATTAGCAAGATGCCTGGATCTGTACAATCGCA
>chr1	229583910	229584224
ATTCTAGCCCATGATTAAAAAAACTTAAATATACACTTAAAAATCAACTTAAGTATGATGCTCCCGACAGTATAATCTAGAGATATGTCATGATGCCTTAGTACTCTCTGAGCTTTCATTTCCCTTTTAGTGAAGAATTGATAAAGTTATGCTTTACAAATAAGAAATTCATCTGGTGAAACACATTATATTTTGAGCTGTCTAGCTCTGCTGTCAGAACAGAGATCTACAATTTGTTAACCTCAGCTATAATCTTACCAGCACTGCACAACTCTTTCTTAGATTCCCAAGCAGGGCTCTGTATTTATATCACAC
>chr1	91033432	91033714
GTACTTGTGAAAATACATTTAGCCTGTACTACTTCCTCTTAGCTATCTGTCTTTGATATGGGGTCTCTCTTCTAGCAGGCTTTATGTAAGGCAAAGTCTTTCTGGAGGCATTCTTTGCAATAAAAAAAAGTGTATTATCAGTGAGTATCAATTATAATGAGGCATTTTTAGTGGGGCTTGATAATGTTGGAACCAGGGAACAGTGGCCTCTGAGCTGAGATCCTGGCAGCTGCATTTTATTAACCCAAGTCAGAGTGTTAAGCTGATTTTCAGGCTTGATTGA
>chr1	60857639	60857921
TCCTCATCTGTGAAGACTCCTTGACGCCATCCTCTAAGCAGAATTGATAATGTCAAATCAATTGGTTTGCCAAAATTAAAGCTAGCCCTCATCTTTAGTGTAGCACCTGCCTCACTGTAATCTCACTGTACTGTAATGGTTTCTCACTAGAATGTTCCCCCAATACACCGCAAGCTCCAAGAAAGCAGTAAAAGTATAGGACTTTTTAAAAACTCAAATCTTAGCAAATTAAATATATAAACGGATAAGTAGGGAAAACGAGACAGAGAAAGAAGGAAGGAAT
>chr1	177510434	177510776
CCTGGTGGTACGTGCCTGTAGTCACAGCTACTCAGGAGGCTGAGGCGGGAGGATCACTTGAATCACTTGAGCCCAGGAGGTTGAGGCTGCAGTGAGCTGACAGCGTGCCACTGCACCCCAGCCTGGGTAACAGAGCAAGACCCTGTCTCAAAAAGATTTATTTTATGTTTTATTTTACTTATAAAATATTTTATCTATTAAAATTGAGTAGAAAATAAAATTATAACTAATTAATATCAATATTTTAAGTCACAATTATAAATCTGACATTTAGAAATGTTTTGGCCAGGTTTGGTGGCTCGTGCATATCATCTCAGCACTTTGGGAGGCCAAGCTGGGTGGA
>chr1	91924684	91925026
CACATGTAAGATGCAAGGTTTCTCAATATAACCATGTTTTAAAAATAACTCTTACCTTTTGACAGATTAAGTTTTTTCACTGTCAAATGGAAGTGATGCTACAGAAAAATTCACCATGAGGAAGAAAGTTGAATGTACAGATGCTTCTACTTAATGGGCCAACAGAGACCCCTGGGTTTTCTGAGATGGGTCTTTGGCTGTCTGCTCTCCACTGCAGTGGTCTCTGATTTCGTGGAGCACCAACTTTCTCTAAAACATCCCTTGGGTGACAAGTATAACAAGGCTGCTCCTAAAGGAGATGGGCAGGGAGGACCTCGTGGCTAAGCAGACTAGGCCCAATTAA
>chr1	231597621	231597943
GTTTATAAACGTATCTTTTCTGTACATCTGTTCTGAGTAGGGAAGGAGTTTCCCAGCTAGGTTAGATCTCCAAATTCAGCCTAGGTGGAAGTGAACCAAAATGTTTCAAGTAGTAGGTGGCCCATCACCCTCAGACAGAGGATGAAAGCGGACTTCCCTGCTGCACTCAACAACCCATCTAAAAATAGTACCTGCTTAAGAAATGTCCTCTAATAGTCATTTTATAAATGAAAACTGGTCACAGGCTGTGTCTTATACTGGACACTGGGAGCACACAACACACACTCTCAACACGCTATTTACTCAGTGGCAATGTGTCTGGA
>chr1	83197674	83197996
CCGTTCTGCCCGCACTCCACTACCTCTCAGCAAGCTGAACTAGTTGCCTTAATTCAAGCCCTCACTCTTGCAAAAGGGCTACGCATCAATATTTATAGTGACTCTATGCCTTTCATATTCTGCACCACTATGCTGTTATACAGGCTGAAAGAGGTTTCCTCACTATGCAAGGGTCCTCCATCATTAATGCCTCTTTAATAAAAACTCTGCTCAAGACCGCTTTACTTCCAAAGGAAGCTGGAGTCATTCACTGCAAAGGCCATCAAAAGGCATCAGATCCCATTGCTCTAGACAACACTTATGCTGATAAGGTGGCTAGACAA
>chr1	120923923	120924238
ATAATTAATAGCTTACCAACCAAAAAAAAGTCCAGGATAAGGCAGATTCACAGCTGAATTCTATCAGAGCTACAAGGAGGAGCTGGTACCATTCCTTCTGAAACTATTCCAGCCAACAGAAAAAGAGGGAATCCTCCCTAACTGATTTCATGAGGCCAGCATGATCAGGATGATTCCTGATACCAAAGCCTGGCAGAGGCACAACAAAAAAAGAGAATTTTAGACCAATAACCTGATGAACATCGATGCAAAAATCCTCAATAAAATATTGGCAAACCGAATCTGGCAAAACATCAAAAAGCTTATCCACCATGAT
>chr1	167595835	167596150
CTTTGGAAGTGAAGAAGTTTAGGCAGTTTTTGAAAAAAATGTGAATACAAAGTTCATTGGGAATGCTGGAGATACTTCTGGAAAGTAAGATACTTCAATCATATGCTATAGCAGCATCAAGAAAGGTACTAGGTGAAGATCACAGCAGCAAACATAACTCCCATGTTGAAACTATAATGCATACCCATCTGGAATATGTAGCTCTGCTCGCCACACCTTAGAGTAGATATTATAGAAACAAAAAATAAGTCCAGAAATGGGAAAATAAATTATGAAATGGCAACTATAAGGGATGAAATTAGGAGTCTCTGAAGTT
>chr1	590513	590867
GTATCCTGCAACTTTACTAAATTCATTTATGAATTCTAAATTTTTTGGCAGAGTTATTGGTGTTTTCTATATATAAGATCATGTCAACTGCAAACAGAAACAATTTAACTTCTTCCTTTCCAATTTTCATGCCTTTTATTTCTTTCTTTTGCCTAATTGCTCTGGCTAGGACATCCAGTACTATGTTGAATAGAAGTTCTGAGAGTGGGCACCCTTGTATGAAGTTTCCCACAACATCTCTTATCTTTTTATTAGCTATATATTAATACGGATGTTTCTTCTTCATCAGGAGTTTGAAAAATATGTCTTTTCTCTATATTGTTCTTAATCAGTCTTCCTAGAAGTATTTCAATTT
>chr1	1982002	1982356
ATGGAGCGGGTGGTCTGGGGCTGGACCTGCCGGCAGGAGGAGATGGGGTATGTCCGTGGCAGGCGGACACCACCAGGTGGTTTTGGCAGCGCAGGGCGAGTGTGAGGAGGCAGGGGGCGGGGAGGCTTTGGAGGCAGGTGGCCAGACGGTGGGCGTCAGGGCCCTGATCACCTACGCAGCTGCCCTGGTGGTGACCTTTCCCGGGACCCTCCCTCTGGGTGCCCACGCCTCACGGACCCTGGAGCACGCACCCTGGGAGGGCACGGTTCACTGCGTTTTTATAGATACATAAACACATAAATAGGACAGATACTCCCTGTGGGTGAGACGATGGTTGTCCCCTCCACAGCGCCCT
>chr1	212580268	212580670
TTAATCATTCCTTTGCCCTCAGCTGCTATTTCTCCTCTCCATTTATCCCCTTTGTTCATTCACCTTTGGAAGAGACATTAGGTTCCACCTCTGTGCTTGTCTAGGTTGCAGACAGCAATACTAGTCTAACAAAAATGCCTCCCCTTCAGTCCACTCCCTTCAGGTACGGTAGGATTCTGTAGGTACAGAACTAATGGGCTATTTCTGACACTAGGCAATAGAGCTGCATTCACTGGTAACCCTGATTTTGCCAGATAGATAGGATGAAGGCCTGACCTGCCCCATCAGACCCTTAAGAATTCTGACATAAAGGTTTAGAAACGTAGTTCAGTTTCTTGCTTAGAAATCATCCCTGTTTCTAGCACTGGTAGTTGCAGCCCTGGTCCTGGGACCACTGCATCAG
>chr1	174289718	174290120
GAAAAAACATGCAACCATGTTCTCTGGTCTCATTTTAAATTCATGATCACTATCCTTAAGGTATAGTGATCCTTAAGGAGGCACTTAACACTAACTTCACAGGAAACTACCCTCATCCACTCACTCTTGAAAGAAGTTAAATAATTTCTCTTACTCTTCACAAATTTCCCATACCTTCATAATCACTCTCAGCAAATTATTCTTTTTTTTTTTTTTTTGAGATGGTGCCTCACTCTGTCACCCAGGCTGGGGTGCAGTGGGCATGATCTCGGCTCACTGCAACCTCCGCCTCCCAGGTTCAAACTGATTCTCCTGCCTCAGCCTCCCAAGTAGCTGGGATTACAGGCGTGCACCACCATGCCCAGCTAATTTTTGTATTTTTAGTAGAGACAGGGTTTCACCA
>chr1	81790904	81791270
GAAAGAAAAAGAACCCCCCAAAAAACCATGAGTTCTGACTAAGACTAAGCCTGGTCAGATACATGAAAGGGTTTAAGCTGTTAATTTTCACATATTGCTCAAGTAAGCAAAACTAAAAGCATTTAATTTCTCTAATAATCTCAGACATGGTTTTCTTATAATGTACTACACAATCTGTATTGATTACTCTGTCGGTGAGATACACATTTAATAAACATGTATTCCAAAGTGAAGCATAAAATCAAAGTTTAAATTACTATTCTTGAAAGCCACTTTTTCCCCCAGTGTGTCAAAACAAAATAATTGGGAGACAACAAAGACTTACATTTCAATTGTTTCTTGAGAAACTAATTGATAATAGGTATTA
>chr1	167705573	167705939
GATAAACAATCTTGAAAATTATTATATTAGGTTTACTCAAAGCTTATAAAAAAATTCCAGTTTGTTAGTCATAGTCCTGCTCCACTTGAGTACTTCTAAGTTGTCCTCCTAAATTGTAAAATCTAGCTCAAAATAATCATTTTTTGAGGCTATTTCAAATTTGGGAGGGGTGAATAAATCTGATTATGGCTGGCTTAACTACCAGAGGAATCCCTCCCCCACCACGACCCTCTATTATCCTGCATTGCTTACCCAGTAAGGTTGAAACGGCCTCCACGCCACCATTATAGATAGCAGCATAGCGAGAAGGCATCACTTTCTCCCACAGGCCCTGTGTGTAGTTCACAACTTGAAAATAGCCACAGGT
>chr1	71122683	71122998
GATTTTGAGTTAATTGAAAAGGAAAAGTTCCTGGGTGGGTTTGATTTAATCTGGCAAAACCTTAAAAGAGATAAGCAGGAGCAAGAGCAGCAGCAGCATCACCACTTTCCTGCTGACCTTAGAAGATGATCTCAAGCCTCAAATGAGACCACAGCCTAGGCTGACACTTTGATTTCAGCCTAGTGAGACCCTGAGCTGAAGACCAAGCTAATGCATACCCAGATTCATGCACAGAAATTGTGAGATAGTAAAACTGTGTTGCTTTAAATCACTAAATTTATGGTGATTTGTTAGGAAGCAATAGAAAATTAATACA
>chr1	182463564	182463879
GGATGCTGCTTCTTTACATCTTGAAGTTGAATAGAACAAGTCCTTTTTCTTCCTTGGGCCCGTGGTCTGCATGCTGGTGACAGCCCATTGCTCTTGACTCTCCTCACCAGGCCCCTTAAGTCAATGTCCTGCAGCACAGGATGGGTACTTTCTCCGTTCTCCCTCGAAGGTGGCCTGGTAGTTCCCTGTCCGTTAAAAACTTTTGGCCCACAAAAATGCAGAAACCAGTTCAAGATTTACATAACAGTTCATGGCAACAGAATATTGATCACGAGGCAGTACATGATGAGTTGCCAAATGAACTGCATAGCCCTGT
>chr1	81723135	81723480
AAAATTTGCATGAAGTTAGTATAAGCAAATGAGAGATTCTACCCATAAGGTGTTTACAAAATCCAGTTTTGTTTTCATTTTGCTTCTTTTGCTTTGTTTTGGTAATTGAGTCAGAAACCAGATTCAAAGGGCAAATTCAGAGGAAAAACTAAAAGTTTCATCCAATGATAAATATACAGTATGCTTTGAATGCTATGACAAACTGCAATATTCAAATGTCTCAAAGTAGAACATTAGTTCAGCTTAGACTTGGAAATTAGGTCTAAAGAAGAAAAGCAAGGAATTGAAAAGAAAAAATATGTGTTTGAAAAGCACAAAAAAAAAAAAAAAGTTTACCTGTCTGAGT
>chr1	14496178	14496523
GGAACAGAAAACCTGGGCTTACATAGAGGGGCTTATTTTCTCCCCCACAAGAAGCCAGAGGTGGGCAGTTGCCAGCTGTGGTCAGTGGCACATCCTTGTCAGGGCCTGTGTCCCTGAAGTTCTCTGAATCTTCTCCCAAATCATTGCCTTGGTTAAAAGATAAGTGCCGTGTTTTTATGCCATATACCATGTTTATTGCAAGCCAGAAAAACAGCAAAAGGGAGGCATGAATGGGTCCATCCTGTCTTATCAGAAAAGCAAAAACTGATTTTCGTTAGTCTCATTGGCCAGAACTGTATCACTTGGTCACTCCCTGGCTCTAAGCAAGACTTGGGACACTCACCTT
>chr1	245125321	245125638
AATATGCGTTTGGGGTGTGTGTGTGTATGTGTGTGAAGAGTAACAGTGATACACACAACAATTTGGATGAATTCCTAGAGAATTTTGCTGAGTAAAAAAGGTAATCCAAAAAGGTTACATACTGCATAATTCCATTTATGAACATGTTTAAAATGACAAAATTCTTGCCAGGGGTTAAGGATGGGGCAGAAAGAAGGTAGGTATGGCTGTAACGGCAGCATGAGGGATCCTGGTGGTGCTGACTGTACTAAAGGTTTGTCAGATCATCATACTGTGGGCAAACGTGCTAAAGGGGGTGGGATCTCTCTATTGCATCTT
>chr1	169856995	169857312
TTTACAGAGTTTGACTGTTTTCGTTGACAAAGGGAAATAGCTGTATTTATCTACGTATATATAGACCTTGTGTAGACCTTGTTTTTAATCCCAGCTTCATTACACCTTATCTTCCCAAGCAGCAAATTTCTTCTATGGTGGGTTTTTTTTTTTTTTTTTTTGAGACGTAGTCTCACTCTGTCAACCAGGCTAGAGTGCAGTGGCGCGATCTCGGCTCACTGCAAGCTCCGCCTCCCGGGTTCACGCCATTCTCCTGCCTCAGCCTCCTGAGTAGCTGGGACTACAGGCACCCGCCACCACGCCTGGCTAATTTTTTGT
>chr1	186415779	186416070
TCCTGTTGAAGCCAAGCATATTACCCTTACTCATATGTCTGCAGTAAGAGTGGCAGAGAATATAGAAAGCTTGCATCTGGAAGGAGTTAGCTTTGCTTGCTTTATAATGGCTGCCAATCATTCTTCCCAAAAAACCTAGCCTTACAGAAAAAGACTAGACTTCCATGCAAAACTCTGTTAAATTAACAGTTCATCATTTTACAGTATGCTATAATAGAACTCTGTGTTCAGTCATGTGCATTTGTTCTCACTCCTGAAATCTCATTACAAAGTCAGTTTTAGACATATGGCT
>chr1	45982309	45982600
TGGAAAAAGAACTTTAAGACAGAAAAACTAAAATGAAAAACATATTTTTCCATACACAGACATACATTGTATTAACACTGTAGTGTCTTTCTTCACATAGTTTTTCTCTCTCTCTTTTTGAGACAGTGTCTTGTTCTGTTGCCCAGGCTGGAGTGCAGTAGCATGATCATCACTCACTGAAGCCGCAGCATCCTGGGCTCAAGTGATCATCCCATCTCAGCCTTTCAAATCTTTTTTCTATGCATATTTATTGCATATCCTGTAAGACTATACATCGTTTTGGTGTGCCTTC
>chr1	57108223	57108521
CACACAATTTTGACCTAGTTCATTCAACATCAAAGCCTGAAATTTGTTATTCTGCCTCTCTCATCTCTGAGAAGTGCTGAAGAATCTTAGACTGTTCCTGTTTAAATGTGTCTGATCCCTACGTGCTCATTTTGCTCTGACATCCTGTATTAGTTTCTTGAGTTCACTGGAACAAATTCCCACAAACTTGGTGGCTTAAAACAACAGAAATGTATTCTCTTACAGTTCTGGAGGCCAGAAGTCTGAAATCCAGGTATCAGCAGAGCCATGCTCCCTCTTAGAGGCGCTAGAAGGGACTC
>chr1	144440599	144440897
AGCCGTGATTGCATCACTGCACTCCAGCCTGGGTGACAGACTGAGATCCTGTCTAAAAAACAAAAAACCATGAATATGTTAAAAACACGATGTAAGATGCCTAGATTTCAAATGTGTATATCGAAAGTCTCTGTAGAATAGTAAGAAGAAACAAATTGCAGTCACTTGGGAAACCTTGTCCTAGTCTTTTAATCTCATTGAGCCTCTGTTTGCTCACTTACAAATAAGAAGTTGAGACCAGATCATCATTAATGTCTTTTTCAGTTGGCCAAGTATAAGGTAGATCCTGGAGCCTTGAA
>chr1	83001753	83002065
GATTGCTTCTTCTTCTAGCCCACCCTAAATTCAAATCAAAATTGCTTGTTAATTTGGTCCTCTGGCAGCATGAATTTCCTTTGACATAGCAGATGCTGTAATATAGCAAAATTGCTTATCGATGTTCATGAGAGAAAACTTCCTAAAGGCAAGAACTGTGTCAGACACATACCACAGTCTTGATAAATATTGTGGGATAAATTAATGGATGCCTTAACTTAGTCCTCTTTCTTATTTTCACTTCTGTCATCACATCAGAAAATATTCGGATTTTTAAAAAATAGGATAGAATTTAAATGTTGCTTTTATAGTC
>chr1	81444991	81445303
AACAAGTTTAGCAACTAAGATCCATTAAAATCACCTTGGACTCAAATATAATTCTCAACATTTCTCACATGTTGAGAAAATAAATTAAAATAAAACTAACCAAAAAAAGTAGCACTGCACAGGCAACTAAAGCAAAAATAAACAAATGGGATTACATCAAACTAAAAAGCTTCTGCACAGCAAAGGAAACAATCACCAGGGTGAAGAGATAACTTACAGAATAGGGAAAAACCAATTTGCAAACCACATATTTGGTAAGAAGTTAATATCCAAAATATATAAGGAACTCAAACAACTCAATAGCAAGAAAACA
>chr1	95071976	95072263
AGATTTTACTATATGCAAATAAAAATTAAAATCAAGATGTCAGGATCTTAGGATAGTGTGTAGAGGGTGACAAATTAAATGACTAATAAGGAGCTGATGTGAGTAACTTTGGAAAACAGCTTTGTGACTAGATACTGTAAGCTAAAGACAAAAGGAACTGTATACAAACACTGTACTCCAGATAGTACATTTGTTTGTCACATAGCTACTGGTTAACAATTGTTTTTCTCATTTTTTAAAAATTCCCTAAACAATACAGTATAATGGTTAGCAATTCTGAAATTACAT
>chr1	53781768	53782055
ATAGCAAACCCCTGGCCCCTGTGCTTATGTTGCATTAAGTCAAAAGCAGAGTGGTCTATTGATTTAGGAAACACTAGCCCAAGGGGAAGAAATGACTACAAACAAAGGACTAAATGTTTCCATGTCAACAGAAAATAATGCTAGCAACAACAGCCACTGCAGTAAGCGCACTGGTCTCTCTTAAAACCCCAAATCGCCAGCTGTTCGGCTCAGAACAGGTTGGAAAGTTCTGGAAGGGTGTGGGGGAGGTGACCCACCCCTCACCTGCATCTCGGATGTCCCAGGGGT
>chr1	177505803	177506109
GATCCTCCTACCTCAGCCTCCTGAGTAAGTGGGACTACATGATTAGCTATGTGCCACCATGCAAGGCTAAGCAGCTTTCAAAAATACAATCTGCTACTGGCACTATTTACTAAAGCTGAAGATTTATATACTCTATGACTTATAATTTCACACCTGGGTATTTGCCCTAAGGAAATTCTTTCCCATATGTGCCTGGAGACAAAACTCTCTTTATTATAAAAAAAAATGAAAACCACCAAGATGTCTAGCAACACTAGAATAACACAGAAACATTTTGTAATTACAAAAAACTGAAACATTGTCCAGT
>chr1	221930586	221930892
AGTAGGGACACAGCCAAGACATGTCATTGCCCTGTGCATCTCTCCCATCTGGCTGTTCCTGAATTGCATCGTTTTATGATAAACCCATAACTTAGTAACTTTTCTCTTTGCTTTCTGTGAACTATTCTAGCAAATTAGTGAACATGAGGAGGAGGTCGTGGGAACCTCCAATTTGTAACCAAGTCAGACAGAAGTTGTGGGTGACCTGGGGACCCACCACTTATGATTGGGCTCTGAAGTGGGGATGGTCTTGTAGGACTGAGCCATTAACTTGTTCTAACTCCAGGCAATTAGTGTCAGAATTGAG
>chr1	92631687	92632065
TACAGAATGGGAGAACATTTTTGCAATATATCCATCTGACAAAGGGCTAATATCCAGAATCTACAAAGAACTTAAACAAATTTACAAGAAAAAAGCAAACAACCCCATCAAAAAATGGGCAAAGGATATGAACAGATACTTCTCAAAAGAAGACATTTATGCAGCCAACAGACATATGAAAAAATGCTCATCATCACTAGTCATTAGAGAAATGAAAATCAAAACCACAGTGAGATACCATCTCATGCCAGTTAGAATGGCGATCATTAAAAATCAGGAAACAATAGATGCTGGAGAGGTTGTGGAAAAATTGGAACGCTTTTACACTGTTGGTGGGAGTGCAAATTAGTCCGACCATTGTGGAAGTCAGTGTGACGAC
>chr1	55345931	55346309
ATCTCTACTAAAAATACAAAAATTACACGGGCACGGTGGTGCATGTCTGTAGTCCTAGCTACTCGGGAGGCTGAGGCAGGAGAATTGCTTGAACCCAGGAAGCAGAGGTTGCAGTGAGCTGAGATCACGCCACTGTACTCCAGACTGGGCAAAAGAGCAAGACTCTGTCTCAAAAAAAAAAAAAAAAAAAAAAAAACACACAAAAACCCCACAAAACTGTCATTAACAAATAGTAGGTGACAGCTGCTGCCCACAGGGAATGAAGTCACCCCCATTCATAAACCACTTATTGGTTGCCTCCTCTGTGCAGGTCACTGTGCCATATGCTGAGGCTATAAGATGAGGGAGACAAATTCCTGCTCAGAAGGAGCTCCTGGTT
>chr1	193021078	193021392
TTTTTGAGACGGAGTCTCACTCTGTCACCCAGGCTGGAGTGCAGTGGCGCAATCTTGGCTCACTGCAAGCTCTGCCTCCCAGGTTCATGCCATTCTCCTGCCTCAGCCTCCTGAGTAGCTGGGACTACAGGTGCCCGCCACCACGCCCGGCTATTTTTTTTGTATTTTTAGTAGAGACGGGGTTTCACCATGTTAGCCAGGATGGTCTCGATCTCCTGACCTCGTAATCCACCCGCCTCGGCCTCCCAAAGTGTTGGGATTACAGGCGTGAGCCACCGCGCCCGGCCTCCTGTGAACTCTTAGGAAGGTTTTTCT
>chr1	74197261	74197575
AAATAATGTCTTTAAAATGTACTATGCATCAGACTTAATGCAATCTCATTAAACTTTTCCATAAACTTTATAAGATAGATGCTATTACAAAGAACCCTCTTAAACATCTTTTATCTAAAAGACTCTGTAGATAAAAGACATTCTCTACCCTCTTCCATGAAACATAATGAGCACTGAACACTTAAAATCATGAAATTAATCTTTAACACTGAAGATTGCTGAAGAGTTTTAATTTCTCCATTCAAAGTTTCACTTTAATGCTACCAAGAATGAGTTCAGACAGATCCCAAACTTGTCAAATTCAGGTGTGACTGT
>chr1	230659420	230659713
CTCCCTTAGGCTGGCAAATGGGACTTCAAAACACAGGTGGCTTTAGGTTGAACATAAATACTTTTATGGGAATTCAAAACACAGGTGGCTTTGGATTCAACAGATTAATAAATACTTTTCCTACTAAAGACTGCATTTATTCCAGCAGCTTCTGAGTCAAAACCAAACACCTTTTGACCTGAGGACAAGAAAAACTGTCTATTAAATGACAGGCCACTCATGCTGCCCACAGGAGGAGCTGGGCTCCCATGTCAAATGATTTTCTAAAACGGGAGTTGATAAATGGCAAAAATG
>chr1	211721824	211722117
GGGGCCTGGTGGGAGGTGGTTGGATCATGGGGGTGGATTTCTCATGAATGGTTTGGCACCATCCTTGTGGTGCTGTCCTTGTGATGGCAAGTGAGTTATCGTGAGATCTGGCTGTTTAAAAGTATGTGCACCTCCTTCCCTCTCACTCGCTCCTGTTCTCACCATGTGAGACACCTGCTCCTGCTTCACCTTCTGCCATGAGTAAAAACTCCCTGAATCCTCCCCAGAAGCGAAGTGAATGCTGGCACCATGCTTCCTGTACAGTCTGCAGAACCATGAGACAATTAAAACTCT
>chr1	10919393	10919714
GCCTGACCAACATGGAGAAACCCCATCTCTACTAAAAAATATAAAATTAGCTGGTTGTGGTGGCGCATGCCTATAATCCCAGCTACTCAGGAGGCTGAGGCAGGAGAATCGCTTGAACCGGGAGGCAGAGGTTGCAGTGAGCCAAGACCGCGCCATTGCACTCCAGCCTGGGAGACAGAGCAAAACTCCGTCTCAAAAAAAAAAAAAAAAAAAAAAAAAAAGAGTAAGAAGTACCAAGTGAAATTAATTTTAACAACATGTTTTTTTAAAGCCATGTTTAATAGCTTTAAAATATTATAGCTATTATATTAATAGCTCCAAA
>chr1	213944609	213944930
CCTGTCCCTAGACTCATGACTCAGACCCAGTTACAACACACTCTTCAATGAGGCTGCGCTTTTGTTCATGATTTCCTCTTTTCTTAGAATGCCCTTCTATGCCTGGAAAGGATGTATTTCCATCCTTGAAAATACAAATTTAATGTCATCTCCATTTGGAAGAGTGTCTTGACTCCCCAGACTGAGTTACTTGTCTCTCTTCTCTGTTCTTTCTGCTGTTTATGGCATTTTTATATTAGATTGATCTATTTACCTGCCTTTTCTCCCCACTAGACCTTGAACTCTTAGAGGACAGGGACTAGGGATACAAAATATGTTTGGC
>chr1	172337596	172337916
TTTGAGATGAGGCCTCACTCTGTCATCCAAGTTGGAGTGCAGTGGCATCATCTTGGCTCATTGCAATGGCTGTCTCCCATGCTCAAGCGATCCTCCCACCTCAGCCTCCCTCGTAGCTGGGACCCCAGGGGCATCACCATGCCTGGCTAATTTTTTGTATTTTTGGTAGCGACCGGGTTTCGCCATGTTGCCTAGGCTGGTCTCGAACTCCTGAGCTCAGGTGATCCATCTGCCTCAGCCTCCCAAAGTGCTGGGATTACAGGCATGAGTCACTGTGCCAAACCTGTAATTTTTTTTTTTAAGACAGTGTCTCACTTCGTT
>chr1	106840718	106841038
AAAGTACGCACTCATTAGAGGAAAGAAACTTGACTTGTGAAGCATGGCAAGTTATAAGTTAAGATCAAACTAAATAAGGTGCTATTGGTGGTCAGATAAGATTGAGTAAGCCCAGTATAGATATGCTTAATATCATATTGGCATAGACTAAGTCTATAGTCAGAGTTTGTTTAATGGGCCTCTGTGTTTCTCCACAATTCTAGCTCTTAAGTAGACCTTTAGCACTTAATACACTGATGCTTTACACTTCATACCAAAATGGTATCAGTGAGAGAATGTCGTAAAGAGCCAAACTTGAATCCTCATCAGTCTGACAAAGAC
>chr1	32393019	32393338
GCATGGTGGCTCATGTCTGTAATCCCAGCACTTTGGGAGGCCAAGGCAGGCAGATCACCTGAGGTCAGGAGTTCAAGACCAGCCTGGCCAACATGGTGAAACTTCATTTTCTCTACTAAAAATACAGAAATTAGCCGGACGTGGTGGCATGCGCCTGCAATCTCAGCTACTTGGGAGGCTGAAGCAGGAGAATTGCTTGAACCTGGGAGGCGGAGGTTGCAGGAGCTGAGTTCGTGCCATTGCACTCCAGCCTGGGCAACAAGAGTGAAACTCCATCTCAAAAAAAAAAAAAAAAAAAAAAAGAAAAGTAGCTTACTTAC
>chr1	237945165	237945484
ACACACTACATATTTTAAGTAGTTAGAACATAAAAGGACAGAGGGCACTATAACTAGAAGAGGAAATAGGCTATGCACCAGAATTTTTGTCAATGATTTTATTTGTTTTGTTTTGAGAAGGCGTGTGTGCAGTGGTGTTCTGATAAACCAGGCCTCCAGAGGAGAAATAAAAGCTCTAATTTGTAGCTATTACAGATGACCATGGCGTAAATACCGTCACCATGGCTGGAGTAAAACTATCATGGAAGAATGCAGAAGGCATTCAGAATACCTTATTGAATGCAGATTTGAGAAGATACCTACAATTAGCTATCAGCTCC
>chr1	57283838	57284153
ATCCCAGCTACTTGGGAGACTGAGGCAGGAGAATCACTTGAACCTGGGAAGCGGAGGTTGCAGTGAGCTGAGATCACACCACTGCATTCCAGCCTGGGTGACAGAGCGAGACTCCATCTCAAAAAAATAAAAAAGGAAAAAGAAAGAAAGTGGGATGGGGAACCCTGAGTATTGGGCTGACAGCATGTAATGGTGAAAAAAAGGATAATTCTAGAGATAAGGACAGCAATACTGCTAACCTGCTGGAGAGAAACATAACGATATGCTGACAGAACTTCTATGATAGGCAGGAAGATGGGAGGTGGAGAAGAGAGAA
>chr1	41733996	41734311
AACCCCTGGGGGGCCCCCTTCTGCCGGCACCTACTTGATGGGTAAGAGAATGGAGGCTTAGAAAGGGACGCATCCCGGAGCCCCACGGACCAGTCTCAACCACCAAAGGGCAGGGAGCCTGGAACCCTGCGGGCCACAGGCTGCGCAGCTCACTTGAGGGGACACATGTAGATTCTGAAACCTTACAGCCCGGGTTCAAATCCTTGCTCTGCAGCTGACTAGCACCTCACCTCAAGCAAGTCAGTGTCCATGTCTCATTCCCTGCCTGGAACCGCCTTGTGCCTCAGTTTCCACATCTAAAATGGTGATGCTAATA
>chr1	16881081	16881367
GTTCTTGAGGTTTTGAATGACCTTGTTGGCATTCTGCAGCTGGGCCTTCAGATCTTTGATGTCCTTTCATAGGACCCAGATGTTTTCTGACTTTCCATATACCCAGAACTCTTCCTGCCTCCCTAGTTCATTCTCCAAGGGCTTCCTCTCAGAGGAACTAGCCAGCGTTCAGCCCCGGCGCCCCTGCTCAGAGCACAGCCCCTCCACCAGGACCATTTCCTTGCGGCTGCTGTGCTCCTCATGCTCTGAAAAAAGACAAAGATGTCTTCCTAAATAAAAGTTGGATG
>chr1	75756706	75756992
ATGGTTATTACTTATTTCCTCAATAACCCGTAAGCTGTTTGTCTTGTGTATCTGGCATGCCCAGTGCCCAGCACTGTAGTTGATCCATACTGAGTACTCAATAGATGTTGCTAAGCAAATTAATGAGAGAAATAAACAAATAAATAGAAAAAAATCTGAAAAGCAACATACGATATAATTAAACTTGTTTTCTTTGGAGTAATGTCATTAGAAGTCGTTTTAATTTTCTTCTTTGAACATTCTATCTGTTAAAAACTTCTAAAATTAGAATAACTTCCATAATCACA
>chr1	145218132	145218474
CTCTGCTTACCCATCATCCAACTATTAAATGGCCCTGGCTGTTACTATCTATGATGGGGAGAGCAGAAAGGCTGCCTGTTCATTAGAGAAGGACTGTGCCTGGTGTCGTTAATCCACTTAGCCAATCACTGATATCCTAATGTTTCTTTTCATGAGAATTTGCTGGACTTTTTTGTTTCCTCTATTCAAGTTGAGTGAGATACTCAAATTTGGTTTGGATAAACTGCTGGCCTCTGAGGGGAGCACCATGGATGAAATAGACCTGGAGTCCATACTGGGAGAAACAAAAGATGGCCAGTGGGTCTCTGATGCCTTGCCTGCAGCAGAAGGAGGGAGCAGAGAT
>chr1	109175391	109175733
TGACTAAGGTCTTACCCTTTATGTAAGTAAAAAATAAATGTACTTTTCCCATCATTATAAACAATGGCAGAAGCATCATTGTACACATAGCTTTTTCCACATCTTGGATTACTTCCTGAGGAAATGTCTGGGCCAAAGGTTGCGAACATGTTTGTGTGATGACCCATATTGCCAAATTGCTTTCCACAAAAGTTGTACAGATTTCACAGCCACCAACAGTGTGGACGGCTCAGTTTGACCACACCTTCCTCTGCATCAGGAATTATCACTTGAAAATGTTTCTGTTAATTGAAGGGAGGGGTGTGTCACCTTTTGTGTTAATTTGCATTTCCTCTGTGACTAA
>chr1	57841559	57841899
AGTAAGGGATCCTCTCTATTCATCTTTATTTTGAGATCTGGTCTAGAGTTCTTTTCTGGCAGGCGGTCTTTATTTTCCTATAGCCCGGAAGAGACAACTCTCCCTTGAACACTTAAACTCAGTGCCTTCTATCTACAGCTCTTCTGTCAGATAGCGTGAAGCCTGATCTCATCACTCTGACCATCTAACAATTATCAGTCTTCCTGTTTGATAAATCAATTGAGCGGGGACCACATCAGGCATTAAGGTGTCCCACAACCATCATCCCAGGTGGGCAGGCACAACCGAAGTGCCCTGATCCTGCAGTCCTTTAATTGGGCAAATTTATAGTTGTGCCTTTT
>chr1	224369406	224369746
GGGCGGCTGGCCAGGCAGGGGGCTGACCCCCCCACCTCCCTCCCGGACGGGGTGGCTGCCGGGCGGAGACGCTCCTCACTTCCCAGACGGGGTGGCTGCCGGGCGGAGGGGCTCCCCACTTCTCAGACGGGGCGGCTGCTGGGCGGAGGGGCTCCTCACTTCTCAGACAGGGCGGTTGCCAGGCAGAGGGTCTCCTCACTTCTCAGACGGGGCGGCCGGGCAGAGACGCTCCTCACATCCCGGACGGGGCGACAGGGCAGAGGCGCTCCCCACATCTCAGACAATGGGCGGCCGGGCAGAGACGCTCCTCACTTCCTACATGGGATGGCGGCCGGGAAGAG
>chr1	15119348	15119663
CCTCTTTTCTGTTTTTTTTTTTTTTTTTTTTGGGTGGCGCCCTGTCCAGCCTGAGGTCAGGGTCATGGGGACCCTGTCTGGCCTCAGAGCCCAGAACCAGAGCAGCCTCCCCACCCCCTGTCTGGACTGCCCCTTTCCCCTCTGAAGTCACACTATGCCTCTGCTCTTTAAAATGAGTTGCCGGGAGGACTGGATGAGGACACCTCCTGCTGTCTTTCCGGACCCCCAAATCCCCCCTTCCTGCTGCCCCACGGAGGCTGGACACAGTGTGCCCTGGAGCAGGACAGAGTGAGCCAAGTTGTATCCAGCCTCAATT
>chr1	193819910	193820225
AATTTTAAATTCAGTCTGGTAATGCAGAAGTTTGATGTATATGACTTTTTCATTTGTTTAGTGACTACATTTTATTTATGTCATGTCTTTCTTTTTTCTTCTACTTTTAAAATAATATTCAGTTTTTAAATTCTCACTTTTAACTGAAATATTTAGTCCTATTTACATTTTTCTGATATGTTTGAAATAATATTATCATAACATTATTTATTCTATTCATTCCTTTTTTTTGTTCTTCCCATTGGATTTTTTGCCTTCTTTAGAATAAATTAAATCATCTTTTTATATCATTTCTTTCTCTCTACCTTATTTATTA
>chr1	79575931	79576275
AAGCTGGCCTTCATGTTGGCACATTACAGAAGGGGAAATATTCTAAGAAACAATATTAGCAGGAAAAAAATGTAGATTTTAAAATAATAAGTAGCTCAACATTTTTCTGATCAAATTTATAAAAATAACTATACACATACATATGCCCCCTTTCCCACCTTTTCTTCCTTCATTGGTTCTTCTTTCTTTCATTTAAAGATAGAGAGAAGACAGTAAAAGTCATTCCATTGGATCCAGTGGGATTTGGTGGGGAACTGAATTCCCATTGGGATTCGGTGGGGAACTGAATTCCCATTGGGATTCAGTGGGGAACTGAATTCTCAGTAGGATTTGGTGGGGAACTGA
>chr1	104802001	104802345
CTTTTTCTTCCCAGTCTCAGGTATGTCTTTATCAGCAGCATGAAAATGGACTAATACACAAATATAATAATGTATCATTATAGCTGCTACCATAGAAACCCTCTAGCATACATTGGAACAACTAATATTTGGTCAATGTAACTAATCCTTAGAAAAATTTTATTTTAGCCAGGTGCAGTGGCTCATGCCTGTAATCCCAGCACTTTGGGAGGCCAAGGCGGGTGGATAACCTGAGGTCAGGAGTTTGAGACCAGCCTGGCCAACATGGCGAAACCCTGTCTCTATTAAAAATATAAAAACTAGCCAGGCTTGGTGGTTGGCACCTGTAATCCCAGCTACTCAGGA
>chr1	202376157	202376602
TGGCTAAGGATCAGGAATAAAGCTAAGTATTAATACGCCCTGGGGTGATGCCCTCATCAGCAACACCAGGATGTGTTCGTTCTCTCTCTTTCTTGGCACAGATTTTTGTTTGTTTGTTTTTGTCTTTTTTTTTTTTGAGACAGAGTCTCGCTCTGTCGCCCAGGCTGGAGTACAGTGGCATGATCTCGGCTCACTGCAACCTCTGCCTCCCTGGTTCAAGCGATTCTCCTGCCTCAGCCTCCTGAGTAGCTAGGATTACAGGCGCACACCACCATGCCCAGCTAATTTTTGTATTTTTAGTAGAGATGGGGTTTCGCCATGTTGGCCAGGCTGGTCTTGAACTCCTGACCTCATGATCCACCCGCCTTAGCCTCCCAAAGTGCTGGGATTACAGGCATGAGCCACCGCGCCTGGCCAGACTTTTTTTTTTTTTTTAAATAGGGTCT
>chr1	178381512	178381957
GGAGGACATAGTTTTAAAAATTAACTAATTAAAAAATTAAAATGTAGCAAACTAAATTGATCTATAAATGTAATGCAATCTCAGTCAAAATCTCAATAGGCTTCCTATTTTTTAAAAGAAGCCAACAAGCTGATTCTAAAATTCATATGAAATGCTAAGAACTAGAATAACCAAAACAATTCAAAAAAGAGAAATAAAACTGGGGGATTGCTACCAATTAATATAAAGAATTACAGGCCAGGCACAGTGGCTCACGCCTGTGATCCCAGCACTTTGGGAGGCTGAGGCGGGTGGATCACCTGAGGTCAGGAGTTTGAGACCAGCCTGGCCAACATGGCAAAACCCTGTCTCAACTAAAAATACAAAAATTAGCCGGGTGTAGTGGCGCATGCCTGTAATCCTAGCTACTGAGGAGGCTGAGGCAGGAGAATTGCTTGAACCCGGGA
>chr1	58483988	58484265
TACTGTGAAGATTAAGCAAACAATTTTTAATGTAATTTAAAATTTAAACCCAACTAGTATTCGTGTTCTACTTATTTAAAAATAAGCCCAACTACCTAGTTATTTAAGTATAAACAGAACAAGTTTCTGTTCATTTATTCCATAGTCGTTGGGCACATCCTGCACATACAGTATCGTATAAGGTATGAAGATGATGTACATGAATATATATTGCAAGTTTCCTGCATATAATCTAGTTAGGAAAATATTATGTAAAGTAAAGGAGCAATGCCAATGTT
>chr1	38913491	38913768
AGTCAGATGCCAAAAAGTAATTTAGCTGTGGTCCAAAAGCAGCCACCTTCATCTCAGAGGAAGGAAGCCTGCTCTTGAAAGTAGCTTCCCTAAGCTCAGGAATGGAAACTGGAAGGACAGGATATCAGCCCTGTCTTCCCATCACACCCCAGATAAACAGGCCTCTGCCCCAAGATGGTGCAGTTATGTTGCTTAATTCCATCAGCCCATTGGGCAGGTTGGGATGAGACGTTTCTCAGCTGCCCTATTCCTCTTGCTAACTCTGAGGGAGGCTGCCT
>chr1	152467243	152467549
AACCTGCTAGGCAAATTCTACATCATTTTTCTTTCTTTCTTTTTTGTTTTTTTTTTTATTTTGAGACGGAGTCTTGCTCTGTGGTCCAGGCTAGAGTGCAGTGGCGCAATCTCAGCTCACTGCAACCTCCGCCTCCTGGGTTCAAGCAATTCTTCTGCCCCAGCCTCCCAAGTAGCTAGGATTACAGGCGCCCGCCACCACACCCAGCTAATTTTTGTATTTTTAGTAGAGACAGGTTTAATCATTTTGGTCAGGTTGGTCTCAAACTCCTGACCTCAGGTGATCCGCCCACCTCAGCCTTGCAAAG
>chr1	23516791	23517097
CGGTGGCTCATGCCTTAATCCCAGCACTTTGGGAGGCCAAGGCGGGTAGATCATGAGCTTAGGAGTTCGAGACCAGCCTGCAATATGGTGAAATGCTGTCTCTACTAAAAATACAAAATTTAGCCGGGCATGGTGGCAGGCGCCTGTAGTCCCAGCTACTTGGGAGGCTGAGGAAGGAGAATCGCTTGAACCTGGGAGGTGGAGGTTGCAGTGAGCCGAGATCGTACCACTGCACTCCAGCCTGGGCAACACAGCAAGACTCTGTCTCAAAAAATAATAATAATAAATAAAATATTTTTAAAAATAA
>chr1	52334522	52334912
GGTGGCACATGCCTGCAATCCCAGCTACTCGGGAGGGTGAGGCAGGAGAATCTCTTGAACTGGGGAAGTGGAGGTTACAGTGAGCCAAGATCGCGCCATTACACTCCAGCCTGGGCGACGAGAGTGAAACTCTATCTCAAAACAAAAACAAAAGCAAAAATTTCAGAAGAAAGGGAAGTTTCATGAAACTAAGTTTGGCAATGATTGCCTCAATGTGACAGCAAAAGGCACAGGCAATGAAATCAAAAAAGATAAATTGCATTACATCAAAATTCAAAATGTACAAAGGACACTAGAAAGAAAAGCAGCTGGGCATGGTGGCGCATACTTGTAATCACCCCACCACTTTGGGAAGCTGAGGCAGGAGACCAAGAGTTGGAGACCAGCCTGG
>chr1	1167652	1168042
CCACCCCCAGTGAAACATCCAGGCAGCACTCGAAGGCAGTGGGGAGGGTGGAGGGCTCTTTATTGTGGTGACCACGGGCATCAGTAGGAGGGTCCCCGGGATCCGGCGGCAGCTCCTCGCCAGCCCCCCTGGGCGCCCTCACGTGCCCAGGAGCAGCCCGGAGAAGCTGGAGCCCGCCTGGATGGTGAGGACGGCCCCGGAGCCATTGTCCACAAACACAGAAGCGTACTGTCCAGCCTGTAAGAAGCACGGGGACGTCACAACCGCAGCCACAGCCCAGCCACTCGGTGGCCAACGTCTGCCCACCTGCCCTGCGCTAGGAGGTGCCGAGGCCCCAGAGGTCTGCGCCCTGAGTGCACCGAGCTCACACCCGGCCCAGCCCGAGTGCACC
>chr1	7657621	7658049
AAGGAGAAAAAGAAATAACCAAGATAACTGGTGAAAACTGTATCCCAGCAGTAGAATATGGTAATAAGGTCACCTGGGAAGAAGGAGGTTCCTTCTGGAACATGGATGAGCAGAGGCCTCTCGCAGACTGGGACCTGGATGATGGGATGGAGCCAGTCATGGGAAGTGGGAGAAGCATCCAGGCCAGGTAGAGGGTAGGGGAAGTGCAAAGGCCCTGGGGCAGAAAGAGGTTTGGCAACGTGGAGAATCTAAAGCCTGAGAAAGGCACTGGCTGCAGGATAGTGAGTGGGGTACGGGGAGCTGAATACAGTAAGACTGGAGATGATAGCAGGAACTAAAATAAATCGTGTCCATCTTTCTGCATCATAGGAAGGAGTTTGGTTTGATGTTACTTGCAATGGGAGGCTGTTAGCTTTAAGCAGGGAGTGG
>chr1	218859161	218859589
GGGCACGGTGGCTCACGCCTGTAATCCCAGCACTTTGGGAGGCCGAGGCGGGCAGATCACGAGGTCAGGAGATTGAGACCATCCTTGCTAACATGGTGAAACCCTGTCTGTACTAAAAATACAAAAAATTAGCTGGACGAGGTGGCACACACCTGTAGTCCCAGCTACTTGGGAGGCTGAGGCAGGAGAATGGCGTGAACTTGGGAGGCGGCGCTTGCAGTGAGCCAAGATCACGCCACTGCACTCCAGCCTGGGCGACAGAGCGAGACTCTATCATAAAAAAATAAAATAAAATAAAAATGTAATAGAAACCTCTCAACTTTAGTAAAGAAAATTTACAAATATTTAAGTACAACATACTGGAAACAGGCATTTCATTTCTTAGCACACTGTTGTGTTGCCTACATATGTTCTGTATGTGAGGTTATT
>chr1	156361454	156361928
ATTGTGGATGACTTGATTATAGGCCTTTATGGAGGTGGAGGGAGGGACTGACTATCCAGCTGAGTCCCTTTGCCTTTGCGGGTGCTACAAGGACCAGGTTTGCTGATGTTTTGCTGCCATCTGATGGCCATAAGCTTACAGTGCAGCCTGGCCGGTTTGTCCTTAAGTCTGAATAATAGAAACAGAAGAATGTAGGCGGGGCTTGAGGAGTTTGGGGAGTAACTAAATCCTGGAGGATGGAAGGAAATGGCTTTGAGTTCCATGGGAGGAGGGGAACTTTGAGTCTCTGGGAAGTGTGAAACAATCTGGGCCAGGAGTCTTTTTTTTTGTTTTGTTTTTGTTTTTGTTTGAGACGGAGTCTTGCTCTGTTGCCAGGCTGGAGTGCAGCGGTGCGATTTCGGCTCACTGCAACCTCCGCCTCCCGGGTTCAAGAGATTCTCCTGCCTCAGCCTCCAGAGTAGCTGGGATTACAGGC
>chr1	163782089	163782563
GAATAAGACATTGTGAGTCAGTGCCTCCTTAAATGTTGTGCCTTAGACACCTGACCCTACTGCCAGATACCTCAACTTGAGTTGTTAGAATAAATCAAAAGAAACTAACTTTGTCAGACCATCTTCCAACAGGACTAGAATGCAGAAGCAGTTATCTCAGGTAGGTTGCCTTGCCTCTCTATAACACCAACTCTAGGAGGCAGAGATAATGTTTTCTACTTTTCTCCAAAACTGTGATAGTGTCTAGAAAGCACTATCAAAGAGGTTCAATATTAATCATCCTCATGCATGACCTGTGGTCCATAAAGGGGATTCTCCCCTGTCCATGTTCCTGTAAATTAGCCTGTGGAAGGGTGTCATCTTCTTTTGCCCCTCCCCACCATACATGCACTTTTCCTTGAGTATAGCCCATCAGGTTGCAAGTGGGACCTCCCACCCCAGATGACAAGAGTAACATAGCTTGGCTTCCACCCCA
>chr1	230596555	230596904
TTGGGGGTGATGCCCATTTAAACCTTTTATAAAATACATGAGGAGATACTTCCTTTGTACTTGTTTCTGCCTAATTCCTATTACTGAAAGTCAGGAAACTTGCTCTTTGGTTTAATTTGGTTTAATTTATAGGTCAGAAATCAAATGCATTCCTTGGGTCTTGGCAGGTCTCTTACCATTTTCTCTCCTGTTGGTCATAAATACAGTTTCCTCCTACCTGCCCCTAACTGGTGTTAAATAGAACCCATTTAGTTCTATTTTCTTTTTTGGGAGTGAGTAGTATGCCTGACTTGCTTACACTAGAGCTAGGGAAGTGGTTTTAAATGTGTTAAGCACAAAATCCACAGACA
>chr1	71319266	71319615
CTTGAACGCCACCAGCACAGCCACCCGCAGCTATGTCTTCACAGGAGGAAAACGGGCCGGGGACTTTCGGCAACTCGGGGCTGTCCCCACACTGCCTGACTCGCGCCTACTACTGTGTCAGGGTTTGATAATGAGGGAACTAGCCAGGAATTCAGCTTGTACGTTGTTGTCCAGACTAAGATGCCTGTGCTACTGTTTGTTAGATGGAAAAGTTAAAATACAAATATCTTTTCTAGAACTAAACTCACAGGCGCCATAAGGACAACCCAGGCAGGAGGCCTTCGTGGCACTAGAAGCCTCGGAGAGCCCCCTACAGGTGGGAGGACCCAAGAGTAAAGTACTTCCGCTTC
>chr1	157750322	157750650
TTATTACATCCATATTTCCTCTTAACCTTAAACAAATTTGTACTATTTGCAATTGTTTTAGCATCCCTGTCTGCTAACCCCATCATCTTTTTCATTTCTGTCTCTTTTTTTTCCGACTGACTTTTCTTCTGATTATAGGTGACGTACTTCTGCTTCTTCATATATCTAGCAGTTTTTTAGTGAATATTGGAGATTTTTATTTTATGTGTGGAGAGCTGCATTTTTTTCTTGTGTATTTTAAAAGAATATTGAACTGTGTTCTGTTAGGTATTTGAGTTACTTGTAAATAAGCTTGACCTTATTGAACTTTCTTCCTAAGTGTGATATGG
>chr1	1682569	1682897
GTGAGCCACCGCAGCTGACCAATTTTTGTGTTTTTTGTAGGGATGGGCTTTCACCATGTTGCCCGGGCTGGTCTCAAACTCCTGGGCCCAAGTGATCTGCCTGCTTCGGACTCCCACAGTGCTGGGACTGCAGGTGTGAGCCACTGCGCCCAGCCTGGATTATAATTCTTTACACATAAAACACAGATATCAGATCGATCACTGTTGCGTTTTTCCCATGACACTATGACGGGCCTCCAGGCAGAATGTGTTGACAAACTGAACCATCAAATAGCAAACGCAACCCACCCCAGAATTCTCACTCACTCTTAAAGAAACAAAAAGGCAGC
>chr1	118002914	118003215
TCAAGGTCCTGATGTGAAGAGGATTGAAGCTGGCCTCAGAGGAAGCTAATCGTGGCATGAAGGAGACCCTGTGCTGGGGCCTCAGTGTGTGTTGTGGTTCTGTGGGGACAATTAGGGTTTCTGGGTTTCCTGAGCTGCAAAGCATCCTGCTCTCAACACCAGTGCACCAGGTGGCCCACGTCAGCGAGGCAGGAAGGAAAGGGCCCTTCACCCTTCCAGGTGTCTGTTTTACCCCCAGTTGTAGTTTCCAGAGCTCCAGGAGGTTTTTGCTTATGCCTAGTTTGCTGAACTTAGTACAGGAG
>chr1	218614309	218614610
TTAAATGAATAAATGAATAAGCTATGGTTCATACATAGAAATATTCCTTCCATATACAGAGAAGAGGTCTCTGAAAAACCAGTGAAAACTGGGCATGTTGAGTTGTTGTATCAGTTAGGGTTTTTGGGTGAAAGTAACAAAGACCCACCTTAAATGAGAAACAGGAATGTATTGGGAGAAAACTGAAGGAAGGGTTGAGCAACCTGGCCTCAGGGAGAACTGGACTGAGGTCAGTTGCTGGGATCTCAGTATAGGAGCCCACAGACCATCACTATGTGTCTAGGGTAGTAGGAACCATGGGA
>chr1	46526953	46527257
CTTAGCTATTTCCCCAGACTCCACTTACTGTGGTAATAGTTAGGAATGACTTCCTGCTTGAAATAACTGCATAGCAGCAACACAGAAAGGCCTTGCTCATCAGCAGCAGGACATTAAGAGCAGGAAAAACAATACCTGGCAACCAAATCTCTGCTCAACTTTGAGTGAAGGCAAAGAAGGTATCCTTCGGTCCTACCTCACACTAGCACTTTTCCTACAGATTTGCTGGCCCACACCCAGTCTTGAAAAACACTTGCAGGTAACCTTAGCAAGGCTTCAGCTTTATAAGTGAGTGAGTCAGATGG
>chr1	28652822	28653126
CAGTTAGATCCTGAAGTTACAGATGAAGAAATTAAAAAAAGAGGTTTCAGCAGTTATCCACATTGGTGCGTCCTGACAAAAATCATGATGCTGACAGAGCACAAAAGGCTTTTGAAGCTGTGGACAAAGCATAAAAGTTGCTACTGGATCAGGACCAAAAGAAGAGGACCCTGGATGTAATTCAGGCAGGAAAAGAATACATGGAACACGGCCAGGCACGGTGGCACACGCCCGTAATCTTAGCACTTTGGAAGGCCAAGGTGGGAGGATCCCTTGAGCTCAGGGGTTTGAGACCAGCCTGGGCA
>chr1	76205453	76205773
GTGCTCAAACCAAAAACATTGAAGTCATTTTTTATTCCACTCTTGTCTTCTCTACTCCCCTACCCCCTTACCTTCATTGCATTAGTTCTACCTCCAAAATCTAACCCAAGCCTACCCACTGCTCTCCATTACCACGAATTCCAACCCTCATCCAAGCAACCATCAACTCTTGCCTTGTTGCCGAAATATCCTACCTGGTCTCATTTCCAACCTCAGCAACTAATGATCTGTTCTCCACATTGGAGACTGAATGATATTTTTACAATCCTTTTTTATTTGATATTTAAAAATTAAAATGGTAATTTTATTTCATCAGATGAA
>chr1	231386675	231386995
TGTGGAAGGCACTTAATTTCTCGGTGGTTCAGCTTCCTATTCTGTAAAAAGGGGATGACGACACCTTTCTTAATGAGATTTAAAACAGCCTTGTCCCCAGCAAAGTTGAATGTCAGTGTTAGTTTTTCATTAATTGGAAAAGAAGGGGTACCCATGATGGATGGTCTTTGCTGACAATAAATTAAGTCCAGGCTCCAAATATATTTTGATAATTGAGTTTACCTACTTTTATTCCCTCAATACTCCTTGCCTAAATCTCCTCTCATTTTCTCTCTACTTCGATATTTAATCAAACATTTCCAACAAAAACACCAAGGACAG
>chr1	244620818	244621117
ATGAATTAAAACGGTACACTCCAAAAATATTTAACGCAAATGTAATAGAAGAACAGAGGAAGACAAAAAAGACATCAAACCTATAGAAAACAAAAATCAAAATGGCAGACATAAATCCAACCATATCCAAAATTACATTAAGCATGAATGTACCAAACATTCACATCAAAAGGAAGAGACCATCAGGCTGGAGTTTTAAAAGCAAGCTTCAGCTGGGTGCGATGGCTCATGTCTATAATTTCAACACTTTGGGAGGTCAAAGTGAGAGGATCACTCGAGGCCAGGAGTTCAAGATCAGCC
>chr1	7086872	7087171
AACTACACACGTGTACACACAACACACATACACACAACTACATACATGCACACAAAACAAATATTCAACACAATGCATGCATGCAGCACAGAAACACACACATATACATACATGTACACACATGCATAAATACTCAATACACATACACACACACACACACACACACAGCTTCCTGTGTTGGTCACTGTTCTCTTGTAAGAAGTCTCTGGGAAAATTTTTGACTTATCCTTGTCCTGTTAGCTGCTGTCAGCAAAGACGCCGTGGAGTCTGACCTTCTGAGTGTGGAGAGCCAGAGGAGCT
>chr1	17430061	17430348
TCAGCTCTGGGGAGACCAAACTGCCTTTTGGAGAGAATGCACCCTTAGTGAGCCTGCACGGCTCTTGTTCTTAAGAGCTAGGGCCTCTCTTTAGGTGCCAAATGTTTTCTGAACACCTACTACGTGCCAGGCACTGTGCTACCTCCTGTGCACAAGATGGCAACAGCAGCACCCACCGTTACTTATTGAGTTCCAGGCACTGTCTCCTAGCTTTCCATGGCTTACCTTATGTATTCCATGGGGTACTCCTACAGATAAGTGCTATCATTATTTCCTCTTTATGGATGA
>chr1	119712322	119712609
GAGAAATTAATTCTATTTTTCCATGTACTTTTAAGTTTGCTTTTCCTAGCATTTCTTCTACATTCCTGAATAATTTTCCACTCAAAAATTTCACTGGTTCTCCCTGACTCCCATATTAATCTAGACATAATTACTTCCCCAGAACAGTTCTGTGGGCAGGGAGGGCTCTACACTATGCACCCTCCAAAATCCCCAAAGCTCGGACCGTCCTGGCCTGGGTCCCCACTGCTGTCCTGCCCATGGGCTCCCAGGCTGTGCTTGCTCTTCTCCCACCCCAACCCCATCACC
>chr1	148238125	148238415
TAAGTTTCTAAAATATATTTTTGTTGGAGCTAGGCATGGTGGCACACACCTATAGTCCCAGCTACTCACAAGGCTGAGGTAGGAGGATGGCTTGAGCCCAGGAGTTCAAGACCAGCCTGGGCAACATAGTGAGACCCTGTCCCTAATAAATAAATAAACAAACTACATTTTTGTTAGTTAGCATCATTGTATTTTCCCACTGTCGTGTCTTAATTCTTCACATGCGACTACCTTCATGTAAATATCAATATTAATTAACACTAAAGCCTCAGAGGAATTCGCTCTTCCTTT
>chr1	156471537	156471827
AACTGGTACCATTCCTTCTGAAACTATTCCAATCAATAGAAAAAGAGAGAATCCTCCCTAACTCATTTTATGAGGCCAGCATCATCCTGATACCAAAGTCGGGCAGAGACATAACCAAAAAAGAGAATTTTAGACCAATATCCGTGATGAACATTGATGCAAAAATTATCAGTAAAATACTGGCAAACCGGCTGGGCGCGGTGGCTAACGCCTGTAATCCCAGCACTTTGGGAGGCCGAGGCAGGCGGATCACGAGGTCAGGAGATCGAGACCATCCTGGCTAATATGGTG
>chr1	59444655	59444967
TAGCCAAGGGAAGCCATGAGGGACTGTGCGGTGAGGACAGGTGCATTCTGGCCCAGATACTACGCTTTTCCCATGGTCTTAGCAACCTGCAGACCAGGAGATTCCCTCGGTGCCTACACCACCAGGGCCGTGGGTTTCAAGCACAAAACTGGGTGGCCCTTTGGGCAGACACCAAGCTAGCTGCAGGGTTTTTTTTTTTTTTCATACCCCAGTGGCACCTGGAATGCCTGTGAGACAGAACCTTTCACTGCCCTGGAAAGGGGGCTGAAGCCAGGGAGCCAAGAGGTCTAGCTCAGCAGATCCCAGCCCCACA
>chr1	78962880	78963192
GGTGTAAATACCAGTCTACTATGGTTTGAATGTTTGTGTCTCCTCTGAAATTCATGTTGAAACTTAATCTCCAATGCAACATTATTGAGAGGTGTGATCTTCGGGAGGTGATTAGGTCATGAAGGCCCCATGTTCATAATGGATTAGTTCTCTTATAAAAGGGCTGGAGGGAACTAGTTAGGCCCCTTTTGGCCATCAGCTTTTTGCCATGTGAAGATGCAACAACCAGGCGTCATGTCGGAAGCAGAGAACAGGCCCTCACCAGACACCTTGATCTTGGACTTCTTAGCCTCTAGAACTGTGAAAAATAAGT
>chr1	32126052	32126377
CTCAAGTGATCCACCCACCTCGGCCTCCCAAAGTGTTGGGATTATAGGCGTGAGCCACCGCGCCCAGTCTGGCTGAGTAATATTTCATTGTATAGAGATACCACATTTTCTTTGTCCATCCATGGGTGGTCATTTCCACTTTTGGATTATTGTGAATAATGTTGCTATGAACATTTGTGTACAGTTTTTATTTGAACACTTGTTTTCTTTTTGTTTTTCTTTTTTTTTTTTTTTTTTTTGAGACGGAGTTTTGCTCTTGTTGGCCAGGCTGGAGTGCAATGGTGTGATCTCGGTTCACCGCAACCTCCGCCTCCCGGGTTCAAGCG
>chr1	208035411	208035736
GTGAGCCATTCAGGTTGCACTGCCACCCCTGCAGCTGACCCACCATTCAAGCTAGGGACTGCTAGCCCAGAGGCTCCTCAGGTTCAGTACACACCCTCAATGTCCTAGCTAAAAAGAGTGAGAATCAAGGGAATGAACACTTCTCTCATGGAAGGACCTCCCTAGATTCACTGGAGCACATATCTAAATTATCTGGCTGTTAGTACTTGTTAAGTATGCAGTTAATTGGAGGGATCAGGAGATATTCTCTTAGTCAAAGTATCCTATGAATTAAACGATCAGTCACCCAATATGTATAAAGAACTTATTACCCTGATCTTGTCACT
>chr1	172285499	172285834
AAGAGGCCAGAACTTTCTAACCTCACATTGACCAGTTGTTGGATAAGAGCTATCCCCAAGAAAGGACATGACCTTCTGGGGTCAGGACTTCAGTGAAGCGCCTCTCTTCAGCTGACAGCAGTCTCCAGAGTTTTGCAGCTGTGATCCAGCAATCAATACACCTGGCAGCTGGGGTGCCAGACCACAGCATCCACTAGACCAGGGGTCCCCAACCCCCAGGCCACAGACTGGTACTGGTCCATGGCCTGTTAGGAACTGGGCCACACAGCAGGAGGTGAGTGGTGGGCAAGCGAGTGAAGCTTCATCTGTATTTATAGCCACTCCCCATTACTCCAA
>chr1	22596175	22596510
AGTACACAGCATCCTTGCTTCCATTCTTCTCTTCTGCTCACATGACACACATTATTTATAGATCATGGTAAACAAGTTTTCCCCCAGTGAGGGTTTGAAATCTTGGACAGGTGAGGTGCTGGTGGGGCAGCCCTCATCACAGAAAGCACCCTGGCCATGGAGGTCTGGATATTTTCCCTTGACATGACTTGCAGCTGGAAAAGACCACAAATGTGACAGAGGACAGAATGCCCAGAGGGCTGGGACTAAGCAGCTGAAATTGACAAAAACGAAGTCCAAGCAAGGTCAATGTTGTCCTTCGTTCAACCTCCTGAAAAAACCAAGCATCACCATTTG
>chr1	63563212	63563544
GAGAAAAGAATGTATAGAGACGTTGGGAGATTTTAAATATAAAAAATTTTCAAAAAGGCAAAAAGTGTCATTCTATTATAAAAGTCTGTTTATATATGAATGAATATATATGGTATTCTAAATGTTATTCCATCGTGTTGTACACAACTTTGTAAATAAATTTTTAAAATGCCCAGCCTAGTGTTTTATTTAGTTGTCTGAAGTAAATGGCAAGATTTTTAAATGGTATTTATTTGCCTTTTCTCCTCCCCAGAAAATCAAGGAATTTCAAGTAATGGCCTTTTCAAACTTTTTAAATTCATAATTTGAGTGTAAGAAAATTTTAATTGGAGA
>chr1	62356717	62357049
GGAAAAGAAGGAAAAGGCATCTCAGACAGGGAAAATAGCATACACAAAGGCACAAAGAGGTAACAGGTGTTTGTGTGATTTAAGAAAAGTTTGGACTGATCGATAGGTAAGGTAGTGGATAGAAATGGATTTCTGTCCCTCTTGAGAGATGTATGTGAGCATCTTCTTATTTATTTATTTATTTATTTTTGAGACGGAGTCCCACTCTGTTGCCCAGGTTGGAGTGCAATGGCGCGATCTCAGCTCACTGTAATCTTCGCCTCCCGGGTTCAAGTGAGTCTCCTGCCTCAGCCTCTCGAGTAGCTGGGACTACAGGTGCCCGCCACCACATCC
>chr1	57164817	57165146
CTATTGTGATGGTGGAAGTACAGAGTGAAATGAAAACAGAGAGAGTAGACATCTCTCTCTTAACGTAATGGAAGCAAGGAAGGCTGTAGGAAAGAAGAGACAGCTGAGACCTGGAGGATGAATGAGGAACTGGCTTCAACAGGAGGGTGAGTGGTGGGGCTGCTGCGTGCAAGATCCTATGGCCAGTATGTTTTTCCACCAAGGTGCAGATCATGAAGGTCCTGAGGGATGCCAGGCTGATGTCCCCAAGGGCATTCTGTGCCAGGCCCACTTTCTCCTGAGGACTTTTTTTTATAAGTACCTGGGAGCAGGCCAGAGTCCTCTTCTTTA
>chr1	64989275	64989604
AAGTGTTTGAGAAATGCAGTTCTCTGCTATGAAAACACATTCAAGAAGAGGAGGAATACTTTGTGGTTAGCATCAAAATGCTGTGTTAACAGCCATTCCAAAGAAATCTCATGTAATCTATAGCCCATTTCCCAGTTAATGACTGGGTTATGCTTAGAAATTCTTTTTTGAACTTGTGACATGTTTTCACATAGAAAGAATATAGTAGATGGTATTTAGTTTTCAGGTTAGCATTTTAGCCTCTATTTAAGTTATGATTGTTTATTAAGTGTAAGATTACACTAAGTAGTACGACAACATCTAACAAAGCTCCAGCTTTGTGCAGGAGCA
>chr1	169307293	169307579
AACAAAAAGAGAAGAAAACATTCTGCCAATTAAAACTATAATATAGCATTGATTATAAGATGTCGCTATTTCAGAGATGTTAAGATATGATTTGATTAAATAAATTAAGTAGAGTTACAATTTGAGCCCTTTGCTCAAAAATAAAATAAACATATATATTGGCATAGACAGAAAACTTTGGAAATATACACAAAAGCCATTAATAGTGATTGCCTTTGGGGAGTAAAAATGAAGGATATAGGATATAATACTTATTTTGACTTTTTGCTTTTTATTACATTATAAGC
>chr1	94535507	94535793
AGCGTTAAAAAGCAGCATTCTAGTGATGCTTCCAAGGACAACAGCTAACACTTCTTGAGCACTTATGTGAGCTGGGCACTATGCAAACTGCTTTCTATCCATAATGTTATCTGATTCTCATAACTCCTATGAAGTCCTGAAGTAGGCAGTCACTTATTGCTGTTCTACTACCCATTCCCCTTTCTTTTTTCTTAGTAGTGCCCAGATTTTCTTTGGGGACAAAGGGGATCTTCCATTCTTAGCAACATTGCTAAAGAAGGGCAGATAGTTCCAGAGGGAGTTACGCT
>chr1	7303470	7303786
ACCATCAGTTGGGCCCATGGGCTCAGTGGATCCATTGTAATGAGACTTTGGGCAGGACTCCATTTATGATCAGGCTCCTAATCCAACAGGGGGCCTACAATGACACCTGGGGTCTCTGAGTCTCAGATCAACTTGGACTCTGTGCCAAACCATCCTCAAAATACTTGGGTCTTTCCCAATGCATAGTTACCCAAATAAATGGCAGTAAGCCCCTTGGTGAAGGAATGGGGGAATGAGCTCATTGCATGTACTTGCTGCGGAATTGCAGGGTCCTTTCTCTTGGGCACCTGCCCATCTCTTTTTCCAACAAGTTGCAG
>chr1	230775884	230776200
AAAGCTGGAGGACAAATGTCCTGGGGGTGGTTACTTCCGACAGGCTCCTTCACAAGCCCATCTTATTTCCTGCTGCTACAGGAAATGCAGTATTTGTGCACACACATAAGTAAGGGAGCACCTCTGCCTTTATTCTGCAGCCAAGGAAGGGGTTTAGATGACCGTGCCCCCAGCCCCGGGCAGAGCAGGCTGGACTTGCCCCACCACTCCCTTGATCACCTTCCTCACAACGGCCGCTCTCAGTGGGTCCAGGGCACATCCTATTCGGGGAGAGAAGCCTTTGGCAGCTCTTTACCCACCAACATGCTCACGTGTTG
>chr1	196282738	196283034
TTGTTACTTCTGGAGCTTTTGACTTTAAGAAATCTTGGAGACTTTTTGTGTGTCCTAACACATGGTCTATCCTGAAGAACATTTCATGTCCTGATGAAAATAATGTGTGTTCTATAGCTGTTGGGTGAAATGTTCTATAAATGTCTGTTAGGCTCATTTGGTCTAATGCACAGTTTACGTCCAGTGTTTCTTTGTTAACTTTCTTTCTACATGATCTGTCTAATACTGAGAGTGGGATGTTGAAGTTCCCAACTATTATTGTATTTAAGTCTACCTCTCTTTTTAGACCTAATAATA
>chr1	155912008	155912304
ATGTATGGAAACTCCTGGATGTCCAGGCAGAAGTCTGCTGCAGGGATGAAGTACCCATGGAGAAGCTCTGCTAGTGCAGTGCAGAAGGGAAATGTGGGGTTGGAGCCCCCACACAGAATCCCTACTGGGGTACTGCCTAGTGGGGCTGTGAGAAGAAGCCCAGCATCCTCTAGACCCCAGAATGGTAGGTCCACTCACAGCTTGCATCGTGCACCTGGAAAAGCTGCAGACACTCAATGACAGTCATGAAAGCAGCTGGGATGGGGGCTGTACCCTGCAAAGCCACAAAGGCAGAGC
>chr1	75073856	75074151
TTCTCTCAGTCCCAAGTGTGGTTTTCCCTGTTAAATGCTTGCAGAAAGCAGGTGAAGTATGTGTTGCACGGGTAGATAATGATTGTATCTCCAGAGTACTAGTGTATCAGGCAGTGATGTTACTGTGGTTCCCACAGGTCCAAAATGAGGTTCTTTCTGAGGCAAACAGCATGAGCAGTTTCATACAGAAGACGGATGTCCCAAAGAAAGCTAGACTTCCATAGAAAGGGAGATAAAGTGGAAGGTCTCTGTAAGCTCCTCATAGAAATTGAAGCGTGAGGAGAATTTAGAAGAAT
>chr1	213838306	213838601
ATATTCAAATTAGGAGTGAATTGAAGCACAAAGACTTGCCTTTGTTCTATGAGAACTCCAATTTGAGAAACTGATCTAGGACTATTGACATTTCTAGATACAGATATGACACCAGTTAGAACACTTTCTCAGAAGAGAGCACACAAGAATCCTGTAGAAAGAGTAATTTCTGCTAAAATAACCTCCCAAAACTTATAAACTTCACATGGAAACAAATAACGAAAAGTCATTAAACAAGAAAAAATTTGCAATCCCCAAATTGGAAATAATGGAACAATTAGAAAGCTGCTGTATTG
>chr1	10596075	10596406
GGGTTTTGAAGAGCTCCATGCCCTTTGCTCTATAGCAGTTTATCCCCTGACCTCATTGCAGCCCACAGCGCCACAGCGTAGAGGCAGTCCAGGAAGGCCCAGGTGTGCAGGATGAGGATTGCCACCACAGATGCCCGTCTCTTCAGCCTTCACAGAGATGCCAGGGCTTTGGTACTGGTGAGGAACCCCTGCCACGCAGCTAGGGCGCCGGTCCTTAGACAGCTGGGCTCTGAGTGAGAGTGAAGATATCGCCTGTTCTTGGATTCTTTGGGGCTCACAAAGCCCTGCCACCTTCAGTCAGTGCTTGATAAGAAGAGAAAAATGTCCTTGGA
>chr1	238809125	238809456
GAAGTCTAGAAGGTTGTGGAGAAGCCATGGAAGGTTGTAACATCAACTTTGCAGTTCAATCTCTGACCCTCCCCAGAATTGATTAATTCATCTTTTAAATTTGTCATTTCATTTAACAAATATTTGAGGGCAGATATGTACTAGAAGCAGCACAGATCTGGAGTCAGGAGACCCACAGTGGCATTACGCAAAACACCTCCTCAGTCTTACTCTCTGCTTCTTCATCTATTACAATGAGATAATAATCATTCCTACGTCACAGGGTAGAGGTGAGGATAGAGTGAGAGTTTTAGTGAAGGCACTTTGTAAACCATAACAACAGAGCAAGCATT
>chr1	34153224	34153529
GGACATTGCATGCCACTCTCCCTTCTGAATCAGTGGGAACTTGTTATCTGGTAAGGGAGGTAGTGGATTTTTTTTTTCTCTCAAAGGAATTCTTGTCTTCTTGATAGGTGAAGGGGGTGCCCAGTTGTCCAAATCCATCTTTGCTAACAGGATCTGTTGTTTTTCTATGCCTTGGCACAGAATGCAAGAGAACATCCTGAAATCTTAATGTATGCTTACAAAAGCAGTATACTCATAAACCAGCAGCATCAAATTTTTACAGGAATCCAGGGATCCATAAAGGAGAGGGGCAAGGGAGAGAGCTGA
>chr1	183900210	183900515
TACAAAGATATGTACGTAATAAAATATTCTTCAATTGTGGTCTTTGCTCAGACATATATATTAGAAATAATAAGATCAGACATGTTTTTAATATACTGAAAGGAAATACGTTTTAGTTGCTGAAGTCCCATGGGAAAATTGTGAAAGGAAGTTTGTTTTCAGTTCCACTGTACACGGACCCTGTCCCGGCTTTTAAAAGCCTTTCCTGGCTGGGCGCGGTGGCTCACGCCTGTAATCCCAGCACTTTGGGAGGCCGAGGTGGGCGGATCACGAGGTCAGGAGATCGAGACCATCCTGGCTAACACG
>chr1	161458411	161458697
ACTCAATTGGTCAGATATCCAATGTCAGTATCTGCCAGTTGCCAATACAGCTTTTTTCAATTTTTTATTCAGGAACCAGAGAAATAATGACGGACTTACTCGGCCAAAATTCAATATATTACCTCAGGGGTCCCCAACCCCCAGGCCGCCTGATCAGTACCAGTTCGTGACCTGTTAGGAACCAGGCCACAGACCAGCAGGTGAGTGGCAGGTGAGTGAGTATTATTGCCTAAATTCCGCCTCCTGTTGGATCAACAGCAGCATTAGATTCTCATAGGAGCATGAAC
>chr1	75652971	75653257
AGGTTAGAAGGATGAGTGCTCAAGGCAAAGGGAACAGCACATGTGAAGCCTATGAGGAAGGAGAAAGCATGCATATTAAAGGATCTAATAAAAGTCTAGCATAATTGAAAAGAAGAAAAAGAACCAAAATGACAGTGGAAGAGAAAAGGCAGAGACAATAGTAAGAAGACTTTATGTGGGGCCTTGTAGGCTAGAATTTTTATCTTTACTGTGACATCAGTGGGAAGCCATTGAAGAGTTCTAAGCATGAAAAAAATTGTATTTCTTTCAAAGACTATTCTGGCTGC
>chr1	241360509	241360802
ATTTTTTTCAGTAAGCCTGGAAATCTAGTTTAAACAACACTATATAACCTCATGTAAATGTATTACTACTGCAAGCTGATCAGCATTTAAGTAGTAAACTAAGTTAATATTTGTGCTGGTATTTCTTCAAAGATCAACATGCCAGACTTACCTTATTTAAAAACATGAAACTCATTAACATCACATCAAGTCTGGAACATTTGCTTAAGGTGGCAACGGGTCTAGAATCTGGTATAAGAATATTCTTATGGCCTACTTATTAAATTTTCTAAACTCAAAAAAATGAACACCCTT
>chr1	18713121	18713414
ATGATCTCTCTCTCTCCAGGAGGATAGTTGGATTTCTTACATGACTACTCAGGGCTCGCAAGAGCACAAAAGCAGAAGCTTCCTGGACTTCACTTCTTCTGCATTTCTAGCTAAAGCAAGTCAGTAGGCCAGCCCTGATCCAACATGGGATTAAATTACACAAGGAAATAAATACAGGGAGGTGTGGGTCATGGCAGCCAACCAAGCAAATAGTAAGAACTCCCAGCTGCTCAATCTAGCACATTGAATCCAGATTCTGTGGAAAATCCCCCCAAAGAATAAATCAAAGATTAA
>chr1	86859556	86859871
TCAATAATTGGCCACAGATGTTACTGGCTGGCCTGTAGATATCACCAATGAACCCTGTGGGGATGTGTCACATGTGAACCCCCAAATTAACTGATATGTCAAGCACTCCATGCACATACTCCCACCACCACCACCATCATCAGCACCTTGCACTCCTCCACAGATGGCACCCCAGGTTCCCCTGAAGACAGTACATGTGCTCCCCTGAAGATGGCAAACATGAGCCTGCAAAGACAGTGCACAGATATCAACAGATAGCTCAACTCTGCTAAACGGGGAGAAGGTGCACAACTTTGATCACTCCAGATCACAGCCC
>chr1	204600995	204601310
GTAAAGGGTAGTTGAGGCCTAGAAAGAAGACTTTGAAGAGCTAGCAAAGAAGAGAGAAGAACAAATTAAAATGGGCAAAAGGAAAATGAGAGTAATATGGCTCAAAGGACTTAAGAGAGAAGAAGACTCAATGATGAGTTCTACGAAGGGGTCAGGAAGAATGGGAACTGAACAAATGTCATTAGATTTGGGTTTTAGAATCTTGGGAAACTGTGGTGCCTACAACTTAACCTCCTTTAAAATTTTAAGCACTTTTCTTGCCGTTTCAGCTAATAAGGAGAAGGAATATAACAGGGTAAGCCTGAGACAGAGAATT
>chr1	106211958	106212243
TGAATTGAGTTTCTTATAGATTCTGGATATTAGTGCTTTGTCAGATACATAGTTTGCAAATATTTTCTCTCCCATTCTGTAGGCTGTTTGTCGATTATTTTTTCACTGTGAAAATGCTCTTTAGTTTAAACATAATTTGTCTATTTTTATTTTTGTTTCATTTGCTTTTGATGTCTTTCTCATATATTATTTGGCAAGACCTACATCAAGAAGAGTTTTTCCTAGATTTTATTATGGGATTCTTACAGTTTGAAGTCTTACAGTTAAGCCTTTAATCAATAGTAAG
>chr1	88267780	88268065
ATATACTTCTTATTAAATTTAAGTTAAAAGCTTTAAAAAATACAGATAATTATACATATTAGTCACACCAGAAGTGAAATTTGACAAACGTCTCCAAAATGGGAAGCTCATATCCCAGAAAGATGTTCTATTGAGGTATAAGAGGGAATATTAGAACTTTTATTTGTATTTATTTTTTATCACATTTGTTTTAAATTTTATTTACAAATACTTTATTATGTACTTAAATTATCATTACTATAGTAAATACAAATATTTACACATTAAGTAAATTATTCAATTTATC
>chr1	172176274	172176590
ACAAGAGTTATCTCTGAATATTGGAATTACAGGCAATTTTAAAATTTGCCCTTTTCTAAAATTTTCCATTTCCTAAAGCTAATTTTTTATAATATATTTAAGATGGGGGAGTGACTTTATTTTTTGTTTTTTCTTTTTTTTTACATTGAGCATATAGTATTTTTATAATGTAAAGATATAAGGCTGTATTCGAAATAAATTTAAAAACAAGGGGAAGATGGAAACATAACCAGAAATTTTCCTTTGTTAGGTATTAACAGATAATTCAACCTTGGATCTAAGTTTTGTAACTCCAGATTTATGCAAAAATATTCTTT
>chr1	145323928	145324244
AGGTTTGTTATGTACATAGGTAAACATGTGTCATGGTGGTTTGCTGCACCTATCAAACCATCACCTAGGTATTAAGTCCAGCATGCATGAGCTATTTTTCCTGATGCTTTCCCTCCACCTTCCCCATCACTGCCCTACAAGCCCCAGTGTATATTGTTCCCCTCTATGTGTCCATGTGTTCTCACTGTTCAGCTTCCACTTATAAGTGAGAACAAATGGTATTTGGTTTTCTGTTCCTGTGTTAGTTTGCTGGGCATAATGGCTTCCAGTTCCATCCATGTCCCTGCAAAGGAAATGATCTCATTCCTGTTTATGGC
>chr1	161230587	161230867
TGTTTATCCACTCTTGTATCTGTGTCCTTCTAAAATATAATACAAACAGATCCTTCTCTACCAGGATCTGTATGAGGGACAATCTGTCCCTGCTGACACACCCAGAGTAACATTAAAGTTGAGAGCAACTTTACATGGCAGAGTCAAGAGTCTTTTGAACTTACTAGAGAATGTACATTGCGTGTGGACCCCAATCTATATAAATTTGAGGGAAGCCCATGAGACAGTGTGGTTGTAATCAAATATGAATGGAGGTAGAAATCCTTAAAGGTGTTAAGATC
>chr1	17288240	17288520
CGTCCCACCTCATCCTCCCTTGGGAGGGAGGAGTCCAAGAAATGAGGTGGAAAAATTCAGATACTGAAAGTCCCAAAGAATAGAAAGTGAGGTCCTGCTCACCCAGAAACAATAGTGTGCACCCTGCAGCCCTGTCAGTCAGTAGTTTCAGATAGACTGGCATCATGAAAACATTTTCCTCCAGGCACTCGGGCCCTCCCATGCCCACAGGCCCCAGGCTGCACTTGAACTGATGCTCAGGGGACAGTCAGGCTTAGAAGCCAACTTGTCCTGGCAGAAGC
>chr1	96420197	96420501
AGTTTTCAGTCTTGTTGAGAAAATAACAATTCAGCGAACCCCAAATGATAGGAAAACTTGTGCACAGAGTCGCAGGTACATGCGGTGTCCAAGTGAGTAAACTAACCTAGTCATTTTCAGGCCAAATTTGAGGCACATAAAGCAAAAATAGAAATATGGCAGAGGTCAGAAATTGCTAGCTGAATTTGTTAAAGAAACTGGATGCCATTGATTAGTTGGAGGCTTTTTAGTCCAAGAAATTTTTGTCACTGTCCTCAGAGATTTTGTCTTCTTAAGCCATTTTGTGTGTGTGTGTGTGTGTGTGT
>chr1	32033582	32033886
GCACCAACCTCCTAGGCCATTGTGAGATGTGAATGAGACACTGCTTGTAAAAGGTGCACACAGTAGGTGTTCAATAAACAGTAAAGATAGCTATCATGTGTTATTTTCCCCTCCCCTCCCCTCCCCTCCCACCTCCTCTCTCTCTTCCTCTCTGGGGCTATCTAGGTCTTTCTCCTACATTGCCATTCAGTTTGTTCAGGGAATACAAACTGATTTAGACTGAGGAGCAGCCACACCCCTTAGGGATCCTCTTGGCACAGGTAGAGGTTCTCCCAGTCGTTGGCCTGAATATTAGTGGTAGGAGT
>chr1	84425901	84426184
GTTCGATTGGAGGAACCTAGAAGAATTTAGGACCTTGTCTAGTCTATAGGTAGATAACAAGACTCAAAAATAATGTACAGACTTACAGTCTAATAACAGGTATATTATAGTTATTCTTTAGAAAAAACTTTTTTCTCTACATTGATTACATAGGAATCTTGGATTTAAAAACCTCTTGAGGCAAGGAAGCCGAACCAAGGCAGTCTTAGATTTTCCTTACAGTCTTGAGGTTCCTGGTCCTGCCAGGAAGTAACAGTTTTTATTTACTCATTGTAATGCTGAGA
>chr1	88718364	88718647
GGGGAGAGCTCAATTACCATTTTTGAATGAATGAGTGTCTTTGTCTGTTTGGACTGCTATAACAAAATACCATAAATTGGTTGGCTTATAGACAACAGAAGTGTATCTCTCACAGTTCTAGAGGCTGGTAAGTCCCAGATCAAGGTGCTGGCAGACTCAGTGTCTGTTGAAGACCCACTTTCTTTCATATATGGTGCCTTATCACTGTCCTTACATAGTGCAAGAGTCAAACAAGCTCCCTTGGGTTTCATAGGGGCACTAATCCCATTCATGAAATCTCCGCT
>chr1	12687794	12688077
GCTGGTGAAATGCCAGGGTGAAAGGATAGCTGTAGGGAGACCCCCTGAAACTATTGCTATGGAATAAAAGATGAAATGCTCCTGATTATTGTAAATACAAAATTGCATTCAGGATTGTGTAAAGACAATGCCAGGTTGGACTGCCAGAATGAGCCAACAGCACGTGATGTGCTTCCCCCTGAAGAGAGCCTATGAATGGACGTGCAGTCAGGGAGGTTTCACATCACCAAGATTCCTATCCCAGAAAAGCAGATGTTCATAGCTCTGGGAATGGAATGTGACCC
>chr1	166287972	166288255
TGACATCAAGTGATCTGCCCATGTTGGCCTCCCAGAGTGCTGGGATTACAGGCTTGAGCCACCGCATCTGGCCTAGTTATCACTTTCTGATTAATTGTATGACAATAAAATGGAATTTGCTTCAGAGTTTTTTGATATCCTGATTTATACTTTTTATCACAAGTACGCAAAGCTGGTTTCTGGTTTTATAATGAAAATTGCAACTATAAAGTACCATGATGCTTTAATTGAGTTTTAGAAAAGCTGAAACACTAAAGTAGAGATTATCATGAACTGATAAACAA
>chr1	93720530	93720827
TAAATGTTAAAGGTCAAGTTAAGAATTTTAATAGTTTTTCTTTAAATTTTTTTATAAATATGCTTGTAAGTACTTCATGTGCAGTATAAGGTTCGCTCTAGTGCTCTTTTAGGAGTAAAAATAAGAATCGTTCTTGAAATGAAGTTATTTTTAAAAGTCTGAAATTATGTATTCATTTACAATACTGTGCATGGTAATGATTTATTGAAATGAAAGCTAGTAGCAGGCCAGACACAGTGGCTCACACCTGTAATCCTACCACTTTGAGAGGCTGAGGCAGGCAGATTGCTTGAGCCCA
>chr1	57173603	57173900
CCTGTCTTTTTTGTTCTCTCCTTTTGCTCCTCCCTCCTTAACTTTTGTCCTCCTTTTCTCTTTCTCTTTCTTTCCCACTTCTCCCCCAAATACACAGTTCTAACCACTGACATTGATCATTGGATCCTCAGCACACCTGCCCTTCTGAAAATTTTCTTTTATCATATTGCTGCAAAGAAATGGTGAGCACCGACTAAACTCTACACAAGTTTCCATACTAAACCTTGGTGTTCTTAGTGATAACAAATAATTATTTCCATAGCTAGCATTTATTAGGTGCTGAATTAAACACTTTATA
>chr1	189765981	189766286
TATCTGAGCAATCAAGTGAGTAGTAATGTCACTTACTGATACTGGCATAATGAGAAACAAGTGGTTTGGCGGAGAAAAATCAAGAATTAGTGTCATGTTGTGATGTCTATTAAGCATCTACTACTAATATCAATTTGTTTTGAATATAAGAACCTGGAGTTCCAAGGAGAGGTCAAGAAGGTAGAAATTATCCTGGACATTTCAAACGGCACAATACTATTTTTCACATGGCACATTTGAATCCAGGCAAGTGTAGTGGCAAACTTAGAGATGCATGAGGTAATGCAAGGAAGTGCACAAAGGCAA
>chr1	7366897	7367202
CAGAGGTTTGAAAGTGGCCGCAGCTTCACGGTGGCTCAGTGGCTTGGTTCCAGTCCAACTTTCCGGGGCAGCTGGCCTGGTGCAGGAAAGGGGAGCAAGCTGGCCAGGGCCCCCTAAGGCTGCAGACCTCACCTGGATGCTAATCCTGAGTGCCTGGGTAGCTTCTTCATGTCCACTGCCCTGTGGGCCCTATACTGTGTGTGATGATTGATATGAGTCGATGTGTGGGCCTTGGAGGGCCTTTTGTGAATCCGTGGCTAATTTTTTGGCGAACAAGTAGATCAAATGCTTGATATTTCCCTTTTT
>chr1	58763425	58763697
AAGACTAATATCTACATGTATTTTATGCATTCATGACATATCCTTTTCTTAATTTTTTCAATATTTCTAAGCTACATGGTTCACCTGTGAGTTTTTTCAAATTGTTGCACATTTCCAAAAAACCTTCCAATATATTTATTGAAAAAAATCCTATGTATAAGTGGATCTACACAGCTCAAAAACATGCTGTTCAAGAGTCAACTGTATACAGATTGGAAAGGAAGAAATAAAGGTTGCTGGGTACAAGGTCAATTATAAAATCAATTGTATTTT
>chr1	107076989	107077261
CAACTGATTTGAAAAAAATGTCACCATAAAATCTGCACATGAATGTTTATGGCACCTTTATTCAAAATCTCTAAAACCTGGAAACAACCAAGATAGCCTTGAATAGATGAATGGATAAACAAACTGTGGTACATTCATATAAGGGAACATTATTCAATGATTATAAGTAATGTGCTATCAATACATGAATAAATCTGAAATGCATTTTGCTGAGTGAAAGAAACTAGTCTGAAAAATCTACATACTATGTGATTCCAATTATATGTCATTTTG
>chr1	67211912	67212213
AGGTATGATTTTTAATAGTAACCATATAATTATATAGAATAGAAAAATGTGTTGTTTCCATGAGCAACACATTAGGACAACAGATTAGGACAGGCAGAATTAAAGTCTTGGAGATTAAATGTAGGAAATTAATTCCCAGGCTTATGATTATCACATTATTTTTAGTTAGTAGAAATGACAAGGGTATTGGTTTATGTAATTCCTTAAAGATAGCTTCTAAGTTTTGTGTCGTAGCTTGTCCAGGACCTTGTTGAAAGTACCTGGGCTTATGTCTGAGGCTCTGAATAGTCTTCTGCCACAGC
>chr1	197797374	197797675
TTCTTCTTCTTCTCTTATCTCACTCTCTTCCTTTCACTTCTCTGCAATTGCTATGAGAACGTGCATGAGTGAGCCTGAAAATATGCCTAGACTAGCTTGCTGGATATAAGATACATCGAGAAGAACAAATGTATTTCAGGGGAAATCCTACACCTGTCAGCTCCTTTCCTCTCTCTTCCAAACAATCTGCCTGTTGACCATAGAAGGATTAGCAAAACTAGCTGAGACTGGCTCAAATCAGCAAATCACTCTGCTTGCTAGAATCATAAAAAAAAATAATGTGTCAATAGTAACTTAATTGT
>chr1	191227533	191227847
ATCTCAAAAAAAAAAAAAAAAAAAAACAAGGCCAGTGCCGTGGCTCATGCCTGTAATCCCAGCACTTTGAGAGGCTGAGGCAGGTGGATCACTTGAGGTCAGGCATTCGAGACCAGCCTAGCCAACATGGTGAAACCCTGTTTCTACTAAAAATACAAAAAATTAGCCAGGTGTGGTGGTGCATGCCTGTAATCTCAGCTACTCGGGAGGCTGAGGCTAGAGAATTGCTTGAACCTGGGAGGCAGAGGTAGTAGTGAGCCAAGATCATGCCACTGCACTCCAGCCTGGGTGACAGAGTGAGACTCCGTCTCAAAC
>chr1	64706065	64706379
AGGCAACTGAGGGGCACAGTGGCTACAAAAAGGCCAGAAGAGCAAACAGGGTCAGAGCACAAAGGGCCTTGTTTGTTAAGTTTACTTATCTGTGATGGGGCATCAGAAATGTTTAGATTAGTGAATGACAAGTTGAGATTTGACTTTTAGAAAGTTGATTTTGACTTCCATGTGAAGAACAGAATGAGGGGGAACAGAGAGACTGCACAGAGACCCATGAGGAGACTGGTCATAATACAGGCAAGCTGCAATGAGGAACTGAAGTCAGGCCATAGGATGCAGATGGACAGCGGGGGATGGACACGGGAGATATGT
>chr1	29484841	29485163
AAATGGAGCAGATGAAGGCTGAGCAGCAGTGCTGGTCGGAAGCTGAGTGGGGGCTTCTGGGACTTTTCTGTTTGCCAGCTCTGCCCCACCATGTTCCCCACCAGGCAGCCGTGGGACACTGTGGTCCAAGCGCCTTAAATGAGGGATGGGGATGTTGAGGCCTAGAGGGCACGCAGGGCTGCCCAAGGCTACCCGGAGAGCCAGAGGCAGAGCCAGCTCCACCCTTCCCCACCTGGGCTCTGGCTTCTATAGCCCCTACTGCTGCCAGGCTGGGCATACATGGATGAGTTGGTTGTATCTCTGGGCTGCCAGGAGCGGATAAT
>chr1	71899617	71899939
AGGCACATTACAGCAGCTGGATCACCACACCAGGGACAAGCTAATTGTGCTTTAATTTAACTGTATAATGTAAAGGATGAGTATTCTACATGTAGTGCAAACTCTGTTTTTCCATTCTGCAAATAAACTCTAGTAGAGATGTTTATCTAAAGGATGGACAAGTGAAAATGTAATAGAAATTTTTACAATTTACTGGCTTTCTACCATATGACACAAATATTATGTATATTGTCTCTAATCCCTATGACAGTCTTGTCATATAAATCTTATGACCCCCGTTACAAATAAAATAAGTACATGTTCAAAGTCAGATAATCAGAATG
>chr1	203877546	203877889
ATCCTCTAGTGAGAGGATTTCAAGAACCTTTACTATCTTGCCCATTGCCCTTGCTCTAAATAGGAGGTAAAATGACAATAATGGCCACATTGGGCACAGCATGGTTTTCTGTTGCAAGCTATCGACCCCAGATTGAACAGTCATAAGCTTTATGTAAGCAAAAAGAAAAAAAGTTTTACATCAGGTTTGAAAATAGGCTGCCAGTTGCCTCACTGCTCCAAACACCCTGCTGCCCACTTTGCCACCAGCTAGCAGGTGAGATTAGTGGATTGTGCAGTGGGAAGAGCCTTCCTCATTGGGCCTGTTTCCTTTTCTGTAAACTGAGGGAGTGGTTTGATCCCCAC
>chr1	55025838	55026181
AGTGTAGGGGACAGAGCGAAGGAGGAAGAAACAGGAGCCAAGAAGGGGAGGTAATGCCAGAGGTGGATGCAATGCCAGCGGGCTGTTGGCAGGGGGCAGAGGCTGCTGTCCCACCCATCCCCCGGGTCCCCACCTCGGTGGCGGGGGTCCTCGGACTTCAGCACTTGCCGGAGTAGGGCCAGCGTGCGGTTGAAGGCAGGCAGTCTCTTCTGCTCCTCACTGCCCAGCTCCAGGAAGATGCCATCTAGCCTGTGGCCGAGAAGGAGATGTGGTTGGGTGGCACCCCTCCCGGCTGTCCTGTGTGCTGCCAGCCCTGCCCAGGCCTGTGGTGGTGGGGGGTGGCG
>chr1	171166458	171166892
ATCAGCACAATTCGCAATTGCAAAAATACAGAACTAGCCCAAATGTCCATCAATCAACAATAGATAAAGAAAATGTGGTACACACACACACACACACACACACACACACACACACACACTGAAGGATACTAATCAGCTATAAAAAGGAATGAAATAATTGCGATCACGGCAACGTGGATGGAACTGGAGACCATTATTCTAAGTGAAGTAACTCAGGAATGAAAAACCAAACATTGTATGTTCTCACTCATAAGTGGGAGCTAAGCTATTAGGATGCAAAGGCATAGGAATAATACAGTGAACTTTGGGGACTCAGAGGAAAGGGTGGGAAGGGGTGAGGAATAAAAGACTACACATGGGTACAGTGTACAATGCTTGGATGATGGGTGCACCAAAATCTTAGAAATCGCCACTAAAGAACTTATTCATGTACAA
>chr1	57803411	57803845
AATTTCATATCCAGTGAAACTAAGCTTCATAAGTGAAGGAGAAATAAAATCCTTTCCAGACAAGCAAATGCTGAGAGATTTTGTCATCACCAGGCCTGTCCTGCAAGAGCTCTTGAAGGAAGCACTAAACATGGAAAGGAACAACAGGTACCAGCCACTGCAAAAACATGCCAAATTGTAAAGACCATTGATGCTAGGAAGAAACTGCATCAACTAACGAGCAAAATAACCAGCTAACATCATAACGACAGGATCAAATTCACACATAACAATATTAACCTTAAATGTAAATGGGCTAAATGCTCCAATTAAAAGACACAGACTGGCAAATTGGATAAAGAGTCAAGACCCATCAGTGTGTTGTATTCTGGAGACCCATCTCACGTGCAGAGACACAAGTAGGCTCAAAATAAAGGGATGGAGGAAGATCTACCA
>chr1	200087519	200087826
GGCACAAGATAAATTAATACAGAATTTTCCCAAGTTGACCTCACAAGGACTTTTATGCAGTTCTATTACAGATTTTCTTTCAGTATTTATATTAAAGTTTTCTTTTTTAATCTCTTGTATTTTTCTTTATTTCCATATTATTCTTTCTCCTTCTAACAAATAATCAGTAACTCTTGCTACTTTTGCTTTCACAGAATGAGACCACCAGGCCAGTGTCTTTACCTGTGTGCTGTCTGTTTGGGAACTGCCACCTAGAAGCAGTTCAGAAAATATCACACTTAATATCTTTATGAAGCAGTATTTTTTTT
>chr1	202995372	202995679
TTACTTAAACTTAGTGTGTATTTCATAGAATCATGCGCTGCCAGAGCTGGAAGGGTCCTCAGAGATCATCCCATAATTTACAGCTGAGAAAACTAAGATCAAACCAGAGTTAAGAGGCTTGACTAGAAACTAGGGTTATGGAATCCCAGACTAGTACCCTTGATGCTATACAATATATTTTAAAACAATAGCTATCATAATGTGGGTGTATGCCATAAGATAGTTCTGCGTTCACCTAAATCTGCCCCTTACCAGGTGTGTGATCTTGGGAGAATCACCTTCTCTCTGAGAGCCTCAGTTTTCTCATC
>chr1	46925567	46925873
ATCCAAAATTCTTAGCCAACCTAGTTTAGCTGAGTTCAAAAGGGCTTCGTAAAATAAAGCTCCTTTAATCTTCACAGCTTTGTAGTAAATTATACAACTCTGTAAAGCAGGAGGGGGAACAGGTCTTCCAACTCCACCCTTCAAAGCCAAGTCCAGGCAACTTGCCAAGGCTCCACTGTGGCAGAGCCAGTTCAAATGCTGCTTTCCATGAACCAGAGTTTGACTTTATTTGTGGGCTTACTTCCAGCTTTGGTGGTTACTTGAATTTATGGCACAATTTCCTGTATTTGGTTTCTATTTTTAAATA
>chr1	102703162	102703468
GGTATTTTCAGGTATTCCTTGGCTGTGGCAGCAAAACTCCCGTCTCTCCCTTTTTCTTCACGTGGCTTTCTTTCCTGTGTCTCCTCTGTTTACATGTCATCTTCCCTTTTCTTTCTTATAATCTCAATTCTGGTTGCTTAACTTAATTATGTCAGCAAGGTAACGTTTTCCAAATAAAGTCACCTTTGTAGGTTCCAGGGATAAGGTATTAGACATCTTTTTGAGGCCATTATTCAAAAAGACACAGTACATATTTCTAGATCATAGATTAAAGACTTGCCTTACTTGACCAATCTTTGGGCAATTG
>chr1	15162968	15163285
GTTTTCTGTTCCTGTGTTAGTTTGCTGAGAATGATGGTTTCTAGCTTCACCCATGTCCCTGCAAAGGACATGAACTAATTCTTTTTTATGGTTGCATAGTATTCCATGTTGTATATGTACCACATTTTCTTTATCCAGTCTGTCATTGATAGGCATTTGGGTTGGTTCCAAGTCTTTGCTATTGTAAATAGTGCTGCAGTAAACATACGTGTACATGTGTCTCTATAGTAGAATGATTTATAATCCTTTGGGTATGTGCCCAGTAATGGGATTCCTGGGTCAAATGGTATTTCTGGTTCTAGAGCTTGGATACATTCT
>chr1	212965456	212965773
AGGATTGCAACCCCTGCTTTTTTTTGCTTTCTATTTGCTTGGTAGATCTTCCTCCATCCCTTTATTTTGAGCCTATGTGTGTCTTTGCACGTGAGATGGGTCTCCTGAATACAGCACACCGATGGGTCTTAACTCTATGCAATTTGTCAGTCTGTGTCTTTTAATTGGGGCATTTAGCCCATCTGCATTTAAGGTTAATATTGTTATGTGTGAATTTGATCCTGCCATTATGATGCTAGTTGGTTATTTTGTCAGTTAGTTGATGCAGTTTCTTCATAGCATCAATGGTCTTTACAATTTGGTATGCTTTTGCAGTGA
>chr1	222963328	222963601
GTATTCTTCAGGACAACAATCAGCTGGAGTGGGTAGCTGATTAACCCTTTAGATGGGGTGTCTGCCCTCAGATCACTTCCGTGACCACCACGCGCGTCTGTCTAGCACCACATGGTTTTGAGTGTGAGCCACTTGTGCTCCTGAGTAAGTGTGGGCTCTCCCCTAAGTGTGGGCCCTCCCCAGGGCTCATCTCCTCCAACGCTGAAGCATCTATCATCGTTCATCTTCTAGCGGCTCCAAATCTATGCATCTTCTCCTGCTCTCTCTCTCTCTC
>chr1	227774812	227775085
TTAAGTGACACGTGACTTCCTTTTTTGTAGAGTAGGAGTCTCATTATGTTGCCCAGGCTGGTCTCAAACTCCTGGGCTCAAGTGATCCTCCCACCTGGAGCTCCCAAAGTGCTGAGATTACAGGCATGAGGCACTGTGTTCATATCTGTATGATGAGCATATCTTATGAAACCTCATAGAGATTTGCATATCTGCAAAACAAGATACGATGAGGGAGAAATACTTGTTGAGAAGAAATTTATAAAACCGTAAGAGGGCTGGGCCAAGTGGCTCA
>chr1	163060623	163060924
TCTAAGTAATGGAGGGAGATTACTCCACTTCTCTGTCAATCAGACATACTTAAAGATCACTTAGCTATCACATTCTTTCCTATCCATTCTCACTGCCACCATCCTAGTTCTAGAAATAGTTCATTAACTAGACTATTGCCATAACTTCCTAATCACTGTTGCTGTCTTTAATTCCTCCTCTCTCCCACACACCCTCTGAATTTTGTCATTCGTTGCTCAGAAATCTATTGCCTACCCAAGCAAGCTCAAACCCTGAGTACGACATTCAGGGTCTCTTACATCTGGGCCCAGCCTTCCTGTCC
>chr1	24362631	24362932
CCCACCCAAAATCCACATCTCTTTCTTTTTTCTTTTTTTTTTTAGATGGAGTTTCACTCTTGTTGCCCAGGCTGGAGTGCAATGGCGTGATCTCGGCTCACCGCAACCTCTGCCTCCCGGGTTCAAGCGATTCTACTGCCTCAGCCTCCCGAGTAGCTGGGATTATAGGCATGTGCTACCATGCTTGGCTAATTTTGTATTTTTAGTAGAGATGGGGTTTCTCCATGGTGGTCAGGCTGGTCTCGAACTGCCGACCTCAGGTGATCTGCCTGCCTCGGCCTCCCAAAGTGCTGGGATTACAG
>chr1	150354248	150354510
ACATGATCATCCTTGATGTGCAGAAGTATAGAGTTCAGAGCCCAAGGAGAAGGGTCATGCTTCAGTTCAAGTGATGGCTCCAACCATAAGAAGATGGGATAGAGTTAGTGATAGTTTATTTATCCCTGCAAAATACTGATACCTTCTGGCACATGGAACCTCCCCCCATATCCCAACATCTGAAATAGCTATAAAAATGGAGAATCATAAAGAAGACCACGATCCCACAGAATGGGACTTACCCACTTCACCAGAGGAAGAAG
>chr1	75128468	75128730
ATATAGAGATGAGTTTGAGTGCATAATATACACACACATACATTTATATGTTAATGCCACTGAAGCAAAAAGTGTTTTCCTTAGCATTTTGAATTATACTCAAATTCTTCATTTAATTTTCCCTGTGTGGACACAGCCACTATGACACATATCTTCTCACATAAATTCTACTTGAAGATTACAATTAAATTGATACTTAGAGCTAATTTCACTATAATTTTGCTATATTTCTAAGTAAGAAACTACCTCTCCATTCACTCTCT
>chr1	186881653	186881950
AAGTGAAAGTAATAAGAGGAACTACAGATTTTCTATTTAAGAATTAGCTTGTAAGGAAAGAAAGAAAAGAAAGAAATAAAAATGAGAAAATTGAGATAATTTAAAATATTAGCAGAGAGAGAGTCCAACACCAGAAAAAGATTTGAATTACAAGGAGTTTGGAAGAAGTCAGGTAAAATGTTCAGTAAATGATGTGGGACAACTAGAAATATTTGAAAAACAAGTGCTGAGTACTTACCTCATGATTTGTATTTTAAAATGACATGTAACAGACATAAAAACTTAAGCTCCTAAATTA
>chr1	166306568	166306865
AGTGGCCACTTGAGATGGAAAGGCATTTCTGACATCCCTAGAAGCTTTGAGAGGCTTTGGAAAGATGGTAATGGTTTGCATGGATCATTCTAGACTCCTCTAGAATGTCTTAGAATCACTTTACTGCCCTGCTTAAAATTCTCCTTTGCCCACACATGTTCTTAGGGTAGAGTCCAAATGTGTTAACATGTCTTATAAAACCCTGCATTATCTCTTGACATTCTTCCCATTATACCTCTGGATCTTAGCACAGATAGTTATCATTTCTCTGTCATGGGTTTGCAAAGCCTGTTATCCT
>chr1	39941337	39941613
TAGTACTTTCTGTATGTGGCTATGAGGGTTATTGTAGGATTTGAGGATTTTTTGGGGGGATGGGGTTATTGTAATGATTTTAAAGCATTATCTATGCAAAGCAGTTAATATCTGGCATACTAACATTCAGTAAATGTTAGCTGCCACACTTACCATCATCAGGCCTGTCCAACTGCGGTTAGGACATGTGCACATTTTCAAGATGGAAAACTGGTCAGCAGGGGCAGCCAGGGTGGGGCTAGCCTTTCAGATCTTGGCCCCTTTCCTTCCCATCCAA
>chr1	73850116	73850392
ATGATCAGAAGGAAGTTTGCTTACCAAATTCCTTCATCTTTGCTGCTTCTCTAGTATGGTTACCAATCACTCAACAAAAATGTTGTATAATTAAAGCACTGTGTTTGCTGAACTGAAAGGACAGCCCAACAGCAGCAAAGTTCCTATCATAGATTTGGTTTTTCCTCATCTATTCTGCCTCTGTTGTTACTTTTTAATCATCACTCCCACCAGGCATTGTCTGACTATTCAGACAATAGCTAAGTGAATTGAGAATTCTATTAGGTTTACATCAGCA
>chr1	10703548	10703845
GGTGGACACCCGACCTCATGCCCTGCCTACCACCCACCGTCCCAGGGAAGTTCACCCTGCTCAGGGCCACAACCGGCTCTGGAGGGAGGGATTTAAGAGCAAAGCCACAGAGGGCCCTCATCCTGCCTCCTCGCCCGTAACTCTGGTGGGGGTCCCTTTTGTACAGGAGCCAAGCTGGGCTCCTGGGCCTCAGGCAACTGCCCGGTGCCCAGGGTCCCCTTGGCTCCTTGATTTATTTGCCTATTAATTATCTTTCTGGCCAAGCTTGGCCACCAACTCCAGACTGCACAGGGTTAAC
>chr1	153894916	153895213
CTGGCTATTCCATTCTGGCCCTGGGCAAGAGAGGGAATGTTTAAAAATCCACCACCATGGCAATGGGTCCTGTGTAAGGGCAGGCCATTCTATTGAAATAATATGGTGAAGACAAAGGAAACAAGGTCCCCTCAGTGGAGGTCCAAGATGTAGAATGTATTCTAAAGCTTGTGGGTCCCAAAGGTCATCAGCCAGCCAAATGGATCCAGTAGAAGGGTCAAAATATCTAGGAGATACTATCTTTTGCCCTCACTGGCTAACTCTGTAAGAGAATTTGGCCTAAGAAAGGAGGGTTTAA
>chr1	110698172	110698451
AGCCTCAGGTGACCAGAAAATTACCAGAGGTCTCTGTCACCAAGGTAGGGGAAAGGGTTACTATTTTGCCTATCCTAGTTGGTTGGTTCTTGATTACTTTGCTCTGCTTATCTCTTTTCTTGCCTTCCCATTCTATCCTCGTCACCTGTCTTCTTTATGAGATAGAAAATGTTACTTTTTTACAAGTACAGGTGCAGATATTGGAGACACTCTGCTAATAGGTGCCGCAGGATTTAGGAAATTTGGTAGTGGTAGGTTTAGAGCTTTCTGTGAGGGGATA
>chr1	91240337	91240616
GGAACCAAAAAAGAGCCCGCATCGCCAAGTCAATCCTAAGCCAACAGAACAAAGCTGGAGGCATCACGCTACCTGACTTCAAACTATACTACAAGGCCACAGTAATCAAAACAGCATGGTACTGGTACCAAAACAGAGATATAGACCAATGGAACAGAACAGAGCCCTCAGAAATAATACCACACAGCTACAACCATCTGATCTTTGACAAACCTGAGAAAAACAAGAAATGGGGAAAGGATTCCCTATTTAACAAATGGTGCTGGGAAAACTGGCTAGC
>chr1	50186518	50186799
ATAAATAAATACATATAAATATATATAAATATATAAAAATATATATAAATATATATATAAATATATAAACATATATAAATATATAAATATATATAAATATATAAATACATAAAATATATAAATATATATAAATATATAAATATATATAAATATAGATAAATATAGATAAATATATAAATATATATAAATATATAAATATAGATAAATATATAAATATATAAATATAAATATATAAAAATATATATAAATATATAAAAATATAAATAAATATATATAAATATA
>chr1	29540629	29540910
ATGGTCTCTATTCACATACTCTCCACCCTGGCATCTGGCCTCCTTGCTGTCTCCATCTTAATCAGATTTGAGATGAAGATTTGGCCTCCCCCTTGCTCTCCTCTTGGCCTTTCTCTTCACCTCTGCCTCCTTCAGATCCGTCTTGGAAAGTCCCAGTTTCTGTGTGAACATGGTGAAGATGAGGATGTGGCATCTTCCCAGCATGCCTTGCAGAAAGGCCAAAGCCTAGAGCTGGGAATCAGGATGCCTGGGTTCTAGGCCCAGCTCAGCTTCTAACCTATG
>chr1	33963905	33964204
TCCCTCCTCCTCCTTCCATGGTTGGAAACTGCTCTCATCCTCTCTGTGGCCTGATCTGTGAGCCAGCTTAAGACCTAGAGGCACAATGACTAGCCTCATGGAGGTCAGAACATTCTAGGCTAGGGGTCAGCACACTAAAGCCTCAGGGCCAGATCTGGTCTATAGCCTGGAGAGCTAAGGATGCTTTTTACATTTGTAAAGAGATCTTAAAAAAAAAAAAAGGCAAAGCAGAGCATGCATCAGAGATATGCAAGTAGGCAAGTGGCCCACAAAGCCTAAAATATTTACCATCTGGCTCTT
>chr1	150152734	150153033
ATTAATGCACCTCTGATAACATTTCACATCTAAATTTTAAGTTAAATTTCAAACCTTCCATTTATAAGAAAACTGAATGTCAGCGTGATGCTAGCTGCTTTAATATTTCTTGCTGAATTTTTCTTGGATTTGTTGTCATAGGTCTCACTCTTGGAAAGGATGTATTCTTGAATTGTTATCCATGGGGCAAGGCACCAAAATGAGTCTCCGGCTGGGTGAAGGGTCCATCTTCCCTTTCAGTAGTGGAAGAAGGGTGACTGTGAAAGAGGAGGTTGAAAAGAGGAATTGCAGGCTCATTTT
>chr1	62197520	62197786
AGATAATAAATATGTATAACATCTTATCTCCAAAAATTGGTTAAGCTACAATAAAACTTAAGAAAGAAAATTAAATAGATAAATTTTTGAATGTCAGGAAATGACAACTTCTATTTCTATAAAGAGCTCTCCCACTGCCTATATATATATTATATATATAATATATTTTTTTTCTTTTCTTTTTTTTTTTTTTGAGACAGAGTTTTGCTCCATTGCCAGGCTGGAGTGCAGTGGCACAATCATGGCTCACTGCAGCCTCGACCCACC
>chr1	9524029	9524295
CGTGATCCGCCCGCCTCGGCCTCCCAAAGTGCTGGGATTACAAGTGTGAGCCACTGCGCCCGGCCACGCCCAGCTAATTTTTTTGTGTTTTTGCTAAGAGGCGGAGTTTTGCCATGTTGGCCAGGCTGGCACTCCTGACCTCAAGTGATGGCCCACCTTGGCCTCCCAAATTGCTGGGATTACAGGCGTGAGCCACCATGCCCGGCAGAGACTTCCTTTCAGAGTAACACAAGGGGGAAGCATTCTTAAATTAAGCCACTCTATATA
>chr1	27178060	27178354
GATGCTTGGAGGGCAAAAGCCACAGCTGCCTACTCCATCATCCTCGACTTCCCTTTCTACTGTAGGTTTCCTTGGTTATTCCCTACACTTCACTGTTCACTTCCTTCATAGCGCATATGACCTTATTTGTGTAGACTCTATGGCCTTCCTCTCTTGCCCTGGCTTGAGAGTGCTCAGAGGGAAGGGTTCTTGCCTGTCTTGATCACTGCTACATCCCCAGCACTTGGAGCAGTGTCTGCACACAGTAAGTGCTTAATAAAGGCTTGTGGCAGGAATGAACTTGCTGGAGAGCCAG
>chr1	150137434	150137728
ACCTGTATGACTCAGCAGAGGCAGCCATAATTCTTCTAGGTACACAACTCCAGTGACCCGGGAATCTCACTGCCATCCCCCACAGAAGCTGCAGCAAGATCCCCCCAAGGAGAGTCTGAGCTCAGATGTGCCTAGCCCCAGCCCCAGGTGATGGTCCTTCCCTATCCACCCTGGTAGCAGAAGACAAAGGGCATATAATCTTGGGAGTTCTAGGGCCCCGCCCACCACCGGTCCCTCACCATACTGCTACAGCTGATGCTTTCTGGAAAGTGCCACCTCTTGGCAGGAGGCCAAC
>chr1	87446055	87446388
AGCCAACACCTGGCTCTTGGACTTCTAGCCTCCAGAACGATGAGACAGTAAATTTCTGCTGTTTAAGTCACTCAGCCTGTGGTACTTTGTTATGGCCGCCCTAGCTAACTAATACAGTTGGAATCATGTCCCTTCACATCTTAAAGGCCCTGATGGCTTCTTGTTTCATTCAGATTCAAATTCAAATGCCTCCCATCATGACCTATAAAACTCTTCATGATCTGGTTAGTAAATTTCTGCTGTTTAAGTCACTCAGCCTGTGGTACTTTGTTATGGCCGCCCTAGCTAACTAATACAGTTGGAATCATGTCCCTTCACATCTTAAAGGCCCTGA
>chr1	236297944	236298277
AATAGCTACCAAGAGATATTCTACATGAAATTTGTTTGATGTTTTATACTAGAAAGATTAAGGACTATGAAATGTTTCCCTTGATCATTTGACAATGTAATATTGTATATCTTGTAACTATTAGGCATCATCCTAGGTTCTAAAAATAAAATTTTTAAAATGGAGGAAAAATTCTGCCACCAGGGAGTCAGGGAGACAGAGGGTGACAGCGCTTAAATGCTACAGCATATAAATCCCAGGAGGCTGAGTGTAGCACTTGACGGCCACCTAGTCCAGACGGGGTCAGATACCATCCAAGTGAGTTGATGTTTGAGCACAGTCCCTGTATCCTTCA
>chr1	45401926	45402254
TGTGACGCATGCATAAGCTTCAGTAGCTGATTCAATCAACTGGAAGAAACGGTATCAGTGATGGAAGATCAAATGAATGAAGTCAGAAGAGAAGCTTAGAGAAAAAAGAGTAAAAAGAAATGAACAAAGCCTCCAAGAAATATGGGACAATGTGAAAAGACCAAATCTACGTCTGATTGGCGTACCTGAAAGTGACAGGGAGAATGGAACCAAGTTGGAAAACACTCTTCAGGATGTTATCCAGGAGAACTTCCCCAACCTAGCAAGGCAGGCCAACATTCAAATTCAGGAAATACATAGAACGCCACAAAGATAGTCCTCCAGAAGAG
>chr1	47728093	47728421
GTGCAGTGGGAGAAACAGACGTGGACTGAAGAGGCTGGCGGATCATTCTGGTAGTGTTTGTCAGCTCTGTAAGAGCCAGCAATTGCATTCATCTGTCTCCTTTGCTGCTGTATCTCCAGTGCTTGGGCAGTGCCTGGTGCATGGTGGACACTCCATACATGTTTTTTTCAAGGAATCAATCACTGAACAGGGCACAAGGGGCCCAAAAAACGGAGTCATTGGCAGGTCAGTTCTGTCTGGGGTGCAATGAGGTAGGGTGGGGAGGAGCTGTCAAGGAAGGCTTTCCAAGGGAGATGATGCTGGAGGCGAGTCTTAAAGATCAGTGGGTG
>chr1	203934877	203935168
TGATGTTCATATAAAAATGAACTGTCACATAAATGTCCATAGCAGCCTTATTTGTATAGCTCCAAATGGAAAACAACCCAAATGTCCTTTGACAGGTGAATGTTCAAACAAACTCTGGTACTAATATACCACAGATTACTACTCAGCAATAAAAAGGAATGAACTATATCTTTTTTTTTTTTTTTTTTTTTTTTTTTTGGACAGAGTCTTGCTCTGTTGCCTAGGCTGGAGTGCAGTGGCATGATCTCGGCTCACTGCAACCTCTGCCTTCTGGTTTTAAGCAATTATCCTG
>chr1	2485680	2485971
CTGATCAGGGCCACATCGGGGAGGGTGGCTCTGCCGTGGCCTCGTTCCTGGGCTGGCTGATGGGCAGTCGGGGGCCCCTGATGGGGATAGTGGCTGGACAGGCAGGAGTGCCACATGAGCATGGAGAGTATCCCCACCCCACCCACCTGGGTCCAGCCCCCTGCTGCACACTGATCTTATCACCTGTCACCAAGGTCAGGGCTGCCGGGGAGTTGGGTCACCTGCTCGAGGGCCCCGCCCAGAGACGCCCAGAGACACCCAGCCCCCAGAAGTGCCCACATCCGGCCAAATG
>chr1	91321022	91321295
TTTCTTTGCGTGTTCTTAGTTAAAAAAATGAAACCCTATTGCATTTTTCCCCAAAATGATGTCTTGAGGAAAGGCAGATCCCTGAGAGGGTATTATTAACTGCATGCTTCTTATAATTGAGGCCTCTTCTCAGACAACTCTGCTGTTTAATCTCAGCTCTCACCAATAACCCTTTCCTCTTTTTGATCAAGTGTTTAATTTCCTTGAAAGATTTTCTCAGATTTCAACTATTACTGAGAGGATTTTCATCTTACCCTAACCCTTTAATGGCTAA
>chr1	214391435	214391708
CCCTTGATGGTCGGTTTAGGACTTTCTGCCTCCATGATTGCTCTCGGTACTGGAATAGCAGGCATTTCAACGTCTGTCATGACCTTCTGTAGCCTGTCTAATGACTTCTCTGCTAGCATCACACACATATCACAAACTTTATCAGTCCTCCAGGCCCAAGTTGACTCTTTAGCTGCAGTTGTCCTCCAAAACCGCCGAGGCCTTGACTTACTCAATGCTGAAAAAGGAGGACTCTGCATATTCTTAAATGAGGAGTGTTGTTTTTACCTAAATC
>chr1	161415286	161415601
TGGATAACTAAGTCATATGACCACCTGGATCTGTCCAAGCAATATCATAAGATACTTTCCAGATCCCTATTCTATTACTACAGTCAAAAGTAACGTGTTGAATTGTGTTAAATCTTCCCCACATTTGAGAGAGACAATGTCCAACTCCCAACTGTGGCAAAAATCCTGTCTCAGATTATGTAACTGGAAGCTTGTAAAGCAAATACGATACACGTTAAAAAGACTGTTCCTAGAGAGAAAGTCAAGTGGAACATTGAACTCTTAGAAAATCCAATTAATACCAAAACTAAACTCTTGTTTTCTTAAAGCAAGAGAC
>chr1	196102766	196103081
AAATACTGCTGCTGCTCCTAATATTTATCAACAAGGAAGGAAGGAGGGAAGAAAGTAAGGAAGGAGGAAGGAAGGAAGGAACAAGGGAGGGAGGGGGGGAGGAAGGAAGGGAAGAAGGCATTTGGTTTTTGTGTTCTTTCTGAACAGCATGATCTAGGAAGCTCTATGTCACTAGAAATGGCAGAACTTTACCGTATAAGAGTTGGAGGGCCTGTATTCTACTTAAAAATAGTTTTTTACAAAATATTTTTAGAGTTTGAGGTGAAAAAGGGAAAAAAAATGAACTGCTTTTTGTATCACTTTCAGACTTGTAAAA
>chr1	2261416	2261691
AGGCCCTGTTTCCTCCTGCCCCTGGGCCCTCCGGGAGACCTCGGAGGCTGCTGTCCCTGGGGTAGGCTTGCCCCTCCTCTGTTCACACCCCTCTTTGGGTGGTCACCTCGCTTCCCATGGACACAAGCACCACGTTCAGCCAGATGACCTCTCACCTGCCTCCTCAGGGGCCACACACCCAGCCCTGGCGGCCAGCAGCCCCCTCATGCTGTGTCCTGCGCATCCCACTCCCTGCAGACACCAGAGCAGACCTGAGTCCCTCCTCCAGCTCAGCCT
>chr1	1424176	1424451
TGACACAGGTAGCCCCTACTGCTGTGTGGTTCCTCTTTTTTTTTTTTTTTCTTTTTGAGACAGAGTCTCATGCTGTCGCCTAGGCTGGAGTGCAGTGGCGCGATCTCAGCTCACTGCAAGCTCCACCTCCCGGGTTCACGCCATTCTCCTGCCTCAGCCTCCTGAGTAGCTGGGACCACAGGTGCCCGCCACCACGCCCAGCTAATTTTTTGTATTTTTAGTAGAGACAGGGTTTCACCGTGTTAGCCAGGATGGTCTCGATCTCCTGACCTCGTG
>chr1	243276366	243276666
TGAACTGTTAGCAATACGGTTTCCTCCACTGTGGCCAGGATCCCAGCTCCATCCGGATACCATCTGGACATGTGCAGGGCTCACCTGGCCCCTTCTGCTGTTTTCCCATGTCTTTGGCACCAGAAATACGATGCGAGGATAGTGCATAGGATCATTCGGTCATTTTTGCCTCTAGCCCCGTATTTCAGAACATGGGAGGACAAGAGAAGCTCTGAGTCGTTTTTGCTTCTGCTGTAATTTGTTTTTATTCTCATCTCAAGGAATTTGGAAGTCCTTTTGAAATAAATGCATCTCATTTCAT
>chr1	147010406	147010706
ACCCATGCCTAGATGTTCATGTCTCTGTTGCACATTGGGCTGACTGTGCTTGCAGACTGTGAAGTGGGAAATATCTGAACGAACACTTCTGTATTTACAGAAAATGACAACGATGACGATGAAGATGTTCAAGTTGAGGTGGCTGAGAAAGTGCAGAAATCGTCTGCCCCCAGGTAACACTGAATACTCAGGAACAATTAATGGATGGTAACATATGAGGAATATCTAGGAGGCACACCCTCTCTGGCATCTATGATGGGCCAAAAACCCGCATTCGCTTGGCCACAGTATGTGAAATATA
>chr1	55818518	55818795
CTTGATTGCCTCTGGGCTTCAGTTTCCTCTTTTATAAAATAGGAATTATAAAACGGGAATTAGATGTGGCATATATTACATATATGTACCACTTTAAAAGCTAAGCCTCAGTGTCTTAATCTGTACAATGGGGATTATTATCTCTACTCTCTCCATCTCATTTGATCCCCACAGTTGTGTGAGGTAAAGCAAGTGAAGCTTCTTTGTGGGGCACTTTCCTTTGTGATAATGCCCTTCATTAGTAGCCTGTAATCATGGTGTAGGGAAAGAGCACAGGC
>chr1	81687018	81687295
CCTCATATTCCACAAAAATTTTTAAATCACAAAAAAAGGCTAAGCTAAGTTTAACTTTTAGTCTTACCCACTAGATATTTGGAGACTATTTTTCTTACCATTTAACTAATTTTACTAGGGGGATGGTCTATATTACACCCAAAACTTTTCCACAACAAAGAAATATAAAAAGAAGATAAAGTGTGACCCCTATACTTTACAGTTTATTTATAGAAGTAAAATTAACATATACAAAAATAGATATTAGTACCAGAAAAAGTATACATATATGTTCATTT
>chr1	216049859	216050183
TTATCTAATTTCATATTTTAAACATGTGTAATGTGATCTGTATCCCATTTTCTCTTTGACATAAACATTTGTTGTTTTTATACCATCTCACTGTTCTATTTAATTCAAGGAGGTGTTCATTTCTTTAAAATATAAATGACTTGTGACATTAAGCTGCTTCAGAGTAAGACATCTTCTTGTGCAAAATGTGTTTCCTAAAATAATGTAGTACTTCCTTTTGGTTTTATACAACAGATTCACTTCATATATTCTGAGGTATTTTTTGAGAATATGCATTTATTTAACCATAAAGTAAGCAACTTTATGGAAATATAGAAACTTTTGG
>chr1	79245239	79245563
CAGAGTGACACCCTAAAAGTGAGTACTTAAAAAGCAAAGGTCTCTGAGATCCACGGAGAGCCCCTCCAGAGGGAGCATCCAAAACTCAGTAGGTTTCAGGGGTTCTCTCTGACACCTAAATTTCAAGACATAGCCTTTTTTTTAATATACTCGCCAATAAATTTTCCTAAAGAACAATGGGTCAAGAAGTAGTCAGGAGACCTGAATCCATGCAAAGGGGCATGCCAGTGCTCAGGCCCCACCTTGCTGGGACTCAGGGTTGCATCGTGTAAAATAAGGATATAGTCTATTGTGTCTAGGTTAGATTGTGTTTTCCATTATCAAC
>chr1	47195544	47195839
AAAGGAGACTTGTGGATGTCAGACAACCATTTGCTTAAATATCAGCATCTATTACTTGAAGGGCCAGTGCTGCGACTGCGCCCTTGTGCAACTCTTAATCCAGCCACATTTCTTCCAGACAATGAAGAAAAAATAAAACATAACTGTCAACAAGTAACTGCTCAAACCTACACCACTCAAGGGGACCTTCTAGAGGTTCCCTTGACTGATCATGATCTCAACTTGTATGCTGATGGAAATTCCTTTGTAGAAAAAGGACTTTGAAAAGTGGGGTATGCAGTGGTCAGTGATAATGG
>chr1	238086645	238086940
ACAATGTCTGACACGTAAATGATTCTTGATAAACATTTATGGCATGAAGGAGGTAAACAGAGAGAAGAGGAGGGAGGAAATGGAAAGGAGTTAGAGAGGGGCATCACTAGCTAGGATAGTGCATGAAGGCTTCTTAGAAGAGCTAACATTTACTTGAGTGGGATTTTGCAAAGAAGGTAGGTAAAACTCATCTCAACAGAAAATTGTAAGCAAGCCCTCAAATGAACAATATTCTCTGTAGCACATTAATAGTAATTAATCACCTGCTAAATTAAAAGAAGAGATGGCCAGTGAAT
>chr1	205831030	205831311
GGATATTCAGGACCTGAACTCAGCTCTGGACCAAGCAGACCTAATAGACATCTATAGAACTCTCCACCCCAAATCAGCAGAATATACATTCTTCTCAGCACCACATAGCAATTATTCTAAAATTGACCACATAATTGGAAGTAAAGCACTCCTCAAAATGCAAAAGAATGGAAATCATAACAAACAGTCTCTCAGACCACAGTACAATCAAATTAGAACTCAGGATTAAGAAACTCTCTCAAAACTGCACAACTACATGGAAACTGAACAGCCTGCTCTGAA
>chr1	97813987	97814268
AAAATGCCTAAAGCAGAATTTAGCATATAGAAGGCTATGTACTCATAGTTGCTATTTTCTGAATTCACTTTTTTTTTCTCTGAATCATTCTTCAGCTATTCAATATCACTTAGAAATAAGATTGTGATTTCAAGAGAAAGGTGGCCCAATAACAAAGGTTAGTAAAAGGCAGCACAAAGACAAACCTTAGACTCCTCTTTAGTTTTCTACAAAATAAAAATGTATGATTTCTGGAAGGCAAATTATTCCTTGAATAATTCAAATTACAAAATAAATATGATT
>chr1	167871156	167871462
AAGGGATGTTAATTAATTACATGAAAATCTACGAAAGTATAAAAGTCACAGGTAAAAATAAAAATACAGTCAAATTCAGAATTTTCCAATATTATAATTGTGCTGTATAAATCACTTATATCTTTAGAATGAAGGTTAAAAGACAAAACTATTAAAAATAATTATAACCACAATAAGTTAACAGATACACAATATAAAAGATGTAAATTATAACATCAAAAGCATAAAGTCTGAAAAATATTAAAAACCTATAAAATGTGGAGGGAGAGTAAAAGTGTGGAGTTTTTTTATCCTTGAAGTTAAATTT
>chr1	225475192	225475498
AAAAATATGAACAAAAACGTCACCCCCATTTTACCTTTTCCTCAAGGAACTGATACCACATCCCTTTCCACAACACATTTCTCCAAAAAGCACATTTTGAAAGAGTAGTACATGCTTGCTTTTTCCACTTGCTCATCATTTGTTTGCTTCTCAACCTCTTTCAAACACCTATTTCAATCTAATTTCTATTTCACTCTACTAGACTGAAACTATTCTCTCAAAGTTCAATAACAACTGTCTAATTTCCAAATAAATTGTTCTCAATTCTCATCTGCTTTACCCTTTCTTCATTACTGGACACTGCTGA
>chr1	69773098	69773430
CAGGGTGCTTCAGGTTACTTTTCTGTAGGAATTAAGGCAGAGGAGACTTTCTTATTACCCTGACTCAAGTAGACTAGAATCTCCTATTTTCAGGAAAAAAAAAAAAAAAAAAAAAAAAAACTGGTCTGTTTGGTAATCTGTTTGCTTCCTTAAAACTTCAATTGATTCTGTGGCATTAACATGAGTGACTCCATTGTTTGGTCTGGTCTGCTGGGGCTAGGCCAGGGCATCTGTCCAAAGCAAGAACCTCCTTTAATTTCATATAATAGGACAAACAAGTATAGCACTCATCATGAAGAAACTATAATTCTAAATACACACACACTGAGTAAC
>chr1	3228352	3228684
ATGCGTGTATGTTTGGCATGCATGTATGTACATGAGACTGTATATTTGTGTGGGGGTGCATGTGTGTGTGAGTGCGTACGTTTGTGTGTGAGTGCAGATGTGTGTGAGAGTGTTTGGAGGTCGTGTGTGTGTGGGGAGTGCACGTGTGTGAGGCTGCACATATGTGTGCGGCTCTGTGTGATTGTGATATGCACAATGTGTGGGTGAACATGTTTGTGTGTGAGTGCACTGTGTGTGTGTGCTGTGCACACTGTGTGTGTGAGAGTGGGTGTGCACGTGTGTGTGTGAGCATGTGCACGTGTGTGTGTGGGTGGCAGTGGTTTTCTGTCAAAG
>chr1	206953803	206954085
GAACAGCTAGAAGCTAGACGACATCTTGAACACACTACCTGGAAATCTCCTCAGCTAGATCCAGTTCATTAGGTAAACTTTCTATTTCCTATGTCACTATAGGTGACAGTGTTGCTAAACTTTCTGTCACTTTATATTAAACGTCCCCTTTCCTCAAGCTCCCAATAACATTTTCCTCACTTTTTTAAGACCTCACAGACAACTTCCTCAGGGCAATCAGGCCTCAGCTAACAGTCTCTTCAGGGGCCATGCACTTCTGCCCTCTCCTTGGTCCCAAAGCCAC
>chr1	26282780	26283062
GCTGTGAGGCAGGATGGTCTAGTGATCAGGCACTCAGGTTTTTGGTGCCAGATAAATGTAGGTTCAAGTCCCAGTTTCATCCTTTAACTAGCTATGTGACTTTAAGCCAGTCAATTCATTTTTCTGAGCCTCAGTTTCCTGAACTATAAAATGGAGACGATAATGGAACTTTTTTCATAGAGTTGTCATGAGGATGAAAGAAGACAAAATACATAAAGCACTTAGCAAAGTAACTGACAGGTAATAAACACTCAGTTAATGATAGCATTATGATTGCAAATTA
>chr1	225792067	225792372
TTTTGCATGTGATAAAGGTAAAAGTTCAAATTTAATAAGAGGAGTGCTCTTGAGAAGACTGAAACTTGGTGTTCCTAATTTTTCTGACTCATTAGCAATTACGGTCAAATTATCAATAATTCCAACAAGACAGGAGTATTCTCCTCAGCCAAAAGGCATGATCACGTAAAATCCTTATGTTAGGCATAACAGCATTTCATATTTGAATTGTTTAATAACATTATCATCATTGCTATATTCTCCTGGAAATAACACACAATACAGACTTCAAAAAATCAGAGCTTTTGCTGGGGATATATGCTCCTT
>chr1	236935485	236935790
GTTTTTTATCTTGATGATGAATAAAGCTGCTATAAACATTCAAATATTGATCCTTGTATAAACATAAATTTTTAGTTCTCATGGATAAAACTCAAGCATTCATTTGCTAGGTTGATTGAAAATTTTGTGGTTAGCGTTATAAAAACTGCCAAAGTGTCCGCTGGAGTGGCTATATCATTTGGCATTTTCACCATCAGAGAAAGAATTTCCACTATGCCTTGTCCTCAGGAGCATTTGGTATTTTAACGCACCTCCAACCAGAGTCTCATAAGTGTGTAGTGGGGTCTTATTTGAGTCTTTATATGA
>chr1	74461740	74462036
TTCTACTTGAGAAAAGCAGAGAGAAAATAAAGGGGACTTTGTCTTGCAGCTTAGGTATCAGCTCAGCCACAGTCAGGAAGAGCACCAAGCTCTTAAGGTCCCTAATTCCAGGCCTTGGCTCTTGGACAGCGTTTTGAGACCTGCCCTGGGCTAGAGGTGAGACCATTGCCCTGAAAGTTGAGTCCCGGGCCAGGTGGCATTCACCACAAGCTGACTTAACAGCCCTTGGGTCTTAAAGGAACATTGGCAGTAGTCTGGCTGTACTCCTCATGGGCCAGTGATGGTGGTAGTCACTGT
>chr1	189807700	189807996
TGTTACTCAGCTAATAGACAGATTGTAGCCAGTTAGGAACATAACAGTCAGTGTCAGCTTTGATTGGTTGTTAAATATTTGTAATATCACCCTTGTCCATAATTTACTAATTTCCCTGAAGGCAACATCTAAATAAAATATAATACAATCAACATAGTATTCTTTCTTCCTCACAAATGTTTTCACATATAGACCCCGAGTACATTATTTAGTGAAAGAGATATGCCTAAAACCTTTCCTGCCATTCTCATATAATAGAGATAAATATGTTCAGGTTGGTAACCTAAAAAGAAAACA
>chr1	236673806	236674086
ACAATGTCAGCGTTTTTTTGAATTCAGAAACTGTTATAGTTTTAATTTGAATTTCTCTGATAACAAATGATGTTAGGTATCCTTTGCCATCTGCACGTCTTTGGTGACGTGTGTGTTTATATTTTGGCCATTTTAAATTTCGGTTGTTTGTTTTCTTGTTGAGTTTTAAAGTTTCTTCGTATATTCCAAATGCAAGTTCTTTATCAGGTATGTGTTTTGCAAATACTCTCTCCCCATATCTAGCTTATGATTTTATTCTCTTAACACTGTGTGTAGCAGAG
>chr1	89830046	89830326
GTGGTATGTGCAGTCTATCTATGCTGAGGCCAGACTTATCCCTCAGTGAAGTGATGAGTTGAAGGGATTGTGTATGTGCTCAACTTCTTCTCTGGAGGTCTTTCCTCAATAAACCCTATTTCTTCTATGTACTGTGGCGCCCTTAGAAATTGACATGCAACCTATCTACCATATAGGGCAGCAGTCAACGGGAGCAGCTTTAGGAGTTGACCTAATTTGCATAATATTTATTATATTTAAAAGTATCTGTGTTATAAATTATTTAGTTGAAACCATGCCAG
>chr1	111686558	111686867
CAAGAGCATCAGCCTTGGAGCCAAAAGTGGAACCCCTTGTTGAGATATCCCTTGTTGAGATAAATTCTTAGTGTGAGAAGGCCAGCTAGGGGTTTGTGCCCAGGAGACCTGTGGGATGAACTTCCTACAGCTTTGCACTGCTGAACAGCCACTCTGATTTGGCATCTCCTTTAGCTGAGTTACAGAGTTTTCAGGGCTGGTTAGGTAATCCTGCCTCCTCCCTTTGCCTCTGCCTGTTTTCAGGTATATTTCTCCCCCCAGGCACTGTGATGCTTCCTGTGGGTTAAGGCAGGGGCAGATCTTCTGCAAG
>chr1	97648639	97648948
TTTTTCTACAATTTAGCTAGAGTGCAAACAATGACATTTTGAAATAGCAGAATACTTTGGTTTTAAACATCCGGAGATAAGACTTTAAAAAATATGCCATCGGAAAGGGTAAAAAGCATCATCTTTATATGCTCCTTTGATCTTTCTGTAGTGTCACATTGTGAGCATATTATATTTGTGAATTAATGCAGTTTAAAAAAGAAGTAGAGCTATAGAACCAAAGTTTATAGATAGATTTATATTTTATAAATATTTTAAAATTATTTTTAGATTTAACCAAAATGCTAGAAAATTCACCAATATGTAACAT
>chr1	37967380	37967678
AGCTCTAAGGAGAGGCCCATGGGACAAGGAACAGCATGCCTCAGCAGCAGCCAGCAAGACCCTGAGCAGGGAGGTGAACTCTCCCCCAGCTAAGCCCCGAGATGATCACAGCCCCTGAGGACAACTTGACGGCAGCCTTGGAAGAGACCCTAAGTCACTGGCACCTAGCTGAGAGGCACCTATATTACCAATCCATGGAAACATAAGATTATAAATATTTGTTGTTTTCACCTGCTAGATGTTGGGGCAACTCATTACATAGCAATAGGTAACTAGCACAGTGGTGACGCATAAGCGTT
>chr1	225927143	225927441
CACCTGGGACAAAAACCCCTGCCCAAAGTCTTGTGCTGGGGTCCTAATATCTATGGACAAAACCTAGAGGATGAAAACTCATCCTTAAAGATAACTGTGGTTTTCTAACTGTTCCATCAGCCTAGGTGACACCTTGTGGTTTCTGATTATTGACCATTTTTAAGCCCAGTAGGGTTGGCTCAACTCTTCTTCCTGCAAGGCCCAGTCCCCATGCCTGTATCATCCTCATAAATGGACCCTGGCCCTCTCTCCACTTCCAAGTGCTACCTCAGGTTCAACACCACACTATGCCAGGAACT
>chr1	209444337	209444608
GGTGTTAGTTGAGCTGTGTGCTCATCTGGATGCTCAACTAGGGGAAAATCTACTTCCAAACTCATTCAAATGGTTGGCAGAATTCATTTCTTTGCAGTTGGAAGGCTGAGGGACCAGCTTCTTGCTGGCTGGAGGCTGGAGGTCATCTGCATGACCTTATCATATAGGTTTCCCCAATATTGCCAATGACTTCATCAAGCCAACAAGGAGAGTCTGTAAAGTGAGTCTGTTAGCAAGACAGAGACTTACATAACATAATCACAGAAGCGACA
>chr1	36728006	36728277
AACAGCATCTCAAGGCAGAAGAATTTTTCTTAGTACAGAACAAAATGGAGTCTGTTATGTCTACCTCTTTCTACATAGACACAGTAACAGTCTGATCTCTCTTTCTTTTCCCAACATTTTCCCCTTTTCTTTTAGACAAAAACACCATTGTCATCATGGCTTGTTCTCGATGGTCGCTGTCTCTTCGGAGCTGCTGGGTACACCTGCAGACTGGGGCCTGCCTCTGGGGAAGGATTAATATGAAATTTACAATAGTAGTACTTCCGATGGTC
>chr1	227269965	227270309
CCCTGTCCCTGTTCAGCTCTGCAGACCTGCTTCTGCACATCTCCAATCCAACACTCTGCTCCTGGCTCCTGACTTCATATATTTGAGTGTTGTTTTCTAGGTCCTCCTCCAGGCTGTGCATCAGGACAACAGTGGTCCCCTTCTCTGGCCCTCGTGCCTGCTCTGTGCCTTGCCTGGCCACCAATGCACCAGCCAAGCCTGTCCGGTAGTGCGGAAGCCAGCTTCGGGCAGCTGAGCAGGACAGCTGCTGACTCCCGGGGAAGTGTCTTGTAATTTCCACACATTCACCTCCATGACCATTGTACTTTCCTCCTCCCAACAGTCCTGGGAAACAGGTACCATTAT
>chr1	46568493	46568837
TGCAGAGAGCTTTGTTCACGTGTTTACCTGCTGACCTTCTCTCCACTATTATCCTATGACCCTGCCACATCCCCCTCTCTGAGAGAGAAACACCCAATAATGATCAATAAATACTAAGGGAACTTAGAGTCCGGCGGGATCCTCCGTATGCTGAACGCTGGTCCCCTGGGCCCCCTTATTTCTTTCTCTATACTTTGTCTCCATGTCTTTTTCTTTTCCAAGTCTCTCGTTCCACCTAACAAGAAACACCCAAAGGTGTGGAGGGGCAACCCACCCCTTCATTTTTTGTTTACAACTTTTGGAGACAATTTTTCAACATGTCTCAACTTTCTGACTTATTACAAA
>chr1	168892461	168892745
AAAGAGTGGAGGAAGGGAACTAACATTTGTTGAGTATTGATTATGATAAGGCATTTTTCCTTTATTCTCTTTCTTAATCCTCTCAATAGCCATTTGTGGTACATCTGAATCAGCCTGGTGAATAAGATTTGGGTTCCTCAAGACAGAGAAGGTATGGCACCTGCATACTCATATTTCCTCTGAAAGCATCTGGCAAGACACCTGGACTACTAACTGTTGTTATGTTTATATAATATGAACACACTGTAAATATAATACATACATATTCACATATAGTGTTGCCTA
>chr1	185799318	185799602
ATCAGACTGAGATTAGGCAGACCCTGGACCTCATCACAGCCCCCCAGGGCAATGTGGATCTTGGCAGATTCACTGAAAAGAGGCACAAATCTATTGTCAAGTACAAGACAGCTTTCTACTCCTTCTACCTTCCTGTAGCTGCAGCCATGTACATGGCAGGAATTGATGGCAAGAAGGAGCACGCCAATGCCAAGAAGATCCTGCTGGGGATGGGAGAGTTCCTTCAGGTTCAGGATGATTACCTTGACCTCTTTGGGGACCCCAGTGTGACCGGCAAAGTTGGCA
>chr1	158330245	158330571
TGGGCACCCCCTACTACCATGCGGTACCGATCGGTCCCTTCCTTGCCCAGACGAAGCTCCCCTGCAGCCAATCGCTCAGCATAGGGAGCTCCAGCCTCCACGGCCAAGTCTGACCGGATTCCCACCACTTCCTGCAGAGTTGACCGCCCAACTGGTGCCTCGGGCACAGATCGCCCAAAGGACACTGCCAGGTGTGTGTGCTTCTGTGTGCTTGTCCTCGCCAGGCAGCCCAGTGCCAGCTCCTGCCCCTCATGCACCGTCATGCGTGGGGGTGAGGTTGGGGCCTGGCGGCCTCGGGGCCCTGGGGGGGCAGCAGACACCTGGAGG
>chr1	110445048	110445374
AGAACTCTCGAGGCGGAGGCCAGGCTACCGTATGCATTGTAAGCGTGCAGGACTAGGAGAATCCAACTGTTCCATGGCAAGTCTTTCCCGTGCCCTGTGCCTGATGCTAGCACCAAGGGATCACAGGGAGTGACCAGGTGTCAGTCCCATCTCGATTCTGTGAGTTAGGGATGCCCATCCATCGACCTGCCTCATCGTGACACCCTGTAAGAATGTGATATCCATTAATTTAAACTTACAAAAGCTGGGCACAGTGGCTCAGACTTGTAATCCCAGCACTTTGGGAGGCTGAGGCTGGTGGATCCCTTGAGCCCAGGAATTGGAGAT
>chr1	195198311	195198603
TCACTGCAGAGACTGTTGAGGCTCTGTCTTAGGCTATAGAAGTAAGAATTTAAACAAGGGATCTTTCACTAGACCATCTGCTGCAGGAGGCTAAATGATCAGCCTATCTCTCTGATGGCCATTCATAAAAGAATGGTCACTTCTCTACCCGGAAAGTTGTGGCAGATCCTCATGGGAAAATATAAGACTAAACCAGCCCAGTGGGCTAAACTTTAATCTCTATTCCTAGCTATTATGGAAGATTTTAGATTTTGAGTACATAAAAAACGCAATCACATGGGTTGATACCAATC
>chr1	117156195	117156487
TTTTCTTTCATATTTAATTGTTGATTCACATAATACTTGTGCAGGGTATTAAAATTCAGCAAGTACTCAAAGGCTTACAATAAAAAAGGATAGCCTCTTGTTTATCTCTTCCCCATACCTTCAATTTTACTCCCTAGAAAGAACCATGTTCATGACTTTTAGACTTTTCTTCTGATATTTATATTATTTATATTGATACATATGCTTTTACTTAAACTTTTGACATTATTTATCATGTTTCTCCTATAAAAAATGAGGATTTAACTATCTTACAACCAGTCCCCCAACACACC
>chr1	156765211	156765467
CAGTCTCATAGTAAAGGGTTGGGGAAAGACTTATCACACAGAGAGAAAATAAACAAACAAGAAAGAACAAGGGTCACTATTCTCACATCAGATAAAACAGACTTTAAACCAACAACAGTAAAAAAGGACAAAGAAGTATATTCTGTAATGATAAAGGATTCCATTAAACATGAAGACTTAACTACGCTAAATATATATGCACCTAACACTGGAACACTCAGATTCATAAAACAGGTACACCTAGGACTACAAAAATA
>chr1	159441134	159441390
CTATGAGAGTATTACCCCAGTTGTGAGGAAATTATGGTCTAAGGAGATTAAAACTTGATTAAAGCCCGGATGCGGTGGCTCACACTTTGGGAGGCCGAGGTGGGCGGATCACCTTAGGTCAGGAGTTCAAGACCAGCCTGGCCAACATGGTGAAACCCCGCCTCTACTAAAAATACAGAAATTAGCCAGGCGTGGTGGCACGCACCTGTAATTCTAGCTACTCAGGAGGCTGAGGCAGGAGAATCGCTTGAACCTGG
>chr1	174884003	174884348
TTGCTGTATATAAATGCTACTAACTTTTATATGTGGATTTTGTATCCTGCAACTTTCTGAATTTGTTTATCAGTTCTAACAGTTTTTTGGTGGAGTCTTTTGGTTCTGCTAAGTATGTGGTCATGTCATGTGTGAGCAAGGCTAATTTGAGTCCTCTCTTTCTAGTTTGGATGCCCTTTATTTTTTCTCTTGCCTAACTGTTCTGGCCAGTACTTTCAGTACTATGTTGAATAACAGTGTTGAGAATGGGTATCCTTTTCTTCTTCTAGATCTTAAAGAAAAGGCTTTCAATTTTCCCCCATTCAGTAAATGTTAGCTGTGAGTTTATCATATATGGCTTTTATTA
>chr1	218716788	218717133
TTTTAAATTGACATCAGAGAAACTCAAACTATGTGAATAAACAAGGCGTTTGGGGAATATGCATACATATCATGCAAAGGGTGCTATACACAGCCATAGAATTTTAAGGTTATTTTCTGAATACAAAAATATGTTACATAAATTTATAAAGATCGCAGAGAATATTTAGGTTGATATGAATATTGTATAAAATTATTATTTGGGATTGAATAGCTTTATACATGCTCTTAGAGACATTTTAATGTTGAAGTTGCTTTTAAGAATTATTAACTAGTGAATAATTAAAATGTTGTCAGAATGGATTCAAGGCCAATTAGTTTGGTTGCAGATAAAAAGTCCTAAGAAA
>chr1	164629084	164629349
AAGGAGCAGAGTCAGAGCTATCAGCAGAGTAAGGGTGGGCTCACTTTCCTGTTGAGAGGTCAGGGAAAAGAAGAGGAAGCAGCAAAGCCAGTACACAGAAACTACATGTGGGCCAGAGACCAAGTGGCAAGACCAGGTCATGAAGTTTTCATCAGATCATTTAGAAAAATGCTTGGATTGATATTTTAAAGATTGCCATCAAAACGTAAACACAAAATTTAAAATTTCTTGTAGAACCACTCAGACTCCCAAGAATATTTTTGGGT
>chr1	2824415	2824680
TCTGAATAAGGCCCGTTCACAGGTCCTCAGAGTTAGGACCTCAACGTATCTTTTTGGGGTTACAATTCAATCTACAACAATGAACCAAAAGCAGCCTGGGGTCCTCTGAAGGGTGGGGAGCCTGGGCCAAGCAGGACAAAGTGACTACCCAGGGACCTTTAGCTGGCCTGAGGGGCTTCCCGGAGAGCCGAGCCGGCAGGCAGGAGAGTGCCCTGAACCTGGGACCCCTTCCTCCAGCCCCCAGCCTCATGTCAGCGGTGGTGGGA
>chr1	225887467	225887773
TTGGTGGGCCTGGCATGGCGGCAATCAGCAATGGTGGACAGCAAGTGAAAGCTCAGCTCAAGTCGGAACAAACAGACCAGAAGAGTGTGCAGTTGCAAGACTTAATAGAGTGAAAACAGAGCTCCCATACAACGGGAGAAGACCCAAAGTGGGTTGCCACTGCCGGCTCAAAATGCCTGGGTTTATATCGCAATCATTGTCCCTCTCCCTGTGCTCTCAGGCAACAGATGATTGACTATTTCTTTACCTCCAGCTTTTAGCCTAATTGGTATTTTAGTGAGCTCTCTTTACTACCTGATTGGTCGGG
>chr1	208587032	208587338
GAATATAATACATTATTGTTAACTATAATCACCATGCTGTATAATAGATCCTCAGAATTTATTCATCCTGTCCAACATCTTTTAACCAACATCTTCCCCACTTCCCCCGCCCCAGCCCCTGGCAACCACTTCTGTGAGTTTGACTTTTTTTAGGTTTCACATATAAGTGAGATCATGCAGTATTTGCTTTTTTGCTCTGGCTCAGTTATTTCTGGCTCTGTGACCTCATCACATTTGTCATCTATAAAATGCCTACCTCCCCTGTTCCACTTCCACCTACTTCACCAGGCTGTTGTGAAAACAAAAT
>chr1	162176970	162177300
ACATGTAGCTAATAAATACCCAGGGAAAAGAGCAAGGCAATATTCTGGGAACGATGGGGAACCAATGGAAGAAACAACACTGCTTGGTAACCAAGACTCAAGCAGTCGCTTTATACAAATGAATTTATTTAGTAATGGACAAAAATGATACAGCCATTATAGAAACAATCTATTTTACTTGAGTTTATTTACACCATTATAAGAATGTCATACAGATTACATTTTGTTGGCAAAGTAAAGGACAGAGTTTGTGTTTTTCGAACACATTGTTTTTCTCTAGTTCCTAGACTAGTGTTTGAATACAGTTGCCTCTAAGTACAATTACTTATTT
>chr1	240216941	240217271
GATAACTTGGGTTCACCTTCTGCGAGAAGCTCAGGTCTTCTAACCTGGAGTTTGCCGAAAAATAAGTGTGAACTAGTTTTTTTTTTTTTTTGGTGGCCAGGTCTCACTCTGTTGCCCAGGCTGGAGTGCAGTGGCACGATCTCGGCTCACTGCAACCTCCACCCTCCAGGGTTCAAGCGATTCTCCTGCCTCAGGCTCCCAAGTAGCTGGGATTACAGGTATGCATCACCATGCCTGGCTAATTTTTGTATTTTTGGTAGAGACAGGTTTCACCATGTTGGCTAGGCTGGTCTCGAACTCCTGACCTCAAGTAATCGGCCATCGTTGGCCT
>chr1	238563615	238563958
ACTGGGGAGAAAAATCTTTTAAGCCACCAAACTCCTTAGACACAATGGCCAAGACAATCCAAAATGTAAAATTTCACATTTCATTCCAAATGTTCTCATGTATATACATGAATTCACTAGAATCTTTTTTGGTAACACTTTATATTTAATTAGTTAAAAAATATATTGTCACTGACTTTGGTCTTTCTGCCTAGGACAATAGCAGAAGCCTTTTGTCATATATTGTTTCGTATTATCTCCGAAATTTTGATGAGGTAAGACAATTTTTACATATAGTCATATTCCATTATTCTTTATTCGTTGGATGATTTGGCAGTACTTTTTGTTGTTGTTTTTGTTTTGGA
>chr1	68774463	68774806
ATGAGGGTGGAAAGTGGGAGGAGAGTAAGTATCGAAAAACTACTTGTCCAGTAGTATGCTTAGTAGCTGGGTGACGAAATAATCTGTATACTACATCTCTGTGACACACAACTTACCTATATAACAAACCCACACATGCACCTCCTGAACCTAAAATAGAAGTTGGAAGAAAAAATAAAATAAAATGAATAAATTTCTCATGTCCTCTACTTCCCTTCCCTAAAACAAACCCAGTTAAGAAAAAAAAAAAAGAGAAATTGTTAAGAAGGTAGTTTAATAAATTGGATTCAGCATGTGGCCATTGTAGTCAGAACTATTTTAGATACCTGTTCTGTTAGGAAGTG
>chr1	13237240	13237541
TGGTGGCCCTGCTTCCTCACTGCTTCGGAGACGCTCATGCTGATGCAGCAGAGGCAGAATGCTGGCTTAATGGCCACTGAGTACAGGGCAGAATTGGAGTAAACTGAGGGCTGTTTCACCATTGCCAGAGCAGTGACTTTGGCCTTGGGAGAAGATAAGATTGCATGGGCTTGGCCTGAGAGTGATGCCTTTTCTCTGGGTTTGTCCTCTGGAAGTTTTCCCTGCAGATTCGTGAAGATGAGCATCCGGACTCCACCCAGACTCCTGGAGCTTGCAGGGCGGAGCCTGCTGAGGGACCAAGC
>chr1	44781167	44781468
TCCCCTCCCTGCCCCAGCCCCTCCCAGGCCCGCTCCAGGGCCAGCCGCACTGGGCCTCATTCCTGGAGGGCCCTGTCTCTCGGCAGTGTTGCTAGGTGCGGTGAGCCCAGGCGCCTGCCACCGGCTGGCCAAGGCTCTGCCTGGAGACCATCGGAGAGCTGGGAAGAAGGAGCTGCATTATTTGGTTGATCCCTCCCTCCCTCCCCCAGCCTCAGCACAGTGAGCTTTCCGGAGGGATGGTTCTGAGCCAGCCCATCCCCAGGCCTTCCTCTTTGTGCAGAGACCTCCCCGTCAGACCCCCC
>chr1	246126456	246126784
AGGCATCTCCACCTGACTTCACTTCCATCCAGGGCCACTGGCAGCATCTGGAACGGCTGAATTCCAGCTGATATTAGCCCACGACTCCCAACTTGCCTTTTTCTGGACTTTTGTGAGGCTGTTTCAGTTCTGACATTATGTGTTTTTGTTGTTGCTCTTAAAATTGAGACGGGGTCTCACTCTGTCACCTAGGGTAGAGTGCAGTGGTGCCACCATAGCTCCTTCGACTATTGGGCTTAAGCGATCCTCCCCCACCTCAGCCTTCCAAGTAACTGGGACTACAGGTGTGCATCACTGGCAGTGGGAATTGTGGCTTGTGGCTTTTCTGT
>chr1	242950182	242950510
TCTTGGTTCACTGCAACCTCCACCTCCCAGGTTCAAGCGATTCTCCTGCTTGAGTAACTGAGTAACTGGGATTACAGTCACACACCACCACCCCCAAGCCTGGCTAATTTTTGTATTTTTAGTAGAGACAGAGTTTCACCATGTTGGCTAGGCTATTCTCAAACTCCTGATCTCAGTTGATCCGCCCGCCTTGGCCTCCCAAAGTGCTGGGATTACAGGCATGAGCCACCGCGCCCAGCCTACTTTGATCTTAAAAGGAGTATTTTCAGCATTTTGAGTTTTTGTCAAATTTTGCCTCATGTGTTTTGAATCTCTGTTATTGGGTGCCT
>chr1	8749926	8750234
AATCCAAGGTTTGATACATAATTGAAATAAAAGCAATGGAGGCCAGGCACAGTGGCTCATGCCTGTAATCCCAATACTTTAGGAGTCTGGGGCAGGACAATTGCTTGAGCCAGAATTTGAGACCAGCCTGGGCAACATGGTGAAATCTCATCTCTACAAAAAGCAAGTCAAAATTAGCTGGGTGATGTGGTGCACATCTGTATTAATCCCAGCTACTTGGGAGGCCAAGGCAGGAGGATCACTTGAACCAGTAGGTGGAGGCTGCAGTAAACCAAGATTGCACCACTGCACTCCAACCTGGGCTGCAGA
>chr1	165367049	165367357
AGATTTGAAGTGTTAGAATCCCAAGGGTGACTTCTGAATTCTACCTAACCTAGCGTGTTAAGTTGCAAGCCAGTCTTCCAGCCTCCGAATGGCAATTAAAGATATCTCAGTAAAAGTCCCCACAGGAAACAGATGGCACACCCAAAGTGGTGACTGATAAGAATTTAATGCAGGGACCATTTACAGAGGCATAGGAAGGAACAAGGGAGCCAAAAAGAAATAGTAAAGCACCCGTGTACTAGCAACATTGATACCACCCTAGCACTGAAGGGACAAAGGGACAAAGCTGTTTCCAGAGCCCAGCAAGAG
>chr1	76097245	76097557
TCTTCCTGGTTTAGTCTTAGAAAGGTGTATGTGTCCAGGAATTTATCCATTTCTTCTAGATTTTCTAGTTTATTTGCATAGAGGTGTTTATAGTATTCTCTATGGTAGTTTGAATTTCTGTGGGATCGATGGTGATATCCACTTTATCATTTTTTATTGCGTCTATTTGATTCTTCTCTCTTTTATTCTTTATTAGTCTTGCTATTGGGCTATCTCTTTTGTTGATCTTTTAAAAAACCAGCTCCTGGATTCATTCATTTTTTGAAGGGTTTTTTGTGTCTCTATTTCCTTTAGTTCTGCTCTGATTTTAGTT
>chr1	193069990	193070302
CAGAATAGAAAGTATCATAGCAATTCATTAAAATTGAACAAATACAGGCACTACTTATTTTATACTCCATGTTTGAAAACTTCAAACTCCATTTTAGAAAAGATTTTCTATTATATGTCTAATATATAATTCATATTTATATTAAACCACATATTTGCTAGTAGAGAACCTACCTTTTGCACCTAGTAAGGCATGAGTAAAAATTTTGTGTAATGCATACTTTTAAGAGTAAGGAAATTTTCAACATGGTACAAAGTATCGTGCTATCCTTTTAAGCAACAAGTATCCACAATGGCAATGCCTTTACATTTTT
>chr1	143934586	143934876
AACATTATGGAAGGTTTTCTTTTACAGTCTGAGATATTTATAATTATGTGTAAGCACACAGTTTATAGAATATGTAAATGGTCCATATGTTAACTTAAATACCCTTAAAATATTTTCCAATAATTTAAATCTTTCCATAAAAGTAGCTGAAGCTGCTTATAATAAAAGAGAAGTATACACGAAGGATAGCAGAATTTGGATGTAGTTAATATAGATAAATATGAATGTCACTTTGGAGGAACTGGAAGTATTTGCATGAATACTGATCAAGTCATGCCTCCTTGTTAATAG
>chr1	187555515	187555805
TCACTTACTAAATAAAGTCAGCCTGACACAGAAAGGAAAACACTGTCCCATCTCACTTATATGTGGAATCTAAAAAAGTCAAAAACGTAGAAGCAGAGAGTAAAATGGTGGTCCCCAGAGGCAGCAAAGCGGGAGAAATGGGGAAATGTTAGTCAAATCAAAGGTTAAAAAGATGCAGTATGTCTTTATTACAGCCATATTGACAATAACCAAGATATGATAACAACCTAAGTGTCTGTCAACAAATAAATGGATTTTAAAATGTGGCATGTATACAAAACAGAATATTAT
>chr1	187018265	187018594
TTAATTTGTTATATTCTGTTGCTTACAAGCAAGTTACAAAATATAGCACACACTCAAGGGATAGATAGATATAGATGTAGAAATATATATAAAAAAATTATAAGCTTGGAGATACACACACACATACACACTCACACATTATACTAGAAAACAAAAATCACTAGGAGCTATGTTAGAGTTAGAGGCTACCTCTTGTACCTTTCACAATCTTATAAGAATTTTGTGCGTGTGTGTGTCTGTGTGTGTCTGTATGTGTGTATAACATTCTTTCTTAGACTTTTGGTTTTTCAATAGATTTTTAAATTTAAATTGTTGTATGTTTTTGTTAAG
>chr1	5175997	5176326
TATCAGCTCGCACCTGTTGGGATGGTTGTTATAAAGAAAAGATAACAAGTGTTGATGAGAATGCAGAGATATTGGAAAACTGGGTAAAGTGTTGACAGGAATGTAAAATGGTGCATTGGCTGTAGAAAACAGGCCAGCAGCTCTTCAAAAAATTTAAAAAGAATTACCTTATGATCCAACGATCCCACTTCCAGGTATATACCTGAAAGAATTGAAATCAAAATGGTGAAGAGATATATACATTCCCACATTCATAGAAGCATTATTCACAGTAGCCAAGATATGAAAATAATCTAATGTCCATTGACAGATGGATGGGTAAAGAAAATG
>chr1	56679322	56679590
CGTGAGAATTAGGTAGTATTTGCATGTAATGAATTAGGCTCACAGAAGCCACGTGATGAAAGAGAGCTATTAAACTCCAAACTGCTGGGCACGGTGGCTCACGCCTGTAATCCCAGCACTTTGGGAGGCCAAGGTGGGCGGATCACGAGGTCAGAAGTTCAAGACCAGCCTGACCAACATGGCGAAACCCCGTCTCTACTAAAAATGCAAAAATTAGCTGGGCATGGAGGCGCGTGCCTGTAATCCTAGCTACTCGGGAGGCTGGGGCA
>chr1	190229391	190229659
TAAACAGACTGTAAAAGTGATAGGAGTTCATCTATGGCTAATAAATCAGGACAACCTAGAAACTCGCCATCATGAAGCACAATACTTGTTAACCCAAAAAGGGACACTAGAGAGAGCTATCTTCCAGGAAAGAAGCTGTAACTGGAAAGAAGCCTGGAGAGACAACAGTGTCAAATGAATAGAGAAATTGAATACTGACACTAATAAAGAACTATACCCACCAGTAATGCTACCAGAGGGCTTGTGCCCTCACTCAAGAATGATTGTTC
>chr1	226399740	226400055
CCTTTCCTGCCATGAATTCAGGAAGGCAGAGGCAGCTCAGCAGATGGGGACTAGAGGCCGCACTGCTATCCACAGCCTCTCTTCTCACCCCCAGGCATGTCGGGCCCCAGGCCTGTGGTGCTGAGCGGGCCTTCGGGAGCTGGGAAGAGCACCCTGCTGAAGAGGCTGCTCCAGGAGCACAGCGGCATCTTTGGCTTCAGCGTGTCCCGTGAGTCCAGGGCTCTCGTGGAGGGGTGCGTAGACCTCAAGGCTGCTGAGTAGTCCTAGCACCGTGAGCAGGCCAGGAGCCCAAACCCAACAGGCACACCCACCCTGC
>chr1	164268408	164268723
ACCTGGTACAGTTTCCTCAAGGGGCTGAGCTAGAAGTTAATTTGAGGGATTCTCCATTCGCATTGACTCCATCTTACCATAGGTTCTTTCCTCAGTGGTGTTAAGAGAACTTGCAGTATGCATTTCTTCCAGTTCTTTGGTGGGGGAGGACTGTCTTAGAATGACGTGGTTAGATGTCGGCCCACCCTATATGGTCATTGTCTTAATCAAATCAACCAAACCCTAGCTGTCCCACCCTTCATCCTAGACAGATACTGTGGATGTGCCAGGAATGGGTCAGAGGCACACAGGCATGTCATTGTTTATTAAAAACCCT
>chr1	167539011	167539299
AAAGGGTCTTGACTGGTGATCTACATGAAAATCCAATGCTTCTTTCCTATAAAATAATCAAAAAGGCAATAGTTAAGAATTATAAAATTAAACACTTATTATTTTAGCTTACATTAATAAAATTAAGATAAAATCCTCTCAATTTATACTAATTTATATTTTAATTAATAATTTTTCACCAAATATTCTGTCAAAGCCACTCTTTTAAAATATTTTTTAAGTATGAGTAATATCAATGTAAATAAAAATTAATGTAGGAGGCAATGTTTACTTTTCTACTTATGTTATA
>chr1	185637748	185638036
CTTGTAGTCCTAGCTACTTGGGAGGTTGAAGTGGGAGGATCACTTGAGTCTGGGAGGTCAAGATTGCAGTAAGTTGTGATTGCACCACTGCACTCAAGCTGGAGTGACAGAGTGAGACTGTCTCAAAAAAAGTATAGATTAAAATGAATAATATAAAGTGAATGATATAAAATTGCCACATATTATATATGACTAGACTGGATACAAAGTAATTTGTATTTCTCTTGAAGGAGTACCGTTTTAATTGAAAAATTTTCAAGTGCATTTGCATTCTGTCCAATTTTAGCCC
>chr1	244815179	244815460
TGCCAGCTTTTCTAGTGATCAGCAGGAGGGGTTTGTCTGAAATGAGCCAGTCTGCCCTTGCCAGAAGTACAAGCTTTCTTATGTTTGTTTTTGCACATGTTTAAAATGACAGAGCCAGGTGCTGGCTCACATCTGTAATCCCAGCACTTTGGGAGGCCGAGGCGGGCAAATCACTTGAGGTCAGGAGTTCGAGATCAGCCTGTCCAACATGGCGAAACCCTGCATGTACTAAAAATACAAAAATTAGCCAGGCGTAGTGGTGCATGCCTGTAATCCCAGCTA
>chr1	230884307	230884588
GATGGAGACCATCCTGGCTAACATGGTGATACCCCGTCTCTACTAAAAATACAAAAAATTAGCTGGGCATTGTGGCAGGCACCTGTAGTCCCAGCTACTCGGGAGGCTGAGGCAGCAGAATGGCTTGAACCCGGGAGGCAGAGCTTGCAGTGAGCCGAGATCGTGCCACTGCACTCCAGCCTGGGCGACAGAGCAAGACTCCGTCTCAAAAAAAAAAGAACCTTAGGTACAAAGACTTCTTTATTTTCAGACAAACACCAAAAACTCGTATATCTGATAAAT
>chr1	114874526	114874789
GAAAACAAGGAAGTGTTAAAGACTCTTGGGAACATAGCGAAAGGACAAAGGAGCCAGGGTCAAAGGTCAATATGAGGATCAAAATGCATAATGATGGTAAAGGATTATGACACACTTGCTTTTTAAAACTTTTAATTCCATGATTTCATAGTAATATCAAAAGGAGAGAGAAGCAGATGTTGTGAGGCCCTACTCCACATCCCCTCAGCCTACCTGAATTCTCTTGCAGTTGTCAACAGTTACTAACACCCAGACCTGAAGGCC
>chr1	160758885	160759148
TGATGGGAAGTTTGTTGTGGCTACATTCTACCCGCTGAGTGCCTACAAGAGGGGATATCTGTATCAAACCTTGCTTTAATCAGTAACCTAAGGACTGTTTCCTTTTTCTCCTCTTCCATTTCTTGGGTTATTCCACATATGAATGCAGGACTACCCCCTTACCATTTTAAGAAGGTACTTTATACATTTATTTAATCCTACTAATGTGCAGCCATTGCCCAAGCAGTGACTGCGTTGCATACATTTGGCACTGAGTAGGACAAG
>chr1	102849182	102849445
CTTCACTTCTGAAGTCAGCAAGACCATGACCCCACCGGAAGGAATAAACTCTGGACACATCTGAACTTCTGAAGGAACGAACTCGGGACACACCATTTTAAGAACTGTAACACTCACCGTGAGAGTCCTCAGCTTCATTCTTGAAGTCAGCTAGACCAAGAACCCACCGGAAAGCACCAATTCCAGACATAAAATGACCACATCACCTCTCCAGCAATGATCCAAAACCAGGCTGAGCCAAAGATAGCTTAAATGACAGAAGTA
>chr1	62883623	62883886
ACACATGTTACAGCACAAGCCTTAAAAACACTAGGAAAACTAAGTTTAAAAAAAAAAAACAAAAAGGACTACATATTGCATGATTCCATTTATAGGAAATAATCAGAATAAGCAAATCTGTAGAGACAGAAAGTAGGACAGTGGTTGCCTACGGATGGAGGAGTTGAGGAAAAGAGGCACTTACTATTAACAAATATGAGATTTCTTTTTGGGATGATGAAAGAACTCTAAAATTTATTGCAATAATAGTTGCACAAATCTAAG
>chr1	50732517	50732790
CCCCCATATTATTCTATATTATCAGATTTTTTAGAAAATCCCAGGTATTGTGGTTAACACTTCATGTATAAATTTGTTCTCATAACCTGTAGATGTGCCTCTGGAACTTCTCTTGTATTCTACAAATACTGTCCTTGTAGAGGTTCCCTTTGCTAAATCTAAGAGGACACATCAAAGTAACTAGAAATTTTTACACATCGATTGGGTGGAGGTAGAACAACTGGATTATGAGATTCAGAAACAGGTCTTACGTGTTGCCTAGGCTATGGCTTGG
>chr1	178404576	178404849
CTGACCTGGAGACTGCTGGTGGGCCAGAGACATAGCCCTGTTGCCCTGCCTGCTGCCCTCTGGGGGCTGGAGCCTGTCCTTGCACTCTGTCCATGAAGAGCTGAAAAGCGAGGGCCCATGCGAAGCAGGGGGAGGAGAGAGTGCTTTTGGTATGATGGGGACAGGCCCACACACAAGTCTGGCCTCCCTGAGTGGCATGTGTGACTGTCCTTTTCTTCTGTCTCCAGCCCCTTGTCACTATGAGCAAACAGTGAGCTTCTACCAGCCCAGCCTG
>chr1	23618959	23619232
TCACATACAATAACTGCACACTTTGCAGTGTAAAATTTGATAAGTTTCAACATACGTGTACACCCATGGAACCCTCACCACAATCAAGATAAAAGCACAGCCACCAGCCCCAAAAGCTTCTTCCTGTCCCCTTTCTAATCCATCCCTCCCCATCCCCAATCCTAAACAACCACAATTCTGCCTTCTGTTACTATAGTTGACCTTGTATCTTTAAGGATTTTATGTAAAGAGTATGTAGGGCAAAAACCCTTTTTTATCTGGCTTATTTCGGCAT
>chr1	71698502	71698775
GGATAGTGTTGTTGACATCGGTCCAAGTACAAGCTCTGCAGTCAGACTAGACTGCTTCAGTTGTTTCAGACATTGTTTCTGTGATATGGACGACAGGGCCTGAGTTAAGGTAAGGCAAACAAGTCACCTAGGGCCAGGGCACAAAATTTAAGTAGGTTCTTACTCACAGCTCTGCAAGTGACTCCCATCTTACATTTTGTACCCTAGGCAGCTACGTTTCTTCACCTTGGTCTTCAAGCCCTGATGGGCAATTTTCTTAATCTCTGTAAGCCTT
>chr1	49127801	49128080
AAGTCAGGAAGATCTTATAAGGCTTTCGGACTGTCTCATTACACTGTGTGTCTATGACACTGGAAGGGAGTTAGTGGGAAGTTATGAAATGTGTCAGATTTAGGGTCCAGACTAAGTATTTCATAAATCTATACAGGACATGGAAAGGCCTCCAAGGTTAACAGCTGAACTCCTTCATTCTATAAAACAAAGGAAGGACCTGCAGGGCAAGGACTCAAATCTAGGCTTCCAGATTCAGAGCACAGTTGAATCCCCTATAGCAGGCAACTGTAACCAGAGG
>chr1	152366238	152366517
AGAAGAAGAAGAGAATTAATGATAATAATAAATTAGCAACTTGCTTTTCCGAAGGTAAAAATCTAGAATCAAAGAAAGAAAGAGGGCTTTCTAGCCAGGAAGATGGTCCACTTTACATCTTATGTATCTTATCCCTACAAGGAGCTCAGAAAAATAAAAAAGACTGACTCACATCTGAAATATAGACCTTTGTGCTGCTTTTATCAAAGACGTCTACTGTAATGACATATACCTGTCCCACCTCTAGACTCCATCGGTTTCCAGGTTGGACAGTGAAACC
>chr1	103171053	103171339
ACGTAGTTCTCGAGCCTTGGTTTTCAGCTCCATCAGCTCCTTTAAGCACTTCCCTGTATTGGTTATTCTAGTTATACCTTCTTCTAAATTTTTTTCAAAGTTTTCAACTTCTTTGCCTTTGGTTTGAATGTCCTCCCGTAGCTCAGAGTAATTTGATCGTCTGAAGCCTTCTTCTCTCAGCTCATCAAAGTCATTCTCCATCCAGCTTTGTTCCATTGCTGGTGAGGAACTGCGTTCCTTTGGAGGAGGAGAGGTGCTCTGCTTTTTAGAGTTTCCAGTTTTTCTGT
>chr1	221678128	221678414
CCCAGCGCTGGTTACAGATTGCCTTTATCTAGAAGGCTTCGGTTATGAAAATACTGTCTTCCAACTGGACTAGAAGGAACTTAAGGGCAGGAAGAAGTACAGATTGATCCACCATCTTCTTTCCTGCAACTCTAGAAACCAAAAAGTTCTGAGAATGAACGTGGCTTTGTTCAAAGTTTGAGGTGAACTCCCTTGGCGGTAAAACATGACCTGAACTGATATAAGACTATAGTCTTCGTTTATCCTCATAGAATGAATATTCATACATTCCACTGCAAATATTAATG
>chr1	243775680	243776158
AAATGATGATTCTAATCTGTTTGAAAACGGTTGCTTCTCCTAAGTCAGTTCTTCATGAAATTTGTTTGCACAATTAATTAACATCCATGTTTAAGGTTCATTTGTTAGTATGTCACAGCTTAATGTCAGAGCTTTCTGTCTTGGATTAGAAGCTTCCAGAGCAAAGCATGTTATCTGTTTGACTTGCTAAGTATATGGCTCTGCAGCCACACCATGGTGCATCAACATTTTTAAAAGTGAGAATGGTAATGGTGACAGTCATATTGGATTGATGACAATCAACCTTTTACCCTTTTAGGGTAGAAGTCATTCAGTTACTAACTCCTTGTGACACTGTATGGAAGAGAAAGACAAGATTTCTGTTCAGTTTACATTCTTCTTAGAGGAAGAGGAGAACAAGATTTTTAAAATTAGATTAAAATACTGTGGTTTTTTGTTTGTTTGGTTTTGGTTTTGTTTTTTTTGTTTTTTGTTTTTTG
>chr1	61209445	61209923
TGCCAGTGGCCAGCTGGCCAGCTGGGCACTCATCTGCAACCTTAGAAGCAGGAGTCAGGGAGCAACCCACTGATCCTCTTGTCATGGTCTTCCCAAGTGCCCAGTTTCCACATAAACCATTTCCTCATCACTCTCCTCCCTAACACTATCCCAACAGTACCCTCAAGGAGGCCCCACTCAGCTCTATGAGGACAGGGGGCTATGTATCTCCTTAGCTCCATACCACCAAGCACACTGCCTTACATGGAACACACTCTCAGTAAAGGTTTCTTGGATGGAAAGATGAATGAACAGATAGACAGATGGATGATGGGTGGGTGGATAAGTGTGTGCATGGATGGGTGTGTGCAGGGATGGGTGGGTGGATGGATGGGTGGGTGGATAGAAGAATCTTATAAACCATTGTTCGGATCCTGGCTCAAACATTTTCTTTTTGTGAGATCTTGGGAAAATTACCAAAACTAAGATACTACAAAACT
>chr1	89753243	89753542
TGTCATGAATGAAAGTAGCCTGAAGCCCTTACCAGAAGCTGAGCAGATGCTGGCACTATGCTCCCAGTACAGCCTGCAGAACTGTGAGTTAAAGAAACTCATGTTACCCAGCCTCCGGTGTTCCTTTATCAAAAAACAAATGGACTAAAACAAGGGCCTTAGAGACAAACTAATCAAAGCCTCTCATTTTAAAGATGAAAATTATAAATACAAAGCAGGTAAGTGACTTATTTGAGATTATTATTATAGCTAATACTAATATGGGACTTATTATGTTCCCAGAACTGCCTTAACCACATT
>chr1	215285890	215286189
ATAAAATCAAAGTATATAGTTAGTATAGATTGAGATGCCTTTCCATTTGGGAGCAGAAGAAAATAATAATTCTGCTAAATGACAAGAGGAACACAATAAGAGCAAGTAGGTTGGCATTTCCAGTGCTAAAAAACATAATGTCCGTGCAGCTCACTGTGACCCAAAAGAGTTAAGGCATGTCGCCAATAAAAGGAATTATGTCAGGAACCACTGAGAGCCTAAGCTGCACATTCCTTTCAAAAAAAAAAAAACCTAAAATTAGTGCTAACTTTTTCTACTTATACCCCTGATGGATACTAG
>chr1	69418630	69419086
TATTTGTGACATTATTTGGTTTCTAGTCACAGTCTATTATATTTTTATTTCACTTTTCAGGTGGTCCTCAGATTTTCTGTTCTATTAGTGATATCCTATAATTTTATTCCATTGATATTCTGTATTTAATCTATTTAAAAATATTTTTCTATAATTCAATGAGTTCTATGAAGAATTTATGATTATGCTGTATCTGCATTTTTCATCTAATTTTTATGATTGTCAAATTAATTAAAAGTGGATAATTTACTTCTTTATATTTAAAATGAAAAATCTTTTATAAGCATTAACCATTCTATAACTTTATTACATTTGTAGTTAACTTCTATTTCATAATTTTTCTGTCATTCATAAATAATGTTGGCCATTGGGTTATGAAGGGTTCTCCAGAGGAATAGAACCAATAAGATATGAGAATATGCAAAGAGAAAGAATTACTTTAGGAATTCCTCATTTT
>chr1	67261335	67261791
GTTTATCCAAACACCAGGTAATTGACACTTATTTGGGTTATTTCCACAAGTTATTATGAACCTTTGAACCTTCCGTTACAAGTCTCCCAACTGACATGTTTTTATTTATCTTGGGTAAATAGCTAGAAAATGGGATTGCTGGTTCATTTGGTTAGGTGTATCTTTAACTTCGTAAGAAACTGCCAAGCTGTTTTCCAAAGTAGCTACACAATTTTGTATTCTCACCAGCACTATATAAGAGCTCCCACTGATCTATATTCTCACCAACACTTGGAACTGTTACAGGCCATTCTAATAAGTGGTTAAGTGATATTTTCTCATTTTAATTTGCATTTCCCTAAAGACTATCAATATTGAGTATCTTTTAATCTTTGACATTAGCATTTCTTCTTTGGTGAAGTGTCTGTCTAAATCTTTTGCCATTTTTTTTTTTTTTTTTGAGACAGAGTCTCACCCT
>chr1	172127748	172128245
TCTAATTGGATATTAGGAAGTTTTATATGATATACCCTCTGAGTAATAGATAATCCTCATCTATAAAGTTCCAGAATATTTGCCTAGGTTAGATCTCCCCTGGCTTAGAGCAGTTATACCTATAGTAACAGTAGGTTTTTGAGATTTTGGAGTATTACTTTTCTGATTAACCTAGGATTCTGATTAACCTGGAAGGTGGGACTTGTGAAAGAAATTGGATTTTGTTAGCCCAGTGAATCATCTGCATCCCACTCTATTTGAGGTCTTGGTAATAGATGTCAATTTAAATATGCATCTATTGAAAGCAATGGAGTTTTCCAAGCATTATGACTTCCTTGATAATTTTCAGTCTTATCTTTTTTCGTATTTTCTAGTCTCTTTCCCTGTCTTTAGTCTTCTTCCTCTTAAATGGTGCTTTTCCCAGGGCCAGTCTTTCTACTTTCTAAGCAAGCAGGCTTTTTTGTTCAGGATAAGCCAGAGTTAGATATTATGAATACT
>chr1	181589150	181589647
TCCTTCTCCTTTTGATATTTTCTCAAATCAGAAAAGTTGGAAGGTTTTGAAATGCCCTAAAAGAGCTTTAAGCTAGTAGAAAATCTCACTCCATTGGAGACTTAAAGTCAATCATTCTCTGAGGATCATGCAGCAGACCAGGGGAAAGACACATTGTGAGGTGGTGTTTCTGGGGCCTCTATCCTGAGACCACATCACCATGTGGAAAACCATCTGAAACTCTGCCAAATGCCCAGGACCCAAATCATCACAAATATCTCCAATCTCAGACATGAAATTGAAGAAATACAACAGGTTTTCAAAGTAGCAGTTGACTCACCCACGTATTGCTGGATTGCTGGTCTCAAAAAAGAGGTGGCATTACCATTGCCATGGGAACCTCCACTTTGACTTACTGGTATTCAGACCTCCAGCTGGGAACATCCTGTTCCTGTCCCTGATTGTGGCTCATGACCTACTTCTACTTGCTTGAGTGAGAGGCCCCAGTGAGATACCTGG
>chr1	59833654	59833991
AATACACAATCTCTGGCCTGGCGCGGTGGCTCATGCCTGTAATCCCAGCACTTTAGGAGACCAAGGTGGGCAGATCACAAGGTCAGGAGTTCGAGACCAGCCTAGCCAATATGGCGAAACCCCATCTCTACTGAAAATACAAAAAATTAGCCGGGCTTGGTGGTGAGCAACTGCAGTCCCAGCTACTCGAGAGACTGAGGCAGAAGAATCCTTTGAACCCAGGAGGCAGAAGTTGCAGTGAGCCGAGATCGCGCCATTGCACTCCAGCCTGGGTGACAGAGTGAGACTCCATCTCAAAAAAATAATAATAAAAAATAAATAAAAACCACAATCTCTAT
>chr1	65977452	65977789
TATTTTTGAGGCCTCTGTTCTGTTCCATTTGTCTATATATCTGTTTTGGTACCAGTACCATGCTGTTTTGGTTACTGTAGCCTTTGGTATAGTTTGAAGTCAGGTAGTGTGATGCATCCAGCTTTATTCTTTTTGCTTAGCATTGTCTTGGTTATACGGGCTCTTTTTTGGTTCCATGTGAAATTTAAAGTATTTTTTTTCTAATTCTGTGAAGAAAGTCAATGGTAGCTTGATGGGAATATCATTGAATCTATGAATTACTTTGGGTAGTATGGCCCAATATTTTCATGATATTGATTCTTCCTATCCATGAGCGTGAAATGTTTTTCCATTTGTTT
>chr1	114219812	114220141
ATTTCCTTGTCTCCTATAAGTTTATTTAAGAGTTTATTCAAAAGATGTCCCCTGTATTTTCAGATTTATCAAAGGCAATGATAGTGTATTCTATGCGTTTGTATAACCCACAGTGCTTAACATGGTCTTGAGTATACCTAAAAATAAGTCTGTTGTGATAAAGTAGCTAATGTGGTTACGCTTTGGTGAGGGATCTACTCTCACTTGGTTACTCATTATATCAATTACTCCAAGTCTCTTGTCTGGCACAGTCTGTGCTTCTTGTCTCTAGCTAGGCACTTTCATTATGCCAGGAGCAGATGGGCCTTCCTACATGGAGGCACAGGAACC
>chr1	45999930	46000259
AAAGTGCTGGGATTACAGACGTGAACCACCATGCCCGGTCCCCACTGGAGGTTTCTTGCACTCTCGTGAGCACTCACTTCGTCCTTATTGGCTAATTCCCTTGTGAGAATTTTAGGCCCCTGTTAGCATTGGCAGGTCAGTATAATCCCCCAACTGGAAAACGGCCCTAAGCCGTATGAGGTGACCATGGAACCAAGTCTGGACTCTGCACTCGCATCACCCGCAATGGCGCATCTCACTTACACACTTTCAACCTCCAGAGACCCTGACTACCAAGGAATACTTTGTTGCCCCAGTAGGGACATTTCTTACCTTGGTCTGTGCACAGAG
>chr1	202502462	202502777
CTGGAAATCAGGGCTGTGCCTTCCTGGGCCAAGGGAGTGAAGGAAAGAGCCTCTCCTGCTTCATAACAATTGTACCCTCTCTCCTCTCATCCCTCACGCCTATTTCCTCCCCTGCATCCACATGGCGCCACCATCACTGACCTCAACCCTTGCTGGTGCCCTCAGCCTGCCTTGGCACAACTTTTAAAAATAGAGAGTAGGGAGAGGGTGTTGGGGTCAGCAGAGAAGGTGAAGCCAGAGGACATGTTCACTCATTCAGTATTGACTGAGCACCGACTAAATGGCAGGTAGTGTTTTAGGTGCTGTGGATACAGCA
>chr1	30805090	30805405
AGAGATTTCATCATGCTACTCAGAACAGTGGACAATTTAAAATCTGCAAATTGTTTATTTCTGAAATACTCCACTTAATATTTTTGGGCTGCAGCTGACCAAGGGTAACTGAAACTGCAGAAAGTGAAACCTCAGATAAGGAGGGACTACTGCACACTGTTGTAAGGTTCTTACATTATATGCGATATGTTATAACATCGTTTGAGGATACAGTGTGCTATGTTAAAGTTGCATATTGTAAAACACAGAAGAACCCCTAAAAGATAAATCAAAGAAGTGGCATAACTGTTAAGACAATAGAGAATATATAATGTTA
>chr1	213807716	213807982
GAACGTAGGGGGGACCAGGTGAGTCGGCGGGTAGCGGGCTTGCAGCGGGGATGCCTTGGCGGCCTCCTCCTTTGGTGTCGACGGGGACCGAGAGTCGCAGGAACGAGGGCGAGCGTGGGAGGCCAAGCCTGGAGGGGAACGTGGGGGCCTCCAGGCGGCAAGAACGTCGGGCGGATTTTGGAGCTGGTGAAGCATCTGCTCTGGGAAGGGAGAGGCAGAAGGGACGCTTGGAATTACCGAGGACCAGGCCCATGTGGCAGAGTAGCT
>chr1	236208987	236209253
GGTTGCAGTGAGCCGAGATTGCCCCATTGCACTCCAGCATGGGTGACAGAGCAAGATTCCATCTCAAAAACAACAACAACAATAAAATTGTATTAAATTTATCTTCAGCAACAATGGCTGTTAGGCGATGTCAAAAAATACTATCACACGAATTTAGTTAAAGATTGAACTGGCTTTTATTTTCAGTTCTACAATTGGGTAGCACCACACTCTTTAAGATAGAATGAGTGTTCCAGTGAGCTAAACAGAAAAGATCAGCTTTATAGG
>chr1	28229684	28230066
TTGCCCCAAACTCTTAATGCATAAAAAGAAAATGTAATATTCTTTTCTCATCTATTAATCACATGAAATAACTTATTTTAAGAGACTGAGGAATACTGACATCGCTAGCATGAATTAGAAGCGTTTGCCCCATCATAATTCATGATCATTTAAATGTCTTGTCCAGATTAGCCATAATTAAGATTCTTGCCATGTCTGATTTTCAACAATAAAAATATTTGAGAATGTCATTTTTAAAACATTTATGATGTAAAATGTGAGTATCAGTGCTATGATTCCTGCTGATTGTATATCACACTTTTTGGTAAACAAATTGCTATTTCAATGTCACAATAACTTTCAGATTTATTGTCATCACTGTGATTTCTTTTTCCAAATAGGTT
>chr1	41374153	41374535
ACACATGGTGCTTACTGTAGGTGCAGTTCCTTGAAAACTTTTGTATATTTTCTTTTTTTTTTTTTTTGAGACAGGATCTCACTCTTTCACTCAGGCTGGAGTGTAGTGGTACAATCTCAACTCACTGCAATCTCCACATCCCAGGCTCAAGTGATCCTTCCACCTCAGCCTCCCAAGTAGCTGGGACTATGGGCGTGAGCCACCACGCCTGGTTAATTTTGTTATTTTTTTTGCAGAGATAGAGTTTTGCCATGCTGCCCAGGCTGGTCTCAAACTTCTGAGCTCAAGCAATCTGTCTGCCTTGGACTCCAAAAGTGCTGGGATCACAGGTGTGAGCCACCATGCCTGGCCATGTTTTCTATATCTGTTTAAATATTGTAATG
>chr1	237303769	237304094
AGAAAATCACCTTCACCAAAAGGAAGACAGGAAGAAAGGAAAGAAGGAAGAGAAGGTTGCAAAATAACCAGAAAACAAATAATGAATGAAAGGAGTAAATCTGTATTTATCACTAATAACATTAAAAGTAAATGGAATAAACTCTCCGATAAAAATACATAGAATGGCTGAGTGGATAAAAATAAACAAGACCCATTGATCTATTGCCCGCACGAAATGCAGTCCACCTATAAACATGCACATAGACTAAAAATAAAGGGATAGAAAAAGATATTCCATGCCAATGGAAACCAAAAGACAGCAGAAGTAGCTATTCTTATATCAGA
>chr1	194990339	194990664
TGACTCATTCATGAAAATGTCAAAAGTGTAATGAAACGTTGCTATTAGTAGTTAAACTACTAAGTGAAAATTAAAATTTCTTTGTGTTTATTTTGCCCCTAGATAGTTGACTCTGAGTGTGAATCTTCTTTTCAAAAATGATTTAAATACTTCTTATCTCTGGTTCACCCTATTACCGAATCCATAGAGTTGTATATTAATTTTCACTTGTGTTCTTCATGCTTAGATTTTGCTTTTTTCTTTCTTATATACTAACAATAAACTGTCTGAAAAAGAAATTTAAAGATCTATTCCTTTTCTGATAACACCAAAAAATAAAATTAGGA
>chr1	82675476	82675802
TTTTTGTATTTTGCTTCTCAAGTCCTGCAAGTTCTTTTTTAAATAAATACTAAGATCATAGTATTTATGATCTTAGATCATAGCCAGGAGTGTTGCTGCTGGGTGATGAAGACAAAGACAACGAAGATGGAGGCTGTTTCTTTGTCACTGGGACATAGAACTGTTGTTCCTACTCTATGAGCCTCTGCTGAACTGGGAGTTCTGGGCCACTGTGTCCCTCCATGGCCATGGCATATCTGGGAACATTCTCTCCACATTTTAGGCCATACATTTTTTAAGTGTTTCTATTGCAGATTATTTTGCCGTATATGACAAAATAGTCTGCTT
>chr1	37228313	37228639
CACAGCCTTCCAGAAACCCGGACCTGCCTGGTTGAGCCCTGAGCCCCCGCCCAGCCCTTCCAGTGCCTCCCTTAGGCTTGGGATCCTGTTTCTGAAATATGAGCCAGCCTTGACAGTCACGATGCCCCATCCACCCGACTGGGCACCTCCTGTCCTGACACCATCCTGCTGTATCCGCTGAGCTAGGCTGTCCCTGCATAGACATGTCTACCACTCCTGGGCCGCCATCTGGGTCTCCCATCACAAGATCCTGCTTCTCTTCCCAACTTGGAAGGGCAGTACCCTTGCACCAGGGCCAGCAATGTTCCCTGGGTCTGGGAGAACTCC
>chr1	170627891	170628212
TTTCTCAGCTGCTCAAGCTGTTCTGGTTTATGTGCATGGAGCCTTTCAGTTAGGGAGCTGGAAATATTGCAAACTACATGCCTGTTTTAATTAATTCCACTTGAACTAGAGAAGCATCTCTATCCCAAAGAGATTCACTAGTATGTATGCTTCTGTCATTGGTAACTTGAGTATACACAAATCAGTGATTTGTGGAACATTTTCTATTGCCAGAATATCTGGATTGTCACCTCCCCTCTCACCTCCACTCAACTTCTCTGAAGGGGCTAAATGCTGTTTGAAAATCCAATCCAGTGTGTATTTATTTACTTAACAAGATGAT
>chr1	29034131	29034452
GAGGGAGTATATCCTTTGTTCATAGCTGGAGCCCCAGCAGAGGGTCCAACACTCAGACAGCATGTCACTAGGTGTTTGTACAAAGGACCTGTCCTATTTCCAGAGGTCCAGGGTCTGATATGCCACATCCTTGTGGGAGTCTGCGTTCTTGGGCCCCCATTGTGCCTGCTGCCCCATCCCTGGTCCAGCCACCCCTAAGCCAGAAGCAGAGCCAGGGTGGTGGGGAGGAGCTGCTCTTCCCTGGCTGCCATGAGTGTGTTGTTCTTGAACTGAGGTGAACGAGGCATCTGTCCTGCTTCTTGTTGAGTGTGACCTGGCTGGC
>chr1	175361851	175362199
ATTCTTGCTTGCTTCCTCAGGTGCTTTCTTGGCTCATTCCTTGCTGTCAGTGCTTTTATTTTATCATCACCATCATCATCATTATCCTATCAGATATATCTTAGGACCATCATCTGATTGCCTTGGGCTTCCCACCTCTGAGACCCTCAGCTGCTTGCTCCATTTTAGCTGCCCTTAGTAACTGATGAAGTTGACCTGAGCCAGCATGGCTTTGCTGCTTAGGAATAGCTACTTGACTGAGAGTGACAGATCCTCCTTCCCTTGGCTAGAGACATACACCAGGCTAACAAGCTGTACCCCTTGTGTCTTAGCATCTCTTGCAACTTCCAGATCAAATGAAATGCGATAC
>chr1	97085036	97085384
AGCATCCCTGGCCTCTACCTTCTAGCCACAGGAAGCACTCTCCTATGTTTTGACCACCAAAATGTCCCAGACATTGTCAAATGTCCCCTTGGTGGCACAATCAATCCTGGCTGAGAACCACTGCATTAGAGAGTAAAACAGCGAGACATTCACTGATGCTGGTAGCACTGTGATTCTGGGGTCTAAATTAGAGTAGAAAACTTCTTGATAGAGAACTGATGATGATTCCAGGCTGTTCCAAGTTCAGGGTAGAATGATCTGAAAATTTATAACACGTGTTGAGAAGTTTGTTGACAAATCTGGGCATAACACTGATAATAGCATTTACTTAGAGATGCATTTCTGTCTA
>chr1	202661443	202661764
GGTAAATTTTCACATAGGGGTCAGGGTCATTTCCATCCTGGAGCAGTTGCTACAATAGAATGAGAACCAAAAAAATGTTAAGATTTTTAACATCTGTCTCTTCACCACCATTCCTGTGATCACACTCTGATCCAGACTCTCATCTGCCATCTGGCATCTTGCAATGCACAACTAATTTATTTGTCTGCTTCCAAGCTCACTCTATTCTGATAAAAATATCTACCATGATAACATTGTGTCCTATTAAAACATCAATTGGTTTGCCTATGATATCAAGTCTATACTTTTATCCAAATCCTCAGGACATCCCATAATGTGCTCT
>chr1	50789931	50790252
AAATTTTGACTATCTGGATTTCAGTAAGGCATATAATAAGGTGTTCCAAAAGATCCTTTAGATAAGATTCAGAAATACAGGCTAAGGTAGACAATTCATTTGTCATCAGGAAATTCAATCTGTAGAATGCTACCAAATTGAGAGTAGTCTCAAATAGTTTACTAGCTGGCTTTGTCCTGTTAACATTTTCATAAATATCTGAGACAAATAAAATACTTACATGTAGATAAATGCACTGAGCACTTACTCTGTACCAGACTTTAAAATCAATCATCCCATTTAGTTCTAATAACTCTCTGATGAATGTAGTTTTATCTCCATT
>chr1	197066233	197066582
TTTTCTCCGGCTTCCACCCGCCCGTGGCTGTTGGACTTGGCCTTTGCCTGCTGCAGGCACAGTCACACGCCTGAGCTGGGAGGGGAAAGGTGCGCTGAGCCATGAATGCCTGTGGCTGACAAGGTGGAGGCATACGTGGCAACTGTAAGAAAAATTGGTCTGATTTGCACATTTGTTGGCTGAGCCAAATGCTCATTTTACTTAGTAACATTGCCACAGCCTGTAGCAAAACTCTTAACATTATAAATGAAGAGATAAGAGCCATTTCAAACTGTGTGAGAGAGAGAAAAGACATGAAAGGAAAACACAGCCTCTTACCCACAGGAAAGAGAGAGAGGTGGCAGGGTTTT
>chr1	201366901	201367250
GTTTTATTGTCACTATTAACATATGGCTCAAGTGTGGCTGGATAGGTGAGCCCTACTCCTGCCACTCACGCTCTTAGGTGTCATTCGGTGTCAACACATACACACGAAGAAACACGCACACAAACACATACGCAACACATCTCCCAGGAGGTGTCTAAGTACTGTGAAGTTATATCTATACATGTTTCTACTCCTCTGGTGCAGTGTTGGTGCCTCAAGGCAGCATCCACATCTTATCTATTTCTGCAAATTCTTCAGAATGCCCAGCTCAGTGTCTGGCACATCACAGACCCTCAGTAAACGTTGATTGAATTGGCCAGGTTTACGGAACACACACAGTTGAGCCTCAA
>chr1	147158235	147158555
CCAAGAAGAAAACTGTCAAAACCAAAACTGAAATTGAAGATTATAAATCAGAATAGCGTGGCCATCCTTCAGACCCCTCCAGACATCCAATCAGAACATTCAAGGGATGGTGATATGGATGATAGTCGAGGTAATACTAATTTATTTTCCGTGAAATATGTGTGCAAGAATTACAGCATATAAAGTAACTTTTGAAATATGTGTATGGTTTACCAAAGGGTAAATCACACTGACTTAGATAACCCCGATGTGACCCTTGCCATCTCCAAATGAGTGATCTTCTTAGACCTTGCCTTTTCGGGTTCTCTTCCTTTCACACAT
>chr1	115258729	115259049
GTAGACAAGCTATCATGAACAACATACAGTGTGCACAGATATGCAGAGGCAAAAGGCATGCTAGCGCTTGGCTCTCCTCTTTTCCTTGTTGACATCTTTCTGTTGGACAGTCCACTTTTGCTTTCTAGGCTAAGTTCCAAATTAAGTCCAAAGAAGGCTCAGGGTGAACCTGACCAGATACTTTTCTGGAGGAATGCATTCTTAAACTGTTGTGCCTGCAACTTTGTTTTTGCTAGGATGAAGTTCAGACCGAGATGTACAATACAATCTAGATGATGGTGCAGACTAAGTCAAGAACTAAAGTTGAGCAGTAACCCGAGT
>chr1	109747123	109747434
ACAGATGTGAGCTACTGCACCTGGCCTGTTACGTTTTTTTAAAAGAACTGGCCAAGAAAAGATTTCATTAACACTGGCATAGGAAACCAGTTGTGACTGCTGAAGATATCAGTAATAACTGGAAATCCAGATTATATTTACATTTAAAAGCAACAACAACAATAAAAAACTAGGGTCAGAAGATGGTTAATTTCAAATTTAACTATCATGACTAGGTTTTCCATTCTCTCTGTTGATCATGTCCCACAGTTTTGGGCAATACTGAGCAATAGGTGCCACTTCACATTTGCCTCAAAAGATTTGTGTTTTACA
>chr1	32944464	32944775
ATTGTGTCCTATTGCCAGAGCTCAGTCACATGGCCATATTTAGCTTTAGTGGCTTATTATAAAGGATATTGAAAAGGATACAGATGAAGAGATGAATAGGGCAGAGTTATGGAGGAAGGGGCATGAAGCTTCCATCCCCTCCCTGGGCACACCATCCTCCAGGAACCTCCATATGTTCAGCTATCTGGAAGCTCCAAAAAAATTGTTGAATGAATGAAGGGAAGGAGGATGGTTTTACTTAGGCTAATTTAGGCAATATTTGATGCCTGCTGTGTGCTAGGCCTGGGCCACTCACCTCTCAGGAGCCCCAGT
>chr1	202822135	202822455
CTTCGGCCTCTCAAAGTGCTAGGATTACGGGAATGAGCCACCATGCCTGGCAGCTCTTTTCTATTTCTTTTTTGGCTCTCTCTTGTCTCTCTCTCTTTTTTTTTTTTTTTTGTTTTTTGTTTTTTTTTTTGAGATGGGGTCTTGCTCACTATGTTGCCCAGGCTGATCTTGAACTTCTGGGCTCAAGCCATCCTCCTGCCTCAACCAGCCAAGTAGCTGGGATTACAAGCGAATGCCACAGCACCTGGCTGCTCATTTCCTTTTAGCGCTGAATAATATTCCATTGTCTGGATGTACCACAGTTTATTTATCCTTCCACCT
>chr1	148727864	148728184
CTCTATTTTTGTACCCATTAGCCAACCTCTTCATCTCCCCTCCCCCATCCTTTCCAGCCTCTGGTAACTATCACTCTATTCTCTACCACTGTGAGATCAACTTTTTAAACTCTCATATAGGAATCAGAACATGTGATATTTTCCTTTTTGTGCCTTGTAACCCTGTCTTTTTCTTCATCCCCACCTTCCACTGCTGAAGTTCAACACTGGCAGATACTGCAGTGGCTGCTCAAGTGAATGGAGAACCTTATGATCTGGAGCGGCCCTTGGAGACAGATTCTGACCTCAGATTTCTGACATTCGATTCCCCAGAGGGGAAAG
>chr1	18528007	18528298
ACCTCAGTCATCAGAATTAAGGGGCCCGCCAGAAGCTTGGAGCAGGAAATTTAGGAAAATAAAAGGCCATCCTGTTTCTTCCAGCAGGGAGAAAACATATGGCTCTCATTACCTAGAGAGGTGGCAAGCCTCAGAATAGAGACACGCTCAAGAGTGATGGAGGCAAATTCAGAGACCAGAGAGCTCAAATCAATTTGCTGATAAAGGAAGATCTGGGGGCAGTGGGGGAGAGCATTCATGGGCTCCAGCCTCCATCTGGCTTGAATTCAAATCATGCCACCTACTCACTCTA
>chr1	45237616	45237907
AACACCTGACATGACGGACAAAGGGATTAGGATATAACACCTCAGTTACTGAGTCAGTTGGCTTTGGAGCTGGCAGACTACCATCCTAATCTCCATCACTTAACCACTTATCCTGGGCAAGTAATTTAATTCCTCGTTGCTCTAGGTTTCTCATCTGGAAAAGGGCATAGTAATAGTACTTACTTCACAGAGTTGTTGAAAAGATAAAACAAGACAGTAAATGTATGTTACTTAGCACAGTGCTTTGCTAAGAGGATGATCAGCAACTACCAAGCTTTTATTATTTTAGTAC
>chr1	84677822	84678111
CAGTGGCTCACGTCTGTAATCCCAGCACTTTGGGAGGCTAAGCCGGGTGGATTACCTGAGGTCAGGAGTTCCAGACTAGCCTGGCCAACATGGGGAAACCCCAGCTCTACTAAAAATACAAAACTTAGCCCCAGGCGTGGTGCCAGGCACCTGTAATCCCAGCTACTCAGGAGGCTAAGGCAGGAGAATCGCTTGAACTCAGGAGGCAGAGGTTGCAGTGAGCCGAGATCGTGCCATTGCACTCCAGCCTGGGTGACAGCAAGACTCTGTCTAAAAAAAAAAAAAAAAAA
>chr1	59042578	59042867
GGCAGGTCACTTAACCTCTCTGGCATCAGTTTTTTCATTTCTAGAAATAGGGATGATAACAATTCTCATCTCATGAGGTTCTTCTATGCCACGGAGGCTTTTGAGACAGGAACTATGTCTATACACTTTTCTGCACTCAGCCAGAATGAGGTTTGGAAGGAGCAGGCTTTGGACTTAGATACTCGATTCTGATTCCAGCACTCCCATATTGGCTGTCTGACCTTACAGAAACTATATACCTTTTCTGGACCTCAGATTCCTCATTTACACAATCAAGGCTCCTGATTTCT
>chr1	120440068	120440376
GATTGCAGTGAGCCGAGATCGCACCACTGCACTCCAACCTGGGGGCCAGAGCAAGACCCCCTCTCAAAAAAAAAAAGTAAAATAAAATTATCTGTCTTCTGGAATACTTATAATTTACATTAAAGCAGACATTGAAATCTTTTCAGCCAGAACCTATACCTGTAACCATATAGCCAAAATTACATTTGTTTAAAAGTGAATTTTCATTTTTGCTCCTCCTCTTTTTCATTCTCCTATTCCTCCCCCCCCCCACCTTTTCTACTGGTGTAGCATTTTTTTCTATTGATGTAATTTTGATTTCCAGTTACA
>chr1	153060767	153061075
CATATGTGGGGGTACACAAGGCAGGTCTGCCTCACTGAAGGGATGAACTGAGTGGCCCAAGTTCAGAAAGGACAAGAGACACAAAAGGCAGAGCAATGCATCAGGGGCTCTCCCGGTCCGATGGTGCTCAGTGAGGGTCCCGAATACGGCAGCCTCGCTCAACATGAAGCCCTATGTTTGCCTCTGGGATCCCCACTTTGAAGACAACTTAACAGTTATTCGAAAGCCACAGGGCGGCCTCGCAGTTTCCTCTCCCATTTGGGTCCAAACCAGAAGAGAAGAGCCACGATCTTGGGCACCGTCTTGTAA
>chr1	143409350	143409627
CAGTATTTGGTTTTCTGTGCCTGTGTTAATTAGCTTAGGATAATGGCCTCCAGCTGCATCTCTTTTGCTGCAGAAGACATGATTTCATTCTTTTAATGGATGCATAGTATTCCGTGCTTTATATGTACCGTATTTTTCCTCCCCAGTCTACTGTTGATGTGTATCTAGGTTGATTCCATGCCTTTGCTATTGTGGATAGTGCTGCAGTGAACATGTAAGTGCATGTGTCTTTTTGGTAGAACAATTTATTTTCCTTTGGGTATATATCCAGTAATGGG
>chr1	196771125	196771402
TGTTTAAATAATTCAGAATATATGCATATTTGGAAGCAAATAGGAAATTTGCTGATTTAAAAAAATTATTGATGGTTGGCATCCTATAGACTCACAAAAATAAATCTGAATTACAGTATTATCTGATGTATTATCTAGAATGCAGAAATATTTTCTTAAGTATGTATTTTGCCTCATAGTGGACCATGCTTAAGAAATCTCCAGGACTTTTTTGCTGTTTTTGCAACAAAATTCTTTTTATTGGATATTAAAATAATATTAACAGCTAAAATTTCTTG
>chr1	66683972	66684286
AGGCTCATTATAAGAACTGGCTCTTTTCTTTTTCAATTAATTGCACTGCCATGAAAACTCTGTCTCTCCAACCCTTCTCCAAATACCTCTTGTTGCTGTGTTGAGTTATTTGAGCCAGGCAGCAAGAGCTCAGCAAGACAGTAGAAAGACAGAACCAGGAGAGAGAAGAGGAGGGTGCTGGAGATGAACAGAGACTGCAGGGGTCTCCTTTCAGGCTGGTCCAGAGCCCCACATCTCTTAGTATGCACTCAAGTAGACCAGGGTGAAAAATTCAATCATGAAAACGAAAGAACTTAGAACCACAAATGTGAGGGC
>chr1	246009621	246009935
AAAGAATTTCAAAAAAAAAGTATTCACACTTTTTTTTCATTACAAATATCTTGCTTGTCTGGCCAATTAGTATTCTACAGACACATAATATTTGCTTCTTGAACTCATAAACCTCATCAATATCATTGACTGGTATTTTCGTGCAAATTTTGGATAACTGATAATAGCTTTATGACATTGAAAAATTCTATTCATGAACACAGTATATAATCCTATTTAATTATATTTGTTCATTGTTCATTATATTTTTCACATGTTTATATATTCTGCCAACAAATAATATTCTTGATGCATTATCAAGTGGGATATTAAAAA
>chr1	42179156	42179466
AGAGAGAGACAGAGAGAAAGAGAGAAAACATCAACACTAAAAGGTCAGGTAGAAGAGGAAAACCAGCAGAGTATGGTGTCCCAAAAACCACAAGAGGGAACTTTTCAAAATGGTCAAATGTGTCAAATTTTGCTGAAAGTATCTATTGGATTTGACATCACTGAGGTCACTGACAACCTTGACAAGAACAGTTTCCATGGTGTGGTGAGTTAGAGGCCAGGCTGAAACATGCTGAAAAGTGGATGGAAGGCAGACAGCAGGAAGGCAACCCTTTCAAGAAGTTTTACTGTGAAGGGAAGCAAAGGAATGGG
>chr1	47232682	47232992
GGCTCAGCAGTGAGGCTCCTTGGAGGAGCCCTGAGACACCATCTGGGAGTCTGTTGGGGTTCAGCACAGAGACACTCATGCCGCAGCACCTGCTGGATCACTGAGTGCCCCTGTCAGTCCCTGACTGCCCCTGACTATCCCTGACCACCTCTGACAAGTCCTGTGAGATCCCCTGTCTACTTGTGGGGAAGGTAAAGTGGGAAGGAAGATCTTGGACCCCAGTGTCCAGAATTGATTGATTGTGCAGGATCCACCTGGGGAAATAGCAAGAGGAAAGCTTCGTGAGCTGTCCATAGTAATGGCCATGCACA
>chr1	115907695	115907992
ATAAATATATGTATATCTTATACATATATATGTGTATATCCAAACTTGGAGCACCCAGATATATAAGGAAGCAAATACTATTAAGTCTATAGGGAGATAGACTACCATACAATAGTATTTGGGGACTTCAACACCCCACTCTCGGCATTGTACAGATTACCTAGATAGAAAATTAACAAAAACGTTGGACATAAACTGCACTTTAGAAAAATGGACCCAACAGACATTTACAGAACATTTTATAAAACAAATGCAGAATGTACATTCTTCTCAGCAGCACATGGAACATTCTTCAGTA
>chr1	239599304	239599601
GAATACTTTGTGTTGAGAAAGAGCTGAAAGCACCCGAAAGATCAGCAGAAGGAATATTGAGACTGATTAACAATCCCTGCCCTGGGCGAGGGATATGATATTCAAGGCCTTCAGATTTGTCCTGGCCTGAGGCTGCCTCTCCCTCATGGGACTTGTATGTGATGTGTACCAGATGCAGTCCTGTTGAATACCCAATTCCCCACCCCTTACAAGCATGATATGGACTCCCAAACATGGATGACACAATTCTACCTTGACCACAAGCAGAACATTTAGGCCAGGATATACTTAAGGGAAG
>chr1	220020736	220021055
TGAACACCCCATTATACTCAGGGAAGATGACCCCCAAACCCTATCACCTCTCACCCGATCATGTGCTAGTGATTACTGTGCTAGTACTTGCTAATTCTATTCCATTCCTATTACTCCGTCTTGCTGTGAGTACAAAAGCCAGGCTTTTCTATGAGTTCTGAAATAACAGTGTAATGAGGCAAATTCAAACTAGCACTAAGAAGATACTCAGAAGGGTAAAGTTCCCAGGACACAGACAACCCTATAGACTAGGCTTGCTCTAAGTGTTAATCCCTTTGCAGATACATTCTGTAGGTAAGAAGGCAAATGCCTTTTCCAAA
>chr1	100454040	100454359
CCATATTATATACATTTATCTACTGAGGTAGCTTCCCCCAAAATAAATGAACTATTGCCTTATAGTATTGTTATTATTATCATTACCTTTTATGGGTTCTGTTTTGTCTTTGCCTGTGAATACCGGAGGTTTTGATACTAGTATAGGAACAGTCATGTCTTTTGGCTTTGGTGGAGGTGGCATAATTTCAACTTTGGGTGAAGGAGGCAATATAGCTCCTGTCTGCTTTTCCAAATAGTTGAGGATATCTTCTTTAAGTATTCTGCCATCTTTTCCTGAGCCAACAACTTCACTCAGCTTAATCTAAAAAATGATATATT
>chr1	166461178	166461475
AATACAGACATGAGCCACCATGCCCAGTCTACTTTTAGTTTTTTTAAGGTCAGAAAAAAAAACAATTGTACAAACACAAAACAATTTAACAATCTATTATTCCTTTCAACATTCCTTCAGTCACTTTTTTTTTTTTTTTTTTTGAGACAGAGTCTCGCTCTGTTGCCCATGCTGGAGTGCAGTATCCTGGTCATAGCTCATTACAGCCTGGAACTCCTTGGCTCAAGTGAGCCTCCTGCCTCAGCCTCCGGAGTAGCTGGGCTTCCAGGCACGCCCCACCACACCAGACTAAGGCCTT
>chr1	87003526	87003823
CCCTGTCCTATCCCTTCCCCAAATCAAAAGCTTTTTGAAAGGCAGCCAAGCATTTGAGACAAACCAAGCAGTACTAAGTACATTATCTTGTCTAAGCAAAGCATGAGAAGTAAATTAAGATCCCTACTGACCTCACTGACTAAAGAAAAAAAAAAAACAACTCTGCTTTTACCTAATGTATGCTCATGGCCATAAAGAGAATCTCCTCCTTTCCATTAAAATTATATTTAGCCTAAGGAGATTCAGTACTCTCTGCAGTGTTATTTTATTTCTTTTTTAAATAGTTTCCACTTTTATT
>chr1	51527078	51527406
TGAGGTTACCCAAGCCTTACTTGGCAGATTCCAAAAGTTTGATGGCCTCTTCGTTTCTGTCTTGCTCCATAAGCAGCAGGGCCAGCTCCAGCAGGGCGTTTGGGATCAAGTAGTGGTCATATTTAATCTTCTTTTCACTGCAGAACAGAGGACATGGCTCAGGTTCCTCCTCCTGAGCCTCTCCCAAACTGCATGTGAGGATTTCCTAACCCGAACTCCAATTTTGGGAGGTTCCCACTACCCAGCCCTAGAAAGGCTGGGATCCATAGCAAAGCCTTCCCATCCTGTACCTTGGGCTCCAGCTCCCTGACAACCTATGGCTCCTGTCA
>chr1	193915565	193915893
AAAAACCCAATTCTCCCTTAGAGCCACCAGAGGAAATGCAGTTTTGTAGAGTCTGATTTTAGCACAGTGAGACCTATTTCAAATTTCTAACCTCCGGAACTGCAAGTTCATACATTTGTGTTGTCTTAAGACAAGAAATTTGGGGGCAATCTATTAAAAGAGCAACTGACAACTAATGTGCCCATTAGAAAATTGTATATAGAAACTAGAAACTGTAAAAAATTCATGGAAAGAATTCCTTGGTAATATTGTTTAGGATGTTAAACTCAGGAAAGAATTAAGTTTCTCGGCTACTAATTGTTTCATATAAGCATTTACTTATTTATCCC
>chr1	198187480	198187900
GGTACTTGAAGGACTTTGATTTGCTGGCTGATATGATCAGATCTGAATTTTGTAAAACCTTTCTGACTGACTCAAGCATCTGCAGTGAGTTTCTGTCTCAGTGCAGGCAAGAGCACTAGGAATTTGGTCTAGTGTGGTGCTAGTGAAGATATTGACAAGTGAATAGATTCAAGAGGAGACACTTTTTTATTTTTATTTTTTGTACAGATGGGGGTCTCACTGGGTTGCTTAGGCTGGTCTCAAACTCCTGGTCTCAAGCGATCTACCCCCTCACGGCCTCCCAAAGTGTTAGGATTACAGGCATGAGCCACCACGCCCCATGGAGAGATAATTTAATGATAAACACACTGGAGCTTGTTAGGATTAGGGAGTGAATGACCAGGCATGGTGGCTCATGCCTATAATCTCAGCACTTTGGGAG
>chr1	164434152	164434572
TAAACAATGAATAATTTTTTTTTAGATTAAGCACGTCCCCAATATTTCATTGTTTATCTGAAAGGTAATTTTAATCAGATGTTCTGTATTTTTATTTGCTAAATGTGTCTATCCTATTTCCTAGAATAAAGCTAGATCGCCCAAATATAGCATCAGTAACAGTGGGTGGTAAAAGGCAATATGAGTGCTGCTTTCAAAATTCCAAGACACAATCATTTTTCAACCCAGAATCCCATATCTACCCAACTCATCAACGAAGTATAAGGGGGAAATTAAAACACTGAAAGACATTCAATGACTCAGAAACATTATTTCCATAATACATATCTTAGAAAATCATCCAGTGTGTGTTCTAGTAAAAGCAGGGAGTAAATCAAAGGAGAAAGACATGGGGTCCATGATAGTATGACTCAGGTTCAGA
>chr1	95999279	95999566
GAGTAATACCCACAAGCCCAGAAAAAAAAAAAAAAAGGAAAATGGGATCACATCAAGTTACAAAGCTTCTGCATAGCAAAGGGAACAATCAAGTGAAGAGACAACCCACAGAATGGAAGAAAATATTTGCAAACCATCTGTATTAGTCCATTTTCACACTGCTGATAAAGACATACCCGAGATTGGGAAGAAAAAGTCTTAATGGACTTACAGTTCCACATGGCTGGGAGGCCTCACAATCATGGTGAAGTGAAAGGAGAAGCAAGTCACATCTTGTGCAGGGAAACT
>chr1	173204371	173204658
AATTTATTTTACCCAGAATGTTTTAATCTGAAATTTTTTAAAAAACAAAAAAACTAGATATCTTATGACTGTTGCTCTCACACAAAAATAGGTGTTCAGAAAAGTAAATATATTCTTACTCAAAGAATAAAAATGTCAGCTGTTAGCAAAGTCATGAACCCATGTGTCATGATTCTTGATTTAGAGCTCTTAAATATACTCAATATGAACCCTGTCTTAGAAAAACAATTTGAAGAAATGTCTGGTGGTTTTCCCCTGTTTCATTCCTACTGTGTCTTGTGGTTTCTC
>chr1	24566403	24566749
ATTTCTCCAGATAAAGCAGTTAAAAATTGAGCATCCTCCACTCTTATGTTATTTCACCATTTTCCTTGAAGAAGCTTCCAAATTTGGGCTGGGGGCTTGAGCTGCCATGCCAAATAACAGCTGTATTGTATAATATAGCCTAGTAGGTCTATAGGATATACAATAACCACAGCTATCATTATAAGGGTAATAGCTATTTTCTTTCTTTTTGAGACCAAGTCTTGCTCTGTCACCCAGGCTGGAGTGCAGTGGCATGATCTCGGCTCACTGCAACCTCCACCTCCCCGGTTCAAGCAATTCTCCTGCCTCAGCCTCCTGAGTAGCTGGGATTACAGGCGCCCTCCACC
>chr1	118998966	118999312
AACCACTGCTCAATGAAATAAAAGAGGATACAAACAAATGGAAGAACATTCCATGTTCATGGGTAGGAAGAATCAATATCGTGAAAATGGCCATACTGCCCAGGGTAATTTATAGATTCAATGCCATCCCCATCAAGCTACCAATGACTTTTTTCACAGAATTGGAAAAAACTACTTTAAAGTTCATATGGAACCAAAAAAGAGCCCGCATGGCCAAGTCAATCCTAAGCCAAAAGAACAAAGCTGGAGGCATCACACTACCTGACTTCAAACTATACTACAAGGCTACAGTAACCAAAACAGCATGGTACTTGTACCAAAACAGAGATATAGATCAATGGAACAGA
>chr1	70733597	70733964
ACTTTGATTCTCAACTACTCTAATGATACAAACTAGGTAATTTAACTCTGTGCACCTGCATTCAAGCTAATTCTTGGCTCTAAACTGTGGAATATAGGAGCACATGTTCTCAGGATCTCCCGAGGGCTGTGTCACAGAAATTTATATATATATAAAACAAGAAAGCTGGCACCTGAGTACGATAATTAAATTGGCAGAGATATTGAAATATGATCCCTGGAGGTTATTGATTATATGGCTCCCAGTAGTCTAATCTTTGGAGTTAAATCAACACATCCTGGTTTTAATGTAGGCCATGAATTGGAGCCTGCTTCTGCTTCATGACACTTAGAACAATGATTCTAAATATCTTTCAAGTTCACAAAGCT
>chr1	209026087	209026454
ACTTTAATCTTGCTCCTCACCCCCATACTCCACTAATGCTACTCTCACCATAGTCAATAACTCCTTTGCTGATAAATCTAAAGGACACTTTGTAGTTCTCAATGAATCATACCTCTTTGATTCTAGCACACACGTACGGTGTTTAGCATTTTTATCTCTGAAATCAAAATGTGCCAGTTTACCTGGCAGCACTGATTCTTAATGGGCCATAAAATATTAATGTGTTTTACAATCCATGACATTGTCTATTTCGTGAACTATAGTTCTGTAACACTTGAAAATGACCATTTGTCATACTCCCTTACGACCCCTCCCCCACCACACACCTTGACTTCTGTTATATCCCTCTCTCCTGGTCTCTCCTCCTT
>chr1	40020658	40020987
ATAATCCGCAGGCCCTTCCCTCATAATACAGCCACTTATTGAGCAGTGCCAGACACTTGCTTTGTTTTTGTTTTTGTTTTTTTTTGAGATGGCATTTCGCTCCTGTTGCTCAGGCTGGAGTGCAATGGCGCGATCTCGGCTCACTGCAACCTCCACCTCTTGGATTCAAGCAATTCTCCTGCCTCAGCCTCCCAAGTAGCTGGGATTACAGGCGCCTGCCACCACAGCCGGCTAATTTTTGTATTTTTAGTAGAGACGGGGTTTCACCATGTTGTCCAGGCTTGTCTTTAACTCCTGACCTCAGGTGATCCGCCCCCGCTTGGCCTCCCA
>chr1	89683183	89683512
TTGTAGGACAGGTCTGATGTTGGTGAAATCTCTCAGCTTTTGTTTCTTTGGGAAAGTTTGTATTTCTCCTTCATGCTTGAAGGATATTTTTACTGGAGATACTAATTTGGGTAAAAGTATTTTTTTTCCCTCAGCACTTTAAATATGTCATGCCACTCTCTCTTAGCCTACAAGATTTCCAATGAAAAGATTTCCACTGAAAAGTCTGCTGACTGAGGTATTGGAGCTCTACTGTACATTGTTTCTTTTCTCTTGCTTCTTTTAGGATTCTTTCTTTATCTTTGTCCTTTGGGAGTTTGATTATTAAGTACCTTGAGGTAGTATTGTTTG
>chr1	238807979	238808298
TTGTTGTTGTTTTTGTGTTGTTGTGGTTGTTGTTTTCCACCATTCTACTCTCTGCCTTTGTAAGATCAAATTTTTTAAAATTTTTTTGAGACTGAGTCTCACTCTGTTGCCCAGGCTGGAGTACAGTGGTGCAATCTCGGCTCACTGCAACCTCTGCCTCCTGGGTTCAAGCTATTCTCCTGCCTCAGCCTTCCGAGTAGCTGGGACTACAGGCGCCTGCCACCATGCCTGGCTACTTTTTGTATTTTTAGTAGAGATGGGGTTTTACCGTGTTGGCCAGGCTGGTCTTGAACTCCTGACCTCAAGTGATCTGCCCACTG
>chr1	119496244	119496563
GAATTAATTTTTGTATAAGGTGTAAGAAAGGGATCCAGTTTCAGCTTTCTACATATGGTTAGCCAGTTTTCCCAGCACCATTTATTTATTTATTTATTTTTATTTATTTATTTTTTTTTTTTTTGAGACGGAGTCTCGCTCTGTCGCCCAGGCCAGACTGCGGACTGCAGTGGCGCAATCTCAGCTCACTGCAAGCTCCGCTTCCCGGGTTCACGCCATTCTCCTGCCTCAGCCTCCCGAGTAGCTGGGACTACAGGCGCCCGCCACCGCGCCCGGCTAATTTTTTGTATTTTTAGTAGAGACGGGGTTTCACCTTGTTA
>chr1	143689146	143689462
TAAAAGGCCTTGTCCAACAGGAAAATATCACAATCCTAAACATATATGCACCTAACACTGGAGCTCCCAAATTTATAAAACCATCACTAATAGACCTAAGAAATGAGATAGACAGTAACACAATAATAGTGGGGGACTTCAATATGTCACTGACAGCACTAGACAGGCCAATGAGACAGAAAGTCAACAAAGAAACAATGGATTTAAACTATACCCTGGAACACATGGACTTAACACATATATACAGAACATTCCATCCAACAACTGCAGAATATACATTCTATTCAACAGTGCATGGAACTTTCTCCAAGATAGAC
>chr1	199032940	199033256
ATGGGATGGCTGGGTCAAATGGTATTTCCAGTTCTAGATCCCTGAGGAATCGCCACACTGACTTCCACAATGGTTGAACTAGTTTACAGTCCCACCAACAGTGTAAAAGTGTTCCTATTTCTCCACATCCTCTCCAGCACCTGTTATTTCCTGACTTTTTAATGATTGCCATTCTAACTGGTGTGAGATGGTATCTCATTGTGGTTTTGATTTGCATTTCTCTGATGGCCAGCGATGGTGAGCATTTTTTCATGTGTTTTTTGGCTGCATAAATGTCTTCTTTTGAGAAGTGTCTGTTCATGTCCTTCGCCCACTTT
>chr1	227139296	227139607
GGCTGGGTGGCTGGTAGATGGCCAGCCCGGGCAGAGCCTGGTCTCTCGGTGATTTTCACTGTCTCTCTCCATTTGTGTCATATCTGTGTCCTCTCCATTTGCAGCAGGGACTTACACCTCCTTTTCACCTGCACCAATGCCAGGATGGAGATTTGCTTATGCCCCTTGGCCCTGCAGGCAGCCCAGCGACTCACAAAGTCTCAGGACCCTACTGCAGGGGTCCCCAACCCCCAGGGCCACAGACCTGTGCCAGTCCCCAACCACCCTGGGCATGCCCTGCAGAGGTACCAAGCCCGGGGCTGGAAGGGCGGG
>chr1	229511650	229511961
CTGATTAGGCCACTGTACTCCAGCCTGGGCAACAGAGAGATACCTTGTCTTGAAAAACAAACAAAAGTGGCTTTCCACAGCTTAGGTTAACTTCCTGCCCCTGCCTACCTAGTCTTGCCCATCTAATCGTATCCTGTGTCTATCCGGGTTCTCCAAAGAAACAGAGCCAGTGAGAGATATGTAATATGTATGAAAGATCTGTTTCAAAGAATTAGTCTATGTGATTGGGTGGGGCTAGCATGTCTCAAAACTTGATGCCGATGTCTTAAAGCAGAATTCCTTGTTCCGGAAACCTCAGTTTTTGGTCTTAAA
>chr1	56187594	56187898
CCCCATACCAGTTTACAATATTTTCCAGGAATTTATTTATAACAGTCATGGAAAAAATATTGAGCTTCTATTTTGACCTTAATAGTGTATGTGGCAGAGCACCTTACAAAGTTTTCTGATTGGTTTTTACTGTTATTTTATTGTAAAATCTGTGTTTTATCAAATTTTCATGATCAACAAGATTCAGAAGGGCCCTTAGTCATAATCTCAGGCAATATCCCACTCATGTAGGCATCTCATCCTCAGAATCCAAGGGCTGAATAACTACCTCCTACTGGAGAGAAGAGAAAGAGAGGGAAGAGAGA
>chr1	72148005	72148309
AAGCCTCTCTTGGCCAGATTTGGAAAATAAATTAGAATTTACAAACATTGTGAAGACCGAATCAATACATTAATATTGAGGAGATGTTTGAAAGATTTATTAACCACAAAAGATAGCAAATATTACATCAGAAATATTAAACATGTGTAATCAAAGTCATCAATTGTAGTTATGCATAGACTCTATAAATAGTATAGAGATTTACTTAAATATGCTACAGATTCAATCCAGTCTATCATACGATTATAGCTTACAGGAAGAAAAGCAAGAAATTAAAACTAAAATTGACAGATGGAGTAAGACAG
>chr1	206076038	206076350
TACTTCCAACACCTACGACACAGCCAGGCACACAGTGTGGATGCTGCTACTGAATCCAGGACAGGAGGGAAAAGAGAATCAAAATTAAATATAAGATACGGTTCATAACCAAAGGCGTTCCTGAAATAGCTTCCAGAGCTAACATGATTTGGGAACAGTTATAAAACAGCCTCACTGCTAGGAAGCTTCTCGTGGGCCTGGACTGCGTCTTACAGCCCTTTAAGCCACCACATGGTGCACATCCATGTCCAGTAACCATCCACTGGGCAAACAGGCCGATGAACACAGGAAGGAAACACAGCACAACTTCCGT
>chr1	24280232	24280544
TCCATTTGTGTCAGGAATTATAGAGTGGGTTTGTGCAAGGGCCAGGGGCCTGGGGTGCAGGACAAACAGTGCAAGCCTGAATGCATAGAGGAGAGCGGCAACCTTCATCTCATTGGGTAGGTTTGGGAAGGAGGGAAGGGCAGGCACTGGACTTCAGGCCTGCAGGCCTCTCACCTGGCTGGGGCATTGTCCACTCTTTGCACTCAAACAGGCTGCTGGGTGCCGACAGCTCGCCAACACCTGCCCAGTTGGCAGCCCGGGCACGGAACTCATAGAAGTGGCCTTCATGAAGGTCACTGACCTTTAAGAGCAG
>chr1	199815508	199815781
GGAAAAGTACTTGTATTAGGGTTCTTCAGAGAAACAGACCGATAAGATATAAAAATAGATACACGAGAGGGGATTTACTATGGGAATTGGCTCATGTGATTTTGGAGGCTGAGAAGTCCCATGATAGGCTGTCTGTAGGCTGAAGAACCAGGGAAGCCAGTAGCATGGCTCAGTCCAAGTCTAAAGGCCTCAGACCCAGGCAAGCCAATGATGTAGTTCTCAGCCCAAGGCCAAAGGCCTGAGAAACTGGGGGGAAGGGTGGTCTCTGGCGCAA
>chr1	150282017	150282290
TGGAGTGGACATGAAGGAGGTTAACAAGCTGTGAGGGGCTGGGTGCGCTGGCTCATGCCTGTAATCCCTGCACTTTGGGAGGCCGAGGTGGACAGATCGCTTGAGCCCAGTAGTTCAAGACCAGTCTGGGCAACGTGGCGAGACCTCTTCTCTACAAAAATTAAAAAAATTAGTCAGATGTGGTGGAGTGTGCCTGCAGTCCCAGCTCCTCAGGAGGCTGAGGTGGGAGGATTACTTGAGCAGTGGAGGTCGAGGCTGCAGAGAGCTTTGATTG
>chr1	227853796	227854091
TAAGAGAAATGATATCAAATGAATACTCAAAATATATATTTTTTAAAATTTCAAATGGTCACATTTTATCTTATCCAAAACAGTGGATGAATCAGGCATCTCCTTATTGAAATAGTTCCTTTTCTGGGAAAAAAAATATCAGATTTAGGAAATGTTTACTGAGCATGTATATCATGTAAAGGGGATATAAAAATGACTTACAACCCCATTCCTGCCCTTAAGGAGCTTATAGTTCAATAGGGAGATGAAAAGGAACAGGCAGGTATAGAGCAATCTCATTTTATAAAAGGGATAAG
>chr1	43515538	43515833
CTCCCATCGGTGGCAGTGAGGTGGAGAGAGGAGCTTGACACATGTCCCTCCTGGGTTTAACATTCAAACTCTAGGTTCTCAGCCATGTCCCTTCATATCTGAGACTGGAAGAATATGCTCTAGAAACTGCCAAATCTGGTCCAGTCCAGGTGGTCCTCACATCACATCCAGTCACATCTCACAGGAGACCTTGGGCCTCTGGACACTCAGGTCTCAGACCTTGGAGGAGCTTCCTCCAGGCCCCAAGGGACCTGCACATGCCCCGTCATACTCAGCTCATGCAGGAGCACAAGGAC
>chr1	63295285	63295672
CCATTACTGACAAAAATCAGAGAATAATAAATTGGGTACTGCAAGAATTAGAATTACAGGACATAATTTATAAAAATTTGTACTCTGAACTTGGGAAAATTTCAGACAACTTGAAAGTTATCTAAAATAATTGTATGGATCCACCACCCAGGAGACAACATTTTCAAATCTTACCTATGTGAAACAGAGAAAGGCAATTAGAAGAGACCATGTAACCACAATTACAAAAGAGAGGATCTAGACAGGATAGTGTTCTATTGAGGAGAGATCAGTCAATACCAGAACCAGAATGCATATTATTTGTAGACAGTAATATTGACAATAGCAAAAGCTACTATTTACTGAGCACTTCTATAAGCTAGGGTCATAAGAAGCTTTTAGTCTTAGT
>chr1	173843546	173843933
ATATACTTATTCAGTCTCTTTGCATCTCAGCTTTCTCATCTGTAAAATGGAGATGTACTAACTATTTCATGAGGCTTTCCTGAACATTAACGATGTAGTATACTTAAAGGAATTATGAAAGTTTCTATCTTACTGCAGCTGCTTAACTGATGTACAGGTTATCTCTGAGCTTAGTCAGTTCTGTGGTCAGAGAAGGGACAGCAGAGGCTTTCTGACCTACAGCCACTGTGCCTCACTAGGAAGAGGCAAGGAGCTTTGCTGTCTGTACAAGTTCTCCCCTAGATTGCAGCTCACCCTGGAAGTACTACAGGCTTTTAGAAGCCTTTGTCATTCCTATTTTCAAGAATTCTTCTGAAGGCTTATTACTCCCTAACAAGTGAATCCAATC
>chr1	162210625	162211035
TCTAGTCTTAGTGCATTTCTAGCTCTGCAGTAGTGGCTTGTTCCAGTGGTCGAACTGATGATAAATGGTGTGCCTACCACTTTGGGCCAAAATATTTAATTTTTTTTTAATGTCAGGGTTGTCTATGGTGCAAACATTTTAATCACCAAAATTTTACTTTTTGTCATTTCTTGACTTTTGTCACTTAACGAGATCAATAAGCCATTATTTGTAATATTTTAGAGCTATATAAAAATACTGCAGTAATAATGTAAAGAAATACTTTTCAGAGTTAATGAATTTCCATTTTTATTTTAGATTCAGGGGGTACATGTGCAGGTTTGTTACAAGGGTATATTGCATGATGCTGAGGTTTGGGCTTCTCTTAATCCTGTCACACAGACAGTGAACATAGTACCCAATAAGAAGTTT
>chr1	30511158	30511568
TCCCCACAGTCAGAGACTCCAGGAGTCTGAAACCCACAGAAGGAGGGTTTCAGACCCACAGACTGCGAGACACGCAAGCTTCAGCAATCACAGAGGCTGCACTCAGGGCATGTGCTGGCTGCCCCCACAGGGACTCACAGGAGGCCTGCCGGGAGCCCAAGGCACAGCAGGGAAACAAGGGAGAGGGTGAGGGACAGGCGCTGAGCCTGCTGGGGACCAGCCCCATAGGGAGGACTTAGGACCACAGACCTGACCAGTGTGCAGAGGCCTCTGGGGACTTCACTGTCCTGGAAAGAGCGGTGATTCAAGGGAAGGTAAAGGTCAATCAGGAAAAAATTTCCTTTCTGAAGGCAGGAGTTCTCTAAGCTGGGGGCACAGGACTTCAGATAAGAGAGGAGGTCTGCCCAACTG
>chr1	211801380	211801717
AGAGGACTGAAGTCATATTTACCAAAATCACCAGAAGCAGGCTGATATTTTAGTTAAGGTGGAATTCCTTCTTATGTCATTTGTACAGCAATGCCCTCATGGTATGTCCACTGCTCAGAGCAAAGGGATGCTAGGTGTGTGCAGATGAGGGTACAGACAGCTGGGCTCCCTTACCACTGTTGCCCTGAGTCCATGCTGTGCACAATGTGCTACTCTCCTCTCTTTTCTGGGATCAGTGCCCTTTTCTTTGGGGTCAGCTTTGGAGAAACAGTGAAGCATTTTTGGTATTTGGGTCCCCCTCACTCACCCACTAATACATAACCCAGCCCCACTGAGCA
>chr1	68896063	68896400
TTCCAGACAAATGGAAGCAATAAAAAAAGGCCCAGCAGATTGCAATATTGATGTCAATAAAGTAAAATTCAAGAGAAGAAAAGTATTAAACATTAAAATTAAGGGTAGTTATAAATTCTGATAACCATAAATCATAATGAAGATATAACTGTTATGGATATTTACGCACAAAATCACACAGAATCTACCTTTTTAAAACAAGAGTGTAATTAGACACAGCTAGAAAAAAACTAATAAAGGCAAACTTTAAGACACCAAACCTAAGTACCAGGCAGATCAAGAAACAAAAATATAAGTAAGATACATATGACCTAAACAAAGTATAAATAAGTTAAATC
>chr1	41926204	41926522
CCAACAATTTCCCAGCCACAGCTCCAGATGAATGAATGAATGAATGAACAAATAAATAAAGAGGCTGAGTGCAGATGGAGGAACGATGGGGGATGAACAGAGCAGAAAGATGCATGTGCCTGTGGGCACCACGGTTCTTGTTGATAGTTCCTGACACCTTCAAAGAAGCCAACTGGGAAGTGATATGGGGTCAGGGTGTGCTTGACAGGTGACCTCCAGATAGCCAAGCCGATCTTCTTCAGTTCCTCTCGTCTGACCCCTTCTGTTGTTCTCCTCTGACCCCTTCTGTTGCTCTCCTCTGGCCCCTCTGGGTGACTAT
>chr1	176073098	176073416
AGACCACATGTTCCTTTCACACAGCTGCCCACAACAGTGTCTGAGAGTGCTTGCCTGGGAAAATGGATTAGGAGTTAGGGGCACAGTCATAATAATAGCCAGCAGGTATTCAGATGCCCTGTGTAAACACTTTACATATATTTTCACTCATGAACCTCACAACAGCCCTATGAGGAAAGTAGTAGTATCCCCATTTTAGGTCAGGAATCATGTTATCCCTATTTAAGACAGTGCATTCATTCTATTCAAAGGCGTTCTGTAATGGCTCCTCCCCACTGTCCTTTCTTCCCCTAAGGCCCATCACCCCCAGTTTTTTGTG
>chr1	173102577	173102891
AGAGGAGGATTACCTGAGCCTGGAAGGTTGAGGCCACAGTGAGCTGTGATCGTGCCACTGCACTCCACCCTGGACAATAGTGAGACCCTGTCTCAAAAAAAAAATTTTTTTTTTTAAATTTAAAAATTAGCTGGGAGTGGTGGCGCTTGTAGTCCCAATTACTGTGGAAACTGAGGTGGGAGGATCACTTGAACCCAGGAGGTTGAGGCTGCAGTGAGCTGTAAATGCATCACTGCACTCCAGCCTGGGCAACAGAGAGAAACCCTGTCTCAAAAATGATAGATAGCCAGCCATGGTGGCTCACGCCTGTAATCC
>chr1	158496577	158496891
CCCTATAATACTAACAATGACCCTGGGAGGTAAGTGGTATTATCACACTTTTAGAGTTGTGGAAATTAAGAGTCAGAGAAGTTTAAGTAACTTGCTCAAGGTCACATGGCTAAGAAATATTAGTCTAGTATTTAAACCTTAAAATTAAATTAAAAGTCTGTCCAATCTCTAAAGACTGTACTTTTCTCTTTATATCTTACTGATACACATATACACCATCACTAATAATTTTATTCCAGTCCATGATGAGCATTTTCTAATTCAGTCATCAGATGGAATAAAACTCACCAGTGTCACTCAATATTTTCCTACTAC
>chr1	39862906	39863283
TCTGTCTTCCTTCTACCACAGTCTCCCCTCTGCCTCCCTCCGGAGCACTCCCTGCCAATGACCCACTCTCTAAAATGATCCCCCCTCTCCTTGCTACTGCACATCTCAGATGGGTCCAGGAGGACAGCAGTCTGATGGAATTAGCTCACACTAAAAAATGAAAGAGGTGCTTTCCTCTTTATCTCTCCTTGAGGAGTCTGTCTTTTCAAAAGAGCTTTCTGGGTCACTCAATGATCTCCTCCCTCTTATCCACTTCTTTGAAAGGGCCCTTTTCCCCAAGGTTTCTGCAAACTCACTTTTCAGTCTGTGGAGTCTCCTCAATGCAGCCTCTGGGGAGGGTGGTTCCATCAAAGGGAGGAGGTGGGAGAATCTTCCCAG
>chr1	50491563	50491940
GACTCTCTTTTCTTGGGTGGTGAGTTTGAGAAGCTATCTCTCAAAGCTCAGTCGCCCATTGAGGAATGTCGTTCTGTGGCTCCTGTATCCTGAGGACTACGTCTCACCCTGAGGATGGGCATGGAGCAAGCTCACAAAACACAGCTCAGGGACTTACCAGACACCCAGCATTGTTCTAGGTGCCATAATACCACTGTGGTTTTGTCCAGGGTTTAACACTCACAACCACTAACTAATTCACAATTACTCATTAACATACCAACATAATCTTTACTTTTCATACAAATCAGTGAGGTAGACATTACCCCCACTTACTGAGGAAGAATGGAGGCTCAGAGAGGAAAGGCAACATGTACAAGACCACACAGTGGGTGGGTG
>chr1	19679856	19680202
AGGCTCTATTAGGTAAGTTGTGCGTTCAAGGCACAACCCAGAGCCAGACAAACTCCAAAGCAGCCATCGGCAGGCAGTACGGAGTGGAGAAAAACGGTTTGCTCTGGAGTCAGAAAACCCAATTCCTCCACTTAGTAGCTAGACAGGGACTAACCATACACCCCTTTGCACACTTTTGGAAAATGGTGATAATAACAATAGTTAATGTTTACATCACTATGTGCCAGATGCTACTGGATGCACTTGACAGATATTACTTAACCCTCATTACGACCTTATGCAGAGGTACTGTTATCCTAAAGCAGTCTGGCTCCTAACTCTATTTTCTTGTACTATGCTGCCTCCAG
>chr1	188584724	188585070
TGAGGCACATTAAAGAAATTATGAGGAACTTATACATTGAGTTCATAAAACGTAGTAGCTGAGCTTATGGAAGCATAATACTTTGATGAGATGGTATGTTGATCGGCCAGTGCATGGGATCATAAATTAAACAGCATAAGCAGTTCTACTAAGCTCGGGTATATCTGGCATGTGAGGGACAACTGACACCAGAAAATGACAGCTGCCTTAGTCTAGAGCTTAGTTTGGGGCTGATTCAAATTCCTCAATTTTTAAAGAACACACCAAAATTGGATTTCTCTATTTTTATTTTCATGAGCCACTAAATTTCACCAACTTTAAATTTATTATTTTCCAATAGTTTACAG
>chr1	209797791	209798130
TGTTTTTTATAAATTATCCAGTCTCAGACATTTTGCTATAGCAGCACAAACAGACAAAGACAGGCAATATCAAGAGAATAAAAAGACAACCCAAAGAATGGGAGAAAATATTTGCAAATCATATAGCTGGTAAGGGATTAATGTGCAAATTGTAGAAAGAATTTCTAAAACTCAAACAAAAGACAAACAACTCAATTAAAAAATGGGCAAAGGGCCAGGTGCGGTGGCTCATGACTTTAATCTCAGCCCTCTGGGAGGCCAAGGCAGGAGGATCACGTGAGCCCAGTAGTTGGAGATGGCAAAACCCCGTGTCTACGAAAAATACAAAAAAATTATCCAG
>chr1	74948328	74948667
GGAACAAAGTTTGACTTTTGTAAAACAGTGGAAAATTTTACCTTAATTTTATCAATGTAATTCACTTCTCTGTGATTGAACACTTCATGGGCTCCATTTTGCAAAACAATCTTTTGTCCTTCCTCAGTACCAGCAGTGCCCAAAATCTTTAAGCCATAAGCTCTAGCAATTTGGCATGCTGCTAATCCAACCTGAAAAACAAATATAACCCAAGAGTTATATATTCTCTACACTCCTGTAAACACTTAAATACATACAATGAACTTAAGATTCCTATAGGACCCACCCTAACTTTAAGGAACTTAAGAGTGTAAATGAAGAAATAAGAAAAACAGCTAAC
>chr1	219607397	219607708
TTTTTCAATTTTTTGAGAATGGCACTTAAGTTATTATTTTGGGATTTTATCTTAAATTTGGAGATTTTCCTGCTATCTTTCTCTTACTAACATTTAGTTTTATTCCATTATGTTCTGAGAAAACATTTCAAATGGTTTCAATTCTTTAAAAATATTTGTGGTTCATGTTACGGCCCAGGATATGGCTTATCTTTGTGAATATACAATACTCACTTGAAAAAAAAAGATGTATTCTGCTGTTGTTAGGGTTCATATATGTGAATTCGATCCTCTTGCTTGATTGTACTGTTAAAATCTTTTATATCCTTATTG
>chr1	221075509	221075820
TGGAATCATCCCAGTGGGGAGCTTGTTACTGGAGTAGGAAAGAGATAAGCTGGAAAGAAATTGTGTGCTATGGCAAATTTTTATACTACTTTTAGGCAACCTTAACATCTATTTAAAAATTGAGTGGCTGGATGCGGTGGCTCACGCCTGTAATCCCAGCACTTTGGGAGGCCGAGGCAGGTGGATTACCTAGTATCAGGAGTTCAAGACCAGCCTGGCCAACATGGTGAAACTCTGTCTCTACTAAAAATACAAAAATTAGCCAGGTGTGGTGGCACACGCCTGTAATCCCAGCTACTTGGGAGGCTGAGG
>chr1	101285711	101285965
AATTAAAAGATGCTTACCAAAATATATTGCAAGAAAAAAGTCAAGCCAGAGATTGAGATAAAATATTCAAAATATGTGTATCTGACAAAGGACTTACATCCAAATAAATAAATTCGACTGCTTAAAAATACGACAACCCGGTTTTTAAAATGACTTGAATGACACTTCACCAGAGAAGATATATTCATGTATGTAATCACAGGAAGAAGGTGTGCAGCATCATTAGTTATTAGAAAAATGCAAATTAATATAACA
>chr1	206895169	206895423
ACGGGTCTACTGAAGCCTGGAGAGGGAACATGACTACCTTATGAAGGTCACAGAGACAGTTTGAGTAATAGGCCTGTATCTCAGGTCTCATGTTACCTAATCCAGAATGACACAATTGCAAGGCTCCCAGTGGAGACACAAAGACAGGAAGAAACTTCAGGGGGAGAAAGCAATGTGGAAGTCCTCAAGCATGCTGGATATTAACTGTATGATTTGCCACAGCTTAAATTGATTCTTCCATTAAAATAGGCATTG
>chr1	144183558	144183838
GCTGAATCTCAGCGAAGAATCTGGATGATGGTCCCTGTCTGGGTCGCGGAGGAGTCCCCTAAGGAACACTTAGGTTTGTTGGGGCTGAGGGGAGGTCGGCTGAGAAAAGGAAGTCAGGATTGGAGCCTCTAGGTTTTTGAGGGTTTATGTGTGCATGAGTGGGGGAGCAGTTTGGTGCCTGACGCCCCCACCCGCAGTGACTAGGCTATAAATAGCACAGCAGAGCTCCGCCCCCCCCCCCCCCCCCCCCGCCAAGCTTCTCTCCTCCCGAGCCGGCGCTG
>chr1	43957807	43958087
AGCTACATGGGAGGCCGAGGCACGAGAATTGCTTGAACCTGGGAGGCTGAGGTTGCAGTGAGCTAAGACCATGCCACTGCACTCCAGCCTGGGCAACAAAGTGAAACTCTGTCTCAAAAAAAAAAGAATAAGCGGTGGCTTGGGAGGCTGAGGTGGGCGGATCACTTGAGGTCAGGAGTTGGAGACCAGCCTGGCCAACATGGCGAAAGCCCGTCTCTACTAAAAATACAAAAATTAGCCGGGTATGGTGGCATATGCCTGTAATCCCAGCTACTCTGGAG
>chr1	72589540	72589803
GTTACTTAAGTTTTCATATATTACAAGTTCTTAGAAATCAGGAACTTTGCTTTATTCCTCCTTGGATGAATAAAGCCCTGGAGCAAGGCTGGGAAGAGAGGATGCTCCAAACAAATTTTTCATTTGCAATATTTGTATTTCCCGTCAGTTTTCAGACATAATATGCAAGAACAATCTTCTGTGAAATCACTTCACTCCTTTGCACTGATCTGAAGCCAATTATTAAGACATCTGTGCTCAATGTCAATAAGATGTACAGCATTG
>chr1	110937708	110937971
AAGTGAAAACCATCAGTGTCTGTCAAAAATTTTATTTTTTTCATATCACACAGAATGATGTTAAAATAAATCCCCAGTAATATATATTTATATACTTATTTACTTGTGTCAATATTTACAAAAGACTGTGGAGCTCTATGAAGTCTATGTACACCCATGATCAGGTGGACAGGCAATGTTCATTGAGGCACATATGTACACATATATGTATAACCTATGTACAAATATCAGACCCTACTGACACAGGAACTCTCAGCTGCAGAA
>chr1	145860106	145860410
CACCAACATAAACTTGGGTATTGTGTGGGGTGAAGGGAGTAACAAGGAGAAACGTGAGAAAGTAGAAGTGTCCTGGTATTCTCAACGTACAAAGATACTATTTTATTCTGTATGTTAGTAATAAGAAAAATATAAAGTTGTGTGTGTTATTTTAAAACAAAATGCATGCCTTCCAGATTACTAGGAAACAAAACAAGAAACAAGGACTACACAGTCCATACAGCAAAAAGAAGAAAAAACAGAAAAAAGGCAAAAATAAAGACCAAACACACAAAATACGAGAGCAGAATAATTAAATCAAACCA
>chr1	88224485	88224789
ATGGTGGTACACTTGGTAACCTATGCTCAGACAGAATCAAGTTTTGTTCCCACTGGGGATTCATCAATTATCTATTCAGTGAATTATTTTCAGATAAAGCAGAAACACCTGCTGTCAGCAGAGGGAGTATCTGCCTAATATGGGTATCATTCTGAGCCTGACATGTTATTGCATTTGTCACGTGCAGGATGGCACTGTGAGACTTTGGATGGATTTATCACATTACCGAGATGCTTGATGGGACATTGGAGCATGATTCAGTGCCCAAAGTTAGAGCTAAAATGCTGTAGCAAAGAGATCCAAAA
>chr1	156759114	156759432
TAGATGACGGGTTGGTAGGTGCAGCAAACCACCATGGCACACATATACTTATGTAACAAACCTACACATTCTGCACTTGTATCCCGGAACTTAAAGTAAAATGTAAAAAAAAAAAAAAAAAAAAAAAAAAATACTAGAGTTCTTCAAGTTGTAACAAAAAGATGTTAAAGCCAGGTGCCGTGGCTCATGCCTGTAATCCCATCACTTAGGGAAGCCAAGGTGGGAGGATCATTTGACCTCAGGAGTGTAAGACCAGCCTGTGTAACATAGCGACATCACATCTCTAAAATAAAGAAATAGATAACATGAAACATTTTTA
>chr1	61072517	61072835
GGTGCTATGTTCAGAGAAGGGTTAGTTATTTCGAAACGTGGATACCAAAATGTTTTCTGGGAGAACTGTTGAACTAACTCTAGCATAAAAGTAGCCTCAGACCTTAAATAAGCAATCTACTCTGATTTTAGAAGCCTAAAGAAGGAATACAGGACACCATAAGAGATAGTCAAAGGATAGCTAGAACAAGAGCAACCCTAGGTGACAATAATTTAGTGTCCAGGATAGTGTTCAAATCAGCCATCATACGTTACCTATTTAGAAGGAGCTAAAAAGAGGAAGGACTCTAGAAGGGAGAAAAGTAAACACTTCCAAAATG
>chr1	90397220	90397510
AGGAAAGATAATAATAAAGAAAAGTGATAATCCACCACCAAATAGACCATATCACTAAGAAATGGGTTCCTTCAGGAAGGATAAAGCTTCATTGATCTCGAGAGCCTTCCCAGAGGAGGTGAAATTGGGGCTGGGCCTTGAAGAGGAAATAATATACCACAAAAAAAGATGACAGAGGCCAGTACAAGTGGGTAGAATGAAGTGTAATGTCTCAGTGCATTTTCTGGTCAAGAAAATGTGGCTCCTCTTCTATATTAGAAAATTCAGATCGTCTAATATTTTCAGAACTTG
>chr1	81443362	81443652
GGAAACTTCATTCCTAAACTGGAACTTTTATCTAAGAACCATGAGAGAAAGTCTAATGCTGGCCTTGATATAATTTAGCTACTCAGCCAACACCAGCAATTTTGAGACTTCTGTAATAAAAGTAAAATAAATCTCTATTTGTTTCAACCACTACTGCCCAAGTAATCTGATTATTATAGCCAGAATATTTTCTTTTTTATTCAATAAAGACAATATTATTGTGAGTCTGGTATCTTTATGTCACTATGATAAACCGTTTCACAAATTTAGTCTCATTCCTCAAATTGTTGG
>chr1	91405203	91405534
GTATTTTAAGTAGAGATGGGATTTCGCCATGTTGGCCAGGCTGATCTGGAGCTCCTGACCTCAGGTGATCCACCTGCCTAGGCCTCCCAAAGTGCTGAGATTACAGGCGTGAGCCACTGCACCTGGCCACTTGACCATTTTTAAAGCAAATACTATGACCAGAGGGATACAGTTGTGCTTATTCACTTGAGCCTAAGCCTCATGCCCATTGGGTGCAGTAAAGTGTCCCCCGTGGGTACATGAGCTGTGTTGTGGTGACGGAATACCTGGATAATTAAGGATAGTTACCACAGAGTGAGGGATAGATATTTGGTGGCACATGTGGAACGTCA
>chr1	197600113	197600444
ATATAGATTTAGGATAGTTAGTTCTTCTTGTTGAATTGATCCCCTTACCATTATGTAATGGCCTTCTTTGTCTCTTTTGATCTTTGTTGGTTTAAAGTCTGTTTTATCAGAGACTAGGATTGCAACCCCTGCCTTTTTTTTCTTTTCCATTTGCTTGGTAGATCTTACTCCATCCCTTTATTTTGAGCCTATGTGTGTCTCTGCACATGAGATGGGTTTCCTGAATACAGCACACTGATGGGTCTTGACTCTTCATCCAATTTGCCAGTCTGTGTCTTTTAATTGGAGCATTTAGCCCATTTACATTTAAGGGTAATATTGTTATGTGTGAA
>chr1	143015095	143015374
CATGCCTGTAATCCCAGCACTTTGGGAGGCCGAGGTGGGCTGATCACGAGGTCAGGAGTTTGAGACTAGCCTGGCCAACATGGTGAAACCCCATCTCTACTAAAAATACAAAAATTACCCGGGCATGGTGTCTGGTGCCTGTAATCCCAGCTACTCGGGATGCTGAGGCAGGAGAATCACTTGAAACCAAAAGGTGAAGGTTGCAGTGAGCAGAGATTGCACCATTGCAGTTCAGCCCGGGCAAAAGAGCAAAACTCTGTCTCAAAAAATAAAATAAATA
>chr1	24095443	24095722
CCATAAAACAGGAGTAACAAGTAGTACTTGTCTCATCAGTGGTGGGGAGGCATGAAGACTAACTGAGTTAGCTCAGGCCTAATACAGTGCCTGCCACACACTAAGCCCTCCATGAATGGCAGCTTATATAGATGCTATATATGTGAACACATTAGAGCTTTCTCCTCACTTTCTCAAGTTCTTTGCTAGTTGGTAACCAATGAGAGTGACGATGTCATCTCTATTGTGCCCTTGGGCTGGTAGGAGGAGTGTCAAAGAGGGAGATGAGAGGCAGGAGGGA
>chr1	46344080	46344397
CCAAAAGAGCAAAACTCCGCCTCAAAAAAATAAATTAATTAATTAAATAAAAAACAGCTCATAATTGAAGCCAAGTAAAAGCACTGTGTACCCATTAAGATATGGCATAAATGAAGAAATAAAGTATATTTGAAACCTTCAAAAAAATTACAATGATGACTGCTTCTTGTGGAAATTAACTTACACATGGCAATTATAGGCATCTCAAATATAAAAACTGATGAATAATAAATCCACATACAGCATTCCCTATTTTAACCTTGAGTACAGGGCAATCATTTGTTTATTTATTTATTTATTGAGACACAGTCTTGCTCT
>chr1	158944299	158944616
TAACTATGCAGTAAGCAGTTACTATGTGCTTGGCTCTGTAAGGGTGCAATAGATAGATGTGGCTCCTTCCCTTGAGCTTCATTCCAGTGAATCAACAAAATTAATCAGATGATTTCGCTATTGGTGATAAGTGTTAGGAAAAGGAAAATACGGAATGCTTAGAGGGCATATAAAAGGGAGCACCTCACTTGAATTTGGGGGTTGAGAATGGCTTCTGTACGAGGAATTAGCCTAAGTGGGATGAAACCAGGGAAAGATGACGACTGGGGGTAGTGAATATTCCAACAAGAGGGAAAAAGAATCAAACGCCCAGAAACA
>chr1	212779432	212779753
TGCCCCATGGAAATAGGTGGTCTTTGCACTTCTGGCCTGATGTGCTGCTCACTGTGCATTCTCTTTTATCATACCCAAAAAGATATTAATGTTGAATACATATACGGTAATTAATCTATCAGAATCCTCCAAACTAATTTATTCCAAAGGAATAATTTACTATTATTTGAGCTAATTTATTCCAAAGGAAGGAAGGGAAGAAGGAGGAGGGAGGAGTGAGAAAGGCAATAAAGAAGAGGGAGGAGGGAAGAGAGGAGGAGGGAGGAAAGCAGTTTGAATAACTACTAAATATTAGTGCATATTCACGGGCAAAGCTAAAATT
>chr1	229237539	229237860
AATCCAGTTCACTGGACAAGCTCATTAGGCATTTAGTTGTTTCAACTAAAATGTAGGAAGGCTAATTGTTACTAGTTTCACAAATTCAACTTTTTTTTTCCTTAGGTTCAATTCTTTACACAACATTGCAATTTGGGAATTCAAAAGTTCTGTGTGGATGACTTCCCACTCTGCACAGGTGGGAGACCAAAATAACTGATAGTTTAAAGAAAAAAATGAGGCGAAGAGATTCCAAATCAAAGCTACTAGACCTTGCTGCTGACTGTGGGAGCAGCTGAACCCAAGAATCCCCAGGGATGCTGCTCCTCAAAGATCTCCTGCC
>chr1	93368250	93368982
AACATATTCTAAGAACTCACAGAAGACTGGTGTGGTATAAATGAGGATGAGAGAGTAGCATCAGGTATTGGAAAGATTAGGTGGGGCTTGATCCTGTGTAGGGTCTTGTAGGTCTTACAAGGAATTTGGGTTGTTTTCTAAGAATAATGGGGAGGCATGTAAGGGATTTAATTATCTTTTAGAAATACTTGGCCGGGTGCACTGGCTCACACCTGTAATCCTAGCACTTTGGGAGGCCGAGGCAGGTGGATCACCTGAGGTCGGGAGTTTGAGACCAGCCTTACCAATATGGTGAAGCCCATCTCTACTAAAATTACAAAAATTAGCCGGGCATGGTGGCTTTTGCCTGTAGTCCCAGCTACTTGGGAGGCTGAGGCAGGAGAATCGCTTGAATCCAGGAGGCGGAGGTTGCAGTGAGCCGAGATCGTGCCACTGCACTCCAGCCTGGGCAACAGAGCGAGACTCTGTCTCAAAAAAAAAAAATATTGTTTTGGATGCTGTTTTGAGAATGGATAGTATAGAGGTAAGAATAAAAGCAGGAGAAAATTAACACTCAATTGTCTAGGTGAGAGATAGATGATATGAGGGCTTGTGCAGAGGTAGGTGGTAACACTCAAATGGAGAGAAAACAGATATGAGGTCTTTATTGGAGGTAGAATTAATTGGATTTGCTAATGAATTAAATTTCTGAAAATAAGGAATCAATTAAATAATGCCCAGATTTCTGGCCTGA
>chr1	233419413	233420145
CAAAGCAGATAAAATTTCAAAGAAATAAAAAGACAAAAAAATTAATAAAAAGCAAGAAATTAAAAGGTGAGCATATTAGAGTATATTACAGAAGGTATAATATCAAATAATGGCTGGCCAAAGAAAGATAACAGCCAAGTGCAGTGTCATGCACCTATACCCCAGCTACCCAACTACTTGGGAGGCTGAGGCAGGAGGACTGCTTGAGCCCAGAAGTGTGAGAACAGCCTGGGCTGAACATAGTGAAACACAGTCTCAATTAAAGAAAAAAAAAAATTTGGCAGGGCTGGGACAGTAGCTCATGCCTGTAATCCTAGCACTTTGGGAGGCTGAGACAGGAAAATCGCTTGAGCTCAGAAGTTTGAGACCAGCCTGGGCAATATAGTAACACCTCATCTCAAAAATAGTAACAATGAACAAAAATTAAAAAGGAGAGAACAGTAAAATGCAGGAGAGGAAATCATCAAGAAAATCATTCAAAAAAACTGCCTAGAACAGAAAGACAGAAGTTGCTAGAATGAAAGAGTCTAGCAAGTAGGCATCACAGGGGATGAAAATATATCTACACAAGGCTAAAGAAAGAGAACAGCCAAGTGTACTGTGGATATATCTGTTCTCTTCCTTTGGCCTTGTGTAGATATATTTCAGAGTTAAATTTCTGGATACGAAAAACAAAGATTCAAGATTCCTAGCAGGGCATGGTGGCTCATGCCAGTAATCCCAGCACTTTGGG
>chr1	111423837	111424169
AACTAATTTTTTATTTGATAAATGTTTCAAAAACATGATGTTTTTAAAATTTATGTCTTATTTTTAACTAACAAATAATAATATACATTTATGGGGTACAATGTAATATTTTGAAATATGTATAATACACTGTGGAAAAATTAAATCAAGCTAATTAATATATCCATCACCTCATCTAGTAATCTTTTTTTCTGGTGAGAACATTAAAAATCTACTCTTTTATCAACTGAAATGTATAATACATTAACTATGATCAATATGCTGTGCAATAGATCTCTAAAAGTTATTCCTACTGTCCAACTGGGACTTTGTATCCTTTCATTAACATTTCCC
>chr1	95820812	95821144
GAATAAAGATGAACTGGGTCTGTTGCCTAGGCTGTATAAAGGCCTTGTATAAATTAGAAAACATTTTCCTACCAAAAGGGAACCTAGTGAAATGATGGCGATATGAGTTTTCAAAACAAAAATACAGGTATGATTATGGAAAGCATAATAGCAGAGCTGAGGGAGGAACAGTTAAGTTTCTGGACTCAGATTGAAATGGAGCAGGTACAAAAGCACTTGGGAGGCCTCATCTTAGCCACCATCGCTTTGTGTCTGAAGATGCTAATTGAGCACAGCAATCAATGTCTTTTGTTTTTAGCTGTCAGCACTTTCCTGAAGGGCTTTGCCCAATAC
>chr1	146017410	146017728
CTAGAAAAAACCGAAGAGTGACAATCCTCAGCAATCCGCTATTTCGCTTCACTGACAAGGGAGGTGGCGGGGGCGGTGGGGGGTGAAAAGTGGAAAAGAACACAGAGGAAGGTGAGAAGACACAGTGGAAGAAGTGTGGGGGGAGGTCATCGTAGGAAAAAGACCAGGTATAAAAGAATGCAAGAAAATTGAGGGGAGAGTTATCAGAGGGAAACTTGCTAAGAAAAAAAAAAAATTAAGGACACGGGAGGTAAAGAGGTGAGGTCAGGTGGAGCAGCCCAGGATGAATTAAGAGGTGGGCAGGAGGTACGGGGCCGAG
>chr1	184420758	184421076
AGGAGAGGGTAATAGACCAGAGACAGAAGAGGGCCACCTGCCCAGCACCTCAGTACTTAGGAAAGCTTTTTAATAGAAAGTGTATATTTCTATATTAGATTCTGATATTTCTTTATAGATTCATATTTACCCAATGAAAATATATCATAAGGTAACTACTAAATAACAACTTACTATGCACACTGATGTGCGTCCACCTTCTAGTCTCCACACCACTATCATGGACCCCTGCAGCCCACTGGCTTCATGTTTCTGCAAGAGTTCATGATGAAAATAAGATAAAATGTGGACAATGAATATGAAGAGAAATTTTTTTAAT
>chr1	111541856	111542166
CTGACCAGCAGCGGGAGAAGGGGCATCAGGTCCTCGTGCTTGTGGGGCTGCAGAGGGAGCACTAGCATGGCAGCAGGTCCTGGGCTGTGCTTTTTCTACAACCAGTGCTGCCAATAAGCCCGGAGTTTTGCAGCTCAGGCTTGAGCAAGCCCAGCCGTGGAGCTGAGCAGACTGCAGAAAGGAAGGGGCAGTTCTGAGCTGCACAGACCAAGAGGCGCCTGCAGTATCCAATCTTTCTGCTCCCATCCACATTGGTCAGAACGAAGGAGAAGGTCTCCCTAAGAAAGAGCAGACAAGGCTTGATTTGTATT
>chr1	80498611	80498921
TACAGCTGCATTTCTCCTGGGCAGCAAGACTTGCAGCCAGAGCCAGCTTGGTGAACTAGAACCAGTTTGCATATGCCATTTCTGGGTGTCAGAGCCTACTCCCCAGAAATCATGGCACATCAGGGGCCACTCCACTCTATCCTCAGGCAGAAATCCAGGCATTGAGAACACACACTTGCCTGGATCAGCAGCAGCTTGAGCTGCCCCACCCTTCAGGGACATAGATCATGGTACAGTGGAGCCCTTTCCACTCCACACCCAGGCAGATATCCAAGCATTCAGAGCACCCATTTTCCTGGTTCAGCAGCTGG
>chr1	110648475	110648740
TACTCAGTCGGCTGAGGTGGGAGGATCTCTTGAACCTGAGAGTTTGAGGCTGCAGCAGTGAGCTGTGATTGTGCCACTGCACTCCAGCCTGGATGACAGAGTGAGACTCTGTTTCAAAAAAAAAAAAAAAAAAACAAGAAGAAAAAGAAAAAGAAAAGCTCTTTCTGGTGCCTCAGAGAGCTGGTGCAGCCAGAGGCAGAGGACTCCGGTGAAGCTTAAACTGGGACCTGAGGGTGGCTTCAGTTCTGGCGTATGGAGAGAGTGGG
>chr1	178225413	178225678
GAACTTTGGTGGTTATAATCAAAAGTTGACTTATATTGCAGAGTGTGTATGTGAAACCTGAATTCTATCTTGCGAATTTTGTCTTTATTGTGAAACTTATTTTATAGACATAAAACTGTAAAACACTGTGGCTGTTTGAGTACCTATAGTCCTAAATTTTGGTTCAGGTAAATAATTCTTTCCTCATTTTTGCGTGTAAAATGCACAGGATATATTGCATAATGGTATGTCACATATAAAGTCAGATAATTGGCTGGGCATAGTGG
>chr1	31111009	31111291
ATTATTTTGAAGTCAATTCCAGACACCCTGTCACTTCATCTACAAATATTTCAGTCTGTATCTCTAAAAGGTAAGGATTCATTTAAAAAAAAAAAAAAAACCATAACTACAGGGCCCTTATCACATCTAAGAGCATTGACAATGAATCCTTAATAACAAATATTCACTCGGTCACTTGAGCCCAGGAGTTTGAGACCAGCCTGGACAACATGGCAAAACTATGTCTCTACAAAAAATATGAAAATTAGTCGGATATGGTGGCGAGCACCTGTAGTCCCAGCTA
>chr1	167674726	167675008
TACAAAAACACACAAAGATGAGACAGACAGAAGGATTCCAAATCTGATCCCTAACCAACAACTCCAAGAGTATCCCTTCCAAACTATCCTCCTATTCTCCATCTGAGAAATCTCCCTGAAATCTTCCTGATGGAGAAGTCTCCTTAACCAAGACTCTTCCTACTAGTTAGGGAGAGCCAACTGAGACCCCCCCAGGAGCTGAACTGAGACAGACACCCCACAGTGGGGCTATATCCAAACCAAGACCCCCAAAGGAGCTGAACTGAGACAGACACCCCATGGT
>chr1	32518507	32518833
TATCTTCTCAGGGGTATGAGTCCAACGTCCCCAGGCAGATGCCACATCTCCCAGGGCTGGCTTCCATCTCCGTATCTCTCTTTAATAACCCCAGCTCTTTTCTTTTTCTCTTTTTTTCTTTTTCTTTTTTTTTTTTTTTTTTTTTTTTTTTTTTGAGACGGAGTCTTGCTCTGTCTCCCAGGCTGGGGTGCAGTGGCGCCATCTTGGATCACTGCAACCTCTGCCTCCTGGGTTCAAGTGATTCTCCTGCCTCAGCCTCCCAAATAGCTAGGATTACAGGTACGTGCCACCATGCGCAGCTAATTTTTTGTATTTTTAGTAGAGACA
>chr1	202695218	202695544
CTGATGGTTTCCTACCTGCGATAACAGCAAAACAGAACCTCTCAAACTGGAGGTTTCTGACATTGCTCATAGGATGCATGCTCCAGTGTACATCAAGTGCAGCAGCTGGGGGGTGACAGCTCTAGGTTCCTTAGCTCTGGAGACATCCTATTCCAGAGAATGGGACCAGCATGCAGTTTCCGACCTGCTTCTTCTATAGAGGAGCAGAATCCCTGACTACGCACTTGCCGTTGCCCAACATCTAGTAGTCTTAGTTTGCCCATGAGCGAGGGGTTAAAAAGAAGTGCTCTGCCAACAGATTTTCAGGCTCCACCCAGACCCCTCATA
>chr1	233446902	233447155
GACAAACTCCAAGCTGTATCTTACATCATAGAATACACTGAGTTGATGAATACAAACAATTCTAAATGCCAACAGCAAGCACAATCATACTTTAAGTAGTAGCCCAGGCAAATTTTCATTCAATCTACAACAAAAACCCAACACTCTTTTATTAATGAAATCAAGCAATCAAAAATTAAAAATATACATTTAATATCACCCTCAGACACAAACCAAATGAAATTCACTTTAATAATACACTGAAGTATAAAGAA
>chr1	160337551	160337804
TTCAGTTTTCTACATATGGCTGGCCAGTTCAACCAGCACCATTTATTAAATAGGGAATCTTTTCCCCATTGTTTGTTTTTGTCAGGTTTGTTGAAGATCAGATGGTTGTAAGTGTGTGGTCTTCTTTCTGAGTTCTCTATTCTGTTCCATTGGTCTATATGTCTGTTCTTGTACCAGTACCATGCTGTTTTGATTACTGGAGCCTTGTAGTATAGTTTGAAGTTAGCATGATGCCTCCAGTCTTGTTATTGTTG
>chr1	200844663	200844972
CATGTGCACAATGTGCAGGTTAGTTACATGTGTATACATGTGCCATGTTGGTGTGCTGCACCCATTAACTCGTCATTTAACATTAGGTATATCTCCTAATGCTAACCCTCCACCCTCCCCCCACCCCACAACAGGCCCCAGAGTGTGATGTTCCCCTTCCTGTGTCCATGTGTTCTCATTGTTCAATTCCCACCTATGAGTGAGAACATGCGGTGTTTGGTTTTTTGTCCTTGCGATAGTTTGCTGAGAATGATGGTTTCCAGCTTCATCCATGTCCCTACAAAGGACATGAACTCATCATTTTTTATGG
>chr1	194481862	194482171
CAACATACAATGGTGCTCTAATATATCTGGGAGCAGACTTCTCAGTGGAAACCTTACAGGCCAGGAGACAGTGGCATTATGTATTTAAAGTGCTGAAGGAAAAATACTTGTATCCTAGAATAGGAATAATACTTGTATCCTTTTATCCTTGTGTTTTCAACCCATTGAAAATATTCTTTAAACAAAAAAGGGAAATAAGGACTTTCCCAGTCAGACAAATCTGAGAGATTTCATCAACACCAGACCTGCTATAAGAAATGCTAAAGAGAGTTCTTCAATCTGAAAGAAAAGGATGTTAAAACAATAAGAA
>chr1	46230448	46230757
TTGGTCAAGTGAGGAAGTTCTCCTGTATTCCTAGTTTGCTGAGTTTTTATCAAAAAAGTTTTAAATGGGTTTTAGATTTAGTCAAGTGCTTTTTCTGTATCAGTTGATGTGACCATATGATTTTTCTTCTTTAGTATGTTGATGTGGTAGGTAATTGATTTTCAAATGTTGAGCCATCCTTGCATACTTGGAGTAAATTCTATTTGGTGATGGTATATAACTTTTTTATACATTGTTGGATTTGATATTTCTAATATTGAGAATTTTTGCATCTGTTTTCATAAGAGGTATTGGTCTGTAGTGTTTTTTT
>chr1	151418336	151418645
CTTAGAGTCAATTCATAATGGACTTTAATCACATCTACCTTCACAGCAACACCTAGATTAGTATTTGATTGAGTAACTAGGGACTGTCATGCAGCCAAGCTGACACGTCAAAAGACCATCACAGGGCTGTCAAGTTTTCATTTATGTGTTAGTTTTTTATTTTCAAGGAATTTGTGCTTTTCATCTAAGTTGTAGAATTCAATATGAAGTTGTTTATAATATCCACTCATTTTAAATATAACAATGTCACGCCTATCATTTGTGAAATGGTTTCATTTTTAAATATACAATATCATCGTGTGTGTGAAGG
>chr1	59406736	59407119
TATGAATGTTCATAGCAGCCTTCATCATAGCCAAAAAGTGCAAACAACCCAAATGTTCATCAACTGATAAATGGACAAATAAAATGTAGATTATCTGTACAATGGAGTATTATTCAGCAATAAAAAAATGAAGTAGATATATGCTACAACTTCAAAAACATTATGCTAATTGAAAGAAGCTAGTCATATATGCACATGTATGTTTATTGCAGCACTATTTACAATAGCAAAGACTTGAAACCAACCCAAATGACCATCAATGATAGACTGGATAAAGAAAATGTGGCACATATACATCATGGAATACTATGCAGTCATAAAAAAGAAGGAGTTCATTTCCTTTGCAGGGACATGGAGGAAGCTAGAAACCATCATCCTCAGCAA
>chr1	213899725	213900108
AATCGGTCTGTCTTCACAGGGTCAGGAATTTGTGCTCCTGATAGAGGTGACTTGAAGAAGCTGCAGTTCAGCAGAGCCACCTTGAACTTGGGGTCAGAAAGTCAGGACTTGAGTTCTGACTCTGTTGCTTTTTGACTAGGTAACTTGCTAAATCATTCAGGTTCTTGACTATGCTAAGAAATAACAACATCTATCCCACAGGACTATTTTAAGATTTACATGCAATATTGTTTCTAGAAATTTCTGAGGAATGGGGTAGGGGATGAATACATTTATAAATATTTCATTGATTTTTGAAAGTCCCAAAGCTGCATACAAATGCAATTTGGAGGTAACTGTTGGGGTAGAATTTAAGAAACCAGTCTTTGAAACTGAATCTTAAGG
>chr1	96076536	96076840
GAGAATTTAATTCTTTATATTTAATATATTGACATGTGAGGCTTCCTTCCTGTCATATTGTGGATTGTTTTCTGGTTGTCTTAGCTCCTTTCTTTTTCTCTTGCAGTTCATCATGGATTTGTGGATTCCCATAGTGGTACCATTTGAGTCTTTTCTCTTCCTCCTTTGTATTGTTGCTTTATGAGTGAGTTTTATAGTTTCATATGTTTTTATGATGGTAAATATAATGCTTCACTTCCAGGTTTAGGACTCTCTTGAGCATTTTTTATAGGACTGGTCTAGGGGTAACAAATTCTCTCAGGATT
>chr1	49485961	49486265
TAAATATGTGAAGCTGGAATAAAGAAATGAGAAATAAAGTGAAACATGCACTGATCATTAACATCCTACTGTGTGCCTAGGAAATTTCCCAGGTATTTTAAATATGCTACATTATTTGTTTACTCCATTTATAAACAAAAGTTGTTTATTTTAGCCCGATTTTAGATGTGAGGAAATTGACACTTAAACAAAGTGGCTTGCCCTCCAAAAATCCCCAAACTATTGGTAGAGCTAGGACTTAAATCTTAGGTGTTTTGGCCATAAAGATCATACCTTCTCTATAATATTACATGGAAACAGTAACA
>chr1	163586345	163586596
GCATACAGAAGCTCCATAAAAGCTTACTGAATAAAGAAGTTTGTCCTGAGCCTATTTTTTTTTTTACAAAACAAACAAACAAAAATCTCTCTCCTTTTTCTCCTACAGATACCAACACGCAGACTAAGACCATTAAGATTATCAAATATATTAAAACCCTATTTTATTGGAAAAAGAATATAATTGGGATGGAGGATAGAGAAACGAAAAAAGGAATTTTAAAAAGGAATAAATTAATCTAACAAGCAACTG
>chr1	194405485	194405736
AGTTTTCTTAGTTTCAACTATAATAAAATAGCTAATATTTGACTATTTTGGATCTACTAAAATAGCATCTTCATATGGTTCAGTTTAATAAGTACAATAAAATGGCCACATGGTGAAAAGCTAAGCTAAAGGCACTGACTTAACAATAAAACTTGTGAATGGTTTTGTAAATGATCCTTTATCTCATACTTTTATTATGAGGAGGGTGAGTTTCAAAAAATAATTCAGAATGATGACCTCTGAGTGATGAGT
>chr1	228788506	228788780
TGGTTCATGCCTGTAATCCTAGCACATTGGGAGGCCGAGGCAGGCAGATCATCTGAGGTCTGGAGTTCAAGACCAGCCTGGCCAACAGGGCGAAACCCCGTCTCTACTAAAAATACAAAAATTAGCCAGGCATGGTGGCAGGCGCCTGTAATCCCAGCTACTCGGGAGGCTGAGGTAGGAGAATTGCTTGAACCTGTGAGGCGTGGAGGTTGTGCCCCTGCACTCCAGCCTGGGCAAAAGAGCGAGACTCCATCTCACACAAAAAAAAAAAAGAA
>chr1	19776062	19776336
GATTGCACCACTGCACTCCAGTCTGGGTGACAGAGTGAGATTTCATTTCAAAAAAATAAAAAAATAAAGTTGCCACAACATCCCCAGTTTGTCTCTGGAATCCTCCCAGACTACCTCGTTTTTCCACTCTGCTACTCCTTGTTCATAAATTTCTTGGTTCTCAGCTGACTTTGTTTTGGCTTTACATTACGGTTTCTATCCTCCACCCATGTCTTTGCTGGATGATCTGCTGGGCTTGACTCATTCTTCTGGCTCTCAACAACCATATGGATCCA
>chr1	18126045	18126333
AGTACTCACAACAATAATTAGAGTTCACATATCTACGTGCTTACTGTACTCCCAGGGGATGTGCCAAATGCTTTGCCTCTTTGCCTTAAGAGTTTCTCACAACAACCTCATGAGGTGAGTACTGTTATTTCCATCATTTTACAGATGCGGAAACTGAGGCACAGAGAGGGCGAGTAACTTACCCAAGGTCACACAGCTGGTACATGGTAAAAGGGGTAGTGAAAACACAGTGGAAGCATAACTAACTCCAAAAGGGGAGTCCAGGAGCGGGACACTTATGAAAGAGAGA
>chr1	88398920	88399208
ATTTTTGATTCTCAAAAACTTTTATAAACTAATCATTTATTCAAATAATCATAAGTGTTAAAATATATGTACCTAGAGGCTGTCAATAAAAAGAAAGTTCCAGTTTAAATTTCAAGTTTAACACTCAGTGGTTTCAATATTTTTCAGATGTTTCTTTAAAATCACATGCACCTGCTCCAAGAAGAGGAGAAGCGGGTGTTTATACTATAATTATCTAGAAACCATTTAACTTCAGGATGAAAATATACATATATATATATAAATATATGCACAGACATATACCAGCACA
>chr1	160185505	160185818
TCTCCTGAGGCAGCTGACTTATGCTAATTCTTGCTTAGCTCAGTTTCTTGAGTTTAGCAGAGGAGATCACTGTCACCCACACCCTCTTTAAATCAGCCTCCTGTGGGGCCATGTCTACACAACCAAGGCCTCATTCATTCGTTTATTCCAAAATATATTTATTGAGTGCCTTCTGTGTGCCAAGGACTGGGGATTCAGTGGTGAATAAACAGATAAAAACACCTGTCCATAGGGAACTGATATTCTAGTGTGATTACTGCTAGGAGTGTGTCTGAGTTGAATTGAGGCTCAGAAGTAGATGTGTCTGAGAGGCC
>chr1	181416463	181416776
GTCCATTGCTGGCATGTTAACAGCCAGTACTTCAGTTTTTATCATAAGTGAGTTTGAAAGAGGATGACATGCCAGACATTCCTTCTGAAAGTAAACTAAGGTAATGATGGAACTCAAGGGAAAAATCAACATGTTACTTATAATTCTATTTGGGGGGTTGGGTGGGGAGATGACCATTCTGTGAAATGATTTATACAGCACTGTAGAAAGAAAAGTCCCCTGGGTGATGACTGTGAGCTGCAAAAGCAACAATGAACAAAGGGGACTTCCAGGGCCTCAGCCTTCCTGGCCACACCCGGTGGGAATGCCCCAGT
>chr1	116406414	116406762
TTCCTTACCTTCTCAATGAAACACCAGAGAATGCAAACTGCATATAAGAGCTTTTCTGGAGCTTACCTCTGTCTCATGTACTTATCAGGGCTTGTTGTGCAGACCACTGTTTTACGTCATTGATTATGTGAGTAAGAGGGAAGAAAGGAGAGTCAAGTTACACCCTTGGAAGATGAAACTTATAATTTCCATGAAGCTTACTTTATGACAGTACAGAAGTTTTCAGGGTACTCTGTCATTCAGGAGTGAGTGAAAGTTTATCACACTTAATGACACCACTATGTAAGTTTCCAAGGGTAGAGCCAAAACACTGAGAAAATAGATGCATGTGTTGTGTGATTACTAAACC
>chr1	214743524	214743872
AGCAGTTTAAATTTTTTGTCCTTTTACGATCTTTGCACATAAGACTGCCATAAAATGTTTTCCTAGGCAGGTAAACAGAGACGCTTAAATAATTAAAATACAATCACCAACACCCATTTTCTCTTCTATAAGAAAAATAGCAGTTTTAAATTTTTTATATCTTTTATGTTATCATTTAAATGCAAAATAGTGGAATAAATACAACAATCTGATCTGATTGAAACACAAGTGTAACTACAAGGAGTCACACAATCATATTGCTTTAAATAAGAACGAACCTAAAAGAAGCAAAATTAAAATTAAAATCATATGGCTAAAACATACACCTTTATAACTTTCCAAAACTTCA
>chr1	224744679	224744986
TGTCCTTGCTGATAGCAAAGATTTGCCCTTTTCCTCAGACACAGCTACTCTCCTTGTAGCTTTACAGAGTGTGCCGGGTCCTAGGCCTCCACCCACCTGTGTCTTAGGGGCTGCTGGCTGTGTACCAGGCACCCTTACAGTATTCACATCTTTAAACTGGAATCACAGGCTCTGACCCACCTCCCAAAAGCCAGATTGTTCTTACTCTCCTAGCTTCTGCCTTTGAGGCTCACTTCCCTCTCTCCATGCCACAGACAGCTTTGACTTCTGACTTTTTGTCTTCTGATCCCTTCCAGCCACTGTAGAAC
>chr1	150951938	150952245
TTCACGTGTGGTTACAGAACATGTCCTAGATCAGATTGAGAAATTCCTGTCTAGAGTCAGCTCCTGCCTGGCTGTGTGACCTCAAACAAGTTTCTTCCCTTCTCTGTGGGCCTCAGTTACAATATAGGGGCTGCCCTCTGTCCTTCATTCTGTGGTTCTACAACAGAATCTCCTGATAGTCTAGGAGGAACCCCCAATTATCACAGGAATATCGCAGGGGATCTCTGGTGCAAGCCTTGGGGCTAGGCCTGAAACAGACATACATAGACATAAAATCTAAGAGTGGAGATCACTGATCTCAGACACAG
>chr1	117993954	117994252
ACCCTGGGGCTGGGAGTGCCCTGCCTCTTAGTGGTATACTTAGTACTTTGCTGGGAGCTCAGCACCATGACTGGACATACTACCCAGAGGCAATGGGGCCACACAGGCTGGTTCCCTAAGAGATTCAGCCCCAGAGGAACTGTGAGGCCTCAAAGCTAATGGTGCTGGGCCACTCTGTGAGCTGACGGTCTCTCCTCAAATAGCCGCCAGCCGGGCCCAGTTGTACCCTGATGGAGTGGCACAGCCAGAGCTGCCCACCCTCCTCTGCCAGAGCCATCTCACATCTTAGAGGGGAGCAG
>chr1	66796904	66797202
CCTCAAAACAAGTCACAGAATTAGACTATATTATATAGTCTAATATATTCACTGTGCTAGATGGGCAGTTGTGGGTTAGCTTAGCCTTCAGTTTGTTTTTTCTCACTTCAAGTTGAATTCACAAATAATGTCTGGTTTTGTGGGTGTGTAGTTCTCTTTTTTTAGGAAAAAAAAAAAACCTTCTACAGCATCCATTTTATTAGAGGGAGACATTCTTTGTCACTTGGGTTCCAGATTAATAATTCTAGAATCCTACCATGCAGGAGTTGTGATTTGGTTTCAAAGAATCAAAGAGAAAA
>chr1	213672946	213673292
CACAACCAAGCTCCAGCATCTCAGGTCAATCTCAGACTCCTGCTGTGCTGGCAGCAAGAATTTCAAGCCAGTGGATCTTAGTTTGCCAGGCTCTGTGAGGGTGAGACCTGCTGAGCCAAACCACATGGCTCTCTGGCTTAGGTACCCCTTTCCAGGGGAGTGACTGGTTCTGTCTCACTGGTGTTCCAGGTGCCACTGCGGTATGGAAACAAAACAAAACAAAACAAAAAACTCCTGCAGCTAGTTCAGTGTCTGCCCAAACAGTCACCCAGTTTTGTGCTTGAAACCCAGGGCCCTGGTGGGGTAGGCACCAGAGGAAGTCTCCTGGTCTGTGGGTTGTGAAGACC
>chr1	12003758	12004104
CCAGGCACTGTAGCTCATGCCTGTAATCCCAGCACTTTGGGAGACCGAGGCAGGCGGATCACAAGGTCATGAGATCGAGACCATCCTGGCTAACACGGTGAAACCCCGTCTCTACTAAAAATACAAAAAATTAGCTGGGCGTGGTGGCAGGCGCCTGTAGTCCCAGCTACTCAGGAGGCTGAGGCAGGAGAATGGCGTGAACCCGGGAGGCGGAGCTTGCAGTGAGCCGAGATTGCGCCACTGCACTCCAGCCTGGGCGACAGAGCAAGACTCCATCTCAAAAAAAAAAAACAAAAAAACAAAACAAAAAAAAATGTTTCTACAAATGTTGTCCAGGCTTAACATGC
>chr1	72555252	72555586
AAGTCTGGAAATTGATTGAGAGGCTGTGATTCTCTGTTTTTATAATTCAAATTAGTCTTTTGTCCATTCGACCTAGAAGTTTTCTCTTTATATAAATTAAGTAGGAATGCAGTAGGCTTCTTGTCAATTTCACTTCTAGTAACACCGTGATTAATTAGCCAATGCCAGAGCTCTACGCTAGTCAGACTATTCTGATTGTTGCTTTGTCTCTGCTGTCAATTATGATAGCTATGCCCACCTTGCCTTTGACAGTTCAGTGCCACCACTTGGCCCCTGCCGCCTTGGGATTCAGTTATTCCCATTGCATTTAAATTTTGTGGTCGAGTGACTGTGGT
>chr1	43422449	43422783
ACCAAGCCCTTGTAGTATGCAAAAGGCATCTCTTGCTAGATGCTGGGGACACAAGTCCTCAAGGAACTTATAATTCAGCAGGAGGCGACAGACCAACAAGTGCAAGGAAATGTTTTAGGTAAATCTGACAGAGGATAGGGGTAAAGTGCAATCTCAGGAAGGAGTGGTTATTGACCATTATAATAGAGATGCCACGTTATCTCTATGACAACCAGTAAAAATCATATCTCCTGTGTATTGGAATGTACCGTTACATGCACCAGACACTGCTTTAAACATTTTATAAATATTCCCAATTTGATTCTTACCCTGTATAGTTCATACTATTATCGTGC
>chr1	190695410	190695688
AGTATTTATTGCCAATAGCACAATTTAAGCTTCAAGTGAAAGCTTCCATTAGCTTGACAGCTTTCCAACACTTAAAGAGTTGCCTGATGAATTTTGGTAGTGATATTAATGAATGAAATTTTTGATATTGTGTAATGAAGTTCATCAACATTTGGAAGACCTGTATAACTCAGCATAACAATATTCTCTAAGTGTTCAATGCATCATATTACAGAATCAACATTCACATCACACAATAGACCAGTGGATTTTAATGTCATGAGAAGTTTATTGAGATAG
>chr1	72421849	72422127
AACTGAAACACTATAAACAAATGATTTAAAAGTCTGCTGATCATCAACTGTGACTATCTAATGCCAGGTGTTGAGGATATTACTATACATAAGAAAAACTTCCCTAACTTGAAGAGCTCAATATTTAGTATTGGTAATTGTTGTTTGTATTACCTTCAGTACAATTTGCTAAATCCTGTAATCCAGAGGTCTACAAAATGTATAAGAACTTGAGAGGATGTTATTTCTTCTGCTGGAGGAGCTATAAAAGATTTCACAAATGAGCTGACATTTGAGATT
>chr1	77719282	77719609
TCTGGGGCTCAGCTTGCACCATGGATTCATCCCAGCTTGAGGCAGGGAGCCAGACTGTAGTGGGCCCTTAGCAGCAGTTCGGTGGCTGGGTGCCTGGCCAGGTGAGCAGAGGAGAGGGGATGCCCCTACACTGATGAGACCAAATGCATAGCAGCCATGCAAAGTGGTAAAAGAAGTGGTTCTCATCCCATCCTGACGTCACTAAGGACATGACGGCATGGCCATGGGCCCTTCGCATGACCTCTCTGAACATCAGTTTCCTCATCTGTAAAATGGAAGAGTGGGTGGCAGGATTGGATTAGGTGATCCCTAAACTCCAAGCTCTGAA
>chr1	4193119	4193446
ACTTCCTGTTTCCTCTACCTTACAAAGGAGCCCAAGTGAAGACAGTACAAAGGAAAGGCATAAACCTCAGTGGGCACTAAGCTGTTTGAAATGGCTCAACTTCTATTTCTACTCTCTCTCCCTTTGCAGGACCCTGGGGAGCCCATGGCCCTAGGCCGATCTGGGGGCTCTCTCACTTTGATAGATGCAGGAGCAGAAGGGATTCATGCCCAGTCCTGTGTTTTCTGGCACCTTTCCCAAGTTGACCAAAGGGATTTTAGGGTAGATATTCTCCCCACCCCAAATTAATTTAAGTTAAAAAGTAACACCTGACAAAGAGGGTGAGACG
>chr1	25898566	25898863
ATATAAATGGGGTCATAAATGCAGCTCCTGGTATTTCCTCCCCACTCTAGGTCCCAAGAGCCAGGATACCTGCCTTCTAATTGCTTTTCAGCCGTCAGTCGACTCTGCCACCCAGATGAGGCCTGATCCCCATCACAGAGCGTGGGCGTCTGGCATATGGTCTCTTGAGTTACTTCTAGGTCCTAAAATAGCAGGTGATTGGGCCACTACTGGGTGTGTTTCATCCTGGCTGATGACAGCCTGGTGCAGCCAGGCAGACAGCAGGGTCAGCCCTGGAGACAGAGGTGCTTCATGGGTC
>chr1	193174751	193175048
AGAGTAACAAACTTCCACACCAAACCAGTTATCTCTAGCCTTCCTGTCTCACCTAAGACAAATATAAATAAATACAAGCCATAGTCAACAGGGAAGAGGGCTTTGAAGAAAGAGTCTGCAAACAGTATTACCCAAGAAGAGACTAGGGGGCAGGAAGGGGGAAAAAAGGGACGAGATACTTCTGAAGGGCACAGCCCCGGAAGACAGGCCCACTAAATAAAATAAAATTTATATAGATAGTTCTATAATGTCTCCCTAAGCCACCAAAACAATTCAAACTTCTGGTGCCTACAATGAC
>chr1	8266148	8266441
CAGGAGAGGCTAACGGGTAACTGGTGGTAGGATTGGAGTCAGGGGCGCTATCTTCCACCGGCCTTTCTCCTCCCAGATTGAACCAAGTTCATCAACTACATGTCATGTACAGCTGGAAGGGTTTCCTTTCCCTCATGGGCAACTTGTTTACTCATTTAGTTTCCACATAGAACCGGGTTCTGAAGAAGTGATTATTACAGTCACGGCAATAACTTTAATGATGACAACGACTTTTTCCTTCAATTAGGTCCCCACTGAGGTCTTTGGTAATTTTCCACAGGGAGATTAGTAAGG
>chr1	211659917	211660210
TTTAATGCACGGAAACATTTCCATTCACACATGAGCTTAGTTGATGCGGAGAAGAGAAAAGATTTGACACAAATTTAGGGGGCTGGGTGGAGCTCAGGGAGGGAGCCTGAGTGCCTTGTCGATTGCTCTTCAATTTATCAGTATTTTCCTGGAGTTCCTTTGCAAAGCCCTCTGCTTAATCTCGCCACTGCGTGGGAGGATTGGAAGAGGAAATGTGGCTTCCCAGGTCCCTTGGCTTCCAGATCTGTTTAAGCTGGGCAGCTCGGCCCCTGCTCTGTTTAAACCCATGTGCTG
>chr1	70092538	70092837
TGGGAAGATCACTTCAGGTCAGGAGTTTGAGACTAGCCTGGACAATGTGGTAAGATCCCATCTCTACAAAAAAATAAATTTAAAAATTAGCCAAGCCTTGTGATGTGTGCCTGTGGTCCTAGCTACTTGGGAGGCAGAGGCAGGAGGATTTCTTCAGCCCAGGAGATGAAGGCTGCAATAAGCTAAAATTGTACCATTGCACTCCAGCCTGGGCAACAGAGCAAGACCCTGTCTCTAAATTTAAAGAGAGAGAGAGAAGCAAGATTTTGAATTTTTTGGTAATGATAAACTACCTATTTT
>chr1	12399938	12400237
CATTCTCCAGTATCTTGCAGCTAGTTGACTGGTTTGTTCACTGACATCTTAATTCGTGGACATTTTCTTAGTTCACTCTGTATTTTCTGGCAGGAATTGATTATATGCGAAGCTGGAAAAGGTGAAGCGAGTTGAAGGTAGTTGCTATTTGACATACAGCCCTCCAAAGAGCTCTGCTTTTTTTCTCTTCCTTTCATCTCAACACACTTTTCTTGTAGAGACTGGCTTTTTCATGAATGAACTCATTTGGAGGAAACACCTGTACTCTCTGCTTATTTACTGTGGAGAGAGCATTTTTGT
>chr1	35926720	35927003
CCTTTCCCAGAAGGAGAAATCAGAATCCAGGGGAAAAGAAGAAGGATGAGAAGAGCACGGACATCATTTGACTTAGAGTAGGGGGGTGCAAATGAGGAAGTTCACATTCCTGGCTCTGTGGAGTTGGTAGAGCCAGGGAATAGACCTGGTTGAAGGGATGAGGAAGAGCAGAATAGATAGAGGCTTGAGGAGGGAGAGTGGGGAAGGTCTTTAGCAGCTGAGGTGGAAAAGAGGAGAGAGAGTCTCCCTTTGACAGCAGAAAGGCCGTGGGAATCCCTCCCACG
>chr1	218466974	218467257
GGCCTCACCAGAAATCAGCCCCGATGGCACCTTGATCTTAGACTTCTAGTCTCCAGAACTGCGAAAAAATAAGTTTTTGTTGTTTAAGTCACCTAGCGTGTGGTACACTGTTATGGCAGCCTGAGCAGATGAATACAGACATGAAATAGCTATAGCAGAAAGATGTTGGTCTTCTGTCACAGAAACTATTTAAAGCTCCTAAGCCTACCAGTGTCATAGATGTACACTTCCTTGGACATAGTTGGCTACGGCCGATAGTGTATATTAAAATATGCTTTCTTCAC
>chr1	151291384	151291756
CTGCCAAACAAATATTCCTGCTAAAATTATTCCACAATATTGAGGAGGATGAACTCCTCCCCAACTCATTCTATGAGGCCAGCATTATCCTGATACCAAAACCTGACAGGGACACACACACACACACACACACACACACACACACACACACACACAAACCATCAGGTCAATATCCTTAATTAACATCAATGCAAAAATTCTCAACAAAATACTGGCAAACCAAATCCAGCAGCACATCAAAAAGCTTACCCACCACCATCAGGTTGGCTTTATCCCTGAGATGTAAGATTGGTTCAACAATAAACAAATCAATAAGTGCAATTCATCACATAAACAGAACTAAAGGCAAAAATCATATGATTGTCTCAATAGA
>chr1	150443964	150444336
ACGGATGTGAATTCTCCTAACTTTGTTTCTAAAAGGAATCAACTAGGTCATGGACCACTAACATACAGATTCCTGGGTCCCATCTACTAGAAATTTGGATTTAGTTGATCTGGGATAGAGGCCATCAGTTTGCTTTTTAAATAATTACCATAGGTGATTCTGATGCAGCTCATCCTAGGAACCTCTTTTAAAAACATGGAGGTAATTGTATTTTTGCTGAATTTTAATCTCCTTTTTGTTTCAAGAGTATATGAGGTATTCTTTTCCTTTCCAAGACTGATTTCTCTATGTGTATATTTGATTCAATTTCTGTCATTCCTTCTAGGTCCTTGATCCAACAACGATTCCTTTCTCTGTATCAACAGATTCTTAC
>chr1	216151131	216151447
TGAAGAGATGTCAAGAAGAAATCTTTCCCAGTGATGACAACAAGGCAGGAGGAGAGCAGAGGGAGGGAAGAGAAAACCAGGGAAAGATCTCACTGCCTGGTAGACACAGTAGTGTCCTCTTAGATGCACCCCAGGAAACTGCATGCTCAGTTATGATGTTCATTCAGCACCTGTGCTTGATAAAGGATTGGAGGAGTACAGTTAAATCCAAGAATTCCATGAATGGGATTTGGAAAAATACTAAAGTTTGTCTCGATCAAATAGAACCTTATCATTAATATTACCTGTAACCCACATTCCAAAATGATTATAGGAGA
>chr1	211925844	211926160
TCTTGTGCTTTAAGAGCAGGTTGATGGTAAATTGGGAACAAGCATTTAGATGCCTCAGTGATTTTTTTTTGTGTGTGTGCAAATTTGTGCCTAGAGTTCCTCATTAGCTCTTCCATTTTCAATGAGACCACACAGAATGGTGGCTTGAGCACCATCTTATAGGAGCTGGTTTTGGAGAGGAGTTAGACTAGGGAGTGTCTACCATCTTAGGCCATAATTGCTCACTCCAGCCTCCTAGTTTCAACCATTTACCAGCCCTCCCCAACAATAAAAAAGTACAAACAGAGAAATAAGATCAGCTTGGGACATTGCCCTCT
>chr1	181842431	181842704
CCCTGGACCTAACTGCCTTTTCAAATCCCATAGGGCCACCTGCACGTTCCCAGATTTCTTCCCTGGCTTGGGCTGGGACATCTTGACAGAAAGGTAGGCAGCGGGGGGCAGGTGTGCCTAGCACTTTGGGAGGCTGTAATCTCAGCACTTTGGGAGGCTGAGGCAGGAGGATCACTTCAGCCCAGGAGTTCGAGACCAGCCTGAGCAACAAAATGAGACCCTGTCTCTACAAATAAAAAATTAAAAAAATTAGCCCAGTGTGGTGGCACACACC
>chr1	113900407	113900680
ACAAAGCTCATTCTTTGAGATCAATAAAAGTGATAAACCTCTAGCTAGACTGCTTAGGAAGAAATTAAGCACAAATTAGTGCTATCCGGAGGCCGGGTGCAGTGGCTCATGCCTGTAATCCCAGTGCTTTGGGAGGCTGAAGCAGGAGGATTGCTTGAGTCCAGGAGTTTGAGACAAGCCTGGGCAAATAGTGAGACTCTGTCACTACAAAAGAAAACAATATCAGGAATGAGAGAGGTGACATCACTGAAAATCCTATAGATGTTAAGTGTGT
>chr1	189102783	189103080
TAATGTATTTCTGACTTGCCTAGTCAACACTGCATGATATTTTCATCTATAGCTCCACAGTCATTGCCAATTTATCCCATAGCAATACCTCACAATTGCATGTCCCCTGCACAGAGAACTATAGTTGAGTAAGAACCATTTCAGTCCTCTACACCAAAGTCACACCAAAATGATCCATGTTTCGATACTCTTTCATGTTAACCATTACACTTCTAAGTACAAGATTTCTGCCCTGTGACAAGGTTGGAGTAAGTTTTCTGTATCAGTTATTTTCTGTGTCCAAATGTGATTCTCCTCA
>chr1	195074232	195074529
GACCAAAATATTACTTCTAGGTTTTGAAATATAAATATGTCTTTTTGTAAAAACAGAAAGGTTTTTTGTTTGTTGTAGTTGTTTGTATCACCTTGGAGTCGTGTATTTTGATTTATTCAATCTGGATATCTCTGGAAACTGGCTCCTCATTGCTTCTCATGTGCCCTAATTTTATCTGAGTATTTCTCTCTTTTTTTTTCAGCATAACATGTTCTAAGTTCACTTTATATTTCCTCTGCCCAACATTCAAAATCATACACCTTTCCTAGAAAGTCTGATTATTTTTAAAGCAGAATAA
>chr1	192900222	192900539
AGACAGTGTGGTGATTACTCAAGGATCTAGGACTAGAAATATCATTTGACCCAGCAATCCCATTACTGGGTATATACCCAAAGTATTATAAATCATTCTACTATAAAGACACATGCACATGTATGTTTATTGCAGCACTATTCACAATAGCAAAGACTTGGAACGAACCCAAACGCCCATCAATGATAGGCTGCATAAAGAAAATGTGGCACATATACATCATAGAATACTATCCAGCCATAAAAACGGATGAGTTTATGTCCTTTGCAGCAACATGGATGAAGCCGGAACCTATTATTGTCAGCAAACTAACACAGG
>chr1	147356263	147356580
ATCACTCCTGGCATGTGCTGCATAGTTATGTGAACGTGTCACACCTAACTTTGGTCCAATGTCTTCAGACTTAGCACAGGTTGCCACTGGCATGGTCTGAGAATAGGAATAGAGCCATGCCCACTGACCCATCCTATGCCTGGGCTTCGAAATGGAACTATAGTTTCATTCAAACCTACATGTGCCTATAGGTCCTGCCTGCAGCAATGACATCTCTCAGTTTAGTAAGGGCTGCTTAGTGTGGGAATATGACTCCCATCTGGAAGACCAGGTGGAGACTTATCACCATCAAAGTAAAAAACCTATTGTCCACTTCAA
>chr1	22545946	22546244
CGGCTTCTGCAAGAGGCAGCCAAGCCCCAGCTTTTGTGCAGCCAAACTTCTGGCCAGTGAGTTTACTTAAGAGGAGGGTTCTGGATCACTCGAGCCTGGGAATGTCAAATCTACAGTAAGCCATGATCATACCAGTGCACTCCAGCCTGGGAAACAGAGCAAGACCTTATCTTAAAAAAAAAAAGAAAAAAGAAGAAGAAGAAGAAGAAAGAAGGAGAAGGAGAAGAAGAAGAGGCCGGGAGCGGTGGCTCACGCCTGTAATCCCAGCACTTTGGGAAGCTGAGGCGGGTGGATCATGA
>chr1	191731638	191731936
ATTAACTAAATGCAACCTGTGGGACTTGTGTTAAGTTCCTTAAGCATTTTTGTTTTTGAATCTAGAGCAGCCTCTTTTCCCTTAAGGCCCCTTCTTTTCATGTCATTGATTTGTGCAGAAACTGGGTCACATTCTGGGGAATGTGCCACATTCTGGATCTGTGTCTTTACTTCCTTGTGACATTTAACTTGTTTTCTCTATTTTTCTATTTCTTACAAACGGAAGTTAGCTCTATACTAGAGGCTTGATTATATTTAGGTGCAACATTTTTGGCCAAAGATATTCAAAGATGATTCTAG
>chr1	52424299	52424612
AGACCAGCCTGGCCAACATGGTGAAACCCCATCTCTACTAAAAATACAGTATTAGCTGGGCTTGGTGGCAGGCACCTGTAATCCTAGTTACTTGGGAGCCTGAGGCAGGAGAATTGCTTGAACCTGGGAGGTGGAGGTTTCAGTGAGCCAAGATCATGCCACTGCACTCCAGCCTGGGTGACAGAGCGAGACTCTGTCTCAAAAAAAAAAAAACAAAACAAAACCCAAAAAACAACAACAAAAAAGCCTCTCAGTAAACTAGGTATTGAAGGAACATACCTTAAAATAATAAGAGCCGTCTATGACCAACCCAC
>chr1	118747849	118748162
TCCTATTTTTATGGCTTTTATGAAATCAAGCCTGAAGCTGCACCAGGCAGGACAGCCAAAACTGGTAAGAAAACTGTAGCCTTATTGGTTTGAATAACCAGAGAAGAGAATTTGGAGCAACCACAGTTGCTGGAAAATGAGGGGAGAAATTTTGGAAAGGAGCAATCCAAAGAGAGAGTATCCCTAATTCTCTGAATAACTTTTGGCCTAACTTCTGACTGACTCCTGAACTATGCATTTGAGGGCAGATTCCAAGCAGCCCAGTAAATAACTGAACTAAAATTATTTAAGCCAGCACTCACCATAGGGATACA
>chr1	104381061	104381407
CTATATAAAACTAGAAATAAAGGTTCAAACAAAAAGTTGAGCACTGGACAATTATGCTATTTGGGATCTAATATTTCTTTCTGTAGGCAAAAATATGGAAATTGGTTAAGACATTTTTAAAAACTTTACCCGGTTACAATGTTTTGTTGTTGTTGTTGTTTTTCTTCTAAGAGAGGCATTTCTTCAATTACATTCAATAATGATTATTTTTCTTCCTGTGAGAGACACTCTATAAGTCATTAGAAGATTTATAGTAGAGCTACAATTTAAGATAGGGCTATTCACTAGTATGGATACTATTCACCTTTATTCACACTTAAACCATTGCCAGCTTTGCGTCCAAGAAT
>chr1	197794660	197795006
GGTGAAAGGAATAGAAGAAAGTAAGTGGTTTTGGGGTGCAGAACACAGATGTAAAATTACTTTCCTGGCATTATAGCCTATAAATTGTAAAATTTTAATTTTAAAAAATTAAAATCTTCACTAATTTTTTAAAAATTAAAATGACATGAATTTCCCCATAACTGTTAAATTAGATGTGGGTATAGGTGTATGTGTATAGGTGATATGTACGTATCAAGTTGTAAATGTTATTTTTGTCTATATGTGGGTGTCCCACATGCATATCTATCAGGATTTCAATTGATTTAGCTTGGTACTTGGTTGCCATTCTCTCTCTCCAAAACTTAAAATTCAAAACACAATCAGTA
>chr1	102723721	102724018
AGCACTGTCCTGACAGAGCCATCAGACCAAACTCAGCTGGCACTTACACACAGAGGAAGTGTTTAAACCAGCGCTAGCCAGAGGGTAATTGCCAGTCCCAGCACTTGGAACTTGAGTTTCTGCAAAACTTATCGCCGAAGGTAATGGGTAATGGAGCCCTGGGTCTCTAAGAAAACATGAAAGGCAGCCTAGGTCATTAGGATCGCAACTCTTAGGTGAGTCCTAGTGCTAAACCGGGCCAGAGACAGTGGACTTGTGGGGCACCATGACCTACTGAGAAACCAGCTGGGTGGCTAAG
>chr1	62941694	62941991
TCATTATGATGTTAGCTGGTTATTTTTCGCATTAGTTGATGCAGTTTCTTCCTAGCCTTGATGGTCTTTACAATTTGGCATGATTTTGCAGTCGCTGGTACCGGTTTTTCCTTTCCATGTTTAGTGCTTCCTTCAGGAGCTCTTTTAGGGCAGGCCTGGTGGTGACAAAATCTCTCAGCATTTGCTTGTCTGTAAAGTATTTTATTTCTCCTTCACTTATGAAGCTTAGTTTGGCTGGATATGAAATTCTGGGTTGAAAATTCTTTTCTTTAAGAATGTTGAATATTGGCCCCCACTC
>chr1	40417393	40417691
TTTACCACCATATTTAAAAAAGCTATTTTGTAGGATGCTGGTACAAAATGGGTAGTCAATTTCAGTTGACTGATTTCAGAAAATGAGACCCAGAGAGGTTATCTGGTAATTGATGGGGCAGAGATTTGAAACTGTAGCCAGAATGCCTGTTATTTCCCTCTGTTGTTACACAACTACCTCAGAATTGTAATACTTTTACCCAGCATGATAAAGTTTGAACTTTACAATCTCCAGATTTAAGAAGTATTGTAAGTCAGTCCTTTTAGTAATAATGGCTCGCTAATGCAGAAATGGAGGAT
>chr1	24594686	24594984
TTTTAGTAGAGACGGGGTTTCACCGTGTTAGCCAGGATGGTCTCGATCTCCTGACCTCATGATCTGCCCGCCCCGGCTTCTCAAAGTGCTGGGATTACAGGCATGAGCCACCAAACCCAGCCTTGAATAATTTAAATATAACATTTTAAACATTTAAAAAGTAATGATTACTGGCCGGGTGTGGTAGCCTGTAATCCAGCACTTTGGGAGGCCTCCTCACCAAATTAGCCAGGCATGGTGGCAGGTGCCTGTAATCCCAGCTATTCAGGAGGCTGAATCAGGAGAATTGCTTGAACCCA
>chr1	194413260	194413545
ATACACCATGGAATACTATGCAGCCATAAAAAATGATGAGTTCATGTCCTTTGTAGGGACATGGATGAAATTGGAAATCATCGTTCTCAGTAAACTATCGCAAGAACAAAAAACCAAACACCGCATATTCTCACTCATAGGTGGGAATTGAACAATGAGAACACATGGACACAGGAAGGGGAACATCACACTCTGGGGACTGTGGTGGGGTGGGGGGAGCGGGGAGGGATAGCATTGGCAGATATACCTAATGCTAGATGACGAGTTAGTGGGTGCAGTGCACCAG
>chr1	78012232	78012517
AGGCCAGGATGGAGCCACTGATCCACATGGAGTATCTACTCTCGGGAGGAGCAATGATCTTGATCTCCATCGTGCTGGGCCCCAGGGTGGTGATCGCCTTCTGCATCCTGTCAGCGATGCCAGGGTACATGGTAGTGCCGCCAGACAGCACTGTGTTGGCGTAGAGGTCTTTGCATATGTGCACATCACACTTCATGATGGAGTTGAAGGTAGTTTCTTGGATGCCACAGGATTCCATGCCCAGGAAGGAAGACTGGAAGAGCACCTTGGGGCAGTGGAACCGCTC
>chr1	239910461	239910739
GAAGCCTTTAGTTCCTTGAAAACATCATGTTCCAGTCTTCACTCTCCGTCAACTCTTCTCTTCTTCCCTTCTTGCCTACACCCTCTGGGGGTATCATCTGAACTGGTCAGCCTCACCCTTCATTCTCTTCGATCTTTGTCCTTCAACCTGGAGGGATGCCCTAGCCCTTCTCTGCTCCTTCACAGTGGCTAAGCACTGCTGAAAAAAACTAAACAGTGCTATTTGGCACAATTATGAACTTCGGGTCTGCAGTAGCTTCCATCAATCTCTTTCTGGCTC
>chr1	196550686	196550964
GTCTCCTTGAGCTGTGGTGAGCTCCACCCAGTTGGTGCTTCCCGGCTGCTTTGTTTACCTAAGCACGCCTGGGCAATGGCGGGCGCCCCTCCCCCAGCCTCGCCGCCACCTTGCAGTTTGATCTCAAGACTGCTGTGCTAGCAATCAGGGAGACTCCATGGGCGTAGGACCCTCCGAGCCAGATGCGGGATATAGTCTCCTGGTGCGCCGTTTTTTTAAGCCCGTCGGAAAAGCGCAGTATTCAGGTGGGAGTGACCTGATTTTCCAGGTGCCGTCTGT
>chr1	13405011	13405307
ATACATTTCTTTTCTTTTCTTTTGGGGGTGGGGGACAGTCTTGCTCTGTCACCAGGCTGGAGTACAGTGACGTGATCTCGGCTCACTGCAACCTCCGCCTCTCGGGTTAAAGCGATTCTCCTGCCTCAGCCTCCCAAGCAGCTGAGACTACAGGCGTGTGCCACCATGCCCAGCTAGTTTTTGTATTTTTAGTAGAGATGGGGTTTCACCATGCTGACCAGGATGGTTTTGATCTCTTGACCTTGGGATCCGCCCACCTCAGCCTCCCAAAGTGCTGGGATTACAGGCGTGAGTCAT
>chr1	60780898	60781194
ATTTTATTTGTCCCCTGTACTTCCTAATCCATTTCCTCATACACAGTAGGCCATTTGACTTGAATGGACTCACATTTACTCCCACAGTGAATTATCCTAGCAGCACCATGAGTTGGGCAGGGGAGCTATTATTATCACCCCAAATTTACACATGAACAATCATGGATCACAGTAAGTATATAGTATACGCCAAGCACTTGTTCAAAGCTCTGCATAAATTGACTATCATTATTCTTCTTTCATTAATGAGGAAATTGAAGCCCAGAGAGGTTAAATAATTGCCCAAGATGACATTTA
>chr1	192126156	192126996
GTTATATTGTTATATTCTGTCTTTCCTTGCTATGTTTATAGTTTCAGTTATATGAAACTATATTTGAAACAAAATCATATACTATAATTTGTTTGTAATAAAGAGTGAAATGAGAGAATAATGTATATTTTCATTTTACATGCTCTATCAGTAATAAAACCAGGAAAGGAATGAACACATTATATGAAAGGATTTATGTGGGAAATATATTATTCTTATTTCAAAATTCTTTCAGAATTAAGCTAAATATTTTTATAGTAATAGTATTGATAATAAATCCTGTTTTTAACTTTTGTATTTATATGTATATGCTAAGTAAGCTACATGGGTTCATATATATTTTTCTCTCAGTATCTATAGACACACAAATAAGGATAATATATTTTTTAAAAGTTTATATTATAAAATATTGTATTTAAGTCTTTCCTTAATAGGCTTGGTCCAAAGTCTGCTAATATTCTCTTGAGGCTTTATTTTTTTATATCAGCTAAATAAAAATATAAAATTCATTAATACAAGGAATTAACATAATAGGCCTTTAATAAGTCTATACCAGAGTTTGAATTCGATGGTAATCATTTTTTTAATTGAAGATGAGAAATTAGCTCTTTATGTGTCCTATTATGCTGACATTTTCTTCACATGACCCTAGATTAGTTCCCTTGAAATTCCCAGCTCCTATGTTTTGCCATTATTCAGTATATGAAGCTTTAAAGCAGCTTAGTATTCTCTTAAATCATTCTGTCACTTGAGATCCACCCCTAATTCCTCACATTTTACTCATTAATGTGCAGCCTTTCTAGTGTAATAAGTCCTAGGGAAATTCACACTCAAATGTTCC
>chr1	235909129	235909969
CAGCCTCTAATTTTCCCTTTAAAATACATTCTTGTGTTGCCCGTATACTCAGCACCCCCGGTGCATCTGTTTACAGATGCTTAATGTGGCTTAATTTCTACTAAGTCTATAATTCATTCGTTTACCATATTGAGTACCTACTATGTTCCAGTCACTAAATTCAAGCAATGTCCCAATTGTCAAGGAAGAGCAATAAAAACTGGTGTAGTCCCCATTATATATAGCTGTGCTCTACCACATGGTAGGAAAAAGAAGTATGTTTAGATAGACATGAGTTTGAATACTGGTAGTGCCGATCTTGTTCTTGCTATGGGCCCGTCACAGTCCTTAGCACTAGGGATTCAGTGACAAACAGAAGAGACCAGTTAATAGTTCTGGAGGCCAGGAAAGGGCTATAATGGGAAACAAACCCAGAAATGTTTCTTGTTTTTGTGTAACTCATAGGCTCCTGGAAAGAGAGACTTTAATCCAAAGTCCCACGCATACAATGTAAAATTGCAAATGATGTTATCAGAGCTCAGAATGTGGGACTTTATCTAGTTGAGATCAGCAAAGACTTAGCCGGCAAATTGCCACTGAGTTGAGATCTACAGGAGGACCAGAGTGAATAGGATATGGAGTATGGGAAGAGCACGCCAGACAGAGGGAATGGCGTGTACGAGGCCAGGTGATGTGAGTGGACAGAGTGAGGAGGAGGAATTGGCCCAAGGCCAGCAGGATGAAACATGCGTAGAAATGGAAAGTGCACTTTAAGAAAGGCCAGGTTAAAAGAATATTGTGTAGGCAACTAAGTAGCAATGTGACCTTCGGTAAGTCACACATTTCTATGTCTCCATTTAAT
>chr1	57014918	57015202
ATCTGACCCCATTTATTTTACGGAGAGGGAAGTGAGGTCACCCTCTGAACTAGTGGTAGGCTTTTAAATAGGAGCCTGGTCTCCTGACTGCCTGTTCTGCCACCTACAGCATTCGACCTTGATACAGACAAACACTGCTATTACAAACAAACAACAAATCTCTGCCATTTATTAAGAGCTTACAACATCGGAATTCCACTTTGCTGAATTAGAGATATTTATCTCAATCCTCACAACATCCCTGGGGGAAGGATTTGATTTCACTATTTCCTATATTAGAAAATA
>chr1	7856135	7856419
ATTCCCACCTTCATGGATGACTTTGAGGAGTTCAAGACTTCAGTGGAGGAAGGAACTGCAGATGTGGTGGAAATAGCAAAAGAACTAGAATTAGAAGTGGAATCCGAAGATGTGACTCAGTTGCTTAAATTTCATGATAAAACTTGAACTGACGAGGAGTTGCTTCCTATGGATGAGCAAAGACCATCTTGTAGATGGTTTCTTGAGATGGAATCTGCTCTTGGTGAAGATGCCGCCAATATTGTTAAAATGACAACAAAGGACTTAGAATATTCCGTAAACTTA
>chr1	116400943	116401236
TGGGGAAAGGATTCCCTATTTAATAAATGGTGCTGGGAAAACTGGCTAGCCATAGGTACAAAGCTGAAACTGGATCCCTTCCTTACACCTTATACAAAAATTAATTCAAGATGGATTAAAGACTTAAACGTTAGACCTAAAACCATAAAAACGCTAGAAGAAAACCTAGGCATTACCATTCAGGACATAGGCATGGGCAAGGACTTCATGTCTAAAACACCAAAAGCAATGGCAACAAAAGCCAAAATTGACAAATGGGATCTAATTAAACTAAAGAGCTTCTGCACAGCAAAG
>chr1	10350717	10351010
GTTTTTTTAAGCCACTTGCTTTATCTTTATTAGACATACATAGAACTTCCCTTACTATATACTTAGTTCTAATTTCTAGAGCTGTTTGGGCAACATCGGAGCTGCACTGTGGGTTTAGGACATGTTATTTCCCCTCCTGCCTTGTATCCAGGGCTTCATTTAGTCATTGAGGTTTTTGTTTGTTTGTTTTTAAATTTACTGATTTATTAGAAAGGACAGTGCAAAGGAGACCAATGAACGGCAGATGGACGAATGCATAGGGAGAGGAGATGTGGAGCTTCCATGCCCTCCCCG
>chr1	78985090	78985414
ATTACAAAATGATTTTATTAATTAATAGTTCCTATCTCATTGTAGTCTAAATTACATTTCATTTATTGCACATTTAACAAATATTTTTTGAATGCCTACTATCTCGACCTGTCAGACCTGTATTGACTCTAATGAGAGGATGCTATGTCTGAGAGACTGAAGAAAAGGCCCAAAGCCAGCGAATGAGACGTAAGGTTTATCAAGGGAACTTACATATAAGGCAGTCCAGTGGTGACAGCCTAGGCAGGAGAACCGTTTGTAAAAAGATGCAGTTTTGTACCATTTGTAAAAAGTCGAAAGTTTATACAGTTTAGGTGCGTCTGCA
>chr1	48998734	48999058
TGAGATAAGGTGCTACTAGTGTAGATGAATTTATCATTTATCTAAAGTGATCGTTACAATATGTCTGCGTCACTATAATGTGAGACCCCTGGAGGCAAGGACCATGTCTGGCTAATGGTTCCAGGTACGAGCACAGGGCCAGGCGCATAGCAGGAGTACAATGAATGCCATGAACTGAACTCAGCTACATTCCTTGGGAACACCCTCAACCTTGTGACCAAAATCAGACCATGGTCAATGCAGAAGACATCCCACTTCCTTATCGTCCTTCTCCCTTCCTCTCAGGTATCTACTGCACAGAAAAAAACAGCTAGCTTGCCGAACA
>chr1	8503089	8503422
TAAATATGGCCTCCACACACAATAATGTATGAGTAATGTCAGGAAAAAAACTGGTCAAAAAAATTTAACAGGTGAGAAAGATCCAGTTTCAAAGTGCTATAGTGACTTTGCTCCGTTGTCTAAATTTCTTATCTGCCTTCTCTCTCTTCTCCATTATGTGGTAACCTACCGTGTATCTGGCAACGTCATAAAACAACATTCCACCACAGGCTCCTAGGGAACTTTACTGTAATGGCCTGTGGCAAAGTTTAGGGGCTGCGGCCTAACAAAGCTGCCTGCACACACATGGAGATTCAGCCAAAAAACTTTTTAAAAAAAAAAAAAAAAAAAAAAC
>chr1	101537339	101537672
GGCATGGATGAAAATAATTCAGTAAGCCTATAAATAGAAAATAAAATTAAGAAAATAAGTCAAATTGTTGCATACTTCCAAAACCAGCCTCCCTTCCCAGCGAGAAACCAGATTTGCTTGGTGTCATAAACTGCTTCCTGCTCTTCAGGGAGCTGCCATTTCCTTGGCTGTATCTACCCGCAAGTGTCAATTCCTGATAACTTTGCTAGAGTGTGATAATACAAAGCAGGGCTCTTTGAGAATTATTTTTAGGGTTTTTTTTTTTTTTTTTTGAGACAAGGTCTTGCTCAGGCTGGAATGCAGTGGCTCAATCATGGCTCAATGCAGCCTCGAC
>chr1	218637067	218637374
TCTGAGTCTCTAATGTCTATTATTCCACTTTCTCTGTCCATGTGTACTTATTATTTAGCTCCCACATATGAGTGACAGCATGCTGTATTCGATTTTTTGTTTCTGAGTTATCGCACTTAAGATAATGGCCTCCAGTTCCATCCATGTTGCTGCAAAAGACATGATTTCTTTCCTTTTTATGATTCATTCTTTTTTATGGCAGAGTAGTATTTCATGGTGTGTGTGTGTATCATATCTTCTTTTTTTCTGTTTCAACCATTTTAAAATGTATTTATTAAATAGAACATGAAAGAAATACAGACAAAAAT
>chr1	7348204	7348511
TGCTGGTGGAGAGTGAGCGCAGCTCTGCAGAAGTAGAGACACCGGAGTCTCCTCCTGGACCCCCTTCTTGGAGAATGATCCCTTTCTTTTCCTCTGGCTCAGTTGCTTCCTAAGATTCTAATGACAGTTCTGGCCAAAACAGGCAGCCCCCGTTACCACTGGTTTGAGACTTCAGCTCTGGCTTTTTTCACCAGGAACTGATTCTGGGATCTTGGGGCATAGGGTCCAAGATATGGCTTCTCTGCTGACTGATGGAGTCAGGGGAGCTGGTTCCACCCAGAGCAATACGTGGGGATGGGTGGAAAGCA
>chr1	113196996	113197384
ACTTGTACAGCAGCACTATTCACAGTAGCCAAAAGTTGCAAACAATTCACATGTCCATCAATGGATGCATAGATAAACAAATATATTATGCAGCTATAAAAGGGAATGAAGTACTAATAAATCCCACAATGTGGATAAACCTTAAAAATATATAAGTGAAAGAAGCCAGAAACTAAAGGTTCAAAATTGTATGTGCGATAATTTCGAGGCATTTGAACCAGAGCAACTCCATCTTGAATAGGGACTGGGTAAAATAAGGCTGAAACCTACTAGGCTACATTCCTGAGATGGTTAAGCATTCTAAGTCATAGGATGAGATAGGAGGTCAGCATAAGATACAGGTCATAAAGACCTTCCTGATAAAATAGCTTGGAGTAAAGAAGCCAGCC
>chr1	223177048	223177436
TGTTCCTCTACTACCATCTACTGGAAAAAACATAACACTGCATTCACTTTAAATAGCTCGGGAATTTCATTATCACAGAGCTATAAACTGAAATGTGTATTCAAAGCTGAGCAATCCTATATTGATAACTGACACAGAACTTAAAATTGTGCCTGGCACATGGTAAATATCACATTGCTAGAGATAACATTTTGCTATTATTATTGCATTCTTTTCTTTGCTTAATAATCTTTGAATATAGAGACATCTATCCAGCTTGGTGTGGGCCAAGAGGCCAGGTATACTGAGTGCCTTTAGTTCTTCTCGGTACTAATTTGAGAGCTAGTAGATTCTCTCTCTCATATCTAGAATGAGCCTTAAGGTTGATGTAAACAATCCTTAGTCACCCT
>chr1	85905357	85905630
TTTATGGTGCTGAGAGGCATATACTATATTGCAAAGAACATACTAAGGCTTTGAGTGCAGGCAGACCTAGGTTTGGATCTAGGTTCTACCGTTTAGTGGTCATACAGCTGTAGACGGGCTATCCATTTAATAATAATACAATTACAATATGTACGAAGTGCTTACCAGAGTACCTAAATAATAGTAAGGCACTCAATAAAAGTATGTCATTCATACTTACTATATTCCATAAAGATACATATTAGCCCCCAGATTTAACCTTGATTTTAAATAA
>chr1	191757104	191757377
GACATTGACAAAGGTGCAGAGTCACGAATGGTTTGTGTGTGTGTGTGTGTGTGTGTGTGTATCTATTTTGTAAAGAGAATGGTAGCAAAAATTACTGTTCTAAGCGTAAGATTGTTGCTTATTGACCTTAAATTGTGGGAAGATGGTGAGACGCCAAGACAGTAATGTTTGTAAAACACATCAAAAACTTCACAAATGTAAGGTTATGGTGTTATTATCTAATAAAATGCTTACTAAATGAAGATTATAAAGGCCTAACTTGTTTTTTAGATCT
>chr1	98830704	98830996
CTATAAAGACACATACACACGTATGTTTATTGTGGCATTATTCACAATAGCAAAGACTTGGAACCAACCCAAATGTCCAACAATGATAGACTGGATTAAGAAAATGTGGCACATATACACCATGGAATACTATGCAGCCATAAAAAATGATGAGTTCACATCCTTTGTAGGGACATGGATGAAATTGGAAATCATCATTCTCAGTAAACTATTGCAAGAACAAAAAACCAAACACCACATATTATCACTCATAGGTGGGAATTGAACAATGAGATCACATGGACACAGGAAGG
>chr1	34284038	34284330
AACGGTTCCCAAATCATGTTGCACAGAATACTATCCAATATGATGTTAGTAGGTTTGCCTGAAAAAAATAAGTAATTTTGGGAAATGCACCATGGTTCCCAAACGGTGCACCAAGGTGCCCCAGGGCATTGCAGTGAGTTTACAAGGGTAACCAAGGACTATTTTTAACTTTCAAAGGAAATAGTGGCACTTAATATCTGCTGGACACACAAACTATTAGCTCAAGGTGGTTCACAATTTCAGTGTAAAGCTACCTTCCGTTAGATGACATCATATCTTTGCAAAGCTTTGGT
>chr1	52160021	52160357
AAAGACAGTTTCCTTCTGTTCTTTCAACTTGTTCCTCCCACCTCCTCTCCATCTTTCTAACATCCTCTTTTATCATCTTCTCTAACAAAGGAGGGATCTCTTTCCCCCCTCCCTCTTTCTCCCTATTATTCCACCATCCATAGAGAGGGCTGAAGCCCCCCAGGTATAAACAAGGCCTCTCTTTTCCCAGCCTTTTGGCTGGAAGGCACATGCCATTCCTGCCAGCCCACCTCCAGCTGACAGCCTCTCCTGTGGCCCATCTCCTGACCTGAGAAAGACAAGCAGCAGAAGTGCCTGCTAATTGTGGACATGTGATGAAGAAGGAGGCAGCTGCTGG
>chr1	233873183	233873519
CCCTGGGCCCCTGCTGGCCGCCCTGCCTGGAAAGCCCTTTCTCATTTGTCTGGCTTGAAAAACCTGCCTCAGCTCACCAGGGCCAGCTCAAGACTCCCTCTGTTGTCACACGCTTTCTGCACTGCTATCAGAAAGAACTAACACTCTCCCTGTCTGTGCACTAATCCAGGGTAGGTGGGCTGTTTTCACACATGCACCCCCTCTAGGTTCTGACTCCTCTGGAGTGCATGACCATATCTTATTTGTTTCCCTGTCACCAGTGCCTAAACTATCTGATGCATATATTTATTGCAGGTGCTTATCACACATGCAGTCAATGAACACCTCACAAATGCAA
>chr1	223941000	223941295
GGAGAATCGCTTGTACCTGGGAGGCAGAGGTTGCAGTGAGCCAAGACCACACCATTGCACTCCAGCCTGGGCAACAAGAGTGAAACTCCATCTCAAAAAAAAAAAAAAAAAAAAGTTTTGCCACATATGGCATATGTTGTTTTGTTTAGTTTTGCTGGTTGGGGGTTTTATAAAAATAACATACTATTTTAGTCTTCTGTGACCAGCTCTTTTCTCTCAATATTGTGTTTCTGGGATTCACTCACATTGCTGCATGTAGCAATATAGTTCATTCCTTTTCATTGTTGTGTAATAGA
>chr1	72299491	72299786
TGTCTTCTCTGGTCCAAATTAGCAAAAACAAAGGAGCACAGTGACCTAATTAACATCTGACTGTATTGATGGTCTAACACAATATCATCTGTTTCATTACCAGCAGTGTGCAATTATCTCACCCAATATATAGGGAATGCATCCTAAAATTACATTTAAAAATAGATTTATTTTAGATATTTAATGGGATTTTTTTCCAGAAATGCCAATTTCCAAACACAGAATCATTACATTTTCTGATACATAGTATCATTTTCATCCACTTAACAGTGAGATGCCCATAGACAAACGTTGTG
>chr1	152038362	152038673
CACCCCCAGTCTACCAGACCTTCAGCCTGATAGCTACTTCCATGGGACTTTGGGCAGGTCATTTTTAAAATCTGTAAATTGGGGATGGAATAGCAGCTGCAAAGCACACCTCTGAGGTCTGGTGACATTTGTGGGCTGGAAGAGTGTGCTTGGAGTAGAAGTTGAGTATTGGAAGGAGGTTCTCCTTTCCTGATCCAATTTGCTTGTTTCCACCACACAGTGGGACCCCTGAGGCTGCTGCAGGAGCCAGAGATCCTGTCTGGGCCTCAGAACCTGACCCTCACAGTGCACCAGACGGCAGTGCTGGAGTGC
>chr1	82782020	82782331
AGTATTGGAAGTCCTTCTCGGACCAAGTAGGCCACAGAAAGAAATAAAATGCATTTAAATAGGAAAGAAGGAAGTGAAATTGTCACTGTTTGCTAATGATATGATCTTATATTTAGAAAACCCTACAGACTCCACCAAAAACTTGTCAGTGCTAATAAATGAATACAATAAAGTTGCAGGTTACAAAATCAACACACAAAAAATCAGTACTGATTCTATACACTAACAACAAACTATCTGAAAAAGAAACCAAAAGCACAATTCCATTTATAATAACTACAAAAATAAAATACTTAGGAATAAATTTAAACA
>chr1	26781285	26781633
TAAGCAAACAACATGAGGACGTGGGAAGCAGGCTAGAGTAGTGTGGTTAAGTGCAGACCTGGGATTAAGCTGTCCTGGTTTTGTTAAACTTTTTTTCTTGAGGGACAAACAACCCTGGCTTACAATCCAACTTTGACCACTTGCTTGTGGATCTTGGGCAAGCCATTTAATCTCTCTACCTTGATTTACTCATATGATTCATTTATTTATTTTTTAGAGACAGAGTCTTACTCTGCCTTGTCACCCAGGCTGGAGTGCAGTGGTATGATCATGGCTCACTGTAACCTCGACCTCCCAGGTTCAAGCAATCCTCCCACTTCAGCCTCCTCAGTAGCTTAGACCACAGGCA
>chr1	212606567	212606915
AAAAATCTTTTAAAACCTAGGAGAAACAGATTCAACATTTCTAATGCCCTGCACAGAATACGTGTATTGACTTTCCTAAAAGCATAATACATACATTTACATTCTTTAAAAATACTATGTATTGGCCGGGCGCGGTGGCTCACGCTTGTAATCCCAGCACTTTGGGAGGCCGAGGCAGGCGGATCACGAGGTCAGGAGATGGAGACCCCGTCTCTACTAAAAATACAAAAAATTAGCCAGGCGTGGTGGTGGGCGCCTGTAGTCCCAGCTACTCGGAGAGGCTGAGGCAGGAGAATGGCGTGAACTCGGGAGGCGGAGTTTGCAGTGAGCCGAGATCTTGCCACTGTAC
>chr1	96781686	96781997
GTCATTCATGGAGGGCCTACTGTATACTGGGGGTTCTACAAATCCCTTTCCAGATACTATATTATTTCTAATCCTCCAAGGTAGCAATTATTTGCATCTTACAGTAAAGAAAGTGGTGCTCAGAAAGCTAAACAACTGGCTGGGAACAGTGGCTTATGCCTGTAATCACAGCACTTTTGGAGGCCAAGGCAGGAGCATCACTTAAACCCAGAATTTTGAGACCAGCCTGGAAAATATAGCAAGACCTCGTCTCTACAAAATAATAATAATAAGCTAGACATGGTGGAGCCCACCTGTAGTCTCAGCTATTCA
>chr1	65482556	65482867
CAAAATGCAATTAAATGCTAAGTTCTATATTTATGTTTTAAAATTCAGTTACAAAAGTATATAGGATAGGAGAAACTTGGTTTGATAACAATTTATATGAAAAAAATTCTAAGATGTTAGATGACTCTAAATTAGCTCAACCTAATGTTAAAAAATCTTCCACACCCTCAAAAACATCTGATAAAATCTTGGTTTCTATAATGGAAATGTAGCATTGTATTCAGATTCATGAAAGTGGTCATATAATTGAACTCGACACTGGAAATATTGCCAGATATATTTATTATAAATAAAAAATATGAACAATGTGTA
>chr1	231327849	231328165
ACCTTCTGTGTAGTCCAATGCAGTGGCCACCAGCCACTTCCATCTGCTTCCCCTGACTTCTAGTCCTGGTGGTTTGGTTGAAATTCCAGGGGTGGGCAGGCAGTCCAGGACTTATCAGCTAGGGAACCCATATCCCTCCTGCCATTGTACCTGGTTCAAGAATGAACATGTGACACAAAACGTCAATGAGACTTCTCCCCCACCCGAAGACTTTGGCTGAAACTATCAAGAAAGATACTCTCTCTTTTGGGGGAGGATTATTAGTTAAAACAATGCTATAAATGTAGAACTGCTAGTGACCACAATTACCACCACGT
>chr1	148248514	148248830
CACACACACACACAAACACACACACACACCTTTTTCTCGCCTTTCCTCCATTACTGTATGCACCTTAGTTTGGCTATCAATAGGAAGAATAAGCTTATTTGCTTTTCATTTTAGTATTATATTGAGATTTTAAATGAACTTTATCCTACTGTGGGGATAATACACTGCATCTTAATCACCTTAAAACTCCACCATCCCTCCCGAAAGTCTAGCTGACAAGGGGGGACCGTCCAAACTGGCCAGCACAGCTCAGGAAGGGAGGCCGGGAGCTGGAGAGCGCGGGGTAGGAACGCAGGACGCAGGTGAAAGGGAGGAGG
>chr1	26801495	26801838
AGAGGTGTAACACTGAAAATTTTAACTATACCAATAACCGTAATCAACTGATGGACATCTGGGAGCAAAGCTTTCCAACATTTTGCCTCTTCTTTCTGGTTCTCTGCTGTTGTTTCTCTTTTGAACAGCAGATGGCAGGATAATCCCACAACAGGTGGTCATGATTTAATTTAATTGCAATGAGAAGAAAATTGCTTCTTTTCCCACATGTATTTCTTTCCCGAGATAAACAGTACATAGGGAATCTGCCTCTTTATTGGAAGTAAGATATGTAAGAAGGTAGCTTTTTATCAAGGAACAGCAAGGTAACTAACATAAATTCTGAGCCTTAGATTATTACACTG
>chr1	230380132	230380475
GAGACAATAACTACTGAAGGTGGAAAAAAAGAACTGATGTCTTGCAATCATAGGCCTACGAGCCTGAGATTGTTACATAAACAGAGAGGAACTTTGATATTCTTTTCAAAGAAGGCTACCACAGAACTCATAAGAAGAGTGATACCCATGTGTTGCTGAAACTGCCTCTGCAAAGATGATGTCAGTGAGAGAACTGTAGCATGGCTGACTCCATCTTGCTTCCAGCCTCACACACTGCCTGTCTTCACTCATTCCTGGGCATAAGCCGATCCAACCATGGAGGAATTTAGTTTATAATTTAATTTTGAAGCAAAGGTGAAAATAGTCCTTCCCTAAAGCTGCTC
>chr1	74628783	74629086
AGTAGTGATAATACTGTATTTTAACGTTTCTTTTTTATTTTACCAAGATTTATTGTGCACCTACTATCTACCAGGCACTGTGCTCAGTACTGAGGTTATAGGATTAAGTAAGATGGCAAAGGTCTCTGCTTTCATGAAGCATACAGATTACAAGTGGGTAGGAGAGGTAGGGCAGGAGGAGACAGATAATAATATAAATAAGCAAGGATATTTTAGATATGGTAAGTGCTGTAAAATGTATAGATGTGAGAGTAAGTTATTAGGAATAGAGAGACTAATTTTGATTGTTGGTTATGAAAGCCTT
>chr1	111604786	111605089
GCACATAGTAGCTGTATATATTTAGGGGTACATGAAATATTCTGTTACACGCATATAATCATAATAATCATCTCAGGGTAAATGGGTGTCTATCAACTCAAGCATTTATCCTTTGTGTTACAAAAATTCAATTATACTCTTTAAGTTATCTTTAAATGTACAATTAAACTATTATTGACTATAGTCACCCTGTTTTGCTATCAAATACTAGATCTTGTTCATTCTTTCTATTTTTTTGTACCCATTAACTATCCCCACTTCTCCCTCACCCACCCACTATCCTTTCCAGGGTCTGGTAACCATC
>chr1	178724409	178724749
GCAACCCTGAACTCCTACGTTCAATGGATTCTCCCACCTCAGTCTCCCAGGTAGCTGAGACTACAGGGCACACCACCATGCCTGGCTAATTTTTTTGTTCTTTTTTTAAAATAGAGATGGGGTCTTGCTTTGTTGCCCAGGCTGCTCTCAAACTCCTGGCCTCAAGTGATCCTCCTGCCTCAGCCTCCCAAATTATAGGAATTACAGGAGTGAGCCACCACACCTGGCCTTAGCTGGCTAATTTTAGGCAAGTTACTAAATCTGTCTGTGTCTGAATTTCCTCGTTTTTGAAATGCAGATTATAGTAGTTTCTAACTGTGAAGACTTTTTGTGAAGATATC
>chr1	199921897	199922237
[truncated: 5,012,709 more chars]
