# Supplementary material for: On the Value of Intra-Motif Dependencies of Human Insulator Protein CTCF
Source: PLoS One. 2014 Jan 22;9(1):e85629. doi: 10.1371/journal.pone.0085629 (PMC3899044; doi:10.1371/journal.pone.0085629)
Supplement: File S2 — Data sets for MCF7 and NHEK cell lines. (ZIP) [file pone.0085629.s011.zip › MCF7_fg_test.txt]

CACATTGAGTTCTGATTAGTGCCTAGCAGTGTGAGGTGGGGGAGGCTGTGATTTGGGTCGGGCTGGTCCTGCCTGCAAGGAGCACAGCCCTGGGGTGAGACAAACCCGCAGTACTCGGGGAGTCCGCTCTGTGCTGTGAAATTCCAAGCCAGGAGGTGGCAGCCTCAGCCAAGAGGAAGAAGTCCTTGGGGAACAGGGGGGTGAGCAGTGAGAAACAGGGTGTCTTTTGATCCCTGCTCTCCCACTTCCTAATGTCTGAAGAAGGGTTTAAACGGGGAAAGTCA
CCCTGCAGACAGCGGCACCCGGGGCAGCAGCAAGGTGAGGGGCACCCAGCCCCAGCCCCAGGGGCGTCTCAGGGAGCGGGCTGAGCCTGGCTGTCTTCCTGAGCCCCACCTGCTTCATGGGTTGGCTTGAGCAAGGCAGTCCAGATGCGTGTCTCGAGCGCTCCCTGGCGGCATGCTGCAAAGCTACATGGCTCCGGCAACAAGGAAGACTGCCCTTATTCTCAGTAACAGGTGGAGCTGGGGGCTGGAGAGCCCCTCGGACCTCGCCTTGGGAAAGCTGGGTGGGTGCACGGAGCCTGGCAGGTGGCCAAGGGGACCCCCAAGTGGAGGGATTGGTCGAGGGGCAGCACAGGGTGGTGCAGTGGGTGAGCTCAGCCCCTCCCCTCCAACTCTCATCCCATTGAGCCCCAAGGCGTGGGGGGATCACGTCTGTCCTTGTTCTCCTCCAGGTGGAGCTGCTGGGTGGGGCTCTGGTCCTCCAGGGACCCACTCTGCACCCCAAGTTTTGCCGGGACCCGCTCCTCT
GAGAGAGACCCAGGTCCCCAGGAAAGCTGGGCCCAGGGCTAGGGGAGAGTCCAGGTCCAGGGCTCCCAGACCAGCATATGAAAGACACCCAATCACCTAGCCCGGCTCCAAACCACGGGCTGCAGCGCCCCCCACTGCCCAGCGGGCAGCAGGCCCTGCGGCCACGGCCCCGCCAGCCCCAGGCCAGCCTGCAGCCGGGGCCTCCCCTAGAGCTAGGCGGGATGGCATTTGGGGATTTGAGGAAGTGAGCCGGGATGCCTGAGACTCAGAATGGAGAGTGGGCAGATACAGGCCAAGGCTGGAGAAGGGGGCACCACTGAGGGGGTCTTGGAGGAGCCTATGCCATGTCCAGCACCTCCTGGGGAAGCCCTGAGGACCGGCCACAAGGGGGTGCCAGGACCACGTGCCTCTGCCTGGCGGAGCCTCTGGGAGGAGGAAGAGGAGGAAGGGGGAGAAGAATTTCTCTCCTGGCCCTGCTGCCGCGTCCCACTTCCCTCAGACTTCCAGGACGTCCTCTCTCCCCAGCCCC
CAGAGCTCGGGGTTTCGGGCGCTGGGCCCTGTGCAGCTGCCCAGAATAGGCTGTGCGGCTGGTTCCCGCCCTGGCAAGGCATCCAGCTATGGAATCTGCACTGCTGTTGGGGGCAGGTAAGGTCGGAGGAGGGGGGTGTGGTTTCCACCATTGCTAACGGGCGCCACCTGGCGATGGTAGCTGCAGCTGAGAGCATGGCAGAGGCTGGCAGGGCTGGTCCCAGACACCCTGAGGGTCGCTGAGTGCACCGCCCTACCCCCTAGGGTCTGCTGTTCCTTAGACTGCTCCCAGGACGTGGTGTGCGAGCGCTAGACACAGAGCAGCCTCCAGGATGGGGCTGAGCGGCCGATTCCCGCCTTGCTGCAGCTACAGTCTGAATTAGGCTCCACCGCAGTATCTGGCCCTAGGGTTCGTGCTACTGGTGGCATGGACAGAGATGGGGGCTGCCACAGCTGCTATGGGGCTGAGCAGCCGATTCCCGCCCTCTTGCAGCTATGGGACCGACCACCTGACTTAAGTGCCTTGGAGGCGTCCGGCCCTGGGGTCTTTGCTGCT
AGGAAGCACTGGCCAACCCTGGCTTTCTGCTGTGACTCCTCGGCAGGGTCGCCAGCCTGACTGAGCAGAGAGGACTGCGCCGCCTCTGTCCAGGTGCGGGAGGTGGGCCAGCAAAGTGGGCAGGGCAAGGGGAGGCAGCCAGGGGAGGCTGGGCGAGGCCACAGCAAATGTAGGTCATGAGGACAGGAGGGACAGGAGGGCAGCTGTCCCGGCTCACTTCCCAGGGGCCTTCGCTGCGATGCCCGCCCCAGGGAGAGAGCTCAGGGTCAGGAAACCTCTTGGGAAACAAGAGGACCCAGGACACCAGGGTCCTTCCTGCGGGGCAGCCTCTGACCCACCCTGGGGATTTCCCGCTCGGCTGTTTCTCTACACGGCGGCAGCGCCACCTGCTGTCCACTTCGTGCAGATGCTATTGGGCCCTTAAAATCCGTCCCATCAGGAAAATTGATCTTCCCCAGGATGGGCAGCCGCGGATGCGAGGAATGAACCTGATTGCTCTATTTCAGACCCTTTGACCTTTGTCAAGGCGTAGCTGGCTTTTTAT
GAGACTTTTTATCCTGGAAAGTCTATGAATTCATGAAATCCACATTACTGTCATTACAGGGCCACCACAATGGGCAAAAGTTCCTCATGGGGAGACCGCAGTGTTGTGTGCAGTCCCAATAGTGTGATACCACCAGGGGGTGCTGCCCAGCTGGTCTCTGCCCCAATTCTCAGCAAGGCTGAGGAAGGCAGAAGTGAGAGCCCTTGGAAGACAGGTTTGACCCCTAGGCTGGTGGGGCGTGGGCAGCCAGCCTGGACCTGGAAGGTCTGCAACCTGGCAGGCT
ATTGGCCTTTTGGGGAAAGCATAGAGGGTGTGAGGATGAGGGTTGCAAGGGTGGGAGTGGGGCATCTTTGTTCCTGATTTGGACAATCTTGAACTCATCAGGTCAGGTGTGAATCCATGAGACTGTGGAATGTTGGCCACTTGGTGACGCTGTGGCTCCACAATGCTGCAGGGAACCCTGGAGAGGGGTGGGAAGGTGGCCAAGAGAGGAGCTGAAGCCTATGCTTGGCTGCCTGCTGGCTTCAGGGGAGTGGTTTGATTCAGAGTGGATCCAGAGTTAAACACAAACTCCCCA
GGGCGACAGAGCGAGATTCCTTCTCAAAAAAAAAAAAAAAAAAAAAAAGGAAGTTGGGAAAAAGTGGGCTAAGTGGGCTGCGATTTAAAGGTTTCAGAAAAGGCTGGTGGTGCGAGATGAGATGCTGCCCACTAGTGGCTAGAAGGCAGAACTGTGAGCCTGCATGTAAGGCAGGCCCTGGGACATGGGGTTTGGGACGGTGGTAATTAAGTTTCTTCGTACTTGGGTCTGAAATAAGAGAACAAAGCCTACTGCCTTTGACCCCTGCCTACTGCATCAGCGTGATCAACTGAAACTCTCT
GGTTTCTGGCCCACAAACCAATGTATAAGCTCTCTGAATGGGAACATTAACTAGTCACTTATAACCCGCCTCCACCTTTCCCAAAGACAACCCTTGTAGTCACCTGCTTCAGCTACCCTGGGTCACCAGCACCACCTAGGGGACGGCCAAGGAACTCTCCAACCCAGTATGGTGACCCTATTGCCACACTTTCTCCCACAGGGGTTGTGCAGGTAGGTAATGGAAACAGTAATAATACTAATAATTAATAATAGTGGTTAACATTTAT
TCTGAACCAACGCCTTTGGCTGTAAGCCCACTGCCAACCTGTAACCCTTCAATACCGGCCTCCTAGCCCTCTCTTAAGGTCCTCTGTCCTTACCACCTTTGACTGCTCCATGCCACTAGCTCCCCCTCGTGGTATGTGCCTGTCAGTGCACCGCGGAGCGTTCTCATCCCGTCTACCAGACATCCTCCCCCAGCCCCGCCTCACCAAGCCTTCAGGGTGCGTGTGCAAATGAGTGTGTGCGCGTTAGACTTACCTAAGGTTCGGATATGGGTAGTATGACGGCGGGGGAGTTGT
CAGCTTTCACCTTTGTGCCCAACAGACCCAGAAGACTCCCCTCAGGAACCTTACCTCCTCCTCCACACTGTTTTCTGTCTAAGAGGGCAGATGGCTTGTGCTCCCTCCTGGCCCCACCTGGCTCTGTGTCGGGACTGTGGCTAGGGCTCCCTCTGCTGGACACTGCAGAGATTGTACACGGGCTGTCCCTGGGGAGGGGCACGAGAAGGAAGGGGGAACGGGCTCTAGCAGAGCCGCCCAGTGCTTGAAGTCAGATCCATCACACGAGTTCTCCCATCCCACCCTCAAAGCCGGCCCAGGGTTACAGCAAGAAGAA
AGACGTCACCCGGACGCGACGACGCTCTTCCCCGCCCCGACGTGGCAGCGCTACCCAGTCAGGCGAGGTGCTGCCTGCGCGTGGGCGGGACGCATGCGCGTAGGGAGCACGTAGTGCGCGTGGGAGGCTCCGCCTTTTCGGTCCTGGGAACCCGCGCCCCCTGCCGGTGCCCTCCCCGCCCGGCCCTAGCTCTCTCGCCTTCTCGCCCGCCCGGCGCTGGCCCTGCTGGATCCTGCGCGCCGGGGACTGGGGGCTGGCAGTGCAGACCGAACCCGGGGCCGAGGGGCTTCTCCACAGAGCCGCCTGGGGCTCGGTGGGG
GTCCATCTGCAGGTCCTCCCCGTAGCTGAGGCGCACGGAGGCCGTCACTGTATGCTGGATGCGGAGGTCACCTGGAACCCAGCAGGACAGGACTCAGGCAGAGGTGGGGAGAGGACAGGGTGGTGGCAGGCAGATGTATTTGGGAGGAAATGGGGTGTCTCAAAAGGATGGTAGCACTGAAGAGCAATGACTTAGGGGCAGATGGGGTGGCCATGAGGTTTAAGGGGGTGTCAGGAGGAAGGGTGATCAAGGTGGACAGAGCGCAAATAGGGTCCCCCAGGAAGAAGCCTCTGCACCCCCCGCTATGACCTGCCATTCCCCCTACTGCCACAGGAGGGAGGCAGAGGCTCCTGCATCCTGGGCTGTAGGCAGGTGCCCTGGAGCAGAGGGGGATCTCTTTAGCATTGACACCACGACATCTGAATGTGCCTGGGACACTCTGCCACTGCACACCACCTCATGTCTGAGCGATGCTGTGTACGACACTGAATACAGCAATTGTTGCTTCTGTGGGAAGGTGGCGACAGATAG
GATTTATTGGGTTTACAGTTCTTTACGCTTTCTGATTGAACTGATTTGAAGTTCTTATTTCGTGTGTTGGGGAACACACCCCCAACCCGTCACAGCGTGGCCGTGGGTGGGAGATGGACGTTAGGCTGGCCAGTCACTAGGGGGCAGCATCAGCACGGGTCTGGCTGTCCCTGGCCTTAGGGAGCAGTTTCTGCCCCTCCTGCCCCGTCAGAAAGTCTCGGACTCCTCTCTGCTTGCATGTGTAAAGTTTTCATTTTCAGGGGCCTTTTAGTCAAAAA
CGGGTATCCATCCCTCCACAGACAGGACTACACCTTTCAGCGCCCGGTCCCTCTGTGCCTCCAAGGCAGGAGGGCCAGCCAGCGGCCGGGAGGGAGGAGTGGCAGCAGAGCCGACTGCCTGCGGCCGGCCTGCGAGGCGTGCAAGGCCCGAGGTGCCCAGTAGGTGTCACCGCAGCCTCAGGGCTGAGGCCTGGGGACGACAGGCTCTGGAGGCGCGGCAGGTGCAGAGCGTCTCGGTAGCTTCAGGGGGTGTGTTGGAGGGGAATCGCCGGCCTGCCTGGATCCCTCGAGCACCACCGAGGATTCCCGCCGGGACCCTC
ACAGGGTTGGGAGACCTGGCTGGAGGGGGGGCAGAAGGGCCTGTGGGCTGGCTATGTGGTTGAGGGTGGGGGTTCCATTGGCTGCAGCCCCTTACCTGACCAGTGCCCATGCCCACAGCTGTGGGGTCATGTCCAAGGCTGACGCCGCCCCCTGCTGACCTGCCTCTGGCATTGCCAGCCCATGGGCTATGGAGCCGACACATCCTGCAGCAGACACTGATGGACGAGGGGCTGCGGCTCGCCCGCCTCGTCTCCCACGACCGCGTGGGCCGCCTCAGCCCCTGTGTGCCTGCGAAGCCACCTCTCGCAGGTG
AGGCTGGCTGGACCACCTGGAGGAAGGACATGTGCTCCTGGAACTGGGGAGAGAGACAGCTCCGCACACACCTTCCCCACAATATGAGCTGTGGGCCACTCAGGTTGGCCTCATCCCACCACAGGCTGAAGCTGAGTGTCTGTGGGAGGCGGCTGCCCTCTGCTGACTGCAAAGGCAAACCACATGCAGATGGCCTGGGCCTGCCAGCGATGGATCCTGGGGATCCGGGGAACCCTGAGATTGGGTGGCCGCCCAAGGAAGGGGACAGAGGAGAGGGTGTGTGCCTGGTCCAGCAAACCCACCCTCTGCACCCACTTCAACACTAGCCAGACT
TCTCCACTGGGATATATGCATGTTCCTGAGTATTTATCCAATTCAGTAAGTTAAATGAAGCCTTATTCAGCACGTGCTAGGTGAAAATCAGGACTAGATGCAGGGCCAGCTCCATCTGGTGGCAGGAGTCAGGGCTCTCCTCGTTGCAGCTCACCCCCAAGGAGAAGGTGCTTGGGGACCCACTGGCCATAATGCTGGGTGGGATGTTCTGTGCAATGAGCAAGAAGTTAAATCTTCTTGCATCCTTGATCTGCTCTCTGCCTGCCTTGTT
ATTGACTAGGAAGCCACTTTTTTTTTTTTTTAAATAAGAATTCCGACTGGTTTTCTCACTGTATTTCCATGGCAGCTAGGAGGTGCCAGGTGGCTGGGCCTGTGACAGTGCAGAGGTTTTGGTGCCTGCCCGCCCACCATTGCTCCAGCTGCAGCTGCTGCCCCCTGCAGGGCCTGTTCGTTCCTGCTGCCTAGCTCCCCGCTGGCTGGCTATGATCTCCCTGTTACCATTCCAGGAGAGCAGCCGCGTCCCTATGCATGGCAGGACCAGGTACTATTGTGGCCTCTCCTCTTGGCCTCGAATGGTATCTTTGTCATCAGTGAGCAAGTCCCCAAAGACCACGGTCT
CCTACAAAAAGCCTTCATGGGGAAATTATTTGATCATCTGCTTGGAACCCAGAGCTATACCACCTGTGCTGGAGACCGGCCAGCCAAATCTTCAGTCTCGGTGGGGACAAGGAGACAGCGCCATCTGGTGCTTGAGGGTGTGGCCAATGAATGTGGAGGGGAGTGTCCTAAGGTTGGCAGCCTCTTTTGATGCAAGCTACCCCAGTTTTTTGTTGTTGTTGGGTATTTTGAGACAGGGTCTCACTCTTGTCCAGGCTGAGTGCAGTGGCATGATC
CCAGAGAAAGAACAAACCTGGAAGGGGGTAGCCTCGTTAAGGCTGGGTCTCAGACCTCACTGGAGAGAGGTGGCTGCAGCCCATTGGACGGTGAGGTTGGCTGGGTTGCCCCAGGTCACGGCTGGTCCACAACCAGCTGGCCGAGGCTGGTGGCCAGGGGACCACAAGCAGAAACCCCTCCTGCTGGGGTGCTGGGGTGCCAAGGTTGTCAGGCTGGGAACCACACACTGGGGCTGGCAGGCAGGAAGTTGAATGCCACTGTGTGTCCGGTGCAGGGCTGCCTGCCACGGGGGTGGGACAGAGGAGGAACCAGGACAAGCCCCTTCCTCCTGTGGTGTCCCTCCGGCGCCCTCTACTGGCAAAGAAGAAATGTTTGCCAGTTCCACATCTGGTAGCAAGCGGTGCAATAAATGGATTTGGAACTGGGAGGCAACAGATAGAAAACTGGCACCAGTATGTGCTCATGGTAAAAAAAAAA
GCAGACTGTGCTCCCTTTGGTTATGGACACATAACTCCCGGGCCAGAGGCTAAAACCCCAGGGCCCCTGCTGTCCTTCCCGCAGCTTCTTCTTGGAGTCTCAGGGCAAACCCTTTCAAGCAGCGCCTCCCAGTGGCCAGAAGCTGAAATGACGGCAGTGGTGCCGCCTGGTGAGTGAATTGCTTCTGTGACCCGGGAAGCTGTGGTTGGCTCTGATTTCTTTTTTGGAGGCTTGGAAACACTTCCTCTCTTCTTCTGTTCTTCACGCCCCATGCCCCTGCTAGCGTACTACTGTTCTGTGACTTCCCTGTGACCTCTGCAGTACTCCTCATCCTGCGTTTGGTCTCCAGGTGTCGCCTTTCTGCCGTGTTCCTAATATTTTGATTCCTGTCTTGAAAAAAGCACCTGCTGCACAGT
AGATTTTCTCACTGGCCAGAGTGCTGACACTGGTTTTCTGCTCCAATTAAAGTGGGACCTTGAGAGTGTGGGGGTGATACTCTTTGTCCAGATGAACTTTGGCAAAGTGATGGAGGATGGGAGGCCCAGATGTGTGACCCAACAGCAGATGTCAGCACTGGGATGGTCCAGCTGAGTGCACGTTTATGCCTTTCCTTCTCCAAGGGAGACCTCAGGAGATAGATAGTATCTCACAGGCTTACAACAGATGCTAATCAGATTATATCCAGATGCTCTAT
CTCGGAGCTCGGAGCTCAGCGCTCAGCGGCTGCCAGGGCTTTTAATGTCTGCTCGGCAGAGCGGGGCCTAGGGCTGGAAAGAGGCTGCCTCGCAGGAAGGCGCTCTAGCGAGCCTCCTCCTGGGCCCGTCACGCCCGCCGTGGGGCGCTGCAGGTAGGGGCGCGCTCCAGGTGGGGGCGCGCTTCCCCGGGGTGGCGTGTTGACTTGAGACGCCGGCCCGCTCGCTGGCTGCTGGCTCGCCAGCCGCTTGTCCCTGCCATGAATTGAGACCGCGGGCCAGCCCCGCGCCTACTCCACCCGCGCCTTTCTCGAGCCTCCTCCACCCGCCGCGGGAGGCCAG
GCCAGAGGTTACTCCTAAAGTTCTTTTCAGGCAGCAACCATGGCAGAAAGAGTGGAGGGGTGGGGATGTCATACAGATGCCCCCAGGAGTGACAGGTGTGCCTGCCCGGCACGGTCCCCGTGATCCAGACAGATTGGGCAGCGCGCCCTCTGCTGGAGGCGGCCAGGGCTGTCACGCCTACACCCAGCCGAAAAAAGCTGGGAGGCCAAGGTAACTTCAGGGAGGCCCGGCTCTCCAGGCGCCACCTAGAAGTGGAGACCTCCCCAGACCTCAGAGACCAGCTTTAGATCTCCCTGGCAAGGTACACTGATGGCTGCACTGGTGCCCTTGTTTAGCTCCTTGCTCTGCAACTCCCGAGTTGCTGCCAAGAAGAGCCCATGGCCACCCGAT
TTTTATTGTCCCTCCCAGGGCTCTCCTGCAAATAGGCCCTTGGAGGCCTGGCCTGACGTTTAGGTCCTGAGACAGGTGTGCAGATCAGACCCCTCATGGCAACACCAGGCTTCTGGCTCCAGTCCTTGGAGTCCGTCTGCGTCCCAGCAGCTCCCCCTGGTGGCCAGAAGCAAACGCTTCATGTCTTGCATCTAGAGCCAAAGCATCTCCTACCCCTGGATTCCCATTCCGGAATAGTTTTCAGACCAAGGCTCCTCCGCAAATATGAGTGATGTGTCAGATGAGTGATGAGGGACAGGCCAG
ACAGACACAAGGAGTCTGGTCCTTGGACTCTTGGGGCCACGGAGAGGTCGGGGTATCGGCAGTGCGGGGGGGGCCACTGGCCCACCGAAGTGTCGCCTGCCTCTGCCCCTAGTTTACTGGGAGGCCCCAGGCAAGCCATGCGACCTCTGGAGGCCAGTTTACCTCCCTGAGCAATGGGGATAAGGAAGAGAGGCCCGGGACAGCGCAGGATAAGAGGGTCTGCAGCAGGGGCAAGAAGATCCTGGGGCTCAGATACCCAAATTCGGCCTATGGTGGCCCCAGCAACACTGACATTGTCCTCAGGATGTTCTTAATTCCCGCCGGGCGGGGCCCGAACCTCTCCGTAGTCGCCGGCAGGGGGCGGCGTCCGCCCTCTAAGCGGGAAACAGCTCAAAGGGGTGTCCCGGCCCAGGCGTGCGCGCAAGGACGCGTACGAGGGGCCCACGCGGCGAGGACGTGGCGCCCCGGCAGGTGCACCGGGGCCGACGGACACGGATCGCTGACCTCTCGCTGCAGCCCTTGGGCGGAGGGACTCTCCCCAGACCCATTTTACGGAGGCGGAAACC
GCTAATAGAGAGCTTAGGGGGTCAGATTTGCTCCATCCTTGCCAGGGCGGGGCAATACCGAGTCCTTGTCCCCAGCAGAAACCGTGGTCCCTTTGCTGTTCCAGATGCTCTGGACCCTGGGTACTGGCTCCCCCTGGCGGTCATGATAGGAAGCGCCCTTCCCCTCTGGCTCCTGTAGAGGGCGTCGCGGATGCATTGATCCTTTAGTTCCTTCACTGTCCATCCCCACAGCCTTTATCCAGCAACCTCTGTACAGCCAGGGCCTGCCCACAGAGATGGATCAGGTGCTCCCTGGCTGACCAAGGAGGAGGGAATGCACGTCTCCCACTACCTGGAGGAGGCTACTGGGGGTGGGGAGG
GGGACAGCGGTCCCACAGCTGGAAGAGGGAACACATCCTGAAGCTTGGGAATCCAAAAGGAAGGCAGCTGGGGCTTGGAGGGCAGGCGAGGAGGTATCGGCACACCACCATACCCTCTTTCCCATGGGCCAAGTGCCATGGTGCAGTTCCCCTTTTGTCCAGCAGATGGAGCCCACCGCACAGTCACAGCTGGACACGGCACAGGCCTTAGAGCGCCGAGTCTTCCAGCTGCAGGGCAGGCCTGTGAGGTGGTCGGATCGTTCCTCAATAAGAAAAGAGAACCTGGGGCTTTTCTTCCTTCTTGGCACCCTGG
ACGGGCTTGGCGCGGACCGCACTTCCTCTCCGCCACCGGGCCCGGCTGGCTGTCACTGCGGTGCGGGCGCCGCGGCGGGAGGAGCGGAGCCGGAATGCGGTGACGTCACCGCGGGGGCGGGGCCGCAGGGCCGGGAGGTCGCCGAGCAGCGGCCGCAGGAGGGCGCCTCAGGACTGGGCGCAGCGCTGGGCCCGGGACCGGCGCGGCGCTTCCCTCCCTCCGCAGCGGCGCCCAGCTGCTCGCGTCGAGGACACCTGGGCTAGGCACTGCTCCCGCCCGGCCTGGAGGCGAAACGCAGGGCACAGAGTGGCCGTACCGTGCACAGAGCTGCGACAGGAGGCCACCTCTGGCCTCGGGAGCGCAGACCTGGCTCCTGATTCATTCTGCAGAAGTTTCTTCTCCTAGG
GAGGCTGAGGTGGGAGGATCACTTGATCTAGGAGCAATGAGCCGTGTTCGCGCTACTGCACTCCAGCCTGGGCGACACAGCAAGAACGGGTCTCCAAAAAAAAAAAACCACGATTCTGTAAGGTGGAAATTAGTACTGCCTTTTCCTGGGACCTATGTTCCCCTCCGAGCCACGCGAGGGCAGCAACGCGCGCACTCTGAGGAACACCCCCTTCCTCAGGACTCGTCCGCCTGTGCTCGGTGGTTTCTCCCAGAATCCTCCAAGGCGCGGGAGGGGGCGGAGAGCTTAAAAGTCGCGGGGGGAGCGGACTTCCGCTGTTTTAGGGAGGGAGAGCGGCCTGGGTCCTGGGTGTTGTGTGCGGAGCTGTGGCGTCGCGTGTGAGGCGCGTGCAGGGTGAGTGTGAGTGGACGCGTGAGTGTGTGAGTGTGCGCGCTTGGAGCG
GAAAAGCCTAAGCCGATTCGTGAAGGTCCTGTTGGTGCAGGTGACAGTCTTGCCCTGAGGCCTAGACTGTTTTGCTGCAGGGTGCCACCCCCGACGCCAGGCAGTTAGACTGGCGCTCCTGGGCCAGTGGTGACACCTGGTGGTCAGGGCACTTGTCTACGGGGCTTCCTTCCTACCTCAGTTATGTTTATTTGGCTTACTTCCCACAAGTCACTTATTCTTTCGTTGTAGGCAGTCATTTATTCAGCAAATATGT
TGTACTTGTTCTTTCAACTTTTCTGTATGTTTGGAATTTTTCTTAATAAAAGATTGTGGGAAATGGTCATTTGCTGAGCGCCTCCTAGTTGCCAGGCACTGGAGGGCGCATCAAAGAAGAGTCCTACCCAGGAGGGAGAGCGCAGCTGCTGCAGGATTCTCGCCTGGAAGAGTGGGTGGCTGGCTGGCTGGCTGGAAGGGGAGGGGCGAGAGGGCTGTCTCGGTGATGAGCACACGCGTGCTGGGGTGGTTTGGGGAGAGGGCTGAGATTTGTCACCAGTGAGCCCTTGGCACGGTCTCTGCTCCCCACCAGGGCAGCACGGGACAGAAACGTCACGGAGGAGTAGCCTCCAGGCTCAGGTTGGTGTAACTGCTGTCGGCTGGAGCCCAGTATTAGCACGGAGGAGGGGTTCCAAGAACTGAAGTTGGACTGGGGCGTCTCAGCGCAGCTGCCTCTGCCTAAGGCCTAGCAGCCTGCCTGAGCACTGACAGCTGATGGGAGGAGGAGAGGGGCGGAGGCCAGGGAGGGCGTGGGGTGTGACATGCCTCTTTCCAAAAGGGACCGAAGGCTAGAGGGGCAAGGAAGATGAGACAGCACTGCAGGTTCCTGGGACCTGCAGGGGATGGAGGACTAGCTTGGCTTCCAGGCTGCCAGGACTTACCTGACCCTAGGAGGAGGTTTGCCCAGGGCTGAGTGCCGCAGGCCCTGGGCAGAGGAGTCGTGAGCTGCAGATGCCGCGTGGTATCTGAGCTTCATGATTTCGGGCGCCCTCCTGTGGGCTTAGGGGGGAACAACTGCCAAGGTCTCAAGACGGGCTCCGGCCCAAGACAGGGGCAGGCCCTCGGGTGGACAGACCTTGAGGGCAAAACAGCTGGTGGTACGATACATCACCCCATGAAGAGGTGGGTGCAAAAATAGTCTCATCTCTGTTTCTAGAGACGTGGCAGCTG
CGGTTTTCTCTCCTGTGGGCCTTGTTGGAGATCTCGCTTCTGCTGTGGGAGCTGGGGCCCGGCCCCCAGGAGCTGAGGCGGGGAGGGCGGTTGGTTCTTGCGACCCGGCCGTCAGCGTTCAGCGTCGCCCTCTAGTGGCCAGGTGCTGTCTTTGCAGCCTGGGCTTCATGACCACAGCAGGGCACGTTGGCCTTGTGGGTGGGGGGTGCTTACACTTGCGCGTGTCTGTGTGTGTTCACCGTGCTTACTGAAAGGCAGGCACAGCCTCAGAAGAGAATAACGTGAGGGA
CCCTCCCAAATTCTTGCAGCTCCCAAAGCTGCTGGAGGCAGCACCTGAGCCTGTCTCTCCGCTGAGCTTCTTCACCCCAAGGACTGCCTGCTGGCTGCCCACTTCTCATCAGGCAAGGCCACAGTGCCATCTGCTGGCTATTGGGAGCCATGCTGGTCAGGTTGGGAGGGCACAGGAGCATGCTAGGCTGACAAGGAGCACTGAGCTCTCCCCACCTCAGCTCAGGAATAACAGAAGTGGCCTTTCCCTTAAGCCCCCACTGACCAGAGCCCCTCA
TCCTGACCGCCAATCTGCACACACAGCCACACCTGCGTCTCCATCTCCCTCGGTTCTGTTCCCCCCCACCGGGTCTGGAAGACACTGGTAAGCAGGGGAGGAGGAAACAGGTGCAGCTCCAGCGAGGCGGTGCTCCCTGCTGGTGAGTGGGTGCCCCCTGCTGGTGAGGGGGGGTGCTCCCTGCTGGCTTCCCCTCCCCACAGCTGTCCCTGGAGGGAGGCGTCATTCTGTAAACAGGGAGATGGGGTTCAGGACGGTGCCAGCATGCCCAGCAATCCCGGAGTTCCCCGTGCTCAGGAACTCGCACCGCTGGCTCCACGCTCTCTACTCCA
GCCCTGCTGCCACAAGCTCACCCTGCAGAGTCCCCTACAGGGTCAGGCTTAGCTCCCTCCTGAAGCTTCAGCTGAGACCACGACCTGCTAGGCATCCTCCCCTCCCCAGAGAGGCTGGCGGAGAGGCGTATGCAAGGGAGCGGAGGCTGGGACCGGCCCGGCTTCTTCCCCGGGCCCGCTAGGGGGCGCGCGCCCTCTCCGCGGAGTTCTCTGCTGCTGGGAAGGCGAGCCGGCCCCCGGGACTTCAGAGCCGGAGCCAGGCACTTAGCTTCCTTCTGGGGACCCTGAGGCACGGGAAGAGAAGGGACCTCCTGCTCGCAGTGTCCCCCTTGCGCTGTCCCTGCTAGTGACAGGAAGCTCTTCTCACCCTGTTCGTGGGCCCGGCTGTGTCTCCTCCTCGCCTTCACCTGCCGTTGTGACCTGCAGTGCCCTCCCCAGCTTGATCCCTACCTGGAACCCCTCGGTGTCCTGTCCCAGGCCACGCTGAAGGTGGGCGGTGCGTGCTGCGGGTGACTGGCTGAATGAATGAATGAGCCAACACAGGAATGCCCGTGGACACCACCAGGGGTCTT
ACAGAAAAATCTCTGCAGGAAGACAGGAGGGAGCTGCATGGTAGATGCTCCTCAGAACCACCAGGGCGCCTTGAGGACAACCTGGGGGCACTCAGAACCACCAGGGTGTGCTTAGGACCATGGGGTGCTCAGGATATTAGGGGGTGCTCAGGATCATGAGGGGGTGCTCATGACACCAGGGGGCACTCAGAATCACAAGGGAGCACTCAGGACACGAGGGTTTGCCCAGGACCACCAGCAGGCACTCAGGTCACCAGGGGGTGTTCAGGACCACCAGGGGGCGCTCAGGACACCAGGGGGCGCTCAGAACCACCAGGGGGTGCTCAGGACACCAAGGGGGGCGCTCAGGACACCTGGGGGCGCTCAGAAGCATCAGGGGTGCTCAGGATATCACAGTGCCCTCAGTACCACGAGGGGGCGCTCATGACACCAGGGGCACTCAGAACCACCAGGGGGTGCTCAGTACACGGGGGTTCTCAGGAAGCAGCTCCAAATCAGGAGCCTGAGAAGCTGTGGTTTTCTTTTAAACCTTGGTGATTCCCGACCTGGTCAAGCAAAAGT
CAAGTAGTTTCTGCCCAAGGCCTAGGAGCAAGTCACAGAAAGAGGTAAGGGAAGGCCTGGTGGTTTCCTGCTCCACAATGAAGGCTTTCCTCCTCCTGCGCCTTCCAAGGCACAACAGGCAATAGCTCCTGTGTCCTGCGGGGTGCAGCACTCACTCAGTCCTGGAAACCCCTCCCAGTCACGCTCTTCTCTCTTCACTGGCTTCATCAGATCACAGCCATCTCCATGTGGTCGCCCACCCCACGGGCCTGAGGCCAGCAGACAAGTCTTGGGATCAGTTTCC
CCCCTGGCCCAGCTGGCAGAGGTAAGGAGCTGCCCGCCCGCCCAGCTCCCGCTGCGGCAGAGCCCCCAGCCGCCGCCTCCTGCCGCCCTCGCCTTTCCTGCAGGAGCCGTCCCAGCGCAGGCTTGCTCACCAGCGCCGCCCCGTGGTAAGACTGCAGATCTGCGGAAGAAGGCCAGCCCTGAACCGCAACTGCTCTCAAGCCCTTCCATTACAGTTACACGGATTTTTTGCCCAGCGCGGTGATGCGTGCCTGTAATCCCAGCTACTCTGGAGGCTGAGAGGAAGGATGCCTT
AGATCCTTGGAAAAATCAGCATAAAACTTGGATCAGCTCAGGAGTAAGGGTCAAAACCCCCCAAATCAACTTGTGGGGCTAGGGGAAGGCCTGGTCTGTCACAGCCCTGGACATGAATGGAGAGTGCAGGTCTGCCCTCTGGTGGACAGCTGCCGTGCAGCTGGTTCTACAGAGGAAGGGCTGTCTGCGTGGGGAAAGCAGGGGAGACACAAAGCCACAAGCTCTGAAATAGAGCAGGTACAGGCCCCCAGACAGGACCTGGCCCACTCTTCAATGTGTGTGCCCAGGCCCAGTGGCTGTAAACCTGAAAC
CTCGGGGGAGCGGACGCTAGCTAGTCGGCGGGAGCCAGGACGCCCGAGGCTGGCGCCGCCACGCTGGTGCCGGAGTGGGCGGCGCGCGAGAGTCTGGTGGCTCTGGTCAGCACTTCGGACAGGGACTCGGGCGCCAACCGGCAGATGCGCTGCGCCCTCTACTGGCAGGTGCACTTCCGGCTGCAGCGGGCCTACGCGGGCAGCTGCCTGGTGGTGACCGCGGGGTCGTTGGACCGCGAGCCCATCGCCTAGTACAACCTGACGCTGGTGACCGCGGACCGCGGCGCGCCCCCGCTGTGCACCAGGAGGCCCTACACGGTGCGCGTGGGCTACGAGAAA
TCATCTCGGCGGAGAGATGCCCCTCATAGAGGAGAGCTGACCTCTCTGCTCAGCCCTGGCTCAGGAAATGCTCTGAAAGCCAGGGCTGACAGTGCACTTCTCACCAGGCTAGCGCCACACGCCCGGCTCCCGCCCTGGGAAGCCATCAGCCCAGGACCGTCTCGTGCGCCACACTGCCCTCTGGTGGCCACCAGGAGTGTAGCCGCAGAGGGAAGCCAAAATCTTTTAAGGTCTGTTTACAGAGACCTCAGACACGATGTGCACAGAACACAGAAGAGACGCACTTGTGCCTGTGCCAAGACTCCCCCAGATACACGCACGCAGCCCTGTTTCCCGCGGCAGGTAGCCGGGTTTAG
TGGGAACCAGATATATATAAGGGACTCTAAAAGGTCAGCGAGTAATTTGAAACCTGACCTCCTTCTATTGTCTGGAGTTCGTTCTCGCTGCCGGCAGCTAACCTCTGTGGTCAGGTTTGGGTTTAATTTTGTCTTTTGCGTTGTTTCAGAAATTGCTGGTGAAGACATTTCCCGCCAGGTGGCGATGTTCTCATTTGGAAAAAAAAAAGGCGCAAAAAAATGAGCAACTTTCTTTGTTTAATGATGCTGGCTGGATTGTCTGATCCCCGCCTAAGCCTA
TTTCCGGCCGTCCCGGCTGCAGCCCCGAGGCCTCGACTCAGGAGACGGCTGTTCCCTGGCAGAGGCTCGCGGTGGACTGCCTGACCCTCGCCCGGCCCCAGCACGCCCCCGGCGAACGCCCACCCCTGTCCCGGCCCGCAGCGCCCCGACTTACTTCTGAGGCCGAAACGCGGCCGCTCCTGCGCCGGGTGGTCGCCCGCGAATCCCTGCCGCGCCGCGCTGCGCCCTCTCGTGGCCCGCCTGGTGGTGCAACTGGGCTCTCTGCGCAGGGCCGCGGGGCCGCCTGGCCTCCTCCTGCCCTGGCCGCGGTGCCGCGCGCTCGGGAACGCGGGCCTTTCGCCGCTAGCCAGCTTCTGCCTCTCGGCCACCTGTCCTCTCTCGCCCACGCTGCCTGGGAGGCGCGCTTCTGCCGCCTTCTTGCCGCGCTCGCTCTAGCCTCGCCCACTCCTGCGGCCTTACAGGGCCGAACCTCACCCTGCCCTGCGGAAGGCAGGCCTACACCTTCCCTCCGCGCCTTCCTCCC
TAAAAATTAAGTTAAAAAAGTGATGTTTCCTGCATCCAGCAGGGGTCGAGGCACGCCATGCCCACCAGATCCATGGCTGTGTTTGATGTCGGGGAGGGTGGACCACAGCCCCCTGCTTCCTTGCTCCGTGCGATGGGCAGGGACTGGCCAGTTTTCCCCCATGTTGGAGGCCCACGGTCAGAGATGAAGATTATCAGAGGCTTCCGGAACCCTTTGCTGAGCACAGAATACCAGCAACTGCCCTCTGCTGGCCGCCAGAGCTGCAGAGCCCTTGGGCCCTACCTGCCACCTCCTCCTTGACGTTGGCCCAGCTGCATCCCTGCTCCAGATCTGAAGGACGCCCGGCATCCTGGGTGCAGAAATGGGGATTCTGGCGCCCGTAGACGGCATCCTGGACCTGGATGACCTGCCCCAAGCCACAGTGCACGGTGGCATTGAGTCCCTCGCAGGCCAGGCTCTGGCCAACCCCTGAGGCAAAGGGAAGGCAAGACATTAGGGGGGCTCACGGTTA
TGCACGGATTTTCCCAGGCAGAACTCTCCGCAAGCCCCTCTCCATCCTGAGACTGGGAGAGCTCTGGAACCAGCGTTCGTCTCGAGCTGACCTCACCCTTCTGGGATGGCTCCTCAGCCCTGCGGTCGGCAATACCCATTCCTGAGCCGGTAGCGGCCCCTGGTGGCTACTGCGGGAATGCTGCCTCCTCCCCGCTCTGGGGCCTGGCGGTTGGGAATGCCCATCGTTAGGCGCCTGGTGGTTGTGCTTAGCGATCTCAGGGTTTCCTCGCTGCTCCGCCCTAGCCTGCCGTAGCGGACCCGTAGGTTCCGGGACATCCGTAGCCGATCCAAGGCCTGGGAGCCGTAGGGTGGAGCTCTTCCCGCGTCTAGATCTGTTCTTTGACTGGGGAGCAGGAGAGTGGGTTCGGCGCCTTACACTGGGTTGGGCTGGAGTGATGCAGGAAGGGTACGAAGATCACTCTACTCCCTCCTAAGTCGCTGATCCTCATGGGCTGTCTCCCTCTGCAGGCCCTGGCGTGACGCACGTGATAGTGCGGGAGGATCCCTGCTACAGCGCCGGCGCCCCTCTGGCCATGGGCATGCTTGCGGGAGCCGCCACTGGGGCGGCGCTGGGCTCGCTCATGTGGTCGCCCTGCTGGTTCTGAGCCCTGGGACTCGGAGCACTGACCCCTGCGCTTGGATTGCTAGACTCCTCTTCCTCCTGGACCCCATCCTCTACCATCCAAGCCCTGTCCCACTTTG
GCTCGCACCGCCTGAGCGCCCGCTGCTTCCACGCCCGGCAGGTTCAACAAACACCTGGATCGCGGCTTCAACTCGTGCGCGCGCAGCGACCTGTACTTCGTGCCACTGGAGGGCTCCAAGCTGGCCAAGAAGCGGGCCGACCTGGTGGAGAAGGTGCGGCGCGAGGCCGAGCAGCGCGCGCGCGAAGAAAAGGAGCGCGAGCGCGAGCGGGAACGCGAGAAAGAGCGCGAGCGCGAGAAGGAGCGCGAGCTTGAACGCAGCGTGGTGAGTGCGTCACTGCCTGCGCCACCGCCTTCTTTCCCTCTTTCCTTCCTTCCCTCTGCGCTGCGCTGCGCTACGCTACGCTGCGGGGCTGTGGCTGGGTGGGCGGGCGAGTCACGTCGCCACCTGTCGGAGGGGAGGTACCACTGCAGCCCAGGAAATGGAGCCCAAAAGGTTTTCAGCGAGAGCCATCTGCATTCCTGGGTTGGGAAAAGGCATGCTCAGATGGGACTACCTGTGGATCCCAAGAAGGGCAAATATTCGGGAGCGGGGGCCGCAGTTAA
CCTTTCTTCTGGTGACATGCTGGGTGACTTTGGACAGATCTATCAACCCCTCTGAGTATTCGATGTCCGTCTTTGCCAGTCGGCTGAAGCTGGGAGACCGAGTGCCTGCGGGGAGCCTCCAGCCCCCAGTTCCTTTCAATCATCACCAGCGTGCCTCACACTTACCACCAGGTGGCAGCAGAGGACTTGCCTGGCCGCCGAGACCTTGGCCGCAGGAGACTTGCCGAACCTCAGCCTTAAAGGTCACCTTCACTCTTCAAGACAGTGGGAAGCGGCCGCAGCAAACATCCGCAGAGGGCCTGGCTCCGGGAGCCTCTGGACTGCGTGCTGCCAAGCTGTGGGAG
CAATCTCCCATACAAATCAGCTGGCCGGTTTTCCTGAGTCCTGGTTTGGCTCTCCTGGAAACTTGGAGACGTGGCCTTTCTCAACCCCGCTGACGTTTCACACGGGGTTTCAGGAGGTGACTGCCACCTTGTGGCCACACTTAGCAAGTCCCCTTCCACCAGTTCACTGTGGTCTCAAGGCCAACAGTTTTCCACAGACTTGTCATTCTTGCCACCTCTTCTACACCTGACCCCTTCACCTTCCAGAAATAACCCTGGTGAATGTGCA
TAAGTGAGCCCAGGCAGAAGTGTGAGGGCGGCCCATGCTGCAGGCTGTGGCTGTCAGCAGGCCGCTTCTCCACAGCTGGCCCCGTCCTATGATTCACAGGGCAGCAGCAGAGTACACTGGGTGACTGCTGCCCTCTCCTGGTGGCACAGGGCAGACCTGCTGGTGACCACAGATGCATGCTTCTGGGGAGGACTAGGGAGAAAGCAGGTATTGGAGAAGCAGGGGATTGTTTATTTGCTAAAAGTGTGGCTCTTTCACTCAGCAGGTCTGCTACTGCCTAC
CACACAGTCCCGTCTCACAAGCCCCCTGAGGCCCCTCCCGAGGCCTTGCTCCCTGGACCTTGGGTTCCCACTGGGCAGGACTCTGGGTCTTTGGCCACACTGAGGAGACCGTCTCGCCATCAGTCACACACCTGCGGCTGCACCCGCTCTCCCCTGGGCTGCAGTGCCCTCTTGCGTCCCAAGAACGCCTCTTCCCTCCAGGGCGCACCAGCATTGGCCCCTGGCAAAGCTTTCCCGTATGTCTGGAGACGAGGCTTCTCAACCGTCACCCGTGGACATCCTGGGCACTGCAGGGCACTGAGCATCCCCGGAACCACCCCCTGCCCCCAGCCCCGTGACAGCCAGAAACAGTGTT
TGAGCCAGGCTTGAATGAATGAGCAATGTTTTGCTAGAAGAAAAGTGTGGGGAAGGCATTCTTGGAAAGAGAATACTATTGACCAAAGGGCAGAGACACAACAACGTGCTGTATATACCGGGAGGGGGAGCTGTGCCATGTGGTTTCACGTGTGGCATCTCCTGGTGGCCCAGTGAGGGATAAAGCCAGATAGTCAGGGCCACCCAATGGAAGATTTTTTGATGAATAAGGAATAGGGATGTTATCCTTTAGGCAGTGGAAACCCACTGAAGAC
GGCTCGGGCCCAGGTCTTCCGGCACCTACAGGGACCACGCAAACCCTGGAACACTGTCCTCCGCTTACCGTCACCGTGGAGTTTCCACTGCACATGGCAAGCCCGGTCTTCCCTGGGAGTTCCCAACCCTAGAAGCAGAGGGGACGCAGCCCCCTGGTGTCAGAGCAGGGCAGGGCAGGCCTGGCCCTGTGTGCGCACAGCCCTGTCCCGGCCCTGGGGTGGAGCGTAGGTGTGGGATCACAAGCTCAGGTGTGGGGCCGAAGGTCACAGCGCTCCTCCTGCGGCCTGGACGAGACCCCCTGTGGGGCTGTGAGGGTG
AGGGGTGATGATGCCACGGGTGGGGGCATGGGGCCCACAATGGCAACATCTCACCACTGGTTCTCCAGGAGCCCAGCTGCCTGGTAGCTCTCAGCTGTTGCAGATGCAACCCAGCTTCCCATTCGGGAGGCGCCCTCCAGCGCCACCTGCTGGAGCACCCACAGCACCAGCAGACGTGTCAGGCTTGCACCCGGTGCTGTGCGCTTGTCCCTTCCCAGGTGGGGGTGTCAGGTTGGGGAGGAGGACCCTGCCTAGGGCAGTAGGAATTGGGCATCTCCTTGAGCTTCCGGTCTGGGCTGTTTGGGAGCACTGAAGGAGG
GGGCAGAGTTTTGGAAACAGTGCAGGCTCTGGAGCCAGACTGGCGAGATTCAAATCCTGGCTCTATCGCTTCGGAGCCAGGTGGGCCTGGGGGGGCGTCGCAGTCTCTCTGTGCCTCAGTTGCTTCCAGGATGCGGGACCCTTGGCTGCAGGGGTTGCTTCCGCCACTAGAGGGCGCGCCGGTCCCGCTCCTGGTGGCCCACTGTGGCTGCCCGGGCGACAGTACGCCCAGGGCCTGTGTTCCATAGCCATCTACTCTCTTGAGCCTTTGGACTTCTCTCCAAGCCCCTGTGGGAGGCGGACAGCAGTGACCACCTC
GGGCTGACAAGGACGGAGTTTTACTCAAATTGACAAAGCTTCCCAGGAAGTGGGCCCAAGGCGCCCACGTTTCTGGAGATGTCCATGTCAAGGCACGCAGGAGGCAGTGGCACCCGCAGGTACACACATGCTATGCACGGGCCTGCAACAGGGTCACAGGTACCTCCGCCCCCTAGTGGGAGCAATGGGCACAGCCTTGTCTGCAGGGCTGACTTTGGCTGGGGAAGGCAGAGGCCCTGTGCCTGTGTGTGCGTGTGTGTGTGCATGAGTGTGCATGTGTGAGAGCCCCATGGTACACGGACCACACGCGTGGCTTCAGGCTGGGGTGCCAGCCCTCGCAGTCCTGGTCTCCTTGCGCCCCCTGGCCGTGCAGGCTGCAGGGGGTCTTTTCACGCATCCCCTCCATGTGACCGGGTCTGTGTGAGCGTGGACAGTCCCACAGACACTTCCACAGCACAACAGGGTGGAACAAGAGCTGCCCCCA
AGCCAGGTGTTGGCCACCTACCCTGCGGATGGGGAAATGGCAGAAGCCAGCTGCGGAGTCTTCTGGCTGCTGTCCCTGCTGGGTGAGCTGGGTGGGCGCCCTGGGCCCCTGGGGCTGGGAGGGGTGGGCCTCATGGCACAGCAGGCACAAGGCAGCCCGGCCCCTTTCTGCAGGCTGCATCAAGGAGCAGCAGTTTGAACAAGTGGTGGCGCTGCTCCTGCAAAGCATCCGGCTGTGCCAGGACAGAGCCCTGCTGGTGAACAATGCCTACCGGGGACTGGCCAGCCTGGTGAAGGTGTCAGGTGAGCCTGGGGACAGGACGAGGCTGCCACCTAGAGGTGGGGGCAAGAATCAGCCCCCATCAGTTACATCTGCCAGGTGCCACAAACCAAAAAACAGAAGCAACAAATCAAAAAGGAAAAGAAATTAAAAACGATCTGAAGTCCAGTCATCCAGAAATC
TGGGGCTTCTGTGTTCAGTCACATTACTGCCTTCACCCAGGAGTGCCCACACGTAATCATGGGCACCGTCATTGTTGTGTGCAGTGTCACATCCAACACGCATTTGGACTCACACAGGCTGGCTACACCTTCCCATCTCCCAGGCGGTGGTGTGTGCAGCCAGCAGGGGTCGCCGGCACACCAGGAATTACCACTTTCTGGGTTTGTCTCCTGGCCCAACAGGATGGAAATGTTCCTCTTCCTGTGTTCTTCTAAAATCTTACATTAATCCCTTGCCTTCCCCGCCTTTCCCTCCTATCTCCTCCT
AGGCGACGTGGCCAACACAGAGTTCCCAGGCCAGCCCCTGCCCTGGACGAGCGGCCTCCTGGGGCCACTGGGCCACCTGGAGCAGCTCCCAGAGCTAACAGCACAAGACAGCATAGCCACATTCTCTGGGGAGGGGTTGGGGGACCTGGAGGCCCCCCATGGGGTCTTGGGGATCAACGACGCGGCCACTCAGCTGCCCTGGGGGTCTTGGGGGTTGGTCAGTGACATGGCCACTCGGCTGCCCTGGGGGTCTCGGGGGTCACTGACACCGACCCGTGGATGTCCTGGGCCCCCGAGGGGGCGGCAGGCAGAGGTGCGGCGCGAGCATGCGAGAGCGCCAGGCGGCCACCAGGGGGCAGCACCGGCCTCCGCCCCGCCCCCCGCACCCAGCCATACCTTGCAGTGTGCGGTACTCACCAGGCCGCCGCAGGACGGAGCTCTGGCCGGTCAGCTCGTGCACGATGCAGTTATCAGCCTCGGTGTCGGGTGCTGTGGGCACCACGTGCTGTGGGCAAGCAGCGCTGAGCCATGCACGGGCTGGCCGGGCGCCCCCCACGCTGGCGTCTCCACCTGCCTGGCTGCTCACCTGGTCAGACTCCCGTTCCTGGGGCCACTGGTCCAGCTCTGCTAGCTCCAGCTCCCGAGCCTCATACCCCTTTGCCGCCTCCTTCCTCTGCAGAGACCAGCGTCTTGAGCCCAAACCAGCTCCACACCCCACCCAGAGGCAGGAGGTCCTGAGACCAGCCCCATGGCCTGGCCTCAGCCCACCCACCATGGGTGGC
TCACTTTGGGAACAGTATTCCAGTGTCAGGCTGCTGGGCTCGGGAGCTTGGGTGTCTGCCCCAGTCAGTCGCCCCTCTTGGGGTGGGACACCCAACAGGCATGGAACACAGGGTACCTGTGTCTTTTAGGGTGCAGGGCTGGGCAGTTCCAGCAGTGTCCACCAGGGGGCGGGGCCGCACCGCTCAGGGTGGAGCTGGAGCCACCAACCCGCATCCTGGCTGGGGCTCCCGGCTCTCACCACAGCCCTCTCCGCCTGGCTTCTCTGGGCTTGGGCAAGGCCCCTAACTGTTCTGTGCCTCAGTGTCTTTCCCCTTGAAGG
CTGTCACCACCCCCCTTTGTTTTCTCAGTCAGAGCACTCGATCTGGGCCCCTTCAACTCGCCCCGCACGCTTTCCGTCTGCAGCACCCCATCCAACTGCACCCAAGCGCCCTTAAGTAGTTTGAGAGGCCGTGCCTGCAAATTCCCAATTGGCCACAAGGTGGAGGTGTGGGCCTGTTTTCCCAGCCAAGATTCCCCAGCCGCCACCCGTTTCTAGAGCTGGACCCCTGGAACACCAGGCTCTCTCCAGCTTTCCTGCTTCCGCCCTAGCAGTTCCCACCGCCTGGAATGCCGACTTGCTCGCTCTCTGCACCCCACGGGAAAAGG
AACTGACTTTTTGTTACAAACTACGACACAAACACACACACTAGCCTAGGCCTACCCATGCTCAGGATCATCAACACCACCGTCTTCCCATTGCCACATGGTGTCCTGGGAGAAAGCAACACACGTGGAGCCATCACCTCCTGAGACAACAGCGCCGCCTTCTGGACACCTCCAGAAGGACCCACCTGAGGGTGTTTCCAGCTAACATTTTTTTTTTAAGTGCACGCTAAATGATAAAAACTATGGTATAGTGAATACACAAACCAGCGACATAGTCACGTATCATCATCATGGTCAAGCACTATGCACGGTTCATAACCACACGTGCTGCTCCTCTGTAGGACCGCAGTGCAGCAGGTCTGTCTACGCCAGCATCACCACAGACTTGCGAGTACGGTGTTGCACACAAC
CCTCCCGATGGCTGTGGGCGGGCCTGACTGATGTCAGGCCTTCCACAGGAGGTGGTGGAGCAGAGTCTTCTCTAACTCCCCAGGAGAGAGGGAGACTCCCTTTCTTGGTCGGCTAAGTAACGGCTGCCTTCCCAGGCACTGGCGTTACCGCTAGACCAAGGAGCCCTCTAGTGGCCCTATCCAGGCATGACAGAGGGCTCACACTCATCTTCTGGTCACTTCTCACCATGCCCCTTCAGCTCCTATCTCTGTATGGCCTGGTTTTTCCTAGGTTATAATTGTAGAGCAAGGAT
AAGAGAAGGAAGTACTGGACTGTCTTCATCTCCCTGGCTGCCGAGGCCATTTGACACCTTGTGCCACCTGAGAGAAAGCAGGCCCAGCATGGCCCTGCCTGAGGGGAACAGGACGGCAAGCCCCTGGCCTCCTGCCTGCTCCCAGCTGCCCTCTGGCGGCCACTTTCTGAAAGCCGGATATGTCTCTTTGCTGACCCACCCCTGTTCTCACCCCAGGGCTCCAGATGTTGTATCAGGCAGGGCCTTTGTACGCCTCCATGCCAACAGCTACCCAAGTCGCACCGTCAGTCACACTCTTACTCAGGCTCTCCTGTGCCCCTGGCCCTTCTTCCCCTCTCACTTT
GTAATGAACACTTTCCCCCTTTTCCTGTCTTTAGTAGCTTCCTGCCCATCTCCATGGTGATGCAGTCTCTGGGTTGTCATTCACTTTGAGAGCCCGAGGGGTGGGAGGGAGTGATGCAGGCAGACGCTGCGCCTCCTAGTGGGCTCCCGGGGCACCGTGGGAGGCAGCGGCTCCTGGCCGTACCAGCTAGCCTCATCCTTTGGCCTGCCCCCAGGTGCATGGCGGCCTGCTGCAGATCTTCCCTGAGGGCCGGCCCGTGGTAGCCAACATCGAGCCACTCTTTGACCGGTTGCTCATTTTCTGGTCT
TACCAGACAGTAATACCAACCTGACTGGCTTTTTACTGCTGGCCCCTGGCAGGCAGCCCAGTTCAGTGAGCAGCCCTGCTAGAAACCAAGGCAGGCAGGCTCCCCTCTACCGGGAGCTGCCCGGCTTCAAAGCCGGTAAACCTTTTCCCTATCTGCCCCCTGCTGGCGGATGTGAGCATAGCAGGGCTCTCTCCCGACTCCTTGCAAGAGCACCCTGGAAAAGAGAGCGAGGCTGAGTGAAACCCCGGCTGCTGCTTGGGCTTCCGTAATTGTAGGGGAGTGGTGAATTGCCATAACCCCAAACTGGGACCTGGGCTCTGACATATAGGAATGT
GGCCCTAGCCAGAGGCACTGCACAGCAGCATCCTGGGTAGAGGTGCCAGGAGGGCAGGCCTGCCTTTGAGGCTGTGAGGCAGGGCTGACGCAGGCAGTGGCCAGTGGAGGGAACCAGGTGGGTGCCAAGGGGCTACATGGCCTCTCCCAGACATGGGGTCAGGCTGGGGGACATGGGTTGGGCAGACACTGCCATCTCGACTGCATTGGCCCATCTGTGGGCTGGGAGGGCAGCTGGGAGTGTGGCCAGCTGGGAAGTAGCAGGACTCTTGAGGAAGTGACGGTCACCTGCATGAACTCAGAGCTAGAGGACACACAGGGTGGCCAGGGGGAGGCTGCAGTGCCCTCTGCTGTTGGGGATGAAAGGTGCCTGCCTTGAAGTGAAAGGGTCCCTGTTCAGCTATGGGCTCTCAGCAGGGCCCTCAGCAGGGATGTCCTGAAGGCTCCTGACAAGCTGGAAAGCAAGGAAGCTGCCTTGCCTGGAAGTCAGGATCGCCCAGCCAGGTTGGCCATCCCATGGCCTGGCTGCGT
CTCCAGACCCGCCCACCCTCCGGCTGTGGTCCCGCCCACTCTCGGGACCTGGCAGGCGACTGGCTCTGGCGCCGCATGCCCCTCCCCGCGCTGACGTCGCTCCGCCCCTCCGTCCCCGCCCCGCAGGTGGGGCTGCGCTGCCGCCTGGTGGCCGGGCTGCTGCACTACTGTTTCCTGGCCGCCTTCTGCTGGATGAGCCTCGAAGGCCTGGAGCTCTACTTTCTTGTGGTGCGCGTGTTCCAAGGCCAGGGCCTGAGTACGCGCTGGCTCTGCCTGATCGGCTATGGCGTGCCCCTGCTCATCGTGGGCGTCTCGGCTGCCAT
CATCTCAAGGCGCGTAGACACCTTCCATCCGATCCCCAGGACCACGAGGGCTGGCTGCCCCTCCACCTTGTCGGGCATGACAGCGCCTCCTACCAGAATCTTCAGGACCGCATAGATTCCTCCCACCAGTGCTACCCTCTCCCGCCTGGCTCCAACTCTCAAGGCTCTCCCCACCACGCTAGACGTTGACCCCTCCCTTACCTTGGTTCTCGCCTCGAGCCAGGCCCGCATAGACATCTCTGCACACCTCCAAGAGGAGCGCCACCTTGCGGCGCGGGGCGCAGGCAGCGTGGAGGTGCGCAAGGCGCTCGTGGATGCGGCTCCGCAAGGCGGGGGCGGGGCTCTGCCCTTCCGGTCCCGGCCCCTGTGCCCCCGGAGGCCCCGCCCCCGCCCGCAGGGCTGTCTGTCGCCGCCGCAGCC
TGGGGAAGGGCCTCTCCAATCAGTTCCCTTGGAGGGGGGCGGGGTGGAGCCCCTTCTGCCTGGCACTGCCCGGATGCCACCAGCCACACCCCACTGACTCTGAAGACCTGAACACTGGGAGCCATCCCATTTGGACAGCACATCGCCCCCTCGTGGCAAGAGGGAGACTGAGTCAGGGACACGCACGCATAGAACACTTTCTATGGGCACAGGCACAGAGACAGAGCATGCCTTGGTGGTCAGAGTGAGTCATTCATAAATATCTGGAAATAAATACAATACAAATGATGTGTGTGGCCCCAAACCACACACA
AAAACACCTACCATGTTGGCGGGTCCTTGGTAAAAGAGGAAACAGGAAGCACAGGCGAAGCCTGTTAAAGCTTAGGCCAGAAAGCCGCTTCCGCCCGGCCACGGTCGCTCTGAGCCTACTCGGGAGCCACACAGCGCCCCCTGGCGGAGTGGAGCGGGGGCGGCGGTGGCGCGCCCTCCGGTGGGCAGGGTGTCTGTCCCGCCCCCGACGGCTCCTCCCTTTCCGCTCCCCGCTCCCCTCGGTTGACTTGGGCTCGCTTCTCTCCCCCATCTGATTTTTAATGGGACCGCCCGTGCGATGTGCTCTAGCGTAGCGTC
TAATAAAAAATTATAAACAGGAACAAAAGACCAGTGGCAACCTGGTCCTTCTTCAGAGAGGGCTTGGGAAGTCCTGCCTCCACCCGCTTTCCAGTGGGGTGAAAGGGAGGTGAGCCTTGCAGTTCTCCTTTGGGGCAGGAGGGGGCGGCAGATACACGGGTAATCCATCTTTCCCTGCAGGACCGGTTCCTTCATTCTTCAAGCATCCTCCATTTGGCACCTTCTGGATGCTGGGGACACAAGGAGAAAGAGAGGCTTTCTCCTTCTTC
CCTGCCTCCCTCCTGCCGGCCTTGAGGCCCCTGAGGAGCAGTGGAGAGGCCAGGTGTCTTCTCTGCCCAGCGCTTTCTGTGACTTCTTTGAGTGGCTACAGGTTGAGGGTTGACTGTGCGGGCGATTGCAGCGTGGCCCTTTCACCTCTTTGCACACTGCCACATGCTGCCACAGGATGGCAGTGCAGGTCTGGCTCTGTTTCTCTGTTTGGTGCCCTCTATCGATCGTCGTGAGGCTTGGGATGGGCCTAGATTGTGAGCAGCATGGGTGCCAAGGCCAGGGCAGGAGCTGGCATGGGGCCTGTGTGGGCCATTGTGGTAGGAAGCCTGGCAGTCGACTGGCCCAGAGGATCCCAGGCTGCTTTCCTTCTTGAGGCTGGTGGCAGGAGGGCTGCTGACGGAAGGCTGTTTCTGGTAGTGATGGTGAAATCTGGCCAAGGATGCCGTCTGGAGGCAGGTAGCAGCTTGGCTGTGAGTGGCAGCTGTCAGGCATGTGCAAGTCTGCGTGGGCGAACAGAGGCAGGCAAGGACAGGCTGGGCATTCTGCAGCTGAAGCCGGAGCAGCCGCTGACCAGTCTGGATGGTTGGACCC
GGTGTGGCTCTGCAGAAAGCGTCCTGCCACGTCTCCCTCCCTGTCAACCTTGGGGAAGGAGAGAGGCACCCTTGGGGACAGAACTGGCCAGTTTCACCGGCGGCGGCTTCCGCAGGAACGCGGAGGAGGGAGACAAGGGGGCGGGGGAACACTTCCTGTTGGGCAGGAATGGGTGTTACATAGCTAGATCTTTAAGCATCAGAAAGACAGCTACCAGACCCACTATGGCTGGGAGGTGGCAGGGGATGGGAAAGGTGGCCCTGTCACCTCCGAGAAGGCGCCTTCAGCCTGGGGAGACGCTGTGAGCAAACCCCCTGAAAGCCTTGTGGGGCCATCATGTGTGCTCTGGAGCCCTCTTGTGGATTCTTGCGGTAAGTGCATACAGGCTTGCAGTGCGTTTCTCCCACGTTTTAACCTTTCGCTTGTTCTCTCCTCCTCCCACCACTCTTCCCAGTAAATGACACCTTCAAAACCACACGCACACTCGAGCAAAACGTCTGTTGT
ACAGTCCTATTTGTCGATTCTCAACTGCCTTTATCTCCAGAGATCCCGTGAGAGCAGGGATTTGTGGAATGACTCACTGTGTAGCGGCGTCTTCTGGCGGTGGACGAGGCCGGGCGCACGATTTTCCCCGTGGGTGAGAGTGCCCTCTGCTGGTCCATCCAGACACCGCTGTCAACAAAGTTTCCTGAGGAATGGTCACCTGGCTCAGCTGGGGGAACCGGACTCCCCATTCTATCCCATTCCGTGCCCCACCCAGAGTCTTAAGCTAGACCAAAGCTGATTTTTCTCCCACACTAAGAATATGCCCGGGGCTGGTATAGGG
TTGGTTTTTGTTGGATTGTTTTATAAGGGATGCTTCCTGACCCCGCCTCTTTGCTCTCCAGCATCTCCCTGGGGTGGTGTTGGGAGCTTACTCCGCCTCTGTAATAGGAATGTTTGCCTGGAGCCCAAGCTGGCATTTCTGGGGTGTGGCCAGTGGAGGGCAGCAGCGTCCCACGCCCGGCTGCCCTGTCTATTTCCACAGGACTGGGCTTTGCTTGCTTGCTTTCTTTTACAAATTTATTTCTTTTCTTTTTTCTTCCTTTGCCACTTCTTCCAGGAATGGGCTTTTCTTTAA
TAAAGGCGTCCGCTTTCAGAAGGTTACTACACCTGAGGTGCACGACTTCTCTCCTTGCAGGCTTTAGGGTGCCTGGGATGGGAAAGGAGTATAACAGTGGGGCAGCGGGGCAGCTCCAGCCTGGAGCCCGCTGTGCACACACATGGCCAGAAGTGGGAGCTCCAGCCTAAGCAAGCGGGCAATCTTATACCTGCCAAGGTCATTTATGTTTTATTTCCAGTTACTGGGAGAACAGTTTGAAAGTAGCTTCATTCAGCCAGGCGCGGTGGTTCA
GAACCTGTCTTCCTTCCCTTTCACAGAAGCTGGGTGCTCAGGGGCGAAGGCTCGGCATCAGAGGCGTCCTCCTGGGTCCAGGATCTTCTGGGTTCTCTCCTGCTGCGGAACCACAGCGCGGCTCCTGCAACCCACGGGCTCCGCTGTGCTCTGCCGCCCCCTAGCGGCGCCTCTTCCAATCAGCCCTCCCGCTCTTCAGCGACATCCCATCTTCGTTGATGTGACTGGGAGGGACTCTGTATCCTGAAGCACTTTGGGGTCCCAAGGCGTTCATTCCACTACCTACCATCCTGTGCTGATTTTAGCTGAAAG
CAGGGCTGAATATCTAACTCTCTTTCAGCTCTCGTTGTCTGCTTTTAGAGCCAGGAGAAGGGATAATTTCGCCTTCGCCAACCACCAAAATGCAGTTTCAGCCGATTCCCATCCGCAGGGAGCCTGCGGAGCCCATCTTTGGCCAGGAGGGGGCAGCAGAGGCCCGGCGTAGCCCCGCGCTTCTCACGCCTCACCAGCAACCGCAGGAACCCACTTTCTAAGACAGGAGAACAATCATTAATTTATACAGCTAAAATAAATACGGAAACCCTCCTTAACCTGAGAAG
GAAGCTTTGGGGGCTGGGGGAACAGCTCTGTTGGGGACAGGTGGGAATGAGGTTCAGTGCTGGCAAGGTCCCCGAGGGCTCCTATGTACACTTCACCAACCAACTCCCTTAGTGCAGCTTGCAGATGCGTTCTGGCTGTGGCCCAGCAGTGACACCTGGTGGTCATGATAGTGCACTGCAGGAACTGGAGTGACTGTGCTGGGCCTGCCCACCTGGATCAAAGCTCTCACCCCTTATTCAGACAGGGAAACTGAGGCCCGACTCGGCAGAGAGAATCCTTGGCAGAGCGGGAACTGGAGCCCTGAC
GGGGGCTACCGGTCTGGTGGGGGAGGTGGATACTGGATTGGAGTGATCGGTAGGGATGGAGGGTGTGTAAGTGGAGAGAGCCCTCACCCTATTACCCAGGAAGGGCACTTCACACTGGACTCACCCCACCCAGAGATGCCCATCCACCTCTGCCCAGCCCTGCCTTTCTCCCCTGCTGCCACACGGAGGCGACAGAGCAACCCTTCCACAGCTGCCTCTGGACGTTCTCCCATCAGCAACGTGGATGGGTGGCTGAGGTGGGATCTGTGCCTTCTGCAGATGATCCCGGCCTGGTGATGGCCCTCTTTTGGGCTGAGACTCCTCACGCGGAAGATGATGGAGGTGGATGTTGT
GGATTAGCTCGGGGTGGATTCTGCTTTACAAGTACTCCCCCTTGTTTTGCATGAACAAAGAGGGCGCCCTGGGTTTAGGTCTGGGAAGCCCCAGCGCAGCTGCCTGCTGGGTGTGGAGCGGTGCACGCCTTCACGTCTGGTCAATGTCCACTGAGTGCTGTTGAGAGGGAGGCTCTGGAGTCCCGCCCGCCCCGGCGCGGCTGAGCCCTGGGTACCTGCATTAAGTCCGCCCGGTTCAGGGCGCTGGCCGCCACCTTCAGGAGGACTTCACCCTCCCCCGGGCTCGGCTTGGCCACCTCCTTCACGTAGAGGTTTTCCGGTCCTCCCGGCTTGTCAAAGTGCACGGCTAACATATTGTCTGAGGACACAGGGCAGGGCAGGGCAGGACAGGACAGGGCAGGGCAGGGCAGGACAGGACAGGGCAGGGCAGGACAGGACAGGGCAGGGGCCGCTGTATCCTCGCGGAGCAGCCCAGCCTCAGGCTGGCACCGCAGCGCCCCCTGCCGGCCAGCGCCTCGCTGCCCTGGTCTGCCGCGGACCCGGCCTCCGCCCCGAGCTCCTGCCTGGGAAGTCCTCGGCCGCCTCCAGACCGATCCCACCCGGAACACAGATGGGAACGGCGGGAAGTGGGATGGCGGTACAGGGCTGGATGCGGCAGAGCAGGACAACGCCGAAGAGGATCAGGCAAATCACACTCCCTCTGAGTTGGAAGCCCCCAGCCCGACCCGGGTCCCCGGCGCCCGTATGAGTTACTTACTCCTGGCCCGGCTCCCCTCCCATGCACCAGGCGGCGCCGAGTGGTTCTGGCTCCTGCGGGTCCCGGTGACAAAGCCCGAGCCCCAGAGCCCCAGGACTGCCTCTGCCTCCACCGGAAT
ATAAAAGGTCGAGAGAACGGATGAGGTTAGAATGCTGGTGGGACTGAGATGGGAAAGGACCTTAAAGGTTACTCGCCCAAAGAGGAAAACCAGCCTTTTCCCTGCAGACGGAAACTGACGCGCTCCCCCTGGAGGCAGCGCAGGATGCTCCCGGGGGTCCAGGCGTCCCAGCCTGAGGTCCCCATCCTCGTGTGCAGCCTGGGCGCCTGGTACAAGTCGGGGTAACCCTGAGGCTTGTGCATCCAGAGAAGCTAGGTCCCCGGTGGAGACTAGCTTGGGATAAGGTTGG
CGAAAATATCTGTCATCGTCACTTTACAGAAAATGGAAAAGGATGAGGATTGCACAAAAACTAGAAATTCCATCCCGGGTGTTTTTCCTCCTCAGCAACGGGCACAGGTCGTTCCAGTTTTGGCCAGGCGGTGGCGCTCGAGGCAAACGGTGTCATGAAACGGTCACTGGATGCACTGACCCTGAAGATGCTCTCAAAGCACGAGTCCGTTCATCAGAGAGTGGACTTGACACCCATCAGAAACATTCCCGGAGTGCGTTGGTGTGAAGGTGCGAGGAGAGTCGGGGAAGCA
CATTCTATGTTCTAAGAATAATTCAAACAAGCCTATGCCATAATGCTGACAGGATCTCCCCAGATTCTCTCAGCTTCTAGACACCATCACAGCCCTGCTTGCTACGCACAGGAGGCCAGGAGTGGTGGGCGAGCGCCACCTCGTGGACATGAGGGAAATTGCTTCCCTCTGCGAATTAGACTGTGTTTCGGCTTAGCTCTCAAAACACGTTTAAGAGAATTGTATTTTTAAATGGCTTGAACACCTTCCAGTCAGTGAAGCGAAGCCTGAATTCA
GGGGACGGGAGAGGCTCAGCATCCTGCACATGCCCTTACCAAGGCTCACCAGGCTGACACCACTGCTGAGCGCCTTGTCTGTGGAAAACAGATTCACACCCAACCCCTGGGATGGCACCATTTCCCAGAAGGACCAGCTGGCCACCTACTGGCAGGCTGACCACACTGCGGAAGGGGCTGAGATTGGCTTTCACTGCACTGAGCCACAACGTGGACATGCACTTGCCGGCCCTGCAGTGCACACAGCACTGCTTCCGACCAGGGCACCCCATTCACAGCTAGGGACAAGCAGCAGTACACTCCCGAGGCCCCACAAC
AGACTGGTGATTCACGCCAGACGTCTGCCCGCTGGTGGGGGACCTGAGCAGACCCTTCAACTGCACTCCCTCCTCAGGAGCCCCTTCCTGGGGACAGTGAGGACAATGACCCTACAGATGCTCAGCTACATCCGGCCCAGGGTGCTGCAGTGGCACAGACCAGCCACAGGATGGCAGTAGAATAAAGACAGTCGAAAGGGATTTCTGCTCACTGGCAGGAGACTGCGATGACTGGGAGAAAACCTGCACTCGGTGGCACCTACAACGTTGCTAATTTATTTCCTTTTGATATGCATTTATATAGGC
TTGTCATTACTTGTTCTGTGACCCTGGACAAGCAAGCCAGGTGACCTTGGGCAGGTGAGCCTGCTGTCACCAGGATGGATGGGCAGCAGGCTGGGGAGGTGGGTCCCCTACAAGCAGAAGAAAATTCCATGCGACACATCCTTTGCTGCCACTAGACGGCGCCAAGAGACCGTTCCGTTCTCACCACGCGCTTCAAACTCCAACCTGCTGGGGTCGAAGCCTCCAGGAACCAGATCTGGTTCAAGCCTCACCCTGAGGCTCATTTGACAAGGAATCAAGACAGAAAGGGGGTGGATCCTGGAATGAG
CCCGGGTGGAGATGGGCGGTGGATGCTTGAGGCCAGGGCCTCTATGTCAGACAGACAGGGCGTGGTGCTGACCCTGTCGTCCCTGCCACGTCCCCAGTGGCTCCTGTGACCACATCGACCAGGGTGAGGACCTGAGAACGAGAGCTTCAGCTCATCTGGGGAGGGTGAGTGGAAGGAAGGTTGGAGAGTGGGTCAAGAGGAACTGAGACTGGAAACCCAGTCCGGAGGCTGCTCAGTGCCAGCCCCGAGGGGAGGCCCCCCACTGTGGGCAGACCAGCCTTGCCCTCACCCCTCCCTGGCTGTGTGACGGAACGGGGCTGGCTGTCCTCTGGCGCCATCTCATGGCTACAGGGTCTCAATGCAGGGAAGACCTAACTCCCCTGGGAATCCCCTGATCTGAGCATCCAAGCTCCGATTTTGGGGGGAACAATGGAGAAGGGGGCCTTAGGGTCAAGAAGAACATGTTGAAATGCCACCTGGCTGGGATAGC
TGTAAAAGAACCCAAGCGAGGGCCAAGTGTTGCCCGAATCTGACTTTTATGACCAGAGTCTCTTAAAACTGTACCTGCCTCCAAAGAGCAGGGGATGCCACGGCCATCTCAGCGTTGCCATCTACCACTGTTCACACCAGGGAGAGCCAGCAGAGGGCGCCGTTTTCACACACTCTGCCCCGCCTTCTGCGCTCTCCAAGTTCTGAGCTTTTTACTGCATATAAGCAAAGACGAGGAACGTTTTATTCCCCGGGAAATATTTCCTATTTCTTTCTGGGCCTTCGTTTGA
TGCTTTTAGGGGACACATATGAGGCTGGTCTTACTGAGACAAGGGGTATGGCCCCAAGACAGGCCTCACTCATGACCTAGCGCCTCCCGGGAACTTCTCAGGGTGTTACAGGTGGAAGATTGGAGACACCCTGCCCTGGAGCTGGGCGCGAAGCCCTGGGCTGAAAGTTTTCCTGGCCAGTTTGAGCTCCGTGACCCTGGAGAGGTGCCTCCCACCTCTCAGACTCGGTTTCCTGCTCTGGGAGAAGAAGCCACAGCGGCATCCGTGATTTCTGTCTGGATGTGTCCGTCCTGCCCACCTTTGACCTTCCCTTGTGGACTTGGTCCGCCTCACGCTGAGCCATGGTATGGACCAGGTGGGGCTGACCCAGCACTGGCCTGGGGGGATGTGTGACCCCAGGGCGACCATGCAGAATGCTCCATCCTCCTGGACTCTGATTGGAAGTGGGAGGGACATTGTTTCCTGTGGCCACTGTAACAAGTCACCACAAACAAGGTGGCTCACAACAAAGACATTCACATCTCATGGCCCTAAGGCTGGAAGCCTGAAGTCAGGGTGGCTGTGGCTCCCTCTGGAGGCTCAGGGCATGGGGGGAGAATTCGTTCTTGGCCTTTTCCAGCTTCAGATGGCTGCCGGCATTCCTTGGCTGTGGCCACATCGCTCCAGTCTCTGCCACCATGGCCACATTGCCTCCTCCTCTGTCTTCTCTTCCCTCTCATAAGGACCCGTGACAGTATTTAGGGTCCA
TACAGAAGCGGGATGAAAACGCTCACTTTCCAAGTGAACGGTGGACACACGCGCACAGTGGGACCCGGGAGAGATGGTCCTGGGTGTTAACAAAACATCCGATGAGAGGGATGGGGGCGCTGGAAAGAAACCGGCTGCGGGAGCCAGGGGAAGGGTTGGGGAAAGAAGGAGAAGAAGCAGCCTGAGGAAAGGCGAGTAAAGCAGCTGGCAAGGGCGGGAGGAAGAGGCTGCTCGCAGACCGAGCGGGGGAGAGGCTGGCGGGAGCTAGGAGAGCTGCAGGCAAGAGGGGGAGGCGGCTGGCAAGAAGCACGGGCGAACGCGGGCAGGGAACTTCAGAGGAGGCTGCCAGAAAGGACTGGAGCTGTAGCAGTGCGAGGCAGTGGACAGGGGGGGCAGCAACCACCAGCCCTTGGCAAGTGATGGTTTGGCTGAAAGAGGAAGGGGGAAGGGAGCGAGGCAAGCATCTGTTTGGGGGCTAATGCCAGTAAATGTGCTTCTCCTTGGCAGCCAGCAGAGGGGAAGAGGAGCCCACGGGAAAGAAAAGCAGGCGAGGTTAAGAATAAAGAGTGTTCCAGGTATGACAGCTACCTCGGTGAGGTGGAAGAGAGAATTGACAAGGCAA
CCGCTGAGACACGTAGGAAGAATGTAAGTAATTTCATCTTTTAGTAGCTGAAATCTGCAAAGGGAGGGAAGGGGAAGTAGCGGGAGGGAAGCCCTAAGATAAGTGCAAGTCTTTACCACGAGCGCCACCCAGTGTCCTCGAGCAACATTGCGCAAATGGCAAACCCCAAGCTCAGTCACTGGCCAGACACCAACTGGTCCTTAGTGTTAGAGTTCACTTCCAGGTGGCTTTCTTTCTCTGTACTTCCAATACATCTTTCTCTCAATTCCCATGCCCTT
CAGAAAAGCCACCCTCCGTTTATTTGGCTGTGAATGGCCCTGCCTCCAGCCTTCCTGGCAACTTTGCCAAGCTGGGATCAGCCTCGTGCAGGGGGCTGGTGCTTTGCCGTCAAAATTACCCCTTCCCTTTTGCTTCTGTGTTCAGGGCAGGACAGGAGGAAGACGAAGGTCCTCCCAGGCCTTTTTTAGGGACCCGTCCAGCTTGGCCTAAAAGCAGCGAAGAACCCACAGGAAACTCTACCAAATGGTTCTGCTCACCAGGCTCTCGGTGGAATGGGGGCCCTGAGCCACGTTCCTGGGTTTCCAGGGGCCTGTGCTCAGAGCAGCCAGTAGGTGTCTCCATCACACACTATTCGAGGACTCGCACCAGAGCAGACGTAGATAAGGCCTTCAGCTCTTACCCAGGTTGCTCAGGGAGGCTCTGGGGGTTCCTCAGGCACTGTCTTCTTGGGAGGAAGCAGGAGAGGGCATTTTAGGGATTGGGAGAGGAGCGAAGACTAGGCAGGCAGGACCAAGTGTGAAGGGATGGAGGGAAGGGCAAGTGCAGGTTTGCACAGTGGAAGAGGAGCTGGAAGGTGGAGCAATTCCCGCTGGGGAAAGGTGGGGAGAAGTGGGGAGGGAGGAAAAGGCTGAGGGCAGGCAGGATTTACAG
TTGGTTTAAGCTGGGCCCTTCTGATTCTGTAACGTGAACTTCACTGTTGGGTCCAGCCCATTCCCCTGCCGGGGCTTCGCGTGCTCTGTCTTTTGGCCAAGTCCAAGTCTGTCCAGGGTTGGGGTGGGGAGAAGCAGTTCCCCCATATAACCTGCAGGTGGCACCAGAGCCGCGCGGGAACCGAGGGTTCTGTTCCAGCCTTCCTGGAGACTCGGGCAGGGTGGGGTAGGGCGAGGCAGAGGTGGTGCACACCGCTCAGCTGGGCAGCGGCACGCAGCTGTGGATCAGCCCACACCGTTTAAAATGGACACATGGGTCGTCCGGCTAATT
CTGGAGTCAGGAAGGCCTCGTGGGAGGAGGCAGCGTTTGGGCCGGGCTCTGAAGAGCACAGGCCATCAGGAGCAGAGAATGGGGAGTGGTATTCCAGGCAGAAGGAACATTCCGGGCAAAGGCATAGAACAGGAATGTGAGTTTGGGGGTGGTTTGGCCTCTTGTGGCTGGCCCATCAGGTGAGGGAGCCCGTGTGGCCTTTGGGGCGTGAGCTCTGTAGGGCCTGAGCTGAAGGCGGCTGTGCCTCCAGGGGGGTGGGGCGGGGCGCCCTCTGATGGTCCTGGGTGGTAATAGCAGGGGCTGGGGAGGTGCTGCCTGCAAACCAGCCTCAGGCCTGACAGATCCTGAGCAGGGGGACCTGTGTGTGTGCGTGTGCACACGCGCATGTGTACATGTGTGACCGCGTCAGCGTATGATGAACTTGTGTGTCTGTGTCACTGAGTCTGGGGACATGTGATTATGCACCTCCCTGAGGGAGTGCCTCTCAAGCTGTGTGACCGACCCCCTGCAACCGTGTGTGGGGTGGGCATTAACACGTGACCAGCAGCCGGGGCAACCCAGTGAAACCCCATC
TGAAGAAGGAGTCTCAGCTCTCAGTAGAGTTCATAGGCTCTAGGATTTCTGCTGGAAGTGAGAACACTGCAGGGAGGCAAGAAAGCGGGCATCAGACGGTGCAAAGCGACCCTGGGCCCAGATCGGCGGCCAATGGCTCCCTCCGGTGGCGGAAGCGAAGAGCGCAGCTGGATCGGGCGCGAAGGGAGGATCCCCGCAGCGGGTGAGGGGCGAGGCTGGGACCCGGTGGAGGTTCTAGGGTTTTGAGAGGTTGGAGGACTAGAACTCCAGAAGTCCCTGAACGAAGTGGGCCGGATTTCCCGTGACGCACCTGGCCCAGGTGTTGCAGCCCCGCCCACCTCCCTGCCG
GGTTGAGACATGAATGGCAGGGGACATTTGTGGACTCCATTAACAATAAGGGTTGTGATTAGGTTCAGAAAATGGCGGCTTAATTCACATGCATGTGAAATGTGGCACGGAGCCATGGTCAAGGTCGCCTCCTCAGACGCAAAGGGAGACGCTCCCTCTGGTGTCCAGATCCAGCAATTGCAGGGATTGAGCCGGCAGAAACTCAAAACTCGGGGTGTATTCCACATCCGCAGATACACAAGAGAGATACAATTCCTTGCATAACCCCCTGCAATTCAGAGGCAGTACGATGAGTGTTCTTAA
GGGCCACTAGAAGTCTTTGCTGAGGGCTTTCCTGAGAGGGCGCAAAATACCTGGCCAGACCCAGTGCAGCCCAGGAACCCCAGGCCAGCATAGCTTCCGGGCAGTGAGGCCTAGGGAGTGGCTGGAAGGCCCAGGTGGTGGGGCCTGCCCCCTCTACACAGCAGGTGGCGCTGTTCAGCCAGTCAGTCCCGCCTTGGCCGCAGAGTCTGGCCTCGGCACTGACCCAGCCAAGCTGACCGGACCTTTCCCTTCCCCTGACCCTGCCCCCATCTCGGCCCCCAGTGTCCAGTGGCTCTATTTGGTGAGGGGCTGGGGAGAGTGATAGAAGAATGCCCCC
TCACTTTTGGAGGTATGGAGGGGCAGAGGCTACTGCCTTGTCTGGAAGAGGCCTGGGCTGCTCTGACAGTCTGTCTCTCCAAGGGGCTTGAGGATGGGGGTCTGCTTCATGGCTAGATGCCCTCCAGCATGCTGTTCCCCTGGGCACCACCAGGGGTCTCTGAGGCTCCCTGCAAACCTTGACCATCTGGCCTTCAGCTCTGCTTCCGTTCCCAGTCCCTGGGCCCGTGAGCCTCCTCAGTACTGTCCAGCCTGGAGGTGACCCTGGGGCAGGACTCCAGGCTCCATAGAGGGGTAGGACCGCCC
TGCTCCTGCATTCCTTCCATGGGCAGGACCTGTGCGTGGGTGCTCCCAGTGGGGAGGGCGGCAGAATGGCCTCCCGGAGGCAAACGTAGCTGTGGCCAGGGCCACGTCTCTGCCAGGTGTGGGTGATGAGAGGGGTTCGCGGCTGGGGCAGGCCTCTGCCCCCTGGTGGCTGGCAGATTCTGCGTTCTTGCCAAACCACCAGCTGTGCTGGCGGAGCCTAAGCCTGGTTTAAGGAAGGAGTGGGCCCCTGCTGCAGGCCCCCAACCCGGCTGTGGTCCCTCTATTTCCTGTCTCCCGTAACTGTCCCAGTTACAGCATCTCAGGGCTGGACCAAGCATGCAGGGCTTCCCAGCCCTTGCTGTGCGGATGGAGGCTGATCTGCAGCGAGCAAGGGTGGGGCCTTGAGCTCTTCTCAGCTGCCTCCTGCCTGACTCTCTCACGTGGCTGTGCTGCCTTGACCCTCGGCCCTCTGCTACCTCGGCCCTTGGCCCTCTGTTACTCGGTACCCAGTGGGCCCATGCCTGGCTGGCTGCCTGTGCTCCTGCCCCTT
GGATGCAGGGGTCTCAAGGCCCCAAGCCACACTTCACATGAGTTATTCCTCAACAAAGAAGCACCTGCCATTTAGAGCTGCTGAACTCCCAGGCATTCCAGGAACAGTGTGCTTCAGGAAGTGGGTTGCACCTCCAACCAGCAGGCTCCGCTGTTTACCTGCCCGGGCACGCTCCGCTGTGGGAGGCCATCCCCGTGGAATGGACCTCAAGGCGGCCCGCCGCTGCAGGTGGCAGCAGTGACTGCGCTTGTGGGGTGAGGCGGCCCTGGCCGGGGAGGATGGCTGGAGCTGCTTGGCAAAGACTTGCGCTCTTCCTGCCCTGAACCTGCACAGCATCACAGGTGCGCTCCTGGCCACCTGGAGGGTCAGCCCCGGGAGGTGGCGTGGTGCACGGGCCCCTTTCTGCCCCTA
GACAACCTCGCGGATCTTTTCTGTGGTTCGTCCTTCGTCTTGGCTTTATCTCCTTTAGCATCCCCTTCAGCCTTTCTCTTGGTCATGGTGGCGGCGACGATGGCATTGAGACGTAGGCACTGGGCGCAGGATGCAGCGGCGCGCGGGCTTTGCTCGGTTCGGGGATCGTTCTCGCCTCTTCTTCCTCCAAATTTTGTGAACTTTTATCATTTCCAGGAGGGTAAGTAGGTCCAAACATTCCCCAAAAACACAAATGACATATTTTCCAGGGCTCTGCCTGAGGCAGCAGCATATAGGGTGCAGGGCTGCCCTGGAGCAGGAGAGGCCAGGGCAGATGTGTGTGACTCTTCTCCCTCCCTCCCTCGATTTGTGTTCAGAAGTAAGTATCGTCATAGACTGACAAGGCTAAAATGAATATCAATCTAGTCTCGAAGAAGGAGTTCAGGGAAGCATGAATGGGGGAAGCGGGGAGGAAGCGCCATTTCTTTCCTCCTTAGAGTCATCGCCTCCTGGAAGTGGCAAGATGAGACGGCCAAGGCATAGGCCTGGGGCCAGCCTGGCTTGGCTAGACCCTGACAGTTTTGTCAAAGCAGGGAGGATTTCAGAGAGAAGGGAAGCCGGGCTGGAGGGTGTCCATGATGACTATGGGCTTTCCAATGTTTTCTACTCCTAAGAGATTTCAGAAATGTGGCTGTTTTGGGAACAGTCCAAAAACACGAAGTATCCCCAGTAGTCAAGGCAGCACTGCCACCTAGAGGAATTGTGAGACACTACAGCCTTGTTCTTTCAACCAACATGTGCAAACCAGCGTGTGCAAAAGATGAAGATGAGAGAAGGGAGCCAGGGGTTCGTTTATCAACCTTGAGAACAATCGGGACGCATAAAGGCAAAAATGGACAACAAGTGAGGCTTGGTTTTGAAGCTTTCTTTCTTTCTTTTTTCCTTAGACGGAATCTCGCTCTGTCGCCCAGGCTGGAGTGCAATGGCGCAGTCTCGGCTCACTGCAACCTCCGCCTCCCGGGTTCAAGCGATTCTCCTGCCTCAGCCTCCCAGGTAGCTGGGCTTACAGGAGCGCGCCACCAAGCCTGGCTAATTTTTTTGTATTTTCAGTAGAGACGGGGTTTCACCATGTTGTCCAGGCTGGTCTCAAACTCCGCTGGCCTCCGCCTACCAAAGTGCTGAGATTACAGGCGTGAGCCACCACACC
CCCCAGCGGTGTGGCTTGGCACATGTCCGCCTCTGGCCTCAGCTTCCCCACAGGAGGTAGCGGCGGTGGCACCAGGGAAGATGCTGACGCGAGAGTCATGTCTGCCCACCTCGCCTGGGCCAGGGACGCCAGCGTGCACGCGGGTTCGGGGTGAGGGACTGGGCTCCGCTTACCCGCACCCCGACCCTGGGCTGCAGGGTGGACGTCTGACGCCCTCTGCCGGGCAATCGCCTCGGCGCCGGCCGCTCCGGGCGCAGGTTGGCCCGAAACCACTAGGGGCGGCCGCCTCCTTCCGGCAGGAGCCAGAGGCGTGAACCACGCAAGACGTCGTCAGGGAGGGGCAGGTTGGAGTAGCTCTAGTTGAAGTCAACTTGGTCCCTCTCCTGGAGCTTTGGAGACTGATAACCCCACACCCACCAAGAAATGTAAGAAAATGCGTTTCCTTG
TTGGTGGCTGCAGCTCTTTTGGTCTTCACAATCCATTAAGTCCTCACCTGGGTAGGTGTCTACCTGTTACAGGTGGGCAGGTAAGCCTGCTCGCTGGCCATGGAGGCAGGACACCTCTGGATGGAAAATGAGCCTGTCTCGGAGAGCGACCCCTGGTGGATGGGGAGCTTTCCTGCACTTCACAAACATCACTAAAGGTGAATCCCATTCCCCTCCTCTGTCTACCTCCTTCTCTCTGGGCTCGTCTCTGTTTCCAGTCATCTAAATAGAAAGGAATCCTTAAAGATACAGTAGTCAAAA
GAATCAAAGGCTGTCCTGTGAATTAAATACATTTCAGCTTTCAGACAAAAGTGCTGCCTTTCTGTATTTTCCGCCTCTGGCCATGACTCCTCCCACCTGGCATGGAGACCCCAGGGCCCAGGTGCGCCCTCACCTGGCCAAGTGCCCTCCCTGCCACATTGCTGTTCCTCTCACCTGGCAGCTGTTCCCCCTGCGACAGATCCTACTGACGTCCAGGAGAGTCGCAGGCCACCACAGCGAAGTGTCCCTCTGGCTCTCACCTTCTTCTTTTGTGTTGTCCAGAGCCTCGCCCATCGTCCTTGTCCTCCCAGGTGGTATCCACTGAGG
GGAGCTTTTAAAGCACACCAATGACAGTTCAACCCCTACGGATCAGGAGTTTTAAAAGCCTCTGTGATTCTATTGCACAGCCAAGGCTGAAAACCAGCTCAGGACTCATCAATGGACCCATCTGAGCCCCAGGTGAGGGAATCAGCACTATGGGAATCACTGAGGCACGGCCATGGCTAAGATGGTGACTGCTGAAATCTAAGAGCCTGGGTTTGAGCCCCACCTCTGCCACTTTGTAGCTGTGTGCTTTTGGGCAAGTTACTTCCCACCTCTGAGCCAGGCTCCGCACCTGTAAAATGGGGATGATACATCTTCATAGGAACCTTTCCAAGGCATGAAACAAAGCTGAAGTGTCCAGCACAGTCATAAACAGTAAGCACCACGCAACAAGAAGCCTCAACCACAGGGTGGAGACATGCTCTGGAACGTGACCATGGCTCTCTGCCCAAACACGCTCATGGGGGCTAACGGCAGGGCAAAACCCGCCCAGAGTCTTGCTACCAAGTCATGAATCCGCACATCATAAGTTGCCACCACCCCAGCATCCCCAGGAGAGGACTGGGCAAGGAGCCCTTGGCCCACTGCCCGAGGGCCGCCCTGTGAGGGGGCTGCATCGTTCCTCCTACCACATCCAGCCCCACCTACCTTCTCAGGTTTATGGACCAAAATCATCACGGCGTCCCCAGGGAGCTTCTCAGAAAGGCAGAAACTCAGGGCCCCCATCCCAGGGCTAGTCGAGGGCAAGAGCCTCTGCCTGGGCTGAAGGGACCCAGGAAACTGAGCCCAGGCCTCCTCTGCCAATCCATCCTGTGTGGTGGGGACAGGCAGGGGGCAGCTCCCTCTTCCTCAGAGTGACTCAGGCTGCAGCTGATCCAAATCTTGGCCCTCGAGACCACGCTGAGGTCACCCTCCTGGCAGCCAAAATCACTGAGATGAACCCAGGGACATTTTCATCCAGCTGCCAACATCATCTCGACCTTGGTGGCGGCCGACTCCCTTGGAGCAGATTCTGCTGCCCTGGCTGGCCTTGGCCTCCCAGGGAGGTTCTCAGAGGCCAGCTCCCAAAGCAGAAGTGTGTCGCCTACATGTGGGGCAGCGCTGTGGAGTGGGGCAAGCCTGACACATGCTCAAGGAGAGACGGGGAAGACTGGGATGGAAGATGCCAGGTCCCAGCTCCACAGCAGAAACAGGGCAAACAGCACAACCCCTACCCCAAATATCCTCACCTTCACCTGGAACCAAAGTCTGCACCAATGGAGACAGGAGCAAGTCCAGCTCCTGGAAGCCAGGCCCCAGCTGGCCTGGCCTCAGGCCTGGGGTTCAGAAAATGAGGATAAGACTCCGATCCTTTCGCAGCCCCCTCTCACCCCAGCAAGGCCTCTGGAGCCAAGGCCACTGTCCCCAGACCTGCCTCTGAGCCCCCACTCGCTCCACAGCCCGCCAAGGGCGGCTCCAACATGTCTTTCCAGCTGTCTGGGGCCGCGCTTTAAGCAGAGCCGCAGGGCTATGGAAGGCCTCCAGCTCGGCTCATTATCGGAATTTAATCTGGATTCCGAGAGATCAAGAGGAGTCAGTGGAAAGTGACTCCCACAAGGGGAGAGACGCTGAGGCTGACCCAAAGCCGGCTAATCCTCGGCACCCCCGGGGCTTTCCTGGAGCTCAGGCACAGCTCGTCAGATGTCCCAGCCCTGCACAGCTGGGCAGCTGGCGGCACAGAGACAGAGGCAGCCACATGGCGGGGACAGCAGGGCAGGCTCTGGGCTCCCCCGGGCTGAGGTCTGCAGGAGGCCTTCAGCTGGAAGAAGCTGTGCGGGCCCAGGTTGGGGACATGCAACCAGGTTGGGGACATGCAAAGAAAAAGCCTATCTCTGAACAGGCGAGCTGGAGGAAGCGTGGGGGATTTGAAGAGCATTTGCAAGCTCAGGGCTTTGTTCCTACTGGAAGATTGCAGAATTAGGGGAATTGGCTCGGTGGACCTACATGGGAAGGCAGTGCCACAGCCACCACCCAGGGCTCTTGTCTTCCTAAAGAGGTCTTGCTCCACTTCCTGCTGTGATGATGATGATACTAACGCAGGTGAC
CCAGATGTTTCTTGCCCTGAGGAATTATGCTATCAGTTTTTAAGCCACCGTTTAAAAGACGGTTGCCAGTGCCCTAGAGTCTTGGCAACAATGCTCCACCTTCCGGAGGTGAAGCGAAATGGTGTCCTGTCTTGAAAGACAGCGCCACCTACTGTCCATCAAGAGACAGCTGCCGAAAACAGCTGAATGACCCTGTTCATTGCCTGTTCTGGGGAGGGTGGCAGATAATCCAGGCAAGAATAATTCGAAGGTACATTGAACTTGAGGTGGTGATGGAACA
ACAAACTTCCCTTGTATTCTTCCCCTTCTATGTCATCAAGCCGCTCCTCTGCAGCTCCTCTGAGAGCCTCCTGGTTCGCCCTTCAGCAGAGCAAGCACTCCGGACGCCAGGACCGTGGGGCTTGCCTTCCACAATGCTGGAGCGCCATCTGGTGGCCACGGGCAACCTCAGCCTCCTGCCGCCCGCAAGCTGGGTCCCCACCCCGGCTGAGGGCCCGCTGCGGGGGCACAGGGCGCGAGGACACAGCCTAGCACACTAGGGACTCACACTTCATGTTCTTCATCGGCAAGGGAATCATCGCGTGAAAAATGGTCCAACTTT
GTTTAAGTGCTCCTCACTTGGCTATCATGGTGACAGCTCAGGTTAGTGTCACCCAAGGAGTGTCACCCAAGGGTCCTGCCCGCTCACAGTTTTGAAGTGACAGCCTGAGGAGGAGGGCTGTGGCTCCATGGCCCCATGCTGCCACCTGGAGGTCACAGGGAAGGGAATACAATGATAGAGATGGTGATGAAAATGAGCAACATGATGATGATGATAGTAGCCAATAGAGGCAAGTTCTTACCTAGGCACGACCTAACGC
TGGCAGAGCTGGAGCAGGAACGCCCGGGGGTTGTGTTGCAGCAGCTGCAGCTGCACTGGACCAGGCACCCTGACTTGCCTCCTGCCCACTTCCGAAAGATGTGGGCTCTGGCCACGGGGCTGGGCTCAGAGGCCATCCGCCAGGAGTGCCGCTGGGCCTGGGCGCGGTGCCAGGACACCTGGCTGGCCCTGGACCAAAAGCTTGAGGCTTCACTGAAGCTACCACCGGTGGGCAGCACAGCTAGCCTGTGTGTCAGCCAGGTCCCCGCTGCACCTGCCCACCCTCCCCTGAGGAAGGCCTACAGCTTCGATCGGAATCTGGGGCAGAGTCTCAGTGAACCTGCCTGCCACTGCCACCATGCGGCCACTATTGCTGCCTGCCGCAGACCAGAGGCTGGAGGAGGTGCCCTGCCCCAGGCATCCCCTACTGTGCCTCCACCAGGCAGCTCTGACCCCAGGAGCCTCAACAGGTATGGGCAGTAGGCAGGGCGGGGAGGGCAGTAAAGGAGAGATGTCTTG
TGGCCATGGCTCCCTCCCAGGTCTACTTCCCATACCTGCTTATCAGCAAGAAGCGCTACGCGGGCCTGCTCTTCTCCTCCCGGCCCGACGCCCACGACCGCATGGACTGCAAGGGCCTGGAGGCCGTGCGCAGGGACAACTGCCCCCTCGTGGCCAACCTGGTCACTGCCTCACTGCGCCGCCTGCTCATCGACCGGTGTGTGGGGCCTCCTCCCTCAGACTCAGGGGGCTGGGCCCCAAACCCCTCCTCCCTCAGACCCAGGAGTCTAGGCCCCAGCCCCTCCTCCCTCAGA
CGTGTGGGGTAGCGGGCTTCACGTCTCTGAACCTCAGCTTCCTCCTTGGTAAAAGGGGTGACGACACCCACCACTGGGGTGGAGGGGCGAGAAGAGAGAATGCAACAGGAGCAGCGCAGGGATCGTACCAGGTTCTCCACCGTGCGCAGGCAGTGGGTGCAGTGGCTGTGGCCGTTGAAGTCCGACAGGTCAGCGGCCGCGTACCCGTCGCGGTCGCGGACTTCCAGCTCCGCGCCGTTCACTACCAGGATCTGGCAGCACTGTGGGGGCACGCAGTGAGGACCCGGCCGCGGCCACGAGCTGGGACCCCCGCGCCCGGGCAGGGCCGTGCGGAGAGCGCGGTGCCAGCAGAGGGCGCGCGCCCCCACCCCGGGCCCGCGCTGACCTCTAGCTCCCCGTTCTCGGCGGCGTCGTACAGCGCGGTCCCGCCCCACAGGTCAGCCGAGATCTCCCCGCCGTGCAGCAGCAGCCAGCTGAGCACCTTGCTGTGGCCGCGGCTCGCCGCGAAGTGCGTGGCGGTGGCGCCGTCTTTGTCCTGCTCCGACAGGCTCACGTCGGTGCAGCTCA
AAAAGGGGAGGTGACCCTGTTGTGTGCAGGGTCCTGCCCAGCATGGGGCAGGGTGCCCTTCATCTACGAAGCAACATTGGCCTGGCCCTGGCACAAAGATGGGCAGGCGGCCCGTCAGCAGGACTTGAGGGCAGGCAGCTCAGCGCTGCGATCACGGCGCCCTCTGGAGGCCGATCTGAAGAATGCACTTCCCGTGGGACGTCTGTCCTGGGCAGGTGGGCGCCCTGGGCAGGACGCAGGGGACCCTGCTTTGGCACAGATGCTAGAGCCGGATGTAGTCATGCTTCCAGGGCACCCTCTGGGCCCAGTGCCCCACAGCCCGGTACTAGCTGTACCCGATTCTCGGAGGGTAGCGTCCTGGCTCACAACCCGCCTGAATGGTGGGGTCCCGTCAGTGCCTCTGATTCCTCAGTGAGCAGAGACTGAGGACAAGTACCAGGGCTGGAGACCTGAGGTTGAGGGGAGGAGGGGACGAGAATGAGTGATCTCAGACGGGAGCACCGCCATGCCCTGGGGCCTCTGGGAAGCACTAGGTTCCACCTGAGGTTGGTGGCACGGGTTTTGGGTTTCGGC
TCCCAGCCGACTGTGATGGTGTAAAAAGGTCAGAGTCCACAGGACCACCATAGGACCACGGTCTCCAGGAGGGAGAAGGCAGGTGGCGGTTGGGCGGGGAGAAGCCTGTCACCGGGGACTGCAGTCAACTCTTTGCAGCTCTGTGGCCAACACTGCCCCCTTGTGGTTGCTGGCTGTCAAGGCAGTCTGGGGGCCGGAAATGGAGAGGCTTGGGTCCTCTTTCCCACCCAGGACCTCACCCTCTAGGAACCCCTGCCTCGTGCGATGCTGATTTACATCCTCCAGGGATACCCCTCCAGGGGAGGCCATCCAGGAGACTGAGCTTCCACTTGCCATTCTGCAGTAGGGTCCCCAGGCATGTGGGTGAGGGCTGACCACCTCCCGGGCGCCCAGAAACCCCAGGGGCCACTCACAAGCTATCTCTGGATCCCCAAGGAGTCCCCCAGAGTTCTAGG
GGTGTCAGGCAACGTGGCCCACCCGCCAGCCGCACCAGGCCCCACCCCCGCAGGTGAAGGGGTGGGATAGGCTGGGCCTGGGCCAGGACACCTCTGGACCACGCATTCCTCATTGCTTGGGTCCCTGGAGCAGCAGGGCCTCCCGAGTGTGGTGCCGCCTGCCACCTAGTGGCCATTTCCACGAACTCCCAGGCCTGGCTGGGGAGCCGGAACTGCAGCCTCCATTTCCACCCCACTCCGGGTCGGGCCACCTCCCTGATGCCTCAGTATTATATCAAACTGTCACAGTCTGTCCCACAGCCTTACAGACCACTGTCTCCAGAATGGTCACATCCACACTGGGCAGCCCAGTCTCGCTAGTTCCTCGTCCCACCTCCTGCCTTTGCTCATGCCCGTCCTGCTCTGGGCCCACCGCGGACACATCTTCCCCCCGCCCGCCGTCTGACCTCACAGCAGCTGGGCCCCAAGAGGAGTATCCTGTCCTGCTGCACTTTTCTCAACACCCGGTGTTGGCTGCACCT
ATTTGCCTTTAAATCTTACAATGGCAACAAGTGTCTCAAGTAGGATTGTTGAGGACAGAGAAACAATGCTCAAATGTCCTTTGAACAAAACCAAGAGCCCACCCTGCCGACGACCCTGAAACCTCTCCTGTCTGTAAGTGGCGCACAAGCGCCACCTGGAGGGTGCAAGGCGCAACCATCGCTCTTCTCAAAGTGGAATTGGTCTGTGTTAGGCTGAAGAGATTATTTTATTTTAAAATGCTTCCATTCCTCCACTGAAAAAATTTAATATAGTCTAATT
GCCCAGGCCTTGTGGGCCTGAGGTTTATGTGACTGGGAGGGTGTTCCTGGGGAAGACACTACAAAATCACACAGAGTTGCAAGGGACCCTCTCACACTCTGCAGAGGCCCATGTGACACGGCAGGGACAGGAACTGCAAGCAGCTCCACTGCAGGAGCACCTGCCCCCCTTGTGGCCATGCAGGGCATACACAGCCCGGCCATGCAGCAGCTCCCAGCCACTCCTCACATGCCCACAGCAACTATCGCCTAAGGAAGAGACGTCTCCCGACCACAGTCACCAGGCCACACGCTCCCTCCAATGGCTCCCTTCCTTTCTGGGTC
CAGTTCCTCTGCCTTATCCTGATCATTCTTCCAGAAAGCCACCAGAAAACAGAAGAACAAGAACAGAAGCAGAACCCGACACGGAAGACAGCTCCGTCTTCCCCACGGTCTGTGAACCTCACAGGCCCCCTTGTGGCCTCCACAGAAGAGCACCGGACCAGAAACAACTTTCCCTGCAGTGCCAACTCCACTTTCTCCCACCCCAGTGCCGAGGGCCCCTCCATGTCTCTTTCTCCTAATCCTGCTGTTCTTTATTTTCTTTCAAATCAGAATTGGATCAAGAGAG
TTCCCTCTTTAGACCTCTTTTGGGGGTCGCCGGGGTCCTGACCCCCAGGTGCAGGTCGTCCTGGGAGGAAGGGTGGCACCAGAGTACTGGATGCTGGCATAAGAGCGAGTCTGAGCAGCTCACTCCATGCCACATCTCCCGCAGCAGTGACTTCCGGCAGGAACTGAGTCTGTACCGCGAGAATCTTAAACACCCGCGAGTGCCCTTTCAAGCCTGCTGGGGAATGCGCTCCCTTTCCCCAAACGTCCCTTGGTTCCCCCGTCGACCTACCCGTCCGAGGGTCCTGGGTACCCAACGCCGCCACGTCTGGCACCTCAACTCACGTCTGGCACCTCAACTCACATCTGGCGTCTCAACTGTCGCGTGGCGCCTCGGCCAGAGGTCCCACAAGGTGGCGCAGCCTTTCCGTGGCGCCCAAGAGCCCGCAGGCGCGGGTGGCTTGGCCCGCGTGGGCTCCGAACTGCGGCGGCTCCGCTAGACAGTTGCAGAAGCTGGCGGACGGCCGGGACCCCCTGCCTTGCGCAGCCAGGCGTCGAGGAGGCGGCGGCGAGTGCTGCGGTGCTGGCTGGGTGGCCGAGTGGTCCCCGCAGCCTCTGGACCCAGCCATGCTGCTCTGGATGCAGGGCTTCGTGCTGGAGGCGGTGGCCTGCCAGGATAACGATGACTACTTACGCTACGGGATCCTCTTCGAAGACCTGGATTGCAATGGGGACGGCGTGGTGGACATCATTGAGCTCCAGGAGGGGCTGAGAAACTGGAGCTCCGCGTTTGACCCCAACTCCGAGGAGGTGAGACCGGAAGGTGGCACAGGCAGCCTGGGGAGACGTTGGGCAGAGGG
CGGGAGGGGAGAAGGACACCCCGGCTGGCCCATCCCCACGGGTCGGTAGAAACAGGAGACAGGCCCGAGGACTCCCTGGTGACCAGGGACCATCTGTGGCATCCCCCTCCAGGACTGTGCCCCGGGGAGAACCGCTCACTGGGGATCAGCAGGCTGCACTGTTGCCCCCTGGAGGATGCAGAAGGAGAGAGACACGGTGCCCGGACTCGGCAGCCCCATGATCCCAAGCTGGGAACCCCCCGGGCAGGCTTCAGACTCCTTTACTGTCTGCCTGTCACCCCCAGGCCCCTCCTGCCAGGGGGAGCTCAAGGGAGTGAGTCCCCCTGGTGGCGGGGAAGCCCGTCCTTTGGGATGGAAAAGCCCGAGGCCGCCCCAGCTCCCTGGCCACCATCGTGCAAAGGCAGCAAGGCGGACAGTCAAAGGACGTGCATCCTGCAGGGGCTTGATCCTTTTGATGCCTACTGATGAGGGGCAAGTCACT
CAGTCTGACACAGTGGAAATGCGTGTGGGGGCAGGGACTCCAAGGCAGGGAGGAAGCCTCCCTCTCAGCGCTCCCACCTCCTTCCCGCCCACCTGGGGCTCTGCCCTCCTCTGCTCCTGCCTCTGCCCTGGGGCAGGCACAGTTCTGGGTCCCCTCTTCATTGCTGGGGCACTTCCTGTCTCCAGGCCTCGGCCCCGTTTGTCCGGGGAGGCATGGGGAGCCTATGTGAACACCCCTAGGCCATCCCCCACCAGCCCAGAAGGAGGACCCTCCTTCCACACCCTCCTCCCACCCCAGGAGCTTTGAGATGCACGTCCTGCTTCCCTCTGTGTCTCCAGCAGGGGGCAGCCTGAACCCCCGAAGGGAGCCTAGTTGGGGGAAGCCACAAGGCTGGCAGGGACAATAGCGGGGAAGGAGGGGCCCCCCTCCGACTGTGTGCTGCACCCTGCAGGGCCCCAGGACCGGGAGAAAATGCTGCACAGAGCCTGGGCCTGGAGAGCAATGCGCGCCAAGCTGCAGAGGCGGCTACAGCCTAGCACCCCCTCACCCCTACAACCTCAACTGTGCCCTGTCACTCCTGACCCCAGAGTCCTCACCAGCAGACAGGGCGGGACGGGGAAGGTGCTTGGAGGGTGCAGTGACCACAGTGACCATGGGTGATCACAGATGGTCACGTGTGGCCATGACTGACTGCATTGAGTGGGTGGACGTTGAGCAGATGACCGGGA
CACAGCAGAGGGGAAGAGGGCCCTGTGTCGCCCTCTCCTGGACAAGGAGCTCCTCTCACCCCCTGACCCTGGGGTCCCCTACTCTTCTGCTCGACAAGATGGCCTCTGGCCATCAAGAAAGGGAAGGGAGGGAGGGATGGAAGGTGACAGTCCTGGGCTCTGGTCGCCCTCCATGCACCTGTGAGCCCTTCCCAGTCCCAGGCACCTGGCTGAGGCACCCCAGGCCCGGCCCTGCATGGCAGGGGCACTGGAGCACATCCCTGGGGGTCTGGAGCCAGCACTCAGCCTCCTGACTGCGCCCCCTGCTGGCAGCCCAGCAGGCGTGCGCTGCCTCCACTTTGTCCCAGGACCCCAAGGCTGGGCAGTTACACCTCTGGGGTGGCAGAGCTGCCCGGCCACGCTGCCACTTGTTGGTGCTTTGGGGGGAGGGGACAGGAAGTTTTTGGACAGTTGGAAACTTGTCTGGGGAAGCAGAGGTTCAGGTGGCA
CAGTGAACATAAGTGCATCTTGTAGCACCTGATTCATTGTCACTCCAGAAATGTCACCTTCTTTCACTGTTTGGGGTTTGTGCTTATTGGGTCGTCACTATTGCCAGACTTGCTGCAAGAGAGGGTCAGCCCTGAGCCAGCAGGGGGCAGCAGAGCACCACACAGATCATGCACAAGCGCTGCAGCTACCTTGAGCCCCCCCATGCGCCCACCCCGTCTCTGCCCCTTTCTTTACCCCTCTGGGAACCCAGAGAGTCTATCCAGCTCTCCAACCCCAAACCTGGACACCTCCCTCCCCACT
TTTATGGTTGCAAGATGGAACAGCTCTTTAAGGTCAAAACACAATAATGGGATGGAGTGTGTGTGCGTGCATGTGTTTGTATGTTTGTGTGAGTGTGTGTGAATGCTTGTGCGTGTGTGGGAGTGTGTGGCTGAGGGAGAATGCAGGCAAGGTTTTTCCCCACCAGAGGGCAGCAGCACACACGTTGAGGCCCCAAATGCCTGAGAGGGATTAACTGGAAACTAAAGCCAGCACCCACCTCCTCACCCAGCCACTGGGGGACACATTCTTGGAACTGCCCTAGGTTTGCCTGGCTTTGCCCAGACCTGTCCCAGAGAGCCTCGATGGCAGCTGAA
GCCCAGTCACTTTCCATAATGCCAAATGGCATCTCAGAATCCCAGCACCTCTTCTCTAAGTGCTTTCCCGGTTTTCCTCAAATCCGGAAACTGTTGGTCTTTTGGGCAATTCTGAGCACAGCCACTAAGTGGCGACATTGCCCGACTATGGCTCAGCCCTGTTTCTCTGGGGAAGAATGGGGGAGGGGAGGCAGTCGGAGTTGCCCTGTTGTGTGTTGTGCTGTGTGTGGGGCTTTCTTCTATCTATTTAGTCCTCCCAGCAACCCTGCAGAGGAGGTATTATCCCATTTTC
CCATGCCCCGTGTGTGGAGTGTCGGGGCACCCTATATCCTCAAGGTGGCCTTGACCTCTGGAGACAGGTGTTGGCTCCTTGAGTCACCAACAGCAGGGACCAGACTGGGAGGTGTTTTTGGGCGGGAAGGGCTGGGCCAGGCCAGGCTCCAGCAGGCCCCCTTGTGGTCAGAGGGACTGCCTGCAGGATGATGGGCTTGGGGACCAAGGCAGCCACTCCCCACATGGGAGTTGGACCCAGGCTTGAAGGACACACCGTCACATCGATGTCACTCTCTTGGGAGGCCTCCTTGTGACACAAGATGTCCTGGCCCCGGTGTTTT
CCTGGAACACAGACCCTGAGGAGTACAGCGTGCCACCTTGGCCCAGGCACACCGAGGTCAAGAGTGACGACAGCAGGACAAGAGAGGCAGAGACAGCAGGGTGCAGATGTCGGGCTGTGCCCAGCCGGCACAGACCACCAACCTTTATCCCCAACTTGGATGGCACAGCTGCTGCCAGGAAGGGGCTCGTCCTGGTTGGGGAGCCAAACAGGCAAGTTCCGGGCCTGGGAGGAAGAGGAACGAGAAAATAAGGCTGGGAGGACATGAGAGGAGACCGTGGAGGGAGGGATTGTGAGGTCCCTGTGTCACCAGGAGCACGGGCGCCACACAGCATTCACACCACCAGAGGGCTCTGCTTGCCACATTCACCTGAGCTCAGGTAAGGCACCTGGGACCAAGGATCCAGGAGAAGACACAACATGTCTAAGGGCGGGGCAAATCCATGCCCCTCCGTGTGTGTGTGCTTCTGCATCTGCCAGATAGGTCCAGA
TGTGTGTGTGTGTGTGTGTGTGTGTGTGTTTACTATTTCGGTTAGAATACTAGTGTGAACCGCGGTTGAGAACCGCTTTCCCAGTCTCAGCACTCAACCCTATCCCACTCTAATCCGCTGAGGGACAGCATCAGACCGCTCAAACTCAGAGGGCACGCCGAGAACCGCGTCCCTTCCCCTTGAAGCCACGAGGGGGCGCTCCTGCACCGGATTTGCTCATTGGCCGCCTCTCATCCCCCAAATTTAGAGACAACACCGCAGAAAAGGCTTTCGTTTGGAAGCCGGCAGAAAGAGAAAAGGCAGGGAATTGCCTTTGTATATCCGAGGGCCGAC
AGCAACAGCTTCAAGGCTCTTCGTAAGTAGATATTGCGACTTCATTGGTTGAGAAGAAACAAAGATACAATTCTTGCCAGACACTTGCTGAGGACAGGACTTAAAACCACAGTGCTTGGCCAGTAGATGGCGCGCCCCGCCCTCAGTGTGCATGACTTATGAATGAATATGCCCTCCCTATGCCCTGCACCAGCCCCTCCCGCCTCTGCTAGCCCCTCCAGCTCACTGCTATCAGAACCACTGTCTGAAGCGCAGATTGCCAAGGCCTGGCTTTAAAATGGTGTCATGGGGA
GTTGAGGCAGAGAGCCGGCAGTGGGATGGAAGATTGGAGAGGTGGTCAGTGGCCAGGCATCAGGGCTTTGTGGGCTCGAGGGAGTCTGACTTTTATCCTGAGGGTCAGTAGGGGCCACTGCAGGATTTTAAACAGGGGACTGATGAGACCAGGTCACCCAAGTGCACTGTGGAGGATGGACGAAAGGGGGCAGGAGGGAGGCATGGGACGAGTGTGGAGGCTGCAGTGGCCGATCATGGACTGAACACTGCACACACACACACCCGTACTCCGTGCTGCCCCCAACTCTTTATCCACCTGAGAGGCTGCAGGAATGCATCTCAACAGGGAGTTTGGGCTTCTGTGTCCCAGCCTGTGCCTGGCCACTTGACTCACA
TGCACGGAATGAGTTGACCTAAGAGGAGTGAAAGAGATAAACAAAGGATCTTTGTTCCTGATTTCCCTGAAGGAAGCCAAATGCAATAGGGAGATGTAGGGTATGACACATGCCCAGAGCAGCCAGCAGGTGGCACCATCGGTCCTGTGAGAGGCAAGCGGGACGCAGCCTGTACAAGCCTGGTGCTGTGTCCCCGGGACAGTCCTGAGTTGCTGCGTTACACGGAAGACACTTACCCCTCAATAAATATTTCTGAAATGGTAAAAATCAGACCCTGATCTCTT
AAAATGTCTAAACACAGGAAAGGATGTGTCATTAATGCAGCCACTGTGCTCCTGACCAGAGGCAGGGGGATGGCCCCACTTGTCCTACCTCACTTTGCACCCACAGTCCCCTGTGTGCTGCTGCCACCTGGTGCCCATCTCTGCTTTCACGTGGGCACAACTCAGTCGTGCCACAGGCCACTTCTGCCCTCTACTGCCCATTGAGAGACTTCCTGAACTCTTACCCATCAATGAGGCCAAAGAAACTGGACAAGAGACAAGCATTTTTCTGATAGCCCCCTTTTGCCAGCCAGCATGACTACT
CACAGGCCCACCGAGTATTTTGGGGGGTGGGTGCGTGTCCCTCATACACCCACAGGGAAGCTAGCAGGTACTTTGCAAACTGGCCTGGGCAGGAAGTTGGGCCTGTCTCACACTGGATAAGACAACATGTATGGGTCACTAGTGCCCTCTCCTGGCCGCCGCAGGGACCTGCTTGGCTGTGCTGGAGACTGGGGCAGAAACTATGCAATCAAGCCTGTCTGTTCAAATCAGACCAAGCCTGGACATGAATAATATTCCCCATTTGTAAAGAGCTTCTCTCCTTGGGCATGATCTAAAT
CAGCACAGCAAGACCCCATCCCGGAAGGAGGGAGGGAAGGAAGGAAGGGAAAAATAACATTTAAGTGAATGAATGAATGAATGAGAAACAGAGCGAAGACTCGCGTGTCTAGGACCCCTAACCCCCTCCCCGATGATCAGCGCCGCCTGGCGGCGAAGCTCGGGTGCGCATCACGTGAAGACAGCAGGCAGCGCGCAAGCGGGGCCCTGGTTGGGGAGGCGGGCCCAGGAGGTGCCCTCCGCCGTAGTACCTACCGACACTCGCGTGCTGGAGAGGGGAGGGGAGCTCGGGCGCCGGCCGCGCGGGGGCGGGGCGGTGCGGCTCGGGTGGCACAGTGGTGAACTCTGCGGCGGCTGCGCGCCGCTCACGCTGTTCCT
GTTCGATTCTAAAACCCTGGGTTAAGGCACACATCAGAGACGGGGACTCTTGACACTCCAGCCACACAAGAGCTGACCCTAGCGGTTGCTTGGCTGTCAAGCCTTTTCCTCCCCATCACATTCCCAGCCATCGTCCTTGGCCCGGGGAGCTTGGGTGGGGTGTGATGACTGTGCTGCCCCAGCAGAGGGCAGTGTTGCCATGCCTGCCAAGGCGGAGGGCTACAGGAAACGGGAGGGAGCCTGGGCTACGCAGGCCTGGTGGCCGGTGCCGCGTCCCTAAAACAGCCAGCCTTATAGGGCTGCCTCCAAACCAGCTGCTTTTCTGGCTCCCATCCCCTCAAGCCTCAC
GGCCACATCTTCTGCACCCTGGAGTCCCTGAAGCGGTATCTCGGTGAGATGGAGCCTCCAGCGCTCCCGAGGGAGAAGGAGGAGTTTGCCTCGGCCCACTTCTCGCCTGTCCTCAGATGTCTTGCCAGCAGGCTGAGCCCAGCCTGGCTGGAGCTGCTGCCCCATGGCCGCCTGGAGGAGCTGTGGGCCAGCTTCTTCCTGGAGGGCCCGGCGGACCAAGCCTTCCTGGTGTTGATGGAGACCATCGAGGGTGCTGCGGGGTGAGTGGGCTGGGCCCATCCTGGGGTTGCCGGTAGCCTCAGA
ATTTGTTTTCACAGTGGAAATTGCTGTTTTTGATCCAAAGTTTTCTGAAACGCAGCAGTGAGTTCCTGGTGGGTGAGTTAGGTGCTTTGGACCTGGAGGCTGAGGCCAAGGCTTGTGTGGTCGATCTGCTGCCACCATGTGGTGAGGGAGCCTGGGAGAGTCTTAGTCTTTCTTGGCTTCACTTTCCTCCTCAGTGAGGTAGGGGCTTATTGTTCCTCTCTGAGGTCGCTTCCTACTGTGTTTTCTCTGAGTCTCTGAGGAACTGAGAT
GTGAGCCCAGGCAGAACTGTGAGGGCGGCCCATGCTGCAGGCTGTGGCTGTCAGCAGGCTGCTTCTCCACAGCTGGTCCCATCCTAGGATTCACAGGGCAGCAGCAGGGTACACTGGGTGACTGCTGCCCTCTCCTGGTGGCACAGGGCAGACCTGCTGGTGAACACAGATGCACGCTTTTGGGGAGGACTAGGGAGAAAGCAGGTATTGGAGAAGCAGGGGATTGTTTATTTGCTAAAAGTGTGGCCCTTTCACTCAGCAGGTCTG
CGTATTGCTTTTTCTTTTATGTGACTACTGCCTGAAGTCACTTTCCTAGGAAGAATGGATCGATTAGAGAGGCGGGGCAATACCTTTTACCTGCTGGCAGGTGAAATTTCGCCTCCTGGCGGCGTCACCTAAAGTCCTCTCCCTCCAAGGCGCGCCCTCCGCGGCCGGCAGGGGGCGCCGCGGCCGCCTGGGCCCGCCGGATGCTAACAAGCCTGGCGGCCTCGCCCCCTGCCGGAAGTGGCTGCGGCGGGGGCGGGGCCTACGAACTGGGCCGGGCGGCCGTGCGGGAGCCATGGCGGCCTCGGAGGCGGCGGCGG
TCCACTTACCGGAGAAAGAGATGCCACTTGTATGAGGGGTTTTCACTATTGGAAATGCACATCTCTTTTGCTTTCCTAGGGGCAGGCTCTTTGGGGGGATTTTCCTAAGCTGGACTGCAGGCTGGCTTCCCAGCAGAGGGCGCACTGCCCCAGTGCCATGGCCCAGAGCAGTTTCCTCCTCTTTTGGGTGGACTTCCCTCCCCACTAGGCTGGTTAGGGCTGAGAAGGAATCCAGGAGAAATGAGCTTTCAGCAAAGGAGGACATGAAGATGAG
TGTGTGTCTGTTTGTGGTGTGTGGGCGTGGGAGAGGGTTGTAACCAGGGCACCCTTTCTGCTTCTGCCCAGTAAAGACCCATCAGCCTGTGCTTGGGGCAGAGAGGTGTGGCCCTGTCTTCCGGGGACACCAGGCCCTGAGCCCAGGTGCTGTGCTCCCCCTGCAGGCTGCGTCCAGTTCCTGCAATATTATTACCAGAGGGGCTGCCTCTACCGGCTGCGGGCCCTGGGGGAGAGGAACCACCTGGATCTCACAGTGGGTGAGTAGCTGGGCCTGGGTTGGAGCCGGGGCAGGTACTGGACCTGCCAGCTCCCCACACCGGGAGTGCAGCCCTGCGAGCACCTCCCATACAGCGGAGCCAGGCCGCTGCCCT
TATCTGTCTTGTTACAAAGCTGGCGTTCCCATGGCTACCCCAACACCATCCTTTTCGTTCCTCTGCCACCACCACCACTCTGCCCCAGGCCCACCATACTCTGCCATTCTCACACAGCCAAGCATGGTTTTCCTGCCAGGTCCCAGCACAGACCAAAAGGTGGAGCCACCAGCCCGCAAGAGACCGTCACTGGGGTTCAGAGGCAGGAGGGCCAAGAAGACAAGTGCCACGGCACCTCCTGTGGCTTCACCCTTCACCTCCACTTCTAGTCAGCCCCTTGCCCTCCCCACCTACAGCCACATGCCTCCCATGCAAGCAGGCAGAAAATCCCCCCAGAAAAGAGGCAGGTGGAAAGGGTGGCACCTTC
CATCACAGCGATGGTGTCACGGCGGCCAGGCAGGGGTCCCGCGGGCAACTCGGCCGTCACCTACCTGTAAGCCGCTGAAGATGGCGAAGAGGTAGTGAAAGCTCAGTGCATCGCGGTTCACAGCCAGCAGCCCCAGCAGCCAGGTGGCGCTGATGAGCAGCAGCAGGAGGAATGCGGTCCTCAGCAGGGAGCTGCGGGAGGGCAGGATCAGGCCTGTGCCCATCGCCACCACCTGCTCCCTTCCTCCCTCCCTCTCTGCACGTCCACCTGTCCACCTGCCTGCCCGTCCGCCCATCTATCTGTCCGTCCACCTGTCCA
TCCTTTCCCACTTGGGATGCTGAGAGGTGAACTGGCTGCATTCCCTAGGAGAGATTTTACAAGTACATTAACACGCAAGGGATAAAGGCAGCAAAGACTGGCATGAATTCCTGATGCTTGCAGCTCACAGCTGCTCCCTGCTGGCTGCGTGTGGCCACAAGACCTCTCTCCAAGAGGGTGCAGGAGGAACCTCCTTGGCTGGACTGAACCTGGGGCTTCCTCCAGCTGCTCCCGACAAGGACAGGGCAAGAGAGGGTACTCGAGCTGGCTGTTTTCCTGCCCATGGCAAGAGTCCTCTGGTGGGCATCTTTGGCTTGA
GTCCCCTGGGGACTTGTTAGACAACCCAAAACTCCAAGGGTGGGGCCCAGCAATCTGTTTCAACCAGCCCTGCAGGTCATTCTATCCTCAAGTTAACACTGGCCTGTGCCACAGCTGCTCCAGTAGCTGTCCACAGCCATGGGAGGGCGCTCCAAGGCCGACTTTCACCACTGGGAACCTGTCAGGCACAGCAGAAGGCAAGAAAATGCATGAACTGGGAATTAGGCGGCAGAGTTCTAGTCCTGCCAGTTCTGCAATTATTGGTTGAGTGATTTGGAGCA
TTACAGAAAAAAAACAAAAAACAACAAAAAATATACGTGGGAAAAAAAACGATGGGAGGCCTCCGTTTTCTCAAGTGTGTCTGGCCTGTTTTGAGCATTTCATCCGGAGTCTGGCCGCCCTGACCTTCCCCCAGCCGCCTGCAGGGGGCGCCAGAGGGCCGGAGCACGGAAAGCAGCGGATCCTTGATGCTGCCTTAAGTCCGGCTCAGAGGGGCGCAGCGTGGCCTGGGGTCGCTATCTTCCCATCCGGAACATCTGCCCTGCTGGGGGACACTACGGGCCTTCCCTTGCCTGAGGG
TGCCCAGGAGAGGGTCTGAGGGGTGGGATGGGGGTCAGGACAATTTTGCAAAAGAAGTAGCTGGAAGCCATGGGACTGGCGGGAGCCTGTTTGGGGGATCTGGATGGTTGACTCCTAGGAGTCAAGTTCAGCATCTTCACCGTGGCTGCAGAGCTGCCTGATGGGCACTAGAGGGCATGCCAGCCCCACACTCCCTGGGTCTGGCTTCCTCCCGCAACCTCACTCTAGTAGAGCCTGTGCCTGCCTACTAGCGCTCTGGGGTTCGGAGAGTTTGGGAATTTCTCAGAGCCAACTGGCTCAGGCTTGGGAAGGCTGGCTGCTGCCCTCAG
GACCCCATTGTCACTGCCTCCCCCTGCTCACTCCCCAAAGAGCCTCAGCAAACTCCAGTATTCACTCACAATCATCTGTCCCCCTGGCCACACCCCAGGCAGCCAGCCCCGGAACCACTAAGCCTGGTCTTCCTTTCCACCACCACCAGATGGCAGCACAAAGCCCACGGATGGACAACGCCCCGTGCAGGAGGGCTGCTGTCTCAAGCACAGGTCTGGCCTTGGTCGGCTGTTTGGGAGTTACACTTAATGCTTTGGGATTGGTCCCTTCCTTTCCACTTCCAAGCCTCAGACCCCATC
ACGCCGAAACATTCTACAGAACCCATTTCCACTTTCAGCTGCGTGGGCCCGGCAGGAACGCGCTCTTCCTCGCGGGCCAGGCAGGCAGCCCCTTGGGCTGGACGCAGGTACCTCCCCACAGGGCTTCTCAGAGCGCCAGATCGCAGCATGCACTTCTGAAGGCGGCCGCGAGGTGGCACTGCGGCTTCTTGGGAAACAGACAATGCGAGGTCTCCTTTCAGAGGATCTGGCCTGGGCTGCCCACTGACCCGCGCAGGCGACGGGGACGGGGCACGTGCCTCCCAGGCACTGTCAGTCGGCCACCCACAGGGACCCAGCACCTCCAGGGCCGGCCAGTCCTG
AAGTATTTTTACGTATGATTATGCTGGGATAATTACAGCACCCAGATCAAGATGGAAAACGTTTCCAGGCAAAAGGCTGGCTCCCTCGCACCCCTGCCCAGTCTATATCCGCATTCCATGACTGTTCCGGTTCCTGTCGCTAAGGTAGTTTGGCCAGATCTAGAACTTCATATAAATGGACTCAGAGCGTAATCTTTGGTGCCTGGCTTCTTTGACTCAGAATGTTTTTGAGGTGTACCCATGTTGTGGCACGGACCTGTGGTTCATTCTGGCAAGAGGAGAATTCGCGTTAAAAACGATGGACCATTTTTCCCTAATATTTTGAGCCCCATGATGCAAGCTCAGCGCCCGAGAAGCTGTGCTCATCTGCAACCACCAGGGGGCAGTGCGGCCCCACAGCTGACCCAGCCGCCCGCAGGTGCCACTTGAAGTGGGACCCGGAAAGAGCAATAACGCAAGCCTTCCGAGAAAGGATTCTCAAGGCGTCTGCTTTGGGCTGCGCCGGGCTACAGGGATTGCTCTGATGATACTGCAGCACCGTCGACGATATGTTAGGCCCAAGAGGTCATGGTAAGGTGACCTTCTACAGTGACCATAGTGGTGGCCTCGGTTGACACAATGTCTATGCAGGAGGCAGATGGACGCTGTGGTGGCCTCGAGAGTGGCCCAGCCACCTACAGGGCTGGGAAACGCTGTTCCTGCACTCTGCCCAGCTTTAGACATGGGCCGCGCCAGTGTTTAATAATGTAATTGTAACAATGGCTTCAATTGTCTGGGAGAAATGTTAGGTTGGTAGGTTGGTTGGTTGGTTGGTTTGAGATAGGGTCTCACTTTGTTGCCCAGGCTGGAGTCAAGTGGTGCGACCGCAGCTTCCTCGACCTCCCAGGCTCAAGTGATCCTCCTACCTCAGCCTCCTGAGTAGCTGGGACTACAGCCGTGCACCACCACACCTGGCTGAATTTTTTGTATTTTTTGTGGAGATTTTGCCATGTTGACCAGGC
GCCATGCCCCTCTCCCATCCATGGAAGGGGTTGGTTTAGGAACGTGCACTCAGGGTGCTCCCACTGAGGGGAAGCACAGGAGGGTCTCAGCCTAGCGCCTGTCCAAGACCAGAGCTCAATCCTGGGTGCTGCTGTTGTTCTTCTGATTTTCCGCTAGAGGACAGCGGCGGGTCAGGGCCGTCCTCTCCAGGCTGACACTAACTGGGCCTGTAAATGTCAGGGGAGCTGTAGAGGTTGGTGCTCTGTCTACACACGAGGAGGGACTTGCTCAAAGCTACCAGGGAGAGCTGCCCCCGGCT
GCCGGAACCACCTGTGGCGAAGGCTAAAATGACTCCATCTTGGATGCTGACCCGCCATGTGGACTTCCGATGAACCCTAGTTCTGGGTCCTTAGGTCAAAACAACCTTAATGTTATTGTAAACACAAAATCCTGCCCTTAAGCGAGTTACAGGCTGCGGTGCAGGTGGCATTCTTGCCTTCTCCTGAGGGTGGACCAGCAGGCGGCATTCTTGCTTCTTCCTGAGGGGTAGGCCAGTTGTCTTACACATCCTTCTGAAGCTCCCGCTCCCTTTCCCTCTGCTACCTAAGCCCTGGGTCCGCGGGTAGCAATGCATGGATCTCGCGGCCGCCCGCACCGTGGCTTCTGCTCCCATCGCACTGTTGAATGTTTCTTTCTGAGAAACAGGATTTGTCGGCCTTTTTCTTCAGCCTCTCAGCTCCCTCAGCCTTTGTGGGTAAGTGGCATAGACCTGCTCGCCACAGAGCGCCACCCAGCAGGCTTTTCTGAACAACCCACAGAAACTGCGATCGTAAATGCTTTTTGACGTTGTAAACCT
GAGCAGGGAGGTGAGTGGTAAAGCCTGATCTGGTTGATGACAGCTTGGCCTCAGGCCTGGACAGACTGCCAGCTTGCGGGCTGCTGTGAGGGTCAGCAGCAGCAACTGACCCTCTGTACATGGACTCTGAAATGCTTTAGGGAGACTGTTCTCGAGGTGGCAGTGACACCTGGTGGTCACTCATGGCCAAAGCCTCCAGGCTCTATACCTGCAGAGTCTCTTCCCTGTACCACTGCCTTCCCACCACCCCTCCTACACATTCACTGACTTTAGGGGTCTCTTGTCTAGGATCTGAGCTGGGCCTTGCATCCTA
TGCTTTCGAGGAAGGGAGGCATAAAATGTTTAAAAAGACGCCGCTCACACACCTCTTAAGAATCAGAGCACAGTGAGGAAGAGGAGCGAGGAAGCACTAGGATCGCAGCGCTACTCCCAGACCACGTCAGTGCCCAGAGGGCGCCCTCGCCTGTAGGCGGGAACCGCGAGTCCGCAGCAAGTCCCCAGCCCCGAGCTCGCGCAGGTGGGCGAGGCGGGGACGTGGTGGGCGGGGCCTAGAAAGGCGGGGCCTCTGGGGGCGGCCCCGGGGCGGGCCACGCTGGTGTGAGGGCT
TGACCTGTGTTGCCTGGTCAGGCTCATGGGGCAAAGTGGACAGCCAAGGCCACGCCCACCACTGGCCAAGCGCAGGAGACGGGTGCCTGTCGCCGCACAGTGCTCTGGGGATTGCTGGTGCTGCCCGGCCTGCAGGGTACAGGAGCCACAGGCCTTGACTGTGAGGCCACAAGCTCCTGAACCCTCAGCCACAGACGTCCATGGCCAAGGGTCCCCCCGCAGGGGCTCCACTCTGCGGAAGCCACGTTCATCCTGCCCTGCCAGGCGTGGCCACTAGAGGCTCCCCAAAGACAGAACTGGCCCCAGGGCTCCAGAGCCGCCGAGTGCAAGCCCGGGACAGGGTGGCACCCACAGCAATGGAGGGACAGGGTTGGGTGTGGGGAGTGCAGCCCACCCTTCCCCCGGGCTGGGTACCACGGGGGAGGGGGAGGGGAGCAATGCAGCCCTGAGGCTCCTGGCCCCTTCCAGGGAAGCT
GTTGAGCACTGTTTTCTGTTCGTTGGACACTCTGGTTCCTCTCGGCGGCCTGCTGATGCCCTGTGTGCATCTATCACATCCATGGCACCGGCCTTTCCTGATCCCAGAGCAAGGGCGCCCAGCGGATCTTCACGCATGTGAATGGCTCCTGCAGTCCCAGAACCTGCCACCTGGGGGCAGTATATACTCAGGCAAGTTTCACTACCGGTCCTGAGCACCTCCCGTCTCCAAAATCCTGGATCTCAGAACCTCGGAGCCTGGCAGCCCTTGGGGATCTATCTCTGCCAGCCCCACTTGGCAGATGGGGAAACTGAGGCCTCAGAGAGGAG
GTGTTTTGTGGCCAGCTTTAGTCACAAAAGAGACAGAAAATGAGCCTTTCATTTTTGTGGCACCCTTGGTAGAGGGGTAGGGGAAAGGGCTTCAGGACGAGCACTGGATCAGCTTACCAAGCCTGAAACCACGCCCCCTGCTGGTCATCCTAGAGACTGAGTGGCCCATGTGCTCGTGGCCTGTGGGCCCTGGGCGGCCTCTCAGTTTCCTGCATGGAAGGCAGCAGAAGCACTTATCTGGCCCTCAGCTCCTCGGTGGTGTCAGTTTGTCTGACCTCTGTCAGTTTGT
GGTGAGGTAGAAATTCCAGGCATACAGTTAACCTACTAGTTCTTGCCCTGTTGTGTGTTCAGCGGCGTTGTCCGGGCGGGCTACCTCAGACTCCGCAGGAAAGGTTCCGGACAAGTCCTGCTAATGCAAGAAACCAGGGAAGGTCGTCCCCTAGTGCTCGGGTGTGTAGCGCCGCTGACCTCACCAAGGCGCGTACTTACCCTGTATGTAGGTGGCGTTGCAGGGTGTTTCGGTCTCGTGAAAATTATTTCTCATTTGTAAAGATATGCTATTGATCCTACAGAAAGGTACGACAACATATGTTAGGCCTGTC
ACTATGGTCGTTCTTAAAACAAATTGCAAGGTCATGCGTTTTCCTCCCAGAAGAGTGATAGACCCATCCCTGGCACTGCCAAATTTAGCTGGAGCTGAATTGTTCCGCAAGTTGTACTTGGCTGTGACCACCAGAGGGCGCCGAGGACAGTACGGACGCCGTCAGCGTCTCGGTCACATCCTTCCGTGTCCAGCTAGAAAATGAATGGGAAACCCGGGCACTGAGGCTCACGCCTGTAATCCAGCACTGCAGGGGGCGAGGCGGGCGGGTCACTCGAATTTAGGAGTTTGAGACC
GTTTGTTAATTGTTGCTATTTAAAAATCAGGCAGCTTCTCAGGTGAGGGGGCTGTCAGCATGTCAGCCTACAGCAAGCAGGGGGAGCCCCTGTGGGTGAATTAGGCAGGATGGGTGGGGTGGTGGTGCGGGTACTGCAATGACCAGTGACTCCCCCTGGTGGAGCCAAGTGGTAGGGCACTTAGGAAATATTTACCCACACCTAACCATCAACACTTTTTGCTTGAGCTAATGCAATGGTCAAGTACACAAAATTGGATTTAAGTAGGA
CTCAATCCAGATGTCAAAACAGATTCTGCCATCTGGGTGGGGAGGGAGCTGTTCTGCTGCCTGGGTTTTCCTTGGGTTATGAGATGGGGTAACCACTTGGCCTTTGGCACTGCACTTAGTCCTGTGAACTACTGACAGAGGGACCAGGGCACCCTCTTGTGGCCCTCAGCGGCACTGCTTCTTCCCGCCCTCCAGCCTTGAATTTCTTCCAGCTGGAATTCTAGTGTTGAACTCTGGTGGTGGAGGCAGCTGTCGTTCTCCCCAGGAGATGCCTAACATATCAGTAACAAGAAAGAAAATAAATC
GCCGTGGGGGAGGGCAGGGTAGAGAGGAGTGCGGGGGCGCCTTTTCTGGCCGGCAGGACGGGGGCAGCCGGAGAGGTGCAATGCGGGCTCCCCCTCCCCACCCTGCAGCGGGGCCCTGCAGAAGGTACCGGGCGGAACACGCGTGCCCTCTAGTGGTCACAGAGTCAAACGTCAAGTTCCATCCTGCGGAGCGAGCATGGGATCCGGAGCCACAGCTGGAGCTGAGATCAGAAACCGTAGATCTAGCCCCATTGTTTTACCGGTGAGGAAAGGCCATGAGAGCCACACACAGAGAATAGGGACAA
GAACATACTGCCGGACACGGGGCTGGCTGCTGCGGGGCAGAGCGGCGGCTGAGAGCGGGGCGAGGGTGCGGAGCCGAGGCGGGGCCGGCCGGGGCAGGGAATCGGGAGCGACCCACACTGCGCAGGCGCACAGCCCAGCCCGTCGAAGCGCCCTCTGCCGAATGCTGCGCACCCCTCGCGGAGCGGCCTTTATAGGGTCGGTCCCTCAGTGGCGGCTAGCGCCGCCGCGGCGGGGGCAGGGCGGAATTGGGGGCGGTAGGGAGGAGCCCCTCCCAGCCCCGCCCCTCCGACTGGTGCCACGTCTTCCC
TTGAAACCTACTGTGTACAGGCAAGTCTTGTGTCTTACAGTCAAATTATTCTTTCCACCAGTCTCTATATCCGAATTTGGCTCCCTCTGTCGTCGCGAACGATGATTAATTGATTTCCTCTGACCTCTGTTAACTGGCCACCTCACCCCCTTCCCAGTACGTGTTCGCCATCTGGTGGTAAAGTCATGGAGACACAGGCTGTACTGACCCTAGAGAATGTGGTACCATTTTAGCCAGCCATTTTTGCCCAGAGTAGGACTGTTATGTATTGAAAGCATATCCTCAAACACCTATTTCTCCCAAAAGTC
TCTCTTTTCAGAGTCCTTACTCCAACCTCTCTGAGGGGTCTAGCTGAACCCGGAGCAGAAATCCTGGTTTGGAGGTTGGGCAAATGGCTGCGTGCTGGGCAAGCCCAGCCCAGAGTATGCAGACAGCCCCGGGCCCGGGGCCGGCCAGTAGAGGGCTCTCGAGCACCGGCCCGGACTGGGAGGAAGCCCAGGCTTTCCTGGCCTTCTAGCCCAGGTGCTGTAGGGGCCGCATCACAGAGACCTGCAGCTCACCATTAGCCGCAGACACAGGGACCACGCCTCCCACCAGGCCTCTTTACAACCCCATGCTAA
CTGCGGAAGCGGTTGGAGGGAGAAGGCTCAATCCGAATGGCTGGGGCCTCACTGCGGATCGCCTTCAGCCGCCATCTTGTTTCTTCCGTTACCGGAGCGCGGTCACGTGAGCTGAGCAGCCTACGAGCCTGGGACGGGGCGAGGTGGCGCGGCGGCCGCTAGGGGGAGCGCGGGAGCATTGAGTCGGGGGCGGAGAGCCTGGGGCGCCGGGGCTGGGCGCAGCGCGGCGCGGCTGGACTCCGGGCGCGGTGGCGCCGTTGAGAGAGACGCGCAGCTCGCGAAATGCCCCGCGGCTAAGGCCTTCGGAGACCATAGTCTCCGCGGACCCCTGGCTGGAGCCCAAAGCCGGCCGGACCTCCTCCCTGCGTCTCCC
GGTGGGTGCCGGACCCTGCCTGTGCCCTCCTGCATTCCCCTCTGCAAGCTGGAGGCTGTTTATCATCCGCACACTTGGGTTCTAGCCAAGGCCTTTGTCCAACCGCAGAAGCTTCCTCAGACCATGCGGGGCGAGCTGGCAACACAGGAAAGTCAACGTTCCCAAAGCAGCCCTTACTGTGGGATGGGGGTGTGGTGGACAAACATGGCCTCCACCAGGGGGCGCGATGCATCTCCCGTTCCCCTAAGCTGGCCTCCCGGTGCCCACTGTGCTGGCTGGCCTGGGGACTGCCATTTGCTGGCCTCCCTGTCTTCCCCTTTCTCACCCACCACTGCTGGTTTCCCAGAGCACCTCCCAGATACGCCTATTGCACTGGAAGCCT
CCTCCTCACTCTTAAACATGACTCTTGTTGGTCTCCTGCTGTTCTCCTGTTCTGTTTTGTCTCGGGACCCTACTACTTTCGGCATCATAGATGATTATGCCAGACATGAAGGATTCCCACACCTGTCTCCATTCCTGCCTTCTCCCCGGAAGCTGCACCATCTGTCCACCAGGCGGCCTCACTTGGTCATTGTGTAGCCTTCAGCTACCTCAGCTCACACCCTTGTCCTGCGTGAGTGCCCTCCTTTCCTGTTCTTCCTCATCCACTCACCTTCTCTGTTCCTTTTCATTCCCACTTTGCACATCTGAGCCTCTG
GGACGTGCGGGCGCGGCTCGGCCCCCACGAGGCGCCCCGACACCGCGCCGGCCGCGCGGCTCCCGCAGGCACAGCGCCCGCCCCGGCGAGCACCAGTGCATCACCCCGGTGACGTGGGTCACCTGCCCTGATGCGTTATTCCGCCGCTTGATGAAGAAACCAGCATTTAGGAAAACACAGAGGCGCACATTAGCGTGCACGAAATCGCCCGAGGGAGCTGAGAGCTGGCGAGGTCACGAGTGCCGGGCTCCGGGCGGGGGGTGGGGCAGGGCGGCGGGGCAAGGCCGGGGCGGGAGCGGCGATCCGAGGCCGGGTCAGCAGCGCCCCCTCCTGGAACGCCGGGAGCGCCGCGCGCGCGGATGCCGCTCTCCTTCCAGCCTGGCGCGCCGCTGCCCCCTATCGGACAAACGCTTTGACCGTTGGCTAAAGCAAGTATCAGACGTCAGCCCCTCCAGGTGGCAAGCACGCCTGGCCAAGCCTCAGTTTCCACATCTCTCAAATGGGAGCGATGGCAACACTATCTACCCTTGCACACCTCAGAGGGTGACCAGGAGCAAATGAAGGAAGCACCGCTCTTTCTTCCTGGGCCGGCCTCGCTGCTTAGGCCCCA
GCCTCCTACACCCCAGGGCTACACCCGCCCACAGGAGTTCATTGCCTCTCAGGGGCCTCTCAAGAAAACACTGGAGAACTTCTGGCGGCTGGTGCGGGAGCAGCAGGTCCGCATCATCATCATGCCGACCATCAGCATGGAGAACGGGAGGGTGAGTGCGCCTTGCAGGCTCCTAGAAAGGCCACCAGGTGGCGCACGTTCTCCTTGTGGGGATGGCCCCGTTGGCATCTTCCCGTGGGAAGGCGGGGCAGACTGGAGTGAGGCCAATCAGGCCTGGAGGGTAGTGGACCCACCTCCCACCCAGACCTGGGATGGGGAGGCAGTGGGAGGAAACAGGTATGTAAACTCCCAGCTTGGCTT
TGGCCTTCATCAGCTTGCCTGTCCATGCCACCTGCTTTCCATCGGTGGGCCCGTCCATTGCCACACAGTGTCCACCAATCCCCCACACTCACAGCCACACCAACCTCCTGTGCCTTTGCACAGCGCGGAGAATGGCACTGCTGCTCCCCCTGCTGCCTGGGATGTGCTTCCCCAGAGAGCCCATGGCTTGTTCCCTCACTGCCTGCAGGATTTCACTCTAATGGAGCCACCTCAGTGGGACATTCTGAGATAGTATTTACTGTATTTGTTTATTTCTTTAGTTTCCCCTT
TGATTCAGGGTCTGTGGTGAGGGTCCAGGTTTCTGTAATTTGGGGATGTCCCCGGGTGGTTCTGAGGGGCACCCAGGGACAAGGCCACCAGGAGAGGATCCTGCGCCGCGTTCAGCCCTGGCCTCTCGCTGCCATGCTGCCTGTAACCAGGTGGGGGCGCCCTCTCCCTCCTGGAGCTGAAGGGACAGCGCCGCCGCTCACCTACCTGGACCCGCACGCTCTTTTTTGCAGAGGGAGGGAGGTGTGGTTTATGAGTCTGGACTCCGGAGAACTCAAACCCTCGGGAGGCCTAGAGACTGC
TCATAACTCCATTTTCTATCAGCAGCTTGGGATGCAGTTTGAAGCTGGTTGAGGGTAGCAAAGAGGAAGACAGACTGATTTGATGCTTGGCTGCTGGGACAAGAGGCTGCAAGTGGAGCAAGGCGCAGGATCGCCCCCAACAGGTCAGCCAGAAACAGCTCGCCTAATGCGGTTGGTACTTCCTTGCATTCTCTGTATTGTGAAAAGGTTTCCGTGATCAGGGGTATTAGATGTTGGTTTATTTTTGTTATTTATATAGAAATAGAATTT
GCACAGGGCAAAGGCTGGGCATTTGGGAACTCCCAGAGCTCCCGGGCACAGTTTGGTGTTTCCATCCCATAGGCTGGGAGGGTTGGGGTGAGCCCAGGCCCGCTGCATCCCTGATGTTGAGCGCTGCTGCCACCTTCTGGGCAGGGCCGGTATTGCCTTGCCTTGCCTTGTACCTGTGTGGATGGTTGGCACGAAGACAGTCACCACCTGTCCTCCAGAACCTCTGGGGCTGGTAGGAAAGGCGCAGTGACAGTGACAGGACAACGATGAGGAGGCCCAGGGGCTGCTGGGGTCTGGAGGAGGAAGAGGAGGAAGCTTTTGTAGGATT
GATTCTGATTCTGTGTTCCTGGGGGAGCCATCAGTTTAAAAGAAAAAAACAAAACAAGCAAAAGCTAAGCAGGAGCTGCAGACACCCACCCGAGTCTGAGCCTGGCTGCGCTTCCCCACCGATGCCAATGGCACCACCTGGTGGTCATCATGTACATTACACCACCTTCCTGGAGGGGCGTCCTTGCACATGGTATAGGGTCGCTGCACACAGCATCTCTTCTAATTTTCCCAACTCTGCAAGAGAGATCCTCATCCCCGTTTCACTGATGGAGAAGCCGAGACTCAAAGAGGA
GGAGAGATGGGCTCAGCTGCTGGTGGAATCCAGCCCCTCCGTCTTTGCGGGATGTGGGGTCTCTGCCTCCTGCAGTGACAGCACCGGCATGACCCAGCCTGGCTTCCCGCTCCCAAGCGCGGGCACCTGCGGCCGAAGACGCGGCTCCGCAGCGCCACCTAGTGGCCGCCCAGCCTCTCCCCAAAGCGGAGCCTTAGGACGAAGCTCCCTTTCCCCGAGGTCCCTGCAGGTTTCTGTGGAGCCTGGGAGTCTGAATTACTGTCTCCCGGGTGATTCCTAACCCTGGAAACTCGCTGCTGCTCCCTGGGGCTGGTGGTCGTGCCAGTTGCTGCGTCAGAGCAGTTGGGCGCCCACAG
CCATCACAAGCCAGTGCAGTAAGTGCCTGACACTCCCAATGCCCCTTTGATAAGGAAGGCTCTGCCTCCAGGAAACAGAAGCTGTCTTTATCTTTTATTCCTGTCCAGTGTGCTTTCCTTCAGCCATCTCCTTTTATCATCCACATTGTCCACCTGAGCCCCAGTTCTGAGGTCCTTTCCCTGGGACCCTTGAGGTTCTCACACAGTCTGGGCAGTGGGTGTCGCTGGTCTCCAGCTTTTCCTGCTCTTAGCGATCTGCAGTAGTCTCTTTCCTCCTAGGTGCAGTGTGCTCTGGTTCCCTGAGCCATCCAGGGATGTTAGGAAGATCAGGAACCAAAGACAAGTTCAGGGA
TCCTCGGAAAGAGGGAGCCCGTGGATTCCCGCAGGAGGCCAGGTGGGCAGCAGGTGACAGCTCCCGTCCCAGAAGCCAGAGAGTTCAGGATGAGGGTGGGAGGACGAGAAGGGTCCGGGATGGCAGTGAGAGCTGCTGTGTGGACCGCAAGTGCCCAGCAGGCGGCGCCGGGTGCTCAGAGGAGGAAAGACCGGGCGGGCCCCTTTCTGCAGTTCCCGCCGTGCTGGGCGAGGCCTGGGAATCTGCATTCCCCACCTTGCCTGGAGGCTGCTGGTGGGTCTCTGAGGACAGGGGGAGCCATGGCTTAGCTGAGATTGCGATGCCATCCCCCAGAGCCGGGGCAGACAGCAGCCACAGGAAGCTGGGTCAGGCG
GAGCAAAGCCCATCCCCACCCTACCCCTCCAAGCCTCATCCCTGGAGATGGGGCCCAAGCCCCAGGGCCAAGTGGGACAAGGGGTCTGACCCACTTAGGTGAGGGCAGGTAGCAGCGCCCTGGAGGCTGCATACACAGAGCTGCAGCGCCACCTACTGTCCATGTGGGAAGAGGCCACCAGTCCCAGGAGCCCGGCTCTGACCTAAATAAATCCCAGTGGACTGAAGCACAGCTAAGAGTTCCTACCTGGGCCCACTGGCCCAGTTCCCTCCCCGCCACCCCCAGGTCTCTCCAGATGGCTCGAT
GGGTCCAGAGGGGCCAAGCCACCAGTTAGGTGATGCAGAGCTGGGACTCAGGCAGTACTCCGTACTGCGCCTGGCCCAGGCAACACTTGAGAGGCTGAGAAGAGAAACAGTAGCAGCAATGCTCCCCCTGCTGTCCATAGCAGCAATGCTCCCCCTGCTGTCCACAGGGCACGGGCTGGGAATATTGTGAATGTATGTTTCTCCCAGGAATGGAGGTGGGCATGGACTGTGCCTTCTTGCTTGGTCCAAGGACCAAGGCAAGGCAACTGGTCCTTGGGGGAAGGGAGCCA
AAAAGGAAACCTCACCCTCCCCAGGTACCTGATATGGAGCTGCCTCCAAAGAGCCCCTTGGAGGTCCTGAGTGTCCCCTCGTGTCCTGAGCCATCCTTGCTGTCCTGAACACCTGCTGGTGGTTCTGAGCGCCCTCTGGTGGATCTGAGCGACCCCTGGAGGTTCTGAGCGTCCCCTGGTGTCCTGAGCGCCCCCTGGTGGTTCCTCAGTGCCTACTAGTGTCCTGAGTGTCCCCTTGTGGTTCCTGAGCGCCCCCTGGTGGTTCTGAGCACCCCTTGGTGTCCTCAGTGCCCCCTAGTGGTTCCTGAACCTCCCCTGGTTTCCTGGGCACCCTCTGGTTTCCTGGGTGACCCCTGGTGGTTCCTGAGCGCCCCCTAGTGTCCTGAGCATCCCCTGGTGTCCTGAGCGCCCCCTGGTGGTTCTGAGCATGCCCTGGTGGTTCTGACCGCCCGCTGGTGTCATGAGCGCCCCCTGGTGGTTCCTGAGCTTCCCCTGGTTTTCTGAGTGTCCTCTGGTCGTTCTGAGCACCCGCTGGTTTCCTTAGCATCCCCTGGTGTCCTGAGCACTCCCTGGTGGTTCTGAGAATCCTCTGGTGTCCTGAGCACCCCCTGGCAGTTCTGAGTACCCCTTGGTGTCTTGGTCACATCCTGTGGTTCTCAGCACCCCCCCACCACAGTCTCATGAGCGCCCCCTGGTGTCCTGAGCGCCCCCTGGTGCTTCTGAGCACCCTCTGGTGTTCTGAGCACCCCCTGCTTCTTCTGAGCGCTCCCTGGCAGTTCTGAGCGCCCCCTGGTGTCCTGAGCACCTCCTGGTGTTTCCTGAGCGCCTGCTGGTGTCCTGGGCTCCCCCTGGTGATTCTGCCTGCCCCCTGGTGTCAACACCCCTTAGTGGTTCTGAGCAGCTCCTAGGTTCCTTAGGGCCCCCTGGTGGTTCTGAGTGCCTCCTGGTGTCCTGAGCACCCCCTGGTGGTTCTGAGCGCCCCCTGGTGTCCTGAGCACCCCCTGGTGGTTCTGAGTGCCTCCTGGTGTCCTGAGCACCCCCTGGCGGTTCCGAGTGCCCCCTGGTGTCCTGAGCTATCCCTGGTGGTTCTGAGTGCTCCCTTGTGTCCTGAGCGCCCCCTAGTGATTCATAGCACCTCCTAGTGTTCTGAGCGCCCCCTGGTGTCCTGAGCGCCTCCTGGTGGTTCTGAGCACCCTCTGGTGTCCTGAGGGCCCCTTTGTGGTCCTGAGCGCCCCCTGGTGTCCTCAGCACCAGCTAGTGGTTCTGAGCGCCCCCTGGTGGTTCATAGCACCCCCAATTGTTCTGAGTGCCCCCTGGTGGTTCTGAGCACCCCCTGGTGTCCTGAGCTCCTCCTGGCAGTTCTGTGCACCCTACCTGATGGTCCTGAGTGCCCCCTGGTGGTGCTGAGCACCCCCTGGTGTCCTGAGCCCCTCCTGGTGGTTCTGTGCACCCTCCCTGATGGTTCTGAGTGCCCCCTGGTGGTTCTGAGCAGCATCTACCGCATAGTCCCCTCCTGTCTCCCTGCAGTGAGCTTTGTGTCTGGGCTCACACAGGGTTTCCCTCACTGTGTCACTCACAGTAATACATGGCCTTGTCC
ATGGCAGTAGGAGGGGAATGGGTAGAGCCACGGAGGATGAAGCAGAAGGGAATATGGCCCGGGAACCCTACAGTGAAGCTAGTGGATCTAGGTGCTGAAGGTGGTGGGGAGCCCCAGGAGGGATCTAGCTCCCCCTGGTGGTGGGGCCAGGAAACGGGGAAGAAGGGAGGGGCCAGACCTGCAGGGCTGACAGGCACATCTCAGGCTCGTCTCCACCCCCCAAGGCATGGATCTCATTAAGCTGTTGCCAGAAGCTGTCAGGGTCACTGGTTGTAAAGACAGGGCCGAACCCTGG
AGTGCTGAGATGACAGGCGTGAGCCACCGCGCCCGGCCCGGCCCGGCCCCCTTTCTCCTCGCCCAGGAAAACAGCCCGACCTTAAGCCCCAACGCTCCTACCGAGTCCCCCTTTCTCCTGTCAGCTACTGCCCTCTGCCGGTCGGGAGAGGAAGTGCGTTCTCTCCAAGGGGAAGGGAAGCTACCCCATCCATCAACACCGTGACCATATTTTCAAAAGCAAACAAGGACATCTGGCTTGATATTCATATTCAGAAGCCTAGTAAACGGGAATGCCCAGGACATACAGACTCAGTTC
AGAGCTTGGCAGGATCAAGAAACTGAGGGAGCCCAGAGCAGGTGTGGAGGAGAGGGCTGAGGTGAGAATGGCCAGGGGTAGGTCTCTGAGCCTTCCAGGCCAGAAGCAGGAGGCAGTGTTTCCTGGGCTCTCAAGGGGTGTTTAGATGCAAACTGTGTCGGGAGCTCCCTCTGTTGGTGGCACAGGGAATGGCTCGTATGAATGTGGGAAGCTGGCACAGCAGATGCTGGGCAAAGGGCAAGGCGTCTCTGCCAAGGGGGCGGTGAGGGCATGTGGGGGAGCAGACAGCCCCGAGGGTCCTTTGACAAGTCAGTCCGATGTGGAGGCCGAGGG
TTACCTGGAGCGTTCCCTCCCGAGCCCAGCCAACAGCAGGAACCTGTACGGAAGACGGGAAGGGCCCGGTACGCGCCGTTTGCAAACCCCGCAGAAACCAGCGGCGCCACCAGAAGGTTCCGTCTGTGGAGAAGGGCGGCCCGCAAGCCGGACGAGAGCGCCCCCAAACGGAACCTTGAGCCCAAGGACCCCGGAGGCATCGTCGACCGCAGGCCGCCACCTCCCGGCTGGAGAAGGAGTTGCTTCCTGTTCGGGGCTAACCCGCTTGCAGACTGAGAAATGAAAAGTTTGGAACCCAGAAGCTGCAGCCTGCGGAAAATGCTGGAGCCGCAGCCGACACCAAGTTGATGTCTGTGAGCA
GATCTCCTGACCTTATGATCTGCCCACCTCAGCCTCCCAAAGTGCTGGGATTACAGGCGTGAGCCACCGCGCCCGGCCTGAAAATTTTTAAATGATTGTTTGCCGACTTTACAACAGGACGATGTTGTTGTTCGCAGGCCAGTAGGTGGCGCTGTGGCACGTGATCTGAGCCTCCTGGATTCACACAACTGTTCATGTGGAGAACCCAGTGCCGGGACCCATTAGCACCCCAGTCAGGCTATGCGTCTCCCTCCCAAGGGTGCTCACCTGGTGTGGCCTTCATGGCACAGGGGGAGTGAGATGAGGCTCCTTTAGTACACCCTCC
TTTTACTCCAAAAGGTAAAATATCAGGCTAGCATTTCTTTGAGATGGCCTGTTCTAAATGCTTTTGTTCTGGTCTGACACAGTCATATCATGGGAAACCAGCAGATGGCGCTGCTTCTCCGGGAATGAGCCCCGTTATTGCAGGTGGCCTCCATCTGGCTCCCTTCTGCCTGCAGGTGCACTTCTTATGCTTCGCCACCACGCGGAGCCGCGTTCTGCACTCTCCACCTTCCCTAAGTAAATTCTCTATGTGAAAAACAAATCAGGGAGATTTCTCTATGTCCCCAGGTAGAGCCCGAGTCCCGTACATTCCACATTT
GTGTATTCCTTGTCCGGCCTCTGAAGACAAAGAGTGTGACTGGAGGACAGGGAATGGCACTGTGGGCTTTTTACTAGGGCAGGGGAAGCAGTAGAGGCAGATGACTGTAATGCTTCATCTAGCCACCAGGGGGCGACCACGCGGCCAGCCAGGCAGGGACTCCCTACCTCCTCGTCATCCTCCCCATACTGGGCGTATCTCTGCTCCATCATCTCCCGCTGCCATCGCTCCTGTTCCAAAGTCTGCTGAATTAGCTGGGCCACTTCGCTCTGCTCTCCCGGCCGCTCCCG
TTCACATGATCCTGACACAGGAGCACACACACGCACTCACACACACGCACACACGCTTGCACACTTGGGCCAAGGCATCTACGTGGGGATTCCACGTTGCGCCTTGACCCAGCCACTGGGAGGGCGGCACTGGTTTCGCCCTGGCCCCGGCGCCTGGCTAGGCCTGTAGGCTGCCCCGGCAGTGGCTGCCATCTGTTCCAGGCGGGGCGGGGCCATCGTGTGGACGACGTGGGGTGTCCGCAGCGCCGGGGTGAGGAGGGGCTAGGATGGAACAGTGGCGGCCAAGGGCGCGCGGCCCTCTGGCGGGCCTGGCTGCCGGCGGAGTTCTGCCATGCGGCCACCAGAGGGCGGCACAGTCCCACAGAAGACAGCCCCGCCCGGCGCCTCCCAGGAGCCACCCGGGAGGACCTGAGAGCCAGCGGCGGACCTCGCTGGGAACTGGGTGGGTCGTGGGGAGCCCACGTTCCCCTCGCCTCACACCCTGCTGTGGTG
ACCAGCTGCCAGTCTTATTTCCCCTGGCAGGAGGGGCTCTGTTCTCATCCTCTGTGGGCTGTAACAAGAATTGGAAATGGAAAATCTATGATTCATAATGACATCTGTGTGTGCCCCAGAAGGCGGCAGTGCTGCCTTAGGGTTGGGCTCTGGAAGACCAAGGCCTCCTGAGCCCTCTGCTGGCCACTCTGGGTTCTCCTCCGCCCATGCACGGTAACAAGAACCTACAGGACCACGGGCTGTTGGCATCCAGGAAGCCATGAGAAGGGAGGTGGCCAGCCCAGTACATGCCAAGCACTGGTGCAGGATCCTGCCTCAGGCCAAGGCCCTGTGCCTTGCCCCATCCACCCCTTGTTACCATGGACATCACCACTACCT
CGAGGCTCCTCAGTGCCAAGCCAGCCAGTATCCTCTCCTCTCCAAACACCGAAAGCCCTGGGAATTCCCTGGAGGAGAGGAAGGAACCAGATGCCTGAAATGAGCTTGCCCCAGGCCGGGAAGCTGTGCGCGGCCCTGCGAGCACCTGGTGCCCTCTAGTGGCCACAGGCGGCCCTGCAGGGCCACATTTTCTGGGGAGGGCGCAGAGACCCCACTCACTCTTCAATTGAACTTGCTAACAGGTTTAAACTGCAGGATCTGCCTTTGACAACAAGATAAGGAGGGGACAGGGGAGGGAGGGTGCCAGGATGTTCTTTTTGTGCCAGAAATGGACAAAGCTGGCGGCTACTAATAGACTTCGTCCTTCTAATGCTGCCCGAGGGGCTGGACTGGCCCCGTCCCTGTTTCCCCATCCGCCTGGATTCCTGGCTGAGCCCAGAGCTCCCACGTGGACACTCTG
AACAGGAATAGCTGATACAGGGACTAGTCACTACTAGAGGTGAGACAGAGTACCCAAGAAAGGAATAAGCTTGAAAGAGCTTGCCCCACCCTCAAGGCTGACATTCGGCCTTGTTGGAGAGGGTGCAGCTGTGGCCACTGGAGGGCGGAGCAGCTCGCTGAGGTGTTGCAAGCTGGGGCTGGCAAGCTGGAAGCCACTCAGATTCACCAGGAATACACCTGCAGGGATGCCATTAAACCTGCTGGGACTCCAGCTGGAACACCAGCAAAACTCACCTGGAAA
TCCCAAGTGGAGTGAGGTCTATCCTGCCTCTGGCCCCCAAACACACCCTGTTCATTTCCTGGTCCTGTAGCTTGGTTCTCCTGCCAGTTCTCCCCTCTCCTCCCTCAAAAGCTTGCAGGCCCAGATGAGGAAGCCAGACGCTAGGTGGTGCCAGAATCCCACAATCCCTCCAGCCTTCGAGGCCTCTGAGTGAAGGGAGGGAGAGGAAAGTTGGGCTCCTTCCTGAGTGCAGAAGGTCCCAGAGGCCTCCCTGCATGGCCATGGCCTTGGACTCACAGCAAAGGGGGCATGGGCATTAGGAGTCGGGC
CGACAATAGGAAGAGGGATGCTGCTGAAGATGGCTGCGGGGGTCAAGCAAGGTGAATGGGGAATGTTTATGTGCTGGGCAGTAGGCAAACCCTCCTGCTTCCTGCTAGGACCTACAGTGATGACAACATGTGTATACTGGCCCTCTATGGCCTGCATGTGCCATGGCCCACTGGAGCCCTCTAGGGCCTGAGTGCTGGTTTTGTCCACAAGTTCTGCATGGAACTTGGTTACTGTACAATCAACCTGGCTTTGCCTTGGCCTGCTGAGGCCCTCTGCTGCCGGCGCAGGCCCTGCCCTCAGTCCTAGCCAATAGCTAGGGGGCACTCTCTGGGAGACCCATTCTGCCTGTGCTTGTGCCCTCATGGGGACACTGGGCATGGAGCTCCACTGGACACTTGCCCTGTCCCCAACACCAGCTTTTCTCTGCATTGAGGACAAAGAATAAAGATGTTACATCCTG
GTCACAGTGCTGCAGAGATTTTGTTTGTGGCCAGTTTTGGGGCCAGTTTATGGCCAGATCTGGGGGCCTATTCCCAACAAGAGACAAAATAGCATCCTGTACTGTGGCTCCCAAGCTAACAGCGCCACCCCTGTTCAGAGGAGTCCACGCCGACAAGCAGCAGGTGCAAGACCGCAGTGCAGAAGCAGGGAGCACGGGAGGCTGCGAGCCCTCAGACTCACGGGTGGAGACAGTGCCACACACATCACCTCCGCAGCCTGCACCCACGGAAACAAAGCCCCCAAGTCCCC
GGGGCAGGGATCCTTGGAGCTCTGCTTTCTGCCCCAGAAGTTGGCAGCTGAGCACAGAAGCTGGGGGAGGAGGAGCAGGCCCCTCCCCAGATCCATCCACCTCCCTCCATCAACCAAGTCCCCATTGTTTATGAGCTGCTCCCGTCAGCGGCCACCAGAGGGAGCAGCAGTGCCACCTGCCGGCCAATCCCTGGCAGGGGCAGAGCTGCCCGGTAGGGGTGGCGAACTGGAGGCTGAAGATGCCAAGGGTCAGAGGCTGGATGGGACCACAGACCTTGAAGTTGGCTTCCATCTCAGAGAAGACGCCCAGCTTTCCCCGGAGAGCAGTGCACACCAGGCTGCAGAGAGACAGGGTCACGCCTA
AGAAGGCAGGTGGCAGCTTTTGGCTATGCCATGCAAAGTGCCACACCCAGGAAAGAGCCATGTGGCCTAGCCCATGTGGCCAAACAGCCCCGGTTCCCTCCTGGGACCTCAGCAGCCCAGACTCATGAGCTTGCCTGCCAAGCTGTGCACCAGAGGGCGCTGTTGAAACACACCAGGAGCCCAGGTGACAGACAGGCCATCCTGTTCCCCAGCCAGCCTCCCAAGCACAGCGCTCCAGGACCCAGAAGAGAAACCCTGAAAAGACAGTGTGAGCCCTGCCACAGACCTGTGTGACAGCAGAGCTGTT
CTCTTCCTCTCTCAGGACTCCAGCTTCCACAACTGAGCGGGGGGGTGGGGGGAGTTGCTCAGGAGATGATGTCTGAGGACGTCTCACCAGGGACACTGGATGGGAAGCAACGAGCTAGGCTGAGAAGCGCAATGATCATCCTGGCCACCAGGTGGCAGTCTAACTGCAGCCAAGAGCCCTGGCTGGGCCGACGGTGCTGCCTGCCTGAGCTGACGCTGGAGATGGACGCAGGACCCCTGCGGCCTGACTGGAGCTCAGCGAGCCGAAGGGGCTGGTGGAGAAGGGGCTGCTGGTCTGGGCAGCCTAGG
TCCCTCTGGCTCCGCTGTCAGGGGCGGCCTTGCCGCCAAGATCTCCGGCTTTCGGAGGCGCTAGGCTGCGTCTGAAAGCGGGCTGGCGACCCCAGGGAGGCCGCACCGCCCTTCACTGTTGATCTTGACCGTGCGGCTGCGCCCCGATAGGCATGGAGCGCGCTCGCCATCTCCTGGGCATTGGGCGGCATTGGCAGAGCTCTCTATTCGCTCCTCAGCCAAATCCTGTTCCATTCTCTTAATCACCAGCCAAGCCACTCTCCCGCCACTACTTTCCACCCCGATCCTCCCTCGATCAGGTTCCCCAGCTCGCATAAGACTTTGC
TGGGGCACTAGAGTGGGCCAGACCCATGGTGGAGGGAGGCCCATCCCCACCGCACCTGGGACCCCAGGGGGTCTGCACTCTCCACCAGGACTCCAGGGCCCACAGAGGGAGGCCGAGGCTGTGGCCACCACCTAGAGTCAATCTCTGCTGCCACCCAGCGGCCTCCAGGGGAAGTGCAGGCGAAGCCTCAGGCCAGGCCAGACCACCCGGCAGCTGGGCCCGCCAGGGAAAGCGGAGCCTGGGGCCTCAGGACCCCTCTAGGGTGGCCCGAGTCAGTCCTGGGCCTCGACTGTGCCCTGGAGGCCTGGCCAGGGGGCAGCAGG
CCAAATATGTAAATAGGAGGTTTCTTTCAAAACGAAAAATGTATGTATCTATACATCTGGATCTGCTTCCCCCATGCACCACGCAAGGGTTAAGATTGCACAAGGGAAGAGTTCTTGCGCCATCTACTGGCCGTCTCCGAGCCGCCCGTTCTTCCTTCGCATGTATAAGGGACCCTGTTTTTGCCATCCCTTGGTGTCAGGGGAGCTGTGTCCCCGGGACCAGTATGTCGTGCTCCTTGATTTTTTTCGACCACGGTCCTGGCCCAAATCTTTCAATGAACAA
GTAGATACTCGTGGACAGACTGACCTCTCGCTGGCTGCCAGTCTGATCTCTACAATGACTTCCTCTTCCTACACAGCCTAGCCAGGGAGAAGCCTCCCCAGGAAGCAGTACAGAAGGCTGGCCAGCCTAGGGCAAACATTTTGCATCCACAGACACCAGGGGGCACCAGAGAGCTACACCATGGGTGAGGTCACAGTCAAAGGTTAATTGGCCAAAGGCATCTATAAGCTAGCTACTTCCACTTAATCCTCTCTACCACCCTAAGGGATTGGATTATCCCAT
GGGGAAGCACTTTGAAGCCCCACTGTTCCTGGACTAGCTCTGCTGAACCACAGAGGGGCCGCCGTTTTCCCTTGGCTGGGGTAGAGGAACAGGGTCCTTCCTGTGGCTCCTGGCTGAGCCAGGTTCTGTGCGACGCGGACCAACCCTGACCCCCAGTGGCCAGTTCCGAGAACTGCTGCAGAGGAAAAGGGACCATTCAGTAGGGTGGGGGTGGGGGCTTGCGCGGCATTCATTTTCGAGTGGACATGGGGGCAGGCAGGCCAGTCTCTGATGATTTAAGGATGCTGTGGTTTGAATATTTGTCACCTCC
TGCATGTTTGTGTCATAGAGCATTTATATTCTGCACCCCATTGCCTCACCAGGCAGTCTACATTGCATTGGGCACATGGACTCTTTTGGGGTTTGGGCATAGCTCCTCGCATTGCAGCACTGCACCGTGCCAACAGATGGCATGCTACCACAACATTGCATCTTGGCATCACACAGCATCTCTGTACTGCACTGCACTATTGCATGGACGTCAGTATTGCATCAGGACTGTGAACTTTTCCTGAGTTTCTGGGCATGGCCCCTCTGCATTCCACAGT
AAGGTCTCCTGTCTCGGCTATGAAATCTGCTCCCACTCCCAAGGGTATGGCTGGTTCTTTGTAAAGGAGGCCCCTCCTACACATACAAGGTGGAAATCAGCTCTGCAGAAAAGACAGACGCACGAGCTGCCACTGGCCGCCAGGGGGCGCCACATGCAGCGGTATCTGCACACTGTGGCTCGGGCGGCAATGCGGCAATCTGGGAGGGCTGCGGCCGTCAACGCCCACGCAGCAGGGAGAGACCGGGAGTGGACAGCCACAGGCAGGGCTTCTTAACCAGCCGCGCCTGGCTCCCTGCGCATC
GGAGGATGAGTGGGTGGGTGAATGGATGGATGGATGGGAGGATGCTGGGTGGGTGGATGGATGGATGGATGAATGGTTGGGAGGGTGGGTGGATGGATGGACGGACAGTCGGCCGGCCGGATGGATGGATGGGAGGATGGGTGGATGGATGTATAGATGGATTGATGGACGGGTAGGCAGGTGGATGGATGGATGGATGGATGGACGGACAGGTGGGTGGGTGGATAGATGGATGGGTGGATGGAGTATGAAGGAAAGATGTTCTGGGGTGAAGACTGGTTCTGGGCGTTTTGTAACCAAGGGGGCGGCCTGAGGGGGCGTGCACGCCCGCGGGAGTTAAGGATGGGCGCCCGCGGGCGTGACGGGGCCGCGGGGCGTGGGCGCCGCTCCCCGGGGCTGGAGCCGGCAGAGGGCGCTCCGGGCTCGCTGGACACCCGCGCTTCGGCCTCTGCTGCGCGCCGCGAGTGGGAGGGGGGACTTTAGAAGCGGGGAGAGCAGGAGACTTTTGGGGAGCAGGCCCCAGGGGCGCCGCCCCGCCCCCAGGCCCCACATACCCCT
CTGGACTACTCTCTCGCTAAGAGACCTGAACAAAGACCTTCCCTGCCCGAGCCTGGCTTTCACAGGTCGCAATATGACCTGGACCTTCTAGAGGCCCAGGTGTCGCCATGGTTCCCTCGCCGGCAGAGACAAGAGCAGCCGCTAGGGGGCAGGGCGCCACGAGCTCTGGACCGAGTCGCAGACTGGTTGGAGATCCTCAGCCAACCTGGGGTTCCCCTCCTCCTCAGGCTTCCCTCGCAACAGCGGGAGATCAGAGGTCCCGCCGTCCCGCGCCTGACCTCGGCTGAGGACAGGCACCGCCATGGGCCACACGCACACAGCCCGGAGTTGCA
TTCTTTTGCAGGAAGCGTCTCCCCTTGCGGGGTTCTAGGAGAGGCCTGCCCACTACCCCACCTTCCCTCAGCTTCCCTGGTCTTTGTTCCGATTTTAGGCCAGGGTGGGAAGATAAGGAGGACGACTGCGCCATCTGCTGGGCATCTTGGGCAAGCTCCAGCTGCGCCCAGGTGAGGTTTGGCTTTTGCGCATGAGAACCTTGGGTCACCAAACAGGGTATGGCCCCTTGACCAATAATGTCTTTTATAGAAGTAGCCCCAGGGATACACTTCCAGTTCAGCTGGTGCC
TTCATGGGTCCTCTACTGCCGACTGTCTGGGCTGCAGTGCCCTGGCACATTTCCTTGCAGAGAAAGGACAGCAGGAGTGGGCTTCCTGGTTCCCTTTCTGTTTTCTCTGAGGCCAGCAGGTGCCTGGCGTGGCCTTTGCGCCCCCTGCTGGTCGTTCTGGCAGCACACAGCCTCCTGCCTTGCCAGTGTGAAACCCGGTGCTGTCTTGTTCCCCGGGTGGAATGCAAGAGAATGCTTGGGAAGAACTTTGTTACCCAATGAAGCCTCCTGGTTCTCTAGTCCCTGGTAGCCTGTCCTGG
TGTCCTTTGAAGCCTAATTTAATCGGTTCCAAATTCTAGAACAAGAGTTCTCTCAGGGTAGCTGCAGACGTGCTCCACCCTCATCCTCCCACCCAGGAGAACCAGCGAGCTCTGGAGAGCCGCCTGCAGTTCTCCCTGGAGCCACAAGATGGCGCCAGGCCGACCGTCAAGGCCGTGGAGCCGGGGAAGAGGGGAAACGCGGGATTCTGGAGTCCCCAGCCCCTGGCCGAATCGGCTTCTGGTGCGGCCGCGTTTGGGGCCGCGGCTCCACCCCCTCTGGCTGGCCAGTAGCCTTCATCATGGGGG
GTTTTGGAAAGGCTGGCTCATCTTCCAGGGGAACTTGAATCTTTCAAGAGGAGGCGGGGAGACTACGAGTCAGAGAGACCGGAGACTTTGAAGTTCCTGCATTCCCAGCTGCGTTCACTTCTCAGCCATTACCAATTCAGCCAGCAGGGGGCAGCAGGGGATCGCCGTCCTCGGGGAGTCTCAGGACCCAGGTAGCCTCGCCTGCTGCCGCCCAGACAGGAGACAGGAGATGCTGGGAGATGGCCCAGATGACCTCCGAGTGTCTTTGCTGCTGCTTAAATCCCTGTTCGTTTTTGCAG
ATCATAAACGCTAGCATGAGAAAGGGCTTGGTGTGTCTGAAGAAAGATCAGAAGGCTGGCATGGCTGGCGGTGCTGAGTGAGAAGATGGGAGGGCCTCCATGACCCCTCTGGCTGGGCTGTGGGCCGCTGTGGCCAGCGTGCCTGTCACTGCCCCCTGGTGGCCACCGTGGGATACTCCGAGCTGCACACTGGCCTTGGGCCAAAGAAAGAACGTTCAGATTGAGTTAAGAGAGCTGGGTTGAGCCTACCCCTCAATCTATTTCTAGTTAGGTAACTCGCATTGCCACTTTGCTCCTCTGTCACATAGGAGGATG
GCCAGTTTCTCCCGCTGCGCTGAGCCAGCTCCGCAGAGGACGCCGACGCAGGAAAGCACGCAGAGTCCGGACTTTAATAATGCACGCGGCGGCTCGCTCAGAATACAAATGCGGCGGGCGGCAGCGCAGGGGCGCCCGCCACCCTGTGGTCAGCCTAAGCACTGCAGGCTGCGCTGCGGTCTTGGAATTTATTTCACGTGGGGCGGGGCGCGTGGGGAGTGAAGGTTGGAGGGCGTCAGGAGAGGGAGGTGGGTATAGGGAGGCGGTGAAGAGCGAGGCTCCAAGAGAGCGCAGCAGCTCCCGCAGCT
AGAGAAAAGCAGATGTATCCTGACTCTGAGAGCAAGAGCAAAAGTACCAGAGCAAAAGAGAGAGTGAAGTGGAAGGGAACATGAGAGATGAAAAGGTCATCACTGCATTCCAATCCTCACATTGTGCCTAGGCCCCCTGCAGGCCAGCTGGGGCCCAGGGACTTCCCTGGGTCCTATCTCATTTCCCCAGCAGCTAGCCCCCAACCCACACACCCCCAGTTGTGGTTCCCCTGGCCAGGGCACCCAGCACTGGGCTCCAGGACCGTAATCTGATCTGCCCCAGTCTGCTCCACACCTGGGGCCGCCTTTGCCTGGATGAAAGACGGCCTGGAATTGTAAGGGGTGTTATTGTGTCGGGTGGCCCGGTCCCAGTGTCCGCGCCCCTCGCCTGCTGGCCTCCCAGTGCTGGGCCAGGAGTTTTCATTTCCTACATCATCAGTCACATCTTGCTGAAGTGATTTTGACCAAGTCAGCATGTCTCTCTAAGGCAGTAAAAAGAAGAAAAGAATTCTGCTGACACACACATTGTTCAGCGAGGTGGGGACCTCATCTTCATCCATCTGCCCTAGAGGAGGCTCAGCTGGCCTGGAAGCTCCCTGGGGAGCACAGCCAAGGAAGCCAGTGGGCTGCTCTCTCTCTGTCCACACCACCTGGCAAAGGCCAGATGACCTGGACCTCCAACCCCAACAAGGAATAGAGGGCCAAGAGCTGCCTCCTGCACAGGCTTGAAAATCGTTGTGTGCAGAGGTGGACCCTGCAGAGGAAATTATTAGAGCACACCTGTGGTGAAATTTTGTTTCCCACGCAGATCTCTCATTGCACGGGAGGCTTGGACTCCTCACGCTTGCCCACTCTGAGATTTTCTTTGCA
AGGGGGGTGGCACCATTGCTCTCTGGTCACTCAGGGCCCATGTGCCTCCTTTGTGTCACCACCATGCGTCCTCCAGTGACGCGACTCACAAACACTGGAGGGCCTGCAGCAGATGAGGCCAGCCCACTCGGCCCACCGGGCATGCTGGTGCTCAGATTCCACTATGACCACACCTGTGATCCGTCAGCACTCTCAGGGGTGGCTAGCCAGCAGCTGCCTTCCCTTGGGGAGCCAAGGGCAGGTGGCTTCCTCTCGCCCTGGGTGGAGTGTAAGGGCCTCCCACCAGGACCTCTAGAGAGGCTGCAGGGCACCCGGCCGCAGCCTGGAGCTGCAGTGCCGCGGGCCTCCACACGGGGGCGCCCCTACCGGCTGCGGCGGCGATGGCGGCTTCACCCGCGGTGTGAGACCGCGCTGTCCTGCAGGGGGCGCGCTGCAGTCGGGCTGCAGCGTCTGCGCCGCCACCGCCTGTGCCACGTGACGCTCTAGGCCTCAGTGGCCCCCTCTGTAAAATGGGAATCATAACAGAGCCTACTGTTATTACCCGGGGGCGTTGGGAGGATTAAATGAATTGATATGTTTGGTGTTGAGCACAGAGC
CATCGTCCATTTGTCCCACAAGGATTGTCCCAGCTGTCCTGTGCTCTGTGCTGGGAAATGCCATGATGGTACTCTGTGGAGGGAGACTCTGGTTGAGCGTCTTGACCTAAGGTTGGAGGGCAGAGGCTGCATTCTTAATCCCACCACTAGAGGCTGGGCATTCACAAGGGACTGAGGACCAGCAGCCCCCTTCTTCCAGGCAGGCTTCCTCTCAGGTTCCTGTCCCTCCATCTCCCTTGGTAACTGGAGAACATACTCTATTGGGGGATATGGAAAGTAAGAAATCT
GTAGGAGGGCAGATGACTGGCATCCTTGCTGTAAGGAAGAGCTTTTTCCTTGTGAATGGGCCTCTTGGCTGTACCCTAGGGTGTGGGAATTTGCTAGAGTTCCCTGACCTGCAATCCCTGGGCCAGTGCCGCCCTCTCCTGGGCTCTTCCAGGAGCATTGAACACTGAGGATGTCAATGCAAGTATCTGACCAACAGGGGGAGCCTGCAGGCCGAGCAAAGTTTAACCCACTTAGCCACTGCTACTTAAGCAAGGAAGCTGAAAGGTAACCTTAGCCCTGCCTTGTGTTCCAAAAGCTGCAAGGATCATTTGCTGGCTGTCCCTAAGTTCAA
GGCGCCATCCGGTCAGCACAATGACCACATCTCCCTTCTTGAAGAAGCCTCGGGCCTTGCCTGGAGGAAGAGAAGGGAGGTTGGTGAGTAAAAGCCAAGCCAGGCAGGTTTGCACCTGGGCAGCTGCCCCATAGCCTGAGTACTGAACTAGGCTGGCTGACCACTACTTCCTCACACCACAAGGTGGCACCAAACTCACAGCCCAGGCAAACAGGAGGAAGGCCCTGAAATGTCCTTATCACTCAGATGGCAGGGTTGGCAGGGACCTTTGGACATCATTCACTATCCTGGAGAGGGTGCAAAGCCTTGCCCAGGGTCAGAGCTAGCTGCTTCCTGTCATCTGATGA
ATCGGAATCTGAGGCACAAGTATGTGTGGGGCAGTGGTGGTGCTAATGTTTGGAATGCAGGCATGAGTGGAACAGTTGCCGAGCTGGGGTATGGGGGTATGTGCTGGATAGTACATGGCTCTGGCCTGGACGGGGCACAGTGGCAGCACTTTCTGGTTGTGGGGCACAGAAATGTGTACTTCAGGCAGCTGTCAGCTGAGGGAAGCACTGGCAAAGGCTGTGGTAGTCCTTGGTGGTGAAGGCTGCTGGGGTCTTTCTGCTCTTGTTTCCTCCCACCAGAGGGCAGTTATGACCTGGGAGATCTCTCTTGGTGCAGAGCTGGACAGGACTGAGAGTTAGGGTGACAAAGGTAAAATGCTTCCTGTGTTTTCCTTTGTGGTCAGTCTCAGCTTTGTGC
GTGCTCCTGGGTCTCACCCCACTGATCCCAGTGAAGAACATCCCACTGATGAAGTCATCCCCCCTGAGTCATTTCCTGGGAAGTGGCTTGGAGAACAAGCTCCCTTTGGCTTGCTTAGCCTTCCAGGACTTGGCTTAGGGCGCCACCTAGTGGCAGACCTAGGAAAGGCTCTCCTGCTCACTCCACTCACTCCACCCACTCCACCATGCTGGCCAGCCTGAATCCCCCAGGCTAGAACAACCGCAAACCAGGGCCCCATGACAGCTAAGTCAACCCTCCTGCAAGTCCTCGTCCCCCATGACTATATTCC
TCCATCATCCCTTATAGTATCTGCAGCTCCTCCAGCTCCTGTTTCTATCTGTTACTTCAGGGGCTGAACTCAAATATAGGGATCCAGAAGCAGCAGGGGAGGCCTCTCTGCAGTCTCCTCACTAGGGGGCAGCAGCGGCTACGGGAGGCCTCCCAGCCCTGGGAGGGGGAAGGGAAATGCTGGGCCAGCAGGTGGCAGTGCCCTTCTTGGACCCAAGTAAGGAAAAAGTCCAAGTACCCAGAGAAAGGGAGGGGAAAAAAATCCGTATCCTGTAAAGACCCAGGTTCCACTTGTCCTTGAAGATCCCGCTGAAGGTGTCACACTCCCTCCCTCCAG
CAGCCCAATGGAACACACTGGCACGCTACCCGGCCCTCCATGCCAAGGCTGCTACTGTTACCCAGGGGCTGCAGCATCCCTTCAAGGCTGTGTGAGTCCCCCAGCAGCATAGCTTCAGCCTCCCCAGCCCCAAGTCCCACACTGCCACCTGCAGGCCAGCCATCATTACCACGGCATGGCCAAGGACACGCAGCCAGGAGCCATCACAGCCCAGGGCATGCAAGGAACTCTCTCAGAGATGAGGTTACAACCAACAGTCACCAAATACATAAAGAAGGCAGCATCCATGAAAGAGAGGCAA
TATTTAAAAAAGAAGACGAAGACAAAAGGACTCCCTTCCCTCACCCATATACCTATGCCGTCTTACTGGGAGCAAACACTTCTTTAGCTCCGCAAAGCGATTGCACTTTCTCTTCCAAGTCGGCAGACGGCGCGCGAGCAGCGTAGGCACTGCTCCGCCTCCAATCCAGTTGCTCTTCTTTCTTTTCCTCACTCTCTTTTTCCTCGCGTCCTTTGCCCCGGAAGTGCTCTTACAACATTGGCTGCCGGCGTGACTTTGACCGCTTCCCGGTGCGTTA
GTCCACTCCCGAGGCGTTGGGTCCCCTCCCCTCTGGAGACGGCGCCCGCGCGGCTGCCCAGGCTGCAGGGCCTGGGGACACTCGGGGACCCTCCTGCCCTGAGGACCCTGGGCCAGGAGGGCGCCCCTTTTACCCCCAGGGCGACCGGTGCTGTGCTGCCACCTAGGGGCCGCTCTACGCACTGCAGGTCAGCCGGGCCCGCAGTCCCCAGGTGCTAACAATCTGGTTTCTGCTGTTCTTTTGTTGTTCAATTTTTTATTTTAATTTTTGTGGATACATAGTAGAAGCATATATTTATGG
CACATCACAAAGAGAATGCCCAGATGTGGCAGATAAACCACAAAGCTACAGGGCAATTCCTGTGCCTGCAGCCACCTGCCCTGTAACTCCTGCTCAGTTCATGAGGTTGCAGAGAACCTCTGGGTTCTGCATGCTCCACTTCACCACAGTGACCACCAGAGGGAAGCATTCACCCACGGATGACCAGCCCTTCGGGTGCCTCTACTCGAGCCTCACCCTGGGGAGCAGTCTCTGAAGGTAACCCTGGGGTTGTCATAGCATCTGCCTTGGAGAAAGGGGTTTTGCAAACTAAGCACTCCCTGAGTGCCGTACGGGTTCTGCAGAGGCCCGTCGGCTTGGTTCTGTCCTCGCTGCCCTGGGCTACCTGGGCATGTGGGGTTTTATTGAACAGAGCAATGGCCAGTAGATGGCACAGCCTCCTGTTCCTGCAGCTCTCCCCAGGGCCCCTGCTGGATCTTTCCAGAAAGGAGAGACAGGCCCAGAAGTGACTCTCTCAGAAGACAGGGACATTCTGAAGGCAGGTGACAATGAA
TAGGATATGAATCAGTTTTGTGCAAGCTTAACAGTTTGAAGCATGATATTTGTTTTTGTGCAGAAAGCACTGATTTTGTAGAAAGTGCTGGAGTCGCCTCCGCAGGGACAGCGGCCTTGGCCAAGTTGTCCGCTAGGGAGCAGCAAAGGCACGCTGGGCCGAAGAAGGAACCGTGGGGAAGGAGAAGGCGCCCTGGGGGTGCGCCCGGGGAGGCCCTGGAGAAAACAGACTCTTTTTTTTTTTTTATTGATACAGAGTCTCGCTGTCATCCAGG
GGCCGGCCTCAGCCAAATCGGTAGGACTGCAGGACTCCCAGGCAGGATGGGAGCCACCCAGGCAGACAGCTTGGAATGTACAATGAAGCTGAGACTCCCCCACCCCCACCAGCCGCGGCGGGCAGCTGCCTAGTCCTGGCCCAGGGCACCCTCTTGTGGACAGAACCCCACTCACACCCTCTGTCCTGTCGAATATGCAGTCCATACTCCAATGCCAGAGGTAGTGGCCAGGCTGAAGGAGCCCAGGGGCAGGAAAGCAGCAGGCAGGTGGAGGCGGGGATATCAGTGATCTTTTTC
TTCCCTTTCTCTTTCCATCTCTTTCTTTTGTATTCTGGGCCACTTCTTTTTCTCCTCTCCCCCGCGGTGCACCAGGCGGCAGGGTGGGGCGGGCGACCCACGTGGAGCGCCTTCCATGGGAGGCGCTTCCCTGCCCCCTGGTGGCCGGAGGAGGGATTTGTCATGAGGCTCCGCTCAGAGCGAACGACAGCTGGGGGTGCATTTTCTGGGCTATTTGAGCCATGGAGCTGGGCCCAAAACATTTACAAAAGTTTCTTTTCCCACCTTAATTTTCGCTTTG
TTGTCTTAACAAGAGAGCACATCGGCACCAGAAGAGAGTGATGCGTCCTTTCTTGCACTGTTGGTTGTCTGGAGAGGGAAGGGAGTTGCAAAGGGAAGGGCAACAGTGCCAGCTGGTGCCAGGACAGAGGTGAGCTCAGGTGCAGGTGCGGGATGCTCCCTGCTGGAGCTCTGGGGCATGCTGCCCATGTCCACTGTGTGGTGTTGAGACCCAAGCCTTAGTCTCCACAGCAAGACAGATGCTGCTTCCAGGAACCATCTTATATGACCCAGTGCTCCACGAACA
ACCCCAGCAGAAGAATCCACACCACAGTCCCACCTCAGGTGGACACACCATCTACTACTCTTGCTGGGGAGAGCTCCAAGCTCCTGGGTCGCGGTGGAGGTGGGTGGCATGCCTTGAGAGCCACTTGGAGCCACCGCCTCCTGACTGAGGCAGTGCCCTCTTGTGGCAGCTCTGTGATATACACACAGTCCTTCCAGGCTCCCCAGAGTTTCCTGATAGTTTATGAGACACACCCTTCTCTTTGCACCATTCAGCTCCTTCTAGAGGCTTATTACAGATTC
AGTCTAGAGAGAGCCTCAGATGCACAACCCTAATTTGGCATATCAGGGAGCAATCTCATCAGCCCAGGAGAAGGCCCAGGAGAAGGGTCAGCTCTTTGTGCCTCTGCAGAGAAGCGGCAGGGACTGGGAGGGCTTTTTCCCTGCCCAGCAGGTGGTGCTGCCTCCTTGTTCCCTGCTTGGCACAGCCTCGGGGTGCAGCTGCTGGCTTTCCCAGGGCCTGTGGAGAGCGTCTTCTTGGTACTTCCTTAACGTCAAATAAAGTGAACGCCTTCTCAATGCACATCTTAATTCA
GCTGCTCCCCTGCTCCTAAGCTGTCTCAGTGTGCCTTCCCTACACCCTCCCACCAAAGCATCCAGAAGGTTCCTCCACTCACCTCCTGCTGCCCCCTCACACCCTGCCAGCCCTGGCTCTGTGGGAAGCGGGATTGCGATGGCTGGTCCCGTTGCCCCCGCCTCCTCGGAATCCAGCTTGGGAACTGCAGCCATGAGGCTGAACCACAGACAGGGTGGACACAGGCAGTGATGACGGGACAAGCAGCCGTAAGGCACATAACGGCAGAACACGGCCCCCCAGCATTTGGCATGGAGGAGCCAACTCAACCCTCAGAACCTCCTGCTAGGCCAGCACTCCCGCAGGATCCTGCCCCATCGGAAGGGATGGGGAACAGGCCCAGAAAGGGAAATCACTCACCCAGGGTCACACAGCCAGCAGGTGGCGGGGCTGAGGCTTGGACCCTGGCAGCCGGGTGTGGTGGCTCGTCAGCCTGGGCTCTGCAGATGGCAGTGTTCTGAGAAGAGAGCCCGGAGGAGGCCGCATCTCCACCCCAGGGCCCCGCCTCCAGCCACATGCCTGTGAGCCACACCTAAAAACAATTAGTGAGGGAGCTGCTGCTGTGGAATCAGTCCCAGGCCTCAGGAACCAGCCCTGGCGAGTGCCCGTCT
AGAGGGTGGGGGTCCTAAGAGGAGGACACAGGTGGGGTTGCTTATGAGGCATACACCCTGGCACATACACCTGCCTGGCGGAACCCTCCTGCTGCCCGCTGTAGCTCGGGCCTGAGGTAGTGCAGTGCTGCCATCTTTTGTCCACACGCTGCACTGCATCCCCACCTGCCCGGTTGGGTGGACAGGGCCCCAGGTGCTCCAGCTGCCCATTCTCCGTTGCTACAGCGTCTCTGAGCCTGGAGAGGGTCTACCCAGCAAGCTCTGGCAGGGCGGACTGTCCATCAA
ACATACACAACACCCCTTCTTCTTCCAACTCTCCTTCTCTGTGCATTCTTTCACTCCCACCCGACTCCCACCCCCAAATCTTCATAGAAACATCTGGAGAATGTGCTCAAATCTCAAACCCCGGGGCGGGACCCTGCACTACCAAGCGCGGCCACTGAGCGGCACTCACACCCGGCGGCGCGCGCTGGTTCTCCCGCTCCGGCCGCGGGACTGGTGCGCACCTGGGACGCGGCCAGAGAGGCTGAACCCCTAACGTTTTATTCTGATGAATTTAGATTGAAAGATGGAAGCTATGTACGTTA
ACGGAAACTGGCTCCTCCGCCTGCAGGAAAACTCACAACTAAGGGGCCAGGAGAAAGCCTCTCAGGGTCCCGCCCCTTCAGTGAGGATCCTAAATTTACATCCCGAGTGTGGCCCCATCAAAGACTGGAGCGACGTTCACTGAAATGATACAAGACCAGCAGGGGCGCAGGGCGCTGCGGCCCTCAGAATGCGGTGACAGCGCCGCCTCGCGTCCCTTCCCCGACCTGCCCCAGGCGGACGCGGTGACGTGTGTTGGCCTCGAGGCTGGAATACACCGGGGATCAAGTGCAGAGAAGGGAGAAAGTAGGGAAGGATGGCTGGGGGGTGGGGGTGGGGGGAGCGTGTTGAAGAAAAAAGGG
AACCTTCGGGACCCAGGGTACAGAAGACAGTGTGGGAGCCACGTGGGCTGAGGGAAACAGGGTGACTCCCTCGGGTCGCAGCAGTCCTGGGGCAGCCAAGCCCAGTGTCCCCTCCTGCTTTGTCGGCTGGGCCTGGGCTCCGTGGAACGGGCGCCCTCTGGTGGCCCCTGGGCGGCAGATCCTCCCAGGAGCCCTGGACCCTCTGTGGCCTAGTAGGCACCATTCTCAGTCCCCTCTCTCCTGCATCCAGACTTCTCCAGGGGGACCTCCTCAGAGGGAATGCGAACCCCCTGGGGTTGGGCAC
GTGCAGGAAATCTAAATCTGGCCTCAGAGGCAGCCCAGTGATTTTCCAGGTCAAGGGAAAGGGAGAAAGCAAAGATCTGAAGCTCTGTCCTCCTCTCCTGGGTATCTGCCGTCCACAGAGCTGGGGGAAGTCTGCCATCTAGTGGAAAGTAGAGGGCACTGACAGTTACTTGCAATAGTGGTTTCCCAGGACCGCTTGAGCATCAAGCGTTTCTGATCCGGGGGCATAGCTTCCATCAGGGACAGGGTGGACTAGCAGAAGAATATTCAACAACAACAAGTAACATTCA
GTGTGCCATTGGGGCATGCCGGGATGCCCAGGCACGGTCTGTCCTGACTCCTCCCTGACCGCCTGACCAGGGTGAATCAGCAGTCGCCACAAGCATGTCACCGGCAGAGAGGCGCCATTGCCCACCAGGTGGAAAGATGGATGAATGGAAAGACCCGGCGAGGTGTCCTCAGCCAACTCTGCTACACCTGAAGCTTGTCCCTGAGGTCGCTGCCATCTGCTGGTAGGCCTCAGTACTGCATGCAGGGGTGCCCTCCCAGACCACCTGGGACCACCCAGCCCCCACCTCCTATACCCCAAATTGTCCCCAAGGGTGGGGAGGGCCTGCCCAACCCCATTCTCCTAGAAAGACCTGCAGACCACGTGGCTGTGCCAGCAGATTCATTGAGG
TCCCCATTTAGCTCCCTCTGCCTGGATTAAGAAGTGAGAAGGATACCTCTTCAGCAGGTACTGTTCCTCTTTAAGCCAAATCAACCATACCTGGGGCAGGTGCACAGTCAGCCAGGTGCTTTGTCGCCCCCTGCTGGATACAGAAGGAGATCAGCTTAGATCTCGGCCACAGCAATAATCTCTAAGGGATATGGAGTCCTGCTGTATACCAGACACTGCTGTCAGTGAGGGCTCTAGAGGTGTCCACATCCTGGCTCCAC
CTTTGCTATGTCCAGAGCCTCAAACAACAGACGTTTCCCAGCCCCTGGGACCGCCAGAGAGACCCGGGCTGCTGGGGCCTCCCTGAATCTGGGGCCGCCCTGAAGGCTGGACCCACAGCGCCCCCTGGCGGCCACAATCCGCACGTGCAGCCTCTGGCAGGCCCTGGGCAGGTCTGCAGAACTCCCCTCCCGCAACCACATCCCCAGCCTCGCTACACCCCAGATCATTTATTCATTAACTCAGCAAAGACTGATTTGCATGCATGCCCATGGACCACGAACCCCACAGAACTCGGTGCCTGCCTTCAGCAGCGTAAAGTCTAAAGAGGGAGACAGCGC
GCTCCGGCTTTGTGCCTCTGTAAAACTGCTGACGTCACCAGCAGCGGCTCCGACCGCCTGTCCTCCAAGGTCCCGGGCTGCGGCTGCGCAGCGCCGACAGCACGATGCGTGTGCCGACAGCGCCACCTCCTGGCTCTGCCGAGGCTGTTGGCAACACGCAGGGCTCGCAGTGCGCCCGCTTTTCTACTGCAGCCCTCAAAATTCAGCACGAGGCTTGGCTAGGGGAGCTTGAGTGGCTGACACTGTGGTCTGGTTAGTTTCCATTCT
ATGCACCTGTACCTGATGCTGCCTGCTGTCACCATGGGTCTCTTCTCTGGTTCCCACAGGTTGTTGGATACATTTCCCCCTGATTCCTGCATTACACACAATCCTGCAACGTGGTGTACACAGGAGCCAGCATCTGCCCCCTAGTGGCAGCCAACTTGGCAGTGCAGCCTCATTTTCCCTCTCTGCTTCCCCCGCCTTGTCCCTGTCATGCTCCTTGGGATTGTACTTCCTAACAAGGCACATAAGTCTTCCTAAATAGTGCAGAAATCTTCTGCCTCAGGCT
ATCTGGAGGAGATGTCTGCAAGTCTGTCTTCTGGGGCTTGGGGTGGGGGGAGGAAGGGCTTTCCTCCCTCGGACAGTCGTCCTCCGTTCAGCCGGGCTCCGCCTGCCTGCTCCAGCCCCGAGCAGGCTCCGGCGCCCTGGAGACGAGCGCCCCTGGCGGCGGCTACGCGCTCTGCGGCTCTCCCGGCTGTGTCCGTGGGCTTTAGCTACACAGCTCCCGCAGATGTTGAACCCTTCCCGCCTCCCTCCGGAGAAGACAAGGAACCCTCAGCTTCTGCCCTAAAGACTTAGCCCTCTTGTGTCAGATGCCCCCTCCCATAGAGCTGACCCCACATCATCTTTCCTTTTTGCCTCCCACACCGGGACGTGAGGCGTTGGAGCACAGCTTACAGGACTATGACTGACCATCCCCAGTGCAGATGGCCTGGACGCTGGTGCCATTGGGTAGAGGTGGCCAGCTTACCTGGACCAAGAACCCTGCCCCTCTGAA
GACTGCTACAGTGGAATCACACACAAGGTTCGAAAAACAATTTAATAAGGAAATGCACAGGCATGCTCCCGGCCACTCCTAGATGCCCCTCAACCGCGCCAGCCCCCTCCCCTGCACTGGCTGCAGCCACGACACTCTGCTGACCCCTGGTGGTGCAGGCGGGCAGCGGTCCCGGGCCCCCGGAGACGCCAGCTGGCTCCTCCCAGGCGGGAGAAAGGGGCGAGGCAGCCCGCTCCTCCCTCATCTCTTCCCGCTGGGGCCTGGCACCACAGGGTGTGGAGGAGGAAGGAGGGAAG
CCAAGGAAGTCTCTGGAAATCAGCCTGCAGGGGTGGAGTGCCGGGAAACTCCCGCCCCCTCCCCCCCTCCCCGAAGTGAACCGCCCACAGGGAGATGCCCCTATGGGAGCTTCGCACCAGAACCCGTCTGCGCCAGTGTCCCTGCAGCGCCCTCTACTGGCGAAGCTGGACATGGCGTCCGCTGGCAAAGGGGAAACTCTTCTTTCCTCCCAAGCCGAGCAATGCTAAATGTGCCTGGTACTGAGACGTCATCTGTGGACGGTTGGCACCGATGCTAATCAGTGCTATGGGAAAATAGGCAGAGCGAGGAGCG
GCGTCATCAGGCACTCGCAGGCAGATATGTTTTGGTGAGGGCTGGTGAAGGGTAGGACGGCCATGGGCATGCACCCATCCCATCCATGTGTCATGGCAGGAAGAAACAAAGGTTAAGAACCACAGCACTAGATGTCTGGGTTCGGGGACACGTGCCGTTGTGACCTGGATTCTGGTGCCTGGGGTGGGCACAACCAGGTACGTGCCTTGTTCCAGGAAGCTGTCTGCAGCAGGCCTGTTGCTGGCTGGGTTTGCACTGGAATTTGGGGTCCCCTCATCCCCCGCCAGGCGTTCACACCCCTGTGCCTTCTGTGTCTTCTGTCCCACACTGCCCCCTGGAGGAGGGATGAAGGATGGTGCTGAAGGGCACAAGCAGTAGACATTTTCATCCACCTTCACCTCCTCTTCCTGGCCAACAGAACGTTGATTTTGTTCAAGGCGGCAGAATGCCCAGCCCCAGGGACAAGTCTTGCTTCATTGCATAAGTCAGT
CACATACGTGCACACGCAGAATGCTTCCAGGGGACTGCACAGCCTCTAGTTCGCAGCCCCCACCCCTCCCTTTGCCCCTGCACTCTCCCCTCTCTGAGCTGCATTCGCATGAAAGGGTGCAGGTTCTGACCCCGCAGCGCCACCTCCTGGACACCTAGGGATTTCTGGCAGCGCCTGCTTGGCCACCAGCACTGAGGGAAAGATGAATCCGAGGGAGATCAGGGGATGGGGCACTGAGTGACGTCCCCAGGATCACAGGGTTCTCATATGGCCCCAGCAGTCCATTTGCAACTCTACAGATGAATTCCAAA
CATCCTCACATTTGTGTGTGTGTGAGGATAAAAGTGCAATGATCTTGTGAAGCATCTAGCATCATGCCTGGTGCATGCTTAGTAACTCTTCTCTCACTTCTACCCTCCTTCCCCGCCCACTAAGCGGCGCAGTCACTCCATCGCCACCAGATGGCGATAGTCCGTCACCACATTGACAGACTGCCTCATTTTGCTGCGGGGTGAGGATGCTTCAGAACTGACCTATGCAGTCAGTAAACCGGGTCTGGGGTGCTGTCAGCACACTGAATAAGAAAAATGAGGAATGGTGAGAAGTGGCGACCCGCTGAC
GTGGCTGGGTCAAGATCAGAGCCCATGGGGGCTGGTGTAGGGCCCAGGAAGTCATCGTGGGCCCCCAGAGGGCTCTGGGTGGAGGGAAACCTGGTACGAGGAGGGACAGGGAGGTTGGGGTGCTCACCAGCTGAACCCCACAGCTCCCTCTGCTGTCCACCATGGGACCCCACGCAGTCTGCTGTCTGCTGGGGCCCTGAGCTCATGCATTTTACTGCAGGGAGGGGCCTGAGGGGACCCTCCTGGCACGGCTCCTCCACCCCTGCCAGAGCACAGCTGCGCAGGAGGGCTGAGCTAACCCTGCCAGGCCATGCGTGGACCTCCTGAACCTCACCCTGCTGCCCCAAGAGTAAGTGCTCGGAACTGCGTAGAGCCTCGCGTGGGGTCTGGAGTGTCATTTTTGGGGCATGTATTTAGGTGGGAGAACCCCCACACCCCCAGTGCCCGCGTTTGCTGTGCGGAGCTGATCACAGGAGACAGAACCTTCTCCGTCCCGCAGACAGAGGCTCTGCATCT
TACAGTGTACACAGGAGTGGGACCTTCTGTTCTTGAACTTAGGCTGTGGTGTGATCACCCTTTTCTCTGCATCCACCTGACAGGCTGGGACTTGGGCTATGCTCTGGACAAGGCTGGCTGGTGCAATGATGCCCTCTAGAGGATGGATCAGGCCCAGTCACCACCTCAGATTCAGTGCCTGCTGCTCTTCCTCTTTCCACTTGGCCCTGGTGACAGACAGATAGAGGCCCAGCTGACGTGTCTATCGGAACGACTTTATTTCAGTACACTGGGCCCCACCAGGCAATGTGGTTTGTGCGA
GGGATTGAAACAATTCTCAAGAAAGCCTTTTTCTACTTCCTTTACAGAGATTGTAATTCCTCTGGGAGTTCCCTAGGGAGGGAGGAGGATGAGGGGAGTGAGCCCTCTGCTGGTTGCTTATATGTCCTGCCAGCCCAAACCTGGGCAGCAGGCACATGCAGGGCACCCCTGGTACCCCATTGAGGCTGGGGGGCACAGGTGGCCAGGGGCACATGCATCTCTAGTGAGGAAGCAGGCTTTCTAAAGAGCAATGTTGATGATGCCATCTGGGGCTGAAAACC
GCCACTAGGGATACAGAGTTAAGGCACAGAACCCCCCCGAGGGGGTCTCCCCTAGATGAGACACATGGGACGATGAGGGGGCCTGGGCTAGGAGTCAGCACAGCGCAGGGTAGGGTCTGGCAGGCTCTGCTCGGGGGACAGGACGGGCTCACAGAGGAGTGGACACTCGTGCTAAGCTTTGGAAGATGAGTAGGTGTTCTGGGGCTTTGTAGAGCAAGTTACATGAACACAGGCCCAGAGGCCTAGAACCACCTGGATGGGTCCAAACACCACACAGCTTCATCACTTTTGTGTCTCAGACATAATAACGGGTATCACTAGTGAGGGGTTGGCGGCAGGTCATGGAGGGCCATTTCACAGTGCTGGGGAGTTCAGACCTTGCCCTGGGAACTGTTAGGAGTGGCTGAAGGCTTTTACGCAGAGGAAAAGCAAGATGAGGGCTGTGCTGTACATAGCCCACTCTGGCTTTGGCACAGGGTGGGTGACCTGGAGTCAGGAGACTGAGGCGCACAGGGCAGGCTTAGCCAGGGCAGAGGCAGAGGAGGGAGAAGTTCAGCAGAGCCTTGGTTACCTTACCCTGGGATGCGGGGGCGAGGGAGAACGCTGCCCCCATCCTTCTTACCCGGGTCTAACTGGCAAAGGGAAAATGCGAGCAAGGCGCTCAGGTTGTCCCTGGCCCCCAAGAACAGGACATTCATCTTGTAAGCCCCTGGGTGGCTTTCCCTGCACTGTGGTGTGATGGGCTGGGGTGCATCCACGAAGACTCATTGGTGGGACCACCGAGGCTGCTGGGGTATTTGCTGGGGGCCTATGCCAAGGGACGGTGGGGGTGCCATGCCTGGGCCCGGGCTCCCGTTTCCTGGCTTCCTTGGCAGTGTGGATGTGGAGGCATTTTGCATCAAGGCCGTTAAAGCTGCCCCTGAGCTGTAAAAAGGGGCCAGCCTTCCCCATCCTGGTGGCCCTGCCTGCTCCTTCCTCGGGGGCTTTCTTCCTTAGGCCTGGCGGCCCGATCCTAAGGAAGCCCCTGCTTTTCTTGCGCCTGCCGGTGCTCTTCTCCCGCCCGCCTGGCCCTGCTGTCAGCGCCCCCTAGTGCCGGGCCGGCCGCGCATGAGGGCGGTGGGACAGATCGCCCACAACTCCTCGGCTTGCTTTTGGGGAAATAAGGCAACAGAGGGGTCTCTTGGAGTCTGGAGCTTCCATGTAAAATCCCCAGGGTCTACTCTTGGCTTTACCACCCTCTCCATCTCATGGCACGATGGCCTGTCCCCCCAGATTAGGGTGATACTGAAGGAGGAGCAGGAGAAAAAGATCCTATCTGCCTTGTTTTCTATCCATATCCAGATAGCTCTTGACTTTCCCAGGCAGCCAATGTCCCCTGGAGGTCAGGGACCATAGTCAGGCCCTCGGTCCCTGTCCACAGTCCCATCCCCCTACTTTCCCCAATTTGCCAAGAAGCCCTGGTGTCCCAGTGAACTGTCCCACCGAGACCCCGGCGACAGACTCGGCTGATGGATCCCAAGGGCCCCTCCCCTCCCCAGGCCCAGGTGCCCGCCTCCTCCCCACTCCACTCTGTGGCTGCTGCAGGCCTGCAGGGAGTCGGGGTCAGTGGTTCGTTGCTGGCTGGCTGGTGTTGGCCAGCCCAGGAGTGAAGGCCATGACCCCTTCATTCCCTAACCAGAGCCGGCTGTACTGCGCGTGTGGTGGCAGGGGGCCTGGGAGCGGTTGCAGGATGAAGACCAAGGTCTCAAGCCAGACCAGACGAGTGCAACGTTTTTGCACATCTTGCTGTTTCAAGTGACTGCTTTGAGGTCCTGCACTCCTGGGTGGACAGGCCAGACTCCTTCAGTCACAGGCAGGCATCCCTTGGAGAAGGAAAGGTTGCAGGTCTACATATCTTGGCTTGGGGCAGGCTCCAGAGACTGCCCGGTGTGTGTGTGCCCATATGTCAGAGCCCCCGGGGGAGACTGAAAGGGAATCGGAACTGACCACCTTCAAAAAGCCAAGAAGTAATTGGTTCTTCCTTGCACTCAGCAAGCAGGGAATTCCATTCCCAACCCACCTACCCCAGGACCTGACTTGGGTCAAGAGATGGTAGGACAATTGAGCGGCCCACAGCTGAATTAGATGGATCAAGCTGCCATATCTGAGGTGGCAACATGGATGTGCAGGGCCAGGGAGGCAGAGGAGGAGGAGGGCGGGACTCCCTGCCTGCCCTTCAGGTTGATGCTGAGGGGCCTCCAGGAGACTTGGGGCCTAAGAGGAAAGGAGAAAGGAGGCACTTCAGGCAGACAGGGACCCTCTCTTCATTGGAGCAGGCCCCTCTCAAACCAGGCATCCCCTCCCAGGGAAACAGGACACTTGGCAGGAGGTGCCAAAGATGAGCCAAGACCTGGCCAGCAGATGGACTGTGTGGGTGAGCATGAGTGAATGAGTGAGTGGCAAAGCCAGGCAGAAGCTCTAGGCACAGGCAGGGCAGGAGAGAGGTGGGGACAGATCAGGCAGGGATGCTGCAAGCCCTCCCGTGTCCTAGCTTCTCCCCGCCTGCCTCCCCTGTAGAGCCGGGACAGAAGGCACTGTGGAGTTGGGGGCATGCTGGCTGAGCATGAGTGTGTGCAGGCGTGGGTACGGGCTCATGAAGAGCTGTGTAGTCCACACACATCGTCAGGGTGGCCGTGCTTCGGGCCTAAAGGGCTTCCCGCAGCAGGGAGACGGTGCTCTCACACCAGAGTCTGCCAGCCAGGGGGCTTTCCCTCCCCTGGCTGAGCCTTCCTGTGACCTGAGCTGCCCCCTGCCCATCCAGGGAGCAGGCGGGGATCCCCCTGCGGAAGGACACAAGTGAACCCAGAATGGTGCCTCAAGGCAGGCAGCCTGGCCCAGATGGTGCCCCCACTCCCCAGACCCAACTCTAACCAGGCCTGGCCCTCTCCTGTGTCTTGCAGAACTTCAGCGAGAGGGAAGCATCGAGACTCTGAGTAACAGCTCAGGCTCCACCAGCGGCAGCATACCAAGAAACTTTGATGGCTACCGATCTCCGCTGCCCACCAATGAGAGCCAGCCCCTCAGCCTCTTCCCGACTGGCTTCCCGTAGGTACCAGCAACCTGCTTCTGACTGGCCAGCCCCCTCCCCTGCTGGAGGAGGGGAGAAGCCCCGCTCTGGTCCTACCCTTCAGTCTCTGCTCTTCCTTCATCAACCACCTTCCCCAAGCTTAGTGACAGCAGCCGCCCATCCTACCTGGATGGAGAAGAGACCCTTCTCCAAGCACCTCAGCGCACTTGCCCTCTGCCACACCTGTCGGTGGAGGCTGTGGCCAGGAGAGACTGTAGAAGCTCGGTCCCTGTGTATGTTTGCATATGACATCCTGCATTGGATCCGCTTTTGTATTTTTTAACCATACCCACGGTGGGGCGGGTGGGGGGAGCCTGGAACAGTGACCAGATCTGGGGGCCTGAGTGGGGACAGAGTTGATCGTCCACCTGGCCATTTTGACCCTGAGTGGACAGTCACAGCCTCAGCTCATGTCTGGCTGTGACACACACTGCCCCCAGCTTCCCTTGGTCAGCCCCACTCCAGCACGGGGTGAACGGAGGCCCAGAGTACTAGGGAAGGAGGAAGGGAGGACATGCCTCTTCTTCCTCCTTTCTTTCCCCATCTGTTCATGGGAAGAGTTTGTCTTTCTTATCTTTAAGCCCCT
GCGGATACCGGTGGCGACTCATTTCTCGTTTTATTTTTCAACGATTTGGCGGAGAAGCTCCTCTTGTGAATGGACTTTGGATTTCTTGGAGCTGCGCTGCGGGTCCCACAGTGTGGCTTTCGGCCCGTGCTGTGCTGGCGCCTGCACTTCCTCTGGCGGGGCACGGGGTGGCGCTCCCTGGTAAAGCAGCGGCCAGGGGGAGCCGTGAGTGAGGCGCTGCCTCTCCCGCTGAAGCGGGTTCCAAGGCCACCGTGAGGGGGACCATCCATCCAGGTAAAACGTGTTCTTTCCTTGTTCCTTTGCGAATCGATGGGGATCAGGCTTCCCCAGGTGGTGAAGTGAGGAACAG
CGTGACTGAGGGCTGGGACTTGAGTCCAGTGTTTCATAGTAACTTTCAATCTGTTAAATGGCACAAAGTTAATGGCACCAGTATTCCACTCTGGCAGCAGACGTGACAGTGCCTGGTGACGAGAAAGCAGCGACATCTAGAGGTGGCAGGTGCACTGTCTTACAGTAGCAGTGGTCTCCTGTGGTCTAACCTCTTCAAGTATTTCGATTCTTTTCCATTTTGCAGGCCTGGTCTTCCACATTTTTGTTGATCTGTGATCTCT
CGGGAGTTCAAGACCGGCCTGGCCAACATGGTGAAACCCCGTCTCAGGGTGAGCCACCGCACCTGGCCCCAGTTCCTGTTATTAAACGTCCATAGTTACTAGTCGGGACTGGCAGGGATGGCTGCAGAGAGGAGCATGTCGTCAGTCACTAGAGGGCAGCAATGTCCCCCACCTTCAGGCGACCGGATTCTCACATCTGGGTGGTGGCCACAAGGACCTCCCAGCAGCTCTCAGGTGGTGCTAGTGATGCTTCCATGGACCGCACCTCGAGAAGTGGGAAGAGCTTTAGAAGCTGTCTGGGCTG
CACCAGTCGTTGGAGCCAGGTTGAGAAGCAAAAAGTCCCTGCCTGGGAAAGGATCCTGGATGCTCCCAGGAAGGCGGAACGGGGGTCAGATGCTCCTACTGGGGTTCGGAGCAAAGCCACTTCCGGTCCTCTGGCCCTCCTCTCCCCAAGTCAGGGGGACATCTCTGGGCTCACAGGGCTGGGGCTCCCCCGACCAGTAGGGGGCGTCCGGCACACGCGCTGCTTTGTGGATGCCGAGCAGGAACACGGTGGGGGAGCCCCAGGCAGGTAGGTGTTGGGGTGAAGGGGCTGACCGCAGCCCCCCACAATCCCGAGGCCCTGCAGATCCCTACAGTGCCTGGCTTGTCTAGGGAGACCTGTGATGCGCGCCTCCTCCTCCTCAGTTGGATCTGATTCAC
GGAGGCATTGGCGATGAGAGTCTGACACCCCAGTTTGAGGGGTCAGGGCTGGCGAGGTGCATTTGCGCGGCATTGGTAAGTAGGTGACCTCTTAGGCAGGGCGCCCGGGCGTGGTATTTCTCTGTCCGCCCTCCCGACTCGCTCCGTTTAGAAGCGGTGCGAGGCGTGCGGGGAACACTAGGTGGCGGTGAAGGCTCTCCTTCCCGCGAGCCCGCGGCCGGGACCTGCAGTGTCAGACCTAAACTCCTCGTTGGCCCAGATGTCCCATGAAGGCCTTGGCGCGTGAACAGCCATCTCACCCACAAACCCAAGAGGTATCTGGAAGCCTTTCCAAGAAGC
GCAGGCGTAGGATAGGGAGGCGTCTCCGGGAATCTACTCCGGGACGGGTCCGCGGTCCTCAGTCGGGATGGAGCGGGGGCGGAGGCAGCCGGAGGGAACTGGAGTCCCCATTGCAGAACTGCGGGGCCGGGCTCTGGGCTGGGCGCCTGCCCCGCGCGGCCGGCAGAGGGCGCTGCCGCACACGCCTTGGATCTCACTGTCACTGGGACCTCGGGGCAGGCTGACGTCGGCCTGCAGACGCCTGGACTCAGAACCCCGAAGCAAGAAGCTTCCCTTCCTGGTGGCTGCCATCCCTCAGGCCCACCATTTCAGCCCTG
AATGTTCCTCCGTTTAGGGGGGCCTGGGAGCAGGTGTCGGAGTGAGGGCACAGGAACAGCAGCCCGCTGTCTGCGACACCTGGGCTGGCTGTGACACCTGGGCTGGGCCTGGGCCTGGGCCTCGCCAAGGCTGCGGAGCGCAGCGCCGCGCTTCACCACTAGGTGGTGGACGTACGCTCCCAGTATGAGCGGCGCTGACCCCGGGAGCAGCATGGCCCTTTGCAGCCCGAGCTGCTGGAACAGGCTGGGACACGCCTGCCCTCTCGCGGCCCCCTGCCCGAGGGGCCCTGCACACCCGGAGCCGGGCTTGGCGAAGTCAGTCTCAGACCCCCTCAAAACCAAATCTCAGAGCTGCTTGAGCCACAGGGAAATGAAATAACCCCTAATGGAGACTCTTAACCTTACTTTGTACAC
TTCTGTAACGTGGACTTCACTGTCGGATCCAGCCCACTCCCCAGCCGGAGCTTCGCGTGCTCTGAATGTCTTTTGGGCAAGTCCAAGGCTGTCCAGGGTCGGGGTGGGGAGGCGGGGTGGTGGGTAGCGGGGTGGGGAGAAGCAGTTCCCACACATAACCTGTAGGTGGCACCAGAGCAGCGCAAGAGCCAAGGGTTCCGCTCCAGCGTTCCTGGAGACCCGGGCAGGGCGGGGTAGGGCTAGGCAGAGGTGGTGCACACCGCTCAGCTGGGCAGCGCCACCAGCGCGGCTGCGGATGGATCCACACCGTTTGAAATAGACACATAGGTCTTCTGGCTAATTTCCTCTCTTTAATAGGGTGATCATATGCTTTATCATCCAAA
AAGTCTTAATTCCAGCAGACAGGGTGACTCCAAAGGGAGATCGTTCCAGCCACTTCCAAGGTGTCTCTTTCTCCATCTCTTCTTGCAGCCCTGATTGTGGGGCCATGGCCTGTGCAGGAGGCGAGCAAGTGTGACCCCTGGTGGCTGCAGCAGCAGCAGCACCTTGGGCCTCGGGGGTCAGGAGGGGCTGAGTCCCCAGGTCAGGCATCCCCAGGGGGGCACGGGGCTGCAGAGGGTCAGGAGGGGCCGAGCCCCCAGGCCAGGCATCCCCAGGGTGGGCACCGGGCTGCAGAGGGTCAGGAGGGGCCGAGCCCCCAGGCCAGGCGTCCCCAGGGCAGGCACGGGGCTGCAGAGGGTCAGGAGGGGCCGAGCCCCAAGGCCAGGCATCCCCAGGGTGGGCACCGGGCTGCAGAGGGTCAGGAGGGGCCGAGCCCCCAGGCCAGGCATCCCCAGGGCAGGCACGGGGCTGCAGAGGGTCAGCAGGGCAGGTATGCCTTGGCCATCACCACTGCAGTGGCCTAGAGGTGTTCCTGGCTGTCTCCATCTGGGGCAGCACCTGCAGCTCCTTGGACAGTGTCAGAATTCACGACTCCTTGCAAACAATGCAGTCCACGCTCACCCTCCCTCCT
CTGAGTTTCCCTCTATATAATTTCCAATGCACATAGCCACAGCTGTGGTACAAGTGGCCAAGCACTCCTGATCTATCTTCAGACAGACTCTGGCAAGGGCAAGCTAGAGCACCAGTGCCCTCTCATGGACAAGCCATGAAGCATCTTCAAGGGAACGTGCGTACCCCAGCTGGCTCTATGACGAAGCTGGAAACGCACAACACCTCTCAGCCACTGCCATCCTCCAGGGATGGGGAAGATCGTGGTGTGCTGTCGGAAGAAGCTGACTCTGCCCACCCTCTCCATTGCCACCCAT
CTAAAGTGTGTGGCCGGTGGCCATCTTCACCCTCTTGTCATCTCTTGTCTCTGCAGCGGCTCACATTGGTGTGGGGATCAGTGGGCAGGAAGGGATCCAGGCTGTCTTGGCCTCCGATTACTCCTTCTCCCAGTTCAAGTTCCTGCAGCGCCTCCTGCTGGTGCATGGGCGCTGGTCCTACCTGCGAATGTGCAAGTTTCTTTGCTATTTCTTCTACAAAAACTTTGCTTTCACCATGGTCCACTTCTGGTTTGGCTTCTTCTGTGGCTTCTCAGCCCAGGTAA
GGAGCACCTGATGCAGTGTGATGCCGTCGCAGGCGCGCCCTGCACGCATCTTTAGGCAACTTCCCACAGCAATCTTGTCCCGCTCAGGGATGCCTCAGAGACCAGAGGGCAGGGAATATGAAACACCTGCACACTGTCTCAGGCTGTGGCATGGGACAGGGTGACACATTCAGGGAGACAACTGGCCCCCTGCTGGCAAGTGGTTTTCATTATGCTGCAGATGTCTAACTTGGCCTGGCCAGCTGGCTTATGGTGAGGTTGACTCACAGCAAGCCCGAGGGGAAATAGTATCACCTTCTCTTGAACAACTCCCCAGTATTGCTTACTCCCACCGCCTCCAGCCCCCGACGGCAGGGCGTCCTTATCTATCTCCTTCCATGACCACACAGCCAAGGCAGGTGGGTTGGCTCAGCCAGGTCACCGTCAACTTACCAGGGAGTTTCCATCATAAAGCACAATCTCCCCTGAAGTCAGGCTTCCAGGATAGGCCAGGTAAGAATTGGAATGGTTGATAGAGAGAGCACATAGACCTGGCAAAGAAGAAACAGAACATGAGAAGCCTGGGGCCAAGGGAGAGATTGCACGGCTGGAGAGGGCATCTGAAAACAGTACAGCTACAGTGCCACCTACTGGCAAGGGGAGGAATGGCTTTGCAGACAACTGCTTTCCGCTGATGATTCTTCTGATTAAGGCTTCCAATAAAGCAACTTCACAGGGGAAGACCTCCTGATTTAACACTGGCTGCGTCCTTGCTACAGTGAAACAATGAGACTTGCCG
GAGGAGACGAAGGCAAGTGGGTGATGAGAAACGCAAAGCCCTGACGGAGGGTTTCACAGGCATTTAGGAAGTGGAGGCCAAGGATGTTCAAGCAGCCTGGAATTGCTCTTTTTCCTAGGTCAGCACTGCCCTCTAGTGGGGCAGAGTCACAGCCAACCCGCGTTTCCTCCTCACTCCTCCCACTTGCGAGAACCATCTAGGGTTAAAATTACTCCAAGTCCAGCCAAAGAAACAGCCTAGGGAGACCAGCCATGCACGCCCCCATTCTTGGACTCATTGTT
CCTGCCCCCATCAGGGCCGAGGTAGTCGGGGCTGGCCCTGTCCCCCCATGCCCGCCCCATGGTGAGTCTGCACCCTTCCTGTGACAGATCCCCCAGCAGGCCACACAATAGAGAATCTGGATCTATTGAAACATGTTTAAAACGGGGTTGGTCACAACAGGATGGGCACAAATGGGAGCGGGGGAGGGGAGTGGGGCCGCACCAGCCCCTGCCAGTGCCTGAGGCTGCAGCCTGGCGAGTGCTTTTGCTTCTGCTTCTCCACGCTGGTGGTTCGAGATGGTCCCAAGCCCCACTGGGGCAGGCCCTGCCTTGCCCTGCAGAGGCAGGGTGGCTCCACTTCCCCATCTCCTCCCCCATGGGCTGCAGGGGCATTTATGATGCCCAACAGGTGGCACTGTCGCGCTCCTTCCTCCCTGTCTCCGTGGCTCAGAAACAGGTTAAGGGTAGAGGTAGATGGGGAGACGTGGGGGCCACACAGTCTCCGGTGGCAGTGAGGGAGCTTGGGACCCTGAGGGGGGCATGCTGACTCCTTGCTGGAGAAAAGGCACCTAGATAGGGG
TGCTGAGGGCCTGGGGTCTAGTTCAGCTCTCCCGCAGCCGTGCTGTGTGACCTCGGCTGGCTTTGCCACCTTTTCCGGCCGGGCCTGTGGGTTATGGGGTGGGAGAGAGGAGTCCTCGCCCCATGGCAGGGTTTGGGGCACAGAACCTGAAGAGGGAGAAATTGAGGCGGACTCATGGAAGCCCGGTGCTGCCCCCTGGTGGCGATGGCCGGGAAGGGCAGCGCCAGAGAGCATCCCCCCATCAGCTCCCTCATCCATTCACCCTCAAGGCTTCCCCAGTTCAGACATCACGCCTGGGGTCCCGACGTGTGTTAGGGGGACCATCGCTTCAAAATCCCCAGGGAAGGAGGCGGTCCCTAACCCT
TCTGATCTAGCTGTTCTATCAGCCTCTAAGAGCCGCGGCTGCCCCTGCTTCTCGGAGATGACGCGGAGCCCTGCCATTGCCATCCAGGTCCAAGGCTATCTACTCTGCCCGACAACCCCTAGCACCACTAGGCGCTGCTCTAGTGTGCGCCTGGCGCCCTCCCCAGACCAGTCGACGCAGAACGCCCAGAGACCCAGCCAAGGGCAAGACCCTTAGCGACGCCCGTCAGTCCTCTCCGCCCAGATATCAGTTCAAAGGGCATGGCAGGTCAGGGTCCCTCGCGCCACCCCAGATGACCCTCAGGCCTCGGGTGGCCACTTTCT
AGGGCACCTTTCACAATAATTACAATGTCAGTGGTGCCTCCTAGAGCTGTGCAAGGTAGCAGTTCTGGGACAGAAAGAAGCCTGGAGCTGGAGGGTTTGCCCATGCTGGAGAGCTAGAGACAGAGCCACTGCCCTCTTCACCTTCTTCCGAACTTCCATTGTCACCCAAGATCTCTGCAGTTTTTCTGCACTTTCATTCCAGAGGGCTAACATAACACCTGGCCGACAGGAGGTGAAAGGCCTTCAGGAGGAGCACAGCCTCCCCCTGGTGGGGAGCCTGACTGGCAGGGAGCGGGCAGTTCCAAAAGGTGCCAACCTGGGCTCCCCTGAGACTCAGGGACAGTGCCCTCCACAGACATATCAAACTCAACATGTCCCAAGCTGACTCCTCTCAGCAGCCCCCCTCCACCCCTCTAGCCACACTTGCTTCTCCTCCTGTGCTCCCCAGCATGGCAGACA
GACCCAGCACCGAGGCGACGTACCGCTCCACATCGGCCTTGCTGCGCCTCATCGCGCCGCCAACCTGGCTCCCGAGACGCGTGCGAGCACCGCTCAGCCCCGCAGCAGTCGCCACTTCCAAGAGGAAAGTGCCTGCAAGCCACTGAAGCAGCGGCGTAGCCGGCGGAGGCCCACTGTGACGAGCGTGCGGCGCCGCCCACGGAGGCCCACTGTGACGAACCTGCGTTCTGCCTCAGCACTGTGTATCCTCGGGGACGTCGGCGCTCCAGCTGCACTCGGCCGGGCTGGTGGCGCCGCCCTGTGGTCTGAGGGTGTCTTGACATGATCTTATCTATAGAAAACCTTAATGAAAGCTCAAAAAAAAAAAAAAAAAGACAAACCATCAGTGATAATAA
CCTCCCCAGCATTTGCCTTCATTGTTTGTCCCACAGCTATTAAATCACTTAAAGTCTCAGATATTAGAGGTCATTATTTCCAGGACAAGCGGACAGCACGCTCTCCGAACTTGACCCACAGTCCACGGATTTGTACCATGCGTGGTGTGAGGCTGCCCTCTGCTGTTGTTTCGTGAGTATGGACACGTACTGCAACAGAATGAACTCGGGTTTGAAAACTTGGCCACTGCATTTTTCCCACATGCTTCAGCAAGATTAAGTCTGCTTGTTAATAAAACATAAAGAGCCAGCAG
CCTCAGATCAAGTCAAGAAAGGAAGTCCTAACTGATTGAGAGATTCCTGGAGATACTGCCACTGTCCTGGAAGTCTCAGCCAGCCACTGGACCGGAAATCTCCATCAATATTTCAGCCAGAGCAACGTCTGCCACTAGATGGCATCAAACTCCAGCCGGGAGCAGGACAGATTTGGATGGTCCAGCGGGCTTGCCTCATTCATTTCATTAACCCCACAGTAACACATTTTCACATTGTATGTGATTGGATTTCTTGGAAACTACCTATTAC
AAACAGGCTGCCGCAAGGCACCCCCACCTCTCCCCGCTTGCTCATCTCGCCATCTCTCCGTCCCCCCACCCCCTTTCCCAGGGTACCTTCTCGCTCATCATCGAAGCTTGGCACGCGCCAGGAGACGACCTGCGGCCAGGTGAGTAGCTCGCTCCGCCACCACAGGGGGGCGACACGGCGCAGCGCCGAAAGAGTTAATCTGTTCTAGGCGGGGGAAGTGCGGGCTTGGGGGTGGGAGGCAGGACGCTTAGCTTGGCCTGGAGCTGCGCCCCGCGCTGGACGCTCGGATTCCGCTCGCTGCCTGGACTCAGAGCACAATTGCGTTTCCTGCGGGTTATTTTTGGCGTGGGAACGCGGGGAGTACGGCGGTGAGAAAGGCT
CCCTTGCCGGAGAGGCCCAACATGCTCACAACCCTCGGAATGTTTGCAGCTTGGCAGGACTGAGTGACCCAGTTTCCCCGGCAGGGAAGCTCACTTGGCTAGTGGGCTGTGCAGGGTTTGGCATCTGCACGTCTCTCCTGCCCTCTGCTGGTCACCAGGCAGGAGGCTTGCCAGGGCAGGCAATCCCACACTGTGTCCGCTGTGGGAATTGACTCTCAGGCCTGTAAATATTTGCTGAATTAACTGAATGAATGAGTGTATCATGTACAGTTCTAGGCTTTAGGGCCTAAAGTGGCCGAAGAGACAG
AGGGAGTAATACACAAGCACAAAAAGAAAACCTACACGGAGAAGATGGAGACTTCAGCAAAGGCTGAATTTCTTCTCAGACCCTGACACCCAGCAAACATAGACAAGAGTGACACCCAGTGGCCAGTCGGACGGCAGCGTGCAGAGACTTCAGCGGCTTGCTTGCGTGGAGTTGGGTCATTCCTCTGAGCTCAAAACCCATCCCTCTGTTGCTGTGATTCAAGGAGCTCTGATATCTGGAGAGTGCTTTGGGGGATATGCAAGGAGCCAGTTCCCCT
TAAAGCAAGTTTGTCTTTTTCCAGACGTGCATTAAGATTCCTTTTTCAAGTGTTCTAAAGCGCAGGCGCAGGCTGTTTTGCGGTTGCCTCCCGGCGCCTCTTGTGCAGGCCGGGGTCGCCCTCTGCCGACCCAGGGCGGGAGCGCGCTGAGTGAACGTTTCCAGGCCTGAGGGCGGGCGGAGATTTTTCTCGCCTGTAGAGGGCGCAGATCGGCGTGCAGAGTAACCCACTCTAGTTGTCCCTTCCTTAAGCACTTCCTGTTTGATCTCTATGATCCATCCTGTTGGGACTTGATTCGTTCCTCAAATTTTCAATTTACC
TCAGAGCTGCTGTCATCTTTGTAATATCATTAAACAATTGGGAAAAGTTGGCCAAGACTAAAGAAAATTGGTGAAGGTTCCAGATCCCATGACAAATGTAGTAGAATGAGGTCAGCCTCTGCGTGCAGAGGAGGGCGCCGCTGTACAATGCAAACCCTACATATTTCTCCATCTAGAGTAACCCAAAGAGAACGGCAGCCGCCTTTTGCCATTTTAGAGAGGACACCATTACAATATCATCGTCATCATATTGATTTCATGTCTACTTTCTTTTTATGTA
CCGACACCGGCTGGGGTCGAGGTCTCATCAGAGTTTGGGGACCACCGGTTGCCCACTGGCATCGGAAGAAGAATGCAAATGGCAGTGAGCCCAGGAAAAGGTGCTCAGTGTCCACAGACCTCAGGGAAATGCCAACAGCACCCACAAGGGGACGCCTCACCCCGCTGGAATGGGTGACCCCAAACACTGTGAGGCTGGAGGGGGTGGGGCCTGCGTTCCTTACAAGGCAGAGAGCAGGAGACTGAGAGTTGGTGGAGTGTAGGGCTGTGCCTGTGTCATCCTCTTCCCATTT
TTGCGGGAAAGATGTCAGCCCTAGGAGTGCAGAGTCCTGGGAGGAAAGGAGCTGTGCTAAGCAGGAGACTGAGGGAGAGAGACCTGGGCGGTGGCTCCCGAGCCTGAGCGAGACGCTGTCCACCTCGCTGCGCTGCAGTCGCAGCAAGGCCACAGCCGGCTGAGGACCGGCAACGCCCCCTTGTGGCCATTCTCAGCAACAAGCCCCCAGAGAGCCTGGCGGGGGCTGGACTGGGGCTGGGTTCTCTTGCTGCAAGGCTGAGGTGGCTAGGTGACTTCTCTTATCCCAAGCCTGGAGATGAAGGAGGCGGCTTTTCCTGAGAACAGACTTGTGCCTGAAGAGTA
GTGCTCAGAGCTTGGATCTGTGCTAATTCCATTTTTTAACATTTTCACTTGATTTTTTTTTTTTTTTGGTCAGACAACAGTGCCTTGTGTTACCCATGCTGGCTTCTGCTGCCCTCTGGTGGTCACGATGAGGCCCATTCCCAAGGACAAGCTGGAAGGGCTGGTGCGGGCCTGCTGCTCCCTCGGAGGTGAGCAGGGGCAACCTGTTCACATGGGCGACCCAGGTCAGTGTCTCTCGCTCCTGCCCATGATCTTCCTGTTCACATGGGCAACCCAGGTCAGTGTCTCTCGCTCCTGCCCATGATCCCCCTGTTCACATCGGCGACCCAGGT
ATGAAGTTCTTCCCTTTCTGGTTTGTGTGTTTTCTGTTTCTTGGGTTTGGAGTCCGGCACGTGACTGCTCACTGTGGTTACTTGGAGTTAGAAATCCGGAGGAGACTCAGCCGGAAAGGTCAGACGTGGAGCCCGGCTTTGCCAACCACTAGGTGGCAAGCTTGCCGCTCAAGAGCCCCACGGGAGCCTCAGGACCAAATCCCAAGTCAGGGCCACAGGGGGTCCCGTCACCTTTTCCGATTAGGCAGCGGGGTGTGAGGTGAATGTGCGTGGCCTGTGGCTTTTATGCTGTTTCGATGTTAG
ACCTCCAGCTGCTCACCCTGAGTTCCCGCTGGATACTGGGGGGCTCCGGGCCCCTTGCTCTGATGGTACAGCTTCCCCCGCCCGATGTCCCAGCCCCACGACTCGCTGTTGCTGCCCAGCAGCGCCGCGTAGTGGTCAGTCTGCAGCGGGGCGAGGGCCGTGGCCACGCCCACCACGGCATGCGTGCCCCTCTGCTCTAGGGGCCAGCTGATCTCCCAGGCGTGCAGGCCCCTTGAATAGCCCCTCTTACCCCGGGCCCCATCAGTGCTCTGGGCCACGGGCCGCCGCTCAA
CTTTGGAGACTAAAAGAGCCCAAAGGCAGGTAGGTGAGCCGCGGATACAAGCCTCCCTGTCTCCCTGTTGTTGCATACAGGTCTCACAGGAAACTAAGTGAGGAGTAGGGAGGGCAGTGGGTTAGGAACAGCGATGGCCAGCAGATGGCGCCAGGCCCCAAGGCATGACCCGCTGGCCGCAGGCGCGCCTAGGAGTGGCCGCGAAGCTAGTCCCCAAACAAAGCTGGAGCCAATGCGCTCTCTGGGGTCCTTCACATCCTGCTACTCAACGACCTGAAGGTAATCAGCTACTTC
ACAGGCGGCCCTGGGGTCTTCACGCCAGGCGGGCGGGGTCCAGCCAGTATGCAGTCGGGCTGGACAGGGGTCTCGGTGGGACAGCCTTCGGGGACAGCGCCATCCTTGTCGTGCCAAGCGGTTACATAGCTGTCTGGAAATACGTCCTCAGCTGCCCCAGATCCCGGAAGAAAATCTCTCCCACACCACTGTAGTCAGAGAGGCCAGTGGGTGCATGGAACTCCTCGCACGCGCTGTCAGCAGCAGCAGTGAGGAAGCCGGCAGCACAGTCTGGGAAGGAAGGAGGTGCTTGGCTCTCTCCCGGGCCGCCACCTTCGCCGTCCTCGCCATCGGTCTCATCGTCAGTTTCCTCGTCATCGTTGTCACCTCGGTCGTCAGGGGCCGCGGACAGTGAGGGGTAGGCACCAAGCCCCTCGGCTTTGGCAGGTGTCGGGGGCGCAGGCAGCTGCAAACTCGCGGGCCGGCGCTGCTTACCGCTGTGCGCGGCACCGGGGTGCCCCGGGGGTGCGCAGCCAGCAGGTGGCGCAGGCGGTGACGCAGCTGCTCAGGTGCGAGTGGCGGGGGCACAGGGGTGGGCAGGGGCGCGGGTGCAGAGGTGCTCGCGGGTGCAGAGGAGCGCGTGCGATAATCTGCGTGCATTCGTCGATAACTGTCTATGCGAAGCACCGACGCAGCCATGAGTACCTGCGGGGCTTCACTCTGTGCCACAACGAGCGAACCGCTGTACAGGAGCTCGACTAGCTGTCGCACCGTCTGCACAGGCACCACCGAAGGCACACGGATCTCAGAGGGGCCGAGCAGCAGCTTGTCTTGGAAGGAGGGCGAGCCGATTGCCAGCCCGCAGCGGTGCGCACGCAGCGA
CTCCTGGATTCCTCCCACCTCAGTCTCCCAAAGTGCTGGGATTACAGGCATAAGCCACCCACCAGGTGGAGAACCAGTCTTTAAATAACAGAGTGTGGGAGTAGGGGGCGCCCAGGGCGAAGGTACTTAGACAGCAGAAGAGTCCATCCAGCAAAGAAGCTGCTGTTAAGTCCTGGGGCCACCCAGCCACGCTGGGTAATTATAAAGAAAGCAAGTCTCGAGTCTCGTCTGCGATCGCGGACGGGATGAACAGCGTAACCTAGAACAACCCTGACCTCCACGAGGAGGACCTGGTCTCCCGCAGGCCACAACTCCCCCGCAGTTCCCGCCTGCTGCCTGCAGAGGGAGCCAGAGGCTGAGGCTGCACCAGCCCTGCTCCAGCCCCGGGAGGTCACGGTCGGCAGAATGCTCATTAGCATTCCAGAGCCAAATCCAGCTTCCGGCTCTGTCTGGTCTCTGCTCATCTAGGCAGGAGGGACAGCCGCCTTCAGACGGCGAGAAGGGAGGCCGGAG
CAGAGCCTTGCTCTTTCAGCGTGATTCAATGCTGATAGCCAGCAAGGTGGTATACAAGGTTATCCAGCATCTCGTTCACAGACCCTGGCTCACAACAAGGATTACCTCTGCTGTGGGTGTGCACCACTGCCACCTCGTGGCCACCTTCCCAAAGCTCACTCATTCCTCAACGTGGCCTTCCAAGAGTCCCGACTGCTGCGACTTTAAGGGGGTGAAATTCTCCAGGCCAAGAAAGGCAAAGTAAAATATCTTCAGCTTTATTTCAAAAAT
AGTTGAAGAACCTACAAGGCTGTTCCGGAGACCTTTGTGAATGTGAATGAACGCCCTTTGCTTCAAAGGCACCTGCCTGGTGCTGAGGAATCGGCCTTGGAGCCGCCGCCCACGCCGGGCCGCTGCGGGAGAACACTCGGTGCCCCCTGCTGGTCAGACCGAGGCCCCGCAGCGTGGCACAGAGAGCTCCACGGCACGCGTGGTGTGGGAACTGCAGGCTGAAAAACGCTCCCAGAAATGAAATAGTGAGTGCCCGTGGATCTGGCACCACCTTAACACTTCCTCGTTAATAACACATGATTTTTGCTTTATTAACCT
AGCTGCAGGAGTGCCGCAGTCCGCAGGGTACTGACGCCCTCCGTGATCCTGCGCAGCCTTCCGCAGGGGAGACACCCAGCTAGGTCTCTGCGCAGCTGCAGGAGTGCCGCAGTCCGCAGGGTACTGACGCTCTCCTGAATCTTCCGCAGCGTTCTGCAAGGGAGACACCCAGCGAGGTCTCTGCGCAACTGCAGTAGTGCCGCAATCCGCAGGCTACTGACGCCCTCCAGAGTTCTCCGCAGCCTTCCGCAGGGGAGACAGGTCTCAGCGAGCAGCTGCAGGAGTGCCGCAATCCTCAGGGTACTGAAGCCCACCCGGGTTCTCCACAGCCTTCCACAGGGGACGACGCACAGCTAGGTCTCAGCTGCTTCAGTATCC
CAGCACTCCCGCTGCAGCAGGGCAGACAGGGCCCGTCCTCTTGCTGTGTCCCAGGCAGCCTGTCACACCGGGTACGCTCCAGAGCCCTGGCCCCCCTCCCCGCCCTCCTTGGGCTCCTGGGGCAGGGCTGGGCCTAGGTGCTGGCATCCTGAGCTCATGCGGCCACCAGAGGCCGCTGCAGCCTTGCCCAGGCCTGCAGCGCCCGAGCTGCCCTGCTAGGTTTCACCTCGCCGGGGTCTGCAGTATTTCCTGCTCGGATTCAGCCAGGGCCTCCCTCCTGACATCACGGAGGGTTTGTGCTGGGCTGTTAGGCGGATCTCGGATGA
CAGAATATGAGCGTTCCAGGAGGTTGTAGGGATGTAAGGAGATCTTGCTAACAGACAGCTCAGCGCTGGGCCTTGTGCACGTGAGTGCTTGGCCGAGAAGCCAGGATGAAGAGAGAAAGGCCAGGGAGGTGAACCCCCAGAGGAAGGAGGAGAGTGGGTGGGATGGGGCTCTGGTGCCCCTAGAGGAGAGGACAACCTATCCACCAGTGTCCTTGGAGAAAGCACAGAGCCACCTGGCCCTGGGGGAGCTGTGATGGAGCTGGCTCCCTCTGCAGCGGTTTTCCTGGTGACCTGGCAGATGGCTGACACTTTCCAGGAGTGGGAAAACCCCTTAGGAACCCAAGCGGCTGGATTCTGAAACCCCCAAAATACAAGGCAAAGGGGAGCACTTCATTAAATGACTTGCCCATCATGCAGGGCCGGGAGGTGACCGCTCCAGAGGGAGGAGCTGATGAAACACCTCCTGTAAGGGTCTGGGTACACAGGGGAGGTGAAAATAGGAAGGGAGGATCCCCCAGCAGCCTCAGGGGTAAGGTCCGGGATGGAACCTCCCTTTGTGTGGGAGGATGGAGCAAAAATAAACGGGAAGAACCTGGCGTTCTGCAGAGGAGGAGGCGGGGAACCGGCTGCAGTCTCTGAGTCTGAGTCATATCCAGTTTTCACAGAGTGAAATGTAATTAGGTGGTGGGTGCCTAATTAAACAGCGACTGGGCGTCCCTGGCTAGGTGTCAGGGAGTAACTGATGGAGTGGAGGCAGCATGAGATTCCCGGGCAAGCTAAAGGCCTGCACTTCTCTTTCTCTGGGACCTGGAATGTTGGAGATGCCTCAATGCATCCAGCTCCTCAAAGCAGTGGCTCTTGGCCAGAAAGGGGGTAATTTCTGTCCCCAGGAGACACTTGGCAATGTCTGGAGACATTTTTGGTTTCATCACAACTTGGTGTGCTGTTGATATCTGGTGGGTGGAGGCCAAGGATGCTGCTCAATATTCGCCGACGCACGTGACAGCCCCCACGCTACAAAGACTGAGCCAGGACAAAATGTCAGCAGCGCCTAATCCAAGAAACCTTTTCTTTTCTTT
TGTACAGCTCAAGTAATGAATGTAGACTTTCCCCTGGGGGATAAGGGGCTGGCTCGCGGGCCAGGCTGGCTGCTGGGGATAGGGTTCCAGGCAGTGTGCCAGCGAGCATTTATGGCAGGGTGCGGCAGGCCTCACTCCTGCCACCTGTAGGTGTGAACAGGGCTGCATTTCTCGGGCTGCCCTTCTCGGGCTGCCCCAGGCTTCCCTGAAGTGAGCTATTTTGAGGACACAGATGCTGGACATCCTGGTCTTTTCCTGACTGTAACCCTTAAATTGCCTTCCCCCC
AATGGGTGAATTTAGTGCTATCTACCAGGCCTTGTGGCTGAGAGCCCCACGTGCCCACATGCTCAGACATCCACGTGTGGGCAAGTGCACCCGCGTGCGGCAGGAGGAGACACGTGCACGCCTGCCACGGTGTCCCTGAGACGTGTGTCTGTGGATCCCTGCGTTTGTCCCCAGCATCACCCATGATGCCAGCCAGCAGGTGGCGGTGCGCCCCTCCTCTGCGGGTTCGTTGGTCCAAACCGCCGGCAGCTGTCAAGACTGAAGGGGCCTCAGCAGGCACATGGAGCCCACCTCCTTCCTCCCACAGGGGGTCAGGGCTGCTTGGGTCTTGTGGGGAATCAG
CATGTGTGCACATACATGCTTGGATATGTGGAAAGTAGGTATGTGTGCATGCGTGCACATCATGTATCCATGTGCTCCGTGTGTGTCTCTGCAGAAGCCTTGGGCCTAAGCAGCCCCACCCCCAGAGTCACACATGCCCCTGACTGCCAGCAGGTGGCCCCTGAGCACCGTGTGCTGGGCTCTGGGGAAGGGGTCAGTGTGTTCCTGCCTCCCTCTCTTTCCTGAGAATCCCTGAGGTTAGGAAGTCCAGAGCGTTCTCCACTGCTCTAGCCTCTTGGGACTTTACCCCTGAGGCTCTGTTTACCTGAGATTCCACCCTCTTGCCACACAGAGGAGAAGCAAAGCCAGTAGCCAGGGGGCAATCCTGGGCTTAAGGAAGGCAATTCTGACCTGCCTAAGGTCCTGAAAGTGTCAGGGCTTACCTTTACATAGGGCTGCTGAACACCTGTGGTGTT
ACAATGGAAATGCTGAAACCCATGTCCTTTAAGTCCTTTTCTTCTCCTAGCAGAGGGCCCTCTGCCTACATGGGGCACCGTGGTGGCCATTTAATGTACTCCTGCTTGGTACCCACCTCTGCTCTGCCCCCTGGTGGCCACAGACACCATTGCTGCTGCCTCAGCACAGTTTGACCTTGTTGCTGCCAAGAGCCACCTCTCCTCTCATCACTGTCCCCACTCTCCTGCCATGCCTCAGGTGGCTGCTGGCAGAAGAGCAGTGGGCTTTGTTTCTTCAGAACATCACAGCAACCACTGTC
CATCAGTGGGGGGTGAGGGGAAGGCTCAGAGCCAGGGTGCAGGCACCTTGTTTCAAAGCCCTGGGTGGCTCAGTCTGAGGCTGGGGAGGGCCACCCATAAACCCACTCATAAACCACCCATAAACACCACATAAACCTGCCTTCCTTCCTCCTCTTCCCTGGCCGTGGGGCCCTCCTGGGTGCTTCTGCAGTCTCTGCTCCCCTCAAGTAGTGGCAGAGGTAAGCTAAGGGCGGGCTGGATCGGGGGCTGAGAGTGGGAATGGGGCAGGCAGAAGATGGCCTGCGGGGAGGACAGCTAGGGGAGGTGGGGGCCAGACCTGGCCTCAGGCAGGGCCGTGGGTCCAAGCTCTCTGCTTCCCTCTGGTGGTGGTTGGAGTATAGACATGCACCCTCCACCCTGCAGTGAAGGTGGCCGGTCCCCCATCCCCAGCCCACCCCAGAGGCCCCTTCAGCACCCACCCTCATGCCCTCGAATCGGGACAGTGCCCTCAGGGGACGCAGGGCCCGCAGTGTCCGCAGGGATTTGATGGGTCCCAGCTCCGAGTAGCCCAGCCAGTTGGCCACCAAGCTGATGATGGAGACCTGCAGGGGAGGGGTGAGGGGATCAGTGCGTGCAAGGCCCCCAGCCTCCCCTCAAGCCCAGGCCACGGGGGTCTTCCTGGACTCACAGCTCCTGGTTGTCTCCCTTAGATCCCCTCCCTAGTGGGTGGTCCTGTCCGGTGGGAAGAGCAGCCCTGGGACCTGTCCCAGTACCTGTAGGAGCCTGGCACCACCTCAGTGATGTCATCAACCAACTGGGGATGACTGTGAGTAGGAGGGATGGTACCCGACTCCTTCGGGGAG
AGATGCAAAGGGGCCCTTTGTTTTAACTTAGTCCCTGGGGACCGCCTGATTCAGCACCTGTCGGCCCAGGATACCCCGCTGGTGGGGACAAGTGCCTGAGTGTGGGCCGTGCCCGAGTGTGGCCATCCCTGAGTGGGGCCGTCCTGACTAGGAAGTGGCTTTTCAGTTGTGATGTGTGGGCCTGACCTAGGGGGCGCTGTGGAACCCGGGCTGGAACCAGCCCTCTGTGCCAGGCCGCAGACAGGTTCCGCCGGCCCTGAGGGGCAGCTGCCATGGCGTGGGTCACTGGGAGCTGAGAGGAAGGGCCCCCACCGCACCTCAGGCAAAGCGGCTCTGGGAACACCTTGATTTCGTCCATGTGAGCCGTCCCAGGGAGGGCAGCCAAGCTGTGAAGCCTGAGAAACTGACCTGTGTGCCACGAGCTTGTGGTCTGCTGCCCGGTGGAGGAAGTGCAGGTGCGCCCAGGCTCCTCATTCCGTTTTGCAGGATTCCTTCGGGGTGTGAGCATTTCCTATTCAGCCTGTCGCCCCCGGGGAGCACGGGCTGGCTCT
CCCCCGCTCCCCCGCCCCTCCGGCTCCTCTAGCCCAGATCACGTCTCTATTGCACTCCCCGGAATCATCCTTAGGTCGGGAGTACCCTACGCCACCTCCAGGGACGCTTCTAGCACTTCTACATGCCCTTATCCCTCCAAACTCCAGGGGGCGATAGCCCAGCGCCTGACTCTCTGCAGCCCCACGGCGCTCCTTCCAATCAGCAGAGAGAACACACGTCCTTGCGGAAGTGACGGCAGTTCCGAGTCCAGTGGGGGCGGTGGGAGCGATGAGGGTCTGAGACGGTGGGAGCGGTTGTGTGAAGATGGA
CCATCCTTCCATGGAGGCCACCAGAAAGAGGAAGGAGGCCACAGCTGTCGCTGCCGCTGCTGCCTCTGCAGCCCACCAACCCCACTGGCAGTATAGCCCCCGATAGCACCCCTAACCTGCCCCCTGTAACCCTGGGATAGCACACCCAACAGCTGCAGGCAATGTAACCAATACCCCCCCAAACCATCCCAACTCCTCGGCCGCAGGCAGTGTTAGCACCCGATAGTGCCCACCTGACGCAGCCACGGGTATTGCTGCACTAGACAGCGCCCCAAACCCGCCCCACCCTCACCCCGCCATGGGCAGTGCAGCTCCTGATAGCGCACCCCCAGTCACAGGCAGTGCAGCACCGGACCACGCCCTTAAACCACCCCCCACTGCCAGCATTGTAGCCCCAGATAACTCCACCCAACCCGCCCCTGCCACGGACAGTGCAGCAGAAGACAACGCCCCTAAGCCATCCACCGCCACTGGCAGTACACGTTAGTGTACACAACCTGCCTCTCCCGACCACCCCTGCCACCTCGGGCAGTGTAGCCCCCCATTCCACCACCAGCAATGCAACCCCAGAGAGTGCCCCCAAACAGTCCAATGCCACAGGCAGTGTAGCCTTTGGCAGTGAGCCCCTATAGTACACCCAACCCTTACCCCCAGAAGAGGGCAGTGCAGCCCTGGATAACTCACCTACCCTACCACATTTCTACCACTGTGGCCGAGCTGCGGTCTCTGATTTCACCACCAACCGCAGCGAGGCGAGCCGCGGAGGCGCAAGCTCCGGCTCCAGCCTCCAGCACGCGGCGGTGCCTCTTCTTTCTGTCTTCCAGCCCGGCAGGAGAAGCTCTCGCTGCTAGCCTCCCTCCTACCGCTCCGTCACCACCACCACCAACAGGGAGGGAGTGCCCCAGGCTCCAGGCTCCAAGCTCCAGGCTCCAGGGGGCGAAAAGTGACGGAGCCTTCCAGTTCTTTAAGCCGGGTACGTAGT
ATTCGTATTCACGGCAATGAATGTGGGGAGGAAGGATAGCTAATAGAGCTGTTCTTAATGCAAGCGGACTGTCCCATTGGAGAACGGTCATGTAAGCCAGGTTTCAGTGTGTTTGCTGCCCTCTCCTGTCCGCTTACGTGCACTGCAGTCTCAGCTCAGCACTGAGTGTCTTCCTCTGTCCTTTTCTTGCTAATTCTCCCCTCCTCCCTCAGCCTCCCCGTCGATGAGGGGATCCACCCCGCTGGATGTGGCAGCTTCCTCTGTGATGGACAACAATGAGTTAGCGCTGAGCTTAGAGGAACCAGACCTCGAGAAGGTAACCGGCCCTTGGGGTGGCAGTGTGGTGTT
TATTCCAGCCCCAAAGACAAGGAGGGTTACCTGGAGGGGTGGAGTGGGGTTGGGTGGGGAGGAGACAGTTTGGAGAAGGTTAGAGACAAGAGACCAGAGTAGAAGGTGGAGGGGAGGACAGGAGAGGGGAGAGAGATGGGGCAAGGAGGAACAAGTCTGTGTGAGAAGAGTTGCCACACACGTGGGCCAGTGTCAGGCTCCCAGCCAGATACCAGGCCAGTGTGGAGACTAAACCCACGTCCTCCCGGAGGAGCCAATGCTTGCAAACCATTCCCCTGCCTCCAGGGGGCGCTGCTTAGCCCCAGGCTGGGGAGCCACATTGAATTAATTGAAGTAAAGCGTTTACACTAGTTCATGGCACTTCCCCGGCCCTGAACGTGCCTCTGTGCAAGGCTGCCTGCGTGTACCCTGTGGATCAGATACTTGCTTGCACCCAAGGCTTTTCCTAAGCCCCTCTGAACTG
ACATGGGGATGTCTCTCTCCATTAGGAAGCAGCCTCTGCTCTGGACCTATCCCCCAACCCTGCCCACATCTCCAAGAGTTTGTGGGCCCCAGTGAATCCCTCCAACCTGGATTCCATGTGGCCACTGCCCCCTGGTGGCTGAAGTGATGCATGACTAAGGACGAAGGGACACCTCCAAGTCCAGGCCCAGCATGCCCTTCCAGAGGCCAGTCCAAGGCACTCCCACTACTGCCCCCCAAGACACACCCTTGTCCCTGACAGTCTCCTCCTTGCTAAATCCTACAAGCACT
GGAACAAAAGTGCTTCTGATAGCACTTGAATCTGCAGCCCAGCACTTTGTGAAGCTGGCTGCTGCCTCTTTTTTGTCCCCCAGAGGTCACTGTCGAATACAGATATCAGACAGAAATGTGATTACCAGGGAGTGAGGAAAGAGGCTAGCTAGCTCACCAAAAAATTCATCTGCCAGCATATCCTCTGGGTCCCATCTCCTGCGCACATCCAGCCATAGGTGGCGCTGTTGGCCAGGAGCTCCATGGCTGGAGGCCCAGGCTAGCTCTCAAGGCAAGCAGGGGTTGTTGGACATTTTTGAAATGATGGGTGAGGCCAGGTGGGATGGGAGTGATGCCCCTGGAGGGGCAGGGCTGAGGGTTGGATTCCCATAGAGGACAGAGGAGTGTTTCA
CGGTGGCCATTGCTGAGAGGGGGTCCAGCGCCCAAGTGGGTGCACGAAGAGACCGCCTCCTGCTTGATCTTGGGGCACGTGCGCGGCGGCCCGCCGTTGTAGGGCGCCACCACCACCGGGTGGCTGCCGTCAGGGCTGCCTTTGCTGACGCTGATGACCGACGGGCTGCCGTACTCGCTGCCAGGGGCGCTCAGCGACGCCTTCAGCACGAACTTGCCCATCAGCCCGCCACCTGGCGGCTGCGGCTGCTGCGGCGGAATGTACACCGGGTCCAATTCTGGCCGCAGGAGCTCGGCCACGAAGCCGCCCGAGGGGCTCACGTCGTTGATGTCCGCCAGGTTGAAGGGAGCCGTCGGAGGGGGAGCGGACTCCCTGCCATAGAGGAGGCCTCCGCCCGTGCCGCCCGGCGCCACGCCCGGGTCGTTCCCGGCCCGGATCGGATAGGTGAAGCTGCAGGTGGAGGGCGCGCTGGCAGGGCCGCTGCTCGACGGCGACGACGAAGAGGAGGCTGACGCTGACGAGGACACGGTGGCGGCCACTGACTCCGGAGGATGGGTCAGCGAATTGGA
TCTCTCCCTCCCACCCCTGTAAGAGGAGGAAGAGATCTCTGCCTCCCTGTCGAGGGGGAGCCTGGCTCCCTGAAACCCACTGCGCCCCTTCCCCTAGGTCGGCCTTGCCGCAGGCACCCCCTGGACGGCTGCACCAGGTCTGCGCGCCAGCGGTGACCCCCAGTGGTCAGTGCAGGACTTGAACCTGAGCCGTGGGCATGGCTGCTGCAGACTCATCACTGCAGCCTCAGCCCACAGCCAGTGACTTGGGAAGCCTTGCCGTGTGAGTGGTTTGGGGATTTGATCTTGGTAAGGCTGTTGCTGGCGTTTAGAGGTACTTCGTAGGTGCT
GCATAGCACGGTCAGCTTGGTCTCCAGTTCTGGCAGCAGCTGCAGCCAAGGTCAAGAACAACGGGGGCTGGGTTAGCTCTTACTCATCCACCTAAATGCCACTGCCCACGCTCTCCGCTCTCGCCCCTCCCGCTGAGCAGTGGCTGCCAGGGCGGCAGGAAGTCCTTCTTCCTGGGCCTGGCGCCCTCCAGCGGTGGGCGCAGAGCACTAGGCTCCAAAACTAGGAAGCCGGCTCAGCCTGCAGCAGGGCAGCTTGGGCAGCTTCACACCTAAACCAGCCTCTAAACGGGCGCACCTGGACAAAACCCAGTAATTTAGAAAAGCCTGTGTTTCTAGACATCTCGC
CTAAACAGCCCTGACCAGAGGCATTTACCGTGTGCCCAAAAGAGACCGAATCGTCACAGGGACAGTGGGACAGCGGCCAGGCTGTGCAGGCCGCATCTCTGCAACGCGTCAGCCAGAGAAAGCCGGGGGCACCCCAGCCAGCACTCAGGAGGCCCTGCCCGTCCACACGACACCTGGGCCAACCAGCCCTTTCTGCTGTAAAACTTCGGCTCCTCTACCTGCCTGAGTCTTTGCCAAGCACGAGGGACAGTGACTGACCCCTCGTTCCCGCCAGCCTGAGTAAGTAGCCGCGTTTTCGCCTGGGTGGTCTGCAAGGTTCACCCACCTTCCAGGAGCCTCCGGAGTCTGGGGTGGAGGGGCTGCAGTACCCGAGCACGGCCGCTAGATGGCACGCAGGCGCGGTCTCGACCTGAATCCCCCGTGCGGGCACCTGCGCCCAGGGCTGTCCCTGCACAAGTGAGGGGTGAGGGGTGAGGGGCGAGGGGTGAGGGGCGAGGGGCGAGGGGCGAGGCGCGAGGGGCCA
AGGGAACTTCCGGCGCAGGAAGGGTGCTCGGGCTGTGGGGGGACTTTTTGCATTTAATTAAAGAGTATGGATTGTCATTGCTGGTTAGCAGGAGGGTGCAAGGTTTAGCGAGGGTGTGACTGACAACCCAGGAGCGCCATGCTCCATCCGTCCTGCAGGTGGCGCGCCTGAGCCCGTGCACGGCAGCCTCTCCGGAAGGTGAAGCACGCTGCCGCACTGGGGGCCTGCCTGGGGCTCTGAAAGCCCATTACGCTGTTCTCCTTGGGGTCCTCTTGGTGGCATGGACCCACCTCCCCCAACCCCCACCCAAAGCCTAGGTAGTTCTTGTGGAAGGTGC
TGGGATTACAGGCATGAGCCACCGCGCCTGGCTAACTTTGGCTTTTTAATACAATTACAACTTCTGGCCCTGCGTTTGGGATCTTTGTCCAGGGCTCTGTTTGGGCAGCCCCTGCTACTGGCTTAGTCTTGGTTCCTCCCCACAGGGAGCTGCAGCGACATCTATTGGCCGATCCGTGTGGGAGCCGAGTCAGCTTTAACTTTTCTTGGTATACATGCGTCATCTGCTGGTGGAGATGGGAAAGTGCCTTTCTTCGTTCAGTCAACAATCCAACAAGTATGTAAGTGCCTGCTGTGTGCCAAGCACTGTGCTAGGAAGATGAGGATACAATTTTAAAGAAAACTAG
ATAGGGGTTCTAGAATGGCCACTTCCTGGATTCACAGTTCAATCACGCAGGAGGATCTCAGGGCTTGGCTGTTGAAGTTGCTGGGGGCTCTTGGCTCCTATATGGACCGGTGTGGGCATGTGCACATCCAGCTACCGCCGGCAGAGGGCAGCAGTACGCTGCGCGTGTTCAATTTGCATCCCAGATTAGCAAATCCCCAAGGACCTACATAAGAAAGAGGGTGTCCCAGCACTACCCTAATTCCTTTTCACTGGGTATCAAGACTGATCTGAG
TTTCTGCCCGCGGCAGCTGCTCATTCACGCGTTTCTTATAAGCCCAGGAGCCAATCAGAGGCTGCGTCGGGAGGAAGTTGGAGCGCGGACATGCCCCCTCTACGGTGTCCTTGCAAAGTGTGGCAGTCACTACAGGTTTGAGGAAGGCTCTGTCGCTGCTCTGGCCGTAGGCACAGCGGACTCTGGAGGACACTGGTTTGTACTGCATGCGTGTGAGGATGGCTTTCCTCCTGGAAGGTCTCAAACGGAAAATAGTTTCAGTGTGACGAGTCTCTGGACAAAGCAAGTGGGTCATTCTGACTCAGAGTACTGAG
ACCTTTGTTAATGCCCAAGAGCTAGAATTTCCAAGAAGTTGGGCAGGAAGCCCCAGAGTAGTGTCAGGCAGCAAAACCACCGGAGCTCACACAGCCGGTTACCGCCCGGTGCAGAAGCGTGGCGAGTAGCGGTAGACGGCAGCCAGAGACACTAGAGGGCAGCACGCCCCCACCCAATACTCCTAGTCCTGCGACGTCTCGGCCCCGCCAGGGGTCCTGGGCCAAACGCGGGGGCTCACGCCTGAAAGCCTAACACTTTGTGAGGCCGAGGTGGGAGACTTGATTCAGCCCAGAAGGTCAAGACCAGCC
TCTCAAGGTCTCTCTGGTTTAATGTCAATGCTGGTCAGCTGTGCCTGCACTCCAAAGGGTTTCATGAGGCATGTCTGACCCCCCTGCCCATCATGGCCTAAACTAATTTTTTGGGTTGACTTTGGAAAGTCCTCGGCCAAGAGGAGGATCCATTCAGTCAGTGGGAGGCATAGAATCTTATTTTAGTTACACATGATGGTGGTGTTTTTGGTGGTGGTGGCCCTGGCAGTACCGGCGGTGTTGGTGGTGGTGGTGGTACTTGTGATGTTACTGTTTGTGGTATTGTTGTTTGTATTGCTGCTGGTGGCCCTGGCAGTACTGGTGTTGGTGTTGGTGGTGGCCCTGGCAGTACTGGTGGTGTTGATGCTGGTGGCCCTTGCAGTACCAGCAGTGTTGGTGTCGGTAGTGGTATTTGTGATGTTAGCGTCTGTGGTATTGTTGTTTGTATTGCTAGGGGTGGCCCTGGCAGTATTGGTGGTGTTGATGGGGGTGGCCCTGGCAGTATTGGTGGTGTTGATGGTGGTGGTGGTATTTGTGATGTTAGTGTTTGTGGTAGTGTTGTTTGTATTGTGGGTGGTGGTCCTGGTGATGTTTATGTGGTTGCTGTTGATGGTGGTAGTGGTGGCACTGGTGGTGGTGGTGATGGTGGTGACGTGTGGCTCCACAGGACCCACTGAAAGGCAAGGATCAGCCTGGCTGCAAACTGAGTTAGCATCTGACTCAGTTGCTTGCTCCTGGCCTGGAGCTTCTGGGGTTTCTGATCCCTTCACTGCAATCCATGAATCTCTCCCAGCAGGTATGACAGCCTGACCCAGGGGCTCTGGGAAAGAGGGGTTTTCATCCTACATGAGAAAGAACCACACCACCCTCCAAGGGAAAAAGCAGTCACTGGCAGGCCTCAAGGTGCGATTCGCAGTCTCCTGGGTTTCTGGGGCCATTTGTCCTGGTCCTGCTCGGCTCTCTGCCCATCCCTGCTGTGTAAACAGCACTCTCTCTCAGAAGGTCTTAGCTTTGCTTCCCTAAACACCCTGGACCTGTGATCAGGACTGCCACCTTCTGCCCTGAAGGTAAAAGTGATCCAGCCAGGGGGAGGAGGGGCCTGAGGAGCCAGGTGCAGGAGGTCAGGGGTCAGGGGTTAGGACAGTGGTACCGGCCAGGAGGTGCCTCCGGGCCAGCTGGGCTCCATCACACAGGCACTGCCCCCTCCCCCAGCCCTGCCCCAGAGTTGAGGGAAGGGAAGACAGGGGAACTAGAAAGAAAGCACGAGGACCAGCCAGCTGGGAGAGGCCAGGTCTGTGGAGCACCTGCTCTGTGCGCAGCAGCTGCTGCCTCAGGTGGAGTCTGTGGTTCCCATGGTTCCTAGAGTGAGGACTCATCCTGCCAGATGGAGGGCTCTGGGTTCTGCTGAGCACCTTCAGGAGTTCAGGTGAGAGGCTGTGGGACTTGAGCTGGGGAGAGCTGCATTCCTTTATGGAACATCATAAGGTGAAGAATCTGGAGCTGGGGGAGCAGTGGGGGCAGGAGGGGTGGGAGCCAAGATGGAGGAGACTGGAGGGAAGGGCAGGCGCTGACCAAGCCAAGCCACAGGCTCTGACAGCTGCGTCATCTAGTCCCAAAGGCACAGACCCCAGAACCCCTGCATAGCTCCTGTGGGCCACCCAGGAAACCCAAATGGGCTCTTACAAAACATTGTCTTAGTCTGTTCAGGATGCTATAACCGAACACCACAGACTGGATGGCTTACAAACAACAGAACTTTATTGCTCATCATTCCGGAGGTTGGGAAGTCCAGGATTAAGGCACCAGCAGATTGGGTGTCTGCTGAGTGTGTCCCTCCTGGTTCTTGGGTGGCGCCGTCCTCCCACAGACGCAGGAACAAGGGAGCTCTCTTTGCTCTGGCTTTATATAACGGCACTCATCCCATCTATGAGAGCCCCACCCTCCATGACCTAATCACCTCCCAAAGGCTTCTCTTCCTGATTCCATCACAGTAG
GGAAAACAAAAGGTGCTTTTAAGTGAGCCCAGGCAGAACTGTGAGGGCGGCCCATGCTGCAGGCTGTGGCTGTCAGCAGGCTGCTTCTCCACAGCTGGCCCCGTCCTAGGATTCACAAGGCAGCAGCAGGGTACACTGGGTGACTGCTGCCCTCTCGTGGTGGCACAGGGCAGACCGGCTGGCAACCACAGATGCACCCTTTTGGGGAGGACTAGGGAGAAAGCAGGTATTGGAGAAGCAGGGGATTGTTTATTTGCTAAAAGTGTGGCCCTTTCACTCAGCAGGTCTGCTACTGCCTACTAAGG
CAGCCGCCGGGAGGGCATCCCCAGGGGAGGACCCTCTGCTCCGGAGCCGCGTCCCTTGTCCTCCAGGGACAGTGGCCGGAGGCTGGTGCCTCAAGCTCGTGCGCCTCATGCAGCATCCCGTGGGTCCATTCGCGACCATAGTGAAGACCCGCAGGCCCCAGGCCCGAGCCGGCTCCCGGGCAGGCCGCGTTCTGGGGCTTCTGCGGGGACACTGGGCCACGCCAGGAGGAAGGGTCCTGACCAGGGTCAGGGAGCATCGGATGCTGCCGGCAGAAGTGGGGGGCGCGGGGCCCCACCGAGGAGCCCAGGCCAGCTTCCCCATCTGCCCCAGGTGCAGCCCTGCAAGGCCCCCAGGCCACAGCGTCCCCAGGTCACAGCGTCCCCAGGTCACAGCGTCCCCACACCCAGGGAATGCAGGACTTTGGCAGAGGCTGGGATCCCAGACCACAGAGCCCCACAAGCTGACGCCTGTTCGCGGATGCCACAGCCATCTCCGCGGCAGGCGCTGGGGAGGGGAGGGGATCACAGTGCTGGACACGGACCGGGCCCCAGCCCTGAGCCCAAGGCAGAGCCGGGATCCGGCCCCGAGAGCGCCCCTGCCCCTGCCCCTGCCCCTGCCCCTGCCCCTGCCCGTGCCCCTGCCCGTGCCCCTGCCCCTGCCCCGAGCCCGGGAAGCGCCGCGTGGTCGGCGGCGTTCGATGCTGCTGTCGGCCACACGGGGGCAGCAGAGCCTCAGCGGCTGCCGCAGCGGGTCCAGTTTCCGGCCGCCGGGGTTGGGCTGGCGGTGCCTGGGGGTCCTCCCCAGAGGCCCGCGTGTGAAACGTCCGAGTGCGCTGGGCGCTGGACACGGAGATGGGTGCTTGGGCCACGGGCCTGGGGGACCCCACACGGCCGGCTAGGCAGGCCCAGACAGCCCAGGGTGGGGGTTCCATGGGGGCAGGAGGGGAGAAGCCTGGG
GTGAGCCAAGATCACGCCACTACACTCCAGCCTGGGGTGACAGAGCAAGACCCCGGCTCAAAAAAAAAAAAAAAAAAAGTGCTGCCCTCACGTGCCAGTCATCAGCAGCTTGTGTGTTGCCACCAGCCGCGGGGCCAGCCTGAACACTTGCTTCCTGAACCAGGTCTTTGATCTCCTCGCCACCAGAGGTCGCTTTCGCTCCAGTGGAAAGCTCTTCCCTGAAGCAAAGCAGCTGTGGCTTCCACCAAAATCTTGCCAAGTTGGAACTCCATTCAATTTAACGAGTATTTATTTAAA
CACTCTACACTCCAGCCTGGGTGACAGAGTGAGACTCCGTCTCAAAAGAAAAAAAAACAGTTGTTCAGCAGGTGTGGTTTAGAAGAGCAGGCTGGAACGTGGACCGGAGGGAGTAGGCAGGAGATGGGCCAGGCAGTGCCAGCAGGGGATGCTGTTGGACTGCGCTGGGTGGTAGCAGTGGGCATATGTGGGTTCCAGACTCCATGTACTGGGCCCTGTCTACTGCATAGGCTGGTAAGGTGGGGAGAGGGCGCCTCCAGTGATCCTGTCTGGTGCACCTGGGGAGGTGGTGGTGTCAATTCCTGAGACTGGG
CAGAAATAGCCCTGGGGGAGGCTGGGCTGAAGCCAAGGCCAGAAGCTGTCCAGGGGACCTCGCAGAGGCCTCTGCCAGGGGAGCAGGGGACAGCTCGCTGACTCCCCCGTGGGGCTGTCAGCTGCAGGGAAGGGCTGTGAGGGATGTTTCAGCCTCAGAAAATCTTGGGTTTCATTTCAGGCTCCCCAACAGGAGGGGTTCCTGTTGAGGAGTGACTCAGGGCATCTGGAAGCCGTGACTGGTCAGGGTTCAGGTGGGCGGGCTGTGTCCTGAACTGAGGGCACTCAGGTGAGGCTGGAACCCCAGGGTTGCACCCACCAGAGAGGGCGCCCTTGTGTCATTCATCTGCCCAGAGTGAGAGCCTCAGCCCCATTTAGACAAAGACTCCAACAGGCATCAGGAGACCCTGAACAGATTTCCCCACTTTGCCTGGCCCAGGGGAATGTCGAAGAAAGGAATATGCCTGTGCACGGTGGCTGAGCAGGGGTCTGCCGACCAGTAAGGGCACTGAGATAGAGACGGAGGGGAGCTGATGTTAGTTAGGCACCAGCAGATGGGGCAGTGGAGCATCAGGCAACAGGATAAGCTGCAAGGACACCCATGTCAGCGCCTCGAGGAGGAGACGCTCCTGGGGTATGCATTTGCTCAGCCTAATTAACAGTGACTGTGCCCATTTGGGGAACACTCACTCTGTGCCG
GCATTCTGTCCAAACGCGGCTGTGTCGGTGCTGCCAATTCCAATCCGGTGACTGCACTGCCAGCTCAGGTCCAATTTGGAAGAGAACCCTGGGAGCAGGCCCAGCGCGGCCCTGGGGGGTGGTGGCGGCCCTGGTGCGGTGACAGTGCCATCTAGCGGTGGCCTGGGGGCGGTGCTGGTCCCGGGCTCTCGGGAAAGTCCACACACCTGGCTCAGCCAAGGAGGTCAGCCCACGGCTGGTCCCGGGTGTAAATTATAAAGAGGGTGCTTACTATTTTACTCACACGTTAGTTCTGAACCTGAG
ATCTGAGTGACCTAACTCCCCCTCTTCCCCCATTTCTTAGGGCCTTGGACCTCAGAAGAGGAAAAGGCAAAATTGTGCAGTCTGGTTGGGCTGAGTGGTGTCTATCTCCTGCCATGTGCCCGGGGTGCCCTCTGGTGGCAGTCCCCAACAGTGCCGATTTCCTCAGGCTTGGTCCCTCCATCTGGCCATCTCCTGCTTTGGGGAGCCTGGCCCTCAGGCTGGTCCTTTGGCGCTGATCTAGTCAACCCTTCCTTCCCGTGCCATCCCACCTCCCCACAGAGAA
AAAAAAAAAAAGTCATGGACATTTATCCGCAAACGTCTGCTATCAGGGATATGTAAACTCTAACAGCCATGAGAAGCCATTGGACGGGTGTTGCTGTGGCCAAAATCCAGAGCATGGACAGCACCACACGCCGGCCAGGAGGTGGCGCATCTTTTCATGTCAGTCATGATTTATCCAAAAACAGCACCTCCCGTGATGCCAGTGCTGCGCAGAGGTTGGGATACAGCGGGTGGGTGCCTAGAAGCCAACTCCCGCCTTCCAGGAAGTATGGTTAGGGGACATACTCACCCGGACACCGACGTGAACCTGCAGCCTCCCCCGGGGAGCACGCATGGGTCCCAGTTGCCTTACAGTCTGATCACGGATGCTGTTGCCTAGGCAACGTGAGGGTGGCCCTGGCTCCTTGATCTTCCTGGTGGCTCTGGGGGACCATGACGGAGATGCGGATAATTCAGGTCAGGGCAGCAGCCGGCCGGCAGGGGGCGACAAGCACACTGCTCATGAACGGTTGGCTCTGCCCACGTGCACACGGCGTTTCCACATTAACATTCATTTAATAATAATAAAAGAATAAGCAACGAGAGAGAAAGCCAGAGATCTACATGACTAGACTTGCTGCATTTCTAA
CACACGTGTGTGTGTATTATCCTCATCTCTGAACCGTGCAATACCTCGCTCATAGCGACCACCGAAGATTCCTACCAGCTGTCCCCATTGAGTGCGCACTGTGTGGTGGGTGTTTTAATCTCAGGAATCCTGCAGACTCCCCCGAAGTCCATTTCCAGTGAACCTGTGTGTTAGACCCACGGCCACCAGGTGGCGATGGCGGTCACCGGGAGGCCGGCGCGGAGGAACCAGCGCCCACAGACCCTTGCTCGGCGGAAGTCAAGGAGGTGCCCCCCAGCCCGTGGATCGAACTGCCGGATTTTCATTTTATAGTGCAACTCTTTTAAACATGAT
TCCTGTGCCTCAGTTTCCCAACCTGTGTTTGTTTCTGGATGGTGCCAGTGCCAAGCCCAAGCCTGGCATCCAGTAGGTGCTTCGTGCCAGGTTATGGAATGCCCACCCAATAGGAGGGCGCTGCCGTCTCTCACCTGCCAGGTGCCCACGGTCAGTACTCCATCATGCCCGCTGCGGCCAGCAGAGGGCAGCAACATCCTGCCCTGTGCCATTGGGCAAAGGGGCGGGCGGAGAGAGGCTGGGCTGCCTGGCCGGGCTTGTTGGGATGAGTCGGACTGGGCACGATTGCATTGTGGGGAGGGAGGCTGGGGCTCTGTGAGACGTGCTCCTGGCACCGCCAGCTGCTACTTGGCCCTCGCCGGT
AGAGATTCTCATGTAAGACCAGTCTTGGTCCCCTCCAGGACAGTTTCAGGCTCTAAAGTTCTGTGATCCTCCCAGCTGCTAGAAACCCACCGATCCAGTGTGGCGTTCCCTGGGTGGCTGCGCCCTCTGGTGGCCATTGAGGCCTGCACAGGAGGCCGTAGTGGCAGCTCAGCCTGCTCTGAGCCCCCACACTGCAGTGGTGGATTCCCTTCTCTGGAGCCTCAGTTTCCCTATCTGTAAGATGGGGACATGAGGACCCAGCTCCCTG
ATAATAAAATCCTAGGCCAGAAGTCCCCTCCTCAATACCGCAGAATTCCCCATCCCTACCCAGAACAGCCACTCTCAGGCCATCCCCCGGGAGGCCCTGCTCAGGGGAGCGCTACCGCAGGGAGACAGCGACACCTAAAGGCAGCGCGCTGCACAGCGGGCCTTCGCTCCCGAGAGCCCCCAGAGAACAGGAATCCATCCACTCCCGGTGGGACCAGCCAGGAGACCCATCCCTAGGGGACAACAGAGAAGAACAGCAGGGATGGGCCTGGGGTACAGAAGGCT
GGCAGCAAGTCATGCTCAGGCTAGTGGAGGGGCAGTTAGTAACCTGCAGTCGGAGGTTCACCAGTGGAAAGGCTGGAGTCGGGCAGACCCAACTCGAATCCTGCCAGGCACTGGTGCTGGGCTGCTCACCTCTCTGTGCCTCGGTTTCCTCATCCATAGAATGGGGCCAATGCTGACTTTGCAGTGCTGCTGGTGGGTGGGGGGGGGGTAAACTGAGGTTATGTCGATTCCCTTCCCAGGTGGGGAGGACAGGGGAAGTGGATGCACCTGGGGGACCATCTCAGAGGAGCTGGCCCACTCTTACTGCCTTCTCCAGATCCGGACCAGGGAGCGGTCAAGATGGTGTGCCCTTGTCTGACCTCCGTCCTGCCTGCTGTCCAGCGACTCCCTGGCTTCCTCCCCGTCACGTGGGACTCCTGTACCCGGTGCTGTCGGGGGAGCCCCCCTCCATACCCTCCAGACCTCACAAGACACTTCCAGGTCTGGCCACAAGGTGGAGTGTGGCGGCTGCAGGACAGTGCTGGGGGCCGGGCTGCAGAGGAGACTGGACCTGCGCCGGGTGACCTCCCCGCTCTGTGAAAGTGTGGGAGTTTGTGTCTGTGCATCCAGAGAACCAGAGGGTGGTGGTTGACTTGCCGTGCTCCCCCCAGCCCCCCATTGGGATTGCCTGGGTCTCT
GTCTATTCAAATGTACCTTCCTTCCAGAAGCCTTTCGTGAGCACACTAGGTATTCCCAGATTGCCCTCCCGGCAGTTATACCAGCCTTCACCTCCCTGAAAAGCACGTGCCCCCTGCACCCCGCGACGATTGCAGGGAGGCGCCTTGGCCAGCAGAGGGCGCCAGAGGACCGCGCCCCAGGCCTGGGGCGGGACCCCCTCGTGCGGGGAGCTGGGGAGGGCCTGGCCCTGCCGGGTCCCAGGCCACCTGGGCCGCAGATGTCGCCCATTTCCGGGAGGACCTGACCCCACAGTATCAAAAGTGTCACCTCACCTTCCCCTGCAAAGGGAGCTGGGTCTGCGGCCGAGAGGCCTGGCCCGAAGCCTCCTCTCACCTCGTGGTCTCCGCCGCCTGCAGGAGGGAGTGGAGCGAGGGCGGGCCTGGAGGGGGTGGCGGGGACAATTCGATCCGATCTGAGCAAGGCCCCTCCCCTCTGCGTTGCCTCCCACCCCCATGCCCCGCGCAGGTGCCTGACCACTG
AGTCTTGTTACTCTCATCTTTACTGAGGGAGGCCAGTTGGAAGTAATGAGAGTGGAGCCCTGACATGCAGGGGGTGGGCAGCCTGGAGGAGGGATGTCTGGATGCCCAAGGGGAGCCGGGATCCTGCCAAGAGGCTGCAGGGCCGCTCTGGCCACAAGAGGGCACCCCACATTGCCATATCTGGGCTGAGGGTGGTGGAATGAAGACCACAAAGAGGCCTTCTAGGGAGTGACCGTCCTGTGTACCCATACACTGGTCCCTCTCTCCAGGTTTCTTTCTTTCTTTCTTTCT
CTCGTTCTGAGCAGAGACCTCACTTCCTCTATAGCAGCCCCTTAGCCCTCTGGTGCGGGACTGCCCTAAGCCCGAGCAGGCTGGGCTGTGGGGCCGCACGTGGGGCGCCTCTGAGGATGCTGCGGCTGTGGTTCTGCTCTGGCTGTGGCGACATCGCGTGGCCTAATGCGGAACTGCAACTTGGTAGCGGACGGCCCCTCTCCCGAGCTACTGGCCCTTCTGCCTTTTTCTCTCTGTTGCTGTCTCTCTTCTCTTCTGCTTTTTCTCCTTCTCTTTTCCCTCTAGACCCGGCTTTGCAGCTGGAGAGGCT
AGCAAAGCTTGGCAGACTCTCCAGGCCTGCCTCTGCTCATATCCCCAGGCTGGGCTTACCGGGGTGGCAGGGCACAGGGATGAGGAGGGCTGACCTGGGCAACCCCTCCCTCCTGAGGCCCTCCACTGTCCCTCTGCAGCCACGAGGCCCCCTGGTGGCTGCCACACTGATGAGTTCCAGTGCCGGCTGGATGGACTATGCATCCCCCTGCGGTGGCGCTGCGATGGGGACACTGACTGCATGGACTCCAGCGATGAGAAGAGCTGTGAGGGAGTGACCCACGTCTGCGATCCCAGTGTCAAGTTTGGCTGCAAGGACTCAGGTGAAGAGGATGGTTGGAGGGCGTCTGGAACAGCACAATGTGGGCAGGAGGAGACCGTGTTGAGAGCAGAGTAGCGGCAAAGGGGATGGCACTGTGCTGTGTGGAGTGGTGCTGGGGACAGTGCAAGGCAAAAGGCAGTCCAGAGGAAGCTTGTGTGTCATGGGTGGGGGAAGGCATGAAGGGCCAGAGCCTGCACAGAGGACCTGAGAAG
CGCCCGGCCGCCCGAGGATGCGGCCGTCCGGCGACGAGGACCGCGCGCGTCGCCGCCGCCGCCGCCGCCGCCGGAGGGACCTTCTGCTGAGCCAGCTCTGCTTCCTGGCCTCGGTGGCGCTGCTGCTCTGGTCGCTGTCGAGCCTGCGAGAGCAGAAGGGTGAGTGCACGCTGCCTGCCCCGAGTGGGCGCTGCGGCTCCGGCGGCTCGGGGCTCCCGGGGCTGGGCGCGGGGCTCCTTCGGGCGGCCCGGCCGGAGCCCCAGGATAAGCGGGCTGGGTTGGCGGGGGGAGTGGGATGCCAGGCACGAGGACTCC
AATTCCCAGATGAGGAAACTGAGGCACAGAGAAGCTGGTAGGTGGCCCAGCCATGATGGGAAGCTAGGGTGGGAAGCGCTGAGGGAGCAGCTCTCCTCCTCAGGTATTCAGACCTGCCTAATGGTGCAAATGCCTCAGCCACATTCCTGCCTCTAGGTGGGGCATCTTGCACGTGTGTTCCCGAGGGCTTTGCCTGCTGGCTGGGAATTCCTGGGCTAAAGAGCTGAGCACTTGCATTTTCTGACTCCCATAACTGTTGGTCAGAACCGAGGTGGGGTGTAGAGGTCCTGAAGCC
GTGTTGCCTAAAACTATACTGGGCATGGAAGAGACACCAGACCCGTTTGCTGGAGGATGGAGGAAGCGAATGAATGTGGATGTTCACTTGGCAGCACCAATCTCAGCAGTGTCAACCTCCGCAGCATCCCTGCCCCCTGGTGGCTGAGTCCACACCTCCCCCTGCTGCAGCCTAGAGGAGTAGTGGAGAGAAGCCACCTGTGCAGATTCTCAGACCTGAGCACCTGCTGTGAGTTCGTGTCTTACTCTTTGGAGCCAAAACTGTTCTGTGAGGCCTGGAG
GGGAGGGAGGCACCCTCGCCCTCCAGGGGTTTCCTTTGTCCAACCCAGCCTCCTCCAACACGCGGGAATTGTCAGGCCTGGCGACTTCAGACAGGAAACGCTGTCCAGTTCCCCTTCTTTCCCGCCTCGCTCCCGGGCTGGCGCTAACGCCCACCTCCCAACAGCGCCACCCGCTGGCGGATATCCTGCACCGCGGCTGCCCGCTCCTGCGCCGCTGGCTGTGCCGGCGCTGCGTGGTGTGCCAGGCACCCGAGACGCCCGAGTCCTACGTGTGCCGGACGCTGGACTGCGAGGCCGTGTACTGCTGGTCGTGCTGGGACGACATGCGGCAGCGGTGCCCGGTCTGCACGCCCCGCGAAGAGCTCTCTTCCTCCGCCTTTAGTGACAGCAACGACGACACTGCCTACGCGGGGTG
TTTGAGAGAGGATCCCCTAGCCAGGTGCTGTTTGTGCACCCAGGCTTCTCACCAGAAACGTAGGCATCCCACCAGGAGGGGAGAGTGTGGCCCAACACTAGCTTTGAACCCTGCTCGGCTTCCGTGCACTCGGGACCCTTTCCCCTGCCTGCCAGCAGATGGCACCAGCGTCCCACTGGCCGTCCTTTCCAGCCAGAGCCGCGCCTCTACCAGGCTGTGTCTTCCTCCTGAAATGTTGCTCTTCACTCCGTACCACTGGTGTTCCTTGGTTCTCCACCTGCGTAGGGATTTGCGCATTAGATGA
CATCTAAGGAGTCTAGAGTCAGGGGGTCCTCTGGACCCCCCAATATTCTCCCAATCTGACACCTCTAGCCTGGCTGATGAAATCAGTGCTGACCCGGACCCCAAGTCATGTCCAGGAAAGGTTACGCTGGAGCAACATCCACCACCAGGTGGTGCCAGAGTGCAGCCAGGACGGGGCCAACTTGGCTCCTGGATCAAGAACTGCAGGCGGGAGCTTCAAGGCTCACCCAGGGCGTCTCAAGATTTAACCACTTAACAAGGCAGGTCCAGATAGAACTGATTTT
GTTATGGCTGCCCCTATTCCTCAAAGGTGTTTCCAGGACGGGTGGCCGCTTGCAATTGGAGCAGTGGAGAACCAGAAAGACGAAGATGCCCTCAGGGATGGCTGAAGTGCACCCATTAGGTTGTCACGGGTTCCCTCCTGTGGCCACAGCCGGCACAGCACTCTGCGGCACAGTTTGTGGGTGGAGATTCTGAGTTCTCGACCAAGACCCACATAGCCTCCAACTCCAACCGCAAATGGGGCTCTCAAAAGACTGAATAATGCACTCTTCACAGACCAGACTTAAGCTT
ATTGCACTCATTTTCCTCGCCCAACATAAGCTCATGACTTCCGCCATCGTTCCCAAACAAGCAGGAAGCTTCACACTGATGCCTGATCCACAATTCCCAAAGCGCCCTCAGGGCCACCATTTCTTGCGAGCCTCGCAGCATCCACGAGGGGGCAGCACAGGACTAACATCGCCCCACGGCCTGACGGGCTGCCGGAAGCAAGTGCAATAATGGTGGGGGTGGCCCCCAGGAGCCCCAGCTTTGCTCCCTCCCCCTCCCCCACCCTGTGCGGAGGACTCCGGCCTTGGGGTAGGGGGCTGCTGAACTGG
CAGCTCTTCATGTGAGTAGTTGGAGAGGGAGAAGCATAAGGGGATGGGAAGTAGTATATTACTGTTCTAAGACTCCTTAGAGGCGAAGCACCATCCTTACACACGTAGTGCCTTTCCACCTGTCGCCACTGGGTGGCATGACGAGACCATCAAACTGCTAAGGAGGGAGGAGGCCTTCAGCCCAGCCCTGCCTAAGTGCTCACCTTTGAGGCTAGACACTTGTTGGCCTTGGGTCTTGCTGAAGAGCGACAGCTCATTGGTGATAGATTCCAACATCTTGACAA
ACAGAGAGAGCTGGAGGGACAGAGAACACCCAGGCTGGCGAGCTCCTTTATCTCTGGGTGAGGTGGTCATATGGGCTGGAGAGGACGGGCAGGAGCTCCTTCTGGGGAGGCTAAGGCCACAGATGCCTTGGTGGTAGCCACTCCCAGTTACCACCAGAGGGCGCCAAAGTGCCGCCCACGCAGCTCAGCCGGCTCAGCTCGCGGAAGGAGCTCTGTGTAGAGTCATTGGGGCGACCCCTAGGGCCAAGCAAGCCCATGCCATCGTTCCAGAGACCCTGGGCCCACCCCGCTGGTGCCAAATCCAGGCCTTACCACCCTCTGCCCTGTCTTCTCTGGGGAGTGGAGCAAATGATGCTGCCTGCCCACGGGTGCCTCTCTCAGTGCTTACAGGGCCCGAGCCCACTTGCTGGGC
GCACGGGGGCGGGCCGGCCTGGGCCAGAAGCCGCTCCCGGAGGCTCCGACCCCCGGGGCTTCGCGCCGCCTCCCAGCCCGGAGCTCCTCCAGCCGCTGGCGAGAGGAGGCTGAACCGCAGCCGGCCTCCCAGCGGTGCCACAGCGCGCCCTAGTGGCCGTCGTCCGGAAAGCGCCGTCAGAAGAATCGCAGGCTCGCAGCCTGGGAGCCCCGCAGCCCTCATCTTCTGTCCGCCCTAAGGCTCATTGACTTCACATTAGAATCACTTGGGGAGACTGTAAAAATCCCGATGCC
AGCTACATATCAACAGACAATTGTCCTCTATGAAAAGCAGATTGTCACAGGTTATTATGACAATTATTTGAAGCTGATGTCGCCGTGGGATGGGCTCTGTTCTGCATCCTGAAGGCTGCGGCTGGTGAGACAGCAGAGGGAGCTCTGTCCCTAAGGAGACAGCCTCCAACCTGCTGGCCCCGCCGGGAATAAGGGCACCTCGATACCTGTCGTGATTAAAAGATTTGGGTAAGTTCTTCATCCTAGAGAAGGTAGGCTCCTTGAAGG
AAGAATCTTGTCGGGCCGCAGAAATATTTAGGTTTTGAGGAGAGAGGGATGGAGGATGGTGGTTTCCATTGAGTACCCTTGGATCTGAGACCTGCCCAAAGATGTCGGGGGTGACTGGGAGGAACCCCAGCGTCGGGGGAGGCACACCACTCACCGAGCTGTTCTTGGGAGCTTCCACAAGGGGGCCCTCTTGAGCTTTGGTTGGGGCGATTGGGAGCCAGTGGCGAACCCTCACCCCGCCGGCTCCAGCTTCGGCCTCCAGCTGAGGGTCACCCAGCCTCCCTCGTTCCACCCAGTCCTTGCGGAAGAAGGAGCCCACCAAGGCCAGCTCTGGTGCCCAAACTTTCTTCCACGTGGGAGATCTTCCTTTCCA
TCTAGAGCTGTAGGATAATTTGCGTCGTTAAATAAATGCTAGCTAGTGACGGCAACCATGGGAAATTAACACAAGGTGGGAGCTTTCCCGGTTCTGAGCGGGAGGAGGGGGCGTGGCCTGATCAGGTGTTCGCTCGCGCCCTCTGGAGGCTGCGGAGGGAACAGGCTTCAGGGCCAGGCTGGAGACCTGAGCAAGGGTAGAGGGAACTGCACAGTCCAGGTGAGGGATGCTGGGCTGGACCAGGTGAGGGATGCTGGGCTGGACCAAGTGAGGGCCGGGGAGGTGGGGAAGAAATGAAGTCCGAGGTTTGAACGTGGATGGAAAGAGA
TACTAGCTAGGGTTCTTAAGAGAAACAAGTGAGTTCATATGGAGCCTGGGACATGGTGGGTGCCCTACACTATTGTGGATTAGTGGAGGACAGGCAGGTCTAAAGCCGTGGACTGGCGGCAGCCCAACCACAAGGTGTCCTCATGAGGCCTCCAGTGAGGTCAGCCCCACCCTTGCACACTGAGAGTGAGCGCCTCCTGAGCACCTCGCTGGCCTCACCTAAATCCCTTCCAACCCTGGTCAGCCCATGACTTTCCATCTGGGCTTCCCCAGTCCCGCAGGGTCCAGTTGCCCCAACCCAGAGGACAGAGACGCTCAGACCAGCCCCGAAAGCGTCTCCAGCCTGGTAACAGTGAGCACCCCATCTCTGAGAGGTTAAAGCAGAGTGGGACGGCCACCTGGGGACCTGCAGACAGGCTTCTGGCTGGGAAGGAGACTGGAAGCCACTTTGAAGCTTTGTGCCGGCTGAGCATTACCGGCGCGAATGGCCACAGCGCCACCTGGTGGAAATATAAGAAATGACCTAAGGGGCCCCAGAGGGTGGAACACAAGCAGCATCCTCTCCGAGTGGGACAGGCCCCAGCCCAGGTGCTTCTCACAACAGGGGTACTTGGACATTCAACAAATAAATGAGGCCCCAATACCAAGCA
TTTAAAGAAAACTTCAGGCTTGAGCAAACTTGCAGACACCCAAAATCTACTTCCTGTATCCTGAGAGTCTGCACCAGGGAGAGCAGTGGGGAGGGTGGAACTGATGCCGAACTGTCCTAGACCGCCCCCTTCTGGCCAGAGGAGGTGGGCTCAGCTGTCTCCATGAACAAAAACCGCCCTCTCTTGGCTAGAGGCAGAGGCCAGTCCTCAATAAGGGCCCTGTGTGTGTGTGACAAGATGCACTAACCACTCGCTTCGTGCCTAGTGGGGCTGTGGCCAGGGTGGGGCGTTGCTGGCTTGGCCTGGAGAGGGGACACAA
TTCTGGTTGATGATGTGGCCCAGGTTTGGGGAGCTCTGGGGGTCGTCGCCATAGAAACGGGTGATGGTGCTCTGCAGGGCGGGCAGCAGCCTCTCCTGCATCTCGGGGCTGCACAGGACGTAGTCAGGGGCCACGCAGGTCTGGCCGGCATTGAAGTAGCAGAACCAGGCCACGCGGTTGGCCACGGTCTGGGGGTCGCAGTTGTCGTCCACGTAGCAGGGGTTCTTGCCCCCCAGCTCCAGGGTGACAGGCGTCAGGTGCTTGGTGGCAGCAGTCATGACAATCTTGCCCACACGAGGGCTCCCTGGGCGTGGAAGGAAACCAGAGTGGCCAGTCAGTGACCTGGACCAGGCAGGATGGCCCAGCCCAGAGCCTGCTCCTCCCTGGAGAGGTGTTGGAGTCGGCGGGCTTCCTAGGGACATGGTGAGGAGACCCCATCCTCAACTGGC
AAATAACCAAGGGAGCTCCTTGGTGATGTAACTGAAAGTGCAGAGGTAGATCGGGCTTCGGGTGTCGATCCAGCGGCTCACCGCTGTCCTCAGGACCAGTTTCTGCCACTCTGCCCTGCCACATGCAGCACTGGCTCCACCGTCAGGCTGGCTCTGCTTCTGGGTGTAGGATGGTGGCCAGAAACCTGCAGGCCATATGCTGTATCATTTGGGGATGCTTCTGCTCAGCATTCCAAGCCAGAATTCCAAGGTTTATCCTGAAGAGGATCCTCCTT
ACCAGCACTGCCCTGGGAGATGCCTTTAGCTGGGCCCAGGGAAGGAGCAGGTGTGTGGGGAGGAGCTCCCTGCAGGGGGAGTGGTGTTAGGTTGGCGGCCCCCAGGTCAGGGAGGAGCTGACAGAGTCCGTGTGGGGAGCATGGAGGGCGCTGAGGACTTGGGCCGAAGTGACCCTGGTGAGGGTGGACCCTGCTGGGCTGTGGGTTCCGTTGAGGGCGGTTGGCATCCCCTGGGAAGGCTCCAGGCTGGGAGGGACTCTGTCCCCCTCTGGTGGACAGGGAGGGAAATGTGAACGGCAGCAATCCCAGGCCAGGCTGCATGTTTTATTCCACATGGATCTGCACACTTCACACGAGGTCACACATATGTTATGTTATAGCTCCTTCACCTTCCAGCCCCGTGAGTCCCAGTCTGT
AGAGCTGCTTTTTAGATGCATTTGCGGGAACTGGGAAATGAGCCTTCAACTTGTACTTGACTTGTACTTGTTCTCCTGCTGTGTGAGCTCAAGGAGCCTGACTCATGCCACTTCCTGCACTTCCTCCTGACCTCCACAGGAGGGAGGCAGGCGTCCATGCCTGGCAAAGCCTCCTGCTGAGCTGCCAAAGCTCTAGCTGTTTGCTCAGCTGTCACATCCAGGTCCTGTCTTTACTGAACTGTCTACACAGCCTTACCTGGGGTGTGAGGCTCTCCAAGGCTT
ATAATAATAGTAGTAGTAGTAGTAGTAGTTATATCCTTACCTCTGCTAGCACTACTACTCTAAAAACAAAGCCAGCCCCAGAGTTCCATAGAGCAGGACAGTGGGGACACCTGGTGGCCAGGGAAGCCCCTGATGTTTGTCCCAGCAGGATCCATGTCTGGACTTACCTGCCCCTTGCACAGATCCTGCTGCCTCTGAGCACCCAGCGGAGTGCCCAGTTCAGCATCAGCGTCCAGTGGAGCCCTGGCCTTTCTCTCCAGGCAGCAGCCTCCTGCTCTGGCTGTCCCCAGTCTGGCCCTGGTGCCACTGACTCCCTGCCTCCTGACCTCAGCCCATGCCTTCCATCTGCCTCTTTCTTCCATCTGATCCCTGCCTGATTGCTCCTGCCCTCCGTGTTCTCTTCCTCCGAAGCGCCAGCTGGTGACGACTTCACAACCCTCTGTCCTTGTCCTTGTCATCACACAGCTACCACCTCATGA
CAATTTACTCATGTTGCTCCATGATTGGGATAGGGTGCGTCACACATTATCTAAAACTTCACAGCTCCCAGTGTCTGTCCCAAACTCCTGCCAACTGCCAGGACACACCGCGAGCCCCACAGCAGCCTCTGCTGGTGGACAAGGTGAGCACATGGCCTAGGTTTGAAGCATGGTTTTTATGGCTCTGGCCGTCCCTTCTTCCCCAGGGGCCTCAGCTTTTGGCATTTGCACCTCTGCCCCCAATTTCTCATTTTTTCAAGAAAGGT
GGTGGCTGCTGAGTGTGAGGGCTGGGACAGGTCTCTCCTCCTAGCCAGGCTGGCCACCCACCCCCCATGCCCAGGAGCAACACAAAAGACCAGGCCCAGCAGGGGTGAGGCCTGGCCCATCGTCCTGAGACAACACTGCCCTCTTCTGGCCAGTTCTGGAAGGACAGGCTTGCTGCCCACCAGCTGCATCCCGACTGGGACAACCAAGGCCTGGGGCATCCTGGGACACGTGCTCTAGAAACTCTGCGAGGGGCCACAGTAGATTAAGGCCCCCCTCCAACCCCCACCACCTGATCGGGAAGTGAGGGAGGCAG
TGTGTTGAGTGCTTATTATGTACCCAGCTCCATTTTCCGTACTAGCCACAGAGCAGCGAGAGCATGGCCTTTGCCCTCCAATCCTGTTCTGGTGGACAGACACTCTCTCCCTTGACAGGGTCCTCACCACTGTGTGCACCGTCCCGCCACCTGGTGGCCGTGCCTATCTGTGCATTCCCTATTTGGTTAACTCATTCACTTAACAAATATTTACTGGGGGAAGACAATATCTCAAGCACAATTCTCAGCATTGAGGGAGGCAGCAGTGATTAAGAAAGAC
AGAAAACAAAGAAAATTAGCAATGGCACCGTTTCTTCCCCAGCTCCAGCCAAGAGAGAATGGGGCATCCGGCGGCCCGGAGAGGGGCCCCAAGGCGCTCGGAGCGCGCGGTACGCTAAGGCGGGCGCACCACGAGGGGACAGGTAGGGCTTGACAGGGAGGGTAAGGGGGTGCGACGGCCGCGATGCCAGAGCCAGGCAGGGCTGAGAGGGGCCCAGGAAGGGCGGCAAGGCAGCCTCGCCGGGAAGGGCCCTTTACATCCAGGTAGCGCGAGCCGCGCCGGCCCGGGACAGCTCACATGACCGAGCCCCGCGCTTTGAACGGCCCTTGCCTCCAGCCCCAGAGATGCGGCCGGCGGCGTAACATGGAGGGGACTTCGGAGGATCCCTCCTTCCCAGTAACCCCTACAGGCTCACCGAACCCAGCGCGCCCGACCTGGGGGCGCACACAGCTTGGGAGTCATAGGGCTGTGGGTGGGAGACCCTCGGGCAGGCACTGCGATTTCAGCCAGGAGCGGAAAGCTGGGCGGGCTGCATAGAAGAAGCGGCTCCCTCCCTCCCAGTCTCAAAGTGCCCCCGAAAGGAGACGCGTACCCTCGCCTGCCCTTACTCACCGAGGTTGACGAAGCTCATGACCATGTCGGCGTCGGTGAGGAAATGGCTATCTTGCAGGCTGGCCAGAGGGGGGCCCTGGGTACTGAAGACGGCCTTGTAGGGGTAGGAGAAGCCCTGGCCGCCGGGCCCGCCGCCCTCCTCCACCGCCATGGCGTTGTACAGGTCCAGCATGAACATGGGTGCCGAGTTGTGCTTGCCCTGGAGGTGCGGGCGCGGGCGGTGGGGCAAGCCCAAAATGGAGAGGATCTCGCGCTGCATCTCCCGCCGCTCCTGGCTGCGGAGGCGCCGGTGGATGAAGCTCGAGTGCACCTCGTTGTCCAGGCTGAAGTCGGCCAGGGCGGAGCGCAGCAGGAACAGGGGTGCCCAGAGCGCCACGAAGCTGTGCGGCGCCGCAGCTCGCAGTGAGCGCACGTGCATCGCGCCGGCTCTACGCGCTACCCGGGCTCCGGGCTCCGGGCCCGCACCGCCCCAGGTGGCAGAGGGGGCAGGCGGCCGTCCGCGCCGCTCGGTCACTTGCTGCAGACGGGCCCCGCTGCGCCCGCGCCAGACATGGCCCCTCCCCGGCCGGCCGCGCTCTGCCCGGACCCCCGCCCCCTGCTCGGTGCTGGCCCCGGGCCCCTCGCCCCGCACTCGCCCGGGCGCACCGCAGGGCTTGGAAAGCAGCCCCGGCGAACGAAAAGGCGAGTGAGGAGGCGGGCGCGGGTGGGAGGAGCAGCCAGCAAGCCTAGGAGTCCAGAGAGCCAACGCCGGGGAGGCAGCGAGGAGGCAGGCGGGCGGGCGAGCGCTCCTTCTTCCCGCTCCTCTGGCGCTCTCGCCCTCGGGCGGCGGCAACCCACCCTCTTCCAACCTCCGGCGCGGATAGCAGGGGCCCCGGGGCGCTCTCCCAGCCTTGTGCGCCCTGGATCGCACAAGAGGCCGCCTCGGGAGCGCCAGAGTGGTACGCGCTGGGGCCTGGGCGGAGGAGGAGGAGGAGGAGGACGGGCTTCGAGGGGCCCCTCCCGCGCCGGCGGCCTCCCACCTGCCCTCGGCCCCGCCCTCCCCCCAGCTGTGCCCAGTGGGTTCATTCATTCCCTCTAGAGCGCTCGACAAATGTTTACTGAGTGCCCACGGGGTGCCTAGAGCCTGGCGGGACGTCGCGGGGATGCGGCTGGAGGAATCGGAGCCGGCCCTGCCCTCTCGGCACTCGCGGTCCGGACCAGGAAGGCGGCCCGAGCAGGACGGGTGGGCTGCGGACCGCGGTGGGAAAAGTTGGGGGAGCGCGGAGGTGGCGCGGAAATAGAAGGCTTCCTGGAAGCGGTGACCCTTGAGCCGGTCTTGCCCCTCAGTCCCTGTATCCTTTTAAGCCAGCCACGCTGACCCCTCCGCGCCTCCCTGAAGCCGTTGCCAGCCTGTCTCTGCGCTCGCCATTCCCTCCGCCTGGACCTCTCCCCACTCACCACCTCCCGCCCCCATCAGACGCTGCTTTCTCCTCCCAGAGACCTCCAAGACCTGCCAAGCTGAGGTTGTTTCCTCGCCTCGCCCCTCGCACGTTTGTTTTCTTTCCTGTAGTTTCTCTTGCTGTCTGGAATTGCTGTTTGAGTTACTCCGTGCCTTCTTTATTGCCTTCTTACCCCCGCTAGACACCCAGAGCACTGGGGCCCGGATCAGCGATCTTCTCCGCACCTCTGGTACCCGCAGTGCCTTGAACCCAGCGCCTGGTAGCCACTGTAGCTGCGCAGTCACGATTTGTTGAGTGAATAAGTGAACTGCGTGTGAGCTGGGGGGGTTCTTCCCACCTCCTCCTCTTCGGGGCCCTGTATCTTTCCAGCCACCCCTCAGCCTGAGACCAGACACCCCAGCCCCACCACTAGGGCTTCCCATCAGCCCTCCTCGTGGCAGTGCCTGGGGAGCCAGCCGCTGGTCTTCACATCCTCTTCCCCTCCAAGGGTCTGTGCCTGAGACCTCCCCATCGGCCTCCTCTCCTGTCTCTCCTCATCCATTCATCCCTCAATCAATACCGAGCCATGCACGCTGTCACAGGGAGTCCCCAGACCACTCAGAACCCACCGGTCCCTCTGCCGGTGTGGGATCTCAAGGGAATTACTGCACCCAGAGTGGCAGTGAGGGCAGCGGGGTAAAAGTTCATCCTGTCTCCTTCCCCTCCTGGGGCTGGGTGAGAGAGTGGGTCCCCAGAGGGCCTTTGGGATGAACTGGGAAGGGCTGAGGTTGGGGAAGCGGGGGCGCTTGTCTGGGAGGGGCTCTGGCTAAGCCTCACTTTGGGGCTGTCCTTCCTGGAGCAGGAGAGCTGGGGAAGAGAATTATGGTCTTCTACAGTTTTCTGGAGCAGAAGTAGTTTGGCCAAGTGGCCCTCTGGGTCTCCCTTGGGGACTTTTGGACTAGATGGCAGCCTGAGGGGCCACATGGGTGGAGAAAGGGGAGGCCAGAGGCCAGGCAAGGAGCAGAAAAATGCCAGCCTGCAGGTCCTGGCCATTTACACACAGGCCCCAGGCTGTGGGATGGAACAGGTCTTGAGCCCCATGCCAGGGAGGGGCCTCTACCCACCCACCAGGCAAGGCCCTCAAACCACCCCCACCACCTGCTCTTCATCCATTCACTCCTTCCTTCAACAGACAAGCATGGAGCACAGGATATCAGGAGGCGAGCTGTGGGGCCTGCAACCTGGACAGTCGTACAGGGCCCCCCAGCTCTTAAGGGCCCCACACTTGGTTTCCTACTCTGAGGTCACCATATGTGGTTCTGAATCACCTATGAACAAAGTACCCCCTGCCCCGTACTAATTTTGCACCTGGCCCAGATATTATGTGGCCAGTCCCAGGGCCAAGCACCATGCTGGGCAGGAAGACATGGCCATGAGCGAACCCACATGGCAGACTCCATCAAGGAGCCGGCCTCCAGGCCAGGGAAGCAAAGCAAGAGCCTTAAATAAGATTCAGGGACTGAAGGAGAGGCAGATCTTGTCTATCACTCTCTCTGGAAACAATTCAGAAGCCAGGCAGAGGAGGACATGCAGGAGGGAGAAGGAAAGGTGGGCATCCTGGCAAGCAGGAATCCTACCCCAGGGAGACTGGGGAAATTGCAGGAGTGCCACAGTCGTCCAGGGTCCATCTGAGAGTGTACAACTGGAGAGCCTGGGTCACTTCAGCCTGCAATAAGTGACAGGCAGTGGGGGCGGGGGCGCAGATAAACAGGGTGAGGTGATGGAGGGTGGGAAGGGGAGTTTTTGGAGGAGATGCCACTGACCTGAGTCCTGAAAGACAAGAAAGAGACAGGCTTTTCCAGGGAAAGGCATCCCAGGTGGAGGAACAGCAAGTGCTTGAGCCCTGCAGAGCAGGGAACAGAAACCAGGCTCGGTCCCCAGCCCTGCACACGCCCTCCAGCGCTGGCTTGCTAGGGACAGGCTATGCCACCTCCAGTGCCAGTAGAGAAAAAGGAGGTCATTTTCTTCCAAAGTCTGAAATAATAAGGAGCCAAAGCAGCCCTGTTCTTCAGTAGTAGTCTCTGCTTTTTATCTACTCTCAAATCTTTTGGAGGGATCTTCACAAGCAGGTGAGGCTGGGGGCAGGGGCAGCAGGTCTTGGTGCTACAATTTACATATGAAACAACTGATCCGTCAGTGTCTAAGCAAGGATT
TGCGGCAGCCAAGCCAGCACGCTGCAGCTCCCTCCTTCTCGGGGCCGTGGCCTGGCCCTGCAGGGGACATCGTGGGAACAATAATTGTCCAAGTCTAGTGCTGGGGGCATCATGGGCGCTGCCCCAGAGCCACAACCAGCCCGCCTTTCAGTCAGCATGGTGAGTCTTCCGATGCCCCATGTGAAGAATTGAACTTCTTTTCTGAAAGCTGAGAGTGGCCCCCTCGTGGTGGGCAGGTTCCCAGGGAACGGAAACGCCTTCCCTTGGTTCCCTCCAGCAGAGTTCAGACAGGAGCCAAGATCTGGGTCCAAACAGTGGGTGGAAAACGCCCCCTAGAGGTGTGATGTGTTGGCTGCAAGCCTGGTGGCTGGGCCTGGGGACACCCTCACCAGGTTGCCTTCAATGGGGGGTTCCCCTGAAGCCCAACTTTTAATTTTCTGCAACCACAGGCTACTTTGGTCAGAAGGGAAATAATTAGATCAGAAC
CGGGATGCCTGGGATCCCTTCCTGGAGAGGCAGGCTGTCTCTGGAAAAAGCCTCCATTGCCCACCCGCCAGGCGGAAAGTCACCCTGTTCCCAGCGCGGTTTCAGCATTTAATTTTAAGGGAGCTAAGGAAGCGCGGCGCGCCCCCTGGTGGTGGTAAGCCGCCAACGCACCTGGGGGCTGCAACCCCACCGGACGGGTGGTCCGGAGGGAGGCTGGAGCGGGGAGGCGAGGAGGGGGCTGTGAGTCCTCAGAGGCCCTGGGCCACCACATTTCTGGCAGCGTTTCCCAGACACCCCTCTGCTAGGCCATCCCTGGATAGCAAGTGAATTAACT
GGGTAGAGCTCTGCCCTTGGCCCCAGGCACGTTCCTGAGCCCTGAGTCATGGGAAGGGTGGAGAAGCAGGAAGGGGGTTTTCAAGGACCTTGGGGAGGTGGGAGCCCAGCCCCAGAGGCAAGCAGATGCAAACCAACCTAATGCAAGGATGCCCTCTCCTGGTAATTGCAGGCATAGCAGCGCCAGCCCCCATGGCTGACCTCCTGGGAGCCTGGCACTGTCTAGGCACACAGACTCCTTCTCTTAAATCTACTCTCCCCTCTCTTCTTTAGCAATACCAAGAAGGAGGGTGACCTGATAGCTGCTCAGGCTCGGCTGAAGGACCTGGAG
GGGCAGTGAACAGGGTACCCACACCAGCTAAGGAAGCCTCCTCCATGCTTTGGCAGGTGAGGCAATGTCCAAACGTGGACAGCAGGCAGCCCGTCTTCTCCAGCCTCAGGAGCTAGCTATTCCTCCCAGCATGTAAATCCCCAGGGTCGCTACACCGTACTGGTGCTGAGTCTCACCGACGGTCACGTGTTCTTGCTCACTTTGACCACCAGGGGGCGCAGAACCAAACCTAGGCTCCAGACGCGTGCATAGGACTTGATGCATTTTGTACACTAATCTAACCATTATCTTTATTTTCTAGCCCATTTTTCCTTTCATCAGATTTCTCCAT
GGCAGTGAAGGGACAGCGAGTGGGTCACAGCTTGAATGAATACAGCATGGAGGTTAGGAAACTTGATTTATCCAGAGGCAGAGGGAGGGGAGGGGCCAAAGAGGTAAATGAGGACAGCACCGTACTTCCCTGCAGAACTGAGCTGTCCACCAGGGGAGCCACTAGCCACACATGGCTAGGAACATTTGCAGTGTGGCTGGTCTGAAGTGAGGGGTGTTGTAAATACAAAACGCACTGGAGTCTGAAATTATTTTTTATTCATTACATGATAA
GAAGGGGTATCATGTTACCTGCTCTGCCTGCATCCCTGGGCTGTTGGAGGAGCACATAAGGCAATGTGCATGGAAGGGCTTTGCAAAACTCTGCAAATAGACTGGCCAAGGAGTGTGTATCCAGTGGCCTGGCCTCAGTCTGGCCTGCCAGTGGGAGAGGCGAAAGGGCAAGAAGGAAGCCTGGCCCGCCCCCAGCGGGAGGCTGTGCACCCGTCTGGCCCTCAGCAGGCCATGGGGAGAACAGAAGCTGATCAAAGGCCAGGGTTGTAAACAGCAGGGGAGGGCACCTCTCCCCAGGAAGGGGGACCTGCGGACCAGCTCCATCTGACACCCTCCTGGCCGCCAGCAGGGACTTCCTGCCCTCTAGTGGACATAGTTAGGAGGTGCACCCACTTCTGAAGCCTGCGGGCTTCAGAAGCTGGCTGCGGGCTGCCTGGCCTAACAGCAGCAAGATCTACAGATTGCAGAACGCCATCTGGCACCAACAACTGTGGCATGAACTTTGTTATCTTTTGGAATTCTCAAC
CCCTAGGGGGCGGGAGGGGAATGATATTTGGGGGCTCCCCTGCCTTCCTCTCCGAGCCGCGGAAGGGGAGACGCGGGGAGGAGGTCTGGCCGGCTTTGGGCTCCAGCCAGGGGTCCGCGGAGACTGGTCTCCGAAGGCCTTTGACGCCGGGCATTTCGCGAGCTACGCGCCCCTCTCAGCCGCGCCATCCGCGCCCCGAGTCCAGGCGCACCGCGCTGCGCCGAGCCCAGGCGCTCCGGGCTCCGCGCTCCCGACTCGACGCCCCCGCGCTCCCCCTAGCGGCTGCCGCGCCGCCTCACTCGGTCTCAGGCTCTTCTGTGGCGCATCTCACGTGACCGCGCTGCGGGAGAGGGATGAAACAAGAGGGCGGCTGAAGCCGATCCTGAGTGGGGCCCCAGCAATTCGGAATGAGCCTTTTCCCTCCACCCGCTTCTGCCGACCGGGGCCCTCCCGCGCGGCCTCGCAGGCCTCCCCACCCGCGCCCGTCCCTCCTCCTCCGCTTTCCCTTCTCCCCCGTCCTCGGCTCCGACATTAGGGGCAGGCGGGGCAGGCAGCC
TCACCGTTCACACACACACACATGCCCCTCATCTGACAACTTTGACCTTCACTACCCTCTGCTTTCTCCTTCATTCCCTCTGGAGAGAGAATTCCCTCTGAACACTCCTGCAGTTCCCCCCTGCTTCCCAACAGCTCCCTCACCTGGCAGCCCAGGTACTGCTTTGTCGCCTCCTGGATCAGCCCATCTGCCAGCATTTTAAGGTCCTTGGAGAAGCTGACATTGCACTTAGACCCGTTCTTTTCCTGGAGCAGCAGCTGGAATAGTGGTGCCTCCTGCTGGCAGCATTGGCCACTGCCAGAAACAGGGCCTGTAATGAGGACCCACCATGGGCCCAGAGAGGGAGCAGTAGGTGAGAACTCAGGGAAGAGGTGGGGACCCCAGGGAGGCCAAGAATGAAGATAAGCAGCAGCTTGCACCCAGTGGAGTTGTAGAGCTGGCCTG
AGCCCTCCTCCCCGCTGTGCCTGACTCCTTGGGCGTGGCTCTGATGGCTGGAGAGGACAACCCGCCTCCCTGGCCCACTACTGGATGTGTCTCTGCGGTCCTCCGCGGAAGGAAGCTCCAGGCCTCCGCACTGGGAACCTGGTGTCTGCCTCCCCCTAGTGCCACAGGACAGGATGGTGGCGCCGCAGGCTGCTGTGCAGTACAACATAGACGGCGGCCACTCAAATTCTCCACTACACAGGTCCTGCCCTTCACCCCAGTCATGTCTCGCAGTGAAGCCGGAGGCTGGGCTCACTCCCTGCCCCAGCCTGTGT
CAGCCTGCAAGTGATGCGTTGACAAAGGTGAGTCGACAAAGGTGTGGCGCTCTCCCTCCCCACCTCCCACCCCCAGATGGACTGAACCTGAGACACTCCAAGGAGCCTGGACACCCTTTCCTCCCTAGGTTGCTGCCGGCTATTGCCACTGGAGGGCAACACACTGTCTCCCATGGACAGTGGGGTGTGGAGTGCTGGGAAGGGAGCTGCCTTCCATCACCCAACAGGCTTTTCTAGGAGCTGGAGCAGGGAAGAGGACAGGGCGCAGGCTGGGACTGGGAGGTCCC
CGGCTCCCGGGCACCCCCGCCCCCCGCGGGCGGACCCACCTGCGCTGGGAGGAGGCGCGGGGGACGCGGAGCTGCGGCGCCCGCCACAGAGCCCAGGCGCTGGCTAGAGCGGCGCCACGTCCCGGCTCATCGAAACGCAGCGCACTCTGCAGGCTTGGGGAGGGACTTGCGGCGGAAGAGGCCGGCTCGGAGGCGCGTGCGCGGGGGCTCTGCGCTCGCTGTCCGGAAACGCCTCGTACCTGTTAGCCACCTGGTGTGTACGAGTGCGCACGGGCGACTGTAGCGTGCGTGTGAAATGGGGGGAGGACCATGCCAGTTGGTAACTCAGAGTGCA
CAGGACGCTTTTTTTTTTTGGTGGTGGGTGGTGGGGGCAGACAAAGGAACTCTGATTTTGACCATCATCTCGTGGTGCTCTTGGGAGGCTCATCATTGGTTGGGTCCTCCCCCATTGCCTTGTTGTCTCTCTGCCACAAGATGGCAATCACAGCACAAGGATGGATGGGCTTGCAGCCTCCAGGAAGGAACACTAAGCGTCTGTCTTCCAGCTACAGAGAAGTCTCCCTAATGCATAGTTGGGGGAAGGGGCTTTTAGAGAGGGATTGAAA
AGGCGCGCAGGCAGTGCTGCCCTCCAGCCACAGGCAGGTGGGGGTGGGGCGGGGCGGGGCGGGGAGGGGGAGGGCGGGGGCGTGCACCGCAGGCAGCGGCCAGCCCTGGGCTGATCTAGGGGAAGCCTGCCATCTGCTGGGCACCGGGATCCCTCCCGGAGCAGGAGTGCCACCTCCACGCAGATGGAGTTTGCAAGGGGCGGTGCCGCCATCTTCACAGAGGCTCCGGGCAGCTGGCGGGGGTGGGGGGATGGTTGGGGGGGCCGTGTTGGCCAAGCCCAATTCTGGGGT
CCCCTCACCCTCTCTTCCTCCAAGACCCCAGCTCGGTCCCGGGTGCCACCTCCTCCGCTTCTGGCCAGGGCCGCCCCATTGGGCGGAGACTCTCAGGTGACCTGGAAGGCCTTCGGCCTCGGGGTCGGAGCCGGAACGGAGCCTGCAGCTCCGCCGTTTTCCACCAGGGCGCGCGCCTGCACCACTTCCCGGAGCAGAGCGGCCTTGCGAGTCCCACCTGGCTCCCTGTCCTACCCAGGCGCCCATTTGAGGCCTGACAAAGGCTGCTAACCCCACGGAGTCACTGCGGGGAGCTGGAGCTGGGGGTGGAAAGGATCCCGCG
ATGGTGGCAGGGAGCAGGGGCCTTCTAGATGACACCCTCCTGGGCCCAGGCCACAGTCAGCTTGGCGAGGCCCAAGGCTTCTCCCGCGGCTCCTCCCACGGCCCAGATGGGACGCAGGCCGATCTAGGCTGTCCCGCTCGTGCCCCCGTGTGGCCAAACGCTAAACACCAGGAGGGTGCAAATGGACCTGGGCAGCTTTTGAGCCTGCTGCACCTGTCACCCGCAGGTCAGGGCCAATGGAGTTCAGGACGTCTGCGCACCAACGACTCAGACCACAAACCTGTGCCTGAGCAGTGGCTGGCAAATATTTAGGG
CCTGAGGTCATGTCACTCATATCTTGTCAACCCCACACAGCCAAGCAGAGCATCTGAAACTCATTCTGTCCCTAGAGACTGCTGGTTGGGTCTGGAGATGTCACAAGCACTGACATGCTGAGCAGAAGGCCCAGCAGGGTCTACACCAGCAGGGGGCGCAGTGGGGATGGAGACCAGTGTCCATGATTCAGACATGTATTCGGGATGCTCTGTGTAGCCTTGGGGATTGGGGGAGCACGCTGAATCTGTGGAAGTTTTATGTCCTTGTAGCCCAGCACCTCCATCCCTGCCTGCTGACTCAGACCTCAACATGTGTCCCATGGA
TGAAGACGCTGTGATTGGAGTCTTCGGCATGGTAGCAGAGGGACCCAGGGGAGATGCCTGGGCTAAGCCTCCTCGGCATACATCGGCACTACCCTGCTGCTGCCCTGAGCTGCAGCACCTGCTGTACAGCAAGAGGTTTAGCCCCACCTGCCGGGGAGGGGAAGAGAAGTTTCCCTTCTGAGGGAATGCTCCTCCTTGCCCACCAGTCAATTCCCGGGGAACAGTGCCTAAGCTTGACATGTATGACTGGGCTGGGAACCCTCCCCTCCATCCTTCCCCACCTGGACTCTTTGGATTCCCCACT
GGCCAGTCTAATTCTGTAACGTGGGCTTCACTGTCGGGTCCAGCCCACTCTCCAGCCCACTCCCCAGCCCAGGCTTCTGAATGTCTTTTGGCCAAGGCCAAGTCTGTCCAGGGTCGGGATGAGGAGAAGCAGTTCCCCCACATAACCTGCAGGTGGCACTAGAGCAGCGCGGGAGCCGAGGGTTCCGCTCCAGCCTTCCTGGAGACCCGGGTAGGGCTGGCGTATGGCGAGGCAGAGGTGGTGCACCCCGTTCAGCTGGGCAGCGGCACGAGCGGGACTGCGGATCAGTTCACACCGTTTAAAATAGGCACATGAG
GGCTACCAATCTTCCCAAAAAGGTGGGGCTTATCTTTTCTCCAAATAGCCAGTCCCACAGCTTCATGGGTGCATCTCAAGCCTTAGCCCCAGAAACACAGCTGCCAGACCCACCTGCTCTCCTCGCCCTCCAGCAGCTGGCGGTAGGTGGCGATCTCCACATCCAGGGACAGCTTGACCCCCAGCATGGCCTGGTAGTCACGCAGCAGCCGGGCCAGCTCCTCCTTGGACTGCTGCAGGGCCTCCTCCAGGTCCTGCAGCTTCTGCCACGCATCCTGGAGGGCCTGCTCGCCTC
GGCAGCTGCAGGCGGCAGCTCCTCTGATCACAGGAAAGGCCGCCTTGAAGGGAGGTCAGAGACTTGGGTTTGGGAGTCAGCTTTCTTCTCCAGTCTGGGGGAGGCGCCTGGACGCTTCAGCGGTCTCCTCTGTACGTGGACAATCCCGCCGCGCTCTTCCCTGTGAGCCGCCTCTTGAGGGGCGGCACTGAGCCCGCGCCCACCGGCGCCCTCTGGAGGTTGGAGGGTGACTTGCAGGCGCTGTGCACAGATTGCCTGTGAGACGCAGGTGCCGATGGGAACAGGTAGCTCTTCTGCACCCACCACCGTGGCAGGTGCCGGCGGCCGAGAAGGACATGTGCAGGCCTCTTGGGACCCGGGCTGGAGCAGGCACACAGACGCGCATTTGCATTAACCCTTGCTTTATTCCAAGCCCATGTGGGCCCTGAACTCACCCTCCACATGTGCTTTTCCTTTCTT
GGGAGACGCTCCTCCCGGTGGGTGGGCCGGCTTGCTGAGAAGGCAACTAAGGCCAGAGCCCCTCGCCACAGCGGCCGTCCCGCATCTGGGCCTCCTGCGTCCTGCATCCCAGGCCTGGGGCGCAGCTGCACCAGGCGGAGGTGGCTGTGAGCACACAACGCCATCTGGTGGGAAGATGGCAGATCACAGCGAAGGAAGCCAGCTCAGCCCCACTGCAGCAGGGCAGGGGGGCTCTAGGTGCTCCCCCAGGCTCCTGGCAGTGAGTCCAGGCAGCAAGCGGCCAGGGCAACCAGGAGCCCGAGGAGCATTTAACCGGGCGCAGCCCCAGGAT
AACAAAATTAAATTTAATTAAGTGCTTAGAACAGTGACTGGCCCAGAGCAAGTACTGCAGACGTTTGTCAGCCTTTGTTACGGCTGGAATGTCAACAGCCACTGCCCATTCTGGCCGCGTTGCAAACTCCGACTGCGTGCGCCCCCTGGAGGGTATTGGAATTCCTGCACCTGTGGAGGGTTGCTTGCTTTCTTGGGCTTCCTCAAGGCGGCCTTGTGTTGGTAAGCTTCCCATTGCCAATGCTAAGTAATGGAAATTCCTGTTAGTTTAGCTTCGTTATCAT
CAATGCTGCATGGCCTCGCCACCAACTCAATCAAAGACCTCAGGCAAACTGATAGTGGTCTCAGAATCTCAGTTTCCCTATCTGGCATCAAGACCTTCTGGTTTCCAAGTTGCTGGGGCCGCAGGAGTGTTCCTCAAGCTGCCACTAGAGGGAGTGTCTCATCCACAGGCCAGGAAAGAGGGCCCTTCTGAGCAAAAGGAAGCCCCCAGCCACCCTCCCAAGGCTCCGATTCTCAGGGCTGGGGTAGCCGGAGCTGCCACCTATATTCCCCCAGCGCAGGAAGCAACAGAGGGGAGCAGTGTTCCAGCGCCACACAGCTCTTGGGGCAGTGCTGCACTCTGGGCCTCTGGGGGCTCCTGTGGGCATGGGCTTGTCTGCCCAGGTGGCTACTGGGAGTGTTGGGCCTTGGGGATCCCCTGGGGCTAAGGGAGACCCATTCTTGCCTCCCTGGCCAGGCTGGTCAGCCCCTGTGGGGAGTATCAGGAGACTGCAAGA
TATACCAAGAACCTCTCACCACAATCAAGATAATGAGTATGTCCATCACCTCAAACGTTCCCTTGGGGCAGGTTTTTTGAGGGTTCCCAGGTAGGATACCGCTCACCTGCAGCCTGGGTAGGAACGGCCAGAGGGTGGTAATTTCCCATATGGCCACTAGGAGGCTCTGTGGCCCCTCAAAACTGTCCCGTCAGGACCGCTCCTACCCCTTAAGGAGGTCTTAACTGCCTCGTCTCCTGATTTAGCGAATGGCTCTGATATTCTTCAAGTTGCAAAGCCAGATCCACAGGATCATTCCTGACAGCTCCTCTCCCCACCACCCTTGTTCCACCCACCCTTGATCCCCTCTCACTTCTCCTTCTATTAGACAGTTCTATCCACCTCTCTCCCCAGCATCTGTGCCTAGTGGACAGCAAAGTCCTATGGAACCAGGGCCTCCATGTGCAGACAGTCCATCTGCAGCCTGCAAAAATGCAGATTCTGTAGCAGGAGGGCTG
TCGCTCTTCTCAAGGGAGGGTGTACTAAAGGAGCCTCATCTCACTCCCCCTGTGCCATGGAGGCCACACCAGGTGAGCACCCTTGGGAGGGAGACGCATAGCCTGACTGGGGTGCTAATGGGTCCCCGGCACTGGGTTCTCCACATGAACAGTTGTGTGAATCCAGGAGGCTCAGATCACGTGCCACAGCGCCACCTACTGGCCTGTGAACAACAACAGCATCCTGTTGTAAAGTCGGCAAACAATCATTTAAAAATTTTCAGGCCAGGCGCGGTGGCTCACGCCTGTAATCCCAGCACTTTGGGAGGCTGAGGTGGGCAGATCATAAGGTCAGGAGATCGAGACCA
CCTTTGAGGCCCCTCCCTGTGCCCTGTCGCCTTCTGTCCATTTAGAGGAGTGTGTATGTGAGGAAGATGAGGCAGAAGAAGCCAAGTATGGGCCCCGACTCCCCTATCAGGTGGGAGAGCTGGGGACATAACTCCCAGTGGGCACCAGGAGGCAGTGCAGCCCCAGCATCAGGCCCTTCCCACAGGGGAGCCCTGGCTTCAGCAGCTGCAGAGGCAGTAAACTCCTGGGGCTAGATCAACGTTTTTGGATTTTAAGAAGTAAAAGACGTTTTGAGGGTCATG
TGACAGATTTCCTGCCATCACCAACCCCTATCCAAACCTGCTCTTAAGTAGAAGCGTCAAGTACAGATCTGGTTCTTCTGTTGCCGGTGATCAGATGTCCTGCAGAGCTGGGCCGAGGGCGCCCCCTGCCGCCAGTCAGCAGTCCAGCTCTGGGCAGCCTGTGCGGCTGAGGGCAGCAGTGGCTCAAGCTCCCTGGTAGGTACTCAGAGAAATGAGACGAGGGCGCAGGAAAATCAGCCCAAGAAGTGAACCCGGAACCTGGTCCTGCGTCTCCCTCAGGGGGGCATG
ACTCCCCTCCGCTCCTTCCCTGCTGGAAAGCCGGCATGTGACCTGCGCCCTGTCAGTCAGAGGCTTCAGCCTGGGTCAGTCAGAAATCACTTCTGGAGGTGGAAGCCGCGCTGTCTCAGGGCCGAGGGTGCAGCATCAGCCATGGCGAGCTCCCCCTGCAGGCAGCATCGTGGTGGCATTCGCACCAAAAGCTCCTGTGGCCGGAGTGGGCTTGTAGCAGTTCTGGGCTGCCTGCCACACTCGGTTGCCTCTTGTTTTCTGCGCCTGGTTCTCCAGCTCTGGCTCTGTGTGAGCAAGACCATATCCCATC
GTGACAAACGCTCAGTCCAGGATCTCTGCAGGTTCCTACACGGGAGCCGGAGAGCGCCTGCGCGTCGGAGCCTCTTTGTTGCTGGGGCGCTGGGGTCCAGCTGCGCGTGCGCAGTAGGCCGGCACCGACAAGTGCGCTGCACCAGTGGCACCGGCTGGGGGCGAGCCGACCTCGAGCAGCCGCCGCCGCCGCCGTCGTTGCTACTGCCGCAGCGGAGTTCAGAGGGCCCGGAGGTGGGAGACTTCCCACACGGTGACTGAGATGTCGTCCACTGCGGCTTTTTACCTTCTCTCTACGCTAGGAGGATACTTGGTGACCTCATTCTTGTTGCTTAAATACCCGACCTTGCTGCACCAGAGAAAGAAGCAGCGATTCCTCAGTAAACACATCTCTCACCGCGGAGGTGAGAGGGGTCCCCAGAACCCGATGACGGAGGTGGGGGAGGCTGAGGGTCCTTTGCGGCTCCGCAAAAGGCAGCCGGGTGCCAATCCCTGAGAGTTTGAGGAAGAATGGGGTTGTGTGAATTGAGGGCTCTTCCGGAGGTGAAGGCTGTGTGAAGGGAAGGTCTCCTGAGGGGAGGGAAGGAGAGGGATTCCCGGTCAGAGCCACGGCGGGGGTCTCTCGAGGGCAGCAGTGTGAGGGGTTCTCTGAAACGGGAAAGACACGGTCGAGAATGAAGGGTAGGTGGAGCGTTTCTCGGCGGATGGAAGGATGATCGCAAGGTCCCTTCCTAGCAGCAAGACACAAAGGGGGAGCGCCGTGCAGAACCGAGGGTACCCCGCGGGGGGCACCGGGAGCACACTGCTCCGAGCGAGCTAGTGGCTGAGTGGATGGGAAGAGCCGAGGCGACGAGGAGGGCTGGGGATTTGCATGAAGCTGGACGAGCTGTAACCCCTTGTCTGCGGTGCTG
CCTCATCCTCCCCAGGTACCTGATATGGAGCTGCCTCCAAAGAGCCCCTTGGAGGTCCTGAGTGCTCCCTGGTGTCCTGAGCCATTCTTGCTGTCCTGAACACCCACTGGTGGTTCCTGAGTGCCCCCTGGTGGTTCTGAGCACCCCCTGGTTTTCTGAGCGACCTCTGGTGTCCTGAGCCCCCCCTGGTGGTTCCTCAGTGCCTACTAGTGTCCTGAGCGCCCCCTGGTGGTTCCTCAGTGCCTACTAGTGTCCTGAGCCCCCCCTGGTGGTTCCTCAGTGCCTACTAGTGTCCTGAGCGCCCCCTGGTGGTTCCTCAGTGCCTACTAGTGTCCTGAGCGCCCCCTGGTGGTTCCTGAGCGCCCCCTGGTGGTTCTGAGCACCCCTTGGTGTCCTCAGTGCCCCCTGGTGGTTCCTGAACCTCCCCTGGTTTCCTGGGCACCCTCTGGTTTCCTGAGCGACCCCTGGTGTCCTGGGTGACCCCTGGTGGTTCCTGAGCGCCCCCTAGTGTCCTGAGCATCCCCTGGTGGTTCTGAGACCCTACTAGTGTCCTGAGCGTCCCCTGGTGGTTCCTGAGCGCCCCTAGTGTCCTGAGCATCCCCTGGTGTCCTGAGCGCCCCCTGGTGGTTCTGAGCATGCCCCGGTGGTTCTGACTGCCCTCTGGTGTCGTGGGCGCCCCCTGGTGGTTCCTGAGCATCCCCTGGTTTTCTGAGTGTCCTCCGGTGGTTCTGAGCACCCGCTAGTTTCCTGAGCATCCCCTGGTGGTTCTGAGAATCCTCTGGTGTCCTGAGCACCCCCTGGCAGTTCTGAGTGCCCCTTGGTGTCTTGGTCACATCCTGTGGTTCTCAGCACCCCCTTGCCACAGTCTCATGAGTGCCCTTTGGTGTCCTGAGCGCCCCCTGGTGCTTCTGAGCACCCTCTGGTGTTCTGAGCACCCCCTGCTTCTTCTGAGCGCCCCTTGGCGGTTCTGAGTGCCCCCTAGTGTCCTGAGTGCCCCCTGGCGGTTCCGAGTGCCCCCTGGTGTCCTGAGCTATCCCTGGTGGTTCTGAGTGCTCCCTTGTGTCCTGAGCGCCCCCTAGTGATTCATAGCACCTCCTAGTGTTCTGAGCGCCCCCTGGTGTCCTGAGCACCTCCTGGTGGTCCTGAGCCCCTCCTGGTGGTTCTGTGCACCCTCCCTGATGGTTCTGAGTGCCCCCTGGTGGTTCCGAGTGCCCCCTGGTGTCCTGAGGGCCCCCTTGTGGTCCTGAGCGCCCCCTGGTGTCCTGAGCCCCTCCTGGTGGTTCTGTGCACCCTCCCTGATGGTCCTGAGTGCCCCCTGGTGGTTCTGAGCGCCCCCTAGTGTCCTGAGCGCCCCCTGGCGGTTCCGAGTGCCCCCTGGTATCCTGAGCTATCCCTGGTGGTTCTGAGTGCTCCCTTGTGTCCTGAGCGCCCCCTAGTGATTCATAGCACCTCCTAGTGTTCTGAGCGCCCCCTGGTGTCCTGAGCACCTCCTGGTGGTTCTGTGCACCCTCCCTGATGGTCCTGAGTGCCTCCTGGTGGTTCTGAGCGCCCCCTAGTGTCCTGAGCGCCCCCTGGCGGTTCCGAGTGCCCCCTGGTGTCCTGAGCTATCCCTGGTGGTTCTGAGTGCTCCCTTGTGTCCTGAGCGCCCCCTAGTGATTCATAGCACCTCCTAGTGTTCTGAGCGCCCCCTGGTGTCCTGAGCACCTCCTGGTGGTCCTGAGCCCCTCCTGGTGGTTCTGTGCACCCTCCCTGATGGTTCTGAGTGCCCCCTGGTGGTTCCGAGTGCCCCCTGGTGTCCTGAGGGCCCCCTTGTGGTCCTGAGCGCCCCCTGGTGTCCTGAGCCCCTCCTGGTGGTTCTGTGCACCCTCCCTGATGGTCCTGAGTGCCCCCTGGTGGTTCTGAGCGCCCCCTAGTGTCCTGAGCGCCCCCTGGCGGTTCCGAGTGCCCCCTGGTATCCTGAGCTATCCCTGGTGGTTCTGAGTGCTCCCTTGTGTCCTGAGCGCCCCCTAGTGATTCATAGCACCTCCTAGTGTTCTGAGCGCCCCCTGGTGTCCTGAGCGCCTCCTGGTGGTTCTGAGCACCCTCTGGTGTCCTGAGGGCCCCCTGGTGGTTCTGAGCGCCCCCTGGTGTCCTGAGCCCCTCCTGGTGGTTCTGTGCACCCTCCCTGATGGTCCTGATGCCCCCTGGTGGTTCTGAGCAGCATCTACCACATAGTCCCCTCCTGTCTCCCTGCGGTGAGCTTTGTGTCTGGGCTCACACAGGGTTTCCCTCACTGTGTCACTCACAGTAATACATGACCTTGTCCTTGGCTTTCAGATTG
GCATATCTGTGAGGAGCAAGAGATGACGTGATCCAGGAGCCTCCCGGCTCCACATCCCACAGACGCCCTTTCTGATAAAGGAGCCGGGCGGGCACCGCGACTGCGCCCACTGGAGGCCCTGAAGTAGCAAGGCTCCTGGAGCGCGTCCTGCGCTGGAGTCCTGGAGGATGCCACAGATCTGGAGGGGGTGGTGGGGTCCTGTCCCAGACTCGCCTTAAACGCTGCGAGGACAACGACCCCCCCAGCCCGCCTCCACCCTCCAGCCTGCCTCAGGCAGGAGGCGCAGTAGTCCCCTCTGCAAGCTGCAGATTCCCCACCCTGGCTCCAACTGACCATAGTTGAAATCGAGCTGGAGGCGACAACAACATCCTAGAAACCTGAGTCCCCGCCTCAGGGTATTGATGCCCTTTACTGATTGTAAAGCCAGTGTGGAACTCTGCAGCCTTGGCTCAGAAACGCAGCTGCTGAGTGTCCTGGAGCAGGTGCGACCAGAGGACATTGGCAGGGGAGCAGTGCCTCCTGGTGGTCAGTGCATGCTGGCCTCAGTGACGGGAGAACCTTAAGGCTGGTGACATTCAGTACCCAAGCAGGCAAATCACAGAGGTGGCTGGGGGTGTGCAGGGCTAATGGGCAAACTAGAGCAATGGAATAATGTCTTTCCTCTCAGATAGGGAAAC
GGCCAAACGGAGAGCGGAATCCTGAGAAGACCAGCTTTTTACTGGGGAAAGTGTTTTTCAGTTCTCCCCAGCCAGCCTTAGACAGGGGTCAGGTTTCTAGAGGCTGGCAGGGTGGACTGGGAAGGGCCGGGCTGCAAAGTCCCCTTGGCCACTAGAGGGCAGGGTCTGAAGAGAGCACACAGCCATCTCCCCGGGGAATTCCCCACCCAGCAGAAGAGACTCATCGCTGCCTAGCAGCCCCAGGACACGCTCTAGCCCAAAGCCGAAGAATGATCCCTTCCTGGCATGTTGTAGACAGGGTAGGTGCCCTTAGCCCACCCCTCCCCCCACAGCCCGCCCAGCCTCCTCTGCAGGTAGATGGCGGTGCCCTAGAGGATTCCAGCTGAGGAAAAGGGGTG
GCTGGTATTTTCCAGGAGCAAGGAGGTGGCAAACTGGATAAACAAGGGTGTCTAGGCTTCTGTCTCAGCTCCCAGCAGGCTGCAGGGCTCACCCGGGACAGCTCAGTTTGCCTTCCCTGCAGACTGGGGCTGAGCCATGCCTTGCTCCTGCAGGGCCTACAGCTGGGGGCACTGGAGGTGGCCCGGGAAGGGTCATTAGGAGCTCACCAGCCAGGCAACACCCGCAAGGGCTTCCATCTCCGAACACACTGTCTTGAAGTTCTCTGCCCGCGAAGTGGGGTGGAAATTCAGCACCCCCCCGAGCAGAGCCTGGCCGTGAGATAGATGACTTGCCCTGTTTAAAGCGGTGCCCAGGGACAGCCTCCACGTCACCATCACTCAGGCTCCCTCTTGCAGCCCCTGCTGGCAAAGTGGAAATGTGGCTTGCAGAGTTGCATCTGAAGCCAAGCAGAGGGTGGGAACGGAGCCAAACTCATAACTGAACCACCAGCACCCCCGCTGGGCAGCCCCGGCAGTGCACCCTCGGGGTCCTTCAGCGGAGAGGAGCTGGCCCCACCTGCCAGCCCCATGGTGCTCCCAGCCAGTGATGAGGCATGGCGGGGGCTGCTCCTCTGTGGCCTCCTATTAGGGCAGCTTTGGCTGGGATGTCTCTGAGGCCAGCCGACATCTCAAAATGGCCCCGCCATCCAGGAGGCCC
CATAGACTCTATGTCTCTCTGTCTCTCTCTCACACACACACACACGCACGCACGCACGCACGCACGCACACAATGGTGCCCTAGGAAGAGGTAACAAGCGCTGGCAAAATAGAGCAATTCCTGCTGTAACCAGCAGAGGGCAGTGCAGTGCCCGCTGTGGGTGAGGGACGACAGCAGCCTCCACCAACTCAGGAAGCACTTGTGAAGCACCCAGGACATCCAGAAAAGAATCACCTGGAGTGCAAGGCAATTATGCAGAGGACTTGAGGTACACAAA
GAAAGGATATTGGAATTTCACATTCCTTGGGAAGTTAAACAAGCAGGAACAAAGGAAAGCTCTGCAGCCATGGCCACAGCCAGAGATGCAGCACAGAGCCTCCAGGTGAGGACACGCTGCCCCTACCCTGACACGTGCACCCAGCACCGGACCCACCACCAGAGGGCACTCCTGCTGCTGCCCTCCAGGAACTCCTCCCTATTTATGCCTCCGCAGCTTCTTTAACTCCAGATTTAAAAATTCCAGGCACTACATTAGATAGACCTAATTCCATGGGAGCTACAAAA
CTCTTGAGTTCAACCCAGTGAATATTCCCTGAGGACCTGCTGTGTGTAAAGTGCTAGAGGATCCGATGGCGAATGAGGGGTGGACCCTACCTTGGAGGGAAAGCTGGTCCCAGAGTGCCGGCCTCTCTGTGCAGGCGCTGCCACAGCCACTAGGGGGCGCCACGCGTCAGAAGGTATCATCCCCTCTGTGTTACACTAGTGTCCTCTGATGGGGGTTTCCAAAGAGGGAACCCACATCGGCTGGGCTTTGCATTGGGCAGGCTTCATCTGCATCCTGTTGGACGGTACGGTAGACCTTAGAGTTTA
GACACCTCCCCCCACCCCCCACCCCCACCCCCACCCCGGTCTAGTGGGGAACTCCAGCCACGTCCTCAAGCACCTGATCTAAGACAGGCGGGAGGCAGAAGGCTGGGTCAGCTGTTGGTCTCCCCCACAGCCACCAGAGGGCAGTGCAACCCTTGAGCTTGGAAGGCCTGGACCAGGGTCCGGGGATCCCTGCAGGCTTTCAGGGCAGGGATTCTACCTGCGTCAGAATCCTCTGGGCAGTCTCCCGCCCTAAAACAGCCTGATGCAGGCAG
CTGGGCTCACGCAATCCTCCTGCCTCAGCCTCCCAAAAAGTGGGGATTACAGGTGTGCACCCCCATGCCCAGACGGTAGCCGGGGTGTGAGCTGAGGCTCCAGGCGCAGGCAGGTGTTCAGGAGAGTCGTGCTGTGTCTCCATCCCCCGTAGCCAGGTGGGAGCTGCAGCTCCAGGGGCAGGCAGGCCTGGGAGGCAGGTGTTCAGGAGAGTCATGTTTCCATCCCTACCCGACTTGATTTCTGGAAGGTTCCCTTTGCTGGGAGGTGCAGCCCCCTTCAGACCTCTTT
TGCACAGAGGGTTGTGTGGTGCACAGAGGGTAGCTGGTTTTGCAGGTACAGTATCAGGCATCTTGAGAAATTAATAGTGGGGAAGGAGAGCCCACTAAGGTGGGAATGCTTGCCTGGGACACCAGCCTGGCCTGCCTGTCGCCTCCACCAGGGGGCCCCCCTGCCCCGGCCCCTCTCGGGCCATTGCATCCTGTCCCTCTGGTTGCTTGCTTGGGGCTTGCAGGACATGGTGGACTCTGCAGGCTGCTTCACAGTGCAGTGTGTTCCTGCTGCTCCTTCTGAAATGTGACCTACCATG
CTGGCAGCGGCCTGGGTATGGCTGGCGGCTGAATGGTCAGAGATACGAGAGGTGGCCACTGTCCCCACCTTTGGCCCCCTAGCCGGCATTCGTACATTCTGTGCTCAACAAACGGAAGCGGCAGCTGGAGCTGCTGCTCCGGGAGGTGGAGTGGCCTGGCAGAGGGCACATGGCTGCCACCTGCTGCAAGGTGAGCTGGTCTGCAGCCTGGGCCCACAAAAGGCCGCTCTTGTGCAGGACACACCGCTGCCCTTGACCCTCTTGCTCCCCCGCCTGCTGTGCAAAATGCTCAGGTCCCTGATCTCGGGCTTTCCTGGCAAGTGCACTGTGGTGGGGAGGCAGCAGGGAGGAGG
CCCAGCCTTCCATGATGGAAGCAGAAATAGCCGCATCCTCCTTTTGCAGCCTCCCTGGCAATAGAAGGAGCAGGTGTGCACAGGGTTTATGCTCAGCAAGCCGAAGCTACTGCCTTGGATATCGGGTCAAGTGTTAGGGAAACAAAGAGGGGGGCACAGTGGACAATGTTTTCTGGTGGTCTTGGCAGGGGTTGCAACTGCCAGCTCCCGGGGCAGTGGGGCTGCAGTAGCTGCGGGGGGCGTCTTGAGCTTCAGTCCCCCGGGATGTTGTAGATCCCGTGCTGTGGCCTCTGCTGCCCCCTGCTGGCAGCTTCTGTGTGTTTACCAGGCCGGTTGCTGGTGTGATTTTGACTGTTGCGCTCCTCTGGAATTCTGAGCCTGGGTTCTCCATCCTTTCTGTGGATTCTGAGAGCTAACCAATAAATACGTTTATTTTCTGCTTAAGGTCAG
TCACCAGTGGGACGCAGAGACTCAGGACTAGGAAAGCACTTTTAAAGCGTTAAGGGATTGCGAAGAGCTACGGAGAGGCTTCCTCAGGGCTATACTGGGTCCACCTCCCCTCATGGACCGCGGGCGCGCTCTGGCGGCCGGGCCGCTCCAGGCTGAAGCCGCCGGACCACGTGTGTAGTCGCAGCTGCCATCTTTCATCCGGGCATCGGCCATCTTGGTAAAGGCAATGTTCTAGATTTTCGCCTCTGCCCGCCCCTCCTGGTTCATCAACATATTAAAT
TGTTTCCTCACGGAGGACTCGGCCCCAGGTTGTCACGAAGCCGCGACCGCGCCTCCCCGGGGTCCTCAAGGAACGCAGCGCTCTGCCTCACTGCAGACAAGGCAGTCCGCAGGCGGAACACGCATGCGCGCCGGCAAGTCAGCCAGGGCGGGTTCGCGCGCCCTCTTGCGGCCCTCTAGGTGCAGTGCAGGGAGCTTTGCGTTTTAGGGACTTGGGCTCCCTCCGGCCATCCTCTATTGCTTTTTGGTATTTTCAGTAGAGACGCGGTTTCGCCATGTTGGCCAGGCTGGTTTGGAAGTCCTGACCTCAGGTGATCC
TGAGGCCCAGAAGAGGGCCCCTGTCTTGCTGAGGTCTTGCTAGCCTAGGTGGGTAGTTTCCTGGCTGTGGAGGCCTGGCGAGGATGGGCTCTGCCTGGCTTTCACGGGTCTGTGCCCCGCAGTGCTCCACCACCTGTGGCCTGGGTGCCCTCTGGAGGCCGGTGTGCTGTAGCTCCAGCCGGGATGAGGACTGCGACCCCGCTGGCCGGCCCCAGCCTGCCCGCCGCTGCCACCTGTGGCCCTGTGCCACCTGGCACTCAGGCAACTGGAGTAAGGTGCATGAGGATGGAGCCAGGACAGGCATCCCCAGGGCATGGGGTGGAGCCCTGGTTCCCCACGGCCTGTGTTCCGAGAGCGGCAGGGAAGGGGAGGGCTCCAGGCTGCATGTCTATGTGCCTGATCGCACC
CCCCCCTACAAGATGATCCAGACCATTGGGTTGTCGGTGGGTGCCGCTGTGGCCTACATCATTGCCGTGCTGGGCCTCATGTTCTACTGCAAGAAGCGCTGCAAAGCCAAGCGGCTGCAGAAGCAGCCCGAGGGCGAGGAGCCAGAGATGGAATGCCTCAACGGTGAGGGGCCCTGGACGGGGAGGTGGTGCCCGTGTGCGGGAGCTGAGCGCCCTCCCGCGGCCACGGAGGGGAGAGCGCCAGCACTCTGGAAACCGAGCGGCTGTTGCTGGGTCCTGGAGCTGGGACTGCCCCACCCCTAGCGGGAAGCCTGGAGTTGGATTCCCAGGGCCTCGTCTTCTGAGCAACCTGGCTTGAGACTTCTTCAT
TAAATATTGCTCCTTTTCCCCCAGGGATGGCGGGACCAGGCTTTTTCCGGAACCTAGGGGTGGTGGCTTCTGGAAGGCTAACCACGTACGTCAGCTTTTGCCGGCCTTGTCACTTACATGCCGGTCAGTGTTTCACTGCCACCTTCTGGTAGGCCTTGGCATAGCACCTCTTGCTTTTGAGTGACTTCCATCCAGGCCCTGGTGTGGTCCCAGAGGTAATGAGCGGACTGAGCTTGGACCAGAGCCCCAGTCATCCAACTCAGCATTACCAGCTCTTCTTACTCGCCAGACT
GTATATACTCCTAGCAATAATATGTAGGGGTTCTATGACTAGGAAATTTGGGGAACTGTCCCCCTGACCGCTCCATCCGTAACTTCTGCACACCTTTTGGGGTACGCCGCCGACCTGGAAAGCGTTGCAGGGCGCTCATGCTGCCCGCAGGTGGCGCCACGTGATCGCGAGCCGCAGAGAGCCCGTACCCTAGGAGTCTCGAGGCGCGAGGACTGCTGGTCCGCAGCTGTGCCGGGGCCACCGACGCCGCTTACCCCGGCGGAGCGCCGCGCAGGTGGAGTTGGGGACAGCGGCCGGTGCCCCGGCTTTTTAGG
GTGGGAGATGCAATCTACTCTCACAGGGTTCTCTCCCACCCTGTCCACAGGGTTTCAAGGTGATGACCCAGCCCCCTGCAGTTTTATGATTTCTTACGTGCCTTCAAGGCTGCTGGGTGCGTCGGCCTTGTCTGGCTATGACTGGCCACCAGGTGGTGGCCGTGGGCCGTCTGTCCTCCTGAAAGCTTCGAGGGCAGAACCTGCATAATGAACATTTTGGGATGAGGTGTGAGGGACAGTGTCTTCAAAAATGCCTAGGGGGCTGCTCCAGGGATGCTCTAGGCAGTCTTCACTCAGCCA
AATACAAGGTGAAAAGTGACTGCATAGGCAGGGCACGAGCTTGAGTTCCCATCTGACAAGAGGGGCAAACTAGGTGAAAACTTGCAAGAATGGAGTTGCGGGCGGAGTGTGTTGCAGGTCTCCAACTTGTCACGGAGTTTGTGCCCACCAGAGGGCGCTGCCTTAGACACTCCCGTTCCTTTCTCCGCCCGCCCATTGCTCCCTTTCTCCCTGCCCTGTGCCGGGCTTGTCGCTCTATACACAGGCCGGGGGTTAGAGGGGTCCCCACAAGAGGAAAGCGAAGGGCAAGCTCAGACGCA
TCTTCGACTTCCAATCCCTTCCTTAAGCTCTTCCACATCCAGACAATCGGCACTGTGAGGGTTAGGGGGCATAGGTAGTGGGGAGAGGGGTTGACCCCACTGCTGCCCTGCAGGCGTGTGCAAATGCAGGCATGCCTGTGTGCTCTGTGTGAGTGTGCAGGTCTCAGAGCCAGGGCTTGCGTGGAGTCTCTCTACCCTTTCACCCTCCTGGAGGCCTCTCAGAGACCCAGCAACAGAAGGCAGGGAAGCCCAAACTCCCCAACTTTTTCCCTTAGCTGCGGTTCTGCTGGTAACCATTAGGGGTCACTGTTGCTTCAGTCACCAATGCAGGGCAGGGGAGGGGTGGGGCTCCACACAGGTGGTCCTTGCTGCCCACCCTGGCCCTGTGGGGATAACAGGGTAGTTGTTGTCATAGAGACGGCCTCACGCAGACTCGTGCCCACTCCACTCTGGTGTGAGGGAGCTGTGGTTTGCAGGACAACTGCTGGCGGGCGTGAGCAAGGGTGCACAGAAAGTCTCATCTCGCCAGACCCAGAGTGTGTGGCATGTGTGTGGCATGGCAGCTATGCCCCAAGCCCCTGGGGGCAGGAAGCTAAAGAGTTCTGAGCCTTGGGCAGCCCCTCCCGCTGCCACC
GTGAGGGACTCTGCTCCGTGGCCGCCAGTGTGGGCTTCCCGGGCTAGCTCTGCGGCGAGGTGGGGGAGCCGAGTACGAGCCGGCAGAGGTGGGGCCGGCTGAGGGCGGAAGCGGCGGCGACGCGATTACGAAACCCGTCCGGCTCGGAGCCCGGCGCACTGCTCCCCTCTGGACTGCGGAGGCACTGCACTGCGCGGGACGTGGGAGGGTGCCTCTGCAGCCCCTCAAGGCCGCCGCCCCTGCGGGGAGAACTGGAGAATGCGGACACCTAGATGAGGCCCTGGCACCCAAGCTGGGGCCCCCGGAATCTCACGTTCCCTTTACTCGCCAGGCATTTCGGGGCAAAACGAAGCGGAGCCCCCCAAACCCCCAGACCTAACCAAGTTCA
CTGCCAGAGGTGATTCCCTCTAGACGTGGCAGGAGCCATTCCCTCTGGCCTGAGCCACCTCAGCCCTCAGGATCATCAGGCCCCAAGTAGTGCCCCGTCCCAGGGTGCCTGGCCCCAGCCTGCTCCCAGCCCCATACAACAGGCAAGAAATGTGTCTGTCCCTAGCGCCTCCTGGTGGCCCAGCCCTAAACTACATGACTCTTCCCAGCCCAGGGTGGTGGGAGGGGAGGATGAGGACGTACCTTCCGGGTGTTTAATCCAGACTAGTTGGGAATGTGGGAATTTAAGGTCATGGAAGGCGGTAGCCAATGTTTCAAAGACAAATTGACATAGGTTTG
GCTAACAGCTGCCTGAGACCCAACCCCTCCACTCCCTGACCAGGATGAGGGAGTCCGCGCCATGCGCATGCACACACGCGGGCCTCTCCTCCTCCCACCTTTTGCGCGTCTCGCCCGGGCATCGAAGGAAGGGAATGACGGCGCGACGGCGACCCCTAGGGGCGGGAGGAGGCGCTAGGAGCGGGGCTGGGAAGCGCCATGGTGCAGGTTGAACGGGGACATTGGGTCACCGGGATGGGTGGAATTAGGGTAGGGCGAGTGAGGCACTGGCTTCTGGCACAGAATTTAAGGAGACACCCCAAAATTTAGTAATCAGGAT
TGGAAGGACAGGGTGGAAGAAATCCTGGATGCCTCTGAGGTCCCAGGTTTCTGGTATACCCTCTGGCTGGACCATGGGGAGACAGGGCAAAAAAGGAAGGAGGGGTGCCCACAGCCTGCTCTAGCTCTGCACTGGGGCTTGGCTCAGCATGGGAGAGACCAGAGACAGCAAGAGGCTGCGTGAAGGAAGCACAGCCAGCTCACTATGGTCTAAGGAGAGAACAGGGATTGGCCTCAGTTTTAACCACCGTGCCCTTTGCTCACCAGGGCTCTGGGGCCGGCCAGGTCAGCCAGTTGGTGGGATTCCAGCCTCAGGGTGGCCGAGCTGCAGGTGCAGCACCCGGCCTCCAGGTGGCGCCAATCTGCTTACTTTGAGGTGGCCTCTTGACAAGCAGCTGAGCTGCACGCAGTCCCTCAGCCTGCCGAGGTCCTGGGAGCAGGGATCAAGGTGGTCCCCGTAAACCTGACAGTAAACCTGACAGAGGCTGCAGGAGTGCATTTCCACCCAGGGTGCACTCAGCGAGTGGAACTCCACACCCGTTTCTTTGGAGTCAAGGCGCGACCTCTCAGGGAGGAGACTGCTCCTGGTTGCCCACTGCCGGGTCATCCCAGCTTGCAGTGGAACCCTCCGCAGCCTGGCCTCTTCCAGGGTAGCCCCTCACTCCCCTCTCTCTTGTCCTAGGATAAGGCCGAGGAGGGCTGACGAGTTCCAGCTCTGGGG
AACAGCAGTCCTGGGGCAACTCCCAGGGAATCTCTCTCTTGAGCACCCATCTGGAGGTTCCTTCCTCCCACTTCCCACCTTTGGGGCAAGCCTGGGACCTCTTGTTAGCTTTTTCCCAGCCGGACTGCATTGGACCAAATGGACGCGAGGTGGCGCTGTTGCTCAATGTTAGAGGCGGCGGTGCCCCGGGCCGCCCTGGCCGCACTGACATTTGAGGCCCGGCCCGCAGCCGCTGCAAGAAGGCCCCGCGCCTCGGCCGGCCCGGCCCCACTGGCTCTGAGCAAATCAA
CTCCTCCTCCTCCTGCTCCCGCGGCGGCGGCGGCGGCGGCTGCCTGGGCGAGATCAACAAGTCGGGGCTGAGCTTCGGCTCCGCGCTCGCTGCTATTCTGTCCCGCACTTCGGAGCGCCCGGAGCCGGGCACCAAGGCAGGACGGCGCCACCTGCGGGTCGGAAGCGAGCGCGGCTTAACTCCTGCCTGCCCGGCCCAGCCTGCCGGGGAGGCCGGGGGCGGGCTCCGGGATCGGGCCAAGGAGACGCGCGTGGCCGTGCATCCCTCTCCACCCAGGCCACCTGCACAGCTGGCCTCGCGATCCCGCCTTCCTTCGTCCCGTCAACAACGTGTGTTGAACGCCTCCTGTGCGCGAGCCGCGGTGCAGGGCACGGTGACAGGCGTC
GCCCCACGCTGTACCCAGATATTGGCAGAGGCTGAGGGGCACGGAGTGGTGAACTCTAGTCAGTCATTTCAGCCAACCATGGGATTTCAGAAAACAGCCGGCAGGGGTCCTAATGTTTGGGGCAGGAAGGGGAGGTGCGGGAAGGCACTGAGGGACCCCCGCACTGGGCGCCCCTTCCCCACCGCAGAGACAAGCGGCAGTTTCCACAGCAGCCGGCAGGGGGCAGTGCACCTTGCCTTTTCGAAGCCTCTGGGCGCTTGGGCAGCGCGGGGTAAAGAAAATCAGGAGGCTCCGCCCGCAGCTTCTACGAACAGGCCAGGAGTAGAGCCCCCGCACGTAGTAGGTGCTCCAGGCACGTCTAGAAGCCT
GTCTTTCCTGATGTCGGGTTTAGAAGGTGGTGTGGAGCAGGTGAAGGGATGGAAACCCTTGGTTGCAGGGCAGGATGGGCACCGCGTGGTGTGTGTTTTAATTGCCCCTCGTTTGGGCTTCCGTTTCACTTGTGCTCTCACTTCTGGTCCTCACCATCATGACCATGTCCATCATACACAGGACAGATGTACACACGCTTCAGGAACCACCCAGACTTTGGGGCGCTATTGCGTTGAACCCCGCGCCACCGCGTGTGCTCCTTCAGTACTAGTTCTGTGTTTGAGAGCCTCGCCTTCATTTATGAATGAGGCCACTAGGGGGAGTGCACGTATCAGGGAAGAACCTGTTCCCCGGCAAGCCTAGGGCGGTCTGGAAAGGGACAGTCACCAATCTCCAGAGCCCAGGGTGACGGTGTGCTCTGATTCCTTTGGCCAGGTTCTGAAGACAGCCCACCCAAGCATGCAGGCAACAA
AATAAATATAAGTAACAAAATATCACAGCCTAGAAGACTCCAGAGTCCTGCGAAGATAAACGTGACTTTTCCAGCTGAGGAGAAAGGAAACCTCTCCCGGCACCAGCTCCTGGGACCTGTCCCGTCCTCAGTGGGTCCCGAGCGCCCCCTGGTTGCCCCGCGCGCCCCTGCAGGGAGGTTTCTGTCTGGGCTCACACCGACCTCCCCTCACTGTGTCTGTGGTACAGTAATACACGGCCGTGTCCTCGGTTTTCAGGCTGTTCATTTGCAGATACAGCGTGTTTTTTGAATCAACTCTTGAGATG
GCTGGCTTCTTCCCTTTAACCACTTCCTCCCCTGGGAGACAGCTCACACAGTGCAGGAGGGGCTGGGGAGGGGGCTGGCCCAGAGGCACCAGACTCTGCAGAACCACCCAGGCATTGTGGGGCTGCCCTGCCACCTGCTGGCCGCTCCTGGTGGCAGGGGACAGGCATTTTTCCGGGATTCTTCAGGACAGGACCGAGACTCTAAGGCAGTCAGCATCAATTTGGAGAAAGCCGGGAAAGTGTTGCGATTCAGAGAGGTTAGGAAGTTCGTGAA
TATGCAGACTTATTTTCAACTTTTTGCTTATATAGGAGTGGCTTTGAATGAATGAGATCGAGGGGCCTGGAGGGACTTCCCCCACCTCCCCTATCAGAAAGCCCGGCCTCGGACCACTTCTCCTCCTCACCATCTGGGGGCGCTGCCGCGCTCCCCAAGCCTTGTGGAATTTCGAAAATGTGCGCCAGGGCGACACCTCTTGATGGTAAGAAGACGCCGGCGGAGGGGAGCGTGCAGTGCGGTCCTCCCGCGGGCAGGGGGCAGTGCGGCAAGGCGCCCTCGGCGCAGGCGCAGAGGCCGAAGCAGGCGCAGGCGCAGGCGGGGCGCAGGCGCGGGCGCGCTCTCCCGGCAGCCCGCGCTCCCTGACCCCGCGCCGCCGAGCGCCCTGAGGACTCAGCGAAGGGTGGGCGCCGCCGAGGCC
ACTCTCTGTACCCTCCACTACCACCCCCAGGCCTCATTTCTCTCATCTTAGAGATGAAGGGTAGCACTGGCCTCCTGGGGCTCCTTGTAAAGGCTCCCAGCAAAACCAGGTATCTGCTGAATGCCAGCACCATCTGGTGGCCATGGGCCATAACCCAAGCCCATTGCTCCCCACTGCCACTTGGTGGCCACTAATGCCACCTTAGGTTTGCCAGGCATTTCACATTAAAAAAAGAATCATTGACATGATCACATGCTATCTTTTCAGCAACTTGAAGAGATATGTAGGATTTGGTACTATCTTTTCCTGA
CTTTCTTTCTGCTTCTCCAAAATGGGCCTGGGTTCCCAGGAGACGGCCGAGGGCGCCTCGCCCCTGCTGGAAGGGCAGCCTGGGAGCTGGAGTTGGCAAACGGGAGGGGACGGGAGGGGACGGGAGGAGCCCCAGGGGAGGGGGCGTCTTCCCTTAGCTTTCAGCGCCATCTGCTGGCCGTATGCTAAACTGCCGCTCCCCCGGAGGCCAGCTAGAGACCAATTTCGAGTTCTGAGCAGGGAGAGAGAGGAGGGGTTCCAGGACAATCAGGCCTGGAGCTTCCAGAAACATTCCAAAAACACAGTTTAGATTTTTAATTGTTCAC
CAGCCACAGGGGAGCCAGGCCCCACACACATGCAGAAATTGCAAAATCACCAGTTGCACATGGGATGGCAGAGAACCAGGGGCTTCACTTTAAGGCCAGGCTGGCTCGCACCAGCCCTGACGCAGCCTGAGACAACTGCCACCCTCTGGCGCCACCTACTGACAGCTTTCCCTCTCCCTCGAAGCCTCTGCACCCGCAATAAAAAAGGGAAGCGTTTGAGCTGACTGCAGCCTCTTCTGTAACTACCACTATGAGAATGGAAGGATAGCATTCAGATGCCTAAGGTAATACA
GAGCCAGCACCGGTGTTTCCTGGGAAGGGATCTGGAAGCGACCCTCAGAGAAATCCTGGCCTGTGCCCCCGAACCTTTTGTCCAAGGCATACTGGCCAAGTGTGCCCAGGTCAAAACTGTCAGGAGCTTCCTGGGCTTGGCTGGCTGTGGGTTGTACACAGCACCAGCAGGTGGAGCCATTGACCCTTGGCTTCTTCCTGCCTGGGCCCAGGCTCCTGGGTCCTGCTCCCATTCTGTCCATCATCTGTCATGGGGCCTCTCAGTGGTCCTTGGACAACCACCAAGCAGGGGTCAGAGTTGGAAGCTGAGACTCAAATGGGGCATGTGGCTAAGAGCATGGTATTTT
ATCACCCAGGGGCAGCGCCCGGTACCCAGACCTGCCGAGCATGGCTTTTGACAGGAGACACGCCCCGCGCCTCCGCGCGGCGCCCTCCCTGGCCAGTGGGCCCTACGCGGCCCCGCCCTCCTGGCTGCTGCTTCCGGCTTCACCCGCGCGGCCACCCGCGGCGGCGCGGGCGCAGGAAGAGGAGGCCGGCCGGGGCCCGCTTCCGCCGTCGCATGGCTCCCCCTGCGCTGGGAGGACCGAACTGCAGCCCAGGGCTACTGGGTGTGATCGGCGTTCCTCGGACCCCGCTGGGGTCATCGCCTCCTCCCCTCTTCTCCTACTCAGCCCTAGAAAAGCTGGAGGGGAAGCTGGGCACGGTGGCTCACTCCTATAATCCATC
CTGTGCTGAGGAAAACGAAACTCTTGTCTTTGAAGTGGGCTTGGTGCTGAACTCCATAAGCGGAACACAAGGCGCTTCATGGGGTCAGAAAAGGCGGGTTCGCGCGCCCCCTGCTGGCCACCAGAGACAGTGCGAGATTCTCAGCGCTCACTGTGTAGCGGTAGCCGTGCGCCCCCTCCTGGCTGTCCTGCTGAATCAATTAAATTCAATGTGCAGCCTGTAATCCCAGCCCTTTGGGAGGCAGAGGCAGGTGGATCACCAGAGGTACGGAGTTCGAGACCAGCCTGGCCAAAATGGTGCAATCCCGTCTC
GGGGCCTTGGTTAGACAGCGGGGCTGCCATTGGGCGGGAAATGGGATGATGTGAAAAGCGAAGCGAAGAGTGCGCCAGGCAGAGGGACCTGCAGGAGCAAAGGCTGGGAAGTGGGAATGTGCTGACAAGAGGCGTGGCTGGAGTGTAGTGAGCGAGACTCCCGGGCAGTACTGTGCCCTGCACCCCAGTGCCCTCTTGCCTTCTGCCCGGTGCAGTCACCCCTTCCTTACTCAAGCCCGTTCCACAGCCCCAAAGCTCCACGGCCCCAAAGCTCCACAGCCCCAGAGCTCCACAGCCCCAAAGCTCCACAGCCCCAGAGCTGCGTGGCTCCGGAAGGCTGCGTCAACCCCAGCGACCACACGGAGGCAGCAGAGAACACGGCTGGGACGAGGGCGGAGGGTGAGGACTGAATCTGAGCACCCTGGGGACTCCCAGGTAGCCGGGGCTGGAGACAGGACCCCTCCCTTGCTGCTTCTTTGTACCCAGCATCACATCTCTCTTCGAAAGTTCCTCCCTCCTAAGCAG
GTGGTTACGTTTCTAGAGTGATCCTGCAAGGATACTGGTTGAGGTGACTGGGGGACCCCGGAGGAGGCGCGGGTTAGGAAGGTTCTGAGCGTGGCCTGGGCGCACCAGGCGGGTGCGCGGTAGACGTTCCTGTGGCTTACCCGACGGTGCCACCTTCTGGTCACCTCTGGCATAGCACCCGGGCTTCAAGCTTGGCGCATGCGCGGAAGCGTCCCCGTAGCCCGACCCCATCCCTAATGCTTCCAAATTCAGGTGCTAAGTTGAGCCCATAAAATGCAAAGTTATAACACCATTTCACTAGAAAT
CCCAACTGACCTCCCACCCCACAGACCTGGAGATGTGCAGCCGCCCATTCAAATCATCCTCGGCTCTGGGAGCCAGTTCTGGAGCACAGCCCTGTGGGAATCCCCGGCCCAGCAGGAATGGCTAGAGCTGGGAGAGACTCCTGGCGCCACCTTGTGGCTGGTGACAGCACGGCCCGTGGGTGGAGCAGGGCCACCAGGCTCCTCAGAGGTTCCCTGGACTCACAGCTTCCATCCCAACCAACAGAGGCTCTAGGCACAGACAGCTTCCCAGGCCCCAAGCCAGAACCACGAGCCAGAGATCTGGGGCCGAGACCTGG
ATCCTCTATATTTATTCTAAGTGTTTCAAAACGTCTTGAGAGAGATCTTTCCTTTCCCAGAGAGAAGCCCTTGGCCACGCCAGGGCAGAGCCCGACAGCAAACCCCGCCTTTATTCCTTGCACTGCAGCGCCCCCTCAGGCCACCAGGGGCAATGACGCTCATCTTGGCTCACAGCGCAGGATGTCACAGCAGAGCCTGCCGCGCTGAGGGCGGCATCCTAAGACGCGGATCCTCCCACCCTTGCAGGACTTGCGTGTTAGGGTGCCCTAAGTCATCACATAGCTGAGGAGAGGCCAGGTGTGTAAGACA
ACCACAAACACATAATAAACTGCACAGGCCCCTGGTGTTCCTAGGCAATACGTGAGCTAAGCTGAAGACCATCAAAGTGAGCTGGCCAGCGCTTGCTACCTCGGCGTGGCTGAGGCCTCCTCGCTGGCTGCACTACCGATAATATGCACGAGGTGGCAGCAACGTCACGGCCGCCAGCCCGGGGCCTCCACGGGCGACTGAGGCTGCGCAGTTGACTTCCTCATCACCAACAGGGCAGTCTTGGTTTCAAAACCAGATCTGGTTGTTTCTTTGAGCGCTAGGATTTAGAC
GTCCGGAAGTAGGCGTGGCTAATCCAAAACTACTCAGGGAGGTCACACCCCACAAGGGGTGGGCCTGGGCGCTTGCATTTTGCGCAGGCGCAGGGCCTTGGGCGGATTCTGTGAGACGCCAATGCAGCGGAGAAGGCGGCAGGGGGCGCCGGTCCCTAACATGCGCCGGTTTAGCTCGGTGTTAAGGGTCGCGCCAACCGGGCAATCGCGTTCTCTCCTTTTTCTTATTTTATTTTTATTATTGAGCCTTAGGACTCCCCTGAGAACGGGGGCAAGATTA
CCCAGCGCCCGCACAGAGCCCGGCGCCGGCACAACCCGCTCTGGGTAAGGGCAAAGGAAGAGCGGACCTAGGGTGGGAGGACCCTGCACTCCCTGACCCTCAGGCCGTCTGGGGCCAGCCTTGCCAGCCTCGGTCTAAAGCTCCGCTGCAGCTGCTACCTGCTCATGGCGCACAGCCGCTGCAAACCCGGACTCCGCCCGCCGACACCAGCGGCCTCGAAACCCTAGAGCCAGACTCCACCTAGTGGCCAAAATCAGGCAGTCGGCCCACAGCTGTAGAAGAGCGGGAACTTGCCCTTCAGCGGATTCCTGGAGGCTGCACAGTGCCCAGCGCCAGCCACCGGGTGATCTGGGCGCAGGCAAATGACCCTCAGGCCGTCTGGGACCGGACCAGCCCTGCAGCGTCAGC
CCCTCCGCTCCCTCCACTGGCCCTCCAGGTCGATTCCCTGGGCTCCAGGCTCCCCCGCGCGGGCGCCGCCCACCGCCATACTAAACGATCGAGGAATAAAGACACTTGGTTTTTCTAAAAAAAACTAAACGAACCGTTCTGCTACGGTACGGGGTCGGGGGCTGCCGGGCGTGCACAGGGCACGGGGCGGGAGAGACGACGGCCTCCGGAGAGGACCCCGGGTTCCGCACTGCGTTCGCCGCCTCCGCCCGGCTCGGGGCGGCTCGGGGTTGGCTCAGGCAGCAAGCGGCGCCCGCCCGGCTCCTGCGACGTCTCCCCCGTGTCACGCCCGTTTCGCCGGCGTCCGCCAGGGGGCGCTCTGCGTTCCCGCCACGTGAGGCTGCGGCCCACCCGGCGGGTCCTGCTCCTCCGCGGCGGAGGCGTGGCCTCGGCTGGGACTAACCGGGGCGGGGCGGGGCGGGGCGGGGCGGGGCCGCCGCGACCGCGGGC
GCCCCTCGCCCCTTAGTTCGGGGCCTTGGGTCCCGCACCCTCCCCCCACGGCCAGCAGGTCTTCGCGCAGCGCGGGGCTGGGACAAGCCGAAGGAGAGGCTGTGGACCCCGACTTGGGACGCCGCGAGAGCAGGGCTGATGCGGGGCCTGGGCCGCAGCGCCCTCTGCTGGCTACCCCCAGGGGCGGGCCCGGGCTTCGAGGAGCCTAGAGAAGGGGGACTCGGTGGGTCCATGGCTGCTGGGGGCTTTTTCCAGTCGGTAGCCTGGCCCCCACCTCCCACCGTCCGGAGGGCCCCTGGCTTGGAGCCCCCAGAACTGAAGAGGAAGGGGCTTT
GTGAGTGCGGGACCAGCCATCCGGGAAAGGCAGCAGGTTCTGCAGCCAGTCGCCAAGGCACAAGCTGCTGTTGAACAAGCACTCCACACCTCAGGCATAAGCCAGGGTAGTGGCTTTGGCCCAGAGTCCCACTTGGGATAGCCAAGCACGAGGCGCGGGTGCCCTCTAGTGGTGCCAGTCAGCCCTGGTGGAGGATGTGCGGACCACATCTGCCCACCCTAGACCTGGCTCGTGCCCTGCACCTCCCCCCAGTGCAGCCATCTCTGTTTCAGATCTGTGCCTTCCTCTACCTCTCCTGTGCCGTCTGCCAGCCCACTCCTGAAGACCTGAGATGGCTGG
ACTTCCCTTGCCCCAGGAAGCTCGCCCCATCCACCACTTCCTACCCTCATCAGGGAGGGTCTCTCTCCTTCCTAAAGGTCACCAGGGTTGGAAGCTTCCAGGGGCTCCTGTGAACTAAACTGTAGACGCTTTAACTTGGCTCTTGGAGTCTTCCTAGGGCCAGCGAGGGCAGTAAGGTCTATATTCTCTTCCTGCCCCCTGCTGGGGATGGCAGTAAACCCAAGACACCAGTAGCTGTGGGCAATGACCAGAAGCAACTTCTGTGTCCCTGCTAGGTGCTCTGTGACACACTGTAGGTACATGGTAGAACTCTAGTAGTGAGCCTCTTCCTCAGAGGCTGGAGGTGCAAAAAATAGTTCACAGTG
AGACTCAAACATGAAAATGAAACTTTAAAAAAAGGCATCGTGCTCTTTAAAAATCACATAGCAAAACTAGAGGCAAGCAGCACAGTCAGACCTGGGGCCTGCACCAGCGCCGGCCAAGGACCGGTGTAGCTCTGCTCCTGCCCTGTCCCACAGGTGGCAGCACTCGCCGTGCAGCCAGTGAACCCTGGACTGGAGGCTTATGCATCTCAGGAACTGAACTGCTCAATTTCTTTTCTTTTCTTTTCTTTTTCTTTTTTCGAGACAACGGAGTCTTGTTCTGTCGCCCAGGCTG
GGGCCGGGTCCTCAAGATGTGGCATGAGGAAGGGGGTCTCACTGAGCCCCCAAGCGGCTCCCGCACTGCGCACCCCTGGCTGCGTCCCTCTGCCAGCCTCAACTCAGCCCTCTCCTAGCCGGCGGGGGGTGACAGTCTCTGTGATATCTTTCCGTCCCGCCGGCAGGCGGCGCCCTCCGGCCCTTGTTTCGTTGGGCCCGGACGGGACGTGCGCGCTCAAAGGTTGCCCGTCTCTGACGCCCGCATTTCCTGGTCTGGAGCCGGCTGAGCCACAGCAGGGTCGCCGCGGGGTCCCGGGGCCGTGCTCCCCTGCCCCT
TGGCTGAGTGTGAGTTTCTGCTGTTCCTGCTCCCCAGGGAGTGTCGGGCACTGTGGTGTCTCCAGTCCCCACCCCAGGTCAGGAGGCCAGCTTGGGCCAGGAGGAGAGGCTGGACTTTGGCAGGTGAGTGTGAATGCCTTTGCTGAAACTGGCCGCTGCCACCCAGTGGCCAGCATGACAAGGCGAGGCTTTAACACTACCACTTTCTGCATCCCGTTGTAGGTTTTTCTGGCTTTTCCTCTCCAGCTGTTCCAAGCCAGGCTGGTGAAGTAGGAGTCACCTGTGGTGAGCTGGAGGTTGGAGCCTGTAGATGGCGTGGCTCTGTGGCTCACTTCCTGTGGTTGTGGCAGCGACAGCGATGGAGACTGCAGCTCGACAGGAATGGTAGGAGGGTGCCCGTGGAGGCCAGGTGGAAGGAGCCCTGGAGGGTGGGTGGGTGCATGGAAGGTGACAGAAGCACTGGTTGTGTTGGCATCGGCGGTAATAGTGGTAACAGCAGCAAGTCTGGGGGCCGGGAAGG
AATCCAGGGTAGTGTGATAACTGTGCCCATTATCAATTCATTGTCTCTCCATCCCCAATCCATCGTGGCCCTGCTTTGAGACACTGGAACTGGCCCCTGGAAACATTCCTCCTTTGCCAGCAGGCACAATCTAGGCCTTGTCAGCAGAGGGCGCTGGAGGGACACCACAATGCCTAGCAGATGTGGGGCATTCCACGGTTCCAAGGTGCTTTTCTTCCTCCTACAGCAAAACTGTCCACAGTGCGCAAGAGATCCGGTGGCTCTTACTCTCTGGCAAGTTTTGCTGCACTCTAGTGGCCACTTCCTGCTGGCCAGCCTTGGCTTGCTGGCTTCAGACATGCTCTGGCCTGTGATACCCCAGCAAATTTCCAGGCCATTCAGTGGGCCTCCGCCCTCTCCAAGGAGGTCTGAGACTCAGCCATCTTGCTCCTTCCTGGGGGACTCCTCAACCCCAGAGGTGTCAGCTGC
AGAAAGAAAAAGGTGGAGGACTGCAGAGGGGCTGCAGGAATCGGAAGGGCGTCGGCAGAGGGCACGGAAGGAGGCGGCGGGTTAGAGACGGAGCTCTCCAGTTCGAGCCCCTCCATGGAGCAACGTGGTCCGGTGGGCCTTGTGCCCCGCGGCCACTAGGGGGCAGCATCGTCCACAGGGTCCTGGAGCGGACGCGCTGTCGGGGCTGAGGCACCCAGAGCTCCGGCTCTGAGGATCTGGTGTCATCCGTATAATTTTTTAAATCTCGGCCGTGCGCGGTGGCTGACTCCTGTAATCC
GTAAGTCCTCTTGGCCTGAAGCTGTGGCTGTACCACCCCGGGAATGTGTCTGTCACCTAGCAATGTGGAGGAAGCCAGACTTACCAGGGGCCCCAACCCTCCAGACCCACCCTGGGCTGAGCCTTGGAGAAGCAGAGCGGCATACCCATGATGGCCACCAGGGGCCACTGCTGGGGCACAGAGGGAGCTGCAGGGTGTAGCCTCTGCAGGGCCCCTCCAGCCTGGTAGCAGAGACCAGATCCTGGTCACCCCCAAGGAAACCAAACCCTGCCCTAACCTCCTCCCCTGTATGCCCCAAATCTATACCTGTGGGGAAGCTGCCTGG
AGAGAAGTGAAGGCTCTAGGTAGGGAGAACAGAGAGCCACTGGGCACAGGCTTCTCTCCTCTTGTTTAAAGAAGCCCAGGGAGGGATAGAGCTCTGACTGGACAGAAGACTGTACTCTGCAGCCTGCCTTCCTAGAGTTGGGTTGTCACTGTCCTGCAGGGGGCAGCAGCCACCAGCAAACACCACTGCCTGCAGGAGCCTGGGCTGACTGGTTGGGACTCACCGAAGATCCCTTCTTCCTGGGCGGTGGCCTGCAGGAACTGGAACAGCTGCTCTGTGTAGCCCAACTCTGCAGAAGAGAGAAGACCTAGACCTGGCACCCAGCACAGACACAG
CCCCTGGTGTTTATCATAGTGTTAGCACATAGTGGGAATTCAACCAATGCTTGTTGACCAAATGACTGAAGCAGGGTAACGGAAAATTCAAGTCCATGCTGATCTATTAATACCTGGACCTGAGGGGTGGTGAGCGCTCGTTCCCCCCGCTAGAGGGCACTCTGGTCGTGTGCTTCACTGGAGGCCGCGAGCAGTGTGGCTCCACTTGGGAGCCTTGTGAAACCAGTTACGCTCCCGTTGCTGGCAGCTTGAGCCAAGCAGCACAGACGCACTTACGGCTCAGGCCAGTCTCCTTACCAGGCGCCATCATTCTCTTCACATGGACCCTTTGTTTCTCTCATTGCCTTCCCCTCACCTCACCTCACCTCATGCTCCCCCTGGAGGTACACAACCTTCACC
GCCAAACCATATAAAATCACAGAGGCCACAACAGGCAGGAGGAGCGGCCTGGCTTTGTCTGAGTCAGGCAGCCCAGCGTGTGGGATGCCAGGCTGGATGTGCTGGGCCTGACCAGCCGCCCGCTTTCCTCTTCTCTTGCCTCTGCCTGCCCCCTGGTGGACAGCTGGGGTAAAGCATGGGAGTGCGCCTTTGGGGTCTCAGTGGGGCTGAAATACGACTCCTCCCCTAGGACAGCCTGCCTTCCCCAGCCTTGTTCTCCGGCAAAGTCAATTTCCTGGAGAATCGAGGCTCTGCCTCAGATGTTCGGAGCCTCCGCAGGATGAACACCTCCATTTCA
GGAAAACAGCTCCACTTTCCTATCTCCGTCTTCCTATTTTCTGGCCTGTAGATGTCTCTGTCCTGGAGGAGAGGTCCAGCTGAGGGCTCAGGGTCAGAGTCTAGGGTTGCAGCTAGGTGCTTTGCTGGTGGCCAAGTGTGTCCCCAAGGTAGGATCAGGCAAAGCAGAAGTTGACTATAAATCTCCATGTTGGATTTTGAGGAGCTGATCATGAGGTTTTCCCTCCTTGGTGAAAGAGAAAGCTCTTCCCCAAGTGAGGGACATTTTCTCTTAATTCTCCTTTGCCCACGCTGCGACAGGTCTCCTGTGTCTTCTGGATGATGCACGCATCAGCAATCCTTGCCACAAGGGGGCACTGTGTGACACCAACCCCGTCAATGGGCAGTATATTTGCACCTGCCCAGAAGATGTGGACGACTGTGTCATGGGGGAGTACCCAGAACCTTTCCTATTCCTTGGAGTGTCTATCGAACTCAGCAAGTGTTTAAACAGAGGCACATT
CAGCTGACTCCTCTCCGCCCCTTCCTCGCCCCTCCCCGCACCTGCCCTGCCCCCTCCCCGCCCCCGCCCCGCCCTCCCGCAAACGCCCCGCCTTCCTCCCAGCGCCTGCCTCGGCCGCGCCCGGGCTCCGCTTTGCATGGTCAGGGGCCCCCTCTGCTGGAGACGCGGGGAAGTGCAGCGCTCCGGAGGGAGAGAAAAGTCGGTGATCGCTGCGTAGAAAATCCAGGAATAATGGACCCTGGAGTAATGGACTTAGCAGGGCTGTGACATACAAAACCAATATGCAAAAGGATTACTGTGTTTCTAAACGCC
CCATCTCCTCCCCGCCCAGGTGCGAGCCGGAGCCGCCGCCACCGCTGCCGCCCCTGACTCACGCCGCCCCCGGGCTGGCGCAGCGAAGGGTGTGGGACAGGGTAAGGGGTTGGAAGAGCCTTGTGGAGAGCGGGCGAGCCGGCGCCATCTGGCGGCCATGCTCTGAGTGGGCGAGCGCCCCCCGCGGCCACTGGAGCGAGCTGTCTTCACGCTCCTCATCCACCCCAGCTGGTGAGCGGCGCCCCCTTGCCAAGGCAGTGGGCACAGAACTTCTCGCTTGGCCGCAGGGGAAGGGGCTGCGGACCTGTGGGAAAGTGATCCCCTTCCCAGATCCTTGCCAGCCGGGCTTCCTGTCAGGCAGGGGAGAATAATCCCCACTCTGCTCTTAGGA
AGGCAGAGATGACTCCCTGGCCCGACCAAGATGGAGAAAGACCAAAGTAGCTGGCATGAAGGAGGGCAGGGCTCATAGTCTCTGGAGCCACGTGTCCCTGGTGGCAGAGGCTTGAGAGGCATTTCCATGTCGTTCTGCAGACAGAGGGCGTGCGTGTGTCTGTGAACGTCCTGAACAAGCAGAAGGGGGCGCCGTTGCTGTTTGTGGTCCGCCAGAAGGAGGCTGTGGTGTCCTTCCAGGTGCCCCTAATCCTGCGAGGGATGTGAGTAGGATCTGGGCATCAGGGAAGCGGGGCAGCCTAGGCCAGTCCTTGGCTGGAGCCTCAACCAGGAGCC
CTGGGGAAGACTTTTGCTTGACCAGGTCGGGAATCACCAAGGTTTAAAAGAAAACCACAGCCTCTCAGGCTTCTGATTTGGAGCTGCCTCCTAAGAGAACCCCCGTGTACTGAGCGCCCCCTGGTGGTTCTGAGTGCCCCTGGTGTCATGAGCGCCCCCTCGTGGTACTGAGGGCACTCTGATATCCTGAGCACCCCTGATGCTTCTGAGCGCCCCCAGGTGTCCTGAGCGCCCCCTGGTGGTTCTGAGCGCCCCCTGGTGTCCTGAGCGCCCCCTGGTGGTCCTGAGCACCCCCTGGTGACCTGAGTGCCTGCTGGTGGTCCCGGGCAAACCCTCGTGTCCTGAGCGCCCCCTTGTGATTCTGAGTGTCCCCTGGTGTCATGAGCGCCCCCTCGTGATCCTGAGCACCCCCTAATATCCTGAGTGTCCCGTGGTCCTAAGCACACCCTGGTGGTTCTGAGTGCCCCCAGGTTGTCCCCAAGGTGCCCTGGTGGTTCTGAGGAGCATCTACCATGCAGCTCCCTCCTGTCTTCCTGCAGAGATTTTTCTGTCTGGG
ATTTCTCTGAAAGAAGCCTGCTGCCAGGATTTGCAGAGCTGATTTCTGTAGCACAGACCATTCAGATTCTAGAATGGCTCTTGGGGACTGAGCTGAGGGATGGAAGGAAGCCTGCCCTGCCACCTGGTGGTGAGTGAGGGCACGGCCCCCAGCTGCTCTCGGGTAGGTTTGCCCCCAAGTACGTGGACTATTCGCTCCCTGACACCGGGCTGCAGGCTTGAGGGGACCCAGGGTCGGTTTCAAGAGCCTCTTCTCTGGCCCTGCCAACTATCTATCTCCCCCAAGTCCG
CCCACACCCTGCAAGAAGTAAGGATGACCCTGACTTCTGACACCTGACGTTGGCTTTGCCTGTTTCTGAATTTGGTTGCAGAATCACTCAGCATGTTCTAAGGGCAGAGAGTCACTGGTGTCGCTGTGAGTATACATTGCCTTATCGAGGGTGCTGCCTCCCCGTGTCAGGCTGTGGTGCTGCTGGGAATTGCTTGCATGTGCCACACCTGACACAAGTTAGCCAGGCGTGGTGGCACGCGCCTGTAATCCCAGCTACTCAGGAGGCTAGGGCAGGAGAATCACTGAAACCTGGGAGGCAAAGGTTTCAGTGAGCCG
TTTTAATCAGTGACTATGTTGTGGGGACGCACTTTGGGACTATTGTAAAGATCCCATCCCTCATCACGCTCTTTGTTGCCCTTTGATTGATTTGTAGCAATGTGGACTCGTGAGTGAGGCTTGCCACCGACCGCCAGGGGGAACCATGCACTCGCCTGCGTGCTGCAAGGGACACTATCCGAGTTTGATGTTGAGACAGGTACAGTTTACCAGCACATGGCACCAGCAAATCTAAAGAATGTAGTTAAGAAACACAAGCTTGTCATTCTTAGCACTAAGAA
CTAATAGTGTCCATACTATCTGTAGTTCAGAAGAATGGACCTCCTCCCAACGTTCACACTTGTGAAAGAGATGGCTGTGTGCTGTGCTCTGCCCAGGTCTGAGAGCCCTGCCCTGTCTGCTGTGCAGTGCCACCTAGTGCTCTGGGCACGGATGTGCAGCCACATCTGGGCCTGGAGCCACTTCTGTTATTGGTGTCATTGCACTAGCACGTGAGATCCTAACAGTCTCTTCTTACCAGATAGGTCTTTGTTCCTTTTTACTGTCCTGGGTCAGGGGGCC
CATTTAGGCTGCTTCCAAGGTGCATTCTTACAAACAGATCTGTGCCTTCCCTTTAACAGAGCAGAGCTGGGACTGCACCACAACGCTACCTCCATCCCTCCGCAACTGGGCCGTGGGACTTCCCAGGGTCCAACAGCGCCATCTATGGGCCGGAAGACCCCCGAGCGATAGCATTTTCTCAGCGACCTCTTTGTCTACCCAAGAAACTAAATGTGGGCCCTCCCACCCCAATCCATTGGCCTAGAGCTGTGGAAAGCTGCATGATCAGCA
TGAAAGTTAACATGCTCAGCTACCCCCTCACCCCCACTGACCCACCCCAGGCACCCCTAAGGATCCATAATCGTTTGGAAACCATTGGAATAAACCCTTCAAATTCTCCCTGACAAAATGGCTCCCCATCTGCCCATCTGAAATGTGAAAGCACCGTTCGCCCACCAGGGGGCAACATACCAGAGCCTTGGTTGGAGCCTAAGAGAATGGAGGAGGGCGTCTCTCTGGAGCCAGAAAGGTCAAGGGTCTAGAAATACAAAAAGAAAAAGATGGACTCAAGGCACTGAGGCTACTGTCGCCCCCACAGGGAAATCCAGGGAGTCATGGGGGTGCTCATCGCTGCCCCCAAAGCATCTCAGTGTCCTCTGCCTGGCACGGTCAGGTGGGAGTGATGGGCACAGGGCGGCCAGGTGGCCAAACCCCAGGTACCATCTCCCACACTGAACAGACTGGAACGCAGCACCAGAGTGGCCCCTCACTGTACCCTAGAACATTCACTGTTTCCTAAACTCCACTCACTAACAGAACCCCCTCCA
TGGCTGCTGCAGATGTCCTGAGGCTGGATGTGATACTCATCATCTCCCTCCTCCCACTATGAGGCCATAGGTGTAGCTGAGGGAGAGGTGTTGGTACAATACTAGCAGATGACTCGGGTGTCTGAGCCACCTGCTGTGCAGCCCATTGCGCCCCCTGGTCCTGCCATGCTGTACTGCAGATGTACCACTTCCATCTCACTGTGGGTTACTGTTGGGTCCACCTGACCTGAAGACTTGGTGGGTCCAGCAGAATCAGCTCTTTTATTTATTTATTTATTTATTTATTTATTT
TTCTGGAGTTCTCAATTGCAGCAGGGTTCCTTTTACCCTCTGTGTCTGGCCGGCCATGTGCTGCACTCTTTGCCTAACCATCCCCCTTCCCCGGGCAGCTGCAGTCCATGGTGGATCTCCTGGAGGGCACCCTGTACAGCATGGACTTGATGAAGGTGCACGCCTACGTCCACAAGGTGGCCTCCCAGATGAACACACTGGAAGAGGTAAGGGCGGGGCTGCCGCCAGAGGCCAGGCTGCTCTGGTGCTGGGGGCCAAGGGCACTGTCCGAAGGGGCCCCGGCAATCCAGGCTTCACCCTGGTGACCATGGGAAGCCAGACTCCAGCCAGGAGCTGGG
AATTCACTGAGACCTCCCATCACTGGGAGGGAGAGCTGCCTCTGCCAAGCCCCCTGACCCACATCCTCTCTGGGGCAGAAGGGAAACCTCACCTGGCCAGGTGGGCTGATGGTAGAAGTGGGAGCTTGAGCTCCCTCTAGTGAGGCAGTGGGGGCAGCACAGAAAACACCTCCAACCTAGGCACAGGGTGACCTCTGCAGGACTTTCTCCCCATCAAGAAAGAGGAAGTGGCATTGAGTGAGTCCTGGTCAAAAATAGTCCATTTCTGTGGGTCCCAAGGGCAGTCCCGGCTCCCCAGCAGAGATCTTTT
CCCCATCCTCAGATGGCACATTTTGTGCTGCCAGGAATGTTAACAGCAACGTGACCCCACTTTTAATGCCATGTACTTTACACACACTACCTCTGGCTTCCACGCCCTGGAGGACAGAGCTGGCTACTGTCCCCAGCGCTCTCCTGGGACATCCTTAACCTCAGTACTGGCCACTCCTGGACGGAAGGGGTATTGGCTCCTGAGGGGGCCCTCTTGGGCATCTACCGTGTGCCAGGCCCTGTGCTTGGCTCACCCCTGGAGTCCTGTGGGGCAGGGCTGATGCTCCCGGTTGTGCAGATGGGGAGACAGGCTCGTTGCTCCCCTGTATCAAAGAGGTGCAGGGACCCCTTGCAGTTCGCAGTCCGCAGGGCGCGGGGCCGGGCTCTGGGCCGCGCGGTGCGTGTGGCTGGCGCGCCCTCTAGTGGCCGCTCTGCCTGCCGTGTTGCCCCGCGCGAGAGCTGCCCTAGAGTGGACGCGCAGCCGCTGGCGCGGGAAGTCCCTTCTCCCAGCCCGCCGCGGTCCCGCCTGCTGCGGCTCCACCTCCGCCGAACTGCAAGCGGTCTGGCCTGCCTGTCAGTCCTCGTGGCTTCGCAGGGACCCCACCATGGCCGCACGCCCCG
AGAAAGCAGCCTCGGGAAGGAGCTTTGTCCGATGGAGCTCCGCGCCCCCCTCCACGGCGCTGGTCAGCTCCCCTGCCCTGTGCAGCAATGGCCCGGGGTGTCCTAGGCCACCAGGGGCCAGAGAGGGGCCCGTCCCCGTATTGTGGCCAACATCGCCACCTGGTGGTTGGTCCCGGGTGAACTTGAGCAGCTGGACGGTGAGAGCTGGGAGGAGAAGCTGGGAAGGCAGAAGGCACGAGGTTGCTGGGAGACCTCCGCAAATGAGATCACCAGCCCAGGCAGGACGGTCCCTTCAAGGGCTGCTGCCAGGGCTGGGCGAGGTCAGTGAG
CCCCTCTGCGGCTGCTCAGCCCCCGGCCACAGCCCTAGGCACCTCAGTCTGGAGCTGGGTTTGAACTCGCACCGGGTGGCAGTGGACCCCAGGTGTGGCTACCCATCCCTCTGGCTCTTGGACACTGGTGCAGAGGGGCCTGTCCTAGGAGGGTGACTGCCCCCATGTGGTCTAGTGGAGAGGATGTTTGGTCAGGCAGCTGGGAAGGACGGCCTTGCTGTGTGACAGGCATCGATGGGCGTCCACGCCCTCCAGGGACGTCCTGCTCCAGGTGGTTGGCACTCACGTTCTCCTCGCTCCCCATGCAGTGACTAGAAAGCCTGTGTGGGATTCTGGCAACGGCATCCGCCCGC
AGTCTGTCCCAAGTTCCTCGTGGACTCCAGCACCAAGGACTTGCTGACAGTCAAGGTCGGGGACACAGTTCGTGTGCCCGTCTCCTTTGAAGTGAGTGTACCTGCAGGGGTGTGGGGAGGGAAGCCCAGAGAGGCCAAGGGGGCCAGACTCAGCCCTGTGGCTCTCTTTTCTTCCCTGTTCCTTTTTGGCCCCTAGTCAGTGCTTGTGGAAATCACTGACTGGGCTTGTGGAAATCAGGTGAGAGACATGAGGCAGGAAGGATTCAGGTCCTCCTTGAAGGTACTGCCCTCACTTGGCGGCTGGGTGGCCATTCTGCTCCAGGCCTGCAAATCCCTCTAGTGGTAGCTTCAGCTACTGCACCTCCAAACTAAGGCTCTTCGGTTCTCCACCTCTCCTAGTCTGGGAATTCAGGGAGCCGGTCGTGCAGATGATCCCCTTTGACTTCACAATGTATTTTTGTGCAAGCACATGACCTATA
TCAGGGTGATGCCATTACAGGTTCAAATTTGAGGACCACTGGTCTAGAATGGACTCCCTCTCTCCCACTCCCCCTTTCTCTCTCCCCCTTCCTGCGCTCACTCCTGCTCAACGGCACTTCCTCTGTGCAGCTGCTAGTTCTGAGGGCTGCCACCAGGTGTCAGGGCAGCCTCAGGAATGTTCCGGCTGCCACACCTCCCTCGCCAGCCTGGCCCCTGCTACATCTCAGGAGAGGTCCTGAGAGGGTAAAGGGCTTCTGAGCTTCTCACAGGATGAATGCTTCCCTGTGCTTTTCTGACTGCTCAGGGTGAGTCATCTGGGCCCGAAGGTGGCAGATATGTCAGCGTCCTGTGTGGTGGGGACAGGGACAGCCCCACAGCACCTAGTGGGATGTTGTGAGATTTGCGGGGCACGCCCAACTCCTCCTCTACTACTGCCGAGTC
TTCGCTACCAAGAAAGATCTCGCAGTGGAAGAGGATTCGACGCTGGGGATCACCGCGGAGATCCACACTCGTCTGCCCAGACCCGTCCCCGCTCTCAGCGACCCTCCTTATGTCCCGGGCCACCCCACTAGCCAGCGCGTTGGGCCCCACCTCCCGGGTTGGGATCCCCGCACCTGTGCAGAGTGGCTGCCGAGCACCCGCCAGAGGGCGCGCTGACTCCGTTGCCAGAACCAGGGGGGCAGGGGCGTGCGCCCGAGGTCGAGCAAAGCACCAGTACAGTGGTGAAAAGGGGGTCCCCTAGATGCCCCCATCAGGCCAATACCCTTTGGCTTTGTTTTTATTTTA
TCTCTCTGTGGTGACCAGAGAGGCCTCAGGACCTCTTAAAAAGCCACGCTGATTTGGCGCCGGGACGGCCTTCTTTCTGCCCTCGGACTCGTCCCACGAACGCAGACTGGGTTCTCCCATTGGTGGATGGCACTGTCAGTTGGCTCTGCGCTGGGAGTGGGAGACGTTTTTCGGGCTCCCGAGGTCTCGGCCGCTCGGGGGCGCCAGACGTTTCTCCTCCACGCGGGTTTGAGGCTGCGAGGCTCCCCTCTGTCCTCAGGCGCTTACTGTAGCTCACAGGTCCCTCAGGCCTAGCGTGCTGGGTACAAGCACTCCCGCGGCTCCCCGACTTTGGGTATTTTTCGGGGGTGAGGGCATCTCAGGCTCGCGTTACGGGGACCGGTTCGGGAGACCGTGGAGCCGAGGTGTCGAATGGAGGGCTTACTTCGGCCGGGCCAGGGAGCGCCACCCTCCTTGTCGGGCTCGGGAAGGCTTTGTTTTCCGGTCCGGGGGGAGTGCAGATGACCTAAGGAGTTGAATGTCACCCGGGATTCCACAGTCCTGTGTAACAGAAACGAGCTGAGCGAGTTGGACCCGCTGTTTTTATCAGTCAATCACGGAGGGCTCCTGCCT
GAATCAATCCACTAAGGGACAAGGCAGCTGGGATAATTATTTTCCAACTCCCTTCTCTCATTGATCGAGGATTGACCTTGGGGCATTGCGCCTCCAGTCCTTTGGGATTGCCCTGTGGACGGGCTAAGCAAGCTCTCTCGCCACTAGAGGGAACCCTGGGGCAGAGAAACGTGTGCTCCAGGGCGTAAGCAGTCAGCGTGCCTGGAAACCATCCACCATAGCTGCAAGAGGCCTAAAGAGATTGGCCAAGGGATGTGGCATGGGATACTAATCATATCTGCTACATGGGAA
GGGGAAGGGAGCAGGGGCAGGAGCCCGGGCTGGGTGGCAGGTGCCCCCGCTCAAGCTGCGGGAGAGTAGCTGGAGAGACCGCAGCCTCCTCCCCAGCCTGGAGGCCCGGCTCCTCCCTTCCTGTGGCCCGGCGAGGAGACCTAGTGGTGCCCCCTGCTGTCCGTCCAGGAGCCTGCCGCCTGCCTCCAGCCCCATCTCCACCCAAGCCAGGCCCATGCCCTCCGCACACAGCCGCACCCCCGCCAGGCTCACTGCCTCCCAGGCCCCCAGTCAACGCTCACACCCTGGAAAGGAGGAGGTGGGCAACCGGTGGGAGGCCGGAGGCAGAAGGAGGCTCCATCAACCCAGTAATGGAGCAGAACATCAGCACTGTGGCATCTGCTAGCCGGCAGCACCGGGGTGGGGGTCCTGTCTCCATCTCTCAGGCCCAGCTGAAATGGGTGACAGCAGCCAGTGCAGGGACGTGGCAGAGAATGCCAGAAAGGCTGTGTA
AGCCCAAGGGCCTTCAGCCAGTTATTCAGCCATTGTCTTTGGCTCCAAACATGCCCTCTGTATCTTGCTTTACGGTGCTAAGGCTAGGATGGCACAAATCACATGTGCTCTACTGTCTGGCTGCATGCTAGTATCTGCCCATAGGGGGCGATAGAGGGAGCCTGCGGGGCAGGAGGACGGGGAGACTTCAGCATCAGGTATCCAAGTAGCCAGTTCATTCTGTCACAGCATTTGGATCTAGCTTGCAGTTTCCCCAACACTTACAGAGCCAGCCTCATTGCAGCACCTCAGAGACACCAGCA
TGCATCTGAGACTCAATCAATGGGGCTGCATCTGAGACTCAATCAGTGGAGGCCGCATCTGAGACTCTAATCAATGGAGGCCGCATCTGAGACTCAAAACGGTGTGGGAGTGCACGGCAAATCTGGCCTTTGGTGCCCTCTGGTGGGCATTGCATGCCCTGCTGACCAGTCTGAGGACAGAGATGAGGGAAAGAAATCAGGGTAGCGTGGGGCTGTCCAGGGTTTTCCCCACCGACATGGATGACAGGGTGACCCTGAAGAAGTCACTCTTTTCTCTTAGCCTTGGCTTCCTAATC
GCTGGCTGGCTGGCTGGCAGCGGGAGGTTCTGGGTGGAGCTGGTAAGGTGGAATCTTCAGCTTTCCTAACCCTTTCCCTCCCTCCAGCATCCGGAGGGGTTTCCAGGTATATAAGCAGGTGTGCGCCTCCTGCCACAGCATGGACTTCGTGGCCTACCGCCACCTGGTGGGCGTGTGCTACACGGAGGATGAAGCTAAGGAGCTGGCTGCGGAGGTGTGGGGTCTGGGGATGCCTGGGACCCAGGGCTCAGGGCTCCCACTGTTGAGATGGCAGGGTTGTGATGAGGCTCTCGGTGGCAGGTGGAGGTTCAAGACGGCCCCAATGAAGATGGGGAGATGTTCATGCGGCCAGGGAAGCTGTTCGACTATTTCCCAAAACCATACCCCAACAGTGAGGCTGCTCGAGCTGCCAACAACGGAGCATTGCCCCCTGACCTCAGCTACATCGTGCGAGCTAGGTACACGGGCTGCCCATGGGGTGGTGCTGGAGAGATGGGGGAAGGGCTGACTTGTGCTTGGAACTAAGGAGCCATGGATCTGGTCCTAGGCATGGTGGTGAGGACT
GGCCTACTCAGCTAATACAGAAGTGGGGGAAGGAGGAGAGAGAGAGAGGCTCACCTTGTAGAAGGGCCCTGGGACCCAGTCCTGACGGCCCGGGCTGGGGCAGGAGTTTGGCGCCCACTCACTGCAGTGAAATGCTGTCACCTGCTGGCCGTGCCTCAGAACTGCAGGAGCCCTGGTGCGGGTCCTAGGGCTGGGCCCAGCAGCTTCCACCCTGTGACTCTCCACCAAGTGCAGAAGGCCAAAAAGAGGGGAAATCAAGCTTCATCCCAGGTTGAAATGTCGTCATTG
AAAGAATGTCAACCCACAGGGACACACGCAGCACACCTGGGGTACTTAAGCACTTTAAGCCATGAATAAAAACGACTCACCCGCACGATGATGCCCATACGTTTGCTTTCATAGGTGAAAGGGAAGATCTGTAGGATGGTGAAGTTCAGGATCTGGTCGCCAGGGGTCCTCAGCTGCATGGAAGACTGGTCTCGGCCCACCAGGGTTAAGCCCACACTTTCCGTCCACTGTACCAGGGCCACCTAAACATAACACAGGGTCGAAGGTCAGATGCCCAGCCGAGAATCTGGGTTCACAGGCTGTGCTATGAACACAAAGGCAGAAGGGGGCTCAGAGACAGGGGAATCACAGTAGTCACTGCCCTTAGGGACGCCAAGTGCTCTGTGCTGGCCCATGACAGTGTCTGTTCCTCTGGGTCTATGAGGGCTCCCACACTGAAAGCTGCCCCTCTATAAGGCACAATTCAT
GAGTCGGCCCCAGGACTCGTGTTGCGGAAGAGCCAAGGGCACCCAATGATGCTCCCCACCAGGGCCCGGATGAGGTGCACTGTGGGGCCGCGGAGCTCTCCTGCGCAGACCAAAAGCCCAGAGCCGCAGCGGTGGAAGGCTTCGCGTCCGAACGTAGCAGTGCTTCCTTGTTGTCACTAGAGGGCGACCGCGCGTAACAGGAAAGCAAAGCGAAGGGGGACCTCGCTCGCACCCAGGCTTGCAGAGGCAGCGTGGGGACGCGGACTTTTTCCAAGGCGGGGGCCTTGAGGCCAGAAAGGCAACGCAAGGCTGGAGAGAGCAGGAGACTCAGGAGGT
TAGCTCCCACTCCATTTCACTTTTATGTGTAAAGGGTAGTTGCATATAAAAATGACATTTTAATATCGTAAGTCCCCAGCGGCACCAAAGCTCAAGCTGCCCTTTTTGGTAAACACCTAGCTCCGCCTAGTGGCCACGGGAAAGTGCGTTTTCCCGAGAAAACGCTGCGTGGCTGGCCTGCCCCGCTCTCGGCGGAGGGAGCTCTGGTAACGCTTTGTAAACTGACTCGGCGAGGAGAGCACCTGCCTGAATCACTCCCTTGAAAAAGGCCCAAGTGCAGTTGTTTCCTTTAATGACCTGCGCTATTACAGGCTTTG
CACAGATGAAGAAGCGCCCATAATGGGGCCACCCATCTGTATTAATTGTGAGAAAATACGCTCTCCCACCAGCCAAGGGCGCCGGGAGTCAACACAGGCGCTGCCAAGGCGCAGAGGAGCGGGCGCTGCCAGGACTCGAGCGCCATCTACAGCCCGCGGAGGCGCCGCACGGACCCCACAGGCAGGAAACAGCCTCGGGCAGCCGGGCTGCCAAACTGCACTCCCTCGAGAGAGATCAGTGTAGACGGAGAATTTCAGTCCTTTTGCTAAATTTATATATAATTTTATTTACC
GTGGGTTAGAACATGTAAAGTACTTAGAACTGTGCCTGGCACATAAACAGTACATGTTAGCTGTTAGCTGCTTTGCAAGTCACTTGAAACCTATGGCCGAATGTGAAGTGTTGGCGGAACCCCGCTCCGGCAGCGTGCACTTTCGCCACTAGGTGTCGCAATTCAGCAGGCACAGTCCTGAAGCTTGACTTGGGGTGGTTGGCTGGGACTTTAATTTTAGCCTATTGTCATTTTTGATTTGATTTGGTGATTTCAAGGGGATAAACTGACATGCTATCCTTTGA
ACTAGCCCCGCTTCCTTTCCGTTTAAAGGGCTTCCCGGGAACTCTTCCTTGACCGCTCCCTGCCCTGTCTGCAAGTTTGGAAACTCAGTCCTTGCCGAGGGGCTTTCCCTCATTGCAAACTCACCTGCACCATCTAGAGGTCTCTCCCAGCACTGGAGAGGCTGGAGCGGGCACGTTCAGCCCTGCTGCCATAGGTCCCTGGCACACCTGGCTCTCCGGCCGTCTGCCCCTTAAGAGATCTGTTGGAATGCGTAAAAATCATGGATTTTTTTTTTTGCAGG
GATTCTTAGCCCCTGGGGGAAGCTTCCCCTGAGTGCAGCTCAGATTCTGGCTGATAGGGCTGTCTGGAGAGGTTGTCTGAGCCAGCAGGCTGCGCGCTCTGCCTGGCCAGCTGCAACTTGACTCTCGACTTGGCCGGGTCCTTCTAGTGCGGCTTATAGCATTCAACCTCCTCTAGGTGGCGCTGCGGAGCGGGGACTCGGCTGCTGATCGCGGCGCCCCCTGGCGGTCTGTTCCCGTCAACATTTAGATTAAGCGCAGAGCCGGTTCCGCCAGGGAAGTGCGCGTCCCGGTGCCCCCGCGTGATGAGAGCGGATGACAGATTGCGGGAAAAAGTTAGAATGTAACGTTAGTTGTATGACAGAG
TCTGGGAGTGGGGGAAGGAGTCAAAGACCCCCGAGCAGAGGAGAGACTGGAGAGGGACTGGTTGGGGTGAATCGGCCTCCAGCGTCTTCCAGCAAAGCGTCTCCTCCCACCCACGCTGGCCTGCGACCATTCCCCAGACACCTGGCGCCACCCACCGGGCCAAGTGGAGGCTGCGTGTGGGAGGGCTGTAGCCCTCAATGCCCTGGGGTGCTCAGATGAGGAGGGGGCTGAGAAGGGGAGGGGCCCTAGATGGGGAGGAACAGAGAAGCCCTGTTAGACGCATGCCTTGAAGAAACTTGGTTTACACACACACACATGCTTCCATGTGCATGCACACACTGGCAGACACACGTACATACACACGCACACATGCTCACACAGATGCCCATGCTTGCACACACCCATCCACGCTCACTAATACACATGCACGCATGCTCACAAACTGATGCCCGCATGCTCACGCACAAGCACACGTGCTCACACACACATACGCATGCATGC
AATGAAGCAGGCCCCATTCCTGGGGAATAGCAGGCACTCAATAGCTGCTTGTTAAACTGCATCTCCCTGTCCGCCCTGTGTTACTGTAAGGTGAACGCTGGGCAGCTGCTTTGGAAATGCCTTGGGCGCCCCCTGGTGGTGACACACAAAGGCTGAGGAGGCACCCCTGCCTTCCACCTTAAAGGGCTCCTTTTACCTGGGGCCCTGCCCTTTCTTCCTGAGGCTCCACAGATCCCACCCCAGGGAGACTGGGGGTAGAAAGAAGGAGCAAAGAAGGAAGAACCCTGTGGGGAAGGATGAGTGGAATGTCC
TGCCGCGGCGCGGGGAGCTGGGAGCGCGGCGAGCGGGGCGGAGCGGGCGGAGCGGGATCTCGCGGGAAGCGCGGGGACGCCCGGCGCCTCCTCCCCGCCCTCCGCGCCCACCCCCTTCCCGCCGCCGGGACATACCGCGGGGGGGCGCTGCGGCCTGCTGGACCTGCCCGTGCTGCGGCCTCCGGCGACCCGGCAGCGACGCGGGCGGGGACGCGGTGCATCGCTACTGCGCCCGGCGGACAGCGACTTGCTGCTCAAAAAGAATAAGAACCAGGGTTTTTGTTTGTTTTTTTTTTTTTTAATTAAGGTAAA
GTCTGGCATTAAGCTGTGGATCCATTGTAATGAGTGTGTGTACTGCTGTGCTGTGTCTCTTTGTTGGGGGTATTAGGTCGCTTTCTGGGCCTGAGTTATTGTGAGCCATTCCCAGCGAGGCGGCTGTGCCCGACTTGGTTGCAATGTGGGGTGATGGTGCCCCCTGGAGGACAGAAGGGACAACGACCCGGCCGTTAGTTCTTGTACTCAACAACCATTTATTTTAGAGTAGGGTTTCTCAACCTCAGTGGACATTTTGGGAAGAACAATTATTTGTTGTGTGGGGTTGCCCTGTGCACTGGAGGAA
TGCTGGGTAAAAAGGCCTGGTCCCAGCGCTTCCCTGTCACTGACTGCTAACCACAAGGCGCCGTGGCACTCAGGAAATGCGGCAGGGGGGCTGGAGAACTATCAGGAAGGGGTGTGGGCAGAGAAGAGGCTTCCACCCTGTCTTGGAACACGGACACAGTCCATGGCATTCAAAAGAGGTGGGAGGCTCCTCTGTGCACGTGCCTTCCGCCCCCGGGACAGGTGGAGGAGGGGATTTGACTGGTCCTCACCCTCTGCATTTATAGTCTGGGCACACCTTGGGCAGTGCCGCAGGAGGGCGCTGTGGAGTACAGGCACATGCAGAAGGTGTGGCGAGGGCTTCCTGGTGGAGCTGGCAGTAGGGCAGGGACCTTGAAAAGGAATGATTTGAACAGATCGGAAAAGACATTCCAGACAGAAACAAATGCCTGAAACCCAAACCGAGAAGCAGGAAAGAGCAGACTGCGTTCTCGGAATGGCAGGGAGTCCAGTTTGACTGGAAGACCTGAGGCTCAGAGGCGCATCACGGCCCAGATGCAGACCACAGAGGCAGGCACAGTGGCCCAGGAGGACCGAGGACCTGGAGTCAC
TGAGTGCAGGGAGCTGAGTGCCTCCCGGAACGTGGCCCGCAGGGCGCGCTCCATCAGCGCCTTGTGGTACACTCCTGCCACGTTCCCGCACAGGAACAGCACTGCGTTTGCTGCCAACTGTGGGTGAAGGCCAGCCTCAGAGGGCGCGGGACCCGGGTGCTTGTCGTGTGTAGTTGGAGTTGGTCTCAAAGACTGGCTGGGGAAGACTGGGCTTTACAGTGAGGGACCTAACTATTGTGGGACAAGTGGTGCCACACTGTGGCATCCCTAGGGACGTTTCCCTTCCCAGATGCTCCCTCCTCCAGACTCTCGGCTGCTTCACCAACACGACCTCTTAGGTCTGGAAACGTTTGCAGGTAGGTTTCTTGTGCTTGGAATACCACTCCACTGTCGCTACCCACTCCCATCGCACAAAACTTTTTTTTTTTTTTTTTCATTCTCTGTCAAGGTTTCATTAACCACATCTGTTGTCCCCGGGGTAAACCACGACACGACTCCCTTCCGTGTGGCCTGGATCCCTCTTCTGGTAACAGCAGGCATTGCATCACACTGTTGTACCAGCTCTGCGAAAGCACGGTTGGGTATCCTGCGCCCAGCGTTGCACCTTGACTTGGAGTCACAGCTCAACAACCCCCTAAAAGGAGCCTACTAGCACGTGGCAGAGCCGTCCTGAGCGCAGCCTGTGCTACTTGCGTGCTCACCTGCGGCAGCAGTGCAGGCCGTGAGTCCGGCTGTGGCCCAAGATACAGCCCGAGGACCAGCAGATGCGAGAGTGAGGAGGCGAGGCCCGCGACGGCGGCGTCCCGCATGCCCAAGGGCAGCATGGCATACGCCGTGAAGATGACGAAGAGAAAATAGGACA
CCAAATGAATTGAAAGGACATTTAATAGCAAAGATTAAATTGCCTTAATGAACGATTTTTGTGACTCCATCAATACTCGAATCGCTTTAGCCACTCCTCTCACGCACTTCAGTCGCAGAATCTGCAGCGAGCACAGAGGTCACTAGGTGGCGCGCTTCGCTCGTTTGTTTATTTAATTTTCCCCATTGATCTGTTTTAGAAGACAACAGGAAAGAAAGCAAAAAGCACATAGTTTATTGCGTTCCTTCGATAACCTCTCTTT
GCCCACCCTAGACCTACTGAACTGGCATCTCTAGGAGTCAGGTGTGGCATCTGGGCGGAGGGGAGGACTTTCTTCTTTTCCCCTCCACGGGTTGCAGGAGCTGAAGGGACTGGCTGCTCACGTGGCGACACCTGGTGGTGATTCAGGAACCCACAGGGCAGGTTATGTTCATTCCTTGGGTGAGGGAATTCAAGGGTCTCAGTTGCCTTTGTTGACCTCCTCCTGGGTCTCCTGGGATGCTGAGCTAGCTCTTGTCTCCTTCCTCAGTGTTCTGAGCCCTGCTTTCCACCAGTG
CCAGCCCTAGGTAAGCCTGGGACATGGTCCTCCCAGGAGCCAAACGGCTCATCTTTCCCAGAGCAGACATGCGCCTGCTCTCCAGGCGTGCCTCTGAGCCTGCCCGACAGGGCAGTGTGACCTTGCCTGCCTCTCTGTCGCTCTCTCATTCCTTCCCCTTGAGCTCTGTGTTGTGGCCACCAGGAGGCGCTGTTCCCCCTCAGACCCGAGTAGACCAACAGCCCAGCGCCACCAGAGACCAGACTGGATTCTAGATTTTCTCTTTTTTTTTGAGATGGAGTCTCGCTCTGTCGCCCAGGCTGGAGTGCAGTGGCATAATCTCCGC
GAGCTTCGAAGGTGCTGGGGGAGGAGCATTGGGTGTCCCCAGGTGGTGAGCTTGGGTGTGTGTGTGTAGCCGACAGTCTCCCAGGCTCAGTATTCCCTGTTAATAGACTGAGAGACGGAATGAGGGCGTCCCCAGGTGGTGAGCTCAGGGACGTGTGTGTGTGTGTGTGTGTGTGTGTGTGTGTGTGTGTGTGTGTAGCCGTCAATCTCCTGGGCTCCTGGGTTCCGTCTGCCCTGTTCATAGAGACAGAATGAGGGCGTCCCCAGGTGGTGAGCTCAGGGACGTTGTGTGTGTGTGTGTGTGTGTGTGTGTGTGTGTGTGTGTGTGTAGCCGTCAATCTCCTGGGCTCCTGGGTTCCGTCTGCCCTGTTCATAGAGACAGAATGAGGGCGTCCCCAGGTGGTGAGCTCAGGGACGTGTGTGTGTGTGTGTGTGTGTGTAACCATCAATCTCCTGGGCTCCTGGGTTCCGTCTGCCCTGTTCATAGGGATGGAATGAGGGCGTCCCCAGGTGGTGAGCTCAGGGACGTTGTGTGTGTGTGTGTGTGTGTGTGTAACCATCAATCTCCTGGGCTCCTGGGTTCCGTCTGCCCTGTTCATAGAGACGGAATGAGGGCGTCCTCAGGTGGTGAGCTCAGGGACGTGTGTGTAGCCATGATTATCCTTTAGTACCTGGTCCCCGTGCCCTCCAAGCCATCCAAGGGCTTCAGGAGGCCGCGCAGAAGGAG
GGCACAAGCTTTCTTTGGAAGGCGAAGATCTCCCCTTCCTGCTGGCCAGGGTTAGGGTTGGAGGAACTTGAGGGGGACCAGGGGAGGTGGCCTCAGGGAAGCCCAGGGTTGCTGGTGCCATCGCCAAAGAGGAGACTTTCGGTCTGTCCAGCAGGTGGCGCCGCGCAGCTGAGTATCCGAGGAGAGCAGGCTGAGGCTGGAGAAACCGTCTGCCCTAGGCTTCTTCCCAAATTGCATGTCCCCAGCAGGGGACTCTGCACTGCTAGGGCTCCTGTCCAGCACGGCATCTTCTCTCCGGGGGACTGGGAAACAGGGTGTTTGTCCTCACCTAGAAAACGGCCTCTACGCACACATCTGCTGGAGAGAATAAAGCTGCCGCGTGG
CCCACTCTCTGTGATATTTTGCTCCCCTCTCCCTTGTCCTCTGGGATGTGGGAACGAGTCGGGGGATTCAGCCTTTGTTCCATCCTTAGCCAGGTTCTGAGGACTCTTTTTTTACATGCGGTCAGTGCTCCTGTCACCTCCAGTCCACTGGGGGGCGTCTCTGCACTGGCCAGACCCGTCCCGCTTGCAGGGTTTGGATGCACTCCCTGCCTTCTCACCTTGCACCCAGGTACTCGGGCTTAGGAACAGCAGCAAGTTGTGCCCTCTGTCCCCTGGGACTTTCCATGGCACGACCCCCAGCTCTGTGCACCATGTCCTCTGTCCCTCTCAGCAGCCTTGGAATGTGAG
TCTGCCTAGTGAGAACTGGAGATGGAGGTAGTGCCTGACAACCGCCATTTTTCCCCCTTTCCAAGTGCCTCCTCAGAGGTGGAGATGTGAAGCCACAGCGAAGACCAGTCACTCTCCCCACATGCCCCTGCTATGCCTTGCCCAACCAGCAGAGTGAGCTGCCCTCTGTTCCTGGCCCAGAATCGCCTCCTCCTGCCTGCTTGGGAACTTCCTGTGCATCCACAAAGTTTGAGAGCTAGTAGATTGATTAATAAAAATGATAAAGTGCAGCAACCCCGAGGAACAACTA
TGGAGCATGGTTGAGAACCCCAGCATCAGGTAGATTCAGAAGGAAGTCATGAGTGGAGCATGGTTGAGAACCCCAGCATCAGGTAGATTCAGAAGTGGGGAAAAGCATCTCCCACTTCCCCTTCTTCAGGCCAGCGTGCTGTGCAATTTATCCAGTGGCCACTAGAGGACAGCAGCGACTCATGTACAGGAAGTCGGCGTTTCAGGGTTTCAATACTAAGAATTCCCTGCTCTGTGCTCCCTATCCTGGGAGGTGGGCGTTAATACCCCCATAATACTCAGTTAGAGCTGAGACTTGGGACTCGGTTTCTGGCTCCTGATTCCATCT
GGCGTCTTCCATGTAGCCTTATGGGGTTCTCCTGACAACCATGGGAGTTGGTGAGAGTGGGACTATGGTCTCCATTTCAATGACTGAAGAAACAGAGACCTTTGGAGGTTAAGGTCTTACTCCAGGCCACATGGCTGGTGGATGTAGGCGAGACCCCCTCCCTACAAAAAATCCAAGAATTAGTCACGTGTGGTGGCACACACCTGTGGTCCCAGTTACTTGGGAGGCTGAGGTGGGAGGATCACCTGAGCTCAAGAGGTTGAGGCTGCAGTGAGCTGAGATCACGCCACTGCACTGCAGCCGGGGCGAAAAAAAATACATACAAATAAAATAAAATAAAATAAAAACAACATTGTTTTGAATGTGTGTGGGTGGGGCGGACATGCTCCACTGGCTGCAATCCTGTTTCTTGTGCCTGCTTGATCCACACATTTACTCACCAAGGCTGCGGAAGTTTGTTCCAAAGGCTTTGCGGTGAGTCCTGAGATCTTCACCTAGCCGTGTACATTTCTTTGCTTGCGGTAACCGTTGGCCAGCAGGTGGCAGTAGAACCTCTAGTTTTTGTTAAATCAGGGACGCATTATCTACAGGGATTGGCAAACAATGGCTTGTGAGCCAGATCCAGCCTGCTGACTATTTTCATTAATAAAGCATTATTAGGACGACATTCATTACAT
TGGCCCTAGTGTAAAAGACCACAGGGTTTACAGGAGCGCGTAGCCTTTTCTTAATTTAAAAGAATACAGGACGCAGGAGAGAACCACACCCCGCAGACCCAGGCGTAGCGAGTTGTCTGCCCTGTGGCACTCTGTCACCTAGTGTCTGAATCTGCATATTGCACTCTCCTCGATATCCCTTGGTCTGCGAAGGATGAAGTTCCTTCCACCATACGGCCACCGCCATCACCATCACCTTACGACCAACCCCAATGCTCTGCAATGGAGAACAAGCGCCACCATGTTGCAGGGTTCCAGAAAGCAGCAGCTCTGGAACCAGACAGACCTAACTTAGACTCCTAGCTTCCCGTTTACCAGCCGAGACTTTGAGCAAGGGACTTTACCTTTTTAAGCCCTAGTTTCTACA
CAGGCTCCTCCCCATCCCTCCCTGCCCAGGCCGCGAGAATGACCACTCCACTTGCAGGCGAAGCCCCTGGCCGCTGTGCTGAAGGAGGTGTGCGACGCGTGAGTGCTGCCGGGCCAGGGCCTGCGGAGGGCGGGAGGGCAGGAGGGGCGGCGCCCCCTGCCGGCCTCGCTGAGCCTCGTGCCCCTCAGGTGGAGCCTGACGCACTCTGAGCGTTACGCCCTGCAGTTTGCGGATGGGCACCGGAGATACATCACCGAGAATGTGAGTCCCCTCTCCCCAGCCCCAAGCTCGGCCTTCCGACCCCTCTAACCCACCTGGCCCCGATAACTCTGGCTCTTCATCCCACTACCGGAGCGCGATCTGTTATTCACCCCCAGCCGCCCTCACCGACACCCCAGTTGATCAGTCCTCGGAGCCCTCCCTGACCTCGCTGCCTTTTCTGCTGTCTTCTCCAGAACCGCGCGGAGATCAAGAATGGCAGCATCCTGTGCCTCAGCACGGCCCCAGTAATGCCCCTCCCGTCCCGCCTTCCCCATCCCTGCCCCTTTGCTCCAGGTCCAGAGGCCCCCCGCCCCGGAGGCCCCCGCCCCAGCCCTGCCTTGCGCCACCTAGTTGACGCCCGGGGCCGCACACTTCCAGGTCCCACCCTTACCATGCCCAGCCTCTTCACCTCTGCTCCTGCTCCGTTCCTGCCAGGACCTTGAGGCTGAGCAGCTCTTGGGTGGGCTGCAGAGTAACAGTCCTGAAGGGCGCCGGGAAGCCCTGAG
TTGTCCATAGGGTGATGGACAGGCTTTTGTGGACAGGCCTGCCTTGGGTGTGGCCCAGGGACAGAATCCCTGCCCAAGTGTTCTGGTGAAGGTTTTAGTGATGACCGACTCGCCCCTGGCGTCTTCATGGTCCAGGCTCTGCCCTTTCAGCCAGGGGCGCTGGCGGCTCCAAGGAGCTCTCCCCTCCCCCGCGCCCCGCCTTTGCTGTGCGCCACTCCTCGGGTGCCCACTAGAGGGCGCACTGTCCCATTCTGGCAGCACAGAGCAGAAACGTGGAGACCTTCCCCAGTGGCTGAGCCCTGTCCTGGCGCCATCTGGACTTCCCACCTTGGTTTATGCTCCTCTGCTCCTGGCACCACACCGAAGTTGCCTTGGCCCTTCCTTCAGTGAGGGGCACTCAGACCTGGCCACCTCCAGGCCCCTGTCCCCAG
GATGTCTGAATGGTGAACAGCAGAGGCGAAAAAAAGAAAGGAGAGAAAGGAGAAGAAATGAGGTGTGCACCAATGCTTTGGGGAGGGGAGAAGGAGGGTGCAGACTTTGGGTCAGATGCGTCCCTCTCCACTGGTCACTAGGTGGCGCTGTTCATCCAGGACAGCTCAGCTGCTATCGGGAGACAGTGTCTAGGAGGGACCAGAAGAGAGGAACAAGCAGGCTGTTTGCAAGTCTGGTGCTCTTAACTCAGAAGATGCCTGAACTTTCAAA
CGGGGGACGAGCACGCTTCGGGGCGTGTGGGTGGCGGCCGAGGCCCCTGCTCGCCACTCGCCCTCCTTTTTCTCTTTCTTTCTTTCCCCCCCTTTTCCCCCCTTTTTTTGTTTGCTTCCTGGAAGGCAGCCTCGACTCGTGTGTCCGCAGCGCCCCAAGTGGGAGTCGCCGTTTCCGGTGCTGTCGAATCCAATTTAGCCGCGCTGTGCATTTGCTTGGGGGCGTGCAGCCCCGTCCCGCGAGGTCCAGACCCCCTCAGCCATCGCTGATTGTGGGATGGATTGCTGGCGGGGCCTTTCTCACCCCGGACACCGCCCCCAGACGTGC
AATATGAAGGCAACTCGGACTAAGAAGACGACTGCTTTCCAACTGCCCTCCCGTCCTGCAGCCGCCTGATTTGAGGAAGGGGCTGGGATCCTTCCCCTTGCCCTCTGGTTGTTCTTGGAGTTACAGCAGCCCCGCGGCAGCTCTGCCCCCTAGTGCACATGTGAGGCAGCGCGCCCTTCTCCAATCCAGAAGCCTCGTCGCGGTGCTGCCAGCAAGGGAGTTTTTCTGTATTCACTTTGGTGGAAATAGCAAAACTTGACAGAAAAAAAACCCAAGCCAAACCAAAACACACGAACCATTCTA
CCCTCGGAGGCAGGGACCATATCTTTATGGGGCTAGTGTAAGGTGTTGCCTCAGAGGCCTGGGTTCTAGGCCTGGCCAGGCCTATTTTGAGATCCTGGACCAGGTCACGCAGCTTAGAGCTTGGGCTGTGCGATGCTACTGCCCCCTAGTGGTGCTTACTGGTAGTTCCAATTCCTCCCCTACTGCCGGCCCCAAGTGACTACAGCCACACGACAGGTTGTGGAGTTCATAAAATCTTTTCCGAGCCAGCGGGTTGCAGCCAGAGCTGCCAAGTTCAAAGGCATTGCCGTGGGTT
AGAACCAAGACGTTTTATAAAAAGTTCGCTACCGGGTGTCACACAGGCTGGCTTCCCAAGTGCAACTTCTGAGAGTTTTTAATGGGTTCCATAAAAGAGCCAGGTCACCCCAGCAGCCACTAGAGGGCTCACGAAGCTGCAGCCGCGGGCTGCCCTCTAGCGGCGGTGCTGACCGGAGTGTGGTGGTAAACCTTTTCCGGCCTTCCAGGACCTACAGGGAGTTGAAGGAGACCAGCAATGGGAGGGGTGGCAGAGAGTATCAGACTGAGGAGACCTTATTGCCAGAGTGAGATA
AGGGCGAGGGGTGTGGGGGTGCCGGCCACTGAACTGGAAGACCAGGGGCCAGACCCTGGAGCCCAGGGACAGTGGGAAGATGAAAGAGGGGCTGCAAAGCCCAGTCGCGCGAGCTTGTTCCGGCGCCTGGTCAAGAGTGCCCTCTGGTGGCCACACGGCGCCCTGCACCCGCAACCAGCGCAGCCCAAGCAGTGGGGACCCGGCCTCTGAGGCGGACACCTGTTCTTGGTTCTGACCTCTACTAAGAGCACAAGTCCGCCCCGGGACTGTAGAGAAGGAAGCCGGGAGGACAGGACAAGTTCAG
CCAGGAGGCGGCCCAGGCCTCAGTCCGTGTTTCTGATGCGGGATAAGGAGGGGGCATTTCCTTGTGGGAGAAGCCCCATGCCCCACGCCCCGTGGGCTGGGGGAGGCTGGAGGAGCAGCCTAGGGAGGGGCGGGGCTCCGGAGGGAACGGGCTGCTCTCAGAGCGGCGGCCGCCAGGGGGCGCCCTTGCTCCCCAAGCGGGTGACGCCGGGGGTCACCCCACCCTCCAGCCTCTGTTTTGGGTCCCGCTCTGTCACTCCTCCTACCCCCACTGGAGTTTGCCCCCTAGGGGAGGGGGTTTGGGAAGCGAGAATCTTCCCCGGGATGCCGGGGAAAGGGCAGGCAAATTAAATGAAATCATTCCGGTGTGGCATTTAAATGGTCAAGTGAAGGCTGGACTTGGAATGAGTGTTACTAGCTTTGTGCAAACTGGCGCCTGCTCGCCCTTGCG
AGTAACTGACCCTGAATTCCATGCCTTGTGAGATGTGGGTCCTCCTTTGCTTCCCTCCCCTGGTATCTGGCAGTGCAGTGGGTGTGTAGGGAGTAAGACAAATCCCCAAAATGAACTGCAGAGGCAGATGCTCTGGGACCTAATGCAGTGTTGGCCAGGAGAGGGCAGCACCGAATCACAGGTGGAGCTCTGTGTCCTGAGAAACCTTGGTGAGGTTGGAGCCTCAGCCAGGCAGCCTCCAGAGGGTGTCCTGTGGAGAAGGAACTGGCAGGGAGTGGGGCTTTGGTGGGCCCAGTACTCCCAAATAGGAGACTGGAGGGCCTCGGAAACAAGCTCTGTCT
CTAGGCCTTTACGTATCGCAACGTGTGCGTTACGTTCATCATAAAAACGTCCGACGAAACCAAGAGCAAAGTGAACTTATTGGTGAAAGTTGCCATTGGGACTTCGGTGCCTGCTGAGAAATGCCTGGGCCTCTGGCTCCCCCTGGCGGCCGGTCCCTGGCTTGACGGAAGCGCGTCGCGCGGGCTCCAGACGTCCTGGGCCAAGTCCTGTGCGCGGGGCCTCCGGGTCTGCGAGCTGCGGCCGTGTTCAGAGCGTGTTTTGCCCGGAGCTGCTGCCAGCCTGGGCGGCTTTGGG
ATCGGAAATGGTGACTTCCTCTGTCTCTATAACCTTGTAGTTGGAAACCTTGGCCCGACGGTGATGGACTGCACGACTTGCTGGACTCCCAAGTCCGAAGTTCCTGCGGCAGCGCTTGCTTTGTGGCGCCACCTGGTGGGCAGTGTGCGAGGTTGCGGGGGGCGGGGTAGACGGTCTAATCACGCCCAGGCGCCAGCCTCTGAAACCCCCCAAAAGAACAAAATAGTAATTAAAAGCCACAAAATTGTGCTAGTGCGCACCATCTGAAGCA
TCAAAGATTCAGTGAAAAAACTTCAAGGTAGAGGCAATGCCATCCATGAGCTTAATTCAGGGTCACAGGCTGAGCCACCTGCAGGGGCCAAGTTCAGGTAGTCAGAAGCCAGCGGGTGGCCCTGTGAAGAAGGGCGGCCACCCACAGGGGGCAGCATTGGGCCACTCCTCTCCCGCGGATTCATGCAGCGAGGGGAGCGACTCAGGATGGCCAGTCCTGATTTTTCAAGAGAGGCAGGAAATCCAGATTTCTTTTGTGTGTGAAAATCTCCTAATTTCAAAGCTGCC
GGAGTTAGAGCCAGGCCTGGCTGGGAGTTCTGGCGTCCAGGATGCAGGAGGCTTCAGCAGAAGAGGCGTGGCCAACAGCCCCTGAATTAGCAGAACCCCGCCCATTTTGTGGGCACTGAAGACAGGCAGCGCGATAGTGTCCTTGTTGGCCAGCAGAGGGCGCAATAGGAGGCGGGCCGCACCCGAAGATGGCTATAGCGCTGTGCCCGAGCCAGCCTGGGCGCCCTCTGCCGGGCAGCCCCGACTCGGGGCTCCCACAGCGGGGTCTTCGGTCCCGTGTTTCTGCGCCAGGGTCCAGGCCCACTGGCCTGTACCCAGAATCCTCCAGGGAACTGGGATCCCGCCCTGGAGAATCGGATCCTGGGTCTAGGATAGCCAGTTCTGGGGACCACCCCTCGCATTCTTGGGTTCCCTCTCTGGCATCTGACAGCTAGCTCTCCCTAGCTGGCCCCCCCGCCTACCATCTCCAGCTTTTGCTTGATTGCCTCCAAAGACGCGGACCTAGCCCCTCCAAGAGATTCAACCTGTGTGAATGTGGGTGTACCCAC
GTGGGTTTCCGGCGGTGGTGGTGGAGGGAGGGCAGCGTCCCTGGCCAAGGAGGCGGTGGGTGCACTGGGCTGTGGGCGCTCCGTGTTGGGTGCTGGGGCGGCTGATCCGGCTCAGCACCAGCACTAAGAGCCACTGCCGCCTGGTGGCAGCACGCGTGTGTCCTCCAGCAGGTTCCTCCCTTGTCTGGGAGGGACAGTAGGACAGCTGAGATCTGAACACAGCCTCTTAACAGTCCCCAAAGACTCAGTTTCCCCCATCTGCAGAAGAAAAGACTCAGTT
AAAAGCCAGCTTATTTTCTGCTTATTTCTATCATGCAGCTTGCAAGGATTTGAGCCAGACAGGGTCTTGAACCCTCTGAGTTGGGCCCTAAACTCCTCCTGTTCCTCTGGAGTCTGGGCGCCCCCTGATGGTCACAGCAACTCCTGCGGCTCAGCTCCCATCTTCCTGGTCCAACCTCCACCTGGTCACTCTGGGATAGGTGGGCCTCGGGCAGGTCAGCTGTCAGAAAGTCTAAGAAGCACCTGCTGAGATGCCCAGGAGGGTGGTGATCCATCCAGCAGCCCAGGACCTCAAATCCCA
TCATTCCCAAACAGGAGCGGCTGTGGTTAGGGGAGACCAAGTACACTTTCTTCTCGGTTTCCATTCCCCCCCCTCACCCACGTGCCTCCCCCACCACACCAGCGCCTCTTTCAGCCCCTAGCAGCAAGAGGAATGCCAAGAATGCAACTGCCTCCCCAGGTGCTGGCCCCAACAGGTGAGGAGAGGTCACTGCAGCAGACCTGCCTGCTGGAGGAAGGCTGAGAAGGGAGGTAGAAGGTGGGACAAAGATCCCATAGTTATGAGACAGCACGATTTCCATCCACAGGGAAAATGAACACAGTGGCCGACCCCTACTAACTGCCTCAGAGGCGTCTAG
TCTTAGATAATTGGCTTCCACAACCACCCAGCTCAGCACAAGACAGCAGGGAGGGGTTCCAGCGGAGTAGAGACAATGGTGAAGTCGTGGTCTTCTGGCCGGATTCTGCATCTCAAATGGCAGCTTTGCATGAATGCAGCCGCAGTGTGGCAAATGGGCACAGGGGGGCAGTGTGGCCCCACGTGGCTCCGAAGCCCTCTGATTCTGCATGAGGCCTGACCCGGGCTGGAATGCCGGCTCCAGGAAAGCTGTGAGCTGGTGAAGGGCTCTCCCACTGCCTTCTTCCCCTTCCACTCTTAGTCCCTGTCCCACAGAA
GGCGCTGCCCTCAGTGCTGGAGGCTTGGCAGGTGTAGACCCCAGAGCTGCCTCGCTCTACCCGGCGGATCCGCAGCGTCCCGTTCTGCACCTAGGGAAGGAGTGGGTGAGGAAGAGTCCTTTCCCCTGCCAGCCTCAGATCCTGCACTTCCGAGTTTGGCCAGCAGAGGGAGGCAGCACCCCAGGCTCGGGGCAAACAATGCCAAGCCCTTCTTCTGGCCCATCCTCCAGCCTGGCCTTTGCCTCCTCTGTCCTCTGGCCCCACTGCCAGGCCCCCACCTTCCCTTCACACTCTATATGGCTCACTCTGTC
CGCCGGGAAGCCGTGAACATCGGCAGCCACTGGCGTTTCCTCCGAGTCCTCGGAACTCCGGAAACTCTGGGAGCTTTTAGCCCGCCCACCAGGGGAAAGCGGCCCGGAGCCGGCGCCAGGTGGAGCCCATCCCCCTAGGCCTGGCGGGCCGCAGTACCGCCAGGGGCCTGCGGGAGGCGCACGCGGCGCGGCCTGAGGGGAGGGGGAGAACGGGCGGAGGCGGTGCGCTCGGCGCTTCCTGTTCCGGCGCCAGGAGGAGCCGCGCGCTGCTGGTGCTGTTGCCGCCGCTGCTCTAGCTGCCGTCAGTCAGGCTGCGCCCGCGTCTTCAGGGCCCAGTCCCTCGGACCCATCGCCGCTTCTAGACCCTA
TGGCAGCCTGCAGGATGACTCTTCAGCACCCCAGAGTGGTGGGCTCCCGCTGACCTGCCCAGAGCCCTCCCGGATTTTCAGTGCACATTCTGCAAGGAGCTGAGCCCAGTCCTGCCCAAGCTCACCACAAAGCTGGTGCCGTGGCGCCCTCTGCTGCCCAGAACACCACACTGCTCGCCAGCTGGCAGGGGAGGGGTCTCCACGCTGTTCTGGGAGTTCCTTCCTGACTCCCGTCCACCGCGAGAGGAGACCCTCACACTTCCCACCTGTCCCAGAACTCAAGGAGACTCAGTAATCCCTGTCTCCTGTACACCTGCCTTGACTCCTCC
CAGCTTCTTCTGAGAAATCTCAAAATGGAGAGGACAAAGGCAAAGACAGTGAGTTTCCCAGGAAGCCCCAAAGCCCTGGCTTCCGCCCAAACTCGTTTGCGGCCCTGGGAGTCCGTGGTGGGGACGGAGAACGACGTGGCACTCCCTCTAGCGGCAAACGTCTCGCACAGAGCCCGGCATCTCTGCGGCCGGAGGCTCGCCTGCCGCATGCTCTCCTGCCAGGGCCACGCAGCCTGCCCTCCTCTCCCGGGGAGGGGAGATCTGCTCAGCAACTCCCCTGTGGCCATGGAAGAGGGGCTGTCGGGTGTCGGGGGAGGAGACCCCCCTCCGGCCTCA
CAGAACCACAGACAATAAAGAAACAGGAGCCCTGGGGACATCTGAGTGCTGGCGAGGAGGGAGATCACTGAGCTGATGAGGAAGCCCCGCCCTCCCTGCACCTGCTCCTGACCCGGCCTCGGGCTCTGTGGCCTCGCGCGCCCCCTGTTGGTCCTGAGCAGCACCTGTGCCCGCCCCCTCTGCCTATCTGTAGGGAGGTTTGTGTCTGGGCTCACACTCACCTCCCCTCACTGTGTATCTCGCACAGTAATACACGGCCGTGTCCGCGGCGGTCACAGAGCTCAGCTTCAGGTAGAACTGGTTCTTGGACGTGTCTAC
ATTTGTCCAAAGTCACATGGCTAGGAGTTGGCTTCGATTCCCACCTTAGAACCCAAACCCGCTGCAACTCCTCGCAGAGCCGCCTCTCACCCAAGCACACCGCCATTAGCACTCTGGGGGTGCTCTGGGCTGTGGCTCCCCCTGCTGGCGCGCCGCTAGGCGGCTAGGTTTGGTTGTTATGACGACCAAGGGCAAACAGCTGGGAAGGGAACTTATAAGGGCATTCACGGAAAGCGCTCAGTAACCCAGGCCACAAGTGGGGTGAAGGAAGCTGTACACCGCGGAGTCACAGCTGGGGAGTTCGCTAGGCAGGAGGGGCTTCCACCACTTCCGAAACGCCTGGGAAGCGTCGCGGCGGCGGCGAGCCTGGCAAAGAGCAGCCCTCTCACCTGCTCACTGCTCATGGCTGCGAGGACGCGCTGGCCTCACCGGTGCTTCTGGGTTGCTCCTGCCCGCGGAACCCCTAGGACGATAGAGGCAGGGCCCCG
GAAACAGGAGGGTGACTGCTGAAGCACAGCATCACAGGGAGACGGTTAGGCCTCCGGATGGCTGTGGGCGGGCCTGACTGATGTCAGGCCTTCCACAAGAGGTGGTGGAGCAGCGTCTTCTCTAACTCCCCCAGGGAAAGGGAGTCTCCCTTTCCCGGTCTGCTAAGTAACAGTTATCTTCCCAGGCACTGGCACCACTGCTAGACCAAGGTCTGCTAAGTAACGGGTGCCTTCCCAGGCACTGGCATTACCACTAGACCAGGGAGCCCTCTAGTGGCCCTGTCCGGGCATGACAGAGGGTTCACACTCCTGCCTTCTGGTCACTTCTCAGCATGTCCCTTCAGCTCCTATCTCTGTATGGCCTGGTTTTTCCTAGGTTATAATTGTAGAACAAAGATTATTATAAT
ATGGATAAATGAATGCAGGCTCCCTGAGCTCTCTTGGCTGGTGGCAGGGCCAGGGTTAAGGTCCCATTCTGCACCAGAGCTGTCTCCGTCCCTGACATCGGCTTTGGGACTGTTCCTGAGCCGGCTGCTGCGGGTGCCCTTCCAGCAGGCGGGAGTAAGTCTGTGCGGCCACAAGGGGGCAGTGGGGAGCGTCGCAGCCTCCGCCGCTTGCAGCCAGTCATCCCGGTGGTGACGGGTCAGCTCGGCCTCTGCACCGAAAGTATCTCGCTATTGTTAGGGTTTGGGTTCACTGTGACCAGCTGGGCGAGGCATCAGTGCACCAGCTCTCTGGCCCTGGCTTCCTGT
CCCCCTCTCTGCCCTTCAGCTCGCCAAGGAAGCCCTTGCCACACTGGGTCCGACCCACCCACCACGAAGACCCTTTTCTAAGTGCTGGTGGCACTTAGAAAAGGCGCCGGGCACGCCCATCTGCGCACTGCGGCTGCCCCCTGCTGGACAGAGCCAGTCAGGCCCAGCTGCTGGCATGACCTGCCTCTCCCACACAGGGCAACCCCAGGCTGAGCTGTTAGGGGAGCCAGAAGCACATGACCCTCAAGAGAAGTCCCCACACCTTCTGCAAGAGTCCACAAACCGTCAGCTCTGCACCCTCCTAC
GGACAAACCTAGGGTGATGTTCATACATTCTTCTTGCCATTCTTTCTGGCAGCATCATCAGCACTGATGTTCTCACTGATGACATGAAGGTGTCTGAGACAATTAAACAGGCTCCCCACCTGGCATGGTGTTCGCCTCCCCAGGGCCAGCAGGGGGCCCCGCGACCTTGTGAGAAGGCTAGCTGCCACCTGGGGAAGGAGGGCGGGTCCCAGCAAAACGAATGTCATTCCCGGGGCCTTTGATTCCCACCGAGTGGGAGCCGCCTATGAGCGTCCTGGCCAGACCCTTCTTCTAAGGGCTCCCCATAGGCCT
TGGGGGTCCTGAGAGACACGAGCAGAACATGCCCCTCTCTGCTGGAGGCTGTGTCATTCAGGAAGCGACGTTTATTTCTTCGGGTTCACATGCGGCCTCCTGTCCAGCTGGAGGACAGGGAGCTAGAGAACGGGTCAGCCGCAAGGCCCCGCGTGTCCATAGAGGGCAGTCTTGGTTTACCGAACGGATACTACACTCCAAATTGCATTTGTTCTCACTTAGTAGAAAAATATGCTATGAATTTGCCATTACAACACAATCAACATGTCTTTTTTAT
GGTTGGCGTCACCAATGTTGAATAAAAGGCAAATACCCAGATGGTGAGGACACCCAGCCATGATCCCAGATTGCCCCCCACCACCCTCACCCCAATCCCTGCCAATGCAGACAGCACTCTTCCTCTGCTTCCAAGCTCCCGTCGGTCCTGGGCTGGCCTGGGCAACACAGCCTCATTCCCCAGCTCTCAGGCCAGCAGCACCCTGCCACCTGCTGGGCCTATGCAGTCTCACAGGTGCTGGCAGATGTCCATACATTCTTCAAAACCCATCTTCAGGCTCATAAGCCTGGTGGGAAAGGTTAGGGGATTTTGTTTCCCCAACCACCCTGTGGGCCAGGTATGGCCCAGGCTTGGG
CTTGACTCTCCATGAGAAGGTAGCAAAGTCAATCTCCCAAGCTTGACTCTCCACGAGAAGGTAGCAATCTCCCGAGCTTGACTCTACATACCGCAGGGATTATTCCATCCAAATCAGAGGGTGGCAGCAGCGCCGCGTTCCGCTCAAGGCTGCCAGCCTTCTGCGACTCCACAGCCCCACCTGCTGGAGGCTGCCTTGCACACAGCCTGACAGTCCACAGCCCGCCCTGGACTACTGCTCTCCCTGAGTCCCAGACGCCACCCCTCTGGTAGGTACCAGTACAGGCTGGTAGCCTCAAACTTTGACTGAGAGAAGCATCTTTATTTCTTTCACAGTCTATGGTAAA
AAGCAGGTTATGGAGCTCTGGAAGCCTCAGGAGGCCTTGGGCAGTCCCCAGAAGGGGCAGCAGGACAGCTGTCTGGTCCTGTGGAGGGAAGGGACGTGGGGAAGGAGTTTCCTGCAGCCAGTGTCTGCTGGGCAATGCTGCCCTCCAGTGGCACAGCCGTCCTGACCAGATCCCTGAAGCAGGTGCCAAGAGCCTCTACAGTGGCTCCTCCCCGCCTTCCTCCTCCCTCCTCCCAGAGGGCACTGCAGGAGAGGGTCCTGGGCCTGACTTTTAGAGAATTCCCCCCTGAAAATT
CTGAGGGTCGAGTCGGCCTGCACGAGGAGGATACTCACGGCCGCTCGGGAGCCTGGCGGGGGCCAGCAGCCGGGAAAGGGGACGCAGCAAGGCGGACGGCGCCATCTTGCGTGGCCCAGCTCAGTCTCTCCGAGTTGGCAACAGAACCAGCGCCACCTGGCGGCCGGAAGTGCGGGACTCGAGGGCTCTGCAGCAGAGCTCCGTGGGGGCGTCAACGTGAATTCCAGCACGGCAAGGTTCTCTAGCACCCCGGCCTCAGCCTTCTGTCTATACAGTGGAATTAGGAAGAAAATAATTAA
CTGATATAACTGCTTTAATGTTAAAGCAATGTTCTGTTCTCAGATCCCTGTTTACCCTGAGGTTTCATGCTCCCAGCCTCAGCCTCTCCAGCCCCGCCACGGTGAATCCCATGCAGGGGGCCAGCGCCACCTAGGGGCCAGCCGAGGAGCTGCCCCTCCACTAAGTCACCTCCCTTCTTCTTGGTGGTCAGGCGGGGACAGGACAGGTCTGGAATCTGCCCTCCTGCGCACATTAGGTGGGGTGGGTGGGGGCACTGAGGGGCTCCTAGGGGCCAGGAGCTGT
TCAATTGTTGTCACCCTTTTTTTTTAATGTGGCTACTATGAAGGGTACACAAGCTTGCGTTCTTTCTGTGGGCTGGAGGGGCTTGAAACCTGGAGCAAGTGGCAGGTTGGCCTGTGGCCTGACACCACCTGGTGGTGAGCGCGGGGAGTGCAAGCTCCGGGCCCCTACCGTTGACCACGATGGTGAGCAGGCAGTCGAAGAGGGGCTGCAACCGCTGGTGCCCGCTGGTGATGATCTTGTGGAACACCTGTGCCAGGAGGGACAGAGGCACCGTGGGGTCCCCGCTGCCTCCAGACTCAGCCAA
TAAGAATACCACCCTACAGATGATGAGGATTCAATGAGATTGGGCTGGATACAAATCAGCTTTTGTTGGCATCAGCTTGAGAGGAGGGATGGACTTGGGAGTGGAGAGGGTGGATTTGGGGGAGAGGACGCCACACAGTGGCAGGAACTCGCAGCAGGTGACTGAGAGTGGAAGGCACAAGAGAGCCCAGATGCTGAGCCAGCTCAGAATAGAAACGGTATTGATAGCAGAATGCAAAGCAGTATCACTCGAATGACGGATGTTTAATTGGATTTCT
GGGAGATCATAGACAGAATTCTGCCCTGGGCCCTATTTAAGTAGGACCTTTAGGCTGCCGGTGTCATGACCACAGGTCCCAGGTCTGCACGATTGGCTGTGTGTGGAAAATCTTCACTCCTTGCGGCCTTGTCCTTGGCAGAGAGCACCGCTGCTTCCTCTGATGGCCACCAGGGGGAGGCGCTCCCCTGGGAACGGTTTGAAGGGGAGCCTCACCCCACACGTGCCTTCCGTGGTACCCAGCACCAGCTGCTACCCATGGTTACCCACAGGCCCAGCTCTGCTCTGAGGAGGGAGGAGTGGTGGCGATCAGGCCTTGTCTGCATCCCG
AGGGAACGAGCCCCAGGCTGCTCTGGGAAACCTTGAGACACAATGCCATGGTCCCTGTGAGGCAGAACTGAACCCGGGATTCCATATTAAAGAGGCCTGAAGGGGGCCACACCTCCCAGCAAAGGAAGCCTTTCAGAAATCAAGTGGGGCGGGGATGGAAACCCGACTCTCCTCAACACCTGCCTCCCAGGCCTGCCTGCCCCTGGAGCTGCAGCTCCACCTGGCTACGGGGGATGGAGACACAGCACGACTCTCCTGAACACCTGCCTGCGCCTGGAGCCTCAGCTCACACCCCGGCTACCGTCTGGGCATGGGGGTGCACACCTGTAATCCCCACTTTTTGGGAGGCTGAGGCAGGAGGATTGCGTGAGCCCAGGA
GCTCATCTCCCTGCCTGGCTGACCTTAAGAACATTTTCCTATGAAGCCATGCCCTACGTGACATAAACCCTGGGACCCAGAGAGAAGCCAGAATCCGCCACCCTGAGTAGCCGCTGCTCGTGGGATGCAGGGGAAATGGCGCCCTCTGGTGTTGGCTCAACGCCTGTGTTCAGCACCGGGAGCTGCCCAATTCGGCCTTGAGAGCCAAGTCTCTGCAAAGCAAACTTTACATGCAAAGCGTTGTTTGGCAGAAATCCTTTTCCACAAGAGGAAATCTCTGGGTGAAAAGCACTAT
AAAGAGCTGTGCTGCGGCTGGCCTCAATGCTGGGGAGCATGTGGCTCTCCTTGGGTCAGCAGAGCAAAGGTAGGGGCATCCAAGAGGGACCCTGGGAGCTCCTTGCATTGCTTGGACCATGAGCCAGCTGGGGCCTGGCTGCTTCCCAGCAAGAGGGCGCCCACGTTCCCTTTTCTGTGGGGCTGGAGGATTCCTCTTCACCCTCCCCATCCCTCTTCCATGCAGGAAGCATTGCAACATCTAGACAATGTCTGTATTAACTCCTCTGCCTGGAGCCAAGTAGCCTGTGTGGTCCTGCAGCAGAATACAGGCCCGTGCTGTCGGC
TGACCTCAAGTGTTTCTCCCACCTCAGCCTCCCCAAGTGCTGGGATTACAGACGAGAGCCACCGCGCCTGGCCTGAGAAAGGCTTTTTCTATGCCACAGAGAAGTTGGGCTCCCAGTCACGGGAGCAGCTGCGGCCGGTTCCAGCAGGGGGCAGCTCTCAATGACAGCTGAAGGGCATTGCATAGCCAGATGCGCACATGGCTTTTAGGAACTGGGCTCTGCCTCCCCTGAAGTCTGTCTGAACCTGGGGCATCACCGTCTCACCGGGCTGGGGCTTTGATGCATCAGGCCCAGA
GAGAGAGCAGCAGCCGCAGCAGGGAGCCAGTGCGTGAGAAACGTGAATGTGGTTGGCGGATGCTCTCAGGGGGTCACAGGCGGTGTCCCAGGAGTGCTGATGGGCGTCACCAGCCCTGGGGCCCCAGGACGCAGGCCCCGCCTCCCGTGAACCGACTTCACCTGCAGGTGGCGCTCCAAGGCCAGGCGTGGCGCGGGCTCATGCGGGGGCGGGGGGATTCGTGCGCGGGCGGGGGGCTCATGCGGGGGCGGGGGGATTCGTGCGCGGGCGGGGGGCTCATGCGGGGGCGG
ATTTTTGTATATACTGGGACAGCGTGAAACACTGGAATCCTTCATGGACGAGGGCATATACAATGATGGGACAGTGCCACACTCCTTCAATAAACGTGGCTGCTGGCCAGAGGACGTGAGCGTGTGACGGGCGCCTTGGCGCCACCTGTTGGGTGCTCACTGCCTCTGCAGGTGCAGAGGGGTCAGCAGCAGGAGAAGCGTGTTGAACACGTGGCTCTCAGACACTCCTTGTTTTTAACGGGAAGCTCTTTGCATTTGCATTTCCTCAACAAAGGAGCAAAGCAGAGGAAGCTGAGAGTCTG
CCTAAGGAAAATCACAGGGTAGGCCCGGCAGCCACACAGAGCCACCTTGGCGGGGTCAGGAGCTGCGGCTCCCAGGTGCCCCAGCCCTGCTGGGAGGCCACCCTCAGCCAGACCCTGCAGCCACACTGCCCTCTGCCGGTCAGCACCCTACCCCAAGCCCCAGCGGTCACCTAGCACCTCCACCTGCGGTCCCAGGCACCGGGAGAGGGAAGGCTGCCTGCACTGGGAGAGGGAAGGCTGTCCGCTTCACGGCCGGGGTTCTTGCTGCTTAGCTGGGGTTTTGG
CAGCAGAACTGGCCAGATCCCAAACTGCAAACCGCCCAAATGCCCATCAGCAGTGGAAGGATAAATTGTGTTCTGCTCACACAGTGCAATGCAGTGCAGCCGTGAGAATGAGCAAACTGCAGCTGCAGATATCCTCGCCATCTACGCCTCACAAACACCACCTGGTGGGATTCTATTAATTCCTGTTTGAAGCACGAGGCCAGGAGACCTAACCTTGCAGCGGGCACCCTCGGTTGAGTAGTGACAGGAAGTGACCGCAAGGGGGCGCTCTGCCCTTGCTCTGCGCAGGCTGCTGCGGGGATGCGTGTGGGATTTGAGCTGTGCGCTCAGGACTCGTGCGCTTTTCTCTGTATGTGCTGTACTTAGATACAATATTTACACTAAAAAATCGGGGCTGTGGTGGACCGAAGGGCCCAGGCTCAGGCCC
CCGCGCTGCTGGATCACCAGGGTCTCGTTGATCTCCAGGAGGCCGCTGGTCCAAACGAAGCGGTCCATGGCCGCTGCCACCCAGCCCCGGCCCTCCGAGGCCGCGAGCAGCGCGCCAGGCAGCCTGCGGCGCCCCCTAGCGTCGGACGGGACGGAAGCGAGTCGGGGCGGGTGAGGGACGGAGGGAGCGGCCTGGCAGCGAGCGGGCGCGGCTGCGAGGTGCGCCCGGGGACGTGGAGACGTGCGTGGAGCGCCCCCTGGCGGTCCATTAGCCGCCGGCCTTTCAGAACCCTTGATCAGCAGGCGGTCCACCCCATTCTAAATTCAGAGCTTACAGGGACGCGAGGGAGCCCCGACCACAGCTTGGACTTGCTTATTGTGCATTATGC
CTACTTGGTAGCCCTTAAGAATCAGGCCAGTCTAACTACTGCCTCTCCCGTGTGAACCACAGCCCCACTGTCCATAGTGTCTTTGTGCAAACTGTAATGAATGTCCCTGCCTCCAGAGGAGTGCAGTACCACACCTAGCCAGCAGAGTGCAGGTGGGATTCCAACCCCACTTCCAATCCCTCAGCCAGACACCCTAGCATCTTGCACACAGCTCTCTGTGGCAGTCTCATGTGTGGGCACGCTTAAATCTCGCTTGTTACCTCATAACATACTTACAATG
CCCCCAGGGTAGTTTCTTTAGCACAGGGGGTGGCACCTAAGAGTCCCCAGCAGAAGACCCCACAGACACCTGGATGGGTGGGACAGGAGTGGGAACACAAGGACAGCAAGGGGAACAACTCAGCTGTGCAGCTGCCAGCAGGGGGCAGCAGGGAGGGTGGTCCCTGACCCTCTGGGCTGCAGTTTCCCTGCAAGGAAGGAAGAAATGGGATTGTCCCTAAGCTCCCGTTGATGCTGCGTGTGTGAACTCTCCTCTGTGGGGCATGTGTCAGGCAAGGCGG
GGGGGGCAAGAGCCCCCCCTCCAGGTAGAGGCCTAGGAAGGCCCCAGAACTGAAGCCGAAGCGCTGGCGGATGAGACTAATGAGATCTGTGACGACTCGGCATCTGTTCAAGTCGACCAGAAGCCAGAAGGCCGTACAGTGCGGGGTAGCTGGCGGCGGGTAATCAAATTGAAGCCGTAGCCTAACCGTCTCGGAAGCTGCCATCTTGCTTGGTGCTCAACGGAAGCCGAGAGATACCACGGGGCCACCGAGAGGCGTGCTCGGGCGGCTCGCCCCCGCCGGAGCCTTTGGCGTGTGCCACCTAGTGGTGAAACCTGGCTACTACAGGCTGCGTCTAGGCGAGAACTCGGAGCGTGGTTGATTTCATTCAATTTTGTTCACGGCAGGGCTGAGGAAGGGAATAAGTGAAATGCCTTTATTACATTTCTACTGGGCGCTATGTAGGGTCTCC
AGACTCAGCTCCTGCCCACACGGAGCCTGGGAGCAGGGGAAGGCTGGAAGATACCGATTGGAAAGGTATCTCAGGAGCATGAATTATTGCCAGGGCACGGGTGATCCAGGGGTGCACCCCGCAGAGCACCTGCCCCCTTGTGGAAGCCCAGCTACCTGCAGCCTGAGCGCTGAGAACCTGACCAGCACCTGCAGAGACTGCAGAATGATCCTCAGTGGGTCCTCCTGAGCCGTCCTGCCTCCACCTCAAGCCCCTAGCAGAGAGGATCCCGGCCAGCCCTGAGCCAGTACAATGAAGGA
CTGAGGCAGGATCCACGTGGTCCCTGCGGGCCCAGTGAGTGACATCACCGCGACGCTGCGCATGGAGCAAGCTCTACACCCGGGAGATGGCCACGGTGCGCATGCAGCAAGGTCTACTCCCGCGAGGTGACCACGGGACAGACGATCCTCTGAGGTTTCCAGGAAGACCCCCGCCCTAATCCTCTGAAGGTCGGAGGTCACAGGTCAAAGCCGAGAACAGAAGCTGGGGTGGGGCACACAGAGGTGGAAAGAGGGGCCTGAGCATCGGGCGGCCACCAGCAGGGTCCCCTCCTGGCCACAAGGACGCTCCCGTTCCAGTCCCCGGAAGAGGGTGGCTGCAGCCACCCCGGGGATGACCAGCAGAGGTCCTCACGGCCTGCGGCCCGGGGAGACCTGAGACTCCTAAGCTGAGCACGTCAGCGTCTCTACCTCCACCGCAGACAGAAAGACCGGGCGGACCCAAGACTGCAAGCTCAAGCCCTGGCGGCAGGGCAGCGGGGCCTGTGAGGGCCGAGGGTGGACGCTGCTCTGAGCCAGACCCGCTCGTCAGCAGCTCGGCCTC
AATGTTCCCCCCCAAGTCCTAGAGGCTCTTTCCTCAGAGACTAAGGGATGGCCTAGGGTGACCTATTCACTCACATTTCCTGGATTTAGCATTGAAAGTCCTGCGTCCTGGGACAGATGGACGCCAGGTGGCCTCGCTGGCAGCTCAACTCACCCACAGAACATGAGGATGTTATACAAGGTGGGGTCGTCCGGGAAGGGCGCCATCTGCTGGAGGCACAGCTGCTCACAGCCGCCGTTGAAGCCGTCGGAACAGTCCACCCCGATGTGGCGGTCATAGCAGCCAGAGCTGTCCTTCATGGGACTGAGTCCAGATGGGCACTGGCACAATCAGAAAACATCCACATACGTGGGTGAATCGGGGAACTGAGTTC
AGTCAGTCCACAGGAAAGTTCAGGACATGGGCCTCTCCGGCCCCGAGTTGAGTGGGGTGTCTGGGGTACAGACGGATGGACCACACAGGTCGGCTGCCAGCCTTTAGCGCCTGACGAGCCTCAGGTTGGCTAGCAGCTCCCACTATCGGCCAGAAGGGGAAGTGCAGGCAGTGTCAACGTTTCAACCCACGTGCAGCCGCCTTCCCAGAGTCACACCTACCAGGCAGGAGAGTACAGTAGCAGGAAGGTCCTACCTCCCCTAAGAACTTCCATCACGGGCTTCTCGGCCTCAGAATGAAGC
AGTAACAAAATATCACAGCCTAGAAGACTCCAGAGTCCTGCGAAGATAAACCTGACTTTTCCAGCTGAGGAGAAAGGAAACCTCTCCCGGCACCTGCTCCTGGGACCTGTCCCGCCCTCAGTGGGTCACGAGCGCCCCCTGGTGGCCCCGCGCGCCCCTGCAGGGAGGTTTGTGTCCGGGCTCACACTGACCTCCCCTCACTGTGTCTGTGGTACAGTAATACACGGCTGTGTCCTCGGTTTTCAGGCTGTTCATTTGCAGATACAGCGTGTTTTTTGAATCATCTCTTGAGATGGTGAATCT
GGGGCAGTTTTCACCTCTGACTGACCCTGGCCAGAAGCCCCATGAACCTGCTCTCGGGAGAACCTGCTCCTTCTGTCCCCACATTGATGGAAGGCAAGAGTACCAGCTTGGCATCCTATCCCAGTCTCCCCACCCCGAGGGAGCTGTGCCAGTCCCAAGCACCCAGGCAAAACCCAGTAGTGGTACCTCAAGACAAGGGAATGGAACAGCGAAGCCAGAAACCACCACCAGCCGCCGCCTTGGCCGGCAGCCCCCGAAGCAAGCCCTTGGTCTCACTGTCCTCACCGGCTTCCTCCACCCTGAGCTGTGTCAGCTGGGTGGGGACTGAGGGCCACCACTAGGTGGAAGTCACCAGGGGTGCAATGTGTGAGACCTGACAAACTTGTTCTGCGGGCTGCGGATGGGTGCGAGGGTGGAATCTCGGTGCTGCGACGAGTGTGGGGCCAGCCGTGGAGGCTCCAGGTGTTCTCTCTGCCCCAGCAGAGCCCGGCAGGAGCCCCAACAGGAAGCCAGCGCGGCATGGCTGCCACCGACTTCGTGCAGGAGATGCGCGCCGTGGGCGAGAGGCTGCTGCTCAAGCTGCAGAGACTGCCCCAGGCTGAGCCCGTGGAGATCGTGGCCTTC
AGCCAGCTGCCTGTCTGTAGCCGACGCCCCCCAGGGCTGCAGGGTTGGGCGAACTGGCCTCTCCTGTGCGGCTGACCAGGTCCCCCGAGCTTCCTTAGGGTTGCAGGCAAGGAGGCTCCCGCAGGGAATCTGGAGCAAGGTGCATCCGGCGGCCAGCAGGTGTCACTGCTGCCCCAGAGACGGCCGGCCACGGGCTGTGGCGACACGGTGAGCTGGAACAAACCGCTTTGTTCCTGCTTCACAGGCTTTACCTTACAGCAGGGTTAGGAGCCTGTTTACCTGCACTTCTGCCCAAGGAAAGGAGTAAAAGCCC
TAAAGTAAAAGAAAGAAGGGTAGGAAGGAAGGAAATAAAAATGGGGTATGGGAGGAAGAAAAAGGAAGAAAAATAGCCTAAGGATCGCCCCAGTGTTAACACTTTGTAAGAAGGTCAACAGCGCACTCTGCTGGACCCAAGTGTCTTCCACACACCAGGCCCAAGTTATGAATTAAAATAATATGCTACTGCTACATTAAATCAAATATAATTACTTTAATTAAAGTATATAAAGAATGTTAGCATTTATTTAATGAATA
GAAGCTGGACTCTGTCCTCCTCTTGGAGCCCTCGGAGAGAGCAAGCGAGGCTGCTCTGTTCTGGAGGCTCCGTGCCCCTGAGGCCTTTGACCCCGTTACCCGCGTTCCTCCCCTTGAAGCCCGGTCCCGCTCTCCCAACACCAGTGTTCTGCTGCCCCCTAATGGCAGCTTCTGCCATCTGCGGCTGTCCGGGAGCTAGATCCACCGCAAAGTCCACCAGCTCCGCTCCAGGATCAGAGACCCCTGAGCAGGTTAAACAATCTTCCCCCTCCACTCCAGACTTTTGGAACCCAAGGACGGCCGGGTCAGAGTACCCAGGACCTCAAGCCCCGCTGCCCCTTGTCCATCCCAGAATCGTGGTTTCCCACTGCCCTCTGCAGTGCCGCGGCGAAGTGATGAGCCCGGCACTGTGGCGCCACCTAGTGCCTCTGCTGGGTCAGTGGCACCTGCACCTGCACTGCCAGCCCCCTGCTGGGAGAATTCCGACTCAAGAACTGTAGTTTGTTGTGTGTTGTTTTTGCTTTGGGGCTCACTGGGAAACTCTCACCAGTCACCTGCATTACAGCCTGGGGCTTCCTGTCACTGTAGAGCAGGTAAGAAGAGGAGGGAAAGAAAAGACCTCAGCAGCACAGCACCAGACCTTCCTCCACTTGGTGGGGCCTTCTGACCACGAATGGTGAATAGTCCAACTAACAACTAAAAGCTCCAGCTGGGAGGACCCTGGAGCTCCCCTGAGCCTGTGGCCTTCAAACGGTACTGACCAAGCCC
AACCAGATTGGCCAAATGCTGAGCACTGTTGGAGCTGGAGGGGGACGCATGGAGGATCACTTTTCTCTCTGTTTTCCCAAGGCTCACCCATTCCCAGAACCAGCAGGCAGTGCTTGCTCTGGGAGCCCCCTAGGAATCGCGCACGGGATCAGGTTTCCCTCTAGCGGCGGCTGGAGAGACTGCGGCCGAGGCGCTGTAATAATTTGGATCCGTATTCTCTGGAAGAAATGCGCCCGATGTCCGGCCGAAGGCGCGGGCTGCGGACGAGGGAGAGGGTAGTCTTTGGTGGCTCTTTCCAGACTCGTGGAAACTTTCCAAAA
TCCTCGCCGCCTGGAGCGGGGCATCCTTCCTCCTTACGTGCAGAGACTGGGAAGCAGCTCTTTAGACACTGCAGTGACCGAGCCCGCTCCACGCCCCTTTCCCCTGAGCAGGTGCTTGACGTGGGGCAAGCTCGGCGTTGAGGTGGACCCGCGCGCCACCCGCTGGCCAACGCGCCTAAGCGACAGGAGTGCAAAGAAACGAGGCTGCTTGGCAATTCAGCTGGTGCGGCCCTGCGGCACTTCCCTTATTCCTTCATAGATGCAGTCAGATATTCTAGAATTCTAGGTTAGGAATGCTTTAACC
CCACCCCAGGTCTTTGCAACACATCGCTGTATAAATAATTACGCCATTATACTAGAGCATCAAAGCGAGTTCAGCAAATAGTAAAGGAAGGAGCCGGGGTTCTGAGGCACTACATGTTAGGGCCACCAGGGGACGCTGTTTCTCTATACTTGGACCAGGAACGCAGCCACTCCCCTGCAGACCTCAGGAATGCAGCCTGAGTGTGGCCTTGGGAACACAAGGGAGTCCCACAAATTCACACCCAGTAGGGCCCACCCCACCTTGCTTCAGCACAGTCTTCAGCCCACCCT
TGGCAGTAGGAATAAGAGGGTTTTCTGATATTTCTCTCAATCCTCTTGGATTTTTGCCCCCTGGGATGTGGGAGCGTGGATTTGCCTTGCAAGTTCTGTGTTGTGGTTTTCCTTCTTTGGATGCAGTGCAAGCTCTGGCCACCAGGGGGAGACATGTGCCCACTGTGTTCTGCGGGAGCACCTGAGCCAGGGAAGAGCCAGGGGTCATTCAGGCCATTCCCCTGCCTCCAACCTGACCTGCATTTCCTATTGTCAGCATCCATCTCCACAGTCCGAGCTGGTCCGTGGTAGGATGTGGGAGTGAGGGGCTC
GGGTCCGTGCGCAGTTCGGATGGGTCCGGGGGCCGGGTGAAGCAGAGGGTGAGTGATCGGCGGTCCCTGGAGAAGAGGTGCGGCTGGAGCCGGGCGCAGGGACAGCGGCGAGCCTGCTGCCGCTGCCATCACTGCAGCCACCGCCAGGGGGCTGGGGAGCAGGCCGCCCGCCAGGGACTTGGGCAGCTCCTTGGAGAAAGTCAGCGTGCCCTGAAGCGGGCGAAAGGCGGAGGAAGAGAAGTCACCCGGCGGTCCTGCAAACCCCACCTCTCCCTGGGCAAAGCCCGCGTCCCTCTCTCCTCCCCGCCCGCGCCCTCCCACTGC
TCTTCCCCCAGACTCCTCCTGAGGCTGCTCCTTGGCCTCAATCAGTCCTCGCCTGCCTCCACCTCACCTCATCACCTTCCCTCCACCCCCGCTGCTCCCTCAGTAACATCCCAGGTGACTGAAGCAATTGCAGCCATTTGAAGAGGCTCCACGTGTCAGTCAGCCTGCGAGCCGCGGGGAGGTGGGGAAATTACAGATGCTCCAAAATAGTGTTCCCCTCCCCCTGAGGATATTTGGAATTCAGGAATCAGACTCTGCCTGATGCTTCCTCAGGTCTCTGGGACCCTCCCAGGTGATTTCCCACTCTCAAATGCCCCCCACGAGTTGATTCTAAGTATCTGGGAGAGGGCTGCCACCCAGTGGCTGCCCGGGGGCATAGCAACCCTCCAGCACTGCCTGGTACCGCTGAACAGCTCCCCAAGACCTGAATGGAAGATCCTCCCTTCCTTTTGGCAGCTCCGTGTCCAGTCCCCTAGTAAATGGATCTCGACCTCCCTCCTCCACAATCTTAAGTCCACTCTCCCACTAGGG
TGTCTGAGTTCAAGGGGTGATCTCTGGGAAGCCATCTGCCCTCCTTCCAAGCCCACACCCCTCCCCATGAAGAAGCCCCCTCTGAAATTGATCTTTGCCACAGCCTGGGCACTACAAGGTCTCGGTGCCAGCGCTGATCGCTGCGGCACCCTTGTGCTCCACTGGCCACCTCAAGGGGGTGCTGTGTGTTCTCAGTCTAGCCTTCAGCTCAGCTGCTAGGGTTGGCCCCTGCCACTGCCCCCACCCCCAAATCCGCCCGTTCTCGATCCTCGGTAGTGCGTCCCTCTGCTGCCCCTGACATGCATGGGGTGTGGGGGGCGGGGGCTCTGTCAATGGCAGAAAAGTCCCCCTC
TCCCACCAGCAGAGTGCAAGCGTTCCAATTTCTCCATGTCGATTCATTGTTTTTGGTCATATCTCACAAGTCAGTCAGCCAAGGTGGGTGGGGTCACGGCGTTCCTAAAATATTATACTTAAAAACGAGCGCAATCCTGGCCCTCGGTGTCAACCAGCTGACAGGGCCGAACGACCGCTGGGCCTCTGGCGCCCCCTGCAGGACGCAGACAGGGTGACAAGCGCTGGCTCGAACCTGGACAGCCCATGGGAGATGCTGCTCGGGGCTGGCCTGGTGGTGCCGATACTCGCCTCTCGCAGAGGCTCCAGGCAAGTCCCAGAGAAGGTGAGGCTCCCTGGGAGCCTTCACGCAGGAGAACAAAAG
ACTGGGGATCCCTCCAGAGTTCACGGCGACTGCTCCTGAGTCCTGGCCCTGCCCCTCTTGGCAGGCGCCCTGGAGGGCCCAGAGTGTGCACTGGGGCGGGGCGGGTGGCTGCTCCACCTCCTCCCGCGGTCACTGCTCGTGGACACCAGCAGAGGGCGGCCACGCACCACGCACAGCTGGGCTGTCCACGCCGGAGCCCCCCTCCAGGTGCGAGTCAAGGGGAGGCTGGGGAGGGGCTCAGGCCGCAGGAAGACCACTGCGCAGGGCAGGGGAGGGGCCTCAGACCTGGACCTGGGGTG
TTGTGTTTCCTCATCTGTAAAGTGGGAATAATGACCGCACGGCCTCGTGTGCTTGTCAGAACAAAATCAGACAATGCACGAAGACCCGTTGGCCCGGAAAGCTGCAGCTGGGCCCTGACGATGCCACGCTGTCCATCTGGGGAGGGGAAGTTCATTGCTAATTCGACTCAAAGGAGAAAAATGCATGTCCCCCTGAGCTGAAAGAAGGAACGAAGCCAAGTCCACCAGGCCACCGGGTCTCCTTAGGCTGAGGAAATGGACAAGGAGGGCAACATGGAAACTGCAGAGAGCAGCAAAGCCCTTCACTACTGCTGCCCGAACCCTGCAGCGGCTCCTACAGCCACCACAGGTCACTGGGCCAGAAGCAAGTTAGGGAACAGCCACATCACCATTCAGGGAAGCCGCTCCCAGGCGCTGATCCCCGGAATGGTGGATTTGCTAACAGCAGCCACACAGACACCTCACCTCACGCCAGGCTGCTGAGCTCAGCGGGGGGCACGATTGCCCAAGCAGGGGTGGGGCAGGGCAAGGCAGACCCAGTCACATGGTGGGAAAAGCCAAAAAAAACCTGCCTGATTTGGTAAAATGCCAGAACTGGGCATTTTAAAGTTAGTTTTTAAGGCGTAGCCATTTGTTGGGGGTTTTTTTGCCTTGTACTCTCCTGTCTCCCTCCTCGCCACACAATAAACTGTCTCCAAGGCAGCCGCCCTCCCGTTGCCAGGACGTGCGAGGCAGGGAGGTCAGGAGCTCTGCTGTGAGGGCGCCACCCGGCTTCCGGTTTGTGCATGAAAACCCGGCTCAGCTTTTCCGTTCCATGAAGACTGGGCTTCTCCAGGCTGCTCGGTAAATAATCACGGATTCCACTGGGAAGAGAAAACATCCCCACAGCCCCTTCTCCATTGTGCACCCAACCTCCAGGTGTTTTCAGTCTCTCA
TAAGATTCTGCATTTCTAACAAGCTTCCAGGTGATGCTGGGGCTGATGGTCCATGGGAGTCCACATTAACACAAAGCTCCCCAGGGTGGTTCAGCCACAGACCATCAAGGGTGTGACGGCCACCACTGGAGAACCATGTCCAAGGTGACAAGCCTTGCCAGCAGAGGGCACTCACTGAAGGGCTTTTGGTCCCATCATGTCAAGTTTGATGTGGGTGGGAAGTCTTTCCTAACTACAGCTTTTGAAGAGTGTCCTGGTGAATGTGCTTTCACACCCAAGACTTCAGTGTTGGCCTATCCACCCATGGCCCCCTT
AGGGCAGTTTTATGGCCAGGCCCACGTAAATTGGGCCTTGACATGCAAGCATCAGTGGTGCCCCCGACCCAGGCCTTGCCACCCCAGAACAGATAGGACGCGTTGGCAAAGGGACCACAATAAATCCAACAGTCCTCATGCCCCATCTAGTGGTCAATGGGTGCACGGCAGAGGGCAAGGATGATTTCCATTCTGCCGGTAAGCGTGGTTAAATCTGGTAAATGGAAGGCTCAAGGACGATCATGCGCTCCGAGCACAATTGGACTGGACCCTTGGGGGATGCCCTAAGGGGAAGATGAGTC
GCTGCCAGCCGAGCTTCAGTATTGGCTGCCTCCAGAGGTCCAATACAGACCTCAAGTGGTGTGTGCCATGCCAAATTGCACGGCATCGTACAAGCAACCCATGGCGGTGGTGTTTAATACGTCAGCACCACAGGGCGCGGCGCTGTGTCCTCAGCCGCCCACTATGAGACTTAATCCAACAGCACCACCTAGTGGACAAGGTAGCACACTGCACGCGATCATTGATGAAGCTAGAAAACAGGGAGATCTTGAGGCGTGGCAGTTCCTGGTAATTTTACAATCGGTACCGGCCGGGGAAGGGGCTCCAGCAGGAGCACCTGCGGTGGCTAATGCT
AACAGCCGAATGCGCTAACCGATTGCGCCACAGAGACAGGTACTGTCAGTTCTACTGGGCGCTATAGGAAGGGCGCACGCACGAAACTTCCTCCGTCCCTTGCAACCTCAGGGCCCGCCCGGCAGGACGACTGAGCAAGGCCTTGGAAAACCGGAGAGATTGGAGCGGTAAGTCGCGCTGGTCACGTTGGACACCTGCGCGTTGGGAGATTCTGGAGCCAGAAGGATAGCCGAATGGCCTTCGCCCGCCCTGCCCCTCGCCTGCTTCAGAAACCCCCCGGAAACGTCCCGGTTGAGACCCCGGCCCGAGCCGCCTGGGGGCCCTAGGGAGGCTGAACGCCCGGTGGCTCCCGGGATGGCTCTTCCCGTTCTTCGCGCCGCCTTCACCCAGTGAGGGAGCCTGTGCCCTCCCTGCCCAGTCGCTTTTGGGGCCGCTGCGGAGCTTCCGCTGCCATCTTCGGATCCTGTGTTCCGCACGGGGGCTCCACCAGGGCAGGGATCGTGGTGAGGGTGGCTCGTGGGTCCCCCTCGCGGGGAGCAGGGTCTGGCACTCACCAGGGCGCAGGACTAGGACTTGTCGAATGAATCCATCCTTTTAGCTTTTAGTCCTTTGAAGAGCCTTGAGAATGGAAATCATGAGAGATTTTTCCATGGGGAAGTTCCTTTTAC
CCTCTTGGAAGCAGTTGTAGGAGATGAATGTCCCAAGGGTAGACAGTGTGGTGCGTCGATCATTCCTGGAGAGGAGCTTGGGTGAGGACACACCAGGTGTTTTCCAAGCATGAGCCTGCTTTCCGCAGGGTCCTGCTGAGCTCACAGGGCCCACAAGGTGGCGCGTGAGCCGCAGAGATGGCGAGGAGCCCCGCGGGCGAAGAGGCTGGGCGGCGGGGTGAGGAGGAACCCTGGAGCCCACCCTGGAGTGTCTCCCTCAGGCCACACCCTCCTCGCAGGTGCTATCCACACCTCACAGTTCTGTGCTTGAAT
GGAGTATGTGGTTAAAGTCTAGTAAAATGCCAACTTTTCCCTTAGGTTTTTACTCAGCGTTTTCTCACAGCCAAGGTGTTCAGGTTAACGGTAATTACGAGGGAAGGGCCCACAGAATGGCTGCAGCCTGGCCTCTTGCCAGCAGAGGGAGCCCCAAGCCCCCAGGACTTCCAGCAGGCGGAGCAAGGTGGAGCAGTGCCCAGGGGTTAGCACTGGGTGTTGTCAAGTGGCTGTTTAAACAGCTGCACAGATGCCGGGGGAGGCAGTGCCTTTCCCTAGCAATGCACGGGAGAACTGAACAG
ACTGCTGGTAGAAAGGCATGAAGACAAGCCTGGAAATGGCTGGAAGAGGAGAGCTGCCGCCGTCTTGGAGAATGCACACAGCATCACAGACTGGATGTCGGCAGCAATGCCGACCCAACAGGTGCTTCCAGTGAGGTCTCAGATGGAAATGACCGTGCTACTGGGAACCGGAGGAGGCAGCAGAGAGCTTGGCTGGCTGCTGCTCTGCTGTTGGGTGCGAAGTGGGACCTGCAGCTGATGAGCCTGGACATCAAGCTGAGATTTCCAAGCAGTGTGGAAGGTGCCACCTGGCTTCTCCTTGCTACTTATAGCAGAATGCAAGAGGGAAA
CCTATATTACAGTTCCTAAACAAGAAACATTCCCCGTGCTGAATCCGCGTGGTTCTTTCCTCTTCAGCGCAGAGAACGGAGGTGGAGATGGGCTCCGGTGCTCCCGCTGAACAGGGACGGTGCGCAGTCATTCCCCGCCTGCACCACGCGGTGGCAGCAGCAGCATGGGCTGAAGGGGCTGTTGGACGCGTTTGCAGCTCCGCCCGCTGAGAAGCCACTATTAAATGCCCTGCAAACTGGGCATTAATCCCCAGGCCCTCCACAAGTGTGGTGAGGGGAGTGTGGAGGGAGGGAAGGAGGGCAGTGGACAGTCAAGTCTTGGAGATTGTGCCTGATGGCTGAGTGTTCTGGAATAGGCCTGTCCTTTCTCTCATTGACAGGGGGAGCTAGAGCTGGCAGGAGAGGGCCAGGAATTTTTCTCTTGCTGACACTTTGCAACA
TTCTTCCTGGAACATCTGCCCTGCTAATTCCCAGTTTCCGATGAATTCTACCATCTGCTGCCTGCCAGCCTCCTGCCAGGCGCTGAGCACAGCTGGAGCAGATCACACGACTTGTTTACGCAGGAGTCACTACCGATGTTTGCTCTGCAGCCCCGAGGGGGCGCTCCAGCGCGTCTGTCTTGTCCCTCTTCTAAAGCTCCACCGTTTTGTGTGCGCTTTCTGATAGTTGCATGGCCTGGGTTCTGTTCCCCCATTGGGTTAAGCTTTGGATTCTCGGTGCATAAAATAAAGATGATA
TTTTTGTGTGTGTGCCTCTAAAAGCCAGGGACTACTCAGGCAGTGGACAGTTCCATGGCTTCTTCTAAGAGAACAAGGCAGTCAAGAAGAGTCAGGTCCATTTGGGAAGAGAGACGTCCATGGCCTCGGCCACCAGGTGGCATCACTGTCCCTTCTGGAAGAGCAGCGTGTCTGGGAAGCCACATCCGTCTACAGCTCCCGTTCCTCCCTAGCCTCCACTCTAGGGCAAGGGCCCAGCCTTTCACTAGGAGGCCTCACTCCCTGAACCCGAGGCACCGGCTCCGCCTCCTCCCCTCACAGTCCTCATGTGTCGTCAGTCCCGCTCCGAGGAGCACCTCATTTCTGTTGCCCATCACCACTC
CCTAGTTTCCCCCCAAAAGTCTCCGGTGTGTTATTCCCGATGTGGGGGGGTTGTTACGGGGTGGTCGCCGGGGGTTCGGGAGCGGGGGCCGCGCCTTCAACGGAGCTGCAATCCTAACCCGCCATCTGGTGGCATTTTCCACACGCCAATGGCGCCGCTGCAGACTTGGGTCCGGACCGCCCTCTGCTGGCCGCGGTGCTCACTGCCTTGCTGACGGGACGGGCCTGCCCGGAAAGGGGAGGGAGCTGAGGCGCGAGCTAGGGGCCGCGGCAGGGGCGCGCGCAAACGCTTTCCAGTGGGGATTGCGCGCACGCGCACCAGCGGGGCGGGAAACGTGGCCGCTGCGTGGC
GATCCCCACGCCCCGTGCATGTGCCCTCGGAGGTGGCCTTCATGCTGGGCTGTGCTGGGCATGCCCGCCCCCTCCTCTGCTACCTTGGGAGTCCCGCGCAGGGCGGATGTCAGTGAGGGCTGATGAAGCCAGCCAGGGAATGAATTTGCCGCTGTTCCCTGCCGTGCATGTGCCCAGGCGGCCACCAGGTGGCAGTGTCCTCCCAGACTTTGGCGCAGCTCCCCCTCCTCAGCCTCCCGGAGCCGGAGTCTCCTGACCGCGGCCTGTGCCTGGTGGTTGGCGAGCAGGAAAGTGAGAGGGCTGGAGTGAGAGAGCTGGCGCTGCATGGTGGGTTCTCTGGAGCAACCAGATGCTCAGT
TTCCTGCCTGGCATGGCACCCCCAATAAGCTAGTAAGGCACCTGCTCCTTGATTGGTCCTCCTTGCTTACCCTAGCTCAGCTAGTTCTCCAAGAACAGTCTTCTAGGCCAGTTGAGAATGTGTCTGGGCCAGCTCCCCATCCTGAGGATCTGGCACCCTCCGGTGGCCATGGGTGGGTGCACCTAGCCTAGCAGTGAGTTTCAGTGCTAGAGCCTGCTAAAATGTCCCCAGGCGTATTAGCACCCTCCAGTGACAGTTTAATGGAGCTACTTCAGAGAGCTGCTATCAGATCCTGGCATGCCTTACTTCTGCAGGGTCCCTTGTAATTCAATTCACCTCCTGCAACTTGCTG
GTGCACTCCTGAGTACTGTGGCCGGTGGGTACAGCACTTCTCCCTTGCCTCGTCCTGCCTTTGAATTCCAGAGGACATGTCCTGTGCAGAGCCAGGTTCTTCCCCTGGGCTTCCCTTCCCTTGGCCAGGTGCCGTGGCGCCCACCTGCCCCTGGGTGGCAGCAGAGCAATGGCCCTGGATTGGCCGGTTCACCCATTCCGAATGGTTACCTGAATTGGGTTTGGTCCCAGGTGTGGATAGATGTGCCCCCCAAGGTTTGCTGTAAATCTCCATTTTTCTAAAGCAGTGTC
TTTTTTGTGATGGAAGTATACTTTCATTTATTATTATTGTCGTTATTATTATGAATTTTGAAGCCGGACTTTTAAAAGCCTGGAAGGCTGCGGCGAATGGCATGTGAGAGGGGAGGTTTGCGGGAGGATACCAGCAGGTGGCGCGTGTCTCCTCCGGGCAGATTAGAATGCTTTGCTCAGGGCCAAGAATCCCGCAGGAATTAAGGGCAACTATCTGTGCAGTCAATTCAAGTGACACAGATCATGCCATACTTAAGTGCCGAGTCCATGAAGTCACCAGTTCCAGCC
AACTTCCAGTGAATATGATAATTTCATTCCACGTTCACATTGAATGACAGCTCAAGCTCAGCTGACCTGAACCGGTTTCTCCTGCAGTGCCTGTCCACCTGCAGGCAGGGCCTCCTGATCACACCCACCTGTGGTCCACAGCGCCCTCTGCAGCTCTCCCACCACTGGAAGCCTCCTGGTCCCTAGAGGGAGGCCAGCTTGAGGAAGCCCTGATTTCATAGACTCATCTTGCAGCCTCATCTCCTCCCCATGCCTTTATGAGCTGACAGTTTGAGGGGTTTTTTGTTTGGTTGGTTTTTGGT
ACCCAGGGCTGGCGTTGTTCCCAGGAGCGGGTGCCCTCACCCACCAACTCGAGGCCGCTCACTCACTGTGCAGCTGTATGGCAGGCCCAGCAGTGCCTCTCCCTTCGTACATCACCAGAGTCGGCTGAAAAGTGCCAAAAGAGAACTCAGGAACCAAACAGGGAAGTGGAGAGCCATGTTTTATCCACCGGGCCTAAAGCCCCTCCAGGCGCGGGGCCCAAAGCGCCAATCCCTGGACTGAAAGAGCAGCAAGGGTGGGCTCTGCTGCCGCCCAGAGGCCTTCCGTGGTAAGACAGCCACGGAAAGCACAGCGCGTGCCGCTGCGACGGGGCGTCCCGGGGGTGACACTGGCATGTGACGCTGCGACGGGGCGTCCCGGGGGTGACACTGGCATGTGACGCTGCGACGGGGCGTCCCGGGGGTGACACTGGCATGTGACGCTGCGA
AGTATAGAGAACGCCTGTCTATCCCCATGCTGAAAGAGCCTTTAGAAAATATTACCAGGATTGAAAGGCGGTGGGGGCAATTCCCATCACCTGGGATAGCCGTGCCAGTCTGCGGAGTGTTGCTGCCACCTGCTGCATGCAAACAGCCATGGAGGGGCTGTTGCCTGGGTCTTGCAGCTGCAGGACACCCGAAGTGTAAGCGTTCAGTTAATATTCTGTGGCCATGCATCTGAAATTGTTATACTTTCAGAACCTGTGTGGATC
TGTGCACTCGCATGTGATGTGTATGTGCTGGCATGTTGCATGTGCTGGCATGTGCCAGTGTGTGCACTGGTGTGTAGTGTGTGCTGGCATGTGGTATGTGTCGAGGTGTGCTGGTGTGTGGTGGGTGCTGGTGTATGGCATGTGCTAACGTGTGGTGTGTTCTGGTGTGTGCTGGTGTGTGGTAATGTTTTGGTGTGTGCTGGTGTGTGGTGTGTTCTGGTGTGTGCTGGCGTGTGGTATGTTTTGGTGTGTGCTGGCATGTAGTGTGCTGGCGTGTGCTGGCGTGTGGTATGTTCTGGTGTGTGCTGGCATGTGTGTGGCATGTGCTGGCATGTGTCGGTGTGTGCACTGGTGTGTGGTGGGTGCTGGTGTATGACGCATGCTGGCGTGTGCTTGTGTTGCAACGAGACTCAGCTTTCACTTCTGATGGGGTGAGGATCCATAGGTGGAATCCTCATACACCAAAGCTTTGGGTTCCTCAGTTCCTAGACAGAAGTGTGAGGCGCGTGACCCTAGAGCGTGGAGACCTGCCTGGCTGTGGAAACCTCACCCATGGGCCCCGCAGCTCAAGCCTGGTCTTTCCTGCTCTGAGGTGCGTCGTCGCCCCCTCCTGGGCGCTGGGAGCACTGCGGTTGCCCGTGGACAGCAGGTTCCTACCTGTGTATCTTAATTTTGGGTTTTTTTTGTTTGTTTGTTTTCGTTTTTGTTTTTGGCTTACAACGCAGCGATTTGCTTCTCCCTCATAAAGGTCCACGATGAGCCCAGACAGTGCTCGGGGCAGCCCAGCTGTCCCCACCTGGTGGCACGGGGCCGCCCTTCCTTAGCAAAGTGATTCTCTGACGGCCGTCGCAGGGAAGAGGCAGCATTGAGCACCCGCTGTTAAGATGCTCCCTTACGGAAGCGACTTGTGGGAGGCAGGGATGTGTGTTTTTCTTTTCCTTTTTTTTTTT
CAGTGAGACCTCGTCTCAAAAAGCCTCGGAAGGAGTGGCCTAGGGAGATGAGCAAGCATTTTGTTTCTAGTTTCTGAATGGCCCTGTGCATTGAGAGAGGTCTTCGGCCTCCCAGCCTCTCTGGCTGAAGGTGGCGATTCTGCATGGAGTCTCTCCACCACTTGGTGGCATTGCTCACAGTGACTTCCTACTTCTAAACACCATTGAATTGGAGCAAGTAGATGATTTGCCACATTTTTCCCAGCTAGTTTGGAGGCTGAATATAGAA
CTTTCAGGCTTGAAGATCACAAGGAATGTTAACCTGGGATCTTTGAGGAGCTATACACAAGGTAGATTTCTGACAGGTCCCTACCCGCGTCCTTGCAGCGCTGTGTGAGCAAACCCCATCACCCCCAAATGCATCACACCACCAGGGGGAGCCATGGAGTTGCACGATGCATCAGCACTAATCTTTGTCTACAACCTCCTGGGGGAAGGGATAAGAAGTGGATAGAAAAGGTGAGAGGCAGGAGCCCCGAATCAGCTTCCAGAGAAGA
GGTCTAACTGGTGGCTCAACAAGGTGCTGTGGGATCTTGGGCCTCACCGATGTGAGTGGGTAACCCCTGGCGGCTGGCATGACCAACACCCCAACCCATCCTGGATTCTGGGTAGGGGCCACTCTGTGCCCTGGGTGGAGGGCAGGCCTGCCTGGGACAGTGCCCTTTGCCGGCCCCACACTGCCATCTGCCTGCCGGCCTCAGAACTACAGCCCAGCACCAGGCTCAGCCCTGTTGGGACGCATGAAAGCCCAGCGCACAGATGAGAAACCAAGGCCCAGAGGGCACCCAAAGCATCCCCAAGTTCACACAGATCACAGTCACCAAGCTGGAATCCAGGTCCTGCATGGGC
CAGAGCCAGTCCTGGCCCGAGGCCTGGAGTGAGGCCACCCCAGCCTGCCCTGGCTCTTGCCATGGCCCTGAGAGTTCCCTGGAGGAGCCCCAGCTGCCCTGGGTGGTGGCAGCTAAGGACAAGGCCATCCTGCCCACGGTCTCCCCGACCCCTGCCTCGACTTAGCTCCCTGGGCAGATGTGGCCAGAGCCCCCAGCCCCCGTATGGTGTCAGCGCCTGGCTGGGCAGGCCAAGCAGGGTCTCCTGGCAAAGGGGGCTCCAAGTGTGACTGAGGTGGGGTGTGCCGCTCTCATCCACTGCACCCCCAGGTGGCCTGGACCCAACCCGAAACTCAACAAGCAGCAGCCTGGCCGTGGTGCCTCAAGCCAGCCACTAGAGGGTGCAGTTGAGCTGTCAGCCTGCCTGGAGGGGCGAGGTGGTGGGGGTGAGTGTGCAGGCGTGTGTGTGTGTGTGTGTGTGTGTGCGCGCGCGCGCGCGCCTGTGTGTGGGCGTGTTGTGTGCATGTGTGCATATGTGTGCACTGTGTATATGTGCCATGTGTATGCGTGCATGTGTCCGTGTGTGTATATGTGTGCGTGT
GCCATGGCCAATGTGATTTTGTTTCTGAGTTTTCTTCAACTAAGGCAGGGTTTCTCAGCCATGGCATTGCTGACTTCTGGGGCTGAATCTTTCTCTGGGATGGGGTTGTCATGCGTTGCTGGGTGTTGAACAGCATCCCTGGCCTGCACCCACCAGATGGCAGTACTGTCCTTGAGCATCCTTGTCCCCATTGTGGCACCTCAAGATGTCTCCAGAAACCGATATGTGTCCGCTGGGTGAGCACTGCTAGACTAGACAGACACTTATGACCACACTGTGATGCAGTCCCCTTCCCTACCTAAGAGCGAAG
AAAATGCCAGTGGATCGTCCACGTGAAAATGATCAAATTCCTGTTAGACGCATTTCCCTCCAATATAAAAACAACCCCCTCACCCAGTGACTTGGAGGGTGCCCGTAAGGGTGGAGGGAGTGCAAGGGAGGAGGCTTGCCGGCCGCCAGGGGGCGAGCGAGGCCAAGGGCCCAGAAACTGCCCGCAAAGGCAGAGCCGGCCACAGGCCAGGTTGCTTGGACTCTGCGCTAATCCTTTTAATGGGAAGGAAAAAGGCAGAGCTGATTGGGGCTTATGCTTGAAGGTGGCAGAATT
GGAAGGAGACAGGCAGGTGGCTGAACAAGAAGGGCAGCCATGGCAGGAGGGCCTCCTCCCTGACTGGCACTGCTTACTGAAAGTGCTGCTGAAGCAGGTTTAGAGTGGGAGGAGGTGGGGTGGGGACAAAACTCAAGGCTGACCAAGAGGGCGAACAGGATGTGCCATGCCCTCTCCAGCCGCCAGGTGGCAACAACACATGGGTCTGCAGCTTGTTTTGCCTCTAAGGACCCACCCTGGACATGGCTCCACACAAACATGTCACCTTCTGGCCTCACCCAGGTGTGTACCTAAGCCTGCTGACCTTCCAGTGCTTCTATTGGCCCAGGAGCCACCAACAGGCCCTGCTCACTAGACACCAGTGCAGGGCGCAGCTGGGAAGCACACCTGAGGTTTCT
GGAGGCAGGACCTAGCATCTCTGGGGCGAGGGAGGAGAGGGACGGGAGTCAGAGGACAGAGGCGGGGAGGAGGAAAGGGCCGGAGCCGCCCTGCTCCCGGCGTGGCCTCATCCCCAGCGAAAGCGCGACACCCGCTGTCTGGGAAGGGGAGCGGGAGCCCTTGCCTCCGAACTGGACGCTGCCCGGATGTGGCTCCGGGTCTCGGGCGCCACCTACCGGCCCTTTTGGGAACCGATTCTGCACGGAGTTGGCGGGCCTGGGTCTCAGGGGGACTTGGAGGGATTTTAGGGGCTGGAGGGTGGGTGGGTGGGAGGGGGGGTGGTGGAGG
TGTGCCTTGCCTACTTTTACATCCCATGCAGTGCTTATAGTGGACAGCTAATACGTGTTTGTCGAGTTGGATCTCTATGAAGGCTGGGACGCGGGGCCTGTAGCTGTGGGTAATGATGCTGAGGACCAGCAGTGGCCGCTAGATGGCAGAAGAGGCATGGAAGTCACACTGGAGAAACTGCAGCGGACTGACAGTCACTGGACTTGGGAGAGAAAGGAGTGGGGAAAGATTAGAGCCAAGGAGAGAACTTGGTATTTTCCACTTTACA
TTGGAAAGACTGTGTTCAGTCAAGTGAAGTGAAGTTAGCTTGCAACCACAAAAAAACCCCTAAGTCTCAATGGTTTGAACAGCAAAGTTAATTGCTCACCTATAGTACACGCCCAGCATGGGTCGGCAGGGGGCGCTCCGCGTTGTGGAACGATTCATATCTATACTTGCTTCCCCAACAAGGGCAGCACTGGCCTTTAAAGCTTCTGCCCAGGTGTGACACAGGTTGTTTCTGCTCACATCTCGTTACCTGAAACAAGTAACATGG
CCACGGGCAGGGGTGTTCCTCCAAGATTTTTAGACAACAGTTCTCCAGTTCACCCCGTTCCGGTGAAGGGCAGAGCACCCCCCGCCCTTCCCAGCCACCCTGTACACGCCCCTACTCGCTCTCGGATGCCTGCAGTTCCCAGGCTTCCCAGCAGAGGGAGACACCATTCCACTCCCAAGACCACCAAGGGGTCGTCCCAGACACAAGCTTCAAGGGTCTAGGGAAGAGACGCTATCCGCCCAGACACAAAGACCCCCCTTAGCTATACTGAGTTGGCCTCCGGGCCTCCCCTTCCTGTTTCTATCTCCTCCTGGACCTGTTGCTTAGAGCCCT
CCAGGACGACCCCCAGCCCGTCCCCCGACCCCTGGGCCGGCGGGGAGCCCCTCCTGCAAGCCACCCCGGTGCACGAGGCCTGCAAGGACCCCTCCCGCGACTGCCACCACTGCGGGAAGCGCTTCCCCAAGCCCTTCAAGCTGCAGCGCCACCTGGCGGTGCACAGCCCGCAGCGCGTCTACCTGTGCCCCCGGTGCCCCCGGGTCTACCCCGAGCACGGGGAGCTGCTGGCACACCTGGGCGGGGCGCACGGGCTGCTGGAGCGGCCGGAGCTGCAGCACACGCCGCTGTATGCCTGCGAGCTCTGCGCCACGGTTATGCGCATCATCAAGAAGTCCTTCGCCTGCAGCTCCTGCAACTACACCTTCGCCAAGAAGGAGCAGTTCGACCGCCACATGAACAAGCACCTCAGGGGGGGGCGGCAGCCCTTCGCGTTCCGCGGCGTGCGGAGGCCGGGAGCGCCGGGACAGAAGGCCCGGGCCCTCGAGGGCACACTGCC
AGGAGGATAAACGTCCCCATCCCAGTGGTGTCCTCTCCCGACTCCTTTCGTGTAGTGAGCTTTATTTTTAGAGACTCCCGCGCCTGCCAGCCGCTCATGCTCGGGTTCCCCAAGCGGAGGGGCTCCGCGTGCAGTGTGATGCCCACTGTCGCCGGCAGAGGGCACCGTCGTCACACACTGCGCAGGAGCCGGCGCGGGAAGGCGGCGGGGCTGTCCTTCCCGGTCAGCGTCCTACGCGTGACCTTGGGACCCGCAAATGTCTGCGCCGGAGGCATTGCCTCTTCCCGACTATGGGGGATACTGCACGGG
CGTTGCGCTTGTTGCTGAGGTAGCTCTCGGGCAACGGGGACAACTCCTTGAGGAGGGAGCCCGCCAGCATGGAGGCCACCAGGGCCCAGGGCAGGTAGCGCCGCACGGCCGCCCGCACCAGCGTTCCCCGCAACAACCACTCGCAGCGCTCCAGATGCTCCATGCCGGATCTCGTCAGCCACCGTCCTCCTCTCCGTGCCCTCTCGGCCACCGTATCGCCCTTCGCCCGGACCTGCGCCTCCACCTCCCTTCGAGCGCATGCGCACTGCCCGCGAGTCCCACAGCTTGAGGCGTGCTTGGGCTCCGGAGCCCGCGCGCTCCCCCTCGTGGCCGCTGCTGCCTCTGGCGCGTGACGGTCCCCGAACTCGCTCGTCTCCTCTGCGCTCTCCTGGCCGCCTCCTCTCCCCGAGCCTCCGCGTCTTGCTCTGGTCTGGGAAAAAGCGCTTGTGAAAGTATTTGCTGGAGGCTGGAAGAGGATAAATGT
CTGGCAAGACGAGACTAGAACCAAGGACTCTCAGTTTCCCACTCACAGAGGCTCCCACAAGTACAGCCCACGCTTCGCTCCCAGGCCTGGGTAACTTGCGTCTCTCAGATGCTGGGGAGAGTGGGGGCAGTGGCGACCTCTGCTGGCAGCATCCCCTCCCTGCATTGTCCTGGTCCTGGGCCAGGGGACAAAGCACCCTTCCCCACCCTACAGTCCTCAGGGATCACGGTGCCCAGTGTGTGTGTATACAGTGTCATATGATGTGTGGGTATACAGTGTGTGTGGATGTGCAAGAACAGGTGTATTCAGGGTGTTGTGTGTGGTGTGTAAGTGGACAGGGTGTGTGTAGGAGGTAGGAGTGAGGCCTCAAGGGGAGGAGGGAGCTGAGTCCTGGTCGCTCTTGGTCTGCCTGTGGGGCTTGGTTTATGTGCTGCACTCCCCACAATTCTCCTGAGCTCAGTACTCCCGTCTCCTTCTCCCAGCCTGGCTTGCCTC
TCCGTATGCTGGTTTAGGGCTGCAGAAAAGTTTTTGGTGCCAGTGACACATACACAGCACTGTTTCCTGATCTGGGTCATGGTGACGGCCGTGGCACCCTGAAAAGCACCTAGCACCTAATACTGGCAAGGGGTAGAGGGAGCTCCAGAGCCAGGGCTGGGCTGGAGATTGCTGCTCTTCCTGCTCCTCCCGTGTCCCCAGCTGCCAGAGGGAAGCTGCTGCCTTCCTGTTTAAACGCATCTTAAATCTGTGCTCATCAAAAGCATCACCCAGGGCCGGGCACGGTGGCTGACGCCTC
TGGGCTCTCTGTACATGAAGCAACTCCAGTCCCAAATATGTAGCTGTTTGGGAGGTCAGAAATAGGGGGTCCAGGAGCAAACTCCCCCCACCCCCTTTCCAAAGCCCATTCCCTCTTTAGCCAGAGCCGGGGTGTGCAGACGGCAGTCACTAGGGGGCGCTCGGCCACCACAGGGAAGCTGGGTGAATGGAGCGAGCAGCGTCTTCGAGAGTGAGGACGTGTGTGTCTGTGTGGGTGAGTGAGTGTGTGCGTGTGGGGTTGAGGGCGTTGGAGCGGGGAGAAGGCCAGGGGTCACTCCAGGATTCCAATAGATCTGTGTGTC
AGTTCCTGGGGTCATATTTACCCGCATGTGTCTCCGGGTAACTGGGGGGTGGCGCGTGTTTGCCGTTGTGATGCGGGCGTGTGTGTGTGGAGTCTGTGTGCGCTGGAGAGAGCAGTGTGTCCCCCCGAGGACCTCGGGGTCCCAGAGCTGTGCACACGCTGCCCCCCTGGACGTACAGAACCAGCAGGTGGCATCGCTCCACACAGGCCACCGAACGGCCCTGCCCCGCCCCCTGCCACGCCCTGTGCGTGCATCCGGGTCCCCGCGCAGTGGCTGCACGCAGCCCACCTCTCCCGACGATCCGGGTCCTCCCGCCCTTCGCGGTGATTCTGTCGCGAACCCTCTC
GCTGTGATTTGTTCCACTTTTGCTGGCACACCCCTGGTCTGCCTAGAAGTTCCACAAGGACACCCCCGCCCCATCTGATTTGTCACTGCTGTGTCTCTAGGGTCCAGAGCAGTACTGCTCTGGGACTGGGATCTGGGGATGCAAGGCTCTGCCAGCCGTGACCACCAGGGGGCATCCACGGGTCAGAAACCACGGCTTGGAGACCCACCCGGCCAGGCCACAGAGAGAGGTGTGCGGGACAGGCCTGGGAAGAGGGAGACTCCAGCCCTCTCTGAACACAGCGACCCCAACACCACTGCTATCCTTCCTGAGGGTCCTCCCTGC
CACCTCAGAGCTTCAGTCAGGGGTGCAGAAAGCACACAGGAGGCTCCAGAATGATTTAAGTTGCAAAAGCAGCCACTGGCACAGCCACAGAGTGCCAGCTTTCTTGTGCCTCCTTCTTCCGGCCCCCTCCTCTTTGTCCTCTCCATCTCAGAATGCTCATGGCGCCCTCTGCTGTCTGGCACAGGTGCTGCTGCCCTGATTTTCTGTTCCTTTTAATGAGCTGGAAGCTCCTCCTAGCTCATGCCAGGTTTTCTTTTCCGGGCTCCCACAGCTCAGCCTGAGTGGCTAAAAGTGATCTCGGACACAGAGGCTGACATTGGCTCCAACCTGCGTTGGGGCTG
CCTTCTAGCAGGGCACTCAGCTCACCTGAAAACACTACAGGTCCTGTGCCTTCCACAGACAAATCAGCAACATCCTTAGCCCCAAGCCCCAAACTTGGCCAACGTGGCACTGGGCTTGTGGTGGGAGTGCCACCTGGTGGCCACTCTGGAACAGAGCCGAGTCTTAGCAAAGACCAAGTGCATCTCTGCTCTCTGTTCTAGTCATACATTCTACATGCACTTTTCTGTGATAGACACTCCCCAGACTTTCTGGAGACAAACTTCT
AGGGTCACGTCTCATCCCAGCAAGATGTCAGCCTGGCCTCAGGTACACCAGGGTTAGGCAGTGACCCTGTCCTCTTGAAGGGAGGAGGAAGACAGGCTCAGGAAGGTAGACCCCACGTGTGCTGTGCCTGGTGGGGAGGCTGCAGCTGGAGGCAGGACAGCAGGGGGCGCTGTGGCCTTCCCGACAAATGCTCTGAGCATCTCAGAGGGCTCTCCTGGTTCATTCCCTTTTCCCCAGACCTGGTTTCTTGCTCACTCACTGAAGTGCAGGATGCTTTGGGAATTAGAACCTCA
GTCACAGAACAGTAATACGCTAGCAGGGGCATGGGGCGTGAAGAACAGAAGACAGGAAGCGTTTCAGAGACTCCAAAGAAGAAATCAGGGCCAACCACAGCTTCCCGAGTCATTCACCAGGTGGCACCACTGCCTTCATTTCAGCTTCCGGCCACTGGGAGGCGCTGCTCGAAAGGGTTTGCCCTGAGACACCAAGAAGAAGCTGCGGGAAGGACAGCAGGGGCCCTGGGGTTTTAGCCTCTGGCCCAGGAGTTATGTGTCCATAACCAAAGGGAGCACAGTCTGCACCCAGCTCTCATCCCATCA
CTTCTTGAGGGCAAGAGCCCCAGCTCACAAGTCCCAGCCCTCCTGCCACATTCCCACAAGTTTTGCTAATGTCTGCAGAATTCACTTGCAGTAAGGAGGGGTGTGGTGTGGCTGCATCAGGGGAGAGGATGCCTCAGACAGCCAGCAGGTGGTGGGCTTGCTGGCTGGGCGAGCTGGGGCAGGACTTCTAATCCCTTTGTCACAGCTGGGCTGGCCTGGACAGTGGCCAAGGGCAGGAGGGGGAGGGAGGTTGCCTCCCCGTAGGTGAACACCTGACACACTGTGTGCTTATTGGCA
CTGTCTGTGATGTCACAGAGCTGGGGAACCAGGGAATGTTGGGGCTGGGATGTTTGGACTGGACCACAACAGCGAGGAGGAGGGAGAAGTTCTGCTGAGCACGATGCCATGCTGGCCACCAGACTGTATACTGGGGCACAAGTCCTGGGGCCTCAGGAAGCACCTAGAGGATGGCCAGAAGGGGGCAGTACAACACTGGATGCTGTAGATCTGGGTGCCATTCTGTCTCTGTCCGCCCACTGGGTAGTAACCTTAGGCAAAGTGACTTCACGCTCAGGTTCTCCCTCTGCAATATGGGAATAATAATAATTTTTTTT
GTCGGAGTCAGACTGCCTGGGTTCCAGCCCTGTGGCCTCCCCCACTGGGAAGTGGGCATGGTGTCCTCCCTGGAGGGAGCTTGTGCACTGAGCCGGCCCCAGGTCCTGCTCACTCTTGGGTGGCCGCTCTGCTCCTCTAACACCCCTGTGTATGCAGCTGGAGCGGGCCTGTCTGGCGGAGAGTCCCAGCACCATGGAGAGGGCCAGGGCCCCATGCAGGCCAAAGACGGCTGCCCTGCGGCCAGTGAACAGGCCACAGAACACATAGGGGGCAGGCCCCCGTCACTGGCAGCCCTCAGCCTCCACTGGCCGCTGGGTGGCTCCACTTCTGCTCTCAGAGGAACTTTAGTGTATTTATCAACTCCATTCCTGCACAGCAGAGAAAAAGGAAGATGCCCAACATAAACCAGTAAAGAGAAACGTGGCCTGGTGTGCTTCCAGCTGGGCCGTCCATTGCCCAGACTCAGGCTGGGAATGCTCTGGGGCTGGCCTAGCCTCTGCCTGCACCTCCAACCCCCTGCACTCACCACACAGCCCTGCAGCATGGCTCTGCAGGACACCCTGTGCGCAGGGATGAGATGCTACCTGTGGGACCTGCGTCCATCCTGGGTGCCGGCAGTGAGGGCTCAGGACAGGCCTAGCACTGGGGGCTGG
TGGATTCCCGTGTCCCTCACTGGGTCCTGGAGTTTGTGCCACTGAACGAGGAGCCCTAGAGTGACTGAGCATGTCCAGCTGGGCTCTTGGGGACCTTCCAGGCCTGTTACCTGTATGCTGCCTGGTGACACCTGGTGGATTTCACAGGGACTGCCATGGCGCCTATAGGGCACAGTCCCGCCCTGACAGCCAACAGCCTCAGAAGCCTGATGTAGCAGTGGCCGGGAAGACAAATACCAGCACCCAAGGGCACTGACTTCCACCCCAGGCATCTTCCGTTCCATCCCCCTGCCTCCCTCGCCTGTCTGCACCCGGTGGCCTGTTCTGTCTGTCCCTCCAGTGTACCTGGTGGCCTGTTAGTGCTGGCTGCCCCGCAGGCTCCTCCAGTCTGAGTTCATGGCCCTGCCCCCTAGTGGCCAGAGCCGGCTTCGCAGGATAAAAGCCAGCTAAGCTCCAGGGGCTTTCCAGGAAAAGTGTCCCTTGGAAAGGGTGTGTGGCCTTTTCACTCCTCCCAACAGCACCCTAGAAATGGCTTGGCCTTTTCCCTCCCCTGCGCTCCACAGAGAACACAGCCAGTAGAGGACACATTCCCCATCATCCAGAAATGGGTTTGATTCTCAGCCGA
CACTGCACGTGCCGCTGTCCTGGAGGACAGGAAGCAGAGCCAGGGTGCTGCGTACGTGGCTCTTCAGAGGGCTCTTCAGTGTGCCTCCAAGGGCGCACAGCCGAGTTGAGCCGTCTGATTACGCTCCGGGGTGATGGACAGGCTGCCCCTGCCCCCTGCTGGCCAGAGGCTGCTATTGCAGCCAGCGTGCACACGCGTGCGCGCATCTTCAGCCACCTGCAGTTTCTCTGATTCTTCCCTGGTCTCCTCTCTGCAGTGTCGCCAGAACACCTTCGCACACTCTATTCTTTGTGGCCCTTCTGACTTTCTCTTTGCCGTGTGAC
TAGCATGGCTGGTGAGCAGAGGGAAACGTCTCACTCGATTGCACCCAGACATTTCTGGATAACATCATTCTTCAGAGTGTGACAGTCGAGGCTGTCTCCCTCCTTCAGCCTGGCTTCAGCACTGACAACATTTCCACAAGATGGCACTGCTGGTCCTCTCAGCCCGCGAACGCTCCGGCCAGCTCAGCCACCTCAAGGAGAAATGGAAGCCGGCCAGGCACTGCGGGCGAGGGCTGCTGGCACCTGGGCACGAGGGTGCCCCTTCTCCCCAGGAGTGGCTAATTGTCACGA
AGAAAAAAAGAGAAACTTGGCCGAGATCTGAAGTGTGATGAGAATTTGGAACACGGAAGACAAGCCAGGAGGCCCTTCTGAAAGTAGGAAGCCACAGAAGCAAACGGTGCCAAGGAGGACGATCCAGGGCGGGCCTGGCCGCAAGAGGGCACCTTGCAGAAAGCACCGCAGTTGGCAGTAAGCAGGCATTTTCCAGAAGAATCCCGAAGGCAAATACTCTGTTCTGCTCTCAGTTAACCTGTGCTACTGTCAGACCACATACACTGTAGAGTTCAGAGG
ATTATTAACTGTGCCCAGGTCGAGACAGCATCAGGGTTGTGGTTCTACCAGGCCGTCTCTTTGCAGTCCTCGGCTTCTGTCAAAGTTGAACGCCATCCACCTCCCTTTTGGTTCCAGCCACAGAGGCGTGCCTTCCACAGAGGCGTGCTCCGCAGCGCCGCCCTCCAGCACTCCGCGCATCGGCCCAGGGTGCTGCCTGGCTCCCAGGCGCCGCCCTGCGGCCCCGCGCGTCCGCCTTTCCCTTCAGCCAGCCCCTGTGCTTCCCAGGACTCTGCTCTGGGCTCTGTCCTCCGCTCAGGATTGAGAGTCAGGGAATACAGAGAGTCTCTAGCCACTGTTGTTGGAGAGACCGACAAGGAGATGTC
GGGGGCGGCTGGAGGAGAGGAGGCAGGGGGCTGGGGGAGTGAGCCAGTAGGGAGCCGGGCAGCACACTGGCCACCTGAGAGGTGTGATGGGGGAGACAAGAGGCGGTGATTCCTGGGGTGGGAGTTACCCCCTCCCCCAATTCTCAAACCCCCGACAGGAGTGAGCTGCGCTGCCCACTCCCCGCAGCAGGTGGCGCCGTCTTGCTGGGATTGGACTTGCGGGCCTGGCTGGGAAGCGCTCTGTGGAGAGGGACGCGACTGGAGCGGCTGGGGGGCAGCCGTCCTGCGCCTGGGACCCTCACGGGGCCTCCCTGCTCCAGTCACTCCCGCCCGCCTGCCAGCCTGTCCCCAGCT
TCTTTTGCAGCAGCCCCGTAGCTGGGTGGAGCCTCCGGGCCTGACGTGGACCTTCACTGGAGAAGTGACTCAGGTGGGAAAAGTCTCCCCGGGCCTCTCCACCTGCAGGATCGCCTTCCTACACCTTCCCCCGCCCGCTTCCTTCGCGCGGGCTCCTCCCAATGACCACCAGCAGAACTGCAGCCTCCTGCCTTAGCTGACCTGGAGCCCGAGGTAGCTCAGATGCCAGCTCCTTCCTCCAAGAGACCCTAGAAATGCCATTGGCTGCTACTCTGATGCTCTGGCAGAAGGCATGCCGTTGAA
TGGGAGTTCTCTGCGCGCCCCCCGCCCACGCTCATTTTTTTCTCTTTTCTGAGTAGTGACCCCCAATTCGAAGCCTGTGGGTAATCTCATGGTGCGTGAGACTCCCTCACCCTCCAACCTGTCAAAGCTTGTGCGCCACCGCCACCTCCTGGGCACATCTTGTTTCTTAATCAGCCACGAAATCACGTGAACACTTCACATGTGGTTTTGTTTTGTTTTTCACATTTAGACTCCTGATCCGTTTGGAGTTTATCCCTGTGAGATCCAG
ATGAGGAGGTTGCACTAGATGACCTAGAAATTCCCTTCCAGCTTTAAATTCCCTCTTGTGTCACTTGCTGGACTTGTTCTACTGGACCTGGCGCTCCCCTGCTCCTCCCTTAGCTGCTACGTCCGCATCCCGCACCAGAGGGCGCCACAGGCTGGCCCGGGGCAGCGTGCGGTGGGCGGAGAGGCAGAATTAGGGGAGTCTCCAGGAGGCGTGGTGATTGGCCGCCGCCGGGCGGAAGGGGGCGTGGGGAGGGAAAGGCCGAGCAGCGCGGTGACGTCT
CCTGTTGGGCCCTGCAAACCTTCATGTGCCTCTGCCTGGATCCCAGCAGAGCGAGCACCCCGTGGGCGCTGCGGGGCACGTTTGGCTGCAGAGGCAGCGCCTGAGCAGGGAGGGGTGGCGAGCAAGGCCCTAGCCGCCTCCTGCCTTTCAGTCTCCTGCCAGCAGCTCCCACTGGCGGCTTCCTGCAGGAACTGGCGGGAAGGGGGTGATGTCCCAGGCAGAGCACAGCACTGGGCGGCCGATGGAGGTTCATGGCACAGCCCACGTTTGCACTCTGCGTCCTGTCCTCGGTGACTGTCCTTCCCTAAGAGAAAGAATTTCTAACCCCAA
TTCCAGCTGTCTACATTTGCTTTCTTCAACTTTGAAAACAGGCAAGCTAAAGTGACCTAGGATGGCCCTTACCTGTCTGTGATGCCGCAGGAGTCTATCTGGAGGTCCCTGAAACTCCCCAGCGCCCCCTGCTGTACTAAGATGGGATCCACCGCTTTGTCACCAATGGTGATGAGCCTTAGGCAGCCCTGAAACCCTCCCAGGGGGCTTTTACATCCAGAGCCAGAGCTGTTGCCCAGGCAGCCTGAATATGAAGACAAAAATAGGACAAAAGC
AGCCTTGACTGGCTGTGTCTCTGGGTCTCACAGCTTTGAGAAACCCCTGGGACCCCAGAACGGAGGACGCTGCGGGTCTGAGGCAGGAGGGAGGTAGGAACTGGGACTCGTGGGGCTGAAGTAGCAGCGCGGGAGCCGCTCACACGCGCCACCCAGTGGCTGCAGAGTCCCCGGCCCGGGTGCGGAGGCGGTGGTTGCGGCTTGGGGCCAGGTGTGAGGGTGGAGCAGATGGTGAAGAGGAGGGAGTGGGAAGCGGGCCCCGCCGCTGCCAAAACTTGGGCCTTTGCCGAAACCATCGCCATGGAAACCGAGGAAGGAGGAAAGGACTCAGCCGCACACTTTTTCAGGACCTGGGAATGAGTTACTCGGCCCCCTCCAGCGGCTCACCGTCCCAACCACAAGTCCCAGCGGCCTCTGAGCCTCAGCGCTCGTTTGAGAAGGGCCGCGCACTCCGAGGGCCGCTGGGAGATGTAGTTCTCTGAGACGATGGGCAGGGAAAGGTTGCGCCCTCTGGTGGACACGGCGCCCACGTTCGCTCATCCGTTCCGCGGCCGGAAAGACCCTACCTGAAGTCACTCCCACCCTGACCTCTTCCCCGTCTTTTCTCCCCCTCCCTCACAATTCACCCCATTGCAGACACATTGTGCTTGCCTGCCTGCCTTTTCTTT
GGGGGCTCGACAAGGCCAGGCCCGGTTGCCCACACTGGCCGGGGGCCTGGAATGTGCTGGGACACAGCCAGGCTGGCAGGATGGGGGTGGGTCACAGAGCCCGTGCTCCTCTCCAGTTACAGGCAGGGAGCCCAGGCCTGCCACACAGATGCCACCTTCTGGCCAGGATATCCTGGGGACACATTTCTTGGCCTGGAAAATTGGAGCTTCCAGGGAGAGGTGTCAGGCTAGGCCCAATCCAGTCAGGTCCTCGCAAGGGTCTCAAGTGGGCACCCACAGCAGGCCTCACCCCAGAGAATGCAGGATTCTTCATCCCAGG
TGGTTTTGTGCCCCAACTACCAGAAAGCCCTGCTCCCAGCCAGGGACCAGGAACCCGGCCGGCCCCCTGGGCTCTCCGGTGGGGAGGCCCCGGCAGAAATAAGGCTGTGCTTGGCAGCACTCTAACAGCACTGGCCGCCAGGGGGCAGCAGGCCTCCGCAGGTGGTAGGTCCAGGCTGGTGCTTCCTAGGGGGCTCCCAGAGGCAGGGCTCATCTGGTAGGGTCCCCTCAGCAGCCAGGGACCCCCTCCAGCTCTACACCTGACCCACCTCTAAGACTGGGCA
TAGTCTTCATTGTCCAGCTCCTCCTCGCTCAAGGCCGTCGCCATCTTCGCAACCTTTCACCCCGCCAAACCGGCAAGGCCGTGCTCAAGAGGGGCCAGTGATCCGCGTCAGGGACAGCGCGGGCCAGCCCGGCTGCGCCACAGCGGCCCCTGGCGGCCCGGAGCCGTCCGCGCCCGGCGGGAGTGCGCCTGCGCTTTGCGCCCCCGCGCGGCCTAGGGCGGGACGCGGCGCCTAGGCAGCCCTGGCGGGGTGACCACGCGGGTGTCTCTTCGTGCTCCCAATGGACGCGTGGCACGCGGCGTGGCTGCGTCCTCGGGGGCCTGAG
GATCCGGCTGGATGAGACGGATGACCCGGACGACTACGGGGACCGCGAGTCAGGCTGCAGCTTCGTGCTCGCCCTTATGCAGAAGCACCGTCGCCGCGAGCGCCGCTTCGGCCGCGACATGGAGACTATTGGCTTCGCGGTCTACGAGGTCAGGAGGGTGGATCACCGGTGGATCTCACTGAGCAGGCAGAGGACCTGGCGCCCCCGACCCGCAGTGCAGGCGGGCTTCCACCAGGGGGCGCCAGGGACCATGCCCTTCCCCACAAATTCCCCTCCACTCCCCCCACCATCCTGAGGGCTGGGAAATCTCAGCCTCCAGGAGGCACCTGCTGAGGCCCTCTGGCCGAAAGAGAGGAAGGGGGTTGGCTCAGGGAAGGGAGATTCTGGGATTCACCTCACGCTTAGAGGGCGGCCTGCTGCTCTTGGAGGAGGGAGCTGGCTCAGCTG
GAACAAAGAGGGAACTGTGGGCGTGGGGAAAGGGAGGTTGGGCGGGACAGGACCGCGCCGAAGTGCACGGTGCCTGCGGGATCAGGCCTCCCAGAGCCTGGGCGTCAGCTGAGGACTCCCATGATCTCTGCTGGCAGCCAGGAGCAGGCAGTTTGCCTGTTAGGACATGAATTCTGGCTGCACTGCACCGAGAGAGGCCCCTGGCCAGGAGGGGGTGCTGCAGGAAAAGTCTGGGGAGACACCAGGACATAGATGTCCGGGAATCAGCACCAGGTGGGGGATGGGAGGGGTGGGGGGGGGGTGGGAGGGGTGCGGGGGTGGGGGAAGATTGCTGGCAGGGTGGAAGAGC
CCAGGTGCGGTCAGGATAATTCACTCCAACTTGCTCCAGTCCATCCTTCACTTCCCTTTGATGATCTTTTGTGTGTGCGGTACTCATTCCAGCCAGTGCGTTTGAACGGCGCTTGCAGTAAAAGCTGGGAGAGTTCGAGGTCGCCACCTAGTGGCCAGCAAGACTGCTATTCACGCTCCCATTTTGTCCCGGACCAGGGGTCAGTTTGCAGATCCTTCATGAGTCATTGTCATAATGGGACTCAAATATCAATGTTTGCCTCTAAAGTTCACTTCAAATAGA
TGGTAACAAGGGGTGGATGGGGCAGGGCACAGGGCCTTGGCCTGAGGCAGGATCCTGCACCAGTGCTTGGCATGTACTGGGCTGGCCACCTCCCTTCTCATGGCTTCCTGGATGCCAACAGCCCTGGTCCTGTAGGTTCTTGTTACTGTGCATGGGCGGAGGAGAACCCAGAGTGGCCAGCAGAGGGCGCAGAAGGCCTTGGTTTTCGAGAGCCCAACCCTAAGGCAGCACTGCCGCCTTCTGGTGTGCACACGGATATCATTATGAATCGTAGATTTTCCATTTCCAATTCTTGTTACAGCCCACAAAGGATGAGAACAGAGCCCCTCCTGCCAGGGGAAATAAGACTGGCAGCTGGTCAGAGGAAGGGAAGCCTCAGTCCCAAGCCCCCTAGACACTTTAGGGAAGGAAAGCTG
CATCAGCCCGGCGAAGGCAGGAGGGTTGTCTGTACAGCCCCAGCAACCAGGACAGAGGGGCCAGGCACACAGCAGGTGCCCAGTACATGCTCGAATTGATGAAGACATTGGGGTCAGAAGGGTTCCACACCGACCTCTGCAGTCTGCCAGGTGTCCAGCAGGGGGCGCTCCAGGAGCAGGGTCCACGTCCCGGAATCCCTCCCATCCTCTCCCCACCCGCCCAGCCACCGCCCCTCCTGCGCGGTGCCCTCCTCCGGGACGCGTCCTGCCCCTGCAGCCCCCACCAGGCTCTCCTTTTACCGCCCGCTCGTTGCTGTGCTGGGAGCTCACCGCTTCCTTGCCTGCCGGATTCATCCCTGCCCAGCTCGGGGGAGAAGGCTCGGTCTCACCCACACTGGGGGTCGGGTTCCATCTCTGACCTCCACCTCACCCTGGGACAGGGCTCCATTCTTACAGCTCCCTCAGCTGCCACAGTTTCAGAGTCTAGGGGCAGCAGGGACAG
TCTCACATACTACAAGGCAAAAAAAAAAAAAAAAAGTTACTTGTTCAAGGGCATTTTAATATTTTGGGCAGGACAATGCTTGGTTGTGGCTCTGTCCTGTGCGTTGCAGGATGTTTAGCTGCATCCCTGGCCTCTGCCCACTAGATGTCAGCAACACTCCCCGTCCCCAGTAGGTTGTGACAACCAAATCGCTCCTAGTGGAGGACCTCTGGTCTAGGGGTTGGTCACAGCAGACTTTGAAGCTCAATGATGGCTCCAAAAGGCTCCAACATCTCCCAGTTAA
CAGTGAATTAGTGTCATGTCAGCATCAGCTCAGGGCTTCATCGTGGGGCTCTCAGTTCCGATTTCCCAGGCTGAATTGGGAGTGAGATGCCTGCATGCTGGGTTCTGCACAGCTGGCCTCCCGCGTTGGGCAACATTGCTGGCTGGAAGGGAGGAGCGCCCTCTAGGGAGGGACATGGCCCCGGTGCGGCTGCAGCTCACCCAGCCCCAGGGGCAGAAGAGACCCAACCACTTCTATTTTTTGAGGCTATGAATATAGTACCTGAAAAAATGCCAAGACATGATTATTTTTTTAAAAAGCGTAC
GCCTAAGAGGGCAAAAGGAGGGGGATGTTCCCAGAACTAGAGAGAGCTGCAGTGCAGAGACAGTAGCTGCCACCCGGGGCAGTAGCCCTTGTCCTCCGTGAAGAAGACTGACCCCTGTGGAAAGCCTGCGGTGAGCAGGGAAGAGGAGGAACGAGGCCCCAAGCCTCCTCCCTGCTCTCTTTTTCCACTGCACCTCCCACTGGGCAATCGCCACTGGCAGCCCAAGGACAAGGAGCGGGCACCCCCTAGCGGTCAGGCCACCAGAGCCAGAGCCCCGCAGAGAAAGGCAAAGGCCGGCTGTGGAGGGGAAAGGAGGGAAGAAGGCGCCAGCCCCTCCTCAAAGCCAGCTTCCCTTGGTGATTTCTGGACTAATACGATACAGGTTCCCCGTGGTCAGCCTTAGCCCGCATGATGCGTTTGGCCTGAGGGGGCCTGAGACACGGAA
ATAGAGAATCTTTAGAGTTTCCTCTAAAGAAGCATTGCAGCCCCAAGTATCTTATCTCTAAGGGAACCTGGGGGTGTGCAGATTAGCCTGGCTTCAGGGTTGTTGTTCACAGCTCAGCAGCAGAGGGCGCTGCTCCATAGCAGATGTGCGGTGGGGGTGGCCACACCAGGCAGCTCTCTTGGTGCAGGGCCAGTGCCTCCCAGGGAAGCACTGCTCTCCCAGGGAAGCACTGCTCTCCCCAGCTGTGGGAAAGAGGAATATTTAAGTACGTGCA
TCGGGATCCACCTTCCTGTGTATGCTGCGGGGAGAGGAGGCCCTGTGCTGAGCGCTTGGGGAGCCTCACCTGGAGCCCTCTCTCTCTTGCTCCTGCTCCAGCTCACTGGCCTTCATCTGCACATAGTTCTGCACCAGTGCAGCCAGCAGGAGGCGCGCTTCGTCCTCACTGAGCGTGGCCGGGTCTGCTGGGCTGCTCTCCAGGGCAGACCTGTGGAGGGGAAGCAAACTCAGTGCAGGCTGTGAGCCCCTGCCTGCCCCTCCCCAGGATAAGCAGCCAGGCTTCCTGGTCT
CTCGCCGGGGTCGCCCGAGGCCTGAGCCAAGGGGGACGCTGTGGGCGCGGCTCAGGCCAGGCCCTCAGGTTAGTGGGTCCCCGCTGTCCCCGCGCTTCGGCCCGTCCTCTCGCGCTATGCTCTCCTGATGAACGCCCCGCGAGCGGAGTCACCCCCGCCAGCGAGGAGACTCGCTGCCTTGACTGGGGCCCTGGTCCCGGGACAGGCGAGCAGGAAGGGATGGAAGGGACGGAAGCGCGGGCGGGACCAGGAGAAGCCCATCCCCGCGCTATGCGTCCCCAGAGCCACTGGGACCCGCGGCTCCAGCCAGCCCTGCAGGGGCGAGCTGGACCGGGGGACCAGGGCGCCGGGCCGACGACTCCTGGGTGAGGCCTGGCTCCTGCCGGCAGGGGGCGCAGGGCCGCCTGGGCTCCTGGGTGCGGGTGCCGGAGGGCGGGAGAGACCGCAGGTCCGGAGACGGGGTGCTGAGCTGGGTACCCAACTGTGTATTCCTAGGCTCTTTCAGACGCTTCCATTTAAGAGATCCGTTTAACTTATGCAGCCAGCGGGTGCTTGTGTAAAAAATCGCAGGCCCTTCTGAGACAGGCACAGCCGCGAAAGGGTCTCCTTGCCCCTTGGCTCGCAGAGGGCGTCGGTGTTCGGCGCTCAGTCTTCTGCGTGTTTTCCCCGTGCTCGCGTTCTGAGATGGAAACTGTTCCACGTGCACTGAGA
CTACCTGGGGCGAGAACATGCTCACACACACAAGACTGTCTTGGTGGGCACTGGTGGGTCCCAAGCCAACCAGGCAGAGCCGGGCTGCGGGCGCCGCTGGCAGTGCAGAGATCGGGTGGTCTCTGGTGCCCCCTGCTGTCCAGCTCGGGAACACCAAGCCTGGGCTATCGCGGATGTCACTGAGCCTGGGGTGGCCGGGCCTGTGCCCAGCCCACCTCTGTTTCCTGGAGGAACAGGCCAAGCACAGACACTTGTACATGATTTAAAGCCCTAAAGACACAGTCCCCCCG
GGCCAGGACCCAGTTTCCCTGAGGTTGAGTCTCTGTGATTTCTCCTCCAGCAGAGAGAAGGGCCTGGGCCTCGGCACCTGCACCCCTGGCACAGGGACAGTTCTGGGAAGGGCGTGGTGCCCGTCCTGGTGGCTGGAGGACGGGACTGACCCTCTGGCCACTAGGGGTCTCTCTTGCTCCGCTCTGTGCCAGAGCCGTCGCCAGGAGCCCTGGGATCCGGAACTGGGGCAGAATCCAGGAGCAGGGTGGGCCCCGAGCTCTCAGGCAGCGCTGCGGCTCCGCCCACGGCCCCTGGCAGAGTCACTCAGC
CAGTAGGTGCTCATTAAACCTGCTATGATGTCACCTTGGGGCTATTGTCATTCCTCTAGGATCTTTTATCAGGAGTCCTACATTCTTGACTCCTGCCAGATGGGGGCACTCACTGCCTTCTTATTCCTCGTGTGCTCAGTGGACGTCCCTGAGAAGCGGGCTGACTCGCCACCAGAGGGCTTTGTCACCGCCCTTCAAACGATCCTCAGGCACACAGACAGACAGACAGACAGAGGGAGTCCTGGATGAATGGCAAACCCTTCAGATTCTAATTTGTTTCTCAATCAGTTGCTTCCTCGTGTGAAATGAGGGGACAGACAGCTGA
CCCCATCTTGAAGAAAACAAAAACAAAAGCAAACAAACAAAAAACAAAACAAACAAAACAAAAAAAAGAGGGAAGAAGGGGGCCACTTGGACTTTCTAGTTCCAGCAGGGAGATCCTGGAGGCTTAGCCGGCTGCTGCCTTTGCTTCTCACTGCCACAGGGTGTCAGTGTTGACAGATGGTCCCACACAGTACCCTCAAACCAAGCGGGTCTGCAGATCCGGGTTCCCAGCTGCTGTGGATCTCTGAGGGAGGATGATCTGCTTCTTCGGGGCCTGGTCCAGCTGCGGGTGTCCTCTTGCTGGGGTTTCCAGGGTTCCAGTTCTTAGAGCTCAGTAGTTTGGATGAGCCGTCCCGCAAAGCTCTTCAGAGTAGGCTGGGCTGTTTCCCTTGTAGACTTGGAACCTCTGTTCGCTTTCCTTCCCGAAGGATCCACACAACCAG
TGGTTATTAGACCAAAGAAGACACATCTACCAGTCAGATTCGATGAATCTGGTTTGCCCCTGGCCTCATAAAGGGCTCTGCTGTGTCTGGAGGATGTGCCCAGCCTCCCCCAACCCATCACCCAAACCAAAGGACCACCAAGGATGGTGCATTTCAAGACAGCTCCATTGAATTCATGATTCGAGGGCTACTGAGCCAGTGGTTGAAAAGGCTGGAACTGTCTGCCCCTTTAGGCAAAATCTGACCCTAACCTTCCCCAGAGTCCCTTCCCAGCAAAACTCTGCTGTTTGGCCCTGGTGACTGATCTGATAAACTCCCCCTCTCCCCAGAAACATCAAAAACCAGAATTCCATCTGCAAGAGCAGGAGTGAGTGTTCATTGCTCCTGCTTTTCAGCATCTCCCTCCTCCCAGCTAGATCTGAGCCCTCTCTTATGGTTGAGGATGCCCCATCTGGTGAATATCCAGAGAGGCACTGTCTAGCCTGCTTTGCAGCCAGAGCCCTGACAGGTGACCAAGTTTCAGCCAGTCAGAGGCACCCACCCCAGAAGCTATCAGTGCAGGCCCAGACTATTCTGCAGAGTGATCTGGGGCCGTGTCCCAACTAGAGAGCCCCCAAGCCTGGTTCTCTGGCCTTCCCAGGGGTTCTGTGAGCCCCCAAGATCCTCTAGTGGTCTCCTTTTCCGCACCAGCCTGCCCAAGCTGGTTTCTGTTGCCTGCAGCCAGAAGCCCTGCTGGATACAGCACTGGGGAGCTGGAGAGGGCATGGCAATCATGTCAGTTAAAAGGATACAGGCCTTCTCTTTTGTGCAGCGCTAAAACTTTT
TGGACCGGGAGGAGGTGAGGCTCAGCCGCCAGACACCCCAGGCTTTTGAGGCCCAGATAGGGCCGGCCCAGAACAGGCCCAGCATGGCTGCTCCCAGCCTCAGTCTTAGCTGTTGGCGCCTGGGAGGGCCCAGAGGAGCCAGGACTTCCTGCAGGCACCACAAGGGGGCCGCAGAGAGCGAGCAGCCCGGCTGGCTGTGGTCCCATCTGGGGACCTTGGGCTCAGAGAGCCGGCAGGGCGCTGAGCGGGATGAGTGGCCCACTGGCGGCCGGTGCTGAGCGTGCGAGGGGCGGTGGGGAGCACCACTGCACGCCCCCATTTTGGGT
TTCCCCTTCACATGCCTCTGGTTTGTCTCCTGTTTCAGTCCTGCCTTGTGGTTTTCACACAGCTGATGCTCAATAAATGCGTGCTGAGCAAACTCACAAGGCTGGGGTGTTCAGGTCTGATCATGTGCGTGTGCGCAGGTGGCTGCACTTACAGAGAGACGCCTGAAGAGGGCAGCACACTGGGGCGCTAACTTGGAGAGTGAGGCCGCGTGATTTGTTAGAGGAGGAAGCCGGAGGGCGGAGGGAGGGCCAGCCCCTCCCCCTCAACTCGGGCTCCAGACGTAGTTTGAGTCCCCTGTGCCCCCACTTTGCTGGGTGACCTTGGGCTTTGGGGTTGGTTCCAGGAGCCA
CTTTCTTATTTCAGGATCTAAAGGCAAAATGGAAAAACGTCACATTTTGTGGTTATTACCAGGGACTGAAGTGAGTTGCCCGGTGGCCCCTGGTGGCTTTAGCTCCCCTGGTCACCTGAAGGGCTGCAGTGACCCCTCCTGGCCAGCAGAGGTATTGGCCCAGCCAGGCTGGGGGAGGCTGAAACTGCTTCCCTTCTCTGCAGCCACAAAGGGCTGGATTCCTTGGGCGCCAGGAGGGGAGGATTTTTCTTTTCCCTCCGATAGCCCTACTGGGCGCTAAGATTGTTGTG
GTCAGCGCTGCTGTGAGAGGCCCTTCTACCTCGTGGGTCCTCCTGACAGTGTCTGCTGCTCCTCTCCGCCACCATTCACTGGCGCCCAGAGGTGCCCCACAGAGAGGAGCTTCTCAGTGGGGGTTCCTGGAAAGGAGTGGAGGTCGCGGTTATCCCTCCCGCCACCGCCAGGCGTCACCACCAGCCTGGAAATGAAAGGCACAGTCAGGCCGGTCTGGACGCCAGGGGAACTGTCAGCCTCGGGACTGGCTGAAGGGCCTGGGCAGGACTGGCAGGGTGGCCAAGGACGTCCGGAGATGGCTGCCACTTGGCGCTCTGACCCCAATGTCCATCGGGAGTCCAGAGAGGCACACGCCCCTGAATTCAGGCCGCTGTGGCCGCGACA
ATACCTATTTGCCTTTTAGTACTTTCCTCATTAGCACTGTTGGGGTGGGAGATGAGGCGCACCTCGCTCTCTTCAGCCCCAAGGCTTGTAAAGGGTCTATCTAGGCCGGCCTCCGAGGGCATGGAGGGAGTGGGTGCGGTTGTGAAATGTAGTGCGCTCAATAGTTTCCTGGTGAAGTTTATTTTAAAATCCGCACCGAAGAGGAAGACGAGGACCGTCACACTCGGCCTTCCCTAAATTCCAGGACCCTCCGCCCGATGCAAACTAGATGCTTTAGTAGGATGGGAACGGGTGGGGGGCGGGCGGCTTTGGGCTTCCTCTAAGCTAGCGCCTCTCTAACCCGGACGCCCGTTAGAATCACCCGGGGAGTTTTAGAAACTACCGATGCCCAAGCCCCACTCCGAAGGATTCCAACTTAATCGGCCTGGTGCGAGGCCTGGCTTCCGGGCTTTTAAAAGCTTCCCGGGGATTCTATTTTACGGCCGGGTCCGGGGCCGGGAGCCTGTACTCTACCGGGATTCCGATGGGGAGGGGTGGCTTGCCCCAATAGTTCTCAAATTTAGCTTTGGGTCAACAATCTGGTTGGAACCACCTAACAAACATCAAAAGATCCTGATGCCCAGGTCTTAACCCAGAGACGGTGTGGTCCAGGCTTGGGAAATTCTAAAAGAGCTCCAGGTGACTGCCATCTGCAAGCGAGTTTGCAAAGCACTGATGCCCAGGTGCTGCGGGGGCGGGCGCAGCGCGCGCCGCTCGCCACTGGGTGGCGCTGCCCGCTCGGCCCGGCGCTCCTGGAGCTGCGAGCCGCGACCGCCGGGAGCGCACCTGCCCCGCCTCCGCCAGGCGGTCCGCGGGGCATGCAGCGGACCGGGGGCGGGGCTCCGAGGCCCGGGCGCAACCACGGGCTCCCAGGCAGCCTCCGCCAGCCGGACCCCGTCGCCCTCCTGATGCTGCTCGTGGACGCTGATCAGCCGGAGCCCATGCGCAGCGGGGCGCGCGAGCTCGCGCTCTTCCTGACCCCCGAGCCTGGGGCCGAGGTAGGGGACGGGGCTGTGGAGTTGGAGGAGAGGGTTCTCGCGGTTAGGGGTCCGGGCTCCGGACCCTCGGCTTCCCCGGAGCATCCTCTCGCTCCCGGAGTGGGGGGCCCGGGGATTCCCCCCTTCCTGAAGGGTGGCTGCGGGGCGCCACGCAGAGATGTGCAGCGGGTCGTCCCTGCTCGCTCCTCCGGGCGACACCGGGCCCCGGAGGCCCAGGCTCGCTTTCCCTCCCCACCCGGGTCCCCCAGCATCCGCCGGGTCCTCAGGCGCCGCCCTTTGCCAGGCCGGCCCTGGGAGAGGCGGACCCCGGGACCTCTGCTGCCCCGGCTACCTCCGAGCGGTGCCCGGGCCGAGCGGCGCCTCAGGCTGCGGCTGTGCGGGCCGCGCTGCGCTGCTGCAGCTCGGAGCGAAAACACCACGCCTCTGTCTGCGCTTTCTATTTTAAAAGCACCAAGTGAAAAGCAGATCTAAAACGAGACCCTCTACCTTCCGGCTGGAGGCATCTGTCGACGCTGTTGTGAA
CAGAAGCCACTGAAGGTTCCGCAAGAGGGCTGACTTGGGCTGTCTCTGACATGGGGCACCGGGGGGCTTTGGTGGTCTAGGATGTGCCTGTAGGGGGTGGCCTCATGGTGCGGACGCCACAGAAGAGTGGGACACAGCACCCTGGAACCACAGGCTGGGATGGCTGTGTGGCAGTGCGGCCACCAGGTGGTGCCATCTACCCGTGTTTGTTCCGGGAGCCCAGTGATGGGGCCCTGCCTCCCACAGTATGGCCCCTCTTGCCAAGGCTCGGCCTGAGGGCTCCCTGCGGCCAGGGGAGGAAGCCCAGGAATGCCAGAGGG
GCTTCTCAAACCCCTGGGCTTAGCAGTCCTCCCACCTCAGCCTCCCAAAGTACTGGGATTATAGCACGAGCCACCGTGCCTGGCCCCACGGGGATGTTTGTACCGCCTGTCACCACATCCAGCAGGTGCTCCCACAGCCCAGCAGGGTGTGCTGTGGTGATGTTGTCCTTATGTCATTCCATCCGGTGCCTCTGATCAGCTGTGACTTAGGGCACTGTTCTCCCAGGACCTCGCTGCAGCCTCAGAATCCTTTTTGTTCCACCCTTCTCCGTGTCTGTATTCCA
TCTCTATTTTTCCAAGAATCTTGAAGATTTGTACAATCAAAAAGGAGCCTACGGGATCACTTCTGAGCAAGAGCGCTGCTGTCTGCTCTTCAGCTTCCGATCTTGCTGGCAAAGCTTTTCCCTGCCACACGGTGCCGCTGTAGAGCACTGGCCCACTTCCCTGCTGCTGGCAGGGCTGGTGCACGCAGAACAATGTTTGGCTTGTCTCAGTCTCTGGCACAGGCCAATATGATCCTCTGAGGGAGGGTGAACCCTGCTTGACTCCACACCCACAGGGTCACACT
AGGACAGGGCGTGGCTGGCGTGTAAAGTGCACGCAGGAAGTGGCGGGTGGGAGGCAGGACAGGAGAGCCCAGGCCTAGACACCACTGTCAGCCTGGGGATGCTTGGCGGCTTCTCCAGTCCTGGGAGCAGGCATCACCTGGCCGCGGGTGCCCCCTGGTGGCAGCTTGAAGGAAGGACGGGCAGTGGGTCGCAGCCAGCGGGGACCTACCCCGCAAAACGCACATAAAAGCTGGAATCAGCTTGTTACAGCTGCAGGTCCCTCTCGTCCGATTTGGATAGACCCTCTTGGGACCCACTGCACCAGGGAACCCCAAATGCAGCT
AAGTGGAACTAGAGACCCTGGATTCGGGCTTTCAGACACAGGTTATAGACCCAGGGAGGGGACGCCTGGGTCCTGGGAGAAGATGTCAGGAGCAGCATCTTCCCAGAGATGAGGTGGAACATGCAGTTCCAGGAACCAGCCACCAGGTGGCGAAGTGGCTCTGCCCAGGGTGGGGTGCTGTAGCCAGGGGCTCTAAATTGACAATTGCCAAATTGGAGGTTGTGAAACTCTGCGGAGGGGAGGTGGGGGCACAGGAGGGCGTCCCAGACTTCCCTGATAATCAGATGAG
AAAGCGAAAGGATGGAGAATGGCTTGGAGGAAGGTGGGAGAGCTCCTTCTGATGGGCGTCATTTCAGTTTCACAGATGAGGCATGGGAGGCTCGAGTGCTCCCCAAGGGTCACACATCTAGGAAGTGGTCCAGGCAGGAACTGAAGCCAGGTCTGTCAGAGCCCAGCCCTGGAGCTCCTAACCACGCCGTGACCACACCAGGGAACGGTGTTGTCTCTTGGCTCACACCCTGAGGCACGCACTTCAACCCTCTGAGGGCCTCAAAGCTGAGTCCCAGGGTAGGAGCGGGGTCTTCCTTTCCCACAGGCCGCCGGCTTCTGGAGGCGCAGATGGATCGTGTGTCCAGCAGGTGGCGCCGCGGCCCGACTCGGGCGCCCCAGCAGAACCAGCCTGCCAGTTGAGTCTGTGCCAGGCTGGAGAGCGGGGCGCGGGCAGTAGGTACCTGAAGCGAGGCTCGGCCGGAGGCTTCGGGCAGAGATGTGCTGCTGTCAGTCGGGCAGGCCAGCTTTAGCGGCTCAGCCCTG
GTGACCTTATGGGAGCCCGGGAAGACAGGATTGTAAGCAGGTAAAGGAAACCTCCACAATTCTGTTTCTTGGTGAGGAGAAAGCCTGTCTTGAAGGAGGTGTGGAGGAGGCGGGGGCCGGCAGCCAGTTGACGAACAGCCAGAAGGTGGCAGTGTCTACCTGGGGAGGGGCAGTGGGCTGAGCCCCTGGCTGGGGCGAGTCCTTTATCACACCACAGCCAGGGCCAGCTGTGTGCAGCCCCAGATTACTCCTTGACAAGACTCAGTCCCGCCAGGCCCTCCCCGCAGGCCTGTTTTTTATGCTGGTCTGGCCATGAGGTAAGG
GGGGACAGTTGAAGTACAAGAAGAACAACGAGTGATGTGCTTGTCTGTTGTGTCGGAAATAACCCAGCACGCGGCACTTCCTGTCTCTGGATAAGGTAGGTATGCAGCCATGGCACGTGCGGGAAAGCGGGACAGCGCCCTCTAGTGTTGGAAATCCCACTCACAACTAGCATTGTGCGATCATAGAGCGCGCTTTTGTTTATGCCATCAGGACGGGTGGTTTTTTGTTACTAAATAAATTCAAGTAGATACTTGGACTAAGGCGTTT
CACTTCTGGAGACCTGGATTCGAATCTGAAATTGGGGTCACCAGTGGAGGTTTGCCTGTGTTCTCCTAATCCTCCCACGGGTGTTTGTCTTTGTCACACAAGTACCCACAGCCCAGGGCTGAGTGTGGCCTGATGGGGGCACTGTCTGTCCAGGCTGCGGAGCGAGGATTTGTAGGGGAGAGGGGAGTGGAGCTGCGCTGGGGTGGGGGTGGGGGTGCTGTGCAGAGGCGCCAGGGGTGGGCGGTTGGATGGAGGAGGAAGGAGTGCTGAGCGGCTTTG
AGGAGCTCAGTCCACAGAAAGGGAGCACGGGCTCCACGCTGCAAGAGTAGGGAGCTGTAAGGTGCCCTCCCCAGACGGCTCCATTTTGCCCACCTTCCTTTGCGGATAGCACCCCTGGACCTCCGAGGTCAGCCTGTGCCCTGCAGCTGGAGTCGCCCTTGACTCCACTGTGCCAGGAGAGGGCACCCTGCTCCCAGCTTTGGCTTCAGACTGCTGCAGTGCAAACTCTTCCCTCCAGGGGCAGGATTTGGAGCGCTGTGATGATAACCTCCCAGCTGCCCTGGGAGAAAGCAAAGTACAGCTTATCGCTCCCTCCCATAGGAAGAAACTGAGGTTCAGAGAAGAGCAATGA
GTCAGGAACCTGGGGACCCGAGCCTCTGCCTCCAGGGGATGGCACAAAGCAGCAGGAACTGAGGTGCCAGGGAGGCTGCTGGGATGGTGGTCGGAGCAGGTGGAGGCTGGGTAGGGAGAAGCAGGCACCACCTGGAGAGTGGGAGGCCCTCGCGTGCCTGCCACATCCACCGGCAGGTGGCAGCCGAGTACAGGCTAGTGCACCGGACCATGGCCCAGCCACCCGTCCACGACTACGTGCCTGTCTCCTGGACTGCCCTGGTGCATGTCAAGGCCGAGTACTTCCGCTCCCTGGCCCACTACCACGTAGCCATGGCCCTCTGCGACGGCTCCCGTGAGTGCCCACC
TCTCGGCCTGCAGTCGGCCTTGCTGAATTCTCTTAGGCCACCTGGCTGCCCCCTGCTACGCGTCCAGCTGTTGATCGCCCACTGACCTGTAGAAGACCTGGTCAGCCCCTCTGTCTTCCGTCACCCATGGAGGCGCCTGCAGGTGCTCCGCGCAGCCCGCCCGGCCCTGCACAGACCCGAGGCGGCACCAGGGGGCGCTGCCGGCCCGAGGACGCGGGCGCGGGGCGGAGGCTGCGGGGCAGGAGCCGCTGTGCGCGTTCAGGCAGCTGCCCGGGACCCCTGGCACCGACCGCAGCCCCCAGAGGCCCCCGGGGGGTTTCCGCCTGAGCCTAAACCGAAGACAGGGCATGTTTTCA
ACGGAGCTCCCGGCTGCTCGGCGCCTCTGGGGGGGGGGGGGCGGGGGGGGGGGATGCGGCGCAGCGGGCGGTCCCAGCGAGTCAGAAGGGTGCAGCAGCCGGGTCGGGGATGGCCGGGCGAGGCTGACCCCTGCCGGGCAGCGCGGGTGGCGCCACGGGCGGAGGCGACTTCCTGGGCCCTGGTGCACGGCGCCCCCTGGCGGGCCTCGGGGAGGCGGCCTCCTGCGTGCCCGGACCGCTCGCTGCGCCTTCCCGCCTGGCTTCCGGTTACCCAACCTCATCTCGCCCGAGCCTCATCTGTAGCTCACCGTCCTGTGCGCCCTGTGCTGTTGGCAGGGCGTGTGGGATTTAGAGGGTTT
AATGCGGACACTGGAACTAGCCTCAGCATCTTCAGCATGGGGAGAGCCAGGCACATGGCTGGGGGCCAGGGGAAGGTTCACACCAAACCCTGCCCCTTCCCACCCTGATCCCTCAGACTTTGGGGCCAGGCCCTCCCTTACTGGGGCTGGGCAGTGACACTACCTAGGATCAGCCACCAGGGGGTGTCACGACCCTGGCGCTTTCTTAGGCAGAGGGTGGCCAGCCGATGCTGGGAACCCGGGCGCCTTCTCAGACCCGTAGGCGTCCAGCTCACCCTGCCGATGACACTGGAGGTGAAGCTGAGGGTCCGAGGAATGGGGACTGGGCAACAGGCTGGAGGAAAACATCTCG
TGGAGGAGAAAAGCGTGAGCTAAAGCCACTCCCAGGAAGGCCGGGCCAGAGGCTGTGGAGACTCGGATCCTGAGGCAAAAGGAAGCCGAGTCAGGGACGCGCTTCCTTCCCCAGGGCTCGTCCCCAGCGCCACCCGCCCTTCTCTAGAGCCCCATCCCCAGCGCGAACCTCCAGGAGGAAGCAGCAGTCACCACGCGGGGACAGAAGGGGGAGAGCTCGAGCCAGGGCCCAGCGATTGGAGTCCGCGGAACGCAGGGACATGAAGTCCAGCAGAGAAAACTAAAAACTGGCAACACTTCCATGGATAAAAATTCAGCCTCTCCCTCTACAATAGCAACAAACCCCAAACC
ACATCCCCGTGGCAGCAGCCTCCACTGGGAACCCTCGGCTTAGATCATGTGTCCTGGGTCCCAGATCCTCCTCACCAACAGGAAGCCCAGGGTCATTCTGGGGCTGCGTATCTTAATTTGTATCTAGAAGGGGCAGGGCACAGCTGTGATTGGTGGCGAGCCGCAGTGACTCCAGCAGTCAGTAGAGGGCGCTGTTCGGTCGCTTTGTGGTTTGGACCAGGTTTCCGTTCTGCCGTCGGGCTGGGGGGTGGGTGGGCTGCTTTTGGGTCCTGCTCCCCCATTGGTGTCTGTGATCTCTTATGAGAATGTCACAGCCCCCAGGTGGGTGCTGTCAGGGGCGTTGCG
CTGCCCTTCCACCCCTCTGACCCGAGATGCAGTTCTAACAGGTTCCCGGGTGATGCTGCTGCTGCTGACCCTTGCCCATCCCGGAGCTCACTTTGAGAGCTGGCTGAGATCCCAGGCAGGGTGGCCAGTGGCTGCTCCAGGGCTGTGAAGGGCTCCCCCTGCAGACGGAGGAACTAGGCCTCCCAGCGCCTGTAACTGGAACGTTGGCGGCTTGAGAATGGACTTGCCCTGAAGGCCGGCCTCCTGCTGCTCTGGGAAAAAGAGGGAACAGAAGAAAGCAATCCGCCACCTTGGGGACTCCTCCTGGATTAGCATTAT
GAAAAGGGGCGGTAACTTCTGGGTCATTGCCCTGGCATTTGCAAACAGTCATGATGCTAGTGGGAGTGTCTTATGCTAATGAGCAGCAAGGGCAATGAGTGGTTGCCTTCAGTGCCGCCTGCTGGTTCCTACTTCACTTCAGTTGGGCGCCATCTGCTGGTTGTTGCCAGTTTCTTTACTTCATCCTGTCAGACCCGCTAGTCTCCTACCTCATATTGATTGATGTCTGCCTGTAACCTCTGTCCCCTTAAAATGCATAAAATCGAACTGTA
TCAGGCCTTGTTCCAGTCCTTCAGAGGGTCTTCCAATAATTGTTAAGGGTACTGAGTATTTACTTAAGCCTGTGGGTAACTGTAGCCATTTCAGCACTAGAGGGCACTCTAAGCCCATGTGTGCTGCAAATCCTCGCGATCCAGCCCTGGTGGACTTGGGGAAGATAAGGTTCCCAGGCAAAGTCTTTAGCTTTCTTTTCTCCCTTTTCCCCAAGTGAAAGGGGTCCCTCTCAGCACTGTGTTGCCTGGAGTTGGGGGATGGGTGACTCGGCACT
GTCCCTGTCTCTTGTGGGGGAGGCAGCGTCCCCAGAGTGAGAGGTCGAGGGGCACTCCTCATCACTCCATTCCCCAGAGCTGCCCCTTCCCTGTCCCTGGGAAGCTCCAGCCAGCTACAAGCCAGCTGCTGTCCAGAGGCACGGCACTGCCACATGGTGGACACTGGTGGTACTGAGGTCCAGCCTTCCAATTAGGAACCCTGTCGCCTAGATCTAATAGTCTCTCTTGACAGCCCCCATCATCTAAACAGAGGGGAGATGAGCAAAGTGGAGTAAAGACACATTTCCAAATCACAC
AGCTGGAGCCCAGTCCACAGCTGAGGCCGGGGCTTGTGAGGCCCCCATAGGCCGAGCTCAGACCACCTGCATAGCTGCTGATGGTCTTTGTATGGATACTCATGCTCTGCATCCCAGACTCCAGCCAGCTCTCCTCGCCCTCCAGCAGCTGCCTGTAGGTGGCGATCTCAATGTCCAGGGCCAGCTTGTCGTTCATCAGCTCCTGGTACTAATGCAGCTGCAGCACCACGTCCTGCTTGGTTTGCTGCAGGGCGGCCTCCAGCTCAGACAGCTTGGCGCTGGCATCCTTAACGGCCAACTCCCCGCGCTGCTCCGCATCTGCGA
CCACACTCATCCTGGAGCCTGCCCAGCTTATGATTCAGGGTCCCTGGAGATGAGGGTGAGCTCCTGAGGACAGCGAGTTGCCCCTACCTCTCTGCTCCTGCCGCTGTGATCTTGTCTAGACAGGGTGTGCAGGGCCATGCTCTTCCACTGGGTGCAAGAGCGCCCCCTGCTGGAATCCCTCTGGACCTGGATATTGTCCTCATGGTCATATCCCCAGCCCCACACAGTGACTGGCCCTTATGCAGATGCCCAGGAAGTAACCTTAAATGTATGGTAGGATCAGAGCAGCAAACGATTCTGCAGA
AGTCTGTGATGGCCAGTGGTGGTCAGTGAGGGCTGGGCCGCGAGGCTCACAGCTCAGGCCGCACCCGCCGGTTTCACAGACCGGCCAGGAAGCTCCCAGGGCGAGGGCCTAGTCGTGTCCTCCCCATGGGCGAGCAACCCTAGGCAGGCACCAGAGGGCGCTCGCGGTCTGCAGAAAACGCTGGCTAAGGGGGGAGCGCGGAAAGAGGTGGGCACTGTGGGTGCAGACAGCTGGGGTCCGCGGAGAAACGAAGGCCTGGAGCGGGGGCGCTGGGTTGTCCAGGCTGGCGGCGAGCTGCACCGAGTGGGACGGGCAGGCTGCCCCTAGTGAGGGCGGGGAGGGTGTCGCCGCGTGGCGGCTGACAGACGGGGCGGGATGAGCGTAGCCCCCGCCCCTGCCCTGGTGCACTGACAGCCTGTCAGC
CTAGCCGCCAGGAGTTATTACCAAGAATTCCACACTTGGCAAAGAACAGCGGGCACAGACGACGATCAAGCAGGCGACCGGCACGAATCCCCTAGGGTACCCATCCTTGGCCCAGCCCAGCACTCTCCATTCACCCCCACAACCCGTCCCACCCACCAGGTGTGAGCCAGTACCTGCGAAGGGACCCCGCCTCCCAGCAAAGGGCTAGGCTTCAAGCTGGGCCTCCAGGGGGCGCCCGCGCGCAAGCCGGGTGGGCTGTCCGCGACAACCCTGGTGATCAATAGCCAACTCCCCTCCCTCCCAAATCGCAGTGGCAGCGCACGGCCAGGCCCGAGGTTTTAGCTCAGCTCAGGTTGACTCTGATTCCAAACTCCAACCATCGTTAATTTCAGAAGCCCTCTCGTAACAAGCTTCCCTCCCGAAAGGTGCCAAACACCACCAAAAGCCCCACGTGTGTGCGCCCACCCAAAATGAAGGGGGAAGGGGAGGTCAGCGTAGGACCAGGGGAGGGGTCAGAACCAGGAGCTCGCCCCTCCTCTCCGGAGGAAGCAGGCGGGCTGAGGGTTAACCCTTTTGTTCCAGGTGGGCCAGGCCACGAAGCC
AGCCCTCCAACCGGTGGCAGCTGCGGGCAGCTGTGGGGGCACCCAGTGGGGGTGGAGCTTCAGGGGCAGAGCAGGAATAGGAGCGGGCAGCCCGTGGGGGGCGCCGTGGCAGGGGGCTTTCCTCGAAGGGGCCCCGCAGGCCACAGTCCAGGCTGAGGCAGTAGCCGGCACGGCTGCGCTGGATGGAGCGAAAGAGAACGTAGTCCACGGAGCGCACGGAGCCCTGCAGCTCCAGCAGGCACGAGTCCTCCGACGGGCTAGAGCCCCCAGGGAGGTCACCAATGGCTGACAGCACCAGAGACCCGCTGTCCATGGACACTGTGGGCGGCAGGGGGCGCTGTGTAGCACCAGCCTGGCCTGGCCTAGCCCTGCCCAGGCAGTTCCTCTTCTCCCAAGCCCAGCCTCTAGGGGCCACTGTGCCTCCAGCTTTATCTCAGAGGAGAAAAATAAGTCCAGGGTTCCAAGTTGCCACAGCCCTCCTATGTCCCCAAACCACCAACTCCGCCTTGTTTTCCCCTTCTATTGTCTCTACCCACCCCAGCTATCCCTGGCAGCCCCGCCCTTGTCCACCCCTCATTACGCCCTGCTCAC
CCTAAGACCCAGGTGGCCATCTGTCGCGACCCCCAGCCTAGGGCAGGTCCAGAGTCCTTCCTCTGACCCTCTCCCTCGAGGCAGCGCGCTTCTTCGAGCGCAGCACTGGCTTGCCAGACGCAGCTCGAGTGTCGCATGGAGCTCGCCTGACCCCTGCCGGCTGCCCGCGGGGTTGGGTTGCAAACGCGCGGAGCCAGCCTATATGGCCTTTGCCTGGGGTTCAAGGCCCCCAGTTTGGGATTTCAGGACTCAACGACGTTTTGTTTTAGCCAATAAGGACATGAAAGGGAA
GGGCTGGGGCTGTGGTCACTCCCATGGCCAGGCAGAAGGGGACCAGCTGAACAAAAGTCAGGCTTTGCAAGAAAGGAAGAAAGATCGAGGATGGGGACGGGTCTTATCTGCTGTGACTGCTCCACCATCCCGCCCTCTAGTGGGAGACGTTGGCACATACAGATCCTGGTGTTAGGTGCTAGGATGGGCTAGGCGCAGAGGATGGGGCGTGATCTCTGCAGGAGATCAGGGGAGGTCTCACAGAGCAGGTGGGGTGTGAACTGACACTCCAAGCCTGGGTGGACTT
CTGTAAGGAAGAGGTGGTGAGGGAGTCCCTGAGGGAAAGGAGAGGCTCTGCAAGGAAGGAGAATGACGGGGAAGGCAAACGTCTCCTCCTCCCTCCCACACCCTCTGCCGGTTTTCCCGCTCTGCCTCCTGGCGCCCTTTTCCGCCCAGAAAGCAGGAGCCCGCCTAGTCCTTCATGGCGGGAGAACAGCGCCCTCGTGTGGACTGCCGGGTTCTTGGTGCTAGAGGCAGTTTGGGTCCGTTGCCTTTTCACTACTCCGGACACACATTGTTTTTCAGCAAATGAGAAAGCCGCATAAGCAGCATCCCAGGCAGTTTCTTTGCAGAAAACTTG
AGAGCGGGCGCAGAGGTGTGAGTGAGCAGCACTCTCCCTGGCTGTCCCCAGGGCTGCCACTTGGCAGGACGTGGGATCTTGGCACAGCCCAGTGCCCGCTGTGCTCCAGGTGCCAGACGTGGCACTCCTGCTGGCAGCCTCCTTGGCCACTTCTCCCTGAATGTTAGTGCCAGCTGTGCCCAGCCCTGCCCCTAGCGACCATCTGTGTGACTTGCTTCTCAGCAATCCATGCCTTCTCCTACTCCAGGCCCCAGTGCTGTGCGTCCTACGAGCACCACCTGCTGTCTCACCTCTTCCAGGAAGCCCACCCTGATCCCTCTAGTCCCAGCCTCAGACACTGAAGCAACATCAGGTACCTCTCGAGTTTTCTCTTACACGCTTTCCCTGGCCTTGCAGTTTGGCTGAGTCTTTCCTCTGGCTCTGTAGAC
TCGCACCTCTGGAGAGCCCCTTCTCGCCCTGCCCCAGCCCCTCTTGAGGTCCTGGCCGCCTGGCTTCTCTGCTTCCTATCAGCAAGAGCTCCTTCCGTGCCCAGCCTCCACAGTGCCCTTGTTAGGGTGCCGGACCCGGGCGCCACCTGGGGGCAGGTCTCAGCTTCCTCTCACGCTCCTCCGGCAGTTCCCCATGCAGATGGCCACACCTGGGCCCCTCCTCCTAGTCTGGATGTGGTCTGTCCCATGGCACAGCCTTGGGTTCCCACATGCCCCTCAGGGCCTTACCAACCCCACATGTTTAAGTGCTGCCCCCTTCGGGGA
AAAAAAGCCACCTTATCGCACACATCCAGGAAACGCAGCCCCGTGCATCCCTGTTCAGGGATGAGCAGGCGCCCCAAGACTCCCGGGGACAGATTTTTGGGCACCCGAGGGAGTCACGGGGCGCGCGTCGGGGTCCGCGGCGAGGCCCAGCCCCTCCCGCGGTCCCTTAGAGGCGCCCTCCGCCCGGCCCGAGTGGACCGTCCCGGCCATTGTTTACGGGGGGATGCCCGTCCGGACGCATTGTTTTGGCCGCTTCCAACTTGCCCCGGCCCTTCCCCGGGCATCGCGGGGGGACCCTACGCCGACGTTCCCCCTCCGCCCGCGCCCCAAGGGCCAACTGGGCAAATTGGGAGACCCGCCCCGCGGGGCGACCCAACTTTTCGGAACAGCCCCCCACCGCCCACCCCCGCAGACCCCCGCTCCCGGCGGAGATTCAGGGAACCCCGCACCCCAAGCCCCTCTGAATCGTGCGGCGTGAGTGTGACGGCCAAGAGCGGATGCAGCCCGGGATCGCCCGCACCTTCCCGCGGGCGGAAGCGCAGGAGCCGGCTGGGGAGGGGGCGCCCTAGAGGAGCGGATAGAAAGCTGAGACGGGGAACTGAGGTCATCCTGGGGGGGGACAAGACAACGAGAGCCGGGCGCCTCGGGGGCGGCGCGGGAGCCTCCGCAGGACCGGGCGGGCGCCCCGGCTGGCGCGGGCGGGGGGCGCGCCCCCTTTACCTGCGGCTCCGGCTCCTCGGCCATTTCCTCGCGCGGCGGCGGCCGGGACTGAGCTGACACCACTCGGGCCGGCCGGGTTTGAATGAGGAGGAGCGGGCGCGGAGGGGAGGGGGCGGGGAGGGCGGAGGGAGGGAGGGAGGCGTCGCGGAGTTTCTCTCAGCCTTTTGTGCGGACACCTCCCGGATTCCGCGCCCGCACCCGGCCCCCCAAAAGACACGGGGAGCCGCGGGCGAGGGGTGCAGCCATCCGCCGAGGAGCCTAGTGCCTTCGCGCCTCCAAGACCCCCCCCCAACAAAAAAGGAGCGTCCCCCACCCCCACCCCCGCCCGGAGAATATAGGGGCCGGGCTCACCTCGGGCGCGGGGCTAAGGTGAGCGGGGCGGGGGTGCGCACGGGGGCAAAGGCGCGGGCGCCCCCTACTCGTCCGCGCGGGGACAGTGCAGGCGCGGGGGGTCCCTAGAGCCGCCGGGGCGCGGCGCGTCCGGCGCTGGGGGACTGTTGGGTCAGAAAGTGTTCAGGGAGCAGCTGTTGCGCCCTCCCTCGGCCCCGCCGCTCGGAGACGCCCCGCCCCCTGCCTTCACCGGCCGCCCCGCCCCCTGCCTTCACCGGCCGCCCGGCCACGCCCCACACCGCCCCGGCCCCGCCCCAGCGCCCACGTGACTAGCATAGGCGCGCCCCTGCTCCGCCCCCCGCCGCCGACTCCGCCTCCGGGACGGGAGCGAGCGGCGAGCGCGCGCACTCCCAGTTCTCGCTCGGCGACTCCCGCGCACGCGCGCGCCGTGCCACCCTCCCCGCGCCCCCCGCCCCGCACCCCTCCTCCCGCCATCCGGCTTAACGTGGCGGGCGCGCGCCGCGGCGGTAGCCGTGACAGGTACCCGGGGAGGCCGGAGGGAGGGGGCCGCGAGGGTGTGCGCAGGCGCAGATCCGGCCCTGTCCCCGCCGCCCCCTCCTCTGCAAGGTGTGCGCGGGCGAGGGGAGGGGCCCGCGGCCCGAACCCCTGGGTCACCCCGAATTACAAACAAAAACCTTAACGCCGTTGCTCGCGGGTTAGAAGGCAGCTGTGCGCGAAAAACACCAAAGAT
CATCCATTCTATGGGGATCGTGCACCCCGCCCCAGAGGGCAGGCCATTAGTACCATTTGCCTGGCAAACATGAGTGGTCCCCGCCCCCTGCCAAAGCTTTTCTTGTGACTGTAACAATCAGCAGTTACAGGGAGTTTGTTCTTTTGATTCTGACCTTGCCTGTGCCTTCCTAACACCCTCTCCTGCTGGTGACTGCCTTCCTAACAGCTTCTCCTGCTGGTGACTGTGCCTTACTACCTTACTAACGCCCTCTCCTGGTGACCCCCTGCAGGTGGCTGTTTTGGGACAGCCCTCTAGGAAGACGCAAATCTGATAAACCTGCAGGGAGCACCTGTCACTCTGGCCTGTGCTGGCTCCGGGCTCTGGCTCAGTCCGTGGAGGGCTCTGTCCCGAGAGGCCTGCATCCAGGGGCTAGTGAGGGA
CTGCTGGCAGCCAACTAGTCTTTCCTGTGTGTTTTCATGCCTTCCAAAAGTGGACCCTGGGAATTCGGGCGAAAGTGGCCCAGTCCTTGTGGCTCCTAGCCTAGAACGCTGAATAGTCTGGAGATTTGCTGAAAGCGACTCTCACCAGGAGATGGCAGCGTCGGCTCAGAGATGCTCCAAGCGGTCCCAACCGCCTTGTGACGCCATGCAATATGTTCAGGGCACACCAGAGGGCGCTACGGCTTCGCGGCTGGGCACTGAGCCGGGCTGGCTCCGAGGCTTTCTTTGCGGAGCCTCCTGTCTCTGCTCCCCGACCCACATGTGCACCTACTAACCAAGAGCGCCCTGTTACTGTCCACGTAGGTGTGACTGCTCTGCGTAGACACACACCGCCCCCAAGCTGAGGCAAGGCCACTGAGCCACCAATTCCAAGCAAGGTTCAGAAGG
CTTCTGAGCCAAGCAGGGACCAAGTGACTTCAACAACTCCTTTGCTCCCTCTGGGCCCAAGAGTGACCTGAGAAGGGGTGGAACTGACAGTCATTGGCTCCTCTTTCTCTTCCTGAGCTCCTGAATGCTAATAGTCTCAGGCATTGCCAGGAGGGGGCGCTGCTGGCCCAGCTGCCGAATCCCGCACTCGCCAAGCCTTTCTGGCCACACTCAGGCCTTCTTATACTATAGGGTGTTTGTTAGAGGTGTCAATGAAAAAGATGTGTGTGTGGGTTCTCAGGTCTTCTTCTACCCCCAGGCCTAAGACCCT
TGGCAGTTACCAATTTACTGCCTGTCAGCTCCAAATCCACCTCTTTGCTTTGTGAAAGTGGATGCTTGCTGTGAACGTTTTTCTTGCCAGCTGACAAAATGCTAAGCTGTGTCAGTAGAGGGCGCTGGAGGCACACGACAGGAGGGCGTCTCACTGTCCGGTCACCAGAGTGCGGCTGCCAGCGGTATGTGGGTGGGACACCCGGCCGCACTTGTCCACCCACACGTTTTACTGAGACCGCGCAGGAGGATTCCTGCTGGCCAAACACGTTATGACCTAG
GCCTGCTCAAAGTGGGTGTTTAGGAGGTTTTCAAGCTGGGCCCAAAGTCCAACTTGGGTAAGACCACCTGATTACACAACTCCAGTGGGGCGGGGGGTGGGGTTCCTTCCCCATCGTAGACTGTGCGAGTGGCGCCCTCTGGAGTCATGCGGTGCACAACCTGCCCGGCAGGAGGCAGCAGCCTGAACTTGAGGCTCAGTTCCCACAAGACCAGTGATTTTCAGCCTCCTGTGATGCTCCACACACTGGCATGTCAAGACAATAGGAGGTGGTTGCAGGTCACTGGTTACTAGTAATAA
GAAGAGGAAAGAAAAAGTCCTCAAGAAAAATAGCCCAGATTTCTCATGATCTCACTCATCCTTGGTCAGCAGGTGGCTCTCCTCCACATGGTGATTCAGGGACTCAGATTCTCTCCATCTTGTGTCCCCACCAATGTCCTAGGGCTGCGAGTACTCTGCCCCCAACTGGTGGAAGGGAGGAGATGGTGGCGAGAAGGTGCATCTACTTCTGAAGTGCCTTGGGTTGGAGTGAAACACCTCACGTCCTCTCACATCTCATTAGCAAGAACTAACCAAATAGCCCTGCTCAGATGCAAAGGGAGCTGG
AGGGCATAAACTGCACAGCTTGTAAGACAACTGATGCTCACACTGATAGGCTTGAGGTGGGAGCAGGGAAGAAGGAAAGCGCGGAGTTACGTGTTGCCTAGCGAGATTGATGAGATGATGTGTTCGTATTTGGCCACAGGAGGGAGCCAGACCCTTTGGGAAGCAGCAACAACCAACCAGAGCGGCGCCACACTGTCCCACCCACTTTAGGAAAACTTCACCAGAAACAAACCAAGAAAAACCAGAGTTCCTAGACATATCCAGGTTTCCTAAGC
AACCCTTCCGGGAAAGCAATAGACAGGGTGTGTGAAAGAATGGGGGCTGCAGGGGTTGGAGTGGGGGCAACCGTGTTCCTGACTTGGACTATCCTGAGCTCATCAGGTCAGAAGGTGTGAATCCATGGGACTGTGGAATGTTGGCCACTTGGGGGCGCTGTGGCCCCACTATGCTGCAGGGAACCCTGGGGAGGGGTGGGAGGGTGGCCAGGAAGGGAGGGCGGAAGGGAATGCCTGGCTGCCTGCTGACATCAGGAGATTAGGTGGAAATTAGAGTAGGTCCTGGCCTGGGACTGCCCAGGGAAAGGTAGGGCCAGGGTTGGCACCAAGCAGGGAGTGTTTCTGCCTCTGC
ATCAAGTCCTGCCAAACCATGAGTGGTGGTGCAGGCTGGAGGAGCCCCACTTATTTCTTACAGTGAAGTTAGCCTGTCATTAAAAAGTGCCTGTGTAGCCATTCACTTTGTGGCCCACAGTGCCACCGTGTGGAAGGCACCTGTTGGCTGGACATGCACAAAATAAAACCGAAGCAGTGGCAGCTTTTAAACCAGCCCATCACCTTCACTCGGGGAACCCAAAGCACTCCCTCCATGTGACTATTATGCTCAATTTACCAAAGAAAAG
GTACATTGTGTTGTGGGGTATGTGTTGTAGGGGTGTGTGTGGTGTGTGTTGTGCGGTGTCCTCCTGGGCATGTTCCCACCTTGGCAGTGCTGTCTCTGCCTGGGCCGCCCTTTGGGCAGCTGCTCCTGAGCCCTGCCTGGCTTAGTTGGCCTGTGCCCGCCACCTGGTGGCCGAGAGTGGAAGGGCAACCGGGCGTCTCACCACGGCCGTGGCTTGGGCGCATCCTCTTTTGAGAATAGGTCCTTGTTCCCCTCTTTGCTTGTGTCTCTTCTCCTCAGCGTCTTGCCTCTACCTCCTTCTCTCAGCTCTGTACCAAGGGGGTCGGATTTCAGGTTTCCCTAAACG
TTTGCATAGCTGATTGCAGAGCCCAGCAAGTCTTTCTCTAAATGGCTTTACTTTGACAAGGGGTCGCGATGGCATTTTGATTGGCATCCGCCTCTCCTCCGGGGAAGGACCTCGTGGGCGATGGTCCTGGCGCACCCGCTAGATGGCGCCGCAGACCGGCTTGTACAGGCCGCGCGCCCTCCCCTCCCCGGCGGAGGCTCCTGGAGCCCCTGCCCGGCCTGACTGGCTGCGTCCTCAGGCCCTGCGATTTCCAGGGATTCCCGATTTCCCTGAGTGTGAGCAAATA
GATCGGGACCCGTGGGCGCCAATCAATGCTATGGTGGCGGAGAGTAAAGGGGACGAACACAGCCTGGGGCCATCCCCGGAGTCCCCCAGCGTCCGCCTGTGGCCGTGCCTGGTTGGCCGCGGATCCCGGCGGGCGCCGCAAAGCGGCGGGATTGCCAGCGCAGAGCTCCGGCTCTCTGCCTTGTCCCTGGGTCCGAGCACCGGAGCCTCTGGTGTCTGCGGGGAGAAGTCTCGGATTGAGAAATACGGGAGGGTCTCGTCAGTGGCTGCAGGTGCGGCAGCCACTCTGGGGACCCAGTGAGAATGGGGTCGCCTGGCTCTGCGCGAACCCCTCACGTGGGTGCAGCTCCTGAGCCGCCGAGGGAGGCGGTGGTAATGTCGCCCAGTGCCAGCAGAGGGCAGCCTCGAGGCCGTGAGCCCGAACGGCGACCTCGCCAAACCGCGGGCTCCCTTCCAGCTCCCGGATTCTGCGGGGTAGAGGCGGCCTTGGAGCCCAGAGACCAGCGACCTCAGTCTGCAGGAGCCCGGCGCAGAGGCCCAAGGGC
TGGCCCGGAGGCCCTCGCCCCCGAGGGCACTTGGGCAACTGTCTGCCCCTGGCATGAGCAAGCGACCAAGACCTCCTCAAATGTCCAGCGCGTGCACAGCCTGGCTGCCGGCAGACAGGACAGAGTAGGGTGGGGTCAGACCCAGGCGCTGGCAGGATTGCGTTTCCGCCCAAGGCCAGCAGAGGGAGCCTGACCACCGCCCACTAGAGGGCGGCAAACTCCTGGGAGCAAAAAGAGGGCGCGGGCGCTGGGTACTAGGGAAGGGGGGCTGCGGGGGCCGGAGGTGCTGCAGAGGGGGCCTCCGGGGCAGCGGTGCTGGGAACGGGGTCGCGGGGGCACGAGGGGACTAAGTGCCCGGGGTGGGTAGGGTGTGGGGGGACTCAGAGAAGTTGTGGCCAGGGGGCACTCGGGGGCAGGGAGCCTGAGGGACTGGGCTTTGTGGGGCAGCATGGGGTGCATCGGAGTCCATGCACGTCCTCCAGGAGCATGGGGCGCGGACAGGGCATGGGGGCGCAGCAGGGCTCCCA
CCGGCTACTTGGGGAGGCTGAGGCGGGAGAACTGCTTTAGTCCGGCAGGTCGAGGCTTCACTGAGCCAAGACCGCGCCACTGCAATGTAGCCTGGGCGCCAGAGTGAGGGGCTCAGTCCCCAAAAAAGCCACCTAAAAAACAAACAAAAAAAAAATTGGTGAGGCGCCGCGCCTCGGTGTCGCAGCGAATCCGCAGATCCTCAAGCCAGGTGGGGGCGCCCACTGCGCGTGTGCAGCGCCTGATAGCCAGGCTAGCTGAGGGCGGGGAGCAGCTGCGGCACCTGGGACACAGCGATTGGCTGGGACCAGGAGAGGGCGGGAAGAAGAACTTGGCGGAGCGCGCTCATATCTCTGATTGGCTGCCAAGGGTAGCCCT
CCCTTCACTTGCCCCAGTGCCACCTACTCCAGACCCCCAGGCCCTCGCTCTGCTCCCTTCTCCCACCGACTCGCCCTGGCTCCTGCCAGTGGCCCCAGCTCCCCAGGGCAGAGACGAAGGACCCAGCTGCTGCAGGCTGCAGTTCCGCTGAGAGCCACTCCGTGGCAGGCACAGCCCACACTCCCGAGGCAGCCAGCACTGGGCGCACTCAGGGGGCAGCCAGGACAGACAAGGAGGGCGGAGGGGGTGCAACAGGGGAGAGGGTTCCCAGTCTCAAAGGGAGGGGGCATGGGCTGTGGAGTCAGGTGGCCTCTGCACATTGCATTAGAATGACTTTGGGCCGGTCAC
AAGGCAGTGTCTGGGCCAAAAGAGAATGTAAATCTCAGAGAATCACCTTCTTCTGCTGAGTAAGTGGATAGGGCCATTTGTCCTCTAGGTACCAACCATGTAAGGGGCACAGTGCCCTCTGGTGGTAGCTGCTTTTTCCTGCGCTGCGCAATTGTACGCTCCTCCTACCTGCCCCATGGAAGAACAAGGCGGCTCTGTTCAGAGCATCCCATGGCTGGGTGGCTTGGGGAGTGGGGAGGCCCACAAGACTGTATGTGCTGGGTGAACCTCACAGGG
TGGGCATTAGTCTGGAAAGCCGTGCTCACCCACAGCAGGCTGGGGAGGGGTTGTGGGTAGCAGGAGGTCCTGGTCCACAGTGACGGCCTAGAAGGTGTTCCCCCAGGTCAGGAAAGAAAGTCCGCCCTCTGGAGGCCCCCTCTGCTCTGTGCCAGCCTCCCTGGGGCAGTCCTGGAGCCACTCTGAGCCCCAGCTCGCCCCCTAGAGGCAGAGAGAGTGACAGCCCTGGCAGTTAAGCCTGGAGCAGCTGAGGGGGCGGGATCCTAGAGTTTAGGATTGAGGGGCATTACCCCCTCCCCATGACCTGCAACTGCCGGCGCACCCACAAGTCTTCAGATCCTCCCAACTCCA
TACTGAGTGAGAAGAGGAAATTACAGGTCACCCAGGACATTACGCAAGGCGCACACTATTTGTATCAAAGAAGGGTGGCCACAGACGGAGGAGGCTCCCACCACAGGCCAACTTCATCATTGCAAAGCCTCCGCCAGCCGATCCCTGGGGAAACAGCGCCTCCTTGGGGCCAGAGCGCTGTATCTGCACCCCACACCTCCGCATTGGAGGTGTCAGGATGGCTGAGGCCGCCTTGGAGGGTGGCTGCTTCATCTCACCGACCCCTGGTGAAGACGCTAAGAAATGATGGTGCTCTAAAAGAAGTCTCTTTGGCTGTTTCGT
TTCCAATTACCATCCTCGTTTTAGAGATGGGAACACTGGGGTTTGGAGAGATGAGATGGCTTGCCCAAGGTCACATAGCTCGGGGCACAAACCCAGGTGGCTGCTGTGGTGCTGGCTTCTCCCCTGCCCTGTGCTGCCTCCCTCTTGGCGGAAGGCGGCACTGTCAGACGCTCTGCTGTGAGTAGCCTGAGGTGTCCAGAGACACTCAGCGTTTAACACTCTTCTCCTGACTCCCCAGAGCCTGCCGAGCCGACCTGTCAGGGAGGCAGCCTGGTCACATTGTCCTTGGCTGCCGGGACATGTCCAGGTCATCCGTCCTGAGTCAG
CGGGGCTCGTTGGACGAGGGGTACAAGGCCAGCCACAAGCCGGAGGAACTGGACGAGCACGCGCTGGTGGAGCTGGAGTTGCACCGCGGCAGCTCCATGGAAATCAATCTGGGGGAGAAGGACACTGCATCCCAGATCGAGGCCGGTCAGTGTGGCCTCGCCAGGCCGTGGGCACCCGCAGGGCAATAAGCTGGCCAGGGACTCAATTTCTGGAGCTGTAAAATGGGGGGAAGCTGATGGGATCCAAGTTTCTAGGATTCTCTGGGAGAGGCGCCCGCGCCAATCTTTCGCCCTTTAAATCCGCCAGGCATTCTTGGAGCGCCCCCTCCCGGGCAGGCGTTGTAACAGGCCTTTCGGTCGTGACGCGCAGAGTCCGGGGAAGGACGCACCAAATAAATTGCGCAAAGACCCCGTGGTAGGACCTGCGGGGTTTTTTTGTTTTGTTTGTTTTGTTTTGTTTTGTTTTTGAGACAGGATCTCAC
GAGGGCCATTGAGGGACCTTGGCTCTCATTGTGAGTGAGCTGGGAGTCATGGAGGGTTCTGAGCAGGGGAGGAGCCTGGCCTGACTTAGGCCCTTGCAGAATCACTCCACCAGGAGGCCAGAGTGTTAGGACCCAGGGTGGAGGCTGCGAGCTCGGGGAGGAGGTGACCGCACACAGGATGGCGGCTGGGCTTGGCGGGGCAGTGGAGTGGGGAGACAGAGTCTGGATGTATCCTGAAGGTGGAACAGACAGGATTAGCTGGTGGATGGGACATGTCGGTGGCAGACAGAGAGGAGTCGGGGATGAATGACTCCCTGAGCCTCTGGGGAGGGTGGAGCTGGCTGCCCTTAAGGCTAAGAAGGCTGTGGGCAGAGCAGGTTTCTGCGGGAGATGAGGAGTGGGTTGCGGATGCATTCACCCTGAGTTGCCTGGCAGTGTGGACGTGGAGTTTGGGTTTACCCTCGTGTTGACAGGTACACGCTCGCGGTGCGGTTATCACGCTGCTGCTGGTGTCACCACGCGGGCGCTGCAGGGACGGACCTTTCCCATCGCCAGGCTCTTCGGGGACTGCTGCAATGCCCCGTGCAGCCGCCAGGGAGCGCCCGAGCCGCACCCAGGACGCGCGGGGACCGGGTCATCCCGCGGGCTACCTGTGCGGGGCAGGACGCTTAGCCGCACCCTTGGCCTCCGACTACTCGGAGTCTGTTGCATTCCTCCTTCCCCCCGCGCGCCGTGTGACAGCCAAAACTGTCCCCAGACATTGCCAGGCGCCCCCTGGAGGGGAAAGTCGCCCCCACGGCAGTCAGAGCCATGGCCTGCGCAGCCACATTCATTTACTGAGCGCCTACTGTGTGCCTGCGTCTGGGCTCCGCAGGGGCTCACGGGGGTTTCTCCTTTTCATCCAGGTT
CACAGGTTGCAGTAAGCTGTGATCCCACCACTGTACTCCGTGACAGAGCAAGGCCCTGTCTCAAAAGAAAAAAAAAAAGAAGAAAGAAAAGAAAAAAGCAAAGCATGGGTCTCCATTCTAACTGCCTCGGGTGCCCCCTGCTGTCCACCCCTTGCAAGTGCGCCACCCACTTGCCTCAGACCTTGAGAAGCCGGCCGGTGGTGCTTTGATTGTTCTGTCTAGTCAGACGCCCTCACTTCCAGAATAATTTCATCAGACTGCACCCAGCTGCAGTCTGCCGGAGCACTGGAGTGCTGGGT
TATAAAGGGAGGAGATTAACCAGGCCAGTTAGCTTGGAACTAGGCAATGTTATATACTCTGTAGTTTAAATAACTCACTTCTTCCCTTAGTAGCATCTGGATGCTTCCAGCAGGGGGCGCTGTGAGCCAGAGCCTCGTCAGGCGCGGACGCTCTCAGATGCCTAATTCCGTGGTGGGTTGCAGTCCCCTACCTGGGGCCCTAGCTGTCTCACTGTCTGTTGGCAACTCCAGTTCTTTCTTTATTTCCTTATTATTATTATT
TTGGGGAGAAGGCAGGGAGCAGGGCTGAGCAGGCGAGGAAGGACAGCCTGGCCTGGCCCTTTGGGGCCATGGGGAAGGAACTGGGCTACACACACTGGGCCTGAGGAGGGAGGAGGCCTGGGTTCGCAGCTGCTGGTTTTCAGGCTCGTCACGGCCACTTGGTGGCAGCAGAGGGGTGGCTTCCAGACTTTTCAGGGACAGGCATTCGCTGGCTCAAAGGAGAATTGTCTTCTTGTGGCTCGTGATCTTGTTATCCAGCACCCCAAGATCCTCAGAGAGTACGAAGTGTCCCCGA
GTGGTAACAGCAGCTAACGGTGTTAACGTTCACTTTGCTCTGTGGCGATGCCTGGGCAGAGCTGGGCATTTCCTGGATGAGCCCGGGTTAGGACAGTCATCCCTGGATCCCATGTCCCCCACCTACTCACCCTTGTGTTACTCCAGGAGCCATGGGCTATCATTTGCTGCCACCTTGCGACAGGGATGGGAACTTTGTGTCCCATTTCCGCCCTTGATTACCTAAGCCAAGAGTCTGCTGGGCACCTGCTGCCTGCCTGCCAGGTCCCCAGTAAGATCCTTCCCAACATGCGGGCAGCTGAATAAGGCAGCCACTGCCCCTGCCC
GAGGCAGCTCTGTCCCGGGAACCCTGGTCTGAAGGGGGAGGTGGCGCTGTCCCAGGAACCTCCATCAGAAATGGGAGGCAGCCCTGGCCCAGGAACCCTGATCTAAAGCGGGAGGCAGCTCTGTCCTGGGAACCCAGCTGAAAGGGGAGGGAGCCCTGCCCTCTGGAACCCCCAGTTCAAGGGGCACATGGCTTTGCCCTGAGGAGCTTAGACTAAGAAGGAAGATGCAGCCTTACCCCTAGAGGCTTGGTCTTTGGGGGTGCTGGGAGCCCCAGGCTGAAGGGGTTGGAATTTGGAGCCTGAGACGGTCCCATGGGAAGACCTCGCCATCTAGTGGGAAAATCGGGAACTGCTGCCTGGTGCACCTGGCTCAGTGTCTCCCCTAACTCTTCCAGACCATCGGCAATTCCGGTTCTGCAAACGGCATCCACCAGCAGGACAAAGCTCAGAAACAAGAGGTGAGGGGCGCCTCGGGCCTCCCAGGTCCCTCCCGTGCAGGCAGACCTCTCT
TGTGATCCTGAACCAGCACTATGCATTTCTTTGGCAGCCTCTGCTTCCTTGCCAGGCCCATTCAGCCTAGGCTCACAGACCTTCTCTGTCCCCACCTTCACTCCCTGTGCACACGGTGCCCTCTCCTGCACAGCAGTTGCCAAAGCCTGGCACATCAGCTCATGGTGCCTCTAGTGTCCACACACACTGTAGCAAGCACACATCCAGCCCCATTTTCCCAGCTTTGTACCTCATGTCAGCACCTCACCCAGAGCCAGGGGGTGGGGTTAGGTGGGGACCAGAGGGGCCCAGGGAGCTGGACAGCC
CTAATAAAGTACACAAACTGGGAGGCTTTAAACAACAGAAATGGACTTTCTCACAGTTCTGTAGGCTGGAAGTTTGAGATCACCGCAGCAGCTGGGCCGTGCTCCCTCCAAAGGGGCTAAGGGAGGATCCGGCCTTGCTGCTTCCAGCTTCTGGCAGCTGGTGGCAGCATCACTCCAGTCCCCGCCTCCATCTTCAGGTGGCTGTCCTCCTCCTGTATCAGCCAAATTTTCCTCTTACAAGGACAGCTTCCCTAATCTAGTATGACCCATCTTAATCATATCTGCAAACTCCCTATTTTCAAAT
AGCTGGGCTGTTGGGGACCTTCCAGGCCTGTTACCTGTATGCTGCCTGGTGACGCCTGGGGGAGTCCACGGGGACTGCCATGGCACCTATGGGGCGCAGCCCGGCCCTGACAGCCAACAGGCTCAGAAGCGTGATCTAGCCATGGCCGGGAAGACAGGCACCAGCACCTAACGGCACTGACTTCCACCCACCCCAGGTGTCTTCCGTTCCATCCCCTTGCCTCCCTCTCCTGTCTGCACCTGGTGGCCTGTTATGTCTGTGTCCCTCCAGAGTGCCGGCTGCCCCTCAGGCTCCCTCCAGGCTGAGTTCACGGCCCTGCCCCCTGGTGGCCAGAGCCGGCTTCACAGGATAAGAGCCAGCTAAGCTCCAGGGGCTTTCCAGGAAAAGTGTCCCTTGGAAAGGGTGTGACCTTTTCACAGCTCCCAACAGCACCCTAGAAATGGCTTGGCCTTTCCCGTCCTCTGAGCTCCACACAGAACACAGCCAGCAGAGGACACACTTCCCTGCCATCCAGAAATGGGTTTGATTCTCAGCCAAGGGACAGCAGGACTGGTAGAGACTGTCAGGCCACACAGAGGCCTGCACAGCACCCCCATGCTTGGTGGGGGGTGGGAGGGATGGCGGGGCTGGCTGTCCACAGGCTGGGCATGACAGGGAGGCTCACTGGAGGTGGCGCACTTTGGAGGAGCAATGTCAGGGGACAGCTTTCTCTTGTTGGGCCACAAGACTCCAAAAGGACAGCAGGGTGACTGATTCCCAGCGCTAGA
CTAGAAAGTGGTCACAGGAGTAGCATTCCACAGGACACTGAGCATTCGCTCTTGGGAGCACATCGTTTGTATAAGGGCAAAGGAAAAGAAAGGGCAGCCAAGGCTGGGGCGGAAACGCAGCGCCCTCACCTTCGAGAAGGAAGCATGGGGAAGGCGCCCTCTTGTGGAACTCGGCTCACTGTCTAATCTGCCTGGTAACAGGCGCTCTTTATACCAACGGATATATTTTTCCCCATGGATTTGTGTTTGAAGGTATTCTTAGAAAATTTTGAGTACAACTCTCGG
TTAAAGTTTTTTTCATTTTACGTGAGCATCTATATTGTACAGGGCTGGGGGGGCCCTTGGCTGCGGGAGAAGGCCCAGAGCCCTGGAGGAGCCACCACCCCGCCGGCCCCTCGACCCCTCGGCCCCTCGGCCCCTCCGCCCGGGTTTGGCTCGCCCGGCCCGCGGGCTCCACCTCAGGTTTTCACTTTTCGCTCCGGAGCGAGAACGAAACGACAAAAACGCAAGAAAACAATAAAACGCTAGAAAGCGAAGTGAACGGCGCTGTGCGCTCTGTGGGTCGCGCGGGGCTGGGGCGCTGCACGCGCGCAAGGAGGGACGAGAGGCGGGGACAAAAGGCTGCGCGCCCCTCGCCCGGCGGCAGCTGCACCCCGGGGACGGCAGGGCGGCACGGCGGCAGGGCGGCTGGGGCGCTGGCGGAGCCGCGAGGCCGGGCGGCGCCGGCGCGGGACGCGGGGTGCGTCCCAGGCCGGGGCTGGACTCCCCCTGCCGGCCGCTCCCGCAGCTCCGCGCAACGGGCCTGGGCACCCACCCGGGCCGGGAGGAGAGCAGCCGAGCGGCCTGGACTCCTGGCTTCTGACTCCCTTTCCGGGAAACCACACTGGAAACCCATCTCCTTTCAATGCTTCTGGGTGGGTGGGCTGGGAGGATGGGTGTTCCTTGTCCAACCTCTCCCTTCGGAGGAGGGGTTTGGCTGTGTCCCACCCCCGTACTCCCCGCCAAATATCGCTGAGCCTAGAATTCTTTCCCCTCTCTCTGCCTCCTGAACCTCAAAGACAAACATTTCCTCCGCGTCAGGGCTGTTGGCTAGAGTGGCAAAATCTGGACTAAAAGGTCTTACTTTAACTCATCTATCTAAATCCCTCTTGGGAGAGTGGAGAGTGGGGTCAGTGGGCTATTTCCATTCCTGCCTCAGTTTCCCCTGTATAATAATGGGCTTGGCTGGGGTCTCTCCGGGGTCCAGCTGTGTCAGTCTCCATTAGGCTGGTCCTTCCCCGAGACCCACTCCTGCAAGGACAGCTGCCTCCCACCCCGCGCCGGTGAGCTCCCCCTCCTTGCCCAGCTAGCAGGTGTCTCCAGCCCCCACTTCTAGCAGTGGGAGCTGGGCGGGCACTCCTTTAGCCCTGGGTCTGGTCGGTCACCGAGCACGCCACCTCCTTCCCAGTTCTCTCCTCTTTAAGCCTTGGGGACCCTGAACGCCCTGCCCCAACAGGCTGCCCACCTTGGGCACTGCACAGGGTGGGGCTTGGGGAGGGTGCTGGCTTCCAAAACACCAGGGACGTTGAGATGGAGGAACGGTGATGGTGAAGGTGGAATGGACAGTTGGGCCCCCAGACTCCCAGGACGCCTTTGTGGGCCGATACATTTGCAAGGAGCGAGAGAGAGAGAACCAGGCCCGCCTCTTCAGGATGGTGCTGCCCCCAGGCCACGCCGAATGCGGCTGGAGCAGGGAGGGGACTCAGCCAGTGCACGAGTGGGAGGTTGCAGTAGAACGTATCCCAACCCCAGAGGGTGGGTTCTGGCTTCCCTGCCTCAGACCTGCGGGCAGGTCCGGGAACCCGACAGGGACAGAGAAGCCCGTTTTCCAGCCTAAATAGAAGCTCGTGGGCAGCGCGTTTGCTGGAGGTCGCTTTGGGCTGAAACGCCTCTCATACTCCTAGAGGAGCGGCGCGTTTGCGTCCCGCGGCTTCTCACTTTCAGCAGGACATTAGGAGGGAGACGAGAGTCGGCTGCGCGCCCGCGGCGGCCTACGTACAGGGCTGCGGACACCAGGGGGCAGCACCGACTTAGGGTCGCGGGAGGGGTGCGGGTGCGGGCATGGGCGCGGGGGAGGCGGGTGCCTGCGAAGGCCGGGCGGGGCGGCCTAGTCGCGGCCGTTTTTAGGCCGCGTCGTTGCTGCAGCAACCCGGGTGGGGTGGGGTGGGACTCCAGGGCCTCGAGATCCCCCACACCACTTTCGCCGCCACCTCCCGCCGCACATGTCCCCTCCGAGTCGCCCACCCGGCGCTCCGCGGGGCCCCAGCTGGTAGCCTGAGTGCGACTGCGGGAACCCGCGGCCGGCGGCTGGGCCTTGTCCCAGACAAAGGCTAGGCCACTCCCATGTCCAATTAAGCCACCCTCCTCCCCGGCCTCCCAGCCCTCATTGTCCCCGGGGTCGCCAATTAGCCTAGGCGCCCGGCGTACCCGCCGCTCCGGTGCCGCAAGGCCTCCTTAACCCTTCAGGGCCTGGCCCGGGGTCCTTGGACGGCAGAGCCGCCGGCACACGCGTGGCAGGAGGGCCAGTGCTGGGACGATGGCGATACCTGCTGGCGGCCTAGCCTGTCGCCTCGGGCTCTCGCGTGTGGGGCGTGTGAGGTCTAAGAGGGAATTGTGCGTGTCGGTGTGGGGTGGCGCGTGCGATTCCCGGAGGAACTCGGAGATGGAGGGTGTGAGTGCAGGGGCTCCGAGAGACCCCTAGCGGCTAAGCCGCCCGGATCCCAAGGCCCAGGGGACCTCATTTCCTCTCGGGTTAATCGGAATCTTCCGAGCCCTCAAGCCCTTCCTCCTCCACTCCCCCGCCGCTGCTGTGGAGAACCGGAGCCACCGGTATGGCCTGGCCCTGCCCTCCCGAAGGCCGCAGCTCCCGGGCCCGCCTCCCCAGCTGACCGCGAACTCCTGCGTGGGGTGCTCCTGGGGCGGGAGGGGCGCGCTCAGCCTCGCTCTCCCCGGGACTCTCACGCTCAAGCGCCCCGGCTTGAGGCCGGGACCCCCTATTTCCCGGTTATGGGACGGCCCCTTGAGGGACAGCCTCTACGAGCCCTGGATTTATACCCCGAGCCTGCCTTCCTCCGCTCTGGGAAGGACCCAAAATCCAGTCCCGCTTCCTCCCCCTCCTTCGCTGTCCTTGGCCCCGAGGTGCGGAGCACCGGCGGTCAGGCGGGATCCCGCAGGAGGCCGAGCGCTCCCTGCTCGCAGGACAGGGCGGCAGCGGAGGGAGCCCCCGCCCTCTTGGGAGGAAGCCCGAGCTCCGGGTCTCCTGGGCACCCTCCCGGGAGCGCCTTCGGGGTGGAGGCTGGTTGCCGGGCGCTGAACGTGTCCGAGCACGCCCGGGGCGGTTTTGCACTTGGACTTCCTTTTGGGCTCTCCGGAGGCGCATATCTGTTCCTCCTATTGGATGGGGCCGGGGACCCCAAACCCACTCCGGAAGCACCGATTTCCAGCGCTGACGGCCGCGCCTGGTTTCCCAGCGAGTCCTCTTGGCAGCTCCCGCAGCTCCCCGCCGGGAGCACGAGTGGGAGCGAACCCAGAGCCCGCCCAGGCCTCGGGCCTCGGCAACTCCTCACAGGTCCACGAGATGGCGCTGCAGGCCAGGGCCCGGGCCGCGGCCTCACAGCCCGCCTCGGGCGAGAGCGGGAGATAGACTGCGGACCCCGGCAAGCGGGGCACGGAGGCACAGCCACCGACACAGGCAGAGCCGGGTCCGGAGCCCGGCACAGGCCGCCGAGGGACCGAGGGACTCCGGGGCTGCGGACACACTGAGCGGAGGGCTTGAGGCTCGGGGTGGGGCCTTCTCCCCTGCTGCCAGAACCGCCCGGCAGCGCCAGCTCGGCGACCTTCCAGGCTGCTGCAGACCCCAGCTTGTCCTCTTCTGCGCGCCCGCGGGGCTGGGCCCTCGCGTTCTCTCTGCGGGAAGTGAGCCGCCGGCCTCCGGCCTCCTGGGCCCCTCCGAAGGGGGCTGTGGCTGGCATCCGCAGCGCGCGGGGCGCACGGCCCTAGGAGCGCGGGGCCCACTCGACGGTGAGGACTTACGGGCGGGATAGGGGAAGGATCGGCGGGGATCCAGCGCTCCTCCAGCGGAGAGGGCCCCCTCGGCTCCGACCCGCCCTCCTCACCACCCTCATCCGGCTCTTCAGGGCGGGGTCTTCAGGGTCGAGGGCAGGATGTGCCCTGTGGAGCTGCTCACCTAAGTTCCTGCCTCCATAGGGGAGGCTTTGGGCTGCGTTATTCCAGCGGGAGGTGGTGGGGACTGGGGAGGGCCCAGGGGTCAGCCTGAGAATCTCGCCCTTGGATTAAAAGCCACCAATGCTCTGGGTCAAGTCTCAATGGGAGGCTGGGGATGTAAGACCCGTTGGCTGGGGAATGCCAGAGTTGGAGGGGGTGGGGCTTAGAAGCCTGTTTCCAGCTGACCTTTTATGTCCCCAGATGAGCTCTGGCACCCTCAGAGATTAACCCTACACACGTTTCCTAAGGGCACACGGCTAGAAAGCAGCCCAGTTAACACCAGTCGAGGGTCATTTCCACTGCAATACAGTCACCGGCTGGGTGATGGGACCCAGGCCAGATGTCGTCCCTGCACTAGGCTCTCAGCTCTTTTCTCTTTCAAAGTACAGTGTAGCAGAGA
TAGCCCGACATGGTGGCGGGCATCTGTAGTCCAGGCTACTTTGGAGGCTGAGGCAGGAGAATGGCGTGAACCCGGGAGGCAGAGCTTGCAGTGAGCTGAGATCGCACCACTGCACTCCAGCCTGGACGGCAGAGAGACACTCTGTCTCAAAAAAAAAAAAAAAAAAAAAAAAAAATTAGCTGGGCGTGGTGGCTTGTGCCTGTAATCCCAGGGAGGCTGAGGTAGGAGGAGCACTTGAGCCAGGGAGGTGGAGTTTGCAGTGAGCCAAAATCACGTCACTGCATTCCAGCCTGGGCAACAGATTGAGACTCTGTCTCAAGAAAAGAAAGGAAAAAAAGAAAGAAAAAGAAAAGAAAAAAGAAAATGTGAAGCTCTTCTAAGTGCAGCTGCTCTGCAACTATGCAAGCCCCTGCCCCATGAAGCCAGGCCTGCCCCTAATCCTTTACCACACAAGGCTCATTAAACTTCGGAAATCTCGGAGTTACTTGCTAGGAAAAAGCCATTCCCCACTTCCCCATTTGCATAATAAACGGAGGGGCAGGGAAGACCCATCTAACCACCCCACGTGTACCCATGTGTCACCCTTATCAGATGCAGGAGGTGAGCTGAGCTGCCAAATGCTTGGCTTCTTTCTGGGGCTGTAATACAGCCATCCCTCCCCAGGGCCACACCTGGAGAAGGGAGTGGCTAGGACAGGGTCTTCAGGGAAACTGCTGCCTTATTCTCAACTGCTTGTCTCAGTCCCCATCCCCCCAACCCCCAACTCAATATCTAAGAGAGAGAGAGAGTAGTTC
TGATGGCTTCGTGGCCCCCTGCACCTCCCACTTAGACCAGCGCTCTCCCACCTGTCAGACCTGGGGCATTTTGCAAAGTCCCTTGCAGGTGGGATGCGGTGATCCTCGTTCCTTCTGCAAGGCTGCCACTGTGTGGCGAGCAGCGGAATGACAGCCAGGCACAGTCACACATTCACCGGCTTGAAAATTCAAGCACTTGCGCACCTGCTGTATACGTGGTACAGGGGTCATTTCTATGTGGGGCACAAGGAAATCTGAGACCTGGCAGTGCAGTGG
CAGGAACGGGAACCAGCAGTTGAGTGGGGAGGGCTGGCTGGGTCTGAGTTTCTCCTACTCCTGCTCCCCAAGGAGTGCAGCCCTGGTGGGCCCAGCAATTTCTGGCCAGTTGCACCTGGATGGGGGTGGTTTCAGCATAGGCACTCACACCCGCCCCAGTTCCTGGCCACCTTTTGCCAGAAAGAGAGGCTGGACTTCGGTGGGTGGGTGTGAGTGCCTTAGCTGAAGCTGGTCCCTGCCACCCAGTGGCCAGCATGACAAGGTGAGGCTCTAACGTTACCACTCCCTGCATCCCATTCTAGGCTTTTCTGGCTTTGCCGGTCTAGCTGCTCCAAGCCAGGCTGGAGGAGGAGGAGAAGGAATCACCTGTGGTACGCTGGAGCCTGCATGTGGCGTGACTCTGCAGCTCGCCTCGTGTGACTGATGGCAGCCACGGAGACTGCAGCTCGACAGGAGTGGTAGGAGGGTGCCCGCGGGGGCAAGGTGGTAGGAACCTTGTAGGGTGGGCTGCTGCATTGACGGCG
TCCTCCCGGCCAGCACAGTTGAGGTGAGGGGCCGGAATTAGTCGGGGAAGCTGTGCCAGACGTCCCGAGGGGACAACGGGACGAGGGGATAACAGCAGCCAGGACCCTTCAGCAGGGCTGGGCGCGCTCCAGGCCCGGGGCAGGGCGGCGGGAGCTGGTGCACCGCCGTCGCCGGCCCGCAGGGGGAGCTCGCAGGCTGCTTCCCGGCTCGCCCACCCTCCTCCCCACGTGGAAGGGGGCTGGGACCCAAGGAATGCGGCCCGCCCCGAGGCTGACGTACGCGTCTGCGGCCAGCCCGGACTCTTTAAAAGCCGGCGGTGCGCGGGGCATC
TCCCTTTGGGAAAGCAACATGTTCACTGTGATAATTCAGCATCAGGACCTGAGGTGGTGGGAACAGCTTTGGCTGGTTTGCTGCTCTCCAAGGAGCTCCTGTGCCGGCCGCATTGGACAAGCATCTCTGCCCTGCGGCGCAGAGTCTCCAGGACCAGCAGATGGCGGACTTGCACAGTCCACACATTTTCCAGGTTCTCAAGGTAAATGGTACTGATTAACATCCAGAAATAACACCCACTGATGTTTGAACAAATTGCAGCGTTTTCCAGGCCAC
TGGTTTATGAGCCCTGACCCACGAGCCCTTTCCCCCAGGGTCTCTGGGGGAGCTGGCCTGAAAAGCTTCCACAAAAAGCAGGAGGCCATGTTCTGCCCTCCCTGAGTGGCGTCAGTGCCCTGGGCACAAGGGCTCCCCCTGCCGGCTGCCCCCAGCTCCTGTGCAGCCCTCTGCTGACAGTGGAGAGGCCTCCCCACCATTCAGCAGGCTGCCCCCAGTGCATTCAGCAGGTGCGCCTGCAGCGTGGAGGTGTGCAGGCAGGTGCAGTTCATGACCAAAGGATGGTCGTGCTGTTTCTTAGTCAAGCTCATAGAAGCCCAGGCTCACTGTGGATCCATTCTCGCCCCACTCGGATCGCAGGCAGCAGTCCTCTCAAGGCTCTGCCTGAGCACAGATGACTTCAGAACCCTTATCCGTGTGCAGTCTGGGGGACACCTGGTGGACAGCCTTTTGGGAGGATGTTTGATGTGCTACTTAGACTCCACGA
GCAATATGTGCCTGATACATCAACACACATAAGCGTGTGATAAACCACAGGGAGACTTGGGAAGGCTTCACGAAGGAGGGTGCCTGAGAGCTGAGGGCTCCATCCGAATTTCAGCCTCCAGGTGGTTCCCCGACTCCTTTCCCCACAGCTCTGGGCTGGAGTTGACAGATGGGTCGGTCAGCTAGCGTGGGCGAGACCATAGTCTCCACCTCACTGTCCAGTGGCCAGGGACCCGCTAGAGGGAGCCAGATGATTGTGGGAGAAGCAGGCCTTGCCACAGCCTCTTTGGTGTGGTGAGAAAATGTTTCTGTTTTAACAAAGTTGTACCCAACTCCTAAGCGTCACACATATAATCCTGCAGATCCGAAT
TTGAGTTGGGTTTCTGCCTCTTGAAGTCAGAAGAGTATTGCCTAATACAATAATTCTGTGTAGGCATACAAGACACATCAGTGGTGGTACCTGCCATGCCCGCAGCCCTAGAGGAGGAGACAGCCAGCAGGTGGCCCTATTTTAGATCATGTAACAGTTGGACAAGAGCAAGCAAACACCTGACTCAGGCTCTGAATCAGGCTGGTCAGGATTTGTGAGTTTTCCTCTGGCATTAAAGATGACCTATGTCTATCCAATTTCTCTTTTTTAAATTGGAAGTTGAGAAACAGGGCAGGAGCGAGACAGCCAGCTGCAAGGGAAGAAGCATGAAGGATATGTGAAGAGGTGCCACTAGGAGGAGCTGGCGTGGTGGCAACTCAGTTTCAAAGCAGCAGAAATTCAGCATCAGGAGAGGGCGCCAGTTGGTGGAAAGAGCTGGCAGAGCACAGTCAGGAGGAAACCTGTCTAGGAAGCTCCATGAAGAGAGGGAGCAATGGCTATTTCTGAAGTTGTCTCGCCTATTCCTGAGGACTTTTCAATTCT
GCATGGCCTAAGCGGTATGATAGAAGGGATGATATCCACCCCATCCAGGCCTCTTAGAGTCCAGGCAAAGGCAATTAGGAGAGAGATTTCCATAGCTCGGAGCAGGTGAGCCACCAGCGGCCTGAATGGCAGCAGCCATACCCAAGTGAGGCCACGAGAGGGCAGCAGAGTCCTTACGCTAACACTTTCTCCCGGTGCAGCCCCAAAGAAGGCAGCTGCTGGAGTTAGCTTGGTTTTCTCAGAGCCGTCAGCCAGAGCACAGAGCACCTGCTCTCCAGGTGCTGGAGCATGGGCTTGAGTGTAGTGACCAGGCCCTCTGTGGCTGCAGCACCCACTCCCGGCAGTTCACACAGATGGGCACCCTAGATGGCACTGCACTCCCAGCAGTAACCCTGTGGGGGTTTAGGAGAGGCCACCTGAATCTCCCTGCT
AAAGAGGAGAAGACAGCCCATGAAGCAATTAAAGGAAAAGGGAAAAGGAAGGGAAGAAGCAAGGGAGTGAGGGAAGGAGAGACAGAAAATCCACCTAACCACAGGGAAAGGCGAGGTGTCAGCACCCCCCAGTTTTCCAAGTGACCACCAGGCGGCACTGTTCGCAGTTCCCACAGCTAGGTAAAGCAACCCCCTTTTAAAAACAAAAACATGGAACAAATCACCAAAATCCTTCATCTTAACTGCGGTGCCTTCATCTCAGGAGGCCCCATAGCTACCCAAAAAG
GTTATGGGTCGGCTGGGTGACTCTGGGTCCTGGCCACCCGGTCTCTGAAGCTGGGTTGCACGCGTGTCCAGGTCCACGGAAGGCTGCAGTACCCGCGCAGCCCCGGCATCACCTGGCGTCACCCGGCGCCACCTGGCGCATCGCTCCCCACGGCACTGGCCCGGCGCTCCCCGCTCCGCTCGTTCGGCTCATGCGGCCCGCGGCCGCCAGGGGGCACGCCCCGCACCCCGCACCCCGCATCCCGCACACACGCGCACTCAGCGAAGCAACCCCGGAGCGCGATCCCCCAACGCCCCTTGTGAGACCAGCATGACTTTGACACTCAAACCCCTCAAGGATCCCATGAGCAGGGAAGATGATGCGCCTGTCTCAG
AAGTGACACAAAGTCCCTGCCCCCACAGTGCAGAGAGGCTGCTGGTTTTTAGCCGAGGGTGGAGTTGGGCCTGCCTGGTGGGGGAGACAGTCACACTGCCAACAGACAAAACCCATTGTAACATGGGCTACAAAAGCGGCCCGTGAGAAGACAGGATCCAGCCTCCCTCCCTTCTTCCCGAAGGCTGCACTTTGGAGGAGGCACGGTGGAGCCACACTGGCCCCAGGTGGCAGGAGGCAGAATAGCAGCTTCCAGGCTCTGGCCTCACTTCCCGCTCTGCTCTTCCTCCCTTACGTGCTTTGGAGAGGAGTGACTTCACTTCCTCGACCTCACCTTCCCTTTCTGTAAAATGGGGATAGCGATAGCACTGCTTTGGTCGGCCC
TCCAGAGTTGTTCTGAACCCGGGAAGGCCAACCAGCCCCTTGGCAGCTGGGAGAGACCCAGAAGGAACAGGGATGCCCCCACCCCACACACTCCCAGAGCAGGGACTCAGGTGTCTCAGGAATGTTCTCAGGACAGTGGTCCAGCAGTGCCAGTGGACGCCACCAGAGGGCGCCCCCAGGGGCGGAGCTGGCTGAGCCTCACACCTGAGGGAGCAGAGGTGTGCAGGTGCACTGGCTCCTACCCTCCCGGACCAGCACCTTTAGGAGGATGGGAGAAGAAACACACACACACACACACACACACACACACACACACAC
AAAAATAATGCTGATTTATAAATCTCTGCCTATAACAGAATGGAAACCTTATGAATGAATTGTGTTTCTCTGTCCTGAGCTGGAGAAGGGAATGAGCAGGCTGACACGTTGCACAGCCCCAGGTGGCGCCATTCTCTCACGCAAGGATGGGGCTGCAGGGTGAGCAGCGTGGGCTGCAGTGTGTCAGTCCCAGGAGTGAGGGAGTGGCAAGCACCACAGATTACCACGTATGTGTGGAAGACATTCGTACTCTTATCTTTACT
CTCCCCGTGCTTTTAAGACTCCCACGTTGATTTCAGGAGGAAGCAACCAAACTGCAGACTTGGCCCTCGAAGCTCTCTGGAGCTGTGCAGTCTCCGGGCCGGTGTCCTGCACTATTGCTCAGAAGGCTGGGCGCCATCTAGAGGGCAACAGCGGCAACAGCCAGAAGGCAAGGAAAGCCGCAGTGATTCCCAAACATAACCAAAGGGGATGCGGGGAAGCCTGCTTCTGGCTCTGTGGGTGGATTCTATAATAAAATGAAATGTGAGATCATAGAACCTTTTAAT
TGCGGTGTGGGGCGCGGGGGTCTGGCTCACCTGGAGGTGACGAGCACCGCCGGGGACTGCATGACGGCGGCGGGGACTCCGGGCGGGGCGCGCAGTCACGGGACCCGGCAGTGCCCGCGTCACCGCGTCCCCGCCCTGCCTCCCGCTGCCCTGGCCTGCCCCCTGGTGGCAGCGGCCGCGCAGTTCGCGCCTGTGGCCAGAGGCGGGGCGGAAGCGCGGCTGGGCGGGTCCCGCACGGTCGCCGTCGGCCTGCGCTGCTCGGAGCTTCCGGAGCACCCAGGCTGAGCCGCGCCCGCCGCAACCACCTAGAAGAAGCCCAGCCTGGCCCT
TGTGGAGCAGGACCCCTGGGAGCCCCATACCCTGCCCATTTCAGGAACACCCTAGTACTTCCCCCATCAACAAAGGCCAAGTAAAAAGTCCACTGCCATCAGCGCAAATGCTGTCCTCGGCAATCGCCATCTACTGGCTGGGACAGCAAACTGCATGACCCATCACAACTGCAAATATCACTGTACAGTGCTCAGCTGGTTCTTGCCTGCTATCGCCACCTACTGGCCACTAGGGTGAACTGCGTAATCTAATGTAATCGCTGCTGAAAGAAGCACACAGTGCTGGGAAATGAGATAAGCTTCCCAAGGCCTCCACCTCTCCATCTCTGTTG
GTCGCTCTTCTCAAGGGAGGGTGTACTAAAGGAGCCTCATCTCACTCCCCCTGTGCCATGGAGGCCACACCAGGTGAGCACCCTTGGGAGGGAGACGCATAGCCTGACTGGGGTGCTAATGTGTCCCGGCACTGGGTTCTCCACATGAACAGTTGTGTGAATCCAGGAGGCTCAGATCACGTGCCACAGCGCCACCTACTGGCCTGCGAACAACAACATCAGGAGATCGATTCCACTGGCTTTTCTTTGTTGCTCTGTGTGATTTCTTTACATATTCTGGATACACTGTCAGATGTATGTATTAGTCTCTCTCTATATAGAGAAGAATTATATAAGGAA
GCAGCTCAGGAGGCAGACCCGGGCGCGCGGGGGCGCGGGGGCTCGGGGGCCTGTGAGGGATCCCCGGACGGGCAGCTGCGGGGTGCGGGCCGGGCTGCACCGCGACAAAGGCGGCCCAGCGGCGGCATCGGAGGACGCACGCTGCCCCCTGGTGGCCAGGCCGCTCCCCGCAAACGCGAGCTCCTTTGTTTTGCGGTCCCGGCTTCTGCGGCCCAGGCTTGCTGGAGAGAGTCTGAAGCCCCGGCTTCCAGAGCGGGTGGCCACGATGCCAGGGCCGCGCAGGGAACCTGGTGAGCCGAGG
GACCCATTTTCTACTGTGGTAATGTACAAACATTAGTTTTTCTAAGGAAATGCTGCTACCTGTCAGCAAATTAGAATTTTGACAAGCTTATCTGGTGCAGCTGCAGGCGGTGCCACCACTAGGGGTCAGGCGACGTCCTGATAAAGGAAGCGCAGTCACGGGGAGGCGTGAGGCGGCGGAGAAGTGCCTGGCCAACTCACATTTTGGGAGAGAAAATGTGCACCATTCCTGGATGGAGCTGAAATGCAGGCATTCTAAGCT
TTAAAATTCACTGTGATGTAAATTGTTCTGGGTTAAAGGAAAAATCGACAGGATTTTCTCTAAAATGATTGAAAAATCTCTGGATGCTGCAGGTCAGGCCAGTAGACAGCAGGGGGCATGAGAGACATTTCTCCCGTTCTCAGTCCTGTCCCCGAGCTTGTGAAGGCAGCGCACACTTGCTTCCAATGCGATCCTTGCAGCTTTTCCACCCATGATATCTGTATTTGTTTTTTCAAATTTTATGTATTTTTCTATCACGAACTTTGATT
ATCTATAGAAACAGCTTCATTGTTTTCAGGAGAGAGAGCTCCACGCAGGCACGGGGCCCATAATCTCTAGACAACGATCACATTGAGGACAGAAAACCTATGGCATTGGTGCCACCAAGTGGCACAGAAAGCAATTGTCGGTGTCTGTGCCACCCGCGCTGCCTTGCTCTCCACTTTCCATCTCTCCATCTTCTCCTCCTTCCCTTGAAATCGCACCGCAAGTGTCATTTGACTACACTGCCATCCTTCGAGGTCTGAAAGGGCTGCAGTGAGAAGAAAGGGCTTTACGATCA
AACTCCATCTCAAAAGAGACAAAAACAAAAGCAAAAACAAACAAAAAAGGAAGATGATGAGGTGGACGACCCCAGCTCAGCCCCTCACACCCAAAACGTGCCCTACGGACCAGAGCGATGCAATTGCCCCTCTCCTCCAGCAGAGGGAGACTCCACCCACAGCACAGGGCAGGGTTGGGGCCTGAATGATAGAGGAGAGTGGAGGTGGGAAGGGTTGGTGGAGGGGCCAACAAGGAATCTTGGTCCCCTGACCCTGGGTGCTGCACATCCATCCCCTAGATGCCAAAAATGTTGCTTACCAATTCGCTGCTCCCCAGAGACCAACCCCAAACCTAACCTTGACCACCACCTCTTCCTGCGCCATTACTTCCAGTTCACAGGTCTGTCCCCAGAGGGTGCTCTGATTTTACCCACATCACAAGAAAGTGATGAATGGGCTGGGCGCAGTGGCTCACGCCTGT
CTGCAAGGTTCCTGTCCCGGCTGCTGTCCCACTTCATGCAGCTCCAGCAAAGCACATTATCAGGCCAACCTCCCACGTTAGGGTCCCCTGGCTGGCTGCAGCAGCAGCAGAAGGGGCTACTCAGGGCTGCTCCTGGGGATGTAGCAGCCACCACCGCCACCTTGTGGCCATCAGGATACAGCGGCCAAAACCACAGAGGCCAGGAGAAGACAGGGCTGGGGGTTGGGAAGTGCCAGGGGCCTCAGGGGCAAGACACTGGGCTCCAGCCAGGCCTGTGACGTTCAATCCCCACCTTTTTCTTCCCCTATCTGAACACCAG
TCATGTATATGGAGATATCTTCAAAAACGAGTAATTGGACAGGTGAAAACAGTAAGAAGACAGTACTTTTTAAATTCATGATGCAACATCCAGTGAGCCCACCAGCCACCAGCAGGGCCCAGCTGTGTGCTGGCGCCACCTGGTGGTCATGGTTATAAACGGTTTAATTCTCCGCCTCTCCTCTCTGCTTGGCACACTGAAAAGGAACAAGGCTGTGGTGAGCTCAAGGATACCCAGGAAATCTATGGATTGGAGTTTGCATTAT
GCAACTTCGCTGCAGTGGCCAAGCCGGGGGCGGAACTGGCCCATACCCCTGAACCGAGCAAGCCTAGGAGCAGGTGCGCCGGCGGCGCTGTGAAGCGGCACTCATGACAGGCAGGCTGGGCGCCGCCACCCCGAAACCTCCGAGGGAGGACCAGCCAGCCCAGGTTGGCGCTGGAGCTGCAGCGCCACCTGCAGGCCAAGAAGTCTTTTTCTGGGAGGCTGGAGCTGCAGCGCCACCTGCAGGCCAAGGAGTCTTTTTCTGGGAGGCTGGAGCTGCAGCGCGACGTGCAGGCCAAGGAGTCTTTTTCTGGGAGGCTGGAGCTGCAGTTGCAGTGAAGTCACAGGTTCCGTGACGTCACAGGTGGGCAGGCGCACTAGTCTGTAACGGATTGGCTTGGCCTTACCCGCGAGGCTTTGCAGTGGCTGCTTGGCTTGGCA
TCAGAGCAGACAGCTCGGGCACAACCTGGCAGAGAGGCTGGCTGGGACCTCCCCCTCCCCCTTCCCACCCTCCTCACCACCGTCTAGACCTGCACTGTCCCTCATGAAGCCACCAGGCGCATGGAGCTGTACAAATGTAATGAATCACAATCATGTCACAGAGCCATCCAGCTCCCCTGCGTCATCCGCAGAGGGCGCCCTTGGCCACAGATGGCGACAGAACTGGAGTCTGGGACCCACCTTTATCTTGATCTTTGAGCCTTGTCATTTGCCTGAAAAGAAAACAGGCTCAGGTCAGGCGCAGTGGCTCAGGCCTGTAATCCCAGCACTTTGGGAG
ACTCACCTCCGTGAGACATTCAAGGCGACGTGAGAGCCACCGGAAAGTGAGGTTTGAGTGTGGAATCAGGAGCATGCGATAGAGAGGCATCCCACGGCTGACCTCCTAGGCCTGGGGGTGTAAGTGGCCAGAAGCCCCCGGGGGCTCAGGCGCGGTGGGGAGAAGGTGCACCCAGTCCCTGGTGGAGGGTGGCGTTCCGGTTCCTGTCCTGCAGGACTGGGAATCTGATGTTGAGGATGCAAGGGAACAGCGCCGCCTGGTGGCATCGGAACACCGGGACCACGCGGGGACCCTGAGCAGGAGCGAGCCCTCGGTGGAAACCGGGAGAGAAGCCTGAGCCAGCTGCAAACCCAGGCAACTGCAAAAGAGCCACAGGAGGAAGAATGGGGAGGACCAGGAACCCGCAGAGCGGGAATCGGATGCGGGCTGCACTCCTCGTTAAAAGACCACCCGACTGGTCTGAAAACACGTTGCATGCGATTTAAAGAAGCGTGATTACGGGCCGGTGATAAGGCTTCGAATAAAGTGATGCCGGCTGGGCTCAGTGGCTCACACCTGTAATCCCAGCGC
ACAGTGTCCAGCCCGTTGTGTGCAGTAAACGTGGTGTTCATAACCGGGAGCTGGGCAGAAGAGGAATGACAGAGTCCCCCTGCGGACCCTGGGGGCTCTGTATCCTGAAGTTCAAGCCTAGCTCACCCTGCTGTGGGCCCAGCCCTGCCTGCACTGACAGATGGCACCAGCAGGGGGCGCAGCGCTCCGCCGCCACAGTTCTCTGTCCCCACCTCAGTGCAGTCAGCCCTGGACGCCCCACCACTTGCCCCCAATAGCACACAGAGCCATGGGCCTTCCCAGCCCCCACCCCTGGCCCTTGGTCACTCTCACCTGCTGCCTCAGCCGAAGGTGGCCTGGCAGGGCCTCCCTGAAT
ACTTGCCGCTGCTACCAACGCTAGCGCCGATGCCAGTACAACCGCTGTTGCCCTCAATGCACCAGCCCACCCTACAAGGCTCCTATCACTTGGCCCCCACGGGTGCCCTCCTACCACTCTGGTCAAGCTGCAGTCTCTGTTGCTGCCACCAACCTCATGAGGCAAGCTGCAGAGCCACGCCATCTACAGGCTCCAGCATACCACAGGTGACTCCTCCTCCTCCTCCAGCCTGGCTGGGAGCAGTTGCGCAGGCAAAGCCAGAGAAACCTAGAACAGGATGCAGGGAGTGGAAGTGTTAGAGCTTCACCTTGTCACGCTGGCCACTGGGCGGCAGGGACCATTTCATTAAAGGCACTCACACCCACCTTCCAAAGTCCAGCCTCTCTTTCTGGCAAAAGCTGGCCAGGAACTGGGGCCTGGGCTGGGTGTGAG
GGTGGAGGGGTCCCGGAAGAGCTGGTCCCCGTGGTTGAGCTGGTCCCCGTGGTTGAATTGGAAGAGGCCATAGCCCCAGGCTCAGAGGCCCAGGGCGCTGGGTCTGGTGGGGACGCGGGGGTGCCCCCAATGGTGCAGCTGCAGCAGTCACCACTAGGGGGTGATGGAGAGGAAGGGGGCCACCCCAGGGCCATTAACAACCAGTACTCCTTCGTGTGAGCCAACCCCACCCGCTCCACCCTTTTTAAACCCCCCAGCCCTGCTCGTGAGATTGGGCTGGGTAGGGACAGAGGAGGCCGAAATCCCTCCCCCATGCTTCCTGACCCTT
CATAGGCTCCCTTCAGCCGTGTCCCCCTTACTCTCACCCTGCACATTTCCGCTGTTCTAAATACGGCTGCCCTTCAGCAGAAGCTGTTGCCTGCAGACGGCGCCTGCGTATCGAGCCTCCGTGAAGAAAATCACTCCCCAGAATGAGCCCGGCTTTGCGGCTGGGTCCTAAACTGCGGTGAGCTGAACCTTCTCGTGGGAATGTGAGAAAGCGGAACACACGTGGGCCCCAAATAACAACCCTCCCCACACCGAAGCCCAAGAGCTGGGGGGGAGGGGCGGAGGCGACGCGGGGGGCGCTGGCCGCAGGGGCCGGCAGGGGGCGCGCTGGCCGCGGTGGCTGGGCAGCGCGAGCCTGCGGCGCGTCTAGGCCCGCGCGGTTCCCGGTGCACTCGCTGCCCACAAAGCGCCAGCTGAGGGGCCGCTGCGGGTGGAGTGCGGCGGAGTCGGCCTCGCGACCCCAGCTTGATCCGCCGCCTGCTGCACCGCGCCTCCGCCGC
GTGACTCCTGCACTGAACCACAAAGCAGACTGTACAAGCTGTAGGTGTTGTCTAATCCATCCAGATTCTACCTGGGCCTGGAGTTCGCAGTGGTCTGTGCAGCCACACATGGGGAGAGATGCACCTGAGCATGCAACCTGCAGGGGCAGGTGGGCTACCCACCCCCCAACCCCCAGTGCTTCCTTGTCATTGTCGTGCACCAAAGCAGCACCACTAGAGGGCACCAAAGAGCCACATGAAGGGTCCAGCCTGGTGGTGGTGGATTACCCTCTGCTGGGGACACAGAACTACCAACTACTATAGATCGGTGGGGCCGGAAACGGTGAAGCTGTCAGCAGCATCTTGTGCTACTCTGGAAGGCACCCACTGGCCTTACATGAGGCCAGATTTCCAAGCACC
TCCTTTGAGCCCCCTTCCCTACTCCTGATCTCCAGCCTGGTCCACCCCTGCCGCCCTCCCCTCAAGGCTGATCCTGCTCCCAGGGACTCCTATCCCCATAATAATTTTCCTTTTGCACTCTAGTGCCCTCTGCTGTCCCTGTGGTGCACCAGGTGAGCCGGGCATCCAACAGCATCACGGTGTCCTGGCCGCAGCCCGACCAGACCAATGGGAACATCCTGGACTATCAGCTCCGCTACTATGACCAGGTGCGCAGGAGGAGTGGGGGTTCCGCAGTAGGGCTGGTAGGAGCTCATAGGCCTCACAGTGGGGC
CCGGGAAAGAAGGTATGAGTTTCAGAACTGCCCCCTCCATCCCTCTGCTCTGCAGGGCGGCAGAAAAAAGCCCCTGTGGTCAATGGTGTGCAGGGGCTCCGGGAGCAGAGCCTATGCGTCGGTCATCCATCCCGTGTCGTGCGGTGCCCCCTGGTGGGCTGCGAGGGGCTTGCATGCTAGGTGGGGACAGAAGCTGGCTGGGGGAAGGATGCCGAGCTTGGGGACCAGTAGAGTTTTGGGTCCAAGGGACTGAATTTTTGGAAATTCCACTGGATCACAGATATTTTACCAACCAGACTCCT
GGTCACGAAGAAAAGACTCGGGGGGCTGCCTGGCCTGGCCCTGATGGAGGGGGCCATGGACAGAACAACGGGGAGGCAGGGGTGTCTCTGAGAGGCTCTGGTCACCTTGTCATACAATGGTGGTGTACAATGTCGCACCATGGACACTAGGGGGCGCCTGCGCACCATTCCTGAGAAGACTGGGTGTGATGAGAGCAGGACCAGCGCCACCTGTCCTGCTTGGTGCCCTATGCTTAGGGCTCACAGATGTCAACTCTCCACCCCCTGGGACCACACAGCCCCACCCCTGGCACTCTCTGACATCCTCAGGCAGAGGAGCTTGACCCAGGGCCCAGGGTGGGATCAGAAAGCTGGA
ACAGTTGTATTCCTTCTGGGACTATTTGGAAATCACACATTTCTCATCAAGTAAGAAAATGAAAACAGAGAAAAACCAGTTGACAGTGATGGCTCAATAGCGCCATCTCGTGGTGATCTCTGTCCCCACTCCAAGAGCAGTCCATGGGCCCCACCCCTTCCGGGATGTTTTGCCCCCTCTGTATCTGAGTCCCAGAAGGCAGTGCAAAAGGGATCTGGGCAAAACAGAGTATCCTACAGATTGGAACAGTGACCAACGGC
ACCTTTCAGCCGTCACAGAGGTATGGCTAAGGGCTTCCCAAACCCAGCAGCTTTTGCCAGAGGCCACCCCCTCTTCTGTTTCTCCCCTCTAAGCCCAGACCCACTTCTGCACCCATATCTACAGCCAGACGCAGCACAGCCTCCCCCTGCTGTCCGGAGCTGGAAGTAGGAGAAGCCCAGGCTGCGCTGTGGCTGTGATGTGAGTCCAGGAAGGGCCAGGCTCCTGTACCCACCCATCATGAAGGTGCCCTGTGAAGACCCTAGACTTTGGTATCAGGCAGATCCAGTATCAGTTCCAGCCTCA
AGCCCCGCTGGCGGCCCTCCTGGTGGTCCGCAGGCTCCTCGCGAGGCCCCCGCCAGGCGCCGCTTCCCAGGCCGTGGGCCCCCGCCGCGCTGGCCTCAAGGAGCGGCTCCTGAGTGTAGCGCGAGCCCTGGGCCTCCTGCGCTGGCTGCGGCGGCGGCTGCGGCTGCGGCGGCGGCCGCCAGAGGGCGAGGGGCAGGGTACCGGGCCACGGGCGAGCGAGGGGTGGGGCCGCCGGAAACCGGACGAGGGGCGGGGTCATGGGAGAGGAAGCAAGGGGCGGGGCCGCGGGAAAGCGGATGAAGGGCGGGGCCACGAGCGAGGGGACGAGGGTCGGGGCCGCGGGAAAGCGGACGAAGGGCGGGGCCACGAGCGAGGGTACGAGGGGCGGGGCTGCGGGAAAGCGGACGAGGGGCGGGGTCACGAGAGAGGTGACGAGGGCCGGGACCACCAGAGAGGGTACGAGGGGTGGGGCCGTGAGCCCGGGCTGCGGCACCGTCTAGCGTTGCGCCTGGCTGGCTTAGCAGGGCTGGGGGGTATGCCGAGGGCTTCCCCTGGTGGCCGCTCCCCGCAGGTCCCGACAAGCCCAGTCCCCGGCGACCCTTTTGATCAGGAGGACGAGACTCCAGATCCCAAGTTCGCGGTCGTGTTCCCCAGGATCCACAGGGCAGGGCGGGCGTCGAGCAGCCGCAGC
GCGCAGTCAGGCTGTCAGTCAGCACCGGCGGCTCCGCCCCCATCCGCGCCAGATCCCGCCCCAACTCGTGCCCGCCCGGACCGGGGGCGCTGACCGGATCAGCGCATGCGCCCAGGTGAAACGGAGGGGCGGGGGGCGCGGGGGCAGAGGTGACCTGGGGCTCTGGACTTAGACCCAAGGGCTAGACACCCCGGGTCTGACTGGTGGGAGAGAAGACGTAATGTGAAGGGGGTTGGCAACCAAGACGCGGGACCCCACTTGCAGTACCCCCCGTCTGCGGCCGGCGTCGCCCACCCGCAGCCGCCGGCCGGGCAATGGCACCACCTAGCGGACGGCACCAGTGCGGGGACCCCAGCCTCGAGGAGGCGCTCGTGCCGGGCGGAGGTGGCGCTTCAGCACCGTCGTGGGCCGGACAGCGCCTCCCGCCCCCGGCCCTCGAAACCTGGCTTCGGAGCCCAGCCGTAGGGACCGGACGGAAGACACCGAAGGAATGGCGAACCTCCCCGGACCGCTCCTGACAGTTCCCGGGTGGCCTTCGGCCTGCAAAGTCGGAATTTGCACACCCTCCGCTCGTCCTTCCCTGAGCCCTTCTGCCCTCCTTGCCCAGCCCGGGCGGTGGGGACTAAGCAGCGCGAGGCTGCAGAGGGGCGGTCACAAGTGTGACCATTCGCACTGCACTCCAGACGCCGGCTCCTCAGGCTTTACTGGAGAGAAGCCCCGAGGAGGGCTAGGGGCAAAAGAGGGGCCTTCTGCATCTCCAGCAACCTGCGGGCTGAGCTCCCAGACCCGGCGTCGGGGTGCGCTTCCGGGCGGGCGCTAGGACCGGGGACAATCAGGAGGGCGCAGAGCGGGCTGGGGCGGTGCAGGGGGCGGGGCTGCCGCGGCATTGCGGATCGGCGGGCACTAGGGCAGCGCGGAGCTCCGGCGGTGGGCGGGGCGTGGCGGCGCGCGCAGCGGCAGGCGGCGGCGGGATG
CAGTGCAACAACCATGGCATGCCCTCTGAAAGTCCCAGCTGAAGCCAGGTGCCAGGCAGGCACTGCCCAGAAAGTCTCTGCCACTCCCAGGTGATGTGACTGGCCAGACTCCATCCTGGCCTCCCACCTCTCCTCTGAGGCTGGCATTGAAGAGGCCCCCTGTCTCCATACACCCAGCTCCGCCTCTGGGAGATGCTGCCCGCCGCTAGGTGGAGCAGTTTGCTAGGGGGATTAAAAGAGGGGTGACGCCAGCCCTAACAATATCCAAGGCAGAGCTGTGAACGAAGGGACGTGTGACCGGTAGCAGGTGACTGCAGACTTCCTGAGGTTAATGATGGGAAGAGATGGTGGAAGGATTGAAT
TTCATCCAGCCAGCTTGCTCAGTTTTCTTCTCTTACCTCTGCATGTGGACCAAGCAATTTCTTTGCTTTACATGTGGCTGTGTGTGTGTGTGTGTGTGTGTGTGTGTGTGTTCGTGTGTGCACGCGCGTGCGCAGCCAGCAGGGGGCGCAGCTGCAGTGCATCTCAGGGAGCTGCGGCTGCTGGGCCCCAGGAGGAGCTCCATGACCAAGAGATGGGCAGAAAAGTCACCCCTTCCCCTCATTTTTCTTTTCTTTTTCTGCAGTTGAAGAAGGAGGAACTCCTGTCTTCTGAGACTC
AACAGCTGCCCTGGTTCTGCCTGTCACAGCCCGTGCTGAAGCCGCTGGAGTACAGCCAGTATGAAGTGCGCGGTGAGTGCCCACCCCTGATGGCCAGGCCTGGGCAGTGGCTCGGGCTGCAGCCTGGCTGGTGGGAGCTGTGGTCCTCTCGGCTCAGGAGTGCCAGCAGGGGGCACTCGCTGCCCACACTACCCTTTCTGCTCCCTCCCTGCCCTCTGTGTCCGTGTTGCCCGGCTGCGCTCTCCACCGACTCTTCTCCTCGTGCCCTGCTGTGCCCTTCCCTTGCCTGTGTTGCCCTGGTCCTGCCCTCCTTCCTGTCTG
CAGAGGAAACATCCGCTTTGGTGGTCAGAAAGGACATCCTCCTTTGAGCAGGGGGAGAGCAGAGGGAAGGGGGTTGCGAGGGTCACGCCTTCCCCAGGCATTCTCGGGGTCTCTCCAGCAAGGATGGAGGCGGCCAGGGGCTTGGGCGGTGTGGGGCGCCACCTGGCGTCCAGAAGAGGTAAGACAGGCGGAGCGGGACCCTCCGAAGTGGGAGGAGGACGCTGGTCAGGGGAGGAGGGGACCGCGAGAGCGAGAGCGGACATTCTACCAAACACATGGACAACACAGAAGATGAGGAAAATGAGCAGGGCAGCTAGTCATAGGAGCAA
GGGGGAGAGGACTACCGACGGCGCTGGCGGTCGGGATGGGCTGGAGCGGGCTGCAGTCGGGGCTGCATCGCCGGGTCCCAGCATAGCGCAGGCTCGGCGCCGCACCCGCAGCCTTTGTCCTGAGCTGCAGAGGGTTCCCGCGGGCCGCCAGCGCCCCCTGCCGCCCCCAGAGCGCCGCGCCGCAGCCGAGCGGCCCCTAGCTGTGCAGAGGGGACCGAGCCCGAGAAGGGACCGAGCCCGAGAGGGGACCGCGAGGGCGGGAGGGAAGCTCCGCGAGCCGGCGCCAGCGCCACGGCCCAAACCCCAGCCTCTACAGGTGCTCACTGCGCGACTGCCTGTCCCAGGCGCTCGGGCTGGGCGCCCTCTCTAGGGCCTGGGAGCAGCGTGAGTCCCGGGGGCGGCCCGGCATGGGCCTCCCACCCCAGGAGACGCCCTTCTGGCCTGGCCCTCCCAGTCGCCTGGGCAGGACTCGGATGCCCGCGGGCTGCAAACCT
TTTTTTGTAGTCTCAACTTACCTTTTTGTTTTGTCCCACCCTGCCTATATTAAGCCTTATTAGGAAGACAGACCCTGGGGCTTGTAACCCCACTCAGCTGCGCTCACTCCTCCCCACCCCCACCCTGCCACCTGCTGGCCGGAGTTGGTATAACTGCCTGCGGTGCCTTTCTTCTCCAGGATGAGCCCAACGTGGTTTGGTGACCTCCTCACTGGCTAGTACAGTGATCTGTACCCTGCACGTTGTAGGCCCTCATTATATGTTTGTGAATGAATGCA
GACGCAACTATTCCCCCCAACCAGTGAGACCTGTGCCTGCCCGAGGAAGGTGTGAGCCGGGCCATTTAGAGGAGCTCCCTCGGGTGGATCCACCTCTGAGTCCTGGGCCTGCAGCCTGGCACAGGGCTCCTGGAGGGGCTGCATGGAGCTGGGCAGGCCGGGCCCTGGGCATCTTCCACCAGGGGGCAGCCACGGCTCAGGAACGCGACCTGCGGCGCACCCTTGGCTAAACGCGGCTGCACGCAGGGCATGGGGTGGCCGGCCAAAGCGCATGTGAACCTGGTAATGCAATGTCCCCCGTGGGTCCGAAAGCCCTGAGGCCACCCGAGTGAGCATCCCTCCAGCCCTGAGGCCAC
AGCCCTCTGGCATTCCTGGGCTTCCTCCCCTGGCCGCAGGGAGCCCTCAGGCCGAGCCTTGGCAAGAGGGGCCATACTGTGGGAGGCAGGGCCCCATCACTGGGCTCCCGGAACAAACACGGGTAGATGGCACCACCTGGTGGCCGCACTGCCACACAGCCATCCCAGCCTGTGGTTCCAGGGTGCTGTGTCCCACTCTTCTGTGGCGTCCGCACCATGAGGCCACCCCCTACAGGCACATCCTAGACCACCAAAGCCCCCCGGTGCCCCATGTCAGAGACAGCCCAAGTCAGCCCTCTTGCGGAACCTTCAGTGGCTTCTG
GACACCCAGAAACATCCCTTTTAAATGTTAATGGGGTTTTTATTGACGGTATAAAGGTTAAGAGCTTGCGAAAGATACAATTGTCAGTACACTCCTTCCAGTTCCGGAGGCCGCCAGTAAGTGGCAGTCTTTCCCTGTCGCTGGCTGCAGGTCACCCTTGGCCTCGGTGGAACTTGTGTGGGTCATTCTCAGTCCATTTGAAAGTTGGGCCTGTTCGGTTGTGTATAATTTTCTGTTCATCATTTTTCTGGCAATCTCAGGACAGAAGT
TGTATGTAAATATCACTATTATCTGTCCTGTCATCTAAGGTAAATGAAGAGAGAAGGGAAAAGCAGAGATCCGACATGCATAAATACTCGCACTGGGCAGAATGTGAGGGTGGCGCAGTGCTCAGCAGGTACCACAAGGTGGCAGTGCCCTCTCAATGATCAGTACATCCTGAGCTGCCAGCCCTGATGGTAGTGCCTCTCCGCAGAGCCTGGGGGTCTCCTGCTGAGGCCGCGTGGGTGGGTTATTGATTCCTGCAGGATTTCCGACACGTTTTCCTTTGC
GTGAAAGCCCTTTGTCCTTCACTGCGAGAAAGGGAGAGGTTAGGGCTAGTGGTATGGTTGGTGCCTGCTGGCAGAAGTGGGAGAAGGGACTTTGAGGAAGGATACTGCATTCAGAGGCAGGAAGAAGTGCTGAGTACTGCCCGCCACTAGGAGGTGCTGAGGGTGCACAGTTGGCACTGTGGACGAGCAGCTGGGCAGTTACCGGCAGGACGCAGTCTAGAGTAGGAGGTGGGCCTGGGCAGAAGGGCGAGTGGCTAGTTCAGAGCTCAGCCCTCTGGCCCTGCTGACACAGGCCAGGCCGGTCCACTCTGGTGGGGCAGGGAGTGTTGCCTTTGTTCACACTCTTCCCGTCTTAACACTATCTCCCTGCTATTTCAGGATCTCAGGCAAGCTCTCTGGACTCCAGCGCCCTGGCCTGGTGGTTTTACATTATCACACATTTTATCTCAGCCTCTCTGTTTGC
CAGTAAAATTCTGTACTCAGCCTCCAAACTAGCTGGGAAAAATGTGGCAAATCATCTACTTGCTCCAATTCAATGGTGTTTAGAAGTAAGAAGTCACTGTGAGCAATGCCACCAAGTGGTGGAGAGACTCCATGCAGACTCACCACCTTCAGCCAGGGAGGCTGGGAGGCCGAAGACCTCTCTCAACGCATAGGGCCATTCAGAAACTAGAAACAAAATGCTTGCCCATCTCCCTAGGCCAGTCCTTCCGAGGCTTTTTGAGACAAGGTCTCACTGTCACCCAGGCTGGAATGCAGTGGCACAATCAAGGCAACCTCAACCTTCTGGGTTCGAGCGATCCTCCCACCTCAGCCTCCCGAGTAGCTGGGATGACTACAGGCATGGGCCACCACACCCAGCTG
GATGACAGGGTTCCTAATTGAGCTAGAACTGAAGGCACAGGCCTGAAAGGACCATCAGGAATTGGGAGGCCCCAGTGCAAAAGAGCCCTCGGTGGGTGGGGGTGGAGGGCGTCTCTTCCCCTCACCGCCACTAGAGGGCAGCCGTGGACTCTGGTTGGAGCCTCGCCCCAGGCAGTTCGGCCACCTGGTTGCCAGAAGGGGGCACCTTTCTGACATGTTTTTTGGGGAGGCGGGCAATGGCTGCTGGGGCCAGGGTCCAGACTATGGGGGAGGCTCCAGAAATGAGCTTGGTTCTCTTTTGCATGAAACAGCTCTAGGGGTGAAGCAGTGGGGGCCTGAAAGGGGAGGGGGACCGTGCAGTGCCAGAGAAGCTGGTTGTCCCTGTCAGTGGCTCTAACTGCACTAGGACAAGTGCCTGGGCATC
TGCCCAGCAGAATGGCTTCTTACCTTCGTATAAGAATGGCACATTCTGCTGAAAGATGTTGCGCCAGGAAGATGGAGATAAAATCCTGAGGAAACCAAGCAACGAGAAAGCCAGGCAACTTCACCAGCAGAGGGCGCCAGACCACCAGCGGCGCCTCACAGGAAGTCCGGGTCTGTAACCACTGGTAACTCTGGGGACAATGAAGGGAGGGGACACTGGATTATTATTATTGTTCCCATGTTATTTATTAAACCTCATGGCCAG
AGCTTTCCCGAGCCCAGGGAAGCCCCCCAGAGAGGGGCTGTAGTGGGGGCTGGGCAGTTCTAGGAGCCTCCACTGCCCTGGGCCACCCCTCCGCCGCCAGAGCCACGATCCCTGCAGCCGCCTGTGGCAGGTCGTCATTGGTGCCCTGGTGGAGCAGCCCTAGGAAGGGCGGCCGCCCCTGCCTGATGCCGACCCTACCCCTTGCTCCTCGCAGGGGCGTGGGCTGCATCCACTACGAGATGGCCACAGGGAGGCCCCTCTTCCCGGGCTCCACAGTCAAGGAGGAGCTGCACCTCATCTTTCGCCTCCTCGGTCAGTCTCCCGCTGCTCCGTCCCTCTCACCACCAGGGGGCGCCGGAACTCCTCCAGCCCAGGCGCGGAGCGGGACGGGGAGGAGCGGCTCGGCCGCCTCTCTCCCGGGCGGGGACCCCCTGTGGCCTCGGCCATCTTTGCTCCCACCTCATACATTGCATCCCTTTCAAGTCGGCCTTGGCCCTGGGCCTCACGCAGGCCCTCCCCACCCTCTCTC
TAACCCTCTCCTAGGACATACATGTAAATGCACAATGTGACTCATTCTCATACTTTTTTGTTCAGCTCTGAGCCTCAAAAGTGATTTGTCAGCAGCGCTGGCATGCAGGCTTTGCCTGGCTGCTATCTCTAGAGGCAAGTCTGCCACGAGAGGGCACTGCAGGCGAAGCAGTTGTGCTTGCTCATTGCCTCAGCCCAAGTGTACTCAAAGAAAAGAGGCAGCCAGCTGTGCGTGCTGTATGGAAAGCCTCCCGCCCTCCCTGCAGCTCCCCGCCCTCAGTGGCCCAGGGCTTTGTTGAAGTGG
TCAGTCCAGGGAGGAGGAATAACCCAGTTCTACGGTGGAGGCAGAGACCAGACCCGGGCCTGGGGGGCAAGTCGGGGGGCGGGGGGAGGTCGGGCAGGGTCCCCTGGGAGGATGGGGACGTGCTGTGCCCCTAGCGGCCACCAGAGGGCACCAGGACACCACTGCGGTCGGCTCAGCGGCTCCTGCCCTGGTCAGGGGGCGCCAGGTCCTGCCCCTCCTGGGGAGGGCGGGGGGCGAGAAGGGCGATTCTGGGGGCGGTTGCTCGGCTCCCTTTCCTGAAGCCAT
TCAAGAGGTCACTGGGAAGGCCTTTCGCGTTAGATCAAAGATCCCAGGTACTTCCTCGAACTCACTTGAAGTGGCACCGGGGAGACCTGTGCCTCCGGCCACGGCGCCCTTCTCCGCTGGAGGCACCTGCCCACCCCTCTTCTCGGGCGAAGGCCCCTCGCGCCCCCTGGTGGCAGCCCCAGTTCCCCCAGCTTAATGGGGTGTTCCCCTCACCCACCCCAGCAGGAGCCCCAGGGTGCGAGACTAGGACCACAGTCTTAACTGGCTTTAAGGCAGCTGTTGCTGATGAAAATGAAAAGGAAAGTAGCATGTGACCCACAGGCCATT
AGAATTTGGTGCCCGATGCGCTGTGTTCCTTTCCCCAAACTGTTCTTGACCAGTTGCACCTGTCTGGCTTTACCTACCGCAGCTGCTTAGCCTCTGTAAAGCCAGGAGGATGGAAGGGGGCCGCTGGCCGAGGGTGGAACGGATTGCGCCACCTGGCTGTGAGTGCGCTTGGTCCTGACCGCAGGACTGCAGCTCCCAGCGGAGGCAGCTGGTCCTGGACCCCTCTGAACAAGACTGCGCTTTACCGACCTGGCATTGCTCTGGTGTTTCCTGGGACCGTGTGATCCCTGTAGTGCTCCCGAATCTACCTGG
CGCCTGCCTGGCCTTTCCTCTGCCGCCGCTCCTCGCTGGCTGCCCCTGCGCCGCGCCGCCCGCAGTCGCGCCGCCTCCGTCAGCGCCCGGCCGGTCCACACTGCATCCTGGGAGCCGGCGCCGCGGCCCGGCAGACGAAGGCCCGTGAGGCTTCCTGGAGGCAGCGCGGCCGCACAGCCCCACCTGCAGCCTGAGAGGCGAACGGCAGGCGCTGCGCCCGCCTGCCCGCGGCCCCGCCCCGCCCCGCCCAGCCCCGCCCGCGGGGCCCGACGGGAGGACCTAGCGACCCCGGGCCGACCCCGCGACCCCGCGACCCCGCGACCC
GGACTCATCGGCCATGGCAAGGGGTTTATCTTTTACTTGGAGCAAAACTGGAGCCATGGGAGTGTTTGGAGCAGAGCGGTCCTTGGTTCAGGTCTGGCTGACCTATCCGTTGAGTGAGGGGACTCCTGGACAATACAGTGTCATGGCGCCTCCCGTGGCCATTTTGGGCACTGCACCTTCTCTAGCCTGTGACCCTCCTGGACTGAAGGGGACTTACAGGCTGCTCAGACACCCTGCAGCTGCCCCCCTGCCCTGGTGTTGACTGGGACTCCCTCTCTTCTGCCCTCTAGAAAAACTTCATTGCT
CCAGCCCCTGAGCCTCCCTGGTGTCTGCCCCTTCCCCATCTTACCCCACCGCTTGCCCTGCAGCCTGCCCTGGGGCAGCCGCAGCACCGGTGGAAAACCCCCAGGCCACCACCTTCGGGCCGGGGCCTTCCGGCTGCTGGCGCGCAGTGTGGCCTCCAGGGGGCAGCAGCAGCCCACATACCACAATGGCCCTCGCCCTGGGGAGCTGTGCTCAGTGGTGGCGTCTGAGAGCGGGCTCCACAGCCTTGCAGGGCTTTGCTCAGGGCACAGGTGTGTGGACTCTCAAGCCTGTGAGCTGTGTCCCCAGCCCCCAG
GGCGATACAAGGGTCACGGCATCTGGCCCGTCGCCTTAACTGCATCAACCGGGTTTACGAAACAGCCTGATTTCCAGCCCCACCCATCGCAACTGCAGCTGTCAGGTTTCCCGGCTCACGTTTCCCTGGATGAGCAGAGAGGCAGCGTCCTCTGCTGGAAGCTTTAGGTAACTCCACTTTAGCGGCAATTGTCAGTCTCAGCGACAAACTACTAACACCTGGGGAGATTTAAAAACCTTCCTGTTCAGGCCCCACCCCAGACCAGTTAAATCAGAATCTTGGG
GCTGTCACAGTCCTCCCTCAGACAGTCCCGGCCCTCGGCCCGGCTCCCCGGAGGCTGGGCAAGCAAGACCTCCGATTTGCCGGGACAGCTGGAGTGACCCGCGCTCTCCAAGCCGGTAGCTTGCAGCAGTTGCGGCTCCTAGCCACTAGGTGTCAGCCTGCCCTCACTGTGGCGCGGGCTCCCCCTCCCGCCTCCGAGCGAGGCAGCTGCTTTCGGGGAGAGTTTAGGTATAAACTCTGGGCGAAAGGAGGAGCAGCTGAGAGCCAGCGAGGGAAGTTAAGCGGAGATGAGAGCGGGGAGGGAGAAGAGGGTAGTAATAGAGGA
CGTGCCATTGCACTCCACCCTGAGCGAAAGGGCGAGACTCCGTCTCAAAAAAAAAAAAAAAAAAAAAAAAAAAAAAAAGATTGTGCCCAAGTCAGAGGCCGGCGGCTGCCTCTGCAATTCCCCTAACACCCTGCAGGTGGTTCTCTTGCCTAGCCGAAGGAAGGCCGGCCCGCAGCGCCCTCTACCGGTGCTAGGCCCTCGTTCCGGCCGTTCCGTCCGGGCGCCTGCGCAGGGAGTTCCGCCGCAGAGAGAGACCCCCACCCCAACCCAGCCTTGCGCCTGACAGGCCCTAAGATGCGGGAAGGGCTGTGCAAACTCAGAGTGTGCTTCCC
GAACCCAGCAGGGGTTTCCTGTCCCCGGGCTCTGGCCATGACGAGGACCCTCCTGCTGTTGCCTCTCCCAAGGCCACTCGGCCCCTGCTCACTGTGCAACCTTACAGAGCAGCTCAGCCTCTCTGAGCCCCTCTGTCATCTTTAGCCACTGCCCACCAGAGTCCCCTTGGAGCTGCTGGCCAAGGCAAGGCTGGGCAGGGGCTTGACATAGGCTCTCACGCCTTCAGATGCCCTCAAATGGGATTCAACCCCGTCTTGGCTCCTGAGACCTCCCAGCCTGGGGTCTGAGGGTCTGTCCAGATCTGCAGGTAGATGGCTGGGCCTGCAGGGACAGAGGCGGCCGGCGGAGGGCAGCAGAGGGCCGCAGAACTGAGCGGCCGGCACTCACCAGGCCGGGATGTGGCCACCCTGCATGCAAGCAGCCCTGCCTCTGCCCTGGGTCTTGTCCCACCCCCCAGGACACCCAGGCCCTGGCTTGGCTGCGGCAGGGAGGCCAGGCCTCACCCC
TGCCTTGTCAAGTCTTCCAGGAGATCCGGTCTGGAAACCTCTCTGGGCAGCCGGCTGGGGCTCCTACCTCTGCCCCACCCCCCACGTTCCTCAGCCCTTGGAGGCTTTTCTGGTCCCAGGCATGAGAACACACTGCCACCCAGTGGTCACTGCTTGTCACACCCCAACGGAGGTCACTGGGCCGGCTGCGGCAGGCCTGAGGAGTTGAGCAGTGCAGTGGACAAGGCAGGGCACAGACTGCTGTGAATGCAGGCACCGCCTTTGTATTATGCACGTTCTATGTGCAGCATATGAGTATGTGCCCGGT
TCTCTATAAAACACTTGCCAAGAAACACATGGATCCTACAAGGGTCGGGTGTTACTCTTATCAATCATTATTGATAAACAATTATGATGAGGGGACCCAAAGAAGGCGATGTACCCGCTGTGGCACCGGTGGCCACAAGGTGGCGTGAATGTCGAGCGGCTGCCCCAGCCACCTAGAAAGAGATTGGAGCAGCCAGGCTTCCAGAAGCAGAGGAGGCCTCACAGAGGGCACCGAGACTAGACAGGAACCTCTCACCTTGTGAATTTCCCTAAAGAGG
TCATTCCGTTCTTACGCGTGTTGAGTATAACTCTGCTTGTTTATCGAAGAATTTAGGGAGCTAAAAAGTTCTATCCCCACCCTCAGATGTGGGGAGATCAGAGCTAAGAGGTTGCTTCTCCTACTCTCCTGTGCCCCCTGCAGGCATCCTCAGAGAAAGTGGGGTGCACATACTCACCATACGCTTTCACTCCCCACCAAAGGCCCTTGCTATGTAATTGACGCATAACCAGTCAGCCTTACCGGTGGCATTGCCCAGGCTCCAGTATTTCTCCTCTGGCTGCTTGCCTCTGGCCCAGTGTTCCCTCAGTCACTCTCTTAGCCTTTCATAGAATCCCACTGCCCCAAAGAAGAGCTGCTTACAGAGCCC
CGGCCCTCCCAGGGCCTGGCTGTGGCTGCCGCACTGCTGGAGTCCAACCTGGAGTCACAATGCTAGGGGGCCACAGGTGCAGATGGGCTCACGAGGGAGAACAGGGAAGACCGTCCCAGAGGGAGGGTTGGAGATGCTAGGCAGAGCAGGGGCAACATGTTGCCAGCAGAGGGTGATGGTGCCTCACTTTAGACCCTGCTACGCCCTTTCCACCTCACTGGGCGGCTTGGAAGCTGGATTTTGTGTTCTCTTTCAGGTGACTGGCAGCCACCTGTCCATCCCCCAAGACCGGAAAGGCAGCAGCAGCCCCCGGGAGC
TATATACAAACACTATATATATATATATATTTTATCCAGTATTTTGGGAACCTGGCAGTGGTCGCCGTTTCGAGCCAGGCGCAATGCGGAGCCGCACACAGAACTGCGGGTCGGCAGAGGGCGCGGGGCGGACGCGCTGCACCTCGCCGTAGCGCACACCAGGGGGCAGCGTGGAGCTGCACGAGGCCCAGGGCCTGGGACAGACCCAGGACACCGATCTGGGGACCCCGCACAGACCTCTGTCCCAGTGAGAGGTGCATCTGCAACTGATGCCGGGACCCTCTTCCCCAGGGTTTCTCTGTTGCTATCAAAGATGACCCTGGGCCACCAGTTCCACCACAGCCAGGAGGGCGCGGAAGCCACCCACACCCAGTTGGTGGAGCTGCTGAGGATGCCCAGCGACCCACGCTGTCACCCCGAGGCAGCAAGTGCCCTGCCCTGGTCCTGCGCATGGTCAGCCAGCTGGTGGAGAGGGACGCTGGCCTCCTGCCCGGGTTAGGGCCGGTGGCCAGGGGGA
TGACTTGCACTTAAGTCCTTGGAGGGAACTTTAAGCAGAAGGATAGAGGAGAAAACTCAGAAATGGTGTGGGACCAGCAGCTTCCCCATTGTCTGGTCTGGAGTGGAGGTGGTCCAGGGATCCGGGGAGCCTGGCTCAAGCAGGATAGAAGTGACATCCAGGCTGGCCATCAGGGGGTGCAGTTCAGCAGCAGAGTCTCCAGGCCTGCTCACACTTGGACTGGTGCAGGATTCTCTTCTGGATAGCCTGTTTAGATTGCAGTAGGACCTGAAGACTTGAAATTGGTGTTCAGCCCTGGGAGAGGGGTCTGGCCAGGCTTGCAC
CAGGTGCCAGGTGTAGAGTGTGGGGTAGCATGGGGGGTGGTCCTATTTTGAGAGGAGAGTGAGGCAGGAGGCATACAGCTGGCTCCACGGAACATGCTTCCACCTGCCCATCTAGTCAGTGTGAGGAAGGGCGAGAGGAGCAGACCCCTCCACTAGGTGGCAGTGACTCGGTTTCGCTATCAATTAGGGAAGTGTCCTGGGGTGACTCACTTTAGACTCAGATATTAGTTTTCTCATGTTAAACAGACGGACCTGAATTGGAAGAGGTTT
GCCTTTGGGAGAATGACTTGAAGTAAATCACTCTTAATCCCTAGACGGAAAGGAGGGAGCGGGAGAATTTCTGCCATCCCACGGGACGCAGCGCAGAGGAGGCGGCTCCCCCAGCTTATTAACCACAGACCAGGTGTGCACGCCCAAGCTCACCGGCAGAGGGCGCCAGGCCTCCGCTTGGTGCTCGAGCCTCGAGGCCCAGAAAAGGTAACCTGGTCCCCAGAGGTCTGAAATCGCTGATTGTGTTTATTCAAAGCCAGTCACCATTGCTCACCCGTCTGACTTACTCTGGGTGTGTGTGGACGGGCGTGCATGTGACCGCGTCTGTGCACCGGGGCTGTGCTGTGGGCTTTGTGCTGAGCCAAAGGTGGGGCTTCTCCTGTCCGCCCGGTCCTGGACTCCCGGCAGCGGCCGGCAGAGGCGGTGCTGATGCTGTAGGAGGGTCAGGAGCCACTGCCTCGTGCTCAGCCCCACGGGCGCCACTCTGTGTGCCCTGCAGCGGGGAGGACCCACAGGGTAGACCGCCTCCTTGGCCGGTGACCCCTGCAACAGAGCCGTCTCTCCGGTGCTCTTGCTCGCCAAGTCAGTGTG
TTGCACTGGGGCCTAATTTTCTGTCACCTTCCCTACGTTTTTAACAAGACACTGCCATTTCAAACATAGCGAACACGACAGATTGAGGAACAAGGCCAAGGCAGAGGCTGCGACGACCTCGTACAGCCGCTGATGCCATCTGTTGGTGGCTGGCAGAACTGATGCCCTTTGCTGCGAGGGAGCTTTGTTTATTGCACAGAAAGTTGAAAGTTGGCAGCAGAGAACCTTGTTACCACCTGGGAGGATAGGATTGGCAGGATTAGGGAGGACTGGAAGGGGAGGGAATGCGTGTTTGCTTTGTAGG
AGTATTTCTCAAGAAATAAAAATTCCTAGCACACCCCTGGGGCCTCGGGGAGAAAAACTGACAAGGTGTTGATTGAAAACATACCGCGCTGTGTGCGCCCACAGGGTGAGGCCGCGCTTGCACAGGTTCACAGCGACACCTAGTGGTCTCCTGGGGCACCTGCCGCCTCTGCAGAAATGGCAAGGTTGGTGGGCCACAGGGTGACTGGGTTCCTGGAGGAGATTTGGGGTCCAAATCAGACATTTCCTCTTTTCCCTTGCTGTCAGCACGCATATTTTGCACAACTGTCCACCCTCCAACTGTGTGAAACATGTCGGTATTCTGAGGAGAGTCAGGGGTG
AATGAATAAGATGAGCCAGGCAAGTGTAAAATGGACCACAAGCAGCATATGCTGTTGCAGTGGGGCAAGCTTCTAGCTCAGGAGCTCAGAGAAGACCGCACCCTGGAGGTGAGCTGTGCACAGCCCACAGGACAGGAGGCACGCCACCTGCCGGGACTGGGCTGGGTGCACAGAATTCAGTCACTGAGTTTTACAGCTGGAAGTTGCATCTAGTTGCATCAAGGCCCAGGCAACTTAAGGAGTTTGCCAAGGTTACAAAGGGAGTTAGTAATAGAAGCAAATGAGT
CTCCATGCGTTCTGATCAAGGCATGTGATGGTGGGCTCGATTTCAGTTGAAATTTCCAAAATCATGGCCCGGAGTAATCTGGAGGCTGAATTTCAGAGATTCCCGAGGGCTGCCGCGAGGGGGCGCCCAGCCCCTGCTAAACCCGAGCGCTGCGCGCTTGAGCCGTATCTGATCCGCAAGGCGGCGTTGCGGGGCGTTTACCGTGAGGACAGAGCTTCCTCCCTCAGGACGCGGCTGGGAGAGGCTGCGGCCTCGGGAGACATGGGGACACTTGGGGCCGCGTCCACAGTGAGACAGGGAGACGCTGCTGCAGCTTCGGGACACCTGGGGCCGCCCAGGCGAAGATGAGGAAAAAGCTTCCTGTTGCCGTTGAGT
TGAGGCGTCCACGCGGAACAAGGTCTGCTGACCACAGTTACACACGTCGTGACACCACTGTATCACGGCGAATGTCGAACACTAGAGTTACAGACGACAGGCAACAAGAACATGCAGAGCCGGCCGCCAGCCAGCTCCTACGCCCCGTGCCCGCCATGGCCACAGGGGGGAGCTGCTGGGCGCGCCTCCACCTCAGCCTCCACGGGGCACCTTCCAGCCACTGCTGTGCCTCAGCCACCTAGGAGCCATCCCTGAGGCCATGGCCACCAAGACAGGTGAGGGAGGCCCCAGGGCACACAGCCCCAGGATCTTGCCCCCATTTCCAACCCTGGCAGCGCTGCCAGCCATTCTTTGG
AGCCTGTGCTCCTTTCCCTCATCCAGCAGCTGGCATCTGACCTTGGCACTCGAACTGACCTCAAGCTCAGGTAAGTGGGGACAGCCAGGGATGGGGAGATGAGCTGGGGAGTGGGGCAGTGGGAGGGAGCAGTTTGAAGCTGACGCCCACTTCTGCCTGAATCCTCTCCCTAATTTTCTCCACCAGTCCTTTCTGCCTTCACCCAGAGGGTTCCCTCTGGGCCTCGGTGCCACCAGGGGGCGCTCCCGTCTGCTGGCACCCACCTGTAGCCTGTCCTTTCCCCCCCATCCCCAGCTACCTGGAAGAGGCCGTGATGCACCTGGACCACAGTGACCCCATCACTCGGGACCACATGGGCTCCGTTATGGCCCAGGTGCGCCAAAAGCTTTTTCAGTTCCTGCAGGCTGAGCCACACAACTCACTTGGCAAAGCAGCTCGGCGTCTCAGCCTCATGCTGCATGGCCTCGTGACCCCCAGCCTCCCTTAGCTGCTAAGCCTGCCTTGCCCAGGGGTGGGATGGCACTGAAGGCCAGCAGACAGGCCTAGGCTGGG
AGCTTCACTGTAAAGGATGGTATAGTAGTGTTGCCTCTGCCATCACCCCCACCTCAGGCATTTTCTGGTACCTGTTCCCAGATTTTACACAAACCAGGCGGATTCACGCCGGTGCCAATGTCAGTGGCCGCATCCCTCCGGCCGCATGGGGGAGCCAGAGCTTAGCAGGTGACCCGACCTGGGCTTGAGCCCTTCGTGGGATTTTCACAATGCAGCAGGGAGAAGGGAAGCCCTTTCTTTCCTCTGGGGTCTTTAAGCTGTAATAAAAATGTGAGTGGAG
TGAGCGGATTCCGCCAGCCTGTAACCCCCTCTCCACTTTCCAATGTGTCTGACCACAGGGCTGCTCTTCACCTATCGTGGTGAAGTTTGCTGACACTCAGAAGGACAAAGAGCAAAGGCGCCTCCAGCAGCAGCTCGCTCAGCAGATGCAGCAGCTCAACACTGCCACCTGGGGGAACCTGACAGGGCTGGGCGGACTGACCCCACAGTATCTGGCGGTAAGTGCTGGGCAATGCCGGCGTGGTCTTCACCCGCTGAAACTCTGCAAACTGACTTTTCCCCTCCCTACGCTGAGGCATTTGTTTTCAGTACATTTTCAATCTCGGG
GGAGGACAGTACACTTGTAGCCACAGAGACTGGGGCTCACCGAGCTGAAACCTGGTAGCACTTTGGCATAACATGTGCATGACCCGTGTTCAATGTCTAGAGATCAGTGTTGAGTAAAACAGCCTGGTCTGGGGCCGCTGCTGTCCCCACTTCCCTCCTGTCCACCAGAGGGCGGCAGAGTTCCTCCCACCCTGGAGCCTCCCCAGGGGCTGCTGACCTCCCTCAGCCGGGCCCACAGCCCAGCAGGGTCCACCCTCACCCGGGTCACCTCGGCCCACGTCCTCCTCGCCCTCCGAGCTCCTCACACGGACTCTGTCAGCTCCTCCCTGCAGCCTATCGGCCGCCCACCTGAGGCTTGTCGGCCGCCCACTTGAGGCCTGTCGGCTGCCCTCTGCAGGCAGCTCCTGTCCCCTACACCCCCTCCTTCCCCGGGCTCAGCTGAAAGGGCGTCTCCCAGGGCAGCTCCCTGTGATCTCCAGGACAGCTCAGTCTCTCACAGGCTCCGACGCCCCCTATGCTGTCACCTCACAGCCCTGTCATTACCATTAACTCCTCAGTCCCATGAAGTTCACTGAGCGCCTGTCTCCCGGTTACAGGAAAACT
TTCTTTCTGATGTTCCACAGCCACCCAAGTCCTGTGTGTCTTGTCTCCCTATGGTGACAGGAGGAATTCTGTGCCTGGAACTCAGCTCCTCGGGTGAGGAGTGACACCACCTGAGGGAGTGGGACCAGTGCTGCCCGGCGCCCCCTGCTGGGCAGGGACAGTCGAGAGCTCTGTGCTGCAGGACGCTGAGGCTGCATCTGGGTCGGGGCAGGAGCAGGAGGCTAAGGGGCACAGCTCCAGGTGCAGTCTGCGAAGATGACTCCAGTGCCCACTGACCCCAGACACAGCAGGGCCGAGA
TTGTTGTTTTCAAGCCCACTGCAGCCTCTGTAAACATCCTATGGACAATGTGCCCAAATGTCACAGCTTGCATTGCCGCTTTCTGCAGCCACAGGGCGATCCTGAGGTCCTGCAATGTTCGGCTGGCGACGCCTGTATCACAGCGACATCTGCTGGAAGAAGCTTCACACTGCAGCTAATGATACCACCGTGCCTCTGCCCGGGGATCCACACAACAGGTGCCCAGGGGCGCAAGGCAGCCCGACTGCTTCGAGGCTAGTTTACACCTATATGACCCACTTCCTGCCAGCTCTGAACAAAAG
GACACAGTGAAGAGAGAATTGCCCGCATTGTCATTGTCTCTTTCTGAGCCTAGAACGCCTAACACTTGGGTGTGGAGAGACTCAGCCTCAATTCACTTTCTAGCAGCCACTGAGATGTGCTTGCCTGGGGTGCCCCCTGGCAGGCAGGGCTGGAACTGCTTTCCAGTACCCACACGGACTGTGAACGAATCTTTCTTTGTGCTTTGTGTACAGAATGGAAGTTCAACAAATATTTGTTGAATGTGTATGTCCTTCCAATACGCAGCAGCCCAGAGCAAACG
CCGGGATTCGTCTGCGCATGCTCAAGATTCAGGCGGAGCGCCGGGCTGCAGTGCGCGGAGGCCCGCTCCCGGGACTCATTGATGCGCATGCGCAGGGCTTCAGCCTGCACGTACTCGGATTGTGCAGCGACTCCCCGTGGCGGTTGAGGGGCAGTGGTGGCGGCGGAAGCCCAAGTCGATGCTGATGTTGATGCTGGTGGCGGCTGTGACCATGTGGCTCCGACCGCTGGTCACAGCTCAGCTCTGTCGGTGGGGCTGCCAGGACTCCTGGGGCTGGGGTGCTGCCGGGGG
CCGGGGTCCCTGGAAGAAGCAGCAGCCATGGAGGGCCTGAGGGAGGCAGCCAGGACGACTGGAGGGATGGAAGCTGCTGCTGTGTCCCCTAGAGAAGGGAAGAAAGGCACCTGGACTCCAGCTTCCCTTTCTGCTCTCAGCAGCGCCTCACAGTGGCCAAGTCCAGCTGGAAGGCAGCAGGCAGAGAGGGCAGCACCCAGGGCAGAAGAGGCCGCTCTCCTGGGCTACAGCAGAGCAGGAGAGGGAGGAGGAGGGGCACTGAGCAGACAGGAGTGTCAGTCAATCAGGCTGACCCTGGCCCCGCATCCTCAACGGGATGTTAATGAAATACCGCCTTCTTCTGTAGTTCAGGCT
GTCCTTGACCTTAATACTGTGCCATTGTCCCACTTGAGCTTTTGGCTAGACTGGGTCTTTGAAGGTTTTTAGTGATCATGTGAGGGAGGGGCCGCAGTGCCCTGCAGCCGGGAAGCACCAATAAGGATGCCCCCTGGCGGTCAGATGAGGCACTGTCAGGCTGACAAAGGGTGACTGGACCAGGCTGCTAGTGTCTCAAGAGAGCCATTTAACCCTCTTCTTGGCCTTTTAATTAAGCCCTCCTTTTAAAACCGTAAAAAGTTATCCTTT
CGCCTTCCCTGTGCACTCAAAGACCGCCAGCTCTGGGGGAGCCCGGGGACCCACGCCGCTCTGGGCACAGGCGACCGAGGCCAAGGCGCTCCGGGTCTCTCCAGTTCCGGCGTCTTCTGGTCCTCGGGCTCCGCTCCGCGGCCACTGGGCCCGCTGCACGCGAGCGCGCCGAGCTCTGCTCCCGCTGCTCCTGCGAAGCTGGTGTCCACACCCGCCGGCCTGCAGGCACCTCGGGGCCCACGTGTCCTCCGGCCACATCCCACCCTGGGGCCACCTGTGTCCATCCCAGAGCGTGCGCGCAAGGTGAG
ACCACATTTCCAGCGTCCTCTGTATCAGGTGCAGGTATGGAGTGTAAGCTTTCATGGTGGATGCTTCAGGGCATCCAGAACAAAGATGAACGCCCCACAGAGCTATCTTGAGAGCCACAAGCTGAAGGTGGCAGTGCCACAGGAGAGAAGGATCCTGGGTCCCCAAACCACAGGGGGGCACTCCCTACACACAACCAGGAGCATTCGCTTGGACAATTAGAGGAACAAGAAACAAACCTTTATTTGGTAAAGCCACTCACATTTTGGAGTTTGATACCTTGTATGACCTTAATTAATTCAA
CCATGTTGCTGGGCTCCCGCGTTCCTTACGTCACCCGGCACTCTTGCTTGGTGCGTGCTGGCTGACTTGCTCTCCGCACCTGCTCTGGACCAGCGCTCCTCCCGGGTCTGCGCATCCGCGGGGAGCGGGAGGCCCGGAGCTGCAAGGGTCGGTCCGCTCGCGCCCTCTGCTGGCATTGAGGAGTCACGACCTGGTCGAACCGGCCACTTGGACCTGAGTTGCTCGGTGTTGCCCTCAGGGCCATTTCACCCAAAACCTCCTGTTCATTTTGAAGGCTTATCATAGCCCAGACATATCCCCTATGGCTGAAAGAATGCAGGAAA
GCGAGTGAGGAGGGCGGGGGAGTGCGCGAGTGAGGAGGGCGGGGTGCGCGAGTGAGGAGGGCGGGGTGCGCGAGTGAGGAGGGCGGGGTGCGCGAGTGAGGAGGGCGGGGTGCGCGAGCGAGGGCGTCCGGCCGGCAGGTGGCACTGTGGCGTCGCCGTGGGCCGAGCCTGGCGAAGCGCTGCTCGCCCGAGATCGCGCAGCTTGGTGAGTGGCAGCGCCTGGCTTTATACTCGCGTCTCGGACACCGATGGTCATCTTCCCACGTCCGTGACTCAGTGGCCTTCCAATGCAGGCTGCGGCCTCTCAGCCCAGAAGGCCCTGGG
TTTAGGGAACAGAGAGGGCGCTGCCGTGTCCTAAGCCAGTGCTGCTGACCAGGTGCCCAGAGGTTTGAGACTATAGACAGTGCTGGTGGGAGGCACCACACCAACCACAGCAAAAGCCAGCTTGCTCCTTGGGGACCCTGGGCGACCAAGAGCGCCACCTGCTGCCCAAGGCAGGCACCTGCAGGGCACCCAGCCTCAGAAGTGGGAGGTGCAGGCGGCAGAACTGTGTTAGAGCCTTACTTACTTCATCACAGGCAACCTAAATCCTGGACAGCAAAATCACCTGATCACTCTCACTCTGGTGGGCAGTGTGTGTGTGTG
AGGAGGCCAGGGTAGTCTGGGGGCACGGATTTTACAGTTAGGAATGGGGTGGGAGACACAGACGGGGGGCTGGGAGGTGGATGCTGGGAGGTGGGCAGGGCTCTCTCTGGTCCACACCGGCAGGGCGACAATAATTCAGGTGCAGGGCTCCCAAACCACACCCAGGGGGAGCTCTAATCCCTCAAGAGAGCGATGAAGACTTGGGGCTCCTTGTCCATCCACTCCTTGGAATAGATCTCTGCTGTCCTGGTGGGAGGTGGGCGGGAGGTGGGGGTGTCATCAGCACTGGCGACTCATCTTCCATCACTGTCTGGCTGCACATGGCAGGGCAAGGCCGGCTGGGCTGACTCCTTCTGAGGAAGGAGAAGGTGGGAAGGAGGAAGCCAGACAAGGCTCACCCTAGGCCTGGGGCATGGGAGGAAAGGGAAACCTAAGTTGGAGGAAACTAAGGGCAGGCAGGAAGGAGGGGATGGACATCACAATTAAGGG
AAAGGGCCCACTATGCACATGACAGCCTGCAAGAGGTGTGTGATCGGTCCAGTGCATAGAGTCACCACATTCAGGAAAGAGGGTGACACAGCAGCAGCTAGTGGCCCCAGGCTCCTGGGCACAAATGACTTTCCAGAAACCACCCGGGCGCAGACACCGTAGTGACCACCAGGTGACGCCACGCGCCCAGAAACAGCAGTGAGGCGGCTCGGTGCCGGGGCTGCGGGGCATTGCAAGCTTGGCTCTACCATGACATGCCAGGCACGGGGCCAGGGCCCCACGGAAGGCCCCAGAGCAGATAGGCCAGGGTTCGATTCTGGCCACCACTGCCTGGCCATA
TTCCAGAGAGGTCAGGAACTGTGGACAATTAAGACCAAAGAGGCTGAGAAGAGCTCTCTGGTTTCTGGCAACAGACGTCGCCCAGACCTGGAGATTTCCCAAACCCCCAGGAGATGAGGCACTGAGCAAGCCCGACACCCGGCCCTGCCGACGCGAGGTGGCGCCGCACAGCCAGGAAGCCCGAGGCGGCGCCTCCGCGCACCGCTCCCAGAGCCCGGCAGTGGGAGGTTTTCCACCGGACCTCATCCCAGGCGGCAGGCTCTGCTCAGCCCCTGGCTTCTTGCTGCCTTCCTAGTCGCGTTTGCTGA
ACGGCCTTGGACGCCACTGATGTGAGCCTGTCTGGGCTGGGGCAGAAGGGGCCAGCGTCAGGTCCTCAGACAATTTCCTCCTGGTAGCCTGGCCTGAGGCCCACCCAACCCAGGGAGCCGGCCCTGGCCAGTTGCAGCCAGTACCACCTGGTGCCCAGCAGAGGGCAGCACAGGCCACAGGCTGGCTTTTTCTAGGTGAAATTTTGCTACAACGTGTAGCCTCTTGGGTTCGGTGTCTCCCCTGTACTTCTTTGCAGGCCGGAGAAGTCCCGGACATTATCACAGACACCCTGCCTCATC
TGCCAACCCGCAGGGAAGCAGGGCTGCCGTGCCCCCTGCCCAGCCACACTGCCAGCACAGACCCCATCCTCAGGCGCCTGCAGGGAGGCCACCCACGCCTTCCTGGGTGAGGGAAGCCCCTGAGCTAAACCTCACTGCACTCTGAGGCCCCAAGGGCCAGGCAGCTGCACACAGCCTGGGCCACGTGGGGGCAGTGCGGCTGCACCACGGAGCTCTCGGGAGCTGCTGACTGACCGGGAGGACCTGCCCGACACAGCCATGGGATTTATAGCCGCAGAGAGAAGACTACAGAGAGACGGGCCTTCGCCCTTTCAGCTCTCCCTTGTCAGGCAGGCTGTG
TGAGCTGTGATCAGAGAGGGAGACAGCTGCCCTTCCTGCTACCACGGCCCTGGCCTGGACAAGTAGAGTGTGACCCTCCTCACAGCCAGCAGGGCCTGTCTGCAGGACAGCCTGGGAGTACAGAACTGTCCTGGGTCCCCCGTTTGGTTTTCAGGCCCTCTTCCTGGAGCTGGCTGAGCAGGGTTTCCAGGCATCCAGCAGGTGGCACTGTCATCTGGGCTGGAGCATGCAGCCAGCAGTTCCCTTTTGCAACTCAGTTGCCTTGGCTAAGGCCCAACCAGTCCCAAGTGCTCAGGACAGAGGCTGGACGGGCTCCTTCCTGCACCCCTGCTCTTGGGACACAGT
GCCGCAGGGCGAGGAGATGTCGGGGCCGGGAGGGCCTGGGGGAGCGCCTCCCAACCAGGTGGGCAGCAGCGTCATGCAGGCCATGAGCACAGAGGCCAGCACGTTAAGAAGGAGCAGGAAGCGCAGCAGGGAGAAGTAGGACTCCGTGCCGGCGCCAAACTGGCCTGCAGGGGGCAGCAGAGAGAGGCTCAGGTTCCTTCCCGGGAGCAGGACCAGCCCCTCCTACCCCTGGACTGGGGTCCAGCCGCGCCTTCCTTTCTTTCTTTCTTTTCTTTCTTTTCTTTCTTTCTTTCTTTTCTT
AGCAGGGCCGGCTGGCAGTTGAGGCCACAGCCCCCTGAGCCAGCCCCTCCCTGGACCCCAGGTGGCCAGTAGCAGATCCCCGCCCCGCCCTGGCTCTGAGATTGCGGTCCGAGCTGGTCAGTGCTCACCCATGGGGATGGGGGCAGAGCAACCTGTGGCGGGTTTGTGAGGAGTGTGGCGGCCTCTGCTGGTGGCGTATGCACATAGCTTCGCACTCCAGGCACCTTGGGAGATGCGAGGGAGCCCCCAGACAGCATCTGAACCCCGGCCTCAGCTTTCTGCTTCCTTCCATGGAGGCCCAGGGACTGGATCTGGTGCCAGAATCAACTTCTGTGAATATT
ATCCGCCCGTCTCGGTCTCCCAAAGTGCTGGGATTACAGGCTTGAACCATCGCTCCAGGCCTCGATAAATGTTTAATGAATAAAACGATGAAAGGACCCGTCGCCTCCTAAATGCAGATCTCGAGGGAGCCTCCAGGTGGCGCTCGCCGCTCGGAGAAGCAGGGAGTCGGTGCGCCGCAGCTCCGGCAGGCGTCTGGGAGGTGGTCGCCTCCTCACCTGCCCAGGCGGCCGTCCCCCGGGAGCGGGTGGCGGTGACCTCAGGACTGACGCACTGCCTCCTCCGGGCGGGTGCGCAGCCTGCGTCAGGGGCGCTGTTCTCCCTGTGCTCTTGGACCCCGCAGTTGTTTTAGGAACATTCACTGGAGAGCGAGAAGGGGGCCGCCTTCCGGTGCCCGGTGGGCAACACCTAAGCCGCGGTGTTTACTGGTGAGGGAGTCGGCTGTCTGCTGGCGGCTGTGACAGCTGCAACACGCCACACAAAGAT
TGAGCTTAGCGTCATAGGCTGTGAGAGAACAGGGTAGCAGAACCACACCTCTGTCCACCTCCAGGCTGAACACCAGGGGCTTTTCCCATCAGGGTCTCTGGGTCCACCTGCAGGTCAACTTTGAGAAACAGCCGCTGCTGCTGCCCTCTAGTGGCGATTCTCGGAACGGGCACTCGGAGAGCGAATGCTGTTTCTTACCTCACTGCTGGTGGGAAAATTAGATGATCAAAAACGCCACAAATATCTTTGGCTTAACCTTGATTCAAATTAAGGTCAAAA
GGCTGCCTGTGGTGGGCTCCAGGGTGCGGGAGAGGACCAAGGGGGGCCAGAGGCGTGGGCAACGCCAGGGCCACCTCCAAGGCCCAGCCAGCTCTGGAGCTTGAACTGTGTGAGGTGGAGTGCCCTGCGGTCACCAGGCCCTGCCAGGAGGTGGCGGCTGAGGACGGGTGATGGCACTGGCTGGCCTGGTGGCAGCTGGCACAGGAATGCATGGGCTTACGGGAGTTCACTGGGTGGGCAGAGGGATCGGCCACACCAGCACAGTAACAGCTGCACAAGCAAGGGTCTGA
TCTTCTCCTTTGAACCCCTAATTTGCTCCCTATGTCCCTCATGGAGCGTGTAACCATCCAAAGGTTGGCCCAGGGATAAGGCCAGGAAGCACCAGCTGCTTGACAGTAAAGTCGCTGGTCCTACGTGTGGGCTCTAGGGGGCGATGCAGTGTAAGGTCTGTCCTGGGCATAGGCGGAGCGGCAGTCTTGCTCCTCACAGAGCTTTGAGGAGCTGGATCAAAATTGTGCTCCACAGAGAGAAGATACCGGTGTCGGGAAGCACCAGTGCCCTGAGGAAGGGCCATTTCCAAA
GTGCTGGGATTATAGGCTTGAGCCACCACGCCCGACCTCTTCACATATATTTGATTAAAAAAAAATCTTGGAGACAGGGAAAGAAAAGAGGAGACGAGGAACAAAAAGAGAAAGGACTCAGATCAACATCCCCAAACGCCGCAGCCGCGACAATCGCTGTGGCCACTAGGTGGCGGGCTTGGTCCGCATTTCAGGCTGTGCGGCTCCTGCCCGGTGGGCGAGGCCTGGTCTGCAGGATTTCCAGGCTTTCTGTCCTGAGCCTCCTGCTTGAATTACGCCTGTGACTTTCAACACACGCAACGCCGTCCGGGGAGG
CTTGATAAATACCAGCAACTGTAGCGGTGAGCCCACTGCCTCTACTGGGACAAGAGCTATCATTCGGGGCTTGGCAGGAAACACCTGTGCAAACCCTAGAAATGCCATCCCCAGGCAGGCTGCAGCAACTTTATGCCCCAGCAGATGGCAGCAGCTGCAGACACATCCCATGGTGGCCCTGAGCGCCTGCTAAGGGGAGGGAGGAGGGATGGGCTGATGAATGAGAGGCTCAGACTGTTATCCTCTGGATCACAACAAAATCCTGTTCTTTCCTCCTGAAA
CCCCGGGTCACGCCACCCACCCCAGCCTGGGCCCAACCCCACCGCACCCTACGCCCTCTCAGGGCGGCCCACGCGTGTTCCCGGAGCAGGGTGGCGAGACGCCTGCCCGGCCGCGTGGGTGGGAGCCCAGCCTGAGGGCCGGGGCGCACCGTTTGGGCGGGGGTCGCTGCTTCTCTTCATCTCCCAGCCCCCAGGGTTTGGGACCGACATTCACTAGTTTTCGAGTTGCTTCCTGAGTAGTTACTGGAGCCGGAGAGTCAGCTCCATTTTGCCAATTGATTGACGTGCGGAGTTTGAATCCTAGCGCCCCCATCTCCAGGTCCAGACCCCAGACGCGCCGCTCCCCTGCGGGGTTTGGGCCCACAGCCTTCGGGCAGGGGGCGCTGTGGCGTAGACGTGCAGGTGGGCCCGGCGGGTGTGCAAGAAGTAGCACTGTGGGTTGGAACCTGAAGGTGCCTGCCTGGTTTCAGGCTTCTGAACTCCCAACGAAAGGCTCGGTCCGTCATTATTTCTTTAGTGGCCTTGGTCCCACTGCCAGGGAGGTTTTTCAGGTCCGAACGTGCAAGGCTGCCCGTTGTGTCACTGCGGAACTGATGGAATCCCCTTATTAGGACTGAGGTGACCTAAAAACCGGCTGTTCCGGGGTGCTGACGGGTGCCGGATCGGGTAGGGCGGGGCGCTAAACACCTGTGCACAGATGAATGCTCTGCGTTCTCACGACCTCTGCCCTAGC
AAATGAGGGTCCTCACTCAGCTTTGGAAGTAACAGAACCCTTGTATTACTCTAAGCAGAGAAGCTGAATATATAAACCAGACCCAAATGCAGCTGCTCAGCAGGCCTCAAGGTGGAGACTTGCACCCTGCTTCCTGCACTCCCTACCCCATCCTCTAGAGGCACCTCCCAGAAACCCAGGCCCTCCAGGATGGACCTTGCATGAAGGTCCCTGGATCCCTGAAACATTAAGGTCTCTTCGAGATGTGAAGTTCCCAAAAGTCTAAGATTCCAA
GGCACTCAGCTCACCTGAAATTCTGGGCACAAGCCGCCTCACGACGGTAGTCACACTCCCAAGCCAGCTCCTGCTGCAAGGCCTGCAGGCTCTGCTCGGCAAACAGGCCTGTGGGGGAGGTGTGTCAGCCAGGGAAGGGCCCCGAGCGCCCACTGGTGGATGCCTTCTCCTGCCAACCCTCTCTCTCCTGTCTCCCGCGCTGTCCCTCACAGCTCCTACTCTAGGCCTGTGACCCACATCTGTCCCTCTCCTGTCTCCCACGCAGCTCCTGCTCCTGCCTCTGACCTGCATCTGTCCCTCTCCTGTCT
TTCCTTTAAGGAGATCATCAGAATCCTAAATGGCAAAAAATGGCAAATCAGGGGAAGAGTTGGAGCCCAGCATTTGGGGACACACACACACACACACAGTCGTCTTGCCTTGCAGAAATTGGGTTGCATTACTCCAGTCTGCCACTGAGTGGCACCTTTGGGCCATGCACTTGGCTCCAAAGACATTTCTCTGAACAGCAACAGAAAAACATGTTTAACCCTAAAAAAAAAAAAAAAAGAAACAAGTACATCTTACTTTGGA
TGTCTCATTTCCTCGTGTAAAATGGGGAGGATCTCCGTAGCACCAACCCACAGGGGTGTTGCAGGGGTATGCAGACGGGCCGGAGTGGGAGGGGCCCTGGAAGCTGTGAGCAAGGGCAAGGACTAGGGGCTGCTGCCACCTAGAGGTCACACCTGGCACTTGGCCAGTCAACTCCACCCTCCTGCCCCCTCCCCAACTCCCATGCCACCATCAGCAGGGCTAAATAGGGGAGGGGGCTGGATCACATCTTTGGCTTAAACTGTCTCCCACTTCAAGGCCCACCCAAAGTAGAGACTGGCCAGAGAAAGGGAGGAGGAGCAGGAACTCCTGCATGTGCTCCCTTGGCCACGTCCCCGCAAATGAGGGACATATCTGACTCAGCTTCTCTGCCTCCCCCAAGTGAGGACCTTCAGATCCATGTCCCCATCCCC
GGGGAAGACCGCATAATTTGAAGCCTCCTGACATAAAACAGGCTGGTTGAGGGAGGGCCCTTTCTGTCTAATACACCACTCGTCGGGACAGGATTGCAAAGGGGGCCTGGGGAGGTGAGCCCACTGGAAAACAATGTGTGCGCGCCCCCTGCTGGCTGCGAGCAGAGGTCCCGCCTGTCCGCTGGGGGTCTTCAGGTGGTTCGTGTTAGCACCACCTGCTGCTGCCGGGTCAATTGACCCAATATTCACAGATCACCCCCCAGGTGTCAGGTACCCCGCCAGGCTTTGGGAGGGATGCAAAATGAGTGAAAGATAAGCTAGGTTTTTG
ATCTTCAGCAGTCTTTGTCAAATACTTATTTTAGATTTTTTTAGAAGAATGACACAGATCTTGAGAGGAATCCCTCCCCAGCCTCCTGTGCACCTGCTCTGGGGCTGGGGCCTGTGCTGGGTGGGCCTTGAGCGCCCCCTGCAGCCCAGCCCTTGCACTGCAGAGAGGCTCCTGTCTGGGCTCCCAGAGCATTTTCCTCCCTGTATGAAGTGGCTGTGTCCTGGCTCAGAATGCTTCTTTAGTGACACGTGACACCATGTCCTGCTGACACCATCGCTTGCAATAGTAAAT
ACGTACCTCGCAATGAGGTGTGAAAGTACCTAGGGAAGCGCCTGTCTTGAGTAGTCAGATCAAGAAATGGTACTCACTGCCTCTGGCCCACTTACCATCAGACTGGGCCAGGCCACTGTCTGCCTTCACGCTCGCACTGCTCCCCCTGTTGGCTGTCCACGCGGGCACACAAGGGAAAGTTCACTGGGAAGGGGGCTTCTCACACAGGGCCTACAGGGCCACCCTAAAGTCCAGATGCAAACCCACTTGAACCCTGAAGATCTATCCATCCTCAGGTGAAAATCCAGTATCAGG
GAAAGGAATATGAGCTAATAATGAGGTGTCTGGCTTGTTCCCTCTTGTTTGGGAAAAGAACACTCACTTATTCCAAGAGGAGGCTTTCTCACCTGAGCCAGGCTCACTCTCTCACCACGGCGCCCCCTGGTGGTGTGGGCTTGTATCCAGCGGTAGCCAAACTGCAAGACCTCAGCTATGTAAGTTCAGGGGTTTCTCAAAACCACCCTCAGGTTTTTGGTTTGTTTTTTGTTTTTTGTTGTTTTGTTTTGTTTTGTGTTG
AAGAGGGTGGGTCTCCTTGTTGTCGGAATACTCCTGGGCAAGCTCCTGGATCTGATTGAGGAAAGGGGTGCTACCACCTGCAGATTCCTGGCATCACTACCAATAGGACCCAGAACAAATCCCCAGCCTTCAGCGGATAACTGCCACCAGGTGGCGCCAGCAGCAGTGGACCTGGACAGTTTGGACTCCTGCAACCCTGGCTGTTAAATCCTCAGTCACGTAACTAGCCTGGCACTAAATGACCTCACATTTACACGATTGAATTTTTTGGACTTTACTTTCTGCGTTATG
AGATAACCATTTAGCAGCTAATTTAGCCAAATTTATTACAGCAGTTAGAGGTTTTTCATTTCAGCAGACGGAGGCAAGGACATGCCAAAAGTGGGCGACGTAGATGAGTGCACACTGCCCTCTAGTGGCCAGCCAGCCGGTGAGCTTTCGCGGGGCGCCGAGTTGCTGCGATCCGCAGCCAAGTAATAACAGCAGGTTTTCCACATTTCCGGCACCCTTTTAAACCATTCCCATCCACAGCACTTTATTTCAGGGGATGATTTACTGTGCTTT
CGCCCCGGTACCCCGCCCACGTGCCGCACGCAGACCAATCACCCGTGAGGATGCGAGTGTCGTGAAGCGAAGAGCGAGTGAACGCCGGGGACACGTGACCTTGGTAGCGCGTCCTCCTAGCTTCTGTTAGCGGGCCTTCTGGGGGATGCTACATCGCCACCTGCTGTCTGGAGGATCTTCTCCGCTTCCCACCCATTTCTATGGATTCTTAGGTTTCTGGGGGGAGGTCTGGACCGCTCACCTGGGTTCTATGTTCTTTTTGTTTTCCACTTTGACTTTCTACTGTGTT
TCTGGGCCCTGAGCAGGGAGAAGGGGCCGTGCTGAGGAGCCCATTCCCATGGGAATGTTTTCTTGGCAGATGGCGAGCTCTACACTGGAACAGTCAGCAGCTTCCAAGGGAATGACCCGGCCATCTCGCGGAGCCAAAGCCTTCGCCCCACCAAGACCGAGAGCTCCCTCAACTGGCTGCAAGGTGAAGTCCTCTTGCCACCACCCAGAGGGCAGGGATCCTGTTCACCCAGCCCTAGAAGGGGGCACTTTCCCCCAGCTTGGCCTGTCTCCAGGGTTCCTGGGCTGACTCTGAGCTCCTGACCTGGTCCCTACAGACCCAGCTTTTGT
AATCCTGAAGGAGGGTGCAGCGGGGGGAAAGACCACGAGATAGGCTCATCCTTCTGGTTCTCCAGCCCACGTCCCTGCTGGACAGGCCAAGGCTGGCTCTGCTGCGCCTATCACCCCCACCCTGAGCCCACACTGCCACCTGCCGGCTCGCTGCTGCCACTGCTCAAAGTGAACAAGTCAGGCCCTGAAGAATGAGGAAGCCCCTCCTCTCACCTTGAAACACAATACCCACCAGCACTCATAATTGCAGACAAAACCCGTCATTTTAACCCTG
ACTCAGCAGCTGGAACAATGAGCATCATGATCCTGAAGCGGGAATCTGGGCTACACACCACAGCATCACTACTCGGGCTGTGAGACTTCAGGGATGAACCCAGAGGCCCCAGAGAGGACAATGCAGATCACACTCTGCCCCCTGGTGGTACTCCTTGGACATAGGGCCAGCTGGTGGGCCAGGCTCTCCCGGCAGGGAACTAAAGAAAAGTGTGTGGCAGATAAGGGGAAATGAGCAGTGCAAGGAAATCTGCACGTGAGCCCCTTGCTCCATCTGCCTAAAGCTAGAGAAGA
GTCACAGAGCCAGCAAGCCTACTGATGAGAGTTTGCAGCACAGATGAAGCTAAGCGCCATCCCTGGCCTGTGTGCAGATGTTTCCTTGGACCAGAGATCCCACAGGGGTTCGGCATTAGCACCTTGGCAGTAGAGACAGTTGTGGCCAGGAGAGGGCAGCAGAGAGCCTAAGGCAGTCTCAAGACCTGCCCCAGAGACACCCTGCAGCTGCTGAGGATGATGTTCTGGGAGCGTCCTCCCAAGAAATTCAACTACAAGCTTACTGTTGAGAAGATATTGAGTGGA
ATTAAGAGCCTTAACCTAGGAATGGAGGAGCCCAGGTTCGAACCCACATGTGGGGCGCTGGGAGTGTGGTTCCTCCCAGGGCTGCCGGGTTTCTTAGCCGCATCTCAAGGCAGCCCCCAGCGGGCCGCGCCCCATCCTATGGCCGCCTCTGCCCTCTTGCGGCGGCTTCTGGAACTACAGGTCGCCTTCCGGTCCCGGAAGTGAATGAGGGGTCCCCCGGGGGCTGTGCTAAGGACGGCCTGTGGCAGGGCCACTCCACACCCCTCAGCGTCCGGGCCACACAGACACAGAACGCAAGAGAGAGACTGACCCACCCACGCACCGGTCCCCATAGACGCAGAGACCGAGGCAGAAATGACGGGATTGCCGCAGACCGGCCAGGAGCAGGGACAGACAGCGGCTCCGCAGACTCTGGTGG
GTGGAGAGGCTGTGTGGGGAGGGGAGGAGGGAGATCCTCTCTGCCGCCCCGCACCCCCAGGTGCCTTCCACCCGCAGCCCTGGTGGGAAGGACAGGGGAACCCTGTCCCCATGAGTGCACAGCTGAGGACACTGAAGCTCAGGGGGGCAGTGACGGACAAGGGAGAGGAGGAGCTGGATTTGAGCTCATAGGTGACGAGTCCCTCCCTGCAGACCCTGCCCGTGGGCAGTGTGGTGTTCTCCGTGCTGGCCGTGGATAAAGACATGGGGTCTGCAGGCATGGTCGTGTACTCCATAGAGAAGGTGAGTGTGAAGGGGGCCCTGACCGCCTTTGTGACCGCCAGGGGGCAGCATCTCCACAGACAACCCACAGGGCCTGAACGTTGGGGTGGGGACATTGGTCCTGCCTTGGCCCAGCCCTGGTCCCCAAACCGTCCTCTGGCCACCAGCCCCCCTCCCCGGAAACCTCGCCTTGCCCGCTTACCTAAAGAGGGTGC
GGAGCGCGACGACAGCCTCCGGTTCAACGAGAACATCACCTTCGGGCAGCTGGGGTAAGGGCCAGAGTGGGAAAGCGGGAGGGGAGAGGGGGGAGGGCCCACCCTGTGAGCTGTCACACCTGGTATCACACCCTGGGGTGTGATGTCAGCCTGCTCTGAGGCATGGGGTTCATCACACTTGGCCTCCATGCCAGCTCATAATTAATCCGCCTCCTACACGACCCCTGGTGGCCACAGTGCCACAGTGAGAGTTGCTGGTGGCTAATTAGGCAGCAGTGCGTTTTAGTTTCTGCTGACAATTCCAGGCAGGCCATGGTGGGCGTCCCAGAGACAAGGGCCCAGCTCCCCGGCCCTTTCCCCTGGGAGGCCAGCGGGTGACGCTCTTGGGGTTTCTCCTGCAGCACATTCACGCACAACATGCTGGCCTTT
GCCATTTTAACTTAATATTTTAAATGACATCTTTTCTTGTCCAAATGTTGGCCTCGAGTTTAACTCTGGGGGTGGGGTGGGGATGGGTTGGGTATAGTGTTTCCTGGGACATGTGGACAAGCCGCCCCCAGGGGGCGCTCACAGCCCGTCTGGGCAGCACCATGTTGCCAGCGATGCCTCCTGGGATGCAGTCTGCAGACCCCTCAATGAGTGGTTCCCAGGAGGGGCAGGAGAGACTCTCAGGGCAGGGTGGCGGTGGGGATTGGTGTGCTGACCTTTCAACTCCACA
CTGGAGGAAAAGTGTCATCTGGACACTATGTCAGAAGTCTAGATTTGGCGCCCTCTGTGAGTCTGAGGGCGTCTCCCCTTCTGCACCCGGCCACCCCCATGAGAGGTCCTGCCAAGTGGGTGAGCTGCGGCGGCAGGCAGGGGTGCAGTGCCCATCATTCACACTAGATGGCGCTCTGACATTGGACAATCCTCTGAGCATGTGGCTGCCTAGTGGCCAGAGGGCAGGGCTGGATGGCTTTGAGGGGAGGCTGGTCTCACTGGACCTGACACCCCGACCTAGGGTAGGCCAAGGGGCGCCGGAGATGTCAGAAGCCAGGC
AGGTGGCTGGTTGCTCTTTGAGCGAGCTCGGCCTCCCTGGCATGCACAGGCCCCAGGTACTAACACGCTGCTCTGAGTGAGCTTGTCCTGCCTTGGCTGCCACCTAACTGCTGATGGAGCAGTGGCCTTAGGAAAAGCAGATGGTGCTGTAGCCCACCTTTAGGGTAGAAGAAGTGATGTACCATGTCCGGCCGCTAGATGGTGACTGGTGCACCTGCTCCAGGCATACCCTTGCAGAGGTGGGTGGTTGCTCTTTGAGCCAGCTTGGCCTTGCCCGGCATGCACAAGCTTCAGTGCAACAACTGTCCTACAAATGGAGCCACAGAGAGGAAACAAGCAGCAAGCTCAGGAGCAGGGTGTGCACTGCCTTTGGGGCTCCAGTC
GCACGAGTACTATATTCAAAGTGACTAGCACACCAGTGGTGCTTGGTAGGGACTAGCTAAAATATCCTCATTCCGACCTGGGAGCCACAGTGATGGCGCACATCTGCCTGGCCCCTTCCTGTGGAGCAACACTGCCCTTCAGTGGCTAAACAGTGAATGACAGGTGTGCCGGCTGCTCCCACCCAGCCCTGCATTCCACACGTCAGAAGAGTTGTTTAAGGGTCAGACCTGCCGCATGTACTTTTCACAAAGTTGGAGCCCTACCTTGGCCAGCAGGTGACAGGTCCCACTGTCCCCAGGACAGGGCGAACTCAAGGCCAGTGGATT
CACTACTGTATACCCAACCTCTAACATCACTCCTGTCCCAAGGGAGGTGCTGAGTCAATATTTGCTGGATGCCTGATTCAAGGCCTGCGGTCTGGAAGTTCTCCGATGGTGGAGCGGCCCCTACGGCCACGCCGCGGTCGGCCAGGAGGTGGCGCTGTGACTGCAGAAATGGCGGGCTCCGGCTGCCCGGCCTCTTCTCAGGAATGAATGCACCTGGGACTTCCCGCTTCGGAGGCAACGCGCTGCGGGTGGGGGGCGCGGAGGTACGGCC
TTAGAATCTCCTGGGGCGCTTGTAAAAAACACCAAGGCCTGGGTCCCTTCCTCAGCGCAAGGAAAACCTCTAGGGCTGGGGCAGGGCCGTTGACTCAGGGTGAAGATCCAGGACCACTAGGTTGGTGTCCACGGAGAGTTGGTATGCACACCGCTAGAGGGCGCAGGAGATCACTCGGCCCCGAGGAGCCCTTGGTCAAGGCACCTGTAAAGTCACCCAGCCCTCTGGCGGCTTCCCGTTTACCCAGGGCCAGCACCGAGGGCATAAAGGGCGTTCTAACCCACATAACAGAAGACATTGCGTTGCTATTCTGTACTTTTGTTAATTAG
TTTCCCTCGTTCATTTGAAGTCTAACCAGTATTTCCCCTTTAAATTGTCTGGGTCCACAGGGATGGGGTCGTGCTTCTAAATGCCCAGTGTGGAGGGAGTGGGCCGATCTCTGCACAGCCGCTGTTCCTGCTCTTGGCCACTTGGTGTCACTGTCGAGTCTAAAACTGCGCAGCCCCACGGACACTGATCATTCTGGCGCTGCCCTCAGTTGGCCCCGGCCCGCCCAGAGTGCGTGCAGGGGCCTGGATCCCACAACCCAAGACGATCATTTTCTTTTCTTTTTGAGAC
AGGACCCGGCGCGAGCGGCCTCTCGGCGGAGCTGGGGCGTCTGAGCGCGGGCTCGGTGGGTCCGCGCGGCGCGGAGCTGGGCATCGGGGCGGGCGCTGGCTCCTCCGCGGGCCGCTCCTGGCTCTCTGGCGCCCTCTGCTGGCCGCTCGCGCGCACCGCGGACACGCCGGGCCCTGGCCTGCGCTGCGCTCACCTGCCCCGGCCCAAGCGGTCGCTGTCCCCTGCCTGTGGCCATACCCGCTCTGACCAGGCCCTGCCCCTCCTCCCCGCTGCAGCCAGGTTGCACCCCGATGGTCTCCCTCCCCAAGGAGGAGAGAAGA
TCTTCCCGCATCTCTGTTGACCCCAGAACTGGGGAGCAGGGCCCTGCTTAAGCCCAGGGGGACACTCCAACATTCCCTGAAGATTTGTCTCCACGCCCACCTCGCAGGCTCAGGCTGCTCACCTGTCCTGGACCGGCTGCAGCAGCACCACCTCCAGGCCATCCCAGAGAAATGTATTTTCAGAACCCCACAGTGTGCCTGGATGACCTGGTTGGGCTGGGAGGCAGGTGGCAGGGGCCCGGCTGACACTGCAAGCCAGTGGCCTGGGGAAGCTCACCTCACCTCTCTGAGCCCCTGTAAAATGGGGATGTAACACCTCAAGGCGG
GTGGCCACAGCCCCCGTTTCCTGCCTTTCAGGGGTGGGAGTGGTAGGGGAGGTGGCATTCCCGCCTGCCTCCAGGCTGCACTGGACACAGAGCACTCCCGTTCCCTGGGCCCTGGATGAGGATTCCTGCAGCCAGCCTGCCGTGAAGTGGCAGGAGTCACTTTCCCTTGCCCAGCCTTAGTTTCCCCATACGGAAGTGGGGATGGGTGGGCCTGCGGCCTAGGCACTCCTACCCCTCTGCTCTCTGCCCGACTCCCATGCCCAGGTGCCTTCGCACACCCTGCCCTGGGCGCTTGGCAGGCCTCAGGCCACCTGTCCAGAGTGGAGTGGAAAAGGGCACAGATGGGGCCATGAGCGGCACTGGCCTGGGCGAAGGCGGATTTTCCCTGTGCAGGAGCCCCGGCACCCGGCTCTCCGGTGGCCACCAGAGGGCGCTCATACTCAGACCTCCAGGAGCACTCGCAGGCCCCTCCCACATGCCAGCACTCAGGGGAGAAGGGGCGCCCTCACCCCTTCACCCTGGGTCATGTCCCTGAGACTGGGGTTCAAGAGCCTCCAGAGAGGCCGGCTTGGAACACCCCAGGCCCAACCCCAGCCTCGGAGCCATGTGGACACTGACTACCCACAGCCACCACCCAGGGCAAGTCCAGCTGCCTGGGCCCATCCCCATCCATGGGAACCCAGCAGCCCCTTGGCCAGACCTCACCAGGGTGAAGCTGGACTGGAGGGGGCGGGGAGCATGACGCAGGGAATATGGGCCAGGTGAGGTCGCCCAGAGGCAGGGAGGGTTCCGCACCCACTGCGTGG
TTCCCCTACTCCAGATATTTCCAGCGTGAACCACCACGCGGGTCCCTAAGCCTCGCGGACAGCCGAGAACCGTGGGGCTGGGGGCGGCGAGAGGTGCGACGGGGACCAGGCCCCTGCCCCATCCCGCCGCGAGGAGCGGAGGGGGTGATGTCACCCGGCCCGCGCGCCCCCTGGCGGGCGTCAGGCCCCACTGCTCTGCGCTTCTGCGTCCTGGCGGGTGGGTGACCAGACTGCGTGTCAGACAGACCCACGCCACTGCCCCGTGTCCGGGTGACCTTGAGCCAGGCTTGTTCCGTCGCGGCGCCACTCATCTGTAAGGCAGGGATAGTCACACTTG
TGGGAAAAGAACTGGGCAGGGCCCTTCCCTGCAGATGACATGGCTGACTCACAGGACCCCTGCGCTGTCCCACCAGTTCCAGCCACCTGGCAGCTCAGCCGCCTGCCTGCCCACCCTCCATCTGGCTGACTCAGTCCCACCTTCCAACTCGGACGTGTGCTGCCACCTGCTGGAGGCCAGTGGCACAGCATCTGGCGCTGGGTAAGAGGGCAAGAAGTCCGGACTCCTGGCAAAGGCCCGGGCATACCCCCTCTGTCTACCCTGCAGTGGGATTTCCTCTGAAGAGAGCACAGTGAGCAGGGCAAGCCGTGGGTCTGGTGGCCC
ATACAGAGGCTCTTGCCTCTACCCTGCCCTACCCACCCCGAGGCCCACAGTGCACCCCGTGGAGGTCACACCTTCCCCCCCGAGGCCCACGGTGCACCCCGTGGAGGTCACACCTTCCCCCCCGAGGCCCACGGTGCACCCCGTGGAGGTCACACCTTCCCCTCCAGCAGCTGTTCTGGCCGCACGTCCTGGGTGAAGATCTGCTCCCCAGAGCGGCAGTTGGCCAGAGGGCGGTGGCTCAGGTTGTCTTCAAGGAGAGAGAAAAATGGAATGGAAAGGTGGCAGGAGGAAGGGGTGCCCACCCTCGGCCTCCTTACTTGCACCTCTCCTAGCCAACCCAGGTCCCCTGACCCTTCCTACCTGCCAGGGACGGCGGGTGGAGTCCTGGCAGCACCTGGTCCTCTCCAGCAGAGGGCAGTGGCTGGAGGAGACAGGGCAGGAGCCAACTCAGCATTTGGGGAACTGGCAGTGGGGAGTGAGCCCTGACCTGGTCCGTGACCCCATCATCCTACCTGGGCGTTCTCAATCAGGAGGCCAGGGCCATGGCCATTAGTGCCCTCAGAGCTCTGCCCGCTGCCGGCACTGCGGATGCTGCCCACGCTGCCCTCACTGCCCACACTATTCCTGTCACCTGCTGTGGGGGGCAGAAGCCAAGGGGTCAGAGTCCCAAGTGTCGCTCTGACAGCTGTCTGGCAGCTTGCCCAGGCCACACGCCCACACAGTGCCCAGCACTGCCCCCTGGGAGGATGTACCTGGGCTGTCTGGGCTGAGGCCCACCCGAGGAAGCTGGCTGTAGGTAAGAGGGTGCGGGGGTTCTTCGGCAGGAGGCTGCGGTGTCCGGGAGAAGCCTGGGCGCAGGGGGGTG
CTGTTCACTGGTTACTGGCCTGGGGCTCCGAGCTGCTAGGCTTGTGGGAACCCCATGACAGGGGAGAGAGCCAGTGGCAGTTCCACCGGGAGCGGGGTCAGATTTGTCGCCAACCCAGGTCAATGCTTGTTGTGCTACAACGGCGCCACCTAATGGTTGGTGCTGGTTCTGACATGCGTCCCTGGGTCTGAAGGGACACCAGCAGCTGTGTTGGGCAGCCTGTTTCTAGCCACTCTGTGTAAAGAGAATAAAGGATTCAGGACTGGTGCGGATTACCGTTGATCAGCTCCTTTCTCAGCTGAAGC
GAAACCTATTGGCTAAGGTTGTACTAAAGGCAATGACCCTGCACACCAGAATCTCGTCCTTCTTAACATCACCCTTAAGCCAAAGCACAGTGGCGTGTGCATTCTCATTCCTGGACAAACTCTGCCCCCTGGCGCTGACTCACACACTTGCGCACCGGCGAGGAGGGTCTCCTTTGTTAGGTTTCCTCATGGGACAGGGATAGAAGAGCCTGTCACCCCCACCTGCCGTCTCCCCAAACCCCTAATTGCCATCAGTCTGCTCCACACAGATAATCCACCA
GTCATCTGGTTACGAGGGCAGGGGCAGGCTGGGGTGGGGCTCATGCGCCCCGGAAGCACCCTGGCTCCTCGCTCTCCCATGCCTCTCCCTTTATGTCCTCTGCTGTCCAGCGCCTGGGCCCCGGCCCTCCCTGGGACACCATCCTGCCCTGCCCGAGTCGTGGCTCTCCAGTCTCTTTCGGGGACTCGCCCCTGGCACCCACTAGATGGCGCTCCCGGCCACTCAGCTCCCCCTGCCTCGCTTGGGGTGGTGCTGGACGTCGGGAGCGCTGGCCTCTGCTCTGCTGATTTGCAGGTGGGAGTGCAGGGTGAGCCCGGCGCAGGGGATAGGAGGTGGGGGAGTCGAGAGCTGGAGTCAGGCGCCGCTCACGCTGGGATGACGGAG
ACTCCACAAGGACCCAGCAGGGCCCATGGGCCCAGGCCAGCACGGAGGGGACTCATGCAGATGCAGAAGCCAAGCTCCCCAGGTGGCCCTGGCATGCCTCCCCGCAGGGCTCCTCCTCAGGCCATTCCTGCCACCCTGAGTCCTCTATCCCAGTGACCTGCATCAGGCTCCTCCTAGTGGTTCCCACAGGACACTGACCAGGCTGCGGCAGGCGCATACTTGCACTCCGGGCCTTCTCCCATGCTCTCCAGCCCCCAGCCCCACAAAGCAGGCTGGATGTGGTCCTCATGCCCTGGGGCTTGGATGGGGGCCCCTGTACAGATGGCAGTGACAGCATC
AAATTTGCAAAGGAAGCTTGGATGGGTGGTCTGGACCCTTTGGTCCCGTGAGACGTCCTTTCCTTGGGGCAAGGGTGGTGGTTCCATGATGATGGTGGGAAGGGATGAGGGCTGGCCAGGACAGGTGGGGCTGCCCTGCCACCTGCTGGCCAGACCCACCTCGCCTATTCTCCTGTCACCGGTCCTTCCCTGAGGCAGACAAATGAACTAGATGAGCTTGTTCCTCCTCTTTGACACTCTTAGGTTGCATGCAGACTCAGGTTGGCAGAAAGAGGTAAAGATCTGGGGGCTGGGACAGGAGAGCCCATTCCTCCTCCTGTGGAGGGCCGGAAGTAGGGATGACAAGGACATATCCAGACCCAAACGGGATACATGGCAGCCTGCAGGAAATGCAGGCGGGACAGGGGAGGGTGCCAGAGAGGTGCTTGGCACCTCTGTATGGCAGAGGTTAAGACCTTCTGGGATGGATGCCCATGCCACTGG
CAGAAGCTTCCAGTGGCTCCCCATGGGTCCTTGCCAGGGGCCTCCAGGGCTGGACCCCGTTACCCTACAGACCTCACTACCCAGCCCTCCCTCTCACTCACTGCTCCAGCCCCATCAGCTTCCTTCTGCTCTTCCAATGCGCCAGACACGGTCCCACTTCAGGGCCTCTGCCCTAGCTGCTTCCCCTGCCTGGAGCCCTCTTCCTCCAGAAATCCCCTTGACTCCCCCCTCATCTGCTTCGGGTCTTCACCCCGACTCGCAGTGACGTCTCCCTGACAGCCATCCCTCTGCACACTCTGGCCCCTTTCCCGGGTTTATAGAAACTTATCTGTGCCACGCTCACCAGCACAGGCTCAGTGTCTTACTTCTGTATCTGCACATTGTCTGTCTCCTGCCTCCTCCCCCAACTAGATCTGAGATCTATGAATGGCAGGAACCGCATGCATCCCCACGTGGCTGGATTCCCAGGGCCCAAACTGCCACCAAGCACAGAGTGGCACTCTGTAAACATCTGCCGAATTAATGAAGGTCCAGCTTGTGTTGTGTGACTCCAACAATGGGTCCCAGCCACGGGGGACCAGGACAGTTCATGCCACCCCAGCCCTCAGCCACCACTCAGCCTGAGAGGGAGGGCTGCCGGACACCCCGCCCTGGGACACTCACTCTTTGGCCTTCGTGGCCACCAGGAGGCGCAGAGGGCGGCGGGAGCAGAAGGACTGGTTGAGGATGGACTCCACCTCTGAAAACGGCCGCAGGAACACCAGGTCCTCATTGATGGAGTAGATCTTCCTCCCCACCTGCAGGCCAGCCACCTGGGTAGGGACGGCAGAGGACAGACGTGCACACCAGTTACTAAGCTCCTTCCCTCCTCACCAAGGAAGCTCAAATGTGTTCAGCAGAAGGGTGCTGGCCCAAGGGATCCAGCAGGACTGGGTGACTGCGTGCTGTCTGTGGTAAGCAGTTGAGGGGCACAAGGGACCTGGTTCTGCCTCATGAGCCACAAAGGGAAGCTCATGGGAGGGCAGCTGGGAAAGGTATTCCTCCTGAGGGGAAACTCTGCTGGGGCCTGACCCTGTTGTGTGGGGACACGAGGGTCACACCGGGGTGGCCATCTTATGTCTGTTAGGGCCTGGCGAAGAAAGATGAAGACCTGCTGACCCGAACCAAGATTCACAACTGCCTCCTTCCAACCGCTCACATCACTGGCAAGGTCAACCTAGCCGCTCCGGCCATGGGTATGTCGCTCCTTGCAGCCCAAAGCATTCCTAATTGCCACAGGGGCAAGCTGGGCTCCAGCCAGCACGGCAGGTGCATCTCCCCCACCCACCTGCACACGCCCCAGGCAAAGCCGGAAGGCCCCAGGGCTGAATCCTCGGCCAGCCACACCCTCACTCTCCTAACCTATCCTCCTGTAGGCTTTGCATCAGACAGCAATGAGCTTATCTTATTCAAGCCACTGTGACTGGTTGCAGAAAACTGAGACACCTGCTTTTTTCCTGTACCTCCCCACAATGTCCAGCAGAGGGCAGTGGTGGAACACACCAGGAGCACAGCCCCGGGACTCTGCACTCACTCCCAGCTACTGTAGCCACTGCAGACAGTGGGTCCTGGACTCAGTTTCTCCACGTGAGCAATGAGAGAAGAGGAGTCAGCGATCATTCCAGAATCTCCTGGGCTGGGCTGCCTCAAGGAGGGTGAAGAGAGACACCCCGCTCTGCCACCTGCACACGGTCCCTGCCAGCTCCCCCGAGGGCCTCACCTCAGCCAGCGAGCCCCTCTGGACGGACTTCACCACCACAGCCTTGTTCTTCTCCTCGATGTCAAAGCCATAGTCCTCCTCCTGGGGCAGGATCTGGGGGCCCAGGGCAGAAGGAACCCGGTCAGGGAGCGAGGTGGGCCTACGGCCAGCCCCACCGTGGCCCCCACAGGACCATGACCTCGTCCCAGGTCTAGTAGGGAAGTGGCCAGATCCAGGTGGGCGAGACAGAGCAAAACGCAAACAGCACCTGGCAGAGCCAGTGCTCACTCTGTGCCTGCCACTGGCTTAACGAATCACACGGATCCAAAGGTGTCCAGCCACCAAGAATGTGGAGTCAGGGAGTTTAGGGAGGAGCGGTCCCACCCCAGGGCAGGATGGCAGGCATGCTAGAAACAGGTCTGGGGGTTCCCCAGTGCGGGGGATACAGGGAAAGGCACTCATTCAGTCAACAGACATTGATTGAGATGCTGCCCATCACACGGGCCAGGCAGTTCTCAT
CTGTCCTCAGGGAGTCTGTATGTTGGGGTTGGGGTGGGGGCGGGGAAGAATAGACAATGAAAAAATACTTAAGGAAAATATGTAGACACCAATTGTCCTGATGGCCACCCCTGATGGCCACCAGAGGGCACTGCAACCACGCGGCCCTCCGTTCGTCTCTAATTCCAGCTCCCTTTCCGGATTCCGAAGGCAATAGCCAAGGAGGCTATGAATACGCAGCATAGCATCTGCTCAAGAATCAACGCGAGGAGGCATTGGCAGCAGTTTTTTCTCCACCCACTTTTCC
CTCCACCTCCAACCTGCTCAGGGACGACTACTGTACCTTCAAGGCCAGGGAACTAGCCCTCTGTGGTTCCCTAGGCCCCTCTGTCCTGGCCGTGGTGGATCTGGTGGAACCCACATTAATGCCTGGGTTCCAGGTTGGAGCATGTTTTCCAGCAGAGGGAGCCTCTCTGCCTTGGAGAAGACCCACCCTTCCAATCCCTGGCCATCTCCAGGACAGCTAGAGTCCCCGGACTTCACTCTAGCAACTCCCCCTCCCATGCCAAGCCATTTCTCTCTAATCCTCTAATAGGTCCTGACAATA
TTACGAGGCCCAAAGGGGTAGAGGAGTAGAGGCCCGGGAGAGCACCTCATGGTCTAAGAGCTCGCCCAGGCCCTGTCCACAGCACCAGGAGTGGCATGGCTGCAGCACAGGCTCTGGGCACCTGTGGCAGTGGAGGAGGCAGCAGCACCATCTGGAGGAGGATCTGGGCATTGCTCAGATGTTGCAGACAGGCACCAAGGCGAAAGTGAAGGCTTCCATGGGGGCCGAGCAAAGGCAGCTGCGGCCTCTGCTGAAGAAAGAGGAAAGCCTGAGAGCCTTGAACATGGATCCTTCTCCTCCCGGCTTC
CAACGTCTAGCTCATCCCTGCCTCCCACACCCCATTTTGCCCTTCGCCTTTCTCTGGGGGAGAGAATCCAAATCTCAGTTCCCAGCCTGCCCGGCTCGCTCCGTCGACCCCACGTCCACTCGCCCTGCCTCGCCGGGCGAACGCAGTGCTAGCGCGCCACCTCGTGGTTCCTTCGAGCTCTGCAGCTCCCCGAGCCCGGCGCCCGGCCAAGCCTCGGGGAGGGGTTTCCTCCGAAGACCCTGCCTGGCAGAGCAGTGTACAGGGGGCTGTATGCCCCTTTCCAAAGTCAGACTCGCGCAGCAGGCTTCCGGCAGTCCAAAGGGCTTTGAGAGCTGCAGTTGGCAGAAACAGAGGGCAC
GCCTCGTCTTTTCCCAATTTTAAATAGAATTTAAAAGGCTAGCTCAGGGGTTGCCCCAACAACCAGCTTCTCCTTCACAGTGTAGGAAATCCAGCCACCGGAAAGCAAGCTGGCGCTCCAGGATGCAATTCCCCCACATAGGCACCAGGTGTCGCTGTGGGCTTGTTGTCCCGGCTACCCCCAATTCCAAGAACCTTTTTTTTTTTTTCCCTCCCCCTTCCCTCTTTCTCTCTCTCACTCCCTCTCCCCCTTGGTTGGGCTTTGCCAACATATCGAGATGCTTTTCGCCGGC
ACTCCTACCTCTTTGCAGAGATGAAGAAGGAGAGACAGAGCAAGGCTGTGAAGGGCCTAAGCTCTCAAACCCAAGACAGGGCAGAAGCAAGACACGACTCCTGCTCTGCTGGCACCGAGTGCTCCTGTCCTGACGTGGGAGCTACTGGTCTCTAGGGGGCAGCACTCACCTCACTAACAAGGTGACAGCACCTGCAACCACTGGAGAAGCAACACTGGTCCCTGAGAGGGCCCGGCACCCCCCTTTCACGCCAGAACCCCGCACGCCAGCACCATAGGTGACAATGTCAGGTTTCATGCGACCGTAGCCTCCTG
ATAAATTAAAAAAGCAACGGCAGATCCCCTGGGTGCCATCCAGGCCCCCGGAAGGAGCTATTCAGTCTGTGGCAAAGCTTTGAGGTGGCTGGTACTGCTAAAAGCGGCACGTGGAGGTGCCCCCTAGCGGCCTGAGCTCTGTTCTGCGGCAGCCAGAGCACATGCGAGGAGAGCCAGACCACAGTTTGCAGCAGCACCATCCCAAAAGGCTGTTTTCATTAAAGATGTTTCATGAAACTAAGACTGGGTTCTCAAGATAGGGTAGTTATC
GGGTCCAGCCACAGCATCCATCGGCAAGGGGGGAGGGGCTTGCAGGCAAGGTGGGGACCTGCAAGGGCATGGTATGCGCGCTGGGTCTGTGGCCCCCTGTGCAGGGGTGAGTGGCTGCAGGGCCGAGAGGAGGCTGTGCAGGGGTGAGAGGAGGCTGTGTAGGGGTGAGAGGAGGCTGTGCAGGGGCGAGAGGAGGCTGTGCAGGGTGAGTGGAGGCTGTGCAGGGGTGAGAGGGCATGCCAGTCCTGTGGGAGGTGGGAAAAGGGGGTCCAGGGTGAGCAGCGGGCTCGAGATGGGGGTGTCTGCTGGAGCCTCTTCCCAGCTGCCCAGTGCGTAGACCTCAGGGACACCTTGCCAGCCTCCCCTCCCCGGCCTTCCCTCCACACCCCAGGCTGTGCTGCACCCTACGGCCACCAGACGGCGTGCAGAGCCCAGCAGGCATACAAGGCCTGGCGGGTGGAAAGGGGGCCTGGCCAATGGGCTCATTTGTTGGCCGGAGCAGGCAGTCAATGGCCTGGGACAGCAGAGGTGCTGATTAAGATGCCACACTTGAGTTAGAACCTCCTGCCAGCGGTGATGAGCAATTGATCAGCTTGTCAGGG
ATCTAGTTCAATCCCCTGTCCTGACACCCGTGTGCAGGTGGGTAGGTGAAGCTCAGAGGGGTGGGGCACCTGCTCAGTTCTCTTTCCCCATCAGCAAAGCCCAGAAAGGAGTTGGCCCGACCTGCTGGGGCCCAGCTCTGGTCCCACCAAACTTGCCATGGGAAAATATGTGAGGCAGTCCTGCCCTCTGGTGGCTCACAGCAAGAAGTGCCCTTGGCCCGACCCCTCCCAGAGCAGATGCGGGCAGTGCCCCAGGACCATTCCTCCCAGCCCCCACCTCAGCTGATCTTCATTCAGGTGGTCAATGGCCAGCACCTTCCTCCTCTCAGCCAGAATCTTCTTCTTCTTTTCCCGCTCAGTCTGCCTCTTCCCACTTTTCC
GAGAGGAGTGGATAGGTATTACAGGGTTCTTTGATGGCAAAGAACCGAGGAATCTTATTATCCCCACCTATAGGAAAAGCACCTAGGGAGGCTGGCTTTCCATGCAGAGGAGGAACCACCAGGGGGCGGTGCACCGCAAAGTCGGGCTGTGGTGGCCCTGCAGATGGCGGTGAACGGGAGGAGCAGGCTGGCTTTTCCAGGCTCCCGCTATCTAATAAGTGAATAGCATTGCTTTTCTGGGAAAATCTTTTTAAATGT
CGCACGCGGCCCCGGGACCCAGCTCAGGCAAGGGCGAGATGCAGACTCCACGCAGCTCCCCGGGTGGACGCGAAGCGGCCCCCGACAGCCCCGCCGCCTCCGCCGAGCCTCGCCCACTCTCAGCCCCAGCCACTGCAGCGCGCCCGAAGCGGCGCTAGGGGGAGCTCTGGCAACTGGCTTCGTGGATTGAAGCAAAACCGTGCAGCCAACCGCGATTTCCTTGGACTTGCAGGGGAAAATGGGGAGGGAGGAAACGCACTGTTCCCCCTCCTCGGCAGCTCCAGACTCTTCCCGTGGGAGGCCGATGAAGCAGCCCTGGGGG
CAGCAGGCACAGGGCTGTGGGGATCAGAGCACAGGCAGAAGTCACCTGACAGCAGGTTCCCGAGGCTTCAGGCCTGGAGGAGTGAGGACGGCTGTTGGGTTCTTGATTCCAGCAGAGGGAGGCTGTGCAGGGTTGCAGGAAGGACGGTTGGGGGCGCTTCGGGGAGGTACGAGAAGCAAAGGTGTTTGCAGCCCTTGGGGCCAGGCGGCGGGAAGGCCTGTAGACGCCAGAGGGCGCTCGTGCTACATGCAACTCAGGAGCTGCTGGCACCCGCCAAGGAGTGCTGAGCGCGGGGAGCCCAAACCACAGCCTTGGGGAACCCAGGAGGGGCCGGGCGGGTGCAGGACCCGCATGAGGGATTC
ACACCACCTGGCCAGCCTGGGAGGTTCTGTTTCTCAACCAAGATGGCCCCTCTACCTGGAGAAACCAGGCAGGTGGGAGGCACTGGCTGAGTGACCCCTCCACAATAGGCTCCTGGACAGGAAAGTGCTCTTTGTCCCTACAGATGGATGACTCTCTTCCACCACCTAGAGGCCCCAGCTGGTCTGGCCTCAAGAAGCTCTTTCTGCCTCCAGGTGGCACCAACAGGGAGAAGGTGGCACCAACAGGGAGAAGGTGGCACCAGACAAAGCACACAGCCCACGAAGGCTCTAAAATTATTGTTGGAACTACAGCCCACCAATCTACCTGGCAGA
GCCACAGCACCTAGCCACCTCCCTGGACTTTCACACACGCCCCTGACGCTGTCTTGGCCCCACCCTGCCATGTGCCTAGGAATCGCCATCTGCAGCTTGGGGGCTGGGGGTGGATCCAGGCTCCTCATGCTCTGGGACCTTCCTGCTGGTGCTGCAGCACCATCTGCTGGGCTGCCCTGACTCCTGCGGAGGGGGAGGAGTGGGGCGAGAGGGGTGTGGCTTGTACAGACTGATGTCCCCAGTTACCTCTCCTAGGGGACTGCTCTCCAGAGCCAAGTCCAGTATCTCAGCATTGGCTTTGGGCCTAGGGACCTGGGCTGGAGGCCCGACTCT
TTAAGGTGAGCAATGTGACAAAATGTGAAATGTTGAACATTTTAAGAAAATACAATGCCTTGAAAGCTCCTCATAGTTGTAGAGTATATTCGTGTTACTGCCACCTGGTGGCGCCCTTGCACTGCTCCACAGGTGCCCAGCGCAGTTTGTCAGCACCTTGCGGCTGTTGTCCTTTGTTACACGTTTTCATCATGGAAGGCTTTTGCAATGGCGCATCGCGTATTACATAGGACCACGTGTGTATATTTACACCATAAGTGAATGAAAGCCAAGAGG
TTCTCCCCTTCCATTCTCTACCTCTTTGCGATCAAACTGAGCACCCGGGGGTTTCCCAAACCCAGGGTTACCGGATCCTGAGCATGCGCGGAGGAGGGACAGGGAGCCGCCCACGCCGGGCTCCGCGGCTGCAGTTGCTGTTGTGGCCACAAGGTGGCACTAAGTCTTTGGCGGCCGCTGGCCTTCCCGACCGTGGAAAGTCGGGGCCGGTGGGGCTAGGTAGGAAGAGCACACTCCTGTGAGGTTGCCGGGGGCGGGGCTCCACCTGGACCCCTGCTCTAGAGCTGCTG
GGCCAGACCCAGGATCTTCCTCCCAGACAACTTGACTCCACAAGCATAAAGACACTGAAACACCTCCCTGGAACCTGTGTTTCCTTGCAAAAGTCAACCTGGTTCCACTTAGGTGTAGACCAGATGTCTGAGTAAAACTGGTTCCCAAGCCACAAGCGCGCCCCCTGGTGGTTGGAGAACAAGCCCTTCCTCTCCTCGCCAACAGTCAACTCTCTCTGCCGCCCCTAAAATCATGGCCCGCTAGGCTCAGACCTGGCCACCCTGAGAGGCTCAAGATCAACCATCTGGTGCCCACCTCTCTTCCTGCTGCTGGGCACTAGAGACCACATCCTACAGAGAAAG
CATGAGTGATGAGGTCATCCCGGTGCAGGAAAATCAAACTCCTATTTTTCAAACCCAATAAAGGCCAGCATTGTACGTCTGCGTAAACAGAGAGGCCAGACGGGCAGGGTGGCGGGAGGACCAGTGGCCCGCCCTCTGGCGGCCGCGAGAGACAGCGTGCCCCGCGCTCCACCAAGCCGCGACAGGGAGGCGGGGAGGGTGCGTGCGAACATGTAAGTTAAAATTAGATCAATAGTCAGCTTAGCGGCCTCAATCAATGCTTCGCAGGGAGAGCATGCAACCATCTATTTATAAGCTAACACCGGCA
ATTACAGGCCTGAGCCACCGTGCCCGGCCAAATACCCATATTATTAAGAGAAATGTTTACAAAAGGTTAGGACGAAGCCACCTTGGCTGCGGGAGAGAGGAATTGACAGCCATGATTGTTGGTGCGCACTGCGGCCGCCAGGGGGTGCTGGGTGCACGCAGCACAGAGACTGCAGCCTCCTCCAGTCGCCTCCCAGGGCCCTCAGCAGCTAAGTGTGCAGGAGAGGGTTGCAGACGCCAGGGTCCGTGTGTGACCTGGCTGCTGGAAACAGCGCCACTGAAAAATCAACAGGAGACTCCCCAGCCCTCCAGCCCCCCAGCTCATTGTAGCCTTCAAAGACCACTGGCC
GAGGGCGAGGGCTGCCATAACAAAGAACCACACGTTTGGTGGCTTAAAGCAACAGACGTTGATGTTCTCACAGTTCTGGAGACCAGAAGAGCAAGTCACGGTGTTGGCAGGGCTTTGCTCCCCCCGAAGGTTGGAAGGACGAATGCGCCTTGCACATCCAGCCTTTGGTGCCCTGCTGGTGTTCACTGGCATTGCTTGGCCTACAGACTCCTCACGCCAACCTCTCCCTCTGTCTTTACCCGGCCTTCTCCCCTGCGTGTCTGTATTCAAATGCCCCTATTCCTATAAGGGCACCAGTCCTGCTGGATTCCAGG
GTGGTGAGGGCTCTGGGGGGGCCTGGCGTGGTGTAGGCACAGGTTACAGGCTGGAGCAGCAGCAGCAGGAGCAGCAGACTCAGCAGAGGCCACCGACCAAACGTGCCGGGACCCTCGAGGCCGGAGGGCTGCATGTTGTGCAGGGCCGGGCAGGCAGGCAGGGGTGGCAGTCAGAGAGCCTGAGAGGGGCGGGCGAGGGGCAGAGCGCGACGATGGAGTCCCGACCCTCGATTCAGGCCACCTGGCGGCGTGGCCTCAAGAGGAGGGTAACGAAGTCACAGGGCCCCGCGAAGGATGTGCGGAGAGCGGCGGCACCGCCCAGTACGGCCACCAGGGGGCGCCCAGCCCTCCCGCCGTCATCCCCAAGGGCGCTCCCGCCGGCTGGGCGGATCCCTGTCCTGGGCGCCCACTCGCGGCCTGTCTTAGGGCCCTCCACCCTCCCTTTTACTCCTCCCACTGTCCCCAGGGGGCCGACCCAGGTGGCTCCTCTGCTG
AGCCACCAGATCAGCTCCCCCAACCCCCGGCCCCCAAAATGAAATTATTGCAAGATCTGCCTGGTTCTGCTGTTTGTTGCCTGGGACTCCCGCCCACTCGCCCAGGACCCAGCAACTGCCTGTGGCGCCTCGTCCTCCGAGCGCTCGCTCGCAGCGCCCCCTGCCGGGAATCCCGAGGACGCCGCAGGCGCAGGAAAGTTAAATCCCAACTCCGGCCGCGGCATCCTGGTACAAAGCAAGCAAAGGGCGAGGAGGTGAACGCGCTTCCCGCCAAAGCCAGGGGAACAGGGATGTGACCGCTCCAAGCCAGGCACCGGCCGCCGCGGGGAGCGAGCCGGGGGAATCACTCCTCCACGACCGTTCCC
CGCGCCACTCAGGAGACTAGCTCGCGGAGGTGGGGGAGGGGTGCTGCTCGCTGGCTTCTTTGGTTCTAGACTGACCTTAGGGGCCTCGGGGTGGGGGTGGGGGAAGCCTGAAGTCGCGACACAGGCTCCCTCTACCGAAGGCCTCTTTCCTTCATCCTTCCCAGCCCCAGACAAACAGGCAGAGTAAGCAGTATTCGTCTTAGGTGCCATATGGAAGATCTTATTTGTAGACTCGTGAATTTCGCCACCCATTCCTCCCCTTCAGCTGATGGCGCGATCTCCACCCTCTGCTCGCACCTCTGGCTCTCGTCCAGGTCACATCAACCTGCCAGCAGAAACCTCGGTGTTAGGCGCTAAGACTGTCCCCAGGGGGCGCTGGTCGTTTGGGGAGCGGGCGCAGGGACAAGGGTGCTGTGGTGTCTGGTAGGTTGGAAATGCCTTTGCTAAAAAGGAAAAGCCTCCCTTTAAGCTAGACCCGGTGGGCACTCACCCCCTTCCTTTCGTGGGACTTTC
AAAATTTAAAAGAGAAACACCCATGTATCGTGTACATTGAACGGTGCCTGGCACCTGCTCAGCTTTGAATCATTTCTCCCGTGATGTTGCCATCAAATCTCCAGGGAAGGGGAAGCAGGCACCATCACGGCCACCAGGGGGCGCCGCTGCCACAGCTCTGAGTCTCGGCTGGGCCGGGCTGGCATCTCCACCGCCCATCACCTCCCACCATTGTCCCCCTCCGTTTTCAGGCCGGGCCTCCACTTTCTCATGTCACCCACTCTGCTATTACTCCATGCTCCCATCCTTCCTACGTCCTTACTT
ACAGGGAAGACCCAAGTGGCCGTTGGGAACAGACTGGGTGTTAGTTTTTTAAATACAGAGGCATAAATAACTGTACACAAGGCAGTTAAATACACAGTGGTGTGACAGCACCTCCTGGTGGTCACTTGAAGTGGTGCACTCAGCAGCGGGTTCCATCTTTCACCCACTTGCCAGGCCTGGCGTTGAAGATTTCGTCTCCAAGGGACCAGGAAGGCCCCAGCTTGAGAGAGGAGGCTCTGATCAATCCAGGGTGCTACTTGGTAGGAGGTCA
AGAAAGGGAGGTCTTCTCCAAGCCCATTTCCTGGGAAGAGCTGCTGCAGTGAGGCTGTTGGTTAGGGGACTGAAATGGAGAGAAAAGATGATCTGAAGGTACCTGTGGGACTGTCCTAGTTCATTGCTGCAGTGCTCCCATCCCCCACCAGGTGGCAGCACAGCCCCACTGTGTCTTCCGCAGTCTGTCCTGGGCTTGGGTGAGCCCAGCTTGACCTCCCCTTGGTTCCCAGGGTCCTGCTCCGAAGCAGTCATCTCTGCCTGAGATCCATTCTTCCTTTACTTCCCCCACCCTCCTCTCTTGGATATG
TATCATCAGACTGAGTCAAGCAGCAGGAGCCCCCTTGCCTGAGCTTAGAAAACCTGAGCAAAGGCCCCAGGAGGATCTATCAGTAGCAGGGAACCTACTCATCGGCTAAGTTCATGGGACTGGGCAGAACCAGCTATCAATAGCGCCACGGTGTGGTGGTGAGACGCAGTGGCGGCAACAGATTGATGAAATTCGCATCCCGACCCCACGGGTGTCGAAGTCATCACTTCCTGTGACAGCTCCCTTTGGGGACTGTGGGTCCCTAGGTCTCCTGGAAAATTCAGGGTAAGAGAAGACCCC
CCATGCTCACTATTAAAGGAAAACACTGGTTTCAAACAGTTTCATGTGTCATCTTACTTCAAGCATGACAGCCCACCTGCACAGGGTGGTTGCACATCCGTGGTCAGTATCCCCGGCCTGCCAAGCGTGCAAGTCCACAGGGTGGCGTCTGTCCTGCTCACGCCTCCTCCTCCTCTCTCTCTCTCTCCATCTCCTCGCCCCATCTCCCTCCTTTTCTCTCTTTGTGCCTGATTTTTTTCTTCTACTCCTGTACTCTTGGCTCAGGGTGGCTCTGCTCTTGCTGCC
AGGGCTCTGCTCACTGTGGTTACTCTTGGCCATCTGCAGGCAGGGCAGCCACCTTGTGGGTGCTATGCCGAAGGAAAAGAGAATGCCAGGTGGCACATACTGGCTCTTAAAGCTTCTGCCCAGAAGTGACATAGGCCACTTCTGATCACATTTCATTAGCCAAAGCAGCCACAGAGACCGCCTCCACCCCACAATTTCACATGGAGAGGGAAGTGCAGTCCCACCATGTGCCCAGAAGGAGGCAGAGACAGAATATGAGTGGGCACTAATGGCTGTGACACGGCAGAAGCAAATAATAACACAAACAAATGCAAACTGCAACAGTGACGAGGCCTATAAAGCAGAGGAAGAGGACACCATGCCATGCACT
AATGTGATCCCCAGCCAGGCTGAGGTGGCCCCAACCAGCTACTGAGAACAAGAGCATCACCCTGGTGGCAGCCGATACAGTCATGCTCCGTGGTCTCTGAGCCTCCTCAGCTGCTGCAGGTGGGCCGCTGGCGGTAGTGGGTCCTCCCCCGTTGGGGTCCGGTTCTCGCTTCTCTTTGCGGCGCTGCAGGGTGTTCACCAGAGGCTGGTCATAGGGCCCAGGCTTAGCCCAGTCCTATGCAAAACAAGTGCGGTCAGGAGCCAGGGCCTCTGCCTCCACTGGAGGGCTGCGGGGACCCCATAGACAGCTCCCCAGAGAAGGCAGCTGGTCCCCTTAAGGGGAACCTCCGGCTGGGACAAGCCACAGGCCCTCTGCATGCCCTCTCCAGGCTCTAAAGGGCAAGGAATGGAAACCCTTTGGGAGCCCCCTGTGTACCTCCCTTTTCCTCGTCTCTGCCCAAAGATTAAAAACCCTCACCCACCAGGTGGCAGCAGGAGACCCGGCAGCCACCTAACAGGTGACCGGTGTAAGCTAAGGGGACCCACCAGTGGGCAGTACATCGTGCTTCTCCTGTCTGAAGGGACCAGCGCTCCTTAACAACCCAGATGGCTTCCCGTTAGGGGAATGGCCACCAGCGAGCACTAAAGCAACATCAGCCCTTCTCCCTCCATTCCCAGGAAACCAGCCTCAAAGGGCATGGCAGGCTCCCTGCC
CTTTGGGCACCAGCAGGAGCAAGCTCAGTGTGGAGCCTGCAGTGGTGCCCAGGTGGGGGTGCCTGCCACCCCAAAACCCCAGAGGGCATGTTTGCAGTGCTCTCATAGCTCTGCCATCTGCAGACAGCAGTGTCTTAGCAGCTCGGTTGGCCCGTTGCCTCATTGTGTGGGGTGGCTGCCCTCTGCTGGCAAGGGCAAAGAGCCAATGTGGCAGCCTTTTTTGGGTACCTGCACTCAGTGGGTTCTGAGCTCTTGGATGCTGGACAAGAAGAATGAGGTTAGCCTTGAAGGATGGTGAAGGCGGAGAATTTTATTAAGTGATGGAAATTGTTCTCAGT
CCCTGTCCTCACAGCGGACGCGGCCCCAGGTGTCCCCAGGTGTCCCAAGCCCCGGCCCCTCCTGGGTGGGTCCTGAGGAGAGGAAGCTCCGTCCTCACAGTGGACCCCCCGTCCTCACAGTGGACCCCCCAGGACGCCGCCGTGCGGTTCGGACACGGTTCGCGCGCGCCGCCCTCCGGGTTTGGCAGGGCCGGGCGCCCCCTCGCGGCAGCTCTGGGGAATCTCTGAAAATCAGCGCCTTGATTTTTTCCAGGCCGTGATTTTGGAAATTTCAACTGAACTGGAGACCACCATCCCGTGCCTTGACCGGAACGCATGGAGATAGCAATCAAAGAAGATGGCCAGTTCACG
TTCCCTGTTGCAAAGAGGCATTCCCCAGGCAGCTGTGAGGTGGAAATCTCTGTCTTCAGGCTTGCGGCTGAGAAGTTTCCCAGAGACGAGAAGCTGGAGCCTTTGGAGACCCCACTCGGCTGAGGTCCCGGGACCACGAGGGGGCAGCAGAGGTCTGCTGCGCTGGCGGGAGGCTCTGTCCCCGGCTGACTGCAGGCTCCGGGCAGCTGTCCTGAGTTAAAACCTGAACCTCGGGTGGCCGAGAATAGCAAGGGGCTGTCATTCACGTGGGCATCTTCCTTCCCAGGGTTTCGAAAG
CTTCTTCTGAAGAAGGCTGGCGGGAGTTGGGGGGAGGTCCGCAATGCAAGGTTGCCCTCCACACATCAACCCCTCCCCCAGGACTGTACCCACCTGCCCGCATTTGAATCTGGGCCACCTTCCCGGCCCGCGGCGCGGAGTTGGCGGTCATATCCCGCGTGAGCACCAGGTGGCGCTAGGGCCCCGCGCTTGTCCTGGAGCCCCGGCAGCTGCTGCGCTTCCCCCAATTAATCTCTCTTCTGAAACCATAGCTGCTGAGAAGCTGCAGAGGGAGCCTGCGCCGTCTGGATTACGTGGCAGTGACCCGATGGTCCTGCCACACAGGTCAAGTTCCTTTAAAAGTCTTGTCCTTGATCTCGAAAATCCATGGGAATTTCCCATTTTGCTCCATGGTGCGCTGCT
GATGACTAAATGAGGGAACAGGTAAGAAGCTGCATTGGAAAAAGGTACCATTCAGCTGCAAGACATCCTTGTGCAGTTCCCCCAGGGCTAATGGGGTTTGGTTGCCCACCTTTGCTGTGTCTCTTCGTGGCGCCAGCAGGTGGCAGCATTGCCTTTGCATGTGCCGGCTCCACCTCTGGCCTCTCCCAGACATGCAGCGTGTAGGGCAGGGGACCATTCTTCACCCAATTCATTTCAGGGGTCATGGGAAGGAGGGATCTGAAATGCCCTGAATGGGAAGG
TATTTGTGACTTTTTTAGCTTGGCTTTGACCAGGTGGGACCATGGGCATCATCATAGTTTACTGTGCATCAAATAAATAAAAGCCAGAAAGTAGTCACATTCAACCCCCTACCCGCCCCCTACTGGTCAAAACAGAGCTGTGCTCGGTCTGCTGGAGGTACAGATGAGGGCCAGAGCAAGAGCTGTGTGTTGAGATGGGCTAATTTTCATTGTAGCTGTGTAGCTCCAATTTTTTCCTTAACATGTCTACTATGAAAGGGGATCATCGCTTTTTAGTTCTTCCTA
TGATTAGATTCCCCAGCCTCGCTTTGTAGCCAGAATGGCCTATCCTCCCTGCCCCATGATGTTTTTGCTGCAAAACGAGGTCTCAGCAGTTGCAGCTGGGGCGCTGGAAGTCCGACGTACGGTGAATGCCTCCCCGGCCACTTCCCTTTCAGCAATGCCCACTAGGTGACGCCTGTGAATGGGACAGGCTCTCCAGAGTACTAGCCTTCCACTCTCCCTCCCTTCCCATGCTCACATATTGGCTAGAAGATGCTTAAGTGGGCAAGGTCCTGAAGACATTCTTTTGTGCCTTTGC
TGTCCCAGGTCTGCCCCACTGGAGGTTGCCACACTCTCTACCCTGTCAGCCTCCCTCATCCACAGGGCATACTCCCCCTGCCCAGTCTGGCCCAGCTCCGTGCTGTCCATGCACTCATAGTGCTCCCACTGCTCCTGCAAGTGACCTTGACCTTCCTTCCCTTCTCTGGGCCCCAGTTCCTGCCTCTGACAGCACAGGCGGTTGGAGCAGATGTTCCTGAGTGCCCTGAGGCTCCTGCACTGTGGCTGCAGCCTTGGTCCTGCCCCCAGACCCACACCCAGGATGGGGTCTGCAGCCTGGTGAGGCCGACAGCAGAGCAGTCAGACCCGGCCTCCACTCCTCAGCACCACCTGGTGGCAGGTGATTAACTCTGAGCAGGAGTCTTTTGAGGCTGCCAGCAGCAGTCACCAGGGAAGGGACTTGGAGCACCCCTGCACACTACCCACTTTGGTGGCAACAAGCAGCAGGAACGTCAGCCTAGGGTGGTGACATTGCAAAGCCCCGGGAGCCTG
TGATGGGCACAGTTGTGAGCTGGGGTTGACTGGGAGCGGGAGAGAGGCTGCGTGTGTGTCTCGGGTCCTGGTCGGCTCAGTTCCCTCCCACAGAGTCTAAGAGCTTGGATGTGGCTGAGAGTAGCGCAGCCACCGCCCTCTGCTGGTGGAATGCTGGTAGCACAGCTTTCCTGCTTGGCCACGATGCTGCCCTCTGGCTAGGCGAGGCTTTCCAGAGAAGAAGCAACCCTTTGGGGTCTGAGAGCTCCCTGCTGGGGGCTTCGGGACGGTGGGTAGTATATATTCTCTGCACACATGTGCCCGGAAGACAGACGAGGCCATC
GCCCGCCTCGGCTTCCCAAAGTGCTCGGATTACAGGCGTGAGCCGCTGCGCCCGGTTGTCCTCTGTGCTTTCTGAAGACTCCGTGCTGAAGAGCCAGCAGCACAGTGGCCACATCGTGTGACCCATGCTCCCTCTGCTGACTCCAGCCAGCAGTGACGATCCAGTCCCAAGCTGCTGGGTACCACATTCCAGGCCAACAGGAAGAGCTTCCCCAGGACAGCGGCCTCAGAGCTCAGGCCTGGAGAAAGCTGAGAATTATGCTAAGGAAAGAA
TCTTCGTGCTACATAAGCCGGGCAGGGTGGATAGAAGTGGGTCTCTTGCTGCCTGTGGCCCTGAAACCCAGCCACGGGGCGGGGCCTGACTTCTTAGCGCAGTCCCCCTGCCGCGTGGAGGACCCTGCTCTCCGGCCCAGCATAGAGCGACTCCCTCCTGCCAGCAGGGGGCGCGCGGAGCTGTCTCTCCGGAGGCTCCCGGCGGCTCAGTCTCGGAACCCGCAGCCGGGAGCGCAGGGCGGGCCACACAGGGCGCCAGCACCTCCCACGAGCTCCGCGGGCCTCGCATCCGGAAGACGCCCCGGCTGACCGCGCGAATGGCTCGCGCTGCCGCGGACACCCGCCTGCCAGGGACGGGGCCTCTC
TTTCCAGGTCTCCTTGAGAGACGTCTGTACAAGATCTGGAGCCGGGTTCCTCCAGCTTGGCACTGTTGATATTTTGGGCTGGACCATGCTGTGTTGTGAGGCTGTCCCATAGCCTGCAGGACAGACAGCAGCAGCTCTGGCCTCCACCCACTAGGTGCCAGTAGCACCCTCCCATCCACACCAGTTGTGACAACAAAAAATGTTTTCTGATATTGCTAAATATCTCCTGGGGGACAAAATTGCCCCATGTTGAAAGCTATTGCTCTAGAGATTCCGAGGTA
AGAGCCAGGTTTGGGGCTGGGCATACAGTAGGTGCTCAATAAAGGTCAGTGAATGAACCCCGGGCAGGTCTGGCTAGCACAGTCTGGCCTGGCTCAGACACTTGGGTAGTGAGACTTTCTGTGCAGTTCTGGTGCCCTCTGCTGGGACCATGAGGTGGCAGCCTAGAGGGCCTGTGTCCCCACAGTCCTTGGCCAGACGAGGTCTCCAGCTGAGGCTGCAGAGTTCCACCCAGCCTGAGTTTCTGCCTCAGTTTACCCACAGAAAAGAAGAGGGCAACGATGAGCTGTGACAGAATATTCTGGAATATC
CTACCATGAATAGTTGCTCAAATCAGGTACTTCCTACTGCAGGTTTTGATGGAGCCAGCCCCAGCCATTCACTTTGTTAGGAAAGGATGACTAAAGAGCAGAGCCGTTAGGGGGAGCGCGTCCACTTGCTTGGTTTGCAGCATGAGATCAATGAGCCAGGAGCTCAGGATAAAATAAAGTGTCAATGTCTTTGTCTCCTTGAGGGGAAGCTTTAGGACAGAGTGCCAGGCAGGGGTGAGTGGGCCGAGGAAAGCCCAGCTCTGGGCTCCACGGACGGCACGAGGAGGTTCCCTCTCTGCAGGCGTTGGCAGTTACACCCTGGGTGTGCAGGCTCCCAGCGTCTCCTCGGAGAACTCAGGAAACTCACCAAGGCGTTCGCTGAATAGGAGTCCGGCTTTGAAACTGTGAAGTCGCAGCGCCCCCTGCCTGTGCGTGGCCGCCATAGCTAGGAAGCCTTCCCAAGTCGGGAGGACCCTCCCCAAGGAGCTCCGGAGGCTCCCCCAAAGCCGGGAGAACCTCGCACAGGCATCCAAGAGCAGCTCTGCTCCCATGGGGACCTGGAACTTATTTGGAA
AACTTGCGGAGTGACCTGGGGCAAGTGACTTTAACCTCAGCTTCCTCATCTGTGGAGTGGGGAGGGCGCAGCGCTGGTCGCCCTGAACAGGAAGTGAGACAACCTCGGGGTGCACACGCGCAGGCCCGAGCCGCAGGGTCCACGCCCGAGGCGAGGCGGCAGCGGCGCCTGCAGGGCGAGGGGACGAATCGCGATCTTTTTCAGAGTAACCCGCGTACAATAAAAAGTCCCCATGAAAAGGACAAACTAGCCAGGCGTGAGGGGCGGTGGCTCACGCCTGTAATCCCAGCACTTTAGGAGGCCGAGGCGGGTGGATCACCTAAGGTCAG
TACACAATAAAATACAACAACAACAACAATAACAGCAGCAGCAACAACAACAACAGCAACAAAAGGGGAAGAAACAAATCTGGCCACTGCACATTCCTCCTTGCCAACAAAAAGCCGCGGATGCAAAAAGCTGCCCTTCACTGCATAGACAGAAGAGGGCGCGCTCGAGCTATGAATCTCGAAAATTACTCAAACCATCAGCCTCTGCAAGAAGCAAAGTGGACGGCCGGGCGCGGCGGCTCACTCCTGGAATCCCAGCACTTTGGGAGCCCGAGGTGGGCGGATCACGAGGTCAGGAGATCGA
GTTCTCTGGTTTGTGCAGGGCAGGGTATCTGTTAAAGAGGTTGGCAATAAAAGCCAAGTTCAACTTGGGGTTCCCTCGGACAACATCTGTGGCTGTGACAAACTGCCGGCAGCCCAGCCTCTCCGCCTGCTGCAGCATGCATTCTGCCCTCTGGATGTCATCCTTCTCCTGCAATGCAAAAGGATGTCTCAGGGCTGGGTCAAGGCTCTCCATGCACAAAGCAGATTGCATAATGTGAAAAGAAATGGGAATCTCACTGAAATCATTAGTGT
GATAAAATAACTGATGATAAAGGGGCTTCTGCAGACTCCCCAATTCATTTGGTAAAGACCGCTCAGCATCATGGTCGGGCCCTGATTGCTTTCACAACCGCTTCGAGGAGTGTCATTCCCATCACGGCCACAAGGTGGAGCCCACCTCCCTGCTCTGGGACCTCAGGTCGCGACCCCGGAAGCACATCCTTCATCCTCTACCTTCCTTCTAGCAGAAATGGCGGCTGCGGCGGCTCGAGTGGTGTTGTCATCCGCGGCGCGGCGGCGGCTCTGGGGTTTCAGCGAGAGTCTTCTAATCCGAGG
GACCCAGGGGCTCGGCTCTGTTAGGGAAGCCTGGCAGGGGGGAACTAGAACCCGCCTCTCCCTCAGCCTGTTCTCCACCCCTGCCGCTGCGCAGCTCCTGGTGGCAGCTAAATCCCCAGCGGGAGCCTGGGCTTCCATCTCCGGGGCGCCAGCGCCATCTGCTGTCCATGCAGGAGAACTCTCCGCAGAGGAAAAGGGAGCCGGGCTTCTGTGCGGCAGAGACTGCTCATTCAAGTGTCCCTTGTGCCCTGCACTGGGCCAGAGGCTGGGGACACCAGACAGGCTCCTGCTCCTGTGCGGCATACATGCTCATTGAGGGAGATGGACAAT
AGTTGCCCACTGTCCAGTCCGAGGGGCACAGGATGTCTCTGTTGCAGGAAAGGAGGGTCTTGGGCTTCAGCAGGTGCTGGCAGTCTGTGGGCGGGAGAGCCTGCTCGTCAGAGACCATGGTCTGGATGCACAGCACGGTTCGCTTCTTCTCCCCGTGGGGCCCGCATGTCGCCGAGCATGCTTCCCACTCCCCTGCCCACCACCTGCAGGCAAACATGGATATGTGAGAGAAGATCGCCAACTTACGCATATGTTCCATTCAACCACTGAGAAAGCAGGGGCAGAAATGCAGATCACAGGGCTGGAAGGGCCATGGAGACACTCCAACCCACTAGGGGGCGTGCTGCAGACAGGGCCACCGTGTCTTCAATCATAGCTCCGTAGCTCTGCAGGGCGCCTGGCATGAGCTGTTGCTAAATACGCATGTTTTTGAATGAGAAAAAAATATATATGCATGCCCTCTCTTTTCAGGAAGAAAA
CTTACGGAGGAGCTGAAGCCACAGACACAGCAAGGTTGGGGTCCGCACCGGAAGTATCCAGTGGTAGACGGCGGAACCCTTAAGAAACGGACGCCTTCATGCGGGCGGCTGGAGAAGCGGGGGCTGGGCACTGCAGCAACCACGCTTCGGCTGACACCAGGAAGGAAGCACGCCTGGAGCGGATCCGAAACTACTGAGAGGGGCCAGGGCTGGCCGTGGGCGCAGGCCGATCCTTACATTCGAGGCCGGCCCAGCTCTGTAGCTTCCCCCTCTGGGCCTCTCACCCGCGCAGGACCTCGGTGGGAGCGCGCACGTGGCGGGGCGGGGGGCCGCGGGCCCGAGCCCGGACTGGCCACCGGGGGCGCCCGCGAGCTGACGCTCTGGCCCGTTGCGGTCTCTGTGGCCCGCGCGACCTTCCGGCCCTGGAGCCGGTGGCCGCGGGGCTCCAGCGACGCCGTGTGGTCCGTGCTCCGCTCTGTGGCTCCAGGGGGCCGAGAAACTGCTGAGAGTCCGGCCCGGCCGGCAGTGCTGGGCGCGGGCCGAGGGCCCCGGGAGGCAGCGGCCCCGCCCTCTTTACCTGCGGCCTCGCAGAGCATGCTGGGAGCCGCGGGAGGCAGTGGCCCCGCTCCCCTCACCTGCGGTATCGCAGAGCATGGTGGGAGCCCCGGGAGGCAGTGGCCCCGCCCCCTTCCCTGC
CAATCCTCCCACATCCACCTGTAGAGTAGTAGCTGGGACCACAGGTGTGAGCCACCATGCCCAGCTTCCTGACTGTATGATCTTGTCAGGGACAGAACCAGTAGATTCTTGGGACTCATCCCAAGTGGTTCTCCCCAGAGCAGGCCTGATGCTCCCAGGCACCAGACCACCAGCAATGCGCAGCCGCTCAGGCCACTAGAGGGCAGGTTCCTCCCGGGCCCCATGGCCTTCCTGAAGCTGTGGCCTGCAGTCCCTGGAGCTGCCCAAATCCCCAGGGAAGGAGCCTGCAGCCCATTTGCCCTGAGGGACACCATTGGGCCCAATAAATGTCCCCAGATATTTCAAAGTCAG
TCTCACCTTCTCCATTCATCAGAGTGGTGACCACGTTGTCCCAGGATCTGGCACAGAGACTGGCTCAGCTATCTACGGCCACAGCCAGATCACCAGAGCTCTGGGGTTGTAGCTAGGTGACGCCACCGATCCTCTGCTACCACCTTGTGGCCACTTCCCAAATGGCACCAGTCAGTGGCTGAAGCCTTTCCCTGGTTCTTGTCCCAGCTAAGCTACCGGGCCCAATCCACAGGGCTCCTGGGAAACGTGTAGTCATCCCTGAGCCTTGTGCCCCACCCTAGGACAAGTGGATGGCTTTGCTAGG
GCCCGCCCTCGGGTAAGGGCCAAGCAGGGAAGAGGGAGTGGAATCAGGGCAGCGACAGCTGTGTGGGTCGGCCCGGAGGACTTCCCGGAAGAGGAGGGCCCGAGGGTTTTGGGGGATCCCCGGGGAGGCAGAGCCAGGGGCACCCACGGCTGAAGAAACGGGCACTGCCTTCCTCCACACGGACGCCAGGGGGCAGGCAAGGACCGTGAGTGCGGCCTGGAAGCGCCCATGGCGCTGGGGCCCAAGGCCACAGGTCCCTCCCAGGCAGCCCCTCCCGCCTCCAGCCTCTGCCTCCTCCTGTCCAGCCCGCAGGACCCCTGCCCCCTTCCAGCTGGCCTCCCTTCTCCCGACTCATGCCTGAGTGAGCCC
GGGAGAAGGGCCATTGGGGAGGTAAACACCACTGAGGTGTCTGAGCGGAAGAGGTTCACTTCTCTCTGCATATCAGGTAAGGCTCCCTGGAGCAGGTGGCATTTGAGCTGAACCCTGACAGATGGCTCTCAGCAGGTGGATGTGGAAAAGGAGGGCATGCCGGTAGAGGGAGTGCTGAGCCCACGGCAGGTTCCGGGTTTTGCTGGAGCCCAGAGCTTAAGAAGGAAGCAGTGAAAGATCAGGCAGGTGAGGCCATCTGCGGAGGCCCTGAATGCTGCCCAGGGTCCAGGGATTTGGAAGGCCA
GTGAGGCCTTGGAGATGGCAGCCAGACCGGACTTTCCCATCGGATCCGCCAGAACCCAGGCTTCCCAAGGCAGCAGCTCCCGCGCAGCCGCCGCCCGCTTCTGGCAAGCCCAGCCCACGGGCTCAGGGGTCCCTGGGGCTCTGCTGCCCTCCAGTGGCCGGAGGCCCCTGGGCACTTAGAACCCGTGAGCTCCGGATTAATTCCATGGGCTTCCGTCTCCACCTAGGACGGACAGAAATGGTAGCAGGGACTTGTTGAGGTCACTCAGCAAGCCAGGCGCGGTACATGGACCAGGACCTGGGGCTCCAGGGCCCCAGCACTTCCATGCCCAGGGAGGGCTTGTCCTCTCGCAGGAGACCAGCCAGGAGAGGGAGCTGTTCCCCACCTGCCCACGTGTCTCACCTGGGACACCCTCTGTGCTGTAGCCCTTCCCTGCTGGCCACTCTCAATGCTGGCCTAGACTGCCCCCCGCCCGGAGAAGTGTTTCTAGTGCCTGCCCAGGGGTCATCCCCAATACGTGGGCCAATGTTGGGGG
ATGTCTGTATCCAAGAGAGCAGGTCACATGGGAAATGGCACCCTTCCTAAGCAATCTGTAAGAGTCAGCAGTCGGCCCTGCTGGAGACCCTGACAGCATCACGGGGAAGTTGGGGTCTTGTTCACCCCTCACCTGCAACCCAGGGATGGGGCCGCTGCAGCAGTGCCCAGGGACACCAGCAGAGGGCAGTGGTGGCCAACAGACCCATTTATGAGCACTTGTGTGACCCCCGCTAGAAATGCCTGGGGTGGAGAGGACATGGGGGCTTTTCTGGGATCCCGGGAAAGTAAATGACCAGGACAAGACTGGGTGACATCTAGGCTATCAAT
TGAGAGAAAGTGTTAAATGGCTTTTGCTTGGTCTAGTCCTTTCCCTTTGATGCTATAATGCAAACAGCTTTATGGGCTCTCTGCTGGGTGCTGGGGAATGTTCTGGGCTGCCATCTGGAGGGCAACTGTTGAGGTGCACCTGGTCCCTCTGACTTGGGTGAAGAGGTGGAAGGTGACATACTGCCACCTAGTGTCCAAGTGTCCATAATGCCTAGGGACATTACAAGTCTTGATTAGTAACATACTATCCTGTAGTCTCCGAATAACTACGTGA
GTAGGAGTGGGCGCCCGGTGCAGGCCGCCCAGGCACCGCCTTTCTGGTGGTCCCACTGCGGGCAGCTGCCCACGTGTCCAGCAAGTGCCTGCCTGGCCTGCTCCAGACCCCGGGTCGGCTTCGTGGTCCTGGGCAGTGCGTGGGCTCCATCTGGTGGTCAGGAGTGGGCACTGCGTGTGGAAGGGCGCCCGGCGCTCTGGAAGGTGATCTTCACCCGGGTGCCTGCCCCCGCAACCAGAGTCAGCAGGCTTGCACTGCTTGTGTCTCCTCATCAGGAAGTGGCTAATAAAATAGCAATATAAAGCTGACCTTT
GCCATCTTCGTGGGTGTGAAGCGGCATCTCATTGTGGTCATGATTTTCAGTTCCCTAAAGATTCCTGATGCTGGGCAACTGCATGTGTTTACTGGGCATCCTCATATCTTCTTTGGGGAAATTCCTGTCCCTCTGCTCCCCCAAGTGGCTGCTAGGTGGCTGCTTTCTATAGCTGCTTAGTTGAGGTGGTTGGTTTTCAAGGCTACCACGGAGCTGGGGAGATGGGGATGGGTTAGGGCAAGTTGAAACAAAGCTTGTTCTTTCTGAGATTCAGCATTTTCCTGAATAAACATCCTTGT
CTCTGTTGCCAGGGTTCCCTCCTACCTGTTTTTGTCATCCGTTGGTTTCTGACAGTCCCCGGGAACACACTGCAGGCACCCGCACAGGCCCAAAGCTCCCTGAGGTCCGGAGGGGTCAGCGTGGCTCTCACATGTGTCCACTGGAGGCAGCAGCGAGCAGCACTGGTCACGCCGCCGTTGGGGTGCTAGCCTCCTCCTGCCTAGGTTGCACATCACAGCGAGTGTTGGGTCCTCCCAGGTCTCCCTGGTTCTGGCACTGAAGCTGGAGAAACAGATCTGGGGCCCCTGTGGAGAGGG
TCTCAGGGCCCCAAGGCCCCGGTGACAGGGAGCTCAGATGTCGCAGGGCTGGAAGCAGGTAGGAGGATGAGGGGGTGGGCAGGTGGGCCTGGCTCTCCGGTCCTTGAGCAAATGAGTGAAGGACTGAAGGAAGGTGGGGGTGAAACGCAAACCGTGACACCTCTTGTGACTGGACAGAAGAGGGCGCTGCTGTCCTGCTGGAAGCAATCCCTGGGCCATTCCGAGGACCCTTTACTTACCTCTTTGATGCCGCTTTTCTTTCACTTTAGGGTCGGCCAGGCCTCAGGTCTTGCAGATTCTCCCCAGTGAGTGGCTCTCAAACCTCACCCTT
CTGCTGTATCACCTTCCCAGGGAGGCCAAATGCCATCATATGACAGTCACTCACTGGCCACATGGGAGGTGCCCGTCACTGCCCATCATCCCTCCAACATTCCACCTCTGCCGCCACCTGCTTCCCAGCTCCCTGTTCCACCACAAACCTGCTCAGGGTTGACGATGCCACCTGGTGGCCACAGCAGGAAATGCTTCCATACAACGTGGCCTCTTCCCCACCCATCCACAGCTGAGTAACCTGACCTGGGACAAGCTTCTCCTCACAAAGGCAGCAAAGCCCTCCTAATCCCCTCCTTCCTAAACTTCTTCCTCCCAGCCCTGGCCTAATGCTCTGGGAAGCCACCTA
TACTGCTCCTCCCTCTCCTAGCACAGCTCTAGGTCACCCACTTCCCTCCTGCCCTCCCCCTTCCCCAAGCATCTCGCTGGATGCTTCCCATCGTTCTCCCTGGATGGGGAGCTACTGGAAAGCAAGGCCAGATCCTGGCTCAGGAAGAGGCTGGGGCTCCAGACAACCAGGTACCCCCTCCCTATACACTGCTCCTGTACATTCCCACCTGGCCGCCATTGTGGCAGCCAAGACCGAGGGCCTGGTGGGGAACCCAAAAAATTATCCTTGTTGCATCTGGGCACTGGACCGTGTTAAAATCAAGGATGGACGCCGCGGCAAGAAGCCCAACCCCAGGCCTCATGAACCGCCTGGGCGCGGCCGGCAGGTGGCGCTGTGCCGCCTGCACTCACCTGGGACGCGCGAGGCCCTCCGTGACCCGCAGATCCCCCTAGGCCTCCCCCACCCAGTCCCCGCTCCAGCGCCTAGCACGCAGCGGGAACTCAGTCAACCTCGCGTGCCAAGGAGGTGCACAGGCAAGGCCCTGCGCAGTTACCTGCGATGCGAATGACCGCCCGCTCAGCTGGGTCCAGGACACTCCCGTTGCTCCCAGCGCCACCCCCGCTGCGCCGGCTCCGCTGCGTTTTCCCAAGGTTCCAGGGCAGTGTGTCCCCAGGGCTGGGCGAGCCACTGCTTCCATTGGAGACATCTTCAGAGACTGCCCGGACCTCAGCGTCCTCACCCGACA
CTTTTAAGAGGGATGGGAGGCCCGCTCAGCCGCAGCACAGCCTCACTGGCATAAGATCCCGGGTCCCAATTGTTTGGAGCGCTGGTTTCGGTTGCCAGGCAACTGCCCAGCCATCTATGACAGAGGAATTCCCTCAGAGGAGGGCGCCACCTGGCGGCTGACCACGGGAGGCCCCTGGGGAGGAAGCTCCGGGGACTGCAGAGGGAACGTTCCGCTGAGCGGGCCCGAGACTTGGAATTGCACTCCTGAGCCTCGGCGGAAAAGTGCTGGCTGCTCACCATCAGGACTTCTGCAAAAGACTTCAGTTGAGGA
GGAAAACAAGAGACTTCCCACAGGGGTTCCAGCAGACTGAGGCCAGCAAAGAAGGAAAACCATGGGGCAGGCCAGCTGAGCAGGAGGCTAGCTGGAGGGTGAGTGCCACAAGGTGCTCTGTGTGCACAGCAGTGTCCCTCCAGTGCCCTCTACTGACAAAGCTTGCCACTGTGCCAGTTGGCAAAGGAAGCACGTTCACAGGGTCCATCTCCAGCAGTATCACAGAGCAGGGCAGAGACAATGGATTTGGAGCAGGGAGGCACAAAACTGACAGGGGAAAAGGCTGATT
CCTCAGCCGGCAGGGGCCCCACTCCCAAGCATCTCTCTCCTCCCCCAGGCAGATGGCCCTTTCCTACTTCACAGCCACAACCACTGCTGTGGCCACGGCTGTGGGCATGAACATGTTGACAAAGGTATGGTCTGGGGCCGCTGCAGCATGGTGGCCACGCGGGGGCAGCAGAGTCCTAGGGAAAACGTCCTTCCCCCAGGGACAGTTCCCCAGGCTGGGTGAGTTGGGAATGGCCAGAGCCCGGCTGGCCAAGTGATGAGAAATACACCAGGGCCGTCCCCAGGTTGGTTCTTCTTGGG
GCCGCGCCCTCCCGGCCGCCGTCCCCGCTCAGGCTGGGGCCGGCGCCAAAAATGTCTCAGGGCGCAGACACGGAAGCACCCCCAGGGCTAGTGCGCCTGCGCACCTTGGGCCAGCCATGCCGCCCGCCTCCGCTGCGTGGCGCTGGCGACCCGTGGCTGCTGGCGTGGGCGGGGTACCGGTTGGTAGGAGAGACGGACCGTTGTTACATAACCATTAAACTGAAATAAACCGGACCAAGGTGGAACAGAATCAAGGCACCCCAGCGATGGCTGGCACCCCTTTCTAGAGCG
GCCTCTGCCTCCACATTGGAACAAGGTGAGGCAGAGGGTGTCGCGTGGTCTTCTGGGAAATGTAGTTCGTCTGCCAGGCCGGAACCACCGCTCAACCGGCTCGCGAGACTATGCACCCCACAATGCGCCGCGCGCGCAGCGGCTAAGCGATGCGTTGCTGCCTCCACGTGGTGGCTGAGTGATCATGCTCCGGTTTGGGAATGGGGCCCAGAAGGGTAGGGTTAGGGGCGGGGACGGTGCTGGGGATGCTGAGGGTCGCCCTGGAAACCTCTGGGAAGATTTTCCAGAGGGTAAGTCCCCTGAACCTGGCCCACGAAA
ACCTTACCTCCAACCACTAACCCCATGGACCCTGCACTCTGGCCTCAGCAGGCTGCTTTTTCCCCAGTAAGCATATACCTGGACGCTGCTGTGTCTCTGCTCCAGCTGGTCCCTCATCCTGGAATTTGACCCACAGCGCCACCTGCCAGCCACCCACACATCCTTTCAGGCCACTTCAGGTGACTCCTTCTGTAACATCACAGACAGAGCCAGGCCTCCCTATGACTACACTCCCACAGCACTCTCTCCACGCTGTAACAGAATCTGTGGCCACGCTGACCTGACTCCCACCT
GGCTGTGTGGCCCTAAAGGGAAAGCACTTTCAGAATAGAGGGGAGGAGCAAAGCCTAGCAGGACCCTTCTAGCAGGTGGAAGAATGGGGAGGGGAGCTCCGGCCCCCCTGGGGCCCCGCCCCCTTACCAGCTGAGCTGCGCCCCCTGGTGGATGAGAAGGCTTACGGTGCTGCACCCTAGCACCAGCAGCAGGATTTTCCGGCGGCTCATCATCTTGGTGGCCTGCTGCAGGCGCTGGAGGATGGGTGGCATGGCGGAGTACCCACCCCTGGACCAGCCAGGGCCTCACTATCCAGGACTCCCTTCACAGGCACTCATGGGGGATCCTGCGG
CTCTCAGCCCCCAGGCCTCCCAGGGGCCACCCCGTGCCAGGAAACCCTTTCTATGAGTGAGAGAAGAGCGTGGGGCATAGTGGGGCAGGGATTCACCTCTCCCTCTTCCTTTGGGGCCCAGCAGCCCCCAGCCCTGTCCCCACCCATCAGAGCCGCTCCTTGGCCACCAGAGGGCACTCAGACTCTGCAAACCAGCCTGGCTCTGGGTGGCCAGCTGGGGGGCGTCTCCTCTCCCAGCTGCCTGCCTGCTCGCATGACCACCCCACACTCCCAGCAAACCCACCTTCCTGCAGCTGCGCCCGGCCCTGCCTGGGCCTCAGTTCCCCATCTGTGCCCGGAGGCACTGTGGCCCTGACCCCATGGGTAACTC
ATGTCACCCAGGCTCTGCCAGGTAGGCCAGCCTGGGGTGGCTTGCAGACAGGTAGGATCCTTGAGTCTCTTCAGGGCTGGAGACGGCCTTCCACTCCTGGGGGAGGACCTTGGGGAGGGGCACACCAGGAGCAGAAGGTGTTTGAGGTCGGCCAGTGTGGAGGCAACAGTGCCCCCTACTGGACAGTCTGCAGAGTCCGAGGGTCTCCGGCACCTTGGCCCGGTTGAGCTGCCGGGACCTGGCTGATCCTTCTGGAGGAGGAGCCTCTCAGAAATCTCCGGAGCTGGCCCCTCTCCCAGGTGAATCCTATTGTGTTGGCCGGAGGCACTACCCTCCCC
CTCTAATGACTGGATTTAGTGGCAGGCGAACATTGGAGCCCTCAAGGAGGTAACAATAAATCCACAACAGGTCGAAGTACCCTCCACATGCAAAACTTCCTGCCGGACGGACGGTGTCCCCGCAGCCCAGGCTGGCCTCAGGTCTGTGACAATGCTGCCACCTGCTGCTCCAGGCCTCTCTCCGGGAGGCGAGGCGGCTCCGGGCACCTTGTCTCCAGCTGAGGCTGAGCGAGCACGCCTTTGTTTAGGGCCCCTTGTCTCGGCCTGTGTCAGAGCTTGCAGGGGCGTTGGGCCTCTCTCTGCAGGGAGGACTGGTTTTAGAGGACTC
TTGAGGTCTGAGTCAGCAGGCAGGGATGGAGGTGCTGGGCTACAAGGACATAAAACTTCCACAGATTCAGCATGCTCCCCCAATCCCCAAGGCTACACAGATACATGTATCCCGAATACATGTCTGAATCATGGACACTGGTCTCCATCCCCACTGCGCCCCCTGCTGGTGTAGACCCTGCTGGGCCTTCTGCTCAGCATGTCAGTGCTTGTGACATCTCCAGACCCAACCAGCAGTCTCTAGGGACAGAATGAGTTTCAGATGCTCTGTTTGGCTGTGTGGGGTTGACAAGATATGAGTGACATGACCTCAGGTCTCCT
AGGTAGTGGGTTCAGAGTAGCTCAGAGTATAAGGTGTGGGATGTGTGTGGGGGTGAGGGTTGGCCCAGGTGGACATCAGCATTTGACTCCTTCCTGGTTGCTGTAATTTGGGAGGGACTAACCAGGCTGCTAGATGTGCAGAAGGGTGGGCGCCACCTGCTGGTTGTGTGCATAAACCGCCTTTTCACCCAGTCAATCTTCATTCTTCTTTACTTGGAAATGGCAAATGAAGCCTTTCTATACGTGACTCTAGCAAATTAATTATTTCAGTCTTCCCGAAACACTTTA
CCTCCTGACTCTAGCTGGTACAGAACTAAAGGTCAGTTTCCTCAGACATGACAAGTTCCTGTGTCAGAGAGCAGGATCACGCTTCACACTCAGGTCTGCCACCTCCGGGTGACATCGTCATAACAGTCTGCAGCAGTAGTCTGATCCCGTGGTGGCATGCTAGGGTAACTCAGCAGCGCCACCACAAAGGGCCCGTCAGGGAGGCTGGCAGCCCAGCACATCCCTGATAGGGACCACACGCACCTGTGAGAATGACTTGACTGTCAGGCTCTTGTGGTTTCTGGGTGAAGGAAGAGCTTTACTGACAACAAACCGGCCATTT
TCTGGGCACACAGCCCTGTTACACTTCCCATTCTCCCATGGATTCATCTGCAGCCAGGTGCCTAAGTTCTGGCTAATGAAATGTGGGTGGCAGTTAAGTTCACCACCTCCAGGCCCAGCCTGTAAAAGCTAACCCCGCAGCGCCCCCATGCTGTCCGCAGGGAAGAATGCTGGATACAGAAGCGCCAGTGGAGGACTCTGAGCTCTTAATGCTCCCACAAGATGGGAGAGTTCTGGCTCTCAGAGCCCTTCCCCAGCCCACGACGGACAATGTCAAGAGCGGGAAATAAACT
TTTGAGATGGGGTCTCACTATATTGCCCAGGCTGGAGTGCAATGGCTCTTCATTCATAGGTGCGATCATAGTGCACTGCAGCTGCCTAGTTCACATTCTTCACCTGGCCCGTTGTTCCATCCAGTCTTGACCTCGCTAGCCTGCAGGGGGCGTGTGCAAGCCCACACTACAGCCCAGGCATCCCCTCTGCAAGGGAAGTGGTGCTGTTGTGGACCTGCAGTCCTTGGGGGGCTTCAATTTGTATAGAAATGACAAGGACAGAGCAAAGGAAAGTGGGATTTAATTTTAAGCG
CTGAAAGTAACAGTAAGCCCAGACTCAAACTGGAATAAATGATAAGGTGACAGTTAACCTCACATGACAGTGAACCTGAAGGAAGAGCAGACCGAGGAGCAGGCACATGGCTCACCTCTGCCTCCCTGTGGTTCTCCTGCCCCTGCTGCCCCACATTGACTTAGGCATCAGAAAACCACCAAGATGGTCACAGCTGTTTCTGGCCTCAGAGCAATAGCAGAAAAGCAGATCTGCTCTTTGAATGTCTCAGAGC
GCCTAAAGAGAGGGCAGGAGGCCCTGTGCCATCCCCAGAAACCTGAGTTCACCCGGCCCCCGGACACAGCTCCAGTCACACTCCCCGCCCCACTCACTGGCTGGGCCTCTTCCTCCGGCACTGCCTGACCACCCCAGAGCTCAGGGGGTTGCACCTTCAGCCCCACAGCCGCAAGAGGGCGCCAGGGACGAGGCAACGTCTCCTCCCACAGAGCAGAGTTCCCACGATTAATCGCCTAATTAGAGCTGTGATTACAACTGAGAGTGCTCAGTGGCGCGGGGAGGTACACGCAGCGGGCAGGACCCCGGGAAGTGCCCCTCCAGGAGAGCCGAGCCTGCCTGGAAGGAGCAGAGCCTGGGGTTCCTGAGAGA
AGAGGGCCAAAAGCTTTCAAACCACTTTGAGTGTGGTTCTTAGGCGCACTGGTGGAGCTACACCCAAGATGTACCCATGGCACACTCCTCCCCTAAAACCCCACTCCCAAAATCAGAGCTCAGTCTCCTCCTTGCCCTAAAGCCAGGCGCCCCCTTGTGGAAGAACGCCTTCTCCTCAGAGAGGTCAAGTGCCGCTCCTTGCCTGCAAACCACACGTTGCCCCTGACAGAAAACTCTTCCTAAGATTAGAGAGTAGATTCGCTCTGCTTTTAAAAACACGTAATAATGCATGTGCTTTATT
TCTAGATCACTTTCCTCGATGCCAAGAAGAGCCTGAACCTCAACATCTTCCTGAAGCAATTTAAGTGGTGAGTGAGGGAGGTAGCCCCCATCCCAGGCCACGGAGCCTCGCCTCCACCTGAGCCTTCTGACTTGGGCCCAGCAGTGCCCTCTGCAGGCCGCCATGGGAAGTGCACACTGCATCCCCTAGGCAGGATTGTAGGCGGGTAATAGCCCCATGCTGCCCCAGCTAGGGGCTGTCCAGGCTCCCAGGGACAGAGCGCTGGGACCTCCCCCCACAAGGCCACAGACAAGTAGTGGCTAAACCAGTGGGCCCTGACTCTCAGCCCCCGAGTCCTT
AGGCTATGGCCCTTGGGGAGTTCCGTGCGGTGCCACAATTGGCCTCTGAGTTACTCTAGAGTGATAAACGCAGCCTTGGCAGTAAAATACCAGAGAGGTAATGAGTGCGGACTCCGTGCTCCCTCCGCAGGGGCAGGTGCGTGAGGCTCTAGCGCCACCTCGTGGGCCGTGGGATTCGTGCCCATCTCCTCCTGGGCGGGAGTTCCTCTGGAGCCAGGAACTCTTTGGGCTCAGGGTGTCTTTTTAGAAAAGCTTCTGACGTTGGTTCTTCTTTAGTGGACCTTCTCCGGTAAAACGGGGTTAACAACTC
CTATTTAGGCTGAAAACACGAGTAGCTGCTCTAGCAGACTGAATAAGTAATTATGAAAAGACCTTGAACTTGGGTTATAAATTGAAAACCTCCCCTTCCCAAGCCCCCTCCAGCCCCGCGGCCAACTGCAGGTGCGCCACCTGGTGGCAGAAGAGCAGAGCACCGCCCCTCTCTCCAGCTTGCCAGGGCTGATTCTGACCTGGGGAGGGTTGGGGTGTGGAGAGAGAAAGGGAAACTCTAGTTGACTTTCTGGGTGGGGCGTATGTTTCAACTGACCTTCTGAGAGAGCTTTCAGAG
TGAAGTGTCAGTGGAGTGGAGGCTCCAACTTGGCTGGAAACCTAGAGAACAGGATGTCCATATGGGAAGGGCTGAAAAGGGAGATCCCTAGGATACTCTGGGGCTGCAAGGTCAATGTGTATTCTGGCCGTGTGGCTATGGCGGAACTCCACTAGATGTCCCCGCACCCACACCACCAGCCAACCATATTGCATCAAGACACCATAAGCAAAGGCTTTTTTCATGCAATGTCCCTCTAGCATCTTCTTCTAAGAAAGCTTAACACTCTGTTTAGTTTTAAGAAGAA
GGGATCTCACACCCTCCAGGGAGGGGACTCGTCCCCGCCACTGTGCTGACGCCTGGGTCTCCAGAGACCCTCCTGGAACTCCGCCAGGCCTTCCTGGGTTCCAGACAGGCCCGCCACGGGCATGACGCAGCGCCATCTAGCGGACAGCAGGGCTGCAGCGTGGACAGAACGGCCGGACGCCCAGTCCTGGGCTGGCGGCTGAGGAACAGCCTCACAGGGCAAGAGGGCAGGCAACACCTGCATCTTTCCGGCATAAGAACCTCAAGAAAAGCAAAGGAATATAAGCCTGTGTTCTTTGG
GTGCCAGGAGGTCGCGCGGCCGGAGCGGGGCTGTGCGGAGCCAGCAGCGCGGAGGCGGAGGCGGGCGGGCGCGAGCGCCGCGCGAGGGGAAAAGTTTCCGACCCTGGAGCGAGAGGCTGAGAAGTTTCGGCCGCGCCAGGCGGCGCCAAAGCCAGGCCAACACTGCCCCCGCGTGGGCGCGCCGCGGTGCTGCAGCCGGCGCAGGGGCCGGGGCCCGCCGCGACCCTTGGGGTAAACTGAGGCTCAGAGAGGGCGACGTGGGCTGCGCAAGGCCACCTGGAGGAGGGGCCGTAGAATCAGGCCTGCTGAGACGGGGGACGGGGCGTGAATGTCCAGAAAGGGAGACAGAAGGGAGGGGACGTCCCAGGGACTGAATCCCACTCCTCGTCCTAGATGTGTCTCCACCCCCTTCCTTCCAGTTACCTCCAGAGTCCAGCAATCAGGTACCCGGTGGAGGGGCGGTGGCAGTGCTGTCTTCTTCCCATCCCTGCA
CAAGTAATAAAATATCACAGCCTAGAAGGCTCGAGCCCTGGGAAGATAAAGGTGACTTTTCCAGCCAAGGAAAAAGGAAACCTCCCCCTGCACCTGCTCCTGGGACCTGTCCCGTACTCAGGCGGTCCCTAGCGCCCCCTGGTGGCTCTGTGCGCCCCTGCAGGGAGGTTTGTGTCTGGGCTCACATTGACCTCCCCTCACTGTGTCTCTAGTACAGTAATACACGGCTGTGTCCTCGGTTTTCAGGCTGTTCATTTGCAGATAGGCGATGCTTTTGGAATCATCTCTTGAGATGGTG
GCAAAGGCCCAGAAGGCTCTGTCATCACTGGCTGCCCTCAGCCCGCCTTCAGCTCCTTTGAGCGCTGTGTTGGGGAACTTTGTTGCAAGGATTTCGTTCCAGAAGGCAAGATAATGTCTCTGAGGGCTTCATTGTGTCACTTCTCTTTGGATGGCGGACACCGTGGCCCTCTGCTGGCGGAGGGGTGCCATTGCTGCCTGCCCCATCTCTATCCCCAGGGCCCATGCAGTCACTGGGTTCGCCCTCTGGGGCACGGGGTTCCCTCTGCTCTTTTCCTAGATAAGCCCATTCTCTGCAGGTCTCTACCCTCCACACCTGTGTTCAGGAATTCAGCCCGCTTCCTGCAGCCCCATCCCTACCCTCCTCCCAACCTGCTTTTCTTCTGGTGT
GAGTCTTGTGGCCCAACAAGAGAAAGCTGTCCCCTGACATTGCTCCTCCAAAGTGCGCCACCTCCAGTGAGCCTCCCTGTCATGCCCAGCCTGTGGACAGCCAGCCCCTCCATCCCTCCCACCCCCCACCAAGCATGGGGGTGCTGTGCAGGCCTCTGTGTGGCCTGACAGTCTCTACCAGTCCTGCTGTCCCTTGGCTGAGAATCAAACCCATTTCTGGATGGCAGGGAAGTGTGTCCTCTGCTGGCTGTGTTCTGTGTGGAGCTCAGAGGACGGGAAAGGCCAAGCCATTTCTAGGGTGCTGTTGGGAGCTGTGAAAAGGTCACACCCTTTCCAAGGGACACTTTTCCTGGAAAGCCCCTGGAGCTTAGCTGGCTCTTATCCTGTGAAGCCGGCTCTGGCCACCAGGGGGCAGGGCCGTGAACTCAGCCTGGAGGGAGCCTGAGGGGCAGCCGGCACTCTGGAGGGACACAGACATAACAGGCCACCAGGTGCAGACAGGAGAGGGAGGCAAGGGGATGGAACGGAAGACACCTGGGGTGGGTGGAAGGCAGTGCCCTTAGGTGCTGGTACCTGTCTTCCCAGCCATGGCTAGATCACGCTTCTGAGCCTGTTGGCTGTCAGGGCCGGGCTGCGCCCCATAGGTGCCATGGCAGTCCCCGTGGAATCCCCCAGGCGTCACCAGGCAGCATACAGGTAACAGGCCTGGAAGGTCCCCAACAGCCCAGCTGGACACACTCAGACACTCCAGGGCTTCTCGTTCAGTGGCACAAACACCAGGACCCA
TATGTTCTCATGTTCAACCCAATTTTTAAAAGTGGATGTATGAGCAGTGCGAGCATTTAGTCAGGCCATGGTGAGCCTGTGGGCAGCGGTGGCAAACCCGGACTCTGCCCGCCGACACCAGCGGCCCCGAAACCCTAGAGCCAGAGGCCACCTAGTGGCCAAAGTCAGGCAGTCGGCCCACAGCTGCAGGAGAGCTGCAACCCGCCCTTCAGCGGATTCCTGGAGGCTGCACAGTGCCCAGCTCCCGCCACCCGGTGCTCTGGGCGCGGGCAAATGACCCTCAGGCCGTCTGGGACCGGGCCAGCCCTGCAGCCTCAGCGGTGGACTCAGAGACGGCTGCCACGTGCACACGGTGAACTATAGCA
AATGATTATGTTCTCATGTTCAACCCAATTTTTAAAAGTGGATGTATGAGCAGTGCGAGCATTTAGTCAGGCCATGGTGAGCCTGTGGGCAGCGGTGGCAAACCCGGACTCTGCCCGCCGACACCAGCGGCCCCGAAACCCTAGAGCCAGAGGCCACCTAGTGGCCAAAGTCAGGCAGTCGGCCCACAGCTGCAGGAGAGCTGCAACCCGCCCTTCAGCGGATTCCTGGAGGCTGCACAGTGCCCAGCTCCCGCCACCCGGTGCTCTGGGCGCGGGCAAATGACCCTCAGGCCGTCTGGGACCGGGCCAGCCCTGCAGCCTCAGCGGTGGGCTCAGAGACGGCTGCCACGTGCACACGGTGAACTATAGCAGCTGTGGCAGCCCCCGACCCTGTGCAAGCCACCGGCAGTGCAGACC
TGGAGCTCCCGGGGCTGGAGCGTGGACAGAATGGATGCCGAGCCCACAGGCAGCCCCCGAGGAGTTTGTCACCTTGAATCCCGAAGGATTTAACTCATACAAAATTCGCCTCACCGGAGGATGTGCGACCCCGGCCGTTGACGTCCCCACGATGGCCACTTGGTGGCGCCCGAGTCCTCTGAGTGCGTGGAAGGGCCCTGGGAAAAATCGGGCCAAATTTTACAGAAATATTGGTGGAAAATGTGACCCAAGAAGTCCAGCCATCCTGCTTTCATCTGCGTTTATGA
AACTTCACTGAGTACCTCCAACTCAGGGTTCTTTGCCCACCCCAACAGTCACACTGGGGCCCCGCTCAGGGCTCCTAATTCCACACACCCTTCCTCCCAGAGCCCTGTCAGGGGATGCCCCTGACGCCCCCTGTGGGCCGCACCCAAGCAGAGTAGCTCCTCGTCCAGCCAGGAGAGGGCGTTGCTTGTGCTGCTGGGCCCCAGGGTGGCCTCGGCCTGGCTAGAGGAGCGGCTCCGTGGAGGTCCTGAGGCCTGGGGTGGTGGAGGGAGGATTGGGATGCCTGAGGAGGGTGGAGTAGGTGCTGGGGCCAACACGGAGGACAAACTGTTGGTCGTGTCCAGCTCCGCA
GAGGCTGGCTGCACTGTCTTTCACATGTCCCCGTCTGGGAGCTCCTGGGGTGGGGACCCTGCCTCAGCGCTGCTGTTCCTTTGAGCTCCGCCCCGCGCCTGGCGGGGTCCCCAGTGCTTCCCACCGCAGAGGGGTGCGTTTCCGGGAGGCGCCGGCAGAGGGCAGTGCTGCAGCGCGCATGCTGCCCGCCCGTCCTGCTTCCCGGGGGTCGTGCTTGCTTCTCACGTGCTGGGCTCCTCCGGATGGGGAAGGAGTTCTGGTCCCACCGTCCACTGGGCCATTAGGTGAGGCCCTCCCTTTTCCGGGCCTCAGTTTCTCC
GCGAGGGAGCCAGAGGCCAGGGCTCCCGTCCCAGCTCTGTCAGTGACTCATTGTGTGGCCTTGGGAAGATCCTCGCTGCCTAGGCCTCAGTGTCCCCTTCTGTACAGTGGGTGGTCTAGACTAATTTGTTATCCCAAAGCAGTCCTAGACCTGCACTGCTGACTTGGAGCCCTCTGCACCTCCTGTTCTGGGCACAAGAGGGCAGCCAAGGGCCTCAGAACGCTGAGGAACCCTGGCCAACTAGCTTTAAGAAATGCATTGTGTAAACTGCTCTTTACTGAGCCCAGAGCTTGCCAGGAGCCTGGTAGGGTTGTGGCTCTGGCTCTCATTTCT
CCGGGGTCTTTTCAAGGGCAATGACTCTGCATCTCGGTCTTTGCATCCGAGCGGTGCTGGCACAGAGTAGGCGCTCATCACACGTTGGTCCTTTGCTGACCTGATGGCAGAAGGCCTCCTTGCAGGAAATTCCTAGCGGCAGTTTGGTCTTCAGCCACGAGGTGGCACTAGTGCGCAGGTGCTGCCAGGAGCAGGATTGGAGGTGGCTTTGAGGGAGGTTTGGGCAGGGGTTGCAGCAGTGCTGAGGGGTGGTGGAGTCTTTCCCTTTCTCTTTAGAGTGACCACAGGGCAGATAGGAGCGGTTAGGGCCAGATAAACTGGG
GCAATCAGACAGGCACCTAGGGAAGCTGGGCAGCCAGTACCACAGTCAAGGTTGGGCACAGGACAGCCTGTGTAGGAGACTCCTGTCCCCTCCACCCTCCGCAGTGATCCTCCTACTCTCGTCCCTCACCTGCGGCAGTAGCGCTGACACTTCCTCCTCCAGACACTAGAGGCCGCTGTTGGCCCCATCGCCTCCACCGCCGCCGCAGAAATGAATTCCTAAACCAGCCTTGCTATTCCGTGACTTGCTCCAGATTCAAAGTCCCAGTTGGAGCATCCGATTGGCGGAGCTCATGTCTTCTGCCTGCAACCCCAGAGCCGAGTCAGGGAGAGCAAGCAT
CTAGAGAAAAGGAGAGATGTTGTGCCCAAGGTCACACAGCAGGGAAGGAGAAAATGCAGGCTGAAGAATCTTCTGTCCCTAGCACAGAATGCTATTTGGCTCCCGTCGCAATGGGGGCCTGGGGCTAGGTTATGGTGTTGTTCAAAAACCACAGCTAACCACACACTCTGATTCTTTCTCACCCCTAAGCAAGAGTGTAACAACCTCTTGTTCCAAAGCACCAGCAAAGAGCAAATTCCAAGGGGTGCTTGGGTGCTGCCAACACAGGAAATGGCAGCTGGGGTGGTGGGGAGGGTGCTTGTCTTCATTTTGCTTTAAAATGTTGCAAAGGTTTGAGAGTCAGACAGGCCTGGGCTGGAATCCTACCCTACCTGTCATTTTACCAAGGTGCCACTAGGGGCAAGTGACTTCATCTCTCAGCTCAGATTTGTTCTCTGTAAGATGGGAGAATAGTAGTAACTGTACCCAATATCACTGTGTTACAATTAAATGAGACA
AAGCTGCTTCTTGGTGAGGAGAGCTCTCAGGAATGGCCTTTTATAAAAGAGATCCCAGCCCCGGGGGATGGGGGGGAAAGGCCTCGTACCTGAGTGGCTAGGCCCAGAGGGGGCTGGGCCTAACCCGTCACCTGCCACCTCCGGGCAGGACTCAGGTGGGGGCAGCAGAGAGCTGCCGCCACCCAAGGGCCCGTTCCAACCCTGGAGCCCACTCCAGCACCACCCCCAGAAACCCAGGAAAAGGCAGTTCAGTGAATATGAAACTGGAAGAAATCCTGTCCTGGCACAAGTGCCTGTAACAAGCAGACTTGCCTGGGCCGCCCAGCCACTACAACCCTG
ACCTCGTGAGCTCAAGTGGGGGGTCACCCCTGGCTGAGGTTACCACTGAGGGAATGGGGTCATCCTCCCTAGAGAACCTCGGCGGCTGTGCGGGGATACGGACAAAAGCCGCTTTGTGGAAGACTGTGGGACCGTCCAACGGCGCCACCGTGTGGCGGCGCCGGGCAGCGGCAGACAGCGCATCCCGGTTCTCACACACACCTGGACCTTCTAAGACAGGTGAGTCTCGAGGAGATGCTGGTTTTCTGATCACTACTTGCTATGCAATTTGGAAAAATGAGAGAGATTTGCTCACATTTT
GGGCAACGGAGACCGGAGGGCCTGGCCCGGCCCAGGTCGCACAGTGCAGGGCAGTCCCAAGGGTGACAGCGGCCAGTGCGCGGGCGCGCCCTCTACCCACATGCCCCGACCCGCCGGGTCCCTGCGTCCGCAAGATCACTTTCCGGGCCCGAGGCGGGGAAGGGGCCGGGACATGGGTTGGGGACTGAGCGCCGCTGAACTGCGCCATGGTCGGAGAGAGTTTGCAGGGGCGGAGGTGTTCCCTGGTCGGACCCTGCCGACCGCCCTCGGGGAGAGGCGAGGCCCTGGCCCGTGACGGCTGGGTCCGGGCCTCAGTATCCCCATCCGCTCAGGGGAAAGCGGGCGGCAGCCCGGAGCCCGACCCCAGCGCCCAGCGCGGCCCGACACCGCCCCCTGGCGGCCGCGGACGTCACTGCGACCCGCAGCCTCCGCCGAAGCCGGGCGAGGGACCCCCGACCCGGGCGCACCAGGCTGCGGGTGCGGGGGCGGGGACGCCCAGCGCCCTGGCCCCGGGGGCGGGGTTCGCGGGCTGAGTGCCCACTCCGCTCTCCCCTCGCCC
ATTATGCATTCTTTGGAAAAATAAACTCAATTTCCACTGCAGCTTTTGGAGCATGACGAGGGTGGCCCTGGAAGCTCCAGTTTCTGACTGAACTGAGTTGGTGAGCAGAAGCACATCATCTGCCAGGCCACAAGAGGACAGCAGTGGTTCGAGATCCAGGTCGCTGCTACCTCCTCCGTCAGGCTCCTTCCCCCGCTCCCCACCCCCCGCGCCCCCCTCCCCCGCCCCCACCTCCTGCCGGCATCAGAAGCACCTGCAGGATTTTAGGACT
AAGAGTGCAAAGGGTTAGCCCCAACTGCTGTCCTATTCCAAGACCCTTTACCAAAGGTGAGATCCCAGAGCTGGGAGCTACACTGGGCAGAAACCCTGGCCCCAGGCCAATCACACCTGCCTGCAGTCCCTTGGGCCACCAGCAGAGGGCAGGCAACGCCTGCTTCTGGGGCAAAATATGGGCCCGCTGGGGCGGAGGCCTCCTTCCCCAGAGTGACCCATTTGGGCTTGACAGGCGGATATGAGCAGCGAAAGAGTGATCCGTTCCGAAGACGGAGAGACCTTGGCCAGGGTAAGTGATTGTCTGTGG
TCGGGGGCTGCTTCCACTTTGTTCTGGCCTGTTTAATCTCCCCAGAAGGGCAGAAAAGCCGGCAGAGGGTCCCTGCAAGCAGGGGTGAAGCAAGCCCAGGGATGAGCCGTCGGTGCAGCCCTGGCAGGCGAGGCCTCGCTGGAGGTGGCCAGCAGAGGGCCCACTCACACCACCTTCACCGGCTGGCCTGCGAGGAAGGGCTGCTGGGGTGCTCCCCACCCCCAACCCCCTCTGCCTCCCTCTGCCAGGGGTCCTCAGCAGTGCAGAGGGAAAGCTAAGCCCAGCCCAGCTGCCGGGGCCAGCA
AATGACGAGATGCCAGGCAGCCAAAGCAGAGAGGGGTTCATCGAACGACCACATATGAGGCACTCGCCATGCCAGCGGGCTGGCAGCTGGATAAAGTGAGGTCCTCCGGGACTCAGGTCCAGTAGAGAAGTCAGGCACAGCATAGGGGGTGCTGGGAGGTGGACCCCCAGGAGAGGGGGGAAGGGGAGGAGACAGAGGTTACAGGAGGAGCCCAGGGAGGGCAGCGTGGAGAGAGCATAGGCTCAGGGGGCACAGCCGGTGTCCCTGCACCTGACTCGCAGTGCGCGCTCGGGGAACAGCTGCTGGGTGGCGAGTCAGGGGCAGCAGGCCCGCTCGGCAACCACAGCTTTGGCTTCATTCTCAGGACCTGCGTGTAGCGAGCGACTCCGCACGAGCTTGCCCTCCGCAAGGGCCTGCAGAGAGAGCCGCTCCCCCGCACGCTTCTTGCCACCGGCTGAGAATATGCTGAGCACCCACCAGAGGGCGTCCGCACTCACTGTGCCCCCGGCCTGCGCTCTCACAGTTGACAAGGGACACGCGGGCACGCGCGCAGCCTCATGCTCACGCACTCACACGCATCCAGTCCCTCACACACTGAAACACATATTCACACACATGCTTGCTCACACACAGACCCCTGCACATTCACTCACACACACACTCATACAGATGCACGCTCCAACATGCAGGCTCGTGCACACACACACTCAGAAACACTGTCACACACACCCCTTTCCACACAGCCAGCATGCCAGGACAGGCCTGTCATCCCCCTGAGAGTTGCCTGTGCCCTACCCAAGGTGCCCTGCAAGAGCCCTGCCCTGAGCG
TGGCATCAGGGAAGGCTTCCTGGAGGAGGTGTTGCCTCCAGTGGGTTTTGACGTGCAGCAGGAATCACCCAGCCGGAGATCAGGGCAGGCACTGCAGGCAGCATGCTCAAAGGCACGAAGGAGTGAGGTGGTGGGGGAGCAGCGGAAGTTCCTAGCGCAGCGTGGGGGTGCTCTGTGCACAGATAAGTTGCGGGCCGCGGGAAACAGGACCCTGGGGGGCCCCCTAGAGCCTCGCGGAGCGGCTTGCAGAGGAGCCTCGGGGCCACGGCGTGTGTGCAGCGACACCTGGCGGTGGCATGCGGAACTGCGGACGGCTGCGCAGGAGCGGACAGCGGAGAGGCGGTACTGACCGGTGCGAGGCGGTGCTGACCGGTGCGGGCCGGTGCGGGCCAGTGCAGGCCAGGCCCGGCCGGGGCGAGGCAGGTGGCCAGGTCCGAGGACCGCGTCGCACAGCAGCTTTCAGGACCTGGAGAGAAATCGAGGT
GAGGCAAAAGGGGGTAAGCACGGGTGGGAAACACTGACTGGGCTGGAGTCAGGGTCCGAGTCCGGTGGGGGCCGCAAGCACTCCAGAGCCGAGGACCGGGAGTTTCTGGGGAGGGAGAAGCTGTGCAAGGGGCCAGCGCCCCCTGGTGGAAAGTATTGTAGCGACAGCCACCGCAAGCTGGGTCGCCGAGGCTGGCTGTTGGGGTCACGGGGGCTGTCTTTCCCCTTACCACTTGGGGGTGGTATTAGTAGAGTCCAGAGGAAGAAGGAGCACAGCCCTGCACAGAGTCCAGGCAATATCCGC
CCTGGAAGTGGACGTGTGGATGTCAGACGATAAAGGAAGGGAAGAGGCGCACGTCGGACCTCTGTCCAGGCGTCAGTCGGTCAGCAGCTCCTCCCGGCGCGGGACCCAGCGGCCTCGAGCGCTTCCCCGGGGCCGAAGCGACACCTGGCGGACGGTGCGGGACGTGCGTTCCCTTCTGGCTGCTGCTCCTGCTCCGCGCTGAGGCCTCGGCCACCTACTGAACACCGGGGGCTGCCACCTCTCCACACAGCCGCCACCCGGCTCACAACCAATTTTCCTCCCCCCAGAGCTGGGTCAACAGACTAGTAGTGGTTTCCGCTCCTGC
TAGCCCTGGGACGAGACTGAGGATGTGAGCTGTTATTCACCCCAGATAACTGCAGACTCTCCCAGAGATGGCGATGGACTCTGCCTTCACTCTGCAGCTGTGCCCTGGGGTCTGGTCAAGCCCTGCCAGAGCCTCAGCGGAGCTCGTCTGCAGGTGCCAGCAGAGGGCGCTTCACACCCCTCATGGAAGGGGCCGGGAGGGCGCTCTCCTGGCAACAGTGATTTCTGTTTATTTAAACCAGCAGGACATCCCCATAATTTGCATGTATCGTTCCTCCTATATGTGAAGAGGCCCTGCCTCTCGGTATCTT
TAAATGTTTGCTAAACAACAACAACAAATGAATGAACTAACAAATAAACAAACAAATGAACAGATGAGTGGATGCCTGTGGCAGTTTCCATGACAAACACAAAGGGCTAAGCCAAGCCAGCAAGCAGACAGCCGTGCGGCCTGCAGAGGGCACTAGTCTGCTTCTTAATCTCCCTGCAGAATCCTCAGGGCCAGGTACCTGCTGTCAGTCAGAGAGGTGCCCGATGCTCAGTGGTCATTCTGCTGCGCTGAAGATTAAGTAGGAGTTGTTTGCCCTTGGCCAATATGAAAAACCTGAGT
GCCAGGCCAGGAGTGCTGCAGGCTCAATGGGTAAGACCTGCTCCCTGCAGACATCTTTGCATCCTCTCTGTGTGCCTGGGCTAGGAGGCACTGGGGCCTGCATGTGCACTCTCAGCTCGGCCTCTACAATCAGATCCACTCCCAGCAGCCCCCAGTCCCTTCCATGCCCAGTAGAGGGCTCTGCAGAAGCCTGAAGATCTGTCCAAGGTGCTGAGGGCCTGAAACACAATTGTGTTCTCCAAGCTTCCAAGACATCAGCGTCAACAGCCCCATCACCCTTGAATCTGGCTGCAGACATTCTGACTGGGAACTGTAGGTGGCCTGCCCTGAAGACCTCTCGGTGTCAGACACAGGACCTCCCATGGGGTGAGGGGTGGTGGATGCTCCTGCACTCACCTGGATGCGGTCGGGTACACCGGTGCTGTCCATGCGGCTGGCCACGTTCACGGTATTGCCCCAGATGT
CACTTCTAGACCCTTTCTGCACTCGTTACGGAATAAAGGCCCCTGACTCTGAGGGCAGGGAACTTCAGTACATGGAGGCCTCTCTCAGGGAACTGGTTTTGCCTGGCAGCACATTACCTGCCTCTGCAGCGAGGTGGCAGTGAAGGGTGCGTGCCCTTCCACAACCTTCATGAGCAGCGTGATCCACTGCGGGGAGCTGAGGGCGCCGCACACCTGCAGCGTGAGAGCGATGCTCTGCACAAACCCCAGCGTGCACCAGCTCCGGTGTTGCTCCCTGTACA
TCTTAAAAGGTTAGAATGTTTCTTTATTTCTACTGCACAACATCTGTGGATACTTTTTTGTGCACGCCCTCACCCTGACAGGCTCAGCTGTGAAGGGTTCATGCCAGCAAGCCCCCTGCTGGCCGTCCAGGACAGCCCAGGGCTCTGGCTTCTCAGCAGCACCTCCCACTGGCCAGGCCCAGGCCAGGCTGGACAAGCTGAGGCCAGCTTAGGTAGCAGGCATGGAGGCCTTTGCCCAGCCTGGTAAGTGATGCAGAGCAGTGCTTTTCAGGGGCTGGCACTGTAGGGTCCAGCCCTACTGGGTCTGTGGGTTTTTCTCCTCGTGTGCGGAG
ACAAGGGTGGCCCGCTTGGCCTCTAAAGTTTGATGATTCTCAGGTCCTGTAAAAGGACACTGAGGAAACCATGAAATGCCAGGGGAGGGACCAAGGCACTGTAACAGGGAAACCTGAGCCCACAGCGCCATCTAGCCCGCTTGGCCCACGCCCCGCTGTGCCTGCAAGTGTAACCCGCCCAAGCATCCTCCTCTTTTTATTTTTTTAAAGTATAATTACCGGAGCTTATGTTTCACAGTTAATGCTGTCAAGCCTTTTAAACTAAT
ACAGGCTGGTGTACAGGGAGCAACACCGGAGCTGGTGCACGCTGGGGTTTGTGCAGAGCATCGCTCTCACGCTGCAGGTGTGCGGCGCCCTCAGCTCCCTGCAGTGGATCACGCTGCTCATGAAGGTCGTGGAAGGGCACGCACCCTTCACTGCCACCTCGCTGCAGAGGCAGGTAATGTGCTGCCAGGCAAAACCAGTTCCCTGAGAGAGGCCTCCATGTACTGAAGTTCCCTGCCCTCAGAGTCAGGGGCCTTTATTCAGTAACGAGTGCAGAAAGGGTCTAGAAGTGACAGGGTAGATTTTC
CCCCAGCATTTGCAGTCTGGCCTGCTTTGGGCTTGTTGGACACACCCCAGGGCAGCCAACCCAGATGCCTTCATGTTCCTATGAGCTGCTGCTTCCATCTCTACCCATCATGCGGGGGGAGAAGGCCATGTGGGCGGGGTGCCCTCTGCTGGTGGCCCACACTTGGTGTATTTGCCTGTGCTTGGCATCCCCTTGGTCACAGTCACAGCAGCCAACTCCTTGGTGGTCCTGGATTGCCCCACTGCCAAACCTTCCATGTCCTCTACTCCCCACTGACAATCACACTTTCAAATTAGCGTGCGTGTAAAGGG
GGTTGGAGCATTGCTGAGGACCCTGAGCAGGATTTGAGCCAGGGTGCACCCGCAGGGCAGGACGGAAGATGCCACATGGCTCACCCACCCCTGGGGCCACATGCAGAGTTACTGTCAAGCCACGTCAGCACCCGCAGGGCCCAGTGTGAGCACAGCAGCGACTCCAAGTGGGTGGGAGCTGGCAAGCCACCTGCTGGCCAGGGATGCCTGTTCGCCTGTTAGAGGTAGCGATTCTCGTTCAGAGTGGACCACAGCCTGATGACCCCTGCTTTCAAGAAGGACCATCCCATCTTAAACAACAGCTCCATGAATACAACCCTCCCT
TTATTTATAAACAAATAATCGGAGCATTTTCATTTCGCTATGATGATCGCTGTAATTGGCAGAATCACAGTCGCGCTGGGGCTCGAGGCTCCCGGAGGCCGGGGGGTAGGCACGGCGCGGACGCACCCTAGGATCGCCGCCAGAGGGCGCCAGCGCGCTCCTTCGCGTCTGCTGCTGCCCTGATGAAAACGCTCACAGCGCACGCGGTACAGACGGAGCAAATCCTATGAACTTCTCCAGCCCAGTTTAGAACAAGGGAAAGGGGAGCGCGCGGTACCGGCTGTCCACT
GGGGGTGGTCCCCTGCAACCCGTGCCCCACGGGCCGGTTAGGAAGCTGAGTCCGGAGATGCCAAGACCAAGTCCAGGCTGGGTCAGGGGTTCGGTTTGCCGCTGTGGGTTCCTGGCTGAGAGGTCAGTGCAGTACTGAGCAGTGGCCAGACGAGGGCGCAAGAGACAGCAGGCACCACAGCCTGAGCAGGAGCTGGAAGCCTGGGCCTGCAGCCCTGGGGGTTGCTGGTGATGACGGACTCTGCCTTCCTTCCACCCTCTGCTGTGTGACGTGGGCAGGCCAGTGCCCTCTCTCTGA
ATGAGAAAAAGTTAAGAAGAAACTGACAAAGTATGGGAAATCCTATTTGAAAAGGGTAGAAACTGAGGCTCGGAGTGGTGACAAGGATTATGTGGGCCCCGAGATGGCGCTGCTGAGGGAATGAAGAGGATAACTCAGCTGGAATGAGAGCCAGGGAGGCCGCAGTTAGACACGAAGTCTCAGCAGCCCGGGAACGGACGGCAGAGGGCGCACTGCTCCCTCCTATCCAGAGGACCTCCTGGCTGCTGGTCGCAGGCCCGCGGCTGGGGAATGTCCCAGTTGACCTCAAGAGAGGTCAGCTCCTAGATTCCCCTCTACAGATCCTCCCTTCCGCCATTTTCTTTCTTTCT
GAATTCTAAGAAAAGAAACTACTAGTTTATCCAGACTCTAAGGTCAACGTCCACCCCCCAGTACCCTGAGGGACCACAGCCTGACAGCCACAACCTGCTGTCCCCACGGCACTGAGGTGGAGGAGCGCCACCTACTGTGTGGCCAGCCTGGCTTACAGCAGCTCTGAGTTCCCGGACAGTCGCTGGCACCTAGCTGAGGAAGCCTACCCCCTCCAAAGTAACACTGGGAAGAGGAGAGGAGAAAAGGCTCCATTCTATAGGGTGGCACGTTCAACCCA
TGCCGAGAAGCTGGGCCCAGACGGGAGACCGCATCACCCTGGATGGCCGCATTGGAGAAGGCCCCAGCCCTGAGAACCTGGGGCTGGATTCCCCAGTGGAGGCACCGGGATCGCTGCCACCCTCCGGGCTCCAAGGAGGAAGGCTGAGTCCTGACTCAGAGCTGCTGGCCTCCTGGCCTGACATCAGCCGCCCCCTGGTGGCCATGACTGCTGGTGCAGCGAGGAGACGGCAGGGCATCGCCGCCAGGACTGGGAGGAGGGGGTGCCGCTCCGCAGGGGATCCTCAGAGGCAGCCCGGGCACCCTGCCCTTTTGTCAACAATCCTGTCAAAGCCTTGGAGAAGAAGGCCTTTCCCCCAGGAGGAAGGAGGTGTGACACTGCCCAAGAGGTTGGACCGGGAAGCGGACTGCCCCCGCCCTTTCCTGGCTGCCCTGTGGCCTGTGTCTCTGGGCAACTTCTCACAGTCCCTGTGGACACCCCTAGGAGCCTTGGCCACAGATCAGCCTTGAGGAGGGGACTG
GAGTCTTCAGATTTAAAATCAGGCATGTGTCTGACTTACGGAACAAAGGCCATTTCATAACACAAGCGGTCTCTGTCCTCCGTGACAGAGGAAGGCGGATTTCCCCGAGGCATCCTGGCAGCCCGCGCAATGCATGGAAGCTACCACTAGATGGCACCTGCGCCCAAGCTATAGCCCGACTCCCTCCTGGTGCTGGTGCTACGCGTGTGGTCCCCGTACATGGAAGAGCCATCCACTTTTCAACAACAGGCATTTATCTGCAAAAGACTTACACCAAGAGCTTGCC
TGAAGGGTTCTTCTGTAATGGGGAGGATCCTCCAGTCTTCGTGTATGTGTGAACTCGGAATTTCATAGACGGCCTTGGCTCACGATCGGTTTGGCACTTCGCGTTCCTAGGCCACAGGACGTCGAACCTCGGGCGACAGCAGCCTCCCGCTAGGGGGCTCCCGACTTCCCACGGAGGTTCCACCTGTACTGCGCAGCCTCCGTCCGGGAGTGGGCGGAAATTCCCTTGCTGACGCGCGTGACGTCACCGGAGGGCGCGGTCTGCTAGAGGGGGTGGGGCATTCCCCTGCAGCAAGGGGCGGGGCCACCCCAACGCCGCTTCTGCGGCCAAAGTAGGTTGGGAGTGGAAGGTGGTGGCTGCTGCTCCGCAGTGTCGGGAAGATGGCGCCGCCGGTGGCAGAGAGGGGGCTAAAGAGCGTCGTGTGGCAGAGTGAGTGCGGTGGGGTAGGGGTTGAGAGAGGGAAGGCCGGGAGGCTGCCGTGCCGGGCCTCGTTTTGCAGCCCCAACCCAGCGGTCTGTTGAGGAGCCGCCGCGAGCACTTGTTGCTTTGGGACCTGTGTGAGGACTTCTTCCTGCTTTCCTGCCCTGCCTTATTCCTTGCCAGCACCAGGGATGGGCGGGGTGCGACGGGACGCGGCCTTCTCGTTG
TTCCCACCCTCTACTTCCCCTTGTCCTGGCCCATGTCCACCCTTCTCCCTGCCCATGTCCACCATTCTCCCTATCCCAGCCTCACTCTGACTCCTGGCCCCAACCCTGACCACTCTCCATGCCTCAGAGTCTCACCCTCAGCCTAGCCCTGCCAGCAGGCCCCATCTCCTCCTCTGACCTCAGCCTTGTCTCCGCCTCACACCCCAGGTGCCTCCAGCACCTAAGCCTAGAGTAAGGGGCTCCCTTCTCATCTTTCCTCACTCCTCACAATTAAGGAAACTCCATGGCTAGTGTGCATACCACCCGGGCTGGAATGCACCAAATGTCAAGTCAAAGGGGGTAGGACACAGGGAACCCTGCCTGGCGAGAAGGGGAGCTGAGCTAGGGCTGCTCCCGGACTCTGCCAGCAGAGGGCGCTGCAGCGCACCCCCCCTCCCCCCCCCCCCCCCCGCCACCCGGTGCCTGGCAACGGGCATGGGCCACGGTAGTGCTGGTGGTGCTGGTGGTTTAAGCTCAGGCAGCTCAGTCCTTTCTAAAGTGCTATGCGTGCTTCCTGT
GTGTGATTTTCTGTTACCTGCCCCAGACCTCATGGAATTAAACTTTCCTGCCCTGATCCCTTGGATTCGTTTCTCCAACCCCACTCACCTAGCCCGGCCTCCCCGAAACACAAATTGGAATGGCGTTGGCTCCCGGGCACACTAGGGGGCGCCAGCGGGCTTGTTTTCCAGGATGGCCCTAAAATTCTCTCCAGCGAGGAGAGGACCATGACGGCCAGGCCACGCTTGCTCTGAAAAGCGCCGAGCGTGGAAGGGTGTCTTGGAATGGGGTCTAAAAGGGAGAACGACATCCTTATGACTTGCT
CCACAGTGCAGCCGCCCTGCCACTGCATGTGTATTTTGGCTGTGGCCCAGTGTAGTGAGAGCCCAGCCCCAAGAAGCCAGGGACCTGCCCTTTGGCTCCTGCCACAGCAGTTTTTGTCACCACAGGCCACCACAGATGCCACACTGCCACCTCGAGGCCAGGGAGAGAGGGGGAGGCTGAGCACGTTTGCATGTCCCCAACAGCGAAATACACCTCCACTCCTATAAAAGGGAAGTGCAATCGGGCCACGCATCCCACAGCTGCCAGCCTCCCTTGCTCCAGCTGAGGGAGTCCGCCTTCCTCAGCGAAAGAACAGCAGCACGGCCACCCTGCTCCCACCCAACCG
CTCTGGGTAGCGAGGCTTCTGGGCCTGAGGGAAGTGTGGGACAGCCCTACAGCACAGGCCCCCAGTCCCGCCAATCCCCACCCCCGGGGTCAGGCCCTGCCTCCTGCATCCCTCTTCACTGGCCAGTCCTCCATTGCCACCTGGTGGCCATTGCCCCACGACAGCCGGGACCGCCAACCTGCCCGACCCGAGCTCCTCCAGGCACCGGTGCCTCCTGGGTGGACACTGGGCAGCTGTCCTGGGCCTGAACTCGCCAGACTTTGGCAGAAGGCAGGGTTCAGGGGTCCCCAGCCCCCATCCTAGATGGGGAGGCGCCCCGGTCCGGGCATTGCTGGAACAGCGCCCTTGATCTTGAA
CATGTGAGAACAAATCGTGAAAATAATTGAAAACAAATTGGTCCTAGAAAGATGAAGGAAATGAGAATGGAAAATTCAACCCCCACTCCTGTTTTCCTGTAGCAGACAGAGGACTGCTGCCTCCTGGTGGCCGAGCGGGGCAGTGAGCGCCTCCCAGCAGGCGGAGGCTCACACAGCGCAGGGGATACTCCGAGCAGAAGCTGGCGCTGGCTGCTTAGGCCTTCACAAGTGGTGTTCAGTTATTCTCTTAATATTGGATTGAAATTTATTATTACCACAACCC
TCCAGAAAGCCCAGAGTCCCCTTTGGGAGTGAATGTGTGGAGAGGGAGGTGTTAGGCAGAAAAGCCAAACTCTGCCTCCCTGCTTTCAAGTCTGCAGTAAGATCAGTCTCAGTGGTGAAACTCAGCCAGCAGAGGGGGTGAGTCTCAGCTGGGAGCTAGGCGGCCAGTGGGGAGGTGAGTTTCAGTCCCATTCGTGAAGGGTGGTGGCAGGACCACAGTCCAAACGTCAAGCAGGTCCCCTGTGAGTCAGCCATCTGAGTTGGCCCAAGTGAGACAGGACCAACTTTGAGGCCCCCAA
ATCCGAAGACGGTGGAAAGTGTTCAGTTGTTGGCTTCAGCAAATATAAAGCAGAAAGAGCCACGAGGGGTGGACCCAGCCTGGGCGCGGCTGGCCGGGGCCTCCGCGCTGGATCCAGGGAAGCGCCGTCCCCGCACCCGCCACGAGGCGGCGCCAGAGCAGCGTCCACAGCCCGGGCCTCTCGGCAGGCTTGGGGCTGCGAGAGGGGCCGCGGAGACAAACCAGGCCTCCAACCAGGCTTCCTGCAAAGACCAGGTAGGAGAAGGCTCTGGCCGCGGATTAGAAGATTTTCCACAGACA
CAGCAGGGATATGGGACGTACTAAGAGGATGACGAGGCGGAGAGGGCCCCAGTCCCACCCCCAGACCCCAGACACCCACCTTGGCCCCTGGCTTTGGAGCTGGGATCTCCTGCTGCAGCCTGGACCAGGGTGCTGCTGTCCCTCTGCTGCCCCCTGGTGGACACTGAGAGAAAGCCTGCTGCTCCCGGAGGACCTGTCCCGTGGGTACAAAACCACTGTCCTCTGGAAGCCTCTGGCCTTGCTGCGGCTTCCCTTACAAATGATCTTTGGTCTTGGGAGTCTAGTCTTAGGCCTCCTTCACGCCCTTGACTGCAGCATCTCCGGCATCTAGGCCTACCTTGTCCCCTCCAGCTGGTGGCAGCTCAGGACACTGCAGAGCCTGACTTGCCAGGAGACCTCGCAGGTCCTG
GTAAATACATGAGCCAATAAAAATATTGAACTACAAAAAAACCCAGAGCAGACGCAAAGTGGGAAACCCAAAACAGAGAGTGTGGGAGAGGAGGGGATGCGCCTCCCAGGTTCCTCTTCAGAAAATCCTCGGCAGAGCAGCAGCAGGGGGCGCAGGCAGCACCTGAGCTTCAGCTCCTCCCACCAGGCTCTGCCTGGGATCCAGGGAGCACCTCCCTCAGGCTAGTGCTCTTTGGGGTGTCAGGAGCCCTGAGTGAGGCAGGATGGAAAGTCCTGGCCACTTCAGTCCCACACAGGGCCACTGGGCAGCTGACCCGTTCTGGAGGCGATGCCGGCCCCAGAGTTTTC
CGGTGGGTGATTTGGGGTAGATGACATTCATGACGCCAGCTCTTCTGGAAGTCATAGTAAGGCACCGAGGGGTGGCTCCTCTCCCTGCAGCGGCTGTCGCTTACCATCCTGTAGACCGTGACCTCCTCACACAGCGCCAGGACGAGGATCGCGGTGAGCCAGCAGGTGACTGCGATCCTGGAGCTGGTCGCAGCAGGCCATCCTGCACGCGGTGGAGGCGCCCCCTGCAGGCCGCAGCGCATCCCCAGCTTCTGGACGCACTGTGAGCGGTTATGCAGCAGCACGCTCATATGAGATGCCCCGCAGGGTGCTATGCAGGCCCACGTCCCCACAAAGCCCATGGCAGGCGCCCGGGTGCCGGAGCACGCACTTGGCCCCATGGATCTCTGTGCCCAGGGCTCAG
GGTTCAGAGAGGTTGTCACCTGTCTCGCTGCACAGGCCACGCGGGGCAGAGCCAGCACTTGAACCCGGCGGGACTCATGGAAGTGCGCTGAACACCTGGATTCCCACCTCAGCTCGAATCCCTGCCTGCAGTCCTGCTGTGTGGCCCTGGGCAGGTCACAGGTCCTCTCTGAGCTTCCGCTTTCCCGTCTGTAAAACCGGGCTGGCGCTGCTGGCCTCGCAGCCCGCCGTAAGCATCCTGTGGGATGAGGTGTGAAAATGTCCTGGAACGGTGGGGCCCTTGCACGGTGGGGTGGGCACGCACCCATTCCGCCCCGAAGGGCCGTAGCCAGCCAGGCCCCCTCCTCGGCCCGCCGCGGGACTGCGCTGCCGCCAGGCGCCGACAGAGGGCAGGAGCGGCCCGCGCCCAGCGGCCGAGAGCGCACGGCAGGGCTGGCAGGGGCGGCCCCGGCGAGGCGCAGCGCGGGCGGGAGCCCGAATGTGGTCTCAGGACTGCGGCAAACACCTGTCGGACTGTCTGGGACGCACGACCTAGGGACACGGACCCAGTGCACGGTGTGGGGGAGGAGGT
TGGAGGAGGGAATGAAGAAAAGTCCTGAGCACATTGCTTTAGAAACCTAATCTAGTGTGGTCAAGTGGAAACTCAAGGGCAGTCTGTCTTGGAGGAGAGCGAGAGGGACAGGCAGACAGGTCGTGGGGCTCCCTCTTCTGGGCCTGCCGAATACAACCTGCTCCGCCCATGCCTCACTTGGTCCTTGCAACCCAGGACTCGTGCTTTTCCTCCCCCTAGTTAATTTAGTCCATTATTTTTTCATTCTCCATAGAATATTGGTTTTGTAACACTCAATACAGTTTAAT
ATTTAGCAGAGTGCTGGGCATACGGAAGACAGCAGGATCCCGTGGCTTTGCCTGAAACGCGGAACCTGGTCTTGACTTTTGAGTGACTGAGCCCTCCTGGTGCCCGCACTCTGGCCGGGAGTGCCAAGCAGCGTTCTCCCTCCCGCCGCACGGGGGCACAATGGGAAGCCTGCACAGTGAGGAAGAGCGGCTGGAGCCGGTCTTGTGCCGGGGAGGTCGCTGCTCCCAGAATGCACCTGGCATCAACACGGCGGCGGCGGCGGCGGCTTCCAACAGGCTCTGGGGCGCCGAGCGGACAGGAACG
TCCAAGAGAGAAACAGCAAAACTCATTTTGGAATATGGTTACGGACACAGCCTCCTTTCTCTGATAATTGAGTATCCCTGGCCCCGGCAGCAGTGGCCATGTGCAGCTGGTGCTGTGGCCTCGTGCTGCCCCCTGCTGGTTGCCTCCAAGACAAGGCCAGCAAACCCAGAGAGACTCAAGCCCAGCCAGGTGAGTGGTGGGATCACATGAGCACCTTGTCTGCAACTTCGGATGCTCCCGCTTTCCTCCTCTCGACGATTGTCCTGGTTGCTTTGCTCACTGGGGTTGTGCCCCCACCCTGCAGGGCCAGGGCCAGACGCACGCTCCTACTGCGTGACCGCAGGTCT
CCTGGGACTGGAGTTGGGAGAGGCTGCTACTCTTCGGACCTGCGGCTTCTTCTGCTTCCTGATTCGAGTCCCTGTGATAAAAGGCCCCAACCCATGAGGGGCGGGAGGAGTTGAGCGCAGCGATGCCTGTGGCCAGTTGGGGGCAGCAGAGGGCAGCAGAGCAGGAATCACGAGGTGCTGGCAAAGAGGGCGGGTGGTGCTGCAGCTGCAGTGAGAGGCCCTGGGTGGAACGCGTGGCCACTGGGTCTGCTCTGCCCCAGATCTCCAGGCCACACTTTCTGGACTGGCCTG
CGGCTCGGAACGCAAGGGGCCGGCGAGCCGACGCTGCTGCAGGAGGCTGCGGCGTGGGGCGAGGTTCTCGCTACGGCTTCGTTCCCGTCCTCCCGCGGCCGCTCTCCCCCGGAAGCCCTCGGAGGCAGCACGATGGACGTGGCCACACTGCCCTCCAGTGGCCAGCTCGCCGAACAACACGTCTGGGCCCCTTTTGGGGGTCTGGGTGACGTGTCCACCCTCTCTCTGCCCTTTGCTACATTTGAAGGTGGGGTTTGCTCATCCATGGTTCCTCTTACAGGTCACCAAAGCTGCCACAGTGCACACTCACCCAACAGCAGG
AGAGAGAGATCCAAGGAGCAGTGAGGGAAGCCTCCAGGGAAAGAGAGGTGGGAAAGGACATTCCCGGAGGATGAGATGACAGAAGCAAGAACAGAAAGGAGCAAGTCAGTATGTATGGGTACGCCACCTACTGGACGATGCACGTTCCTAGTTAGGAGGAGAGGAAGCCTGGGGAGGAGAGGTGGTGCCAGGAGCCACAGGACCTGCATGGAAAAGAGAGATGCCATTGGGCTTGGCAATGGGAAATCATTCCAGATTTCTGACCAAGGGAGCAGTCTGGTGTG
GAACCCCTGGGCTGAGGCAATCCTCCTGGGTTGGCATCCCACAGTGCTGGGATTACAGGCCTGAGCCACTGCGCTCGGCCATCTATGGCTTTTTATCCCCACTATAAGACAAGGAAGAGGCATAGCTCAGGAGTGAGCTGAGTCGACACCAGGTGGCGCCCAGGTCCCGAGCCTGCTCTGTCCGCAATGCAGCCTTCATCCCCCGACCTGCACGTCCCCTCTCATCCCAGAGCACACCCTCCGGGGCCATCATCCCCCCACCCGCAGGGCTCACCCTCCAAAGGACCCCAGGGCCTGCGTGGTGGTCCGTGGACTCACTTACCAACCCTCCTTCTGCTCGGCCTCCTGAAGCCCTTGGATGGCTCGGAGGGCACGGGGACCAGGTACTAAAGGATAATGATGGCTACACACATGTCCCTAAGCTCACTACCTGGGGACGCCCTCATTCTGTCTCTCAGTCTATTAACAGGGGAGATGGAGCCCAGGAGCCCAGGAGACAGCTACACACACACACACACAAGCACACACACGTCCCTGAGTTCACCACCTGGGGATGCTCTCATTCCGTCTCTCAGTATATTAACGGCAGACAGAGCCCAGGAGATTGACGGCTACACACACACACACACGTGTCCCTGAGCTCACCACCTGGGGATGCACTCATTCCATCTCTATTAACAGGGCAGACAGAGCCCAGGAGATTGGTGGCCACACACACACACACACACACACACACACACACACACACACGTCCCTGAGTTCACCACCTGGGGACGCCCTCATTCTGTCTCTCAGTCTATTAACAGGGGAGATGGAGCCCAGGAGCCCAGGAGACAGCTACACACACACACACACAAGCACACACACGTCCCTGAGTTCACCACCTGGGGATGCTCTCATTCCGTCTCTCAGTATATTAACGGCAGACAGAGCCCAGGAGATTGACGGCTACACACACACACACACGTGTCCCTGAGCTCACCACCTGGGGATGCACTCATTCCATCTCTATTAACAGGGCAGACAGAGCCCAGGAGATTGGTGGCCACACACACACACACACACACACACACACACACACGTCCCTGAGCTCACCACCTGGGGATGCCTTCATTGTGTCTCTCAGTCTATTAACAGGGAAGACGGAGCCCGGGAGACTGACGGCTACACACATGCACACACAGACACACACACACACGTCTCTGAGTTCACCACCTGGGGACGCTCTCATTCCATCTCTCAGTCTATTAACAGGGCAGACGGAGCCCAGGATTGATGGCTACACACACACACACACACACACACACACACACACCTTCCTGAGCTCACCACCTGGGGATGCTCTCATTCCATCTCTCAGTCTGTTAACAGGGCAGACAGAGCCCAGGATTGATGGCTACACTCACACACACACGTTCCTGAGCTCACCACCTGGAGACGTCCAGCACTCCTCCCACAGCATCTTCGAAGCTCTCATTCT
CTTGGGGAATGAATGAATGAATGAATAGGGGCTTGCATGGCTCTGTAACATCTGCCCAGGCTCCCCTCATTTTAGAATCCACGGATGGGCACAGTGCATCCTTCTCCCAACGACTTCCGGGCCTTTTGGGAAATGTGCTCACTATCGGCCTCTGGTGGTTGGCTGGTGTCTGGACTAGGCTGACCACACCCACACCAGGGCAGGATATTCGAGTCCCCTCTGCTTTCCCAGATCCTGGAGTCTCTTTGATATAAACAGTCAGCTTTGTTATGAACAGATGCCAGGGGCTCCTCTTAGCCTGGAGGGCCTGACTTCCAGCCAGGGGGGCACCGTTCTGTCCAGCTCCATGCTCCACTGCAGCAAACATGCAGGCGGTGGTGCGAAGGACAGAGGCAGCGTCTCAGCAT
GCGGAGGGCAGACGCTCGCCTCACCACCCAGAGCACAGTCAGGCTGGGCCTCCTGGCCTCCTCCCCATCCCGGGCCTGGCCCCCTGCCCAGCCGCCTTCACCCCGGGGAGTGCTGGATCTGCTGCATTCCCTGCTGCCGCCAGTACCTGGCAGGCAGGGGGCGCTCCAGTGTGTGCGAACGTTTGTGGAGTGAGGGAGTTAATCACTGAAGGCGTGAGGCAAGTCCCCAGGCCAACTGCCAGGAAATGGGACCCCATGGGTCGGAGAGGGCCACAGTTCCCCTGGGCACAGGTGCC
GGTCCCCCAGAGCAGTCAAGTATGGGATGGAGAAGTTGTCCGGGTCCAGGCCCCGGCCCCACATCCAGTGCACCATCCAGTCTGCGATGTACAGGAGAATCAGCACCTGGGGAGACAAAAGGGCCCAGCCTATAGCCATCCTCTCTCTCCAGGGGGAGCCAGAGGCCACATGATCAGACCCATTCAGTGCATCACAGGGCTTGGCTGGCCATAATCCTTACTTTTTAATCTTCCTCTTTCCACCCCAGCAACCTCTCTGTGTTTCTCCACCCCACAATTACCACTT
AGATAGATCAAGGCCCGCCCCACCCACAGGCAGGGCCAGATGATCAACCTCCCTGTTTTGAAGAAAGGTCTTGGTCAGGTCCTAATGCGGTCTGTGTGTTGTGGTCAGCACTTCTTCCCGTGCCTGGCTCATCAGTGCCCCCTAGAGACACCTCCTGAGTGAGCGTTTCTGGGGACTCCCTCTTGCAGAGGTCCTGCAGGCCAAAAGCATCCCTAATCTACCTCCTCATTCCTTGGAATGACAGCCAACTTGAGGAATATTTTAGAAAGACATTTCC
ACAGTAGGTGTTCAGCCAGCGTGAAGCCCCCAGCCCCTGACAGGCTACGACAGCCTCAGAGCAGGCAGAAGGAGCACACAGTAGGCATCCAGCCCACATGAAGCAGGCCCCCAGCCCCTGACAGGCCATGACAGCCTGAGGCAGGACCACATGGTGATCTCTAACCTGACCCCAGGGGAGGACAGGAGGGAGGACGGATAGCACCCTGGGAGGCCAGGGCCTGGCGTCCCACCCTGTCACCCTCGTGCCCAGTGTCCAGGGGCTCCGAGTTAGCCATGGCCTGGCGCGTAGCCTTAGGAGAGACCCTCCAGCCATTCGGTGGAGCGTGGAGACCCCTCGTGGCCACACGGAGGACTGCAGCTCTCAGCGTGTGACCTCTCGCCAGCATCGGGGCTGCTCTGCATGTAGCCCTGGGAGAGCTCTGCAAACATTGCTTGAGCTCCTTTTTATTTTATTTTTATTTCTTGAGACAGGATCTCACTCTCACCCAGGCTGGAGTGCAGTGGCACA
CCCAGTCCTTTGCTCCCTCCTGCAGACATGCCACTGTCTGCATTAACGCGGTCTCTACCTTTCCAGACCCTTGAGAAAAAAAAAAAAGCTCCTGCGGCCAGTCCTGCCTTGTCCCTCAGCCCAACAGCCACGTGTTGAACCCAGGATGACCACGTGGGGGAGCCAGAGAGCAAGAAGAAATGCGCCTAAAAGGGCAGGTGCTGGGGGTGGGGGGATGTGTCCTTTCCTGAGGCCCCGGGCTCCCTAACACACTTGATAGACCTACCTGCACATCTCTCAGGAAGTGCAGGGTCTTGGGTCCCTTCT
CAACGTTGATGGCTACTCGATGGTGGCTGAGAGGCATCCAACCTGGAGCCTGGGAAGCTTCCAGGAAGGCTTGGGGGGAATCCAAGAGGAAGGTTCTTTGCGGGAGAAAGAGTGAGGCAGGGGAGTTTAGGAGGCCGCTTCCCAGCCCTCGATCGCCCCACAGCCACCAGGGGGCGCCAGAGCCCCGCGCAAAGCGGCTGCCACCAAGTGGCTGCCACCGCGCGTTACCACCCTCAGGGCCTGATGCCTGGGACTGCGGCCAAGTCCCGGCCCCAGGAGCTCGCGTGCCCCACGTTGATCCCGGGTCACGGGTGGGGACGGCTGGGGTAACTGGGTTGTACGTCCTCT
TAATTAGCGCTGCGGACAAACCCAACGTGGTAAACCCCAAGCCCCGCCTTCCCCTCGGAAGGCGGGAGGGGATTGGGCCCTCGCTTTCCTCCGCCCCGCCTCCTCCTTCCCTACTGGTTGGGATGGGTCGAAACCACAGTGCGTAGTTAGGTTGTCAGCGCTTTCTTACACGTGGTTTCTGGGCAGTGGCGGGGACACGGCACCAGGTGGCGCGCGGGAGCCGACCGGAGCCGTGGGACCCTGGAAGAGCTGGAGGATGCGGGGCTGGTCTTCAGAGCTTGTCCTCATTTTGGAACTCTCTCAGCCTGCTGCCCAGTTTCCCGGGAAGGTAGGGCGGAAATCGCCCC
TGGCCATGAAATAAATTCTGAAGCTATGAAAGCACAGTCTTGAAACTCAGGGCAGTTGGGCACGTGGGGTCCGGCTGGTTGTGGAAAACAGGAAACAGCAATGTCTTTCAGTCCTCAAGTTCCCCCTAGCGGCTCCGGCGGAGGAGTGTCCGCACATGGACGGAAGTTCACTGCAGGCAAATGCAGAGGCTTAAGGTCGTGCAGGGATAGCACACGTTTAAGGGAAAGCATGGTCGGTCCCTACCTTTGAAACCACATACCTTCCTTTTGCTGCTGTCATGAGATAACACAACTA
CAGCGGGCTGTCTTCTGACGAGTAACTTTAGGAAGCAGATCAAGTGTGCAGTTTTGAATGGCACCCCATAGTGGGGAGGTGAATGGCGCTGGGGATTCTGGGTCTCTGCCCCAGGGCCCGGTGCCACTGCACTGAAACCTCTGCAGTGTACGCTTCTGTCCCTAGATGGCACTGCTGTACTGTGCCCCTTCCCACCTGGTCCAGGTGTTCTGGGAAAAAGAGGCATTTTGTATTTTGGAGACAATGGAAGAGATAAATGCTTTAAATTGAAAGGTGGAACTCTGGCCCAAACTTCA
TGCAGCTTTTCTGAAAAGCAAGGCACCTGTGCAGTGGCCGAGGATGGCTGTGGGAGCCTCGCTCCGGACGCCACGCCTGCCTCAGCTGAGTTGGTCTCCCTCATCCTGTTCCCGCTGTCCACAGCCCCACCCTAAGCTGATGAGGAAGCCTCACGGGCCACCCGGGGAATCCAGGGCCTGTGCTCAGCTGCTGCTGCTCTGCCCCCTGGCGGCCCCTCCGTGTCCCTGCGAGGGAGGCAGCTGGCAGGCAGCCCCGTGAGCCGGGTTGGGTCCCACGAGTCTCAGTTCAGTGTCGTTTCTGACTTTTCTTGACTTTCTTTCAGGCTAAGTCCTATCAGCCATGGAAACACCATTGCTCTCTTCTTCCGGTCACTGTTGCCAA
TCTGATATGATGGCTGGGGTCGCCCCAGTGTTCTCGCTCCTGCCAAGGGGGAACGCAGACACGGGAGGTCCAGTGCCTGAGCACCAACCAGACCCTCAGCACCCGATGCCCTCCTCAACTGCGGCCCTCCAGGAAGCGCCCCTGTAACAGCCAACCCTGCAGCCAGCGCCCTGGTAAAGAGCCCCCTCTCCCCAATCCCCAATACAGTGGATTAGCTGAAGTATGGGAGGAGATGAGAAAGGACCAGTGGGAATGGGCAGCACACCCATTCCCAGACGGGTGGGTCCTGGTGACTCTCTTGTGCCCACTGGCCTCCTCTGTCCCCAGATGATCAATGCAAGGACAGCTCTCCACATTGCCCCCTGGTGGTACAGGCCCGGCTCTGCGTCTACCCCTACTACACAGCCACCTGTTGCCGCTCTTGCGCACATGTCCTGGAGCGGTCTCCCCAGGATCCCTCCTGAAAGGGGTCCGGGGCACCTTCACGGTTTTCTGTGCCACCATCGGTCACCCATTGATCGGCCCACTCTGAACCCCCTGGCTCTCCAGCCTGTCCCAGTCTCAGCAGGGATGTCCTCCAGGTGACAGAGGGTGGCAAGGTGACTGACACAAAGTGACTTTCAGGGCTGTGGTCAGGCCCATGTGGTGGTGTGATGGGTGTGTGCACATATGCCTCAGGTGTGCTTTTGGGACTGCATGGATATGTGTGTGCTCAAACGTGTATC
TAGATGGAGAATCCTCTGGGTGCTCTTGCCTTACCCAACCCTGTGGGGAGGCTGGGATACTGGTGTCCTGGAGAGAGGATCCTGGCTGGCCAGGAACTGGGAGGCGGTAGCCCAAGTCACCAGTGATACCAGCCTGCCACCTGGTGGCAAGTCCTGTGTCATGCAGGAGTTGGGGCAGAAGGATCTGGGTGGCTCGACTTGCATGATTTCCTGGGTTTCAGAACTGCAGGGATCTAGCCTGCTCTTCTTTGCACAGCAGCCCCTCAGCACCCTCCTGAGACAAGCTCTACCTCAGCTCTTCCGCAGA
GTATTTTAATAAACAACATTTTTTAATCGGAAAAAAAAAAAACCTGTAATGCCTTGAGTGATCCTGCCAGATGAACCCTGGCGTAAAGTTCATGCTGCCTTAGGCACCATTGCCACCTGGTGTCAGACATCGGAATTGCAGGCTTGGCGGCAGCTAAAGTGGCGGGGGTGGTGGGGTGGTGGAGCAGGGGGCGGGCAGGACCCATTTTGATTAGGAGAGGGCAGGTTTCCTGTCTTAGCCACCTAAACCCTCCAGGCGCTGTTGAGTATGTGTCAAC
TTGCCCGGACCACGCCAGCGCCCGGGCTCTCGGCTTCGCGCGGGGCTGGGCGGGCGGAGCGCGGCAGCCTCCAGGTAGGGCCGCCGCCAGGTGAAGCCGCGCCGCTTCGCCTCTTCCCGGTCTGTGGCGACACCTGCTGGCCGTCCGTGGAAGGACACACCCTCCGCTCCCACCACCTGCTTCCATTCAGCCCATTCATCACTCAGCCCCTCACTATGCGCCCTGCAGGTATCGCGCCAGGTGTCCGGGACTTTCAGGCAGAGAAATTAAGCAAAGAAAAAAATGCAGGTTGCATCAT
GGGCGCCGCTGCTGCCGGTGGCCAAACTTCTCAAAGCACACCTTGCACTCGAGCAGGCTGATCTCCGCCTCGCGCATGAGCTCATGCAGCGCTGGCCCGCTCTCCGAGGCTTCGGCCGCCATGGCGCGTCCTGTGCACTCCCGCCGCGCCGCCTGGCCGTGCCCCAGCGACGCTCTCGGTCACGGTCACAGTCATGGTCACGGGGTGGGACGTGCGCCCTGACGTCGAGCGCCGCGGGCCTCTGCACTGCGATCTGCTGCCCCTTGGTGGGCACGCGCGGCACTGTTTCCTGAGGGCCTGATGGTGGACGTTTGCAAGACAAATCCACATGCGCGTTGTGTAGACCTGTAATCGTCACAGCAGTCATGGATGGATTGTGTACACTTTCAGATGAGGAAACACACCTATTGA
ACAAAGAGCCATGTTGTGGCGAGCTTGCAGCCACGGGGGCCACCAAGCTCCCCTCCCAGGTGCGGCCGCCTTCGGTACAAGAGCACGCTGATGCAGACAAATGCAAAGATGGTGAAGAGGGTGACGGAGAAGGCCAGTGTGCCGGCCGACACGTGGAACTCCTGTCCCTGCAGAGCCCAGTAGATGGCGGCCACGGACCAGGCCAGGCCGATGCCCAGGAAGACATTGACGGCGTTGCTGCCCGTCACGTTGCCAATGGAGGCGTCTGCATATACATCCTGGAGGGCAGCAGCTTTGCTGGCAAACGTATCTGGAAAAGGACAAAGACACATGGGAACTGGTAGGAGGCT
TGGGAGCTGCAGGCCTGGCTAGGTGTCACCCTCTCTCCACTCTGGTGCCCACAGACACAGGAGAAGTATGAGAAAGTGCTGGAAGATGTGGGCAAGACCACACCCCAGTACATGGAGAACATGGAGCAGGTGTTTGAGCAATGCCAGCAATTTGAGGAAAAGCGGCTGGTCTTCCTCAAGGAGGTGCTGCTGGACATCAAACGGCACCTCAACCTGGCTGAGAACAGCAGGTACCTGGGCATGGCAGGCACCGAGGGCACAGGCACAGCCAGCAGATGGTGTGACTGGCATGCAGGGCATCCCAGCCCTCCATCACAGTGACGGGAAGGGGAGGCAGAGCTGCAGGGGTCAAGAAGGATGAGGCTTCAAACACAGGGGCTGTTGAGTGCAAGCTGACGCACACTGGG
TGTGCAATCCCATGAAGATCGGAGGAACCCTTGTGCGCCTTTGGGAAAGGGACTTCCTCCCTATAGGCAGGAGGGTAGCTGAGATGACCGCGAGCCAGTTAGAGGAATTTCGCTGCCTCCAGCCCCGCAGCCCGCCGCAGTGCCAAATAACAGACGGCAGAGGGCGCTCCTACCTAACCTTTCCCATGCCGCGGAGGGTGCGAGGACCGGAACTTTGCGAGCCGAGAAAGTTCTGATTTTTTTCCGCAGTGTTCTGATCTTTGCCCGCAGTGTACCGGGGATTGAGCTGGGGGCC
GAATCCACCCGGGGTGTGTGGATCTGGTGACAGCCAGCACGCATGGACTGTTTGCCAGAGCTGTGGCTGGAATCTGGAGCCAGGTGAGAACAGATGAGGCTGGACAAAGGGTCTCAGCCTGGTTCCCAGGTATGGGACTTGACGGCCACCTAGCTGGCCAGGATGGGAAATGCAGCAGGGACCAGGACAGCGAGGGAGGCTGCTCTGGGTCCCCACCCCACAGAGGAGGCAAACCTGTGACAGGGCAGCCCTTTCCCCTGGAAGTCCCTGCTTCAGGGACAGACCCAGAGGCTCCACACAGCAACCC
CCACACTCCGGGTTTTCCCCATTCCCAGCTCGGCTGCAACCGAGAGACAGACGGAAGAAACTGCCAATGGAAGGACGCAAAGCGTCAACTTTGTGTTCGCCCGCCACTCTCGGCCAATGTGCGCTCGTGTCTCCGGAGTCCCGCCTTCCGTGTCGGGCGCCCCCTTTTGGCAGCACAGGGACGAACCCTACGTCTCGCCATCTTGTGTGTGGCACAGGTAAATTTCTGGACTATCTTTCCACCTATTCTGGTCCTTTTTCCCACACAACCGATTTCTTAGTTCGACAGCTAAGTGCGGTGGCGATAAGGCCAGCGTAGCCTGTTGTTCTCGGATCGCCCACGTGAGCTAGATCGCTACGTCACGCCACGCTTGCCGAGCCCGGCGCCATCTTGAGTGTGGCGTTTTGATGCTCCCCT
[truncated: 196,153 more chars]
