# Supplementary material for: On the Value of Intra-Motif Dependencies of Human Insulator Protein CTCF
Source: PLoS One. 2014 Jan 22;9(1):e85629. doi: 10.1371/journal.pone.0085629 (PMC3899044; doi:10.1371/journal.pone.0085629)
Supplement: File S2 — Data sets for MCF7 and NHEK cell lines. (ZIP) [file pone.0085629.s011.zip › NHEK_fg_train.txt]

CCTCCCTGCGCACGTTCAGCAACGAGTAATAGTCTTCATTGTCCAGCTCCTCCTCGCTCAAGGCCGTCGCCATCTTCGCAACCTTTCACCCCGCCAAACCGGCAAGGCCGTGCTCAAGAGGGGCCAGTGATCCGCGTCAGGGACAGCGCGGGCCAGCCCGGCTGCGCCACAGCGGCCCCTGGCGGCCCGGAGCCGTCCGCGCCCGGCGGGAGTGCGCCTGCGCTTTGCGCCCCCGCGCGGCCTAGGGCGGGACGCGGCGCCTAGGCAGCCCTGGCGGGGTGACCACGCGGGTGTCTCTTCGTGCTCCCAATGGACGCGTGGCACGCGGCGTGGCTGCGTCCTCGGGGGCCTGAGATCCAGCCAGGACTCCC
CTGTTTTTCACGGAGCCTCTGGCCATGAAATAAATTCTGAAGCTATGAAAGCACAGTCTTGAAACTCAGGGCAGTTGGGCACGTGGGGTCCGGCTGGTTGTGGAAAACAGGAAACAGCAATGTCTTTCAGTCCTCAAGTTCCCCCTAGCGGCTCCGGCGGAGGAGTGTCCGCACATGGACGGAAGTTCACTGCAGGCAAATGCAGAGGCTTAAGGTCGTGCAGGGATAGCACACGTTTAAGGGAAAGCATGGTCGGTCCCTACCTTTGAAACCACATACCTTCCTTTTGCTGCTGTCATGA
ACAGGTGTGAGCCACCATGCCCAACCCCCCAGCCAGGACGGGAACTTCTTAGGATCCGGCTGCAGCCCAGGGCAGAGGAGTTCCCGCGGCTTCCTCCAGTGAGTTAAGTCAGGCCTGAGTGAGCATCTACTCTTTCTGGGCCGCTAGAGGGAGACCTTCGCAGCCTCGTACTTGGCTCAAGACACCAGGCTAAGGGGTGTCAGTGTGTGTGAGTGTATGTGTGTGTGTGAGTATGTGTTTTGTGTGTGTGTGAGTGGCGTGTGTGTGTTGAGTGTGAGTGTGTGAATGAGTGTGTGTGTGTTTTGTGTGTGAGTGCGAGTGTGTTTGTGTGTTGAGTGTAAGTGTGAATGAGTGTGTGTGTTGT
TCAGGGGCTTCGGAGGAGCTCGGGGTGGGTCGGAGATGGGTACATGGATGGTGTGGTCTGGAATGGGTGCGGTCGGCAGGACCCAAGGGAGGACCTCAGGAGAGTGAGCTGGGCCTGGCCTGGGCCTCCCCTCTGCCACCTGCTGGGCTGTGTTTGGGGCTGAAGCTGGACCTGGCCTGGGCCTCCCCTCTGCCACCTGCTGGGCTGTGTTTGGGGCTAGGGCTGGGCTGGCCTCGTGGCTGAGGAGGTGGGTGAAGCTACTGGGAGGTGCACCCCAGAAGCCCAGAGCCTGGCTGGGCTGGTGGACAAGGGCATGACAGCCACGCCAGGGTGCTAGCTCAGGCAGGACTGGGCCA
CATTGCATGGGAAGGCCACGGGCTGGGTGTGGCTCCAGATCCACGTTCTCGCGTCCTGGGCCTGCTCAGTGTGTTTCGGCTCCTGTGTATGCTTTTCTCTCTGCAGTGCCACGACATCCGACCCCGGCCTTCTCAGAGGACGCTAACCCGCCTGCCCGCCCGAGACTGCCAGCCCTGTCTGTGGGTGCCCTCTGGTGGCCTGTCGGCTGGAGAGCCTCGGCGCCTGTTAAGGCAATCAGTCAGGGAGAAGGAGGAAGCGTGAGACTGAGTTGCAGACATTTCCACCAGCTCCTCCTTTGCCAACACAAACCCAAGCCTCCCCCTAGGGATTTTGGAGTGCATTC
CTTTAGCTGCTATGATAAGGAGAAGAACCTTACAGATTTTTCTTTTATCTTTAAACGTTTTAAGAAGACGGAGCTCCTGACAGCTGGCTTTGCTGTCATGCATAGACTGGGTGGTAAAAGGGAGCGCCACCTAGTGGCCTGCAAGTCATTTGGTCGGTGCTGCCCTCCAAGGGAGAGCAGGGCTAAGGAAAAGCAAATAGGATTTAAACTTCTCAGCCTTCTACGACCTGCCACAAACCAGCACAGTACCTGGTTTTATAGAACAGAGTGATGGTTCCGGCTCCTTCCATGCCAGCCC
CTTGGATGTGGCATTGTCTTTCCAGAAAGTGACTTTAGGAGGTGTTCAGTGTGTAACTTCACTGAAGCAATTCAACTCCAACAATACTCCTCTGGGAGGCATAAGGTGAGACGCCTTCTGGCTATGACCCTACACCACAGTGACACCTGCTGGTGAATTGATGGATTACATTTTGAGCACATTTCTATAAGCAGGCTTTGAGAATAATTGTCTTGGGAGCCGACTTTTTCACAATTAAAACTGCCTGAAGTGCATCTT
TTTTAGGAGATTTCCTCAGAGATTCTCATGTAAGACCAGTCTTGGTCCCCTCCAGGACAGTTTCAGGCTCTAAAGTTCTGTGATCCTCCCAGCTGCTAGAAACCCACCGATCCAGTGTGGCGTTCCCTGGGTGGCTGCGCCCTCTGGTGGCCATTGAGGCCTGCACAGGAGGCCGTAGTGGCAGCTCAGCCTGCTCTGAGCCCCCACACTGCAGTGGTGGATTCCCTTCTCTGGAGCCTCAGTTTCCCTATCTGTAAGATGGGGACATGAGGACCCAGCTCCCTGGGCTGCCATGAGGCTTCAGTGACACCTAGTACAGA
GAAGACAAATGACTTAGAAACAATAACAACTCTATAATTCCAAGATAATTTAAGCAGGCAAGTTTAAAGTGTTTCATAAAGGTGCAAAGCAAGCTCTCAGCCTGCAGTGATGCACCACACCAGCAGATGGCACTGAATAGCTTCTCAGGTGCCACAGGAAGACCATTTACCAATGGTGGTTGCAACCTCTTAATTAGCTTGTGCTGAGCAGTTCATATTATAATTTATTAATTATTTTTACTACTTATTGCC
ATGTACCCAATAGAAAAAATTAAAAATTAATCAGTATCTAATTTAATATCCATAAGTATTTTTCCTTAGATTTTAGTCACGTACAGTGGGCTATGTGGATGTCACTTGTGCTTCACCATAGTTTACCACTAGGTGTCACTGTGGCTCTGCACTGCGCTTGTTTTGTAGCAAAGAACAGCGGCATCCCCTCGGGAGAGAGGAGCTGCTTCCAGGGCAACAGGCAAGCGGGCTCAGAGGTTCAGGAGAAGGCAACAGAGGCCTGGAAGGGGTCTTCGTGCATCTGTGCCAGTTGTGCAAGACGA
TCAATTAAATTTGGTGGGGATTAAAACTCTTGTGTATGCATTTAGAAAAGCAGATTATAAATACAGTTGTGGTTTGGAATAGTTGCAGGATTAGGGCTGACAGTTCTGGCCTTGTGCTGCCCTCCTGTGCTGTTTAAACAGCACAGCAGGTCAATTACATTCCTGCTTCATGAATGTTCCGAATTGGGGGAGGGTAGTCTATCTCATTACTAATCCTCTTCTGTCCTCCTGTGGCCACAGAGCGCCTAACTATTTTGGATGTTTCTGTTTCTTCAGTAAAGGAAGGGAAGGAAAACTACTTGGAAACATTCTAGGT
GAGAGGTAGGGTGAGGTTGGGTTTCTGCAAGGAAATAATAATCACCGTGCTTAACTGATGTACTAGGCACCAGGCTGAAGGCCCCATCAGCTGGCGAGGCTGGGAGAGAAATTGACATCCCCTCTTGCTGCCCCGCCGTTGGCTGGAAACAGTCATGAGCCGCCACCTAGCGGCGAAAATGACAGCAACAACTTGGACCTAGAGCTGGGGCCACGGAACGAAAGGCGTCATCCCTTTAAATTAGGACAATTGCCCTCTCTCAGGGCAGCTTCTCTGTTCTGGTTACCTGCTGACTTACACCCAGTCACCCCAAACTTCGTGGCAAAAAA
ATCCAGAGAGTCAGGCGAGCTGCACTAAGTATTAAGTGATTGTTTCTCAGCTCAAACCTACCCTCTACAACTCATCTCTGTGATCTGGGCCCGCACTTGGCAAACCACCTTTCTGCTTCCCTAGCTGATCGTGACCAGGCTCTGCCAATAGGGGGGGCAAGAGAGAGAGTTTGCAAGGCTGCAGGAGGGAGGAAGGACCAGCTTCTCGTGCATTGCAGATCCTGTGAGCATCACCCCCAGTTAAGCTTCTGCTGCTGCAGTGGTTCCTGCCTGCAGCAGCAGATGAATCCAGTTTGCAGTGTCCCAATAC
CTCAGGGCTGAGTTCCTCTTGGCGGGGCGGTGGTTGCCAGGCTCTGGGCCGTTGCCATGGAGACGCGGGTGAAGGCCCTTCCATGGTGACGGTCGCCATGGGGACGGCGCGGCTGCTTCCCGGCCGTGCCGACAGTGCCGCAGAGATCGCTCTGGCGCCCCCTGGCGGCCACATGTGGAGCGGTGGGAGCTGCTCCAGTACCTGCTTCTCCGCCACCCCATCGCGGCCTTTTCCTTCCCCCAACAGCGCGAGCGTTTAAAAAACATCGAACGCATCTGCTGCCTCCTGAGGAAGGTCAGTGTCAGGGCTGGGGGCAGGAGGCTCCTAGCCCAGC
TGGGGCGGGAGGCCCGGAGGCCCCGGAGCCAGAGCGGGCAGGGCCGGCGCTGCGCGGTCGCCGAGGGACCCACGTGCGGGACGAGCTCCCCGGGCCCCCACGCGCCGCCAGCCCGAGCCCCGTCTCCCCGCGCGTCCCTCCTGCGCCCCCTCCTGGGCAAGCTCCGCATTGCGCGCGGCCGCCAGCAGCCCGGGACCCGCGCAGCTCCCCGAGGCCAGGACAGCCAGCAGGGAAGTGCCAGGCCTGAAACGCCGCCGGAGGAATGGTACCCAGAAGCTCGGGCGCTGGAGGGCGGCTGTGGAGTGAGGGGCACACGGGCGCGTGGAGGCAGTTAGCGACAGACACACGTGCGCCGGCACATGCACACAGAGGCGGGCACACACAGACACGTGGGCACAG
TCTTCCTAAGGAAAATCACAGGGTAGGCCCGGCAGCCACACAGAGCCACCTTGGCGGGGTCAGGAGCTGCGGCTCCCAGGTGCCCCAGCCCTGCTGGGAGGCCACCCTCAGCCAGACCCTGCAGCCACACTGCCCTCTGCCGGTCAGCACCCTACCCCAAGCCCCAGCGGTCACCTAGCACCTCCACCTGCGGTCCCAGGCACCGGGAGAGGGAAGGCTGCCTGCACTGGGAGAGGGAAGGCTGTCCGCTTCACGGCCGGGGTTCTTGCTGCTTAGCTGGGGTTTTGGGAAAAG
TCAGATGCTACGCTAAAAGCAGAGGAAGGAAAAATATCTGTGTCACAGCACCAACTGGAAACCAACGCGCGTACATCCTGTCTCTACTCTGGCCGAGCCGACCAAAGCACATCCTGCAAAATTCTAGACCCCCGCAAACGGCGGGAGGCGGCCGTGCGCACAACATCCTGCAAACGCCGCCCTCTGGTGGTGGAGCTGGTGAACTGCGCCCAGGTCCATAGGCGGGCCCACGCTTGAGTGTTCCAAACGGGAGAAGAAAAAAGTACCATTTAATACCGAAGCGAAAACAAGTACTCAGTAAGAAAAGCACAGATGCAAACGCAAA
TGAAAGCACAGCCCCCACCCCCAAAACCCACAGCCACCATCATGGGCTCCTTCCCACCTGGAGGCCCCGGGACCTGCTCCTGGTCTGGAATTCAGTGCTGTGGGGATGTGGGATCTGGGAACGCGGCTGTCTCCGCGGTGCCCTCTGGTGGCCAGCCTGCAGAGGCACCCGTGTACCTGCGATCTTGGGGCTGAGGAAGGGGAGCTGCTGGTTCACGTCCGATCCTACGACACGTGCCAGCGCATGTAACCAGGAGGCCCAGGGAGGACCCGGCGGGACTCCGGGTTATAGATATTGCTGGGCTGTAGGAA
CGGGAAGGCAGATACGAGCACCCAAGGCCACTGACTTCCATTCACCCCAGTCGTCTTCGGTTCCGTCCCCTTGCCTCCCTCTCCTGTCTGCACAGGGTGGCCTGTTCTGTCTGGCCCTCTAGAGTGTCAGCTGCCCCGCAGGCTCCTCCAGGCTGAGTTCATGGTCCTGCCCCCTAGTGGCCAGAGCCAGCTTCACAGGATAAGAGCCAGCTAAGCTCCAGGGGCTTTCCAGGAAGTGTCCCTTGGAAAGGGTGTGGCCTTTTCACCGCTCCCAACAGCACCCTAGAAATGGCTTGGCTTTTTCCCTCCCCTCAGCTCCACAGAGAACACAGCCAGCAGAGGACACATTCCCCATCATCCAGAAATGGGTTTGATTCTCAGCCAAGGGACACCAGGGCTGGTAGAGACTGTCAGGCCACACAG
AGGCTGCGCTACGCGTCCAGCCGCCCGCGCTCCAGCTCACTGTCCTTGGGTAAGGGAGAGGGAGGAGGCTCGTGGACCAAGAGGACGCACTCGGATCTGGAGTTCTCCGGCCCGGACACCCACGGGCCACCGCGTCGAGGCAGCGCGAGCCCCGGGCGCCCCCTGCAGGTTGTACGGGCCTCAGCTGCGCAGCGCAGACGGAGGAGGGCGCTGGCGGTTAAGAACTCCTACTTGTCAACCGGAAAAACATCCCCCATAAAAAAACGGTCAAAGGGCCGGGACAGAAGCATTTGAAATGAAACACAAGGGCCGGGCGCGGTGGCTCACG
GGTGGGGCTTGGGGGTCCCCCACGGTTCAAGCCTTGGCTCTAGGCCTTGGCTGGGCCTTGTAATGGCACCCGCGACCCTCAGTTGCCTCACTCATTGGGGCTTCGAAGGCCTCTGGTGCCCCGAGGGTCCTTCCTGAGGGCGACTTGAATACGGCGGTCCTATCCTGGGATGGCCGGCAGGTGGCAGCGTCAGCCCGTCTGCTCTCCACCGGGCTCCCCGGTAGAGTTATAGGGGATTAGGCGGTGAGTTTTGCCCCAAAGGGAATCGAATCTAGATCAGAACCACTGGCGAAGTGGAGCGACCATCTGCCCGAAACAGCGGAGG
AGAGACTTGGGGTTTCAGGGCAGGGTCCTGTGGCTCTCCTCCCCTGCCCTTTGGTTCTTCCCACCTGACTCTTCAGACACAGCTACCCAGCCCCACTGCGCTGGCCTATTTACCTATGAGGGGCAGTGAAGCTGGGCTGCAATGCAGCGCCTGCCAGCAGGGGTCACTGGGCACACACTGTGCTCCCTCCCCCGAGTTATGCACCTGCCTGGACAGACCTCACCCACCAACTCCCTCTGGCCTTCTTGCTCTCTCTAGGTGTGTGATGCGCTGCTGGCCCAGGCTACACCCCGACAAGGGACACCGGGGGCCCCGGGAGCA
GGGAGGGAGGAGGGGGTGGATTCTTAAAGGGCTGCAGTGAGTGTGGCCCCAAATGCACACCCAGGGTTAGGCACGCAGGTGATGGCACAGGGAGCCCAGGTTCTAGGAAGTGGCACCTGCGGCCGGGGAGGCAGGGCCTGGATTTTGCTGCCCCCTGGTGGCTAGCGGCCTGTCCAGGCAAAAGGCTTGGACCTGCAGCCCCTGTGGCTCAGAGGAAGAGACAGAGGAAGAGACAGACAGAGGTCTGAGGTCTCCCATCAGAAGTCTCAGCTCCCAAGGCAAATTCAGAGGTGGAGGGTCCCTTGGCCCTGTCCCAGCTCTGGCAGGGCGG
TGTCAGAGTCTGTGTATGGGGTAGGGGGTTAAAGCTAAGAGTCTCTCATAAGGCTAAGAGTGCCTGGGGAAGAGGACTGCGTCTCCCCTGTCAAACTGTGCAAGCCTCCTTCCTCTAGCTGTACCTCCTTCTGCTGGGGCAGGCTCTGCCCATAGGGGGCGCGCAAACAGTGTTGTTAAGCCCAGGCATCCTTGCTACTTACTGAACCACCTGCAGGGATATGGATCTGGGTGACCTGTCAAATGCACCTCCAGAGCTCCAGCCTATGTTTCAATTGGCCTTGGCTCAGCCTTACTTTTCAACTGGACTGATGG
CTGCTGACTGGCCTGGGGCAAGGCTTCTGTCCCCTCACTGGGCCTCAGTGACCCCACCGCACCTCAGTCCCCTCACGGGTCAAGGCTCCGGGACACCCCAGCTCCCTCCGGCAGGCCGGGCCTCGTCGGTGCAGTACCCATCATGGACTCAGGAGGGCAGCAGCCACCTGCCTTTCCCAAGAGCTGCCTGGAAGTGGAACCTCCCCACAGGCGGCTCCAGGTGGAGGCTGCAGCCCACAGGGGTCAACTCTTAGCTCCTCCCTCATCCACCCTCCCTCCCAGGGGATGGATGGCCCACGGGACCCATCCCTGAGGCCAGCCTGTGCCCTGCCCAGAT
AAACACGTGGCTCAGCCCTCGGAACACATTTTCCTGTTCTCAACTGATGAACACTCCAAAAACAGAACAGATTTGAGCTTTTCCAGGCCCAGAAAAGCTCGCGAGGGGATTTGCTGTGTGTGTGACAACACTGCCACCCTGTGGCAGCACAGCTCCACACATGCTTTGGGCCGCATTTGCAAGTTCTCTGTAATCCCCCTGGAGACCCGGATCAGCTGGGTGGAAATGCAGGCTCTCTGTAAGCATAGGACTCAGGGCAGCTGAAATTATGGAGTTTCCTTTA
ACAGAGAAATATTCTGTCTCAAAAAAAAAAATTACCTCAAATGTTTTACTGTCTAAACATCCCCTAAGCCAAGTGAGAACCCCATTGGCTCCAAATGAGTCTGCTTTGCTGGGGAACAAAGGAGGCTGTCATTGCCTGAGTTCCCCACAAGGTGGCAGCCGCGGGGAGACGAGCCAACGCTCTCCTGCAGCGGCTTCCCGCCTTCCCAGCTCAGAAACAAACTCATTCCAAAGGCAGCCTTGAAATGACACAAAGCCCGGTTCTGGGTGGTAGCCCGCAGAGCCCACCTCCACAAGTGCTCGG
CAGTGTGGTTCCAAGTCTGTGTTGAATAAACAGCACAGATACAGGAACGAGCTTTATTAGCGTTAATTGCAATGAGTCTGCGCAGCTCAAAGGCCGGATTCTTGCTCACGGCGAAATCTAGCAGTGATGATCCTTCCTCCGGCTGTAGATGGAGCCATAACATTACTAAATACGATCCCAGCACGTGCGTTGGGGGTTTTGTGCTGTAAAAGCCAGATGTTTGGAACTTTTCTGGCTTTAGTTTCTGAGTGTGAACAACCAGAAAACTCAGACCTCT
GACACCCTAGCCCCACCCCTCCTTTCCTTTCCCTTCCCTCCTTCCTCCCCGCTCTCTTCCCTCAGTGCATCTGTTCTCCAGGACTTCTGTCCTCGCACCCAAGAAAGCGGCGGGCCTTAGCCGAGTAGAACTTTGGCGCCCCACAGTGGCATCGGCTCGGAACTACCTTTGATTTTACAGCCTCCCAGTCAGCACAACTGTTTTTGTTTCAGATCCAATTCTCCTTCCCCTTACTCCTCTCCTTCCTCACTCTACATTCTTTCCCTCAACCCCTCCTAGGC
AATTCTCTGAATGCTATTTCATTGCTGTTAAATGATACTCTTCCCCTAAATGGAAAGGAGACAGGAAGGACAGACTGGTCTACAGTTACACAGAAAGAACTTCCAAAGTATTAGACGAGCAGGGACAGCAGAGGGCGCCAATGTGGTGCAAGGGCACTCAGGGAGGAGTCGCCCACAAGCACATTTTTTTCTCACACGCTGCAAATCTATTCAGAACCACCTCACCCCCAACCTCACACATATTTCCCATCTCACAGGCACATCAGAGGTCAGAGTGAGGACTCCA
CCCCACTTTCACGGCCATGTGGGTCTCTGCAGGGCACCCTTCCTGGAGGAGGACCGGTGCAGACCCCTGTTGAGTAGGGGACAGCCGCCTGGAGAACCACCCTTGGCCGCCTTAGGTAGGTGCCAGCGCAGGTGTCTGCAGTCCTGACGCCAGGGGGCAGGATGAGACAGGGGAACGAAGTCGGTGCGGCAGGCGTGGCGGCCTCGCCGGTCTTTTCCTGGGACGCTCTCAGGATGGCTCTCGGAGGGTGCCCGGGCGGCAGGCAGGGCTCAGAATGCGGCTCCGTTGCTCACTAACGGCCTTCAG
GGCTGCCCAAGGGGTTCCTGGAGCCGACACGGTCCGGTCCGGAGCCCCTCCCTGCCCTGCTGGCTCCTAGTGTGCGAAGCCGGCCCCTTCCAGGCCCACTCCGGTTGCAGGAAGGGCCTCCCTGGTGCAGCACCGCCTCCTCACACCGCTAGGTGGCAGCACTGCCGGCGCCTCCTTCCCCGCCGGCCGCCATAGGCCCCGCTGGTTCCAGGACCTCCCTGCCTCCTTCGCCTCTTAATGGGATCCGCTCCCTCACACCCCTCAGGGAGAGGCTCTAGGGGACGATGACCCAGGGGCGGCCCGGCAGG
AGCTGTCGTTTTTGCTGGGCAGGCTGCCTCTGAGCCCTCGCCCTCCTGCCGGGGCATTCACCGAGCTCGTGCATTTGGGTCCCGGGTTGGAACCGCGAGCGGGGAGGACAGAGGTGGAGGCGGAGAGCAGCGTGCGGTTCTCGAGTTTGTCCACTGGGATGCACTGCGCTCCCGCGTTGGGGACGAAAAGGCCAGTAGTTGTTAGCCCGCTGCTTGAGCCGCCCCCACTCAGGGATGAAGCTGCGGGGGGAGTGAGGCGAAGGGAGGGAGGATCTAGTGCGTGTCCTGATTTTGAGAAATCGGAAGGGGACTGGGACGCCAAGTGTTTTCTAGCGACCCT
CAGGGGGATTGAGGACAGGGAGAGACAACTTGGGGACGGCAGAAGCTCCTGGAGGTGGGCACCCTGGATGGAGGAGGGAGGAGGGAGGAGGGAGGAGGGTCCACCTGCCTGCCGGCCTGGGGCTCCCTGGGCACGGGACTCTCCTGCACCAGCTCACTGGTAGCACAGACACGCATGGGAAGGGACCCATCCCCAATTCACTGTGATGAGTGCCCCTAAAACGACCCAGCCCGTGCGGTTCTGCGGGGTCACAGGTACAGCCTCCTGGGGTCCCCGAGGACAGGGGAGCCTGCAGTGTGCAGAACTGGCCACCAGGTGGCAGCAACACCGTCTCCCCAGGGGTTACTTTGTTACAACTTCGGGAGGATGGAAGGGAGCAGGTGGTTGCAAGGAAGCAGCCCCAGAGAGCTGGAAGGAGGGTACTCTGCCCTGTGAACCACATCAGGGGACGTCCAGTGAATCC
GAAGCGAGTAAGAAATAGTAACTGGGTTTAAAAGCTAGAGGAGAGATAGTAAAGTTACACAAATGCTAGATGAATATAAATGATCTCAGTGCAGTTCTGCACAGCTGGTGCCTATCAGGTGCAGTGCCTGCAATTCCACTAATGGCCACCGGGGGCGCAGCGAGGCGGCAGAGCTGCCAGGCCCCCAGGCCGACCTTGCAGGAGGCTGGGCTCACAAAGCCAGATTTCAGCGTCTACTCCGGTCTCATGTGCTTTTTCTGTAACAGTGTAACTTTTGATTAAAATAACGATGTGCATTA
AATCCAGATGTCAAAACAGATTCTGCCATCTGGGTGGGGAGGGAGCTGTTCTGCTGCCTGGGTTTTCCTTGGGTTATGAGATGGGGTAACCACTTGGCCTTTGGCACTGCACTTAGTCCTGTGAACTACTGACAGAGGGACCAGGGCACCCTCTTGTGGCCCTCAGCGGCACTGCTTCTTCCCGCCCTCCAGCCTTGAATTTCTTCCAGCTGGAATTCTAGTGTTGAACTCTGGTGGTGGAGGCAGCTGTCGTTCTCCCCAGGAGATGCCTAACATATCAGTAACAAGAAAGAAAATAAATCAGCCACAG
AGGTTGGGCGCTGAGGGGCATCGCTGATGCGATCCACGTGCCTCCCCGTCCTCAGGCCGCTTCCTTTCCTGGTTTCCAGGTCCTCGTTTCTCCCAGCGCTGCCCTCCCCATCTAAGCCCAAGTCGCCGTGAGCCCGCGCTGCCCCCTTGTGGCCAAAGCCCTCCCCAGCTCAGGAAACGGGAACGCTTGGCGGCCAGGCTGAGAGTCGGTGCGCGTGACCCGGCTTCTGCTCGCAGCATCCAAGAAGTTGCAATAACGTGGAAGGATGGGGAACGGCGCCTCCCTGGCTAGCGTGAAACTCAGCCACAGCACAAAATTGAGGC
GCACACACAGTTAAATAACTAGTTAACTAAGCTGGAACAAAACCTTTGCTCTGTATGAGAATGCCAAGCACATGGAGGAAACTGCCTGGTACAGAACACGCTGCTCAACAGCTTGGCAGGAGGGATTCATTCCTGGGGCACCACTGGCCTCTGCTGCCCACACGGGGCATAGCAGCTGCAGACAGCAGGCTCCATGAATAGCACGGGGGCTTCAGCATCACCCTCACAGCTGAAAGTGCCCTGGCCACACCACACTGTCCTTGCTGCATTCCCTTCTTCAGCGATTCCAAGTCCAAGGGTGCAGATT
GGTCTGAGGGGTTGCGGGGGAAGACAGGAAGGGGTGGACGGGGAAGAGGCGGGGGTCCTAGGAGGAAGGGATGGGGAGGAGCGAGAGGAGGGAGGCGGAGGGAGGGCGGCAGCCAGGATGGTCCATTCCATTCTTGGAGCTGCACTGTTGACTTCGACCACAAGGGGGCAGGGCTGCTGAAATTGGAAGTGCGAACGCCTACATGAGTCTTGATCCTCGGCAGGCACCGTACCCAGTTTCCTCCGTTGGGAGGGTTTAACTGCCCGGAAACGGAAGTCTCGTTCTTTTTCGTCCTTTTCCCCGGTTGCTGCTTGCTGTGAGTGTCTCTAGGGTGATACGTGGGTGAGAAAGGTAATCT
AGGCAGACATGTTGAGAAACACTGGCAGCTTCTCCCAGCACCTGCCTGATGCTTGTCCCTGTCACAGGAGGAGGGTTGCTAAGCTGTTTGGTCGGCGTCCACAGCATTTGCTGGAGGGCATGGTGACTGTGTTTCAAAGGTGGATGCCCATGTTCTAGCCCCGCTCTGTGCTTCCTCCACCAGGGGGCAGCCGCTCTCCTGCTCCCATCCAGGAGGCACACCCTACCTGCTAATCCAGCGCCTCCCAAACTTCCCCAGGATCTTGTTAACAGGCAGCTTCTGACTCAGCTGTGCTGGGGCGCCCGGGGCTGGGCTAGTCTGTCTCCCAGCTGATGCTGGTCA
TCAAAAACCCAGCTCCACTGTCGCACCTAATGGGCTCGCTGGAGCTGGGGCGAGGGTGGGAGTCCCGGCTGTCGCCGTCCAGGGTGGCCTCTCCGGTCTGCTTCCCGCGGTGTGGGGTGGGGTAGAGGCCAGGACAAATCCCTCTGCAGTCCACCAGGTGGCGGTGTTGCACTGCAGACCCAAAGGTCCTTCCTCCAAACTCCAGGGCGGGCGCGCGGGGGGACAGGGGCTCGACAAGTCCCAAGCAGCTTAGGCCCAGCTCCTATTGCCCTGCCCTGTTCTGTCTCTTCAGTCAAGCTCACGGTGACTAGCAGCCCCA
GCGTGGTGTAGGCACAGGTTACAGGCTGGAGCAGCAGCAGCAGGAGCAGCAGACTCAGCAGAGGCCACCGACCAAACGTGCCGGGACCCTCGAGGCCGGAGGGCTGCATGTTGTGCAGGGCCGGGCAGGCAGGCAGGGGTGGCAGTCAGAGAGCCTGAGAGGGGCGGGCGAGGGGCAGAGCGCGACGATGGAGTCCCGACCCTCGATTCAGGCCACCTGGCGGCGTGGCCTCAAGAGGAGGGTAACGAAGTCACAGGGCCCCGCGAAGGATGTGCGGAGAGCGGCGGCACCGCCCAGTACGGCCACCAGGGGGCGCCCAGCCCTCCCGCCGTCATCCCCAAGGGCGCTCCCGCCGGCTGGGCGGATCCCTGTCCTGGGCGCCCACTCGCGGCCTGTCTTAGGGCCCTCCACCCTCCCTTTTACTCCTCCCACTGTCCCCAGGGGGCCGACCCAGGTGGCTCC
AGGGGTGCCCAAGACAAGCCATTTTAGCACCTCCTCCCAACAGTACCCCTGCCACTTGCTGGCCTCACGGCACACCTGCCTCTGGGCACCCAGAGGAGGGCAGCGCCAGCCGCAGTGAGCCTGTTGCTTTGGCCACCAGCTCCAGCAGCGAGGCTGCGAGGAAATGACTCCTCCTTCCTTTTGTCTGCAAACCACTGGGCAAGCGTCCCAGATTCCAGCGGCCACAGGTCCCATGGAGAGAGTGAGGGCGATCTGGCCTGGTGGAAGTCGTTGGAAACCCACCTGGCTAGGCACAGCCCAGCAGCTCCAGTTACCTGGGCACCTGGGAGCGCGGGAGGCCATCACGCAGGTCGCCACTAGGTGGCAGGCCCAGGGAAAGGACCGGAGGCAGCTGCCGAGTTTAGCACTATGAGTTTAGCACTATGACTCCCACTGTTCCTGGAAGGGGCTTCCTTCATTCTACAGCATTTCCAGTGCTGACTGTGCCAGGCTGGGGCTGGGGCGGAGTGAAACCTTCAGCCCGGGGTG
GCTGCAGCCAAGAAATCTCATAATTGTGGTCCTTTTCCTAGAATAATGATGGCTGAGAACCTAGTGTTCCGAATACTGTCATAGATCTCAGTAGCCCTAGCAGTTTAAAGTGCGTAGTGTCTTCACTGCTGCCATCTAGGGACTGGCATTCCGTGGCAGCAGCTGTCTGCACCCCACCCTTGTGTTTCTTACGTCCTCCCATGACATTTTTCTCCAGTGAGCAAATGGTAGGGCAAATACAGTTCTGAGTTTTGAAAATGTTCCCTCAGGCCGATGCGGGCAG
CCCGCCAGGCTGTGCGGTGCTCAGGGACAGAGGCTGTACCTCATTTGTCTGGACTCCCCAGGGCCAGTCACGGTACCTGGCACCGAGGGCGCTCAGCAAACGTCGCCGAGAGAGTTCGGAAGCGTCCGGAGGCGGGGATCGCTTTGCCACAGCGACACCTCGTGGTAGATTTCGGAAGTGCAGCAGAGACGGGGCAAGGGGCAGGAGTAGGCGGCAGAGGCGGTCTTTGTGGCTCAGGACCTTCACTGGGGCCTGAATCCTCTTCTATTCCTTCCTGCCGTCCATTCCCGACCCCACCTTGTCCGCCGGCGCCCAATCTGGGACCCACCCTCCCACCACCGGGACTACTATTGGCTGGAGAGACCCACCCACTCGTGATTAGCGGACTTGGGCACTTAGCAGAGGGTGCACGTGCCCGTGTGTGTGTGTGTGTGTGTGTGTGCACGCACACCTGTCTCAGGGGGTACCTAGCATA
GACTCCCCTGGCAAGATAGCTGTCCCATTACACGTGCCTCTAATGTAGAAGCAAAGCCTAGGAAGCTCCTACACCCTCAAGTTTATGATCTGGGCTTGCCAATGAGTTCCTGCTTTCAGCAAGCCCTCTACTGCCACCTACTGATAATCAAGGCGGGGAAGGAGTGATGGAGCCCCTAGAGTTGAAACGTAATGAAGAGCAAGTGTGTGTCTCAATGGAGTTCCCACTCCATGTACTTGATTGTAGCCTTTCAGTGTTGTACGTGCAAGGTCAGCAGGCGGCGGGGGTATGTCCTTCA
ACGTGGTCTCTGACTCCTGGTGGAGGGACCACTGCACAAACTCCTTCAAAACCCTCCCGCACCAGGACTGAGCAGCGTCAGTGGCAATAGGAAAGGTCCAAACTGGATCAAGAGCTGGTCCAGGAAAGATACCGCCCCTGCCCTGTTAGATGCTTCTGCTGCCCCTAGAGGCCAAGCCCCTGAAGTGCAGCCGTCCTGGCCTCCCTCACTTGCTCAACCACTGTCAGGAGGAGAGGATGTGGGCAGCATGAGCATCGCCAGGCAGCGCTGCCCACCATCCACAGGCTTTCTGGCCAGGGCAGGGGGCATCAGCTAGCAGGAAACGGTGGGAGAGACATATCTGCACACTCATA
CAGGGCAGGGTTCTCACAGCATCTCCAGTCCCTGCCCCATCCTCCAGCTCAGTGGATGGCAGCCCAGTCCCTCCAGGGGCTCAGGAACCGGACAGTCATCCTGGATCCCTCTCCCCTCACATCACATCCAGCCCCGTCAGGTCCTGTGGCTACTCCTTCAGAGTCCACTCACCTCTCGCCACTCCTCAGCTTCTCTGGTCCAGCCCCATCATCTCCTGGCTGGACCCCACTTCCCCACCTCACTGTCTACACCTCGTCTCCCTATCTATCTGCCACCCCTGTCCCATCCAATCTCTACCTCGAGGCGAGAACAATCTTTGCAAAATGAAACTGTCTACAGTATGTTTCCCCCAGGGCCACCAGAGGGCGCGTGTGAGCATCTAAGTCAGCCGCTTCCCTCCTCTGCTCAGAACCCTCCGTGGCTCCCACCTCACTCGACCAAAAGCCAAAGTCTGTATCATACAAAGGCTCTGCACTGGGCCGGATGTGGCGGCGCACACCTGTAATCCCAGCAC
GCAGGGACAGGGCCTATTATATGCCTGGCACAAAGAGAGAGATCAGCAAGTATTAGTCTATTGATAACTGGCATAGTGTTACTTCCAGCCCAGTGGCCCTGGAGCCCTCTGGTGCACAGCTGCCATAACCCCAGATTGCCAACAGGGGGAGTCTGGGTCTGAAGCCAGGCTAGGCTGAAAGATGTTGAGGCTGCTGGGTGGCTCCCCAGAAGGTGATGCCTGAGACCCTGGGGAAAGCTGCACTGGACTGAGGGCCTCAGCTAGCCCTGCCCAGGTGGAAGGTGAGAGCTGGCTCCTCTGATCAGCAT
TCCAATATTATAATAATCTTTGTCCTACAATTATAACCTAGGAGAAACCAGGCCATACAGAGATAGGAGCTGAAGGGACACGGTGAGAAGTGACCAAAAGACAAGAGTGTGAGCCCTCCGTTATGCCTGGACAGGGCCACTAGAGGGCTCCCTGGTCTACTGGTAACGCCAGTGCCTGGGAAGGCACCCGTTGCTTAGCAGACCGGGAAAGGGAGTCTCCCTTTCCTGGTGGAGTTAAAGAAGACTCTGCTCCACCACTGCTTGCCCGCCCGCAGCCACCCAGAGGCCTAACGCTGTCCCTGTGATGCTGTGCTTCAGTGGTCA
AGGTCCAGACCTAGCTTCACGCAGTTCTTCCTCCCCACTGTCTCTGCTTTCAGCCACTGCGCCTGCCCTCATCATTCAAACTCAAGGAATCCAAACGTCTGTTTCTGCTGCACCTGGATCTAGGGGCTCAAGTCAGTCCACCCTCTAGTGGTCAAGAAGAGAAGTGGCAGCCTCTGCACATCAGCCAGGTCAGACCTTGAGGAGGTCAGCACAGGGAAATGCCAAGTAAGACGTGTCTCCACAAACCCACCTCCTCTGATTCTAACTGCAGTGTTTCTCCTCTGCTGTTCCTTCCCTGCCTTCCCAGTGGGTGAAGTGTGCTGGGAGAGGGCAT
CTGACGCTAGTCAGTTCCTGGGTTCCTTTTTAGAGACACAGGGCACAGACAGGAAAGCAGAGCTTACTTAGTGTTTGCTTTCCTGGCTCTCATTCTTAGCCTTGGGGCAGCTTGGTCTCAGGTTTTCCTGTGGGCTGTAGTTGCAGTCTGTGTCCAGTAGGTGGCAGTGTGGCCCTGCCTACAGGAGGGAGCTCAGAACCTGGGGGCATCAGCTGCATCTCCAGGGAGGCCCAGTTGGGCTATTACTGTTTGGATCACCTTGCATCTGGGAGCGATAGGGCCCTTAGGGTTTATGTAGGTCTGAAATGGCAGTTGGGCCTGCCC
GGGCTGTGTTTATTTGTTTTGTTTTTTGCTTAGATTGTAATCCTGGTGATTATAGAATATCAAGAAGGAAAATCAACAAAGCCTTCCTTCCTGGGGCTCGCGGAGCCGTTCCTGGTCGACCAGCGCCACCTGGTGGCCAGTGGCAGCGGCCCCGCTCGGAGATGGGAGCCCCAGGGAAGCCTGACTCCCCGGTCCAGGCCACCTGGAGCTTGCAGGCGGGGGCCTGTCCCACCCGCGCCTCTGGACCTGGTGTCTGAGATGTGCTAGGAGGCTGTTTGGG
CTCTTTTCCCGAGGTCCTGGCCTGTCAGACAGGCCCTGGGCTGGGTGCAGACCCACACCCCAGCCTCCTGGGTGTCCTGGCGAGTGGGACATTAGCAGGCCTGACTCCTTCTGTCCTTTCTGGGCCTGCAGTTCAGCAGCTCGCCACACGAGGGCGGCCCAGGAACAGGAACGCAATGGCAGCCTGGCAGCCTGGCAGCCCAGCAGAGGGAGCGGCCAGCCTTGCTTTTCCAGAAGCCCTCAATGCTTCCAGTTACCCACAACCAAAAGCTGCTGAAATTCAGCTTGATTTGGAAAATGCGCATAAGCCACCCAGCTAGGCCCTTTGGGGCCCC
GCTTCCAGTGCCTCTCTACTCTCCCACCTGTGCTCCTGGGGTTGAATGAGACCAGAAGCAGCTGGGACAAGATTTGGAAAGATAAAGAGAGCCAGGAGACAAGACCTTGAGAGAAGCAGAGGTCTGGCTGGCTGCTGCCCTCTGGTGGTGACAATGGTGACACTGTAAACCCCTCTGTCAAGGTGACACTCTCCCCTGACTATTCAGGAGGGAGAAGCAATCGCCCCAGGACAGAGACGGGGACATCCCAGGAGCAGGGTACAGGCTCTAGCAATATCCATCTTGCGGTACTCCCTCCCTCACAACAACCAG
ACCTCGAGTGGACCAGCTGGGGAGGGGATTCATGTCCTGGGTTGTGGGCGATCAGAAGATGGAAATGTCGTGGTCTTGCCCTCGAGAACCAGATAGAACAGAGACAGAGACAGAGCGCGCGCCGCGGTCCCTCAGATCGTCCTGCACTACGGCGAAACGGCCACTAGAGGGCGTGTTGTGCTCACATATGCGGACCGGCCGGCAAGCGGCGGATTCCGCGGACAAAGTCTCTTGTTTAGCCACAGAACCCTGGGCTTGGCCCCAGGCCCGCTACGTCCGGGCCGTGTGGCCTCAGCCAGGTTACACAAAAGCTCTGTGACCC
AGCTTCAACTTCTCTATTATCACTCAAGCCACTTTCAGTCCGTATGGGAGAGGTAATTTTAAGTGAATGAAGAGAGAGAGGGGAGATGGGATTCCATTTGACCATCCTGTCTACATTTCTGAGGACCAGGGAGTGCCGCGAAACCAGCAGGGGGCAGCAGGAGCTCAGCAAGACGCCAATCCGAAGGGCTCCTGGCCTTTCCGGGGGGCGGAGCAGAATAACCCCCACAAACACCCGACCCAAGCCCCAAGCAGGAGCTCTGCGCCTGCCCTGTCGGGGTCCCTTGGCCTTTGATCTC
TCTGGTTTAAAAAAAATAAAGAAATAAAAATCAATGCCTTCTGCTGGTTGAACGGGAAGTGTAAAATCTGAATTCGCTATAGGGTCACAATCCCAGCCTCCAGTTCGCACAGTGCCTTCCTGGTGCTGATGGGGTGCATGTTCTGTCTTCGCCACTAGGTGGAGGCAGTTGGTAACCTTAAACCTTTTGCTTCTCGTGGTTAAAAGTCTGACAAGAACCGTAGAACCTTTAAGCATATTTAACCAGTTTAAGCCCTGTTTGCGATGTTTTAGCCACAAAGATACTGTTCAGTGAACCATTTACAGTTGTGCCTCGCGTTGTCCCA
CATCCCATTTATGTTTTATAACTTATGTGCTTCTGACCACGTATACTTTATAAGCTTGAGACTTGTGAACCAAATGGGGCCGCAGAGAAGGAAGTCTGGTGTCAGTGCACTAAAGGCCACAAGATGGGGGTGTTGCTCAGTGAGAGCGGAAACAGCCAGGCTATTAAACGTGAGCAGCAGAAGATCCAGATAGTTAGTGCTGATGCTGGAGAACTCCCTGTAGGTGGGGCAGGTGGTGTCGGCTTTTCCACCACTCATCACAGAGCTTGATCTTTTTTTTGCATGGCTGTGGGGAGTG
TAAAGAATTGGGAGACTGAAGGAGGGAGTCACACAGCAAGTACGTGCTGGAGGAGCTGGGATTTGAAGCCAGGATTTGAAGCAGGGATTTTTCAGACACAAGGAGTGAAGACGCTGATAAAGGAGCTTCCACCACGAGGGGGCAGCACCTGCACGGATGAGCACTCGTTGACACACACACACCATACCCCACACTTGGGTACAGAGAGAAAGGTGATGTGGCTCAATGCCTGCAATCCCAGCACTTTGCGAGGCCGCGGCAGGAGGATCGCTTGTGCCTGGGAGTTTTGAGACCAGCCTGG
GAGAATGTCCTGCAGCCTTTTCACTTTAGGGTAAGAGGAAGCCTCCCCTGAAAAAAACACCTTTCCCCAGTTGTCCCCTGTTCCTGTAGCATCCTAATGTGTCAGGCACGTTAGGGACAGGTTCCTCTAGCCGTAACGTCACCGCTCTGACCACTAGAGGGCACTCTGTATACCCGTCAGCTCCTGGAGCCATTCATTCTATGCTGGGCAGACAGGCTGTGAGAGGACATGGGGGACGGTGGAAAGGATCCAAAGACGAAGTCTGTGTTTATCCTTGTTGGTTTTACACAGGGAATGATGAAA
ATTCTCTGAAAGACCTTCTGTGTTGGTGTCATTTTGTAAACAAAAACAAAAAAACCCCCAAAACCTAAAGCAAGGAAGGTTCTTGAACAGATTGGAGGGGTCAAGCAGAACCAGCAGCCCCGACAGAGGAGGTGCTGCCCTCCAGTGGCGTCTGTGAGGACAGCAGGGGCTGTGCCCAGGAGACCTCAGAAATCATCCAGTCCACCCCCTCCCATTTTTAATATTGGTAAACTGAGGTACAGAAGATCTATAGAGGTCTCCAGGTAAGTTAATAGCATATCAAGGACAAAGGGCAGATTGCGTGTCCCTGCACTGTTCCA
CAGCCATAGCAATAGTTTCAGACCCGTGGAGTCAGCTGTGCTGTTGCCAACCTCCATCACCTGTCCGCCTTTATCCTGGGCTCTGTTCCTGTGGATTTGAACAAATAGATGAGCGGCATCGGAAGAAAGCTTTAGCTGCATGTGTTTGGGTGACCACGAGAGGGCAGCACGTAAGAGACCAGTGTCGGCCCCGCTGCCTTCTTGAACACACCGGAAGCCTCCTAGGAAAACTGCAGATTTTGTCAGACTGTGAAGTAGAAGAGTCAAAGAGCCTTCATTGCTTCCTTTTAA
AGGCTGTAAACACCATGGAGTGGGGAGTCTTTCTCATTTCTTGTCACCACTGGATTCCCAGGACTTGGTACATGGTGCTTAGTAGTTGCGGAATGAATGCGTGCATGAAGGAACACCGGCAGCCACGATGCAGCTGGTTGAAAGCCAAGGCTGCCCCTCTGTGGCCAAGCTGGAGAACTGCTGCTTCCCCAGCTGCCGCAGACAAAGAAACTGCTAAGCCCCTCCCACAACACCCACCTAGGAGGCTTCCCCCAACACCCTTCCTGGAACAGAACCCAAGAGCCCTCCTTGTCCACTTGGTCTCAAGGACC
CCCCTGAGGAGCAGTGGAGAGGCCAGGTGTCTTCTCTGCCCAGCGCTTTCTGTGACTTCTTTGAGTGGCTACAGGTTGAGGGTTGACTGTGCGGGCGATTGCAGCGTGGCCCTTTCACCTCTTTGCACACTGCCACATGCTGCCACAGGATGGCAGTGCAGGTCTGGCTCTGTTTCTCTGTTTGGTGCCCTCTATCGATCGTCGTGAGGCTTGGGATGGGCCTAGATTGTGAGCAGCATGGGTGCCAAGGCCAGGGCAGGAGCTGGCATGGGGCCTGTGTGGGCCATTGTGGTAGGAAGCCTGGCAGTCGACTGGCCCAGAGGATCCCAGGCTGCTTTCCTTCTTGAGGCTGGTGGCAGGAGGGCTGCTGACGGAAGGCTGTTTCTGGTAGTGATGGTGAAATCTGGCCAAGGATGCCGTCTGGAGGCAGGTAGCAGCTTGGCTGTGAGTGGCAGCTGTCAGGCATGTGCAAGTCTGCGTGGGCGAACAGAGGCAGGCAAGGACAGGCTGGGCATTCTGCAGCTGAAGCCGGAGCAGCCGCTGACCAGTCTGGAT
AGCATGTGCCCTGTCTGTGCTACAGGCCCCATCCACGTAACCTGAGAGAGGGGGCCTCAGGAGCACTGGCACCTGCTGCTCCAGGCCAGGAGCAAGGAACTCCAGGGACCACCTCCCCTCAGTCTCCTTCCCCACTGGCGGCTCACAGGCTGGACAGGGCTCCAGCCAGCAGGGGGCGCGCGCGTTCACCTCGGGGCCAGGTTGGCTGAAAGCCCCTCTCCCGTTCCCCTCTTCTAGAGCAAAAGTCTTCCAAAGCCTTGACCTCTTAGACAACGCTACTTTAGTGACCGAAGCACTTTTCCTTTCCCTTTCATGCGAGTTT
TCCGGCGCCGCACACTCCCGCCACGCCTTCGCCGCGCCGTGTGCTTTACTCCGAGCGCGTTCTCCCATACTCTGCTCCATTGCCCGCGCCCCACCCTACGCCCAAAGCACCCCTCTGACCCGCCGCTGCCACCCCGCACTCTGGCCCCCGCCGTACCCCGGTCCTGCAGCGCCCCCTCGCGTTCTCAGCGTGCGCTTCTAGCGGAGCGCAGGTGCCCCTCCCCTGGCACGCCCCAGCCTCCTCGCCCGCCCTGCGGCAGGGGGATGCCCATTCGACCCCACCTCCGACTCCTCTTCAGGCACCAGGCTCTGCCGTGGCCGCTTCCTCCTGACCGACTACAAGGCCGCACTTCCGGGCCGTTACCCCGGCGGAACGGAGGCCTGCGGTCGCGGCGGCGCAGGGGAAACCCTAGGCCGAAGCACGTTTCCGGTATTTTTATGGCGATCAGCTCCCGCCAGTCTGCACTCCGGCTCTCCTCTTAGTCGGAACCAAAGTCGAAGAGGCTAGGGCTGCCGCGTCGCGAGGAATGTCTGGACCAGAGCACTCTTCCGGCGTCGCCCAGGAGATCAGGGGTGTGGCGGGCCTGCGCGATCAATCCGCAAGCTCCCTGTGATGCAGAATGGGAAGGCAGTTCCCGGCCCAAGTGCCCAACGTGTTCTGGCCAGTTTAAACCCCACTGCGAACCGGGGAAGTGGCCTTATTCCTGTGACACGGGTGAGAGCTGAAGTAGGTCTCGGTCCCTGGCCGCCAGGAGGTGCAAGCAAGCTACCACTACTGCAGACGCTCCAGGCCCGCCCGCTGTGGGTGGGACTGGGGAAAGGACCCCATCTCGGCCTTGGCACCTTCTACTACAACGCAGACA
GAAGACACAGGTATCTTTATGATCTAGGTGAGGAGAAACCCTGGCCAGAGACAAGGGGTTGGATGAGATGACCTCTGAGGACATCTACAGCTGTAGAAGAGGAACCAGGTGTCAGACCCCACTTGGACCTTCGTGCTGCATTGTGCCTGAATAACCACACGAGGGCGCCCTCGCACCAACAAAGAAACATGCCTTCAAACGTTCTCCCAAAGCTAGAGCGAAGGCCCTTTCACTTTTTGTTACCTGTTAAGTTTTAATTATTTTTCATTTTGAAATAATGTCATACATGCAGAAAAG
GTCTTGCTCTGTTACCTAGGCTGGAGTGCAGTGGTGTGATCCTATGGCTCACTGCAGCCTTGAAGTGGGCTCAATAGATCCTCCTGCCTCAGCCTCCGAGTGCTGGGATGACAGGCATGAGCCACTGTGCCCAGCTCCGCCCTTTCTTTCACAAGACGTGGGTAGAGCACCCTCTTGTGGTGAAGGGAGGAAGGGGGCTGAGTGTGCTCTGGGCCTGGCCGGAAGTTTCTAGGATGCAGCAGGCCTTCCTCCTTGGCCTGGCAGGGGTGGGGCCTGCCAGGGAGTGCCTTGCTGGGAAGGGAGGGCAAAGGGCCATGTCTTTCGCTTGCTCCACCCAGCTGCCAA
GCCGAATATCATATGACGTGAAGAGATGCCCAAAATGACAGATCAGCATCCTGTCTCCCTCGTGTAGTTAAAACAAGTTGATCTTAGGGGGAGCCTCCCACCCCATTGTGAAAAACCAAGTCGGGAGGGTGGTGCAGTTACAGCTGAGCACCACTGGAGGGCAGGCTAGCCCACTGGCGATTCATGAGATAACTTCCTCCACTGTGGGACCCAGAAGGAAGTTAGGAGGCGATGCTGGGGCCTGTTCCCACCCGGCCTAGTAGCTTGGGATGTCCCAGCCTACCAGTGACATCACCTGGGTGGCTTGGCCTTGACCTTTGCAGCC
GGGACAGGGAAGAAGTCTTTGGAAAGTGATGGAGGGAGCGAAGAGTGGGTAGAGCATCCTCTCTGCAGACCCCTCCCTTCCCTGGGGTGCCAGGCTTGGTGGGCCAACGCCAAGGGGGTGTATGGGGCGCCGAGACTGTTTCACAACCATGTAGTTCCCGCGGTGGCCGCCTGGAGGCACTGCAGCCCGCGGCAGGATTCCACCAGCCCCGCCCTAACGGATTACCTCATTTGGCCACGCCCCCGTTGTCCTTTAGCCCCGCCTCCACTGACCTCGTTAGTCCCGCCCCCAAAGCAACTCCCTCCCAGCCCTGGGGGCTGTAGGAGTCACCCTCCAATTGC
GCGGACTTGAAAGATTATGTTATCTGATCTCAACCTCTGTCTTTGCATTCTTCCCTGCTATAGTGCCCAATGAAGCTTGTGCACATACCTTCACGGACAAACTTTCAGGACTAGCTGCACACCAAGGCTCCATCTGTGTTGCTCTACCCCCATCTACTGATAAAAGCCTGCTACTTCTGCTACTTCTCCGGGAAAGCCTCCTCGTCAGTCCTCTTCCTGAGCGAGCTCTGTCTGAGGACCATTCGCAATAGAACGAGAGGATTCACTGCTGTTGTAAATCACTCCACCTTGGAAACTTTC
TTGCTGACTCAGTACCTGCCCCAGGACCCCAGCAGCGCCAGGGTTTACGCTCATTTCTCCATCCCTGGAGGAAGCGGGCAGGAGAGAAAGTGAATTCCGCTTTCCCAGTCCCGAGAGTGCGGCGGAAACCACGCGGCGCCGCCGGGCGGGCAGCAGGGGGAGCCGCTGAGCCAGGGGCTGAGGGTTGCAGGCGGCTGTGGCCTTGGCCAGGCATCACCACCAGGTGGCGCCGCGCGCTTCCCTGGCGCCCAACCCGGAGGCCGCGAGGTCGGGGAGCGGATGCCCGGGGGAGACGCCGGCTGGGCGACCTAAGGCTCCGGGCACCCGGGCTCCGTGGCGGCCTCTTTGCCTCCTGCAGGGGTGGCGGCAGC
TCCTCCACCTCTTTGCCCTGATGCGGGCGGCAGGCCTGCCTGAGCTCAGCTGCTCCAAAGACATCCAGTATCTCAAGGTATGTGCCGGGCAGGAGACTGCTGTCGCCAGTGGACTTCCAAGGCCTGCCCCCGAGCAATGTGACCTAGGAGGGCCCTGAATGCAGTAGGCCCCAAAGGGCACTGAGCTGTGTGTGCCTCATGCCGTCCCAGGACCCAGCAGTGGAGCTGGTGGGCGGTGGAGGGGAAAGTGGCTGGACCAGAGTTGAGCCGCCCAGGCATGGTTCCACTCAGTGGCAGATGTGTAGTGACCTCTCCTGGTTGGGGTGCTGTGCTCAGGGCTGCGGGGCTTTCAGGTGTCCACTAGGGGGCCGCGTGAGCGCTGGCTCCCTCTGCCTTCTAAAAGATATTTTTTGGCCAGGCTGGGTGGCTCACGCCTGTAATCTCAGCACTTTGGGAGGCCGAGGTGGGCGGATCACCTGAGGTCGGGAGTTCAACAC
TCACTGGGGCTCAAACCGAAGTCCAGCTGGCTCCTCCGCTGCCCCGAGGACGGGCCCGGAGGTCTCCCTGGAGCGGTAGGCGGCCGGTCCCTGGCCCTCCAGCACTCCCCATCCTCGGCCATACACCGGGGCAGGTGACACACCACCGCCACCTGGCGGCCAAGTGGGGAATTCTGACGCGAACACGAGATCTTTGGGGGGAGCAGAGGAGCCAGTTTGGATTTCAGAGTAGATGTTACCAGGCCTCTGGCTTCCAGCCTAAGCTTCCTTGAGATCCAGGTGCTCATAGGGTGTCCAGACCCAGAACCACCTGCATGGGGGACGCGGCTTTCAGTCTGGTAG
CCAAAGTGTTGAGATTATAGGCATGAACCACCACGCCTGGCATAATGCAGTTTTCTACTAAATGACTGATTTTGACATGCTTCCTGTTATTGGCCCTGCTGTTCAGCTGAAATAGCAGGATAGGAGATGGTCGTGTGATGGCCGATAGGTGGCAGTGCTGCTGGGACAGGCCCAGCCTGGTAGAGACGAGTATCTCAGACAGGAAAAACAGGACCCAGATGGCTCAGACTGTTGGGTTAGCATCTGGCCTTCGACAGGTCACCCTGGCCCGCCAGATCAGCCCCAGGCCTGACAAAAGCACTACAG
TGGGACAGGGGGACATCTCCTCACTTCTGGCAGGGGCTCAGCAGGTGAGGACACCAGGTGCCTTGGCTTGCTATTTGGAGCTCAGAGAGAGAGTGTCCCCAGGCATGCATCCTGTCTGGGCAGGTCCCTTTGGTCACAGTGTCACAGTCACAGTGGGGAGGCGCCCTCAAGTGGCTTCACAGCAGCAGACCTGGATGGGGATGGAGCGCAAGAAGGCAAGTCTCTGTGATACCCCAACTCTCCTCCCAGAAGTAACTCGATGAGGAGGTTTTGAGGGAACCAGGAAGAATAGCTCAGCAAACGGTTTCAGAGACATTGA
TAGCCGCGCCATGACCCGCACCGCAGGCTGCGCGCAGCAGAGGTGGGGCTTCACCCGGGGCCTTAGAGAGTGCGGAACCTCCGGCAGCTAAGGCAGCCACCCTGCCTGCCATAGACAAATGGCGACTAGAGCGTCGCCACTCGGGGCGTCATCAGCCTGGAGATGGCGCAAGAGTGCCATCTGATGCTGGGCGGGGAAGAGGATTGCAGCGAGGTACCAACACGACCACACATGCAACCACAGCAGTCAAGTCTTTCTAAGGCATTGGCCACGGGCATCCTCCCTACTTCTCCACTCCACCCAGCCTTGCCCGATTCTATTATACT
TTCTTTACTATTGTGGGGTGGTGTCCTTAGTGGCAGGTGATGAATAGGAACCTGTGTAGTTTACTGGCTTCTGGGCTCCAGAAACTAGATGCCCAGAGAAAATCCTGAGCGTGGGCAGCTGGGGCCCCCTGGTGGTGGAATCTGGTTCTCCACTGCTGCGCGACTTTTCTTCCCAGTCCCCTGACGTTGGGGAGGTGGCAGAAAGAGGAGGTGTTGTGCTCTCTCTTCAGGCCTTTTCTCTGGACTCTACTCTTCCCGTGGATTTTGGGATGGTCCCCAGCCCTTGCTGCTCAGTAGGTGATCGTGGGCCTTCCTGAGCAGAACCAAGCCTTGTTCTTGGAGTGGTGTGACAAGTGAACCCAGAAACAGTCTTCATCTTCCCTGGTGAATTCAGACTCTTTGGGCTACTTTTTACAGGTAGTCCACTGCAAAATACTCTTGTGTCGTGAAAAACCAGTGAGAGATGTGAGAAAGAGGTGCCAGCGTGCATCGTTTGAGAACGGAACATCTTTGGTTTTTTGATGTCCATTGGGTGGCACTGTGATCTTATTTTTGTTTCCATTTTTCTCTGCAGCCAAGCTCTACTCCAGGAAGTGAAAATGTGCTGCCTCGAGAGCCGCTGGTAAGTACCCAAGATATGT
GAATTCATATCAGTCGCTGTGGCTTCAATAAGCCGGGAGATGGGAGATAGGGCGCGTAGGGGGCTAGATAACGTGGTCGGGCACTGGGGCCGCGCAACCACCCGGGGAAGCCCCGCCGGGCACCGAGCGCGCCTACTTCCCGTGCGCCGCCGCTAGAGGTCGCACTGCTTTCATGGAAAACGTGGGCCTGTTTTTCTCGACTCAGAACAGGATGCTGGGAACATGGTAAAATGACTGAAACCTCAATCTCTCAAATTAAGCAGAATGATTAAAGACCACAGCAAAGAGAA
GCTTTAAGGCGAATGAAGGGGGCTGGGGAGTGGGCTGGTTCCAATGAGAGAAACTGAAAGGAGGGAAGTCAGATTTTTCTTGACGGCCCAGTCTGGCTTCATTCTTCAATACCTGTCAGGACAAAGGCTGCTGCGCCCCCTGGTGTCCGACTGGCCGCCGATGCCTGCGAGCTGACGTGGAGACCCGCAGGCGGTGAGACCCGGGGACCAGCTGGAGGAGTCCACGGGTCAGATGCCTTTTCTTCCATTTGCTAAGGGAGTTGAAGTTGAAATAGCCGTTGCTTTGTCCGTTCTAGAGTCC
CCATGTTGGTGTGCTGCACCCATTAACTTGTCATTTAGCATTAGGTATATCTCCTAATGCTATTCCTCCCCCCTCCCCGCTTAGTAGACTTGTCCTCCTTCCTAGCTGCTGATGGTTCTCAAGTAAGCCTTGAGTAGCATCGCCAGGGGGCGCTGGCAGTAACAGAACCAGCTTGGAAGCGATCTTCACAGACTTGCTGACTTGGCAAACAGCCCTGACACTGTGGGGTTTTTGGACTTTTGCCTATCAGTGGAAAATGTCGCCCTTCTGGTTCCCTAATATCTGGTTTGGTTAATCAC
GAGAATCAAGTTGAAGAAGACTCAGCTCCTGCCCACACGGAGCCTGGGAGCAGGGGAAGGCTGGAAGATACCGATTGGAAAGGTATCTCAGGAGCATGAATTATTGCCAGGGCACGGGTGATCCAGGGGTGCACCCCGCAGAGCACCTGCCCCCTTGTGGAAGCCCAGCTACCTGCAGCCTGAGCGCTGAGAACCTGACCAGCACCTGCAGAGACTGCAGAATGATCCTCAGTGGGTCCTCCTGAGCCGTCCTGCCTCCACCTCAAGCCCCTAGCAGAGAGGATCCCGGCCAGCCCTGAGCCAG
GGGAACAGATGGCTGAGGCTGCAGACTCAGGCCCAGGACACTCAACCCCAGGAGGGGAGCCGCTCGGCGAATGAGCTGGGTGGGTGCCCAGGAGCCGGCCCGCAGCACCTGCACACACGAAGTCCGGACCCACGCAGCCTCCATCCCGCGTGTCTTGCTCTCCGCGATGGCAATGCCGAGAGTGCCCTCTACTGTCCGACTCCAGCACTGCAACAGCTTCAAGTTCAAAACCAAGAGGCGTTTTTGAGAGTGGAAAAGAAATTTAAACTTCCCGAAAGAAGGTCCACCATCAGGAGATGAATATGGAACATCTCCTATGTACCA
GGCCGAGCCATTTGCCTGCTCTCTGACACCTCTCTCTCTCTTCCTTTCTCTCTCTCTTTGAGAGGAGTGGAGGGAGGTGGTAGGGTGTGGCCTTCTGCCTTTCACTCCTGAGATGAGATGCCCCACGTGGCCTGTGACTGCCACCAGCTGGTTGAGGGTGGGAATGGCCTGGGGCTGCCCACAGTGGCTGACCTCAGCACTGCCTGGGCCTGCCCCCAGGTGAGGGGTGCCAGAATGTTTCTCCCATTGGACAGATGAGGAAACTGAGGCCCACATCCTTTGGGACTTGTTCA
GGATTGGGTAAAACATGCCAACTGGGTTTTTACAAATGAAAGGTTTACTTTGTCTGGTAAAAGAAAACCGTCGTTACTTCCAAAGGCTCATTAAAGCCTTTGTAGGTTAACTTGTGGGACGACACTGCCACCTGGTGGTCGGCGTGCACTGTGCGCACGGAGCTCCCCAATGGAAGTTACACACTGCTCAAAGAACCACCAGACTTATTAATAAAGAACTAAGCTCTGAGAACAGCCCTTCTCACAGAGACACTGATTCTTCTGAAGTGGCTCCATAC
AGGAGGCGACAAATCTCATTTGCAAAGGTGAGAAACTGTACAGCAAGTCAACAGTATCGGATGAGTCACGAGACAGGACGTGATTGATGTCGGGTGGGCGTGGAATGTGCTGTGCATTGCGTGGGGAGGGCCCTTAGTGGGGGTGAGCTTGGTGGGAAAAGGAGGGTCTCGGAGGGTCCAGCTGCTGGGGTGGAGGCCACAGGGGCCCAGGAGTGCAGGGTGGGCGCGGTAAAGAGACTGCCGTTGTTGCCTTTAGGCTGTTCTGCTGCTCTCTGCTTCCCCCTGTTGGCTTGGGAGGGAAGAGTAGGGCTGTTGGCTGAGACGGACGTTAGAGCGAGCAGGTGAGAAGAGGCTGGGAGGAACCGGCAATGCAGCGACCAGGAGCAGGTGGTGGAGCGGGGAAGAGAGAGGGAGGGCTGCTTGGCCAGATGCCAGGCACTCTGCCAAT
GCTTGTATTAATTCTCTTTTAAGCTTACTACAGAAATATCAATACAGTACTTGAGAATTCCTGCAGGACTCAGCCTCGCTTCCTCGAGGAGCTCTCAGCCTGCCTCCGCACTCGAGACGGCAGCTTTCTCTCCCTCCGCCCACCGTTCCGCCGCTAGGTGGCAGGCGGCTCAACGACGCCCTTTTAAACCGTTTGCCCCGGAGTGGACCGCCGGGATCGCGTGTCACCACCCAACCCTAGCGATGATTGGCTATTTCGCCGAGGCCGGAGGAGGAACCAGCGGCAGAACCGGAAGCGTCTGGTACGGCGAGTGCACGGAGTCCTGAGACTGCGTGCGCACCCAGGCACCGCGCCGACTTAAAGAGGCCAGTTGCAGCCCCTCCTCCGGCCTTAGGGGGCAGACCGTGTTCCTACGTGGAGGGCGGAACCCTCACACTGAGGAGGGCTGGGTCACACTGAGGGGAGGAGTCACCTTGAGAGGAGGGGTCACAATGACTAGTGGATTTCCTCGGAGGTGGGGTCTCACTGCGTGGG
CCCGCCCTCTTCCTAGAGCCCTCTCGGGCCCGCGTTCCGCGGGCCCCGCCCCCGCCGCTTACCCAGCAGCTGCCCACCTCCTCCTTTTCCTGGTAGGCAGGGCAGAGCGCGTGCGGCGGGTCTCCGGGCAGCGGTACTGCCGCCCCCTGGCGGCCGTACAGGCAGTGGCACCACCAGCCGCCTAACAGCTCCGCCTCCAGCAGCGCGCCTGGGCCAAGCGCGGGTTCTGGAAGGGAAAAGGCAGGGAGCCCGCGCTGCGGCCCAGACGGCCCCTGCACCGCCCGGTGCCGCCCGG
CAACAAAAACCCACCCTCTACTCCCAGGGAGCTGGGTACAGAGCTGGGCCACATCAGTGCAAGGTGCTGAGCCACAGAGCTAAGGCGGAGCTGCAGGACCGCGGACCAGATAACAGTGTGTGAGATCAGTGTGTGAGATCAGACGTCCCTGCCATTGGTGACCACCAGGGGGCCCCCAAGCACCAGAGATGGCCCCATCCAGTCACCACATCCACTTCTCATCCAGAGATGTCTGTTTCTTGGCACGCTGGGGTAAATTAGGACAGAAGGTGACAGTCTTGGGTGTGGTCAGTCAGACTGCCCCAGGCAGGCCTTGTGGCCTGTAGAAAA
TGCCAAGGAACTTGCAGTATACTGAAGATTTTACTGAAGTTGTTTTTGGTACTGTTTGGTGCTAAATACAAGGAATTGGTTTGTTGTAAAAGCTATAGGGTGAGACTGCCCTCTAGTGGGCCAGTGGAGCTATTGGTCTAGCTGTGTTCTGGGCAACTTTGCTTTCTCACGCCACATCAATGTAGAGCGATTATTCCTACGGAAAGGAATTTCAATTTTATTCTTTCTCAAGCACTGTGGCCCATAGTAACTCTGTTGATCTCTA
TGGGAAAGCGATTCCAGCCTGGGAGTGACAGGCCTTTCCCACCCAGCAGCGGCTGGTGTCCGCCAGGCCTGCGAAGAAGCCTGGAAAGATCTGAAGACAGAACCAGGCTGCAAAAGCGGGCTTTGCTCATCTGTTGTCCTCGGAGCCGCCTGGTGGCCCAGATAGGATACTGCGCCTCCGAGCTGCCCGGCCTCCAACCCAGCGGCGTTCCTGCTAACTAGCCATGCTTTTCTTCCAGGCATTTCTCTCATGTAAGGTTAACACCCCAAGTCTAAAAGGGCTTGTGAAGGTCATAGTCCTCCT
AAGGATGAGCTTGCGAATGAACAAATGGATATGGATGTATGGACCGACGCATGGACACATACGAGAAAAATTTGCCCATAGGAAAAGGCGGGCTTCTCCCGGTACATAACTTCCCCGAGATTAGGATGTACTGCCACCTGGTGGTGGGAGTGACGAAGGACAGTCTCTAGCTGGACCTGTTGTCATGGGAACAGAACCCAGTTCCTGGCCTCATGGACCTGACAGTCACCTGAGGGAGCTGGACACTGAAGTTATTGCAGATCATGATAACACAGGTGGCATGGAGAATCTCACAGCATCATTCCGATTTAGCTCTTCTCATC
CTCCAGCTTGCCCCCCTTTCCCAGCTGGTATTGGTTGTAAAATTACAAGGAACTGCCATGCCTCACGATCTCCCTGTTTTCTGGCTTTATCAATGATTTCATGCAGTGTACTACCTTGTCCACTAGGTGGTGATGTAGGATTAAACACCACTGGGTTGCTGGTGAGGTGCCGTGCTATGTGGCACGGGACACACAGCTTGAGGTCTGTATTGAACCTCCGGAGACAGCCCATACTGAAGCTCAGCTGGCGGCCAGTATTGATAAACTACCGGT
CCAGACACTGTCAGACACACCGCCCTCCCCGCCATGCCTCTCGCAGACCCTCCCAGAAAACCAAGCATCTCCCAGGAGTCTCCAGGGATCTCCAGGACTCTGGCTCCCAGGCTCCCTGTGAGTGAGGTCAGGGCACCACATCGTGGTCGCACTGGGAACAGCACTGTCCCCAGCTCCCAGCTGGCGGCAGGAGCCCAGCCTCCCTCTCTGATGCCTGGTCACACCAGGATGGCGGTACCATGTGCCCCCACCCTGACCCTCCCCACCATTTTAGATTGCGGCACTCACGGGGCCACACGAGAGCGGTGAGCAGCGC
AGACCAACGCCACCTGTGACTCAGAGGGAAGGGAGCTGCGCCTCCCAGGGAAACCAGGTTGCGGGTCACTCCAGCCGCACCCCCACCCCTCCCTCCGCCGCGGGCCCAGCCTCACTTGAGCTGCTGGGTAATAAGCTCCTCGTCGTTGAGATAGCGCAGCCGTTCCTCTTCCACCAGGGTGCGCTGCCGCTGCAGCGGGTCCTCCTGCCGCCGCGCCGCCTCCGACACGCGCATGCTCAGCTCTGCCTCCGTGCGCTTCAGCAGCGCGCGCACCGACTCCTGGTTCTGTAGCTGCGGGACGCACGGACGGATGGACCCGGGTGGGGGGAGCGGAGCCGCGAGGCA
TGCTGTACCAAGTATCGGGGATGATTAGGGAGAAGAAATCCAAGAATGCTTTCATTGGAAATTCAGGAAAAAGTTTACACCTTGAAGAGGGCAAGGCTGACGTTCATATGCAGCCTTTTGACTCTCTCGCCCCCTAGTGGCCATATGCCTAAACAGGGGTTTGCGTTCCTGCTGGTGACAGTTGCGTCCCCTTGGACTTCTCCATTGCACTAACTCTGCAGTAAGTGAAGTAATAATAAAATACATAGGAAGGTGAAGGTCCAGGCATATCTAAGCCCCAAAACCAGTCTGAGCGGTGCGTAGAGACAG
CACAAAGCACAGGGTCTGTGCTCAAGAAGCGACAGACTTGCTGGCCACAGTTCCCAAATGGTGCGGCTAAGCCGCCCTGGGGTGCTGCAGTGAGGTCAGCTGTGGGAAGTCAGCTGTGGGATAGTGCAGTGCTGTGGGATAGTCTGAAGTTTCAAGGAAAACACAGCGACACCTGTCGGACCCTGGGTGAACTACTGGCTCAAGGTAGTCACAGTTTCAACATTCCATTCCGCTACATTCCCTTTGATGACAGCATTTGTTTGTGAAACTGGGTATTGGCCGTTGCTATGATTAAAAAGCAAGTACCACCAAGACCAGTGCAGAATGG
GTTTATTAGAAGTTCAAGTTTGCCAGATTGGTTTGCCAGGCTTTCTGGCCCTTACCTGCCCACCCCTCATTTCGCAGAATGTAGTTCCTGAAGGTTCCATGGGTCAGGAACATTGCATGGAAAAGAAAGGGGGGCCCCCTGCTGGCAGCAGCTGGGATCGTCTGACGTGGACCGATTCCTCCCTCCTCACCTCTGAGCGCATGTTTGTCCAGGGTACACCCAGGCTGGAAATTTTTACAAGAGCTCCTGACCTTGCGACATCCAGGATTGGGCCCACAGTGGTTGTTTGTTTGTTTGTTTGT
TGGGCTCTTTAAAAGAAGTAAAATCACTGCTCTTGACTCACTTAATCCTTCGCCATGTTGCTGTCAGCTCACCAACTAAGAGTGCGAGTGTGTCTTGCTGGGCCCATTTTCCCATGGTCTGTAGAAGGCGCTGTGAAGCACATCCTGTTCTAGCTCGGGGGCCCTTCCCCCCTCTGCAGCCTTACCCAGTGCAGAGAATGCGCCCCCTACTGACTCCAACACTCATCGCCTTTAGCCGACTTGGCTGCGGTGCATTTTGGGTGGGGGCTGGTATTTTCTCCATGGCCATAAACCAGAAGCAACAATGCAGATTTCTAAAGAAACTGTATCAAGCTATCCAAGAGATTTTT
GTGTCTGAAAGAAGGGGTGGTAACATAGAGAGGGAGCGAGAAAGACGGGGAGGCTTGGAGGGCAGGGGGCTGTGTCTTTCTTGCCTCTTCCTTGGTAGCCTAGACACTGATGGGTTCCTTTTGGCTGCTGAGCGCGCACCCGAAGTGCTCAAACTCCACCTAGTGGTGGTGAGGAAGGATCGTCTCTGTGTATCCTCACCTGGGCCAAAACCTGTATAAATTCCCAGAGCAGGCCAGCTTTTCCTTACTGCTTCTTCCTGATTTATCCCCCATCACAGGCAGGCTACCTACATTAACAGCTTTGCAGAC
CCCCAGGGAAGATGTGACTGGTGCACGAAATGGGCCGTAGAAATTGTGAAACCTTGATCCTTCTGTTAATTCTACCACCGAGTCATAGCCACAAGGTTTTCAGGGACAGACACTAAAAACAGACTGTGAGCGCCACCTGGTGGCCAGGTGCAGGGCACACCGTATCTGCATTGTCGGGGTCCCCCCCGACTCCCACCCTGTCATATCTTATGATATGCCTGCAACACGATGAGATGATTAACAGGGATTCTTGCACTCCTCTTAATAACAATCACACTGGTGTTTAAGTGAGCCTAGGCAAG
CAATGTTATGAATTTTAACATCTGTATGGATTAAAACACCACTGCAATCAGGATACAGAACAGTTCCATACCTGGCAAAACTCCTTTCTGCTACCTTTATGTAGTCATGCCTGCCCACTTACACTCATGTGCACCACCCAGTGGTCAGTCTGGGTAGTGGTCTATCATGAGTTCAGTTCTCAAAGTCTTTTTGGTAGGCCAATTGCGATCAGATCCGTACATGTACAACTAAAGGGTAAGCCCAGTAGTTAACAAACAACTTTAT
AGACATGCACCCTGTGTTCTTCCAGTCAAATCCCCACCAAGGCGCCTCCCCTGCCATTCCTGCTGGGCGCCCTTCACCTCTCCACTGGGCGCAGCCTCCCTCCCATCAACCATCCTGAGTCTCAGGGCACCAAACGTGTGCTGCCCTCCAGGGGTGTGGGAGGGGAAGTTGTCCCATCACCATCACTGTCCCCCTGTTGCCTGGGCCCCTGTTGCCTGGGCCACACTTCCACTGGCTCCCAGAAGAACACCATTCATTCACATCTGGCCCCACCTCTCTCCACCAGGAATTCAAAGGGGCTG
TGGGGCGGACACCAGCGGCTGTCTGTGTGTGGCTTTAGACAGATCAGGCCCCCACTGGGTCTCAGTCTCCCCATCTATTCCATGCGAGGGTGGGCGAGGGTCTGGGGTCTTCCCAGGCAGGGTGTGGGAGCTGGAGTTTGGATTAGGCAGGGCATCGCTGCCCCCAGGTGGCCAGGGATGGTACTACAGCAACCGGGATGCCTGGGGAAGGCAGTGTCATCCCCACATGCTACCCAGGGCCTGAGACGCCACTGTACGCCACCACCAACTTGAGACTTTCAGTTCCACACTGCCTTTCAAAACCCCTTCCCCAAGAGAGGAACATCCACATCCCTGATATCCTGCTGGAAA
TATGAGCAAAACCTTATTTCACCTGCCAGTCTTTTGGTGAGCATTGTGTGTGCTGGTTCCTGCCTTGGGCAGCAGGTGCCACCTAGAGGGCCCTGTGACTGCCACCGTGGCTTGGCAGGGGCTGGGCAGCCTGGGTCCTGAGGAAACTCAGCGGACATCCACTGAGGGTCACACAGGCCCCTAAGCAGCCCTGACACTAAGCCACCCTGAAGCCCTGGGCGTCCGAGGAGGGGGCTGTCGGGGAACCCGGGAAGAACAATAGGAGGTGGGCCTGGTTCCTAGCACTCAGCCACCTTGCTTGACGTAATTCTGAGAGGAAATGGGCAAGAACTCTGTTTGTCGGCCACAAGGTGTCAGCAGCGGGCTGGCCAGGGGATGGCTCTGCGAGCAGGCCCAGGAGGAGCCGCAGCACGCTGAGAGGGTGTTGCTGGTTGCTCTTTGAAGTTCCTAGTTTGCAGAGACTGCTTTTCTTATTAGTGGGGGCCTGATGATTACGATACCAAAA
CAGGGCTGGGAATTGCTTGGATGTGTTGGTGAGGGAGGATCAGAGGAGAGGCAGACCAGGGAGCTGAGGTAGAAAGGATCCTTTCCAGCCAGGGGCTGACCTGGCCCCCAAGGAAAGTTTGAGTGGACCCTCCACACTGCCCTCTTGTGGCCACCGTGTCTCTGAGCTGGAAGGGCCCTGAGCTGCCACGCCCGGGACAGGTGACTCTAGGCAGGATGCCAGCACCCACCCCAGGGCCACTGGGGGCCTGTAGGCAGAAGAATAGGGCTGCAGGGCCCTTCTGCTGTCTGACCTGGTGC
GGTCGGGGTTCTCCCTGGTACCGTCGATACTCAGAGAGCTTCTGTAGCCTCCTTCCTGGAGGCGAGGGCTGGTTCCCGCCTCTCCACCTTGTGCGGGAGACTACTTTGAGAACACCCAACAACTTCGCAGCCTAAGAGGAATGCACAGCTCACCACTTCCGCTAGATGGCGCTACTTCCCCTACTCCGCCCGCGAGACACCCAATTTATAAAATAAATACAACCCAACACCTCCCAAAACCACACCACATAATAGCAGCTCACAGGCTCCCATTAGAAATCTCAATTTGGGAGAACTGATT
CTGGTTCAACAGCATGCACAATCACATGGCGTCCCAGTGGCACTTGTCAGACACACCCCCGGTTTCCAGTCTGCCTTTCATTAAGTGTGAAGCCCAAAGCCTCTCTGAGCATGTGCAAGGCAACAGATTTATGCTGCCCTCTGCTGGTGAGCAGCTCTACTGCAAATCTTTTACAAGGAGGACTGAGCCTGGGCTGGTTGACTTCTTCCCTTCTCCCAGCCCCACCTCCTAGTAGACTCAAAGATAAATAACCCTGCTAGACTTAGAAGTTGAGTTCTGAGT
TTGAATGCTTTTGCCTCCCAACCTTTCTTGGCAAATTAGTGCCTAATGACAACTGAAGTATCCCGGCCTTTGAATGAAAGGGCCAGGCAGTGACCCGAGGGGTGGGTGGGGTGCTGCCCTGTGCTAGTCCAGTGCTGGCCAGCAGAGGGCACCCCAGATAACCACCACCACCTCGTCCCACCCCTCCCCCATGCTCTCATCCCCCAGCCCAGGAAGTCTGAGGTCCCATGCATGCAAACAATGGCTCGGATCATCCACTACTTGTATCTGCCCAAAACTTAGTGGGTTGTGCTGTGCTCTGTGCAGAACACAG
AAGAACCGTGTTGCTCACCTCCGCGTCTCCCCCGGTGCCTCAGTGACTGGGCTGAGGAGACTTCAGCTCCCCACGGGTTTCCACCCCCACCCACGCTCCGGGAAGCTCTCTGTGCAGCGAGGACGGAGCGTCCTCCCTGGGAGGGCCCCGCGCTCTCCCCCCTGTGGCCTCTAGGAGGTACTGCAAGGCCCTCCTATGGCGTTGAACTCCGGAGGACAAGTGCAAACCAGCATCAGGATTTCAGGACCCAGGAGAGAAGGGAGGCCAAGCAGAGGAGCGGCCCTCCCAGGCAGGCCGACTGGGTCAGCTCGGTCTCCTC
TGAAATAACTGCAAATGGTCCCATGCCACATGAAAGGCACTAAGTGGCATTCCTTGGATGAGCAGGGAGCCCAGGACTCTTGATGGTAGGCGTTCTGGAGGGCCATGGAGCTGGGACACTGGTATTGACATGGTGACCCCTAGTGTTTCCTGTTGGTAGCACGACTTGGAACACCACCAGCAACCCTGGCCTAAGTAGGGCGTCTTTACCATCTTCTGATGGAAGGAGTTATTGCCCACCATAATTGTTTATGTCTTTAAAACCATCATGTTAAACAATCCCC
GGCCGTGGTGCAGCGGATGCGGCAGAGGCGGGTGCGGGCCGGGCGGCGGCGGGTAGGAGCCCGAGCCGTGGCCGCTGCTGGACGACAGGGAGCCGGGGCTGGTGGCGGCGGGCGGCGAGTGCGCCACGGGCATGGACATGGAGCGGCTGTGTTGCAGCGCGCCCCCTGCCGGCAGCAGCGCCACCTTGCTCCCGCGGCCGCCGCAGCCGCCGCTCAGGGTGTGCGAGCGGCTCAGGGGCGCGCGCACCGGCCCGGGGCTCAGGGGGCTCCCAGCCACCGACACCGGCCTGGCGCCCGCGGC
TTAAACCTGCATGTTGTGTGTGTGTGTGTGTGTGTGTGTCTGTGTACACGCACGTGTGCACACGCAGGACAAGCATAGCATGGAATTTGATGGAGTGGATGTGGAGGGAATTGAAGTGGTCTCCGTGCAGAAGGGGGAAGGTAGGAACCAAGTGAAGTGCCTTGTACAGGCGTCCTGCTGCCGCTAGAGGGCGAAGTGAGTCTAGAATCCACATGCCCGCGTCCTGCCTGCGAGTTTTCCCCTAAAGCAGCTGTGCTGGCTCCCGGACAGCAGCTTCAAGTTGACCTCTTAGAAGCCCGACCCTAATTTCCGATGGGCTCAGGGTCATAAATT
GCCCTCCCTTCCCTCTACCCAGCCCACTGCCCCTGCCCCTACTCCCTACCCCTGCCCCACAGACACAGCCAAGCCTCAGGAGGACTCAACCCACAGGAATGTGGGCAATGAGCAGGCTGCGCTCGGAGGACCCCGCTATCCCAGCCCTGGGCTCTGCCGCCCTCTGGTGGCTGGGCTGGGAAGGATGCTGCTCCCATTACTGCCGTTGTAGAACCGCAATTGCCCTAAAAAAATAAAATGCTGTTGCTGCTACTCATGATGATGACGATGATGGCGATGACGATGATGATGATATTCATTGCTTTATGGTTTGCCAAGTACCTTCTCCGTCAATCATAGGCTGCAC
TGACCTCGTGATCCGCCCACCTCAGCCTCCCAAAGTGCTGGGATTACAGGCATGAGTCAGCACGCCCGGCCAAGCCACCCCTTCTTTAAGAGCTTCACCATAGCTCATGCCTGGAATCCCAGCACTTTCGGAAAGAGCTTTACCGCCCCCTGATGGAGAAGCGTGATAACCACCACCCAAGGCCATGGGGACTGCAGGGTGAGTGGCATGCCCTGGAGCCATGTAGTCATAGCCTGCACCTCTGTCAGAGGAAGCCCTGTCTAGGATTTGGTGGCTGAGGGCCCCTGTTCTGAGGGCCACTCTGGAGAGCATGCCAGTGCCAGCAATCATAACTCATGGAG
TTGGAAGCATGCAGACAGCCTTTCCCCCAAGAATGAGACTCTCCACCACCTGGAAACAACTTGCCGAGGGCCAAGGTGGGCTCCGGGCACCACTTGGTACACCTGTTGTGGCCCCTGGCGTTGCTGGGCTTCCTCTCCCTGGCCCTGCCCTGCCCCAGCCCAGCACTTATTGGGGGAAGACCAGGCACTCCGGTTTGGAGGGGAAGCACTGGAGGCTTTGGTGTGTCTAGAGGGCAGGGTCACCTGGAAGGGGAGGGTCTACTCCTTGGGAGTACAGATGGCCACATCCAATCTTTGCAGGGCACCCTGCCAGGTCTGGAGGCCACCATCTGGTGGCGTGAAGCAGGCATTGCAAGTGGATGGACGCCCATGCTCAGGGCACGGTCAGGGTGTGTGTACACACAAGCCTGCAGTCTGCCGAGGCGATTGTGAATTTGTGTATGTTTGAGTGTGTACGCATTTGTGCACATGCTTCTTTGTATTGATGAATGTGTGTGCATTGCTCTGTGGACATGGTGTGTGTGTGT
CAGGTGGGTTTGCCAGCCAGCAGGAAGCCAGCTAACAGGAAGGTAACGCTGAACCAGACTCAGCCTCTCCTCCAAAGCCCCTGGATGTGGGTCGCACCAGAGACAGCAGAGTCGGTGGGTCCTACGGAGACAGCGGAGTCAGTGGGTCTTTACTGCCACCTGCTGGACAAACAGAATAAGGCCACAGGCAGCAGCCCAGAGAAATTCAGGCGCCTGCCTGAATTCAGCTGCCAAATGCACGGCTCTAACTTGTATCTGCCACATTTGTTCAACAGCTAATGAGAGGGTATCAGAGGAGATTG
ACTCAAGTGAAGCTCAGAGTGAACAGGAAGGGTCACAGCCGCACCGTCCCCCAACCCCCAGGCGGTCAGAATCCAGAGCGTGGGCCCAGGGCTGCCCCTGCCCGTCGGTCCCCGGAGAAAACGCCCGGTGTGTGCGGAGCTTCACCACCAGGGGGAGTCCGAGGCCGTGTCCAACGTGGGTGTGCGGGAGGGCGGGGGGAGGGTGTGAGCCAGCGTGTCTGTGTGTCCATGAGTGTGAGGGTGTGTGCAGGCGTGTCTTACTGTGTATGTGTGGGTGTGAGGGTGTCTGTGAGCCTGTGTGCGTGTGCGGGTGTGTGCAGGCATGTCTTACTGTATACGTGTAGTTGTGAGGGTGTCTCTGTGAGCGTGTCTGTGCATGTGAAGGTGTGTCCATGCGTGTGAGGGCGTGTGCAGGGGTGTATATGTGTGAGTGTGAGGGTGTATTTGTGTGTCTTACTGTATATGTGTGTGAGGGTGTGAGCCAGCGTGTGTGTCCATGCGTGTGAAGGTGTGTGCAGGCATGTCTTACTGTGTATGTGTGGGTGTGAGGGTGTCTGT
GAGAAAGTGTTAAATGGCTTTTGCTTGGTCTAGTCCTTTCCCTTTGATGCTATAATGCAAACAGCTTTATGGGCTCTCTGCTGGGTGCTGGGGAATGTTCTGGGCTGCCATCTGGAGGGCAACTGTTGAGGTGCACCTGGTCCCTCTGACTTGGGTGAAGAGGTGGAAGGTGACATACTGCCACCTAGTGTCCAAGTGTCCATAATGCCTAGGGACATTACAAGTCTTGATTAGTAACATACTATCCTGTAGTCTCCGAATAACTACGTGAGCTAGGCAGTGGTTACTGTGATATGAGTTTTGTGATT
GAGTGGAGAGCCAGAGGCCTTGGGCTGGGAGGTTTGATGGAGGCCTCTGGGTCCAGGGCGCCCCAGCCACGAGGACAGGCAGGAGGGCGGCGGTGGACACGCCCCGGGGCGCACGCTCGCTGGCGGCCGCCTGCCCGTGGGCAGAGGAGCGCACGAGGCCGGGCACGACGCTGGGTGGCGCTGCCGGGCCGCCCCGCGCTAGACCTGTTGCGTCCAGGGCGCAACTCCGGCAGGTTTAGGGTAAAGGGGCGCTCCGCTCTCTCCGCGCGCCCCCTGCAGCCCTGGACGCAGCACCTCCGTTTGGGACGCCCTACGCCCACCTTAACTTGAGGCTCCCATCCACGCAGCCTCTGCAAGCCTCACCGCAACCGTGCTAGGCGCGT
TTAGCCAGGGCAGCGCGCCCCGGGGCAGCACACGTGCCCCCAGGCGCTGCTGGGCAAGCCCCACGTGCGCTTCCCAAGGGCTGGCGTCCTCCGCGTCTCCTTCGCCGCCAGCTGCCCGCAGCAGCCGCAGTCGCCTCTCCCGGTCCCGGCGCGCCCTCTGCCGGCCGCTCCCGGAGGCCGCCGGATTCCGCTTCCTCGCTGACCCTCCACTTGCTATCTATCGCCCGCCGCACCCCTCCGGCCCTTTCAGAGTTGAAGATTCGGATTTCCGGGGCATCGGGCACAGTGGACAGAAAAAGAGAAGAGACA
CCAGAGGGCCATCAGCAGCCTCTTGGTTCCCACAATTGGCCACTTGAGCTGCTACTTGCCCTTGGGCTGAACTTGCAGGAAGGCTGTGTAGGTAAGGGGATGGAGTGGCCATGGCCTCAGGCTCCATGTCCGATGGGGAGTGCAGGAGCAACCGGAGCGCCCCCTGCTGTCTTGCCGTGATAAGGCAGCAGGGCCAGAGAGTCCGAGCACTTCCCGACTTTGCCTGCTATGCGTGCATGAAATATTGACTGGGTCAGATCCCCCACCCACCGCCAATGACTCTGTATTTCCACCTGAAGAATGGATGGCCTTTCCCACCCTGTCTTGA
CCTCCTGCTTGTCTCTAGCACCCCCACCTCTCTCTTCAGCTCTGGTCCACCACCCTCACTTGTGCCAGACCACCCGGGATGTCCATGGCCGTCACTACCCTGGTTTCTTTTGCCCTCGTCTGTCTGATTCTCCAGAGGAAGCCTACTGCTGCCACCTGCAGGCTGCAGGGGGCTCCTGCTGCACCCGGGCTGAATTTGAGGCCCTGTACCAAGTCAATCTGTCCGCTCTTCCGCCCCCGCCCATCCTCAGGTGAGATCTCCAACCCCAGAGCCACTGGAACATCGACAGGGTGTTCCAGTATCTGGGGCTCTGTTCC
CTGAGGGTCAACAGCCAGCCCGGCCCCCAGAAGCGATGCCTTTTTGTGTGTCGGCATGGTGAGAGGATGGATGTTGTGTTTGGGAAGTACTGGCTGTCCCAGTGCTTCGATGCCAAAGGTGAGTTGGTGGTGGGCCTGCTCAGCACTGCCATACCCATAGTGGCCTCTAGGCGGCACAGTCAAGCTACAGTTATCTAGATGGAGTCATTCATAGTTTTGCGTACTATAGAAGATGTCTGTCATGTGTAAGCCCCTCCTGATTGTCTTGAGCTTTAGAGAAGAAGTAAGTGTTCTTGTCCCCATTCTAT
CAGAGGCTGCGTGGGCCCCAGCGATGTCCCACGGAGCGCCCCGCACCTTCCGCCTGTCCCCAGGAAGGAGCGAGGCATCAGCTGAAACAGAAGAACCTCAGGGCCGACGCTGGGGCGGCCCCAGACATGAGGGCCGCGCGCCCTCTGCTGGAAGCCGCGCAGAAAGCAGGACCGAGAGATGCGCGGACCGGCGCCGCGTGTCTGGGTCCTGGGTCCGGGGGTCTAGGGTGTCAGCGTTGGGCAGGACTCATTTTCTAGACCCTAAGAACAGTGTCATGATCTGTTCTCACATTGGGCCAGGCACTG
CTGATTAGTGGACAAGAAAACTGAGGCTCCAGAACACTGAGTGACTGGTTCAAGGTCCACACCTGCAAGCCCAGAGGCTGCCTATGGGGCGGGGTAAGGGGCACAGGATCATGCCCTTCATACAGTCCCCGCAGTCCTGGAGGTGCTGCTCAGTGCACGACGCCAGGGGGCGCCATGCGCATCGAAGAACCCTCTGTGGTTTCCCAGTCCTTGGGGCTGCAGCTGCTGCCTTCTTCGACCGATTTCTGCGGAGATGGTTTCGTGAGGACAGCATTATAAATGGGAATGATCCATGATACTCATGACTGGGCCCTTGGG
CTCCTCTTATCAGCTTGAATCGATGCGTCATGAACTCAGTGATTTCCTCTTCGCAAGCCTGCTCTGGATGCAGTCTGGTGTTACATAACCGGCTGGCTGAGGACGCAGGTCCCCTGGGCGCTGCCGGCGCGCTGTGACCAGACACGCGGGCGCGGGTGGGGGGTTCCGTCCAGCAGAGGGCGGCAAAGGACGCCCGGCGCGGTCCCACGGCCCTGCGGGCGAGCAGCAAGCTACTGCGTTCCCTTCGGGAAGGCCTAATGAGCTCTTCCTGCACCGTGTTCTTTTCGGTAGAAGCATTTTTCCTGCCTCACTTAAGTGAGTACACAGTGTTT
ACTAGAAAAGTGGCAATCCATTGTTTCTAGAAAACAAATACTAAGAAATAGAGGAAAAATCCAGAAATTAAAGAAAAACAGATTGTTTCTGGCTTAGTAGCATCATCTAATGGCGAGCAGGGGCACTGCAGCCCCTGGACGCACCTTCCTGGCGATGATGGTCACGTCCTTTTTCTTTTGTATGAGATGGGGATCATGGGCTGAGCAGATGCCCCAAAGGTGTCTGCCATGCTGTATGCAGGAATGCTGAGGTTTCATGCAAAAACGTAT
GAGCTCTGGCTCTGGCTCCGGCTCCGGCTCCGGCTCCGGCTCCGGCTCCGGCTCCAGCAGGCTGGAGGGGCGGCCAGGCCAGACCCAGACTGGCTGGGCCTCGTCCGGCGCTGGGCCCGTTCCCCTGACAACGGCGCGGGCTACGGCGCCCCACAGCGGCCAAACCGCGCTGCGTCACTCCGCGCCGGTCCCCCGGCCAGGGCGGGGCTTGCCAGGGACCCTCTTGGTGCCCCAGTCGGCCCATTCCCAGATTCTTCCTAACCTTTCGTCTAGAAAATCCGCTTTTCCCTACTCCCGAGTCACAGCTTGTCTCCCCGAAATCCTAACA
ATGTGGAGTCTTAAAGGGGCCTGAGAAACCCTGCTCTAACCACTGTGATTATCCAGGGACTGATGGAACCGATCTGTTCCCTTACGAAGTGTCACAGTATTGGCAGGACTCTGGACAAGGACAAGGAAGGCTGCATTCCTGTGGCACCACCAGGTGGAAGATGGAGGTATGTTCTCAGGTATGGCCAGTGTCTGCCAAGATGCAATTCCTCAGCTCTACAGTTTTACTACTTTTTCTGGTATGACACAACTAATAGACAACCTTGCAAATCCTAGCTACTCCCATGACTAGA
CTGGCTGCCTGTCTGGGCTGAGGGGAGGGGACAGAGAGAAGGTAGGGGCAGCATTATTACTGGGAACCACGTCCAGGAGGTGGGGATGGGGACACGGACAGGACACCCGGAGCACAGCACCAGGGCTGCGGCCTGGCCACTCACTTATCCTGGGAGAACACTGCCCCCGTGAGGCCATAGCTGGTGGTGCTGTCAACCAGCTGCAGCGTCTCCTTGTACTTGTCATCCGGGTAGACGTACACAGACAGTACAGGCCCGAAGATCTCCTAGGAGAGAGGCCCCGGCGTCAGACCCTCCACGGGACCAGGGACCAGGGCCCTGAGCCCTC
AAATACAGAGAAAGCCTAAACTGATCCTAGACTGTCTTCCCAGCAACGTGCGGCTCACCAGGAACACGCAGAGCTGACGCCCACCCCAGAGGGCTGCTGAGCCAATCTAAGAAGGCATTTAGCAGGCTGAGGGGCTGTCATACCAGCTCTGTGCAGCAGAGGGGGCGCTCACCATGGGGACCGAGGAGCAGGCAGTGGCAAATGCCTGATCCAGAAAGCAGCCTGGGTTCTGGCTCCTGCAATTTACCCTTCAGGAACCCAGGTTAGTTGGCAGCGTAGGGCTCAGGTCCTGGAGGTGGTGAAATAACCCTTTCTCCCTCGAC
GGCATGGAGCAGACCAGGTAGGGTTGCTCCCTAGGATGCAGCCCTGCCCAGGCAGGAGGGCAGACCCTACACAGTGCTGAGCTGTGCCCCCAGGGAAGCCTCCAAGATGGTCCTCATCCCAGCAGCCCTGCCCACTGTCTGCGCATCCCTGGGGTCTGTGCGCCACCTGGTGGCTATTTGCTGAACTGTGGCCACAAACCCCTGGTCAGCAGGAACCGGCCCTTTCACTGCCCTGCAGCTCCCTCTCCTCCGGGGTGGCATGGCAGAGAAGCAGCCCGTGGCCCCAAGCATAGAGCCCCCTTTCTGCTGTAGTCCCCCTTGCAGTCCCCTCTGCCTTTTC
ATATGAAAGCACTCCACCAGGTATGAAATCGCATACAAATATTCCCGATAATTTATGGACATTTCTCTCCGCCTGAGCTCCCAGGAGTCGCGCGGAAGGGGCTATTCCGTTTCCAGCCGCGGCCTCAGCGCCCCCGTGCGGCCGCCAGTGGACACAGCACCCAGGGCGGGCCTTGCCTGAGAGGTGCGGGTTGGAGCTTTGCGAATCACCCCATAGAAGCTTCGCTGCAACCCTGCGAGGCGGGAGAGAGGCGACAGCACACACACTCCCACCCCCAAAACATACACACACGTGCACGCACACACAC
ATCCTTTGTTTTTCCAAAGTAGATCTCGTTCAGCGTACTTCTGATTTTATTTTCCATGTCCTGGAAGGGAGGTCGGTCAGCGCAGTGGCAAAAGGTCAGGAACCCTGAGGCCCACGCCCTCCCTCCACCTGCCAGCCCTGCAGTCCCCAGTGTGGCCACTGGAGGGTGGCACACGCCTGCTCTGGGGCATCAGTGAGCGCGCTCCAGGCTGCCAAGACCCCACCTGCCATCTGTGCTCCCGGCACCTTCCCATCCACAGTCCACAGGCAGGGAGGAAGCCAGTACCCAGGGATTGGCGGCCAGCTCTGCCCATGCCTGGGAGCTG
TTGGACATAGATCAGACAAAAGCCCCGGGATCTGTTTGGTAGCAGGAGAAATGAAGGAAGATGAAAAAGCAGGCAGGGAAGGGGGTAGTAAAGGACTGAGAGAGGAGGGAGGTGGCTGGAGAAGGAAAAGGAACATTGCTCGATGCTCCCATCTGGTGGCGGCCTCAGGAACCCACGGGAACCTGGAAGGAGGCTCTTTGTGAGACCTGGGCAAAGGATGGGGCAGCTCGTCGATGATTTTTTTGTGTTTCCAGGCTTCCTGTGTGATCCTGGCCCTCCGGCCGCTAGAGAGAGGATTGGGA
TGTCTAAATCCTTGGCTTCCACCCCAGGTGAGGACATGATGAAGGGAGGGACCCGTGTGTTGGAGGCCGCTGAGCAGATTTGACCAGTTTTAACTGGGAGGGGAGGGAGGAAGTATCTGGGACTGAGAAAGGCCATAAGGCTGCCTCACTCACCACCGGGGGGCAGCAGAGCCACATTGCCTTGGGCCTGGCGGGGGAATGGGTCCCTGCCTGCCATGTTCCAAGCATCCTAGGAATAAGCTCATAAACGTCCCAACAGAGTCCAGCCTCTGCAACTCCCCTGCCTCCTTTTTTTTTTTGAGACAGTCTCGCTTTGTTGCCCA
ATTTTACAGGTGGTGGGGAAACAGGTCTGAGTGTCCCGGTCACCCAGCACACGTGGACCCATGCCCTTTCTCGGCTGTGCCGTCCTCCGAGGGTTTGGGGGCCTCCTTGAAGAAGGCACTGCCCTCATCTCTGAAGCCTCCCTCTCCCGTGCTTTTTGCACTGGGGGGCATGGGTGAAACTTACCTGGGGCGAGTCTCCTGAAAGCGGAATCCTTTGACACAGACTGCCCTGCAGCGCCACCTTTTGGCAGATCCTGGTATTGTTTTAGTATCTCACTCCATCCTATAGCAGGGGAATTTGCAAATGGCCAAGTGCTTAGCTTTGATTGGCTCCCGCTTGACTCACGTGTTAGAATGGGGCTGGGGACAGTGATCTGTGTAGAGCCCTTGT
AGACGGAGGACCCCAAGCCGTGGGAACTGGTCACCTACTGTGGGGCCCAGGCCTCTCCCCACTGCAGGTCAAGCCCATCTTGAAGCCACCACCTGCTTAGTGCTCAAGGTCACCGCTCTCAGCCTGGTCCAGGTGCTGAAGGATCATCTCGACACGAGGGGGCGCCATCTCCTCACATTGTGAGGAAGCCTCTGGCATCGGGATGAATTTTGTTCTAGAGCTTTCCTTCTACAAACCTCGGTGTTGTTCTCGCTCACATGCAAGAAAGAATCGGAGTATTGTGAGGTCTGCAAATGAAAGGGTCCC
ATTGGCCACCCCCCTTGCTGGGTTTGGGAACTTCCTTGGTCTGGGTTGCACCTGGCTCACAGGCTCAGAGGCATCCTCGGGTGTCCCTCGCCGCGGGAGGAGATGGAGGGAGAGCTGCTCCCTGGCTGCCGCGATTTCCTTCTGACACCTGGTGGGCGCTCCAAGTACTGCGGCCTCCTGGTGTCCGGCGGGGCGGGAGTTTTCTCTTCCTGCTGTTGGAATGAATGTGGATTTGAGTGCAGAAGGACTAAGAACTGATTCCTGGACAGCTGGCTTGTGGGTGGGAGAA
CTGCCAAGTTCTGCACGAGCCCTCAAGGAAAGGCAGTCGGTAACTCTCCCCAGCAAGCACCCTCTGGACACGCCCCCTGGGCTGGGATTGGAGGAGGGATGGCTGCAGAAATGGCTGTGAAGTGGCCTTTTCCTCTATGAAAGTGTGCACACCAGAGAGCTGCCACCAGGTGGTGCTGTGGTGACCATGTAAGCCCCGGGCATCTCCCTGGCAGAACCCTACCCCAAGAGCTTCCTACAATGCCATTCCCATTAGAGACGGAGGGAGCGCCCTGGGAGTGGGGTCTGATCACATCCTAGAAAGCCTGCCCCTCCCTGGAGTCCCTGAGATGGAGCCATGAGT
ATACAGGAAAGGAGGAAATGACGTAAAGATAAGGGCTCCAAAAAAAGGGAATAGTGATCTAGCAAATACCTACTGAGAGTTTCTGTGTGCCAGGCATCGTGCTGAGACTTCAGGCTCATCCTCATGCCTGCCCTCTAGTGGACACCTGTTGGTTTGACTGGCTATAAAGGCATGCCTCTTTCTACCAACAGCACCTGAGTTTTCCTTTGGGGAACCAGCTCTCCCCCAATCTCAGTCTAAACAATTTAGGTAGAGCTAAGGCCCCTTTTATCCTTCAGAGACTGG
GGTGGGTCTGTTTTCCACCCCTCCCCAAGTCAGGGCTGCCTGCAGCTGCTTACCTTCCTCCTCTTCTCAAAGTTGATGAGTCTGCCCTGGAAGGTGGACACCCAATGGCCGTCAGAAAGTGACCCCTTGACCATTACAGTCTCCCCACCTCATGCTGCACTATCAAGAGTGCCCACCAGGGGGCAGGGCACGCACACCCCTGGATTGAAGCCGGTGCTGGGCACCAGGGCAAGGGGACATGCGGGCAGAGGCTTGGGGACTTCTTGTCCAGCACTCTCGGAGGACAATGGACTGAGGCCTTGGGTGAGAAGGCCCTGCTCAGCCACCACGTGCCGCCTGACCGCTGAGGGCC
CACAGAGGCCAGTGTCATTCCAGACGTAATTTACCCTCTGAGGCATTTGGCTCCCAGGAGCCGGTAGAGCCACCTCGCTGGGCTCACAGCCAGTGCAGCCCTGCCCGCGGGAGGCTTGTTTCCAGAGGCCACAGCGCCACTTTCTGGCAGCTCCTCGGTCTTGCTGGCCTCAACCCTTCTGCTCCAAGTTGGCGGCTTCTGAGTGCGTCACGGCCCTCGAGCTCTGGGTGTGCGGGGACCCCACTGCAAGCTGGGGCTGCCAACCTGTCACCGGGGCTTGCTGGTGTCGCT
CTAGTGCCACCGGACGCAGCGGGAGTAGCGCAGGTCTGGGGGCGGGGTCTCTCGAGGCGCAGACAACAAGCTAGATCCTGAGCCCTCTGCTTCAAAGCGGGTAGCGCCTTCGCCCACGCCTTCCCTCCCACCATCCCTGCCTGGCTGCCACCCGGAAGTCCCCGTCCGCGCCCCGACAGCGCCGCCCTCCGGCTGGCTGCAGCGCGGGCCCTCGGTAGGGGGCGTTCCAAGGCCCCGCCTCCTCGTCACTGCCACGGATGACGACGCCCCAGGCCCCCGGCCCCGCCTCCGCCTCTGCCTCCGCGGCCAGCACTGGGGAGCGTCCTGGCCTGCGCTTGCTCCCCAACCCC
TTCTAGTCCAGCAGGTCCCAAAGCCTGAAGTTGTCCTTGACTTCTCTCTAGCCTTCACGCTCACACGTCAGTTCCATCTGCCACATCACCCAGAATCCGTCCGCATCTCTCCACTTCTACAACCTCCACCATCGTGCATGTCTGGACCAATGAAGTCGCCTCCTGGCTCTCCAGGAGTCCACCCTCACCTCCGCCACCAGAGGGCGCCTGTGAACACCTGCGTCGAGCATGCCCCTCCTCTGCTCAAAACCCTCCAGGGCTCTCACCTTAATCCAAGCAAAGCCCAAGCGTCTCCTTGCAGCCCACGAGGCCCTACGCGATCTGCATTTGTTCTCCCTCTGTTCTGTTCTGGCTCCCCAC
AAGAAAGAAAGAAAGAAAGAAGGAAAGAAAAGAAAAAGAAAATAACTGGATGACCTCGGACGGCTGCAGGTGACATTTCAAGCTGTGAGTTTGAAGAGTGTGGATGCTCCAGGCAACTGTTGGGTAACTCCGCCCTCTGGTGGCCATATATGGCTAAAGCGAGTACAAGTCCAAACTCACACCTGGAGGACAGGTGCCATCGCCTGAAAGCAACAGTAACCACGACAACAAGGCCAGGTGCAGAACCCAGGTCTCCCCTCATTATTAGAACCTGTGGAGAGATCA
CATTTAGTGACATGCCTTCTTGTGGACTTTTTGAGGTATAGGGAGTGCCCTTGTCATAATCTAGTGATTTTGTTTGCACGGAATCTCACATTGTAGATTTCCTGAGTCTGAGCTCAGCACAGAGAGGGTTTGACATTGCCACCTAGTGGCCTGTCGTGGTAATACCGTAGCAGGGCTGCAAACCCCAGCGCTTCCCCCACAGATGAGAAGATTCGACAGCCTTTGGGAACGGCCTAGCTCATTCCCTGCTCCTGGTTTGTGCATTCAACAGTTGTTGACGGTTTGATTAATAATGTG
GTCCCGAATGGGGACTCAGGCAGGGTAGCATTGGTCGGGTTTGCCCCTTAGGTCTCAGAGAAAGTGCTGGAGAGGGTGAGGCTGGAAGTTGGGGGCCAGGTAGAGAACACTGGGTGGGGAGTTGAGCCGCCTCAGTGTGACCTGCAGCGCTGGGAGTGGCCATATAGGGGCAGCAGAGGATAGGAACAGCGAGTCTGGGTGGCAGGAGGTTGGGAGGGCAGTCAGCCCTGCCCTGCAGCTGGGTCAGCCGACTTGGTCACAACCGCAGCCAAGGTCTGCGCACAGCCCACCCCTCCGCCTCCCCGCACCTGGGTCATCCCCGCATCTCAGGAGTGTTGAAGAGGTTGCACA
GCCCCAGGCTCCAAACAGGCTAGAATCAGCCCCGCTCTGCAGACGACCCAGTTGCTATAGGGCCTCCTGCTTCTGCCCACCCACCCCCGGTGAGGTGCCCATGGAGGGTCTTAGGCTGCTAAATCCCTCCCAGGGAGACCGTGGCGCCCCAGCGCCCTCTAGTGGTGGCAGGAAGAGTCTGTGGGGAGGGCAAGGAAGGGGAAAGGGAATAGGTTGCGGGAGGGAGGAGGTGAGGAAGGGGAGAGAGGATAAGAGATGGGAAGAGAAAGGTGGAGCTGAGAAAGGGAGGGGGAGAGGAGCAAGAGGAGGCAAGTGGGGCACTTTGTCCTG
ATTTCATCTGAAGATTGTATGACAGTGGTCATAATAAAAGAAACAGTAATTGCTGCCAAGGTCTCTGCTCGCTTGTGAAGCCTGGATGGAGAGGCTGGTCGGACTTGGTCCTGGTAGCCTTGTCTTTACTGTCCTCTTGTGGCCAAAAGTTGCTGCTGCATCTGGAAAAGCTGGCAATTTCAATGAGGCCACAGGGGGATATTTTTACCTGTTGGAGCACAATCTTTTTGGGATCCCTGAGTCATTTTGAGCCCAGTTCCCCATAGACTGTAT
CGGGTGTGGAACGTCGAGGGAAGAAGACTGGGGGAGGGAACAGGGGTCCAGAGGAGGGAGCCGGGTCCCCGCAGTCTGCACTGTCTCAAAGCCAGCACTTGGCAGAATGCCTAGCTCCTTTCCGCAGCTCACGTCCTCCATCCCTGAACGGCCCCGGGGTCCAGTAGGGGGCGCACTCACCCTATCTCGGTGGAATGTTGTTTAAAAGGACTGATGGGGAGGAAGTGACAGGGGACCATTCAGCTGGGCGGGAGTGGGTAGAAGAAAAGAAGAGGGACCAGGCCTTTCTCTAAGGGAGGCAGGGGCACAGCAGG
GCAGCCCCGTAGCTGGGTGGAGCCTCCGGGCCTGACGTGGACCTTCACTGGAGAAGTGACTCAGGTGGGAAAAGTCTCCCCGGGCCTCTCCACCTGCAGGATCGCCTTCCTACACCTTCCCCCGCCCGCTTCCTTCGCGCGGGCTCCTCCCAATGACCACCAGCAGAACTGCAGCCTCCTGCCTTAGCTGACCTGGAGCCCGAGGTAGCTCAGATGCCAGCTCCTTCCTCCAAGAGACCCTAGAAATGCCATTGGCTGCTACTCTGATGCTCTGGCAGAAGGCATGCCGTTGAAGT
CTCACAGCTTCCAGCGGACAGCAGGCACAGGGCTGTGGGGATCAGAGCACAGGCAGAAGTCACCTGACAGCAGGTTCCCGAGGCTTCAGGCCTGGAGGAGTGAGGACGGCTGTTGGGTTCTTGATTCCAGCAGAGGGAGGCTGTGCAGGGTTGCAGGAAGGACGGTTGGGGGCGCTTCGGGGAGGTACGAGAAGCAAAGGTGTTTGCAGCCCTTGGGGCCAGGCGGCGGGAAGGCCTGTAGACGCCAGAGGGCGCTCGTGCTACATGCAACTCAGGAGCTGCTGGCACCCGCCAAGGAGTGCTGAGCGCGGGGAGCCCAAACCACAGCCTTGGGGAACCCAGGAGGGGCCGGGCGGGTGCAGGACCCGCATGAGGGATTCCGAGAGCACGATGTTTAAATGT
GTTGCTGCATCTATAAAATGGGAACAACAATTCCGAAGTCTGGGGTTGTGAGGATTAAGGAAGCAGTGGCTCTAAAGAGCATGGTACAGTGCACAGCGCACGGCGGACATCCGTGTCTCTCCTTCCTTCAGGCCCTCAGGCTCTGCGCCCCCTGCAGGTTCTTGCAGGCACTGCGGAAAGGGAGCTAATGTCTGTCCCTTGTACCTGAAGGAGGTGGTGTGGGACAGAGGAAAGGGCACAAGACCAGGCATCAAGCAAGTCTCAGCTCTGCCACTCACTAGCCTATCATGAGGACCTCTCCGGATCTCGCTTTCCTCATCTACCAACAGAGTGAGCAACACCT
TGCTGCCAGCAAGGTCTCGAAGCATCTGGGATGCCTGGCTACCTCTCTCCCATCCCTGAAGTAGCAGCCAAAATCCCAGATCCTGCAGAAACCTACGCCTCCTCAGCCTCAGGACAGACGAATATCCTGAGGCCCGCGCTCCTGCCTCCCTCCTGCCCCCTACAGTCCATGCTCTACACAGCAGCCAAGGTCTTTCCAAACAGAAACCAAGCCCAGTCGCCCCTCAACGTGGGGTCCTCCAGTGGCTTCCCACCACTATTAGAACGAAATGCTGACCCCTGCCCCACAGACAAGGCTGTCCATGGCTTGCCCCTCCAGGCCCACCTCTCCCTAGCCTTCCCTCCACCCTCCACTGCCTCTGCCCGGCCACACCAGCGTTCACCCCCTACATGTGCCAAACTTGCTGTTCCGGCAGCCGGGAACTCTCATCTCCCCCGCCCCCGTCTTTGCCCG
CCCGCTGGGAAGCCTGGTTCACCCTTTAGTCCCCTCCCTTCCTTCCTTTCTTCCTTTCTCCTCCCCTCTCCTTTCCCACGGTCTGTGATTCTGGTGGAAACTCTGGCCCAAGCTGGGCTGGCAGGAGGAGCCACCTGCCACGGTGCACGGCTGTCCCCTGGTGGCGATCTAAAGTGAAGACTTGGGAATGTGGTCAAGGTGGGAGGCCTGGGAATGGGGATTATTAGAGAGCTAGGGAAACCCTGGTGAATGAAGGGTGAAGGAGCAGAAGAAACTTCCAGAAGCCTGGAGACAGGGGAACGCCAGGGATGGAGCCC
AATGCACCATCTCCAGGACCTCGAAAGCCTCAGTTTCCACGTATGCAAAACGGTCCATGGTGCCCTCGTACCCTGGTCGCTGCTGCACCATCGAGGTCAGCGCGCGGCAAGTCCCAGGTAGGCCACGTCGGCTGCAGACCTCGGCGGCGGGCGGTGGCGGCGCGTGTCCACGCGAGGGCGCTGCGCACCGCGCTTCAGCCCGACCTCGCCTTCTGCAGGGGCGGTCTCCTGGCGCCAGGGGGCGTGCGAGGACCGAGGAGAGCGCAAGAGTAAGCCCGCGGGTGCCGGAGCGCGCGCCCCGCCGTGTGCTGGGTCCAGGGCGCGCGGCCGGCCTGTCCGGGCCTCCTTCGCAGACGAAGCGGCTGGAACGTCTCGGGGGCGCGCCAAGCCGGGGGCGCATGCCTGCACACGTGTGCGGGGCTCACCTGGTGCTGCGGCCGGCTCGGGCGTTGCCTGCACGCACCG
GTGGTGAGTGCGTCCACCACACTCAACTCAACCCCTAAGAGGAGGCTCTGAGATCTGCCCTGTCCCTCAGACGCACCCAGAGACAAACACACCCTCACACCTAGCAACTTCCTAGAAAACACCTGGAGGCAATCATGGCTCTCGGGCGCCCCTTGCTGGTAACTTGGGATGTTGCATCCTAGGCTGGAGAGTCCAAGTGTGACCCTAGGAAGGTGCTGCCCTGGCTCCCCACAAACTCCTGGTGCACTGCAACTTCTGCCAGCAGTTCCATTCTAGGAGTTTCTAAGAGTGCAGTCCTTGTCATAAA
CGAGCGCTCTGGCCCGGGGGCAGATACTTTCGGTTTGCAGCTCTCAGGGCAGCGCTGCCCTGGGACGCCCAGTGGGTTTTCACGGCTCCCCTGGGTCTGGGATCAGGGCAGCTCCGCCTAAGGGCGCGGCCCAATCTGAGGGTTCGTCGCCCCCGCGTGGTCAGACGTGGGAATGGCAGCTTCTGAAGCTCTATGTGTGGTGCCTTTCTGGGGCTCACCAGGTGCCATGTTGCGTGGGACCATGAAACTGTGGTGGTCTTGTCTCTGCCACAAGATAATGTAGGCTTGGGCCTCAAGATAATGTCGGCATGGTGTC
CAGCCCGGGGGATACTGCCATTTCTAACCCCTAAGCTCTTCTGTGAACTACTTGCCAAATAACCATATACCTGGGGGACCCTAGGCCCCCGGGGTGGGGTGGGGGAGTTGTCCCTCCTGGCCAATCTCAGCCAGACACGCAGCCTGCACATGCAGTTCTTCAGATCCACCACTAGAGGGGACCCTCGAGCCAGCCTACCTGCTCTGCCCTCCGGGGGGACTCAACTCCGGGTTAATTATTAATAGACGCCCCACCGCTCAGAGTGGCGATGGGTGCACCCGAGTCCTCACCAACACCCCTGCCTGGCGGGATGGCCAGTCATCTGGGGTCCTCGGCC
CCAATTAAGCAATGTATTTAGTGGCCTTAGCAAGGAGGGAAAGAGTCACCTTAAACATTTTTCCCCGGCGAATCTGACACATTTTGGCAGCCCAGGAGGTTCCAGAAGGGAAAGGGGAAGCCATGCGCAGCTGGCGCCCTCTGGTGGTCAGTGTCTTCCCACTCAGCGCTTGTTCTGGGGAGGCGGCACCAGAACAGCCCTATTCAAATCAACATAAGTCCCTATGCCCCGGGTCACATGCGGTGGAAGGAACCAGGATGAGAAGGATGCCATCCTGGCCCTCGAGGTGCTCATAGTCTCTCA
CGGGACAGGGGAAGAAGCCTTAGGAGCTGGCGAGGCGAGGGGGTGAAGAGGAGAAGGAGGTCTGGGCACTGGAAGCGGCACACGTGGAAACGGTAAAGGCCGACGCCGGTTCAGAGCCGCAACCGCGACAGCCCCGTCGTCCACCTCAGGTGCCGGCGCCCCCTGCTGGTGCGCGGAGATGCGCGGAGACCGCAAGGCCCGGGGGCGTGGCCTCCCCTGCGCCGGCGCGTGTGCCCGGGCCCTCCGCGGGGCGCCGGCGTCTGCGCCAAGGCACGTTCTCCTGCTGCTCCAGAACTGCCACCTTCCAAGTCCTGAAGGAGGCCGTTTTC
TATGTGTTGAGAGTTCTGGGGGTGAGCTGAAGGCCCCGGATCCTTGAACTAGACCCTGCAGAAAGCGATGGATTCAGCCAAGGCCAGGGTTCTGCCTAGGGGCTGATGGGAGCGTGGCATCCTGGGACGCTTCCCCAGAGTGGCCACTAGAGGGGGCCCGCTCTCAGCTGCACTCTAGAAGTGATACCTGGAGGGCATCCCTAGGTTGGCCCATGGTGGAGCAGGTGGGATGTCAAGCTGGTCCAGGGTAATAATGTCTTTCAAACTTGTTAATTGAAATCTTACATGGGGTCCCA
GTCAGGGGTCCTGGTTGCACTCCGTGCTTTGCACAAAGCAGGCTCTCCATTTTTGTTAAATGCACGAATAGTGCTAAGCTGGGAAGTTCTTCCTGAGGTCTAACCTCTAGCTGCTCCCCCACAGAAGAGTGCCTGCGGCCAGTGGCCACCAGGGGTCGCCGCAGCACCCAGCGCTGGAGGGCGGAGCGGGCGGCAGACCCGGAGCAGCATGTGGACTCTCGGGCGCCGCGCAGTAGCCGGCCTCCTGGCGTCACCCAGCCCAGCCCAGGCCCAGACCCTCACCCGGGTCCCGCGGCCGGCAGAGTT
TTTTACAGACGCGATTCTCTTAACCCTTTCAGCAAAACTGCCCAGTGAGTCCCCGGCCCTGGCCCCGCCTCGCACGCGCTGGTGCTACAGCTGTGGTGCAGACGCCCTTCCGCTGCGAGGGTGCGGCCGTCTCGGGGCGAGTGCTTCCCGGCCTGCAGGAGGCGAACTCGGGCTTCCCCGGGAGGCGTCCGTGGGAACGCGCACCTGCGAGTCCCTGCCGGCTGAGGAGCCGAGGTCTGCGACCTCTGCCGACCTGAGCTCAGGCGCAGCAGCGCAGACCTGGCCGCCGTATCCCCTCTGGCTGGGATGCGG
TGTTGCTGGGCTCCCGCGTTCCTTACGTCACCCGGCACTCTTGCTTGGTGCGTGCTGGCTGACTTGCTCTCCGCACCTGCTCTGGACCAGCGCTCCTCCCGGGTCTGCGCATCCGCGGGGAGCGGGAGGCCCGGAGCTGCAAGGGTCGGTCCGCTCGCGCCCTCTGCTGGCATTGAGGAGTCACGACCTGGTCGAACCGGCCACTTGGACCTGAGTTGCTCGGTGTTGCCCTCAGGGCCATTTCACCCAAAACCTCCTGTTCATTTTGAAGGCTTATCATAGCCCAGACATATCCCCTATGGCTGAAAGAATGCAGGAAATA
GGGCATCATCGGCCGGGGTGGGAGGTTGGATTTATCAACAGCTTCCTTCTGCTCCCCGGATGTGCCCGCACCGCACCAGTCCTTAGAAAATCCTCCTGCCCCAGGTCTGAGTAGAGGCATCTGGAGGCCGGGCCCGCTGCTTCTGTGCGCCACCTCGAGGGCATTTCAGTTACTGCATCAGCGAGCATGCTCTGCAAATGGCAAATCATTCTGATAGCCAGGTAAAAGGACAACTGAGAACAGTCAACTTTCTCCCCTGTCAACATGGTATCCTCCGTGGTCTGCTTCCTGGTACTCCAGCTACAGTTCCCAGAGCATCGTG
CCAGGAGCAGGTGGAGGCAGCCGAGCTGGGGTATCCGTCTGGTCGCTGGTCTCTGTCTCCACTTGGGTCCTCGCCTCCCCCTTGTCCCTGGCGCTCCCAAGTCCCTGGATGTGGGTTGGGAGCGGGTCTCCCCGCGCGCCCTCTGCTGGACGACGAGGAAGGCACAGCCTGGGTGTGCGCTCCGAGCGCGGACCTGCTCCAGGGACGCCGCCAGTCCCGGAGCAAAGCAAAGTCGCCGCCACCGTCGCGGCGCCCGGTATTATTATTTTATGCTTATTGAGCGTCCTGGAGAGCGGGCGCCAGGCCGGCTGACC
GGCCACATCCTCAGGGGAAGAAGCAGATACCAGGGAGCCTGGCTGTTTATCCTGGGGAGGGGCAGGCAGGGACTCACAGCCTGCATTGAGTTTGCTTCCCCTCCACAGGTCTCCCGTGGAGAGCAGCCCAGACCCGGCCACACTCAGTGAGGAGGAAGTGCGCCTCCTGCTGGCTGCACTGGTGCAGGACTATGTGCAGATGAAGGCCAGTGAGCTGGAGCAGGAGCAGGAGACAGAGCTCCAGGTGAGGCTCCCCAAGCGCCCAGAACAGGGCCTCCTTTCCCCGCAGCATACCAAGAAGGCGGATCCCAAGAGGTAGGAGAGAGCACACTGG
CATGTGGAGTCGCAGTTTATCGGGGCGACAGAAGGCCTTGTCACACTCTGTGCACTGGTAGATCTTTTCTGAGTGGAAGCTGCGCACGTGTTTTTTCACCTGGTGATAAGAACCACAGGAAAATTCAGGGGACGCAGGCACCAAATGAAATGACCAAAGGCAGCTTGTCAACGCTAGAGGGAGCCAAACGCATTACCATGGGTTTTCATCAACCCCGCCGAGGAATCCAATCAGATGTGATAATTGGCCTCAATAACACATACTGTCCCTGTCACAAAGAAATAAAACAAGTAGCCAGAAAGCCTTAGAAATCCGAA
AGAAAAAGGTGGAGGACTGCAGAGGGGCTGCAGGAATCGGAAGGGCGTCGGCAGAGGGCACGGAAGGAGGCGGCGGGTTAGAGACGGAGCTCTCCAGTTCGAGCCCCTCCATGGAGCAACGTGGTCCGGTGGGCCTTGTGCCCCGCGGCCACTAGGGGGCAGCATCGTCCACAGGGTCCTGGAGCGGACGCGCTGTCGGGGCTGAGGCACCCAGAGCTCCGGCTCTGAGGATCTGGTGTCATCCGTATAATTTTTTAAATCTCGGCCGTGCGCGGTGGCTGACTCCTGTAATCCCAGCACT
TAGCAAAGGAATAGTTTTTGAAATTGAGCAAGAAAAATAGGGAGAAAGAAAATCCAGGAGGAGCTTTGGCAGCACTCACTGTGGGGAGGGGGAGGCTGGAGAGCAGGGTGACACCACTGACTCCGGAGGCACCTGATGTGTCTCTCACGCCACCTGCTGGCCAGCTGGGGTCTCCCTGCCATTGTCCTTGTAATAGGGATTGGCCAGAACCCTGAGGACAGGACATTTGTGTCCCCACAGGTATTGGCATCGGTCCCTAAACCCACGGAAGCTGATTGAAGTGAAGTTCTCCCACCTGAGCAGAAATATGACCATGCAGCGCACCATGAAG
GTTACTGCCCTTTATTTGCATGTCTTGGATCCAAAAGAACTGTCTGCATCACAAAATTTCCCTCTTAACCTGGGACTAAACACATCACATCCCTGGGAGACAGAAGGAGGGGTTTGAATAGTACCACCAGTAGAGGGCAGTGGCGTACCATGCACAAAACTTGGCTGGAGCGAATGCCTCCAAACTTGCCTTGCAACCTGTAGTTAATAAAAACTGGGCAGGAGAGCAAAGTAAGTGGGTTTAGATTTATTTCAACTACATAAGCAAGAAAGTTATATAGC
CCTCCATGAAGCAGCCGAAGCCGGAGAGATTGGTGGAGATACTGGGGATTCCCATAACCGTGCACTCAGCTGCGGGAAGGCAGGAGAGAGACCCACTTAGCTTCCCTCATCGCCTACCGTCTTAATCGCAATAGACGCCTCAACACCGCCCTCTACTGGCGCCTGTACCAAGTGCCAGGCGCTGTGCGGAGCGTCGCTGAGCCCCCACAACCAGGCTGTGCATTTCCCTATTTCTCAGAGGGGACGCTAAGAGGCTCAGAAAAGAGAATTACTTGCTCTTGCTCCAAGATGCGGGAAAGTCCATAG
GGACCGCCTCACCGGCGCCATTGCAGCCGACTAACTGCGTCATCAGAAGACCACGACGGACGCCCACAAAATACGTCACCAAGCCGAAGCAATCAATCGCTCAGAAGGAATCCGGCTCGGAGCTCTACTGAGCCTGCCTGTGCTAATTTGGGCCGAGCTGGCGCCTCACGGCCATGTTTGCGCCACCTACAGCCTCGGAGGGTGAGCGTCATGGCGGCTTCTTGCCCTCTCCCGGTGACCCCGGACCTGCCCACGCTGCGTGCCAAGTTGCAGGGACTGCTGCAGTTCCTGAGGGATGCCCTGTCCATTTCCAATGCACATACCGTGGATTTCTACACAGAATCCGTGTGGGAGGAGCTGGTCGACTTGCCACCGGAGACAGTGCTGGCTGCGCTGAGGAAGTCAGCGTCGGAGACGGAGGCCCTGCCCTCAGAGACGCGCCCCCTAGTGGAAGCAGAGTGGGAAGCAGGTGGGTGGTGGGGTAGGCGGGGCGGGAAGGGAGGCGGAGGAGAAGGTCCCGGCAGACGAAGCGAGCCCCCTGGTGGAAGCCAGCAGAACCAGGTGCGTGGCGGCGGAGGCGGGGCGGCCCGCTGGGAAACCGAGGAGGGGTCGGATTAGTTGAGGGGTGGGGTGGGGATGTTCTTTGGAATCAGGATCACTCTTTCTTTGGGTGCTTGTGTATGTCCA
GACACAGTCAACCATCAATAAAAGTGGCAGCAGCAGCAGTAATAGTTGTTGGATGGTGTTACTCCAGCTTGAACATTCCAGATACATCCGTCTTACATTCTGTTTCTGACATTGGACAAATAGTGTAATGTTGGGGCTGTCCAGCAGGAGGCACTGCTGACATGTACTTCTCTATTGCCCACAGAGGTCCAGGAAGTGGGAGGCAGTTTTCCCTGGAGCAGTGTTCTCTGATGATTGCCCTGGCAGAGGCCTAGACTTTTCTTCCTGGTACAATAAACCAAGCTCTTGGCTCCTCCCAGACAGCAGT
TGGCAAGAGTGCTCTAGCATCGCAGCTCCGGCGCAGATCGGAATCCCGCAGTCACCCTGGTGGCCTCGTGGTGGGAAAGACGCGCCCCAGCGAATCGGTCGCGTCACTTCCGGAGCACGCTGGGAACTACGGCAGGCTAGGGCGCAAAGAGAGCAGCCGGGCGGCCCCCTGGTGCCACCTGCTGGCCTCCCGTGTGTGGCAAGCACTGCCGCTTTCCCGTTGATCACCTGTTGGGCCACTGTCGAGAATCACGGCTGGGGTGAGAACTGTGGCTTGGCGTCACTTCTCAGTGAGGGTTACTTTGGTGTCCGGAAAGGGCGTTGGGCCACCAGTATATTGTCACGAGTGGGAGCAGGAGTTCTGCAGTCGGA
TTTTTGGCGCCATAAATCCAGACACAGTTGTTTTTCCCTGGATGTCCCATTTTTCAGGCTCGTTCTTACAGTTAGTCCAGTCGGTGCCCCTCAGTGGAGCTGGTGCCGCGGCTCCTGGGAGCACACTGCCCTCCACTGTCCACAGAAAGACACAGCAGCCAGACAGAACGTGCCTGTCCCGCAAGGCTAAAATCCAGACTAAAACGAAAGAACCCCTGAGACAACGTCATTACCTTCTTATGAGGAAATCTCTTGGCTTGACTATTGAATCCTTTTTTTT
AGGGCTAAGAATTGGGTAGGGAGGAGGTATATGAAGCAATCAGTGTCCTAGCCTGCTATGCCAATGGCCCCCAGGGAACATTGGGCAATGTCTGGAGATATTGTTGGTTGTTACAACTGGGAAGGAGTGTGACTGACATCTAGTGGGTGGAGGTCAGGGATGCTGCTCAACACTCTACAGTGCAGAGGACACCCCTCACAGTGCACAGAATAATCCTACCCTGCAATGGACTCAATGTTTGCATCCCCCTGAAAATTCATATGTTCAAATCTTAACCTCCGA
TGTTTCTCACAGACAGCCTGAGGGTCCCGGAAATTTTCTGGAAGTTGCGGCTCCACCCTCAGCTCTCAGCAACCCCTGCTCGCCTGCACTACCTAGGGGATGCGTGGTCTTGCCCTCCTCCTGGTGGTAAATGTCTCTGTGTGCTCTTGCCCGCCCCCTGGTGGTAAATGCCGTTGCTGCTACTCTTGGTTGGGCTAGTAGTGGAGGCAGTTTGTGGACGTGTGTTAAAGGGTTTCCGGACGGTGGGATGTTGCTCCATTCTCCTGGCCCAGCCTCCGCAGAGCCTGTGTACTAGGGTCTCAGAAGGTGGAGTCTTCGAAGTGCTCCTGTCCCTCCTGTCGTGCCTTCTATCTCCTGTGGGTTTAACACAGGAGAGTGCGTCCTGCGCCTCCCACAGGGGCAAGTGGTGTTTACTTTGATCCTGCCCCAGAAGCAGTGGATCTTCGTTTCTGCCTCTCCCGCAGCAGCCCTGGGGCCAGAGAGTGCAGCCTCCCACGTGGTTTTGCCCAGAGAG
GGGAATGAGTCACCTGAGGTTGGGAAGTTCTTCTTAATACCTTACCTGAATTCTTGCTGTAACCAAGGCAGCCTCTCCTCACCCTTGTCCAAAGGGGATGATGTCCACTCTCTCCACCTGCTGCCCAGGGATGCCGCCCCCTATTGCCACCTGCAGGCTGCTGTGGCTACTGCAGCACTTCCTCCCGCAGCCCTGGGACCTCAGGCAAGCTGAGACTTCTCGGGACCTTGAGTTTCCCCTTGGCAAGCTGGGTGTGCTGGTTCGTGCCTGCTAGGGTGCAGGTGATGGAGATTT
CTGCGCCCCCGGCCTGGCCACAGCTCGGTCACCCCAGAACCACCGTGTGCTGGGGATTTGTCACGGGTTTGTCCTGACGTGTGAGGTCCAGCCGGGGTCCCCATAGCCTCCCTGTCCCCGTCCCTGTCCCCGTCAGGCCTCCTGCTGCGCTGTGGACAGTGGCTTGGCGCCATCTGCTGGGCTGGTGCCTGTGGTGCCGCCAAGCGCAGGAGGGACCCAGCGGCTCCAGGTCTGTGGGAGACTTTAAGTTGGGGCCGAATGTGGTGCTCGCTGCCGACGCAGAGCCCCCAAGCTGGACGGGACCCCTGGCCGTGCGGCTGGGAACACCTGGGGTT
TCTGGCGCGCAGTGGTCCTCGCGGAGGTGATCCAGGCGTTCTCCGCCCCGGAGAATGCAGTGCGCATGGACGAGGCTCGGGATAACGCCTGCAACGACATGGGTAAGATGCTGCAATTCGTGCTGCCCGTGGCCACGCAGATCCAGCAGGAGGTTATCAAAGCCTATGGCTTCAGCTGCGACGGGGAAGGTGGGTCAGACGCGGGAAGGCGGGTCAGACGCGGGAAGGCGGGAGTTGGGTCGGGAGAGGGCGCCGGATCTGTGGGCCCATGAGCGGTTGTCCCCTTTCTCGCCACACGGCGGCAGCCACAATCTGACTAACATTCTTGGCACTCAGAGCCCAGGGTCTACCCTGAGCTTGTGCGTCCGAGTTGCGTTTTGTACAGTAGAGGTTCTGTATCCCTTACCCGAAATGGTTGGGACCGGAAGTGTTTCGGGTTTTTTCAGAT
GCTGTTTTGATCTCTAGATATTCTACTTTGGTCAATAAAGCAGAAGTCAGAGTGATTTCCTCATTCTGTGGTCTGTTCTTCTATTGCATAAAATACCGAAGTGCCACCTCCTGGCTACCACAGGTGCTATCAGCCAGGCGGGCAGGCAGCATGAACAAGGCAACCACTGGGGGATGGCGCAGTGCCACACGGCCTGTGGTAGGGACAGACGTGCAGAAGATGCTGAGAATGTGATCCCTGTTCTTGGGGGATTCACAATCCAGTTGGATCAGAGGAAGA
GGAGGCAGTCAGGGTGAGGGGACCCCAGGGACTGAATAGGGGCCTGTAAAGCTGCAGCCCTCCGCGTGGGGCCCTGGACCCAGGTGGAAACCAAGCGAAGGGATGAACCGGGGCGCTGAGCCCCATGTCCCCAGCAGATGGCGCCCTCGGCCTGGGAAGGGAAGGGCTTGGCTGGGAGGAGGGCTGGTGATGGAGGAAGCCCTCCCTGCCTGTTGGCGGTCTCTGCTCTCTGGCCCCGTTCACTTCTGCACAGGTGGGTGGAATGCCTCATGCTGCAGAGCTATAGGCAAAGTCAGAGGGGGTGCTTT
GCTCTGCAGGCCCAGCCAGTCCTGACTCTGCCGTGAGCCCCGCACCAGGATGGGAAGTGCCCTGAGAGCTCATCTCCTACCACCTCCAGGGCTGGGGCTGGCGCCTCCTCCAGCCTGGCATCTGGCCGCGGCGGTCTCCCCAAGCAGCCACCAGGGGGCAGAGCCACCCTCTGTCCACACCCCGATCCTCCCTCACCCCTTCAATTGCTGGACAAGGGACCCTTGCCTGAGGACGCCCTCGGATCCCTCCTGTGAGACAAGGAGCTGCAGATAACCCCAACCTCTACACAGACAGAAAGGAGCA
AAGGACAAATGCCAGCCCCAGAGACCCTCGCCTCCTCAAGACCAACAGGAGCTGGCGCCTGTCCACCCAGCAGCAGCAAAGCAAGAGCGGGTGCCGGCTGGGGTGGGTGGGCACAGGCCTGGGCTTGAAGATTGAGGTAACACTGCCCCCTCCTGGCTAATTCATGGCTGCTCCTCTGACAGGCACTGCCAGGCTAAGCTGTTGAGGCTGGGGACATAGCGAGTGACTCTCCACAACAGCATGTGACAAGCTGACCCTTCCCTGCAGTCTGCCCAACTGAGAGCTGCCTCTTGCTCTGCCCATCCTGCCCGAGCTAACAGCAGC
GGGTTCGAGGCCCTGCTCCCCCGGGCCTCTTTGTCCATGTGTTCAAGGAAAAAATGGGAGAGTCCAATACCAAAAAGGTGGTCAGAGATCCGGAGTTGGGCCTGATTCCAAAGAAGGGTCAAGGCCAAGGCCTCGAGCTTACGTGTGGCCACCAGGGGGCAGCAGGGATCGGGGTGTGCAGGTGGCCTTTCCTCCCCGCCTCCACTGGCCCATGGGTCAGAAGTCCAGCTCGGGCATCAGGGTGTGCTTGACCGGGCAGCTGGGGGTCTCGGGTTCCTGCTCGCAGATGTCCCCGGCAACACCCATCCTGTCCCC
GAGGGGGCCTGGACTGTATGGGACAGGAGGAGAGAGGCAGTGGCCAGCTCCAGGACCAGCTGTTCCTGGGCTCATGTCTGAGGACCAGGCACCAGGGACTGCTGACCCCCGGGGGTTACCTAGCTCTGCCCTCTGTGCCCCCTGCTGCGGAGGTGGTGGTTTGCCAGTGCTGGGGCTCCCTCGTGCGGCGGATCTGCAGATTGCACTGCTCGGCTCAGATTTCCTGCTGCCCGCCAGAGGCCTGTGCAGGGACCACGGTGCTCGTTTTCATTCCTGCCCCACCCTGTGACCCGCCTTGAGGCACTGGCCATCTCTCTGCTTCAAAGGGTCCTGGAGAGTACACGGGCCATGGCTGTG
AATAAACTTTGTTTTTCACTCCGGCTAAAAACAAGATCATAAGTGATACTAGATGCAATCCCTGTCCCTGTACTTTGTCTGAACAATTCCCTGGGAAGGAACTAGAGCCGCGGTATAGCCTGTGGTGCCAATATTCACCACTAGATGATGCTCCTGCCTTGGTAAGTCATCTGCTGACTACCTTAGAGCAGAATAGGCAGAAACAGCAAACTGGGCCGATCCTGTGCCACAGAGTGAAATACTGTCAGCCCTCTGTCTCCATGGGTTCTGCATTCGTGGATTCAACCAAATGGGAATGGAAAATG
GAGGAGGTTGGAATAAAAGGCTGAAACATATTATTTCCCCTAAGTTTCCCATGAACCTGTGAATGAATTCAACGGAACCAGGGAGTTAAGGTGCAGAATTGTTACAGAAACATGGCCTCTTTCTGCCCTCTAGTGGACGAGATGGTGAATGGCACTTCATCATCCCCACCGCCGCCCCCACTCTCCCGCCACTGTTTCTAATATATTAGCCCTGCCAAGAACCACTTCAGAAAGGAAAATATTCAGTGGCCAGAGAAAAGGGGCCATGTCTTCTTCATTAGGGTACACCCAG
ATAATAATTTTTGTTTTATAATTATAACCTAGGAAAAACCAGGCCATACAGAGATAGGAGCTGAAGGGACATGGTGAGAAGTGACCAGAAGACAAGAGTGTGAGCCCTCTGTTATGCCCGGACAGGGCCACTAGAGGGCTCCCTGGTCTAGCGGACAAGGCCACTAGAGGGCTCCCTGGGCTAGCAGTAACGCCCTCGCCTGGGAAGGTGCCGATTACCTAGTGGACCTTGGCCTAGCGGTAGCGTCAGTACCTGGGGAAGGCACCCGTTACTTAACAGACCAGGAAAGGGAGTCTCCCTTTCCCTGGGG
GAGAGGACTTTAGCTCTAGGTCACTCTAAGGCTCCTGCTGTTTTGTGGATTATTAGTTTCAGACAAATCTCTGCACGCCCAATATCAGCTGTGCGCAGAAGCAGCCGATTAACGGAAGAACAATGTCAATCCCTAGATTTGCCAGAAGGTGGCGCTCAGCTAACCAACGCTGGATTCACACAGATTTCACCAAAAGCAAATTGTTCTGTAAGGCCCGTAATACAGTTTCAGAAATGTGGAAAATTTTCCATGACAAACACAGAAAA
GCCCCCGGGCCAATCGGAGCCCCAGCCCCGCCGCCCTCATTTGCTTATCCCCATGGCAACTCAGAGCCCAGCTGTCAATCTCCTGCGGGAAACAGCTGTGGGAAGAGGTAGGGACGGGCCGCCGGCTAGAGGAGAGGGCAGGGCCCTCTGGTGGCCATCACGGGGCACTGCACGGGCAGAGGGCGCGCCGCCTCAGGGGACAACTGCCGTCTCCAGGGGCCTCAGCTCCCACACCCGGCGGCCGGAGAGTCCGGGGAAGCAGACGGGGACCGCGCCCGGGGACCCCCTCGGGGCCTCGTCCGCCTCGGGCCAC
AGCCCAGTCCTGACCAGAATCTCCTTCTCCTTCCTTGGTTTGGTTTCTCTTTCACTTCCCCCTCCCCCGGAGCTTCCCCGCACCCCAGGCCCTTCGGGTCCCGGCTTCTCGGCCCTGCTACTGTACCTTGAGCAGCACCTGCTGGCAGCTTCCAGGGATCACGCCGGAACGCGGCCGCTGCTCGAGCCCAGCTCGCAGGATGCCTGGAGCCAGGGCCAAGCCGGTCTAAGCGGCAGCCTCTATTTTTACCCTGAGCACCAGCAAGGGCAACTTCTTTTAAGAGCAGCTCTTGA
TGTCACCATTTCCCCAGTAAACAGGAATAAAAAACGAGCCACATTTGACAAGGAAAACACTGCTTGGCCGAGAGACAAACATTGTCAGGATGTTGGCCACGCTCCCGCGCCTTTGTGTGGTGGCGTAGCTGTCACAGTGGCGTCTGCCAGGAGGTGGCAGGCGACACCTCCAAAACCACCCCAGTGCTGAAGGGCGGGGCTGCGATTTTTTCCTGGATTTAAATCGTTGAAAAGGGAGGAAAAGAGGATGGAGTGAAGTCTCCCTCCACCAGAGAGCATTTTGCAAGCT
GTTTTATAAGCAACGCGTGGTGTCTCGTTTGGGTTTAAGGATTCTTTAATTATGAATGAGGCTGTCTGAGCATTTCACTGCGGAGCCTGAGCGCGCCTGCCTGGGAAAACACTGCAGCGGTGCTCGGACTCCTCCTGTCCAGCAGGAGGCGCGGCCCGGCAGCTCCCGCATGCGCAGTGCGCTCGGTGTCAGACGGCCCGGATCCCGGTTACCGGCCCCTCGCTCGCTGCTCGCCAGCCCAGACTCGGCCCTGGCAGTGGCGGCTGGCGATTCGGACCGATCCGACCTGGGCGGAGGTGGCCCGCGCCCCGCGGCATGAGCCGGTGACC
GAGGCTCATGAAAGTTTAAGAACTCCTGCCCTGCAGGATCCAGCAGGGCTTCTCCCCATAACCACAATGTGCCTTCAACTTCAGAACTAGCCAGAGAGCGCACAGTTTCCGCCCTTTGCTAACGCACTGAGATGCGCTCCCTGGGCGCCCCCTGCTGGGCGATGCGGATGGTGAGGCCAATCGCATCGGCGGTCGCGCAGATTTGTGGGATCCCACTTGAAAAAGGTTGGTCATCGGACTGTGGTCTAGACTCACCAAAATCTACCCATTCCCTCATCTGACTGCCCAAAAAAA
CATGCCTGTATTTTTCCAGTCTGTGGCATGGTGTCTGGCACATAGTGGCACTCAAACAACGTTTCAATGTATGAATGAATGAATGAACAACGGAACTTAGTGATGGTGGATGAGGAAAGGGGTCATGTGGGGTAAGGGTGTCCCCTGCTGGACATTGAGAGTACCCAGGGCATCCTCTCTGAGCTGGGAAGAATGACTCTCGGTCATAAATTTCCTCCCTGAGGGGCAGAGTTGGGGAACCTCACCTTATGCCCAGACTGCTGATGCATGCCTTCTTCTTACCTCTATCAG
TGTTTTCTCAGTCAGAGCACTCGATCTGGGCCCTTTCAACTCGCCCCTCATGCTTTCCGTCTGCAGCACCCCATCCAACTTCACCCAAAGCGCCCTTAAGTAGTTTCTGAGAGGCCGTGCCTGCAAATTCCCAATTGGCCACAAGGTGGAGGTGTGGGCCTGTTTTCCCAGCCGCCACCCGTTTCTAGAGCTGGACCCCTGGAACACCAGGCTCTTTCTAGCTTCCCTGCTTCCGCCCTAGCGGTTCCCACCGGCCTGGAATGCCGACTTGCTCGCTCTCTGCATCCCACGGGAAAAGGAGCAGAACAGAG
CCTCTTGATCAGCTGCTTCCTTCCCTCTCTTTGGCTCTTTAAAGTTCCTTTTTCTGCCACAGCAGCCTCAAGAGGAAGGGAGGTTGGATTACTGGAAGTTTGGGAAGTCGTGTAGGCCTCCCAGATCAGTGGCCACCAGAGGGTGCCATATCATGCATAGCATTTGCACACTCACAAACTCCTTTCTTCGGATTGAGTAGGAGGGTGAGAATTCCCTTCTTTGTTGGTTCCAGAAAAATAGAAGCTCAGCAGGTGTTTCTGGAACCAGTCCTT
CTACAACCGCGCTCCCGGAAGTCAACAAACAGCCGCTACGGGCAACGGGGGCGGAGCTTGGGAATGCAAGGCGGGACAGGCGCCGTTGGGGAGGGGAACGGAGGCCGGGTGGCTGGTAAGGGGCAGGCTCAGGCACAGCGGAGGGGCAGTAGAGACCACGCGCCCTCTGGCGGCCTGGAGCAGAGAGGCGGCCACGCCGCGCAGTGATGCTGTGGAGTCCGCGCCCTTGTGCCGTTGGAGGTCCAGGCGCCGCAGGGACCCTGCCCATGAGTGGCAAACGTCACAAATCCCATACTCCGTGACATAAGCAAGCATCGACACACAA
ACTAAAATGCTGTATCGGAGTTGGAGACCATCATCTTTCATACCTCCTTTATCAAACCCTGGACCTGGGGAGCCAAGGCTGGAAGGCTGTCCCAGGGCAGGAGTGGGAGTGCGGAGGGCGGAGGGTCAGTCCCTGGATGCGCCTTTTCTGCCATCTATCGGCCATCCTTGGAGTTGCAGGGCTCAGCCCAGAAGGCTGGGCAACCCCAAGGGAAATGAAGGTCCCTGGAGGTTCTGGCACCCCCTGCAGTGGTTAGGGTGGAGAGAAGTGCCCTGGCTCATTAACTGGTAGCTAAATA
TGGCGTTCCTGGATTGGGCTCTGCGGGCTCTCGGTAGGCGCTTTAGGAAGCCTTTGCCCGCTCCAAGGTGGCTGGAGGTAGGCCCAGTTCTGAGTCCTGAGCACGGTCTACGGCCCCTGCTCAGGGTCAGTGTTTCAAGGCGACCACGAGATGGCAGTAGCACTGCATGTACAGGGCTTGCCGGGGCACTAGGGTGGAGTCCACCGCGGCCAAATCAGCCCCTCCCGGGTACAGACACCGGGAGAAAGGGGCGGGTGCTGCCGGCTCCTGCCCGCTCCTGCCCCGCGCGAGCTCACAGGCGCGCGCGTGCACACA
TCATAGAGAAGGTGTATATTTAACTTTGTGAGAAAATGCCAAACAGTTTTCCAAAGTGGTTGTACAATTTTCTGCTTCCACCAGCATGAGAGTTTCACACTGAGAGTTACGTTTGCTCCACATCCTTGCCAGCAGGTGGCATTGTCAGTCTTTTTCACTGTAGCGGTTCAGATGGGGCTGTAATCATTCCTCAGTGTGGTTTTTAGTTTCCCTGATGGCAGGCAGTGTTGCCCACCAGCTCATATACTTATTGTCTATTTAGGTAACTTA
TCCTTCTCTGTGCATTCTTTCACTCCCACCCGACTCCCACCCCCAAATCTTCATAGAAACATCTGGAGAATGTGCTCAAATCTCAAACCCCGGGGCGGGACCCTGCACTACCAAGCGCGGCCACTGAGCGGCACTCACACCCGGCGGCGCGCGCTGGTTCTCCCGCTCCGGCCGCGGGACTGGTGCGCACCTGGGACGCGGCCAGAGAGGCTGAACCCCTAACGTTTTATTCTGATGAATTTAGATTGAAAGATGGAAGCTATGTACGTTATTTT
CTATCAGGTTTGATATAAGCTGTCAGCTGCCTCCCTCCAGCTGGAGAAGCCAGGAAAGGAAATGCAGGGACTGGCCAGGGAAGGAAATACGGAAGCGACAAAGGAGATACCTTTGCATCTGGCGAGGGGCAGCCGCGCAGACGGAAGGCTGTGGCCAGCAGGTGGCGCTGTTGCTCAACGCAGAAGCCAAGGCTCCAACTCCAGCGCCGCCTCCGGCTTCACAGTCCTAGGATCTGCAGAGGAAGCCTCTGCTCTTAGGCACAGAACTGGGCCAAGACCTTCCCCTAAAGACCCCAGGGGCCAACTCCAGCTCCGTCCGGCTCATTTGTTTCCAGTTCAAGGAA
GAAGGGAAGTTGGGGAGGAGAAGGAGAAAGAGAGAGAGAAAGGGGGCAGGGGAGCAGGAGGAGCAGGAGGAGGAGGAGGCTACCTGGAGGGGCTGGGCTGATCCTGCCTTGGGCCCACTCTCCCGGCGACCTCCCGGCTCCCAGACCTGGCTGAGCCCGGCGGCCGCCAGGGGACGCTGTGCCCAGGGGTTGCCGCCGCTGCCCCGCAGGTTTCGGCTTTTTCCAAATTAGCCTAGGGACACACCGCGCCACTAGCCGGTACAGGGTACCAGGCCCGATCCCCACGCCAAGGTGGCCCCATCACCCAGACCTGCCCAGGGAAGGGAGGTAGAACAGGAGTTGGGGGTGGG
CAGGCCCAGGAGACCCTTGCCTGCCCCTCCCTGCCTGCCCACCAGGCCTGCCACCTACTTGTCCTTCCAGTGGTGGTGACCGTAGTGGCCACAGATGTCTTCGATGCCTGTCAGAAGGTGGTCCAGGAACTGAAAGGGGCCCAGGGCCAAGTCAAGCCTCGCTGTGGGGCGCCTTCCCTACCAAGACCTCTGACTAGCCCCACTCCCTCCCGTAGCTGCAGCCCTGCTGGGTCCAGCCCTGTGGTTCCATGAGCAGCCAGGAGGTGGCGCCCACACTCCACTCATCGAACCCAGCGGCCCTGACTCTGGGTATCTCGAAGCCTTGCCTGTGTCCGGCTGAGCCCCCTTCTCTAATCCCACCTGGGACCTATGCCTGGGATAGGTTTCAAATGGAGGCAGAGATGGCATGATGCCCCCTCCTCAGGCTCC
CATTCCACAGCTTCCAATTTAGCACGATCATTATCGCTGTTCTTTGTTCGGGGTTGCTGGGCCGCAGAGCTCTCTGATGAGATGGCCCATCATTCCCTCGCGGGTGGACCCGAAGGCTCCGGGCGCTGGGAAGCATGCTCCTGCCGCCCGGTGGTGGGAGGGGATATTGCAGGAGGCTTGGGGCTGCGGAGCGAGCGAGCGGGGAGCCTGGGAACCCTGCTGCATTGCTGCAGGAACGGTGACCTTGTGCTGCTGCGGCGGCAGTGATCTACAGACATCCAGAGACGCTCTCTAGTGAGGCTGCCTGCGT
TCCTCACTCCATTCCCACCCCCAGCCCCAGCCCTAGCCCCAGCCCCAACCCTAGCCCCAGCCCCAGCCCTAGCCCCAGCCCCAGCCCCAGCTGAGTAATGCCACGGTGAAGTTGTGTCCCTCGCCAGCCAGCAGAGGGCGCACGGGCTTTTCTTTATGTCAGAACTTGCTTTCTGGGAATGGATCTTACTCTGGGAGAACAGTCCCACGATGGAACCATCAGACCCCGTGATGGAAGCTAGAGGGCTGCCAGGAAGAAATGGGTCCTCTTCCTGAGTTGTTGCTGTCACTT
ATGTGGCTTTGAAGGCCAGCCGGGGGTGATTTGAGAAGGTGGATGGGGGAAGAGAGAAGGAGGGCTTGGGGAGCCTGTGGTGGGCAAGATGCCAGGCCTTCTGCTGCAGAGCTGCGGGTGCCTGGGGTGAGCCAGTGTGCAGTTGCACTCTGTGCCCAGCAGAGGGCAGCCTGACACCAGCTTTTGCCACCCTCAAGACCTCAGGGTTTCCTGGCTTGCTCCTTAACCATACTCTGTCTCCTGATGGGGGAGGCCTGGGCTGAGCCAGGATTCTCTTCGTCCTCAAGTCCCCTTGCCATGAGATCTGTCAGTGGTGGGCTGGGGTGGC
GTGTAGTCCAGGAGTCTCTGGGCCACCAGGTGTTCGCTGCCAGACTGCTCTTCAAGGACAGTTTTAAGGGCATCATTTTCCAAGCAGTAGCCCCTAAGCGGCCCCAGTCCAGGCCATGGTCTCTAGACTCCTCCACCAAGCCATTCCCCTACACAACAGCCAGGGGGCGCCCTGACCTCCCAGCTCTCCTTGGCCTGAGACCCACCGGGCACTCTGGTGCTTGGAACAGCAATTCTCACCCACCTTGAGGTTTATGGGCTTTAGCACCATCAGCTTCCCTGCCACTCACCCTGGCAAGCTGCCTGGGAGACTAGGGGAGAGTGCTTGCTGCTGGGTAAACTCCCCGCGTGATGTGGCCTCACCTGCATCTCCAGCCTTAGCTGCCAGCATTCCATCACCGTGTTTCTCTTTCTGCATCCTCCAGGAGGGCTCAGTC
TGTGCCCCGAGGCAGCGCAGCAGCTCTTCCACATGGTTTCTGCCCAGACGGGCCCCCTGAGAAGGAAGAGAGGGGTTGTCAGCGAGTGCTCCAGCCAAAAGAGACGCTGCCGCGGAGGTAGGGGGCGGGGACATCAACAGGTGTCCTGACCCTTTGCGACCACCAGGGGGCGCTAGAGTGGGCCGCCCACCTGCTCTTGCTTCTGCTCCTGGTGCAGATTCTCCGCCAGCGCTGGCAGCTCCTGCTCCAATACTGCGGCCAGCATGGCCCGACGCTTGCTCTCCTGGTGCAGCAGGCTCAGCCCCGAACTCTCCTCCGGAGACGCAGGC
TGTGGGGATTATCTATGACTGACACACACACACACACACAAGCACACACGCACGAACACCCCCTCCCCGCCAATTCCTCCCTCCCCAAGGGATTTCTCCAACTGGTGAAGACAGAAGAGGCAAGGATAAAAGTCTCACCTGGAAGTGAGTCCTCACAGCCATCTGGTGGCCACCTGGAGAACTGCAGGTATTGTCAGCCCTAGTCAAACTTTAGCCTCAGCCCCTTCTGGGAAGAAGGTGACATCTAGGCCAGAATGGAAGGCACACTGGACTTGGTGACAGATGGACCTGGCTTCAGATCCCAGCTCTGCCATTTACTATGTGATTT
TCATGCACACCAAGTAGGCCCTGGGTCACTAGAGAGAACACTACTGTAAATATTTGTTCAAGTTAACGGAGCTGAACAACTGTGCTCCTACCACACAGCAAAGCTGCAGTGACTCTCCCAGACACTAGAGGGTGCTGTGCCCACAGCCTGTGCTGTGCCTATAACGGAACACGCTTGATGGAGAAGTTCAAATAAATTCTTCTCCCTGCACACCAACTTTCTTTTTCCATTCTTTTTCTGGCTGATTCTAATTACCCTTGCAACTCAGGCTTG
CAGAGACATTCTCAGACACCTCCCCCCACCCCCCACCCCCACCCCCACCCCGGTCTAGTGGGGAACTCCAGCCACGTCCTCAAGCACCTGATCTAAGACAGGCGGGAGGCAGAAGGCTGGGTCAGCTGTTGGTCTCCCCCACAGCCACCAGAGGGCAGTGCAACCCTTGAGCTTGGAAGGCCTGGACCAGGGTCCGGGGATCCCTGCAGGCTTTCAGGGCAGGGATTCTACCTGCGTCAGAATCCTCTGGGCAGTCTCCCGCCCTAAAACAGCCTGATGCAGGCAGCTGGAGTAGG
ATCATCACTGGAAACCAAGCATTGCAGAGTCTCCCTGTTATTTGGGGGCTGGTCTTTTTCGTGGAGCCTCTCCAAATTGTGTTGAGTTTGGCGGGGGGTGGTCTCCCCAAACTCAAGTTGTCTTCCCGTGGGCTGCTGCTGCCACCTAGTGTCTAATCTTCGTTTCTGCTTCAGCAGTTGTCAGCGAGCAGGAGGGAAAGAAGGCTTGAGGCAGAGGACACAGGTTCTGGAAGAGCCTGCATCATCCCTCTCTGGGCTCAGCTCCCTCCAGCCGCTTTTGTTTCGGTGTAAGCA
GTTATCTCGCTCCAGAACCGACATCGCCAGCCAAGACCTTCCTCGTGGAGCCCTCGGTCTGGCCAAGGACGCTCCTTGGAGTCTGCTTAGACGCACAGCGGGCTCAGCTTTGCCAAATTCTCCAAGGAGACTTTCCATGAGGCGCCTCCTGCCATCTGTGGGCGGCGTTGGGAACTGCGGCCACCGCTGCTTGGGAATCAGGACGTCCCAGCTCCCAACCGGCGGTCATTCATTCCCTCAACACACACTCTGGGCCGCCCGCCTGGCTCCAGGCAGGCCCTCCGGGGACTCGGGAAATAGGAGTTGTTAAAC
AGCCCTGCTGGCACCCCATAGCCACTCAGATTAGAAGACTTCTCCAGGCCTAGAACAATATTCAACAAATGCTTGTTGAATAGAGCAGGTTGAATCAAGCAAGGGCATCTGTGAGCCTCCACCTGACTCTGCCAGACTGATGCTCAACAGTGACACCTTGTGGTGGGAACTGCAACAACCGTGCTGATGGCCACTAACACTTCTCCGTGGCTGGCATGTGCAGAGCGGATCCCTTGGGACAGAAAGGCCCCAGAATTTGCAGAAAAATCATGAGGCTAAAGAGAAGCAGGAAGCCTCAGGAA
TGCTCAGTCATGACAACGTACGCCAAAGTCCCTTTGCTCTGGAGTGGTGGCCTTTGGGCTGTTTCTCTTGTTGGCTTCCAGGGGCAGGGTGGCATTCCAGGGTCTAGTACGCAGTGTGGCTCCTTCACCATTGGGGGTTAGAGAGTAGCGTAGTTGCTTCACTAGGGGGCAGCAGAGTGCAGTGATTGAGATCAAGGAATGCTGGCCATGTCAAAAGCAGAAAAATGTCTGGCAGGGTATGCACCCAGCAGACAATGATTCCTCTGTGTGAGTCAGGAAGGTTGTGTGTGTGTGTGTGTGTGTGTGTGTGTGTGTGTGTGTGTG
CACTGTGGTTCTCTATCAGGTTCATAGTGTATTTCTCTAAAGAAACATTGTAACTTACTGCTAAGTATCTTATGGCTAAGGAGATTGAAGATCAGCCTTGCTTCAGGGGCGTTGTTCACAGCTCAGCAGCAGAGGGCGCCACCCCATAGCTGATGTGCGGTGGGGCGGCCACACCAGGCAGCCCTCTTGGTACAGGGCCAGTGCCTCCCAGGGAAGCACTGCTCCCCCAGCTGCAGGAAAGAGGAATATTTAAATGCGTGCAGATTTCCCTTTCGCTTGTAGGAAGGGGTACAGAATCCAGCCATTTGGAAGCATACATCATGTTTCTCTGACTGTTCGTGGCCTCGGCTGTTTCTGAGGCTAATAATGCAAGAAACAGCACATGC
TGTGGGAGGGGTGAAGATTCAATGAAATATCACAAGTGACACTCTCACCCAGGGCTCCCAGAGAGGGTGGCCCCAGCCCTACGACACCCATGGCCCCAGGGGAGCTCATGACTTTGAGGGTGTCGGTGACCCTGGGGGTGCCCTGGCTCTGGACTGGGCCACCATGTGTCACTGCAGCCACCAGGGGGCAGCAGAGGGGAGCTGTTCTGCTTTCAGGAGCTGGTGCCTGTGCTTCCTGCAAGGAGGGGGGACAAGAAGGCCCCCGGGGTCACTCGAGGCCAGCAGAGGAGTCCAGACTCCGATCCCAGCTCCACTGCTGCCTCCCGCACGCCTGGAGCCAGCCCGGCCCTCATCTGTGCACGCAGGGTGTGCTGCACCCCACCAGGCATCTCCAACTCGGAGATTCAGCTGCAGCCCTGGCCGTCAGACCCACGGGCCCTGAAGTCCAGGGGGCCCTCTCGCCCGCCTCCTGTCTGCAGATGGGGAAATTGAGGCCCAGCCAGGGCAGGGGATTTGCCGACGTTTCGCAACAAATTCGAGTCAGAAATAGGCCCAGCTGGGCCTGCCGGCGCGGAGGCCCGCTCGGGACACTGCTGGCCAACGCAGGGCCC
AAGTGGCGATCTAGTTGCCTGCTATAGCTGGAGCTGCTGTGGCTCATGGAAGCCACCAACAATCAGCTGCCAGGCAGGTAGAACGTTGAAGGCGCAGCTGGAGTTTCCAAGGAAGGAGCCCATTGCCTGTGTCACAAGTGGTCACTAGGTGGGGACAGAGTAGCCTGAGGGCACAGCCAGAGCTGGTTCATGAGGGCCACTAGGCTGCAATGATGAATAAAAAATGGCAGGCTAGAACCTGGAAGAGAAGTGTGTTCATGTGGTGATCACCTTGAAGTGTAATGTCAGCACCCTCTGTTGATAAAGCCTTGTGTGCCAGCTGG
GTCTGTCGGAAACCCCCGCTTTACTCAGCAGGAATTTAGTCTCCGCGCTCCCCCTAAAACCCGGGCGTCCTCTCCTCTGTACCCTCGCTCCTGAGGCCCTCACACGCCCTCCGTGGCTGACCTCCAAGCCGGGCGGGTGCGCTGTGCGACGCGGAAAGCGCCGTAGAGCACGCAGAACACGATTGGCTGAGCTCCCGGAAGTGACGTACCTCAACCGCCCGACAGTGGAAGTCCCACCTGCGCCCGACGGCGGAAGTTCCGGGAGTGCCAAGTACCCGCGTGCATACGG
ACTTCTCACACTGAGCTGAAATTGGTTTCTTTCCAACTACCCATCGGTCCCAGTTGTGTCAGCTTGAGAGAAATGAAAGGAGTACAGTCTTTCTGCTGGGTAGTAAGTGACTCAGACACAAGGCCGTGGTGCATGCTGAATATCCTGCCCTCCACTGCCCCCAGCAGGTTGCCTGGATCGCAAGACTACTCAATAAATAGTGAAATTGAAAAATCATTGTGGAATCTCAATTCTTTTTGTCTAATAATGATAGCAGTGTATATTCCTATAGCATG
GAATGATTTACCCATCAGGTTATGTATCAAAAGGGAAACTAGCAAAGGCTTGTGTCCAAGGCAGCTGGCTTCAGGGCCCACCTGGATCCCACAGACAGAGCTAGATTAAGTGCTGGACACCCTTGACTCCAGTCCCCTGTGCTTTGGTGCCCTCTGCTGGTCTGAAAACTCCGCTGTTGGGAATTGGTGTGTGCATGGGGGCAGGAAGGAGAATGAACCAGTGTCCATCTGCTTTTTGCAATAAAACTGCCCTATACCTAGGTCCATCCAAGCCTTGTTTTCTTACTTTGTATATAAAGGAACA
CCTCTGTCACTTGAGAGACTGACCTCTCCTTTTGCAGTAATGGGCTCTTTGTAACCTCCTCTGAGGTCACCTTAGTTGCTTAAATGTGGTCTAATTTCAAGCAGTTGTGTGGTATCTAATCACAGCACGCGGTAAGCTTGCCCTCTAGTGGCTGCCATTCATATTGCACTGCAGGAATTTGGTTCTACCTTCATTTACTTGGGGGCAGGGGTAATTTAAGTCAGAAATAAATCCATCCATATAAAAAAGTAGATATCTCTCTATTTCACAAAATAT
TCGCCTGGCAGTGTTGGTGCCCGGTCCGTGGAGACGTCCGTGGGCGTCCAGACCCAGCCGCGGGGCCTCATGGCGGGGAGGATGCGGGAGCGGGGGAGGGGCGCGCCAGGGCTAGCGGGCGGCCGGACCCGCTGCAGCACCCGCCGTGGCCAGCAGGGAGCGCCGCGAGACCGCCGAACCCGCGGCCGGGCCTGACGTCAGCGCCCCGCTTGCTCCGGCTCGCGCTCTGGACTCGGCGCCAGTCCCGCTCCGCGCCGCGCCGCTCCGCTCCGGCTCGGGCTCCGGCTCGCCTCGGGCTGGGCTCGGGCT
CCGCAATTACTTTTGCACCACCCTAATATAAAGACACAATTATTATCCCCATTTTCCAGATAAAGAACCTTTGGCTGGGAGAGGTGTACCTGGAAGAGTCGTGTTTTGGTTTTGAACTCAGGTGTGATTGCCCCCCAGGTCAGTAGGGGGCACTATTGTGTAAGGGTGGAGAGGAGGGGCAGCGGTTAGGTGGTTCAGGGTGCACAGCTCAAAGCTGCCTGGGGCCATTCTAGGCACAGAGGCAGGGGCCAGGGCCGGCTTTAAGGCCAGCTCCTCGTGCAGTCTGAGGAGTGGATCAGAAGGGACCAGC
TCTAGAAGCAAAAGCAAGGTAGGATTGCCTCCAAATGTTGACAGGTATTAGCCATACCACAGTAACTAGATCTAATGTGAGGGCTAAATGCCTGGAGAGGCAGAACCCTAAAGGATGCTTAGTTATAGCTCCATGCTGCCGCCGAGTGGCTTGATGCTCCATTACACCCTCCTTGGATCCAACCTTCCATTAAGGCTGAAGGCTCTAGAGGGCAGAGTATTCAAGATGTTAGATCTGGTCCAAGCCCAAATTCTAGAGTTAAAAGCAGAGGGGTTCTTAGTGGCTGAAAAAAAACAA
GCAGAGCAGGCAGAGCCCAGGCTGCGGGGAGGGGCGGCCCCAGGACGGTCGGGGCGGGACCTCCACCACCTCTAGGGCGGGACCCGGGCCCGCACCTCCTCCTTGTGGGTGTTGTTGGGGGTGCCGCACCGCTCCCGGCCACGGCCTGAAGGTGGCGGCGCAGGGCCGCACTAGCGCGGCTGGGCGGGGCCGGGAGGAGGTGGGGAGGGGTCTGCAGAGAGGAGGGGAGTGGGGAGGGAAGGAGGGAGGGAGAGAAATGGGGGAAAGGGGAGTATAAGGGAAGGAGAGGAGAGGAGAGGAG
TGAAACTGTTAGTCACTTCATTTCTGTTTCTTCCCTGTTGCAACAGCCCATCTTCGTGGGAAGAACCAAGCTTTAGGCTTGGCTCTGAACAGCCACAAAGTGACTTGGCTGAGGTCCTGCCATTTCGCTCATGCTCAGCAGGGGGCAGCAGACCAGGGCAGTTCAGAGTATGGGGTCAAACCCAGGTCCCTGTCCCCACTCCACCTGTGGATTTACCCTGGATTGGGCAAGCCCTTTAACTCTCTGAGGCTCCGTGTTCTCAGAGTGACTCGAGGATTCACTGAGGTGCCGTGTGA
CATACTGTTTACTATGTAAAGTGAGGGGATTCGCGTTAATCTGTAACTTTTGGTTGGACTATCCTGAATCTTAAAGACAGGAAGACTCAAGTTTGTATTTGACCAAACCCATGGCTGACAGCAGATGGCAGTGGAGTGCACAGTAACCTTTTCAGGACCAGGCTGGGGCCCTTCTGACTGTAGCTCAAAGGTAGGTGTGCTCACAGGACGGCGGAGGCAAGAGGAACGCCATTCTCCCCATCTTCCACTTCACTCTTTGTCCCCCTCCTAACTTCTGTCGTCTCTCCCTTT
GTGTGTGGCGCATAAAGCCTCTTCACAAGTTCTGCAATATGCGCATGCGTAGTGGGCAGCGAAGACCCACTCCTAGTTGTCCGCCCGGCGTTGGGTGGAGCGAGATACACTCACTTGCTCCAATGGGCGTGGAGAGATGGGACAAGGAAGGTCAGCGCGATGCACCTAGGCGACGCCAGAGGGTGCGCAAGGCCTACTAGAGAAGGCCGAGACCGAAGACTGTTACTTCAATACACATGCATTCGTGCCTCCAGCCTGTATTCATTCTGCATTCATACATGTACTATCATGTCAGCTTTGATTCCTGAAATCTGCAAGCAACCTTGCATTTCCCTTGTGCACAATGCAATCAA
AAGGAGGTTGGGAAGGAGGGGATTAAAGAGATTAGATTAAGTGCGACAGGTGCCACAGTGACAGGGACCAGCCCAGCTCACAGCCATGAAGCCCGAGCCCCATCCCCCAGCAAGGCCTGCTCACCCCATTCCTGGGCCAATGGTGCCATCCTGTGGCCAGCTTCCTCCCTAGCAGCCTCAAAGCCAGCCATTCCGGCCCCATTCAAACCACATAATTCCACCGTGGTCATCATTTCACTACGTGTATCAAAACATCCCGCTGTACACCTTCACTATAGACAAGACAAAATAAAGACAGAATAAATAAA
CTGGGGGGCTTTCCATCTGCTTCGCCTCCCTCGGGCAGGCAGCTCTGAGATGCCCGGAGGGATGTGATGCCCCATCGCCAAATTGGGGTCTCTAAGGTCAGGGCCATGCCTTCCCCTCAGACTGAGGCGGCTGAGGGCAGGGTCCTCAGGCTGATGGCTGTGGGAGTCGTGCCACGCCCCTCGTGCCCCCGGGAGGCCCGGCCGGGGCTGGGTGGGGGGATCCGGTGGTTCCACATGGTGCAGTTCTGCGCTTTGGCCACCAGATGGCAGCCGAAGCTAAGGGATGGGGCTGCCGTCTCCCGTCTTGCTGTCCTTGTCCCGGTAAGACCGGGGACCCTGGACCAGGGAACCGACGGAGGGCCACTCCCATGTGGATGCCCAAGGGACCAACCCAAGAAAGATGCCGCCCTTATCCTCCTCCACTCCCCGGTATGATAC
GCTCTCAATCCCATGATCCGGTTTTGCTCTCTGAAATTTGGCGGTGGGAGTTGTGGTGAGGTGGGGGGTTGGGTGGTTCTTCATTGTTTTTCTTTTTCCTCTTGCAGTTCCAATTTGAGCCGCTGTGAAAAAGGCCTCCACCAGCCTCTCACCAGAAGAGATTGCTCATTGGAACGCAATGCCACCTGGTGGGGGACGAGGACAGTGCGAGCAAGCAGATGTTATTTCCTACTGACCTAATTTAGAGAACATTAAACGTAAGAGAGGGAACATTTGGGGTTGGAAGCCTGTGCCCAAAACCTTAAAGAGTGCAGGCAGCTGGCCATAAAAGCAGCTTG
TTGCTACCCCTACAGCCCTTGCGGGCCGCCCCCCGCCCCCAACCCCGACCACCCCCAACCCCGACCACCCCCACCAGCCCAGCAGAGAACTTAGCGACCAGGGCCCGGATGGAGCAGTGTTCCTGAGTAGCCACCAGAGGGCGCACTGTACCCGCCAACTCAGCGTGTCTCCCGCCCTGGAGAGGGGAGACGGACAGGGAGGAAGGGCTACTGTCGTCCTGGGACACATTCCTGGGCAGGGGGCTTCCAGGTCCTGTTGAAAGCTGTCCTTGGGCAGAGGACATCCTGAGCCATGGATTCACAGCCACGGAGATATCCG
CATCGGGAAGTCAGGGGTGGGTGATTTCTGAGGGTCTTTCCAGTTGAGATACTCCAGCTTTTATGGACATTTGCCTCCCAAAGACACGGGGGCTGGGAGTCCCCAAAGTAGAAGTTGCAGTCCGCGGAAAGGCCAGCAGAGGGCACCCGCGCTTCGTTTGCAGGAGGTCCGCGTCGAGCGACAGGCGACAGGGTTGGGAAGAACGCTGGAAACGCTGGGGCTTTGCTTGTACCCCTGACCCATTCCGATTTTCATAAAGCTCCGCATAGTTCCACGGGCAGGCCTCTGTGCCTTC
ATGGGCAGTGAGCATGGCCCATCTTCAGAGGTTCCTGCCAGCTCTGAGACTTCTGGAAGCAGCAACTCCACTTCCCTGACATCCTGGGGAAGAGGTGGGGGCGGGGCAGTGGAGAATCTTTGGTCTGGACAGGCCAGGAGCGCCACCTGCTGCTCTTCAAAGACACTGGTCACAGCCAGAACTAAGACAGGTCTGGGCCCCTGAAGGTCCTTCTCATCTTGCTCCCCCCGGGTCCCAGGTCTCCCTGGGGTTCACAGATGCACACATTTCCTGCCCTCAAGCACATGGGTCATCTGCACAGTCACCCTTGCCCAGGCCTCCTTGTGCATTGGAGCCACATCCCCACATACTCAGGGTCTCCCTTCATAGCACCATAACCTCACCCACAGGCACCAGCTGCTGCCGCCTCCTGGCACAATAGTCACAGCCCCCTCCGGCCTTTAGAATACACACTGCCTCCTCTGGGAAGTCTTCCTGATGTCCTCTGGGTGATCAGGCCTGGTCCTGTCCT
AGGTTGTAGTAATGGTGTACTGTGTGTGTGAGCGGGTTCACTTTATCCTACAGAGATGGGAAGGTGGAGGTGTTGGGAGGCTTATCTCGTTCTCCAGAGCTGTGTGCTTCAGTCAGCAGGAATTACATTGGGTTGTGCAGTTCACTCTACGGGCCAGTAGGTGGAGCTTGCAGGAAAGAGGCGGCCAAGCACTGTCCAGTGGTGTCAGTAGAAGTGATGGGCCCTGGAGGTTGACCTCCCAGCCAGTAGCTGGCACTTGCAGGCGCCCGGTAGTTGAGATGGTGTAAAATTTTTACTTCGCCTTTGTTAATCA
AGAAAGGCAGGATGAGAGGAGAGGAAGGCGGTGGGGATATGTGGGGTGCTGGTGGGCTGTGTGTGGGGTGGGGGATGCCTGCTACCAGGAGCCTGAGAGCTGCAGGGCCGACTCAGGATTGGTACATCGTCGCTGCTTTAGCGTGCTTCTATCGCCACCTAGCCACCTTGGGGAGAAATGCCCTCTCCGAGCAAGTCTGTCCAGACTTCCCCTGAATGTAGTTTGCCCACTTACAGGTGGGTACCTTTAGACCATGAGACTTGGATAGTCCTTCCCACAATGGAAGCCTGTGTGCCCTACCTTTTTTTTAATT
GCCGACTTCTTGGAGCAGCGAAAGCGACTCGCGAGAAGACGCCGCCAAGTGGAACCCGGGCCCTGCGGCCCTGGGAGGGGGCAGCAGCGACACAGCCATGAAGCCCCGGGCGCGGCGCTGGGCGCCAACGAGAGCCACGGCAACCTCCAGACGGCGCCACAGCAACCTCTAGGCAGTGCCCACACCAGCCTACAGGTGGCGCCCCTCGCACTGCACCTGCCGCGGCCGCCCCGGGTGTGAACTGCGCTGTCAGCAGGGCCGCGCTGACCCGGGTGGCCCAGGCCCGCAGCAGCCGAGGAGCCCAGGGGCACTGCCCGGGGTGACGAGAAGGAGAAGACGGTGCCCCAGAAAAAGGCAA
CCTACCTCTAGACCTACTGATTCTGAATTTCTAGGGATGTTTAAAAGGGATTGCTTAAGCAATCCCTAGGAGATTGTGACTCAGATGACACTTTCAGAAACATGTTCCAGGTGGTAAGCCACTAGAGGGCGAGGACTCTGACTGCCTGGCTCACCACTGCAATGCCAATGCCTAGCACAGAATAGCTGGATGAACCCATTAAGACTATAGGAAATGGGCCAGGTGCAGTGGCTCATACCTGTAGTCCTAGCACTTTGGGAGGCTGAGGTG
GTTCTGGGTATCCGTGAGAAAGAAAGAAGTTATAGCTCCCTATGTCTTAGCTACCGCCCCTACATCAAGGCTGTAGGCAAGCCCTCCTTAGCATCCCCCTTAGCAACTAGCACAGTGCAAGGCATGCAGTAACAGCTGTGTCCACTGGGGAGCGCAGAATACCAACACAGCTTGTCACTTCCTTTGACTTGAGACCACTGAACAGAGTCATCCTTCAGCATACGATAATTTAAACACTGGCCCTTATAAGGAGTTGATGCAAATTATAGATGACATAGGTAA
AGAAGAAGCAGACAGCCCCACTTCCTAACCTTTCCTCCCTTTTCCTCTCAACTACCTGAGACCTAGCCAGAGACCATGTCCTTGAGTTTTAAATAGGGGGTAGTAGAGAACGGAGTGTGCAGAATAAGGACTCTGCCACCCCCTAGGGGACAGACAGCTTGGCAGTGCCCTGAGTGGCCATTGCGCCCTTCCCAGGTGAGTTCTGCACCCAGGAACCTGCCTGGGACTTTCTTTGTTTAACAAGCATTTAGTGGGCACAGACTGTATGCCAGGCATGGCGCAGGGTATC
GAAATGTAAATGATCATTTTTGCCATTTGTTGTCATTTGTTCTGCAGTCGCAGGAGTGCCTCTTCCTGCTGCCCTGGTCTGAGCAAGACCAGAAAAGGAGCTGGGAAGGGCTGGTGGCTTTTCATGCCATGCCTGCCCTCTAGTGGCTGTGATCCACAGCCGCTTACCGAACGGGTGGCCCAGAGAGGAACAGAGAAGTCCGTCAAGTTGGGAGAGAAATGTTCAGCGGGGCAATCAACATTGTCCTCAGCCTTCTTCTATGTGGGAGACAGTGCCCACACCCCTTTACCTGTCTAC
CTGCCTGAGGTGTTGCTGGTTGGCAGGGGTGGGGGGACTGGAAATCCTAACTTCCATTCAGCCCTAATTGTCAATGCCCTGGGCACTGACCCACTTGGGGGAGGGGCATGGATGGCATGGCCTTTGGCCCTAGAGAGAAACCTGAACCGTGGGAACCACCTTTCAGACGCTGAGTCAGCTGCCGCCTGAAGGGGGAGCCCTGCACTCCTATCAGCTGAACCGGTGCCAGTGCCCAGCAGGCAAGGGGGGCACAGCCCTCAGAAGCTGGAGCCTCTGTCTCTGTAGATCAGTCTCTCCAAGCCATCCAGGCAAGGGGGGCCTCTCCTCGGCCTGCTCTTGGGCCAAGCTGAGCCTGCTTCCCACCCCACCTCCTCAGATTCCCAGTGCCA
GTGCCTCACTCTCTCTGCTCTCAGTGTTGCCTAAAACTATACTGGGCATGGAAGAGACACCAGACCCGTTTGCTGGAGGATGGAGGAAGCGAATGAATGTGGATGTTCACTTGGCAGCACCAATCTCAGCAGTGTCAACCTCCGCAGCATCCCTGCCCCCTGGTGGCTGAGTCCACACCTCCCCCTGCTGCAGCCTAGAGGAGTAGTGGAGAGAAGCCACCTGTGCAGATTCTCAGACCTGAGCACCTGCTGTGAGTTCGTGTCTTACTCTTTGGAGCCAAAACTGTTCTGTGAGGCCTGGAGACTGGCACAGGGGGACAAAGAA
GCAACGCGCCTAGCCCTGTGGCCTCGGCTAACCCGGGGTAGGGGGAGGTTGTAGGGGCAGGCCTGGGATTTCCCGCCTCCAGACCCAGAGGCGCTGAGTCAGCGGAAACCCCAACCACGCCACAGAGGCGCCCCACTGTGGTCCCAGTGAGGAGCTGGCCCCAGATGTGGCTGTGGCAGTGGTGGGGCCTGGGAAGTGCTGAGCTCAGCAGGCGGGAAGCGGAGGGGGTGGGGCCTTCTGAGCACTCTGGCCTGCGGGGTGGGTGGGCACAGGCCCCGCC
ATGGAATAGCAGTGTTTGCTCCAGAACCGCTAATATCCAGGTCGGGACTTTGTGTTGCTGCGAGCCCAGGTCCCCACCCTGAAGTCTAGGACAGACCCATGAGCTTGGGTGGGAGAGAAGAGCAATGCAGACGTGACTGTCCTGCCAGGCGGGGGCGCCGCCGCCAGACGCACGAAAACAACCAAATAAATCAGGCCCAGGAACTCCTAATCCTTCCCGGCTGTGGCTGCTACCGCTTGCCCCGCCGGCACCGCCCTGCCAAGGGCGCAGAGTCGGGCCAGCAGAGCCGGAGTGATGCCGGGCCATCGAGG
CCAGCTCCTCTGCGAACCCTTCCCTGACCTCCACAGCCTCAGTCCACACAGCTTTCCCCTCTCCTTCCATCCCATTTCCTTCTTCAAGCTGGGCATTGAGGAGCATCCTTGGAGACCTAGGACAGGTGAGGACAGGAGCCCATTTCAGCTGCATTTCCACTTATCACCAGGAGGTGGCTCAGAGTAGCAAGTGCCTATGTCAACCATGATGGAAAGAACTTGGAAAAGGAGTAGGGAAGTTGGAGACTGTTAGTTCCTTTCTGGCTCTGCAGGCCGCTTGTCCATGGCGCTAGCCTGCTTCA
TCCCTACCCCTCACCCGCACCCCACCCGCATCCTACCCCGCCCCCGCTTCCAACTCCTTGCGCTAAGTTCCCGCACCTCGCCCCACCCCCCGCTTTGACTCCGGTCCTGCCAGCCCCGACCTCCATCCCAAGGCCGAGGGCCCCCTCTGCTGTCGTCCGCGGGTAGGGCAGCCGCAGAGCTCATGGGGCAGAGAAGAAGGGCTCCCCCAACCGACCATCGCCCCACCCCTTCCAGTCCAGCAGGGGCCAGGGTGAGGCCTGTACATGGGTGGACTTTGCGAAGGGGTGAGCAAAGAGCGGGTAGGGCCCTTCTGGCCCCGGGGCGAAGGGTGGGGTTCTAGAGAGGTT
GATAAGTCATGCCCTGCCCCAGTCAGTTCTTACTGGCCTCACCCTGGAGCCTGTATGGACCAAGAGCACCTGACATTTGGAAACCAAGGCGAAGTAATGGGAAACAGAGACGCTTGGGTGGCTGCTGCCACCTGCTGGTAAGCACTGCAATATGCAGGTGTCGGCTGAAGGCAGTGCCCGCTCGCTCTGCTGTCCAGGGGGAAAGGGCCACAGAAGTGCATCTGCCTGGCGCTTATAAAGGGGACCCTGGACAATCACCACAGCAGCCCTCTGCGGTAGAGAATACGGGCGATGA
GGGGGTTCTATTGTCTGCCAGAGAATCAATCCCCTTTCTCCTCCCAGTGATGGAAAAAAAAGAAAAATAAATTGGGGGGAAGGGAACATGGGCTCAAGGTTGTTTTGGTTTGGATGCTACCAATGTTGCCCTCTGCTGGTGGAACGCTCAACTTGCAGATGACCAGTTGCGTTCTTTTGCTGCTGTCAATCTAGTCCAACCCCAATTTATAAACAGGCTGTGCATGCTGAAATTCACTGTTTAAAGCTTACCTGCATTTTCCCATAAATGGAAT
GTAAATGATCTCCTAACTTCCTACCTTGTTAAATGAGGAAGCAGTTCCTAATTTCCAGTTTCTTCCTTCCTTGGGGTTGGGGACCTCCTGGCTGAGAGCTGGAGGCTGGCCATACTCACGGCTCCATTCTGTATGGCCTTCCACCTCCTGCAGAGGGCAGCACAGATAGTGGAAGAGGCCTTGTCCCTGGAAAACCAGCCTGGGGCTGGGGCTGCTATCTCAGCCTCAGCCCCAGCTCTGCCATCTTGAGAGCCAGCAGCTCCAGAGGGCAACTGGGGACCACTACTCTGGCCACCTTTTGTCCTTAGCCTCCAGCAGCT
GATGGACTGGACCCGAGGGCATGGGCAGTGTGATCCTCGGAGACCTGCAGGTGCTGGGGTCCCATTCTGGAACTCTGTGCCAATGCTAGCAGCTGGCTACGGAGGCGTTTTCAGCAGGGGCGGGCGGTCAGATCAGTGGCTGCCTGGGAAGCCGGCTCCACCTGCTGGTGGGGTGAGTGGGCGCAGGGCAGGGCTGTTGGGGCACAGAGAACTCAGTCAGGAGAACGGGGGCTGTGTTGGGAGGTGGGCAATGCCTGGGTCGGTGAGCTCCCCAGGAGCCTATAAAGATGTTCCAGAGCGGAAAAAAAACCC
AGAGTCCATGTGGGGAGCATGGAGGGCGCTGAGGACTTGGGCCGAATTGACCCTGGTGAGGGTGGACCCTTCTGGGCTGTGGGTTCTAATGAGGGACGTTGGCATCCCCTGGGAAGGCTCCAGGCTGGGAGGGACTCTGTCGTCCTCTGGTGGACAGGGAGGGAAGTGTGAACGGCAGCAATCCCAGGCCAGGCTGCATGTTTTATTCCACATGGATCTGCACACTTCACACGAGGTCACACTTACGTTATGTTACAGCTCCTTCACCTTCCAGCCCCGTGAGTCCCAGTCTGTGTGGCTCTACGTTCACTGTTCTCCC
AGCATTACTCTTTTATTAATAACTTCTGTTCTACAATTATAATTTAGGAAAACCAGGCCATACAGAGTTAGGAGCTGAAGGGACACCGTGAGAAGTGACCGGAAGGCAGGAGTGTGAGCCCTCTGTCATGCCTGGACAGGGCCACTAGAGGGCTCCTTGGTCTAGTGGTAACGCCAGTGCCTGAGAAGGCACCCGTTACTTAGCAGACCTTGGTCTAGCGGTAGCACCAAAGCCTGGGAAGGCACCCGTTACTTAGCAGACTGGGAAAGGGAGTCTCCCTTTCTCTGGGGGAGTTAGA
CACTTGATAAGTGTTCTTCTCTTTATTTCCTTCTTTCTCCCTGCCCTCTGGGACCGCTGTCTGGGAGCCATTGGGGCCTACCCGGTGCTGACCACCAGCCACCGCTTCAGAGGAAGCTGCGTTCAGGGTCGTTCCTCCCCAGGTCGGGCAATGCCGAGCACTGCCTCCAGGGGGCGCCGCCACGCCGACCCCGCGCCCCGGGGGTTGTCTTTTCCGCCGCAGCCGCGCGGGGCCGCCCGGGCCCTGAGTTTTCAGGACCGATGGCGCGCCGACAGTGGGGAGGTCGGCGTCCCAGCTGAATCAAGGACGTCCTTTAGCACCGCAGTGATAATGAACACACAACAATAATAGCCGCAGATCCACCCATAGCGAGCTGCTGGAGTTTAAAGGGCGCATGCGCTTGCTGGGA
CTCCACGGCCTTCGATACTTATGCAAGCCTGGTGTTGCTCCTGTCCTCAGAGTCATCCTGCGCTCATGCCTTTTCCCGAATGGGTTCACCTCTGGCAGTTGCCGCTTCAGTCTTGGCCTTAGCCTCATCTTGAAGTGGGTAGCTGGCGGGAGAGGGTGGCTGCGCCCCCTGCTGGCCCTGAGGCTGCAGAGTTGGGAGCAGGACACCTCACCTGAGTTTCATTTTTTTTCATGTCCAAACCATGCACATACTATAGTCCAGAATCAAAGCACTTTTGAAAAGTGGCTGCATGGCCATCCTCCAGGGCCCAGGAAGTTGCATTCCAAGGGCCTGTTTACATGGCAGCAGAATCCA
CACTCCTCAGCTCAGCCCCAGACTGCCGGAGTGACCTTGGCATCTGTTCTCACTGGCGAACAGCGGCCATCCGCAGTGAAGGTCTGACCCTGAGTCTCCAGGGTCGGTCCACCTCCCACAACCCAAGTCCACGGAGGACCTCCCTCGTGGCTCTGCACAGCCTGGGCACAGCCAGCAGAGGGCGCCACCTCAGCCACAGTGAAGCCCACATTGCCCCAGCGCAGGAACAGCCCCAGGAGGAGGCCCCGGCTGGCAGAGGCTGCCTTGCCTGCTGCTTAGCTCTCAGGAGGTCAACTCCCAGGCGAGCCGACCACAGACGCAGCAGCCAGGTAGAGCCTG
AATCAAGTCGGAGGGGAAAAGAGCCGCAAAGCCTTCTGCGGCAGCCGTAAAGCAACCTGGAGGCGCGGTGCTGGCTTTTACGTTCTGAGCCGCTCGCCCTGCCGCTTCCCTGCGCGCCCTCTGCCTCCTACTTCCCGCCAGCTTCCCTCGGTCCGCGGCCGTCGGATCTCTGCTGCCCCCTGGTGGGCCTGGCGGTTTCGTCAGGCCTTCAGCGGCTAGTTAGGCCCGGGTGGTTCACACTTCACATGCCCAGTGCCCATTAGGATGCGGGGCCCGCCCACCCATGCACAATTGGGAAAATCTGAGGATGAATGGTTGTCAGAGACCTTCCCAGATTCCGCCCGGGCCGAGGCAGCGGTGGACCTGGTGGTTCTCGCGGCCTCTCACCACCGCCGCGCACATCCAGTCGTCACCGGATGGCGCCTTCGGTTAGCGACGACCGCAGGGAAATGGAGAAGTGCGGCTTGGGGGGCGAAGTCCCCTCTAGAATGTCCCCTGGGGCCGGGC
CTGGAGCAGCTCATCCTGGGACAGGTGAGGTCCCTGGAGCCAGAAGGGATTGCCGGCTGGGACGCCAGAAAAAGGAGGTCCACCCTGTCTCTCTTACTTCTCCCCAGCTGGAGGAGCTGAAGCAGCAGCTGGAACAGCAGGAGGAGGAGTTGGGTCGACTGCGCCTGGGCGTGGTGAGGCTGCAGGGAGACCTGGCAGGGCCGGGCATGGAGGGGGTGCTTCAGGTGAGTGCCGAGGTTTCCTCTCCACCAGGGGGCGACGGACTCAGAGAAAAGGGTTCAGCATCTGACTCTGGAGAACGAGGCCCTGAAGCAGAGCCTGAGTCTCATGCGGGACCTCCTGCTGCACTGGGGCCCCGGGCCCCCCATCAGGGCTCCGCAGGTACTCTGCTCCC
AGCCTCCTGCTCACCTTTAGCCTGAGTCTCCGAGGCCCTGGAGTACTCACAGCAGTGGCAGGAGGCTTTTCACCTGCTCCGCAGAGCTACAGAGAGAAGCGCCTTCCTGTCACCCAGGAAGCTGCAACCCCCATTGTGGCCACAAGGTGGCGCAGTGACATGGCCCATAGCCACCCTCATCTCAGGAAAGGCCTGAGCAGCCCGGAAAGCTCAGAGCATTCAGCTCCCGTCCCTGGGTGGGAATTTCCCCAAACGAGGGCCTTTTGGCACCCAGAAATACCATTCACCCCCAGGCGAATCGC
TGTGGTGTTCTGCCTCCCTGAGACCCAGCAGGTGTTTGGTTTTGGTACGGAAGGAGAGAGCCTACATTTATTGAGCATCTACCGTATGCAGCTACTTCCCCCATAGTCCTTACAGGCACAAGGATCACAAGTTCCTTCCCAGGCTGCAGAGCCAGGCCAGGCTAGGGGGCGCTCCAGGACAACCCAGGAAAGGAGGAAGGATGCAGGGGGTTCCCTGGGGCTCACCGAGCTTTCTCCTTCCTGGGCCACCAGGATGGGCACCTTTCTGTAGGAGGAGAACTTGATCTCAGCCCTGCGCACAGGGTTCACCTCCACCACCTGGTAGGGCAGGGCATGGAAGTCGAGGAAGGCTCGGACCTTGCTGCAGAAGGGACACGTCTTGTACTG
CAGAAGGAACAGTATGAGAAAAGACACAGAGGCATAGGTGGGTGCAGCATGTTGAAGAAGTTCAATGCTGTGGTAGAGAGAGAGAGAGAGAGAGAGAGAGAGAGAGCGTGAGGATCTGACATAAGATGGGCAGGAGGAAATAAGGGGCCAGATATGACTGTAGTGCCACCTGGTGCTGGAAGGAGTCAGAGCCTGGCCTGAGATGACATTCTGCTCTGGAAGACTTAACTGGAGTCACTAGTGAGTAGCTCAGGATGCCTACCAACTAATGAGCCATTTCTGTAGCTGGCTTTCCAGTGTACAAAATGCTTTAGCAATTT
AAAGGGCAGTTGGCCTCTTGAGGACTTCGTTAGTTTTTTCTCTTCTGTAGAATGCCAGGCTTTAATTAGACAAAGGCTAAGGGAAACCATAGAATAATTCGAGGCTGTATTGAGGGCGAGGCGCGCCCTCTTGTGTCCTAATGATGTCCTCTCCTCTCTCTGCACACTCGCCTCCCTTCTTCCTCTTAGGGCAGATGATGCTGAAGTGGACACGTCCTTACCTGACCCTGCAAAGCTGCCTCTCCAGCTTCAGATCCTGACACTCTCTCAAATGTTTCCGGCTCCCTTGGCACCCCACACTGTTGCACTGTCCCT
CTGGTCACTGGGAGCGGCTGGGCTCGAGGGGCTTGTGTCCAACAGTGCTGATGACCACAGCGGTGTGGCCTGGTCACTGGGAGCGGCTGGGCTCGAGGGGCTGGTGTCTTAACAGTGCTGATCATGACCACAGATGGGACATGGTCACAAGGGGGCGCCACATCCCACTTTCCTACCCTAACCGCCTCCTCCCCCCTCAACTTTCTTCCAGCTGGGGCGCTTTGCATTTGTGGCTATTGGTGCGTGTGAACAAGCGCTCCTTGCGCCCCACAGGGCCTCTCCCCTGCTGTGGCGCCGCCTGGACCACGCTTCCTGAACTGCCCTTGGAAGTTCCCCTCTTTCCTCGCGGCTCAGCTTTTCCGTCCACTTACTCGCCCGTGTTTATCGGGCACGCACTTCCTGCCAGTGGCTCTGCTAAGCAAGGGGACACGGCGGTGACCTCGACAGGCACAATCTCTGCC
TGCAGTGAGCCGTGATTGCACCACTGCACTCCAGCCTGGGCAGGAAAGTGAGATCTTGTTATTAAAACGGTGAAACAAAATCCCCCAGAAAACCACAGAAGCAAATGCGGAGCGGCGCCGTTTGAGAGCTACCGAAGTGGCGCCACCTCGTGGCCATACCCTCCAGAAACAGCCTACACTCCAATCTGCCCACCTGCCTGGTTGGAAAGTTTCTGTTTTTGATGGAGTTTCACTCTTGTTGCCCAGGCTGGAGTGCAATGGCGCAATCTCGGCTCACTGCAGCCTCCACCTCCCAG
TGGTGGACACTTCTGGGCCTGGCAGACCAGCAGCAGAGCTCAAAGGGTTGCCCAGGAGTGCAGAGGGAGAGGCTGCAGTGCCCAGCAGAGCAGCAACAGTGCCCGGAGTTCCCAGCACCTGCAGAGCAGCAATGATGTCTGCAGGGCCATGCCCAGTGGAGCAGCAGCACCCCCTAGAGGGCAACTTGGTGCTCACTGAAACAGCAGCATATGTGTCCAGAAGTGCCAGAGACGTCCCAGGGATTCTTGGGAAACTGCGAGATTTTTCAGAGGGTGGTAAGGTGGGGACACAAGACAGTGAAATTTGAGCCATTTCTGTTAC
GTGAGGGGCTGTGACCCGGGGGGGTCTGCACCTGGAGGGCCACCAGTCATTGCTGTCTTGGTCTCGGCAGGCTATCCGGCTCCTGGTGACGACATCCACTAGCCTGCAGAAGGAGATCGTGGAGAGCGGCAGGGTGAGGGGCCGGCGGCAGCAGGGCACAGTCCACAAGGAGCCTGACCCCCAGCCTAGGCCACCCTGGGCATGAGACCCTCCACCCCCTACCACAGGGAGGCCTCAGGGATGCGCCCTATGGCCAGAGTGAGGGGGAGAGGGCCCTTGAGGGCCACTTTCCACCTTTGGTGTCCTTGACTGGCATGTCCTGCCCTGTTCTCCCGTCGCCACTAGGGGGCAGCCACGCAGCAGGAATTTTACGCCAAGAACTCGCGCTGGACCGAAGGCCTCATCTCGGCCTCCAAGGCTGTGGGCTGGGGAGCCACACAGCTGGTGTAGGTTGCCCTGGGTGGGGGGGGGCAGGGGGCTGCTTCCTGCCAGTTGGAGCAGTTTGGGGTTCAACAGGGT
ACGCATGGCAGAAGCAGGCGGGGGCAGGGTGCAGGGCCCTAGCCCGTGTCCGCAGTCTGTGCCGGCCCCCCAGAGTTCGCTCTCCTTCCGGCAGGGGCTGTTGCTGGGAAAAAGGGGCTGGGACACAGTCCACCACAGACAGGGAGGCGACCCCACATGCGATGACGGGAGCTTCGGAGGGAACTTCTGGGAGAGACCCTTCAGCAGGAGCCCAGCAGTGCCCTCTGCTGGGCATGGTGGGCTGGTGCAGCTAGGAAAGGGAGGCCTCTGGCCAGGCTGGAGGCCACAGAGGAGTGTGTGCGTGTGTGTGTGTGTGTGCGCGCGCGCGCGCGGGTGGTGGATGGGGGTGGGTGGGGAGGGCATCTGTCTCTCTCAGAGGGTGAGAAGGGCTGAAA
TAGCATCTCTTCATTTTTTTTTTTTTACCCCCTCTGGAGCTCTTAGAACATCTTTTAGAAAAATTCAAAAATCTGGTACCACTGGATGAGCAGCAGATTGGAAGGTGAGTCACCACTGCCCCCTTTCGGCAGGTCTATACTTTCTGCCAGCGTGGTGGCTCATTTGTCACCTGACCTCTGTCAGCACTAGTGTTTGGTTTAGCCCAGGGAAGTGACTGCAGGCTTGGTAATGCCCAGGACTGCCATAGGGTGGCAGCACTGGTGTGCCGATAAGGCCTGCTCATCAGCCAGAACCTGCAGCCAGAACCAGAAATCTCCTTACTTGGTAGCTGACAGTCTCTTCCCAAGTTCCATCCGATTTGTTCCCTGGGAAGCAACAGCAGCTCATTTCCGCATTCCCACTAGGCCTCAGGGA
GCCGCGAGAGCCCGGGACCCAGCGGGTGAGCGCAGGGCGGCTGCCGAGGCGTTGCGGCTGCTGCGGCCGGAGCAGGTCCTGAAGCGCCTCGCGGTGTGCGTGGACACAGGTGCGGCGGAGGGCACGGGCGATACTCGGGGTAGGAAAGGCCTTTCTCCGCCAGGCGGCGCCCTCTGTCCGACTGGGCGGGGCGCGCGTGCCGAGGGGCCTGGGGCCGGGCCCGCCTCCCAGTCGGGGGTTTGTGCCGAATGGAGACTCCCCGGTCCGGCCACCCGCCCAGGTAGGGCGCTCGCGAGGGTGGAAGGAAGCAGTGACC
TCCAAGGTGGCAGATAAACCACAAAGCTAAAGGGCAATTCCTGCTCCCACAGCCACCTGCCCTGTAAATTCTGCTCAGTTCATGAGTTTGCAGAGAACCTCTGCAAGGTGGAGCGTGCATCCTCCACTTCACCATAGTTACCACCAGAGGGAAGCATTCACCCACGGATGACCAGCCTCTCGGGCACCAGCTACTCCAACCTCATGCTAGAGAGCAGGCTCTGAAGGTAGTCCTGGGGTTGACATAGGGTCTGCCTTGGAGGAACAAGCTTTGCAAACTAAATACTTCCCTAGTGC
AAATAAGCACAGCCAAGCCGCAGAAACCTCGGTCTTTTATTAATAGTGTTTTTAACCAAAACATCCCCAAGTACTCAGGAAGAGGCGTCAGCTCCCTCCAGGCACCCCGTGTAAACAGCAATCCCTGCAGAGTCCACTAGGTGGGGCCGGTGACCCAGCGGAAAGGGCAGAAACGCTCCCCGAGGAGGGAAGGCAGGTGCGCGGATGGGACCTTTGCCCGGACGATCCCCAGGCTGGACAAGTGCTCCCTACTCCTGCCTTGCGTGGCTTCTAGTCGATGGTGTAAACATCAACCCTGGGGGCCACAAGCACTTTAGGGGGCAGT
CTCACCTCCCTTCTGGGCTCCAGCCTTCATGGTGCCAGGACTTTCTTGTGTGTTAATGAGACTCTACTGGAGTTGGGAGCAGAGGCTCTGGTCCCCTGCTGTGTGCTAGTTATGTAATCTGTGCTGCTCAGAAGGGCCACTAGATGCTGCTCTGTGATCCCTGAAAGAACAAAGCCGACTTCCTCAGGAGTAAGGGCTCAGGCCTGCTCTATTTGGAACCCTTCTTGGAAGCTGTAGCTGGCCCCCGCCTTGACCTCCCTCCCTCGGGATGCTATGGGAAGTGGGG
ATCTGCGCCACACACACACACACACACACACACTACACACACACACACCACACACATCACACACACACACACACACACACACACACACACACACACACACACACACACACACACACACACACACACTTCTCCCCCTCTCCCTCACCCCTCCTGGCTCGACAGGGGAGGAGCTGGGAGGGCCTGTCCCCTGTCCCCCTAGCCCAGCCTTAGCCCCTATTACCGGAGGCCTCCGCTTTCTAGAACCCCGGGAGGGGCTTCGTGGACGTGGCTGTGCCGCAGGGGGGCGCCCTCCTCCCGCCGTGCTCGGGGGTCGAACCCCGAGCGCTCCGGGAGGGCTTAAGCAGGCGGGGAGGTGAGGCGAGCCCGGGCCGGGCCGGGCCAGGCCGGGCCGCGAGGGGGCGCCCCACACCACCCTTGGCCTCCACCGCGCTCGCGCAGCTGGAACCTCCGAGAAGGCCCAGGGTGCAGAGGAAGGGAGAGGCCCAGGGGCCAGGGTCATGGGTGGGGACAGAACGGGGGCAGGAGGGGGCGCTGAAGAGGGAGGGAACGTGGAGATGGAGGGGAGGCAAACAACGAGGGGGCATCCAGAGGGTCCCGG
GAGAGACTTTCAGGCAGCATTATAATGAATGAGAAATAGCTAAAAGTCTTTTCTCTAAGATCTGGAACATGACAAATTTCCCACTTTAACCACCGGTAAAGCATAAACCCTTCTGCTGCCACCATAGCCGGCTCTTACCTGCGAGCACCACCTACTGGCCTGACGTTCAAACTGCATGACCTCATACAAACTCAATACCACCAGTGTACAGCAGTTGAAAATGAGATTAGCTTCTCAATACTTCTGTGATTCCAACCCCGCAAAAGACCGCGGGCCTGCTCACATGCTCAGTATGTTACTACTACAAC
CCCCAGATATCCCCCACACACACAAACACACAGGCACCTACACACGCTGACACAATGCACACTTGCAGCCCATCCTGCGCGCACACCCTTTTGTGCACACAGTGTGCACATGCAGCGACGCGGCCTCTAAGGGCATCTTGCGGAGTGAGGCTGAGGCTTCGTTCAACTCCTCCAGAGCCCAGTCGGTTCCAACACTGCCACCATGTGGCCTCAGGTGCACAGTGCACAGGCCATGAGGCTGGAACACCCGGCCGGTGGGGAGGAGGTCTGGCCCCAAATCTTGGGTCCCTCCATCTAGTTGAGCCGGACTGCCATTTGGCCACTTCCCAGTGAAACCGAACACAGTCCTGGAGAACTGGGTCAGACTGTGTGACAGCTGGAGCCTGCTACTGTGTGCCATTGCTGTCCATCCAGCAGGGCTGGCACCATGGCCTGTCTTTGCAACCCATGGCTGGTGACACGTGGTAGGCAGGCGGCC
AGCTCGGTGCGACAGGCGGGGGCTGTGTGTAGGTTTGGAGGGACCTATTTGGGGAAAAGACACAGGGCTGAAGGCTGCTGTGGCGGGATGTCCCTTCGCCCTGCCCCACTTATACCACTGCGCGGTTCCAAGGCACCTCTACTGGCGCCCTCCCGCCGGGCTGCATGGCGACGGGTGACCGCCAGGGGCCGCTGCCTTGGGTCCCCGGTGCCCCCGCCCCTCTCCATTGGCCTTTGTTGCCGTCGGAGCGCCCCGCTTGACTCGTTCCGGTCCGCCCCCTGGGCCCGGCGGTCGCGCCTGCGCACTGGCAGCTGGCCGGGCGCTCGCAGTGGGAGCTGCT
AAGACCTCTAGGCCAGCAGACCATGAGATGGGAGGAACAGGAAACAAAATTACCTAGTGGCTCACTAAGGGTAATAGTGAACGGTGCCATTCCTTTTCCATTCCTTGATTCCTGGACCCTCGAATCCTGGCTAGAAGCAGCAGCGCCATCTATCGGACGCTAATTCGGAGCTTATGCCGCCTTCTGAACAACCTTGCTCCAACCCTGCAAGGTATCGCCTCTGAGCTGATGCTGTAACTGCGTCTTCAAAAGGCCATTCCAGGCCGGGCGCAGTGGCTCACGCCAGTATACTCAGCACTTTGGGAGGCCGA
ATGGGGTTTGGGGGTGGCCCAGGGGACATCTTGGGGGCAACAGGGTGTCCTCCTTAAGGGCTCCTAACACCCAACCTACCTAGGCTGGGCCTCCTCCATGAGCCTGGCTGATTCTCACCTCTCATCCCTGCATGACCTGAAGGTGGAGTGGCCACCAGGTGGCACCAGCAGCCCACCTTAGAGCCCGTGGGAGCAGAGCCCCACCTCCCAACTTCCCAGTTCATCTCCCCCTTGGAAGACCACCTGTGCCAGCTAACTGCACCGTTTCCAGGCCCTCTGGGGTATTAGGAAAAACACTGAAGGTAGGAAAATTGGTGGGGAATGAGGAGCTGTGGAGGGCGCCTGAGGATCTGA
TTCATGATGGCGCTGAAGAATGATGATGCCTGTGTGTGTGCGGACCTGACCAAATTCTCAGGTTTGGGGTTACCCTCTAGATAAAGATTCTGATGGGGAGAGGGAGCTGTGATTTAGTTAATGCTTATCTGACTGCGCCACCTACCGGCTCGGCAGGGAATATGCTGCCTGCCTCTGAGGTTTTCACCGAGGCTGGGTACGGTGGCTCACGCCTGTCATCCCAGCACTTTGGGAGGCCGAGGCGGGAGGATCACGAGGTCAGGAGTTCGAGACCAGCCTGGCCAACATGG
CACGGGACTAGTGGTCCGGCCGACGTGGGCAACTCCCGCCCAACAAACGTCAGACTACAACACCCAACAGCCCCTTTGGCAGCACCGCCTCTTAACACAGTCAACTACAACTCCCGGAGTGCTCCGCGCGCGCCTGCCTGGTAGAGCCCAGCTTGCGCTGGGCAGCATCCTGGCCGCTGGGTGGCGTCCGCAGCCTTCGGTAATCCTGGGTCACACACACGCTTCCTCCTTGTCCCCCTCCCCCCGCGCCCGGCTCAGAGATGATGCTCCACAAATTCCTCTCTCGCCGGGGTTGGTCTTGGAAAGTCCCTCTTTCGAGCTAGCGTCTTCCGCTG
CTCAGTCTCCAGTCTCTTTATCTTGCTTCGCACAACTCCTTGCTTGGTTCAGAGCCTTGAAGAGGCGGATACAAGAGGCCCTCTGGGCACCGCCGCCCAGTCCCGCGCAGCCCCCTGCAGTTCCCAGGGGCGCGAGAGAGGGCGACGTAGAGCAGCACCGCCCAGCGGCAGAGCGGCGAGCCCCTCCGCGGCTCGGGGTGAGTCGGGCGCGGGGCGCAGACCGCGCTCTGACGTCGGGGGCGGAGCGGCCGTGACGCGCGGGGGCGGGTCTGCGCACCTTCCCGGCCCAGCCGGCGATTCATTCAAAAGGCGCGCAGGCTGCGCGGCTGTCCGGGCGCTCGCCGAGCCGGGCCGCGGCGCCGAGTCGAACGGGGAGCCGAGCTGGAGCTGCCGCGGCGCAGCCAGGTAAGGAGGGCGCGCGGAGCGCCCATCCAGAGTCTGCTCTCCGCGGCCGGGCCAGCGGGATACGGACCCTAGTGGCGCCCCCTGCCTCCCCGTGTCTCTGAGGAAGTTCGCGGGCTCGGCGGATGCGGCAGCCCGGCCGCGCGCCCCCCCACCCCACTCCTCCCGCCTCGCGTCCTGTCCCG
AAATAAAAAATTTAAAAGAGAAACACCCATGTATCGTGTACATTGAACGGTGCCTGGCACCTGCTCAGCTTTGAATCATTTCTCCCGTGATGTTGCCATCAAATCTCCAGGGAAGGGGAAGCAGGCACCATCACGGCCACCAGGGGGCGCCGCTGCCACAGCTCTGAGTCTCGGCTGGGCCGGGCTGGCATCTCCACCGCCCATCACCTCCCACCATTGTCCCCCTCCGTTTTCAGGCCGGGCCTCCACTTTCTCATGTCACCCACTCTGCTATTACTCCATGCTCCCATCCTTCCTACGTCCTTACTTTCA
TAGGGCTCTTTGTACAGTGAGGATTCCGAGTCTCCAAGTCCGTCTTTAGCCGCTCCACTTTGGAGGGTGGGAGTGGAAGCATGCGGGCTGGGACTGGGCAGCCCCGCCTTAGCGAAGCGGGGAAGCTCGCGGGGCTGGCGCGGTGTTGCCTCTGGCCTCCAGGCGGCGCCCTCGGGCCGCGGAGGAGAGGCTGCCCCGCCCGCCCGCAGCCCGCGGAGCAGCTATCTCCGCTTTTTTTCTCCTTCACTTCATTCTCACCTCATTAACTCCCTTCCCAGCTTCTCCCAAATTTACC
CCACAGCTGGAACGGGGCTCCCCTAGACAGTTCTGGCCTTCAGGCCTGCGGAATGGTTGAGGCAAAAGGAAGAAAAAGACACTGAGTCCCAAGCAGAGATGTGGGGTCCTCCTCCCCCAGTTCAGCTTGGGCCAGTCTCACAGCACCCCCTGGTGGCCTCCCGCTGCAGGTCACACACTTACACTCTCAAGGACTGCACTGGAGCTTCAGACAAGGAGGGCACTCTTCCAGGCCCTGTTCTTGCTGGATGGGTCAGGTCTCTTCCTCTCCCTCCCTGTGACTCCCCTTTCTCCACCGACTA
GGGTGGGTGAGGTGACGCTCCCAGCGCCTCCAGGCAAGGTGTTTGGGCACTCCATCCTTGGTCCAGCCTTCCATGGTGGGCCTTGGGGGTGGGGATCCTAGAGGGCTCCTGGGCAGCGCATCGGTTCCTGAGGTGCCCCGGATGACCTCTAGATGGCAGCATTGGCGAGCGGGAGCCAGATAGGAGCTGATGGGGGTGGGCTGGGCCTGTGGGCTAAGACTGCAGCTCCTGTCCTTAAGCCCCCACCTTGTCCCATGGTCTGAGAGCAGAACGTGGGTGGGGGTGGGGTGAGGGAAGAAGGCACCTTGGGAATTC
AAGAAGAGTAAAGGGGCCACCCAGCCTTCCTTCCCTGCTGCTGTTAGGACCTCCTCCTCCACCCACTCCTGGTGGGACAGACCCAGCGCCCCTTAGCCCAGCAGGTACTCCTGGCCCACCTCTGCTGCACCCGCTCACCTGGCGGAGCAGCAGCGCCCCCTGCCGGTGGTCCGGGGCTGGCCGGCGCGCCCTAAGGCCGGACTCTTAGCTTCTGCCACCACCTGGTGGCCATTTCTGGAAGCGCAGCTGGGAGCCCAGATCCGGTGAGCAAAAGCTCTCGTGGGTTCCAAGAGAGGCCCTGCTGGTCCAGCCAGGTGTGGCAACGACCAGCGCGCAAAGTATTCCAGGCAGGGCTTGACGCCTCCAAGCTAGT
TTTGGTCAAGTGTGCTGTCTTCATTAATTTTCGGTCTCAGGATTCCTAATTATGGAAACCAGCCAATACGTATTTTCTTCAGCCGTTCATCCCTAAGTCCTTCCGGGGCTGGACAGAGGTAATATAACAACTGTCGCCACACGGTGGCAGCAATATCTTCTTGGCTGTGCTCACCTAGCCTAGTGGGTGCTTTTTCTGTAACTGCAGAAGCCATGGCTTTCTCCCCGCTGGGACTTGCTGTTTGAGGAGCTGAGGCGCCTCACAGCACTTATTACAAAGAGTTTTCTTCATG
TGCTTGGACTCCATATGACTTTATTTTCTGGGGTGGAGGAGAAAGCGAGCCACCTCAGCTGCCTCATCATGCAAAAGGTAGAGATTAGACCCCAGGAAGGACTTCCTTTGGCTTAGGGCATCCTTCTCCCTGCAGTCACCAGCAGGGGGCGCCACAGGCCAGCCTGTGGGACCCACTATCTGAGAACGGGGTTGTCACCCAGGAGTGAGTGAAGGTCTGGCCAGCACTGAGGGCTCTGGGGTGCAGAGAAGTTAGGAGATCCATCAAAGCAGCCAGACCACCTGGTGGGAGGCGGCACACACTCTGCCAGTCCGGACACGGGTTAGGGAGTGGCATCACATTCCGCCGAGTCATTGCCTGC
TATGCAATTAATAATAAAAAATTATAAACAGGAACAAAAGACCAGTGGCAACCTGGTCCTTCTTCAGAGAGGGCTTGGGAAGTCCTGCCTCCACCCGCTTTCCAGTGGGGTGAAAGGGAGGTGAGCCTTGCAGTTCTCCTTTGGGGCAGGAGGGGGCGGCAGATACACGGGTAATCCATCTTTCCCTGCAGGACCGGTTCCTTCATTCTTCAAGCATCCTCCATTTGGCACCTTCTGGATGCTGGGGACACAAGGAGAAAGAGAGGCTTTCTCCTTCTTCCTGTTTTGCCTCAGTCCAGGGCAAAGCCACCAGGGAGAGTGTC
AGGGCTCTCCTTGCTGCTCTGGGGTCTGGAGAAAAGGGTTAGGAAAGAGGCCCTCTGATGCCCAGACCAGGGAAATGGAAAGAGGAAGGCTTGTGGAAAAGCAGGGTGGGTCCTGCCCGAAGCCCCTGGAGTTTGGTCCAGCCTCTGCTGTCATCTAGTGGACACCCCATGCCAGTGCCTCCTTGAGACTCCTGAACAAGGCTGTCTGCTCCTTTCCTGGTCGGTTGTGCCTGCTAGCCTAGTCCTTCTTGGCTCTGATTCGCTATATGACCCTGAACAAGCCCTTTTCTTCTCTGGTTCTCAATTTTATCTCTTGG
GAGAGGACGCCGCCGCCTCTTCCCCTTCTCACGCGCTTGCCTAGGACCCCCAGCTCCCTTCTCACGCGCTTGCCCAGGCTGGCGGTCCCAACTTTCTTCCCCTGCAAGAGGACGCGGCTACGGCGGGACTCATGCCCGGGCCAGTTAGCGCCACCTACCGGCCACTCCCTTCCTTTCACCGTTCACATTGTCCTGCTGGCCCGCGTCTTAAACCCATTTCACAGTGCCCAGAAGTAGTGGGCATTCGTACCCAGGAAGCGATTCTGCCTTCGTTATGCCCCTGTCCTTTCCAAATGCCTGGAGGATCTAGCTGTTAGA
AGCTGGGGGCTGCCGGGCTAGGCGGGACTGGGCGGGGCTGGGCGGGCTGGGAGGCACTGGGCAGGGCGGGCGGGCTGGGAGGGCCTGGGAAGCACTGGGCGGGGCCAGCGAGGGCCAGCGGTCACGCCCTCCGTCTCCCTCTAGTGGACAGTTTCCGCAGCCGCTGCTCGTCTGCCAGCTCCTGCAGCGATTTGGAGGATTTCTCTGAGTCGCTCTCCAGAGGGTAAAACTTGAACTTGGGAAAAGGATCGCCTCCAAAGGGTTTCTGGGGAGACTAGAAACAGTCTTTTGCAGGGA
CATGCCCGGAAAACAGAGCCTTCTGGCATTCCTGGGCTTCCTCCCCCGGCCCCAGGGAGCCCTCAGGCCCAGCCCTGGCAGGAGGGGCCATAATGTTGCGGGGCAGGACCCCAGCACTAGGCTTCTGGAGCAAACACAGGTAGATGGCACCACCTGGTGGCTGTGCTGCCACACAGCCGTCCTGGCCTGTGGTTCCAGAGCACTGTGTCCCACTCTTTGGCGGCTTCCGCACCACCAGGCCACCCGCTACGGGCACATCCTAGACCACCAAGGCCCCGCCCCCACCCCCGCCCCAGGCACCCCATGCCAGAGACAGCCCA
AATTCCAGCCTGTAGAATCAGAAGCTGTAGCAACAAGTGGTAACACAGATGTAATGCAGGAATCCAGATTCTCAAGTGCAACCTGGCCGAGGGCCACAAAAAGTTTAGCTAAGGGAGGCTTCAGTGAGAAGCAGCACCCCCTTGGGGACACAGCCTGCACTGTGGAAATGCCACCTCTCTCCCCTTGCCTGAGTGAAGAGCTGTTAGATCCAGAATTGCATGTTCTCATAACCCCCAGCCTGAGAGAGAAAACAGAGTCTGAGCTAAAGTTTGAGGAGGATGAGCGAT
TAGCAAACATTTCCAGAGCACCTGAAGTCCTTTTTGGCTGGCTAGAGCTAACCGTGGGGAGAGTCCAGCGCAGCACTAAGTCAGTGGGAGAGAAAAGTAAATCAGTGGGTAGAATCACTTGACTACTGCCAGCAGCTGCGTGCCGGCCTGCAGTGCCACCTACTGGCAGAAAGGAGGTGGTTTTGTGTTTTGCTTTAAGACTAGATAAAACCCGTGATCTGGGAAGCCGCCAGCCACACGATGCTATTCATCCACCTCCTTGTGTTCTACCCAAGTCAGGTGAGGCTCTGACATCCTCAGAGTTGCATCATATCCTCAG
ATTCAATACTGACTCGTTTCCAAGCAGCACGGTGGAGATGTTTCCACATTTAGCCTCCTTGCCTGGGAAGTGAAGGTTGAATCACTCGGGAAATGTATGTCACCTGTTCTGTAAGTCCACGCGCTGCGGCCTATTCTTTGACAAGCTGTGCCCCCTGCTGGTCTCTTCGCAGAGTTGTAACGATGTGGTTCAGGAGCGATTTGGGCCGGAGCTGAAATATGACATAGCCCTGCGGCTGGCCGCATTACAAATGTACATTGCAACCGTTACCACCAAGCAAACGCAGAAAATCTCCCTCAAATACATCGAGTAAGTGTTGACTCTC
TCACTTCCTCTCCTGTAAAACACGCATGAGACACACCTGCCTCGTGTGGGCCTGGGCCGCTTGCTATTACTAATAAAACAGCAGCAACCACAGGACAGCTTCACTTCCGGAAACTCCCTCTGTCACGTGCTTTGCATGAATCCTCACACCGTCTCACTAGGGGCGCTCTCCCCGTTTCACCAGTGACTTGGTGACAACCAGCCTTGCTCACGAAGCGTCAGCCGTATCCTTTCTGTGTGCAGTGGGGTGTGGGTTGTGTGGAGCCGCGGTGTCTGTGGAATTCACAGGCTGGGGCCGGAATCCATGGCCCCCGTCGCCGCTGCCACCCCCCAGGTGCTGGGGTGACCTGATCCAGGGTTGGGGTCTAAGCTGCTGGGGGGTTGGAGTCTTGGGCTCTGGCCCACGTCCGCCTCTGATTGGTTCTACCACCTGAGCCGGTCACTGACCCTCCATGGGCCTCAGCTTACCCTATGGTAAAGTGAGAACTAGGGGGTCAGACTCCTTGATCACCAAGATCTCTGACCACAGCCAAGGCTAAGGGAAGCGCAGGAAAACGTGGGGCTCGTCCAAATTCCCAGCCTCTCTCTGCCCCCTGGTGGACGCCGGCAGCCTAGCACCCGGGGGGAGATGACCCCGACACTGTGTGACCTCTGCCAAGGCACCCATCCCTCTGAGCCCCAGTTCCCACCGGTTACATAGGAATGATTATAATACCCACCTCTTTGGGCAATTGTGAGGAGGCAAGGAGATAATACATGCAAAGTGCTTGGATGGGATGGGT
TATATGTGCGCACATGCATGTATACCTGCACCCTGTTTTAACTCTAAAGGAATAGTGTTGCTTTACTTCTTTCCTGTTTTGCCTGGACCACTTAAAGCCACAACACCTCTATAGTGACACACGCTAGTCTCTAGTGGTGGCCCTCACTGCCACCTAGAGGAGCCATGGTGGAAAACACACTCTCTCCTTTGAGCCTATCTGCACATCTCTCGAGTTCTTGGAGCAAAAACTAAATGCTGAACTAAGCCTGGTTGAGATGCTTCCCATGGACCATGCCGCAGCACAGTGCTAATCTATCCACAAAA
TCATGTAAATATCTCCATCAAGGAATCATACAGGGAAGACCCAAGTGGCCATGGGGAACAGACTGGGTGTTAGTTTTTTAAATACAGAGGCATAAATAACTGTACACAAGGCAGTTAAATACACAGTGGTGCGATAGCACCTCCTGGTGGTCACTTGAAGTGGTGCACTCAGCAGCAAGTTCCATCTTTCACCCACTTGCCAGGCCTGGCATTTAAGATTTTGTCTCCAAGGGACCAGGGAGGCCCCAGTTTGAGAGAGGAGGCTCCGATCAATCCAGGGTGCTACTTGTTAGGAGGTCA
TCCAGCACAGCTGCCGCTCCAAACTGGGGAGGGGGCTACGCAAGATTGGGGCGGGGAGCTCCAGGCAGCGGGAGGGCGCAGGAGTAAGGAGGCGAACAGGATGCCACTGCGCATGCGGCAAAGTAATGCGGCCGGTCCGGGGTACACGGAGACCGCGCGTGCGCGGGGCGATGCACTCAGTCGCCACTAGAGGGCGATGTAATATGTCATCCTGCCCCCGGTGGGGTGGGCGGGGAGATGATCAGGGACCCCAAAACCACCCCAGTCTTTCATTGCGCGCCTACATGTGCCTACGACCTCACTTCTGCTTCTCTACGACTCACCACCCTCACAGCTGGAGCAAATTCAGAAACATCCTTGGTACCTGTGAGTA
TGTATCTGCATTGTAATAGGGAAAGTGGAATAACAAATGATAATTACAAAAAGATTTCAGAATCTCACAGTTAAGCAGTTTACGACGGCGTCACTAACATCCCCTGCACTCCACTTTTACTCCTGAAGGTGGCGCTCCGCAAACCTGTCTGCGTCTCTTCCCCACCGCACACACCCCTGACCGAAGTGAAAAGGAATGTCGGTCCCTTACCGTAAGAACCTACAGAGCCGACCTGGACAGAGCAATGGCTGCTGTGTGGTCTCAGGTGGACGATGTACATTTCTGGGGAGA
TGGTGCAGCCTGCTGGCATGGACTATAGAGCTATAAGGTGTTTGCTGCAGACCCTTCAGATAGTATAGGGCAAGTTCCCTGTTGGGAAATAATTTCCTAACTGGAAGGGGAGGGAATCTGAAGTGAAAGCTGTCCTCAGGCCTTGCCCCTAGGGGGCGGCATAGCCCTATCTGTGGCTAGTGGGCCCTGAACACACTGCCTTAGGCCTGCTGTACTTAGAAGCTGAGAAAGGAAAGTGTCATTCCTTCCCCATTTTCTGTGTCCTTTTCATTTCATATGGAAGGCACATGGGAGAGGAGTGTTCAGGGGTGC
CCGTACCAGGCTGCTGTGGTGATTTTAAACAAGCCTAGTGGGAAGCAGCTGAGCCAGTATAGGAACTGGCTCCTTGTCAGCCTTTAAAAGGCTGTTAACTCTACAGCCAGTTAACTCTGCATCCAGGTGCTGCGGTATGGTTTGTGACACTAGAGGGCAGCAGAGGGTCAGGTGTCTCTGCAGGTGGCTGGGGAGGTGTAGGACACCACCCAGGGAGGGGCTTGCAGCCTAGGGTGGCAGTGACAAAGAAGAGCCAAGGACACAGTCAAAACACAAGCCTCAGGGGCCAGTTGTGGAAATATCACTCC
GCTCTAATAAAGTACACAAACTGGGAGTCTTTAAACAACAGAAATGGACTTTCTCACAGTTCTGTAGGCTGGAAGTTTGAGATCACCGTAGCAGCAGGGCCATTCTCCCTCCAAAGGGGATACAGGAGGATGCAGCCTTGCTGCTTCCAGCTTCTGGCAGCTGGTGGCAGCATCACTCCAGTCCCCGCCTCCATCTTCAGGTGGCTGTCCTCCTTCTGTATCAGCCAAATTTTCCTCTTCTTACAAGGACAGCTTCCCTAATCTACTATGACCCATCTTAATCATATCTGCAGCTCCTTATTTTCAAATAAGGTCACATGTACAGGTTA
ATTCATCCACCTCCATCCAGCTATTCCTGACCTCCTTGTGGGGAAGGGAGAAGGGAAGGTCTTAGGAATTAATCTCCAGTAACATCACTACCGAGGTGAGCAAGGCAAACCTGTCCTTCCCTGGTCTGACACCAGGGGGTACCACACACGAATGGTCCCGGCTGCCATGGCGCATTAGCCTTGTGGAAGTGGCTGGCTCCTCTCACTGCTGCCCAGCCTGTGGCTGGGTCTAGGGCTGGGAAAAGCAGGCTCCCCAGACCCTTAAGAGACTGAA
TCTCCTGCGGCGCTCTGGCCAGCGCCCACATGTTTAGGGGCCGGGAAGTCCCGGAAACCCCAGGCGGGCCATCTGGGTCCTCAGCAGGTGCCTTGGCACAGCCGAGCCGAAGTCCTCCTGGAGGCTGCTCACCACTTCCCTCGCGTGGCCATCCTAAGAACTGCAATCCTCTGTTCCTGCTCAGCCCCTTCTGAGCATCAAGGCGAGAATTTAAAAATAAATAAATAACAGCTAATTTTTTGAGGGAACTAACCATGTTCCAGGCATTGTGTTAAACACT
GCTCTAAGCTGGATCCAAGAGAGAAACAGCAAAACTCATTTTGGAATATGGTTACGGACACAGCCTCCTTTCTCTGATAATTGAGTATCCCTGGCCCCGGCAGCAGTGGCCATGTGCAGCTGGTGCTGTGGCCTCGTGCTGCCCCCTGCTGGTTGCCTCCAAGACAAGGCCAGCAAACCCAGAGAGACTCAAGCCCAGCCAGGTGAGTGGTGGGATCACATGAGCACCTTGTCTGCAACTTCGGATGCTCCCGCTTTCCTCCTCTCGACGATTGTCCTGGTTGCTTTGCTCACTGGGGTTGTGCCCCCACCCTGCAGGGC
AGCCAATCAATGCCAGCAAGATGTTCATCCCCATTTTAGGGAGAGAGTCACTGAGGCCCCTAGGAATGAGATAAATTCACTTAATACCGTCACTGTGTGCCCGGACCAGTTCAGTTCCCTCTGCTCTCACCCCTCACAGTCTGTCCTCCCCACAGCAGCCACCAGAGGGCGCCTGTGAGCACCTGGATCAGGTCCTGTCCCTCCTCTACCTACAACCCTCCATGGCTCCTACCTCCCTCAGGGTCAAAGCCCAAGTCCTCCCCATGGTCCACATGACCTGCCCCATCCTCTCCCTGCCCTCCCTTCTTCCCTCTCTTCCCACTAACTC
CTGCACGGCCAAGGGGGTTCCCTGAGCTGGTGGAGCGGCGTGGCGTGGCCTAGGAAGTCCCTGGGCGAGGGAGGCGGGGCGCGGCGTGGTGGGGGCGACTGGGTGGTGCAGGCCTGCGCACGCGCGCAGCCGTGGGCGGGACGGGCGGCCTGGGGGCTTCGCCGCCAGGTGGCAGGCGTGCGCCACGCCCGCAGGTTCCAGCCCCGACCCGGGCGCGCGGGGCCGACTAGGGTCGGGTCCAGTGTGCGGTGGTCGCTCCGCTCCGGGCCGCTCCGCTCTGGGCGTCAGGGCGCGGGGAGCTGCCCCGGGGTTC
GTGAGACTGACATGCAGAGGAGGATCAGAGGAGAGCAGAGAGCATGCTTTGTTGGCAGGTCAGACGATGAATGTTAGGACACTTCATGCACTGTTGGCTCCATCTGGCAATGGAGGTGATTCAGGATCAAGAAATCATCCAGGGAAAGGCTGGCCTGCAAGAACCCAGACTGGACACGAGGTGGCGCTGGTGGCCCACCTGGGAACAGGCAGAGACCGGCGACCAGCCCCGGGGAATCTGATCCTGGCAGTTTCATTCTTTTTGCTTCTAGGCATGAAGTCTACATGAGGGACCCTGGTGGGCTGAGGATGAGGGCGCTCTG
TCGTGCCCATCTTAAGGCTGAAGCTGAGCTGCCACCCAAGCTGCCGCTGCAGGAGGAGGAGCCAGAGGACAGCCAGAGTGAGCCCTCACCATCTGCCAAACAGCACAAAAAAGCCAAGAAGCGCAAGAGCCTGGGGGCTCCCGTGCTCCACGCTGTGGCCAGCATGGTGTCTGCACCCTTAGAGACATTGAGGCTGGAGCGTGAGTGGCAGTCCCTGGACTGTTCCTTCTCCCCCTGCCTGTGGGGCCCGACATGGCACAACCTGGCGCTCTAGCCTCTGCCCTGCCCTGGGTCTTTGCAGGAAAGGCCCAGCGCCTGCGGCCGCTGTACCAGTACGTCAACTATTGCAACCCTGA
GCATCTTCTGGAGAAAGGGCTGTGGTGGTGGAAGCCCTTCTGGAGGATGGAGGCTCATCCTTGTCCTTCTGGCCGGCAGGCTTTGGCTGGCACTGCCCTCCTCCCTCAGGAGTGGTCTTCCTGGGGTGAGTCAGGGAGGCCTTGGCGCACTTGGCTGCATCATGGTGCCCTCTGGTGGCATGCGGCAGAAACTGCTGCCACATTTTGCTCTGCCCTCTGGTCCTGGGCGGGTGTGGACTCCAGGGCTTGCTGAGTGACCCTGGGCCCTGGGAATGCCAGTAGGAGCTAAACTCTACTGTGCACTAGGTGAGTGCCAGGCTTCTCTGCACCACAACTGCTTCTGTGCACTCTCCT
TTCCTGTAAATCTCAAAATGTTCCAAAATTAGATTTAAAATAGAAAATCCACAGGTAGAGCCCAATTGTAGCTCCAAGTGCCCCTCCGCACTGCACGGACCTGACATAAATTGGTGCTATTCCGATTTGTAACTCCAGGGGGCGCCATGCACACAGGCACAAGGTCTGACACATAGTAGGTTCTCTATATTGTAAATATCAACTGATAAACCCTTGAGTGGTCAAAATGGACATTTTGGGGGCCTCGAGAAAGGACTGTCTAT
GGGCTGGCCGGGGCCTCCACATCTGCGTTCCTGCAGGGCGCTGAGGGAATGCCCCTGGCTGGGCGGCCCCGCCCCTGCTGGGATCCAGGCCAACGCTCCACAAATGAGAGAGCTTGAGCGCGCGGCGGGCGCCGCTGGGAGAGGCCACACGGTGGCGCTAGCGCCCAGCCTGGCCAGCACCATGGGCAGGGCCGGGGCGCCTGGCTCCTTCCAGGCAGTTCTCCCACGCGCCACCTCGCGTCCCACAGACACGAACTCCTGCCGCTCCCCCCGGCATCTGTCTCGTCGCGGGAAGTGGAAACTCCATCCTTCAGTCTCTTGGGCCGTAATCCTTGGAGTCCTCCATGGCTCCTTTTCGTTCTTCCC
ACCAGGAAACACTCAGCAGCCCTCAGAGACCACAGAGAACCTCTGAAGCAAGAAGGAAGAGGGCCAGTCGCTGTGAGCAGGCGCTTCATCAATCCTGCCTCTGTGTGGCCTCTAAGGGATCCAGTGGCATGAGAACACAGAGACACACGAGGGCGCTCTAACCAAACAGCAGGAGGACCCGCGTCCCTCCCCACACGGAAAGAGGGTTGGCATTTTCAAAGACCTTTGGTTCAGTGTTTTTTCAACGCAGCTGCTATTGGTATTTTAGGCAGTAGGTTTCAGGGGCATTTGCTACCCCTGGCCCCCTTCCCATCA
CATGCTGGTAGGACCCCCAGGCGCAGACACGGGGACAGGGAGGCTCTCCGTTACCCCTCAAAGCAAAGCGCAGAAATGACTGCTCACCCCATTAACTCTCAAGGTGGTGCCTCAGGGAAATGGATTAGGACTCATTCCCCGTCTGCAGTCTTCCCTGCCATCACCAGGGGGCAGCCCTGATTCACATTTGTGTTAAATACCTGTTACCCAACCCCAGGCCAGAAAGGTGTTACACCTTGGAAGCATTCCTGTAAACAAACCTGACGGGTGTGTGTGCGTGTGTGTGTGTGTGTGTGTGTGTGTCCGCGCACATGCTTATGTAACAAGGTCAGTACAATATGGGTA
CCAAGTGCCTTGAAAGTGGGGTGCAATCCTGAAGGAGGGTGCAGCGGGGGGAAAGACCACGAGATAGGCTCATCCTTCTGGTTCTCCAGCCCACGTCCCTGCTGGACAGGCCAAGGCTGGCTCTGCTGCGCCTATCACCCCCACCCTGAGCCCACACTGCCACCTGCCGGCTCGCTGCTGCCACTGCTCAAAGTGAACAAGTCAGGCCCTGAAGAATGAGGAAGCCCCTCCTCTCACCTTGAAACACAATACCCACCAGCACTCATAATTGCAGACAAAACCCGTCATTTTAACCCTGGGCTTTTCTTCCACCCTTGAGATGTTC
TAAGTCCTTGGAGGGAACTTTAAGCAGAAGGATAGAGGAGAAAACTCAGAAATGGTGTGGGACCAGCAGCTTCCCCATTGTCTGGTCTGGAGTGGAGGTGGTCCAGGGATCCGGGGAGCCTGGCTCAAGCAGGATAGAAGTGACATCCAGGCTGGCCATCAGGGGGTGCAGTTCAGCAGCAGAGTCTCCAGGCCTGCTCACACTTGGACTGGTGCAGGATTCTCTTCTGGATAGCCTGTTTAGATTGCAGTAGGACCTGAAGACTTGAAATTGGTGTTCAGCCCTGGGAGAGGGGTCTGGCCAGGCTT
ACCTACCAGAGAGGAGAGGAGAGGGAGTGGGCAGAAATGGAATGAAACACCCAATCCCAAAAGAGCTGTTAAGTGAATGGGAATGTAGAAAGGACCACCCCTGCCAAGGGCTTAGCAGCCAGGGATACTACCAAGATCACTTACTGCCCCCTGCTGGACAGATCTGGGGCAGCACCAAGGCAACCTCCTAACATTTCCAGCCCCAGATTGGTCCCTGGAGCCCCCAAAAAAACAAGGTGAGGGGTGAGGCCTGAAGTGAGGAAAACCTATTTAGGACTGACATCTAACTAGAGAAAGTCAGGGAATGAG
AGCTTCCTTGAGAAGTATTCAACTCACATTCTATGGTAGCGAAAAGCGCGCAATCAATATAGCCACCATCCGTTTCCCAAGGGAACGCCTTTTGGAAACTACCACGTGAGTCTGTGAGCCTCGGGCAAACGCTTCCCGTTGTGCGTTTGCGCGCTCCCAACGCCAGAAGGCGCCTCCCCCGAGGTCCTCGGGGCTCTATGTTGCCATTGCGAACATTTCCCAGCAGATGGCGGTCTTGGAGAAGCAGTGCCTTTCCCTAAGGCTCTCTTCAGTTCATCCTCACCCAGATTCAAGGCTGACCCGGGATACCAGCTCTTAGCAGAGCAGCAGTTTCCCCACGGGCAGCCCAGCATGTGAACTGCCCGCTGGGAGCACCCTGTG
GGGGAGGGTGAGTGGAAGGAAGGTTGGAGAGTGGGTCAAGAGGAACTGAGACTGGAAACCCAGTCCGGAGGCTGCTCAGTGCCAGCCCCGAGGGGAGGCCCCCCACTGTGGGCAGACCAGCCTTGCCCTCACCCCTCCCTGGCTGTGTGACGGAACGGGGCTGGCTGTCCTCTGGCGCCATCTCATGGCTACAGGGTCTCAATGCAGGGAAGACCTAACTCCCCTGGGAATCCCCTGATCTGAGCATCCAAGCTCCGATTTTGGGGGGAACAATGGAGAAGGGGGCCTTAGGGTCAAGAAGAACATGTTGAAATGCCACCTGGCTGGGA
ACAGCACTGAATTTTGTCATGTTCAAGGAAGGAGGCATCTCATGGACCCTTTGTCTTCCCTGCAAGGGGCTCTGTTTCCTTGGCATGCAGGGCAACACTTGATGGGAACTGTGGCAAAAGCAACTTCCCCAGAGGTCAGGATGCTTGTGAAACCTCATCACAACGGAATATCCTCAGCTTGCTCCCCCAGAGAGGCCATGGGAGCTGTATGCAGGGTCAGCCCTACTTGGGTATCTTTAGTATACACAGAGCGAGGGGAAAACATCCTAAGGTGCCTCCATCGGCTCAGGACATAGCGGTCCCTGGTGCCGTGGCTGTCAGCATCCCTATCCACCACCTGAGGGCAGTGTCATCCTGCAGAGTGCACCCGGCAACCAAACTGGTGGCCCCTGCTGACTGGCTAAGCTCTGATGTTTCCCTGGCAACCACCTCCCGGCTCCTCCCTCTCCCATTTGCCCAGCCCTGGAACATGCTGCTTAGTTTGATTTGCAGATGCTGCCTTTTTGCTCTCT
CTGGATATAAGGGGTGAGGTCCTCGAAGGTTGGAGCCATGTCGCCCATATTAGGTGCTTTCAATAAGTGAAGAATGAACCCACAAACTGACCTATGTGTAGATTTGTTTTCCTGTGGGCTGGGCATTCCACAGCCACAAGGTGGCAGCATTGCCAAAATAGTCCTGTGGCCCACTCCAGCTGTCCCCTCTGTGGGAAGGCCAGCTAAGTCAGAGCCTGGGACCTCCCTCTCCAGTCCCAGCCTTGGAGTCAACTCAATGCTGCCCACCCCGAGGGCCCTGAATGTGCAGTTCCTGC
AGACCGCCTACCATCGCCCGGCGCGCTTGAGCATGCAAGGGGAGGTGGGATTCCCCTGGCCCGCCCCCAAGCCACGCCTCTGGCCTATGAGAACTGAGCTGTCCCGCAGGGACCGAGAGAGGAGCCTCCGCTTTCGCAGGGGCTGGGCGTTCCGGGCGCACTGCGCCCTCTGTTGATCCTCTTAGGAGCTGCGTGGGGACCGTCGGGCCTGCCGTTTCGCACCTGGCCGAAAGGGGTCGCTGTGCCGGGCCAGATCCTATGTAAATTTAGCTGGATAATCTCAGCAAGAGAAAATTGGCTGCAGTGCAAAGAAGCCAGGCTCAAAAGGCAGGGTTATCCCATTTCTATGACATGTCACAGGTAAGACTATGGCAACATAGATCAGTGGC
GTATTGGAGGAGGCGGGGCTACCAGAGAAAGGGCTTAAAATTACGGAGTTGGGATTCATGGAGGTGTGGCCTTAAGGTGTCTAGGGTCAGCATGAGATGACAAGGAGTGCAGCCTCAGGCAGGGCTGAGAGTCTGTGAAAGTCCCTCCCCACAAGGGGGAGCCCCACTCTCCAGGCCCTGTCTCCAGCCCACGCTGCCAGTGCAGTCCTTGAAGGGGGACTGGGCTCGTGAGACAGGAGTTGGGAGCCAGAGCTGAAGGAAGAGGATACAGGGTGGGGGACAGGGGGAGGTGACCGGGGAGAGAGGTCCACCCAGAGGCTAGAGACAGATA
GGTAGTGCTATTTGTCTCTGGGGGAGGTCTGTGGAAGAAGGGAGGAAGGGGCATTGGCAGGGCTGCGTATGTTGGTAGTAGGATTCAGGCCCAGCTTCTGTAGAGATGCCTGACCTTGGCAAACTCTGGGGGAGTGGCAAGTCCCACTGTGCCCACTGGGTGGCAGTAGTGCTTCAGATGAGTTGTATGGACTAGGGGTTGCTGGGCCTTTCTCCAGGTAATTAGCCATCTGTCCTACTCCAGAGTTGACCTTTGGACTCCACAGAAGCACTTACATGTGGGCCCCTCACCTTAACTATGGGGGCAGGAGTGTGTGTCCCA
GGTCTCGATCTCCTGACCTTATGATCTGCCCACCTCAGCCTCCCAAAGTGCTGGGATTACAGGCGTGAGCCACCGCGCCCGGCCTGAAAATTTTTAAATGATTGTTTGCCGACTTTACAACAGGACGATGTTGTTGTTCGCAGGCCAGTAGGTGGCGCTGTGGCACGTGATCTGAGCCTCCTGGATTCACACAACTGTTCATGTGGAGAACCCAGTGCCGGGACCCATTAGCACCCCAGTCAGGCTATGCGTCTCCCTCCCAAGGGTGCTCACCTGGTGTGGCCTTCATGGCACAGGGGGAGTGAGATGAGGCTCCTTTAGTACACC
GGCTCATCTGTTAGCCATGAACTTCTGACCCAGAACAGAGGAGGAGACACAGGTTCAGCAGCTGAGCGTGTGAGTTGGGGAGTCAGGGGATCCTGCTTCCCAGTACCTGCCTCTGGCAGGGTCCTGATTGCCGCGCAGGTGGGCAACGCCACCTAGTGGGCATGCATAGTGCCATGACTCAGGGTATTGATTGTCCTCACACACGCGCACATACACATGCACAGAGCTGTGAACACACACCTCAGGCCCCTACCCACACCTTCACCCGCACACAAACGTCTTCTAGCTTCTTACCCCTTGGATCCTATCTTGGAGCTGAGCATCAGCAGCCATAA
CTGGGAAAGGATCCTGGATGCTCCCAGGAAGGCGGAACGGGGGTCAGATGCTCCTACTGGGGTTCGGAGCAAAGCCACTTCCGGTCCTCTGGCCCTCCTCTCCCCAAGTCAGGGGGACATCTCTGGGCTCACAGGGCTGGGGCTCCCCCGACCAGTAGGGGGCGTCCGGCACACGCGCTGCTTTGTGGATGCCGAGCAGGAACACGGTGGGGGAGCCCCAGGCAGGTAGGTGTTGGGGTGAAGGGGCTGACCGCAGCCCCCCACAATCCCGAGGCCCTGCAGATCCCTACAGTGCCTGGCTTGTCTAGGGAGACCTGTGATGCGCGCCTCCTCCTCCTCAGTTGGATCTGATTCACTTTGGCCATGAGTAAGCACTGAAAATG
GAGGAGCCAGTGGCAGGACCCTGTCTGACCGGTGACCCATGGGGGCTCTGGCCATCGCAGTGCACGGGTCCTGAGAGGGCTCCCAGAGCTGCAGGGCTGAGCGCGTTCTGCATGGCCTGCAGGTCTAGCTGTACAAGCACTGCCCTCTGCTGGCATTTTGTAACAATTGCAAACACACAGAACTTACTTGTCCCGCAACGTAGTGAAGTTTCCAGAAGGAAAAGAGATGAATTTATGCCGGGGTGGTGGTTCACGCCTGTAATCCCAGCACTTTGGGAGGCCAA
CCTCCCCTCCCCTCCCCTCCCCTTTGGAGGCCCTTAGCCCTGTGCCCTGGGAACCAGGCAGAGTTTATTGAGGGCATCAGGGACGCCCAGAAGGGCTGGGAAACATAAATGCGAAGACCTGGTGTTTGGCACCACCGTGTGGCCAGTTCAAGCTCCTACACCTCCGCACCCTGAGGGCACTGGACTCAGCTCCACGAAACCATTCTCTTCCTGACACCAGGCTCACCGGTTGCAGAGGGAAGGGGTGCAGGACTCTGCTACAGGGAGAGATAAAAACACGGGACTAAGGAGGCTGAAGTAGGTGGA
TAAAGGAGCCTCATCTCACTCCCCCTGTGCCATGGAGGCCACACCAGGTGAGCACCCTTGGGAGGGAGACGCATAGCCTGACTGGGGTGCTAATGTGTCCCGGCACTGGGTTCTCCACATGAACAGTTGTGTGAATCCAGGAGGCTCAGATCACGTGCCACAGCGCCACCTACTGGCCTGCGAACAACAACATCAGGAGATCGATTCCACTGGCTTTTCTTTGTTGCTCTGTGTGATTTCTTTACATATTCTGGATACACTGTCAGATGTATGTATTAGTCTCTCTCTATATAGAGAAGAATTATATAAGGAATTGACTC
TCCTTCTAGTATACATTCATTGCAAAGGCTGCCCTGAAGTTTCGTTTTTGGAAATAACTGTTATCATACATTTTGTATGATGTTGCTTGTGGGCACCATGAAGAGAGCCTGGCTGTAAAGGACAGAGGGAGCTAAACCAACAATGCATGGCCCTGCGTGCCCACAAGAGGGAGCCACCTGCCCGGGATGCAGCAGGCCTCCTGCCCTGTCCTCTCAGCACCCCTGAGCCCTGCACTCAAACCCCACCTCCGAGACAGAGCACTCCAGCAGGGCAGGCATCCCAAACAGGGGAGAGACCCTCCACTCGGACTAGCCTGGGGCACACCC
TGGCCCACAGCTCTTCAACAAGTTTGCACTGCCTTACATCCGTGATGTGGCCAAGCAAGTGAAGGCCAGGTTGCGGGAGGCAGGCCTGGCACCAGTGCCCATGGTGAGGATTGGGATGGGTTGAGTGAAGGTGGTCCTGTGGAGCTTTCAGGCTAAGTCCTGCATGGACTGGAGTGACCACTGGAGGGCAGCAGAAGTACAGTCAAGAAAGATTAGTGGTTGTAGCAAGGCCCTCTGTAGCCTGAGATCTGCTTTTTTCTAGATCATCTTTGCTAAGGATGGGCATTTTGCCCTGGAGGAGCTGGCCCAAGCTGGCTATGAGGTGGTTGGGCTTGACTGGACAG
AGGCGTGAGTGTGTAGTGTTGATATAGGCATTGATGGTGGCATCCAGCAACTGGCGCAATGGAGCTTTGTCAGTGGACATGAGCTTTCCAGAGCTTCGGCGGCCTGGGATGCCGGCCAGGCCAGGTGCAGTCACTGTGCAGCGTCGTAAGATGTCTGAAAGCACTGTGGCACAGTGCACACTCTTCACCACCAGGGGGATGAGAGCTGCCAGCTCATTCTTGCCCAGAGAGTGGCTGAGAGCACAAGCCCAGAGCACATCATTGATGGCTGGGTGAGTATCCTGGTTGTAGGCCAGGTTAAGATGGCTCATGGCCAATGAGGCCAGCTTGAAGGCACGTAGCGGGTAGCCACGGAGCTCCATGTAGCGGGCGATGGTGAACAGCTGTGAATGGGTCATACCACCAGCAGCAGCATCAATGGCAATCTGGTAGGCTGCCTCAAAGG
GCCCACTTCATAGGCTCAAAATTAATGTCTGTGGAATGACTGGATGGTTATATGAATGAGGAAGTGGCTCTGTCACTACAGCCTATAGGAAGTTCTATGCTCCTGGGTTGGCACAGGTGCAGAATGAGTTGCTGCTCGCTGCTGCCCCTGGTGGCAGGTCATTGCCACAGCCTGGAAGGACTGTCACTGGACTATTTTGTAACAGGAAGCAGTCAAGGCAGTGTCTATCCCAGGCCAGCTTTGTCCCAAGTTCAGGTGCTTTTGGCCTATCTTGGCCAACCTGCCTGCCTCCCTGGCCTAGCCCTGCTCCCTTGTCTGGACATCTGGCCTCTGGGCGCAAGCTGGGTCC
CAGGAACACATCATTGCTTTGATTTCTTATCTTGCAAGGGGAGCCGGGGCAGCAGGGGCTGCAGTTTCAGAGGCTTCTGCGTGGCCGTGTCCGCCAGGACAGCTTCCGGGACACCGAGAAACCCATGTGGGCGTTTTCCAGGTACCACGCGCGCCCTCCAGTGGTGGTTGCGGGAATGACGGCTGGTCGGGACCAGAAGACCCACTGGGCACCATGAGCGTTTCCTCCCTAAGCATTAACGGCAGCGTAGACCCCCGTCCAGCCGTCCCTGAAGTGTCCGGCATCTCCTTCGAGGGAGGCTGTAGGGTCCTCTCGTGCAAGGCCCAGGCGCATCGTGACAGCTTGCACGCGCTGTGGTTCGGGGAGGTCTTCCTGCAGGCACTGAGTCACAGGTCAAAGGCTGGCTCAGGTCAGGAAGCCAAGCAAAGCACCGAGACGTTGCCTTGCAGTGGCTTCCCGCCGCCCTCTGGTATCCATTGTTGA
AAGTGGGACCAGTGCCAGGGGAGTCAGGAGGTGGCATCACAGGGCAGGCAGTGGGGCTTGGTAGAGCACCAAGGCTTTGTCTCCATAGTGATAGAGGACTTGAGAAACTGTCTTGCACTGGTTGCACTGATCGTCCCACAATCCAGTGCCTAGGTCTGAAGAAGACGTGTTAGGAGGCCTGAAGACGAAAATGCCTCTGGGCCATTGCCTGGGAAGGCTGTGGCCACCAGAGGGCGCACTGTATCCACAGTGGCAGAGCCCATTTATGCAGATATTTGGCCCCTCAGCCTTCTAGTCCTCTCCACTTCTTCATTCATTCACAGCGGACCCTGGGCTAATGTACCGGGACCTGGGCAGACAGATCACAGGTTGTGAGCTGGAGAATGGCAG
TCACTTTCCTACGACAGTGCCCACGTTGGAGTTCGTTATCAATAAAGCAGGGACAGTCACACCTCCTTTATAATCAGGTTGCTGGCGGATTTGATGCTGTGATGGTGTAATGGGAGTTCTAAGTGCTGGCCAGCTGCACTTCCCTTTCACTGCCAGCGGGGGCGCAGTCTAACTGAGAAGTTGTCCTGGGGGAGAGCGTTCTGGAGGGTAAGAAGTTTGTCCCACGAGGTTTCTCTTACTTTGCCTCCGCAGTATACACGTACATCCAAAGCCGGTTCTACCGATCCCCAGAAGTGATCCTGGGCCACCCCTACGACGTGGCCATTGACATGTGGAGCCTGGGCTGCATCACGGCGGAGTTGTACACG
GAACTGAGAAATCTGGCAAGTCCACCAGGCAGTGGAGTGGAAGATTCTTTTAGTTTTTTTAACCAGCCCTGGAAACCCCTTCCATTCCACGTTTAGGAATCCTCCTTCCCTTCAGAACATGACTGCAGTGCCACCCTTCACCAGTAGGTGCCTCCATCACACCATCTCTCCCTCTAGGAACTGGAAACTTGAAATTCAGTAAAAGCCGTTTTAATCAACTCTCAAACTGATAACAATCTGTGTTGGAAAGGACATGGGGCATAGGCACCC
GATATGGGACGTACTAAGAGGATGACGAGGCGGAGAGGGCCCCAGTCCCACCCCCAGACCCCAGACACCCACCTTGGCCCCTGGCTTTGGAGCTGGGATCTCCTGCTGCAGCCTGGACCAGGGTGCTGCTGTCCCTCTGCTGCCCCCTGGTGGACACTGAGAGAAAGCCTGCTGCTCCCGGAGGACCTGTCCCGTGGGTACAAAACCACTGTCCTCTGGAAGCCTCTGGCCTTGCTGCGGCTTCCCTTACAAATGATCTTTGGTCTTGGGAGTCTAGTCTTAGGCCTCCTTCACGCCCTTGACTGCAGCATCTCCGGCATCTAGGCCTACCTTGTCCCCTCCAGCTGGTGGCAGCTCAGGACACTGCAGAGC
GCACAGATTCTTGGAGTGCATACTGAGTGAGCAGCAGTCGAAGCCCCAGCTTTCCCTGTGGGACGCGGGTGGAGCCAATTCCTCTCCAAGATCCTGCTGTCATGAAGAACTTGGCCGGCTTCGTTTCTCTGCTGTTGTGTGGCCCCCTGGTGGGGATGTGGAGAACTGGATGACCCTGCGCAGCTTAGCTGGTCCCGCTCCTTATTACCCAGCATGGGAAGCCGGCCACCATGTCTTTGCCCTGGAACTTGGTATTCTCCAGTTGTTGGCAGGACCAGATATCATCAAGTAGATTTAGTGTCTTCCTCCAT
ATTCCTCATTTGTCAACTCTTACGCCTGGAGGAAATACTTTGCGGGTGCGGGTGAAAGAGAAAGGACCAGAGGGGATTTGTTAGATGGGAGGAGGTTGTGGTTCCCCTTGGGAAATAGCTTCCAACTCACAGACAATGCTGCCACCTACTGACAAGACCAAGACATGGGACGTGCAGACTTCGTGGATTTCTCCACTTTCTGTCTTCCACAGTGGAGGACATTTAGTTTTGCATTAACCATACTTTATTGTACTACCTTATATTGGACCCTAAAATCATGTTCATAAACT
ATTGAATCTGACCGGCATCTTTGTTCATGTCTCCCCCGCAGGTAGCTTTAGAAAGAGACATCAGGAGAGGAAGACGGGGGCCCTGGTCAGATCTTACTTAGGAAGGAAGGTTGGGGAGGCGGGGGGAACAGCGCTTGCCACCACTAGGTGGCTCCGCTCACCAACATTTTCATCTCCAGCCCACAAACACCGCGCCTCCAGAAAGGCACGATTGCATTTGTCTTTAACTCTGAATTTTTTTCATATAAAGAAAAAACCACATAAAGCAGTGGTTCTCTAACTTCGCTGTGCATC
TGGATGAGTCACTTAGTAAATCTGAGTGACCTAACTCCCCCTCTTCCCCCATTTCTTAGGGCCTTGGACCTCAGAAGAGGAAAAGGCAAAATTGTGCAGTCTGGTTGGGCTGAGTGGTGTCTATCTCCTGCCATGTGCCCGGGGTGCCCTCTGGTGGCAGTCCCCAACAGTGCCGATTTCCTCAGGCTTGGTCCCTCCATCTGGCCATCTCCTGCTTTGGGGAGCCTGGCCCTCAGGCTGGTCCTTTGGCGCTGATCTAGTCAACCCTTCCTTCCCGTGCCATCCCACCTCCCCACAGAGAAATAGAAAACTGTGCAATT
CCTCCTGAGTTCTCTTCTGAGGGAATAACACTGGCTCTGTGTTTCTAAGTCTAGCTGCAGCTCCAGTTCCATCTGCTACCAGCCCCTCTCTACTTAAGACTGGCACTACGGAGGTGAAAAGAGAGGCACAGCTTTGTGCTGCCCTCTGCTGGTTTCTTGGACACTGTGCTTCTTAGATGGGGACAATTTCCATGCACCCAACTCACCTTCGTTAATCCCTGTGTTGGATGGTGGGGACACACAGATGAGGTCCATTTCTGCTGTGTGTGTGTGCGTGTGCGTGTGTGTGTGTGTGTGTG
TATACGCTACATCACATCTGCTGCCTTTGGAAGGATTCACCCTGAGGTTCAATATAAGAGGATTCTTAGTCTAGGTAGGGGGCGGGGAGCTGTGTCTGGTCTTAGCATCCTGCGATTCTCTCCTCAGTGGAGACTGCCTCTTTTGACCAGCAGAGGGAAGCATGGAAACACAGAGCCTTCCAAAGCCTAGGACTGTTTAGGTTCACCCTCACAGTATGTGATTAGAGCCTCAGCAGAGTTCTAGGCAAAGAATACTGACTGCCATTTGCTGCACACCCACTCTGTGC
CAGATACAGGAACAAAATGTTAAGCGGCTAAATTTGGAGCGAATTGCTACATATCAGTAGATACTGTAACACCTGGGCAGACTGGGAGGTATGATCACCCTATGTGTGTTAATATTTCAGGCAGTGTAGCACCCTGCCACCTTCAGGTTGCTGCTAGCCTTGGTTCTCCTCTGCTTGCTACGGTTCTCTGATTTACAAGCACTCAGGGCTTCAGTTCCAGACCTTGCTTCTCTCAGCTGGCACAGCACCTTCAGATGTTACTCTTGAAACTGCTGCTCTGCCTG
CAGCATTTTCAACCAGGTGTTAGTAGTGGCTGCAGAAATGCGGTTTTCTGGGATCTCAGGTGGGCTCTTTAAAGAAGAGACTGATGGGTGATGATGGAAGCCTTCACAGTCCTGATGTAATAGCCGAGGTGGACAGCAGGGGGAGCTGTTGGACGCTTCTGGCCCAAATGTGGCACAGGAGTAGATTAGTGGCTCCTGTAATCCAGGGCCCCACCCATCAGTGGTGAAGTCCCAAAGAGGACTTTGGACAAAACGAAGCTTTGCCTTCCCAGTGTTGCCCAGGTGATCTGGTGTTCCTA
TTCCACAGGAAGTCCCAGTTGCTGGCATGACCTGAGAGGTTCCTGGGACCACGCCATGGAAATGCGTCCGGTCCCAGTGTGACGGGGAAGAGCCGCGCCTGAAGCTCAACTTCCGAGGCTCTCATCAATCTACGCTTCCTTTGGAGCGTGCAGCCACCAGGTGGCAGCCGAGGCCACGGGCAGACAGAAAAGCTCCCGAAACTGAAGGACTGCCAGGCAGCAGAGTTCCGGAGGGCTCCCAGGACCTTCAACCAGAAAGAGACAGAGCATATGCGCATATGTATGTCTGAGCCCGTGCACGGAGGAGGAGTATGAACAGACACCG
TAATTTGCTTCCAGCCTGACTTACCTGGGTTGGTTAGGTCCCTGGGAGGCTCAACCAAACTGAAGGCAAAGAAAGGACCAGTCAGAGAAGGGCCGCTGCCTGGGTCTGGCCCCAGGATCCAGCTTACCTGCTGGCTCGCCCTCTGATGGACGCCGGGAAAACTGCATCGGGCTTTGTGTGGAAGACGGTCCCTGCCACTGCCCTCTGCCGATGAAATGCGGGAAGTGTATGGCCTAGATGTTTCATAAGGCTGGAGTCCCTGGTCAGCCCCACCAGATTAGTGCTTCTACCCTAGGCAGGGCTTTCTTGGTCTAATGGTAATAAGCACCGACACTGCTAAGCACTTTACGTGCA
ACAAGACACACAGCCTCAGGCACAGATGCATTTACACAAATCATTCTTACTGCAATGAGAGATAGTCCGGGGTAGGTGTGGGTGTCCTCCCAGTGCAGAGTTAAGTGAAGCAGTCCATCAGCTGGGCACTGGCTGTCCGGGTGTTACCAGGTGTAGTTATCAGTATGGCCACCAAGAGGCGCCCAGGATCCATCCTGCATCCACCTTTCATGGCTTCTGCCAGCTGGTCAATTGTTTCTGTACCCACAAGCCTGCATCTCCCTGTTCTGGATCCCTGCACAGAACTAGGAGACTCCTTGATCCCAGCCCCAACCTTCCAGGATCCACTGTGC
CTCAGCAAAAGCTATTTCTTAAAAATAGAACTTGCTTTTCACTTAATATTCAGAAAAAATGAAAATGCTGAGATGCAGTTTTCCCTCTTAGCAGTTCCATGTTCACGAAGTCAGGACAGTTCTGCCACTGACCAGCAGGTGGTGCTGGACCACAAGGAGAAGCAGCGGGAGGTACGCAGCTCCGACAACCTAGAAAAATATTTCTTTACCTGTATCTGTATGAAAGATTTGGTCAGAGTTCTCAAAGTATAAATGTAACATTTTATTCAAGCAAAACACATTAT
TTTAACTTTTTATTTTTCCGGACACACAGGTAGAATATGTGGAGGCTGGTCCCTGGCTGGCTTCTCCCCAACAGTCACTGGTTGGGGCTAAAGGGGATCAGCCTGGGGCAGGAAGATTGGGCAGAATGAGCAGACTCTAGGGGGCGACAAAGGCCAAGGTGACTCCTCATTGCTACCCCATGCTCCTTTCCCTCCTTCCTTGCGTAGGTCTATCCTTAGAGAAGAGAAAGATGTTGCCCGTCAGGAGACAAAACATTCATCTTCAGGCTCTGAGAAACAAGGGGAA
ACGCAGAGGAGAAAGGAAGAGGAGGGGTGGAGGCTGGTGGCTGGAGGGGGCAGAGGTCAGACGCCTCGAAGGAGGGCGCCGTGAGGGCAGAGCCGCGGCCACCTCTACCGCAGCAGCCCGTCGGGCCGGACACCAGCCGCAGCCGCCAGCCCGGCAGACGCTGGAAGCGCGCACAGGGGTGCTCCCGCTCCCGGCCGCCAGAGGGCGCGGCCGGCGATGGCGCGGCGGAGACGGAGGGAGGAGGGGAGCCGGCAGAGAAGGGTCAGCCGCGGCGGCAGGGCGGCGGCGGCAGCGGCGCAGCTCCGCTCCCCGCGCGTCTCCCTTCCCCGCGCCCAGGTAGGGCGCTCAGCCTCCGCCGCCAGGATGCGGCCGCCCGCCTGCTG
CTCCCCCTTCATTCTCTGTTCACATCAGAGAAAGGAACTTTTAAATGAGAGCCAGAGAGAAGACTTGAGGGCTGGTCCCAGAGCTCCTTCAGCCACCCGGTTATGGTTACGGAGGGACTGGTAACCTGAGCCTGCCATCTGGTGGCCATGGCTGTGCTGACAGCCTTGCTCCTAGAATGCGGTCTCAGTCCTAGTCCCTACGAACTTAGGCTGATGTGTGACATCTGAGAGTCACAGAGTCCTAGAATCACAGGATGGTACTTACTTAGGATGGGAGAATATTCGATTCTTGAGAT
ATAAAATGGAGCTAAGAGGCTCACACGAGGCCCGCTGGCTGCGCCACCCAAACCCCCCACGCCCCAGGGGGAACCTGAGATCTGCCAGGACCAGCCAGAGCACCTGAGAGAGATGTGCCCGTGCACAGCGCCACCAGCTGGCTCAGGGAGGCGTTTCCTGCCCAAACACCCACTTTCTATTCCCCTCTTCCACTTTCTCCTCCCACACCCCTTCTCTCCTCTCCACTTCTTTGTCCTGGATCTATGTTATTTTTCTGAGCATCCAATACACAGCAAAT
TTCCCCACAGTGGGGCCAGGATCCCTAAGGCCGTAAGGGTTGGAAGAAGGTCACGCTATGCATGGAGAGTAGGAAGACGGGCCGAGGGTGTTCCCTTGTTCCACAGGCTCCCAACTCCCAGCAAAGCCGGAGGGCTATGGGTGCAGTGCTGCCACGTCACCACAGGGAGGAGACATGGTCCTGTGGGACTGGCCCTCTCCTTGCAGCCCTGAGCTGTAACCTGGTGGGTGCCCTCCAGGATCCACTCCCGGGTCCCGGCTCACTACCGTGCACGCCCAGGAGGGTGAGATGAGGCAGCGGAAAGCAGTACAAAAAGAAGCCGGCGCCAAACGTCGGAGTCAGTGCACAGAGTT
GTTACATTGCTGGAGGTGTCAGTGTGAGGATTTAAGCCCAGCTGTATCTGACAGCTGGTTACCCAGATGAGAAACCCCAGAGTCCTCTTCCACCCTTTGCAGTGAGCTGCCTGGACCTGCAGGATCCCTGCAGTACCTTCTATGTGCACCAGGTGGCAGGTGCTGCATCGGAAACGCAGGTGCGGCAGCTGCACAACTGGTTCTACGGGTGGATCTGAGCACCGGGCTCACCTGGGAGATTTCTAATAATACAAATCCCCAGGCTCCGCCCCTGAGATTTTGACGCCGTGGGTTTGGTGTGGCGG
GCCTCGAGCCAAAACACCTACCATGTTGGCGGGTCCTTGGTAAAAGAGGAAACAGGAAGCACAGGCGAAGCCTGTTAAAGCTTAGGCCAGAAAGCCGCTTCCGCCCGGCCACGGTCGCTCTGAGCCTACTCGGGAGCCACACAGCGCCCCCTGGCGGAGTGGAGCGGGGGCGGCGGTGGCGCGCCCCTCCGGTGGGCAGGGTGTCTGTCCCGCCCCCGACGGCTCCTCCCTTTCCGCTCCCCGCTCCCCTCGGTTGACTTGGGCTCGCTTCTCTCCCCCATCTGATTTTTAATGGGACCGCCCGTGCGATGTGCTCTAGCGT
AGTCCAGTTCCTCTTTCCCGCGCTTTCCCTTCATTCCTCTGAGTAAGAATCATATGGAAACAGGGGTCCATTAAGGTACTCACAGGCAAATGCAGACAGAAGGCCCGCGTGTTCCCCTCCTGCCGTGGCGTCCTGCTCCCACGTGGTGGCACTGTTGAAGACAGCCCAACAGAGTACGAAAGATGCCACTGCAGAGTTGACAGTAACGCTTGCCATGGTTCCTTGAGGAGGGATAACCCCAGCCTAAAGAGACCCCATCCTTTTGGCCTAGCGTTTTCAGTTCTTAGCACTTG
GAGACCTGTCATGATCCCTCTCCTTCTCACCCCTACTTTTTGCATAGTTGTCTGTCTCCTTGGAAATGCACAGAACACTGCTTTGGTGGCCAGCTCCACCCACCTGTGGCTCTAATCTGAGACAGACCTGGCTGGACAAGAAGATAGGCTGGTGCGCCCCCTGCTGGAGCCAGGTGGGCTAGTAGCCTCTGGCGGGTTGTACACCTCTTGGTGCTGTCCTCCATCTCAGTGCTGAAAACCTTTCCCCTCTAGCTTGAGGTCATAGGTATAACCTTGTTCAAGAAAGCTAAGGAGAAGCTAAGCAGGCCAAGACCA
CCCCGGGGGTTGGGAGGCACAGTGGGAGCAGCAGATTGCGGGCTGAATGGCGGAGGAGGTGCCCTCCCACCAAGACCCAGACCCCTGACCTGAGGCTGGCCCCAGCCGGCCGGCAGATGCGCAATTGTCAGGAGCAGTGTGAGCAGGAAACGCAAGGGGGCAGCAGCAACGAGTGCAGTCAGCATAGAGCCCCAGACTGGATGGCGGGAAGCCCAGGTCCTGTGGCACGTGAACCCACACGCACAGACACATGGATGAACTCAGGGAGCTGCGCAACGCTGGCAGGTCCCACAGTCTCCGTGCCTCAGCCTCCC
GCGAGAACACCCGCCACCAACCCCCAAAGCAGTTGCCCTGCTTGGGGCAAACTTCTTTGTCCTGTCCCCCTTCAATTCCCCACAGCAGAGGATCTTCAGAACTGCTCAATTGGAGAAGAAAAAGGAGGAGGAGGGGAGGGAGAGAAAGGGAGGGAATAGGTCTCACCAGCAGAGGGCTCAGCCTGGTTGTGCCTGACTTCATTCTCAATGTTGCTTTCTAATGCTAGGCTGGAGCATGAAAAGAGCCGCAGAAAACCCTCTCATGGGTCTTTGGACCTTCTGCCTTGCTTCTTCTTTTCTTTTCTTT
CAGGGCTGGACTAGGGTAGCCATAAAGAGAACACTCCACGCACTGGGGCAGGAGGGGCCATCAGCCCTCCCTTCAGTGGTGGAGGTGAGATACTCAGCAGGAGACTCAGGGCAGGGAAAGAGGCTTCTGCCAGTCTCATTCCCATCCTCACCGCGCCCCCTGCTGGTTCTGTCCTATTAGGGCTTCCAGGTCTCTGTACTTTACCTCCTCGCCACATGTCCAGCCTTCCTGAGGTGGGATGGGGAAAGGGAGGAATCAAGGTAGCCAGGGCAAGCATTTGTGAGCATTTACAGTCAGAGCTGTGAGGACCTCTACAACATCCTGCCAAGTG
CTGTGGGTATCTGGACCCCTGTTCCATTTATGCATGTGTCCAGATCAAGTTGTCTAACTTGCCACACTGATGAGCTTGAGTTCTCCCAACAGCTTTGGTCAACTAGAATCCCAGCTGACCATACAGGCTGGCTCTTTGCTGCCCCCACCTGTCTGGAGCCAGCTTCCACAGTAGCAACAGGACTGGAAGCCCAGCCTGGTGCTGCAGCTTTGGCCTCCCTCCCACACATCCTGATATGTCAGGAATAGAAAGTGCAGCACCTAGGACTAACCTCAGCTCATACCCCTTCCCAGTGTGTGTTTTT
GTAGACTTTAGGTCTCCACAGGATTATTAAACAGATTCCTGTGTGTCAAGGCCAGTTTAGTGGCTCCCTCTGGAATGAATGCCATGGAATGAACTTGACAATCTGTTCTCTCACACCTCCCTGCGCTGGCCAGGTGTCGGCCCTAGGTGTCACTGGCGGTCAGTTCCAGGCTGTTCCAGCAGGGGGCGGCCACGCACAGTGAAAGCCCACAGGTACAGCCGGCCAGAATGGTTCGAAAGAGTGAATCTACCAGGTTTGTGAGTGGACCAGGGACCCAGGTGTGAGGTGTGCAAAGAAGAGTAAGCACTTTCCATGGGCACGCCCAGGAAGCCACCACAGATC
CTACTGTGTGTCAGTCATTATGCTAAATACTTTACATGCATTATCTTATTTTTCTCACAATAAAGCTCAATGGATGAAGAAAGGAAAGCAGAAAGTAGTCAAGTAGCTTGCAAAGCTCCCATCACCAGTAGATGGCAGAACTGACCCTGCCCTTGTGGGCTTCTTCTCCCCTCAGCCTGAGGTCACTCACTGCCAGCGAAGCACTTGGAGGAAATATTCTTCCTGCACTGCTGAGAGGGACATCCTCAAGCCCAGCAGAGGGGGCTGCCTGGAGGAGGTGTGCCTGCCAGAGAAAACTAGCC
GAGGAAGAGACGAGGGAAGGGGTCTGTGGGGGCCAGCGGGGATCAGCAGCCTCCAAGGTTCTTTGGGTTCCAATCTTCCCTGACGACTTGGTTTATTTATGGCCAGGGGCTTGTGGGGAAGGCAAAGGAGTGGCCGCGAGGGGGCGCCAGGACCTAGCCCAAGCCCTCCTCCAAGCGGAGACTGGGACGCTCTCGTCTTTACTCAATGTGTTTCCAAGGGGATGTGAGCTGCGATGACAATTTTGAGTTTCCATGAAGCAGGGTCTCTCCTGTCCTCCATCAGAGACTTGCGGCCAG
CTGTTGTAAAGGTGAGGCACCCCTCTGCCTCTACACAGCCGCTCACCACCGGACTCCGACTCCAACTCCAGACCCGCTTGCAGCCATGCATTCTTCACTCCTTCAGCCATCCAGCAAGCAGCCGCTGACACAGCTGACACCTGGTGGCAGGTTGTGTGTTAGGCATGAAGGAGTGGGGGGATGAAAGGTGCATCAGGCACAGTCCCTGCATCCCTGCATCCCCGCGAGGAGCTCACATTCTGGTGGGGGAATGGCCCTCTCATTCTGTAGATGACTGAAGTAAGCTGAACATAATCAGAAGAGGG
CAAAGGAAAGGTGAATCTGTTACTACATCAAGGCTCACTGAATGTTCATGATACCCCCTTGGGGTCAGTGCCCTTAGGAAGGTACACTGTTGGAAAGCCAACAACCATTTTTCACCAGCTCTGCTCTCTATCAGCCAGAAGGGGGCACCAACACAACATGTTGGAGCTCTCCCCTACCTGTTGCTATTCCATGTTAACTCTTTTTGAAAAGTTTCCAGATGATGTCTTTCTCTGCAGACTCCCTCTAGTTTGCCCCATTCCCAAAGCAACTC
GACAGAGTGCCTAAGTCTGCCTAGAGAAGTTGTGGAAGGTTTCACACCAAAGAGGAAGCATTGGGCCCAAGAGCTGAAAAATCAGCAGGAATTTTCCAGGTTGACAAGTGAGGAAAGGGTGTTACCAGCAGAGGGAGCAGCATGCAGAGCCCAAACATGAGGAAGCAGTGTGCTCCAACCTCATGTAGATTCGTATGGCTGGCACACAGTGAATGTGGCAGGGGAGGAGATAAACCTGAGAAGATAACCAAGGCCCAGATCATGAGACCCTGTGTGCACTT
GCCTTCCAACATGCAGAGCGTGAATGAGGCCTGTCAAGGGGCTCCCGGGGCCTCCCTCCCTTCGCCTCCTTCCTCCAGATGATGTTTCTTTCCCTGGGGTCTTGGCAGCTGGTCCTGAGCTCCCGGCGGCCCATTTCCCGGACCTGCGTTCCCAGGCATGGCCACACGAGTGCGCCCGGCTCCCGCTCCGGATCCGCCTCACCGGGGCTGAGTCAGGCTAGCTAACGGGCCGCGGGATCCCAGGGCCGGGTCCCCCGACCCTGCCTGATCATCTGAGGGGCAACTTCGCTGCGCTTGGAAATCCTCTTGACGACTTTGTCTGCCAGGACGCCCCAGCGGGGCCAGCTGAGCGTCCTGGCCTGC
GTGATGTATGACATCCCATCTATGTAAGCTAGGTACCAATTTCAGAAATGTAAAAAATGTGGAGATGTGTGTGTTGGAATCAATGAAGGACAGTGTACCATACGTGTCCTACTGGACTGCAGTGGTATATCTCTCTTCCTCCGTTAGGTGGCGATCTTTGTGCTGCCTACTGTCAGCTGGATGTTTTTCTGTCGTTTGTGTTCACACTGTCTCCCCATCATGGTGTGGGGCACACACCATCTGCGTCTAGTTGACTCCATGTCTCAGCCCAGCAAAGTTCATAAGAGCAATAGGTAAGTGGATATGAT
CTGGGTGGACTCCTAGCTCTACTGTCTGTTCCCAGGTTCTGCCACGTTGGGTCGCTCGCCTTGCCTGCGTGGACCTCGATGCTTACCTCTGTCAAATGGGCGTGCTCTTTCCCTCCCTGCCTCGGGGTGTCATGGGAGCCCGCTCGCAAGGATCCCGAAAGCTGGGGTTAGCGCGCCCTCTGCTGGACGATGAAAGACTCCGCGCGCTCTGCTCCCCAGTCCCCCAGGTGGCCCGGGGGAGGTGAAGTAAGGCGGGAGGGCGGGGGGACTACAGGAGAGGAGGGGGAGCTGCTGCACCCGAACATTTCCAGCGCACCCTACACACATGTCCTTACTTAATCCC
TGGAAGATTATTTAAAACTTCCCTGCTCTACACTAACTCAGCCCCCACCTCCTAAAGTGTCCATGCACCCCCCACCTAAGCCCAGAGACTGGGAGACAAAGGCTCTGCGGTTCCCTGGGAAAGGACTGAATGACCAATTGGCGCCACCTAGTGGTCTGCAGTGCATGGGGAGCGGGAGGGCCCGGCTGCTCCGGGATTGGGGGTTAAGTAAGATCATTAGCCCAGTGCGGATGGGAAAAATATACCAGGACGTCAGAAAGGATGGGGTCAGGCCTAGTTGGCACCCCACTGAAGACAGGGTGAAGGAGCGCACAGGGCT
GCGTGTGTGTGCGCCTGTGTGTGTGAGCATGTGTGTGTGAGATGATCTTCGCTCTCTGACTCTGGATCTTATATCGCAGTCCCTAATTCTGATCCCAGCGGCTGAGGCCAGGGTGAGAACTTGGGTTCTGACTGCATGCACCACTGCCCTCTTGTGGACATGCGCACAACTGTGACGGTGGCTGATGCGTTCTCCCGTCACCAATGTTAGGAATCAATAGTGCTTCAAGGGGTGATTTAGTCAAGCATAGCAAAGGCTGCGATTAATCACTCCCTGAAGATAGCCATCTCCTTTTTTTAACAGACTT
CCACGCCTGACCAAAAAATTAAATTTAAACTCTTAAAAAGGTCAGCCCCGGTTGAATAAAAAACAGAGAGGGATGGCTACAGGACGCCTGGTGCCCAGTTCCCGTCCAGAGCCCTGGAGGACAGCAGGATTCTCTCTGCCCACCAGGTGGCGCCAGATTCCCGGCGTCCGGCTGCCCAGCGCTCGGTGTTGGGTGGATGGGGCCCCAGGGAAGCCAGAGGCAGAGCCTGCAGGACCCACAGCAGGTCCTCGAGGGGACATGCCCCATCTGCTTTCCTTGCCTGAGCGTCCACCATCAGCACCCTCCACAGTACAGGGAGGAGGGCTGTGGATGATGGGTGTGTCACGGGAAAATGGAAGAGAAGGCTGAGCGTCTTGCAAAGCAGCTATCGGGTGATGGAGCTAGACATTTGCACACCTGCAGGCTGGGTCACATCCTGTTTTCTGAAGACGCTCACCATGGGGCCTGTCTGCGCGGCCACCGGAGCC
GCGGGCGGGCCTGACTAATGTCAGGCCTTCCACAAGAGGTGGTGGAGCAGAGTCTTCTCTAACTCCCCTGGGGAAAGGGAGACTCCCTTTCCAGGTCGGCTAAGTAATGGGTGCCTTCCCAGGCGCTGGCGTTACCGCTAGACCAGGGAGCCCTCTAGTGGCCCTGTTCGGGCATGACAGAGGGCTCACACTTGTCTTCTGGTGACTTCTCACTGTGTCCCTTCAGCTCCTACCTCTGTATGGCCTGGTTTTTCCTAGGTTATAATTGTAGAACAGAGATTATTTTAATATTGGAATAAAGAG
CCAACAGAATAACTAGTCTTCAAAAGAGGACAACAAAGAGGGTGAGGACCAAAGAAGAAAGAGCTAAACCCAAGTAAAAGCATATGCAACCTGGAATGGAAAGAACAGAGGACAATGCTGCTCTTTGCAATGGCCAGTAGAGGCTGCCAGTGTACAAGCACACATAGGGCTTCCCCTCCCCGCCTCCCACAGACACAGAGTTGTCAACAAAATAAGAAACATTTCCATGGTATAATATGAAGCCCAGCACTCTAGGCTCATCACAGAGCATCATGCAGCAGCAATCAC
GGCCCGGGATGTTGTTCTGGCTCATCCACTTCCTAACTGAATCAACCTGCACAAGTCATTTCACCCTTCTGAGCATCAGTTTCTTCATCTGTAAAATGGGCCTAACAAGCAGCCCAGCCTGGGAGGTGGTTAGTGAGGTCACTGGGTGTCACTGGCGCTTGGGAACCTGCAGAGGGCAGTACTAGCGGCAGTGCCCGCGGGGATGGAGGCAGGGAGGGGGGACGATGGCGGGACGGGTGGCGCCGGGGTTCCAGCCCTGCGCCTGCTCCGGAGCACCGGGCCCCTCTCGCTGACCCCCTCGTCCCAGGACCCCGCAGGCCCGAGTGCCTG
CAAGATCGCGCCACTGCACTCTACACTCCAGCCTGGGTGACAGAGTGAGACTCCGTCTCAAAAGAAAAAAAAACAGTTGTTCAGCAGGTGTGGTTTAGAAGAGCAGGCTGGAACGTGGACCGGAGGGAGTAGGCAGGAGATGGGCCAGGCAGTGCCAGCAGGGGATGCTGTTGGACTGCGCTGGGTGGTAGCAGTGGGCATATGTGGGTTCCAGACTCCATGTACTGGGCCCTGTCTACTGCATAGGCTGGTAAGGTGGGGAGAGGGCGCCTCCAGTGATCCTGTCTGGTGCACCTGGGGAGGTGGTGGTGTCAATTCCTGAGACTGGG
GACCCTCCCAAGACTTTTCAGGGAAGTTTTTAAGTTTTTTCCGTAAACCCCACGTGTTCAGAGAGTCCTCCGCTGCTTGCTGGGAGCTGGCAGCTGGCAGCTGTTCTCTGCGAAGGAGGCGGCACACACGGTGCTTTAGCACCATCTGCAGGCAACCCAGAGATTTGCAAGGAGACAGGAGAAGCCAGTTTCCTTCTGAGCCAACCTCATCTCATTGCCTAATAGATCACACTGTTAACGATGTGGGACGACATTTACTTAGGCCTCTGCCACACAGAAGCAGGGACTGAGTTGAGG
GCAGAAAAAGTGCATTCCCCTTAAGACAGGCAATATAAAACAGCACCCAAGAGTGCAGTTAATTGGAGAGCTTAGGTGAAATCTGACGTTCTCAGCTGAGCCAGAGAGCTTCTGGGATGCGATGGGTTGAGTCCGCCCCCATGTGGTCTTAAGGTGCAACTACAGAAGTAAGCCAACTCCCAGAGTTGCTAGGAGAGCTTGGCTGTTTTCATGTTTCTTTCCAACCACTATGTCTCCAGATCTAAGGCCATCGATGAGAGTGATCACGCCAGTAAA
CCCAGGGAAACGGAGACTCCCTTTCCTGGTCTGCTAAGTAGCGGGTGTTTTTCCTTGGCACTGACGCTACCACTAGACCACGGTCTGCTTGGCAACGGGTGTCTTCCCAGATGCTGGCGTTACCGCTAGACCAAGGAGCCCTCTAGTGGCCCTTTCTGGGCATGACAGAGGGCTCACACGTCTTCTGGTCACTTCTCACTATGTCCCTTCAGCACCTATCTCTGTATAGCCTGGTTTTTCCTAGGTTATAATTGTAGAACGAGGATTATTATAATATTGGA
AATGCCCCATTCACGCGGGCCGCCGGCGCCATGGCAACGCGCCCGCCCCGCCCTCCCTGCGCGCGGGCCGCGCGTGCCAAGAGGATGCCATGGTTACGTCAGGCGCGTGCCCGTCGCGCGCGCCGCCGTCCCGCGCGCTCTTGCAGGGAGGGGCCAGGCCAGCAGGGGGCGCGCGGCAGTAGCCTCTGCCCGGAGTCAGAAGGGGCGGTCTTCCCCACTTCAAGGGGCCTTCAGCTGCTTAGTGCCTCAGTTTCCCCATCTGTAAAACGGGGGCGATGGGCAAAGCTAGATCGGAGTGTGAAAGAGACAGAAGGAGGAAGGGAGAAAGGGGAAGAAGGCGGCGGTGCTCC
ACTATGAAGACTCTCAGGGCGCGATTTAAGAAGACAGAGGTGAGTGTGAGGCCCTAGATGCCCGATACACCCCTGCAACTTCAGCCTTCTGTCTCCTGGGGCTTGGCTGAAGATCCACCCTTTCATTCCAGTACCCACCTCTTCTCCTTTCCTCTCTGCTGCCCCCTAGCGTCATGACCTCCCCACTGCTCCCCGTACAAGCTTTCCAGCCCAGGCCTTTACCCAGGCCCTAGTCCGCTCTCCATGGAATTCCTTCTCGCCGCATTGCCACCAATCAGACCCTCCTAATTCCTCACAATTTGGCCCCAGTACCACCTCCCCGTCCAATCTCCGCTCTCCCCGGCCA
TCCAATGGCAAGCCGCCGGGAAACGACGGAGCTGGGATTTGAGGATTGGCTCCGCGAACCCCACAACACCCGGGGACTCCAGCGAACCACACGGGGTGGATCCAACAGCCGCAGGGGCATCGTGGTCCTGCGGAGACGCCGCCCGCCCGGAGGCGGCGCTGTGACCCAGGTTGGAGAGTCAGGAGCCCAGCGCCGCGCTGCGGGGCCTGCTGGGACTTGTAGTTCGCAGGTTCGGGGTGCGCAGGCGCAGTGCCGAGTTTACCTCTGCGCGCGTCGGGGTTGGTGGCGGCGGCTGCGGCGAGTTCCTGAGGGGCGCCTGCGGGGGGCGTCCGCTCCGAGCGCCGAGGAGCCGAGCGGAGGAGGCGTCCCAGGGACACGCAGGGGAGGCCGGCCGGCCTGCACGGGGCGCTCCCGCCTCGGGGGCCCTGTCT
TTTCTTGCTAAACCTGAGGGTATGCACAATATCGATTTTCCTCACCTGTCCTCTCTTTCAAGAACAAGGCCAGCAAAGAATAGGCAAATGATAAAATGTGCGGAATTGTCCACAGCAGTGCTGACCATGAGCAGACGGCGCCACCTGTTGACCAAAATCTGCACTTCAGTACCTGGAAAGGAACTTTCTTTCTTTCTACCCTAAAGACTAGTAATGGCTTTGAAGTTTTCCAGTACATCCGGTATCTTCACCTCCCACCAAACTTAGCAATG
GTCCGCTCCTAACACCAGCTTTCTTCTGTCTGGGAGGCGCATTTGAAGGTGAACCGCACTGGAAAAAACCCAGGCAGGAACGATACCTGCTGCTTTCCCCCAGGCAGGACCAACCTGCTCCCAGCACCAGACTCAGCATGTGAGGCTATGTCACCCCCTAGTGGTCACTCTGTCACAAAGCCAGAAAAACCAGAGGTGGGCTCCGCCTGGCCAGCTGTTCTCAGGGCCAAGGGGACCCCGACCTACTCTCTCACCCAGACTTTTTCTACGAGTGAACTCAGATGTAAACAGACATTCAGAAAATA
ATATGATGGCTGCGTCTCAGAGATGTAAAGGCCACACAGATGAGACCTCAGAGAGGAAGGAATCAAGTTGGCGGGGATTTTTCCGCGAGTGGCTGCATTGGCTTTAAGAAACTGCGCCGGGCTGGGCAGCCGACGCACCGCTAGGTGGCGCACGCGCTCGCTGCGTCTTTCAGGGCTGCAGGTACGGTGCGGGTTTCTGGTGCGCTGACCGCGCTGGGGATGAGCACCACTGTCATCGCGGGGACCCTCGGGCTGCGCCTCTGCCCCTCGGTCCCCAGCACCCCTGGGAGGAGCTGCTGCGATGACACCC
GGTGGGAAGAGCTGGGGAAAGTAGAAGAGGTGGAAAAAAGGGCCCAGAAAAAGTGGAAGGAGTGGAGAGGCTTGGCTGGAAGAAGGGAGAGGGTCCCTGGCCTCAAGTTAAGGGGGGCACGGGAGCGCCGTTGACAGTCATCTTGCGCCCCCTGCTGGTGGAGGATGGTGTCTGCAGGCAGTTCAAGCTACCCCCGTTGGCAGCTGTGGTGGCCCCACTGGCTGTCGAAGGGGGAGTGGGGGAGGTAGGGTGGGTGGCTGGAGGCCCATGGGAACTGGGAGAGCCATGGGATGGGGTGGCTGGGCTGGGCAGGGAGGAGGAGGTGGCTGGCAGGGTGGCAGGGCTGGGAGCCTTGTCGCTGACTGACTCACACTCGGACGCCCCGCTGGTGTTGGTGCCCTCGGAGGGGGTGGGCACCGTGGCTAGGGTGAGCCGCTTGCAGGCTGGCTGGACACGGTACTTGAGGGGGAGAGGCCCGTTCTGCGGGGAGAGTGGGGAGGAGAG
AGGGAAATAGTCTTAGGCAAAGGGTCCAGAAAGCCCAGAGTCCCCTTTGGGAGTGAATGTGTGGAGAGGGAGGTGTTAGGCAGAAAAGCCAAACTCTGCCTCCCTGCTTTCAAGTCTGCAGTAAGATCAGTCTCAGTGGTGAAACTCAGCCAGCAGAGGGGGTGAGTCTCAGCTGGGAGCTAGGCGGCCAGTGGGGAGGTGAGTTTCAGTCCCATTCGTGAAGGGTGGTGGCAGGACCACAGTCCAAACGTCAAGCAGGTCCCCTGTGAGTCAGCCATCTGAGTTGGCCCAAGTGAGACAGGACCAACTTTGAGGCCCC
GGCATAGAATCTGCTTCCCCTCAACTCCTGGTCCTCACTTTCAGTGGAAACCTACACAGTTAACTGCATTGCTTCCTCCACCCTACAAATCCTTTGCTTTCTGAAATGGGTGGCTGTGCTTGCTCATCCTTCACGTTATGCTGACCCCTAGAGGCAGTACAGTGCAGCTCTTCAGTGCTGAGCCCAGGACCTTGAATTACAAAGACCTTAGGAGGATCCTACTTCAAATGGTAACTGACCAGAAAAAAGTCTCTCTCCCTTAGCAAAATCTAG
GCTTTTTTGACTTCATAGCTGCAGGAACTCATCTCCACAGGCCTGTGGTCCAGTTTCCGTGGTCTCGTGGCAAAGCTGCATCTCCAGCAGCAATAGATGCTTCCTTCTCCCTCCTCTGGCCGGCCTGCCAGGCCAGCCCTGGAAAAAGGCGGCCTATGCTGCCACCTGGTGGCCACTCACAGGCAGGGGAGGGTGCCACTTCTCTGCTGGGAGCTAGCTGCATTGTCCTGGTAACTGATGGTCTAGACACGGGATCCTGTGCCTGGGTGGGGGTTGCCCTGTTCTGGGGCATTGACCCCTTTGGGAATCTGGGACTATTAATGGTGGTATGGCCC
TTGATTTGCAGCTCACTCTTGGCCTAAGCCCGGCGTTCCAGCCGGTTGGGTTTTGTTGCTCGTGGAGTTTGGAAGCCGAACAGTTGGGGTGTGCTGCGATGGACAGGGCCACTGAGCACACAGAGCCTGGTGCTATGCTGCCACCTTCTGTCTAATGTGTCATAGCAAGAGGTGGCTGAGCTCTGGACTGCCTAGAAAACTCGGTGACTTTCTGCCTTTGAGAGTCAGGTCCTCTATAATCTGCACATTCCGGAGCAGCAGTGCCCTCTCTTCCTGTACACCTGTGGGTTCA
ACACCGAGAAAAAAATATCAGGATGATTGTCATGGTCTTCTTTACATTTTCCTGTATTTTTCAATTTAAAATAATTGTTGGTGTTACCTGCTGCCCACGCACTCCTCCGTCTGCAGGGGGCGCACCGGCCGCCACCGCTCACTCCTTCAGGATGATGGGCGGGGCCTCCTGGGCCGGTGTGGACTGACGAGTGGCTGGCCGCCCTGTCCATCACGACATCCCGCCCCCGCGCTACGTCACATGACGCAGCCCATCATGGCGGCGGGAGCGCGGCTTCCCAGGCCCGCCGCTCCGCAGGGCTGCTGGCGTTGCT
CCCCCCTGGGGCATGCCTGGCCGCTGGCCTCCCTGATCCCTGCCCGGGTTGGGGCTCCAAGGGCAGGAAGTCAAGGCGTCCACGCTTGGTGACAGTGCTGGGCCGGCCTGGAGGGGGCAGGCATGTCCAGCATGGAGACGGAAGCAGGGAAGAGCCCATCGTCCCCTCCCAGCTCTGCCCTGAACACCCTCCAGCAATCGGAGGAGCCCGCTGCCCTTCCCCCACCCGCCTCCACTGGCATCCCTGGAGCCACACTGCCCCCTGCCGGGGCTGGCGGGTGTGATGGGCCACCAGGCCACCAGCCCTGACCCCGCCAGCCCTGAGCCCGCCAGTCCTGAGCCCACCCGAGCTCTTACGGCTGCACCTTGAGCCAGTGCCTGGTTGGCTCCTCTGTCACTGTGGGGAGATGGGACGCAAAACCAGTGTCAGGCTGGCTGGGCAG
GTCTTCTCTGTTGAGTGATTATGGTTGAGTTAGAAAATGGCAGTGACCTTTGACAGCAGAAGTGAAATGGCTGCTGAACGTACCATAGCAAGTTGTTGGAGCAGGAAGTTGGACTCACAGAGAAGTGCTCTTTCCATTACCCCATGCTGCCTCCCAGTGGGAAGGTGGCAATGGTGTTAGGATGTAATCTCATAAGTTACTATCTTTTCTTCCCACTGGACAGGTGGCTCAGAATTTTAGGATGACTTATTAACTTAACAATGTTGGGTTTAGCATGCAAT
TTAATCAAGTCTCATTTATATGCAAATATTGAAGAAAAGAGAAGCTTCTCACACTGTAAATTAGTCGAGTTTCTCCAGTTCAATACAGGAAGGCTGAGTGACTTGCAGGTGGTGTTCACACTTTTGCCACATGGGGACGCCACCACCGTTGGTAGCCGGACATACTGGCACTCCGTCAGGGTGGAATATGTGAGCATTGCATAACACAAAGTTTCACTCACCCTCATCACTCAGCTTGAAAGGACCATTAACACAGTTTTCTCTCCCATTAAACTAAATTCCTCAAAGGCAAGCT
AGAACTCACCCCAAATTCACATAGTGCCCGGGATGGCTGTTCGCCTCACACTCATTTTTGTTCCCACTTGAGAAGGCTTCTTTCCCTAGAGAATGCTGCTTCTCCCGGCCTAGCCAGGGCCAGGCACCAGTGAGGATAGAGCGCAGCCTGGCTGCCTTGCCTTGACATTGCAGTGGCGTCCGCTGCAGCTCTTTTCTGTTTGTGACACCTTGGAAGAGTGGTAATAATCTTCCTATGACAAGGTTAAGTGTGAGTACTAGTGGGTGGGGACAGTTCTGGGATCAGGCTCTGGAATGGAGAAAA
CCCAATTCTCTGACCCTTGTTGAGGTTGCTGGGGTAGCCTGGGGAACAGGCTGTCTTCTCTTCTCTGCCAATGCCTGGGAGAAGGGGACCAAGTGGGCAACCTCTCCACAACCACATCCAAAGCTGGCACCATCCTTCTATCCCACGAGGGGGCAATAGAGGCCCAGGGCTTCGTTCTACCACTTTCTGAATGTTTGGCTCTCAGAGCTGCTTCTGACCTGCCTCCTCCACCTTCTGGGGTTTGTGGGTAGAAAGAAGGATGAGTTGACGACCAGAGCTATGAGTGATGCCCAGGAGCTTAG
AGAGTCTCCTTGGCACAATAGTGCTGGGGACTTGGCTGCTGCCAGGTGGAATGTTCTGTTTGTTTTGGTCCAGAATCAGCCTGAGGGCGAATCCTTCCTGGAAAAGATGAAGGTGCAGATGGGGAGTGGCCAAGCACACCATGTGGCAATCCTGCCAGCTAGTGGCCACATACGGAATGGGCCTAAACCCACCCAAGATGCGACAGGCCGGGGACTTAAATACTCAGGTTGGCTTGGAGTCAGAGGGCACAAGCTTCCTCACCTAGCTCTAGGCAGGAACGGGGCGGGGAGACCTGGAGAGATGAAATGATGTGTTCAAGGTATTGACAAAA
CAGTCTTCTGGACTCAAGACCTTGGCCAGAATTCCCATACAGCCCCAATACCCTCCTTGGGTCTTCCCTGGGTCTATCTGGGCCAGAAAGCCATGCCACCTTCTCATGAGACTCATAGCAAACCTGGGCTTAGAGCATCCTCTAGTGTTGAGATGGTTGCAATGGCCGCAGTCTCAAAAAACACAACAGTCAGTGATAAGGTTTCGCTGTTGCCTCCACTCAAAATCTCATCTTGAATTGTAATCCCCACAATCCCCATTATCCCTATAATCCTCACGTGTC
TCCCTGCTCTCCACAGGGCAGCAGCAGCTCGGACTCTCTGGAGGGCCAGAGCTGCGACTATGCCAGCAAGAGCTATGATGCCGTTGTCTTCGATGTCTTGAAAGTGACCCCAGAGGAGTTTGCTGTAAGTGAAACAGGGCTGGTGTGGGTGGCTGGGCACCACAGCAGGGCACTAGAGGGAGCCACCACTTAGGCTTTGGGCTCAGATTGGAAACATTCTATATGCCCAGCAAGAGGGGAGTGTTGAGTAAAGTCCGTACCACCCTTTGTGAAATACAATGCAGCATTAAAAAGGATGCTGTCTTGAAATTAACTA
GGTGGTCACTGCCATGTTTCACAGATAAATTTCCGCTGTAAGCCGTCCTTCCGTGAATCAGGCTCCAGGAATGTCCGCGAGGTAAGTGCCCAGGGTGGTCAGGGATGGGGCCACCCTAAGATTCCTGCATGGGCCTCTGCGCAGTGCCTCTGGAGTGCCACCAGGGGGCTCGGCTCCCTCTAGGCTGCTGCTCACTGAGGTCTGTCTGAGGTCTGCCATGCGGAGGCCTAACTAGCGCTGCCTGCGGAGTGGGTGGGACAGCTTGTGCCTCCTGGTGCTTCCCAGCCTTCTCTGTCCCTCTGAGTCTGAGCCTCCCCCAGGCCATGAAGAGAGTC
ACATTGTGCTTCCTTAGTCACCAATGTATTTTCCGTACATTGAAAAGTCTTACTGTACATCACAACATGCTGGTCAGCCTTTTAGGGCTTTTCCCAATTGCAAAGGGAGCATGGTTACTCCTCCTGCCATGAGAGGGCAGCACTGAGATTGTCTCCAGCCCAGGAAGCAGTGGGCACTGTTTAGTATGGGTTAGCACCTAGGTTTTTATGTGGAAGCATTCAAGTCAGGCTGTGGTGATATATGTTCTCAGAGTCTACCATAGTATCATTTTAGTGCTTT
GATATGAAAATTTGCTTCACCATAGTCAACCTAAATGAAGATGTTTGCCAGTTTCTTCTACTCAGGAGCTCTTGTGTCTGTCTGCAATGCTGCCGCTTCTCGGGTGCTGTAGAAAGCTGCGGTACTGGAGTTCCACCTAGTGTTTGTCTGTGGTACTGCAGATTCTGGTGCTGGAACAAACCACGTTGATCACCTTTGTCCTTAACCAGCCCCAACCTGAGCACTGTTCCTGTCAGTGCTTAAATTTGGGCAGCTCCCTCAACAGCATCTTCATAAGTCAGAATGTTGGGTGCACATTTCACTCCTTTC
GCGCAGGCGCCTCCAATAGTTGGCCAATGGAAAAGCTGTGGCTCTAGAAAGCCAGCCCGCGCTCCGTTCTGACGTCACTATAAATGCTAGACTTTATTGGAAATGTAGTCCTTGTCCTGCCCCGCGCTATTCATGCTTGTCAATGCTGTGAACACGAGGGGGTGCTGTGGAGGTGGCGGGGAGGATGCTATAGGGCGTGTTCTTCACGCGAGAAATTCTGGCTTTGCAGCGTCCAAAGGCCTTAGAATTCTAATTTCCCACAAATAAGAACTATGTATGCTTCGAGATTATTCTACAAAAATACAAAC
GCCACGGGGGCCACCAAGCTCCCCTCCCAGGTGCGGCCGCCTTCGGTACAAGAGCACGCTGATGCAGACAAATGCAAAGATGGTGAAGAGGGTGACGGAGAAGGCCAGTGTGCCGGCCGACACGTGGAACTCCTGTCCCTGCAGAGCCCAGTAGATGGCGGCCACGGACCAGGCCAGGCCGATGCCCAGGAAGACATTGACGGCGTTGCTGCCCGTCACGTTGCCAATGGAGGCGTCTGCATATACATCCTGGAGGGCAGCAGCTTTGCTGGCAAACGTATCTGGAAAAGGACAAAGACACATGGGAACTGGTAGGAGGCTAAGG
GAGACATCTATGAGCTCCTTCCTCTTCCAAAGCCTCCCTGCCTCTCACTGGTCTCCCCAGGCACATGGATCATAATCTGCCTTTCTGTCTCCCTCTGTAGAATACCCCTGCATTCACTCTGCTCATTGGACTAAGCTGGCCTGCTCACTGCTGTCAGCATTGCCTGAACTTTTCTGCCACCATGAGTTTGCTCAGGCTCATCATTCAGCAAGATATGTGCTTGGTTTCTCCTCTGCCTGTCATAATTCTGTCCATCCTTCAAGGCCTGCATTAGTGTGTCTTGTTATCCATGTTTACTTTCCTTCATTGCATCTA
GGTTTTCATACACCCCCACCTTCTGTTAATTTGATGACCAACTTGGCCTGAAAGTTACCCAAAACTCTCCCTAGGGCCAACACTGAAAAAGTCCCTCTGGGCTGGAAAGTCTCGGCTGCAGGGGCTATGGGACGGCTGCCCAGCAGGGGGCAGCACAGGCCCACTCCGCTTTCCAAACTACACTGGTCTCAACCACTGGGCCCGTTCAGTCCTGCTGACCAGCAGCTGGAGAAATTTCAGGGTGTCACCAGCGCAAATTCTAGCAGCATTAGAAGCACCATCATTATTGGCAACT
AGGGGGCTGACTGTCCTGCTGCCAAACTGCTCTGAGAAGGGGGAAAAGAATGGCCACATTTCTCAGAATGAATATCAGGAAGCATTCAGTATACAGGAGGCCAAGAGAATGCACATTCTTGTTCAGTAGGTGGCAGTGTGGTCTGGCTTGAAGCAGCACAGCACATTCAGGCGTGTATTTTGCAGTGCTTTATCCCGATGTCTTTGACAGCTCCAATTTGAGATTTTATTCTGAGTATTTTAGCACCTTTTGTCAAGTGCTCTT
GATGGCTGTGGGAGCCTCGCTCCGGACGCCACGCCTGCCTCAGCTGAGTTGGTCTCCCTCATCCTGTTCCCGCTGTCCACAGCCCCACCCTAAGCTGATGAGGAAGCCTCACGGGCCACCCGGGGAATCCAGGGCCTGTGCTCAGCTGCTGCTGCTCTGCCCCCTGGCGGCCCCTCCGTGTCCCTGCGAGGGAGGCAGCTGGCAGGCAGCCCCGTGAGCCGGGTTGGGTCCCACGAGTCTCAGTTCAGTGTCGTTTCTGACTTTTCTTGACTTTCTTTCAGGCTAAGTCCTATCAGCCATGGAAACACCATTGCTCTCTTCTTCCGGTCACT
CGCAGGCCAGGCTGGGGGATCTGGGGCTTAGAGGGATGGGGCAGGCCGTCCACAGGAGGTCGTGGCCTCCCGGGCCGAGCTGGACAGCACGCTGCTGCCCCAGGGCTCCCCAAACGCCCCCTCCTCGCAGGGCCGCGGAGACGCAGAGTGACCAGCAGGGGCCACCAGAGCTGCACACAGCCTGCGTGAAGCCCCACCCACTGCCCATGCCCCGCCCACCACACTCCAGCTGCCACGTCCCACCCACCTCCGCCACCCGCTGGGGGCCGCCCAGCTGGTCGATGAGCTCGTCCAGGGTGTTGACTGGCAGTTCCCGGCCCAGCCGCC
GGACACCAGCCAGTCCTGGGGGGCGAAGGGGTCTTGGTGTGGCCCCCACTGCCTCCCGGGCTCAGTGGCGGGTGTGTGGCCAGCCCTAGCATCCTGCCAGCCTTCCCAGCCACTGCCTCAGCCCCGGCTGCAGGAAGATGTTTTGCTGCCACCTTGTGGGCAAGAAGGGCCTGACTGTTTGGGAGGGCCACGGTGGTTCTGGGACCACACCTGGCTGCTGGTGGTTCTGCTCCACACCCTGCGGAGCTGGCCACAAGCTCCGGCTTTCAGGAGAAGGCTTATCCATCCTCCCTCATCTCCTCGAAAGAAATCTGCCAACTCCCTGTGGGCCACGTGG
TCGGTGTTGATGTGTAACTTGCTATTAAAGATGTTTTTATGTAGGCTACAAGAGCCTTCAAAGCACAGTGTGTCTTGCATTAGAAACTTGAACTGTGCAGACAGAATGAGTCATTACAGCATCTGACACTAGAGGGCGCTCCGTGAGAAGGCTGGCTACACAAGCAGGAAGCCTCCTGGAGCAGCTGGAGACCAAAAAGGGAAGCCAAGAAGAGAAGAAATAAACAGTAAAAAGATACAGTATTATCAATGGATCCGATGTCACA
ACCAGGAATGTATCCTGAGCACACATTCTCTCTAATGCATTAACAAAAGCAATCAATATAAATGACATTTGTCAAGGAACCTAATTCTGTGAACCCACGCCATTCAGGTGCTCCTTTTCCAGGCAAAACCTGCCACCATGTGGAAGACGGTGGCATTGCAGCCCCTTGTCCAAAAATCTCGCTTCCACAAGGACAAAGGGACGTTCTGAGCCAAAACACAAAGTCAAAACACAGCAAAGGGCTCCTCAAAACGATGATCAGCAAGAAACCATTCTCTGTCTACTTTCTCAGC
AGGACAAGGAGCTTGGCTCTTACCCCATGGGCTCGTAGGGGTCCACACGGGCTGAGGGGAGCTGGACGAGCTTACTGAGGTGGCCGAGGGTACCCAAGACCAGCCTGGCATTGGGCGTTGGGCAGTAGGCTGGGCCTGGTGTGCAGGGCCACAGCGCCACCTGGTATCCATCACTCTCACTGCAGCGTGACCTTGCCTGGCTCTCCAACCTGGGAACCAGTGGGGCAGCCTCGTCCCAGACACACTCTGCCTCTTTCAAGAGCAGCCAGGCCCTGTGGTCAAGGGCTCACATTCAGTGGTGTGCCAGGCCCCCACTAGGCTCCTTGCGTGCCCTCT
TTGGCCTTTTAATGTAAGCGGTAAAGGAATACTGTCCTCTGAATGCAGCGTTGGCTAACACTGCTGACCCACGCAAGGCATTGATTTGTAGTTGTTTTTCCATCGGAGTGATGGATTTGCGCTCAGCTACTCGCGGTGTCTACTAGGTCCCCCTGGTGACCAAACAGTACACTTAGGCAGTAGTAGGGTTCCAAGGCACAGACTGGCAGCGGAACAGAGGGTGGAACGGGAAATCATGAAAAATTAACACGCGAACCGTACACACGACATGACTGAGAATTACGTTTGCATTACTAGGGTATTTGGGATCCACAGACCAGCCACTAGCCCCTTTCCTTTAAAA
CAGGAAAATCACAGAATTGATGTTGGATCCTTTTCAGTGTATCTTGTCAGGGAGCAGGGAGCACATGGTGACATATGCCCCAATACTGGTATGTTAGCTTTGATCTCTGCAAAGGCAGTAAATGGCCTCTTGGTGGAGGCTGTCCTCTGCTGGTTATTCTCAACATTGCATCACTTCTTGGCCTTTTGGCTAAGATCAAGTGTATTCTCAACATTGCAGCTGCTATGCCTCTGCTGATGTGATTGACAAAGGACCAGATGCCCTGAGTACGAACTCTGACACTTCACTGGTTGTGTGACCT
TGGGCTGCGGGACGCCGGCCCGCAAGTGACTGGCCCTTGGCCTGCGGCGGGCGTGGCGACGGGTGGTGCGCGGCGGGCGCGCGGGTCGAGAGAGCGTGGCGGCGCGGCCCGGAGCGCAGCGCGCGGCAGGGCTCCCCCTGGCGGTCAGAGGACAGCGCGAGGCAGACACCGCCTCCGCCTGGTGAGGTAGACACCGCCTCCGCCTGGTGAGGTCTCCCGGCGTTCAGGTCGCGGCTCCGCCCACGGCCGCCCCAGGGTGGGCTTCCTACACGTCTCTTTAAAGGGCAGCCTGAGCGGCCACCGGGACTCGGAAATGCTACGTAGTTTT
GACAGGATCTGAACCACCTCCAAAGGCCGTTTGATTTATCACCAGCCCGGCTTCCCTGCCGCCTCTTGCTATTTATAAAGAGGTTTCCATTCCTGATGACCGCCTGCCGGCCTGCCAGCCTTCAGGGCGAGCGGTTCCCCACACTTGCCGCTAGGTGGCGCCCTCTCCCCACCAAACAGCACGGTCCCCGGTCCCGCCCCGCCATGGGTGGTCTGGCCAGATTGCGGTGTTATTAGGATGGAGGGTGGGCAGGTCCCACCACCTACCCCATTATTCAGACATAGCAACCCCACTGCCTGGCATTCCGCTTTATAGCTGCTGTGTTTGAT
GTGCAGGGGGAAAAAATCAAGGTTTGTGATAGAAAAATACATAAAATTGAAAAAAACAAACAGATGTCATGGGTGGAAAAGCTGCAAGGATCGCATTGGAAGCAAGTGTGCGCTGCCTTCACAAGCTCGGGGACAGGACTGAGAACGGGAGAAATGTCTCTCATGCCCCCTGCTGTCTACTGGCCTGACCTGCAGCATCCAGAGATTTTTCAATCATTTTAGAGAAAATCCTGTCGATTTTTCCTTTAACCCAGAACAATTTACATCACAGTGAATTTTAATTCATCATCCTTATTTACGAA
GTAACAGAGCAAGTCCCTGTCTCAAAAAAAAATAATTAATTAAAATAAAGATGAGGGAAAATACCCTAGAATCAATGAAGAAAACCACACAGTTTGTCTTGACAACACAGCCACTGGCCTGCAGTGCCATCTGCTGTAAAGAAGTGGCAACTACAGTAGCCCTCAATGCCAGGGTTTTACCAGGGCAGGAGGGCTAGTAACCTCTTCGTTACCCAGGTGTCTCAGAGTGCCAGTGTCCACGTCACGGATATGGAATAAAGGGGGAAATACAAATAAAAGTAAAAGATAAG
GAGGACTCTCCAGGGTGAGGAGCAGAGGCGCTTTCCTGGCTTTGGGGTTAAGGAACCGGCTTCAGGGTTAAGGAACCGGCTTCAGCCACCGCCTTCCACTGCTGGCAGGGACGAATCTGCAGCCGGGGGCGCCCTCCTGTGGCCGGCCAGGCTCATGAGCCTCCCTGCAAGGTGGACGGGACTTCATGCAGGACAGGCCCTGTGAGGCTGTGGGAGTGGATTGTCAGGGACTCCAGAGCCTCATTTGAGCCCCCTCGAAACTCACATTTGAACTTCCTTGGCCAGGACAAACCCCAGGA
TTTGGCTCTGAAAGAAATCATTTCCTTTAAGAGCTCGCTCCAAAGCAAAGCCTTTACACGTGTAACATCTCCTTGGCCACATGCGTCACTCTGCATATAAACAGCCTGATTGGCTGGGGCTGCTTAGATCCATCTGTAGGCCAGTGCTGCCCTCCACAGGACAACCGGTCAACCTTCATGGGCATCAGAATTACCTGAGAAGTTCTGCCAAAAAGACACGCCTGAAGGAGCAGGTGCAGGTCTACCTGGAACCCTGGCCTCTGAATGTCACCAAGTGTCCAGGGATTCTTGAAACTTCTC
GTGATGAGAGAGGCACATTGGCTGAGGGAAACTGGAGGATGGAAGGGGGTTGAGGCAGGGGAACTGACAGGAGAGGAAAGAGCCTTAAGTCAAACAGGACCGCGGAAAACCAAGCGTCCACAACGAGAACGAGGGGTCCGTGCCTGACCCCTGGCGGGGAGGCGTGGTACTGCTCGAGGTAGGCGCGGACTCGGGGAACCGGGAGCCCCCCAGCCTGCCGCGAACTCTGCTGGGCCCCAGCGTCCTCATCTCCCAAATAATGGGTAAGGGGCGGGGTAAGGTCATGGTACCCAAGTAGCTGGACAG
CTGGTTTGCGGGCGGCGTCGGAGACGCTGAACCCGGGAGTCAGTCGGCCACGATTGGTCGGTGACTGGGAGGAGGACGCTGGGTGGGAGGGCTGGGAGCCAGGCGTTGCAGTGGCAACTCTCTGCCGCTAGATGCCGCTCCCTCCCAACGGGAGCCGGGCGCGGGTTCGTGGCCGACAGATGGCGCCTGCGCGTTCCATTCGCCTCCAAGTCGCCGAAGAGCGAACACCCCAAACAATCCCGAAGCGCCACCAAAAAAAAAAAAAAAAAAAAAAAAAAAAAA
AACAGATACGTTCCTTTCCGGCAGGTGCAGATGCTCTGCCCAGGCCTGCGGAAGCCAGCTCCGGTCTGTGTGTAAATCCTCCCCAGGACTTCCGGCCCACCAGCTCCATTCCAGCCTCCACTCGGCTCAGCTCCGCGGCTTCCTCGAGCCAGGCTGGTCCTGCATCGCCATCTGCTGGCCGCGCGGCACGGCCGGTTCCTGGAGCCAGCAGGAGTCGGAGGCTGCAGGGCTTGAAGGCCTCTTCACCGTGCCCTCCAGGGAGCCTAGCTGCCGAAGTATTCCTGCTGGAACTTCTGGAAGTCTTCCTCGGTGAACACGGTGCCCTCAGCCTTCTTCT
CCGCCCCCGGGCCCGCGCTGCGGAGCAGGCCTCAGACGCCTGTCCCGGAGGCCCCTGCACCGTCTGCCTCGGGCGCAGGTGGAAGGTGGCCGCGGTCTGTAGACGCCCGGCTCCGGAAGTGCCCGTTGGACGGCGGGGCGGAGCCGAGAGCAGTCATATGCTCGCCCATGGCTGGCCACCAGGGGGCGGCACAGACCGGGGTCGGCCGCCGGGGCCCTCCTCCAACCCCTGGACGCTGCGTCCTGATTTCCCCAGGGACGCAGGCCTGGTTGGGAGAAGGGGTGCGAGCTCCGATTCCGGACTCTGCTTGGGTTTAAAACCCAGATTGA
TCGAACTTTAAAATGAGGGCCTGGGAAGAGATGAATAAAAACATCTCTTTTGACTCTGATACCGTGTTCATGTGTTTGGTCAGCTTAACTCCAGGACTTTGTTGTGGTTCAGTGATGCCAGCGCACCATCTTGTGGCCAGATGGAGTAAGGGTCGGATGAAGGCTCCATAAGTTCTGGGTCGGCACATTATACACATTGCTAAAACCAATCTCTCGCAAAAAGCACTCACGTACATCCGTAAAAGCCACAAACAGTTGTTCAC
AGCCTGGCCAGACCCCTCTCCCAGGGCTGAACACCAATTTCAAGTCTTCAGGTCCTACTGCAATCTAAACAGGCTATCCAGAAGAGAATCCTGCACCAGTCCAAGTGTGAGCAGGCCTGGAGACTCTGCTGCTGAACTGCACCCCCTGATGGCCAGCCTGGATGTCACTTCTATCCTGCTTGAGCCAGGCTCCCCGGATCCCTGGACCACCTCCACTCCAGACCAGACAATGGGGAAGCTGCTGGTCCCACACCATTTCTGAGTTTTCTCCTCTATCCTTCTGCTTAAAGT
ATTGAGAACGTAGAGATTAGGAGGCAATTTGATTCTGCAGGGAGCGCTGGTGCAGGGTGAGGCAGAGCCCCAAGCACCCTGTCCCCAGCACTGGCCCAGAACAGGCTCCGCTCAGGAGCAACAAGCGGGAGCACTCCCCTCGGCAGCCACCAGAGGTCATTGGTTCCTGCTGTTCGAGCTGTAGGCTGCTCTGCAGTGCCTTCCAGCCAGTACAGCCCAGACAGTTACTGTTTCCCAACAGTCCTGGAGGAAACCCTGACCCAAGGGGAGACAGGGCAACTCCTTACAGAACACCCTCCATCCCCCTGC
AAACCTACAATTTTGGATTTCTTATGGATTTCCAAGTCAAAAAACAGTGGCTTAGAAAGAAATCAGGGCCCAGAGCCGGTTTCAGGTTTCGGCCTCCGTCTTGCCGAGCGAGCCGCTGCTGCAGTGCGTGGCCGCCAGAGGGCACTGCTTCGCCAGGCTGGAGGCCGAGCCAGCTCGCCGGGAGGCGCTGGTGGGAGGCGCGGGAGCCCCCGGGAGGAGCGCGTCCACGCCGCGCGGTGCGGAGCCGAGCCGCAGCCCCGAAACCGAGTGCGGCGGCAGCAGGGCCGGCAGGACCGCCAC
TGCAGGAAATCTAAATCTGGCCTCAGAGGCAGCCCAGTGATTTTCCAGGTCAAGGGAAAGGGAGAAAGCAAAGATCTGAAGCTCTGTCCTCCTCTCCTGGGTATCTGCCGTCCACAGAGCTGGGGGAAGTCTGCCATCTAGTGGAAAGTAGAGGGCACTGACAGTTACTTGCAATAGTGGTTTCCCAGGACCGCTTGAGCATCAAGCGTTTCTGATCCGGGGGCATAGCTTCCATCAGGGACAGGGTGGACTAGCAGAAGAATATTCAACAACAACAAGTAACATT
GGTGGAGCAGAGTCTTCTCTAACTCTCTCCCTTTCCTGGTCTGCTAAGTAACGGGTGCCTTCCCAGGCACTGGCGCTACCACTAGACCAGTCTGCTAAGTAACGGGTGCCTCCCCAGGCACTGGCGTTACCGCTAGACCAAGGAGCCCTCTAGTGGCCCTGTCCGGGCATGACAGAGGGCTCACACTCTTGTCTTCCGGTCACTTCTCACCGTGTCCTTTCAGCTCCTATCTCTGTATGGCCTAATTTTTTCTAGGTTATAATTGTAAAACAGATATTATTATA
GCTCAATAAATGTTTGCTAAACAACAACAACAAATGAATGAACTAACAAATAAACAAACAAATGAACAGATGAGTGGATGCCTGTGGCAGTTTCCATGACAAACACAAAGGGCTAAGCCAAGCCAGCAAGCAGACAGCCGTGCGGCCTGCAGAGGGCACTAGTCTGCTTCTTAATCTCCCTGCAGAATCCTCAGGGCCAGGTACCTGCTGTCAGTCAGAGAGGTGCCCGATGCTCAGTGGTCATTCTGCTGCGCTGAAGATTAAGTAGGAGTTGTTTGCCCTTGGCCAA
ACAAATAATCTTCACTTCCTGGAAAAGTTAGGATTGCTTTCCTTAGCTGCCAGGGCTAAAAAGGAAACTTGGTCCTAAATATCCACGCCCCAGGGGCAGCCACTTGGGCCAGCATGTTGCGCCCTTCAGCTTTCCGCCCGCAGGTGGCAGCAGCGGGCTCCGAAGCCTGTCTCTGCAGGTAGCAGCCGCTTCACAGCTTTCAGGCCGGTGCTCAGCGGAGGCTGGTGCATCTCCACTAGGAATCCACACCCAGCTGGGACTGCTGTGAAGCTGAAGTAACTGAGTATTAAACTAG
AGACTTAAGTGAGGGAAGTAGGGCCCAGAGCAGAGACCCAAGGGACAGTGCTGGTGGCAGCTGCCCCACGGAAAAGCAGAGAGAGAGCCTGGATGACTCACGGGGTCCAGCCACACCTCCCTCCCCAGGCTCCTTGAGAAGTGGAGTGATCCTGGCGCACCCCCTTGTGGTGGGAGGATGGCATTGTCCACAGCGAGGGGCCCCTCTGGTGGGAAGAGGGTACGCCAGCTCCAGTTCCCCTTCAACACATCCCTCCAATTTAATCACTGCCTCAGACTCCTGGTCAGCATCTCCCAGTCATCAACCTCTGAGGGAGTGGGACTACAGGTACCCACAGAGCTA
GGCAGGTGGCTGAACAAGAAGGGCAGCCATGGCAGGAGGGCCTCCTCCCTGACTGGCACTGCTTACTGAAAGTGCTGCTGAAGCAGGTTTAGAGTGGGAGGAGGTGGGGTGGGGACAAAACTCAAGGCTGACCAAGAGGGCGAACAGGATGTGCCATGCCCTCTCCAGCCGCCAGGTGGCAACAACACATGGGTCTGCAGCTTGTTTTGCCTCTAAGGACCCACCCTGGACATGGCTCCACACAAACATGTCACCTTCTGGCCTCACCCAGGTGTGTACCTAAGCCTGCTGACCTTCCAGTGCTTCTATTGGCCCAGGAGCCACCAACAGGCCCTGC
TGTTTAAAAATTCTGCTTAAAAGGGAAAATGGTTTGTGTTTCTGAGCATGTGTTTGAGTGGGATGAGATCCTGTTTCCGAAATTAACGACAGGAATGGACAAGACTGCAGTTTCCAAGAGGCGCCAGCAGGTGGCACTGTTCCCATTTCAAGCTAATCGCAGTATAGGTAGATGCCGCGCGGAGAAACGAGTCCAGGACATCCTGTGTCCCATCCCTTGGAGCATCTCCGCTGCTCAAGGTTCGGCTATTACTCAGCAGAAGGGCACTGCTGGTCTGGA
GAGGAAGGCAGTAGGGCCATCTGAGGAGACCCATGGTCACAGCCTTACTGAGGTGTGTGAATTCCAGAAGACACGTTCCAAGGCAGGCTGTTCTTAGAGAAGCCAGCAAATACTGAAGGGAATACAGATGTGTGTCTCTTCGACCACTAGGTGGCCACAGAAGCAAAGCATTGCTCATTTGGGTGGTTCCCAACACAGACACATGGACGTGGGTACTACTCTCAAGGAGCAGGCCACAGTTATCCCTTGTGTCCTGAGTCCTTGGAGCAGAATGTCATGTCTGCTTGTCCTGTGTTCCCTGACAAGTTGCTGCTATTTGTGTTGG
TATTAAAATAAATGCATACAGAGGAATCAATCATTCCTAGACAGGGAAAAAACTCTTCTTTCAAACACCACTGATCAGCTATTAGATCCAAGGAATTGCCAGCAGGTGGCAGTGTGAGCCCAATGGAAGGAGGAAAGGCGAGTGTACGTGGTGGGAGGAGGAAGGGGAGGGCATTAAACATTGCCTGGCAGCCATTTTGTTAATTTATTTTGCCTTTTCCTTTGACTTTGCCCTCCAGCCCTTCCTTCACATACATCAAAGAAGAA
GCCCTGGCTTTAGCCCAGCTTCTGAGCCAAGCAGGGACCAAGTGACTTCAACAACTCCTTTGCTCCCTCTGGGCCCAAGAGTGACCTGAGAAGGGGTGGAACTGACAGTCATTGGCTCCTCTTTCTCTTCCTGAGCTCCTGAATGCTAATAGTCTCAGGCATTGCCAGGAGGGGGCGCTGCTGGCCCAGCTGCCGAATCCCGCACTCGCCAAGCCTTTCTGGCCACACTCAGGCCTTCTTATACTATAGGGTGTTTGTTAGAGGTGTCAATGAAAAAGATGTGTGTGTGGGTTCTCAGGTCTTCTTCTACCCC
CTGGGCTGACTAGATCCTGGTCCAGCCACATCAGGACTCCTACATGCCATCTAGTGGGTCACTGAGAGGTGTGGGAGTTGGGGAATTACCTAGCCCAGTCCAACATCGCTGGCACCTGACTACCCTCTGGACCTGAGTTTGGGCCCACCCAAGCAGCCAACACTAGCCATGACTCCCACCCACATGGCTGACAGGCAGAGCCATTCTCCCTCTCTCCATGGGGTGGCGGCATTACCACATTGGAGAACAGGCGAGCCATACAACTGCCTGCATTGGGCTGAGTGAAGAATTTCCACCCTGAAGCCACTCCTGCGGAGAGGCACAGGACAGGCATTTTCCACGTCTCTCAGCCACACTGTGGCCTGCAGATAGACCACAGTGTGCATCTGAACTG
GAATGTAAGGAAAGAAACGAAATTAATGTGGTTAAAGAGCTGAAAGCTCTTTGGGTAGCCGTCAAGAATACGTGGAGAAGAATAGGAACGCCAGACCCAGGGGGGTCCAAGGCTGGCGTCCCTAGTGCCACAGTGCCCTCTGGTGGTAGATCATAATCATTGCTGCGTACTCCCAGGCCAGAGGAAGAAATGTAGGACTCGGAAAATGCCGGAGTCCACTCTGTCTCCCCTCAAGCCTCCAGATTTGTACACCCATCTGTCCTTCAGTCATCTTCCCCACAGCC
TGGAGAGGTGGCACCAGGGCAGGTGGCACCAGGTTTCAGTTACCGCCCCTTCTTAGTAAACCCAGAAAGCCGTCTAGACAGTTCTGGGCATGCAAAGCCCCACTCAAGACTGGGCTGAAGAATCGGACTCTCCTTCCCGTCTTTGCTATGCCTGCCCTCTGCTGGAGGAACTCATGAACGGCAGCTGGTTAGAAGGGAAGGAGTGAGCCAGAAGCACCAGGGCTCCAAACCCCACCCATCCTTTAGGGTCCAACTCAAATGTCGCTTCCTCCAGGTAACCTCCTCTGATTCCCGCAGCTGAAAGCAAGCTCTCTGCTGTAAGCCCCCACGCCCTTCCTCTACGCGTCCCT
GGGCTCTGGTCTTTGCTCCCAAACACCCCTTTCATGCGCCTCTGAGGCCTTGCCAGGAACCCCGCAGCCCAAAGACCCTCCGTTCCGCAGCATCGTTGCATGAACCTCGCGCTGCTCCCAGGGCTGATGGTGCCACCTGGTGGCACAAAGGGTCCTGCTCACCCTGGGAACTTCGCTCTCGAGCGGGAGAGGAACGGCTTCTGTGGCCCAGCCCAGCGTGGTGACGTCACGACAGAGTGCCCTTTCTCCCCGCCTCTTCCCCCTCCCGGGAGCTGCCAGTACTTGACGTGGCGTCACCGCCCTCTACCCTCGCTTTGCGTGCGTGTTTGCGTACAGCGGAGGTGGCGG
AGTGGGGGTGGACGGTCACACAGGGGGGCAGTCCCCCACTTACATGTTGCTCTCTCTACATATATCTATCTCCATCTAGCACTGGACTCTTCTCCTCCTCGTTCTCTGAGGACAGGGAACAAAGAGAGGAGATGGGTTACCGACAGACCCGCACCTTCTCCGCCCGGCCACCAGGTGGCCCTGCGCAGGGGTGGGCCCTACTCTCCAAGGCCTTTGTGTTCACACATGGAAGCCCTGAGTTTTCTGGCTGGGGCTTGGCCTCTTCACCCTCTCTCCCTGCCCTCTGAGAGTGGAGGCTTAGTTGTATTCCA
TTTCTGGTGGAATTTCTGCCCCCTTGGAGGGGAAGATGACTGCATGGCATGCTGGGAGTGCAGGCACATGGCAGGAGTGAGGGTGGCTGGAGCTGAGGAGCCAGTGTGCCTCAGTCTATGCTGACCTTGGCCTTTACACCCTCCTTAGTGTCAGACACCAGTGCGCCCCCTGCTGGTGGGGAGGGGAAGCAGGGCTGACTCCACCCCATCATGGGAGACTCCCTTTTGGTTTCCATCTCATCATGAAGAGCTTCAGTCCACGCGGCGTTCTCCTCCCATTTTCCTGGGTTCCCTGAACGATGAGCCAAGTAAGCTGTCTTAGCTGGAGAGATGACAATGGACTTGGACA
GGACTTTGTAGTAAGCGAGTTGTTGAAAAGGAGCTCCACATACTTAGTAACAGCCTCGGAGCGGATGGAAAGAAGTAGGCATTGCTGCAGAGCTGAGATGAACCTGCAAGGAGACAGCCTTGGCCCCAGGGAATGATCACTGCACTGCGCCCCCTACTGGCCTGGCTGAGATGACTAGCTGTGATTCCCTCCTTAGTCTCACCTGTTGAAGATGGCGCAGAACAGTTACAGCCATGATCAAAAAAGATAATTAATACTTTAGTGTCTCCTGCCCTATCCGCCCCCAGGGAGAGGCCAGACCATTCAGGGTGCCAGCTGGAG
CTCCTTCATGGAGGTGGCTAGGATGGGGAGGGAGGACCAGGAAGCTTCCTGACCTTGCCCCAGGAGCTGGCAGCCCCCAGTCCCACCTTGTCCAGAGATCACTCAGGGGAAACCACTCTGGCTGAGGGATTCAGGTGCTGGTGCCAACTAGGAGAAGCAGTCTAGGGCGCCTCCCAGTGGACACCAAGGGAACGTCTATTCTGGCTGGCCCTTGGTCCAGCCCTGTGATTTTAGCCCTTGGCATGCAGTCAGGCTCCAGTACTGACCCCAGCACCAGCAGTGGCAAATTGCACCTCATTTGAGGAATCTCAGTTTCCTCTTCCACAAAACGGAAATAATGATAA
AGACAAATGAAATCAGCGGATATAGACTTCAAACGCCGTCAGACAGACACCCACTAGATCAAACAGGGACATTCCTAAACATCACACAGACACATCGCCAGGCAGTCCCACCGCAGACAGCCACAAATTAAAGCCGCGCTTGCCCCCTGATGGACAGCAGCAGTAGTGCGCCACCTCGATAGCGCAATCTCCCAGAGCGCTGGCATTGCAGGCGTGAGCCAACGTCCGCAGCCAAACACGTTCATATTGTTGAGAAGGCAGAGAAATACAAAGTAGGTGGAAGGGTCTCCACCTACAGCTGTTTTCTGT
AGATGCAATTAAATTAAATTAGAAACAGATGAAACTGACATAGCTTCAAGATAGGGAGGAGCCTTCAATTGCAGCCTTTACCTCCTATTTTGCACCAACACTTTCCTCACCAACTGGTGGTGTCTGCTACCATCTAGTGGTTGAAGTGGGGACAGCACAGGGGAGCTGAAGTGGAAAAGATGGGCGACTCAGAGGCCACTCCTCAAAGCAGATAGGGACCATTCTGCAGCTATCCTCAAACATTAGTCTCAGTAACAGGTTTAGAGGGACGGCACTTCTGTTTGTGGAAAG
GTTCTGGAGACATATAAAGCTTTCTAAGGATCCTTCCTGTCTGGGCTTTTGTATGTTAAGCTCCCAGTTGAACTTTACTGGCTTCTACTCAGGAGCCCCACCTGGTGTCTATCTGTAGTACTGCAGCCTCGCTGGTGGTTTAATAAGACATAGCACTGGAGCGCCGCCTAGTGTCTATCTGTGATAATGCACTCTGGTGCACATTTAACTCTCTTTTTCTCAGCAGCCCCCAACCTGGCACCCCATTCTTATCAGTACTTAGCTTTAGCAAGACAGACACTAGTCCCATGGGAAGCCACCGCCCCCACTCC
GGCAGGAGCTGGTCAAGTGTGTTTGAGGAGCAGGGAGGAGGAGGCCAGTAGGGCTACAGTAGGGTGAGCGGGCGACAGATGAGAGGAGGAGAGGCGCCGGGCCAGCCAGGACCCTGTGGTCACGGTGAGTGACAACTCGGACTTTGACTCTGGGTAAGCCAAGGTCTCTGAGCAGCGGAGGGACAGGCGCTGATTTAGGCGCTAATGGGCGCCCTCTGGCGGCTGCCTGGGGACAGACTGCTGGGGGCGAGGGCAGAAGTAGGGGCACAGGGAGGAGGTGAGTGGATCTCACCCAAGTCGGGGGCGGTGGAGAATGCTGGATTTAACTTAGCGGTGAAGCTGACAGATTTGGCTAATGGGCCAGATGTGGGGACAGACTAAAGGATGCTGGCCCGAGCAGCTGCAGGGCGACATCTTA
GAAAGGGTCACTTTGACGTACTGAGTCTCTGCGAAGGCCTCACCGTATGTGCCGGCAGCCGCGTGTCCTGGTCTCCGCCGGGTCACGACCTTCGGAGTTTCCGAGTGCGCCTCAGGCCTGGGACGCGCGGCGCTGTCTCCCCAGTCTCGGAGCCGTGTGCGCAGCGGCCGGCAGGGGGCACTCGCGTCACGGGGAGCCCGCCCGCCGCGCCCGCCTGGCTTGACCCGGGCTTTGGGGCTGACCCGGAGCCTGGCCCGGAGCTGCCTGCGGCCGCGGATGCCGGCGACATTTGGGGCCCGGCTAGGCACAGAGCAACTGGTCGCC
AGCTCTGCTGCCGATTTGCTGGATGATCTTGGGTGATGCCTCCCACTCTGGGTCCCAGGCTCCCCATCCGCACGCAATAGGAGAGTTAGACTGGCTAGTGTCTGACAGTCTGACGGTCTCTGCCGCCTGCAGGAAGCCCGCCCTGCCCGATCTGGCCCCTAGAGGGCGCTTCTCTGTCTGCCCAGAGCCTCTGCTGCGCTGCCCAGGACGCCCTGGGGCTTCGGGAAACCACAGCAGCAAGGATGCAGCTCAGGCTCCCGGCAGTGCTGTGAACATTTCACAGACAACAGCATGCCAAGGCCTCGCAGCCTCCCCAGG
TGGTGGCGCGTGCCTGTAGTCCAATCTACTCGGGAGGCTGAAGTGGGAAGATTGCTCCAGGAGTTCGAGTCTGCAGTTGGCTGAGATCTCGCCACTGCACTCCAGCCAGGGCGGTAGAGCCAAACCTTGTCTCAATAAAATCTCCACAAGGGGGCGCCATCTACATGATGATAGCAGGAAGGGAACCGGCCAGTGTCTCCTGGTGACGTACTCATTCAGCGCTTCTTATACCTTAAAGGTGACCAGGAATCACCTGGGGGTCTTGTTAAAATGCAGGTTCTAATTCAGCAGGGCTG
CCCAGACTCAGTGTGGAGGACACGTTGCCCAAGTCCTGGAAGATAAGGAAAGAACAGAGCAATGTGAATGAGACTACAGAACTGCCAGCCTCAAGCAGGGTTCACCTTCATCACTGCCCTTTTCCTGCTGCTGCTTGGTCTGGTTTGACTCTGTCGCCCTCATGTGGTGTATACGGGGAAGTGCAGGAGCTTTTCCCTTTTGATCATCACAGGTAAAAACCTGAGAGTGAAAGACTGGTGACCAACACAAAGATGGGATCCCAGTTGCTCATAGGATTTGCATCTTCCTCCTTTTTC
GTTATGACATCATCCCTCTGTCCCCACTCATCCTTCCAACCTTTCTGAGACAATCCCGGGGCCAAGAGGAGACTGAGAAGCTGGGGGAGGTAGGATCTTCCCAGGACACCTGCCCAGCGCCAACTAGGTGTTGAGCTGCCTACCAACAACCACGAGAGGGCGCCCCTTCCCCATGCCTCTCCTGCGGAGGCTCCCTCGGGAGTCCAGGTTTGGGGTGGGTCAGAAGTGCTGCAGGCCCTGGACACAGGCTTGTATCTGGAAGGTGACAGTGCCTCTGCCTCATCACTGACTAATAGAAGGCCAACCTTCATTGTTATTT
CTTAAGCCCCCAAGTCTATGGTATTTTGTCACGGCAGCTCCAACAGATTCAGATGCTCTCCCTCCTCCCTCTCATTCCTTCCCTCCTCCGACTCCCCAGCACCAGAGGTCCCGGACTTTCCCGTTGCAATTCCGCCATCTGCTGGTCGGTCTCAAGATAGCAGGCAAGGTCCGTGCCTCGGAGCCGGTGTCTCCTCTAGGGTAGCCCAAGGCAAGGGTGGCCCTTCCACAGCCAGCACCCCACCCCCCTCCCAACGCACACACTCATACACACAAGCACACATGCAAGAGCACAAATGCGCATACTCATACATGCACACAGGCGCACACACACACACAATGCACACATGCACGTTTACACACACACAGACACACACACGTGCACGCGCACACTCACACTCATACACATGCCCACACACATTTACACTCACACACACATGCACATTCTGGCATATGTGAACACACAATCACACTCGCACACAGACACATGCACATTCTCACACACACATTCACACATGCAAACACACTCA
CTTTGGGAACAGTATTCCAGTGTCAGGCTGCTGGGCTCGGGAGCTTGGGTGTCTGCCCCAGTCAGTCGCCCCTCTTGGGGTGGGACACCCAACAGGCATGGAACACAGGGTACCTGTGTCTTTTAGGGTGCAGGGCTGGGCAGTTCCAGCAGTGTCCACCAGGGGGCGGGGCCGCACCGCTCAGGGTGGAGCTGGAGCCACCAACCCGCATCCTGGCTGGGGCTCCCGGCTCTCACCACAGCCCTCTCCGCCTGGCTTCTCTGGGCTTGGGCAAGGCCCCTAACTGTTCTGTGCCTCAGTGTCTTTCCCCTTGAAGGGACTGATC
ATAAATTACCCAGTCTTTGGCATTCTGTTACAGCAGCAAAAATGGACTAAGACACCTACCCTCCCACAACTCCTCCTCAGCCCAGCCTCATGGGAGGAGAGGGGCACTGACCTGCTTCTAGGATGCAGCAATGAGCCTCGGTAACCAGCAGGGGGCAGGGCTGGCCTTTGATGTTGGGGCAATAGATGTGAGCTCAACATCTTTCTCTCTCATTGCCACTTTCCATGTAAATGGTATGTGATGAAGCTTAGGTTGAGAGTTCTCATTATCTGCAGAATCCTACTTACTCTG
CACCCCCAGACTGCAGGGCTGCAATCCTGCCAGTTTTAGAGTGCAGGAGTCACGGTGTCTTTGCCTGGTTTCCTGCTGATATGCAGTCCTTTGAGCTAGAACAGGTCTTGCTTAATCACAGGGCTCCAAACGAATCCTGCGGTCCCATGAGATTGTGCTGCCCCCCAGTGGACAAGTGGAGACAGACCTGGCCCTGACCTTCTCCTTGCAGGTGAGTCTTTCACCAGTGGTGACGACACCCTCATCACTGTCCCCTGGGGAGACGGGCCCCCCTCATCACTGTCCCCTGGGGAGACGGGCCCCCCTCATCACTGTCCCCTGGGGTGATGGGCCCCCCTCATCAGTGTCCCC
GAATTTTTTTTTAAACTGAACTGTTTTTTGTAGTAACTGCAAGGTCTGGGAAGTTTTTCTGGGACATTGTTCAGCAAGGAAATTGGCTCTGGATTTAGCCGTGACTGTAAGCAGTTCTCCCTCGAAGCAGCAGAGGGCACTGATGACACAGCCAGCTCCCTACCAAGGCCCTGCAGTTAGATGGGTCCTTGAGCACCTGCCATTGTGACAGCAGCAGAAACGTCAGGCCTGGGAGTGTTTCAGAGCCCAGGATAGTTGCCAACATGTGTGGTTCCA
TCTGGGGCACGGGAAGTTATTCTTGCTTCATTTCCTGACGCTGACCGGCTGGGCGGGGTCCCTGGGGCACCCGGGCACATTTGGACGTGTTTGGCAGGGAGAGTCCTGGCCCAGCCCCGGCACGTAGGGCCGCGCTTCCACGGGCCGCCGCCAGGAGACGCGCGAGGCTGTAGATGCGGCTTTGCAGAGAAGCTGGGAGGGTAGAGGGGCTGGGGCGGTCGAGGGGCGGGGCTGCGTGCAGCCGGCCCAGATTCCTTTCCGGCCAGTTCCTTCCAGGAGCTGCTCCCACGTCTACAGCGCCGTCTGCTACTCACCCAGCTCTCTTGTATCTGAGCCTCATTTTCCCACCGTCCTTTAAGCCCGTTTTCCCACTGCTCAT
AGGAGAAAATCGGCTGTTGGGTCCGGGATCCCAGCTGGCAGCTCACCCAGACTGACCCCCACCAGGGGAGCATGGAGCATTTCCCAACAGGGAAAGGACTGCGGGGCGCCGAGGGCCCCAAGCCGCAGAAACATGAGGCTTGCCTGACCCCTTGTGGTGTGAGGCTCTCAAAGCCCGCTCCTTGCTGTTCAGACAGAAGGGGCAAAGACTGGATTCATTGTGACTGTGAGTGCTTGTCGTGGATTGAATGACACCCCTCAAAAGGTATGTTCCCCCAATGTGACCTTATCTGGAAAAAGGGC
TGTCTTAAGAACCAAGCTTACTTCTCCGGATCAGGGAGGAAGGGCTAGAAAGGAGATCAATGGCAGAGAGAGGAGTGGGGGTTCCTCCCCTCCCATCCTTCTCTTAGGGCCAGGGCTGAGAGCAGTCCGGGAATGCTGAGCAAGTTCTGTGTCTACCGCCAGGGGGAGACAGAGGCCAGGCTAAGCCCTTGCCTAAGAAGAGTAAAAGCACACTCACTGGAAGACCAGGACAGAGCCCAATGCCTGGTTGGCTGCCCGTTCTTCCTAACTTCTCCCCTCTGGGAGAGGGTGGTACTGACCTGATGCCACAAGAGCTCTG
TCTGGATTGTTAAATGATGAGAGAGAGGGAGAGAGGGAAGGGGGAGAGAAAGGAGGAGGGGCAGGGGAGAGATAAGTCCGACTGTGTGTTTGTATGGGCCTGCGCTTGAGTTATCAGCTCCCTTTCCTCCAGTGTGCTTTCCTAGGGGCCACTAGAGGTCACTCTTGTCCTACACAATGGTGCCAGGACAGTCTGACTTCGGGGTGGCACCCAGGAAGCCGGAATGCGTCCGCCTGCCTCCAAATCCCGCACTCCAGTCTCAGGAAGGCCGGGAGATGTGCCCTGCGCTTGGCCTCCCGGAGGAACAAATCACAGAA
CCCCAGACCCAACAGCCAGGTGTCAACAACCCTGCCCCATCTGCAAGGCAGGAGCTGCCAGCAACTCTATCTTCAGAAGCCCTCCAAATCCAACCACCGCCTGCCTCCTGATCCCTGCATGGTCACCACTGTCCTGGACTGGAGTTCTCACTCACCTGCCACCATCTGTTCACCACATGGCCACCAGGGGGAGCATGGGAACCCGAGTCAAGTCCTCTCCCACTTCTCTCAGTGCAAAAGCCAAAGCCCCGCCTCAGCCCACAGGGCCCAGCAGGCTCCCTGTGGCACCTCCCTGCATCACCTCCTGGCCCTCACCACTCCACCTTCCCCTCACCAGGTACCCA
CAAATGCATCAGTAATCATACTGAACATAAATGAATTACACTTATTGAAACAAAGACAGATTGTTGTAGCATGTTTTCAAGATGGCTGATGTTAGTTCCTTCCCTCCACATGTGCACCACCCCCATCTAGTGGTGGAGTTTATTCCTCTGTTCATACCAAATCTGGGCTGGCCTTAGTGACTTGTTTGGTGAAATGTGGCAGAGATAACATTCTGGGACTTTCAAGGCCAGGTCATGAAAAGTTTTGCAGCTTCCATC
GTGAACAAGTCTTGTTACTCTCATCTTTACTGAGGGAGGCCAGTTGGAAGTAATGAGAGTGGAGCCCTGACATGCAGGGGGTGGGCAGCCTGGAGGAGGGATGTCTGGATGCCCAAGGGGAGCCGGGATCCTGCCAAGAGGCTGCAGGGCCGCTCTGGCCACAAGAGGGCACCCCACATTGCCATATCTGGGCTGAGGGTGGTGGAATGAAGACCACAAAGAGGCCTTCTAGGGAGTGACCGTCCTGTGTACCCATACACTGGTCCCTCTCTCCAGGTTTCTTTCTTTCTTTCTTTCTTTCTTTCTTTCTTT
ATTCCCATAGACAGAGGGGTGTCTTGGGGGAGCTGCTGTGGGGATCTCCTGGGTAGAGCTGTTAGGATGGATACCCAGGAGAGCAACACAGCAGCCTGGGCTGGTCCTGCCTGGGACACCCCCAAGCTGAGCCAACCACCTGGCGCCCCCTGCTGGTTGTCTTTCGGTCCCTCCAAACCGAGCGAAGGTTCTTGGTAAGCTTGTCTTTCATGTTGGGTGACAGAAAGAAGCGAAGGTTTCCTGATGCCCTGTGAGTACAACTGGAGCTAGATCAAGAATAAAGGTACCTTTGGTT
GGCAATGACCTCCAATCATGGTAGTAGCTAATTCCTTGTTTAATACTTTAGGTCAAAGTGAGTGCACATTTCACCATTTTGTGGTCTACCAGAGCAAACACAGAAGAATGCTTTCTGCCCCCTGGTGCTCATTGTCTGCTACTGCAGCAGATGAGTCAGCTGAGATATGTTCCAGACAGAAGCAGAAGGAATTGTGTCTCTACTGCTTATAGCACATGAGCAAAGCCACAACTTTTCAGTGCGTCACATGTCAGATACCTCCTAAATATGCAAGTG
TCACTGGAAAGCTGTCACACAAATATTTCCCTGGAGAGTTGGTAGCTCCAGAGCTTGAGAGTCGGATCTCAGAACGGCAAATACCTCATTGAGAACTAGCTCTAACACCAAATGCAGTTCTCCCGACTGGCCACTTGGTGGCAGTGCCAACTAAGTGCCAGCTCAAGCCATTAGATTGCACACAGGCATGTGATTCCTAACTTCTATTTATTCATTCAAATTTTAGGACCTACAAGTGGTTTTTGGTCAATCACATGGGCTAAGGCAAACTTT
GGCGCGGCGTGGGGACCCCCTGGGGGCGCGGTGCTGGGGGCGCAGGGATGGGACCAGGGCGGGCGCTGTGAGGTGGGGGACGCCCGGCTGTGCCTTCCCTCCCTAAACGGAGCCCACCTCCAGGGCAGCGGGTCCCTTGCGCGCCGCAGGCTGCAGGGGGCGCGCGTGAGCTGTGCGAGGATTTTTCTTAAACCCCAGAGCCCAGCCGCACCTGCTCCACATAAACCCAGCGTGGCGTGGAGACTCCGGGCACTGTTTCCCCAGCCTTTGTGACTCAAAAGATTTTAAAA
CTTAAGGACAAGGTGCACAGGTGCTCTGGCTATGCCGACTTCTCCTTGCCCAATCCAGTTTAATCTGACCACCTTACCCTCTATCCCCTGGCTGAGTACCTGCCCCCAGGTGTCCCAGAGCCCCAGCAGGCTGTGGTGGGCTTCTGCTGCCACCTATAGGCCCCATGTGGCACTGCCTCCCCCTGTCCAGCATTGAGGCCGGCATTCCCAGCTTTCACCTCCTCAAAGGGGATGCCATTGCATGTTTCCTCATCTGTCTCCCTGCCTGCTAGAGTGCCTTAAAGGCAGTGATTATCTGCTTTACCTATATCTCCACTATCCGGCCCAGTGCAAGCGC
CACCAAAGATGACCAGCTGGAAATGGAGAAGCCTGAAAGCTCATGGGGAAGATTTTGCTTTCAAAAAAGTCCAGTTAGAAAAGGCACCACAGAACCCAGAGAGCAGAGGACAGGCCAGGAGAGGGCGCTGTAGGAAAAGACAAAACTGTCCTGAACTAGGCAGAGGGAAAATGACTCCAGCATTTACCTTTGTCTTCTCTGTTTTCTGGCTATGTCTTCTGATTCTTTAAGAAAAGAAGAAATATTGATCCATGAAGAC
GTTTAGTCAGCCTGCTAGCTCTGTATTTCACTCCCCTTGAGGAGGTGCTGGCAGAAATCCCAGGAGCCCCATGAGGCTTCCTTTTCTATGCTGGCTGAGGAAGCCACAGCACTGGAAAATTACTGTAAATGTGCGTCTGGCGCCACCTAGTGATCGAGGCCCTCCTGCACCCTGTCAGACAGCTCTCTCAGGAAAGCAGTTTGCCTTCTTGCAGTGCACACTTCCTCAGGCTTTGGTGTGTGTGACGGTCACCTAGGATGCTTGTCAAAAATGAGGACTCCTGGCCGGGCGCAGTGACTCATGGCTGTAATCTC
TAAGTTGCATTAGCATGGCATGGAACAAGAGAGAAAATTCAGAACCTCCAGCTTGTGATATGCAACAACCAAAAATGTGGCTGAGTGTGGCCGCCTTGCAAAGGCCTGGGCCCTCTTTAATGGGTGCTTGCTGCCCTCTAGTGGAGAGATGAGGACGGGGGGTGGGCGAGCTTGCTCAAGGACACTCACTGGGGAAGGGCGGTTTGCAGACAGGTGTCGTGTTTTGGTATATATGTGTGTATGTGTGTTATGTGTTAGGTGCTGCGAGCATATGAAATGAATTACAACGTTGTTATGGGCTGTACTGTGTT
TTGTGCTGTCTGTGACCAGGACGCGGGCTCTTGAAGGAGCAGCGAGGAGCAAGAGAGAGGGGAGCGGACGCCCCGACTCGCGCAGGGCTGAGGCTGGAGGGGAAGACTCACAGGGACTACGGTCTACGGGGAGGCCGCCTTGCGCGCCGCGGCTCGGAAGCGGCAGGGGGCGCCCGCGGCTCCTCGCGGCCCCGAGCCGTGAAGGGCTGGGGAAATTCCTCCCGCTGAAGGCAGAGAGCAGACTGGGACACTGCGGTTCCCGAGAGCCGCAGCCCCGCCGCCTCCGCCCACGCTGGCCCTCGGGAGGCGGAAGACTAGCTGACGGCGGCCCCCACACGCGCTCTGC
TTTTGTAGTGATAGCCCACAGGCATTTCTGCCTGGGATCGGGATCATAATGAGGGGAACAGGGCACTCCAGATTTCCCAAGGGCCTGCTTATTAACACCCCAGCCTTGCGCTTCTCAGAGCGTATGTCCTGTCTTTCCTCTAGATGGCACTGTGGAGCAGAGGCGACTGTCTTAGGGACCCGCTTCTTCCTCTATCAGCCATTACCCACTTCTCTGCAGGTGAAACCAGGCCCAAGTGCACAGCTTTGAGGGGGGAAAAGAAAGTCTCCTGGGAACTCTTTGC
TTAAATTTTTGCTAATGGACCACTGAAGACATTTTTGAGTGGAGCCACTACAATTTACTCCTTGATTCTGGACTCATGGATCCTGACTGTGGGAGAAACAGCACCATCTATTGGGCACTGATGCACAGAACATGCCCTATCCTGGAAGACATTGTCCAGCCCTACACATACTTGCCACTTGCCTGGTGCAGTAATGGTGTCTCCAAGCAGTCATTAAACCATTCATATAAGCCATATGTCTCAGAATGTTTGGGACAAGAGTAAGAAT
GCACAGTGTAGTTTTTCATAAATGCAACATTGTAGACATAGATGAATCCAGAGTATTCAGCAGTTTTCCTCCGTCTCAGAAGACTAAAGCTCCAGTAGACAATGCGCAATGAGGTCTCACAGCCACTGGAGGGCACCATTACCATCCATCTGACATCGCATTTCCATAGAAATGGCCAAAGAAAGAAGGTCCTGGGGTTTTTCATAGAAAGCTCAAAAAGTTCAACCTTTGATGCTATCCCCCAGCCCAATACA
GGATATTGTTTGGATAAAAGAATATCATTCTTGAGGGGGGAAGAAGTGTAAACTGGAAAACACTATGCAAATGTAAACGAATGTGTAAAAGATGTTCTAACCAGTGAAATTGACAAGAGTGTGGCTCAGGTTGCTGCCAGAGGGTGGCAGCAGCAGGCAGGGACTTTGGCCCACGGTCCTTTGAAAAAAGCTACCCTGGAAACTGCCAGAAAGGGATACATTCGCTGGGTTGCCCTGAGATGATCAGCTCATCTGACTGAAGAGATTGCCCTCTCTCCTG
CCGGGTATTTGCCAGGATGTGAAACGGAAGCCAGGCTTTTGGAGAGGCTGAAGCTGATTTTTGTAACAAGGTCTGGTTACCAGCAAGGAAGCGGTTTTCACGTTGCTCACTCTGGGCCCGAGTGTGGTGCATCGCGCCCCCTGGTGCCCAAAAAGTGCAACTACGTGCCATGCCAGCCAGCTCTCCTGGACTTCCATTTTTCCCTGATTCTCCTGTTCCTCGCCCACCCTTCTCTTTGCTGTGCCCACTGTGGTCTACGCCGAGGCTCCCCTCCCTCCTCCCTGCCCCAAGCAATAATGAACAAGATC
TACCTGTCTCAGATTTCTGGAGGGATGGGTAGGAGCCAGGGTTCGTGCCCACGGCGCCTCCCTGCTCCCTGCAGCTGAGTCCCAACGGGGGCCAGGAGGACACGCGGATGAAGAACGTGCCGGTGCCGGTGTACTGCCGCCCTCTGGTGGAGAAGGACCCCACCATGAAGGTGAGCCCGCGAGGACCCCGCTCAGGCTGGCTGGGCGAGCGGGAGGCTGGGGAGTGCCGGTGACACCCGACCTCGGCCCTGCCCTTGCAGCTGTGGTGTGCCGCGGGCGTCAACCTGAGCGGGTGGAGGCCCAAT
CTTTATACTGGGCCATTATGGCTATGCAGGACAGTAACCCCATCAAACTGCCCTGAGTACAACAGAAAAAGCCCACAGACAGGGCTTGGTTCAGCCACGGCATGATTCAGGGACTCGTTTATGCCACCAGGGTGTGGCGCTCTCTCCCCACTGTCAGACAGTTCTCTTCTCCAAGGGCGGGGCCTACAACAGCTCCCGCTCCAGGTTCAAGATGCAGGAGGAACAAGAAAAGCCTCTTTCAGGGCCTAGTACCCTAGTACGGTAGATCACACA
GGAGGAAAATCAAGAGAACAATCCCGTAAAAGTTTATGAACTCCTGGGCTAAGCTCTGAGCTGTGCAAGCGTAGATCTGTCCCTGAACAGCCTACCTAAGGCTTTGTGAACTGAATTACAGAATGGATCACTGTCCAGGTCTGACTGGCCACTGGGTGGCACCCGAGCCGGCCTGATCCAAATAGCACTGCAAACACTTTTAAAATAAAACCGACATTGAAACCACAGTGCCAAAAAGGCAGGTCAAAACTTGCTGCCTGAACCTGATTACCTGCTAAAACAAATT
ACCTCATTCTTCCAGGATGCAGGACAACAAGAACTCAGGCAAAGGCACTGGCCAGATATTTCCAGCCAGAAAAATCGACACCCCAGAGATCCTGTAACATTGTGACTCCGCCGGAGGCTGGGAAGCGCACCCTGGTGGTGAAGAGGAGTAAGGAGCATGACAGCAACTGACACACTCTCTCCTTGGATGTGAGGCTCGGCCTCCTGGGCTGTAAACATCCTTATCTGAAAAATGGGAAGAAACCACTCACTTCATCTGGCTGTAGTGAGGATGAAATGAATGAACATGTGTCAAGAACT
AAGAGATTTTGTTCTTACCTGCAAGACCTCCTGGGCCAGTGCCAGAGATCTAACTATAGCAGGCTGAACAGTTTCATAGTCTGCATGGAGGCAATTTGTAAACCACCGAGCACTCGCCCCTGTTAGCTTCAGGAGGGCCAGCAGAGGGCGCCCAAGGCAAGCTTCCTCACAGGTAAGACGGATATGGGCATTCTGTTGTCAAGAAAATCCAATAGAATGGCTCCGACATTGAATTTTTAAATGTTAAAATTAAACGTGAGCACAGTGTCCAATACCCAC
ACTTGGAAAGATAATTCCAGGCAGAGAGATGCTATTACCAACCAAAGAGCTGACACTGCTCCACCCACGCCTGGTGCTTTTGCAAATCCGCCTCCAGAGCCCGTTGCTGTGGTGCTAGTAACATCCTTGGTATTACCAGAGCTGGTTAGCAGTTGGCCACCAGGTGGCAGTGTATATCTTTGCGCCATCCCTCCCAGTACTGGCCCTGGAGAAAAACTGGAAGTGAGAATTAGCACAGGTACAGCTGAGGTGAGATCAGTGGCTTGTGGATTGTGTATTTAGTTAGGCCTGAAGAAGCAAAGCCCTCAGAGAAGAGGATAAA
GAACACAGCCAGCCTCCAGGCCCTCCTACTCTGAGGATGCTGTGAGGGCCCTCCTGCCTGAGAAGACCCCCGCTCCCAGTGCTAAAATCCTGCCATTAGACATCTGTCTATTTCTCCCTGCCTGGCTCCTCACAAGGTGCAACAGCGCCTTCCCCCCAGGAGAGGGAGCACTATCGAGCCTTGGCATTAGCAGGAGGAGCTTATCAGAATTGTAGAGAACCAGTCAGGCTCACTATCTTCCTGCATCTTGGAATCAGGGGCTCTTAAACCTGGCGGGGCAGCCAGAGGCACCTGATCAGCAA
GCGCCTGCTGGGAGCCCAGCGCCGTCCTCCCGTTTCCTGTGATCTACCAGTCCTCCTCTCCGCGGAGGCTTGGCCGGGCGCACCTGAGGCCGGCAGCATCCCCGTGGCTTGGCGGCAGCTGCAACCTCCACAGACGGCCGCCAGGTGGCGCCACGCCGGGGCCCGAGAGCAGGCGGGCCCGGGGCGGGGTTGGAGGGACTCAGCTACGCGCCCGGGGAGGCCGCGGGCCCTCGCAGACTACCGAACTTCCATTCTGCCGCCGGGTTTTCACACCTGCCGGCCCCGAGGAAACAATGACGTTGGGATTTTGGGGGGCCGCCCCTTGACTCGGGCGAATGGGACACGAACGGCGACCCCTTGCTCTCTTCCATCCGCCTGCCGCCGTTGCTGCCCACCGACTCCTACAGCTCATTTCTCGCTCCTGCAGGCTCCAGGAATGCAAATAATTTCTCACTGGGTTTTGGCGGGGGCGCGGAGCTGCGGAGAAGCGCGCGCCCGACAGCTTTCGCCGCAGCTGGGTCCCCGGGCGCTGGCGGCTGCGGCCCCCAGATACGGGCGGAGGCTGCAATATGCACATGCGGCCACAGTGTGGCTCCAGGGGCCCGCCGCGGGACACGCTCGGAGCGCGACGCCCCATCCCATCATTTACGGATCAAACCAAATAATCTAGAATCAAGTTGCTGTGTGTGTCATACTCCTCCTGTTTTTTTTCCCTAAACTTTTAGTAGAGTC
TAGGACGTATGGCTTCCACTCGCAGTGTCCTGAACACTGGCTGGGCTTCCTGTGCGTTCTAGCCGGTTTTCTTTGGAGCCGCGGGTTTCTGCACCGCACCCTAGTCGGGATGGCAGAGGCTTCTCGGAACACGCGGATCTATGAGTGCAGTCCCCGGGGTAGCCACCAGGGAACGCCATAGGCTTTCCCGCTGTGTTCCTCCTTGCCTTTTCCGTTTGGGCCAGGTAGTTTCTATTGACCAGGACATTACAGATCAGAAGTGGGTGGGGTCAGAAAACACACCCTGGGAGAGGCTGGCAAAATGCCCAGAACCGCCATCACTAGGACTGGGG
CAGACAGAACGGGTTTCTTATGGCTGGGGCTGCTTTCTAATGTGAATATGAGTACTCTTGGCTGGGAGAGGAAGGGCTGGAGGAGAGATCAGGAAGGAGAGATCCACATCTGGCTCCGAGCTGACTCTCGGTGACCATGACCACCTCCTTCCACTGGAGGGAGCAGCCTCTCCGCAGGTGGGGCTGTCCCTCAGGAGCAGGAACTGGGCTCCCGCTGGAGAGAAGCAGCGCTCCACGTTCAAAGACCATTATTGCCATTATTAATTGATCGCTGTTATTATCATGTAGGCATTAAGTGGCTTCCTCTGCCCTTT
AGTGATGGCGGTTCTGGGCATTTTGCCAGCTTCTCCCAGGGTGTGTTTTCTGACCCCACCCACTTCTGATCTGTAATGTCATGGTCAATAGAAACTACTTGGCCCAAACGGAAAAGGCAAGGAGGAACACAGCGGGAAAGCCTATGGCGTTCCCTGGTGGCTACCCCGGGGACTGCACTCATAGATCCGCGTGTTCCGAGAAGCCTCTGCCATCCCGACCCCGGAGCCGTGCAGAAACCCGCGGCTCCAAAGAAAACCGGCTAGAACGCACAGGAAGCCCAGCCAGTGTTCAGGACACTGCGAGTGGAAG
AAAAGTAACAAGTTTAGCAGAGATAACAGACATATAAACTGTAAACTATTCTGCAACATACAACAGACACAACACATAGAATTAACTGTTCTGCAACATACGCTAGCCACCAGGGGAACACAGGATGCACTGCCTAACTCTGCCTGAAGGTGTCAGTAAAGACCTCACAGAGGAGGTAATATTTGCAGTGAGTCTTAATTAAAGGACTAGGATTTCCTAAGTGAAGAAGGGAGAGGAGGATACGTTAGAGAAAAAAAAATATGCA
TCCAAATTTGCAAAGGAAGCTTGGATGGGTGGTCTGGACCCTTTGGTCCCGTGAGACGTCCTTTCCTTGGGGCAAGGGTGGTGGTTCCATGATGATGGTGGGAAGGGATGAGGGCTGGCCAGGACAGGTGGGGCTGCCCTGCCACCTGCTGGCCAGACCCACCTCGCCTATTCTCCTGTCACCGGTCCTTCCCTGAGGCAGACAAATGAACTAGATGAGCTTGTTCCTCCTCTTTGACACTCTTAGGTTGCATGCAGACTCAGGTTGGCAGAAAGAGGTAAAGATCTGGGGGCTGGGACAGGAGAGCCCATTCCTCCTC
GCATGTAAGTCTGTTGTGGGCCCCTCACCAGCGCTGGGGGGCAGCGAGGTCACTGGGCAAGGATGCTCTGGGAAGTGACCTTGGTGCCCGGGAGGGGAGCACCCTGTTGTGATGCAGGCGGGGCAGCGCGGAGCCGGCGGCGCTGATTTCGCACTCTGGCCGCTAGAGGGCGCTGCCTTTCAGCCAAAGCCGAGTGACCCCCTACCTGCCCCGCGTTGGCCCGCGTCACTCCAGCCATGGGCCATCCAGCGAGCATGGGGGCTAGCCAGGGAAAGTCTAAACTAGGAGGGGAGATGAGGGGGTGCAAAGTTGGGCCTGGTGGGTCC
GCTCTGCAGCGGGCTGTCTTCTGACGAGTAACTTTAGGAAGCAGATCAAGTGTGCAGTTTTGAATGGCACCCCATAGTGGGGAGGTGAATGGCGCTGGGGATTCTGGGTCTCTGCCCCAGGGCCCGGTGCCACTGCACTGAAACCTCTGCAGTGTACGCTTCTGTCCCTAGATGGCACTGCTGTACTGTGCCCCTTCCCACCTGGTCCAGGTGTTCTGGGAAAAAGAGGCATTTTGTATTTTGGAGACAATGGAAGAGATAAATGCTTTAAATTGAAAGGTGGAACTCTGGCCCAAACTTCAAACCGGCAGAGCTAGGTGCTAATTT
CCTCTGAGCCCTGCTTGTCTTTAATTCATGGTCAGTGAATGTGAACAGGCATTGAGGCCCCAGGTGCCCTGGCAGTCTGCATCAACGCTTTGTGAATAACTGCCCTGGAAAGGTTAGGTACCACTTGGTTCCTGCAAAGCACCACTAGAGGGCTGCAGACACTAGCAGTGGCTGGTACAGCCAGCCACTGAAACCGAATTTGAGAACCGCGCCATCGCCTAGTGGTCCAACCCTCCCTGTAGGTTGAGGAAATTAGAGCCTCAGAAATATTAAGTGGCTCTCCCAAGGCCTCCCGGCTGGTTAGTGACA
GAATCCTGAGAAGACCAGCTTTTTACTGGGGAAAGTGTTTTTCAGTTCTCCCCAGCCAGCCTTAGACAGGGGTCAGGTTTCTAGAGGCTGGCAGGGTGGACTGGGAAGGGCCGGGCTGCAAAGTCCCCTTGGCCACTAGAGGGCAGGGTCTGAAGAGAGCACACAGCCATCTCCCCGGGGAATTCCCCACCCAGCAGAAGAGACTCATCGCTGCCTAGCAGCCCCAGGACACGCTCTAGCCCAAAGCCGAAGAATGATCCCTTCCTGGCATGTTGTAGACAGGGTAGGTGCCCTTAGCCCACCCCTCCC
CTTTTTTCCCTCATGAACCAAGGTTTCCAAGAGGCGCACTGAGCAGTGAGCAGGAAAGCTAGGAGCGACTAAGGGTGATCCGAGTGGGAGCTGCCAGCACCAGGTGCCAGAGCTGCGGTTTCCAGCTTTGGGGCCAACGTTCTTAAGCACACATCCCCCTCTTGTGGTCGAGAGCGGTATTGCCGCTGAAGAGAAAGGCTAGAGACCTCCTCCAGGTTCTCATCCTGAAAACCCCAAGGTATAGGCCAGGGGCTGCATCTACGTTGTGAACCCCACGAGATTTCCCACTTCTTTTTAAGA
CCACACTCGAGCCACAGGAAACCTCTGCTGCAACTGTAAAGGCTGGACTTGTTGCTGATCTATACTCATTTCCTACTCTAGTGATTGCTAGATGTCAGGTATCACGGTGACTCCAGTCCAGGTGAAAACGGAGTCACGATACAGGGCAACAGCGCCACCTCACGGCCGGCCCCGTAGCAGCGGCCTCCATTGGCGCCTAAAAATGGTCAGGATTCACATTCAGGTGGATTATTCCGCGCCAGGAACATTCTCCACCTGAAGGCTTTGCCGGGGTGTTACAAGATAATACTGAAGGGACGGGAGTGGTGGCTTACGCCTGTA
AACCAGCTCTTTGATTTCTGTATCCCTCGCTAGCGACCAGAATAATGCCTGGAAGGTAGTGGGCGCTCAATCAACATTTGACGAATGAAAGAACCAAGCGGGGAACGGGGGATAAATGAATGAACGAACTGGCTCCGGAGGGCTGCAGTTCCTCCCCGGGGCAGCAGGCGACGCCAGCGTTACGCCCGCCTGGCCGCCGGCAGTTCTTGGTCCCTCCGGCTGACCGTCCAACGCTAGGCGCCGAGGCCGGTGCAAGAGACAGCCAATAGAAAGCTGTCTTAGTTGGAGGTCTAGTAGAGGAATCCAATGAGCGTAGCGGGTCTAGGCAAGGGGCGGTGCGACGGGGAGGGGCAGCGGGGAGCGGTTAGAGGTGGGAGTTGGCGCTGCGGGCCGGGCGGGGGCCGC
CGCCGTAAACCTGGGCGACTGCGCTCCGCAGCCGGGCCTGTGTGAAGGCTGACCGCCGGCCGGCCGCCGGCGACAGCTTCCGGGTCGACGTCGACGGGAGCGAGGCATGCTGGGAGAGCGTCCGCGCGCGCCCCGAGGAGCGGCGCTGCCCGGCGCCCTCTGCTGGCGAGGAGCCGCCCTGACGGCCCTGCGCGAGGTAGTCTCTGAGCCTGAGCGTGAGCCTGAGCGCGCACGGGGCGCGTGCTCGCCAAGAGCTGGCGCAGATTTCCGAAGTGCCACGAAACAGCCGCCGCAGCAATCACCGCTAAGACCCAGACTTCC
GCCCCATTTGCTGTGGGACCCGCTAGGGCTGTGGCAGATGCCCTGGAAGCATCACTCTGGGTGCTCTCTGGAGTCCTCCGGGTGCTCCCAGCCCAGGCCGGAAGCAGTGCTCACTGGAGAGACCCTCAGCTCCTTGTCCTACAGTGCCACCTGCTGGCGAGTCTGAGTCAGAGGCGGCGGAGATTCCCGGCCCTTCCCTCTCTCCTGGCGTCCTTCCCCCACCAAGCCTGGTTCTTCCCGCCTCATTGATTATCTGTGACTGCACAAAGCCCCGAGTCTGATTCTGGCCTGATTCTACTTTCTT
ATGAAAGAAAGAAAAACTCTCTTCATTTCTGAGGCAAGTGGAAGGCAGCAATGGTGGCCACTGACTGCGGATGCCTGCTAGGCACAGTTTGCCCTCCACTTCCCCTTCTACCTCCAAAGAGCAAATGACAGGTGCCAGCCGGCCTGGCAGGTGAACACTAGAGGGCACTGTGCCCACTCTGGGAAAGCACCAGATTTGTGAACAAAACTAAACCTTGGAATAAACCCAATCCCTACTGTTAAGGGGTGCCCTGCTTGTAGTTTAAAAAAAAATTGTTACTAGGAGGGGATCT
GAAAAGGGGGTCCAGGGTGAGCAGCGGGCTCGAGATGGGGGTGTCTGCTGGAGCCTCTTCCCAGCTGCCCAGTGCGTAGACCTCAGGGACACCTTGCCAGCCTCCCCTCCCCGGCCTTCCCTCCACACCCCAGGCTGTGCTGCACCCTACGGCCACCAGACGGCGTGCAGAGCCCAGCAGGCATACAAGGCCTGGCGGGTGGAAAGGGGGCCTGGCCAATGGGCTCATTTGTTGGCCGGAGCAGGCAGTCAATGGCCTGGGACAGCAGAGGTGCTGATTAAGATGCCACACTTGAGTTAGAACCTCC
AATTGTGCCTTGCCGCGGCCATCGTCCACTGGGTACGGGAGCGAGAGCCGCAGCCGGTAGTCAGGTTTCCTCGAGTCGAGGCACAGCAGCTTTCTCGTTACCTCCAGCGCCGCCTGCTCGGCCGAGCGCAACAGCGGCAGTTCGATGGTGATCACCAGCTCATGGGGCACGGGGCTCGGGGCTGAGTCCCTGGAGCAGCGGTAATCCTGGAGGTCCACGTGGTGGCGCTGCACCACGCTGTAGCGAGGCTCGGTGGGGGCGGGCTGCAAGGCCGCTTCCGGAGGGGAGGGCGCCCGGGGCCCGGGGGCTGCCGGGTACTGGTAAGGGTAGGGGAAGTCCGGGAGAGGACCCTTCGGCTCCCCGTCAGGCCTTGC
TGATTTCCCATAATTCAGGAGCTTTTCAGATGACCAAGGCCTGCGATGTGTTTTGGGTCACAGTGTGGTGCTTATGAAGTCACTCCTACAGATAACACCGGAGTTGTGTATTGCTGTCTCAGTGGTTCCCACTGTTTCTAACCACCAGGTGGCCACAGAGTGCATGTGCTATGAGGGACCCATCCCACATATGCCCTCCCAGAAGAGCAGGAAAGGGGGTTCATAAAGATGTTCTTCTGATAGGGAGTGCCCTATGAGGCCACCTTCACATGGTGAGTAATGACCCCGACACCTCTGC
GTTTGGGTATTTCTGGGGGGTCAGAGTTCGTGACCTCTTTCTCGGCTCGGCGGCGCGCTATCCCGCCAGCGCCTGCGCATTAGCAACGGGGAGAAGCGGCGAGAGGAGGTCGTGACGTTCCCAGGGTGGGGTGGAGGGATCGGAGGGCCGAGCAGCGGCTCTGTGAGTCCACTGCCCCCTTTTGGCTTGGAGGCAGAGTGCCCCGCCAGAGCTACGCGTTCCCAGCCAGGTAATTTTTGAAGCCACGTGCAAAGGTTTAAGCATCGTTTGCCAAAGGTGGGCATTAGGGGAGGTTTTGAGTCAACGTTTTAGATTTGAGTAATAA
TGCTGGGATTACAGGTGTCAGACACTGCACCTGGCTCTGTGCACTGTTTTGTTTTTTGTTTTTTTTTCCAGGATCCTTCCTCACCGCAGGCCCTTTGCAGCACCATCTGCCGAGGGTGACAATGCCACTGAGTGGCCAGCAGAGGGCGAGATGATGTTCATTTTGACTATGTCCTAAGCTGGGCCTGTGGGGTGGGGCTGTGGCCTGTAGACGCTCTTTCCATAGACCCTCCCACCCTCCCACACGCCTTTACTGCCCAGGCCCCGCAGGGATCATGGGGTG
AAGAGAGCCCTGAAGGTCAAGGGGCAGGGAGCTGAGCTGCTGGTTGGCACTTCTGAGGTTGCTTTCAGAAGCAGGAGTGGCCACGTCGGGTGAATGCCGCTCATGCTGGGCCTTGTCTGGGAGTCTCACTTGCTGCCACCTGCTGGCTTAGGCACAAACGTCGCGACCTAGTCCAGTCTGTGCCAGGGAGGCTGCCTCTGCCTTCTCTGCTCTTAGCTGCTTTGTCCTTCCCTTGCCTCCCAGCCGTGAGGATTCCCTGATGAAGAAGACCTAGAACCCTCTCCTTCTCTCTTTATGCC
TCTAGGGAGGGGCCCAGTGGGAGGTGACTGGATCATGGGGGCGGTTCCCCCATGCAGTTCTCATGATAGTGAGTGAGTCTCAAGAGATCTGATGGTTTCGTAAGTGTCTGGCGTGTCCCCTGCTCGCACTTCTCTCTCCTGCCACCTTGTGGAGAAGGTCCTTGCTTCCCCTTCACCTTCCACCCTGATCGTCAGTTTCCTGAGGCTTCCTCAGCCCTGTGGAACTGTGAGTCAATTAAACCTCTTTCTTTATGAATGACCCAGCCTCAGGGGTTCCTTTATAGAATGAGCCCTTCTGCAACCACCCAGCAGGAGGCATTAGACGGCCCCAGAAATGAGCAGTAACACACTTTCCCACCAT
ATACCCTCCCCTCCACAGAAGTGACACAGCCCTAGAGGAGGCAGTAGCAGAGGTGCTAGACCATCGACCCATCGAGCCGAAACACTGCCCTCCCTGCCATGTTTCAGTTGAGCTGGTGGGGTCCTGTGCTACCCTGGTGACCGAGAGAATCCTGCAGGGGGCACCAGAGATCTTGGACAGGCAAACTGCAGCCCTTCTGCATGGTAAGGGTGGCTTTTGGATTGGGACCTCAGTAGTTCTATTCCTGTCCCTGAGAAGGGAGGGTGGAAAAGTCTAGACGCTTCCAGCCTAACCATA
AAATGTTAATGTTTTGGCTTTGTGGTGTCTGCATCTGAGAGCACTCCACGCAGATTTTCTTGGCCGGCTCCAGCTGGAAGCCTTCGGTGTCTCCTTTTGTGTGCGCGGGAGCCTGGCTGCGGATTGCCGCGCTGCCCCTAGAGGTCAGTCTGATCCAGGGATTGTCTCGAATCCGCGCAGCTCTGGACCCGAAAGGAGAGGCTCAGGGAGAGGATAATGCGGTTGCCAAGTGCCAGGCTTGGCCTGGGTGAGAACCCGGGGCTGCGCGAGCACGGTGGCCTCGGTGCGTCCCCC
CCCAGCCTGTGGCACTTTGTTATGGGAGCCCTAACAAACTAACGCGCCATAGATCTCACCCTGGTGTGGTCATAAGTGCTTGGTGATTTGATGGTCCAAACCCTGCTGCTAGGGTTTGGATGTTGTGGCTGGGCGGCAGTCCCACAGATAGCCTCCAGGTGGCGCAGCAAACATCCAGTGGGAAGGTAGGTGAAGACTCCGTACCCCCTGGGCATGACAGACCCCAGTCCCCACACTCAAGGGGCAATGCAGCTGTCTCCTGGAGCCACACCACGGGTCCAGGGTATAGCTCTTCCCACAGAGGGCACACTGGAGGTCACTGCCATTGTGAGAAGGCCCCATTACTGCATGGAGCCCCCCACCAATATTTTGCACCTTCTCACCTCTAGATGGAGGTCATCACAGCGACTCTCCTGCCTCTCCATGTCCTCCCCAACTCTCCCAGCAGGAGGAGGCAGGAAGAAGGTCTTAGGTGCAAGTGTTGGTGGGGGGAGAGGTCCCATTCCCCGGGTGGAGGCTTCA
CCATGATATTAGGACCTCCTTCCTATAGAGCTACTACACAGAACCACAAAGCACAATGGAGCTGTAAGACCGAGGAAACACCAAGGGACCTGGGAACTGGGGAAAGTTATTAAGAACCATGTCAACCACAAGGGGGCACTGTGACCCCATGGGCTAAACTGGAATGTTTAGCTGATTGACATGGAAATGGGACATGGAATATGCTCTTGATTCTTGAGCTTTTCGTCGCTCTCCAACAGAGTAGAGAGGTCAGTCAAGGACAAAACCCCCACCCCACGACTAGCTCCCAGCAGAGGGCA
TAAGCTGGCTACAGGCAGGCATGCTTTGCCACCTAGTGACCTTCAGCAACCCCTCTGTGTCAGGTTCCTGATCTTCAAAATTGGAGCAGTAGCTCTCCCTAGGCTTGCAGTAAGGATTGCCTCAGTGTGTGGTTGCCTTGCTGTGTCCACGGGGTGGGAAGGAAGGGCAATGTCTGGAAAGCAGGCCACTCTCAGTCTAGCTGGACTGGTCTCTGCTGCCCTCTCCTGGGCATGTCTGCAGAGTTGACATGCTGTTTGGAGAATGCCTGCTCAAGGCCTGAGTGGAATGTCAGCAGGAGGGAGAGAAGAGGAAACAAGGCTGGGCTGGGAGTGGGAAAATAGTAACAAACACACAGATTCCTGTAATAGAAA
AAGCTGACGAATGTAGCAGAGGTGCTTCAGTCGGCTGTAATTCCACGGGTGGAGTGCTGGCTGGAGAGTTACCTGGGGCTGTCACACTGCATGGGCTCCGGGACACTGTGGCTGCCCTTATGTGGTGTCCCCGGAGGGCCCTGCAGGTGTCACACCGCTGCTCCACACTGCCACCTGCTGTCAGCATCTGTGCAACGTATCCAGGTCTCTGGGGGCTAGAATGAAAAACATGCATCTCGTAACCAATGAAATCGGGCTTGTCCTGAAGACCTCGTGCATTCATCCATTCTCACACTGCTATAAAGACATACCTAAGACTGGGCACT
CTTAGCTCCAAATGTACCCTTCCCTTTATTGCTTTGCTTTGTGATATTGGAGCTGGACCTTGTAAATATTTTTTTGCCACCCACAGCAATGTTTAGCTTTGTCAATAGAGGGAGCTGGAGGAACACTGAAGGTGAAAGGGGCTTCTCTTCCTGCGCCTACTGTGCCTTCCTTCCTGCTTGCACCTGCAGTATGCAGCAGTTAGCACCATGCGGGGCACCCCCCCAGCAGATTTCAGTAGCACCCCTGGGAGTGGATGCCCAGCAGATTCCATT
TAGGGTTAGGGCCCTGGGGCCATGCGGGAGGCTGAGCAGCCGGGCAGTGTGGCTGCAGAGGAGCCTGAGAGGCAACAGGGACAAGATGGAGTGTGGCCTTGAAGTGCCGGGAGTGAGCGGGGCCAGGCGGGGTTGTGAATGGGACGCGCACCGTGGCAGGCTCCCTCTGGCGGCCGTGTGGAGAACAGGCTGCAGGGCGCCGCGGAAGAGGCCACCCCGTGAGGAGCCCAGAGCGCTGGGCCCCGGGCAGGGAGCGTGGAGCTGGAGAGAAACGGCTGACTCTAGACATCTAAACTTTTTATGATGGAGAACGGTAAACGTATACAAATGTAGTGAGACGAGGCACG
AAAGAGGGGAGGAGCAAGGAGAGCGGGCTGCTGCCTCGGCGACCTCTGGTCCCCGGGGTCCCGTGAGCAGCCAGGGCGGAGGTCAGGGAAGGCGGGTCTGGGGTACGAGACCAGGAGCTGTGCGGTCTCCGACGGGACTTGGCCTCCGCGGGGCCCTGCTGCCCCCCAGCGGCGATGCGCGGCACTGCAGAGGCGGCGGCGGGACCGGGGGCGGCCGCCCCTCCTTCCCCGGGCTCCGGGAGCCGCCCGCGCGTTCCCTTAGCAGCCGCCCCACCCGCCGCTCCCCGCTCCCGCCCCGCCGCGCCCGCTGCA
AAGTGCTGGGATTACAGGCGTGAGCTACCGTGCCCGGCCCAGATTTTCTAATAGGGAATTATTCCTTGCTACTGTGTGTCGAATCCTGGGGAGAGAAGCCAAGGTCATTAGCAGTTCTAGGGTTTGGGGCTGACCTAGAGGAAAATGACCACGAGATGGCAGTAGCAGGCAATGAGCTTTATTGGGATGGCTCTGGGACAGAGTTACCTGTGAGGGGAAGTCCCCCGTAGCAGGGGTCCTTCTAAGGATAGTGATGCAGGGCCACCATCCAGAAAGAGAAGACAAGAGAGCTTCT
CAATGCCAGGCGGAAGCCAAGTGCCCGAAGCTGCTGCCTTGTCTGCACACGCTGTGCTCAGGATGCCTGGAGGCGTCGGGCATGCAGTGCCCCATCTGCCAGGCGCCCTGGCCCCTAGGTGCAGACACACCCGCCCTGGATAACGTCTTTTTCGAGAGTCTGCAGCGGCGCCTGTCGGTGTACCGGCAGATTGTGGATGCGCAGGCTGTGTGCACCCGCTGCAAAGAGTCGGCCGACTTCTGGTGCTTTGAGTGCGAGCAGCTCCTCTGCGCCAAGTGCTTCGAGGCACACCAGTGGTTCCTCAAGCACGAGGCCCGGCCCCTAGCAGAGCTGCGCA
GTTTAGCAACGGGGAGCCTTTCTTGGCTCTCTGCTGCCAACAGCCATGAAAGAAAAGGCAGTGTGGCAGCTGTAAGGGTAGCTGGGGTGGAAGCCTCGAGTCTCGGTTCCCATCCCGGCAGAGGGCCGAGTTACCCCAGCAAGATATGGGTCAGGCTGCCACCTAGTGTTCAAGTCAACGTGTAGCAGGAAGGCCTAGCATGCCACTAACTGAGCAGCAAATAGGTGACAGAGGGATAACCGAAAGCCTGCAAAGAAGCCAGAATTCAGAGAGGAGCGCACCGTCCTGAACCAGAGAGAGAATGTGTTTCAGGTGGTGAAGACAGACAGCGAAGCTACTGATCAGC
AGGGCCCCCACAGGCCCCACAGCCCCCGGGAGTGCCCGGCAGGGGCAGGATGCAGCTGCTCAGACCCTGGGTGGTGGCCAGAACCTGGACCCGTGGCTGGTGGCCGGAGTGCATCAAAAGTGAGGCTCTGATGCCATCTGCTGGTCGCACCCGTGAATGGCGGCTCCTGGCCACATTGCTGGGTGTGGAAAGGTGCCCATCCTGGAAACAGCTACCTCACAGCCTGGCTGGAGAGAGACACTGGCCAACGTTCGGCCCAAGTTCTGCCCAGGGCTACCTTTCCCAGAAACTCAGGCTTAAACACTGCCTGT
GTAGGTAGTGGGTTCAGAGTAGCTCAGAGTATAAGGTGTGGGATGTGTGTGGGGGTGAGGGTTGGCCCAGGTGGACATCAGCATTTGACTCCTTCCTGGTTGCTGTAATTTGGGAGGGACTAACCAGGCTGCTAGATGTGCAGAAGGGTGGGCGCCACCTGCTGGTTGTGTGCATAAACCGCCTTTTCACCCAGTCAATCTTCATTCTTCTTTACTTGGAAATGGCAAATGAAGCCTTTCTATACGTGACTCTAGCAAATTAATTATTTCAGTCTTCCCGAAACACTTTATGTATATA
AGAGATATTCCATTCCGTGTCTTTTCTCCCAGGGCTCGCACAGAGAGGGTTCACGCGGTAGTCAGTAGGTGGGCAGTGCTTGGTGAAGGCATTGATGGGTGGAGGGATTGAAGGATGAATGAATGGATTAGGGGCTGACAGTGCCGCTGCAGTTACTCAAAGGAGCCACCAGGAGGCGCAGGGAGCCCACATTCTGGAGACAAACCTTTTAAAAAAAGCATCTGGTGACTTAACGACCTTTTCACCAATGGCTTGTGTGGGGCCTTAATGCTAGGGTGAGAAAAAGGTGGGAGATGGAAGAAAGGGGA
TTGAAGAACCTACAAGGCTGTTCCGGAGACCTTTGTGAATGTGAATGAACGCCCTTTGCTTCAAAGGCACCTGCCTGGTGCTGAGGAATCGGCCTTGGAGCCGCCGCCCACGCCGGGCCGCTGCGGGAGAACACTCGGTGCCCCCTGCTGGTCAGACCGAGGCCCCGCAGCGTGGCACAGAGAGCTCCACGGCACGCGTGGTGTGGGAACTGCAGGCTGAAAAACGCTCCCAGAAATGAAATAGTGAGTGCCCGTGGATCTGGCACCACCTTAACACTTCCTCGTTAATAACACATGATTTTT
AAGACCTGAACCCTGGCTGCTGCAGATGTCCTGAGGCTGGATGTGATACTCATCATCTCCCTCCTCCCACTATGAGGCCATAGGTGTAGCTGAGGGAGAGGTGTTGGTACAATACTAGCAGATGACTCGGGTGTCTGAGCCACCTGCTGTGCAGCCCATTGCGCCCCCTGGTCCTGCCATGCTGTACTGCAGATGTACCACTTCCATCTCACTGTGGGTTACTGTTGGGTCCACCTGACCTGAAGACTTGGTGGGTCCAGCAGAATCAGCTCTTTTATTTATTTATTTATTTATTTATTTATT
GCTCCTGAAAGCTTAGACAGTAGAAGACAAGTTAGTCATCGTCATTCTTTTCTGCTGATTTCAACCAAAGTAAGTACCCGTTTCCTCTGGGATCTAGCCCCTCAACAGCTGTTAGCAAAAACTAAGCCAGCAGGGGGCGCACAAGCACAGCAATGCTTGCAATACTGCCATTGGCCATGATTCTCTCCTGCCTCTGCAAGATAGAAATTAGGAAGGGAATGACTGTGGCGTTAGGCTGTACATGGACTTAAAGAGGCATGTAGAATCCTAAAAAGCAACAT
TCCTTTCCCTCGTGAAGCGGGAGCTGTACACAGAGATGAGTTGGTGAAGAAGGGCTTTGTCCAGAAGGCATCTGATGCTCACATTAGGAGGGTGAAGGGCTGCCCCCACAAGCATTCCTGGGCTGCCTATGGGAGGTTGTGTAATGCCACCTAGAGGCTGTTGCTTTGGGCATCCAGGGCTGGAAAAGGGCTCTCCTCTTGCAACTCAGTGAGTCATGCTAGAGTTTAGTTAGCACTTGTCTAAGCTGACTCTGACTCACTAATCCTGATTGCCTTCTCTCCAA
CGTTTTCCAAAGATGTCCCTTCGTCTGTCCCCTGGAGTTAGCAGCGTGAAGAGGGCTCTTGGCTCATGGCTCTGGACCGGCGAGCCGTGCGGGTGGAGATGGGCGCCGGCTCCTCCGCGGCGCGGGCGTCCAGGCGGTGATGCTCCCAGCGAGCTCCAGAGGGCGCTGTCCCCTCGGAGGCGCGGGCGCTGCGGCGGGAAGCGGCGCAGCGAGGGTCTTCCCCCCCAAGACACAGTTGTTTCTGACACATAGGAAGACCACAAGTTTACAAATGCAAACGCCGAGGGCACGGGGCGATGCTGGCTCCACGTCCAGGCGATCTTCCCTGCCGGGCCACAGCTCAGGAAAGCCCGGCTCCTTGCTCCAGACCCTGATCAGGCTGCATCCACTCCTGCTCGGCAGCTTCAGGTTTGTTTTTCTCTTGTCAGGTTTGTGTGTTGTTGTTGTTGTTTTGTTTTTGTCTTTTTAAAAAATTTAGGGAGCGGGGCCACCACGGGGAAGGGAGAAGGGACGTGGCTCCTGGCGCTACATTCGGGAGGGCGGGCTGGCCAGTTCGTAGAAGAGCAGGTAGGCGTCGCTGGTGCGCACTTGGCTGGAGGACATGGGAGTGACGCTGCGGAGAGAGCGGGGAGTCAGCCCGGAGCGGGCAGGACCGGGAGACCCCCCGCCGGCTTCTTTCTGTGCCCCCGAGGCCGGCCGGCCTGCCTTTCAGGGAGCCT
TTAGACATGCCATCAAAAAGTCCCGAAGTTGAGGAAGAACGCAGGTTTATTTTCAAATAAATGCTCACTTGGACTTTGTGCCAAACTTGCGGCGTCGGAAGGGTGGGAAAGCGGTGTCGCTCTGCAGGACCCAGACCGCCAGGGGGCAGGCCATGCCTCCACCAGACTGCGGCGAGTTTTGACTCCGGAGGACTCTCCAAGTCGGGTTTTTCCAGAGCAGGCTATTTGCAAAGCAGCCAGGAGGTGTGGCTCCGGGGACTTGAGTTGTATTTTTATCTGC
CTCTGTAGAAACACCCTTCCTTCCTTCTCCCCTTGGCAATTCCTACAGGGAGTTCTGGGCCCCACTCAAACTTCTGCTGCCTGAAGTCTCCAGCCTGCCCCACTGCCCAGGCTTGGCCCACCCACCGTGGTGCCCGCCCCGCCTCCCTTAGGGCGCATGTCTGTTCCCACCAGAGGGCGCTCCTGGACAGACACTCTCCCTCCCTCCCTACAGGACCTGGAACTTGGGAAAGCTGGGGGCTGGAAAAGAATGGGTGAATGATATAAAGAATGAATGAATTACCCATTCCCTCCAGAAATGCCTCGCTTCCCTCC
TATTCCAAGTGGACACCCAGAAACATCCCTTTTAAATGTTAATGGGGTTTTTATTGACGGTATAAAGGTTAAGAGCTTGCGAAAGATACAATTGTCAGTACACTCCTTCCAGTTCCGGAGGCCGCCAGTAAGTGGCAGTCTTTCCCTGTCGCTGGCTGCAGGTCACCCTTGGCCTCGGTGGAACTTGTGTGGGTCATTCTCAGTCCATTTGAAAGTTGGGCCTGTTCGGTTGTGTATAATTTTCTGTTCATCATTTTTCTGGCAATCTCAGGACAGAAGTCCT
ACCAGGATGCCAACCACCCCCACCCCCCACCCGTGTAGCAAGCAACTGTCCCAGCAGGTTTGTATCTCCAGCCATTCTCCCTCCCTTTCTGTGCCTGTACCTGCTGGGTGCCCTGCCTCCTCATTAGGCAGGTCTGGGCAATGGCTCAGCTAAGGGCGCTCCCACTCCACACCCACCAGGGCTGGCCCAGCCCCAGCCCTGACCATGGAGCCAGCTCACCTGCACCACCTACTGGCGAGGCAGGGCAGGACTCCAGCGCCCTTCTGCTGCTATTCCCTAAACCCCGCTTCCACACCAACAGCCGCTGGGACTTAGGGCCCACACTAGGACTCTTAGACTCCAAAGCATTTCAGACCTGGAAAAGGCCCAGGTCACCAGTTGCAACCCC
CACATCCCCCAAATTCTTCATGTTTTGTTTCTAGGATTCCCCCATTTTAAACGGCATTTTTAGATAGACTGAGCAAGAATACTCTATGGCGGGGAGGAGGAACCACCAGCACTGCCCCACGAATTGGAAGATGCTGCCACCCGGAGGATGTGGAGGGAAATGAATCCTCCCCTAGGTCTTGACTCCCAGTCCTTTTTTTTTTTTTTTTTTTTTTTTTTTCCTTTTGAGACGGAGTCTGGCTTTATTGCCCAGGCTGGAGTGAGTGCAGTGG
CGAGACCCTGTCTCAAAAAAAAAAAAAAAAAAGCGTCAGGCACACTTAGCATCAATAAGTGTTGGATGTAATTATTATTACTATTAGTAAACATTCCTGGGAGGATGGAGCTGCAGTCCCGAGCATGTCCAGCAGAGTGCGCCCTGCAGTTCAGAGGCGCAGAGTGTTCAGGGGGTGGCCTCACTGTGGGCTCCCCTGCATGCCGACTGCCAGATACCCACTTAATGGATCCCATTGGACCAATGGGTGCTTCCATCCCTTCACAGGCTCCATCTTTATCTTTCTAAACCA
AGAGATCACCCTGCACGGAATGAGTTGACCTAAGAGGAGTGAAAGAGATAAACAAAGGATCTTTGTTCCTGATTTCCCTGAAGGAAGCCAAATGCAATAGGGAGATGTAGGGTATGACACATGCCCAGAGCAGCCAGCAGGTGGCACCATCGGTCCTGTGAGAGGCAAGCGGGACGCAGCCTGTACAAGCCTGGTGCTGTGTCCCCGGGACAGTCCTGAGTTGCTGCGTTACACGGAAGACACTTACCCCTCAATAAATATTTCTGAAATGGTAAAAATCAGACCCTGATCTCTTTAAAACATG
ATGGGCCCGAACATGCAGGGTTTGACATGAGGATGTCGAGAGGCCATTCCTTAGTAGGCAGTAGCAGACCTGCTGAGTGAAAGGGCCACACTTTTAACAAATAAACAATCCCCTGCTTCTCCAATACCTGCTTTCTCCCTAGTTCTCCCCAAAAGGGTGCATCTCTGGTCACCAGCAGGTCTGCCCTGTGCCACCACGAGAGGGCAGCAGTCACCCAGTGTACCCTGCTGCTGCCCTGTGAATCCTAGGACTGGGCCAGCTGTGGAGAAGCAGCCTGCTGACAGCCACAGCCTGCAGCATGGGCCGCCCTCACAGTTCTGCCTGGGCTCACTTAAAAGCACCTTTTGTTTTCCTCCTCTCTGTGTTTGATCCAAAC
GCCCACAAGGGTGTTGCCTTGTGGTCCTCAGGATGGCAGCATGTGGCCCTCGGGTGAGGCTGGTGTCCGCTGCTAGCTGGTGTGGGGAAGAAGGTAGGTCTGATGCTCCTCTGGGAACCGGCAGCTCTAGGACCAGCACTTGGGTCCCTTTGAGCGATTTGGGCCTGCGGCCAGCAGAGGGCGCGGCTGCCCCAGAGATGGCAGGTTCACCAGCACGTCCCCAAACCTGGCCACTGCTTCCATTTCCCCAAGTCCATCCCAGCTCCTGGGGCAGGCCACAGCGCTGGCCCATTCCCTGTGGCAGATTCACTCCAGGCAGGTGCTTCCCGTCTGTGATCCTACTGTGTCCC
CTGCCAAAGCCAAGGTATGAAGCAGGATGGCACCTTCCCAGCTCCCACCAAGCCCCTCCCCACCTTCCTTCTGAGAGCCCTTTCCATCAAACCATCTCCTCCCTTTTCCCTCCTTCCTCTGCCTGCCCTCTCCTGCTAAGGTCTACTCCGCCCCCTGCTGGCCAATCTTGGCAATGGCCTAGGTCTATTACGAGACCCTTCCCCTGGTCCCACCCACTTTCTAAATTAAGAGTACTGATGTCACCCCTCACCCAACCACTGCTCCCAGGAGGCCAGGGGACACATCATTGACTTCTTGCCATCAGACTGGAGGTGAAAGAGGGGGGATCAGTTTTGGGGTCACTCTGA
ATTAAAAAACATATATATATCATGATGTTTTAAGAAAGTTTACTAATTTGTGTTGGGCTGCATTCAAAGCTGTCCTGGGCCTCCTGTGGCCCGGTGCCATGGGTTGGACAAGCTTGAGCTAAAGCTTCTTTCCACAAGGTGGCACTGCAGGGTAACGGGGGTGAGTTCAGCACTACCCCCTTCCCCTGACACAAATTTTAGGGATGAAGAATTAACTCCAAGGAAAATAAAGGTACAGTTTAGTAAGATCATATTAAGTTCAATTTCCATA
TTCTGTATCTAACCACGGGCAGGGGTGTTCCTCCAAGATTTTTAGACAACAGTTCTCCAGTTCACCCCGTTCCGGTGAAGGGCAGAGCACCCCCCGCCCTTCCCAGCCACCCTGTACACGCCCCTACTCGCTCTCGGATGCCTGCAGTTCCCAGGCTTCCCAGCAGAGGGAGACACCATTCCACTCCCAAGACCACCAAGGGGTCGTCCCAGACACAAGCTTCAAGGGTCTAGGGAAGAGACGCTATCCGCCCAGACACAAAGACCCCCCTTAGCTATACTGAGTTGGCCTCCGGGCCTCCCCTTCCTGTTTCTATCTCCTCCTGGACCTGTTGCTTAGAGCCCTACCCCGAGGTCCCCCCG
CTGCAGTGATCGGCTGGGAAGACTTCCTGGCAGTTCAGCAATTGACCTAGAAGACAGAGGCACAGAGAAGGCACCAGGTCCAACACCTCTGGGTGTCACTGACTCACACACAGAAGGCTGTCACCAGAGCATTCCTTGGCTGCCCCCTGCTGGCACACAGCCTCACCTGACCAGATTTGTTCCTATGAGTCCTCCTCCTTCCTCTTGCACACAGAACTCCCTAGTACTTAGGGGCCACAGCTTATATTTCCCCAGGTCTACAGCCATCTCCCAATATAGTAGGCCCTCACTTAA
GACCAGCCTGGTCAACAGAGTGAGCTAAACAAAATAATAATGATAATAATGTCAGTGTATCATAGTTCCTGAGTTCTCACGCCTGACACCTGGCTCGAGAACACAGGATATTTCCACCCTGGCCTGCCAGCTCCTCATGGTTTCCCACAGCTAGAGGCCGCTGCTGTCCTGGCAAGGGCATAGGCCTGGGTATAAGGCAGGCTTGAGTCTGAAGCCAGGCTCCACTATTTGCCAGCATAGAGGACCAAGAAGGAACAATGTCACTTGGTAAAACTGAAACTGGTGCTAACAGGGATCAACATA
TGAGGTCTCAGTCTGGGGCTCTCTAACGGAGGGTCAGGGAGCTCCCTCAGCCTAAAGGTTCCTCTGGACTCATAGCTGCCCTGCATGGATGCCTGCCAGTGAGGCAGTGACAGCCCTGGGAGGCTGGTCACCGAGATGCCCGCCCCTGCTCCCTCTGGTGGTGGCCGTGTACACCATATGCCCCTCAAGCCAGGAAGGCAAGGCAAGTTCTGCCTCCGGTGGCACCACCACACCCTCACCCCACGGTCCTTGAGCAGAACATCGGGCCCCTCCTTCTGGCTTCCCCACTGCTCCAGAGGGTAAGGGGAGGAGGCCCTAGTGTTCCTGAGCACCCAGCCAG
TCTTTATGCCCTCGGCACCTAGTGGGTGCTTAATGCACCGAAGGTTCTCTGGAAATGTTTGCTGACCTGAAGTTTGGTGATCTTATGTCCTGCTTAGGCGCAGCGTTGGAGAGGTTGGCGCTGCAATGCCGTCAATAACCCCCGATGACCATTAGAGGGCACACTGATTCCACAGCAGTCTGCACCGGGGGCCCAGCTGTCAAGTGCTCCAAAACCCACTCCCCAATTTACGCCTCCAGTGGTCATCTCCCACAGCCTTCATTTTAACAACCCTCAACACAAAACAGTCATTTTCTTGGGGCGTCCCTGAGGTGTGAACCTCCT
CCGGGAAGGAAGGCAAAGCGTTTCCCCAGGCCCTCAGAACACCATCTGGCTGCAGTCTTTCCTTTTAGGGACCTGGTATTTTCTGGCCCAGGGACAAAGCGCATTTATTTCAGATGGATCAACACTGTCACCCAGCGGGCAGACAGCTGGGCAGGCTGAGGCCTTAGCCTTGCTCTTGGCTTGACAGCCAGATACTGACAGCCAGTATTTGAATAGGAACCTGTTTGTTTCGGGTGATCAGGATTAATTGTTAATATTCTCTTGGAGGGAACTGGGACAA
TACACTGAAAAACTGTAAACAACCTAGATGCCCAGTAAAAGGGAAACAGCCAAGAAAAGTCTGTGTCTTGTTCACTCGCTGGCAGGAAACATAGAGCAGGCACGGAAAGGAAAGGGACTCGAGGAATGCGCTGTACCGACAGGAGGCAGCACCCCTTTGCCCGAGGGGCGCAACGACAGAGACCTAAGGCTACCTGGGCCGGAGCCGGGTGAGGCCGCGGAGAACGCACCCCGCTACGCGTCTGCCGAGACGGAGGCGGGCGTTTCGACCACTGCCCGATCATGCGCTTACTCAAGTAGGATTCCGAAAAAATTCAGTCGCGCGTCCCTCC
GGTCATTAGATCCCGGCCCTAGCTCAGGCTCTGCTAGCTCTCCCTCCCTCTGCTCACAGTGAGAGGAGGAAGACAGATCCAGCCTCCCAAAGGAAGAGGAGTCCACTTGCGACAACCAGAAACGACCAGGACGCCTGAGGGACTGCTGCCACCGTGTGGCCAACGTTTTCTGCTTTCGGGAGATGGTTTCCCGCCTGCCCAGGAGCCTGTGCACTGGGCCCTAAATCTTCTGCCAGTCCCAAACCGTGTCACAGCGTGGCATATGAGGGATGGAGGCCTTCTCCGTGTGCTGGAAGGAGGGGGGCGCCATGCCAGGGCCTCTGGGCTCCCTCTGCCCAGGCTCATCTGTG
CAGAGACAGACGGGGAGAACATGAGCGTCAGCTGGAGGGTCTGTGGGAAGGGCTAAGAAGCAGGCAGCAAGTCTGAAATGTGAGCAAAGAGTCTTCCCCAGGAGAGACTTAAGGTGGTGCTAGAGAGGACCTCAGGTGGAAAAGACTGAGGGTTTGAGCCAGCCCTACTCACGGTCTAACTCCAGAGGGCGCTGTTCAGGGCAGATGGTGCCCTGTAAACTGTACCCGGAGGTGCCAGGGACATTTAGCTGGGACGGGGACCCTTCATCTCACTTCTGGGGTGGAGACATTTGTGTGCACAGATGCACAGACCACACAGTGATTGCCATATGGTATTGTCAGCTCTGTGTGTGTGTGTGTGTGTGTGTGTGTGTGTCCTGTA
ACCCCAAAACTTCTGCCATATCTGTGGCATTTTCATTGATGATTTGTAAATTTTCAAACAAAGAAAAATTGTCTCCTACAGACAATGGTCAAGCTGCTGAACAGCCAGCCAAGAGCTCCCCCTAGTGAAGTTGCACAAGTATTAGTGTGAGCTCCTCCATACATGCACGTCTGCTCGTACACACACACACACACACACACACAGATTTGACTCGTTTGTCCAAAATATTGTCCACTCCACCTTCTTTCAAAATAACATGAACAAAAATTGCCC
TTAAGATGTTAAGGGGTCGCTTGTAGCGGGAGGGAAGAGCTTCAGCTTGGAGTCCAGCTGCTGCGCAAGGATTCAGTGGAATCGCACAGAAAGGCTGGAAGCCTGACTCCCGTCTGGTTCCACCTCTGAGCTGCAATTGCTCATGTCCACCACGTGATGGCACCAGAGCTGTTTCTCAGGCTTCCACATCACTGCCCGGAGAAGGGAATAAAAGCTATTAGTTGAAATCCTGAGAACTGCCCCCACAAGGAGTTGAAATGATCCGCCTAGTGGTGACCTGCCAGGCCTGGCCTTGAAGCCGACAAACCTCTGGCGCTCCCAAATAAAAAGGAAGGAGACGAGCACTCTCTCCCTTCTGAGGCAGATGACCTAGGGTAGAAAAA
GTCCCAACCCCCACTCCCCCGCCTCAACCCTCACCCCCGCTGAGTCACCAGCCGCAGAGCCAGCTCTTAGGGCAGCTGAAGCCTCTCTGCTTTCTACAGCTGAGATCTGGTGTGGGCACCTTGAACAGAAGATTACAGCCGGGGCCACTGGGAGGCAGCCACGACTGCTGCTTGGCTGCTGCTTCTTGGTGTCTTCACTGAGAGGGGACTGGGAGCCGTCAGTGCAGTGCTCAGCAGACCTTACTGAGAGAGCGGGAGAAAGCTGCAAGCATCCTGAAAGCAGGGGCAGCAGCACAGCCTGTTCCTCTTCAGAGCTGCAG
ACAGCCCCCTGAGCCAGCCCCTCCCTGGACCCCAGGTGGCCAGTAGCAGATCCCCGCCCCGCCCTGGCTCTGAGATTGCGGTCCGAGCTGGTCAGTGCTCACCCATGGGGATGGGGGCAGAGCAACCTGTGGCGGGTTTGTGAGGAGTGTGGCGGCCTCTGCTGGTGGCGTATGCACATAGCTTCGCACTCCAGGCACCTTGGGAGATGCGAGGGAGCCCCCAGACAGCATCTGAACCCCGGCCTCAGCTTTCTGCTTCCTTCCATGGAGGCCCAGGGACTGGATCTGGTGCCAGAATCAACTTCTGTGAA
TGACTTCTTGATGCACATACAACAACAGCAATAACACTGTAAGTCAAGTTGTTTGAAGACGCCCACAAGGTACCTGGGAGAGGTCTACCAAGCTGGCAGATGCTCCAGGCAGTTTGGGGGCTGTTCCTCCAGTCGACCTAAAGAGGGAGCTGTTTCCTTAGAATGCCTGAGCGAGAGGCCCTGCCCGCCAGCCCGGGGGTTTGGGGATCACAGCAGCCACCTGCTTGTGCACCAGGCTGTCACTGAACAAATGCAAGTTGCACTTTTCTCATTTTTTAAAAA
TCTTGCCACTCACCCGTACCCCCAACGCCCACTTGTTCTGTCTAGGAAAATGGGAGGTCCTCGCCTCTCTGTGGTTTGCTGACTCAGGGCGGCTGGCAGGCGGCGAGGGCAAGGAGCGCGATCGCTGACGCGGCACTCGGGGATCTTTCGCTGCGGGGGCTGGCCGGCTGCGCCCTCTGCTGGCCACGAATGTGCGAAAGCGGCCGACCACGGTCCTGGGCCTCAGGACATGTGCTCCAGCGTCGCCGGCCTTGGGGGCGGGCGGCGGGGGCGCGCGGGGATGTCGAGCCCGCGCTTCTCAGGCTGGCTCGCGAAGGGCAGCAGTAAACAT
CCTTCAACTTGGGGGAAAGAGAGGGAAGAGTGTAGGGGGACTTTACTTGAGAACCCAGGGAACTCTCCCTGATCTTCCTCAAGTTCATTAGGACTGGAGACTAGGAGTCTGCAAGAGCTGCAGCGTACGTGGGCTTAGGGTGCCCTCTACTGCTGAGTGGTTACAGTGACCACAGGCTTAGGGAACTCAACAGGCAGTCCTCTTTGAATTTCTGGAAGGCCCTCTGAAGGAGGACAGGTACAAACAGGGCCAGACTGCAAAGACTAGAATAAATACCTAACTCTCTAATG
GGGTGCCAGCAGGGCCACCGTGCGATATCCTGAGACACAGATAGATCCTTTTGGAATTGGAGTCACCAGCCTCGGTCTCCCCTGAAGGGAGAGGTGCTCCTGTTAGCCATCTGCCAAGGGGGCAGGCATGGGCAGTTAGGGAGGCAGAGCCTGCGTTGGCAGGAGAGGGCGCTCCAGGCTGATAACATGGCTGGCTTTCCTGATCTGGCCTGTGAAGAGCTTCCTGGCATCCTTAAAGTCATATGCAGGGGCTGGGACTCTCGGGCTGAAGCCAGGCCCCCCGTGAAGATGGGTGAGCTGTACTTGAATCTGGCTTTCACACGGTGCTCTGGCTTATCTCCCTCGGTATTCCTGTGCTTTTGCCAAGCCTTGTTCAGGTGTTCTGCCTGGTTCTGTGGGGCTAAGGTGAATTCAGGAGGAGGTAGGGGGCAGCATCACCCACGGTGGCATTGGGGTGGCAGGGCTGTCACTGAGGGACATCCAAGGGGAGGTGAATCTCAGGAACCTTGGGTCCATCTGCTCTGGGGAGTAACAGGAGCAGGGCGCCCTGCTGTCAGCATT
AAGGCAGGTGGGAGGCTTGGTACCCAACTGCAGTTCTCATCCCTGCTCCCTGCCAGTGGTGCTCTTCATTAGGTGATCGGGGTGCCCCTCAGCCTTCAGACACTCTGAGCCCCAGAAGCAGCAAAGGGTGAGCCTCCTGCCTTGGTTTCTACCACCATCTGGTGGTCAATGGCGGGACTGCAGTCGGCCAGGGACTGCGGTTGACCTACACCTTCCTCCCCTGAGACATCAGCTGGCATGCCTCCAAGCCCTCTGCGCATGCCCTCATTCTCTCCTGCCCCCTGGCTGACTTTGCATGTTGACTTGAACCCCTCTGGGGAATCTCTGTGCATGTCCACAGCCCCTGGTTATGCTCTCACAGCCACTGCCCCT
GATGGTGACTAGCAAGGCAGGTGGGGATTACAAGGGACCCAGCATCTGCTTCTCTGTCCCAAAGAGGGATCAGGGAAATAAGAGGCGCAGCCATCTTGTCTAGGCCCTGTGCCCACTGCTCTGCCCAGCATCATTAAGGGGGGCCGTTGTGCCAGGTTGAGGAAGGAGGTGCACAATGAGACAGAAGTTTGGGCTGGTTGGCATGATGCCATGTGGAGTCTTGGTACTGAGTCCCTTAGCGCCCTCATGTGTTTAAAGTTCCTGGGAGCCTAACTGTCCTTGGCCTCAGGGTGGGGTCTCTGTCACGGGACTCAAGGTACAGAAGCCAGTGATACTGTAGTATGGGGAGGGCAGGGGGAGACCCCCAGATTGGTGGGGTCAACCAATACTGGCATGCGGGCCAGCACACATACAGCCCAGCTTTTCTGTGTGTCTGCTGCCTATGAGTGGGCGGTGGACATATTTGTGCGTGTGCCATAGAACTTATGCATGTATATGCATGAAGCCGCCATACATGCGTCTGTAAGGGCAGGTCCTGTTGGACTGGCCTCCGGGGTGGACTGGCAGCCGCAGGGAAGCATGGTGGGAGAAGCGATGGAGGGTGTGTGCGTCCCTCGGAGGGGATCCCTCCCACGTTCACCCTTGGCTTCCATCCCTCCCATCCCTCCTCCCGGCTGCTGAATTATGGGGGATGGACGGAGGAAATCCGGGCCTGGGTCTGAGAGTCGCTGGGGCCTGCGCCGTTTCTGTGGCAACCAAAGCGTACGTTCCCTTCTTCCCTCCGCCCCTCTCCCTCGCCTCCTTTTCTTTGGAGGCAGGCCGGGCTTCCCTGCGCCTTTGCTACCCTCTGGTGGCCAACAGGAGAAGGACAGACCAAGAAGGAGGGCACGGAAGGAGACTTAGGGGAGCGGCGGCACTAGGGCCCCGGGGGCAGAGACAGGGCTGAGCCGCGAGGAAGCTCGGAGGAAAAGTCGGAAGGCTACGCGGACCCTGGGGAGGGGCTGCGGAGCGGT
GGATGGATGGATGCATGCACAATTAGAAGTTTAAATGGGTGGGTGGTGGGTGGGTGAGTGGACAGATGAGTGGATGGAGGGGAGGTTAAGAGGAACCCAGTTTTGTGGCAGGTGGTGGGGAAGTCACAACATGCCTTCCTAAATGATGCTCAAACACGCCAGTAGATGTCAGACTAACCTCAGGAAACCACCTCGGGGCCAAGCTTGCACCACCCTGGCCCCATCCTGAAGTTCTTTGATTCAAAATGAGCAAAGGCTCATTTTAATAAAACAGTTTGCATTGCACCCTGTATTT
TCCTATGTCACGCTTAGACAACGATGCTCGCCTAGAAACTCAGGTTAGAGGCTCGGCCCACAAGGTTAGATGCCCTGGGGTATATCTGGAACAATGGAATCTCTTTGCAAGATGTTTGTCAGTGTGTGATCTGAACTAATCCACCTTGTGCCCTCTGCTGGGGATGGGAAAGCTCTACTTCTCATCATTTCCCAGCTCATTGCTTTGCTGTACAGCAGCCTTGGGGCAGCCCCGAATGGCTGGTCCAGAGGTTTCCACCTTCCAGTGGTGGATTCTAATGTTCTTTATGTGTTTCTCTCTGTTCTTCTCTGCCTG
ACAGCTCCCTGGCACTTGGCAGGAGCTGCAAGAGGGCCCCCCTCGTCTCTTTTCTGCTCCCTCTTCCTGCTTGCTGGCGGGTTGGAAATCCTTGGCAAGGATTAAGTGTGTCCTGAGTGACTTGGCCCTTTGCTGCCTCCTGGCGTCCACTTCCAAGATAGCCGTCCCCAGATGCTTCTCCCACTCGTGGAGGAAAACTGAGTGTGGCTTCCATGTGCTGTGATCTCGTTCATTTCCAACAGTAGCCTTGTGAGAGAGGAATGATCATCCCCTGTTTGACAAATGAAGAAGGTCCACATTTGTT
GGGGAAGACCGCATAATTTGAAGCCTCCTGACATAAAACAGGCTGGTTGAGGGAGGGCCCTTTCTGTCTAATACACCACTCGTCGGGACAGGATTGCAAAGGGGGCCTGGGGAGGTGAGCCCACTGGAAAACAATGTGTGCGCGCCCCCTGCTGGCTGCGAGCAGAGGTCCCGCCTGTCCGCTGGGGGTCTTCAGGTGGTTCGTGTTAGCACCACCTGCTGCTGCCGGGTCAATTGACCCAATATTCACAGATCACCCCCCAGGTGTCAGGTACCCCGCCAGGCTTTGGGAGGGATGCAAAATGAGTGAAAGATAAGCTA
TCAGGGGGCCAAGGCTGCAGTGAGTCATGATCGCACCACTGCACCCAAACCTGGGGAGAGAGCTAGACTCTTGTCTCAAAAAAAAAAAAAAAAAAAAAAAAAAAGCTCCAAAGTCACCTCTGTCAAAGCCACAGTCTGTTCCTTCCACAGCCACAAGATGGCGACATGAGCCTAAGTCAAGTCCTGTCCCTCAACCCACGCCCCTCGCTGGCTTCCCCACCTCTCTCAGGATGAAAGCCCAAGTCATCAGGGTGGCACGTCAGGCCCTGCACGATGTGCCCCGTCACCTCCCTGCCCTCCCGTCATTTGCCCTGGGTCTCCCCCAC
TGCTCTCAGAGGACAGAGGCACTGTGCCTTCCTTTCCCCATTATTGCCTATTACTACCTTCCAGGAACCTGCAGGTTTGAGACTCACTTGGAAACACAGAAACAGCACCCCACAAATTTGAGATGCCCCCACCAGGTGGCGCAAAGGAGATGCTGTGCTGATCCCCCACAGGAGTGGCACCTGGTGTCCACAACGTAGAAATGGAAGGCAGCTTCTCTTTCCACTCCTGGGTTTGGCTCGTTCCACACCCTAGTTCCCCTCCTCCCATCCTAGGGGCGCAGCACACTCGCTCTGGATAAGAACAGCTGCCCACTGAGGACTCTAAC
GCTGAGGCAGTAGCCGGCACGGCTGCGCTGGATGGAGCGAAAGAGAACGTAGTCCACGGAGCGCACGGAGCCCTGCAGCTCCAGCAGGCACGAGTCCTCCGACGGGCTAGAGCCCCCAGGGAGGTCACCAATGGCTGACAGCACCAGAGACCCGCTGTCCATGGACACTGTGGGCGGCAGGGGGCGCTGTGTAGCACCAGCCTGGCCTGGCCTAGCCCTGCCCAGGCAGTTCCTCTTCTCCCAAGCCCAGCCTCTAGGGGCCACTGTGCCTCCAGCTTTATCTCAGAGGAGAAAAATAAGTCCAGGGTTCCAAGTTGCCACAGCCCTCCTATGTCCCCAAACCACCAACTCCGCCTTGTTTTCCCCTTCTATTGTCTCTACCCACCCCAGCTATCCCTGGCAGCCC
AAGACTTTCTTTCTCAAAACGCATAAAATAGGTTTAATATTTGCCTCTCGCCTGCGCGGGTGACACCAGTCTGTACCTCAGAGCCCAGCTCCGGGTGCCGCGGATCCCTGGACGGCTGAGCGGGGGCGGAGCGCCATCTACTGGTTATCAGTGCGACGGGCGCCCGGCAGGTTTCCGGAGCAGAGCCTGCGCGCTAACTGTGCATCATTTAGTCAAGAGGGCGTCTGGAGTCCAGCTGCTCCGAAGTTAGGCTCCAGAGAGAAATGACAACGTACATACACTTTTCCACCCC
AACCTATTTCTGTCCTTTTGGAGACAAAAGCTGTAACACAATTGGTTAAAATTCGGGGAATCAGATCCTCCTGGGCGGTGGGGGAAATACTGCTGCAGGACCGCGGAGCCCTGGCTTCAAACGCAGGCTCCTGCTGCCATCTTGTGGCGAGAAGGCGCCTTCTGCCTCAGAACTAGCTGCAAATTCCGAGCTGTTGTGCTTCTCGTGGCTCCATCCACAAGATGCATTAAACAAACGCGAGCCAGGGATTCCAGTAGGGAATTTAACACTGGCCTGCCAGGAATTAATTTCTC
ATGAAAGCTGTCTTTGGCACCCAGATGGTACTGAGTAAATATCTGTGAATGAATGAATGATGTGGAATGTCTCCTCTGGAAGGACACAGTCAGGGCCTCCTGCCACTCAGGACTAGCCTGGATGCACCCACAGGGAAGGAGAAGGTGGGGCTGGTCTCCGCTGGGCCAGCAGGTGGCGCCAGGGCCTGTCGGTCTCTCCCCTTGGCCACCTCCCTTGCGCTTGCTCATCTCATGCCCAGGCGCTGAGGGTTCTCAGCTGGGGCAGGAGAGATGGGGTCCTGAGGCCTGGGTGAAGTTCCAAGCCCTGGGGCTCGGGGGCAGACTCT
GGGGGCCTGGGCTGAAAGGGTCCCAGGGGAGCAGTTCATCCCATGAGCTGGGAGAGGCGAAGACGTCCCTCCCACTTGTCCCTTAGGAGAAAGGAGTCAGGAAGGAAGGAAGGACGCCCAGCCCAGACCGCGAGACACACAGTCAATCGCCCCACCCCTTGCCCAAACCAGCAGAGCACCGCCCAGCTCACAGCTCCCCCTGGAGGCCGAGGCTGGACTAGCGGGGACAATGACAGCGACACTGGCCAGCCTCAGGCGGTGTCCCCAGGGAAGCGATTGCCAAGCCTAGAAATTTACACCTCCTCAGTGCAGAGGCCAGCCTGGAGATGGCCCAATAAGTAATGGCCATGTTGCTTTTGAAAACGATGCCATGTT
TTGGCAAAGTCCATTGTACCATTCTTCTGCCCTTTGCATCCCCAGCTTCTGTTTGTTTTGTTCTCAGCCTGTTTGTTTTGTTCTCAGCTCTCCACTCCTTCATTGGGACGGAAGTGCTGGTCCCCGCCTGCCCTCTGGTGGACAGTCTGTGAAACAGGCCTTCAGTTGGGCGGCGTGCAGGTTACCACAGGGGAGGAAGGCAAGTCCTGGCTCCTTTTTTGGCTCCCTTAGCACTGTGTACACCGTGATATTGTGTTACCCTCTTTTATCTTTCCATGCTGTCCTGCACAATTTATCTG
TGGGGGGCACCCCTTCCCGTCGGCCACCAGGGGAGTTGGAGAGGGAGGACGTACCCTTCCCCACCCTGCTCCCTCCCCCAGCTCACAAGCTGTGGGCTGATGCGGCCGCTGGTCCCTGCTCTCAATACCTGAATGAACTATTTGGCTGAAAGCCTAGGGTGAGGTGTTCGGGGGACGGAGAGCAGGGCGTGGACTTCGCTCCGCCGCTAGGTGGCGGGCTGGCTCAGGACAGGTGAGCCCGGCAGAGAGTGCCGGAGGGGGAGGAGCCCAGCAGGGAAGGGCAGAGGGGCACCCTGGCGGTGGGAGGGGATCTGCGTAGGACCTCAGCAACGTTGGGGGACATTTCCCTTGGGTGGAGTCAAGGATGCGACATCGTTCAAGAAAATATTTCATTCA
GGTTGTGGGTTAAGGGGTAACCAACCTCCTGCAGGCACAGAGGTGCATGCAGGTGCTTGCTCCTTTCTGGTGCCGAGGGCAGCTGGGGAGTCCGCGAGGGGTGAGCGAGGCCCTCTCTTATGGGTCTATGCTTGCCTGTGCTGCTCCCTCTGCCCACTAGAGGGAAGCCCAACCTCAGGCTGAGGCCTAGAAGGGGATGGCTGCGCCATGTGGGGCAGGGACAAGGAGGGGAGGAGATGGCCTGCCACTTCCAGACCCCAGTGCGAAAACCTTCCACAGAGGCACACTGTCCATGGCCCTGGGTCAGGCAGTCGCTCTTCAT
AATAAAACAGAATAGAATCAACAACTAGTGTATCAGTACTTTCAAGATACGCAAAGGATCAGAATGCAGGACCAGCCTGGTGGAGAATACACTGGGGTGGGGAGAACAGGGCCCCAGGTGCTCACATTCCCTCTCCAGCCACAAGGGGGCTCTCCCCACCTCAGCTCTCTACAGCCAAATCCTCTGGAAAACCCAGCCGCACATGACCTCGCCTATTCAGAAATGTCACTGCTGGCTGGGCCAGGTGGCTCACCCCTGTAATCCCAGCACTTTGGGAGGTCGAGGTGGGAGACTCA
GGCCTCTGCACAAAGACCCAGGCCAGTGACTCGCTGTGTTTGGGGACGGTCGTGTCGCCCCCAAGGCAGGGGCCAAGATGCTTCCTTTCTTCTGGATCTCCCAGGCAGCGCCAGGTCCCGAGGCAGTATTGACTGAGGTTAGGAGTTCAGGAAAACGGCCAGGAGGACAGAGGGCGCTGTCCCCTCTAGAACTGAGCAGGGCGTTAGATTTAGAGGAGGTGTTCGATTTACGCATGCGCACCCTCTCCGGGAAGACCTGGCAAGACCTGGCAAGACCCAGCCAAAATTGGCTCTCTCGGCTCGGTTTTTCCCCATCTAGGGCTACATCTTCTGGGTGCGCATGCGT
GCACGTCTCCAACACAAGGGCTGATATGTAGGTGATTAAAAATAAAGAAATAAATTTAAAAGAATCGGTAGGCCATGTGTGCAAGGAGGTAGAAAGTTTCAAGTCCTTGACTGCAGTTCCCTAAATGGCCACAGGATGGAGATGTGCTCCAAGGAAGTCCCTCTCTCCCGTCTTTAAGTCTCTGGAGGTCATTTCTCTGTGGGTCTCCACCGTGTTCCTCCTTCCAAGTCTCTGCTTTAACCTGTTTCTACCTCCGGGTCTCTCTGTA
CATGTTCACAAACATTACCATATTTGAGTCTCACTGTAATATTGCCCAGATTTGTGCTTACCTACAAATAGGGGCCGACAGAGCACAGAGAGAGATGGAATGAGACGTGCTCTCAGCACTATCACTGCTGCTCTCTGATGCCATCTAGTGCAGGTTCAGCTGAACACTTATTTCTATTTAAAGCCCTATTGCCATCTGCCCCTTGGTGTCATCATTCTCTCCGATCTGGATGAAGCCCTGTCTCTGACCTGCATCCCTGTCCCTCTGGGTCTTGTCTCTGCCTTTCCCTGGCCTCATTGTCTCCT
CATTTGGGTTGAGACATGAATGGCAGGGGACATTTGTGGACTCCATTAACAATAAGGGTTGTGATTAGGTTCAGAAAATGGCGGCTTAATTCACATGCATGTGAAATGTGGCACGGAGCCATGGTCAAGGTCGCCTCCTCAGACGCAAAGGGAGACGCTCCCTCTGGTGTCCAGATCCAGCAATTGCAGGGATTGAGCCGGCAGAAACTCAAAACTCGGGGTGTATTCCACATCCGCAGATACACAAGAGAGATACAATTCCTTGCATAACCCCCTGCAATTCAGAGGCAGTACGATGAGTGTTCTTAAG
GCATAAACTTTAGAACATGTCTTCTCCTTTAGCAGGACTGGGGCCTTGTTTCTTTTTGCCCTGGTTTTTGTCTACCTAGGTTGGGCTCTGGACACTGAGGGGTCATGGTAGTCCTCAGTCTTCCCTGACTCACCGCTGGGTGGCAGTACACCACACTTCCTTTATTCCTGCTCTTTTATGCGTGCGTGTAGAAGTGGGAGCTCTGCTTTAGGGACCACTCTCCAATTCTCAATCTCCTCTTTTGCTTTTGATGTAAATTATCTCTTACACTTTTAGGTAATAG
ACAAAGGTGGGCTTCACTGTTGGAAAGCTGGTGGAACCTTTGGGTATTTCAAAGCCAAAAAGAAAAGCAGCTGGTTAATGAATTAAAGGCAGGATGGTGGGCCTTGGGGTCCACCACCAGCAGGAGGCGCTGTGGAGGTCCAGGGAGCAATCCATCTGCTTGCTTCACCATTTCCTTCTGGGACAAATGAGCCAGCTGTGCCTTGATGGGGGCAGTCAAAACAAGGCAAGTGATGAGAAGAACCCTGACAGCCTCAGGCCATTGGGACATCACTAAAGAGGAAATGCCCTC
ACAGACGCCAGAGCAGCCCCGCACCACCCTCGAGCTTCACCATGGGGTGTGGTGGGCTTTAGTTTAGTCCCAGAAATGGAGAAAAAATAAAAACTCACGTTGTTCTAATGTGATCACTTTGAAATGTGGTCTGTAGGGGACGCTAGGGGGTGCTATTCCACCTTGCAGTGCAGGTGGGCAGCTGCTGAAGGAAGGTCACTTGAGCTTAGCCGGGAGGATCCCCACTGGGCCTGCAGGGCCTCTGTGCACAGCCTGCCCAATTTTGGGAGCTGGGTTGCACCTGCTGTGTAGCACCTGCCCACACTCCTT
TTAGTGAGTAAACATTGGAAGCAATTATGCATTCATAATAGAGGTTTAGATCCGTCTCCTCCAAACTGCCTTGTTCCCTGGAGGTATCCGAATGGAGGACCAAGTAATCATACAGCGGTTACATCGCTGACGTCCTTCGCTCAGCCACTAGGGGGTAGATTGGCTTTGTCTCTTCTTGACTTCCTTAACCTTGCAGAGGAAGTCTGTTAGAGGATTAACAATAGATACTCTGCATGACTCCAATAGTGTCATGCAGTGCAGTGATTAA
GGATCCGGCCCCGAGAGCGCCCCTGCCCCTGCCCCTGCCCCTGCCCCTGCCCCTGCCCGTGCCCCTGCCCGTGCCCCTGCCCCTGCCCCGAGCCCGGGAAGCGCCGCGTGGTCGGCGGCGTTCGATGCTGCTGTCGGCCACACGGGGGCAGCAGAGCCTCAGCGGCTGCCGCAGCGGGTCCAGTTTCCGGCCGCCGGGGTTGGGCTGGCGGTGCCTGGGGGTCCTCCCCAGAGGCCCGCGTGTGAAACGTCCGAGTGCGCTGGGCGCTGGACACGGAGATGGGTG
AGTGAAGGATTCAATGAGGCAATACGCCTGAAGGGCTGACCACGGCGAAAGCTAATGTTCATTGCTATCAGGCGGGGAAAGCTAATGTTCATTGCTATCAGGCGGGGAAGGGCTCCCAGGTCTGGTCCCCCGGCTGTGGGGCTCTGGGAAGCGGATGCTAGCCGCGAGGTGGCGCTCGCACCGGACTCGGTGGGCTCAGGAGTTGCTTACGCGCTGGTGGGTGTGGGCCGGAGGCGGGGCGGGCAGAGGCGGAGAATGCTTCCCAGGGTCACACCCTCCCGCGGTGTGACTTTTTTCTTTTCTTTTTTTT
TTGGATTTGGGGGAGAGTGGACATGATATAAACCAGCCTGTTTGCAGATGGATTGGTGGGAGCATCTGCAGAAAGGCAAAAAAGGCCAAATACTCTTATCAGTTGCAGATGGCTCTGTTGCTGATGACAGCCTGTGTCCTGGGTTCTGATGCCCCCTAGAGACAGCCGTGAAGAGGCAATTTTCTCCTCGAAGGAAGGAACTGGAATGATTGGTTGTATAATTGCAGAATTGTTTTCAGTATGTCAGCAAGCACTGAAAATGGGGAAACTGTCCCTTCCTACCTCTGTAGGC
CTTATGAAAACCTCAGGGCAGCCTCCGCACCCTCCCCCTGGGGAAGTTACAAAACAGCATCCTCTGAGAGCCACTGTCTGGGCCTGGCCTGGCCTGGCCGGGACCTGGGGAGAGGAGGAGGAAGGCCTTGCCTGGCTGGCCCACCAGAGGGCGCCTCCCACCACAGGTGCCAGGCTGTGTCCCCAGCCCTGTGGCCTCCTGGCTCTGCACACAACAGCCAGGCCTGCATCCCTCCAGCCAGACATCTCAGCCCAGAGACACAAAGCAGTCATCCAGCTAAAACGTACCATCTGCCTGGGAACG
GGGAACGGGATGCAGGCTGAGGTCCAGCGGCGCGGCAACCCGGGGCACCGGCGCGCGTTCCTCTGAGCCGCAGCCCTGGCTGAGCAAGCGGAGCCGCCGGCAGCCCTGGCAGAGCCGGGAAGCTGCGGCCGCAGGGGCCAGGCCGGGAGGCAGGGGGCGCTGCTGCCTCCCCCGAGAGCCGCGCTAGGACAGGCGGAGAGCAAGGCACCAGCTGGAGCTTTGGGGAGGAGAGGGTGGCGAGGAAAGGCACGCTCCAAACAGGAGGGCGGCTTTTAAGTTTGTGGTGTGACCGCAGCAGCTGTCCTGGGAGAG
AGAACAAAGGCCTCTCTCTCTCTTTCGCCACACTAAGGGCCAACATGGTCATCTCCAGGTGCGGATTCTGCCGTAAAATGCGCCCCTGGCGACTCACGACCAGGACGCATTCCGCACCGCTCCCCCACGCCCCGCAGCCCGCCCTCGAGGCTGATTGATTTGTGCCAGTCTCTACCGCCATCTGCCGGCAGCACTCGGTACACCCGCGCCCTGGAGGTCGCACGCGCTGGCCAAACGGGCGCACCAGACACTTTTCAGGGCCCTGCCAAAGACCTCCCAATGTCTACTGGCGTCCCAGACACAAGAGATCCAGGCCAAGACTCACACTTCACAAGATA
CTGCAACTCTCTTCCTCCTCTCAGAGGATTCCAAGGTGGGCATCACCCCTTCACCTCAGAGTCGGCTGTGGGCTCTGCACCCAGCCTAGGCCGGGGCTCTGAGCTCCTCTCGACCGCCGGTACTGACTCTGGCCACCAGAGGGCACTCTTGCCTTGTGGAGACCAACAGTCTTCTGAGTCCGAGGAACCTGGTTCCCATCTTTGCCAGAACATCTGGATTTGCTGAAGCCTTTCTCTACTTAAGTGGTTCTCCACTGGGAGCAGTTTCTCCCCTCTCCCCAGGAG
GTGAGCACGGTGTCTGCAAAATCATCACAACTAGCAACACCTAGTTCGCCCTTGGACATTCTGACTCAGTGAGGCTGTGGCGGAGCGCAGATAGGGGTCTGGGCGTGCATCCCAGGCGATTCAGAGGCAGGTGACGTGCTGGCCAGGTGGGGCGGGGCCGTCCTGACTGCAGTGCTGGGTTCAGACACTGCTCCCCGGGGAGCCTCATCTCCGCCCTCTTGTGGCCACATCCCAGAACTGCGGCAATGTACAGCATGATGGCCCTGAGACTTGAATATTTGGAGAATTTTTTTCTTAACTCAGAATTTACGTTGAGGAGTGGATCCTGCCTACCACTTCATCTGACATAAAGCTGCTTACTTAGC
CTCTTGCTTGCCTGCAAGCAGCCTCCCACACCCCCAACTTACTACCCATTGCTGTCTGTCATTGATCCCCAGGTGGGGCCAGGGAGGGACCTGAGTCAGCATGTAGCTGGCTGCTGGGAGAGGGAGCACCCGCTGAGTCACGGCTCCTCCCCTGGAGCCTCCATGAGCCATCTAGGCAGGTGTGCACTGCCCACTGGCGCAGGGCTGTGGGTACCTGCACCTGTCTGTCAACACTGATTCTTTCTCATACAACAGGCACTTGCCATCACCCTTCCCAATTCAGACCCTATCAGACCACAGTGAGGGGATGGAGTGGGCCCACATACGTGCCTCC
CCAGATGCCGGTACCCAGTCACTTTCCATAATGCCAAATGGCTTCTCAGAAACTCAACACCTCTTCCCTAAGTGCTTTCCCTGTTTTCCTCAAATCCAGGAACTGTTGGTCTTTTGGGCAATTCTGAGCACAGCCACTAAGTGGCGACATTGCCCGACTATGGCTCAGCCCTGTTTCTCCGGGGAAGAATAGGGGAGGGGAGGGGAGGGAGTCGGAGTTGCCCTGTTGTGTGTTGTGCTGTGTGTGGGGCTTTCTTCTATCTATTTAGTCCTCCCAGCAACCCTGCAGAGGAGGTATTATCTCATTTTCCAGATGAGG
GCTTCTTGGGAAGCCCCGCGGAACGGCTGTTCTCTGTAACTCCGCCCATTTTAACGATTAGCAAAGTGATAACAGGGACGAGCCAGGTCATAGCAACGGAAGCGGAGTGCTTGCCCTGTGCTGGGTTCACCCGCATTATCGCATTTAATCCTTGCAGCAGCGCCCCTTGAGGCCGGTGCTGGTATTACCATCCCACATTTTACAGACGAGGTCGCTGAGGCCCAGGGTGAAGGGGCTCCTCCAGTCTGACAGTTCGTGGGGGGCTTCCAGGCTCCGACGACATTGTCTTTGGTCAGACACAGGGAGCTGGGGGAGACTGCTTCTATTAAGTTCAG
AGGCCAATATGGGAGACACCAGGGACTGGTAGGCCCTCATTTCAACACCGCATCAGAGGAATCCAGAGGCTTATCTAAGGGAGAACCTGTTTGTCATTGAAATCGTCCACCATTCAATGAAGTTGCAGTTCTTGCTTGAACCACTAGGTGTCACTGACACTATGCGTGGCAGACACTAGTGTGGGGCTGAGAATGAGTCCCCTGTTAAAAGTCAAACATGCCCTTTGAATCCCAATTTTGACTTAAATTGTTTTATTATCACATTACTCAAAGGCATACAAACAAAATCTAGAC
CCCTGCCTCCACCTATCTCTTCAGCTTTATTGTCTGCAACTCCCCAGTTGGATATGTGCTCCAGAACACGGAAGCATTTGTACTTCTGTGTGCATGTGGTGTCTGATGCTGTAGGTGCTCTGCCTGCATCCTCTCACCCAGTGTTCAAGTGTCAACCCTTGTGTTTCTTCTCCGCTAGATGGTGTTTTTGTCTGGCCACTAGAGGGCACTCTGCCCAAGTGACACGCAGCCTTGGGAGGTGCCAGGAAATTAACACCCCTCAGAAGCAGCACTTGACCAATGCCAGTGGGAACTGCTGGAGAGTCCCGGCTCCCTCGCCCCTTGGGCCTGATAACTTTGAGGCATGCTCTCACACCA
TATATATATACAAATATATATATGATTCGTAAGATTAATACAATGTTAAATATATGGGGGCGGTGTTCAACATTCGCAACACATGTATATTCAACCCACATGGTATGGGCATGAAATGATTCAGTGAGGATAGCCTGCCCTCTTGTGACAGAGACGTGAGTGCTCACAAAATGCCCATGTGCTCTTCTATTTCCCAGTCTCATTTGCAAGGTGGGGCGTGTGAATACCTCTGACTAATAACATGTGTGCAGAAGGACTACCCAATCTTCACTAGACTTTCCATG
AAAACCTGTCCTGAGAAAGTGACTAGAGAAGGGGACTTACCAGGGATGCCCAACCAGGGCCGCCTGGGATCCTCGGGCTCCCAAGGATCCCCTCACTTCCCAGAGGGTGGCTCTGGGGCCACTCCTGAGTGTCACTCCCAGTGTGACCAGCAGGTGGGGCAATGACCACGGAAGACCCTGAAGAGCTGCAACTCCCAGGCCCAGCCCACGGCATAAATCTGTGTGCGCCGGTGTTTAAGTCCCATTTGTGGGTCAGGCCGGGTGCTAGGGAGATGGGAATGAATAAAAAGAAAGAAAT
GTGAAGTTTAGAATTAGCGTGCTAAGTTGTGGATTGGAACACAGAGTGCTGTAATCTGTATTTCAAGGTTGACAGCTAATACACATTCTGAACAAACTATTGATGCACACAATTGCGCTGTGATGTTTTGGCCAGCAGGTGGCGATATTGTGTCACAAGGGACGAGGTAAAAGGTGGGATTTCGTTTCCCTATCAACTACTGTATTTTGGAGTAAAACGATGGGTTCAGATTTGATTTCTTTGAACTCTATTTCCTTATATGAACAAGGAGACA
CTCTGGGTCTGTGCATATGGGGCTTCTGCATATGAGCTTGGGTGTTTTCCTGCCTTTCTCTGTCTTCTAATTGTGTGTGGATGCGTCTGGACCACAGGCTGGTGTTAGTATCTGCGGAGGAAAGAGGAGCTGTGGCCGCTACACATCAACAGAGGGCACCAGAGAGCCACGCACCTACTTTCAGGGGCAGAAATTGAGAAAACTTGGCGGGGAGTGTTAGAGACCCAGGAGATCTGGGATCTGGGAGGAAAGAAGTGGAGACCTCTTTGGACCAACACATTACTGTAAAAT
ATCGTGGAAGGGCAAGAACGGGCTAGAACTCAGGCTCTGGGATTCTCAGTCCTGGACTGTGACTCCCGTTATCCCCCTCCACCTCAGCACCCTGCTGGACCCACAGTCAGAGGGAAGAGCCTTCCCTCCCCAGCTGCCGAGGCCTGTGAAAATGGCGCCACCTGTCGGCCAGGCTCAGGATGGCGTCTGAGTCCCGGACCGGGATGTGCGGGAGGGCGGGGTTCTAGATTCCCAGACAGTGCGGGCTTAGAAATGCTCTTAGAAATCGAGTCTTTTGTTTTTGTTTTTGTTTTTTAATCACTTTTAA
CAAGCTCACTTCTGGCAGAATGATTAAAATTTAAACAAATAAATCAAAGACAGAGAAATTTAAGTCCCCACCAACCCCGTCTCTTAACACTTGATGCATTGAACCAGGGAAGCTCACCTGCGCCATCTAGTGGTAGAAATGGTGATTACAGGCACGTGTGGCTGGACATTCTCATCCCTGCGGGCAGCTCTTGTCCCACAGGAGTAGGGGGCACAGGGCTATGGAGCGCTTGAAATGCGACTCATCCGAATTGAGATGGGCTGAAGGTGTAACATGCATACTGAATCTCTAA
TTTAAGGGACACATCATCTGAAGCGACTTTTCCTGTTCTGGAAGTGCCCATTTTAAGAGCTTAATTTGGTTTTTGTCCTGAGCCCACTCTGCTGTTCTATTTGTGTGGGGTTTCTGCCCTCAGGTGGTGAGAGAGGTGAGCTACAGGTGCGCTAACAGGTTCTGGGAACTCAGCTGTTGCCGATGGGCACCTTACTGTGATGTGTCTAGTTGGACTTGTCACTCACTGTGTGGTGCTCTTGACACAGGGGTCTTCCCCAGGTACAGATGGGACCTTGTGTACCCAGATCTTGGCTT
AGCTGCTGCCAAGACCCCCTTTTTGTTTCTTTTTTCACCTTTCCTTGACTCAACAGCAAATGAATGGATCAATGCAGTGAAATAACCAGGAAGTGACCACTCCTGGCTCATCTATCCGTTCATTCAAGGAACTGTGTCCCAGGCAGCAGTGTAGGGAGGTGCTGATTCTGCCTGGCACCACCAGGGGGAGCTTCACAGAGGAGGGATTCATTGAAAGGGGAACCTTGAAAGGTGAACAGGATTTCATGGACGAGACAGAGTAGGGTGAGTGGCTCTACATCCAGACACATGAGGAAAGGCTGTTGGGTCTGGAATCTGGACAGAAGGGCC
GAGATAACACTACCTGAGAAGAGAAGACTAAAATTAAACTGAAAAATGTTTCAAGTGTGTGTTAAAACTTGGAGGAGGTGGGAGTTGGGTCTGCCAAGAAGTCTGGGAGAGGCTGCATTACAGCAAAGTCACCACACTGAGGGAGCAGAGGATCAGGAATGACAAAGGGTCAGGGTGGCCACACGAGGGTAGCAGAGAGCAGGTTAACAGAGAGACCTTGGCGAAAGTGAAAAAAGTTATTGGAACTGAAAATCTAGATCCAAGCAGTGCTTTATACTCGGACAGTGAACACAGGGCAAGATTCTATGGTA
TTTATGCAGATAAAGGAAGGGCCCGAATGGCCTAGGTACACACATTCCCACAGGAACGCGCACAGGCACTACCTCGGACAGCTAACCAGTAGGGTGGGACCTTGATACCCCATAGCATTGTGGGTATGGTAGTTTTGACTCCGTGTGCAGGTCCGGCCAATTGCTATGCGCCAGGGCGCCATCTGCTGCACACGGTGATAATCCTAGGGTTTGAAATACACCTGGAGCTCCTGATTGGTAATGGAAGTCTCTCCTCTCTCTGTTCCTCACATGCTGTTGAAAGGCAGTACGGTTGAGTGTAGACCCTGAGCTGGGCACGGTAACTTACGCCTG
ATAACGACCAGTCAATCATTAGAGAGGAGACTCCTCGTCCTGGGAGAAAGCCGATTTGTCATCTCTTAAACCCCAGGGCATCCAGCGTGAAGGAGGTAGAACTAGGCCGGCCCGCGAGGAGGCAGGGGCAGGCGCCAGTGACGCAATGACTGCAACATGCCGCCAGGGTGCAGCAGAGCCCGACCCCGGGTTGTTCCATCCGCAGCAAACAATTCCTAACTCGCTCCAGGTCTTCCTTCTTAGCTGAGTGGGTTGAACCCCGTGGAAGTAACCCCCCGCCCATTATGATGATCCAGCCAATCACCGCGTGATCTGCTCGGACGGGGCG
CTGTTTCAGAAAATGTCTAAACACAGGAAAGGATGTGTCATTAATGCAGCCACTGTGCTCCTGACCAGAGGCAGGGGGATGGCCCCACTTGTCCTACCTCACTTTGCACCCACAGTCCCCTGTGTGCTGCTGCCACCTGGTGCCCATCTCTGCTTTCACGTGGGCACAACTCAGTCGTGCCACAGGCCACTTCTGCCCTCTACTGCCCATTGAGAGACTTCCTGAACTCTTACCCATCAATGAGGCCAAAGAAACTGGACAAGAGACAAGCATTTTTCTGATAGCCCCCTTTTGCCAGCCAGCATGACTACTCCTGGAGAACTCAGCCAATTCC
ATGGTCGGACGTGATCGGGAGCAGGCTGGTCCCCCCTGGCCCAGCACATGGCTTCCATGAGGCTCTAAGCTCCCCAAGCTGGGTTCACCTTCCGTCGCTACTTCGCCCTTTCTTCCAGGTTGTCCTGGGCACTGATGGTCACCAGGTGGCGATGTTGCCCAGGAGGACGCTCTGTTGCCATCTCATGGCCAAAATTCAACACTACACTCTTCCTCCTGCTCAGGGTGCAGGAATCCGTTCCAGACCAGGGAATACTAAATAAATACCCACTGTGTGCTTCACAGACTGACCTAGCATCCCAGGAAGGAATATTCAGATTCTGGGACCCGA
CACTGGCTGCCCTCAGCCCGCCTTCAGCTCCTTTGAGCGCTGTGTTGGGGAACTTTGTTGCAAGGATTTCGTTCCAGAAGGCAAGATAATGTCTCTGAGGGCTTCATTGTGTCACTTCTCTTTGGATGGCGGACACCGTGGCCCTCTGCTGGCGGAGGGGTGCCATTGCTGCCTGCCCCATCTCTATCCCCAGGGCCCATGCAGTCACTGGGTTCGCCCTCTGGGGCACGGGGTTCCCTCTGCTCTTTTCCTAGATAAGCCCATTCTCTGCAGGTCTCTACCCTCCACACCTGTGTTCAGGAATTCAGCCCGCTTCCTGCAGCCCCATCCCTACCCTCCTCCCAACCTGCTTTTCTTCTGGTGTCCCTCACTCAGCATGGCTAACAGATCCACCACCCAACGGAGCTGAGAACTGCAGTCCCCTCTGCCTGTTACCTCTCCTGCCATTAGTGAACCTGCTTAACTCATCTGACTGTGCGTCTCGGTGCTTGCTGTGACATGTCTCCAGCCCTTGCTGCT
AGGAGACGGGGATGTTGACTGGGGCTTTAACAGCACTCTTGATGCCAATCTCGGGCTGAAAACTCGATATTTCCACTTGGAACAACAAGAATCACCAGCAAGAGAGCTGAGGAGAGGGCAGTATACCGGGGGCGCCCCCTGCAGGCCTCACAGGGTGGTGCCAGAACAGAGGAAGGTGGCACAGGCAGGGTGGGGCTTTCAGGACATCCCTGAGATGATGGTGATGACAGTGACAATGATGATGACCATGAAGAAGACAATGAGGAGGAGGAAGAGGAAGACAGTAGCTAGCATTTAC
TGGTGGGATGGGAGAAATTCCTAGAACCTAGGTGGGAGCCAGAATCTTGCAGAGAAGCCCCTTATCCGTCTGCACCGAAAGCAGGTAGAGTGGATGCCGTAAGATTCCTAAGGACGCAGGTAGAGCGCCTCCTCTGTGCCGCGATGAGGTAGGTGCATCCGTCACTTCACTCCTCCCTCTCCACTTGATCCGGAATGGGAGGAACGCAATGCGTCCCGCGCGGCGATCTGGGATAGCTGCGCAGGCGCAGCTTCCGGCTCTGTGTCTCGGGAATTATTTGACGCCACCGGTT
GCCACTCTGGCTAGGTGTTTGCTAGACGCTGGAGCTCTCGGGAGGACCGGAATGTGGCCTTGGTCATGAGATTGCTTCATTGAGGGGACAAACCTGTATCACACAGTTATGACTGGTGTCACTGTGGCACTCTAAGAGCCAGAGGTGCAACGCCTGGCTTGGCCAGGAGGTGGCGAGTGGCGCACGCGGATGGGCCGCCAGGAGCCACGCAGGAGCCATGCAGGGGCCATATAGGAGCTTGCAGCAGCCGGGCCTTCACGCTCAAGCCCAGGGCAGGGAGAGGGTTTCCGGGCAGAAGCAGCGGTTCAAAGGGCATGGCT
TATTCAAATTGTGATATATTGTTCCCACAGCCCTAGGAAACCAGTTCACTCCCCAGTAAGACTCCAGGGTCCCCCAGAAGCCTGACGGCTGTGGAGCTAGCTTTGAAAGCCAGGACACCCTAGTCACAACACAACCACTAGGGGGAGATGTTGAGGTGATGCAAACCACGGCTGGGGAGCTGGACAAACTGGTGGTTGCCAAGCCTGGCCATGCAGACAAAGCCCCGGTGAAGCTTTTTAGAAATACAGACGTCTAAGCTCCACCCAAAGCCTCCTAAATCAGAACATC
CTTGGGCCCGAGTTCTAGTAGGCGCCGAGCAAAGGTGGCAGCTGTCTTGAAGTTCTTGAGCTTGAAGAACAGATTGAGGGCTGTACGCAGCACCAGGATCATGTGCACAGGCTGCAGGTTTGAGTGGGTGAAATAGGCTGCCATCTGGTGGACAGAAAAAGGAACACATGCCAGGTTGATGCTACACCTGGTAGAAGTCATTTCTAAGCTGCTACACATGCATAAAAAACACAACACAAAATAGGATGATGGGCTATAAAGCTGAGAGGTCTTCTACCTCCT
CAGTACTTTGCTTAAGTTTTGTCCCATGATGATGGTCATCAATTTTATAATGGTCTCTGTCCCACAATGTTGGTCCCAACTATAACAGGCCACCAGTCTCAGGAGCATTGCTCTATGCCAGAGGCTTTCTGAGTCATGGCCACTAGAGGACACCCTTACACCACTTAAAGGCCAAAGGTTGCCAGTGGCATTCCCTTAGTTCCTGAGCTGTTTTCTGAGGGCCTGCCCAGAGAAAGCACCTTCTGCTTTGGAGAGGTCAGGATGGTGCCAAAAAAGTGACCAAAGC
GGATGTTATAAGATGAGACAGTGAGGCATTCATGCTGTGAAGGTTTAGCCAACAAAGAACAAAGGGATCCAGGGAAGGGGCCTGAATGCCCCAGGAGGCAGAGTCATGAAGAAGAAGTTCTACAGAGGGAGCCAGTGAGCAGCCTTGACCTCCTGAGGCCTCACAGACTCACTGCAAGAGCGGCTTCTAGGCAGTGAAGCTAAGCTGCGTCCTGGAGGGGGCGCCACAGTCCATCATATGCTCTGGGAACAAAATGGGGTTATGATCGTGTGTGAGCCTGAACGAACAGCCCAGAGACTTGCTGGGGTCAGACTTAGTATATCAACTGCCTGAGATGCTCAGGGACCCTTCTCTAGCAACGGTTCAT
ACACAGAGAATTTTGGAGCTGGAAGAGACTCTAAGGATCATGTAGTCTAACTCCCTCATCTCAGAGAGAGAAAATGAAAGCAAGGTCACAATGCAGGCTGATGGTGACAGGATCCTCCAAGCCACACAGCAAGCCCTGGGTTAGCTCACTGCTGCCTCCTCTTGGCCCAGCTGGCAAACCATGCACATATTCAGCAATTTTACTAGTCTGTTTCTTGTTTTGTTGTCTGTTTTTCAATAAAATATAGAACCTTATGAAAATACCTGCACATTAAGCTTCATGAACACTGAGGAA
TCTTCATAAATCAAACATCATACCATGGACAAAGCTGGTCTCAACACCCCAGTTATCAGGTCAGCATGTGCTCTGGGTGATTTTTCTACTTAGAGATGGGCTTGCTTTGCACCATCTACTCTCCCTTCAGCCCACTCCCCCTGGTGGCCAACTGGCCAGAGGTAAAGGTATGAGATGCAGGGAGAAAGTTTTTTCTCTGCAATTGAGTAAAGCCCAGGCCCTGGCCCCCACCCACGTGCAGAACCTGCCAGCCAGTTCACAGCCGGACAGTCCAGGCTTTCAGAGGAGG
ACGTTGGTTCCTGGCTTTCTTTCCTCGGCATTGTCTGAATCACTTCTTATACCCCACTGCAGCAGCAGTGTTTACGCTGTACTTGTTCCATGTTCCATCAAATACTGTCGTCCACCCTGGGAGGTCTGCAGTGCTGCTGCTTGCGTGACCACGAGGGGGAGTCAGGGAGTGTCCCTGGAATTCCTCCCCATCCTCTCCTTCCTCCCTGTCTTCTCAGCCTCTTGCTCTCTACTTCTCCTTTTCCTTTCTTCTTCTTCTTCTTCTTCTTCTTCTTCTTCTCCCTCCTTTCTT
GAGCAGTTTCTCTTCCTACTGGTCTGTAATCTGGCCACGACTTTAGGCTGTGGCTGAAATTCCTGACCTTAAATTCCAGCAGCCTCTGATTGAGGGCACCCACTCAGTCAAGCTCCCTTCTTGGAAACAGTCAAACGCCATCTAGTGACTGAATGCAGAATCGCATACTCCTTTCAGCCAGGAAGGGAGACCATGGAGGGGGAGCCAGGCTGGGTCAGGAAGAGGAAACCCTCTCTGGGCTGGTAAAGTTGAAAGCAAGGAAATCACTGAGCCCCGAGGAACTGCACCAGCATCTGGATAAAAA
ACTTACACAGAGGGGAAACAGAGAGAGAATAACTAGCCAGGAGGACATCTAAACAAACGGATATAAAGTGAGACTGAAATAAAGAGCGTGCAGCACTTTCCTTCAAACAAGTGCAGCAGGCAGTGTCTGGGACTTTGTCTCCCCCTGCTGAGCCAAGAGGTATGAATGGTCCGCCACGGGGAAAGGGTTTTCACAGGCCAAGAACTGCTTCTTTGGGAAGGAAAACATAACCAACGGTATAAAAATCTCCTTCTCTCTCACAACCACCACGACCCTGA
GGGATGGAACGTTGAGGTTTAGAAAAGCTAAAGAACCTGTCCAAAAGCCACACAAATGGCAAGCAGAGGAGCCAAGATGGGAAGTGCAGTCTGTCTGGTCCCAGCACCAAGCCCTAAACCTTGATGGCACTGTCCCTAAATGGACGCTAGAGGGCAGCCAGCCTGTAGAAATTCTCAGGTTGGGGCGAAGGGAGCAAAATGCTGCTGGGGCTTGTTTTTCTTTGTGCAGCCTTCAACCCACCACCCTATCACAGAGAGGGAGTGTAGGGACTTCAGTCATCTCCAGGAGGCCTGTCC
CCTCCCAAAGTGTTGGGATTACAGGGGCCCTCTCTTCCTGTTTTCTGGCTCTTTGTGTATCTTGTTGCTGTCTCTGCCTCTCCCTGTCCACACTCTTCCCTCCTTCTATCCAACCTCAGTCCTGCCTCTCTGTCGCCCCCTGCAGGGTGAAGTGGGCTCACTGCCCCTCCAACCTCACAAACCTCTGTGGTTTGTATCTGGGGCAGACAGCACCCACCCCAGCCCACCTTTCTACTACCCCTGCCCCCTCCCGACCTGGCTGCACTTTCCCACCCTCCACAGCCCTGATAGAGAGCCCAG
TCATGATCTTTAAAATAAAAAGATGAATCCAATGTGTTCTGTAAAATGGGGGTGGAGGTGGATCTGAGGGTTCATTTCTCAGGCTGCATCTAGATCTTTTAGGAGGGCACCACTACTCAGTTCTGCCTCTTGAGGGCACCAGAGACTGTTTTGCCATCCACAGAACAGCAGGGAACTAGGCAGCCATCAGCTGAGTGACCCATGAACAGGCGATGTTTGGCCAGCCAGGGGAGCCCTGCTTGGGGGCCATAGCCTTGCAGAGCTCTGCCAGGTTAGTGGGATGATGACGGGACCCAGAAACC
GTTGCCGGGGACTGCTTCCCTCCAACCCCCACCATGAACTTGCCAGATTGATTTCTGTGTCGCAGCACAGGGTGTGGCCACACCCAGTAGGCACTCAATACCTTTAACTGTAGAAATGCAGAGGGAATGCCTTCATTTGGCTGCCTCTGCTGCCCCCTGCTGTCTGAGACTGGTTGGTACAACATTAAAGGGCTGGTTCTGGAACTTAATGGTTTCGGGACCCCTTTTCTTGCCTAAAAATTATTGAGGACCCCAAAGAACATCTGTTTATACGTTTTATGTCT
ACTTTTTCATTTGCAATTTTTTTTTTAATTCTCAAATTGCATCTATATCTCAAATAAAGTAATGGGAACATTCTAGCTCTGGGGTGTGGAAAAGCAGCCATGGCCGTGGGAAGCTGACTGCAAATGAAACACTGGCTTACACTGCCCTCTGCTGGTATACTGACCACATTTCAAGTTCCTTCGTTTTTACAAAGTTGCCAAAAGACGTTCAGTATTTTGAAACAGCAAATTCAAGCCTAATTACTAAGAACAGGTT
ACTTCAGAAGCCCTGCCAACGGGAAGGCCACTGGCTGCTTCCGGGGGTCCCCTGGGAGAGTTCTTCCTTCCTGCGGGTCTAGCTTCCTGCCCCTACCCAGCCAGGAGACACCCCTGCCCTGCCTCTCGAAATCAAGACCCAGCTGCCCTCTAGTGGCAGTCAGCTGCACACACACACACACAACACGCATGCACATCCATGCACATGTGGGTTTACATGCATACAGAGGTGCACACATACACGTGTGTATACACGCACACACAGGCATGCACACTCGTGCACAAGCACGCATACACACATGCACACACACAATACACTGTACATGTCTCTGGGTTTCTACGATGCTTGAT
CAACGAAGTCTAGACTTTAACCCAGGCAAGTTGGCAACAGCCCCACATACCCACCCTCTGGCCAACACACTAGACAGTAAGTAGGTTTTAGTCTCACTGCAGCCACCCCCTCAATCCTCCTATTTCTATTACCCCCGTGCTCTCTGCTGCCACCTAGTGCCCATGTGCTGCCTTCAACTCCTCCCAGCCCTTGCCCTGAGTGGGGTGCCCATCAAATACTTAGGAAGAAAATGTCACTTCTCTGGGCCTCAGTTTCTTCATCTGTGAATGTTAGGGCTGGGATAATTGCCCCTAAAGCCATTTT
TATTCTGGAGCCAGCTTTCTTTCCACGGAAGCTTGTCTCACAGTGGAAGTTAGGAAAAGAGGAAGGCGTAGACTGATACCCAGTTTGCTGGAAGCCGGGAATTCCTGTCTGCATTTGTCTTGACTTGGCGCCATCTAGAGGTGCGTGAAATCCTGCCACCCGGCAGAACCCCATTGTTTCTGCGGGAACTGCTGACACAGCACCTTTTTGTGTAGGGTTGTGGGGCCGGCAGGAACGGGAGGTGCTATTGATAGGGAATCAGCCACCCTTCCCACAGCAGCTCTCACCCAGCTTCCACTGCTCAG
TAGAGCTGGTGTGTGTGGGCCAAATCCCAAGGGGTCTGCAGGAAACGCCTTCATCCGGAACTTGAGGGTCTCCCCCCAGTCCAGCCCCCTTTCCCCCGCATGAGACACAGCCTACAGCCCCCGCCCTTTCCTGGGTTGGGGCGGGGACGGCTGCCCTCTGCTGGACACAGCGGGAACAGCAGGGATAACTGAGCGAAGGGGCGGCCACATCCCCGGGACCTCCCCGCCCAGAGATTTCCTGATCCCACCTGCCCAGAAAAGAAAACGACCCTTGTTGATGCTGGGGGCGGCGGCGCAGGCCCAGGACGGTGCCCTGGGGCGGGAG
GGCATCCCATGTGAAGCTTCGCTGTCCAGCCGACAGCGAAGCGACCCAGGATCCTAGATCAAAATCCTCAGTTAGGGCTTCTCCTGCAGACTATTGTGGGTCACTCAATGGAGGCCAGTGACCTACATCAGGGCCACACCGCCCCTCTCTGGCTGAGCAAGGAAGTGCAGCTGTAGGTGCCACTGGGAAGAGAAGGATGTCACTCAAGCTTGACTGCCAGGAGGGAACTGGCTATTCACTGGCAGCCAGCAGCATACTTTCTGGGTCATGACTGAATGCAGAAATGCAAAATCTGGTTACCAGCCTCTAAT
TTCCTCTGAGTCTATTTGAAGTTCATTTCTCAAACTACTCTTTTTGTTTTCAATTTTTAAAGTCCCTTCCCTCTCAGTCCTCCTGGAAGCGGCTTTCTCCGGGATGTGATGCCCCTGAGCGGACAGCAGAGGGCGCCCATGCCTAACAATCTTCCCGCACAAAGTGTGCAGCCGGGAGGGGCAGGTTGCAAGAGTCCCTCGCAGCTGCACAACCCAAGATGCCTCCCCTGGGGAGGCTGGGCGGGGCCAGTTCCTCTGTGGTCTGTGGTCTGTGGTCTGTGGTCAGAGATGGTTGTGTGCGCC
GCGAATCCTTGGGTCATGGAGAAACCAGGTAGTGTTCTTCTCTTCCTTTCTTTTTCTCTTTTCATCCTTATTCATTGGGTACATTTTTCCTGCCCCACGGCAAGACCCTAAGATGTGGAACTGCCTGAAGTGAGCAATCTGACCACCAGGGGGCAGCATGAGTCCATCGCTTTGTCTGAAAACAGACAGGTCCTAGTCAGCGGCCCTCCTCTCCAAGCAAGCTGAGTCTGCACGTTGGAGTCATCTGATGAGCTTTTAGAAAACTGCAGGTGGGTGGGCTCACTTCAATTGCCATCTCCTGT
CAGGGGGAGGGCATGGGGGGGCTGGGCCACCGTCCTCATCTCGCGTGGGCGGGCTCCGAGGGGGGTCCCTTCAGCCCTGGGGGAAAGGGGGCGGGCACCCCGGCTCCGCCCCGCAAACAGGGTGCTGCCTCCTGGCGGCCAAGCGCCACCAAAGCGGGTGATCCAGATGCGCTGTGGCTTTGCGGGCGGTGTGGGTCACCAGAGAAAGAGGACCAGGCGGAGAAGGCTTAATCCGGGGGATGAGACACAGGGGAGCCGACCAGAGGAGGGGGACCCAGAACGGAAGGAGAGTCAGGCTGGGAAACAAGGTAGGAGAAGAGGGTCT
TTCATATATAGCATTAAAATAAGCTATATAAATTCATATGTAGCTTTTCCCTTAAGTAATGTGAGGCACACCTCCATCCAATACTGGAAGGTTAGCAATAGAGTCACTCTCTTGGATGTGTGCCACTAGATGGCGTGTCAGACCAACTCACTCACCTCTAAGCAACTTCCTAGCTACTTCTACACCTCATGCCATTTTTGGTGAGTCATCTTAGGCCACCTGATAAGTATTCAGGAAATGCTTATAACCAATTCAGCAGAAAATATAATTT
GGAGCAGTGACAGAAAGAGTTGATGAGGATGGAGGGAGGTCAGGAGGGGAAAGCTCCCAGTGTAGTGTCGCGTGCACCAGCGCTGCCCTGGGAGATGCCTTTAGCTGGGCCCAGGGAAGGAGCAGGTGTGTGGGGCAGGAGCTCCCTGCAGAGGGAGTGGTGTTAGGTTGGCGGCAGCCAAGGCAGGGAGGAGCTGACAGAGTCCGTGTGGGGAGCATGGAGGGCGCTGAGGACTTAGGCCCAAGTGACCCTGGTGAGGGTGGACACTGCTGGGCTGTGGGTTCCGCTGAGGGAGGTTGGCATCCCCTGGGAAGGCTCCAGGCTGGGAGGGACTCTGTCGCCCTCTTGTGGACAGGGAGGGAAGTGTGAACGGCAGCAATCCCAGGCCAGGCTGCATGTTTTATTCCATGTGGATCTGCACACTTCACACGAGGTCACACATATGTTATGTTACAGCTCCTTCACCTTCCAGCCCCGTGAGTCCCAGTCTGTGTGACTCTACGTTCACTGTTCTCCCTCTTTCACAATCAG
GGGCGCCCGGTGCAGGCCGCCCAGGCACCGCCTTTCTGGTGGTCCCACTGCGGGCAGCTGCCCACGTGTCCAGCAAGTGCCTGCCTGGCCTGCTCCAGACCCCGGGTCGGCTTCGTGGTCCTGGGCAGTGCGTGGGCTCCATCTGGTGGTCAGGAGTGGGCACTGCGTGTGGAAGGGCGCCCGGCGCTCTGGAAGGTGATCTTCACCCGGGTGCCTGCCCCCGCAACCAGAGTCAGCAGGCTTGCACTGCTTGTGTCTCCTCATCAGGAAGTGGCTAATAAAATAGCAATATAAA
TTACAAGTCTATGATATTTTCTACATCTTTCAGTGTGGAATAATTGGTGTCTTGGCAAAACTTTTCAGAACAAATTGGGACTTAGCCTGAACTGGAGCCCCTGACTGAGACAGTTGTACTCCTTGGCACAGCACCACCTGCAGGCTGATGTGGAGAAGTGCACCTGAGAGTTAACGGGGCCCATCTTGCCCAGCTAGAAATGGCTGCAGGATGTAGCTAAGATACTGACTGTCACAGCACCTTCAGGGTGTTCATTGTTGTTCTTGGGGACTGCAGGCCATCTTTGGGTGTTATTCATTTTGCATGCCCCAA
CCTGCAGGGCCCCAGTTCTGGGTGTTCCAGGACCGGCAGCTGGAGGGCGGGGCGCGGCCGCTCACGGAGCTGGGGCTGCCCCCGGGAGAGGAGGTGGACGCCGTGTTCTCGTGGCCACAGAACGGGAAGACCTACCTGGTCCGCGGCCGGCAGTACTGGCGCTACGACGAGGCGGCGGCGCGCCCGGACCCCGGCTACCCTCGCGACCTGAGCCTCTGGGAAGGCGCGCCCCCCTCCCCTGACGATGTCACCGTCAGCAACGCAGGTGGGGAGCGCGGTGACCTGCGGGTTACTGGGCCTGGGGGTGGGGAGAGGGATGTGGGGAATGGGGACATGGAGGCCACCCTGCGGGGATGGGGGTCCTTGGGCATCAGGGAGCGGCGGGGCGGGGAGGGACCGGGACTCAAGCTCTGCTCCTCCAGGTGACACCTACTTCTTCAAGGGCGCCCACTACTGGCGCTTCCCCAAGAACAGCATCAAGACCGAGCCGGACGCCCCCCAGCCCATGGGGCCCAACTGGCTGGACTGCCCCGCCCCGAGCTCTGGTCCCCGCGCCCCCAGGCCCCCCAAAGCGACCCCCGTGTCCGAAACCTGCGATTGTCAGTGCGAGCTCAACCAGGCCGCAGGACGTTGGCCTGCTCCCATCCCGCTGCTCCTCTTGCCCCTGCTGGTGGGGGGTGTAGCCTCCCGCTGATGGGGGGAGCCATCCAGACCGAACAGCGCCCTCCACGGCCGAGTCCCCCGCCGCTGGACCTGGTCGGGGGTTGTGAGGCGCTGCGGAGGCCCCTTGTCTGTTCCCACGGACGGGGGCTCGGGCGCGGACTAAGCAGGGGGGATCTCCCGCGCAGGGGCGGCGGCGGCGGGGACCGGTCGCCTGGCGCTGGGCTCAGTCTCCTCAGGGTCTGAGACCCCGGCGCTGCCACCGGAACCCGCCTTCAGGGGCGCACGCGCGCTGGGACCATGCGTCGGTCGTCGCCCCCGTCGTTCCCTCCCGGCTGCCGCCAGGGGGCGGTCGGACCCCGCCTCCCGAGCCCGGGGAGGGGCGGGGAGGACAAGGGGCGGGCCCGCGGCCTCACCCGGAGGGACGGCAGCCCCGGTCGCGCGCTGGCCCCGCAGGACCTTCCTTTTCCAGGAAGAGCCAGCTTTTCTCGGAGCGCAGTCCT
GGCGCCCTGAACACTAGGGATCTCCCTGGATTTCCTCAGCCCATTTTCATCCCCTCAGACTCCTCCCCTGCTTGCTCCAAATTCCCCGGGTTGCATGACTAGAATTAATGTCACCAACTCTGAATGTGCTGCCATCTCTCTCCTTAGCAGCAGGGGTCGCCACTGAGCAGTGAATGGCTGCACATCCTGGTCAGACTCGAGGGGGCTCATAAGGTGGCAATCTCACTCAGGGGTCTGCGGAAGCCCTCAGTTCCACAGAGATTGATGGAAAATGGTAAGTGTCACAGAAGGCACCGATTT
TAACAGTAAGAGTAAACTCCATGGCTTCGAAGCCATGATTATACCCTACCACCCATCGTCCACACAGTCTACAGCGAATTTATATGGGGCCTAAGGGTGAGGTGTATGGCTTTTGGCTTGGTGGGCACTTCTGATTTTGCAGCCAGCCAGCAGGGGTCGCCCAAGTCATCTAGCAGTTACTTTGGAGCTTCCATGACATCCTGGATAATTCCTTTAAAAAATCCAAGGCACAGACAAAAGAGCCAAGGGGGTCCCTTGCTGTATTAAAAGCCCT
TTAGGCAGTAGTTTTCTATATCGTTTTGCCTGAAATTTTTATCCAGATGCAATGTGGTTGAACTAGCATCACCATGGTAACTATTACTGAAGCATTTTCTGGGTGTGTAGTTCTTCTTGCTGACTGAAGGCGGCAGTAGCGTCAGGTCAGGCTTACATGATCTTGGGGCTAGGCAAGACTGTCAACATTTCTGGCCTCGATCAGTTACCACAGCCTAAAATCCAAGGAGGAAAAAACGTCAAAAGTAGAGGCTGATTCCCCAGCATCCTCCTTCCCACCT
TGAATATGCAGGTGGGCATATGACCCAGGCAGAGCTGAAATTGGAGTGTGTGGTTAAGATATATCCCAGGTGAGCTCACAAATGTTCTGCTCTTCCACTCCTGGCCCCCTGCTGATGCTTACTGTCCAAACAGCCGCTTGAGGGCAGCACCTCCCCACTACTACAGATGCTGGCACCTGGCATGGTGATGCTGGCTTGCCTCCCTAGGCTAGGTCTCCTTATCTTCCCAAAGCTGCAGACCCTCAGGTTGCCAAGGCACATCATCCGTCTGTGCTGAACCCAACCAAGATTCTTCACCAAGTGAAG
CATGTCTTCCGAGGCCATGGCAGCTGCGAACTCTTCCATCCTGTGCTGAGGAGGTGTGTCAGTTATAAACGCATTGCCTCTCAGAGCTGAATGCACCCTCCCATGTATGCTGTCTGAAGAACAAGAGCTTTGAAGTGAGCGCGATGTTGAACTATCTCAGTAGAGGGCGCTGGAGGGACATCGTGGGAGGAAAAAGGTCTGCAGTTTTCCTGTCCTGCGTCCATAGGTGGTATGACTGTGAGGACATTTGTTGGAGTCCTACCCCAGCCACGGACCCAGAGCGAAGTTCTTCTGTGACCTCACAGCCACAGCCTGGCCATAAC
TTTTCTCATGCATTCCTGGAAGAGCAGGAAGCCTGGAGGGTGCTGGAAAAGTGACATTTAATGTGGAAAAAGAAAGTAAGGAGGAGATCCGAAGCCCTTAGGAGAGTGCTACTCAAGACGCTGTGTGCGCCAGGGCATGAGGGCAGCCAGAGGGCGGTGTGGGCACATTGGATCCTGGTTACCTCTTTCACAGCCTCACCTACAAGACCTGAATAATGTAGATTTAGATTGTTCAGAGAAATGGTTAAAGAGGAAATAATTTCATCGTAATTAAGAGGATTAACCATTTAACAGA
GGCCTGCGGAAGCGGTTGGAGGGAGAAGGCTCAATCCGAATGGCTGGGGCCTCACTGCGGATCGCCTTCAGCCGCCATCTTGTTTCTTCCGTTACCGGAGCGCGGTCACGTGAGCTGAGCAGCCTACGAGCCTGGGACGGGGCGAGGTGGCGCGGCGGCCGCTAGGGGGAGCGCGGGAGCATTGAGTCGGGGGCGGAGAGCCTGGGGCGCCGGGGCTGGGCGCAGCGCGGCGCGGCTGGACTCCGGGCGCGGTGGCGCCGTTGAGAGAGACGCGCAGCTCGCGAAATGCCCCGCGGCTAAGGCCTTCGGAGACCATAGTCTCCGCGGACCCCTGGCT
GGATGTCTCTGTGTTCCTCCCCTGGGATATAACCTGGCAGATCTAGGGAACACTAAGATAATGAAACACTGGGGCAAGCAGTACACATGTAAACCTCCTCTACTTCCTTGCCTTGTCTGCTACTTCCCTCAACGCGGCAGCATTTCCTCACTCCGCATCCTCCATGCAGCTCCACCTAAATTCCCATTTCACAGCCTTGACTCTCACTCTCTCCAGCTTTCCCTACTACAACATTCATTCAAACTACCCCTCCTAGGGCCACTTCCCTT
TGCCTTCATTAAAGGCTACCAGCGGAATAGCAATCCTATTGGTTTACCGGTTTGGCCTTAGAGTGTGGATGGCCTTAGCACTTCCGGAAGCAGCCACAGGTCCCATGCCTGTGAGCCTTCCCTGGAGCTATGTGCTGTGCACCACGCTGAACACGAGATGGCAGTATTACTACATCTGCGTTCCAACACACAGCCATCCTCGGTTCCCACACACAGGGCCTGATGCAAACTGAACACACACACACCACACACACACCACACACACACACACCACACACACACCACACACACACACACACACACAGCTGTCCCCCAAATAAAATAATGACACTTCG
CTTGCTTCTAGATGGATGCAGTGTTGTAGTCTCCGTATAGTTTCCTCAGCTGTAATCCATACTAGTGGCATTTGTGAGTTTCTCAGAGGCCTAGGGTGACAGAGTTTGTGGTGACAGTGTTGCAGCTTTGCCAGGAGAGGGCTCACTGAGCTATTTCTCAGGTTGAGGGCATATGCAGCTTGGTTCACGGTCAGGGGTGGATAGGGAGTACACACCCTGTGCTCCTAATCCAGGACCATGCAGCCATGTGAATTCCTGAAAGTTCTCCAAACTGGACTCAGGGCTTGTGAGGAC
AAAAAAAAAAAAAGAAATTCCAAGTCATTACCTCAAGCGCTTCGCTAGGGTGGTGGAGGGGATCAGGAGGGAGTTCATGTCAATACGGAGCTGATCAATACGGTTGGGACCGCAGCTTAGTGCAAGAGGTTTGCTATATTCAGCCTGGCCAGGAGATGGCAGTGTTGTCCTGTCGGGAGCCTCTCATTTCAGCGCCACTTCTCTCTTCTATAAAGGGGAGTTCTGGGGGCTAGGTCCCCACTTTTCTCTTTTCCTGGGTGATGCTATCTGGAGAGTCAGTCGGTGAGGCCCAGCTTAACATTGGGC
ATTTCACATAAAACCCGGTGACTCTTTTGCACATTTAATTTGAGAACAGGTGAACTAGCTAGATGGATGTTCTCCAGGAAACACTTCTAAGGTGAAAAAGATGTTGACTCACGCTTTCTCCTGATCTGGCCACCAGGTGGCACTGACAAGCTGGGGCGACTTCGTTGTGGGCAGAGGCGGGACAGATAATTAGGCAGCCTTGCCTAATCTGCAAATCTGCAGACCTTAATCCATGGAGTATTGGTAATCCTGTAGATAGTGCAGTATGTGGTGAAATTAGGGAAC
AGGTGGTGACAGCAGCCCTCGCGAGTGTACACTTGTGAGCGTGCAGTTGTTTGGTAGCGGAGGGATCGGGGGAGGAAAGATGCGCGTCTGGATGCGCGCAGTGCGAGTGTGCCAGGCCGGGAGATTCAGTCCCATCCAGGCGGGCCGGGCCGGGCTGGGGGCAGGGCTTTCTGCTGCCCCGCCCATTCGTCGCCCCGCCCCTCGGACCGCCCCAGCGGGCTGCAGCGCAGCGGGCGTCCGGCAGAGGGCGCTGCGGGCCCGGTGCCACCGTGCGGCCGAGGGGGCGTGCTCGGCGGCGGGCAGGCAGCGGCCCGGCCAGCTATGCGGGGTCCTGCGGCCGCGGCTGGCGGCACTTCCTGGAGCGGCGGCGGCAGCGGCTTCCCGGGCACCTGGGCGTGGGGAGCGGG
GAAGATTGTGAATTGATGTACTTAAGCTTCTGAATCACAACCTCCATTTAGCAGCATTCAAGAAATGCGGGCTGTTGTCCCTGCCCGAAGCACAGCCTAAGCAACCCTAAGGCTCTGTTGTTTCAAGCTTTCCCACGAGGGGGCGCCAGAAGCCTTCCCTGGACCTGGATGCCTCAACCACATCGCAAACTAGCAGAACAAAGCTATTCTCTTTTTTTTTCTTTTTGCTCCAACTGACTTCCTACCTTGCCAATACTTGTCTCATCTTTCCCAAATCCCTTT
ATCCTTAATCTACCCAATTTAGGGCATTTTTTATTCAACAGAGACTTCAAGCAATGCAGCCATAGCAATTTACAGAGGAACATTCCCCTCCCCAGCCCCAGATGCGGGGGTCTTAGAGGATACTTTCTACACGGAACACTAGGTGGCAGTGTTGCTTCATTCACAGGAGAGTAGGCAGCCACGTAGTGGGGAATGTCTCTGATTTCTTGGAGGACTGTCCTGCCCTGGCTCTGGGCTGTGTGTATTTAATTGTCCTCTCCCAGAATGTTGTTCGTTGGCATCCCTTGGGGTCAG
CCCCCAATATCCTTAACATGGAGTAAACACTACTTCAAAGGGGAAGTAATATGCCACCAGTGCCTTTTCTCGCACCTTAAATCCCCAAATACCCAGGCATGCTCCCCACGCCCCCTCCTCTCATTACTAAGCATGTACCGTGCTCATGACAAATGCGGCCACTAGAGGGCGCTGCGACCACAAACACTCCGGAGCTGAGGGTCCGAGGGCCTTCCTGCCCTCCAGCTGGCCATCGCTGGGTCCTGTCATAGCTGTAAACATCTGAGGGGTTGCTCCCCTTGCTACTGTTTTCTGGCGATCCCAATTAAAATCAAGAT
GAAGGGAGGGAGAGAATGGGGCTGGTCGGGTGGGGTGTGGATTCCAGGCCTGCTTGGTCAAAAAGATACAGTATTTCCTATTCCCCCTTACACTGGGCAGGCAGGTGTGGCCCAGGCAGCTCTGCCAGGTGTGCAGCCCCTGGAGAATGACCCTTAAGTGCACCTAGGCTGCCCCCTGGCGGCAGCATGAGGTCCTCCTCCCTGGACTTGTAACCCTCCCAGGGGGAGGAGGTCCACACCAGCTGATGGGTTGGCACCTGTCCCCAGTCCCTTTCTTCTTTCCTGTGCCACTGCTCCCAGAGTTGCCCAAAACACACGATCAGGTGCAGTGGCTTGAACGAAACCCTGTCTCTACGGAAAATACAAAAATTAGCCAGG
TTCGGCCTCCCAAAGTGCAGGGATTACAGGCTTGAACCACTGCGTCCAGCTGAGACCTTCTTTCCAGGGCTACCTGTGTGACCTGTCCCTATCTCCAGGCCACCACATTAATCTGTGATTCTTGTGCCCTTCTAGACTCAAGGGGGCAGCATTCACATTGTGATCTCTATGAATGGTGCTTCTGGAGTTGTGCCGTGCACAGCCTGCACAGCTGCATCCAGTAACCCTGACGTGTTCTGGGCGTGTCTCCTTAATCTTCCTTTCTCTGTGCTTCAGCTGCTCACCCAGAGGTCAGAGCTCAAAGGGAG
GCTGCGACCCCAAGGCGCAGGCTCAAGGATGCAAGGCTGATTGCAACACCCCGGTAAGGAAGCAGGGCCTGGCTGACTTTCTTTTAGCTGAGTGAATGCAGCTCTGAAGCCTGACCTGGGCTGGGACAGCCGAGGCGGCCACCAGAGGGCGCTCCTGCCCCCACTCTGCTCCAATGAGTAAATGCAACAAATGGTTCATCCCCAGGAGTCCGTGCGCCCGCACAGCGGCCGCCTGTCCAGCCTCTGGGAGGCTCTGGCATCCGAGTGGTGTGACCACATGGCTGGCTTCCTCCCCCTG
GGTGAGGCTGGGCTGCCCCATCCTGGCCCAGGACACTGAGCCCAGCCAGGGCAGGTATGACAGCCGGTCAGCAGGCCGCGCAGTCAGGGATGAGTCCACGGAGGAGGCCGCACATACCATTTCCCTGGCACTGCCCACAGCCTGCAGCCTTTGTGCATTTCTGAGGCCACAGTGCCCCCTGGCGGCTGTGCAGCCTACCCCAAAGGACAGCGTCCTGGGTCTCAGGCCTCAGTCTCCCTCTCTGCGGCCCCAACAGCTCACCCTAAACAAGGTTTATTGTTACCATGTTACATGTCACCATTTGGGACCAGAAAGGGGGATCCAGTGGCCCTGAGCCGCACAGTCAACCAGAAACAGGGCCAAACCTCACCCTCAGGGCTGCCTGGCTCCTGGGTCACTGAAGTCCTGCCTGGCAATGCGTGCTTGGGTCTGGGTCCCTTCCCCGACATCTCTCACCCTCCTGCAGGGCAGGAAAGTCACAGTTTGGATGCTTTGTTA
CTTTGGTCTTGACATTCACTAAGGAGTGGGCCTGGAATAAAACCAGAAATCCCCATTCTCAGTCTGCCCCAAGCCCTCCAATTCCGAGGGCGCTGTATGTATAAGCTCGGGCAGGCAAAAGTCGACTGTGAGAACACGCCAGCAGAGGGCGCTGTGGCCCCATCAGTCCCTGCCCACTGAACTCTCCAGAAGGAAAAGCGGCAAGGATGCAAACAAGAAAATCAGACCAGACTGGGAGTCTAGACCCTGCGTCCCACGCGGTCCCACCATGGCTTCCTCTTTGGAATTTTCAGGGGG
GCAGGGAAGAACGCCAGCGGCGCGCGGAGGCCGCGCTGCCCTGGGCCGCGAGGTCCCTATGGCTGCTCCACCGGAAGCCCCGCCCCCTTCTGGCAGCTGGAGGCGGCTTTCCGGCCGTCCCGGCTGCAGCCCCGAGGCCTCGACTCAGGAGACGGCTGTTCCCTGGCAGAGGCTCGCGGTGGACTGCCTGACCCTCGCCCGGCCCCAGCACGCCCCCGGCGAACGCCCACCCCTGTCCCGGCCCGCAGCGCCCCGACTTACTTCTGAGGCCGAAACGCGGCCGCTCCTGCGCCGGGTGGTCGCCCGCGAATCCCTGCCGCGCCGCGCTGCGCCCTCTCGTGGCCCGCCTGGTGGTGCAACTGGGCTCTCTGCGCAGGGCCGCGGGGCCGCCTGGCCTCCTCCTGCCCTGGCCGCGGTGCCGCGCGCTCGGGAACGCGGGCCTTTCGCCGCTAGCCAGCTTCTGCCTCTCGGCCACCTGTCCTCTCTCGCCCACGCTGCCTGGGAGGCGCGCTTCTGCCGCCTTCTTGCCGCGCTCGCTCTAGCCTCGCCCACTCCTGCGGCC
TGACCTTGGGTCATTCTGGCGTAAAAGATTACTTTGCTCCCAGCCTCGGGGAAGTTTTTGTACAATTAGCTACAACTCGGCAGAAAGACCCTGCAGAGAGAGCCCTGGGGTCACCAACTCAAGCATGAAAGGACACTGACCCCGTGTGGTCATGTTTGGAGGTGCAGCACGGGGAGAGAGGAAAGGCCCCGGCACGGTCCTTTGGCCAAACGACCCCTGCAGGCCCTCCCTGACCGACCTTGCTCTGTCCCTGCTCACTTCACAAGACCCTGGGGAGAGGACCTGGCCCTATCAGGGCCTGCTGACTCGTTCTCCCCTGGCGAAAT
GTGTTGCCGACACATCCGGGCAAGGACAAACGTACAACGAACTCAAGGGAGCTTTCACAGGCTGGAACGGGCTCAGAGCACCCCTGTTCTTAGAGGAACAATCAATGGGAAGCAAAGGTGTACCCAGGCCTCTCAACAGTTCCCGAGTGCTGTCACTGGAGGGCGATGTCTCCAAACAGTCTCTTTCCCCACTGGGAACGGCGCCGCCCGAGGGTTCAGGTCAAGCACGAGTTTCCAAATTCATTCAATTAGTAGGGCAACTGGAACCCATGCAGCTCCTTCAGAAATCCCGCAAAATATGGATACGCTAT
ATCCCCTAGCAGTCCCGCTCTGCCCCCTCCCTTCTGGGGGCCTCAGACTCCATTCCCTCCCTTAGGAAGCTGACTTGACTAATAGCACAGGTGAGGCCCACTCCAGGCGTGCCAAGAGGACCCAAGGAGGGAGGGGAAGCTCCCAGACAGCAGTGGCACACCTTTGCCTGTGCTGTCCTCCCAGCCTGGAGCACCAGCCCCCTCTGCTGTCCACATCCAAGCTTTCTACAAGACTCCGTCCTCCAGGAGACCTCTGGCTGCCTCACCTTCTCAGGCGTCCTCACCAGGGCCCATGACCCCTTCATTTCAGGTTGTTCTTGTGTGGGTGCATGCAGGCACATACCTTG
CTAGGAGCAAATGTCCTTGGCCCCCTCCCACACTTGCCACATTCCCCGAGGGAAGTGATCCTGAACTAGGAAAATACAGGACTTCCCATCTTAGAAATCTGAAACCATCGTCTTCCCGCCTGGGGAGGACTGTGTTCTCCCGCCCCCTGGTGGCAGATCTGCACACTGCGTCCTCTCTCACACATCCTTCAGCCCCAGGTGCAGAGGACCAGCCAGGGCCCAGATGGTGCCCCTCCGCCCCACATTTTACAGATGAGGGGACACAGGTGCGGAGAGAGGGAGGGAAGGACCTGTACCCTTACAACTGAGCTCCAGGG
CACTACAATGCTTTGTCACTGGGGGTTTCAGCGTTCAGTAATAATGTGCTTTGTTCTCAAAAATGCCCCCCACACCTGCCAACTGAAAAGAAAGCCAAGGAGACCCTTGCAGGCTGGTGTGCAATCACGCTGCCCCCCAGTGGGCACTGCCGGTACAGCAGCCCTAAAGAAGGGCAGAGCAAATGGGGAATCAGCACCTCTGCATCAGGCCGGCAGTTTGGAAAGCACCTGTCATCAGTGAGTTGAAGGAGCAAGAGAAACAAAAACAGAAGTGAACCTAAGAGAAAAACCAAGTGATCTCT
GCCCCACTCACTGCAGATTCGCGGCGGGTCACACACTGACCCTGCGGGTGCCCGCCGCAAGGTCCCAGCCGGCAGCGGCCTTCGTGGCGGCCGAGTTCCCTGGGGCGGAGCTGCGCGAGGCACATGGAGGCCGCCTGCGCTTCCAGCTGCCGCCGGGAGGGCGCTGCGCCCTGGCGCGCGTCTTTGGAGAGCTGGCGGTGCACGGCGCAGAGCACGGCGTGGAGGACTTTTCCGTGAGCCAGACGATGCTGGAGGAGGTGATCACGGCGCCGGGGTCGGGCTGGGGGAGGCAGGCTGGGGGCCAGGCCCGTGGGCTGACCGTCCCTCTT
AAAACAAAAAGTAGAAGTAGTCCTCGATTTTCCCGCGTGCGTTACACAAACTACACTTTGACATATCACAAAGACAACTCAAGCCACCATTTCATAGGCTGCATGTGACCTTCCTTCCCTCAGGTTTCCAGGGGACACTTGAAGCTACCACAAGGTGGCGCTGCCTGCCATCCAATAGTTTATCAATGCCCTTTTTTACCGATTACTGAAATTATTTACATATTTTATTGCCTTTTTTCCTTATTATCTTATAAAATGAGCAAAAAT
CAGCCTGGGCAACAAGGGTGAAACTCCGTCTCAGAACAAACAAACAAACAAACAACTAGGAAACAGCAGCCTCTCTGGAAGGCGGTTCCCGATCCCCGCTCTTTGCCTAACAGGAGCCTGTCCCTTCCCAGCGCCGTGGTGCCCTCTAGGGGCGAGGTGCAGCAGCACAGCGCTGACGGGCACAGGGCTAAGGGTCCACCCTGTGGGGCCCGGGCTGCCCCTCTCTGCCATGCTGCTGAGGTGCAAAATACCAAATTCGTGAGCCAAAGCTGGTCTTCCGTTAGGCTCCGGACTCACGACGTTTCACGCTGGAA
CTCAAAACTTTAATTATGTAGTTACCCCTCAACTCCTGCTTTCCCCTGTTGGGGGCTACACCTGTGCTGCCCCATGTAATCTGGACGTTGACCTCCCGTGCCCCCTTTTGCTTTCCGTTAGGCTACAGTGGTAACCACAGTACTGTCTTTTTGCCACTAGGGGTCACTGTCACATGTCCAAAGAAGTGAGCTTGGCCGCTGTAGATTAGAACCACAGGGGTGGTAGACTGCAGATCTATCAGGAGACCCTAGGGGGCCATCTCAACCCCACCTCTTCCTCCACCCTGAAATAATTTTGGATGGATAGGTGTTTTTGGAACTAAGACATCTCCAGTTAAGGCGATGTTTGCTTCACGCCTGCACCTGTG
ATGGCACTTAAAAGGGAGGGAAAGAGCATGGGTTTTAATCATTACCTAGTGCCGACCCTGTAGTGGCTCTGCATGTGGGCTGGGCGGAGTGTCTTCACAGTTAATGGCTGTGTGAACGCTCACATTTTATATACGCCACTGCTCTCTAGTGGTCAACCCAGGCATCAACTCTGTAGTCTGGAACAGTGAGTAAAGCCACCCCAAGCCGTTCATAGCAAACATTAAGGTTCTCATAGTCATAACTTTCCTACCATTCATGGAAAAAAAAGTTCAAGTCCTGTT
CGGATCACTGTTCCTGGACTGAATGAATTGCTCTATGACCTACAGACTAGCAGTCCCTTCGGTGTTACGCCCTTCCTTCCACCTTCTCTCCCTTTTGTCACCCCGGGTGCCCTCTGGGCCTCCAGGCTCTTGTAGGCCGCCTCCGCCGCCGATTCCGCAGATGGCCACTGGGTGGCGCCCGCGGCGTGCGGGCCGGGCCTTGGCGCTGACTGGGGCGGTGCGTCCAGCCTGCAGCTTCCCGGACCCCCAGCCCGCAGCGGGGCTGCTGGGGCCCCTTCCGCGAGCCTGGGGGCCTGGCGGAGCTGGACGAGGCTCAGGGTCACTTA
TTCAAAGGCTGTGCCCAATGTCAGACAGAAGTAGCTTTGTAATTCTCCCAGTGTAGGGCTGCAGGCACCTGGCGCTGGAGACCCGGCCTGGACGAGGCAGGGCTCAGGGCGCGGCTGGAGGGGCTCGCCCGGCGGGGCGCTGGAGCGGGAGAAGGGCGCCCTCTGCCGGGGGTGAGGAAGATCAGTCCGCACGCGCGGTGCCTTGGTCTTGCAGCCTGTTCGAACCTCGCGCGAGGACATCCACTTCTTCCACGGGGAAAGTAGGAGGGTGGGGGCAGAAAAACCAAACTCCTGCCAAGAAGGTGCTTTGCACGAGCATTTTGCGACCCCATCCCTTC
GGACCTCTCCCCCAAGGTTGGACTTCCCCAAGGCAGGATTTGCAGGGTGTGGGGTAGGGGCAGTCGCGGAGAGGAATGGATTTGAGAGGCTGCCCAGGGTGCTGAAGGAACTAGGGAGGCTAATGGACGTCTAAAGATGGGGCCGTGGCTCCCCCTGCTGACGGGAGGCCATATTGCACCCTGTGTCAAGGCAGCCCAGAGCTGGCTTAAGCTCCAAGCCGAAGCGATCTGGCCACGTGCCTGGACTGGAAGAGCTGGCTGTTCTGAGCGAGTGCCGGTTTCTTCTGTAAGGCTGGCTCTGGCACTCCTGCTCATTGCTCCCAGACCCACAAAGATCATTTTTATCATCCCCGTAAAACCACCCCTCCAATAGAGGGCGTCCTCCTGGAGGGCAGGCGCCTCTTCTGATAGGCCCAGGTCAGTGCCCAGCACCTG
GAGGCACCAAAAGAGGCGCGTGTTTGGGGGACATTCCACTTCCTAGAATAAGATATTCAAACGCAGAGCCAGAGAAGGAGGACAGGGAGGCCTCTCCCGGCTCCCTGCCTCTATTTACACCAGGCATTCAGAGTGGGGGACAGTTCTAAGACTGACCAGGAGGTGGCAGCGTTGCCCCTTGGATGAGGGACTCCCTTCAGCAGGACAGAGGCAAAGGACACCGCCTCTCTAGCTCTGGGAGGAAGTCACCAGGAGGCCTCCCCTAGGCCAGTCTCAGAGGGCCAGGATGCCAGCTGCCTTGCACACAGTAGGGATCTATAGCCATGTG
GGAAAGAGTAATGATAACGCAGAAATCAGAGGTGAAGTAAAAGCACAAGTGAACCTTCACAAAGCTGGGCTAAGTGATATTAACGTAGCTGCTATTAACCAGAAATTCCCAGTCAAGTCAACCAGGCTTGGCAGTGGTGGCCACCAGAGGGCGCTAGAGTAGAGTCCGTGGGAGAACTTCAGCGGTGGCCCTGCAGGTTTGAGAGGCACCTTCCCGGAGGATGGATTTGAAGGGCTGAGGGTCCAGCAGTTCTGTGGGTTGGCGGCTCACAGGAGAAAGCATGAAG
CACGCACCAGACACTTTTATCTCCTTACCTTGCTTCACCTAACACGATATTAATATATCATACGCTGTCAGTTTCCCCCACTAGAACATCAGCAGTTGGGGCGGGGGGCGGGAAGGAGGGGACAAGGAGCACCTCTGCTCATTACATTGCTGCCCCCTAGTGGCCAGGATGCAGTGGGTGCAGAATAGTTGCTCAGTAGTTATTCAGTAAGTGAATGACTAAATGTAGCTGGTTTGTTTTTGTTTTCGTTTCGCTCTTGTTGCCCAGGCTGGAGTGCAATGGCACCATCTCGGCTCACCACAACCT
GGGACTTTTATGTTTTAAGCCAAAGCACAAAGAGTTCAAGAGTACGGTCTCTGCCACCCTTTCTTGCAGGACCAGTGCAAACATTTAAGTCAGACAAGCGGCCCCAGCAGGGCTTGAGATCCCACATATGGCCACTGGAGGGCAGCAGTGACTTCTCCCAGTTTGTCCTATGAGGCTAAGGCAAGTTTCCAGCCCAACAGCCTGTGGTCTAGGGCAGCCCTGGAGGAGCAGTCAGCTGTTAGGAGCATGTAAATAGGGTCAACAGACGCTAATGGAGCTAGGAGAAAATGGCTTTTCCTCCTCATT
TAGATTATTTATGTTGATTACTCTTACACACTCAAGTAACAGAAATGATAAAGGAAAATAGAAATGTTAAAGTGAATGCTGTGTCCCATGTTGCTTGTGGTTGGATCATCAATGTGGTGAAGTAGCACCACCTTGAGGCAGATGACATGCTGTACCTCTGTGGGCTTCCCGGGCCTCCTCCATATCTGGAATCATACAAGAGGCACCTGCACAGAACGTTTTCACATTGGGGTTTTCACATATTGTACTAGTGACATTGGGGTGAGGGGG
AAACATATAACCATGTGAACAGAGTAAATTTCCCTCTGTCTCTTTGGCCTAAGGCCAAACAGGTGCTCGCATCTTCCTTCTGGGAAAATGGTGCTGGGTGTCTCAGTGGCCAGTGACTGCCACTTCTGCAAGATGACCACCAGGTGGCAGTCGATTTACACAGCCCCCTTCACATGCCCACCCTCTCCCGCCTGGCCACCTCCAGAAATTTCCAACTCTTCCTCCAGCTGGTGCAGCCCATTAATCCAACAAATTAATCTATGCTGTGATAATGGGCATAAGGAGTTCATGTGCTTCTCTCTC
GCTGAGACTTGCACAGAGGTACCTGGCTGCAAAGTCCGGCTCCTCTACACTCTGCAGAGCTGTTTTCCCCCTTCAGAGCTCCTCTCCTCCGGGAGGGCTTGCCTCGCCCCGGTCCAGGATCTCTGCCTTCGGTTGAAGCGCAGCGCCCCCAGCCGTCCGCAGGAGGGATCGACGCCTCTGTCTCCCCGAAGTGAGGGCGCTCGCTGCGGAGCTGGGGGTGGTCTCCTCTTCCCCCCATCGCGGCCCAGCAACCTGGGGGTCCGCGTGACTTCTCCCTGGCCGGGGGATGGAGGATGCGCTCTCCTCTGTCCCTTCAAGGCCT
GAAAGAGGCTGTGCCTTGCCTACTTTTACATCCCATGCAGTGCTTATAGTGGACAGCTAATACGTGTTTGTCGAGTTGGATCTCTATGAAGGCTGGGACGCGGGGCCTGTAGCTGTGGGTAATGATGCTGAGGACCAGCAGTGGCCGCTAGATGGCAGAAGAGGCATGGAAGTCACACTGGAGAAACTGCAGCGGACTGACAGTCACTGGACTTGGGAGAGAAAGGAGTGGGGAAAGATTAGAGCCAAGGAGAGAACTTGGTATTTTCCACTTTACAAAAGAAACAGGGGTCA
CCCTGTTTCTGATCCCTTGGGAGGCATTCATTTAAGAAAACTTGTATTTTCTGTGTGCCCCAACTTGCACGGGGGGCGCCAACAAGCTCTGGGAACAGATGGGATTTCAGAAGCCGGGCCTCAGCGCCAACCGCGGGCTGCTGGCTCCCTCTGCTGTCCGAGTCCTCACTTGCGTTCAAGTGAAAGAGCGCGTTTCCCTCCTGATTCTGTGCCAGGAGAAATCCTGAAGGCAAGAAGACTGGGCTCAGAGCCAGGGGCCCTCCCGGGATTTGATAGCTCCTATTTTGATTTGAGCAGGACCTGCA
GGGATCTGTGAGCTATTCTCTTCCACAGCTGCACTCAGGCTCCTCATTCTCTCAGGACTTGCTGGAAGGAGATGTCTAGACCATCCCTGGACGGTCAGCGGTGGGCACTTCACCAGCTGTTGACACGACAGACCCTGGCCGAACTCAGAGCGGTAGTGGGGATAGCGCCACCTTGTGGTGACTCTTGGGAGAGCTCCTGGAGAGACGCTAGCCAAGAAGGCAGGGTCATCTCTCAGGAGCAGGGTATCACCCCGGGCTGCAGCCATCCTTCTTCCTGTATGTCTGAACTGCATTGTTATGCCAGCGGTCCTGTGGCACAGTTTTATCATT
CCCCAGCAGCCTGTGATGAATGGCTGGAGATTGATTTTCACTTAATTGACAATTTGGTGAACCTGTTTGCAAAATCCCAGGTTGGGCCCAGACAGTCTCGAGGTTATAGTTGGTCGAGTTGATGCTGCTTGGGCCAGAGTGGCAGCCAGGGGGCAGTAGAGGCCGCCCAGCGATGGGGGACCCGGCTGTGCCCGGGCTGAGCTCCCCTCTGTAGACCCAGCAGGGGCAGGGGTGCCAACCCAGATCGGGAACCCCCAGAGAGGTGGGCCCCAGCACTGGTGGTCACTAGGGCAGGTTGGCAT
GTCTGAAGGAAGGGCTCTGGGACCCCCAGGCCGTCCTCAGGCTCCCCGGCCTTTGGCAGCTTGGGCTGTTCTCCTGGGCCTGGTCCTGCCAGCCCTCCCTCCGTACTGGGTCCAGGGCTTAGCGGACGCCTTGAGGCCTGCACGCCACCTGCTGGCCGCGCCCCGCCTCGCGCGGTCTCCAGCCGTCCCTGTCTCCCTCTTTCAGTGGTCCCTGTCTCTCCATCTCTCTACCTCTCCCCCCGCCCTGTCTCTCCCTGCCCCTGCCTCGTCTTTGTCCTGCCTCTCTGTCCCGCTCTGTCCCCCTCTGTCGGTCTCTAACCCTT
ATGAATGCAGGCTCCCTGAGCTCTCTTGGCTGGTGGCAGGGCCAGGGTTAAGGTCCCATTCTGCACCAGAGCTGTCTCCGTCCCTGACATCGGCTTTGGGACTGTTCCTGAGCCGGCTGCTGCGGGTGCCCTTCCAGCAGGCGGGAGTAAGTCTGTGCGGCCACAAGGGGGCAGTGGGGAGCGTCGCAGCCTCCGCCGCTTGCAGCCAGTCATCCCGGTGGTGACGGGTCAGCTCGGCCTCTGCACCGAAAGTATCTCGCTATTGTTAGGGTTTGGGTTCACTGTGACCAGCTGGGCGAGGCATCAGTGCACCAGCTCTCTGGCCCTGGCTTCC
GCACACTAAAGGAAATCACTACTTAATTCCACAAACATTTGTTTCAGTCCAGGAATGGCACTAGAAACTTTGAGCCGTCTGTCTCCTTCCCTGAGCCGGTCGGGCACACGAGGGTCCATAACGTGCGGCGCAGCGCCATCTGCTGGCAGGCCACTCCTGGCCGCCCCAACAGCCGGCAGCCGCGGATGGCTCTGAAATCCACACGGCTTGGTGCCTCCACCTTCGTCCCCCGGGGCTTCTCGCTGCTGGGGAGTCCTGACTGTACTAAAAAAAGAAAGAGAGAAGGAGATTGTGCCG
ACAGTGATCAACACAGAGCAAGTATTTAATAAGGGTTTGTTGGCCTGAAGTGAACATCCTCTCAGGGAGGGATAGACATCAAGTGAGAGGATGCCAGGCAAAGGGCCACCCCTAGTAACAGCTGCTTGCATGTGCAGAGGGAGTGCCCGAGGAGGTGGGAGCTCTCGGGGGTCACTAGGGGGCGCTGTGACTATGACTGGATGCCGTGTTCTTCCTGCAAGGATGTGAGGACTCAGTCTCAGGCAGGTGACAGGAGTGGAGCAATGAACGCCAAGACACAGCTCCTGCTCTCCTGGCGCTTACACTCTGGCGTGCAGGCTGCAGGGATGCAGATACGGTGACAAAA
ATTGGGTGTAAACTGTCTACTCTATGAACCAATAGGAAATCCCAAAAAAAGAAAACAAAAGACACTCTTTTTTCCTTCCTCTCCCTGGGTGGGTCGCTTTGGTGTTTGTGAGCCAAGTCTGACCCCTGCTGACACCGTCTGGAAGTGGACGTCCTGTCACCAACGCCATCCCAACCCATGCCCCACCCACATTCTCTTGTTGACTTCCTCACTGTGTGCTTGAAAAAAAAAACAAGCCTGGGCCAGGCATGGTGACTCATGCCTGTAATCCTGGCACTTTGGGAGGCC
TTAATATTTTTATGCTGCTTCTTTCATCTCTCTTTAGTTTGTTTTGAAGTTAAGACTTGAAGTCCAAGAGCAAATACCCATTAGTGCCCCAGAGTGGGTCATCATATTCCTGTGAGACACTGCCATCTAGTGGCCAATGTGAACACAACAGTGGATGGCTAGACCTCTTTGTCCCTCAAACTCGAGGTTTTATTGTGCAAACCTATGCGATTCCTTTCGCTGGTACTCCCACTGATTATACTGCCAATAGCTTCTAGGCTTTCAAATGAATG
CAGCCTCCTAAGAGAATGGGAAGCTTGGGAGTCAGAGAACAGAAGATTGAGCTACCATTGGCCTTAATGGATGTCAATCTTCACTTGTCTCTTTTTTTTCCTTCCTCGCCTCCTTGCCCCTCCCTATCCCGGTAGGCGCGTTCTCTGGCGCCATCATATGGCAGAATGCGGGACTACACCAAATGCGGAAAGGCACCTTCCCCTTCCCTGAGTATCTGCAAACTCAGGGCTGGGCTTGGTTTTTAAGAGCTCAGCTCCTGTGCCAGGGGCGGTGCTAAAAGGGGCTGCCTGCGCAGATGTCATTCCCACAAGATGCAAGTAAAGAA
GGCTTGGGCCCCGCTGGTGGACGCGCAGGGCTCGGCGAGGGCCTGGGTGACGCGCAGCACGGCGGGCCTGGGCCTGGTGTGTGGGCTGCTTGCCGGGCTGCCCCCTCCTGGAGCTGGCCAGGCCGGGCTGCCCGCCGCTGTGGCGGGGTTGCTGCTGTTGTTGAACCTGGGTGCCGCCATGCAGGATGTGGCCCTGGACGCGCTGGCTGTGCAGCTGCTGGAGCCGGCCGAACTGGGGCCGGGCAATACCGTGCAGGTGGTCGCGTACAAGCTGGGGGCCGCGCTAGCTGGGGGCGCGCTGCTGGCGCTGCTGCCCACCTTCTCGTGGCCGCAACTCTTTCTGCTCCTGGCTGCCACCTACTGGCTGGCCGCGGCCCTGGCCTGGGCTGCACCAGCCCTGCGGCGGCTCCCACAGCAGCCCCCTTCCGAGCAGCGTCCCCACACCGCGCACCTTCTGCGGGACGTGCTAGCCGTGCCGGGGACCGTGTGGACGGCAGGCTTTGTGCTCACCTACAAGCTGGGTGAGTGAGGCCTCGAGCCAGGCAACAGCAGTTGGGGCTTCCGGGACAGCT
AACGCCACCGGGGCACACAGGTCGCCTCTGCTGAGTCTGTAGGTTCGGTCTGGGCTGAGCGCCAGCAGCAATCTGGCCTCCCATCCCTTCCTCTGGGTTCCTTTCTCGAGGAGTAAGCGTGCTCCCAAAGAAGTCGCTAGTATCTGAGGCCATCTGGTGGAGAGCAGTGGCATGGTAACCGAGGGCTCAAAGTCGGGCTCGCATCCCGGGGACTCGCAGAGACTGGACTGCGCCTGCGGCAAGGAAGGACGGAGCAGAGCCACCTGAGGCCGAGCGGGAGCCAGACCCAGGGATGACCGTCCTGGGGAGCCCCTCTG
GTCAAGCAGCAGGAGCCCCCTTGCCTGAGCTTAGAAAACCTGAGCAAAGGCCCCAGGAGGATCTATCAGTAGCAGGGAACCTACTCATCGGCTAAGTTCATGGGACTGGGCAGAACCAGCTATCAATAGCGCCACGGTGTGGTGGTGAGACGCAGTGGCGGCAACAGATTGATGAAATTCGCATCCCGACCCCACGGGTGTCGAAGTCATCACTTCCTGTGACAGCTCCCTTTGGGGACTGTGGGTCCCTAGGTCTCCTGGAAAATTCAGGGTA
TTGGGACTACTAAGTCATCTGCTGCAAATGTCACCAGTCCGTTGTTTAAGTTTCTGCGTGTATTTCACTCAACAGGTTTTCTTCATTAAGCACGGTGTTGTCTGTCCATCAGGCAGCAAAGCATCAGCGCATCCTACCACCAGATGGCACTAGACCCACTTGTGGAGGCTCTGGGGGCGCCATCAGCGTGGGACTAGAAGCTGATGAAAAACGAGAAGTTTCATTTCCCGGTTCCATTTAAACGTTCATACTGGGCCATAAAAGCAGATGAATTAGATATGCC
TGGAGGCCAGCTCCTCATCAGTAAAATGGAGATAATAGTAGACCCTCCCCCAGAGCACTGTGCGGGTTCAAGGTCACTCCGCATCATGGTGCTGCTGTTATTTCCAGATCTCTTCTCACACCCCTGGTGGAGGTTAGCATGGCGTGGCTCTCCAGCACACCCAAGGAGCAGCTGTGAACACTGTGGCTGAATCAGTGAGGGCCAGCAACATAATGGCCAGAAGCCCCAGGGAGAGCAAAGCAGGGGTTGAGTGGGTGAACAGAGCTGGAGGGAGCAGGAGAGGCCTGGACCCCTTCCCAAGTCCCTGGGGTCAGCCTGCCATCCCAGACATGACCACCAGGTGGCACCACAGGCTTTGCGGCGGGGCCGGAGCCTGGGAGAGGACAGTGGGCCCTTTGAGACCTCTGGGGACAACCTGGGGCAGGGAACAGGTGAGTGGGGTGGAAAGTGGGCTGGAGCTGGAGTGGTGGGCGCCGGCAGGCCATGTCTCTCT
AACAAGGAGGCCAGGGTAGTCTGGGGGCACGGATTTTACAGTTAGGAATGGGGTGGGAGACACAGACGGGGGGCTGGGAGGTGGATGCTGGGAGGTGGGCAGGGCTCTCTCTGGTCCACACCGGCAGGGCGACAATAATTCAGGTGCAGGGCTCCCAAACCACACCCAGGGGGAGCTCTAATCCCTCAAGAGAGCGATGAAGACTTGGGGCTCCTTGTCCATCCACTCCTTGGAATAGATCTCTGCTGTCCTGGTGGGAGGTGGGCGGGAGGTGGGGGTGTCATCAGCACTGGCGACTCATCTTCCATCACTGTCTGGCTGCACATGGCAGGGCAAGGCCGGCT
TAAACGGGCAGCCCAATGGAACACACTGGCACGCTACCCGGCCCTCCATGCCAAGGCTGCTACTGTTACCCAGGGGCTGCAGCATCCCTTCAAGGCTGTGTGAGTCCCCCAGCAGCATAGCTTCAGCCTCCCCAGCCCCAAGTCCCACACTGCCACCTGCAGGCCAGCCATCATTACCACGGCATGGCCAAGGACACGCAGCCAGGAGCCATCACAGCCCAGGGCATGCAAGGAACTCTCTCAGAGATGAGGTTACAACCAACAGTCACCAAATACATAAAGAAGGCAGCATCCATGAAAGAGAGGCAACAAAGAACCTACCCCCAAG
AGGGCAGGGAGCAGTAGGAGAGCCTTGCTGCTCTCTGTTCCTCCCCTCCCCTCCTAGACAAGTCTCCTAGGTGAGGCCAGGAACTGATGAAGGCAGGTGTGGACCTCCCTGCAGCCCAGGGCCAGCCCTGCCTGTCCGGTCTTCATGCAGCCCTGGCCTTGCCCACTAGGTGGGGCTGCTCATGCTTACTGGCACCTACCCCCCAGGTTACTAACCTGTTCTCCTCTGCTGAATACAACCTTGTTTGTTCAGGGCCACCCATGGGAATCCAAAGCTCCTCTCTATCCAGGGGACCTTCCTACCTAACCTACGGCTCCTATGTTGTAATGG
ATCCTGTGTTTTTGCTTTGGCAGGCAATCGTCCTGGTTAGGTTCAGTCACAAGTTCCCACCTGCCTCCTGCGGGTTGTGGTTCAATATCAATTAAGCTTCAGAGCCTTTGCCGCGCTGTTCAGATCCGCCCCGTGTGTGCGCCACCCAGTGGCGGGTACGAGACTGGACAGTGCCTTGTCCCACCGTTCAGTTCTCAAAGCCTTTGTTCAGATCCACACATGGAATGCCTGGGCATGAGCCCAGGAGTTCACATACAACTTTAGGGTATTGCCTTCTTGCGTTCCCTCCT
TACTCCGTGTGGGTTATGTGAGAAAAACCTGGCATTGGCTGACCTAGTCCCGGGAGCTGTATTTCTATTCCTGGAATAAAGAGATAAAGTTCTTCTTCTTGCCACCAGAGGGAGCATTGGTGAGCCTTGGTGCATGTGTGTGCATGTGTGTGCGCGTGCCTGTGTGTGTGTGTGTGTGTGTGTGTGTGTGTGTGTGAAGAGAGAGAGAGAAACAGAGAGAGAAAGGGAAAGAACGTGTGGGTGACTTGTTTGTGACTGACTATATGCCTGAGATCGCTTGGGT
CCATAGACGCTGCCCTGAAGAGCTTAGGAATAGCATCGACATAGGCCACAGGAGACAATCTACGTCTTGAAGACACTGAGTGTGTCATCCCGAGTTCCCTTTCTCTCCCCTTGGGTAGAGACATTTCCTGATGGGTAGAGATCCAGGAGTTACTTGCTCTCCTGGGCCTGCCCTGTCATGATGCATGTGAGCCACCAGAGGGCACCAGAAGAATTCAGACCAGAACTCTGCACTGTCTCCTAGCTTCTACCATGGCTGGAAATTTCGCCTGTGATTTTCAAACCTGCCCCCCATTTTCCCCTAGTCAGACTGCCCAAGTTGGCCTCACCAGCCAGTTGAAAAGCCAACC
CAGGAGGGCACAGCTCCTCGCAGCTGCATGGAGAAGCAGAGGTGTTAGACACAGCAGCATTCAGATCAGGTGGCAGGGCCCCAGTGCTCCAGGGTTCCCTAGGAATTCCTCCGCAGTTAATGGATCTGTATTAGGCACAGCATCCGCTGAACTGCAGTCCTGCTCCCTGCCAGGAGGGGGAAGCAAGGCTCAGACTGAATACATTGGAATGTAGGGTGCTTGGGCCAATACTTGTGGGATGACTTAAGTGTTCTTAGTGTACAGAAGAGTATTCTGGGGAGGAGGCTGAGGAAGGCTTCCCAAGGAGGAAGGCATTTTACTTGGGC
CCCAGTGATGCTCCATTGTCATGGGAGTGTTGGGTAGGGGGTGGTTGTGGGAGTGAGAGATTAACAGGAGCATTAAATGATGGAGTTTTGTTTTCTCCTCACGCTCTGGTCCCTGCTAGACTTATTGCCACAGATTTGGCCAGCAGAGGGCGACTTTACCTCAGACGTGTTGATATCAACCATTTCCCCCCCTCTACCCGTTTTAGGGAGAGTGCTCTAAAGTGATGTAGTCCAACCTTTCAGCATGTAATTGAGAAATTCAGCCTCAAGTTACTAGAGCTGGAAA
GTCAAAGGCACTCCAGATGAGGAGATTCTGAGCTGGGGTATTTCTTCCTACCCCTCCCAGACAGATTGCAAGGTTTTTCCAATACTGCATTCTCCCTGGGGCTCTCCCTGGTTGGCGTGGAGAGAAAAGCGCCAGCAGGGGTCAGCAGTGTCCCACATCTGGCCGGGAGCTGCTTGCCACATGTGCTGTTTCTTCTGGCACGGCACTGTCAGAGATACTGGGGAAATTGGCGAGCACCGTTCCATTGAGGCGTTAGCATCATTATGAGCATCGCAGGCTCAAGATTCCTCTCCCTGAAAGTGGGGTGGGCTGGA
CCCCTGGGGTGACGCTTGAGAGCCGGAAGCTGTTCCAGGAGGAGGGAGGGGCCTCGGTTTCTCCCGGGGCATGTGGGCAGGAAGGCCCTCGGGATCCCGCATCAGTCCCACGGCCGCGGTGCGGTCGTCACCTGTGATCACGGCTGCCTGGCGCCCCCTGCCGGCCCCACCTCAGCCCTTCCTCGCAGGCCTGGCCGGGGCAACCCAGTGGGCCTGATGCTGCCTGGCACCTCGAGGCCCCAGAGCCAGTGAGCAGACGCTCGCTCGCCCATCTCCCTAGAGTCCCGCTGTGCAGCTGACACCCCCTGCCCCAGCCCC
TAGGAGTGCAGAGTCCTGGGAGGAAAGGAGCTGTGCTAAGCAGGAGACTGAGGGAGAGAGACCTGGGCGGTGGCTCCCGAGCCTGAGCGAGACGCTGTCCACCTCGCTGCGCTGCAGTCGCAGCAAGGCCACAGCCGGCTGAGGACCGGCAACGCCCCCTTGTGGCCATTCTCAGCAACAAGCCCCCAGAGAGCCTGGCGGGGGCTGGACTGGGGCTGGGTTCTCTTGCTGCAAGGCTGAGGTGGCTAGGTGACTTCTCTTATCCCAAGCCTGGAGATGAAGGAGGCGGCTTTTCCTGAGAACAGACTTGTGCCTGAAGAG
CACAGAGACACAGGAGCGCCGGGCGCACGCAGACAGGTGCTCACGAGCTGGGCAGGTGCACAGGAAGGCACAGGTGTGCCCACAGAGGCAGGGGCACCCCCACTCGCGGGAAAAGCAAATACAGGAACACAGAACGGCCCCGGCCCCGACTGCAGCTTTGGCTGGAGCCGCGGCGGCCGCGCTCAGTGAGGCCACCAGGGGGCAAGAGTGATCCGGAGCCACTGAGGACCGGAGCTGGGAGCTGTCCAAGGTGTTCAGGGTCCCCAGGTGACAGCCCTTTAGCTCCCTCAGGACAATGGGCATCTTTTTTTTTTTTTTTCTTTGAGACAGCGTCTCTGTCGC
CATGCATGACCCCCTTAACAAAAAGGTAGAGAGGTTTGCCTCCATGTTTCTGTTTAGTTTGACAAGAGTGAAAGGGTGAAGGGACCCTCACCTCAGTAACCAGTCCCCGGGGTGTCTCAGAGAGATCGCTGCCGAGCAAAACCAGACAGCAGAGGGCGCCCTTCACACGTGCTCACCAAGTGCTCAATTTAATTTGCAATCACAGACTCTAGATTCACTTTTTCTCATTTAAAGCAAACTCTGCATCACCCACGAAGACAACAGCAACAGTACTGGCAGCTGCTGTGTGCCAGGAACA
AAAAATGGCAGATGAGTCAAGAATGTAAGTCAACAGAACGGGTAAATTGGGAAAGGCTAGAATTTTGAAATCACAGATACCTGCTTCCAAAACAGTCCCCGCGAGGGCAGTAATAATGGAGTAGGGCTGCATGCTGCCACCAGAGGGCAGCAGAGGCCGGGAACAGGTGGAGAGGCAAGGCCCAGTTATTCTTACCGTCTGAGATCTGATGCAGACAAGACAAGCATTTATTGGGCTCTGTTACAAGTTGGTCATTGTGCTGGGCACAATAAAAAATCACACAAAGTTCA
CCTCTCCCCTGCGTGGCCTCCCCCATGTGACCTCTCCCCTGCGTGGCCTCTCCCCCGCGTGGCCTCTGCCCCATGTGACCTCTCACCCCGCAGCCTCTCCCCCTTGTAACCTCTCCCCTGCATGGCCTCTCCCCCGCGTGGCTTCTCCCCCGTGTGGCATCACCCGTGGGTTCTCATTGCATGGAGCCCTGGCCCCTTACTGTGGGTGAGGAGTAGGGGGAGGATTGGCCGTTGGGTTCTGGGTTCCGCAGTCCACCGAGGGCAGTCTGGCCCTCTCTGTGCCTCCCCCAGGGATGTTGCCGGCCCTTTGTCCCCTTCTGTCACGTCCCCTGTCACCTGCCCTCTAGGACCTGCATGGCTGCAGTCCCACCAGCTGCCTCTGGGGGGTGCCCATGGCCCTGGAATGGGCTTGGGGGAGAACGCGCCGCCCCGGGGCCTCCAACCCTTTGCTCCAGGCCACTTGCTCCACCCTCTCTTGCTGCCCCGTGTGACCCAGGATCTGTTTGGGCGAGTGCCTCGTTCTCTCCCTGAGTGGAGCTTCTGCAGGT
CACCCTGTCCCCTATCATCTCTTTTCAGATGGCCTTCTCAGACAGCCACAGAAGGTCTGTGGGCAGGACCTGGGCAGAGTGGGATGGGTTAAGATCCGATGGGGTGAAGGGCTGAGGCCAGGCCCTTAACTACCATCACTGGACATTTGGTTCCACCTAGTGGCCTCTGATGTTCCAACCGTTCTCACAGAGACCGGCACAAGGGGGTGCCCTTTCAGGCATTCAGTGTTTATTGAGCACCTACTCTGTGTGAGGCCAAATGTGAGGTTTGATGGAGGCATATCCATGAGCATAAAGAGGCTGGGCACGGTAGCTCACGCCTGTAATCCCACCATTT
CCAGAGTAGAGTCCGCTGAGGCTACGAACGTCCAGGGGGCCTGGGGCTAGGGGACAGCGGGGCCTTTTTCTTACCTAAGAGGCTACAAAGGGGAGGGTGAGGTGCCTGAAAAGGTCGGCTCTGCTGCCACCGTGTGGCTAATACTAAGAACAGCAGCAAGCCTAGGCTGTTGGTCTGGTGGTTGGGGAATTGGGAGAGCAGAAAGTAATATAGAGTCACCCAACTCACATTTTCTCAATCAGCTCCTTCTCATCCAATGCTCCCGGAAGGTCTCGCTTGTTAC
TAAAATCTCTGGGCGGCAGAGAAGAGCTGGGAAGCGGGCCAGCGCTTTCCAGAGCACCTGGTCTCATGCAGCTGCAAACGCAGGCGCTGTGCCCGCCCCCGTCTTCCTTTGGCCACCAGCGCCCCCTCCCGGGCAGAGCCCGGGCTATGCCACCGTGGGCGAGAAAGGCGGCCTGGTTGCGGCGAGAGGCGGAGGCTGATGCCTTGGTGGCCTCTAGTGGACGCCTTGGGAACTGCAGTCAGAGCTGCAAGCGTGTTAGGAGAGTGAAGAGTTCTGCGCACATGTAAACCCTCAGCCCCTTCTCTCAGGCCCCCTTTGGCTACCGTTTCCCCCATTCTCTCATCCTCTTTCCTCTTCCTTGCTTGTGACAACCCCCTATGA
CAGATCCCCGGACACCCCCGCCACATCCCCGGACACCCCTGCCACACCCCCTTTAGGTACCTCATCCAACTCTAGGTCAGTTGCAGCAAGGGTGCGACCCAGCTGGGCACCTTCCTGGCCATGGAGCAGCTGCTGCAGCAGGCAGGGTCTGAGTGCACCGTGGATGTCTTTAACGTGGCCCTGCAGCAGTCTCAGGCCTGTGACCTTATGACCCCAACGCTGGTGAGAGGCGATGGGGCTGGGGTGGGGGCGTGGGGGCTCAGCTGTGGGAAGGGGTGGGAGGTGAGGGAGCTTCTGCCCAGGCCTCTAGGCAGCACCACCCGGGTAGCCACCAGGTGGCGCTGTGGACCTCTGTGCATTCTCCCAGATGGAGCCCTAGGGGTTGGGACACACAAGGGAGCCCTTTTCTGTTAGATTGGGGCAGGCGGGGCGAGCCTCCTAACCCTATGTCCATCTCCAGAAGCAGTATATCTACCTCTACAATTGTCTGAACAGCGCACTGGCAGACGGGCTGCCCCTGAGTCGGCACTGGTCACTGTGCAGGAGAGGTTTGTGCCCTGTGGGATGGGGAC
AAGCACAGCCAGCTCACTATGGTCTAAGGAGAGAACAGGGATTGACCTCAGTTTTAACCACCATGCCCTTTGCTCTCCAGGGCTCTGGGGCCGGCCCAGGTCAGCCACTTGGTGGGATTCCAGCCTCAGGGTGGCTGAGCTGCAGGTGCAGCACCCGGCCTCCAGGTGGCACCAATCCGCTTACTTTGAGGTGGGCTCTGACAACCAGCTGAGCTGCCCACAGTCCCTCAGACTCCCGAGGTCCTGGGAGCAGGGATCAAGGTGGTCCCCAGGCCGTAAACCTGACAGAGGCTGCAGGAGTGCATTTCCACCCAGGGTGCACTCAGC
GAACCACGCTTGTGCAGCCTTGGCTAAGGAATGGGTCACTTATCAGGGTGTGCATGCATGTGTGTATGTGTGCAGGCGTGTGTGTATGTGTGTAAGTGCGTGTGCACGCTCGTGCATGTAGGCACGTGGTCTCCTGTCTCTAAATCTGTAGCCCACCTGCAATGCTACAATTATCTACTCTTAACGCTCCTTGTTCCCACTCAGCCTGGGCACACGCAATACCCTGGTCGGCCACAAGGGGGCTCTCAGCGTTCCCCTTCCCCCTCCCTCCACCCATTAACGCACTGGGCCGCGGTTTGTGGTGGTGGTACACAAAGGGTTAAAAGCGCCACCTTAGAGGCAGGAGGGTCGCTTGAGGCCAGGACTTCCAGACCAGCCTGGCCAACACAGCA
GATATATATTCCAATTTTTGCAATCTGGCCTTGTTTGTACCTGTCTTTCAGAGAGCCTTCCAGGAATTCAAAGGAGCCTGACTGTTGAGTTCCCTAAGCCTGTGGTCACTGTAGCCATCTTAGCGCTAGAGGGCACTGTAAGCCTATGTAGCTGGGACTCTGTTACAGACTCCAATGTCCCTGGCCCCGATGGACCTGAGTAAGACCCAGGGAGAGTTCCCCACCTCGTGTGGTAATGCTGGCCAGGGCCCTGAACCAGGTGCTGGTTTTGT
GTCACTTTGGCAAAGGGACGAAATGAGCCACCAGTGCGTCAGGCCTGCTCAGAGTTGTTTGGAGGTAGCATGGACACAGGTGCCTGTCCCTGCCCCCTAGCTGGGCTGCAGCGCATCCTAACAATGCTCCAGGGGCTGGGCCGGCCCTGAGCCTGGAGGTGGGCAGGGCTGCAACTGCCTCCTGGGCCACTAGAGGGCATGTGGGAGCCACTCACATGCACCCCAGGCCCCACTTCCTGGGTAGGGTGCCTGGCCCCTCAAAACGAGTGCTGCTCTGAGCTTGTTGGGATGGATCTTTCCCTCCTTCAGCTTCCGCCTGCTGGCAATGCATGGGGTCCTGCGCCCCCATTTCTGCCTCGGTGTCACAGGGCA
CCTTTCAGGTATTAAATTCTATATGCCCCAGACAATTTTTGGCATATAATAGGGGCTCAAACAATAACAGGTTGGACGGACGGATGGACGGATGCATGTCTAGATGTCGATTGCCCGTTGGCTCGTGCGTCTGTGTCCACATGGGCACTGCTGCCCTCCCGTGGCCAACGGCAGTATTACGGTGCGGCAAGCCGCAGCCTGGGCCCCTCTCTCCCGGTTTCTCCCCAGCCCCTCACCTGGCTCCCTGAGCTGGCTCCTTTGGGCTTGTCCTTGGCCTCGATCACTGACTGCCTGCCTTTCCTCCTCCTTCTCTTTCCACCCCGCTCCCTCTCTCCATCTGCCGCTGCAGCACTGCCAGTAACTCCAACCGCAGCACGCCGGCCTGCTCGCCCATCCTCCGGAAGCGGTCTCGCTCGCCAACCCCGCAGAACCAGGACGGAGACACCATGGTGGAGAAGGGCTCAGATCACTCC
CCTGGCAGGCTATTTATGTGGTAATGTTATCTTTTGAAACTCTAATGCGCAGCAGTCCAGGTCGATCAAGCCACCTTTTAGCTTTTGCCGATTTGCTTTGAAGTTGACACCAAGGTCAGATGTTATTGTTATTGCACAGACTCAACACCAGGGGGTGATCACAGCACATCACACTAATTACCACTGCCAGACAAAGCTGAGTGCTAATCTCAGGCAGTGCACCCAGAGCAAGAAGCACGGAAGGAGCTGGGCTCACAGAAACTCTGGTCAGTAGAAGGCACAACATGCAAAGAGGCTTTTTAGTGGCACCA
GAATTCACTGAGCATTTACTCTCCTTCATCTCTCTACGTGAATTCTTTCCCTGTCACTCCCATGCTCCTCAGTCTGGAAGGTGAAATGGATGGAATTTGATGTGGGTAGAAAAACGCAGCCATAGGTGTCAGCTACAGTGAGCTCAGGCGGCCAGTAGGTGGCACCCTAGACTGGAAAGAAACCTCCTCCCTGCGTACTCCTCTCCAGTGCCCTATTCTTGGAGGTGGGTGGGGAATCACAGACAGTAGAGATGGGTGAGTTCTTAGAGATCATCTCGTCCAGCTCCGTTATTGCATAGATCAAAAAAGCAAGAGACATCACATGGAAGATGATAGGCAGGGCTGAATCTAG
GGAAGCACTTTGAAGCCCCACTGTTCCTGGACTAGCTCTGCTGAACCACAGAGGGGCCGCCGTTTTCCCTTGGCTGGGGTAGAGGAACAGGGTCCTTCCTGTGGCTCCTGGCTGAGCCAGGTTCTGTGCGACGCGGACCAACCCTGACCCCCAGTGGCCAGTTCCGAGAACTGCTGCAGAGGAAAAGGGACCATTCAGTAGGGTGGGGGTGGGGGCTTGCGCGGCATTCATTTTCGAGTGGACATGGGGGCAGGCAGGCCAGTCTCTGATGATTTAAGGATGCTGTGGTTTGAATATTTG
CTGCCTTTGGGAGAATGACTTGAAGTAAATCACTCTTAATCCCTAGACGGAAAGGAGGGAGCGGGAGAATTTCTGCCATCCCACGGGACGCAGCGCAGAGGAGGCGGCTCCCCCAGCTTATTAACCACAGACCAGGTGTGCACGCCCAAGCTCACCGGCAGAGGGCGCCAGGCCTCCGCTTGGTGCTCGAGCCTCGAGGCCCAGAAAAGGTAACCTGGTCCCCAGAGGTCTGAAATCGCTGATTGTGTTTATTCAAAGCCAGTCACCATTGCTCACCCGTCTGACTTACTCTGGGTGTGTGTGGACGGGCGTGCATGTGACCGCGTCTGTGCACCGGGGCTGTGCTGTGGGCTTTGTGCTGAGCCAAAGGTGGGGCTTCTCCTGTCCGCCCGGTCCTGGACTCCCGGCAGCGGCCGGCAGAGGCGGTGCTGATGCTGTAGGAGGGTCAGGAGCCACTGCCTCGTGCTCAGCCCCACGGGCG
CTGGGCGACAGAGCGAGATTCCTTCTCAAAAAAAAAAAAAAAAAAAAAAAGGAAGTTGGGAAAAAGTGGGCTAAGTGGGCTGCGATTTAAAGGTTTCAGAAAAGGCTGGTGGTGCGAGATGAGATGCTGCCCACTAGTGGCTAGAAGGCAGAACTGTGAGCCTGCATGTAAGGCAGGCCCTGGGACATGGGGTTTGGGACGGTGGTAATTAAGTTTCTTCGTACTTGGGTCTGAAATAAGAGAACAAAGCCTACTGCCTTTGACCCCTGCCTACTGCATCAGCGTGATCAACTGAAACTCTCTCCCTTTCTCTCTGTGCTGCAGCCATTTTCGCT
GTATCCCCCATCCATCCACAACAGGCAGGTAAAAACCGACAGCTGGGGCTTAAGGGCCTCCCGGGAGCTGGGATGGTAACACCAAAGAAACCCCAAGCTTTGAGCAAAGGCATCTGAAAGGAGGGAGACAGCGCCCCCTGGAGGCGAATACATGTCAGGTGTGAGCCCCTCGCTCCCTCCCCTCCCCTGGGCTCAGAGCCCTTCCTCCCGCCGTGTGGCCCCTGCCTCTCAGCGAATGTAGACGCCTCGTCCCCAGCCCTCCAGCTCATTCTTGTTGCGCCCCAAAACTGGACCCCCACCCTCAGCGCAGT
GGGCTGCTCAGATCTCGATGAGGCTGGCAAGGCGCAGGCAGAGGGGCGCGTCGGCAGGCATGGCGCTGCGCTTGATCTCGTTCCCGTCCAGGCGCAGCACCTGCAGCTTGGAGAAGTTCACGACGTCCACCACGGTGCAGAAGCTGCTGATGGAGAACTCTGTGGGGACAAGAGGAGCACGGGTCAGGGAGAGAAGCCCAGATTACGAACCTGAAGCCACAGTGAGATTAGCCTTTGTGAAGCAGCTTAGATAAAGGGGTGGAAGTTGGGGATGGAGGGCAGATGTTTTCCAGGATTGGAGTCATACTTACTGGCGCCACTAGGGGCAGAACTAGGGACAGAGTGAGGACTGTGCCTGCGTCTGCAGCTCACCTCCTAACCACCAACCTGAACTTTACTCTGCAGGCCCAGGAATGTTCTTAAGCGTCCTTCCCTCTGGGACATTTTTTTTTTTTTAGCAGGATAGGGGGGCAGGTGGGCAGCTGT
CTTGGTTCCCCGGCACCAGACATCGCCCTGGCCCTGCTGGCCCGGGTATCGGGAAGGAGGAGCGAGGGAATGACGGAGGTAGGGTGCAGGGTCAGGGCTCCCGCAGGGGCCTGCATCTGGCCAGCAGGACACAGGGATGCGCAGGGCGCCCCCTTCTGTTCCAGGGTGAACATAGCACACGCCCTCCTGGCTGGGCCTCAGGAGGAACAGCCAAGGAGAAGAATGGCCCAAGGAACTAGGAAGCAGCCATGGGAGAGGGGAAGGGTTCAAGCCCGGGATGGGCCCGCGTGACGTCGATGGGTCCTGCGGCCCCCTTGCCCAACCTCGGGTTTAGGGAGGAGGGTTCACAGTGTT
GGGGGAAGGAAGAGGCAGCCCCGCCCCCGCCATCTGTTCTCCATCAGTGTGCGCGGCCCAGCCATTTCCACCCTCGGGAGGCGGCTCCTGAGAAACAGGGAGGAAGGGGCGGAGCACCTGGACGTCTCCCAGAAGCCCCTCCACGTTTGAAAATGCGCCTCCTCCTCGGAGACAGACGCATCGGTGCCACCTAGTGGCTGGTGGGAGTAACAGCTGGTCCCAGTCTTGCGCCTGGCCCTCTTCCTGGGGTGATTTTCCTCGGTGGAGGAGGCCCGTGGGGTCCCAACACGGAAGAGCCATGGGCCGTGTGCATGGTGTCGCTCTCCTCTAGGGTCTAGCGGGCACAAACGTCCCCAGGCTGGGCTCATTCCCATCGTGAGTGAGCCCAG
AGACCTTTCCAGGCCATCTTCCTTCTCCCTTTTCCTCTCCATAAATCTGTTATCTGCTGCTGTGGCTCAGATGCCTCATCCTGAGGAAGGTGCAGAGATTTTTGGGGTGGTCTCAAGGTCCTGATCCCAATCTAAGATGGGACAACAGCACCCTCTGCTGTTGGCTCACAGAATGTCATGTCAAGGTTTGTCTTGGGGAGTGTGTAGGATTGATCTGCTCTTCCTAGGGAGCTGAACTCTGCTTCATTGACCTCAGCCTGATTTAAACACCAACAGTCATCAGTTTCTGGGTTGGAAGACTTCAGGGTCCTC
AAAGCTGCGATCGGTATTTACTCAGCACCACCCATATGTGCCAGGCTTGCTAGACCAGGAGCTACAGAGCCTCAGTGAGCCTTTGGGTTTGAAGAAGGGGAAGAAAGTTAACTGGCAGAGGGGACAGGGGTGAGAAAGGAGGGACCTGCCGCTAGAGGGAGCGAAGAGCAGGGAGGCAGTTTGGGACACTTGGCAGGCCTGGAGCTGGGTTTGGCAGGGCCCCCGGGAAGATGGAGGAAAGCAGTGGGAGCTAGGGTTGCCTGTACGGTGCAGGATTTGAATGCCAGACCGAGGAGCCGCAGTACTAGGAAGGTCCAAGCAGCGT
CTGGAGGCACAGGGAGCTGCTGGGCCTGCAGCGTCCCACCTGGAGGGAAAGAACGCACCGCCAAGGAGGCGTGGGCCCTGCAGCCCGTGCTGGGCCGCGAATCTGGTAGCCACGCTTCTCCGGCGGAACGCGGCGCCCCCTGGCGGCAGAACGCTTGTGGCCGCCGTTACACTCGTGTGGAAACAGCGCCATCTGCCGAATGCTCCATCTCATTGCTGATTGGCCCACACAGACTTTGTAAGGATTTTTCCTTCTGCTTGCTTAAATCAGGCCATATTGAGCCTATTCAAAGTGTACTTCTGAAATGAAAAAAGAAAGTGACTGTACAAGATGTTTTGCTCA
TATGGGGAGCGTCCTGAACGCTGGCTGGCTGTTTTTTCCCCAGCCCGGGTTCTCAGAGCCTCCTCTCCTTCGCCCTCCCCACGCCACGTCTGGAAAAGATGCAGGCAGAGGTGGGAGGAGGAGCTGGCGGCGGCGCCTGCCCCCTGGTGGTCACGATGGAGAGCTGCCCATTGCACCTCCCACTCCCCTCAGCCCTCTGCCCTCCGGCCCTCCGCTCTCCGCCCTCCCCTCTCCGCCCGCCCCTCTCGGCCCCCGGCCTCCTCCACTCCACTGGTGGGTCCAAACCATGTCCTGCCAGTCTCAAGACTCTCCCAGCCTGGCTCATTCCCACCTGTCGGTC
TGAAGTTCTTTCCATGAGCAGAGCCAGGTTTGGGGCTGGGCATACAGTAGGTGCTCAATAAAGGTCAGTGAATGAACCCCGGGCAGGTCTGGCTAGCACAGTCTGGCCTGGCTCAGACACTTGGGTAGTGAGACTTTCTGTGCAGTTCTGGTGCCCTCTGCTGGGACCATGAGGTGGCAGCCTAGAGGGCCTGTGTCCCCACAGTCCTTGGCCAGACGAGGTCTCCAGCTGAGGCTGCAGAGTTCCACCCAGCCTGAGTTTCTGCCTCAGTTTACCCACAGAAAAGAAGAGGGCAACGATGAGCTGTGACAGAATATTCTGGAATATCTGATTCC
CTCTTAACTGTGGAGAGGTCAGAGGTGTGTGTATGAGGCTTGGAACAGCTTTTTGAGAAGCTATGCTGGCGGTTTTCCAGATAAGGGTCCAGTGAGGCCTTTGAAGTGGTTAGAATGGGCTTGGCCAGGCGGGGGCAGCAGAGCATCAGTAATTGCTGGGGACAGCTGGCCGGGACAAGAGCGCTGACAGGGAGTCATGTTTGGATTGAGCCTTCGCACTTGTTCACATTTGTGGGCTGGAAGAACTACAGCCAGTTAAGAAGACAGAGGGAGTGGGGTCCTG
TAGCCATACTGCTCAGCCTGGTGTGTTCCTTTTTCCCTCACTGGGTCCTGGAGTTTGTGCCACTGAATGAGGAGCCCCAGAGTTGTCTGAGCATGTCCAGCTGGGCTGTTGGTGACCTTCCAGGCCTGTTACCTTTATGCTGCCTAGTGACACCTGGTGGATTTCATTGGGACTGCCATGGTGCCTATGGGGCACAGTCCAGCCCTGACAGCCAACAGGCTCAGAAGCCTGATCTAGCGGTGGCCGGGAAGACAGATACTAGCACCCAAGGGCACTGACTTCCATTCACCCCAGGAGTCTTCCAGGCCCCCTGCCCAGCACTAACATCTCTTTG
GGAACACTTCCTGTTGGGCAGGAATGGGTGTTACATAGCTAGATCTTTAAGCATCAGAAAGACAGCTACCAGACCCACTATGGCTGGGAGGTGGCAGGGGATGGGAAAGGTGGCCCTGTCACCTCCGAGAAGGCGCCTTCAGCCTGGGGAGACGCTGTGAGCAAACCCCCTGAAAGCCTTGTGGGGCCATCATGTGTGCTCTGGAGCCCTCTTGTGGATTCTTGCGGTAAGTGCATACAGGCTTGCAGTGCGTTTCTCCCACGTTTTAACCTTTCGCTTGTTCTCTCCTCCTCCCACCACTCTTCCCAGTAAATGACACCTTCAAAACCACACGCACACTCGAGCAAAACGTCTGTTGTGGAT
GGAAGTCACGTTTTTGTCTGGAGTTCTCGGACTCTGTCATCTTTTTCTGGGTTCTCCTTCCGTCCTGACTCAACTTGGCATTTTGAGAAATGAAGCTTTAGCGACTCAGGAAGGGTGGCCAGAGACAACAGTGCCACCTTGTGGCAGCAGCCTGGCATTACAGTCCTGGAAGGCGGCTGTTTAAATGGAAAGAACTGTGATAACAGGGTAGTCATAGAGAAATCTCAGCGAGCCTTTATTATATGCCAGACGCCATGCCAAGTCTTCTTCATGGAT
CAACTGGGCCTCTACTGCCATGTAGGGGGCAGGGCCAGGGATGCTAAGAAGCCTGAAGCTCTTGGTATTGCAGGTGGAAAAATTGCCTGTCCCAAAGACAAGATACAGATTGAGAAACACCAGTCCCTGCACTACCTCACCTAGCCTCTAGGGGTGCTCTTCTCCCCCTGCAGAGCTGGCCTGAGTTTGCCCTGACTCTGCCATCCCCTATCAGACTCAGCCTGATTTGGAGTTTTCAGATGGAAATTTCTAAAGAAACTTAAGAAGACAGATGGGAAATTATCAAAGAA
AGCTGGACTCTGTCCTCCTCTTGGAGCCCTCGGAGAGAGCAAGCGAGGCTGCTCTGTTCTGGAGGCTCCGTGCCCCTGAGGCCTTTGACCCCGTTACCCGCGTTCCTCCCCTTGAAGCCCGGTCCCGCTCTCCCAACACCAGTGTTCTGCTGCCCCCTAATGGCAGCTTCTGCCATCTGCGGCTGTCCGGGAGCTAGATCCACCGCAAAGTCCACCAGCTCCGCTCCAGGATCAGAGACCCCTGAGCAGGTTAAACAATCTTCCCCCTCCACTCCAGACTTTTGGAACCCAAGGACGGCCGGGTCAGAGTACCCAGGACCTCAAGCCCCGCTGCCCCTTGTCCATCCCAGAATCGTGGTTTCCCACTGCCCTCTGCAGTGCCGCGGCGAAGTGATGAGCCCGGCACTGTGGCGCCACCTAGTGCCTCTGCTGGGTCAGTGGCACCTGCACCTGCACTGCCAGCCCCCTGCTGGGAGAATTCCGACTCAAGAACTGTAGTTTGTTGTGTGTTGTTTTTGCTTTGGGGCTCACTGGGAAACTCTCACCAGTCACCTGCATTACAGCCTGGGGCTTCCTGTCACTGTAGAGCAGGTAAGAAGAGGAGGGAAAGAAAAGACCTCAGCAGCACAGCACCAGACCTTCCTCCACTTGGTGGGGCCTTCTGACCACGAATGGTGAATAGTCCAACTAACAACTAAAAGCTCCAGCTGGGAGGACCCTGGAGCTCCCCTGAGCCTGTGGCCTTCAAACGGTACTGACCAAGCCCATCA
ATTTGTTGTGACAGAACTCACTCTCCTTTGGAAGGAGAAGCAGGAATTTTGTGTTCTTTGTTTTTTTTTTTTTTACGGTTGCATTGGCGGTTGGTTTCCTGGCTAGTAGTTTCATCACAACGCTGGGTGGCGCTATCTCCTCGTCGTTTCCGCTTCCGTCACGTGCTTCCCCCACCAGTCGGCAAAATGTGGGTGGAAGTGGCTGCTCCTCCCCATAGGATCCTTTTATTTATTTATTTTTAATTTGGCATCCTCCCTGCCTGCTAATCTACA
GGCATTTCGCGAGCTGCGCGCCCCTCTCAGCCGCGCCACCTGCGCCCGGAGTTTTGCCGCGCCACCCGCGCCCGGAGTCCAGCCGCACCGCGCTGTGCCGAGCCCAGGCGCCCAGGGCTCCCCGCCCCCGACTCGACGCTCCCGCGCTCCCCCTAGCGGCCGCCGCGCCGCTTCGCTCCGTCCCAGGCTCGTCGGCGGCGCAGCTCACGTGACCGCGCTCTGGGCCTGCGGCCGCTGTCGGTTCCCCCAGTCACCGAGCGAGAGGGAAGAAACAAGATGGCGGCTGAAGGCGATCCGGAGTGGGGCCCCAGCAATT
GTAGAAATTCCAGGCATACAGTTAACCTACTAGTTCTTGCCCTGTTGTGTGTTCAGCGGCGTTGTCCGGGCGGGCTACCTCAGACTCCGCAGGAAAGGTTCCGGACAAGTCCTGCTAATGCAAGAAACCAGGGAAGGTCGTCCCCTAGTGCTCGGGTGTGTAGCGCCGCTGACCTCACCAAGGCGCGTACTTACCCTGTATGTAGGTGGCGTTGCAGGGTGTTTCGGTCTCGTGAAAATTATTTCTCATTTGTAAAGATATGCTATTGATCCTACAGAAAGGTACGACAACATATGTTAGGCCTGTCTGT
TTCCTCACCAGACTCAAGTGGGTGCAGAATCCATGTCTTTCTGAACGACAGTTCTGCTGTGAGAAGCTGCCATTAGAGAGATCCAGCAGGCCCCAGGACTCAGCTGGCCAGCCGGTGACACTGCTCACTGCTCATTGTCCTCAGCTGTGGACCTCTGTCCCCCTCTGCTGGCCACTCACAGAATTTCCTGCTGGCACTGTCAAGATGAAGTCCAAGGAGGAAGAGACTGCTGTGAGTTTCCCATCTGTGCTTTATCTTGGGTGTTTTTGCCAGGGCAATGCTGGCAGAGACTGGGAAGCAGAAGCTAGTGCAGAAGTGGCCATTGGTGTCCAGGGCAGAGACTGGATTTCTGGGACA
TGGTTTCCAGCTATGTGGGCAGCGCCCTCATATTACAGGAAGGAAAACTGAGGCTGCAAAAGGCCCAAAGGAAACGCACCCAAGCCCAGTGAACTGAAGAGGGATTGGGCCAGGGAGAATGCGTCCTTGTTGGAGGAGGCCTGACAGCACTGTCTGTGGTGACCCGAGCCACCAGGGGGCGCCTGTCCCAGGGCCCAGCGGGACCTCCTGGAGTCCTGGAACCGCTTGGGAAGGTGGGTGCGTGGTCTCTGGGTCCCCCAGACCGGGCTCTTCACTCTGGTAGGGAGAGCTGGGGATGGAGTTGGG
TTTCACTCTTTTCTAAAGGAGCTTGAGGCTGTTAGGGAGGAGCAAATGAGTTCTGAGCAGCTGTACGACAAAAATCAGAAGAAATGAGAAAGCCTCGGAGAACTGCTAAGCCGGCGCTGCAGTAAGCCCGGAATCCGCTAGGTGTCAGGGCAGAACTCTGCTGCCTGAGTTCTGCGAGGAGACAGGCTTCCATTTACTCCCATCCAAAGTCAACAGCGCGCTGCTCAAGAGAATATTACTTTTTGAGAAGAAACAAAAGGTCTTGGATATGATAACACACAA
GACTTTGCAGTGCTGCTGGTGGGTGGGGGGGGGGTAAACTGAGGTTATGTCGATTCCCTTCCCAGGTGGGGAGGACAGGGGAAGTGGATGCACCTGGGGGACCATCTCAGAGGAGCTGGCCCACTCTTACTGCCTTCTCCAGATCCGGACCAGGGAGCGGTCAAGATGGTGTGCCCTTGTCTGACCTCCGTCCTGCCTGCTGTCCAGCGACTCCCTGGCTTCCTCCCCGTCACGTGGGACTCCTGTACCCGGTGCTGTCGGGGGAGCCCCCCTCCATACCCTCCAGACCTCACAAGACACTTCCAGGTCTGGCCACAAGGTGGAGTGTGGCGGCTGCAGGACAGTGCTGGGGGCCGGGCTGCAGAGGAGACTGGACCTGCGCCGGGTGACCTCCCCGCTCTGTGAAAGTGTGGGAGTTTGTGTCTGTGCATCCAGAGAACCAGAGGGTGGTGGTTGACTTGCCGTGCTCC
CCTGTGTTTGTTTCTGGATGGTGCCAGTGCCAAGCCCAAGCCTGGCATCCAGTAGGTGCTTCGTGCCAGGTTATGGAATGCCCACCCAATAGGAGGGCGCTGCCGTCTCTCACCTGCCAGGTGCCCACGGTCAGTACTCCATCATGCCCGCTGCGGCCAGCAGAGGGCAGCAACATCCTGCCCTGTGCCATTGGGCAAAGGGGCGGGCGGAGAGAGGCTGGGCTGCCTGGCCGGGCTTGTTGGGATGAGTCGGACTGGGCACGATTGCATTGTGGGGAGGGAGGCTGGGGCTCTGTGAGACGTGCTCCTGGCACCGCCAGCTGCTACTTGGCCCTC
CCCCCAGCGGGAGGCTGTGCACCCGTCTGGCCCTCAGCAGGCCATGGGGAGAACAGAAGCTGATCAAAGGCCAGGGTTGTAAACAGCAGGGGAGGGCACCTCTCCCCAGGAAGGGGGACCTGCGGACCAGCTCCATCTGACACCCTCCTGGCCGCCAGCAGGGACTTCCTGCCCTCTAGTGGACATAGTTAGGAGGTGCACCCACTTCTGAAGCCTGCGGGCTTCAGAAGCTGGCTGCGGGCTGCCTGGCCTAACAGCAGCAAGATCTACAGATTGCAGAACGCCATCTGGCACCAACAACTGTGGCATGAACTTTGTTATCTTTTG
AGGAGCCCTAACTCCACCCACGAATGCAGTTCAATCCCATCATTACAGATTTGGCGATTATTTGGTGATTATACAGAGGGCTGTCAAGAATGCTGGCCTTGACCTCCAGGCAAGGAAAGCGTGTAAGTGCTGTGCCAGGTTTGGCCAGCAGGTGGCAGTGCCGCTGTCAGTCATTCCCTGGGAACCCACCCAGGAACGGGATGGGCAGCTGTGTGGGAACAGCCTTGTGCGTGATCACTTTGTGGTATCACTCATGCCTTTCCGGGCCTGTTTCTGTACCTGAAGAGTGATTTGAGACCCCACACTGGGGAATGAGAGTGCACACAGAGCCTATAAAGTGGCCCTCAGCGTGAATGGGCCCAGGGGTCTGGTAAAAGGCGGCGTCAGTGGGCGGGAGCAGCCACGCTGTCCTGATTGTGTGCAGGCACTACTGTGCTCATCACATCACCTCCCCTCCTCTGGGTTCCTGTGGCCGATATTTAAATGGAGGAACAGAGAGGG
CAGCTCTCAGGTACTACCCTACTGGTGCATGACAGAAGCCCTAACACATTTCCTGTTATCTGGTGGACATCTGTGATTTTAGCTTAGGGATACAGCGTTAGAATAATGCATTTGCTCTGTGTGCCCTCTGCTGGTACTGCATGAGCAGACCACACATGGAATGCCTGCATGGGTGAGAATCTGGTCTCACCTCCCAGGGCAAGCCCCTTGCAGACTTAACAGAGTGGTGATTCTCCAAAGGCAGCGATGGTCAACCATGTTAGAATCACCCAGGGAACCGTGAAA
CTACCATGTGTCAGTCATTATGCTAAATACTTTACATGCATTAGCTTATTTTTCTCACAATAAAGCTCAATGGATGAAGAAAGGAAGGCAGAAAGTAGTCAAGTAGCTTGCAAAGCTCCCATCACCAGTAGATGGCAGAACTGACCCTGCCCTTGTGGGCTTCCTCTCCCCTCAGCCTGAGGTCACTCACTGCCAGCGAAGGACTTGGAGGAAATATTCCTCCTGGACTGCTGAGAGGGACATTCTCAAGTTCAGCAGAGGGGGCTGCCTGGAGGAGGTGTGCCTGCCAGAGAAAACTAG
CAGATTACAGAGGTGCTGGCTGGCAGGGACCAAGGGACAGCCCTTGGCATGGGGGTGTCTTGGAAATCTTGCTTCCCTGGCCTCCTTGTCGCTGGGGGTGGCCTGAGCTCCCTGGCGGGTTTTCTGCCCACCTCCTCCTTTTGCATGTCCCTGTCAGCTCAGACAGCAGGGGGCGCTGCAGGACTGGCTGGACGGTCGGGCCAGGGAGTGGGAGGGCGGGCCTTTAAGCCAAGGTTCAAAGGAAGATCGAGTTACTGCAAAGAAACTGCCTGCCCTGGGCCAGCAGCCAGCACCGAGTAGTTGGGTGGGAGGGCTTTGTACCCTCTGTC
CTTAAAATAGACTTTCAAAATCAAAACTCAGGGAAACTGACACGGAATAGTGAGGACAGAGCAGCGTGGAAAGATACAGGTTCAGAGAGGATGTCAGGGGCGCTCCGCCGTCCGGCTTGTTACTCCCTGTGTCGAGTGCCCTCTACTGGTCAGTCTGAGAGAAGGTGGAAGTGTACAGGCCAAGAAAGGATGCCTTCACCAGGACTTGAAAACCACCTTCAGTTTTCCACCTTCAGTTCCCCCTGCATTTAGCCAAAACCACAATTCCATTGCTTTTTCAG
CCCTACTCAGGGGTCTTTTAGAAGGAAAATGCCACCATTGCCCCACACTTCAGACTCTTTCTGACCCCCTCTCCCCAACTCCGAAACCCCCCAGTCCAAGGTGCAGCACAACCCCCCACAATTGGCAATTGACACAAAGAGTGCTGGTCTATGCCTCCACCTGCTGGTGGCCACTGGGAAGTGAAGCTGTCAAAAGCCAAAGGGCTCCCTGAACTGAGAGTTAAGAATGTTGTAGAAAGATCAGGTCTTTCCCCCTCCTAAAAGAAACACATGCCAATAAACATATAAGAAAGCCTTTAATT
GAGTCCCCGCATTCCAGTGCATGGAGCCCTTCTGGCCTCCCTGTATAAGTCCAGACTGAAACCCCCTTGGAAGGCCTCCAGTCAGGCAGCCCTAGAGACTGGGGAGAGAGGAGAGGGACGCCCCAGCCCCCAGCTGTGCAGCTACGCACCTCAGCAGCACAGGGTGGCAGCAGAGAGCCACATTACTTTGGCAGCAACAGAAACTGGCGGCCAGCCCGGCAGCCCCATGGGGCTAACAGGAGCGGGGAGCTGGGACCCAGTGAGGCAGGCCCTCCACCCCAATGTGCTGGAAGTTTTCTACGCTGAGTATTTGGCCAAGT
TGCTATTTCAGAATAGCGCTGCCTGAGATTTCCTAATTAATTCCTCTGGAATTTAACAGCATTCAAACCATCTGCCATCACGTTGATTGTGGGCCAAAGCCCCAATTTCTCTGAGTCACAAAAATGTACCTCAACAGTGTCGGCAGCAGAGGGCGCTGTGAGCACGGCCCCGTGAAAGGCAAACCCCACGGGGAGGAACTAGGTTGATGTGGATTTTGTCACCGTGGATGCTACTTGGGACGGCCCTTTGATTCTTCCAGAGCATAGAGGGAGGCCTCATTTGGCCTCATTCACGATGCAGCTCACCTGGAATG
CTGGAGCACCAAGGTGTTGCGCAAAGCGAGGGCCAGCAACAGGCTGAGTGGCTGGACAGGGCCTTCCTGCCCCAGCAGGCCCCGCAGCAACCCCAGGGAGCCCCCCAGCAGCCCGGGCTTGCAGCTCTCTAGCTCTCGCAGGCACTCGCAGGCCGTGGCCTGCAAGGGGCGCTGTTCCGAGGCGGGGACAAAGCCTCGCCCCAGATCGCTACCCGCGGCCAGGCCGAGCAGTAGGGGCAGGAGCCGGCAGGAGGCGCCCGAGGTGGGGCCCAGCGCGCCGCCCGCCGCCAGGGCAGTGGTGGCCGCCAGCAGCAGTGGCCGACGGAGAGCTGAGGGCCGCGGGGGTAGGAGGACCAAGGTGTCCAACAGGGAGGTGGCGGCCACTTCGGCCGCAGAGGCGTCGGGCCACAGCTGCGCAGGGTACTCCATGCTCAGGGCCAGCAGGGAAACCTGGATGGGGGATTAGGAGGGAATCACGAAGATGAGGT
TTTTCTAGGGACAATGATAATTGGATGTGCAAGATAAAATTAAAGTGTGTTTGTCTTGAGTGAAGGGGTGAGGTTGCTGGGGAAAGGGGCCACCCTGCATCCAGTTTAAGTGGGAAAAGCAGTGTCTTCGAGTTTGCCATAGGACCACAAGGTGGCAGTGTGGAGCCAAAAGTGGGCCTGGCCTCCGCTGGGCTTGACTTGGCAGCTCCTGCCTAAGAATCAGGGTAAGGCCCTTTCTCTAGCCAAATATTGCTGAGATCCAGTGCACATTCTTTAACTCTCCTGGAGGATATGAAGCAGTAATGA
GCATTCCAGAAGGAAGGGCATCGTTTAGATGCGGTGCTGGTCGCCTTCCACTTAAAATATGTCCCAGAGATGCCTGTCTGGGGTGGGGTTCCATGGAATGCAGACTGAATGGAATGCCTTTTAGGCCCGGTGAGAACCTGAGGCCACTGCTGCCATCTTGTGGACAGTATTTGAAACACAGGAGACGTGATGGCCGTTTCTCCCAAAGAAACCTTGGCTGATTCTATTACATGATGAAATATTCTCCTTAGCAGTGCATTAGGCCATGTTACCAGACCCATCCTTAACCTATTT
AAGAGTTCTGGGATCGTGGGTCCCTGTCCTCTCTGTCTCTGCCAGCCTTGCGGACTTCCTATAGCCAACCTAGCTGGGCCCGCGGCAGCTGAGTTGCAATCTGAGGACTGGAGTTTGAGAGAATGCGCTTCTTGCTTTGGAGTGCCCTCTCGTGGCGATATCTCAAACTGCAAGCGCAGTTGCTAGCGGGCTGGATAACGCACCCACAGCGCCTGGGTTGGCTGGGCTGGAGCTTAGTTTTCAGGACTGGAGCAGGCTTGTCCTGAACCTCAAACTGAAAGGGCTGTTCAAAATGCAAATACTTATTTACA
AGCTGAGAAGCACAAAGAATTCTGGCCCAGGTCCCAGATGAGAGGGAAGGGTGGCTTGAGAGGTGAATGTATTTGTTGTGTGAACACAGAATGTTGTGGGCGAACTATTGGGAGAGGATGCATAGGTGGTGCTGTCTTGCTTATTCCCAGCAGAGGGTGCTTTCAGCCTGTGTGAAGCCTCCTGGGTCCTCCCAGCATTCTTCCATCCTTGAGGTTTTCTGTTCTTGTTATTACTTTTAAGTCTCAGCTTTGGTGGCCATAACCTTAGGGAAAAGCATTGAGATCTG
TGTGCTTCCTGGCTCCCAGTCCTTTGCTCCCTCCTGCAGACATGCCACTGTCTGCATTAACGCGGTCTCTACCTTTCCAGACCCTTGAGAAAAAAAAAAAAGCTCCTGCGGCCAGTCCTGCCTTGTCCCTCAGCCCAACAGCCACGTGTTGAACCCAGGATGACCACGTGGGGGAGCCAGAGAGCAAGAAGAAATGCGCCTAAAAGGGCAGGTGCTGGGGGTGGGGGGATGTGTCCTTTCCTGAGGCCCCGGGCTCCCTAACACACTTGATAGACCTACCTGCACATCTCTCAGGAAGTGCAGGGTCTTGGGTCCCTTCT
ACCCTCACGCGCTGTCTGGGCCGTCCCTTCCAGCGTGTCGGGCGTTGTGTCCAGCACTGGGGACCGCCCACAGGCGTGACTTGAGCCCTGTTTCCAGCCTCTGCGCGGGGTTGCCCAGACGCCCCTCCAGGGCGTGACGCCACTGCCCCCTGGTGGCCGCGGCTGCCCAGACGCCCTCTCCTCGCAGACCCAGCACCGCCAGCACTTGGGAACCAGCTTTATTTCTGATTTTTTTTTTTTGTCAGAGTATAAAAAAGTGAGTGCAGCAAAACAAGGAAGACGAGACAGGCGTGCGTGGGCCAGGGCAAGACAGAGG
CCAACCAAGTTTTGATAGCAAAATAGAAAAGCCCAGTTGTGGCTACAAATCCAGCTCTTTATTGGCCAAATAGACGTTTAGGATGTTTTAGCCTTTCATAGGAGACAGAATTGGTGGGTAAGTATTGCCACCCCGTGGCTGCGATTCACATTGCAGTTTGTCCTTTTGTCTTCAAAATACTAAACCAAGGCTTGTGTCCTTTGGATATCCCCTAATAGTAAAATGTTTTAGAAATTTGAGAAACTCACATAGGGTTATTAAAATATTGACA
CTCTGTGCACTCTGTTTGAGCCAGACCCTGGGCCAGATGCGAGGTTCAAAGAGCAAGGCCATTCCCCCACCTCCAGGGGCTCTGCTCAGATGGGCAGGCACCCTCCCACCGTCACTAGGACAGAGTGGCAGTGCCCAGCCCCGCCCGCCGGGTGCCGTTCCCCACCCTGGCCACAAGGCGGCGGGCTACCGCTGCAGAAGCCTGAGTGAAGGCGGCGGAGACCCAGGGAAGCCAAACCAGGACTACCCAGACAGCCTGGGTGGACCCCCTGCTGCTGTCAAGCGCTTCGAAGCCTTACCTCGTTTAAGGCTCACAACCCTAATCCTTAAGTATTGTGCTTACACCA
TGGGGTTTTGTCGTGTTAGCCAGGACGGTCTCGATCTCCTGACCTCGTGATCCGTCGAACAGGTATATTCTTATGCTGTTGTGTACAAAAGTGCATCTTGTCTCTTGCTTTCTCGGCATGGTTGTATGAAATTGAGTAGTTAGGTGATTGGCCACCAGGTGGTGCTGCAGCACCAGGCACCAGACCCGAACCTGGGAACCGCTGTCTTTAAATACCCAGCTCTGAGCCATCCTTGTCTGTGTAAGTTCATTTTCAGTTTTTTCCTCTAGGTGCTGTGCTGCTCATAAATGTTTTCC
ACATATCTCCAGGCGGAGGAGCTTTATTTTTTGTTTTATCTTTCATCTTTAGATGAAACAGGTGGAACCCCTGCTTTAGATAGAAGTAGGTGCTGACCTCTAGTGGACATGTGTAGCAATACAGCTCTACACAGAAGTAGGTGCTGACCTCTAGTGGACATGTGTAGCAATACAGCTCTACACGGAAGTAGGTGCTGACCTCTAGTGGACATATATAGCACTACAGCACTGCAGAGAAGTTGCTTAGGGAGAATACTATTGAAAAATGCACTCTAGAAAGATTGCTCTGTTTTCTGCTTTTGCGGATCCCTCAGGATCCTGAAA
ATTCTATCGGGAGCTTCCATCCCTGGCCTGGCCCGCAACCAGGTGGGTGATCTTGGTCTTGCCCAGCCCTGCTCCATCCACAAGTGTTTGGAGCACCCCCATCCGCACCAGCTGCGAGCCAGCACCGCGCAGGCCATGCCCATGCTGGGCCGAGTGCGCCCTCTAGTGGCCATTGTCATGTTCACCAGCACTGGGCTCCCAGCCCAACCCAGCAGGCGCCTCGCCTGCCCACCTCCGCTCCTCCCAGAGACAGCAAGACGGTGGCTCCAGAGAGTTGGAGGGGCTGCTAGAGGGCGAGCTCCTCTGCTGACTG
GTGAGTGAAATTGGAAATCAGAGAAGAGAGAGATCCAAGGAGCAGTGAGGGAAGCCTCCAGGGAAAGAGAGGTGGGAAAGGACATTCCCGGAGGATGAGATGACAGAAGCAAGAACAGAAAGGAGCAAGTCAGTATGTATGGGTACGCCACCTACTGGACGATGCACGTTCCTAGTTAGGAGGAGAGGAAGCCTGGGGAGGAGAGGTGGTGCCAGGAGCCACAGGACCTGCATGGAAAAGAGAGATGCCATTGGGCTTGGCAATGGGAAATCATTCCAGATTTCTGACCAAGGGAGCAGTCTGGTGTGAGTAAAGTTCAG
CCGCCTCCTTGGAGAAACTTAGTGACATTTCCAACAAGGGCCCCACGGTAAGAAAGACGGCTTCCTTATACTCTGTGGTGAGGATCAGCACATGTAAACACAAATAGGAACGTTGCCTCAAGCGCTCCATCAGCGCACTCTAGAGTCCTACAAAGGATTAGACAAAACAAGGTCATCTCCCCGAGTCCCAGCCCAGTGCCTGGCCGCCCACCCCTTGCTCCGCCCAGGGCCTGCTCCCTCCGGTGATCCCAGTCCAGTGCAGCCCTCTGCTGCCCTCTGCTGGGCCCTTGCCTACACAGCCCCGGGGCTCACCAGCCACCAAGAACACCGGGGGCTCTTGGCCAACCTTTTCATGTTCCTCTGTGATCTGGAGGCTGGAACAGGTTCACCAATACTTTCACCCACCCATCACTTCTCAGTGTGCT
ATGACCTGGGTGATGGCTGCAGGTGGCTGGATGGGGCTAAATGGAGAGAGTTCTGTCCCAGAAGGTGGCTGCAACTTCACTTTCATTGACTAAAGAGAGAGAAACTCCTTTGAAGAGAACTGGTAGGTGCCCCCAGATGGAACCTGCAGTGCACACACACACTGCCACCTGCTGGCTGCAAAGGCCTCTACACAACAGGGTCAAGATAAGGCCGTTTTGGCCCCAGGGAGACACTGGTACCTTGGGCACTGCAGCCTGCAGCACGATGCTCTTGACAGGTAAGGGAGCCGTGTTCAGCATGGACACCACCACCACCAGCACGTCAGGTCGTCCTGGGGGACACTCCTTGGCAAAGTGGAAGAGGATGCGGAAGCCGTTTTTATCGTAGG
TCCTGATTGGGCCTAATGATTTTCCAGCTTGCAAAGTTCTTTCCTTCCTTCCTAGGAAAAGCAGGGCTGACAGATTGAGAACACCAGGTCCTCCGCTTTGTCCCTGAGCAGCCATGCACAGCAGCAGCTGGTCAATGCTGCCACCATCTGTCCGTTTTTAGCATTAGTTGTCACTGAATGTTTACCAAGTGCATTTTGAGCAATATTTTCATTCTGCAGTATACTAACATAAGGGGTGGCTGAAGGGTGGAGATGACAGCAAACTGATATTTTCT
GGAAATTTAAAATTCAGCAAAAAGGAGTGAGGAGAAAGAGGAGAGAGGAAAACTGTGAATCCCAATCCCTCATTTGTGCGAAGCTAGTTGGAGCCAAGCCAGTCTCCCCAGCAGTGCAGCTCCACCGTCTTCTACTGATGGTGTCCTCTGCTGGTCACTGTCAGCTTCAACACCATGCGTTCTAAGAGTATCATCAGTGGGTGTTAACTCCACCAGGAATGAGGCGCTTTCTAAGTTTTCGGCTCTGTGCTAAGTGTTTTATGAGGATGATCCTGTTTAATTCTCACACCAATC
AAGAGTTCCCCGGGGAGGGGCCGCTGGGCTCCTTCTTTGCAGAAATGAGTGCGTCGCCCTTTAACTAGGCGCGGAGGCTGCGAGCGGTGCGGGGTGACCTGAGGACACCCGAAGACACGGGCGACTCGCGGGGACATCCTGCCCCCTGCCGGCCGCGAGCGGGACCGCAGCGGCCCGCGGGTAGCGTCCCGCCGCGGAGGTGGTTTTTCCTTGTGATCTTTCCAGAAGCAGTGAAGCCCTCTTGGGCACCCGCGCCCCTCGCCTGGCAGACAGCCACCCGCTCGCGCACGAACTCGCTGCACAGAGCTGTCAGGAGTGGGGCGTGTGGCCTGGAGC
CACTTCTTAAGCTATTATCTCTTGGCTTCAAATCTATTTCCCAGCACTGGGCTTTGGGTAACTGGGAATGGGACTCTGAAAACCCCACTTTCACTTTGCCAAGTGGTGTGTTAGCCTCTGCCAATAGGGGGTGCCAGACTGACCGTAGAGCCTGAAGGAGGAAAAGGGTTCTTGCTCCTTCCTGTTTGCTCTCTGCTTACTTCCCGTTGGTTTCCTGTTCTCATCTGCGTCAGCAAAGCTTCTTCACCCTGTCCAAGGCAGTTCTTTCCTGTAGCAGCAGCTAAATCCAATTTGC
CCTTGAAGGTGTCAAATGAGGAGTTACTGAGTCTGTGCTGGCCTCCTGGAGCCCAGAAAGCCGCCTCTGAACCCTTTTCCTAACTGGGAGCCGGGTGTGGGGAGAGCAGGAGGGGAGGAGCCTTCTGCAGCCACAGGGCAGCCAGGGGGCGCTGTCTCAGGAAGCTGAAGAGGTGTGGATTTGGCTTCAGAGGTGTGGGGTGGAGTCCCAGCCCTGCTGTTGGACAGCTTGGTGGCCCTGGGCAAATTACTTAGTCAGTTTGAATTTCAGTTTTGTTATCTGTTAAAAAAAG
GCACCCCTTCCTGGAATCTCCTTCATCACCCTTCTTTGAAGACCGGTCCTCTGTGTCCCTGGAGAGGGGTCACCGAGGCGTTGCTGCTGCCTCAGGGACAGAGGCGTAGTCTCATCGACAATGATACCGTTATTTCAGTGTCTGTCCAGCAGGGGGAGCCAGGTGCCCGGGAATGGCTTCCCTTGGCTCCTTCTCAACCCCCACCCTCCTGAAGTCTAGCCCCAGAGCAAGCAGAACCAGATCCCAAACCTCACCAGGTTCTGTGCTCAGGCCCTTGCCTGGACACGTGGAC
CTGTCATGCAGGGTTAGCAAAGCCATTTCAACACACTACTGTGGTGTGGACAACCAACACAGACTTTGCTGCCCCGGAACAGCTCCCCACTGCCACCTCCACCCCAATTCTCTAGCTTTTAAAGCCTTTCACTTGGCAGGAAAACGCTGCCCCCTTCTGGCTTAAATGGACAGGCACGTCCAGGGCAAGGATTCAGATTCCTGTGAACGTCATTCAATGTGAATAATAGGCGCACTGAAGACCAAAGGATAAATCGGGGTAAACGGGGCAGGGCAAGACAATGCCGCTGGGCGGAGATGAAGATTTTGCGATACCCTCTT
CTCGGGGACTGCGCCTTTCCCGCCAGGTCCAACCTGAGTTTGGAGAAGGGATGGGGCTGCCAGGCAGTCCAGGTGCCTAAGTGCAGCAGTGGGTTTGCAGGAGCAGGCTCCATCCGCAGAGGCTCGGTGGGACCCCATGTGCTGTGCAACAGCGACCCCTGGTGGATAAGAACACCAGTGGCCGCTCCATCAGGCTGCCTGGGGTAGGCTTCTCCTGGGGCTGTTGAGGCTGGTGGTCTCTGGGCTCCAGGACCAACAGTCAGGGCCAGTGTGTGGGGCGGAGTGAGTGGGGGAGTAGGGGAGGTTTACAAATTCAGGGCAGTGAGGGCT
AGAAGCAGCATCTGGGAGTCTCGTCATAGCCTCCCTCCCTCCTCCCCACAATCTCTCCACCATCCGCCTTCAAATCCTGGGAACCTTTTGGAGGGGTGAAGATGGCCATTTTTCCTGCTGCCTGTCAGATAGCAGGGACCGGTGGGACACCTGGTGGGCAGTGGGGGAAATACAGCCACATTGGACCTCAACGTCACTACCCAGGTCTAGAGAGACCTGTGTATTCTGAGATCATGGGAAAAAACAAGGAAGGCATCTTTCTAGGGGATGTGACATTGAAGTGGACTTTAAATGTAGTAGCAA
TCTGTTGCTCATTCTCTTCCTGGCAGGAGCAGGAAAGGACAAGGAGTCCCCGAAGCTGACACTGAGTTCATGGGGTTGAGCTGACAGCGGCCAACAGGCTGTGGTAAACGCTAATGAAACGAGCCTTGTTAGTGCTGTGCTTGCCAGCAGGGGTCACTGTTTCCTTCTGTACCTCCTGATCCCTCCCTCCACCCACACCGCACTGCAGCAGCTCTGGGGAAAAAGTGGAATCAGCTTAGAAGTTTTTGGGAGGAAGACACTGAAAGTCCTACTTTTTTTT
CCCACAATAAATTGAGAAATGAAATATATATATATATGAGATAGAAAAATCCCACCTGGACTCACTGGATTAGGTGAATTTGTTTTCCTCATTGGTGGATGCGTAGGATTTAGCTGCAAAGAGCCTCTGGCCAGCAGAGGGCGATAGTCTCATAGCTTCAAATGTAAGCTACAGGTCCGCCCTCAAAGGTATCTCTCGGGGAATGTTTCCCTCATCAAGAAGAATCTGTTTAATCCGAAACACAGGACGCTCGATGGTTCTTGTTAGTGCCTCAAATG
AAAAAAAAAAAAAAGAAAGAAAAGAAAAAAGAAAATCCACTGTCTTTGTGAGAGATGGAAAACTAAGGGCTCGGGCAGTGTCAGGGCTGGGGTCCTCCAGTTAGGTGTGAGGCGCTTGCTGCCGCAGTTCCTCCTGTGTCCACAGTGTGGCAGCATAGCCTGAGTGATGGTGCTTCAGAGTAGAGGGCAAGGGCCAGCAGCTGTCCCTTGGTTTGGATGGGGAACTGAGGTCCCCAGAGACCCCCGAACCTGCCAGAGGTTACTCAGAGCCAATAACTTAGGTTCCCCACTGCTTCTGCCCTTCTCA
CTAGAAGTCTGGGAGGCCGGAGGCCTGCTCCCGGCCCCGCACGGCTGGAGACTGCAAGGCGGGGGACCCGCGCTCGGGAACTAGGGATAGGATTGAGTGGCAGAGCCGGGATTAGCAACTGGGGAGATCCGCGACCTGCGCGCGCCCTGTAGTGGCTATAGAGAGTATCACACCCCACGCCTGCTGGCTTCTGGTGACCGGCCTCTTTCCTTGCCTGGCCGGTTTCTGGAAGAGGCCAAGATGGGAGAAATTCTCAGGATTTTTTCAGGTGGGCGATACCACCTGGGAGGGAG
AAAAGAACTGGGCAGGGCCCTTCCCTGCAGATGACATGGCTGACTCACAGGACCCCTGCGCTGTCCCACCAGTTCCAGCCACCTGGCAGCTCAGCCGCCTGCCTGCCCACCCTCCATCTGGCTGACTCAGTCCCACCTTCCAACTCGGACGTGTGCTGCCACCTGCTGGAGGCCAGTGGCACAGCATCTGGCGCTGGGTAAGAGGGCAAGAAGTCCGGACTCCTGGCAAAGGCCCGGGCATACCCCCTCTGTCTACCCTGCAGTGGGATTTCCTCTGAAGAGAGCACAGTGAGCAGGGCAAGCCGTGGGTCTGGTGGCCCCATGCAGCCCACCCCACGTCATGCTGGGCCAAGCCCCCTACTCACGGTGGCAGCCCTG
TGCCCCGGGACCGCTGGGGTGGTGTGCGTCAGGGGCTCCCTCACACCGTCCTTGAACAGTACCGTGGACCACAAAAGAGCAAGGCTGTCCTAAGGAAAGACTTTGCCTCTTCGCCGGCCTCCCTTTGGGCCGTCAGGGTGGCAGCGCCACCCCGTGGCTGAATGTGGTGGTGTACCACGCTTCACGCAATCTCCTTGCCCAGTGCGTATCAGGTTCTACCCCAGGGCGGCCACCACCTGCACACCAGCGTGCCTACCAGTGAGTCATCGCTTAGGGCCCTGAACTGACCTAGAGGCGGGGCTGGACTCCGGCGTCCGGTAACTCCGCCCGGCTGCTGGGGCCTACGTTTGGCATTGAGCCGTGGGGAACTAGACCTGTTCAATAGCGACAGCTAGTGGTCACCCTCAAAAACAAGGTGCTCTGAACCTCGCGGGGAAAGCGCTGTCAAGATATGGGAAAATCAGGACAGATGATTGGCCTTGAGTGGAAGCTGGCACATTTTCGAAGCCACTCTTGGGTAAAATGGTCTGTCGAAAACCCAAACGCTTTAAA
GGACAATACGGGACTAAAATACTGTATTGTGTAAGATGCAAGCTGACATCATAACAAAGAGGACATAATTGGAATGAGCCTGCCTACTTGAGTCAGATCCAGGGCCCAGATCCACCCCATTCTTGCTGCCTATTTGGTGCCACCTGGTGGCGATGGTCCTCAAGCCTCAATGGCATGTTGAGAACACCTCTTGTTCCTGTCTTAGCTGGAACATGGCAGCTGTTCCAGAAATACCCTTGTGAGTTGGTACCTCTTTAGCTGAAATGATCCCAGAAGAGTGAGCTAAGAGAATATTGAGCA
TCTTCAAAGGAAAGAAAAGAGATTTTGAGAGAGAATGGTTCAGAAAAACAGCTGTAGGGATCTTTTTTACTTAGCAAATTCCAACTCTTAGGGGTGAGGGCGCTTATGCGTTAGGAACACCAGGTGGCGCTGTAAACAAGTACAGTAAGGAGATCTGCACCTCCCCTCGGGTGCCGGCCTTGGGCTGTGGGGCTTGTGCCTGGCAGCTCTCAGAGCTGGAGAAGACAGAGACCTAGGCCTCTTTTTTTTATTTTATTTTATTTAAC
GCTCAAATGTTTTGCAAATTGTACATTAATAAAAAAGAAATCCAGGTTTCTAGCATTTCTGAAAAAGTCAGGTCAGGCAACCCTAGATCCACACTTCAACATGGCCGTACTTGACAGGGCTGAGTCACTACTGCCCTCTTTAGGCAGGACGTGCCTCCGTAGCTTGCCATAATCGTCACCACTCTCTACTACCCAGCCTTCTGTGCTCACTAATTTTGCCTGCTTGCCCCTAGGGCTTTTTGAGTTTGGGACCTCTGCTTTCACAAATGTTGAGGTTTGATCAAATTGATGCAGT
ATGTTGAGTCAAAAGAAATATTCTTTTAAGCTTTAAATAATTTACTATGTGCAGGGTACTATGGGTATGCAAATGAGATGTTGAGTCATCACCTTGAGATTCCACACCTTGTTATTCACCGGGTGCCTTTGGTGCTACCACTAGGGGGCGAAGTAGAGGCCATGCTAGCTGAGTTCTAAATCCCATCCTGGGTTAACCATGGAAACTCGTTTTAGCCCTTTTTGTATAATGGGACTTGGAGTACGATTTGTTATCTTTAGCATCATCTTATT
GCCTGCCCCGGCCCCGGCCCCGGCCCCTCTCCCCCGGCCTCCCCACTGGGCAGCACCCCAGCAGCCGTGTCCCTCCGCCCACTTCCCTGGCTCACCTTAGCGTCGTCCCCCAGGAAAGGCCTCAGTGTGGCTGGCGGGTGCCCTCTGCGGGCCGTGGAGGGCAGTGCAGGCACCAGGCCTCGTGGGGAGAGCGTGGGCCATGGGTCGGGGGTCCTCTTGCCGCCCCACCCTCCCTTACTGAGGCTCGGAGGGGAAGCCGCTGGAGGACCTGCACCTGGTACCCCTCACAGCGAGACGGGCTGCTTTCCGGGGGAG
AAAAAAGAAGTAGCTCAGCACAGCATGTGGCGGGTGCCACCCAAGAAGGTGGCACAGAGGACAAAAGTCCACAGAGGACAAATGCAGCCAGTGTGGAAATCAGGCCCCAACTTGCGGGGCCGAGGCCGTGAGCAGCCACAAGGTGGCCCCAGTGAGCTTAGGGACCAGCTAGTGCAGGGCAGGTGGGAGGTTCACGCACAGCTAAATTAGGCTAAGAGAGACGTGGCAGGGTCTCCCTGGGGCAGCAGGTGGGGGCTCAGCTCACCCTGGCTCCCGGCTGCACAGCTCAGAGTGGGCACCTCCTCGCCTGAGGAGAAGGAAGGGCCGCCTGTAGCC
TATGCTGGGTGGGCGGGAGGATGACTCTGAGGCTCTCGGATTGGCTGGGAAGCCTCTCTCTGGCTGAGCGAACGGTGGGTGCTGCGCATGCTCATCTACAGAAACGCCGCTTGGCCTTTGGACTACACCATCTGTCGCTCGCTCTAACGAGCCGGCGTTGCCGCCAGGGGACGCTCGGGCCGCAGGAGGTCGCTGGGTCGTGAGCTGGCGCCGGGGACGCCGAGCGACTGCGGGGTTTCCCTCAGCGTCCTGCTATCCGGCTGCCCGCCGCGCTCCTTGGTAGTGTCCGTGGGCGCGCAGGCCTTGAAGAACCTCCTCGTGGCGGGACCCCGAGGTAACTGCTGAGGCAGATAATGGCGCCTGGGCTGCGGTGGGGCTTGTCCTGCCGCCTGGCGGCTTTCTGCAGGGCCAGGATATACTTACTTTTCTGTAAACCAACTCTTCCTTAGCGCAGGAGAGGTGTCAAAGAGCTGGCGC
CCTCGCCGCCCCTCCTTGACGCTCCCGTGGGTGGAGGTGGCCTGTAGTCACCCGCCCTCGGTTTGAAGGGACTCTGACGCTTGAATCCTTAAGGGCTCACCTGGGCTGTCGGACCGCCGGCTACGGCCCCGCGGCGTTTCCCCGAGGCGACCACCAGAGGGCGCGCGGACTCCACCAGGGCAGCGCGGGGACGGCTCCCTCCAGCCACCGCTCTCTCCAGCCCCGGGCCCCAACTCCAAGGCTCCCTCCAGCCCCGGGACCCCGGCTCCCCCCAGCCCCCGACCCGGCTCCCCCCGGCCCCAGG
AAAGTTTCAGATTTTTTTTTTTTTGGAGACGTGAGAACAGGGTTAACCACCCAAGAAGCAGGTGATATTCATCCAGCATAGCCCACACGTTGTAGGTCCACTAGGACTGGAGGGAAGTAACTGGCATCTGAGGAGCTATGTGTTCTGCTGTCCTCCAGGTGGCAGCATGGCCCAGCTGTTGGAGACAAGCTCAGTTCTTGGACATCCCTAATGCTGCCAGACTCAGAACTGTTCTCAAGGCGTTTAGTGCCCTGGGAATGATTAATGGCTCTGCCCGTTCACTGCACCCGGAGGGTAATTGAGCCTGCAGTA
AAGAATAGAAAAGGAAAGTGTTGCTTAACCACATCTTACTATTCCCCTGCTCTCAGGACTCATGAATGTTTTGTGTGCAGCCATCATTCAAGAGAAAACCCCATGACACTTTGCCAGCACACTGGACACTTCTTGCAGGGGCCAGCAGAGGGCAGTGGAGCACCCATGGTTCTTACTCCTTTTTCCACCTCTTTGTCTATGTCCAGGAAAACACAAGGAGCCATTTGTTGGTGCCCTGAGCCAAGTCAAAGCAGTTGCTAAGTCTTCTGAGATGTTTTATGTCCCTTTCTTACC
GGCGCCACTGTATTCCAGCCTGGGCTACAGAGCGGGACTCCGTCTCAAAAAAAAAAAAAAAAAAAAAAAAAAAATTTCTCTTGTAACTGTTCTGTGATTGTCCACTGTATGGCGCTAGGGGGCGCTGTAACACCACGGTGTTTTATAGTCATTACAACACTCTTCCAGCAGATGGCGGCAAAGTGTTGGGGAAAGAGGGTGCCTTTTTGCCAATCCCCATATATTTTTCTAATTTTCTTTGTATGGTATGCAAACATTTCCAATGCTCAAAATTTGGTCTCAGCTACCATT
GGGTCTGACCCACAGCCCCCACCTACAAATATGCCAGACGCGTCGCCGGCTCCTTGCACCCGACTGAGGGGGTTCTGATTTCCTGGAGCAGCAGCGGGGCGTGTGCAGGACGGGGAGGGAGCAGGCAGGGGCGGCGCGGCGCAGGCCCGCTCGGGCAGCAGGGGGCGTGCGGGCCACCCCGCCGAAGGCCAGGCGAGGCTCTGGGCACCCCAAACCCAACCACCTGCGGCAGCGACTTTCCCGGCTCACCTGCGGGGTCCAATTTCAGCCCGTTGGAGTTGCTGGTATTGGCCACCAGGGTGTTGGTCTCCTCCTGGTCGGGACC
CTCGAACTCCTGGCCTCAAGTGATCCACCCACCTCAGCCTCCCAAAGTGCTGATATTACAGGTTTGAGCCACCCCACCTGGCCTGGGAACACTATTTTCTAACATTGGGCCAGTTTGTTTCATTTATGCGGCAATGGCGCTACCTAGTGGCTCAATGGAGAAGGGCGCAGAGGGTAAACACCAGCCCACAGCAGGGCTTGGAAAAACACTCAAGGAATGTGAGCAGAAGATGAACATCTCTGTCTGGGGGAAAAATGGTATCATTAAACTGTAGCAACCTCAGTGTCCACTCCTCCTTCA
AGGGCCACTGCAGGGAGTCTGCGAGGGAAGCCCGTGGGGGTGCGGGTCCCTGCGGGAAAGTCTGCGGGTGCGGGGGTCTCGGCGCGATATCCCTAGGCCCGCCCCCGCTCCGTGCCGCCCCGCCACTCACCCCAGCTCAGGAACTGCGCCACGCTGCGCTCCCGCCGTAGGGGGCCGCTGCTGAGCTCGTGGTGCAGCGCCAGCAGCAGATCTAGGAGGCCGTCGAGCCCCGGGCAGCCGCCGGCCTCGCCCCGCGCCAGCTGCTCCAGCGCGCGCAGCCGCCGCTCCATGGCTGCGGCCGGAGCCTCGCTGCTCGGCTACAGTCTGGC
GCTTAGACATAAGAGTAGAGTGGTACGGTCAGGGGAGAATCGCAACTTCTAGTATTAAAAACAATTGTGGGCACTGTGGGTGTGCAAGTTAGAAAACATGTAACGAACATGTAGCTACCAGTCTGGCCAGTAGATGTCAGGCTAAGACAACCTATTCTCTGTGAGCACCACCGCCCAGCTGATGAACAGCCTCTCTGAGCCAAAATTCAATAAGAAACGTGGGACTCAGAGAAGGTGTGGCAGCATTGTCAAATTAGGCAAATCTCTGCTGTTACTCCAAC
AAATAGAATAATTTGGTTTTTCAGATTATCCCCTCTCCTTTGCCAAAAACCTGAGCACTGGGCATCCATTCCTGCACTGTTAACAATAGGCTGGTGCCATGGGGCACTTTAGATGGAGTGGACGTGCTTCAGTTCACCACAGTTGCCACTAGGGGACACTGCTCTCACTGACAATGTTCACCTGGCCCCTGAAAGCGTGTGAGTTTGTAACTCCTGCTTTGCCACCCAGGGACTAGCAATTTAGAATAAAACAAATGTGGTTATGGTAGGAGATTGGGGGGGGAGGGGGCGGAGAACAGGATTAAAT
GACCTTTGGGGCTTCTGTGTTCAGTCACATTACTGCCTTCACCCAGGAGTGCCCACACGTAATCATGGGCACCGTCATTGTTGTGTGCAGTGTCACATCCAACACGCATTTGGACTCACACAGGCTGGCTACACCTTCCCATCTCCCAGGCGGTGGTGTGTGCAGCCAGCAGGGGTCGCCGGCACACCAGGAATTACCACTTTCTGGGTTTGTCTCCTGGCCCAACAGGATGGAAATGTTCCTCTTCCTGTGTTCTTCTAAAATCTTACATTAATCCCTTGCCTTCCCCGCCTTTCCCTCCTATCTCCTCCTATCCCCACAGAG
CTGTGGAGATCCACAGGGATCCCAGCCACAGAGTCCCCAGCAAGGCAGGCTTGGGGTAGGAGCTTGCTGAAGGGTGTTGGTTTTTTCTTGGACACTTCTGTCCTGGTCCGACCCACCAGCAGCTGCCTGCATGGGACGACAGTGCCCCCTGGTGGTCAATTCCGGGAACTCTCCAGCAGCTGTTTTGTAAAGCCCAGAGGATTAAGCTCCCTCAAGAACTTCTATTTTTGGTTCCCAGTATTTCCATAATGAAATGCTAACAGAAGCAGCCAAATGGCTTC
CCCCTCCTGGCTCCCTGACGCAGGAGAAAGCCCCCTGGGACTCACTGCGGGCCGGCGGGCACCTGTCACTGATGGGAAGAGCTCCTGTTTCCTTGCCTTGTGCCAAGAGGGCCCAAGGCAGACCTGCCAGCAGCCACGAGATGGCGCTGCGATCCAGGCGACTCCGGGCCCTGCAGCCACCCTCCCCGAGGCTGCCCCGCGGAGGACCCAAGCGGTCGTGGAGGACGCTCTCCCACTCCCCAGCTTCCCTCTTCCCTCCCTCCTCCTTCCTCGCCCCCTGGCCCTGCGAAGAGTGGAGGCCGCATCAG
TGACCAAAAAAAACCCCTCAAAACCAACAAAATAAAACAAAGCACCTCTTCCTTTCCTTAAAATACATTTTGCGTTAAACCAGTAGCCTACCAAAGGCAGCCTGGAGCCTTAAGTGTGTTCTGGAAGCTGAGCCTTGAGCGCCATCTGGGAGCAGAGGGCGGCACTGCAGCCTCCCGCCCTGGAGCTTCGCCTCCAGGTCCTTGCAGACTTTCCCCTTCATGATCCATCTCTTCTCCCGTTGCCCCAAGGTCTCAGAAGAGGGGATGTGCTACAATGGGGAGTTATGGGTTTTGCAATCAGACCCTGACA
GCCCCACCTGCCTGAGAGCCCTGAGGTGACAATAAAACATTTATGCTCAAGGGGAAGCCACAGCCTGCTGATATGGCGTGGAGACCCTAATAGTGGGAGGAATGCAAGGGTTCCCGGTGCTAGAGAGAGAAGGGAGAAAGCTTTCAGCTGTGCATAGGGAACTGACCAGAAGGGGGTGCTGCTGTCTCCCATCAAGCATCCCAAACAACTCCACTGCTTAAGACCTCTCTGGCCTACACATGAGGTCCCTCTCTCCTCATTCAAATTAATTGTCTTGGCAGCCAGCTTCTGGCCTAAAATGCCACCACCTGTGCATACCTCTTGTGGGGCTAGGTGCTATA
AGAAAGTATGGTGATACCAAAAGAAAAGAAGGAAATTGTGTGTAATTTGGGAAAGAATCATCTAAAAGCATCCATGAAGAACTAGGATATTGGCAGGAGCATCTCCACATCCTGCCTTAGGCGCGGTGATGGAGCAAAATAGCCACCAGAGGGCAGCAGAAAGTATGGCATCTTAAGGAGAAACTGCATCTTACTTATTCATTTGTCAGTCCCATGTCTATCCATTCACCCCACGAGGATTAAGCCAGATATTGGGAATTCAAACATGGTCT
TTACCCCCACACAGTGATTAGCGCGGAGCAGCTTGTTCCCCCCCACCGGGCCGGCTGCCCGAACTCTGCTGTGCACCATGAGCCCTGCCGCTCTGCCGGCTGTGGTGCGGGAACCTGGATGAGCCGCTCAGACTTGGCCAGGGGGGCACTGCCCTCTGCTGGAAGCTGGGCGCAGCGGAGCCTCTCAGGCTGGAAGAGGAGGCAGCCGTGGGTGTCTGTGGATGCGGTGAGAAGAGCCCCCCACTTGGCAAGCACATAGTGTCCTAGCCTGAGACACAAGAGCAATGAATTCAGGGGTCTGTGTGTCCGCCACCCGCCACCACATCCACTCTGAGGAGCAGCCACCTATTGCATCACTGGCGTCCTCACTC
CAGCACATTCTCTAATTGAGGCAAGAGAATTAGTTAGGGTAAGGTTTCCCAACTTTGGCTTTTCGGGCCAAGTTATTCTTTATTGCGGGAGGCTGTCCCTTGCCTTGAAGGATGTTTAGCAGCAGCAGGTCTGGCCTATACCCACTAGATGGCAGTAGCACCCTCGCCCGGTTGTGGCAATCAACTTGCCCCCCAGGGAGAAAAATCACCATAGGCTGAGAAAAGCTGAGTTACAGATATTATAAAAGTTCTTTCTTTCACAATTAAAACAATTA
GTATAGGGCTGCAAATGTTTGGGCATGTCTCCTATACACACTTACCTCTGGGCCTGGAGAACTTGGTGAGTTGTTTTTGTACAGCGTTTGACCCACTGATGAAGAGAGCCAACACCAGCCCAGAGGTGCTGCGGCTGCCCTCTGCTGGCTCTGAGGTGCAGTGATGACTGAGAAGGCAACGGTTGGACTCCTGGGCTCAGCTTACATTAACCCTGCCTGCCCCCTCCCCCTCACCAGCCCATTGTAAGATTTTCAGCCACAGAGGCCCTACCTGGAGGGTGAGGAGTTTGTCACCGCTGTATCCTGGGTCACTGCATTAA
CTGGGATGCAGCCAGATGAGTTTTGTTCCATTGCAGTACATCTGATGACCAGAATTCTATCAGAGAATGTTAATGAACGAAAAGCCTGAGCTTTAAGACTGAGATTGGTACCACGGGTAGTCATGGCCACCTGCTGGCAGCGTAGGGTACTGCAGCCCAGCTATGGTTCAGACTAAAAGCCGAGAAACGCCTGTGGTCCAGGGAAAGGTATGAAGATCATATAAACCGGCGGTGGACAGGAAATGCCACAGTCAAGAAGATGCCCCTGGGATGCTGAGCTC
GCTCCGCTTGTGCTTTCCGGCCCCAGCCCTGGAATCAGTTATTTCTCCCAGGAAGCCCTGGTTCCTTTCATGGGAGAATGATGTTTACGACCATGAGCACTACTACACCCATTGCTGTAATAGTAAGTGCCGGTGCCTTCACGCCCTCTAGTGGTCAGTCCTGGGAAATACACACTCACACTTGTGTACTGTTACCCATATTCTACAAATTAGGTAAATGAGGCACAGAAAAGTTAGGCGACTTGACCAACATCACGAGAAAATAGGTAGTGAAACTGCGAGACAGATACACAAGT
TGGCTTAGCCCTGGCCCTGGCTGGATGCAGGACAGGTTGGCAGGGAGGCAGCAGAGCCAAATTTTGTACAAAGGAGCTGGTGCTAGCAAGCTCAGGAAGAAGCCACAGCCGGAAGTTCACCTTGCCAGGACCTGGCTCAGCTGCAGGTTCCCACCGGGCCACCAGGTGGCGGTGGGAGCCCAGCCCTCTGAGTCCACGTTGGGCCCCAGTCTCACTCTGTCTTCAGGACAAAGCCAGGGGCTGCAGCCCTTGTTCAGCAGACTCTGGCTTTTCACAGCCTGTTTGAAAAAGGGAGTAGCTTCATTTGATTGAG
CTCATTTTGTCTGTCGTGAACTACAATGTGCAAAAAATGAGTATCTGTTGAATGAATGGAAAAAGGCCATGTATACCAGTAAACCGTCCTAGCGCAGGGCACCTTAGGGTGCCAGGAAACGAGCATGTAGCAACATCGCCCCCTTGTGGTCCCCTTGGTTATTGTCTGGGCTAACAGACTATGGGCTGGGGGTGAGGAGGTGCATCTGGGGGACAGTGTCAACATTGCCAGCTACTCTCCAGAGAGCATTTTTGTGCGCCTGGCCCTCTATGGTTGTGGTCTGGAGCTGGGGCTGTGGAATTACTGTTATCCATGCTGCTATCATTGATATGAGATGATTACCATGACCTGTCTTAACTCACCCTGCACCATGTTGGCGAGTGCAGACCCTCTCTGT
TACAGGCGTGAGCCACCGCGCCTGGCCATGCTGTTTTCTTAAACTAATCAAAAATAGTCTAAATACTGTACTTCACAGAATTTGTAAGGCTGGAAGAATCGGCCTGTGGCTGCTTCCAGCCTGGGAAAGGGATGGGCCACAAGATGGCGCCGCGCGTGCGGCGGTGAAGGCCGAGGCCGCCAGTGCCAGGTGGATGCCCGCCCTCCCCCAGGCCCTCAGGCCACGAGCAGGGGCGGGGGCACGGCTCACGATGTCATTTACACCGAGACAAAAGCCTAAATTGCTCCCTGTGCTT
AGATACGTTAAAATTAGAAAGCTTTTATTTATTGGAAAACAAATGTGCTCAAGATTGTCATTTACTTGGGAAACAATTCATTGTCAGAAGAACGACAGGCTTCCCATGCAGGGCTATAGAAGGCGGACTGGCCGCCAGAGGGCAGGATGCACTTGTAATCAAGCCGATTCTGTAACTGGTTCTGTTTCTACTACCTCCATCCAAAAGTCTGTGCTGTGATAGATAAAGTCACTTTAAGTATTTGTGTTGTATCTATTGGGAACATACAGCA
GCACGACTTCTCCACGTCTCCTCTTTCTCTTCTTCCTGCAGAGTGAGCCCACCGGTTCACCACGTTGCTCTTGCCCCTAGCCCACCAGGCCCTGGCCCTCAGCAGCGGACCTGCCGCGGTTTCTGGACTAGGAAGGCCCTGCTCCCGACCGACCCGGAGCGCGCTGCTGCCCTCTACCGGTCATCCGTGCGGCCGGACACCGTGTCAGGCCCGCGAGGAGGGCTCTGCCGCAGTCCCGGGGAACAGCACCCAGCAGCGCCACTGGGAGAGGAAACTGGGGTCAGGGAGGTGTGACTGGGCCCCAGGCAGTCACACTCAGGCCAACAAGGTCAGGGAGGGAGGGCAGCTCACTCGTGCAAACGTGAGTGCAAAATGCACTCCACGGCCAGGAACAGGCAGTCCGTTCATGCGGGCAAAATGGAAAGCGAGCTCCTACCCAGGTTTCTCCTCAGAGCCATCA
GTCTATATTAGCTCTACAGATAGGATTCTGGCAGCATGTTAGTTATGTGATGCAGTCTAAGAAGTCAGTAGCTGGACAACAAATTGTGCCAGCCTGGAGGCCACATGATAATCCGTATTCTGCAAACTGTGCTCTATCGCCCCCTGATGGACATAGGATCATCTCCAACCTTAGCACAGAACGACCAGTTCTCCTTGGCTTTAGGGGTAATCATGATGTGTGCTTTTGGAAGGGCAGGGACAGAAGAGGAAATTTGTTTTACAAGTTCATTGGTAATTTGGAAGAAAT
CTGCAGTTCCAAAAATAAAAGGACAATGTTTACACATTGTAAACGGCTGCTTGTACCAGTTTAGCTACAGCTTTTGGGACTGTACTAACACATATCTGAGACTGCAAAGTTGGACATTACCACAAGGTGTCACTACAGGAAGTGCGGGAAGTGCTTCCCCTTGCTGTGCCCTGTCCCAAACTTGATCCAGGTTAGGGCTAGGGGTTAATGATTGAAGAGAATACATAAGAAAATACAGGAAGAAATGAAACATTTTAGGCTACAAAGATCTG
CATTATAGTTGATATCGTTATATATAACTCACAGATGGACCCACATCACTAGCAAACTATTTGTATCGTTTCTCCAAGCCCAGCATTTACTGTGCGAGCCACCTGGGGGCCATTTTTGTTGCCCGAGGTGGTGCGCCTGCGCCACCTGGTGGACTACGGGAAAGTAGCAGATCGGTGAGATGGGTTGAGGCACCTTCATTTGCAGATGGGTAGGCAATAATAACATGAATATTATCAGCTAATGCACTTATAGGGTGCCTATAAGTGCATTAACTCCTGCAGAACTCACAAA
TCAGGATTTTTGTAATTTATGCTGTAAATGAGAGAGGGAGAGAACCCCAACCAGCAGAACAAATTCTTCACTCCTACCTTCACCAGCGGAATCAAAGGACCCAGTGGGAGGCCACAAAGGTGCTTTACCTACCAGGGCCACTGGGTGGCAGCAGGACCCTGGCCCCATATATGTCAATATGGAGAGCCTGCTCTTTTCTGGATGTAGAAGAGCAGATAATCCAGTTTGGAGGGGCTGAGCCTTCAGAGGGGCCTCAATCTAGAGACCACTTTTCTCCAC
AGGTAAACAAGTCCACCAACATGATTTCAGCTAAGCTGGGTGTATGTACTGATGTACTGAATGGGCGACCATTTCCTTCCAGAAAGGCTGGAGTCAGCCCTCCGGGATGGCTGTCTCTGTGTGACTGTCTGCACACCACTGCCCTCCACTGGACACTGAATCAAAGCTGCCCCAGACCCACGTTGGTGTCAGGACTCCCTCAGGTTTCCTTCCCTCCCTATCTGGGACACAACCTCCTGGGCAAACCGGTTTCTTGGTTGGCTTCTCTTACCAGGTTTGTTTTACCCTGTCTGCCTTGCATTGA
AGCAAGAACTTCACATCCTTTACATTTTCTAAGATGGGAAGAAAATAAACTCTACAAACTGCATATTGGGGAACTCAGTCTTCGTTCCCAAGAATGTACGAACCTGGAAAGAGACGCTGATCCCAGTAGGTGGCGCCAGCAAGCAGTCACCAAGGACAAGTCCCAGCACAGTCACTCCACTCTTTTTCTGGAGCTTACTAGACTGGAGTGGCGTATTAAGAGGATGTGTGAGTCCCCTGAAAGGTGTCTGAGGATCTTGCTAATGGTATA
CACAGGGAAGTCACAGAACAGTAATACGCTAGCAGGGGCATGGGGCGTGAAGAACAGAAGACAGGAAGCGTTTCAGAGACTCCAAAGAAGAAATCAGGGCCAACCACAGCTTCCCGAGTCATTCACCAGGTGGCACCACTGCCTTCATTTCAGCTTCCGGCCACTGGGAGGCGCTGCTCGAAAGGGTTTGCCCTGAGACACCAAGAAGAAGCTGCGGGAAGGACAGCAGGGGCCCTGGGGTTTTAGCCTCTGGCCCAGGAGTTATGTGTCCATAACCAAAGGGAGCACAGTCTGCACCCAGCTCTCATCCCATC
TCAGGCAGGCCCATAAAACAGCAGCCCATCACCAGGACCTTGGGACTTTCTATTTATAACGTTCCCGATGCCTCCCTTGATAGTTTTTTCCTCTACAAAATGTTGTCACTGCTGCCGCTCGTTGTTCCCACTAGGCGGCACTCTAAGCTCATCGTCAATGCGAGGACCGAGCACCTGCTAAAATCTGCGGCAGGCATCTCCGTTGTGCAAAATTGGTAACAGTTTGGATTTTATTCATCGAAACTTTAGAATGGAAAATGATTGTTTCTAAACGAGGCAACAAGGCAGGCCATATGGT
TAATTATTATGAAATAATATCCTCCAGTTACAGCAAGAAGACGTGAAAGGTTGGGAAAGGAGACCTCTGATTCCAAGGACTCGTTCAAAAGATGCTGAGACCGAGGCTTAAGCTTCAGGGCACCTCGGCCCCACCTGCTGGCCGGAGACGGTAGCGCTGCCCCAGCCGCTCAGTGCTTATGGGGCTGGCAGAGGGATGGGATGGGGCTGGCTGGGAAGAAGAGGTCGCTGAGGCCCCGCCTGGGAGCTGCAGAGCTGGGGCAAACCTGGGGCTCTGGGCAGGTCTGCCCCA
CATGAGTCAGAGGGCAAGGCTGAAACTGGATTTGGAGATCTTAGCCCAGGCTGACGGAGGCTCCCAAGAAGGGGGAGCAGGCCACACTCAGCACCCTGCGTGGGAGGGGCACCTGACCGCCAGATGGGCGGTCCACCTGAGCCGCACCCTTGGAGGGGCCTTTGGTGCCCTCTGCCGGCCGCTCCATGTGCTGCCGTGAGTGGCCGCCAGGGGTGCCCTCGCCCTGGATTGGTGGCAGGGGGCAACCCACAACCATGTGTCCCCATAGCAGCCGTGAACCCAACCCTGGTGCGGAGCATCCGGGGACACAGTCCTGGGGTCTTGGCCTGGGCAGGGGCGACTGTGGGGCTGGGCTGGGGG
CTCTTGAATTTTTTTTCCAACTTGGAAAAATTTCCAAATTCTTGTTTGAAAACATTGCCACCCGTGTAATTTTACCAAGGCAATAGGAACATTTCAGGAGCAACACCACCATCTTGTGGCCATATGGAGTATTGCTGCTGAGGATTTAAATTTGCGCTTCCCCCGTGACGGGTGGTCCTGCCTTATGTAATGGTCCTTTGGAAAGACTCCAGGTGGCCTCTGGTGGGGGCTTCCTGCTCTCGAGGGGGATACAGTAGCAGACATGATTGAACGCAGT
TGGGCTCTGCCTGGAGCAAAAACAAGAGCTTGCCTGTGCCGTGTTGCGGTCCTTACATGGTAGCGAATCTCAGAGAACACAGGAGCCACTCAGGCTGGCATGGGGTTGTCTGCTCTTCTCACTTTTGGCAGCTGCTACCCTCTGCTGGTACCAGCAGTGCTGGCAGCCCTGGTCTGGCAGCACCTTTTCCTCAGGCAGGAAAGGGTGGTTCTCCAACATCACCTCAAAGCCAGTGGGTGCCAGGGCTGGGCCTGGAACCAGCGGGTCCCTGGGACTCCAAAGAAATCGCTATCTTCCCC
TTAGTCCAATATTAATCTTCACTCTACAATCATAACCTAGGAAAAACCAGGCCATACAGAGATAGGAGCTAAAGGGACATGGTGAGAACTGACCAGAAGACAAGTGTGAGCCCTCTGTTATGCCCGGACAGGGCCACTAGAGGGCTCCATGGTCTAGCGGTAACGCCAGTGCCTGGGAAGGAGCCCCGTTACCTTGCGGATCTTGGTCTAGCAGTAGGGTCAGTGCCTAGAAAAAGCACTCCTTACTCAGCTGACCGGGAAAAGGAGTCTCTCTTTTCCCGGGGGAGTTTAGAGAAGA
GCTTCCCCATTTAATGAACTAATTTAAATTACATCCAAAGTAGATTATGTGTTGAAGTGGGAAAAGTTCCCTTAGCCCCCTCACAGGGTGTGCGAAGGGGGTGTGGCTCGCTTCTACGGTGCCCAGCTGCTCAAACCTCTAGGGGGAGCTTGCAGACCGGCAGGCTGTGGGGCTCCGACCTCATGGCAGCGTCTAAGGGTGGATGTTTACAGCTGAAGCTCCAGTGGGCGTGTGTTACAGTGCGCTCTTTCAGTTTAGCCGTCCGTTGGCAGCTTGTGTTAATCAGCTTAATTAGACCCTCT
AAAAAAATAAATAAAATAAAATAAGAAGAAGAAAAAATTAAATCTAAGTAAAGCACTTAGAACAATGGCTGGCACATAGCAAATGCTGTGTTAGTTGCTGTTCTTCCAGGCCAGAAGCGACACAGACAAGTTACCACCAGGTGGCGCTGTATTCCTCCAGCTCCACAGGTTACTCAGGCTCAGAGTCTGGGGGTGCATCTCAACAGCCCTGAATTTGAATCCTGCTCTGCCACTGCCTAGTCGAGACATTTCACTACATGCCTAGCTGAGACATTTATTAGCTCTAG
AGAGGCTGGGTGTGAGAGGACAGAGGAGCTGGGGTGGGCACCTCGTCCTGTCCTGTCTTCCTTCCACCACTGCCTCCATCCTCCCACGGAGGCCGCCGCGGGGTGGCAAACCGGTGTCCTGACCCAGCTGCGCTCAGAGCCGTGGAGTGATGTTCTAGTGCCACCTGGTGGCCAGAGTGGTGTCTGCACCCAGGACTGTCCCTGCCTGGCCGGCCTCCCCTGCCCATAGGGGGACAGTGCCAGAACCGGGCAGTTGAGGTGGTAGGGATGCCCCACTGGCTGCTGTAACAGTAATTGTGGCTGTCGTGTTCCCAGTCTGTGATTGCGTCAGATTCTCAGGGCAGTCACCTT
TTTTAAATCTGTGAGGAATTGGGTGCAAAGAACCAGCAGCCTAGAAAAGAGACTTCTAGATTTGTTGAATGAATGAATGCTTGGATATCAACACATCGAGGTGCTCTGGCTGCTTACACTGCTTCACTGAGCACTACTCCCACCTAGTGGCAATCTACCTGTAGTGCATGGGTATTTTAAAGGAATGAAAACTGAAGTTCTCTGGAAGGGAACTATGTACTTTGACCTCCTGTCAATCATACTTCAACATTATTAAATT
GAGGGTTGTGGGTGTCTTTATCAGGCTAGAGTCATGGAAAGAATGTGCCCCTTTCAGACCTTGACCTCCGTTGGGGTTACATCTTTAAAGGCACCGTCTTTCCACTTTGGAAATGGAAGTGTCCCACTTGCTGTGCTGACGGACACTAGAGGGCGGAGTTCCCCATCTTTCAGGCAATGTGAAGGCTCAGTCCACTTCTCCACTTCTGCAACTACAGAGGTGATTATTTGGGACCACTGGATTGGGGGGAGAAAGTCAGTGTCTCCCAAGGGGTACGGCACAGGACAGAGAACCAGTATT
CCTTTGGGAGCCCTAGGCTGTGGAACTTGACCCACCTCTGTCGGGCCTCTGGAAATGTCCCAGACTTTCAAGGAGGAAGGAAAGGGGCTGTAGAATTGGGCAGGGCCAGCCTCGGGTTTTAAACAGTCAAATACAAGCTGGTGCTGCCACCCTGCGGCTGCAGCGGGCATCACAGGTGTGGACCACCTGTGCATCACAGATGGTCAAGGCCTCCAAAAGCTGGGTGAACAATGGGTGGGCTGAGCCCTGTCTGCTCCCCACTCCCCACCAGGAGTCTGGACCGCCTGGATTCAGTGGACATGCTGCTGCCCTCCAAGTGTCCGAGCTGGGAAGAGGACTAC
TATGGCCCTTGGGGAGTTCCGTGCGGTGCCACAATTGGCCTCTGAGTTACTCTAGAGTGATAAACGCAGCCTTGGCAGTAAAATACCAGAGAGGTAATGAGTGCGGACTCCGTGCTCCCTCCGCAGGGGCAGGTGCGTGAGGCTCTAGCGCCACCTCGTGGGCCGTGGGATTCGTGCCCATCTCCTCCTGGGCGGGAGTTCCTCTGGAGCCAGGAACTCTTTGGGCTCAGGGTGTCTTTTTAGAAAAGCTTCTGACGTTGGTTCTTCTTTAGTGGACCTTCTCCGGTAAAACGGGGTTAACAACTCCAA
CCTGCTCAGCCCTGCCCGCCCAGACTGGGAGGAAAAACAGCCCGCACCTCCTAACTGGGGGAGCCCCGGCCTAGTCACTCAAGCTGCGCGGCTCGGGGGTGAGGGGTAGGGTGCGGGGGTGTCACCCGTGGAGCATCCAGCTGCGTGACAACGCCGCCCCCTCCCGGTGCCCTGCCGAGCTGCGTCCCAAAATGGAGAAATCCGACTGTCTCTGTGGCAGAGGCCATCCCCTCAGCGCTGCGCCTAAGCACTGAGGTGCGCCTGGGGACTCTAGGACAACTACCCTGTCCGCATAGGGCCATCGCTTCCTT
CATCTCTGTTGGCATCCAGAAGGAGAGGGTGTGCTTACTGCCCAGAAGTTTTCTTAGAATCAGGGGTCCTGTCCTCATGCTTAGATTCTTGGCCCCCTAAACTCCTCCAGGACTCAAGGGTAGAGGGAGGGCCTAGACTGCACTGTGCTTTGTGGCCACAAGAGGGCTCACGGCTCATAGACTTTGCATCCAATAAATCTTCCAGGTTGGCTCTTGACAGTTTCATTGAATGGGGCCCCATCCTGCAATGTTGGAGATTGCTATTTAATTATGCACGATCATTGGACAATTATGAGCA
CCAAAGTGCTAGGATTACAGTCGTGAGCCACCACTCCCAGCATGGAGCCAGTTCTGACTCAGTGGTTACAGAGCAGGCCTAGGAAGGAACCAGTTGTATGGAAGTTAGGCCCTCATGGGAAGGATTTAACCAGGTGGTCATGGGAGATGGTGGCACCTACTGGTGACAAGGAGCATTGCACTTTAGTTCTGTGAGACCTGCTTGTGGGCTGAGGTGAAGTGGGGAGGAAAGCAGCCTTGCGGGGATATTGACATGGAGGTCAGGGAACTGCCGAGCGTGGAGGAGCGCCGTGGTGATGGGAGGAAGGGGCGGTGGAGCAGCACGGGTGTGAAATGTGCAGGGCTGCAGCCTGGCCGGCTGACGAGGCTGCCTCCTGCTGGCCTCCCTGCGGCTGCTCCACTGTGGCCCTTGGGCCCCGCTCATCACCAAGTGCTGCCTGAGGGCTTCACCTCTCTCCTC
CTCCCCTTGCTCTGGACCAGCAGAGACCTCGTCTGTCTTATTTAGGGCAGTGTCCACAGTGCCTGGAACACTGTCCACTCCAAACTCCGAAGGCATTTGTTGAACGAATGCGCTATTGTGTGCAGGGGACGGAGGCTCATAAGGTGTCCTCTGCTGCCCTCTGCTGGGCAGCCATGGGAAAGGCTTCATCTCAAAGAAGGTGGACAGTCCGAAAAGGGGGAGGGTGAAAATTTGGTTTGGGAGCAGGTTGTTAATTACATATTTTTCGTTTTAACTCTGTTAAAATCAGACAAATCTG
GCACCCAGGAAGTTTGTGAACGCTTTACTAAACCACAACCCTCCCCGCTCCCCAGCCTCCTAGCTGAGTCTTGCCTCCACTAGGGGCAGGTGGGCCCAGAGGGCACTTCCCCATCCAGCCCCACTCCCGTGTGCGATCCCTGCACCGGCCACCAGGGGGCGCTCACCGTCCTGCCGCACCAGGCCTTGCTGGATGTAGCGGATGTAGGTGAAGAAGTTGCACACTGCGGTGATCTGTGGGCAGAGGTGGGGACGGTGTGACCTGCCAGCCCCACGCTGGGGGTCCCCTGACAGGCGGATCTGAGTCCAGAGCAGGAGGCCCCAGGT
CCTCCCACCCTCGGATGTGGATCGGGTAGGGTAAGCGCTATCTGGGAGGAAGCCGAGGCAGCCGGGAAGTTGGACCCCAGAGCTGACTGGGGGCCTGAGGCTTTGCTTAGGTTGGACTCATTCCTGCACCTCCCATGGGTCACTACCGCCACCCGGTGGTCGGTGTCCAAATAGCATCAACAGTGCGGTTTTAGTTTCCTTCTCCCACCTGCCGGATCCCGCCCCGGGCACCCTCGGGGGAAACCCTGCCTTCTCCGGAAACACCTGTCTGGGCCGCCCACCAAGTCCTCCTCGGGACTTCCTGTCGTGAATCCTCACTGC
GCCTGGAAAGGAAGTGAGAGCGAAGATCTCAAAAAAGAGCAGCTCTTTAACCTCTGTGCTGCTCTCACTGAACGCTCCCGCCCTCTGCCCAGGACTTGATGGCTTTGGCCCTGGCCCTGGGGCAGAGCGAAGGGAAAGCGTCAGTGCCCTCTAGGGCCGAGAGTGTGGCACTACAGCAAGTGTGTGGTGGGTGCGGCTGACTTGTGCTCTGTGGCTACTACCCATCCCCATCAGAAACCTGGGCCTGTTTCCTTCTCTGGAATGGTGCTGGGACTTTCCAAACCACGGACCTGTAGTGATGAGAGT
GTTGAAATATGACATGTGAAGATGAAGAGATCATGAAGAGAATCCTCCAAGGTGGCAGATAAACCACAAAGCTACAGGGCAATTCCTGTGCCCCCAGCCACCTGCCCTGTAAATCCCGGCATCCTCCACTTCACCACAATGACCAATAGAGGGCAGCATTCACCCATGGATGACCAGCCCCTCAGGTGCCTTTTACTCCAGCTTCACCCTGGGGAGCAGGCTCTGAAGGTGGCCCTGGGGTCGACATAGGATCTGCATTGAAGGAAGAAGCTCTACTAACTAAACACTCCCTGAGTGCTGTATGGGTTCTGCAGAGGCCCCTCTGCTTGGCTCTGTTCTTGCTGCTCTGGGCTACAGGGGTGTGCAGGGTTTTATTGATCAGAGCAATGGCCAGTAGATGGCATAGCCTCCTTTTCCTGCAGCTGTCCCCACGGCCCTGCTGGACAGGCCCAGAACGGACCCTCTCAGAAGACAAGGACTCTCTCAGGGTGGGTGATGAACATGTGGACA
AACAATAACCCACTGGACCACATCCTGGTAAGGAAGAGCTGCAAAGCCATGGCCTCATCACTGTAGACATAAGCTTCCAACAGTGCCCCATTGTGGCATTTGATTTAACTCAGCCCTTCAAAAACATGCATTTCTGACTTAAATTCTGCACACCATCACCATATCCCCAGCAGATGTCGCTAACGTCTCACATTTTGGTCATGCCAGCAGCACGCATCTCAGGCAACAAATATTTATTAAGCAGCGAATGTGCATTGTGCACCAGGCTGAGCACTTTGTAGATAAAAATTCCTGGGGCATGACCCAGGACATGAAGAAAA
GCTTTGGCATATGGAGGGGGTTTTAATGGTAGTGGTGGGGTTCCCAGGATCCGTGATCAGGTCTGAGTGTCAGCAGAGCTGTCACACAGAACCGAACAGGTTGTGCACTGCACTCTACAGTGACTGTTCTTGAATCCAGGACTGGCCGCCAGGGGCACCCCCTTGAGCTGGCGGTATTTTGCCAAGTCCGTAACTGCAGTGTAGACACTTCCCAGACGGTGGCGCCAAAGACCAACTTTACTTCTTAGGAGCAGAGTCGGGTTCCGCCTGGGGATTCTCAGCCCCAGGTCGTCATCCGATGGGACGGGGGAATTTCCAGATGCCTGGTGGCCGGGTCTCTCCTACCACCACACCCTCCAAATCTCTGTCAGAGCAGTTCACCTAGCGTTAGCAACTCACAGAAATA
CACCTTTCAGCCGTCACAGAGGTATGGCTAAGGGCTTCCCAAACCCAGCAGCTTTTGCCAGAGGCCACCCCCTCTTCTGTTTCTCCCCTCTAAGCCCAGACCCACTTCTGCACCCATATCTACAGCCAGACGCAGCACAGCCTCCCCCTGCTGTCCGGAGCTGGAAGTAGGAGAAGCCCAGGCTGCGCTGTGGCTGTGATGTGAGTCCAGGAAGGGCCAGGCTCCTGTACCCACCCATCATGAAGGTGCCCTGTGAAGACCCTAGACTTTGGTATCAGGCAGATCCAGTATCAGTTCCAG
GGCTCTGAGGGTAAGGGCCGAGAGGCGGGTGAACGGGGCTGCCCCTGGGGAAGACGTGCCAACCCTAAGCATCATCAGGGCAGGGTGAGGGGCTCTCCTACCCTGGTCAGGAGCACCAGGTTGATGCCCTGCCACAGGGGCAGGCAGTACATGGTGTGGGGCACTAGGGGGCAGTAGCTTTCCTTCACGTTGGCATCCAGGAAGATCCTTCTGGGGCCGGAAGGCACAGGGCAGTGGGGAACCAGTGTTTGGAGGGTGTCCTCTGCTATCTACAGAGGAAGAAGAGCTGCAGTGAGAGGTGGGATCCCTAAGTTGGACCC
GAGGGAAGAGAAAGCGCCCCCGTGGCGCCCCCAGGGCCGTGCAGCCCAGACCTAGCCCCGCAGCCCCACATACCCCAGCACCTCCGAAGCTGCGTGCAGAGCCGCTCGCTCCCACCTCCGGCTGCACCCGCGCGCCCCCTTGCGGCGGATTCCGCTCTGGCGCATAGCCCCACTGGAGCGCTGGCGCGTTGGCGATGGGGTCCCAGGTGGGAGAGAGATCTGTCCGCTGAACCTGCGCATCCCGGCCCCTGCGGAGGCTGCAGAGATTCTGCCCTTTCTGTTCGG
GATTCTGAGGGGCTTGAGTCAGGTGACACCCCAGATCTAAGCATCTGAAGGTCCCTAACTGTGGAGCCTTTCATGAGAACAAGCCACTGGAGGGTAAGCACACGTCGCTCTTCTCAAGGGAGGGTGTACTAAAGGAGCCTCATCTCACTCCCCCTGTGCCATGGAGGCCACACCAGGTGAGCACCCTTGGGAGGGAGACGCATAGCCTGACTGGGGTGCTAATGGGTCCCCGGCACTGGGTTCTCCACATGAACAGTTGTGTGAATCCAGGAGGCTCAGATCACGTGCCACAGCGCCACCTACTGGCCTGTGAACAACAACAGCATCCTGTTGTAAAGTCGGCAAACAATCATTTAAAAATTTTCAGGCCAGGCGCGGTGGCTCACGCCTGTAATCCCAGCACTTTGGGAGGCTGAGGTGGGCAGATCATAAGGTCAGGAGATCGAGACCA
GAACGGTTTTATTTATAAACAAATAATCGGAGCATTTTCATTTCGCTATGATGATCGCTGTAATTGGCAGAATCACAGTCGCGCTGGGGCTCGAGGCTCCCGGAGGCCGGGGGGTAGGCACGGCGCGGACGCACCCTAGGATCGCCGCCAGAGGGCGCCAGCGCGCTCCTTCGCGTCTGCTGCTGCCCTGATGAAAACGCTCACAGCGCACGCGGTACAGACGGAGCAAATCCTATGAACTTCTCCAGCCCAGTTTAGAACAAGGGAAAGGGGAGCGCGCGGTACCGGCTGTCCACTCCGCGGTCCTCCTGGCT
TGTGTGTTTAATAGCTTCCCTTCTCTTCTTCCCCTCCCTGCCTGCTCGCCTGCCTGCCTCCGTCCCCCACCCTCGCTCTCTTACACACAGAAAGAGAGGGCGAGCGAGAGAGAGACACACACACACACGCACACGCACACGCAGGTTACATGAATGGGAGGCGGTAGCCAATCCTACGAGGCCGGCGAGCCGCGCGGCGCACTGGCGCTGGGAGCAGGGCCGCACTCCGGCGCGGGGGGGCGCCACGCAGGTGATGGGCGCCTCTCCGGGGGCCACGCGCGGCCGCTCCCTCACCCCAGTCTCGGTTCCTCTGTCTCCTTCCCCCTTCCTCTCCGCCGCCTTCTCCATCTTCTCTCCTTTTACCTCCTTTGCTTTCTCGAGTTCT
TGTAAATCCCACTGCCCCAGTCGGGCCAGACAGAGATGGGCTGGCCCCGTCTGTGGGCAAAGAGGAGCATTTCAGCTGGAGGCCAGGGAAGGGGCCCAGGGCCTCCGTGGCCTGGGCTTTGAAGCCCCTTAGAGCGCTTCTGAGCTTTGGCCACTAGGGGGCCACATGGGCACAGGCAGCTGTCCCTGCCCCAGCCTCACCTTCTGCGCCTGCAGCTTGTAGGCGATCTGGCTGGGGCCGTCGCTGGGCCGCACCTGGCTGCGGGGCAGGTGCTCCAGCCAGGAGCTCAGGTTATCCTTGCAGTTCTTGAACTGCTGGTAGGTGAGGGCGGCATCCTGCACCACCTTCTCC
AGCTTAGCCTGCTCAAAGTGGGTGTTTAGGAGGTTTTCAAGCTGGGCCCAAAGTCCAACTTGGGTAAGACCACCTGATTACACAACTCCAGTGGGGCGGGGGGTGGGGTTCCTTCCCCATCGTAGACTGTGCGAGTGGCGCCCTCTGGAGTCATGCGGTGCACAACCTGCCCGGCAGGAGGCAGCAGCCTGAACTTGAGGCTCAGTTCCCACAAGACCAGTGATTTTCAGCCTCCTGTGATGCTCCACACACTGGCATGTCAAGACAATAGGAGGTGGTTGCAGGTCACTGGTTACTAGTAATAAATAAAGTACAAACATGTT
GGCCTGGCTGTGGCTGCCGCACTGCTGGAGTCCAACCTGGAGTCACAATGCTAGGGGGCCACAGGTGCAGATGGGCTCACGAGGGAGAACAGGGAAGACCGTCCCAGAGGGAGGGTTGGAGATGCTAGGCAGAGCAGGGGCAACATGTTGCCAGCAGAGGGTGATGGTGCCTCACTTTAGACCCTGCTACGCCCTTTCCACCTCACTGGGCGGCTTGGAAGCTGGATTTTGTGTTCTCTTTCAGGTGACTGGCAGCCACCTGTCCATCCCCCAAGACCGGAAAGGCAGCAGCAGCCCCCGGG
GCTCTGCGAACTAGGAGCTCACTCTCCGAGCGGTGTAGAGGGTGAGACTAAGCAGTGACAGTAAAAGCTTTCGACAGTGCTTGACCCTTCCGCGGAGCGTATTAAGCAGGAGCTCCCTGCGCAGGCGCAGAGGAGAGAGTGTCTCCCACCCCACGACCAGCAGGGGGCCTGCGAGGCGGGTGCGGAGCCAGGCCTGATGGTGGCCAATCGCGAGCTGAGGCGACGATGCCACGCCCCTCATACCGGCGTCTTAAATGCGCAAAGAAAGGACGCCGGGGACACCCGGTTGGGCTCTGCTGCTCCCTTCTGGGTTCCGAGGCCCAAGCCCTTGGCAGTGTTTGTGAGTGGAAGGGAGGTCACGCTATCGTCCG
ACCTCGTAGGGGGAGAACTCGAACCACTCTGCACATGAAGCAGCAGGACGGGGGTCAGTCTCAGGCCAGGGAGCCGTCCACACAGCCGGGCCCCCCTCCTGCCTGCAGCCACTGGCTCAGGCCTTGGAAAGCCTGGGACAGGGAGGCCGCAGTTCCCCCAAAGGACACATGGGGGCACCCTTGGCCAGCTTCTGCTGGTGTAGCAAGGGTCAGCTTTGCCATGCTTTGCAAGGAGGATGGCTCATTTGCACCTCAGAGCCTGTTGAATGGGACAAAAACTGACCCTGAAGCAGGGCAGCTCTCTCGAGTCTCTCTCTCTCTGGGCAGCGTAGAAAT
TATCACCACACTGGGTCAAGAGCAAGCCATCCTTTCTGGGGCGGTTCCCGCATCACCATCAACTGGGACAGCCGACTTTCCCTCCATACTTACTTTCCTCCAGCCCACAGAGAATCATGCCTCCCCATCTCCTGTGCCAGAAATGCCCACTCTTCCAGCAGAGGGCAGTGATGGGTCCCCTCCTGCAACTAGAGACTTGCTCCTCTCAAGCAAAGTTCCTAATCTTCTTTCCACATCTTGGACATTTCCCCGGTGGAAAAAGGACAGTGTGACAGCCATTTTAGGGAA
TTCTGCTCCTTGAGCAGCTTTCCCAGCTGCGCCATGGCCGCGCCTGCCGCGCGGAAAACAGCCGAGCCCCTGCGGAGCGCCGCCACCAGCTCCACAAGCGCGCAGGCGCACTGAGCGCCCCTTCGCCGCTACCGTCTCCTGCGCGCTGCCTGCAGGGGGCGCCGCACTGCACTGCGCACGCGTCGCCGGTACGCCGGGGCCTAAGCGGCCCTGGTACCCGAGCGGGTCTGGGGCTCTTGGTCCCCATCGGCCAGAAAGGCAGACCCGCTAGCCTGCCAATTTGCCCTCTGTCCATGCAGTAATTGGGGGCGACTGGGGCATTGGAATC
ACAAATCTCCTTTTAAAATTACTTAAAAAAATAAAAATAAAAAGCAGGGCCTTGGAAGTTTTGATTCCTTTTTCCTCTCCTGTTGCAAACTCATGTTGTGGTTTTGGGTGGGTGGTGGAGAGTGTGTCACCAGCAGGTGGCGCTGTCGGCAGTGGCTGGGCCTCTCTCTCCAAGGTGACCATGTCTAGTTTATGAGAAGGGAAGTGGAGGGTGAATAGGTCACGGCCGCCTTTTTTTTCTTTGACTTTTCTGCTGCCTGGCTATCCTCCTCATCTTCTGCTTTGCGATATCAACACCACTATCTTCTCTATCTGCAGTGCCCTGTTTGCCACCAGGGGC
TAAAATACACTCAGGAAAAAGTAAAATTTTATGTCAAACAGACCTTAGGCACATAAAAGGAGGCATTTTTCGTTTCTCTCTTTCCCCTTCCCATGTCCAAGAAGACACTTGAGTTCCACGGGCAAGAGCGACGCCTGGCGATGGAACCGGCCCTCCCCGGCCCTGCTCCCGGTCCTGCTTGCCGGGCCCACCTCGCAGCTGGTGGACACCGCAGTTCCCAGAAAAATAGAACCATGAGAAGATTTTACTGTTGTAAAATAGCTTGGTGTAAGACAGTT
TTAAAAATCTCCATGCGTTCTGATCAAGGCATGTGATGGTGGGCTCGATTTCAGTTGAAATTTCCAAAATCATGGCCCGGAGTAATCTGGAGGCTGAATTTCAGAGATTCCCGAGGGCTGCCGCGAGGGGGCGCCCAGCCCCTGCTAAACCCGAGCGCTGCGCGCTTGAGCCGTATCTGATCCGCAAGGCGGCGTTGCGGGGCGTTTACCGTGAGGACAGAGCTTCCTCCCTCAGGACGCGGCTGGGAGAGGCTGCGGCCTCGGGAGACATGGGGACACTTGGGGCCGCGTCCACAGTGAGACAGGGAGACGCTGCTGCAGCTTCGGG
CTGCTGGTGGAATCCAGCCCCTCCGTCTTTGCGGGATGTGGGGTCTCTGCCTCCTGCAGTGACAGCACCGGCATGACCCAGCCTGGCTTCCCGCTCCCAAGCGCGGGCACCTGCGGCCGAAGACGCGGCTCCGCAGCGCCACCTAGTGGCCGCCCAGCCTCTCCCCAAAGCGGAGCCTTAGGACGAAGCTCCCTTTCCCCGAGGTCCCTGCAGGTTTCTGTGGAGCCTGGGAGTCTGAATTACTGTCTCCCGGGTGATTCCTAACCCTGGAAACTCGCTGCTGCTCCCTGGGGCTGGTGGTCGTGCCAGTTGCTGCGTCAGAGCAGTT
CGGGTTTTCACAGGGAGACGTCAGGTAGCGGCTGGGCCTGAGGCTCGGGGGCCGGGTCTGGGCTGCAGTGAGGCTCGGCCATCTCCGGCTTTGCTGCGCCAACAAGAGCATTGCCTGCTGCTATCCCACGCGTCCTCATCCCAAATCCCAGATGAGGGCGCTGTGGCCTTGGCCACCCCCAACACGGCGCCTGGGCTCGCATCTGGGTGGTGGTTTTTCCTGCTGCACCACCAGGGTGCCTTGGCGCTGGGACTACAGGATGCACAGAGGACCGCGCGTGGTGGAAGAGAAGCCAGCCTGGCCCGTTTGTGCGAGCGCGGCCCCTAAGCCCGCAGGCTGCCCTGCTGGGAGGGGAGAGTGGGAAGCGGCCTCCGGGTTGG
GCCCTGGCTGTGATTGGTTTTTGTTGGATTGTTTTATAAGGGATGCTTCCTGACCCCGCCTCTTTGCTCTCCAGCATCTCCCTGGGGTGGTGTTGGGAGCTTACTCCGCCTCTGTAATAGGAATGTTTGCCTGGAGCCCAAGCTGGCATTTCTGGGGTGTGGCCAGTGGAGGGCAGCAGCGTCCCACGCCCGGCTGCCCTGTCTATTTCCACAGGACTGGGCTTTGCTTGCTTGCTTTCTTTTACAAATTTATTTCTTTTCTTTTTTCTTCCTTTGCCACTTCTTCCAGGAATGGGCTTTTCTTTAAGACCTCACTTC
CTCGCGCGCAGCTTCCTTGGGGCCAGGGACCCCAGTGGGGCCGGTACATCTCCCCGCCCCGGCCTCTGCACCCTGGAGGGACGGCAGGAGGGCTCTCTGTGCAGTTTGAGAGAACACCCATACGCAGGAAATGACCCCAACGCCACCGAGAGGGCGCCTGGAATGTGAGCGCCACCTGCTGGGATGGGAAGAGGTCTGGGAGGGGACCTGAAGGATGGTTCACAGGGAACCAGGCCTGTCGGGTGATTGCTGGAAAGATGGCATGGACGGGAGCTGGCTGCTCTGGCCACTCAGCCGACCCCAGCTGGACGCGGCCAGGGCCTGGGGCAGGGGGCCAGGCCTGGGGAGGCCCAACAGCACGCCCCCTGGAGCCAGCGCCTCCCGCACTGCCCAGCCTGTGTGTCAGGAGCTGGGGTGA
CTCCCACCTCGGCCTCCCAAAGAGCTGGGATTACAGGCATGAGCCACGGTGCCTGACCCCTTCTTAGCGTTGAATGATGTTCCTTTGTCTGGGCCGACTGTTTTGTTTGTCCATCCCTGCGCTGATGGGCGCTGGGTTGGTTCCACCTGTTGGCCACTGTGAGTAGTGCGCCATGAGTGACATTTTTTTAAACACTGGATGTGCTTTTCTCACCCCTTCTTTCGTCTGTGTCTTGTGTGTAATCGTGTGATCCTGTGGCCCCGACCCGCCTGGTCCCTCCCTGTCCCCACACTAGGAGTGGTTCAACGTCTATGAACGT
GGGTACACTCCTGATCCTCCTCCAGACCTAGGAGGCAGAGAGGTGTGGGCAAGGATCCGATGCTGCGGGGAGGGGTGAGGTTGGGCGCTGCCCGACTCCTGGCATCCAGGTTCTGGCTCTGGGGACCGCTTGGTGGAGGGTGCAGCTTCTGCAGCCCAAGCCTGCCACCTGGTGGTCATACTGGCACAGGCCTGGCTGTTCTGCCCAGGGTTCACAGAGTGGAAAGGGAGATGGCTCCAATGGGACCGGGCCAGATCTGTTGGCCAGGAGGGGTCAGTCCCCATCGGAGCTCCCTCCTGCCTCCCATCAGACTTCAACATCTCAAGCCTCTCTGGTCTGCTGTCCCC
GGAAGGTCAAGGCTGCAGTGAGCCACGATTGTGCCACTGCACTCTAGCCTGGATGGCAGAGCGAGGCTCCGTCTCAAAAAAATAAAAAATAAAAATAAAAATGACCATCTTGAGCCCAGGCCCAGGCTCCTGGTCCGCTCTCGTGCTGCCCTCTAGTGACTGCACAGGGAACTGCAGCTCCAAACTCCAGCTGAAGGAGGTGCTCCTCCCACTCAGGACCCTGCTCACCTCAGTGAGGTACTCGGCGTGGTGCTTCGTGGCCACAAACACCACGGTCTGGTCCTGGGGCCGCACCACGTTGTGCAGCAGGTGGAGCAGCACGGCAGCCTTGGTGTCCTCCCGCACGA
TATAGGAAGGGCCGGGTGTTGGGACTGTGGAGGAGCTGCCTTGTCTTGGCGCCAGGGCCAGGCCTGGGGTTCAGCAGGCGTTCCCCCGACCCAGAATGAAGCTCTGGCCCCATCCAGAATGCTGGTTTGCAGTTCCTCAGATAGCCACTAGATGGCGGGGCCGCCCAGGCAGTTGGGGGCCTGCTGGCCAGGGAGGAACCGCAGGGATGCCGGGATATCTTTCCCAGGGACTGTCAGCCCCATCCTGGCCACTGACCTCCAGTGCCCCGGAGAAGTCAGCTGAACGAGGCCTGCTGTGGTTTTGGAGGGTCAGGCTGAGATGCAGGCCGTGGTCTGGGTC
ACTCACTCACCTGTGCACACACTCACCTTTGCACACACTCACCTGTGCACAAGCTTTTCCCTCTTCTTGGAATTGCCCTCTCCCTTTTGCTGACTCTCCAACTGGGAAGTGTCGCCCAGATTGGCACCTCGAAATCGCCTTTCTTCCACCAAATTGAAGTTTCCTGCACTAAGGTGAAGTGTGTCAGGATAGCACCCTCTGCCTGCCACAGTCCAGCATCAGCACTGTTGCTGCCTAACAGTGTAACTGCCTAACAGTGTAACAGTGTTTGCGCAGTTATTTGGATATTTTATTCTGTGTTTACTCATTAACTGATGCCTTTTAAAAATGATGTCAAGCAAACCA
TAATGGCCCGTAAAGATCTTTTACTTCATTTGTTTATTTTATAGATGAGAAAACAGACCCAGGGAGAAGTGAAGGCTGAGTTGGAATGAGAACCATGTGCTGGTGCTTGCATTTACTGGCCACACTGAACACTAGGTGGCGGTCTAGCCCTGTCCTCGCTCTCATTTCTGCAGGCTGCCTGCCTGGGTTGGGACTCTGTGAATGGCGAGGCCGGCTGGAAAGCAGGCTCTGTGCCTCTTTGACCAGCCATGCCGCCTGACTCAGATGATGGCA
CAGGGGAGGGATCTTATATCACTGGGAAAACAGCTCTTGTATCCTGAGATTTTCTGTTTTAGGAATGTTCTCAACTCCTAGATGCCAAAATTACTTGGTTTGTTGGGTGTATCAACCCGTCCAGCCATTCCTGGCTCCCTCTTGTGGTGCCCAACCGGTACTGCAGCATCAGGAAGCATCTCATCCCCACTCAGGGCGCTCTGCTTCCATCCGCAAAGACAAGTTCCTTACAGACCTGTCACATTTTATGAGTTGCAGCATGAAAATCAGGAGGCATCCTTTATCTGCTGGGGGTGGG
GGAACCCCGTCTGAGAGGTCTCCCTGAATTTCAGTGACACATAGTGCAGCCCGGCAGTGTCCCACTTCCGTGGAGAGAGCCGCTGGAATGGTGTGGACCCATCCCGCGGGTGACCGGTGCCTGTTCTCCCCTGACCGAGCCTGTGAGCACATCGCCCCCTGCTGGCGACAGCGGGGAAATGAGGGCTGAAAATATCCTCCCCACAAGGGCAATCCCCGGGACCTGCCGAGCAGCCAAGGCCCTGTCCTTTCTTGAATGGTGGCGAGCTGAATCTGGTCGGTTTCCTAGCTTTTAGGTGGTAAAAGTGCCTGGCAGCTT
AGGCACACATCAGAGACGGGGACTCTTGACACTCCAGCCACACAAGAGCTGACCCTAGCGGTTGCTTGGCTGTCAAGCCTTTTCCTCCCCATCACATTCCCAGCCATCGTCCTTGGCCCGGGGAGCTTGGGTGGGGTGTGATGACTGTGCTGCCCCAGCAGAGGGCAGTGTTGCCATGCCTGCCAAGGCGGAGGGCTACAGGAAACGGGAGGGAGCCTGGGCTACGCAGGCCTGGTGGCCGGTGCCGCGTCCCTAAAACAGCCAGCCTTATAGGGCTGCCTCCAAACCAGCTGCTTTTCTGGCTCCCATCCCCTCAAGCCTCACCGTGGATAAACG
TCAAACACAGAGAGGAGGAAAACAAAAGGTGCTTTTAAGTGAGCCCAGGCAGAACTGTGAGGGCGGCCCATGCTGCAGGCTGTGGCTGTCAGCAGGCTGCTTCTCCACAGCTGGCCCAGTCCTAGGATTCACAGGGCAGCAGCAGGGTACACTGGGTGACTGCTGCCCTCTCGTGGTGGCACAGGGCAGACCTGCTGGTGACCAGAGATGCACCCTTTTGGGGAGAACTAGGGAGAAAGCAGGTATTGGAGAAGCAGGGGATTGTTTATTTGTTAAAAGTGTGGCCCTTTCACTCAGCAGGTCTGCTACTGCCTACTAAGGAATGGCCTCTCGACATCCTC
CTGTCTGTCTTGTCCCCTAAACTTTGCACTCTCAGAAACGGGGCTGTGTTCCCTCCTCCCTAGGTCTCCAGCTCAGTGTCTTGCACACAGTGGGTGGTGAACTGACTTGCTCCTAGTTTCCCCTCTAGAGGTGCTGGGATGCAGTGACAACGCGCTTCCAGATCTTGCCACCAGAGGGCAGGAGCGCACAGCAGCCGAGTGTGAGCAGCGCGGCAGAGAGCAGGTCGGGCTGGGTGGGTCCCTGGACATCCAGCCGGCAGGGCAGGGAAGGGCCAGGCGCAGAGGGTAAATGAGGACAGGGCCTTGGGGGAGTCTCTTCATTTCCCATGCCGATTCCAGAGACTTCTT
ATTTTTGCCGAGCTTGGCTCTGTGGAGTGCGGTGCCTGTGGGCCAGGAGGCACCATCTGAGTACTTCTCCCTCCGTGGGGTCCTCCGGGAAAAGAGCGCGCTGGCTCGGGATCCCGGGCGGACTCCCGGCGAGACACCGCAGCGCCACCTAGTGCCGGGATGAGCAGGTGCTTTTCGGCCGAGCCAGTTTCCGTGCAGAACACCTGAGCCTGGGATCCAGGAGAGGTGGTGCCTGGGGGCGTCGGTGCCGTGGAGCCTTTCTCCCCCTTGGTCTCGCACACTCTCGCACACTGATTCTCAAGAGTGTTTGAGAATGGC
ACGGTGGGGGAAGAGGGGCCACTGTGGAGGTGGCTTGCGGGGCCTGTCATCTGCTGTTTCCTAGCTCAGTGTACAGGGCCCCCACGCACCCCTGCCAGGTCGGAAATCCAGGTACTGCCAGCCTCTGCCGTTCTACGTGTGGCCAGGCGGGGGAGCTTCGCCCTCCCATGTCCCTCACCCCATGCCCCAGACAGCACGGTCCTGCGATCCCCCTCCCATTCCAGTGCTCAGTATAGCCGTATCCCTGCAGGCTCAGGCCCCCACCATGGCCAGATCCCCCACCCCACCTTCACCCTCCGCC
AGTGTTCGGTAGATACTCGTGGACAGACTGACCTCTCGCTGGCTGCCAGTCTGATCTCTACAATGACTTCCTCTTCCTACACAGCCTAGCCAGGGAGAAGCCTCCCCAGGAAGCAGTACAGAAGGCTGGCCAGCCTAGGGCAAACATTTTGCATCCACAGACACCAGGGGGCACCAGAGAGCTACACCATGGGTGAGGTCACAGTCAAAGGTTAATTGGCCAAAGGCATCTATAAGCTAGCTACTTCCACTTAATCCTCTCTACCACCCTAAGGGATTGGATTATCCCATTTTGCAGAGGAAATGGATCTCTTTATGGAGTGGG
AGCTCTGGATCGAGGCCACGCTCCAGTCTCACAGCCCTGTGGCTGTCAAGGGCCCCCTGCGATAGTGGAGCTATCAGTGTTTGCCCAGTGGTCGAGTGATTTGACTGCCTTTTCCTGGCCCCGACCGCGCTGCCACCGCGGGGTGCTGCTGCCCCCTGGTGTCCATAGCTAGGAGGGCCATCCAGGGCTTGGGTGTGCGGGTTCCAGCTGGGCCTGCTTTCGAGAAAAGCTTTCTGTCCTGGGCGGCATTTGATGACAGAGGAGGATGCTGAGGCCCAGAGGAGCCCCTGACTTGTGGTGGGCCAAAC
CTCTGCCCACTGTGAAGGGTGGCAGGAGGATGGAAGACGAGGTAGTGCTTCTGGAAATTCGAGATGCCAAGTCCAAGCCTAGGTGCCTCCCTGCCTCCGAGGAGCCTCCCCTGATGTCCTGGTCACCGCGGCGCTGTGCTGTGGCCACCAGCAAGACCGGCGGCACCAAGGGGCCCCCTAGCGGCCCGAGGAGTTGCTGCAGCCACCTGGGCCCAGCATGTCCTTCCCAGACACCCGCGGATGTAGGACCTTTCTTGGGGACCCAGATCACGTGCCAGGCACTGCGCTGGGTGCCAGGCCAGGGAAACACCATCTCCTGGCAGCCCTGTGAGGTGGGCCTTTCCCCACCTTATACCTGTGCACACCTCCAG
CTGGCAGCGGGAGGTTCTGGGTGGAGCTGGTAAGGTGGAATCTTCAGCTTTCCTAACCCTTTCCCTCCCTCCAGCATCCGGAGGGGTTTCCAGGTATATAAGCAGGTGTGCGCCTCCTGCCACAGCATGGACTTCGTGGCCTACCGCCACCTGGTGGGCGTGTGCTACACGGAGGATGAAGCTAAGGAGCTGGCTGCGGAGGTGTGGGGTCTGGGGATGCCTGGGACCCAGGGCTCAGGGCTCCCACTGTTGAGATGGCAGGGTTGTGATGAGGCTCTCGGTGGCAGGTGGAGGTTCAAGACGGCCCCAATGAAGATGGGGAGATGTTCATGCGGCCAGGGAAGCTGTTCGACTATTTCCCAAAACCATACCCCAACAGTGAGGCTGCTCGAGCTGCCAACAACGGAGCATTGCCCCCTGACCTCAGCTACATCGTGCGAGCTAGGTACACGGGCTGCCCATGGGGTGGTGCTGGAGAGATGGGGGAAGGGCTGACTTGTGCTTGG
GCTTTCGTAAATAAGGATGATGAATTAAAATTCACTGTGATGTAAATTGTTCTGGGTTAAAGGAAAAATCGACAGGATTTTCTCTAAAATGATTGAAAAATCTCTGGATGCTGCAGGTCAGGCCAGTAGACAGCAGGGGGCATGAGAGACATTTCTCCCGTTCTCAGTCCTGTCCCCGAGCTTGTGAAGGCAGCGCACACTTGCTTCCAATGCGATCCTTGCAGCTTTTCCACCCATGATATCTGTATTTGTTTTTTCAAATTTTATGTATTTTTCTATCACGAACTTTGATTTTTTCCCCCTGCACTGTGT
TGGCAGATAGTAGCCGCTCAGCTAATAGAGAGCTTAGGGGGTCAGATTTGCTCCATCCTTGCCAGGGCGGGGCAATACCGAGTCCTTGTCCCCAGCAGAAACCGTGGTCCCTTTGCTGTTCCAGATGCTCTGGACCCTGGGTACTGGCTCCCCCTGGCGGTCATGATAGGAAGCGCCCTTCCCCTCTGGCTCCTGTAGAGGGCGTCGCGGATGCATTGATCCTTTAGTTCCTTCACTGTCCATCCCCACAGCCTTTATCCAGCAACCTCTGTACAGCCAGGGCCTGCCCACAGAGATGGATCAGGTGCTCCCTGGCTGACCAAGGAGGAGGGAATGCACGTCTCCCACTACCTGGAGGAGGCT
CAAAAAAAAAAGGGAGCTTCACAGGGGGAGGTCCACATGCATAGGTTGGGGAGTTCCTGCTCCCTGGTGTCCCACAAGGCACCCTTCTACCCTACCTGACCTGGGCTTATGCTGACCATGAGGTGAATCATCCTGCACTGTGCACTGTGACTGGCAGGGGGCGCTGAAACCGCCTTTTCTGCCCCACATGGTGCGCATGCGTGTTCTCACCGTAGACGCTGCGTGGCGTGCGTGGCGTGCGTGGCGTGCGTGGCGTGGAGTCCAGAATGAGAAGAAGGAAAGCGGGGCCGGTTCCTTCAGGACCCGCCTCAGGGGGCACCGCGGCGGCT
TTACTTACATAAAGAAGCAATCAAGCCATCGGAATTTGCAACGTTTCCTACTAAAGACAAGTAGACAAAAGGGCCTTCCTAGAGAGGAGAAAATGAAGACATGCTCTAATACAGCATCACAACCACAGGATGGCACTGTAGACACATGGCATTGCCTGGCTCCATCCCCCACCCTTCTCCATGGCTCACATCCTGGCCACAGCCTGGAAACATCCATACAACCTTGTGGGATACAATCTTGGGACCTGGTTACCTGGACCTTGGAAATGGGTATGTCTCACCCTAATGTACAATTAAT
TGTGCAGTTCCCGAGGGCAGCGCCTTGGTCATGTGCATCTTGGAGCCGCTGGTACCAGCTGCTGGGGAGCTCCGCCAGAGGGCATGACGCTGGCTGGGTTGAGTTGCGTTGAGCACAGCTGAAGTGTCGGAGTTCCTGGGCCTTCTCCTCTGCTCTGGGGAGAGAGCTCAAAATCAATTTTTAAGAAACTGCGTCTAATACCACATGGAGTTTACTGAAGCCTAGAGTCCTGTCACTCACTGGTTCGCAATGGAGAAGTGCTGCCCCCTGGGGGCGGGGGTAGGAAATGTTCTGGTAAAGGATGGATTTGTTGTCCCAGGCCCAGGGTCTTACTGGCATTTGGTGCTGGGACAGAGCGGGCAGGATGCACAATGTCCCGCACCAAACAGGCTACATAATGAGTCATCTCCAAAAAATG
AGTTTGAGTCATGAGCATGCTGTTGTCTAGAGTGGGCGGGGATGACTCATTGGAGTGGATGCGCTGCTCTGTACTTGATTTTTTTGAGTCTGAAATTAGCTTTCCAGGCTGGGGCAGGGAGGGGAGCACAGGTGGATCAGTACTGCCCCCAAGCGGTGGAGCTGTGGTGGTGGATCAAATACTGCTGCCGCCTGTCTGCACAAACATATTTCTCTCTTCCAGCCCTTCAGAAGTGTATTGGAATATGTCGATAACAATAATGATGGTAGTGAAGATGATGATGATGTGGGTAATTCTGGCTA
GCCATGTGAGTCCACTGGGGCCTGCCCTCGTCTACCCCTGCCCAAACCCTCCTACTGCCACCACCTCTTTTCCCCTCCCTCCTCCAACAAATGCCCCCTTCTCTCCTGTCTCTGCAGGTACAACACAGACCAGTTCTCTCCCTATGCTGCCCCCTCCCCACAAGGTTCCTACCAGCCCAGCCCCAGCCCCCAGAGCTACCACCAGGTGGCGCCAAGCCCAGCAGGCTACCAGAATACCCACTCCCCAGCCAGCTACCACCCTACACCGTCGCCCATGGCCTATCAGGTAATGGTCTGCCTGCCTGCCCTGAAGGGTGGTGGGCTAGGGTGACTTTGGGCATATAGGGTCGGCCAGGCCAGATGACTATTCCCAATGACACTTCCTC
TCAACTATCTCAATTACCACCTAATCCAATCAGCTGCCTCTCTTGGTGGTACTTGGCCTTTCCCACCCATAATTCTGGGAAAACCCTCTCTCTGGGAGTTAATCATCCTGCAGGGAGTTTCTGCTCCTAAGCTCTCTGCTGCCCTCTGCTGGGAGGCAGAGACCTTTTCCCTTGCTGCACCATGGAGCTCTAGTTCTTTGAGTAGCAAGCACCTGCCAAGATACTCCACCCTTCCCACATTCATTCTTTCCTTTCCCGTTCAGCAAATACTTATTGAGGATATCCTGTAT
GCCCCACCCCCAACTCCTGCCGCAAATAAAAGTAACACATGGCAAGAAAACAAAGTACTCAAACTATAAAATGTAAAGCCAAAGTCCCCTCCTCAGAGGAACCCTCAACTACTGCGGTCGCCAGCCTGTTTTCCCCTAGCGCCATCTCCTGGACAGCCCATAGTAAGCATACCTCACTCATTTCTGAGCTCTTCAACTGGAGGTTTGTTCAGATCTACGCCATCGTTACCTACTCATAATCCAGCCCCACTATGAAAGGTGAGCACTCTGCCCCCATGCGGCCTGCCCTTTCTCCGCTCCCCCATTTCTACAGGGGATTTGTATGCAGTTTTTATTATTCTATGTTCTGCTGTTTTTTTTTTTTATTTTTTTTAGACGGAGTCTCGC
TTCTCAACAAATAGTCACTGGAGCAAGCAAAACAAAGCAAACCAATCCTTCAGCTGGAAGGATTTAGAAGTCACGCAAATGTGTTTTGCGAGTCTGAGTGAAACAGGGAGTCAAGGCCATCTCCACCCACCAGGGGGCAGTAGGTGCTTGCAACTAGAAGCAGTGATGAGGCCTCAGCAGCCACCAGCAGGTGGGGTGGGTGGGAGCCTCCCTTACCGCTGATGTCCTTCTCCACCCAAGTGAAAGTGACGCCTCCTTCTTTGCTGCTTTCACTGAATCTTAGCAGGAAGGTGCCTGGAGGCTTAGTGCTCAAGATGGCCCGCTCCCGCTCCTTACTGA
GAGCGAGACCCTGCCCCCTCGCCAAAAAAAAAATACTGGGATGCTATACACAAAATTGCCTTGAAAACTTGAGCACGGAACACCAAACAGCTAAGCGTGCCGGTTTGGGGAGGGCGGGGGAGGAATAAGGAGCTGCAACGGTAAGAGGCCGCCACACGGTGGCGCAGTGAGGCTGGGAAACGGTGCACCCCGCGCAGGAGGGGGCACTCCCCGTCGCGGCCACCCGGGGTGGGCAGGAGGCGGCGCGGGCTGGCTGGTCTCTCCCGAGAAGGTTCTCTCCCGAGAAGGGTGCGTCTCAGGGCTTGTCAGTGGACCCCTGGAACA
ATAGTATGTGACAAATTAATATCTTTATAATTTGGCTTGTAAGATACAATTCCCAAAAGTGAGGCTCTTACCACACACAAAAATATGGAGACGGGAGGGAGGAACCCGACTTAATTTAGGTACACTGCCACCAGGTGGAGGCAGAGTGCCACGGACTGTGAAGTCCAAAACAATAGGTGGAGGATTTGTTAAAATTACAGACTGTAGCTCTGGGTTCAAACCCTACAGACTTGTAATCACAAACGTTTCCATTTTTTATGTATTAGA
CCTGGAGTGCGTGCCCCCACATCTCCTCAGCCTCGCTCTGTTCTCAGTGCCTGGCCTGCCCATGCGCAGCAGCAGTAGCTGCTCCCCAAATATCTGCTGACCTGGCTGTGGGGAGGATAACACCAGAGCTGGGTGTGACAGCGGTGTTGTATCACCACCAGGTGGAGCTGTAGACACGTCCTGGGCGGTGACCTCGGGTCCAGCCTCCAGATCTGTCCTCTCAGCAAAGCCTCCAGGGCCCTCCGTGCCAGGCAGTGCTGTGGGCACCAGCTGACTCAGCCGCCGCCCCTCCTGCCCTCCAATGGCTACTGGCATACGTGGTCCAAGGGCTT
CTTCTTTTTTTTTTTCCTCTTGGAGAGAGTCATTGAGTCATTTAATGAACATTGGCTCAGGTGTCTGGGAAATGATTCTCTGATAATCTTCGACGTGTTTCTAACTGTGTCCAGGAGATGGTGCTCATTCCCAACAAGACACGCCGTAGCAGGCACAGGGCTGAGCCTCTCAGTCTTGGTGCTTTTTCGTCTTGCTACTTTTGTCATATGAGGAATGATAGATGGCTCTGGTACCATTGTGTGACTTAGCCATGCTGGTAATTGAATAATTGT
AGGAGGTGGGTCCTGAACAGGCATGAACAGGCAGCTCCCCTCACTCTGCCTCATCTCTCTGAAATACACCACTGGGTCGTGAGGCGTTCCCTCGGACCAGATGACTCAGAAAGCACAATGCAGCCCTGGTCACAGATGGCTCTGCCTAATAAGCTGGCACCACCCCGAAGTGGGCGCCCCAGCACGGCAGCGCCACCTGGGTGTGGGAGGCCAGGCCTGCACGACAGGTGCAAAGGCAGGTCCTCACCTGGGTGTGGGAGGCCAGGCCTGCACGACAGGTGCAAAGGCAGGTCCTCGCAGGGCCGAGCAGCAAGCAGGATGGAGGAGGAGGCAGAGTTCCGTGGACGCCCCGGCCACGGCCGACCGTCTAGCTGATGGCCAGGCACTTGGAGGGGCACGATTACAAAGTT
CAGCGCCACGTGGAGACCTTACCCGCCCGTACGATCAATCCCTTCTGTGGAACCCAGCTCAAGGACCCTCCAGCCCAGACACTAGAAAGCGAAGAGCAGTTGGCCGCCAGACTGTCCGTGCCAGAGCTCTGCGAACTTACTCCGTTGAAAGAGCAACGGGGCTGCGCCACCTCCCGGAGAGAACCCCCAGCCCTCCACGGCAGGGCGAGATGGCGCCACCGCGTGATACTGCGCACGCCCACAGCTCCCGTCCCGCCCTCGCGCCTGCGGGTACGGACAGCGCATGAGCTTATGTTGAGGGCGGAGCCCAGACCAGCCCTTCGTCCTATCCTGCCCTTCCAGCACCTCTCAGCCG
TTATTTGAGCCCCGAAGCAATCATGGCCCAGTGCTTCAAATGAGCCTCAAATCTGTTTAATAAATCATCCTTCTATTTATAGAGTTAATCCAGGGAGAAAGCCTCCGTGTTGTCTGGTGGGGCATGTGCCACCAGAGGGCGCCCGATGTCTGCCTCATTCCATCAGAGTGGCTCTTGCTATATCAGGGGTTTTGCCTCCCCTGCAAGCTCCTTTATCCAGTCCTTTCCTTCCTGAGCTTTCAGGCCCTGGATGGCATACCTATGGATCAAAGCCAGGTGGGGCA
AATGGGGTGATGCAGTGCTCCTGGGTCTCACCCCACTGATCCCAGTGAAGAACATCCCACTGATGAAGTCATCCCCCCTGAGTCATTTCCTGGGAAGTGGCTTGGAGAACAAGCTCCCTTTGGCTTGCTTAGCCTTCCAGGACTTGGCTTAGGGCGCCACCTAGTGGCAGACCTAGGAAAGGCTCTCCTGCTCACTCCACTCACTCCACCCACTCCACCATGCTGGCCAGCCTGAATCCCCCAGGCTAGAACAACCGCAAACCAGGGCCCCATGACAGCTAAGTCAACCCTCCTGCAAGTCCTCGTCCCCCATGACTATATTCC
TTAACATACCAAAGGGACAGGGTTAAAACATCCCACTCTACGATAGGCAATCTCATAGAATTCCAGTCAGTCATCAGGGAGGCCACACCCATCTACGCCAGGCTCCTGGGGAGGTGACAAGTGCCCTTCTGCTGTATGAGGCCGCCACCTTGTGGCCAGATGGGAGCATTGCTGCTGCCTCGGAACAGAACCCTGACCTTGCATTTTCAACTTGGCCCCACTGCATGCATGCTACCTAAAAGCACCCTGAAGGCAGGGATTTGCATAGGTTTTCTTCTATGCCCACCCTCCAAATGTCTATATGGAATATAG
GAGAGTCGAATGACTGCAATACAAGGTGAAAAGTGACTGCATAGGCAGGGCACGAGCTTGAGTTCCCATCTGACAAGAGGGGCAAACTAGGTGAAAACTTGCAAGAATGGAGTTGCGGGCGGAGTGTGTTGCAGGTCTCCAACTTGTCACGGAGTTTGTGCCCACCAGAGGGCGCTGCCTTAGACACTCCCGTTCCTTTCTCCGCCCGCCCATTGCTCCCTTTCTCCCTGCCCTGTGCCGGGCTTGTCGCTCTATACACAGGCCGGGGGTTAGAGGGGTCCCCACAAGAGGAAAGCGAAGGGCAAGCTCAGACGCAGAAGTCTGA
AAGGAGTATTTAACAGGAATTAAAGAAGCCTTAAGAGAAAACAATTATGTGAGCATTCATCTCCCTAAAAAAGGAAAAAGGAAGGTGCAGAGACAGCAGTGACTTGTTCCTCATCTTAACCACCAGGTGGTGGTGTCGCATCAGAAAGGCTGATTTGCACTACCTGGTAGCGGATGAGGCAATGAGGCACCATGACCATTACTTTACTCCCACCTGCTAGTGCAAGATTTCAGCCTCTTCCGAAGTCTCCCTCTCCTAACTATTTCTAAATATTC
GAAGTCGTGTGCAGCCGGCCGGTGGCCATTGCTGAGAGGGGGTCCAGCGCCCAAGTGGGTGCACGAAGAGACCGCCTCCTGCTTGATCTTGGGGCACGTGCGCGGCGGCCCGCCGTTGTAGGGCGCCACCACCACCGGGTGGCTGCCGTCAGGGCTGCCTTTGCTGACGCTGATGACCGACGGGCTGCCGTACTCGCTGCCAGGGGCGCTCAGCGACGCCTTCAGCACGAACTTGCCCATCAGCCCGCCACCTGGCGGCTGCGGCTGCTGCGGCGGAATGTACACCGGGTCCAATTCTGGCCGCAGGAGCTCGGCCACGAAGCCGCCCGAGGGGCTCACGTCGTTGATGTCCGCCAGGTTGAAGGGAGCCGTCGGAGGGGGAGCGGACTCCCTGCCATAGAGGAGGCCTCCGCCCGTGCCGCCCGGCGCCACGCCCGGGTCGTTCCCGGCCCGGATCGGATAGGTGAAGCTGCAGGTGGAGGGCGCGCTGGCAGGGCCGCTGCTCGACGGCGACGACGAAGAGGAGGCTGACGCTGACGAGGACACGGTGGCGGCCACTGACTCCGGAGGATGGGTCAGCGAATTGGAGAGAATAA
GACAGGAAAGGAGATGTCTATGGACTGTCCGTTGTGGGTGGCCAGCATATCACACAATGTACTGATTTCCTGACAAACTGAAGGGAGAGGGGGCATGAGGGTGGGAAATGAATCAGCACCCTTACCCCCTCTCTGTACCAGTTGCCTCTTAACAGGAGCGGGGGACAGATAGCAGATGGCCACTAGATGGCAGCAGTAGCCAAGAAAAGGCTGCATTGCGCTCTAGTCCTAACCCTTACCCCTGCCCAACCCTCCTCTCCCTCCAGCAGCTCCTGTGGGATCCAGCCCCAGCCCCAGGGGCCAGCCTGGCACTCACTGATCTTCTCCAGCTTCTGATCGCCATCCTTGAACAGGG
GGCTCCAGACTTTCCTGAAAACAGCCCTCAGGGAAAGGCACACGGACCCCTTCCCAGAGCGATTGCTAACACAGGCTCCGACAGCAGCTGTGACTCCAGCCCGGCCCGCAGAGCAGGCCACGGTGGGGGCCGGGCGCCCCCTGCTGGCCCGACTGCTCCCCTCAGGCTCAGACCACAGACCCAGCATATCCAGGCTCGGGGAACCTCCATCTCCAGGGCACTGGCATCGTGAGTACTCCGGAGCTGTAGGCCTGGGCTCCCACCCCACCCAGGGCCCACGTCCATCAGGGGTT
GAGCTGTGCGGTGTGGGGCGCGGGGGTCTGGCTCACCTGGAGGTGACGAGCACCGCCGGGGACTGCATGACGGCGGCGGGGACTCCGGGCGGGGCGCGCAGTCACGGGACCCGGCAGTGCCCGCGTCACCGCGTCCCCGCCCTGCCTCCCGCTGCCCTGGCCTGCCCCCTGGTGGCAGCGGCCGCGCAGTTCGCGCCTGTGGCCAGAGGCGGGGCGGAAGCGCGGCTGGGCGGGTCCCGCACGGTCGCCGTCGGCCTGCGCTGCTCGGAGCTTCCGGAGCACCCAGGCTGAGCCGCGCCCGCCGCAACCACCTAGAAGAAGCCCAGCCTGGCCCTGGCACA
AGGTCCTGAGACCCTCACCTTGAGCCCACGTGTTCCCTGCCGCTGGGGTTCAGCAAATGGCAGCGCTTTCATCAAGGTAGAAAAGAAAAACAACAAAAAAGTCAGAGCACCTCACCTGTGCCACCTGGTGGCGGGATCTGTCCGCACTGCAGCCCAGCAGCTTGCCTCCCGCCACCCACCGCCCCAGGAGGCTAACCCTGCCTGGTGGCTCTGGGACTGGGTGTGAGGAAGGCTCCTGAGGCCTGTCTGGCCTCCAGGATCTGGGTGAAGCCAGAGAAGCAGGCTCCGAA
TGGAGGAGGACTGGCTGGGAGTAAGAGGCCAGGGCTCTGAGCCTCCATCTGTGTGTACTTACTGTGAGCCTTGGGCACATTGCTAATTCCTCTTCCACCTGTTTTCTCCTCCAATGTGGAGGTTACATTGTGTCTGTGTGCACTGCTGCCCTCTGGTGGTGAGCTCTATACTTCACTGCAGCCACGGCATCCAATTTGGGTTTGTTGACTGGCTTGTGGCTGTCCAGATTTTCCCCTCTTCTTGTTCTCACAAGGTGAGCCTTACCCCCAGGTGGAGTAGCATCCCACATGTTAAAAAAAAAAACTCA
GCTCTGATGGGATGAGAGCTGGGTGCAGACTATGCTCCCTTTGGTTATGGACACATAACTCCTGGGCCAGAGGCTAAAACCCCAGGGCCCCTGCTGTCCTTCCCGCAGCTTCTTCTTGGAGTCTCAGGGCAAACCCTTTCGAGCAGCGCCTCCCAGTGGCCAGAAGCTGAAATGACGGCAGTGGTGCCACCTGGTGAATGACCCGGGAAGCTGTGGTGGGCCCTGATTTCTTCTTTGGAGTCTCTGAAACGCTTCCTGTCTTCTTCTGTTCTTCACGCCCCATGCCCCTGCTAGCGTATTACTGTTCTGTGACTTCCCTGTGACCTCTG
TTCTTCTGAGAAATCTCAAAATGGAGAGGACAAAGGCAAAGACAGTGAGTTTCCCAGGAAGCCCCAAAGCCCTGGCTTCCGCCCAAACTCGTTTGCGGCCCTGGGAGTCCGTGGTGGGGACGGAGAACGACGTGGCACTCCCTCTAGCGGCAAACGTCTCGCACAGAGCCCGGCATCTCTGCGGCCGGAGGCTCGCCTGCCGCATGCTCTCCTGCCAGGGCCACGCAGCCTGCCCTCCTCTCCCGGGGAGGGGAGATCTGCTCAGCAACTCCCCTGTGGCCATGGAAGAGGGGCTGTCGGGTGTCGGGGG
AATAGTAGAGAAAATCAGGGTAGTTACATGAATGCCCCGTTTGGGAAATGTGGCCTTGGGCTCCTGGGCTGAGCTGGGTAGAGGGCAACCCTGCAGTGGGCCAGTCTCACCCCTCCAGGGTGGGCAGTGGAAGGGCAAGGATGCCCCCTGCTGGGTGCACTCAAAGCATGCATGTCCTGGAAGTTGCGGTTGGGTCTGTCATTTGTGACCCACGGGAACACCTATGCCAGAGAGTTTGGCAAGTGGGAGCCTTGGGCCATAGAATGTGGTAAGAACTTATATTCAACCAA
CGGGCCTTTTCTGGACTCCCTGTGGGACTTCAGGCCACTCCCTCCTCTGTCTCTGAGCCTCAGTCTCCCCAGTCCATATCACAAAGGGCCAGTGTTGGCTTCCAAGACCGTCAGTGGGTACAAGTGTCGTAGTGTCTCTAGCCACAAGGGGGCAGTGTGGGCCTGTCTGAGGCCAAGGAGGGTGGTGACCCGCGCAGGTAGGAAAGAGCTCGGTGCCCTGGTGACTGTCTCCAGGGCAACGGAGGAACCCAGGCTCTCTCTGGGGTGGCCACACCATTTAATCTGTTCCCACCCTCCTGATGCCTGA
GGCGTAGGATAGGGAGGCGTCTCCGGGAATCTACTCCGGGACGGGTCCGCGGTCCTCAGTCGGGATGGAGCGGGGGCGGAGGCAGCCGGAGGGAACTGGAGTCCCCATTGCAGAACTGCGGGGCCGGGCTCTGGGCTGGGCGCCTGCCCCGCGCGGCCGGCAGAGGGCGCTGCCGCACACGCCTTGGATCTCACTGTCACTGGGACCTCGGGGCAGGCTGACGTCGGCCTGCAGACGCCTGGACTCAGAACCCCGAAGCAAGAAGCTTCCCTTCCTGGTGGCTGCCATCCCTCAGGCCCACCATTTCAGCCCTGG
GCTTCCAATCTCTTAGGTCCTTACATTCTTGTTAAACTTCACCCTTAGCAATAATTAAGCCCCAAAGTCTCCTTGACGTGTATATTTTTTTCCCACAGCAAAGGCGTTAGTGTGAGGAAATCCTTGTGCTCCCCCTAGAGGTTAGAGGGCGCATCCAGCACGTCCTGGCAAAGTGTGTGTGGATGGCGCAGGGTGGGTGGGGTGGGGGGATGCTTGTTGTTTTACTATTAAAGTCAGGAAATCAAGGGTTTTGCATTCTCTCTCCAGGGAGCTTTGCAGAGTACCA
TGCTTCCCTGGAGCTCACGTGCTAAAACATGACCCACATCCAGGCTGCAGCCCGTCCTTAGCCAGGGATGTGGAGGGTCCTGAGTCTGGTCCTGTTGAGTCCTGAGTCCTCCAGACTGGCCCTGCCAAGTTGCCAGGCATCTGATGCAGCAGAGCAGCGCTATGCTGCCCTCTGCTGGCCACATGGAGGCAGTGAGTCCCCACACTGCTGTCCACTCCTGGCAATGGGCTCAGGGGAAGTGGACTGTGTTTCTGGTCCCTTGCTTCTGACAACCTGATAGAGCAGATATGGAAGGGCAGAGGCACTATAAGAACTCTTCTCCCAGTTCCTTGATTCCCCCCCA
ATGGGGATTGAGTCTTGTCACCGTGAAGGTCCCCAGGTGGGAGGCTCTGTGACCTGTACCTAAAGCCCTGCATTATTTAAGACTTTAGAAGACTCGGTCTGGTGGTTACAATCCCTGACAGTAGGGCAGCCCTGCCCTCTGGTGGCCACCCGGTGCAGTACCATCACGGGAAACGGAATTTTTTTTCATTTTACAAGTTCCTTAATTCCCTTAAAGACATCCTGGGAGACATATAATACAGGAATACAAAGTAATCCCGTTACCTTGATACC
TGGCACATTTCAAGTGCATGGTGAGAAAACTACCCCAGGATTCTGCAGGTGTTAATTATGGTGGAAGCTAGCATAAAGATGCAGAGTGTAGAGCGGCTTGCTGCTCTGATCTTCATGCCCTCTGGTGCCCTCTGGTGCCTCTAAGAGAGAATGACTGAACCCAACAGTGGATGGCCCCTGTTACTGGAGATACTCTCTCTCACCCTCTCATATGTGTGTGGAGTGAGAGAACAAACAGCCCCCATGAAACTCACGTTTTTTAGAGTG
GGAGAGGAGAGAGAAATTAGGCAGAGGAGAGGAGAGAGAAATTAGGCAGATGCCTTGGGCAGTGAAGTCCCTGGGGATGGTCTACTGTTCCCGCAGCCTGAGCGCCTTTTTCAGACGTTTTTATCTGTCCACTGCTGCCCCTGCATGGCCACAGCCTGAACTGCAGCACCGAACGCAGACCCAGTTTCCCTTTTGGAGAAGAAATTAATGCTCCTTCCAGCCCCCCACTTGCCACTAGGCCTGTGCAGGGCGTGGACAGATTCTACAGTGGATCCAGCCAGAGACTGCCCCAGAGAAAATTCCAGGG
GAGAGCAAATAATCTCCAGGAAGGTGCATTGGTGTCCAGCCTCCTAAGCACCTCTCTCTATATATTTGCAATTAAGGGCCCATGGTTCAGCCGGGCAAGGCCTCACTCTGTTGGGATGTTCTTCATGGCCACCAGCAGAGGGAGCCACACACCCAGCCAATGGCCGCAGCTGCACCCAAGGACTAGGACATGGAAACAGGTGGAAATGCTGAAATCACCCGGATGAGCGAGCGCACTGAGATTGGATCACAGCTCTATCACATCATGATCTGATTACTTATTTCCCACTGGACTGTGAGCT
GCATTTGTCTGTCTGCAGAGAGGTCAGTCCAGACTTCTCTCACCGGAAGGCGATGGCTGGAGTGCTATTCCTAAGGAAGCAAAGAACGAGGGGTGGAGAGAGTCGTCCCCGGAATTGCATGGCTTGGGGCTTGGTCCAGATTGCGTGGCGAGGAGGGTAAGCAGGCCCAGCAGAGGGCGCCACCGCGCTGGCTCTCTTCTCCCGCGCAGTGCAGGCAACGGGGCGGTGTTCAGGAAGGCCAAGGAAGGATAGATTCTCGATACTGTACCCCCACCCCACCCGCCTCTGCCTCCCTCCTTCTCCTATCTCTTCTCTCCTCCCTGCCCCCTCCCTCCCTTCC
ATCAGCTGTTTGTTGAATAACTGAGGGGTCACTGAGCCCATTAAGGATCAAATTTCAAGTCTCTGTGTCTTGGGACTCCTGAGGCCCTCTGCACAGACCCTGGAAAGGAATGGGCTATCCCTTTGCAAATGCTGCCACCTTGTGGCCACAGCCAGAAGTGAGTGTAGCCAGAACATCACCTATCAATGTGAGAGCTGGACCAGACAAGTATTACAGTAAGGAGTGGGGAGGTAGTAGGTCCCAAGGGAGTGCTCAGAGGCCAGCACCTGTGTCCTTTAAACATTCTTGATGAG
TAGAAATCTTTAGGAGTAGGACAGGAATTGAATAGCTGGAAGGGATCTTGGAGGTTATGTAACTTGATCCGAATTCTACAGAGGATGGAGACCCTGCACAGATCTGTCAGCTACTTGGTGGCACAGCTTCTCCCCCTGGTGGCTAACTGCCCCACTACACCACAGGGATACATAGTCCAGTCTCAATTCCTTTGTTCTTCACCCAAGCATGAAACAAAGTCAACTGAATTTCAACCTTTTTACATGAAGAGACCTCAACAGGTAGGTTATCTGAAA
CCCCTAAAGAGAAGGAAGTACTGGACTGTCTTCATCTCCCTGGCTGCCGAGGCCATTTGACACCTTGTGCCACCTGAGAGAAAGCAGGCCCAGCATGGCCCTGCCTGAGGGGAACAGGACGGCAAGCCCCTGGCCTCCTGCCTGCTCCCAGCTGCCCTCTGGCGGCCACTTTCTGAAAGCCGGATATGTCTCTTTGCTGACCCACCCCTGTTCTCACCCCAGGGCTCCAGATGTTGTATCAGGCAGGGCCTTTGTACGCCTCCATGCCAACAGCTACCCAAGTCGCACCGTCAGTCACACTCTTACTCAGGCTCTCCTGTGCCCCTG
TGACAGCTATTGGTTAGAATCTCTGGAGGGGAGACCCAGCAGTCCACGGTGTTCAAGGATAAGCTGGGTGGTCCTGGGTGAGCGCTAGTTTGGGTCTGTTCTCCCACGCTGGTCAAGGCTGCTCTGAGCGGCCTCTGCTGCCCCCTCCTGCCCGCCTGCTGGATCAGGCCCACGTGTCTGTAGCAGCAGCTGGTTGAGAGAACTTGGAGGCCAGGCAAACAAGCACCACGGCCACATTTGCAGGCATACCATGTGAACGCCGGGCCGGGGCAGGCCTTCTTCCCACATGGGCATC
AGGGACAGGGGAGGCGTCCCCGACTGGTGGGAAGCGAGGGGACAGGGACTGCGTCCCCGACCTGCCGAGAGCGAAGGGGCGGGGGGCGGCGTCCCTGACCGCTGGGAAGCGAGGCGGCGGCCGCCAGGAGGAGGCGCCTGAAGGAGACTCACCGTTCTAGTGCGCGGGGAGGCCGAACCAGGAGGGCAGGGCTCCCCCACCAACCGCACGACTCCGCTCAGCCAAGGCGCTGGTAGAGGACGGACACAGACACTGCGCGCCGAGACGAGGCTGCTTGGACGGCAAACTCTGGATCCAGTGGGAGCCTTCGCCACCTTCGCTGGCCGCCCGCAGGCCAAGCCCCAGCTGCGGACGCCACTGCTTCCGCCTTCTCTGCTGGCTGCGGGGAGCGAGGGGCAGGGAGCGCGCCGGGGAGGAGACAGAGCGGCCGAGTTCGGAGAGAGTGCCCCCTGGCGGTGATCCTCCAGGCGGACTGTGGCGCGGGCCGGGCGGCGCCCCCAGCCCCGCAGCCTGGCTTTCTTCCTGCTCGGGTGTCCCACCTGGGAATTCGTTGCACCGCACAGCCGAACCCGAGTGTGTCAATGGGTGTGTGTTGGAATGAGGATGGCGACGAGAAGATCCCTCCCGGAATAACTTAATTTGGTGAGC
CGGGAGAGACGACGGCCTCCGGAGAGGACCCCGGGTTCCGCACTGCGTTCGCCGCCTCCGCCCGGCTCGGGGCGGCTCGGGGTTGGCTCAGGCAGCAAGCGGCGCCCGCCCGGCTCCTGCGACGTCTCCCCCGTGTCACGCCCGTTTCGCCGGCGTCCGCCAGGGGGCGCTCTGCGTTCCCGCCACGTGAGGCTGCGGCCCACCCGGCGGGTCCTGCTCCTCCGCGGCGGAGGCGTGGCCTCGGCTGGGACTAACCGGGGCGGGGCGGGGCGGGGCGGGGCGGGGCCGCCGCGACCGCGGGCTTCAGGCAGGGCTG
CGGAGCTCGTCGGCTCCGCGTACCAGTAGGCAGGCCCGGCTCTTCACTCACCCTCGCGAACAGCCACGGCCACAGCAGCCATCGCCCTCAGTCCTAGGCTCCGCCCGCCGTGGTCACGGAGCCGCCCCGCTGCCTCGCTCCGCGGCTGCAGGGTCCACAGCGCCACCTGGGCTGGAGGCTGAGCCGCAGAAGCGAAGCGCGCAGCCCCAATCGGACTACAATTTCCGACGGGCCCCGAGGCCCCGCCCCGCACTACGGGTTGCAATGAGGGCCAACTCCACTTTGGGCTCCCTATCCGGACAGGTGGCTCTTGCCCTTTAGACTACAGTTCCCAGCATGCCCAGGC
GCCCTGTCCCCTCCTCTCGAAAGTCCGCGAGGCTAGAGGGCCCACATTCTAGCGCGGGAGGGCGAGGCAGGCAGAATGGGAAGCTCCAGGGGACGGCGAGGAAGCCGCGCTGGCCCGGCAGCTCTACCCAGGAGCCGGGGTCCCCGCCCAGCCTGGCTTCCTGTCCAGCAGAGGGCGGCAGGCCTCTCTGGCCCGCTCCGTCCGGAGGCCCTGCACCCAGTGGCCAGCAGAGGGCAGCGCAGAGCCTCCGCCTGGGCTTGACTGTTCCCTCCTCCCGGAATGGTCCCGGGGATCCTCGGCTGGGGCCACAACTTCAGACGGGCCCAAGGAATGGGACCTCTCCTCGGAGATCCAGATCCTCCTTGATCCTCAGATACAGAAACTAGGC
GCGCTGCACTCCAGCAGCTGGCTTTAATTTGGATTTTCCAGGACCAGCTGCATTTAGCTGGGGTTGGTTGGGTTTCCTCAGGTCTGCCTTTATCACGCACACCCCGTCAGAAGTTAATGCAACCACGGCAGGGAGTGACCACAAGGGGGCAGTATAGACCCATTACAATGCGGTCAGCTTGCACAAGGGGCTGAAAGAAGATAAAGGTTTCAAAGCAGAAGAAAGAGTAAGAATCAGAAAAAAAGGAGGATTGTGAAAAAGTTAGGAGCAGCAAGCTAG
TGCTTCCTGAGTAGTTACTGGAGCCGGAGAGTCAGCTCCATTTTGCCAATTGATTGACGTGCGGAGTTTGAATCCTAGCGCCCCCATCTCCAGGTCCAGACCCCAGACGCGCCGCTCCCCTGCGGGGTTTGGGCCCACAGCCTTCGGGCAGGGGGCGCTGTGGCGTAGACGTGCAGGTGGGCCCGGCGGGTGTGCAAGAAGTAGCACTGTGGGTTGGAACCTGAAGGTGCCTGCCTGGTTTCAGGCTTCTGAACTCCCAACGAAAGGCTCGGTCCGTCATTATTTCTTTAGTGGCCTTGGTCCCACTGCCA
GCTGGGTCTGGGCAAGGGCTCTGTGAGGGAGCAGGGTTAGGCACTCTCCCCCGCTCCCCCCACCTGCCTCCCACCTCCACTCTCTGCAGATAGCCCTTGCCCCAAGGCTGCAGCCCAGTTGACATCCCTGAGCCTGGGCCACCAAGCGCAGCTCCCTTGCGCCCTCTAGTGTCTGCCCCTCTCAGGTACAGGGTGCCTTGGGCCAATCTCTGAACCTAGAATTGACCTTCCAAACCGGGCCATTCCTAAGCATGAGGTGGACTCTGTTGACAATGATGCTGGGCAGCAGACGCAAAAAGAGACTGGGCCAGCTGTCTTTTCACTCCACTCAGGTC
CTTTTGCCTCAAGACTGGCAATACTTCTACTTTCCTTCCTCCTCCGTCCGGCGTCCTCCTCTTCCCCACGGCAAGTAAATGCTGTACCCCAGCTCCAGTCTGGGCTTGCGCTCAGGGACCAATATTCCAGGACATTTGCAGTCCTACCCTGCCACCTACAGGGAGCTCTGTGGTACTGCAGAGAGGAGCCCCTATTTGACTTCGATTCAGGGCAGCGTCAAGTATCTCACCCTATTCAGAAAGAGAAAGGGTAGCACTCAGAGTGCTTGGCAAGGAGTGGGCAAAGCCCACGGGGAACTG
GTTTAATGGAAGGGTTCTGATGTTAGAAATCCCTTCTTTCCCTCCCTGCCTCAGCAGGCCTTAGCCTGGGTCCTTGAAGACACTTTGAGGCCTCTGCCACAGGCCACTTGGGCAGTGGGGTCGCTGCAGTTGTGACAGGGGCCACTGGGGGGCAGTCTCGGCACAGGCCCCATCCTGACTGGGAGGATCTTCATTTCACAGTGGGTTTGGCTCTGGCTGGGCAGACACTGGAAGGTTGTCTTGTGGCTGCCTGCGGGGACAGTGGGGAGGGAGGAGTACTGCCCTGTGAAGGTGGCCAGCCTGCCCTGTGTCATGTGTCCCTACAAGG
AGGGCACCCAATGATGCTCCCCACCAGGGCCCGGATGAGGTGCACTGTGGGGCCGCGGAGCTCTCCTGCGCAGACCAAAAGCCCAGAGCCGCAGCGGTGGAAGGCTTCGCGTCCGAACGTAGCAGTGCTTCCTTGTTGTCACTAGAGGGCGACCGCGCGTAACAGGAAAGCAAAGCGAAGGGGGACCTCGCTCGCACCCAGGCTTGCAGAGGCAGCGTGGGGACGCGGACTTTTTCCAAGGCGGGGGCCTTGAGGCCAGAAAGGCAACGCAAGGCTGGAGAGAGCAGGAGACTCAGGAGGTGTGACTCCTAAGAGC
TTTCTGCCTAGTGAGAACTGGAGATGGAGGTAGTGCCTGACAACCGCCATTTTTCCCCCTTTCCAAGTGCCTCCTCAGAGGTGGAGATGTGAAGCCACAGCGAAGACCAGTCACTCTCCCCACATGCCCCTGCTATGCCTTGCCCAACCAGCAGAGTGAGCTGCCCTCTGTTCCTGGCCCAGAATCGCCTCCTCCTGCCTGCTTGGGAACTTCCTGTGCATCCACAAAGTTTGAGAGCTAGTAGATTGATTAATAAAAATGATAAAGTGCAGCAACCCCGAGGAACAACTAGATTTCAATTGA
ATGGCCCCTCGCCCCTCTTTTGTCTGGAACAGATCAGCACCCACCATGAGGGTTCAGGATGATACGGCAGGGTCACATGAGTGCTGCCATGCAGGGCCATCTTTATTCAAGTACGGCTTGCTCCAGGCTGACTGCAGGTGGCAGAATAGTGCCATCCTGGGAGACAAGTGGCAGTGAACACTCCATGGTTCCTGCTCCATTGCAGAGCCACGTGGAGTTAATGATTTTCTAGTTCAAACCTCTCAGCTTAAAGGTGAGGAAACTGAGGCCCAAAG
CCTCGGCCATGGGCTCTCCTCCTGAAATATCCTCGACTTGCTCCAGGTCTTGTCCGCTGTCTTCCTTGCTCCAAGGGAACTCTTGCGTGAACCCTGCAAAGGAGCCCAGCCCACATCAAGCGAGATGAGCCACCATCCTGCTACGACCACCAGGTGGTGCTGTTCTCCCTGCACCCAAAGTCATTCATGCCAGGAGGGCGCAGAGAGCTCCCTGCACCCCAGCTACAAGGCAGCAGGAAACACCAGTAAGGTTCCTTGGCTCAGAGCTGTTGTGCATAATTACAGCCACTTTCTTTTA
CAGAACATCGACGCTGTCTATGTGGTGAGGGTGTCTTGGAAAGATGAGAGGATTTGACAATTGTGAGCCGGAAAGCTCGCGTGTTGGCGGGAGGCCAGGGTCCCCGCCACTCCAGGCCTGGGCCTGCCCGGCAGCGCCCTCTGCTGGCCGGAGCCGCGACGGCGGGGGCCCCGCCTGAACCGGAGCCCTGAGCCTGGGGCTGGGAGTCCAACCTTCCCAGAGTTTGCAGTTCTTTGGGGACAGGCATACATGCATGGATTGAGCCACCCACGATAAGAGGCGCACCTTGCAATGAGA
ACACTGGTCTGCTTCTTCTAGGCTGTCCCATAAGCATATATTTTTTCACTTCTCTCTGGCCCATGTTCTTCCCAAATGCCCAGCACTTCCTGAAGGCCAGGTTCAGTGTCGCACTTTCTCTAAACAAGGGTGCAAGGCCACCATCTAGTGTTCAACAGCGGAAGTGCAGGTCTGCAACAAGTCAACTAGGTCGGACAAGTGCACTCCAGTGGGATCCCTGAATGTGGTTCCATCCGCCGCCATTTCTGGGAATGTTGTGACAGTTTGTCACAAAATCGGACAGGCTGCATACATTAAGCAGCTAAAGAAACTGATGT
CATTTATCTCCCCTCTCCTAGCCCCGCCCCAGCGTCACCAGTGGGACGCAGAGACTCAGGACTAGGAAAGCACTTTTAAAGCGTTAAGGGATTGCGAAGAGCTACGGAGAGGCTTCCTCAGGGCTATACTGGGTCCACCTCCCCTCATGGACCGCGGGCGCGCTCTGGCGGCCGGGCCGCTCCAGGCTGAAGCCGCCGGACCACGTGTGTAGTCGCAGCTGCCATCTTTCATCCGGGCATCGGCCATCTTGGTAAAGGCAATGTTCTAGATTTTCGCCTCTGCCCGCCCCTCCTGGTTCATCAACATATTAAATGAGCGTAGGGAATGAGGGCGT
TCATTTATCATGATAAAAAAATGGGTAACTTCAGAATTTTCTTTGAAATTATAAACTCTCAAAACTGTTGAGCCACTGAATTAGGTAATCCCAGCCATCCTTTGGGAGAGAAGAGCAGCAGTGAGTGCCCCCTGGCGGACACTGCATCGTCATGTGTCCTGCCCTTGTCCTTGAACAGGCAGGCTGCAGTCTTAGAGTACTCAGTTTGCAGAAGAGAAGAACAAGCCCAGCAATAATTGCAGCTGGCATTTATGAGGGGTTCACTGTGCCTGGCACTGTGCTAGGTGTGTCATAAGCCTTGGCTCATT
ACATTATTAAATTTCTATTTAGAGGTACTTAGTGTCATATTTTCAAAAGGAAATAGACACATCTAAAACAAGAAACAGGAAACGCAGCATGAAATGTACCATTGCGGTGGTTAACCACAGTAGCCACTGGGTGTCTCCACTGCTTCACACCAGTCACTATCTCTGATGGAAGTTTCCAACGAAAACAGGAGATGAAGAGCAAAGCTTTATTTACAGAATTCTTAATTAGGAACTGATGCAGCATTTACATGCC
GAGGAGGGTCTGATGGAGGTGAAGGCTCTGATGGAGGAGGGTCTGATGGCGGGGGAGGGTCTGATGGAACTGGAGAATTACTGGGGCTTTCCATGGGCCCTCTGGCCCAGGTTGCATCTCTCCATGCTGGCCACTAGATGGCGACATTAGCTGGAGTCCACGCTGGAAACCGAATGTCCCCTGAGTTTCCGCAGCAACCACATCCCTGGGTTCTCTTGTTTGTTCTCTTTCACTGGATTTGAGCCTCTTGCGTGTCTGAAATTGTTCTGCAGACCTGCAGGCTC
TGCACGCGTGCTGCTCGGGGCTGAGGAAGCGACCCGAGGAGCCGCCAGTGGGCCCGGGGACCGGCTCCGCCACGTTGCTAGCCGCCCCTTTCTCCCTCCGAGCAGCCGCGAGGAGGCAACCACTCAGCAGCAGCAGCAGCGACGGCGACAGCGACGCTCGCAGCTTCGGAGGAGTCATGCTCCGCGGTTTCCGCGCTCCGCTGTTCTCAGACCACGTTTGTCGGGGCTGGACCAGGCAAAGAGCATTCCCCAGGACCTGCGGACAGAGGCAGAGACTGCCACCAACTGAGCCACACGCAGCGCTTCGCCCAGACACATGCACCTGCGAACTACTCTTCCGCAGACTTTCTAGAATCTGCAGCCTGCGAG
GATGAAAAGCATCTTGTAGCAGCCCTGATCTTTCACTTCCATCATTTTCGTTCTACGGATCTAAGCATCGTGTCCTAAAGCGGGGCTGAAACAAGCCTCACCAGCACCGGGCGGACACTCTGTGCTCCTCGAGCCAATGGCGCCATCTAGTGGTGCTGTTGCGCTAACACAGCCTGGCCCTGGGCCCAGGTTTTGTGGCCACTCTCAGAGTTACCCTGAGTGTTCACAAGAATAAGCTTCAGCGACGTCTTCTTGTCTTTCACGCTTACTAAAGTGCAGTCGGCTGCCTGGGCTCCCATCAGCTCCTCAGAAGGTGGGAACA
AATTTGCTGGTGGGGCACCCTTCGGAGTTGGCAGCAAACCAGGCGGTCGTCCCAGGTGAATCCTTGAAGGTAGGGCTGGCCCTACCCAAAATTATGTACTCCATGCTTGGCTCTACAGCACCCTCTTCCTGCCAAGTCAGGCCACTACCACTGTCAGTGCAGCCCAGAGACTTGAGCACCCCACAGTGGCCGCACCTCTGCTCTGCTGGCCCCAAGTAAATGGCACACACAGCATAGTGGCTCCAACACTGAAGATTTTTCCTGGACACAGCAGCCCGTGGCCCTTTGTTGAGCCACACAAAGACAAAGCAGCTCAATTGCGATACCTAGCAGGCTAATGT
GACCAACCTGAGCGCCCGGGGTGGGGAAAGGGGAGGGGGAAAGGGGAGAGAGCGCGAGATATACTGCACCCGCGCACCCTAAAGGTTAAAGGGGCGGAGGGGGAGGAGCAAGTGGTTGCCAAGGAGACTGGACCCACTAGCGTCCCCTGGCGGCGAGCCGAGCGGGGGCGGGGCAGCAAGGACTGCTCAGGGGCGGGGCGCGTGCGGACGCAGTGACATCACCACGCTGCCCTCGCTGGCTTCCCTGCAAGCTGAGATGTGGGAGGGCTGCAGAGCAGGGTGTTGGCTCATAGCTGGGCAACCTATTGAGATATTTGACTCA
ACCACAGGCTAAGGAGGTGGAGTGGCTGTGTCTTCCTTTGTTTTCTTAATCAGGTTCATTTCAAGACATGCCATGGTTGCCTCAGCTGAGCTAGCATTGAACTTGTCCACAACCAAGGGTAGACCAGGGAGGGGAGAAGAGCGCCGCCTAGTGGCAGGGAATAGCGATGACAGAGATCCTCCACCTCTCTACCCTGGGCTCCACCTTCTGACCAAGGACCGCTAAGCGGGAGAAAGTGAAATTTGAGGCAGGAAGAGAGGCCAGCATCTTATCACAGCTCATTCCTTCCACATACAGTTTCCCTTACCAACACTC
GAGCAGGACGCTTTTTTTTTTTGGTGGTGGGTGGTGGGGGCAGACAAAGGAACTCTGATTTTGACCATCATCTCGTGGTGCTCTTGGGAGGCTCATCATTGGTTGGGTCCTCCCCCATTGCCTTGTTGTCTCTCTGCCACAAGATGGCAATCACAGCACAAGGATGGATGGGCTTGCAGCCTCCAGGAAGGAACACTAAGCGTCTGTCTTCCAGCTACAGAGAAGTCTCCCTAATGCATAGTTGGGGGAAGGGGCTTTTAGAGAGGGATTGAAAAGCTGACAT
TTCCAGAAATGATTTCTTGTCTTGGAGCTGGAAGTTGCAATTAGCAGACACAAGGAGAAATGGCTCTGGGAAAATCAGGCTTAACTATCATGCCCTAACCTCGTACCGTACCCTATGTGTGTCTGCAGTTTCTATGTTCACCACTGGAGGGCAGGCTCAATTCACAAATGCGCAAACCAACTCACCAGACGTTTCCTTCTCTGACATTGTTATCAAAAAGAAGCAATATAACAAGGAAACAGAATAGAAAAATATATTCTATAAATATGT
TTCCCAGAAGAAAATCCTCAGAGGTTTTCCTTGTGGTGGACTGGAAGGTTTGAAAATTATATGTTCAGGGCAACATCGGGTTACTATATTAAATCCAGTTTCACGGATCGCGGCCACGGGGAGCACAAGCGCCACCTGCTGGCCCACAGCGAGATTCCAAGAGAGGACGAGACCTGAGCACAACCAGCTCAAGACGCACAGTCCCCGGTCACCGTCAATCAAGTGTCCGGTCCTCCATTTCGCTTTGGTTTTTCTCATTGTTGGAGTTTTTTTTTTTATTGATACATCATAGTT
TGTTCTGATGGGTTAACTTCAGTCTTTCCCAGGCCAGCTTCCTCCCCTTACTCTGAGGGGCCTGTGCCACCAAGGTCCCAGCGTGGCTCAAGGCTCAAGCTCACTTAACCACCATAGCAGCTGGTATCACCGCTTGGCTCCCTCTACTGGAGCAGAACAAAAGTTAGGGAGACAGGTGGAAGGGGCAACTATTAACACACATTGCACTATCTCTCGGTGGGCTCAGAAACTGGGGTAGGCCCAAACTAATGGGACAAGGCATCCAGTTACCATTAGGTGGAAAGACAGGCGGTGGCAGTGGGA
CCACATGCAGAGAGGGAGGCTCCAAGAGACACCCAGCCTGGAGCTCATGCACCCTGAGGCCTCTGACCCCACCAGGAGTGAATGTTTAAGACTGTTCCTCTGTCTTCTCTGAGGCTTTCCCGGTCTTGGAGATGAGATGCCCCCTGCTGGCAAAGGTGGATATCACTGCAACGTGGCTGCACTGTGCCTGGAGACACCAAGACCTCACCGTGGGACCACAGGCTTCAGTCAGGCTTCCCTGACTGAAAGGAAAAGGTCACTTTGACTTAGCAGGAAGCTCAGGTTTGGACTTGGTCCCACCCTGGACAACAGACACGGA
CGATGAAGGGAGAAAACGGCTTGGAGCCATGAGAATGGTCTTTCCACTGTTTTGTGTGCAAAATCTGGTAGAAGTGGGCGGACCCTCCCGCCCCTAGCTGGGTGTTGGAGAACAGCTGTCAGCATTGACTGAAGGCTGCGAGGCGCGCGTCGGCAGGAGGCGCTGCACGCGGGCGCTCGTCGGTCTGATCGGTTATAACTCGTTTGTAACCTGGGCCCTTTACTGACTTGCCTGTCCCTGTAAGTCCCTGCTCCAGTTAAATATGTTTTAATCCTTCCATATAAAATCTCATC
CCCAGCCTCTCTCCCTGCCTTCTCCTCCCCAGGCTGTGACCACTCTCAGCTGACACCTCCGCTGCTCTGGCAACCCAAGAACAGCCTGGAGAAAGGTCAGCTGGCCGCCTTCCCCAGGGCCTGCCTGGATCCTTGGACCCCAGTGTTGCGTGGTGTGGGAGCGCCCTCTGTTGGCTGTATGGGCCATGAACACCACTGGAAACAGACTTCCTCTTTCCCTTGCTGCTCACCCCTGAGACTTCCAGCCTTCTTAATAAGGGACTTTAGGAGAGGAATGGGTAGGGTCGCCTATAATTTGCCGTTGAAAGCGAGATGTTTTG
AAAAGCTCCCCTGATAATTCTAATTACAGCCAGACACGCAAACCACCTTTTCAAACCTTATCACTTCACTGTCTTCCACTTTGGAAGATACCATCACAATCACAATCTCAATGGCTCCCCCTGGAGCTCAATGCAGATAGTGCACTATGGAGTTGCACAGTGTGGCAGCTGTGCCTAAACACATTCACCCTCTGGAAAACCCTCAAATCCAAGAGTTTGAATAAGTATAATTAATGTAAAGCCCTTCTTTATACTAAAAAAATGAG
TTTTATGGATAGCACTTAAGTATTTTTCTTTTCTCCAATTAAGTTGGAGCCTGGTTCAGGGGTGTGATAACTGGCTACAGACTACTGCATCAACTGCTACTCCAAATGTGTCCATGCAAGGCACCACTGCATCTGCTCCTGGCTCTCTGCTGTCCTCCAGTGGTTACATGTTATATTCCCCCACCCAGAATGTTACAAATAAGAGAATAGAGCCCATACGAAGATCTGAAATGTTCTGTCCCCACTGTCTCCACAAACTGGATTAGCATTGGCTAAG
TAATGAGACTTCAAAAAGACAGTGACTTTAATTGGATAGAAGTTTATGGCTCACTCATCTTGCCGTCTAGAGGTGAGCCAGGCCGGAGCAGTGAGCAGCCCGCCAGCCTCAGCGAGGCGTCCTAGGTTGCTCCTGTCAGTGCCTCTTCCAGCCAGCAGAGGGGGCAAGAGAGAGTCCAGAGCAGGCCACTGGAGAGATGACCCCGCAGCTGCACCCAGCGCTGTGGCTGCATGCCATTGACTTCGACTTCACTACCTGGCTACACCCAGCTGCAAGGGAGGGTGAGAAATGCCACGTGCACAGCTGAAATTCGGGGGCTTTTGTTGCAAA
TCAGCACGACTGATTCCTATTCAAGTTTAGGTATTTCTCTTTCTACTTCATTTAGGTTAAAAGGCTTTCCTCTCCAGGAGCCTGGCAAGCCAAGCCCGCCCTCTGCGGGGCAACAGCACGAGGCATTACCCCTACAGACCACTTGGCGGCGCCGTCCGTCCTGAGTTGGAGAGAACGGTGGGCAAGTAGGGCTCCTTCCGCACGCTGCACGGTTCTTCTCCGGGCCCGCCCCCTTCCAGCAACAGCCAATCAGAAACTCGCTGACAGCGCTAGGCTCTCCACGGTAATGGCCGTGGATGATAATTGGCTAAGTCTCT
TGATATATAATTGTTCATGAAGTTATAATTCATATTTATAATTGCCTTGCTTAAGCTAACAGTTGATAACTATTGAAATCTATGGAGAAAAGGTGAAGACTGCTGCACTGCTTGGTGTGTGCCTGCCATCTAGTGGCAGGACACATTAATGCTACCGTGAAAGCCCTAGTGTGCCTGAAAGGCAGGTTTGCCAGGGACAGTTTGCTCCACTTTACATTGTCCCAGTGTTTCGACCCAATCAACTGTATACAGAGACATCCTTAGGCTTTTGAAATTATCTCCCAT
CCGGAGCCGCGTGAGCCCGCCCCGCCCTGGAACGTCCTCCCAGGCGTTCTCGCCTTTGCAGCCCCCGCCTGACTGCGGACCCTCCACTCCCCACTCTCTCCTTCCATCCCCGCTTCCCTCTCCCTGCCCCTCCTCCTCCCCCGTCGTCAGCCTTGACAAAGGAGGGCGATGCCACCGCTTACCGCCAGAGGGCGCGCCGCGCCCCCCAAACGGACACTGAAGCGGGCGCCCCCTGGCCGAGCGGGGCGCAGGGGAAGAGGGGGCGGAGGGGGAGAGGAGGTGCAGGGACAGAGGGGGCCCAGGGGGCTTCCAGCCTCCTGCCTGGGTCCTGGTTTGGTTGCCCCCGCAC
TTCCTGCTTGGCTAGAGGGAAAGAAATGGGTTTTTTCAGTAACCAAGATTCATGAGGGTGAATTTTTCTTCCCAGAAAAGCTGCCATCCAGATTATCCTGGGCGCACAAAGCCCTGTCGTATCCGCACTTGCCAGCAGAGGGCGACACACAGCCGCCTGCAGGGACAGAGCTGGAGAAGGCTCCAAGGATCTGTCCCGGACCAGCGGGGCCACCAGGCGGCTTTCCCTACTGCACCCACGCCCCCTGACAAAGTGGCCCCATCTAAGACGACAGCAGAGGTTCCTGGGCCCGAACATCTGAGCCAGGCTGCGCCGGGGGCGTCAGACTCGGATCATCCCCT
TTCCAGCCGGCATACTGGATGACTAAATGAGGGAACAGGTAAGAAGCTGCATTGGAAAAAGGTACCATTCAGCTGCAAGACATCCTTGTGCAGTTCCCCCAGGGCTAATGGGGTTTGGTTGCCCACCTTTGCTGTGTCTCTTCGTGGCGCCAGCAGGTGGCAGCATTGCCTTTGCATGTGCCGGCTCCACCTCTGGCCTCTCCCAGACATGCAGCGTGTAGGGCAGGGGACCATTCTTCACCCAATTCATTTCAGGGGTCATGGGAAGGAGGGATCTGAAATGCCCTGAATGGGAAGGGCCTGGAAAGAAAATGAA
TGGAGGAGAGGAGGCAGGGGGCTGGGGGAGTGAGCCAGTAGGGAGCCGGGCAGCACACTGGCCACCTGAGAGGTGTGATGGGGGAGACAAGAGGCGGTGATTCCTGGGGTGGGAGTTACCCCCTCCCCCAATTCTCAAACCCCCGACAGGAGTGAGCTGCGCTGCCCACTCCCCGCAGCAGGTGGCGCCGTCTTGCTGGGATTGGACTTGCGGGCCTGGCTGGGAAGCGCTCTGTGGAGAGGGACGCGACTGGAGCGGCTGGGGGGCAGCCGTCCTGCGCCTGGGACCCTCACGGGGCCTCCCTGCTCCAGTCACTCCCGCCCGCCTGCCAGCCTGTCCCCAGCTCTCC
TATGCGTGGTAGAAGAAGAAATGATTACGAAAATCCTGGATAAGCCAGCTCCCTTTCAAGGGGATCAGTGTCCTCAGTCCCCCACCCCCACCTAAAAAGCAGGTCCCATTCAGCCCAGCCAGCTCATCCCTGCAGTTCCATCCAGGACCTACAGGTGTCGCCCTCCGCATGGCGAGGCCCGGAAGGGCAGCTGGCTGCAGGAGGCAGAGGAGTCTGGACCGCCTAACCTGAGCATGTGGAAATAATATATGTCTTCAAGTGAACTGTCTGGTCCTGGAGAAATAAAATAGGACATTCATAAGCAGTTACA
GGAGAGGGGTCTGTAGTCTTCATTAGATTCTTTTGGGGATCTATGTCCTCAGGTCAAAAACCACTGAGACAGCTGGACACCGACGACCAGGCTCACTAGCGTTTTTGAAAGAGAAGCGTTTGCTTGCTATGTACACTAGGGGGCGATGTAGGGCAAGCCATGCGTGCTGTATCTCTACTACCCCCAGTAGCTGGCTGGGAGGTTGGTTCTTGGCTGTAATTAATTCCCTGCTGGAAACAGCTGTGCCTGCTTGTTAGCCTGGATTCCAGAGCATTTGAAAGTCTTCAATTGGTCCTGCAAATG
AGAAACCAAGTCAAGACTGGTGATTCACGCCAGACGTCTGCCCGCTGGTGGGGGACCTGAGCAGACCCTTCAACTGCACTCCCTCCTCAGGAGCCCCTTCCTGGGGACAGTGAGGACAATGACCCTACAGATGCTCAGCTACATCCGGCCCAGGGTGCTGCAGTGGCACAGACCAGCCACAGGATGGCAGTAGAATAAAGACAGTCGAAAGGGATTTCTGCTCACTGGCAGGAGACTGCGATGACTGGGAGAAAACCTGCACTCGGTGGCACCTACAACGTTGCTAATTTATTTCCTTTTGATATGCATTTATATAGGCAACTC
TAAAAATCAAATTCACCCTGAAACGAGGGTGGTTTGCTCTCACCTCACGATGGTGGGGAGAAGGTGGGCAGCAGTTAAATATGCCGTGGGGCTGAATGTGACCAACACGACAGTGCAGGGAAAGCTCCTTTGTCCCTGCGCGGCCCAGACTGGGACGCTAGATGGCAGGCTCACCTTCTAGATGGAAGCTTCCGGCTCCTTCTAGAGGGAAGCAGCCAGCCCTGGCAGCCCGGCCTCTGCTGGCAGTAGCCACACACTCCTGAGCAGTTCCCAGGGGCCTCCAGTGGGCTCCCCAGGGAGGGTGTGACCGATCCTCAGTGGAAGGCCCCAGAAGTGTCTGATGTGAGA
AAGGGACAGAGAGGAGGGGCTGGGGTCCGGGAGAGCCACCAGCCTTCTGTGCCTTCCCCGCATCCCCCCACGCCCCTGGTTGGCTGTCCCCATTACGCAGGGTGGAAAACCGAGGCTGCCCGGCGGGGGCCGGTTGCGTGGTTTCTGGCGCCGCCTGGTGGCCATAGTGGCTACTACCGTCAGCAGGAGGTACTGCAGGCTGGAGGGACCCTAGTCCATTCATTCCAAAAACATGTATTGAGCACCTACTGTGTACCAGGCACTGTGCTAGGCCATAGGACACGGCAGGGATGAGCACGACAAAGTCCATGACCTCTGTG
TGTGGGTGCGGACATGGCCCTGCAGTAACCAGGGCCTGGAGAAGGCCTTGCCACAGATCTTGCAGGTGCAGGGCAGCGTGTGAGTGCGGATGTGCATCTTGAGGGCACCCAGGCTGGTGTACTCCTTGTCGCAGTACTTGCAGGTGAAGACACGCCCCACCTGCAGGTGGCAGTGCAGCTGCCGGTGCCTGGCCAGCCCGGCCAGCGTGTGGTAGGGTTTGTGGCAGTGGAAGCACTCAAAGCCGCCCGGGGCTCGGGGCATCCGCTCAGCCCCAAGCAGTTTTTCCGGAGCCCCGTGCCGGTCTG
GCCACCGCGCCTGGCCTGAAAGCGATTTTTAACATGGTTGCAAGAATACAGTAAAATCCTGTATTCAGAAGGTGCAGTGACAACCACTGCTAGAAAATGACACGTGGATAGTTGCTGTGATGTTTACTGTTGCTACATTCTGCCACTGGAGGGCAGCATCGCCCACTGTTTTGCACGTCGGTCATTGTTTCCATCTCTAACGGGGTGCGTTCGCTACAGGGTCCTCTTGGAACATATTTGTTTATTTGACAAGAGGTGAAAATATGTTATCCTTAGCAGATATGCAAGTCCCCTTTGTATGCCTCGTGAGA
AGGTCGCTCCTCAGGGACCCACATGGGTCAGGGCGGTGCAGCAGTGACCCACAGGGGCCAGTGCAGTTGAAGTGGCTTTGAAACCTGATTGGAGAAACAGACTGCTCAGCTGTTAAGAACACACAGCGCTCCAGAAAACTGGTGTTCAACACAACGCGTCACTCCGGCTTCCACTGCTGCTGCGGAGAGTCAGGTTCTCCGGCAAGGCCCCGCGCGCCCGCCCCCGCGCGCCCGCTTCTCTGTCCAGGGAACGCCTTTCTGCGGCCGGAGGCGGCTACGAGGGGGCGCTGCGAAAGCGGATTTCCAGGCACGCCTGGCGCCACTAAGCGGCGCTGAGACGGCGCTGCCTCCTGACTGCCGGTTGGAGGCTACAGGGGCTCTGGGGCAAGGGCCGCTTTTAGGAGTTTGCTGGTCACGAGGGGGGACGCGACCTCGTCCAAGATCTGTCTGCAAGGGACCCTTCCCAGCCGATGTGAACACAGCCCGGGGAAAGGGGCCGTCCGGGGAGCACAGGCAGCCCGGGAAGAGGAGTAGGGGCTGAAACCAAAGGCAGCCTGGGTACCCAGGTTTTCCCAGGGGACAAGTCCCCCGGTTAGCTGGGCACAGGGAGGCATGGAGAGCGGCAGCAACTGCGTTGGGATGGGGCGGCTGCCCCAGGTTGGGGCGGTGACCCATGTTCCACC
ACTGATGCCCTTCTGCTCAGGCTATGCTTGGTGCACTGACAATTTTAGTGTGGTCTTGTGGTGAGAGATCAAGAAGTTCCGACTCATCTTTCCACCATCAAAGCTGCATTAGACCACATGGCCACCTGGCTCCAGGCCTCTGCTGCCTCTCCTGGCCAAGTGCAGTACTGCGCACACCTTGACCAGGTGACTGGAAGCTGTTGGTCCAGCTCAGCTGCAGGAACTTTGAAGAAGAGAACTAAGGTGATAAAGCCAAGATAAACTTTCATTTTGTTTTGGAAAGAGAAGAA
CTTCCAGTTTTCTCATTTTAAGTGCATTCTTAGAAATCACGAAAGAAAGCAGAGTGGGCAAGCTGATCATTTTATTCTCCATCTGCAGTCAACTTGCTAAGTAGCTTGCAGTTAACAGCTTTTGCCACGAGAGGGCGATGATTGTTGGAAAGGCAGAGCTGAGTGGGCCAAGGTTGGACCCTGGGGATGTTGATGAAATAGCAACTGGTTATTATGTTCCGTTGATCCAGGGCCAGAAAGAGGAGACAAAGGACCTAAAATGCTTTAGGCTTAG
CAGAGAAGCTGCCTCCAAGCCCACTTCTTACTCTCAATGTGCATTTACAAGGTGGCAAAGAGGTTCCCGCATTTTGTGAAAAATATCAGTGACCTGCTCTGACCTGGCTCTGGCTGCTGACCGCCACCTTCCTGCTGGCCTCGCCTGCCATCTTGTGGACAAAAGCAGTACTGCTGCCAGAGAGACGATCTTGGGCCCAGGTTTCTAAAGCAAACTTGAAAATCAACCAGGGGAGGGCCATGAAGAAAATTACTCTTGAATGGCAAGAAATCAATAATGATAGGTTTCACTTTCTCC
CATGCCTAAAACCAGGGCCAGCTGGGTGGGAGTCACCTTTCTGTGCAGAACCAGGGTCCTTGGGATGCCTCCAAAGATATCATCAGGCCCCTCTCGGTGTCCCCAGCCCTCCACCCAGTCCAGCCAACCGCGCACACACCAAACCCCGAGGAGGCAACTCAGCCCTCCCTCCTCCAGGGGGCGCACTCTGGCCCACACCGACAGCGGCCTGGAGGCACTTCTAGGAAATCAAGGTGCCCTTGGAGACAGAATCCCAGCAGGAGCCCCACGCCGAGTGGGAGAGACCTCCGCCCTGCTTCTGAAGCCGCAGGCGCTGGCCTCAATAATCCCCCAGCCGCGGGCCGATTTGGCATCCTCCGACCCCTGCGGCCACTGCCAGGTAAGTGCTCCTGCCAATGCATCAGTGTAGAGCAAGCCTGCCACCTGGTGGTGAGGCCACCCAACTACAGGCTGGGGCTCTTGAGGGCCATGCTGTCCCGCGCCGAGGGCCCCACACCCGGGTGCCCGCTGGCTCCCGCAGAGCAGACCCTGAAGGCGCGGAGCCCTGCCCAGGGCCCTTCTAGGCACTGCTGAGTTTGTGAGG
GGTGTGTCCCAGCAGACACAAGCCTGGGGTGCCTAGACTCAGGTGGAGGCACCTATGCGGGCCCACTCCATCCCCTCACTGTGGTCTGATAGGGTCTGGCTGGGCAGAGTGGTGGCAAGTGCCTGTTGTATGAGAAAGAATCAGTGTTGACAGACAGGTGCAGGTACCCACAGCCCTGCACCAGTGGGCAGTGCACACCTGCCTAGATGGCGCATGGAGGCTCCAGGGGAGGAGCCGTGACTCAGCGGGTGCTCCCTCTCCCAGCAGCCAGCCACATGCTGACTCAGGTCCCTCACTTGCCCCACCTGGGGATCAATGACAGACAGCAATGGGGAGTAAGTTGAAGGTGTGGGAAGCAAGAGGGCTCCCATGACCAGAGCAAAGCTGTCCTTGTGCAGCCTCCAGGTCCCCATGTCCCCCGTGGACGATACCTTTGCCTCTGGGGACACCTTGCAAGTAGGGT
CATGTAGCAGAAGGCCGCGAACGTGAACGCCATGGCTGGGGAGGAGGAGCGGGGAGCGGCGCCGTTGCCAGCGGAGAAAGGCGGCGCAGGGCCCTCTGGGTAAAACCATTCACTTCCCCCGGCCACAGCCGCGACCGCCACCGCTACCGCCGCGGCGCCAGCCCTCTCAGCGCGCCTGCGCACCAGCCCAGCCGCCCCGGCGCCCTCTGATGGCCGGAGTCTGCGTTGCACTGACATTGTCCGCACAGTTGTTGATTGATTTTTCCTTCCTTCTTGCGTTTATTCTTTCAACAAATATTTATTGAATGAATGCCTAGTTTGTTACAGGTACCGCGCTTCTCGCTTCA
CCCAGGACTCCCCGCCGTTACCTCCCGCTAGCTCAGGGCGAGGTCCTGGCTCCTCCCTGGCGTTTGGGCCGTCACTTTCCCAGGTCCGAGAGTGTCGACGCTCCTTTTGTCGACCGAGGATGTGGACGCTCCCCCAGGATGCGGCCAGGCAGCGCCACCTCACGCCGGCAGAGGGTGCCGGCGAGACGCTGAGGGACACTGGAGTTTCTGAGCCGAACCTGCGACTTTAAGATAGGGAAACTGGTAGGACATCCAAGAAAAAAAAAGGAAAGAAAGAAAGAAGAATAAATAAGGGAAACTGGCTTTC
TCTCTTGCATGATTGCACGAGTACTATATTCAAAGTGACTAGCACACCAGTGGTGCTTGGTAGGGACTAGCTAAAATATCCTCATTCCGACCTGGGAGCCACAGTGATGGCGCACATCTGCCTGGCCCCTTCCTGTGGAGCAACACTGCCCTTCAGTGGCTAAACAGTGAATGACAGGTGTGCCGGCTGCTCCCACCCAGCCCTGCATTCCACACGTCAGAAGAGTTGTTTAAGGGTCAGACCTGCCGCATGTACTTTTCACAAAGTTGGAGCCCTACCTTGGCCAGCAGGTGACAGGTCCCACTGTCCCCAGGACAGGGCGAACTCA
AGGTTACCACTGAGAAACTGTACTGTCCTACCCTCATCCCAAAGATGGGGACTCCGTGATCTGACAGAGCCCTCTGCCTGTCGGGGAGACCTGGCCGTGAGAGCAGGGCACCCGGGCCCTGAAACCGCAGGGATGGGGGTGCACGCCGGGCCATGACAAAGGAAACAGCGCCATCTTGTGGCTCCAGGAGAGATGAGCTACACTTCCCGCCCATTGTCTCACGAGGGCACGTAGTTAACTTACCAAGAAGAAATTTGAAATTTGGAAAACAGAAGTCAACCGTGCCTTTATGGACAGCATGGTAGGCAAAACCTGGCCCAGTCCCATTTTG
ACCAGAGACGTGCCTAAACAATGACAAACACCGGTCCTGGGTGCGCCGAAACCCTGGTAACCAGTTACTCAGACTGCGGGGCTGATTTTATCTTTCCTGAAGCAGCCGCGGAGCAAATTCAGTGATGGCACGCCCCCTGGTGGTGATACGAGGTTCTACCAGGCAGAAAGGACCGTTCTGGGGAGCGACTCCTCTGGGTGGAACGGAGAACGGGAGGAGGAGGAGGTTTCCGGACGTTCTCAGCGGCACATATTCATGGCTAATAATAAATGTTGATCTGTTGATTGAAATAT
ATGAGGCCAAGAGGGTGAGGCCCTCATGATGGTGTCACAGGATCCTTGAGGTGTCACATTTCCAGCTGGAAACCTCTGTGGCCAGTGTGCCTTTGCCTGAGTTATGGTCAGCATGCTGGACTTGTTCTACCCACTTAGCCCAGCAGGCTGCGCTCAGCTCACACTACTGGCTCAAATCCCACGCCTGCCAAGGGTGAGTCAGGCACAGAGCAGTGAGGGGTGTGTGAGCAAGTGCAGGGTCTGGCCACTGTGCACAGCCAGGTACGCCAGCTGCAGCAGGGTGGGCAGCTCCAGGCAACAACTCCATACA
ATTCTGTTCAGGATGTCTGAGCTGGGGCCCAGGGTGATTCTGATGGAGGGGAGTACTTGGGCACACCAACGGAAACAAGTGATCTCCAAGGCCCTGCCCTGGCTTGGAGACCAGCACGCAGGGGACCACGTGCACACTCTTTGTTCGCCACCAGAGGGCAGGCCTGAGGCACGATGGCTGAGCTAGGTGCCCTTTGTCCCCATCAGGGATAGAAAGACCCCAGGGAACATCTGTAGCCACCCAGAGAATGAGGTGCAGGGTGGGCATTGCAGGAGTTCTTCAGGAGGTGTGTGCGCTAACTGG
GCCTAAAAGGGTGAATGTATTCAAAGTGGTTAAGGTAAAAATTGGGTATGACATTAATTTCATCGGAAAACAGCTTCAGCAGGCCTGGCAGGGTAGGGTGAGGGTTTGGAAAGGCTCTGGTGCTTTCAGGGCGTGACACTAGGGGGCACCTTGGCTCTGATGCTGCCTTCAGGCTCCCTTCTCTGCCAGAGCGAGGCTGGGAAGTGAGGTTCAAGATCTCCAGCCCTGAAGGCCTCTCCAAACTCCGTTGGTTGTTCTGTGCCATCTTGTAGGGTTTTGACCCAGGG
AATTGTTACCCATGACCATACTTTCTGCCTGTTTTAAAAGCCAATAAAATACAAGTCTTCTTTAGTGATGAGCAGTTGATTTTATTCTGGAAGCCTGGAACTCCTCGCTGTGTCAGCATCACCGACCAGCAGAGGGCGGTGCAGATGCAGAGGCACACATCTCCCTGCAAGTGAGAAACGCTGTGAGGAGTGTAATTTGCTGGCAGCGCCCAGGGGCTGCCCACGTGGGATGGCACTTGGGCCAAGTCTGTACTCTCCCCATGCTTCCTCTAGGGGACTGAAGGGGTCTTTCTT
AAAGTGCAAATAACTGGTTATCCCTCAGGTCCTGCTACCCCATCTTTCCTGATCCCCGATCCCTCCAAATACGAAGCACCTCGCATTTGGGTCAGCAGCTGTTTCCCCTGCCTGGTGACAAGGCCGGTGTGCAGAGGGCAGAGGAGGGAGCTTCTTCCGCCACACGGTGGCGCGCGCGAGCCTCCCAAAGACCGGGCGGCCACAGCTCCTCACCTTCTCCCCATTCCAGCCCCACCCGCCCGGGCGCAGAAAGAGCCGCGCCCCCAGCCCTCCCGGGCAGGACAGCCGGGAGCGCACCTCGAGGGCCCGGG
GGGGGCATTTGCTGAGAGGTGCAGTTTGGGGAGAGAGGTCTCTTAATTTAAGGCTCAGGTTGCTTGAGATAAGTGAGAGATGCCTGGGAGATGTTCAGGTGGGTGTGGCAAGTAGGGGTTGGATGTGCAGGGCTGAAATGCCACTAGAGGGCAATTGTGCCTTTCCCTACCAGGGGAATTGGGGCTGCATATTCCATGTCAGGGCTGAAGATCTAAGCAGTGCTTGCTGTTTACTCTGTTGAAAGGTCTGTTGTCTCAGGGCTTTTAAGCATTTCACAGGTCACAAGCAGT
GAAGAGTTGCACATGAATTGCTCCCTATCTCCGTGGCTTGGCATTATAACATCACAGCCAAAAGTAATGCTTTTGTCGTGCTGTCCTCAAATTTTGTCTCTTTTTCCTCCCCCCAGAAATGAAGATGGACTGAAAACGAAGCGTATTGCCTTTTTCACCACCAGAGGTCGCCAGCGCTCCGGGACTGAGGCAGGTGTGTGTGGGTTGGGAGACGGTGTTCCCAGATGAGACAGCCGGGGTAGCCTGGTTCCTGCTCCACCAAAGTGGGGATCGCCCTTATCTTGGGCCTTCCCCTTCAATGCCCTGTTGCAATGCCAC
AGGACCAGGAGAGGGGGCAGCCCAGCAAGACAAAACACATTTACACAATTCTGGCTAACCTCAGCCAGTCCTTGGCCGTGAGTTCGTTTTTCTGCCACCTCACTTTGGGGCTGGGCTGGTTCTCCACCCTCGCAGGGTGCGTTTCTCAATCCAGACGCTGGGGGGCGCTAGTACCTCGCGAGCTCCGCGAGGATCATTCCCGGGACGCCGCGGAGTCACCTCCCCTCCTAGGGACCCAGAGCTTCCCAGGGCCGCGCCTGTAGGTTTTCCAGAGGTCCCCGAAAACGTTAAAGACCTG
TTAGCACAAGGGCGAGCAGCGTAGGACAAAGACTCGGGCGGCAGCTGCCTGGTTCGGCGCGCAGGGGCGGCCTCGGCCACCCGGGGCGCCCGCCGCCTCCACCGCCCCGCGGGGGAGGCCCGATGCCCGTCTTTGTCTGTGCCGCCGCCGTGGGCCGGGTCCGCAGGAAGCGGGCGCCATCGTGCGGCCTGAGCTGGACACTGCGCCCCCGGAGGCGCGGAGGCGCGAACCACCAAGCGTGGCTCCAAGCTCCACGGGGACGCTGGTGTCATCGTGGCCACGACTGCTTGTACTGTTGTGGTGCGTTCTCTTTTGTATACTAAGTGCTGTGTGAACACAGAACCACTTCCAGTAAATGC
CCCACTGACTTGACAAGCCTAGTGTCAGACCTGAGGTCCACAAACAGCTCCAGAAAGCCCCAGAAGCAAGTAGCAGAAGGCCACTCCAATCTTGCCGCCAGGCCACACCGTGCTCACGCAGGTCCCCATGCAGGACGTGCTTTGCTGCCCTCTGCTGGCCACGTCCCACTTCCCACAGTCCCCAGGCATTGGCCTCTCCTGCTGCACCCCAGGAGCTGTTCTCGCACTTTTCCTCTGCTTCCCTCTTCCCTCTTGATAGCAGTGTTTTTAAGAGAGAAGGTGGCAAGGAAAAGGGAGACTGCATCTTTTCAA
TCGCACCCCGCGCTGCTGGATCACCAGGGTCTCGTTGATCTCCAGGAGGCCGCTGGTCCAAACGAAGCGGTCCATGGCCGCTGCCACCCAGCCCCGGCCCTCCGAGGCCGCGAGCAGCGCGCCAGGCAGCCTGCGGCGCCCCCTAGCGTCGGACGGGACGGAAGCGAGTCGGGGCGGGTGAGGGACGGAGGGAGCGGCCTGGCAGCGAGCGGGCGCGGCTGCGAGGTGCGCCCGGGGACGTGGAGACGTGCGTGGAGCGCCCCCTGGCGGTCCATTAGCCGCCGGCCTTTCAGAACCCTTGATCAGCAGGCGGTCCACCCCATTCTAAATTCAGAGCTTACAGGGACGCGAGGGAGCCCCGACCACAGCTTGGACTTGCTTATTGTGCATTATGCCTGCATGTTTGT
GGGCCACGAGGGTGAATAAATGAGAATGAGAAGGGGAGGAGTAAGGTCCCTGGGTCCCCGGAGCCCTGTTACACGTACTGCAAGTGTAATTCTCAAAACACCGAAGTCTGGTCCTGTCGCTGGCGGCTGTGGGACCTCCTTCCTCCTGAGTGTGAAGAACGCTCCCTCTGCTGGACAATTTGGAGATCCATTCTCTATTCGTTCAATTTTGTGTCCGTGCACGTTTGAGCGTGCATGTGTGACCGCGTATGTGTTTGGGTGCATTTGGGTAACAGTGTGTGCATGTGTTGTAGTGTGCACACGAGTGTGTGTAAACGTGTATGTGTCGGTGTGACTGTGTGTGCGCATATGGATGGGTGTGTTGGAAGGAGAGGAGAGGAGAACTCCACTCACTGAGTCAC
TCCCATGTCCCTAGCATCTCCCAGCCCTAGATCCCACAACTCTCCCTATTCCCTTGAGAAGGGCTGTCCTCCCCAGGCAGGGGCAGAGCCCAGTTTTATGCACAGAATGGGTCCTCCCAAGGCTCGGGTGCCTGATCTGCAATTCTGCGCTCCGCCGCAGGGCGACGCTCGGAGACCAGCCACACTGTCCCAAGTCCCGGCGAAGACCCGCCCGCGGCTCCGTAGGTGCCCGGCCCGCCCCTCGCAGCCTCCTGACTTCCCTTCCTGTCCTCAGCGGCCGGGCCCACGGCCCCGAGCAGCCATGCTGGGCGCGCGGGCCTGGTT
GTCACCAAAAGGCAGAAGAGGCTAGATGGGACTCGCCTGCAGAACTGGACCGAGGGCTCTGCGGCTGCCACCGAATCTGCTCCAGGATCCTGCCCAGTCTCCTCCCACGCAGGGTAAACCATTTCCACTTACTACGGACTCCACCTTGTGGTCATGCTTGAGAACTGCACCACTGCCTCCGCAGTCCTTACCCACAAGGGCAACAGGATCACCACCCTCTCTTTCCTTGTCCCTATCATACCTTTAGGTCTCTTAAAAAAAAATGAAAGCAGCAGTGTACAGAAAGAAGTATAAAGGAAAAATTATTTC
CAGAACCAGTGGTCATGGCCAGCCCACAGTGCCCCACATCCAACGAGGGCCTTGGGAATATGATAAGCTCTGATGAGTGTGGCATCTAAAGGTGGCAGCTGAAACAAATCAGGGCCCCTGTTTCCAACTGTGCACAGCCCCAATGCCAGCCAGAAGATGGCAGCACCACTCCCCATGCCTGGCATACACACCCACCCCAATCCAGTCCCAGGCCGCATCCTCCCATACATTCTATCAGATACTGGCTCCAGAAGAGATTTGTTCCAGAGAAAAGGTGTCCAGGGAA
GTGACTTTGGACAGATCTATCAACCCCTCTGAGTATTCGATGTCCGTCTTTGCCAGTCGGCTGAAGCTGGGAGACCGAGTGCCTGCGGGGAGCCTCCAGCCCCCAGTTCCTTTCAATCATCACCAGCGTGCCTCACACTTACCACCAGGTGGCAGCAGAGGACTTGCCTGGCCGCCGAGACCTTGGCCGCAGGAGACTTGCCGAACCTCAGCCTTAAAGGTCACCTTCACTCTTCAAGACAGTGGGAAGCGGCCGCAGCAAACATCCGCAGAGGGCCTGGCTCCGGGAGCCTCTGGACTGCGTGCTGCCA
GATAATGTCTTTCTCAAGGTCCAGTTTGGCTTGCGTGCCTCCTGGGAATTAAACAGGATAGATTTTTCCAGCTGCATTTGAAAGACAAATTCCGTTTCCTTGTGTTGAAAGGTCTGCAATGCCCACATCTCCCACAAGGGGGCAGCGCACCACTGGGTCTTCAGGTACAAGGACGGCCTGGGATTCGGAACGTGCGGCTGAGGGGCCTCCTTCCCAGGGGAAGAAAATCCACTGAAAGTCGTGAAGAGGCGGACCTTATGTACCACGACATAATTGAATTTCATATCTCAC
CCCTGCCACTTCCGCAGCTGCCCGGGCGCCGCTGCACCCGGACCACTCTGCGGTCTACCCGCTGCGGCCAGAAGAAGAGAGACTCCGGGGAGGGTGGCCCTGCCGCACCCTGGCCTTCACAGAGCAGGGGGCGGAAGAGCCCAGGTGCCCTCGGTGCCTGCGCAACCTGAGCCCCGGCCGCCTCGCGCCTTATCCTTGGGGCTCCCCCTGGCGGCTAAGCCGGTCCCTGCAGGGAAACGTGCCCGTTGTCTCATCTGCATCCACTTAGCACCAAGACGGGGTAGCTGAGGGGGTCGGCGGAAGAGGAGAGGGGAGGCAGCAAAAGATGATCCATGCGGACGACCAGGGAGCCCACACCAGCCTCCAAGCGCGTCAGCCTCCAGCTCCACTCCC
CTGATGACCAGCCCTTTGCTTTTCCCAGGCGCCCCAGCCTAGGGACCCCTCCACCCAAGAACAATAAGCCTGGGCTTGGAGGGAGGGTAGGTGCCACCTCCCTGCCAGGTGCATGTCCGCACTGGGCCTTCCGTGAGTACAAGTCCCCCAGGTACCAGCAGGAGGCAGCATCGCCCGCGAGGTCTGCACGAGCGCTGCTCCCAGCGAGAAATTTGACATCCCTGTCCCTGTTTGCACAAGGCTTGATCTCCGCCTTTGAAACCTGCAGCCCCCAGGAGAATGAAAACCGGAGGTGTTTCCCAATCCGCTGGCCCGGGCG
ATAATTAGTCTTCCTGGTCTGGACCAATCCAAGAGCGACAGCTAACCGGGAAAATCCTAGAATGGCCTGCTGAAGGCTGGTCCTGGCCAGCCACAGGCCTGCTTCCTGTTCATTGCGAGGTGTAAACTGACGCTGGGAGTGGCCACTAGATGGCGGCAAACTCAGCCAAGTTTGGCATGGGCTTCCGTTGGCGCTACCAACTGGCAAGCTGTGCAGGTTCCTGGCATCCATTTCATTAGCTTCAAAATAACGCGACCACGAATAGTTGATTGAATTTTAGACCCCACGTAAAATTCTTCTG
TAGCAATTTTCGAATTATTTTGTTGCATGGGGAGAAAATGTCTGATAGAGCATGAGCACTCCACTTCCCTTCAGAGGTAGTTTTTGACAATGTATTGGTGTTTAGGAGACAGCGTGGTGCAGTACCGTACTAAACCACAGAGAGACACTGTTCCCACACATTTTTTCCTGGCGTCCCCTGAAGTCACAGACTCCTAGAAGGGACTACTCAGCAGCCCAGATTCTTAAATAGTTTTTAACTGTAGGTTGCTACACACAAACTATTAACGG
GGTTGGGCAGTGGATCAGGTTGTTAAATAGCAAAGCAGATATCCTTGTTAAGATATCCAAAGGTGTCAATTCTCAGAAACTGGGTTTACACACCCAGTGAAGGGCAGACACAGCCCGGTGGTGTTCTCCAAAGAGCCACAAGATGGTGCTGCTGTTGCTCCCCAGGCCTGGCCTTTTTGCTCACGCCTGTAGCCGCTGGAATAATTACAGTAAAAAGCTCTTTATAAGTTAGAAGTGATTGCCCGATAGAAACTCTGCTCGAATTTTG
GCCAGAAACTGGGCCATCTCTTTCTTTAACTTAATCTTGTGGTGCCCTTTCTGGTGCTGGGTCCAGTCCCTAACTGAAGGCAGGCCCACATAGCAGTCCCTGATTCTCACCACTTGAGGAGTTAGTGGGTCCCAGGCTGATTGGGTGACAGAAGGGGGCGGCAAAGAGCAGTGGCCCTTGGACTCTCCTAGGGAGGGAGCAAGAACTTCTAGGTAGGCTGATGCCAAGGATCTCTAAACTTGGGATCAGACTGGAGGAGCCAAAAGTTGGGGTATGAACTGTAGGAAAGGTCGCCAACCCAAGTCGCTCCTC
CGGGAGGACCTTGCGAGGGGCCGGGGAGGCGCCAAGGCCGCGGCGAGGGACGTGCGGGGGTCCAGCAGCCTGGGGCGGGGACGCGCGCTCCGGGCCGTGCAGGTGGGGGTCCGAGCGGGGCCGGCCCGGCGGTTCGCGCGCGCCCTCTGCCGTCCGCAGGCCGTGGCGCAGGCTCGGCCGCCTGAAGCTCCTCTCGCCTCCGGGAGGACGTCCAAGGTCGTTTCTTAAAGCATCCCTATTGCGCAGAAGGAACAGTGGGGTTCACTTTTCTCGCTAATGTGCATATAATCGTTGCAACTAATTA
TCTGTTGAGTATTACTGGGTGCAGTGTCTCTAATCCAGTGTTCCCCAAGTGTGATAAGGGTACTATTGTTAGCCCTCCAGATGTGTTTAGGTAATACAAGGAGGACAGGTGAACCCCTTGGCCAGAAGCTGAACAGCGCCACCAAGCTGACAGGCTGCTTCAGTGGTGGCTAAAGCTCATGCCCACTTTTAGTTTTAATTTCAATTTTAATCCAAATGATAAATAGACATAATGTTTGAGTTAGATACCATTACAAGTTAAATAC
CCACTCCAATGCAGCGAAGGGAACATAGACTCTACTTCATAATGGGTGGAGTGTCAAAGTCCCATTGTAAGAACAGCAGGTGGGATGGGACATACGAGTCACCTTTGGAAAATGAATTAGCCACATCGAGAGCACCACTGCAATTTGAAAAGTACTCCTCTAGAGGGCACTGTTGTCATGTGACGCTGGATCCATTTGACTGGGGAATGGGGTGGAGTGATGGGAAGTGTGTTGGGGAGACAGAATAAGGAATTTGGGTGTTGGCAAAGGGGCGGCTTATCCTTTTTGAATTGATCATTCCTTCTGTTGCATAGAACTT
GCATGCCAGGAAATGCCAGTCAAACAGGTGCCTGTTGGGGAAAGACCATAACCAGAAACCCTGGCAAATATTTCCCAAACCAAAGCTCCCTGGACTCCAGAATGCAGTTCCTGGGAGGAGCCTGGCTGGGCATGAGGAGGGTGCCACCTGCTGGCACCAGGGTGTATTTTCTGTGATTTGCAAGCCCACGTGCAAGTGTCTGCAGGAACAGAATTTAAGACAATTGGCCAGGTGCGGTGGCTCACGCCTGTAACCCCAGAACTCTAGGAGGCTGAGGTGGGCGGATCACCTGAGGTCAGGAG
CTCACTCTTTCTAGGGACTTCTTGAATGAGGTTTTCAACCCGCTTGAAATTTTCCTTGTTGCCTGTTGCCTGCTTTGATACTCTCCACCGCTGGGACAAATAGTCGGCGTCCCGCGTAGAACTGGCAGTCAGCCCTTTGGCGCCTCCTTGTGGTTGGACAACTGCTGAGCTGCTGCACGCACTGGATTGTTATGGCTCAGTTGCCATATTGTGCCTGAGGCGAGAATTTGTAGAATGCTTATCCCATGAAGGGCTAAAACCCTAATTAAGTATAACAATAACTACAGCATTCTAAGTCCCAGAGGATTA
AGCCAACCTGAAAGAATAACAAGGAGGTGGCTGGAAACTTGTTTTAAGGAACCGCCTGTCCTTCCCCCGCTGGAAACCTTGCACCTCGGACGCTCCTGCTCCTGCCCCCACCTGACCCCCGCCCTCGTTGACATCCAGGCGCGATGATCTCTGCTGCCAGTAGAGGGCACACTTACTTTACTTTCGCAAACCTGAACGCGGGTGCTGCCCAGAGAGGGGGCGGAGGGAAAGACGCTTTGCAGCAAAATCCAGCATAGCGATTGGTTGCTCCCCGCGTTTGCGGCAAAGGCCTGGAGGCAGGAGTAATTTGCAATCCTTA
GCTCTGCTCCCTCTTCTACCCCTCACCCTTCTCTCTCCTGGATTCGCCTCTGCTGCAACCAAACCCGTAGACTGCAAACGCTAGGAAGGAGACCATGTCTCCCAAGTTTGGGGCTGAGTTTCGTTAGATAGTAAAATCTACCAGCAGGTGCCGCTCCAACCACGGCCCACAGGACCCTTCCCGTTTGCGAGTTGCTGCGGCTCGACTGGGAAACACTCACTTTATCTTGACAGAGTTGAGTGGGAGTCTTGGGTGCACACTGGGACGTCGTGTTTCGTTACTTTAAAAAAGAAAAGTCACTTC
TCAGGTCCAAGTTGGGTCCCAGCCCCTTCCTAGGCCTTAGGCATCTCAACTGAGGTCTATCTGAGGATTTGACACCAGTCCCCATGGGTCTGTCAGGCCAGCAGAGGGGGTGAGCTCGTGGGTATGAAGTTTTCTCCCTGTGGCTGTGGGAGAAGCATGAGTCCTTGGCTCATGAGTGCCCGCCGCCCTCTGGTGGCTGGTGAGACAGCCAGCCTGAGGGCAGAGCTGGGCGGGGTGAATCCAGGTGGCCCTACCTCAGGCAGTATTCGGGGGGGCTCCAGAGGCCCCCCTGCAGGCCTGGCCTTACCACCATGGCCTAGGCAGCCTCTCTGGCTCCTCCATTTTACA
GAAATTAGACACGCGGCCAGCTTCCCGGGCCTGGCCTCGTTGGAGACATCCCCCACTCTCCCTCCTTTTCCCACCCCCATCCACCCATTTCTGGACCCTAGGGAGCCATAGCCCACCACCCGGGGTGCCTGCGCAAGGAAGTCGGCGAAGAGCGAAACCCCTCGGTGCTGTAAGTTTGCGACCAGCAGAGGGCAGCACAAGGCCGCTTCCCTGGAGGTGGCCGGCAGGACAGCTGCAGCACTACTGGAGGCGGGCGGGCACCGACTGGCGGCGGCCAGGGTAGGAGAGCCCTGTCAGTGTGAAATTAGCCTGAAGACTGGGGCGTGGTATTAGTGCGTACGCCAGGGGCACGTCCCGGTCCCTGACACCCAGGACACTGTCGTTACCGCCGCCTTCCT
AAACAAAATTAAATTTAATTAAGTGCTTAGAACAGTGACTGGCCCAGAGCAAGTACTGCAGACGTTTGTCAGCCTTTGTTACGGCTGGAATGTCAACAGCCACTGCCCATTCTGGCCGCGTTGCAAACTCCGACTGCGTGCGCCCCCTGGAGGGTATTGGAATTCCTGCACCTGTGGAGGGTTGCTTGCTTTCTTGGGCTTCCTCAAGGCGGCCTTGTGTTGGTAAGCTTCCCATTGCCAATGCTAAGTAATGGAAATTCCTGTTAGTTTAGCTTCGTTATCATGGAC
CACAGAGCAAAAGAAGTTTCCATTCACCCCTCACATCTACAGTCTACCACCAGCCAAAAAATGGTAGTGTGTGCAGGTAGGTCTCTGCTGTGGTATTCCATGGACACACAACTGCCATGGCTTAGGGACTACAGTCTCCACCAGTGACACCATGTGGCAGCAACAGCAATGACAGCAGTAGAGGTCTTGGCTCCTGGTAAATGCATTAGGCTATTTTGGATTTTTTCTTCATGTGGTGTCTTACATGTCATGGACTGAATATACACTTTTAGCA
TGGTGACAGAGCCAGACCCTTCCCCCCAACCCCCAACCAAAAAAAAAAAAATGTCAGGAAGGAGAATGAGGTAACCCAATATGAGACCCTCCCAGGATTCCAGAGCCTGCAGCGCAGAAGCTGGTTTCCACCCTGGACCAGAAGATGGTGCTACTCGCTCACAGGTCAATGCAGGTGTCAGCTGCTGCCTCACTGGAGTTTTTTTTTGGTTTTGTTTTTGTCTGTTCTCGGGGGCGGGAGAAAGAGATGGGTTAGGAAGTTGTAGGAACCCACCTCTTGGAAGGCCTTGG
GCCTGTCTCGGGTTAGCCATGGCCCATGAAGCTATCTCTGACTCCTGAGCAGCCAGACGTGGGGTGGGGTGGGGTGGCAGGGTGGGAAACCTCCCAGTCACCAACAGTGACCTTGGTGAGGCGCTGGGGGTGAGTCAGATCCTCCTCACAGACTACACACGGCTGCCACCTCCTGGAACTTGCCATAACCCAGGCAACTCTCAGATCCTGGGCCTTCACTTGTGATGTCAGGGATGGGGGCATTGCAAAGGAGGGAGGCGGGGACAATGGCTGGATGTTACCTGCTCTCTACTCTGGAAACCCAAGGCTGGAGGCTGCTGCAGCT
ACAACATGCGACCAATCAGTTGTCAAATCACAGCCCTAGTCCCCAGGGCCCCTTGGGTAAGATCTTGTCTTGAATTATGGGCATGTAAGGTCTGAGGCAGTGGGACGGGAGACAGAAACACAGGTCGACTCCATATTGCAACCACTAGGTGGCACCTGTTCGAGGAACTGCCAAATGGCTTGTTCACAGCTTGAAGCTTTGGTCAGCTTGGCTTGACATGAAATGCCAAGGTCTTGCTGGGCGGATAAAGGAGCTTGCCAGGGCCAGTGCTGCCAGGCTTGGTTTGA
TTGAGTCTGGGGTCTTTAGCAATCTTGGGCTGGGCTGGACAGCGAAGGGTTATGGAGTCTGGGGAAGAGTAGAGAGGACTGGCAGGCTCTCACCTTCCTGCCGAGGACTACCAGCAGTCTCTTCTGGCACTCCTGAGCGCGGCCACCAGAGGGAGTGCCTCCCTTTCCTGAGACAGCCAGAGTTACGGTATCCGAGTTGTGAATAAGAGAGACGGGGAAGCGTTGGGCGGGGTGGGGGGGGAATGTCCCAAGGGGAGGTGAAGCAGTGGGAAATGGCAAAGGATGATAATCACTGCATCTGCAGTTGA
GCGTCTTTCTTCGGGGAAGTTCCCAGGGCAATCGTTATCTGCTGGCCCCTGCCCCTCCTGGGGGGGGGGGCGTCCCAGGAAGGAGCTGGGGCTGAGTGGGACGCGGTGCCCAAGGGCGGGGCTGTGGTCGAGGGCGGAGGTGGCCTCCTCTTGGGGTGTGCCTGCCACCTAGTGGTGAACTTGGAGCAGTGCTGCTATCTGAAGTCGACTTCAATTATTCCTTCGCGATCTGTGTCTGGCCTGGTAATTCACGGTGGACTGGAAATTAGAAAATCGAATCTTACACATTGCTGATAAATACTATCTCACGGTAATATTCATT
ATCCTGGTTTCTTTATTTTTTCCTTTGCTTTCCGTGGCAGATGCTATAATGGTTGAAACTTCTTGGACTGGGAAGTATTTGCTTACGTGTGTAGACACTGCCATCTCGTGGTGGAGCCATATGTCATTCGTGATTATTTCTTGTATTACACTGCCATCTTGTGGCGGATTCGTATATGACATTGGTGATGAATTCTTGTATGGCACTGCCATCTGGTGGCGGATTCTTATATGACACCGCCAATAAATTCCTGAGTGACACTGCCATCTGGTGGTAGATTCTTATATGACATCGGTGGTGGATTCTTGCGTGACACTGCCGCCTAGCGGTAGCTTTTTATGATACTGCCATCTGGTGATGGTTTTATATGTTACATATATTACATTGTTTCAAGGACACATATGTATTATGTTGTTCTAAGGACACGTTTATTTGTATCCTTAGAA
ATTGGCTAAGGAGGAAAAGACAAGGAAGGCAGTAGTTGCCGTGGCAACATTATGGTTTACTGGATGAAGGAAAGGTGGTTTTTATGGGTGACTGGGTAATTGACTATCGCCCGGAGCCAGCAGGCAGCGTTAGCAGGGGACAGAGCTCCCTCTAGTGGGCCTGGATGGCAAAGATGGTTCAGAGTGGATGGTGCTGCGGGCACTGGGAGCACAGGTATGCCTAGCAATTGGGGAACAGGCAGAGGAAGAGAAGCCAGCAGGGCAGAGGGGAGGGGGCAGAGGAGGAGGGGGAAGAGGGGGCGTCGACCTAGAGAGGCG
GAATAGTGACTTTTGCCCCTGCCTTGTCCCTCACAGACACAGCTGGCTGCGGCGTCCTCCCTTTCCCCTCCCAAGGGGGCCGCCCTGCCTCTGCCCACCATGGGCATGTGGCCATTGCCGCTGGTTTAGACTTGGTCCAGCCTCAGTCTTGACTGCCATCTAGTGGCTCCCAGACTCCTGCTGGGATTCAAGTTCTCTGGTGAGAACTAAACTGATTTTTGTATCTTGCCCAAATTCCTAAGGGGTCTGGGAGTCATGACCTATAAATCAAAAATTCTC
ATCAACTGAGTGCAGCGCCTCGAGCATAGAAAACACTTAGAAAAGGTATCTGCTGTAATTCATGTATTTTGTAGAAAAGGTTTGAGCGCCTCTGCAGTGACTCTCCCTCTGAGCACACGTGTAGTGTCGTCTCAGGCCAGCAGAGGGTGCCAAGAGCTCAGGACTTCCTTCATCAACTGGCTTTTTTTTGTCTTAGTACAAGGAAGAGCAGCTCACCACCGGCTGCGAGAAGTGGCTGGAAATGAACTTGGTTCCTCTAGGGGGGACGCAGATCCACCTCCACAAAATCCCACAGGACC
CTGACTCGGGGCCCGACCAGCTCTGGCACGACTCAGCGGAGGTGGGAGTCCTGCGGGTCCCATCCCTGCCTCCCGGAGAGCCAGACCCCAGCGATAGAAGGCCCGGGCGTTGCTTGCTCGTCGCCGCTAGTGCCGCCGCGCCCCCTGGCGGCCGTCGGTTGCCATGTCAACGGAGGGTGGCGGGGACCGGGGGAGGCGGAGGCGGGGGCCGTTCTCTCCTCCCAGGGCCGGAGGACGCTCCCTCCGCGCCTCCCGCCTTCGCCTCTGTGGGGGCACTCCGAGCCGGGGAGGAAGGGGCTTTCCGCTGCAGCCGACATGTGGG
GAGTAAACTTGAAAGACAGTCTAGAACACAAGGAATGGAACTCTTAGGCAACTCTTAGTGTTGGGCTGGGCTCAGAGCCAGAGGATTAGGGTGGTATGTGACTTGGACAGTAACCCAGCCAGGGCAGCTAAGGGAATGCTTGCACCACCTCTCTGCCAATCCCAGGCAGTGCAGCTCATAGCTAGAAAATGAGTCCTTCCTTCTGCTTAAGAAGAACAGAATAATGATACAGGGGATATCACCACTGATCCCACAGAAATACAAACTACCATCAGAGA
CAATTATCTCAGTTCATTTTGACAAAGGTGATCGGGACCAGGGTTTTAGAACTTCTGGTTTTTAACAGCAAAGTTAAAGTACTACGCCACCTGGTGGCAGCATACCCAACTTGCAGAGTGTGTGTGTGTGTGTGTGTGTGTGTGTGTGTGTGTGTGTGTGTGTGTGTGTGTGTGTGAGAGAGAGAGAGAGAGAGAGAAGAGAGAGAGACGGGTGGGTTTACTGGCTACAACAGTAGATGATTTCTTTTAACTGAGTTAATT
TACCCCATTCAGGGCAGTTTCAACCCCTGAGAGCAGGTGCAGTGGACAAAGGGCACAGCCCCTTCCCAGAGACCCACGCTGCATCAGACTCTCGGTCTTACCGACGTCGCTAGTCCTGAGGCTGCTCGCCCCAACCCACCAGGTCCCGGCTGCGCTTTGGCGCCACCTAGTGGTGTCTTGGCGGCTCTGGCGTAAGCCGGCTTAGGATGCTGAGGGTGCTGTTGGGAAGGAGTCTCCGCCAGGCGGGGCCTCCCAGCGGAGCTACGAGCTCTCCAGGATCCGCCCGGTTACCGATGGCACTTGCTTTCTTGGCGGCTTCTGGGGAGACCGAGCAACGAG
GTGGCTGACCACCAACCTTTCTTTTCCTGGGAATGGGCTCGTCGAAGAGCAGGTTGCTGGCCTCCGCCTCGTCGATGCCGTCGTCTGGCTGCGCGGGGCTGCGGAAGGGCTTGAAGCTGTCAGCCGAGAGCGGCGGCGACGGCGTGGACGGGTTGGACTGGTCGCTGGGGGCGCTCCAGCTCCAGTAGCCGCTGCTGCTGGTGCTGGAAGGCACGCAGCCGCCCTCCTTCCAGGATCCGCTGAGGCTCTCTGCATGCACACAAACACAGTCAGTGCCAGGACCCCTGCGTGCCCGGGCATGGTTCAGTGGGGAAATGGGAGCCTTGGTTCTA
CCGTCTTTGCAAGCTCCCCAGGCGGGGTGCAGCTTCCTTTGTCCCTAGGCGGGGTGCAGCTTCCTTTGTCCTCAGACTGAACATCTCCCTCCGCCACCGGTGCGGGAGGAGCCCAGGACCTCGCCAACTCGGCTTCACAGCGCCTCCTGGGGGCCGCGAGGGGACTCGCCAACCTGCCTGCAGGCGGGCTCCCTCCTACCGCCTCCCTCTGCACCCCTGACCCTGCTCAGTGCTGTGTGAGAGGAACGGTCAGAGGGAGCCTGTCTGGGCAAAGGCAGGCCCCACACTCCAGGCTGCTCCCTGGCCTCCCTACAGCAACAAAGGGACGTTGAGCTGAGAGCA
CCTCATCATATTTTTTTAAATGTAGATACAGTTGTCATAACTTTCTTAAGGATATGGATACATTCTGACATGGAAGCGGATTTGGGGGTGAAACAGCCAACTTTTCTCTAGCACGCCACGTAAACAGTGCCATCTTGTGGCCCAGACAGGTCATCGGGCATGGAGGCCAAAGTGCTTCCCGCAAGGACAGTGTTTTAGTTTTATCTGTGTGTGTGTGCTTGATGTTATTTTGGTCAGGTTGGCAGAGACTTGGGAACTAACAAGGGCCATCTGAGTCCCCTTTTCTTCTCAGCAGGAGGCA
CAGCAGACAAAGGCCACATCAGAGGAACAGCAGGACCCTCTTCTCAGCCCTGTATAGCCTCATTTGTTCCTTCCCCACGGCAGCAGCCTTTCTCTGGATACCATACTCAACACGTTCAGCCCCGGGCCTCTCTGTGGGGCATCAGTGCCACATGGGAGCACTAGAGGGCGCCGCTGTTCTTCCTAGTGAGGAACATCCCACAATCTGCAATGGTAGCCCCAAGGCAGAGGCCCCCATTCTCTGGACCTGGGGACAGGCTCCCCAGGCCCCAGCTGGAGATCCTGCAGCTACATTCAGTCACTCCAGTTCTGGGTCTAACCCACA
GTCAGGAAGGAGCTGACAGAGTCCGTGTTGGGAGCATGGAGGGCTCTGAAGACTTGGGCCGAAGTGACCCTGGTGAGGGTGGACCCTGCTGGGCTGTGGGTTCCGCTGAGGGAGGTTGGCATCCCCTAGGAAGGCTCCAGGCTGGGAAGGACTCTGTCGCCCTCTGGTGGACAGGGAGGGAAGTGTGAACGGCAGCAATCCCAGGCCAGGCTGCATGTTTTATTCCATGTGGATCTGCACACTTTACATGAGGTCACACATATGTTATGTTACAGCTCCATCACCTTCCAGCCCCTTGAGTCCCAGTCTGTGTGACTCTACGTTCACTGTTCTCCCTCTTTCACAATCAGATGTCCCAAATGCAGATTTTTGTCACCTTCTGTGAGTTTGTGTTTGTGTGCAGTAGGCAGCACTGTGTATACCCTGGGGGCAGTGATGTCTGGGGCTGAGCAGTGCACGTGGGCTTGGGAGCAGAAGAGGGA
AACACACAACCCAGACAAATCTCACGTGTGTAATACTTAATGAAAGAAGCCACACACAAAAATGTGATGGTGTATGATTAGCGTGCTGCGGAGGTGAGAAGAGTGGTTACCCTTTGCGGGGAAGTAGGGGTACGGAGAATGATTCACCAGTAGGTGGCACCAGGGAGCACTGGGGTGCTAACAACATTGATCCAGGTGGCAGTCACTCAGGACATACACATAGGTAAAAATTATCCAACTGTACATTTAAGATGTATACACTTTACTGTAAGTGAAACCTCAAAAAAGTA
CCCCACACTTCCACCTGCACCTAACTTGCTTGTTAGAAGACAGGAGAGTCGTGGTTACAATACACTGGGAGGGAGATGCTGGACGAAGCAAGCCTCTCAGGGGAGACCCGGCCAGTGAGCAGCCGCAGGGAAACGCTCTCCGTTCGTGTGGTCCCTGGCGCCACCTCGCGGCGCTGGCTGGCACTGCTGGGAGCTGGCTCCTGGTCGGCAATCTGCTCCTGCTCCTGGCCAGGGCAATAGCACACTGGATGCTGAGCGGGTCATCACACACATCGGAGCTGGTCATCAATGAACATCTGAGCCAGTCATCACATACATCGGAGCCGGTCATCAATGCACATCTGAGCCGGTCATCACACACATGATCTGAGCCTGTCGCCACACATCGTCTGAGCCGGTCATCACGCACATCTGAGCCGGTCATCATACACATCATCTGAGCTGGTCATCACGCACATCAGAGCTGGTCATCATGCACATCAGAGCTGGTCATCATCATGCACATCATCTGAGCCAGTCATCATGCACATCTGAGCTGGTCATCACACACATCATCT
GCCTGGGACTAGCTCACAATCTCAGAGAGGCTTTAACACAGGCACTGATGGTGGCCATGGACACCTGGAGAGAGGGTTGCCATAGCTTCATCACTTTGACTTAGAGTTGAGCAATTTGGACCTGACTGGACAGCAGAGGACATACCCAGTCCGTCCAGTAGAGGGTGCCAGCAGCCTCCACCCATAGAACAGCCTCAATGTGAACACCCTCACTTCTTTCTGAGGAAGCGTTTACAGGCAGAGCTGTGTCCGTTCACAGTGTTCAGCTGCTTGAGCATGGCTTCCATCCATTCGGGGAGAGCAAAGAACCCTGGA
AAGCTCACATGTGTATCCTGAGGAGGCGGGGAGGGGGATGAGCAGTATTCCTAGCAGCTTGCAGGAGCAGAGAGTCTTTTTTGCTTCTCCAGGAACCAAGTCCTGTTCTCCCGTCTTGCCTGCTCTCTGCTGCCCTCTGGAGGTCTGCAGTGGAGTCAGGCAGGGAGCTGATTCAGGGACGCCACAGATTATGTATCCTCCACTTCCTATGGGATAGCTGCTATCATTCCCATTTTACAGATGAGGAAACCACTTCTCACAGTTGTAAGTAACTTGCCCAAA
AATGCTCAGCTCATACCCTGTTGGCTCGTAGAGCGCTAATACGTGGAAAACAATAGCCCTCGCTTTAAAACCCTGTGCTTTGCTGTAATGTTAGGCCGCTGTAGTAGTTTACCACTGTGGGCTGAGGGAATACTGTGTTGCTGGTGCCCTCTTGTGGCCACTCTGTAGCGTTGCAAAAGGAAAAGAAAAGTTAATGGAAGTTCGCTGTCACATTACTAGGGCCGTGAAAATCACTTCAGCTGTAGGTTGAGGTTTGATGGTCTTTTTTGATGCGAGTTTT
CCAGTGGGGGTCTAGGAGGGCAGAGGCAGCCCCTCTTGGGTCCACCTGTGGTCTGAACGTTTCGAGTAGGATTTTATGCAGAGGGCGGAGAGTCGAGGGTAGAGTGGGGAGGACTCTAGCCCATCTGTCCCGAGCCCGCTGACGAGGCTCCGCCTTCCTTTCCTGTAGACTGCTCTCTACGGCCCAGCTGCCCACTGGAGGTCGCTGCTGCACCCAAACTTTGCAAGGAATTCGGTCCAGAGGATTACGGCGAAGAGGTAAAAGCGACCCTCAGTTTCCCCCAGTCCTGCTCATTTTGGTCACGCCTCTTTGAAGTCAGCTGTGCAGAAACCCGCGACGGATGGG
TCGACAGCCTGTTGTCTGTGCCAGGGTGGGTTAGTTCTGCCTGTCCCCTGCTCACCTTGCGCTTGGCAGAGACTTGCTCGTGGTAGCGGTCAGAGGAGTCCCCGGGGATCTCACTGGCCCATAGTGTGATTCCCACTACGGTGTATGCATAGCCAATCACCAGCAGGGGGAGGAAGTAGATCAGCACAGTCACACAGATGTGGTACCTACAGCAAGGTAAACAGGAAAGGTCAGTATGATATACTTATTATTTTAGGTTTTTAATTTTTGTTATTGTTATTGCAGTCAAGGTTTGGCAGCTAC
GGTGTTCTAAATGATGAATGGCATATCTGTATTTCTTCAATTAGTCCACCAATACCAAGGCCTCCGTTTTCTAGGAGGACTTGGGCACAGAACCATGGTACTGCGGCTTACAGCAGCAAGTGCAGTCCCATTAACAACCAGCAGATGGCGTAAGTATAACCATCCCCGAGGGAAGGGCCCAGCGCTCCTGAGATAGGAAAGGAGGAAGTCGTTTATTATTTAAAGGAGAGTTTGAGGACGGACTTGAGCTGTGTGAAATTTGAGATATTCAG
CTCTCCCCAGCCCCTCCCCCCACGCCCCATCGCATGGCCCCGACACTGGCAGAAGGCGGCCGCCCAGCCTGAGCACCTTGTGCAGGTCTGCGGCCAGCGCGCCCACCAGCTCCTGCTCCTGCTCCTGGATCAGGCGCTGCAGCGCCTCCAGCTGCTGGATCCGGAACTGCAGCGGACGGGTCCTGCCCGAGCTGAAGGCGGCGCGGGCGCGCTTCACGGCCTCGCTGATCTTGCTCATGGCGCCTGGGGACAGAGAGCACCTGCAGCTGGCTGAGGGGCACGAGCGCGCCCTGCCTCCCACCCTGCCTGAATTCTATAGGAAGGGACTTCCCTGGGCTCG
CTCCAACTCCGTCGTTCCTGTTCCGATCCCCATCACGGGCTGAGGGTGACCGTGTTTGTTTATGACCGCCCCCTCCACCCACACACCTCACTGAGGTGGTGGAAGTCTCCTGAGCCAGGCTCAGAGGCGGACAGTCACGGCAGGGGATGGGTTCAGCGGCAGCGCATTACGCTGCCACGAGAGGGCGCCAGCGTCCCGCAGACGACGCAGAGGCAACTCCCGCTGGAGAAACTCCATGCGACTTTTCTTTGGGGAAACTGAAGCCCAGAGAGAGGTCACGCCGTCCCGTGGCCACACCGCAGCTGTGGACCTGGGGGTGCCCGAGCGTCCCCTGCATTCAGCTCTGTGGCGGGACGGGGGCTGAGGATGACTG
AGGTGGGGAAAGGGAGGGAGGAAGCAGGCCCTAGAGGCGCCGTGACTTGGGGGTGGGTGGGCTCCAGCTGTGAGTTAGAGCTATCATTCCGTTTCCAGAGCCGGAAGCGGGAGCTCCGAGAGGTGATGCTCCTCGTTCAAGGACTGCCAGGGTTGCAGCGCCTCCCTAGCCCATAGCGCCCCCTCGTGGTGGAGGCGGGCACGTGCCGGGCACAGCGGCTGCGGAGACAGCGGGTCCGGCCTCGGGACCCCTCCCGTAGGGTAGGGAGGCAGCCAATGAGCAGAAATAAATGCAGAATCACAAACTGCGCCGGTGAAATGAAAAGACAGCCATGTGTGCCACCTTAT
TCCCACTGGTGAACTGTCTTAGCAACATGGGGCATTATATAGTGTAAGTGATTCTCTACCAAGTGCCATTTTGCCATCCCTAGGGAATACCTGACAATGTGTAGACATTTTTGGTTGTGAAGACCGGGGAGTGCTACTGCCACCTAGTGGGCACAAGCCAGGGATGCTGCTAAGCATACTATAGTGCACAGGACAAACCCTCACAACAAAAAATTATCTGTTCCAAATGCCAATGTAGTGCTGAGACTGAAAACCCTGATGTAATCTATTCTCCTGCTTATGAAAAC
GGCCCATCTGTCGTGGCAGCTCATCAGGTCCACTTTGGCTGGGCCAGCTGTGGGCATGTCCACCGAGGACACCTGGCCTGCCCTGCCCTGCCCCTCACTGGTCTCTCTGCTGTAACCCCTGCCCTGGGACAGGTTTGGAGGTGCCCATGGCCTGTGTTCCAGCCGCCACCCTTGGAAACACCGAGTGGCCTGCAGAGGGCGGCCTGGGCACGAAGATACCACTGGAGCAGGGTAGTAGGGGCTAGAGGTTTGATCAAGAATAAAACCCAGCCCTCTGCGCTCACCAATCCACCACAGGGGCCAGAGGGGTCTCAACATGTCCAATGTGCCCCGTCCCCCCAGGGACTGGCTGGCGCTCACCACT
CCAGAAGGAGGAACCGTTTCCTGCTGGCTTCTGGATTGACGCCAGGGCCGGGGGAGGTGGTCTCAGACCCACCCTGTCCGACTCTCAAACTCTGGGCCCTCAGGAGGCTGCAACTGGATCTGCTGGCTGGGGCGGCCCCTGGTGGCCGTTGGCGGAACACAACAGCTAGATCTCCCCTTCCCGCAGCCTCATTTTCCCCATAGGCAGAGCCTCCAGATGAGCCCCCTCTCAGGTGAAGGTCCTGATCAGGCACCTACAAACCCCAGGTGGATGGGAGGATCGTGAGCAGGACTGGCTAAA
AAGAAGGCTGGCGGGAGTTGGGGGGAGGTCCGCAATGCAAGGTTGCCCTCCACACATCAACCCCTCCCCCAGGACTGTACCCACCTGCCCGCATTTGAATCTGGGCCACCTTCCCGGCCCGCGGCGCGGAGTTGGCGGTCATATCCCGCGTGAGCACCAGGTGGCGCTAGGGCCCCGCGCTTGTCCTGGAGCCCCGGCAGCTGCTGCGCTTCCCCCAATTAATCTCTCTTCTGAAACCATAGCTGCTGAGAAGCTGCAGAGGGAGCCTGCGCCGTCTGGATTACGTGGCAGTGACCCGATGGTCCTGCCACACAGGTCAAGTTCCTTTAAAAGTCTTGTCCTTGATCTCGAAAA
CCATTTTGGAAAGAACACAACGGAGGCCCAGGAGGGGTAAGGATTCTGTCCTGCAGTCCGAGGCCAGCAGGGCTGTGTTTCCCAGCACCGTGAGGGTCTTTACAGTTTGGGACCAAACAAGGGTGAAGTTCAGGACGGGGCCACGTGAGGGCGGTGGACTAACATGAAACAGAAAAGCAATCCGTTGCCCAAACGCCGGACAACTCCCAAAGGTCCTTGTTAACATCTATTTGATTTCTATTTATTTTCCAGGCAGCTGTGGGAATTGGGTAAAAGTGTGGTGTCTGGGGCC
AGGGGTGAGGCCTGGCCTCCCTGCCACAGCTTAGCCAGGGCCTGGGGTGTCTTGGGGTGGGACAAGGCCCAGGGCAGAGGCAGGGCTGCTTGCATGCAGGGTGGCCACATCCCGGCCTGGTGAGTGCCGGCCACTCAGTTCTGTGGCCCTCTGCTGCCCTCTGCCGGCCGCCTCTGTCCCTGCAGGCCCAGCCATCTACCTGCAGGTCTGGACAGACCCTCAGAGCCTAGGCTGGGAGGTCTCAGGAGTCAAGACAGGGTTGAATCCCATTTGAGGGCATCTGAAGGAGTGAGAGCCTATGTCAATCCCCTGCC
ACACTTGCTCTTGAATGTTTGTTCCTTCCTTGGAGGCTGTGGGCGCGGTCTCTGCTGTGGAGTTCTTGAGAGCAGGTGGCAGAGCGGGTGAGGTCAGCGCGGCTGCTGGAGGCGGTGTGCTGTGCTCCCGCAGGGAGGAGGGCGGCGTGGAGGAGGCGGGCGCCCCCTGCTGCCCGCGCGGGCTCCTGCAGGCTCCCAGCCTTTCGTACCGTGGCCCCTGAGGCTTTCCCAGGCTGATGATGAATGAGCCCAGGGCCCGACGGAGGCATCCGAGGCACGTGACAACCCCCGCTCTGGTTGTAAATTGTCAGGCGATTCAGTGAAAGCGCTTTGCAAGC
GCCGTGGTCATGGGGCTGGACAACGCCGCTGTCAGCCGCCTTCGACTCACCTGGGAGGTGATGAGACCCCTCCCGTTCCTACCTGGGAATCTGGGCATCCCGGGCTCCCCGAAGTGCGTCCTCCCGGGACGGCCGCCGGCCTGGAGGGAGTCTTTGCGCCAGTTGGAGGGAGGCGCCCTCTTCTGGCATACGCAACCCCAGGGCGCACAGCTTGGCTAATGGACCCTGTCTTTGTGCAAATTAGTGAAAAGCCCGGATCCCGCCTGAGTCACGGCAGGCAGCCCTTGGCCAGGTCAGGTCGCAGACTTGGCTGTGGGAGTTGGGCTGATTTTCATCCA
CATTCCTGGCACTTCTGAGCATTTCTTGCAACTCTGAATTATGGTATAATTAACACTCAGTGAGGTGACTTCACTGCTGGCAATTGAAAGGGCCAGAGATAGTCTGATAGGCCAGAGATAGTTGCAATTAAACTCGACCCCACCAGGTGCCGCTGTTGTTGCTGCCAAACAGAGATGCCCACAGCTTCCTCGTCCGTGCTTTCTGCCTGGAGCCCTTTAAGTCCCTCTTTTGACCTCCTTGCCCCACTCCCTACCACTCATTGCAGTCTCTAATTAGGGTCAGGTTTAACCTCTAAATG
AGAGAAAGAAGGCAGAAGAGATCTGGAGCACTGGGTATAATGGGGGTTAGTAGCTACCTGAGAAGGTATTATGTCAACAGTGTCTAAAAGAACAAGTCAACTCACTTTTCTCCTGGATGATGGTGCCCCCTGCTGGAAGCAACCAGCTATGCCCACAACCAGATCAAGGGGGACATGCACTAGAGGAAGGACAGCTTTTTAAGCAAGACAATACCAGGAAGCAAGGGCTGTTCATCTTGGTAAAAAGAACTGTGCTTCATTTTTTCCCACTCTCTG
AAGTGGAATTCTTGATGTGTATGCGTGCTCACTCGGGTGCCAATTCATCCGACACAGACAGATCCCTGGCCTTATTTCGCAAGAGAGTGATAGAGCCCATTTCCAGATGTGCGGGAGGACGGCCCGGGACCCAGTGCTGGCAGGAGAGCTGGCGCCCTCTGCTGTCCCGGCTAGGAAACACTGCAATGGTGGGAAAGAACCTGGGGTTCCTGAAAGCCGGCAGCTCTGTTACAATCCATAGCCGACCCTCGCAAGTGTGGAAGGGGCCTGCAGCTCCTTGCTGTTCAAATGATGAACCTGCAAGGGGCTGGATTCCCTCCTTCTAGCTGGCTCTCTTTGTGTT
ACCTAATCTGTGTAGGGCATCTTGGGATACAGCCTTCTTAGAGGGAGAAGGGGGATGGACCAAATGGCCTGGGACCCTTCCCAATCCGTTTTGGGTCTTGGAAACAAGGATGCACTTCTGATCCTGACCATGGGGTGGCACCAGCCCATCAGGTTAGGTAACTCACAGTGGCAGGCAAGGCCTCTTTGCTTCCCAGCAAGGGTGTTGGAAGAGGGTTGGGGTGGGGAATGAGCAGGAGTGGGGGTGGGGGAAGGAGCAGCCTAGAGAGTCCAGGTGTTTGTGC
AAAGTGCTGTGTCAGGAGGCTGACACGTCATGGCTTGTGTTCCTGTACTGCCTAAGGCACAATGGCAACCTCAGAAAGGCTGTGACCCACTCTGCACCTGCTCAGGCCATACCTGGACTGGGGTGGAGGCCAGAAGAGGGTGTGGTGAGGAGGGAGGAGGAGCCCAGATCACAGGACAGGAAGGCAAAGTCCTCAGGTGGGCTGTAGGGGGCGCTCCAGGCCCAGAGACGGGGCAGCAGGAATCATCTGCGTTTTGAGGGCGGATGTTCTCACTTCACTCTGGCTGCTGTTGGGGCCCAAGAGAGCCTAGAAAAGTCCTGGGACCTTCAGACATGGCTGCTGGGAGGACAAATCAG
AGAAACAAAACAGAAAAAGTAAAAAGGAGAAACGAAAATTAAAAAAAAAAAACAAAACAAAGAAATAAAATAAAATAAAACCAATTCACATAGCCACGAGGGGGCGCTGAGGCCTCACGTCCACACGTAGAGGGCTGCGGTGCTTGGAGACAACGTGGCCACCTGGGAGTACGGTTCTTGGGCAAGCGCCTACTGTGCGCCCGGCGCCGTTCTACACAGGAACACAGCGCTTTTCAAGGTAGGCGAGGAGCTAATATTCTGAAGATGGTGGT
AAGGAGGAGAAAATCCAGACTGTGCAGGGAGGAGAGAAGTGCCCCAGCAGCTGAAGACGGTGCCAGAGCCTACTGGCTGGGGGGACCTTGCAGAAGAATGGGCCAGACCCACTGGGGGCCACCTGGTAGCCCGGCGCTGAGAGCTGTGCACGCGGCCTCACAACACCAGGTGGCGCGGTGGACCATTGTAACAGCCACTCCTCTTAGCCCTGGTGGTTTCTTTTCATTAACGACAAATGAAAGAGCTGGGGCCTCGCCAAGCCCCTGTTCAACCGATGGAACCTCTGAGAGGGGCTGTGACCTTCCTGAAAGCATT
GGGTCGCCTCGCCAAGCCGTTGCCTTGGAGACCGAGGTTAGCCTGAATCTCTGCAGGGGCCTCGCGCCGAAGGCTGGGGTGGGAGAGCGCATGCGTGCCTGGGGCCTTAGCCAGAGGTCGGGCAGGGCCCACTGGTCTCTGCCGCCCTCTAGTGACCGGCGGTGGGACTGCGCCCCGGCTGCTCCCGCCCTAACAGCTTCTGCACACTTCAGATCTGACTGAAGACACTGAAATCCCAGAACGAAGCTGGGGTGGCATTCTAAGGAATTTTCTTTTCCCCCTGAGGCCTTTT
AGAAAAGATCCGGCCCAGCGCATTTATTTTACAGAGGAAGAAAAACTGAGGCCCAGGGAGGGTAAGTACTGCAGGTAACTAGGCACTAGCAGCAGGGGCACTAGCAGCAGGGACACTCCCTATCTCGCCTGTCACCCGCGTCCAGCAAAATCTGATGCCCTGTCGGCCCAGCAGGGGGCGGTGCTGCTTTAGTTTTGGCCTGGTCGGGGTTGAGCGGAGGAGGGAGCGACTTCGAATTCAGTCTGCACCTGACTGACCTCGAGCAAAAACGAAGCGGGCGCACGTTACCGTCTTCCATCTGGGGGCCCAGCAGCCTCCATCTTCGCCCTAGCCCC
CAGGCCCCGCCCCGGCCTTGTCCCACCCACCCCGTCCCCGCCCCCTGTCCGTCTCGCCCTAGTCCCACCTCCTCGTCCCCAGTCAGTCCTGCCTCTCGAACCGCCCCCTGCCTTCGCCGAGGCAGGGAGAGGTGCCTGCAGTGCGAGCCGTGGACGCTAGGGGGCAGCCGCTCGGCTCGGGCCCGACCGCTCTGGGCTGCGCTCCTCGCTTGCCCTCGGACTCGGCTCCCGCTGCGAGCGGCCGCCCTGCCCGCGCACCGCGCTCAGCGCCCACCGCCGGGCTTCCCGCGCCGGACCCAGTACCTCGGCTCCCCGGGGC
TGGAGGTCGGTTCCAGTGTGGGACAGTTGGTCATATTTCCCACTCACCCTCTGCCATGCAAAGTGGGTGAGGCAGTGGCTCTGGCCAGTTCATTGGCAGGTGGCAAAACCTTGTCTAGTCTTTGGCATTGGGCATGTGATACCATCGATGGCCAGTAGGTGGCACAAGTTGTCCATCACTGCCGCCAGCTTTGCTCCATTGGGTGCTTTCTCAGAAGGGGAAGATCTATTTCTAATCCAGTCCTGGCTTTATGGCAATGCTTAATCACATGGAAGGGAACATGCAATAACTACTGGTATTTCTGTAAACA
GCATAAGCACTTCAGAGGCATCACCAGGCGTGACTGGCTGTTGTTCCTGCTCTTCCTGGCAGCAGCGGCCTGGGCCTGAGAGGGATCGCCCTGGCCACAGCTGTAGGCAAGGCTGCTGGGAGCCAGGAGCCGCCGCGCTCCGCGGTAGCGAGTCTGCGGCGCCACCTCGTGGGTGCTGCGTGGAACTCCCCGTGGTGCGGGCCGGGAAGGCCGGGTCCCCACAAAGCCGGAGCCCGAGCACAGCGGTGCGAGCTCGCCCCAGGACATCCCACAGCACCCGGAGACGGGGGCTGGTCCCCCAAAACCCTCAGGGGTGAG
CAAGCTGGCCCTGCTGAGCTGGGCCTGAAAGGCACATGGCTCATCTCATCTGCATGTGACAGTCTCTTTGAAGTCCCCAGAAGTGCCTGCTCAGAGTCATGCTCGGGAGGGAAGAGGTAAGGCACAGAATGAGTACAGACTGCCACCCAGCCGCAGGAAAGGTGACTGCACACCAGAGGTTCCTGGTAAGGAGGTGACTCACCCGCGACTGTCTCACCTGTCCAAAGTGTGTGTCACCTGCTCTGTGTTCACCCACTGGGTTCATCAGAGGGGCACTTGAACAAAACAGGAATGTCACTGGAGAGGGGAAC
GGAGTGCGCGAGTGAGGAGGGCGGGGGAGTGCGCGAGTGAGGAGGGCGGGGTGCGCGAGTGAGGAGGGCGGGGTGCGCGAGTGAGGAGGGCGGGGTGCGCGAGTGAGGAGGGCGGGGTGCGCGAGCGAGGGCGTCCGGCCGGCAGGTGGCACTGTGGCGTCGCCGTGGGCCGAGCCTGGCGAAGCGCTGCTCGCCCGAGATCGCGCAGCTTGGTGAGTGGCAGCGCCTGGCTTTATACTCGCGTCTCGGACACCGATGGTCATCTTCCCACGTCCGTGACTCAGTGGCCTTCCAATGCAGGCTGCGGCCTCTCAGCCCAGAAGGCCCTGGGTTCTGGTACAG
GAGGACGTTGTTGCCGCCACCCTGGAGGCTGCTGTGAAATGACCTAATGGGCATTTGTCCTCCAGAGCCTCCTTCTCCTGCCTGCCTGAGGTCTGAAGGCGCTGCTCAGCCAGGTGCGATCTCTGCCTGGCATTCCCCATCAGAACATCCCAGCCCTGCATCTCCGTGGGACTAAAGGGAAAGGCCTCTGGCGCCCTCTGCTGAAACACTGGACATTGAGGCACTGCAGTCAGTACCCAGAGGGGGAGGACAGGGATGCTGGACTCCAGGAGGACAGAAGGAGTGTTGTTAAAGGAGTGACAGTGACTCCTTACCAGAAGGAGTGTTCTTAAAGGAGTGACAGTGACTCCTTACCAGCC
TCTTCCCTCTAAAGCTCATCTGCAGTAATCTATTCTTCCCTTATTCATACGCAAATAAGGAAGGACGGAGTTGTAAATATTATGGGCCTAACTTGGCCCATCTCTGTTCTAATGCTGCCACCTGCTGGACAGCCAACAACCCACACAGGTATTTCAAGGGGATGCCCTGATACTAATGGGAGACAATCTCAGATGCATCTAGGCAAATCCTTCCTTCCCTAACACACTCCCCCTGGCCTCCATCCTTCAGATCTAGACCTAGTGCACCCCTGACTT
GAGGTCTGAGTCAGCAGGCAGGGATGGAGGTGCTGGGCTACAAGGACATAAAACTTCCACAGATTCAGCATGCTCCCCCAATCCCCAAGGCTACACAGATACATGTATCCCGAATACATGTCTGAATCATGGACACTGGTCTCCATCCCCACTGCGCCCCCTGCTGGTGTAGACCCTGCTGGGCCTTCTGCTCAGCATGTCAGTGCTTGTGACATCTCCAGACCCAACCAGCAGTCTCTAGGGACAGAATGAGTTTCAGATGCTCTGTTTGGCTGTGTGGGGTTGACAAGATATGAGTGACATGACCTCAGGTCTCCT
AGTCGAACCGGGCACAAGCATGGAGCTGCGGGTGAGTCCCGGCTGGCGCTGGCGCGGCGCAGTGAGCACCAGCTGACGAAGAGGGCTCCCCGGCCTCGGCTCCTGCCTGACTCTCTCCCACCTCCGCCGGGGGCCCAGAAGGGACCTCCCCGGGAAATCGGCGCCACCCAGCGGGCAGCCGCCTCATCGCGCCTGGGCCGGCAGAGCCACACCCCGCGTCTCGCGTCACTGAGTCGCGTCACGGCTATTGGCTTGTTCCTACTGTGGCGTCATTAGAGCCCGGCCTCCGGCTGGGGCCACCCAGGCAACCGATATACACAGAGAACCACGTGGAGGAAAAGCACGCGAGTTTGGAGCGGGTGG
CCTCAGCCCCTCCTGCGGCGGCTCCGGCTGCCCCTGCTCAGCCTCCCGCTCCCCGCCCGGAGTCCCAGCTCTCAGATCGGCCGCAGAGCTGGGAACAGAGGCCGCGGGGTCCAGGCCGTTCCGCCCGCTCAGCCGGAGCAGCAGCGCCGCCTGCCGGGGGCCTCGCGCAGGCGAGACAGGCCAGACGCCGGAGGCCGCGGGCGGCTGCAGCTTTGACGGGCCGAACACACCAGCGCTCCCGTTCCGCCTTTTGAAAATCAAATCCCTTGGGCCTGGTGCCACCATCGCTCAGCCCAGGTCTTCGACGACGG
TGGGGGACCAGCCCCCGTCTCCGGGTGCTGTGGGATGCCCTGGGGCGAGCTCGCACCGCTATGCTCGGGCTCCGGCTTTGTGGGGACCCGGCCTTCCCGGCCCGCACCATGGGGAGTTCCACGCAGCACCCACGAGGTGGCGCCGCAGACTCGCTACGGCGGAGCGCGGCGGCTCCCGGCTCCCAGCAGCCTTGCCTACAGCTGTGGCCAGGGCGATCCCTCTCAGGCCCAGGCCGCTGCTGCCAGGAAGAGCAGGAACAACAGCCAGTCACGCCTGGTGATGCCTCTGAAGTGCTTATGCTCCCAGGCA
GTTGGGTGACACCCACCAGCAAGCCTCTGTGGGATTAAATGAAGCCATGCAGGCAAAGTGCCTGTGGCAGTGCTGGGACTCAGCAAGCCCTCAGTAACAGGTTCCCCTCCTGCGCTGACGCCATGGCAGCTGTGGCTGCCATTCCCCCATCCGCCAGCAGGTGCCCTCACTGCTTCATGCCTTCTATGGAACCCAGGGCTGTGGGTGACTGTGTCTGTGAGAAAAATAAAATCCCTAGGGGGAAGTGCGCGTTCAGGGTAGCTCTCTGAACTCATGTCGGCACCCGGCCTCGCCATCCATAAATGGGGATGATGACCCCCACTTCCTTGTGTTCCCAGAGGTGAAGGTCCCAA
TTAAAGACAAAGTTTTTCTTCCAGTTGGAGATAACTTCTACAACATTCCGGGTTAGTCCTTTTCAAAAGCCAATTTAAATTGTCAGGCGGTTTCTTCAGCCTGCCCGCCCCTTCCCCACAGGGCCACAAGGTGGCGCCAATGAGTCAAACTCCGGGAACGCGAACAGTTGGTGCTTTAGGTTGGCCATTTCCGGTGCCTTTCCAAAACTGAAATGAAGAGTTTTCTGGAAGATTGATTTGTCAGGGAAAAAATGTCCCCTTTCCTGAA
ATGACATGGTGTCGACTCTGATCAAACATAACACTAGCCTAGACCAGCCCTGTGTCAAGCGATGGTCAGCAATGCATGAAGCAGCCAAGCAAGGCCGAAAAGATATCGTAGCTCTGCTGCTGAAACATGGAGGCAATGTCCACCTGAGAGATGGATTTGGAGTCACACCACTAGGCGTCGCTGCCGAGTATGGTCACTGTGACGTGTTAGAACATCTAATCCACAAAGGTATGTGAAAAGGAGTTACACTTCCTGACTTTTGTCCTGCCTCTCGAACTCTCCTTTTCTCCATTCATCACTCTTCCTCACCTGAATGTAACTAG
TGAGTCTGTTGCTTGGGATCTATGGCGTGGAGGCACCGTGATGGGGGAGGTGCTGGCAGCACCAGGGCAGGCCAGAGGGAAGGTCACACCCAGAGTGACCATCACTCCCATGAGGATAATGGGAGCCCCAGAGTGATGGCAGGGATGCAGAGTGGCTGACCTGCCACCTGGTGGCTGGCTGGGCACTGAACTGCAGCTGCAGCCTGATCGGCCCAGGGAGAAGTTCTTTTATTGAATCTACGGTGTTTCGTTCTCAAGCAAATGCCAGAGGAGCCAGGAACAGAGGCTGTGAGGTGCACAGAGGGGACCACTGGCCCACCTGATCGTCCAGTGCCT
CTTGGCATGCTTGGGCTCAGGTCTGTATGTGCATGCATTTTTCCATGTGTGCACATACATGCTTGGATATGTGGAAAGTAGGTATGTGTGCATGCGTGCACATCATGTATCCATGTGCTCCGTGTGTGTCTCTGCAGAAGCCTTGGGCCTAAGCAGCCCCACCCCCAGAGTCACACATGCCCCTGACTGCCAGCAGGTGGCCCCTGAGCACCGTGTGCTGGGCTCTGGGGAAGGGGTCAGTGTGTTCCTGCCTCCCTCTCTTTCCTGAGAATCCCTGAGGTTAGGAAGTCCAGAGCGTTCTCCACTGCTCTAGCCTCTTGGGACTTTACCCCTGAGGCTCTGTTTACCTGAGATTCCACCC
CTGCCTGCCCAAATGGACCAGCTTGGTTCCCCGAAACCCTGAAACCTCCCCCTGGCTAATGACCTTTACCGGCCAGTGGCTTTGTCTGAAATCCTGTCTGGGGCTTCCCTGGACAATCTTGAAGTCCCTGAGAAGGCTCACAGCGACCCCTGCTGTCTGCAACGAGGAACTGCCTTACATCCCCAGCCGGAGTGAACAACAATAGCAGGTACGGCCCTCCAAGAAGGTCTTACGTTTCCAGGGTTTTAAGAAAACTCTCATCAGAACAATGGCAAGGAGAAGAGTCACCACATGTAATTAT
GGGAAAGGCGGGTCCAGAGACGGTGGCCAGCGTGCCCACACCCTCCCCGTTGTGCCCTGTAGCACAGCTTTCCAGAGAATTGGCCGCTCGGGTTTAGAAGGTCCCAGGCTTCTCGGCTGCAGGAGAGATTTCGCAGGAGACAGGAGTGAGGCGTTCGAGTGCTGCGTCCCCCACTGACCGCCAGGGGGCGACTGGGCCCCACCGCGGCCTCCAGCTCCTTCAGTCCTTCGGCCCGAGGAAGCTCCTTGGAGGGAGCTTGTCATTTCCTTCACAGCCCCAAATACACGTTCCTATTTCTGCCTCACTCTCCACATGGTTTGCCCCCAAAACTGAA
AGCGATAATCATTAGAAATCTTGAATTGATTTCCAATCTGTAGTGGATATGCTAGCTAAGAATTTTCCAAAGCTTTGTTGACTCTCAACACTCAGGCTTCTCAAGCCTCAGAGGCCTTCCCACCAGCAGAGGATGCTGTTTTTCCATGCATGGCATAACAACCCCCAACCACCTCCAATCCCAGTTCCACCAGGAAACAGTTCACACAGAGAAAAGATTCCTATTGGGCCATTTTGCAAGTGTGGTTTTGCACTTGAAACAAAGAGAAGAGACTCTTTC
TCACCCTGCTCCACGGCGTTGGAGGGCCCAGCCTTCCCCGACCTTACATCCTCGCCCCTCCAGGGCCTTCTCGGGCTCCCGGCCCTTCCGCGAAGCTCGGGCTCCAGGCGCCCGCCCGCCCTCAGCCGCACATTTGGAGCAGATGCGCTCCCTAGTGGCTGCGGCGCGAACAGCACCGCCTCCCGCCTAGCGGGTCCTTCTGTCTCGGGCCGGCCTCAGCGGGGTCTTTCTGAGACGCTCTCTAATACTGGGTAAGGCCATCTACTTCCCAGGGGTGAGGATCAAGTGAGCTGAGTCCTATAAACCGCCC
TCAGAACATAATAAAATCCTAGGCCAGAAGTCCCCTCCTCAATACCGCAGAATTCCCCATCCCTACCCAGAACAGCCACTCTCAGGCCATCCCCCGGGAGGCCCTGCTCAGGGGAGCGCTACCGCAGGGAGACAGCGACACCTAAAGGCAGCGCGCTGCACAGCGGGCCTTCGCTCCCGAGAGCCCCCAGAGAACAGGAATCCATCCACTCCCGGTGGGACCAGCCAGGAGACCCATCCCTAGGGGACAACAGAGAAGAACAGCAGGGATGGGCCTGGGGTACAGAAGGCTTCTTCGGGGC
AGTGAAGGCTCTAGGTAGGGAGAACAGAGAGCCACTGGGCACAGGCTTCTCTCCTCTTGTTTAAAGAAGCCCAGGGAGGGATAGAGCTCTGACTGGACAGAAGACTGTACTCTGCAGCCTGCCTTCCTAGAGTTGGGTTGTCACTGTCCTGCAGGGGGCAGCAGCCACCAGCAAACACCACTGCCTGCAGGAGCCTGGGCTGACTGGTTGGGACTCACCGAAGATCCCTTCTTCCTGGGCGGTGGCCTGCAGGAACTGGAACAGCTGCTCTGTGTAGCCCAACTCTGCAGAAGAGAGAAGACCTAGACCTGGCACCCAGCACAGACACAG
GACTTGATGTAAATCAAGGCTCTGAGGGGACGATGGTGCCCATATAGACCCACATTGAACTGTCAGTTGTCAGGAGCTATAAAATCCTTCCAGCAGCCACGGGCAGGCTGGCAAGACTCCTAGTGGGTGGCACAGCCCTGCCCCCTGCTGCTCAACATGGAAGCTGCAGGATAGGTGACCCTGGCCAGGCTGGGAGTCTTTATGGACTCTACTGGGACAGTGGCCTCCAGACACCGGTTTTGAAAATTCATCTCTTAAATTGAGTTCTCTGCAGATCTCCCCTTGTTCTA
TATGCCTGTCTTGGTCACTGCTATATCCTCAAGATCCAGTATAGGGCCTGGGTATAGAAGTTCTTCCAAAATATTTGTCGAATGAATGAAGAAGCTCCAGTAGCAGTGGTGCAGTTCCAAGATTCACCAGGAGGTGGCACTTGGTCCCTGGCTGTCTGCAGCTCACAAGGCAATGAATGGCCAACCTGATCAGCCTGACTAGAAGCCATTAGCCAGAATGGACCAGGGTGGAGGAAGAGAATAAACAAGATGACCCCTCAGGTCCTCCCCAGCTGACATGGAGTGGCTGACTGGAGTGTCAGGGAACCCACTCTTTATCAAAGCTGCAGAAGACAATGTGGGGGAGGAGCCTGACCAGTGTGTCATGTGATGTGTGCACCTGTGTACAGCAGGTGGCACCCAGCCCATGTCTTCACATGCCTGTTCACATCCACCAGCTTTGTTGTAGTGACAATTCGCTTTATTTCATGACTTCTAATAGTGCACCCTCCAGCCCCCACGCTCCACTTCCCCACCTTCCCCCGCACCTCACCTGCACCT
CAGAGCGAGACTTCATCTCAAAAAAGAAAAAAAAAGAAAAAAATCCAATGGTGTTTCATTAATTAGAAATGAGTGACAGAAACCAGAGCCGAGTCTCCGTCTTGACAAATGTGTGCTGCCATCTAGTGACAAACTGTAAAAATGCAGGCACGCTGTTGCACCATTCATGTCTCCATGGCCAACACAACCCTGGGAAGGAAAAGGTCTAAGGTGCCCCCTCAGCCACAGCCACGCAGAACGTGTGCTGAAGTTCATAGAATCGGAAGCCCCTGGAGAAGTCGTG
AAAAGGGGAGGTGACCCTGTTGTGTGCAGGGTCCTGCCCAGCATGGGGCAGGGTGCCCTTCATCTACGAAGCAACATTGGCCTGGCCCTGGCACAAAGATGGGCAGGCGGCCCGTCAGCAGGACTTGAGGGCAGGCAGCTCAGCGCTGCGATCACGGCGCCCTCTGGAGGCCGATCTGAAGAATGCACTTCCCGTGGGACGTCTGTCCTGGGCAGGTGGGCGCCCTGGGCAGGACGCAGGGGACCCTGCTTTGGCACAGATGCTAGAGCCGGATGTAGTCATGCTTCCAGGGCACCCTCTGGGCCCAGTGCCCCACAGCCCGGTACTAGCTGTACCCGATTCTCGGAGGGTAGCGTCCTGGCTCACAACCCGCCTGAATGGTGGGGTCCCGTCAGTGCCTCTGATTCCTCAGTGAGCAGAGACTGAGGACAAGTACCAGGGCTGGAGACCTGAGGTTGAGGGGAGGAGGGGACGAGAATGAGTGATCTCAGACGGGAGCACCGCCATGCCCTGGGGCCT
TCTGTCCTGTGCCTGTGGTTCCGTGTCCTGTCTCCTGACTGCGCCCATCACTGACCTTCTCTTTTGCTCCAGTGCCTTCAGTCCAGGTCGGGTGTCCGCCTGGCAAGCGGAACTCCCTGCTCTGCTGGCTCACAGGTAACGTGGCACAGCTGAGGGTCACGCTGCCACCTGCTGCCTGTGCCTGCACACTGCAGCTGCATTAACCTCCCCACATGGACCCGGACCCCCGCCTGCTCAATGTGGGCCGCCAGACCTCAGTGGCTCTGCTTGGCTGGGGCCCAATTTCTAGGCAGCTTTGCTGCCTCAGCTCTAGAAGGGGCCCCCAAAGATCTCTTGGTGC
GGGATGCGAGCAGCAGGGCCCGTCCGCGCAGGGCCGAGGCGTCGCCATCCCGGCCCCGGCGTCAGTCGATCCGCCCCGGGTCTCAGGCTCAGCCTCGGCGGGAGGGGCGGACGCAGGGCCCGCCCCGCGTCCCTGATCTGGCCGCTCGGCGTCCGCGGCTGTCGCCCTAGTCCCGCCTTCTCGCCAAAGCTGACCAATCAAACGCCTAGGCCTTAGCTCGAGAACCAATTGCAACGGTAGGGCGGGGCTTGTTGCGCCCGGCCGTGCCCCGAGGCCTCCGCGCGAGGGCGTCCAAGGCCAAGCGAGGACTGAGGCGCTGGGTTCCGGGAGCCGCGCGCCGCTGGAGGGCCGCCGGGCCGCCTGGCCTTGCAGGGTGTGGGGATGAGGCAGCTGGGTCCGGTCGGGAGCTTTCCCGTTACCTTCGCCATGACCCAGCCGTCCAGCGACCTCGC
CTTACTGGGCAGTTGGCTGGGATGCCCCTGAATGCCCAGGAGGCCAGAGCAGCAAAAGGTGGCCCTGCAGCGGGGAGGCTGTGGCGCTCACCTGCAGGCGTACTCCACAGTGTAGATGGCTCCCTGGCTCTGCTCCTCCCAACGCTGCATGTCTGCCTGTAGGGGGCGCAGGAGATATTTGGCAAGGGAGGCCACCCCCACCTAGAGGGCCTTCCTCCCAGCTCTCTTGGTTGGGGCTCTCCTGAGTCCTCATGGTGGAAGCAGAGACCTTTCCTCCTGCAACTCCCTTCCCTCACAGGTCTGGGCTTTCTGTGAACACC
CCTGGATGGACCGGCGGGATGGTCTGCAGGGACACTGAGTACTTTTCCACCAGCATCCTGGCAAGGCAAGGGGCAGGAGGGCCGGGCATCAGCAGATGCACCTCGGCCTGAGGCATGGCCATTAGCCCAGGGAAGGATAGAGGGGGGCCACGGGCTCCCTGCCTTGCAGTCCTTGCGGCAAACCAAGGGGACAGCGCCACCTGCTGATGGAGGAAGAGCCCACCTAGGCACGCAGGAGCCCTTCAGTCTCCCATCAATAAGGCCTATCCCTTGCTCAGGGCACCAGTCCAGCAGCCAGAAGACCCAACCCCACCCACTGGATCTGTCAGGTCAGACTTCCACTGCACACCTACAATGCCAGGTACGGAGGGTGAGTCAGGAATGG
GTCTGCAGAGAGTCACTTCAACCTGTTTACTTGTCTTCAGTACTGGCGCTAACATTCTCCTAGTCTTTCCCCGGGATATTTTTCTGAACATCTTGTGCTGGTTGACACAGGCTGGCACGGCTAGTAACAGGCAGGTTGCTGCCATCTGGTGGAGAAGAGGGGCCACGGCCTTGCCTGGCTCAGTCTGAGACTGAAGAGATGAAAAGAATTTTTGAGGAACGCTTCTAGGAGAGTGGATTTCAAACTTCCACAGCCATGGAACCCTTACTTCTTTTAAAGTTTATT
CCCACTTTTTAAATATTTGGAATAAAAAATACAGAAGTGAAGAGCGTGCACAGGAAAAAGGGCGCAATGACTGTGACACTGAGGCCAGCGCTCCTCATTTACAGCCCAGTGAGGCTAAAACACCCGACAGCCAGCAGAGGGCGGGCATGCAGCTGCAATGCCGACAGGAGCCCTCGGGCAGTCACCGCACTTGGCGTACTTGAAATAACTACTTCCCTCGTGCCTTGTCTCTTGGGGGTGTGGGGGATCAAAAGAGCTCACAGATATAAATGCTGCTCTCACAATTCTATTCAAATA
GGCCCTTAAGCATTTATGGCTTCTGGAGGTGCCACCAAAGATGACCAGCTGGAAATGGAGAAGCCTGAAAGCTCATGGGGAAGATTTTGCTTTCAAAAAAGTCCAGTTAGAAAAGGCACCACAGAACCCAGAGAGCAGAGGACAGGCCAGGAGAGGGCGCTGTAGGAAAAGACAAAACTGTCCTGAACTAGGCAGAGGGAAAATGACTCCAGCATTTACCTTTGTCTTCTCTGTTTTCTGGCTATGTCTTCTGATTCTTTAAGAAAAGAAGAAATATTGATCCATGAAGA
AAGATGGCGCCATTGCACTCCAGCCTGGGTGACAGAGTGAGACTCCATCTCAGACAACAAAACAAAACAAAACAAAACGAAACATAACACCTTGCATGATGTCGTAGGGAAAATTTTACTTCGTGCCGCAGCTGCTGTTCTCTCCGCTGCCACATGGTGCCGCTGTTGGAAGAGGTTCTCAGAGATGCTGTATGCTATAGCCAAGTCACATTGGTGTCTTCAAAGAGGGCTCCTTTACTGATAATTCCACAACTTCCATGCCAAGCACACTTGCATGCGCCATGGACTCTGCACATGTATCCAAGCAAGGCTTATGGCCTTTC
CGCTTGAACCCGGGAGGCGGAAGCCCCTGGTTCCCCGTGGGGTGTGCGCTCACCTCGGTTTTCCTTGGCCAGGTTGTCGGCCATCTCCCAGTAGTCGTAGCTGTGCAGGATGCTGTTGGTGATGCTGACGTGGTTGGCCGCCATCTGGTGGATGCGCTGTGGGATGCTGACGATGGTCGACGGGGACAGGGCGCTGGCGTTGGAGAGGCTGCCCTGAGACCCCACGGAGCTGGCGGGAGAGGGGTTGGGAGACATGGGGGATGGGGTTCCAGTGCTCCTGGAAGGGGAGAGGTAGAAAAA
ATAACTGGGCCCCAAGCCAGCATTCTCTAAGTTGATCCAGGTAATTCCTTCCCCATCCCTTGTTGGAGGAGGGGGAGGGGCGGTCTTTGATTCATCACCTTGCAGCTTGCCAGAGCCTCAGGTGACAGAAAACAAGGGCAGCAGTGACACCCAGTGGAGAAACGTACACCAGCTCCCTTCCACCTAGAGACGGGCACGGGCCTGCCCCCTGCTTCACCAGAATTCCCCACAGACCCCACCTTCCAGGGCTCGGCTTGGGTCTTGTCCATGGTGCTGACATCCTAGGATGGGAGAAATGGCGAGCCAGACTGGATGTCGATGGCAGGGCCTGA
AAGCACTGTGTGAGGTTTCCTCACCCCCAAAGGACAGGCCTGGCTTGGGCTCTCTGGAAGACACTGGCTGAAGGCCGGAGGGGGTGGCCTGGCTGTTTCAAAGCAGGAGAAGCAGGATGTGGCCTCAGAGTGCCACCTGGAGGCAGAGGCGGTGTAAACATGCAGAGAGATGCAGGCACAGGTGCCCCAGGGACAGAACATTCCTATCTGGACAGGGTCTGTCCTGCCCTCTGTCCCCACCTTCATTCATCTGCTCTGAGGAGGCCTGGGAGACCCCA
TGGAGGACAGGGACTGACCAACTCACCCAAGGGTCCTCTGCATGCACATGGTCCCTGCACATGGCACATAGTTGGTGCTCAGAAGGCCTTTGCTGGAACAAAGGAAAACACAAGCACCCACAGCAGTGATGGCTGATTTTGTCGGGTCTGCAATGGAGATTAGTCACCACTAGGTGTCATGGTGAGTCAAGAAACATTTTGGCTCATGGTTACAAATTATGCGTTTACTGTATTCATCTTCGTGCATGCACACATGCAATGTTTTACAAAGCATCTGTTGAGTGTCTACGGCACAACACACACGTTCTGGTGCTGGAGATCCTGCCCTGGCTG
CAGCGCCTCCTGTCGCTCCGCCGCCATCTTCGCCCCGTGCGCCTTCCAAAGCGCTCCGGCGGCCGCCGCACAGGCCCAGCCCCGCTGCCGCGTTCCGCTTGCCGGTCGACGAGGCCCAGCCGATGAGGGCCCAGCAGCTGGGAGCCCGCCCGCAGCCCCGCCCCACGCGGTGCCTCACGCAAAGCCCTCCGTGCGGGAAGCCCCGCCGCTCCGCGCCCTCTGGCGACCGCGGCGCGAACCGCAGCCTAACGGCGGGGGTGGGAGCCCGAAGGATGAGAGGCGGGGCGGGTCTTACATACACCTGTGGGCTGAAGGCTCCCTGCAGGAGTCAGATTCCCAGTTATTCATTGACGCAGC
CTCACTGCCCCCTAAAGATGGCACAGGACCAAGTACGTGGGTCACTGACAAGGTCCCGCCCCGGCATGAACCCTGCTCAGGTGTCCTGACTGGGGCAGGTGGCCACCCTGACTTTGGCCCGGCAGGGTGGGTGTGCACTGGCCAGGCTTCACGGCTGCGACTACGGGCCTGCAGGAAATGGCCACTGGAGGGCGCCAGACGCCCAGCCACGCTCAGACCACCCGGGCCAGGAGGGGCAGAGCCACAGGGACCTGGCAGGGTGCCACGGGTGTTGGGGTACTAAGGCTGTTGCTGAGCGCAAGCCATCAGCAGGGTCCTGTGTGGAAGGGACCCGCTTCTGGCATGGGTGCCCA
CTCCATCTTCTCGATGCTCACCACCTGCGCGAGAGGCAACATGCAGGGACAGAAGGGCGGGAGGAAGGTAGGCATGTTATTACATATGCAGAAGATGTCCCGAAACAGAGGGCAAGGCACAATCACTGCAGAAAGGAGATGATGCAATGGCGAGAAAGTGGCACTGCTCACCCCCACCACAAGGGGAGGCTGTGCAAGGCTGCATCAAGGGGCGACTGGATAGCAAAGTGTGGTCTATCCATACATCGGCGTATGACCCAGCCTTGAAGAGGAGGGGAATTCGGACAGAGGCTCCAGCATGGATGAGCCCCGAGGGCATTATGCT
CTCGCGGCTCCGTGTCCCGCAAGCTGCTGCCGGCCGGCCCCGCCCACTTCCCGTCCCTGGCCGCCGCGGGCGCCGCGGGCGCCGCGCAGGCGCAGTCGGGCCTCCAGGCTGGCGGGGCCGGACCTCTGCTGCCCCCTGGCGGCTACGTGGACGGTGACTGCGGCCCTTTAGTGGTAGGCGAACTGCGGCTCCACCTGGGCTCCGGAGCCGCCCCAGTCACCAGCCTCTTGCTTCTCTTCTGCAGCTTTGGGTGGGCGGCTGGATGGGGAAAGCAATCCCTAGGTC
CCTCCCAGGGCTCTCCTGCAAATAGGCCCTTGGAGGCCTGGCCTGACGTTTAGGTCCTGAGACAGGTGTGCAGATCAGACCCCTCATGGCAACACCAGGCTTCTGGCTCCAGTCCTTGGAGTCCGTCTGCGTCCCAGCAGCTCCCCCTGGTGGCCAGAAGCAAACGCTTCATGTCTTGCATCTAGAGCCAAAGCATCTCCTACCCCTGGATTCCCATTCCGGAATAGTTTTCAGACCAAGGCTCCTCCGCAAATATGAGTGATGTGTCAGATGAGTGATGAGGGACAGGCCAGGGGCACACACG
ATCAAGAGGAAAAGAAAGCAGCTCACTGGGTGAAGGACCTTGAGAAAGAGATGAACATTTCCTCTCTTGAGACACAGGACAAACAAGGTCACGCCTGAGCTCGGCAAACAAGGACTTCGGTGCCTGCCTACGGCGCCATTGCGCCCTCTAGTGGCTGCTGAGGAACCGCTGTCCAGCCCGAAGCTCACAGAGCCCCGTTCAGGCTGCCGCAACCTACCTAGGCGGCCAGAATGGAGACTTACAGGTGGGCGGGCATCCCGGGGTGCACACATTACCTTCTCGGGGCTCTCCAACTTA
GCAACAGGAATCCATTCCTAAGGCCCTCACAATTGAGGGAGAAAGCAGTGGGGGCTTCCTTTACTAGGTTCACCACCCCTCTCCATGTCCCTTGCCCTCATCCTACATTGTCCTGGACTGGGTGTGGCCTGCAGCCTAGCAACACACTGCCCCCTGGTGTCCACTAAAGCCAGCAACCAGAAGACGTATCTGATCTGGAAGAAGCTCAAGGCTGAGGAGCACTGGACCCTGGGGTCAGAAAACTGCCATCTCTACAGCAATCACTAGTTCCTTGTTTGTTTGTTTGTTTGTTTGTT
TGTGAGTGGAGGCCTTTGAGGCCCCTCCCTGTGCCCTGTCGCCTTCTGTCCATTTAGAGGAGTGTGTATGTGAGGAAGATGAGGCAGAAGAAGCCAAGTATGGGCCCCGACTCCCCTATCAGGTGGGAGAGCTGGGGACATAACTCCCAGTGGGCACCAGGAGGCAGTGCAGCCCCAGCATCAGGCCCTTCCCACAGGGGAGCCCTGGCTTCAGCAGCTGCAGAGGCAGTAAACTCCTGGGGCTAGATCAACGTTTTTGGATTTTAAGAAGTAAAAGACGTTTTGAGGGTCATGAACTTGGTGCAGGTC
GTTCTGAAATAAGTCTGATCAGATCAACACCAGTTCGAGGGCAACTCTACGTGCAGGGAATGCACAGGGCACCTGGAGCCTCAGGGACATGGCGCGTGCACCTCAGGCATGGCGACAGCAGTGGCCGCAAGCCTGCATGGTCATATGCAGCAATACCGGCAGGTGGCAGGAGCGTTCCTTCTCCTAACTGAATCGCACACTCTGAACCAAGTCTCCCGCAGGCGGAAGCGCAGTCTTGAAGAAGGGATGTCTTAATCTGATTCAAATAGTCAAATGAGGCTGGCTGCGGTGCCTCAGCCTTGTAATCCCAG
CACAAGCGCCAGCACAAACCCTCCTTGGAGGAGAAAACTTTGAACCCAGGTGTCCAAGAATTACCATAGATAAAATTCCACAGAGCATGCACTGGCAATCAAAAATCACACAACACAAAGCAAAGCAGCCTCACCACAAGGAGGCAGCACGCAGCCACGGGCACAGCCAGACCTGTGCAGGCCGCAGGCATGGGGCCCTTCAGGTAAAGAAGACAAAACCCCAGCCAGTCACGGTGGCTCACGCCTGTAATCCCAGTGCTTTGGGAGGCTGAGGCGGACG
AAATATAAAAGTATATACATTTTACATATGTATATGTACGTATGTGTGTATAAGTGAATACATGTGCGCCCATCATCCAGCCCCGGCTTATCAACTGAGCAGTGCCCCTAACATTTCCGTACGTTGCTCGGGGTCAGGCTAGACTCTGCTGCCCCCGTGTGTTCCAGCGCAGAACTGCATAAAGAAAGAGGAGCGCTCGGCCATGCCGCACAGGTCCGGGAGGTTCGCGTTAATGTACCCTGTTTTTGAGCCCAAGGAACAAGTATTTAGTCATGATTGCCACTCGTTATAGGCTCTGTTA
TCTGCTTCTGTGAGTTCGTTCAAGTGGGGAGAATCCTCCTAACTGCAAGTGGGGCTTGAGCAGATGCCCGTGCCCGGCTGATTCTCCTACATGGAAAACTTCCAATTTCGCTCGGATTCAGGCTGCTTCTGGAGCTAGTCTCCCAGCTGGGGGAAGTGAGCGGATGCTGCCATCTAGAGTCAGGATGAGGTAAAGCGGCCAAACCCCTTGGGTTAGCGTTTTCTATTTCCTCTCGCTTTAGAATTCTCTCATTATTTGTTTTATATTCTTACATCGCATTGACAATACCCGGAGGAAAGAATTCC
TTTTGTTCACTAAATCATTCCAAGTGCCTAGGACTCTGGCTGACACATATTTCCTGCTCCAGAAATATCTCTTGGCTGAGTGAATGAACCTCTTCCCCCAGCGAGCGAGCCTGTCGGCCGAGGAGACCACGCCATACCAGGATTTTCCAGCAGGTGGCAGCCGACGCACGCCAGAGACAGCTGGGCGCCTACACTTTGAACTCAAGGTTCTTCCAATTAAGTGCAAGATAAGGAGCTTGGAGACTCATCGCGTTTGGCTTACTCCTGACGCAGACTTGCACTGGAGGTTGTGTGGAGGGGAT
ACTGGTGGCTCAACAAGGTGCTGTGGGATCTTGGGCCTCACCGATGTGAGTGGGTAACCCCTGGCGGCTGGCATGACCAACACCCCAACCCATCCTGGATTCTGGGTAGGGGCCACTCTGTGCCCTGGGTGGAGGGCAGGCCTGCCTGGGACAGTGCCCTTTGCCGGCCCCACACTGCCATCTGCCTGCCGGCCTCAGAACTACAGCCCAGCACCAGGCTCAGCCCTGTTGGGACGCATGAAAGCCCAGCGCACAGATGAGAAACCAAGGCCCAGAGGGCACCCAAAGCATCCCCAAGTTCACACAGATCACAGTCACCAAGCTGGAATCCAGGTCCTGCATG
GGGCTCACCGTGCGTCCGTTTTATGCCGTAATTATGTGCACAAATAATTGCATGGCCGGCGTCGCGTGAGACGCGGGAAGGACCGGGGAGCGGCAGAACCAGGGCTTCCAATTCCCGTCCGCGTTTAAAGCGCGCCAGCGCCCTCTGGTGCTCAGGCTGCGCAGCGCGCCGGCTCCGCGGGTGCCGCCAAGGGCCGGGGCTGCCTGGGGGCCTGCCCGGGGTTCCAGACCTGCTGGACCGTGCATGGCTCATCAGGCCGGGCCTGTCCAGGGGTTTGAGAACCGCAGACCTGCAGGACTGTG
TCTCGGAGGATGTCCAGGCCAATAGTTGGGATGTGAAGACGTGAAGCAGCACAGAGCCTGGAAGCCCAGGATGGACAGAAACCTACCTGAGCAGTGGGGCTTTGAAAGCCTTGGGGCGGGGGGTGCAATATTCAAGATGGCCACAAGATGGCAATAGAATGCTGTAACTTTCTTGGTTCTGGGCCGCAGCCTGGGTGGCTGCTTCCTTCCCTGTGTGTATTGATTTGTTTCTCTTTTTTGAGACAGAGTCTTGCTGGGTTGCCCAGGCTGGAGTGCAGTGGTGCGATCA
ATCAAGAAACTGAGGGAGCCCAGAGCAGGTGTGGAGGAGAGGGCTGAGGTGAGAATGGCCAGGGGTAGGTCTCTGAGCCTTCCAGGCCAGAAGCAGGAGGCAGTGTTTCCTGGGCTCTCAAGGGGTGTTTAGATGCAAACTGTGTCGGGAGCTCCCTCTGTTGGTGGCACAGGGAATGGCTCGTATGAATGTGGGAAGCTGGCACAGCAGATGCTGGGCAAAGGGCAAGGCGTCTCTGCCAAGGGGGCGGTGAGGGCATGTGGGGGAGCAGACAGCCCCGAGGGTCCTTTGACAAGTCAGTCCGATGTGGAGGCCGAGGG
TCCACATTTCTAACCACTAAATTTTCCATTTCACTAGCTTTCCATTTTGAACCTAGCCACTAACATATGCAGCCCTCATCTTTGCAAATAAAGTTTTAAAATACGGCCTTCTGTAGTAAGTGACGCTGCCCACCAGGGGGCAGGACTGCCCCACAATGCTCTCAGTCACTCCCTTCATTCACTACAGTCCCTGGCCCACTGAGGTTGTAAATTGAGCTCAAACCTTTCTGTGAAAATGCAGGGCAAAGGGCAGAAAGAGGGAACCACTCAGGGGAAATGGCTCACTGGGGACGTGTGTG
TCTGAGCCAGAGGCAGCCAGGGATTGTATCCGATTTCCAGGTCACCATGTCGTTTAGAGAGGGGACATGGAGGTAGGGAGGCTCATGCCCAACTCTGGGGACAAAGGAGAGAGTACTGGGGCAGCTGGTCTGCCTGTGCTTCAACAGTGACACCATGTGGCAGCAATGGCTACAGGGACTGCAGACAACCTTTAAACTTCCGGTTTCCTCTGTGCGAGGTGATTGACACGTCATCTAGGATAGCCTGAGATTCTTGACCTGTCATGTGGAGTGTGTGTGTGTGTGTGTGTGTGTGTGTGTGTGGTGTGCGCGC
CGGAACTGGCCCATACCCCTGAACCGAGCAAGCCTAGGAGCAGGTGCGCCGGCGGCGCTGTGAAGCGGCACTCATGACAGGCAGGCTGGGCGCCGCCACCCCGAAACCTCCGAGGGAGGACCAGCCAGCCCAGGTTGGCGCTGGAGCTGCAGCGCCACCTGCAGGCCAAGAAGTCTTTTTCTGGGAGGCTGGAGCTGCAGCGCCACCTGCAGGCCAAGGAGTCTTTTTCTGGGAGGCTGGAGCTGCAGCGCGACGTGCAGGCCAAGGAGTCTTTTTCTGGGAGGCTGGAGCTGCAGTTGCAGTGAAGTCACAGGTTCCGTGACGTCACAGGTGGGCAGGCGCACTAGTCTGTAACGGATTGGCTTGGCCTTACCCGCGAGGCTTTGCAGTGGCTGCTTGGCTTGGCAGTGGTCGCTTGGCTTGGCGT
GCTGGGACCCAGGTTGGAGCCGCCCCAGCGCCCGCAGCCCCCCTTCCCCGCCCCAGGGCTCCACTGGGTCTCTGCCTGGGGCTGCCTTAACGGGGCCGGGGGATCCCCTAGGAGCCTGAAGTGCAGTGAGGGCTGCTCGCCTGGAGGGGGAGGCAGAGACCTGGCGAGGGAGAGAGGGGCGGGGAGGAGGAGCCGGGAGGGCAGAGGCGGAGAGCGGGAGGTGAGGACCCACATCTGCGTAGGCTGGGGAGGGGAAGGGAGCCTGAGATGGATACGGAGAGGAAGGGCGGAGGGACAGAAGGTTAGAGA
CACCTGCCCCCAAAGCAGGATGGGATTTCTTCAAAGTGTGTGATTTTTCCATAGGGACCAGGTTTTGCCGGCTCCTGTCTCCTGTTTCCAACGACAGAGGCATATCCCAAGGTCGACAAGTGGGTGCTATGCCCGGACTGGCCTGCAGGGGGCAGGAACCACCAGATTTGACTGAGTTGATGCCCTGCTGAATAAATGGATGCCACGCTTGGCCCTTTAATACCAATGCTGGGCAGGGGAAGACGGCGCTTTCTAGATGCTTGGCACAGTGCCAAGCCCTTTGCATGTATTATCTCATTAGCTCCT
TGACAGAATTAGAGTCATTCTATATGTAAATTCATACCCTGGGTTTTAAGTGAGGTATTTTTTTTTTGCTCCATGCAAACACGTCTGTGGAGAAGTTTGACAATGGTGGTACGGTGGTGCCCCCTCGTGACTGAAGCCTGAACTGCATGCAGCTTGAACATCACAGTAGGAAAGTGGGAGGGAGGAGTTGTGGCCCAAGCCCCGCCCTACAGAGTTTTCTAGAAGTCTGAGTGGAAAATTGGGCATTCCCAGTGTGTAGGAATACTGACAGC
CCAGCCTATTGAGCCCCACACTCATCCTGGAGCCTGCCCAGCTTATGATTCAGGGTCCCTGGAGATGAGGGTGAGCTCCTGAGGACAGCGAGTTGCCCCTACCTCTCTGCTCCTGCCGCTGTGATCTTGTCTAGACAGGGTGTGCAGGGCCATGCTCTTCCACTGGGTGCAAGAGCGCCCCCTGCTGGAATCCCTCTGGACCTGGATATTGTCCTCATGGTCATATCCCCAGCCCCACACAGTGACTGGCCCTTATGCAGATGCCCAGGAAGTAACCTTAAATGTATGGTAGGATCAGAGCAGCAAACGATTCTGCAGAAAAAAACACCAGGATAGGGG
ACCAGAAGCCAGAAGGCCGTACAGTGCGGGGTAGCTGGCGGCGGGTAATCAAATTGAAGCCGTAGCCTAACCGTCTCGGAAGCTGCCATCTTGCTTGGTGCTCAACGGAAGCCGAGAGATACCACGGGGCCACCGAGAGGCGTGCTCGGGCGGCTCGCCCCCGCCGGAGCCTTTGGCGTGTGCCACCTAGTGGTGAAACCTGGCTACTACAGGCTGCGTCTAGGCGAGAACTCGGAGCGTGGTTGATTTCATTCAATTTTGTTCACGGCAGGGCTGAGGAAGGGAATAAGTGAAATGCCTTTATTACATTTCTACTGGGCGCTATGTAGGGTCTCCTA
ATGAAGCTTCGCTGCGTGCGCACCGCTGCGGGCTGGCAATCGGCTCGCCCTCCTTCCAAGACAAGCTGCTGCTCGGCCCCTCTGAGATCCGTGTGCCTTCGGTGGTGCCTGTGCAGACGGTGCGACAGCTAGTCGAGCTCCTGTACAGCGGTTCGCTCGTTGTGGCACAGAGTGAAGCCCCGCAGGTACTCATGGCTGCGTCGGTGCTTCGCATAGACAGTTATCGACGAATGCACGCAGATTATCGCACGCGCTCCTCTGCACCCGCGAGCACCTCTGCACCCGCGCCCCTGCCCACCCCTGTGCCCCCGCCACTCGCACCTGAGCAGCTGCGTCACCGCCTGCGCCACCTGCTGGCTGCGCACCCCCGGGGCACCCCGGTGCCGCGCACAGCGGTAAGCAGCGCCGGCCCGCGAGTTTGCAGCTGCCTGCGCCCCCGACACCTGCCAAAGCCGAGGGGCTTGGTGCCTACCCCTCACTGTCCGCGGCCCCTGACGACCGAGGTGACAACGATGACGAGGAAACTGACGATGAGACCGATGGCGAGGACGGCGAAGGTGGCGGCCCGGGAGAGAGCCAAGCACCTCCTTCCTTCCCAGACTGTGCTGCCGGCTTCCTCACTGCTGCTGCTGACAGCGCGTGCGAGGAGTTCCATGCACCCACTGGCCTCTCTGACTACAGTGGTGTGGGAGAGATTTTCTTCCGGGATCTGGGGCAGCTGAGGACGTATTTCCAGACAGCTATGTAACCGCTTGGCACGACAAGGATGGCGCTGTCCCCGAAGGCTGTCCCACCGAGACCCCTGTCCAGCCCGACTGCATACTGGCTGGACCCCGCCCGCCTGGCGTGAAGACCCCAGGGCCGCCTG
GACCCCAGGCCAGTGCTGGCAGTAGGAATAAGAGGGTTTTCTGATATTTCTCTCAATCCTCTTGGATTTTTGCCCCCTGGGATGTGGGAGCGTGGATTTGCCTTGCAAGTTCTGTGTTGTGGTTTTCCTTCTTTGGATGCAGTGCAAGCTCTGGCCACCAGGGGGAGACATGTGCCCACTGTGTTCTGCGGGAGCACCTGAGCCAGGGAAGAGCCAGGGGTCATTCAGGCCATTCCCCTGCCTCCAACCTGACCTGCATTTCCTATTGTCAGCATCCATCTCCACAGTCCGAGCTGGTCCGTGGTAGGATGTGGGAGTGAGGGGCTCCAGATCCTCTCATTTAC
TCTGCTTTCTGCAAAGTCCCAGGTCCCCACTTGCCAAGGACAACAGTTCCCAGAGTGACTGGCCTCAGAAAACAAGGTGTCTGAGGGGATGATCAGAGGAAGGAGCCTGGTGGAAATTGGACAGGGAAGGGCTCTGTCCATGAGGTGGCAGTCGCCCATAAGCTGTGGTGTGGGAGGAAGCATAGGGAACCTAGGTTGGTGCTGGAGATAGCATTTCCTGGTCCTGACTTGGAGGAGTTGTTAACCCCAACATTCCTGACTCCTCCTTTGAGGAGGCTCCTGGCCTGCAAATCTCAC
TCTAGGAAGTATATACTCCTAGCAATAATATGTAGGGGTTCTATGACTAGGAAATTTGGGGAACTGTCCCCCTGACCGCTCCATCCGTAACTTCTGCACACCTTTTGGGGTACGCCGCCGACCTGGAAAGCGTTGCAGGGCGCTCATGCTGCCCGCAGGTGGCGCCACGTGATCGCGAGCCGCAGAGAGCCCGTACCCTAGGAGTCTCGAGGCGCGAGGACTGCTGGTCCGCAGCTGTGCCGGGGCCACCGACGCCGCTTACCCCGGCGGAGCGCCGCGCAGGTGGAGTTGGGGACAGCGGCCGGTGCCCCGGCTTTTTAGGCTGTGTGC
CACTAGCAGGGTGGGTCACGCGTGCAGGTTGCTAGGGCAACGTCCTGTCGCCGGCGTCGGAAACCAACCAGTAACTCTCAGGAGCCGGAGTCGGGTCCGCCCTGGGGGCGGAGTTAGTCAGCAGGTCGGTCCGGCGGGAGCGCGTTTCCTGCCGGTCCCTGCAGGTGGCACCATAGGATCGCGGATGCTTTCCTGGGGCGGGGCTTTCCTGGGGCGGGGCTTCCCGCAGTGCTCAGCGCACTCCAGGGGCGGGGCCGGGGTGGAGCCGGGGTGGAACGTGAGCCACCAGCTGCAGTCCGCAAAGGATCGAGGGAAACGAGCTGTCC
CTGCTTCTGGAACTGCATTCGAGGTCAGAGTTTCTAGTACGAGTAAAGCGGATCCTCGGGAAGAGACCCGACCAGAAGGAAATCGCCGTCTTGGAAGATCTAAGTCCGGGATGGAACAAAACCCACTCCGGGCGGGGGGAGCGCGCCACCTGGCGGCGGATCCTGCTAAGGCAGCGCCGCCCGGAGACCAGAAACGTTGGATTTGGGCAGTGGGCCGAGGTGGTTGGAATTGGCGAATGGGCAGTTGTCTGAAAATCATTGTGTGAAACTAAGGACTGTCTACCAGTGGCTTCCAAAATTC
TTTAAAATCTCCAATGTATTCTCAAATTATTCCTCTTTACAGAACCGAAGTGCAGCTCCCCACTTCAGGTAATGTGATTCTACCCTTTGCCTGAGAAACATATCCATCCTAATTGCCATGTGCTCAGCTGGACCACTAGAGGGAGCCATCCTGTAACGGGTGAGGTCAACCTAACAAATGGTATCAGTCGAGTATTGATCGGAGGCCAACGCAAGAAGTTACCAGTAGCCTATTTCAGATTTATTAAAAAACACATAGGTAACGAGTCAGAGCTTTGGCTAGGAATGATT
AGAGCCCGACACCGGCTGGGGTCGAGGTCTCATCAGAGTTTGGGGACCACCGGTTGCCCACTGGCATCGGAAGAAGAATGCAAATGGCAGTGAGCCCAGGAAAAGGTGCTCAGTGTCCACAGACCTCAGGGAAATGCCAACAGCACCCACAAGGGGACGCCTCACCCCGCTGGAATGGGTGACCCCAAACACTGTGAGGCTGGAGGGGGTGGGGCCTGCGTTCCTTACAAGGCAGAGAGCAGGAGACTGAGAGTTGGTGGAGTGTAGGGCTGTTCCTGTGTCATCCTCTTCCCATTTTCCTGGCGGAGGTTTCTCTTTGT
AGACAGGTGGGAAACAACAGACCTAGGAGGAGTCTCTGCACCTCCAATCTCCCCAAATAATCGGGCAAAGCAATGGACTCCAGCTTTTCCAGGAAGCTCCAGCTCCCCAGCAACCGAGTCCTCCCCCATCGCTATTTAACAGCTCCCACCAGGTGGCGCCAGAACACTGCGAGGCCTGGAATTCCTGGCAGGCTCGCAGTGCATCCTCACCTCAGCCGTTTAAATCTAGCAATAATGGGGTTCCGTATCTCACGCAACTGAAATTTTAGACTCCACTTACTGCGTTATGATAGGCTGAATTTCCTTG
CCCAGTGCGCCTTCCAGGCTCGAGGGAGAGGGAGTGTGCGTGCGTGTGAACGCGTCACACTCTTGTGTGAACGCGTCATACGCTTGTGAAAGACGGTGCTTGTGCACACGCGTGTGCGTGCGTGTGAACGCGTCAGGGTACCCGAGGATGCACACACGCACGTGTGAGTGTGCGCGAGTGCGTGCTCAGAGGACAGCTCTCAGCAGGCTGGGGACCTCCTTCCTCTCACCCCTGAGGGTTTTGGGGGACCAGCCCCCGTATCCGGGTGCTGCGGGATCCCCTGAGGCGAGCGCGCACCGCTGTGCTCGGGCTCCGGCTTTGTGGGGACCCGGCCTTCCCGGCCCGCACCACGAGGAGTTCCACGCAGTAGCCACGAGGTGGCACCGCAGACTCGCTACCGCGGAGCGCGGCGGCTCCCGGCTCCCAGCAGCCTCGCCTAGGGCTGTGGCCAGGGCGGTCAGTCTCAGGCCCAGGCCGCTGCTGCCAGGAAAAGCAGGAACAATCGCCAGTCACGCCTGCTGATGCCCCTGAAGTGCTTATGCTCCCAGGCATGGGCTGACCGCA
GAAGGGCCTCATTTCTGGGGAAGGCCCAGGGAAGGGCCTCATTTCTGGGGAAGGCCCAGGGAAGGGCCAGGGTGCAGAGAAGCCAATGACAGCTGGAGAGTTGGGACTGCTGCCAGGACAGACTAGACGGAGACTGCTCTTGGGTGCCACCTAGTGGGAACCTTCTTTACTGTCATCCCTGGAGAGATGGACCTGTGACGTCCCCACCGGATGCCCCGCCCACCATGGGCATCCCCATCCCAATCATCCCTCACCACCCCCAGGCTCGGGTCGCGTCCCCCCAGGCTTTGATGGACAAGTGGCCATGGAAAGCATCCTCAGCTGC
ACAGAAATACCAGTAGTTATTGCATGTTCCCTTCCATGTGATTAAGCATTGCCATAAAGCCAGGACTGGATTAGAAATAGATCTTCCCCTTCTGAGAAAGCACCCAATGGAGCAAAGCTGGCGGCAGTGATGGACAACTTGTGCCACCTACTGGCCATCGATGGTATCACATGCCCAATGCCAAAGACTAGACAAGGTTTTGCCACCTGCCAATGAACTGGCCAGAGCCACTGCCTCACCCACTTTGCATGGCAGAGGGTGACTGGGAAATATGACCAACTGTCCCACACTGGAACCGACCTCCAGGTCTGTGCTCCCTAG
GGTGTGTCCTTAGAGCAGCGTGAGAACGGACTAATCACAGTAATTGTTAAGCACAAGTCCCTTAAGCACGTATGTCCTTTGATGTGGCGTGCACGTTCAGCATCATTTCTGCCCTGTGGCAAGGATGCTCGCATTTTGCTCTTTAGACCTTCTCCCACTAGAGGGCGCGCTAAGCCAACCTAGGCCGGTCCGATCGCCGCCATCAGTGCCTGACACATACCTGGCAAAGCCTGAGCGGTTTTCAGACCCATCATGCATCAGCCAGGCCTCCCACCAACCCCAGGAGTTGCTCCCACACTGTGCAGGGGTTTGGCTGCATTGGCACGGG
TGCCTATCTCCACAACTTTGGGCTCTGCTGGTTTAGAGCAGACTTTTTCAACCGTAACATTATTGTCATTTCGGCCTGGATAATTGGGGACGGTCTTGCGCATTGTAGGAAGCTTGGCAGCATCCCTGGCCTCTGCCGCTAGGTGTCAGTAGCAGCTGTTCCCCAGTTGTGGCAACCCAAAATGTCTCCAGACATTGCCAAATGTCCTCTGCGGGGAGCAAAATCGTCCTCACTTGAGAACCACCGGTGTAGCGTTAATCCCAAAAGTAGGAATGTTTGCATCAAGGGGCGTGACAA
TTGTCTGACCCCCTCCCTGCGTGAGCCTCAGCCTCCCCCCATTCTCTGACCTCCTCCCTACAGGAGCCTCAGCTCCCGTCCCCTCCTCTCACCCCCTCCCTGCATGTACCTCTTGCAGGGTCCCCTTCCCCGGCACCCATGCGCCGGGCCCAGAGCTCCCTCTGCCTGCGGGATGAGACCTTGGCAGGCGGGCAGCGGCGGAAACTCAGCTCAAGGTTCCCGGTGGGGCGAAGCTCTGAGTCATTCAGCCCTGGGGACACCCCTAGGCAACGATTCCGACAGCGCCATCCAGGCCCCCTGGGGGCGCCCGTCTCCCACAGCAAAGGTGAGGGACAAGGGTCACTGTACCAGCCAGCCCCCCAACTCTTTGTGGACCCACCAGCTCCTTGGGGGAGGAGGCTTCCTTCTTGTCCCCTGTGTCTCCTGCAAGCTCTGTCCACTTCCGCACTGGCCCTGGGCCCAGTGGTTGCCTTGTGCCTCCCAGGACCTGGTGT
GAAGGAGCTTTGTCCGATGGAGCTCCGCGCCCCCCTCCACGGCGCTGGTCAGCTCCCCTGCCCTGTGCAGCAATGGCCCGGGGTGTCCTAGGCCACCAGGGGCCAGAGAGGGGCCCGTCCCCGTATTGTGGCCAACATCGCCACCTGGTGGTTGGTCCCGGGTGAACTTGAGCAGCTGGACGGTGAGAGCTGGGAGGAGAAGCTGGGAAGGCAGAAGGCACGAGGTTGCTGGGAGACCTCCGCAAATGAGATCACCAGCCCAGGCAGGACGGTCCCTTCAAGGGCTGCTGCCAGGGCTGGGC
GGAACACAGTCACGTGGCTGAGACCTTGGCCTGACCTGTCCGGAAGTAGGCGTGGCTAATCCAAAACTACTCAGGGAGGTCACACCCCACAAGGGGTGGGCCTGGGCGCTTGCATTTTGCGCAGGCGCAGGGCCTTGGGCGGATTCTGTGAGACGCCAATGCAGCGGAGAAGGCGGCAGGGGGCGCCGGTCCCTAACATGCGCCGGTTTAGCTCGGTGTTAAGGGTCGCGCCAACCGGGCAATCGCGTTCTCTCCTTTTTCTTATTTTATTTTTATTATTGAGCCTTAGGACTCCCCTGAGAACGGGGGCAAGATTAGGGACCCT
CTCCTTCCCTCTACCTACTTCGGCTCCGGTTTCTCTCCCGAAGCCTAAATAAAGAAGGTAACAGACAACACCTCTATTGGCAGAGGCTTCTGCCTTTTCCGTCAGGCTGGCTGCAGCACATCCGTAATCCTTATGTCAGCCTGCACTCTAGCGTTGCCGGCCCGGTCCAGCATCTGACAGCCGCGAATCCAAAGCTGCCGGCCTCTCGTTTCTAAGCAGCAGCTCACAGCGCCAGCCGCCCTCCCGCAGAAGGGGAACAAAGCCCGGCGGACTAGCTCACTATCTTCTGGGTG
CAATGACAAGATATGTCAGTTATGAAGCTTTTGTCTATTGGCCCCAAACCCCATCCTCTGCTTTGTGATGCTGGGGATAAAACTCTGTAAAACTTTCTGCTGGGCAGCAGCTCCCTGCTCAGCTCTGCCAGCAGGGGGCACGAGAGGGAGGCTGCAGGGATGGAGAAGGAAGACACTTGCTTCTTCCTATTTGCTTTCATCACCCCAGCAACGGTCCCTCACCCTGGCAGTAACAGTTGGTTCTAGCATCTTTTTTTCCCCCTCAGAGCCCACCTCCCTGTGCAGCTTCAGA
TTCAACCATGTTGGCCAGGCTGGTCTCGACCAGGTGATCCACCCGCCTTAGCCTCGCATAGTTGCAGGTGCTATTCTGAGCTCAGGGCTCTGGCAGCTACAAGCCCAAGATGCGGTCTCCAACATGTGGCCATTCAATGTCATGGCGCCCTCTACTGGTCCTGGGAAGCGCAGCTCTGCCAGTAGCTCCAGCAGGGCACAGCTGTTAAGTCGTGATGTTCTACAGGTGACCAAAGGGCAATCTCTGGACTCCTTAGCCGCTAGGTCCTCTCTGTAGCAGGACCCAGGAGAAGGCAGGGGCTGAGGATGGCTC
GGCCCGGAAAGCGGCGGAGGGGACGCCCGGGACAGCGCCCCTCACCGCCCGCTGCTCGCAGGAGGAGCAGCATCGATCCCACGAGAACTGCCTGGACGCTGCCGCGGACGACCTGCTGGATCTACAGAGGAACCTGCCGGAGCGGCGGGGCCGTGGCCGCGAGCTGGAGGAGCACCGCCTGCGGAAGGAGTACCTGGAGTACGAGGTGAGCGGCCGAGCCCACCTCCCCGCCGCTGCGCAGCGCCCTCTCCGCCCTCTCGTGGCCGCCTCGGTCCCTGCAGCCGTCACTGCCCTGACCGCGCCGGGGCGGGGAGAGGCGCTTGCGTGCGGGCGGGGCCCGCGTGCGCCGTCTGCAAAGGGGCGGGGGCTCCCACATGGACACCCGCGTGCACGGGCGTGCACAAAGAGTGTGTGTCCCCACGCACTTAGGCCTGTCGCCT
AGCCATGGAGGCCTTGGGCAGTGGCGCTGAGTCCCATGGCTTGCAGGGAAGGGAGGTGAGAGAGCCAGCAGCACGAGGACAGAAAGAGGAAAGAGCAAATCTGCAGCTCCAGAAGGGAGGGGCAGGGAGCCTGGATCTGAGGTCCCAGGTGCGCCCCCGTGTGGAGCCGGTGCAGCGGGGCAGGAACACCGTTCATGGAGCAGGCGGTGAGGCATGTACCTACCATGGCTGATGCTCCTCAGGGACCACTGATAGTGATTCTGAAAGCATCAGATCAACATGACAGGTCACACGCATGGGTGGGGCAGGCCTGGGGTTGGGGGACACACACACACGCACATGCCGGGGTGTGCACACACAT
CTCACTGAACCGTCGCAGGAAAAAGCATTTCTTGCGCCATGGCTGTGTGCAGAACAGGCTTCCCACGGCTGAGTCCCCAAGCCCCCCACAGACGCTGCCAATGAAATGCCGTCAGCCTCAAGCATGGTTCTTGGTACCCAGCCCTGGTAAAACCACGTGTCTCAGGCCTTCTGAACCACAGTGCCCAGAACTCTGGCTGGGCTTTGTCCCAGAGGACAAGACTGGCCAACCCCCTGCTGAGCTGGAAGAATAGCTCCCTCAGCTGGCAGGGACCTGCCCCTGTTGCAATTTGGACTGAGTAAATGCTGACAGGAGGAGCCTGCGTGTCAGGCCAGGATAGACAGAGGCAAACTCTGTACTCTCAGAGAGCTTAGAAGCTAGAGTTGGAAAGCATGGGAAAGGGTCAGACACCCAAGAGAAACAA
GACCTCAAGGTGATCCACCTGTCTTGGCCCCCCAAAGTGCTGGGATTACAGGCGTGAGCCACCGCGCCTGACCCTATATATTTTAAATGCTTAACGACAGTGGTCAGGTAACAGCAGTGGTGAGGTAAGCCGCCAGCAGGTGGCAGGCAAGACCGCTGCAGCACCGTGGTCTTTACAGTTGCCCTGGGCACTTACCTGGGAACGGGTGTGGTTGGCGGGGCCCTTAGGCAATGTGCCTGTCCTGAGATCTTACACAGCCTGTCTCCAGGCTGGGCTCTGAGCTGCGCTCTGTGTGGGTGGAA
AATCCACAGACAGGGAATTCAGGTACAGGGAGGGCCAACTCTAGTTCTGCACCCACAGAGGATAGGAACATAAAAATGCGGACTCCCTAAGGCCTCCTTCCCCTCCACGTTCTTTCTTCAGTCTTCCTCTAGGGGGAGCTCAAGTTAGCTTTAGCACAGTGTGAAGCCAGTGCAGCGTCTCGCTTCCACTTCTCCAGGGGGCGCTGCAAAGATTTTGGTCGCCAAAGATATCACGGTGCGCGCGTCTGGAAGCATTTCCGCTCTGGAGCATTTTCGTTCCGCCGGGTGCCAGCGTTCCTGTGACGCGTTTCCTGTTGGCCGAGCTGCGCACGTGCGGCCGGAAGGGAAGTAACGTCAGCCTGAGAACTGAGTAGC
GAAAAATAATGTATAGGAACACACAGTAACAGCAGAGAGGCTGGCAGGAAAGCAGTTGGGGGATGCTTCAGTTCTGTTGATAAGTAAACCCCAACTTGCCATGTGAAAGCTGAAAGGTTACGTCAACCTTTCAGCTTTGGTGCCACCGCTAGGGAGCGTCGGTTTGCATGACTCTAGCTTGACTGCAAAGTGATTCTGCTTTCCCTGCGGAAGGGCAGAGACAACATAGATAATTGTCAAGAACTAAGCTCAGGCAGGAATTGCATTTTCATTTTCATTTCATTTCTAAATTT
GGCCTCAGCCTCCCAAAGTGCTGGGATTACAGGCGTGAGCCACCGCACCCGGCCTGTATGGCGTCTTGAGGCAATGCTCAGAGCTTGGTGTGAAAGCAATTCACCTCCTCCTTGGGCGCCTCCCCGACTGGGGTGTCCGCAGGCGGCACCCACTTGCAATCCCAGATGCTGCCACCAGGGGGTGCACAGTGCCCGCTTGGAAGGTGGGCAGGGGCGGGCGGGGAGGAACTAGAGAGGGAGGGGTTAATGCCCAAGGGCCCCGCCCCTCCCAAGAGGCATGGGCGGTCTCAGCCCGGTCCACTCACCAGGTGTATATGAGCACAGCCAGGAGGACCGTGAGGAGGACGGCCAGGAGGATAGACAGGATGGCGATGATGACCACGGTGCCCGGGCTCTGGGGG
CCAAGCCCGAGCTCCCCCGCCGCACCGCTTCCAGTCCCCTTTCTTTCCATAGAGCGACCCGAAGCCGGCGGTGGCGCAGGGAGCCGAGTCTGATGAGCTCGCGGGCGGCTGAAGGCCGGCTTCCCTGTGGGGAACGCGCCACCTGTCGGCGCCAGTGAGAACTGCGTCTGTGTGGCGCCCTCGGGGTATTCGGGGCTGCGGGGAGATGTGTGCCTGAAGCCCTGCGCTTGCGGTGGGGACGTCCGGCCTCTTTCCTGGCAATTGACCCCTGAGGCGGGAGAGACAACGGAATTCCCACAAAGGGATCCTTCTC
TGGCCTGAGACAGACACGTGCTTCCAATCAGCCTCCAGGAGCAGCCACCATCAGGTCACCTGTAGAGAAGGTCCCAGCCTGTGTTTCTTTTGTAAATGGCCGCAGGGTAGCTGCTCAACAGGTTGATCAGCAGTTGGCGAGGGAGTGTGTTCTATAGCTTGGCCACCAGGTGGAGATCGTGGGCTGTTTTTTTGCCATGGAATAGGTGCACCTGAGCTGGACCGGCCTACCCAGAGAGAGGCGTTTGCTCCTGGTTGCTTTCTCTAAGCCTCTGGTAGCCATCAGGAAGAGGGACTTTGAGGAGACAGAGGCATGAACTG
GCGAGGGGAGGGGAGATGGGCGGGGCGGGGCAGGGGGGGCACGGTCCCAAGGCCGACCCGGCCGAGGACGCCCGGAGCAGCTCCGCGCATGCGCAACTGTGGCGCGCGACTGCGCTAGAACGCGGCTCCCGCGACCCCTGGCGGCGGCTGCCGAGGGGCTGCGGGACGACCTTGGGCGGCAGCTAGCAGCGAGTCCTAGCTGATGTGGCCCTGAGTCAGCTTTTAGAGGTCCCAAGACTCGTTCACAGGCCGCTAAACGCAAACTAAGGCACCTCCCAGCACACCAGGATCGACGTGTCCTCCTTCAGTC
CACCACGGCAGCAGCTGCCTGCGTGTTGGCGTTCAAGGGCAAAGGGGTCTGTTATTGCCGCTGCCAGTTGGCTGAGGTGGGGAAACCTCTCTGCCTATTCGCCTCCATCTCACCCCTACCCGCACCCCCACCCTGACCTTCCTTCTGCAGCGCCCTCCAGACCTGCAGTTCCAGTTTCAGCCACGAGATGGCAATGTTGCTCTTCGCCGGTAGCCCGGCGGGCGCGTGGGCTGAGCTGCAGCAGAACTGGGGTGCGGGGACGGACCGGGAGCAATCCGTGCTGGAGGCAGTCTCTTGCTGTGCAGGGGGTGGTGCGGCCTGAGGAAGCCTTGCATGGCTATGCTGGGGCTCGAGG
TCCACACCGAACACAGAACAGAACTGGGGCTGCACTTCCAGGTGAGAAGCATAGGGTGGGATCAAGAGGTGGCTGAAGGGATGGCAGATTCTCAAGCTGCATTCCTGCAGTCAGGATGTGTCCAAACGGAAGGCTTGGACAGTCAGTGGCCACGTGGGGGCAGCATCGAGCCAGAATGACAGAGGGCACTTCGTCTGGTGAATATCATGTGAGTCCATGTGGAGCCTCCTCTTTGGAAGATGGGGTGCTCTTGTGGGATGAACGTTGGGGAGGGACAATCTCTTTAATAACTCTGAGAGGTACT
AAGCTGATGGCTTTGACTTTCAGCTATCAGACGCCAAGGCTGACTTACAGGGGGACAAACCTATTGAACACAGTCCTTAACAAATGACTGACACCGGCTCGGCCTCATCAGTTCCCAGGCCCAGACAGACTCTGCTGCCACCTGGTGGCTGAAGGGTAGGCAAAGGCGGACAAGTGCAGAGCCACTCCACCTGACCTGCAGCCTGGACTTCTCCGCGTAACGAGGCTCTGCTAATATGGCAGGAAAGGTGTCATACCGAGGAGAAGCTGCTCGGCAAGATGTAAAGATGAACGGCTGGGCATTAATCG
TTGAGGCCAGACAGCTGTTGACCTGTGCTCTTGGGCCACCCACCCCCAGGCTGGGTATGAACAACGTGGCCCCCACCACCCTGGAGGGAGCCCAGAGCCCAATAGGCAGGCCTTTGGTGTGGCCCTGCAGGCCCACAGCGACACCATGTGGCGGCGAGAAGAAACTGCAGCAGAGTCGGCACAGGACCCCAGCTTCCATCCTCACGTTGTGTGGACATGGTCCAGCTTCCTGCCGCGGACCATGAGCAATCCAAGGGTAGGGGAGCCTCAAGAGGGAGACACTGAGCCTTTACGTAATGAGGCAGGGAGGGGTTCAAGCAATTAATTGAGAAAGGATGTGACAGGACTGGCACCTGGTCACTTTGTGGCCGT
ATTATAAAAAAGAATCCAGTGAATGTGGCAAATCGAAGGGCACTGGTGAGGCTGGTTTCTGTGGGTGGAGCGTGGGAGCCAGGTTGCAGTGTGAGAGTGAGTGAAGTGGAGGCAATGAAGGTGGACGCGTCTTACAGGAAGCTGGCCACCAGGGGGCAGAGAGCAGAGGGCTATTTACTGCCTGGGCTGGATAGACTTGGGGAAGTTAACCAGCTGATGAGAAAAGTCAGCGGAGAGGAAGAGGGTGAAGGTTGGGTGAGATGGCTGTCATTGTGTTGTCCTGGGAAGGAAGTCGGTAGGGGTAGG
ACCATTTCCCCTTCACATGCCTCTGGTTTGTCTCCTGTTTCAGTCCTGCCTTGTGGTTTTCACACAGCTGATGCTCAATAAATGCGTGCTGAGCAAACTCACAAGGCTGGGGTGTTCAGGTCTGATCATGTGCGTGTGCGCAGGTGGCTGCACTTACAGAGAGACGCCTGAAGAGGGCAGCACACTGGGGCGCTAACTTGGAGAGTGAGGCCGCGTGATTTGTTAGAGGAGGAAGCCGGAGGGCGGAGGGAGGGCCAGCCCCTCCCCCTCAACTCGGGCTCCAGACGTAGTTTGAGTCCCCTGTGCCCCCACTTTGCTGGGTGACCTTGGGCTTTGGGGTT
CCAGGGATGTCATCCCTTGGATGCTCAAAGCCCTGTGGGAACTTCTCAGGGGGCTGGTACCAGAGCCTGGGTGCATACTATCCTCAGAGTGGCCAATTCCTGTGACCGGGCAGGAGCCCGCTGGGCACTGTTTCCCGCAGATGCCCTATCTGGCCAGCAGGGGGAGCAAGCTCACCGTGGCCCAGGGCGTGGCCGGCTCAGCAGGAGCCCCCGGGAGAAGGGCCGGTGGAAGCCCAGAGAGCTAGGAGCGCCTCCTCGCTTTACTAGCCTGCTAGGGAGTGGCACCTTTGTCACCGTTAGACTTTTATCCCTCAGCCCTCAGCCCTGGGC
AGATGTCTGTCTCTTGAGAAGAGAGAGGCATGTGTGCCGGCATCCTTGATGGGTTCAAAGAGAAAGGTTGGAGATGATAGTGGGTGAGAAGCAGGCTGGTGAGACTGGGCTGAGGTTGGAGAAGGGGCAGCCGGGGGCACTGCTGAGGGTTTGCCGTGCACGCCTCGGACGGAGCACGGTGGGGTGGCGGGGAGCAGATAGTGCTGCCTCCCTGCGGGCAGACAGGAGAGGAACCTCAACTCAGTCCATTTCATAGCCCTGATAGGGGAAGTGGGAGTTGACAGGATGGTTTAAAATAAGACGTGAAGGTTTCAGTTACCTGCTCTAGACTTTGC
ACCCGGAGAAGTTAGTCTTGGCTAAGTTCACAGAGCTAAAAAGTGACAGAGCTAGGACTTGAAATCAGGACCTTTGAGTCACGTCTCTGCCTGACCTCAGCCCTGCGGGCCCCGTTCCCGCCATTCCTTCCTGCCTCTCACGTTGACTGGGCTCCCCCTGTCGGTCGGCACTGGCTGAACAGCCATGGAGTGGCGCTTTGGGGAAACCACGGGCGACCAGGAAAGATCTCAGGCAAGCCTCGGGTAAGTGAGCTGTAAACTGAGACCTGAACCCAGACACAGCCCATGCCAGGCCGAGCGAAGAGCCTGTGCAGGGGCTTGGA
ATGGCATATTCAGGCACCACCTACCCCATCAGTTTCTTCAATCTCATCCCCGACCCTGGAGCTGCGGCTGTCACCCAGAGCAACGTGGAAAGTGTATAGTCTATCAAACTGGATTAAACGGCATTGAAGACAAGGCCCTGACTCCACAGCTCCCCCTACAGCCAGTCAGTGGCACCGCAGCACTGAAGCACCTGGAGTGTTCCCTGACAGTCTCAAATTCGAAGGCAATCCCTTCTGTTCCCACAGGTACCCCCACAGTCCTCAGCACATGCGTTTCACTTCTTAACACAGAAAACACTGTGGTTCAAA
AGGGCTAGGTCAGACGCACAGAACCCACTGTCCCGGGCCTCCCTCCCCTCCTTCCAGACCGGCCCTCGATTTTCTTCTCGGAAGAACTGCTGTGGAGTCAGGTGTCCCAACTGTGACATTGGGGCGCCACCTGGTGGTCATTATGCATAGTACTGTTCCTCCTGAACCCGTGTGTGTGTGTGTGTGTGTGTGTGTGCGCGCGCATGTGCGTGTGTGTGTGTGTGTGTGTGTGTGTGTGTGTCCCCGTCCCCATTTGAGTTCAATGGGCCACTGGCCAGGAGCAGCTTGGAAATGAGTAGCCTTTACTGCC
ATCTTGTGCCCTTGGGCCTGCTGGGGGTAGGACTCCTCTCCCCTTATCCAGTACAGCCTTCAAAAGGACACTGACATTCCCTTCCCCTGTCCCCAAGGCCCACATTGGTCCTTGCCCCTGCTGTAACTAACCACTCCCTTTTCCTCCCCCATCTCCCTCTAGCGGCGAAACACGGCCCCAGTCAGGCGCATAGAGCACCTGGTAAGGTGATGCTGGAGCAGGAGGGGGAAGCAGGTAGCTTTGGGAGTAAGGATCTAGATTTCCTGAAGACAAAAAGGGCATGGCTCTGGAGTGGGCAGTCTAGAGTAGGGGGTACCCAAAGAGATGT
TTGGTGCTGGGTGGGGAGAGTCCCTGTGCTCCCCCTTTCCCCTCCCCCCGCCCCGGCGGCGTTCGGGTCCCCCTGCGTCCCCCGGCAGGGAGCGGGCGGGCTGGCTGGCGGGTTCTTGGGGCCCGGGTGTGCCCGCACCGTGCGCGCGGGGGCGCTGCGCAGTCCGGCGGCGCTGATGGATTGCAGAAGTGCCGGCGCTTGCCAGCCGAGGCAGCACGGCTCCGCGGACTTTTTTTCAAACTCCCATCAATGAGACTTCGAGGAGGAGCGGGCGGCGGCGGCGGCTGCGACTGCGA
CCCTCAGCCTGTCACACAAAAGCGTTCACATCAGCAGTCGTCAGCGGCGATGTCAGGCGCCGTGTCGTTCTTCAAACCCTTGGGAAAGCTTTAGCTTCTCAAGCCAATTGCACTGCATTGTCAGTAGGGGTGTCCGTGAGCTCCCCCTCGTGGCTGAAGGCCAGCATCTCTGTTAGGCTTAACTGAGCCCAGTCTCCCTGCCTCTGAGCCTGGCCACTTCCCAGGCCAGACGTGGAGGAGACACTTGCCGCTCAGTGCTGTCCAGAGGAGCATGATGAAAATAGCTGGTGTCTTGGCTATCCTG
TGTTCAATAGTCTGCCAAAGACATGTGAGTTTTCTAAAGCTATTTCCATCCATGTCGGATTGGGGTGAGAGAAGGGAGACCCAGTTAGGCTGCTGGTAAATGTGTACATGGCCTGCACCTGCAATAATATAACCTGAACACTAGAGGGCACCAGAGCCCAAGAGTCAGGCAGCCCCAGACTTGGCCCTGAGCAGGAAGCACCAGGCGCAATAAAAGCCCCCTCCAGACCCCATAACTATCCAGGCTGCAAGAGCTGCAAGATCCAGACCCTCCTCAGCCTCACACCTCCAAACACCCACCTGCC
CCAGATACACACCCACCCCGTCCTTAACCCACGCATCCACAGCCAGGGGCGGCTCAGTGGTCACTCACAGGCCCTCGGCCCCAGAGGCAAAATGACGGAAGCAGGCCTCAGCCTGGTGCTGGAGGCCGGCAGCACCTCCTAGCGGGCAGCAGGGCCGTTCCACCCCTGGGTTCCCTTCCCTCCATCCGGGAGGTGCCCAAACCAGGCCTAGGTCGGCTCCTTGGGGGGTCTTAGGGCTTCCTAGGTGGGGTGGGCCCCTGGGTCTGACCTCCCAGGACCTGAGAACAT
AGTTGGGTTCTGGCTAAAAGCAAAAGAGAAAACCGCCTGTTTCAGTCGCATAAGGTGATGTGGCAAGAACTTGTTTCTGAGGAATCCAAGATCTAGCCATTTTCAGCAGTGGTCATAGGGGACTGGAACGGGGGCGCCACCTGCAGGCTAAGGGGGAAAACACAGAGCGAGAAACTGAACCTTGCTTTAGGGGACAGGCATTTAAAGGCAAAGGAAATTCAGTCCCTCTGTGATAGACAGTAATGAACTCAGCAGGCTGTCTTGTAGATAAATATGCATGAG
TTTGCTTCTCTTCCTTGGGTTCAGTCCTACCCAAAAGCATGGATGGCGTGTGTGTGTCTGTTGCCTGCCGAGCATGGTCTGATATTGGAGAAACGTAGTCTATGCCCCCGCTGAGATCAGAGAACAGCAGCTGTCCTTGGACTGCTCCTACTGTGCTGCCTCCAGTGGTCAGAGGCAGGGATGCCATTCCTCATTGCCTTTTCTGTGAATGCAGCAGGCACTTGCCACGGTTGCCTAGAATCTTTTGTGCTCTTCCCCATGCTTTGTTGACAGATATTTCATTAAATCTAAGCTGCCATCAATTGTAA
GGAGGCTGAGCTCCAATCCCTGCTCTCTGTAAATCTGCCATGTGACCTTGGGTTGTTTGGCTCTCAATTTCCTGATCTGAAACACAAGGTTGGATAAGAAGAGGGAGTGGGATGGAGGCGTAAGCTGCGGCCGCCCGTTCCCAGCCCTCTTCCGCCCTCTTATGGCCACCCCTGAACCAGCCTTTGCTAGGCGGCTTCCCAGGGCCTCCAGGGCCTGCGAGCCCAGTCTGGGAAAACTGGGCTTGGCAATGACCCTGGCAAGGGCATCCCAGGCCGTGGCTCCTGGATGAGAGAGAC
CACCTCCTCGTCCAGTGACAGCACGGGCTCTTGTCCCTCTTCCTAGTCACCCCGGCCCGGAGCTCACCAGGTAGTTCTCATCCTGGAAGGCGAAGTGCAGCTGCGTGATCCACCGCCGGTCCCCATTCACCAACACGTCCCTCTCCTCACGGAAGCACGACACCTGCAGGGCACCCGGAGGAGCTGCAGCCGGAGACGGGGCGCGGATCCTCAAAGCCCCCCACGTCCGCCCAGCCCCTCACCTCGCCCCTCTTCAGCATGTCCCACTTGTTCATGATCTTCATGGCATACACCTGGCCCGTCTGCTTCATCTTCACTACCGCTACCTGAGGTCGAGATAGTGAGACAGAGTG
TACAGGAAGAAGCGGGTATGGGGACAGGGAGAGAGAGAGGCCTAACAGGAGAGGGGCCAAGGGAAGGGAGAGGAGAGGGAGAGAGGAAAAAGCCCGACGTGGAGGGCGGGGAGGAGCAGTTGGCGCGGGAGCCCTGGTGCTCGCGGGCCTCTGCTGCCCCCTGCTGGCCTGTCTCCGCCACGGCGGTGCCAGCCGCAGCCAGGATGCCTGTGGTCCCCCTGCGCTCTGGCGGCCCCACCCAGCCCTCACCTGCTCTTCAGGGTTCTGGAAGGGGATCACCAGCACCACATCACCAGCCTTGAGCTGCAGCTCGTCTGTGTCAGTGGCCGTGTAGTCGTGCTGGGCCTGTACCTGCAGAGGATGCGGATCGCAAGTCAGACCTTCCGTCCCACCTCCAGCCCTGCACAGAGCACGGGCCTTGCGTGTGGGAGGTGCAGGTGGCAGTATGGAGACCAGGAGTGCTCAAAAGCAGCAGGACAGTATGGGGCTCAGATGCCACCTTGCTGGCTGGGAGTGACCTAGTAGCGCCTGCACAACTTTG
TATAGGCTTGAGCCACCACGCCCGACCTCTTCACATATATTTGATTAAAAAAAAATCTTGGAGACAGGGAAAGAAAAGAGGAGACGAGGAACAAAAAGAGAAAGGACTCAGATCAACATCCCCAAACGCCGCAGCCGCGACAATCGCTGTGGCCACTAGGTGGCGGGCTTGGTCCGCATTTCAGGCTGTGCGGCTCCTGCCCGGTGGGCGAGGCCTGGTCTGCAGGATTTCCAGGCTTTCTGTCCTGAGCCTCCTGCTTGAATTACGCCTGTGACTTTCAACACACGCAACGCCGTCCGGGGAGGTGAAGAGCGAAGAGGGTATTTTGCTTTGCTGAGTA
GAACTTGGCTCCTTATTCCCCCCGGACCATGCCACCCCCAGCCAGCCAAAAACCCATGTTAACTATCTAGTGTGTTCCCTCCACGCGCTGCTCTGTGTTCGCACAGTCACGGACAGATGTGCAGATGCACACAGCCGGGAGGGGGCGGTGCCGCTGCATCTTACTCACAGGACACAGTATACATGCTGGTCTGCCTCTTCCTTTCCCATCGGATAGCCTGTGGGTTCCCCCCAGGTTAATGGGCAGTGCTCTGTCTCATTCTGATATGAACCCTCCCTGGTCCCAGTGTATCATTGATCTGC
TTATCTGAGTGCAGGGAACCTTAGACCCTTTTAAGGGACCTAGCATGTGAAGCCACTTGGTACTAGGGTGCGTTCTTCATAGAGTGGGTTAGGGTGGGAAGGGCCCCCCAGCTGCTGGAGGAAGTGAGAGTTGATTGGGACAGAGGCGGTCTCTCTGCTCTCGGCCACCAGGGGGCAGCACCCAACCTATGCTCAGGCAACTGGCGCTTTCTCCTGGGACTTTCAATCCTGAGCGTGACCGGAAAAGGTGAGCTCAGGGAGAGGCTATTTAGCGCGGCAGCTGAGGGGCCAATGCAGTGGCCAATGCAGCGGTGGGGAGCCGTGCCAACAGTGTTGCCTCA
CCCACTGTGGTGTAAGCCCGGTCCCGGTCTTTGCGCCTGAGACAGAGTAGCTTCTCTGAGGGCAACCCCAGTGTGCCCCAGGACTCAGGCAGCCACCTACCTTCTCAGGTAGTCCTTGGTGCCCCCTCTCCCCGCCTGGCTTCGGCCACCCTCTCCTTAGTCTCTTGGGCTCCCCCTTGTGGTAGGCTTTAGCCAAGCCCGCCTCCCTGACCCTCCAGCAGGTCCTGCAATCCAAGAACAAATAAGCCTGCCATCTAGGGAACTGTGGCTCCTGGAACCGCAGATTTCTCCATCCTTTCAGGCTGCTGAGACCACTGACCTCCGGTGCCTCCGGGAGGAGCAAAGG
CCCCTGGTGAGCCTGTGGGGAGTGTATTGTTTATGGGATTGTCTGGCATTAAGCTGTGGATCCATTGTAATGAGTGTGTGTACTGCTGTACTGTGTCTCTTTGTTGGGGGTATTAGGTCGCTTTCTGGGCCTGAGTTATTCTGAGCCATTCCCAGCGAGGCGGCTGTGCCCAACTTGGTTGCAATGTGGGGTGATGGTGCCCCCTGGAGGACAGAAGGGACAACGACCCGGCCGTTAGTTCTTGTACTCGACAACCATTTATTTTAGAGTAGGGTTTCTCAATCTCAGTGGACATTTTGGGAAGAACAATTATTTGTTGTGTGGGGTTGTCCTGTGCACTGGAGGG
[truncated: 1,266,997 more chars]
