# Supplementary material for: On the Value of Intra-Motif Dependencies of Human Insulator Protein CTCF
Source: PLoS One. 2014 Jan 22;9(1):e85629. doi: 10.1371/journal.pone.0085629 (PMC3899044; doi:10.1371/journal.pone.0085629)
Supplement: File S2 — Data sets for MCF7 and NHEK cell lines. (ZIP) [file pone.0085629.s011.zip › NHEK_bg_train.txt]

ACTGCAGCCTCCACCTCCTGGGCTCAGGTGATCCTCTCACCTCAGCCTCCTGAGCAGCTGGGACCACAAGCACACACCACCGCACCCAGCTAATTCTTAAACTTGTTGTAGAGACGGGGTTTCACCATGTTGCCCAGGCTTGTCTCCAACTCCAGGCCTCAAGCGATGCGCCCGCCTCGGTCTTCCCAAGTGCTGGGAATGCAGGCGTGAGCCACCGCGCCCGGCCCAATCCGCAGATTTTAAGCGGGGACGACTTAAAAACAGGATTGCTGAGCTGCGACGAGGGGGGCTGCAAGGGGAAGGACACGCGGCCCCCGGGGCTGAGGGCGGCCCGGAAGGATGGACTCCGAGGCGGGGCTGAAAAGGGGGCAGCCGCGCCAAGCAGGAAGCGCCCCGGGG
CCGTAGCAACCACTCTACCAGGGAAGCAAGTCACGGGATCCACTTCTCATGATTTGTGTGACCTTGGCCGGGCCGTTCAACTCCTAAGCTCAGTTTCCTCATTTGTAAAATGAGGCTCTTAATTTCTTCCTTTCCTAATTTAACAGTGACCCACGTAACTTTGTTCCTTTCTTTTGAAACTTTTCTAAGATTATGAGAGTTAACGGAACTATGTTCATTTGTATAAAGAGAAAGGGCTGGGATCAAAAATTCCATTCCTGAACAACAGCTAGTTCAGGACCTGACATCCCACCAGGGGCCCAACAA
ATGGGAGGCCTGGGGCGGAGGGCCGGGGCTTTGGAATGGCTGAGGGGGACAAGGATGCACAAGGGGCCAGTGCAGAGGACAGCGCGACTCCCAGGGGCCCGGGGTCCTGGTCTTCCTGGTCCTGCCGTTTTTATTAGAAGCGAGCCCTCCACCCCAGTGGGTGTAGAGCCCAGGACGCAGCAGAGGGTGGGGGGGTGGGGGGCGGCATCGGGGCAGGTGGCAACCCCTTGGACGCAGGCTCAGGACGCCAGGGTCAGGGCGTGAGTGCCGGGGCCCCCTCAAAGCCGCGGGGTCCAAAGAGGCCGCCGGCCCCGGCCCCGCCCTCTGCTCCTCCTCCCCCTCCACCGCCAGGCCCGGGTGGCCGCCGCCTCCTCCGAACGCGGCCGCCTCCTCCTCCGAACGTG
GCTGGTGACAAACTCCTGGGCTCAAGCGACCCACCCACCTCGGCCCCCCAAAGTGGTGGGATCACAGACGTGAGCCAGCGCTCCCTGTCAGCGTTTCATTCCCTCTTCATATCACATCACTTGGGTCTGTGGTCCAGGTGCGCTGGGGGCAGCGCAGGCCGGGTTCAGGAGAGCTCGGCTCAGCAGCAGCCGATGGAGCTTTCCTGGGGGCTCCTACCTGGCCGCCAGCTCCAGAAGCCAAGCCAGGGGCTCTTCGAGACATGGTCCCACCAGAGGAGAGACCGAGCCTCGGAGAAATGAACGTCCTAGGCCATGGG
CAGACCGTGGGACTGACCCTCTCTCTGGGGCCGGGCCTGACAGCAGCCGGGCCAGGATCAATAAGTTATTAGCACCACTCTGTCAGCTGTAATGTGGGATTGATCGGTGTGGCCGCCGCACTTCCCCAGCCTGATAAAAATGACAGATTAAGGGAATAAGAAAAAGGAATTAGGCCTGGAGCTGACGGCAGGGCTTGTGGGGGGACGGGCTTGGGAGCCCCACTGCCTAGGCCTCATGGAGGTCTTGGGTCACAGGGGAGTGGCCCCTCACTCCACCCAGCTAGAGCCCTCATGAGGATGAGGAAGGGCCAGAGTCGGAGGCACTGGCTGGCCTGGGAGACCCCCAGGGCGTGGAG
TGGGGACCTGGGCAAGGAGACAGAATCAAGACCCAGGCTTGACACACCCTCATCCCTGCTCCCAGCCCGTTCCCAAGCTTGCAGCTTTTTCTCTACTGACATTTTGTGAGCACTTGTTTTCCAGTCGTTGGGAGGTAATCAGATTGTGGTTTTTGGTTTTGCTTTTTTTTTTTTTTTTTTTCAGACAGGGTCTTGCTCTGTCACCCAGACTGGAGTGGAGTGGCGTGACCTCAGCTCACTGCAACCTCCAGGTTCAAGTGATCCTCCCACCTCAGCCTCCCCTAGTAGCTGGGACTACAAGTACCTGCCAC
TGCTGGTTGTCGTGGGTGAAGCACGTGAGGCCTGGCATGCTGCACGTGTCGTTGTTCTGCAGGCGCTTGAGCAGCTTGCGGAGTTTCTTCTTGCGCTTCTGCTCCCGCAACAGCCACACCTTGTCCTTCTCTTGCAGGCCCTTCCTATGGGCGCAGAGGGCCACACACACCTTGGGCCTCTGAGGGATCAGTGACCCCATGTCTCTGCTCTTCCTGTCCACCTAAGGGCTTCGCTGAGGCTTCTCCAACAGAGAGCCATGGGCATAGCAATTCAGGGTCCCAAGTCCCAGTGCTGCTCCAAGGCAGAGCCGGGA
TATTAGGGACTCTAATTACCGGGATTGGAAGTGAATAATTATCTACTGGGCCTCAGGCTACTGAGTCACTTCCCCCAGAAACCAGATTCCCCAGGCTAGCGGAAGAGGGGGCGGCTCGCAGGCTGAGGTTGGGGCGGGGGAAGGTGGAAGCGGGGGTCTGGGGTTGGGGTGCGCGGCCGCCGCTGTTTTTGGTCAAGATCAGAACTGGGGAGCCTGGGTGTAAATCGCTGCTGGGCCACTTACCAGCCACGTGAATTGGGGAAGTCACTTCACCTTTCGTGCCTCAGTTTCCTTTCTGTCAAATGGGGGAAAACAACATTCTCTCCTTACAGTTGTTGGGCAAAGTAAATTGTAATCTACCTAAACTAAGCCCTCAGAGTAGTCCCTGGCACATAATCCTCTAATAATTCATTAATCAC
TTAGGAACATTCCCTAGCTGTTTCTCTCAGGCGGGGATGATGTGCATCTGGAGTGCCCTGGGATAAGGGGTGGGAGGCAGGGCAGAGAGGCTGTAATAGACACGTCTCTCCTAATGGTCAGGGACCAAGCCACCCTTCTCATTAAATCATTTCAATTTCACCACTACTCTTGAGCTCCTCCTTTTTAAGCACACTGAAATCCTAATTTTACAAAAGTTGCTGTCATTTATAATATACTTGTATCATACTGTACATACATAATTTCCTCACTTAACCCTCAAAATAATTGTTCTGGG
CAGAGCAGCCAGGCAAGTGAGGGGTCTAAAGCACCAGCTTGGGAAGCGTCACTGCGTGGAGAGCGGGCTCCTGGGCTCATCGCCCGAGGCACCCGACACAAGTGCAGCCTACAAAATGGAGAGAAAAGCCCTTGATGAATGAACTCCCTAAGGCCAGGCTCGGGTTCCTTAGAGACTGGGGGCACAGCTGCACCCGGGCAGGGTCGGGGAGACAGTTTGCAGCCTCTGGGCTGAGGCTGGGGTGGGGGTGTGGAGGGGCTGTGGCAACAGCATGGCGTACGCCTCTGGGTGTCCTTTTGCAAGTAG
TGCTCCGTCCCGTGTCTCTGCTCCGTCCCGTGTCTCTGCTCCGTCCCGTGTCTCTGCCCCGTCCCCCGTGTCTCTGCTCCGTCCCGTGTCTCTGCTCCGTCCCCCGTGTCTGCTCCGTCCCGTGTCCCTGCTCCGTCCCGTGTCCCTGCTCCGTCCCGTGTCTCTGCTCCGTCCCGTGTCCCTGCTCCGTCCCGTGTCTCTGCTCCGTCCCGTGTCTCTGCTCCGTCCCGTGTCTCTGCTCCGTCCCGTGTCTCTGCTCCGTCCCCCGTGTCTCTGCTCCGTCCCGTGTCTCTGCTCCGTCCCGTGTCCCTGCTCCGTCCCGTGT
CACCGGCTCCCCTGTACCTCCCGCTGCCCCAGGCCCTGCAGGTGAGACGGGGGTGTTGGGGTCGCGGCCAGGGATCATTGCCCCAGGTAGCGTGGCAGGTGACACCCGGCTGTCTCTTCCAGGGAGTCTGCATTCAAGCTCTCCACTGGGACCTCCAGGTGGCCTTCCGCCAAGTCAGCTGTGAGTCCCCAAAGTGGTGGGGTGGGGGTGTGGACAGCCAGGCAGACCCCACAGGTCCCACAGAGCCCACCCAAGACAAGGGCAGGGCCGGAACTGACCCAGCCTATGCCCCGTGGTCTCTGCCCCCACATCCGCCCGTGGTACC
TAGAGTTTGAAGTAAGAAGGTCAAACTTAAGACGAAAGGTTAGGTGTGCTGTGATTCGCAGCCACAGCTTCGTCCTAACACACTGCCGGAAAATCACCTCAAATTAAGGGGCCTGCTGTTGGCAGGGTAGAAATCTATTTTTAAGAAGTAGAAGTAGCATATAAATGAAACACATATGGGTCATGAAGCAAACTTCTCCAGCTAAAACGGTGATGCCTACCTACAAGAATGCAGCTCTCTATCACGTGGAGGCAGTGCGCTGGTGACAGTGACAGCAGTTTCAAAAGTAGAAAGACAAGCCCCTTTTTCACTTA
GCATCAGGACCCAGATTTTGTCAAACGAGCCCCAGGTCCCCATCAGGCCCCTTGCGGCCTGTTGGAGTCTGACTTGAGTGAGTGCTACCCGGCTCAGGAATGCCCCTCGGGGAGGGCAAGGGACACAGACACTCCCCGGAGACAGAGCAGAGCAAGGCACGGGAGCCCAGGAGCAGGCAGTGGGCGCAAGTGCTTTATTCAAAGCGAGGGGTGGGGGGTGAGACCCGCCAGCAGGGGCCTGGGGCAAGAGGCGGGGCCAAGCTCACACAGGGAGAGGGGCAAGAATCAATTCTGTTCTTCAGGGTCACAGGCAGCAGGCAAGAGAGTTGGGGGGCCGGGTCCAGCGCCCACTGTGCCCTCAGGGAGCCTCCCCAGGGCAGCATTGCATAGTGACCAGCCG
GGTTTGAGTTGGGAGCATGTTATGGGCTGAAAAGTTACAAACTATATCCAGAAACTTCTATAAAGGTATTTCCTTCTGATGTGCCATCATTCCTGGCTCAAAATTCACTTTTCTTTCTACATTTTCTATATTCAGTAAGATATGACCTGTCTGTGAGCCAGGCCTATTGGTACCTGTTCTGTGGTGAGCAGGCACCAGTAGGTGACAAGGCAGGCAAGAGAGAGTGTCCCTGGACCTAAGAAACCAGGCTGTGGACCCAAAGCCATCTGGAAAAGACTCACGGGATG
CTGTGTGTGCAGGGGGTGTCTGTGGGGGGGCCCTGCTGGCTGGACTTTGGGTTTCTCCTGAGCTCCCCTTAGCCCCCAAGTCAGGCCACGGAGGCCTGAGTAGGACCCATGGGCTGTGTGTGTCACTGCAGGTGGCGTGCTCACAACTGCACTGCTGGTCGGCAGGTGGCCAGGGTTGCAGGCCCGGGCCTCGGGCCCCACCTCCTCTGGAGGGGTAGGATCTCCTTCGTGCAGCCCCTGCCCCCTACCCTGTTCTCCGGAGTGTTGGCAGATCTGAGCCCACGGTCACGTGAGAGGAGATGCCTCTTGCACACTGAGCCCAGGCCCAGCTCACGGAGCACCCTGCAGGTGGCAGCGGGGCACCAGGGGCTCATTCCTGGTGGCCTCAGTGGCTTCTGTGGACGACTCAGACTCACATGAGAAGCTGGGAGGAGCTCCAGCTCTGCAATCCCGAGAGGGCAGAGCGGGGGCCCTGGCCA
TTGTTTATTTAAAACTCACAAGAGTAAGAAGTAGATACTATTATTATCCCAGTGTTACAGGCCTGGAGGAATGGAGCTTGAGAGAGAGGGAGCTATGCTCATGATCTCTGGGTAGTGAGGGCTGGAGCTGGGGCCAGCTTGGGCAGTCGGGCTTTAAAGTCCACGATTCCAACCCTTTTTTTCTTTTTTTTTGAGAAGGGGTCTCACTCTGTCACCCAGGCTGGAGTGCAGTGGTGCAATCTCGGCTCACTGCAACCTCTGCTTCCCAAGTTCAAG
GTTTCTGGATAACTCAGAGTGGCAGGGACACAGACGAGCCTGTGGAAAGGTATACTGCTTTAAGATTGAGAAGAAAACCATTTGGCGCTCTAATTTTGCCTGGATGGTGCTCTGTCAGTCAAAGAAAGGGAACAGGTCTGGGGAGGGGGTAAGGGCACCCTGAGTTCCTGTTCCATCACTTCCCAGGCAGTAGAAGGCTGTCCAGGAACAGCTCCCATCCGCAGCTGGGCATGTGTTGGCTCTTACACAAGAGACTTTAATTTTACTTGAAGAACTAAGAGCT
CCCCTTCATCTGTGACTTCGTCTATTGTTGCGGTGAGCTGACACATCCAGGTGTGACCGTTGCTGAAAACTTGTGCCCCCCTCTGTGGTATGCCCCTGCCCTGTTCTAGAAATATCTACAAATACCCATATACATATACACACACACACACACACACACACACACACACACACACCTACATGTGGCCAACCGCCTCGCCTCTAGCGCTGGGAATCAGTCACCGTGCTGTCCTTTTGGAGTCTTGTGGCCAAACAAGAGAAAGCTAACCCCTGACATTGCCCCTCCAAAGTGCGCTACCTTCAGTGAGCCTCCCTGTCACGCCCAGCCTATGGAGAGACACACCCCGCCATCCCTCCCGCCCCCCCCCCCCCCACCAAGCATGGGAGTGCTGTGCAGGCAGCTGTGTGGCCTGACAGTCTCTACCAGTCCTGCTGTCCCTTGGCTGAGAATCAAACCCGCTTCTGGATGGCGGGGAAGTGTGTCCTCTGCTGG
TTCCTTTCTAACTGCTCCAAGCGGTCCCTGAAGAGGCACACGCCATCATTCCCCCTAAACAGAAGCTTGCTTATCGCGTTTTTGTCCACATTTGTAAGCTGGCTTTCTACGTAATTCAATCCGTGAAGTTTTTTTTTCATTTTTTTATTTTATTTTCTTTGAGACGGAGTCTTCATCTGTCCCCCAGGCTGGAGTGCGGTGGCGCGATCTCGGCTCACTGCAACCTCCGCCTCCCGGGTTCGAGCGATTCTCCTGCCTCAGCCTCCCGAGTAGCTGGGATTACAGGCGTGCG
CCTGACGTCGTGATCTGCCCGCCTCGGCCTCCCAAAGTGCTGGGATTACAGGCATGAGCCACTGCGCCCGGCCATGCCCAGCTAATTTTTTTTTAATGTTTTGTTTGTAGACAGAGGGTATCCCTATGGTGCCCAGGCTGGTCTCGAACTCCTGGGCTCAAGAGATCCTCCCACTTCAACCTCTCACTGTGGTGGGATGACAAGAGTGATCCACCGTGCCTGGCCTTGTTCTTTGTTTTCAAGATTGTTCTGATTATTCAGGGCCCTTGCAATTCCACATGAATTTGAGGATCAGCTTTTCCATTCTTGCCAAAAAGGCCATTAGCATTCAT
CTTGAACTATCCCTTTAAGCATTTTGTAATGACTCCTATCCCTTTAAGCATTTCATAGCAAGATCTGCACCTGTTTGAGTTATTCTGTTTTATTTCTGGCACTGCATCAATATAGCCATTTGTTTTATTAAATGACTCTGATGGCATTTTTTTTTTTTTTGAGATGGAGTCTCGATCTGTCACCCAAGCTGGAGTGCAATGGCATGATCTCAGCTCACCGCAACCTCCACCTCCTGGATTGAAGCTATTCTCCTGCCTCAGCCTCCCGAGGTACGCACCACCATGCCCGACTAATTTCTTGTATTTTTAGTAGAGGCAGGCTTTCACCAAGTTGGCCAGGCTGGTCTT
CAAGCATCTCTCTCCCTTCCTTTTCCTCTCCTCTCTTCCCTTAGAAATTCAGTTTTCACCCCCCACCCCGGGTGTTTTAGAGGTTGCCCAATGTGAAAGCAAATACTGTTGTTGGCTCTCGGTATTCGTGGTTCCAGGACCCCCCAACCCCCATACCAAAATCCCAGAGGCTCCAGTCTCATACATAAAATAGCATTGTATTTACATATTACCTATGCACGTCTTGTGTGCTTTAAATCATCTCTGGATTACTTATAATACCTAATACAATGTATATGCTGTGTAAACAGTTG
CAGCTATAATCCCAGCACTTTGGGAAGCCAAGGCGTGAGGACTGCTTGAGGCCATGAGTTCAAACCAGCCTGGGCAACTTAGTAAGACCCCGTCTCTACAAAAAATAAAAAAATTAGCCAGGCATGGTGGCGTGCGCCTGCACCCGGAAGGCTGAGTTGGGAACATCGCTTGAGCCCAGGAGTTCAAAGCTTCAGTGAGTCGTGATCACGCCACTGCACTCCAGCCTGAGCAACAGAGCGAGACCCTATCTAAAAATAAAAATAACAATAAAACCCAGCAAAC
CACGCCCTCGGCCACTAACCCAGAGGAGCTGCGCCGCGGTTCTGCCCAGCATTCAGGAATATGTTGAGTGTATTTTTGGAAGTAAAATAGCAAAACAGGGGCCTGCGTGATCCTCACTGAGAGGCCAAGTGCATCCTTCCCCCATCATGTTCTGCGCCACCATGCCCGATCACAGGCTCCACCCACCACCACCTCCCCTTCGAGAGAGAACGGGCCCCTCTGACTCACCATCGGCTTGAAGGTGACAAGCACTTCACAGGACATTCCGGCTGACAGGGGGCCAGGGGGGTCAAAGCTGCAGGACGTGACCCATAGCACACGG
CACTTGGCTTCCACCTGTGTAAAATGGGAAAAAGGTGTTTTCCTAGTCATTAAAAATGTAATATATGAGGCACAGCTTATTAATTTCTAGGTAGAAAACTATACGATTACTCAAGTCAATTGCATGTCATTGCTAATTTAAAGAAAAAGATAATCAATTGATTTTGGGTGAACAGTTTTAATTTGAAGCAGGATTAGTCAAGATAACAATGTATTTTAGCCAGAAATAAATTTAAGTCTGTAGTCATTAGAGTTAAAATATTCTTTCTAATAGCTATACAGTACAGAAAAAGACTGC
GCCCAGCCCTCAGACACAGCTGTTTCTTCTCTTGTTTCCCTGTGGCTTGGAGCTGGAGGAGGTATTCTACCACAACTCCAAATAATCTAAGCAAGCCGCCCATCCATAGGAGGGTAGACGGGGCGTCGGACAAACCCTCAGAACGTCTCCTGGCTGTCCTCTGTGGCCTAACTGGGGGACAATGACAAGGCCAGGCCCCCGTGGCCTTGCCAAGGGAGCCTCTGCATGCTGTCTGTGAAGCATACCAGCAGATGCCCGCCACCCACGCTCCACACAATCACTGAATTTGCCCACCTGCTGTGTGTCTCCATCACCTCCTAAGAGGCAGTGCCATCGGCTTGACTTTATTTTCATGTG
GCCTACTAACTCCCGCTTTTTCTTTTCTGAAATCTCTGTGCCAATCTGATGGACAGAAGAGCGACAAAAAATATTTTTAACGTGAGATTCTTTGTTGACTAGCCTGCTTGTAAACTTTCTGACATATGCCTTTTTTTTTTTTTTTTTTTCCATAGGGCTGTGAACCCCTGATATCTGAGAGGTGTCTCAGTCAATTTAGAAAGTTTATTTTGCCAACGTTAAGGACCCGCCCATGACAGCCTCAGGAGGTCCTGACGACATGTGCCCAAGGTGGTCAGGGCACAGCCTGCTTCCATACATTTTAGTGAGACATGAAACATCAATCAT
TAGGAATGAGGCCCAGCAATCTGCATTTTGAGAAGCTCTCCAGGTGATTCTGGTGCACACTCAGGTTTACCCCAAGAGCAGTTAAACCCTGCAGCCAAGCACAGGGCTATTTTCTCCAACATTAGCAGGTGCTACTCGAGGAGTCGATTATGTGTTTATTTTACCAAACAGTTTCTGCCTAGCCACTAAACTGCTTTTTTTGAAAGAAACAAAATGCAGGCAGCTCTCTGTGAGACTCAGGTGCCTGCTGCAGTCAACCTTGAGTCCAGTCTGAAACAGGGACGGGGGTGGTCTGAGCC
AAATTTCCTGGAAGAGTGCCAGGCTGGATGTGGTGGCTCACGCCTGTAATCTCAGCACTTTGGGAGGCCGAGGTGGGAGGATTGCTTGAGCTCAGGAGTTTGAGACCAGCTTGGACAACAAAGTGAGACCCTGTCTGTACAAAAAATAGCCAGAATTAACCAGGCGTGATGGCATGCACCTGTGGTCACTGCTACTCAGGAGGCTAAGGCAGGAGTATTGCTTGTGCCTAGGAGTTTGAGACTGCAGTGAGCTATGATTGTGCCACTGCACTCCAGCCTGGGGTCACAGAA
TGGTAAAAGCCCAGACAGAGGCTCCAACCATCAGAATAGGTAAGGGTGTGACAGGTCTAAAACATGAAAATGGGCGATTGAAAATATGAGCAGGAGGCCGGGCGCGGTGGCTCACGCATGTAATCCCAGCACTTTGGGAGGCCGAGGCAGGCGGAGTGCCTGAGGTCAGGAGTTCGAGACCAGCCTGGTCAACATAGTGAAACACTGTCTCTACTAAAAATACAACAAAAATTTAGCCAGGCGTGGTGGTGGGTGCCTGTAATCCCAGGTACTCGGTAGGCTGAGGCAGGGGAATGGCTTGAACCAGGGAGCTGGAGGTTTCAGTGAGCTGAGAACATGCCACTGTACTCCAGCTTGGGTGACAGAGTGAGACTCCGTCTCAAAAAAAAAGAAAGAAAATGTGAGCAGGGAGGCCAGGTGCAGTAGCTCACACCTGTAATCCCAGCACTTTGGGAGGCTGGAGCGGGCAGATCACCTGAGGTCAGGG
TTCCAAGGTGCGTGCCCCGCTGTGCGTTCGTACCCCTCACCTGCACGACTGTCTTCCTTCCTTTTCAAAGGTGCAGGTGGAGGGGTCCCGCGGGTGCCTGGAGCGGCAGTGCCATGCAAAGCGTACCGGGAACCATTCCTCCTGGCCAGACCCTGTGTCACATGCCACTCCCCGGGCCGTGGGGTGGGGTTACCACACCTGTGGGTCAGCAGGAAAGAGAACCTGTCCCCATTCAGCTCCAACTCCCTCCTGCCCTGGCCAGCAGCACATGCTGGAGCCCCAGCATGTCCTTGACCGAGGCTGTACCGAGC
GGGAGGGGCTCCGGGGCCCCAAGGCTGAGCTCCCAAAGCTCTTGCTCAGAGTCAGAGTCTGGGCGGCACTGGGCAAATGGCACACAACACAGGCAAGTCCTCACCAGGCTCCGCCCTTGCAGTGATCCTGGAGAAGCCCATCCGGATCCCCCGGTTCCTGTCCGTCAAAGCCTCCCATGTTTTAAAAGGATTTTTAAATAAGGTACGTTTCTGGCCATGCTGACAAAATCTCGTTTGTGGCCTCGGTGTTGGTGGGCAGAGGGCCAGGCACGGCTGTTGGCCATTTTTTCATGTCGGCTGCTGTGTATCGG
CTTCCTCCCTCCCTTCTTTCCTTCCTCTCTCCCTCCCTCCCTTCTTTCCTTCCTTCCTTCCTCCCTCCCTCCCTCTTTCTTTTTTATAACGTTTTTCCTTGGGTCCCTGCTTCCAAACTGTGGGTTATTTTCTAATGTCTTAAAGCAAACTAAGCCACGCCTTCACGGAGTCTCTGCACATAGTACATGAGCACAGGTGCAGTGTCCTTTCGCCGCCATCCTCTAATGACAACGCTTTGTTGAGAAAACGAGGGCGTTAGAGAAAGGAAGAGTGAAGGACAGAGGGCTCTGCTGCCT
CATCAGGACTAGAATTGGACTTTTTCAACATTTGTATTTGACTTGAGAAATTATGGAGCTCTCAGAAACCAATGCCATATGCTTTTTCATGAATAGATTATGGAGCAGGAAGGATCCTGCTTTAGATTGTAATACAAATATATTGTCCTTGAGAGCAAAGACGACATTTTTCAGGAAGCAAGCGAGACCCAAAGTGTGCAGCAGTGCCCTTTAGGTACACTGATGATCTACCACATGCGTATCTATCTATATCTGTAGCTATGTATCAATGCATGTATTTCTCTT
TGCCAGTATGGACATGAGCTGAGCTGGGATCAGATAGACCCATGCAAGCCTGGCTCTCTGCCTCCCCTAGGCTAATTACTGGCCTCTCCCAGAGGCCCTTGGTCTGGGAACACATTTACCACCCAGTCCAGGAGGGGTGGGAGAGATTGGGCAGTCCTGTCCCTTCATGAGAATCCCCGGCAGGATGCCCTGGCCACCCTAGACCAGTCCTTGAACCCAGAACCACCTGTGGGCTCCCCGCAAGAGGTAGCAGGGCCCCTGCCCACCCACCTTCCTGCCCCTCTTCTACCTGCACTTCTGCCCCTGCTTGCTGCTTGCCTGGGAGGGGACCCACTGGGC
AACGGGGCTCCTGTGGCCTGAGCTTGTTTCGCAGGGAGCCCTGGCGGCCATGGCTCTGGGACACCAGACAACGGTCGTCAGGGCTGTCCAGGGTAAGGGGGTGTGGACGTGCAGACAGGGAGGGCAGCTGGACCCTCCAACCATGCTGGGCCCTCGGGCTGACCGGGGCTCGTCTGTGGGGCTCAGTGAGGAGGGACTTTGTTCCCTAGGAGTTTGATGAGGGAGCGCCATGGGGGTGGCGTCATCCTGACATCCTGCAGGGCAGTGGAGCCTTACTTTCCCTAGCCCCAGAGATCATGAA
ATGCCTACGCGAAGGGCCATTACACTGTTTTGGTAGAAAGGGCACAATGCAGCCTCAGTTTCCACCCTGACAAGGTGAGGATGATGCTGCTTACCATGACTAGAAGCTCGTACGTGGCATTATGTCCTTCTATTAGGAAGCACAGGGTAGCAGGTTGTCTTTCTGGCTTATTTTAATCGCTGTTGACATTCCTTGGCTAGATCCCTGTTTCCCTATGTGTTTGCAAAATGGCGACACTCCTCATTTATTAGCTGGACTGCTTTCGAAGAGA
CCACAGTGGACTTATTTGGTTTACATGGTCCGTTCCGTCCGAACTCGCACTGTAGGCTAAATGGTCCCAGAGCCAACCCCGGCAGCCGCAAATCCCCGTTTGTCAGATAAGGAGGCTGAGGGCCTGAGGGGAGGATCCAGGAGAGCCAGAACAGGGCTGAAGCCAGAGCCCGCGCCCCTGTCCACAGAGCCTTCCCCTGCACCGCTTCCGGGATGTATCCCCTGCCCGTGGGGAGGGCGCACGAGAAGAAGGTGCGGCTTCCAGAAGGGAGATCCTGGGAACGAGGCCGGGAGACACGCTTGGCTCCGGAGCCTA
CCTTTCATTCAGTACCTCCCTTCAAGGAAAGCCCTGTCTCCTGTCCTTGGACTGGGATCACACAGAGTTCTTGGGATGACCCTGGCTCTCCCGCGCCAGCCGCTCTGCTGCCAAGCGCAAGCATTCGCTCCCAGATGCTTCGCCCAGTTCTTTGCAAATGTCATCCAATCAGTGTCCAGGTGTTCACGGCTCATCACTGGCTTACTGCTCTGGTCTACATAGCTTGGGACATTGCTGTTTATGCAGGTATAAAAAAAAAAAAAGAAAAACAAAAGAAAGAAGGAACGGCAGCATCACAGAATGTGAATCAGAATA
TAGGTGCTGTGGGTAATGAGTGGGGCCTGGAGTAGGATGCAGGCCTGACCTCTCCACTGCTCCGTTAATCCTCTCTGTCCCACTCTGCTGCACCCAATACCTCCAGGACTTCTCAGGGCTGACTCCTGTGCCTGGAGCGCCCCACTCCCCAGTGCCCCACTGCCCAGCGAGCTCCTTGAGGGCAGAGCCCTGACTGTGCTCATCTCCAGTACAGACGGATGCTCCATGAATGTGGGAGGGAGGAAGGGAGGGAGGAAAGGAGAGAGGAAGGGAAAGAAGGAGGGGGTGAGAGAGTGAGAGAGGATTTCCTCACTGGACTTCCTCAGTTTGAGCTCTGAAAGTCCCATG
CAAGAGCAGAAACATACAAACACTTTTGTTATTGAGAGGGAAAGAAGAAATTCTTATGGGTTTTCATCTCCTAATCAATTGGCTTTCTAAAAGAAATGTCTAGCTCTCTTTTTCTCTTTAAAATCTGAAGAATTTGACTGTTGAAAGCTATTTAATTTTATCTCTGTGCTCAAAAATGCCTGGAAAAAAATGAATGTGAAAGAACGCTGTTACGGTGCAATTAAAGAATACAAAGGATTTCATAGGAAACACTAA
CCCCCCACGTCCTGGCCTGCTGCCAGGGGTCGCGCCCACAGCCCTGCACCGAGCAGGGAAGGCCCAGGCCTGGGTGGGTCTTTCCGCAGGATCCTGGGATGTTGCTTAGGGGAAGCCGAGACCAGACGGGCAGTCACCTGTCTGGGAAAGCACCAGGCCCTGGCCGGGTGCGATGGATCACGCCTGTCATCCCAGCAGTGTGGGAGGCCGAGGCGGGAAGATCACGAGGTCAGGAGATCGAGACCATCCTGGCTAACACGGTGAAACCCCATCTCTACTAAAAATACAAAAAATCAGCCTTGCATGGCGACGGGCGCCTGTAGTCCCAGCT
CCCACTTGTATGAATACATTGATTTTTTTTTCTCACCTGGCCCAGAACAAAGCTGAGTAAATTGATTTCTTAAGGCATGAAGCCTTAGACAAGAAAAGCCGTGGAAGGAGGCTGGTGGCAGCAGACAGCTGGGCAGGTCATGAAGGTCAGGGGAAGGAAATTAGCAATTACCCTTATTTCCATCTTCAGTGAGGAAAACCTGCTCCCCACCAGCACTGCCTGTTGTGAAATTACCCAAGCATTCAAATGAATATGTCATTTCGCGAGGGTGGAGCCATCCTGTAATTTC
AGGCCTGAGGCCACGACTGGGGAAGGCTGGCGGCGGCGGGGAGCGCTGTGATGGCGAGTTCCGGAGCACACTCCGCGCGCCGCCGCTCGGGGGAAATCTTCGAAATTCCCGGGCGGGGCGGAGGCTGGGGCTGCAGGTCCCCAGGCACGGCGAGCGGCGCGCTGGAGTCAGCCTCGGCCCAGGCACACCGAGCAAGCGCCCAATCCACCACAAGCTCAGAGACGCAGCTTAGGGTTTTTTGTTGTTCTTGTTGTTCTTTTTCAAAGAAAAAAATAAGGAAAATATGTGTTCTATCGTTGTCCCCCAAACTAAAAAAGAAAAGATATATAGTTTTTGGG
GGTCTCCAAGCTGGTTCCTTCCAACCTCTCCCTTAGGCCTCATGCCAGGGCGATCTCCTGCGCCAGCATCAGGCCCTCATTTACAGCAGAGGTGACAGAGGCACAGAGAGGTCCTGACGCCAGCTCAGGTGACATCCCCAGCAAAGGGACCATCCCAAGCACACGCTGAGTGGCCTCTGGAAGCCAGCAGGACATGGGGAGACGAAGCCAGACCCAGGGTGGCTGAACGGGCCCAGCAGGGGCTGGACAGAAGGTGTGGGGTTGGGGGTAACTTGGAGGCAGCTACTGAAAGAGGGTTTTACAGGAAAGCACTCAGTGGGAATCAGGAACCTGGGTC
GGCACCTGACACCCAGGCAGCCCCAGCCACAGGGCAGACATTGGGGGACTAGTGGGTGGGGCGACCAGAGCAGGAGGGGCAGGGCAGGCCGCCCCTCTACCTATGACACCTGAGAAAATGCCAAGTGACAGCCCCAGAGCCTGTGGTGTCTCCTCAACCCGCAACGGGATCTCACGGCCGCCCAGGCCAGGGAGGCAGGTCCTGGGAGGAGGGTGGTCAGTGCCTCTGGCTGGCACACCGGTGCCCGGCCCACGACCCCAAGGCCTGGGGTCAGTGAGGGGACGCTGGTAGAAGCTGACCCAAAGCCCAGTGTGGATGTTCACATGGAGGCCTTTGG
TTACAGGTGTGAGCTACTATGCCTGGCCCTTTTTTTGGGGGGGGGTTGGGGTGGGGTCTCACTCTGTCACCCAGGCTGGAATGCAGTGGTACAATCATGGCTCACTGTAATCTTCAACCTCCTGGGCTCAGTTGATCCTTCCACCTCGGCCTCCTGAATAGCTAGGACCACAACCACCATGCCCGGCTAATTTTTAAATTTTTTTCATGGAGACAGGATCTTGCTATGTTGCCCAGGTTGGTCTCAAACTCCTGACCTCAAGTGATCTGTCCGCCTCAGCCTCCCAAAGTGTTGGGATTACAGGCGAGAGC
TGGGCGTAAGCCGTAGACCGGTGTTTTGATGTGCAGATCTCTGGTCTTCGCGAGATGGGCCTTCTCCGTACACTTGGCCTTGGCTGTGGGGTCTCCGTGAATTCTGCCCATCTCCTCCCCTCTCCGGCTCGGCTCGGTCCTCCCTTCTCCGGCTCGGCTCGGTCCTCCTCTGGCTCGGCTCGGTCCTCCTCTCTCTAGCTCAGCTCTGCCATTCTTGACCCCAGACCTTTGTCCATTTCAGACATGGCAGGTTGCCCACCAGATGCCACCTGTGGGCTCTGTCGCTGGGCCTTTCCAGCAAACTGGAATGCATCTGACATAGCTGGGAAGTGACATTTTTTCATGTCACATTTGCCTTCCAGTTGTCATTTGTCAGGCCTTTTGAGGTCTTTATAAACTGTATCAGAAGAATTGAAAGAATCCAGAAATTCTTTCGCCAGATACATTCCCGTAGATTTCCAGGTTT
GGCACAATTTGGACAAAATCTATGAGAAATAAAACGTGCAAACGTGCATAACCTTGGACCTAGTAATTCCATTGGTTGCAAAAGTCAGCCAAGATTTGTGGGCACGGATTGTGTTCATTCATTTATCTAGGGCAGTATTAGGGCTGTTTCTAATTTGTTGGCTATTACAAATAAATCTGCAGTGAACATTCATTTACACAATTTTATATGGGTCTATACTTTCATTTCACTTGGGTTAAAACGTAGGAATCTAATTCTTTTGTCATAGTATAAGTGAATGCTTAATCTTTTAAAG
CTAACCGGCTTCCCGACAGGGTGAGGGTGAGGTCGCATCTACAACCAGAGCCAGCGCTTCCCCGCCGCCACCCCTTTTCTTGGAATCCCGCTGCTTAGCTACCTGCGGGTGTCATTGGCCCCGCCCCATTTCCCCACGCTTTGAAGGGGGCGAGTCTCCACAGACCTCCTAGGGGGATAGACAGCAGCTGGTGTGACCCCACACACCCAGTGAGGTCTCTGGAGCCGCGGTGCGGGAAGCGGGGACCCGGGTTTGAATCCTGCCCCTCTGGTGTGGTGCGGCCTCTTCCCACAGACTTTTGGCCTCAGTGTTCCCCGCCTGGGAAGTGGGGACTGGCCCTGGTACCTGGCTCCAGAGCTGCACCCAGAGGCGATCA
GCCCCCCACTTCCTCCTGGGGCCGCTGTTCTTCAGCTTTAGGGTCTCAGGAGGTTAGCCAGGGTGATGGGAGACACCCCTAGCTCTCCTGCGCCCTCTCTATGGAGGGGCTGGAGCCTGTCTCGCCGCAGGGCCTGGGCTGTGCACCCTTGGGCCTGGCCTGTTCCCACCCTGCCCCTCCGCATGGTGGGCATCCATGCGTTGCGGGAACGTGGCCACCCCTGTGCTGAGGAGCAGCACGGACGGATCTGGAGCTTTGGACACCCCCACTCCCGTGCGCCCCATGGAGCCAGTGTCCACTCTGTTCCTGCAGAAAGTGAAACCTCTGG
TGAGATTGGTAGAACTGCAGCAGAGCAGGGGTGAAAACGCCGCGGTCGGCCGTGGCTGTGTTGGAGATGCCCGGCAGCCATTGCATAGCTGAGAAGGAGCCGCATGCAGGGAGGAGGACGACGAGCGAGCAGTTCCCAAAGCCCCATGAGGGAGGGGTTTCCAGTGGTCCTGGGGCCTGAAAAGTGTGACCACCTGGTGGCTCAGTCCTGTGTGCATCAGAGGAGGTGGTGGGTGGTGGTCAGGCTTAGGGTGGAGTTTGAAGGTGACCTTAGAGGAAGAGCAGGGGAGGATTCCAGAAAGATGCTGAGGTTCCATTTGCACCCTTGC
TAAGTTTCTGGGACACAATTCTGGAGCTGATGTGGGGCCCAACTGGTGTGAAAGGCTGGGGTAGGGGGAAACAGAGGGTTTGAAGTTACTGCGGGATGGTGGGGCAGGGGCAGAACAGGAGGTGAGGAGTGGGTACCAGGCCCCCAGGGGAAGGCAGGCAATGGCAGGCCTCTGCCTTCCCTGTACCTGGTTCTGAGACCAGGCTCCATGCTGTACCCAGCCCCAGCCTCCCCCACCAGGTCCCCATCCCTGTACCAGACCCCCAGGACACCCCAGACTCCTGTACCCAGTCTCCAGGTCCTCCACAAGCCTCT
TGGAGATATGTGTAGTTAGATTAATATTTTCACAATACAAATTATAGAAAGTAAAACTATGTAAAATTAAATTTTTCTTGTCTGATCTACACAGGTGGGCAGACAGGCTGCATCTCTCAGGGAAGGTGGGGCATGTTAGAATCTCCAGGGAATTTAAGATGCTAGTGTCTATCAAAAAGGAGAACATGTTTAATGGGGTTAAGAAACACTGATTTGTTGTAATCCCTGCATTTAAAAGATGGGGAAACAGAGTCCCAGAGAGATTGGATAATACCATAATAAATCATGCTGTCTCATATTTGTACGATA
CAGCAGCTCAGCAAACCGCAGCCTTTGGCCTTCCCTCTGGTTGGCTGTGGGCGGGGAGAGCTTCCTCTTGACTCCAGCAGAGCGCCCAGGCCCCTCCCCCTGACCCAGACCAACGGCCACAGTCCACTTAGGGGGCCCCTCATGCGGCCCTGGCCTGGGGCTCACCTCCAGTTGGTTCTCACCCCAGGATCTCCCAGAGGCTGTGCACGGGCAAGCTGGGCATCGCCATGAAGGTGCTGGGCGGCGTGGCCCTCTTCTGGATCATCTTCATCCTGGGCTACCTCACAGGCTACTATGTGCACAAGTGCAAATAAATGCTGC
TCTTTCTGGAGACGTTCCATAAATAGAATCTTTCCTGTATTAACAAATGCTCACACGCCTTACAAACCGCTCTGTGTAGGAGCCGACACAGACGGAGCCCTGGCTGGGCTCCCGCTTTCCATTTTGCAATCAGGGAAACCAAGGCCCAGAGGCCACCGTCACAGGCAGAGCTGACGTTCCAGCCCCGGCCTCCTCCTCCGAGCCCAGAGCTTGCTGCCTTCCTCTTCCTCCTCCTCCCTCACCCGATGATTCTGCTGGGAGCCGCCCGGGAGCCCAGGAGGGGCGGGTATGCGGCCGCCTTGAAGTGGGCTGTCACCTTCCTGTCTCCTGCCGTCATCATGGCTGTGATCTCACCAGGCTGTAATTACCTCTTTGTGTGTCTTCCTGCCCCTCAAGGCAGCTGTGGCTGAGC
CGGGGGAGGTGGGCGTTCTGGGAGAGGAGGAGCCCCTGGCTGCATGGCTGTGCCGTGGGTGGTGCCGTGGACCTGCTGGTGGCCGAGTCCCTCTGAGGGCTGCATGTTTTGAGGGGACCCTGGCTTTGGCCTGGCATGGACCCTCTTGCGCAGATCATCTCGTGATTCTCCTGGCAACCCTGTGAGACGGACGGGTTCTTTCATTGCCCACTGTTGGCACCTGGGGAGATGGAGGAGCACAGAGGGGACACACCTTGCTCAGGATCACACAGCAAGGAGGTGCCAAGGTCGAGTTGGACCTGGACT
ACACACATACCCAGCTCTCCCTCACAACATCCTACTTTGTTTTTATTATATCACTTGCTCTTTTGTTATATGTACTTGCTTTAGTTTTTTTCTCCAGCTGTCATCACACTGTGAGTCTCTGGGGGTCAGAGACCACTTGGTCATTTTTAGCACCACATGCTTGGCCCACCAGGGCACCTAGCACAGAGTGAATGCTGAAGGCAGAGTTGCTGAAGGCAGAGTTGCTGAGAACAGAAATGGGATCTTGAACCTCCTTTATGCTTCTGAACACCTTACAATGTGAAGAT
AAATAGTTTGAGCAAAAGTGGGACTATATATGTTCCAAGGAAGAAAAACGGTGCAAGACAGAGTGACAGTGGCCCAAAGGGTCAGAACCCACAGCCTGTTTACTAGGTGAGCATTACAGCAGGGTGAAGTGACTATAGTACAAACACTTGGTGGCAAGACAGACACAAACGGCTATGGCATCTGTGATAGTGGCAGTAGTCTTAGTAAACAGAGAAAATAAGTGCCTGCAGATAAAATGATCTCCTGATATGTGCGTTAGAAATCATTAACCCCCAAA
AGAAGTCTGTCTCAAAAAAAAAAAAAAAAAAAAGCTGGCACCCAGGCCTTTGGGAGATAGGCCCAGTCCACCGTTTGTCTCGGGTAGTTTCTGTGCTGCTGTGGAGGGCTGCTGAGAACTAGCCCCACAGGCCTTTTACCCTGCCACTGCCCGCTACTCTGCAGCCCCTGAGTCTAGTCTTAGAGTCTAGCTTCTTCCTTCTCCCCACTGGAAGATGTCCTGTAGCTGCCCAGATAGGAGGAGGCTGGGTGTCCATGTTTGGAAGGAGAGGCAGAGGATTCAGGCCCAAAAGAAAAGAATGAGGATCACCCCTGGGGAAGCTCCAGAC
GTGATTCTCCTGCCTCAGCCTCCCAAATAGCTGGGATTACAGGCATGCGCCACCAAGCCTGGCTAATTTTGTATTTTTTAGTAGAGACGGGGTTTCACCATGTTGTTCAGGCTGGTCTCAAACTCTTGACCTCAGGTGATCCGCCCACCTCAGCCTCCCAAAGTGCTGGGATAACAGGCTTGAGCCACAGTGCCCGACCAAGATTCCTCCATTCTATAACCCTTGAATGGGACTGTTGTGTGAGAGGGAGGATTGAAATGAACTGTCCGAATGTGATTTA
GATGGGTGGGAAAGAGAGCCAGGGGGAGCTTTTAAGATAACATCAGAGGAATTGGCTTTCAAGGGCGTGGTGGACGATTTTGAGGACTGGCTAATGCATTTGATCAGAAGACGGGTGGTGATGGGCTGTGTTCCTATCCTGGCTCCCGTTTCTAAAAACAGCAGGCACTCAACCAGCCCTCAGGTGTCCCCTTTGTCCCAGGAAGCTTGGCAGAAGGAGCCAGGACGTCTCCAGAGGAGCAGATGGCCCTCAAAGCTGGAGGACCATCAAGAAAGAGCCTCCCTGGT
AGGGACAAGTGAGAACCAAGAAAGGAGGGCTAGTGAGAGTGTAATGGTTCTGTAGGCTCCCCATTGTACGGCTCACTGACATTTAGTTGCTAGATAGGGGATAGCCCAGGGAGGGGGCAGTGGTGGCAGCCATGTGGTGGGTGCCTGGTCAGAGGGCGGGCTCAGTTTGGCAGCTCTTTACCAGCCAGTAAGGACAGAGATCTCAACATTTTAATGTCTGTTGTAGCTGTTCTACTGTGCACCAGCTCTGAACACTGGATTTAGATTTCTGGATTGACATTATTTTCTTTCAGCTCTTTGAAGATATTAT
GCTCCAGAGCTCCGCGTCCGAGCTCATGAACTCCGTGCTGCGGGGCATGAAGAGCTTGAAGGCGTCGCCCAGCGCCTTGGTGCTGTCAGCCAGCGACAGTTGCGACCGCGAGTACACCACCTTCTCCTCCCGCGCCTCCAACCCAGCCCCGTCTTCTGCCCTAAAGTCGCCGCCCCGGGCGGCCGTGGCCGGGGCGACCGGGCGCCGGCGCCGCCGCCTCTTCATACTGCGCCGCATCGAAGGCCGCTCCGGGCCACTCACGCTCGCCGGGTCCCACTACTGCCGCCGCCGTCCCAGTCCGCGTTGGCTCCGCGGCGGCGGCTGCTGCTGGCGTCTCTCGCTACTTTTCTCGCCTCCGCCGCCGCCCCTCCCCCTCCGAGGGCGGAGGACGCGGGCGAATATCCTGCTGCCCGGTACAAGATGGCGGCCGGCGCCCACCCCTGGGCTTTGTCATTGGACGGCGCCTCGCCCCCCTGGTTTCTCTTTCTTCTCCTCTCTTGCCTCTTTTCGCCGGCTGCCTTTCTTTAAATGTGCCCGCCTCAGGCCCCTCCCACCGCAGCCCCGACTCCACCCATTGGGTGCTCTCAGAAGAGGGGCGGGGACTGATGGGGGAGAGGCCAGTTCCTGGAAGATGGTGCTGGGGTGGGTGATGGCCTTTGAACGTAAGTCAACGGTTGGGTGGATCTAGGAGGGCTGCCACGTCTAGAGTAAGAGGGTGGATGTTGGCTACACCATGGGAA
ATGACCATTTGCCTTCTGAACATACTTTCTTTTTTTCTATTTTGGCCTAAGTCAGAACTAAAAAAAAAAAAAAAAAATTCAAGGTTTAAGCTAGAAAAGAAACCATATGTTTTGGTCTCAGTGGAAATATTTTCCTTGTATTTTCTGCTTTTAAAGTTGTATCTTCTCACTGTCAAATAATTCAGATAATACAGAAATGTAGACAGTTGGAAGTGGAAGTTCCCTGCAACCCGTCACCCCATGGGATCCACCTTCTCCTTCACTTCAAATTCCACACAATTACCCACATTTTACAACT
GTGTGTTCTCCGGCTTGTGGCCGATGACTGCCTCTGTCACTGTGGCCAGCTGCCGCGCCACGCAGGATGAGGTTCTGTCTGTGTCTGTGAGCACCCAGCTCTGCCACAGGGCCGGCTGGCCATAGGGAGGGCCAAGCCTTCTGGCAAGTCTACAAGTGCCAGGGCCACAGGTTCCCTGCCAGGCACTATAGTCCTGACCAGGCAGGGAAAGCCCCTGGCCTCGGGAGCATTTTTGGGCAAGTCATTTAACTCCATGGGCCTCAGGTTCTCCATCTGTGCAATGGGTCAACAGCAGTGCCCACTTCAGAGGGTTGGAGTGGGAATCAATGCAGATGCAGGGGTGGGATGGGTCAACACAGAGGC
TTGGGGGAGGGCGTCACTATTCAGCTTCTAGGTGGAGGCATGAGAAGGCCTTGGCCTAGCCCTCCAGGGTCCCATACTGTGGAGTTTGGAGGGGCAGGTCTGGCCTTTCCTGGGTCAGCATAGGGCACCCAGGTGGGGGCACAGGTGGACACCCAGCACAGGCACCTAGGCAGGGGCACAAGCTCACTATCCGTTAGCCAGCCTAATTGTGTTTGGAGAAATATTCCTTGCTGTCATCCACGTTGGGCTTAATCGTGTCACTGCCAGGCTTCCAGCCAGCGGGACAAACTGTGGGAAGACACAAGGATGCACATGAAGGCTACAGCCCCA
ACAATACCAGTGACACACAAAGGCTTTATTTGAAAAACCAAGTAAAGGAAACGAGCACAGGATGTCTGTGCTGGTCTGGTCGGCGTTTATCTCAGCTGGTGAGAACGCAGCCACGCCTCTGTTCACACTGTCATTCCTCCAATAAATAAGATATCCCTGTTTTCTAAAGTCAGGGAGATTTATGAGTCAGAAGTAATCGGATCCACAATCTGATTAGAATTCTATCCTCATAACGGGAGCTGACCGCATCCGCATCCATTTGTGGTCCGGCCCAGTCACCACTTGGTTGGTGTTCTAGCAC
TGGCAGGGTTTTTCTTTTATCTCTGGATTAGTCTTCTTCGTGTTCTTCACCAAGACTGTAGAATTCACTGAACTGCAAGACATGAAAAGCATGTGGAATTAACCAGCGGGCATGGTTTATTCAAGGGTCCCTACATGAGATCCCCTCTTGGCTTCGTGAAGAGAGAGACACCAGAGAAGGAACTATTCTCTCTGGACTCCTACAGCCAGGGCTACCCGGCTCACCTGGAAACCTGAGAAGCGCATCTCTTCTAATGAAGAACAAGAAGCCGTTCTGGAGATAATTTAGGCTGAAAAGC
TTTTGCAGGCGCTCAGAAGGGAAGAGGGGGCTCCGGGAAAGGCTGCCCTGTAGTTGCTCCCTTTTCTGCTCAGGCAGCAGCTGACAGGGGAGGCCAGTTAGCACCAGGGATCCTCTGGCCATGACAGTCCTGCCACCAACGACAAGCAAGTGAATGAGGACTGTCCTGCCCAGAGCCCAGCCAATCGGCACTGCAGACAAGGGACGCTGACCTGGACTGGGTCCCTGGCCAGGTCCTAGACCTGGAAGGGCTCTGCCATCCCATTCACAGCCCCCAGGCCACTGATGGCAGCACCTGGACCTTGGACCCTGGACCCTGAGC
TGTCAGGGGCGTTGCGCTCTTTCTCATAGCATAAACCCTACCCGGGGTTCTGAGAGCCCCCCGACCATGCCTGGGGCTCGCGAGGAAGGCAGGGAGCTTCCAAGGTCCCCATAGCAACCGAAGTCGAAGCGAGGGAGAGGCAGAGACGGTCGGAGGCAGGACACGGGAGACAGAGAAAGACGGGGGTCCAGTCCAGCTCATTCCAGGACCCCAGCCCTCCTCAGCCCCTTTCCTTTCCTCACTGGGGTCTGCCCTGCACAGCTGGATTATGGGGAGTCTCTGTCCTGCCG
TTTCCAGAGGTTTTAAGGACTATGTTCCACTAGTCCCCCGGGCCCATCCCCAGCCTCAACAGGAGACGCACCCAGATGACAGGCCAAGGCTGAGCCACGTGGCTCCCACAGTCGGCTGCCCTTGGAGCCACCAGCACAGGTATTCCAGACTCCGAAAAGCCACCAGCTCCTAGTCTCCCTAACACATCTGAATTGTGAACTGCACAGGCAGCATGACACGCAGCTGCCAGGATGTGGTGAAATGCAAGTGCTGCCCAACTTCCGCCGCAACGGAAGCCCTCGGAGTGCATGAACATAATCCCGAGAA
AAGGATGAAGGGATGGAGGTATGATGAAGGGATAATGGAGGGATGGAGGGGTGGAAGGATGGAGGGATGAAGGATGACAGAGGGATGAGGGATGGAGTGGAAGGACAGAGGCATGGAGGGATAATGGAAGGATGGAAGGATGGAGGGGTGGAAGGATGGAGGAATGGAGGGATGATGAAGGGAAGGAGGGATGATGGAGAGACAGAGGGATGGAGGGTTGGAGGCATGGAAGAATTATGGAGGGATGGAAGGATGGAGGTGTGGAAGGATGGAGGGATAAGGGATGAGGGATTGAGGGGTGAAAGAAT
TCTGATAATAAAATAAATGGTAATACTTTTTTCAAGGTTTAAAAAAAGAGAGAGAGAAGGAATGGAAAAGTTTAAAGAAGAAAATAGAAATCACCACTCATCTCAATATTCAAATATTCCCACCACTAGAATTGTGGGTTTTTCTTTTACTCATACCTATATTAAATACAAGTGTTATCCTGTATCTACAGTTTAGCAAATCTATGGTTGATTCTAGTCACCAAATATTTGAGACAAAAAGAAAATGTACAGTTGTATGTAATTGCCTTTTTAATTTAACATTCTATCG
AAAGAGGACAACTCGGAGGCAGGTGCAGTTGGTGAGGAGGGGGCCCCAGCTCGCTAGGGGGCGAGGGAGGAGCAGTAAAGCCCGGGCTGGCTGTGCGATTGCAATCTGGGTGGTAGGTCTGGACCCCGGGGGAGACGTTCGGGTCGTCTGACCTCCGCCCTCCTCTTCCCTTCCTCAACACGCTTCCTCCCTCCTTTCCCCTCCACCTCCACTCCCCTCTCCTCCCTCCCTTCCTCCCCTCCCCTCCCTCCCCCTTCCCCTCCTCTCCCTCCCCCTCCCCTTCCCCTTCCCTCTCTTCCCCTCCCTGTTTC
CGCCAGCGTCCCCCCGCCGCAGCCAGCGTCGAGTCGCTGCGCCGAGAGTCCCGGGCTGGGCCTGCGCGTGTGGCGGCCCTGGGGAAGCCCCGGGGATGACCTGAACTGAAGGCGCTCCCTATTTGGTCTCGCGACACAGGGACTATTTTCAGCACGCCCACAGTGACTGCCAGGACCCCCCAGTCGTCCGTTCTGGTCGTGGGGCGGGGGTGGCTTGGAGAGGGCCGCGCACCCCGCAAGCGCAGGGAAATACCCCCAGCCCTGCCGGACTGGGTCTGCGCGTCTGGGCATAATCCACCCCCACTCTAGCT
AGTCAGATTTTCTTCCCCTGGGCTTCTGGCCCAGGAGTCCGGGCCAGCGAGGGGCAGCTTGGGTTGTGGGGTCAGAGATCCTGGCACCCTCTCCCGACACCTTGTAATTCAGAATAAAGCCAGCGCGAATCTGCGAAGTCGGTATCAAGAGGACACCAGAGGTCTAATGTCTCCCACCCCTGCGATGCCTAGTTAGGTGCATCTTTTGTAACCACAAATACCAACTTTCTACAGAAGCTCTTCTCTTTTTGGGCGGCCCTGACCTGCAGGGCACTAAACCCGTCCTGGTCCAAACGCGTGGAGAAGGACCCACGGTCCT
GGTGCCAACCCTGGGGCAGGGGTTGCCACCTGGGCTAATAGGGCCTTTCCTCCACTGGTGGGCTGTGGAGCCCACCCCACTGCTTCATCCTGTTGCTACTCCAGGACCATCTCACTCCTCACTCGCTGGTGGGACCTGAGCATTTGTCTGAAGACAGAGAGCAAGTCCAACCCCCCAAAAATGTCACACTACCAGAAGAACTCAGGTTCCAGAGGAAGACATTAAGGGCAGCTGGCCAGCCCTGCTGTGGGGTTGTAGAAGGGTTTTCTACGAAACCAGCCTTGGAATGCCAGGTGCAAATCATAAGGAAGTTTTTATT
CCTTCCTCTAGAGTCATGTCCATTTCCAGAGGAGTCAAGACAGCCCTGCAGACCTCAAATGGAGGGGTGGGTCCTGATCTATCAGAGCCAGCCCAGTCTATAGCCTGGGTTCATTTTCCCTCTGAGACCACAAGGTGGGAAGAAGTGATGGAGAGGAGCTGACAGCCGCGCCTGTTCTTTCTCCTGCCAAGCTGTGAAGCCAGCCAAGCCCTGCCAGCTTCCCTAGCTCTGGGGGAGGAGGAGGAGGCCTCTTGCTCAGGGGAGCTGTCACCAGCCTGCAAGCCCACTGTCCTAGCCACACTGTGAAACTGGAGGTG
GGTTCCGGGCGTTACCATCGTCCGTGCGCACCGCCCGGCGTCCAGGTGAGTCTCCCATCTGCAGAGACGCGGACGCGCCGGCCCGCAGTTGGCCTGCGGAGCGCGGTGGACGGTTTGGCGCCCACCAGGCGATCAATACTTTGGATTTTTAATTTCTAGATTTGGCAATTCTTCGCTGAAGTCATCATGAGCTTTTTCCAACTCCTGATGAAAAGGAAGGAAGTAAGTTTTAAAAACAATTGAAAATCTTGACTAAAGTTTTCATTTTTAAAGATGAAAAGATGGCACAGATTTTGAACAAAGTATAAAATAAATACAGTTGTTTTGCTGTGTTTCAAATGTTTCATATTGAAGTGTCCAAATGTG
AAACCCTCCCTATCTCTCCATGCCTCATTATCCCCGACTGTGAACTGGGAACAATAGTTGTACCTCTCTCATAGCACCTCTGGATTAAATATCCATGTGAAGCATGGTGAGCACTTGGTGGGTGGTACAGATTTCATAAAAGTGCTACTGCTGCCGTGAGCTCCCTAGGGCTGCTGGGGAGGACCCAATTGGCCCGGTGGACATGGGAGAGCCCGGAGAGGACAGAAGCCTGGCAGGAAGGGCCTGGCTCACAGCCTGAGTTTGAGTCATGTCCCGAAAGGAGTCTGAGAGGTTGGTCAGCAGGGGTGGGTGCTCACATGTGGCACTAATGGAGATGTCATTAACAACAGTGGCAGGGGCTCAGGGGCATCTGCTCAGCCCACTGGAATAGCAATAAAGCATCACCTAGCCCTGGCCCACAAAATCACAAAACCATGTGCTAGATGAGCTCGTCCATGACCAAGGTGGCCACCTTAGGAGTGGAGAACACAAATTGCAGGGCCTTTTGGAATGGAGGAGGCCCAGGGG
TTAACTTTGACAGATACTGCCTTCGGGACAAGCGAGCCCTCTTCTACATCCCCCAGACAGGCGCCTTATCCCCTCCTCTTTCCAGAGGAGGCCACCAGGCCCAGCGACCTCACAGCTCTCCCAGCTTCCTCGCACCAGAAGCGCACGGGGTGCCCTGCGTGTCCCACACCTGCTGCAAGACCAGGGCGAGTCCCTAGTCAGGCCACTTCCTGGTGCACAGGGATAGGGCAGGGAGAGGCAGGGCCTTGCCTTTGCTCTCCACCAGGTGTGAGTGCCTGCCATACCCTGACCCTCTGTCTACGCACC
TTCTTCTTTCTTCTTTCCTCCTCCTCCTCCTTCGTCGTCTTCTTCCTCTTCCTCCTCTTCTTCTCCTTCTTCTTCTTTTTCTCCTTCTTCTTTCTTCTTCTTCCTTTGGTCCTTTGTAAAAAATCTGTTTTCTATATTTGTGTGGCTCGATTTCTGTGCCCTCACTTCTGTTCCCTTGATCTGTGTGTCTAGCCTTTGACCAATATCATGCTGTCTTGATTTATTGTAGGCTGTTACCATTTTTTCCTGGATGTGAATGTCATGAATCAGATTTGAGAGGAGTTGCATAGGGAACGTAAAAGTCCCCAG
TGCACAAGGTCAGGATGACAACTGTTGTCCCCATTTCATGGATGGGTTTGGGAAGACAAAGAGACAAGAAGCAAGACTGTGGCACAGCTCAAAGGCCCCCCTCTGGGCTGGGAGAGCAAGGATAAGGGACAGTGACAGCCGAAAGCTAGGCCCTAGGAGAAGCCCCTGAGACACATTCCAGCTCTTCAGTCCCTGCATGCCCATATTGCCGGCCAGGCCCTGCATGCACAGACAGATGGGTGTTCAAATGCCACTTACCAGCTGTGTGACCGAGGAGAGAGCTGAGTCTGTGCCTCTGTTGTGGGACTATGGGTGATGGCACAGAGTCCCAGCCCCACCTGTGAGCCTCCTCAGCTGCAGCTGCACCATTGACTGA
GAGCGGGGACGTTGACGGTACAAACACTGATTGAATTTACCACTGGAGGGCAACAAGTCACCCTGTTCAGGCTGACAATCGGTTACTATTCAATAATTCCATTCCCAGAAGATACGCCAAGTATGTTTATACAGGTGGTTTCTTAAAGTTCTGTTTGTGATTATCTCGTCTTGAGCAAATGAGGAAAGGATGTGAAGAATCTGGTGTCCCCATGATCTCACCCAGAAATGGTTTGGTAGTTACAAAGCAAGATAGAGCAGTTGAGCAAATACTTAGCCCATCTAGTCCTCTACCACTACCACCTTCGCCTTTTAATGAGCA
ACAGGTTGTCATGAGCTAGGGGTCCTACACCCAACCCCAGAGCCCACCTGAAGCAAGCAGTAGGGGCTGCACACACCTCCACGTCGTCCCCACTCGGCCTCAGCTTGAACCACTTCACCATGCAGGTACGGCCGATGTGGTCCCCAGACTGTACCACACCGTAGACAGCAGGGTCTGGACAGCTCTGGACTAGGGAACCAGAGAAAGGGAAGTGACTAGCTAAGGGATCCCGGCTAAGGAGCCCACATCTCAAGCCAGTGCAGAGTGCAGAACCCTGACCTTCCCCCGTCTTGGAAGTGGTGAGACCCCTTCATGAGGGCAGTCCCCTTCTGGACCTCATTTTAGCTCTGACCCCAGATCCACTGCCCATTCTCCACAAGCCCCA
GAGGCTGCTCGCGTAGGCTGGGCCTGGGCTCCTGGCCGTGTTGTCACCGCCAATCCCCACACACGCAAGAGAAAGCAGCTTCTAGCCTCATCTCACACACGGGAAAGTGAGGCTCAGAGATGTGTGGCCTGGCCGGGGTGCACAGCCAGTATCCGGTGGGCCTGGGATGCCAGCCCAGCCTGCCAGGCCCCAGGGTGGCCATCATGGAGTGGGACTCCCGGGCTGGCCCCCCAGAGCCTGTTCCAGGCACGTGCATTTGAATTAATGGGGTTACTGTTTCCTGAGGGCTCTTGCCAGACACCAGCTACTTACTGCACGTGGTTGAGCCCAATCAAG
AAGAACTGGAAAAATGTGACCACCTCTCACCGGAAAAGACAATCAGTGTAGCCAATCTCAAAATAACCCAGATGGTGGAACTCTGAGACAGGGACAACGTAAAACGGTGATTATAACTGTGCTGAATGAGGAAAAGGAAAATACACTTAAAATGAGTGAAAACACAGGTGACCTTAGAAGAGAAATAGAAAATATACGAAAGAAACAAATGAAAGTTCCGGAACTGAAAAAGTGTATCTACAATAAAAACTTCATCACCGGGGTCAGTGGATCACCCAAGATCAGGAG
CCCAGGGGACCCCTTCTTACTCCCAGCAAGGGAGCTCTTAGAATACAGGCACCAGAAGGGGGAGGCCAGGATGGGGCACACTCCCCTCAGGGTCCTTGGTCCGGCTCTCCATCTAGCCCCAGGGACACCCCTCTCTGCTCCAACACCAGCTTTGAGCCCCAGTCACACACCCACCCCAACCTCACAACCAGCTCTCATCTCAGCCCCTCCCATCAACCTGGAGACCCCTGCCCGAGAGCCTGAGCCCCAGGGACACCCCCTCACACCGACTGCTCACTGCCCAGGTACGGCAGAGGCCGAGAGCCAAAGGCCGGTGG
CATGGTCTTAGCTTGACTGGGACCCAGCTCTTGCCTGAAGGAAACCAGTGTGTGCACCTGTTACCTCTGCCCAGGCTGTCAGACAACAGGAAGCACTCCTGGGGGGCGGGGGGCAGGCGGAGTCACACCTAGAGCTTTCCCCTAGTCTCCTCTGAAATGCACTGTCCAGCGTGAGACCAGGGGATGGATCTGCTGACCTTAGAGAAGAGTCATTGCAGGCATTCCCCTGCCTCTAGGAATGACTGCTCCAGTCTAGTCTGAAAAGGGGCTCTGGCCTCTCTCCTTGACCAAAGGGAGACCCCGAGATTCCACAGTTGCTCTGTCCTT
CTGAGGATGCGGCATGGCCTTAAGGGGACCTCCATGGCCTGGGGAGGGAGAAGCAGCTTAGAAATGTTGGTTATATTTCTGTCCACCCTGCCCAATCCCCAGCAGCCATTTATTATAGAGCAGTTATACACACAGACTCTGTGTGCAGCTCCAGCTAGGGACAAGTTGCTCCCAGCTTGAAAAGGGGGTGGTAGTGGAAGAATAGAAATCCCTATAGAGAGAATTACCCCTTCCCATCATCATCAGTCCAGCCTCCCTCCCTCTCTCACTGAGCTCTGCCAGGCTGCTTGAACTCGCTTGATAATCAGCCCCTCGA
TCACGGCCCTATCTCCGAGCCGACCCACCCTAGAGACACTGTGATGGGGGCGGGAGCTTGAACCCATTCCACCCTCACGTAAATGGAGATACAGCTGGTGAGGACCCTGTACCCACCCACAGGCCTGGCACTACGTGGGAATCTCGAATCCGGGTTCTGTCCATCGGTTTAGGGGGGTCCTGGCGCCTAGTCCCACCCCCCGTCCGGAGCGCAGCTCCCACTTCCCCGCGACTCACCTAGGAACAGGACCAGGGTCTCCTCCCCGGTGTCTAAGGCTCTAAGGCTCGGGCCGAGACTGCCAAAGCCT
ACTGGGGGTGGGGAGGGGCTTTGGCCAGTGGTGTGAACCAAAGGAGGCTGGGACTGACTCTGGAGGGAGTTGAGGAGGGCTTCCTGGAGGAGGTGTCCTCTGAGCTAGGTCTCAGGAATGATGATAGGGAGGTAGCTGGGGAGAACTCTGGGAGCCCCCTTTTTTCTGTGTTCCCTCCGGGCCTGGAGGGGCAAGGTGGTGACGGTTCCAGGTAGAACCCTCATGCCAGATTCTAGATAAGATAATCCCGTCACTCTGGGTTCAGGAGGGAGGTACTACGATTAGCCCGATTTTGAGTGACTTACACAAGGTCCTGCAGCGGGCAAAAGGTGGAACTGAGACTGGAACTCAGCTGGACTCTGG
AAACACCGGGATATTTTTTTTCTCCTGCAGAAAAAGCTTTAGGATTGGCAGTTTAAACAAAACATGTCTATTTGCATACCTTCGGTTTGCATGCATTTGTTTCGAAGTGAGCAACCCTGGGTAACAAGGCGAAAGTATATGACAATTTGCTCAGAATCTTAATGTCAGAAAACTGGAGACTGGGGCAGGGGGGTGTCGACTCAAAGCTGTGTCTCATTTAGTAAACTGAGGCCCAGGTAAAAAGTTCTGAAACCTCGCAACACCCGGAGAAATTGTGTTCCAGCCTCCCACCTCGCCCCAAAATGCCAGAGCTCCTTTTCTAAGCCAGGTGAAGTCACAGAGCGTGGACAGAACCCACAACCGTCCAGAGGAAGGGTCACTGGGTGCCACCTGGTTTGCATCTGTGCCTTCGTCCTGCCCAGTTCCTGAGTGGGACCGCAGGCCCGGAATGTCAAGGCAAACAGTCCTGCTTCAGCCACTGGGCTCCAGTCCCACCCCTTTTGGGGGCCTGAAGTTAGGAAGCATCCGGCAGCTGCCTTCTATTTAAGCAACTGGCCTCCTTAGAGGCCACTCCTTGGCCATGCCAGGCGCGGG
TGCACACAGTGGGCTGTAAACTCCACAGCAGTAAGAGCCTTGTAGTTAAGCTGGACGCCTGCAGCAGTGCCTGGTACAACGTACACGTTCAATATTTATCGAATACATGAACGGCCCCCATTCCACAGATGAGAGGACTGAGGGGCAGTGCGAGGCTTGTACCAGGTTTCTCGGGAGCCTGGGAAGATTAAGAAAATGGGCCGGGCGCGGTGGCTCACGCCTGTAATCCCAGAAAAACGAGGCTCCAGCAGTATCTCCTCCCTAGGGCCGCCTCCCCCACCAGGGAGGACGCGGGTGCGCGTTGTATTT
GGCCGCCCCCCCCCCCAACCACCCTCACCTTGTCACAGTAATACTTGTTACTGTGTTAGTTCTTTGTTTGTTTTTTAGAGATGGGGTCTTCCTATATTGCCCAGGCTGGACTCGAACTCTGGGGCTCAAGTGATCCTCCTGTCTACAGGTGCATGTCACCACACCTGGCTAATTTTTGTATTTTTTGTAGAGACAAGGTTTCAGCATGTTGCCCAGGCTGGTCTCGAACTCCTGGATTCAAGCCATCCACCCGGGTTGGCCTCCCAAAGTGCTGGGATTACAGGCATGGGCCATCGCACCTGGTGCTTTTTAGTGTTTGT
AGCCTCAGGGGCTGCACTGGCCTCTCCTTTCCTCTGCCCACACAGAGAACAGCAGCATCAGATGGGGGCGGGCTCAAAAGGGCTTCATAGGCGCCCCGACATCGCAGCTACGGAGGGGCCAGAAAGGAGGCGTGGATATTGTACTGCACTTTCTGGACTTTCACGGGAATTCATGAAGGAGCCTGAATATGCAGCAGCCACATCTGGGTTTATTTCAGCTTGGACACTAATTCATGTTGGGTCCCGTAGTAAATCATTTTTCATTCAGTTACTTGTTTTTCCTCACTTGAAAAATGGGCGTGA
CCGGGAAGCCATGAGTTGTGTAGGAAAGGGCTTGGGCACTGACTTGGCGGTCCAAAGCCCTGAGGCCAGGCTCCGCCTTTCATCAGCTGGCTGACTTCGGGCAAGCCCTCGGCCTCTGTGAAACTGTTTTCCAGTCCATAACAGGAACAGGGATCCTGCCCTGCCCACCTCACCGGGCATTCAGAGGCTCAGAGAGAAGAAGCAGCGTCTGCAAAGTGAAGTCTGGGGAAGGTGGTTGTGGGGTGCCTCAGCAGCCCGCCACCGGAGCCCGGAGAGAGGCGGTGATGTCCGCTTTGGAGCCAACCTCGGCTCTGGACAGGGCAGGCTGCCGGCCACAAGGCC
GTGGACCTCGCTGAATGAAATGTGTCCTAGAGAAAGGGCAGCAAAGGCTCAACTTGAACCCTTGTCTCTTGACTTCATATCCAGCATCTGCTGCCTCAGGAGGGCTGCACCCTCTGTGTCCCCATCTTAGGGACGGATAAGCAGAAACTGTGGTCCATGAATGGATCGGCCACAAGAGTGTGACAAAGCCGAGGCCCAGAGCCAGATCTCCCCAATGGAGAGCGGGAAGGGAGCAGGTGGGGGTGTTTCCAACTTCTGCTTCCACCGCATCGCAGGGCAGGCTGCACCCTGATCCACACAGTTTTTTGCCCAGAGCTTAGGACA
GGTTTGTTCTTTGGTTTGTTCATTGTGCATTCATTCATTTGTTTGTTCATTTGGTAAACACATACTACATACTTCATTGAAAATTCTGCAATGATCAGGTCAGTCAAAATGCACACACACACAAAGAGCCTCTTTCTCCCTTTACCCTATTGAGTATTGGGTACCTTATTGGGCATCTGAGATGCTGTGGAATTTTTGCCAGAATTTTACCTGTTTGTCTACCCCTGTGCTAGGTGATGTGAAAGCTACATAGGGCAGGGGCTTGACTCTTGAAAACCATGTGATTCTGTTGAAGGTGTAAATCAAGCCAGCCCACAGG
AGCTTCTTCCTATACCTTACCTTTTTTTTTTTTCCCTCTGGATAACTCTGCAGGTTCAGATCTGGGCCGGCTAACAGGTCCTAAACCCATAGGGCTTTATCATTCTAGAGGTCTAGTAATGGCCCCTATTAAACTGGCTCCTCTGAGAAGCAGACACTAAGGCTGGGCAACTATGTGTGGTTTTTCATGGGGGAAACATCTATGAGAGAAAACAGGGAGCTGAGTGAGGCTGACAGCGCTGTCAGAGAGTGAGGAAAGTCCTGCCTGAGTGAAGGAGAT
ACTGTGTTAGCCAGGATGGTCTTGATCTGACCTCATGATCCGCCCACCTCGGCCTCCCAAAGTGCTGGGATTACAGGCGTGAGCCACCGCGCCTGGCCAGAGGAGCCTCCTTTTCTGAGCAGGGGCGCTCTGGTCTCAGGAGGGCGGAGTAGACCCCTGTTGCTTTTGCATTACCCTCCTGTCACCTGGCCCTGGGTGTAGGAATAGTCAGGGTAGTGCAAGACAGAGTGGGGGTAACTAAACCTTCAGCTTTTGGCCAAATAACTGAAAAGAGAAGCC
TCGGATGGGGTGGCTGCAAACGGGCCCCTCATTGCTGAGCAGTGGCTGCAGTGGCAGAGAAATCTGCTCAGAGCGGCTGCTTAGCCAGCACCTGCTCTCCAGGGACCCAGCTCAGGCTGGGAGAGGTCGCAGAGCCCAGGATCCCCAGACCCCCAGCCTCCCTCCCTCTGTTCCGGAGGCCCTCGCTGTTGCCAGTACCCAAGCCTGGGGTTGTATGTTCAGTGCGCCTTTTGTTTTCTCATAATTTTTCAGACAAAGACCAAAGATCCAGAAGGGGGGG
TAGAGACAGGGTTTCCCCATGTTGGCCAGGCTGGTCTTGAACTCCTGACCTCAAGTAATCGGCCTGCCTCGACCTCCCAAAGTGCTGAGATTACGGATGTGAGCCACCGTGCCCGGCCAGCATTCCACTTTTGAAAGCCCCCGTGACCCTGGTCCAGAAGGACTTTGATTCCTGGCCCTGGTCTTCAAGCTCTTTGCAGAGGCAATGCACATTTTATTCTCCATGAGACCACAGGAAGAAAAAAAAACACCCTCAAATTTCCCAACCCCATGCCCTAAATTTCAATGCGCCAGAGATGAAATGCAACTTGCGAAATGCCTCCCT
GATTTACATCCACTATCATTAACAAGAACCACACCCCAGGTGACTACTATGACCCTCTTTCCAACCACTTCAACCCTAAATACCAAGTACCCATAAACCGAACTTGGAACTCTACATTGCTGCATCACAGAGTGTCACACCTAGATCTCCATCACAAAGCAATTGAATTGAATCCACGTTGTTTTCATTAAGAAATTCCTTTGATTAAAAATGTTTATGATGTCTATGCCATTAAAACAAATATTTAAAAAATAGTATCTCCATCTCATCTTGTAAAAGTTTGTTTCAGTATGTGTGTTTTATCACA
CCCAGAAACTGTCTGCATCTCCTAGTTCCCAGCATCTGTCCACATAGAGAAGGCATTAAAAAGAATGTGAGGGCATAGGCAGGAAACGGGGTGGGGGTTGCAAGCACACCAGAGGACCAAGTAAAACATTGAGAGGAGTCCTAAGTTTGTTCTTCATACCCTCAATTGAGTCCTTCGGTTATTCCCTTCACCCTCATTACAGAATTCCCTGGTCATCTCGCCCCAATTAAAGGCAACACATTGCAAAAATTCTCTAAGCCTGGAGTTCTGATGGTCTAAATTGCACTGGGGTATGAAGGG
CCTGCTTTTGTTTCTCGGTCCTGAGCTCTCTCTGCTGCCGTAGCAGTAAAGTGACCTCCCAGGCCAGAGCCAGGCTCATGCAAGAGCAGGGGTGGAATATGCTTTCCAGCCTGGGAGAGCCCCTTCCGTGGAAGAAGTCTCTTTTCCTGGCTGGGCAATGGGAGGAGCTACTTCCACCTCATCCCTGGAAACACTCACTCCTGCTGCAGATGCCCTGGGCCAGGCCTGGGTTCCAGGAACATTGTGGGGCGCCTAGGGCAGGCTCCTTGTAGAGGCCGGGGCTTCCTCCAGGGCAGGGGTGGGCCAGGGCCCAGGAGAGGCCAAGCAAGAATGA
CATCTCTGGCTGCCAGATGAGGAAACTGAGGTGCAAAGACGCGAGCGTTTGCCCCACTAACCACAGGGTGTCTGTCCCGCCAGGGGCGCGGCATCGGCCACCTCTGGCTGTCGTTAGATTCTAAGACCCAGTCCCTGCTGCATCAGAGCCCAGAGCTGCAAACCCTAAGGCACAGGCAGGACAGCAGCCCGAGCTGCCCGGACCGCAGGTCTTCAGGACCAGTCCCAGCTTCTGACGAGGGGCCCAGGCCAGACACTGGAGGCCCCAAGGCTGGTTACTGGATGGGGGTCTCTTACCCCAGACCTCATCAAGCACCTTTCCTAGATGCCCGGGGCTGGAAGCGTCTTTCAAAGGG
GGAATGGCAGAGTTTCTGAGACTAAGCAAAACAAAACTTTTAAGGGAAGAATATGAAAAGTCAAAAAGAACTTGTGTTTACTGGCAGCCTGCTATAAGCAAGGGATTGCCATATATAGTTTCTCATTTAATCCAATTTAGGCTGGCAGGGCAGCGGTGTAAGCAAAAGAGCAGCAGACTATGAGGCAGAAGAGGAGTGGGGATCTGGAGTACAGAAAGGGTGGTTATTGCATGCAGGGGTGCAGACACACCTATTTTGATATACTAATAAATAGGTTCATTACTTTTTAGGAATATCTGTGTTC
ATCCTCCCATCTCAGCCTCCTGAGCAGCTGGGACTGTAGGCATGCACCACCACGCCTAGCTATTTAAAAAAAAATTTTCTTTTTTGTAGAGAGGGGGTCTCACTATGTTTCCCAGGCTGGTCTTGAACTCCTGGGTTCAAGCACTTTCCCCCACCTTGGCCTCCCAGAGTGCTGGGATTAGAGGCGTGAGCCACTGCACCAAACCAAAGCCTGTTGAGCTGAGAATATATCTTACATATTTAAACGGTTGTAAAAAAAAATTAAAAACAAACAAAACCCAGAAAAAAATAAGAG
GAATCTGTGTGGTGGCAGTGACAACCAACACTTGTTAGATTCTAGCCAGGAGAGAGGGTAGCGTGCTTTTAGTGGGGAGAGGGTGTGATGAGGTGGGCTGCTGGCTCCCACCACCAGGCCAGCCGGCCACCTGGAGTGCAGGGTACTGATGGGGCCCTCTCTGGCTGTGGGGTTCCCGCTGGGTGGGGCTGGAGCATCCCCTGGGTCTGTCCACCTGCCAGCCACTGTGGGGACACTCAGACTCCCTTCTCCCCGGGTGGGCCACGTCAGTGCCCCCGGGCATGTGAGGTGCTCAAAAGACCCTGCGCTTCTGTGGGTATGCGACTCATTCCACCTCATTTCCCCAGAAATCCGGGTCTCCAGGAGGCTCTTGCAGTCACCCCTTGCTGGTGAGTGCGCT
GCTCAAGGCAGGCAAAAGAGAGTGGGAAAACTTTATAGTTAAAAAAAAAGTTGGTGGAACAGCTTTAAGTATGCTCTGATTGTAATTTGTCAGTGTGGGAAGCTTTAGGCAGGATAATTAGAAGTGGAGCACCTTACATGATTAATTTGGGGAGCATTCTATGTTTGGGCCTCAGTTGGAAGTGAGGGCAAAAAATAAGGAAGCTGGCAGCCATTGACCAAGTCCTCCCCATTCTGTGAAAGTTGCTACAAAGGTTATGGTTTGGCTTCCCGGCCAGGTTGCTGCAG
GGAAGAGAGTCTGAAATTGACAGTGAAGCAATCAACCTTAAAAAGTATGGCAGAACAGGCCAGTAGGTGCAGGTCTAGCTCCTGTGGGTTGTGCTGAAAAATGGCAACCAACCATCCAGGCAAGAGGCTCTACAGAGTTCTGATAACCTCCTCTCCAGACCTGCTGAAACAATATGGAGAAATGCCCAGCCAAGAAGAAAGACAGCACTGCCTGGTGGAAGAACATGGGCTTGGAAGTCAAAGAAGCTGGATGTGGGGCCCAGCTCAGCCACTTGCTGGTTGAGTGACAGAGGACAAGTAATTT
CAGGAACTGAAATAGGAACAGGCAGGGAATGTACACAACGGCCAAGTCCCTGCCCTCAGGGAGGTTAGGCTGCTGCTTTCTAAGTCAACAGCTCTACTCTTGGAGTGGGGCTTCCTGTCCACATAAGATGCTTTGAGGCTGTGGCTACTAGTGTTGGATTCCACTCATAAAATGTCCATGCTTGAGCCTGGCCAGCATGGCGAAACCCTGTCTCTACTAAAAATACAAAAATTAGCTGGGCATTGTGGCAGGTGCCTATAATCCTAGCTACTTGGGAGGCTGAGGCAGGAAAATCGCTTGAACCCGGGAGGCGGAGGTTGCAGTGAGCCGA
CCCGCCCGCACCAGAGGACGGTAGATGCTGTATAAATAATCGCTGCACGAATGGAGGAATGACCACAAGGCCTGGGAGGCTCTCCCGCTCCAACCTTGCCTGTGTCATGACCCCACTCCATCCAAGTCTCAGGCTTCTGGATAGAAAAGAAATGGTGGAGATAATGCCCATTCCTGAAGCTATGATGACTACATGAGGTTAAAATACGGAAACACCTTAACACAGTGACTAGCACGAGATCTGTTATCACAAATAACGTTATTCATAAAAATTCACTTGGCTTCATGCTTTGCAGAAAAAGTGT
ACCGCCACCGAATCGTTCACTTAAACCTGGGTAAATTGATGTTATGTGAATTTCATCTGAATTAAAAAAAAAATCCACGCCCCAAGAGATGAGTTGAAAACATTTGTTTTCTGGGCCGGGCGTGGTGGCTCACGCCTGTCATCCCCACACTTTGGGAGGCCAAGGTGGGTGGATCACTTGAGGTCAGGAGTTCGAGACCAGCCTGGCCAACATGGTGAAACGCCGTCTCTACGAAATACGCAAAAATTAGCTAGGTGTGGCAGCGTGCACCTGTAATTCCAGATACTCAAGAGGCTGAGACAGGAGAATCGCTTGAACTC
ACTCGGCCCCGGGTGAGAATCACTGCTCTAGAAGAACCTGGAGGGACCTGGGCATCAGCGTCTAAAGGCTCCCCCAGGAACCCCCACATGCAGCCAGGTTGAAGAACCAGCAAGGCGAAGGGCGGGGAAAAGCGAACCGGGGTGCATTCTCACAATACCCCCAGAAAGTGGATATTACCAGCCTCATCTTACAAACAGGGAAACCGAGGCTCCAAGAAAAGAAAGAATTTCCCAGGTTCACACTAACCAGTGATGCCAGGACTCAACCGGCACTCAACTCCCTAACTCCTAAACTTGAGCTCCCTACGAGATGGGGCTGCGGGACAGAGAGCTGACCGG
GTGGTCTGTCAGCATCTTCCCCTCAATCATTTCTTTCTTTTTTTTTTTTTTGAGACAGAATCTCGCTCTGTCGCCGAGGCTGGAGTGCAGTGGCGCAATCTTGGCTCACTACAACCTCCATCTCCCAGATTCAAGCGACTCTCATGCCTCAGCCTCCCGAGTAGCTGTGATTACAGGCATGCACCACCACACCCGGCTAAATTTTGTATTTTTAGTAGAGATGAGGTTTCACCATGTTGGCCAGGCTGGTCTTGAACTTCTGGTCTCAAGTGATCCGCCCTCCTCGGCCTCCCAAAGTGCTGGGATTACAGGCGTGAGCCACTGCGCCCGGCCTCCCCTCAATCATTTCATAACCTACACAGATGGCAGAGGGAGCTCCTTCTCCAGAGATGGGGAAGGTTCTCCTGGAGTGTCACTTAAGTGCCTTTCAGTGCAGAAAGGTGAACAACTGGAG
TTAAAGCGTTTTAAGGGTCCTTAGACATGATCTTTTACAGATGAGAACAAGATGAAGTGAGATTGATAAAAATTAATCAATTTGCCCATGTTTTGCACAGGAGCATAAATTACCAGCAGACAACATCTGGATTCCATACTAAGAACACAAACATCTCACTACAGAGTTACAAACTGAACATGCCTCATGCCTAAAGTGCACACACCTATCAATCTTAGCTTTGCATGGTCCCAAAGACTCTGTAACTTTCACAGATTTGCATGTTTAATAACAAATTTGAATT
CTCCCGACCCCAGCCTCACCCTGGCAGTCAGGGTTTCGTTTCTGTATCTTGCCTGGCAAGCCCAGGACACTGGGTTAATGTGGCCATTAACACTTCTCTCCAAGTAGGGACTGCGGTGATTGAGTCTCACTAGACTTGAGTGAGTCCTTGAGGAAGGGCAGCCCTTGGTCCCTATGCCTTGGACCAAGCCCAGGGCTGGCGCTGTTGGTGCCGGGAGCGCAGGAAGGAGGGAACGGGGTGTGCAGCCTGTCAAGTCCTTTCACCCTCATCATCCCCTTGCATCCTCCTGGAAAGGATCCTAGAAGTTAG
TCTATGGAGCTACTAAAATGCTCCTGGCAATTGTTCTTTTCATTTTTGACCCATTGCAGTGCATCCACAATTGTATGGTTGTTTGTGCAACATCGTCTTAGCCAGTCTCATAATAAACCATTCTTTGGAATTTTACAAAGATGTCATTCTTGGCACCTAAACAGAGAATCATTTGTGCCTAACCAATCATTTTCCATTTATGAATCCTGTTCAATTAGAAAGTAGTTTATGAACAGTGTCCTGTTTTTTAAATGTAATTTGAAATAGCAGGTGGCAGACTTGC
GTGGGATGTGGGGGGCTCTGGACATGGGGATGTTGGTCCCTGTTTCCTCTATGCACTGCTTAAGGAATTTCCAAGCACCCTCACACCTGAATAATGGGGGTCCCCCACCCCACCCACAGCTGAAGGGACGGTGGGCCAGCAGTCACTCAGGTGCCCCCTCTCAGGCCTCAGTAAGTGATATCTGAATGCCAAGGCCGTGCAGAGGGGACCACGATTGGCACCTGGTCACCCTAAAACTCACACAAGTGTATGCTGGGGAGCAGGTGCTAAGCCCTTCGCAGGAAAGCCGCTGTCCAGGGAGAAGGATGCAGGGCTGGAGA
GCCTCCCGAGTGGCTGGGATTACAGGCACACATCACCACGCCTGGCCAATTTTTGTATTTGTAGTAGAGACAGGGTTTCACTGCCTGCCTCAGCCTCCCATAGTGCTGGGATTACAGGCATGAGCCTCCGTGCCCGGTGCATCCCTAATCTTGAGCATGATCTCAGTCGGCAAATGAGGCCATCTGTTTTCAGCCTGTTTGAAAATAAGATGTGGGGAGGCCATGATGGAAATAGCACGTGGGGTTAAACATAACTGGCAGATGTGGGAGCGATGGTGGGGCATGCCATTCAAACAGGTCCCAAAATGGGTGC
CGAGAAGGGAAGACCAGGCTGCTCTCAGCTCTCGGCCGGGCTCCTCACACACCGGAGTGGGCCTAAAGTTCGAGGAGCTTCTTTCTCCTTTTCTCCCCGCAGTGCTTAACGTCTCGGGCCACGGGCTGCCAGCACTCACCTTCTGCCGAGGCCGCCCTGCGGCCTCCCTGTTCTGAGGCCCCTGCCCCTCCCTGATGAAACTTCCTCGGTGCTAACTTGGCAAGAACAGGCAAACGCTGCTGTGCTTCCCTTTGCCCATGAAAAGAATGAGGTTTAGGGGAGGCTCTGCACAGTCCTGTGCTGCCCGGGAGAGCTGAGCAGAAGCTGTTGAAGCCGGCCTCCTGGACTGAGCTTGGTCCAGCAGCCTATCCA
AACCATTTTTTTTTTGGCCGGGTGCAGTGCCTCACACCTGTAACCCCAGCACTTTGGGAGACCAAGGCGGGTGGATCACCTGAGGGCAGGAGTTCGAGACCAGCCTGGCCAACATGGTGAAACCCTGTCTACTAAAAATACGAAAATTAGCTGGGCGTGGTGGTAGGCACCTGTAATCCCAGCTACTCAGGAGGCTGAGGCAGGAGAATCGCTTGAATCGGGGAGGCAGAGGTTGCAGTGAGCTGAGATGGCACCACTACACTCCAGCCTTGGCAAAAAGAGAAACTCTGTCTCAAAAAAAAAAAATTATTAAGATAT
GGATAAGAGAAAGCCCGAGTCGACTAGATTCTGTGAAGTGCATGCTTCCTCTGTGCCCTCTTGTCCAGCAGGATTTGGACAGATGAGCTTCTTGTCTTCCTGCAGGGAGGATGTGTCCTCAGAATCCTAGCAGAGCCCCCATGCTGGCCGGCAGTCTGTACAGTTCTAGCCAAAGCAGCGTCTGTTTCGGAGGGCCAGTCACTGCTGACCCTCATTTGTCACCACTGTCACTGCTGCTAAAAGGATGCAGCCACAGGGGAAGGCAGTGGGCAGGTTCCGATCCAATCTGCAGTCTCTGACCCT
TTTTAACAATATAAATTGCAGATTTTTTATATGTTGGAGTTGTTGCAAAATATCATGAATTCTCCTCACTACTTTTTAAGTTATAGTTATTAGACCAGTTGTTATTGGATATTACTTAATGTGCTAATACTCCCATTGGCACATTACTGCTATCTACTGTGACATACTACTACTGTCATATCTACACGCTATACCAAATTTGGCTTTATCAAGTATTTCAATCATTGTATTTCACTATGATTGGTTAGCTTTGTAATCCCATGTAATTTACGCCTTTATCCTGAGACTCCAGAGAGTTCACTGGAC
TCACCACAGGGGTCTCAACGTGCCCAGCGTGCCCCCTCCCCCCAGGGACCTGCTGGCATTGGAGGATGCAGAGAGCTAGGGTAGATCCTAACACTCCTCCCCATCAGGCCCTGCCCCTGGGTCTGGCTTCAGGATCCACACACAGTGGCTTAGAGTCTAAGCCATTAGCAGGTCACCCCGTAAAAGGGGAGGGGCCAAGCCCTAACGTGGGGGTTCGAAGATCACTGGCACAGGCCTGGGGGAAGTGGGCACCAGCTTTGTGGCCTGGGAGAGATGGGATGCTCAGGCCCCCCTCCTGGCTCTAAGGGTCTGAGCTATCAGGCCAGCCTCCTCTACATGCAGGCCAAGGGCCCGGAGGTCTTAA
CTTCCCTCTTCCTCAGCCATGACTACACAGCATTTGTGGCTCATGCAGGAAGACACAGGGGCTCAGAGGAGTGGCCATTTGTCCCAAAGATATCTCAGAACTGGGCAGAGGCAGAACTGGCTAACATAACTGCAGTGGGCCGTTTAGCCCCCTTAACATGACTTGGTATCTGCTAGAGTTTCACATGCATGTATGCAGAGATCCCAGCCACCTCTGGGCTCCAGGAGCCTAGTGTGGATGCAACAGGAAGGCCCAGGCTCTGGAACCTTCTGCAGAGCCTAGCTCATGTCCCCCACCTGACGCAGAAACAGGGAGGTGCTGA
GCTCTAAATCCTGGCTCTGGAAATCCACCAGAATCAAATGCTGGCTCCCTGCGGGCCCGCGTCGGAGCGGCTCACGCCATTGGAATCTTTTTATGACCTTTGATGTGTTTAAATAACATGGCAAGTCTGAGCACACACCTCGGATTAAACTTTAATCGGCTGCAGTCAAGGTCGCCCAGGTGGTAAAAGCGTTTCCTCCGACGTCTCCTGGCAGACGCTGCGGGGTCCAAGGTCTGGGGCAAAGCCCTAGGCCCCCGCCATACCCTCCTGCCTCTGTCAGGCCTGGGTGGGGGCCAGGCCCAGGG
GCTCATATTCACAGGATGGAATCTAGCCATTCACAAAAATTCCAAAACAGGCAAAATTAAACTGCATTCTTTAGGGAAGCATCATTAAGTAGTAAATAATTGACAGAAGGGCAAGAAGGTGCTTACTCTAAGTGTCAGAATGGTGGATACAGCTGGGGGTGAGAGGGCTGTGACCACAGCAGGGCCCCTGGGGGATTTGGGGGTGCCAGGCCTGTTCCTTCCTGCAATGGTGCCCTTTGGCAGCCATCCCTTAAACTGCACTTTTACTTTATATGCTTTTCTGTACCTTTACTGTAGTATTTCACGGAAATTTTTAAATAATCATGAATGTTACCACTTTCCTATTTATGAACCATGCAACCTCATCAATCTTCCCAGTTCGCAGATGCCCACCCTCTCTCTCTGCCCCTGTCTCCTTCACATATCCCCAAAACTCGTTTTGGCCCGAAATCCCTGAGGCCCAACTGCCCTGCTGTCAGCGACTGCACGCCTCAGCAAAGGCCCAGAAGGCTCTGTCAT
GTCTTATCATCCCAAATTAATAAATAACATGGCCAAGCTCACACGCTTTCATTCAGGAAATCCTGCAATTCGGTGTCTACAGCTATTATCTTGCACCCTCCATGCTGCCTAAAATATAAATTATCTTGCAATTGACTTAAAAATTGAAACATGAGAATTTATATCATATACATTCTTGAGTCAAACTTCAGTCATTCTTTAAAATCTGCCAAACAACTGATCACTTTCCAGTGAGTACAGCCACCCAACACTGAGATTTTATAATGTTGGTTATTCACATGGAT
AATGCAAAGGATGCTGCCACCTGGCTCCTCTCCCTAGCAGTATTCACATCATCTAGGCTAGAAAATCCCTTCCCTTTGGCCTGTTTTGCACAAAACCGAGTAAACATTTTCAAAGTATATATACGCAAAATCATTTGCTATCTCTTTACTATGTATGATGCGCATAGGTGTTACTGAATATTTTGGAGCCTTGATGGATAAAGTATGGGATGTTGAGGATCGGGGAATGTATCTAAACTTTCAAGTTGTGTCCTATTCAAAAAACTCCCTTCTA
CCTGCTGGGGGCGGCAGTGAGGATCAAGTGAGAAGGATGTGCCTTGGAAGCTGTCAGTACTGAACCATCTTGGTCTTGGGAAACCTCCCTGGCTCCCCATTGTGGGGGCTTGGCTGAGGACTGGCCAGCCCGGGATGTGGAGTCTCGGGCATGGGGCAACCTTCCTCCAAGCCCTAGGTCCATTCTCTGTGGGGAGCAAACATGACACTTCCCCAATTTTGGTTCCCAAACCACTCGGGCTGCCTGGCTCAGGATAGTGCCCATGGCGTGGGCACAGTCCCTTGGGGGGGCCAGATCAGCATATGCCCAGCCCTCACTAGTCTCCACCTCTCGTTTCAGCACCCCTACCCCACGGAGGATGAGAAGAGGCAGATCGCAGCCCAGACCAACCTCACCCTCCTGCAAGTAAACAACTGGTGAGTTTGCATCACCTGCATGCAGGCTC
TGCACCCGCGATTAATAGAGTCTGTTTCGGTAGAAGTTTTTTAGAGAAAGGAAAACTGTCACCAGCTCCATTTTGTCAGGTTCATTTCTGAGGAATCTCTTGACCACCGCGGCTTCCAAGTGGGATCGATGTTGGACTTGCAAAAGGGGAAAATTATTTTTGACTCATAAACTGGAATGGAAGCCAAGGAAGAAACTCGGTTTGTGGCCTGCTGTTGCTAAATACAAAAATTGATTATTTTATGGAAGAAGAGCCATGGCCAGGTCAGCTGTTTTTCCCTCATAAAATCATTCAGCGACCCG
AAGGACACCAGGAGGCCTCTCACCAAGCACCCTCTCCCCTGGGTGGCCAGGCTGCCTGGGGCCGTTAATTGGCTCTATTCATCCCCTTAATGAGATGGAAATGAGGCTTCCAGACAGAGCCGGCATTGAGTGGGGGAAGAAAGGCGGTTTCTTTCCGGTCCTGGAGGGGCGGCCCACCCCCCAGCCTGCTTGCTGCTCCTCTGCTGCCCTTCACTGTCCACCCAGCTCAGACACACTGTGGCCACCCAGTGAAGCGTGGCTTGAACACCTCTGCACCCTGCACTGCGGACCCCAGGGGCTCCATCCTGGCATTGATACATTCACTAGACAAACATTT
GAGGGAGAGCGTGGGAGGGTCTCTGCGGAGGAGAGATGCTTTCTCTCTGGAAACCCTGGACGTGAAGGCACCTGCCAGCTGCCATTTTTCTTGCTCTAAGCTTTTCTGCAAAGGAGGGAATAAAACTGAGATGCTTTACTAGGAACTCAGGTGGGAAAATAAACAGTTTCCTTAGGAAAGATGCCAGAGGCAGGGAGCAGAGGCAAAATCCAAGAGAGAGATGAGGTTGTTTTTTGTTTTTGTTTTTGTTCGTTTTAAATCAATTTGGGCCGGGCGCGGTGGCTCACGCCTGTAATCCCAGCACTTTGGGAGGCCGAGGCGGGCAGATCACAAGGTCAGGAGTCTGAGAT
CGACTGCTCAAGGTGACCCAAGGCCCCGGCCTCCGCCCCGACCAGCTGAAGATTCTCTGCTCATACAGGTGCGCTAGCCCACGACCCTGGGCTAGAGGTGGGGGCAGGTGGCAAGGTGACCTCAGTTCATGCCCGATCCCTGCGCAGCTTTGCGGAGGTGCTGGGTGTGGAGTGCCGGGGCGGCTCCACCCTGGAGCTGTCACTGAAGAGCGAGCAGCTGGTGCTGCACACAGCCCGGGCAAGGGCCATCGAGGCGCTGGTTGAGCTATTCCTGAATGAGCTTAAGAAGGTAAGTGT
CTCGCTCATAGAGGGAGGGTCCTGGGAGGGGGCCTCTCTGCATTCCCCACCCTGGCAGCTCTGGTTTAGTGAGTGGATGGGCTACCCTGGGCTGCTGTGGGCATTCCGGGGGGAGGAGGTTTGCCTCTCTCCGCCGCTTGGGGTGTGTCCTGGGAGAGCCGGAGGGGCAGAGCGGGGAGGGGAGGGGCTTGGTCTTCGTCCTGGGTAAGGTTGGTAGTGGCTGGGTAAAGGGCTTTAGGCTACCATCTTCCAGAGGGGCCACCAAGGGTCCCCCAATCTGGTCCTGGGGATGGTGGCTCAGGACCCTCGAGAA
GAGCACTCTTGGCTGGAAATCCCACAGGGCTCACCCCACCACCCCATCTAGTCACTGTTCCTGGGTTCCTGTCTGTCTCTACGGTTCCTGGTCCACCTCTGTTCCTCTCCCTCCTGACCGCAGGGCTTTGTCTCCAGCACTCTCCCCGACCTTCCTCTGAGTCAGTCCCTTCCCTCTGTTCACTCCATCTCCACCTCCGCTTCGCCTCTGTTGGAGCACAGGGATCAGGCATTACTTCTGACGTCTTGCCCACCAGCTGCACTAGGATATGGGGTTCAGGTGGGCTCCTCAGCTCTGGCCCTGACCCAGCCCGCTCCCACCCTTCCCCAGGTGGTGAGCTTCTTCTCCCTCAAGTCGGACTCGGCGCCCCCCTGGATGGTGCTGGCTGTGCTGTG
GGCAGTCACTGCTCTGTGCTGTTGGCGACGGAGCAGGGATTGGAACCCAGGCGCCTGGCTTCGAGGCCCGCATGCTGTGGGGAAATGGGGCTCTGCCATGTTGGTGGTTATTTATTGTCGTGAACAAGAGCTCAGGCCTGGTTTCCAGGTGTGACTTTATTGCACCCTCGCCCTACCTCCCCGGCTTGAGAATTCTGGAAAATACCACAATAAGTGTTTCTTTTCTCTTTTGAGATTATGTAAATAATACTTGCCTCCATGCTCTTAAAAGAAAATGACATCTCTATTTCCATGTGTTGCGGTGTTTCCTGGTTTGGG
AAGAGAATAAACCCTGTCCTTAGGCATCCGTTGCATGTAATGAATTTGCTTCTCTCTTGTGTGTCTAGAATGGAACCAGCTTGTGTCATCTAATTTCTCATATGGAAGAAGTGAGAAAACTGTCACCCAAAACAAATCACTGTTCTGTGGTTTAGATGAGGAACCCTGATTGAGATGCCTGGCACGTAGAAGGCACTCAAACGGAAACAGTTCCTATTGTATTTGTCCTGGAAGTCAGATAAAAGAGCAGTTGCTTTCCGGATTTCTTTGTTTGGTATAAGCATC
AACCTGGATTTAGGTTCTTGCTCTGTGACTTTATATTTCCACCCTTGAGCAAACCACACAACCTCTACCTTCCTCAGCCTCAGTTTCCTCCTTTGCAAAATGGTGGTAATGCCAGGAATACCCACTTCACAGGCAGCGGTGAGGCCCCGCACACAGCCCAGTGCATGCTGGTTAGGGCTCTCCTTTTGCTTCCTGAGACTGCACGAGCTCTGCCTTCTTCATGCACCACGTGGTAAGGAAGGAGCTGGAGGCCTCCGCCTCTCGGACCTTGCTCACTGCTGCTTTTTTTTTTTTTTTTTTGACAGAGTCTCTCTGTCGCCCAGGCTGGAGTGCAATGGCACAACCCCGGCTCACTGCACCCTCCGTCCCCCGGGTTCAAGTGATTCTCCTGCCTCAGTCTCCCGAGTAGCTGGGATTCCAGGCGGCCGCCACCACGCCCGGCTAATTTGTCATATTTTTAGTAGAGATGGGGTTTCGCCATGTTGGCCAGGCTGGTCTCGAACTCCTGACCTCAGGTGATCCACCTGCCTCGGCCTCCCAAACTGCTGGGATTACAGGGGTGAGCCACCGCCCCAGGCCTCTTTCGGCACTGCCCTCAACCACATGGGCCTCACTGTTCTTCCGGCGTACC
AGCCTTAAAGAGCAGTATTTGGGTAAATGGATTTGCTAAAGTCTAATCTTAGAACATGATCTTATGCCAGTGATTTGAGCTGAACTCCCTTCTCTGTATTCTTGGCAAGGAAGGCAAGGGAGAGCAGAGCCTGGAGAAAGAATCACACTGCAGCATAGATAAGTGACCAAGAGGACAGAACGAGGCGGGTGGATTGCTTGAGCCCAGGAGTTCGAGACCAGCCTGGGCAACATGGCCAAACTCTTTCTCTACAAAACAAAAATTAGCC
TACGACTTTGTCCATGTGATTCAGCAGGGGAAGACTAATAATAGTGAGAAATTTGAACGGTGAGAGTGCCTGAGCCCCACCAGATGCCCCTCGGTGTGGGGCCCCAGGGAACAGGGCAGAGGTTCCCAGGCAGGGTGCAGGATGGGGCTCAGGTCTCAACCCCACACCTGGCCCCTCACCCCAACTGTTGATGGGTTTGGAACATGCCCCTGCTCCACCCTGCAGTGCCCCTTTTGGGCAATGTGGGCAGGTTTGTGGGTCATGTAGCAGGAGGCTGGCTGGGGCACGGGGGTCAGTTAGCAGAACTGGAGGCCTTGTGTCCACCCATTATCAGGGCAAGGGCAGGTGTCCTTGGGGAAGGGGCTGGTTGGATGCAGAGCGGCCCTCTGGCCTGTGGCTGGGAGTTCCCAGAGCCTCACTTCCTCTGTCCCCTACCTGCAGGTTCCGGGGCTACTGTGAAAGGGCCTACACCATCCTGCGGCGCCACGGGCTTCTCT
TCTGACTTAATTATTGCACTTAACACAGAGCCAGACACGCAGTAGGTGCTAATTAGCTGTTGAATGAATGAAAGAAAATGCAATCTTAGTATTTTAAGGGCTTTTATTTTTTCCATTGTTAAAATAGGGAAAATGTGTTAAAAAAAAAAAAGACATTTAACTCAATTCATAACAAACAGTGGTTTAAAATAGAAATTCCAAACCAATTTTGGCTAAAAGGATGCTAGTATATTCTGAACAGCTGCTGTTGTAGACACAGTCTGAAATAAATAACTTC
GACGTGAAGGACAAGGGAGGGAAAGGAGGCTGTCATTGGTGGTCTCAGCCCAGCAGAGGCCAGGCAGGCTGGGAACTGGGGGGCCACTGGGGCCTCTGCTGGAACCACCTGGTGAGCCCGTAAGGGGAGGCCCCCACCCCAGGGTCTCCAGCACCTGCCTGGCTCCCCATAGATACTCAACAAATGTGACCGAGGAAGGAATCGAAGGGTAGGGGGTAAAGGGGTGCCCACGGCCCCCTCCCTGGGCCTCAAGTAAGGGAGCAGTGCCCCAGGTACCAGACCCATCCAGCCCTGGAGGGGAAGCATGTGCAGGGCTAAAGGT
CTCCCATGAGAGCTAGATATGTTCTTCTACATTTTACAGATCAGGAAGCTAATGCTCAGAGAGGTTAAGCAACCTGTCTAATATCACACAGCCAGTGAGTGACAGGGTAGGCTTCAAACTCAGTTCTTCTAGACCCCACAACCCAAGGCACTCCATCCTCCATTGATTAATTAGATGCCTGGGATTGCAATTAGCAATCAAGACTTCAGAAGCTGGACATTAACACCAGAGCCTTAGAGAGCTCTCTGCAGCCCAGAGTCATCGTAAACACTGGCCACAGCAGCCACAGCCCTGAGTCTCA
TGTGACAGTGATCTCTTTTGGGAAATCACTGACAACTCCCAAATTTAAGCACTCTAAACATACAAGCGGGATGAAGAGGCTTTAAAGCGGTTGTTTTAAAATGTTTTGGGGAAATAAGTGACCCATACCTAAAGATTTAGTGGAAACACTTCCGTTTGAAGTTTTACTAGTACTACAGCGAGTTAAACCATAAACGTGGTGAATATTTTCACGAGTCTACAGGTGAAAACAAAAAGATGGATACGGGGCCAGATTGATTTCACAGAC
TAGGGTGTTCTAATTTTAAAACAATGTATTCTGTTCTTAAATTTTTTTCCAGAAAAATTGGAAAAATAAAGTTTCAGTGCTTCCATAAGGTTAAGTTTTAGGCCTATAAGGATTCACTTAAGTGGGGTATTTTATTCCTCCATGATTACAGATGAAGGAGGCATTTCTAATAGTATAATCTCCACCTTTATTTGGATTCTACTTTGATGAGTCTTGCCAAAAATGTCCCTAAAATTCATGTTGTAAGAAAAAAAATCATGATATTCAACCAACATTTCAAAACAGTCAAATGACCAAAGCTTCT
TCCATGGGAATTTCCCATTTTGCTCCATGGTGCGCTGCTGTGTTTGTTTTAACACAGAAATAAGTATTTCCATAAATTCCACAAGACACAGCTCCCAAAGATGCACCTGCTTTTACAGGTTTCTTGGCCCTGCACCCCCTCGGAGGTGAATGGAGCCTCCCTGGTGTGAGAAGTGCAATCCACGTGGTTGGGGTGTAGGTCTCCCTCCTGATCTAAGAGGGAGAAAATGAGATGGGTGGGCACTCCCCACACCTGTTTCTTCATCTTTGCCACACTTCTGCTAGGGGAAGGACAGGGCGTCCATCCTCAGGGCCAAGCCAGAGCATTCTCATCTGCTCAATAAATTTCAATTTA
GTCAGCGAGGGCTCCCAGAGTGGCCGTGGCCCTGAGATGCCAGGATCTCAGGGTCTTCTCTGCTCCTACCACCATATCACCCCCTTCTCCCCCAGGCCTAGGCCCCCGCAGAGCTGTGTGTCAGTCATGATAGCAATGACAGTGGCACACCAGCTGCATCTGTGGAGGTGCCCCTCGGGCACCAGGGTGAGGCCAGGGTGCGGCCAGGGTACAGCCAGGGTGCAGAGCTAGCCTCTGATCCCAGCCAACCCCGACCAACCCAGTGACAGATGAGGACTCTGGGCTCCGGGAGGCTAAGAGGGAGAGGGGAAGGGATGGGGT
CTGCACCCCCAGAGGTGGAGGAGCTGTGGATCGGCCTCAACGATTTGAAACTGCAGATGAATTTTGAGTGGTCTGACGGGAGCCTTGTGAGCTTCACCCACTGGCACCCCTTTGAGCCCAACAACTTCCGGGACAGTCTGGAGGACTGTGTCACCATCTGGGGCCCGGTGAGATCTCCCTCTCCCTATCACAGGGCCACAAAATACACCCCCAACCTCCAGGTGCCACCCCAGCTGAAGGACATCCTAGTTACTATCAGAACCTGCCTGGAACCTCTTACCTCTCAGCAGTCCCCCTCCTCCCCACCAATGCCTTCCCTTCCATGTGA
AGCGATTCTCTTACCAACAGGTACAGGAAAACGGGGGTCGGGCTGGGCTGGGGCAGGACGGCGTCGAGTTTCTGGACAGAAAAGTACCCGGCAGCCCCCGGCGGCTTCTCATCGGCACCCCGCCCCCGGGCGCCCCCCGCGGCTGCGCATGCGTTGGCTTAACTGCCGCGGGTGGTGCTGGGAGGCGGTTTCCGCGGCAACGCGGCTGGACCCTGGCCTGCGCTGGCTGGGGAGGAAGCGGTTCTAGGGGAGCGTGCGGGCGCCGGGGTCCGGCGGCGAGAGGCCACCTTCTGGCCTTGCGATGAATCCTCGGTTTCCCCTTCTCAGATGGGGTTTTCGTGAGGGTACAACGTCGGCATTAGACATTCCAGGTGACGCCCGTACGCGGTGGGCGGTTCGGGCCGGAGCTCTGGAAC
ACCAACTGACATCCCTGCCCTTGAACCTAGCACCCTCCATAACCATATTGTTTCCCTAATTGTTCACAAAGTTAAGTTTGAAAATGAAAAGCCAGCAAGGGGATGATTCCAATAAAAGGAAACTGAAGAGGACTTTTATGTCTTAGAAATGCACTCATCTGCGCATCTGAGACTAATAATTGTTAGTGCATGTGCGTAAAAGTAATTTGTTACCTCTCTTTGTCTCTTTTTTACCCCTTTTTCTGAGCCTGACTCAACTATGGCTCCTTGGAGAGG
TCCTGGCGGAGGTTTCTCTTTGTTCTCTGGCCCTCCCTGCTTCCTTCCTCTCCCTTTCTCTGGTTCTCCCTCCCGTCCTTCATTTCCAACCATCCCAAGGTTTTCTCCGCCCCACGACATGCATGCTCCGGGTCCCCAGCCCAGCGTAGAAACCAGGAGCCCTGGACCGCGAGCGGCGGGATCCAGGAGGCGACAACCTGACGCCCCTGCCGGACCCTGGACACTCAGGACCTAGTGCGTCCCGGCGCCCTCCTGTAGCGGCCCCAGGGCAAGGAGGATGGGGGT
TGGCTGAAAAAGAGGCAGAGACACAGTGAGAAAATTTGGGGCTATGTTCTCGCTCAACTGCCTGGGCCAGACCCCTGAAAAGGCTCCCCAGCCCACACTGCCTTCTGGAATCCAGATGCCAACACTCACAGTGCCAAGAGGTGGGTGACCACCTGGTGGGGAATAAGGCGCTTCTGGGACATAGAGGCTGCCTCCCAGACCACAGCTTCCCGAATGGCTCCGTCCTGGAAACGCCGAAGCTCCGAGCGGGATCCCCAGAACTGGCGGAATTTAGCAGCCTGAGGAGGCAAGGGTGGTAGTAGAGCTGGGGAAGGAAGGGCTCTGTGG
GAGGAATGAGATTTTCCTGGCCATGCCAAGGAGAGCTGCCTGCCCCGCCAGCATGGGGACAGGGGTATTTTGAAATCTCAGTGCAATTTATGACAGGCGGGCCGGGGACATCGCCCAAGAGAGCAAATATCTGCCACACAGCTGATTAAACCTCTGTGATATATAGCCTCTGGGCTCACGGGGCCGCCTGGATTCTGGGCTAATTGTGTTCCCCCCAGCCAGGCTGCTGGGCCTGCTGCAGCCTGCCCTGCCTGACCCAGCCTTCCCAGCTGTTCCCTTAGGAGCCACACTGCCCCAGCTAAGCTAGGGGAGCCCAGTCAGAAAGTGTGGACGGGTGGGCAGTGACGGGGGCACACAGGTCTGTCTAACCCTGCCCTGAGCATCGGCAGCTCGGCATCCCCAACCCTGGCCCCTACTCAGAGCCAGCATGACCCACGCTAGCAGGACCTACACTTGGACAGGACCTAGTCCACATGCTGCCTTAAGCAGATGGGGAAACTGAGTTCCAGAGCAGGGCAGTGG
GCAGAGTATTAAATATCTATGTGCCCTGTGCCCACAGCTGCATTTAGCCAAGGGCAAGGCCGGTGAAACGGCTTTAATTAAAACTTAATGCAAGTTCAAGGTGCAGCCACGGAAGTGGCGGCTGCAGAAGTCACCAGGAATGAATCAGTCAATTCGATGAGGTTCTCAGATGGGGGAAGGGGCTGGAGGGGAGGCGGGGGCAGCAGAGACCTGCCTCTGCTCCTTGTGTGCTGCCTACCTCTGTGCGACTCTGTTTACGGATGCAGAGCCCCCCCCACCCACCTGCTCCCACACCTCGGTCA
TGGCCACTCTGAGCCCTTAATAAAGGTAGGTGGGCAGAGGAAGCCCCTCCCGCTCAGCCCCTGCTCCTTCAGGTTAAGAAGCAAAGGAACTTTAGAGAGTCCAACATGGCAGTGAGCCGGGCTCAGAGCGGAGATGAGCCCAGGTCTTCTGAGCTGGGCTGGTGCAGGGGCCCTTCCCACCACAGCACACTCATTTTTGAAGCTCAGATCAGATGAGAAGAAAGCGATAAGCTCTTCCTGGGGCAAGTCATGCCTTGGTCGTATCTGTTCCCTCAGCAGCAGCACAGGGCTGGGCATACAAT
CCCTCCACATATGGTTAATAAGGACCACCACATCTGTAGGATAGGTCCTGCAGTTAGACTCTCTGGGTTGGAATTCAAGTACCACCACTTGCTCTGTGACCTTGAACAACTCACCTTACTCTTCCCTGAGCCTCAGTTTTCCACATCTGTAAAATGGAGATGATAAGAATGCCTACCTGTCTGATTTATGGGAACTAAATAAGATAATGAATTTTAAGTGCTGAGCACGCTGCCTGGTACACAGTGAGCATGCAATAAATGTGAGCTATTATTATCATCTAAAAAAACTCTTCCTCAGTTCCAAAATACTTTTTCATTAATTCTCTAAGTGAGGAGGACAGAGCAGGTGTCCTCATTTCACAGATGGGGAAACATAGTTCTAAGGGGTTCAGTGACACCCCCAAGGTCACACAGTGAGCAGAAGCCAGGAGATCCAACGCTTAGCCCAGGATGAACCCCCTCCCCCCATAGCACTGCCCTTGTTTTTTTTGTTTTTTTCTGTTTTGAGACGGAGTTTCGCTCTTGTTGCCCAGGCTGGAGTACGATGGTGCAATCTCGGCTCACTGCAAC
GAAGGGCTTGGGAGTGCCACACCCCATCTCTGCTGATTGAATGTCCCTCCAGGCACCAGGATCTCATCATTTCCCCATCAGAGGGTGTGGCCAGGCCTAACAAGACCATGGGTGCTTCTAGAAACAGGGTTGAAGTTCCCAGATTCCCTGAGAGGAGAATGTGTATAGGAGGGTTTGGCTGAGTCCTTCAGCGTTAAGTGGAGGAAAGCTTGGGGAAGCCCCAATAGCTGGACAGACCTCGGCCTCCCCTCGAAGACACCTCAATTCACAGACTCTCAGCCCACACAATGCCCCA
GATTTCTTTTAACAAGCATTCATGTCTTCTAGGACAGTTTTGTAATAACTGCAAATAGTAAGATTATACATTGTCACACAGACCTCCATGTATATCCATGGGATGGACCCCACCACAATGATTTTAACGGAGAGAACTTGATATAAAGAATTGGTAACCAGGCATTAGAGAACTCCGAAGACAGAGAGAATCCAGATTAACACGGAGGTAAACACTGCAAGAAGCTACCACCCCTAGGGCTGGGGGATCAAGGGAGGAATTAGGAAGACCAAGATGCTGGAGGGGCC
CCAACACTCTGGGAGGCCGAAGTGGGCGGACCACAAGGTCAAGAGTTCGAGACCAGCCTGACCAACACGGTGAAACCCCGTCTCCACTAAAAATACAAAAATTAGCTGGGCGTGGTGGCGCACGCCTGTAGTCCCAGCTACTTGGGAGGCTAAGGCAGGAGAATCATTTGAACCCGGGAGGTAGAGATGCAGTGAGCAGAGGTCGCGCCACTGCACTCCAGCCTGGCAACAGAGCGAGACTCCGTCTCAAAAAAAGAAAAAGAAATCAGAAAGGGGAAGAGGGACTTTTCCATTACC
CACTGCCCAGCACCGCAGGCCTCCTCTGGCCGCCCCTCAAGCAGGTCGCGCAAACGCCATTCCGGGCAGGGGCGCCAGCGCAGCCAGCCAACCTCCCCACCAGGCGGCTCCCACCCAGGGCCCTCCGCGGAGGCCGCTCCGGGGCCAGGAGGCGGCTTCCAGGCTCGAGACCCCGCCTCCCAGGCCCTGCCCGCCCGCAAAAGCCTTCGACACACCTGCAGGGTCTCGGCCTCTGCTCCCGGCCCGCGCCGGGCCCAGGCCCCGCCCTTTGCGGCCCAGCCCAGACCCGGAGGCACCGGAGTCCTCTCCCCACCCTAGGGCGTAAGACCA
AAGGGAGGCCTCACTATCTGTATATGTTTCTGGGTGTGACTGGTGTACCAGAAACTTCCATGTGGAATGCCAGTCTTCCTAACCTCACCCCCAGGTTCAGGCGGGCTCACGGGACACCTGGAGAGGTGGGCTGCAGGAAGGATCTGTGGCTCCCTTGGCCCCCAGTGCAGCCTGCCACAGCGGGGACATGCAGGGGGAAGCCGTGCAAGCCGTGTGCTGAATTCTTGCTTTCTTCTCGGTCAGCTGCTCCCCAGAGCAGCTCCCTAAGCCTGGGTGACAGCCTCCCAGGCTCCCTGCACAGACCCCATGGAGTCCTAAGGGGCCTGCTCCAGGTAAGGTCCTGAGGCGCATGCCCTAGGCCTCTGGCAGCTGCTGTCTTGGGCTCTCCCTGTCCC
CATCCTGGCTAACACGATGAAACCCCGTCTGTACTAAAAATACAAAAAAAAATAGCCGGATGCGGTGGCCGGAGCCTGTAGTCCCAGCTACTTGGGAGGCTGGGGCAGGAGAATGGCGTGAAACCGGGAGGCGGAGGTTGCGGTGGGCCGAGATCATGCCACTGCACTCCAGCCTGGGGGACAAGCAAGACTCTGTCTCAAAAAAAAAAAAAAAAGAAAAAAAAAGAAAAAAAAAGAAAAACACTTTTGGTCCTGGTCTCTCCCCAGCAATCTTTTTAAAAGGTAACATTAACGGAGCAC
GGGTCCCGGGATGAATGTACAGAGTAGGGGATGGGAGTGAGGCATGTGGCGTACTCGGAGCCCTACGGCCCTGCCTTGGACCCAGCCCCAGCCTCCGAGGCCATCTGGATATGGTAATGTGGTGTCCTTGTACCTGGGAGGGGAGCTGGAGAGGAGTGCGTGGGCCCGGGGCTGATGTCCCTCTGCCCAGGTTCCTAAGCACGTGCTGCCTGGGGAAGCCCATGGCACAGGGGCCAGGAGCCTGGCTTTGGACTCGGCTGCCTAGGCGTGGGTCCCAGCATCATCAGCTTTGA
CCGAGGACTACCCGCGGTACCCCGACATCCACGACCTGGACCTGACGCTGCTCAACCCGCGCATGATCGTGGTGAGAAGGGCTGCCCCGGCCTGTCCCATGCGGAGCTGCCTCTTCATGCCGTTGGCGTCTCAGGCAGTCAGTGACACGTGGTCTCTTTGCAGGATGTCACCCCATACATGAACCCTTCGCCTTTCACCGTCTCGCCCAACACCCACGTCTCCCAAGTCTTCAACCTGTTCAGAACGATGGGCCTGCGCCACCTGCCCGTGGTGAACGCTGTGGGAGAGGTGAGCGAGGCCCCGGCCCTGCCCCCACC
GTGTTAGCTGTTGCCAAGTCTTCTGGAAACTTCTAGGACATGCTAACTCACAGGCGTGAGGATTAGTAAAGTGCCCCGAGACACCCAGGAGCAGAGTCCTGAAAACCATGCCCCACCTCGCCTCCCCAGGCCCTGTGCACCGGCGACTGTTGCTCCATGTCACCCGTGGTCCCACGGAGGTGAGGTCTGACCTTATTCACCCAGGCCAACATTACGGATCAGGCATCTCTCTGTGTCCCAGGCATTGTCTTATAGCCATTATGGACTGAGTTTAAGTGCAGGGGCTGGTACCTGT
GAGGTCAGTGAGCACCCAGTTGATGCCTCTTGAAGGAGCCCTCATCTCTAGCCCAGCCCCTAAAGGATCCGTCTTTGCCGGCCGCGGGGGTCTCATTCATTCCAGAAATGCTCCTGAACACCGCTCAGTGCAGGCCACGGGGACACCAGGCCGGGACACACGTGGTCCTTGTCCCCCAGGGGCTCACAACCTCCAGCCCCTGCAGACCCTCGCAGGACAAACTGCCACTGCCGAGAGGCCCACATCCTCTGGCCTCTGTGCCCTGCTCCAGCCTCACCCCACAGGACCAGCTCCCTACCCAA
TTCTAGAACCTCAGAAAGTTGCAGCTGGAAGGCTCAAAGCAGGGAACTGATCTTGCAAGGATGGATGGGTGGATGGGTGGGTGGGTGGGTGGATGGATGAATGGGTGGGTGAGTGGATGGATGGATGGATGAATGGATGGATGGATGGATGGATGGATGGATGGATGGATGGGTGGGTGGGTGGATGGATGGGTGGGTGGATGGATGGGTGGATGGGTGGATGGATGGGTGGGTGGATGGGTGGGTAGGTGGATGGATGAATGGGTGGGTGAGAGGATGAATGGATGGATGGGTGGATGGATGGATGGGTGG
CCCCAGGTGATCTGCCTGCCTCAGCCTCCCAAAGTGCTGGGATTACAGGCGTGAGCCACCGCACCCGGCCAAGCATAACCCTTTTAAAATAAATATGAATGAGCAAAGATTTGTAAGAAAAACCAGCCCTACAAAGGAGAATAAAAAGATACGAAACCAGAAATTCTTACCACACATGAAGCTTTGATAAATCCAGGAATAGAAGAGTACTTAGCAACATTAAATTCGTGTCTGCAGAAAAATTCACGAAGTCGTTACATCCATAAGGTGGGCACAGAATGCTATGAAAAGGAACAATAT
ACTTTCTTGCTGGCAGTTTGCCTGTGCCTCAGTTTCCTGACCTGTCTAATGTGGATGATAACAGTAGAACCTGTTGTTTCAATGGTGCCTGGTGTGAAAGGAAAATCTTGGGCCCCTCAAATCACTAAGCTAAAGGGAAAAACCCAAGCTGGGAACTGCTTAGGGCCAACCTGCCTCCCATTCTATTCCAAGTCACCCCTCTGCTCACTGAGATAAATGCATATCTCATTGTCTCCTTTGGAGAAGCTCATCAGAAACTCAAAAAAATGCAACCATCTTTCTCTTATCTACCTATGACCTGGAAGCCCCTCCCCGCTTGAAGTTGTCCCGCCTTTCCAGAC
GGACGCGGTGGCTCACGCCTGTAATCCCAGCACTTTGGGAGGCCAAGGTGGGTGGATCACGAGGTCAGGAGTTTGAGACCAGCCTGGCCAACACGATGAAACCACATCTCTACTAAAAATACAAAAATTAGCCAGGCGTGGTGGCGCGCGCCTGTAATCCCAGCTACTCAGGAGGCTGAGGCAGGAGAATCGCTTGAACCCGGGAGGCGGAGGTTGCAAGGTTGCAGTGAGCCGAGATTGCACCGCTGCACTCCAGCCTGAGCAGCAGAATGAGAATCAGTC
GAAGAACTTGTTTCTTCAGTCTCTCCCTATGAGCTCTTTCATCTTTAGCGTTTAAACCCTTTTAAGTCTCCATTTTTAAAAACACTTTCCTTCTGTAGTCCTAGTGGGAGGATCGCTTAAGCCTAGAAGTTTGAGGCTGCAGTGAGCTATGATCACACCACTGCACGCCAGCCTGGGAAACAGACCAAGAACATGTCTCAAAAATAAATAGGCCGTGTGCAGTGGCTCACGCCTGTAATCCCAGCACTTTGGGAGGCTGAGGCAGGAGGATTGCTTGAGC
TCTTCTTTTTTCTTTCCTTCCTTCATTCCTTCTTTCTCTGTCTTCCTTCCTTTCCCCTTCCTCCTTCCTTTTTCTTTTTTTCTTTCCTTCCTTCATTCCTTCTTTCTCTGTCTTCCTTCCTTTCCCCTTCCTCCTTCCTTTTTCTTTCTCTTCTTTTTTCTTTCCTTCCTTCATTCCTTCTTTCTCTGTCTTCCTTCCTTTCCCCTTCCTCCTTCCTTTTTCTTTCTCTTCTTTTTCCTTCTTTCTTCCTTCTTTCCTTCCTTCCTCCTTTCCTTCCTCCCTTCCTTCCTTTTTGAGACAGGGTCTCACTCTGTCGCCCAGGGGCAGCTCACTGCAGTCTTAACCTCCCTGGGCTCCCACCTCAGCCTCCCGAGTAGCTGAGGACAACAGGTGTGCACCACCATGCCCCACTAACTCACATTGTGCTTTGAGCATTTACCACTGAAGTTCCTCCATCTACTGATGATCCTAGGATTCACTAAAGAAGAGGAGGGTATAGACCATCACTTTTTTTTTTTTTTTTTTTTTTTTGAGATGGAGTTTCGTTCTTGTTGCCCAGGCTGGAGTGCAATGGCGCCATCTGGGCTCACAGCAACCTCCGCCTCCTGGGTTCAAGCAATTCTCCTGCCTCAGCCTCCCTAGTAGCTGGGATTATAGGCGCTTGCCACCACGCCAGGCTAATTTTGTATTTTTAGTAAGAGACG
GCTTATCAATAAACCTGTTTGTTTTACACGTCGACCCCTGGCTCTGCCTGGGGTCTGGGCTTGGGTTTGTCCATGCTCCTACTTGTCTGCCACCCCTGTGTAAGGGGAGATGGCGTCACGGTCCCTGGAGTCTGGCTGGCCCCTGTTGTGACTGGACCACAGAGGGACCCCTGTTACAGCCGCCCCCTCAAGCCTGTGAACCATAAGAGAACTTCCTGCTCGGGACCACACAGCTGGCTGGGTTCCAAGTGTGCCCTGGTCTCATGCCTTCATCCTCCAGGTCTCCTGGGCCTGCTCTC
GTGAGAACAAGTGATTTAGACTATAAAATGCTGAAAAGAGTGAAGGCTATTCTTGCTATATGGTAGAAAGTGAATTCATAACAAGTATATTTTTGAGATGTTGGTCCTGTGCAAGCTTAACATCATTCAGCAGCGGAAAGGAATCTGGTGCCCTATTTGTACTTCCATCTCACCTCCTATTCACTTTCTTTGTAACCTTTTTTCTTCTTATGAACTTGGCATTCTATTGAACATCAGGTTCCCAAAGAGTAATAGCAAATAAGGAAGCTTTATGGGCTGCCTTAGCATCGGGTGCACCAGAA
AAATGGCTTTCTTTCATGAAATAATGGAGTTACTAGTGGAAGTGATTTTAAATGTTCTAATTTGACAAATTAGGTGTTAGAAACCCCATGTTAGCCTTAAAGTCCTTAATATCTCAAATTCAGAAAACACCAGGGTATGATATTAGCAGTTACGGCAGTTACCTGGGTTACCTGGGAGAGGGAACAAATTACTCTTCCATTGGTATTAACATCTTCATATTTGCCTACCTGTCCTGCCTTGGCAACGCTCAGAATTCTTCAAATTTCCACTCTCAACAAT
ATCCAGTCCCCACCAACCAGAGGGACCCAGGGGGCCGCCCACCGCACACCCTGGGTGGGGGGAAAGGGTACCTGGTGGGGGGAAGGGGTACCTGGTGGGGGGTGAAGGAGCGGACATGGGCCAGCAGGGGCTCCCGGAGCTCTGGGCACTTGTCAAAGACGGCTCCCAGCTGCTGGGGCGGCAGCTGCAGGATGACCTGGAAGCTCTGGGGCTTTGTGCGCTGGCAGCACTTGATGAAGCCCTCCCACACCTTGGGGTACTTCCACACCTGAACCAGGGAGGGAGGGAGCCGTCGGGAGAGGCACACAGGCATCCCCCCGAGCCTTGACACTGGGAGAAAGACCTTGCCAAGACCATGCCCAAATCCCACCATCCAAGATTCCTCTGGATGGGCAACAAGCAGCCCCGACCT
CCCCCACCCCAAACACACTTTTATGGCTGGGGAAACTAAAGCCAAAAGATATGAAGCAACTCATATACAGAGATGCATTTTCACCCCGGTCAGATGCCAGACCGGCTGGGTAACCGTTAGGTCCCTCTTACATCTCTCTGGTTGTGTGCCTGGGATGGAGGGCAGACGGTGGGAAGGAGGTCGGGAACCCAAATTGGCCTTTAGTGCCTCAGGGCCTTTACACAGTTTCTGATTGAATTTCCTTAACAGCCCAGGGAGGCTCGTGCCCATTTATTGCAGGAGGAAACAGGCTCAGTAAATCTA
GCCCCCCGTGTACACCCCGTGCACTGATACTGCCCTGCCCTGCACCCGTTTCCACCCCCAGCGCTGATGCTGCCCTGCCCTGCACCCTGGTCTCCACCCCCGACTTCATCCTTGTTAATTTTCTTCAGGTACTTGACACAGTCGGAGCTCATTTTGTTCTTTCATGGGTTTCCATATTCAGTACTTGACTCCCCCACTAAAAATGAAGAGTGCAAGAAGTTTTGTTTGTTGCTGGATCCTCAGTGCCTGTTGTTTTCATTTTTTGAATTGAATGAATGAATGCACGAATGAATAGATGGATGGATGGGGGAATAAGTGGATGA
TGTGCATGACTTTGACTCCCCCAAAGTTCAACTACTAATAGCCTACTGTTGACCAAAAGCTTTACCCAGTATATAAACAATTGAGTAAGACATATTTGAAGCCAGGCACAGTGGCTTATGCCTGTAATCCCAGCACTTTAGGAGGCCGAGGCGGGAAGACTGCTCGAAGCCAGGAGTTCAAGAGCAGCCTGGGCAAGATAGTGAGACCCCCACCTCTACAAATAATAAAAATAAAAATAATTAGCTGGGCGTGGTGGTGCGTGCCTGTAGTCCCAGCTACTCAGGGGTCTGAGGTGGGAGGATCCCTTGAGCC
TATTAACAGCGGGATAAATAGCCTGATTTTTTCATGCCTGTTCTTGTACTCCATCAATCCACCAGGTTTTAAATTGTAGGAACTGAGAGGGTGAAAGGGAAGATTTAGCCAACGTTTCCCAATCATAGGGAATAAGTCTATTTCCATGAGCAATGGAATCTAATAAAGTTCTCATATAAGGGGAGTTGGGTCCATATTGTTTAACTCCTTCCTTCATATCTTTTAACATTTTCATGGTGAAAGATTCATATCTAGCCTCAGTTTGGACAGACG
GGTTGGGTCTTATTTTCTACCAGCTGATATTGTGGATACTGTATCTGAATTGGCATTGCTGGGATAGAGACTCTATCCTTTTCTACTTGATATTCTCTTGGGGTTTGCACTTGTCTAACCTGCATTTGAGGTTGTAATGTTACAGGCATCTGAACCACTGGAGGAGGAGTTGATGGCCATGGTGGTTTAGGCTCTGGTAGCCCCAATAATTCTGGACCTCCTTCCACCAGTTTTGATGATTCAGGATATACTACCTCCTGTAACTGATTGTAG
AAAATAATCACAGAATTTATCATTAAAAATCATGTTTAGCCATATGGAGGAAAAGCAATAATAAATAATTCACTTCTACAATTCTTGAGTATATGCCAAGCATTGTTTTAAAAGTTCTGTGTGCATTACTCATTTAGTCCTCACAAAATCCCTACAAGGACGGCACTATCATTATCCCATTTTGTAGAAGGGGAAACTGAGGCAGAGAGCTTCGCCCAACATCACACAGGCAGGCAGAACTGGGATTCTAACCCGGACAGCCCAACTTTAGAGCCGATCGTTTGATTGTATCTATGGCTTTTATAAGGACATACCTTA
ACAATGTCGGGAGTGGCTGCCAACTGGGACAGAAGAGTGTGCCGGGGACAGGTTTGGGAGAAGATAATTAATTCCCTTTGGCCTGTTAAGTCTTGCTTGAGTCTCAGCTCTATTACCAACTAGCTTTGTGACCTTGGGCAAGTTATTCAACCTCTTTGAACCTTCATTTTCTCACCACAAACTGGGATAATGATACCTAATGATTAAGGCTGATGTATGAATTTCAATAAAACAACATATGTAAAGCACTTAGTGCAGAGCAAGGTAACACAGTAAGCACTCCATAAATGGTGATC
ATCACCCCTGCAGAGTGCAAAGCCCAGGAGAGGCAGTGAATGGAAACTAGATTTGGATGGGGGACAGGGACAGAAGGAAACCATTGTAGAGACTCTGCCATGTTGTAAATTAAAACAGAGACGTTTTAAAAAGACTTGTTTATTCATGGAAAAATCACAATAACAATAATAAACCCATCGCATATTAACAAAAATAACACATGCTTTATTATGAATAACCGTATTTTCCAAAGCAAAATAAATTTAGTGAGAAGACAGCATTATTTTACTTTCTTAGGGTAAATCTCTTTAATGT
TCTCCCCTTCCTCTGCTTTCTCTCCCTGCCTCCTCTTCCTTCCCTCCCTCCTACTCCTTCCCTCCCTCCTACTCCCTCAACACACCTGAGTGAGAGGCTGCTCAGGGACCAGGTAGGAAAATGGCAACAGCAATAGCGATAGGAGGCAACGAAGACCACCTTTCAGGGACAATGGGAGGGCAAGTGGGGGCGCCTTTTGGACCCCAGAGCTCTTTGCTTGAACTTCTTCTCAGCCCTGGCTCTGACCTGTCTTTACAGTGGCGGCAGCAGGTCCTCACAGTGCTTTCTGGGGGTG
AGGAAACTGACACTTAAAGAGGTTGAGTCACTTTCCCCAAATTGCACAGCTAAGAAATGAAAGATCTGGACAAGCACCCAAGTGTTCTGACTGCAGAGTATTAGCTCCTTCCTGACCACGGTGCTGGGGTGTCTGAGCTCTGTCCAAGCTCCATGACCTTGGAAAACCATTGAGCCTTCCTGAACTCAGTTTCTTGTCCTGTTCTATGAGGATTTACATGAAGACTCAATGACATTATTTATGCCAAGGGCTTTGCATGGTGGAAACTCTTGAACAACAGTAGAGCAAAGACGCCA
ACATACCACCACGCTTGGCTACGTTTTTGTATTTTTTTTAGTAGGGACAGGGTTTCGCCAAGTTGCCCAGGCTGGTCTCGAACTCCTGAGCTCACGCAATCTGCCCACCTTGGCCTCCCAAATTGCTAGCATTACAGCTGCACCCAGCCTAGCTCTGGTTCTTAAGGAACATGGTCTGAATAGAGTCATTCACAGAATAAGGATTTGCACTGTGAGAGGATATTTAAATTGTAAGAGAATCTGCTGGGGGCAGGTGGTGCTTAAATCTAAATCCATTAACTTGTGAAG
TGCCTGAAGCTACCATAATCTTTGCAGGCCACATATGGTAGATGTGGCTCAGAGACCAGAGAAGCTGAGAAGCTCGAAAGAGGACACACAGCTAGTGGGTAGCAGAGCCTGGGCTGGAACCTAGGTCCTTGGACTGTGCTGGGAGGATGGAGAAGATGCCCTCTGCTGCACAGTGCCTGAGTGAGTCTCAGGTCTGTTCGGCACCTTAAACAAGTGCCTTAATGTTGCTGAGTATTCATGTCCTGGTCTGTAGAAGGAGGATGACAACAGTAGTACTAACCAAATGAGGGGGGTTGGGAGCGTTCCGTGAGATCACATACGTCAGTTA
GAACTGTACGGATGTACTCAGGCGTGGATTTTTTTCCACCCCTGCCACCCCTGAGACAGCAAGACCAAGCCCTCCTTCTGTTCTTCCTCCTTCTCCTTCTCCTTAGCCTGCTCAAGGTGAAGACGACAAGGATGAACACTTTTGTGATGATCCACTTCCACTTCATCCATAGTAAATATGTTTTCTCTTCCTTTGAAGTTTGGACGGGCACAGTGGCTCACTCCTGTAATCCCAGCACTTTAGAGGCCAAGACGGGTGGATCACCTGAGGCCAGGAGTTCAAGACCAGCCTAGCCAACATGGCAAAACCCTG
TCTGATACCATCATCTTGGGGCTTAGATTTCAACACAGAAATTTGCCGGGACACAAACATTCAGCCCATGGCGGTGATGTACTGGATGCGGAGGAGAGTGGAGAGATACCTGAAAAGCAAGACAGAAAATTAAGGGACTGGGAAGTTACTCTGTGGGTCAAAGGAACGAATTCAGAGTGGGACATGTTGAGTTTGAGTTTTCCAGTATGCAGTTAGCTGTATGGGCTTAGCAAAATGAAATTTAACAATATGCTATTACTAAGTTATTTGT
CCAGCTAATTTTTGTATTTAGTAGAGATGGGGTTTTGCCATGTTGGCCAGGCTGGTCTTGAACCCTTGACCTCAGGTAATCCACCTGCCTTGGCCTCCCAAAGTGCTGGGATTATAGGTGTGAGACACTGCACCCGGCCTTAGGATTGTTTTCAAGCCCTTTGGAAGTTTAGGGCCCACGATTTATGTGATTACTTCAGTATGTGACCCTCCTAATTGGGCAAGACTTGGTTTTCCTAGTAAATGTGCCCATTCCTTTCTTCCAGGGTCCTGCTCCTGTATGGAGCAGAGGAAATATGAATTAAAATCTGTTAGCATTGTTTGATGTGCTCTTCC
CGTTAAGAGGACAGCTAGAGGCTGAGAGAGGAAAGAGGAGCTCAGAAAAGAGCTCAGAGCTTAGCTGCTCAGAAGAGAGTGGAGAATTTGGGAGCCCTCCCTCACGGGTGCCTTCCAGAGCCCTGGAGATGGGTAATACAGAGACAGGAGTGCCTGGAGAAAGAGGGGAAGGGGTTAGGAGGGAAGAGGAGCCCATTGTATGGCAGCATGTACCCCAGCAGGGTGGTCACGGGATGCTGAATGCATATCCGGGCATGAAGGCAGGAAGGACAGGGAGGACCCACCCAGGACCCTCAGCAGGAGGGTGGCATGACAAGCTGTCTCTGGCTGCTGCCCCAGGAGCAGGGTG
AGGCCAAGACAGTTTCCTGACAATTTCTGTGGCACCTCAGTAGGATGTCCATGATGTTTACCAGCAGCCCACTTATTTTAATCAGCTTGGGCTGCTGTAACAAAATAGTACAGCCATGCTGTGAGTTGGGGTTTCAACATATACATTTTGGCAAGATACAGTTCACTCCAGAGCACTGCCACTTCCACAGCTGGCTTCCCAGGGGTTTTGATAACCTATCTCCTGCCCCCAAGCAGTTTCCCAAATTTGTCACAGGAACCCTAGCT
CACACTCCAGTTTGCAGAGGACTTTTGCATGCCTCCCCATGGGGCCCTCACCGCAGGCCTGGGAATCAGGTATCCCTTGCTTTCAGAGCTCTTGCCACCTGCTATCCTGAACTCTGAAAACAAACAGGTCGAAATAAATAAAATTATCCCTTGCTGGCCAAATTCTTGCTTCCTGAATTGGGAACCAAATATATTCGAAGAGTGATCGATATTTGTATTATTGTTATCTATTGGAGGCTTAAAGAAATTAAGAGACTCAGTTAAGGTCACACAGCTAGTAAATAGTAGAGC
AGAGGCCTAGTGAGGGAGTTGCCAGGTGGAGGGAGATAATCACGGAGGAGGCACCTTCGTGAGGGCAAATTCACCAACTCAGGAGGCGGGGCCCACCCAATTTAAAGGCGAGCCTGGCTTTGGAATAAAACAAACCGTGGCATGAAACTAGGCCCTGACTTGGGAAGTCTAACATTCTTGAGCCTCAGTTTCCTCATGTATAAAAGGAGAATAATAGCAGTGCTTACCTCATATGGCTGTTATGAAATACATCTGGCATATACTGAACAATTAAAAACTACCTAATAATAACCACC
TGGAGTCTGGGGGATGTATTTTCCCATCCCTTCTGGAAGTTTCTCTCTGTGTTGTGCCTCTGGTATACAAACAAAAGCATTAAGCTGAGAAGAGCTGTAACTTTTTTAAAAAAAAATTCCAAGTGCCTTTTTATGGGAGAGTTGCATGTCCCCACAGAAAACAGGAAGAGGTGAAATAATTTTTTTCACTCCAAGTTTCCGAAGTGGAGACCTGCGCAAGTATGGCCTTGGAGAGGGTTGGGACATTGCAGCCCATGTCCCTCCATCTTCTAGTGAGCACCCCTTCTCCAGTGTCTCAGATG
GATCAGGTCTCCCTCTGTTTCCCAGGCTGGAGTGCAGTGGTACAATCATAGCTCACTGCAGCCTCCACCTTCCAGGCCCAAGTGATCCTCTTGCCTCAGCCTCCTGAGTAGCTGGGACTACAGGCATATGCCACCACACCTAATTTTTTTTTTTGTAGAGTCGGGGTCGCTCTATGTTGCTCAGGCTGGTCTCCAACTCCTGGATTCCTCCCACCTCAGTCTCCCAAAGTGCTGGGATTACAGGCATAAGCCACCCACCAGGTGGAGAACCAGTCTTTAAATAACAGAGTGTGGGAGTAGGGGGCGCCCAGGGCGAAGGTACTTAGACAGCAGAAGAGTCCATCCAGCAAAGAAGCT
GATGTAGGTATAGATATGGATAGATATCGATATATAAATCACCAAGAAACCCTAGTCTTTCAGCAGCCTAACTGGGTAGAATGAAGGAATTGCTCAGCTTGTTTCTAAAGGAAACCCTGAGGAGCAAACAAACTTGATAGCGAATAATTGGGTGGAAATATGGCGCCTGATGCAAATTGTGATTTTTTTTTTTTCAATGAAAAACTAAAAACAGGCTGGGCAAGGTGGCTTACACCTGTAATCCCAGCACTTCGGGAGGTCGAGGCCAGTGGATTACTTGAGTCCAGGAATTTGAGACCAGCCTGGACAACATAGCGAGTCC
TGGTAAGTGTGCTAGAAGTGGTAGCAATAAACAGTTACAATAATAAACCCAGCAGTTAACATTTACCAAGTGCCCACGATGGGCGGCAGTTCCTTATGGTGTTAGGATGACTCTGTATAGTGGCTACTGTCATCCACCTGTTCTAGGTCACAACATCTAACACACTTATAGAGCCCTTACGAAGCGCTGTCACTATTCCAAACTTTTTAAAATCCCCACAATAACTCTGCGAAGAGGGAACTAGTATCACCCCATTTGACAGATAAGGACACTGAATCACAGAGCAGTGAAATGACTTTGCTGAGGT
CGGGGCACATGTGTGCAAAGGTGGTGCCCTGGAGGCCCTGTAAATAGCTCAGAAAGTGAGGCTGGTCTTCTTCAGAGACTGAGTGATTGCGAAGTGCAGGACAAATGAGTCTATGTGGGGGCCACAGCACGGATGTCCACCCTCCCATCTGGATTTCCCAAGAATGGGAGACATCTTTTCCCTCCCTTCCCGTTTCTGGGAGGACAGGGGCAGATGGACAGGCGAGTAAGACAGGTGGCAGGGAGCCAGCAGCCCTAGGAGCTGGTGCTGGGGAGGCCCAGGTG
TGGAGTCCCAAAGTTCTGGGATTACAGGCGTGAGCCACCGTGCCTGGCCCCTTCTTTCATTTGGGTCAATTCTTCTCTCATCCATATCAACCCTGTTGACCTCAGCAATGGTCCCAGGCTTTAGGTGCTTGGGTCCCTGGGCTATGGGCCGCATGATGGGGGCTGAGAGAAGCTGTTTTCCCTGCCCCTGGCAAAGGAAAGGGGTTGAGAAGAACCCAGGGCTATGAGAATCTGGAGCAGCCAGTGGAAAATGCACAGAATGAAGTCAAGATTCTAGTCCCACCTCTGCTGCCACTCTTGGTCTCAGGTTGATTATTAGTAAAGTGAACT
AGGCCAGGCGCGGTGGCTCATGCCTGTAATCCCAGTGCTTTGGGAGGCTGAGCTGGGAAGATCCCTTGAGCCCAGGAGTTCCAGACTAGCCTGGGCAACATAGCAAGTCCCCATCTCTTAAAAAAAAATTTAATTAGCTGGGGGTAGTGCCGTGTGCCTGTAGTCCCAGCTACTTGGGAGGTGGAGGCAGGAGGATCACTTGAGCCTGGGAAGTCGAGGCTGCAGTCAGCTGTGATTGTGCCACTGCACTCCAGTCTGGACGACAGAGAGACCCTGTCTCAAAAAAATAAAAGCAAAAGTAAATACAAAT
GGGCTTCGGGGAGAAGGGACGGGGACGCTGAAAGAGGGCATGGTGGCTCACACCTGTAATCCCAGCACGTTGGGAGGCCGAGGTAGAAGGATCACTTGAAGCCAGGAATTCAAGACCAGTCTGGGCAACATAGTGAGACCCGATCTCTACAAAATATAATAACAAATCATACTGAAAAGGAAGCTCCTGATGGTGATGGCAGTGGGCCTCGAGTCCTTGGACCATGAGAGACCAGGGCCAGCTGTGTCATGCCAGGGCCCTCCACCAAGGGTCTCAGCCTGTCAGGAGCCCCCAGCCTGGGTCTGCACAAGACCCCCACTCCCAGCTCTGGCAGAGAAAGCAGGTTGAGGA
CCTGTCCCCATCCTCAGCCAGCCCAGAGGCTTCCTGTATCTGGCTAGGCCTTCCTCTCCTGCAGCATCCCAACATCAATGGCCCTGTTATCACCACTCCCACCCCCACGGCCTTCACCCTCGGACGGTGTGTCCCGTCCCCGGCGAGGCCCCGCCCCCTGCGAGGCCCCGCCCCCTCCTCACCTCGTACTTCTTCATACAGCTCTCCAGCTCTGCCTGGGTGAGCTGGGGCGAGTGTTCCTCCTCCGGCGGGTCAATCCAAGACGACCGGTTCTGCCGTCTCTGCCTACGGGTCGAATCGCTGTTGGAGCCGG
AATTTGGCTCATATTTTTTTTTTATTTTTTATTTTTTTAGAGACAGGTGACAGACTGGCTCTGTCACTCAGGCCGGAGTGCAATAGTGTAAACATGGCTCACTGTAGCCTCGACCTCCAGGGCTCAAGCGATCTTCCTGCCTAAACATCCCAAGTAGCTGGGACCATAGGCACACACCACCAGGCCTGGCTAATGTTTTAAATTTTATGATAGAGACTGGTCTCAAACTCCTCGTCTCAAGAGATCCTCCCACCTTGGCCTCCCAAACTGTTGGGATTACAGGCGTGAAC
CCATTGTTCAGTCCAGGTGCCCATTGTTCCCGGGACTGAGGCCCGGGAAAGGGAAGCGACGTGGCAGGGCCAGCAGCAGACCCTGGGCCTTTCTCTAGACTGAGCACCATTCCCCGTGGGTGTGCTCTCAGCGCCGCACCGACCTTCACACTGCAGAGATGGATGCCAACTCCCTGGCAGGGGCAGGACTGCTGCCGAGCAGCCCCACCTGCCCTCCCAGCCACACCCCAAGTCTGTAAGGGCCGCTCCCAGGAACACCTGCTACTGCACACTCCAAACCAATAAAGTTTTATATTTTGTTTACTTCAAC
GAGGCAGGAGGACCACTTGAGCCCGAGAGGTCGAGGCTGCAGCGAGCAGCGATTGCACCTCTGCACTCCAGCCTAGGCAAGAGAGCAAGGCTCTGTCTCAAAAAAATAAATAAATAAAGCACCAACTCACCCCGCCACCCGACTCCCCATCCTTTCCCAGGTAAATGAGTTCAGTGCCAGGGACCAGAGTCCCGGCCTGCTGACAACCTTTAAGGTTTAATAAACAACTCCCTTCCGAGATGGTTTAAAGGCCAGCCCTGCCGGCAGCCAAAGGCAGGGGCCTCTTGGAGATTAAATGAGATGGTGG
ATATTAGCCAGGTGGAGTGGCGGGCACCTGTAGTTCCAGCTACTTGGGAGGCTGACGTGGGAGAATCACTTGAACACAGGAGGCAGAGGTTGTCGTGAGCCAAGATTGCACCACTGCGCTTCCAGCCTGGGTGACACAGTAAGACTTTGTCTTAAAAAAAAAAATAGTTCTGGAGATGTATGGTGGTGATGGTTGCCCAACAGTGTGAAGGTACTTAATGCCATGAAACCGTACAGTTAGTTGCGATGGTAAATTTTACATGTATTTTAGCACAATTAAAATATACGTATATAATACATCTATCTATGCATCTAAACCAGATGCTGCGAGACAGGAAG
CCTGGGCCAGGCACGGTGGCTCACGCCTGTAATCCCAGCACTTTGGGAGGCAGAGGCCGGTGGATCACCTGAGGTCAGGAGTTCGAGATCAGCCTGACCAATATGGTGAGACCCTCGTCTCTACTAAAAATACAAAAATTAGCCGGGCATGGTGGCGTGTGCCTGTAGTCCCAGCTATTCAGGAGACTGAGACAGGAGAATCGCTTGAACCCGGAAGGCGGAGGTTGCAGTGAGCCAAGATCATGCCACTGCACTCCAGCCTGGGCGATAGAGCTAGACTCTCTCTCAGAGAAAGACTCTGTCTCAAAAAAAAAAAAAAAAAAAAAAAAAAAAAAAAA
AGACAAATAAGGAGGACCAAGTGGGAAGAAGATCAAGATTTACTTTGAGATTGGGAGTGCCTTTGGGACAGTAATCTAAACAAGAATATGCAGGGAGCAGTTGGATGTACAAGTCATGGACTCAGAAAATGGATCTGGATAAGAAGTACACCTTTGGGACATTTAGCATCACTGGAAGAATGAAAGTGCCTCCAATCCCTTGATATAGAGTTTACAATGAAAAAAGCAGAGAACATAGGATAGAGATTTAGGCAGCACACCTGCCTTGGGGGACTATAAAAGGTTGAGGGAGGCAAAATGCACTGATAAACCACCATCGGCATTAGACTAATGGCTGAGTAATTGTGTAAGTAATTGCTAGTAATA
ATGGTGGTCGGGCAAAGGAAAATGGCGCTAAATGCTCCATCCAACAAACATTTCTGGCTGCCTTCTGGAGCTCCCCTTGTCCCCAAGTCTGCATTTGGTGATAAATTTGCATCATTACTTATTTACCTGTCATTCTCTTTTGTCCAGTTGGCGCCATGTCTATTTCCTCTTGGGATCCATGGTGCCTACGCAGAGTCTGGCCCAGAGCAAGGATTAAGGGTCTTGGCCGAAAAAAAGTGAAGCTTATTTTAAGCAAGAACTTAAAACAGACTCTCACCTAAGGACCACCACCCAGGCGAGGGCTTCTTGGGCCATTAACAT
ATTGCTTGAACCTAGAAGGCAGAGGTTGCAGTGAGCCGAGATCTCGCCACTGCACTCCGGCCTGGGTGACAGAGCAAGAGCAAGACTGTCTCAAAAAAAAACCAAAAAAGTAAAAAGAAAAGAAAAGTGGCAGAAGCTGCATCAGGTGAGGCCTGGCAGGCTGCAACAAGACCTTTAGATCTTAGATCTTATTCCCAGATGGCAGCACTGGAAATTGTGAGCAGACAGCGTCATGGCCAGACGTACCTTTGGAAAGGATCCCTCCGGGCCTTCTGACTGCAGGGAGGAGGCACCGGAGGCTGAGTCTTAATCCT
GTTATATCATATTATTTTATTAGGAAGGTGGTGACCACTGCTAACCAGAAGGTGCCTGTCTCCCAGCCTCATGGGAACACGTGGTTCTTGGTCATGAGAGCTGGGTACAGTGGAAGGGATGTTTAGAAGGCTTTGGTCAAACATATATATATATATATATATATATATATATATATATATATTTGGGGCATACTTACACTACAAAATTATTCAATGTTTTTCTGAAATTCAAATTTACCTGGGCATCCTGTATTTTTATGTTAAATCTGGCAACCCCTGAAAAGAGCCAAAACCCCCTCAGGCGGTCGAGAGTGCGGCAGCCAAGCCAGCACGCTGCAGCTCCCTCCTTCTCGGGGCCGTGGCCTGGCCCTGCAGGGGACATCGTGGGAACAATAAT
GGGGCGGTGCTCTGGCGCGTCGCTATCCAGGGGAGCTACGTCGAGACGGCAGGCCACTTAGCACCAATGCAGACCCGGGAGCTTTGAGGAAGCCAGAGGCTTCGGACAGAAGAAACCGCCTGGCAGGCGGAGGAGAAAGGCCAGGGCTTCCCTCCTGAGGTTGAGGCTTGCCGGAGGGAAATGGCACCGAGGACCTGGGGCGACTGATTCAGCTTCTACCCCAGGAGCAGAAGTCCCCGCCCTACTCCGGAACTGGCGGTCAACTCCCTCAGGTCACACCCGAGGCAAAAATGCA
CACAAAACCTCTTTAAGCTGTTGAACCTTCAGTCCCTCTTCGTGACATCGCGGGGCAGAGCTGTGGGCTGCGTGTCCTGGGTGGAGGTACCAGGGTCCCGGGGGCAGAGCAAAGCAGGGGACCCATGCCTGAGAAGGCTGGGGAGATGGGGAGGTGGGGGGACACCAGCATGCTCCCATCCAAACCTGGGGGGATTCAGAGGATACTTATGAGTCCCTCTTTCTGGCCCAGATTGGCCACTGGGCCTGGCTCCCCTACCTTGTTTTCTGGCCAGTGGCCAGCCTGCCCTTCTCGGCCTCAGTGATCCCATCTGTGCAATGGGGTGGCACAGGCTCTACTATTCAGCCT
GGGAAGAAAGGGAGGGGGAGGGAGAGAGGAAGGGAGGGGGAGGGAGGGAGGAAGGAAGGGGGGAGGGAGGGGGAGGGAAGGAGGGAGGGAGGAAGGGGGGAGAGAGGGAGTGAAGGAAGGAAGGAAGGAAGGGTGGGTTTGAAAAACCATGAGTTCACATCAAATACTCAAGTTATTGAGAATTGGGAAAATCTAAGAGCTGTAGAGAGTACTATGCATTTTGAACCCATTTTCCCTGAGTGTGTGTCCTCAAATATAATTGTGTAGTCAAGTGGTATTCA
CCTGCCCTAGAAAAGATAGACGTATATTAATTCGGAAAATAGCTCTGTTCACCTGCCCCTGCCACCCACCTGGAGCTCCTGCCCCACAAAGCTGGCCCCTGCTCCGGATGAGCCCCTGCTCCCGATGAGCCCTTGCCCAGCATCCTGGGGCGGGGAGGGCATCAGCTTCTTTTGGAAGACAATCTGGGCCCTGTCGCTCCATTGGCCTGAAGAGGAAAGTGAGCCCCTAAGTGGGCAAGGGCAGCCCTCTGGGCCCAGCCGTCAGGTCCTTCGGAAGAGGTTACTGAGAAAGCCACCGGCGGGCCCGGGGCCCAGGCGCAGCGAGAAGCGGGGCGCGGCACGGCGCGG
GCAGGAATGGTGTCAGAGAGGACCAGGTAGAAAGCTGAGACTTTCATCTGCTCCAGGTGGTGATGAGGCATCCATGCCTGCAGTGTCAGTAGAAAGCTCCTGTACTCCCACCCAGCAATAATGAAGCCACCCTGTGCATCCCTGCTGGGGTGGTGTCAGAGGAGGCCTGGTGGAGAGTCAGGACTTTCACACCTGCCCAGTGGTAATGAAACCAACGCCCCCCACCACTTTCTACCCGTTTGCGTCAGTGCCCCCCCAGCCCCCACTTTCTACCCATTTGTGTCAGTGGAGGCCA
TTCATCAGGCTTGGGAAGGCTTGGACAAAACGCTCTCTGGGGCACAGAAGGAAACTAAAGAGGGTGTTCTGACTTAAGGTTGGAGGATGTAAACAGGCTGTGCCAAATCATTTGGAAACGTGGCAGAATCTGTTTAGCACAGGATGTCTCACACATGCACTCAATGCACACACACACATGCATGTCACCGTTTTGGATTCTTTCCCATCTCTGTCTACACCGCCTTAACACATTTGAGCCCTGCCCTCAGTCCTTTGCCCTCTCGTAACAGATTTCCACCAGGCTCCCACCCGCATATACAAATAGTC
ACTTGAGTCTCACCCTACAGATGAGAGGTGGCTGAGGCACCAGGGCTAAGCAATTAAACCAGTTAAGTCTCCCAGGAGCCGTGTGTCTCAGTTCTCTGGGAGTCGGAGTGGGTCCTGGAGCCCCCGGAAACTGCACCTTTTCTAAGCAGTGCCGGGCAGAGGGCTGGCCGTCCGCCAGGCTGCTCTGCCCCTGAGCCCAGAGGGGACCCTGCCCACTTCTCTTCCTGTGGCCCTCCCAGGCCCAGCGACCAGAAGGCCCAAAGCGTGTCATCCAAGCCCGGCTTTCGCTGGGCACAACCCTAGTGGGAGCGGTGGGGACAGAGCCAGCTCGGCCAGACGGTCGGCAGGCCCCAGGAGGGC
CCTTGTGCCTTCACCTGTTCCTGTGTCTGTCCTGGATGCACGTTGTCTGACTCTAAGAAGCTCCCCTGCCAACCCCATGTGCCCACTGCACCTCAGGCAGGAGGGGTGGAAGCCCTCATTTCTTGATGTTTGCTTTTTGCCTCTTTGCTAGTAACATCTGATTCTGAGAGCTGGGCCCCCACTGGGAGAACCTCCCTGTCATCCCCCAAGCCAAGCCCATGCTCACCTGCTCCTCACCTGCCCTGGGAGCCTAGGGTACCAAGGGTACCGAGGAAGCCATGGGTAGTGGGGACACCATGGGTACTGAGGGTACTGAGGGTCCTGAGGGCTTGAAGGT
CACCATGGCACGTGTATACCTATGTAACAAACCTCCATGTTCAACACATGTATCCCAGAAATTAAAGTATAAAAAAAATTACACCAATATAAAGAATGGATACATTATGTGAGTTACTGTGCCATGTGATAATGAAGTTCAAATTGTAAATACAACCACTAACTATTTCTGTGATTCATATTTTTATATAAGAAAAATAAAAAGAAGAAGAAGAACTTGACATGAAGGACTGGGACATCATAGGACCAAGGGGGTGGTCTCTGGAGCCTCTGAGCATGTTTCAGACTTAGGAACCCTCACAGCTGAGGCCAGGACTGGCCATGTGCTCCTGTCTCCAGGGCTCTAT
ATCAGTGGAACCATTATTTCAAATAAATTCTCATGCAAATGCATATCAAACAGAAAGGATAAAACCCAGAGCTCCATGGGACACTGCATCATAGAAACCCGACCAGAGGTCTCAGGGTGGAGTCCGATGGGCTAGGGTGGGCAGGAAAGATCTACAGGGGAGTGCCTGCCCTTGTCTTGGATACATGGGCAAGAATTAGACTCAGGGGAATGGGGTGAGCCATCTGGAAAAAGGGGACACGAGGGAACCAAAGCACTTAACACAAAGAAAAACACATGGCTCTTAAAGATAATGCACA
AAAAGACTATGAAGTGGGTAGGATAGGGATTATTCTCTTATTTTACAATGAGGTGCAAGAATGTCTGTCTGTCTATCTTTTATCTATCTATCTGTCTGTCTATCTATCTATCTATCTATCTATCTATCTATCTATCTATCTATCTATCTATCTATCTATCTATCCATCCACCCATCTAACTCATCCATCCATCCATCCACCCATCCATGCATTTATTCATTGAGCAAATATTTATTAAGATAATTCTATGTTATAGGACGTAT
GCAACAGTGCGAGACTCTGTCTCAAAAAAAAAAAAAAAATTGGTGTCTCGAGTCTCAAATAGAAAGCAGTGTCTTCATTGTGACCCAGTTAATGAGGTTTAAAAAAATGATTCCAGAATCATACATCCAAAGAGCATTGTTCCTCAAAGTAGCCTTGGAAACTGAATTTCTCCCAGAAGACAAGCTGCTAATGACTGGGAAGTTAGCACCCCTAAGTTTCCAACAGCTGGCCGGAGAGACTGAATGGAACAAAGAAAACTGAACCCTGCTAAGGAAAGGAAGCCCAGATTGAGGTACCATGCCTGACTCATTTACAAATCATGTCGG
CAGCCCAAGGTCACACAGCCACGTGGGACCCGCAGGGGTCGAGAGGGACGCCCGTTTCCGTCCCGCGCCCTGCTGACCAGCCTCAGGCTTCGCAGCGCCGGGTGCTCCCGCATGGAGCGGCTCAGAAGATACTGCCACAGGCGGCTGTCCTCGGGGGGAAGCAGGCACTGCTCTCGCCGGCCTCGCCATGGGGGGCACCGCCTCCCTGACGGGGAGAGGGTGTTGGATTAACCTGAGCCACGCCGCGCCCTACTCTGCGCCCGCCCACCCGCCCGCCGGGACCAGGTCCTGCTCACCCAGGAAGAGGCCAGTGGCGAAGGCGGCGCCCAGTGCGGCTGAGCCCAGGGCCAGCGCGGCGGGCACGGAGA
GTGCATATCTGTAGTATGGAAATAGAGCATTGTGTGCTTGTGTGTAAGGTGGGTGTGTGCAGATATTAGCATGGCTCTGTATGTGTGTTCATATCTGTATGCTGTGTGTACACATGTACAAGTGTGTGCTTTTGTGTGTGAGTAGCTAAGAATAATGAATGGTGGGTGGCACACGTGGATTTTGTGGGTGGGGAGAGTACATGTGGATGTACATGTATGTCTGTGATGAGCACACACAAGTATGAGTGACATCTGTCTCTCACCAGAAAGGGTGTCGCCTCCCCATGTTTAAAAGCAAGTGATAAGAGTAGTCTCCGATATTGGCTGTGGCAGGCTGGCCCAAGGCCAACCCTCACAGCCCAGCAGTCTGGCTTCAGTCTGCTCTCCCTCCCCCTCTTCCTCCTGGGCACACTCACCACGTGGAGGGTGCTGGCCCTTGATGCTGGAGTGGCTGGAGGAGCAGGAGTCGTAGTTGGAGAGGGTGCTGGTGGGCGAGCTGAGGTCAAAGTTCAGAGGCTGGACCGACA
AAGCCCTGGTTCTCTGTCCACTTCCCTGACTCCTGAGACCCCAAGGCTGACTCTGACTGAGACCCCTGACTCTGCAGCCCCCATGGACCCCCACTCACTGATTTCTCCTCCCTCCCCACTCCCTAGACACAGGGCTGCCATTTGCTGGGGCTGATGCTGAGCCGGGCACTTCATGATGGTGCGGGGAGCAGGCACCATGCCTGGTGATCCAGAGGGGGTCCCGTCAACACAGATGAGGGAGACAGAAGACCCAGCTACGTATCTATCTTCAGAAACATGCTGGCTCGTGGCTGCCAGCCTCCACACCCCAGCGCCAGCGTCACCCCCACACACACTCACATACTGCTGCATCAGAACAGGCTGTTGAATATTTCATGACCGACGCTCAGCGGCCTAAATTATTCACCCCGTAACCAAGGCACAGTGAGTGCCGGGGTCTTTGGGATCAGGGGCTGGTGGGGGCCCACTGGGTTCTTTCTGCAGAGGCCCACGGCGGTGTACACAGCGGGTGGGGGGCCAGACCTGCAGTGAGCTCTGCTCTCTCAGCACTCCCTACTTGGCAGAGATCCATGACCC
CCCACGAAAGGGCTGCGGTATTTTCTTCTTTTTTTGCTAAGGAACTTTCTGCTCAGAGTAAATCTTTTTTTCCTTTCTTTTTTTTTAAGACAGGGTCTTGCTCTCTTGCCCAGGCTGGAGTGCAGTGGCGAAGTCACAGCTCACTGCAGCCTCGACTCCTGGGCTTAAGCGATCCTCCGACCTCAGCCTCCTGAGTAGCTGATACTACAAGCGCAAGGCACCACATCTGGCTAATTTTTAAATTTTTTGTAGAGACAGTGTCTCATTATGTTGCCCAGGATGGTCTTGAACTCCTGGCCTCAAGCAGTCTTCCTGCCTCGACCTCCCAAGGTGCTGGGATTACAGGCGTGAGCCACCATGCCTAGCCTGTTCAGAGTAAATCTTATTTGAGGCATGAATCAATCAAACATAAATAGAGAG
CTGTGCCGGAAGGGCCTGTGTGGTCTGCCCATCTGGTCGCCCTCGCCCCTGAGTCCCCCTCCTTTCCCCTGACTGCCATGCCTTCTGCATGGGACATTTCATCCCTCCCCCGGCTACACTTGCTTCCTCCCACACTACCGATCCTGACCCGCAAGTGTGTCCAGCCTGGGGGCACCCACAGCACTCCAGCTTCTCCCACCAATGCTTGTCGGCATCACAGACCTCCCCCACCAGGCTGGGAGCTGCCAGGGTGCAGGGTTGTACCCCAGTGAACACATTGCCTGGTACATGGCAGGGGCTTGATGAGCATGAGAAAGTGGCCGGAACCCTCAGGGCTCTGTGGCCTGAGCT
CAGAATTGGAATAGACGGAATTGGCAAATCAAAACGTCAACCAGCCAGCGGCACAGATCCTTTCTAGCCCCCACCCCAGTCCCATCTATGATTTTTCTCAGAGAAGCCTTGTCCCTTATGCTAGGGCACTCGGTGGTCATCTATACTAAGGGTCATGGGGCTATTGGGGTGACTAATGATGGTAACTGCCACATTTGGAGGACACATTTGGTACTGTGTACCAGGTCCTATGCAGAACACTTTGGGTACATGTCCTCTCTGTAATCATTTCAGCAACGGCACAAAGTAGGGATTACTATTCTTCATTTA
GGGGACAATCATAGGCTACAGGCTTCTCCAATTTCAAGAGCAGCCTCTATGGAACTCCCGGAGCAAAAAAGTCATGAGCCACCCCCACTCCAGATGGGGCTGCGTTTCACACAGCTGAAGTCAGCTCAGCTGCTGGGACTTAGCAAGTGGTCCAAGGCCTTCTGGGGACTGTCATGCTGCTGGCCCTATAGCAGCACACACACACATACATTTGGAGCTCACCCACCCTGCTAACTTCTGCCTCATTCCCAGATGCCTGCCGTCACCAGCATACTCTCAAATGAGCAGTTAGTTTGTTCCTCTGGATGT
GGGATGGGCCCCATTTGCTCTTGCAGTAGCTGCCGGGAATGGCGGGCGGGATGCCTGGGATCCTGGGCTGCCCAGACCGGAGCAGTGAGCGCCGCACCCCCTTGTCCGCCTGCAGCCTTCAGGAGCACAGCGGGCCGAGGCCTTCGTGAGGGCCTTCCTGAAGCGCAGCACGCCCCGCATGAGCCCGCAGGCCCGCGAGGACCAGCTGCAGCGCAAGGCGGTGGTCCTGGAGTACTTCACCCGCCACAAGCGCAAGGAGAAGAAGAAGAAAGCCAAAGGCCTCTCTGCCAGGCAAAGGAGGGAGCTGCGGC
TCCCAGCACTTTGGGAGGCCGAGGCGGACGGATCACGAGGTCAGGAGATAGAGACCATCCTGGCTAACACGGTGAAACCCCGTCTCTACTAAAAATACAAAAAATTAGCCGGGTGTGGTGGCACATGCCTGTAGTCCCAGCTACTGGGGAGGCTGAGGCAGGAGAATGGCGTGAACCCGGGAGGCGGAGCTTGCAGTGAGCCGAGATCGCGCCACTGCACTCCAGCCTGGGCAATAGAGCGAGATTCCGTCTCAAAAAAAAAAAAAAAAAAAAAAATCCAACCGTAAGCATCATAAAA
TCCAGCCTCTAGGCTGGGCAACAGAGTGAGTGAGACCTTGTCTCAAAAAAAAATTAAAAAAGAGAGAGAGAAAGAAAGAAAAAAAGAAAGGAAGGAAGGAAGAGGAAGAAAGAGAAAAGAAGGAAAGAAAGAAGAGGCAGTTAAAGATGTGGCTACTTAGGAGAATATTCCAGGGTGTAGAAACAGCTGTGCAAAGGCCCTGAGGCAAGAGCAGGCTGGAGACAGCAGATCAGCAGGGAGGCTGGTGGGCCTGGAGCCAAGTGAGCAAGGAGGGGCGCAGTGGGGAGTGAGGCCAGAGAGCTTGGCCGAGCACGCTTCAGATGTAACTTGGAGCTGGTATTTCTATGTATA
AGAGGATGGGGAGCCTGGTGCTGGCCTCCTTGTTGGGACTGGCCTCTGCTGTACAGGGGTCTTCAGGAGGCAGAGGGATGGGGTGGAGGGGTTATATGGGTATAGAGAGTTGAGGCTTCCAGGCCCCACTTTGCCATACTAACCCATCAGACTGCAGGCAAGTTAAGCTCCAGGACATCTGATCAGCACCAATTCTTTCCCTTCCCTGGTTCCCTCTCCGCTTTGCCCCGTCTCACTCCACATGAGTACAACCCTAATGGCACCTCAGGAGAACACCTGTCTGCCTTGGAGGAGGCTCA
GGCTCACACCTGTAATCCCAGCACTTTGGGAGGCCAAGGCGGGCGGATCACAAGGTCAGGAGTTCGTGAGCAGCCTGGCCAATATGGTGAAACCCTGTCTCTACTAAAAATACAAAAAAAAAGCCAGGCGTGGTGGCAGGTACCTGTAGTCCCAGCTACTCGGAAGGCTGAGGCAGGAGAATCGCTTGAACCCGGGAGGCGGAGGTTGCAGTGAGCCAAGATGGAGCCATTGCACTCCAGTCTGGGCAAGAGAGCGAGACTCCGTCTTAAAAAAAAAAAAAAAAAAAAAAAGGAATTCGGCTGGGCACGGTGGCTCACACCTGTAATCCCAGCTACTCCAGAGGCTGAGGCAGGAGTACTGCTTAAACCCGGGAGGCAGAGGTTGCAGTGAGCCGAGATCGCGCCACTGCACTCTAGCCTGGGCCACAGAGCAAGACTCCATCTCGGGAAAAAAAAAAAAAAGTAATTATTGGATGGAGAAAAGGGCAGACAAACGGGGCAGAGAAGTGCA
GAGAACTGGTGTGGTCTGGCTTATATGTTGCAGGTGGAGTGTCCATGGGCAGGGGTGGTGGTGAACACACCAGTGAGGAGGCCATTGCAATAGTTGAGGCTGCATAGGATGGTGGCCTGGAGCTGGGCTGTGTTGTGGGATGGAGGGACTGGAGATGTATTTTTGGGGTAGGGTAGAGAATATATTTACACACACAAACACAGAGACACATGTTCCCTTCCTTCAGCCTGGGTGACAGAGCAAGACCCTGTCTTCAAAAAAAACAAAAGACTCCATTCAGGTCAGACACGGTGGCTCACTTCTGTAATCCTAGCACTTAGGGAGGC
TAGTTAGAAGGAAATTTCTTGTCACTCACCAGCTGTGTGCCTTTGAACCAGTTACCTAACCTCTCTGTGCCTCTTTGCCCTCACCTAATGGAGCTAATGAGAGCACCTTACCCACTGGGTTGCTAATGAGGATGGCAGGCGGTAATAATTCCTGTGGAATCCCTAGAACAGTGCCCGGCGCATGCGAAGAACCACGTAAATGCTCACTATTGTAATACATGCTGGGCCCTGCTCCCCTCACGGCTCCTGGGGCTACCTGTGGCTCCTTCCTATCCTGTCTACTTAACAAATTTTTCTACATCCCTCAGG
CAGGAAATTTACTTATATAGGAGTTTCAAGCTTTATGCAAGAAAAGGGCCTTAAAACAATTTTTTTTTTGAGACGGAGTTTCGGTCTTGTTGCCCAGGCTGGAGTGCAATGGCATGATCTCGGCTCACCGGAGTTCCCGGGTTCAAGGGATTCTCCTGCCTCAGCCTCCCGAGTAGCTGGGATTACAGGCATGGGCCACCACGCCCGGCTAATTTTGCATTTTTAGTAGAGACAGGGTTTCTCTATGTTGGTCAGGCTGGTCTCTGGATTACAGGCGTGAGCCACCGCACCCGGCCAAAACAATCTTT
CTCATATGTAAAATGTGGCAAAAAATAATACCTCCCTATAGAACTGTTGAGCATGAATTATAAGGGGCTTAATGTTGCACCTTGCACTAGGGTTCTCAGCCTTTAGTGTGTATGAGAATCTCCTGGAGGGCTTGTTAAAACCCAAGCTGCTGGGCCCCACCCTCAGAATTCCCAATTGGACAGGGCTAGAGGAGAGCCCAAGAATTTATATGTCTTGGCATTTTGGGATAGATGATTAAAAAAAAAAGAAAAAGAAAAAAGGGCCTGGTGTCATGTGCCTCTAATCTGAGCTACTTGGGAAGCTGAGGTGGA
TGAGAACTGATGCCTGAATTCTCCTTTTCCACCAATGAGATCGAAGAAACAAGTTTCTGGACAACTAGATTCTGGCTAGGGATGACGCACGGGGAGGGGGTCCACCAGGGCTCCTCACGTGGCAACCCGAAATAATCGCCCAGGCCAGGGTTTCCAGAACAACGTTCATTTTCCGTAATTTTCTCATTTTCAATAAAGGCATAATCTTTAAATGTGAAATTGAATGAAGGTGGTCTGATTTTTTTTTAACTTTGAAATCCCTTTATATAAATGAATTCCCAAATCAGAAAAAAAGAAATCTTTTGTAGGACTCCAGTCCCAACTTTTCCATTGAGGCAGTGTTGCAATACTCCATAATCCTGTGAATGAGGACGCGCTGTTCTGCTGAACGTGAGATCCACTTAACGGACAAAGGCTATTATCTGAGATCAATTACCCACATTTCTAACACGTGTGTGCAGCCCCACACTGATCTCTAGTTCTGAATATATAC
CCTTGATGTCCGGGGCTTAAGGGATTCTCCCACCTCAGCTTTTCAAGTAGCTGGGATCACAGGTGTGTGCTATCATGCCTGGCTAATTTTTTAATTTTTTTTTGTAGAGTGGGGGTCTTTCTATGTTGCTCAGTCTGGTCTCAAACTCCTTGGCTCAAGCGCTCCTCCCTCCTTGGCCTCCCAAAGAGTTGGGATTACAGGCATGAGCCACTGCATCTGGCTCTTGGGTTTTCTTGATATCATGATCAGGGTGGCCTGTGACAACTACCCTGGCCAATGAAGCCTAAATTGTTTTGGTCCCAGAGACTTGAACTGAATCAGGCTACCTTTCATTCAATGCAGATCACCTCCTCCAGGAAGCCCTCTCAGACTGCCCA
GATCTTGGAGTCTGTGACTTTCCCATCTGACCCTTGATTTTCTCATCTATAAACTGGCTGTATTACCTTGGGGAGTTTGTGAGCTAATAAAATCATCAGTGCAGTGCTGAGCTTAGAGGCACCGCTTGCTAGCTGGGTAACCATGGACTAGTGATTTTGCCTCTCTGTGCCTCAGTTTCCTCGCCTGCAAAATGGGGATAATTGTAACCACCTCATAGGGCTGTTGGGACAATTAAATGAGTTATTCTATAAAATATGAAGCAGAGCGTCAGGCACATGGCCAGGGCTGTGTTATTATTTCCCTTTATTATCATTGCTGGTTGATGAGAGAATGTCCCAGCTCCAACTTTCACCTGCCATGTTGCACCCATGATGAC
GCCTGTAATCCCAGCTACTCGGGAGGCTGCGGTGGGAGAATCTAGGAGGTTGAACCCAGGAGGAGGAGGTTGCAGTGAGCCAAGATCCAGCCATTGCACTGCAGCCTGGGCAACAGGAGTGAAACTCCGTCTCAAAAAAAAATAGTAATAATATACTTGATCTTAGCCAAAAGGCCGAGAAGTGATGAAAAAAGTTATTATTATTATTATTATTATTACATCACCTAGCCCATATAGGACTGGCCTTGTAGAAACTTAACCTAGACTCTTGAATTTGTTGAGTCTTTGAGCGGCACTCCCATCCT
TGGCTCTGGCAACGCACGGTGCCCGCCATGCAGGAGCAGCTGGTGCAGGTGTCCACAGTCCAGCGCTCTCCAGAGGCCACCTCACGGCCCTGGTGCACGCAGGACTGGGTGGGAGCTGAAGGGATAGGAGCTGGGAGGGTCAGCTGCTCCTCCCACATGCCCAGAAGGTCTGGCTTACCCCTCCCCCATCACCCTGGCTGCGCACCTTGGCATCGCTCACAGCAGCTGTCAGCCTGGGGCACCTTCGCCCAGCCATGGGGGCAGGAGAGGGCCTGGCACTCCTCGAGGTGGCACTCCACATGGCCCCGCTGAGGAC
CAGATTCCTTTTTTTTTTTTTTTAAAAAAACACAAAAACAAAAAAACCCTTCCCAATGCTATATTTCTTCTGTGATGACAAAAGCATTTTCATCTTCATGTACTTTTTGGCGTCTGACCCCAGTTTCATGAGGTCTGCAGTTCTCCAGGTAACAGATGAAGAAATGAAACCCAGTGGGGCAAAGGGCCTTGCCCAAGATCCCCCAGTGACGGAGCTGGGGCTGGGACCCTGTGTTCCGGCCTCGGGACAGTGGCTTTCCCACCTCAGGCTTCAAGTGGCATCTCATAGCCGAGTTGAA
GCTCGGCTGGGTGTGGTGGCTCACGCCTGTAACCCTGGCACTTTGGGAGGCCGTGGCAGGAGGATCACTTGAGTCCAGGAGCTCAAGACCAGCCTGGGCAACATAACAAGACTCCGTCTCTACAAAAAATTAAAAAATTAGCTGGGTGTGATGGTGCACACCTGTAGTCCCGGCTACCTGGGAAGCTGAGATAGGAGGATCTCTTGAGCCCAGGAGTTTGAGGCCACAGTGAGCTATGATTGTACCACTGCACTCCAGCCTGGGCGAGACAATGAGACCCTGTCTCTAAAACAAAATT
CCTGATGTGCAAGTGAGGGATGTGAGGCACAGAAAAGTTAAGCAACTTGCCCAAGGTCACACAGCTGTTTAATGGCAGAACCAGGCTTTGAACTCACGTGTATCCAACCAGAACCCACTACACCTTCTGGCTTGGTCTAGCTGGCTTTCCCCTGAGGGTCCCCACTCACTGCAGGGCAGGGGGTCTCTGTGTCCAGGCTCCATCTTTCAGCCCCTGTGGAAGAGCGACCAGGCATATCTGCTGTGGCTGGAGAAGAGGCTGGGCAGGTGCCCACCTCCACTCCCAAGCTCTGGTAAGGCTTCTGTT
TTCCCTGTGACCTCTGCAGTACTCCTCATCCTGCATTTGGTCTCCAGGTGTCACCTTTCTGCCGTGTTCCTAACACTTTCATTCCTGTCTTGAAAAAAGCGCCTGCTGCACCATAAGCCCTGGGATGTGGCAGCTGCAGCGGGCTTGGCTTTGTGAGGAACCGAGTGTGTCCAGGGATGTGGCAGCTGCAGCGGGCTTGGCTTTGTGAGGAACCGAGTGTGTCCAGGGATGTGGCAGCTGCAGCGGGCTTGGCTTTGTGAGGAACCGAGTGTGTCCAGGG
ACTGCAGGGTTTGAGCAGCGGCATGACATCATCTGACTTGCTTTTAAAGGGATCACTCTAGAAGCCAGGTAGAGAATAAACTACAGGAAGACACGAGGTAGAAACAGGGTGAGGCTCACACGAAGGAGCTTCTTGACTTCAACACTGACAGGCACCCTGCAGATGAGGGTCTGGAAACCCAGGCCTCCTGCCCTCGCCTGCTCTGATGGAATATCTGCCAAGCCAAGTCCAATGGCAGGAGGAGCTAGGGGGCCCAAGGACAAGCTGCCCTTCATAAGAGCAGGGACCCTGCCTCCTCAGCCCCTCTTCT
GAATTAAAGATCGCTGATGTTTCCATAGACCTTTTCTCTAGGATTTCAGTGTTCTTTTGTACCACCTCCCTGGTTCTTGTTAGCCCAGATAGGAATTCACTTGCATAAGATCTGTTGATTCTGAGTTAGTCACTAAGGATAACTTCACTAAATAAAATAGCAACAGAGATGAGCAAAGTTGGGAAGAGCTGGATTCCTGCAGCCTGTTCCCGACTACTCAGGCCTTGCCTCTGGGCTTCGTTGCTGTACGTTTTTTTGAACCATAG
AATTTCAGAAGTTTCACTAATGGCTCCAAAGAAACCTTAGATCAGAAATTCACAAGTGCCAGGAGACGTTTTTAGATTTCTTTTGCAGCTTCTAGTCTCCTTACAAACAGGAAATCTTTAAAATGAAAAACAATTTCTGAGAAGTGTTAGCCCGGTTCAGCTGAGGTCCTCTGAAAGCCAGCGTGTGGGCTGTCACGCTTCCTTTACAGGGAAGCAGCGCCCGTGCGTGAGGCGGTTCCTGGCTTTTACCGCCCTCTGCCCGTTCTGGCAATCGCGCCCGTGGCCCCCGCGCGGGGCAATGGAGGACGCGTTTCGGGGTCCACCGTCCCCTCCCTCCGGCTGGCCTCGCCGGCCGGCGGCGCCCCAGGCCTCCTCCCTCACCCGCGGGGACGCCGAGTGCTGCGGCCTCGACCCGGACGCCGCGCAGGGAGCGACGCCCCAGGTTCC
CAATTTTGCTGAACTAGGCATGCAATTTAGAAAGCAATAATACACAAATCCAATTTGGTACACAATGGATACCGAGGCACGTCAGCACATGTAACTATCACCGCCTGCAAATTAAATTGGGACGGCCCTTTTTGCAACAGCACAGGCCAAGATTAAATATATTTCCCCCTCAATTTAACAAGTTGCTGACCACAAATATAAATATGTGCGTATGTGTTTGCGGCCCCGTGTGCAGATGCACACTGTATGTGCGAAGCCGATCTGGCGTTCTAACTCTTCTCTCACATGCTCCA
TTCTCCCCATCAAGCTTCTTGGAGAAATTGGGGCATAAGGAGAAAAGCTAGCATGAGGCCCACCTTCATGAATTCAATGTGGAGGGGTCTGGGTCCCCCCCCATTTAAAGCCAGTGAGGACTGGGTGTGGTGGCTCATGTCTATAATCCTAGCGCCTTGGGACGCTGAGGTGAGAGGATCGCTTGAGCCCAGGAGCTTGAGACCACCCTGGGCAACACAGCAAGACCCTGTCTCTACAAAAGAATAAAAAATAAATTAGCCTGTGTGGTGTGGTGTGGTGTGGTTGGTGTGGTGGCACGCACCTGTAGA
CCAGTGCCCCTGCTCTGGCTCACCCTCTCCCCAGTCCCTGGGCCTCAGTTTACACTTCAGTGTCTGCAAGAAGGGTCAGGTGTCGCCTCCTCCTGGGTTCCCTCCAGGACAGCAACGTGCCCAGCTCCCTGTCCTGTCCATCCCACCACAAGCCGGCAAAAGATGCAAACATTTTCTGGCTCTCCCTGCCAAACCCACACCCGGAGAACTAAGGGTCCAGGTCCCAGAGGCTTCCAGCAGCAGCTGGCATGAGAGTTGCCCAGAGATACCATTCCCTCCAGAAGGGTTCATGGTTCCCTCTGCCACCAAGGGGCTGGGGGGAAGATCT
AGTGGCGACAGTAGTAATCCCAAACTGCGCTTTTATAGCACCCCTCTCCAAGCAGGAGAAAACCCCAGCTGGGCTAGATCGCTTGACCTTCAGGAATTCTTAAACCCCTCCCCAGCTCCACCCTCCTTGCCCAGGAAGTTTCTGCGATCCATAGAACCCTCTATTATTACCTGCTCTTCCCCTTCATCCGGTCCAAGGGAGTCAGCCCTTGCCTTAAATATTTCTTTGAATTTCCTGCCAAGAACACCAGCGCTTTGTCTTTCTCTGTCATGGGAAAACTATTTTAAATTCCCTGTTTAACTGGTCATAAACGTCTAGAGAATGTACCACGCGTTTTGCTGGAGAAGCACAAAAGAGTTTCATCCACCTCTGCATATTTGGTTCATCGTCCACCTCTTAGGGGAGGTTTTCCAGGATAGTAGTCATGCGTATGTATCCTGAAGCCAGAATGCTTGGTTCCAATCCGGTTTTTCCTACAATAAATGTGTGATTCAGGTAAAATACTTAATCTGTACTTGTTTCAGTTTTCTCATCTCGTATTAACATGGGGATAATAATAGTATCTACCTCACAGGGTTGTTGGAAGGATGAGATAAAATATGTAAAGAAATTATTTAAAACTATCTGGCCAGGCACAAATAGGCTCAT
AGCCTCCCGAGTAGCTGGGACTACAGGCGCCCGCCACTACACCCGGCTAATTTTTTTGTATTTTTAGTAGAGACGGGGTTTCACCATGTTAGCCAGGATGGTCTCGATCTCCTGACCTCGTGATCCACCCGCCTCAGCCTCCTAAAGTGCTGGGATTACAGGCGTGAGCCACCGCGCCCGGCCACGACTTTTTTTTTTTGCAAGTAGTCTTTCAAAAATATATTTGGTCCTCAGGGGTACAGAATTGGATTAATCATAATTGCTGGTCCTTGGCACATACTATTATTATGTGTAC
GACAAGTCCAGTTTGTCACCTGCGACCAAGGGTGACATTCCTGATGTTTAAGCAATGGCACAGCAGCAAATGGAGGCTGGGTGCTGGAGCAGGGTCTTGAAGACCCTGTCCCCTCCCACCATGTGTCACCACCCCTGCTGGGGCTGGCATTAACCCTTTAGCTACTGGATTGTGGGCAGGTCTAGGAGGTCCCTGGGGAGGCATCAGGAAGAGAGGAGGAATGCTCGGGTGGCTTAGGGCAGCCCTGGGTAACCAGCACTCTGCAGGCATGAGAGACAGTGCAGAGACCCTGCTGGGCCC
ATGGTCATGTGGCCGTGCTTTCCAACAAAAATTCCAGACACATCGTCTTACATGTAGCATGAGGACTGGAAATATTTGAAATCAGGGTTGTCTTGGACTTTCCAAGGCACATGATTACCATAATTAACAGGCTACAGAGGGCTGGCCTGGGCCTGACCCCACGCTCCACACTGTTGATATGGAAACTGTTCCCAGTTTCTAAAAAGCCAAATAACAGGTGAACTTTTGGAATAAAATCACTTGCCTTTTGGAACCATATTTCTTTTCCCCAACAACATTACATGTTCTTTCCTCAGCAAAAAGTCTGAGTTGTACACATTTTTGAA
CTCCTGTCACCCTCCTGTACCTGCTGAACAATCTCTCCATCTTCCACATTAAACTTGACAATGTTCACATGGCTGAAGGGAACAACTCCGAGGGCCCACACCACCCCAGAGCCGTAAGAATACACCATCTGGTAGTGGATGCTGTCACTAAGAGAGGGAAGAAGAAACCGCAGCGTCAGCTTTCAACCCAGGACAGGATTATCCTCAGGGGCTGCCAGGCCTCAGCCAGATGTCACAAACTAGTAATTCCCAAATAGGTTTTGTTTGGCTCACACAGTTTGGGGGCTTTTGTTGTTGTTG
GAGCGGCACTCTCTCCAAGCCACTTTATATACACATTCAGCCCTCCTCTCCCTTCTACCAGGAGTAAGACCATGGCCATGTCTCACTGATGATCCAATAGGATAGAGACGGACAGAGAAAGAATCCAGCCCCGACAAAGCACACTTAACTTTCCAGCCGGGCACGCCTGTCAAAAATAGGAAATGAGTTTCTGTGAAGCTCTCTCTCTTCCTCCTCTGAGAAAATCAAATTGAGTCTCAAATTAACCCAAAGGTGAAGAGACTGGCTGTGGTTTTAT
CTGTGAAGGCTAGTTGTCAATAGATGTTAAGGCTTGATTTGGCTGTGTCCACTACATATGAGGCCCACTGCATTAAGATAAGGGTTTTCTATATGATTGCTGAGACCTTTTACCATCTGTCCTCAGACCCAGGGTTATTGTGCAGAAATGAAGAGGAGGAGCAGCAAGGACAAAATACAAATGTCTCCATTTTAGGGCTAGATGCCTTATTACTCCTAACGTCTAAATCTCCAGGAACCAGATATAGAAACATCTATTAGATCTGGGCACTG
CTCTAAACCACATCACCACCCCTTGGGCTCCCCACTAATTTTGTGAACAATTCTGTGAAACCCGAGAGCACCTCCCTGCCTTCCCAAACAACGTGGTGACAGGAGGGCCAAGGCAGCCGCAACTGAAGCCACACCAGGGCCCACTGGCATTCCTGGGATCTGCTTCCTCTCCCAGCGCAGGGCCCTGTTCACACCCAGGCGATCAGGGGAGACAAGACCTAGTGCGCCCCAGAGCCAGCGCCTGAGCAGTCTTCTGGGAGCCCAGGTCTGGGGGTGGAGCAGGAGGTGGCCCTGAAGCTGGAGCCTGCTGGCATCCAAATCAGAG
GGAGAAACGGGACAGGCCCACACAGGTCTTGGTCTGAACTGGGAGTACCCTGCCCTGAGAGCACTGTGGCTTGGCTGGCCCCAGCTGCTGGAGAGGGACTTAGAGGAAAGTGCCACACAGTGTAGGATGCCCACTTGCCTGGTCCAAGGATGCTCCTGGTGGGTGTGAGAGAAACAGCAAAGTCCAGCATTTCCAGACTTGGATTTCTCCAAGGTTTCCAGTCATGTTGCCATTTATTGGGAAGGGGAATGGTGCAGGACTGGGGGAAGGAATAGGAAAATCAGGGCTTCATTTTGGGGAAACTGAGGCTCAGAAAAGCCC
TTGTGTGGAGTTTCAGGGATTCACAGACAGACCCTCTGAAACCCATCCATCCACCTCCCAGGTAAAGGTGTGGCTTTAGAAGCAGATAGACCTAAGTGCCACTTCAGAACTGAGATACCTACCCTTCCTCTGTAAGACAGAAAAAAATCAAGAAGAGGCTACCCAACCTATTTCTTGCCAAGAATGCCCTTCCTCCTACTTGAACCCCATGTTTAGAAATATTTTCTATACCTGTAGCCTCAGCAGTTTGGGAGGCTGAGGTGGGATGATCACTAG
CTCCCCGGCATGGTGGTTCACGCTTGTAATCCCAGCACTTTGGGAGGCCAAGGTAGGTGGATCACAGGTCAGGAGCTCAAGACCAGCCTGGCCGACATGGTGAAACCCCATCTCTACTAAAAATACGGGCGTGGTGGCAGGCGCCTGTAATCCCAGTTACCTGGGAGGCTGAGGCAGGAGAACTGCTTGGACCCTGGAGGCAGAGGTTGAGGTGACTCGAGATTGTGCCACTGCACTCCAGCCTGGGCAACAGAGCGAGATTCCGTCTCAAAGAAAAAAAAAGTA
TCTCTATTGAGGTGGGTGCTGCTCATCTGGGCTTCAGGGTAGGAAAGGGGCTGCTTGCCGTTGGAGTCTGTTTATGTTGAGTTCTCCAAAAGTAGGTATTTTCAGGCATCAAGGTGGTCAGGGTGGGTGGGGCCTGAGCTGAGTCTTTGAAGGGGTGAAGATAGCATGCAGTCACTGTATGCATCTAGGACGTGCAGAGCCATGGTGTGACTTGTTCTGATGACTTGTTTTGTTCTGATGAGATCTTTTTTTTCCCTAAGGGGAGGTCATTTAAAAGATTTCTGTGTTAAAATAGTAATGG
CTCCCACAGCCTCCAGTCACTCTGTAGTGGCAGTGCCCATTTACTCCTGTCTCCAACTTGAAGGAGAGCCCCATGAGAGCAGGCTCTCCTTCTCAGAAGTTGCTCAATAAATATTACCTGAATGAATAAGACCAGGCAGCCTTCCTTTTGCCCCCTCCAAAGGCCTTTGGCCTTTGCAAATGCTGTTCCCTCCGCCTGGAACACTTTTCCCCTTCCCGTCTCTCCAGCCTCCCCATCACTGGCTCCTACTCCACCCGCAGACTCAACTTAAATGTAACTTCTTTTCCCACTTCTCCAAGTCACGGTCAAGTTCCCTGTGACCACACTCCCTCGGCACCCTACACTTCTGCATCTGAAATCTATTTTATCTTCTTACTTGTTTTCCCTGCCAGATTGTAAAGAAAGTCATTGTTGCAGTTCCTG
GGATTCGAGTTTCTGGTGAGGCATCTTAGAGAACAATACTGTCTGGTTCAGGGTCAGTTTTTTTGCCTGAGGTCTGGCCAGCCAAGGTGGCCCAGGAATTCACTGCAGGCCAGGTGCGGTGGCTCACGCCTGTAATCCCAGCACTTTGGAATGCTGAAGCAGGAAGATCGCTTGAGCCCCAGGAGTTTGAGACCAGCCTGGGCAACACGGCGAAACCTGGTCTTTACAGAAATTAGCCAGGTGTGGTGGCGGACGCCTGTAGTCCCAGCAACTCGGGAGGCTGAGGTGGGAGGATCACCTGAGCCCAGGGAAGTCGAGGCTTCAGTGAGCCGTGATCATGCCACTGCACTCCAGCGTGGGTGACCGAGTGAGATCTTTTCTCAAAAAACAA
TTATTGTTGTTTTGAGAATGTTTTGTTGTAACTAATGACACACTTGGAGGGCCTGAAGTGCTGGGGGACATGGGTTGGGAATGCAAGGGTGGGCCACCAAGGGTCAATTTGTTTGGGGGACGATGGAAACTCCTGGAACCCTCCATTCTAAAGCACCAGTGGTTTGGCCCAAGTGCAGTGCAAGGATGGGGAAAGGGAGGGACTTCTGAGTACTGTTGGAGGTGTGGTGCTCACTAGCTTTCCCCTTACATCTAATGCAGGATGACCAG
CAGTGGCGCGATCTCGGATCACTGCAACCTCCGCCTTGCGGGTTCAAGTGATTCTCCTGCCTCAGCCTCCTGAGTAGCTGGGACTACAGGCGTACGCCACCACGCCCAGCTAATTTTTGTATTTTTAGTAAAGACGGGGTTTCACCATGTTGGCCAGGATGGTCTCCATTTCTTGACCTCGTGATCTGCCTGCCTCGGCCTCCCAAAATGCTGGGGTTACAGGAGTGAGCCACCGCGCCTGGCCTGGGACTTAAAGTCTTTACAAGGGATTAACACTGATAGCAGCGCAGATAGCAACACAGGTCCCTCTCTTTCCACTTTGTTTGCC
CTGGGCGCCCTGGGGGCTTCTGCCAGCCCCGCCTGGCTTCCCTCTTGGAACAGAATGGAATCCTCACAGGTTTATAAAACCAAGCCTGATTTCAGGAAAGGGGGTGTCCTTTGGGGCACCTTTGATTTATCCTGCCATCCTCATCCACATCATGCCCCACAAGAAGCCCTTTCTCTCTGAGCCGAGGTGCTGTCACAAGCTGTTCAGAGGCCCCCATGCCCTAGTACCTCTGAGACAAGCAGTTGCTGTGGCAAAGGAGAGGCACCAAACAAAGACACTGGCCCTCTCTAAAGACTCTTGGTGACTCTAGAGCCAGAAGTCAACA
AGATTATCGGCCGCAGTCTCTTTGCTGCACATCTTTCTCATCTTGACAGGACAGCCACAGGGAATCCAGGTCTTCTCCACCACCCCAGGCTCAGCAGTTCATGCTTACCCACCCAGCTCAGGCACAGATGCGACATTCAGCTTAGCAACATTCAGCTTAGGATCGGGTAAACAGGCAGAGCTTTCTCTCTCTCTTTTTTTTTTTTTTTTGAGGCAGAGTCTCTCTCTTATTGCCCAGGCTGGAGTGTAATGGTGCGATCTCGGCTCACCACAACCTCCATCTCCCGCGTTCAAGCGATTCTCCTGTCTCAGC
CGTGGTGGCTCACCCCTGTAATCCCAGCACTTTGGAAGGCCAAGGCAGGTGGATCACCTGAGGTCAGGAGTTTGAGACCAGCCTGGCCAACATGGTGAAACCCCATCTCCACTAAAAACACAAAAAATTAGCGGGGTGTGGTGGCAGACACCTGTAGTCCCGGCTACTCAGAGGGCTGAGACAGGAGAATCGCTTGAACCCGGGAGGCAGAGGTTGCAGTGAGCCGAGATCGCACCACTGCACTCCAGCCTGGGCAACAGAGTGAGACTCTGTTTCAAAAAAAAAAAAAAAAAAGGTTAAAGTGGTAAATTTTATACTATGTCTGTTTTATCACAATGAATAATTGGGAAAATGTGTCAGAAGCACTTCTGATGGTAAACAGATGCACCTCCAAGGTTTTCACTGCAGCATTGATAATGATGAAGAAGAGAAACTACTGAGATGCTCATTAACAAGAGAAAGGTCAAAGGAACTATACCACATCCATTCAAGGGAATCCAGTCCTGACCCCACACAAAGATGCCCCGTGAAGTGTGAAACAATGACAAGCAGAGCATGTGACACACCACTCACACACACACACACCACTCACACACACACACCACACACACACATAACCACTCACACACTACTCACATACACACACCACACACACACACCACACACACCACTCAC
ATGGGACTCTGGGCTTAGCCCTGCCTGGAGGGCAAGGCCATTTGGGTAAACCCTCAACTATAGAATTAAAGGGACAGGCCGGGTGCACTGGATCATACCTGGAATCACAGCATTATGGGAGGCCGAGGCGGGAGGATTGTTTGAGCCCAGGAGTTTGAGACCAGCCTGGGCAAAATAGTGAGACCTCTTCTCTATTTTATTTTTATTTTATTATTATTATTATTATTAATTTATTTATTTTTTTGAGATGGAGTCTCACACTGTTGTCCAGGCTGGAGCGCAGTGGCACAATCTCTGCTCACTGCAACCTCTGCCTCCTGGGTTCAAGCGATTCTCCTGCCT
GAACCCGGCATCCCTGGCCTGCTCCTAAGCAGCAGGCATCATGGCAGGAGCTTGCATTTGTGATTGCTGATCCTCCCAATGGTCCTAGGAGGTTGTCACTATGATGCCGCATTTTGCAAATGAAGAAAGAACAGGTGCAGAGTGGATAAGAAACTTTCTCAAAGCCACACAGGTCAGAGAGTGCTGGAGCTTGGATTATAATCCAAATTATGTGATGCCAACATTTCTGCTCATTCCACTATGAGTGCCTTTTAAAGGCAAATGCCTTACTCTTGAGTGAGTTTGGTGTCCTAGGACAATCTCGTTTGGCCAGCTGTGA
TGGGTCTGTCAAAGCCTACACTAACTTTGATGCTGAGCGGGATGCTTTGAACATTGAAACAGCCATCAAGACCAAAGGTGTGGATGAGGTCACCATTGTCAACATTGTGACCAACCGCGACAATGCACAGAGACAGGATATTGTCTTCTCCTACCAGAGAAGGACCAAAAAGGAACTTGCATCAGCACTGAAGTCAGCCTTATCTGGCCACCTGGAGACGGTGATTTTGGGCCTATTGAAGACACCTGCTCAGTATGACGCTTCTGAGCTAAAAGCTTCCATGAAGGGGCTAGGAACCGACGAGGACTCTCTCATTGAGATCATCTGCTCCAGAACCAACCAGGAGCTGCAGGAAATTAACAGAGT
GGCCAAAAGACAGCTTGGTTTTGGTGGGTGGGGGTGGGTGAGTAGCAGGGGTCACAGCAGGCTGCGCTGGAATCTTGCTCCTAAGTTTCAATGTTTGTTTCGTCGGACAGTTATACAACTGTTAAGATCATCAGGTAGGTGTCCCATTGGTACCTTAAATCCATCATGCCCAGGTGTCACCTCTCTCTAATCTGCCCCATCAGCTCCTTCTCCCTGTGTTTTCTGTTTCTGCAGTGGCCATCATCCTCAGATGGTTGTATGGCCTTCTTTGGCATTTTC
GGTTGGGTGTGGGCATGAGAGGAAGGGAAGAGTTGGGGGGCCTCCAGAGTTGCTCTCCGCTTATGCTATAGAGGGCGTGAGGGTTTCTGGGCACGTAGTGCGTGCTCAATCACTGTCACTCCGGACCTGCAGCAGAGGCCACCTCCTCACCTTTCTGTCTCTCCCAGGACCATGGGTCCCCTGCCACCCTTTGCTGTGGCCCAGGGCGCCCAGCTCCTGATCCGTCCTGTGGACAAACCAATCAACACAACTTTAATCTGCAACGTCACCAATGCCCTAGGAGCTCGCCAGGCAGAACTGACCGTCCAGGTCAAAGGTGA
CCCCAGGCACAGGCTTCAGAAACACCCCTACTGGACCATCTATCCACATCAGTGGGACCTCTTCCCCATTTTCCCCCTTCCCGTAGTCTAAGGTGCTTGCTGGCTAAGGGTATTAGAGGACACCAGGAGAGAGGCGTGGCCTGTCTCCCTTATGTGTCCCTAAACTGATCCTTACTGGAGATAAGTCCCCAACAATGTCTTGAATTTCAGGAAGCTTCACTTTGTTGTGTGGTCTGAAACTGCAATGCTACCCCGAGGAGCCTTGGAAATTCACATCACCATGCTCCTAAATACGCCTGGTTAACTGCTGGAG
CTTACCCAACTCTGGGCCCAGCCTCTCCCTAAGTAGGGGAACAGGATGTTCAGCAGGATTGCTGGGGCCACAGAGGGCCAGGCTCAGAGCTTGCATGTGTGTGTGTGCCTAACGCTGCCTCTTTTGGCAGAGGAGACTTCTGTTGGGAAGCTTAAAGATTACAGAGCAAAATAAGAGCCCCAGCCACCAGCTAAGGACATTTTCTAGCTTGGACCTCTAGAGGAGGGAGGGCTGAGAGTCTTGCTTCCTGGGGTGAAGGTGGCTGATGGAACAGGCCCTGAGAAGTTGCTCTGTCCAGGTGCCAAGGTAGTGTGT
GAGTATTTGATGAGACAATGCACATAAAGCATCCGCTATGGGGCCCTATATACAGTAGGTGCTCAATCAATGGCACCTGTCATGGAAGAGGACCACCAAACGCCAGCCCAAGAGTTTTGACTCCAGCCATTCGCCCTAAACCCAAGTCCTAGGGGCCAAGACAGGTGTCTGGGGCAGAAGGTGGCCCCTCTTCTCATCTTCCCAGGCTGCCCCATGAAGCACTCACTACATTGGATGTGGCAACCGGTGATGCTGGAATTGCATCGGTGCCACTTAGGGGAGCGCTGGTGAGGTGTCAAGAGGGAGTAGCAGCAATCATGCGGGAGACAGCACCTGTG
ATTTTCAGCTATTCTTTCTTCTTTATTATTATTATTATTTTGTAGCAATAATAATTACAAGACTGGGTCTTGCCACACTGCCCAGGCTGGTCTTGAACTCCTAGACTCAAGCAATCCTCCCGCCCCCAGCTACCAAAGTGCTGCGATTATTGCGCCCGGCCTTGTTACTTTTTAAAATATCACTGCTTTATCTCTCTGAACACGTGTGAAAGTGATGGCCTTCTTCCTGTGTCCAGAAAAATACCCCCATCCCTGCACCCCGCCACCATGAGGTATAGGAAAATCTTTGTCCCTTTTCTAGTTTGAAGACAGTG
GTGCCTGGAGATGACGCCCCCTTTCTCTGCTCCATTAAACCCGGTGTCTTTCCTGCTGTGTGTGCCAGCGGCTGTGTTGTGGTTGTGGGTGTGCTTGCTTTCGAGTCTTCGTTCTGCTATAAGCCCCTTGGAAGTAAGGACCACACCTTAGGTATTTCCATCTCTCCTTATGCAGCATCCAGGTGCATCACTCACGTGCAGGAGGGATTGGCTGAACACAGAGGCAGGTTAACTCAAGAATAAACTTTATTATTTGCTTTTAGGTGCTGTAGTGTGACGTGAAGCAGGTAGCTCATAATTG
CAGCCTCCCAGCTGAGAAAACAAGAAGGGCTTTCATGCCTCGCCACCTCTGGAGTCTACACACCAGATTCATGCCCTCTTTCGAGTTCTGGCCAGGAGACCTCGTGTTTGGTTGGAATTGTTACAGAGTTCACCTGGAGGTTTCCTTCTGTCTGTGGTCTTTTCCCAGTTCCTCTGGCAGCCCTCCCTAAGGACCCCTGTGAGACAAGTCAGAAATGGCTTCCTTAGGGACCCAGAGAGCCCACAGGGCTTTTCCTGCTGCTTCCTCTACCCCTGTATTTCACTCAGCTCTCTCAATTAACTCAGCTCCAGGTAAGGTTCAGTCCTT
AGGGATGTAAACTTTCCATTTTATATGAATTAATTTCAGGTAAAAAGTGAGTTCCTTAAAGAAAGTTATTGCATATTTAAATAATAATGGGGTGGCAAAATTCACGAGGGTTGTGTTGACTGTGCTCAGAAATCAAAGCTGGGCGTGGTGGCTCAGGCCTGCAATCCCAGCACTTTGAGAGGCTGAGGTGGGAGGATCGCTTGAGGCCGGGAGTTTGAGAGCAGCCTGGGTAACACAGCGGGACTCCATCACTACATTTATAATAAAAGAAAAAAAAAAGGAACGCCCCTAAATATGACATGGGTGAATAGTTCCCACCAAGTGATCCTGGCCATGTATGCCTGAACCCGAAGAGAGTTGCAAAGGAGGACATTTAAATTTGGGGCT
AAAAAAAGGATAGTTTGACAAGTTGGGATTCACCCAGGTGGACTTAGCTTGACCAATATCGCCAACGTGGATTGTTTCTGCAAAAACAAACAAGCAAACAACCACCACGGCAGCAAAGCACATGGCAGGCAGGGGAAAGACACTGACCAGCAGGAACATTCCCATCAAGGAAATGCACGAGTGTTTTTGGACAAAGTGTACAGAGAAAATCAAAGCTATTCATTGTTTTAATTAAGAGATAAAACTAAGGTCACTGTTTCACTTAATGTTGAGATATAAGTTAAAAGTATCATCTACCTCTAGGGGTATGATAT
GTCGTGGCACACCCTCTCCCTTGAACCCCTTGTCTCTTAGCCACATTCTCTGTGCTATTGGGCTGTTTGGATCTGTGGTCCATGTAAGCCAAGGGACCTGGACTTTGAGGAGAGGGAGTGTGTGGACACTTTAAAAGGGAAGTGTAGACAGGTGCAGTGGTGCGTGCCTGTAATCCTAGCACTTTTGGAGGCTGAGGGGGAGGATTGCCTGAGCTCAGGAGTTTAAGACCAGCCTAGGCAACGTAGCAAGACTCCATCTCTTTTTTAAAAATTTATTTTAAGTTATTTTTATTTATATATTTATTTTTTTGAGACAGGGTCTTGCTTTGTCACCCGGGCTGCAGTGC
GGGCTGGAAAGGAGAAGGTGACCTCTTGGTCCTTCCCTGCTTGGCCCACTCCTCCTCCTCCAAACTCCATGGGAAGCCACTCTCAGGAACACTTCCCAGAGCTTCTCTCAGCAGCAGCCTCACAGGGGACACTCTTATTACACGTATGTGTGTCCTGTCTCCCCCATCGGATTGGGAGCTCCAATCATGCTTGGAAGTCTCCTCCAGGGCAGGATGCTGTTAGGTGAAAGGCACTTAGAAGAGACCTCCTGACAAAGCAACACAGGGTAGAGACCAGATTCTCAGGATTCCCCAGACAAGCCATTCAAGTCCTTGCAT
TGAGGCTTGGAGAGTAATGTAACTTGCCTAACATCACCCAGCCAGTAAGTTGCATAGCTGGGACTTGAATCTAGACGAAGGTGGCTCTAATAGCCATGATCTTGCCCCTTGACCACGATAAACCTCAGCTCAGGGGTTTGAAGAGGTGTAGACCACTGCCGACAGACAGGTGACCAGTGAGGCAGACTTCTGCAGTCTTCGGACACATGAGGCACTTCTCTGCTACCCACAGAGGCAAGGGGCACCTGTCCTGTGGGTAATGCCACTGGGGAAATCTGTGGCATTGTGCTTGGCCTGTCTGGGAAATGAGCCTGAATGATTTGAAGGACAGCACTCTCTCCCGAAA
CCTTGTTCCTTCTCCCCATCCTCACAACAGCCTCCATGGAGGCTGGTGTTGCAGACCCACTTACTCTGGGCACAGGCGTGGCTGCTGATCTTGCGGAAGCCAGTGGGGCAGGCACAGGTGTAGTTCTGGCCACTGGGCAGACACAGGTGCGTGCAGCCTCCGTTGTTGTCCCCACAGCGGTTTTTCCCTGCTCAAAGAGCCCAGGGCAAGAGGATCAGCGAAGGTCTGCAAAAGTGACCCCAAGACTAGGGAATAGGGGTTTAGGTAGGGTGATAGTTCCCTGAAGGGAGAAACTATGTCTTATATTTTTG
CTCGGCCGGGCTCGGTGGCTCACGCCTGTAACCTCAGCACTTTGGGCGGCCAAGGTGGGTGGATCACGAGGTCAGGAGATCGAGATCATCCCGGCTAACACAGTCTCTGTTAAAAAATACAAAAAATAAGCCGGGCTTGGTGGCGGGCGCCTGTAGTCCCAGCTACTCTGGAGGCTGAGGCAGGAGAATGGCGTGAACCCGGGAGGCGGAGCTTGCAGTGAGCTGAGATCGCGCCACTGCCCTCCAGCCTGGGCGACAGGGCGAGACTCCGTCTCAAAAAAAAAAAAAAAAAAAAAAAAAAGAAAGAAAA
TGTCCATGACTCGTAAGAGGTCTGGGAGCACGTGCACAGATGACAGGAAGCTGAAAGGACAGTGACTTGGGTGCCCAGTGAGGATTGAGGCAGAACACAGCAGGTTGCTTCAAGGTGTTTAATCCAATGAGATGAACATTTAGAGGGAGAGTAAAGGTCTTTCAGTCAGATGCCCCAAGCCACTGCGTAAGCACAGACTGGGGGTGACGGGGCTCGGCTGCAGCACAGGAGAAAGCACCTGGGCTTTGAATGAATCCTGGAATCACTAACCCACAGATTGTTGGACCCTGTTAATGAGATTATGATGTTCAGAAAGAAAGAAAGGGGACAAGGAAAGAA
GCATATGTACTGGTGTCTGAGTGTGCTTGTGTGTATGCACAGATGTACCACATATTCCTCTGTGTTTGTGTGTGTGTGTGTGTGTGTGTGTGTGTGTATGTTGGGATGGGGGATTGTGGTCACACTTTCTAGCAGGCTCTTCCAAGAATCCCATATCTCGACCTCTGATCCCACAACCCAACAGACTAGTATTTAGGGTTTCATGGACCCCAAATTTCTTCAAAACGTTTTGGGACTGACCTTGGGTTGTCAATGTTTTCATTTGGGCAAGTGGGGACATTTTTTTAGAACCGTCACCTATAATCACTATCACTTCATA
GGACATTAACATTAGTACGACCTCGTTTGTACCCCCCTCCCAGGCCTAGGGAGCATTCGGGTTACAGATGCAAGGTGCCTGGCCCACTCAGCGCTTAATAAATGTTTGTTGAGTTCGGCTGTGGCCCCCCAGAGTCATGGCCCAATGGCAGCAGCAGCAGCACGTGGCCACAAAATGTTGATGTGACGTCCCTAATGAGGAGCAATGGCTCCAGCAGGGACTAAGGGTTAAGAGCAGGAGATGAGGGGCTTCACCCAGACTGGCTCAGCGCCCCCTGCCCCACACCAGTGGCACTGGCTCAGCCTCACGTGCTCCAGTCTCAGGGAAGGGAAATGCCA
TCACTTGCTGGGCACTATCTGTGAAACCTCTAGCTCTCAGTGATCTCTTCTTTCTTACTGCACACAGGCGCGCACATGAGGCCTTAACTCCCTTCTTCCACTATCATTTAGTGGGTAGTACATCTGTGATAGATAGTTGTCAATCTAAGCTAATAAAATTGTTGAACTCCAGTGATCTTGAATAAACAAATCTTCACCGAGCTGGATGAGTTGAATTCCCTGGGAATGGGATTGCCACTCTTTTTTTTTTTTTTTGGTGATCAGTTTTTTAATGTGCACATTTAGTAACACCATTCTGAGT
CCTGTTGTATATGGGTCTTGGTCCTTTCATTGGCACCCCCTGGGCCCTTTTCAACCTGCCCATCCTCCATTCCAGGGGAGAGTCTCATCTGTGGATGGGCTTTATTGCAGGCAGAACCTGGTCCGTGTAAAAACCCATCTTGGAATCTTCGCTGGCAGGAAGGGCCCCTCACAGATCGCTGTTCCTCACCCTGGGATGAGCCCCTACCCAGGGTCCTCTCAAAGTCCCTCTCTCCCACTCACTGGTCTCCACCCCCGGCAAGTCCCTCAGCATGGAGGCTGGGGAAGGAGGGCATGTCATGTCCTGGGCCCTAC
AGAAACATTTTTTCCCTCAAACAGGAAGCTAATCAAGGCATTACCCTAAATGCACGTGATTCAGGGATACTGTGTGTGTGTGTGTGTGTGTGTGTGTGTGTGTGTGTGTGTGTGTATTTTTTTTTTTGAGATGGAGTCTTGCACTGTCACCCAGGCTGGAGCACAATGGTGCAATCTCAGCTCACTGCAACCTCCATCTCCCGGGTTCAAGCCATTCTCCTGCCTCAGCCTCCCAAGTAGTTGGGACTACAGGCATGTGCCACCTTTTGTATTTTAGTAGAGATGGGGTTT
CTCTGCTGGACCCTGCAGTGCAGAGAGGACGGAGCTGGACCCCACCTTGATGGGCCACAGGATGGGGGCACATCAGACGCACGAGAGGTCTCCCTTTGGCCATGCCATGTGTGCGGGAGCCTCAGTCAAGCTGTGAACACACTCAGCCTCAAAGGACTGAGCGGAGGGCCCCGCGCTTGCAGATCGCATCCTCCTTCACCGGGATTGTGGGGTGAGGAGCAGACCCCGGCTGCGGCTCTGCCTCTTGCCCTGAATGGGGTGCTGCAGGGCTGGCATGTGGACGCTTTTTGCTGGAGTATCCCCTGAATCCCAGCAGATGAGGAAGCCAGGTAGGGACCCGCAGGCAGGAC
CAAAGTACTGGGATTACAGGCGTGAGCCACCGTGCCCTGCTTTTTTCTTTTTTTTGAGATGGAGTCTTACTCTGCTGCCCAGGCTGGAGTACAGTGGCGCAATCTCAGCTCCTGCAATCTCCGCCTCTCAGGTTCAAGCGATTCTTCTGCCTCAGCCTCCCAAATAGCTACGATTACAGGTGTGCTCCATCATGCCTGGCTAATTTTTGTATTTTCAGTAGAGCTGGGGTTTCACCACATTGGTCAGGCTGGTCTCAAACTCCTGACCTCAGGTGATCCACCTGCCTCAGCCTCCCAAAGTGCTGGGATTGCATGCATGAGTCACCGCACCTG
AGTGATCCTCCCACCTTGGCCTCCCAAATTGTTAGGATTACAGGTGTAAGCCCCACACCCCAAACGTTTTTATAATAAAACACTGAAGGGAAATTCTGATGCTGAGACCCTGCACTTACATCTGTTAATGAGATCTTTCCTCAATTAAATATGCTGCCATTGGAAATTGGTACATTTCTTCGTCAAGGGCAACAGTTTGTCAAGGGCAACATACACATATTCCTGGGAGAAGTGACACTGTGGGAGATTGTTGAGCTTTTTTACCCCTAAAAATGAACTTATCGGGGAATACGTTC
CCTTGGCCTCGGGGTCAGGGTTGAATGCATGATTTTGGGTTGTTCCATGGCCCATTGGATGCAGCTCCCCACCCACGGCTTGATTGTCAGGAACAGTGGGGATGGACTCAATCTTGGCTCAGACCTAAGGTTCTCCCAGTGAGAACCAGCCCCAGAACCAGTCAGACCAGAACCCACACAATGCACAAGAGCCCATTCTGGGCCTCACTGGGAAGCTAGAGGGCCTGTCCACTGTCCTGCCCCATCCCCTCTAAATGCTAACTGCTCCCCAGAGAGTGAGCCCCTCACCATTTTGGACTGGTGGTATATCCTTGACAAAGTCACTTAACCTCTGGGAGCCTCA
CAAACATACAAAAATCACCTCGTGTTACCTGACAGTGCTATGTTATATTTAACGTAAGAAATCTGTGTATTTTAATATTTAATAAGGTGTGGGAAGGAACTTCCAAAGGTAATAGCATCTGGTCCTAGCAAGGTCTTAAAACGCCGTTTGATTTCAGAATGCCTCATTTTGTAGATTTAATCCAGAATCTGCAGTTTCTGGCGACGCAGTAGTCCGTCTCCCCCAGTTTCTCCTGGCCAAAGCCTCCCACCTTCCTCTCTACCCCCACAACCCTGTCAAGCGCACCTGGACCAGGTACAACAGGGGTGTGTGTGT
ACACACACGTACAACATATAGATGCTGAATGAAAGTATTCATTTCAGATGAGAGCATATTAGCTTGTTAGCCTGGAAATTCTGTCGAAACTCCTGACTAATCAAAAATATGTATTTGAACAATTTGCTGTTGTGAATTCAGCCTTTTGGAACCTTCTACCTCTCTTCAATTATAGTGTCAGAGTGTTCTGTTGCTTAATTCCCACAATAATTAAATAATTTATAAATAATGCATACCTCATCTCCTCCCAAGAAAGAATTTAAGGAGGAGGCTGCATTTAACTAG
GCTGCCCCCTCCTCAACCTTCATGTCCCAGCTCAGACATCACCTCCTTTCCTGGCCGCTCCTCTAGAGCGGCCCCCTCCCCTCACAGCCACTCTCCACCACATCGCCCTGTTTTGTCTCCTTTCTTCTCTCGGAGCGATCCTTCTGGTGGGTGGCTTTGCCTGTTTGGTCTCCAGCTTCCTCCCCTAGAGTGCAGCTCCTTAGGGGCAGGCATGTGACTGCTCCATTCTCTTCTGTCCCCACAATGAGGCAGGGCCTCCTTGGGTGCTCACAACCCTGAAGATGAGGACGCTGCAGCCCTGAGAGGTGGATTGAGCCGCCCAAAGTCCCAGAGCCAGGGAATAGCAGGGTTCAGACCGAGGGCGACCTGATGCCAAGCCTCAGTGGGTGGGGGGCTCTCACGGCTGGGGGCCTACTCTGGAGGGCTCTCACCCAGGGTGGACAGAGTCGCAGT
CAAAACAAAACAAAAAAAACAGGCCGGACGCGGTGGCTAACACCTGTAATCCTAGCACTTTGGGAGGCCGAGGCAGGCGGATCAAGAGTTCGAGACCAGCCTGGCCAACATGGTGAAACCCCGTCTCTACTAAAAATACAAAAATTAGCCAGGTGAGGTGGTGCACACCTGTAGTCCCACCTACTCGGGAGTCTGAGGCAGGAGAATCGCTGGAACCCTGGAGGCAGAGGTTGCAGTGAGCCGAGATCACGCCATTGTACTCCAGCCTGGGGGACAAGAGTGAAACTCCATCTAAAACAAAAACAAAAACAAAAAACAAACAACAACAACAAAAAATTTTCAAGTAGTTTCAATGTTCTT
ATGCTTTATCATCCAAATCCAGACACTTCGGAGAGTGAAAGGGGACACTAATAATTGCACCGGGACAGCAGACATAACCTTAGCTGTACCTTGCAAACCAGAACGAACATATGGTTGCCCTACCCTCTGGTCACTTTTTCTTCCTTGTTTCCATTCTTTTTATTTTTATTTTTTTCTTCTTAAACACACAGCATTCTTTTTCCCCGAGCGCCATTGTCTTTTAAAATGCCCTTGCAATCAGGATATTTCCGACCATGCAACATCGGCTTCCGCATCTTGAGTCTGAACAGTCTCTCTGAACCCACTCCAAAGGCTGGTTTTAACTTCCAGTCAGAAGACTCTGTTCCTGGCTTACTATCCCCATGACTCAGGAATTAAAGATGTCAGACGTGGAACAGTGGGC
AGGACCCTCCTTCCTCCCTGTCCCCTTCGTCGGGCTGTGGGGCATTGCCACACTTCCTCTGACATGCTCACTGAAGTGGGGCCAGTATTGTGTAAGACGTGGAGACCTGCCTGCTTGCAGAGACTTCAGAGGCTCACAGTGGCTTGGACCAGAGGCAGAGAGGAGAGTCCACTCTTAGAAAGACACCACGTGCTCTCAGGGCCCGGGGCACACTTCCAGGTCCCCGCAGGAGTCCTGTGGCCTCGAGCAGAGAAGGAAGCGCCTCTGGGCTGTGGAACGCGCTTTCTGTGTCTAAGGTCTCAAGGTTAAGACGTGCACAGCACAAGGAGCAGGTCTTTGTGGTCAGGTGGCAG
GAAGAAGCCTTGCACAGAACACCAGTGGGTCAAGGACAGCAGAGGCCCGGGACCCCCAACAGGAAAGCAGATGAAACTGGCCCACAGCCAGCCTGTGAGAGGCTCAGGCAGGAGGTCATCCCTGAGGCCTGAGGAGGATAGCTTCAGCAGCCCACACTGAAGGCTGGGTCAGTCCTGTTTCCACAGTGGGGAAGTGATCAGAGCTGCCTCATGACTGGCACAGTGCCAGCACAGGGCCAGGGCCCACAGGGTCTCTGTGAAGGCCTCCACGAGGTGAGGGCCAGAAGCAGCCAGGAAGCCCTCCATCAAACTCCTCCTCCCAGCACCTAC
TTTGCTCTAGAAGTCTCTAAGGCTTAAAAATCAGCAGGGCATATTCTGCTATCAAAACTACAACAGTATAATTTAGTTGTCTTCAAAGTAAAAAGATTTGTAAGACTTGACATATGAGAACAGATTATCTAATTGTTTCCCCTTTATTGAGTATTGGCCATGATGTTACAGAGACGAACATTCAGTTTTGAGTCACTTCTACTCGCAGATGTTTCAACGTTTCCTGGTCCATAATGACTGCACAATACGAGTATCTCTGCCTTTTAAAGCTGTTCTGGCTTAAAACAA
ACACGTTAGAATATTTGTTATTTTAAATAGAGCTAATACTCAAGATGGGAGGGAACAAAGGCAGCAACTCCCAGCCTCTTAAACTTCGGGTTTACATACCTTCAAAAACAAGTTGTACTCTTTGTCTGCGATTGTTGCTTCTAACATATGTTGGGCTCTTATCGTTTCCCAGCAGATGCAGGCACAAGGACGAAACTTGCTCACTCTCCCTATAATCAGTTAAGAACAGATGTCCAAATAGATATATCTCCCCCTAAACCTTAAGTAAAGATAATGTATGCAGAGTAAACAGAAAAGTGGGCACATT
GTGAAACTCCGTGTCTACTAAAAATACAAAATTAGCCAGGCACGACGGCAGGTGCCTGTAATCCCAGTTACTGTGCAGGCTGAGGCAGGAGAGTCGCTTGAACCCGGGAGGCGGAGGTTGAAATGAGCTGAGATTGCCACCATTGCACTCCAGCCTGGGGAACAAGAGCAAAACTCCATCTCAAACAAAAAAAGTCACAGGGCGAGGGGTGCGTGATAGAACAGAGGGCCTTCAAGGGCTCTCAAGAAACAGAAGGTAGAGAATGTTGGGGTCCCCAGGGAGGTCATAGTGCTG
ATTCTATTTAAATTTTTTTTTTGATTAGAGAATATTCAAAACATACAGGTGGGCAACACCTCAAAAGTACACCCACACACACCTCACCTTCTAGATGCTCGGTTTCCCCCCCTAGAGGCAGTCAGTGTTGCTACTTTGGGTGTTTCCATCTGAAACTATCCTACGCGTATACAAACAAATAAACATATATTTACATATTTGTGTGTATTTGCATACATTGCAAAGAATATATACAATGTTATGTTACACAAGTTTTTGTAACCCGAATTTACTCATAAGGGGGTGAT
ATGTGTAGGAAATGGGAAGAGAGGCAAAGAACTCATCAGGGTGAGCTGTGCTTCAGAAGGCTCAAGAGGCCTTGAAAGAGCTGAGGTTCAAAAGAGTCAGGGGGGCTGGGCGCGGTGGCTCACGCCTGTAATCCCAGCACTTCGGGAGGCCGAGGTGGGCAGATCACCTGAGGTGAGGAGCTCGAGACCAGCCTGGCCAACATGGTGAAACTCCGTGTCTACTAAAAATACAAAATTAGCCAGGCACGACGGCAGGTGCCTGTAATCCCGGTTACTGTGGAGGCTGAGACAGGAGAATCGCTTGAACCCGGGAGGCGGAGGTTGAAATGAGCTGAGATTGCCACCATTGCACTCCAGCCTGGGGAACAAGAGCAAAACTCCATCTCAAAAAAAAAAAAAACTCACAGGGCGAGGGGTGCGTGATAGAACAGAGGGCCTTCAAGGGCTGTTAAGAGACAGAAGGTAGAGAATGTTGGGGTCCCCAGGGAGG
CCCCAGCCCCCCATTGGGATTGCCTGGGTCTCTGGGGGATCACTGAGAAGCTGGATAAAGAGAGCTGGCACTGTCGCCTTGGCTCACTAACGCCACCATTTTACAGGTGAGGAGACTGAGGCCCAGAGAAGGAAGTCACGTGCTGAGGTCACCGGCTAATCAGTGGCTGAGCTGGGCTCGAACCCAGATCTCTTACGCTGTGAGGCCTCTGCTTTTCCTGTGGCATGGAGAGGGGCTTCTCCCACCTGGGGAGAGGGATCCTGTTGTATTGGAGAGGCAGGGGATTAAAGATGGACTGAGAGAGGTTAGTGTCCCAGAAACCAAGGGGCAATCCCTGCCCTGGAGAGAACAGGCCTCAAGGGCAGGGATGGGGCAGGGGCAGTGGATAAGGAGTCTACCCAGGCCTTTTTGGGTTCCCTCCTTTGGTCCCTGGGGACCCAGGGCTGTGGCACTTGCCCCGGGCTAGAGGG
ATCTGGTTCCTGTCCCTCTCTTGGTCCCTGTCTCCCATCTGGATGGTGCAGGTGGACGACATGTTCTGTCTCTGTCCCTGGAACTTTGTAGGTGGCAGCTCTTGGCCTTGTTTGGGTTTGAGGAGGCGCCACTGGGACCAAGGGAGTGGGGAGACCAGGCAAGGATGGGTCCATGGCAGCCCCCTGGGTGCCTGAACCAGACGCTTACTGGGTCTGACCATGGACGTGAGTGAGTCCTCCCCACGCCTCTTGCTGTCCGCTCCCTGAAACATCTTGGGAAAGGAGAGTTGGCCCATCCTGAGACCTCATTCTGGTGGCAAGCTTCA
TTGAGCAAATAGTCCTGCACACTACTGCTAGACACATCTGCCTAAAGCTTAGCTCTGATGGCAGTCCCCACCTCACCTTCCTCCTAAATCCTCAGGGGCTCTAACCGGCCCTGAGGATGAAGCCCCTGATGCTTGGCCTGGCAGTCCAGTCCTCCGCTGTCCACTCAAAGAGGGCTTCCTAGCTGCATTTTCTATTCTGGGGACAGGCAGCCGCTGTCCCCTCGTTCCCAGCCTGCGCTCGGGCATTTGTAGTCCTGCTGCGATTGGACCCTGTTGCAACAGAGCTCCCCACCGCTCATTCCCCTTTTTCACTGAATTACCCCTTAGCTCCTGAGTTTAAGTCCACGTTTACGCCCAAC
CACCATTGCACACTCCAGCCTGGGCAACAGAGCAAGACTCCATCAAAAAATAAATAAATAAATAAAACCCACTCTGGCATGGAGAACATCTGAGTTCTTTGAAGCACTCACATGTACATTCTCATTTGTAGCACTTCTCACAACAGTGCCATAAGGTGGGTCACTCTCCACAGTCTGCAGATACAAAAACTGAGGATCGAACAGACAAAGCCATTTGTCCAGAGCTCACCACAAGCCCTCGCCCTGAAGCCCAGGACTTTGACTCCTAGTCATTGCTCTGGCACCTCCTTCCACAGGCTCAGATCCTACTGA
TTAGAATCACACCATTCCAATCTGGAAAGAAACTGAAACGCCACCTAAATGAATATTCTCTTTGCACAAAGATGATTGAATCCAGGGTGGAGACAGATCATCCAAGGTCATGTGAGGAGTCAGGGTGGAATGGATTCAGAGCTCAGGTCCCCTACCTGCCCCTTCAGCCCCAGCAGGAAGTTCATGGAGGTTGGATTCACCAGCCCTGCACCTCCCCGCTCCCCATTTTTCTCCTCTGCCTTCAGGGCTGCCAGGCACACCAGGTAGAGTGGGAGGGGCTGAGGCAGAAGAATGATGGTGATGGGCTCTCCA
GAGCACTTTTGTATGTACCACCAATTTTTCCCCACAATTCCTTCAAGATGTGCAAGCCGGGGACTATCACAATCTTACAAAGCAAATGGCTGCAGAGGAGTCACATGGATTCCCCCAAGGGCATATAGTTAGCAAATAGTTTCCCTAGTCTCAACACAAACGTTTCCGATTCCTGGTTCGGTGCTGTTACTCACACACCTGCAGCCTCTCTGAGCCCCTGGTGTGTTACGGGTGCTGTTTAGTAAGCCGATACGAGCACTGATAGAGAGCGAGAGAAAAACACAGATGGGTCGGAAAAGGAAAG
TCTGACTTGAAGTCATATCAGGAGCAGCCCACCAAGGAGGCCAGCAGAGCACCACTGGGTCCCTGGGGCATTTCCATTCCCTCTTCCTCAGGGGAAATGGGGTCCACTTCTCTACCAAAAAGACCATGCCCCATTCTTCCACACCTCAGTCTTCTACGGGGCTGTCACACCCTGTCAGTCTTGGCCTCAGGAGTTTCTCAGAAGAAAGAAGGGGCTGGAGGGATTGGAATAGCAAGAGGTCAGCTTCCCCAGGATATCTGCAGCCCCTGAGGCCCCCTCCACATGCACAGACAGGGATG
TCGCTCACCCAGAACACACACTGTTTCACAGGCACCGGGAAAAGAGACAGGTCTTCGGGAACCTAACGTGCTGGGCATTCCACGGCCATTGATGTATTTAATCCCAGCAAAATCGATGTGGACACTGAGGCTCAGAGAAAGCAGACATCCACCCAAGGACACACAGCCAGAAAGGGGAAGGGCCCTGGGGCTGAGCCAGGGGTGCCTGACCCCACAGGGTTAGGGCACGCAAAGAAAATGCCAGGGGTGGAGGCTCCATCAGCGGCAGTAGAGGCCAAGCTAGAGAAATGGGGTGTGCAGTGAGTGCCCGGCCACCCCCTTAC
GCTCAGCCCCCAAGTCCACTGGAGGGACGGTGAAGCCCAGACCACTCTGCTCACATCCCTCTTCCTTATATAGGATCCGGCACAAGGGGACGGCACCCCCCTTCCTGCTTGGCCTCCCTCCCCCACTCAGCCTCCTCCATGGATTGGTGGAAACTGGCCCCAGCTGTTGCCCAGGCAACCACTTAAGCCAGAGAGCGGCAGCCCCGGGGGCTATTGTGCTGCCTGTGGGCCCCCAAGGGGAACAGATCCGGAACCCTCCTCCCCCAATCTCCTTACCACCCAGCAGGGCTAGCCGTGCCTCTCC
CTACTAGGGAGGCTACAACAGGAGGATCACTTGAGTCCAGGAGGTCAAGGCTACAGTGAGCGGTGATTGTGCCACCGCACTTCCAACCTGGGCAACACAGTGAGACCCCGTCTCCAAAAAAAGAAAAGACTCCCAAATACAGCAAGGTCAAGCAGCTTGACCAAGGTGACCAGCTGAGAAGGGCAGTCAGGGGAAGCTGGGACCCAGGGAGAGAAAAAGAGAGATTGACAGACACATGGCTGGGGGGACTTGCAAGCCCTCGGGAGGGGGTAGGAAGCAGCTGCCGGGAATGGGTGCCCAAAGAAGCAGGAATGAGGGGTGGAGG
TTATCCCATTACTGTTGAAACATACTAGAAATGATTTGGTTCATTTGTGAATAACAGAAAGACTCACAATAGCAGTGACTCAAACAATCTAGCAGTTTATCTTTGAAGTACAGAGACAGTGGGGCCAGGCCTGAAGTGGTACATCACGGAGTTAGGAACCCAGATTGCTGCTGTGGGGTTGCTCTGCTGGGTTCAGTTTCTACTCTCAAGGTCTCATGGCACAAAATGGCTGCTGGAGCTCTGTCAATCATGACTGCATTCTGGCTGGCTTTAAAGACACTTCCA
ATCCAAAAAAAGTTTTCTTAAAAACATATATATGTATATATATACACACACACACACACAAAATATGTTATTTTGTTTTCAGAAAGATTGTTTAATTTTTAAAAATATTTTGTGAATAGAACTACTTAATAGCCTCCCAGCTTAATAAAATCAAATCATTGGTCAATAAATGTTTTAGAGAAGCATATATTTTGAATCATTTTAGCCCCCTCCTTTGCTCTCCAAGAAGTCCTGGTTTGGATGAGAAATTACATGGGACCCATTCCAGGGGCTCTCTTTAAGTGCGGTGGCTTTGAAACCTGAGTA
GAGCTGAGATCGCGCCATTGCACTCCAGCCTGGGTGACAGAGCAAGACCCCGTCTCAAAATAATAATAATAAAAAATAAATAAATAAATAAATAAAAATAAAGTAGGAGAATATCTTTTGACCTAGAAGCAGGGAAGAGCTTAAAATTTCAAAAGCCAAAACTGTGGGCGGCAAGCCACCCAGATGCCAAGGCAAGAGACCGAGGGCACAAGCTGTTCCAATATAATAAAGAAAATACATAGAATAAGAATAGTTATACTAGAAATAGATTATAGATATGTATATGAATATTATTAATAATTAGTTTGTAGCATTACTGTTTAT
CAGTGGTTAGCAAGATGCCAAAGCCTCTGTAACGCCTCTCCTTGCCACCCTGCCTGCCTTTACGACATGCCGGGGAGGGCACCAGTGAGTGACCTCTCTCCAAGGGTTCATGGGCCACCAGACCCTTAGGCACCTTGGGAGCTGCCTGCCACCAGGGGAGAAGCCAGGGTGCCTGGCATTCCTGGGTGCTGGGGAGGAGGCGGATGTGGTCAGACTCCTTAGGCCCAGAGATACTTTTCAGCTATCTCCTCCTGGTGCTATTCCTTCCCCCATGGTGCCCTTGAAATCCATCTCCACCTCCC
ATCACTGAGAAAGTCTACTGTCCCAACCATATGCCCTTTTTCGGAGCAAAATTTCTCAAAACGGCTGCCGGTAGCTGCTGTCTCCTCTACCTCACGTCCCATTTTCTCCTCAACCCACTCCAGTCAGGCTTGTGTCCCCATCTTCTCTCCTCGGGTCAGCAGTAGCCTCCGTGGTACCAAATTCAATGTCCACTCTTCCATCCTCTTGCCGGACTGTTGGCCTCATGATGCCACACTTTCTTGGACTTCCTTCTACTTCACTGACCCCTCCTCTTCAG
TTCAGTCGGCCTGAGCGTGCAGACACCTGTCTCCTGGGCACTAAACTTGACACTTTCAGTTCCTATCAGGCGGTGGGGACGAGGGGGCGGGTGGGAGGGGGGGAACGGGCTCACGTGCCAGGCTCGGGGGGGGGGAAGCGTCCTCAACATTCTCAGAAAGGACCACGCCCGGCACCGGCCTTGGATGGCTTCCCTCTCGCAATCTGCTTTCTGGGAAGTGGGCCCCTCGCACCGGGTGCGGCGCCCAGGGTTCCCCGCCACCCCGACCCTTACTAAGCCGCTCAGCCCAGGGATCCAGGGCCCTGGCGAGACAGCCTGGGAGACGCAGAG
CTCTCTTTGGCAGGGTGATCATATGATTTATCATCCAAATCCGGACATTCGGAGAGTGCAAGGGGCACTGTTATAATTGCACCGGGACAGCAGACATAACCTTACGTGTACTTTGCAAACCAGAACATATGGTCACCCCACCCTCTGGTCACTTCTTCTTCCTTGTTTCCATTCTTTCTTTTATTTTTTTTTTCTTTTAAAACACACAGCATTCTTTTCCCCGAGCACCATTGTCTTTGAAAATGCCTTTGCCGGCCGGGCGCGGTGGGTCACGCCTGTAATCCCAGCACTTTGGGAGGCCGAGGCAGGTGGATCACGAGGTCAGGAGTTCAAGACCAGCCT
TCTACTCACTGCAACCTCTGCCTTCCAGGCTCAAGCGATTCTCCTGCCTCAGCCTCCCTAGTAGCTGGGATTACAGGCGCCCGCCACCATGCCCGGCTAATTTTGTATTTTTAGTAGAGATGGGGTGTTGCCATGTTGGCCAGGCTAGTCTCAAACTCCTGACCTCGGGTGATCCACCCACCTCAACCCAGCCAAAAATCATTCTTCTAAAGTGTGCACTCTAATATATTCTGACAAATGTATGCCAGTGCCACACCACCAAGCAGCTGAGGTAGAGAATATTCTTACCCCAAAAAGTTTCCTCTTACCCCGTGCAGATGTCCTACCCATCAGGGCCC
GCTTGGAGAGAAGAGGCGACTTCTCAAAGATGATCCAGAGGAGTAAAGGAGGCCCCGGGATTCAAACCCCCCTCCGTGAGGTGCTCTCCACCTCCCGCTGTCCTCAGTGTGGACTTAGATCCCAGAGCATCTTCACCCCTCTGAGGGGGTGAGGCCAGTCCCCTCCCTGGCTGGCTTGCAGACAGCGACCCAGGTTCAGGTAGCGGCCTAACCCACCCAGCTCTGTCTCTGTGGGGGTGGTTTGACCTGATGCAGGTTTGAGCCTGTATCAGGCTCTGTGGGGGGTTAGGGCAGGGTTCTC
AGCAGATCACTTGAGTCCAGGATTTCGAGACCAGCCTAGGCAATGTGATGAAACTCCATCTCTACAAAAAATACAAAAATTACCTGGGCATGGTGGCATGCACCTGTAGTCCCAGCTACTCAGGAGGCTGAAGTGGGAGGACTGGTTGAGCCCAGGAGGCAGAAGTTGCAGTGAGCCAAGACTGTGCCACTGCACTCCAGCCTGGGTGGCAGAGTGAGACCCTATCTCCAAAAAAAAAAAAAAGTTTATAAATGGAGCAATGGGAAAAAACTTGGATGCTTTTCTTACCTGCCCCAGGGTAGTCCTAGAAATCAGTGAGAATTCCCATTTGT
AAATGTTCCTTGGAGATATAACCTATATCTTTTATCTCTCATTTGAAAATTTGAGCTCTGACTTGGTGACAACTTTTGAGTGATTTTGTGAAGGCCATTTGAACTCTCTTGGCCTTAGCACACTCATTTTTACAATGAGAGTCAGGTGAGGTGCTCTCTTAAGTTTTATTTCAGCTGTAACATTGGTGATTCTATTGTTTGAAATCAAGGATCATTTCTTATAAATTTCTATGAAAGCTGCAATATGCTCTGCAACAGTCCTCA
ACCCCCGGCTAATTTTTTGTATTTTTAGTAGAGACGGGGTTGCACCATGTTAGCCAGGATGGTCTCGATCTCCTGACCTTGTGATCTGCCCATCTCAGCCTCCCAAAGTGCTGGGATTACAGGCGTGAGCCACCGTGCCCGGCCAATAGTTATATTTTTTAATAGAGGTACATCACTATTTAAATTTTTGGAAGCCCATTTGCACATCTCTAAAACCACTGCAAAATGGGTCCATATTGGAATAGGTCCAATATGGGTCCAATTGGAATAAGCCATACTGGAATAGGGTGGGCCCCTAATCCCATACGACTGGTGAACTTAA
CACTGTGTGGCTTTGGCCCTGAGCATCCTCTTGAGGAAAGATGTCACCATATGTCAGCTTCTTAGATGTCCTTAGGGCATCCTGCTCTCAGAGCGATCCAGCCCATGTATGGGCAGAGCTAGGGGCACTCTCCAAACCTTAAGGATTCCGGAGGGGTCTTAAAGTTTCCCAGTTTTACCTCTATATCTGCATCCTATTCATGCCGCTCCTTCTGTACACCATGTACCCCATTAGACAACACCCCAGCCTCCACACGCCAGAGTGAAGAGCACACTTTACTGAACATCTAGAGTCAGAAGGCAGGGATCAAGTGGTCGGGGGGTG
GGTTATAGTGAGCTCTGATTATGCTACTGCACTCCAGGCTGGGTGACAGAGAGAGAACCTTGACTTGAAAAACAAAACCCCAAAACACAGATTGCTGGGCCCCACTCCCAGAGATTCTGATTCAGTATTCTGGGATGGGGCCCAAGAATCTGCATTTCTAACTAATTCCCAGGGGAAGCAGATGCTGTCGGTCCTTGGACTCCCTATGGGCAGCACTGGACAAGAGAATCAATAAGGAAGCTCCATGATCTCTCAGTCCCCTGGGCAGGGCTGATGGGGCCCACAGGG
AAGAATAATAAAGAAAAAAAGAAAAAACAAGTGAACTTTTTTTTAATGTTTTCCAGCTGCAGAGGCCATGTACTAGAAAACTCTTGAAATATTATTCAGTGTTTCTCAATACTTAAGCTGACTGCCTTCTGACAAATTGCCAAGTAGTGGTCAGAATTTAATTCACACCAAAAGAGAACACAAAGATTATGAGACAATTGACCCTATAAAAATGCATTCGTGGCATGCTCTTTAGTCACTTTGCATCTGCTCTCAACCCACCCTCCAGGGCTCTTATGTCACACTTATTTC
ATCCTAATCCCCGAGTGACTCTTGCCAACCACTCTCTGTGGGGCCTGTGTGCTTCCTCCTGGGTTCTGGGGCGCTGGCGGCGTCCGCTTCACCGGGAACGGGAGCCCCAGCCTCCCGAGGCCTTCCTGCCTGGCTCTGGGAATGGCCACTGTCCAGAAAGCCCCGCGGCCGTCCATGCTCGCTCGCTCAGTCAGGCCCTTGTGGGGATATTGCAGAACGAGTCCGAGTTACTATCCCTTTAAATACAGGCGTTTCGGCCTAGCTGCCGCCGGTCCAATCCGCAGCGCTTCCGTGCCCCACTTTCCCGCGTCAGCCTG
TGGGGCCTTCAGAGTGGGGTCCGACTGGAGACCCCTGGAAGGTGACACCCCCAAGGATGAATTAGAAACAGCCACCCGCCAGAGGAAACAGTTGAGGTACTTCCCAGTCCCTGCCTTCCCTTTGGGTGAAGCAGGAAAAAAAAAAAAATCTCCTGGGAATTCCTAATCACAAGCCACCCTGACAGGGCTGCAGGCCTCACCCGACACCGAATTCACTCTTGTGTGGTTCCAGAACTCCAAGCCAAAAACTCAGCTTCAGGGGGTCCTGTGAGGCAGTGTC
TGGACTAGGGACAAGGCCAAAGGTCCTGTCAGATGGTGGCCGCCACCACTGTGTCACCCCTGTCCAGGGCCTGTGAAAGGACGTCCACCCAGGCTGCAGCCTAGCAGAGACATTTCTTCATCTCCTCCCCCCAGGCACTTTTGGCCCTCCCCAGACTTCGGGCCCCTCTTCTCTTGCCAAGAATTAAGGCTGTGGCCTCAGCCGCGCAGGAAGCCACCTCCAGCCCCCAGGTGGTCTGGGACTCCCAGGTCTAAGACAAAGGGGACAGGGAAGAGGGGCAGAGGGAAAGATTGGATGCCGGGAATCAACCGCCCTCTCAAAATATCTCCATTGCAGAGACTCCTAAAGGGGAACTCCCCTCCAGCTGCGCTGGGACCCCAGGACC
GTGGAAAAGCTAACCGCGAGCCTGCGGGCCGGGCGCCCTGCCAGGCCGGGCTTTCCAGAGCCGCGCAAGCGGACTTAGAAAATACCGCGCCCTCAGGTATGGGATGAAAAACTGCAACCATGAAAGCTTTGTTGAAAACACTTTAATTCTAAAATTTCTGAACAGAGAAGATCTTTAAAGCATAGAACAGAGCCCGTCACGGTTGTTCACGCCTGTAATCCTAGCGACTTGGGAGGCTGAGGCGAGAGGATCGCTTGAGGCTAGCAGTTTGAGACCAGCCTGGGCAACATAAATAGACCGCTGTCTCTTAAAATAAAAATAAAAAGGCATGTATACAACAAAGACAACTCGAAAGCCATCAAGGACACGATTGATTAA
GCGTCTGTAAAACGGAGGTAAGCAAAGCACCGACCTCAGCGAGTGGCCGCGAGGCTGGAATAGCAAACGCCGGGCATACACGGCGTGATGAGTGAAGGCCGCTGTGACTCTGGGCCCGCGGGAAATCATCTCGGGAGTTTTGTGGGGACCAAGCACAAGGGAGGAGAGGCGCCCCAGCGCGAGGCTGTCCCCACCCCAACCCCGCGGCCCGGGGGCCCCGACTCAGCGCGGTCCTGGCCTCACCTGGTGCTGCTGACCGCCCACGCCCGCCGCCCGCCTTTCATCTCCCCTGCCCGTGGCTCCGGGCACTGC
GAGAAGCGTTTGAACCCGGGAGGTGGATTCACTGTCTCCTTGTCTTTGTGAATTAGCAAGGACATTTGGTTACAAGTAATAGAAGGCCCTGGCTTAAATGCTGGGGTGGGGGAGGAAACATAATTTCTCACTCCTTCATAGTAGAGACAGATCGCCCTGTAACAAAAGACAGATTACCAAGAGAAAAGCAAGCAAGTCTGTAATACGTGCAGCACACATCACGAGGGAGAAACCTCAAAAGAAAGGTGATGGTGCAGTGGCTTATGACTCTGGCTTAGAGAGCATCTTCAACAAAGAACAATAAATTTTATCCTGACAAAACGCTGTCAGGAATAACGCTCAAAATCC
AGGAGAATGGCGTGAACCCTGGAGGTGGAGCTTGCAGTGAGCCGAGATCGCGCCACTGCACTCCAGCCTGGGCGACAGAGTGAGACTCCGTCTCAAAAAACAACAACAACAACAAAAAACCATGGGCTTTTGGGCTAGAGAGGCCTGGGCTGCACAGCTAATCTTGCTACCAGCTAACTTGAAACCTCAGAAAAAAACTGTTTCTCAGTTTCTTCATCTGAAAAATTGGATTAGTAATAGTTCCTATTTCATAGGGCTGTTGTGAACATTGAGATCATCCAATAAAATTATTTAGCACAGTGCCTGG
TCGTGCCTGAAGACTCCTGGAGGTGACCTGTTTGTGAGGAAGGCAAGAGACCAGGAAGACAGGGAGGAAATCACCTGGATTCTGATTCCCAACCTCGGAAGGGCTCAGTCACTGGGCAAAACCCTCACTACTGGCAAGAGGCATAACGGGCATTTTCATCCACACAGACTGGCTCTGAGGGTGCCCCCACTCAGCATTATGAGCCCTTTGGGGAGTGGTCCTTTCGCCAGGGGCTGCTCTGTGCCATCCCAGGCTTTGGAGCGGCGGCTGGTGTGGATGATTCCACCAACA
TATCCTATCCGAGGGAAGTGGATTCTCACTGTCAATTTCCTTTCTGGCTTCCTGGAAGAACTTTTAAAATATGACTCCATCCTGGCAGAAGTGTCCAGGCAGCGCCAGCAGAGAGACAGTGGAAGGACTGAGGTGGGAGGAAAGCGCTGCAGTTCTGCAGGTCCCAGGCTGCTGTCCATGGTCGTGATGGTCTTGGGGCTGCAGGAAGAAGAAACTGAATAAAGGTGGCCTGTTGGTTCAGCGAGGACTCAGGGGCCAAGATACGAGAGGCTCACTCAGGGGCCCTTTCCAGAGAGGTCAGGAACT
CTCCAGAAACAGCCTCATTCAGCCCCTCTCAGCAGCCGGTGGGGGAGGAAGCCCTCCTCAAACGATCTGAATTTCAGCTCCTGGAGCCCCACCTCCCAGTTTCCAAACATCTACGTTTCAATAATTCCTGCTCCTTTCTTTTGTTCCCCCAACCCTGGGAGTGGTAGCTACTCCCTGCGGTTGCTTCTCCCTCATATCTTAGTCTTCTAGTAACACCTAGTTACTGGTTCTTTCTATCAAATTATCTGTTAAAATAACTGGTGTGGTTTTAATCTCCGGGCAAGGACCCTGACTGACCCGGCAGCACTCA
TGCAGATTTTTGTCACCTTCTGTGAGTTTGTGTTTGTGTGCAGTAGGCAGCACTGTGTATACCCTGGGGGCAGTGATGTCTGGGGCTGAGCAGTGCACATGGGCTTGGGAGAAGAAGAGGGAGCAGCAGGGTGGGAAGATCAATGTCAGGGGGGCAAGGACAAGTCATTTTCATTTTCTCACTCCCAGGGACCAGAACCCAGGATTCTGACTCCAGGGCACAGTACCACACCCTGCTGGTGTCCCTGGATGTCATGATGCTCATAGTGTCATGTTGCCTTGTCATTCATCTTTTATGGTGTAAGTTTATTTGCCTCAAATCAGAGGCAGGGCTTGGTCACCAATGCAGTTTCAATACTGTATCTGGTTCAGGTGGCTCCAGTTGGTGTGCAGAGATAAAATCTTAGAGGCATCTCTCCTGCTTGGTGTGCTGGGTTTCCCTCTCTCCAGCTGCTTTCTTTAAACTGATAATTCTGACATTTG
ATCCTTGTTTCCTGAAATAAATATGAGTGTATTCCCCAATTTCTATCCCTCACCTATCATGAGGATGTTCAAACCTGCACCAGCTTCTCTCACCCACCATAGTAGGACAATGCCTGGGATGCAAATCACTGGGAAGACCTCTCAGGGGGTGGCTGTTTTCACTCTTCTAATAACAGAACAGGCAAAATGAGAAGTTTAATGATCCCAAGAATCCTCCAAAGTATGTTTTTTTTTTGTTTTTTTTTTTTGAGACGGAGTCTCGCTCTGTCACCCAGGCTGGAGTGCAGTGGCGCGATCTCGGCTCACTGCAAGCTCCACTTCCCGGGTTCACGCCATTCTCCTGCCTCAG
CTGACCCCAAGGGTCTTGGCACCAGGGCTGATCCTGACTTGCTGGTCCCCGAAGGGCGTTGGAGGGTATGGTGCCCATCCCTACTCTGGTCCCATTTCCTCAGGCCCCTGATCCCACAGTGCCTGGGACAGGGCTGTGGGCCCAGGGAGCACCCTCCCTCTCTGACCTCTGCCTGGTCTTTCCGGGAATGGGCCACTGGGCTGCTGGACTGGAGGCCAAAGTCCTGCGGGGAACGTGCGGGAAGAGCAGAGCGTGCAGGCAGCGGAGACTAACAAGAAGCCCTGGCCCAGAGGGCAGGAACAGGTGGACGAACAACCAGATGAGAGAACGTACCAGGCATGCAAGCTAGACCCAGGAATCAACGGGCTGAGGCTTAGCGTCCCCTACGGCGTCCACC
GACCCGCTTCTTGTAGTAGATGCGCCACTTGTGGTATTCCCGCATCACCACCTCGATGCGCCGCTTCCAGTAGTTCCCCTCCAGGACCACGGCCTGGGGTAGGGGCCGGGGGAGGGGGATCAGTAGAGAGGGGAGCACCGCACACCCATCTCCCACCCTTCACCCCATCCCTGTCTGCTCAGCGCAAGGCTACAGGAGGCAGGGGCTGGTCTTGGTGGGTGGGCAGGTGGGCAGGTGGGCAGGCGGTCCAGAACCCAGCTACCTCCGGCTTCCGGTGCGCATCAGCCTCAGGCCCCTGCAGGGGGGTCACGAAGCCACACACGGGGCTCTTCCTCCGCTTCACATCTGAGAGAAGGGGGCCAGGTCAGGGGCACCCAGCTTCCTCATCCCCCACCTCACCCCAGGGGACTGGGACTCAAGTGACACCCTGCGAAATCCTGCTTGGCCTTTGACGTTCAGATTAAGTGCCCATGCTGCCTCCTCCAGGAAGTCTTCTCGGATGATGCTCTAGCCTCCTAGATCTTCCTTTTTTTTTTTTTTTTTTTGGAGATAGGGTTTCACTCTTGTTGCCCAGGCTGGAGTGCAATGGC
AAGGGGATTAGTTTTAGTTGCAAAGTGAACAACAAGTAGGCAACAAATTAGCTCTTCCAACATTTTCTTCTCCTGAAAAGGCTCTTTGAAAGCCCTGTTTTGCAGAAACTTGCTCCTTTTGCATGACGGGTAAATCGTAGGAGACCTGGTAGATTATGCTACAAACTTAATGTGGAAAGGTTGCTTCATCCAAGATCCTGGAGTTTTCGTAGACATTGTCCTGATACTTCCCCTTGGGCAATACCAGCGCCTGCAGGCAACAGCTCTGACGCACTTAAGACTTAAATACTACCCACAGAAGTGCTGGCTTGGC
CATTGTTTGTAGTGTTGCTACAGGATTGTACTTTTCAAACAGCAAATCTGAAAGATCATATTTCACCCAATTCCCATCAACAAAGAAAAAATTGTTGCATTTACAGCTGAATACTCTGTGTTCTTGAATATATTCTTGAGAGTCGAGAACTTCCATTTTGACTAAATGCCAGTGAGAATTCCAGATTGTGGAATTAATTGTATATATTTGATGACTTAAAGATTTTTTCACAGATTTAACTTCTGGCTCTGTATATTCTAAGCCTTTTTTCCCCTCCATTCCCATTTACTTCTGGTGCCAGGTACAGTGGGA
AGCCACCGTGGGCCCAGTCAGAGTCCTAGCAGGCAGTACCTGATCGTGGCACACAGTGGGGTGTGCAGCAGCGAGGCCTGCCCAGCCTCCTCCCTCCCTCAGCTGCCGCTCTGAGGCCTGGGAAATGTGGATCTGAAACTTACTTGGAAAGAAAAGCTCATGCCAGTGGCAGGAGGGTGCCGCTGCATGCGAAGAGGGTTGGCAGGCAAGGGTGGCATGGGCAGGGGCCCGAGAGCACCAGCGTCCCTACTGGGGACCCCTTCCCTGGGCCTCCCTGTGCTTAGGCTCCCCGTGCCCCTCCC
GAGTCAGGAACTCTGGAGGGCACAGCTCCTCTCCGATCTGCTGTGGCACCAAAGTGTGCCTGGTGAGGAGTGCTACCATCCCCTACAAAGTGACCCCAAATAAATAGAAACAGTTTTGGCCATGTAGATGCCGTTTCAGGACCAACCCTGGCAGAGGCTGCCCAGAGCAGACCAACAGAGAAGTTCTGTAGCCACGGCTGAGGTCCTGTCCAGAGATGGACCTGCTGTCTTTTGGGTAAAAGGGGATGCCGGGCTAGGGAAATGGAAGCTTCTTGTTGGGAGCTGAGTTTCAGG
GGGACTCTCCGCAGCCCCGCCCCGCCTGGCCACTGCGTCTGGCATTCCTGGGTCGTTAGAGGACAGGCCTGACTGCGAAGCTGTGCCTTGCCCCTCTCCCACCCGCAGTTTCTCACCCCGTTCTGCTCCCACAAGGCCCCCCTACAGTCACTGCCACACTGGTGGGGACCTGGGACCCAGACCCGGAACCAGCCCAGATATCACCCCTGAGGACCCATGCGCCACGTCCTGGGTGGTGGAATCAGTGGCTGGAGGGACGACCCTTGCTCTCCAGGCTGTTAACCTTTTCCGTTGCTCCCCCGCCACCCACCTCCTCCTCCCCAGGCCACCCAACTTGGGCACCTCCCTGGGCCCAGAACTGCCTTCCATTCAATGGGGAACCCTTCTATCCCCAAGAACCCCTTCCCTGCTTGCACCCTGGAGAGAACAGCTTGACTCCCATCAACTCAACGCTGGTGGAAAGACAGGGACCGAACCCTGGCTCAGGCCTGGTCATTGCCTCCTCAGCACTCCCTCCTGGGAGGCCTTAGCTCTAGAGTGAGGGGTGGGTGGAACCTGGGGGCACCTCGTTCACCCTGTCCCCACTCCCCACAGTTTTAGGATCTAAATGATTGCCTCTGGAACTATTCTTCTAGACTATCCCACATCAGAATCACTGGGAAATTTAAGTTTGCAGATCCCACACTCACCCTGAATCCTCACTCAGGGTGGGGTCAGGAATCTGCATTTTAACTAGTCGCGGGGATTGTGGGGGGCAGTAGCTGGCTGTTTCGTGGCATTTCTGTGGCTCTGCAGTGTTCCTCCACCCCAGGACCAATATGTTCAGGCCACACCGATGGCCTGAACCCCATGGGTAGAGTCACTTAGGGGCCACTTCCTAAGTTGCTGTCCAGCCTCAGTGACCCCCTAGTGCTTCCTGGAGCTGAGGCTGTGGGCGGCTGTCCCAGCAACCATGCGAGGGGTTGCCCCAGTTGCTCATACAAACAGATCAGCATGAGGACAGAAGGCAGGAGACTTTGGTCAGTTACCTGGGAATTCTGGGCTGCCAGGAAACGATTTGGGCCTCTGTCAGTTTCTTTTCCATGTATGAGGAGGGGGAAATTTGTATATTAGAAACTTATTCATCCCACTCAGGACAATAAAAACGAATGTACAAAAAGCCC
TGGAGAATATTAGTAGTGGAATGAACTGGGAAGATCCATATCCCTTCATTTATTAAAAGAAATTTTAAAAATATCTTTCTGGGTTATCAGAGATAACAACCCCCACAACAAATTACCTCCTGCATATCAGATACAATAATATCTGCCAGGCTGAGGAAATAGGTATGTTTTCCTTACCACAAGAGTTGTTTCTTTGAGTTTCTTGCAAGAGTTGTTGTTTTGGAAGGGGCAAGGTATTAACAGGAGGTGATTTGGTTATTTGTTGCTGTGCCACAAACTACCCCAAATTTAGCA
AGCCTTGTGATATCACAGATATTCTTAGTTGACAGGCTCATGGTGTAGCCTGTCTAGATCATAAGTACATTTTTTTTTTTTTTGGATCATAAGTATCTTCAAGACCAAAATAATTTTCTACTCCTGAGCATGCTCATTGGTCAAAGGAAGGAAGGAATCATAATAGCGTTAATAAGGCTAGCGTCTTTTCAGAAGTTGGTTCTTTGTGCCAGTCTTGGTGCTAGACACACCGATAGGAAGAATACTCCTTCACATCCCCAGGACACCAACATGGGATACGTTTGATCATCATTCTTAATTTGCAGAAGGAGAAATAGGCTCAGTGAGA
GCCAGACCACATGGCTCAGGGTGCAGAGGCCACCTTAACGGGAGAAGAGATGGTCACTCCACTCTGCAGCATCAGCGCCCAGGTGGGTAGAAATCTTGTCTTCTATTCCCACAGAAAGTAGGTGCCCAACAGTGTTTGTTGAAAGAATGAATGAATGAATGAATGAATGAATGAATGAGTGAGAGGCATCCTTCCTTCTCAGTCGTCCTGGCTCTCCCTCTCTCCCCCAGTATTCGGCTGGCCACCATGAGTGCTTTGTCGGTGCTGATCTCAGTGGATGCTGTCTTGGGGAAGGTCAACTTGGCGCAGTTGGTGGTGATGGTGCTGG
TTACCGGGTCCTGAGCAATTTGTTTTGTATTAGGTCAATTCTAGAAAAAAAAATTTACAGGTCATTTTTTTTCATTCAAAGTAAAAACTGTTTTACTGAATCCCATGATCTATCTATCCAGATATCACCTGTGTAATCTAAGCTGGAAGACTATATATATATATTCTATTGAATAGAAAAATGTCAATAAGAAGTGAAGATTGCAGGACTTTTATTTTTGCCATTAAGCTATTAATAGAAATGCATAGTTGTTAATATGTTAGCAATGTGGCTTTCAAATTTTTATTGCAAAAA
CTGAGCCTATTTCTCCTTCTGCAAATTAAGAATGATGATCAAACGTATCCCATGTTGGTGTCCTGGGGATGTGAAGGAGTATTCTTCCTATCGGTGTGTCTAGCACCAAGACTGGCACAAAGAACCAACTCCTGAAAAGACACTAGCCTTATTAACACTATTACGATTCCTTCCTTCCCTTGACCAATGAGCATGCTCAGGAGGAGAAAATTATTTTGGTCTTGAAGGTTCTTATGATCCAAAAAAAAAAAAAATGTACTTATGATCTAGACAGGCTACATACACCATGAGCCTGTCAACTAAGAATATCTGTGATATCACAAG
CATGGGAGCCCAGCCCTCTCTGATCATAAGCACCGCAAGCTTCCCTTTATTTTTCAACAACCATTTCATTTATGCCTGGCTCCAGGTGGCAGGAGGGCTGGCTGTTTAAACTCTTTCATTACAAAAGGAAAAAGAGCCTTATTGCATAAGAGAGGTGATGGGAGGGAGATCAGTACTTTGTATCCATTAAACACCCAGCCTAAACTTACCTCGGATCTCTGAAGCCCTGCTGTGGTTAGAAAATAACATGAAGAGGAG
GATAACACAACTAAGTTACAATTATCTTTCTAATCTATATACTGAGGATGGCCCTTTCCATTGAGAACCAAAAAGAGGGAACCAGCAGCTCACACTGCAGACAGCCACTAATTACACCATTTGGTATAGTATTTGGTATAGTAGGCGGAGGCATAACTTGCTTCCTGAGACACACGAGCTTATACCTCCGGGCCCTTTTACAAATACAGACAGACAAATGGTACAGCTGACACGTGCCAATTAAATTAGGGTTTCTCTGGCTGGGCGTATGGGCTCATGCCTGTAATCCCAGCACTTTGGG
GGCCAGGTATGCAGAGAGGGTCCAGACCCTGGACGCCCACCCTGGGCCGCTTGAGTGTAAAGGAAGCGGGAACTTCTCGCCGTACGCGTTATATAGATCTGTTTCACAAATAAAGAACCCGAGGCTCAGTTTCGTATTCCAAGTGGCACCAACCCCATGACCCGCTCCAGTCGAGACTATTTCCAGAGATGCGATCTCCTAGCACGACAGCGACACTTGGAAGTCTGTGGCTGAACGAGTAAATGAATGCGAATATAACAACAGCCGGCACTTACTGAGCACCTACTGTGTGCCAGACGCTGTTCTCAGCAGTCTAAAATGTGGATACTCTTATCCCCACGAAGAAACTGAGGCACAGAGAGGTGATGTAATTTGCCAGACGACACTGTGGCAAATCCAGGATGGGG
TAAAACGTAGAACGGAATAAAATAAGAAATATAGTATGTTTAGAATTTTTAATTTAAAACTTTAAATATTAGGTTATGTTTAATTTTTTTTTATATCATGTGTGAGGTACAATAAATATTTGTGGAATGTTGACAGTTCTTTCTGAAAAGGGATCACAGCTATAATGAATATGACTTTTTGGCTTTATTACTAACAAAGTGCTTGCCCGGGGGTCATCTCATTTAAGGTATTATGGGCCTCTTTGCAGATGAAGAAACTGATCTAAGACAGATGAGTGACCTCCC
GACATACGGCCTGGGCCTCTCTTGATCCGTAACTGATCAGAGTGGGTGGGGTGGGGTGAGCAATCAGATCTGCAACTGTTTTCACAGAGAATTGAGCGGCCCTGCAATGCCTGATGCGTGGAAAACACATTCCACTTGGCCTGGGGCTGGGCCAGTCCCCCCTTGGTCTAATCTTGAGTGTGTCCCATCCCCTCTCTGAGGTCTTCATCTATGACAATGAAGGGGTAGGGGCAGCAGGATCCCCCAGATTCTTCCAGGCCCTTCAAACGTCTGGTTTGAGGTCCTGTGATAGAACAGGAAGGGGCCTGAGC
AGCTGCTGCTTTGTGTATGGTTCCACGGACTGGATCTGGGTCTTACCTGTCACAGGACATGGGAAGGAAAGATCATGGAACCTACAGCTAGGTCATCTCAGAGAAAACTGCCCATTTTTTCTTTCCTCGAAGGGGAAAAGACTTAAGCCACCCTAGTGTTGAGACCCTGAACACCCTGTTCAGTGGCCTGGCACTGTGGAAATATTCAGGCTGGCTTCTAATTAAGAAGAGGCTACTAGTTGGGTCATAGAAAATAAACTTGAATATAACTACTTGCGTAAGATATATTAACAGGGTTAAGTAGAAAAAGAGATGAAGAATACAATTTAAATTGCAAAA
CCGCTGACAGTGTGTGGCTGTGGGGGTCCAGAGGCACATGACCTCAAAAGAGTTTGTTTCAATTCAGACAGGCAAGGGCTAGAGTACACATTTTGTATTTAAAAAACAGAGGACATAGCTAAAATATTTATAGAGGATCGACCCCATGGTTTTTTGTCAGCCCCACAGCAAGGAACCAGAACTTGGTTTTGCAAAAATCAATATGCTTACATAGCCCTGCTGAGAGACAGGGCAACAGCCCAAGGCCTGGCTCCCCGGCACTGTAGGCAGCTGTTGCTAGGAACAGGGGCATCAGATCCCAGCATGGCAGGGAGAGCTTC
AATATAAATATATGAGGAAGAGAAGAATACGTGTTAACTAACTTTCAATAGTACAAATGAAAGTAATTTTGTTATTAATAATTTAATTTATTTGTAAATTGTCTCACTTTCTCATCATGAACAACATGGGTAAGAATATTAATCATTTTACCTTTGTGTCTCATGGCCCAGGCAAATCAAAGTTGTAGTTTACTGAGATAATATGCAAATGAGATCATGGAACTGCTGCTAGTGGGACTTTTTTAATCTCATGGGTAACAAGAGACTGCA
GTTGTCATCGGAGTCAATTCAGGACTCCACTTCCAAGCTTCGGAGTTTCCTAAATTCTGGGGGCTTGTCTCCCTGTACCCCACCCCGACTAATTTTCCTCGGTCGCTGGCGCTGCCCCGTCCCTTAGGTCGCTCGGGCCGCCCCCCTCCGCGACTTTTTTTTTCTTTCTCTCGCTGCCTCTTTCAGCCTCAGTTTCCCTAGAGGGCGGGAGGGGAACGATATTTGGGGGCTCTCCTGCCTTCCTCTCCGAGCCGCGGAAGGGGAGTCGCGGGAAGGAGACCCGGCAGGCTTTGGGCTCCAGCCAGGGGTCCGCGGA
AGGACAGGTGCAGAGCCGGTGGGCTCCCAGTGCTCCGGGTGGAGGAGTGGGGGCTTCTGGAGAACGGCGCGGGGTGGCAGGTGTGGTTACAAGGTTCGGGGTTTCGGCCAGGGCTGCGCCCGGAAAGGGGCTGCTCGCCACGCCACCCGGTAAGACAGTGAGGGACCAGGGACTGGGAGCGGCGATCGGGGCCGGGAGGGCTGTGGGGCCCGGCAGCTGCATGGAGGGCGGGCTGCCTTTGGGGTCCCTGGCAGCGGGGCGGGGCGGGGCGGAGGCGCCACTCGTTCCTCCAGGACCCCCCTTATTCCTTAGGTGTGTGC
CTGGGAGGGAGGGAGATTCACTTTTATTATACGTCTTTTTTTTTTTTTTTTTTTTTGAGACACAGTATCGCTCTGTTGCCCAGACTGGAGTGCGGTGGCGTGATCTATGCTCACTGCAACCTCTACCTCCCGGGTTCATACCATTCTCCTGCCTCAGCCTCCCGAGTAGCTGGGACTACAGGCACCCGCCACCACGCCCGGCTAATCTTGTTTTTGTATTTTTAGTAGAGACGGGGTTTCACCGTGTTAGCCAGGATGGTCTCAATTTCCTGACCTCGTGATCTGCCCGCCTCGGTCTCCCAAAGTGCTGGGATTACAGGCTATTACACGTCCTTTTATACTGACTGGA
ATTGGCTGCAGGCCACCAGTTTGTGCGTTCGGATCCAGGAGGATTCCATTAAGGATTGTGCACCTCAGAGCCATCTGCAAAGCTGGTGCAGACCCTTCATTTGCTTCTAGAAAATCGGGTTTACTCCACATGGGGTCCGCAAAGGATGAGGACAAAGCCAGTGCCCTGAGGTAGACCGTGGGAGTCACCCACCCACTCATCATTATTTAATCCAGCACATTAACCTCCCACCACGAGCCAGGAGATCCAGTGGTGAATGTGACAGGAGGAGTCCCTGTTTTCAGGGACCCTGTGTTCTAGCTGGGGAGACACTTGAATTAATGAGTAACACTTGTGATACATGAGGAGT
AGATTCTTCTATTGATCATAAAATATTTGTGTTGCACCCCTGTCCCAAAGGAGTTTCCATATTCCTTTTATTCTTTAAGAGCGCTCGCGTAGCTGATAGGACAGCAGAAATGGAAAAAGGTTAAGTGTTGGAAATGTCAATCTTGATTCTGCTCTGAAATTGATTCTTGCTTCAGGCAAGCCCCAGATCTGGATCCCAGGTTCTTCCTGGTTCTGCAGATTAAACTACTCATCCCTGGGAAGAGCACTGAACCCATCCTCCACTAATGGAGCATTTTACTAGTGTGATCGCATTTCACAC
TTTGAGATGGAGTCTCACTCTGCCTCCCAGGCTGGAGTGCAGTGGCGTAATCTCGGCTCACTGCACCCTCTGCCGCCCAGGTTCAAGCAATTCTCCTGCCTCAGCCTCCCGAGTAGCTGAGATTACAGGCACCTGCCACCGCATCTGGCTGATTTTTGTAGTTTTAGTAGAGACGGGGTTTCACCATCTTGGTCAGGCTGGTCTTGAACTCCTGACCTCGTGATCCGCCCGCCTTGGCCTCCCAAAGTGCTGGGATTACAGGCGTGAACTACCGCGTCCGGCCCCCTTTTTTATTT
TGAATGGGCATGCATAGCCTCAGCCACGAGGCTGTTGACCACCCTGGGTGCCTCAGCCCTTGACTCCATGTTGGAGGACGTGGTATTGGAGTTAGGAGTTCTCTGATGCTCCGCAGTCTCTGATGGCCAGTGATTCTGTGCTTCAGCACCTTTTCCTTCATTCCTTCTCTCTCCTGCTGGTCTACGCGGTTGGCATTTAGTGAAAAAGGACAGTGCCGGACATTTGGGTGTAGCCAGGGATGGGTACGACCTCATTCCAGTCCTCACAGTCCAGGGTCATGGGAGGTTCACTCATCATGGTAATACATGGCCACATAG
GGCTGGGGGGTGGATGTCTGGTGGCAGGTGCCTGGCGGCGGGTGATTGGTTTGCCAGGCGCCCTCACAGACTGCCCCACGTCTGGCCTGTCTCCAGGCGGCTCTGGCGTGGCTGGGGTTTGGTTTCTGATCGTTGCTCCCCGACCAGAGCTGCTGCAGGGCAGTGGGAGTGGACGCCACGTTCCCCAAACTGGCCTCAAGTTCAAAGGGGCTTTTTCAGACACCCCCAGGTCCCACCTTCCCGCCTTCCCAATAGAGCGTGGAGGACATGGTCTTCTGGGGTCCACGGCGGGGAGGGTGGGGTGCACCGGCGCGTGGATGCAGGGGTC
TTTTTTTTTTTTTGAGACGGAGTCTCGCTCTGTCGCCCAGGCTGGAGTGCAGTGGCGCGATCTCGGCTCACTGCAAGCTCTGCCTCCCGGGTTCACGCCATTCTCCTGCCTCAGCCTCCCGAGTAGCTGGGACTACAGGCGTCCGCCACCACGCCCGGCTAATTTTTTGTATTTTTAGTAGAGACGGGGTTTCACCATGTTAGCCAGGATGGTCTGGATCTCCTGACCTCGTGATCCACCCGCCTCGGCCTCCCAAAGTGCTGGGATTACAGGCGTGAGCCACCGCGCCCGGCCCACTG
GGCACTGCAGAGTAGTCAGTCTGGAGTGGATTTGTGCCTGGCAGGCCAGGCTGTCCTGTGTTTCTTTGCCTGGGGTTTGAGTTGTCGATGGAGGGTCTGACTGGAAAGACAGACACAGGGAGACATCCATGCAGGCATGTCCAAAGGGACATGGGGAACTCTCAGGTCTCAGTTGAATGCAGTCATTGTTGTATCCTCTGGGAAAGCATTCCTCTAGTGCATCTAAGACCTCCAGACCCACAGAGCCTGAGATCAGGAGGAGAGAATG
TTGGGCACAGAAGAGCTGGGTTCAATATGGGTCTGCCACTTACTAACCTTGGAACCTAAGCAAGTTCTTGACCTTTCTGAGCCTCAGTTTCCTCATCTGTAAAACAGGGATAATACCTTTCTCAACTGGTTTGGTAAGGAGTTTCAATGAGATAATCTATGCAAAAAGCCCAGCACACCCTAAGTAGTTAATAGTGTCTAGAGTTCATTACTAAAGTACAAGAAAGACAAGAGAAAGGGTGCTCATGGAAAGGCATGAGACAAAAAGAACGACTCCAGGACCCATGGAATTGCCCTTGTCTACTAAACGGTCCCAGGTAGCA
CAAAGGAGAAACGTCTATAGGGTCTGGCTTCAGTATTACAAAGCTGCATAGGAAAGGGTGGATTCAGAGCTGGGAGACAATAAGCTGATAAGTGGTACAGAGTCCTTCCTTTCCAGGTTGTCTTCTTCTCACCCAGAAACAGTGCCTTCCCAATGCTGCCACATTTGAAGCTATATCCTCTCAAGCACCCTTTTTTTCAATTCCCAGTTGTCGGTAGTCTTATTTACTGTCTCAGATATTTTCTCAGTATTTCTCAACTCAGGATGGGATCCTCTCTGGAGGTAAATTTGTATGTATGATGCCATCTCAAAAACATTGTACTC
CTAGGAAGGTTTTTTTTTTTTTTTTAAGACAGAGTCTTGCTCTGTCGCCAGGCTAGAGTGCAGTGGCGCAATCTCGGCTCACTGCAACCTCCGCCTCCCAGGTTCAAGCGATTCCCCTGCCTCAGCCTCCTGTGTAGCTGGGACTACAGGCACGCGCCACCACGCCCGGCTAATTTTTTGTATTTTAGTTGAGGTGGGGTTTCACCATGTTGGCCAGAATGGTCTTCATCTCCTGACCTTGTGATCCGCCCACTTTGGCCTCCCAAAGTGCTGGGATTACAGTCGTGAGCCACT
GGAAGGAAAGTGGATTAAGCTGTCAGGAAGAGAGGGAAACAGACAGACATACATGAATAGATGGTTTTTGTAATAAAGTCTGACTCCACTGAGGTGAGAGTTTGAAAAGGCAGGACTTGTTCCAGGGCTGGATCCTCCAGGTTCCAGCTTCTCCAGCCCCCCACCTAGTGGCTACTAGCTGTCATATTGTCTTTCTTACTCTCTTTATTCCTCTGACACACTGTGATCAGGCTGGCTGGTGGCCACTTTTGTCAGGGTGGCAGGGAGAGATTGAAACCAGTGTCTCCTCAGATT
CCTACTCGGCCCCCGGGGTGCACTCAGGTGCCTGCCAGTCGCTCACACAGCCACAGGAGAGAGTGCTGCGGAGTCCCTGCAGGGTTCCCTGAAGGACAGGTGTTTGAGCTGGGAGCAGAGGAGCACTGGGCGTGAGCTGTGCAGGCCCTGTGGGGACCCCTGCAGAGGGAGTGGACACTGAGGCCCGGCCCTGTGCACAGCCAGGGTCACTGTCCACACCAGCCCTCCCCCTGGGCACAGTCAGGGTCACCGTCCACACCAACCCTCCCCCTGGGCACAGTCAGGGTCACCGTCCACACCAACCATCCCCCTGGGCACAGTCAGGGTCACCGTCTACACCAACCCTCCCCCTGGGCACAGTCAGGGTCACCGTCTACACCAACCCTCCCCCTGGGCACAGTCAGGGTCACCGTCCACACCAACTCTCCCAACCTGGGGACTCTGTC
TGTGTATCCCCACTCCCTTCAAAATCCCCAAAGGTGTGGTTTGAGGAGCAGCTTATCACCTTAAAGGGGACCCCATTGGGGTACAGTCGCTGGAGCTCTGAGGGAAAGAAGCCATCCAATATGTCTCGGAGGCAGCGCTGCAAGGGAAGAGGAAAAGTGAGGGGGTGGCCTGGGCCTTGGGCCCACCCTGCCCTGCCACTGGTCTGGATGGCAGGCCCTAGATCCAGGGTCACCCAGTGCCGCACTCTGGAAACATTCAGAGTCCCAGGCCTTGGGAGAGGGGCCTCTGCAAGTCGTGTGTGGGCCTGGGTGCCCCGTGGAGGGCAGGCTGGGCCTGGGGTGAGCTGGCTTCATCATCCCCAACTAACAGTGGGCAGCAGGGGCACTAGAGCACCACCCCCCCCAACACCGCTCCTACCTGTGTGGAGGGATCGTAGAAGGGCTGGAAGGGCCCGTCGAACATCATGATGCCATTCCGGTAGAGCTTCAGCGGGAT
TGCAGCAGAGCCCTGGGGGCACAGCCCTTCAGGGTGTGGCTCACACTCATCTCCCATGCCTGGCCCACTGCACCCCCATCACACTAACCTCCACGTTTTCACCCTGGACTTGTATGCATCCCTAGAATATTCTTTCTCTGCCTCCTGGAGCCTGGCTAACTCCCCACCCTAATATCTCAGCTGCAGGTCCCTGACGTGTGCAGAGAGACATGTCAGCCTGCCCTGCACTTGTGGGGGTGATGTTCCTGCTGTGTGAGTCCCTCTACTTCTTTCCTCCCTTCTCATGGATGCATCACCCTACCTGTCAGGATCCT
CATATTAGAAAATAGCTTATGTTACAACAAAAACCCTATAAAAACATTCATCCCAGCAAAAGCCTCCAGGGCTGGAGGGTGAGGGGAAAAGTTTCAAAGCACGTGGATAGTCCAGATCTGGGATGCCCTGTCCTCATCCGGCTCCCATAGCACCACGTGGTCCCGGTCGTAGCCCCGGCCTCCTGGGGGTGGGATGGGGATTAAAAGATAGGGAGATAGTCAGAGAGAGCTGGGACTCCATGGCTCTCAGCCCCCTCAGGAGCCCTCTTCCCCATACATCCCACCTTACCCTTCACGTCCAGGATCTGGCCTTC
CACATATATTTAAAAAATAATATCTCATTACAGATGTTTTTGGTCTTTTAAAAAAACAAAGCTGTAAATATCATGCAATTTAGAAGAAAGAATTACCCCTCCAAACCCAGACAATCTTATCCAGTCTTTTGACATCGCTTCTGGATCTATGTTCATTATAAATTAAATGGAGGTTCAGAGCTCTGGATTTTCCATCAGATGACCTGGATTAGAATTCTGACTCAGCTACTTATAGTAGCATTTACTTAACTTTAGTAATTTTTAGA
TAAATAAGAAGCTTAACTTGGAGTCCAGAAAGGATGGTTGTCCAGGTAAGGGCTTTCTTTGCCCAGAGCAAATGTTGAGAGACTAAACCTAACACTACCGTTAAATCGGGGTAATCTTAGGCAAACGCTGCCCATTAAAAGCCTCAGTCTCCCCATTTTAACCTAAATGAGACGATCTCATAGGCAGTCCTCTAGGGTGGCGAGGACTTTGGTGGCCGTCTTATCCGATATCTCCACCCAAATGAACCATCCAAGGTCACTTGGCCCTAGAGGTTGCCCAGGAGTGCCTTCTAG
ACCTTGATCTTCTCTGCTTCAAGGTCTGTATAAATTGTTCCCTCTGCCTGAAACACACTCTCAACACATGCACACACATACAAACGCCCCCCCTTTACCTCTTTTTCACATTTTCTTTGGTCAAGATTTAGGCATCTGTTAAGTCTCTGTTTCAAAATCAGTTTCTGAGGAAAGCTTTTTTCTGATCTCCTTTCCCTTAAATTAAATCACTATAACTATTTGTTCACTGTAATCCTGCCCTGCTGGTGCCACAAGGCCTGGAACCTCATTTGTCTGTGTATCTATCTTGTT
CCCCCACACCACTGTCCTCCCAGCCTTCAGAGCATCCGTCCCCACCCCCAGTGGCCTGACCCACCCTCCCCCACGCTGCAGACCACATCAGCAAGGCTGTGGAGCGCCACAGCGATTTCTGCATCCTCTCCACAATGAATATCCACCCCCTCTTAAACCTTTTGCTTTGAATAAGAATAGGCCCAGAGTCCTCCATCGATCCTCTTTCCCCCTCCTCCCAAATCAATCAATCAGTAGTGATTGGCTGGGACACTGGGGTGGAGGTGGACGAGGACTGGTGGGTGAAGAGCA
AAATGTGGGGACAGGTTCAGAAAGATGAAAAAGACTCTGCTACCACCTGCAGGACTCAAAAGATCTGGAAAGGAATGTGTCTAAGGGTAAGGAGGGATCTTAGGGGGCTGTGGTTCTGAGGCCAGAGGCAGCAGACAGACGGGACCAGACTGGGATACAGCTAAGAACAAGGCAGGCATGGCCGGACATGGTGGCTCACACCTGTAATCCTAGCACTTTGGGAGGCCGAGGCGGGTCAGATTGACTGATCTCAATCGGGAGGGATGACTAGAAGTGAGACTAGGTGGAGAGGAAGGCTTTCAGGTGGAA
TAATCCCAGCACTTTGGGAAGCCGAGGCGGGCAGATCACGAGGTCAGGAGATCCAGACCATCCTGGCTAACACGGTGAAACCCCGTCTCCACTAAAAAATACAAAAAAAATTACCCTTGCGAGGTGGCGGGAACCTGCAGTCCTAGCTACTCGGGAGGCTGAGGCAGGAGAACGGCGTGAACCTGGGAGGCGGAGCTTGCAGTGAGCTGAGATCGCGCCACTGCACTCCAGCCTGGGCAACAGAGCAAGACTCCGTCTCAAAAAAAAAAAAAAAAAAAAAAAAAAAA
GGAGAGGTATCAGAATTCTTGGGCAATGAGTGGGCCCATGGGGTTCCCAGTGGTCCCCATCCCGGCTCTGCTGCCAAGGTGGCTGGCAAGGGTCTAGGGTCAGCTTCCAGGCCACTGGGGCAATCTTCCAGAGAGGCCGGGAGGTGCCTCTCCTGTGCTACAGAGCCCATTCAGGGGAATTGGGACAGCCCAGGGTTTTCACTGTACCACATTGCAGTGGGACCCACCCAGCTCCCACACCCCTGAGCTGGTAGGTCTCCAGTATCTAGCTGTCAGCAGCAGAACAGAATGGTTATGCTAGTCCCAAGCCAAC
TGCTCCACACAGACAGAATCTGAGACGCCCTCCCCGGGGCACCTGGTTCTTCTCCAGTCCTTTGTCACCTCCCAAGCGGGTCTCAGAAAAGGCAGGTCTGAGGATGCGGACGGACGCAGGACCTAGCCCAGGCTGGTGGAGCCCCCTCCACGTCCTCTGAGTACAGCTGCCGGTCGCCACCTCTGAGGCAGAACTTGAGGAAAATGGGGTCAAATGGAAGGTACTGGTATGGGGACACACGCGGGGAGGCCTCCAAACACCCTTTCAAGATGGTTCGTGTTGACCCCGATAGGTCTCGTGTTGGAGGGGCAGGCACTGGGGGTTGCTGGTCGACCCGCATGTTGCCCCACCACAGAGCATCCAGGGCT
ACAGGAAGGCCCAGGAACATCTGGAGCCCCCCACGCCTGATGGTGGGACAGGTGGGTGGGAAGCTGCGCCCAGAGTGGAGGCGGTGACGTGGCAGGCACCAGCTCCCTGGTGACTTTCTGGGGCTCAGGGTCCTGCCCGGGCCTCCCACGGCTTCAGGTGGCCCCAGTGTCCCTCTGGGCCAGAGAGGGTCTCAGGGACCTGTGCACCCTGGGCGTGGTGTGGAGTAGCTGAGGGGCCGGCAGGGGGATTCTCCATCAGCAAGGTGGACGTAGGGGCCCAGCCTCATGTGCCTGTCTGGGTGG
CTCCAGCGGGCTCCCGCATCCCCCATTATCCGGCGGACCCCAACCCCTGCTCACGTGACTCGCCCGCCACCCTCGAAGAACTCTCGTGGGGCCGCCCCGCCCTGCCGCAGGTCACGCGCTGCGCACCTGGAGGGCATCTGGCCAGCCGCCAGCTAGAGCCTGCCCCTGCTCAGGCTCGGCTCAACCCGGGCCCGCGCCTGCTCCGAGCCCAGGAAGAGCGTCCTGTCCAGCTCCCAAGTGCGCCGGCCCGTGGGGAAGGAGGCGGGAGTGGGCTCCAGCGGTGCGGCCCTCGCTCCTCCGACCCGGGGCCCTCTCCACCTCGGGGGAAGAAAGA
ATGAGGAGACCAACAGGTGACTCTGAGTTTAGAAAGCTACGTATTAAACATAATGGTGTGTAGATTTAGCAAGAGACACTAAAAAAGTTGATTATTAGGGGCCAAAATCTCAGATCCCCTTATTAAGTAAATTGGTTTTCCTGATAGAGGCGCCCTGTGTTCAGATAGCGTTTGTGTGGCAGAGCTGACTGCAAGGAGACAAAGGCTTGCTGGGGCTTTCATAGGATGGTACTGTGCTGGAGTGGGCTATGTACACTACGATCACGCCGAGGCTGCAGGGAGCG
CATTGGTTGTTCTCTCCTTCAGGAAGGCTTATGGCATGGGGCAGTCTTGAGTTCTGAATGCGGACTGCCTGGATTCTAACGAGCTGCTGCAAGCGGAACCCTGCGGGTGAGGGACCGGCCTTGCCAAGTGCATGGGCGCTGGTGGGGCTTACTGCCGCCTGCTACTCCCCAACCCCTGTAGAGAGACTTCTGTGCAGCAGAGGCAGCTGCACCCCTCCCTGCAACATTACCCCTGCGGCCAGAAAAATGCTCTCTGACCCCCACAGGGGCCACTGCTTACCCCGCATGTGGGGAGCCACAGCGTGAACCTGCCTGATCCAGCCGCCACC
CCAGCAAGAGGGGCGGTGAGGCCTCTGTCAACCCCTACAGCCATAAAAGTATTATCACCAACTGCTGTGCTGTGCTCTGTGGCCCCCTACCTCCCAGGTAAGTGAGCGGGGTGCGGAAGAGGGGTAACAGGGCCATGCCTGGCCAGTGATCAAAGTGTTCCTGGATATCAGCCGACCTCCCCCTACACCCTAGATGCCCTCCGTCCACTACCCCCTGGAGGGCATTTGTCATGTGACGGAATTCCATGGAGAATTGTTATTTAATCACGTGCTCATTGTAGAAAAAAAAAATTAAGTACAAAACGTAAAACAGAGGAGCATTGGATATGACATGTAATT
CTCCCTCACCTGCAGCCTGGCTTCTTGGCAGCCAGACAGGTGGGCCAGTTGGAATTAATAGTGAATAAATTCTGTGGCCAAAAGCCAGGTGGCCAGAGGGCAGAGAGAGGCCTGCCAGAGGTAAGAGTCTTGGGCCCCCAGATGGGCAGCAGCTCTCCTTTCCTCAGCCTTTCTCAGCCTGGGCCTTTCCTTGGCTGAGATAGACTCTGCCGTCCAACCCCTGGCCTAGAGCCTCAGTGTTGGGCAGAGCCCTCATGTGTCTCCCTTGTGTTTTGGAAGCCTAATTGACCGGAGGGGATTTGTGCAGTCCGACACCGTGTTGCCCTCACCCATCAGAAG
GCTTGGGGGTCATAAAGACACTGCCTCTCTGTTTCTTTCCTGTATTCAGAGAAGGAACGTTCCATTCCACGCAATTCATGAATTTTAAAAACCATGAACCTTCCTTCACATTCTGGAGGAACACAAACGTTTTCCTGTAAGAGAGCTGTTTTGAGCATAAATGCTCAAGTGATTGCGATGGCGACGAGGAGAGGCCTTTTCAGACTGTCTTTGTTCTGAGCTGGCTGGAGGCTCCAGGCCTAGGAGTGCCAGTAAGTTCTGGACATATGGTTGGGCACAGAGAGC
CGGAGTCTCGCTCTGTTGCCCAGGCTGGAGTGCAATGGTGCGATCTTGGCTCACTGCAACCTCTGCCTCCTGGCTTCAAGCGATTCTCCTGCCTCAGCCTCTGGAGTAGCTGGGATTACAGGCACAGGCCACCACGTGCAGCTAATTTTTGTATTTTTAGTAGAGATGGGGTTTCACCATGTGACCGGGCTGGTCTCGAATTCCTGACCTCAGGTGATCCACCCACCTCGGCCTCCTAAAGTGCTGGGATTATAGGCGTGAGCCACCACGCCTGGCCTGGACCTCAGCATTTCTCATCCAAAAATGGTTTTAACA
GCCCCTCCCGCCCAGCCCCTCGGGCCTCCCAACCCGGCCCCGGCGCTCCCCACCGCCGCCACTGCGCCCGGCCCTCCCCGTCAGCTTTCCCTTCTCCCGCCGCCTGGGCTCCAACAAGAGGGGCCGGCGGGGCAGGCCGACCAAGCAGCCCGCGGCTCCCGCTGCGGAGCGCTGCGCCCCGGCCCCGCCGCCGCCGCCGCCCACGTCCGGACCCATCGGGGGCTCCCCTCGCCGATACGCGGTAGTAGCCGGGGCAGGTGGGCAGCCGCCAGGCTGAGGTGGCGCCCAAGACGCGGCTGAGCTCGCCCAGGGTGGG
TCTGGGGATAGCTTCCTGGGTGGAGTGGGACTAGAGGCCAGAGCTGTGCCCATCACCGGCTCCCTAGGGGCGGGAACCCTCTTTGAAAGGGGAGCAAGGCCGGGTGCGGTGGCTCACACCTGTACTCCCAACACTTTGGGAGTTTGAGGCGGGCGGATCACGAGGTCAGGAGATCGAGACCATCGTGACTAACATGGTGAAACCCCGCCTCTACTGAAAAAAAAAGGGGGGAGCAAAGGAAGCTCCTTTGGTTGGGCTGAGCCTGGAACCCCAGGGAGAAGACCCATTAGGAAAGACTTCCAGAAAAGACAGGTAGCCCTTGTTGGGGTCACTATCAG
CACATATTTGGACATTACTCAACATATTTCTAATGAGTCAAAGGAGAAATTTAAAAATATTTTCACATGACAGCAAATGGAAGCATAACATACCAAAATTTGTGGCAATACAACTAAAGCAGTGCTTGGAGGGAAATTGATAACATTAACTGCTATTATAATGGGAAGTCGAAAGCTCAGAAATAGACAATCTAATATTCCATTGTAAAAAACCTGGGGAAAAAAGAACTAATTAAGCTGAAAGTAAATAGGAAAACGAGTGAATAAAAAAGAATGTGGACACAAAAGAGAACATTAAAAATAAATAAATGAAAGCTACTTGCTTGAGAG
TCAGCCTCTCCCTTCGGTTTGTCTCCTAGGGGTTCCCTGTACGTACCCCTTTCCCTCCAGCACTGGAGCCCGAGTCTCCCGCTGAGCAGGCACCTCTCCCTCCACGCCCAGGCTTCTTAAACCAACCCCTCCTCCCCTTGTCATTCATGAACCAGGTAGGAGGACTTAACGGAACACTTCCTGTGGGCCTTGCAGGGTGGGGAGCCAGAGGAAATGACCTGGTTCCTGTTCTTAGCATCCTGGGGGTGGGATAGGAGGTAGGAATAGAAACCAAAAGAGATAAATGGAAAACAGGCAGGATTGGCTTAAGA
GCGTACTGACTCACTAGACAAAGCCAACCCCTCCCCTCCTGTGTACAAAAATAGCTTTTCCATATCTACTGTTGTAATTGTTTTTTTTCCAGGGCTTTATGCTCTACTGAAACTAAACACTTAAATGAGCAATTTCACTCTGGTTTTAAGCCCAGGGGAAATGACAACGGTTTTGTCTCTGTTTTGAGACTTAGGGGCAAATTTTAAATCGTTAATATATAATTAATCCTATGTAACATCATAGAAACAAAACATCTGATTCTTCTTTCAGTATA
GCTTTTCACCGAGCTGAGCCCTTGGATACCTGGAAACACAATACCTCCCTGGGACTAATGCCATCCTCAGGGCTCACTCTGGATCCGGCTATACCTGTTGCAGCAGCAATTCTCTGGGAACACTTCAGAGCCCTCTTTACAGATTGTTTAGATTGGGTGGGGATAAGCTGGGCATGGTGGCTCACGCCTGTAATCCCAGCACTTTGGGAGCCTGAAGCAGGAGGATTACTTAAACCCAGGAGTTTGAGACCAGCCTGGGCAACATAATGAGACCCCATCTCTACCAAAAAAAAAAAAAAATAGCTGGACTTGGTGGCATGTACCTG
CCAGGTTTGGCCAGAAGGAAGTCACCCTAGGGATGACCCAGGTGGGCGCCAAAGCCTCAGGTCCTTGGTGCGAGCCCACAGCTCTCTTGTCCGCCCCAACAGGACAACAGAAGACCCCGCCCCCCAGGTGGCCACCTCCAACCGGGCTTGAGGGGCCGGTGTGTGGGAGCAGAAGCTGCCTGGTTGCCCCAGCACTCACTGCATGGAGACGGTGGAGACGGCAGAGGGGATCTTGCCCATGCCCCCGCTCTCCACCAGCTCGATGGCCTGCTTCATCTCCATCTTGTGGTAGAAGGCAATGAGCTGGGGCTCCTTGGAGCGCTCGCCAGCTATCAGACACTTCTTCACATATTTCTTATTAAACCGGTTGAGCCTGGTGGGAGGAGGAGGGAGACGGATGGCGCCAGCTTCCAGGAGTGGGGAGATGCC
ATACAACAGGGAAAATAAGTGCAGTAACAATAAATTTGCAGAATTTTAAACTACATGTGGCTTTACTTAAAACAAAAAGCCCCTTCTAGTAATTATTTTTTTGTGAAATTTAAATTTCTCTAAACTAAACATAAGACATTTATGAATCAAAACCTGTAGAATTTGGCCAAACTACTATTCACAGGAAAATATCCAAACTTAAATGCACTTACTAAAAAGTAATACCTAAAAACAAATGAATCATTAACAATACCTGT
TGTAATACAATTTACTTTGGGGCTGCTGGGGGTCTGAGATTAGGCATCCCGTTGCCGGGGTTACTAGGACAAAAGGATTCTCCAGCTGGTACTCCTCACCGGCTGGAGCACTAGCCCGAGAAGGTGGGAGGAGTCCAGACCAAACAGTTCCTGAAAAGGACTCTATCACCTAAAGCAAATAGGGACCCAAGAAAGAGTTAACGCAGAGCCCCACAGTGACTTCAATCATTGGCTCAGGGCACTGTCAGTCAGAGGTCTGGGGGCGGGGTTTGTGGGGCCTCCATCTGACTGCCCAGCGCCCCTCACTTGCCCCTCGACCCCCACATCATCTCACTGCTGGGCTGCGCCCGCACCCCCATCTTGGTGGC
TTCATCTAGACCTTGGTCTTTTTTTTTTTTTTTTTTTTTTGAGGGTGAGTCTTACTCTGAATGTCGCCCAGGCTGGAGTGCAGTTGGCACAATCTTGGCTCACTGCAACCTCCGCCTCTGGGTTCAAGCGATTCTTGTGCCTCAGCCTCCTAAGTAGCTGGGATTACAGGTGTGCACCACCACACCTGGCAGATTTTTGTATTTTTAGTAGAGATAGGGTTTCACCATGTTGGCCAGGCCAGTTTCGAACTCCTGACCT
CTTAAGTGCATGCTACACCTGCTGAGAAGCCTGCCCTTTACTCTGGACCGTGATCCTCCAAAAATAGCAGATCTCTGAAATAACCCCACCTATGCAGTAAGAAAGAGGATGACAATAGAGCAGAGATCTCTTCAAGAGCTTTGCATCACTGCCCTTTTTGCTTCCCTCTGAAAAGACAGGTTCCTTCCATGGCTTGGCTCTTGAGAACCTGAAATAGTTCCCCTCTCCTTTGTATCCTGGCCCAGTCTTCTCATTGATTTCTTCCTGGGGCCTACAGTTGATTTAGGCACC
TCTGCCCCTGGCCAGGCTCTGCCTTCAGAGGAGGCTGAGCGTCGTCACACGGGCCGGGCTGAGGCCCTGGGCCCTGACCGTGCAGCCTAAGACAGGACTGTGGCTTTAAGACCCTCCTGACCCCTGACCTCTGCCCCCAGTGGCCCTGGCCCCTGGGCAGCCCTTCCTGGCCGCCATGTGTACCCAGAGCCTGGGACTGGCTGGGCTGGGCAGTGACCCAGGTGGGAAAGGGTGGTCTTGCCCTCTAAGGCCCGGCACAAGTGAGAGGCCTGGGGGTCCATGT
CTCTCCAGTTGGCTCAGTTCAACCTGAGAGGTTTTTATAGCTCATTTCCAGAGCACTTCAAATCCCCCGGTAGGTGGTAATTAACAGCCTCAGCTTGCACGGGGAACGCGCGCTCTGCCACTCCCTGGCCGGGATTTCTCTGGGCCTCCCTTTCCTCATCTATAAGATGAGATCATCACCTACTCGGAGTTGTTTTGAAGATGTAGTAAATGTCGTAAAGCTCTGAGGGCAATGCCCGCGTTCAGTGTCCCTGAGCACCAACCACCCTGCCCCCACCATCCACCCAGGAGCAAGGGGGTGGTGCTGAAACTCTAAATAATCACCCAGGCACCCTCAGCCCCAGTCACGGCCTGTCTCCTCCCACCTTCAAT
CCGAGCTCTCTCAGTTCGGTATCTTTCTGGTCTCTTTCTTCTTTTACCCTCCTTGCTTGCTTTCTCTTCCCCTTTCTGAAACTTTCTCTTTTCCTTTCTGGACTTTCTTGTACTTCCTCTCCTCTTGCCTTTTGTTCTTTCCTCCTCCTTTGGCTTTCTCTCCAGGCTCCCCGTAGCACGGTCTCGTCCCCTCTCCCTCCTCTTCGCCTTTCCCTGGGTCTCTCTGGCGCCCAGGGCCTCCCTTCTGCCTGCTCGCTGGATGTTACTCCACACCCCCCACCCCAACACTTTTCTAGGGACGGTCTCTTTCAAGTTGCTACTGCAGCACAATCAGAGTAATTAAGAGCTGAGATCTTGAGTTCCTTCTTCAGGCATGCAAGATGCC
TAGCTTGGAAAACTCACTGGCCCTTCCTGAGCCTTAGTTTCTTCGTCTATAAAGGGGAGGGAATAATCCACCCCCCACCAAATTGCCCAGAACTGCAGATAAAACATCTGGCACAGAATAGGCATTTAAGAAACAATACTGGCCAGGCACGGTGGCTCACGCCTGTAATCCCAGCACTTCGCGAGGCCGAGGCAGGTGGATCACCTGAGGTCGGGAGTTAGAGACCAGCCTAACCAACATGGAGAAGCCCCATCTGTACTAAAAGTACAAAATTAGTCTGGTGTGGTGGCACATGCCTGTACATCCCAGTTACTTGGGAGGCTGAGGCA
ACTTCAGTTATGGGACATGCTGCACAGTTTTATGCCTGTCACTTAGCTTAAGCTGTTCCCTCAGCCTGGAATGCCCACCTCTTCTTTCTATGCCTGCCTAACCCTCTTCCTTCATACTGGACCCAGGTGTCACCTCCAGGAAGCCTTCTCACACCCCATCTTAGTCCGTTCTGGCTGCCATAACAAAATCTCATCAATTGGGTATCTTAGAAACAACAGAAATGTATTTCTCACAGTTCCGAAGACTGGACAGTCCTGGGTGCGGGTGCTGGTAGAGTCAGTGTCTGGTGAGGGCCTGAGGTGCCTTTCCACTGTGTCCCCACGTGGTGGAGGGGTGAGGGGTCTCCCTCAGGGCTCTTTTATAAGGACACGGATCCCATTCATGAGAGCTAATCACCCCATGGCCTAATCACCTCCCAAAGGCCCCACCTCCTCA
GTCTTCGGCGGGAGGCGAGTGGGGTGGGCGGGCTTGAGGTCCAGGGAAGGCCTGGGAAGCTAGGACTGGGCAGACGGTTTTTTGCTGCAGGCCTGATCTTCACAGAGGAGACAGGGAATCTGGGAACGTCAAGTCCTGGCACCTCACCAGGCACGGGGAACTCACTACCTGTTGTTGGGCAGCTCTAACTACCAGAAGGCGCCCTCACCGCATCCGGGAAGGCAAACAGCGGTCTGTGCAGAAGCGCAGGCCCAAGGCCCTGGGCCCTCAGCCGTCCTTGCAGCGCCCGCAGCTCCTGGGCGAGCTGCCGGCGGTTGGGAGTGTGGATG
TCCTCGGCCGCAGGCTCCTCGGGCACCCTGGGCACAAGGGCGAGCTGCTGATTGAGGACGGGCAGCAACCGGCCAGTCACCTCTGTTGCCGGGTTTGAATCCTGGCTCTCCTACTTTTATGCCTACCTCACAGGCATGAACATAGATAAACCCCGCACTGAGAGGACACAACAAGTCCAAGTTAGAGTTGCCAGAACAGGGCATGGGGAGGCACCAAATGCCACATTCACAAGTGGTCAAGGTGCCCAGGTCCCCAGGGAGGGCTTTTGTAGGAGAGGAGAAAAAGGCAAAACCAGGCAAAAGGAACCCATCCCAGGAGCCTTGGTCTC
GAGATGCATGTAATTTACATGTACAATATGCTACCTTTTCAGGGAAAATCATGGGCATATCAATAATTTTTTAATGAGATTATGACCCTTCCTTAGGTAATAGAAACTGGGTTAATAGCAAATGGGGTATTGATAATCTCTATTAATAATAGCAACTGGGGTATTGATAATCTTTAGTTTTCTGACATGCGGCACGGGGTAATACTATAGAAAGCAGACATAAATTTCACTTCCTAAGTGTTAAGTGCTTAGCCAACCACTCTAAAAATACTCTATTATAATAA
GGGGCAAGTCCCTTGGCTTTCCTGGGCTTCACCCAAGAAATGGAGACATGGTCCCTCACTTTTGCAGGTTGTTGTAAGCCTTGGGCTCTGGCTGGGCACCTGGTAGGTGGGAAGGGTTGGAGGAGGTGTCAAGGAGGTAGGGACAGAGGGCATGAGGAGAATAGGAGAGAAGGAACTATCTCTTCCTTTAGAGAGCAAGTATGCGGGGAATGGAGACCTGATTGGTATGAGCACTTTTGGTGCGTGAGGGAGAGCACATGAGGTTCACGTGAAAACCCATAGCCCCCCTTTAGTCTCTTGGCTCTCCTGGGTTTCTCGGGGTTAGAAA
CCCAGCTACTGGGGAGGCGAAGGCAGGAGAATTGCTTGGAGGCAGAGGATGCAGTGAGCTGAGATCACACCACTGCACTCCAGCCTAGGTGACAGAGCGAGACTCTGTCTCACACAAAAAAATAAATAAATAAAATTAAATAAATAATAAAATAAAACATCCAAATTGTCTTTATTTTTCTATATTTGTTTTGTTAAGCTATTCAGATTGTTTTTATTTAAAGATAGTAATAAAATGTTTTCATTACGTATATTTTAAATACCACCTCTCCCTAAAAAAATCCTAAAGTAAACAACCCTTTGCAGACCGGAAGGTGG
TGGGTCCTGAATGTTTTCCCAGGCCCTGAGGCAAATAGCCCTTATAGTTGTTCAATAGCCTCATTTTCATTACTGATTGTTGATTAATAGTGTCCCAGTTTGGACCTCTTCCTAGCAATTGGTCTTCATCTATATAAGCAACAGGATTAGTAGCCTGATTTTTTCGTACCTGTTCTTGTACCCCATCAATCCACCAGGTTTTAAACTGGAGATACTGAGAGGGTGAAAGGGAAGATATAGCCAGAATTTCCCAATCATAAGAAATAAGTCTATTTCCATGAGCAATGGAATTTAATAATATTCTCATATAAGG
TCAGGATCTGTCCCTCAGGGACTAGTCATCACCTCTGTCCACCTCCTTCCCTTCAGCCGCCTACCTGCCCACACAGTAACACCTGAATATCTTCTTTCAACCTGATCCCAGGCACAATATCATAATACAAATAACAATGATGGCAATAATAATGGCAGCTGTCACTCATTTGGCATCATTTAAATAGAGGCACAGAGAGGTTAAGTTATGCCCTTAAGAACAAACAGCCATCTCATTCAATTAAGCTGGTGTCTGAATTTAGGTTGGGCTTCTGTAAATCAAACTTCTTTGGTGTCCAGAGATTCA
CTTCCTCCCTGGAACAGGGCACCTGGCAAGCAGGTCTGCCCCAGAACCGCCCCCTGCCAGCCCCCTGCCCTGGGTGCCAGGTGTGTGGGCGCCACCGCCAGCTCTGGCTGGACCCGAGGGTCACCCTGCCGGCGGCCCTCCCTTCCTCCCTCCGAGGTCACCCAGGGACTAAGCTTCCCGCCCTGCTCCGCCCCCCTCCCCTCCTGCCCTTGGCCCTTCCAGACTCCCGTCCTTGTCTTTCCTTCTGTCTCCCGGAGGACTCCCCTCCTCCAGCCCCACTAGGCCTTCCCTGCAGCCTCTCACCCC
TCCTCATTCAGAGTGTGAATAACTCATATAATTATAATCTGGAAGCTACCTTAAACGTGTTGTGGCTTGATCTTGCACTCAATATAGGAGACTTTATATCGTATCTTTGACTAAAGGCATCCAAATCACAGCTTAAACACTTTCAGGGATGGGAATTCATTCCCTCGGAAGAAAGCCCGTTTCTTCATTAGACAGTTCTAGTTGTCATCATTCACCCCAAATTTCCTCTAGCTCCCCTTAAGGGTGCTAGTTCTGTGAGTTTCATCCCTCTCCCAGAGGTCAGTTCTTCAAATAGCCAAGAACTGCCATTGTATCTT
CAGCTGCAGAGAGGGAAATGTCAGAGTTTCCGTCTGCTGTCCCTGTGTGGAGGTTGGTGGGCAGCCCTCACTAACTCCAGGAAAGGACAGGGAGTGGGGGGGCGGCGGGTGGTACAGGACAGATGGTCCGCGGGAGGGGAGAAGGTTGGCACTTCTGTGCCCTCTCCTTGGAGCGCCTCTGAGTTGTCACACTGCCCCCCTGTGGGCGCCTCAGACACGAATCACTCCAGGATGCCTGTCCCCGGGGTCCCAGGGTAAGAGTCCAGATGAGACTCTGCACTCCTGGACTGCAGAATGCTATCACAGAACTCCTTCTGACCAAGACAAGCAGGCCCCTGTGTCCCCTTTATCTAAG
TTACAGGCATGAGCCACCACACCCGGCCTGTTTTTTTGTCTTTAGAGACAGGGTCTTACTCTGTCACCCAAGCTGGAGTGCAGTGTCAGTGATCATGGTTCACTGCAGCCTCAATTTCCTGGGCTCAAGTGATTCTCCCACCTCAGCCTCCTGAATAGCTGGGACCACAGGTGTGTGCCACCACACCCAGCTAATTTTTAAAATTTTTTGTAGAGATGGGGTCTCACTATGTTTCCCAGGCTGGTCTTGAACTCCTGGGCTCAAGCAATCCTCCCACCTCGACATCCCAAAGTGCTGGGATTACAGGCATAAGCCATCCTTGCCCAGCGTGAAAGAAATTTTGTATTCAAATTCTGGCTCAGTCATTTATTTGACCTGTG
TGGAGTGGAGAGAGGATCCACTCAGCTCAGTCCCGGAGCAGTGGGATCCAGAGTAGACTCCATTCCCCACAATAAGTCCTGGGTCCCCCAGATTTCTTCTTTCTTTTCCCCACAACTCAGAGCCCATACCCCTTGGCTTTCCCCCTCCTACTTCTTGCCTCTGACTCTCCATCCCTCGTCTTCCATGCCTCATCTGCACCCTCAGCCCTCCCATGCCTAATTATTGGCACTTGCCTGGCCTGAATGGGCCTTACTCTACCATACGTCTGGGCCTTTGCACATGCTGTTCCCTCTGCTGGAGATGACCTCACCCTCTGGCTGCTTCATCAGGCAGACTTTTATTTCACAGACTCCAAGAAATCCCCCAGACTTGG
AGTAAGTAGGAACAGGAGCTGCCTCAAGAGCACACGTCTCATGCCGGGGTGCTGGGCCCAGCTGTCCTGTGGAGGACAGGGAGGCAGAGGGACTGTCTCCTCCCTGCTGTGGCCCTGCGAGGCCGTGGGGCATCGGCCCCCATGGTGTCTCATCTGTGCTGGAAAGGCTGCACAGCCGTGGGCCAGCTGTGAGTGATGTCCATTCACCGGTCAGCACCAGGGATGCTCTGTGAGGACTGTCCCTGCATCCGGAGTCAGGACAGGGTGCCAGTGGGACAGAGTGTGCCTCTGGAATCCCGCAGTCCTGGGATTGGATCCTGCATAGCTGTTGAGCTACTTAGCCACTTGGGCCTCAGTACCTTGGAGTGTCAAACAGGGACTCTAATAGCCTGGCTTCTGGGAGGTTGCAGGTAACACATGAGGAGAACAGAGCCTGGGGGATACCTCTGTGTGCCCCT
AGACATTAAATATTAAACACGTCGGCTGCCTTCCAAGCTTGGTAATTAAAACTCTTATTTCATATTTTACACAGGATGGACGGGGAGGTCACAGACTGCTCTTAGATGTTTCATAGTTCCTTGTTCACAGATGAAGTGGCTCTTCCGAGGAAAACCTCCTCTCACTTGGGATCCTCGCGCCCTATTTATTAAGTGATTTCCTGGGAGGGAGGCCAGGGAGCGGAGGTCGGGGAGGTCTCCGGGGTGTAAGGCCCCAACCAGGAATCCCAGCAGGGTTTTGGGCTTTCTTTCTGCTTCTC
CCACCACGCCTGGCTAATTTTGTATTTTTAGTAGAGACGGGGTTTCTCCGTGTTGGTCAGGCTGGTCTTGAGCTCCCTACCTCAGGTGATCTGCCCGCCTCGGCCTCCCAAAGTGCTGGGATTACAGGCCACTGCGCCCAGTCCTGTGGCTGCCTTAAAATATCTGATACTAATATTACCTAGGTATTACAGACTGAACTGTGTCTCCCCCAAATTGATATGTTGAAGTCTTAACCCCCAACTGTGACTATAATTGAAGATAGGGCCTATAAGGAGGTAAAT
CACGGTGTGAGCCAGGCCAGCCTCAGAGCATCTCACCCACCGCCTGAGGTGGTGGTGGGAGTCGTAACTCCTCTCCCTCACCAGGGCCCCTAACTGTGAGACCGCTGGGATGGAAGGATTGAAAAGACCACCTTGTCCCTGAGGGAGATGGTCTCACTGGCCAGGGTCAGGCCCGGCTCCTGCAAGCTGTCGGGCAGCGCGGGTGTCCCAGCAGATGGGACCGCCGACCCCAGGGGGCCTCAGCTTGTTGCCCTCGAGGGAGGATGTGAGGAGGGGCCTTGGGAGCCTGAAGGGACACAGAGGCCAACCAAGGAGAACAGCCCCGCCTGGCACCGTCATTTA
GCCTGGCCAACATGGCGAAACCCCCATCTCTACTAAAAATACAAAAATTACCCGGGCATGGTGGCGCACACCTGTAATGCCAGCTACTCGGGAGGCAGAGGTTGCAGTGAGCAAGATCGTGCCACTGCACTCCAGCCTGGGTGACACTGCGAGACTCTATCACACACACACACAAAAAAGACTGAAGAGAGAGTTCTCCGTTAGTTCTGCCTGTGGGAGGGGAGGGGGGGCTTCAAAGAGCATGACATTGGATGTCTCCACGTGGTGGAGGGGAGGGTGCTCCACGCAGGGGCTACTGTGGGAGCACAGATGGGGCAGAGTGGAC
CATTTTACAGATGGGGAACTTGAGGCTCAGGGTACACAGACCCAGGTCACAGCCCTGGCAAGCCATGCAGTGGGGATTCTAGCCCGGCCCTGAGGTTTTGGAGCAGGGACGGTGCAGGGGAGTCTCCAGCCCAGGCTCCTCCCCTGCTCTTTCCACATCTGTGACAGGCTCTGGATTTTGTTCCCTGAGTTTTTTTCCTTCTCGAGTTCCTGTCCCCTCTGTCTCTATCTCTGTCCCCTTTGTGGTATGTGGGGCTTCAAGTACTACTGAGTCTCCACAGCTGTGCCAGGTTGGGCCTGGGCAGCTCCCCATAGAGGCTGGCGCC
GGCTCAGCCCTTTCAGTTCACATCCCGAGCCTCCTCTGATGGACCAGCTCACCCTGGAAATCGACTGGCTGGGCACTGGTGTGCTGCCTCTCCCAGCCCTTGAACCCTCCGTCTTCCCCGCTTGAATTGCACATCTTCAAGACGCTACAGACACCCTAGCTCCTCTGTCCTGCTCCCAGGGGAGACTGTAGGGATGCAGCCCTCTAAGAGACACTCCTTCAGGAATTCCAAGGTGTCCACACTTGCTTCTCTGGGAGGGAGGAGCAAGCTCAGTATGACTTTCTGTGCC
AGTGCCACGAGTCTGTTATCACCAGAAAGGCCATATCACCACCCACCTTCTGCAGGCCCACCTGCATGGCCCTTGGCCCTAACTCCTTGATACAAAGGAGCTCCACCCTGGCCCACCATTCCCTGGCTGAGGCCTAGTCCCCACTCTTTCTAAGTACCATCCCCAAGGGTGCACTCTCATCCTGGAACTCCACCTTTGGGACCCCCGACCCTTGGTCAACCACCAGAACAGATAAGGCCATTGCCTGGAAACTCCTCCTCCCCCTACCCCTCACAGCAAATGAAGCAGCCTGGAGAGA
GGAGAATGTGTAGAGGGTGGATATGGAGGACAGGCCTGGTCACAGATGCACTTCCCAAGTGAGAGTCTTAGTAGCCAAAATAGCAGGGCAATGTCGTGCTCAGACTATACCCCAGTCATGGCCTCTGGGGTGGCAGCTTTAGATATAGGCAAAGCCACCCCATTTCCTGTGGCCTCAAAACATTCAGGATCATAGCTCCCATAACATTCCAGTTCCTAATGTGTCTTCTGCTCTAAATTCTAAATTCCCTGAGGTCAGGAACTAGGTCTGTCTGGCT
ACTACCCAGCCTCCCGCTGGGCACCCTAGCCGCGGTACTGAGCACCTTGGTTAGGAGCTGAGGGGAAGAGGGAGACTCCCTTACTTCAGGGTGAGGGGAATACCGGGGGGTGAGGTTCTCGGGAGACCCTGGCTCACCTGCAATGGCACCCGGAAGTGCGGCGGCGGCGGCGCCTGCGACCTGGCAGCACAGAGATGCGTGCGCCAGACAGAGTGGCCCGTCGGTGGCTCCATCGCCATCTGCCGGCACCTCGGTGGAAGTTTGGCCAGGAGCGTGGGGCTGGCCCCAGTTTGATGGGATATTTAGTAATTGAAAATTGGGGACAGGGGACCAAGCTGGAGGAAGAGTTCAGGGAA
ACACCTGAAAGAATCACTTACAAGCCCTTAAGGGCTGGCGTCAGGGTGGGACCGTTAAGCTTCCCACCTTCACCCCAGCAAGTGAAGGCCTCAGCTTGGCTTCCCAAACTCCTGCCCCTTGTCCACAGCAGAGCAGGGCCCCCATTTGGCAAAGGTGGAAGTTGAGGCCCAGACATGGGATGGAACTTCTCCATGATTGCAAAAGTAGTTCTGGTGGAACAGAAAGGGCATGGCTTTACTAAGCCCAAGTGGCAGGGCTTTGAACCCCAGCTTCTGGGGCGCGTCCTCCCCAGTCAGCAGAAGCCA
TCCGTTATATGTCAGGTACTGCTGTCCCTTACAGCTGTTATATTTGTTTTCTCAATCCATGTGCCTTATGCAGTGCTTGGCCATGAAAAGTTCTAATAGCTATTTCAATTAAATGAATTAAAAACACTTTAGGCCGGGCGGGGTGGCTCACGCCTGTAATCACAGCACTTTGGGAGGCCGAAGCGGGGTGGATCACGAGGTCAAGAGATCGAGACCATCCTGGCCAACATGGTGAAACCTTGTCTCTACTAAAAATACAAAAATTAGCCGAGCGTGGTGGCGCGCGCCTGTAGTCCCAGCTACTCAAGAGGCTGAGGCAGGACAA
CACCACACCTGGCTAATTATTGTGTTTTTAGTAGGGACGGGGTTTCAACATGTTGGCCAGGCTGGTCTCGAACTCCTGACCTCAAGTGATCCACTCACCACCACCTCCCAAAGTGCTGGGATTACAGGCGTGAGCCATCGCTCCTGGCACATTTCACAGTTTCGAGAGCACTGTCTCATTTCACCCTTTAGACCAACCACGCAATGATTAAGGGCAGGCTCTATTATCCCTGTTCTACAGACAGAAAACAGAGACAGCCAGCTTAAGCGACAGTGTCAGACAATTCGGTAATTCGTTTGGTTCCTGACCAGTGCTTTTCCCACTCTGCTGTCCAGCATAAAACAGGGTTGTCAAGGACAACTGGGAAATGAACACAGACCCCAGAACTCCC
CGATCCCCGTCAGCGACTATGTATTAAGCACCTACTATGTGCCATGGCCCAAGCCTGGCCCTGGGACCAAGCGAGGAAAAAACCTCCCGCCCTTCCTGGCCGAGCTCCCAGCCTAGTGGAGGCGGTGGCCGTGGGTTCCAACAGCCCCACAGATAGAAAAATCACAAAGCGTGATAACACAAAGTGCAGGAAAGAAGAAACGGCGGTGAAATGAGATCATCTCACACGCGGCCCAGTTTAGCTTAGAGTCTTGTTCCTAGCTCTTTGATTCCTCTTCGAATAAAATGTTAAAGCAT
CCCTCTCCCGTCCCCGCGGCCTCCCCACCACCTATGGGGTCTGTCCCCGCCCGGCCGGACCCTCTTTCGCCCTCCTCACCCGTTCTTCAGATCCACCTCCAGGATCTTCCCGTAGCCCTTAAAGAAGCGCTCCACATCGCGCTCCCGGGCCTGGTAGCTCAGGCGGCCGATGTACACCCGCGGCATCCCGGCAACGGCAGTGATGGCTGGCCCCGGCCCCAGCCCCCCTTAGGCGGCGGCGGGCAAAGCGAGAGCACGGCGGCAGCGGCGGCGGCGGCAACGGGCGGGCGGCGGGACGGACGCAGCCGAACCCCGGCG
AACACGAAGAAAGGCAGCTGGAATATAAAGAGAGGAATAAAGAAATGTAATGACATGGAAAGCGTGAGCAGTCTTTTCTAAATGGAAGAAATACGCACTTTCTCTAAGTGAGAGCTGGAGCGAGATGACCGAAAGATGAGTCAATGGAGCCCTTTTTTGGAGTTGGCCTCAGTTTGGATTACTCAGTATCTCACATGTCTGGGTTCTTAAGGATCCTTGAGCTTTGCTGACTTTGGGGAAGTCACTGTATTTCAGTTTTGTGACCCGAAGGGGCTGAGCTGAACCTCTAAACAGCTTCCCTGAGCCCTAACAGTGAGTATGTAATTAAATACCTGAGACGTTGAGTGAACAAGAAATGCAGA
GCCCTCTGCCCAGGTGGCACAGCCTGTCTGTGATGCCGCTGAGGCCACACACCCGGGAGCTGCCTCCTGCCCAGGGCGCCTTCACCGGCTGCCCCGCCAATGCCGTTCTGCTGATCCTTCCCTCTGTGCCCTCCCTCTCTCCACCCGGGGTTGGGCCGGGTGTCCCAGCACCTCGGGCACAGGCTCTTCCCTGTGGTCCCCCACCCTCCCAGGCCACCCGCTGGCTCAGGGGGTACCCCCTGAGGTCCAGAAGGGAACGTATCTGGACCCTATTCGTGGTCCTCAGAGCACAGACCTGGGACCAGCCCTGAGAACGAGATGGCTGCAAGTTGGGATTCTCACTGAGGAGAAAGAG
CTTCCCCTGCTGGGGAATCTTTGAGCCTTCATTTTGGCTATAGGCCTCGATATAACTCATCGGCCCAGGGATCGGGGCAGGAGTGGGGCTCCTGGCAGAGAGCAGAGTGTGGGCTTTGTAGTTACACAGACTTGCATTCAAGTCCCAGCTCTGTGATGTCAGAAGAAGATCTGATCCATAGTTGGTTACCCTGCGAAGTGGAGAAAGTGTCCGCCTAACCGGCAAGATCTCTTTGAGACTGAAATGAGAGAAAGCTGGGGCAACAAGTGAGTTCCTTCCGCGCCATTTCTGTGA
GAGACAGGGTTTCATCATGTTGCCAAGGCTGGTCTCGAACTCATGAGCTCAAGCAGTCTGCCCACCTCAGCCTCCTAAAGTGCTGGGATGGGAGGCGTGAGCCACTGTGCCTGGCCAAGGTTGCAGTTTTAAGAAGTCTGTTGGGGTGAGTCTCATTGAAAAGGTGACATTTGGGCAGAGGCGGGAGTGTACCCCACAGATATCAGGGAAAGGTTTTGAAGCAGAGGGCACAGCCCATGCAAAGGCCCTGAGGCAGGAGCACGCTTGGTGTTGGAGGAGCAGTAAGGAGGCCTGTGTAGCTATAGCAGAGTGAGCAAGGGGGAGAGAA
CCGGGGGCGGCGTCCCCCGCGCCGGGCCCCGGGACGGGCGGCGACGCTCCAACCATGGCCCGTGCCCAGGCGCTCGTGCTGGCACTCACCTTCCAGCTCTGCGCGCCGGAGACCGAGACTCCGGCAGGTAAGCGCGCGGCGGCCGGACCGAGCCTGCCCCGCCGAGCCTCGGGGCCCGTGGCGTAGCTCGGAAGAAAGTGTGAGTGTTGAGTGACCGGGCGTTACGAGCGTGCTCCCTGTGTGTGTCTGAGCGTAGGATGGGCGATTGTGTGCCCGGGGTGTTGCGTGACTGCGAATGTTGTGTGTCCG
ACCAGAGCCCCCTTTCTACAGAAAAAAAGGTGTCTCAGGGTAATACCCTCTGTCCATGGCATCCCCCTGGGCCATGTGGGGTTTAGGGGTTTAGTCCTTGATTTGTTTGAGTCTTTTTTTTTTTTTTTTTTTTTTTTTAGAGACAGGGTCTTGCACTGTCACCCAGGCTAGAGTGCAGTGGTTCAATCATGGTTCACTGCAGCCCTGAACTCCTGGGCTCAAGCGATCCTCCCACCTCAGCCTCCTGAGTACCTGGGACTACAGGCACACACCACC
ATGCTCAAGCAAACTTCCCTCCTTGGCCTCCCTAGTAGTTGTGTCTACAGTTGAGTGCCATCACTCCTGGCTAATTTTTTCATTTTTTGTGGAGGTGGGGTCTTGCTATGTTGCCCAGGCTGGTCTTGAACTCCTGGACTCATACACAGCCAGACTCCTTGCAGCACCCAGGGAACATTTGGTGAACGACCGGGATACTGAAGGTCTCTCTCTCAGAAATACAATTGTGGGAATTAGTGGAGAATATGAATGTGAATGGGCAGGCATAGTGCAGATACTGAAGGTAGTTTT
GGGAAAAAGGAACCCTTGTGGCGGGTGTGGACGAATGTAAATACAGACACCCCCGGCGGGCAGGCAGAGGCCCAAACAAGCGGGCCCGCCTGGGGGCCGGCTGCGGGGCGGACCTTCTTCTCCCAACGTTCTAGGCGGCATCTTGTATTTCTGGTGCAATAGAAAAGTTTTAAAAACGTAACTTGGCTTTTTTGCATGTACTACAGGCTCATGAATACTCTGTTCTCTATGTGCACGCATATGTATGTGTGTGTGTGTTCGTGTTTGTGTGTGCATATGTGTGTGTATGTGTATGTGTGTTGTGTTCGTGTG
CAGGGGACGTACCCTGGTTTGTCCTGGAGTATGACAATGAGCACTAAGCTTTGACCACCCTTTGCCCTCCAGATTCCTTCCTAAGGGGCCTGGCAACAGGTGCATCTGCAGACCATCAACCTTGCTAAGAGGTCACCCTGACCCCGGGAACTGTGGCTTGCTCTGGCAAGGCTAGCAAACTTTCTTATCTTAACTAACACATAGTAAAGTCAAAAGTTGGACATTCCTTTCTGTTGATCCCAAGTTTTAGACAAAGCCTTGCTC
CTCTCTACAAAAAAAAAAAAAAAATTCTGCGTGGTGGCTCACGCCTGTAATCCCAGCACTTTGGGAGGCCGAGGCGGGCGGATCATTTGAGGTCAGGAGTTCCTGATCAGCCTGACCAACATGGTGAAACCCCGTGTCTACTAAAAATACAAAAAAAAATTAGCTGAGCGTGGTGGTGGGCACCTGTAGCCCCAGCTACTCAGGAGGCTGAGGCAGGAGGATAGCTTGAACCCGGGAGGCGGAGGTTGCAGTGAGCTGAGATCGCACCACTGTACTCCGACCTGGGTGACA
CGAGGAGGGTCCCTGCAGCCCTCCCAGCAGTGCCCGAAGCCAGCTCCATCCCGCACCACAGGCAACCTGCCCAACCCAGCCACCCACGTGGACTTGGCCTTGTCCAGGTCCCACGGGCGGCGCCAGTCACCCTGTGCGTCTCTGTGCCGGGCGAGGCGGGCTAGGTCGATCTGCTCCCGCTCCTGCTTCCACTGGGCATAGTCCCAGCCCGCCTCCGGGGGCTCCCCCACCGGCCGGCTCCAGGGCTCCCAAGAACCCTGTAGGGAGAAGACACTCAGAGTGAGGGGGAGAAGCAGGAAGAGGCTTGGGGTGGGGTTTGGAGACTCCAGGCGCTTCCTCTCTCAAGGTTTCCACATCTCCAGCTAAAAATTAGGCCTGTTCCAGCTCTCCCGTGGAAATGGTTTCCATCCACTTGTTAGCTGTGTGTTTTACATAAGTAATTTA
CCTGGCCTGCCCCCTCACCAGAGACACAGAGAACCCTCCTGGGTCAGATTTTCCACCCCAGGACGTGGAACTGACGCCCACCCCACCCTAGCATCATCCCGGACCCAGCATCCCCTGTGGGCCAGAGGCTCCACACCAGGGCCTAGAACTCACTCTCACCAGGACTCAACAAGCTCTGCTGGCTGGGAGCCTGTCCTGACCTCCCCCAAACCAGAGATGCAGCACCCCCTTTTTTGTTTTGTTTTTTGTTTTTGAGACCGAGTCTCACTTTGTCGCCAGGCTGGAGAGCAGTGGCGCGATCTCGACTCACTGCAACCTCTGCCTGCCGGGTTCAAGCA
AGACGGGGGTTTCACCATGTTGCTCAGGCTGGTCTGGAACTCCTGACCTCAAGTGACCTGCTCGACTCGGTCTCCCAAAGTGCTGGGATTACCAGGGCCTGCGTTTAAATTCCAGCTCTAATGTTGATTTGTTGAGGGGCCTTGGGAGGAGCTATAGAGCTCCCTATGCCTCAGTTTCCCCATCTGTCACAGGCCCGCCTCTTACAGCTGCCATGGAGATTATATGAATTAGTATTCATTCATGTTTAGCAGGGCTCAGCGTGCAGCACATACCTGAGCCAGTGCCAGCGCTGTCCCGGGGTGGGGTGAGCCTGATGAACCCTGGGTGTGACCT
ATTATGGTTGAGTTTTGAGGGTTATCTATGTGCTCTGGGCATATCTTTACCAGATATGTATTTGGCAAATATTTTCTCCGAGTCTGTGGCTTGCCCTGGGTGAGATTTTTTTTATTTTTAACACATTGATCAATCAATGATTGGCAAGAGCTTCACTGAGAAGGCCCGAGCTGACAGAATGAGTCAGGGTCCAAGCCATTCCCTCCACAAAAATAATCACAAAATAATAATAATAATAATAATAATAGCAAGCAGAGAGGCTTGTGAAGACTCATCAAATCCGTCCTCCT
TATCTCAGTGGAGATGGATGAAAATAAAACTGCGACTGGGGGAGTTGATTCCCGCTTCCCTGGATGAGGCTGCTAAGGGAGGGGAGGTCAGAGGTGGGGCTGGAAGAGAAGCTTGTGTACATGCAGGGCAGAACCCCCATGTCCCCAGGGCCAAGGGCTTCCTGAGGGGCCCAGGCTTTCATGTGCACATCACGGGCCCTCAGCCCGAAACCCCTGAGACGTGGGGTTCCTGGCTGAGAATGCCTAGGAGTGGCCAGTTCTTAGCACCTGCTGCTCCTAGGTCCGGCTCT
GGAGTTGGACACTAGAGGAGCCACCCGGGCTGCAGGAGCTGGGCACAGGGAAAGACCCTGCACTGCAGGAGCTGTGCACTGGAGGAGCCGCCCACACTGCAGGAGCTGTGCACTGAAGGAGCCACCCGCACTGCGGGAGCTGGGCACTGGAGGAGCCACCCGCACTGCAGGAGCTGGGCACTGGAGGAGCCATCTGAACTGCAGGAGCTGGGCACTGAGGAAGGACTGGCATTGCAGGAGCTGGGAGCTGGTGGGGCTGCCTGTACTACAGGAGCTGGGCCTGGGAATGCTGTCTGCACAGGACCAAGGGAATGCT
CCCGTTTCTATTAAAAATACAAAAATTAGCAGGGCGCAGCGGGGCGTGCCTGTAGTCCCAGCTACTTGGGAGGCTGAGGCAAAAGAATCGCTTGAGCCCGTGAGGCGGAGGTTGCAGTGAGCAGAGATCACGCCACTGCACTCTAGCCTGAGCTACAGAGAGAGACCCTGTCTCAAAATAAATAAATAAATAAATAAATAAATAAATAAATAAATACATGAAAAATTATTCTGGACCCTTTCTCGGGGACAGCAGGACTGCCCTGACCTCCTCCCGGCCCGCAGGTGTGAAGACCCCCTTGTGGAAGAAGGAAACGGAAGAGCTCCGGGCCGAGGACGCG
TCAAACTGGGCTATAGTTAAAGCAGCCTCGGAACCGTTTCAATCGGAAAATGAGGCTTATCCTCCAGCAGAAAGAATTTCTGCAGAGGAAGGTGGTGATGCTGCTGAAGGAGGAGAGGATAGTGAAGAAGATTTTGAGGAAAATACAGACAAACCTGGAGATGAGTTAATTTCTTTTGAGGAGCACGTGGGACCTTCAGCTGCTCCTAAAATAGAGAAGCCATATATGCCAAGATGTTTAAAACAAAGAAGGGCCTTGAGGAGCAGTCGGCTCCTCATTGGGATCATCCGGA
GAAGGGGCACAGCCCCTGGCAGGCTGGAGGAAGAAGCGGGTGGGGGGAGGCTACTGTAAAAGAGGGAAAATGAGAGATGAGGGAGATGGGGAGAAGTGAAGGGGGAGGGTGGCTGATGGGGAGACCCGAGCGCGGAGGGGTGACCAGGGAGGGCATGTGCTCTTGTCCCTCTCCCCCAGCCCGGACCGTGAGTGATGACCCCCAGAACCTGTTTAAGAAATATCGGGAACAGGAGCTCGAGGAAAGAAGGAAGGTGTACCGTTGAGCCCCAGGAAGTCTTTGATCCCCTACCAGATCCCAAGAAACCTGCCACCTGCCTCCTTACCCCTACCTGTGTG
TGGGATTACAGGCGCCTGCCACCATGCCCAGCTGTTTTGTATTTTTAGTAGAGATGGGGTTTCGCCATGTTGGCCAGGCTGGTATCGAACTCCTGATCTCAGGTGATCTGCCTGCCTCAGCCTCCCAAAGTGGTAGGATTGCAGGTGTGAGCCACTGCGCCTGGCCCTGTTCCAGGATCTTGGCTCTCTGTCCCGGGCAGGGTGCTTCCGGGCCTCTTTGATTCTGGCCACAATGCTGAGCCTGTCCCGCAGCCCTGGGAGTGGCCCCCAGACCTTCCACTGCCCCAGGAATGGCTGACGCAACTATTCCCCCCAACCAGT
CCTCTTCCAGGAGTTAGCCCCAGCAGTGGAGGTGGGGGGAAGCAGGCACTTGTTCTGAGACCTGGGTTTCTGTGTGGTACAGCAGACACACCCACTTCTCATCAACTCAGAGATGCACACCAGTAAGAATGGTGCAGTAACCGTCTGAAAGCTCGGCCATGAGCTCACCGTGCAAGCCTGAACAAGCACGTTGCCCTCCCTGGGCTCGGTCTCCCCAGCTGAAGATAAGGGGATTGGCCCATTAGACAATCTCTGAGTCCTTTGGGGCCACAGGACGCTGATTTGGTGGTCCTGGTACATTCTAAAACACACAACTGCCCCTGTACATGTCACAACATGGGTAACAAG
AGGGCGGTCGCAGGAGCCTGCGAGGAAGGTGGGGTCTCAGTGCTTTCGCACAGGGCGAGTGGAGCTGGAAATGCAGCCCCCAGTAGTTTCAGTTATTCCATGTATGGCTTTTCTCTCTCACCTTGCACCTTTAGACCCTAATTTCCTGTGAGCAATGTGCTGGGAAAACTGGCAGCAGCTCTCTGGCAACCCTGGGGGAAAGAAGCGAAGTGGGGTAGAAGCGGAAGCCAGGGGCAGAGGCTGGGTCGGTCCAGCCAGCCCGCGAGGGCTCCCACGCAGCAGAGGTTCCACTGAGAGGAAGCCGGGGCTGGCCCGGCCGGGAGACTCCCTCC
ATAATAATAATATGATAAATGAAATAATGCCACAAAGTGCCTGGCACAATGCTCAGACACCACTCCACCTCCATCAGGACGGCTTTTTTTTTTTTTTTCTAAGGCAGGATCTCAGTCACTCTGTTGCTCAGGCTGGAGTGCAGTGGTGTGATCACAGCGCACTGCAGCCTCAACCTCCCAGGCTCAAGCAATCCTCCCACCTCAGTGTCCCCAGTAGCTGGGACTACAGGCGTGCACCACCACACCCAGCTAACTTTTTTTTTTTTTTTTTTGGTAGATACAGGGTCTCACTATGTTACCCAGGCTGTTCT
GTGATTGTGTGGTGCTGGTTAGGAACATGGGCTTTGAAGAGAGAGGGATTTTATTTCAAATTCCATCTCTGCCACTTAGTAGTCAGATGACCTTGAACATGTCCTCTAACCTTTCTAGGCCCCAGGACCTGCCTCTGTAAACTTGGGTAATAACCCCCTGGCATGTTTGCTTCTGAGGATTAAATGAGATAACTTGTATAAAAATGGCCACGGCAGGGCCGGCTGCAAAATTCCCAAGGCTCAGTGCAAAGTGGAAATGCAGGGCGCCTTGTTCAAAGAGCAGCAGAAGAAAGTGTCGTGAAAGGCAGGAGGGTATTCAGCTTTCTCAAG
AGTTGGAAGGGGTTTAGGATGGGGACCCTTTTATGGGGACCCTTTTACAGAGATGAGGCCCAGAGAGCAGAAGCCAGCTGTCTAGCGTCACACAACGGGTCAGGGCAAAGCAGGGGCTGGAACCCGAGACTCTCATACCCCTGCACACACCTGCTCCTGCTCTCCAGGCCCCGGACAGCTGGGCCCAGATGGAAACCAGGGGGCAAGGCAAAATGGAACTGTGGAAGGGGCTCCAGCATCTCCGCCATCCCCTGTTCTCCCAAGATGCTGAGCCACAGGGAAACTGAGGCATGGAGCGACAAAGAGGCAGAGGTTGTCT
CTGGAACTCTGACTCTACAGCTTTCCCCCAGATCCCCCTCACTGCCACTGCCCCCACACCACCCCACTGACAAGGGCTTTGTCCCCTGCTGGGAAGTTCAGGAACGAGGCTGAGTCAGGGAGCTTGAGAATTGAAGGAACAAAGGCAGGGACAGTTGTAGCTCCACAGCAGAAGGGGAAGCTGAGAGGGAGCTGCCCATCGGAGTGCCCAGCCAGGACTGAGTCACTAGCCCTTGCCCTCTAGGTTAAGGGGAACAGAGGGCCTCCCTTTGCCCTTCCCCATTTAGGGTGGCTGTGGCAAGTGAGAGTGTGT
TTAGGGGCCACTGCTCCAGGTGCATAAGCTTCTTCCGTGCCATCCACCGGTGAGGCCTTGGGGCCTGTGGGTGTCGGGGGTCTCTCCTGCCTTCTGCCACCCGTGGGAGGTAAAGGCCTCACTGTGCACCTGGTGGGGGTGCTAGGCGGGCTACCACTAGGTCTACAACAGCATACACCTGCACCAAGTCGCCTTGCCACCAGGCTGCGTGAGAGAACTGGGTCAGTGCACCACGTGTCCTAGCCAGAGAGGCCCCTCCACACTCCCTGGACATCCTGGGGCCACTTTCACCGTCCAGACCCTTGCAGGGGCAGCTCA
AATGTCTAGAACCATGAACTTTTCGGACTGCCCTAAAGAAGTGAGTCCGAAAAGCAGAGTCATAAAAATAAATGGTCCTGTTAGAGATGAAAGGAAGGTTGACAGCTGAGATAGAGGAGATAAGAAGCTGGAAGGAATGCAGTTAGAAATGTGTTTCTTGGGCCGGGAGCGGTGGCTCTCGCCAGTAATCCCAGAACTTTGGGAGGCCGAGGCGGGTGCATTACCTGAGGTCGGGAGTTCGAGACCAACCTGACCAAAATGGAGAAACCCCCGTCTCTACTAAAAATACAAAAAA
GCTCGGGACTTGGGGGCGTCCCTGCATTCACACTCAGAAGACCCAACAGGGACGGACTCCGGGGATGCCGGGGAGTAGGTGCTACCTGGCACAGCCACCTCTTTCCTGGGGTTGACAGGCAAGGCGTACTTCTGCGCCTCAGTGTCCCTTTATGACAGTACCCAGGAAACCCCCAACAGCCTCTGGAGACAATTTCCGAGAACTGGGGGTATGAGTGGAGAACCAGGAAGGCTGGGAGCGAGGGGAATCCAAGGCCTTGGAGGTGCTGGTCCAGCCTTCAGGCATTTACCCCCTGAGTAACCACCCAGCAC
GCAGGAGAATCGCTTGAACCCGGGAGGCGGAGGTTGCAGTGAGCTGAGATTGCACCACTGCATTCCAGCCCAGCTGATAGCGTGAAATTCCTTCTAAAAAAAAAAAAGTCTGGGCACGGTGGCTCACACCTGTAATCCCAGCACTTTGGGAGGCCGAGGTGGGCAGATCACCTGAGGGCAGGAGTTCGAGGCCAGCCTGGCCAACATGGTGAAACCCTGTCTCTACTAACAACACAAAAATTAGCTGGGTGTGGTGGCAGGCGCCTATAATCCCAGCTACTCAGGAGGCTGAGGCAGAA
CAAGTCTCAAGTCAGTCCTATGCAGAAATTCTAGAGAAGCCACTAAGAGTGGCCAGAGGACAGCCCCCCACTTCCTCTCATTCCCCAGCCTGGTCCTCATAGACCCACCTGGAGTAGAAATTCCTCGTGCAGGCCAGGCGTGCTGGCTCACACCTATAATCCCAGCACTTTGGGAGGCTGAGGCGAGCTGATCACATGAGGTCAGGAGTTCGAGGCCAGCCTGGCCAACAGGGTAAAACCCCGTCTCTACTAAAACTACAAAAAAAAAAAAAAAAAATAGCCAGGTATG
TTTTTTGAAACAGAGTCTCATTCTATCGCCCAGGCAAGAGTGCAGTGGCATGATCGCAGCTCAGTGTAACCTCCATCTCCCCAGTTCAAGCAATTCTCCTGCCTCAGCCTCCTGAGTAGCTGGGATTACAGGCGCACACCACCACGCCCGGCTAAGTTTTTGTATTTTTAGTAGAGATGGGATTTCACCATGTTGGCCAGGCTGGTCTCGAACTCCTGACCTCAAGTGATCTGCCCTCCTCAGCCTCCCAGAGTGCTGGGATTACAGATGTGAGCCACCGCGCCTGGCCAATAAATGTCTTT
GCTCCTTGGGGGTAGGGGCTGAGCCTCATTTTCTTTATGATTCCAGACCCTGCTGTGTTGTTTAATCTTGGGTGGTATATGACCGTGGACTCAACCAGACCCTGGTGATGGACCCTGGTTTCCAATTGTTTTGCTGTTATGAAGAATGCTGCTAAGAACGTCCACTGAAAAGTTTTGTGTAGTGTATCCATAGTGTAAAATCCTGTCAATAGACATCTACATAGGGTGCTCTAGTTCTTCACTTTCTGAATTTGAGGAGATACCCCTTAGGGCAGGAGACGCAGGAGTCGTAAGGGGAGGGCAGCAGGAAGATAGACCCCTCCTCCAGAGGAGGACAATCGTGCCCTGAGGCAGGGGGATGGCAGAGAGGCTTCCTGGAGTT
GCTGGAGTGCTGTGGTGCGATATCGGTTCACTGCAACGTCCGCTTCCCGGGTTCAAGTGATTCTCCTGCCTCAGCCTCCTGAGTAGCTGGGACTACAGGCGACCCCCCACCAAGCCTGGCTAATTTTTTGAATTTTTAGTAGAGACGGGGTTTCACCGTGTTAGCCAGGCTGGTCTCGAACCCCTGACCTCGTGATCCGCCCGCCTCGGCCTCCCAAAGTGCTGGGATTACAGGTGTGAGCCACCGTGCCCGGCCCTGCAATTCCTTTTCTAATGAAAAAAGTCATTAGGAGAAT
ATGGGGCTTCCCCGTACATCGGCAGTGGCCTCGGAAGGCAGGCCCAGCACTGGGGCGGTTGTGGAGGGTGCCTAGGACACAGCCAGCTTTGCCCCATGACGTGGGCGCCACGCCAGGGCTACGGGCCCCCCACTCCCCGTCATTCTCACGCTCATTCTCTGCAATGACCACAACTCCAGCTCTGGCCAGAGCCCCTGGGCCTCTAGTTGTCAGGTGGGCTTGATAGAACACATGACCTCCTGGGGTGTGTACCCAGTGCCCCGTCTCCGGCAGTGGCCTTTTGGCTACTTTAACCTGGTGTTCTCACAACCACCCAGTGAGGTGGCCCAAGCCTCAGTGACTTTCTCT
GATGATGATTATCTTTGAATGGAGGGGGTGGAACTTGGGATCAGACACCCGGTGCGTGCTGGAGACGGACGGGCTCTCCACACTGCCGGCGCTGCGGTCTTCCTCCGACTCACTAGCATTTCCTTAAAACGCCCAAGAGAGACAAACACATGAGAGTCATCAATATCTATCACAGTCTTTTAAAAATCTTAACGTTGCAACCAGGTCACATGTAAATGACAATATTAGTTGGCAATCCAAGTGAGTTTTTTTTTTTAAAATACCTCGATGAAGTATTATTCCATCATACTACTCAC
GGCAGATCATTTGAGCTCAGGAGTTCAAGACCAGCCTGGGCAATATGGAGAAAACCCATATTTAAAAAAAAAAAAAAAAGAGGCCAGGCGCAGTGGCTCACGCTTGTAATCCCAGCACTTTGGGAGGCCAAGGTGGGCAGATCACCTGAGGTCGGGAGTTTGAGACCAGCCTGACCAACATGGAGAAACCCTGTCTCTATTAAAAATACAAAATTAGCCAGGCATGATGGCACATGCCTGTAATCCCAGCTACTCGGAAGGCTGAGGAAG
CTCTTCTTGGGGTCACTTGCACCTCCTCTTAATTCTCCTAAACACATTGTTGCCATTTAGACTACTGAATGTCAGAGCCAGAAGGGTCCTGAGGCCATTTGGTGCCTTCAACTTGTGAAGATGGGGAAACTGAGGCCCAGGGTAGGGCAGGGACTTGCTTAAGCTCATTAACATTGAAAACCAAGTCTTATGGCTCCCAGGTCAGGACTCATCCTATTAACTCCTTTCTTAGGGATAGGGAAGCTGGCCCAGAGAGAGGAAGGTGAGTGCAAATTCACACAGCAAACAAGCGTCAGAGCCAGAGCCTGGGGATTCTCCTC
TGAACTTCAGCACTAGAAGAATGGAAGAGTTTTTTTTTTTTTTAACTTCTCTCTTCCTTTTCATAAATAAAAATAATATGTATGTGATAGTGTTTGCTTATGAAGAGTAAATGTAAAGCATTTGGAAAATTCTTGACATATAGTAGAAGCTTAATATATTTTTCCCATTATTATCTGTTTTATCACACCAGTTATTTGTGCTTAGTACTGATGCCTGGGCTTATGACTCAGTTTTCGTGAAATTATTAGAAACCTGCCCTGAAGCTCTGTTCCCGTTGCAAAACAAACAAAACTCAGTTTAACTTGGGTCACCTCCAGAGTCAGGCTCTTGTCCACCC
TGAGTAGGCAAGTTGCGCAAAAGGAGGGCTGACCTGAATGGTAGCACAAGGAGGGAAGGCAGAGGGTGTGGCCCAGGTGCTCTTTTCTCTGCTCCCAGACCTGCTCTTCTTGAGGTGGCCTTCCCCTTCTGCCCCCTGCACTTGACCCATTTCCTGGTGCCAGACTCTGCAAGCAGCACTACCAGGGTAATTAGATCGATGTCTTCCCAAGTGTGTGTTGTCTTAGAGAAGGTCAGACCTGGGCAGGTCCCTGATGCCTTTCACTTATTGAGTTCTTCCCATCCTTCAAGGTCAGCTATAAC
CACAAGCAGAACAAAAACAGTCTTGGCTTAAAGAAAATCGCTCACATTTGCAAGAAATATGGAAAGACTACATTTCACACAATATACGCCAAGGAACATTTCACCTTCCCCGTATTCTGGAAAAAGAAGAAATGAGAACAAAGAAGCCAAAGATAGAATAGGAACCATTTCGATTTGCAGAACCCAAAGGGCTTTTAGTATATATAAGGAAAAGCAAATCTTAGACACAAATATTGAGAGATGTAAGCCCTATTATTCAACAGAATGAAAAAAGGACTATAAAGTGCACAAGAGACATC
CCTCTGTGGTACCTGGGTGGTGCTGGTTGGTGGAAGATTTGGCATCCTGAGAATGCGGCATTTTCGTCTGATTCTCTTTTCTCAGTGAGATAAGAACCAAGGTCACAGCCAATAGCCAGGGGGCAGGAGGGGGTCTTGGTGAGGACTCGAGGAGAAGAGGGATGGGGGTGGGAGAGTTAATGGGCCGGTGAAGCCTGGTTGGGTTGCCGGAAGCACAGGGGCCCATTCCAGGTTTGTGGGGTCACCTTGGAGTGAGGCCAGTCATCTGATGTACCTTGTCCTCAGCCACATGCAGCTGCGTGGGTGCAGCAGCAGAATGGGTGGAGGGCTTTGGGGAAGAGCCAACGTGGGCGGGGGGCGTGGCTTGGAGTATGAGGTGGCCGTGGGCTCCCTGCAGGCCCAGGCTCCATTTACGGCCAGCTGCCTGCTGTCCTCGCCCTGCTCCGGCATGCTGTCTTTCCACATCCGTTACCCACTGCGCGCTCATAATGCTCCCACTTTACAGAGGCCATTTACTCTGGCCACCTAGTAGTTGGTGGCAGAGTTGGGATTTGAATCCAAATGGAGGTTC
CTTGCCTACAGCAGAAGCAGGTGGTGGCCGAGGCCCAGACCCGGGTCAGCCAGCTGGGCCTGCAAGTTGAGGGCCTGCGGCGGCGCCTGGAAGAGCTGCAGCAGGTAGGCGGGGCTCCGGTGGGGGGCCCCGGGCGTGCTAGCCCCCAACCCTCGCCTCACTCCCCAGCCTTCGTGCCTGGCAGGAGCTGAGCCTCAAGGACCAGGAAAGGGTGGCCGAGGTGAGCAGGGTGCGCGTGGAGCTGCAGGAGCAGAACGGCCGGCTGCAGGCGGAGCTGGCGGCTCAGGAGGCGCTGAGGGAGAAGGCGGCGGCCCTGGAGCGCCAGCT
TTAAAAGAAATGCTCAGCTCTACAGAGGGTGGTGGCAGGCAACACTTTTCCATTACAGAATAACCTCTATTCTTCCATGATACATATTCCTGTGGAAAAACTTGTCAGGGCCCAGGGATGAAAAATAGAGCTTGTCCTAATTAGCTAACTGTAGGTTCACTTAACATCTTTGGGAAGGACCCAAAAAATCTGGCCATTATTTTCTTAAACATCTGCAAGCTGCAGAATTCCTTAGTCCTCAGCTATAGTTTCTGCTAGATATCTTAAAGCTGGGACAGTTCCACTGTG
GCACAATAAGCCAGGCCTCAGCCTGGCTCCAAGGCCATCAGAACCCACCCGCCCAACCTCGTCACCAGCTCCTTGCTGCCTCTCAAATGCCCGGTACACATGCAGACTGCCAGACATTCGCTCACGCTGCTCTCCGGGCCAGATGCCCTTCCATGCCACCCACCCCTTGTCCCGCTCCAAGGTTCCTTCTTCCAGACAGTGCCTGTGAAGGTCACTGAAGTGCCAGAGGCTGTGCAAGGAGCCCAGGCCACCCCATCCCCATCCGGCGTGGGTTAGACCCTCCCTCAAATCATCTGCACTCTGCCCTTCACCCAATATTTCAGGTATCTGGGATCTATTGAACTTCCGCATTATGCTGGAAGTTCCTAGAGGGCAGGGATGGTCTGTTT
TTCCCCAATCGCTTGACAGCAAGATTCAGACCATCACCCGGGAGAACTTAGAACAGCCACCCCCACAGCAAAAGCTACACCTTCCAGAGGAAGAGCATGAAGTGGCTTCTGTTGAGAAAGGCCATGGCTCCCTGACCTGGCCACCTTCCCCGAGTTACAGCACAGGCTCACGGTCTCACCCTGAGTGACAGCCCTGGGTGATTCCAAACAGGCCTGACGCTCTCCAGGACCCTGACACGGATCTGAACTACACAGAGCTATGGTGATCCGGCCGGCTCAGGGGCTAACCAAAGTGATTCCAGGCAGAGCAGCCGGCACTTGCTACCTGGGGTGATAATGCGCACCTTGGAGAATGTCCTTA
AAGATCATGGGAGAGAGAATAACATCGTTCCTCAATAGCATGGGGAAGGAAGCAATTTCATCTGATTATGAAAAAGAATGTGGACTTATTTAATGATATAGTTTTTGCTTAAGTTTACCCTGGTCTTTCCCATCAGAGATTCTCTGTGTGTGATCTGTGGATCCCTGAGAGTTTCTGAGACCACAAGAACACAACCAATTTTATAATAATACTAAAACACTTTTGCCTTTTCCACTGTGTTGTGATTTGTGCTGATGGTGCAAAAGTG
TATTCACGGTCCAAGGACGCAAGAGGAATTGAGCTGGGCTGAAAGATTGGAGCTCTGAGGAGGAAGGAGCCGGTAATGTTCCGAGTTCTGCCCAGAGGCAGGGCCGTTGACCAAGGTGGAATCCCCACCAAGGGTCTCCTCCCGCTGTAGACCGAAAGCAAATTTATTGGCACCAAGGCTGAGGATCCACAAAGTAGGTTCAAGAGGCCATGAGATGCTGGGCTGAAGAGGGAGAAACTGAGCGTCCCCAGTTGAGGGGGGCTCTGGGGGCTCTGTGGAA
TGCCCTACCAGAGGGTGCTGCCCCAGCAGTGGGCACTCGGGAGAGGTGGGAAGCGCATATAGGTCAGGCTCTGTGCTGAGAACTTCACATATGCTAACTCCTTCGATCTTTACAACAACGCCTTAAGGCAGAATTCCATTTTTATTCCCAAACCTGCAGCACAGGAAAAACACAACTTGCCCGGGATCCCACAGCTAGTCAGTGGTGGAGCAGAACTCATGTCCAGCCAGCCTAGACTCAGCACGTGCTCTTAACCACCATGCCATCCTGACAGCTCCCA
TTTCTTCACACTCAACCCCCTGCAGAGATGTATAGGCACGTTGTGATGACCAGACTGTTTGTCTCCTCTGTTAGTTTTTCCTTAGTTAAAATGAGGTTTGAAGGACTGGTCAGGAGGAAACCGAAGGAACAAAATCATTCTAAACCTTGTGGCTGGCGCCCATGGGTGAGGTCTGAGTTCAATAATGAGCATTTACAAAGTGATCATGTAGAAAGAGAGGAGGAGGAGGAGGGCTAGCTAAAACAAAACAAAACAAACAAAAAAACCCCATAAGACAGTTTCTGGTGAAATTCAACACACTGCACC
CGTCCTCAGCCCCCGAGGTGGGAGGTGGTGGGGGGGCGGGGAGGAGAAGAAGAAGGCTCTCCCGACACGGTGACTCAGGCCTCCTTGACCCGCTCCTGGGTGGGCACGTTCCTGCGCCCCGGTCTATTTTTAGAGCCGGCTCTGGGCCTGAGCGCAGACTGAAGGGAAGGGGGGCCTCGTGGGGGGCGCAGGCGCCTGACCAGCTCCTCCAGCTCGGGGCTCAAGCCCCAGGCCCTCCAGCTGTCTACTTGGAAAAGGGTGGAAGCACATGGAGGGTGGGTGTCAGGGTGTGCGGCGCAGGCCCAGAGAAT
CAGACCTTTCTCCTGCTGGCCCTGAGGCCAGGAGAACAGCAGGTGCTCGAGGAGGCCAGGCTACCTTGACCCTGGCCCCACCAGGCTCTCAGCTGCCCTGATTTATGTGTCTGGGCTAGGCCTTGGAAGCACTACCAGCCCTGGTGGCTTCCATTCTCCAAAGCCTGGCCCTCCTGCACAGACATGAGCTCATCAGGGCCCTCTCCCACAATGGGGTGTCAGGGAGGGGCAGACATGGGCACAGAAGGGAAAGGCCCAGCAGCCTCTGCATGAGCAGGTGGGACTGGAAGAGCCTTTGA
GAGGAGGGAACAGGCAGGTAGAGGGCTGGGGATGGGAAGAAGGGCTGCAGGTATGGAGCACAGCCTGTGCAAAGAGGCCCTGAGGCTGGAGAGTGCAACCAAGGCAGCTGCAACCGAGTGAGCATGGTAGAGGGTAGGGCAATGTGAGGCTGCAGCCTCCAAGGGCAACGCCAGAGACACGCACCTCATATGAAACCAAGGGGTGACTTTAAGCAGAAGGAAACAGATTTGCATGCATAAGGACCACTCTGTCAGCCTTATGGAGGAAGCCTCTGTTCGGGAGGTGGGTACAGGAGGGCACCTAG
CCCAGGGCCTTTGCACTCCCAGCCAGCCTCACTCTTCCTCCATGGAAATTTCCCTCATTTCCTTCAAGCTTTTGTTCAAAAAGCTTCAGCCTTCTCAATGAGGCTGACCCTGAAAACTCTTTACAACTCACCTTTCCCCATCGAGCACTTCAACCCCCCCTTACATGTTCTACTAAAAAAAAAAAACTTCCCACATATTGGTCACTTCCTAACATATGGTATCATGTATTTGTGATATTGTCTATTGCCTGTCACCCTCTGAAAAATGATAAGCTCCAGAAAATCAGGTATACGGGTCTCTG
CTCTCCTGGAAGCCAGGCCCCTTTCCCCACGCTGGGTTGGTTGGCCCTGGCAGCTGGTTCCCCCATCAGTCCGCAGATGCAGCTCTCTCGAGGTACACCCCACATGAAACGCTTGACAGTTGCAGTTGCTGTTAGAAGCTTGTTCTAGGCCCAAGGCAAGGCAGCACCGTCCAACCCTAATACCAGTCTCCAACCCCACCCTGAATGCCCACCACCAAGGCTAAGACCTTTGACATTTTCTAACACCAGTCTCTGGAATCTGGCAAGAGATACAGAGAGGAGTCACCCAATCTGGATCTCCTGACTTCCTCAACAGAGACCTACACACAGGCAGGCCATGAAACTCAC
CCATCTGATACTTGGGTTGGCCAAGAGAAATAAGTACCTTGGCATAACAGACAACAGACTATCCAAAGCCCTAGGCTGCATGACCTTGGCAATCATACCTGTCCTCTGTGAGCCGCAGTTAGCTTACTTGTGAAGCAAGAATAACGTCCACTCCCACATTGGAAGGGATTGTTGGAGATGGAAGAGAGGAAGGTTGTAAAGCTTTTCAGTCCAGTGCAGACACATGGCAGCTGCAGTAAGTGGCTGTGCCCTTCTCTCTCAGTCCCACAAGAAGGAAGTTAGTGTCTAGAGCAAGCCTTGGGCTCTAGATTTTCAGCCATGGTAACTTCCTGAATTTAGCTCTG
GTCAGAATTACCTAGATTTTTTGCCTAATTTTATTTTATTTTATTTTTAAACTTTTATTTTAGGGTCAGAGGTCCATATGCAGGTTTTTAATATAGGTAAACTTGTGTCACGGGGGTTGTTGTACAGATTATTTCGTCACCCAGTTATCAAGCCTAGTACCCAATATTTATTTTTTCTTATCTTCTACTGCCTCCTACCCTCCACCCTCAAGCAGGCCCCAGTGTCTGTTGTTAACCTCTTTCTGTCCATGTGTTCTCACCATTTAGCTCCCACTTATAAGTGAGAACATGCAATATTTGGTTTTTCCGTTC
ATTCGACCAGATTTCCTCTACCATACCTTCCTTCTTCTTCTTTTGTTTTTGTTTTTGTTTTTTTTGAGACTGAGTTTCACTCTTGTTGCCCAGGTTGGAGTGCAATGGCGCGATCTCCGGCTCACCGCAACCTCAGCCTCCTGGGTTCAAGCGATTCTCCCATCTCAGCCTCCTAAGCAGCTGGGATTACAGGCACCACACCCAACTAATTTTGTATTTTTAGTAGAGACGGGGTTTCTCCATGTTTGTCGGGGTGGTCTGGAACTCCCAACTCCAGGTGATCCGCCCACCTCGGCCTCCCAAAGTGCTGGGATTACAG
ATGTCTCTTCACGACTGTCTCCCCCTTTCTCTGTGTAGACTCTTTACTCAGGGAAGAGTCACTTCACGACTATTTCCCCCTTTCTCTGTGTAGACTGTTTACTCAGGGAAGATTGAAGTAGACTGGTTAAGATATGCAGGTCTGGAGCCAAACAGACCTGAGTTTGATTCTGACACTACCACTTACAATGAGACCTTGGGCGAGTTACTCAGCCTCCTCATTCAGTCAAAAAACACATATTGTGCACCTGTGAGATGCCAGGCTGTGTTCTGACCATTTTAATGATGCCTGATTTTTTTTGG
GAAGGAAAAAAAAACTGTAAAACCACACACTTTGATATTTGACAACGTAAAAGCAAGGCTGCAAAATCAAAATCAATGAACGCTTGAAGGAAATGTCTACTTAGCTAGACATAGTGCCACCTGGATTCACTGTTGGCTCCAGAATCCCCCCCACGGTGTCATCACGTTGGAAAGTTTTTGTGGGTTAGATGTTCTCTGTTGGCAAGAATGCCTGTACATGCCCAAGAAGCATATGAGTTTAATGGGACCCCAATAACTTCAAAAGCAAAAAGATAACGATCCTTTCTACTTTTTTAAC
TGTTCCTCAGGAGCCAGCACCTCCGCTGGGCTCACAGGGTACACTGCGGCCTCCTCAGCCCTCCCCGTTCTCCTGCTCCTAAACCCACAGCCCAGCCTTCCCTTCCTCTGAGCAGAGCAGCCCTGGCTGTGGGGGCTATTTCCTTATGGGATTCTCTGGCCAGAGAAAGGAGTAGCTGACTAAGCCTGGGAGAGGGTTTGTCACAATAAAAGAATACTTACTAACCTCTTGTCTGTTTACCATAGATTTATTGACAGCTACTACTCGCCAGGTGTGCTGGAGTCAGGTGGGGCTGGGGCTCACAGCTCTCTACCTGTTTA
CGTTGTATGCCCTTGACATCCATCAATTCATTTAACTCTCACCGTTCTCAATAGGTAGATGCTAAGATAACCCCATTTTACAGATGAGGCCACTGAAGTCCTGAAATGTTGAGGGACTTTCCCAGCTTCCCAAAGCAGCAATGGGCCTAGCGGAGAGTCAAGGCCAGGGCTGATGACGGCAGGCCTCATGCTTTCTTCTCCACTCACCCTTACCTGCTTCATGAGGTTTCATCCAATGCCAGGAAGGTTGAGAGTTCGTGCGGTCTCGTGAAATGACCCACTGTGACCCCTGCCACTGGCATT
AGTTTGAGGCTTGTATTAAATAACCTATAAAAAGTGTTTTCCCCTGGTCAACCAACTGGTCCCTAACATCACTGTATTCTACCCCTTCAAGGGGATACTACTACTTAGGCAATAATTCTTGACTTTTGGTGGGAGAAGACGGTCACATACACCTTTGAGAACTTGATTACAACTATAAACTACCTCTAGATAGAGGTATATACACTTACTCAGACATATATATATAAATTCTGAGGTTCACTGACCATAAAAAGTCCTACCATGGTTGCCAGGTTAAGAACCCT
ATTTAATCCTAGGCAGGAAATCTTTGGCACATGTGCCACCACCTTCTAGCCCTCATCCTTGGCAGACATCACTAATCCACCCAGGTATTACTGTCCTACAGAACACACACAACCTCAGAACCCTTTGCAACACCGCCTCTGTGCAAGCCACGACCAAGTGATTAGAACTGGCATGCAAGACAAGCCACTTGCCAGCGCTCTCATTTCCCGTATGAGGACACGCAGGCCAGGCTCACTCTGTCTCATTGGGAATCCAGGCTGCAAAAGCCAGTGGGGCCAGAATGAGGTCATATGACCCTGGGAGGCTTGTGTAACCATGGTTGAGTCCTGCGGAAACCTCAAGTGTGTAATGGCAGAGG
ATTCCTGGGCAAGTCCTGGTGCTGTGCTGGGCTCAGAGCTAGTGGACTTAAGGAGCATGTGACCTAGTGAGAAACCAGCCAGGGCAGCCAAGCAAGTGCTTGTGCCACCACTCCCCTAACCCTAGGCAGCACAGCTTGCAGCTCTGGGAGAGACCCCTTCCTTCAGGCTTGAGGAGAGGAGAGGGAAGAGTAAAGAGGGCTTTGTCTTGCAACGTGGATACCAGCTCAGCTACCATAGGATTGGGCACTACAATAGGATAGGCAGAGTCTTGATGGCCCCATTCCAGGCCCTAGCTCCCAGAAGACATTTTAAGCACA
CTAAGGAATGCTTTACCGCCCCTGCACTTTCTCTCTCCTTGGTATGTCCTAACCAAGGAATGCTTTACCGCCCCGCGGCTTTTTCCTTAGTCCCGACCACCAAGGAAATACTTTACTGGCTCCTGCGGCTTCTCCTTCCTTGGTCTGTGTGGGCGACAAGTCACCCAGGTGCCAAGGCAAGAGACCGAAGGCACGAACTGTTTCAGTATAATAAAATAAATAATTAGAATAAGAATAGTTATATTAGAAATAGAATATAGACATGATTATATATGAATATTATTAATCATTAGTTTGT
GTCGGGCGATCAGCCAGTCCGGACCCCAAGGCCGGAGAAAGCTCGGCCGCGGCGCCCCGAAAAGAGACCCCATTCATTCTGCCCGCTCCAGTTTTCCGCCGCGCGGCCCACGAGGCGGCGGCTCCGGAGGGCGCGCAAGGGGCCGGAAGGGCCACCGCTCCTTCCCGCCGCGCGCCCCTCCCCCGCCACCGCCGCGCCGGCCCGCCTGGGCCTCCCCGGTCGCCCTCCCACCGCCTCAACCACCCTGCGCCCCGATCGCGCCCAACCCCCGGCGGGGGGCTCCCACTCACTTGTCTTTCTCGGTGCCGAAGATGGAGGCCAGATACTCCGCCATTTCCCACCCGCCGCCGCCGCTGCCGT
GGTAAGTATTAAATAACTGAAGAAAAACACCTTAACAATTTACAGATTTGCAGTGTCACTTAGTTCCATGCCTATGTTTTACAGATAGAAATTGAGACTGAAGGAGTTCAGCCCGTCTGCAGGCCCGGGAACTAGAACTCAGACCTGCAGACTGATGGGGACTCATGTTCTTTCCATCACACCAGGTTTTTCAAGTATCATGTATAAATGAACATAGAATATTTATATATTCTATAAATAAGTATTCCCATGAATACATTTTCATAGGAGGTGAGTTCT
TCTTTTCACGCATCCCCTCCATGTGACCGGGTCTGTGTGAGCGTGGACAGTCCCACAGACACTTCCACAGCACAACAGGGTGGAACAAGAGCTGCCCCCACCAAACATCAGCTCCTACAATTCCTACGAAGTTCCAAGGAGAGAGCCAGAGAAGCCGAAAACACAGGCACTATGATGTGGCGAATTTCAACAGACAAGCAGCCGCGTGATGCTCACCTGGAAGGTGGGGTAGAAGGTGAATTTCAACGGACAAGCAGCCGCGTGATACTCACCCGGAAGGTGGGGTAGAAGTGGATGTCGTAGTCATGGCACACGGCCTGGTTCTTCTCTTCCATGCAGTCCAGAGCTGCGACGCGAATGGCACTGGCCCAGTCTGAAAAGC
CTCCAAAGCCTACAGAGAGTCTGATCCATAACACACACCCAGAAAGACAGGATAGCTCCTCTATGAGCCTCAAGGGACCCACCCTTAGACTCCTAGGAGAGGCATGTGCTGACTGCAGTGCACATCACTAAGCTACTTCTATATGGGGTGAAGCTGAATCCTTCCCCAGTTTCCACTTCTCCAGAAGTCAGACCTCCCCGCTGCCTGCCTGAACACAGATGCAAGCACAGAGAGGTGCTGAGAGGGCATTTAGACATAATCCAAATCTTTGCACAAAAACTGTTCACTTTACTCCTAAG
ATAGCTTGGTGGCTGCCGTGCGGTGCACCCTAGAGGAAGAGGGGCAGCTGAGATTTGGCAGAATCTGGGATTCAGTCGAGGGGACCTGGGTTTGAGGCCAGCTCTGCTGTGCACCGCGTGACCTTCACTGTATCTCAAAGGCTCCCGAAGGCCTCACTTCCTCAACCCTAAGACTGGGGTCAGCAAATACCTAGCCCACCCATCCTCAGGACAATTGTGAAGCCAACTAGAGTAACGACGTGAATCAGCTTTCTAAACACCACGATGCTATAAACGTGAGTTATCAATGG
GGCGACCAGGGAGCTGGCAGGGTGCTGGCTTAAACTCGGGTGCTCAGGAATAATTCAGATTCTTAGCGCTCGTGTGTGTGTGTGTGAATGTGTGTGTGTGTGTGTGTGTGTGTGTGTAGTAAAAACTACCACACAACTAATTCGTATAATAGGAAGACAGAAATAATGGACAATATTTATTTATTGATTATATCTGTTGCTCATCAGTTATGCTGTAGCTCATGTGCCAACGTGTGTGTGTGTGTGTGTGTGTGTGTGTGTGTGTGTGTAGTAAAAGCTGCTAGGTAACTAACCCTA
CATCTTGCTGCCTCTGCCTGTAAACATGTCTCTGAACCTCTCTGAGCCGCAGTTTCCCCATCTATAAATGGGCCTAACAATAGTGCCTGCCTCATAGGGTTCTGTGAGGAGTCAATGAAGATCAGCCACATAAGGGCTGAGTTCCTAGCAGCTGCCATTTTTATTAGCAGTAGTGGCAGTTGTATCATATCTTAAAGCGCCTGACACAAAGTGTGTCCAATCAGTGGTAGCTACGATGACGACAAAGATGATGACGAGGATGTTGCAGGGACTCGGTCATTGCTTGTCTCAAATTTCCTCACCAGGGTGTATCCAGTGCCTGCCAACCTGGGATGCCTC
CCTTGGCCAGGGAAGGGCTGGATGTGAAGTTCCACACCTGGAGTGATGGGTCCTTAAAGTCCCTTCTTTCTGTTCTCAGGCTGGCCCTTGTGACTAGTTCATGGCCTCAGACACTGTACTGTGGGCACCATCTCTTGACTCCTGGCCGGCCTTCTCTTCTGGGAAGGGGCTGCTCCAGGTCTTCATTGGACCCAGAGCTTCCTGGATCCCATCAGCAGAGGCGGGACAACGGGGAAGGGTGCCAGAGGCCAGCGGGGTGGGGGAGCACAGATGCTTCCAGTTGGCTTGGCTCCCTGCACTTGGTCCTGAA
CTTCACTAGCTGTGGGGTCTTGGGCAATTCATTGCCTTTCTGCAACATGAGGACAATCACACCCACCTTACTGGGAGACTGGAAGATTAAAAAAGAAAAATGACATAAACGGGCTTATAGCATGCAGTCAGCAAACTTATCCCCTTCCGTCACAGTGCCATAACTCAGTCTACAGACGAGTAACTCGGGGAGGGGGTTTGTTTGGCTCATCTGTAAAACAGGGCTGCTGGAAGCCGACATTGCATAACCCATATGTACAACAACTGGCACACAGTGAGTGCTCAGCTGTTAATAAAGGGAAGGAAAAGAA
ATTAAAATTTTTGATATTGCCCTCCAAAAAGCTAGTACCAATCTCACTGCTACTGACAATACATGAATGCCTGTTTCTCAGCACTCTTTCTAAAAGAAGGCATTGTCAATTTGTAATCTAACAGGTGAACTTGTCATTATTGTTTTTATTATCATTTATTTGGTTATTAGTGAAATTGATCATCTGCTTATTGGCTATTTGGATGTTTTCTTTTGTGAAATGGCCTGTTTATGTCCTTTGTCTATTTTTTTCTGTTGGATTAAATTTGTTTGTTTCTTATTGCTTTTTAAGAAC
TTGATTCACTGACCCTTAAGGGCCCCAAACACAAATTATTTCCCCTTAGTCTCTAGAGATAACCTCTAAACATTGAAGAGAATCAGGCTCTGAAGTTAGACTGGAGTTCAAAATCCAACTCTGTCATCTCCTGGCTGGGGGCTGGGTGTGACATTCATGACCTCTGTACCCTCAATTTCCCCATCTGTGAAATGGGTCCAGTGGTACCCACCTTCACTGGGTATGATGACGGTAAAGTGTACGGTTGGCGCTCAGTGAGTGTGAGCCCACAGTGGGCCTGCCCAGCCCACTTCC
GCTTCTTTGCAGATCCACCTCTCGGCCCACGCCATCAAGCACGCCAAGGCCTACTGCTGCAGCATGTGTGGGCGGGCCTACACCTCGGTGAGTGCCGGTCGGCCTGTGCCCTGCCCCGGGGGAGCCACTTCGTCTTCCAGGCCTCAGTTGCTTCCCCATTGTCAGATCTGTGTCGACTCTTCCCATTTTCCAGACAAATTGAGGCCTAGAGAAGGGAAGTGACACCCTGAGATCACAGGGAAGGGGAGAACCAGAGCTTTTGCTTCCCACTTCTGGTTTCAGCTACCCCTGACCAAGCCCCT
AACATAAATATAATTATCAAATAATATTATACATCTGGAATTGAGAACAATTAAACAGAATCACATTTTCATGCCTTTTCTTCTCCAAGACCTCAAAGCACTGTGAGATGCTAGATTGTTTATATTCTGTTTTAACCTTTGTTGAATAGCTGATTTGTCAGCTATTTGTTAACATCTTTGTGGACTAAAATCAGTCTACAGATGATTCTAATTCAAAAAATAAAAGAGAAAAAAATGAGAGTGAGCCGATTGGCCAGGGGAAACGGACTTGGGTAGGAAGCGACCACAGAG
CCCCTGGAGCGGTGCTCGGGCTCCCTGGCCTCAGGGACCCCGGGCCCAGAGGGTCTGGGACCCCAGTGATTCACCGAGGCCTCCCAGCTGGGACGCTCTGCACCCCACTTTCAGGGATCACGGGTGCCCACCAGGGAAGGGGAGCCCGCGCTGTGGGCTACGTCTGAGCCGTCAGGTCCTCGCTGGGTCTGCGGGCGCCCTGGGGCGAGGGAGCGGGGAGCCCTACCCCGAGCAGGCACTCTCCCCAGATTCATTTTGGAAACCAAGGCCCCCGCGCTCGGCAAGTGAGCCTGGCTGCCGGGTGAGTCACCGC
TCAAGTCAAGCACACAAGGAGCCCTGGCTATGCTGCTCTCACTTCAGCATCTGCGTTATCGTCCCTGCATGTGTAGCTGCGACCGTGGTTGCATGCTGTCTTTCTCTTGTTGGATGGCTTCCAAATATCAATAATTAGAAATAAAAATAGTTGCTTAAGGGATGACCTCTGTGTGTTTCCTTTTCTTGCTTAGCTCTTCCATGGCACACCTGAGAATTTCTTAGGCTATACTGGGGGCAAGGGGATGTTAGAGGAGGGAGAAATTGCCTCATTGCCTCTAGCCAGTCATCCTTCTATCTACGTAGTGTTCCTACA
TTCGTACCCATCTGTCTTCTATCATGTCCGCCAACAGATCTGACAATTATCTTAATGCCCATATGCTTAATTGTGAGCTTCTCAATTCCCCCATTGCTATCGGAAATCCTACAGGAATTTCAATTTGGCATTCGACTTTCATTTCAGGGGATAAGATTCTCAGGCCTGCCATTTTTTTTTTTCCATAATGCCAGCTAAGCCTCTGACAGCGGAAGCTACAGCAGTATGGGACACAGCCTCTGCTTGGTACAAATATAATAAAATGTCACCTGGCTTTCCAAAACTGGCAGCCCATTCCAAATTAATGTTTACTGT
TTTCCGCTCTGCTCCCTCCTTTGCACCACATACCCCCAAGCATCCACCCTTCTGGGGCTCAGTCTCATCTCTTCCCTCCCCTCAACCTCTAAGCTAAAACCGCAGACTGTGACCCTTTCCTACTGGGAACCCTCCTGAGTATTTATTTATTTATTTATTGAGAGAGTCTCACTCTGTCGTTCAGGCTGGAGTGCAGTGGCACGATCTCGGCTCACTGCAACCTCTGCCTCCTGGGTTCAAGCGATTCTTGTGCCTCAGCCTCCCAAGTAGCTGGGATTACAGGCACCTACCACT
CAGGGTTCTCACGGTGGAGGAAAGGACTTCTGCGGGATACCACGCTGTGCGCCAAAAAGCCGGGCGGCTTCGGAGCCAGAGCAGCGGCTCTGCGGCGCAGGCGGCGGGTCGGGGCAGCCTTGAAGCCGGGATCCGGCCCGAAGGGTGAGCACCAGCTCGTCTCCGGTGGGCGCCGCCTTCAATGTCAAGTTCCAGGGCAGTCGCTTGGACCCGTTTGGCGAGCGCGGAGTGAGCGGCGCAGGAGGAGCTCCCCTAGGTCCCGGAAGAAAGCCGGCCCCTGCTCCGCGCGGCCAGCGACACTCAGAGCGAGATTGTTTGGGCCTGGGAGGAGGCAGGCAG
CCCCCTGGCCTGGTTCTAGATCTTTGGGGTCAAACAGGGCGGGAGTCCGGAGCATGGCTCCTGCTCTGTCAGAAAAGGCTGTTAGGACACGGCTAGCCAGTTCCCGGGAGATCTGGCTTCAGGCCTTGAATCTTGTTGGGAACAGGCCCCCCAAAATCTGGCTGTAAACTAGCCCCAAAACTGGCCATAAATAAAATCTCTGCAGCGCTGTGACATGTTCATGATGGCCATGACGCCCACGCTGGAAGGTTGTAGGTTTACCAGAATGAGGGCAAGGAACACCTGGCCCACCCAGGGCGGAAAAACTGC
TTTTTCCTGTGAATCATTTTACTGTTCTGTGAATATTTAATAAATTAAATACCAAAACTAAGTCTTATTTTTCTTTTAAACTCAAGTGTGGGCCAGGCGTGGTGGCTCATGCCTGTAATCCCAGCACTTTGGTAGGCCAAGGAGGGAGGATTGCTTGAGCCCAGGAGTTCGAGACCAGCCTGGGAAACACAGCGAAGCCCTGTCTCTACAAAAAGTATAAAAATTAGCTGGGTGTGATGGTGTGTGCCTATAGTCCCAGCTATTGGGAGGCGGAGGTGGGAGGATCACCTGAGCCCAGGAGGTTGA
TATTTACTTTCTTTCTCCTCCTCCTGCACTGAAAGTTTAGTAAGAAAAAAGCCATCATTACATTCTCCCAAAACCCAGCACTTGTATAAAAATGATAGCTAGGCCGGGCGAGGTGCTTCACGCTTGTAATCCCAGCACTTTGGGAGGCCGAGGCGGGCGGATCACCTGAGGTCGGGAGTTTGAGATCAGCCTGACCAACATGGAGAAACCCCGTCTCCACTAAAAATACAAAATTACCCGGGCGTGGTGGTGCATGCCTGTAATCCCAGGTACTCGGGAGGCTGAGGCAGGAGAATCGCTTGAACCCGGGAGGCCGAG
CAGAAATGTATATAAAGATGTATGTACAATACATTGCATTACTATTCATAAGCACAAAACATTACAATCTAAATGTTCAATAATAGGGAATTCGTTACATAAATTTTAACTAACTGTATGAGAGACTACTATGTAGCACTTAAAAATCCTAGCCTAGAAGAAAAAAAATGACAGAGAAAAGCTCGTAGCGAATATTTCAATAAAATATGTATATTGGTTTGTTGAATAAAATATGTAAACGTCGAAGTAGATACAAAGACTGGAAGGAAATCCACTACATCTTGTCAGTGGCTCTTTCGGGGTAGTCTTTATTTTGAT
TCCCCACACTGGCCGAGCCCCGGATACCTGTATGGGAGCCCGAGAGGGAGCTGAGGAGCCGCGAGTGCTGGCTGTGGCCGTCGTGAACCTCCACCACGTCGTTGAGGGCCGTGTGAAAGAAGGCGAACTGGCCAAACACCACTGTGGAGGAGACACAGTGTGGGGACTGGGCAGGCACGCTGGGGGCAGGAGAGGGGATCTAGGGGTCTAGGGGCCCAAGCCAGGAGGAGGGCAGCCCTGGGGAAGTTGTTGGTTCCTGGGCTGTGGCTTGCTGCACTGGTTAGTGCAGTGGCACAGTCTGGCAGTGGCCAGACACCC
GAGGCTGAGGCAGGAGAATGGCGTGAACCCGGGGGCGGCAGAGCCTGCAGTGAGCCGAGATCGCGCCACTGCACTCCAGCCTGGGCAACAGCGAGACTCTGTTTCAAAAAAAAAAAAAAAAGACAGGAGGGCCTGTGTCATCCAACTTTATAGAAGTTTGGGATGGCTCCAAGATAGTGCAGCACAAGAGGCGAGAGGCTTCCTCCCTTCTTCTCCACCTACAACAGACCACTATTCAGCTTTGGCCCCCTGAACTGTGTCCCTTGAGAGATGGCAGCAATAACAGAGCCCAGTGAAGCAACAGTGGGGCAATAGTGGTGAC
TACTTCCGGGAGACGCAGTCCTCAGTGCCTGGAGGTCTCTGGGTCCAGGTGAGTGTGGTGTGAGTAATAAGCCTGCATGGCTTACGCGCTGCATGGGAAGTCCTGTATCACAATCACAACGTATCATAAAGTCGGAGGTTCACACAGGGCTGTTCCGAGAGGTAAGGCGTGGTCTCCAGTCTCTGAGTAAAAGACTTGATGGTCCAGTCTCCTGGATTCTCTTGCCACCGTGGACACTTGGCCTTTCGGTCCCTCTAGAGCTCTGGACACATACTGCTCCCCACCTTAGTGAAAACAGACTGTATGTCCAAATAGTATCTTTCTCC
CTGTAATCCCAACACTTAGGAAGGCTGAGGTGGGCCGATCGCTTGAGCTCAGGCGTTCGAGACCAGCCTGGGCAACATGGTGAAACCCCATCTCTACAAAAAATACAAAAAGAAACTAGCTGGGGGTGGTGGCACATGTCTGTCGTTCCCGCTATTCAAGAGGCTGAAATGGGAGGATTGCTTGAGCCTGGGAGGTTGAGTCTGCAGTGAGCGCAGATCATGCCACTGTGTTCCAGCCTGGGTGACAGAGCAAGACCCCGTCTCCAGGAAAAAAAAAAGGCGGGGTGATGGAGTTTCAGTT
GCATCAGCGTCCAGCCTAATGGGTCCTGAACACACTCCTGTTAGGCATCTGCCATAATGCATTGTAATTTTCCTGTTGCTACATGTGTAGCAACTAGACCCCACTAGATCCTATAATCTGGGGTCTGCGCTCACAAGGTAATTCCATGCCTTCTGGTCATCCAGCCTCTCCAGGCTTCTCACTCCCTTACTGCTCTACTCTGCTCTTCCCTGCCAAACCTCCTTCCCAATCCCCTGAGCCTCGGAAACCATCCCAGGCCAACAAACCCCAAGCGGAGAGCTTCAGCCTCTCCACACACTCCCCTTCCACCACCAGTT
TCCCAAGCAGACACAACAGCAGCACAGAGGTCTGGAGGCCACACAAAAAGTGATGCTCGCCCTGGGCTAGCCTCAGCAGACCTAAGGCATCTCTACTCCCTCCAGAGGAGCCGCCCAGATTCCTGCAGTGGAGAGGAGGTCTTCCAGCAGCAGCAGGTCTGGAGGGCTGAGAATGAACCTGACTAGAGGTTCTGGAGATACCCAGAGGTCCCCCAGGTCATCACTTGGCTCAGTGGAAGCCCTCTTTCCCCAAATCCTACTCCCTCAGCCTCAGGCAGTGGTGCTCCCATCTTCCTCCCCACAACTGTGCTCAGGCTGGTGCCAGCCTTTCAGACCCTGCTCCCAGGGACTTGGGTGGATGCGCTGATAGAACATCCTCAAGACAGTTTCCTTGAAATCAATAAATACTGTGTTTTATACAGGTTGGCTCTGTCTCTGGTTCTCCCACACTCCCACCCACTGACAGAACCCTGAAGGTAGGGAAAGGTAAGCCCTCAGAAAGGGAAAGAGTTCCATGGCTCGGGGTGGAGCTAGGGTGGGG
ACCTGTCACTGCTCATGGGGCAAGGACATTGGGACTGATTTTGTCCATGGAAACAGGATCATCTTTCTCCAGTCACTCTTTCTTTGCCACAGTCCTCCTTAGCTTGTCCCCAAATAGAGTGCCCCCTCAGGGGTGACCTAGGCCTTTCAAAACCAGTCCAGAAAATGACATTAGATCTGCTACCCTCCATTATAGTGAGACATATAGTCATATTCAACGAATTAGGAACAAACATTTTAAGAGTAAGCATTCTCAAACGATGTGTAAAAACTTCAACGCAGTTTGCTTTTCCACTGA
CGACCAGACACCAAGTGGAGGCCAACGGGTGGTGACAGGGATATTTTAAAAGATCTGAAAATCCAAAAATGTCCATGGGAAATGTGTTTGCTATTATTTCTGTAGGCTTTCCATCCTCACATTTTTCTTAGGTTATTAAGCTGCCTTTGTACAGGATGCCCAAAAGTGTTTTGAGGGAAACCAATTCTGGGATCTAATATTTGTAACAAGTTGTTAGATCGCCAAAAAAAAAAAAAAAAAAAAAACCATAATTATAGGTGTCATCAGAAGGAGGAGGCAGTTTGAGAGGTCACAAATTGGCAGCCACTGGGTCAAATTAACCCCACGGGTATGATAGCATGCTTAGAATTTTGTATAATGAATTATCAACACTTGAAAATCAGAAGGTTACACACACCAAAAAACCCTGAATTTC
CAGGGCCCTTCCCAGTCTCAGTCTCATTCCCAGGGTTAATAATACTGAGGTATTGATGTGTGGATCCGGCAGGTCACACCTGTCATGGGGTGATAGTGGGATCCCCAACCAGGATCTGCCCACCTGCAGGAAGGTGGTGGGAGGGGTCCCGGTGGGCAGGACAGGTGGGCCAGCAGGAGGGTTGCTGGAGGGAGTGCATGGGACAATCTTGGCATGGGCCCAGCCATAACAGGCGTGCAGTCATGGTAGTACAACTTCTTTTTCTTCTTCTTCTTCTTCTTTTTTTTTTTTTTTAGACAGGGTCTTGCTCTGTCACCCAGGCTGGAGCACAGTGGCACAATCATGGCTCACTGCAGCCT
CCTCCCAAAGTGCTGGGATTACAGGCCTGAGCTGCCACGCCCAGCCTTATGTATTTCATTATACAGATTATTATGTATTCCATTTGTAAGTTCTGTCCTATGCATCCTTTATCAGGGACATTTATAATTTAAGTGCATTCATTTCCAGAGAGCTGGCTGTTTAAGCCGTGCACCACTGTTTCTAGCTGGGTGACCTCAATTACTTAACCACTAAGCCTCAACTTCAGTGCAAAACAAAGAAGAATAAACATTCCTTCCTTGAAAGATTTTGAGGATTGAATGCAATGATTGTTTCCAATACATTGTTTCCAGGT
GGACCCAGGGGCGGACGGCCTTTTCAGATGCGGGGTGCAGACCCTCTCTCTTTCCCAGGCTTCCTGTCCTTCAGCAAGGCCACCTGAGAACTGAATTGTAAATTCCAGCCTTGCAAGGAAGGGGAGGAGGCTGAAAGACAAGATAAATGAATAAATAAAAACCTATTGGCTCTAAATGCACAATGAGAATTAATAGGGATGAGCTCTCAACAGAGGATTCTTGGGCGAGGACAAAATTGCAATGAGGGCTGTGGGAGAAGAGAGGCGGCCCCCACCCACATTCCCAGGGCCTGCCCCTGAGGTCAGCCCAGCAAGGCTGCAGGCCGAGAAGGAGGCAGGAAGGGC
CTTTGGATCGGCTGTTACTAAGCTGCTGCCGAGTGGCAACTCTGCTTATCTCACGGTGTTGAGGTGAGACTCACTGCTTTTGGTATTACTGATTCAAGGCTACTTAGAGATTGTCTTTTCTTGTACAGTTCAGCCAGTTCTGGCTAAAATGTATACATTAAAAACTCATTTAAAACTGAAGAAAAAAGTGATGAAAAGGTTTTTTTTTTTTTCTTAAAACCAAACTTCCTTAAAGACTACTTTACCAAAACTTTGGTCCACAGCTTTCCTTGGATTGCTTGTATGTCTGGGTCAATTAAGAAAAGTTTATGCTCT
AATCGTCCCACTGAGCTCCTTTTTCTGGTTCAGGACCCACGGTGCATTCACAGCTGCCATGTCTCCCGCCTCCTCCAGTCTGGGGCAGTTCCTCGGCCTTTGTCTTTCATGACCTTGACATTTTTGAAGAGTCAGTGTAAAATCATTTAAACTCATTGAGTTTATGACAATCTCCCTAAAACTGTTCTGAACTGAAGGCAGCTCTTCAGCGAGTTGCCAGGCCGTCAGGGAGCAACCTTGATACAGTTTCTCAAGCTGGACAACTCTGCAGCCTCTGCAGCCCCCAGAGGGGCAGGAAGCGCATGGGAAAGTGGCACAAGGGCGGGACTGCACCTCACTGGGATTCCGGACAACCAGTATCCTGAGCACCTAACAAGGCGCCAAGCTCCCACGTGCCTAGGTACCTCCTCTACTCGTAGGAGCTCTGA
TTTGGAGGTATGTGATGATCAGAAATAACGGCCCAAACTGGCTTAAAACCTTGGAGTTTAGGTTTCACCTAGCTGATCTTGCAAATTCTCCTTCAAAATATCTTAAAATGTTATTCTCTGAATATCTTTTTGGACCCCTTCCTTGGAACTTCACAAGAGAAAACAAAGAGCTACCTCTCTTATTCGGAGCCCCACGTGAAGCTCTGTATATTCAGATGTCTGTGCAGTATTTACTCAGCTTGGTATCTTATGTCTGGAGGTCTGCATATCTGATGGTTTTTCCTGCTAT
ACTGAAAAGAAAGTAAGGGGATGAGAGGGAAGGGAAGATGTAAGCAGGAGGAGGGAGGGAAGTTAAAATTCACCTTACAGTCCAATTAAAGGCTGTTTTAGAAAAGAAAATAACAATTGCCCTCACCCCAACCCTCTTACCCACCTCTTGCTATCTCTAATCAATTTCTGCAGGCAAACATGACAGGATAAATTCTTCAGCTATCTGACCCTAAGAGGCTGCTACACAAACTGGAGGCAGAGAGGTACCTTCTTTGACAATGACATTCACAGAGCTCTGGCTTTGCAGG
ATTAAGTGTCCTCTTTTTGAAGAGACAAAGAAGTGGCTGACTACCCTGGCTTGGGTCCGAGGCCCAGCCATCTTTTTCTTTACCAAAATGGCGGCGGTACTGAGGCGCAATGAGTGCGCGCCGCCAGGAGCTCAGCGCGCAGGCCCCATGATGACGTCACGGAGGCGCGACCGGGCCGGCGCTGGGGTAAGAAGGTAGGAGCGTCTGCGGCGCGGGCGGAACCCGGGTTCGGGGAGCAGAGGCGCGGGGCGGGGGCTGCTTGGCCTGGGACCATCCCCTGGGAAGGCTGGAGGAGGGGTGCTGGGAGGCAGGAGCACTTCTGGCGTCCAGTCTGA
ACAAGGGCTGCGTGCGGGTGTTCGCGGGTGTTCACGCCAGGGCCCTGCCTGCTGTCCGGGGCAGAGTGAGGACCCTGTGGGTGTTGTGGTGGGTGGATGCAGGGCAGGGTCTGGTCGTGTGAGAAGGTGGTTCGTGATGTCAGAGCGCAGTGGCTAGGGATGCTTCCCAGGTTACTGCACGGGGAGGCGTTTGGGGAGTGTCTTGTGCAGTGCCTGGTGGCTTTGCAGCAGTGCTCAGGAAAGGCGGGCCAGGGCGCAGGACAGTAAGTCCTGGCCTTGGACCTGGAGG
GGGCATTCACTGTCACTGGGAACACTGGGACAGAGACAGATTTGTGCATACCATACACAACTCAACTTGGTAAATGGCGAATTTGTGCTGCTCATGGTATATCCAAGGGGTAGTTGCTTTCTATGGTCTGGAGCTCAAGAAAAGTCTGGGCAAGTGACAGATTTGGGAGCTGTCAGTATAGAGGGTCCCTAAAGTCATGGGAGGGACTGAGATCATCTGGGGAAGTGAAAAGAGAAGAGAAAGGTCCCAAATAAAGTGACAGCCACCCATGGTCCCTGCTGTCAGGGTGCTCTCCCTCCCATAGTGGAG
AGCTCACTTTTTGAAAAGAGAAGGAGCCTTGGAGAAAAGCAGTATGCCAAGTGTGCCAAATGGGAGTCCACGTATGTTTGAGCATGCAACTCTATGTCAATATATGTCCCATGTTCCTATGTGTACTTGTGTTTCCCATGAATGTCTCTGTGCAAGTTGTGTGCCCCATGTTCCCAAGGCTGTCTGCATGTGTACCCCACTGCACCCCAGGCCTCCACATGTGTGCATGTGTCCCAGGGAGCAGACAACCAGAAATCTCCACCTCCATGCCTCAGAGAGTGAGGAGTCCCTTGGCACTGAAAGAAGTAG
TACATGGAGAAGGCTTAAAGAAGCCGATACCGTGCCTCTTGATAATAGGGAATATGAAAACTTGATAAATTAATTGAAAAGTGAAGAGAAGTGGCGAATTCAAATTTGTACGGCAGTTCTAAGTGATAATTAGAATAAAATCATTAGACAAAAAGGAAAAATATATCTAGTTCTAAAGCGTTAGCTTTTATCTTGCTAGAAAACTCAGCTGTCTAGAAACTCACATTCCTAAGCGTCTGGATTGAGATTTTCTTTTGGTTTTCATTCATCAGGGAATGAAGTGAAAGGATTG
ATTATTGTTGTTATCATGATCAAAATTTTTATGTCTCACTAATGTTCATCTTACAACTCATCAGTATTAAGAAGAATACGCTCTAAGTGGAACAAAATCTTGTTTCTCCGTCGTGCATGAATGTATGGCATATTTGTGGGAAATAAATATTACTGTTTTGTGGGGCCTTTATCAAGTCCCCTGCTTCTGCCTCACCCCCATCCTGTTCACTTAAGCCTAGCCGACCCTCTCTGCAAGAGGGTGCTGGGAAAGCCAGGGTTGACCTTACAGGCATGGACAAGCTTGGCGGGATGTGCTCTCAAACCGGCACCTTGCATCCTTGCATCCTATCCCATTCCTGCATCTG
TAAATAAAACTGAAAATCAATACCGTTAGCAGAACAGGGAGAGCCAGAATGAAGTGACCATCCTCAGACTGGCCCCTGGGCCTACTGGCCCCAAGCTTGTAATTACCTTGTCACACAGAAAACAAATCTATTGTGGGTGGTAAGTGTGAGAGGTGGGGGATCCCAGGCACGGAGCTTGCCGGACGAGGAGCAGGGGAAGGGGCACAGTAGGAAGACTGATTGGCCTTCAGTGATGGTGGTACAGGAGCTTGAGACTAACAAAACTAAGGCCTGGACAGTTTAAGAAAGTT
GGTGTCATTCAACATACTCTTCTAAATATATTTATTCATTAATGACCAATGTATTTCCTGTGAATTGGATCTAGAGACTTGAACAGATTCACGTTCAATTCTGTAGCAAAAATACTTAGGGGGTGCTGTATACTTCCATCAGAGGCAGCAAATATCTGGTTTCTTTCTGTGATGCTAGCCTATCATTATCGCCTAGACCCGCAAATTGACTGACAATTAATTTTAAGGAACAAATGTGGCTGCAATGGCTTTCTGAGTAATACGTGCAGAAAAACACGTCCTGTAAAGTGTATTGTTTGTT
CTTAGAAATGGAGGCTGTCGATGGACGTTCTGAGCACATTAAATTAAAGATAATCGTTGTGAAAACATTTTTCTGATTTGAAAAAACGTAGTTGAGGTGGCACGACATTGTGAAAGTAATCAATGCCACTGAATTGTATTCAAAGTGGTTAAACAGCAAATTTCATGTTACCTTTACAGAAAAATAAAATGAAAACGCAACTGATTGCCTGTTAGCATTCCTTTGAACTCTTAAGAGTTTTTATGTTGTTAGCAAGTAGTTGTAAAGACTGGACTCTTAACCCAGATGGGAAACTGACTCTAGTCAGATATCCTCTAC
GCAGGCTCCGCGGCGGCGGCAACGGAGGCTGCGGGGGCGGCGGCGCGAGCGGCCGGGCTTGGTAGGGGAGCCGAGCCCGGCCCGGGATCCCGAGCAGCGAGAGTGTGGGGTACCTAGGCCCCTCACGCTGGACTTCACAGTCTCCGGGCCGCCTGACCTCCGCACGGGTATATGGGATGGAAGCGGGACCCTCGGGAGCAGGTAAGGGTCCCCAGGAGGGGGAACGGTGCATGCTCCAAGGACTGGGGGATCCCGCATGAAAAGCGTGGTTTCCAAGTGATGGAAGCGCTCCTGAGTGAGGAGAAGGGCTCTCCCACGATGGGGGCCCAGTTTGAAGGAG
ATAAATGCAGAGGATCTCAGGCCGGCTGTTCTCTGCCCCACTGTATGTAGCCAGCAGGGAGAGGGTTCTTGAACACCCTCCTGTCTATGGAGGAGCAAAGATGGGGAACACTATTCCTCCGAACTCCATGTACCAAATCCAGTTCTTTCCCTCCCCTCAGGGCACCCCTCTCTGGGCTGGGTCAGCACTCCTGGGCTGCAGCAGCGCGGCCTCTACCTGGCTGTGTCCCAGTTGGCCCCTGGTCCGCCCTCCTGATGCTTAAGGGAGGCCCACAGGGGGCAAGGGCCCGGTGGGAGGGCTTGGGGGTGGTCCCGGCCTCGGTGGGGAGGGCCGGCTGGGGGTGCGGAGTTAGGGT
CCCGCGGGCGGCGGTCCCGGCGGGGGCGGGGGGGCGCCGGCGCGGGGCGGCGGCGCCGAGGGGCGCAGGGAAAAGTTTCACGTGGTCAACTCCGGGGCGGCGCGCTAGGGGCACCGCTGGCCAGGTGTCTCGGGCGACCCCGGGCCCGCGTCGCCGCCTCCTCCCCGCGGCCGCCGCCTCGGGCTGCTCCGGGACCGCTCCCGCGCCCCACCCGCGCCGCCGGCCGGCCCCGCCTCCCACGGCTAAACGCGAAGCCGCGCGCGCCCCTTTATAGAGCCGGGTGCCTGGGCCCGCCTCCCCGGGAGGGGCGCGC
TGGTGGCCCGACCTTGCCAGGGAGCCCTGGGGGACCAGCCTTGCCCATCCGGGAGAAGCCAGGGGGCCCAGCAGGGCCAGGCTGCCCATGGAGTCCTGGCTTTCCCATGCCTGGTTTTCCTGGGAAGCCAGGGGGGCCAGGGGGACCCCGAGGCCCGGGCTTCCCAGGGGGGCCGGGCTCTCCCTTCAGGTCCATCGGCAGCAGCGGTAGAGGCATTTCTGAGAAAGAAAGAGAAAGGGGCAGTCAGGGGCCTGAACTGTGGGGACAGGGGACCCCATCTACCCATTCCCCCATTCCAGTATGAGGTACACGGGAGAGGAAGAATGGGGCTGCCCCTTCCTGCTCTCATGGAAG
TGGGAAACAATCTGTGTCTTTGTCCTTAGAGAAAAACTTTACAAAAGATCTTAAAGCTGTTACTGGAAGCTCTGTCTTTACAGTAATCCGGAACCCGTTTCCACCTGAAGTCCAGACTGCACATTGAAAGGTTCTATGGGCAGGAACTCTGCCACGGCTTTCGTATTTTCCCAAATCATCTCCACCAGCTCACCTAGCACCCTTTCAATTAAATTATTTAATTAACTGCAACTTATTGCACTTGGTATATTTTCCACCAGAACTGAAGAAAGTTA
CAGGCCAAGGCTGCGACTGGTCAGCACCCCAGGATGGTCCCTCTGTGCTGGGTTCTCCTCGGCCTCGGCTGTGCCCACCCGTGTCTGGGGTGTGTGCTGAGCTGGGGGCAGGTGGAGATGGCCTGGGCCTCCAGGGGAGAACTGGCTGTCTCCACCTTGGGGCCGAGAGCGGCAGGGGAGGGTTGGTGATGGGGTGGATCCTCCAGCGGGTCCCAGTTCCCGGAGGAAGGATGACAAATGAGTGTGGGTCGCTCCCTCTGTGGGACCATTTGCCTCGGAGCAGCAGGGAAGGGCGGCAGGTTCCCTG
TTGCGATTCAGCTCCAGAAGCTCCCAAGATGTCCCAGAAAACTAGCAATGACTCACACAGAATTGGCTTCTTCATTAGAAAAATATTTAATGACCTACTATGTGCCAAGCATTTCGCTAGTGTCTTTCTCTTCAGACTGCCAAACCCCAAATGATGCCAGCACCTGCCTTCTACCACCTGTGGCCTCGTGATGGAATATCCAGTCTTTTAGGTAAAGTTCAAGTCACTTTCTCCCCCTCCCTCCCCCTAGAACAGCTACACTGCCTGGTTCCCAGAAAACAAAGATCACTAACTGTCGTGGCCGTCAGTTCTGAGTTCTAATCCCAGCTTTGCCA
AGGGAAGGAGGGAAGAACACAGAAGTTCTAGGAGAGACTCAGCCTTTAGGAGCCTGGAGTGTGGCTCCTCTGAGACAGCAGGGCCCTAGGGGGCAGTGAGGGCTTTGGAAGAACTGGCCCAGGCTGCAGGGAGGTAGCCTCCAGGTCTGATTTCCTGGTTTCCAGCTGGAGATTGAGGAATGTCCGGTCTGTTCCAGGCCCTGACTGAGCCTGAAGAGAGCGGAGGTGGAGGCAGAAGCCATCCCCTCTGGAGATCCCTCCCTTTCCCCATCTCTGCCCTTTCCCCAGTAGGGCCAGACTAGGCAGGGCCAGAGGAAGGCAGCAAAATGCCCTTCCCTCCTCCCCTCTTCATCCCAG
TTCAAGCCCTACAGCCTTCCTACAAACAAATAAAGGGAAATTTGGGGTGTGTGTGTGTGTGTGTGTGTGTGTGTGTGTTTGTGTGTGTGTGTGTGTGTGTGTGTGTTTGAGACAGAGTCCTACTCTGCCGCCCAGGCTGGAGTGCAATGGAGCTATCTTGGCTCACAGCAACCTCTGCCTCCCAGGTTCAAGCGATTCTCCTGCCTCAGCCTTCCAGGTAGTTGGGATTACAGGTGCCTGCCACCACACCGGGCTAATTTTTTTTTTTTTTTTGACAGTTTCGCTCTTCTTGCCCAGGCTGGAGTGCAGTGGCGCAATCTCGGCTCACTGCAGCCTCT
ATCCCGGGCCAGGCCTCGGGGCTCGAGGGTGGGGTTTAGGGGATCTTGGGGAGGGAACTTGGGGGTCCAAGGGCAGGGGCTAGGGCTCGAGGGAGGCGCTGGGGTCCCAGACCGAGGGCGTGGAATGGGGCTGCGCTAGGACCAAAGTGGGGATCAAGGGTTCGGATATTGGAGTGGAGGCACCAGGGTCAGACGGCAGAGGTTTGGGTCCTGGCCTGAGGTCATAGCATCTAGGTTCCAAGGGCAGTGTACCAGGGTGGACGGCGGAGATCCGGGAGGCCGAGAACGAAGGCTCCAGGTCCCCAGAGCGGAGATCGGGGTTCCTGCCGGGAGGCTGAGTCCGCAATGACCCCTCTTGCGCTGCCGCC
AGAACTCTGAGTCAGGGGGCAGAGAAATGTGACTTGGGCAGCAGGAGGAAGCTGAGAGGGCTGGCCTGGGCCACTTGGGCACTGGCTCCAGCTCGGCTGTCTCACAGGTCTCTCTGGCCAAAGATCTCCAGCTACACCAAGCCCAAGGCAGGCCCCAGGCAGCTCAGGCTGAGGACTGAAGTCTCCCTTTCCCACCCCAAGGCTGGGGAAGAAGACCAAGGAAACTCTGTGGCCTGCGGGTAGCTGCCACCTCTGCCCTTGCCCTGCCTGCCCCCAGAAGCCTGTCCCTTGGGGCTGGGTAATG
TGGATGAGGAATGAAGCTCAGAGATGTTAAATAACTCACCTATGTCACACAGCACCCGCAAGAGGTGGAAATGGAAGCCAAGCTTGAGAGGCTTCAAACGTCCCTCACTCACCCTGACCAAGGAATTAGAGACCCTTTAATAAAGATGAGCACAATGAAAGGGTTAAAGTCAGTCAGTGTGCTTCTGGAACTTCAGGAAATAGTGTTCTTTTGAGCCCATTTTGAGTTAGGATGGGCTAGTTTCTTTTCAAACACACACACAAAGGCCTGTACTGACTTCTAAGGTCATGGGCTAAGGAAG
CTCTGCCTCCTGTCGAAAGAACAAAGCCCAAATTGTTTACCACCCTTCCTGGTCAGGCCCCAGGGTCCTGTCCAGGCGAGTCTCTGCCAGCAAGCCTCCATGATACTGTGATCCGTTACGTAAGCCTCGTGGGAGACACCGCCATCCTCCTCCCGGGAACACTCTTGCCCCTCTGTCACCTTGGTCCGTGTGCCCATTTCTCCCTCTCTGCTGTTTCATAGTTTACCTACTCTAGAGCCCCACTTCAATATCCCCGCCTCTGAAATGCCTTCTTGATCCCTGTGATCCCTGTCCACTGGACAGACATGAATTCCTCTGGCACAGCA
CCTCCGGGCAGGCCTTTTCTTGTGTGCTCCCTGGCCTGCATGCCTTAGAACCCCCTGACCTCCAGGCACTGCCTTTAGCTTCTCCCAAACCAGACTGTGGCTCCCCATGTTAGAAACTGGGTGATCCCCTCTTTTCTGAGGTCCCCAGTCCACAGAAAAGTCTTTCAGACTTGAATGAAAGATGTTTCTTTTCCAGGGCTGGGCCCAGACCCTGGGGCTTGGAGGGAAACATGCAGACTTGGAGAGCTGTGACCTGCCCCATGAGCCTGGTCACCACCTTCCCCTGGGCCTGTC
ACATATACAGAGACACACACGACCCCGCTTGTCACCACCTGCCCAGTCAAGCTCATGCTGCCCAAAGTGGGTCTGCAAACACTAACTGCTAGTGACACCAGCTACCCCGGGGCCTCCCAGGCGTGACACGCGTGCAGATGCTGCTGTCACGGCTAGGAGGAGGACCTCCCCTCCAATGACTCGTCCACCACGGCAGCTAGCACCGGCTTCTCTGGGCGAGGCGACAGCGGGCCGGCTCGGGCGGGGACAGCGGAGGACCGGGGTGCACTCACACGTTGAGGACGTTGCGCTTGTTGCTGAGGTAGCTCTCGGGCAACGGGGACAACTCCTTGAGGAGGGAGCCCGCCAGCATGGAGGCCACCAGGGCCCAGGGCAGGTAGCGCCG
ATTTGTATACAGAAATGTATTAAAAAATATACATATCTACTTATCTACATAGATATCATGACATATACATAACTCTTAATTACTTCCTACAGAAAACAAAGTCTTTCTTGTCTCTAGTAGTAAATTTACTTCCTTAGCTTTCCCAGGAAGCACTTTCTCCTCTAACAATGGTTACCATTAGTTAGCACCTGCAAAAACTGTACTCGGTGCTTTAAATATGTATTTTTAATTTTATTTTATTAAAAAAAATATTTTTTAGAGACAAGGTCTCACTATGTTGCCCAGGCTGGCTTCCA
TAACCTAATGACCTCATATTAACTAATTTCATTTACAATTAACCTATTTCCAAATAAGGTTCTATTCTGAGGTACCTGGGATTGGGACTCCAACATATCTTTTGTGGGAGGACCCAATTCAACCCACAACAAGGGGAAAGGCAGGAGAGCACCTGGTTCCGTTGCCTCCCAGGATAACTCCATTAGGAACATTTGTGTCCAGGCTGAACAAGCCAGGCTCTGGGAGGGCCCCAGTGATGGGCGAGTGACAGCCAATACTGTCATTCACCCTCCTGCTTTCAAGTGGGGAGATAAAGGGAGAAATGGGAAATAATGTCGGTTCATTCAATGAGCACTGAGCACTCTTCCTGTCCTGGATCAGGCTAGGCCCTGGGCCAGGATCGCCACGTCTAATGGGAGACA
TGCTCTTTGGGGCTCAATCCTACTTCTTCGTCGGCTCTTTTACATCCCGAATTACTATGCTGTCCCCATAGTTCCTCTTGTTTTATTGACTTAGTTTCTCTATTAAACTCTCCAGGCTCTCTCCTCCGGTCTCCGTCTTTCTCTCCCACTGCTCCAGCCTCCTGGGAACCCTGCCTAGAGTCCACACTTGGAAGAAAATATCTGCAGCAGCAACTCCCATTGTACATTATGAGTATTCGCACCCCTAGGGAAGACAAGAGTGTTTTTAACCCACATGTAATAGTAAAGATTTTCTCGAGTTCCCATTTCCGGAGA
AAGACGTGGGAACTGCTTCCAGAAGGCCAGTGGAGAGAACATGTCGGTAACAGTGTGACAACATGGTGGTTCCAAGTGACAGACTCAATTTGAACCAGACAAGGCAAAAAGAAGACTATGGCTCACGGAGCCCGGGTTTCAGGGACAGTTGCAACCAGGAACTCCAATGCTATCAGGACCATCTCCCTCCTCTCTCCGTGTTGGATTTATCCTTTCCGCCTGCAGATTTGTTCCTTCCAGGGACCGGAACCACTGCCACCAGCAACTTTTGGCTCAGATGTTCTGTGATCTGTTGTTTTCCCTCAGTTCTGATGG
GGGTTCTCAGGAGACCTGGAGAAACGCCCAGGCGTAGCCTGGCCTGGGGCAACTGGAGCCGACCACTGCAGTGGGCTCTGGCAGGCACTGCGTCTCCCCCGAGGTCTCTGCTGAAAACAACGACCACGGAGGCCCTGATGCCTCCTACCTGGGCTGTGACCCTGGCCTAGGGCTCCTCGCACCTCCTGCACCCCACAGCCTCCGGGCCAGGCTCCGGCTCCCACCCAGTCCCTGCAGCCAAGGGAAGCCGCTGCCTGCAGGCCTGGAGGGCTCCCTGTTCCAGCTGCTCCCTCACTGGCCTCCGGCAGGGTCAGGACAGAGAGGGGGTGGCAAATCC
CCAGCTGTCTCAGGCCTAGATGATCACAGGTATTTTCCTTTGTTCATCTACTCAGTGGTAGCCAGCAATGCTGTGCTGGACTGACCAGTCCTGGCAGCTGGGGCTGCAGAGATGAATAAGGAAGGGAACTGACAAGTCCTCCCATGCCCAGCCATCTTCCAACAGCTGCCCAAGCCACCTTCCTCCAGCTGCCTATGTCCTTGCTACTCCACAGCCCTTGGTGCTCCCTCCTGCCCTTAGGATAAAGCCCAGGCTCCTCACAGCCGGGCTCCTGCTGCCCAGAGCACATCTCTTCTTAGTCTCCCGGAAGGCCTTCCACCCTGGGACTGCCTGGC
GGGTAATGGGGGTAAAATCTCCGGCTTAGCTAGGTCCCAGCAGCGTTTCCTCGTAAATTCCCTGGCGCCTTTCTCAACCCCAGCCGTAAAGCTGGGGCTGCGTGGGGCTCCTTAGGATAGAATCGGGAAATAGCATCCTAAGGACGCAGAGGTGCATGCTGAGAGGTTCTCTGCATAGATATATAAACTAGACTTCGTTTCGTTTACTGCTGGGAACTAGAACTGTGCCAGGTATACAGTTGGGGTTCAATATTTATTGAATTAATAAAAATGTAGACTATAGGCCGGGCGCAGTGGCTCACGCCTGTAATCCCAGCACTTTGGGAGGCCAA
CTTTATGCATGAATGTACCTGCATAACCATTTGCTAAATAGGGCCCGGAGGAGGCTCATAGGAGGGTGTAGGGGCAGGAGCCTTCTGGCTTTGAGCCCCAGGGTTGAAGCTGGAGCTTTCCCAGGTGGAGAAGACACAGCGAAGACCAGGGCGGGACGGCCCGTGGCAGGTGCCGCACACCGCGCCGTGGGCTGAGGGACAGGTCAGGACCCCAGGCACAGAGGTGGGTGGCCAAGCCCCGGCTCCCTGGCCCCTCTCCGAGGCACCAGGGCGTGGTCCCGAGTTTGGACTCAGAAGA
AGGTGAATCCTCAGACCTCCGGGTCCACCTAGTTGTGTTCACTGGTGGGTCAAGGCATGGAGCCACAGGCATGGGATTGAGAGGATGATAGGGAGTGGGGACCCCCATGCAAGAATATCTGTCCCCCCAGGAGCATATATAGGACCTCTTCAGCTCCAGGAAACAGGGCTGCGGCCTCGCCTCTCCAGCTCTGGACAGGAGAGACAGGGCAGAATGGGGCGGAGGAGGCTGTTGGGTGGCCCCAGGGCTTCCTAAGGCTCCGGGAGAGTAAAGCCTTCCAGCCTTTACCTGGAAGTTCCTGCTCACCACCTGAGAGACTCTCCCGCCAATCAAGGCC
GGGGGATGGCAGAGATACAGTTCAATAAGGAAGGCACTGCTCAGAAGAGTTCCATAATAAAACGGAAATGGTTTCTACAGGAGCATGATACAGAGGAATGCAAGGAGGGCTTTTCCCCTCTGGCCGGTTTCGGAACCAGCTGAGGATCTGCCAGGTCTATGGCATCATGGATGGTGCCCCATGAACAGCTCTCAATGGACAACAAAGAGCTATTTGGTTTGTGGTTGGCAGTTTCAAGGTGGATGGACAACATCCAGATCTGAAGGCCACCACATCAT
TGTTTGGTCAGCCATAAAATGGGCACAGCTATAAGTCCGACCTTCTAAGGTGGTGTGAGGATGCCCGAGGCCACGCAGGCAGAGCAGCGTCCAGTGGGGAACGAATGGCCCCGCGAGAAGGGGAGGCTTCGCCATGGCCTCCGTCTCTCTCCGCTTCTCCTGCAGCTCCTCCGCCCAGCCCTCCCCAGGCCACATCCGGTCCCGGGAGAGAGACTGAGATCGACTTTGGGGCAGGGGAGAGCAGGGGGAGGTAGGCAGTGTCTAGGACAGGGAAAGAGAGGAGGCAGCCACCTCCCTCACCCCACCCCACCTCACCCACCCC
TCTCTTTTGGAATGGATTGTCTACCCTATGCCTGTCTCCCCCTCCAACCCCCGGTCTTTTAGAAGTGGATTAACTCGTCTCGCTTCACAGGATCACAGATGGAGAGACATTTTGCCACACGATGAATCACACAGTAAGTCTCCTCTGTAGCTTATTTAAATGATGTAGATGGTGAGAGGAGTTGATGCGGAAAGTGTTAAGACTTTTGGTAATGTTGACATGGTGCGAAAATGTATTTTGCACATGAGAAGGAAATCAATTTTGGGAACCAGAGGGCAGATTGGGTTGAACTGTGTCTCCCAAAATAGATGCTGAAGTCCTAACCCTCGGT
GAGGGTGTCGCCCTCGCGGCACCGGAGTCAAGGAGAAGGGAACGAATCCCCAAGGAAGAATCCGAAATGTCCTCAGCCAGGTTTGCGCTGACCGCCCTCGCCCTGGCAGCCACAGCCGCAGCGGGAAGGACCACAGTTGGCAGTCAGAACCCTGGCTCCAACCCGCCAGGGGAGCCTGGACGGCCGCGACGTTCCCGGGTTTCTCCTGCCGGGACCCCGGCCTTCCCTTCAGCACCCATCAAAGTTAACACAGGCAGGAGGCCCAGAAAGGAAGACAAGACCCCAAAGGCAGAACTAAGAGTATTCTAAGCCCAGCTG
CCCTAACTTGGTCCCAGCCATAGGAATTCTGGCCAACGGAGATGCAGCCCGTAGTCACAGACATGGTGACGGTGCACTGGGTGGCTGAGAGCAGCACAGCAGGCTGGTTCTGTACCCTCCTCAGGGTCACACATGTAGGTGCTGGGGCCACAGGGCATGGGGTGGTGCATGGGGAAGAGTCCTGTGTGGGCTTCCTCTGCCCTCTCCAGCACCAATGCTGATCATGTCTTTGCCACAGGGGGAGAGCAGGAAGGAAAGGGAGGTGCAGAGACTGCAATTTCCATACCTGGAGCCTGGGCATGAGCTGCCCGCCACCACCCTGCTGCCCTTCCTGGCTGCTGTGGGCCAGTGCTGCTCTCGGGGCAACAACAAGAAGCCGGGCACACTGCTCAGCCACTCCAAGTGTTGTTGGACAATGGTCTTGGGGGAGTGGACAATGGTCTTGGGGGAGCGGACACTGGAAGCCCCTCCCTGCCCTTCTGGCATAGCCTCAGATCTCCCTGGGCTCTGCTTGGGTTATGGGTCAAAAGGACACAGTCTCACAATGCCCCTGTCTTCTCCACACCCTACCCTGTCCTCAGGAATATGGTGGGAATTTACCGCCTCCCTCCCTAGGTCCAGGCTGGCCGGCTGACCAAGTGTCCGGTGTCCCTTCTC
TGGGGTCAGACATGAGTTACTTAATTTATTTGAACCTCAGTGTTCATACCTGTAACATAATGATAATAGTAGTACCTGCATTTGACAATTAAAATAACTAATACATGTGAGGTGCTTAGCACAAAGACTGGCTGATACCAAGAATGGAATAAATGTTCACTACAAGAATATTGGTGATGCTATACTGATACTACTGCTGCTGCAGCTGCAGATGATGATAATGATGATAAAGGAAAGAGATACAAAGCTCTGAGCATAAATAAATATATATATA
CCGGAACTTGAGGACGCAGCTTTCAGCATAAATTATGAGAACGTTTTCTCTTTCTCTGGACCTCAGCGTCTTTCTCAGGAAAATGGGAATAGTGGGGTTTTGCTGGTGGTGTTTTTAAAAAAATTCACATGTGAGGCCGGGCGCGGTAGCTCACGCCTGTAATCCCAACACTTTGGGAGGCCGAGGCGGGCGGATCACTTGAGGTCAGAGGTTCGAGACGACCAGGCTGGCTAACATGGTGAAACCCCGTCTCTACTAAAAACAAACAAACAAAAATTAGCCGGGCGTGATGGCAGGCGCCTGTAGTCCCAGCTACTCCGGAGGCTGAGGCAGGAGAATCG
GTGTTCCCTAGAGCTCTGAACGTTCTGTGCAGTCTGTGGGACACTGCGTTGCAGGTGGGCTGGGCTCGCTTACCATCAGTGGTAGGGAAGAGGGGTGGGCCGGGGCTGAGGTCTGCCAGGCGGCCCTTTTCTTGCTCCTGTGCCGGCACGAGCAGGCTTCTCCTAGGGTTGTCAGGCTGTGCGCTTTGGTAGTTCTGCATCTCCAGCCTCCAGAGCTCTGTCCGGGGCAGATGGAAATCAAACAGGCCCCAGCCCCTCTGCCTTCCTCTTTCTGCCTTTCAGAAATCTGAAAATATGCACAGTTTCTGAGAAAAATGCGAATTAAAATACGAGGTACTGTTTCTTGTCAGTTTGGCAATATTGAGTGTT
TCAGTTAAACAATGTGGTGATTGTAAAATAAGATTAGGAATGATGTACATTAGAAAATGGATAGGCTTATCTTAATATTCAGTGCTGGATTTTTAACGTAATTTCTATACGTAGAGCAAAAATTAAATTTCCAGATAGTTTCTGGATCATTTTGCATGTTATCACATGCATATTTTTGTTTTAAATATGGCTTTGATGTATCACAAGTTGAGAACATTTGAAAGAATTTATAATACTAAAAATAAAAGTTTTAACTTACTACTTACCTTCCAGCCACTGTGTTGCTTTGCATGTGCTGACCTTTCATATATTGATTTACTTTG
ATCCGGCAGGTCTCAGAAAGTGAACACTGGGATCTAAAAAGATGCTCCTGTGTGTGCTAATTCCCTGCAGCATCTCTGTTCATGGCAGGATTCACCGTTTCCCACCACGAACTTACTGTAATAGTTAGTGGTCATTAAACCACCACTCACTAAGCACCTCCCATGTGCTCGCTGCTCTCATCTCCAGTCTTCCCAACAGCCTGCAAGCCAGTTTTACAGATAAGAAAATTAAGACGCCAAGATGTTAAGTGACTTGCCACTCACTTAAGTAGATGTTAGGAGGCA
GGGCAATGGGGAGCCACGGAGGATTCTGAGATGTGTAGGGTTCTATCAGGGCTTCCAGTCGTTCTTGCCCAGTGCCTGTGACTTCTTTGAGGAATCTATTTCCAGGGATGGTGTTCCCTGCATTTTCGGCTCTTCTTTTAAAATGCATTACAGTGATGATCCATGAGCCACCTTCCAGGGACCCAGGGCAGGCTCAAGCTTAGGGGTGTTTCTCAAGAAGTGCATAGCTTCGTGTGTTGACTCAGAGGAAAGGTAGGCATGGTTTAGGGGAATGAGGGGGGAGTGACAGGCAGAAATGCTATTGTTTTTTGCTGCAG
GCAACAGAGCCTCAGTGTGGGTTGAGGGCAGCAGTGGGTGGAAGGACACCAAAGGTAAACTTGACCTGCTTCCAAATATTGCCTTTATCAAGCACTACCTGGAACCCTATTATGCTTTCACCTCCTTGACAATTGAACTCAAGGGTCATGAGGGTGAGGGACATGAGGCGGCAACTTTGATACATAAGGAAGTCTGGGCTACTACAGGTATACTAGTAGGGCATCTGCAGCTTCCAGGAACCACAGAGCTAAACTAGGCAGGAGTGATGTAAAAGTGCCATGGTTTGGAACGACTTGCCCAAGGAGAAGCAGGTGGACTCCTTGACAGCTCCTG
TTTGGGGGACACAATTCAGTTCCTAACAGGGAGTCTGAAGTCCACCCTGCTGGACACTTGTCAGCCTGGAACAACACCTCGCTTTGGAGGGGCTTTTGGCTTATGCGTGGGTTTTTGCCTGTCTCATATTCCTTGCTTGAGTAAGCTTCCTCCTTCCCACCAAACTGCGAGGTCCCAGCACCATTTAGTGGCTGAACCACCTTCTCTCTGCAGAAGAGGAATAGGGCATCTGGGATGCCGTAAGTAAGAGCTGAGAGGGGCTTGGAGGACCTCTCTGAGGTCCC
GGAAGCCCTTGCTCAGCATCCACTGATGGAGAGCTCATTACCTCCAAAGGCAGCTCTGACTGGCTTTCCACTAACAATCCCATAGCTGGAGAATTTTGCTAGTGCACATTTCAGCTCCTTCCTCTCCAAGCATCACTGTCTCAGTACCTTCTGTCTCACACCAGACCTCCTGACACTTCCCACTTCACCCCAGGCAGCACCTCACCCTGGGGCTCAGCCTGGACAACCGCCTACCTCAGCCACTGCACTTTCTTCCCCTAGAATTGAGGCCACAACAGTAGACACCCATGCTCTGTCCCGTTCCCCACCAGCAGA
GGCACAGTTTCATGATTCTTTCACCTGCCCAACTCCGGGAACCTTCACCTCCTCTCTACTTTAACCACCTGTCCAGGCCACCTTATTGCACTTGTCATTCCCTGGAATAACCTCCTGCCCTCCCCAGCATCTACACACCATCTTTTCTCTCTCTGACCATGTTCTCGAGTTGTCTTGGATCTCTTCCCCTCTACCGCTTTTTTTTTTTTTTTTGAGATGGAGTCTCCCGCTGCCCAGGCTGGAGTGCAGTGGCGCATCTTGGCTCACTGCAACC
AGCCCTGCTGCCCGCCTTGCTGTCCTGCTCTGAGCATGGGTGCCACCCTCCAGCTCCTGGGCGTGTCACTTCTCTCTGAGCCTGGGGCCTGCATGGGCCCCCAGCCCTCCCCAGCCTGCTTGGGCCGCTCCTGCTGGCCTCCACAGGCCGTGAGCTGTCAGTGTCTCAAGCAGGGGAAGTGAGGGCTGCCTCCAGGCCTCCGTGTACTGGGTGGACAATGGCCCCCAAAGGCCGTCGGCAAGAACACCACCTCCAGGACCCCTACAGCAGTGGGCTCAGGACTTGGGCACCAAGAGGAGAGG
TTGTGCTCCAGAGGGCGCTGAGGCTCTGGGCTGCATTTGTGTCCCCTCTGGCCCTGTCTACATCGAGTGGGTGGGGTGTGAGTCCTGGGATCAGAGTATCCTCCAGCTCTAGATAAAACCCGACTTTGGAAGGCCAAGGTGGGTGGATGACCTGAGGTCAGGAGTTCGAGACCGGTCTGACCAACATGGTAAAGCCCTGTCTCTACTAAAAATACAAAAATAAGCCAGGCGTGGTGGTGGGTGCCTGTAGTCCAAGCTACTCGGGAGGCTGAGGCAGGAGAATTGCTTGAACCCAGGCG
TGTGTACTACACACATTTGGACTCCTGTACAGCAGCAAAACATCTTTATATCTCCACCTAACAAGATGCAGCTACAGATCTTACCCATGACAGTTTCTGCCCTCTCTCTGAAACGAGGAGACATGCAGTCCAGCAGCCAGTGTTTCTGTCACTGACTATGTGAATTACTCCTCAAATTCATTTGCATTTCCACTAAATATTTTATTACCTACACACTAAACTGTGAAGTTAACTTCCAACAGTTTGGATATAAAATAAAAATGGAAAGGAGGGGAAGAAAATAATTAGTCTAGGCTGGGTGTGGTGGCTCACGCCTGTA
ACCCCAGCACCTGGGGGGTGGCAGCGGCGACGGGGGCCATGGATTCCGGCCCCAGCCTGTGAATTCCACAGACACCGCGGCTCCACACAACCCACACCCCACTGCACACAGAAAGGATACGGCTGACGCTTCGTGAGCGATGCTGGTTGTCACCAAGTCACTGGTGAAACTGGGAGAGCGCCCCTGGTGAGACGGTGTGAGGATTCATGCAAAGCACGTGACAGAGGGAGTTTCAGGAAGTGAAGCTGTCCTGTGTTGCTGCTGTTTTATTAGTAACAGCAAGCTGCCCAGGCCCACACGAGGCAGGTGTGTCTCATGAGTGTTCTACGGGAGAGGAAGTGAGGCTTAGAGGCCCAAGCCAGGAGTGGAGGAGCTGCGGCTACGGGCTACGGTGCCCATGCCCACACCTGCCTCAGGAGCGCCCTCTTCCTTTGG
GCCGGCTCGGGGCAGCCCGGCAGCCAGCACACACGCACATGCGCGCCGCCGAGAGCGCGGCCCGCACTCACAAGCGCGCCCCCCCCGCGCGCGCGCCCTCCCTCGCTCGCGCACGGCGGCCCGGACGCTCTCGGGATCGGCGCGGGAGCGCGAGCTGCAGGCGCATTGTTTCCTGACTGCCTTATATCTCGTCGCGCGCCCGGGACCCAGGGACTGGGGGGCGGGCCCTATGGGACAAACCCCGCCCTCTCCCTGCCTACTACGGGCAGTCGACAGGTGGGGCCGGCCCCACCTCCTGGCAGCGCTCGCCCGCTCCGTTCAATCCCCGGTAGCCCCCCAAATAAATTGCACGCTGGGGAG
CATCTGTAAAATGAAGGGATGGTAATGCTTACCTCACAGGGTTGTTGTGAGGCTTCAGGGAAATAAGAGCATCTAGGGAAGGGGTCTGGTCTAGGTGGAGAGGCAGACGGCGCTGGCTTAGCCCCCGCTTTGGGGAGGCGGTGCAGAAATGAGGAATTTTTCCCAGGGCAAAGCCAGCTGAGACCCGCCATGCTCCCTCTCATCTCACACAAAACACTGTAGGAGCTGTACAGTAGAGAATGAGGATTTGGCATCTGGAAAATACTGCAGGACCAAGTTGTTTCAAGTTTTGCCCTGCATTGCTGGCCAAGATGATAGATAACCCCTTTGTATAATCTTCTTTTTAAATTTTAAATATAT
TTAGTAGAGACGGGGTTTCACCGTGTTAGCCAGGATGGTCTCGATCTCCTGACCTCGTGATCCGCCCGCCTCGGCCTCCCAAAGTGCTGGGATTACAGGCGTGAGCCACCGCGCCCGGCCAGGGGATTTACACTTGAACACCCTTGCTTCTCTCCAGTTTCACACTCACAGAAAATTGCTCTCCTCTTCCAAGATCCCCTGTTGAATTCTTGGGGACTTCTTTCGGGGTGGGACGGGTGAAGAGGGGAAGCAATGTCTGTTGGGTCATTGGCTACTCTAGGTCCCTTCTGGACAGATCATACCTACT
CCTTGGCTCCTCCCAGGGCGCCCTCCCACCTTATCTCCCATCGCTGCCCTTGATTCCAATACCCCGAGCCCAGCTGGCGCCCCTCATGCCCTCTCTGCCTCCACGGGTTCAGGTGAGCTCACAGGCCAAGGCCCAGCTCAGCCACCTCCTCCTCCATGCGGCCTTCCTGATGTGCAGCTGCCGTGACTACTCCTGTCTCTGGGGTTCTCTGGGAGCCTGTGTTTAGGGCCCAGTCTCTTCTTCCAGTGATTTATTTGCTAGCATGTTTATCTCTCCCCAAAGCTCTGAGCTTCTGGAGGCCAGGACATGTCT
GTAAACTAACAGGAGAATACGGCCTGTCAAAATGACAATGTGCATTGATTCCTCTTATCTTGATGTCTTTGGGAGGACAGCTTATCTCAAATTTACAAAAGAAGGAACTCCGTATCAGTGTTTCTTCTCAGTAAATGACAAGGGCAGGCCTGGTGTATAACTAATTGCCTGTTTCCAAAGCAACATTTAAAATGTAATACAAAGCATTCACCCACTATAAACTGATGAGAGACTACATTTGCTTTTCAATAAATAAAGGCACATTATTTAGAAGGGATTAAAAATACTGTTGCTATTG
TGACAGCTGGAAGCAGCTGGTAACGCTGAAGAATAAAGGCAGATCATCACAAGACAGGAAGGAGTCAGAAACCTGGAAATCAATGACATGTTAAGGAATTTCCATTTTAATCTGAAAGTTAAATCTGAAAGAGAACCATTGAATATGCCTAAAGGAGAACAGTGAATTTGAAATCGCTCGTGAAGTTTGCCTTGGCATGCATAGGAGGAGAATGAAGCAGTTGATGAGAAGACCAGCAAGGAGTTGTTTCAATGAACCAAGGCAGTGAAGAAATAA
AGAGCCCTCAGCAGCCAGGGCCTGGCCGGGGGCCCAGCATCCTGTGTTTGGGGGGTGGGGGCACCAGGTTGAATAGAAGTCTGTCCAGACTGGTAAACATCAAGCGGCCCTCCTGCGGGAGCTTTCAGAATGAGGTATTTAACCCTCACCCTGCAGGGAACAAGCCCAGCTGATTCTAAATCGGGGAGAGAAAACCGAAGGGAAGAGACAGGAGTCTGGCCCAAGCTGGTCGGTGGTCTGGCCAAGGCTCCCAAGCGAACCTGAAGAAGCGTCCAGATGTGCCAGAGGCAGGGTGAGGGGTTGAGTCGCCTCCTACCCCACAAG
ACTGAACCCCAGGATGGGCCAGGGGCACAGGAAGCCAGGATCAGGCTGGTGGGGGGCACACAGTGGTGGGGCTGGGCCTACCTGGCGTAGGTAGTTGATGGGGAGGATCCGGACCCCCGAGATGCTGTGTGAGTTCTCCAGGCAAATGAGCTCGCAGACCTGGTGGTAGGGACTCTGGAGGCCCCGCGTGATCATCCTCTCCAGCTCAGCCAGTCCAGAGTGCAGTGGGGCAGCTCTGGGAGGGAGTGGGAGTGCACTCCAGCCCTCTGTGGGTCAGGAAGAGGATGAGGGCTGAGGGGTCCAGGGGCACCTCTTGGCGGAGTGGGGGGCTCCTCTGGAGTAAGGAGCCAGACCCTGAGTCCTGTGTCTGCTCCCCCGAGGCCTGGGC
CTAGTGGGCTGGGGCCTAGGGACTAGAAAACCGCGGAGAGGAAGGGTGCGAACGCTGAGCGCCATTGGAGAAATTTTCCAGGAGGAGGGATATGGGCGGGGACAGGAGAAGGTACACTGTGGGCTGGAAGAGACGGATTCCGTGGCACTGAGGTTAAAAAAAAAAAAAAGAAAAGAAAAGAAAAAAAAACACCTAAGAAAGGAAACAACTAAAGGCTCTCTAATCTCTTAGAACGCCGGTTCCTCCTTCCGCCGGGCCCAGAGTCCCAGAGACTACCTCCTCCAGCCCTAAACCCAATGT
AGAATTTGGATTCAGCTAGACTTGGATCCTGGTTCTACCACATACTGACTGTGACCTTGGGCAAGTCATTTCATCTCTTTAAGCCTCAGTTTCCTCATTTGTGAGATGGGGAGAATAGTGTCTCTTGATGACCATGAAGTACTTAGCACAGTGCCCAGAACGCTTTGGATATTTGTTTTCGGCAGAAGGGAACTTCGTTTTGTTTGTTTGAGATGTAGTTTCGCTCTTTCGCCCAGGCTGGAGTGCAGTGTCGCAATGTCTGCTCACTGCAACCTCTGCCTTCCGGTTTCAAGCGATTCTTCTGCCTCAGC
TTCCAGGGTGGACCACCATGCCCAGCTAATTTTTGTATTTTTAGTAGAGACAGGGTTTTGCCATATTGGCCAGGCTGGTCTCGAACTCCTGACCTCAAGTGATCTGCCCACCTCGGCCTCCCAAAGTGCTGGGATTACAGGCATGAGCCAACCCACCTAGACTTATTTGTATTATATTTATTGTATGTTTATTTTTTAAAACATTTTTTATCTGTGGTTGATTGAATCTGCGGATGCAGAACCTGTGGGTATGGAGGACTAACTGTATTATCAGAATTCGTTCCCCTTAGTGCTGAGTATTATCGCATTATTGTAATACACCACAGATTGTTTTTTC
TGGAGCCTGCTCTGTCCTCCTAGAAGAGACAGGAGAGAGAAGCCCATAGCAAGGGTCAAAAACTCCCAGCCTGAACCTGGGAGATGTCCATATACTGATGAAATGAGAGGTTCCCCTCTGGGTTCCAATGCACAAGCCCTGTACCAGATGAGGGAGCCATAAGGGATGCAGACAGAGACTCAAAGACAGAGACAAGGGCTGAGGGAGGGGGGATGGAAAGAACTGGGGAGCCAAAGACTGCAGCGGGGAAAGAATGCAGTGTCCATCCTAAAAGAAGGAAAATGGAAG
TGGATTGATTCGATATGCCAGCCTGCCTGGAACTGTTAGAAGAAAAACTTTGGACTTCGTTCTACATTCAAAACAAGGTGGATGAGGGGGAAACATCCAGGGCCCCAGTGTGGTGTTATGCAGAATCCATGTGGTGCGGTTCTACTCTGTTTGTGGAGAGAGCATGTGTGTGTTTGCAGAGGGCTTGTAGGGCTACTCTGCCTCCCTGCCCGAGCTGACCCCAGGACAAGTAATCTGGGGAGTGGTCCCAGAGACACTGCCAGTGAGGCTGGAGAGGGCCCCGGTGTGGCATAG
AACAAGGGTCCAGCCCTAGAATTGGATTTGGCTAATTCCCAGCCTTTGCTTTCAGCTGATCCTTGCCCTCTGAGGGTCCCCATCATCTCCTGTTCCAGCAGGCAGGAGCTCCTGGGCAGGAGCTTTTGAGGGCATTGCAGTGGAAGGAGTCCTGGCCTGGAGTGGAACCCCAGCTCCACTGCATGACTCACAGCAGGACACTGCACTTGGCTTCCTCATTTGCTGGGAGGGTCAAAGGTTGAGCACTGTCCTGATGGGGGCTGAGTGGGGACGT
AGGAGTTCAAGACCAGCCTGGGCAACATAGTGAGACCTTGTCTCTACAAAAAAAAAAAAATACAAAAATTAGCTGGGCGTGGTGGCATGCACCTGGGGTTCCAGCTAACTCTGGAGGCTGAGGTGGGAGGATCGTTTGAGCCTGGGAGGCAGAGGTTGCAGTGAGCTGAGATTGCACCACTGCACTCCAGCCTGAGTGACCGGGTGAGACCCCATCTCAAAAAAAATTTTAAAAAAGGGGAAAGAACAGCAGGTAACCTCTATCCAGGTGCACAGTCTGGGGCTGAAGGGAAACTGTTGCAGGCTTGTTCCCATTGTGTGAGGAGGAGCCAGTCAGGGGGTCCCAGTGAGGAAGCCAGGCTTTGGGGTCTGGGTTCAAATTCAGCTTCACCTCTGGACCGAGTGAGACCCTGTCTCAAAAAAAAAAAAAAAAAGCAGGCGAGGAATAGAGACAGAGGGTCAGACAGCAAGAGTCCCAGAGGATGAGACAGATGGACACAGAGACAAAGG
TCCCACTTTTTCAGATGAGAAAATTGAGAAACAGAGAGGGTAAGTAACTTGCCCAATGACACTCAGCTAGGAAGTGGCAGAGCTGGGAAGTAGGTATGGACGTACACTGTGATGTGTACAGCTCCATAGAATGTTAGGGGGCAGCATTTTTCTGTCTCCTAAACGTGGCAGAGTAATCCCTTTAATTAGAAGGAAACCTTTAGATTCTTCTTAGTGGCTTCACATATTGCTCTGTTTCTAAAGAGTCTTTCTCTCTCTCCCTGTGATCAGCACAACCTGAAATGGAGGCTCTCAAGTGGGAAAATACCATCCCTCCGTG
CTGCCCCGCCTGCCCAGAACTCGGATGGGGTCTGCCCTTACTTCCCACTCGCCCCTGCCAGACTTCCCCTAAATCCTCTCCTGGACCCCACAATCTTGCTCCTTCCCCTGGTGTGACTTCAGCTCCTGGAGGACAAGAAACACATCTGTGGCCAGTTCACGGTGGCCCACACCTTTAAACCTCAACACTTTGGGAGGCCAAGGAGGGTGAATCACTTGATACCAGGAGTTCAAGGTTGTAGTGAGCTATGATCGCGCCACTGCACTCCAGCCTAGGTGACAGAGTGAGACCCTGTCTCTAAAAAAGAAAAGATA
GGGGACTCCAGGACTTGTCTCAGAGAGTAAGGGGCTGTGTTCTCTGCCCTTCATTCACTTATTCTACAATTGTTTGTTCATTTCTAGTACATGCCAAGCACTATTTTAGGTGCCAAGGTCCTAGCAGCTCACTCACAAAGTCCCTGCTCACATAGAGTAGATAGTAGATTACTGTCTAGACAGAAAACAAACAAAAAAAACACGATAATTTCATGGGGTGATAAGTGCCGTGAAGAAAATAAAATGGAAATGGAATAGTGACTGTGTTGCAGGGGGCGTCTTTCAGAGAGATGGTCAGGGAAGCTCAAGGGGAA
GGCTGTCCCCGCCGCGCTGGGCGGCCCTGCCGCAAGTTCTCTCTACTTTCTCAACACGGGTTTGCCAAAGTCAGAAAAGGTTGGGATTTTTCTTCAACGTGATATGACTGGGGTTAGCTTGACTTTGTAATGGTAAAAAGAAAAGATGAATGTAAATGGCTTAGTGATATTTTCTATTAAACTATGATTTTTGCTTGTGCTGCATTCAACTGACTGCAACCAGGAGCCAGACGGCCTGAGACCTGTGAGGCCCTTTCCATCAAGAAACCAGATTTCATTTCACAAGAAACTGAG
ATGAAAATGTTAAAAGATATAAAGGAAGGAGTTAAACAATATGGATCCAACTCCCCTTATATAAGAACATTATTAGATTCCATTGCTCATGGAAATAGACTTACTCCTTATGACTGGGAAATTTTGGCCAAATCTTCCCTTTCATCCTCTCAGTATCTACAGTTTAAAACCTGGTGGATTGATGGAGTACAAGAACAGGTACGAAAAAATCAGGCTACTAAGCCCACTGTTAATATAGACGCAGACCAATTGTTAGGAACAGGTCCAAATTGGAGCACCATTAACCAACAATCAGTGATGCAGAATGAGGCTATTGAACAAGTAAGGGCTATTTGCCTCAGGGCCTGGGGAAAAATTCAGG
CCTGCCTTTGTCTGTTCCCGTCTGTCTGTAACACACACACACACACACACACACACACACACACACACACACACACAGAGAATGTTGAAATAAATGGATGGATTACAGATTGTACACTTTGGGTAGACATGAATAGAGAAAATCTTGTTAGAGAAGATGACCCCTTGGGCTATTGGCTCAGAAAAGGAGAAGGATGTGGTTTGATGAAAAGAAGAAAGAAAGATGTTCTAGGAATTTGGCAGAGGATGAAAGGAAGCAAGAGAACTTAATAAGAGC
TCAGGTGGGGGAAACACACCTAAGGTCACATACCTTAAAAAACAGTCTCCTCTAAATATGGCTTTTTTAAAAAAAAAAAAAACACATTAGAAATAATGTTCATTCAGCTCCTTACATTTTAACATTGAGAAATTTTGAAAACCCTAAAGAAATGCATCAAATCATTAAAGATGGACTGCATGTTTGTTGTTAGAAAAAGCAGTGAGAGAAAAATAAGAAAAAAGGGCAGGAAAAATGTGAGAAAATAGGGAGAGAAAGAATAAAAAAAAGAAACATTGTCTAGGAGGTGAGAAAATAAGATGGAGGAATGGAAATAGAAGATTTTT
GCTCACTTCTTTTAAAAAGCCTAAAAAATGAAATGATCCACTGAGCATCTTCTGGGTACCCACATTGTGCTGGATGTTTTTGTGGAAAAAAACCTTGGGTTTACATTGAGAAGTCCTGGAATCAAATCTTACCTCAATTGCTTGCCCAGTGACCTTAAGCAAGTCACTTTCTATGTCTTGGCCTCAGTTTCTCCAGAAAAGGAATAAGGATATAATTGCCTTAAGGATTATGTCAGAATGAGTGGCACAAAGTAATTACTCAAGTAAAAGGAATGGACGCTGAAGACACAGGCCGTGTGCCCTCTACAATCTGGATGTGGAG
CCCACACATGGGGTAAGGCGGGAGCTGGAAACCTCGCGGATCTAGTTTCCCTTGCCTCAGAGCTGGGACCCAGAAATACCTTTTAATTGCTTTATTTGTTTTCTCTGTGTGTATATATATAATATAAATATACACACAAAATATATATATTCAAAAATATATATGTAAAATATATGTATGTGTATATATGTGTGTGTGTGTATATATATATATATATGTATGTATGTATGTATGCATATTTTAAAAGACTTATTCACATTGAAAATCCAGGATATTTTACAGAGCATATCAGGCAATTTC
CAGTATTCAGACCTCATCAGCTGCCCTGGTCCGGAAGGCTCCAGCTGTGGCCAGTGAGCGGGGGGCCCAGGGTGCCCGCGTTGGCTGGGCCAGCACTGGGGCTTAGGGGCAGACTTGGGCAAGCCAGAGTCAATCTTTTTTGTCGGGTACAGGGTAAAGCTCACAGTAATTCTGGATCATGGCAACATCTGGGGACAGACCCAGGGCCCTTTGTACAACTCACAGGGCACAGCCCTGAGGGAGGCTGGGCTTTGGCTTCATATAGTCCCTGTTCTCCCGCCCACCCAACCCCCTCCGCCGCACCTG
CTCCGATGGGCACTATGGGGATTAGTGATGCAGGGCCCTCTGGCTGCCCTGGCCACCAGATTCTGCTGTGGGATGTTGGCTGCAGTCCCTGGAGTTGTGGTATGAAGGCCAGGGGTGTATACAGTGTAGCGCCCACTCTTTCACAGATGAGGAAGTGGAAGGCTAGAGAGTGGGGGGCTTGCCCAGTCACCGTGGGGGCAGGGATAGCTGCTGTGGAGCTGGGCTGTCTGCGGAGGAGTTGCTCCCTGGCAGGACCCTCTGTAGACAGCATGTAGTGCCGCAGCTTTGATTTTGGTCAATTTCTCCTAGCTGGTG
AGCCAGACTCCAGACAGCAGACAGAATCCACACAGTAATCTGATCAAGGCAAGTTGATAGATTATTGATTATAACGGGGCTCTGCAGTAATGAGGGACTGGGCAGTAAGGAGTGAAGGGAACTTGAAAGAACCTAGCGGTTGCAGGCATAAGGAGCAGTTGCTACCCCAGTTCTGAGATACAGCAGCCAAGGAAGACCCTCCCCCGACCAGGGCTCAGTGGGGAGGGCACAGCTGTGGCTTAGTGGATGTGGCTGTGGGCTGCACCAACAGAGCTTGCTGGAAATCCACCCTTTAGGGTGCTGGGGAGGCTGTTCATGA
CAATCCTCCTGATGCTGGGTCACCAACCACAGCTGGCATCTTTTCTACCAAAGGGGCCTTTAGGTGCAAGTCGTGCTCAGGACACTGGTCAGATGGATTACCAGCTGCATTGTGGGAGAATCCCACCCTGGTCACAACCCTAAGAACAAGCTCTGCCTTGGGAGAGTAAGGCTCTGGGGTATGGGGATAAGCGGCTCAACAGTGGCAGGATGAGGGAAGGAGCCCAGGACCTGGCTGCACACACCCCCAGGGACAGCTGAAGTAGGGCCTCGGGTAACCCACAGGGCTCATTCATCCAATCAGACTGGAGTCACCTGAGATGTCCAGGGTATAAGACCATAATGACCAGGGGT
TCCGGGGGGCATCAGCTCCCGCAGGGTCGGGACTTCGATGCCACAGATGGGCTTGCAGGTAGGGTCCTTGGGAGTCACGCAGGAGCTGGACTGGGGACTTGAGCGGGGGTACCCAGGTTGCAGGGGTGTTCCCCACGATAGAAGAAAATCAGCCTCTGAAGGGTGCTGGGTTTGTGCTCCTTCCCCCAAATTTGGGGCACGGGCATCAGCCAGAAAGGAGCCCGCCCCCGGCCCGGGAGGGCAGAACAGGAACTTTCACCTGGGGCCTGTGGACCGGCTGCAGGCTTATGTGCACCA
CACATGAGTCAGCTCCCTCCCCACCCAACAAGGCCAGTGCTGGCTCTGTCTGAGGTCCCTTTGTTCAGGTCTCTTCTGAAGAAAGGCACCAGAGGCTCCAGCTCTGGCCATAATGCCCCAGATGAAGCTTGACAGGAGAACTGGACACAACAGGCCAGGTGGGGATGGGACGCCTGGATACTGCCTTGGGCCTGAGTGGGCAGGGAAGAGGCAAAGATATGCTATCGTGGATCCTAGGCTGGCTACAAGGCTCTCAGATGCCAACCCACCTCCCTCCTGTCCTTTTACACTCCCTGGGCCCCCTGCCCCCTGCAGCCCAGGGCCCCTCACTGCCTCCTCCACCAGCTGCTCACTGAACCCCTTGCAGCTCTTGGAGAGGGCAAGCTGAGATTCTGGAGCCAG
ACCCTGGCTCCAGGGGCTCCAGGAGAGAAGCGTGGGGAGTGCCATGATTGTCACCCCATCTTCTCTGCTGCTCCAGACCATGCTCCCCGCTGTGTCCCTCCATGTCCTCACTTGCCCTGGTGCTCAGCACCTCAGGGAGGGCCTGTGGTCTGTTACTGGCTCAGGGGCTGTGTTACACGAACTCCCCAGCTCTCGGGGCTTTGTGACTGCACATTTTCACTGACGAGAAACAAAAGGCAGTGACTTTGGCCAACAGTACTGGGGCAGTGGCCAGGAGGTGGGGCATTTGCGTC
CCTCTCTTCTGCCCCATATGGGGTCATCTGAGCCTGTGGGCTCTCCCTCCGGAACCTCCCCAGAATCCCGCCGCTTTTCCACCTCCTGAGCACACCCGTGCTCCCCGCGCCCACGGCACAGGCCAGAGGACGCCCTGCCTCTCTCCTCCGCTCCAGGGCACCCCCCCATGCCCTTCAGCCCTCAGGCTCTAGCTCTCTCTGAACCGGCTGCCCCCGCGTCCAGCGGGCTCCAGCACGCGGGCCAAGCGCCGTGGCCCCCGGGGACCCCACACCTGCTGCTCCCTCTGCAGGAGAGCTCCTCCCTGACCCCACGTGGCTCCTGACCCCGGTTCCTCCGGGTGGGTTCTCTGCTCACACCGCCCTGTC
TGACAGAACTCAACCGAGAGGATTCTGAAGCAGAGCAGGTGGGACTAAGTGAAGACCTGGAAGGAGGTGGAGAGGGAGTAGGACCCATACCAGCTGGAGGAAGAGAAGAGGACTTGTGGGTGATGTTCCCCCTCCTTCAGCCATTGCAGACCGTGTAGGTAGAGACATCCAGCAGGGAGCTGGGCACGGAGTGGCTCCTGCCAGCTGCCTTTCTGGAGGCTCAGGCTTCCTGAGGTCTCAGAGCACCTGCCTCTCAGGGAAGATGCGAACCTCCCCGGGCACACACAGACTGCTGCTGGGGCAAGCTCCTGGGAC
TTGACTACCCTGCTGCCCACATTTCCAAGCACCCTCTCTCCTGAGAGCCCCTGCTGGTCAGTGCCACCAGAAGATGCCAACTGGTGGCCCTGGGGAGGGTGGCAGTCTCTGTTGTCCCCCAACCTTATGGAGGACTCCCGTGCCTCCCACGCTGACCCTGTGAGTTAGGCGCTTGCAGGTGCTAGAGGATCAGAGGCCCCCAGTGACAGCCATGTTGGCCCCAGCTCATGGGGACTGTCCTGCACAGGAAGCGCATTTTCCTCTACGTTGTTGTCCTTCAGGGCTGTGCAGGACCAGGCCACCCTGATCACACCA
CGCTCAGGCCCCGCAGCTGGGTCAGGGCTGACCCCTGGCTCAGTCTGTTCAGATTTCAGATGCGCTATTCTTGCCTCTTACCTGTAAGACAAGCCCTAGAAAAAGGGATGGTGCTAGCCCCGGGCTGCAGGATGGGATCGCAAAGGCTGACCCCCACCCTGAGTCCTCACTTTCCCTGGCAGGAGAAGGAAGGGGTGCTTCTCCCAGAGACGTGCGTCTTTTCCCCGCATGGGAAGAGTCCTGTGTGACCGGTGTTGAGGCCAGATTTCAAAGCGATTCTTTCTAAGACTAAGTATTTG
ATTGTGAGGGCTAAATAAGATAATACAGGGAAAGCTCCCCTCCCAGTGCCCAGCACAGAGTAGGCACTCAATGAATGATACTTCCCTTCTCTTATACTGTCTCCTCTTTGCTGCTCAACCCTAACACAGTAGTCTCTTAGTTTAAACTCACTCTGACCTTTCCAGTAGGACCTTCCAATCCACATCTAGTAAATGCTCCTGTCTGCACCAAAGCAACAGCAGTGGCAGAAGGCTCTCCCTGCAACTTGAAGTCCACCACCTTTTATAACTGGAGGTGCAACCACCCAATAGCACAGCAGCCGCATCCTGGGCCACCTAATTGCCAGGGAGACAGATCCTGTACCAGCTGC
TGAATGTATAAATGAATGGCTATCTTGGATACTTTAGATATTTGAGGTTTGGCAGAAAATGACAGCTTGTGGGAAGCCTTGGCCCTTGAGCCCCGAGGAACACATGCAGTTTGAAAGCCATGGGACTAAGACCCCTCCCTGGCTCTTTCCTGCTTCAAGGCTGTGGTTTTCTGAATACCCATGGAGACAAAGAACACAGAACGGTGAAAACGGCTGGGTTGGGCTGGTGAGAAAGGAGATAGATTTATTTTTAAAAGCTGTTACTTATTGTTTTTATGTTTGTGTCCTAATT
CTATTATTACCTGTGCCACTTACAAGCTGGATGACCTTGGGCAAGGGACTTCATTTCTGTGGCTCTGCAAGATGAAGTTGATAATAAGAGTATCTACTACACACAGTTACTTCAAAGAGTAAGTATGATAATCCACATCAGGTGCTTAGGATAAGTAATATTAAGTAACAGGAACTTTTAATAAAGAGTAGCTGTCCAATTCTGTACTTCTGAGGTCAGCATCGCTTAGGGGTACTGCAGGAGAGCTGGGGGTTGAAGCCCTGACCTAGGGTTGAATTCTGGTTCTGACGCAGTCAGCTACCAAGTCTCTGCTCTGT
TTTAGTAGAGACGGGGTTTGTCCATGTTGGTCAGGCTGGTCTCGAACTCCCAACCTCAGGTGATATGCCCACCTCGGCCTCCCAAAGTGCTGGGATTTCAGGCATGAGCCACCGTGCCCGGCCTATTTTTTTTTATTTTTTACTTTTAATTGTGCTGCAAAACATATAACATGAAATTTATCTTCATAACCACTTTTGAGAGTACGGTTCAGTCGTGTTACATAGACACACATTGTTATGCAATAGGCCTCTAGAACTTTAACTTACAAACAAAAACTGTGTCTGCTTTGCTTGTTATTGAATGCTGACTCTATCC
AAGAGACATGGGCTCATTAGGGCTCACGACCGAGGGCAGCTCTTCAGTATGGCTTCCCTAAGACCAGAACTAAAGAGAAAGGGTGACTGGTTAGAGGAGTGATGGACACGTCTCAAAGCCCCTCTGGATGGGGGAAGGGTACCGCCCACTGGGAAGCCCAGTTGGTTATTTTTGTCCACTGCACTTTGGGAACATCAGCTGTAGAAAACAGACTTTTTATCTCCCAGGGACAAGGACAAGGGAGCACTCACCGTCACGGTCTTGGCATCCAGTTCAGTGAAATAAAAGTTT
TCACTGCTGGGTGTCCCGGGCTGCTTCCTTGGTTGGTTGCGGGACAGTAGCCCACCAGTCCAAAGACAGGGAGGGAAGCAGTCTCCAGTCCCCTGGAGATTTAACCTTCAGTGTGGACTGCCCCAACAGAAGGAGGAACGTGGCCTGCCAAAGCCTTCCTTGGGTCAAAGGAAACAAAAGTGAAGCACAAGCCACTGAAGGGGGCAACAGCAAAGCCAAGGAATGAATTCGGAGAGTGGGGGTAATCTCTCGCCCCCAGCCCCGCTCATTAGTGCACTGGGACGAATGCGG
ACAGTTCTGGGTAGAAGCTTGGTATATTTCAGCCCCTACTTGCTCCTTATCTGGGTGCCCTAGTGCAGGGTTAGTGGCCACTTTGACAATATTCTATTTCTGACTCAAGTGCTAGTTAGAAGGGTGTTACATCATAATTATTCTTTAAACTCTCCATTAATGTTTCATATGCTCTTCTGTATCTATGATACAACTCAATAGAAAAAATAGGATTTTTGGCAATTCTTAGGGAATAATTTTTACTCTGGGCCGAAAAAATTTGTCATTGGCATAGCATCAAATGGCAGAGTGGTACAGC
CATCTCACCCCCAGGAGAAGCGAATTTATGATCTGAAAAAGAAAAATCAAGAACTAGGGAAATTCAAGTTTGTGCTTGACTACAAAATAAAGGAGCTGAAGAAGCAAATAGAACCTCGAGAGAATGAGATCAGGGTGATGAAGGAACAGATTCAGGAGGTAAGAAGCCATTTGCAACACTCTGGCCTCTCAGACCCTCTGTCTCTTCTTCCACAATTGGCTAGCTGGCCTCAGGGACTGAGGAGAAGCTCTTCTCACAGTCCTCTCTGCTCCCAAGGTGTGTGCAGCCTCCAGTCCACAGGGGTGCAACAGG
AGAGTGGCATAATTAAGAATATGTTCTGGGAAGCAAACAGGATGAAGGTAGAGAGGCGAGATTAGAAGCAGGATCAACTGGACAAGGGTTTCTGAGAATCCTGTGAGGTCCCCCATGCCCCCCACCACACGCCACCTTTCCCTGCAACGTGTGTTGCCCCATCAGCCTCCCCTGCTGGGCTGACAGTGGCGTCCATGTTGATCTAAAACCGAATTCTTGATTTTTCTCTCCCCCTTCCTCCAGTTTTCCCTCTCTCAGTTAGTGGTCTATGATCCACCCAGTTACTTAATGCAGAAATGCAGAAGTCTTTCT
GCCCGTCACCATGGCAACCACCCCATTATTGAAAGTCAGTGCCGGTCCCCGCCTTAGACGCTCTCCTCCCGGGCTCCCCTCCCCCGCCGGCCCCGCCGTATGGTGTGTGTGTCACTGGCAGCTGTTGTCAAAAGAAGGCACCTCTTTGTCTCCAGGGGATGAAAGCCATTTGGTTTCCAGCGCCACCCTTTCTCTCCGCCCGGCAACTTTTCTCCGCGTCCCGTCCCCAAGGCGTCCCTGGATGCGCGCGCTCGGCCCCGCGCCCGCCACCCGCGCTGAGTGCTGGTATCCTCCCCATCACTCAGCC
ACAGTTTCACATCCCCCAAGACTTGGCACGTTGGTGGACCCCAGGTCAGATTTCCTCTGCAGCTGTGTAGACCTGGGTGGGGGTCTGGAGGATTGGAGGGGATTTTGGAAGTCAAACTGACAAGGGAGAGATCAGGAAGAGAAGGCTCGGCAAACCCATTGCATTCACATTTTTAATCCACAAAGCCATCCAAAGCAAAAACGGTCGACCTCAATGTGACCTCGGGACCCCTCGGAACACAGGCCACCCCAGAAAACATTTTGCAGGTAGCCCAACTTATACTTATT
TCATCAGCATATGGTTGGTAGTGGTCAAGATGATCCAGAGAAAAGGGGCAGAGCAGGAGAAAAGAGGAGGCCTAGGACAGAGTCCCGGAAGAGCAGAAGACGAGGTGGTAAAGGAATCAGAGACAGTAGCCAGTGAGGAGAGGGTGGGCCAATGAAGCCAAGGAAAAGAACTGTTTTAATAACTCAGCAATGGGCAGGAATAATTGGCTGAAAAGTATACTTTTAAAATTTGGGGGCCGAGAGGGAATCTCTAAATCCTCAAAGTTCTGGAAAAAAAGGCAAAAATGCTTAAAGATGCATAAAATT
CAAATTTTATTTCTCACCTGACTCCAAACTTACAGGGTTATCAGAAAGACCCCACAGAAGAAACCCCACAGAGGAGAAACCTCATCTCTTTTTCTGCTCAGTTACCTGACCCAGGGCAGTGGGGGTAGGTCCCCCATCCTTCATGGTGAAGCCTAGCAAGCGGCGGGGGGAGGAGGGGTGGGGTAGATAGGAAAGAGCTGGTGTGGCTTTGGCTGACTCTTAAGTGGTTTTAACACGGATTGCGTGGGGGCGGGGTCTGGAGGCAGGGGCGCTTGGATTGAAGCTCATCAAATCCCTCTGATCAGT
GTCCCTCGGGCCCCAGCCCTCGCTGCCACCCGGGCCTGGAGCCCCACACCCGAGGTAAGCCAGCCCACTTGCCTGTTTCTGGTCCCAGCCCTGGATGGACGCTCTTGGGCTGGGGGAGAGGACAGGACCACCCCCCTCCTCTCCTTTCTTGCATCCTCCCTCTCTTGGGCCCTCGGCACAGTTCTCCGCCCCTCCCAGCCCCTCAGTCCCTCTTGTCGCTTGTTGGACTGTGCTGGCCTTGCCGGCCCACTGTAATGTGAGGCTCCCGCTGCCGCTACAGGGTGCAGACTGGCTGCCAAGGCCACACTTTTGGCTAAAAGAGGCACTGCCAGGTGTACAGTCCTGGGCATGCGCTGTTTGAGCTTCGGGGGAGAGCCC
GGGGCTGTCTAGGCAATGCACCTGTGCTAAGGGGTTTCTCAAAGTTTTGCAGATTGCACCTTCAGCCAAAGTGCCTGGGGACTCGGTAAGACTCCTGACCCAGGTGTTCTTCTTCCCCGGTCACTGCCTATCCTCAAGCTGGAGGCTGAGCCCAGCCTACAAGGAGTAGAGGGAGAAGAGGCAGGAACAGGAGGGGAGAAGGAAGTCAGGGGTATGGGGTTAGATGCGCCAAGGCCTGTTAGGTGGAGTGGGGGCACTGGTGAGGCCACAGGGCTGGCCTCATGGGCCTTGAAGG
CATCCATGCAAGTATTTGTTCCTTTATTCATTTCTTCAGTTTGTTTATTCTTCTAAGCCAGCCCCTCTGCCGTCCATCCTTCCGTCTTTCCTTCCTCTCTTTCTCACTCTGTTTTTTTCTTTCTTGTCCCTTTGGTTTGTCTGGCCAGGAGATCAACTGGGCATACCGTCCTGAGCCACAGCTGGGTGCCAGCCTGAGAGAGGCACTCCTCTAGGGGATACGGTGAGCCTTGGCCCCTGCCCTTGAAGGGTTCAGGGCAGTAGGCCACGGTGCTGGGCTCCCCACAGATCTGGGCCTGGGGTTGGTGGGGCCTCGAGGGGCCTAAGT
CTAGAGCTTTGCCCTGGGTGGGCCCAGGGCTGGGAATCTCTGGCAGTCAGTCCCTGGGACAACCACCACTGGAGCATCTGGGGGTGGGGTTGCACAAGGCTTTGTGTTTCTGGGAGCTTCCAGAAAGGTTCATCACCCCAGACTAGATCAAGTTGACCAGTCCACATCATGCCTCAAATGTAATAAAACGCCTCACTCAGCAATATCTGCTCGTTCTCCCATCGGACGGCAGCTCCGTGAGGACAATGTCTGCCTCCCTGCCCTCTCTCCCCTCTGAGAACAGTACCTGGTACCTAGTAGGTGCTCAAGAAATC
GAGGTGCACAATATTGTTGGTAGGAGGTGTTGGCGAGTGTGTTTGGGAAATATAATTAAGAAACAAAATATCTAAACCCAACAAACTTCTCCACAAAGGTAGTAGAGACAGAAAACAGTTTTATTATTATTTTTGGTTAAAAAGTTGTAAAATGGGCCTGGCGTGATGGCTCACGCCTGTAATCCCAGCACTTTGGGTGGCTGAGGCGGGCGGCTCACCTGAGGTTGGGAGTTCGAGACCAGCCTGACCAACATGGTGAAACTCCATCTCTACTAAAAGTACAAAAAATTAGCCAGGCGTGGTGGCGCATGTCTGTAATCCCAGCTACTCAGGAGGCTGAGGCAGGAGAATCGCTTGAACCCGGGAGGTGGAGGTTGCAGTGATCCAAGATTGTGCCACTGCACTCCAGCCTGGGCAACAAGAGTGGAACTCCATCTCAAAAAAAAAAAAGTTTTAAAATGTATTATTATTTTTCGTAGAGTTGGGGGTTTTACTATATTGCCTAGGCGGGTCTTAACGCTCAGCCTGAAGTGATCCTCCCACCTTGGCCTCCCAAAGTGCTGGGA
GAGGAGCTGACAGAGTCACGGGAGTGGGGGTTCTGCTGGCACTTGGAGAGGCCACACTGGCAGTGGCTAGGCTGTTCCAGAGCAAGCTGGCAAGCTGTATGACCTGGGGGCATCCTCCAGGTTCTTCACCCCCTTGTCCCCCCGGGAGCTACACGGACCAGAGTAACCAGCCAGAGGCCAATCCAATTAGAGTGGAGACTGGACCAGGGCCATGCAACGAGATGGTTTATCACAGTAATTGAATGTTTACGCTCCTATTATTCACTGTCCAGAGCAGTTGGAAAAGGAAGACCTACGAATTCTCAACCCGGGAAGGCTTCTCCTTTTCCCTGGGTTCTGAAGCCACTTAACACCCAAGGAAAGGGTGC
TGGTCTGGTCTGGAATGAAGAGTCTGAGCCAGGTGGTCCCAAGCGCTGCCGGGCTCCCACATTTTCTGACAATGAGGTAATCAGTCACGTGCACTTGCCAAGGTTTGGGCACCAGACTCTTTGACACCTGGTGTAGACTCAGCAAAATCCCATGAGCCACTATGCCCTTCAGATCAATGGACTATCACCTACTTCATTCGGACTTTTCGACCTCAGGTGAGACTGGAGAGAAACCTGGGACAGAGGAGACAGCTGGCTGAGATTCCCGTTCCTGCGTCTGAAGGCTGGAGGGTATG
ATAAGCAGGAAAAGTCAATGTACTTCAAGACTCCATCTGGTTCCACCCATTGTCTGAGACAATTCAGTTATAGTTATAACATGTGACAGGCATCATGCAGGGCCTTGAATTTGCTTCGTAGCAGAAATCTTTTAAGGCAGGTACTATAATTATTCACGTTACCGAGGAGGAAACTGAGGCTCAGAGAGGCGCTGTTATTCTTGCTGCAAGACTATGACATTCAGCTGGGTGCGATGGCTCACACCTGTAATTCCAGCACTTTGGGAAGGTGACGGGGCAGGATTTCTGGAGCCCAGGAGTTTGAGACCAGCCTGGGCAACATA
TAGAAACTGCCCAACTCATGCTGGTCTAGCTAAGCCCATCTCCAAAAAAAGAGGGGGCTCTACCCTTGGCCTCTGATTCGGGGCTTTATTTAAAGACATAGGAGTGAGGGTGAAGATTGGCTTTGGAAGACAGCAGAGCCAGTGCCTCCCCACTATGGAGCCGTTTAGTTAGGACCTTGCCACTCAAAGAGCATCCACAGACCCGCAGCACTGGTCTCACCTAGGAGCTTGGTAGAAATGCAAAATCTAGGATCCACTCTAGAGCTGCTGAATCAGAATCTGCGTTTTAGATTAACCTCCAAGTGTTCCATGGACACTTA
GTAAGAGACTGGACTACTGTTAATTAAGCAACATGGATGGTGCCTTGAGTGTGCTGCATACTAGAGGTTTGACAGACTCGGAGCCCCTTGAGGGCTCCGAGACTGAGTCCAGTCATTTTTGTATTTCCAGCCCCGGCAGTGCTAGCTTCTAGCAGAGATGAAGGAATGTTGAGGTAGCTGACACTGCAACATCTGGCTTCGCTTTCCATTTTCATCACTATTTCTTACATCATGCGACAATATGAGATTTCCTAAAGCCTCCATTTTTCTCATCTTTATAACGAGGGAGGAGAATCAAGATGACTTTGTCA
GTCTCTGTTGAGAGCTCAAAGCTAACTGTACAAATTGGTTTGAAAAATGTTATTTTACAACTTGTGGAAAATGTCAAGAGCCCAAAGGCTTTTACAGAGACAGAAAGTACAGTCATGCATCACTCAACATTCTGAGAAATGCCTGGCCAACATGGTGAAAACCAGTCTCTACCAAAAATACAAAAATTGGCCAAGCCTGGTGGCGCACACTTGTAATCCCAGCTACTTGGGAAGCTGAGGCACGAGAATCGCTTGAACCCAGCAGGCAGAGGTTGCAGTGAGCCCAGATCGCGCCACTGCACTCCAGCCTGAGCGACAGAGAGA
CACTGCCCCCTAAGCCCCGTGATCACCACGGTAAGCTCATTCAATCAAATATTTATTGAATACCTACTATATGCCAACATTGTGCAGTAGTGACTTCTAGAATGATCAATGATACTGAACTATCAGGCTGAATTCACCTCTTCTGCCTAGAGAGTATCTAAGTGGGTCTCCCTTCCAGAAGATGAAGGAGTTTGCTATTTCAGCCCAAATCCCCTTACCCTGGTTCTGGTCTTTAGGGCTTGGGAGTTAGCTCATCCCAGCTCCTGTTACAATGCTGCTGCCTTCCTGCCCCCCACTGTCTCTGGCAACTTTCAGCTTG
GTCAGTACTCCAGGACTGGGTGGTGCCTTTTGAATTCTTTGAGTTGTGGAAAATGTCTTGATCTGGAAACTGAATGGTGTTTCTGGTGTTTCTTTGGAAACATAGGTTTAGTGGTGTGAGTACAGGACGATCCAGAAAGATTGCTGGGGGAAAGGGAGGTTGTTGAGAACTCATTCACCAGGAATGTATTAACGTAAGTAAGCGGAAATAGGGCGGGACCATGACCATCTTCAGAAGCATCCAGCCAGGTCCCTGGAAGCTGGGATGCTGCGTTAGTCACTGTTTAGTGTTGCTTTCCTGAGTCGG
AGAAGCCCAAACAGGAATCCCCGCCATCTGAGTGCTGAGCCCACGGTGTTCAATATCCCTTGGCTAAAGCTAGGAGACTCAGGGCTAATCCAGGACAATGGTTGCCAGGAGGGAAACGAACTCTCAAAGCAAGTTGAGTTGTGGCCTGGAGTCCCACTCCAGGGCACAGCAAGGCAGGTCAAGGAGGCAGCTGCTCCAGCTAAGCCCCAAAAGGGAATTCTGCTAAGAATTTTGAAACTGTGTGTCTTAGCCTTGGTTCCAGGTGTGGGATCTGCGAACTGTGGCCCACAGAGCTAATTAATTCTTCTTGCTTTGAAAACTCCAGAATTGG
CCCTACCTCACTCCCCAGGGGCCTCCCTGGACAAGGGGAAACTTCAGCTACCCTTAAAGGATGGCAGGATGTACATGGGCAAGGAGGAGAGGCAAGGGCATTCCAGGCAGTGTACAGTAGGTGCAGAGGAAGGACTGCAGGAAATCGACACACAGGGGAAGAGAGGAATGCAAAGGAGTTAACGGCAGGTGCCTCCATGGCAATGAGACAGTAGATTTTTCCAGTGGATGACTCCGCACAGAAAGAAGAGGCACGAGGTCACCTTTTAAGAATTGATGCTGACTGGTACAGGCCTGGGCGCTCTGAGCACACAGCACCGAGGTCCGCCTTTCTGA
ATTAATTTTGTGCTTAACACTCAACAGTAGTGTCCATCCTGGCCAGAAAAAAAAAAAAAGTGTTCTCCTGGTTTGAGAGAATCTGGCTTTAGCAGAACATCTGAGTTGGAATCCCATGTAGCTATGGAATGAAAATGTGCCATATTTGAATGACTGGTCTGTCCACTCCTTATAATGACATCTAGCCCAAATAATAGACCCATACGTGTAGGTGGCACTTAAAAAATACCATTCACCAGAAGGAGGTTTTGAGAGGACTCTACCTCACTATTTCAGCCATGCT
ATTCTGCCCTCAGAGGTGTATTAAGATGGGGTGCTTGAATCCCAGCTCTGCTAACTAGCTGTGTAACTTAGGCAAATTTCTTTTCTACTCTGTGCCTCAGTTTCCACATCTGTGCAAGGAGGATGATAGTACCTATGTCAAGAGTTGCTGTAAGGGATGAATGAGTTAACATGGGTACAGGGCTTCCAAAAGGCTGGGGTACACAGCTGATGCCATACAACTGTTAGGTATTAAAATTATTATTCATCTTTAAAATTAGAGGGAGGAGGGCAGATGGGTCTGGTCCTGAGCCCACTCACTTCCAAAAGTAGACAGAGAGCGATATCGTCACGTATTCGCCCG
GCACCTGCGTCCACCACGTGCTCCATGGTGGGGAAGCGCTTAAGCACGCGGGTGCTGACCGAGCGCAGCACCAGCACGGACGCCAGGTTCGCGTAGCGGATGAGGGTGCGGCGCAGCAGGCGGCCCCGCTGGTCCACGCCGTGCACGCTAGCCGAGATGACGCACATCAGCTGGTCTGGCAGCGGGATGCTTGTGTACTGGGACCACCAGCGGTTCACCACGAGAGTCACATAGAAACCTGCTTGGCCGCCGTGATAGAGGGAGTAGGAAGGGAGAGTGGAGAGCCTGGGGGTCGGAGCGCCTCACCTCCCCCAGCAAAGGGCCTGGTCCAGGCCAGTTGAA
ACTTGGATCATAATCCTCATTCTCTTATAGCTGTGACCTGTCATTTCCCTTATCTGTAGGATTAAATTGTCTGGGATCAGGGAGTTTGTAAAGATTTAATGAACTATTTCTACGCCTACTCTCACCATCCCCCAAATTGCTTATACACCAACACTTCTTCAATGATGGGCTGTGTGTGAATTTATGCTACCAAAATAGCAACACACTCTCAAGCATAATAAATGGTCACTTTGTTGGGTCAGAATGGTTGAATAGCAGAAATTTCATGTGGTTCAACCAATATTTTG
CTCTCACTGTTCCCTCTTCATTCCCTTCCAATCTCTTGTAATGCTTCCTAAGTTTGCATTCCGGGGCATTTTTTGTTTGTTTGTTTACTGTATTTCTCCCCACTAAACAGTGAGCTCATGTGATCCATGACTATCTCTATGCCCTTCACCATTGGACCCCCAGGGCTGAGCACAGGGCTCAGCACATACTAGGTGCTCATTAAATATATAGTGAAATAATTTAATGGCAAAAACATGCATTCTCCTTCCTCTCTGAGCCTCACTGTGTTGTGAGGATTAAATGAGTTAATTGCTGTAAAGTGCTTAGAAAGTTCCACCTCGTGTTAATTAAATGAGCTGGCACTGAGCAAATGCTGAGCACATGGCCTGACCCACAGAACATTTTCATTGCTGGTGAATAATTACCATTATTATTATCACTGTCATTGTCATTGTTGGTATTATTTATCCTCTATTCAGCGCAGAGTAGGCGCTTAATAAAACTGTGAACTAC
GCGCAGGTGGGTCCGGGCCGAGGTGGGGCGTGGCGCGAGGGCCGCGCGACTGGGGTCCGGCGGCGGCCACCGTGGCCGCTCCCCGCCCCCTACCGCCGCCTGCCTGCGCTCCCGGGGCGCGGGGCGGGTGGGGGTGGGGGCGGGGGCGCCGCCCGCGGGTCCGGGGTAGGGACCCGGCCGCCTGCGCCTCCTCCGGTGCGGCTCTTTCCGCGCGCACGGCCCGGGCGCTGAGCGTCCCCGCGGGCCACGGAGGGTCGGGCGGGTAGGGAGCGGGGTCCTGGGTCCCCGCTGAAGCCGAGGAGATTCACGGATAGGCCGTGAGCTTGCACCGGACCGGCGCTCCCACTTACGGGACCCAGGGCGGTGAGGAAGTCAGCCTCTGGACTGGGGTCGCCTCGCCCCTGTCGCGCCCTCCCGGGCTCGGCCACTCTGCCCTTCCCTGCCCCAGCGCAGGTGAGCTGG
TTCTTAGGGGTTTCGTATGAGACTATTACTCATCATGAGTGATTAACTCTGACATTCCCACTAGAACTAAACCACCTAAGGTACCATCTGGCAGCGAGAAATGGTGTCTCTTATCTTTGGGACTTATTTTGTCCTCACAGGGAGCCTGTTATACTTTTGGTTATTCATAAATAAAGTCTGGATTTGTCAATTGAACCAAGCTTCAGAACCTGGCCAGTTTTAAAGACTATAAACTTTTCCCGCAGGTCACAAAGATTCACTTCCTTTCA
AGTGTCCTAAACCTGAGAGGGCAGGGGTCTTAATGCCAGGGATGAAAGAACCTTGGCCTCCAGTGATCTAGCGGAGCAGCCAAGCCCATCCTGACACTGACAGTGGGGCTTAATGCTCTAAGTATTCAGACACCAAAGTTAGTGCTGGGATCTGAGGAAAGTAAATTTTTTTTTTTTTAATTACTGGGTTTTTAGGGTCAGGCAGTATCAGGGATTGAAGTCATTTGGGGAAAATTGAGGTGGATTTTGTATGTGGGGGAAACTTCCTCTTTGTGTGTTACATATTTTTCTTCACCATACCCTAACTAGGCATTGCAGCTGTTTGAGTCCCATGCAGGGCATCT
TGGCCCCAAAGAAAGCCCGGTAAGCCATGGAAGGGTGAGGCCTTGAGGTTGAGGTGGGGGTGTTGGCTGGGGGAGCTGCCATGTATGCAGTTACCAGAACGTGGCGCTGGCTTTGCTTCCAGGGAGTGTGTGGGGAAGACGGTGACATTGCAGGGCAACCTGGACCCCTGTGCCTTGTATGCATCTGAGGTAACAGCCAGGGCCCCTCTGTGTGTCTGTTACTGTGCACTCCTGTGGCTGTGGCTGTATTATTCTGTGTGCACTTGTTTTTAATGTCTGTCTGTCCTTTTCTTCTACTCTGTACAACATAAGCCCTAGAAAGACCGGACTTTTTGTTGCTGTTG
ATAGGGGCATGAGGTGGCATGTTGTGGGGTTTCTGGTCGATCTGCAGGGCCCAGCTCCTCCATGAACAGTAGGCTGTAGTCAGAAGCTTGCCAAGGTAGGCATTATCGACTAGAGCTGGACTTTCCCCATCCTTAGCCCTGTGGTCCTTTGGCCTCATCCACAGGTGCTCAGAGTTCTCTCAGGGTGGACAAATGTTTCAGTGCCCTTGGCCTGACCTGATACTACCTGGGAACCCAGGCTGCTCTGGCAGTGAGCTATCTGCTCTCTCAGCCAAAGCGCTCTCGCACCAGCAGCATCAACTTTTTCTTGCCTTTGTAGATCTGTTTGAGGTTGTCGATGAACTGGGCAAACTGCAGGTGGCCATCCTGGGGCAGCAGGAAGGTCTCCCGAGCCTTGCTTAGAAACTCAATGAACTCTCCATAGTGGCGAGGGCTGATGTGTGTT
GTGGCCAGCCAGGCAGGGCATGGCTGAGATGGGCTCCCCAGAGTCCCCAAGGCATCCATATGGCCGCTCCCAGGGCAAGGCCTCGCTCTGGGAGAGGAGGGGCGGGGGGCTGGGAGGACTGTTGCTGCCGCTTTGTTTTGCCTGAGACCTGCTCCCTCCCCCTTCCTCCACCTAATCTCATCACCTGCCTCTTCCCTTTGCCCAGGGTTGACCTCATCTCCATTAATCCATACCGTGTGTGTGTGTGTGTGTGTGTGTGTGTGTGTGTGTGTGTGTGTGTGTGTACAGGTGCACTTCCAAACAACTCCCTCTAGGGGCTGACCCCGCA
TTATTGTCTGACTCTCCTATAGGACGTAAGTTCCATGGGTGCAGTTCCTATATGTGCTTTATTCAGCACTACTGAATTTGTACCAGAATAGGTACTTAATAAATATTGCTGAAATCAATGAGTGAATGAAGAAATGCATGCATGCCTGCATGAATAAATGAAATAAAGTGTCTGAAGCAAGGGGGAGACAAGACAGAGAAAGTGGTTTCCAGAGACAGAATCTCAGCCCACCTCTTGAGAGGGAGATGGCATACTTGTTACATAAATGCTTCTACTCCCCACTCCTTTGTCCAT
TCTAGACCCCATCTTGGCACTCCAGCGCCCCAGGAAAAAGAGAGCTCCAAACCACGGAAAGCCCGGGAAACCCAAGAACCCTGCCAGCACCCAAAGTGTGGGATTCTCCAAGCCTCTCCTGGGCTAACCCCTGCACCCGTCTCTGAGGACAGTTGACCTTTCCCACCCCATTTCTGCTGTTGTCGTTAGCTGGAGGAAGGCAGCAGATGGGGGATGGGAAGGCCCCCCTGCACACACCCAAGGCCTGGGTGTCCCCTTCCATCCCTGTCCTCGTTCCAGGTATCATTGTGAACAAGGCCCCCTTGGAGAAGGTCCCGGACCTCATCAGCCAGGTGTTGGCCACCTACCCTGCGGATGGGGAAATGGCAGAAGCCAGCTGCGGAGTCTTCTGGCTGCTG
TCCCTTCATCTGAAACATACAGATGATTTTTAATTTCTCTATTATAAAAAGCTCTATAGGTGAACCTATTTATGATTAGTTTCTTAGTATAAATCCTAGAATTAGAATTCATTAGTGTTAATTTACTTCTGAAACGTCACTTTGAGAAATTTAATTTGATGGAAATAGGTCTGAACCAAGGTTTTCTCACCTACATAAGACAGGGATTAATGAAATGATCTCCAAGTACCCTCCTAGCTTTTCAGATCTAAGAATTTTTTCAGTGAGTGACAAAATATGAAATTCCTAAG
GAGGCGGGCGCGGGCCGCGCCGCGGTCCTGCTGGCGGTGGGGAGAAGGCCCTGAAGAGGCTGAAGCTAGCGGTGGAGGAGTTCGTGCACGCGACTTCGGAAGGCGAGGCTCCCGGGGGTTGCGAGGGGCGCGGCGCCCCGGTGAGCTTTCGCCCGGGAGGGAGAAAAAGCCGTAAGGAACTGAGGAAGGAGAAGCGGCACCTGCGGAAAGCACGCCGGCTGCAGAGGACGGCGGGCCCCGAACAGGGTCCCGGCCTGGGAGGCCGAAGCGGAGCCGAAGAAGCCAGCGGTCACCGGCAGGACACGGAGGAGCGCGCCCGCCCAGC
CCTTGGACTCCGGAACTCACATCTCTCCTAACTAGGATTGCCTCAGCCAGGAAATGAGGAGGGGAAGAAGTGAGAGAAGGCAAAGAGTTTAACTTTGGGTGCGTTTGAGATAAAAGAGAAGACAGAAGCAGCAACCAGCAGAGTCATAAAGTCTATGGGAGGAGTTTTAAAATGGACAGAGAAGTTAACGATAAATGCCGAGGTGAGGGCGAGATTAAAACAGCTGCCAGTCGTATTTAGTAACAAGCCCTTCATAATTGTAGCCAGTGAGCTCTTCCTGGGCTGTTGTAGGTAGAGGCCTCAGCACTGGAGGTGGATGGACATCGTGTGTGTAGCCCGCATTGAGTAGAACTTCATTTGATGGTAGTGTGGGAGGAAGGGGGAGGACAT
TCCCACCCTCAGAGATGATTGAACCAGCCTGGCCAGCATGGCAAAACCCTGTCTCTACTATGATATGAATGCAGCCTGGGCACTGGGAAATTTAAAAACTCCCCAGATAATTCTGTGCAGCCAAGGTTGAGACCTCCTAGTCTAGAGCTTTGCTATACACAGGGTGGTCCACAAGCCAGGAGCATCAGCATCACTTGGCAGCGCCTTAGAGATTCAGACCCCAGACCCACTGAATCTGACCCTGCATTTTCACTAGACCCCAGGTGATCAGCTGCACTAGACTCAACCTCTAAACCAAGACCTCCCACCCTCACAGTCTATGATCCTTTAGTGACCCTCAGCTGAGTCCTGTGCTGAACTGTGTTTGTTCTCCTTGAGCACATGCCCGCTAACCAGGGACAGACTGGATGAGCAAGCAACCTGCTGGCTATGGAGAAGAGCCAGGCTGGGTAAATGTTTGCTGTGACTAAGCCAGGATCAAAGAACTGCCTGTTGCTTGCACTGGCTGGCACTGAGCTTGCCACTCTGTGAACTGTGCTTCCTTCCCCTGCATGGACCTGTGCCTCAGTCACTATTATCCGCAGGCCT
TATAGTGTTTTGGAGAGAACAGATGGAAAACAGTCCGTATATCCAGGTTGGGTGAGAATACTTGGAAGTATTTCACTGCGTGTGTGTGTGTGTGTGTGTATGTGTAGGGGGATTCCTTAGTTTTCTTATTTATTTATTTATTTATTTATTTTTGAGACAGGGTCTTGCTCTGTCATCCAGGCTGGAGTGCAGTGGCATGATCACAGCTTACTGCAGCCTTGAACTCCTGGGCTGAAGCGATCCTCCCACTTCAGCCTCCTGAGTAGCTGGGACTACTGGCGTGCACCATGACGCCTGGTTTCCTTAA
GCTGCAGTGCAGTGGTGCCGTGATAGCTCACTGCAACCTTGACCCTCTTGGGATTAAGTGATCCTCCTGCCTCAGCCTCCCAGGACCACAGGTACATGCCACCATGCCTGCCTACTTTTTTGTTTTTTTGTAGAGATGAGAGCTTGCTGTGTTTCCCAGGCTGGTCTTGAACTCCTGAGCTCCAGTGATCCTCCTGCCTTGGCCTCCCAAAGTGCTGGGATTACAGGTGTGCGCCACCGTGCCTTCCCGGCCTTAGATATTTTACAGGCGAGGAAACTGAGGATTAGAGATCACATGGCTCAGCCCTGCTCACA
ATTGCACTCCAGCCTGGGCAACAAGAGCGAAACTCGGTCTTGGAAAACAAACAAACAAAAAAACCTGACAAAATATCAAAGATAATTATAACCCTTAGGGGTCCCAGATTTCTCTTCCTCAGGAAATGGCAAGGGGGTGCGGGAGAGGGGCCATCCGCTTTGGCTGGCTTAGTTTCCTTTCCACAACCCTTTCTGGAGAAACACTAAATGCCACCATTTTTTGGTCCTTGGCCTGGAAATTTCCCTATCTGCACCCCCTGCGCTGTAGCTTAGGCTATTCAGCAGAGATCTGCAGGCTCCAGCGGGCGTCGGACTTA
CCCTGGGCCTGGACTGGATGAAGGGGTGAAGGATGCACTAGTCTGGATCACAGATAGGAGGAAAAATCAATCCTGGACCCACCATTTTTCTGGGAAGGAGGGCTAGTAGCTCCAGACATCATAGGAACAGAGCTCAGCATTTCAGACCTGGAGGTTAGAAGCAGAGGTGGGGGTGGGGAGCTGTGAAATTAGGAAACTTAGATGGGTCTTGCAGAAGTAGGTGTGGCTCCACAGGTCAGGGAATTACGGGTCAATTGGATAGCACCTGAGAGTGTTGTGGGGCTGGAAAGCTGGGGTGAGTGAGGCTGCCTGGGTATTCCGCTTAGGTCTAGGCATCCTGGCTGAATACCTTAGATTTCAGTTCACCACCAGAGAAGCCCGGAAACTCCAGTAAACACATATCTTTGGTCCCTTCTACCTGCCTCTAACTTGGCTGGTTGAGGCTCAGCTTCTCTCTAACTAGACTTTTCTGGC
CTCCTACCCCTCTGTCCACTCCCCACACTCACACATCAGATGTGGGTTTCTTAAATATAAATCTAGGATTAATGCATTCAAGCCTGGTTCCTTGGGGGAAAGCTGGAATAACCAGCAAATGTCAAAATGTTTTCTTTAAATATCTAAATGAGTGGAAAATAAAACAATATAATTTCCCCAGGAATTACCTGGCCACTGGTCTTTTCCATAGACATGATACATCCCCTTATTTCTCCCCAGGGTGAATCCAGTTGGGAGTATTTGACACTGCAGATCTCGGGTGCTCAGAGGGAGGCACCATTAGTTTAATAAG
CTGGGGCTGTGGTCTTCCCGCGCCTGAGGCGGCGGCGGCAGGAGCTGAGGGGAGTTGTAGGGAACTGAGGGGAGCTGCTGTGTCCCCCGCCTCCTCCTCCCCATTTCCGCGCTCCCGGGACCATGTCCGCGCTGGCGGGTAAGGAAGGGCTGCTCCGCCCTGTCCCGCTGTTATCTCCGAAGTCCGGTTCCATGGCGCCTGAGGGAAACCGGCTGTCTCTCGGGGGTTTCGGGCTGGTTGGGTCCTCGTGGGTCCGAGCTCCTCAGAAAAGCTGGGAGGCGGGGTGGGCACAGCGCTCCCCAGGCATTTGGAGGGTGGGACTC
GATTGATTTGAGACTGTGTCTCGCTCTGTAGCCCAGGCCAGAGTGCAGTGGTGCTATCTCCAGTCACTGCAACCTCCGCCTCCTGGGTTCAAGCGATTTTTGTGTCTCAGCCTCCTGGTAGCTGGGATTACAGGCGCCCGCTACCACGCCGTGCTAATTTTTGTATTTTTAGTAGAGACGGGGTTTCGCCATGTTGGCCAGGCTGGTCTCGAACTCCTGACCTCAGGTGATCCACCCGTGAGGTCAATGACCATAGCCAACATTGAGCTCTAATGGGCTTTTTGTTAAAGGCTGGATAATATGCCAAGCTCTTTGCATGTATACTTTCATTTGATCTTTACATAACTGGCATACTCAGTGGGCTAAATTTGATGGGAGAACAAACAGG
CCTATAATTCCAGCACTTTGGAAGGCTGAGGCGGGTGGATCACCTGAGGTCAGGAGTTCAAGACAAGCCTGGCTAACATGGTAAAACCCCGTTTCTATTAAAAATACAAAAAATTAGCCGGGCCTGGTGGTGGGCTAATCCCAACTACTTGGGAGGCTGAGGCAGGAAAATCGCTTGAACCTGGGAGATGGAGGTTGCAGTGAGCTGAGATCACGCCATTGCACTTCCGCTTGGGCAACAAGAGCAAAACTCTGTCTCAAAAAAAAAAAAAAAAAAAAAAAAAAAGTGGATTCCTTGGGGATAGGCCCACATCTTATTTGTCTCAGTA
TGAAGACAATGCAAAGGGATGGAATTCATCCATGCATGCTACATTTTTTGAGTACTCCCACTGAACACAAATGTGAAATTTCAGCCAGAAAAATCCTGACTTAAAAGAATTTAACTCAGATGAAGACCCCAGGAATTGCACAGCAGAGGGGGCAGCCCTGCCTCTGCCTCCCATAGAAGGAACCACTCGGGGTGTCCAGGTGCTGGATGGACAGGGCTATTGCTGACGTCACGTGTCCCCCCACACCAACTCTACCACAGAGTCTGAGATCTCTGCAGGAGAGGGAGCCTCAGAGTTTCCC
GGTGTGGCTGGCCCCTGTCCCTGCGAATAGAAAAACCAGTCCTCGAGGGGGGCCGTGCTGCTGCCCCACAGGTGGTTGCAGGTAGAGGGCCTGAGTCAGACTTGAACCTGCAGCATTCACTGTCATGGGCTCGGATCTCACCCCTGCCTCTTGCCCACTCTGACATGGTACTTCCTTCCTGGGCCTTAGTCTCCTCATCTGTAAAATGGGGATTCAAAGGCCCGGCGGGTGATGAGATGAATTTCTGTGGGTAGAACACTTCGAGCGGTGCCAGCACCGTTACCTGTGTGTGTGTGTGCTGGTAGGACAGTTGTTCCCAGGGACCACACTGAGGCCGGCCTTGGGGCCAG
TGAGCTACTTAGGAGGCTGAGGCAGGAGGATTGCTTGAGCCCGGGAGCTCAAGTCCAGCCTGAGCAACACAGCGAGACCTGTCTCTCAAAACCAAAACCAGAAGAGGCTTGGTGCCTCCAGATTTGTTCTGCCAGACAGACTTGGGCAGCGCAGTCAGGTGCTGCTGCACCTGGCCGTGGAATCTGTTTTGTGATCGCGTTAACTTCAGCAGGAGCCGCTCCTGGTTTCTCTCTCATGTCTTAGGGCAGATTCCTGGAGGTGGAACCTGTGGGCCGAAGGGTCTCCATGTTTTTAAGGTTCTTGGGAAAGATGCCAGGGCACCTCTGAGAATTACCCCAGCCTGTGCCTAC
GCAGCTCACACTGTAATCTCAGCACTTTGGGAGGTCAAGGTAGGAGGATGGCTTGAGCCCAGGAGTTTGAGACCAGCTTGGTCAACATAGTGAAACCTCACCTCTCCAAAAAATAAAAAAAAAATTAGCCAGGTGTGGTGGTGCGTGCCTGCAGTTCCATCTACTCGGGAGGCTGAGCTTGAGCCCAGGAGGTCAAGGCTGCAGCGAGCTGAGATCAGGCCACTGCACCCACCCCAGCCTGGGCAACAGAGCGTGACCCTGTCTTAAAAAAACAAAAAAAGTTGCCATTGTGGTCCCCCTTTCTCCAGCCTGGCCTGTGCT
GCTCACTGTGCTCCAGCCACAGGGTTTTCCTCAATGTTTCTCCAACGCACCAGGTGGGGTCCTGCCTCAGGGCTTCCGCGTGGGCTGTGCCTTCTATCTCCCTCCCCCACCTCCACCTCCTTTGGTCTCTATTGAAATGGCGCTTCTCACAGAGACCTCCCCTGGCCACTTCCCCACATTTATCTCCGTCAGAGTCTGTTCTCCTTTACTGCTTGTTTCCAGCCCACCCCACCCCCCGCCCCTCACCCTTAGCTCTTACCACCATCTGACCCCCTGTATATTTTACTTGTGTGTGTGGTTTTCTTGTT
GGTTAGGGGAACTCTCAGACATATGAAATCTTCTCCCTTCCTGCCCAGAGTTAGGCATCTTGACAAACCCGTATTACTCGGGACCTGGAATCTCAGCTGTGCGATGAGATCCACACCTTTTCCTTCCTCCTTCAGTCCACAGGTGCTTATTGAGCACCTACCTTGTGCCAGGTGGGCACCGAAGGTACAGCTGTGAACAAGTCAGAATCTGGCCTCTTCGTGCTCACATTCCACTTCTCCCTAATCCCCCACTCCTAGTCCACAGTTCTCATCAGAAGGCTCCTGGCATCACAGAAGGCTGAGTGGGATTCAGAAGTCAG
GTTAAAAGCCTTCAGGGGAATTGCTAAGTGCACTGAGTGGACAGGGAGGCTGGGAATGGAACCTCTGAGGAATCCATTTGACCTAGAAAGCCTAAACAGCACAGGCTGGGAGAGAAGGTGATTGCATCATGAAGGCAGGGCTCTTCTGACTGAGGAGGGGTCTGTGTGCATGTGTGTGTGTGTGCACGTGGACCTGTGCTCCTACTATCAAGGCTGGGTGTTTGTGGATGGAATACACAGTAGGACATGCTGAGTCAGCAAGGCCGTGTGAGAGACCCCCTAGAGAAGGCTGCCTGGGC
CTCTGACCTGGGGGAAGGGCTGGTAGCTTCCGGGGCCTTCTAGAGACCCCACATCCTTGGGCCTGTTGCTGGGCCTCTCAGCACCTGGCAGGGGTGCCACCATGGATTTGCTGCTCCCAAATCACAGGATTCTGCAGTGCTAGGAAAGGCTGCTGATGAGTAGGGGGTCTTGGGTTTTAATGTAACTCTTCCCTCTGCTGTGTGATCTCAGACACTCAACTGGCTTCTCTGATACTCCCTGCCAGGAGAAATCCTAACCTGCCTGGCCTCTAGGCGACCAATATATCCACAATACTCAGTATATCTGAGACAAGAATATTTTTCTGAAGAG
GGTTGAATAATATGCAGAAAAATTGGGGGAAATGTGTATGTGGGGCCGTTATTCAGTAGAAACATTGTATCACGTTCAGATGGGCCTTGTTGGAGAAGATTTGCTAGGTTTTCAGAACGCGTAGTGTTGTTGAGGTTTCTCTTCTCACTGCAGGCGAGGGCTTCCTGCTGTCCTTCCTGTTTGTAATTCGGTTTTACTTTTCTTACAGGGCTTCCGAAATCATTGAAGTGTCAAAACCTGAATCCACCAGAATGTGTCCATGGAACTGAAAACTATCAGATATTTAGACAGGGTGCGTTAAA
CCAATTACTATAATACATATTATTTATAACTCCTAAAGCAGCTCTCCATGGCAGGGATGGCCATCTCTATTTTCCAGATGGGGAAACTGGCTCAGAGATTTAGTCATTTACGTGAAGCCATTGAGTTGGTAACTGGTTTGCCTGGGATTTGAACCAGGTCTGCTAGTTCCAACTCTCTTAGCAGGCCCAGGACAAACGTCTGTTGAAGGAAGTCAGGGAAGGGTCTTCTTCCCTCCCAGCCATCCTACTTCTCCAAGTTCATACCACACAGTGCTGAGTGCAGCTCC
GCACTTTGGGAGGCCAAGGCGGGTGGATCACCTGAGGTCAGGAGTTCGAGACCAGTCTGGCCAACACGGTGAAACCCCGTCTCTACTAAAAATACAAAAATTAGCCGGGTGTGGTGGCGGGCGCCTGTAATTCCAGCTACTCAGGAGGCTGAGGCAGGAGAATAGCTTGAACCCAGGAGGAGGTTCCAGTGAGCCGAAATTGCGCCATTGCACTCCAGCCTGGGCAACAAGAGCAAAATTCTGTCTAAAATAAAATAAAATAAAATAAAATATAAAAGT
TATAAGAGGTCTCCCTCTAGGACATACCTTTAATCCATGAATCCAGTCCTTTCAATCTTATAACAGGCCCTTGACAAGCAAAACTCCATGAAAGTTCTCAGTCCTTGATCATTTCCTTGGACTAGTGCTTAATATCCACTGTGGCCTAGCCCCAGCCTGCTTTCCTCCACATGCTGGTACTCACGCCAGTCTCTCTTCCCCATCCAGGCTCTCGTCTGTGCCTCTGTCCACACTGTTCCCTCCACCTGGAACAGCCTCTTTCAAAAGACCTCTCCCCTATTTCTGATCTAACTCAAATGTCGCCAACACCA
GAGGCCTCCAAACCCTTCAAGCATCAGTAAAGACCTCAATAGTGAGCCTGGGCGTTTCTCGTTGGCCTCTCCCACCCTTGCAAGGGTGGCTCACAAGGCATGGGCTGGAGGCTCTAAGGCACAAAAAAACCAGCGCACATCCACGCCTCCGAATGCCACGCTCACCCCAGCGGCACAGTTTCCGTCCTTATCCTGGCCTCTGCCTCTCATCAGCCTCTGGGTGCCTCCCACTTCACTCCCAAGGGCCTGCTTCCCTAGGCCATAGCGCACAGCCTGTGTTTGTGTGTG
GCAACACTATCAGTGTTGACAAACATATCCACAACTGTTCATCCTGCAATCACCCATACGTTATTTCTTCATTCATTTCTTCATTTATTTATTCATTCATTCATTCATCCAAGAAACAGTCACTGAATAACTACTATATGCCAGGCATTGTGAGAGGCACTGAGGATAACAAGACTCTGTCTTTCACTTCAGGAAGTTCACTGTACAAAAGCAGAAAGGACTCCTGCAATCCTAGCCATGCAACTACCAAGGTGTAGTGTAAAGAGTGCACTGAGAATATA
GATCTGGGCCACATTTAGGAGGGAGCGCCACCAGGACTGACACGGATTGGGCTGGGGGAGTGGTAAGGAAGGGAATGGAGGGTGTTACTAGCAGGCTTTTGGCTTGTGCGGCTCCAGAGCTCATGTGGTGCTGTTGAAAATGGGGGATGCTGGAATGGAGCTGTTAGGGGTGGAATTTAGGTCCATGGCTGCTGCTGCAGCAACTCGAGTTGTCTCGGGACAGCTGCTGGGACACTTAGGGAGGACTGTGGCCCCACTGGGGAGGCATCCTGAGCGCTCTCCCCCCGCCCCCCGTCTTCTCCTCTGATTCCCTAAGCTCCAACTTGGAGAGCCTGCT
GCAGAGGGCACCGAGGGGCGAAGGCTCTGTCGGGAGAGCATGAGCCAGGGGTGCTGAGGGCTCACTCCCTTGGCACCAGCAAGGAGCACCTTGGAGGAAGGGCCTGGACTTTGCATCCAGAAGTACCTCGGTGCGAGTCTCAGACCTGTCTCACTCGACAAGCCACCGAGTTCAAATGGCACCAGTGAAAAGAGAAGATTCCGGAGCTAGCACCCAGCATTTCATACTTTCCCTGTGGCATCCTCTCTGGGCCACCCCCAGGGTCCTTGGGGTCAAAGTTGATTTCCAGAGGTCGGTCCTAGACGTGG
TTGATGGGGTTGAGTCCAATCCCCTGGTTCTGGGATAGACCCCGCCCACTCATTCTAGGGTGGGGCCCCGCCCCTTCGTTCTAGGGCTGAACCTTGCCCCCTTCTTCTGGGGTGGAGCCCCGCCCCCTTGTTCTAGGGTGGATCCCCGCCCCCTCCTTTTAGGGTGAAGCCCTGCCCACTTGATCTAAAGTGGAATCCCGCCCCCTCACCTAGGGTAGAGCCCCGCCCCCTCGTTCTAGGGTGGAGACCCGTCCGCTTGTTCTACGGTGGATTCCGGCCGCTTGTCTAGGGTGGAACCCCCCAGCTTGCCCTAGGGTGGAACCCCCC
TAGCTGAAACTACAGGCACATGTCACCATGCCTGACTAATTTTTTTTTTTCACTCTTTTCAGAGATGGAATCTTGCTTTGTTGCCCAGGCTGGTCTAGACCTCCTAGCTTCAAGTGATCCTCCTGCCTCAGCCTCCCAAAGTTCTGGGATTACAAGCATGACCCACTGTGCCTGGCTCTGTCTTTATAATTTCTGAGTGGTATGAATCACCCCTAAATGAATGACCAAGTACCCTAAATAAATGATGAATAAGTGTTAAACATTCTCTGGAGCCTAAATTGTTGACATCATTTAATTCACTATCCAGAGAAGTGATCA
CTGCATCCAAGAGCAAACTTTAAACAAACAATAAGATTATGGAGCTTAACTATTTCAATGTGTAACAGAAAGCCAAGCCCCATACACTTAAATTACCACACATGCACTCAGACACAAGCACACAAGAGATCACATCTGCACAAACATACACACATACAGATGCATGTTTTGGCATTAGTGCATGCAAATGCATACTTACATGCTAGCACCTAGTACATACATGCATGCACAACTTGCACATGTGCGCAGTCACCAGCACCAATACACATTCTCAGACACACAAATGAACGTGCATACACTCATACACAAGTATACACCAACGCATTTGGGCA
CCAGCAGAGGGATCTGGCAGAGAAGCTTCTGCAGGCTTCTATTTCACACTCATCTGTAGACAATCCTCAGAGAAGGCCACAGAAGCTCTTTATCTGTATACAAAGCACATTTCTATTCTCTCATGCCCCAAACATGGGCTTTATCAGTCTGCCGTGAAAGTGCCACCAGGGGCAATTTTCATGTTGAGAGAGGGCCTGGTGTGCTGGCCCCCAGCCCCATGTTTACAGCGAGAAATTAACCATGGAATAAAATGATGTTTTTCTTTTTAATCCACGCAGTGTCCTTGACTAAGAGGAAGCTGT
ATGGAACAAACAAATCAACAAAAGACTTCTTTTGAAATTTCCAATATTATTAAAGGAAAAACAGAAATAATGTTTTAAGTTGTTACGTGTGTTTAAAAAATGTTAAAAAGGTTAAAAATGTTATACGTTATATGTGTTTTTAAAATGTTGAATGCTACTGAAGCACCTTTGCAATGCGCCCTAATATTCTGAAGTAGAAGGATGCTCGGCCACTGTTTTGGGAGCAAGTTATGAGGAACAGAAAACTACTAGTCTTTTGGCCCAGATGTTTTATTATCGGCTAATGCATAGATTCTTACACA
AAAGAAACTTTAGGAAGCGGAAATAGTGATAAGTTAGGGTATTTATTACCGGCTAACACTTGTAGAAAAGTTTGACTATATTCAAGCCAAGAACACAAGGATTCTTGGCTGTCTTTGAAGTTAGGGACTCATCTGCAAATGTGAAGCGAGCTATGATCTCTTTTCTCAGAAAAGTGCATTCGTGTCTGCACATTGCCATTTTTCTCTCTGTCTTCTCTCACAACACGCAGTCTTCATACAATTAGAGTTCATGGCCCCTATAATCCACTATCTCTTGAC
CAAAGGCTGTTCTTTCCCTGAGCAAACGCTCCCTGAGCCTGATGCTTAGGTCACGGAGGTGCCTGGAGAGCACTGGTCCTCTCTCCATCTGATGCTCAAATCCCCACCACCAAGTTCTCACCAGTGTCCGCTGGACCCTCCCAAGTCTGCCCATTCCAATGTCTTCAGTACTAATCATAGGAAAGGTTCTTGATACAAGGCTGGAAAAGGTGGCCCTCTGAATCCTGTTCACTACTCCCGGCCATGCCTATGGAACTGGGCAGTATATATTTTCTCCCTGTTTCACATGCTTAACCAGACCCAGAGAGTGGAAATG
GGAGGGAGGGATGGAGAGAGAGAAGGACGAGGAGGAGGAGGAGGAGAGGAAGAGGGGAGAAGAAGAAGAGAGAACAGACGGGCATAAGAAGGCAAAAATAGAGGGAAAGCAATAAGACATAGAAAATTAAAGAGATACAGAATCATAAAACAGAGAGGGGGGAGATAAAGAGAAAAAAGAGCAAGGAAATAGGAAAATGAGCCCTAAAGACAGGGATAGAGAGAGACAGAGACAGGAAGATAGAGATGCCTGGAGAGATAAGGGAAACAGACAGAGAAGGGATGAA
ATGAGAATGCAGAGACCATTCATACCTCGCTGGAGGGGCTTCAGATGCTGAGTACACGGGGGTGGGGGCGGGGAGAGCAGGAGAAAGGGCTTTACATGAATCCTAACGTGTGAATGTTTGCACTGAGAGCCAGACTTAGCCATCTCTTTTTATGGGCCTAGGTGCCTGCGGCGGGCTGGCTTGGCGTGGCGGCAGATAATTATATTCCTATAATTATAAATGAAGCTCAGAGAGGCCAAACGTCTCACAAGAGGTCACACAGCAGTAAGAGGCAGCTGGTTTTTCTGACTTCAAATTTCAAGTTCAGACTGCACAA
CCAACTCTGTGCATAAGGTTGGGGTCCTGGGTGCTGGGGGTGCAGCAAGAGTCAGGGTCTACTTCTGTGAGGTGGCTGTGGGGGCTAGGTTATAGCTCTCTCCCCACGAAGGACCACCCATGCCTTGGGTGGCCTACAAAGGAAGCCCCTGCCCAGTGGCTGCCATGCTGGCCTTGACTTCTGCAGCCCCACACCCCCAACAACCACGCAGAAGGAGACAGGGAGGGACAGAACAGCAGAGGAAGCCCTGAGGGCCTTGTGCGGGACCAGGAGGCAGAGGCCCCCAGAGACAGCTGGAGAGGAAGACAGCCAGGCCCAGACCTGACCCCCAACCCCG
CTTGGGTGATCTGCCTACCTCGGCCTCCCAAAGTGTTGGGATTACAGGCATGAGCCACTGTGCCCGGCCCCTCAAATTTTTAATAGACACAATTGGCAAGAAACGTCACGTGCACAAGCAAGTGGTAAGAAACTTCAAACCATTTTCTACAAGCCTTTAAAAAATTATAACAGGTGAAATTATGTCTAAGGACCCCAACTTCTTTATTCATTAACAAATATAAGTTTCAAAAATTGTTGTAATGATGTAAATGGCTTTTTGAATCCAGTTGAGTGTTTTCCCATCAGGCACTTCAAATGATAATGATGCTCTAATTTGCAT
TAAGTATTAACTTTTTAAAGTATTTTAATTTGATAGGCAAAAATGGCATTTCATTGTTTTATTTGTGTTTATTTGATGACCAATGAAACAGAACATCTCTTCCTATTATATAGCTTTTTGCTTTTCTTAGTCTCTGAAATATTTGTTAATACGATGCATTGCTTCTTTATTAGATCTAATTTTTGTCTATCCACTTTAAGATTTGTTTCTTTCCATTTTCACATGTAGACTTAAAACTACAGTTCTTTAAGCTATTTAGCAGCAGTAGAGGAAGACTTGAGGCAAGTTGGAG
GTAGAATAGGCCACTTGTCCTGTACAGGCTTTAGGATTCCTTCTTTTTTAAAAAAGTGAGTTGATTATTCTTGCTTCAGCTTTGGAGTCCTAGATTGTTCTAGAGCAGGAAGAACTTTAGAGAGCCTCTAATGCAGGCCCATGAAGGTATAGCCAGATCTTTCTCTTTTCGCCACCAGCAGCCATACCCCACCTTATGTTTTCTCCATCTGGACACGTGTGCTGAGAAGACCTTTGGCAGGGGGTCTATGTCCCCACTCCTCAGATCTTGGTGGGTTCTGCAACTACTTTGACTG
TCCCTGTCCAAGTCCTGATCCCATGGATCAAGAGCACAATAAAAGTACTGTGAAGTCACTAAGCCTAGGGTGGTTTGTCACACGGCAATAGATAACCCCAACATCCAAGTAGTAACAAGTGCTGTGAGGGAAATAAAGCAGAGGAAAGGGACAAAGAGTAACAGGGCTGTACCTCTCTGAGAATGTCTCTGAGAATATGATATTTGATCACAGGACTTAACGGAGGGTTTTGGGCCTGAATCATTCACTGAGATGAAGTCCTGGGGAGGAGGAGTTTGAGAGGTGAAGGAAGAGT
CCGAGCCCGGCTCAGAGGGGCGGCGGGCGGCCGCGCGGCCGCTGCCCGGGCTCCGCCATGCTGCTCCGCGGCCGGGAGGGAGGGAGAGAGGAGGGCGGGAGAGCGGCGCGGAGCCGGGCCGGGCTGGGGGCTGGGGCCGCTGGGGCGGGGGAGGGGAGGACCTGGCGCGGGGGGCGGGGGGGCGAGGGGCCGGGGCCGCGCCGGGCCGGGCCGGGACGGGCCGGGCGGCAGGGAGTCAGGGCTAGCTCCGCGCCCGGGCGCGGCGAGGCGGGGTCTGATGGGCATGGCAGGCGCTCGCTCGCTCCTCTCTCGCTCCCTCGTTCGCTCCCTC
ACCAAAAAAAGAAAAAAAGTGACTCAATATGGAGAGAGGGCATGAGGGCATCAGGGAGCTGGTGGGCAGCCCTTGGCACTCTAGTGGGTCCAGTGCATGAGCTGCTGCTTCTTGTTCTAAGGCTTCTCATTGGGGGTGCCAGGATTCATGCACACTTTTTGCGTTTTGTTGGGGGCTGGGGGAACACTTGTGATGATTCTCACGGAAACAGGCCAGCTTCTGTGACCCACTAATTATTTGGGCACCCAGCTTTTTCCTAGACTGCCTTCCAAATTTAGTACACTTATATTTGGCCCTT
TGGAAGAAACTGACATCATGCACTTCCTGGTGTGATGTGCTGAGAAGAATAACATTGCTTTTAAGACATTCCTGCAAAGATGCATCCCTGCATCTAATCTAATGAGACAATCCCAAATTGAGGGACAGTCTGCAAAACAACTGGACTCATCAAAACTCCCAGTGCCACTAAAGACAAAGAAAGTCTGAGGAACGTTCTACATTTGTGGAAACTAGAGACATGATGATTAAACGCAATACATAATCCTGGACTGGATCCCAGATTGGGGTGGTGGGGGGTGGAATCTATAAAGGACATTATCGGGACATC
TTAAATTTTAGATTGTTATGAGGCTGTACCTTAATTTTTTCTTTTCTCGTCAATGTTGTATTTAGAAAAATTTGAAATCTAGAGAAGTGTTACAAGAATAGTACAGTGTTATAATGAACACCCATATACCTTTCACCTGGATTCATCAATTCTTAATATTTTGCTATAGTTTCTATTTTTTCTCTCCTTATATCTGTGTGTATATATCTTTTTCTGAGCCATTTGAAAATTAGTTGCATAATCGACTCTTCATCCGCCAATACTGCAGCATGTGCCCCTTAATAACAAGGACATTCTTC
TTGTCTCTGTCACATAGCTGAACACAGCCTCATAAACAGAAAGAGCTCCTGATCCATGGAAAAATGGATAAAAATGTTGTCCCTCTCATCTTACCAGAATGTACGTTGGGCCAAATAGTGGCCATGGCACTAGCTGTGTAGGTGGCAGCTGCAGAGCCAGGGGCAGTGGATGGGCCAGGGGGATACGGCAGGGTGGGTGCTTGTGGGGTCAAGGTAGAAGTGGTGAGTAATGGCCCCCCAAGGTTGAATGTGTTTTGGTGCCTGGGGCTGGCTGGCCTCCAGGAGGCTGGGGCTGGACTGGAGCTGGAGGTGGCAGGCCTCCAAACTGGAAACAGTGGTCAAAGGTGGGGA
CTGGGATGAATGCTTTCAAAATATTAGGATGTAAATATGGTCCCTTTTTTTAGAATTAAATAATCAAATTCCTCCATCTCGCACCTCCCATAAGAGTTTTTTCTGGAAGTCCAGTTCCTCTTTCCCGCGCTTTCCCTTCATTCCTCTGAGTAAGAATCATATGGAAACAGGGGTCCATTAAGGTACTCACAGGCAAATGCAGACAGAAGGCCCGCGTGTTCCCCTCCTGCCGTGGCGTCCTGCTCCCACGTGGTGGCACTGTTGAAGACAGCCCAACAGAGTACGA
ACCTCCTGAATCCAAACTCTTTTAACACACTGTCCTGATGCACACTTAAGTTTGAAAATCACGGTCCTAGAATCAGCCTCTGGGTAACTTGGGAAGAAGTGAGCAGGAAGCGGTGAAATAGAGGGTGGGCCGGCTGCAGGGGGTGAGGGTGGGTGTGCTGGAGCGGGTGAGGATGGGCCGGCTGGAGGGGGTGAGGGTGGGTGTGCTGGAGGGGGTGAGGATGGGCCGGCTGGAGGGGGTGAGGGTGGGTGTGCTGGAGGGGGTGAGGGTGGGTGTGCTGGAGGGGGTGAGGGT
GGTGGGTCACCACAGTCCGTTAGCGGGGGACCATGAACCGCAGACCCTCGGTAATATGATTCCCCCACCGCATCCGCCCGGGGGTGGAGATGCGAGGCCGCCCTGGCCAGCCACTTACCTGGGCCAGTAGCGCGTTGCACACGAGCTGCAGCCTGTCCGGGGTGATGTCCACGGGCACGTCGAACGGGGAACCCAGCAGCTGCCCGCCCTCATCCTGGAACTGCACTAGCAACCGCTGCACATCGCGCGCCACCGCCTCGTCCTGCGCGAGCAAGTGGGGCGGGAGTCAGTCTGGTCGCCCGCCCAGAAGGGCCCCACTTCGCCTCTCTCAGGC
CAGGTCATCCGTCCTGAGTCAGCTGCATTCTGAGCCCTGGCAGCTGGGAGAGGAAAAGGAAGCCAGAGGCACAGAGGACTTGGAGTTTAAAAGAAGGAGGAGGGAGAGGCCAGGCACAGTGGCTCACGCCTGTAATCCCAGCATTTTGGGAGGCTGAGGCGGGCTAATCACCTGAGGTCAGGAGTTTGAGACCAGCCTGGCCAACATGGTGAAACCCTGTCTCTACTAAAAATTAAAAAAATTAGCCGGGTGTGGTGGCGAGCACCTGTAATCCCAGCTACTCGGGAGGCTGAGGCAGGAGAACCGCT
CTGTACTGGCTATTGGTCCTTTAGATTGTGCTAGAGGGTGCTAGAAGGCAGAATGATCACTGAAAGCCTCAGACATTTATCTCCACTCATAGGGCTAAGTACATTCTAGATTACGACCAAGCAGCATATTCACCCAGGGCTGCAATATTCCAGTGAGCTCCGCAACTGAAATAAGTAGGAGCTCAACGAATCTCCAGGCTTCAGGTTAGTATTCATTGAATACTAACTATTGGCCTAGAATGGGTCTTGGTGGGCCTCAGGGATGCGGGTAATTGTGAGAG
GTGGATGGAAAGAGAAAAAAAGAGAGGACTCCAGCGGGGCACGGTGGCTCACGCCTGTAATCCCAGCACTTTGGGAGGCCAAGGTGGGAGAATCACTTGAGGTCAGGAGTTCGAGACCAGCCTGGCCAACACAGTGAAACACCGTCTGTACCAAAAATACAAAAAATAGCCAGGTGTGGTGCTGCACGCCTGTAGTCCCAGCTACTCAGGAGGCTGAGACAGCAGACTTGCTCGAACCCGGGAGGCGGAGGTTGCAGTGAGCCTAGACTATGCCATTGCACTCCAGCCTGGAAGACAGAGTAAGACTCCATCTAAAAAAAAAAAAAA
AAAGGCAGAAGAAAGCCCTAGAAGAAGGTCGAGGGAGGTCTTTTGGCTGAGCGGGGAGAGTCTTTGTCCACACAGGCAGGAGAGAGGCCTTTGATAGCTTCAGCCACTGCCACTTCCTGTCTCTCTTTTTGCAGAAAAGAGCGGGGAGTGAGCCGTCCATGGCGGCCCTGGGGCCACCAATCTCCCTGTAGCACTTTGGTTCCATGCTGGAGTAACCTTTGGTTCTGGTCTTCCTGGACGTGGGACTTTTAGCGCCAAAACTGGGAACACCCCAGGCTCAGGGATCAGCC
CCGAGCTGTATCTTTGTAATAAAGCTGTGATTTTATAAGCACAGTATCGTGCTTTCAGTGAGCTTTGAGTCATTCCAGCAAATTATCAAAACTGGGGAAGCAGTGGGGATGCTCAAATTTGTAGCTGGCTGGTCAGAAGTGCAGGTGGTCTGGGTGCCCAACTTGCAGCTGGTACTGAAACAGAGGCAGTTTTGTGGAGGACTGAGCCCGAAAACTAAAGTCTGCTGCCAACCCTAGGGGGGTTAGTGTCAGAACTGAATTGCGGTTACTCCTGTTGGTATTCCTCCAGGTGGGATGGAAATGGAGCACATGTACACAGC
TTCTGAAGGGCAGGCATTATCTTTCCCATTTTACAGATAGGTAAAGTGAGGCTGAGAGAAGTGTGGTAATACAATGGTAAGTAGGAAGCAAAGATGAGACTTGGGTCCCCATCTACTGACTTCTGGTCCAGTGATTTTTCCAGTGCTTCAAAAACTAATCCAGATGAATGGATCTATAGCTGAGAGATTTCAGTACTGACCAGAAAGATAGAAATAGCATTACGGGTTTCTAGCAACTTCCTTGGTATCCCTGAAATCACACTATGTAACCATTCACCTA
CACATCTGAGTTTTTGCATGTGCACCCGATTCTGTTACACCTGCGCCTCATTTAACCCTTCCTATACCCTGCATCATGGTGTCAACCCCAGGAAACCAGGACTCAGAGAGGCTCATTGGCAAGCCCCAAGCCACACAGCAAGCAAGGCTGGGGTGGGAGCTCAGCCCCCAGAGTTTGCTTCAGAGGAGAGAGGGACAAGGAGTCTGCAGGACAGGGCCTGGCGCTGCCATCGACTTGCTGTGTGACTGTTCTCTGAGCCGACTTCCTCTGCTGACAAATGAGAGTGGGTCAGCATCCATGAGAAAGGGTTGAAGG
GGGAGGAGGGAGAGTGTGAGGCCCAGGAGCGGGACGCGGGGGAGGGGGCCGGGCGTGGGCACCGGATCTTCTCAGGACTGGTGGGTGTGCCTCAGGGGCCTGATGGCCTGATGGACGGAGGGCAAGAACCCTTCCACCATCCGCTCCGTCCCCAGCCTGGGGCACCACGGCGCGTCCTTCCCCCGGGTGCGCAGCGTGTCCTGCCTCCCCCTTAAAGGACAAGGGGCAGAATCCTGGCCCAGGGCAGAGCTCCAGGCTCTCCTCGCCGCCCCTCCCCATGGTCCAGCACGCCCCCATGCCCTTCCCCTCAAAGACCACAGGGCCCAGCAGGGCAGGGCCGGGCTGCAGTGTGGACAGACGGCTCGGGTAGGAGTTCTGTGGCGGGGGCTGCAGTCCCGGCCCCATCCAGGACAA
CCGGGTGCGGTGGCTCATGCCTGTAATCCCTGTGATTTGGAGGCCGAGGCAGGGGGATTGCTTGAGCCCAGGAGTTTGAGACCATCCTGGGCAACATAGCGAAACCCCATCTCTACAAAATACAAAAGTCAGCTGGGTGTGGTGACCTACAGGTGCACCTGTAGTCCCAGCTGTTTAGAAGGCTGAGGTGGGAGGATCACCTGAGCCCAGGGAGGTTGAGGAGTGATTGCACCATTGCACTCCAGCCTGGGTGACAGAGTGAGACCCTCTGTTTCTCAGAAAA
TTATCTCATGTCTCATCAACCATTCAACAGAAGAGAAAACTGAAACTCAGCAAGGTTAAATGACTTCTCCAGGTATTCGTGGATAATAAAGTACAAAACAGATCTAAATGGAAAAACTGGAAAAAAGTCAGTGATATTGATTGTACTACAGGATAAAATCCAACCTCCTTAGCAAATATGATTAAATTCTTTTATCTTCAACTTTATTTTCAACCAACTAATCCCCTTGGTCCTTGTGCTCTGGCCACACGGAATGACTTAGAGTTCTCAGAAATTGCTTTAA
GACACCTCCTCTCCGTATTTTCCTCCCACATTAGCAATGACCACACTCAGGCTATGTCACTCATGGTATTTTTGCATCAGAAATGCCATCCTTGGGCCGGGCGCCATGCCTCATGCCTGTAATCCCAGCGCTTTGAGAGGCCGAGCCGGGTGGATCCCTTGAGGCCAGGAGTTCAAAAACGGCCTGGGCAACATAGCAAGACCCTGTCTCTACAAAAAGAAACAGTTTTTAAGTCATTCCTGATTTTACAACGCTACTCTGATCTGAGCCCCTGTGGCCTCGGGATCCCCAGGCGTCTGTTCCCGAGAACGCGGGGCAGAAAGCCTAGT
ATCGCGTGTCACACGATTTCTAATTCCTATCATTTAAATTGGGCCGATAGGGACCCCTCCATGCCGTGTGGTGAGTGCTGGGATTTGGGCATGTGCTGGGCATCTGGACATGACAGGGCCTAGAGGAGGAGGTAAAGTGTAGGGAGGCTCCCAGAGGAGGTGACCTGTGAGTCAGATTTTGAGAGTTTTCCAAAGGAACGCACGGAAGTGGACAGCAGAGAAAAGGGAGGACGATATTCCAGGCACAGAGAGCAGAGTAGAGAATGCCATAACATCACAGAAG
GAGCTCAGGAGGGCACCCTGCACTGGGGATGGAGAGCGGATGCTGTCCGCGCAGATGTGGTGTGCAGTCCTAAGGGGCAGGGTGCCTGCGGACAGGGACGGAAGCCTGAAAAGGAGGCAGCCGGGGGATGGAAAGAAAGCCGGGACAGGCGGGAGAGGCCTGGGTTCCGAGTAGTGGGCTGAGAGTGGCACTAAAGAGAACAAGAAGGGTATTGGAGTGATCGTGAGGTGGTAAGAGACAAGTGAGTGTCAACACATCCTTTACAAATTAGGCTATCACCAGGAGGACAGAAATAGG
AGAAACTAGAGACTGTAATGTATAAGCAGATCATTGATGCATCAAGCATGGAAACTGCATGTTGCTTTGTGAATATTCCTGGAGCTCTCATTCTGTGAGCCCACTTGGGCTTTTGCTTTCTTCCCTCCCTGCCCTACTGCAAGCAGAAAATGAAGGCAGCTGAGTTCCGATGAGAGGATCAACGAAAGAGGTTATTTCAAGAACTTATTTTGCTTATCTCTTTTTTTAAAAAGATTTACAAATCAAGTCCTCTTCTTGAGTTCCTAGGTTTAATATTATCATTTGTGATTCATTCACTAAAAGGCTGTTC
TCCTCCCCCATCCTCTTCTTCTGTAGAGCCATCTGCACCCAGCCAGCAATACGTTCCTGCTCTCGGGGGCCTTCTTTGACTGCTTCCCCTCCCTTCCTGCTACACTCTGTGCTGAGTTTATACTACACTAACTTAAACCACTTTGTAGGCTACTTTGCAAGTGTTCTTAATCTTTCAACTAATTCGTTGGCTCTTAGAAAATAAAGGAAATTTGAAATTGCTGTGCTGCATGCAATAAACTCTTGGCATCTGGCCAGCGGGGGCCGTTCCAGGCAGAGTCCGCACCAGCCCTGCACAGATGCTTC
AGGCCCTTATTGCAAAGAGATTATTTGAGGAATAGGGTTGGCGTTGGAGTTTGGAGTTGTAGAATTGCTTTGCCATTCATACTGGTTCTTTCTGTGCCCTCAGATTGATGAATCCTGGTTTTCTCTGTTGAGTGAAGAGATAATTCCTGATGGAAGAAAATAGATATTTCTTTATCTTCTTTTTGAAGAGGAGGGAAGAAAAGGGTCCCTTTCAGATAGTGGCATGGCCTATTTGGATTACAGTCATTTGTTCCCTTCTCTCCCTAGGATT
TACAGGTGCCCACCACCACGCCCGGCTAATTTTTGTATTCTTAGTAGAGACGGGGTTTCACCATGTTGACCTGGTTGGTCTTAAACTCCTGACCTCAAGTGATCCACCCGCCTCGGCCTCCCAAAGTCCTGGGATTGCAGGCGTGAGCCACAGCGTCCGGCCTATCTTAATCTTTATCATATATTTTAGCCTCTTCTGTAAAAGAGGATAATGCCATCGCCCGGATGACCCTGCTTAACAAACACGGAAACAGGAGCCGATAGAGGTTTAGCAGCCTGGCGGAGCTCATGTGCAAACTCAGCTCAGTATCGGAAACTCAGCCACCTTCATGGCACCTCAGGCTGCCCTGGAGCCTGGGTCCCGGTCTGTG
GTGGACGCGGCCGAGAGCCCTACAGAGAAGCTGGCTGGTAGGACCCGCAGGGACCAGCTGACCAGGCTTGTGCTCAGAGAAGCAGACAAAACAAAGATTCAAGGTTTTAATTAATTCCCATACTGATAAAAATAACTCCATGAATTCTGTAAACCATTGCATAAATGCTATAGTGTAAAAAAATTTAAACAAGTGTTAACTTTAAACAGTTCGCTACAAGTAAATGATTATAAATACTACCTTCTGGGTTAAGAAAATTCCATTCAAATAACATTCTCATGTAAATACTCAAACATACAGATTGAGGCTTCCAGAAATTAATCCACTTGAGGC
GTCAATTCTTTTATTTATTTATTTATTTAAATTTTTTGTAGAGATAGGGTCTCACTATGTTGCCCAGGCTGATCTCAAACTCCTGCACTCAAGCGATCCTCCTGCCTTGGCCCCCACAAAGTGCTGGGATTACAGGCATGCCACCATGCGCAGCCTGTCATTATTAATGTTATCATGAAATTCCCTTTGTGATCTGAAATTTATGACTCTGCTCTGTTTTTGTCTAGTAGAGGGTTTCCCAGACTCCTTCTCTTTCTTGCCCCAGACTGAATTGCCTTTTTGCTGTTAGTCCTCTTTGGAA
TTGGAAGCTTTTTCTTTCCTTTTCATCCCAATCTCCTTACCTCTACGCTCCTACGGCCCATCCCAAAGATGTGTTGATTTTAATTAACTATCAGCAAATATTATATAACCTCATGTGCATAATGCTGGACAAGGAATGTAGAAAGAATATCTTTGTCTTCACATTGAAAATATTACTCATGTAAAGATTAGCAAAAGAAAATATCTGAGAGAAATAATCTCAAGATCTGGGGAGTTAAGATAAGTGCATGTGAAAATTCCAAATGGCAAAATGTGTTTTTGTTATTTATGTCAC
ATGCATCTTTCTGTAAACTTTTGTCCTCCAAATTTCATCAAATAATTGGCAGGGGGAGGAGGTGGCAAAAGAGAGAAACATGCCTTGCTGTGAAGAAACATCAGAGCTCTTTGAAGGCCATTGCAGTTAACTAGACCTATGTCTGAGCTTGAAGCAGATATTGACCGTGAAAATGGCAGTGCTGGGAATAATGAGGCCTGGAAGCTACGAAGATGAGGTTGTAGGGGAAGATTTGTTGATGTGGAACTATGGTTACCATATTATAGTTAAAGAGAAAGCTAGTTTAAAAAAAAAAAAAAAAAAAATATATATAT
TACACCTTGAGCCTCTTTCAAGGTGAAACAGAGAATCTCACTGAAAACTTTAAATCCCACTGTAAATTCCAAAATTAGACCTGCGCCGCGAAGACCGCCCACCAGCAAAATGCCAAGCGTATTTCTTTAAAAACTGGAAAGCCGTGTTTCGCTGCTCTTCCTGTAGACAATACAGCATGGGGGCAGGAGTGGGGTCTGGAGTCGGACGCACGTTCAGAGGCTGGGGTCACTTCTCCCAAACCGTGTGCAGTCGGACGCACGTTCAGAAGCTGGGGCCGCCACTCCCAAACTGTG
GTTTAAGGGAGTGTTGGCGATACCCATGCCTTAAGTTTCCTTGTCTTTCAGGCGTAGGTTCCTTTCTCCTGTACTCTGTGCATGAGGGAATCAGGGGAATTCCCCTGGATCCCAATGACAAGTCAGATGCCCTGGTCCCAGTGTCCGGGACCTCGCTGGCTGTCGGCATCGACTTCCACGCTGGTGAGCCATTTGGTGGCAGAGGGAGTTGGGCGTGGCGTAGGAGCTTTAGGGGTGGTGTGGTGTGCCCTGAGGGTCCAGTGAGAGGCTGCCTGAATTGGCCTGAGGTGGGGCACTTGCTACAGCTGCCACCCTGACTCCACCTC
TCGGTATGATAATGGACATGATGAATTGTGTCTGATTAATAAATTTCTTACAAGTTTTATTTATTATAACCTAAAAAAATCTATACACATGATATTTTCACACGTCATGTTCTTCATGGTATCTGCTTACAATAGTTGCATATTCTCTAAGGGACTGCAGTATTCAATTATTTTATTAGGTTCATAATACTTCACAAGATAAAGCATAAAGCAAATATAAAGAGATGGTTTTTGCTCCAAATTGATGCTGAATTCTAAATAAGGACG
TCTCGCCAGCTGTGTGTCGGCGGGTACGTACCTCAGTGCCTTTGCACATGCTGGCCTCTGTGCCTAGGAGGTTTCTCCTGCCCCGTCAGAACTCCAACTGCCTTCTCAAGTGTCCCTTCTGTGAATCTGTCCCTTCACCCCTCATCCCCATCTGTTCCTCTCTCTGCTTTGTGCACATTCGGGACCTCGCACGCATCGCAAAGCCATTACCGTATTGTGCCCCAGAAGGTGCCCCAGAAGTTAGGACTGAGCGCCATCCATCCCTGAAGCCCTGTGTGTACGAGTTCCTAACAGCTCAGTGTCCCCCACACAGTAGGGGCTCAACCAGAGACTGCCTGGGGAC
CTTGAGGACCCCCTGTGCCCACTGGCACCACCAACAAATCAATCACATAGCCAATCAACAAATTAACAAGCACCTGCAGTGTGCACACACTGGCCCAGACTCACCTTACCTGGATGCTCCCCACCTCCACTCTCTGTGTTCAATTTGCCATAGTCCTCCTGCCCCACCTCCCATGGCTCTCACCCCCACAGAACTGCCCCTTGTGCCTTCCTCCTCAACCAGGTCCTCACGCCCCCAACAGGACACATACCCAGGGCCCAACCACGTGGCCTATCTCTGCACTCTCCTGCACCCATCCATCCCGCACACCACCCACACTCCAGTAC
TTTGACAACCCACCTTTTATTAACACGTCTGCATCCTCTGAGACAATGCTTTTGCACCACCACGCTCCTGCAGCGCAAGGTCTCAATCAGGGATTAAGAAAGCTAAGATCCTATATAAAGAATATTTATGGCTTAATTGTCTTGAAAGCTTGGCATGGTAATTGAAGAATTCAAAGGTCAAAAAATCTACTTTGTCTTTCTTATTTTTCAGAAAATCAAGAAGCCAACAACGCCAAGATTGATGGAAATACATTTTCCTTGTCTCTTCCGCACGTTAT
AGCCTCTGGCAGCGTTTCGGTCCCTTTCTGGCCTTGACTGGAAGGCCCCTGTCCCCCAAGGACACTGCTGCCGTCCCTGCAGTCCTTTCCCCCCGCCTGAGAGGGGTAGGGTCTCCTTGCTCTCAGTGCCCCACTCTCTGGATCATTGTCCTTCTCTCCTCCATAAACGCAGTCATGCGCCACACAGCAATGTTTCAGGCAACGACAGACCACATACATGACAGTGGTTCCATAAGATTACAACAGAGCTGAGAAACTCCTGTCACCTCGCTTAGAGACGTCATAGCTGTCAGGCCTCTGAGCCCAAGCCAAGCCATCGCATCCCCTGTGACTTGCACGTATACGCCCAGATGGCCTGAAGTAACTGAAGAATCACAAAAGAAGTGAATATGCCCTGCCCCACCTTAACTGATGACATTCCACCACAAAAGAAG
TAGCCGGGTGTGGTGGCAGGCGCCTGAAATCCCAGCTACTTGGGAAGCTCAGGCAGGAGAATCACTTGAACCCGGGAGGCAGAGGTTGCAGTGAGCTGAGATTGCACCACTGCATTCCAGCCTGGGCAACAGAGTGAGACTCTGCCTCAGAAAAAAAAAAGAAAGAAAAAAGAAAACGGCTGGATGTGGTGGCCTGTAATCCTAGCACTTTGGGAGGCCGAGGTGGGTGGATCACAAGGTCAGGAGCTTGAGACCAGGCTGACCAACACGGT
TGCCCCTGGGTGTGAGCAAGCCAGCTTTTGAACGCCTGTATTTCACGCACTTCAGAAATAGGCTTGCTATGGTGAGACACGGGTGATGATGATGGAGAGGCTGCTGAGATAAAGGAGCCACTTGCCTGGAGGTACTGACACTCTCAGTCCTCTGTTTAGACTTGAGCGCGGGAGAACTGCCCCACCTCACTCAGACCATGCCAACAGTCCTGTTTTGGACCAGAAAATCAGTACCGAGGCGAGCTACCCAGAAAAGAGACGTTATGCAAGCCTTGAATTGCACTTTCATTACAGCTAT
AGCCACTCCCAAAAATAGATTGACAGTTTCTCAAAAAACATGCACTTACCATATTACTCAACAATCACATTCCTGGGCTTTTATCAGAGAAATTATAATTTAAGTTTGCACAAAAAGCTACACACAAATGCTCATAACTGCTCTATTCGTCATGTTTTTATTGGCAGGTAATTTACATACAAAGAAATTCAAAAATCTTAAATTTCACAATTCAATGTGTTTTGTCAAATGCCTGCACTCCTGTCCCTCCCCCACTGTAAGATTTACAACACTCTAGCACCCCCAAAAAGTTATTTCATGCCCCCTTCAGCTAACCTCTACCATGCCACTCCATCCATAAACCCCAAAGCAACTATTAAAAAAAAAAAAGGCAAAAAACGCAATTACTTTCGCACCAACCTAATACTAGTCTGATTTTTAAATCACAGATTCATTTTCATATAAATGGAATCATACAATGTTTATTCTTTCATACCTGACTTCTTTCATTCAGGAACACGATTCAGAGCTTCTGCTGTGCAGTAGGGGGCATCAGTAGTTCATTTTCTTTTTATTGTCTGCTAACATTCCATTGTATGGATTCAACCTAGTCTGTTTATTCATTCTTCTTACTGATGAAGTTTTTTTTTTCTCACGGCTTAAGTCCAAGGTGTGTCTTTTTCATCCAGCCAGGTGGCCCCGGC
GTAATGTGGGATGACCACAGGCTCGGCTCCCTTGCAGGGGCCTTCGTGGAGCTGACACATGCCCACAGGGAGGTGGAAGGGAAGTGGAAGCTGGGTGGGCTCCCTGCCCTCGGCAGCCCCTAGCCACTCCCCACAGCTTGTAAGGTGCAGCAGCCAGGCGGCTCCAGCTCATAGGCGCCCCCGCCCCCCCCCCACCCCCCCCCCCCCACCAGCAGGCTGCTTGCAGGCCCGCTGAAGATGCTGTGACGGGGAGAGCATATGGCGGGCATATGCCACGCGGGAATGAGCTGCCCACGGGAGGAGGCAGGAGGAGCAGAGAAGGCG
TTTGAGGTCTATGTATTTTAAACTTTATTAATGAATGACTCACAGTAAGATGTACCTTTTACATCCTTCCTCAACACACATACACATCAGCTAAAAGAAAAACTCCCCAAAGCAGTACTCACTCTTACCTTGTGTAATCGTGCTGATATTTTCCATTCTGTTCTGAGCCATGACATGCCATTGAATTAAATAAATGGTAGCACTTTCTTGACTTCATGACTCTCTGTTTGGCCAACACTGCTGTGTAGACTCTGCTCCCAGTCAGTTGGGGGGCCTATTTCTGAAGCTAAAGGGGACCCAGGCCAAAAGTCATCTGT
GTGCCTGTTCGTTTGTAATTTGGTGACAGCTAGATCTGTATCAGCTTTCTTTTATCTGTGTGTCCTGAATGATTATTGTGTTCATGACCTTTCAATTGTTTTGTTATAATCAAATTAACGTTTGAAGGTTCTGATGATAAAGTGACATAAATATAGATGAATACTTGAGGGTAAACTCTAGATTCCACTTATGCCAATAATAGTTCTCTTTAGTTGCACATCTACATAAAAAGACCACCCCCCATACTTTGACCCCAACTGCTTCTCAGCCTAACCCTCTACATGCTTAAGCATATGC
CTTGCTTCTCTTCCTTTTTCTCCTCCGCCTCCACCCCCCATACACAGTCGTATTTAGCTAATCCCCTCCATACGTAGTTACACTGCTTATGCAAAGGTCAGCTGATATTTCTTCCCTCAGTATCTTCTTAAGGGAAGAAGAAACCCCCAGCCCCCCTGACATTTGATAGAACCACAGAGGCTGTTGTTACTTGAGAAAAATGTTCACCACATAATAATGTATATGAGGAATTGATCATTTACTTACCCTCAAAGCAGATGGACTTTATAAGCA
CCGCGCCCGGGCTGGGACCCTCCACTGGGATGCAGAAAGAGTCCTGGGACGAGTGGACGTGCACAGAGGTCTCCACAACTCCCTGCAAGCTCGGTTACACCCAACCTCAAATCATCTTCTCTCCACCACGCTAGAGCCAACCACGCCTCCCGAGGAGCAGGTGCCTCCTCTCTGAGTGGCCGGAGAGACCCGGATGTGATGTCAGCGGCGCAGCAGGCGAGAAAAGCGGGGAAGGGCGTGGGGTCAATCGGCTGACGGCAGGAGCCCGGGGGGATCTTTCCAAGGCGTCTTGGCGAGT
TTGAACCTGGGAGGTGGAGGTTGCAGTGAGCCACTGCACTGTAGCCTGGGTGACAGAGGGAGACTCCATCTCCAAATAAGTAAAATTTAAAACCACATTGATTTTGGGAGGCCGAGGTAGGCAGATCATGAGGTTAGGAGTTCAATATCAGCCTGGACAACATGGTGAAATCCCGTCTCTACTAAAAATACAAAAATTATCCAGTCATGCTGGTGCACACCTGTAATCCCAGCTACTTGGGAGGCTGAGGCGGGAGAATCGTTTGAACCCGGGAGGGAGAGGCTGCAGTGATCTGAGGTCGCATCATTGCACTC
TTAACATTTAGGCTGCAGTTTCCATGACAGGCCTTGCCCCGGAATCAACGCCTTCGTAAAGCTGATGAGGAGCCCGCGCCCCACTAAGCCCAGCACCCCGAGGCCGCAGGCGCGCTCTGCCTGCCTCCTGTGAACCCGCCATGGCGGAGCTGCCCCTCAGAGACCGCCTTCCAGGGTCTTTGCTTGTCTGACACCCGTGGCTGCATCAGGACCCCCCAGAAGCGGCTCAGCAGGTGGACGGCTCCGACCCCTATGATTATCAGCACCAGTCGCCTGGCCGCCGCCCCCCTCCCCCAAAACTGCCTTTGAAAAAACCCCTAACCTAGGAGCTTTGGACAAGATGATCTGAGGACGAACTCCATCTCACATGTGGCCTGGCCGGCCCGTGTCTATTAATTTTTTTGTT
GGAGTGCGGTGGCGTGATCTTGGCTCACTGCAACCTCTGCCTCCTGGGTTCAAGCGATTCTCCTGTCTCAGCCTCCCAAGTAGCTGGGATTACAGGTGTGTGCCACCATGCCCAGCTAATTTTTGTATTTTTAGTAGAGATGGGGTTTCACCATGTTGGCCAGGCTGGTCTTGAACTCATGGCCTCAAGTGATCTGCCTGCCTTTGCCCCCCAAAGTGTTGGGATTACTGGCTTGAACCACCATGCCCAGCAGTTACTCAAAATAGAGCTAAATGTAACCAAAACCTC
GCGAATAAAGTCTCACTAATTATAGCACTTCTAATAGTAATTCCTTAGTCAACTGTTCCACAAAAATCATGTTCTGGGCATTGATAAGATCTTGCAGTTCTAAAAGAGACAATTACATTTTAAATTAAAACGTATTAACATTTGAATCTCACATAAAATACTAAGTAGTTCTTTATGAGATTGAAAAATAATGTGACATCACTCAAAAGGATGGTGCAGTAGCACTTGGGTTAGGTGGCAGAGCTGGGGTCTTTCTAGGGGC
AGCACTTTGGGAGGCCAAGGCGGGTGGATCATATGAGGTCAGGAGTTCAAGACCAGCCTGACCAACATGGTGAAACCCCCATCTCTACTAAAAATACAAAATTAGCCGGGTGTGGTGGCGCACACCTGTAATCCCAGCTACTCAGGAGGCTAAGGCCAAGAGAATCGCTTGAACCCGGAAGGCGGAGGTTGCGGTGAGCCGAGATCGCGCCGTTGCACTCCAGCCTGGGTGACAGAGCAAAACTACGTCTCAAAAACAAACTCCCATTTATCCTCTACCCCTTTAACAAATGCATGT
CACATTTTGAAGAGAGGGGATTCAGCTGATTTTAAAATTCACAGTCACGGAGAGTGTAATTTAGTGACTATAGTTTAATAATAAATGTTTAGGATGACCCCAAATTGCATTATTATGTTCAGTCCAAATTTATATGTGGCTCTGGAAGAGTCACTTAAATGTGCTTTGAGAAATTTGGTGCATTGAAAGACACTATCAACAGAGTAAAAAGGCAACTCACAGAATGGGAGAAAACATTTGCTTATCATACATCCAGTAAGGGATTGATATCCAGAATATATAAATGTATAAAGAACT
CAATGTCATGTCAAATACTGTCAATGGCTTTTCCTTTTTCTTTCTTTTTTTTTTTTAAATTGTGGACTTAAAGAAAAATATTTTATTTTTAATGCTTTTCTGGGATAAGCATTAAAGATGCCAAAAAGAAAAAAAAAACAAAAGAATGATAGTGATGGTAAGGCAAGATTCTAGCAAAGAGAGATGGGAGATAAATGGCTGAGAGTTCAGGTGAATATTTAATATATTAAAAATTGTATTAAAGTTTT
CTTCTAGAGAATATTCATTGTCTAAACTGACTGTATGATAAGGTGTGAATTCCTGAGAAAGCACAGCATTCCTAGCTGTTCATAATCTGGGCCAGCTTAACTTCCCATCCTTGGCTCCATCTAAGGGCATCTTTATTTCCTCCATGAGGGAGGCACACTCATTGCTCTGTGCTTCTGCATGTATAATCTTGTGGGCTGGAATGCCCTATGCATCCCTTTCTACTGGAAGAAGTATCCATAATATTTGAAAACTTAGCTTAAAAATTATCTGTAACC
CACCTGCCTCAGCCTCTCAAAGTGCTGGGATTACAGGTGTGAGCCACTACCCCGGGCCACTAAAGGGTATTTACTTATATTACATCTATAGCTCCTACCCTACACACAGAAAAATCTGATTCTTACAGACACAAGACATGAGAGTATTAGAACATCCCATAGTTACTTAGTGGCTTTCTAGTCAACACATTTTAAGTCCCTAGGTAAATTATTAGCACACTCTCCATTTCCATCGACACAGAGAATACTATAAGGCAATGTTCAAACACATGTATGAGCAT
TTGACAGAGGAGGTGGGTAGGGGGCGCGGGCGCCAGGGGCGATGGAAGCGGCGATGATGCCAGGCCGGGTGGGTGCGCTCCAGTGTGAAAAAACTTACAAGTCTCTGAGCACACAAAGAGATAAGATTCCAAGGGAAAATTAAAGAACCGAAGAAAAGGAGAGTGAAACTCCAGGAAACTCCGAGGTCAGGAATTTGGGGGAATCTAGGGGAAAAGGGACTTCTCCGAGAACTGGTAGCGCGGAGGAGGGGACGCCTGAGGAGCCGCAGTCTCCAGGAGAGCGGTAAGCCCCGGCCTGCGCGGGTTCCCATCCCTGTTCTCACCAGTAC
CTAAAGTTTGCTGAAGGGACCCTGAAGTTACCACTGCAAATCTAAACACTGGGGTTTTTTGCACCCCCCAGCACAGGGCCTGGCACATTAGCGACACTCCGTTGTGGAGCTCGGTTGTTTGTGGTCAAATTCTACAATCTTGGCATCTTTTTTCTAACAAGAGAGCAGAGCGCATAGCTGCGTGGAATCTCCTGCGAGCCTCAGCAAGTTAACTCCCAGGAAAGTAGGGAGGACGCTTTTCCTCAAGGGAGAGAGAGGTTCCCTACTTCTTGAGTAAAAATTTCATGCTCCACATATTTTTGTTCAGT
CAACTCTGGGGAGCTGTATCCACTTCACCACCTGCGCTTGGCTTGGAAATTTCATTGCTGTTAAAACCAGTCATGGTCATCTTATTCCAACCTGAGTCAGTATTCTTACCAATCTTCAAGCCTGCATCAGATATATGCTCCCAAGAGTTGAGGAGGGGCTTACAAAGGGTAACAGGAAAGAGGTGGCAAGTGCATTCAGTGGAGAGTTTGGTTCCACTCACCTCTTGGGCCTCATCCCCCGGGTCTGTGCCAACCCATCCAGCCTCACCCTGGATCTGTCCTGGTGCTCCTGGCTCCTGACACAGTGCACTGCCCATCCTTGCTCCTCCATAGGCCTTCCTCTCCC
TTAGATTGTTTCATTTCAAATGTGTGGGGTTTTTTTATTTCTACCATTTTGTTTCTCCTTGCTTCATCTTGCCCACCAAATTATAAAATGGATTACCTAGTGGAACTTCAAAGCATCTTTTTAGTTGCCTGTGTATATTTGGAACAAGGTAAGGGATAAATAAATACAGAAGTTAGGGGAAAAAAAAGTCTAGTTTCTTGTTCTCCTGTGCCACAGCCTAGTTTTGTAGTTGGCTACTTGCATAGTATTTGCCTTCTGTAGAGAGCTAATAGACTCTACCA
TCTAGGGCGTCCTGGTTAGGTCAACGGGGGCTGGTTGGGAACCTGGCTCTACCATGCACCGCCTGCCCCGCTATGGACATATGGTTTAACCTCTGAAGCTTCTGTTTCTTCATTAAATTGAGATCATCAATTGTACCTGCATCACAGTGATGTTTTACAGAGATAATTCATGTAAAGCACATCCTAAGGTTTCAATAATAGTAGCTTATTATTATTGATTCAGCTGACACCTCTACAACTAAGTGATAGAACAACTGAGAGGGTCTGGTAGACAAAAGTCAGGGGATTTGTTTTTTCAAAGCATTTTCATCAT
AGGGAACGCGGGAGGGTACCCGGAGCAAAGTTCCCAATTGGACAGAGCGGGGTCGGGCCTCGAGGGGCGGGAGCGCTTCCGGCAGGGGTGTCCAAGCGAGTCGTGACCTCTGACCCGCCGGAGAGGTCCCAGGCCCAGGCGCCACTGCGGACTCGGGTCCTGCCTGCTCTGCTCCCCTCCGCGCAGGCGCGGCCGGCGGCAGTTCCCATGGTGACGGGGGCGCGTCCCCGCTCGAGGCCCCGCCCCCAGCAGGCTAGGCTGCGCGGGGCTGCGGGCTCCCAGGGCAGGTGCCGCGGGCTGCGGGCAGGTGGCGGCGCGGCGCGGGCTGGCGGTGGCTCCACGGTAGGTTGCGC
GATGACCCTCACAGGCTTCGTTAGCTCTGAGTTTGTAGAATGTCAATGAATTTCAAGTTCTCTTAATCCTGAATTTGCAAGCTGAGGTCCCGTGGAGTTTTGTCCATGTTAAAGGGACATAATTCCTTTCTCCCCAGGGCAGATCAAAGGAACCAGGTTTTGATGACTTACAGCTCACACAAGGTCATCCTGGGAAAACAGATCCTGAGAAGTACTGCAGAGCTTGTGAAGTACTGCACTGGCTGGTGTCTGGATTCTAGAGTTTATGATCTGCTCCAAAGCCAGAGAGGTGATGACTA
ACTCTGTAACCCAGGCTGGAATGCAATGGTGTGATCTCGGCTCACTGCCACCTCTGCCTCCCAGGTTAAAGCGATTCTCCTGCCTCAGTCTCCTGAGTAGCTGGGATTACAGGTGTGCACCACCACGCCCGGCTAATCTTTGTATTTTTAGTAGAAACAGGGTTTCATCATATTGCCCAGGCTGATCTCGAACACTGTCTCAAAATAAATAAATAAATAGTGTGCTAAGTCAATTTCTCCCTCTCCACACCTGTCCAGTCTTATTCTTCCTGAGTGTGCTATATCAGAGTTGTGGATGGACGAAAGGAGAGGATCGTGACAGGCAGCA
CCCAGTAGCCTGAGCCTCCCAGGCACACCCATACCTGTCTCCCTAACCAAAATAGAGTTGGCACATAATACCTGTTTGTAGACTCAACAGAGGTCAAAGGCAAGCGGGAACTACCTACCAAAGACGCCTTTATCCCATCTGACCTTCCGAACTTGTCCTGCCTGCTTCCATCCTTCTCTCCAGCGCCTTCTTCCCCCGGTGTCCTGTGGCAATAACTGCTCTTGACCGCTCTCTGCCATCCTCCTACCCACCCCAGCTCTCAGGGCAGGGCTGAGCATCCTGGGAGGCTGTGGCACTTTGCTCAGATCTGCAGGGAATCATGTTCTCTCTTCCCACGGTGGCGGGAGGGAGGAGGCCCCTCCCAATCAGTGCAGGCTGAGGAGGTCAGGGGATGGAGACTGCCCGGCCTGATGGCCTGTCCAGGCCCTTGGAGGGTCAAGTCTGGAGTTCTCTCATCTCTGTTTTTGTT
TCAAGGATCACTAGGATTCTGCAGGACTCATTTAAGAAGCACTTCTAGAGGTAAGATGGGGCAGAGGGCAAGTGAGAGCTTCTAGCAACAAAGAGAGGGCCTAATGGGCAGGAATCAGATAAAAGAATCTGACAGTAATCAATAGTAATTGTATTTATAAGAGGCATCCTCTTCCTCCCTGGAAAGTACCTGCTAACCCCTAGGGACTTACCCATCTCTATAAGCTTTAAATCATTTCACCAATCTTTTACATCCAGCCACCTTGAGTAGACCCCAGGAGTCAGTTACCACTTT
TCACACATCTGCATCGGAAGGATTCCAAGTGAAAAGTCTTTTCCTGTTGGGGTAAAAAAAAATGTAAAAGGAGAAAAGGAGAATTTGCCTAACAGACTAGAAAATTTCCACTTCCCAGCATCTGAACAAAGTATTTGTGCTTCTTGTGCCTAATTACCCAGGCTGCAGAAGGAGAGCTGGGTGGGTTTCCAAGCTCGGCCGTGGCGCTCAGCGAGTCGATCCTGGGGAGGAATCTGCATGTATTTCTGGGTGATGCTGAAGGTACCCGGCCACCGGCCTGGGAGACTGGGGT
ATATGAACAGGCACGTGTTGAAGTGATTTTCACTATATGACTTGTTCTCAACCCAAGTCATCGCTCTAATGAGGGGAAGTTGCCGTGCACCGTACATTAGTGGCAGGTGCACACTATCAAGCTTCATTTTCATCGAAGACCTTCATTTTTCCATTTTAAAGTATTCTGCACAAGTGCTGGAAAATTAATTAGTCGTTCTCAATTGAACAACGCCTGCAGACGTGTTCTTTAGCAGTTAGGCGGGGGCACGGCTTCAGGTAGGGGCCACTCCTCCTCCTCACCCGGACGGCTGCAAGGAACCCTCATTCTGTGCAAAGCCAGGGCGCAATCCTG
GCCTTCCTCGAAACACTGGCCTTATGCGACAATCCCACCCTCACCAGACCCCGTTTCAGATACTTTGTGTGGGAGGCAGGCCTGCGCCCCCTGCCCTACCACAGGTCTTTGGACCAGCACGAAGCTCCATCTGCTGCTGGCACACCTGGCAGCCATTTCAGAGGAGCCATGGACTGGCTGGGGTGTCCCTCTGTCGGGGATCTGTCCAGGCTGTGACACCCACCAGCTCCCCACTCTGAGAAGAGCTTTCCCTACAAAACACCCACACACGCATACAGTGTGATTAAAGTAAAATGCAAT
GCGCCCCCGCCCCGTGTCGCTCGCGCTGCGTTATTGGGAGAAGGCGGTTCCTGAGCACCAGCACGGGCCTCGGTGACACCGGAGGTCGCTGGGGTCTTCCCCTTCCCCTTAAGACTCTGGGTCTGTCTGTGGGAAGAGCTTTCATTCCCCACCCCACTCTATGCCGACCCTCTCCGGGGGAGGCTCCACTGGCACTGTAGACACCACGTGCTGGGTAAAAAGGCCTGGTCCCAGCGCTTCCCTGTCACTGACTGCTAACCACAAGGCGCCGTGGCACTCAGGAAATGCGGCAGGGGGGCTGGAGAACTATCAGGAAGGGGTGTGGGCA
CGCCTGTAACCCCAGCACTTTGGGAGGCTGAGGTGAGAGGAGTGCAGTGGTGCAACCTTGAGTTCAAGAGTTTGAGACCAACCTGGGCAACATGGCAAGACCCTGTCTCTACAAAAAATAAATTTTTTTTAAAAAAAAGCTAAAAATTAGTCAGGTGTTGTGGCATGCACCTGTAGTCCCAGCTACTTGGGAGGCTGAGGTGGGAGGATGGCTTGAGCCTGAGAGATCAAGGCTGCAGTGAGCCGTGATTATGTCACTGTACCCCAACCTGGGCAACAGAGAATTTGTCTCCAAAAACAAAAACAAAATCCCACTTCTG
CAAAGCTAAAAACAACTCTTTGTGACAGGAAGGGGTTAACTCTCTCAAGAGAGCTCAATGACTACCCAGTCTCAGAGCCCCTGCTGTGCTCAGGCAGAAAATGGGCAGGAGTAGCCCAAGGAATACTTTATTGATGCGGTGATCGGCCTCACATGAAACTGCAGTTTGTGGAGGGCAGCAAGCAGCCCAGACTGTGATAGTTGAAGCAGGTTAGAGCTGCATAACCCTAAACAGCAGAGTTTTATCAGTCCTTCAGCTCCTGTGCCCTCCCAGCTCCAGACATCCACCAGCAGGCTCTAACCTCAGGATTTCCCATGGTGCACAGAAGACTTGTCCTGAT
TCCCTCTCTCTCTCTGTCTCCCCCTCTCTCTCTCTCTCTTCTCTCCTCTCTCCTCTCTCCTCTTTCTCTCTCTCTCTCCCCTTCTCTGGGGCCTGTTTCCTGTAGACCTGAGGCAAAGCAGTAGTTCAGGCTGGGATTTCTTGCAAGTTTTCCACTGTGGGGTGCCGCAACAGCTGTGACCCTGGCTTGATTTTGATGTAGACTTCAAGGGCGCCGTCCCCAGCGGGGAGAACATTTTTACCTCAGGAGCCTATTCACATTGGTAGCCTTGGCAGGGAAAGTTCCAGAAGC
ATGGCAAAACCCTGCCTTTACTTAAAACAAAAAATTAGCCAGATATGGTGGTGCACACCTGTAGTCCCAGTTACTCAGGAGGCTAAGGTGGGAGGATCGCTTGAACCTGGCAGGTCGAGGCTGCAGTGAGCCAAGATCACACAACTGCACTCCAGCCTGGGCAAGAGAGCAAGTCCCTATCTCAACAACAACAAAAAAAAAAAGTTGGCCATCCTAACGTGGAGCCTGAAGACGGGACTGAACTGCTGCCATCTCAGGATAAAACTCTAACAGGTGAGGAGCAGCATTTATGGATGAGCA
TTTGCAAGGCCCGAGACGGCGGGCCCTGCGCAGGCCGCCCTATTCCGCGCCCTCAGGGCGTCAGTATCAGCCTGAGGCTGGATACCCCCGCTGGGCCCGGATGCCCCCGCTGGGCCCGGAGCATCCTCCGGCGCTGCCCTCCCAGAGCCCCGCAGAGGCTGAGGTGGCGCGGGGGCGGCCCCGGCTCCGCGAGAAGCGGCGGCAGCGAGGGCTGGAGGACCCGGGCTGCGGGGCTCCGGGGCGTCTGGCCTGGGCGGGACTGAGCCCATCCAGGGACTGGGACTCTGGGATTCTGGTGTAGGTGGATCCGGGGCAGGCTCAGGACCAAGTCCCTCTCCTTCCA
TTTTGTGGCTGGACTAAGGACTTTGGCCTTTTCCTTATAGCAATGTGAGATGTTGGGCATCCAAAGTTTTAGAGGAGACAGTGAAGTGATCAGTTCTCGATTTAATAAAGACAATGCTTGCCTTCAGTACTTGGGTGACTATCAGAGGGTAAATGATGATAATGAAGTAGCTAGCTTAAGACAGAAAAAGTAAGCCATAAAAATAAAATAAAATAAAATAAATAGGTCCGGGCGTGGTGGCTCAGGCCTGTAATCCCAGCACTTTGGGAGGCCGAGGAGGGTGGACCATGAGGTCAGGAGTTCAAGACCAGCCTGACTTAACA
TTTCCTCCTTTCCCCCGCCTGTGTCCTGGGAGGAACAGAGTCCCGAGGGGAGTTTGTCCTAAAGATTGGGAGGCAATAAAGTTTAGTGATGAGGAAACATTGACTTGGAAGCAATTAAGAGTTATATTTGAGGTTATTTATTTCACATGGTTTATAGGGTGAGTCTTGGTAGTGAGAACATGAAAGGCTGACATGAGTGTGTGAGAGGTGGGTATTTTTAACGTGAGTCCCTTGAGAAACTGTCCTGAGGGGTATGTGATCTGAAAGAAAGTGGGTTCCAGAGCCTTGTGTCCCCGGACTCCACCTGTGTCCCCG
ACTAGGAGCTTGTAAATGTGGGATCAGACTCTACATTTTTTTTTTTAGAGACCGGGTCTTGCTGTGTTACCCAGGCTGGTCTCAAACTCCTAAGCTCAAGCAATCCTCCTGCCTCAGCCTCCTGAGTTGCTGGGAATACAGGCACTGGCTCAGACTCTACATTTTCATGAGATCCTCCAAGTGATTCGTGTGTGCTTTAGCGTGAAAGAAACATGTTCTAGTGTTCTAGAGGACTTAATCTAGTGACTAAGCGTCTATGTCAAAGAAAAAAATTTTTTCTTTTTT
TTGGAGAAGGGAGGCTCCGGGGCGCCACAGCAGTCTACCGGGAGAGGCCAGGCCAAGCGCTTGTTCACCCGCAGCCCTCTTAGGGAACTTTCACATGCTTCTCCCACTAGGCCTAGGCACCCCTCCCCACCCTCCCTGCCCTCCTGGTTCCCTGATCCTCAGTGACCTTGTCCTTCAAGACTGAACTCCAGAGTCCCCACCCGAGGACCCGCAGTGCCCGGCCGCCGCGAGCTCGCGGGGTGTATGCCCGCCCCGAGGCTCCACCGCGCCTGTGTGCCGGGAAGCCTGGCTCCACAGGACCCTCAGGCACTGGGCGCGCCGTCGCTGCAGCTGCCAGGAGCTCCTGAGGAAGTGGCTCGAGGCCCCGGGGCGGGTCAGGCGTAGGGTGGGCCCGCTGCCCTCACACCCGCCCCGGCCGCACACAGGAGGCGCGATCAGCAGAGTCGTTGGACAGGTTTGGACACCGGCTGTCTCTTTCGGGCCTCGGTTTTCGCGTCTGAAATAAAAGCGCGCATCCTGGCCCTGGCGCGGTGCCTCTGCCGCGGTAGAGGTTTCCACCATGAG
CAGCACTTCTCCTTGGCCTCCTTTGGCCCAATTGACAATGTCCATTCTCAATGCCTTCCCACCCAGCGCTGAGCCCCACTTGGTGAAGGCAATGCCTGTCATGTTCACCACAATATCCCCTCCCCCATCACCACGACTGGTCCACAGTGATGCTCAAAAAAGATCTGTTGGTAGGCAATGCGAAGGTGCATTCATGTCATCCTGCAGGCGGAATTCTCCACGAGTTTTGAGCAGCCTCGGGTTTCCCACCACCTCCAAATCATGGAAGACACAGGGTAAGAGCAAAGACAAGGTGGCTGTGGCCGATGTCCACCCTCTCGTGGCGTCCCTTC
ATAGTAAAAGTGAAAAACCATTCAAGGATTGACCACATACCAATTTTAGGATAATGCTTATTACTCTCTGAGGTAGGAGGGAAGATTGAGGTTTTAAAAAATTCTTATTAAAGTAAAAAGATTTTGCAAATGTGACAACATTTAACCATTGTTAAGTCTGTTTGGTGCATGATTATTATTTTTGGTGCTTTTCTGTGTATTTAAAATGTTTAACAATTAAAAAATTGAACAGATGAAGCGATTGTGCCGTGCCACTTTTCTGCTTCTGTGTATGTACGTTTTTGTGTGCCTTCCGCCGACATTCTCTATCACATTTTTGC
GGGGGTCCCGGGGCCCGAGCCCGCGGCACCCTGGGAGTGGTAGTCCACGCGGGCCGCCGGCCTAGCCAAGAACAATGGGAGGAGCCTGGGGCTAGGACCACACCTCCCGGAGACCCGGCAACCCGCTTTCCGGGTCCTGGCCGGGAACCCCGCCGTCCCGGCCCTCGCGCCCTGGCTGCCGGCGGAAGAAGCGAGGCGTCCGGACTACATTTCCCGGAGGCCCCCGCGGTTCGCCCCTCTGCGGCCGCGACGCGGGGGTCTGTGCTCCCCAGGTGCGGTCCGAGGGCGCCGGCCGGCCGCGGACTCCCTCTCCCGTGGTGCCCTGCGCGTGGCCGGCCCGGCCCCCGGTCTCCCGCGGCGGCGCTGGTTGTTGTCGTGCGCCGCGGCCGCCCCGCCCCGCCCCCGCTCTCTCCCCTCCCCCCGGCCCTGCGCACGGGCCGCCCCTCCCCCCGCCTCCCCGGCCCCTCTCACGGTGCCAAGATGGCGGCGGCGGCGGGCGGCGGCAGTTGCCCCGGGCCTGGCTCCGCGCGGGGCCGCTTCCCGGGCCGGCCGCGGGGCGCCGGCGGGGGCGGGGGCCGCGGCGGACGGGGCAACGGGGCCGAAAGAGTGCGGGTAGCTCTGCGGCGCGGCGGTGGCGCGACGGGGCCGGGCGGAGCCGAGCCCGGGGAGGACACGGCCCTGCTCCGTTTGCTGGGGCTCCGCCGGGGCCTGCGCCGGCTCCGCCGCCTGTGGGCCGGCCCGCGGGTC
ATCCTGGAGAGGGCGGGGAGGCCTCTAGAGGCACCCAGGGTGCAGGTCTGAAGAGGGATGGGCTCAGCTGGCCAACACACGGACACCTTGGGCCTGGCCTCCACTTCTCCCAGCCTGGCTGCCCACACTCCCCACCCTAGCAGCGGGCAGTGTCTGGCGCACCAGTCCTGCTCCCCCTGCTGCCATCCTCCGGGGGATGGTGTCCTTGGGCCCTAATGGGCTTCAACTGCCCATGGAAGCCCTGCCAAGGTCCCGACTTGCAGCCTCCTGGCGGGACCAATGTCCTCTCCAGGCCCTTCCTGCATGGAC
ACTCCTGGGGACTGAGCAGGGGTAAGGAGGGCGGTGGGGAAGGAAGTGGGGTGGGGGTGGATGGGGGATGGAGGAAGGGCCAGGTGTGGGGCCTGGGAGGAAGCAAAGGCTTCTGAAGCCAGGAAGCCTGGAATCAGATGCAGGTGGGGACAATGAGTGGCTGGATCCCCGAGAGTGTGTGCATAAAAGAGCAAACGTTGCACCAACAGCCTCTGCGTGCCTGGTCTCTTTCTCTGTGCGTGTGTGTGTTTAATTTAAAAATAGGGATCGAGTCTAGCTGTGTTGCCTAGACTGGTCTCGAACTCCTGTGCTCAAGCAATCCTCCTGCCTTGGTCTCCCAAAGTGCTGGGATTTCTTTTCTTTTTTTTTTTTTTTTCATTCTCAAAGGAGGTGA
TTACCTTATTAGTTTTCAGCCATTTGTCTTTTCTAGTGTATGCACTTAGCATTTAGAAATGTAAATGCTTAATGGCATTCAACAAGTAGTAGTTTTTAAAAATATATTTATGTATTTCAGAGACGAGGTCTCCCTGTGTTACCCAGGCTGGTCTTGAATCCTGGCTCCTTCCGCCTTGGCCTCCCAAAGTGCTGGGATTATAGGCATGAGCCACCATGCCTGGCTGGATATACAGTATTTTTGTTCAGTTCAAATTATTCTCTAAATTTTATTTTGACTTGATCAATTTATTATTTAAAAGTGTTGTAATTTTTAAAC
ACAAAAGAGAGGATCACTAATGTCAAACCTCGTATAACATAACTTTGACATTGGGGAGGTAGGAGAGGGAGAAGAGCAAACAGTCTTTCTGCCTAATCTGCCCCTTTTTTTCTTTCCTCCCTTCTTTCTTTCTATCCTCCCTCCTTCATTCCCTCTCTGTTTCTACTCCATTGGGAAAAGAAGAGGTGAGGAAGAGGACCCTATTAGAGAAGTAAACAGATCATCACAATTCAGCAGCCAAGTTTTATGCAAATTTAAATTATGCCACAGATTTGAAGCAATGTGCCAAAATATA
TAGACTTATTCTTTTAAACCCCATCTCCTAGACCAGTGTCTGACATATAGTAACTTACCATTAAGATTTTTTTCTATTAAAAGTATTCTTTTTTTCTTTTCTTTTCTTTTCTTTTTTTTAAGACAGAGTCTTACTGTGTTGCCCAGGCTGGAGTGCAGTGGCGTGATCTCGGCTCCCTGCAACTTCCGCTTCCTGGGCTCAAGCGACTCTTGTGCCTCAGCCTTCCAAAGTGCTGGGATTAGAGGTGTGAGCCACTGTGCCCAGCCTTAAAAAGTATTCTTAACACAAAAAATTT
TGGAAGAGCTTTCTTGGGAGGGGGCTTCTTCAGCTTCTGGGGAAGGAGAACCTGGGACGAGATTGGAGGGGGACACCCCAATCCTCAGTGGGGTGGGGGGAGCTGTATGCGGGGGCCACAGCTGTTGGGGTGTGGGCCATGGGTCTTAGTTCGCCAGAAGGGGTCGGGGGAGCGTCTTGGAGCTCCGGATTTAGGCAAGAGGAGCCGTCAGGGGTCCCCGGAGTGAGGATGGGAAACAGCTAGTTTGAGGGGGGCGCCGCTCTGGGGGCTTCCCTTGAGGGGCTTCTTTAGTGAAGGGACTTCTTGGCGCCTTGTTCTCTGGAAGGGGACCTGGGACAGGTTTGGGAGGTCTGGCAGAAAGGTCAGATCCTCGATAGAA
TGTCCCTAGCAGGTCACCCAGAGTCCAACAGGAAGTGAGAGCAGCTCCTTCCTGCTGCAGTAAGAGATGAACATTCCCTTTGGAGAGACACACTAGGTCACTACAAATGGGCCACTGAAGAACCTGGCACTGGCCGCTATCACTGGCCCCAGCTGCAGTGCTGCTTGCTGTTCACAGGTTTGTCTCTTTCTGTATTATTTATAGCAAACATGGAGGGTTCACACTGGCCTAGGCAGCATCCAAGTGCTTTTACATGTGACAACGCAGAACTTTCTAACATG
GATTTAGCCAAGTAGCCCCAGTTATTCTATCCCGTAGCAGTCTTTTCTTCATTGACAGTATCTGGATTTTTCCCTCCCTCCCTCCCTCTCTCTTTTCTTCCTTCCCTTCCCTTCCCTTCCCTTCCTTCTCTCTTTCTCTCTTTATCTCTCTTTTTGTTTCTCATTTGCCTCTTTCACTGGATAGTAACAGTAACCCCTATAAGAACGGGGACCATGACTGTTGGGGGTATAGTGGCTGGCACATATTAGGAGTATGTTATGCAATTTATCTCTTTTGGTTTCTGTTTTGACCACATATTGTCCATT
GCTTGAGACTAAAAGAGCATCCCGGCAGGGGGCCTTCCAGCCCCAAAGCAGCCTGTCCAGAGACCCCCAAATTCTGATCCTGAAGTTGGAGGCCTCCGGGGATGTTCTTTTTTAATCTTTTAGAAGGGTTAGAGGGGTTGAGGCTGCCTGACCCCAGCCTAATGGGGTAGGTAGGCCTTGGGAAGTGGAGCATGGGGGCAAAGGATCCAAGCATTGAGCCTTCATCCTCTATTCCCCATCCAGTGGGGTGCCGAGGCTCAGGCAGCATGACGACGGAGACCTTTGTGAAGGATATCAAGCCTGGGCTCAAGAATCTGAACCTTATCTTCATTGTGCTGGAGACAGGTGTCTATACTGGGGTGGCGGGTTCGCGGGATGGGGGTCGGGGGCAGGAGGGGAAGAACGCTGTCTGCGTTCTTAACTTGCTATGGGGATGGCAAGGCAAGCTGCAAGACACTCCTCACTCCCAATCTCTTCGACCCTGGGACAGAAAGTTGCAGTCAGGTATAGGGTAGATAGAACTCTTGCCAGATCTAGACCTCCTGTGCGACGCGGGCCTCTTTCCACT
GAAAAATAAAATTAATAAAAGATTTCTGCCCTGGAGTTGAGTACTTTTCCACTGCTTCTGGAAAAGGGCCAGTATTGCTGATGTACTGGCATGTTGCTTTGTGTCTTTTTAGGGGCCACAGAGGGTGGAGGATGGCTTCTGCTTTTTTGGGGGGCAGAGAGTAGGGGATGACCTCTGCATTTTCAGAACGATTTTCATGAGGAAAAACTTTCTTCCTCCTCCAGCAAGTACAGCAGCCCCCACTGGGAGCCACCACACTGTTTCGAGATTGGGGGCTTGGGATTTCTTGGCAATGGTGTAGAGGATGGTGAAGGTGAGCTGGCCTCTTCAAGGTTTGAAGCTCAATTATTGAGGCTGAACCAAAGAGTTGAAGACTGG
GCAGGACCAGACCTCCCCAGCCGGCCATCCAGAGCGGGTTTCTTCCTCTAAAAGGAAAGAATGGGCCGGGCGCAGTGGCTTGACAGAGTTCGAGACCAGCCTGGCCAACACGGTGAAACCTCGTCTCTACTAAAAATATAAAAATTAGGCCAGGCTCGGTGGCTCACTCCTGTAATCCCAGCACTTTGGGAGGCTGAGGCGGGTGGATCATCTGAGGTCAGGAGTTCGAGACCAGCCTGGCCAACATGGTGAAACTCCGTCTCTACTAAAAATACAAAAATTAGCTGGGCTGGTAGCGGGCACCTGTAATCCCAGCTACTTGGAAGGGTGAGGCAGGAGAATCGCTTGAACCCAGGAGGTGGAGGTTGCAGTGA
TGTATTTGAGGAGGGGATTCTTAATTGCTTTAGGGCCTCCCCTATCTTTTCCTTGCTTTCCTAAAACAGTGCTCTTCTGTAGGGCTGTCCAATGTATGGGAACATTACTGTAGGCATTAATAGGCAAGGGCCACACACGTGGACACATGTTTCTGAAGTCCCCACTGAGATTGGGGTCCAGGAAAAGCAGCAGCCTAAAATTTGTGGGGAAGGAGCAAGGCAGGTCCACAGAGGGCCCTCGTTATGGGGTAGATGGAGGAGAGAAGGCGGCGTCCACCACATAGCCTGGT
AAGGGCGGGACCACGTGGAGGTAATTAGTTCATGGAGGCAGTTTCCTCCATGCTGTTCTCATGATAATTAGTGAGTCTCATGAGATCTGATGGTTTTATAAGTGCCTGGCATTTTCCCTACTTGCTCTTCTCCTTCCTGCTACCCTGTAAAGAGGTGCCTTCTGCCATGATTGTAGGTTTCCTGAGGCCTCTCCAGCCATGTGGAACTATGAGTCAATTAAACTTCTTTCCTTTATAAGTTACCCAGTCTTGGGCAGTTCTTCATAGCAGTATGAGAATGAA
ATTCATTTGATTAGGATCCATTGCTATAGAGCTAGTGTGATCTGTAGGGGTTGTTGTAACACCCTGTGTTTTCATATTGCCAGAATTCTTACACTGGTTCTTTCTCATTTGTGGAATCTTTCATTTCTTACTTTTGAATTTACTTTCATTTGGATGGGACTTTTTTCCCCCTTGAGAGTGTGATTGTAATGTATATTGAGTAGGGTCATTTGGCTTTGCTTCTGGGTGCTTTCATGGGGCCAAGGATCTGTTTGAATTCCTTAGTTATAGATAGCCTTAGTGTGGTGGTTTTCCAAGATTCTGGT
AAAAAAAAAAAAGAAAGAAAGAAAAAAGAAAAAAAAAAGAAAAAGAAAAAGAAATTTATCTAAGTGCCGAGAAGAAAAGTCAGGTTTTAAAATATTGTCCATGACTTGTTTTCTAATAGCTTCTAATTTCTCATGGAGGCAATCGTATTTGAAATGAGATTTGAGTAAAAAGGAAAAGCATGGTATTTGCAAACTATTCATCCATATACAATAAAGCTTTAATGATTTTTTCCTTCCACGATTTTAGCATAAAGTCTGATCCTATGGTC
GGTAGAAACAGTAGACAGAACACGAGGACTGGTCTTTTTTTTTTTTTTTAATATTAATTAATTTATTTTTTGAGACGGAGCCTCGCTCCTCGCCCAGGCTGGAGCGCAGTGGCACAGTCTTGGCTCACTGCAACCTCCACCTCCCAGGTTCAAGCGATTCTCCTGCCTCAGCCTCCCTAGTAGCTGGGACTACAGGCACGTGTCACCACACCTGGCTAATTTTTTGCGGTTTTTTTTTTGTTTTTTGTTTTTTTGAAACAGAGTCTTGCTTTGTCGCCCAGGCTGGAGTGCAGTGGCGCGATCTCGGCTCACTGCAAGTTCCGCCTCCCGGGTTCACGCCATTCTCCTGCCACAGTCTCCTGAG
CTCAGACACATATATGCACCCCTACCCAGGCCCCCGTTTCCCAGCCTTGGAGGTGCAGTCTGCTCCCCATCTTGCCAGCACTGCTGCCTTTGCACACACCTGCCCCCCACTCTCCCCATTGGCACACACAGAGACATGAGCTGGTAATCATGGTCCAGCCCAGAGCCCACAGAAGAGAGGCTGAGGTCCAGAAAGGGCAATGTACAGCCCAAAGCCACACAGCAAGAGCCAAGCAGACCAGGGCAGTGCTCTTAGTCCTGCCTCTGGCAGCCAGGAGCTTCCACCACCCCCGCTGTTTCTGCCACTAAGAAGCCCTGTCTTCCACAAGGCTACACACATGCAGCTCGTAGCC
GCAAGGCGCTCAGGTTGTCCCTGGCCCCCAAGAACAGGACATTCATCTTGTAAGCCCCTGGGTGGCTTTCCCTGCACTGTGGTGTGATGGGCTGGGGTGCATCCACGAAGACTCATTGGTGGGACCACCGAGGCTGCTGGGGTATTTGCTGGGGGCCTATGCCAAGGGACGGTGGGGGTGCCATGCCTGGGCCCGGGCTCCCGTTTCCTGGCTTCCTTGGCAGTGTGGATGTGGAGGCATTTTGCATCAAGGCCGTTAAAGCTGCCCCTGAGCTGTAAAAAGGGGCCAGCCTTC
GATCTCCTGACCTCATGATCCGCCTGCCTTGGCTTCCCAAAGTGCTGGGATTACAGACGTGAGCCACTGTGCCCAGCCTCTCACAGAATTCTTTACTGCAGCAGCCTCTGATGGGCCGGATCCCCCGCCTCTCTACTCACTGGAGTAAGAGACAAGTCAGCCCTTTCCAATCTGCCTCCTGAGGGGAACCATGGGGCCCTCGGGACATGCGGCCCCTCCTCAGGCTGGCTCGGGGCATCTGCACGCCTGTACCTGAACAAGGGACTTGCTTGAAACGGCGGCCACCCTGGGCTGGGGACCAAGCACGCTCAGGGGAAAACCCAAAA
TTATGACACTACTAGTAATAGTGACCAGCTGGAACATTAAAGGAGGTAAGCACTCTGCTAAAGATATCCCCAGCATCTAAACCAACATCTGGCCTATACTGAATGCTCATTACGTATTTATTGGACAAATGAGTACTATTACAACCCTGTAAAGTGGTTAATGTTACCTCTGTTTAAGCATGTGGGCAGCTAGTCCAGCTAGTCCAGCCTGTAGTCAACAAAAGTAAAAGCTGAGGTGTATATGGTCCACTACTCACAGAACATACACAAAGGGGTAGCCCAACATCATTGCTCTAGAATTTGCTCAGCGATGTTATATGATGCA
CTTTCAGCAGTGAGGAAAAAAATGTCCTCCAAAACCAAATTTTTGTCTCAATACTCTCTCCATTAGCAGAAAGGCTGCCATTTGACCCTTACATTCTCTTGAGACACCTATTCTGCTTGCAACTAGTATTTCGTCTAAATAGAAAGGGGATTTTATGTTTGGAAGTTAACTGGAACCACCATCTAAACATAAATTCTCTAGTCTGGTCCATAATAGCAGAGTATAAAGCTCAGCCCAGTACACTCCCTCCATTAAGGGGCCTTGCTTAAATGCAACTGTTACATAATCTCTCCTGATACCCATTCATCA
GTGGGAAAACATAGGCCAAACTTGGCTTCAGAACTCCCTTCACCTTTTTTTTAGTCCACTCCCAACACCAGCTTATATTCTAGCCTTTCCTACATGAAGCTTACTGAAGCCCAGCAATCCCTCCTTGGGCCTAAACAAGAGAAATTCTAGAACTTAGATGTTAAGGATACAGGAGTTATTATTATTATTTCAATACAACAGTAAAAGCAAAAAACGAGGCACAGAGAAGTTGAGTAACTTGCCCAAGGTCACAGCTAGTCAGTACTGGAGCTGGGATTTGAATCCAGGCAGTCTGGTTTTAAAGTCTGTGCTCTTAGCCACTGAACATACCACACCACAACTGCTCCCACCCCCACCAGCCCCAGCTACCAAAGACCCTCTGG
CCTCTGGGTCGCTGGCTTTCTGCTTCTGACCTGACCCTACACCAGCCTGCTCTTGACATGCCTTTCCGGATCGTGCTTGTTTCACATCGCATTCCAGGTGTAGGTTTGCTGGAGGTGACGAGCCTCTTAGTTTGGCAGAGTTCTCCGCTCCATCATTGGTTCCTTAAATTCCCCAACGCAGTGGACCACAAGAAGGATTTCACCGTTCCAATGCACCACTAAGTTCTGCGGCCTCTTAAGTGTGCTAACCACCGGTTCCGCTGCCTCCAAAGTGAGCTAACCCCTAGTTCCCTCCAAAGCTCCCTCCAAAGCGCCCTAAGCGCTAACCCACGCTACCCAGGACGCAGGTTAACCACCGTGCTCTGCTGCCTCCAAAGCTGGCCCCACTTCCCCCGAAGGGTGTTAATCACTAGTCCACGCTGCTCCCAAGGAGCGCGAACCACCCGGCCCCGCCCGCCTCCCATGCGCGCGCGCGTCCCTGGGCCACACCCAAAAGGCGTGCTCCCCACCGCCAGCGTGCGCTGCCCACCTGCACCACGCTGGGCTCCTTGTCGGCCGCGGGCGCGTCGTTGAACCTGCTGGAGGGCTGCGGGGCCGGCGGGTGCGGGCCGTTGCCGTAGAGGCATGAGAAGCAGGGCTCGCCGTCGCAGCCCAGGTCCATGAGGAACTTGAGCAGCGACAGGCACT
AAATATGGCTATGGACAAGATATGTGTGGAAAATATAAATGGACTTCAAACTTGATGGCTCTCTTTCTTTAGAATGTCTAGTTTTAAGTTTAACTTAATACTTTTCTTCTGATTTATAAATATCACAAGAATTATATTATTTTGTATTTGCTCCCAATGGAAGAGAGAACATGGAGGAATAAGAATATTGCTGAGATAACTGGGAAATAATTGGAAAGAGAAGATTATAAATTTGGGGGACTGGGGGTAGGATCTACTGAGCTATGAATAG
GGGGCTGTCCCCAGCTTTGGGGGCAGGTGCCTTGGCCAGGCCCACCTGGGGCCCAGTCTCCTGTGGGAACAGCTGAGTCATGGCTTGGAGCTGGTCAACACAGGGTGCCCGGCCACAGCTGGGCAGCCCTGTTCCCTGTCAGTGCCTTAGTGAGAGATTCGTGACTGCAGGATGAGCCTGCTGCTGTGGCAGCTTCCAGCGCTCACGCAGGCTCTGGGTTGGCCTGTGGGGGCCTTGGAGGGTTTGCCTGGAGTAGTGGCCCCTCATTTTGCAGAACCTCAGGAGATCTCCCTGCAGCACCTTACAGAGGATGCAGA
TCATTATTCTTAGATTCTTTCTTTTCCCCTGAAACACCTGCTACCAGGTAAGGGTCAGATGAACGTATTTCACACTAAGATATAAATAACTAATTAGAGTGTTGCTACCCATACCTCAACCCTAGAGCTTGGTGATTTTTTTTTTTTCCAAAAAGGGAACAATCCCTTAGCTAAAGAGCCGCTGCTCCAGGGGAGGAAACGTAGGCTTGGGCCCAGAGATAGGTGGCAGCAGGGGTTTCTGGCCACGAAGCCTTCAGGCCTTCCCAGGTCCCAGCGTGTGTGGATCTTAAAACACCCCCTGCCAAGGGCTTTGATTCCAATTTTGGTTTCAGCTAATTGGTTTC
CACTGTCGGATCGGCATTCATATGGAAAAACAGAGGTAGGAAACATTTTATACATTTTGAAGATACTTTGATGTGCAGTAATTTTGAAACTTTCGTAGGGCACCTGTTTTTCAATGGGCGGTGTAGAGTAATGCTGCCAAACACAGAGTTTGAGCCCTAGTACCACACCCACTAGCGGTGTGACTTTTCCTGGTGACTGAGTCTCTCTGGGCCTCAGTTTTGCATAGGGGACTTGTTCCGCCCCTCCTTGTCCTAGGTGTAAATGCTGCGTTGGTGTTGCACTCATAGGCTCACCTGGCCAAGGACCAGCTTCTGTCTATATTACTCTCAAACTTGCCACTTGG
CGTCTGAGGGAAGGGGCCATGCACCACTCTGGCCGTGAATCTAGGCTCTGGGGATTCCCTCAGAGGAACCGGGGTCCTCATTAAAGCAGCTCTGCATTCAGCCCACTGCAGTACCCTCCCCCCAGCACATTCTGGGAACCCGAGTGCCATTCTGGGTTGGCCACATGGCCCTTTCTTATGTGGGAGCATCTAAGTCAGGCTTGTGCTTTCCTGGTCAATTCCCACATTTCAGAGTGACCTCGACATCCTAGCAACACATGGGAGGACTGAGCTGAGCTAACTGTCCCAGGGACAAGGGG
GAGAGCAAGACTCCGTCTCAAAAAAAAGAAAAAGAAAGAAACTGTCACAGATACGCTAAGAAACTGGCCTAAGGTCCAAGAGCTAGAAATGACAGAGCAAGCCCCGAACCCAGGCATCTAAGAATTACAGTTAGGCTGAGAGCAGTGGCTCACACCTGTAATCCCAGCACTTTGAGAGCCTGAGGCAGGAGGGGTGCTTGAGCCCAGGAGTTCAAGACCAGCCTGGGCAATATAGTGAAACCCCATCTCAACAAAATAAAGACAAAACAAAAACAAAAAACC
CAGGAGGTCTTCAGGCTACTGTTAAATAAAAAGTAAAGCTTCTACTTCGTTCCACCCAAAATTCTAGTTCAGTGTTTCCCAGACAGAGCACCTCCAGCGGGTCTGAGGCTCAGTTCTATGTGGAGACTCATGTTTATACGATGACAGCATCTATATTTTTTCTGGATGAACTAATAATCGACTGGCCATTGTATTTAGGAAAAACCAGACATCACCTCATGGACGTCTCATTGAAGGGGACCGTCAGTTATTCCATTCATTCTGGCAAATTTTCTTTTTAGCTTTGGTTGCAGCAGGAAGAGAGAGACGTCTGGGGGGCTTTTTGC
GTGTGCTGCGGATCACACACGTGCCTGGCATGCTGAACACACTCCATATTAGCTGTTATATTATCATCTGCTGGAATCAATTCTTTATTCCCGGGACCACCAGAGGGGCAGACCGTCCCTGTTCATATACACCTGTAGTGGGTGTGCAGCAGGGCCGACGAAGACAGTTGCACATCAGAACTCACTAAGCAAAGCCTGGAAAATGCTGCTCACCCAAGGTGGGAGGATGAAGGCATGTGACACATCAGGCTCAGGGCGCCCACCCATGTCCTCCAGCTCTAACCTCTGTCTAGTTTCTTTTCTTTCCTTTCCTTTTCCCTTTCCCTTTCCCCCTTCCCTTTTC
TCCTGTTGAGATGTGTAAATATTATGTAGATATTCTAACTCAATCTCTATGATGGATGGCGCTCAATTTTAAACATATTTCAGTAATGCCTTAATTTAATAGAATGGGAGATACACAAGATGTTGAAGGATCAAGGTGAGAATAAATTTTCTTGCACAGATGGTTTAGTCTTGTTCTAAAAATCCATGGGATTCTTATACTTTCCTCTCCATGAAAAAAAAAAAAGGCTTTGCTTTCTTTCCTTTAAAAAGATGTTTTGAGTAACCACTTTGTTAAATTCTGTATATCCAGT
GTGGCTTTGCTGCGGCCAACGTGACCTCCCAGCCCTCAGCCTTCCCTTTCTTCCCTCACCTCCCTGAAGGGGCCCAGCACCCTCAGGCCCACTCCTTACAGTCTGGCCCTCAAGTCGGCCCTAGGGAGGGCTTAGTTACTAAGACCCCTCACATGGCACCAGCTCCGTGGCTCCACTGCCCACACTATTTACGTCCTAGTTCTGCCCTGGGCTCCCCGGGAGTCAGAGTGTGTCCCTTGCAGATGGTACTTCAGACACTGGGGAGCACTGGAGGTTTGGGGGTCAGGAGGCTTTCCCTAGGGGCAAACCAGCAAGAACAGGGGGAGCACCTGGCAGC
AGGGTTGAGGGATGAGAGTGAGGGTTGAAAACTACCTATCAAGTACTATGCTGATTACCTGGGTGATGAAATCATTTATATACCAAATCCCTGTGACATGCAATCTACCTATATAATGCTTGCACATGTACCCCTGAACTTAAAAGTTGGAAAATAAATAAAAATAAATGTTGTCAGACCATGCTTTATTGACACCATATACTAAGCAAATGACTTAACTGTTTTTGTCTAGTGTTCATACTGTAAGAAAAAGCTA
CCCCCACCAGGGGCTCAGGACCTGCCTGAGCGGGGCTTCAGTCCATACAGAGGCTCTTGCCTCTACCCTGCCCTACCCACCCCGAGGCCCACAGTGCACCCCGTGGAGGTCACACCTTCCCCCCCGAGGCCCACGGTGCACCCCGTGGAGGTCACACCTTCCCCCCCGAGGCCCACGGTGCACCCCGTGGAGGTCACACCTTCCCCTCCAGCAGCTGTTCTGGCCGCACGTCCTGGGTGAAGATCTGCTCCCCAGAGCGGCAGTTGGCCAGAGGGCGGTGGCTCAGGTTGTCTTCAAGG
GAAAACAAGGATCGTAGGCCCGGGGGAGGTGGAGCCCGGACAGGAACCCAGGCCCATTGGCCCCTCAGCTGCTGTGGACCGGATGTACCCTGCTGCCAGCCCTGCCTCTTCCCCAGGTGGGGAGGACTGGAACTTGGGTCTCACCTGAATCTCCTGTGCCCCTCGATTCTTGACAAACTTGTCCATCCTCTGGCGCAGGTCTCCCACGAGGGGCTGGGAGCGCAGGGAGGCCCCGGGCTCCGGCCCTTCCTTCAGCTTCTTCTCCAGCATGGAGAAGCCATCCATCAGCTGGGACAGAACCAGGGCCAGGGGCGCGCTGG
TGCTGGGGACACAGCAGTGACCAGAGGAGACGAGAATCTCTGCTGGCTAGAGCGAGACAGACTGTAAACTAGTCAGCAAATTACGGGCTGATCATGATCAGTGCTATGGAGGAAATGATGGAGGATGTCTTCGGGCAGGTTTGTGGGCAGAGAATAGGAGGAAAGCCTTATCAGAAGGCTCAGGGAACGCTGCCTTGACTCTGAGACCTGAAGGAAGCGAGAGGGTGACCCATAAGAAGCTGTAGGGAGAGCGCTTCAGGCAGGGGGCACAGGAAGGGCAAAGGCCCTGCAGTGGTTAAG
AGCACTTCTCCTTGGCCTCCTTTGGCCCAATTGACAATGTCCATTCTCAATGCCTTCCCACCCAGCGCTGAGCCCCACTGGGTGAAGGCAATGCCTGTCATGTTCTCCACAATATCCCCTCCCCCATCACCACACCTGGTCCACAGTGATGCTCAAAAAAGGTCTGTTGGTAGGCAATGGGAAGGTGCATTCATGTCATCCTGCAGGCGGAATTCTCCACGAGTTTTGAGCAGCCTCGGGTTTCCCACCACCTCCAAATCATGGAAGATACACGGTAAGAGCAAAGACAAGGTGGCTGTGGCCGATGTCCACCCTCTCGGGGCTTCCCTTCTCTTCT
TCTATAGGCAGAAACAGGGAAGTCTAACAGAGTTCCACATTTTCCATACAAAGCCCGTGCATAGGTCACACCGATTTGATTGATTACAGCTTGCTACATTCCAGAGAAGATTGCGTTAACATTCCATGAGGAGGGGTAATGATCTGAGGGAGTCTTATCTCTGACACTATTTGGTTATTTCTAATCTTTTACAGGAAAAGGAGGAAGTCACAGCTGCATGTGTGTGGCACGGGCCACATAGTTATCCTCCACTCAAGGCTCAAAATAATTTAAGTTCCAACACCTTTAAGTTTGAAT
CGCTGCCTCAGGGGGTAAGAGGCTCCTGGACAAGGTAGAAAGGGGCCAGGGAAAGCCGGCCTGGCTATGTGGTGAACTCCGTGAGGTGGGCTGTCAGTCCACAACGCTGTGTCTAGAGAGACTTGGAAAATTCAAGCCTGGTTCGAGAGAGCACGGTCATGCAGAGCAGAACGTGGCTGTGGACATCCAGGAGGGAAGAGGGCAGCCAGGTCAGCCCCAGCTGGTGGGTTGAGTTTCGGGCAACACAGGGAAAGATCCCTGGAGGAGGGGGCCCGCTGGACTGGGCAGGTATGTCAGGGCTTACCG
CTCTGGTGATGAGAGGCCTAGGGGACCCACGACAGTGTATGGCCTCCTCTATGGAGGCAAGGACCTAGTCAGCCTAGGGTGAGACTTACGGGCACTAACTGCTCTGGATTCTGTAGTGGGGATGGAAACAGGGAACCCTTGCTGCAACCTAAGGCCCGTAGCTCCTGCATTGTTAGTGTAGTGGATTACCCGGCACTAGAATGCCAGCTCGATGGGACAGGGAGTTTCCTTGGTTTTGTTAACTCCTCTGTTCTTCACACTAAGAATAGTGCCTGGCACCAAGTACAAGCTCAATAAATA
GTGCTGGAGAGTCAGAGGTGGACATCAGGGCCCACCTCGAAAAGTTGACAGTCTGTGGTGGGCTGAAGCCAGTAGAAAGCTGCTGTAGGAAGGCAGAGGAGTGGCCCCTATCCCAGGCTTGGGGCTCTCAGGGAAGGCTTCCTGGGGGTGAGATGGGAGGGTGGGTCCATATGCTCTTGGACCAGAATGAGTAGCCCAGAGAAGGCAAGAGGGCTCCCAAGCAAACTTGTCCTATTTAATTTTTTTTTTTTTTCCTGCTTAGAAAAGCAAAATGCGTTATGAACAAAACAAAACAAAACAAAACAAAACAAAACAAAACAAAACAAAACA
TCTCGGCGAGGGCTTCTCACTTGATTTTGGTACCAATCGCCTACGGCTCAGTTTCAGTCAGTGGGGCCGGGAATTGCAAGACGATTCCTGCGACGCGGCGCCGGAATTTGCAGCTCTAATCAGGGCCTGAGCATCGTCGCCTCCCGCCTTCTCTGCGGGCGTCTCCCTTCCCTCCTGGCCCCCCGGGAAGGTGGCGCCCCTGGAGCTTTCCCCGCGTGTCGCCGGCACAGGCACGACGCGGGGACCGTCTCACTAGCCTCTAGGAGACACGCGCGCTTCCCAAAGTGACCAGAGATTTAGA
TTTCTCCCTCCCCAACTGCAAAGTCCTCCCCCAGCTGCCTCGCTGCCATTCCCTTCCCACCTTCTTTACCCTCCCCGCCGCGCCCGCCCCCCATACCCCGTTCACTACCGTGTCCCTCCTCTGGTCACTCCGGTTTCCGATGGCACCGGCCCAGTCGGAGGGGAAATAATGACAGGGTTGGGTAGGGCAAGGTGTGCCAGCCTCAAGGAAATGCTTTTCAGTCCCTCCTTCCCACTGCGGGGCGTGGCTGCCGGCAAAGGATGGAGTTCGGGCGGGCTCCCGCGAAGGGAAGTCTGCGGGCTCCGAGGTTTCCGGGACTCG
AATTTCATGTACAGGAAGCACAAAACAAGTGAAACTTCACAAAACAAGTGAAACTAACTGTACCAGTCAAGGTTTCGCAGAGAACTAATGGGAGATCTATGGATATATTTTAAAGGAATTTATTTAAGGGAATTGGCTCATGTGATTGTGGGGCCTGGCTGGTCTATAATCTGTAGGGCAGGTCAGCAAACCAGAAAAAGTCTGGTAGGATTTCTGTGTTACAGACTTGAGGCAGAATTCCTTCTTTTTCCCTGCTCTCTTGAGAGTCTTTGCTCTCAAGTCCTTCAACTGAATGGGTGAGGCTCA
TGGGTCACCAGAGCTTTGAAAGTGGGTGTATATAGTCGAAGAGGAAGCTGAAGATAACCCGGTGGCTTCTCAGTTCTCCACAGCTGGCCTTCCTAGCAGCAGCTTGTTGACAGCACCCCACCCCTGTTGATGCTCTCTACTTCAGGTGACTGTGACCTGACATCAGTGGGAGAAGACATTTGAAAATAAAGCTATTTACTCTCATCCCCACTGCCCTAGGGAAGGCATGAGCCATAAAAGTGTAGCTTAAAAAGGAAGGTATGTTGAGTTCTTGAGGTTGTCCTGCCCCCA
TAGGCAAGTTATTCAGCCTTATTGAACCTCAATTTCCACATCTCACAGGATGGTTGAGGGCGAAGGGGTCCCACAGAGATGGTCATGCAGTGTATTCCTAAGCTAAAGTCTACACTGGCTGCTATGACTTCTAGGCGGGCAGGGCCTGGTGGTCCCTGGAGTGGTAAAGCTGCTCTTCAGGACTCACGTCCACTACCTGCAAAACCTCCAATGGGCTTGGGCTCTGCCTTTGTCGCTGTTGTGAAGGAACTCTGGGCAGCCCTCATGGAGAAGGAGGCCTGGCCTTTAGTGTTTCTGCCCT
GGCTTCAGCCCCCACGTGCTCTTAACATCATCCGTGCAAATATCATCACAGCAAAAGAGGCAAATAACGTCTTGGCATTTTTATGCAAAGATTTTTGACCTTCGAAGCCCCCGGGAAGTGCGTGGGACTCTCAGGGTCCGTGGAACACATTTGTAGAACAGAAATCAGGGAGAAGCTAAGCCTCTTGTTCCCCAGGAATTCTTTCAACGGTATTTTATCATCAATAGCTGAGGAGTATATTGTACCCCTCACACACGGTAAAACCATATA
CTTTTCCACTGCCCATGTCTTGGGTTTTCCTGTATTTCTTAGTTACGTTGCTGTTTTCAGTACCCTCTGTGCCCTCTTCTCTATCTGTGGATTGCTTTAAGTGACATTCAGACAGCCAGAGGTCCAGAGGCCATTTGACATAGAGGAATTCCATCCTTCCAAAGATCTCTTCTCATAAGCAGGAGTTTTTTGTTTTTTACACAAAACAAAACAAAACAGTTATCCTGATTGGATCCATGAGGACTAGCTCACTTGGCTGTGCCTCAGGAGAGGTCCAGAATGACTTTCTTGGACTTGAACGAGCTCAG
TTGGCTGGACTGACCTGTATCTCACATACACTCCTGGGCATGCACTGAGGCCCTCCTCTTGTTTCAACTCTTCAGGCCTGCTTCTTCAGGCAGTTTTTGGGTTAGGAACATTTACCTTCCTCATTTTGCGGAGCAGGGTGCAAGCCTGTCTTTCCAAAAGGTGACGTTGCCTGGGTCAGAACACGCAGAGCGCTGGGAGCCCTTAGTTTGGGCGTCCCCACTGCAGGGACAGCCAAGGAAGTGAGGACAACTCCTGTTTCAATCTTCATACCCTGGGTGAGGATACGGAACTTGCATTTTATGCCTTTTCT
GACTTTTAAAATCCCTTTGGGAATGAAGGAAGAAGGAAGAGGAGAAAGAAGCTCAAAGCAAAAGAACAACTGTGTGACCTGCAGAAGTACCCAGTGTTCTCTTTGCTCCCATTAAAATGCATCACAACAGGACACACCCAGCAATACTGGGAGATGGCTGCCAGACGGAACCCAAGTATGGCCCGTCCAGTCCTTACCATCCAGGACTTGTTCTGGAGTTAGGTCATCGACGTGGGCTGGACACGTGGTGGAGAAACCCTTAGACGAGCAGCTGCAGGTCCCCTGCAACAGATGGATGGGATGACTGA
GTTATCTTGGAGACCAGTCTGGAAAAGTCCATGCCCCTGGGAGACCCTGAAACAGGACCCTGTGGGCCGACTCGCTTTTCGTTTTTTTCTTTTTTTGAGACAGAGTCTCGCTCTGTCGTCCAGGCTGGAGTGCAATGGCGCGATCTCGGCTCACTGCAAGCTCTACCTCCTGGGTTCAAGCGATTCTCCTGCCTCAGCCTCCCGAGTAGCTGGGACTACAGGCGCCCACCACCACGCCCGGCTAATTTTTTGTATTTTTAGTAGAGACGGGGTTTCACCGTGTTAGCCAGGATGGTCTCGAACTCCTGACCTCGTGATCTGCCCGCCTCAGCTTCCCAAAGTGCTGGGATTACAGGCGTGAGCCACCGCGCCCGACCCCGACTCACTTTTTTTTTTTTCTTTTTTGAGACAGAGTCTCACTCTGTTGCCCAGGCTGGAGTGCAGTGGCGCGATCTCGGCTCACTGCAACCTCTGCCGCCTGGGTTCAAGCAATTCTCCTGCCTCAGCTTCCCGAGTAGCTGGGATTACAGTCACCTGCCATTGCATCCGGCTAATGTTTGTAGTTTTAATTAGAGACTGGGTTTCACCATGTTGGCCAGGCTGGTCTTGAACTCCTTACCTAGTGATCCACCCACCTCA
TCTCAAACTCCTGAGTTCAGGTGATCCTCCCACCTCAGCCTCCCAAAGTGCTGGGATTATAGGTGTGAGCCACCGTATCCAGCCAGAAATGGCCCTTATAGAGGCTCAGACGAGTGAGTAGTGCACTGCAGCAGTGAGGGTGGGTGGTTCGGTCATGCTGTAGTGTGGATGAGTGGGGGTGGTTGGCAGGCCACACAGGGAGTCTGGCTTTTATTCTGAGGGTATTTGAAGGTTTTGAGATCAGAATATGAGTTAAATTTCACCCCCTGGAGACCCTAACTGCCACCAGATACGTTTCCGCTT
GTGAAAAATAAAACATAAAGATGGTCGGCTGGGTGCAGTGGCTCACACCTGTAATCCCAGAGCTTTGGGAGGCCAAGGCAGGAGGACTGCTTGAGCCCAAGAGTTCAAGAACAGCCTGGGCAACATAGCAAGACCACCTCTCTACAAAAAAATATAATTAAAAAATTAGCTGACCATGGTGGTGCACACCTGTAGTCCTAGATACTCAGGCGGTTGAGGCAGGAGGATTGCTTGAGCCAGGAGTTCAAAGGTACAGTGAGCTATGATCACACCACTGCACTCTAGCCTAG
AGTGCTCCATCTCCATGGCATTGTATCTAATCAGGATACAAGTCCATCTCTAAAATAATGATAAAAATTTTTTAAAGAACTACCATTTATCAAGTACTTCCTGTGTCTGGTACCGTGCCACACCCTTCACATACAGTATTCAGCGTCATCCCTCCAGCAGTGCTGCGGAGTGGCCATTGTTGTCACCTTTTAGAGACAAGGAAGCAGAGGCTTGCAGATGTTCAGGAATCATCTCAAGGTAAATGGAGCCAGGATGGCTTCTCCCACAATCATGATCTCCTCTGCC
GTGGGCTGGTTTCCCTCTCCGAATCCTGTAGTCATTCTTACTTCTCTTTTGCTACATTCTGGGTTATGTGATTTTCATTCTGGGCTTCTCTCTTTCTGCTTCGTTTCGCTGTAAACGGCCTGAGGACAAAGCAGGTCTCCCTGACGTTTGCGCCCCTCGGGAAACCCAGCCCCTAGCTGTGCACGGGAGCCCAGTGAGCGCTGAAATCGACACATTCATGGAGAAAGGCAGTTATAGAAAGTGTCTTAACTCATGGCTACCTGCGACTTCTTGTAGAACGTCTATGAAACAGGTATTCTGAAATTATTCCCAAGA
TGATATGGCATTTGGCAATGTGTGGACACATTTTTGGGTTGTCGTGGCTGTGGGAGGGGAGGGAGAGCTTCCTGGCATCTGTGTAGAGAGGCGAGGCTTGTTGCTAACACCCTCCAGTGCGCAGGACAGCCCCAGCCCCAGCCCCAGCCCCAGCGAAGATCTGGTCCACAATGTCGGTGAGAAACCCTGCCCTAAAGGAAAGTCCTAAACAGCCCCAGGAACAAATAGAAGATGGCTTTGATAAGGATGTTCAGAAACAATAGTGATCACTCAAAAATAACTTGCAGGTTCTGCTTCTTTGGGGAGTGCCAAATGCCATTCTTTGGGGG
CAGGTGGGCTGGCAGCCGAGGTCTGGCTGGGACAAGCAGTAGAGAAGAATTCACACAGAGCTGGGAACTCTGTTAGGGACATGAGAGAGAGGCTGGCTTCAGAACAGGGTGATCTAGAAGGGAAAGAAACTGGTAGCCAGGGCACTTGGGTGAAAAACTCTTGGGAGCTGGGAAGGCCGGCCAGGAAGGAAGAAGGTTGACTGAGCTCAGGGCTGGGCCCAGGGCAGGGAAGAGGGACCTAGGTGCAGAGGAGCATCTCAACCTCCTAAGCTGCAGGCAGACCTGGCTGTGGGAGAAGCCTGCCCCCA
TCACTCTGTCACCCAGGCTGGAGCACAGTGGTGCAATCTTGGCTCACTGCAGCCTCCGCTTCCCAGGTTCAAGCGATTCTCATGCCTCAGCCTCCCAAATAGCTGGGGCTACAGGCATGCACCATCACGTCCGGCTAATTTTTGTATTTTTAGTAGAGACAGGGTTTCACCATGTTGGCCATGCTGGTCTCGAACTCCTGACTTCAAGTGACCCCCCCCCCCCCACCCCACCACCTTGACCTCCCAAAGTGCTGGGATTATAGGTGTGGCCTTCGCCTGGCCAGGAATAATAATAATTATATGTCCTGTTTGCATTTTTAAGTATTAAATGAAATCAGGTAAACATTTAACA
CACCCGTGACTCCTGGTCATTCTTGGGTCGGGGCTGAAAGCGGGGCAGTGGGAGGAGCAGAGGGACCAGAGGGCAGCTGGAGGGGAGGGATGGGGTGGGGGGGGGCACATCAGCAGGCCCTGGTGGGGCAGCCCGGCACCCCTCAGCCAGTTAAGGGCCTGGGGAAGGTTGTCCTCTCATTGACCACTAAAGCCTAGGGCTGTAGACCTGGGGTCTCCCAGGAGTGGTTTGGCCATCTGCCTTGCCCTTGGACAAGGGGGCTGGGTAAGAGGCATGGGGGCTTGTTTACAATGCCTGCAGCTGGTAGGAAAGGAAGCCTTGGCAGATGTGAC
AGGAAAAGAAGTAGAAGGAAAGGAGAAGGAGCGAGGAGGGGGAGAGAGGAGAGAGAAAGAGAGGGTTGAAGAGAGAGGAGAGGAAGAAGAGAGAGAAGGAGGGGAGAGGGAGAAGGGAATGAGGGAGGAAGGGAGACAGGGAAGGAGGGAGAGAGAGTGCACAAGTGTGTAGAGTTTAGGAAACGGTTTTGAATCTGTGCAAAGTGGTTCTGGGAAGTCCCTCTAAATCCCAGGGAGTTTCCAGGTTCCTCTAGGCAACACTTTAAAGACCCTTGGAGATCGGGATGCTCCCCTTTCAGACATCCCAGGGTTGGT
TTCTCATTGCCGCCCTGTGTTTATTACTATCGCCATTACGGCCTCATCCTCCAAGGAGACTGCTGCTGGAAAGGCCGTGGTTGCTGCGTGTGTCCCGCAGCCCCCTGCAGCCAGCGTCTCCTCGGCCCCGGCCCGACCCTGCCGTCCCTGCTCTGCTCCCTCAGCGACCGCAGACCCCTCACGCACATGCCCAGCCCTGCAGTCCTACTCTGCCACCCCAAGGGGCTTGGGCTTCAGTGGGGGCAGCGTGCGGGGCGTGGAGAGGGAGACGTGTAAAGCCCTGAGAGGCTCTGCAGCCACAGTCCCGCAGTCAGCGTTCCCTCTCGGCC
AAACATAAAATGAAGCAAATACCTTTTTTAAAAAGCGTCAATTCTATGCAGTAAAACAAAGCAAACATAAAAGTAAATCCACACTTTTTTAGAAAAAAGGGAAATGTTTCCCACTGCAAGAAAATACAAAGCAGGGAACTTAAACTTGATTAGGACGCTAAATAGCTCATGTAATATGCATACTCCCCAGGCAACCAAGTGCCTTTTAAAGAAGCAGTTATTAACCACCAGGGATATGATTGATGGAGAAAGAGGCAGACGTTTGGGGGACTGTATGGAAAATGG
TTGCCTGTGTGCACAGTGGGTCAGATTGCAGGTTCCTAAGGATTGGTGGGCTCTCCCTCCCTAAAGTCACTCCTCACCATCTAGGAACAGGAGCCTCGCACTTCCCTGCCTTCAGTCATGCTGTTTACTTAGTCTGAGAGTCACCTTTCTATTTTCTTTAACTAGCTATTTCCTACTCAGTCTGCAAACCTCCTCTCTGGGGGCAGGTTCTGGTGTTGCCTGGTTTTGTGCAGTTTTTTGCGCAGCCTTCACCTTCGCTGGCCATGCAGGGCGGGCCACGGCTGGGCTAGATGCAGTACTCTCTGCTCTGTCCAG
TTCGGGTGCTCTTGAGCTGGAGAGCAGAGGGCCTCTGCATGTTGGGGTGAGCCTGCCAGCAAGACAGGAGTAGCCTTCTGTGGCCTCAGAAGCGCCTCCCCACTCTCCTGTTGGAAGCGAGTTGCAGGCCCCGCCTGCTCCTGGGGGTGGGGGGCACAGCTGACTTCAGGAGCCCAGCTTGAGCCACCTCTCACAGCGGCCTTGGTGAGGGGGGGCTCACCTGTGGGGGGCTCACCTGTGGAGGGGCATCCCCAGACTTGGGAGTGGGTGGCATATGGGCCAGGGTCAGGGCGTTAGGGCTTGGAGAAAGGTTAGGGTTGGGGTTGGGGTTAGAGCCACGGTGATGGTCAGGGCATATGGGCTAGGGTTAGGGCG
AGTTGATCTGTGGCAGCTCCAGGTAGCCCAAGCCCAGGCCCACCTGGCAGGAAGGATGAGCATGGCAGGGAAGGGATCTGGAGACAGGAACCTCACCCACACAGCCCTCTGCTCTGGAACCAGCCCTGCCCTGCAGCGTGGCTCACTGACTGCTTCTGTTTCCCCCTCCCCTTCAAGGTCTTTTTAGGGATATCCTTTCAGAAGGGCTTTTAAATGGAGTTTTCCCTGCCTGCCCTCTCCAGGCCCTTCATGCCATTTCTAATTAACGTGTCCCTTTCCTGTTCACAAGAATCTAGAT
CCCGGCACCCCCGGACCCCCGCGCCCGCGTCACTTACTCCTCTGCCGTCGCCACCTGTCTGGGTGCCGGTCTCCACCCTGCCCGGCCGCGGCGCGTCCTCCCCGTCCTCGCCGTCCTGGGGCTGTGCGCTTCCCCCCTCCAGCAAGAGCCGCAGCCTCTTCTCTTCGGGAGGGACGTCGTCCTCCTCCCTCCTGGGCCGGCCATCCCTGCCTCGGGGCTTGCCAGTGGCTTCGGAGCTGCGGGAAGGGCTGGCCATGGCTCCGGGGGCTCTGCCTACACTTGCGGAAGAAGAAGGAGCCTGCGCAA
CACTACCACGCTGGGCATGCCAGGGTCATTCATGTCCTTGGCAGCAAGAGACACTTAACATGTCACATCCTGTTCTTTGATTTAGCAGGGAATAAAATGAGCACACTACGAGATACTGGAAATGCAAAGGAGTGTATGTATTCTCAAACATACCTATTCATGGCCCAAAGAGGAATGACAAAAACCTCTTTACCCACTTACTAGACAAAGAAAATGTACATTTTTAATTCCTTAGAGTCCTGGGTGTTCCCCTACCATAGTTTCAAGAGCCTTCATTTCTTCACTGGGAAAACTGATCCCAATAGCTCAGCCACAGCACAGAAAGCCCAGAATCTCGTGGGAACGGGCCCAAGGGAAAGCGGC
AGGTCATAGGACATTTCCATTGTTCGTTATAATTTATTCTAAACAGTTTTAAGGATTTTTATAAAACCTACTCACCAATTCTAACCGCTCATGTTCATATCATGTTCTCTTATTTGGAGTCTTAACAGATAGAATCAAGTTGAATCTTACTTGAAATTAGCCCCAGCATGGGTGTTGGAATCTGACTGCCAGGATTGAAATACTGGCTCTACCTCTTACTAGCTGTATGTGTACGGGCCAGCTTTTCCAGGCACCAGAAATTG
CACTGTTCTCCATGCTTAATAGGCAACATGTAATTATACTTAATGTAATATCCATGCTTAATAAACAGTATTTCATTTCCATGCCCATCCTTTATCATGGGTATGATTTTCTTTGTTGTAAAGACAAGTAAACAAAGCTTCAGAGAAGGAGAACATGTTCCTAATCACGGATCTAGAAGTGATAGCGATGGAGTTTGAGTCTGCTTTTTCTTTCCATGTCATCCTGTCCAAACCTATAGACCAAAATGATCCATACAGAGGTTATGTATTGGTGTTCACTGCAGCAGTGTTCTAACTGCTCATGTGCATTAGCTCATGTAATCTTCACAACGAGTTGAGGTAGGAACAGTTGTTAT
CAAAGTGGCAGTTAAAGAGAAGGCAACGCTCAGAGTTGCAGGTGGAGCAGCGGCGGCTGCATCAGCGTCTCAAATTGCGAAAACATTTTGGGCTGAAGTATTTCTTTGTAGCATTTCGTGGAGCCCCTTTCCTTTGATATACACTAGCCTTCCGACTTCCCTTTGTTCTTTTTTCACACGTCAGGTTTTATCGCTGACAAGCTCCAACGCGTCAAAGGCGTTAGATCTGAGGGCTGCAGCAGCCTTCGCGGTTCCGCATTGAGCTCCTTCCTG
TGTGCTTTATAGAATCTGAAAAATAGGCCAGCTAGAGGGGTACTCAATCTTAGAGGCAACCGCCAAATACACATTTCCAGCCCTGGCCTCTACCTGGGTTTTTAGACTTGTATCTCCAAGTTCCTTCTGGACGTGTCTGCTTGGCCATCACTGGGAAGGAAACTGAGGCACAGAGGTGCTATAAAGTCTCCAGGTTCTTCTGGAAATGACAGCCAGATTCAAAACACCAGTGTGTCTGGTTACCAGGCACAAGCTCAATCATTATGCCATTG
GCTGGGGGAAAAAGAGTAGGATGAAGGCCACTCACTTTAGGGAGGTTCCTGGTTTGGGTAGTTATTATTATTATTATTTTTTAATTTGGAAATACTTTAAAGCTTACAGAAGAGCTTCAAGAATGATACAAAGATTCTTCCTCCCTTACCTAGATTTATCAGTTGATAACATTTTGCCCCATTTGCTTTCTTTCTCTCTTTGTATATACAGTAGATAAAAACGTAGTTTTAGTTGGTTGAACGTGGGGGACAAGAAAATGAAAAATAAAAAATTAACAAAACAACATAGTTTTAGGCCAGCAGCAGTGGCCCATGCCTGTAATCCCGGTACTTTGGGAAGCCAAGGCAGGATAATCACTTAAGCCCAGAAGT
TAGCACTTTGGGAGGCTGAGGCAGGCGGATCACAAGGTCAGGAGATCAAGACCATCCTGGCCAGCATGGTGAAACCCCGTCTCTACTAAAAATACAAAAATTCGCTGGGCATGGTGGCGCATGCCTGTAATCCCAGCTACTTGGGAGCCTGAGGCAGGAGAATCGCTTGAACCCGGGAGGCAGAGGTTGCAGTGAACTGAGATTGCACCACAGCACTCCAACCCGGCGACACAGCGAGACCCTGTCTCAAAAATAAAAAAGAAAAAAAAAAGGAGAGAGAG
CACTGTAGGGAGTCCAGGCACGGCCGGGCGAGTTGCAGTCGCCTCTGAAGGGGACTGGAGGGTTCCGCCATCCGTCCCTCGCTGCAGCTCCAAAGACGTGGGCACTGCCCCTGATGGGGAGGAAGAGGGCTGAGGCCGGACGCCATCGGGGAACACCAGAAAGAACACTTGCAGGAGCGCGAGCTGTGGGGTGCGCATGGGGCATTCAGGGCCTCCGGGTCCGACGTAGGCCTCCGCGGTCTCCAATCGCATTGCCAGAGCGTGGGTGGGAGGAGTCGCATAGCGTCTGACGCCATCCGCGTGCCTCTTCTCATTGGCTCATGAGA
AGAAAGATCTTGCAGCTAAAACTTGAAGAATGAACAGAACTTACACAGACTAAGAGAGATAGCAAAATGTTCTAGCAAAGGAATTATTCATAAGCCAGACTACAAGCAGAATGTCACTCCTCTCCCTTGGTTACCAAGGAACTGTGCTCCTAGCGGATCCACCTCCTTTCCACGAATGGTCCTAAATGTGACCTCACCTTGAATCTGAAAATGCTGCTTCTGGTTGATGGGCCCTGTAAATCCTCTGGGTTCTTACCCAGGTAAGTGTTGGTGTCGTGATCAAAGTCATCTGTC
CATCTGGAAATGAAGGCGACCTTTGTGATCCCAGTGGGCCCTTGCACTTGTGTATAAGGTGATTCCCAGCACTGCTCATGAAAGTAGTGATGGCAGAGTAGCCTCTGCTCTCCATTTTATTTTTGGGGTGGGGGGGGGCAGTGGTGGAGGGGAGGATGAGGATGATATTTCCATTAAATAAGTTTCCTTGTTGCTTTTCTTCAGGCACCACTGACCTCGATGGAAAAATGAAGTCCCTGGCCCAGGAAAGAGACCCAACTCTGTGGCTGTTTTGGATTAGTTTGTACAATGCCCTGCAGACCTAC
CTGGGCTCTCGCCTCAGGCCGCCCACCCTGCTCCGGCCGCCGCGGCCTCTCCGTTCCCGCAGCCAGAGGTGGGGAGAGAGCGACCTCCAGGCACTGGGCACCCGCCGCTTCCCCAGCAGCCGGCGGGGCGATGGAGAAAGACGCCAGGAAGCGGAAGGTCCCCGCCGGCCCGAGGGTCGCCCGGGGCTGCGCCCCATGGTTCCTGCCCACGGAGCAGCTGCCGGGACCCTCCCTGCCAAGTTGCTCCCGGAAAAGCTCTCAGGTTCTCAGGCCTGCAGGGAGTGACAGTTTCCCCCTGACTGGAACGTAAGGCTGCAAACTCGAAGCCAGGCATTTTCTGCGTATTCTTAAATAGGATGTTTCAGTCAAAGCCTTGATAATATAACCAATCATTCTGATTACAGCCTGCTTATAAGGAGAACATGTGTACATCAAAGTAAGAATATTTATGAATAGTTTCCAAACTTTGGAAGGATCAAGTAGGAAGGAAAAACAAACGCTTCCACCCACCTTTGTTCACAAAAGTGTGCTTTACCAAATCGGTGTAAATTCTAGATAACTTCTGAGAAAAAATTTTCTTCAATCTAGAAAACAAAACAAGG
CTCGAACTCCTGACCTCGTGATCCGCCCGCCTCGGCCTCCCAAAGTGCTGGGATTACAGGAGTGAGCCACCACGTCCGGCCGTCTCTACTAAAAATACAAAAAATTAGCCGGGCATGGTGGCGGGCACCTGTAGTCTCAGCTACTCGGGAGGCTCACGCAGGAGAATGGTGTGAACCCGGGAGGCGGAGCATGGTGTGAACCCGGGAGGCGGAGCTTGCAGTGAGCCGAGATTGCGCCACTGCACTCCAGCCTGGGCGGCACAGCAAGACTCCGTCTCAAAAAAAAAAAAAAAATTAGCCAGGTGTGGTGGTGCACGCCTGTAATCCCAGCTACTCTGGAGGCT
GGAGTGGGTAGAAATGGGCACAGAGAGGGTACGGTGGCTCACACCTGTAACCCCAGCACTCTGGGAGGCCAAAGTGGGAGGATTGCTTGAGTCCAGGAGTTCAAGACCAGCCTGGGCTTCATAACAAAACCCTATCTCTACAAAAAATAAAAAATTAGCTAAACATGGTGGTGCACACCTGTAGTCCCTGCTACTCAGGAGGTGAGGTGGAAGGATCACCCGAGCCCAGGAGGTCGAGGCTACAGTGATGATTGTACCACTGCACTCCAGCCTGGGCAACAGAGTGACACCCTGTCTCAAAAAAAAAAGAAAAAGAAAAAGAAACGGAGCCTGCAAGTGACAGACCCAGGATCTAA
CAGGGCCCAGCACTGAGCTCCGGGGCCCTGCTGGGGGGCTCTCCCCGTGGCCCCTGCTCACGTCCTCCCCTGATGCCCCCTCTCCGTTCCAGGTCCGGAGGGGCCTAAGTGCCACCCTCCTCCCTCCAAGCCTGGCACCCACCGTCTCGGCCCTGAACCACGAGGCTGCCCCCATCCAGCCACGGAGGGAGGCACCATGCAAATGTCTTCCAGGTCCAAACCCTTCAACTCCTGGCTCCGCAGGGGTTTGGGTGGGGGCTGTGGCCCTGCCCTTGGCACCACCAGGGTGGACCAGGCCTGGAGGGCACTTCCTCCACAGTCCCCCACCCACCTCCTGCGGCTCAGCCTTGCACACCCACTGCCCCGTGTGAATGTAGCTTCCACCTCATGGATTGCCACAGCTCAACTCGGGGGCGCCTGGAGGGATGCCCCCAGGCAGCCACCAGTGGACCTAGCCTGGATGGCCCCTCCTTGCAACCAGGCAGCTGAGACCAGGGTCTTACCTCTCTGGGACCTAGGGGGA
GAAATGATACCTAAGAGGCACATGACCTGCATGCAAATAAAGAGGCAGCATGAAGTAATCGCTTTCGGGGACGGTCTAATTTCCCCCTTGCCCCACCCCGCTCCCAGGATGAGAAGCTTCAGACCCCTGCATGATTTTCCCAAGGCTGTAAGGAAGGATGTTTGATAGGGACTTTCCTGTGCCGTGTTTCATTCGATTTTCCCGATAATCTGAAAGTTGGGCATTTTTATATATTCTTTTGTTTCTAAACAGAAGAGTAAATCATGCTCTGCAAGCTGTCTCTGGGACGTGCTGGCCTCCCTTCCACCCCAGG
GCCACATTTTGATTTCTCATGCCCTTTCCAAATAGTAGTAGTATTTTTAGCATGAATATCTTGCTCAGAAATTGGCTGTACAGTCTATCCCCTATTGTCTTCACATCTAATACTTTTCTTTTTTCCCTCTGCCTCTCCTATGCATCAATACCACGTTTGGCTAAAGAGATTTGATTTTGACCTATTTGAATTCTCCCTTCACAGATGACAGCCCTTTCTCCCTCTCCTTCCTTCCCTTCAATTAGTTTTTTCAGCCACTTGGAATTAGCTGATGGGTGATTGTAGAAATTGCAACGTGGGCTACTGTGGTGGGTCTCA
CGGAGGGGCGCGGGGACCCGATGGAGCGGCGGGGACGTGGAGGGGACCCGGGGCGAGCGCGGAGGGGACTCGGGGAGGGCGCGGGGACGCGGAGGGGACCCGTTAGGGACGCGGAGGGGCCCGTTGGGGATGCGGTGGGGAGCGGGCGTGGTGCATTCGGGACTCGGCGCCAGGACCTCTATCTACTTCCCCCCAGGTGCCCGGGCCCCGTCGCGCTGGTTGGGCTTTCTCGGGAAGGCGACCCCCCGGCCTGCTCGGCCGAGCCGCAGGACGCTTGGAAGCGCGACGGCCCTTATGATCCGCGAGTCGGAGGACAGCACCGGTAACACTGGGCGCC
CCTCCTGGTGTCAGCTACGAGAGGGCCACGTGATGCTGAGCGTGGAGGGCACAGGGCTTCAGGCCTCCTCTCTCCGTCTGGAGCCAGGCCGGGCCAATGACGGTGACTGGCACCATGCACAGCTGGCACTGGGAGCCAGCGGGGGGCCCGGCCATGCCATTCTGTCCTTCGATTATGGGCAGCAGAGAGCAGAGGGCAACCTGGGCCCCCGGCTGCATGGTCTGCACCTGAGCAACATAACAGTGGGCGGAATACCTGGGCCAGCCGGCGGTGTGGCCCGTGGCTTTCGGGGCTGTTTGCAGGTGAGTGTCCTGCCCTGCCCTCCCATCCCCTCCCCCACCACCTGCAGCCCCGCTCCACTGAGGGCAACACTGCTCCTGTCCCTCCCAGGGTGTGCGGGTGAGCGATACGCCGGAGGGGGTTAACAGCCTGGATCCCAGCCATGGGGAGAGCATCAACGTGGAGCAAGGCTGTAGCCTGCCTGACCCTTGTGACTC
CCACCTCATCCACATCCACAACCACATGCTGCAGACTAAGGCATGTGACAAGGGGCCACGGATTCACAGAGAATCACTTAACGGCCACTGGAACCTTAGACTCTGCACATCATCTTGTTCAACCTATTTAAAGAAAGAGGAAACCGAGGCCCAGGCAGATGCAATGGTTTTTCTAGGATCACCGCTAGAACGGGTTCCTCTCACCCCCTTTTGACTGGAAAGGTCTAACACAACCAACTCATTTCCAAGAGATCAGGAGACAGCCCAGAATCCTGAGGAAGAAGAGAGCATCCAATCCCTTCCTTCTTTCTCTTTCTCCATACAGTAACTTTGTTCTTGGAGAAGAAGCTTGTGCTGGCAACTTAGGAAGGAGAGTCCA
AACCCTATCCTTATCACATTTTACTGATGAGGAAACTGCAGCTCAGGAAGTTAAATGACTTGCTCAAGCTCACAGGGCTGGAAGCAGCAGGTCAGCCTAACTCCAGCTCGTGCCCTTAGCCATGTTGCCCTCTGAGAATCGGCACTGGGGGTAACCACCCTCAAACTGCACACCGTTTTGCACTTTACAAAGAGCTTCCACACCCATGGTGTCATTCAATCATCACAACTAACTTTACAGTTTGTGGGGTGCTTTTAGTGCTAGTTTAAGAGGTAAGGAAATCAAGAGCAAGGTTAGGTGATCTACACAAGTCACA
GCCTCTGAAGCTGTCCGGGGCCTGGAGAGAGAAGCCACTCAAGGACAGCAGCTGCTGACTCAGACGCTCAAATTCTCGGGCGGAAAAGGACCTTAGAGAATGCCTAAAATCGTGGCCCAATCCCTCATTGGAAGCTGGGGCTCCGAAAAGCCGGGGCTCCGAAAAGCTGGGAGAGCAGCCCAAAGCGTACTGCCCACTAAATGTGGATGCACGCTGGACCGCCGGTTCAGGCCTCCTTCTGGGACACCAGTCGGCCCATCTCTTCCTCATAAGCTCTTAGGAGTAGGAGGGATTTTATTTAACGAGCCAGGGCCCTCTCGCCTGGTCCT
GGTGTTAGGGAGAGAGGAGCGGAGAGTTGAGGGAGGTGCGGGAAGATGGGTGATCAACTGGGGAGTCCGGGAAAGTCTGGCAGGCGGAAGGCCTTGCCCTGGTGGCTCCACTGGAGGAAATTTAGACCATGCATGGAAAAGACCGGGACGATTGAGGGGTGGGATTGGCCTGTGGGGTTGAGGATCCCAGGGAAGAAGCCCTAAGCTTTGCTGGACTTGGACTTGGCCAGTGTGTTCTGGGGAGGAAGAGGGATTTCTCAGACCCAGATCCCTCAGACCAGCAACGGGGAGGGACTTCTCCTTTGAGGAGTGAGATGTGCCTGGCAAGCTCACCAGCTAGCTTTTGCAGAACGTGTGGCCAGTAAG
CTCGGCTGGGAGAGTCAGTAGAGGATCCAACACCATGCTGCTGGCTTTTTTTTTTTTTTGGAAACAGTCTTGCCCTGTCGCCCAGGCTGGAGTGCAGTGGCTCAATCTTGGCTCACTGCAATCTTCCTCTTCCAGGTTCAAGTGATTCTGGTGCCTCAGCCTCCCGTGTAGTTGGGATTACAGGTATGCACCACCACGCCCAGCTTATTTTTGTGCTTTTAGTAGAGACAGGGTTTTGCCATGTTGGCCAGGCTTGTCTTAAACTCCTGACCTCAAGCGATCTGCTTGCCTCAGCCTCCCAAAGTGCTGGGATTACAGGTG
AACAAAAGCTTACGGGTACATGTGACAAAGTACACTGGAGGTGTGTTTTCAGGAGGAACACTGTTTAACGTGGTTATTGGGAAGGATTTTAGTCTCAGAGAGAGGAGCGAGTAGCGAGGAACTGATTAAATAATTAGGACAGAGAGGCCGGGGGCGGTGGCTCACACCTGTAATCCCAGCACTTTGGGAGGCGGAGGCCGGCAGATCACTTCAGGTCACGAGTTTGAGACCTGCCTAGCTAACATGGTGAAACCCCATCTCTACTAAAAATACAAAAATTACAGGCATGTGCCTGTA
AGAAAACTTTTTTTTTGAGGTGGAGTCTCGCTCTGTTGCCCAGGCTGGAGTGCAGTGGCACAATCTCAGTTCACTGCAGCCTCCGCCTCCCGAGTTCAAGCGATTCTGCTGCCTCAGCCTCCCGAGTAGCTGGTACTACAGGCGCCCGCCAACACGCCCGGCTAATTTTTTTTTTTTTTTTTTTTTTTTTTTAGTAGAGATGGGGTTTCACTATGCTGGCCAGGCTGGTCTTGAACTCCTGGCCTCCAGTGATCCGCCTTCCTCAGCCTCCCAAAGTGCTGGGATTACAGGCGTAAGCCATTACGCTCCGGTGCAAAGAAAACATTTTTG
CTGCACTGCCACTAGCTGAGGTGGACCCCGTTTCTGCAGGGCAAGGCTGGAGCCACATGCACACACTGGCTTTTTGCCTGTCCTGTCCTAAGCCCCCACACCACCCACATTATCTCGTGACCACATTTTTCCTCCAGATAATGTGGGCCATGTGTGGTTAGGCCATATCTTCTTTTACATCGGCAAAACCTAATGGGGTTTCCAGACTCCTGCTCTTCATGTGGAATGCCTCTGAATTTCTAGATGATGTCTGCAGGCGTGTTTTGTTTTTGTTTTTCAAGACCGGGTCTTGCTCTATAGCCCAGGCTGGCATGATCTTGGCTCACTGCAACCTCCACCTTCGGGCTTAAGCAATCCTCCCACCTCAGCCTCCCGGGTAGCT
TCCTGACCTCAAGTGATCCACCTGCATCGGCCTCCCAAAGTGCTGGGATTACAGGCGTGAGCCACCGCGCCCGCACGGAGAAATGCTCTTGGTAGGGGAAATAACTTGTGCAAAGGCGCCGCCGCCGTGGTGAGATCCAGCTTGGCGTGTTAGGGGAAATGGGCACCCTCGTTCCTGGAAAACGGTAGGCCTGTGGGTGACCAGCTTCCCTATCTGTCTTCCCACAGTGCGGCTGGGATCCGGCGGCCACCTGCACCTGCGTATCTCTCGGGCCGCCCTTCCCGAGGGGCTCCCCGAGGCCTCCCGCCTTCACCGGGCTCTGTTCCGGCTGTCCCCGACGGCGTCAAGGTCGTG
GCCTGGCTAACATGGTGAAACCCCGTTTCTACTAAAAATACAAAAAATTAGCTGGGCATGGTGGCACGTGCCTGTAATCCCAGCTACTCGGGAGGCTGAGGCAGGAGAATCGCTTGAACCCTAAAGGCAGAGATTGCAGTGAGCCAAGATCGCCCATTGCACTCCAGCGTGGGCAACAAGAGCGAAACTCTGTCTCAGAAAAATAAAATAAAATAAAATACGTTCTTTTTTATAACACTGACTGTTGGACTTCAAATTTTTCACTTAGAAATAGAGACCCAAGGTTAT
CAAACACATTCCTTCTTTATTACAAGTTAAGGGAAGCTAAGATCATTGCTAGATCACTCTCACTGTGAGGGAGATATGCTGGCTTTGTTTTTCATATTTAAACATTAGATAACTGAGAAAGAGAGCAAGAGAACAAAGACAAGAGAGAGAGCTAGAGCGAGCGAGAGAGAAGGTGGTGGAGATACAGCTCCAGAATGCGAATTAGGTGTAACTGAGCACTTTATCCTACTGTGCCAGGGATATGAAAGTCATTAGTCAAGTGTGTTGCCATGGAAACAGAGTCAAAGATCACCAGACAAAACTATGAGCTCTTAGGGCAAGAA
CAGATTGGGGCACTCTCTCCTGCCCCCCAACCATGTGCTGCAGAGAGGAGCTGGGCAGTTTGGTTCTAATGGGCTCCCTGACTTCTGAACCTCACTTTCCATTCCAGCCCACCTCATCCCTCTGGGACTACTGGGTGGAGTGTTGGGAAGGACACCGCCAGGATGCAGGCACAGGGCAGGGGCAGGGGCTCCAGCTGTGCACTTCCTTCCCCCAGCAAGCTGCAGTTCCAGGGAAGGTCCTGAGGGCAAGGCAGGAGGTCAGGAGGGTGGGGCGTCAGGAGGGCTGGGCTGTGGCATCCACCCACCCACACCATGCCTGGGAAGGA
CTCCAGTAGCTGGGAGTACAGGTGTATGCCACTACACCCAGCTAATTTTTTTTTGTATTTTTCATAGTGATGGGTTTTGCCACATTGCCCAGGCTGGTCTTGAATTCCTGAGCTCAAGTGACCCACCCACCTCAGCCTCCCAAAATGCTGGAATTACAGGCGTGAGCCACTGCACCCAACTGAAAAGATGTTTCACAGGCTGAAAAGGAAGGACAGTGGTAAGTAAGGAGAAGAGAGGAGAGGGTGAGTCTTCCTAGTTGTCAGAAGCTAAGGAAGGGAAT
CCAGAGCCCTTTCCTCTTCCTCACCCCACACATTAAAAACAACAGCTGCACCAAGGACAGAAGCGGAGGCCACAGGAAGGCAGCATGCCCAGCTCTTGCTGCAGGCTGAAGGCAGGCTCCCAGGCTATGGGGCAGGGCTGCGGGCTCTGAACAGGAGCAGTCACTGGGGTGGACTTGGTTTTGTTCTGGATCCCAGTTTGAAGGTGAGGCCTCTCGTGGTCAGGCTCTTGCTGCCGTGTGGAGTGGGCATGTTCTGCATGGCAGACCCTATCAGGTATGACTGTAGTC
CTCTAAATGATTTTTTTCTGAACTCAGCAAAAGTACAAAGTGTTCCTGCCTGCACCCCAAATTGTCCTTTTAGTGAGGTAGGTTTTTATGTTTTATGCTTTCTATTTTTTGAATTTCAGAGTTATTTTGGAGATCTGACCTAAACATTCCTCTTCTTGAATTGCAAAAGCAATTAGCTTAGCTGCTCACACTCTTAAAGAGAGAATAAAAATCTCCTAAATGGAGACAATCGTAAACTACATCTGTCATACAAGTCAATGCAGCACAATCCAAAATAAAGATCTGTCAGCATAAACTAT
TCCCCCTAAAATGTATAAAATCACACTGTGACCCAACCACCTTGGGCACATATTCTCAGGACCTCATGGGGCTGTGTCACAAGTTGTGATCCTCATATTTGGTTCAGAATAAATCTCTTCCAATATTCTCCAGAATATGGCTCTTTTTGACAGTAGCTCTTCTAGAATTATTAATATTTCCAAGGCTAAGAAACTCATCACTAGATCAGTCAGCAAAAGAAGATTGTGTAAGTTCAGAACTTAGACCAAGAGTGTGTTCCACTGTCACCCAGCTCCAAGACAGGGACCCGTTGATTCTGTGACCTGCAT
GGCATCTTTCTGAGGATGAGCTCGGAGGTATCCTGCTCTTAGTTGACACTCAATATTCCTGGCCAGTGAATCCATGGGGAGCTGCTACAGGGCATGGCTCCTAACGGTGTTTCTTCCTGCTTTGTCTCAGATCTTGATGCCCGGCCTTGGGACTTCCAGGCAGAGGAGTGTGCCCTTCGTGCCAACATTGAACGCTTCAACGCCCGGCGCTATGACCGGGCCCACAGCAACCCTGACTTCCTGCCAGTGGACAACTGCCTGCAGAGTGTCCTGGGCCAACGGGTGGACCTCCCTGAGGACTTTCAGATGAACTATGACCTC
CCCAAAAAAAAAAAAAAAAATATATACACACACACACACACACACACACACACACACACACACACACTAGCCAAACACGGAGGTGCATGCCTGTAATCCCAGCTACTTGGGAGGCTGAGGTGGGAGGATCGCCTGAGCCCAGGAGTTTGAGACCAGCCTGGGTAACATAGCAAGACCCTATCTCTACAAAAAGTAATAATAATAATACAAAAATTAGCCAAGGGTGGTGATGCGTGCCTGTAGTCCCAGCTACTTGGGAGGCTGAGGCAGGAGCATCACTTCAGCCCAGGAGTTCGAGGCTGCAGTGAGCTATGAT
GTCTCTGCGAGGTAGGTCTGTTAGTCCCTGAGCAGCAATGGGGAAATAGGTTCAGAGAGGCCAAGTGCTTGCTCTGAAGCTACACAGCAGATTGAAATTCAGGAGCTTCGACTCTCAGCTGGTCCTTCATAGTCACCCCGGGGCCTGCAGCTTCCTTATGGACCTGCCGGATGCCTGAGGGCTTCCTGGAGGAGGTGGGCTCATGGGCGGCTGGGTTTGGGGAGTGGGCAGGAGGCAGGAGATGCAGCCAGAGGGCTGTGTGTGGAGGGGCCGGCTGCTGCCAAGAAGGGAGAAGACCATGAAGGGGGCTCAGATCCCAGATCCCCACCTTGGTTCCCCGCCACCCCACCCAAGGCACTCAGACTCCCACCCCCTCAAGCGCGCAGAGGGTTGCCATGGCAACTGCAGGCTAGGGCAGGCTAGAGGCGCCCCCTCTCCCCCAGCAGCCACTTCTCCTCCTGTCGCTCTCCCCATCTCCATCCCAGGGCACCCGAGGACAGAGTCTAGGCCTTAGTGGCCCACCCTGCCGCACCGACCCTTGACTTGAGACAGACGTAGGGC
ACAGTCCCAAAGGAAAGACCCCCACTTTATCTGTGAGTGTTAGTTTTCCTTCAGTGCCTGTTGCCAGTCAGCTCAGTGCATCCTGCTATTGACACGATACCCGGACCATCCTCTTCCTTCCATCTTCACTGTCCCCACGGTAGTGCGGGCTGAGTTGTACCATGGTAGCTTCTTGGTACTTTTTGTTATTGTTGTTGTTTTGAGATGGAGTCTTGCTCTGTTGCCCAGGCTGGAGTGCAATGGTGTGATCTCGGCTCACTGCAACCTCTGCCTCCCAGGTTCAAGT
CCCTGCAGGGATGCAGAAGTCTTGGCTCCAGGAAAGAGCTCTTCTGTGAAGGTGACGGCCCTGCCTGTTTCCTGACTGCCTCGCCTCTCACTCCTTTGCTGCACTCCAGCTCACCGAGTCCCACACTTCCACATGGACTTGCGTGTGCTGGGCCCTCAGTCAGGGCATCCTTCTTCATCAGGGCAACTCCTGTTCCTCCTTCACACCCACCCAAGCTCCCTCCCAGGTGAAGCCTGTGATCAGGGCCCACCTCCTGCTGGAGTTAGAACTTCTTTGCCTCCATAGTAAAGTTTACTATCCTGTTCCTGCTTCAGGGCCAG
TCGTCTGTGTTTCTGCGTGCTTTCCGCTCGTAGGCCTGTCACCTCAGGCTTTCGCTGGCGTGGCTGTGACCTTTAGGGGCGCAGTGACCCCCTTGCCTGCAGGAGTTGGGCGTACAGACCGGCGTCTCCTTTCTTTTTTCCCAGGCAGCAGCAGCGGAACCGCTTAGGCAGTGGGGGAAGCGGGGACGGTCCGTCCGTCTCCTGGTCTCGCCAGACCCAGCCCCCTGCTGCCTTGACTGGCCGAGGGGACGCCCCTAACCGCTCCCGAAACCGCAGCTCCTCAGGTAACTGGCCTGG
TGAAATAATGAAGGCTTGATCTAGGAGGCAAGGCATCCTTCCTGATCTGTATTATAAGTGACTACAATAGCTAATGAGTGGAACCCGTCTTAGATATCAAAACCCTAACTTGTCTCCCTCTTTCCTTCCGCCATTGAAAACAGAAATAGGTGCGGAGCCCACAGTATCCTCTCCTGGGGCCCCAGGCCTGCCTCTGCATGTTTTCAAGCACAGTGGCAGAAGCACGAGGCCACCCGCCCACCCTCAGCTAGAGGGAGCCGGCTGGGGCCCCAGGACCCCAGCCA
CTCAGAGAGGTACACGTAACAGGTGAGCCCAGAGTTCTAGAATAAACCTTCAGCAAGGGTGAGGCATTCTCTGGAGGCCTCAGGACTGAGGCTGAGCTCCCCTCTCCCGAGCTGGTCAGTGCACAGAGCTGGGAGTCCTGGCCCCATGCACCTTTACCCAGCTGCCTCTCTCAGGCTGGGCCCTCTGTTTTTGTCAGCTCTTCCTAGGTTCCTATGCCTGTGTCCCAACTTTCTGATCTTCCTCCCTTCCCTCTTGGCCTCCTTTTTCCCTGGCAGCTTTCTCCCTTTACCCATCTCCCCAGGTGCTCATC
AGCCCAGCCTAAGGAGAGCCTCAAACTCCTTTAGTGAAGTCCAGGCATTCTCTGAAGCAAACGGCCCCACCCATCCACCGTGGCAGGCCTGGCCTCCCATGGCTCCTCTGTGACATGTAGACTGGGCTGTCCCTGTTACTTGAAACACTTTGCTGGGAAGAGATCCCTTCAGCCTTCTCCCTGAGCCATCGCATGTTATCAGCCTCATCCTTCCTTCCTTCCCCATGCAGGAGGGAGCGACTTTGCCAGTCCAGAGGTCTGAGGTCTCAGCCTTGCCAGGTGACATCTAGGGCCTCATAGCCCTTGCTGGAGAGGTCCTT
CATGAATGCCCAGGTATCTACATTCCTGTGGTGAAACCACAGCAGGAACCCCATCAGTTCAGAAGTCTTACTTGATTCCAGATATTCTCTGGGGTACAACCCTTCTCCTCAAACTCAAGTCTAGAATAATATTCACAGAAAAGATACATCGAATGTGGAATCCCTCCCCACAAAGTGGAGGGTTCTAGATCCTGTTTGCTTCTGCTTCCACAGACTCTCTTAGCCCCTGGCAGAGAGGCCATGGACAGACAAACATTGCCCTTGGGTGACCATCCCTTCCTCTAAGGCACAGG
CTTTGCAGATGTAATTAAGGATCGTAAAATGAGAGCATCCTGGATTACCCAGGTGGGCCCTAAATCCAATGACAATTGCCCCTTATAATCCACAGAAAAAGAAAAGCCACAGACATACAGAGCAGAAGTCCACGTGAAGATAGGCAGAAAAGGGAGTTACACAGCTACAAGCCAAGGAGTGCCGAGGCCCCGGCAGCCAAAAGAGGCTGGGAGAGAAGACATATCTGCTGTTTGAAGGCACTAGGTTTGGGGTCATTTGTTATGGCGTGCTAGGAAACTTCAATATGGGATCAAGGGATAGG
AAGTCTGCCACCCTATGGACCACACGAAAAATGCTTAATTGCTACTTGGGCCCTGTGCCATCCTGGAAACTTCTTTTTTCGGAGCTGCTGTCCTCTTCCTGCTGGGATTTTAGGAAAGGCTGAGGGCATCCCCTCTCACAGCTTCTCAAGGATCGAGAAAGTGGAGGTGGGCAGGGGTCGGAATAACACTATTGAGTGTCCCCTTCCTTCATTTGTGTATCCTTGGGACACAGCATGAACGGCAAGAGCTGCCTCTCTGAGGATTTTTCATCATTCGATCCCCTCCCCAAA
CCTCAGAGCCCAGCCCTTAGCCATCACACAGTCTTGCCAGGGCTTCGCAAAATATTCAGTGAACTGATGAATCCAAAAGTACTTTGCCAACTGTGAAGTGCTGCCCAAAAGTAGCCACTGCTGTTTACTAGTTTTGTTACGAAGATCTCCAAAATAAGAGATCTTTCTTCTTCCTTGATATTTGACAGTGCAAACCCTGAGCATTTTTTCCCAGGTTCAGAATAGCAAGCAAGAAAGGCTATGAGATTGTTATGTGGACATATTATGTAAACAAACAAA
TCTGAGTGCAGTTGCAACAGAATCGTTTGCACAATGTCGCATGTCTTAAACATTCAATCAAACATCGATTACTTCCAATTTTGCAGTTTTCTTTGCCCCTGTTAGCGCCAACAGATTTTTTTTTCCAGATCTCAGACATTTATTTTAATAGGCCCCTGACAAAGTCATAAGACTCAGAGAGAAGGGAGAGTGGGAGAGGTGTATAGGAAGGTTTTGTGCCAGGGACTAGTCGCTCAAGAATTAGGAGACGCCCTGGGCACTGGAAACTACGCAGCGCGAAGTAGGGACAGCGCCTGTGTTGTGTAGTGGACCAGAGGTTGCTGATACCTGGGACATAGAC
GTCCACTGGCAGGAAGAGAGACAGCCTTCAGAGAGTTTGGGACTCTCTCATTCCCGGAGAATTAAAAGCCTCCGAGACATCCATTTTAGAAGTTCTGGTCAATCGTTCTTAAAGTGCGGTCAGAAGACCCCTTGCGTCTGAATGGTTTGGAGCACTCATACAAGCAGAATCCCTGCCCCAGTCTTGAGTCTGGGAACGGAGAAGGGAGCGTCAGCGGGGTGGTGAGGGGGTAGCGGGGAGGGCGAAGTTGACCGTGCCAAGCCGGCCCGCTGGAAGAGCTGCAGGGACCAGACGGGGAGCAGACGGAACAAGCGTGCTGATGGTAAGAGGCCCCCA
GTCACCCAGGCTGGAGTGCGGTGGCGCAATCTCGGCTCTCTGCAGCCTCGTCATCCTGGGCTCAAGTGAACCTCCCACCTTTTGACACAGAAAAGTTGGCTTATCAGTGGTTCATTTTGTTAACCCATGTTCATGAGTTTCTTGTGATGTGCTAATTTACTGCTGATATTTAGGATAGTCCTGTTGATCCTAATAAATTCCTAATTGTTGTTCTTGTTTCATCGGTTCACCGTGAACCAGTGGATGTTGTCTCACTCTTATCCCTGATGCACACTGGCACTTTTATATGAAGTGCCCTTGAT
GCCTGCAGGGCAAGGTGGGGGCCTGGCAGTGCTGCCAGCCTGGGTTATAAGTGTAAGACACCAGCATGGCAGGGCACAAGCACAGGGCAAGGACGGCAGAAATGGGGGTGAAAGCATGTGCGTGTGTGCGTGCGTGGCAATGTCGAGTACACACAAGTGGGCACATGCACAGGCATACACGCTTGCCGTCATAGCAAGCCTGCCACCCAGAGAGCACATGCTGGGAGGGCCTGCATGCCTGTGCCGACATGATGAACATGAGTGTGCAAATCTGTATGCCCCGTGGACACAGCCAAAATGAGGAGGCAGGAAAGGTGAAAAGAAGAGAAAGGAAGCAGGTGGGACAGG
GAAACAATTAAATATAGCAAAAATTGTGGTATTCCAAGGAACTATTCTAAAAGACATACAAATGGAAAGCCTAAGTGTGAATATGCATGCATGATAACTTGGAGAAAATTCCAAAGTTTGAGTTTTCCAATCCTTGAGGCTGTTCTATTAATAATATTCATCAAAATATTCGTTTCACTCAAAGGAATTGAGACTGTGGCTTCAGAAGGAAACATTTAACCAGATATATTTATATATTCAACCAGTGGAAAGAAGAAAATACATTACTTCTCTTTCAATAACACAAC
AGTAGTTGCCTACGCCTTGCTGAGGGGTGCCCCTGGGCAGGACAATGGAAGTGTTGTCAATTCTGAAACCTGTTTGACCCCTGAGGCTGTTGTTTCAGGGAAACAGTTGGCTAACAGCTCCTGAGGCCTGATAGACCCAGAAGTGCAAACTGAAGGTGACAATTCCCAAAGCTATTTTTTTCTGTTTATTTTATTTATTTATTTATTTTTTGTTAGTGAGAAACCACACTTGGATCAAAGCTACATCTATAGCCCAGACTTCTCTAACCTCAGATTTCCTTATTCAACTGCCAAGGTGCTTGACTATCTCTCAGCCTTTCCAGCTTTTCA
GTATCCCGGGTCCTAAGAGATAAAAGGTCAGGGGAGATTTTGAGGGTTTGATATTTTTCGCCACCTATTTGTTAAGCCCTTAAACCCCAGCACTTTCAGTCACCTGAGGTCACCTCTCTGACAACACCTCCCCTTCCGCATTCTAAAAATACAAAACCCAGAAACAGAAGCTTTAGTGTGGTTAAGTAACATACACTCTCTGCCTGACAAACTCCTCAGCCCTCCCCTGGACAGCTCCCAGTCTCTCCAAGCCGACTTAACGTCCTAGGAGACCACCTCTCCCTGTTCACGTGCCCTGTAGCAAATGCTGCTGT
GTGGTCCTTCTTCCTGGTGCCACCATCTAGGGGCACCAGGGAAAGAGCGGGGTGAACAGAGCTTTGCTGAAAAGGGCCCCCTGCAACCTAGTGCCTGACCCTCCCTGGACTCAGGACCAGGAAGGAGTTGACACCCTGGATGGTCAAGGGAGGCCCTCCCCATCCAGCAGCCTGGCCTGGGCTTCCTCCCTCCCTGCCTCCTTTTTTCCTTTCATAGAATTTGACTGGTATTTGAAGTCACCCAATATGTATCAGGTGGGCACTGTGGGGGAATGCAGATGCACAGGTGTACACAGCAGTCCAGAGGTCCCAGGCCTGACTCCAGGAAACTG
ATAAAACTACAATTTCTTCTCAGATATTTTACACCTCAGTGTGATTGAGTTTAGTTGCTTCCCTGAGCCAGGGTGAAGAAAGACGTGTGTGTGTGTGTGTGTGTGTGTGTGTGTGTGTGTGTGTTGTGGGGTCAGGGTGAACTAGGTGCGTGTGTGTGTATGAATCCGTGTGTGTGGTGGGTTTCATGAACTAGAATCTGTGTGTTTGTGTGTGGGTGTGTTGGGTCGGGGTGAACTTGAATCCGTGTGTGTGTGTGTTGTGGGGTCAGGGTAAACTGGAATGCGTGTGTGTGTGTGTTGTGGGGTCAGGGTGAACTGGAATGCCTGTGTATGTCTTTTGTGGGGTCAGGGTGAACTGGAATGCCTGTGTATGTCTTTTGTGGGGTCAGGGTGAACGGGAATCCGTGTGTGTGTGTGTTTGGTCAGGGTGAA
GACAGGGGAATCACAGTAGTCACTGCCCTTAGGGACGCCAAGTGCTCTGTGCTGGCCCATGACAGTGTCTGTTCCTCTGGGTCTATGAGGGCTCCCACACTGAAAGCTGCCCCTCTATAAGGCACAATTCATCTTTTCTAGGCTCAAAACAGGCTGCACACCAGAGGCATGGCGGAAAGAGATGGCACAGAATTAAGAGTGATTGTGACTGGGTGCAGTGGCTCAGGCCTGTAATCCCAGCACTTTGGGAGGCCGAGGTGGGTGGATCACCTGAGGTCAGGAGTTCGAGACCAGCCTGGCCAATATGGTGAAACCCCGTCTTTACTAAAAAT
GAAGTAAGAGAGCAAGTTTTGTGGGAATCCAGAGAAAAGCCATTCCAGGCAGAGGAAACTGCCAGTGTCAAAGTCCCCTCACAGGAGTGAGCCTGACGATGAGCAGTCTTCAAAAGATTCCACATCATGGGCAAGTCAAGGTGTCCCATCTTTTATTTGCATCTCCTTTCTTCCCAGTGAGGTTGAGCATCCTTTCCTGAGTTTCTGTGTCTGCTAGTCTGTGGTTGGTAGCAGGTTCTCTGCTCCTTAGTTCCTGAGTACTTCTGAGCAGACACTTGTGACCTTCCCAGC
TTGTTTGTTTGTCTGTTTTTAGTAGAGACCGGGTTTCTCCATGTTGGTCAGGTTGGTTTTGAACTTCCGACCTCAGGCGATCCGTCTGCCTCCGCCTCCCAAAGTGCTGGGATTACAGGCATGAGTCATCGTGCCTGGCTAGGCATTGTTTTGCAAGGAGCAGACTCCAGTGTCAGTTTGTTAACAGTGCTCTTGGGGCTTCTGGTGCCTTGGAAAATGACTTCAATGGGCCAGAAAGAATTGGGTGTCAAAAGCTGTATCCCTAAGAACTCAAGTGTGTG
GCTCACTGCAGCCTCCTGCTGGGTTCAAGAGATCCTCCCACCTCAGCCTCCTGTGTAGCTGGGATTACAGACGCCTGTCACCATCCTCGGCTAATTTTTATATTTTCAGTAGAGATGGCGTTTTACCATGTTGAGGCTGGTCTCAAACCTCTAACTTCAAGTGATCCTCCTGCTTCAGCCTCCCGAAGTGCTGGGATTACAGGCGTGAGCCACCACGCCTGGCCAACTGATCCCCACTTTTATAGGAGCAGACCTGGCCTTGCTCAAGGTCACATGGCCAGGAGGCACCTGAGAAGGCTGGACTCAGACCTCTTC
TGTCCCTTCTTTTGCTTCCAGAGGGCCCTGGGCTGCCGGACAGTGGGACCTGGGCAAGAGGCACCTCTGGGCAGTGGGAGACCAGGAGAAGCGGCCGGGGGCAGAGCGCTCTGTCACTGCGCCAGCCCACAGGTGCCTGGAACACCTCCAGGCCCACCAGCCTGCCTACCCCATTGAGGGGCCAGCCAGTGGAACTTCGGCTCCAGGCAAATCCCCCGACACTCGTGGTTGCTTAAGCACCTACTGTGTGCCTGCAGGCCTGGCTGGTGCTGGGACCCCAGAGGAGGGGAGAGGAATCCCTCTAAACCCCAGGGGCACAGCAGGTACATGAGGATGGGGATAGGGGTCGGGGGTACTGGAGGCCAGGAGGACAGCTTGGAGGACTCTGTGGGGAGGGCGTGCCCTC
CAGGCATGTCACTGTGGCTCTCAGGGGCTCCATTTCTTTGTTTATGAAATAAGGACAAATAACCCTGCTTCCTGGGTTTTCCTGGGAAGGAAGATACTGTGGGTATCTGGGGATGTGGCTCAGGGTTAGACCTGAGCCCTTGGTTCCTGAGGCCATAGCCTGAGGACACAGGCACCTCCCCCATCCCCAGCTGCCTCTGCCCGGTGCAGCTCATCTAAAGGACAGGAACAGGTGGGGCTGCTTCTGATGGAGGTGGAGGTGCACAGATGCCCTGGGGGTGCCTGGGAGCCAACTTCTCCCTGAGTCAGAGCAGAGGGTTGGGTTGGCCTCAGGCACGAGGGGATG
TTACAAGCCCTCCCAGTGATTCTTTTTTTTTTTTTTTTTTTTGAGACGGAGTCTTGCCCTGTTGCCCAGGCTGGAGTGCGGTGGCGTGATTTCTGCTCCCTGCAACCTCCACCTCCACCTCCCAGGTTCAAGCGATTCTCCTGCTTCAGCCTTCCAAGTAGCTGGGATTACAGGCGTGCGCCACCGCGCCCAGCCAATTTTTGTATTTTTAGTAGAGACGTGGAGGGGAGGGGTGGGTGAGGTGGGATTCACCAAGTTGGCCAGGCTGGTCTTGAACTCCTGACCTCAAGTGATCCACCC
TTGCTTTAGAGCAAAGAAAACCATACCTTTTTTCTTCCTGCCTTTTCATGTGGTTTCTTAGAGAAATAATTTCATCAACGAGCCAAAACACTCAAAGTTTACAAAATGCACCTGTTTTGTTTTGTTTTTAAATATGGCCTCTCCTTTAGAAAAGAAAAAAAGAAAATAAAATCTTATCTACTACATTAGGCGAGAGTTTCCCTTCTGAGCGCCTTTTCTATAAGATCTTTAACTGAGCTCTGCTATCAGTCTCTTCAGCCTCCATTCTTCTTGTGATCCAAA
CAATAGGAAGACTTGGAGGCGTATGCGGGGTGGAGTGGGAGACGAGGCAGGCATGCATTCTTAGCTTCAGGAGCAATGTAACCTTGAAAAAGTGACTTGGTCTCTTTGAGTCCCCGTTTCTTATTTATATTGTTTTATTTATTTATTATTTATTGAGACGGAGTCTCGCTCTGTCACCCACGCTGGAGTGCAGTGGCGCTATCTCAGCTCACTGCAACCTCTGCCTCCCAGGTTTAAACGATTCTCCTGCTGCAGCCTCCTGTGTAGCTGGGATTACAGGCGCACGCCACCACACCGGGCTAATTTTTGTATTTTTAGTAGAGACGGGGTTTCACCATGTTGGCCAG
ATCTCGACTAAAAAATATGAAAATTAGGTAGGCATAGTGGTGGGTGCCTGTAATCACAGCTTCTCGGGAGGCTGAGGCAGGAGAATTTCTTGAACTGGGAGGCAGAGGTTGTAGTGAACAAGACTCTATCTCAAAAACAAAAACAAAAACAAAACCCCACAAAGAACCATTCACTGTTACCTAAATAATGTTCTATTTTGGCAGTTAGAATCATCCAGATGTTTTAACTTTGGTTTAATTCTTGAAAAAAAAAGAAAGAAAAGAAATTGG
CTTGGCTGGGCCAGCTCATTATTTGGCTGGTCCTGGATGTGGGCAGCCCCAGGATGCAGCCCTCCTCCTCAGGCTGCCCCCACACACCCCCGGCCGGGGCAGGCTGGCCGCCTCCCCGCTGGGCCTTCCTCCCGGGAAACTTCCCTGACTGCCATCCCCCCTCACCTGGGGGCCTCCCTCCCACAGCCTGGGCAGGGGTCAGACACAGCAGGAAGGGTTTGCTGATGGGCTACATGGTGATCCTTGGGGAACACTGAGGGGCGCAGGTGTGGCTTCCCCAGCCCAGCC
CAAGAGAGCAAAGACCGATGATGCTGTTTTTGATGAGGTTCTCTGACCTCTCTGGAAGGTGACCAGGAAGGAAGTATCCCTTCTGAAGTTGATCGGGGTTCCTCTCTTCCTCTGCCAGAGAACAGCCGCTAGGGGAGAACATTGGTGTTCACGAGAACCTGGCGCTCCTCCCACGGAACCTGAGGGCTGGGCACGGTGGGAACTGCTAAATACAGCTAGAGGCACAGATTCTCCCAGGAGTAAGCAAATGTTCCAGGGTAGAGGCTACTTTCTTTCTCTCTCTCTCT
GCTCAGGCAGCCCCTGCTACTGTGCAGCTGCCACTTTCCAGCCATGATTCTAACCCCCTCTTGGCTTATAACTCACCAAACTGTCCAACCGTCCCCTCTCTCCCCACTTGCTGAACTGACTCTATCGTCCCTTATTACCTTGTATGAGATAAGAAATGTGATCAAGTGAAACAGTTTTGCATCTGCTACACTAATTTCATACATATGGAAGTAACTGAAGGAGGAGAATATAAGAACAAATGTATCTACCTTTCTGAATCCATGCCAGGTGAGAAA
GGCCTGCAAGTTGTGTCTTCTGGGCCGAGCGCCCCCCCCAGGGCTTGGCACTGTGTTTTGGGGCAGGTGTGGTGGTGCCCACAGTTAGGCACGTTCTCCCCACCTTTGTGGTTCTGTTCCTGAGCCTCTGACCATCTGCCAGGCCCTGGGCTGATGCCTCACATGTGGCATCTCCGTTATTTTTCCTACTCAGCCTGTGGAGTTGATCTTTTTAACCTCTCCTCTGTACAAGTGAGGGCACAGGCTCAGAGAGGTGAAGCCACTTCACATGGCTCACCTCAGAGCTGTGAATGGAGCTCAGGTCTGTC
TATTTGCAAGTATTTTCCATTCTTTTCAAAAACAACGACAAAGCCAGCATGCAAGCTTTTTCCCAACTAACTCCTCTTATTTCCACACCTCATAACTATTCAAGGGATGAAAGAAAAAAGACTCCTTATCAAAGGCCTGCCACATATTTTGAATGTTGTACAATGAGAAACGTCCATTAACGTGAGAGCTCACCCCCATCCACAAGTGTTAGTTTTAATTACAAGTGATCCTGTGTATCAGGCCCTGCTGGAGAGACCAGTCGCAGAGGCTCCGAGAATTTCCCGGATCGTGCATTTGAATT
TAATCTATTCTGTTGAAAGAACTCTTTGCTTTTTCTGAACTTCAGCTTCTCCCAAGTTGTAACCAGAGAGAGATTTCAGCTCTGGCTTTCCAGGCCCTCCTAGGGTGTTACACCGCAGAATAATAAGGCACTGACTCTGCCAGACGGAAAGAATTGGGACTTTGGAGAGAAAACTGCTATAGATTTCAGAACTAGGGGGATAAAAGCAGCAGCACTCCCCAGGAAACACAGAAAAATGAAGTCTCAGAGAATCAAAGTAAGAAGCCACAAGAAATGGATTGTATTCAGCCATTCACTTGGCTGTATTAAATGAGCACCTACTATGTGGCTGATACTGTGATACATGGGTGAAACAGTCTCTGCCCTT
GGGGCGCTCAGCTCGACCCCAGCTAAGGGAGCACTAGGAAGTGCGGGCGTCCCCTTCCCTGCACCCTTGCGGGGCGGGAACCGTCGACCTAGAAGAAAAAAAAAGCTGAGGCAAACTTGATATAAGTAGAGAGGTTATTTGGGCCAAGTTTGAAGATTGCAACCCGGGAGCATAGCTTCAAGTTGCCCTGAACATAGGATTTGCAACAGTGACAAGTGGGTTTATAAAGCTTAAGAGGGGGGCAGTTCTTAAATAGCTCACCAAGAATTTACATGAAAATAACAAGCTATTAATTGGCTGTACGTTGTTCTTTATATCATAATTCCAGGAAAGGAAGTTCATGGGTGAAGGCAGCGGGTC
AGACCTCTCAGAGCCGTTCAGACCCAGACCACCGTTCCTCCTCACAATTCGCTTTCTTCCCTGGGCCTGGAATTTCCAGGAGTCCAATTCCTACCTACTCCTCAAAGGGTGCGCCTAGAAATGCTTCTGGATCCCAGCTGTGAATTCTGTTCCCACTCCTAGGTCTGACTTGGCGCATAGGATATTTACCTACACGCGTATCTCCTTTCCCTGTAAGGGAGCTGAGGAGGTGGGAGTAGAATGAGGACGTCCACCAACATTTCATTGGCTTGTGCTTGGGACACTACACAGCTTAACCCTTTCAATATTCATCACAGATCTCTGGGGAA
ATGACCAAAAAATGATTAGTTAGCTTGAGGTAAATGTTCAATTATCACCAAGATTGGTAAGCAATCTAAAACAGAGGGAGTGAAGATAAATTGACTTCCAAACTGCTTTAAATGGTTGTAGTCGTTTAAGTTCACAGGAAATTTAACAGGCTAGTAATGAACAGACAGCCCTTTCACTCTATTGTTACAAGTTAGTATTATTGTTTAGATTTTTCTCATCCTTTTGCAAATTTTGCAAGCAAGTAACTTCAGAAACCCTAATGTAAATTTCCAGTTAATAAAGATCTTGATTTAACTGGCA
TCTCTAAACCTCCTATCAGAAAGTTGATCGCTAGGTATCCACAGACACCACCCATCCACACATCTCAAATGGGGACAACGCCGTTGTGGCCCTCAAGCAAGTTGGAAGTAGCCATCAGGGACTACGGCACCCAGTTCACGGCTGGAACTTTTCTGGGCTCTGTCGGCCAGGTGCTTCCTGACCACATACCACTTTGTTCCCCAGGCTAAACTGTGTCCCCAGAAGGGATGACTTTCTTGGCAGCTTCCAAATAAAGATCCCACAGTGGTCCTTCAGGTTGGTAGACTTACTATGCCTGCTTTGTTACACCTGAGCTTTA
GCCTGGAAATGATGTCAGACGCAGCCACTCCTCTGTTAGAACTACAGCCAAACAATGCGCAGGCAATCCACAGCAGCTGCCCCTGCAAATGTCAGCGCCAGCCCAGTCAAAAGAGCTTGAAACCTACCAAGCCGGAGGACTGTGCTGTGCCTCTCTCGCCCACATTTTCCCCAAGCACTCTCAGGAACCTGGCAACAGGTAACGTGGCAACCTTTGACTTATAAAAGGGCAAGTGGCACAATCTCAGGGAACAAATGGACTTTTTTT
ACCACTTCCCCGTGGGTGCTGTCCATTCCGCCCCAGGGGTTCCATCCGAAGCCGCGCCTTCCTCCCTCTCCAGGACCCCTTTCTCCCCAGCCTCCAGGAGCACCTGCGGACCGCGTCGGCTCTGGCCCGGAGCTGGGCTGCTCCAGACGTAACTCACACCGGAGGTTACTTCCCTCGATTTGGGCGGGGATTCCCTTCCATTTTTTTCTTCCCTTTTCTCCCAAGATCCAGCTTCTTGGGGGCACTCACGGGTGCCCGTTGCGTTCTGCTCCGTCGGCCCGGAGCTGCATGGCCAACTCCCAGCAGGGGCCGC
CACATCCCCTAGCCTCTCAGAGCAGAACAGGATGGCCTGTCCAACACCCCCTCTCCCCCACCCTGCATCCTATCCTGTCCTTTGAAATACTTCCCAGGTATGTGAATTTACATGTGTTTCTGACTCCCTAGTTGGTCTGTTATCTCCAGGCAGGGCAGGAAAGTGTCTTCAGTGCTCATGGCCTTATCTCCTGTACCTGCTCTGGAGTCCAGTAGTCGTAACAAGTAGTAGGAGCTCAGTAAATATTTGTTGAATGAACAAATAATTCTCTGAGCCCTGGAGGAAGGGTGGGCAGTGTCTCCAATGGACTG
GGCTCCGGTGCTGGCTCTCTCCTGCTAGCTGAGCTGCTTTTTCTTTTCTTTTCTTTTTTTTTTTTTGAGACGGAGTGTCATTGTGTCACCCAGGCTGGAGTGCAGTGGCACAATCTTGGCTCACTGCAGCCTCCGCCTCCCGGGTTCAAGCAATTCTCCTGCTTTAGTCTCCCGAGTAGCTGGGACTACAGGCGCACGCCACCACGCCCGGCTAATTTTGTATTTTTAGTAGAGATGGGGTTTCACCATGTTGGTCAGGCTGGTCTCCAACTGCTGACCTCAGGGGCGATCCACCCACCTCAGCCTCCCAAAGTGCTGGGATTACAGGTGTGTACCACTGTGCCCGGCTTTTTTTTTTTTTTTTTTTGAGACAGG
GCCCAGCTGGCGGCGTAGGGGCGAGGGTCCTGCCTTTCCCGGCGGCCTCGCCCTGGCCATCCTGGCCCTGCGGGAAGGGGTCAGCCCACCCGAGCCTCGTCCACCCCTCGTCCACCCCTCCGCCTCCCGCCCCGGCACCACGCCGCGCCCGCGTCCCCGCCCAGTGCCCGCGCCTTTGCGGGCCCCGGTCCTGCGGGGCCCCTCGCGCACTCCAGAAGCATCAGTATCCTCCGGGCGGCCACGGGCCAGCTGCGGCTCCCACCCTGGCGACCCTGGATTGCTCTCCCCATTCTCAGCCT
CTGGAGACAGAGCCGGTTTTCAAGCCCTGAGAATGCATGCCTCTGCAAGTCAAGGCTGTCTCCTCTGCAGGGTAGCATGTGTTATGGTTGATTGTGAGTGGTGGCAGTGAGGGTGTGAGTGGGTAACTGTCAGGCCTCTGAGCCCAAGCTAAGCCATCATATCCCCTGTGACCTGCACTTACACTTCCAGATGGCCAGTTCCTGCCTTAACTGATCACATTCCACCACAAAAGAAGTGAAAATGGCCTGTTCCTGCCTTTGCTGATGACATTACCTTGTGAAATTCCTTCTCCTGGCTCATCCT
TTGGGAGGAATTATCCTTTATTCTTTTGTGTGTGTGTGTGTGTGTGTGTGTGTGTGTGTGTAAGTAACAAAATGTCACCTCGTATGAAACAGTAGTGTTAGGAGACAGCGATTGGTATTGAGGTGCCAAGATTTTTTATGAAATTCTACCAGTGCCGATAGCCAGTGGATTCTGAAGGGTTATAGGGCAGACTCCCTTTAAGAAGCCTAGGGATGGTCTCAGAGAGGAGAAGGAGGGCTGAGAGGAAACCTGGAGTGACCAACGGCGCATGCCCAGGGCCACCCCAGCCACTCAGCACCCTACGCACGGGTCAGGC
ATTAGAAATAAGGCAATTTTATCCTTTTTTTCTTCAATAATTTTAGGGAAATTGTGGGAAAGAGAAGGTACTGTTTCTAAGACTCTACTTACTTCAAGGGATCCGAAACTATCACAGTGGAAATGATGTAGAGGCTTATGAGTATCTTAACAAGGTAAGAAAAGTAAAGTTGTAACCAATTTTCACCTCCTTTTAAAAAACATTCCCAGAAGTTAAGGATTTTAACTTAGTAGTTTGTGACTTGTGAGAAACATGCCTGTGCTTTCTCCGTGCACAGGAGATGTTGAACCAGAAACATATTTGTATATGTTAGAGTACAGCCAGATGCTG
CAAGCTAGCCAACGTGTCTGAATTTGGGCATGAAAGAAGAGGAGCAGATGGGCTGGGGTCTGACATGCAGGGCAAACTGGAGGGTTTTCTTGGCATATTTGTTCTTCAAATCTAGACTTTAGAATATGTGAGAAACAGTGACATTCTCACATTGGTCCCAAGCCATGGAGGAAATCCTGCCCCATTGAGAAGTGGAGACATTTCAGCCCTTGCATATCTCATCAGCAAACCACAGGGTTGGTGAAGGGACTGATGGAGTCCTTTTAAAGGTCT
GCTGTTCCTGGATTACTTCAGGCGCCCCAGAGCCTTTGCAATGGCTGTTCCCTCTCCTGGGAACTTTGCAATCCAGAAGCTCAATGCTAGTACAGCAGCACAAACTCCTGGCACGGGAGACAACCACATAGCTCCTGGGAGATGCCTCCCCAAACCCCTGCTCCCAGCTCACACTTCCAGAAGCCTCCTTCCAAAACCTCTTGTTGGACAGCACCCCTTTCTCTTCTCATGCCATCATTTAGTATTCCCCGTAGCAATGACTGCCCCCTGACGTGGATGTCACTTGTTTGCTATCTCCCCTACTAGAACATCAGTCCCGGGGAGCAGGGATCCTGGCCTGTCTA
CATTTTTTGGCTATTCTTGCACATTTTCTTTTCCAGATAAATTTTGCAATCAGCTTGTCACATTTCACAAAAATTCTCCTGGGATTTTGCTTGTAATTTATTGGCTAATTTGGGATGGAATTGACATCCCTACAAAATCAAGTTTTCTCATCCAAGAACATTGTTTTTTGTCTTTCCATCAATTCGGGTCTTTACTTTGTCATAACCATATGGCTCCTCTCCTTTTAATATGTTAATAAAGTGATTTATATTAATGTGTTTTTTTTCC
CTAATTTTTGTTTTGTTTTGTTTTTGTAGAAGTGGAGTTTTGCCATGTTGCCCAGGCTGGTCTCAAACTTCTGGGCTCAAGGGATCCGCCAACCTTGGCCTCCCAAAGTGCTGGGATTACTGGTGTGAGCCACTGTGCCTGGCCCGTGAGCTTCTCTTGATGTTCCTTATATGAGATAATAAATGTGTAACTGAATAATTGTAACTTGATAATATATAATTAGATGACTACGTGTTCAATAAAAATTTTTTTAAAATTATTAATGTGCTTTGACACCAGGACAGTGCCTAGCCTGCAGTGTGTGCTCAAGAAGTGACTGCTC
CCTCCCAAAGTGCTGGGATTACAGGCGTGAGCCACCGCGCCCGGTCCGGCTTCACTTCTTTAAGCACTCACCCTGTGCTAGATAGACAACTGACATTCCGCGTTGTGTTTATTGTTTATTGCCCGTCCCCTCTATGTCAGCTTCCTGAGGCAGTGACTTTGCTCATCGTTGTCCCTGCGGTATCGCCGGTGCCCAACTCAGTATCTAGCACACGGTAAGTACTCAGGGAAGAGTTGTGGAGGATACATTTTGCGGAAGGGGAAACTGAATCTCAAGGAAGGAAGATGATTTGCTCGAGGCCACATGAAAATTAGAAGGCAGGAGAGG
ATGACCATGCAGGGGACCCTGGCACTGCAGAGCTCTGCATTGTCACAATTCACCTTACAGAACCGGGGAGAGATCTCGAAGCCTTGCAGCCACTGCTGCAGCCACAGCAGGTGCCACCACCACGTGCCTTCCAGCTGCCAGTGCAGGCTCTCCTGACAGCAGGGCACCCTGCAGCCCTCACCTCAGCAGCTCAGACTCTGAAGGTATCTGTTGTTCATGTTCCCAGTGCTCCCACCAAAGAGAATTACTACAGAGAATACTCTTGGTCCTGAGGTGGGCAAAACAGCATGCCCTGTGGATGGAGCCGGCTTCTTTCCCAGCCACCATGCTTGCTGGATGGGCCCGCAGAGC
AGGTAAATAGTTAACATGTGTAAGATGGACAGAAAGATGAATGAGTGGATGGGCAGACAGCAGACAGTCAGATGGATGGAACTGGGTTCTCTCTAGTCACTTGTCACAGCTGGGCAGTGAAGGATTAGCCTTTTTCAGAAATCAATAACAGAGATACTTTAATGGGCCAGATAGAACTTTCATTGCACAGTAGCCAGTGGGACATATAAGTTCTAGGTTTATGATGAGTGAACCATATTACATATCCTCGGTATGAAATATATA
TTGACTGACGGAGGTCCCACTTTCCAGGGTAGGGGATTTTGCTGGTATCTACGAACCATGCCAACTTGGCTTAAACGGTCAAGAAAGAGGGGGGTCTCCATAATGGGGCCATTTCACTCTAATTTCTTCTTGAAATGCTTACCCGACTGGTCCCCTCCCTCGCCCCTTACCTATCCCTTTCCTCTCTAGGGTTTTGCTAGGATGTTAGCCGGATGTAAGGTACACGGACGAACTGCAAGCTTAGAGGTAGTGATTGGCTTTGCAAGCAGAAACAAAAACAAAACAATGACCAAAA
AGCTGAGGGCATCTTCCTCCAGGCTTGTTTAAACAATCTTCATGTCGGTGAAGCCCAGGAGGTCTTTATGGAAATATGTCAGGCCCTTCATCAATTCTGAGCCACCTTCATTCCATTGAGCCTCATTTTCCACATCTATAAAATGGGGATAACTCAGCTAGTTTGCGGAGTTGCTGTGGGCAGTGCACAGGGGGTGTGCAGTGTTTGACATGCACCGAGAACAGCTCAGTATGCTGGGAGTTTCCTAGGTCTCTTTTTAAACTCTGCTTCCCAAAGGTGAGAGGATGGTATCTGGACAAAAAGCTGAGGAACTGGGACTGGGCCTAACCTCATCTTT
CACCTTTTATCCTTCTTCCTCTCTCAATTTTTCTCAAATTACCTTAAGACATTCTCTTGTTCTCCCTCTCCCACAGTTTATTCTAACACAGGGATAAAATGCCCCAAGGAAGGACTAACACAAATGTTAATTTGTACTAATAAAAATGAAAACTAGAAATTTCAAAGTAAAATTAAACACATGCGGGCACACACACACCTCGCCCCCACCCCCCAACCCTCCCACACACACACATGAGTCAACCAGAAACATTCCAGAAACACCCAGAAGCCCCTGTGGAATCAGAACAAAAATCTCCCCTTTGTCAACTGTCTTTTAGACCTGCTTT
CTTTGAATGCTCTGATCTCAGAATCAGTAAAGCCGTGGCTGTGGGATCACTCTCAGTCATGGTGAAGGTATGCGAAGAATCTGCAGTTATGTTCCATCATGTGGTTTGCTAACCAGAGGGAAATTACCCCTGTATCAGATGCCACAATAATTGTCATTCAATCATTTTCTTGTTGCCCAGAAGGGGAGTAATCATAAAGGAAGGGTGGTGTCAGCGGTGTTGACATGGGGCCAACATATCTGGATGGAAAGTGAAATCTCAGTCAGTCATCCAGGCTCAAAGCCCAAGCAGAGAGGCCCCCGGGAAGGAGCACAGGGC
TCGGACAAGTCCCCGTCCACACCGGAGCAGGGCGTGCAGCGCAGCTGCTCCTCCCAGTCCGGCCGGAGCGGCGGCAAGAATTCCAAGGTGAGCGGGACCCCGTTGAGGCGGTACCTCCTTGTCAGGGGCTGCGGGGAGCGATATTGGGGTGGTGAGCCGGAGAACATCTGCGAGGGTCCTCACGTGATGAACAGCCCTGATGGCTCAGAGACAGTCATTATCCAGTGAGGTGAGGCGGGGCAGGCAGGAGAGACCCTAGTTAAATATCTTCCCCGCTAAGCATTCTTGGTGGGCTGGGCGAGGTAGGGAGGCTCATATTTTTTTTTTTTAGATTTGGAGGGGAGACGCTCTGGGAATCATTAGGGGGTCATCTGCTTATTCCTGCTACCGTTTTCAAATTTGGTTCCTAGAGCCGGGGTAGAAGGCAACATTATTTGGGACATTATACTGCTAGGGAGAGTCCTCAGGGAACC
ATCTTTATGACATATAGTCACTGTTATCTCCTTTTTGCCCATGAGGAAACCGAGGCAAGTAGTGAGTAGAGAGGCAGAGCTGGGATTTGAAGCCTAGTGGACTGGCTCCACAGTTGCTGCTTTTAATCACCCTGCTATAAGCTGGGCATGGTGGCACACAGCTGTAGTCCCAGCTACTTTGGAGGCTGAGGTGGGAGGATCACTTGGGCCCTGAGATGGAAGTTGCAGTGAGCTGAGATTGCAGCACTGCACTCCAGCCTGGATAACAGAGTGAGACCCTGTCTCAAAAAAT
GCGAGGTTAGGAAACGCACAGTACCTGAGGTCCTCACTTTCAGGGCTCCCTGAGTGATGAAAGGGGGGCTGGGAGAAGGCAGAGGCTGCCCGGGAGAGAAGAGCAGCTTTGGGGGGTTCTGGGTCCCCGCACCCCACCCCGCACTAACCAACTCCCCCAGCCCCAGATAGAAGGGGAGCTGGGCAGGTTCTGGGGGGTCAGCCCCAGGCAGGACCGCTCCCCAACACCCTTCCCTTGGTTACCCTCAGGTATGGAGTCCAGAGTGGAGTCAGCCATGCTCAGACCTTGACCCCCTTTTTTTAAATTTAATTTTTAGTAGAGATA
TGTACTTATTTAGGTAATTGCCTTACCCCCTCCTTTCTTCCCCACAACCCCCTGTCTTGGAGGGAAAAGCTCTCAGTCTCTCTGTTGTTGCCTTGGACTTCTCAAGGACAAGGACTTTTTTACTCCTCTGTTTCCTGGCATCTAGCACAGAGAGCTTTGGTATTCTTAATAAGTATTTAGAGATTGATAGAATTACTAGCAGTTCTGCCTGACAGATGTCTGAATATTTGCCTTTTGTAAAGCTTTAATAAGTCAGTTCTATGGGAAGAAAATGTGGAGCT
AGGGAGCCTATGAGAGGACCGTCCATCCAGGCTCCCGGGGCATTCAGCTCCATTCTGTTTCCTGGGACAGATTGCACAGCTAAGAAAAGCCAGAGAATATTACTCCTTTATTCTGTTCTTTTTTTTTTTTAATTCTCCAAAAGACCGTTCAATCCTTCTTCACTCTTCCAGGCCCAAGACTAGGCGTGTAGAGGAATGGTTGGTTTTCAGCCACCGCAGTTGACCTGCCTGCGTCTGCATCCCAGTTCTGATGCCGAGGAGCTGCATGACCTTGGCAAGCTGTTTGGCCTTTCTGTGTCTCTAGTTCCTTCTCTCCAAAATGGGCATTGTGATGGCCAGAATTGTGTCCACCACAATTCATAAGTTCAAGCTCCAAC
AAATGAAATGGTATAGTTGGCTTGGCCCTGGTGGCATCTCGGTTTTACATGAAGTGGTTGCACCTACCCTTTTAGGGGAAATTTTATTTCTCATTCTGCTGTCTGAATCAAAGCTGCAAGCTCAATGGAGGCCTTGATTTACAGAGTTTCCTCTAAAGGCTTGGACCTGATTCCCTGATGATTCAGCTGAGTTAATAGCTGATAGTGTCCACTGGGTGGCATCCCCAGTCTTTCCCCGATAATAACTCTGGAAGACCAACTGCAGTAAGTTTCAGAACGAGGGGCTGAATTGAAAG
AGCCTGGGGGTAACCCTCAGCCCACCCAGTGCCCAGCGAGGGGGCTCTGATCCACAGGCTCCGCCCAGCTCCCTGGGTCCTCTTTTCAGTGGGCCTCTTTTATTGCCTAGCACTGGGGATCGGGGTGGGGGGTGGACAGTTACCCCAGTATAGATACTGGCTCATCCGGACATATCTGTGCTGCTGCAGGGCACTCAGCCTCCTTCCCTGCAAGATTAGAGGGGCTGTGGAAGACAGAAGAAAGATGCTGTGCTCTTATGGACTCCTTTTCCTTAGACTAATGCCCACGGGGAAAGGAAAGGAAAGGGAAGGGAAGGGAGGGGAGGGAGTTAAGCGCTCCATCACC
TAATTAATATTCACCAGGCATTCCCTGTGTGTGCCAGATAGATGCTAGGTGCTTTCCATACGCAAAATAAGATGCTGTCATCACCCCAGGAACAGCTGGTAGGATTCTTGTTCAAACGAAGCAGGCACGCAGGTTTTTTTGGTTTTGTTTTTGTTTGATTTTGTTGTTGTTTAAACTTTTGTTTTAATTTGTGTGGATACATAGTAGGTGTACAGATTTATGGGGTACATGAGATGTTTTGATACAGGCATACGGTGCATAATAACCACATCATGGGAAATGGGATATCCATCCCCTCAAGCA
GAGGCCGACTGTCCCAGCTAGAATGAAATATTATTGTACTCTAGCCTCTGTCTCTGGTTTGGGATTTGAAGATTTCAGAAAAGATGCATTCTCTCATAATTAATGCAGGTGGCTGTCACTGCGGCCACAGTTGGCCCCAGGCAAAAGAGCACAGACTGAGAAATTGAGGTGAGGGAAAGGAAGTAATAAACACAGCCTAGATAGACGGCAAATGAAACCTTGCTTAACCTACTGCTGAGTACAGGAGCCAGCGGGGCACTGCACCGTCCCCCCTCCACTACTCCACCAACCCTCTACCAAACGCTTTGTATATGTCTCCTCACTTAATCCCCAGAGTCA
AGTGAGTACGTCCAAGGGGGTGTATATAGGTGAGAACAGGGACTCCTCAGCTCCCACCACCCAGCCACATCGGTCTCCTTGTTACTCGCCTACAAGCCATCCACCTCAGGGCCCTTGCACAACTGTTCCCTCTGCCTGGAATGCTTTTCCCCCGGATCTCTTTGTGGGTCCTTCCGTTAAGTCCTTTGGTCTCTGTTTATGTGGCACCTTCCAGGGAGGCTTTTCCTGACCTCCCTCCTTAAAATTATAGCCCCCATGTCCAGACACACACCCTGTCCCCTCCCCTACTTTCCCCCATAGCATTTGTAATAATTTTTTGTTTTTTGAGACAGGGTCTTGTTGCCCGCCAGGCTGGAGTGCAGTGGTATAACCTTGGCTCAC
TGGGGCTGGGACACTTGGACATGAGCCAAGGAAGAGGACTCTGAAGGGGGAAGGAAATCCCCACAGCTCTCCAACCCATCCGCACACTCCTCTCTGCCACAGCGCGCTGGCCGTGTGACCTTGGGGAAGTCCCTTCCCTCTTATTTTCTAAGAGTCTGTGAACCCAGGAGCCTCTCGCTCTGGCTTTAAGATGCTATGACTAAGACGTGACCAGGCGCAGTGGCTCACGCCTGTAACCCCAGCACTTTGGGAGGCCGAGGCGGGCGTATCACGAGGTCAGGAGATCGAGACCATCCTGGCCAACATGGTGAAACCCCGTCTCTACTAAAATAAAATTAAATTAAAAATAAAA
ACATAATTTACTACAGGTCTCTGAAGTGTATATAAAATGTTTTAGTGCAACATCTTACAAATAGTTTTCCTTTAAAAAAACAGAAACAAATCAACAGCTCTCTACATCATGCATGGGTAGTTTTCTTACCCCATCTTTTTTTTTCCTCAATAATTAACGCAGAGAAACCATTGTTTGAAAAGAATATGAAAACTTGCTACAGAAACACCCGGTGAAAGAGGGTGTGGTCATATTCATGTCCTAGAATGCGCCTA
TCCAAGGTCAGCCATATACTTAATGCTCTGGAATCAATTCCACTACCAATTCTTTGGCCCTTGTGAAATTGGGACATGAAACTTGAATCTCCTTCCTGCAGGATAACTATTTCAACGTCTTGTTCACTTCCCTCTTACTAGATTTGAGTCCCCCTTTTGTACGTTTCTAATTTCAAATCAGACCTTTCTAATTTCAAATTTGAGAAAGTGGTGATTAGACTGCTGGCCCCTTTAGAAAACCCTGAGCTTCTCAGGGAAATCAGCCCACTTCTTCCCCAGCCAACAGCTCTGCAAATCAAGGACTATGTC
TGGGGCCACATACCAAGATAAAATTTAACATTCATACTCAGCCATTGGTTTCCAAAGCATGCCAGGTGATTCTAGGGGGATTTCCCACCCCAGCCACATGCTATGAAGAGCCAGTCTTCGGTGATCAACCCTGAGGTTCTTGTGTTAGGCCTGATTAATCAATTCATCTTTCTCTTTCCTCCTGGTTTGTGCCTCTTTGGGGTCCTAGTGTCATTTCTTGACAAGAGACTTTCATCAAGGCCACCCCAACCTACCCTTCTGTCCTATATTAGCAGTCTCCATCCTGGCT
TAATTTCAATAATTTATTTTTCAATAATTAAAATGTTTTTTAAAGAATCAAGATTATTTTTAGATTGAAATATGATTAAAAATATTTGGTGACATTAAATTTTCTGTAGTGCATCCAGGCATCTCACTAGGTAACTTAAAAGCAAAAACCAAAAGTAGTATCTATGTTGTTTATCCTCATCAGTCACTGGAGTTTCGATCAGACAGTCTTACTGTGCTTGAGAGCATAGACTCTGCCTGCGTGTATAGGAAGAGAAAGGAAGGGAACAGG
TTCTGACCACTCAGGATCCCTCCTCCTGGGCGTCCTGTCTACCTCTTCAGAAGCTAATTCTACTTTCTCTTGCTGATAGGCACCTCTTCAGCAGTAGTGGAGCCTTAGGGCCTGAGAGGCAAGGGACTTCTACCTTTGGTTTAGGGAACCTAAGTTAAACCCCATTGGTTCTCCAGCCTGGGCATAGGCCACCTTACCTAACTTAATCCCCTTTCCTCAGCCATTTTTGAAGATTGGAAGACCCTGGAGGTTGGGAGAACGGGACTTTCATTACAAAAAGCACTCTGTGCGTTATAA
ACAGGGAAGTAGAAACCTGCCAAGTAGCAAGGACACTTAAGGATGGAGACAGAGAATTAAAACACTGTCCTTCAGTCTCAAACCTATTGTTCTAATCCTCCTTCCCTAAAACAAAAACAAAAACAAAAACAAAAACCCTAAAAGGGCAACAGCCTGAAACTGAAGCAGAAGGAGCTGAGGTCTGATCTGCAGAAGTTCCTGTAAGTCCCAAAGTGTATTTGGATGCTCTGCCTGTGACTGTTGCACGGCTTTTTCATAGCTCCTCTCCACCCCCAGTCAGTGAGTCTCCCACCTTCTCCAGGCTCCTTAATCCCAT
CTGATTCTAACCCTCTGGAGTTTTCTTATAGAATGATGCTTATCAGAGGAAAAACATCTGTTCCACTTTCTTTAATCTCTAATTTATCTAATCTCCCCGTATAAAATAGGTATACTGCTAATGAGTAAATTCCTGCCAAGGGAATGAAAATGCTTGTTACAATTACTTATTCTGCTCATTGACTTTACCCTCTGTGGTCCAATATCACACAACATAAATATAATGGATGGGCCACTTTTTTCTGGCATCTTCATCACCGGCCACTAATAGAGAGCCTTTCAGAATAGAAA
GGTTTAGGTATATGTGAGTACAGAGAATGGAGCTGAGCTGAAGTCACTGGGAAAAGCCACAGGAGCCAGTGGGGCTTGAAGGAGGCCTTGGATTCCTGGTTCCAAGGCAGGGGGCACAGTTTGGGCAGTGGTGAAGAGGAGGATGAGGGACATGAGGATGCCCACCCGCCTTCTGGGAAACGTGTACAGAGGGCAGATGAGGAGCTCAGGTGCAAGACTCAGCCATGGACCCGACAGGCAGGCTCCCAGGCCAGGGATGGAGTGGGGAGCCCACAGTGGCCTAGAGAGATCTTGCAGAAAAGTG
TATCGTGACTGTCTGAATTCAACTATAGTGAGAACAGATACCAGAACATTTTCTGTTGCCGTTGCTGCTAGTCATTATGCCTCTTGGACATTTTGCATAATAGGTCAACTTTCCATGGATGTGTGTTTTGTTTGTTTGTTTGTTTTGTCCTATTTTTATGAAAATGATCATTGTGGAGAGAGACGGGTTATACCTCTGTACCTGTAAGTTGCTCTTTCCAATTTATCCACCAGACTCCGTGTGCTTGCTAAGCCCATCTCCCGCTAGGACCCGTATTAA
AACTCAGCGCTTCCTGCATGCAGCATGCTTTTATATCCACCCAGGCCGGTGCATGGTGTTCCTTCCGCTTAAAGGGTGCCCAGCTCTCCTGCCAGCACATCCTTCCCAGCTCCTTATTTACTATCCAATATGTCTCATTTTACAGCCTCTGTGTCTTGTGCATATCGAGTTGCACTCTCACTGATTTTTCATTTATATATCCTGTTCCGCACCCCTACACTGCCGTGTCTTGAGGACAGTAACTCACCATGTCATCTCTCTGTCCCCAGTGACTGACACAAAATAGACACATGGGCTGATGGAGGGATGGATGGATGG
AATGAGAGACCCTTAGAGTCATCCTGACTCCTTCCCCATTGTATCCATCTTCAATAAATCATCAAGTTCTGCTGGGCTTGTTTTTGTCTTCTAAACATATTTGCTCCTACCACTGTGTGTGTGTTTTTAAAAATCGGGCTCTTCCCATTTTCCTTCTTGATCACTAAAATGAGAGCCTTCTACTGGGTTTCCTGACTCCAGTCTTGTTCCATTCAAAGGCATCCTTCACACAGCAGCCAGAGTGATCTATTAAAGATACACTATTGACCATGCCTCTCCCTATCTTAAATCCCTCCAATGGCTCACCATTGCCCTCAGGATAAAGCTCACACACTGAAGCATGACATATATGCATGC
AACCACCGGCTTAAGGGCTAGGTGTATATGAGTACTGAGAATGGAGCTGAGCCGAAGTCACTGGGAAAAGCCACAGGAGCCAGTGGGGCTTGAATGAGGCCTTGAATTCCTCAGTCCAGGCAGTGGGCACAGACCGAGCAGTGGTGCAGAGGAGGATGGAGGGGCATGAGGAGGCCCCTCGCCTTCTGGAAAGCATGTACAGAGGGCAGATGAGAGAGCTCGGGTGCCAGACTAAGCCACAGACTAGACAGGCAGGTTCCAAGGGCCAGGATGGGCCAGAGCCTGTGATG
AGGCGGAAGTGGGTGGATCACTTGAGGTCAGGCGTTCGAGACCAGTCTGGCCAACATGGTGAAACCCCATCTCTAATGAAAATACAAAAATTAGCTGGGTGTGGTGGGACGCACCTGTAGTCCCAGCTACTCAGAAGCCTGAGGCACAAGAATCGCTTAAACCCAGGAGGCAGAGGTTGCAGTGAGCTGAGATCGCACCACTGTACTCCAGCCTGGGCAACAGAGTGAGACTCCGTCTCAAAAAAAAAAAAAAAAGTTTTAAATACTGAAGCTGCCTACTT
AAAAATCCTGCACATTACCAGCCTGCATTTAATGTTAAAATCAGGCACGTAAAATTTAAAAGGGAGGCCTTCATTGCAAGAAGAAAAAAAAACCGTATAGATATATTCATTTATTCATTTGATTAAATAACACTTCTCTACAAGGTGAACTCTATTTAAAATTGCCTCTGTCTGTGATAAACACAATTAAAAGTGGAGACAGCCACAACCTCTTCACCTTCTCATTTCCTTCTACAGCCTGAAGCTGTTCTCTCTGTAGTGCAATCCCCAGCCTTAACTGCTTC
TAACCCCTCTTTTCTCTCTTCATCCTGAGCTGCCTGGAGTTGGGGGAGGGATGATGCAAGCACCCCTCTGGCTACCACCACTGGGACTGCGCTGGGTCAGACGTGATGCCACCGTAATACTGAATCTTGCTAGAGGCCCGTGGCTAGTACTCATGGCTACCACTGATGTTTATTCAAGACCCAAGCAAGGGCTCTTTCATCAGCAAGTAATGAACCCTGCCAGGACTGGGTCCTTCCTCCCTTCAGGGAAGTGGGCTCCCTGCTGGTCCAGGGTGTGTCTTGAAATGTCATCTGAGAGCTAGGCCCTGAATGGCTGCTTCAG
AAATATGTGCAAAACATGCTTTATTCTGCAAATTAGTATCACATGACACAATTGGTTAGAATGTAAATATGAAAAACATCATACAATGTAGAAGAAGGAAGGGGAAGGGGGAATGGGGAAAGGAAAGGCAAGGGAAGGGATTATCAAAGTCTTTACAATATAGATTATATGATGAGTTTAGAGTTTTCAGGACTGTAAATTCAGAGTGCGAGAATAAAAGACCAAGCTTTTGTTTGGTTACTCTCTGTATTGCTTAAACTATCATAACATACATCATTTTGTAATTAATTAAA
TGGGGGGCCATTTAGACGTTGAGAGCTTAGTTCCTACACCACAGTTCCTACACCACTGATGGCTGCTGCCATGTTTTATTGGCGACCTGCTCCGGGCCAGGCACGTGGATTGTTTTTAATCATCTCGGCAAAATCTCAAGGTGGGGCCAGTCTTTGATTTATGGAGGAGAAAACCGAGACTCTGAGAGGTGGTTTGCTCAATGTCACACAGCTGGAAGGTGGCAGAGGTGAGAGGGGCCTCTGGTCTGCACTGACCCTTCTCATGAGGCCACATATACCCACTACCATCTTAGCGCATGTCTCGGG
CTGTTAGAGCAAGTTACACCCAAACCTCGGATTTCTCTTGCTACACCTGCAGTGTTTACAACTAACCTTTCAGCGTAACCATAACCATATATTTCAATCTCGTGATTAAACATATGGAAGGTATGCACTTGATTCTTAATATAAAGCCCCACTTCAGTGATAGTTTGGGTAAAAGAATAGCAGAAACGCACATCTCTCTCTCTCATACACACACACACACCCCTACACATACACACACACACTTCTCCTCTCTTCTAGTTAGAGGGTAGAATTGGAAATTAAGAATTAAGAATTAGATTATAAAAGGCCTGGCCACT
CAGGGCCAGGCCTTCAATAATATCATTCCCAATTTTCTATTTTTTTTTCCTTAATTTAAAAAGAAATAAAAGCGGAGTATCCTCAACTGTTATGCATTTCTGCTATTGCAGTTTCTGCCCAAACTGTCATTGAGGTAGGGCTTTATATTAAGAATCAAGTACATACGTTTCATACAGTTAATCCCCAGAATGGAATATATGGTTATGGCTATGCTGAAAGGTCACTTGTAAACACTGGCCATGTAGCAAGAGTAATCTGAGGTTTGGGTGTATGTAATTTGCTTCTACAGTAAAATGTGCTTCAGTTTAAACATTTGCTGA
TTCAGCGGTTCTAGTGCTTGGGATCTTAGAAAGAAGCTTGCTCAGAAAGAACTTAGGAAACAAAGCGATGTTTGAGTGCCTGCCCCGCAGCGGATCTACCCGTTCCAGGAGCTGAGCGAGACACCTACCACCTGCCAGACCCAGGGCATAGCCGAGGGCCTTAGCCTGCTGTCCCCACCGGGTCCCCACTATTTTAACACCAACACCCTGAAACCATGGGCCACCACCCCCCACCTCTACCCCGCCCCTACCCCACGACCCTTTCACCAGAGCAGAGGTTTTTCACAAATCTCCATAGAGATAGCTTTGCTAG
GGCGCTAACGGAGAGCCTGCTGGTTGCCTTGCCCCCCTGTCACCTCACAGGAGGCAATGCCACACTGATGGTCCGGAGAGCCAATGACAGCAAAGGTCTGCTACCTTCTCCCAAGGCATCCCTCTAGTCCCCAAAGACCCCTTCCTGCGACACCCTCTGCACCCTTTTCCCCATTCATGCCTTCCTGTCCACCCGTCTCCTGGGGTACCCACACTCTAAAAGCTGCCCCTTCTCCTTGGGGCCTCCAGAAACTTGACCCAGTCTTCCCCTCCCGCCACTTCTGCCCAGTGGTGACGTCCAGCTTTGTGGTGCCTCCGTGCCGTGGGCGCAGGGAACTGGTGAGTGTG
AGTGAAGATTAGGTGAATCACCACGCCCCAAAATAGACATCAGGTGCTTGGTGGTTTGAGCCAGCGTCTTGCCTGGTGCCTCTGCTGTCCTCCGTGGACTGCAGCCCAGCCAGCCTAGGCTCCAACCCCAACCCGGAGCACCCCCAGGAGAGTTACCTGTAGGCTGGAGGTTGAGTAGCACCCCAGGAAGAGGTGTGGGTTGGCACCAGCAGTGTTCTGATGGCAAGGCAGCCCCCAGGCCATGCTAGGGTGGTGGCATAGCTGTTGTGGCAGCTGACGAGCTTGCTGTTCTCCAGGGAAGCTGCTTCTGTGGAGACCGCAGGAAGCA
GGCCTTCCCAAAGGCAGACAGAAGCTCACGTCTTTGTCAGAACCTCGGTATTTCTGATGCGCCTGGAAGCCAATATCCAAGCCGTTCTCAGCCACTGGATTGGTGGGCTGCTTTGCTCAGAAACTCCTCGATCAGGAATCCCAAGCATACGTTAGTGATGACGGTCCCAAAACAAGGGACATTTCTTAACCATTCTAAAAACCCGTTTGCTCATTAGTAACGCAATGAAAGTTGCTTTCGTCTTGGTTCATATATTTTATATTTGAGCAAGGCAATGTCCGCTGCTGGGGTTAGAAGTAAATGGCTCGTCTTCATCAAACTAGATCAGTCCG
TTTTCTTCTGTAGTGGAATTCTCGTGTTCATGTAGTGCAGGGAGGATCGCAGCGCATTTCCGCCAAGACAAGTGAGACTGCGGTTCTGACCTGCGGGCCTCGATGAATTGCGTTAGGACACCTGGGCGCTGGCAGAGCCGTTCTCCTACACAAAGCAAGCGTGTTATGTCTACAACCGAATGGGGACACTAAGAGCCCCAAAGGCCCTGCTTTCATCCCAAAGAAGAGTGCCTGTCTGCGTAGTTTCCACCTGGCTCTATGAGGTGAGAACTGATTCCTCGCTAGCACAGAAATCCTGAAACAGAGGCTGTGTAAAAGGTGACAGGGGCCTA
CCTGGGAGGCGGAGGTTGCAGTGAGCCGAGATCATGCCGCTGCCTTCCAGCCTGGGTGACACAGCAAGACTCCATCAAAAAAACAAAAAACAAAAAAACAAAAACAAAAATTTTCCAATTGTGCACACTAATAAATTATTTTAAGCATTTCAAAAGATCCCAATTTTCTTCATTCTGCTTATGACTTAGGAAATGACCAGGAAATGGTTAGGTGGGTCCAGTTTCTTGGATATTTACAAGAGGATGCTTCATAAGTGTTATACATAAACCCAGCTGGTGTTTCTAAAGGTGGTTGTTTCTTCACAGTGTGCTGAATTT
TGGCTCCAACATCTGCAGATGCACTGGCATAGGGTCATTTCCATGTGATCGGTCTTAGGTTTTGGGGACCTGTTGTTTGACAATAGAAAGCAAGAGGGTGGAGACCTGCTTCTCACCATTCGTTCTTCTCCCTCTAGAGCTGGATTTTCCTCCATATTAAAGATCCCAGGTTCATGAGAAACCAAGTCATCTTAAAAGCTGGTTAGAGTGAAATCAACCTTCCTGCTTTTCTCTTCTTCCCTACAAAGTCAGAAGTCAGGTTAGAAACTCCCTTGCAGAAAAGAGTCCATGTAGTTTGGCCAGATGGAATGTTGCGATATGGA
CTTTTGTTTCTCAGTTTGTAATATCTTTCATGATTACCATTGGTAACTAGAATCCTAGCTGTAGTGAATATTGAACTAGACTTTGACTGAATTTGAAACTGTTTTGGAACTAAACAGCGTGAAAACCGCTAGAAGGACAGGCGGTTCCCTGACAAACAGCGTAGCGTGTTCCATCCGTGCTGGCTTTGCAGGAGGGCATAGAGATTGCTCGGGATACGCCAGAGCCCTTAAGCAACCTCACGTGCTGTTACTGAAAATAAGTAAAAAATATTTTAAGGAATTTCATAGGAGCTCAAAAAAGCATA
CCCACTCAGGCTCTGACTCCTTCTATAGCAAACCTCTTTCAGCCACATAAACCCCCTCTGCACCAGCCCTGGGTCAGCACCATCCTGACGGCCCCGCCCTGTCTCCCTCTTCACTGGCAGATTCCTTCTCTCCCACCAAAACCCGCCTCTGCAGCAGCCACTCCGGAAGCAGGCCCAAGCTCCTGTGTGTACCCCATTTCCTGCCAAGCGTGCAGGGAACCCTGACCCCACATGCCACGGCCTGGTTCACAGTGGGTGCATCGTGCAGCCTGGGGGCAGAGGGTAGGTAGGAAGGAAGGGCCCACCCGGTCGGCCCTC
ATGGGAGTCGCTCTGCGGGGTGTGAGGTGATTGGGGCTGGGTGGGGGATAGTAGAAGGGAAGAGCCTTCCAAAAATACTGAGTATTCCTAGGAGGGGTCCTGAACACGGTTCCTTATTAAAGTCCCGATTAGAGAAATTGATGAGCGTTGAGGCTGCACCGTGCACGATGTGTGGGTGATGGGTCTTTATACAAACCTACATGTCTGTGTTTGTGGGTGCGTTGCATGTACTCCTGCTGTGTGTACAAGTGCACCGACACAGGCATAGAAACACAAACATAGGCATAGAAACACAAACACACATCTGGAATGTGTATGTCTGTG
CTGTGCAGTTTGGGACTTAGCAGACCACGTTTGGCTTTCTGGAAAGGGCTCAGAGAGACTTTCCTCTTATTAGCTCTGGTACTGATATGACTCTCTTGGCCAGGGGAGGGGAGTTTAAACTAAAATTCTACCTGGAACCCAAAGTGTTTTGGAACTATGAGTGAGGGGTGGCCATGCTCCTGTCTCTGTACCTGGGAAGTGATGCTCAAATGTGGACTTAGGTCTAGCTGCCTTCCTCCTTGTAACTTGCAGAGGCCAGGTGGGAGCAGTAATGTGAACTCTTTCAGCTGAAAACAGACATTTGGGCCAGGT
CACCATTGTCATTATGATGGGGGATTTATTAAGGGTAAGGATAGTGGAGTAATTGAAAGAGTAGTGCCTTTGGGAAATTGTTTTATTTATTGTTTTATTGAACAAACACTTATATAGCCCTTACACCATGACATCAACTGAATGCTTTACAAATATTAGCTCATTTAATCCTGATAACAATCCTATGAGTAAGTACTATAATTATCCCCATTGCATAGAAGGGAGAAGTGAGGTGCAGAGAGAGGTCAAGCAACTTGCCTAGGGTCCCAGTGCCGGTAGGTGGTAGATCTGGATTCCAGCCTTTAGGGTCTGGAACTG
TACAGGAGTGCAGCACCACACTCGGCTGGTACATTGCTATTAATTAAACTCAGGTTACATTTGGATTTCACCAGTCTGCCTGCCAATGCCCTTTTTCTGTTCGGAATCCAACCTAGGGCACTGCTTTGCACTGAGGTGTGAGTTCCCTCCCATCTCTGACAGTTTATCAATCTTTTCTTGCTGTTTATGACCGAGACAGGTTTGAGAAGCACGGATGGGGTATTCTGCAGAATGCACCCCCATCTGGGGCTGTCTGAGGTTTGCTCCTGATCAGTCTAGAGAGAAGACCGTGAAGCCAAGTGCCTTCTG
GATGGCAATGAAGTTAGGCCTTCATAGTTGTTTGTGGGCTCTGGGGAGCTGGTGACTAAAGAATACGGTGGGTGAATTAAGGTGGGGAATGGGCTGAGGAGATCTGGCTTCCAGTCCTGGCTCCGCACTAGGTAGCTGTGGAATGTTGACAAGGTCGTGTCCCTTCTCTAGGCGTGTTTCCTAAGGGACTGGTGCAGCGGGATGGGAGGGGCGCAGGGTAGGGACCGCTTCCAAGGAGAGAGAGGACAGGCGGGAGGGGCTGATGCAGCTGGTCACTCCGCTGGAGTGGCCAGACTTCGCGGTGCCTAGGGCCGAGTTGAAGAAGA
CCTGCTACGAAGACAGGGAAGGGTGGGAGCCGTTCTAAACCAGCATCAGTGCATGCCACAAAATAGAAGCCGTGCATTACAAACTAGAAACGAGGGCTTGGTTGCAGGCACCTTCCCTAGAGACCCTGGCTGAGCAGAGGCTGGGGTCTGGCTGCGCTGCTCTGACGGTGTGCACGGGCGGGCTAGGCACTCGCCCTGAGTCCCAGAAAGAGGAGCCCACAGATACAAAACTTAAAGGATGTGTTATTTTATTTTTTAATTTAATTTTTGTTTTTTCAAAAGCATCAAAGTCATTGTGATTGGAAGG
CCTAATATTCACTATCTGATTTAGTTCTCCCAATGACCCTGGGAGATGGATGCTATAATTTGCCCTAATTTACAGATAAGTTTGTCATATTTCTGTAGTTATAAAGCAAGCCCATAACGTGCTGAGATTGAACCTATGACTTCAGGTCCCCTAGCTTTTCTTGTGTCTTTAATAATGAGCAGCAGTGAATGTCTGTGATCCAGGTGTTAACAAGGAACATGTATGTGTGTTCTGTAAAATGAGAGATGGCCACTCTGAAGAGAGACTTGATCCTTGATCCTGAAGAGCTTCATTTTGAGCTGACTTGAGGTT
CACCTGAGGTCAGGAATTCGAGACCAGCGTGACCAATATGATGAAATCCCGTTTCTACTAAAAATACAAAAATTAGCCGGGCGTGGTGGCAGGCGTCTGTAGTCCCAGCTGCTTGGGAGGCTGAGGCAGGAGAATCCCTTGAACCCGGGAGGCAGAGGTTGCGGTGAGCCAAGATCGTGCCACCACACTCCAGCCTGGGTGACAGAGTGAGAGTCCATCTCAAGGAGGAGGAGGAAAGAAGAAAGAAAGAAAAAAGAAGAAAGAAGAAATAAGAGTGTCTGGGAGTGTGAGCCAAA
GTGTCAATGCCTAGCATTACCAGGGCTTAAACCCGATGTGCTGGTCCACAACACAGCATCCCTTCAGCAATCCTGTTGCCGCCAAGATGGCCTGATTATATTAGGGCTGTGGGATATGAACAAAGTCAGGTACATGCACATACCATGACTAAATTTAAAATTACAATTTTAATCTATGGGGAGGGTTCATTCTTTATCATTCAAAGGTGAGTGAGAGTCCTAGGCATGGTATAGAACAAACAGAAAGCAAAGTTTTAAAAATAATAATCCCTCTGAGGACCAATGAGGCTCACGTCTATCTCCAGGGCT
TCAGGGCTGCGCAGGGACTGTGGTAATTGAGCGCGGCGAAGCCTTCCGTTCCTGCCTCCTGTCGCTCCTGCTGGCTCCGAATGCAGACTGCGAACCCGGGGACGCAGTTGTCCATTTCCTTTGACCTTGGGGACCCAGGAAGGTGCACTGCCCGCGGGGGTGGGGAGGGAGCGAGAGGAATCCGACCCTGTCTCAGCCCACAGCCTCCGAGGTCTCCAAGTAAAGGGAAGGATCTTTAGCTGCATTAGACTTCAAAGCGTTTAGACCAGTTTCTCCATCTTACGGAGCGGTGAACGGGCTCAGGAATGTGGAGCGTTTCCTGGCGTCAAGCAGGTCAAAGTCAGCGCTGCTTTTTTTACAGACACTGCTTTTCTTACAGTCTTCGGTTAGTTCAGATTGTATACCTCTCCTGAAGATGTCACCCAAAACCTCCTATGGGATTCTGCCGTG
CCACCTGAGATACTGATATATTATTGTGCATACCAAAGTTTAACACAACCGAACTAGATCTTTTCATCTCCCAGAATTACTGTATCTCTAAATTTTTCATTAAAACATTATCCTTCAGGAGGAAGAGGCAGAGCAAGACGGCTCAATAGAAGCCTCCACTAATTGTCCTCCCCACTGGAACACCAAATTGAACAACTATCCACACAAAGAAGCACCTTCGTAAGAACCAAAAATCAGGTGAGTAATCACAGTACTTGGTTTTAATTTCACATCACTGAAAGAGGCACTGAAGAGGGTAAGAAAGAAAGATGGTCTTGA
CCCACAGCCCGCCCAGCCTCCTCTGCAGGTAGATGGCGGTGCCCTAGAGGATTCCAGCTGAGGAAAAGGGGTGCCAGGTGCCACTGACAAAGACCTGAGTTTCCTACAATGAAAATAAACAGGTCAGCACTCCAGGTCCCGGTGCTTCGAGGACTAGGGGAGGGTGGGACGGGAACTCTCTCCTCCTCCCTCTTCAGTTGGGCCCTTCAGGGTTTCTGTCCCCTTGCTGCAGTTTTTAACGATCCACGTGGAACTAACTGTTACAGGGGAATAGGCACATGGCAGTGAAGGGTCTTGTCTAATGACAGT
CCTACCACCATCTTCTTGAAATCGTTCTATTATTTTGCAGTTAACAAGCTGATGGCAATTTAAATTCAGTTCAGGTGTTTAAATACTAGACACTGGGAACACACAGATAAACAGGGATGCCAGTTTAAACAGCTGTATCTGCTTCAACACATTTCAGAAGCAGGAGCAACAGGGAGACCAAATTAAGGCCTGGCACCTTGTGTGCTAGAGACAGATTCTCAGAGTGAGCCCGTGGAGCCCACCACACTCATACCCCACCGCTAGTTCTGCCGTGTGCACTGCTTCTGCCACAGAAATGTAGCCTAATTTGAATGGCACCGTCTGTTAGACTCCTCTTGATACCAAAGGAAGGCTTCTCTCTGTCTTTTAGTGATGAAGACACC
TCGGCCTCTCATCTTTAGCCAAAAATCTGAGCCAGACTTTTCATTGGTAGGATTTTGAATCTTTACAATAACTCTGCAGGATAGAGATTATTGTCCATTCCACAGGTGAGGAAAACTGAGACTCAAGGAAGTGAGAGACCTTGTCCCAAGCTCAAGCAGAACTAGCTGGTAGAGAAGCTTGAAGGCCATGAGGGAAGGTGAGATGGAGGGGAAGAAAGGCCACAGGGATAAGTGAGCAGAGCGGCTACGTGTGGCCCTGAGGGATAACACTTGAGCATTAAGAGGAAACACCAAGGAAACAGATTTTAGGTCAAGAAAAAGAAGAGCTCTCTCATGTCAGAGCAGCCTAGAGCAGG
AGTGATTCTCCTGCCTCAGCCCTCCAAGTAGCTGGGATTACAGGCGCGCACCACTACGCTCGGTTAATTTTTGTATTTTTAGTAGAGACGAAGTTTCGCCATTTTAGCCAGGTTGGTCTCGAACTCCTATTCTCCTCCCAAAGTGCTCAGATTACAGGGGTGAGCCACTGCGCCTGGCCTGGTTGGCTCCCTTAATGACTCCTTTTATACCCCGGCCCAGTGAGCTCTGCCTAAAAGCTAATTCACCACAACTTGAATTCCTAATGAGTATTTAATCTTCTTCCTA
GCTGGAGTGCAGTGGCGCGATCTCTGCTCACTGCAAGCTCCACCTCCCGGGTTCATGCCATTCTCCTGCCTCAGCCTCCCCAGTAGCTGGGACTACAGGCGCCTGCCACCACGCCTGGCTAATTTTTTTTTTCTGTATTTTTAGTAGAGACGGGGTTTCACCATGTTAGCCAGGATGAAGTTGATCTCCTGATCTCGTGATCCGCCAGCCTCAGCCGCATTACAGGTGTGAGCCACCACGCCCGGCCAAGATGAAGTTTTCTAATCCTCATAGTAATTATGACTATTTCATTCCCTCTCGAAAGATAACAACAAC
TAGGATTATAGGCATGAGCCACCGCACCCAGCCCTGAGTGACTTATTTTATATGTACTTGAATAGGTGACAGCAAACCACAGTGAGATTAAAGTCTGGGAAGGACACGATAAAAGAGGCATGTATGGGAAGGACATGATCAAACGACGTTTCAAAGAGACCACTCCAGTTTCTAGGCCTCACTTCCAACCATTCCTCAGGGAAGTCTACTGCCCAAGAAAATCTCTGATGGTAATACATGATTTACAGCAA
GGAGAGCAATTAGAGGAGGTGGTGAGAAAGGAAGGACTGCAGCCTGGAAGCTTCTATGCACATGGCAGTGAGGGGGACAGGTAGGTCCCTCCACAAATGTTCAGGGAGGTTGGGAGGCCACCCTCACACAGCAGGGTGTTTTCCCGGCCAGAGTCACTTCATCATCCAGGCCTCCATCTCCTCATCTAACCACTGCTGGCAGGGGTGATAACAACCCAAGGATGCTGAGAGCATTAGATGACAGAACTCATGCAAGGGGCCCAGTCCAGAGTCCCTGCTGGATGCAAAGGTGGGGTC
TTCAGAAAATAGTTATTAAGCACCTCTGTGAGTCAAACACTTTTCTGGGTGTTGGGAAGACAAAAGATTTGGCTACTGATCTCAGTGTAATAGATGAAGACAAACTGTACAGAAACTTCCAAAGAGTAATTTTGATGATAGAATGAAAGTTTGAGGGGAAGATGGAGCATTAAGAAGAGACTGATCTGTTCTGCCACCTACTCTAAGCTTCAGTCACATTGAATCCACTACATTTCACTGAATGTACAATTTTTTCATTGTATGCATAGTGTGC
TGTTGGCATTTCTTTAAGTACACATCTTCACTTCTGCAGTGCACTAACAGAGACTCAAGAATGACAAAGGGAAAAAAAAGGCAAAATTAGGAAAAAGGGAGACATTTTGTAGTTGATGTTGGATACACTGGATGGACTATCCATTTGATATACCTTCTCATTGATAGAATAGGAGACTTCAGGTTTCACAAAGGCAAATCGTGTTTCATGAGAAAAAGCAACAGAAAAATATCGATAATAAAAATATTTTAGTGTTTTA
AGCTGGTTTTACAAACGTGCCACCACGCCCAACTAATTTTGTGTTTTTAGTAGATACAGGGTTTCTCCATGTTGTTCAGGCTGGTCTCAAACTCCTGACCTCAGGTGATCTGCCCACCTCGGCCTCCCAAAGGGCTGAGATTACAGGCGTAAGCCAATGTGCCCGGCCCCTGTTAGTTCTTACCTGGAAAATGCACGGAGGTACTTTCTCCAGCCCTGAAGAAAAGAAGTGATCTGCTCCCGATGACCCTTTCAGGGGCTACAAGTGACCAGGGACGCTGCAGAGGTG
TCAAGCTTCAAAATCTGAGCATACTTTGAAGAAACAACCGCGTTTAGAACCACCAGCTGAGTTTCTGTATAACAGTTATGAAGCATCCTCTTGTAAATATCCAAGAAACCTGACCCACCTAACCAGAAAAACTCATAAGTAGAATGGAGAAAATGGGGATCTTTTGAAATGACTAAAATAATTTATTAGGGCACACAATTGGAAAAATTTGGTTTTAGAATCAGGCAAATTGAATGGGAGACTTACTTCCAATGATACCTAGAAATTTCTAAAAGAACTACTGAGAAA
CCCCTGCTGACCCAAACTCCAGGCAGTCCGGCAGTCATAGTCAGACGCTTCCATTTGCAGTAACCCATAGCTCTTCCCAGAACAGAGCTACATTGTGCATTTTGCTTTCTGATGAAAGAGACATAGAGACAAAATGACACAGAGGTTTCCGGGCATAGAATGAGGCCAGTGAGCCTGGAGAATGGGTTATTTGTAATCTGTGGGGTTATTTATTCTGTGATGTGTATAGATTCTTTTTGTTCCTTGAGTAGAAATTGGTGCTGGTCTTCTAGATGCAGAGGCT
GGTCTCAGAGTTGGCCAGGCCAGGGGTAGTCCATGTCCCCAGGCAGCAGGAAACAAATCTGGGCACAGAAAATCCAAGGCTGGTAAAAATGCACAGGGAGGCAGGGCATAAGGACCCCGCTTGTCAGGGTAGTGTGCAGGCTGGCCATATCCAGAGAGCCACAAGAAACCACCCTCAGGCACAGGCAAACAGGCCAGCAGGCAGGTGCTCAGAGTGCATCAGGGTGGTACTGCTGGCATGAGACCCGGAACATGCCAGTGTCCATGCTGGGAAGACTATAGTGACATGGTCATTGGGCTAGGACTGTGAAGTC
GCGGCAGCGCCAGTACTGGAAGAAGGCCTTCCCAAAGGCAGACAGAAGCTCACGTCTTTGTCAGAACCTCGGTATTTCTGATGCGCCTGGAAGCCAATATCCAAGCCGTTCTCAGCCACTGGATTGGTGGGCTGCTTTGCTCAGAAACTCCTCGATCAGGAATCCCAAGCATACGTTAGTGATGACGGTCCCAAAACAAGGGACATTTCTTAACCATTCTAAAAACCCGTTTGCTCATTAGTAACGCAATGAAAGTTGCTTTCGTCTTGGTTCATATATTTTATATTTGAGCAAGGCAATGTCCGCTGCTGGGGTTAGAAGTAAATGGCTCGTCTTCATCAAACTAGA
AGGGCTTCCTTCTTTTCCTTTAAAGAAGGGATAGAATAGCTCAGACATCGGTGGAAAAAATCTAGGAGAGAGAGAGAACATCTGGGAGCGAGGGGAGAATTTCAGAGGTGATAACCCTGAGAGGAGATGGAGGCAGCACACCCAGGGAGTAGTGGTCCTGGCTGGGGACACCGACAGCCTTTGGTAAGAGAAGGGGCCACACACTACCAGAGGGAAGGGCCAGGGCGGTGTCAGAGGTTTTGAGGGTCTGCAGGCAGCCTGGGTTAATCCAGGGGTCAGGAGAGCCAGGTGGGAATTGTCTGCCCAGGTAGAGACAAGATTCACTAACATCTTCCCCATGG
CTCGTTGAGACGCAAGAGGGTGTGCCTGGGACAGAGCAGGGGTTCAGAGCTGGAGAGATTCATCTTGACTTACTCCGTGGCCATGATGGGCTCAGCCCTCCATGTGCCGACATACCCAGGGGTCTGTCCTGAGGGTTTTGACCTGGCCAAGCTGCTGTGTGTAGAGGAGGAACAGGCAGTGGCCAGAGAGCCTGTCTGGAGGGACCTTGCTCACACCTGAGGGGGCGTGTGGGGGTGAGTTGTGTTCTGGGAGCAAAGAGCAATAACATCCCGCTTCTCCCTGCAAGCGCACAGGAGAGGTCTGCCTTCCCAAGGGACAGCTGGGGCAGGTGGCCACATCCCGGATGGTGCCTGTGTGTGACCATCACACGCACTCTGAGCACCCCGTGGTGCAGCGGGCAGGCAGGTCATAGGGTGCCTGGCTGATTCCCGGGGAGGCTGTGGGCCCTTAGGCAGCTGCTGTTCTGTGTCAGTGCTAGGCTTGGCCTGGGATGCCCCAGAGAACAGGATAGATGGGGCAGGGGCGGGCATTTAGGGAGCAGTGACAGAAAGAGTTGATGAGGATGGAGGGAGGCCACGAGGGGAAAGCGCCTAGTGTGGCGTCGCGTGCACC
CCGCTGCGCCGGCTCCGCTGCGTTTTCCCAAGGTTCCAGGGCAGTGTGTCCCCAGGGCTGGGCGAGCCACTGCTTCCATTGGAGACATCTTCAGAGACTGCCCGGACCTCAGCGTCCTCACCCGACATGGCCTCCTGGAAGGGGAGCAGGAGGGGTCACATCTCTGCCTGTTCAGGAGTGGACTCTGCACGCCGACCCACCCACCACCTTCTTAACCTAGACACTGAACTCTCCCCACCCAGCCTCTCGCCTGGACACTGGCACCCACACCCCTCCTGCACTCTGCTGTACCCACATATTGACCCCCATGCTCTGGCCCCAGGCACTGACTTACCCTCTCTCCATCCATGACTGCCTTGCCCCCTCCCGCGCACTCCTCAGA
TACTTCCTCACTGGAGATAATTTTCTCAGTTCTTTTAGAAATTTCTAGGTATAATTGGAAGTAAGTCTCCCATTTAATTTGGTTCTAAAACCAAATTTTTCCAATTGTGCACACTAATAAATTATTTTAAGCATTTCAAAATATCCCCATTTTCTTCATTCTGCTTATGATTTTTCCTGGTTAGGTGGGTCCAGTTTCTTGGATATTTACAAGAGAATGCCTCATAAGTGTTATACATAAACCCAGCTGATGTTTCTAAAGGTGGTTGTTTCTTCGCAGTGTGCTAAATTTTGAAGCT
AACATCCCCGATCACTTGGAGCACCTGAATGGATCAGCGGGAGCAGATCACTTCTTTTCTTCAGGGCAAGGGAACACACCTCCGTGCACTTTCCAGTTAAGAACAGGAACTAGTCACAAATGAAAAGCTAAGTCCGAATGTTCAAAACAACATGCTACATAAAACGAAACCACCAGAGCATACCTGCCAATACCTTGGCCCAGATCTTCCTGCTGAGGAACAGAGGCAGAAAAGGCAGAAGCTCTCTGGGGAGCTCTTTGCCTGACTGTGACCCAAACTTTCTGTCCTGACGCAGAGG
TCCTCGTGTGCGGAGATGAGAGATGGTAGAAATGAAGACACAAGACAAAGAGATAGAAGAAAAGACAGCTGGGCCAGGGGGACCACTACCACCTAGACGCGGAGACCAGTAGTGGCCCTGAATGCCTGACAGCGCTGCTATTTATTGTATACAAGGCAAAGGGGGCAGGGTAAGGAGTGTGAGTCATCTCCATTGATAGATAAGGTCACATGAGTCACGTGTCCACCAGACAGGGGGCCTTTCCCTTTTAGGTAGCTGAGGCGGAGAGAGAGAGGACAGTGTACGTCATTATTTCTTCTATGCTCTTCTCAGAAAGATCAAAGACTTTA
TACTTTGGGAGGCCGAGGAGGATGATCACCTGAGATCAGGAGTTCGAGACCAGCCTGGCCAACATGGTGAAACCCCGTGTCTACTAAAAATACAATAATTAGCCAGGTGTGGTGGCGAGCACCTGTAATCTCAGCTACTCAGGAGGCTGAGGCAGGAGAATCGCTTGAACCTGGGGGTCAGAGGTTGCAGTGAGCCGAGATTGTGCCATTGCACTCTGGCCTAGGTGACAAGAATAAGACTCCATCTCAAAAAAAAAAAAAAAATTCCATTTGGTTTTCCCACCGAGAGAGAG
CTTGGAGGAAAGATGGGCCCTCTCCATTTGGGATTTCACAATGTCCTAGGAGGGTCCCCACCACCACCTTTTGGGGAGAGAGGTGGCAGCCAGGGGTTAAGGAGAATCCCGGGCCTGGCAAAGGTCTGATATGATGGCTGGGGTCGCCCCAGTGTTCTCGCTCCTGCCAAGGGGGAACGCAGACACGGGAGGTCCAGTGCCTGAGCACCAACCAGACCCTCAGCACCCGATGCCCTCCTCAACTGCGGCCCTCCAGGAAGCGCCCCTGTAACAGCCAACCCTGCAGCCAGCGCCCTGGTAAAGAGCCCCCTCTCCCCAATCCCCAATACAGTGG
TCCAGCCTGTCCCAGTCTCAGCAGGGATGTCCTCCAGGTGACAGAGGGTGGCAAGGTGACTGACACAAAGTGACTTTCAGGGCTGTGGTCAGGCCCATGTGGTGGTGTGATGGGTGTGTGCACATATGCCTCAGGTGTGCTTTTGGGACTGCATGGATATGTGTGTGCTCAAACGTGTATCACTTTTCAAAAAGAGGTTACACAGACTGAGAAGGACAAGACCTGTTTCCTTGAGACTTTCCTAGGTGGAAAGGAAAGCAAGTCTGCAGTTCCTTGCTAATCTGAGCTACTTAGAGTGTGGTCTCCCCACCAACTCCAGTTTTGTGCCCTAAGC
TTTGTTTGTTTGACAGGGACAGGATCAGGCTAGTTGCTCAGCCTGGCTTTGAACTCATGGCCTCAAGTGATCCCCTGCTTCAGCCTTCTAAGGGGCTGACATCATATACACAAGCACCACTGCATCTAGCTTCTGCAATCTTTTCAATAACTGACAGTGATCCCTACATTTATCCCTCTCTGTCTTCTCACATATACCCCCAACCAAACACCTCAATCCAGGCATGCTTCCTTCACTGTCTCTCCTCCTCCTGGACCCTTTCTCTCCCAGCTTCTAAT
AGCCATTAATTTTACCTAGGATAACTCTGTCCTTCTCTCTGCCAATCAATGCCTTTTCTATCTCAAAACTCAGCCCTAAATTAATTCTTCTTCTCCAGGCAGCCTTTCCATAGAGTTCTTTACTCATTTAGGTTAAATGTGCATACTATTAAATGTATAAAAATTCACATGATTTTTGTTATATGTGCTAAAGTATTTTTCATGTGGGTAGTTTTTTTTTTTTATTTTTTATTTTTTTGAGACGGAGTTTCACTCTTGTTGCCCAGGCTGGAGTGCAA
ATCCGAGGTTAAAAAAACGGACAAAAGATCTTTATTTCTGAGAACTGGCGTACAAAAGGCAGAGGGGGAGGGGAGGGAAGGAAAGAGCGAGCGTGGCCTGGGGTTGATGCCAGCTTAGGGGCCTCAAACTCCAATTAGGAAAGTCCGGACACCGGACAGAAAGAGAAACCCCCAATTAGGAAAAAAAAAAAAAAAAAAAAAAAAAAAGACATGGCAGTGCACGCCCCCCTCCCCCAACCAGGTACCACCACCTGTTATCTGTTTACTCTTCCCCTCCCCATCCCCTTTCACAAAGGGAGGCAAAATTTTTAAAAAATTAAAAAAC
GCTGATCTGCTTGTCTGGACGTGGAATGAGAGTCAGGAAACTCTGATCTCAGGACCAGACTCCTTACTGACTATGGGATTTGGTAAATCATCATACCCTTCATCCTGGAAACAGAACTGACATCCTAACGCAGAGGCTGGGGTATGCATTTGGTGTTAGAAGGGCTGAGCTTGAGATATGGTTTCACTGCCAAGTGACACCATGAGGTCACAAATTTCCCTTCTATGGCTCCACTGTCCAGTGACTTTTACTTGTTGCTCTTTTACTTTTCTGTGGTTTAATATTCTACTTCCCAATTCAGATATTGA
CAGACTGGCCAACATGGCGAAACCCCATCTCTACTAAAAATACAAAAAAATTAGCTGGGCATGTTGGCAGGCGCCTTTAATCCCAGCTACTCAGGAGGCTGAGGCAGGAGAATCGCTTGAACCCGAGATGCAAAGGTTGCAGTGAGCCAAGAACGCACCATTGCACTCTAGCCTGGGCGACAAGAGTGAAACTCCGTCTCAAAAAAAAAAAGACATCTGCATTTTCCTTGATGTGTGGGGTAGAGGTTGGCTAGAAGCAGCTGGAGTGTCCGTACCTATCTTTCTTCCTCTTTTCCC
TGCTCTCAGAGCCATTCAGCTCATACCAAAAGATAGGATTCTTTCAGGGGACAATTGAGCATGTGTTTAAAGGCCTGTGGGATACTTGTTGGAGAAAGTAGAAAGGAAGTGCAGGGCAACAGACCAAGAAGCTTCCTATTGGCATCATTTTATGATGGAAGGAGGATTAGCTAAAGAAGCAGGAAACAGATTCCAATACCAATTCCTCCAGGAAATAGGTGACCTTGAGCAAATCTCTTAACCTTTCTTGTTCTCATTTTTCCACTTGTAAAAAAAAAGAGAGAGAGAGTGAGTTGG
CTTCCCCTCATTTTGTATCCCTTTAGCAGCTACAAAGTAGCTACTACAGTAGCCTACTCAGTAGGCCCTGCGGGGTGCGTTGGCTCACACCTGTAATCCCAGCACTCTGGAAGGCCAAGGTGGATCACCTGAGGTCAGGAGTTCAAGACGATCCTGGCCAACATGGTGAAACCGTCTCTACTAAAAATACAAAATAAGCCAGGCATGGTGGCACAGGCCTGTAATTTCAGCTACTTGGGAGGTTGAGGCAGGAGAATCACTTGAACCCGGGAGGCAGAGGTTGCAGTGAGCCG
ACCTCCTACCCCAGAAATTTGGGCTTTACATCCTTCCCAGTACTGTAGAAATGTAAGGACAGGATCTTCAGGAACTGGGCAGCAAGAAAAGAAAGAAGCAATTTGAGAGTGGAGGATGCAAATCCCTTTCCCCCCTTCAAAGAATTGAGACTATTTCCAACAGAATTCCACTCTTTTTGACCTTTGTCTTATTTCTAGGTTGCTCTTGGGCCATAGGCCTTCTTGGTGACAGAAGTGATGAACCGGAGGTTAAGCAGAGAGTAGGTAGGCGGGGCTCAAGGGGTGGGGCCAAG
TGAGCTCAAGCGATCCTCCCACCTCAGCCTCCCAACGTGCTGGGATTACAGGCATGAGCCACAGCACCTGGCCTTGCAGCTTCTGGCTCTTTTCTTTCCCACCTCTCACTCTGCCCCAGGCTGGACAAACCCTTTAAACAAAGGGAAGTGCTCCCTGCAGAGAGGCTCAGAAGTTTGCCCACTCCATGGACCATCCCAAGGCTACTTTTCCCATTCATCCCATTCCTAGAAGGTCTTGGGAAAAGCATGCGAGAGAGACTTATTCAGCGACAAATACCTGCTTCTCACCCA
CCAGCAACAGTCGATGCCGATGATGATTTCTCAAAGCTAAACTTTTGATAAGACAAGTTAACAGGTTCACGTATTCTCATAGGTTCAGTATTCTTTCTTCAACGGATTTTTATGGAGCACATTCCAAGTGTTTTGCTAGGCATGGGGAAAGATTGAAAGGTGAATAGGATGGGTCAGTCGGGTGGAGAAGACAGGTAGACAATGGCCTCTGTGAAGTGAGAAAACAGGTATGTGCCAAGGGCACTGGGGCTCAGGGCAACTTCCCAAGGAGGTGGTGCCTTTGCTGGACCA
CTCAATGAATTGAAATTTTAAAGAATATCATTTACAATAGCACACCCAAAATTTAATTCATTAAATTCAAATTATTCCTATACATTATTGGTGATATAAAAAAATCAGCTAGGGCTGGGCGCGGAGGTTCTCGCCTGTAATCCCAGCGCTTGGGTGGCTGAGGCGGGAGGATTGCTTGATCCTTGGAGGCGGAGGCTGCAGTGAGCCAAGGTCATGCCACTGCCTCTCCAGCCTGGGCTACAGAGCAAGCCTCCGTCTCTAAAATAAGAAAGAGAAAAAGAAAAAGAAAATCCATTGACCTTTGTCTACTGGCCATCTATTTTACTTG
GAGCAGCCAGCCAAATTAGGATGAGATGAGGGAGCCATTTTGTAAATTAGGCCTAGCACCAGAAGGATAAAAAAAGAGGCCTAAAAAGATACTGGATTCTAGGAAAGCAAATATTTTATGAAAAATTGAAAATGTGTCCGTGTCCTAGTTTAGTCTGCCTTACAGCTCACATCATCAGAGGCAGAGTTTTGAGAAGAACTGGGAGCATTTTAGGCCGGCTGCAGTGGCTCACACCTGTAATCCCAGCACTTTGGGAGGCCGAGGTGGGCGGATCACTTGAGGT
AAAGAATCAAAGGATGTCAGGGGCCTGGATTGCTGTTATCTTCTTTCAAAGGCTCTCCTTCAACGGATAAAAAATTAAGGCTCAGAGCAGCTCTGGGTCTAACTAGCTAGTTAGTGGCAGAGCTGACGCTGTAACTGAGGTCTACTAACTGCCTGCCCTAGCTCTGAAAAAAAAAAAAAAATCCATGTGGCCACTGCCAGCTTCTATTTACAAGATAAATTTCTAACGCTGAAAGAACATTCTCTCCTCTCCCGGTCCCTTCTGAGTTCGCATTTCTGTGGCTTAAGCTGCAAGTGGTGAAGCTTATTTCGGGAACAGAAG
CTCTTCGGGTAACCCGTGCAGGCATCTCACTGGGTTTGCTGTAAGGGAGTAGGCGCCTCTCTCCTTCCTTGGGAGGGAGGGGATGGGGCTAACAGCAGTTTTCTCCATACATTTCTTCCTCGCAGAATCCTCCCTCTCCTCCATACTATGACCCTCTTTTATATTCTTGATCTGGCTGAGGGGGTCAGAAACTAGTTTTTAAAATTTTTCACATGATGATTTGGTGCCTCGGTTTGAAATTTCCTTTGTTGTATCTTGGTGCCTGGAAATTATACTTTTATATCCTTTT
CATTACTACTACTACTGGCATTTGAGAAATCTTTACCAGACAAAGAATTCAAAAGGTTGATCATTAAGCTACTCAAGGAGATATAAGAGAAAGGTGAAAAACAACATATAGAAATTTAAAAATCAATTCAGGATATAGATGAAATATTTTCTAAAGAGATAGATTTTTTTAAAAAATCAACCAGAACTTTTTGAAATGAAGGACACATTTAGGGATTTAGGGAATTACAAAATGAGCTGGAAAGTTTTAACAATATTCTAGACCAAATAGAAGAAAGAATTTCAGAGCTCTAAGACAAGGCTTTCAAATTAACCCAATCAGACAAAAAT
TTTTTTCCAGTAGTTTATGTGGCTTTCTGATTTTGGAATTAGGTTTCCTTTTTTGAAGAGTGTGTTAAATGTATTTTGATTTATAGTTAATTAGTGCTTGATTTTTCTGAAAACAAAATTGTGCCAGGTTCCAAACTTAGAGACTTCTCTGACCATCATGTTAGGATCATTTCTTTATTCATGAAAACACTGACTTCCTTTAAATTGAGGGTTTCTCTTCTGAATTATATTTTAATTTGATGTACAAATAGTTTTACTGAGTA
TATTGGAGCTTGCCCTAGGCTTTACACCGCATCTTGATCTTCCACAGTCAGTGTGAGCACCATTAGATGCACTGGGTCATGGGGGCCATGTGGCAGAGTTGTTTGCACTATAGCCTGGACCAGCTGGAGAGCCTTTGCTTCTGTGGGCTTCAATCAGAGTTGTCAGTCTTTAGGTCTATTCTGTATGTGGAAAAGAGCAGCACATCTAATTGAGGTATGTATTGCCTCCTACATCCAAAGAATATCACTGTGCCCATTATCAATGAGTTCCCT
CTGATGAAAACACAGATAAGGAGGTGGGGGTCATTTAAAATAAGGGCAAAACCTGCTAAAAGCTTCCTGGGGCCCTTGCCTGGGACACCTAGAGTTCCAAAATGCCCTAGGCCACCCATCTTGCTAATATACTTTGAGAGCATCACTCCTCTGCTCAGAATCTCATCCTGCCACCCCTCTGCTGAACAGAGTAAACATCAAACTCCTGGCCCTCCAGAATACCTGTGGCCTCACTTCTCACTCTTCTTTCCTATACCACTCCAGGTGAACCACTCCATCCTTCCCATCCCCTATCCTCAGCTTATGCTGGGATTTTTTTTCCCAGAGTGTCC
CCAGAACCAATCTCTGCCCTTCAAGAGAGGAAGAAAGTAACAGGGATCTTCATCAAGAAATGACCTACATGAGGGCCTGGACTCTCCAGCAGTTACAGCAGTTACAGCAGAGGAAAGTTTCTGAAGCAGAATGGAGGGGCTGAGATCCCAGGCTGGGAAAGCAGGATTGTGTCAAGCACTATTTAATCCTTATGTGCTCCCTGCCCCGATCTACCAGCCAGCAAATGACAACTGACCGCGTATAAATACTAGGACTACAGAACCGTGATAAAGGGTTTGTCCAAGGAAAGGCCCTTT
CTGACAGTCCACTGTTTTTAATAACAGATTTAAAATAAAAAATTCTCCCTTCCTGGCCAGGCATGGTGGCTCACACCTATAATCCCAGGACTTTGGGAGGCTGAGGCAGGCAGATCACTTGAGGTCAGGAGTTCAAGACCAGCCTAGCCAACATGGTGAAAGCCTGCCTCTACTAAAAATACAAAAATTAGTTGGGTGTGGTGGCGGTCACCTGTAGTCCCAGATACTCGGGAGGCTGAGGCAGGAGAATCAGTTGAACCCAGGAGGCGGAGGTTGCAGT
CGTCCTTTGTTTTTTCTTAACAAAGCAAAGCTGCGAAAGTTTATTAAGCACAGTATTACACTCTTGGATGGGGAGAGCAGACAGACCTCTCTGGGAGATGAGATCAGCCCCTACTCTCCTCTTGGATTTGGATTTTGTCTTCCTTCCTGGCTCAGTTTGAGCTTGAATTCTGCAATGTGCTTCACATGACGTGGGGGATGAGTGATACCGTGAGAGAACACTGGGCTGGGAGCTGGTAGTTCTGTACTTGGGTGACTTTGGGCAGATGTTTGACCTCTTACAGCCTTGA
GTTTGCATAGCACGGACAGGGACAGAAGTTAGGATACATTAGCTAGAGTAACGATATCTACGGAACGAATGCTTGCAACTCTCCTGCAATACAGGAGAGAACAAGATCGCACCTGAAGTGATCTTGTGTTTTAGAAACTCCTGGCCAGGGGTGGTGGTGGGTGACAGTGGTCCCAGCTACTCGGGAGGCTGAGGTGTGAGAATTCCTTGAGCCCTGGTGGAGGCTGCAGTGAGCCTAGAGAGCACCACTACTCTCCAGCCTGGGCGACAGAGCAAGACCCTGTTTCAAAAACCAAACTAAACCAACCCCAAACCCCC
CTGGGGTTCCCTGGCAACTTTCTCACATATTGGATCTATGTCATATTGGTTGGCCCAACAGAAGGTATTGTATTTGTTGTTAAATGGGATTTTTTTTAAAGACATATGGCCATAAATTTCCCAAAAAATACCCAGGTAGAGATGAAAACAAACATGTACATATATATAAAACACACACACAAACATGTTCATGTACATACAGTATGCACTCCCTTCTCTGTGTTTTTTGTCTGAGTTGATGATTTGGAGCTCAAAGAGCTAGCGGAGGGAAAAGCTGAAG
CCAAACTTCAGTTTGGTCGACCGTGCAAGGGGTACAGTCATAGCACTTACCTACCTCAAAAGGTGCTGCGAAACGTTAAGTGCAGGCACAGCGATGCCCTGGGCCACGTGCTGGGTTCCATGGGCCCCAGCGAGGGAGACTATGAGGGCGGTGGGGCCTTGAAAGCGAAGGATGCTCTGAGTGGCTGGGCCAGACTCTCGCTCCCCAACCCCCAGACCACTGCACCTAGCCATCATCCACGGGCAGACCAGTGTCATTGAGCAGATAGTCTATGTCATCCACCACGCCCAGGACCTCGGCGTTGTCAACCTCACCAACCACCTGCACCAGGTGCGGGGGCGCCTACTGGGGAGGTGGGAGGGGTTGGAAGGCAAGTGGGTCTCGGGCCTGGCTCACCCTGCTTTCATCCCCAGACGCCCCTGCACCTGGCGGTGATCACGGGGCAGACGAGTGTGGTGAGCTTTCTGCTGCGGGTAGGTGCAGACCCAGCTCTGCTGGATCG
GATCTCGGCTCACTGCAACCTCCACCTCCCGGGCTCAAGCGATTCTCCTGCCTCAGCCTCCAGAGTAGCTGGGGATTACAGGCATGCACCACACCCAGCTAATTTTTGTATTTTCAGTAGAGACGAGGTTTCATCATGTTGGCCAGGCTGGTCTCCAACTCCTGACGTCAAGTGATCCGCCCACCTCGGCCTCCGAAAGCGCTGGGATTACAGGTGTGAGCCCCCGCGCCTGGCCAGTAAATGCTATTGAGTGAGCTCTAGGAGTGCCCTTGCTCTCCACCCTGACAAGGGAGGCTGCGAGCTCTTGTTCTG
ACTGGGACTTATGAGCTCTGCAAGAGCCAACAAAAATATTTGAATCAAAAATAAATAGATAGGGGCTATGCCATGCCCTGTGCGTGAGCAGCTGCAGCGGCAGAGGCAGCATCCAGAGGTGGCGCCAGCAGTTCCAGCCCGTTGCTTTACTTTTTGCTACACCGACATAGCCACTATGCAGAAGAGAAAGTCTCCAGAGAATACAGAGGGCAAAGATGGCTCCAAAGTAACTAAACAGGAGCCCACAAGATGGTCTCCCAGATTGTCAGCAAAACCTCCTCCACCAAAACCTGGACCCAAACCAAGAAAAACA
TGTTTTGTTTTTTTGAGACAGGGTCTTGCTATATTGCCCGGGCTTGTCTCAAACTTCTGGGCTCAAGCGATCCTCCCACCTTGACCTCCCAAAGCTCTGGGATTACAGGTGTGAGCCACCACGCACTGCCCATGCACATATTAATATATACATAGGCCATCCCTGGAAGGTCATACAAGACACTGGTTTAAAAAAAAAAAAAGGTTGCTTTGGGGAGGGAAAAGGAGGTCTGGAATGGAGGGAGACTCTTCTTTTAGTTGGGTAACTGTAAATCACATTATTTAGCTACTGGTTTTACTTCTAGTGGGAGATTGGCACCTGCAGAAAATG
AGCAGGCCCTGGGATGGGAGTGGGGCGGAGGAGGGTCCTAAGAGCTGATTATTTAATTTCTATCCAGAAATCTTTCTTCTTCTTGCTCTGTTTTTTTAAATTAAAGATTTCAACAAAATTTTGAGAGTTGGGGGATTTGGGGGGAAAGAGGGCTGCTGTGATGGCAGGAGGCTGCTACCAAGGGGATGATCTGCAGGTGGGACGCCTGAGGGTGTGTGGAAGGGTGAGAGGCACACACACAGACACTGAAAGAATCCTAGGCCTGGTAGGCACTTAACAAATGTCTGTTACAGACCAGAATTTTATTGCTGTTAGAGACCCAAG
TGGAATGCAGGGTGGTCTAAAGGTGAGTGGCACTGGATCTCAGCATTTGGAATGCCTACCTGTCCCCATATGTATCATCAGAAGGCACCTGTTAAAATATACACGTTACCTAGAAGTAGCAAATATTACCTAGCAACATCCTGGCACAACTGGCTTTATTAAACCAAGTTGTCACTTACTATGACAACAGCTATATAAAGTGACTGAAAAGAAAATTGGAATTTTGATTGAAAGATCATTTTGACTAGGTAGAGCCTGAGATAGGGGAGCTGCTTGGCAGACTGTGAGCAGCACTTG
TCTCCGACTCTTTAGTATTTTAAGTGAAAACAAACAACAGTTTGAAGCAGCAACAGCAACTCATTGCATCCCTATTCCCTCCGGTTGCTAATTTTTCCCAACTCCAGCAGCAACTCGGTCCCCTTCCCCAAGCAGGGTCGGCTCCGTAGCTCTCCGCGCTCCGACCCTTCAGATCCTCGGGAGCCCAGGGGAGCCAGGTGCTGGGCGGTGCGTCCGGTGCCGCCGCGCCCCTTCTCGCCACCTCTGGCCTCTCCGCCACTCGGGCTTTCCGGCCGCTCTGGATGCCTCGGTTGCA
ACAGCTGGTAGGTCACCAGTAGAAACCTCTGGATATCAGTGGAGACAGTCTGACTGCAGAGAGGTGTTGTTAACCAGCAGGCAGTCCCACCCTCTATGATGAACTTTTGTCATGGTGATTGTTTGAGCATGCTTTAGTTTGTAAGGTTGCCACATCATTCCTGGAATAGGAGATAGCTTTTTCTTTCGCATAGATGGATACTGAAATCACTCTATATCAGTATTTTGAAAAATTTTGGTGACTCTACCCTCACCATAGCATCATTTCTTGAGAAAAAGAAGAGAAATAAACGAAGCAGCAGCAC
GGCACTGAAGTGGCCACACATCCTGGATGCCTGGTGCAGCAGGTGCTGGCTGTGCCCCCTGCCTTCTGGCCTCTGAGGACATGAGTGCAGCGCCTGTACTGTCTGGTGTGAGGCAGCAACGGTCTGACAGTGACCGGCCCCTGCTGCAAGTCAGTGCCTCTCATTTGCAGGCCTGCAGCACCCCCTCAATCCAGGAATGCTGCATCGCTTTCTGTGGCCTGTTATTAAATATGCTGGTGATGCAAGCTTCAGGTCTATGATCTGTCTCCAGCCTTTGACTCTAGGAATTAGTGGTTTGTTCCCCGACTCCCCTCCAG
CTGGGCAGGATGCTGGGGTACAAAAGATGTCTATAGTCTAGCACAGGAGACAGACAAACTACCATAATACAGGATCAACTGATAGTGAAAAGGGAGAGAAGGAAGGAGGGCTGCCTGGAGGAGCAGTCTTTTCAGTTAAGATCTGAAGGATGAGTAGAAGTTATCCAGGCAAAGTATGGTCAAGAAGTGTGTACCAGGGCCAGGCACAGTGGCTCACGCCTGTAATCCCAGCACTTTCAGAGGCCAAGGCGGGAGGATGACTTGATGCCAGAAGTTCCAGACCAGACTGGGTGACACAGTAAGATCCTGC
GGAGGGTGTCAGGGAGGTGGTGCTACCCCCCCCCCTCCCATAGCAGACACAGATTCCCCCCCAGCTCGGAGTGGAGGGGTAGGGCAGTGCTGGGGGGCAGGGCACCGGCAGACCACCTCCCCACCCCTACTCTTCACAGTACATATTCCGATCAAAGGAGGGGGGGAGTGTTGGGGACTCCCTAAGGGTGGGTTCAAAGGGTGCTGGGGTGAACAGCTGTCCCCTCCCCAGACCCACCCTGGAGGGGGGGTCTCACTATGTGAACTGGAAGGGGCGGATGCTGAAGAGGGGCTCTGGGGGGATAGCCAGCCCCTCTCCATCCCCCCAGCCAGGGCCCTGCAGGGGTTCCCAATA
ATTCTTTTCTGTATATAGTTATGCCACCAACCCTGATATGCATTTGGACTTATTTTGGTTTGTTTTTACTGTTTGTAGATTTTTATTTAATAATTTTGTTTTTAATTATGTATATAACATTTACATTAATCCAAAGTCAAAACTATCAAACAAGATGTATTCAACAAAGTCTAGCTTACATCTTTGTCCCCCTTCTTCCTCCCTTCTGTTCCATAAGTAATCATTTGTATTAGTTTTTATGTTTAGCCCACATTTTCTTTAAGGCATTATCTCTTAAC
TGGGGCTCCAGGCAGTGCTTGGTGTCCAGGCGAAAATGTGTGAATAAGCAAGCACTCGTGTGTGTTGGGAAAACAAATTATCCCTAAATGCTGTCATTTTCTCTTAACACCAGCTGCGATGATGTGGAATTGAGGTACAATTAAAACCCATGAAATGTTCTGCAAGTTTAAAATGACCATAGGTTTAAATATTTTTTTTTTCTATCTAATTCAATGTAATTTTAAATTGTCTTGACAACTAGGCAGAAAATAGAAACTACAACTTTCCTAAAGAAAAT
CTTAAGGGCCAAGGGCTGCAGGGCTGTCACTGTTCTGTTTCCAGAAATAACATGAGAGGATGCCATTGAACTCCACTGAGGTAGGTCTTATGGCCCAGTAGACCCTGACTGATCCCTTTTACTCAAGATGGTGTGGGATCCCCTTTCCAAAATATGTGGGGCTTCCTTTTTTTTTTTTTTTGCTGTGATTTTCTTTTCTGCTATGAGGTAAGTGATTAACCTTCAGAATATCCGCCGTAATCCCAGAAGTGAAAACTCATTGATCCAACATTAATATGTGCTTTG
GTTGATCTATTTTGAAGGTTAAATAAGGTAATATATTTGAATTTTTTCCTAAGTTGTAAAGTACTGTATAAAATGTTTATTTTCAATAAATTAGAAGACCGATGAATCTCTTGCCTAATAATCTTATTAATCTTATTGCCTATCGATTTCTTGGATTTTGCTTCATGTGTCTATGTTCACATTTCTTGCTACCTTTTGTTCTCTCTGGCATTTTCTTGGCTTATTTTTCTTTTCTGACCGTTTATCTTTCCTCCCTTTCTTTCTGTCTCTGTCCCGAATTGGTCCTATGTAACTGC
CAGATGCTGAATCCCCTATCCCATTCTGCGTATGAGTCCCATTTGCCTTGCAATTAGCATTCTGTCTCCCCCAAAAAAGAATGTGCTATGAAGCTTTCTTTCCTACACACTCTGAGTCTCTGAATGAAGCTGAAGGTCTTAGTACCAGAGCTAGTTTTCAGCTGCTCAGAATTCATCTGAAGAGAGACTTAAGATGAAAGCAAATGATTCAGCTCCCTTATACCCCCATTAAATTCACTTTCAATTCCACTCTTGACTGTGTGTCATTGACTCTACAACTTCAT
GCACTAATGGAAGTCCCTCCATTACCCAATAAGAAAAATTGGGGAAAAACCCTGAACCTCAAGTCACTTCACAGCCACTTGTCACGAAATGTTCACAATAATGGTACAACTCAACAATGACTGCAGATGAATGGCTTCCTGCCTCTGTGTAATATACACTTGCACAATGGTCAGGACGTAGGACTGCTGTGAGAAAATGCTCTTGATCTGTGAAGTTGGAATCCAGGAATTCTGGAGGAAGATGGAGCACAGGTATGAGAGGAGGAAGGAGAGAATGACCCCTTCCCAGGCCTCCTGATCACGT
ATCAAGAGTGGAGATGGAAGAGAAAGGATAAGAACTAATTTTATAGTAGGATTGGGAAGGTCCCCCCAAATTGCACCCACTTCCCTTTTGCCTAGTCAAGATTATAGGTTCCTGGGTCCCTTCACTGTGCACAGGAATGTACCTGCTGGTTGATTTCAGACTGAAACAAAGAGTAGAGCTTCTGGTTCTTGTTCTAAATCTTGTTATTAAACTCTTCTCCTGGGCCTAAATTTTTCTCAAGCTCTTTGCATTGTAGGTATGTAGAATATATTTTTCTCTACAATTTCCACAGC
TTGTCACATGCCTTGTCTTTATGTAAAGACATAGATATGTAAATGTAGTATCCCCAAATTGTAGTTAAGGGAGCAGGCTCAGCACTGGTAAGTAGCTTGCTCATCATCTCATGGTGAAGAAGTAGCTGGGCTGAAACTTGAACCCAAGTGGTTAGACTCCTGGCTCCTACTACCGAGAGACTGAGTTCTGGTCTTTAACAGTAAGATACTGTGTGACCTTGAGTAAGTCATGTAACTCCCTGGGATGCTTTCACATTATTTATAAAATA
GACCCCACATCATCTTTCCTTTTTGCCTCCCACACCGGGACGTGAGGCGTTGGAGCACAGCTTACAGGACTATGACTGACCATCCCCAGTGCAGATGGCCTGGACGCTGGTGCCATTGGGTAGAGGTGGCCAGCTTACCTGGACCAAGAACCCTGCCCCTCTGAACTGTTCCCACCCCTTCTTTCCAGGGACTTCTCTGCAATAAAAAGTTGTGGAGTGGTCTGAGCTGCCAGGAGTTTAAACCCGGATTCTCCAGGCCATTCCCAGAGCACAGACAAACCTGGCTGCGGTGGAGGGGTCAGGGCGAGAACAGTACCAGGAAGCAAC
CGAGGCCTCCTGCCGCTGGCGGGTTTCCGCGGAGTGCCGCCCGGCTCCGCTCTGCCGCCGGCGCGGCTCATGGGCAGAGTCGGCCGGGCGGGCCGGGTAAGTGGCGCCCCGGCGGCCCCGGGTGGGTGGCCTGGCGGGACCTGAGGCGGGCGCGCCTTCCCGGGAGGCGCTAGACGCAAGCCCGCGGCTTTAGGCCCGTCGCGAGGGGCGGAGGCCGGGCCAGCGCAGCCGGAGCCTCCGAGGGTCTCAGTCCCCGCGGCGGGCGCTGGTCTCTCCACGCGGCTGCGGCCCGGTACCCTCCGCCCGCCGCCGCCTCTGGTGACCCTGGCCCTGACCTTCTCCCTCTTCCCTTCCTCCTCCTCCTCCTCATGTCTGCCTCGGGCTGTTTGGTGCTGAAGAGCGTTTCTTCTCCGTCTCGTGCACCGCATCC
CACACTCTCTGTCATGTTTAATATCATACTTTAAGGACTATTATACTTATCTCTAAAACTGAATCTATGGCTTAGGAGTTCATCAAAAACTAGGGTAGGGAGTGAGAGGCATCCCCTAAGGTCGCCTATCCAGGGGATAATGCATGAAGGAATAACCTTTACACTAAATGAATGTATAGTTTGGGTTACATCCTTGAGACCCTGTCTCAACTGACGAGCATGTGAGAGTCTGGCCACTCGCCCTGTAGGGCCAGCTCAGAGGGGAGCTTGGTGTTCTGGAGTTGTCGGTCAGGGGTGATGGTGGTGACTGTGGTATCGTGGGGGCCACCACCG
CAGGACATTCAGCACCCAAAGTCTGTGCCTTTCCTACTGCACATTTCCCTCCAGACTGCGAGATGCCTGGGGTGGGAATTCTGTTTCAGTCACCCTTGTGTTACTGGTGTCCAGCATAGGGCTGATGATGAAGCTATTTACTGAAGCCTGTGAAACTGAACTTCAGTGGTTGAAGCCTGGATCTGCTCCTATTTACTCGACATCAGCACCTGGCATTAGAACTCTCTCTTGGGATAGCCAGGCTGCCTCCTGCATAACCTTTCAGGAGTAAATAGGACACAAATA
TGACCCGGCTGCTGGAGAAGTAGGTCCCCTAGACCCATCCACCCCAGGGAGGGGGCAGAAGATGGGGCCCAGCATAGGGGAGTGGTGTGGGAGGCCAGGGTCCCACTCCTTTCATCACGATTTCTGCTTCTCTGGGGCTCTTTCCTATTTCTATTTAATTCCATGTTGTCTTAGATTTGATTTAAGTGGATTTTTTTTTTTGAGACGGGGTCTCACTGTGTTGCCCAGGCTGGAGTGCAGTAGCACGATCTCGGCTCACTGCAACCCTCACCTCCCAGGTTCAAGTGATTCTCCTGCCTCAGCCTCCCGAGTAGCTGGGGCTACAGGCATGAGCC
TCCCTGGGTTTAGTCATAATTTCCACACACAAAAAAGGGATAGAGTGTCCCTGTATCCCTCATGGACATTAGCAGCAAATAAATAGCCTGGGCTAGAGGAAAGTGCCCTGGCTTTAAAGTCAGACAGGCTTGAGTTTGCAGACCCTGTCCCATGCCCTTAGCAATTAGGCCACCTTGGGCTCCCCGCTGGCATTCATTGAGAGTTGTCACCTTTCTTTTTTTTTTTTTTTTTTTTTTGGTTTTTTGTTTTGTTTTGTTTTTTTAATTTTTTTTTTTATTATACTCTAAGTTTTAGTGTACATGTGCA
AGGAATGTGAACAGGATGGGATGGAAGGAAGGAGTGAAAAGTTGACCCTCTGAAGCTGATGTCAAGGAAGCTTTGGGAATGTGGTTGCAAGAACATTTGCAAGGTTGCAAGAAGTGGACAGAGATCCTGCCAGATGGCCTCAATTTTCTCTGCTGAGTGGTAGGGGGTTGGGAAGGAAGCTTGGGGAAAGAGGTAAAACGTGGGCATGAATATACATGAGGACAGTGCTAGCAGGAGACTAGACAGGTAGGAGACTAGTCCCAAGGCAGTGCTGGGGCCCCAGCCTGGAGGCAGGGGAGGCTTAGTTCCTCTGACCTCCAACTCTTGGGACAGACAGCCTCACCACTCTGGCCCCTGATGTGCCAAGAGCAGTTTTGTGGCCAGACGT
ACGGTCCAAGCCTTTCTTTTCTTTTTTTTTCTTCAATTTTTTTTTTTTTTAATGTTTTGCGATGGAGTCTCACTCTGTTGCCCAGGCTGGAGTGCAGTGGCGTGGTCTCGGGCTCACTGCACCCTCTGCCTCCCGGATTCAAGCGACTCTCCTGCCCCAGTCTCCTGAGTAGCTGGGATTACAGGCAGGTGCCACCATGCCCGGCTAATTTTTGTAGTGTTTAGTAGAGACGGGGTTTCACCATCTTGGCAGGGCTGGTCTCAAACTCCTGACCTCAAGTGATCCACCCACCTTGGCTTCCCAAACTGCTGGGATTACAGGCGTGAGCCATCGCTCCCAGCCTTTTTTTTTTTTTTTTTTTTTTTGA
CCCCACCCCCCAACCCCACTCCCCACCTCTCCTCTTAGAGGGAGACGGGTTCTCAAATGACCCCCTTTCCTGCGTAGCCAGCCAGTGTTCAGTTTGTGGAGTTACGCTGAGTTTGCAAAAGAAGAAAATTGCTTTGTCCCTAATGCCTTCCCACTGTCAGACAGCAGGAACAGCTACTGACAAGTTTATGTGCCGAGTGGCAGTCCCCATTCTCTCCTAAGCAGCCAGAGCCGTTGCTTTTTATGAGTCTTCTCAAAGATGCATGGGTTTCCAGATGGCTCGTTCGGGGACTTTAACATGCTTTCTGGAGCCTGGTTCTTCTGCTCAC
GGCACAAGGGTCTCCATGGTGTGCACGGGTGCTTCTGCAGGGCATGGACGTGAGTTTGCTGCAGATGGGCTGAGTGTGTGTGCGTTTGTATGTGACTGCGTGCATCTGTGGGCTGAGAAGTTGCAAGTATGTTTCTCCCTGGATCATGTTGATCTGGGATATGGATGGGGTGGGGTCCTGGGTCCTGCAGCTTCCCTGGCCCCTGCACCCTGAGCTCACCCCAGGGACCCTCCAGCATGCTTGCTCCCAGGGGCTCCGGCGCCTGCCCCACTCCCACTTGTCCACACCCTCTAGCTCCGTGGATGGGGATGGCTGCAGCCACACTCAAGCCCATG
GTCTCAAGATCTAATGTACACCATAAGGAGTGCAGTATCATATTGTGCACTGGGAGTAGATTTAGGAATTCTCAGCACACACAGAATAAAGGACGGTAACTGTGTGAGATGCTGGACATGTAATTTACTTGACTGTAGTAATCACTTCACTATGTGTATGTAGATCAGAGCATCATGCTGTACACCTTATACAATAAATCCCTCTCCCCAAATCAAAAAATCCTCAAGTAGGCATTTTTTAAACTTCTAACGAGCCATGTTAACTTATAAGGATTAAAAAAGACTTTTAGTT
GAAGAGTAGCCGCCATGCCCCCAGGTTCCCCAGCAAATGACTGGCAGGGCCAACCTCTGACTCTAAGACCTGGGAAATCCAGAGGCCAAGCCGACAACCCCCAGCTGGCCCTTGGGGTGGGGTAGAATGACCTCGGGTGGAGCTGATGCTGTCCCCTTGCCTGCCTGTCCACAGCGCCTGGCGCATGAGTGCCTGTCACAGAGTTGTGACAGTGCCAAGCACTCTCCAACGTTGGTGCCCACAGCCACCAAGCCCGACGCAGTGCAGCCTGACAGCCTCCCCTACCCACAGTACCTGGCGGTCATCAAAGCCCAGATTTCCTGTGCCAAGGACATTCACACCGCCCTGCTGGACT
GGACCAGGCGAGGGCACGGGCTGCTGGGGTGGCCCCCGTTCCCCGGTGTACACATTGTGTCTGTGTAAGGTTTTGTATATTCCAGAGGGTAGGGCCACCCCTGTGTCATACCTAGCTGAGGTTGGAGCTGGCACATGGGGAGGAGGTTGTAATAATTATTTGTGGCTGGGAAACTTATTTATTGCTAGCATAGGACAGAGGAAGGAGGTGGGGATGGGGTCATGGCTCCCTGGTGATGCGACTCCTGTTTATTTTGCTTTTTATTTTGGAATAAATGGATTTAGCCATACTGCTCGGCCTGGTGTGTTTCCGTTTCCCTCACTGGGTCCTGGAGTTTGTGCCACCAAACAAGGAGTCCCAGAGTGTCTTGAGCATGTCCAGCTAGGCTGTTGGGGACCTTCCAGGCGTGTTACCTGTATGCTGCCTG
AGTTTGTGAGTAGAAGGTGTGTGTTTCTCCTTTTCGTGTGGGTGTCACACAGTTGGTGTCTGTGTGCCTGGAAGCACACACCTGTTTCTGCTTCCAGAGTTGTCTCTGGCCTGCAGTTCTGTGCTTCCCAGCTTGATCCGTTCCTCTCCAGGAATCTCCTCTCCCTCCCCACCCTGACCCACCTGTTGGTGAGATGCAACTGACTTTCTGCCACATTTTTTACTTACAGGTGGTACCTGTATTATTCCCTCCACCTCTGCAGGGAAGAGGGTGAAGAAATGAGAGGCTTAGGGGCTCCAAACACAAACTTGACCA
AACCATCAAGTCTGATATATATCCCCACAATAGCATTGCTATATTGGGTGTGTGTGTGTGTGTGTATGTATGAAATAGACAAATGATCTATATCTCAAGGTCCACTTTCCAGGATGGTTTCATCCTTAAAAATCCAAAGAACCATCATTCAAGCTGCCACCAGGAGCAGGGAGCCCAGTTCCCTCATTTGGGTGTCACTCAATACCTCTGAGTCCAGACAACTGTTCCAAGCTCCAGGTACCGTCTGGTCACCCCTTCTCCTTGTGGCTCTGCTTGTTCAGGTCAGCATTGCCCCCATATGTGGGCCCAGGTCC
GCCACACAGTATCATAATACCACTGATGAGTCCTAATATGGATGTCACGTCATGTTCTATAAACCACATGTGTTATAGAATAGGAAGCATCAGCTAATATGGGACATCACACACTAAGATGACATGTAATCCTATGACAGCTGGCACTGCCCTGGGTAAAGGCAAGGCAAGGGGAGCAGGGAGGGGGAGGGATGACTCTTCATGCAAATCTGGCTCATGGCAAGCTCTCCTTCGCCATTCCCTGGACTACAGTGGGAAAGCTGGGTCAGCTCCAGTATTTGAGACAAAGGAGCACTGTCTGATTATGGTCA
ACCAGGGTCCGCAAAATGGCAGGGGGCTTACAAAATGGTGCAGTTTGGACTAACACCCACCATCCTGTCGAATGGGTTTGCTGGGAGGATTTACTGTCAATTCTGTTAGCCTGATAAGGGAGGTTGCTTTCTCGGAGGCCGCATACACAGACAGTGCTGGGAAGTGACCCATGCGTACCCTGAGAAATGTATCTGTTCAACCAAATTTCAAGTTGGCAATGATCATTCTTCGTCTCGCCCAATTTCAAGAGGAGGCTGGGCCCTGTAGGTTAAAACTGGAAAGCTGGAGAAAGCAGTGGAGGTCACTCCAG
ATTAATGGCCTATGAAAATGCAAATCCGGAATGTCAATTGGCCATAAAGCCATGTTGACTACAATCAATTACAGGAGGTAACATATCCTGAATCATCAAAATTGGGGGGAAAAGTGGGGCCATCAGAGTCTAAACCACAATGGCCAACTCCTCCTCCCGTGGTTCAGATACCTGTAACATTACAACCTCAAATGCAGGTTAGACAAGTACAAACCCCAAGAGAATATCAAATAGAAAAGGATAGTCTCTATCTCGGCAATGCCAATCCAGATACAGTATCCACAATATCAGCCAGTAGAAAATAAAACCCAACCGCCATTAGCTTATCAATACTGGCTGCC
ATCAGATGGGTTTTATTTAACCCTATATATTGTGATTTACTTTCCAACCTGACTCTGGCATAACATTACGAGACAAGGAAGAAAATCAAAATACTTTACCCCAAAACATGTTTCTTTGCCATATCTTGAAATGGCCCTGCAAAGCTGTCCTTTGTGGGGGAAAATTTGCATCTGTAAAGAATCTCTATTAACATAGCTAGCTCTTTTTCTTCCAGGCCCTCCCAATCCGAAACAGATTAACTAAAGCATCTTTTAGGTCCGGCGGGCATGATGGCTCAC
AGAAAAAAGAAATTTATCCCATAGATAACTAAACCCTCAATGGGAATATTAGAAAATACAATTGTCACATTATGTAATATTTGTACATTTTCCACTGCAAGTAAGAATGCGTCCTTTCCTTAATTTTAAAATATGGAAAAGGTCGACCTTTCTGCTACCGTAAGGAAAATCAAGGGAAAGGGAGGTTTTATACATGATATGGGGAACTTGGTATAATTATTTAGCTCAGTATGAAATTCTGCCACAGGAATATAAGGTAATTAATTTCTCTAAGTATGAAATGCAATCTTGAAAAACT
AGCTGAATTGGCCTTGATTTTCCCCACTCCTCATAAGGGGACCCTCTTCCTTAGGGTCATGACAAATATGTCTAAGATGGGTAAGCGCTGCCCTCTCTGGGCCTCAGTTTCCCCATCTGTAGAGTGATATTTGGACCAGAACAGTAGCTTCCAAGCTCTTTGTTAAGGTTACAGAACTATGACTTTTTGGGCTCAAATAGATCTGCAAATGCCTGTTGAATAAGTCCAGAGAGCACTGATTTCCAATGGTAAGACTTAATTTTGCAAAAAATGTTATAGGACAAAGATATGCTCACTGTAGAGAATCTGG
AAAAGGAAAGGCAAGTTTTGTTTCTCTTTCCTTCTTGCTTGCTTGCTTTCTCTTTCTTTCTTTCTATTATTATTTTGAGAGAGATTCTTGCTCTGTCGCCTAGGCTGGAGTGCAGTGACAATCTGGGCTCATTGAAGCCTCGAACTCCCAGGCTCAAGTAACCCTCCCACCTCAGCCTCCCAAGTAGCTGGGACTACAGGTGTGTACCACCATGCCCGGCTAATGTTTATTTATTTATTTATTTATTTTTTGTAAAGATGAGGTCCTCACTATGTTGCCCTGGCTTGTCTCGAACTCCTGGGCTCAAGCGATCCTCCCACCTTGGCCTCTCAAAGTGTTGAGATTATAGGTGTGAGCCACCACACCTGGCCACAGTTTCATTTCAGAATGTC
GTGAATTAATTTCTTAACCAGCTTGTTGCACCTGCATGTTTAAAAGCAATCATTCCACTGAGGGGCATTTTGAAGTGTTTCCGGTAGAAACTGAGCCTCGTCTACCTCACCTGCCTCGCCCTTCCTTCCATCGTTACCCTGGCGATAACTTCCCAGAGATGAAAGTTCCCTGTGTTTTTGAGGGGTCATTCCTCTACTCCCTTCCCCTCCCCACGTCTGGCCATGGATGTTGCTGGCGGTCCTCCGGATCTCCACCCCTACCCCCCCATGATGTGTGCACCCCCTACAATGTGTGCATGCCCCTCTGTGTTGGTGATGGTCCTCCGAAGCTCCGCCCACCATGATGTCTGCTCCGCCCCCTC
TCTCAGGGGCACAGCTGGGGGCACAGGGGATGCCTCTCAGTGACGTTTGAGCTGAGACTGAAGAGTTCAGGCAAATGCATCTGGGGGAAGACTGCTTCAGGCAAAAGGCTAGCATGTGCAAAGTCCCTGAGGAGGCAGAGTGTTCAGCGGAGATGGAGGGAGAGGAGGCAGCAGGGGCGGCAGGGCCAGATCCAGTTGGCCACAGGAAGAAATGTGGGTTTCATCCTGTGTGTGAGCGGGAAGCCCCGAGCACATTTGCAGCTGTTATGATCCATCTGGTGGGTAATCCCTGGCATGCAACTGTTTTATTCCCACTCTGGGGCCGGGATGCCTGGGTTCAAATCAAATTCTGCCACTTCCCAGCTCTGTGATCTCGTTCCAGTTCCTTACCA
GGCAGGCGGATCACGAGGTCAGGAGTTCGAGACCAGCCTGACCAACATGGTGAAACCCCGTCTCTACTAAAAATACAAAAATTAGCAAGGCGTGGTGGCGTGCGCTCCTCGGGAGGCTGAGGCATGAGAATCGCTTGATCCCAGGAGACAGAGGTTGCAGTGAGCTGAGATCGCACCATTGCACTCCAGCCTGGGCGACAGAGTGCAAAAAAAAAAAAAAAAAAAAGAAAAAAGAAAAAAGCCATTCCACTGTTCTATCAAGCCAGCTGCTTCAGATTGGTGGGGAACATGGCAACACCAGTGAATTCCAT
ACCTGGCCACGAGATGTCACCAGGACGGGGAGGGAGGACACAAGAGAAGCAGAGGGAGCAACGACCTGATGGTCCCCACACTTCTGTGACTCAGACACCCCTCCCAGGAGAAGAAAGGGAAACCCAAAGAGGAGAAGCAACAAACACGCTGCCTTTTTAGGTCTCTGAGTGCAGGGTGATGGCAGGTTGGGTGCTGGGCACAGGGGCACAAGGACCAAGCAGATGGGCAAAAAGGGCCCAAAGCACTGAGGCCACGTTGGCAGGGGGTGACTGCTCCACAGAGGCAGAGCCAGCTGCTCAGTGGGGCCGGGCAGGGCAGGGCTGGAGGGCTGCGGGGGTGGGGGGACCCTTTGTAATTATTTGGCAACTTTTTCTCCAAATAAC
CTCAGCTCCAAATTACATTCGCTGGTCCACAGCTAAGACTTGGAGCCCTGCTTGAGTACTTTTTCCCAGAACTCAAAAGAAAGAAGGATGTGGCCGGGCATTGTGGCTCACACCTGTAATCCCAGCATTTTGGGAGGCCAAGGTAGGTGGATCACCTGAGGTTGGGAGTTCGAGACCAGCCTGACCAATATGGAGAAACCCCATCTCTATTAAAAATACAAAATTAGCCAGGTGTGGTGGCGCATGCCTGTAATCCCAGCACTAGAAAGCTGAAGCAGGAGAATTGCTTGAGGCCAAGTGTGA
AATCAGGGTGATTCACAGTCTTCCCAGAAACACCCAACTTGAGAGATGCATTCTGTGTTCTGATAAATCCAAGTTACTTTCTAAATCTTAGAAAGGGACTAAGGGCAGCTTCAGAAAAAGAAAAGTGACTCAGGAGAGTGGGTGGTGATTTGTAATATTATAGTGTGTTGCTCATGAGGAAGTGGTTTAAAGAAAGACATTTTTGGAGATCAATATGTAATACTAGGAAATGGTTATTGCAAAGGAATTAAGACTTTGGATTCTGGATTTGAATCTTGACTCCACCATATTCTAATTCTGTCA
TGTGAGCCCTCGGCACGCACCGTGCACACCCTCTGGGCGGTCATCAAGTTCTGGGGCTGCAGGCGTTCCTCCTGTGTCCGCCAGTCAGCCGGGGCTCTCTGGCGCCTGGCTGTGTCAGGCCTGTCCCAGCTGAGGACGGTGACCCTGGAGCCGCGCCCGCGCCTGGAGCTGCAGCCCCGCGGCCGCCCGGACAGCTGCAGCCCGGCAGCACTGGGCCCCCGGGATGGGGTCAGGGAGGCGCGAGCGGTGAGGGTCGGGCAAGCCCCCGCCGATTCCTTGTTTCCCAGCGAGGCTTCTAGCCAGGCTTGAGCAGCCCAGAAA
GGCCTCACCCTGGAGAGGGCATGGCCTGGAGGGTGGGGGGACTGCAGGGCAAATGTCCCATCCAAAGCAGAGAACTGAGAATGCAGAGGGTGTGGTTCTTTCGAGGGAAATGTGAGCAGCTACCAAATTAAGGGGAAACAGATGCTGTGAGGCCAAAACAAACATACATCACCATAAGTACATTTACATAAGTAAATGTACTTTTTTTTGGTGGATGGGCAGGGAGGGGGATGTGGGGGCACAAATTGTTAACAGCAGCTTCCACTGGGACAA
AAAGCATGCCTGCCATCTCAAGTTGGCCTATCGACCACAATTTGCTCTAGATAATAAGAATATTCAAGTCTCCTAAAATTCCATATATAGGAAATGTACTTCAACATTCTGCTCTGTCTACACAGAATACCTTTCTCATCCTTCCATCCTCTTGAATTATTTCTTTTTTGGAGATTTTCTGGCCCCAATCCAAGCAGAATGAATAGCCCTCATCTGAGTCCTTTAGCAATTTATCCATGTCTCCCCTGTAGTGCTTAATGCATGTTGCATTACGGTTATTTGTCCCAAATGGAGCTCCTCAAAGGCACGGACTATATATATTCA
CCCTCCCAGACACCCACCCACTCTCCCCATCTTCCTACAATTTGGGCGCTAAAGATTTAATTCCTCTCTGACACCAGATCATTTTTTCACAGCTAATCTGCACAGTCTGGAAGGTGGCAGGGAGGGAAAGAGAGGGAGATCATAGAAGGAATGGGTAACAAGCACTCTGGGCTCACCTTCAACTTTAACGGACTTTCCAGAAACCCGTCACCTTCCACCCCACACCCAAACACACACATCCACGCACTCACTCAGTTTCCTGCCAGGATCCCAAACCAGCACACCTTTCCCTCTTCCCCCGAGGAGACCAGGTAGGAGGCGAGG
GCCAGAGGTCAAACGTGTCTGGGTTCCGTGTAGTCTCAGGGGAGGCTGAGGCTGACGCGAGGTGGGGTGGGGTGAGGTTGTGCTGGAGGCTCTCCACCTCTCCACCCACCAGACACCCAGAGAAGAGGCGGAAAGTCAGCAGGGAAGGCAGAAGGCTGCTAAGAGTGGACAGGATGCAGGAGTGGCGTCTGGCTGACCCTGACCAGGGGGACCTGGCCCAAGTGAGTGTGCACCCCAGCCCGGCCCTCAGAACTGCTTGCAGGCACTTGCGAGTTAATATCCACGTGATTTAGGATTCACCAAAATCTGCTTGGAAGGAGGCAGG
CTTTCTTTCTCTTTATTATGCCATTCCAGGATTCAGGTAATTTCGTTACCTTTGCTAGCAATCTTTCTAAAAAGTGATTTTTCTTATTTTATTCGTGGTACCAAATACGTCCTGTCCCCATACCTTAAAGCTGAATTTCCTGTACAGGCATCAGATAACAGCCAGATAACTGCCCTGTTTTCTACCCTCCAAAAAACTTACATCTTTTGGTGAAAGTCAATACCTAGAAATTTAAAACTGTGTCCTCTCCTACACCCTCCTTCTCACTCCCTTCCAAATGTTTCTAGGGCTGTG
GCTCACGCCTGTGATCCCAACACTTTGGGAGGCTGAGGCAGGCGGATCACCTGAGGTCAAGAGATGGAGACCAGCCCTGGCCAACATGGCAAAACCCCATCTCTACTAAAAATGCAAAAGATGAGCCAGGCCTGGTGGGCGCCTGTAATCCCAGCTACGTGGGAGGCTGAGGCACAAGAATCACTTGAACCCAGGAGGCAGAGATTGCAGTGAGCCGAGAACATGCCATTGCACTCCAGCCTGGTCCATAAGAGCGAAACTCAGTCTTAAAAAATAAAAAAAAGCATCAGTCTACCTTGCTAAGAAGCTGAAGTTTCACACGTCGGCTTCAGATGGCGGCTACAGCATCTGACCCACCGTCCACGCGCATGGGAATCCCAGGAGCCCAACCCCACCTGGCTGCAGCCCCATGTCAGGAGACCTGGTCCAACCCGCTGCCCCGCCTCCCCACGCCCTCCTGCT
TCCCAGTTGTGACAATCGAAATGTGTCCAGACAGTGCCAAATGTCCCCTAGGGGACAAGCCACTGCTCTAATGAAGCTCATGGAGGTCGTAGGCCCCCAACACTTTGGTCTCCAATAGAAAAGCACGGCAGGACTGAGAGAGAGTCGAGTCACCAGCTGTATTTGTCTCACTCTCCTGTGAGCGGCTTAGTGAGAAGCAGAATGCAGGAAGGAACGATCCAGTTCCCTGATGGCCTCACGGGTGTTCGGAGAGAGCCCGCATCTCAGCCAGCCTTTATGAAGAAAGGAAACACTGTCAAGGCCTGTCTGGGATGGTGCAAGCTGAGGCAAGGCCGTTATCTTCAGCAGCTCAAATGATTAGTTAATTATTCATTACTATTT
GATGGGGAATGAAGTGAAAAAATAAGATGTGAGGCTGGGGGATATCACTTTCCTCCATCTCCCCAGGCCCTGTGACCTCGGATAATGCAGAGCTGGCTCCGTGGTTAAGTTCTGTGCCGGCAGCTTTAACCCCTCCTACGGGCCGTCAGAGCGCTGACATCTCCAGGCTCCTGGGCTGCACTGCCGCCTTGTCTGCTTGTAGGGAAATACAGCACCAAAGATATCTTCGTGATAGCACTTCTGGCTCTTTTAGGTGGAAACAGAGACCAAAGTGTCAAGTCCAGGCTGGGATGAGCCCCCGGGGTTGCCCAGCTTCCC
CTGTTTCAGAGCCTAGAAGCTGGGGTGCCCCACAGGACTTGGCCATGTCTGCACCTCAACCGACAGTCACTTAATATGTTTCTCGAATTAATTTTAAATGTAATTTTGCTTTTCCACTTAGGCTCATTGTAAGTAAAACGAGTGACATCATGGACTAATGTGCCTGTTATATTACTCTCTGTAACACATTCGAATTAATGTATAATAATACGTAAGAAATAACTAGTAAAATAAAGAACGTGTGTGCACATTCTTCCTAAAGAGCCTCTCTTGCACGGACAGGACTAGGCATAAGGTAT
AAAAAAAATGAAGAATATTTCATGACACATGAAAATTGTATGAAATTCAGTTTGTGTCCATGAAACATTCCTGGCATGCAGCCTCAGCCATTTGTTTACAGATTGCCTGTGGCTGCTTCCTCACTACAGCAGCAGAGTGGACTCATGACAGACAGTAAGGCCCCCAAAATCTAAAATATTTACTATCTGGCCCTTTGCAGAAAAAGTTTGCCAGTTCCTGGGTTAAGATCTAGGCTATTTTTTAAAAAACAAAAATAAACAGGATGAA
GATGCTCACTGTTTTCGTACAAAGGTCAGTCGTTGTTGTTATTGTTTTCTTTTTAATAGATGTTTTCAATTTCTTGTATGCTTCAGTCAATTTCCAGAGTCCTGAAGTGATTGTTTTTGACAATTTGTCAAGATTTGTTATTGCTTTTTGGGGAGAGGATTTGTTGATTGAAATATTTTGTAGTGAAATTGTTTTAAAGAAAAGAAAAGGTAAAATTAGAAGATAAGCTTACGTGGCACAACACGCATCCAGGCAGTGTTCAGGTCAG
TAGCGGAGATCGCGCCACTACACTCCAGGCTGGGCAACTGAGGGAGACACCGTCTTAAAAAAAAAAAAGTTCCCAAGTCTAAAAAAAAAAAAATCATCAATCTGCTCTCAAAAACTGTCGCAACAATTTACAATCTCATCAGCACTGAGTATCCATTTCCTTGCACCCTTCTCAGTAGTATTACCATTAAACAAACAAAATTTATATGCGTCAGTTTGTTGGGCTCAAAGGAGCCTCTCGACAAGTTTCCTATTCCCCACGCTGCCTCTCCTCTGGACACAGGAAGGGGTCCTTTTCCTTATTTATTTTGTTATTT
AAATTTCTTCATGGTGTCTTTCTTTGGATTTCTTTTTTAGTTGGTCTTGACACTCAATTTGGGAATTCATTTTCCCTGATTGGCAGCCCATGTACAAGGATGAAGAATATAGAAAACAGGCAGCTGTCTTTGTTTCTTAAGCAGGGAGACAAGAAAAGATAAGGCTCAGGCTTTAGCTAGCCAGAAAAGAAAATAGTCTTCAGTTCAGAGCAAGAAAACCCTTTATTCTAGAAATGTTGGATTTGCTTAGCTGATGCATTCAGGATCCTGAGCAGGAA
TGCTGTGTCTTCACACTCGGGTGGGTGGTCGGGGTAGGAGCCGGGAACCGGAATGGAAGAGGCGTGGATTCTCGTCCCAGCCCTGGCTCTCATGGCGTTTTGTGACCTTGGGTTAACCACTTTCCCGCCGAGTCTCAGTTTCCTCATCTGTACAATGGCTCTCATGAGAATGATGCCTGTTTTTCCTATTCCCAGGGAGGGATTCGATGCGAGGACACCATAAAATGAGGAATGATAATAGATCACTGCTGTGTTATGTACAAGTGTTAGTTAATATCAGGCCTTTCGCGCTTTTCAGACCCCATGGGT
TGCCCCTCAGGGCTGCCTGCCACCCGCCAGCCACAGGCACCTGTCAGGCTATATTAAGAGACATTGTCACGCTGAGGACTCTCCTTCCTGGGAAGAACTGTCCTTCCTCCCCAACAGAATCCACCTTTCTTTCACATTCTCCTCCTCTTCACCCTCCCCTTTCTATCCTCAAAACTAAATGGGCTAATCATATGTAGATAAGAAGGTTATTTTCTTCCCCTCCTCCTGGCCTTGTGTTCCATGCCCCTCTGTGAACCCTCATCCTCCCAACTCCCTTTTCCTATTCTCCATGCTGCCGGTTCCTTCCATTCTTCCT
TGGACTCAGAGGCACGCGGCCAGCCAGAGGGGCATTGCCGTGTGTCTGCAGGCTGTGGGTGCTCCCCGGGGTGGGTCACCCCTCTGTGCCCAACTCAGCAGGCCCAGGGGCCCCCGCCCCACTGCCTCACTGTTCTGCACACCCACCCAGATGTTCTCACGCCCCATCGCCCCAGACACAGCCCCAGACAGCTGCACAGCTGGCCTCCTGGCCGGTGGGACAGTAGGCCTGCCAATAGCCCGGGGAAGGAGGGCACACAGGGGACACCTCAGACAAACAGATCTGCTGCCCTGAGCCAAAGCATACAACGGGCAGGGGCCTGAGCAAGCAGGCTGGCCAGGGGGTGGGCTTAACCCTTTCTCTTCCAGCATGGCCCCAAGGAGTCCCCTGTGAACTCATCGCTGCCATTCCCCTGCCTCCAGCCTCATGCTCCCCCTTCCTTGCTTCCTGAAGAACAGGTT
TATTTGCCCACCCCCTCTTCAATGTGCTTCGTGGAAAATGACATCTTTGAGGTGAATGACATGATGTTTTTGGACTATAGGCATCCATCCTCAAAGGGCTATCTAGCTCCAGAGTTGGTGTTAGCTAAAACTGAGCAAGCAGGCTGAACTCAGCAGCTCATTTTGTGTACAAGTCATTTAATGCAGAGAATTACTAGTTTTATTTAAAGATAATAGAGGAAAAAGGAACTATTAAGCACTTGCTGTATGCTATATGTTTTAAACCAGGGGTTCTCAAATTGAGTGGGCATCAGAATCACCT
CAAGCAGTTACAGTACAGGATGTCTTGGATTTGGAGGAAGAACTGAGGCTTCAACCCTGTTCAATCCCATCATTACAGATTTGGGATTATATGGATGGCTGTCAAAAATGTAGGTAGGCCTTGACCTCCAGGCAGGGAAAGATTGTCTAAGAATGCCAAAGCTGTCACTTCTCTTGGGCTAATCCACTGATAGGATGTCTCTGCTGATCTTTATAGGATTTCTCTTTCTCCTTCTCCTCACCCTGAGAATGTACTGCTTATTTCTGAAAGTGCAATTCTAGGCACAAAGAGATCCAACAACTCACATCCTGTTATCTGTCCACACCCTGAATGTCACACAACACTTTCCAACACAACACTGCACACAACGCAGTCATTACTATGCTTATTTCAAAACCACAAGTCTGTTGAGAGCAACTTCAAATTTACTGTTTTCAAAAAGCCACCCACCTAGAAAATCTTCATTCTAAACTCTTCTCTAAAAGATGCTATAAAACCAGG
ATCTCTTAGGGTATCTACAAGTCTTTGATTTTATTTGGATAGACAGTCCAGGGTGGAAGTGGAACCAGGCCCAAACTGAGAATCAGCAACCTGTATGTGGGCCCTGTGTGTGAGCTCAGCAATGTGCCAGTCATCAGACCCTGGACATGTCATTTAATTTCCTGTGCTTCAGTTTACTCATTTGAAAGATGAGGAGAATAACCCAGCCCTCTACATTACCAGAAAGTTTTTATATCAATGAGATCACTAATGTGTGAATTAGCACATTTGTCACA
ATTAGTGGTCCTTGTTCCATCCCCAGCCTGCCCTAACCCCTGCCCCACCCACACATGAATTCAATGAACTAATACCTTTAAGCCCTTAAACAGAGTTACATATTCGCTTGCTAAATAATACAGAAATCAGTTACAGCCCCTTCTAGAACCTGTAGTCCCCCGCCTCCTGCCTGAGCAGTCACACCACATTATTCTGTCTCCTGTACTTCCTGGGCATTTCCAGGGTCATCAAAAAGCCCAGTGTATTGCCGAAGGGACTAAGGTTAGATCTCAGGAAGGACTTCC
TTTTATTTAATCACTTCCCCAGCCCTTCCATCGCCTTTTTTGAGGATAAGAAACCCAAAGTTCCCAGAGATTAACTTGCCCAAGATCACTTGGCCTGGATTTGAGCCTGAGGCTCAGACTCCAAAACCCACACTCAATTTGCTACATCTCCCAGGGGTGGGGCCAAGGCAGCTGTGAGCAAAAGGAGAAGTATCAGCTTCTCAAGGGCCTAGGGTTTGTTGGAAGGGCAAGGCAAGGGCAAAGGGGGATACAGAACAAGGGGGCAAGTACCAGTGCCTGGGATGG
ACGGGGTTTGGCTCTTGTTGCCCAGGCTGGAGTGCAATGGCGCGATCTCGGCTCACCGCAACCTCCGCCTCCCAGGTTCAGGCAATTCTGCTTCAGCCTCCTGAGTAGCTGGGACTACAGGCGTGTGCCACCACGACTGGCTAATTTTTGTATTTTTACTAGAGACAGGGTTTCACCATGTTGGTTAGGCTGGTCTCGAACTCCTGACCTCAGGTGTTCCACCCGCCTCTGCCTCCCAAAGTGTTGAGATTACAGGCGAGAGCCACCGCGCCCGGCATGGGCATAGGCTCTTATTTGCATCATATTTACATCTGTCTTGCATGTGAGTTATTTCCCTCCACCCAACTTTCTCAGTTACTCTCAGACTCTAGAGTGTTCGCCAGCCT
CTATATATTTATACATTTCTATGTTTTAAATAGATATAAAAATAGAGTCTATAGAGCTGGGAGAGCAGTGGGAAGCCTGGCGCTGTGCTGTGCAAAGGGGAAGGGAGCACGGCCTTCGGAGAGGGAGCCGGGGAAGGCCAGCAGGCAGGGTTGGCTGGCAAGGGGGCCTCCTACCCGGAGTGTTGGAGAGGAGAGTGGCTGGGTCCCGGCTCGCTCCATGCACTTTCTCTCCTTTTCCACAGGCTTGGTCTGAGGTTGGAAGGAGATACCCCCTGAGCTCCAGCTGAGGTGCCCCCTACCTCTCCCCACCCCCACAGCCCACGCTTAGGCGGTCACTGCTGCTTGGCAGTAGG
CCAGGGGCCTCGAGGCCATGAATGAGAACTCACTGTCCACACTGCCCGTCCACACTGCCCGCGTGGGGCCTTTCTCTGGGGCAGCTCTGTGCCAGGCATGGGGCATAGGGGACGTTCTTCATAGGGATGCCAGATTTAGCAAATAAATGCAATACTTGGGATATAATTGTACTAAAAATTATTCATCATTAATCTGAAATTCAAATTTATCTGGCAACTCAGCCCCTATGCCACTGGCCCCCATCGGAGGAGGCCAATCACTCGCACATCCACCCTGAGCACAAGGTGCCTGCCAGCCCGGGCTGTCAGGCCGAGGACTGGCAGAGAGGGAGCTGGCACAGCTCTGCGGGGACCAGCCTCTGCTCACGTCAGCTCCCT
ATTGAATCCACCCCCATTCTGTACATAGCCTCTTCTGTTGGTCTTGTTGAAATCTAGTTTCAGATTTTTAACTACCCAATTCTGCTGGGGGTGGGGGACACCCCCCCTTCCTCGCTGGGTGCTGGACCCCTTTTGCAGCCTGGGCTCTGCCTTGCACTATTTCCCCTTCCTGGCCTGACGGCTCCTCCCCCTCCTTAAAAGGGGCAGGTTCAGGGGCCCGGTGCTCTTCCTCCCTTCCATGCACCCCCATGCCCATTTGCACAGCTGCCCAGGTACCCCTAACAGTGGGGAGGGGTCACAGGGAGGGGGTAGCGGGACCAGTCCCTGTTATCTATTTAAAAAGTGATGATGTAATATATTGGGGTGGCGGGGAGATCGGGTTGTCCTGGGCCTCATCTTAGCATTTCAGGTGATG
AAAGAGGCTAGAAAGGGACCAGGTGAGGGAAGGCTCTGAAGGCCAAGCCCAAGAGTTCTGCCTGTCTGGCAGGCAGCAGGGCCTCTGGAGTTTCTTGGGCAAAGAGTGGCTGCTTCCTGGGTAAGGTGGCCTGTGGAAAATCCCTGACAACTGTGTAGAGACATGTCGTGAGGGATGGCAGGGAGCATAGTGAACTAGGTTTGTGGTTTGGAATCAGGGCCCCTGGGGTCCAGCCAAGTTGGATTGTTTACTATCTGTGTGACTTTGAGAGTCACTTCACCTTTCTCAACTGTAAAGTGGGGATAGCAACAGTGATAGTCGATCTGGCCTGCTCACTTCTCAGCCTCACTGTGAGAACCAAATAAGATGATTTACAGGAAAGTGCAAATGAGAGTTGTGGCTGATATCCGCTTGGAGAGAGCCTGGAGGGTGCATCCTCCCATTCTCCATCACAGAGTTGGGGAGGGAGGCAC
CCGTAATGAGGGAAATTGCATGGGAATTCACTTCTTCAGCTGTCAGAGCCACTTCTCTGCCCAGGGTTAGGCTTGCTTCTCTCTTCCCTTTAGAGGTGCCGCTACCACCTCTATTTCTTTGAGTTTCTCTCCCCTTAGGATAAGCCGTGGGTTCCAGGAGAATAATCGTAACAGGATTATAATGAGGGTAGAATGGAAATGAAAAAAGAGGACAGGATGGCTGAGGGGGCTGCTTTTGGCAGTGCTTGCTTCTCTCTCTCCCTATTAGGAGCAGCTCTTCTGCCCTTATTCCTGGAGTAACAAAGTT
TCAGAATGGCCTTCCGTAGGCCCAGGTCACCATGTTAGAAGGGCTGGTGAGCATCCCCACCCTGAGCCCTCTGCTTGGATGATGGGAGTGTGTGCACACCTCCTCCCCACTCGCTCCCCACCTGCATGCACCTGCATAACTGCATGCACAGCACCCACTGCCCTGGGCCCCTGCTGGCCCCCCCTGGGCACTGACCCTTCCCTGCCCACTCTGTCTCTCTGCTTCCTCTTCCCCCTCTGTGCCTATCTGCCCCTCCTGCCCTCTCAGCAGGCTAGTGCTCTCAGCTTCCCGGCCCCCCCTTCCAGGCCGCTGCCGCCTGACCCTGTGTCCAAGAGACTCCAGGTAAATCTGGGCCAGGGCCCGCCCTGAGCC
CTCCGGGAGTCACGTGGCCTTAGACCCCCCCCTCCCCCCCAAATCGAGGGCAGCTCCGTTCTGAAAGAAGCAGGCAGGATTCAGAGCGGCAGCCACACAGGGTGGGACCGGGCTCACTGGATAACCCCCAGTCAAGCTATGCACCTGGCAGGTCCCCCGCCTTCTATTCGCCCACCCATTTCGCAGTCCCCTTTCCATCCGGCCCATGCACCGCAAGCTGTTCCTAATCAATGCGAACGGGAAACTCGGCCCTCATATCACGGGATGTGTTTGGCAGCGACAGCAACAGGAGCCGCTGCCACGGGCAGCTCCTTCCTTGGTGCATAA
TTGCGGCCAGGAGAATTTCAGGATCCTGGGTTCCCTCCACAGTAGACTGGAGGAGGGGCGGTCACGCAGCCCGAGGCAACAAGTTACAGCGGCGGGAGATGTTCCTTCTCTCACCTGCCGGGGGGGCCCCTTCCTCCCAGTTGGGAGGACCAGGAAATACTGCTGCCTTCCAAGGTTTGCGCGCCACCCCGCGATGGGTCAGACTCCAGAACTCAACCGTGCACAGTGGAGTGGGGGAGGCAGCCGAGGTGGGTTAACTGAATAGATAGGGACGGCTCTGAGCCCCCTTCCCCAAGCCCCCAAATACGAGATTCCAGAAATTCCCAGAGGGACATAACAAAG
CAAAAGGAGTATGGCAAGTAAACTGGCTTTTGTTTCAGAAAGCTTGAGTTCAAACCCTGCTTCTGTCACTGCAGGCTTGTAGGCTGTTTAGCACTCCGGATTTTTTTTTTTTTTCTTATTTTAAAATAGTTGGGATAGAACTCTCGAATGATTACTGTGAGAATCAAACACTTGATAAAAAAATATATAAGCACTTAACCATAAACACTTATGTCAACTAGTTTTATTATTATTATTAGAATCTTATTTTGTTAGAAGGAAGAAA
GTGACCCGTGTCCAAAGGGTAGGGGAGCTCCTGAAGGAGACCGCCCGACGGGGACAGTTTGGAGGGGGTGAGAAATAGAGCCGTCGAGGGAGGGCACAGGCACACATTGGGCGAAAGTGACTCAGGCCCGGTCTCCTCCCCAGCCACGCCCACTCACAACCTGCACTGGAAGTGTCTGAGGATGAAGGTGTTCGTCTGCTGCGCCTCCAGTGAGTAGAATAGGCTCCGAGCCGCGCCCCCATCCTCAGCTCCCTGCTTTGGGGCTCCCCTGGCTTCCTGGGGGTGGGGGCGGAGGGCACAGGTGAGGGGGGCTTGCTCCCCAGCCGTAGCAAGGGGAGGGAA
CTTCAGGGAAAACGTGTGAGAAATGGGGGAGAGGAAACCTGACTCCAAATAAACCAAGAACACGGCAGAAATTAAGGAGCTCGCAAAAGCTGTGAGAGGGCAGCGAGTTGCCAGTTCATATAAATGAAGAGATCAGCAGAGTCCACCGCCGACTGGTTGCGAAGAAGTCTAAAAACAGACCCAAGGATTCGGAAATTCGGGGCCGTCGTAGAGCCACTCATTTCAGTAGAACAGTAAGTGCAGAAACCAGATTTATACACACAGGTATATACATGGATACACACATCTATACACACACTAGTTTTCTATTTGTGTTTTAAAATTTAACTTTTTATTTTGATGTTTAAAGA
CTAAATGAGTTAATCCTGCCGGGCGCGGTGGCTCACGCCTGTAATGCCAGCACTTTGGGAGGCCGAGGCTGGCGGATCACGAGGTCAGGAGTTGAGAGACAAGCCTGGCCAATATGGTGAAACCCCATCTCTACTAAAAATACAAAAATTACCCGGGTGTGGTGGCACACGCCTCTAGTCCCAGCTACTCGGGAGGCTGAAGCAGAAGAATCGCTTGAACCCGGGAGGCGGGAGGCGGAGGTTGCAGTGAGCCGATATTGCGCCACTGCACTCCAGCCTGGGCGACAGAGCAAGACTCTGTCTCAAAGAAAAAAAAAAAAGAGTTAATACTATGTGCCAAGTATGTCAT
TCTCTCCTTTTCTTATCATCTTTTTTTTTAAAGACGGGGAAAGCACAGCGAGAAATAAGATTACAAAATGCCACTCGGATTGCAGAGAGAGGGAAAAACACCGTCTCCGCCCCTTGGCCTCACCCTCTCTCAGTCCAAAGAGGTGGCGGTGGCTGGGTGGGTGGGTGGGGGCCCGGGGAAAGTCTAGAGCGTGCTCGAAATCTCTTGACCCTCCGGAGTATTGACTTTGGTCCCAAGAAATTGCTCGCGGTTGCTGGGAGAGTACTGGCGGTGGGCTGAGGCTCCTGGAGAGCCCGCGGGGTGGA
CCCCTGCCCCCACATTGCTGGCCTTGTCCAGAGCGTGTGACTCAGGAGCCCTTTGCTGTGAAAGGGGCTTAGTGCCCACACAACAGTGGACGCCACCCGGTCAAGTGGGATTTCTGGCCTTAGGGATGTGCCCAAAGCATTCCCCATTGAGGGTCCCCAGAAGGCTCAGGGGACGGAAAGTGGCTTTCTGGCCTCCTGAGCCTGTGTCCAAGTCCAGCCTTCACACGGGAGATGGCTAAAGGAAGGGACAGTTCCTTCCTCGTTCTTCTGCTTGGCCCTGGATGATAACAGAGAG
CCAAAACAGAGCCTGTGCTCCCATCTGCTCCCAGAGCCTCAGGGCATGGACCCCACAGCCAACGAGCCCCCTCTGCCAACCACTGGGGCGTCACAGGCCCAAGGGTGGCCGGCATGGCCTGTCAGGGTGTGGACATGGCTGTCTGGGGCATGTGCCCAGATGGATGAGGGGCTCGAGGTAGCACAAGCGACACGCAGAGAACAGCACGGAGGGTCTGGGCTGGGCTTCTGAAGGACGTGGGCCCCCCAGGCACGTGAGGGGCAGCAGGCAGGGGCTTCCCAGGGTGGGAGCTGGTCCCCAGGGCAGGTGGCCTGGCCTGGGCCC
GTGCCAGAAATGGACAAAGCTGGCGGCTACTAATAGACTTCGTCCTTCTAATGCTGCCCGAGGGGCTGGACTGGCCCCGTCCCTGTTTCCCCATCCGCCTGGATTCCTGGCTGAGCCCAGAGCTCCCACGTGGACACTCTGGGGCGGATCATTGGCCAAGGACTCACAGAGTTGGGACCGACTTTGTTAAAGCACTGAACTAGCTTCCTTGGAGCCCCAAAGGGAGGGGCGGGACCTTCACTTCAGAAATAAGAAGACAGACTCAGAGAGGGTTTGTGGCTTTCCCAAAGATACCTCATTCCAGGATTTGAACCCCAGTC
ACACTTTTCCCGACCCCCGAGGAAGCCAGATGTGGCTCCCTCTCCAGCTCGACTCCAAGACACGGGATGGGAGAGGCCGTCAGCCAAGGGGTTGGACAGGCCATTGACCAGGAGGCTGGAGAGACTGCCGGCTCTGGAGTCAGTGAGGCCCGGGGCCCTGGGGTGGCAGCTGCGGGGTCACAGCGCCCCTTCCTGCCCTCACACCCATCGTGCAGGGGCCCCATGTGTGAATGTCGTCTGCACCGTCGCTCTGTCAGCGTCCGTAGGTCTCCCGGATCACAGTCCTGCCCCCATTCTCCTGGGAGCTTCCCAGACAAGTGTCATATTCTCCCATGTCCCCCTCTTTCTCCGCCACCCCACGGTCT
GGGTAAAAGGTGTCCTCAGCTAATTCTCATTTCCTGGCTCTTGGCTAATTCTCATTCCCTGGGGGCTGGCAGAAGCCCCTCAAGGAAGATGGCTGGGGTCTTAACGGCTAGTACAAGAAACCACAGGCAGGCATCAGCCTCCCCAACGTCTGGGCAGAGAGGCCAGGCAAGCACAAAGTGCCTTCAGGCTATTTCTCTACACACCAGATTCTCCTATCCCTGCCCAACTCCCCACTCATCTTTGAGAATCGTTTTTGGCAGTCCCACTAGCCTGCAAGATGTCCCGGATAC
ATGGGATGGTAGGAAACCAGGCAAGGAGGTTTGGGCGGGCCTGAGCTGTTGGGCAGGACCGTGTGTATGCTGCCATCTGTGCAAAGGTGGTGGCAGAGGAGGAGAACCCAGAGGATCAGGACTGGGCGACACAGCGAGACTCTGTCCCAAACAAAAAAAAAAGCTCCCGACCCATCTGCCTTAATGGAAAGAGCTGGATCGTGAGCTTCCTATCCCAGAAGGCATACAAGCCGAGGGCAGGGGATCAGAATTCTGGGAGGGGTCCTGCCCTCAGGTCTTTCCAACGGTACCATTAAGGTTCAGTAGGGCGG
TTAGCTGTTCTCTGTTTCAACTGGAAGCAGAACAAAAGACTCTAGCTGAAGCCTGTCTCCAGGTAGCTAAGGCTTCTCACCAGCTGATATGGATGTTGAGTCACTGGATGTTGGTGATGGGCTCATGTCCTGTGACTCAAAGTATGATCCTTGGGCCAGCAGCATCATTTGGGAGCTTGTTGGAAATGCAGAATCTGTGCTCCACCCCAGGCACACTGATTAAGAATCTTCTTTTCAACGAACAAGATGCCCACATGCTCATTAGATTCCAAGGTTCTGGGCTGGGGCACATTTGGAGAGTCCTTCTGTGGTCACTCCAGTAGCTTCTCC
AGTGACCTCATCATGTCCTTGATGGATGTGGGACCTCTCTGGAGAAAGGCAGTGTCGGCTTGGGTTTGACAGACACTCATGGAAGGACCTCCATGGGTTGTGACTGCACACACTGGGCTCACCATGCTTATTTTGACCACATGGACAGCCTGTTGGTCCCAGCTACTCAGGAGGCTGGGACAGGCGGATGGCTTGAGCCCAGCAATTCAACTCCAGCCTGGGCAAGACCCTATCTCTCAAAAAATATAAATAAATTAATAAAAATATGTCAACACTGTCTGGTAGGTGGTCTGGTTATGGGAATGGGGG
ATCCCTGCTCCCTGTAGCCAGGCCTCTCCATGAGGCCCCAGTCTCTAAAGACGCACCCGTGAAGTATGCTCAGTGCTCCTGGAAGTGATGAGTCTGTAGGAAGGGTCACAGCAGATGGAGAAACACACTCAGAAGCAAGGCTCTCTCTCCAACTAACTGCACACACGCAGTTGACTCTGAAGAGTTGCTGGAAAATGAAGCCTGAGATTCAAACACTATCAAAGAGAGCACTAAGCATCCAACCTGCTTTTCTCAGGGTCTAATTCAGAAACTGAAGCACCAAAAAAAAAAAAAAAAAAAAACAAATTTGTGTGACAGCAAGT
TCCCTCCAAGGACTTAAGTGCAAGTCATCCCAGAAACCCAGGTAGGGGAGTAGAGAGGCCAGATATGGACAGGAAGGCTGCCAAGAAAGGGGTGTTAGTCAGGCACAATGGCTCAGGTCTGTAAGCCCAGAACTTTGGGAGGCTGAGGCCGGAAGATTGCTTGAACCTAGGAGGACTGCTTGAGACCAGCCTGGGCAACACGGCGAAACCCTATCTCTACAAAAAAACAAAAAAACAAAAAAACCCCACAAAAATTAGCTGGACGTGGTTGTGTGCACCTGTAGTCCCAGC
AACATGGATGCAGCCAAAGGCCATCATCTTAAGCAAATTAATGCAGAAATAGAAAACCAAATACTGCATGTTCTCACTTGTAAGTGAGAGCTAAACATGGACACATAAACACATGTCCATAAACACATGGACATAAAGATGAGAACAGACACTGGGGACCACCAGAGTGGGGAGAGAGGGAGAGGGGCAGGGGCTGAAAAACTACCTATTGGATACCATGCTTATTACCTGGGTGACAGGGTCATTCATATCCCAAACCTTGGCAACATGCAATATACTCGGGTAAGAAATCTGCACATGTAACCCCTGAATTCAAAATAATAGCTGAAATTTTAAAAAAG
GGAGTGGCCGCATATTTGCAGGGGTGGACAGGAGGCAGCAGTTATTCCTGTCCTGGGAGGCAGGCAAGAAATAAACCCTCCATTCTCATCCCTGTGGTCCCCCCCAGGCTTGACCGGGGACTGCGGGGGCACCAGTTAAACCATCATCATGTCACTCCTGACATCAGCACCAAACCATCATCATCCCTGCCCTCTGCCACGGTGAGTCCAAAACAGTTCTTATTGGGATGAATACACACTGGGGAACTTAAAGGTATTTGCCCATCAACAGTTGTATCCACTAAGCCAGGACCCTGGAATTGCTC
ACTCGGGAGGCTGAGGCACGACAATCGCTTGAACCTGGGAGGTGGAGGTTGCAATGAGCCGAGATCGCGCCACCGCATTCCATCCTGGGCGACAGAGCAAGACTCCGTCTCAAAAAAAAAAAAAAAAGCGACAGATGGGGTCTCACTATATTGCCCAGGCTGGTCTTGAACTCCTGGGCTCAAGCAGTTCTCCCTACCTTGGCCTCCCGAAATGTCAGGATTACAGACATGAGCCATCATGCGCAGTGGAGAAGCTGTTTTCACTAGAAACTAACCGTCCCGTGGAAGCAGTGTCACCAGTGCCCATTTTATGCTCTGGAGACCCTTTAGTGTTTAAGAATCCATCCGCTAATGTCGGCTCCCCCATCGGCTAATGTCGTAGGGGTGCTGGGAGGAGCGGCAGAGCCCGCGGTCAGGGTCTCC
TTCCTCCCGACCTCTCCCAGCTCCAGTGAACACAGCCTCGGCGGCAAGCGTTGTGGTGCAGCTGCGTGCCTGTCTCCCCTCTGCCCATGAGTGCTGGAGGCCTCTCTGTCTTCATTCCAGCAGCGGCCAGGCTGTCGTGTGCCAGGTGATAGGCACTGGTGGATGATGATTGCTGAACAGGAGCCCTCAGACAAGCGGGCCTGGTCGGGCCTCCCAGGCAAGGGGATTTCTGCTTAGGGACCGAGGTTCTCCTTCAGCAGGCGCTCATAGTTCCCTGTGACCACCAAAGAAACACAGAC
AGTGCACTGTGTATTACCTGTGAGCCCTATGCAAATTACCGCACATCTCTGAACCTGTTTTCCCATCTATAAAGTGAAGCTAATAGTAGCAATTACCTCATGGGATTGTTGTGCAATTAGTGGGAAGAGGCATGTAAAGTACTGACATACTGTCTAGTACACAGAAAGTGCTTAATAAATGTTGGTGATTATTATCCAGGACTCAGCTTAATCATCCCTTCCTCAGGCAGGCCTGCCACACAACCGCAGACCGGGTTAGGTGCCGGGTTTTCTGCTCCCCAGCGTTTGGAGGCACTCATCACACATTAATTACTTTATCCATGAAG
TTTGCTGATATCATCATAGCTTTTGATGATTGTACCCTCCCATTTTTCTGCATTTTCTACAACAGATCCCTTTGGGATGTTGTATTCCTGAGTCCCCATATGTATGCTAGTATTTGTCAGACTATCCCTCTCAATGTTTGTTTTAGAAAAGTGTTTGACATATAGATATTCAGTGAGAGCTGTAAGACAGTATCTTCAATATCTGCTTTCAGATTATCTGAAGAATAAGTCTAATTTAGCAAATCATTTTATTGCTTCTGATTCTTGTTTTAAAAAACATT
TGGGATTACAGGCACACACCACCAGGCCCGGCTAATTTTTTTTTGTATTTTTAGTAGAGACAGGGTTTCACTATGTTGGCCAGACTGGTCTCGAACTCCTGACCTCATGATCCGCCTGCCTCGGCCTCCCAAAGTGCTGGGATTACAGGTGTGAACCACCACGCCTGTGTTGGCCAGGCTGGTCTCGAACTCCTGACCTCAGGCGATCCACCCGCCTCGGCCTCCCAAAGTGCTGGGATTACAGGTGTGAGCCACCGCGTCCGGCCTAGCCTGGACTTTCTTAGCATTTTTCATTTACGCTGATCACAGAGCTGACCTTTCCCAGCTGAGGGCGCTGAAGAAACATTGCTG
AGGCTCTGCTGAACTCCAAGGAGGCCGCACTGAGCACTGCTCTCAGTGAGAAGCGCACGCTGGAGGGCGAGCTGCATGATCTGCGGGGCCAGGTGGCCAAGGTGAGGCCACCCTGCAGGGCCCACCCATGGCCCCACCTAACACATGTACACTCACTCTTCTACCTAGGCCCTCCCCCATGTGGTGCCTGGTCTGACCTGTCACCTGATTTCAGAGCCATTCACCTGTCCTAGAGTCATTTTACCCACTGAGGTCACATCTTATCCTAATTTGGCTGCCAATGGGATCTACCACAGTGAATTTAAAATAATCCAGG
TAACATTCTTGGCCAGGCGTGGTGGCTCACGTCTGTCATCCCAGCACTTTGGGAGGCTGAAGTCGGGGGGTAGCTTGAGTTCTGGAGTTTGAGCCTGGGCAATGCAGTGAGACAAAAAAATTTAAAAATTAGCTGGGCGTCGTGGCGTGCGCCGGCGGTCCCAGCTACTCGGGAAGCTGAGGCGGGAGGATTCCTTGAGCTCGAGGCTGCAGTGAGCTGTGATCGCGCCACTGCACTCCAGCTGTGGTAACAGTGAGTCCCCCATCTCAAAAAAATAAATAAGTGAAATAAAATAAC
CAATGATGGGAGGGGGCCTTTTCAGTTTCCAAAGCCCTCTCTCCCCTACACACTCATTTACTCCTCACAACAAACCTAGAAGATATATAAGGGAATGCGTTATTATCTCACTTCACAGACAAGGGGTCTGAGGCCAAGGCAGCCCAGTGACGTGGACACAAGGCTGATGGCAGGCTGCCCCTTTCCAAGCCAGTGCCAGCACCAGGGGGCAGGAGGCTAACCCCCTCCTAGATCTGACTTGACCTTCCATTCTGCCCCCCAGGAGGACCAGGGCCCAACCCTGAAAGGTGGGAGTTAGAACAGGAAGCCACAGGTCCCAATTGCCAGCACCTTCCTGTGTCCCACCCAGAGGCCACTCT
ACAGAGACATACACACACAGAAACACAGAGACACAGACACAGACACACACACACACACACACACACACACACGTAGTATACGGAGAAAGTGAGAATCACTGAGCAGGCAGAAACAAGGAAATCCACAAAGCCAGAGAGAAAGGAGATACTGAGAGACACAGGTGCAAACACAAGGAGTGAAAGGAATGAATAGAGAGAGAGAGAGAGAGAGAGAGAGAGAGAGAGGAGAGAGAGGCAGGGCCTGAGCCCAGTCCCCCTAGAGTGAGAGAAGCCCCAGGGGCTTCTCTAATCCCTACCTCTACTCCTGCTTTTCCCTCTTCTCCCAGGCCT
AGCATTACAATCTGCTCCTAGGCCACAGCAGGCCCTGGGGGGTTTCCCTTTTGAACCTACACCATCCCTTCCTTGGCCTTTGGGAAAAGCTATCAGTCACATGTAGTTGCTGGAGGGGGTTGGGGAGTGTGTGCTGGGGGACTCTCACTCGGGGCTTCCCCTAAGGGAGAGGACACCCCGGGAGAGCTAGGGGTTCTCCCAGCCCTGTACCCCAGCAGATCAGACTCCTGGGCACACTAAGAGGAAACTCAACACAAATGGGGCCAGGTATTTGACAGATGCTGTTCAGAGGTCAGTTCAGGCCACTTTCTGCA
TCCAGTGCCATGAGCAGCCCTGGCCCCGGGCTGCATCCCTCTCTCTCCCTACCCCTGCCTTTCCTCTATCTGGTCTCCCTGCAGCCTGGAGAGTGTGTTTCCACTCATAGCCGAGGGCCAGCGCAGTGCCACGTCACAGGCCATGCACCAGCTCTTCGGGCTGTTTGTCACACTGATGTTTGCCTCTGTGGGCGGGGGCCTTGGAGGTGAGTAACCTTGGATTTTCTAGAGGAAGGGGCATGGGATCCTATAAGCCTGACATGAATTCATTCACTCATAGATATTTATGGAGCATCTACTTTGTGCCATAAAGTAGGGATTG
GTTTGGCCTTAGTCTTTTTGGCCTTCAAAATAAAACCTGATTCAGCATCCCCTCTGTCTCCCGGGTTCAAGCCATTCTCCTGCCTCAGCCTCCGAGTAGCTGGGACTACAGGTGCCTGCCACCATACCTGGCTAATTTTTGTATTTTTAGTAGAGACGGGGTTTCGCCATGTTGGCCAGGCTGGTCTCAGACTCCTGACCTTAGGTGATCCGCCCGCCTCGGCCTCCCAAAGTGCTGGGATTACAGGCGTGAGCCACCGTGCCTGGCCTAGAATCTACACTCTTTTAAAAAGAGATTCCCAGGTGATTTGATTGCATGTTAA
AACAACTTTATGGCCACGTGTGCGTGAAAGCCCAGGAAACGACTTCAAACAAAACTGCATTCGGTAATTTAAAACTAATAATAATTATTATAATAATAGATACAAATATCCTAAAACATATATTTAAAAATGCAATCGCAAAATACATGCATAAAAATACTTAGAATTAAAACACAAAAATATTAAACTCAAAGGCTAAAAAAAAAAAGAGTCAAAGGCTCTTGGAATTTTATAAGCCACAAGCTGGCTGTGTGTGGTGGCTCACGCCTGTAATCCCAACATTTTGGGAGGCCG
GGGGAAGTCCAGACACTCACAGTCCATCCACTGTCTCCCTCCACAGAAATCGGAGAGGCACGGAAATGTCTTCAGCAGGAGCCCGTGTATTTCAGGAATACTTTTAAGCTAAGAACAAAAAAATAGCCCAACCCTTGAAGTTCCCCCTAAACCAGAGGCTGGCTGCCTGTGCCCTGTCCTGGCGCTGCTCTGCCCTGGAAACACTGGGAACGGTGGAGCTCTGTCTCTCTGTCTGGCCCCTACCGCCCTCACTCCCCCAGGTGTGCGAGGCTCCGACAGACGCGAGAGGCTGGAAAAGGAAAGTGCCAAA
AGGCGGAGGTTGTAGTGAGCCGAAATCGCGCCACTGCACTCCAACCTGGGCGACAGAGCAAGACCTTGTCTCAAAAAACAAACAAAATAAAAACAAAGAGCACTGAATGGGGAGTTGGGTCGCCAGGGTTCCAGGCCATTTCACCTTGACCGGCAGTGTCCTTGGACTCGTCCCCTTCACCTTCCTGAGCGTCAGCTTCTTTACTTGACAACCTGTTTTTTGTTTTGTTTTGTTTTGTTTTTTTGTGAGGAACTTCTGAGACAATGGATATAACTCACTTCGTAAACTGCGAAGCATCCTCCTCAAATCAATGTTCGTGCCATCGTTGGTTCCCCGCTCCTAGAGG
AGTCTGTCTCTAGTCCAGGCTGGAGTACACTGTAGCCACTACCTCCGAGGTTTAAGCGATTCTCTTGCCTCAGCCTCCCAAGTAGATGGGATTATGGGTACCCACCACCACACCAGGCTAGTTTTTGTATTTGTAGTAGAGATGGGGTTTCCCCATGTTGGCCAGGCTTGTCTTGAACTCCTGGCCTCAAGTGATCCACCTGCCTTGGCCTCACAAAGTGCTGGGATTATTGGCATGAGCCACCGTACCTGGCCAAGCCTTCTCATTTTAGACTGACATTCCATCCTGCTGCTGGGGCTAGGGGCCATTC
GCACTTTCTGACTGGCAAAGAGAAGAAGAGGGTAGATGGTTGATGGCTATCTGTCCCCAGAGTAATAAGTATTTGCCGTGGTCTAAGAGTCTGGTGATGGGCACCTTTATTTCAAGCTCCACCTTCCTTACGCTGGTTTGCAAAGCAATAGAGTGCATTTCTTATTGTGTGGCATAACATTTCCTAAAATGTTGTCTCAAGGAAAACTCTCTCTCCTTGGTCAGTGGTTGAAGGTTAGGTACAAATTGCAACATTCAGACACAGAA
TTTTAATGAGACGGAGTTCGCTCTTGTCGTCCAGGCTGGAGTGCAGCGGTGCAATCTCAGCTCACTGCAACCTCCACCTCCCGAGTTCAAGTGATTCTCCTGCCTCAGCCTCCTGAGTAGCTGGGATTACAGGAGCACCACCAGCAGCACGACCGACTAATTTTTGTTATTTTTAGCAGAGACACGGTTTCACCATGTTGCCCAGGCTGGTCTCGAACTCCTGACCTCAAGTGATCTGCCTGCCTCGGCCTCGCGAAGTGCTGAGATTACAAGCGTGAACCACCGCGCCCGGCCCCAGCTTCCGTTTTTTAATGTTATTATGTATCAGTCTTTTTTTTCCGGGCACTTAGGCGCTGGGTCATTAGGAAGCCTTTCCCCACACGCAGGTCCTAGTCAACCGTGCTTTTTAGCGGCGAGTAGGCCCTGCGGCTCTGCCCCTAACATGGGCGCGGGGCACGCGGCCAGGGGCCCGTGGGAGGGGGACAGGGCGCGCGAACCCAGGTTCTCAGGCCGCGTCGCCGCGCGTGCGCACTGACAGCCGGGCCGAGCCAGCCCGGGTCCC
TGTGTGTTCATGTGAAAGCAGAATTTAATGGTGCTTTTAAGCACCAAAGTTTAAGATGCACGAGAAAACTGTATCTCCATTTTTTCCTTTTCGTTTACAATTACTTGTATAAGCCAGGCACGGTGGTGGCTCACGCCTGTAATCCCAGCACTTTGGGAGGCCGAGGCGGGCGGATCACATGAGGTCGGGAGCTTGATACCAGCCTGGCCAACGTGGTGAAACCCCGTTGCTACTAAAAATACAAAAATTAGCCGTGTGTGGCGGCACCTGCCTGTAATCCCAACTACTCAGGAGGCTGAGGCA
TTTACATTTGAGCGGCCACTTTACCATGACTTTGCAAGTGGAACTTGGGCAAGTTCCTTAATGTTTCTGATCTTCAGTTTCCTCAAATAAGGAAAATAAATAAATGCCTAATAGGTTCTGCTGTGAAGAGTCAATGAGCAAAGCATCTCATATGCCTGAGTCATAGAGAGCACATAACAAAAGATAGCTCGTTTTATTCTTATTATTCATCACCTTGAGACACATATTTATCTTAATATTTAACTTAGCTCACTTTATTATCCCATACCATTTGTAGTGAGAATGTATTTTTCCC
ACAGAACAAGATAAACACAGACTTTTCTTACATACAAATTAAACTACAAAGTAAGAGCAGAGATTCACACAAACATACCAGGTCTTCACATATCCCAGTGCTGCCCTGCCACGGCCCATCTTGGAAGCCAGTAAGATTCAGAATGTTCAAAAACCATGCACATGGTAGTTAGGAAAGGCACGCAGGCCAGACCATCCCGCCCTCACCCACTAACTTTACGTGGCAGGCCCTGCACCCCACTCCTCACGGACACTTTGGGGACAAACACAGCAGGTCACAGGACACAGTCCTTGTCCT
GGTAGATACCATTGGCAAATCAGCTTGTGAATGGGCCTGGCACCACCTCTTAAGACAGCAGGAAGGCTCTGGAAGACACAGGTCCTCCTCAGTTCTCACTCTCCTATCACACAGACCTGGGGGAAAGTTTTATTGAGGTCTCGCCTCGATCCATCCTTCATGTGGTGAGAACATTTCCTCTTGTGCAGTTTCCAGGCAGGCCAAGTCCTTGTACAAATGCTTTTGGTACATTTATGGGTCACTGTGTGATTCATTCAACACAGTCAAAGATGCAGCAAAGATGTACCACGTACCCACTGTGTGCCAGGCCCTGTGCCAGGGACTAGGGATACAAAGGTGAACCAAGCAG
ATGCCAGCTTGGAAGTGCCAAGGAGCTAAAGGGCCCAGCACTGCCGGCCCCAGAACTGTCTGTTCAGGCTGTGCAGTAAGCACCAGAGCCTCGCCTGTCCACGAAGGGTGTAAGCCTGTGCTCCACAATGTGCTCAGCTCCAGAGAGGCCCAACAACCTCAGGAGGGCTTGGCTGTGGGTCTGAATTTCTTTCCTTTGTGCTTGAAGCTGCGCAGTGGGTTCTGGGACTTTGCTCTCTAAGGAGGCAAAGTCACAGGTTAGTTGGGGGAATCAGGCCGACAGACAATCCACCCACCCACCCACCCAACTGAGAAAGAC
TTAGCTCTAAGCAGACCTAAATTTGAATCCTGGCTCCACCACCTGTCCAGGTGTAGAAAGTTCCACTGTGGACTGACTGTGGGACTTGCATGGTTGCCATGAGCAAAACCTGATCTGGAAGAGTTGTATCTAATGGGCCCTAATGGTGGCATTTCAGAAGCACCGAGGAGACCCTGGGGGCTTCTGCAGCTGGGTCTGGGGAGCAGGGTTGAATGGGTGCCCTGGGTGGGCCTGCGCTGCCTGCTCTGTCTTCTGCCTTCTCTGCCTATGTTGCCCAGGGCCTGAGCAGGAGAGTTCTGTTAGGTGAAGGG
TGAGGAGAGGAGAAGGAAGAGCCAGGGTGGAGGGTGAGTGTGTGTCTTCCCCAGGCCCGAGCTCTGCACCCAGAGGAGGACCCAGAAGGACGTCAGGGGAGGCTACTGGGACGCTGGAAGGCGCTGTTGATCCCCCCTTCCAGCCCCATGCCAGGTCCCTAGGGGGCAAGGCCTTGAACACTGCCGGCCACAGCACTGCCCTGTCACCCAAATTTTCCCTCACACCCTGCGCTCCCGCCACCACAGGAAGTGACAACATGACGAGGGGTGGTACTGGAGTCCAGGTGACAGTTCCTGAAGGGGCTTCTGGGAAATACCTAGGAGGCTCCAGCCCAGCCCAGGCCCTCTCCCCCTACCCTGGGCACCAGATCTTCCATCAGGGCCGGAGTAAATCCCTAAGTGCCTCAACTGCCCTCTCCCTGGCAGCCATCTTGTCCCCTCTATTCCTCTAGGGAGCACTGTGCCCACTCTTTCTGGGTTTTCCAAGGGAATGGGCTTGCAGGATGGAGTGTCTGTAAAATCAACAGGAAATAAAACTGTGTATGAGCCCAGGCAAGTTGGATGCTTCTGTGTGTATGTCCGTGACAGACAGAGAGAGGTGTGGTTGGGCAGGGCATCATAGGATATATAGAGCTTCGGGGTTTATTCGCTTCCAAAGGTCAGAGACGTCCCCAAGATGTCAGCAAGTAGAACAGTGCCAGAATAGCTGCCAGGAAGTACTTATGGAATGAAGGAAGGCACAGGGGTTGGGGGACAGCTGGAGTGATGCAGCATGTTTGCAAAGAGATGGAGTGCCCTGAGTGCCTAAGAGTCAAGT
CTCCCATGCTGTGCTCCAGCCCGGGGGCTGCCTCCATTCCCATGCAGCATTTCTACCCTCCATGCCTCTGCCTCTCTTGCTGCACTCCCCCATGAGGACTAGAATCACCTGGCTAGGCTGCCTCCCCAGCTAGATTGTGAGCTCCTTAAGGGCAGGGATTGTGTCTCAGCTGCCTCTGTGCTCCCAGTGCCAAGAGCAGTAGCTGGCTCCGGGAAGGTGCTCAGTTAATGTGCTGTTGAATGGAGCCCATATTTGGGTGTATTTACCATACACATGCACGCATGCACACACAACCCAGGTAGAATCAGACCATAGAAGTAGGAGCCTTGGG
GGTGAGTGTCTAGGAGTCAGACTTACCCCATCAGGGAACCCCTTAGGGTATTTGTGCTGCTGGCTCTCCCAAAACCCAGCCCGAAAGAATGAGAGGAGGGACAAGATGTAGAATGCAATGGCATGGCATTTATTGAGCACTACTGAATGTCATCACCGCATATTTCACTGATGAGGACACTGTGACATAACCTGCTTCACACAGCATGGAAGTGGGGGAGCAACATTTAAACCCAGGCCTGCCTAGCTCTGAAGTTGGTCATGTAACCTCTACATCCCATGTCTGTGGGCTACACTAAGCTGTCTCTTCTG
GCGCTCCTCTCCCCCGGTCCCAGCCATCCTGGAAGACGCCGGTGCCGACGTCCTGATGGAGGCCCTGGAGGCCCTGGGCTGCGAGTGCCGCATCGAGCCCCAGCGCCCGGCCCGCAGCCTGCGGTGGACCCGAGCGAGTCCCGACCCCTGCCCCCGCAGCGTGAGTGGTCGCGGGTTCCCGAGGGCCAGCCGCGAGTTGGCTGTTTTGCTTCCATGATTTCAGCCCTGGAGCTGTCCCTGAGGCAGCTGCCCTGGGCCGTGCGCGTCTCGCGGATGGGTAAAGCAAGGATGGAGAACGGGAAGTGGAGGTGCCCAA
GGAGTGGCTGAGCTGCTGACAAAGCTATTGTTCATTGACAAAAGAGAAACACCACCACCACCACCACTACTGAAGCAATTGTGTACCCACTGTGGGCCAGGTTGAGTGCCAAGCACCTTGGATTACCATTGCATGTCATCCCCACATCTCTTTGAGGTACGACATATTTTTCCATTTTACAAATGAGGCAAGAGGCGTATTGAGATTACGTGACAGGCAGAACAGCACAGTGGTGGTGAGCATGGGCTCAGGAGTCAGAGCTCCTGTGCCTCACCACTTATTTAACCTCTCT
TTACCTGTTCCAGTTGGACAATATATACCCCAGCTCCTCCTGTCAACTTTCTGCCCTCTCTTACCACCACCACTTTCCGCACTTGCCCCAGGCTACTTTTTGCTTGGGACGAGCTCTCCACCTTTCCTCTCTCAAGCTTAGGCTCCAACTCGCAAGGTTTTTCCAAATCAAGCCCTTTCTCCTGACACTGGTGTCTGCAGCTCTGTCTAGTTTCATCACTTGCTGTTATTTTTCTATGCAGATTCCCAGTTCCCCAGACCCAATTTAGAACCTAAAATAGTTTTTTTGTTTGTTTTTTTGAGACAGGATCTCACTC
AACTGTCTCTCAGGAGACATATTTTCCCTCTCCAAAGCTTCCCTGTAGCATTGGGAAGTCCCTCCTGAAGTCCAACCTCCATCTATCTTGCTACCTAGTTAAATCCACTTCTTTTCTAGGACTTGGACAGCAATAGAGCTTATTTCCTAGCATCCCTACATTCTTCCCCCAGAAGTACTTCTGGGCCAGACACCACCTGCCCATCTTTGCAGGTGCAGCCGCGATGGCATATTTCTGAAGCCCTCTTTTCTTCGACTTCCAATCCCTTCCTTAAGCTCTTCCACATCCAGACAATCGGCACTGTGAGGGTTAGGGGGCATAGGTAGTGGGGAGAGGGGTTGACCCCACTGCTGCCCTGCAGGCGTGTGCAAATGCAGGCATGCCTGTGTGCTCTGTG
ATTATACTTCCCTTTGTGTCGAGAGACCCCGAGGGGGCCCAGATAGTTTTGGGGTCCGCAGCGGCCGGCGAAACGCAAGGAGCAAGGTCCCGCAGCGCACGCCTGGGGAGGGGTCTTTGTGGGGATGGCGGCTCCCGGGGCAGGAGGATTCGCCAGAGGCGGAGCCCCGGTGCCTGGGGGATGTAGGGACACCCCACGCGTGGCGCGAGTTTCCACACCTGGATGAGTCCGCTGAGGACGCCGAAGAGCCAGTGTTTGCTGTAGACCGTGCTCCCTATGCAGTCTCCACCGGCCACCTCCTCCTCCTCCTCCTTG
TCCCAGCACTTCGGGAGGCCAAGACGGGTGGATCACTTGAGGTCAGGAGTTCAAGACCAGCCTGGCCAACGTGGCAAAACCCCGTCTCTACTTAAAAAAAAAAAAAAAAATAGCCGGGTGTGATGGCGTTCACCTGTAATCCCAGCTACTCAGGAAGCTGAGGCAGGAGAATTGCTTGAACCTGGGAGGTGGAGGTTGCAGTGAGCTGAGATTGAGCCATTGCACTCCAGCCTGGGTGACAGAGGAAGACTCCATCTAAAAAAAAAAATTATTTGTAGAGATGACAGAGTGAGACTCCATCTAAAA
CCCCACGGGCAGCGGCTTCGTGGCCTTAAACTTTGCCATCCATTCTCGGTGTAAGCCGTGCGGGGGGTGGGAGGGGGGTGGGTTTGGGGGGAGGGTGGAGGAGTGGGGGGAGAGTGGGTGGCTACAGCCAGGGGCTCCGGCCCTGCCCTGGCTCTCACCTGGAGTCGTTGAAAGTGTGCCATTCTCCTGTCCCTGGACTGCGACAGTAGGCTGTATAGTGGCCACCCATGGTGGTTCCGGAGTGATTGGACACAGCGTACAGGTTGTAAACAGCATGGTCTGAGGAGGAGGCAGCCGTCAAGCCCCCGAGGCCCCCCTGCCCCGACTTCCCCCCTCCAACCTCTCCTTCTGGGTCTCTCAGTAGCTGGTGCTGGCAGCTCCCCTTCCTCCTGCCCTCCCTCCGGCCTTGCACACCTGCGTCTTCATTCTGCCCTGCCTACTCAAAGATACTCACTGGTGTTTTCTGAGGCAAATTCTCTTAAGTCCAGGTCTCTTAGGGGGAAGTTCACAAATGTTGTGAGCTTGCTGGTTCGGATCCTGGATTCTGAGAACCGCTTCAGATCTGGCATTGACGTGAGTCAAGGATAGTCAAACCAATGCAGAAGGGCAGACAACAAAAGGAAAGCCTACAAGGTCCGTTTCTTCCGACTGTTCCCCTCACCTATGGGCCCCTTGTCATCAGTCACCCTTGAAAGTCATGTCCCAGCCCTGATGGATCT
TCACAACAGGGATACGTTCTGAGAAATGTGTTGTTAGGTGATTTTGTCATTGTGGGAACATCACAGAGTTTACTTACACAAACCTAGATGGTAGAGCCTATTACTAATATGGTATAGCCTGTGGCTTCTAGGCTAAAAACCTATACAGCATGTTACTGTACAGAATACTATAGGCAGTTGTAACACAATTGTAAGTATTTGTGCATCTAAACATAGGTGAACATATAAAAATATACAGTAAAAATATAGCGTAAAAGATAAAATGGTACACCTGTATAGGGCAGCT
AGGGAAATCTCGCGCACGCGCAATGGGGACTGAAACCTGGTCCCCGCAACCCCCTTCACGGGAGCAGTGGGAGAGCGCGCCACAGAACGACTTTTACGCAGGCGCAGAAGCCTGTTTCCCCTCACCCGCGGCTTCCACCCTGCGCAGGCGCAAAAAGCCGCGCTGGCAACCTCCGCAGCGGTCGCGCGCACCCTTCATCCCTCTTGCTGCTTTTGTCTGGCACAACCTTCTCAGGCCCTCCGCGAGGCCGGCCCTTTTTTTCTTTCACTTTCCCCACCCGGAGAGCCAGGTGCCGAGAACTAGGACCTCGTCCCCTTCTCTATCCCTTCCC
GTGAGGACCCTGCAGAAGGCCCAGCTGGGAGTGAGCAGACCTGGGTTTGGGAACTGGCTCTGTCTCTTCCTAGGGCCCGGGGGCAAGTCAGGGGCAGTATGTCTCTACACCCCTTCGTGGGGCAGGAGTGCAGACCCTGCAGGATCTCGTGAGGCCCTTGCTGCTTCCCAGCCTACACTCAGTATGTGGAAGCTGTTATCGGTGAGACCGAGGACTGCGGCTCTCAGAACCTAGACACTGGTCCCTGGGTGGTCAGTGAGAGAGCCAGTCTTCAGATCCAGATGTCCCAGCACCTTGCAAGGCCACTGGCTGCCTCTCAG
CGTAGAGTGCGTTCTTACCTTCCTGCCCCGACGAAGGTCCCAGAGACGCTGCGGACAACACCAGCATGTCGAGCGAGCAGAGCGCGCCGGGGGCCTCACCCAGGGCCCCGCGTCCGGGGACCCAGAAGTCTTCTGGCGCGGTGACCAAAAAGGGAGAGCGCGCGGCCAAAGAGAAGCCAGCGACCGTTCTGCCTCCCGTGGGGGAGGAGGAGCCCAAAAGCCCTGGTACGCTGGCGCCGGGGTTTGGGGATCGGGCTTCCAGGCTGCGTCTTCCCGGGTTCCCACTAGCTACTCACTGCTCCAAGGTTATGGCTGAACT
TACTCCAATATGCAGGCTGACTTTTTTTTTAAATGGAGTCTTGCTCTGTCGCTTAGGATGGAGAGCAGTGGTGTGCTGTTGGCTCACCACAACCTCTGCTTCCTGAGTTCAAATGATTCTCCTGTCTCAGCCTCCCAAGTAGCTGGGATTAGAGACATGCGCTACCACTCCTGGCTAATTTTGTATTTTTAGTAGAGACAGGGTTTAACCTTGTTAGTCAAGCTGGTCTTGAACTCCTGACCTCAAGTGTCCACCCGCCTTGGCCTCCCAACGTGCTGGGATTACAGGTGTGAACTACCGTGCCTGGCCCAGGCTG
CAATCATATTTTGACAAGTCACTCCCTTACAAATTACAAATGGCTAAGCACTCTCCATGGGTAGCAACTGCTAGTGTTTTAAATGCAAGTCTTTTGTGAAACTATTCCTTCTTCTAAAGGAATAGTTTATTTTCTGCAAAAGGAAGGCTTTCAATTTTATGTATGTTATATTCAATTGTCATGGACTATACTCATATCATTCCTGATATTCCCTTGTATGACAAGTTTGCTTCCTCACACTCTGATAGCATTTGTAATATTTCATGTGTTTAAAAAGAGATACACTGA
GGAGTCTGGGAAGCAAGGACAGCAGTGATGGGAAGCTATCCGTAGATTCCCTGTATCATCCTAGTCTGGGGTGATGGAACTGTGATGAGCCGCATCTGCGTCTGGATGGGGATGGGCACGTGGCTTCCCCCTGCTGTGGAAGATGCAAGGAGCAGGAAGAACAGTGACAGAGAAGGACAGGCCTGGGGATAGGGTCAGGAGCTGGCAGCTGCAGCCCCAGCACAAAAGCCAGATGCAGGAACCCTGGCTTGGGGTATACAAGCCCCTGAAGGGGCCTTTTTGGTTTGTATCCTCCTGGGCCTGCCTGGCCAGGC
TTCTGGATGATGGAGGAAACACCGTAAGCTTATGCAGCCTCAGCTAGACTACCCAAAGGGATTGTGAATGAGCTCTCCGAGAAATATCTGCTAATTAAGCATTAACTAATGTTCTTTTCTTCTGTCTTCTCCCCTTTTCTTTCTTTTATTTCCTCTTCTGGATCTAGAGAGTGCCAGAAAGAGTAAAGGCTATCAAAAATTGTGGTAAAACTCCACATGAAAAAAGTTGTCGGGTGTAAAATGTATACCTATATTTTAAGTCTGTATCTTCCCTGTCTCAATGAGTCCTCTGCCAT
ATACTGTTTTTCTCCCGAAATAGGAAATTGGCTTATTTTTTTCTCCTCGGCAGCATCTTAATTTAAAATATGACACTTGACCTACGGCCCTGCACGGAGCGGTTAAGAGGGTGAGAGGCCCGTCAAACTCTTTTTGGTGTTTAGGCGCTCCTCCTCCGGGCGGTGTGTTGGGAGGGCCCAGGTCAAGGCGCGCGTGGGCGGAAGCGGCGGCGGCGGCGAAGGCGGCGGCTGTCAGAGCTGGAGGGCCGGGCACCGCGGCCATGGAGGGTCAACGCTGGCTGCCGCTGGAGGCCAATCCCGAGGTGGGCGCGCTTCGGGGCAGCCCTGGGCCGTGGG
ACATTTACCAATGTCTGGAGACAGTCTGGTTGTCCTAACCGGGTGGGGGAGGGTGCTCCTGGAATCTACTGAGTAGGGGCCCCAGATGCTGCTAAACGCCCAGGAATGCACAGGACAGCCGCCCACAACAAAGAATTATGCAGCCGAAAATATCAACAGTGCCAAGGTTGAAAAAGTCTGCTCCACTCGAATCTATTGCCTAGACGCAGAGTGCACCATCTGGAAATGTAAGTCCTCCGGGGCTGAGCTTTTAGTCTCCCAGTTTCACCTACTCCAAAGAGAAAT
GAGCTCCTCTATCTCCGCGCTGTCTCTCCTCTGCCCTTACCCCTGGTTGTCCTCTTCACAGGCTCCAAATGGGCCCCTGGGGACCCCTCAGCAGCCAACACAACAGGGAACCAGCAAGAGCCAGCCTCCAGGGAGGACGGGCAGACAACACTGGTGACTCTGCACATTCCACACCCCGCCCACCCTGCCCCCGGGCCACCTTTCCCGTCCCCTGTCCTTCCTCTGTCCTCAGACCCAGGCTGGGGTCTCTTTTTCAGGGCTCTTCTTGGGGGCTGGGCTCTCCCGCCCCATACTCAGGGCAGAGGGAAGAGA
CCATCTGTCTTTATACCATCATCATCAACAGCAAGAGGAAAAATAGCTCTTTAAAATGGATGAAAGCCCAGGCTGACAGTAACCGGAAAACTGTGAGCTCTGAATACCAATAAAGGTAGAGAAATGATTAAAAAACAGAGATGCAAACTGAAAATTTGTCTGGACAGCTCAGGCCCACGATGCTTTGCAGGCAGGGTGTGTTTTATTGGTTCCGAAAGCATAAAGCAAGCTGCTTACCAAGAGCCAGGCCTGGGGAAGGGCTTGGTCTCCCGGCCCTGGAAACACGTGGGAACCAGGGGCAAAATAGCAT
GTGTGTGTGTGTGTGTGTGTGTGTGTGTGTGTGTGTGTGTGTATGTGCTGTTCTTGACAGGTTTTGTTATCAGGGTTATGATAACCTCATAAAATGAACTGGGCAGCTTTTCTTCTTTGCTTTTTTGCCCAAATTCTTCTCTGCTCTCCTGGCCTGGGGAGAACAAGGCTGGCCTGTGTTCAGACCTGCTCCAGGACCTCTGGTGACCTCCAGCATGTTCCCAGCTCTCTTCTTGACTCTTAGTGGTGTTGTCTCTGGCATCTCTCTGCTTCTCCTCCGGTCTGGCTTCCCAATGTGATCCCCTAACATCTATG
CGGGTGGCAGGTGGAAGGCTGAGGCAGCCGTCCCCGTGTAAACATGTGACCCCGAATTCAGTGATCAGGAGCCAATTTCCAGGGCGGAATGGGTTCAGGTGAGAATCACGGTGGGATCCCGATGTAGGAGGGGTCTAGGCTCAGGATTAGGGTGGTGCTCCCGAGGTTCACGTCTGAGATTCGGCTGGGTGAGAATTATTTTGGGCTGGGATTGGGTGGATTAGCACTGGTGCGGGGAGTGGGGTACCCTTGAGGGGGTCTGTGCCTTAGATTTGAGTTGTTGAGGTAAAACAGCCTCAAAGAGGAGAAGGGGGCAACCTTGCT
GGACTTTGAAAATCTCTCTCTGAGAGGTAGTGTCTTGGGGGAATTAGTGCTCCTGAAAACAGGGATGAGAAGCTGTGGCCCTGGGGAGCTAATGGGGGGTCAGGAACCAGGAAGGTGATGTTTATCAGGATGGGGAGAGAGGGCTGGAAGAGCATCAGGAGCAAGATAAGGGCAACAAACGCTTTCCGAGCATTAATCTGAGGTTAAAATTATCGTCCCCATTTTACACATGATGAAACTGATGCTTAGAGAAGTTACATAATTTGATTAGGATCAAACAGCTAATATTTGGCAAGGCTGGGACCTGAACCTGGTTTT
CGTGTATCCTTTTCCAGATGGCTTTGTTTAAATGCAAATATATCCCGTAAGATGACTAACATGAGTCCAGGGGTACAGGGACTTGATGACAGAGGTGGCGCAACTGTGCTCCCTGGGACAGCCTCTAGGCGGCGGCCAAATGCATGTGTCTGCAGGCCCCACCCCCACCCCATGCTAAGCAGCTCTACTTCTCTCTCTTCTGTTGTATGGACTGGGCTTCTGCATGAACAGCTGTTTGAAGAAAGGAGTCCACGGTTAAAAGTATTTGAAAACCACTGG
AGCCAAAATTTGAGTCCTGGAAGTTTAATTCCAGAGCCTGCAAGCTATGCTGAAACTGGAATTACGCTGAAAAATCTTGAATGTAGGTATATATATACGTGTGTGTGTGTATGCCCTATATCACGTTGAGGAAAGTTGCCAAGTTCCCCAAGGTTCTAATTTTTTGCCTTGCCAAGAGAGAATGATGGCTCCAAGTTGCAACACCCTGGGAGGGGGAGATCCTTAGGAAGTGGGAGAGTCATCGAGGGGGTAACGTATCTAAGGTCTGCCAAAGGCCTTAAGAAAAGGAAGCCGAG
GATGAGGCCATTGAGGATCTGCTGGATGATAGAGCTTAGCGGTAGAAGCAGGAATGGAATCAACGTCCAGTTGGATTCCAAGTCCTGTCTCCAAGCATGCTGGGCTCCCAAAGGAAAAGCCTTTCTGTGCCCTCAGACTACACAGTCTTGTGGGGAAGTGGACAGTGGGGACCCCACGTGAGTTTTAGGCTGGGACAGCCTAGCAGTGAAGGAGGAGGCTGGGTGAGGAGTAACCAAGCCTTAGCTTTGGTGATTGATGGGAAGAATTGGGTTCTGAGGTGGAAATCAATTACAGTTACAATCTGCTG
[truncated: 2,920,437 more chars]
