# Supplementary material for: On the Value of Intra-Motif Dependencies of Human Insulator Protein CTCF
Source: PLoS One. 2014 Jan 22;9(1):e85629. doi: 10.1371/journal.pone.0085629 (PMC3899044; doi:10.1371/journal.pone.0085629)
Supplement: File S2 — Data sets for MCF7 and NHEK cell lines. (ZIP) [file pone.0085629.s011.zip › NHEK_bg_test.txt]

CTACAGAAACAAGGTCGTCGGCTGGCGGAGCGGCTTGTGAGTAGCCCCCTCCCTCGGGCCTGGGCCTGGGCCTGAGCCGTCACCTCCGAGGCGGCCTGTCTCTGCCCAAGTCGAGTGAATGGGCCAGGCTGGGGTGTTTGTTGGCCCGGGAGGAAATGGAACATTCCTGCTGTGAGCATGAGACGTCGCTGTCCGAGCTTGGCGCCTAAGCCAAGGGTTTCTTTATTTGGTTGGTTCCGATTGGGTTGTTGGTTTGGGGTTTTGTTTTGTTGGTGTCATAAAA
GGATCTCCTGGAGGAGCATGACTGGCGGAGACCATGGCCTCGGTTTTCCTCCTGAGTCTGTGTTCTTGGCTTCTCAGCCTCCCTGCTCAGCCTCAGTAACTCTGTCCATCTCTGAGTCTCGGGACCTCCCACCCTTCGTCTGAGTTGTGCTCTGGCGTTTGTCCCTCTGTCCAGGTCTGTCTCTGTGTCCACCCATCCCCCACCCAGGCTTTGCCCTGTGTCTGGGACACGGGGGCCTGGCTCTTCTCTCATGCTCCTTTCCATCCCCTGGCAGTGCCCACAGGATCAGACATGAAAGCAAAGCCCTCCTCAGGAAACAGCAAAGTGCTG
CATCAACCAGGTGTGTCTTTTTCAGTGCCATCCGAGGTAGTGGCATTTTTGACATAGCAACAGTTTTTTGTAGGCTGAGGCACACCAAGGGTGGACAGCAATGGTGGCCTCTCAGGTGCAGGTACTGGGGGGTCCGCAGGAGCAAACCGGAGCCGATGTGTCAGCCTGGGCAACATAGTGAGACTCCATCTCTACAAAAAATGAAAAGCTTGGCCGGGCGTGGTATGGCACACCCGTAGTCCCAGCTACTCAGGGAGCCGAGGCAGGAGGATCGCTTGAGCCTCAGAGGGCGAGAC
GTCAGGGTCCTGCTCCACACAGACAGAATCTGAGACGCCCTCCCCGGGGCACCTGGTTCTTCTCCAGTCCTTTGTCACCTCCCAAGCGGGTCTCAGAAAAGGCAGGTCTGAGGATGCGGACGGACGCAGGACCTAGCCCAGGCTGGTGGAGCCCCCTCCACGTCCTCTGAGTACAGCTGCCGGTCGCCACCTCTGAGGCAGAACTTGAGGAAAATGGGGTCAAATGGAAGGTACTGGTATGGGGACACACGCGGGGAGGCCTCCAAACACCCTTTCAAGATGGTTCGTGTTGACCCCGATAGGTCTCGTGTTGGAGGGGCAGGCACTGGGGGTTGCTGGTCGACCCGCATGTTGCCCCACCACAGAGCATCCAGGGCT
CATTTAAAGGAATCCTTTAGATTCTTGTGAAAAACAAAAAACCATGTCTCTCTGAGGTGAATTATTGTGGAAAGGAAAAAAAAATCACCTAAGCCCCTGAAGGTGGGTTGATGAGCTGGAAAGAGTGGAAAGACCAGGACGGCCCTACGCTTGGACCTGGGCCCCTCACTATGGGACCTGAGATGTCACTTAATCTCCCCGAGCCATAAGCCACCATTGAAAGGAGAAGTAATAACGGCCTTGCAGAACAGCTGCAAGAACAAGCTAGTAAGGCCCGCCTGCTGCATGGGAGGGTCTCTACAAAAATGCCTCCTTC
TCTCACCTTTGGTGAGGGCTGTCACCCTTTAGCCACAGTTCTGTGAGAGAACCACCTCCTTTTCCCCCATAGGAGGAAGGACAGCGGCAGAGGAGGCCAGGGGAGTGGCTCACGCAGTGACAAGTGACTGCAAGGCCACCCCCACCACACTTCCCACAGGTGGCACCACATGTGCACTTCTGCTCAAAACTGAAGCGGGGTGACAGCACACTGCTTGGCATGGGGACAGAGACAAAGGAGGCAGGCACCGGGGACAGGGTGTCAGCATGTATGTGCATATATATATATGTGTATGTGTGTGTGTATATATATACACACACACAC
AACAACAACAAAAAACGGTGTTGGAAGTTCTAGCTAGTGCAAAAAGGCACGTTAAAGAAATAAATGGCATGCAGATTGGAAAGGAAGACATAAAACTGCCTTTATTTGCAGATGACATGATTGCTTAGAAAATCCCAAAGTGTTTGTTTACATGCAGGTTTAGCTAAGTCTCAGGATACAAAGTCAGCATACAAACGTCAATTGCTGTCCCATATACCGATTGAACAATTGGATTTGGTAATAAGAAAAACAATACCAATTGCGACAGCACCAAACAAAAAACAAAAAAAAAAACCCGAAAAAAAACCGACTAAGGTCTAAATCTAACCAGATATGTGCAGAAGGTAGAGCTGTCAGGGTGGTTGAGGGCATGGGCTCTGGAGCTGCCTGCCTGGCCTTGCCTCTTGCCTTTCCTGCTCA
AGGATTGGCTGGGCTTGGTGGCTCATGCCTGTAATTCCAGCACTTCGGGAGGCTGAGGTAGGAAGATGGCTTGGGCCCAGGAGTTCAAGACCAGCCTGGCAACATAGTGAGACTCCATCTCTACAAAAATAAAAATAAATTAGCCGAGTTTGGTAACGCATGCCTGTAGAGCTGGCTACTCTGGAGGCTGAGGCAGGAGGATCTCTTGAGTCCAGGAGTTCCAGGCTGCAGTGAGCTATGATCATGCCACTGCACTCCAGCCTGGGTGACAAAGGTGAGACCCTGTCTCAAAAGGAAAGAA
CACGGCAAAGGGATGAACCTTTCTTTCAAATATGAGGAAGGTTAACATGACCTAAAAACAAAGCTCTTCTGTTCTTTGCCAGATAGAAATGACCTTTCTGTGAAGAATTTAAAAAAAAAAAAAAAAGAAGAAGAAGAAGAATCTTAATGAAATACACCTGCGTCATTAGGTGCTTATTACAGACACTTAGTAAGTCTGTTAGGTCAGTGAGTGAGGCCAAGAACCTGCCAAACTGAAGGGTCATTGTCAACCAATGGAACAAAACAAATGGACAAGAAGGAGGAGGAAAGATAAGTAGTTTTGATCTGGGACATGCGGCA
AGGTTTGGCCAATGGTTCAAGGTTTATTGAGAAATGCTATGTTCACTTTATCAGGCTGGAGGAAGCTCTCTCTAGTTTTAACCAAAGGCCTGGGGACTGGAACTAAAATTAACAAAAAAGTTTGCAAGGCAAACAGCTCCACCTCTTCTCCCAGACCCAGATTCCTTTTCTCTTTGAACAGTTGGCTTTGAAATCACACCTAGTTTCTCCAGGTTGCAGAGAAATGTGGGAGCATGCGAGATTGTTTCAGTATGGCTGGCTTGGAGAACTGTGTGTCCCAGACTAAA
GGGGAAACTGCCCAAGGTGTTGGGGCCTCTGACTGAGGCCTGATCCAAGATGGTTCCTGGCTGCACATCACAAGTCCATATTTCTTGTGACAGCCGCTAAGCTTCTCTTGCTCTTACTTGGTTGGGCCATAGGAGCCAGTAGGCCAAATTGGAACTCAGCCGTGCCAGTTGGCTCGCCCATCTCTGCAGCGTTTCTCCACTTTGGCACTATTGACAGTCTAGGCTGGATGATTCTTTGTTGTGGGGAGCTGTCCTGGGTATTATAGCATGTTTATCAATATCCCTGGC
CATTTTACCTAAACGCTTCATTTGAAAAAAAACTTTTAACAAACTTGCCTGCCGGGCACTGTTTTAGGTACATTACAAATGCCACCCAGCTTTTTATTCAAAGTTATGTGAGCAGGGTCTATTAGCATATCCGTTTTACAGATGAGGACACTGGTGCCAGGGCTTACACGCTGACATGTAAGCATGCATGTAAGCTGACATGCGGCAACCGGGGGGCACCCAGGAAGCCCGGCCACAGGGTGCCTGCACTTCACCATTCCAGTACCTGCCCCCCTTTTTTTTCTTTTTGATATAACAG
AACAGCCCTTTGCAAACCTTCCTGTCCAGTGGACAGATGATCACTGCCCTCTCTAGCCCAGCTGGGGGACCCAGACAGGAGTTCCAGCTGTTGTCGGCAGCTATTCCAAGGACCCTCCTCCTCCCTGCCCCTGCAAACAGACGTGCATTCATACACATTTCTTTGTTAGGCAAAAACAAAAATCTCATGAGAAGCATTAAGACACACATTCTTTCCCCTTCAGTAATCCGAAATTGTACAGAAAGCATGGTTATGTTTGGGGAGGCCCAAACACATACCATTCCCTCCACTTCACTGTGCCGCACCCCCTCACCGCCACAGGACACCCTCCCAGCCACCACCCAACTGCA
CGCTACCCCTCCGCCGGCCGGGAACTCCGCCAGGCCTAGAGACGCCGACCCGGCCCTTTCTAGCTCCTCCCCGGCTCGGACCTGGTTCCCGCCCTCGGCCGCCCGCCAGTTCCCGAGGCGTACACGTGTAGATCCCGTCACGCCCGGAAGTCTCGCGTTTCTCAAACGCCTCGCGCAGTCGCCCTTGCGCTCAGGGAAGGGGCGGGGCGAACGGAAGCCGGGAAGGCGATTCATAGCTCGCGGGGTACGGGCGCGCGTGCGCACTCCGCAGCCCGTTCAGGACCCCGGCGCGGGCAGGGCGCCCACGAGCTGGCTGGCTGCTTGCACCCACATCCTTCTTTCTCTGGGACCTGGGGTCGCGGTTACTTGGGCTGGCCGGCGAACCCTTGAGTGGCCTGGCGGGGAGCGGGCCTCGCGCGCCTGGAGGGCCCTGTGGAACGAAGAGAGTAAGCACGGGAGGGGCGGCGGAGGGGCGCGAGTTTGAGGGCGACGCGATGAATGAATCGGAACGGGGGGTGGGGAGACGCGGGATCTGGAGGTGAGTGGGAGAGGACGAGGGGCCGGAAGGAAACAGGGACATC
CCCATTTCCTGCCCTCTCTGCACATTCCTTCCATTCCTCCCAAGCACCTTCTCCCACTGCTATTTTCTTCTTTCTTCTAGAAAACAAGTCATGTGGCCAGAAGGATGTCAGGCACTTCTGCTTTCTCTTTTAGATTCCCGGGTTCTTATAAGGTTTTCCTGGCCTTCTCTCTGCCTGCAAAGCCCCTGGCACCGCAGAGGCCCCCAAAACACACAGGATGATAAAGCTCTAGAGAGACAGGATGGAAGCCTGGGTGCATGAGTGCGGGAAAGAGGGCACAGGGGCTACTAAATCTTTGCCCAGATGGCGGGGCGGGGCTGGGGG
GCCGCAGCCAGCGTCCTGCCCCGCCATGTTTCGCGCTCCGAGCCGCGCCCCGCCCATGCCCTGGCTTCACTGGCCGGCAAGACCGCCAATCAACCTCCAGCGTTCTTCCCGCCCACCCGCCTGCGCCCACCCCCTTCCCGACCGACCCTTCCCATTGGGCGACATCTCCGCCTGCGCGGGCCCCGGGCTCCCACCCCCCGCCCCGGCACCACCCAGAGGCAGGACCACAGTGAAGCGGGCAGGGCGGACACAGGGAAGGGGGCGGGGCGGACACAGGGAAGGGGGCGGGGCGGACACCGGGAAGGAGGC
CCCGCACAGGCACGGGGGTGCCTCCTTCCCCGCACAGGCACGGGGGGCCCGAGCCCTTGGGGTTCCTGTCCTAACTGGGCGGGGAAAGGGAGGGTTGGAAGCTGAGTTAGGGGGAAAGGGGGTGGTCTCCTGCCATCTCTTTTATTTTATTTTTCCTATTTTTGGTTGATAGGTTTCAATCTTTTTTACATTTTTCCAACTTTTTGCCGTAAAACTTTTCAAACATAGAAAAGATGAAAGAGGGCTGAGTGTGGTGGCTCATGACTGTAATCCCAGCACTTTGGGAGGTTGAGGTAGGAGGATCACTTGAGCCCAGGAGTTCAAGACCAGCCCGGG
GCCGCCTTCGGTGGTTCTCAAACTTCAGTGTGCACAGGAATCCCCCCTTGGACAGTTCTTTCAAACCCGGATTGCTGGGTCCCCCAACCAAGTCAGAGAATTTGCATTTCTAACAAATCCTCAGGCGATGCTGAGCTGCTGGTCCGCTGGTCCTGGAGCCACACTTAGAGAACCACTGGCTCGGCTCACTCTTTCTCTCACGGGGTTTCTGTCATCTACTCATTTAATACAGAATATGTCCTGCTAGCCCCGGAGGACGAGTGGACGGAACAACTTTCTCACCCCTCGCGGAGCTTAGTCTAACGGAGGAGACAGACTTGTTTCAACAAATCA
TAAAATTCCCTCTAACGGGAAAAACCGCCGCCCAGAGTGCCAGAGGGCTGCGGACCCCACGTCCATGACCCTCATGCACCCGAAACTCCCGAGCTGGCCCTCCCCGCCGAACCCCGAGAACGAGCACAAACGCAGGGCCGGCCGGCTCCGGGGTCAGTCCCCCGGCCCAGCTCCAGCCCGGCTCTCAGGCTCGCCGCATTACCTAGACAGGACCTCCAAGTCCTCAAGCGCAGACAGCAGCCGCTCTCGTGTGCTGTTACCACCCGCCACTCCCAAACCGCCTCCCAGCCGCTCCTTCTCCTTCTC
GCATGGCAGGGTGAAGCAAGTTATATTCTTTCTCTGCAGTTCAGTCTCTCTTCATCTATAATCAGGTGCAATGAGAATTAATGTCTAAATGACCCTCAACCCTTGCTACTCAAAGTGTGGCCCACCAACCAAAAGCAACGACATGTCCAAAAGCTCCTTAGAAATGCAGAATCTCAGACCCCATCAGAAGGATCAGAATCTGTATTTAAACAAGATCTTTGGGGGATCTGTGAGCACATTAAAGATTGTGAAGCAGTTTTCTGAAGTGTCTTCCAGTTCTAAAATGCAATGATTTCACAGTCATCTGAACT
AGTACAAGGGCACCCCCAAGCTAACATAGCTGGCTAAGAACCTGCTCGACTGCCCTAGCACCTGACGCCTTGAAGGAATACTAGCCACTTTTCCCTCCTTGAGCTCTCAGTCCCCTCTGAACACTGTTCTAGAGAACTAGGTCTAACCTCTTTCTCTAATCCCAAGATCACCTTAGCAGTAGCAAGGGAGTCTCTCTAACTGTAATATGACCACATCACACTGCAGGTTACCTGGAGTTTGAGAACCCCAGCCCTTGTGTGGACCACTCCAGCTTCACTGCAAACAAGTTATATTAGGTTCTTTTTTTTTTTTTTTTTTTGAGACGG
GGCAGGGCGAGCCTGGGCACCAGCTGAGGGAGGCTGGGTTCCAGCCCCTCGCTGCCCAGCCTGACCCAGTTGCCCCAACAGGAGGGCCTCCAATTTCTCCTGGGGCAGCCCAGTCACCTGGGAAATTCTGCTCATAGCAAGCAGGAAAAGGCCAGGACTCACGCCCCAATGACGCCACAGCTGGGCAAGCCCTGGGGACCCAGAGGGCCTGGTTCCAGTCCCGCCTGTGGAACAAACTCAAAGTTGCCTTCTCTGGGGCTCAGTTTCCCCTCTGATTACCACCTCAACCAATCCGTGTGTTCATTTTCCCTTTGTGGGGGCATCTAC
AAAACAGGCAGCAGAGAGGAGTGGCTCCAAGCCGGGGCTCTGGGTTAGGCTGACTTAGATCCAAATCCCCATTCAGCGGCATGGTCCCAGGCAGGACACTCCATCTCCCTAGTTTCCATCTCCAGTTTCTGTCTGGGTGCAAAAGGAATGACAGCATCCATCCCTCGCAGGGCTGCTGTGCGGCTTAAAAGAGGTGATTCTGCACGGGAAGGCATTCAAGCTCAGAGCCCCGCACACAGCAAGCGTGTAATAAAAGGGAGTTGTGATTTTTACTACACCTGGTAGGAGAAACCCATAGAAC
AAATGTGCAGGGTTAATGTTTAGTTTCCTCACACGTTTCAACTCCCTTCTTTTGAAGGAGGATCCCAATGCTGGGAGATGGATCAGGAACAGGGCTCATTCTAGGTCCCATAATCCCTTTCAAAGCACTAGGCTGAGAGGTCTAAGCATCAAGAGGCCCCTCAGTGGCTGTCCTGTGTTCCCTAGAGTTCCTGACCTCAGAGGGCAGATCTGGCCCCACCCCTGTGCTACCTGCGGAATCATGGGCTCAATTCCTCTGGGGAGGCTGAAACTCCTGCTCCCCCCCACGCCTACCTTCACACACATCC
GTGATGGCAGTGATGGGGGGGTGTGGCCATGTGGATGTCCTAAGGGAGGGGAACCCAGCAAAGGAGAAGGGGGGCTAGTGACCAGCTTGCAGGGCTTTAAGCCTCTGTGCATTCTCCCCAGTGCCTAGCAGAAGTCCTTGCCCATGGATCAATTTGACAGCTAAGAATAAAGTGTCCATGGGTCACCAGGCAGAAGTCTGAGCTTTGGGAAGGATAGCACCAAGCCTAGCACCCTCACAGTACCCACAATTTCCACCAAAGCATGGCTGGCTCCATACTTCTGGTGCTTGGGTGCTGGCAATGATGACTTGGAAGACTG
CTAACAGGGAAGGCTAGGAAAGTCACCCAGCCTCTTAGCTTGTGAGTCCTCAAGTTCCAAAGAGTCTTGGTCCCTCACTTGACCCGGTTCTCCTGAGATACATGGACACACACTGGGTTCTCTCTAAACCCACGGAGATTTGGCAAGGCAAAGAACAAGAGGTTTCTACTGCAAGGTGAGGAAATGAGTATAGGAATTCCTGCCCAAAAGGCAGCAAGACACATGAGTCAGTGTTTGAGGGCCCTAGTAGGACCTCAAAAAGCCACATGAGCTATAGTTACTTTACGGGTTCTGGTTTAGAATCTG
CGGGCCTCACTCGGGCCCCGCGGCCGCCTTTATAAGGCGGCGGGGGTGGTGGCCCGGGCCGCGTTGCGCTCCCGCCACTCCGCGCCCGCTATCCTGGCTCCGTGCTCCCACGCGCTTGTGCCTGGACGGACCCTCGCCAGTGCTCTGCGCAGGTAAGGATTCGACGCTGCCCCGCGCCCTGGTTCCCCAGGGCCCCAGCGGACGTGGTCCATCCCCTTCTGCATCCTCCGCTGGCCCCGTGGTTGAACTTTAATGGCAGGGCCGGGGTCTCCAGCGCCACGCCGC
ACTGAAGGTCAGAGTGGAAGATCAGCCCAGAGGGACCGCTGCAGAGACGGAGAAGTGTCACTAAGATTTAGGCGAGCTTTACTGAAGCCCCACATGTGGATGTGACCACTTGTTTTGTTTGCTTAGTTAAGCTACATGTTTGTATGCAACCTTTAGCTCCGCAGTCGCGAAATTCCCCGAGCGCGGAAACTCAAGCGATTCACGTCTTGCGCGACCCCCTTGTCTCCCCCATCGTCCCCTACCCCGGGCCTCCTTCTCTACAGCGCTCCCAGCTTTCGGCCCCAGCTGGTAACTCTCCCCC
TTTCCCCTGCAGGCTAGCCCCAGCCCGAGCCCCGTTGGCTACAGTCCTATGACACCTGGAGCTCCCTCCCCTGGTGGCTACAACCCACACACGCCAGGCTCAGGCATCGAGCAGAACTCCAGCGACTGGGTAACCACTGACATTCAGGTGAAGGTGCGGGACACCTACCTGGATACACAGGTGGTGGGACAGACAGGTGTCATCCGCAGTGTCACGGTACGTGGGGCCCAGGGTGGTGGGTGAGCAGGCATCCTCTCCTTGGTACCCCCTAAACTGGAGACAGACCTGTCCCCAGATGGTGACAGCCCAGAGTGGGCAGAGCTGGGATTGAGGAAGCCTAGAGGGCAAGGGGAGCTATGTGAACCCAAAGGAGGCATCTTACCTGA
TCCCAAGTAGCTGGGATTACAGGTGCCCGCCACCATGCCCGGCTAAATTTTGTATATTTAGTAGAGATGGGGGTTTCACCATGTTGACCAGGCTGGTCTCAAACTCCTGACCTCAGGTGATCCACCCACCTCGGCCTCCCAAAGTGCTGGGATTATAGGCATGAGCCCCTGTGCCCGGCCCCTTTGAGGGTTGTGTTTTAACTTTCCAGCTGAACAGCCAGGTCCTGGAGAGAGTTTTGGATTATCCCCTTGGTGAATTAATTCCTTCATGCGCCAGCCTCCCGGAGGGTCTTCTGTGTGTCATG
CTAGAACCCTCCCTCTATAGGGCTGTTGCTAGGGCTCTGAGATACCAGAGTGTGGTCAGGGAGTGTGGCAGGGGAAACTTTGGGGACAGCTTCAGGGTACTGTGTTGGGACTGGGACATTGTCAGGGTGCTCAGAGTGGGCGTGTTCCCTGGGTCTTGGTGGATTTAGAGGTCGAGGGACCATTTCTGGAAGCTCACTGTGTGCCAGGGGAGCTTATATCAGAGATCTTTTTTTTTTTTTTAAGACAGTCTCACTGTTGCCCAGGCTGGAGTGCAGTGGCACCATTTCAGCTCACTGCAACCTCCACCTCCCGGGTCCAAGAGATTCTCCTGCCTCAGCCTCCTGAGTAGCTGGGACTACAGGCGTGCACCACCACACCTGGCTAATTTTTGTATTTTTAGTAGAGACGGGGTTTCACCATGTTAGCAAGGCTGGTCTCGAACTCCTGACCTCAGGTGATCCACCTGCCTTGGCCTCTGAAA
CACCTTTCACACCTGCCGTGTGGCCATGGGCGAGAAAGCCGGGTCAGAGCCATGCACCTCTCCTCCTCACAGAACACTAGGGCGAAGCTGGTCTCTGGGGGCCCCGTGTCCTCCTTGTAGTTCTCCCTCTGCCCTTGGCTGCCCCCAAGACCCGACTTCAATGCAGGTCCCACTTGGGGCCTGAACTTCCTCCTCTCCTCCCCTCAGCCCCACTGTTCACCTCCGCATCTCCTCTCTGCAAACCCCAGGACTCGGGCATTAGCAGGAGCTTTTCGGTAACGACCCTGCACACCACCTCCCCTCCCCGCACCCCCAAGGCGCATCGCTGATGCTGACTGTCACGGT
TTTTGATTACATTAGAATGAATTTCAGAGCCACTAACTTTGGGCCATCTCTCTATCTACATTAGAATGAATTCCAGAGCCACTAACTTTGGCCCGTCTCTCTATCATTAATATTTAAAGAGGTGTGTTTGCATGGAGATGTGGGATGTGTAGGCTTGGACCAGGCCCAGGGACTTCTGCTGGAGGGGGGTTTGGTCCAAGCTGTCCTGGGCAGAAAGGACAGCTATGAAAAATGCAGCAGACCTATAGAGGTCCAAACACAGAACTGTAGGCTTGACACTTCCCCCACCA
TAAAAATATCTCTTAGGCCGGGTGCAATGGCTCACGCCTGTAATCCCAGCACTTGGAGAGGCCAAGGTGGGAGGATAACTTGGGCTCAGAAGGTCGAGACCAGCCTGGCCAAGAGAGCAACACCAGGTCTCTACAAAAAATTAAAAATTAGCCGGGCATGCTGGCGGGCGCCTGTAATCCCATCTACTCAGGAGACCGAGGCAGGAGAATCGCTCGAACCGGGGAGGTGGAGGCTGCACTGAGCGTTGATCGCGCCACTGCTCTCCAGCCTGGGCGACAGAGGGAGATTCTGTCTCTAAAAAAATAAAAAGTAAAAGTAAAAGTAAATAA
AGCGGGCCTTATTCCGGCCCCGGTTCCGGTTGTCGGTCAGCTCTTCCTCATAGTCTTCTTCCTCGTCCTCCCAGGATCCCTGTCGGGCTGGGGGCGTGCCGCCCCCTGCAGGGTCTCCAAGCCCTGGCCCCTCTGAGGGGTCAGTCTCCATGTCCACACATGAGTCTCCCAGCTCCGTGTAGGCAGAGTTTCGGCTGCCGGGGGTGTCGGCATCAAAAGTGTCTTGGCGGGACAGTGCCCGTAGCGTGCCTGCCCGGCCTGGTGGGTGGCTGCTGGGGTAAAGGCCTGGGGGCTGGCCCAGCTCCCCTGGG
CCTCAACGCGATTCACTCAGACTTCCTTTTTCCCATCCTGAGCCGCAAAACCAGGAACTGGTGAAATAAATCAGGCCATCTTTCAGAGGAATGGCCTGCCACCGTTAAAAAGAGCAAAGCTGCAGTTTATGTACTAATGTGGAACCAGCTCTGAGATAAATTAAGTGAAAGAAAGCAAAGCACAGGAAAATGTGTATAGATATGCCTTTGTGTTTTTAAACAAGAAGACCCACATAAATGAAGATATGAATGTGTAAGCATAGTATAGCGGTAATGGTAATAGCGATCGCCCAGCCTAAGGAAGGGAATGGAGAGATACGGAACAAGGATGGGAGGAGACAGTTTTCATCTAAGACCGTTGGGTTTTCTGAGCTTTGTACCATGGACAGGTGTTAATTTTAAATTTTTTGTAAATATTTAAATTATGGCTTAAAGACAAGTTCTTTTGTAAGGGTATAAGGGCAGACTAGCACATAGAAAAAAAAAGACTTTTTTAACCTGGAACCAAGACATTTGATAAACATTCATGAAACTCAATTTTCAAGGATAAAAATTTCAAGGTCAATACTGTAGTACTTACAGCAAAGAATGCCAATCATTGTGACAGCCTGAGCCCTCTTGAAAGCTAGTTTTTGTTGGCGGGGGGTCAGAAAATTTGGCCTGG
GAAGGTGGTGTAGCTAGACCCTGGAAAATAAAGATGAGAGTCTGGAATGGGGCCTTGGGTTTGAGAGGCCATGTGGAGCAGGAGCTAGACAGGCCTGGTCCTGATCTTGATTTTACTTGTGTGTCCTCAATCTGTGTGAGTCTCAGTTTTCCCATGTGTAAAATAGAAGCAGAGCTGTTGAGAAGATTAACTGAGCATATAGATGTAAAAGCACTGTGAAAACTGGCAAGGGCATGGTGAGAGAGATGATGAGTCACACTAATAATGACAATAACTGACAGGTCCCAGCAGCCT
CAGCCTCTCAAGTAGCTGGGATTACAGGCTCCCACCACCATGCCTGGCTAATTTTTGTATTTTTAGTAGAGACAGGGTTTCACCATGTTGGTCAGGCTGGTCTCGAACTCCTGACCTTGTGATCCTCCTGCCTCAGCCTCCCAAAGTGCTGGGATTACAGGCGTGAGCCACCGCACCTGGCTATGTTTCTGTTTCTGATTGGGGAGGTGGAGCTACTGACCTCTGGATGGAGGAAAAGATGCTCTGTGGCCACCACCAGGCTCTAACCTTTTATTTCATTGATTCCTCGGAGCCAGGATGAGAGGTAGCATCATAATC
TGCCTGAAAACCCTGGAATACTCTAAAACGGTCCCCAGCTCCGTTCTACTGTTCCAGGCTGTGGAACAGTAGTGGTCCGTGGCCTGTTAGGAACCAGGCCACACAGCAGGTGAGGGGCAAGCGAGCCTTACCGCCTGAGCTCTGCCTCCTGTCAGGTCAGCGGCGGGCATTAGAAGCGCAAACCCTGTTGTGAGGCGCATGCGAGGGTTGCGTGCCCCTGATGATCTAATGTTTGACGATCTGAGGTGGAACAGTTTCATCCCCAAACCATCCCAAGGTTTTTGTGGAAAAATTGTCTTCCACAAAACCAGTCCC
TGCAATGTATACGTGGTGACAAGGACGTGATGATCACTGCTAAGTGGGGTCTTGGGCTGGCTACAGACAAATTTCCTGTCCCCCAGTAGAACTTAGAGCAGTTCTTTGCACCAAGGGGCTCTTACCCACAGATGATGCAGCTTCTTCAGATATGCAAAAACACAAGGGAGCTTGTAAGACTGTCCATCCCTCTAGGAGGGTCCCTGGGCCTTGGGACCAAGGTCACCTCCCACCGTCTGTTAGGATGAGATGCACACTCATCTGTTAGGTAGGGACAGGTGCATACTGGTAGAGACAGGTGCACACTGTCTGGCAGCCTGGGAGTCCCCTGTCTAACCACAGGAGAGGCTGCCAGCAGCTCCCTGATCAGCTTGGTGGGAGGACATCCTGTGACACCAAGATACCCTACA
CTTTAAATCTCCTGACTCATTTTTTGTATTAAGATTTGTTTTATTTATGCAATTATTCTGTTTACTCAAAGACTTTACCAGAAGCTGGGTGCAGTGGCTCATGCCTGTAACCCCAGCACTTTGGGATGCCAAGGTGAGAGGATCGTTGGAGCCCAGACATTGGAGACCAGCCTGGGCAACATAGTGAGACCCCATCTCTACAAAAAATTTAAAAATTAGCTGGGCGCCACTCATGGTGGCTCAGGCCTGTCATCCCAGAACTTTGGGAGGCCAAGGCAGGTGGATCACCTGAGG
TGCCTAGGGGTCGCTGACCCTACTGTTTTTAACAGAGTCTGGTAGGGACTCCTCCCGCCCCAGGGGAGGGATTAACACTAGGAAACCCGGAGATGTCCCTGGAAGGACACGGACTCAGAAGCTGGAGAGAGAACACAGGCTGCCTGACCTTGCTCCAGACAGCGCAGGGCACGGAGGGTATGCAGGCTAAACCTACGCTTTGGCTTCCCGACAGAAAGTTTAAAGACTCCTAGAAGCTCTTTTCAGAGAGAAAGAGACAGAGGCAGTAAGAGAAAGATACTAAGAGACAGAGAGACGGAGTCA
TTTGTTTGAGACAGAGTCTCGCTCAGCCACCCAGGCCGGAGTGCAGTGGCGCGATCTCGGTTCACTGCAACCACTGTCTCCTGGGTTCAAGCGATTCTCCCGTCTCAGCCTCCCGAGTAGCTGGGATTACAGGCACCCGCCATCATGCCCGGTTAATTTTTGTATTTTATTTTATTTATTTATTATTATTATTTTGAGACAGAGTTTCACTCTTGTTGCCCAGGCTGGAGTGCAATGGCGTGATCTCGGCTCACTGTACCCTCCACCTCCCGGGTTCAAGCGATTCTCCTGCCTCAG
CCCAGTGACAATCAGCTGAAACAGGGCTGCCCCCCGCCCCGCCCCACCCCGGCCCTTTTTTTTGTTTGAGCTATTATTTCCCATCAAGTACCTTGATAAGCACTTTTCATGCATTTTATTGCCTAAGTCCCTTGACAAGGTGATAAGACAGCTGCTATTACCGCTTTTTTTGTTTGTTTGTTTGTTAACAGTAGAGGAAAATGAGGCAAAGAGAGGGGATGAAACTTGCCCATTTTGAATCCAGGGCTTTCCAGCTCCACAGCACATGACTGTAGCCTACTGTTCGTCCAATGCGTAA
GCAGCTGCAATTTCTCTGCCATGAGCTGCAAACAACAAGTGGAAAACACAAGCTCCTCGCAACACCCTCAAGCCACTCCATCCTCAAGGACGGACGCCATGGCTCGGGATCCCAGAGGGAAAGGAACATGCAGACAAAAGTAGCTTTCATCTGGAGAGCTCTGAAGCTTCCAGGTACCTTCCAGACATCGTGTCCTTGATTTTTCACTACCCCATGAGCTCCAGAGCAAGGTCCCAGGAAATGGGCTCAAGTCATGTGGTAGAGCTGAGGTTTGAACCCAACACTTGTGAACGTTCCACTCTATTAAGTG
AGTGGCATCACCATTCAGGAAAGAGGTAGTTAGAGAATAAGGAGGCTGAACTCCCGGCCGTGCCTCTGCCGTTAAGCTTTATGGAAGTAGGCAAAGGAAACAGCTTCTCTGTAAGTACAAAGTTAGACTGGGATTAACTTTAAAAAATTTTTTTAACTCTAAAAAGGCCACGATTTTACAATATCTAAAATTCGAAGTATGCCATCATACTACCCTCTTTGTTGTGTGACCTGGATTTAGGAACTGAGATCAAGGCTAATAGAAATAAACACACCCATGAACGTCACAGCATTCCTCACCCACAGGTTAGCAGCAAGG
ACAGAACTAACCAGTGACATTGCTGTTCCATGTAAAACCTAAAGCAATCAGCCGTTCTTCACAGTGGACGGTGGGAGGCATCCGTTGTTTCTTCTCTCCTGCCTGTGCAGCATCTCTTCCCATTTTCCACTGAGAGAACCTTGATTATTCTTTGGAATACTCCCCCCTCCCTAAAGCCCCGCCTCTGTTCATGTGGGGCTGTCTCTTGCTCTCTTAGCATCAAGGTGGGCATGAGACCTAGGCCTGGTGAGAATGTTTATTTTTGTTTACATTTATATAT
AATTGAGGGGACTGAAAGCTGCGGCCCCAAAAGACCAAACCATACCTGACTCCATCTCATCCTTTTCACCTCATCTGCCTCCCATCCATCCCCCCAGCTGAAGGGAGCATTAGAAGTCAGGAGGAAGCTGACCCCAAGAAGCAGGATTCTGGCCCTGGGACAATAACCAGAACTCTGAATGAATGTCCAGAACACTTCCCCACACTTGGCCTGTGGCCTCCCTCCAAGGCTCTCCCCCACTCCTCTCCATCCTGCACGCCCCAGCACTCTGCCTCTCCAGGAAGCCTTCACTGAGCCCTCCCTCCACAC
CTGGAGTGCAGTGGTGCGTTCATAGCTCACTTCAGCCTCAGTCTCCTGGGCTCAAGTGATTCTCCAGCTTCAGCCTTCTGAGTAGCTGGGACTAAAGGCACGCCCCCACTATGCTCGGCTAATTTTTTTCATTTTTTTGTAGAGACGGGATCTCCCTATGTTGCCCAGGCTGGTCTTAAACTCTTGGCCTCAAGTGATCCTCCCAACTTGGCCTCCCACAGTGTGGGGTTACAGGCATGAGCCACCTTGCTTGCCCAAAATTAAATATTGAAATAGATAAATACTTATTGAATGGATAAGTGGGAATGATAATATTGTTTACAAATTAATCCGGCTGAGAAGAAAGGCAAGTGAAGAGAAAACAATCAGCCAGGGAGCACAGCCCAGCCAAGAGAG
GCGTGCAGGGGTTATTGAGATGCAAGGAAGAGGGTTGGGGCTTTTGAGGACATGGACAGAGAGAAGGCAGCAAGGAAGGGACTGGAATACAAGGTGATCATGGTCGGGTAGGGTCTGGAGGTGGACAGATTGGAGGGCAGTGGTAGCATCGGGGCCCAGAGAGCTACAAGAGGTCGGAACTGGCAGTGCTTGGAGCCCTAGGGGCCGTGAGCCTTCAGAGGGCAGTAAGGGCTGGTCCAGCTCCCTGTTCCCGGGGGCTTCTGCAAGAGGGAGGGTTAGGATTGGAATTGAGGGTTTGCAGGTCGG
AAGTTTTAGCCCCCAGAAATTTGGCAGAATAATATCTTTTGAAATTCCTTTTCAATCCCCACTGCACTATCTAGATCGGACCACCCTTGCCTTATCGTTGTGGTCCTGATTGGATTCTCCACTGTCTCTTAAGAATTGCCATTTATATCATTCCTCTGCTTGAGAAAAATGAAACAAATTTGTTTGCAATACATTCAGTAGAAGCACCTTGTCCCAGTGCAAAGTGCCCAATTCTGAACTTCCTTAACAAGCTGAATTCTA
GAATAAAATTCGAGAATTTAAGCGTGGTCTCTCAGATAAAGTCTGGAATAGTGAAATACCTTGGGCTAGGAGTTAGGAGACCTGGCTTCTGTCTGAGCTCAGCAGATAATCTATAGTCTACCTCACTTTGTGACTGGGGCAAGTCATGTGCCCCAACCATGACTGCTTCAGCAATACAGCCAGCGCCTCGATACTTCAGATGGGAAGTCCTCGCTTCTGAGTTAGTCACAGATTTTCATAGTGGGAAGGAACTTT
GTCCTAACTTAGTAGGGTTCCAAGCTCTCATCCGGCTCTGTCTCCCCCGGATTAGGTGCTCCTGGAGGAGACCTAGAGGAAGAGATTAATAAATATATGTGGAATGAATGAATGAATGAATGAATGAATTCCAAGGCTCGTGTTTTGAGATTTTGAGCAGGACATTCAAGCTTCAAACAGGAAAAAAATACCCAAGAGGAGGCTCATTTACGATGATTTTGAACAGCTGTGTAAGGTCATTATCACCACCCCCATTTTATAGGGGGGTGAGGGTGGGGTGGGGGGTGGGATGGGAGGACCGTCATTTTTCCCACAAAGTTTACAGCCCCCTTCCCTATATGCCTGGATCCTCCAAGCTACAAGACCCCGCAATGCTGCAGGGAGCCCTTGAGTCCAGACTCCCCATCCAGTGCTCCTGGGGGTGGATGCCCAGCCCAGGGTCCAGGG
TGGTGAAACTCTGTCTCTACTAAAAATACAAAAATTAGCTGGGCGTGGTCCATGTGCCTGTAATCCCAGCTACCCGGGAGGCTGAGGCACAAGAATCGCTTGAACCCGGGAGGCGGAGGTTGCTGTGAGCTGAGATCATGCCACTGCACTTCAGCCTGGGCGACAGAGTGAGACTTGGTCTCAAAAAAAAAAAAAAAAAACAAAAAGAAGGAAGAAAAGAAAATAAACGTGCTCTTAACCCCAACACTAGTGCACGTCTCTTAGTCCCTGCCCTCTGGGAGATTTCACTCTGGTGGGAAAAAAGACATTAGACAAAGTACGCAAACCTTCACTGCACGTTGGATAATTACCATGAAGGACCTTAGTAGAGCACTGCAAAGCC
CTCGGCCTCCCAAAGTGCTGGAATTACAGGCGTGAGCCACCATGTCCGGCCTATTTATTTATTTTTGAGGTGGAGTCTTGCTCTGTCACCCAGGCTGGAGTGCAGTGGTGACATCTCGGCTCACTGCAATCTCCACCTCCCGGGTTCAAGTGATTCTCCTGCCTCAGCCTCCCGAATAGCTGGGACTACAGGTGCCTGCCACCACGCCTGGCTAATTTTTGTATTTTTAGTTGAGATGGGGTTTCACCATGTTGGCCAGGCTGGTCTTGAACTCCTGACCTCAGGTGATCCACCCACCTCGACCTCCCAAACTGCTGGGATTACAGGCGTGAGCCACCGCACCAGGCCTATTATTGCAATTTACAGAGGGA
TGCTCATCATACCCCTTCCTGCCATCCCCCCCAAGAGCCTATGGGGCAGCTGTGCCAAACGGGATCACTCTACTTTTGATGCTTGGGCCCCGATATGTTCAAATATGCCTTCTCCTTATATTCTTAGCATAGCTGAAGGAACGCTGGTGGGGAGGTGGATAATGAGGTTTAATTAAAAGCATGGGAGGTGAGGACACCCTTGCCTCTTTCCTGACTGACTTTAGAAATAGCAGTCCTCTGGGAAGTCACCCATCTCACACTAACCTGGCGAGACTGACATTCAATCCAGACACAAAC
GGGACACAAAATTAGGTAATGTCTGACCTTTGGGCTTAGCCTGGACCATATCCTTTTCAGCCCAGTACCTGAGGCCTCAAGAAGGAACTCAACTCCCAGCACCAGGTCACAACCACCACCTGGTGTTGGAAGGGGATCACCACACTCCTTGGCTGTGGTGTCTGCCCCAGGCAGGGAAAGTAGGCAGTGGGATTCAATAAATGTATCAAGCAACAGCGAGCACCTTCCTGCTCCGTGACTGTTCTTGGCCCCTCTAGCAGTCCTCAGATCTTTAGATCGGCCCTCGCAGGGTCAGCAGAACAGGCAGCCGTGAAGGTGAGGGGCATGG
GTCAGCCCACCCAAGTCCTTAAAAGCCCATGGCAGGTGTGTGTGTTACAAGACAGATGCATGGCAATCTGAGAGCTCAGAGATTGTGAGGCTGCCTGCTTTATGTGGGAGAAGTACAGGCTTTCTCAAGTGTGAATTGAGCAGCAGCATTGGGTCATGGAAAGACACAGGACCAGCAGTCACAGACCCGATGCCTCTCTGAGTTCCTCCGACTAAAACTGCCTGCCTGACCCACCTTGTGGTCCTCACTTGGAGTATGCAGTGCTGGAATCTTCTTAGTTTCAGTCTTACTTTGTCCCCCGAGGTATGTTTTCTCTGCAGCTTCCCTTGCCAAGGACAT
TGCAACCTACCATGCTGGGTGGCTGCGGCAGCCCTGTCCTGGGTTCAAATCAGTTCAAATCCTGCCCCCACCCACCAACCTCCTGAAGACCTCAGCCAGAGCCTCCACCTCCCTCTTGGGCCTCAGGGAGGGCACTGTCGCGTGCCAGGTGCTGTGCTAAGCACCGTGCTCGTTATGAGTTCATTTGGTCCTTTTCAAGCCCTTTGTAAAGTTTGCCCTTTACAGCTGGGGAGACTGAGGCACAGAACCGACAGCTGCCCTGTGCAAAGGCCAGCAGTGCTGGAGTGAGCCTCTGGTGATGAT
CAACCTACAAACAACTAGCATTTGAGAAAACCACTACACTAAAGCTATCTATAACCAAGTAATTCATAAAAGCCTTGGCCCCCTAAAACTACAGAGAAGCCAAGACAAAGGAACTTAACCAACATACAGAACAGTCACATCCTCAAGGTGGGGGAGGGAAGAAAAAATACCAAGCAAATGAAAGTAAATTCAAAAATAAGTAGTGACCGCTTCTACAGATGAGAAGAAACCAACACAAGAACTCCAGCTCCATGAAGAAACAATGTTGTGACATCCACATTAGCCCTCTAGCA
TATTTTACCACAGTGATAAAAATGATAAAGTCACCAATATTAAAGTTGGCAGGAGGGTGATAGAATTGAAAATGGATAAGAAAAAGTAAAAGGAAAGCAAAGGTTTTTTACAGTGCCCGAGAAAGCTGTTTTTCCCACTGACCCATGAAATATGTGTTTAGTTATGAGCTTACTTAAATTTATCTAGAATACCCCTGCAAGAGCACTGGACTGAGAGTCTGGAAACCCAGGTCTTGGTTTTGCACATGTCACTGTGTGACCCTAGGAGCCCGTTCCTCTCTCGGGGTCTCCATTCCCCAGTTCTG
CGTCCATTTTCTCTCTGCTTTTGGTTGCTCTCAGTTCCTTCAGGAGGTGGTTTTTTATGTTTTGTCCAGGGTTATAGTTTTTACCTTGGGACAGTTGGTATGATATGAGCTGGAAGAGGAACTGACTTTGATCTACCTTTTTAAGAAATTGTGCGGGTCAGACAGAACACATTTGTATGTGTTTTGGTGTTAAAGAGTTGTCCAGAGCACATGAAGCTGAACTGGGACTTCAACATTTTTTCAAGGTTTTACATTTGCTCTTTTTTTCCTGTCTCCTTCCTCAGCTGTCTGCTTTTCTGTGGAGACTGCGG
GCTCTATCCGGCTGAAAGACCAGGCCAGGCACAGACTCCACTGTGTGGTGTACAGGAGTTCATGTGTAACTCTTGTTTCCAAGACTCACTAGGCAAAGGCCAGAGATAAAGCCTCAGAACACTGTGGCCCCGCTCCTGTCTGGTTTTCCCACATTCCCTCCTACTCTCACATGCCCTCTCTGTCCAGGCACTGTGTGCAGGCCCTTGGGGATAGACCAGTGAGCAAACCCAACACAGATCCTATCCTCTATCCACTCAAGGGGTTGGTTTTCCTTTTGTGATGCTGGGGAAATGCCCAAGCAGGGAA
AAATGAAAATTATAATTATCCTCTTGTTTGAGTATTTATAAGGCCTAGAAGGGTAGGGGATGGAAATAATATGCTTGATGAAACACGCTGCCGCTCTCTAATGAATATTAATTCAATTGACTAAATTTACATCTTCAGCTGTCCCCCAGGGCTTGAGAAACCATGTTGGTCAGCAGGTGTTAATTTAGCTTCGTAGTTCTCTTTTCCAACTTTGAAGAGGCTATTCAGTTTTCAGATCTATCAGCGCTTGTCTCTGAGGCTTCATGCACACAATAGAGAG
GATCAGAATCTATAGCCAGGTAAATTTCCACGTACCCTTTGTTGCATTTTTCACAGTCCTTAAAAAGGAAGCGCTCCAGGCCGGGCGCAGTGACTCACACCTGTAATCCTAGCACTTTGGGAGGCCAAGGCGGGCAGATCACCTGAGGCCAGCATGGCGAAACCCCATCTCTACTAAAAAAAATACAAAAATTAGCTGGGCATGGTGGCGCATGCCTGTAATCCCAGCAACTTGGGAGGCTGAGGCAGGAGAATCGCTTGAGCCAGGGAGGCAGA
AGGTGGCATTTTAATATTTATTTATTTATTTTTCAGCCAGCGTCTTGCTCTGTCTCCCAAGCTGGAGTGCAGTGGCGCGATCTCGGCTCACTGCAACCTCTGCCTCTGGGGCTCAAGCGATTCTCCCGTCTCAGCCTCCTGAGTAGCTGGGATTACAGACGCATGCCACCTTGCCCGGCTAATTTTTGTATTTTTAGTAGAGATGGGGTTTCACCATGTTGGCCAGGCTGGTCTCGAACTCCTAACTCAAGCAATTCTCCCACCTCAACCTCCCAAAGTGCTGGGATTACAGGGGTGAGCCATTGAGCCCAGACTTAATT
CTCGTGATCCGCCCATCTCGGCCTCCCAAAGTGCAGGGATTACAGGCGTGAGCCACCAAGCCCGGCCAGCCCGTGTAGATTCTATTGCCAGACCCAACTATTGTTTCTCTTACTGATTCTGCTTGTGCTTTACTTGGGACGGGTCTCACCCCCGTGTTCTTTCTCCCAGCAAAGAGAAGAAGAAAGTGAACTGCAAGCCCAAGAACCAGGACGAACAGGAGATTCCTTTCCGGCTCCGGGAGATTATGAGGAGCCGCCAAGAGATGAAAAACCCGATCAGTAACAAGAAGAGGAAGAAAGC
GCCGCTAGCGACTTGATTAAAACTTTTTTTTTTTTTTTTGAGACGGAGTTTCGCTCTTGCTGCCCAGGCTGGAGTACAATGGCGCAATCTCGGCTCACTGCAACCTCCGCCTCCCGGGCTCAAGCGATTCTTCTCAGCCTACTGAGTAGCTGGGACTACAGGCGCCCGCCACCACGCCGGGATAGTTTTTTTGTATTTTTAGTAGAGACGGGGTTTCACCGTGTTAGCCAGGATGGTCTCATCTCCTGACCTCGTGATCCACCCGACTCGGCCTCCCAAAGTGCTGGGATGAGAGGCGTGAACCACGGCGCCAG
CGTGGGCCCAAGAAGCCAGCCCTGCCTATAACCAGTGAGGGAGCTGGTGATAGCTTTCTAGCAGAGCAGAGATGTTATTGGAGCTGGACTTTGGGAAGATTATTCTGACATGTCTGGTGCAGTAGGTTGGAGGGAGTCTAGGCGGGGAGACAAGCTCAGCAGCCTTGTGCAAAGCTAGCAAGGAAGAGAAAGGATAGGTAGGGTAGGGGTTGGGGATGAAGGTCAAAGGGCAGGGGTGAGGCAGGGGTTAGAGCTAGAGTGAGAAGCTTGGAGAAGATGGAGTCTATTT
AAAATTAGAAATATATTTACACAGTGTTATTCACACACATGACCTTTTCTCAAAAAATTACCTATTTAGCCCCCATTCTATGCCAGAAAATGTTCCATGAGCTAGGGATTCATCAGTAATGAGACAGATGTGGCTCCCTTCCTCAGGAGGCTTGCATTCTACTAAGACAAACAAGTAATTACACATATTCTGTGAAATGACCAACAGTGACATGTTGCAAAGAAATGGGTGGCGTGCCTAGGGTGGGAAGGCATTAACTCCCCCTTTTTACAGATGAGGAAACTGAGGCTCAGGGTCTCTAGATTACTTCTCTG
AGGGGAGCAGAGCCTGAGGCCGAGAGGGGTCCCCTGGGCACGAAGAAGGGGAGCTCATTAGTAACCTCGATTTGGGTTCTGTGGACTGGAAGAGGCTCCCATAAGGCAGGGGAGGAGAAGGAGAAGAGGAATCCATTCTTCGGGAGGGACCGGGTTGGAGGTTGAACCTGGGGGCGCAGTGCAGCACGTTCTCTCTCCCTCCTCAAGGGGAAACTGGAGGACGAGGGGCAGATGCCCCTTGGGGAGAGGCGGGCGCTCTGTGGGCGACGAGGCGGGGCGGATCCCTGGGGGGAGCTTTAAGCCGACTCTACTGGAGAAGCAGTCTACCCT
TCAGGCCACCTTCCCATCCTGGCCCCCATGTCCACACCCACAGTGCCTCAGGAGGGAGGGGACAGGGAAAAAGAGAGGTAGGTGAACGGCAGGGACAGGCTCGCCTGATCCTTTCAAAGCCAAGCTCCTAAAATGGTTTCCTCCAGACACAGACATCGTCTTCCCAGTCCCCCTGTCCTCTGATAAGCCCCTAACTCGAGATCCTGCCACCAGGAAAAGCCCGCACCATGGCCCAGAGCCATGACTGCCCTTTCCTGGACCGAAAGAGTAATTTGGGAGGCTTCCTCGACTCCATCTCGCC
AGCAGAAACTATCTCAAGCAAAAATCATTTCATATAATCTCGTCGCTGTAATTAGCAGCATCCACGGAAGACGGTGGCTTCCTCTCATATAGATCCAGTTTAATACCCCAGGCTCAGCCCATTAGTCTCTCCTTCACCTCATTCGTTCTGCAGTGTGTTCCTCTGAGCGCCTCATAGTCACACATCTGCAGGCAGTGCACAATGCCTTTTGCACACGGTCGAGGTCCTTGAACTGAGTACTTTGTGCATGCTATTGGCCTGGAGATTACACAGGCTGCAGAACATGGCTGGCTTGGGA
GGCTCTGGAACTCTGGGCAAGTTGCTTAAATTCTCTGTTCTCAGCTGCGAAAGGAGGAAAATAATTAAAGCCTGTGTTGTAAAGACCTCACTAGGCAATGTGTGCTCTACAGGCTTTCCCTGCCCCTGACGCAAAGACACACGCACAGAAAGCAAGATCATGAGGGATAGATTTTTTTTTTTTTTTTTGACAGAGTCTCGCTCTGTCGCCAGGCTGGAGTGCAGTGGCTCGATCTTGGCTCACTGCAACCTCCACCTCCTGGGTTCAAGCGGGTCTCCTGCCTCAGCCTCCCGAGTAGCTGGGACTACAG
AGTTTAAACTATACAGTTACAAACATTTCTTTCAGAACTGATTGGGAGGCCAAGGCAGAAGGAGACTAGCGTAGGCAACACAGCAAGACCCCATCTTTACAAAAACAAAAATTAAAAAATTAGCTGGGTGTGATGGGCCTTACCTGTAGTTCCAGTTACTTGGGAGGCTGAGGCAGGACTGCTTGAGCCCAGGAATTCAAAGATGCAGTGAGCTATGATTGCACCACTGCACCCCAGCCTGGGCAGACAGTGAGACCCCGTCTCTTTA
GCTGCTGGGGTCAGGATGTGGCTCCCTCCCCGAGTTAGGGCATTGTTCACTGATTTGTTCCAGACCTTTCTGGTTTCAAGGATGCACAGAGCCAAGAAGGTCAGGGTCAGAGATCCCCCCTCAACATCATGTGGCCATGCCCCCACAGTCACAATCCGCATGGGGGCCCGGGGCTGAGCCAGCCCAGAGCATCCCTCATGCCCTGGCCCCTAGACCTGGCCCTGCAGCCAACTGCCAGGTCTCCTGAGTGCCCTACCAGGCTGCAGCCTTCAGCCTTCAAACAACAGTAGCCCCCTGCGCCCAG
TTTTTGTTTGGGGTGGCAGGGTGAGGGGGATCTATTGCCACCCTCGAAGAACATCTTTCCCTTGCTTTTTAGGGAGCTTTTCGGCGCTCCCATTTATTCCTTATACAGGCTCAGTTTTGTCTAGTGTATAGGGACAGCATTTCTGAGAGAAAGCTTATTCATTTCTCAAGAGTAAAGATCTGTTAAGAATATGGGATCAGAGTCCCACTGAGAATGATAGTAAAGGGGATGGGGGCGTTGGAAGGCCTTGAATTTGAAGCAAAGGAAATTACCCTTTCTCTGTTTTCTGACTCAAG
AATAGTCTGTCCTCAGTCATTCTTCTTAGACTAGACAAGATGCCTCTCTTCGACAAGAAGAGACCTAGGGATTTTAGGGGGATGGGTGGGTCTGCTCTGCCCTTCGCAAAGTTCAGTGTCATCTCAAGGTTAAATTACCGAGAGAGGTCCAGGCTGCCTCTGAAGTTCTATAGATTTCCTCAAAGGGTTTATTTTTGTCTTTTCTTTTCTTTTGCTTTTTTTTTTTTTTAATTTGCAGGTTTAACTAAGATTATTACAAGTTGAGTTAATTGGCTGAATGAAATAATGAGGCCAG
TGTTCCTTCTTTATTCCAGCATTTTCTGAGAGCCTGCTCCACGCCAAACTTGTCGGGTATACAGAGCTAAATCAGCTAAATCACCTCCAGCAGCTCATGGTCCAGCAGGGGATTCCACAAGGTAACAAGACCAACGAGGTTACGATCAAGCCGCAGGAAAAAAAATTATCCAGGTGTTGAGGAGGCACTAGAACATTCCCAGCTCAAAAACTCCATCATTCACCTCTCCCTCAATTCCTCTCACCGAAGTGCAAATGGTTTATCTTCATTACCAAGAAACAGTCTGGGCATGGTGGCTCACAGCTGTAATCTCAGCACTTTGGGAGGCCG
GCAGGCGGCGGCGGAATAGTCGGTGCGGGGCCAGCATCAGGGTAAGAGGAGGGAGGACTTTAGGGTGCGCGCCGCGGGCAAGCCGTCGTGGGAGCCTCGGAGCGTGCATCCGCGTTCGCGGAGATGTTCCAAGCCCAGAAATGCGCCTGAATGGGGGGAGATCGCGGCAGTTGCTTTGCTTAGAGTCTCTTAATTGGAGAAGGGAGGGTAACAAAAAGAGAAAACAGTGTGGAACCTTTCACAAGGTTTTATTTCAAGAACTTAGAAAACAAAAGAACAGCAGTCC
GTGTAGCAAGAGGCCTGTGCAAGGAAGCCAACAGCAGCATCACAAGAAATAGTGAGGAGTGGAAGGAACGCAAATGCTCATCAACACAGGAGTGATTATCCAGCAGTTAAAAAGACCTACCTCTATGAAGTAGGTATTCATAGAGTCAAAGAAACAGCCTGAAGACATATTACACAAAGAAGAAAAAGGGGAAGGAGAAGACAGAGAAGCAAAAGAAACTGGCAATGCAATGCATACATTATGACGCTTTTTATGAAAATAAAACATCCCAGTTACATGT
TACAAAAATTAGCCAGGCATGTTGGCTCATGCCTACAGTCCCAGCTACTTGGGAGGTTTAGGTGGGAGGATCGACAGCCCAGGAAGTCAAGGCCGCAGTGAGCAGTGAGCTGTGGTTGCGCCACTGTACTCCATACTGTAGCCTGGGTGACAGAGTGAGACCTTGTCTTTTTTTTTTTTTTTTTTTTGAGACGGAGTCTCACTGTGTCATCCAGGCTGGAGTGCAGTGGCGCGATCGGCTCACTGCAAGCTCCGCCTCCCGGATTCATGCTATTCTCCTGCCTCAGCCTCCCGAGTAGCTGGGACTATAGGCGCCCCTCAGCCTCCTGAGTAGCTGGGACTACAGGCGCCCGC
AGGAGAATCGCTTCAGCCAAGGAATTTGAAGCCAGCCACTATGAAGGCAACATAGTGAGACTCCCATCTCTACAAAAAATACAAAGCTTAGCCAGTGTGGTGGTGCATGCCCTGTAGTCCCAGCTACTTGGGAGGCTGAGGTGGGAGGATCACTTGAGCCCAGGGTGTAGAGGCCACAGTGCGCCATGATTGTGCCACTGCACTCCAGCCTGGATGACAGAGCAAGAGACCTTGTCTTTCTTAAATAAAAAAATGGTGACAGGTGAGGCAGGTAACTTAGTTGTGTAGAAGA
ATGGCCGGAGTCCCCTGCAAGGCCCCGGCCACCTCTCAGCTCTCTGGCTCTGACCTCTCCCCACTCCTGCAGGCTCTTGTCCCCAGAAAGGTGAGGCAGGATGAGCACCTCCTGTCAGCCCTTTGGGGTGAGAGTGAAGAAAAGAGCTCCCAGCCCAGGCATGGAGCAAAGGGCAGGGCTGGGGATTGGTGGGGAATTTGTGGGGTGAGGACAGGAGCAAGCTCTGTGTCCCAGGGCAGGCCTGGAGGAAGGGTGTTGGTGGAGGGAGACTGGCTGTAATGCTCCGCAGAGTTCTTGAACCTTTG
TTTATATTTATACTACAGTTAATGTAAAAGCAAAGAGGTATCATGTCTGTAACTTATTCTCTCGAACAATTCAGAAGATTATAATAACAATGTGTATATTTAGAGAGAGTGAAAATTCAAATGTGGTAAAATGCTAACGTTTGAAGGAAATCTAGGTGAAGGGTATATAGGAATTAACCAAAACTATTTAAAAATAAACAGCCTTTTAAAGCATAATATAAAGCAAAAGTACATATAATTGTCTTTATAATCTGCCCTTTTTAATGTTCATTGC
TTTTAAAAGAATGCCCTTTGGAGGCTATTCTGATTACCAAAAAGATTGAACAGGAGAATGGGCTGTTTAAGAAAAGCCCAAAAGTTCTCATGGTAACTAGAGCTGTTATTGACAGAAGGGGATTGGAGATGGAGGTATCTCTGCCCAAATTAACCCATTAACATATCAAATCCTTTAAAAGAAAAAAAAAGTCCTACATGATTCAATATTTGAGAATATTTTCTCATACAGATGGTATAGGAGGGTTCGGGTAAAATAAACAGAACAACAGCGAAGCCCCAGGAACCCGGACCTCATGGCGAAATTCACACCCTTT
TAAATCTTTCCTGGCTATCTGATGAGCGCAGCCAAGCAAAGGCCTTCACGAGCAAAGCACCCCTTCCGTGCCCACTTCTGGGAGGCACAGGATGGATTTGTCTCCTGCCCGTAAAATGTCACTCAGGCCCAACCACCTCCCTGGGCAACTTCTGAGTGCCCGGGAGCCATGGAATGAGCTCGTCTTGCCTTGAGTAAGGTGCCGGAACCTGAGGTCCCAGGAAGGTTCAGAATTGGGACTTCCTGCCAGCCCTGTCCTGCCAGCTCTTGGGTGGCTCTGGTACCCCGGGCGACTCTGAGAATCCCTGGTCAGACACATGCATGGGGGATGGGCTCGAGCTCCTGAAGGATTGACCTGGGCAACCTTCCAGAGCCACCTGGGAATCAAGTGGGACTTCCCCTCGACGATGAGGCAGGTAACTAACACCTGCTGCAGACTTT
TGTGTCCCTTTTCTGCAGAGCTGCCATCCCTGAAGATTTGGGTGAAAAGACAGAGCCAGCTGCTCTTGTTTGTGTAGTGCGTGAGTTTCCCAGTCACTGTTGACGTTCTGGGTCCCCAGGGCAGGGTTGAGTGGCTTTTTTTGTTTGTTTTGAGATGGAGTCTACCTCTGTTGCCAGGCTGGAGTGCAGTGGCGTGATCTCGGCTCACTGCAAACTCCACCTCCCGTGTTCAGGTGATTCTCTTGCCTCAGCCTCCTGACTAGCTGTGATTACAGGCGCCCACTACCACACCTGGCTAATTTTTGTATTTTCAG
TCGGACATACGCCTCGGCCTCCCTGGGCCTCTGTTTGTCTGTCTGTAAAATGGGACTGGTCTCCCACTTGGCAGCCTTGTGGGGACGAGTCGGGGCAGTGTGTTTAGTGGCCGCCCCTGTATCATGCCTATAGTACCCCTCCCTGGGCCCCAAACTGGCCCCTTCAGGGGTATGCTGTCTCCTCCCTTTGGCTGGCCTGTGTCCCAGAGATCATGATGTCACTTGCAGTGCTGATGGACTAGAACTCAGAGTCCCGGGTTCATGAGCTGCCCTGACTTACTGGTCTGTTCCTGTCCCCTGGGTGTCCAGCCGGGGCTGAGCCAGGCTTA
TGACAGTGGAGAAGGTCCGGCCTGGGTAGCGCAGTGTCTTCCACAGGTGCTCCAGCCGCTTGCGGAGCCCGTAGACTGTGGCGAGATCCACGACGCCCAGGAAATAGCGCTGCTCGGGCCCGTCCAGGATGTGTAGGGCGTTGGGGGCGTCGGGCAGCAGCCGGCGGTTTTGGGCTCTCGACTCTTCCGGGCTCTGTGCCCCTTGCACAGACCTGGGGGCCGACAGGAGGGTGAAGCTGCCAGCTCCTCCAGGAAGCCCCAGCCAGTCGGCTCTGCAAGCCTGGCCAGGCTGCCCACCCCTCCACCAGCTCATTCCCACACCTCCT
CAATCAGGATCTCCGGGGTTCGCGAACGTGCATTTTTACAGCCCCACCCCCCTCCAACCCTCGTCCCCTTCCCCATCCCCCATCCCCTCCACTACCAGGTCTAGCGGCTTCAGGCCCGGGCGTGCGCAGGCGCGTCCCCCGCCCGCCGCCCACCCGGCCGTCCCGCTCCCTGCGCCGCGCACCTGAGGCAGTCGTTGTCTCTCACAAGGCGCGCGCTCTCGGCGGGGGGCAAGAGCCCCCCCTCCAGGTAGAGGCCTAGGAAGGCCCCAGAACTGAAGCCGAAGCGCTGGCGGATGAGACTAATGAGATCTGTGACGACTCGGCATCTGTTCAAGTCG
CAGATCCCCCAGGACTTGAGCCACTGTGGCAGGTGACATTTAAAAGGGAAATCCTATTGGCATTAACCTGCTGACTTTTCTAATCCAGTCCCCCAGACGGCTTTCTCAAGGAGTCACCAAGACCTCTTGCAACCCCGTACCCGCGCCGTCCAGGGTCTTATTGGAGCTGCTGAAGCCACAGGTCAGCTCACCCACCCACCCTGCAGCAAACCAGCCCTACACTCGTTTTCCAGGCGCTGGGAATCTAGACAGAGAATGCAGAGGGGCACAATGGACCCAGGCTGG
AGTGAAGTGTCTGAGAAGCCCCAGCCTCCAGTACAACAGGTGGTCACCTTGGGGTGTGGACTCAATCTTCTCTCTATGGTCCTTTCTGGAAAGCTGGGAAGGGCTAATTGACACACAAACACCTCCCATCTCTCCACAGAATGGCTGACCTCTCGGAGCTCCTGAAGGAAGGGACCAAGGAAGCACACGACCGGGCAGAAAACACCCAGTTTGTCAAGGACTTCTTGAAAGGCAACATTAAGAAGGAGCTGTTTAAGGTTTGTGCCCCGCATTGGGTTCCAGACTGTCATATGGGGTTGGGGTGGGGGCCTTGGTCCCATGAGAA
GTTGGGGAAGAGGGGACTGGAGGTGAAACTCCAGGGATCTGGCAGGGTGGGCTTAGAGTCAGACAGACCTGGGTCCAAATCCTGGCTCTGCATTGGCTGGCTCTGTGAGCCTGGGAAAGTAATTTCTTTAGCCTCTCTGAGCTTCACTTTTCCTCTCAGTAAAATAGGCTCATCACACCCATCTGAAGATAGGGAGAATAAAGGAAGGCTCAGCAAACATCAGTGTTCTGCCTTGACCCTCTCAATTTTGATTTTGGTTAACAAGAAGAGCAATAATGCTTCACCAGACAACTTAC
CATCTCAGTAAAGTCTACTTGGAAATCTTCAAAGGGAGCTGCTCCAGAAGCTCGTATGCCGGGTGGGATGGTTGGACCTTGCTCAGCACTGCGCTGCCGGCAGGCAACACACTGCTGCACCACTATTTCTGGCAAGGGCTGACAGATGCGAGATGTAGAAGTACTGGCCCAACAACTTTTCAAGTGATCTTGACCTAGGTGGGTGGTCTCCTGCACAGCCAGTACGACTGCGGCTCCTCGCAGTTATGGCATGGCTATTCTTCCATCCAACAACTGGATCCATCCCTCTTCTATCACCTGCCCTCCCTC
ATGTACCTTATGGCCTTCATGTGCACCTTCACTGGGAAGGGCTCCTTGCTGGACTTGAGGACAAGAAGCAGCAAAACTCTTCATTTTCACCGCCTGTCTACCAGCAATCCCACTTCCTCCATCTCCTGGCTGAAGAAGGGCAAGGAGTTCCATTGACAGCATCACATCAGGGAATCAAGGTGGGCCTGGTGGGGGAGGTTGGGGAGTGGGGTCTGCCATTGCTCACTCGCCCTTCCACAGTGAGCTGTGACATCAGCAGTGGATTGGTGTCATTAAAAACATGGTGCTCTGAAACTGCTGGTACTCCACTA
GTAATTGGAAAAGACAACCCCCAGAATGGAGAGAATGTTTAAAAATCGTATTTCTGATAAGAGATTAATATCCAGAATATATAAATAACTCCTGAACTCAACAACGGGAACAAATAACTCATTTAAGAGACAAGAGAAGGATTTGAATAGACATTTCTCTAAATAAAATACATAAATGGCCAATAATTACATGAAAAGATGCGCAACATCATTGATCATTAGGGAAATGCAAATCAAAATAACATGGAGATAGTACTTCACTCCAACTAGCATGGCTATTAACAAAAAAACAGAAATTAACAGGTGTGGGTAAAGATGCGGAGAAATTAACAGGTGTTGTGCATTGCTGGTGGTAATGTAAA
AAAAAAAAAAAAAAAAGCCTAATATGGCTGAGGGCGGTGGCTCACGCCTGTAATCCCAGTACTTTGTGAGGCCGAGGCGGGCGGATCACGAGGTCAAGAGCTCTAGACCATCCTGGCCAACATGGTGAAACCCCGCCCGTACTAAAAATACAAAAATTAGTTGGGTACTCGGGAGGCTGAGGCAGGAGAATCGCTTGAACCCGGGAGGCGGGGGTTACAGGGAGCTGAGATCGCGCCACTGCACTCCAGCCTGGCGACAGAGCGAGACTCCGTCTCAAAAATAAATATATACAAATTAAAAAAGCCTAATATACAAAATAA
ACGACGGTAATTGGGTCAACATTGAACGATTACGCAGATAAGCGCCTGCCCGGGCAGCTTCATTGACTCGGTGAGCTAGAAACTGTTGGTATTCCCATTGTATGGATGAGGAAACTGAGGCTCAGAGGGGTGAAGTGAGCTGTCCAAGTCTACTTCCCTAATAGACGGCCGACCCAGGACTCCAGTATTCGATCTCATCAGGCTACGCCCCACATCACGTAAATATATCTTTGCAGTTTTATTGAACACCTGAACACCTACTAAGGCAGCTTACTATGCTCCAAACATTGTTCTAATTACCTTACAAATGGTAACATTTAATTGAAGCCTCACAACAAGACCTGTGTGTTACGGATAAGGAAACTGAAACTCTGAAAGGTGAAGTTGTAACCGAGTCCAAACTCCTTCTGCTCCCTGCATGATAGCCACTCAGTCGAGA
TTCTGGCTCAACTCCTGAATACATTTACTTGAGTAAATGGACACCAGCCACTTAACTTTTGTGTTCTTTGCTTTCTTGAACTTGAAATTAGACAAAATACTCTGCCTCTTCCCATCTCCCTCACAAGGACCCTGTGAGTTTAATCAGACTTCAGATTAGTTTCCGTTCTTTGAAGAAAAGACTCCTTATGAATTTGCTATGCTATTTATAATGTCAGTGGCAAAATTGATCTGGGTTGTTCTTCTGGGACTTGAAGTAAATAAACACAGAGGCATTTGGCA
GTTTCCACCTCTCATTTCTACCTGGAAACAGTCTTGGAAGACAGCTGAAGACTGTGCTTCTATGGTTCGTCCTTCCTTGTTTCCCTAGTACAATATTTTGAGACATCCCCTCAAATGGCCCTCTTCTTTCTAAACCATCATCATGTGACAGTCACAGCTTCATTAAGACATGTTAGTTACGCTTCCTGGTTTAATTCAGAGTGAATTAAATCATACTCAATAAACTCACCAAGAGTTTTGTTGGTTTCTTGTGTAATGCTTGGGTAAGATTAGAAA
TCACTGCTTTTCTTGTACGAGGTTGCATTATTGAAGCTATTTACTATTTTAAGGAGAGCATACTTCCTAAAACAAATTAGGATTTACTAGTCTCTTAGCTTTATCTGGGTGAACGTTTTTATTTTCTGAGTGGAACAAAAACCTCTTCCCTTAATGGAGTGGCTGCAGACAGCCACGTTGATGTACATGGAGTAGGCAGAGGACTGCTGCAGTATGCTGACTTTCACAACCCTGGGTCCTGCGGACTCTTCCTTGGCAGGACGTGGACTTGAGCTGTCCTGCCAGGACCAGACATGGATTTGCACCCAGCTCCACCCATC
GGGTCGTCATGGGCGCGGCCTGTGGGAGGATCGGGCCAGCCCTGGTAGGGGGCGCGGTCCCGGGTGGCCCGGGGCGGGGGCGCGGCCTTTTCAGGGAAGGCCTCAGGGCGTTGCGCTGGCCTAGGGGAGGGGTCGTCGTGGGCGTAGCCTGGAAGGACTGGGGGCCGCGTACTCAGCCCCTCTAGTGGGAGCGCCTCCGCAGGGTCGGCTCGTCGGGAGGATGGGCTCCGCGGCTTGGCCTGCCTTTTGGGGATGGGGCTGTCCGAGGGGCTGGGCCCGGATCGCCGGAGGGGCCAGGGTCTCCTGCACAGGAGTG
TTTTGTTCATCATAACCTCTCTTCCAGAGATAACCGCTCTTATTAACGTTTTCGTACAATTATCTCCAGTCTTTATGTGCATTCTACGATGTCTTCTGTGTACCTATGAAATACAAAGCTTTTCCTACAATATTAAACCTTGATTTCCTAGGTATCACTTAAACGAAAGTTATTGTCACACAAGATAGCCTCACAGATATCTTTTTAGGGGCTGTGTAATATTTCAACTTGGGACTGCACCAAAAGTTACTGAACCATCTCCCAATTGCTCATTTAAAGAGTTTCTAATGTTTTCATCCTTGTGCAT
TTCTTCCTTTCTTCCTTCCTTCTTTCTTTTTCCTCTTCTTCTTCTTCTTCTTCCTCCTCCTCCTCCTCCTCCTTCTCTTCCTCCTCCTCCTTCTTTTTTTTTGAGACAGAGTTTTGCACTTGTCGCCCAGGGTGGAGTGCAGTGGCGCAATCTTGACTCACTGCAACTTCTGCCTCCTGGGTTCAAGCAATTCTCCTGCCTCAGCCTCCCAAGTAGCTGAGATTATAGGCTCCTGCCACTGCGCCCGGCTAATTTTTGTATTTTTAGTAGAGACGGGGTTTCACCATGTTCA
GTCTGAGCTATCATTTCTGTTTTGGTTTTTAATGATTATATGTAATTATATCCAAATAAAATATTTATAAATAATTACATGTCATTAATAGTATGTAAAATTTGGAATTCATGAACACCAGCTTTGATGAAAGATACCCTTCAATTTGGGAGGTGTTAGTCTTAGTATTATTATTTGTTTCTGTTTAAAAGACATTAGTGGCCAAGAATCTGCAATTTTCTTTTACAGGTGTTCTTACAAGTCTCAGCATATTTTTATTTTTTTGTTTTCTTGATAATAGGTAGGATTATTCATTTGGTAA
TACAGTGGGGTACGGGCAGGAGTACTCTAAGGTGGGAAGAAGCAGCAACTATCAAAAGACCATTTACAATATTTGGGAGTGAATCTAAAGGAATTGATAGCCCAGTACTGCGGCTCAAGCCTGTAATCCCAGTGCTTTGGGAGGTCGAGGTGGGAGGATTACTGGAGCCCAGGAGTTCCAGGCTGCAGTGAGCTATGATTGCAGCACTGCACTCCAGTTTGGGTGACAGCTGGGAAAGAAGCCATAGAAATGCTAAAAAATGCAGAGGAGTTAAGCTGGAAGGGAAGGGGAGAGGATAGCTTTCCAGGAACTGGA
GAAAATTATGTATCACCAATAAAACTGGTAAAGGAAACGGGGGGTAAGATGAGGCACAGATTAAAAGTTCACAAATATCCCAGCTTCTAAAGGAGGGCAGGCGAACCTGCAGGGCGGGACCCTGCAGAAACTAAGCCAGGAGACCAGAGGCCCTCCGTGCCACGCCAGCTCCACGTGCTCACTCATCTCTGCCACAGCCACTTGGGCCCTGGGCTGTCGGGTGTCCAGGACTGTTGGAGGGGTGGGTGTGGATGTTCCTGTCCACCCTGTGCGCTATCTGTAGGATGGTGGGATTCCT
CTCCAGGTTGTTCCTGGCCCCCTGCCAAGCATGAGGAGAAAGTCCTCCAGCCAAGTGCCAAGCACCCATACTTCACACAGGGCCACCCTTACCGGGCCAGGGTCAGGGCACACCTAGCACCAAATGGGCCCGTCAGCCTGCTCATGGGGGAAAAAGTAGGCAGGAAGAGGATCCAAGAAGTTTACCAGGCAACCCTGGGTCCGAAATTCTGTCTCCCTTTCCTGGGACATGATGCCGAGTTGACCTTGGCCTTCAGTGTGCCCAAGATCACCTTCACACTAGAGGGGTTGCATTGCCTCCTCTCCTTGCCCAAGAATGAAGGATG
GCTGTGGGCTGGGGAGGACGGAGTTGCCTTCAGGCTTCTGGTCTCCAGCCGCGGGGCACTCACAGCTGCCGCTATGAAAATGCAGACCTGTGGGGCAGGAATTCCGAGTCCGGGGTGGAGCGCGATGTGGAATCTGACTCGCTTGAAACAGCACCGCGGTGGATTCGGATCCGGGTGAGTAGGGAAATGCGCCTCAGCCCCTCCCACGGGCCGCCCACGGATTCCAGGATCCGAAAACGCTTCCAGCTGCTCCGCCACCCCAGGAAGGCAGCGCCTGCCTCTGGGCGGTTCTGACGGAAACTGGCTCCTCCGCCTGCAGGAAAACT
CACATTGTGTGATTCTGTGTGTGTGTGTGTGTGTGTGTGTGTGTGTGTGTGTGTGTGTGTGTACACTGGCTGCTCTGGCCTGCCTGCAGCATTTATGATGTGGAGACCTTTGGCCACCTAAATATTGTGCACATATCATATTGCTATTTGTCTGCAATGTTTAAAAAAGCTACTAGAAGAAATAAGAATGATTCAAACTATTAAGCTGAGATCCTAAAACAGAGTTTCTCAAATTTCACTGTACGTTAAAATCATACTAATCTCTTCAAAGCAGATTATGATGCCATACTTCCAGGAATCCTAATTC
GGTCCCTGTCCCCGTTTGACGGGTGACGACACTGAGGCCCAGAGAGCTGAAGGGGCTGGCCGAGGGGACGGGCTTGGGCGCTTCCATTCTCACACTGCTGCCGTGACACCTAATCCATCCGGGGAAGTTCCCTTTAAACCCAAAAGGGGACGGTGAAGCCACACGCGGCCGCCCTTCTCAGGAGCCCACTTCCACCTCTCGCAGGCTAGACAGCGTTCCCCAAGTCCCCCCTTGAGCTGGGTGGGCTGCCCAGCTGTGAACACAAGGACACCTCCGATTTCGTCCTGTGAATGTTGATATTAGTGGTCCCTTCCTTCAGGGGCTGTGGGG
AGGTGGGACAGGTGCCTTGGGGACTGCTCCTGTGAATGGGGCTCATGGACAGGTGCCCTGAGGACTGCATGCGGGAAGACGGGAGATGCAGCAGCTCGGGTGCCCTCAGAGGACGGCCCACCCCACTGCGCCCACTGGGGCTGGGAAGAAGGCCACTCGGCGCCACGGGGCTGGCAGAAGCTGCAAAGGCAGGGCCAACGTGCAGAGAAAGCTCTCGGGAGGAGACGGGCAGCAATGACAGGACCCATGTACATGCAGATGTGCACACACACAGACAAATATGCACACAGGCAAACACACGTGCAGACGTGCACACAGGCAAACGTGTACATACGCACGCAG
TCAGTTATTTTATTTCAGAAATAATTACTAAATTAATTATTTTAGTAATAATTATAGTTATCTCATGCAGTTGTTGAGAGGATTAAATGAGTTTTAAAAAATAGAATGTGAGAAAAATGCCTGGTGGTTAGTAAGTACTACTTGAGTGCCAACTAGTTAGACATAGCTTTCTATTCAATTAAGACGACAGTTCTTCAAAGATGCCACACTTAAACCAGTCCCAGTGCTGTGGTATCATAGGCACCTGCACTTTTCTTTATGACACATCTTCATTTGCAATTGATA
ACAAGCCAAAAGCTTGATGTTGCAAGAGTTGGAGTAGTTTGGAAAAAATGGCAGTAATCCTGAATGAAATCCAACTATCTAATATTCCTTTTCCTCAATAAAAAATTAGTGATTTTTAGCCCCTTTTTCCAGCGGCAGTGTTAAAAAGGGATTGTTTTCAGGGCTTTTTTTATTCCCACGAGTACAAAGTTGAGTATAATATATTCCAAAAGTTTGTTAACCTACCACCTGTGCCCAGATGGCAAAGTGATATTATCCTCAACCTAATATTTAAGAATAACGTGGAGTT
AGGAAGTGGATGCAAAAAAATATCTGCTATGGAAGCAGAACTACCCCAGACTAAAATGTTGGTTTTTTTTTTTTTCTCTCCCCCTTTTCTTTTCCTTCAAGTTTTCCATGTGGCATCAGCAGCTGAGTAAGGGAAAGCTAAGAGGTTTAAGTGTGCTGGGGCTGGGTGGGCTAGATTAATAACCCAAAGCCTTCCAAGCTGGCGGTGCTGGGTGAGACAGGCCAACCAGAAAGCGTTAGGTTATGGGGAGCCCTGGCCACAGAGCCAGACCCTACCAGGGTGGAAGGTGAAG
CTCAGCCCTGGGCCCAGCTGGTCCCTAGAGGACGCTTCCCCAAAAGAAGGCAGCCCAAGGACCCTAGCACTTTTGTCCCAGGGCTTCTCAAACTTCTGGCTTTTTTTTTTTCTTGGACCATAGCAGAGTGGGTGGAGTAGAGGGTGGCAAGGGCCTGTTCTGGGGACCTCCCAGTTCATGGGAAGGGTGTGGGAGATTTGCCTGAAAGAGGCAGGAAGTAGGGCCCTACAACTAAGGAAACCCAAGCCATCCCAGGCCATGGCATGTAAATCCTTCCAGCTAGTTCCTGAAGGGGAAGAGGCCCTAGGCTGTCATCCTGAGGTGTGGCCTTGTTAAGCTCCTCTCA
GTTTCCCCTTTCTGGAATATAAACTCCATGAGATCAGAGGTTTTTCGTCTTAACCCCCAGAGCCTTGAATAGTACTTGGTCCATAGAAAGTGTTCAGCCAGTACCTGTTGAATGAATGAGAGAATTAATGATTCCCGGCATGGGGGTGCTACAGTGCAGATGAACGGTGCTCCTGGGGCAATCAAGAGCTTTGCCCCAGCCAGCCGGAGTGGTGCTGCGGAGCCCCTCACCTTGAATGGGCCTCAGTTTCTGGTTCTGTAGATGGGGAGTGTGTA
TCCTTCCCTCCTGGGAGAGCCCTGTGACCTGCATGCTACTCTTAACTGTTCTATTCAAGACTGAATAGAAGTATTTCAGTCTTGCAGAGGAGGAAATGCTCAGAGCTCCGAGGTGCGGCTGTGGTCGAGAACCGGGTGCTGGGCCGGGCGCGGGGGCTCACGCCTGTAATCCCAGCACTTTGGGAGGCCGAGGTGGGAGGATCGCTTGAGCCCAGGAGTCTGAGACCAGCCTCGGCAACATGCCAAGACCCCGTCTCTATTTTTAAAAAAGAAAAAGAACCGACTTCTGAATCGCAGCTCCACTCATGACTAATACC
TGGGGGGGAAACCTCTGTTCCTAGAAAATCACAAAGACACCTTCCCTTGAGCTATGTCCCTGGTTACTATGACATTCCCTGATCTTGACAAACAAGATTACTTCCCTGAACTGTAAAACTTCCCATGGGTTGCATACACAGAGAAGATAAACGATATGATGGTCATAGACAGGAAAGGAGGAATTTACTATAGGAAAGTTGGAGATCCTGTTGCTGACACCCACTGGGGTGGTCAGAGGTTGGGGTCAGTCCAATAGCCTTTGGATGACACTGGG
AAAAAGTAGGCCTTGTTGATTGACAACATTTTCATGGCCGTTTATTCTTTAATAAGCAGTTTTGGGGCCATTCATCATGTAACTCTTAACCTACTCTCCCTTTCAACTTTAATGAAATGTGTTCCTTGTATGGAATTTTCATAATTTTACTTTCTCTGTTAGAGAAGTTGTTAGGATTTGATGATGAGCTGTAAGCCAGCTGAATATTCTTCAGAAGTTTTCAAGGTATCTGATTGAGTTTATCAGCTTTTTTTTCCTAGCTGCTTTGCTGTC
GCAGTGCTGAGAGACGGGGGAAGGATTAGAACACAGGCTTTGATGACCTTGGCAGTGTGACATGAGGCAAGCCATTTTACCTCTCTGAACATCAATTTTCTATGCATGAAATAAATAATAATAATTCATGGAGGCTGGGCATGGTGGCTCACACCTGTAATCCCAGCATTTTGGGAGGCTGAGGTGGGCAGATCGCTTGAGCTCAGAAGTTCAAGACTAGCCTGGGCAACATAACAACACCCTTTCTCTACAAAAAAAAAAACCAAAACAACAAAAGGATCCAAATACAAGAGCTTGCACCTGAGCATGTGCACACATCTCTGTGTCTGTGTCTGTGAGCTTATGGGTGTGGTGAAGGTAGGTTCCAGGAA
TCTCAGGGCTCCTAGGAGAAGTGCACAGACCATCACTTTCTGCCTTGAGGAGGGAGAGCCACAGGATGTTGACCTCCCTGCCTCTCTGTAGGGACTGCTCCAGAAATGTGCTTTCCCAGGTGGGATAATCAGGACATCCTCACACAGTGTGCCAAGGCCCTGGAAATGATGTAGATGTATAGTTGCTGGAAGACAGTTGCCAGTAGGAGTGGCTCCATGAAGGGCACTCCTTAAACACACACACACACACGCATGCACACACACACACACTCAGCCCCAAGGCTCAGAGCAGCCTGGGGCTGCTCTCACTACT
TATACAAAGGAAATTGGCCAGTGCCTTCTCTTGCTCCCCTTAGAGCATGGGAAAGTAAACTTTTTTCCTGGTACATCCAAATGAATGAAGTTGAAGGCTGGGCATGGTGGCTCACACCTGTAATCCCAGCACATTGGGAGGCCAAGGTGGGGTATCACTTGAGACCAGGAGTTCGAGACCAGCCTGGCCAACATGGCGAAACCCGGTCTCTACTAAAAATACCAAAAAATTAGCCAGACGTGGTGGCTCACACCTGTAATCCCAGCTACTCAGGAGGCTGAAGTGGGAGAATTGTTTGAACCC
CACCTAGAAAACGGCCTCTACGCACACATCTGCTGGAGAGAATAAAGCTGCCGCGTGGCCCTGGGCTTGCTGGCAGGCAGGGGTGGCTGGTGGGCAAGGCTGGGGCCAGCCAGAATGCTCTGCTCCCAAGCAGCCTGGAACTCTCCCTGGAACAGGGCGAAAGCCCCCTAGTAGCCAAAAAAGGAAGATTCTCCCTGGAAACCTGGGCCTGTTCCCCAGCAGCTGGTCAGTTTCATTTGCTCCAAAGCTGCCCCTGAGATGTGGAAGTCTTGGGATAAACCAATTAATTGTAAACATTTTCTTAAATATTCCTGTTTG
GGTCGACAGAGCGAGAGTCCATCTCAAAATAAATAAATAAGTAAAATAAAAGCGTGTGTATACGTTCATATATACAGACGGTTTCCAGCTTACAGTGGTTGGATTTACAACTTTTCAGCGTTACGATCAGTGTATCAAGATACTAAATGCATTTTTAAGTTAAGGTATGTGGACCCATGATAGACTTGTGGGGAGGTAACCCCACTGTAAGTCAAGGGGCATCCCTCTGTGAGTATATAGATTCTCCACCCCCTAAAAAAATTATAAGCACTGTGACCACCCCTAAAGTGGCTC
CTCTTCGGGGGAAAGCAACATTGCAATATATATGCTCCATAATCTTTGGTCCAGAAGTTTCACGTGTAAAGGCCTATATACTATTGTAGGGACTTAAGCTTTCTCTAGGTGAAATGGGAGTCATGGTAGATTTTGGGCAGAGGGGATCTGACGTTTTCATCACCTAACAATGTATTTTTGTGAATACACTATTGTGAGTTGTGAATGATGAGGTGCCCACGAGAAGAAGTCAGGAAACGTGTCCTGGACCAGGTGTGCGCAGGGAACTGTCAAAGACTCCGTGTTTCGGTACTGCTAAGAGTGAGCCAGGGAGGA
TCACCTAAGTGGTGTGATGAGTATGATTAGGATGTCTCTGCCAAGATTTTCTAAGAGAACCTGAAATTAGCCTACTTCTTATTTCTTGAAATGAAAGCATATAAAAATTGGATTAGAATTAGATAATCATAGGGAAAAATGAATTATTTGTTTTGCCTAATTTTAATCCATCCTATGAGTCTAGTCCTTCCTTGCTGCTTCTTTTTTTTCTTGTCTTTTTAAATTTTTACCTTTTTGTGGAGGATGGGATCTCACTATACTGCCCAGGTAG
GTGATGCACCCACTGCCCAATGCTTGGTAGTCAAGAGGAGCTTCCTCCCTGCAGCTCTGCCCAGATAGGGCTGAGCTGGGCTCTGGAGCCAGGCGCTGGGATGAGCCTCTTCCATGCTGCTCATGTAAACTCCAGATTCAGTGTCGGTTTTCTGAACCCGAGACAATGATCTAAATGCAGTCGAAGGCTTTGGGGAAAGAGAGAGTGCCTCGGTTCTTACCTGTGTCATGCTCGCAAAGCAAAGAGTTTTGCAAAATTTTAATGAAACCTGGGCTTGCAAAATTGGAAAACTAGATTATTTGTGACGACACTGAGACAT
TCACTAACATCACTTTTCTGAGACTTCAATTCTTTTCCTCCAAATCGGGGCAAGAAATGCAAGTTAAAATAACCATGAGGTACCACTCTATGAGACTGAAACATGTTAGAAAGCTAGGGAAGGCCAATGTTGGCACAGACGTGGAAACGAAGGAAGCTTCATGCCTTGCAGTAGGAGTGTGGGCCACTGCAGCCGCTCTAGGTTAAATTACACATGGACACTGCAGGGACCTAGCAAGCAGCCCCACTCCTGGACGTATATTCCAAAGTTCTATCCCAGGAGATCTATTTAAGGACACT
TTCTGTTTTGGAAACTTTTCAAAGCCAGGGACTTGTCCAGCCCAACCTCCCCATTGCTCCTAGCTCCTGAGGCTCAGGACCCCTGGCTTCTGTCCTCCCTGCTCAGGGTCCTGCAGCGTTGCCTCTGCTCAGCCATGCTCCTGCTGCTCGTCCCAGTGCTCGAGGTGATTTTTACTCTGGGTGAGTAACATTCCATTCTTTTTCCTCCTTTTGTAAATGTGACTGTGTTGTAATTGCCTCTAAGTAGACTTCTTAGCGAAGTCAGCGCTGCTTTTGCTTACACAGCATTGGTGTTGCAGGA
TACTGTCTTCCTCGACCCTTGCAGCTTAGCTGTTTTCCTGCCTAGAGGCTAGGAGCTGAAGAGCCCGTCTAGCCGTGTAATTCTGTGCTTACAGGTGGCTTTTTGCTGTGCGCAGCCTTTTCTTCAAGGCAGGTTGGTTCCTGTATCTTGTCTTAATCTGTTACTCAACGAATGTAATCTCCATTTGGTCACAGCCTAATCTTTTCGGCCCAGGGGCTGGGGAAAGGAGGCACCTTCCATCTACGGTTGGATGGGACACGACCTTGAGGGGCCATCAGGGGGAGATGGGAGGAGGTGGGTT
GCACTCAATAAATATTTGTTAAATAAACGAACAAATCATTTAGTTCAAAAAATCAGTGTTTCCTTTGATGGGCAAGAAAGGCATGCTTGTGTAGTGGAAGGCCTGTGAAAAGCATAGTTTTTCCTTAATCTGCACCTGTGTATTGCATGTTAGTTAGCTCAGCAAATGTACATTTTCTCTGGGAAACTTCTGAAAACACAAAGGTTACATGCCATTGAATCCGTGCTGAATTTGGTGATTGATTTTATGTTTTTTTGATCTTTATAAA
CAAATCCTGCTAATGCTGCTAACCACACAACCCTGAGCAATTTACTCTGTGATTCATTCTCGTCATCTGTAAAATGGAGCAAATAAGTCTTAACCCATAATGTGAGAATAAAATGCAGTAAAACATCTGAAGGCTTAGAACAATGCCTGACACACAGTAACTGTCAGGCACTATTTTTATGGTTCATAATAAACCAGGTATGAGGAAAGGAGAAGGGTCTCCATCCTACATAGAAGTCCCCAGATTTGGGGGTCATGTTACTGCCAAAAGGATATTGAGGGTGTATGTGCGTATGTGTTTGCTGTGTCTGCAGGACAGTGAATGGAAGAGAAGGGAGAGCAGGGGTGGAGGTGGCAGGCAGGGA
CTCTGCTAAAGTCTCAAAGCAAACACTAGAATTTGTGTAAGGGAAGCTGGGAGATGACAGTATTGAAACGAACCCGTGTAAGCTGAAGAGCGGTGAAAGGGAAGAGTACAGGACAGAATGAGAATAAGCATAGATTATAAAAGCTGACTACAGAACAAGCGACTTTAAATGGGGTCTCTGCCAGGAACTCCACTGCAGGCAGCCTTGCATCCTAAGTGCTGGGACGGTCAAGCAAGGCAGAGGCGGAAAACCCCTTCTCATTCAGATGAAACAAAAGCCAGTCAAGCAGCAGGCCAAGGGCGGACAGAGATCCAGAGAGGGACGGCATGTGACGTGGC
GCAGTCACTTAGCCTCTGCTGGTATGGGGCGGGCTGTAGTTGTTAAAAGGCCGGACTGAGGGTTCTGAATCTTCCTGCAAACCACAGCACCCCCATTCTGAACAGAAAGGGCCTCTAGGATTGCCTAGGCCAGAGAGCCCATAGTTTAAAAACTTTTTTCAACCAATGTTTACACATTGGGAGATTTCACATAGAAAGTCGACTTCTGGCTTTTCTTCAACAAGGGGGAGATCTTGCAATCCTAGGCGGAGCTGAGGGCCAGGTTCCCCCCTTAAATGAGACAGGAAGTCTCCAGCTCACTGGAAGCCAATCCAGGCGCCTCCCTTGTGTAGGGACGGAAAAAGTATGCCCCTGC
GTCCATTCTCATTGCTTCCAGGGCTATTTTAAGAAATATTTATTTTGATGGGGTTTCAAAGTAAGTCATATGAGGACCTGTAAGCCACAGTTTTTACTCCCGCGGAGTTTGTTTTACGCAGGCTTCAAATGGACAAATAACATACATCTGAGGTTCAAGCTTTCTATTAATTTAATGCTGGCCTGGAAAACATTTTGTGATTTAAAAGAAAGCACCAAAGTTAGCTGTATTATTACTGGACTCAGCAAGGAAAGAATTGGGCTCAGTCAGAAGTGCCAGAATCCCTGTAACTAGGGG
GGCCACAGCCACCTTGTCTTTGCTCTTACCCTGTGTCTTCCATGATTTGGAGGTGGTGGGAAACCCGAGGCTGCTCAAAACTCGTGGAGAATTCCGCCTGCAGGATGACATGAATGCACCTTCGCATTGCCTACCAACAGATCTTTTTTGAGCATCACTGTGGACCAGTCGTGGTGATGGGGGAGGGGATATTGTGGTGAACATGACAGGCATTGCCTTCACCAAGTGGGGCTCAGCGCTGGGTGGGAAGGCATTGAGAATGGACATTGTCAATTGGGCCAAAGGAGGCCAAGGAGAAGTGCTGGGGGCATGGGAACTGAAAAAGACAGGAGGCTCAGCAGGTCTTTGAGCTGGGAGAGGGACAG
GGTAAACTGAGGCACGCGGCAGGGCGCCCGCAGCCAGGTGCCGAGCGCGGGGCCCCACCTCCGAAGGCGGAGGAGGGGCCGCGGGCGGTGACGCGCCGAGGGCGGCCGGCGGACAGCGAGCGGGCGGGCGGTGGCGGCGGCGGCAGGTGCGGCCGCGGAGGGTGGGAGGGAGGAGGGCGGGGGCGGGCGGAGGAGGAGGGGAGGGCGAGGCCGGGCACCTCCCCCTTTATAACGCGCCCCCTCCTGGGCTCTCGGGCCGTCTCCTAGTCGGCTCTTCCCGTCTCGCCCCCTCGCCCGGCCGCCCCGGGCCCGGGTCCGGCCA
GGCATCTATTTTCAATTTTTCTAAAAAAGTGAAAGTGACACAATACATCTCTGTAGGCAGGTTATGCCTGTGGGCTGCCGGTTTATGATTGCTATAATAGACCCTTGTTGTCCTTAAATTTCATATTCGCCATTTCGGTGGCTTCCCAGGTGACCTCCAAGGCCCCTTGCATGTAGAAAGGGGTAATTTTGCTGAGACTCTGAATTTGAGCTTTTCAAGTCACAGCTGGTGGCTGGTGAGCCGACCGGCAGCCTCGTGCCCTCACGTCTTCTGTGTG
ATTTAAGATGCTTTGGAACATTTGCTAAGAGAAAATACTCTCTCAAGCCATGGTTGTGTTAGCACAAATTGTTCTTCCTTACACACACACACACACACACACACACACACACACACACAGCATGAGTACATTTATTTCCAAAGTGTGAAATTCCCTAAAGTAGCCAAGAACTCATTCTACTCCCTATAGATACCTTCTTCATCTTTATGTGGATAAAAAGATGTAAGATACATTTGAGTTTATTTGGTATTGCTTTTATTAACAAAGATTTCAGATGTAAATGTCAAGAAAATTGATATTAATTTGCTTACATGAG
TGCAGTGAGCTGAGATCGCACCATTATCGCACCATTGCACTCCAGCCTGGGCGACAGAGCGGATTCTATCTCAAAATTTTTCAAAAAAGAAAGAAGGAAAATGAGATCTTTTTAGAGCACTTTCCACCTTTGCATTTGTCAGATTTTCACATGTAGTTTGGAATCATATAAATTTCTACCCTCAGTTATCTTTCATCTAATAGAACTTTTTAAATATGTGCTAATAGCAAACAGATAGATATTGGCTTGTCAGGTATTTGGGGCTTTGCATAACACTGCACCTTTCTCTGGAGATATTTGGCAG
CAGCCAGCGACATTATCCATCAGTCCCACCGCCAGTCAGTTCTGCCCTCACTGTCACTGCATGCAGGCAGCGGGACAGCTGTCCTCCTCCAGGAGCTGCAGGACCAAGTGGACCTGGCACCTGTCCCCAACATCCCCCCCGGCAGCGGCTGAGGGCTCCCAGCATGACCAATGGGGTTGGAATCGTTCTCGTTTTACAGATGAGGAAACCGGGGCTCAGGGAGGTTGGGAGGCCACCCTCACACAGCAGGGACTTGAGTGAGGAGCCAGGCACCCCCCACCCGCTCACAGACTCGGG
GCATGCCCATCAATATTTCATGTTAATACACTAATTAATATTTAAACCTGTTAGGTTAATCCTTGAGTAACATTTTTATTTTCACAAAAGTTTCCCCAAAGTTGATGTATTTGCTTTATTAAAGTCAATCATACATGTCAGCAAAAACCTTGCCAGTGTTACCGGGAAATTATGTGGGCAGGACCGTTAACCAGGGAAGATAATGTGGTGAGACTCTGAGCACTGGGACTGTTCTTGAAGTCCAGGAGCATGAATGTACAAGAGAGGAATGGAAAGAATCAAGTGTGGCA
GTCTTTCTGGACTCTGTTAGCATATTTCAGAGGTTCACTGCAAACCAGAAACGGGACTTTGAGCTTGTGTTCCAGGGCAGAGGGCCCCAGCGCCTGTAGGTGCAGACAGCGCACCCCCAACACCCCCGAGTTTCCGCCTCCTCATCTGGAGAGCGGGGCTGGACAGGATGGTTTTTGGGGCTTTTTTGCAAGCTCACCGGGGCCAAGTGAGCTATTTCCCCTTGCCATTCTCTCCCAGGAGGAGAAGGCATAAGATGATGCTGAAGGCACAGGCTCTGGAAGAGGACAGGGCCATGCTTATTCCTGCCTTGTTATGTGA
GCATGAGCGCCCACGGGAAGAGGAAGCCCACGAACACCCGATAGAGGTTCATCCAGGCCACCCAGCCTTCCATGGGGAACTTCTCAAAGCAGAAGGTGTGGTTGTAGCGGTCTCGGAAGAGCTCGTCATGGAACAGGGGCGCCGAGTTGGCGCCCAGCTCCGTGGCCCAGACCACGGAGCTCACGGCCACGGCGGTCTTGACGCGGCGCAGGCGGGCGAAGCGGAGTGGGTGGGCCACAGCCAGGTAGCGGTCCACCGAGATGCAGCACAGGAAGGCGATGCTGATGTAGATATTGGTGTAGAAGATGAACC
CAAGTCACCCTGAGTCTTCCCCCAGCTGACAAAGGCGATCGGACGCACAGCCAGGACCCAGAACCGTGGATGGATCCACTTTGCCAATATATTGAAAAAACTGATGCCATGTTGAGAGAAGAGAGAAATCTATTTTTGTAAGAAATGTTACTTTACACATACTTTGCTGATTTTTTATCTCAAAAAACCCAAGACCTGGTGTAGTGTCCAGTAACTCAGTTGCCTGGAGCCCTATGCAATGAGACTGAATTTCCATGGGGCCCGGTTAGTAGCTTTAAATCATTTTCAGGCAAGGCGTACACACACACACACAC
ACCGTTTTTGTTTTCCCGAAACTGCGTGTAAATTGGCTTGCCTTTTTCACTTGGCTTACTCCAGCCAAAATAATGTCCATGAAATTAGAAGTTTAATGTGCAAACCATATATTTATATATTTTTCTAATTTGCATTTAAAGAAATGCATAAACATTAGACATTTCAAAGTATGTTTGCCTACCTAAAATTGTCCTGTGAATGAGGCTCGAAAAAGCCTTTTAAAGGCAAGATTTCTAAGCCAAGGGTCAAATGTTTGTTTAGAAAGGAATAAGGAAAAGAAAGGTGGCTTGCTCATCATGTC
ATAAGATGCAGATATTCAAGTTGAAGTCAACAAATCATTGCCAGTCTTAAGGCATGAGTGATTGAATTTAATCAGCTGAAATTGGTTGCGGGGGTGGGTGGAGAAGGTTTTTCAAAGCAAGACGATCTGCTTTTCAATATGTCAGGCTTGGTCATTTGAGAAGCCACAGGATTCTGGTCTGCTGTGGTCTTTGATTTAGAATAGGAAAAAAACGCCAAAAACCAAGCAGGGGATTTTGTCTTCTGACTTTATTCATAGCCCATGGGGCAGAGTTGAAGAGAGAACATACTGTT
CGAAGCAGCAAGAGGCAGAAGAGTATACAGAGCAAGCTACTATTGATCCTGTAAAATACTTGCATTTGCATGGACTGTCTCCGGGTGGGTACACAGAAACATGTAACAATGGCTGTCTCTAGGAAGGGGAACTGGGTGCCTGGGGAACAAGAGTGGAAGCGAGACTTCCTTTTCACGCTATCCTCTTTTTTATCTTTTGAATCGTGTAAATGTGTTATCCATTCAAAAATAAATAAAACCAGAATGTAAAAACTCCTATGCCTTTCAAATGCAGAGAGCCTTATTATTCTCTTTCCAAGACTCCCAAGAT
AACTTGCTTTAAAAGAAATTAAGTTAAAATGAGCCATGACCAAGAAAACAAGAAAAAACTATGAGGGGAAATATCCACATATAAGATACCAAATAATAACTTTATCACTATAGAAAATCAGTCTCTGATCTTCCAAGTATCTGTTTGTCTTGACTTCTTACTCTTGGCCACATCGCAACTCTTTACTACTGAATTTACAGAGATTTAAATCTATTCTTTCTTTTTTTTTAAGTGCTTAGCTTATGTTTGTCTTTAATTTCACTTCTCTGGATTTATCAC
ACAGCTGCCATGCCTGGCTAATTTTAAAATTTTTAATAGAGATGGGGTCTTGCTATGTTGCCCAGGCTGGTCTTGAACTCCTGGCCTCAACTGATCCTCCCACCTCAGCCTCTTGAAGTGCTGGGATTACAGGCATAAGCCGCCATACCCAGCTGTTCAGCCCTTTTAAAATTTCCTACTGAAGGCTGAGCCCTCTGTCCCTCCTGCCTATCTGCCCGGCTCAAGTTAGCTTAAGTAAGCTTTAAAGCACGTCGAAATCCCTGGATCCCTTGCTATCCTCAAACCTCAAGGTAGTATCAGCTCCTG
GGGCAGCAAGCAAAATGAGCTACTACTAATGCACCATGGAGCAGAGGAATTTTCTCTTGCGCTAACACCACAACAGACCCATTCTTTCATTTGGATTAGTATTCACTACTTGTGCTTAGTTGCTTGCAGTGGATACCCAATTTGTGAAGTGAGCTGAGGTATAATGCAGTATTGTATACTGGAACACAGGGGCTGCAAAAGCAGAACTCACTAACAAAGTCAAATGCCATGAACGTCACAATTGATGAAAACTGGCCATTTGAAAAATCTAGATATGATAAAATTGTTAAATTGATGAGGATGAAGATTGGATTATAGTATATAT
GAAAATTATCTATTACTAATGTGAAGTTATGATAACTAGTAAGTCCCCTTTTTATTGGGAGTTTGGGTTGGGATTTTCTCTTACTTGAAAATATAAGCACCACAAACACAGCTTCTAATTGATATTCTGTTTAATCTTCTGCCCCTTCCACCCCTTCATTCCATCTTCTGCCATCCAGGACTTAACTCAGATCAAGATTAACTCAGACCAAGATTCAGGAACAGAGCTAAGTCCTTAAGTGGCAAAGTCAAACCAGG
CTGGCAGGGGAGCCCCAGGAATGGTGGTCGGACTTCGGGTCCCGGCCAAGGCAGAGAGAATGGCTGCAGCAGATTGCGGGGTGGGGGGGGCCAGGCAGGTGAGAGCTTAGCCTGCATATGCCTCCCGCAGACCCCGGTGTGATGGCCTTCCTCACCCTGGCCAGGACGCTGTCCCCTGTTGAGTCCCACAGAACAACCTGTGAGCCTGGCTCCCCAGGAGGGGGTTCAGCCCAGGCCCCCAGGCACATCGTAGGCAGAGCCTGCCCCCCCACCCCAACTCAGGATTCCCAAGGTCTGGGGTCCTGCTCACTCCCCACCCC
GACTGGGCCCCTGCCAAGCCATGTGATCCAAGGCCTCCTCGTACTTGCTTTCCTTTCTGTGATGTCTTGCCTGTGCCCCAGCTGCCTGTGCTGTGAATTTAATTCCTGCAATAGGAATCTCATAAATGCATGGGTGGCCAGGCAAATAGGTATAAATAAGTAAAAAAGTTGTGCCTCTGAAGCTCTCCGTGGGGTAACTCATCCTCAGAAGAATGTTTATGGGCCTGAGCTGGAAAGGGAAGAAGTGCAAGTTCCATCCTCAACAAGGTGCCTGTTGGCAATTTGAGCTGGAAGTAGGGTCAGGATGACATAATAGTG
GGCCATAGAGTGAGACTCTGTCTCAAACAAAAAAAAAATTTAACTCTAAAGAATCCAAGAATACAGATTTGGGAGCAGCCAGTACCAATGGGGGATGGGGCAGTACACCCAGGAAAGAGCAAATCTGGGGTCCCCACGGGCCAGGACTGGGATCTGGACTGGGCCATGGCCCATTGGATGGCAGAAAGGTTCTCACTGAAGCCCCCATAAAGGTGGGACTCACTGGGAAACCGCTCTCTGTGGTGCCAGGGAAGGACGTCTGTGGGAGGTGCCTACCAAGGAAGTCTCTGGAAATC
GCCCTGGTTCCCACCCAGGCTGTTACCCTTGGTGGGGGTAATACCCACCTGGAAGGGGATTTGCAGGTTGACCGTCTCTCCCACCTGGCGGATGTAGGTCTGACGGAGGTGGCGGGGGACACGGATCTTGGGGGCCTCTGGATCAAAGCAAGAGTCTGGGCTTAGCAGTGCAGTGGGGTGGCTGATTGGGGTTTCTGAGATGGGGCAGGGGACAGCTGGTGAGGGATGCTGGCTGGGAGGAGGGTCCTGGGTGTGCCTGGCTGCCATGGGGTCCCTCCTTGCAGGAAGGGTGAAGCTCTCACTCCTGAGGTCTAGGGGCCCAAATCC
CAGAAAGGTCTGGTTTCTGACCCACCCACCAGCTGTTGCCTTTCCCTGCAGACCGGGAAACGCGGTGTGGACTCTCACTGCTTCTCCGGCTTGGAAACGGCGTTCCTGTCTTTGCCTTCTCCCTGGGGCTGGAATCCCTCCTGGACAGGCCTAAGGCATGTCATGGGTCCCCCTCCCTCCCTGCTGTAACCCCAGAGCCCCCATGGGGAACCCGCAGCTTCCATCATCCTCAGGGGCCCAGTGTCCCAGGAGGGGACTGTGGAGAGGTGTTTGTACTCCTGGGTGTGTCTGGGCTGCCACTT
GGTCTTCTCTGAAGAGGCCTGGAGGGAGGTGGGGTCCCCACGTGCCCTCGCCGTACCTGGCGAGCGCTCTGGGCTGGTGCCACCGGGTGATCTCCTACCGGGGCCAGCCGTCGGCCAAGGGCAGCCGGCGCAGGGCGGGCCCAGGCCGCAGAGGCTCTGCCAGGGACCGGGCGAGGAGCAAGGGATAGGGGAAGGTCTTAGGAAAGTCGCCGGGGCCCCCGGGGGCCGGAGAGAGGCGCTCAGACTTGATGCTGACTGGGGGGGTCGGCGGGGAGGCGCCGCGGGTTGGGGGACCCTCCTCGCCCAGGCTTCGGCCCCCACTGCAGGGGGAA
AAGAACTTGGGACCCGCCAAATGATGGGACTGAAATAGCTGTAACACAACCCTTGCTCACCACATTGTGGGTGATGAGAAGGACAGAAGAGCTATGGACTTTTGGGGAGCCCAGATCTAGGGGCTCCCCAAGACAGGGCTGTGACACCCTTTTGGGGGCTCTGTGGTTCCCGGCGTCTCCAAGCTCCCAGGCACCACCACATTCCCCAAGTCCAGATGCAGGTGCCTGCAGCAGAAGCCATGTGTGATAAATTTGGTCCAGCTGCAGCCTTGCATGGAGCCAGCACCTATGCCAT
ATTTATTAAGAAACTAAAGCCTATTCTATGTCAGAAATGAAAATAGGCAATGAGGACTCAATGGTGGGCAAAATGCAGACAGACTACTTTTTTCCCCTCATTCTAGCACAGTCATCACTTTCCTAGGTAAGACGTTCCTAAACTCCAGACTACACCAAATCCTCCTCCTGACCACACCCTTCCACCTTGATTTTCACCTTCTGACCTCTCTTGCGTAGAAATTCGAGCACCAGCCACTCTATAGCTTTAGCTTAATTTCTCCAGCCATGCACGGACGAATCTGTGTTAGTGATGC
TCCTGAGGAAACAGCGGGTTTCTCAGCTCCTGCCCCTAGTGACGCCTGCCTCAGAAGAGCCAATGCGTTCTCTTTCTCAGGACTAGGTGTCTTTGTATTTGAAATAAGGCTTAAACTACAGAGCGAAATATTTCTCACTACAGCAAAAGAGCATTTTGATGTTGAGAAATTGATGGCAAAAGGACCACTTTCAGGGTACGGTAGAGTACTTGCCATAAAATATTTAAAGCTAGTTGACGAATAGCCCTGCTATTCTCCTGTGAATGCCCACCACTGGATTAATCTTGAAAGTAAGGAATACAGTATTTCATTCTGTGTTTAG
TTTTAAAATGACTGTATTGTGATATAATTCTTATACCTTACAACTGGCCCATTTAAAGTGTGTAATTTTAATGGCTTTTAGTTTATTCAGAATTGTACAACCATTGCCACAATTGGTTTTATAACATTTTCATCACCCCAAATTCATTAGCACTCCCTTCCTATTTTCCCACTGGGTAACCACCAATCTACTTTCTGTCTCTATGAAGTTACCTACTCTAGACTGTTACGTAAATGGAATCACAATACATGGCCGTTGTGTCTGGTTTA
GGAAGGAGACCAGCAAAAGTAACCGCTGTGAATCTGACCCGGTCCTCTAGTTTCAGAGCATTTCCTAGGAGCTAAACTCAGAACACAAGGAGGATGGAGAGGATGGGTTTCCTGTTCTTAATAGCAAATGCTCCCCCCGACACCCTGGCTCACGGCTCGGGGCAACAGAGCAGCGAAGAAAGCGCCGCGACTCCATCGCTGGCCGAGGGCCGACGTGAAGCAGCTTTCCGGTGCGGCCCTGCTGGGCTGGCTCGCCAGGCTTGGCGCCCCCACGCCCGCCTCCCAGGCCCAGCTGCACCGCTAGCGGCTCCGAGCCTCGCCCCACTCCCGACTACAGGGAACTACTCC
TTCGGAGTGCCCACCACACCCCCCACCCCACCCCATGAAGGCCAGTTGGGCATCTTCCCCGTGCCCCCTGACCCTGGGCTTAAGAAAGCGATGCAAAGGGACAGGGAGGAGGCCAGGATCAGGGTGCGGGGGGACGGTCAGAGCTGTCTTCTGGTCCTGGCTCCTTGAGACCTGACTCTCTGGGGCTCAGTTTCCTTACGTGTAAATGGCTGAGAGGGGGTGGCCTCGAGGCACTCCCAGTCCTAGGACCTGGGAGATTTGGTCCTCGGGACACTTAGAGGCGCCCTGGAGCCCTTAATGTCTTGCAGAAGCCAGGAGGTGGGAGGAGGGTCCC
TTCATGAGAGGGAAAGGGAGCACTGCAAGTCTATTCTTTGTTTCTTCTTTTTTCAAACTGACACATAGTAATTGTACATATTTGTGGGGCACATGTGATATTTTCACGCATTTATACAATGTGTGATGACCATATCAGGGTAATTAGAAAATCTATCACCTCAAACATTTATCGTTTCTTTGTGTCATGCAAGTCTATTCTGATCCCGAAAGTCAAAACTCCCATCCCACTGGTTGCTGAGTAAGGGAAACAAGCTGAAAAGTTAACTGTTG
TCCAGGCTGCTGAGTTTTTCATTTCGCCGTCCCTCAGAGAGGCAGAATCCGTGTGTTGGGGAAGTCTGGAGATGCCCCTGGACTTCCCTGGGAGGTGCAACTTAAAAACAAAGAAACAAAACCGCAAATCCAACGCCTATCAACTGTCAGGTGTGGCCTGACAACATCCCGATGTCCCGTCGTAGCAGGATTGCCCCCGCTTTGGAGGGGAGGAAACCAAGGCTCAGAGAGGAAATGGGCGCTCCTGGTGTCCCCCGCTGGGAGTAGAACTCAAGCCTGGAGGCTCCAAGCAGCCTGTGGCCTGCTCTGGTGA
CTCTGGGCTACGGCACTGGCAAGCAGGTTCTTCTTTTTTTATTTTTATTTTTGAGACGGAGTCTTTCTCTGTCATCCAGGCTGGAATGCAATGGCGCAATCTCAGCTCACTGCACCCTCTGCCTCCTGGGTTCAAGCCATTCTCCTGCCTGAGCCTCCCAAACAGCTGGGACTACAGGCATGTGCCACCACGCCTGGCTAATTTTCGTATTTTTAGCAGAAACCCAGTTTTGCCATCTTGGCCAGGCTGGTCTCAAACTCCTGAGCTCAAGTGATCCGCCTGTCTCGGCCTCCCAAAGTGCTGGGATTACAGGTGTGAGCCACTGCGCCCGGCCATCAACTATTACTGTGACCATCAACTGAGATTACACCGGTAAGGCACCTAGCAGGGGACCTGCCAGAATCAGAATTCAGTCAATGGTGCAGCTACAGCTGGGGAGGCTCACAGGTGGGGCTGGGACTCTGTGCCATCACCCATAGTCCCACAACAGAGGCACAGACTCAGCTCTCTCCTCGGTCACACAGTTGGTAAGTGGCACTTGAACACCCATCTGTCTGTGCATGCAGGGCCTGGCTG
GAATCGCTTGAACCCGGGAGGCAGAGGGTGCAGTGAGCCAAGATTGCGCTACTGCATTGTAGTCTGGGAGACAGAGTGAGACTTCATCTCAAAAAAAAAAAAAAAAAAAAAAAAGAATTTCCTCCATGGACCTGACACTTGGAAAGGTGTTGTCCACCAAATAAATATTGCTGAAGGATGCATTGCCCTCTTATTGAATCAGAGTCGTTCATAATCACCAGCCAGATTCCATTCCAGCCACAAAGTGAGGGTCCTTCAGGCTGGTCTCAGAAACAGGAACACTTTCTGGTGGCTTATTGAAATACCGGAAGTAGT
CTCCTGAGTTCAAGTGATTCTCCTGCCTCAGCCTCCCAAGTAGCTGGGACTACAGGTGCCTGCCACCATTCCCAGCTACTTTTTTGTATTTTTATTAAAGACGGGGTTTCACAATGTTGGTCAGCCTGGTCTCGAACTCTTTACCTCAAGTGATCTTCCCTCCTCGGCTTCCCAAAGTGCTGGGATTACAGGCGGGAGCCAACGCACCCGGCCGCTTTTACTATTCTTGCAACTTTTTTCATTTGACATTCCATCGAAATAAAAAGTTAAAAAAATTCTTTTTCTTCTGAGGGGGTGTTTTATCAAGGACACC
GCCAAGAAAGAAAACTGCAAGATCATCATCAAGTAAATGTGGGTCAGATAAAAATAATAGGACAATCTGAAAGAAGACTTTCACATAAATATTTAAGGTACTTCAAGGGAAAATTAAGAGAAATATTCTAAAAAAAAAAAAGTAAAAGGTAGAGAAAAAAATGTAAGACAAAATAGGCATAAATAAACCAACTATGGGTAAACATGAAAAATAACTGATTAGAAATATGAAAAATAAAAATCATAAATATACCTTAAGAAATTGGATAAAGTATATTGGACATAATTGAAGGAGAAAATTAGTTGATGAAACCATTCATGCAGAAATAGTGGATAGATGGAAGGCTTTCCCCATGTATTCAAAAGAAGGTCCAGAAAAGAAAATGGAGGGAAGAGTAGAGAAATTATATTTAAACAGTGACTAGCTAAGGCTTTCTCAG
TGTGAAGCATTAAAAAGAAAGTGTCAGCTATTCTTAATAGCAGATATCTAATGACAAGGGACATCAAAAAGCTGGGGAAAAAAAGCTATGCTGACCAGGTGCAGTGGCTCATGCCTGTAATCCCAACATTTTGAGAGGCCAAGGTGGGAGGATCACTTGAGGCAGCCAGGAGTTTGGGACCAGCCTGGACAACATGGCGAAACACTCAACTAAAAATAAAAAAACTTAGCCAGGCGTGGTGGTGCATGCCAGTTACTCTGGAGGCTGAGGCCGGAGGATCACTTGAG
GCGCCTATGCACATACAATCTCCCATAGGAATTATTCCTTGTCTCTGGTGCCTGAGGCCCTCCATATGTGCACCTGACAGTACACACACGCGCACACGCATGCACACACCCACAGCCCCCTGCCTGCGTGTCTTCCCTCCATGATGGCAAGGCTGCCGCTGCAGAGGGTGGGGAGGGAATGTAGTAAGGCCTTTCTTTCATTTAACAGCAGATATTTACAACCATCTGCTCTGTGCCAGGCACGGGGATACAGAAGCATTCCAGTCAGACTGGGCCCTGGCCAAGCTCACCGTCTGCTGGGGAGGCTGTGGTGTGGTGAGAAGGGCCCTGTGGGGTAGCACAGGGTAGGGGGAGCCCAGCCTCGGAGGGGCAGGGACGGCTTCCAGAGGAGGAAATCCTAACTAAATTGGGAAGATGAAAGGCTCACAAGTGGATGGGTCAGCCATAGGAGGTGCATTGCAGACAGGGGGACAGCAGGCACAGGGGCTAAGGGTGTGAGGGGGTGCGACTTCCTCAGGGAACCCCCAGGGGATTCAGCTGCCTGAGTGGAAGGCCACGGCAGAGGTGACTTCAGCGGGGTCAGGCGGGCCTGGAGTGCCAAGCTCAGGGGCTTGTGTGTCTCCAAGGAAGGGTTTGGGCCAGGCTGGGACATGATTGGGATCAACTGGAAGGAGTGCTGTGGAGGAAGGCGCACTGAACTGAGAGTGAGGACACGGAAGTTCTCACCCTGGCTCTGCCCGATGCTGCCCAACTCCCCTCTCTGAGCCTCCAAAACGACAGCGTGCTGCACCTCGGAGCCG
CAGGGCAACCTCCCCTGCTCAGACTCAGATGTGGGACCCAGAAGATCTGGGTTCTGGTTTCTCTGCCTGTAAAATGGGGGTGACAGTCCCAGCCTCTTGGGCTGAGAGGATGATTGCATTCAAAGCTTCTGAGCTCCTAAGATGTTTTTCACATCTGTTGGGGGTCTGTCTATCCATCTACTTCTCAAGCCCCACCTCCTGCTTCCCGCTATTATCCATAATGAGAAACTTTTCCTTCCCAGCCTGGAAGGTCCAGCTGTATCTTCTTGAAATTGGGA
TCTAGTTTTTAAAAGGCTAGAGGGGCCGGTCGCGGTGGCTCATGCCTGTAATCCCAGCACTTTGGGAGGCCAAGGCGGGCGGATCACGAGGTCAGGAGTTTGAGACCAGCTTGGCCAACATGGTGAAACCCCATCTTTATTAAAAATATAAAAATTAGCTGGGCGTGGTGGCACGTGCCTGTAATCCCAGCTACTTGGGAGGCTGAGGCAGGAGAATTGCTTGAACCCGGGAGGCAGAGGTTGCAGTGAGCCGAGATGAAGCCACTGCACTC
TTCTTGGTCCTGGCAGTATAATTCAGCCTCCGAGATCTAGAAAGATTCTTTTTTTTTTTCATACGGAGTCTCGCTCTGTTACCCAGGCTGGAGTGCAGTGGCGCTATCTCCGCTCACTGCAACCTCCGCTTCCCGGGTTCAAGCAGTTCTCCCGCCTCAGCTTCCCGAGTAGCTGGGATTAGAGGTGCGCACCATCACACCCAGCTACTTTTTTGTATTTTTAGTAGAGACGGGTTTTACCATGTTGGCCAGGCTGGTCTCGAACTCCTGACCTCACGTGATCTGCCTGC
GTATCTTTTCTGTGAGCTGTATCTTCATACTTTTCACTTGCTTTTTTCTATTGGATATTTGACTCTTTCCTCCTAACTTGAAACTCCAATATGTGAACCTCTGTGGTATGTATTGCAAATATTTCCTTTGTGTTTTTTTTTTCTTTTTTTTTCTTTTTGAGACTGAATCTTGTTCTGTTGCCCAGGCTGGAGTGCAGTGGCACAATCTCAGCTCATTGCAACCTCCGCCTCCCAGGTTCAAGCAATTCTCCTGCCTCAGCCTCCTGAGTAGCTGGGATTACAGGCG
TGAGCTGGGCCTGGTCACCTGGTGCCACCCAGCTGAGGCCATGTCCTGTCGGTGGCTCCTGAGCTGGAGGAGGAAGAGCCCAACCACATGGGCCCTGCCTGTCCTTCCCCCTCCTCCACCTTGGGAAAGAACCTCACTGCAGCTGTTGCGGCGGCTTCCCTGCCCATCCCATCCTCCCTCCGGTGCCCACCCCGTCCGCCTGACTGCCGCCTCCTCTACATAATGAGCTAGAGGGTCCCTCCTCCTGAGCTCCACAGTCCCTGCGCTGGCCCTGCCGTCCCAGGAGCAGGAGCAGCCA
CCAGCCTGCACCCTCCCTCTGGGCAGAGCTAGGTTTATAGGCACCCAAGGGCTACGGCTGCTCAAGCTACCAGAAGGGGCCTCGCCCTAGGGGGCCAGCCCCCAGGGTCTTCTCCTGACCTTATTCCTGTCAGGCAGCTACTGTGTGCAGAGCATCTATAGGGAACTCAGGGACATCCGCTCTCCCTGCTTGCTTCCGTTAGGGGCCAGCTCATCTTATAGGGACCTCCCACATGTGAAGATCTGTGTCAGGCAGGAGCCAGAGGCCCGCACCTTCAAAAAAACCTTTGAGGTGGAGTAGACAGGGTGAGCTTTAC
GGGGTGCAGCGTGACGAAGCAGCCCTAAATTCTGAGCGTGACGAAGCAGCCCTAAATTCTGAGAGCGGCTGTGAGTTCATGCTGGGGTGGGCCTTGGGGGCTTGGCCACAGCGCCTGGCACCCAGGATGCTCATGAAAGGCACTGATGGCTGTTTGGGACCAGGCATTCTTCCAGGCATGTGTCAAACACGGCCACCCCTGGAAGGCCCTGGGAACAGCCTGACCCTGGCCGTGCTCCCGGCCCTGAGTTCTTTGCTGCAGCAAACCAGCCCTGTAGAGCAGTGCATGTGGCAGGCAGGACAGGTCTGGAGGAAGCAGCCCACGGTGGCAGCTCCA
AGTAGGGACAGGCTGTTGTCTGGGGAACAGCCTCTCTTCCACTTGGATGCTGTTATGGACTGAATGTGTCTCCACTAAATTCATATGTTGAAGCCCTACCCCCAGGGTGGCTGTATTTGGAGGTAGGGCCCATAAGGAGGTAATTAAGGTTAAACAGCATTGTAGTAATAGGGCCCTGATCCTATAGGATTAGTGTCCTTACAAGAAGAAATACCAGAAAGGTGTTTCCCTCCCCTCCCCTGCATCCACACACTCACTGGAAATGCCACATGAGGACAAAGTGGCCATGTGCAAGCCAGGAAGAGG
CACTCACCTACATGAGCGTTTTGGTGGATATCCCGAGGATTCATGACAGCCTCTAGCAAGAATGAATGAAAACAGAGATGTGAGCTTCCTTTACATTTATGTCCCTTCCCTGCAACCCAAACACTTTGCTGTTGTCCTTCTGGGCTCTGAGCAGGACCAACAAATTGGATCTCTTAATAGTTACTTTGGGTTTCGACCCCACTTTTTTCTTTCTTGTTCAAACAGGTAAAAAACAAGGAGTCCCTGAAAATCGCAACAAAGGTAACCTCTCCAACTACTCATTTACCATCTCTACCTGCCCACACTCAAACC
GCCCCTCAGTTATTCACCAGAGGGGCACTGAGCACCTGCTGTGTGCCAAGCACGGTTGCAAGTGGTTTCACATGTATCAATCAATGAAAGAAACGTCACTGCCCTGGAGAACATTTTTTTGGGGGGTAGGGAGCAGACAATAAGCCATACACATAATTATATAACATTTTCGGGGATAAATGTGAGGAGAAACAGGGTATGTGGAGGGGTTTCGTCGCTGAGGTGAGAATGGACGAGGACTCCCAGGAAGTGCCTGAAGCAAAGGGGAGGGAGGTGCCAGCTACTGTGAAGCCAACGGATGTATGTATGTA
GCCCAGGAAGTCTTGGTGGTGAAGAGAAGAAAAGGATGTAGCTTTTCTTACATCCAATAAGATAAACAAATGCAGCTAGAGGACAAAAGACTGGATAAACTGCCACAGGATGGTCGATATGCATTGACCTAGAAAGAGACAGAATCCCCTCTACATCATTCCTGGAGGTGACAGCTCCCCAGGAGGTTTTCTGTGACCCACTCACCCCCACCGATCATCCAAATGGATTTCCACAGCACGCTGAACAAACTTCAGCCATATTTCCCCACACTTAGCTCTGTGCCTCAACATCA
GGCTGTAGTGTACTATACCCACTAGGTGTCCCAGCTAAGTCCAGCACAAATATGGTGACCTCCTGGGAGCGGGGGACCACCAGGTTGCCTAAGGAGGGGTGAACCAGGGCAGGTCGGAAATGGAGCATGTCAAAACTCCCGCGCTGATCAGTAGTGGGATTGCTCCTGTAAATAGCCACTGCACTCCAGCCTGGGTAACACAGCGAGACCCATCTCTTAAAAATAAGCTGGAAAAACAATACTAAAAATAGCCCTGTGAGTAGATTAAATCTTGTTTTAATTGCACTGAGGAAACAAGCCATTTAGTGTAACTAAGGGGCAGCTTCTT
CTTGCATTCCTCTGGGGGCCTTCCGCAACATTTCTGATTAAAACTCCCACTCCTTGGTTCTAATCCTGCTCTTTGGCGCCACACAAAATACACCTGCTTCTTTTCAACATTCATTCGTTTGTTCATTTACTTGACACATCGCTGAGGTGCCTACTGTGTGCCAGTCTTTGAGCCTCGTGCTGTCGGCCCAGAGAGGAGCCATTCTCTTTCCTCCACTTAAGACATCTGCATCCATGACCATTCCCAAATCTTGACATGTGGGAGGCAGGCCAGGCCCAGCACTTGGGGAAGAAGGGAGGCTGGGATGCTGGGAGCCTTGGCTCTGTC
GGAAGGTAGGAAGAAAGGAAGGAGGGAAAAAGGGAAGAGAGGAAGGAACCTTCTTTCCAGTCCTGTGTTCTAGACAGTGGAATGAAGTGGTCCCCAGGGAGGGTGGCTGTAGGCATGTCATGTGCTTGTCACATGCACTTGCCCTGGCAGGGAGGAGCTGGCTCAGGAAGACCCTGGTCTTGGGGTGCTGTTGCCCTATCTTGGCTGTGTGGGCCATTTCACTGCATCTGTCTCTTCCTCAGTTTCCCCATCTGTAAACCTGGAGTGGCACCAGCTGCCTACTAGAGTTGATCTTATGTGTCTCTGTTG
CAGTTCTATTGTAGGGTAATGAGCATCCAACCCCATCCTCATCAGAGCGTCATTGGCCAATGGTCTGGGCGCCTCCTCCCAGCACAAAAACCTTGCACTCAGTAAGTACTCACCAAAGACTTTTGATCTTTTGATTTGGACAGATACACACACACACACACACGCATATATAAACATACATACACACACACGTATACACATACACACATATATATCCACACGCACACATACACACACATATAAACATACACACAAACACACACGTGCATATATACACACATATCTACATACACACATATATACACACGTGTACACATACACATACACACACATCCATGCACACATATATACACATACATACTC
GAGGTTTCCATTTTTTCTGGTGAGCAAGGGGAAAAGGGGGCATGTACTGTAGCAGCCGGAGCCACGACCTGGGCCTTGCTCCGCCCCTCCTAGAAAGGCCCTGCTCCCTCAGCAGATCACAGGCAGGGGTGGGTGTGAGCCTGAAGTGACCTCAGGCCCTAGGAAGCTGCTCTTCCTTCGTTTACAATGGAAGGCAAGTGAGTGTTGTCGCGATGTGAGTGCCCAGCTTAGGATTTGCCCTCCAAAGCCCAGTGTCTTTTCTGTAGATCAAAGAAACAAATCCTTTAAGTCCTCCTGTTCACCTGCTTTACTGGCAGATGAAGCCTACTCATGGTTCACCAGGGGGAATACCAA
CTAAAAATACAAAAATTAGCCAGGTGTGGTGGCAGGCACCTATAATTCCAGCTACTCAGGAGGCTGAGGTAGGAGAATCGCTGGAACCAGGTGGCAGTGAGCAGAGATCGCGCCACTGCACTCCAGCCTTCACAACAAGGTGAAACTCCGTTTCCCTCCCTCCCTCCCTCCCTCCCTCCCTCTCTCTCTCTCTCTCTCCATATATATATATATATATGTAAAATCAATGTTGTTTAAAAAAACTAATGGTATTTTTCAAAAAATTCTGCTTTATTACTGCTCGGAGCCAATGGTTCTCACATTTTGCTGCTGGAGGTGGGGACGGGGGCAGATGGGATGGGGCTC
CCTCAGCCTCCCGAGTAGCTGGGATTACAGGTGCCCGCCACCAGGCCCAGCTAACTTTTGTATTTTTAGTAGAGACAGGGTTTCATCATGTTGGCCAGGCTGGTCTTGAAGTCCTGACCTCAGGTGATCTGCCTGCCTTGGCCTCCCCAAGTGCTGGGATTTCAGGCAGGAGTCACGTTGCCCAGCCAGAAAAACATACTCTAGAGTCACACACCCATCAGTGAAACATCAGCTCAGCCCTGTTGCATATTTTAAAGTATACTAGCTGCATATTTTTCTCAGATTACTTCTCCTAGCTTTTAGTGTTTTCTCAACATTAAAATGGGAATTATAATATCTATTTCAAATAATTATCAATGAGATTATGAGATTCGTGCTGGAAATGCATAACATGGGGCTTGGCACAGAG
ATGAACCTTATGATTTATTATATGCAATACAAATACCTGCTGCTGTGGCCATGATAAAGGTTCCAGGCCATTTGAAACTAGACTCCGTGGAGGCTAGAGGATACTACCTTGCTGAGAATGTTGCTAAGAATGCTGCCCTTAAGAGTCCTACGGATTTCTCACAGTTCTGGAGGCTAGGAAGTCCAAAGTCAAGGGGGCATATCTGGTGAGGGCCTTCTTGCTGGTGGGGACTCCCTGCAGAGTCCTAAGGGAGGTGGCTCGGGACATCATATGGTGAGGGGGGTGGTCTCTCTTCCTCTTATGAA
TTGGCGTTAGTATTGCTGAATCCCATTTACACACGGGGACACTGGAGCTCCGAGGCCAAGCGGATTGTCTAGGTCTCACAGAAACGGGGGGTGGTGGGGATCCTGGCAAAAACCTTAGAAAGACCCCTCTAAGCCCCTCCCTTCTATATCAGTTAGATTTCCAGAAGAACTTCCCATTCATAGGTGTGCCAGGAAAATCTTCAGCAGGTGAGAAAAGAAAAAGCAATTCAGGGACATTTGGGGCAGTTCAGGGCAAGGTGGGTGAGCGCCCCTCATTCCCCTTCCATGCCCAGTGTCATGGACTCTGCCCCTCCC
ATCCCAACGCCCACGCCTTCTCCCACCGCATCCCGGTACCCATGCTTCTCAGCGGCCTATAAGTAGTTTCCCCCTTGGGCCCTATGTTTTGAAAGACTTTTACTGCCAGACAGGCTACATTATTAAATAATCATGACTTCCCTTCCCATTTTTTATTAATCAAAGACAAATAGACCGCACTCAGCTTCTAATGGCCCCTGGGCAAGCGCTGAGGGGAGCCGGCTCCAGCCCAAAGAAGAGAAATGCCTAGACCGGGAGTCATTTCCAGTTCAGCCTCGCAGGTCTACCAGACCAGCTC
GTTATAAGCGCTAGGGACACAGCCCTGAACAAAACATACAAATTTCGGCCGGGCGCGGTGGCTCACGCCTGTAATCCCAGCACTTTGGGAGGCCAAGGCAGGAGGATCACTTGAGGCCAGGAGTTCAAGACCAGTCTGGGTAGCATAGTGAGACCCCCTTCTCTACAAAAGAAAGCAAAACATAGAAACCTCCTGCCCGCATGGAGCTCAAGGGTTCCTGGGGCAATAAATATGCAAAAATTAACAAACAAGATATCCAGGAAGGGTCAGGTGCATGGGCTCACGCCTGTAATCTCAACACTTTGGGATGCCAA
TCCTCCAGGTGGAGGGAGAGCGAGAAGCCTTTGTTCTCCTGGCTCCGGGGCAGAGTTGGGGGGCCGAGGCGGACACCTGGGGACGGTGGATGCCACGTTCATGCACCCCGCCCCCGCTTGCTTGATGGCTGCTCATGGGAGAGACTGGGGCCCGGGACCATGTCCGTGTCTGCTGCGGGTTCTAGTTAATTCTATAAATAGGCACTATTTTGTGCAGGGTCCGGGTTAGGGCTCTCCTGAACCTTCCCATCTCACCTTCTCGGAGGACTTTGCCTTTTTGTCTCCAGTATGGAGAGGGTGCGGACAGAGACCGGCCGCCCGAGGCCTGAGAGCCGGATGGGGCCTCTCC
TAGGGGAGAGGGATAGCATTAGGAAATATACCTAATGTAAATGACGAGTTAATGGGTGCAGCACACCAACATGGCACATGTATACATATGTAACAAACCTGCACGTTGTGCACATGTACCCTAGAATTTAAAGTATAATTAATTTAATTAAAAAAGAAAAAGAAAAAAAATCCCCTTACTATTTCAGTACCATTTTAATTGGAGGCAGAATAGGTGCCTTAAAAGAACATAGGGACCAAATGGCAGTTTTCTAGTTGATGGGACAGTATCGAAACTAAACAACTTTGTCTTTGGAGGACATTTTACTCCTAATTGT
GCAGGGTCTTGCTCTGTCGCCCAGGCTGGAGTGCCGTTGGCGCGATCACGGCTCACTGCAGCCTTGACCTCCTGGGCTGAAGGCTCAGCCTCCCGAGTAGCTGGGAATTTTTTGTACTTTTTATTCTTTTATGTCCGTGTGTACACAAATTTTTGTATTTTTTTGTAGAGAGGCAGTCTCACTGTGTTGTCCTTACTAACTTTATATACAAAATTTTATCTGTTAAAGCCGGAATGGTTCTTTTCAGCGAGGCCCTGTCCCTGCTCCAGTATCTGTAATGAATTCTCGTGTTCCTCCCACAGTGGGACCTGAACCGCCAAACCGCACCTACGAGCAAACGGTAGGCGCTCCATA
GCCCTGCGGCGCGGGCGCAGGGCGCACGGGACTCCGCAGCAGGCGCCCCGCTGCAGATGCCGCGGCAGCTGCTGCAGGTGTGGCTGCGGCTGAGCGGGCAGCAGTGGCCGCGGAGCCCCGGGGCCGGGAGCAGAGGAGAAGCCGCCGGGGGAACCCGCAGCCGCTCGCCGCACGCTGCTGCCGCTACCCGGGTGTTTCCCCAGCACTCTCGTGCTGCCCCGGAATCCGGGGCAAAGGCAAGGAAGAAAGCTGGGCTCACCAGTGGTGCGCGCGGCGCTCGCCTCGGCTCCGGCGCCCAGCGGCTCTGCTCCAGTCTCGCCCTTCCCGGAGCGCCCAGATCAGATGCGGTTACAGCGCACTAGCTTCCTACTTGAGACCAGAACGGGCTCCG
TTTTTCTCACATTCTTATGTGCTTGTCACTTATATTCATTAAAAACAGGCACATTCCATCAACATTCTCTAGTAAGAGTCTAAACACCCCGTGTAAGATACAGGGAAGGAAAAGGAAATGGAACTCACATTTTCTGTGTATCTATTATGTTCCAGACACTGTCCTAAGCCATTATTTACAATACATACTTTAATCCTCACAAACACCCCCAGGAACCTGCAGCAAGTTCGGTGAGAATCAGGTATCCAAAGCTCATGTGCTTTTGATTTACTAAGTTGCTTTTGAAGACCAAATATTAGTCTTCCAAATGATCAGGCTATTAAATGTAGTGTGTAAACAC
CTAATTTGCTGCAGGTTATAGAACTAATAAGTGGTAGAACGTGAACTTGGATTCAGGTTGGCCTGTGTCCAAAACGTGAACTTGAATTCAGGTTGGCCTGTGTCCAAAAGCTATTATTTCACCCCATGCACAATATACTAGGGGGGATGTGCTGGCATGGCCACGGGGCCCAGTAGATGTTTTACATTATGAGCCATTCTCCTAGTTTGAGTATATCTATAGTTGAGTGTATGGCCATTGAGATTCTCCATCTGTGAATATAGAGCAGTGTGACCTGGTTTTGAGCACAATAA
TCTCGAATAGGGGCTCAGGCTGTGGCAGCCAGAGCCACACAGCCTGGGTTTGAGTCCCTGCCCCGGGACTTCCCTGCCGTAACTTTGGCTGAGCGACTTAACCTCTCCTGTGCCTCCTCCTTCTTATCTGTAAAACGAGGCTCACGGCCCCTACCTCACAGAATTGGCAGTTCCTGTCTCCTAGGTCGTAAGGATGGAATAACGCACTCCATGTACATACCGAGCACGGGTCTGGCTCAGAGACAGGGCTCAGAAATTGGCTGGTAGCATGGAGAGAAGCCTGGAGCCACGGGAACCTCTGGATGGTGTC
ACCTTGCCATAAATCAGAGGACTTCAGATAGGAGGGGAATTTGATAGTCGATCAATATCACACCCCTTCTCCTCACCTCTTCTGAGAAAACCACGAAGCCCAGAGCTATAAAGTGACTTAGATGATGACACCAGAGGGACAAGTAGAACCCAGGCTCCTGGCCTTCTGGCCTGTGTCCTGTTTCCACACCCTGCCTTTCATTTTGAGGCTTAATCTCTCATCTCTTAAGGCCACTTCATAGTCTGTCTCTTTTCTATGTTAATAAGCAGAACTAGGCTTGCTCAAGAATATAGGA
GCCTGCTGGCCGAGCGCGGCCTGCTCCAGCTGGCCTAAGACGGCGGCTGCGGGGACCGGCGGGAACGGAGCGGACCGCCCGGGGTGGGGCCGCGCAGCCCGGGGTCAGTCCTGCAGCCCGCGCCGCGGCCGCCTCCGTATCCCGCCTCTTCCGTGACGTCGCCGCGGCGAGGGCCGCCCCCGGCAGGGAATGGCGTTGAGCTCCCTCTGTCCGCAGTCTCGGAAAGACGGGAGGAGCTGTGAGGAATAAAAAAGCAATATTTGGCAGCGTCGACGTAGGGCGTTTTGTGTGATGACGACAGGCGCTTAAGGGAAATAAAAAACGAAGGTGAGAAGATGTGTCATCTCTGTTCTCGGCAGCCGAGA
GGATGAGGGTCAGGAAGGGAACCTGGGGTCAGCACACGTGGAGTTCTGGGTGGGGCGCTGGGCAGAGGGACTCGGCTTCTAGGGCTCTGAGCCAGGCCGAGGGACAGACTGCTGGGAAGTCCCCAAAAGGGCAGCAGCACTGAGGGGCAGGATTCCAGGGTCCTGGAGGCGGAAGCTCGGCCGACTGACTCCCAGTTCGAGAGAACGGGGCGGGGGCAGCCCACCAGTGCTGGAACCCGAGGGGCCGGGCGAGGAACGCTGGACTGGGAGCAGGACCCTTCTCGCCTCGGACAAGACTCCTTGTCTGGGGACCCAGCCCGACTTCATTGTAGCTGGGTCCTCGAGAAAGCGAAAGGAGCCCTCCTTCCCCATTGGCCTCTCCATCGCTGCATCCCAAGAAGAAAGACAACTCGGGCTCCA
CGAGACCATCCTGGGCAACTGGGCAAAACCCCGTCTCTAACGAAAATACAAAAAAAAAAAATTAGCCTGGCGTGGTGGCAGGCGCCTGTAAGCCCAGCTACACGGGAGGATGAGTCATGAGAATCGCTTGAACCTGGGAGGCGGAGGCTGCAGTGAGCTGAGATCGCACCACTGCACTCCAGCCTGTGGACAGAGCGAGACTCCGTCAAAAAAAAAAAAAAAAAAAAAGGCATTGCTCCTGCATAATCAAGGGCTATTTTTGCATTTCTTTGGCTTCTTGCCATTAATTATTGTCCACGGCGTTTTACAA
ACAGCAGGGGACTGGAGGAGGGCAGGGGACTGGAGGAGGGCAGGGGACTGGAGGATGGCAGGGGGTTAGAGGAGGGCAGGGGACTGGAGGAGGGCAGGGGGCTGGAGGATGGCAGGGGGTTAGAGGAGGGCAGGGGACTGGAGGGAGGCAGGGGGCTGGAGAAGGGCAGGGTGCTGGAGGAGCGCAGGGGCAGGGATCCTGGACAGGGCCTCAGACAGACTGAATTGGGAGGGCAAGAAAGAGACCAAGGGTGCAAAGTGAGACACAGGGAACAGAGAAAGGGAAGGAATGAGGGAAAGACAGGGATGGGAGACAGGGACATGACACGGGAGACAGAGATGGGGGTTTCAGCCTCTGCATGGGGGATATAGGGACGGAGGAGAGGGCAGACGGGCTGGGGCATCCCTTGTGCTGGTTTTTAGATGCGGTTCCTGGGGTTTGTGAAAACAGCCGTCCTCCCAGGCCCCTGCTCCTCTGCCCCCATACTAGCCCCTGCAGCAGCCCAGCCTGGAGAAACGAGGACCCAGCATGGAAAGACCCCAGCCTCAAGGAGGCAGAGCACAGCCAGGAAGGGAAGCCCCAGCCCACCTGGGAAACCCACCTGGCCCATTGCTGGGCACAGGATCTCACTGGTGGTCTCACATCCATCCTTTTGGGAATGAGATCAGGACTAGGGATTCGGC
TGATACTTTTAATGACCTTCATAACTGCCAGGAGTACCTCTCAAAAACAGGCAAATCAAGTGGATTAGGTGCCTCTTTGCAGTTACCGCTTTTTAAATAGATCCAAACCCGCTGAAAATCTTCATCTAGAAGACTTGTGAACAGGTCAGAGGATGATTTCCCGGCACAGACAACAGTGCTCTCATGAGGACAGGCATTGTCTGGGAGCACAAAACCTGAAGTGTGTGAGCTGCAGTGTGTGGTGATGGGCTGGGGGTTTGCCTCTCTTCCCTCACAATACTGATCGTATTCCAAGGGAATCATGACTTACAATGTTTTTATCTACACTTGATCTTGGCCAAAAGGCCAAGAA
CGCCCAGGGCAGCCGCCGCCGGCACTGCGCCGCCCTCCCGCCGCTCCTTGTCGTTCGGCGTCTGAGAGCTTGAGGCCCCAGAAGGCCGCGCAACGGGCTCCTGGAGTGTTCGTGCCTCTTTCTGCGACTCCATGGCGGACACTCCGGTCAGGCCGTGGCATTGAAGCCCGGCTGCCGCCGGGGGGCGCCACGCGCTGTAGAAACCGGCCCGCGCCGCGTAGCGCAATGCCCGCACGCCACGTACGGGGGGCGGGTCTCCGAAGCCCAGGCTGGAGGTCCCACCCTGCCGCTGGGAA
CCCTAGGCCGCTCTCCCTTCTCCTCTCCACTTCCCCACTCCCTCTCCTTGGGCCAGGCCCACCCCAGACAGGCTGGGGACTGAGGCTCCCTGGGGGCGGTGGGGGCGGGAGGAAGGGGTCTGCAGCTGGGGCGGAGGGGCCACAGGTCCCAGGCAGCCGAGGGGAGCGGGCAGCTCTGGGAAGGGCCTGGGAGCCAGGTGTGGCCCCTGCCCAGGAGCTTGGGAGAGGTGGCTGAGGACTCCAAAGCTGGGCGGAGGCCCTGGATAGGAGTGGGCTGGGGAGAGGAGATGAAGAACTGAGGCACAGAGGGGCCGGAGACAGGCAGAGGGCAGCCCAGGGGCTTGGGTGGGGGATTCCAGGGACAT
GAGGTTCTGGCGGTGAGCTTTTTCCCAAAAACTGGCCTCTGCGGCTCAGGCACTTGTTAAAGGTGAGGGGTGGCTGGACCAGGTGGTCGCCGAGATTGAGGGACTTGTGCCTGGCACTGTCTGTGCCTGAGCCTGGTGGCCGTGGTGACAGGGGGCTTGGAGGGGCTCCCCGCGAGCAGTCTTCTCTGAAGTTAATGAGCCCCAAAGGAGGGGTCTGGCTTGGAGTGAATGCCCCCACTCGCCCATGCCATAGGGCTTTGCCAGCCCTGGCTCCTGCACTCTGGGAGAGCCGCTGCTTTGTCCTGGGCCTGACTGTGCCCGGGCTTTCCTGGGGTGCCTTCATGCCGTGAGCTGGTGGGCAGACAGAGATGC
GCAGAGACCTGGGCTTCTGATCTCTGCCTCCCTGCAACCCCTCAAGAAGCGCTGAGCAGCCCGTAGGCGCGCCAGGGCCGTGGGTGGACTGCCTGCCTGCACATTCTCGCACCTTCCTGGAGGAAGCTTCCAGAACAGAACAAGGAAGACCAACGGCTGGGTGGGGTTCCCTCGGTGGAGGAGCCGCAGGGGCCCAGCTTGGGAACCGGGTTATCAGGGGTGTGGCTCTGCAGAAAGCGTCCTGCCACGTCTCCCTCCCTGTCAACCTTGGGGAAGGAGAGAGGCACCCTTGGGGACAGAACTGGCCAGTTTCACCGGCGGCGGCTTCCGCAGGAACGCGGAGGAGGGAGACAAGGGGGCGGG
AAGGAGTGTTTCAAGTATTGAGAGTGGAAGCTGCCGATGTCCTGGAGACCAACCTTGAAAGTCACACAACATCACTTCTGACACCTTCTATTGGTCAAAGCGTGACACAGCCTGTCCAAATTCAAGGGGAGGGGAAACAGACTCCACTTCTTCATGGGAGGAGTGGCAAAGAAATTGCAGCCATCTTTATTCCATCACATATGGCTTGCCTGCATGATTCCTCAATTGGCCGCTTTTGCTTTGTTCCTTGGGAGCAAAGCAGACCCAGGGGTGTTCTTGCAGCT
TCAGAGGTTGTTGTGAAGATTAAGGTAAATGTGGCAACACATGAAAAACCAGTGGTATAGCACCTGATACCTAGTATGTGTTTAACTAATATAACTTTCTTAGGTCTATAAGCCAATGGGTTCTCCTATATTTTAGCTCATTGCACTAGATTCCTATGACATGATCTAAATGGGGAAGGAGTGGAATGAGAGATCACTTTAACCTTAAAACACAAAAAAATGGGATTTTTCCCAAAGGCAGTCATATTTCAAACCAGGGGGTGCAGGGTATAAGAAAGCACAGGGACCTTTAGTTTCC
AGACCTGTGCTGTTCAATGCACTAGGCACTAGCCACATGCAGCTCTTTAGCACATGAGTTGTGGCTACTTCGAATTGAGATGATGGAAGTGTAAAATACACACTAAATTTCAAAGACTTAGTATAAGAAAAGAATATAGAATACCTCACTAACAATTTGATATTAATTATATGTGGAAATAATATTTTTAATAAATAGGATTAAATACATTATTTAATTTATCTGTTTTTACTTTTTAAAATACAGACACTAGAAAACAGAATTACACATGTGGCTCACATTTATGACTGGGATTACATATGTAAG
TCCTCCCTGGGGCCAGGGCCCAGAGACTCTATAGATCCCATCTTCCCCTGGTAGCACCCTTGGAGCTCAGCATGGCAGAGTGTGCCTTCTGAACTCATGGGTTGCAATTCCAAGTGGCACAGCTTCTGCTCGCCTCCTCTGGGAAGGCCTAGATCAGAGAACACAGCCAAGCTGGCTTCAGCCTTCTCTTGGCTCCTGGGTCTGGCCTGGAGCCGGCAGGTTTCCATACCAGATGGGTGGGGGGCCTTGCCTGAGCAGCCCTGGAGAGGCCACCAGGGCATCCCTGAGGCTGCTAATCGGAAGACACTTTGCTCACA
AAAACCTGGAAATTGTTCAGGTTTACAAGGATGAGCCATTAGACACCGGTTCTGAAGCAGTGCTCTCTTCCCATCTCCCTCTACTCTGCGGAACAGCGTGCCTCTGCCTAAGCCATTGGGTCTGGGGGCTCTTCTCACCCCCCTCCTCCCTCCCACTCCCTCCATGGCTCCCACCCTCCCTCCCAGCCCCTCCGCTGACCTCAGCCGCATCCCCTCCATGCCTCAGGCTGGCCTCGGGCTGCCAGGTCAAGGTAGAACTCCCCTCACACCTTCCTGTGTCCAGGAGTAGAGGTGAATTGGGGCTCTGGATGCCAAGAACGGAGG
ATGACTGACGGCTAGACTGACTCAGGGACTGTCCGGCAGAGAAATGACTGGATGAGAGACAGAAACAGAACAGTGGCAAGAGACAGAATGAGAGAGACCAGGGCAGCAGCCTGGGTGTCTGAAGGCAGAGAGGAGTCCTAGGGGCCAGGCTTGGAAACGGGTCACCGGGGGCAGTTCCGGGCAGGCAGGGGCAGACCTCAGCTTCGGGGGTGTCAAGCCAGGCCTCGGGAACTTAATTCTGGGAGAAGGAGCAGACAGGAGGGGTGGAGGCAGGGAGGGGCCACGGGAAGGGAGCTAGAGAGGAGACCCTTCCCACTGCTCTCCTTTCTCC
CGGGGATAGGAAGTGTACCCATATCCCGAGGTCCTTGCAGGCTGCCCAGGTCTCTGCCTTTAGAATTGCGGGGTGGCTCGGCCCAGGAATTTTCCTGAATTCCATTATGCTGAAAGCGCAGAGTATGGCAGGAGACCTCCTGATTATCTCATGTGGAGGTGGGAGTAAGCAAATAGTCTCCCCCGCCACTGGGGCACGAGCCAGCTGCCCCTCCGCGGCCGGGAGCCCAACCCTGGGGAAGAGAGCAGCCACGCCCCATTCCTCCACCGTGACTCGAACCTTCAGCTGCTGGAGCCCCTGGCCACCGGGGCCCCGTATTGACCTCAGAATTGGCCGCGTCTGGGGCGGCTCGAGGTTCCTGGGCTCTGAGCAAGCGTCAGCCTGTGAGGTG
TCCCCCGCACAGCCCTTCCCGGCCGCCCGGGGCCTCCTGTGTCAAGGTATCAGGGTGCCCGGAGCCCGCCGCACGGGCAGGCGAGGCCTCCTCCGGCCGTATGACAGGGCTCGTCTGCAGCTGCCCCGCAGTGCCTGCCCGCGCTGTGACGAGCTCGCTGGTGTCTAGCTGGGGCAGTGCCGAGAGGCCGTGGGGGTGAAAGGCCGGGATTCGTGGAGCCGGGCATTCGAGCCCATCGCGCTAGGGCAGACACGGGCCCGCAGCCGGGATCCCGGGCCGATCGGCCAACCGTGCCAGGATCCCAC
AAAAAGAGTACAAAAGGATAAATGGGACAATGAAGTCCAGAGTCCTAGAAAACGAGGGTCCCTGAAGCTTCGGGCCATTGGCCTTAAAGCAGATTTGCCTCCCCTCCCCCATCTGGTCCCATCTCCCCTCCCTTACCTTCCCGGGGCAGCCTTTCCCCAGCCCCGCCCACCGCTCCCCACTCCTGCCCGGGTTGGGTTCTTCCCCAGGACGCCCTGCGCTTAGCTTAGGATATCCTATCTCCCTGCATAGTAGGCGTCTCTCTGTGGATCTGATCCTCCCGTGAGGCTGGGGGCCAGGGCAGTGCCGAGTATCAGCATTGCGACCTGCAGAATACAGGGAAGTGAATTAATGAATGAACACTTTTCCCACAAATAAGCAAACACATGAACATCT
GTTTCCTCCCTCTTGTAAATATCTCTGCCCCTTTAAAGCTCTTGCTATTCAGATGACCACCCCACTCATCTTGATTGTTGTCATCCTCCGACCTCCCAGTCAATGTAATCTTTTCCCTGCCCCTTCCGATGCCTGCTGGCACCATCCTTGAACTTCATCCTTGGGTGAGTTCAACATCCATGTTCGTGACCTATTCAGTATCCTGATCTCTTAATCCTTTTACCTTCTCACGTCCAACAACTTTCTCCTCAATTAAACCAACACTTCTGAGCTCACACTGTCAACACTTTAATCACCCAAAAAGTACTTCATCTTTGAAATA
ACAATAGTCTTGCAAAGACTGAAGATGGAGACCCCGTCCTTCTGAGTCTCCTTTCCCTATCCCAGAGGAGGAGAAAGGAATCAGACAGCTCTCGGAGGGGAATCAGACAGGTAGGGCTCAAATCCTAACCTTGGTGCATTACTTAACCTCTCCAAACCTTAGACAACTTGGCTGCAGAATAGACTAATGGTATCTGCTAGAATCATTGTGAAATTTAAATAAAATGCAAAATGAAACCATTAAGTTGGGAGAGCAGGACAGCTACAGGAAGCCAATGGGGTCAAGCCTTGTGTTCTGTAACCTGGTGAGGGC
TGTTGTGACTGCTATTTTGGTTGGGGGTTAGTACTAAAGACTATTTGAGCCCTTGCGCCTGTCTAGGCCTCACTGGACAAGATGACCTGACTTTCACTTCTTTCAACAACCCCCTCCCATTATGTCAGGCCCACATCACACTGTCTAGCAAAGGATCCATAACTCGGAATTTTTCACATAAGTGCAAAGACACATGTTAATAAACACTTTAGATTTATTCTGCCATTTCTGAAGCCACCTCATTTAATTTATACATAGGATATAAATGGCTATACATTTTTACACACTTTTATACAAGTT
GTCCTTGGTGTAGGAAAGGAGCTATACAAGCATCTTCGAGGTTTTAGATGGTATAGGCTCAGGACATTTAGTCAAACAATCTTTAGGAGGGTAGGAGGGTGAATTTGACAGGAGGGGTATATAGGGCTTTTTGAGTTTTTAGAGTTATAAAGTGAAGTTATACCTCTAGGCATCCAGGTACCACTCCAGAGCTACAAAGACAATTGCTGTGAAAATTTTGAAACAGTACTCTCAGAGACTGAGAGATGGCTGAATATAGCTGAGAGAGATGA
CTTGAAAACATTATTCTAAATTAAAGGTGCCAATCACAAAACCTCATATATCATTTCATTTATATGAAATATCCAGAGTAGGCAAACTCAAAGACACAGAAAGTAGACTAGTGATTGCCAAGGGCTGGGTGGAGGGGAAATCTGGGAGTGCATGTGACTGCCAACGTGAATGGAGTCTCTCGTTGGGGTGATAGAGATATTTTGGAATTAGATTTTGGGGAAGGCTGTAAAACATTGCAAATTTACTAAAAAAAAAAAAATCATTGAATGAAATTAAATCCTATGGAGATGATAGGT
ACTTGAGTTTTATATGAATCATCCTATAAGCACAGACCAAGGTGAACCCAGGAAACGTTCTTTCATGTGGTACTAGGAAGTCTGGGCAAATCCTAGTCAATTCCAGGATTTATCAAGTGATTCACATTCTGCTATTAGGTTGCAATGGTTCTGCAGCCAAAGCCTGGGACGTCTCTCTATTAGCGGCCTGAAATTTACAGTATAATTATAAGCCTTCAAGTTAACTTCAGGTATGCTTTGGCTTTCGTACAAAGGCTGAATC
GGAAACAGTTTCACAAAATGAAGCTTGAGCAACAGAGCGACATCACAGAAGAAAACATTTGTGCCAAACAGAACCTCTCAGACTCGGGGCAAACAGAGATCCCACAGGTCCTCAGCCACGGTCTTTTGAACGCAGAATCTAGTGACTGGGATGTGCTTTTTGGGAGCTGACTCCTGAAGCATGACAAAGAAACAGGAAATAAAAATAAAACCCCACTGGCTTTGGGGCTGCTAGAGCCAGGGATCTTGTAGGAAGCTCAAACTGAGGAAAAGAGAAGGTGGAACCAAAGTGCAAAGGTGCCTACAGGGCTCG
TAGCTCACTGCAGCCTTGAAGTCCTGAGCTCAAGAGATCCTTCCACCTCAGCCTCCTGAGTAGTTGGGACCACAGGCTTGCACCACAGTGCCCAACTAATTTCTTATATTTTTTGTAGAGATGGGGTTTCACTGTGTCGCCCAGGATGGTCTTGAACTCCTGGGCTCAAGTGATCCTCCTGCCTCAGCCTCGCAAATTGCTGGGATTACAGGTGTGAGCCACCATGCCCGACCTTCTCTTTTTAAGGGCGTGTGTGTGTGTGTGTGTGTGTGGGCGCACTCTCGTCTTC
GCAGGCACCAGGCCCTGCCCTCCAGGCCTCTTGAACTTGGCCTTCCCCAGTACCTGCAGCCCAGCCCTGGGCCAGGCAGCTTCTCTCCCCTCCCTGCCCCAGCCTCCCGCCTGGACTCCTCCCCACTCCCATTCTCCTACCACAGAGCAGCCCAAGGGATCTTTCTAAAGCCCAAACTCAACCTAGCCCCTTCCTGCTCAAAACCATCCATGGCTCCCCAGTGCCTTAGAGTCCAAGCTCCTCACCACTGCCTCCAACGCCTGCAAAGTCCAGGGGACGCTCAGTCTCATCTCTCAGCACCCACCGCCCTCTCACCTTCACCCCTGGTCTACAGTCCCCCAGATTTAACTTCTTTCTGTTTCCCCACAC
TCCCGGTGTCCCTGACTTCCTTCTCCGTGGCCCCTCCTCCCTGAGGAAGCCCTTGCTGACACCCTTTGCACTGGTGGGTGTCCCTCACCTCACTCCCACAGCTTGTGTGCTCACCTTCTCCCCCTCTATTGCCTACTGCATGCACCCAGGCCTCCCTCCCTAGACTGCAGACTCTTTGAGGGCAGGGGTGAGGCTGACATGTTTCTATATCTGGGTAATATTCTGTAGCTGTCACCAACTCAGCCCCTGCCAGTAGAGGATTCAGCTGCTCTTCACCAAG
ATATTTGAAAATTGGGCCAGTTTGGAGGAGTGTGAGAAAAGAGGGAATGGGGTGCCCCTGTACTCATTGATTGAAACTCAAGAAGCTAGGTGGAAATGGGTGAGGTTGACAGCACAGGTATGGGTTTTGCTAGAAATCTAAATGAACATCATGAATAGAGAGTAGGGAAGCACACAGATAACCCAGTCTCGATGTTGGCTCTTCCGCCTTTAGGGATCAGGTTCATCTCCAGGTTGCCAGGGCATCAGGAAAGCACCTCGCTGGATTTCAGGGCAGGAGGAGGGGA
CCATTATCTCGAGACTGGCGGCCAGGGAGCCTGGAACCTATCTGGAGACCTCATGGGAAGAACAGCTGTTGGAACAACAAGAATATTTAGAAAAAGAAATGGAGGAAGCAAAGAAAATGATATCAGGACTACAGGTAGCTCTCTCCCTTGTAGTTTGCCCTTGTTATACCAATTGATTATTAAGTCAGTATTATCAATGGAAAATAAACTGATTTTAGTTTTCTAGGAGGTCAGAACTGAATGAGGAGTTTAGATATAGGGAATAGCACAGAAAGAGC
ACCTTTAATGCCTCTTACTAAATACAAAAGTATGTTGAATGTAGAAGACAGATTTGTATGTAGTTCTGCAGTCTTCTTGAAGAAATAAATATTTAGCCAATGGGAAATTTAGGGGAAGAAAATTGAGAATTTATAAGAAACAACTAAAGATTGCTACATTTCCAGTTAATTAATAATCACCTGGAGAAGTTAGGGATAAAACATGTAGGCATTTATAAATTATAGAAAGAATGTGAGTGAATATAAAAAATAAATCCCATATAACCAGAC
CTTTTAGAAGAACCTGACATTCTCTTAGAAAAATAATCATGGAAATAATCCCCCCTATGTGGGGCTGCTAGATGGTGATGCCGCAGCTTCAAGGCCCCAGTGCTTCCGAATACCTGGGCACTTTGGTGGACAGAAGCTTCTCCACCTTCCTCTTCTCTGCAGTCAGCTGGCTGGTCCTCTCTTGCACCACTTCCTCCAGGTAATTGGCATACACTTCCAGCTTGCTCATCACACTGGCCAGTATGCTCACATGACTTTAAAAGAAACCAGACATTGA
CCCAGCCACAAGGGAGGCCTACGTGTCCCCATGTGATGGGCTTTCAAGGCCCCAAGGAGGTCACGGCTTGGAGTGCAAGAACTCCTCCCAACTGCTGTGCCGCCCCCCCTCCACCTCCTGCCGGCTCACTGCTTTGTTCCCTGCTTTCTCTTTCTCTGCTTCTCTCTGCTTCTCTCTGCCTCCCTCTTTGTCCTTCCTTTCTCTCTTTCTGTGACCCTGTCTTCAACAACTCTTTCCCTTCCTCTATTGTGCTGTTTGTCTGTGATTCTCTCCAGCCTCCTCTCCCTGTCTCAGTCCTCTCCATCTCTCTTGTTTCCTCTGTCTTC
AGCCCAGCCTCCAGGGGAAGGGGAGGAAAACTGAAGGTTTGTAAGGGATCTGGCCAGCATGGTCTTGATGCCTGGAAACAGCTCCTGGGCTTCTCACCAGTATTGGGAGCTGACTCTTAGAAAGGCAGCCTTCCTGGGGAGCACACCCTCGAGGGGCCGGAAACCGTGAAACTGACCAGAAGCACATAGGTCCAGTGGGCACTGAAATACATTCTCAGGAAGGAAGTGTAGCTGAAGTCCAGAACTCAGCTTACTCTCACTCCTGGGCCTGCTGCTGCCTTAATGTGCCTGCTCCTGTG
TGTGCACATGTATGTGTAGCATATATTAGTATGATATCTATATGTAAAATATAGTAGTTATGTGTGCATTGTATGTATACATGTATACATCTAATTTCATATGTATGTATGTGGATATATTATACATGAAGTTTTTTTTGAGATGGAATCTCACTCTGTCGCCCAGGCTGGATTGCAGTTGTGCTATCTCAGCTCACTGCAGCCGGGTTCAAGCGATTCTCCTGCCTCAGCCTCCCAAGTAGCTGGGATTACAGGCGTACACCACCATGCCCAGCTAATTTTTTGTATTTTTAGTAGAGACGAGGTT
CTCCAGCCTGGGCGACAGAGCGAGACTCAGTCTCAAAATAAAATAAAATAAGTCAGGCAGAGAGAGGGGGTATTGGGTGTGCTGAGCATGGTTAAAGTCCAGTAAGCAAGAAAGCCGGCCTATTTGAAGACTTGCTTCAGTTATGGCTAGAGGATAGTACCTAAGGGCAAGGTGAGCAGGGCTGAAGCTGGGGAAAGAGCCCGGGACTTGAATGGTATGTTTATCTTTATTTAAATACTCAGGGCTCTAAAGGAGCGTTAATTCCAGACAGAATTCTCACACATTCAGTCATTTTTGCGCATGT
CACACTCTGCTACCTATATCTACAACGTCACTATATCTGGTCCAGGGAGCGTCCTGGTGTCAGTTACCACCTCTTGGTGGCCATAAACAGAAAAAGGCTAAACCCTCCAAACTTGTGCACTTAGCAGACTCCGCTTCTACAAAGACCAGCCATATCCAAAGCAGCTCTCTAATGAGGAGTCGGCATGAGAATCGGATTCACACTTCAGAGAAAGGTCAGAGACTCCTGCTGAGGGCACCAGGAAATAGTGGTGCTCTCCAAGATCATGGCGAACCATACGGTGATTT
GCCACTGGCTTGGGCCGCCGCCCTCCAGGCCTCTCCTGCCACCCACCCCAGCACCAGGCCCCCTGATGCCCCTGCTTCCCTCCCAAGGGTCCCTCCTAGACACCATCCTGGCCCAGCCAAGATGCCAGCACAGGATCTCCCCAAAACACTCTGGGCCCTGGAGGACAGGGTGAGGCTCCGGCACCTTCCAGGTGGCACTCATGATGGACAATCTCAGGGGCCACACACCCTGGACCCACCTCCCCCAGTGCAGAGACCCCCACGGCAGGCTCTCAGCCGTGAATATGGACACACAAGGCTCCCGGGACATGGGCAAAGGGTTGACACTGGCTCATAGTGT
CAGATTTTTAACATTTTCTATTTATCTTCTTTCCCCATCTCCATATCTATAATCTCCTTAACAAAATCATAGGGCGGAGGTAAGTTGTGAGCCGGGCTCTAGAGTCAGAGAATGCTGCCTGTGGCCCTGGCCCAGGGCCCTGATGCTCTTTTGTGCCGCAACAGCTCCCTCCCTGACCTCGACATAGGAAGCAGGGAAGCATTTTTAGGGCTGGGAGGAGTGTGGGAGACCTTCGGGCTGGAAGGTCTCCTGGAGGCTCCAAGACCCCCCACCGCCGTCTCTCACGGAACAAGTACTTGTCAAGATTTCTA
TATATATAGCAAACAGTTTTCTTGCTAAAGCTTAGTTGATTCAATCTAAATATTCTTTCAGAGAGGTCTTCCTAATTGTAATGACATGGTATAAATATAAGAAGAAAGAATGTCAATTATCACTTCGTATAATAACAGTGTTAGTGTTCATGCACATAAATTACAAGTAAGTTTACCTATTTAAAAGCAAGAAAAGTGCTCAGTTTTGCAATTTAAAACTTTCGAATATGCCACATTTTAAAATTATGTCATTACAACCAGTAGAAGT
CTTGTCTGCCTCCACGTCCATACCCAGACTGCCCAAGTGAGGCCATGGCTCCCAAACTGACCCCAATATTATCATATCACAGAGTGTGGCACATGTTTATGGGTGTCAGGTTCTGAGAGCGCCTGTCTCATTCACCACATTGCACAGCCAAGAGAGTTCACCTGGTGGAGGGGAGCCTGTTCCCCAGCGCCTCCTGTCCAGTTCCGCCTGTTACCTAACCCAAGTCTTTCCCCTGTGACGCCTGCCTGGCCGTGAAAGACAAAAGAAGGAGCAGCTAGCTTAGCCTGGGCTCTGCTGGCTTCCTGGCTGGGCTGGGTGGTTGAAGGATGGGAG
TCTCAGGGCCTCACCTAGGCAATGGGGAGAACACAACACAGTGTTGTGGGAGGATGGAAGGAAAGTTTGGAGAATCATAGACAGGGTGCTTGACACATGGTAGGTGCTCAGTGAAACAACAGCCAAGTCAGCCTGTTTGCAATAGTTAATCCCATAAAAACACCCCTCCACACACACCTAGTACTTAATGAGTATTTGAGTGCCTACTATGTGCCCAGTGCTGGCTGGATACACAGTGTAGCTTCTGTTATACAAAAGCCTGTAACTTTTGCCCATTTTTATAAACAAGCCAGAGCCTCATGATCACTCAC
TCGGGGACTGGGGTGAGCCGCGCACTGCCTCGCCTGCAGTCGGGAAAGCCTGCCCGCCCGACCTCTCCGAGCCAGGCCGCGCACAGGAGGCAGGGAGGCCGCGAAGCTACTAGGGAGGGGTCCGGACCTGGCGCCGGGTGAAGGCGCGCCGCCCAAGCCGGTCGGACCGGGCACCGGCTCCCACTCCGCACAGTTGCGGGGAAGCGGTAGCGCTGAGCAGCGCGGGCGTAGTGGGCGGTGTCCCCGCTCCCGAGGCACCCGGCGCGCAGCGGGGCGGGCTTTGCCGGGGGCGGAGCTTGGCTTGGGGCCGGGTGGGAGGGGGCGGGCCGGGGCGGGGCCTGGTGGCCGCGCGGCGCTGCTGGGTTCTCCGAGGCGACCTGGCCGCCGGCCGCTCCTCCGCGCGCTGTTCCGCACTTGCTGCCCTCGCCCGGCCCGGAGCGCCGCTGCCATGCGGCTGGCGCTGCTCTGGGCCC
GGTTAATAGTGCCCTAATTTGGACCTGTTCCTAGCAATTGGTCTGCATCTATATAAGCAACAGGATTAGTAGCCTGATTTTTTCGTACCTGTTCTTGTACCCCATCAGTCCACCAGGTTTTAAACTGTAGATACTGAGAGGGTGAAAGGGAAGATTTAGCCAAAATTTCCCAATCATAAGGAATAAGTCTATTTCCATGAACAATGGAATCTAATAATGTTCTCATATAAGGAGAGTTAGGTCCATATAGTTTAACTCCTTCCTTCATATCTTTTAACATTTTTATGGTGAAAGATTCATATCT
CTTCATGTTCTTCTTCATCATACTCTTCTTCTTCCTCCTCTTCCTTCTCTTCTTCTTCTTCTTTCTCCTCATCCTCCTCTGAAGTTACTTCTTCTTCCTTCTTCTCCAGGGTCTCATGTGGGGATGAATAGGAATAGAAACTCAGGTTCAGTTCACAGAAGGGAAAAATTGAGGCACACATGGGCCAAGAGAGAGGGAATGGATCCAGGGCTCAGGAGGTCTCTATGCACACTTCCTCCTCACCTCTAGTTTCTGTATTGTTTCCTCCTTATCTTCTGTGGT
CATCTGCTACTCCAAGCATGTTCAGATGAAATAATAGAAGAAAGTCTTTAAGGTATTAAGGTTCATCTTCTGAAATTGTTCAACACTTCTTAAACTGCAGCAGGCCCAGTTGGGCACTGATAGCAACTTAAGTTGTCATTACTTTGTGGGATTCAGATCTCGAGAATATTTATTTAGTGAGAGGGAGCCAGCAATTTGTTTCTGTAGGCAAAAGGAGATTACAGAAGAGAGACCCCCTTTGTTGCTGAATTGAGTAGCTGGGAGGAG
ATACACCTGGGCCCCGTGCTCATGGTCACTTGTTGGTTGGAGCCACATCTGGGTCTGAGATTCAGGCTGGACACAAGATTGCTGTGATGGATGTACTTTCATTTCATCACATCCTATTTGTATCACAGCAATATCAAGAAAATGAACACACAAAGCTAGATCACCATGGAGAGAAGGCAGTTTAGATGTATTTGTTTTTTCCCCCTGTATTTTTAATGTTTTGCTTGATTTCTCATCATTTGAAGTTGCTCCTCTGATGTTACAGAGATAACATTTGCCTGATGATCTCAGCT
CGACGGCCATGAAGGTCAGGGCCTTCCAGAACCCGGAGCCGCTGTCCGAGCTCTCCGAGCACTTTTTCTTACCTGCAGGAGAGCAGACAAAGCGTAGTGGGGGTGTTGGGGTGGGACACAGGGGTCCCCTACTCTGTGTCTGATGCTCAGGACCACTCCTGGAGGCGGGGGCCACCACTCTCCTACTCAGAGAGCCTCACAGAGGGGAAGGGACTTTCCCCTAGGCGCCGAGCCTGGCACAGAACTAGCATCGAGTAAATTTCGGTAGGATGGAGGAATGAACAGAGTAGTGGGATTTGAATCTGGGACTCTGGCGACACCAACCCTGCGCTGTCCATTGGAATGGACGCCAGGGTCTCTACAGAAGCACGCCAGACCCTCTACACCCCGGACCCTGAAACTCTCTCCTTTATCCCACACTCCTCCCATCCCCCAGCACCCTTATATGCCTCCTTACTTGTCCCCTTACCTGCACCCTTATCTGTTCCCTTACCTGCACCCTTAC
ACAACTAAGGGCAAGGAAATTGCTTTACAGAAAAGTATAAAAAGTCCCTGGTAGCAAGAGGTATCAGAGCAGCCCTTGTGCCTGTGCTCTGTAAAATACTGATTCCTAACAAACTCAGCAGCTCTGTGAACACCTCTTCATTTGCAGAAGGTTTGTGGCCCCTCAGGTTTAGAGGAGGGTGGCATGGGCTCAGTGCTGTGTGAGCAGTGTATGCTGTATTTCCGCTGCCCACAGAGAGAGCAGTGGGGGCGAAGGGGTAGGGAATCTGCAGCAAGAAAGAAGCAGAGACAGGAAACAGAGGGCCAGTAATTGAAACCATATGTTTCAACAAAGACATGCTTCTGGTAGTGAAACAGAGATTCTGCTGAAGAAAGAAGAG
CTGGGCCCTGGCCCCGGGCTCAGGGTGGTGACCGCCAGCAGGGGGAAGTCCCTCTTCCTGCCATTCCCCCCCGACCAACCCTCTGTATTTCCTCTTTGGAGGGGCAGTGAGTGGGAAGGGAGGACCCACAGGTGTGCAGCGGCCATGGCCCGCATCCTGGCTGAGCACCTTTGCTGGTGTGGAGGGACTCCCTCCAGTCACTTTCAGACCTCACTCCCCATGCTGCTCCCACACCAGGGCACTGTTCCCACGCCATCCTCCTTTGAAGGGCACTACCCATCTTCCCTGTCTTGCCCCTTCCC
TCAGGCAGAGCCCGCGGAGCCATGGCCAGCCCTTCCAGCAGCTCCGAAGCCACTGGCAAGCCCCGAGGCAGGGATGGCAGTCCCAGGATGGGGGAGGAGGACGTCCCTCCCGAAGAGAAGAGGCTGGGGCTGTAGCTGGAGGGGGGAAGCGCACAGCCCGAGGACTGCGAGGACGGGGAGGACCCGCCGCTGCCAGGCAGGAAGGAGACCGGCACCCAGACAGGTGGCGACGGCAAAGGAGTAAGTGATGCGGGCGCGGGGGTCCGGGAGTGCCGGGGGCTCGGGGGTGCCGGGGACGCGACGAAGGGGCGTCGGGAGGCTCCGTGGCCGTCCCCGGGTTGAAGTTGG
CCCAATCCCAGGAATCCAGCAGGGTAACCCTGAATCTGAACTTCCCAGCGTTAGCTGAGCTTTGATGTGCCCATCTGTAAATGAGGAGCATGCCCCACCTACATCATGGGGTGTTGTAAGGACTGAAGAGGGGTGCGAATAAATACTCAACCATGAGTGCTCACTGAATATGAGGACCCACCATCACTATCCCCCAAGGCCGGCACCTTGACCAGACACTCACTCTCAGGAAGGTTTTCTGAGGTGCCCCGAACATCCTGGGGTGACATGAAGGCATCCGAACCGTCCTCCAGGCTGGGGGCCTTCTGGCTGAGCC
GGATCACTTGAGCCTGGAAGGTCAAGGATGCAGTGAGCCAAGATCGTGCCACTGCACTCCAGCCTGGGCAACAGAGTGAGACCTTGTCTCAAAAAAAAAAAAAAAAAAAAATTGTGGCCTCTGTGACCACACTCAGCGGATGTGTAGCCTGGCTACTTCTTGGCTGTGTGAACTTAGGCAAATTTCTTAACCCTTCTGGGCTCCAGTTTCCTTATTCAGAAAATAGTATCCATCTCATGGGAAACTCTGAGGCCATAACAATATAAGACAATTATCACAGTGCCTC
GAACTGACCTTTGGAATTTTTCTGTTACAAGCTGCTTGTATTTACAGTTTCCTTTAAATGTTTAAATCAGTCATTTGCACACCATCCACCATGCTGTTCCCGTCTGAAGCCAAGCGGGTAGCATCAGTGATACTAGGAGATAATTTGACTAGAACTCTTTGTGAAAGGAGTCCACCAGTGATAAAGTCAGAATGCTGACTTGACTAAGACCAGTTCCTTGTTCCGCAGGTGGAAATAATTTTGCTCCAAACTCCAGACCTTATTTAAGTAAGAAGAGGCCATGAGAGTGTTGGG
TGTAGGATTGCAGAACTTGAAGAACAGCTACAGGGCTCCTGCCGTCCACTGGCTCCAGCCCATCCCAAGCGGGAATTCCTTCCCAGCAAGTCCCCAGCTCTCACTTGCATACCTTCAGTGGCAGGAAACTCACTACTTCATGAGGATCCCGTTCCATCGTGGTCATGCACTTGGGCTCTGAAGACGCTCCCCCGAGGGTCCTAGGGAACCCACTTTCTAGTCCTTCAACAGCAGGCGACTTGGGCCTTTGTCTACTTTGTGTACTGGGGAGTCCCCAAGGCCTGGCACAGGCGAGGCATTGAGTGA
GTCTGCTGTTCCCAGTGTGGTGCTGAGCAGGCTGCAGGGAGACTGCTGGAGACCAGGAAATTGGGAGAGCCCCCAGACCAACTCTGGTCCCCAGTGACTTGGGACCACTCCTAGGATGAGACAATGCTGGCAAGTGCCCCGAGTGTCACATAATCAGGGGCCAACCCAGGGTGGCCCAGCACTGGGCAGCAGCCCCCTGTCATTCCGCCAGTTGCAAGGCAGTCACCTAGCATGTAGCAGATTCGAGACTCCGGGATCCTCTTCACCAGCCGCCCCATGAAGAACTCGGAGCCGAAGAGCTCGGAGGGGATGAAGGCCCCATACTTCTGCAGGCCC
CTCGGGTTGGATGTTCCTGACTGCTTCGTTGGGACACAGACCCTGGCCTCTGCCTGCAGGTGCCTGGTTAGTGCCCTGGCTGCAGCCCTTTGCCAGCCCTTTCCCTGCCCTTTCGCTCTGATTGTCTCTTGTGTTACCTTTTCTTGTGCTAACGAGGAGGAAAGGTCAAGTCTCAGAAGAGGGCAAAGCCTCTTTTGGGTCAGCGTCCTGGAGGCTGCAGCTCCCTGGTCAGCCTTCTGGAGGGGGAGCCGGCAGCCGGCTGTGGCCTTTGGCGTGGTGGGTTCAGCGCCTTCTTCTCTCT
CATGCAACAAGAAGCAGTGGAGGGGCAGGGCCAGCCCAGGAGTCATGGGCCAGAGCAGGGCAATGGGACTGAAAGAGTCTTTACACAAATCAGCTGAAACACACTCCCCAACCCCGAACATGAACCCCTACTTGCTGCGCTGCAGTAGATGTGAAGGAGAGAAGAGCTGTGGCCCTTCTTGGAGCCCAGATCTTGGAGCTCCCTGAGCCAGGGCTGTGACATACTGTAACACCCTCTTTGGGGCTTTGTGGTTCCTGGCATCTCTGAGCTTTCCAGCATCACCACATTTCCCTCATCCAGATGCTGGTGCCCGCAGTGGAAGCCGCTTGCGGTACGTCTGGTCCAGC
AAGAGGAGGAGGCTCTCGGTGCCCCAGGAGGCAGGGATCAGGGCAAGGCCAGAGGAGGGGGCTCTGCTGGGGAGAGGGGCTCAGTCTGTTCTTGTGAGGCTGAGGGTCTGGGGTGAGTCAGGGTGGCTGGGCTGTGTTTCCCTTTCCAGGGAAAAAGAAAGAAAAACAACCCTGTCCATGGAGCTAAAAATAGAGCTGAGAGCCGGCCAGGGCTGTGGCCTGGAAGGGGGGGATGCTCCTTCCTGGGGCCCGGGCGAGCTCCGGCAGGCCTTGGCCCTGCGGGGGAGGGGGTGGTTAGGGGAGAAAGGCTGCCTTTGCCCAGGGATGCAGGCATCAGCTGACCTGACCGGGTCACCGAGACCCCTAGGGGAAAGGCTGTGCGGTAGAATATTTGTGAAGCACGGCGTGTAAGAAGTTGTCTGTGTGAGTGACTGTGAATAGAGGCTGTCAATGCGTGAAAGATGGTTAGGAGACTAAGTGCACTTGAGACTGTGACTGGGTGCGAAGGACTGCGGATTGTTGTGGAAGCCTGTGCCCAACAGGCCTGTGACACCGTGTCTGTGTGTG
ATACCTCATGGTAGCATCATGCAAATGTCCCTTTGCCTTTGCTTGTGCTGGTATACCTTACGAAAAACAATCTGTACATCCAAGATGTCCCCCAACATCACCTACTTCAAAAATCACCTACTTCCAAGATCCATCCCTTACACTCTCCAAACTCCCCAGTCCTCAGAGACCCTAAGACACCTTGAACTACATCTAATCACCATGTGGCTAATGTGTTTGTCTTCTCCCAGAGGGGGACAGAGAATTAGCATTAAATTATGGCAGATCCCAGAAGATGTGCACAGGTCCTAGGACACAG
CTGGTTTCTGGGTGTTGCAGAGGGATTGGGAGGCCTCACCCTCCCAGGGCTCACTGTGCCAGGGTGGGCTATGGCACAGTGTGATTGATGCCACTGGTCGGAGCTCCAGGAGTCTGGGAGAACCCAGAGGAAGGACATCCCGCCCAGCCTCCTTCCTGGAAGACCTGGAGGAAGAGTTAGCCAGGGGAGAAGGAGGGTGGCAAGAGTGCTCCCGGTGGAGGGAACTGTGCGTGCAAAGGCCAGGAGGTGGGACAGGCTGGGTGCTGTGGGCTTGGAGGCTGCTCTTGGCAGTGAGAACTGTGTGTGCAAAGGCCAGGAGGTGGG
GGACTGGATCTCAGCCTCTGATCAGTTTCACAAAGTTTGTTCCCTAAGGAAATCAAATCCCATTGTCACCTAACTCTGAAGATCTAAATAGCCCTTGGATCAGTATGGGAACCCCAAATCCCACAGGGCCAGATGTGGAGTCTGTGTCTGCCCCCGTCTTCTCTCCATCCTCAAAGCCCCCACTTCTCTCCAGGCTGTTTCTTTTTTTATGACTGTAAACATAGATAGTGCTTTATTTTGTTAATAATAAGATAATGATGAGTAACTTAACCAGCACATTTCTCCTGTT
TGTTTCTAGAGACGTGGCAGCTGCTGAGGAACACATTCAGTGTGTTCAGAGGCCCGGTTCAGGCCCAGTTGGGGAGCCCATCCTGAGTGACATGTGCCGTGGGCAGGTCCTCAGCTCTGAGGCGGAGTAGCTGGGACAGGGACCTGGGTTCCTTTCCGAACCCTGAGCACCAACCTCCTCCCCAGGCTATAAGAAGTCAGAGGACAGCCCCAAAACAAAGGGGTCACTGACCAAAGGACAGAGACCCTGGAGGGGGAGGGGAGGAAGTGCTGCCTGCTGACTTCCAGGTAGCTGTAGGTGGGTTTCAGGTTTATTACAGATTTATTGGGGGAGGCCCCAAGGAGAA
TGCAGCCACAACTGCTCAGTGGCACCTGGCGAAGGCATTGTGTGTTCCTGCCCTCTGGGCATGGAGCTGGGGCCCGACAACCACACCTGCCAGATCCAGAGCTACTGTGCCAAGCATCTCAAATGCAGCCAAAAGTGCGACCAGAACAAGTTCAGCGTGAAGTGCTCCTGCTACGAGGGCTGGGTCCTGGAACCTGACGGCGAGAGCTGCCGCAGCCTGGGTGAGACAACAGTGAGGTGTGGTGGGGCAGGCCGAGGCAGGCCTCTGAGCTGCAGTGGGTTGGGCTTGGTGGCCAGGTGCCAAAGGCTGAGTTTTCCACCCTAGCCCCCAGTGCCCGGACCAGCAGAGACCTGCCTGCGCCAGGACGGGTGGCA
CTTGAACACCAGCAGCTTCCTAATTGGTCCCCTCCCTCCCTCCTTCAGCCACAGCTGGGAAAATCTCTTTAAAAGCATATTTGTAGGATACCACTCAGGAGTAACAAGTAATGAACTATTGATACCCAACAATGACTTGAATGGATCCTAAGGGCATTATGCAGAGTGCAAAAAGCCAGCCTTGCAAGGTTGCATACTGTATATTTCCATCCATTAACATTCTCAAAAGAAGCAAATTATAGAGATGGATAAAGACAAGGTTGCCAGGGATTAGGGAAGGAGCGGGAGGATGTCAGTGG
GGGTTTATCATCTGTTCCCATGTGAGCTAGGAAGGGTGGAGATTTTCTTGGCCACCCCCATGAATGTGTCCCCAGGCCCTGGAACAGTCTCTGACACTGTAGGTATCTGGCAAGCATTTATCAAATGCATGAATGGATGGGCGAATGAATGAGCTTATTCTGTGTTGTCAGTTCCTGAGGTGCACACATGTTTTGGTTTGTTATTGTCCATTATTGCTCGCTTAGCAGAGTGTCTCAGCATGTCCCAAGGTGGACGTGTGGGACCAGATGTCCTGAGCATCATAGGATGCGAGGAGCATCCCTGGCCTCTTCCCACTGGAGCTGCCGGTAATACCACTCCCCACACGCACTAAGAACAACCAAAACTGTCTCCAAACACTGCCAAATGTCAGGT
AAGGTGTCAGGACACGCCCGGCCTGCACCTCTGTCTCCCAGAGCATCCCAGGTCTCAGGGCATCAAACGCTCCGAGGTCGGTGACCAGGCACCACCGCCTTGGCCTCAACCAGCACCCCAGAGGCGCCGTCCTGCCCTCAGAAGGCCCCCCAGAAACGCTGTTTCCCATCGCTGGCTGGCTGTCTCGTACCAGCCGCTGCAGCCCCGGCCCACCTGCATGCAGGGAGCAGGGCCCCATGGGAACCCAGGCAGATCCCCCTCCTGAGAAAGGTGGCCCTGCCCCAGCCAGCACATCCCAGGCGATGAGGCATGTGATCCCCATGGCCCC
ATGCTAGAACTGGCATATAAACCCAGGCCAGTCAGCTTCTAAATGCTTTTAAGCGTCATTACCTTCAAAAGAGTAAAACTCTACTTTGACCTTTCTTCTTGTCTTTGGTACCTTGCTCTCAGGTTAGCCGAGTACCTGATTCCCTTTTCTTCCATTATTGGTGTGGGGGATAAATATCTAAGTACTGTATATTCATCTAATTTTCTCTGCTTAGTCACCATGATTTCTAAAGAAATGTAGCGATCTTTGCATATCTGTTTAACTTTTCCATGG
AGAGGATCCTGGTTAATCAGAGCTCTGAAATCCACCTATTCTTGTCTTTATGACTTTAACTAAGATCTGTGTCCTGATCTTTAATACAGGAGTTAAAAATAGTGCCTTCCTCAAAGGACTGTGAGAATTAACTAAGACAATACAGGCAAAATGTTTAGCACTGCACCTGGTACTTAGTAAGCCCTCCATACCTGTTCACCACTATCATTGTCATCCAACGGACAAACTCCAAGAAAAAAGAAGCAGAGCAGGACCATGCAGCTGAGCCCGAGTCACCTCTCCTGCCCCACATCTCTGCCCCTACTTTTCTTTTTTCTTTTTGTTTTGTTTTGTTTTTTGT
AGGCTGTGGCTGGACCAGGGATGCTGCAAGCAGCTTCAGCTGCAGGCACTAGGGAACACGATGGTGCCCAGAAGCCTGGAAACACCAGGAAACACAGAGCCCCAAAGAGGGCATAACAGCCCTGGCTCAGGGAGCACCTAAGTCTGGACTCCCCAAAGAGCAACAGCTCTCTCCTTCTTATAGCTCACAAGGTGGCAAGCAGGGGACATGTTTCAGCACTATTTGTGTTACAGCTCTTTCAGTATCGCCATTCGGTGGGTTTGGGTTCTTGTCCCACATCCAGGAAGAATGACGTACATGGACAACTGGA
TTCTCCTGCCTCAGCCTCCCGCGTAGCTGGGATTACAGGCACCCACCACTATGCCCGGCTTTTTTTGTATTTTTATTAGAGATAGGGTTTCAGCATGGTAGCCAGGCTGGTCTCGAACTCCTGACCTCAAGTGACCTGCCTGCCTTGGCCTCCCAAAGTGCTGGGATTACAGATGTGAGCTACAGCGCCTGGCCTTCATCAGCTTTTCTTAATACTGATGGAGCCCACGGACTCCTGGTCCTGTTGTGAACTTCAGGTTGGCAATCGCTTGCCCTGGGCTGTAT
TCCGTTTTTCTGCTCCAGGACCTCATCCATGACACATTACATTTAATGGTCCTGTCTCCTTAGGCTCTTCTTGGCTGTGACAATTTCTCAGATTCTTCCTGGGTTTTGATGACTTTGACAGTTCTGAGGAGTACTAGTCGGGTATTTTGTAGAATGCCCCTCAATTTTAACATTTGGCTGACAGTTTTTCTGGGATGAAGACTTTTCACTGTATACCTTTGAACAGGTTTTTTAAAAACATACTTGAACTATGTTAATCTATAAGCTATTTAAATGTTGACGTACCTTAATTTAAAAGGCGAACTGTAGGAATTAGAAGAAAAGGGAGGAGAGGAGGGGAGGGAGAGGAA
GAGGGGAGGCACTCAAAGGCGACTCTCACCAAAAAGGATTTCTTCGTATTCTGACTTCCAGAGTACAGTCGCTATCTATAAAATGTAAGTCAGTATCTTTTATCACGCTTCATCCTAGGAGGTGCGTGCACTATGGTTCTCAGTTTTGCAGATGAGGACATTGTGGCTTGGAGAGCTTAGGGCATTTAAACAGCAAAAATGGCAGAGTCCCTGAAAGATGTGCCCGGGTATTTAGACCACATCTTAAGGGATTTCTCAAAGATGCCACTGCCTTCCTGAAGGAA
AAAAAAATTTATTAAGATAGCAGCCCAGTAAGTATATTTAGCTTGGAAAGAGAAAAAAAAATGTTGAGCTGTGTTTTCATTTTGTTTTCTTAGACTACACCTTAAAAAGAAAAGCAGGATCTAGGAACTGCTAGAGGGCCAAACACAGGGTCTTAGGAATAACCAAACTCTTGTAATGGATCTCTCCTATATTTTGTAGCATTTAACATCAATAGATAAATTAACTTCTTTACAGCACTGATGCTGGAGTCGAAGTTGTGACCTCTCTTTGCTCTTTGCTT
TGGGAGACTGAGTTGGGTGGATCACCTGAGGTCAGGAGTTCGAGACCAGCCTGGCCAAAATGGTGAAACCCTGTCTCTACTAAAAATACAAATAATAATAATAATAATAATAATAAGCTGGGCGTGGTGGCGCGTGCCTGTAATCCTAGCTACTGGGGAGGCTGAGGCAGGAGAATCGCTTGAACTCGGGAGGCGGCTGTCAGTGAGGCAAGATCACGCCTCTGCACTCCAGCCTGGAAGACAGAGCAAAACTCCGTCTCAAAAAAAAAAAAAAAAAAAAGGCAGGCCCCAAAATGTGACCCAGAGCTCCAGG
ATATCTCCACAGGGAAGTTTAACAGAGTTCATATTTAATGTGTCCAAAACAATATTCTTGATCTTCCCCTCTCAACCTATTCCTCGCATATTGTGCCCCATCTTGGTAAATGACCTTACTGTCTACCCAGTTGCTCCGACTGAAAATATGAGAGTAACCCTTGACTCCTTTTCCTTTACTTTCCACAGCTAACTGACTGACAGGTCCTATCAGCTTTATCTCCAAAATGTATCCTGAGTCACTCTCTCCAGCCCTGCTGCTACCGTTCCAGTCCAAATAACCAACATTTCTTCTGAGTTTCTGCTCCAGC
CGCCCTGGATAAAGGGCGTGGAGGGGCGTGGCACGTTCAGTCTGGACACAGCATAAAGTGCATTGGAGAGAGGCGGGAGACAGGATGGAAAGGAGGGTGGGAAGAGCTATGAAGCTCCCCAGGGCCTTGCTAACGCGTTTGGACTTTATCCCGCGCCAGACTTTTTAAAGGTGGTAAGTAGTTTACAGATGTGCGTTTTGAGGCCAGCACATTTTGTTGTTGTCGTTTGTTTGTTTGTTTTTCTTTGAGACGGGGTCTCACTCCCAGGCTGGAGTGCAATAACGTGATCTCAGCTCACTGCAACCTCCGCCTCCCAGGTTCAAGCGATTCCCCTGCCTCAACCTGTCGAATAGCTGGGGCTACAGGCGCCCACCACCACGCCTGGCTAATTTTTGTATTTTTAGTGGAGACGGGGTTTCACCACGTTGGCCAGGCTGGTCTCGAACTCCTGACTTCAGGTGATC
AGAACTAGAATCCAGCTCTCCTAACACAAGAGGCCAGATGGTTTTTTGACTTAAATTCTTGGTGTAAATTCTTCCCCCACGTCCTGACCATCCTGTACTAACTTACCGCAACCCTAGCAGAGCTCAGTTATATATAACCAGCTGCAAATCTGAATTTCCACAAGAAATCCTCCAAGTGTGGAAGCCACGGGCAGCCCCAGGCCCCGGGTGGTCAGCGTGTCGGGTCCAGGTTGCCAACTCAGCTACAGGGCCAGGAACCTGAGTCACCGTCCCCAGGCCTCATTGGGGCTTTCAAACTGCCCC
CACCCCCCAGCTCCCATGGAGGGCAGTGACCTGCTCTTACTCTCCTCCCAGTCCAGTGTCCAGCCCTGACCCCTCGTGGGACTCGCCAGGAGCTTTGACTCTTGAATATGCCATGGACCCAGGGACCCCCACCCTGTGCCCACTAGTGAGGCCAGGCCTTTGGCCTGACTGGCCCCCATCAGCCCAGTACCCCTGCTGGGAGGCAGGCAGTGGGTGAGGGCTCACTACCTCCTTCTTGAGGGCCTCTGTCTCCACGTGGCGGAGTTTGTTCTTGGTCTGCATGTAGATGTCAGCTGCCTGTGGTCCCACAGGAGGCTTGGGAGATGGGTAGCTAGGTGGGGGTGGGGGCAGTTGGGTGCCTGGGGGCGGGGGTGGCGGGGGGAAGCTGGGTGGGGGTGGTGGGGGTATGGGCTTCCCAATCGTGCCCCAAGGCAGGCCCAGCTCTGGGTTCAGCATGTCCATGTAGCTCTGTATGTCTGCAGCTCTAGTGCTGGAAAGCCCTGGGGAGGCAGAAGGAAGGGCCAGAT
AAGGTTTAGGATCTTTCTCTTCCCAAGTGAAGCCAGGGCGGGTATCCCCCCTTCTTCCTCTGTCACCCTCCCAAAATCTGTTAGTCTCAGAGCCGGGAAGTCCTTCTTGAAGTCCTATTTCAGCTGCCTGCTATGCTAAGGAATGACATTCTGACCCTCATCTGGTCAGGGGCAACCACTGAAGCCCCTGGGCATTCTAAGGGAAGCTGCAGTGGCCACCATCCCTGTCCCCTGGGGTGGGTGCTGGGTCCATGACTGAGGCTCCTCAGCAGCAAACAGGTGGCAGCAGTTGGTTGGTGGCATGCAGGGCGGAGGAGGACAAGACAG
TGACCTTCTGCTGTAAGCAAAGCCTAGGGGTGTCCATGACAGGCAAAGGGCAGGGAAGAAGAAAAAATGTGAAAGCATATGGACGGAGGAAGGAGAAAGAATTGAAGTGCTTCCTGGACACCTTGGATTCCGGCAGCCACCTCCAGCCCAGAGATTTTCAAAGCAAGGCCCGGGCCCGGTGTGGTGCAGTCAGCTGGGGACTTACTTTAAAACGTGCACTCCTGGGCTCAGCGCACCCTGCAGCAGACGCTCAAGAAACTGCGTTCTAGCCAGCACACCCGTG
AGGGCTCTGATGAGGTGTGGGCTGCTCCTCAGACTCCCAGGAAACAGGGAGAGAACTTCAGGGGGACAGAGCTTTCAGGCCATGCCAGTAAAGATGGCATCTGGTCCTCTCCTTCATGTGGCTAATGTTTTTTTCATTTCTCATTATACTGGTTCCACTCTTTTTATTTTCCTGTAAAATTCTCCAGAGCCAGAAGGCTGAATTGCTCATGCAGGAATTTCAGACACTGACGGGCTGAGGTGGGAACTGGTCTCTCTTCAGTGCCCCTCATTTATGCCACAGAGCTGGCTTCCCGTTTGGCTGGTGGGTTAGACCCATGGGGA
CGGCAGTGCACTCGCTTCATAACCTGAGAACGTCCCTGTCCACACAGAGGAACAGCCCTCCTGCCTGAGCTTCCACCCCTACACTGGTCAGGCCCCCTCTGCTGCAGCTGCCCCCGGAATTCCTTGCAGGGATTGAGGGGTGGAGCCCGGGACCTCTGCTGCCCAGGCCCACTGAATATTGGGCAGCCCAAAGCCCTGACCCTACCTCCCCCTTGGCTCCTACACACCCCTGGGCACGTGTGCCTAGGGGCAGCACAGCCCCTCCCATCCATGGGATGCCAACCCCCTCTAGTGATGCCCACCACGTGCGGGGTCTCAAAGGCCCAGT
ATTTAATAATGACAGAAAGAAGAGGATAAATGTGGAACAGGGAAAGAGGAGAAAAGAGTAGTAGAGGTAGAGGTAGAGACAGGAGATGCCTAAATCTCTTTGGCCTTGATAAGTGTTTTCCATGCATTGTCCTTATAAATGGGTTTGATGCCCACCTTCCACTGGTCAGAAACTTGAACAAAGACCTTCAAGCCCTCTTTAAACATTTCCATAGAGGTGAAGACAGCAGCAATTCCATGGCTTGAACTAGCTTGAAAGAACTTCAGACAAGAACATCAACTCAA
CATAAACTTGGTTTTGCTGATTCAGTCAACTGCAGTTATTTGGGCTACTTTGGCACCAAAGAATGTTAAGCTTCTTTAAGCCTGAAAAATGTCTGTACTTCAAAACTCTACTTAAATGCATAAAATAATCTTTCACTTATATGATATGCTTCACTTGTCACTTATATGAACCTCCTTGTGCTTCATATTTTATTAATTTTATTAAAACAAGATCACTATGGATAACCTACAGATAAGCACTCTGGACATTTCATAAGCACATGTTGGATACACCAGGACTTGGTGGTTTGACTTTT
GCCCTCAAATATCTCCCACTATAGAGTAGGACACTTGAAAGCATGTGGCCACTAGCTAGACAGACTTTAGGAGTTGCTATGGTAACTTTTCCCTTTTTTGCTAACCATTTGGAAACCTTACATTTTTCAAATCTGCATGCTTTGAAAAGGCCTGCTTGATTCTACTTTGTTTTTCAAGCTTTGCTTTGATTTACTGTATTTAATTTGCTTCACCTTCTAATTTGTTAAATGACATGTTATTAAAATTCCCCAGGGGGCCAGCAGGAATCTGTGCCGCTGAGAGACAGCATGCATTCTG
TTACAGGCATGAGCTACCACGCCTGGCCAAGATTATTTTAATCTCTTTGTAAAGTTTCTCTCATAGATTTCTGAATTATTTCTCTGTGTTTTCTTGAAGTTTATTGGGCTACCTCAAAACAACTATTTTGAATTCCCTGTCTTAGATTATACTTCTCAATCTCTTCAGGATGGATCACTGGCACCTTATTTAGTTGGTTTGGTGAGGTCATAGTTCCCTTAATGTTCTTGATGCTTTCCAATGTGTGTCAATATCTGGGCATTGAAGAAATT
AGTCTCCCTCTCTCACCCAGGTTGGAGTGCAGTGGTGTGATCTCAGCTCACTGCAACCTCCACCTCCTGGGCTCAAGTCATTCTCTGGCCTCAGCCTCCCGAGTAGCTGGGATTACAGGTGTGCTTCACTATGCCTGGCTAATTTTTATATTTTTAGTAGAGACTGGGTTTCTCCATGTTGGACAGGCTGGTCTTGAACTCCTGACCTCAAGTGATCCGCCCACCTCGGCCTCCCAAAGTTTGGCCTCCCAAAGTATTGGCCTCCCACAGTGCTGGGTGGCATGAGCCACCGTGCCCGGCCATGGCCAA
AAGGAAAGAGCTAAGCCACAAAGGACCACCTTAAGCTCGCATCCCAAGGAAATACGGATCTCCATCCTTTCTTACTATTCCCTAAGATTCGCTGATGACTCCATTGTTTACCTGCCTCTCTAAAACCCCAGTCCCCTTTGAGATGCTCCTCATTAATGAACGTTCTCCCTATTGCAATGGCCTGAATGAAATCTTAACTGTCTGGGGCTTTTGGCGTTCACAATGACCATAATTGTGCTATTGTAAGCGTCAATCGGGGGCGCAGCCGGAGTCCCAGGTCCCAGTCCTGGCTTCCCCATGTCAGGCTTCCCC
CTCACTGGACTCAATCCAGTGACATCACACATGCCGTGTCTCCCACCCACAGAGAGAACTCCCAGGTCTTGAGTATGTGATGCCTGGAGCCTCATCTACCTTCTGAAGGCATCGTTCAGGCACGCTTTACATATGAGCAGTGTTTGGATTATTAATTGGAAAGGTCAGAACACCGTTTCAGCGGGTATATGAAAGTGATAGCAGCGGTGTCTGGAACATAAAGGAGAGTGTGTTTGTCCACTCTTCCTAGGGACACAGGGACGGGGACACTCCCCACTCTCCCCTGGGACAC
ATAAAGAGCGAGTTTTCAGGAGGTCCCTTCTCAAGGAGGAGGGGGGCACCTCTCCCCCAACTACAAGCAGCAGCAAAGCCAAGCCAAGGAGGACAGAGGGAAACTGGAGGGGCCAAGGGACCCCAAACACCCCCTCGGACAGGAGCCACAAGCTTTCTCCCCCCACCCACAATGCATCTACCCCAGGGGACCCATCTGGGTGGAAGAAGGGAGTATGTACACAGATAGAGGTGGCACTGGGCTGGGTCGGGGAGGGAATAATTTATCCGCGGCAGCGGTGGGTGGCAAAGGGGCAGAGGGCAGTAGCCTGGAGGCAGTGGTAGCCTAGGGGTCCCGTTCTTTCTTAACT
GATTGCTTGAACAAAGGAGTTTGAAACCAGCCTGGGCAACATGGTGAGACCCTCATCTCCACAAAAATATTAAAAAATTATCTGGGCATGGTGGTGCGTGCCTATAGTCCCAGCTCCTCAGGAGGCTGAGGTGGGAGTATCGCTTGAGCCCAAGAGTTTAAGGCTGCAACAAGCTATGATTTCACCACTGCACTCCAGCCAGAGTGACAAAGTGAGAGCCCCGTCTCAAAAAAAGAAAAAAATAATAACTGTGCTTTAAGAACTAGATTGGGCTTCTTCAATACTATCCACCTCTA
CATTAAACTGAACCCAAAACAATGTTTATATGCAATCTAAAGATTCAAAGGATTAGGTAGGAGAAGTGAGTCTGGTGAAGGGATTTTCTGAGCAGGGAAGACAGAAGGTGCATTCTTCCTTTCATTATTTTCTCATTGTCTGCCATCATGGGTAGAGTATTCATGGACCAGTAACTAAGAATTCAGGACAGAGGCTGTGGCCTTTCTTAGAAGTAGTGGCAAGCAGGCAGCTAAAGATATGCTAACAACCTCAATCAGAATGTAGAATGAATGAAAAGTGTATCTGAGGAAATTGACAA
CAGGGCCCAAAAAAGAAAAAAGCCAGGACTGAGGGGAAGGGAATAACAGAGCAAAGGTTTTTTAAGAAAGATAAACCCCCTAGAAGGAGAAGCAGGTGCCACTAGAGAGTCCCAAATGGGGAACAGAAGGTTCGCGCTCCAGGGCACCGGACTTCTCCTGTTCCGTCCAAGGATTGCATCAGCCCCTGTAGTAGCTCATTCCCGCAGGGATTTGTTTGCTGTTCTCTCTGCCTTGAACATTCTTTCCTGCCCCAGTCCCCTTCCTTGGAGTAAATGTTTGTTCAGTGCTCAGGTCTCAGTAAACTGTGCCCACACTGCCTCCAGGAAGTCCCCGGGGGCTGCCTT
AGGCTGCTGCCCCAGCCCCGTGCGCACAGCAGCAGCCAGGAGCCCCCTTCCCATGGAAGAACCCCCTTCTCCTGCTTCTCACTGTGAGAGCGAGGCCACCAGTGTCCCTCAGACCCAAGTAAGGCCTGCTCAGAACGCCTGTTGACTCAGTGAGCCCCTGCCCAGGCACAGCTGGGTGTCCCCACGGCTCTGCCTCCGACATCAGGACCTCTTTGGACGCGGCGCTTCGTGGCTGAGGGTGGACGCCGAGAAGTGCCCGGGGAGGCATCGCAGCAGCGGGCCCAGCGGCGCTTCCCGGCCTCTGCCGCTCACGGCCTTGTGTGCACCCCGGGGAGCCTCCAAGGCGTGCGTGTCCGTGTCACCA
GGCGCGGTGGCTCATGCCTGTAATCCCAGCACTTTGGGAGGCCGAGGTGGGTGAATCACTTAAGGTCAGGAGTTAGAGACCAGCCTGGGTGAAACCCTGCAACATGGTGAAACCCTGTCTCTACTAAAATACAAAAGTTAGCCAGACGTAGTGGTGCATGCCTGTGGTCCCAGCTACTTGGGAGGCCGAGGCAGGAGTATCACTTGAACCTGGGAGGTTGAGGCTGCAGTGAGCCCTGATCATGCCTCTGCACTGCGGCCTGGGTGAGAGAGACCCTCTTTCAAAAAAATAAATAAAAAATAAAAAGTAAAGT
CAGAGGCTCAGAGAGCTCAAACAACCTGCCCAAGGTCACAGAGCCCATAAGGATGGACTTGCAGAAGGCTGGACGGACCCTAGGAATCTTCTGGTCCAAACCCCTGGTTCAGACTGGGGACCGGAACCCGGCTCCTGGCCCGTGTCCTCTTCCCTACACAGAGGGGGCTCCTCCCTTTCCCTGAATGGTTCTGGAATACAAAGGGAAACACGGTCCCAGGAGCATAGCAGGTGCTCAATAAATATGAGAGTTGAGAAAAAGAACAAATGGCAGGCAGGAGGGACGCAGGGATAGCGGGGTGGGGGAGGGGCACAGACATCTTCAACGCTTCCTCCAAGCATGGCTCACAGAAGAAA
GGTCTCAAGTCCAAGTGAGGGGGGTTGTGAAGGGTCTCAAGTCCAAGTGAGGGAGTTAGGGACTTGGGAGGGGTTGTTGTTGGGTCGGGGACCTGGGGTCATCCAAGTGGTGACCTGGGATGGGGTGGGGACAGGCAATGAGTTAAGCTCTGCTCTTTAGCATTTTGCAGATGCTTTTCTCAAACTTTTCTGATCCTGCAGGCAAGCTAAGCCAGTTCTGGAAGAACCTGCAAGAGTCTCAGCAGCTCTGATGGGATGAGAGCTGG
GACCCCGACTCTGGTCTCCACAGCCTCTGCCTGGCCCTGGCTCTCATATAGAGTAGCCTAGAATCCTGTCTTAAGAAAAATCAGAATCACTAATCCTCAGGGAGAGGCCTTCAAAGCCATATGGTGCAGGTTCCTTCTAATCCTCGAGTCCCTTTTGGAGCATCCCCACCAGTGTGGGTCTCTAGCTTGTGCTGAGGAAGAGCCATGACGTAAAGGCCTTGGCCTCTGCTTGAGCAAGCTGTCTCCCGCTCTGAGCTTCAGTTTCCTCACCTGAAACATGGGCCCATTTTACAAGGAACGCCTTCCTAGGGTGTGCAT
TAGTTTGGTATTTTTTAACCGCATCTCTCTGTTCTTCCTCTCCCAACCCCATCTCTACTAAAAATACAAAATTAGCCAGCCGTTGTGGCGCATGCCTGTAATCCCAGCTACTCGGGAGGCTAAGGCAGGAGAATTTCTTGCACCCAGGAGGTGTAGGTTGCAGTGAGCTGAGATCGCACCACTGCACTCCAGCCTGGGCGACAGAGCGAGACTCTGTCTCAAAAAACAAAAACAAACAAACAAAAAAACAAATAGCGCCTCGTTTTCTGGGAGGCAGTGAATTCCCCATTTAGGAAGTGTCCAAGCTCAAGTTGAAATGATGGTACATTGCGGTTCATGCTGCAATGCCTCAACCCAGTTCCTCTCCGGACCTCAGTTTCCTCATTTATAAAATGGGTGTGGACGACGAGGTCAGATTTAAAAAAATAATAATAGTAGTTAATAATAATAGGCCGGGTGCAGTGGCTCAGGCCTTTAATCCCAGCACTTTGGGAGGCCGAGGTAGCAGGATCGCTTGAGC
AGACTTTGACTGTGCTAAGCTAGTAATTTTGAAACGACAAATCCAGCATGGGTGTTAGGAGTTCAGATGTTACAAGAATATGTTCTAAAACTTGACCTTTAAATCTACTTTTGCAGAGAATATCTGCACATGAGGTGGGAACTGATTTTCATAAACTTGTTTCTTTAAATTAGTGCATAGTCTCGAATGGCAGAAGGACATTATTATAACAGTTGTCCAGAGAGCTTTTACAAAAGCAGAGACTTGCATCCATTTGGAAGATGTTTAGGACATATAGTTGATGAGAATC
GGCGCTGGCGGACCACGGGGGTTTTCCGGGTTTTCCAGGGGCCAGTCGAACCAGATCTTGTGCAGGGAGCCGAGGAGGGAGTGGTGGGGAAATCGGGCCACAGCCCCTGACGACACCTGCCGCGGAGTCTGGGGGCTGAGGGGGCGGGGGTGCCCACGGAGCCTAGTATGGTGCCTGGCGTATGACCGGCGCTCAATATTTGTTAAATGATTTGTTACATTAATGAACCAGAGAAATCGCGGTGGGAATGGAAAAAAGATTAAGTTGGGAGATACTAGTAGGTTCAGTGACGAGTTGGCCACTGTTTGGA
TCACACTGGTCCTCTCTCCCTGCTGGACAACTGGCCTTTGTGATTTCCTGCCTCTGACCCCACTTTCCAGATACTTCTGTACCAACTCCCACTGACCATAGACAGATGGATATAAAAGATCATGAGTCCAAGACATAATGTGTATGGCTCTTGATTTAGGGCTGTAAGATGTCGGGGATAGGGGATAATTTAGAAATACTTAAAACAAAAACAATTTTATTATAATAAATACGGACTAAAGTGGGATATACATTCTATTAGGCTGAAAAAAAATCAGGTCCTTTTTTTGCTG
ATTGATGTCCAAGAGGGATGGTGGCTTTACAGAGGAGGAAGTTCTATGTGTGTGTGCGTGTGAGCATGAGATCTGCTTCTGGTTCCAAGGCTGGTGAATTCTGCTGACCTATTGTTAGCTGGGAGTTGGTGGGCATGACTTTCCTGGCACGATGTTCAGTTTCTCCTCTGTGCCTGCTGTTGCCAAGCCTCACTCAGAGATGGGCAGCCGAGTTTTCCTTGGACTCCCATCAGAGGCCCAGGGCCCAACCTCTTGTTTAGGTGGGGTCAGACTTACCTGGTCTGAGGCCATCTGAACAGCCCTG
AAGTTAGCTGGGCGTGGTGGCGGGCGCCTGTAATCCCAGCTATTAGGGAGGCTGAGGCAAGAGAATTGCTTGAACCTGGGAGCTGGAGCTTGCAGTGAGCCGAGATCGTGCCATTGCACTCCAGCCTGGGCGACAGAGCAGGACTCCGTCTCAAATAAGAAAGAAAGAAAGAAAAAGAAAGAAGGAAGGAAGGAAAGAAAGGAGAAAGGAAAGGGAAAGGACGAAAGAGAAAGAAAGGGAAGGAAAGAAAGGACAGAAAGGAAAGAAAGAAAGAAAGAAAAGAAAAAAGAAAGA
AAGACAACAGTGTCAGCACAGCCATCGACATTAATGCACTGAATGCATGCATCTTTCCTCCTGAGACAGCAATCGATTTTACACCGAATGACAATGATCATCTTAGACAGCACAACATACCCACTCGGATATCTAAAAGCTAGGGATGGCATTGCTGATATGGGCAAAGAGAACACAGTATAGTATTTAAGTGCCAAATATCAGTCTTTCTTTCTCTCTGGTCCTACCCCTCAGCAGTATGAAAAACTCCATACTGTGCAGTCACAGTTGGATTAATTCTTCAGTTCCTCCGCACTGCAAACACA
CGATCCCAGTGGGAACCCCCGCCCCACAGCCTCTGGCTCCTCAACTCCCACCCCTAGCCTCCATCTCCAGTTTCTAGGTCACAGTGAGACGCCAGTGTAGGCCAGTAAATGTGCAAAACCAGAACTTCATTTCCCACCCCAAATGCTGTCCCTCTCCCCCAGATGCCGGCAGCTGGCAGGGGGCGTCCTCCGAGAGCCTCCGGAGAACAGCCCGCTTGGCTCTGCAAGTTTGCTGTGGGCGGTGAAAGTATCCGCTGACAAACCATCCAACGTCGGTTTGGAAGCCCAAGGTCCCATAAAAAGTGGGACGAAAAAAGACCCGTTGCGA
GTTCAAGCAATTCTCCTGCCTCAGCCTCCCGAGTAGCTGGGATTACAGGCATAGGCCACCACACCCAGTTAATTTTTATATTTTTAGTAGAGACGGGGTTTCACCACGTTGGCCAGGCTGGTCTCGAACTCCTGACCTTAGGTAATCCACCCACCTCGGCCTCCCAAAATGCTGGGATTACAGGCATGAGCCACCGCCCCTGGTATTCTCAATTTTTTTAAATAAGAGATTTATATTGCTTGACATTTTGCATATAAAGTGAGACTCTTTTAAAAATATACATCATGCTATTTCAA
GATTATGAGAATTAAGATCCCAACATCTTAGTGACACCATCTCATAAGCCACCAAGCCGGTCCCCAACTGGCATCTTTACCCCGGATGTAACCCTCTACTCTGTCCTCTGGCTGCCCCTGGGCAACATTCACACATGATGTCATCTGCAAAGGAGGAGAACGGGGAGAGGAGAGGAGAGGGAGGGAGAAGGAAGGAGAGAGGCAAATGGACAAAGTAGAGGAAGAACGAAGCCACCAGCTCAGGAAAGGGAGAAGAGAACTCTCTGGGGCCCCTGATGTGAGTCCTCCCCAGCCCCAAACTCAAGATCT
GGCTGGTCTCGAACTCCTGGGCTCAAGTGATCCGCCCGCCTCGTCCTCCCACAGTGCTGGGGTTACAGGCGTGAGCACACCCAGCTACTTTTCACAATTTGAAATGCTCTGTGATAGCTTATTTATGATCTGTCTTCTTTTTCTTCACGAGGGCAGGGGTCGCTGTCCTATTCACCAGCCATCTAGCATAGCCTTAGCAAATGGTAGGTTCTCAACATTATTGAATAAAGTAATGACATAATAAAAAAATAGTATTGTAATATCAATCCGTTCCAAACTCTATGGTTAGAAAAGCGGGGAACATAACTGGCGACAC
TGGACTAGACCCCAGCCCTGGGAAGTGAGGGGCACCAGGGGTGTGGTGGGCTCCCAGCTGCAGTGAGCATGACCATGCAGGGGACCCTGGCACTGCGGAGCTCTGCACTGTCACAATTCACCTCGCAGAAGCTGGGTGAGATCCCGAAGCCTCGCAGCCACTGCTGGAGCCACAGCAGGCGCCCCCACCACGTGCCTTCCAGCTGCTGGTGCAGGCTTTCCTGACAGCAGGGCGCCCTGCAGCCCTCGCCTCAGCAGCTCAGACTTGGAAGGTATCTGTGGCTCAAGTTCCCAGTGCTCCCACCGAAGAGAATTACTACGGAGGATGCTCTGGGTCCTGAGTCGAGCAAAATGGCACGCCCTATGGATGCAG
GGTGGGGCGGTGTCACTCGCACCTCAGTGGGAAACAGCACGTGGGCCTCGCCCGTCTCCAGGGGGTGGGGGAGGGGAGACAAAGAGCCCGCTCTGCGGAGAGGTGGGTACCCGCCCTGCCGCCCCTCCCCCATTTCCTCTCTGCTCCCCCTGCCCCTCCTCCCCTCCCTCCTCCTTCCTTCCCTCCTCATCCCCAGCTCCTCCTCTTCCTCTTCCTGCCCTATCCCCCCGCAGGCCCGGCCGGCAGCCCGGCGCCCTCTGCCTTCGTTCCCGCCATTGGCGCTGCTGCCCGGAGCCCCTAGGTGACAGCCAGCCCCGAGGCTGCAGCCTCTGTGTCGGGCCTGCACCTGCCCACCGC
AGCCTGCCTGTGGAGATTTCACTCACCAAACTCTCTTAGGAGAATGAAACAGCACCTTTTCTCAGTGCCTGAAATGACCAGCGGGTAGACAGATGGCTGGAGGGGGCTTAGCCCATCCACTCCCAGTTCCCTCCATTTGCTGAGACTGTTCCTTCAGCCTGGAATGCTGTTCCCATCTTACTGTGTTCGGCATCTCTGTTTGCCCGTTAAGGCCCAGGGTGGAGCGGTGTGATCCATGGTTCCAGGCTCATTGGCTACTTGGTGCCTGCATGGATGTAAGGCAGGTGGGC
TCCTGAGATGACTTACAAAATCAGCATCTGTGGTGTTAGGACATGGAGGCTGATTTTGTAAGCAGAGATCTTCATCATCATAATAATTTTATGCACTTGCTGTGGCTTTGCACATGTATTTTCTCATCGTGAATGGATTCAGTGTGCCTTCCATGAGTTTTATGTCTCTGTCTGGTTTTTGGAATGGGGACTCAGTAAATGGAGGTAGAGCCTTGGAAAGAATAGTCCAGAAATCATTTAAACCAAGCTGTAGCTATCATTTTCATGTCCCTTTGAAGGAGAAAGCCTCAG
TCCAGAGGTCAGCAAAGCTGGTTCTTTCTGGAAGCTCTAAGGGAGAATCTGTTCCCAGCCTCTCTCTTGGTTTCTGGTGGCTGCCAGCAATCTTTGGTGTTTCTTGGCTTGTAGCTGCATCGTTAGATTCTGCGTCATAGAAATGGACAGTGGAAAAGGAAATACAGAGAGACTCATGGATTAAGGTGAAGAGGATGAGGGAATAAGAAAGACAAAATGGAATAAATTGGAAGGGGTTAAAAGGAAGTGAGGAGAACTTTGCACCTCTGCCTTTCAGT
CTCAGCTCTGTGTAGAAAAGCTGGCCAGAGAATTCTTTTCCCCTACTCTAGTACATTCGATTCAGTTACAGGAAGCCTTGTTCCATCACCTGTGTTAATGGAGTAGGCCAGGTGTTCCTTTGAACACAATGCTGCAAGAACTACCTAGAGTAGATTTCCTTCACATGATAAGGCTCTAATCTGCTTGGGCTCATGTCTTGGTTTTTCATTTATATGTGGCTAGAACTTTTTATCCTTTGCTGGAATTAATATGGTGTTCTCTCTTCTCTGTTTAAATTAGCTGTAAACACTT
CCCCTGTCCAGAACAGGTGCGGACTAAGCGTCTGCTGCGCTGCCAGGGCGCTGTCAGGATGGCGCCCAGAGGACGGGCTGCTGCCCTGGGGCTGCCTGAGGAGGGTCCGCAGAAGTTCCCTCTCGAGCGGGAGGAGGGGATTTGCATATTCACTTAGAAGGATGAAGCGCTGCGGGGAACCTTCCCACCCCCAAGGAGCTGTTCTGCCCAGATGCTGAGCTGGGAGCCGTCCCTCCCCCGGCCACACGCCTGCAGGTGACCCCCCTGCCCCGCCCCGCCACCAGGCCTGGGCACCCCAACCTCCACCCCT
ACTCTGGAGCTCCTGGCCCTGCTGCTGTACACACAAGTTTCCTAGGAGGGCCAAGACTCCGGGTCTTAGGGCCAAGAGAGAAAGAAAAACCCTTCGGGAGGCTCTGCAAGCTCATACCAATAGCTGTGCATCCACTACAAAGGGGGGCGATAATTGGCTGCTAGGCTACAAAAAATAGTACAGGTAGCTGTGGAACAGGGTATTCCCTGCTTCCAGCTGTGTGATCCTGGGTAACCCAGCACGTCTCTGGGCCTCAGGCTCCCCTCTGTAGAGCAGGAAGAATACAAACCCTATTACACCCTGGCCA
CCAGCACTGAGGAGTTATCCACATCATCTCTTCGTCCTTCACAACAATAAATCTATAAGCTAGAAGTTACCATCTCCAGACTTACAGATGAGATTGCTGAGGCTTAAAAAAGTCAAAAAGGTACTCAAGGTATCATGATAGGGCCTGGGGGAGTTGAATGTAGTTTAGATTAACCCCAGGACCTACTACTTTATTTTTATTGCGTTTATTCAAAGGCAAAACCTGTAAGAGATGCCTAAAAATGATAATGGCTACCTTTCTTAAAAAAACTTTATTGAGATTTAAT
GAGGTGCACACCCCTCAGTTGGGTCCCTGGTCCCCAGCCCCCTCCCCACCACCCAGGAGCTGAGGTCGTGCGTTAACCCCAGGCTCCCGATTGGGGCAGGCTCGGGCCTCAGCAAGAGGCCTTTGGCTCCTGAAGAAACCTGAGCCAGGGGCAGAGAGGCACGGACAGCTGCGGCTCTTCTGGGTGGGGAGGACGCCATGTGGCCGTCGCCTAGCTGGGGTGAATGAGCCACGGTTGTGCGGGCGGCAGCTTCTGTTCCACTGCGGCCAGGGCTACCCCTGCCCCTCCTCAGAAGCCCCAAGGT
CTGACCTGAAGTGATCTGCCTGCCTCGGCCTCCCAAAGTGCTGAGATTACAGGCGTGAGCCACCGCGCCCAGCCAAGGGTGTGTTATAGAATATTTGTTACAAAAAAAGAGGATGATGCTGTGGAAAAACTCAGACAGGTGCATCACTGCCTTGGTTGGATGGCAGTACATGAGTCCACATGGAGCTAACGCTTTACCCAAACCATGCCCTTTATTTGTAGACATCCACTATTTTCTCTAAATAGAAGAAAACTTTTTTTAGTGAGTGGAGCTGATTAGAAAAAATTTGTTC
AAACATTTCTCCTAATGTTTATACCCTTTTACATGGCCAGACACTGAATGAATTTCTTCTAATGATCTGGAGGTGAAGCCTAAAATAACTGCCTCAAATTTCCTGATGTCTTAGTTTATCTTAAACTTTTATATGAATCTTGTGCTGTATACCAGAGTAACCTGTGTCTGTTTTTTTACGTAAAAACATGTATAAAATATTTATAGTTCAACTACTTAACTTGTATGACCAAATATTCGGGTTAAATAGATAATTTGTTG
TCTGTGCCAGCGGTGAAGGTGTTCTCACCTTATAGAGCAAGGTAGAAACTACGCAGACAGGCGCTGTTCTTTGGGATGAAAGCAGGGCCTTTGGGGCTCTTTCTTAGTGTCCCCGTTCGGTTGTAGACATAACACGCTTGCTTTGTGTAGGAGATCGGCTCTGCCGGCGCCCAGGGGCCCTAACGCAATTCATCGAGACCCGCAGGTCAGAACTGCAGTCTCACCTGTCTTGGCGGAAATGCGCTGCGCTCCTCCCTGTACTACATAAGCACGAGAATTCCACTACAGAAGAAAACCCCAGGCCTAG
TCTGGAAATGATTAATTCCTGGGCACACCTGCTGTGTGCCCAGCCCTGGGGCTGAGGACGGAGCCCTTTCCTGCCATCATGGAGCCTGCATTGCACGGGGTGAGATGCGTGATAGAAGGACATATCCCACATCACGTGCACTGAAGACAAAGCTGTGAAAGGATAGAGTGTGGGGAGGGGCTTCTGTCTCAGATGTGGAGGTCAGGGACGTCCTCCCCAGCGGGTGACTTTGGAGCAGGGGCCTGAGGGACGTGGGCAGCCCGGCAGACCCCTCATTACATGTGTTAAAGCCTCCTCCGGTGGGGGGCTGGGCAGAGGCTATTGCAGTTGTCCAAACTTCCTGCAATGGCAGAACATTCTAGATCCGCACTGTCCAGTAAGGTGGCCACGAGTCACACGTGACTGTCGAGCTCTGGAAATGCAGCTGGTGCAGCTAAGGAGCTGAATTTTAAATTGTATTTAA
TTCTTGCCTGTCTCTCTGCATAGGCTCTGACTGGGGTATCATGCTGTGAAGGGTCCACCAGGCCCTGTGCCACCAACTAGGCCTTCTCACAACCATTACTTAAGCTTACCTGAACTTCACATGCCCCCTGGACCTTGCACCTGTGTGTCCAGGCTGGGTCAGCACCTTGCATTGTTCTCTCCTCACCCCTGCTTGAGCTTCCTACCCCTAACTTAAAAAAAAAAAAATCTTCAGCTACCTTCTTTAGCCCAGAAACTCTCCTCAGCTTGCATGAGAGAGGGGTTAGGCACAGAACAACCCTGT
ATATAACGCAGGCAACTTCAGAATCATCAGTCCACCTTGGGATGGTCAGCCCATAAGGATGAAGAAACCAAATGAGGATCTGGCACCACTAGTTTGACTACAGATTAAGCCAGCCCAAGGCCTCAGCCTACTGTGCTGGGCTGACCATGACAGTCTTCCCCCTTCTCCTGATCCTATGGATCAGGACTGCTGCAGAGACTCCCCTCTTTACTCCCGATCCAACAGACTCTGGAAAAGGAGGCTGTGGTCCAGGGGCTCAGCATGGGGGTGAAAAAGGAGAGGGAGGTGAAAAGGAGAGAGGAGGCCAGCCCT
GATTTGAATCTCTTTTGTGGAGTTTGCAGTCTTTCTAGCGGGTTATTTGTTAGAATAAGCCAAAGAGGTTCACCTAGAGAATGACTAAGTTGCGAAAGAAAAATCTCCTCTGGTTCAGAAATGAATTATTCCTAGGATGTTGCTTCATGAGTCTTTGTTACAGAAATTGGAGTTTGTGCAAGTAATTGGGGATCAGGAAACAACCACCCTGGGGACAATTGCAGGCAATTCTGCGACCACCTGGCTTAACTTGAATTCTAGGAAGTAGAGCTTCTCTTAGGTTAATCAAAGGTTTCATGG
ATACCACGCGGTGCCCCTGCCTCCTGAGTGAGTCTACCCAAGTCTTTCCCTGGCCCATCTGCAAAGGAGTAGGCATTACCCCAACCCCAGAGAACAAAAATCCACCTGGCCTCCGGTATCCACTGGAAGTTTATTTCTTTAGGGTTCTATCCCAACCAGTCGCTTAAAAACCAAGTAACACAGACCTGAGGGGTGGGGGCTGGGGACTGCACCTCCCTCCTACTCATGGTGGACAGCAGTGGGGACTAGGGAGGGGCAGGAGAGGTGGCTGAAGCAAGGCAGCAGTAATGGGGCCACGACGCCACAGAGCCAGCTCCGTCCTCTCCCAGACCCTGGTGGGA
TAGACAACTGCAAGTATTTTTAAAAAGAGAAAGAAAGCAGTATAATGAAACTCCCTGAACCCATTACCTGGCTTCAACAATTATCAGTTTATGGTAATCGTCTCCATCTTGTCCACTCTTGTTTCATCTGTTCCCCAACCTACTCCTGGCCTTGCCTCTAGGTTATTTTGATGCAAATCCCAGACATTATGTCATTTAATCTGTAAATATTTCATTGGAACACCTGAGAAAATCAAACACTTTCTTAATATCATCAGTTATTCATGCAGTCATTATTTACATTTTCCTAATTGCCTTATAAATTATTA
TTTGGTATTTCAAAGATTTTATTTTGGTTAGGACTTATTGCTGAAGAGTTAGTGTGATCCTTTGCGAGTGTTGTAATACGCTGTTTTAAATCATACTTCCAGAAATGTTTCAGTGGTTTCTTCTCATCCAGATGAACTATCCCTTCTTATTTTTAAGTCCAGTTTCCAACAGACAGGATTTTTTTTTTCCCTTTGAGAATATGACTACGATGTATGTTGTATAGGGCTATTTGGTTTAGGTTCTGGGTTCTTTCAGTGGTAAAGACTCTGTTTGAGTACCTTGGTTAGAGATAACTTTTGTATGATGGCTTTCTTA
CGGCTTCCCAAAGTGCTGGGATTACAGGCGTGAGCCCCCACACCCGGCCCCATCTTTTTACAGAGAGCGTTGCCATATGCTTCCTCTTCTGTATCTTGCCTTCGGATGCTCTGGTCTTCCTTCTCCGAGGCTAAAGCTCAGTCCTAACCAGGTGGTGTCTTATACATGGCAGGCACATGTACGTTGCCTGAAAGCAACACCATGGCCCTGCCCCATCCCTCCCTGTCTGTGAATACACAGGAGACACTCACATCTCTGTGGAAGTCAAGCCCTGGCTGGGGGCCAGGAAGGGATAAGGAGGCTGAGA
AGGGCACGCAGGCCAGAGAGAACAGGCACAGGCCAATCTTGGTGGCCTCAGTGAAGTGCTTGGTCCGGTCCACATAGGGGCCGAGAGCCAGTGCCCCCAGGATCCCAAACGTGATGAAGAGAGCGCCACAGAGGCCGGAAAACCCCTGGAGGAGGCGAGAAGAGGCCAGGGCCCCAAGAGGCCACCATTATCCTAGGTGCATGCCGTCAGGGCAGGGGGCTCAGTGTAGGGCCGTGTGCTGTGCCCAAGGCCCAGGCATAGCAACACAGCTTCCAGACGCACCGCTGGCTGCCTGCGGGGTAGGGTTTCCTGCCTTGTGTTTCCCACCCCACCCCAGAGCAAAGCAATCGCTAAAGGGAAGAGCCTGT
GAAAGAGGCTGGGATGGTCATAGATCTGCCGAGGAGCACAAGAAGTGAAGAGGAAAAATGACACGGAAGATGCCAGAATGTGGACTGATGGAAGTAAAAGGGCAGGAATGGTCTGACAGATGTCTCTGTTGACAGAGGATACCCCACCCAGAATACAGCCCGTCAGAAACGGGAATGTTCACAGTGGCCCAGAGCGCGGACTTTGAAGCCTGACACACCTAGGCGTGAACCCCCGCCCTGCTGCGTTTATCAGCACGTATTTTGCACAAGTCATTTAACTGCTGTGTCTTAGTTTGTCTTCTGTTTAGTGGGGATAATAATACATCCCTTACAAAATTGCTTTGAGCAGCAGTCTCCAACATTTTTGGCACCGGGAACTGGTTTTGTGGAAAACAATTTTTCCACAGACCTGGCGGTGGGGAGGTGGTTTCGGGATATTATTATTACATTTTAATACATAATGAGATAATTATACAACTCACCATAATGTAGAATCAGTGGGAGCCCTGAGCTTGTTTTCCTGCAACTAGACGGTCCCATCTGGGAGTGATGGGAGACAGTGATAGGTCATCAGGCGTTAGATTCTCATAAGGAGCGCGCAGCCTAGA
TATCACCGGGCTTTAGAAGTTCATAGTGTTAATAAGACATAAAGAGATTTCAGTCACTGGGTATTGGGGGAATTCTTGCAGGTGGAGGATCTCTCAGGATTGTGCAAATACTGCCACACAAGTCCCACCAACCCCACCCCAGCCAACCAACCATGTGCCTCACTGACTAGGTCAGAGCTCGTTAAGACTCATCTTCCCTTTTCTTCAGTCCCAGAAAGAAATGGGACTAAAGCCTTTATAGAAAATAAAGCCATCCCTCCCTGC
CTGGAGTGCCCGAAGCAGCACTGATTAACCAGTAAGAAACGTGCTGCACCTGACAGTATTTCTTGGCGACATCCAAACAAGCTACCCCACCCCACTTCCCTCTGACCAGTCTAAGATGTGCATCTCCAATCCACTCTTTCAGCCTTTAGCCTGCTGGAGGTAAAGCCTGTGGCTAAATCCAGCCTGCTGGGGATTGCTACTTGTAATGGGCAGAAGGAGCACTGGATTGGGAATCTGGGCATCCATGTGAAAATCCTGTGTGTCCTTGAGTGAGTGGCTTAACCTCTCTGGCCCTCAATTTTCTCATATGTAAGATGGATTTAAGAATACTTGCTTTTCTCT
ACAGTGCTGGGCATGTGGATGTTCAGGAATTGTTGGATGAGTAAAAGAATGAATGAACGAATGAATGAATGCATGAATGAGAGAAGAGGGATGGAAGGAGACAAAGGGCCTTATCCTCCAGCATGAAGGTTCGTTAAGTTTGAGGTACACATTCTGTGAAATGAATCAGGCTTCCAGTAAAAAGATGAGTTTCCTTATAACCAGGGCTATCTCTTCACGATGGCCCCGACCCTGACTATCCCTGTTCTGGAAATGCGGTGATCCCAACGGGCGTCTAGGATGCTGGTAACATACTCCCAGCATGAGAAGGTGGGAAGGTCTCATTCATTGTTGTCTGTAACCGGCAGTTCAGAGGCCACCAGCTCGGGGAGTCCCGTCCGTTGCTTTTGAAATTG
AGGAGTACCTCTCAAAAACAGGCAAATCCAAGTGGATTAGGTGCCTCTTTGCAGTTACCACTTTTTAAATAGATCCAAACCTGCTGAAAATCTTCATCTAGAAGACTTGTGAACAGGTCAGAGGATGATTTCCCGGCGCAGACAACAGTGCTCTCATGAGGACAGGCATTGTCTGGGAGCACAAAACCTGAAGTGTGTGAGCTGCAGTGTGTGGTGATGGGCTGGGGGTTTGCCTCTCTTCCCTCAGGATACTGATCATTTTCCAGGGGAATCATGACTTATCATGTTTTTATCTACACTTGATCTTGGCCAAAAGGCCAAGAAGCGAT
GCCTCCACATGCCCAAGTACCCCTGCAGGATGAAGGGCAGGCCGGCCCTTGATGTGCCATTTCTGAATAATAGTCACTGCCGCCGAGTCTAGGATGTCCTGTTCTAACTCAGCCCTGCCTCGGATGCACCACCGATCTGTGCAGAGTGGGTGTGGGAGTGTGGGTGAGGGTCGAAATGCCAAAGGTCTACTTTCCAGAATCAAGTGCCTTCTGCAAATCATGTTGGAAAAGTCCAAACCTGGAGATGTCCCTGTGCCTCCGCCCCTACCCACCCCTTTTCCTTCAGCTGTGTTAGGAAGGAGAAGTTTTCAGAACCCTCT
AAACGCCGCGGCCCCCGAGGGTTAGCCCTAAGTGGCGCTCTCTTTGGACGTTAGGCTGTCGGGGGCCCCGTCCTTCTTCCCCAGCGGGGACGGTGTCTCCGGAGTCGGGTCCTAAGGAAGAGAGCAGCGCTGGCTCTCGCTCACCGCCAGCCCGCCCGACGGCCATAGGGCAGGGGGGGTCGCGCCGGTGGGGCCGGCAGGGGTCCCTGTGGGCCGCCTCCCCGGCTCAGAGGGGACCAGAACCGTGCGTGTCGCCGCGGCTGGAGTCAGCCTCCGGGTGTCCCCGGACGCGGCACGACCTCGCACACACACACCGCGCGCACACG
CCAGGGCTGGGAGGGAGAGTGGATGTGGCGTTCTGCATATATCCAGGTTCCTGATAGTCCTCACGCAGGGACCCGCTCATTTTAGAACAGCCAGTGATCCCACAGCTGAACCACCTTCAGTGGCTCTGATTTTCTAAAGGGTAGTGCTCTTCCAAGCGAGTTCACCACGCCCTCCTCCCTCAGCTCCAGCACCACAGCGTCCAGAAGGTGCAGATGACTTTTCTAGCTCAGGTTTCTCTCTGGATACCCCCTCCCCTCCCCTCCTCCCACACCTCCCTTCTGAGCCATCTCCACCTTTCTGAGATGGTCTCCAATTCCCCAGTGGAATTAAACTCTCCCTGCTCCGTGCTCAAAACCAACTTAACTGTGCTGATCTGATCCACAGATCCTCGAGGGCAGGCCCTTC
GCAACCTCCACTCCTGGGTTAAAGCAATTCTCCTGCCTCAACCTCCTGAGTAGCTGGGATTACAGGCGCATGCTGCCTGCCTGGTTAATTTTTGTATTTTTTTTTTTTTTTACTAGAGATGGGGGTTTCACCATATTGGCCAGGCTGGTCTCGATCTCCTGACCTTGTGATCCGCCTGCCTCAGCCTTCCAAAGTGCTGGGATTACAGGCGTGAGCCACAGCGCCCGGCCTCTAGTCTATGCTTTTGAGGGCATTAGGGGAAGTTTGTGTTTCAAATATATTTTGATATTCTTAAACATGTT
GAGTATTCCCCGGGCTCCCGGGACACAACAAGATCAGCTGGGAATGAATGGGTCCTGGGCTTTTGGGAATCTGAGTGGGGCATCCCTTCCTCCGGGCGCCGGGCTGCACCCCCTTACCCTGGGCAGCCGCGGGGCCGTGACGCCTGGCGGAGGGGGCGCGCATCTCGGCGCGCGCCGGTCTTCGCAGTGGCTCATTCATCGCCGCCGAGGCACGCCGTTGCCATGGGGACGTGATGCAGGCGCGGGGAGCGGGAGGGAGAGGGAGGCCCCGGGTGACGTCCGCGCTCTTCTCGCAGCTAGTCTCCCGCGGCCTCCCAATTCTTGCCTAATTTGGA
TCTAGAAGCTCCTGAAGGACTTGGGCTTGGGGCTCAGAGAGTAAGTTGCTTCTCTCCAATACTAAAATCAAGCCCCTGGGAATGGGCCAGCCAAATTGGACATGCAGCACCAGGAGCTTTCTGAGAGTATTTTTCTATTTCTTTTTCATCTCTTTTCTCCCCAGCCTTACCATGTTCTTGTCCACAGAGGTCAACATATGTTTAGTACATGAAAGGCGGATACCTCTTCTTTGAAGAGTAATTTGTGGACAGGGCCTTCAGAGTAGTGCTTTCCCTTGTGTTATGG
TAGGCTAAATTGTCAAGTTGCTCTCGGCTGTGATTTGGACATTCCAGTCTTCCCTGAATGCGCTACACCCTTTCACAACTCTGGGCCTTTGAGCTTCCAGTCTTATTGCCTGGAAGTTTCTTCCATCTTCTACTACTGTACTCATCTTTAATAATGACTCATCTTTGAAGAGCTGATTTGAATAGCACATTCTCTATGTAACCTTCCCTGAACTCCAGGTAAGGTCAGCCTTGCCCCTCCGTGTTTCCTGCACACTTGCACAGGTCTCTGCTCTAGAGTCTGTGATTGTCTCC
TTGAGCAGGAGAGGGACCAGGGTTGAGGAGGCACCTATGGGGCAGGTTTGAGGCTCTGAGTCACTGAGGAAAACCAGAGCGGCACTACATCCCCGCCCCTCGATCTCAATTCTCATCTCCTAATACATCCAGTTGTTTTTTTTCCTCTCACCTCAGGGTTCTTCACCGTTTTCATTGTTCTTAAACGACTGCACTTATTAAACAATAATAAGCCTGGTTGTTTTACAGTGTGTCTGATCATTGAAAGTACCTGTATCTATTACAATGACTGTCATTTTTGTCATGGGGTCAGTGTTTCGGTTATCTTTGCCTGGTATTGGCTGCCATATTTGCATATTAGAAATAATATTCGTAGG
GACGTTCTGTGCTCAAATGTAGCATTCGCCGTACCCTGCATGATATCTCGGGCTGGGCATTGGAATGATGCTCATAGGCTGTGAAAATGACCCTAAGGTGTTTCTTCCGAGACTTTGCCGGGGCGTCTTGTCTGGGTTTTGTACTTGGAAGCAGAAACTACATTAGAGTCACATTCTAGGCCTCTGGAGGTTAGGGGGAGGTTGAGTTGAACATGACTCATCAGCTATCTTTAAGCAGCAAGGCCGTTTGGTGCTTTAACTGATGTAGCTCAATTTTTCAATCCAATATTGCCCTTTAAAGTGGGCCCCTGGT
GCAGGCACTGGGCCTGAGTAGAGGGTGCTGGGAGCTGAGTGTGGTCAGAATACAGGGAACAGAAAGGCTCAGGGTGACCAAGGCTGAATGGGGGTGGGGCAGGGTCCCTGAGGACAGGGCTGAAGCACTTGGACAACTGACTACAGTGGGGCATTTTCAGGTCTGGGCTTGTGGAGTGGACAGCTGAGGTCCCTGAGTGGGGGCACAGGATGGCTGGAGGGGTTGGGGAGAAGGTGGTGAACCTTGGAGGAATCCAGGAGGGAGATGATGTGACGTCATCTAGGGATGCAGGGGGTGCGAGAGGGGCAAGAAGCAGCAGCACTTGGTGACTGATGGGATATAGAGGTTAGGGAGAAGGCGGGGTGAGAGTGATGACTAACATTTATTGGACACTTTGTATGTGCGTGGCTCAGTAGCAAGTGTTTCCCATTTGTC
GCCACCCGAGCCATGCCCGCCGCGCCGCCGGCTCTCCGGAGCTGAGCTGGCTGCCCCGCGGACGGAAGGGGACAGGGCCGGGCCCCGGGCGGGCGGCGCGCCCGCTGGGTCTTAGCGCCGGGCACGAGGCGGCAAGGTGGGGCGGGGCCTGGGTCACGACGTCTCCCCTCTTTTCCCAGAGGGTCCGATAGTGTCGTTAAGTCCTCTCCGTCGGCCCGGGCTCCTGCCTTGGGGGTGTCCCCTAGGTAGAGAATGCGTCGGGGAGCGCTTCCCGCCAGAGATGGGAAGCCCAGGAAGCCCCTCCCCATGCAAACAGTGCCCCCGCCTGAGATCAGGACACTGAGTGAGGGCCGCCTC
TCTCTGTGAAGATTATCTCAAAGCTGCACAGTACCTTTGCTATGCAAGTGCTGTGAAATCAGGGTCACTTATTGGGGAGGGCAGGTCTGGGAGGGGCATGCTTATCCTCTAGGGGTATCACCTTGTAGTGTATGTCTGTGTTACCCTTGTTTCCTCTCTGAGGAAACAGTATTTCTGAGACACCTAGTATTTCTGAGACACTGCCTGTGACTGACCAGCAACGTCAGCGCCATGCCCTTCCAGACATGGAGGCCAAAGTGACAAAAGTTGCCTTGCAACGTAGT
GCTGTTTTGGACTACGCTTTGATCTTAACTAATATCTTGGAGATATTTCCTTACCCAAATATATTGCACTATCTCACATTACTCAAATCAATCAAATTCCATAATTTATTTCGATTGTGTCTAGCATTTCGCTATGATTAGAAAGAATGCTGTCATGGAACTTTTTGACAAACATTGTTGAGAATATCCATAGGGCAAACTCCGTACAGAGAGCTTGTTGGAATGAAGGGTACCAGCATTTTCCGTTTGATGGATAGTACCAAATTGCCCTCCAGGAATGTTATACGCTCACCAGAACTGATTATAATAAAACGTCTACATATTTGTTA
GCTGTGAGCTTCTCCTCACCGCCCTCATTCCCGCCCTCCTCCCCACCCTCCTTCCCACCCTCCTTCCCAACCCTCCTCCCCACCCTCCTTCCCACCCTCCTTCCCAACCCTCCTCCCCACCCTCCCCACCCTCCGGTCTCGGATGGGAACCCCAGCAAGAAAGGGAACCCCAGCGATCTCCCAGACCTCTGCACCCTGGGATGCAGACCTCCCCACCCCCATCCCGGAGGAAGGCCCAGGCTCGGGGAAGGGCGCAGGCTGTAGGGAACCCGCATCTGCCGGCTCTGGGGGGCTCCTCACATCCGTGTGTCTCCTCCTTGCTTTCTTCTTGGAGAGTTTCAGGCCTGTG
ACAGGGCGGGCCGCGAACGCAAGTCAGACTCTACAGCTCCCCGCCCCCACCCCACCCCACCCCCACCTGGGCTCCTGGACCTAGCAGGGGCTCCCCTCCCCTCCCGAACCACCACCCCGGGATCCCTTGCCTATCAGAGAACCCTCCCCTCACTATGGGATCTTCCTGCCCAGCAGGGACACCCCCTCCTCTCCAGGACCTCCCTTCACGTTGGGACTTTCCTGCCCAACAGGGATCCTCATACACTGTGAGGTACCCCTCTCCCATCCCTTCCTGGCAGGGACCCCCTTTCTGTTATCCTGGGATATCACTGTGACAGGGCACCCCTAAATCCAGCAAGCACCCTGTCTGCAAGGAACCCAGCCTGTCTGGAACATCTGTTGGCCATCTGGACTGCCCACTGGGATCTCCCTCTACCCTCAGGTAC
TGCGGCGGGAAGATGTCCGCGCACTGCTGCAGGATGAGCTCCACCACCTGGTTCTGGAACACCATGGTCATGGGCATGCTGGTCTCTTCCACCTCGGGCCGCAGCAGCGTGGGCCCGAACACAATGGCCACGCTCTGCACCGACATGCGGTTCTGCTCGCCGTGCTCGATCACCCTGTGGCAGGGGTGGGTGGGTTCAGGGCTCCGAACTGCGAACTGCGGGGAGGCGCTGGGGGCTTCAGCCGGGACCTGCCTCCCCCTTCCCGCGCGGGCCGCCCGGCTCACCGGCAGAGGTGCTGGAAGAGCATCCGCAGAGTGTCGTGGTTGGGAG
CTGGAGTGTAATGGCACGATCTCGGCTCACCGCAACTCCGCCTCCCGGGTTCAAGCGATTCTCCTGCCTCAGCCTCCCGAATAGCTAAGACTCCAGGTGCGCGCCACTACGCCCGGTTAATTTTGCATTTTTAGTAGAGACGGGGTTTCTCCATGTTGGTCAGGCTGGTCTCGAACTCCCGACCTCAGGTGATCCGCCCGCCTCGGCCTCCCAAAGTGCTGGGATTACAGGCGTGAGCCACCACGCCCGGCCACTTGTCTCTTTTTTATGCAAGTGTTTTTTGGA
TTTATATAAATGTCTTAATTAATTTTAGTTTCTTAGATGCTTTGTGTCTTATGCATTTGAGGTTGTTATTTAGCTATTTTCTAGATATTAGTCCTTTTCTATCGCTGTGACCATTTTTACTTTGGCATGAAATAAGAGATGATCTTACTGCATTTGTCTCGAGGAGAAAAAAAGAACCTACTTTGGCTTCATTTTTACCAATTCTGTGGCTTCTCTGGGTCTGGAATGCCAGTTTGACCCCTCTGTGATTTTACAAGTGGACATTCCAGCAGAATTCTTAGAGGGATTTACAGCAACCACGTGGTGACAGAGCAATGG
CAAACCCAATACACAAATGTTTCTTTATATATATAAACTACACATAGTGCCCTATACAAAGTGCTTCTTCATAAAGTAGTGCCAGGTGAAGTGCTAAGTGTTTTAGTTAATAAATCTCATCTCATTTCTACAGTGATTATCAATGTATTCTGCATGATTTTTCCTATACAATGGCAAAAACACAGGGTGGGAAGTATACTTAATCCCTAACACAGTGATTACCATTATACTTTTAAAATTGCTGTACAGAGAATATTTTCCATCGGTTCAGATCCATACAATAATC
GTTCCAGGAGCAGAAAGGCAATCAGTGCGGTTGAGTCTGAATGAGCAGGCAGAAGGGTGGTAGAAGGTCCATGTAGAGAGACAGGTGGAAGCAGAGATGAGAATCCTGTTTTTCTGGTGGCTTCTGTGTTGGTACATTTTGTATATAACTTTGTACGATTCGGGGGCCCACTTTGTACGATTTGCAGCTACAAAATACAGTGTTTTCAAAATCACTTTCCTCATCCTGCCTGTTTAGACCTGTGCCTTTTGAGAGCCAGTTCTGAAGCAGACAGCAGTTCCG
ACTCTAGCTTTTTCTTAGTTTCATGTCCTTGGTCAAGCTATAGTCTACTCACTTGTTGTGAGTCTAGCTAGGCATCCTTTCCTCTGGGGTATTTCCCCTATGCCCAAGGCTGGATTATGTGGCCCTGACAGTGCTTTCCATTTAGTGGGGGCATACATAGACAAGTAATTATGTATTTTTAAGAAAGTGAGATAAGTACTATGGATAGAACCTTATAAAGGAAGTACTGTTAGTTGGGGAGTGTATTTTATGTTTCAAGTTATTCTTTC
AGTACTTTGGGAGGCCGAAACAGGAGGATCGTTTGAACCCAGGAGTTCAAGACCACCCTGGGTGACATGGTGAGATCCCCCACAAAAATTCCTGGGCTCCAGACCCTGAGGTTTTAACTTAGTTTGTCTGGGGAGGAATCTAATAATGTGTTTTCCTAACTAGTATCTCAGGAATTTGTAAGGCAAGTCTCTGGACTACATTTTGAGAACCAGTCTCTTGAAGGACCATGCCTCTTAAGTGTCTGCTTTGCACAGATCATTATGTGCACTCACTGAGTTTTGAGAACTGTACTGAACACTCCTAAATCTGTATC
GCCCTTTGTGTCTTAGATTCCTCAGCTGTGAAGTTAGAATAAGGACATTATCTATTACATGGTGTTGAAGTGAAGATTAAACACAATACACATACATAACACAGAAGTTATTAAGAGAGCTATTACTATTATTTTAAACCACAATTTAGCAAATTCTTCATTGATGTCCATTTAAGTTTTTCTCAAATTTTTTGAATAATAAACACATAATCAAGTGTTGATTCTAAAAAAGGAAAAACAAAACAAAACAAACCCAAACTTTGTGTGT
CGGGGAAAGGGCTGGCCACGTTCAAGGATGCCCAGGCCATCTGGGGAGCAGTGGATGGAGCAGGGGACCTTGAAGTTGGAGAAGTAGGCGCTGGTGGGCGGCCTACATCTTTGTCTATGTGACAGCCACTCTGCTCCCCGCCCAGGAACTTGCAAAGGATGAACTGGACATGGGGATCACAGGAAAGTCTCGATTTCTTGCTGATTAAGTGGGTGGGTTGTCAGAACACCAAAATATGGGGGCACGCTGGCCAATGTAAAACGTTTGTCCTCCCAGAGGCACACTGGTGGCCTCTCTGCCCTTTCC
GACATGTGCGTGTGTGCACAATGCACTCACACAAAGCTCACAGGGATGTGAGTACACAGCTCTCAAGGGGCATATGTTTCTGTGTGCATGTGCACACAGCTCACCCGGGAGGGTTACGTGTGTCTGTGTGCACAAGTGGGCCTCACGCAGGGTGTACACATGCGCGCACATGCACAGCGCTCACACAGGGTGTACAGGTGCGCGTGCACACAGCTCACAGTGCTTATGTGTCCGTGTATGCACACTCGCAGAGAGCCCACAGGGGGACCACTCTCTCTCTGAACACAGAGAGTGCCTGAGAATGCTGGCATCACAGTTGTTTTTGTCCCC
ATACAAATATACAAGGTTGCCCTCAACAGCTAACCCTCCCTGCGGGCCACTCCTAGTTTGCAGCTCCATCTTTTCTGCGTTATTTTTCACATCCAGAACTCAGAACACACACAGAGAACCGCCCTCTCCACTCTTGTCATTGAGAAGGAAGCCTGGTGTGAACTTCAGACTTACACAAACCTAGATTTGAATCCAGGCCCTCTGCCCTGCAAATGACTTAACCTTTCTGAGCCCCACTCTTCTCAGTTTTAGAATGGAAATGCTAGTATTTACCTTGTAGGGTTA
CTGGCCACAGGGGATGTCAGGGTCAGCTCTGCTATGGCCAGGGCAGCTATCTTGTCCCAGCTCCCCTGTTCCTCCCATTTGGGGTCCTGAAAAGGGCAATCGTGAACCTGATGGAAGAATGGTGGGGTTCTGGACACAGCGACCCTGGAACAGGGCGCGGGGGAGGACCCTTTCCAGGACCACTCCCATCACATAATGTAGAGGCCACCTATGCTTAGCCCGGCCCTAACCCCAAAGGGGTCAGCCCCACCGGAATCCAGCCTATTGGCTCAGCCTGTCACCACAAAGGCCAGCTTCAGCCCAGATAA
ATGACGCCTCCCAACGGCCTGGCAAGCTCAGGGAGCTGGGCTGGAATCCCACCCACCCAGGCCTGCATCATGGGGCCACCTAACACTGCAGGGCTGGGTTCTGCGACCCTCAGGACCTGGAACCCCCTGCAGGCCTGGCAGCCAACCCCTGGTGCCCTCCCCGCCCGCCCTGGCCTGGACCTGCTCCCAGGGCCTTGCAGGTTGACCGGCTCCCGCCTCCACATGGAGACCAGGCCCCACCCCTGAGGCTAGGGGGCCTGGGAGCTGCTACCTCCGGAGGCCCCCCGAGCCCTGGGGTCTAGGAAAGCGTCATTGAGGTGGGGCTCAACCCACGCTGAGC
CAGCGTCAGCTGCCTTCAGGGAGATGACTCCGTACCACCCAGCGGCTGCTTCTACCTTACAGATTACCATGGGGGCAAAGGCTGGGCCTGGATGCAGCAGTCTGACCTCAACTTCAAGGTCACCCACCCCCCATCATCATCCATCAGCTGCTGAGCTCCTCCAGGGCACAGACTCACAGTCTCTGGTTCATCTGGGTCTCCAGGACCAAGCACAGTAGGCTCTTTACACACACCCAGCAGAGGTGGTAAATCTGGGAGAGCCAGCTCAGCCTCTGGGCTTGAGATTCTGGCTGTG
TCCGGAGCTCTAAGGAGACGGGAGAGTCCTCTGATCTCCCCACGGTGTAGGCTATCGCTCCCATTTACTGAGCTCTTCCCAATTCTCTGGCACTGCAGTGAAGCATTTGAATACAGCACGCAATCTCACATAGCCCTCCTGAGGCCGGTGCTGTTGTAGTTGCCATTTTACCATGGGTAAACTGAGGCACAGAGTTATATAACTTTTCCAAGTTACACAGGCAGGCAGCCTGGCTCTGGAGCCACCCGGCTCTTAATTAGTAGCCTCCTCCTCACCCTGCCCCTAGTTCCTAAAAATCTCCTCCCTGCCCCCATCTCCCCAG
GGCATATGTGAATTGTGTATGGAGGGCGCCAGTGTAAGTTACAAGATAGTCACAAGTACAAGAGATAGAGATTAAAGGGGGAAGGCCTCCTGGACAAGATGCCCCAAAGCATCAGGCTGAAGGAGTGAGGGAACTGGTTTGAGGGCATGCAGCCTCGAATTGGGGTTCAGGAGCCCTGGGGTGGGCCTGTGGAACTGAGACCATATTCTTAGCTGTTAAAATCCTGCTTTTGGGGGCCAGATGGATACGAGTGTCTAATCTTGGTCCTGCCAGTCTCTCTGAGCCTCAGTTTCCTTCCTGTAAAATGAGGCCTACAATCTTACCATAAAAGGCACCAGATCCCACAGCTTCGCACACAGTAGCACAAT
GGCCCAAGGCTTCTGCTTATTTTTAACCTGGGCACAGTAATCAGGGTGGGACACCGAGAGCCAGTGAGGCTGGGCAGAGCCCCTGAGGATGCCCCTCCTCCCTGGTCCCCACTCCAGGGGAGGCAGGACCCTGGGCAAGCCTGGGCCCTGGAGGCTTTGGGTCCCCTGGGAAGGTCAGGGCAGAAGGTGGCAATTTCTGCTTCCAGCAGACCATGGTTCTCCCTTTCATTGCCCCCCAGTCCTGTGGGGCTGGTTTCTGCAGTGCTGGATGTGAGGCTGGTCAGACACCAGCACAGGGCCAGGGACCCCCAGCCTTGGCTATCCTTGCTGGCAAATCCCCATC
CTGTCCGGGGCCACTCTGTGCCCTGCCTTACCCCCAGCAGAGGCAGAAGCACTGGCCTTGCAGCCCCTGCTGAGAGGAGGACTTCAGGTCAGGCTTGCCTCAGGGGCTGAAGGCCAGGCCCAGTCTGGTGGGAAAATAAAGGGTGGGAGCAGTGGAAGCGGGAGCAGGGAGAACTTCCCAGCCCCACTGGGCAGAGCCAAGCTCTCGCCCACCTCAGACGGCAAAGGCTGCCAGCTTTCTCTCCGCCCACAGTCCACTCCGCCACCCTCTCGTTAGCTGCGGCCTGTGGAATACGTGCACGTGCTCACACAGTCCCGTCTC
AGATTTCCTCATTTTTCAACCACTGCAGGCTGTTCCACGCAGCAGAGGCTGGTACACCTACTCTCTACGGTGCACATTTAGGGAGTGTCCGTTTTTCACTAACACCAACAGCTGCAACAGTAATCTTGTGCACAGGTGACTGCACATGTGCGACTCTGTATTTGCAGCATACAGTTCTAGAGGTGGCATGGCTGCATCAAATGGAACGTGCGTTTGTAATTTGGTTACCCCATGTCTCTAAGGCATTTTAGTTTGGCAGCTGTTAGAAGCTGGTTTCGGATCAAATCTTGCAAGTGGCGG
AGCCTCCCTTCCACAATCAAGATGTTGTTTCTGAGGCCTTTGGAGTCTTTGCTAGATTTCAGGGAAACCCAATGTACAAATCAGAAGACAGTGAGGGTGTTAGATGAGGGCTGGGATAGGGATTGCTGGCTCTCCCCTCCTTAATGTTCTCCCTGATGTCCTTGAGGGGACCCACTGGAACCCCAGGGCTCCTGGGAACCCCATTTGACAACCACTGACCTAGATAACAAACAGCTGACTCCATTTATATGGCAGTCCTGTTATTGTTATTACCTCCAAGGCAGCCACAGGACAGAGTAAATCAACAGCCCTGCAGAGGGGCACAAGTCACAGGTTTATTGTTTAGTTTTGAGACAAGGTCTCACTCTCCCAGGCTGAGCGCAGTGGTGCAATCACAGCTCACTGCAGCCTCAACCTCCTGGGCTCAAGCAATCCTCCCACCTAAAGCCTCCCAAGTAGCTGGGACTACAGGTGCACAGTACTATGCTCGGTTAATATTTTCAGATTTTTGTAGGCTGGGTGTGGTGGCTCACGCTTGTAATCCCAGCACTTTAGGAGGACGAGGTGGGCGGATCACCTGAGGTCAGGAGTTCAAGACCAGCCTGACCAAGATGGTGAAACCCCATTTCTACTAAAAATACAAAAATTAGCCAGATGTGGTGGTGGGCGCCTGTA
AGCCGCACAGACAAGGCAGACCGGGACTGGGAAGCTGCCCGGAGCGGCTGCTGCGACTCTCCGCTCCGACCTAGCCGGGGCAGCCCTCCCTGCCCCGGGAGAAGACGGCGAGCAGGAGGACCCGCAGAGCCCCGCCCGGCTGCTCCGGCCCCGGGGGCACTGGCACCATCGGGCTGTGGTCTTTTCCCGATGCCCGAGCCGTGGACGCGGCCACCTAAGAGCGGTCCGGCGAAGGCAGCGCAGCCGGTGTCCCAGGGACCGGTCCCCAACGCCACTCGGTGCATTTCCCCAGGCGCTGGCAGGGGCACTGATTCCTAGCAATGAGGCCTCCCTTCCCC
GAAGATGGCTGACTCTCTAGAAGACACCTTTTAAAAACGGCTTTTCCAAGCCAAGCAGGAAGAGAAGAGAGAAAAAAATAGGGCCAATAATATTAATGCACGCTGCAGTGGCTAGTTGGAAAGGGGCTGGCAGACGAGGGACTACTTCCCCTTTGAAAGCAGGGGTGCAAGGAACCAACCTACCTCCCCTTCCCCAACATCAGCGAAAATCAGCCGCTGGTTTAAAGCTGGCGTTTTGTTTGGATGTGCTGGCCTATGGGGAGGGGAGTCGTATTCTGGTTTGCTTTTTCCGTTTTTCTACTGAAGTGATGGGGAAAGTGCAAGCTCCAGGCCCCCGGGCTGTTTCTCGGGAGACGGGCGTTTCTGGCTAGTG
CACGATCTTGGCTCACTGCAACCTCCACCTCCTGGGTTCAAGCAAACCTCCCGCCTTAGCCTCCCAAGTAACTGGGATTACAGGCGCCTGCCACCACCCCCAGCTAATTTTGTATTTTCAGTAGAGACAGGGTTTCACCATATTGGCCAGGTTGACCTTGAACTCCTGACCTCAGGTGATCCACCCACCTTGGCCTCCCAAACTGCTGGGATTATAGGCGTGAGCCACCATGCCCGGATGACTCCCAGACCTTTACCTCTCCCTATGAGGC
TACAGGTGCATGCCATTATGCATGGCTAAGTTTTATATTTTTTGTAGAGACAGGGGTTTCACTATGTTGCCTAGGCTGGTCTGAAACTCCTGGGCTCCAGTGATCCACACACCTTGGCCTCCCAAAGTGCTGGGATTAGAGGCGTGAGCCACTGCACCTACCTTTGATTAGAGTCTTAACCTCATTTATCTTGACTTTCTTCCATGTGAAATGGGACTACTTCCCAGGGAAGTTTTAAGGTTCACGTGAGATATTGTGAATGAAGTGCCCGGCACAGCACCAAATACGCACTAGGTGCTCAGTTAATG
TGAACCCTGACACTCACATCTTGTCTATGAGGGCAAGGCACGCACTGATCCAGGTGCTCACAGCTTCGTGGTTTAGGCCCCATGGCCTACAGTCCTTTATTAGAGCGAGAGTCCCGAGGCCCAGCCCCCATATATGATGGGTCCACTTGAGTCTCCTTAGGCGCCCCATGAGGGAGTAACAGCTTGGGTAGAGAGCTAGGGACCTTGCCCAGCCTGACCCTGGGGCAGGCAAGCGGCCCCCCAGCCCCCACCACCACCCCAGGAGAGGGCGGGGTGAGAACCGGAGTCAAATCTTGGGCCGGGTCCAAGCGCCTGAGCGCCCGGTTTACGCAGGAAATAGTCCAGTTCTCAGAAGTGGTCTAACCAGCCCCAGCCCCAGCCCGGCACCACCTGGAGGGTTCAAGTACATGGAGGAGAGGAGTAAGGC
ATAACGCACTTTTTTTTTTGCGGAACCTGAAAAATTCAAGAAGTTGAAAAACGCTTTTCACGTCACCTGGAGAGATGCACAGGTAACATTTTGATACATTTCCTTCCAGTCTTTTCTCTAGATGCATGTCGTTTTCTTTTTAAAAATTTATTATATAAAACTGGCATCAGACTGTATAGACTGTATATCTGGCATCTCCTGCTGTTTTACCTGGCATCAAGTAGTGAGAATTTTGCCATATCGGTAAGTATCATTGCCAACACGCTTTTTAATGATTGTGTAGCATTCCAGCTATGAATGAACACTAGCGTATGTAACCTATTGTTA
AGCGCCATTTCGGAGACAGACATGCCGCCTCCCTTAGCCCGGGTGTATTTTTGTTATTTGTCCAAAATTGATCTTGTTTGTGTCAAAGCATTCATTCGCCAGTGGCAAAATGTATGAATATCATGCTCATTTCTGGCAGAAGAGATCCATTTCTAATCCACCTTTAGAGCATTGTAGTTAAGATGAGGGACATATTTAAAACGAAGCATAAATTTTTGAATTCCTAAAGGGGCTTGATTCCAAGCCAAGCTTTGGTCTTAGCACTTTTCACACATTAATTTGTTTAATTCTCACAACACCCCTATGAGATTAGTAGGATTTTAGC
GTACAATAGGAGCCAGTGCTGGGGAGACTATTGCATGTTGCCAGGGAGCTTGTACAACCAAGTAAAGCCTCATTCGGGTCTTATACGGTGAATGTATTCATTCAGTGATTTGTATTTTTCAACAAAGAATCAGTATGGTGTTATATCTGAGTGATTATAAGTCATTTTTACTTTTATTTTGTGATATTTTTCAAATTTACTATTGTGGACATGTAAATTACACTATAAGAAAGAATAAATATCATAAAAACTAATATTTCTT
ATTCGTCACTTACACCTGATTGTGAATAAATTCACTGAAATCTTTGCAGGGAACAAGTTTATACAGGTGTAGCTTAAGGAAACGAAAGGGAAAAGAGTCACAAGACAAGTAGGTTAAGAGATAAGGGACTGAAGTTTATGCTTTAAATGTGTGGATTATATCTCAATAAAATGTTCTTTTTTTAATGTTTAAAGAGAGAGAGAGAGAGAATGAAGCTGATCTAAGATGTCCAGACCCTCCCAGGCTGTGCTAGGGTACAGGTACTCTAGCACTGCAGCTGGGTATCAAGAACTGGAAGGACTTGTGCAGGACCCTTGGCT
ACCCAAGAGGAGGCTGGCTAATGAGGACTTACGAAGGCTCTAGGGCCCCAAAAGGGTGTTTGGGAGTGCTAGCAGTGGGAGCTCAGGAAGGCTGGCTGGGATCAGGAACGATGGCTCAAGGGGGAAACTTCTAGGAGCATGACTAGGCTGCCAGATCCATAGGAGGCTGGGAGGGGGACAGACCTAGACCAGCTCCCAGGGTGGCTCAGCTCTCAGAGACCAGGCTGGTATGGAAGCCTAGCTGGCCCTCCTGGGAGTGGCTCAGGCCTGAGTGTAGCTGAGGGGATGGAAAAGCCCACCCTGCTTGGAATCTGCAGGCTTGGCAGACTCTGCCCCCTTGTGGCCACAGGAAGCCATGACCCAGGCCCCATGTTTTCA
TCTCACAGGGCTCAGGGGAACCCACGGAATACTCTCTAGGTGCGAGGAGCGCCTTCTGGGAGTGAGCCTGCGGGGCCGACGGGTCCCATGAGTTGGCCGCCCGGGGGCGAAGGAGAATCCAGTGGCTTTTCTGGGTTCACGTGCCCATGATCAGGGCAAGGGCCCTTGAGAGAAGGCCCCTGCTGAGGTACACATGGTGGGAAGAGGCCTACCAGTCACCTCGATTCCCTAAGCCTCCACTCCCAAATGAGGAAGGGGCGCTTCCCCCACCTGGGGCTTCCCGGGAGGGTCCCACAGAC
AGAAAAACATCCCCTTAGGATGTGTTGATGCAAAAAGATGATTTTAGAAAAATTGCCCTCTGGGTTCAAAGAAAGATTACATCATTTCCTCACCTTGAATGTACACAGTCTAGGGATATCTAAACTTTATTTTTTTAATTTATTTATTTTTGAGATGGAGTTTCACTCTTGTTGCCCAGGCTGGAGTGCAGTGGTACAATCTCGGCTCACTGCAACCTCCACCTCCTGGGTTCAAGTGATTCTCCTGCCTCAGCCTCCCAAGTAGCTGGGATTACAGGCGCCCGCCACTGCACCCAGCTAATTTTTGCATTTTTTAGTAGAGGTGGGGTT
CAGGGAGCAGGAGGCAGATGTGGGTTCTAATTCTGCAGACGCCTCTGAGATGCCACATGACGTGGGCTGGTGGCTTGACCTCCCTGGGGCTTACTGGCATCCTCAGAGCTGTGGAAAGAGCTCCAGTGGAAACAGGGAGATCTGGATTTAATGCACTTTCCATAATCTCTGATTTGTGGGGAAGCCTCAGGCAGTTTGTGTTGGAAGAAGCCCAAGTCTGAGCTCCTGGAAAGAAGGGAAGGGGGTCGGGGTCCAGAGCTTGGGCCTCTCTCCAAACTCTAGCAAAAATGTCCTTTCT
TAGAGTTCCAGAAGTGATCGGGGATCAGTCTCCCCACCTTCTGAGGGCTGGCTCACCCAGGCCCTCGCACTGGGCTCGTCCTTGCTGCCCCGTCTGCCATTTTGCAGGCCCCGAGGCCTGGCATTGTTCCTTCTTTTGGTGTAGCTGCCTCTACCTCCTCCAGCTGGGGCGGGTTTCTGCTACCGGAGGGTGTCCTCTCCCAGCGCTGTTTACTCCTGATGGCTAGCAGCTGTTGGTGCCAGGGAGTGGATCCCTCCTGCGTGACTCGGAGCAAGGCACTTATTCACTGAGCTTTTTCCTCCGTAAGCTGGGGAT
AGCTTCTTTGCCCTCATCACCATTCCAGGTATCAATCATGAATTTCAGAGAATTCCTCCATGATTCCCTACTATTATGGTTATAATCTCAACCCAAGGATTTGAAGATGCCTCTTAAGAACAGATGTGGGGAGGAAGAGAAGGCACTGAGGCAGAGAGGATTAAACAATGAATGCTATAAGAGAAATAGAGGGAAGAAGATGCTTGAAGTCACATCCTGTTCCAGGAAAGGCAACTCTAGTCCTAACATTCCTTTCACCAATCAAGAGCCTCTCACGCTGGGTGGAAACGAAGAA
ATAAAGAAAAGGATGAAGGAAGGGAGGGAGGAAGGAAGGAAGGGAGGGAGGAAGGAAGGAAAGAAGGAAGGAAGGGAGGGAGGGAGGGAAGGGGAAGAAAGAGACAGAAAGAAGAGAAAGAAGAAAGAAAAGAAAGAACAGAAAAGAAAGAAAAAAGAATTCCTTTAATTTAGTGTATGGTGTTAAAACGCAACCAAACGCTCCATCCGGCGAAGAGAGAGAGAAAAGAAGAGAGGAAGGAAAGAAGGAAGGGAGGGAGGGAGGGAGGGAGAACACCTTCCTTTAATTCAGTGCATGGTGTTAAAATGCGACCAAACGCTCTATCCGGCTGCAATCTCCCCG
GACCTCATGCATGGAACCCTCACACTCTTCCCTTACTGGGCCTTAGTTCAACACTCAACACAGGGAGGAGTTACTGCATGCCTATCATGTGCCAAGTTATTTTCTTAGTCCCAAGGATACCAACAACCTCTAGAGGACTAGATCACTTGGCACTGGAAAGCTGTCATTTCTGCTGCCCACCTCTACTGTAGCACACACAAGCTCTGGCATCAGCCGTGGGGACAGGTGCATAGACCAAGGGAGACTGGCCCTAGCTGGCTAGTCCAGGAGACATTCCTGTCACCCCGAGCAGCTGGCCCATAACTGCTGGGTG
AAAAAAAAAGTTAACAAAAAAAAATCAACATATACACTTTGACTTATGCCCATTCTTCAATAGTTCTTAACCAAAAGGGCAAAAGAGTAATGGTTCAGGGTAGAACCGTGTCATCAGAGGAGTCTGGATTCAAGTCACGATTTTGCTACTTTCTGGCTGGTGACTTTGAGTTAAGTCACTTCAGGTCTCTAAGTCTCAGTCTCTTCATCTGTAAAATAATAATGCCACCTATACTTTACAGCATGTGCGAGGCCCAAAGAAGATAATGCTGGTAAAATGCTTAGCATC
AGCAAATGCCTCTGCATAATGAAGGGTGGGACTAAAAAAGGAGCAGCGAGATTAAACGCAGCCAATGACACACTTCTTCCATCTGAGACTATGTGCCTTAGTTAGGTCTTTGCCAGCTGTGACAGCCACATACAAAGAATGTCAAAGCTGGCTGGGAGCGGTGGCTCATGCCTGTAATCCCAGCACTTTGGGAGACTGAGGTGGGCAGATCACCTGAGGTCAGGAGTTCGAGACCAGCCTGGCCAATATGGTGAAACCCTATCTCCAATAATAATACAAAAAAAAATTAGCTGGGCATAATGGCACAC
CCGGCTTCACCGGCTTGGAATCCACTTAGAAGGGTCTTCGCGCTTGGTTGAATGTTCTGCAATTTCTGTCTTGAAATTTTTAGTTTTTGAGCAAGGGGCCCCTTATTTTCACTTTGCACTAGGCCAAATATGTAGCCGGTCTTGCTGCTAAGAGTCTAAGATCGATTGCATTCCAAATTCTGGAATTATAAGACCCTGGGTGGAAGATTCTATGCTTTGACCAGAAGAGAGTCTAAGCAGCTTTTGTCTCCCAGGTGCTAGGAGGATGTGTGCTCATCATTCTTCCATTCCAGGGGCCTTTG
AGAGAGGACAAGGAAAGAGGCTGGGCCAGTAGGTGAGAGATAATGGCCGCTTTTGTTGCGCTCCTTTATTAAGTCAGGCCCTCAGCTGGGACTTCCCGTGCATCCATGCGTTCATTCCACAGATACTGATTGAATGCCTGCATGTAACAAGCCATGCTTGGGGTGCTCATGATACAGCCGTGAATGAAACACACAAAAATTGCTGCTCTCATGAAACTCTCTTTTTTGGTGCATTGACCTTTACACTGATTATATCATCTCCCCCCTCAAAGAGGACAAATCTAAGGCTCAGATAAGTTGTATTTGT
AGTGCTGGGATTACTGGCATGAGCCACCACGCCCGGCCTACAGTTGGTTAGTTTTGAATCAGGAAATCAAACAAGGTCCACACTGCATTGGCTAGTTTTCTGACTTTAAATAAAGCCTTGTATCGTCAGCCTGTGCCAGAGGGAAGCGAGAATGCCCAGAGACTTCCATTTCAAGCCTAGTCCCACTGCCTTGGGCTCTGCCGCCCCCGCTACCCCAATTGAGACCTAATTTCCCCTTTTAGGGAATTCCTCCCTCCCCACCCTTAGTGGGCGTCTTGGGAGTGGGGGTGGGAGTTGGCCATTAGGGATGCACTGAGCCCTCACTGCCCA
TCATAGACACACTCTACACACATTTGGATTCCCATATAACAGCAACAGAACTCTATCATTTCCATCTCATAAGAGACAGCTATCTGTCTTACAAGGGAACAAGATCCTTCTCCAAAATGAGGAGGCACATGATCCCAAGACTCATTGCATCCACTGCTGGCTATAAATTACTCCTCAAATTCAGTCACAGTTCACTGACTATTCTGTTACTGAAGACTAAATTGTTAAGTTAACTTCCAACCACTTGTATATAGAATAAAAATGGGAAAAAGGAAAAAGAAGAAGAAAGTAGCTAGCATATGTAAGTGAACACAGA
CGGAATCTGACATCTTAAGGCTATGGCAAGAGACTTCATGTTGTGGGCCAGGCAAGCAGGCTGTATGAGGCCAGGGACATGCTAAATTACTGTCATGCTTCCAATAAGAGGGTAGGCATGTCAATAACAATGAAAATATTACTTTTCATTCAGCAATATTAGAAAGCACAAGCAGCAGCAGGTAAACCAGCACCTCCTCCTTGTGTGGCCTTTCCTTGTCATCTTGCTTAAAATATCTTCAAATCTCTACGTCCATCCTTGTTTCCCTTTTCTCTATAATGCATTTTTACCACCTAA
GCAGCGGTTCTCAACCAAGGTCAACTGTGCCCCCCAGGGGACATTTGGCAATGTCTAGAGACATCTGGGGTTGTCACAACTTGGGTGGGGAGGGGCTACCAACATCTTATGGGTAGAGGCCAGGGAGACTGTGAACAGCCTGCAAGGCTCAGGACAGATCAGCAAAAGATTCTGCTGCCCCGTGTACTCCGCCCCGTGTACTACGTGCTGAGGCTGAGGAACCCGGATCTACAGGAGTCCAAGTCCCCAGAGGGGCTGAGCTATGGCCAGATATCTAGGAGTCCCTGAAGGCTGCCAGAGGTGATTCCCTCT
AGGTCCCATCACAGTCAGGCCCCATCCCTGCTGGGCGTGGCTGTGCAGGAGCCCCGCAAATATGTTTATATATTTAGTATGTGAGTTATATTTCAATAAAGCTGATATGAGATATACTTCACATATCATGCAGTTCACCCATTCAACTCGTTTCGAGTGGACAGTTGAGTGGTTTTTAGGACATTCACAGATAGGAGCTGAGGTCAATATTACAGCACTTTCATCGCCCCGAAAGAAACCTGCTACCCTTTGTAGTCGCTCCTTATTACCCCTTCCCCAGCCCCCGGTGAAAACTCATCTAATTTCTGTCTTCATAGATTTGCATTTCCTGGACATTTCATACAAATGGATCACATAATGCGTAGTCTCCTGTGACTGGCTTCTTTCACCTAGCATTTTTTTTTTTTTTTTTGAGACG
AGCCCCCTTCATCTGTGACTTAGTCTGTTGTAGTGGTGAGCTGACACGTCCAGGTGTGACTGTTGTGAAACTTGTGCCCCCCTCTGTGGTATGCCCTCGCATTGTTCTATAAATATCTATAAATACCCATACACACACACACACACACACACACACACCCCTACACCTACATGTGGCCAACGGCCTCGCCTCTAGTGCTGGGAATCAGTCACCGTGCTGTCCTCTTGGAGTCTTGTGGCCCAACAAGAGAAAGCTGTCCCGACATTGCCCCTCCAAAGTGCAAGACCTCCGGTGAGTCTCCCTGTCACGCCTGGCCTATGGAGAGTCAGCCCCCGCCATCCCTCCCGCCCCCCCACCAAGCATGGGAGTGCTGTGCAGGCAGCTGAGTGGCCTGACAGTCTCTACCAGTCCTGCTGTCCCTTGGCTGAGAATCAAACCCATTTCTGGATGACGGGGAAGTGTGTCCTCTGCTGGCTGTGTTC
CTCAGTTCTGGACTGTCCAGAGGCCCCCATGTAGCAACCTTATGTGCTGGATGGCTCCCCACAGGGAAAGGAACTGGTTATAAAAATCACTAAAATAAACACCACACGCCCTCACGTAGGTGTTGACAATGAAGTGGCCTGCCCTGTCGCGGTACTGCTGGCTGGTTTAGGGAAGCTGGGGCACTCAGACCTCCACTGGTCTCCCACGGTGTCCTGAATCCTGCCTATCACCATCCGCTACAGCTCTAAGGGCTGTTTCTATGCTATGCACCTGAAAACAGACTCAACAGTCAGTGAAGGAACTGTGGAAGTAAATTCTGTTCAC
GTAAAATAAGGCGGTTGCCCTGAGTGACCTCCCACAGCTCAGGGAAGGTGAGTTGACTTGCCTTGGTCACAAAGTAAGTCAGGAGCTCCTGACCTCTTTCTGATGCCGCCAGAAGCACTTCCTACCCTACCACTCTCTTTAGATTCTGTTTGAATTTATTTTATGAAGGTATTTTTAAAGACATAAATAAAAGAGCCCAAATTGGCAAAAATACAGGTTGGCAAAACATCAAAGTGAATATACAGGTGGAAACAGCACTCACATTAAAACCCAGAATGCATC
GGCTACAGCCTATGGTGAGGGGTGGAAACGGCGCCCTCCTCCAGTGCTGCAGAAGTGATGAAGATTCCCGCGACCTGGAGGCACCAAGTCCTTCTCAAGCGCAGGGGAGAGGGAGGGCGCGGTGCGGGGGGGTCCTGGGGGGCTCCCTCGGAATGAGGGATGGGTCTCCCGACGGCGCCCCCAGCCAGGGCCAGAAGCGTGGGCGCGCCGCGTTCCCGGTGCTTCCGTGCAACACGTTTCTGTCTCTCCCGTTTTCCAGAGGGAAAATTTGCCGTGGGAAGCAAGGATTCCCGAGCCTCGGTCCTGTCCACGCGGTGCAGGGCACCTGTCCAAGGTGGGCCTGGCCTGGCCCTGCCCAGATTC
GGTCAGGTGGGGTTGGATGGGTCTGGAGCTCTGATGGAGGTTCCAGGGCTCAGGGGACTCTCACCTCCCCAAAATCTAGAGGACTTGGCTGCCAGGAGAAGGCAATTTCCTCGTTCTTGGAGATGTTGTTGAGGAAGAGCAGGCGGCTGCACTTGCTCTGCACAGGTATGTTTCCCAGGGAAATATGAGACTGGGACAGGAAGACATTCTGTGGGTGGAGAGCGGAGGTAAAGAAATAAGAACCGGCCAGGCATGGTGGCTCACGCCTGTAATCCCAGCACTTTGGGAGGCCAAGGTGGGAGGATCACGA
TTTGAGAGAGGCCTGCAGTCTAGAGAAGACGTGGGACTTGGCCAAGGAGGAGTGGAAAGCCCAAGCCCCAGGGGCCCATGAAGTTCCAGGAGGCTGTGTGGATGTCACGTGCAGCACGTGCACACACAGACGTACACAGACTTGGATGTGAACCTCAGCCCGGCCACTTAAGCAGCTCTTTATCTTTTCCAGGCTTTAGTCTCTTAGTTGTTAAAAGGATTAAAAGAAATGCTTATATAACATTTAATCTGTTACTAATAATGACTCAATCTTCAAAAGGACTCTGAGATAGACAT
TCAGTCCTGATAGGTCATGGATATAAATGGATGGCAGCTGCTAGCACAGTGATTTATGAGTGATGCTCCCAGCCAAAGGAAGTCAGGCACATTCTAGAACTGCAGACCGCTGTGTACAGGGCATCTCAGTATATTTAGCAAAATGAGATTGCAAACCACAGAAAAAAGGGCTGAGTGGGTGGAGAGGAAGAACATTCTCTGGCCAGAAACTTGCTGAACTTTGAGGCCAGGGACCGGAGGCTTTGCAGAGGTGGGGAGAGACGTTCTTTGGCTTGTCCGACAGAAATAAATCACC
CTAGAATCTCTTTGAGTTTGGGAGTCTCACATCCCATTAGGGTCCCTCTTTTAGCACCTCACTAAGATTATTAAAATTAATTAAAACTTTTGGATGAACTAGAATGTCTGCAGAAACCTCTAGCCATTTTGCTGGTTCGACAGGATAACCTTTTTTCCACTAAAGAATATTAGTGTTAGTTTAGTGATGAGGTTAATATTCCCCATTTTTCCCCTCTCCCAACCCAAAATGTACTAGGCTGAGTGTTAAAGACCAAAGACTAATCACTTGGACAAA
CTTCTTCCCTGCCAGAGTTTGTGGGTGAAATGATGAGGTCCAGGCGTGTTGTTGGTAAAGTGCTCAGTGCAAAGTGCTGGGTGAAAAATTCAGTTTACATTTCAAGAAATCCCTAGGTGATGTGACCTCTTTCTGCAGAATTTTGAGAAGAGGCTTCATTTGGGATAGTCTACGTAGACTAATAGTTAGGGAATTGGCACCTTTGGCCATGTCTGTGTAAGAGTGGCCTGCTAAGCGGTGTCCTAACAATGCTGGGACCACTTTTACCAGCTCTGGTACCCTTTCTGTCACCAGTTGCTGGAATGAGCAGTACCCATCAGGGAGAGCAGTAGGTC
ACGTCCAACCGCATCACCAGATTAGGGATAGCGGAAGCTCACCGTAAGGGGTGACAAGGTTGTCAGGTCACTATTGCTGCTTTGAATCCCAAACTCATTTTAGAGACATAGCTTGTGCAATTTTTTGGACAACTTTCCGTCTCCTTCACATCCCTAGGTATTCCTAAAATTAACTTCCCATATCATCCTCCTTGCTCCTGAAAAGTCCAGTTAAGGAGTGGCCATAACAAGGCATCCCCCCTCTTGCTGAACACCTCAAGGG
CGGGACGGCACTCTCAGCCTTATTGTTGCCACCATGTGGGGTGGGGACATGCCCAGCATTGGATATGGCACCCACCATTTGAGGTGTGGCCTCCTGGGATGGAGCCTTGGTTTCCTCACCTGTCCAATGGGCATTCCCACACCTCTCCCACCTGGGATTGGCCAGGCTGATGGAGCAGCATGCCCAGCACACAGTAGGTGATCAGTGTGGAGAACGCCAGGACGGCTGCTTTCCCATGGCTGGGGCTAATGGAGAAGCCTGTTGCAGGGGCTTCCCTGAGGTTGACATGTCAGAGCCAGGAGTCGT
TATATTTTGATAAATGAAATGTGGAAGATTTTATTATGAAGCCGAGGGAACTTTGTTTAAGGAAAAATCAGTTGAATTTTAAGCAAAAAAGTATAAATATGTGTCATAGTTTGTATCAGAAATTCTGAAAACCAGTTGTGACTCAGATTCACCTGAGAAACTGTTCAACAAACAAACAAACAAACAAACATTTCCTCAGTCTTATCCTCAGAGATTTTATTGAGTAGGTCTGGGACAGGAAATGAGAATTTATGTTTTAAA
GTTCTGGCTCAAGAGAGCTGTAGAAAGGTGACTGCAAGGCCAAGGATGCAAAGTCGCAAAGGGACTGTTCTGAGCCCATGCTTGGGGCAGATTCCGATGGATATTCTCACATGCACACTGCTGATCCCCAGCCCACGCCAAAAAAAAGGCAGGAAGCCTCTTCCTACTACCTTGCCCCTCCAGTGCCTTCTACTGAGAAAGCACAGCACTGCGCTCACTTTAAAGGGCCAATATTTAAAGGAATGCCATTGTATAACACAGGGTATATTTATTGAGTGGCGCATTCAAAGCTGAG
CTTCACAAGGTGTGGCAGAAATGCCACCTCCTGCTGTGGGACAACAAGGGTCAAGCAGAGCCCAGGGGAATCCCGCAGAGCCCAGCTGGGGGGCGAGTGTTCTTTCAGGATTTCTACTCGCTTTGCTTGGAAAATACTTCATAACTATCCCACTTCCTCTAGGGTAAATCAGACTGTGGGAGAAATGTCTAAAATGCTTTAGGAGAAAACCTTTCCCCCTTGGCCCTGAAATCACTTTGTAGTTCTTATGCACACATATTTAACTTCCACTGTGTGTCTCTCCCTGACAAACCTGTGAAGCTGTATCAGGAAACTGATCAG
CATATTTAGTTGTCAAACAGTATAATATGACAGAAAGATTTTGATGACTTAAACTAATATATTTCAAAGTTTTAACTGATGAGGTTTCATTTAAATGATAAGGGCAATGCTTAAGTCATTATGGAGAGAAAAGCATTGTTCAATTGACCGTATTTTGTTCTCCTATCATCTTAAAATGTTATGCAATAGGTAACTGCATTAAAAATATTATGGCATGGAACAGATGGTATGTTTTACAATGAACAAAGCACTTCTGTTACACAATTGACATGCAAGAGAAAACTAAGGTAG
GCACTTGCTTGATGTTGAGGATACAAAGAAGAATCAAACCCAGTGTCTAACCTCAAGGACCTCCTAGTCAGGTAAGGAGCTTGCAATCCCTGCAATATCTGGAGAAAAAATTTACAAAGATTTCCCAGGCCTGCTCTCATGCAAAAAACCTACAATGTGTCACATGAATTCCTTCCCGCTGATGATAAACAAATATCAGAAATCTGAATACACAAACACACCATACAGAAGAGATTTCTGGAACCTCGGGCAAAATATTATAATATTTTCATGG
CCTTCAGTGCTTAGTTTTTCTCCACAGCATTATCACCATTTCATATAGTATATGTTTTTCTTCATACTGACTCCCCTTGGAGAAGGAAAACTCCACGAGAGCAAGGATTTTTGTCAGTTTTTCATTGTTATTTCCTCAGTGCTTAGACATGCATCAGGCTCAAAGTAGATGCTCAATGTTTGTTGAATGAACAGCAAGAGCAATGGAGGAGTCCTGAAATACACAGCAAGAAGCAAGGATAATTCTGGCTTTACTTCTGTGGCCAGGGTCCTTCATCCCAACCTTTTAGAAGTAGAAAGACAAGATCGAGCTCCTCAGAAC
AGCAAGGGTGCTGAGGCTGAGGACCCCGCCGTGTGGGCAATGTTGATGGCGTTAAGCGCACAATGTCTAGGCAAGTGCTTTACAAACTTTAAGTATGATTATTGTAAAACTGTATTTTTTTAATTCCCGGATGCCATTGTTTATAAAATGCAAACATTTTGATGATGAATTCTGGAGTGAAAAAGGAAACACAATTGTGTTAAATAAACAAAACTGACGTTAAGACGTCTCCTGATGTCAGAATTATTAAAATGTGAAAAGAAAACGTGCATTTTAGAATCGAGAAATCTGGCACCAC
CCTTCAGCCTGCCCCCGCACTCTGGAGCAGAGAGAAGTGAGATGTCCCCTCAGCACAAGACACCCTCGTGCCTCCCGCCTGCGTCTGCTCGGCTTTCTCTACAGAGCCTGGTGCGTGCCTGGCAGGAGAGGCCAGGTAGTCTCGTCACCCCATTTGATGGAGGAGTACACAGAGGCCCCTGGCTCCCAGGTCAGGGCTCCCTCGGGGGTGCAAAGTGGCCCTCACAAGCCAAGGTCCCCTGTTCCCAGCTTGAGAATACGTGAGCATGCCATTGAAAAGAGTTGGCTGCTTTTTGTTTTTTCCGGTTAT
TAGGGCACTTTAGCTTTACTTCTGAGTGCATGCAGCAGTAAAGTTTTTTTTTTATGATTTCCTTGGCTTTAAACAGTTCAAGTGGTTTTCTCAAGTGTGTTAGGGTGCACACTGTTAGTTATTAGTGGAGGTTTTGGTAAAGTTGTGCTGGGAACAGAATGCCAGATGAGCTTGTCTTCAGGCTTCAGCAGTACTGGTGGTGAGCTATGTATGTTTATCCTTGTACTTTGCGGTGCTGAATGTTGGTACCTGTGTTGGCAGTTCTAGGCAGGCCGATTCTTGGGCCTCTGGTTGGCTTTCTTAGATGCTGGTTGT
AAGAAGATGGCGTTTCAGTCTTTGATGCCCCTGAAAGCTGTGTAATAGATTGTGAAGAAGAGGCAGGAACAGACTTTAAGAAAGGAATGGAAAGTACACATTGTAAAAATGCAGTAGAGCCTGTAATGGTTCGGTCAATGCAAAATGTTGACTATAATCAATTACAGGAGGTAATGTATCCTGAATCATCAAAATTGGGAGAAGGAGTTCCAGAATTATTTGGGCCATCAGAGTTTAGACCAAGATGGCCACCAACCCCTTCTCCCGCGGTTCAGATGCCTGTGATGTCACAATCTCAAATGCCAATCCAGGCACAGTATCCGCAATACCAGCCAG
GCAAATCCTAACCAAGCGACCACAGGTGGAGGACAGTGACATCTGGAGCATCTGATGGAGGCTCTGGGGCAGTTCAGAAGAAAGGCCTTTTTTTTTTTTTTTTTTTTTTTTGAGACAGGGTCACTCGATCTCGGCTCACTGCAACCTCTGCCTCCGAGGTTCAAGTGATTCTCATGCTTCAGCTCCCCCAAGTAGGTGGGATTACAGGTGCGTGCCACCATGACTGGCTAATTTTTGTATTTTTTGGTAGAGACAGGGTTTCACCATGTTGGCCAGGCTGGTTTCGAACTCCTGA
TTCAATTATTTTCTTAAGTGCTTTTTCCTGAGTGCACTTGCACACACGCCCTCTACACCCACACCCAGTACCACCTGTTATTAGAGTTATCACATTGTATGGGAATTGCCGGCTGACATGTCTTTTTAAGCACGAGGCCTGGCATTACTCACCTTGATAGTCTCTCTCTGCCCTGTAGGAGAGTGTGTGACATGTATACCCTCCACTCAAGTGTATGGAATGTAGAGAACAATGAATCAACAAAAAAAGAGATGGCAATCTGGAGAAAGGTTGGGGTAAAGAGTTGCAGCCAGAGGGGGATGTTCTGAATTCAAAACTTTTT
AATGTGGGGGAGGTCTCACCTGCAGCCTCATAGCCCTCCCCAGTGATCCCCATTCACAGGCATGCTTTGATGCAGAAATCAACAATGAAGAAAATTTTCTCCAGAGAGATAGGCTTTGTGCCATTGAAAGCTCTTCTCCAAGCCTCATCTTCTCTGGGAGTGGGAGTGTCAGGTGCATCCCCGAGGTGCCTAGAAAGTTGCTTAGGGTGGTGGGTAGTCTTACCCATCTACTGAGAAACTGATTCTGAGTGGGGGAAAAGAACACCTTGAGAGGGGTTGAACATGCTCATGGGTTCAACCCTTCTCGT
TGTTTTCTTGAGAAAATCGAAGGAAAGGAATAATGAGTTGGCATTGGCATGAACAGCTTAAGCCTACTGTGTGCTAGTCACTGGTTATGAGAGGAAAATGGTACAATTGTTAGAAATGCAGGTTTCTTAACTCTTAGCTTATTCTAGTGATAAAAATAAATGCTAGGTTTCATTTACCCCAGAATCCTATTTTGATATTTTGCAAATATGAGTTATTTCCATATATTATTTTTCAATGCACGCACCCCCACCCCCATTACGCGCTGAGCCCAGTTACAATGCAATGTCATCAGC
AGAAACAGAAGAGTTTGAATAAGGGAGCTGAGACACACTCCTGAGCAGTGTGACCTCGGGGCCCTCAGCCTCTTTAAGTCTGTTTCCTCATTTGTAAAATGAAGACACCATAATAATATGTGCTTCATGCAATTGTTTTTAAAATAAGATTTTTTTCCAATCTACAATTTACTTTCCTATCAGAAAAAAATGCTAAATATGTAAAGGGCAAGGCAGGATGGGACACAATTAAACATCCTAAATACCTACAATCATCTCTGTTTACATTATTGTTTTTAACAAATCTTTAACTTTTTTATTAATAA
CAACATACAGGTTTGTCACATATGTATACATGTGCCATGTTGGTGTGCTGTACCCATTAACTCTTCATTTACATTAGGTATATCTCCTAATGCTATCCCTCCCCCGTCCCCCACCGCATGACAGGCCCCGGTGTGTGATGTTCCCCATCCTGTGTCCAAGTGTTCTCATTGTTCAGTTCCCACCTATGATTAAGAACATGTGGTGTTTGGTTTTCTGTCCTTGTGATAGTTTGCTGAGAATGATGGTTTCCAGCTTCATCCATGTCCCTACAAAGGACATGAACTCATCCTTTTTTA
TGCCTACACCTGGGCAAGGGCACCCGGGCTCGGCTGGATTTCCAGGAAGACCCACCCTATGACGACTGCCCCCACTCCCAGACCCTCCCCCCAGCCTGGGATTGAGCCCTGGGGATGACCCGGGGTTGGCAAGGGAAGAGCTGAAATCGCCCTGTCCTTGGGGACCCCACCCTTTGTGCCATCTGCCGTTTCCCTAGTGCTGGGCATCCAGTCAGCCCTCAATAAATGCTTATGAATGGATCAACAACAGACAAGCCTGGTCTTGGGACAAGGTGTAGTGTGAACCTTGCTGGGAGTCCTGTACCTAGATCTCCCCTTCTCCTTCTTTGAGTTTCGGCACCCTGGGGTGCTGGGGTGAGCTGCTTTGTGCAGAGAAACACAAGTGGGTGCCTTGGGGTAGCTGGGGGGGTTCATGGCACCTCAAAGCCAGATCGACA
GAAGAAAGCCACCCACAAACGAATAAGCATGCCCTTGCCCTGCCCGTGCGTGGCACTCCGCATCCGCTTAGCTCTTCCCCGCCGCCCGAAGGCGGGCGTCTCCCCCTCTCTGCGGAGCAGGCGGCGGCGGCTGCGAGTCCGTGACTCGACCAAGGTCACGCAGCAAAGTCAGCGACCAAGCTCTGTTCCGCAGACGCCAGGGCCAAAGCCCACACTTTCCCTAAAGCCCCGAGTGCACGCGCGTTTCCAGAACGGGAGAACTTTGGAGACCAACTTCTGCATTTTCAAAGGGGGCCAGCCTGGGCCCAGTTTAATCTCCGGCGGAG
TTTTTCCCCCCCAAAATAATTGTGTATTCTGATATAAATTTTTGCCAATTTAGAATCCCTGTTTTTTAGCTAGGTGCATAGCAGCCTGAAATACAGATCACATTTGAAAGCCTTTCTTGAAGCTCAATTGGTTAAGTGACTGTGGCTGTCCCATGTGTAGAAGCCAAAGATTATGTGGTAATTCTGGTAACCTTTCTTAAGAGAAAGCTGCTACAGTCTGTCTGCTCAGTCCTCCCCTCTTCCTTCCTGCTGCTTGGAAGATTTTTTTTTTTTTTTGAGACATGGTGTCTCTCGTCGCCCAGGCCGGAGTGCAGTGGCTCACT
GTACACACACTCACACGCACATACACAGAGACACACAAACACATTTGGATACAAAATATTCTTAAATGTCAATATGAAAAAGCAAGTCCTGTCACCTTCACAGATGTAAGATTCCCATAGCCACCTTGGCCAAGCTCAGTAACATATCTACTTCATTAGAATGTCTGCTCAATGCTTCTAAGACTTGTTTTCAACTGCTATTGCTGTAGAATTAGTTACTGAGGCTGGAATCTCCTTACTTTCATGACAAGCAGGCTGGTTTCCCATGTGTGGATCAGAAGTCAGCTTCCTGATGCGAT
GGCCTTATATTGTGGCTCAGTACAAGCAAGACAGGGTGTCTGGAGTGTGGTTTTTCCACAAGGATATCTTCAATCAGTGCACGTCAGCACTGACATCTCTATAAAGATGCTGTTGGCCTGGCCACCTACTTGCTCTTTTGTCCATTCCAAGCCTCTGATGTCTGTTCCAGTTTTTGCAAGTCTGGCAGGAGTCAGCTTATACAAAGAGGGAGTGGGAAGCTGCCTTTTGCCTTTGTTTACCCTAGATTAGTCTAACAGTTGAGGTCCAGGGTTTTGCTGGAGTCTGCTTCTTAAG
TTTAAGAACCACTCTCTTAAAATATAGTCTGTGAGGCCAACAACCAGCCTCCCTTGTCAGGAGCACTCCTGCATCCTCATAACATACCATGATTTCCTGGTGTGGGATCAGAACCCCGAGCCACTCAGAAGGTGCTGTCACAATGAGCTGACTGATTAGAAATAAATCAACCAGAACGGAGAAATTCAGTCAGCATTACCGAACACAGATATAAACATTAACTTACGTCCTTCAGTGAAATTATACCCTTAAAAGAATATACCGAGTAGC
GGGCCAGCTGTTTCTGGCTGCCAGCCTGGGCTCTCTGTCTGCCCGGGCTGTTCTTCTCCAGAGAACGCTTCCCATCTCTTAGATGTGGGCCGACCTCCCTGTCACTCTCCCCTGGATGGGTTCACTATCTCCACTTCCTCCTCACTTAGAAGCTGCCATTGACACACACTCCACTCCTGCTGAACGCCTCCCAGGAGGAAAACTGGAAAATGAGAATGGTCAGGAAACAGCCTGCTCACTGTTTAACACAATCTGAATTTAGGGTTTTTCCAAAACAAATTAAAAAGACATGCAGTCTGGAGGGGATGAAATGAGAGGCAGGGAGATGAGGGAGGAAG
CGCCCCACACTCAGCACTCCGAAACTTTTTTATTTCCCGGCAAGATAGAGGCTTTCTGGCCCCACTGTGGCCCCAGCCAAGGGCATCGCGGAGCTGCCCACAAAAGCGACCAGAGTAAACGGCCCCGTTCTCTGGCTGTCAGTGGCCAGTGGCTTCCCTTATGCGTATCTCAAAATGGCTGCCGGGGCAGCTGCACCCTGTGGGCTGACTGGTCTTCGGGATGCCTGGCTGATCTGTCTCGGGGCCTCTAGAGTAGCTGCTTCTCCAAGGGGTCCCAATGGCAGGTCCGC
AAGAACATTCAAAATTGCACAAAGCACATATTAATGTTGGATCAATGAGTTTTCACTTCTGGGATTACGGCGGATATTCTGAAGGTTAATCACTTACCTTATAGCAGAAAAGAAAATCACAGCAAAAAAAAAAAGGAAACCCCACATATTTTGGAAAGGGGATCCCACACCATCTTGAGTAAAAGGGATCAGTCAGGGTCTACTGGGCCATAAGACCTACCTCAGTGGAGTTCAATGGCATCCTCTCATGTTATTTCTGGAAACAGAACAGTGACAGCCCTGCAGCCCTT
CACAGAGGGCTGCTGACAACCCCTGGGCTCTTGCTCAGTCCTTTTTTTCTGCTCTGCCAATGTGGAAAAGCAGACAGTCATCTTGCAAACACACCCTCCTACAGGCTGCCTTATAGCCAGCTTTTTTTTTTCTCTCTCTCTCTCTCTCAAGGAATGGGAAATTTTATCAGAGTCCATATATGCTGTAATTCAGAGACAGTTCATATCACTGTGTCTAGCATTAAGTACTAACTATACTGTACACTCCATTTGCTGACATCCAGAAATGTAACATCCTGTCCCATGTCATTTCAGTCCAGAGAAATGACATGAGGT
AAGCAAAATCACAGTGGGGGCAGTGGAAGGCGTAGTGACTCTTGTGGTGGGCCTCCATGGCTTCGGCTGTGGCAAAGAGCATGGGACATGAGTGATGGCGGCACTCCACAGCCCGCACCCCATGGGTCTCCTTCAGGTGCTTAATGAAGGCCTTGCGGTCGGGTGCTGCATAGCTGCAGCCCTCCTGAAAGCAGCGAAGGGGTAATGGCTCTGCTGCGGCTGCTGCCGTGTGGCTCTTGAGGTGCTCCTTTAGGGCCTGGCTGAGGCGGAATTCCTCACGGCAGACAGGACAGGCATAGGTGTCTGAGTAGAAGTTGG
GTACCATATTTGTAGTCTTTTATCCCTCACCCCACTCCCCTTCATCTGATGCAAGTCCTCTCTCGAATCCCCCTCCTTGGGGATTCTTCCCCCAAGTCCCAAAAGTCCATTGTATCATTCTTATGCCTTTGCATCCTCATAGCTTAGCTCCCACATATCAGTGAGAACAGAAATGTGTATTTTTAACAAGCAAGTGCATCTTATGATTAGACAGGTTTTGAGAAAGTCTGCATTAGGGAAAACTTCTGTGACAAAGATTTTTGTTCACTTGGATAAGAAGTAAGAGACAAGAC
AGAGAAGGGACAGGAATCGGAGTGTCCCAGGCAGAAGGGCGCTCTGACAGTGCCAGCAGAGGGCTACTCTCACTACAGGGGGCATGGTGGCCAGCAGATGATCGATGTCCCCTGGACTTGTGGGTGTAACCTTCCTTCTCTGCTCCCACAAACCCATGATCTCCTCTCAATCCCCCCACCAGCTGGCCAATAGGGGCCAGTGCTGCTAGTTCAGCTACGGTTCAGGGGTGGGTGAGACACCACCAAGCCTGTTTCTGCTTCTCCAGAAGAAGCCAGGTGGGTTCAACCAGGCTGAGCCGTTTCTGACCTTGCCAAAGTTCCCCGATCACGTTATCCTTC
GTCCTCCCTTTCTTCTCCTCCTTCCTTTTGCTAGCACAGAGCTTCTTCACCTTTTAAAGGTCACAGCGATACATCCCTTTGATTTTTTTTTTTTTTTTTTTGAGATGGAGTTTCTACTCTTGTTGCCCAGGGTGGAGTGCAATGGCATGATCTTGGCTCACCGCAACCTCCATCTCCTAGGTTCAACGATTCTCCTGCTTCAGCCTCCTGAGTAGGTGAGATTACAGGCCTGCACCACCATGCCCGGCTAATTTTGTATTTTTAGTAAAGACTGGGTGT
ACACTTTTTTTTTTTTTTAAACAAGAGTGTGATCTTGTAAGCCAAGTTTTGTAATACAAACAAAATAATGGAACTGACACCCCAGGACCCACCATTTAAATTAAACAGATGTTCAGTTCAGTTTGGCTGCTAGGTTCCACAGTGGGATCCACTCCAGCACTATACCTGAAATTGTGTGGCTGCTTAACAAAAATGAATCAGCATAATGAATCAGAGATAAACATCCTCTTGCCGTGCCGTCCCAGTAGAAAAGCAACAGGATAAATAACAATTGGGCAAATATCAAACCCATTCCAGCAGATGCCTG
GAGGTGAGCTGCGAGCAGGAATCATCCAGGCTGCGGAACCGCCGGTCAAGAATGTAGATACCTGTGGAGGCCAGGACCCAGGTTCAGAAAACATCCTGGGGAGATCTTCATGGTCTCCAGGACTCTGTGGCACCAGGACCCCTCCTCTCCCAGCGGCCCGAGAGCCCCCCCATTTCCTGGTGCCCCTGGTCTCCAAGGGTGCAAGCTCCTCCTTCCCAGGATCCAGGAGTCACTGTTCTCAAGCCCCCTTCCAGAATCCTCAGGGGCCTGGGCGCTGACCGTAAGCTGAGGGGTCTGCGATGTGTT
TGGGCTAAGCTGGAGGGAGGAGGTGGGCTTGAGGCAGGTCACAAAGAGCCCTGTAGAGGTGGATGGAGAGGGCACCAGGCAAGGAGTATGAGAATGCATGAAGACGAAAATCAATGCACAAATACATTTCTCTCTCCTTTCTTAGGGATGATCCCTGCTGTTCTTTCTAGTGAGCCTGCTCCATCTCAGCTTAGCCTTCACAAGGCCTCCATCTCCCAGGCATTCTAACCTCTGAAGAAAGCTCTCTGTCCCCTGGACTGCCTGTGTGGAGGGTAATGAACTGGGTCCTTTAAGGAATGGCACCTGGGTGCCCAGAGGCATGGCCAGAAGGTGTCTGTGGGGGCCATGCCTTAGGGGGATGCACCCAGGGCGGCTGAGAGAGCAACTGCAGGAGT
GCTCTCTACTCCAGTGGGACAAGAAAGCTCTGCTCACCAGGCAACGAGAGGCGCAAGGGCGGAGCCCAGGGCCCCGGGGAGGGCTCAGGTGGCTGGCGGAGGGGGTGCAGGGAAGGGAGATTCACCCAGGAGGGCCATTGACAAGCACTGGCTGGGGAGGGATGTGGTCACTGCACCGGCATGACAGCTCGGAGTAGCTTCTAGGTGACCACGCCATGGGAGAATGTTCTGAGGGGAACCCCTTGGGAGGCTCAGCATGAGGCAGAGCCGTTGGGGGCTGCAGCCAAGGTGGGCAAGCTGGGCCTGGGCCAGTTCAGAGCAGCCAGGC
GCCCCGGACAACTATGAGCAAATTCCATTTGCAGCAGCCCCGCAAAACGGCATTTGGAAGCCTATTTTGTGGCAGAGGAAGCCAGGCAGAGTAACGCCCCGCTGCTCAGTGGCAGAGGGGGAATCAGAAGCCAGCCGTCTGCATTCGAAGTCCAAGCTCTGCCCAGCACACTTTGTGCTGCGTCCTAAAAGCACGAAATGGCAGGGACTGCTCGGCTTTCCCCTTCCGTGGTGGCATCAGAAACGCGGCTGCGGCCCAGCGGCAGAAAGCAGCTAGGAGTGCAGAGGGATAAGCTGAAGCCTCTAAGGGAAAACACCCCAAAACGACAGCTAAATGGCACACTGCAAACAACAAGGCTCACGTTGCATGTCATTTCAGC
CTCTTTCCCACCTCGTTCCCATCTTGATTATTTCAGGGAATGAATTAGGGATTCACCTTTACAATCAAAAAAGTTCTCTCAAAGCCAGGCTACTGGAGTTCTAATTCTGCCTTCCCACTTTTACTAGCTGTGAAATCTCAGGAAAGTTACTTAACCTCTCTCTGTCTCATTTTCCTCATCTTTAAAAAACAGGATGATAATATTTAGCTCCTAAGATGGTTGTGAGGATTTAAGTGAGCTGATATATCCAAGAATGTCTAGAACAGCGCGTGGCAGAATGGGCATTGCATATGGGTTTAATCTTGTAACTGCCATGTTTCACCAATTC
CTTTCTGAGCTTCTTTGATCCCTTCTGTAAAATGACTAGAACAGATGTTCCCTGGGGATCTTCTACAAAGTCAGTTTGTGTTTCCAGGTGGGTGAGAGAGGCAAAACCTTGGTCTGCCTTTGCAGCCCTTCTCTTCCTAGGCTTGGGGCAGGCAGAGGTCTTCCCCGAGACTGCAAACAGGTGTTTTCATTTTTTTAAGGGGGAAATTTCCTATTAAGGAAAATACAGATTTCTGACCTCTCTTGAAAAAATTGGAACTGGGACCTCATTCCCTCATCGCCAGAAG
ACCTCCTATTACTGGTATGATCTTAGGCAAGTGATTTCATCTTTTTGTTTCTCCATTTCTTAACACAATAAGTGGGGTTCATTACAATGTCAATCTCACAAGGTAGTTGTGAGTACCAAAAAGCGTGGTGCATATCAAAGTTCCTCGCAAAACTTTGATACTGAAAGCATGGTCCAATGAGGTCAGCCTTCACTGAGAGCTTCTTAGAAAGGCAGAATCTTGGGCCCCACCCCAGATCACCCATACTGTTGAATCAGAATCTCTGTCTTTAAAAGATCCTCAGGTGATTGGCAGGGACAGGAACGTTTTGGAATTGTTGCAAAACATTAC
ATGAAATTGGAAAGGAGTGCCTTTCTCATTCACTCTGTGGAGTTCAGCGTTATTCAACCCTGCCAAACTAAATTCACTTCTCACATCACCTACAATCATCTGCAAAGATCTCTTGCCTTATCATTTGGGGAACACTGTCCTAGAACATCAGAGCTCAAGAGCCCTAAGAGATCACCGAGATTGCCATGTTAACCCCTCACTTTAAAGATGGAGACATAGAGGCCCAGAGGGAGGGGGCACCTTCCAAAGGTTACATAGCGAATAAGTAACAGAGAGCTCCAAGGTCCCATGCTTTTTTGTGTGGACCAAGTGTTGCAGTCTCTGGAATGGTTTGCCTAAAGTACTTTAGTGAAACCTTTCATTCCTGTCCTTTGTGGACCCCCAGTCTGAGGATGCTCAGGAGGACAACCTGAAATCCTCCAGTGCACCCAGGGATGCCCATCTGTTCTCAGCTTTCATGTCTCTGAGGCCAACTGTTTCGACTCCAGACGGGACAGGCCCCTCCATGGAACCA
CTTATTAGAGTGGCTCCTCTAACCACCCCTGCAGGGGGGAAGTGAGGAGCCGCAGGGCTGTGGAGGGGTCCAGGTGTCACGGCCAGGACTTGTACCCGAGCCCGACACGGGCGGACCCAGGTGTGCGGGGATCCAGCCCAGGTGTGCCGGTGGCGGCCGCCCCCACGGAACCACCTGGCCCGCTCGGGGACCCAGGTGTGCTGAGAAGGGGGTACTGGCGTTGGCCCGGCGTGAAAGGTCACCCTGCACCCCCGCACCCAGGTGAGGCGGGCGCGGGATCCCGGTTGCCACAGGCATCGGAGCGGCCGGGAGCGGGGGCAG
GGAAACGGGGACAGGGCGCAGGGCAGAGCACAGAGCGCAGGGGCGCAGAGAAGGGGACGAAGACGGGGCCGGAGGCGCCTGAGGGGGGCTCCGTGCGGGAATCGGCGGCGCCACCCAGCCCCGCACATCGCCGAGAGAGGCCCGCGTGCTTCTGAGAGCGCCGCCCCTGACGTTTCTGCTGCGCGCTGGGACCGAACCTACAGGAAGCAAAACCCTAGAGGAAGAAGTCGGCGGCTTTTTGGCTCGGAGACAAAATGGAGCCCCGCGGATGCAGCCTGGGCTCCCTCGGGCGCATCCCCAGAAGCT
AGGCCAGGTTGGGGTAGGGGAGGATACACGGGGGACCCGTCTCTCAGCCGTTCTGGGCCGGTGCCTGAGGCGATCTGCCCCGCCGCCCGCCCTTCCGCCACCACCCAAGTCGCATGCGCGCGCCGGGGCCGACGGGCGCCAGGCTCCACCGAGCCACCCTCCGTCGTGGCGGCCCCTCGTGCCTCTGCGGAGGGAAGGCCGCCGGCTTCGCCAGGGGGCGCGCGTCGGGGTCGCGGCTCTTTGAACTCGGCCCCACGAGGGGACGCGCCATCGGTTTCGTGGCTTGCGTGGCGCCGCAGCAACGAGCCGGTCGCCCCGGGGCGTTGCTTAGTCCGGGCCTCGCTGCGAGTCTGT
GACGATGGTGAGCTAAGCCTGTGGGCAGGGGCCCCTCCTTCAAACCCCAGCCACGCAGAGAGGGAGAGTCATGCTGAGGGGCTCTGACGTTCTTCTCTTAGTAGGAATTCTGTTCACTTTCCCAAACCAACATGTTCGGTTTCAGCTTATCTCATAAATATAATTATGCTCTTTTGTTCAGCTTTGAAAAATCCTGACCGTAGACCATTCAGGTTGTCATACCTTCAGGTTTGAACTCATTGCCCAGTGCTATTTTAACTGTTGTTTCTCCCTATTTATGTGAGTAGAAATG
AGGCCTCAGGGGTCTGCAGGTCTCTCTCAGGGCCAGAGACGGGGAAGGGGCCACCTGGCAAGGGCGGTCCTTGGCACCTTCCCCCCTTTACAGAAGAGGTGTAGAGATGAGGGTCTCACTATGTTGCCCAAGCTGGTCTCGAACTACTGGGCTCAAGCAATCCTCCTGCGTCAGCTTCCCAATAGCAGGACACCCTGAGAAGTCTGAAGGCTCACGCCCAGACCCACGCACAGGTCTAGTTTTGGTCCACAGCATGGCGTGGGTGTGGCTTTGGAGTTGGCGGCAGCTGAAGGCTGGGTGACGTTAGCAAGGTCTCAGCCTCAGTCTCCTTATCT
CTCTCTGCGTATCCAAGGCTTAACTTTGACTTAACTTTGACCCACAGATTATTACCTTAAACCTGCTGGAGTGACCAGTTCTCAGGACTGGAAGTTGTGGAAATGACTATCAAGGGTGGTTTTGTGAACGTGTAGCTCATCACCGAAATCCACACGGAGTTTCCCTACTTTTAATGTCGGGTCACCTTCACATGTGCAGGTGCTAAATGTATCCATCCTCACATTGGGCACTACCAGGAACAGAAACATCTAATTTATTGTCTGTGGAAAATACAAAAATTGTTTCATAAAAAAAGAGAA
GGGGGTGGTGTCAGAGTTCCAAGAGCTTCCAATCCCCTCTCTACACCGGCCTCTTAGGAATTTTTTAAATTTATTTTTATGTACTTAGTTTTTGAGTAACAGGTCTCACTCTGTCACCCAGACTGGAGTGCAGTGGCTACGATCTCAGCTCACTGCAACCTCCACCTCCAGGGTTCAAGCGATTCTCCTGGCACAGCCTCCCGTGTAGCTGGGACTACAGGTGTGCACCACCACGCCCGGCTAATTGTTATTTGTATTTACTTATTTATTTTTTTGAAATGGAGTCTCGCTCTGTTGCCC
TTTTTTCCCCCCTTTTGGCAGCTAAAGAATTCAGGGAGGGGAAAAAAATCACTGTTCAGTGAGTGCAGCTGGGAATCTCTGAACCCAGCCCTCAGTGCCAGGGAGTGAAACCACAGCAAATGTCAGGGAGCGGGACCTGCGGAGGGGCCGGCTGGCTCCCCGCGGACAGAGGCGAGCCGGGAGCGCTCGCGCACCAGCCAACTGCCCCCTTCTGAGTGCGGAGCGCGGTCCTCCAGCGACTGCACTAGCAAAGTGGCCCGCTGCCACCGCGTTATTCACCTAGTGGAGGCGGC
TTCTTTTTATCCATTGTCAGTGAGTGCTCATTAATACTTAAATGCAGCTTTCTTTTTCTTTCTTTTGAGACAGAGTCTCGCTCTGTCACCCAGGCTGGAGGGCAGTGACGCAATCTCGGCTCACTACAACCTCTGCCTCCCGGGTTCAAGTGATTCTCCTGCCTCAGCCTCCCAAGTAGGTGGGATTACAGGCACCTGCAACCATGCCCGGCTAATTTTTGTATTTTTAGTAGTGACAGGGTTTTGACATGTTGGTCAGGCTGATCTCGAACTCCTGACCTCAAGTGATCCGCCCGCCTTGGCCTC
CTGGACTGGGGAGTCAGGCTGGTCCTTTCTCTTCCTGAGATGGTCCTTCTGAGAGCTGGATTTCCAGCTGTTGAATCTGGAAGTCAGCAGCTGGGCAGGACACTGTGGCTGGAACCTCTTCTCTTAAAGACCCTCACACCCTAAGGAGTGGGACCTCCAGGGGTGTGGGCATGAGGGTTTCTTTGGCAGCAGGGCAGTGGACAACCATGCGGCTAGGATGCCCAGCAGCCCCAGTGTGAGGAAACCACTTTCTGCTCTGTTCTACCCTTCTCAGCATCCCCTCCTCTCTCTCCCTTTCCCCAGGAAGCCGGAGAG
CCCTGGAAGGCTGTACGCTATATATATAAATGTGAAAGGAGCAGACTAAAGCAACGTTTGTGGAGAACGTGCAATTTAAAAAATTCATGTACAGACTGGGCAAGGTGGCTCACGCCTATAATCCCAGTGCTGTGGGAGGCTGAGGTAGGAGGATGGCTTGAGCCCAGGAGTTCGAGATCAGCCTGGGCAGCATAGGGAGACTGCATCTACAAAAAATGGAAATAAAAAAATTAGCCAGGTGTGGTGGCACACACTTGCAGTCCCAGCTACTCAGGAGACAGGTGAGAGGATTGCTTCAGCCTGGGAAGTTGAAGCT
TCCAGCCCTGCGCGCAAGCGCAGCGGAAGAAGGGCGCGAGCGGCGCGGGGCGGCAGGAGCCCCCGTGGAGACAGGGGGCGGCCGCGCAGCTGGCGTTGCTGGCCCCCGGCGGCGACCCCGGGAAGCTGCGGCAGGAGGGTCCCGACAACCCTGGGGGGCAGGCGCAGCGCGGCCCGCGGGGCGTCTGCTGGCATGGGACGCCCACCGGGCACTGCAGCTCCCGGCAGGAGCGCGCCACCCGCTCGCAACGCGGACCCCAGAACGGCTGGGGGTCGGGTTTGGGGAGGGAGGGATAAAAATGAGGGTGGGGAGTGGAGGGAAGGAGGAGAAGAAATGGAGGAGTGGGGAAAAGAAGAGTCAAGGGGAGAGAGGGGGAAGAGAAGAGGTCAAGACTAAGGAAGGTTGAGACCCCCTCAACCTCCCCATGTCCCACCCAACCGCTCCCCTTTCCACACTGGAGACCCCACCTGGCAGATAAGCCCTGCCATCCCAGGAGGCCACGCCCCCCAAT
CCGACCTAGGCAAGCCTGTGGTGGAGCTGGAAGAGTTTGTGAGGGCGGTCCCGGGAGCGGATTGGGTCTGGGAGTTCCCAGAGGCGGCTATAAGAACCGGGAACTGGGCGCGGGGAGCTGAGTTGCTGGTAGTGCCCGTGGTGCTTGGTTCGAGGTGGCCGTTAGTTGACTCCGCGGAGTTCATCTCCCTGGTTTTCCCGTCCTAACGTCGCTCGCCTTTCAGTCAGGATGTCTGCCCGTGGCCCGGCTATCGGCATCGACCTGGGCACCACCTATTCGTGCGTCGGGGTCTTCCAACATGGCAAGGTGGAGATCATCGCCAACGACCAGGGCAATCGCACCACCCCCAGCTACGTGGCCTTCACGGACACCGAGCGCCTCATCGGCGACGCCGC
TGGTGCCGACCCGTTTAACCCTTATGTTGACCTGACAATAGGCATTATTACCACATTTTACTGGTAAGCAACCTGAGGCCCAGAGAGACAGAGCAACTTGGCCAAGATCACACAGCCTTTAAGAGGCAGAGCTGAGATTTGAACTGAGGTCTGTGTATTTGCAAAGTCTATGCCTGGGCAAAAATCTCAGGAGAGATGGAGTGAGTTGACTCAAACCACCGCGTACTGGTCCCAGACCAAATGGGGGACAGGCCTCCTGCACAGCCAGGAGCACCCACCCAAGGACCAAGATCTCATCTGAGAGTTCTGTGT
TTGTTTTTATTTTTTTGTTTTTGGAGACGGAGTCTTGCTCTATCTCTCAGGCTGGAGTGCAGTGGCGCGACCTCAGCTCGCTGCAATCTCCGCCTCCCGGGTTCCAGCGATTCTCTTGCCTCAGCTGCCCGAGTAGCTGGGATTACAGGCACGTGCCACCACACTCAGCTAATTTTTGTATTTTTAGTAGACACCGGGTTTCACCATGTTGGCCAGGATGGTCTCAATCTCCTGACCTCGTGATCCGCCCGCCAGTCTTTTCAAAAATATAAACATTTTACTAAAGGA
TCCCCATCCTCCTCTCTGGACACTGAGCACCCAGAACAACCGGCAGCCCCAGGACCCCTGGCAAGGCTGTCTCATTACTGAGTGTGCATTCAGCTCCACGTCGCTGGAGACAATGTCCACAGTTTATTTTTTGAGTCCTGGATGAACCTGACAGGACATAGCTGAGGGGAAGCCTGGCCCAGTCTGCAGGCTTTGGCCATCAGTGCAGAGGGAGGAGGTCCTCATCTCTCCACTGGAGCAGTTACAACCAGAGCCTCCTCTCTGCGTGGGAGTGAGGCTCGGTCCTTCCCCTGAACACGGTGACAGGGATCTCTCCACAGGTAGAGAT
CGGTCCCGGCTTAAGCCAACAAAGCCAAGCTCCTCTACTTCCTACCCACTCCTGGTCTTTCTCATTTTGTAGACAGGAAACTGAAGCCTAATTCAGATTTTTCATTGGTAGGATTGTGAAGCATACAGCGGGAGCCTCCCAGGTGCCATTCCCCACATCTCTGTCTTTCCGCTAACACTTTAGGGTAGTGGGGAGCTTAAGCTTACTAAGTTCCTACTGTGTACTGGCCAGAGTGGGCACTTTTATCTCCAGCCTCGCAATTGATGGGAAATAGGTGATTATACAACTAGGAGACAGGATCAGAGTGGGCTAGCGATGTGCTCACAGTCTCT
GGGAGGGGCCTGGGCCAGCTCCGACATCACTGGCCCAGGTGATCTTCACAGCACCCCGACAAGGGGTGCCACATTAGGCAAGCGTCCCAGAGCACACAGAGTATGTGGCAGTCACTTCAAGCCCTGGTGTGTGCGTCTGTGCTCTCCCACCTACCGCCTGCCGCCCCCAAAGCACCGACATGCAGCTCACCCACCTACATGAGGACTCACTGAGGTGGGGTTAACATGCAAGCTCCGGGGCCCACCCCAAACCCAGCACCTGCTTCTTTGGAGGTAGGCTGGGAGCCTCTGTCTGAGCCCTTTCCCAGGTGACTCTCCTGCACACAGGCGCAGGGACTCTGTGACTGCATCTGGGGC
ATGGACCTTCAGCCCCAATGACTATTCTTCATTTCTGCTTTAGACCTTCATACACAAAAAACTAAGTGTCTTATTGAGGAAAATTATTATCTTACTGTTATTCCAGGTGTCCTTAGAGAGACATCTGGAATGTACAGGGGTCACAGTCTAAAATTTTGAGTCACTTCTGAAAACCCATATAAACATGTAACGAAGATTAAAAAACAAAACAAAACAAACAAAACACCATAGAACCCAGAAGTGGTGATGGGAATTGTAAAGAAAGTATTAACTACGGTCCCTGGAGA
GGGCCCGTTGGCCACAGGAGACCTCCAGGCTTCTCTCCCACTCTTCTGCCTGCACCCCCTCTCGGGTAGAGGCTGCACCTCCTGCTTGGGTTCAGCCACCTTCAAATACTGCATCAATGGCTCGTGCCTCTGCCTGCGGGGCTGGGCCAGCGCGGGAGAGGCAGGCGGAGGGTTCAGGGAGCTGGGGATCTGCGGTATGTCCTGACCCCACACACTTTGTGTGTGCCATAAAGCCACAGCCTTTCCTTCCCACCCAGCCCCGTCTGAATGAGAAAGCATCACCTCTGCTTTCTGTTTGATCCGGCAGTTCTCAGCCAGGCTGGAG
CCTCTCAGGAGCCTCGGGAATCCGTTTCCTCTCCGCATCAGTGGCAGAGATGTCCCTGCCCCAACCGGTGGGTGTGCGGATTCTGTGCGGATTCGCACGGTGTTTGGCACGTGGTAAGCTCCGCAGATGTCAATATCATGACTGTGGTTGTTCCTGGCCTTGTACCCAAGTGACCTTGGGCAGGATACTAGGGTACTTTGCTTCTCTGGGCTTCAGTTTGTTTATTTCTAAAATTGGGGTATTAATAGAGTCTATTTCAGAGGGTACTTGTTAATTTAATAACTGTTCCACGCTGTATCCCCGGCACTTTGAACAGTGCCTGACGCATAGAATTTGCTTTAAAAAAATTTTTAAGACAAACTCATTCTTACAATGCATTGAATATCTACTGGCACCAAACGTTGGCCTCACATCAACTTAATTTTTTTTTCAGAAAGAAAGCACAGAAGGGTGTGTGGAAAAAGAAACTCAGTTTCCCTCACCGTACGAGAGGCTTCTGACAGCA
CTCTCACTTTCTCCACGCCCCCCTGGGTGTTAAGAACAGAAAGTGCACTTGGTAACTTGGAAAAACCCTCTCTCTGCATTGAGGCACAGTCATTTCCAAAAAGTCCCCAGAGCCTGTGCTCAGAGAATCGGGTGGTGTGCTGAGACTTCTTTGGATCTGCTTCTGCAACCCAAGCATGGTGCATAAAACTTTATCCAAAGAAAAAAAGGCAAAATGAAAAACAATTGGTGAAGAGGAATAATGGCATAGGTAACTCAGAAGAGTAGTGTCACTTCCATTTGATTTTAAAGATATATACACACAGGCACACAGGGCATCTGCCTGCCTGCTGTGTTCCCAAGT
GATATGTGTGTTCGTATGACTATTTGATTGACGTCTGTCTCCTCCCTTTCTGCATAGGCTGTAGTCTGCATGAGGGCAGGGACTCTGTTTGCCTCCGAGTGCCTGACACCATTCTTCAATAAATATGTGTTAAATGGATGAATAAAGGAGGAATGAAGGGCCCAAATGTCAAGAGTGAGCCTTTCACACTTCACTCTAGCTGACTGCAGCACGTAGGAGAAAATATAAATTCAAGGCATCTATCCTGCAAATTTTTTTCAAGCAACTTACGCTACTCTTAA
AGGCTTCTCACCTCCCCCTACGCCCTTACCATCCCGGCCCATCTTGGGTGCACCCTCTCTGGATGTTCCCCCTGAAACTCCCCACTTATCAGCATCCTCTTCACCTTCTGACTTCGACTCACACCTCCCTTCCTCAAGGCGGTGCCCCTGACCCCCACCAGGCCAGGTCTGGGTAACGGGAGCCCCGCCTCCTAGCCCTGGCCACGAGGCATAGTGAAGCTGGAATTTGTGGGAGTTTTTTGTTCTGTCTGCCACTCAACCACAGGCTCCAAGTGGGGAGGGACCCCTGGATGTGTTT
GCAGGAAAGGCAGATGCAGATCAAATTAAAACTTCTAAAATCTCACATAACTCCCTCCAACCAAAAACAAAATAAAGCAAAATGAAACAAAATATGACAAAAATGCAAAAAGTAAATTAGGAAAATTCATGTTTCAGAAATATTTATTGAGTGCCTACCAAACAGTAAGCATTCCAGAAAACACCAAGGTAGAAAAGAATACAGCCTCTGACCTCAAGGAGTTTACGGTCTAGGAAAGTTTATAAGCATATATGCTGTGTGAAAAACAAAACCTGGCTGCCT
AGACACCTTCCTTTCTTTGAAGCCTGTAATTTTTCTATCCCAGTCAAACTCCTTAGGACCTCTTAACAGTGACCACCTGCTAAGAGTAGGCATGGTTTGAATATAGTTTTTTTTTTTTTTCCCAAACATGTGTTTTGAAATCACTGACTGCAACTACACGATCCAGAGTAAATATGAGGGGCTCACACTGGACTCCCCCTCTGGGCCGGGGGGTCATGTCCTGAAAGGACATCTGCAGGACCTATTGGACAAGGATTCTAGGGTCTGTGGGAATCAGGGGAGCGAAAGAGAGAACAGACAGGTG
AGTCGGGGGCGGGCAGCTAAAGTCGCCGAGCCCTGTTTCCCGCCATCCAGGGGCACTAAGCCTCCCCGCAGAGTAGCTGCGCGGACAGGGGGTCTGACGACCGCACGTGGCCGGCTCAGCACTGCCGCGGCCAAGGGCGCGACTCACCCGCCAGTGTCTTTCCCGAGGACACGCGAATCCTGGGGGGCTCACTCCGGCAAAGAGGACGAGACACTGCACCAAGGACAGGGCCTGACCTCTCTGGCCGCCTTCCCCGGGGCCTCAGTTTCCCCCGATGGTGAGAGTGGAGCCGACCATGCGCCCTGCTGTGGACTCACCCGGCGCCCTGGCGTCGAGTGGCGGCGGAGA
GTAGGCTTGGAGGGCACCTCGACCTTCAGGGACTCACTTTCATTCTCTCAAGCAAACCCCAGAACTATACCTGGCCCATCTCATCCAGGATCCCCCATGACTTTGAGAATCTTGTCTGAAACCCTGTCTCTCCAGTCAGGAGTGGTAGCACCCAGTGCTCACCTAGGGGCAGGAGGCAGCTTCGGGAGCAGCCCCCCAAAGCCTTTAATCTCTTTCTGGAGCTCAGCTTTGTACCTTCTTATCAAGAGAGCAAAACGTCACAGTTCCTCCCAGGGCAAAGTTTTGCCTGGCACAGCCAGAGTGGACACTAAT
GGTCAGAGGATGGGCTGGATGTGGGGTGTGGTCCAGGGCTGGGAGGGAAGACAGGAGGGCAGCGGGGAGGAGAGGGAAAGTCCCTTCTTCCTGCCTGTGCTTCCTGACGGGGTGCCGTTGGGGATGGATGAGACCAGGCGGCCTCACTGGGTTTCCTAGACCTGTGCTCTGCAGAAGCCGCCGTGCAGGTTGGCCGTGGTGCACCCTGTAGTGCCAACTGGAAGGAGGGGCCAGGTCTCAGGAGCTGCTCATGCCCTTGGGGGAATTCTAGCCCTTTCTCTGACCCTCTAAAACTCTGGTTCTTCCGGGCAGAGGGGACAGCAGGGTCCCCATCTTGGTGGGAACTAGGAGCCCT
CACACACACACATGCGCACATGCACCCACGCACTCTCTTTGCCTGTGGGAGGGCAGGATCCCAGCTGCCCCAGCGGGGAAGGGGTGTGGGGAATCAGCCCTGCAGATGCGGTGTGAGGGGCAGACATGGCATGCTGGTCTTTGGCAGTGTGGTCCCAAGTGGGGGCGGCTGGAGAGGTGCCTTGCCACAGGGCCCAGGCCACCCGCATGCATCCCATGAGGCCGTCCAAGCCCGTCTGCCCTGCATCAGAGAGGACACCCCAATGCGGGGAGGGAGGAACCTGGTGAAGCCAGGAGCGGTGGGCAGGGGCCAGCAAGGATCCCCAGGCCCC
ACCTCTCTAGGGACACTGCCTCGCCGCTCCCCCCACCCTGTTGCCGCTGATGTTCCCAGGGCCTCATTTTGTAATCCACAAGTAGCTGCCGCCGGTCCCCCCAAAGCCAAATGGGGGCTCCAGGGTGGGACAGGGTGGGCGGGGGTGAGGCTGTGACACCCAGAGGAATTCCTGTGAGAGGATGGGGAAGGGATTCGCTCTTAGTTCCTGGGTGCACCCCTCCCCCTCTCCCGTGCACAGGGAAATGATGGCGGGAACACAGCAAAGGAGACCATGTCCTGGAGAGGGTCCCGGGCCCCACCCTCCCCGGGGG
CTGGGAAACCAAAATTCAAATGACAGTGTCACCAAGTTACTTATAATAAGGCACTTAGTATTTATCTTCAAGGAAAAATGTCAAATTCAGCTTATTAAACATGCAAGAGCCAAGGAAAGCAGGGGGCAGTGCTGAAATTGTCTCTTCCCTACCTCGCATGATGCCTTATAGAGAAACAATGAAGATTTTTGGTTTAAAATCTTTAGTTATTGAAACGAGTAATAGGGGAAAGAAGCAGTGGAAGGAGTAATCGGAGCAGCTACCTGGG
AAGTAATGCTAATATATGCATTTTCCAAATGAAACTAACATAAAATGAGTACAGCATGTTGGTTGCTCCTCTAAGCCCTAAACTGTCCTCCCAGCACCCCTACGACACAGGTACAGTACAATTACATCTTTCCTTTAAGAGGAGGCACTAATAGATTTAGTAGTTTTCCCAAGGCCACAGGGGCAGAGGCATAAGTCAACCCAGGTAGCTCGCTCCAAAGCCACACTTAATCACAATGAACTGGCTCAAGAAAAAGGAGAATAGAATGACATCAAACCAACAGTGGTGACCTGCGGGGAGTCAGG
GAGCAAGGGTCCTTTGCCTCAGCACAATGGGGAAACTGAGGCAGAAGGCCAGTTGGAACTGGACTAATAGGCTGTGGCTGCCTGGGGAGGGGAGATGAATGTCCCACAGGCCAGAGAGAGTCAAGAAACCCAAGTCCCTCCCTGGGGCTTCTCTTTGTCATCTTGTCAGGGTGAAGGTTCCAGAAAGCATGGCTCAAGGGCTAACAAGTGGAGGCAGAGACAGAGGGAATCATGGGGCCCATTTAGAGGTAGCACAGGCTGAAGTGGCCATAACCCTCCATGACCAGAGCAGTAGTTAACAA
TAACAGGGAAAGATGATGATGATGAGTTGAAGCAGGATATGGAACAGCCTGTCAAGTATAATCCATTAACATACACGTGTACACACACACATACACACACACACACGCACACACACACACAGATTTCTATAAGCAAAAGACTATGGAAGGATATGGCCAAACTCTGGACAGTGCTGGTCTGGGGGATGTTGGGCTACTGGGAGTAGCCCACACTCTGCTTACTGTCTTTGTTTCCATTTCACATTGTGCAGGCATTGTTTTTATAACCAAGGGCGAAAAACACAATCTTGCCACTTGGCAGG
AAGGGACCTGTACCTTGGGGGGCCCAGGTGACACCTGAGACCCTCTGTAGACAGCATGGCAGCCCTCCACTCTCTCGGCTCTCCTTCCTGAGGCTGGAGAACAGAGATCTCACGTTTGCAGAAGTCCTTTTAAAACAAAGTGCCAGAACAAGGATTTGACATCACCAGTGAGAAAAAATAAATTCATTTTTGCCCACACCTCCACTCCCCCGTCTGTTGGTGTCAGACTCTGATGGGTTGAAAGGCGGCACAAAGAGAAAGAGGGTAGGGAGATGATGGCAACTCGGGGAGATAATTGACTTCAGAAATGCT
GCCCATCCGGAGAATATTGTTTGGTTGCAGATATGGAGCCTGGAGATACAGAGGGCAAACTGTATTTATTGAAAAAAAAATCCATGTATAAGTGGATCCACACAGTTCAAATCCATGTTGTTCAAGGGTCAACTTGTTTTTTCGTCATTCATGGGAAAGAGAACTTGGTGTTGAGCAAGGAAACAGATAATGTGATCTGAAGCTTGAGGAGACCTCACTGGGTCCAAACTCTCAACATGCAGGAAAGAATTCATGCAGTCTTTGACAGATCGGTAAATATTAAAAAGAAGTGAGAAAAGGTTAGAAGAACT
CCCAGGACTGGCTGGCGCCCAGCCCCCCGCAGGGCGCCTTCTCCTCGCGCCCTCTCCCCAGAGGCACCTGCAGCACCCCGCAGCTCGGCTCTGCGCCCCTCCCGCTTCCCTCCCTCCACAGCCTCCCTTCCCCCGCAGGGTTATTTTGGGAACCCAGAGCCTGAGGGGACCTCGGAGGAATTTCTCCCTGGTATGGGAGGTGGGGGGAGAGAACCCAGGCGTCCTGCCCGCCTCGCCCCCTCCCGGGAGCCCAGGAAGGCGAGGCGGGGCTGCGGCAGCCCCCAGGGGGCCTGCCCTAGGGGAGGCGGACTGGATGGG
GAGAGACAGATTTGCTCTAGCCATCCCTGAGATATTGAGAAATACCATATCCTGATCATTTCATCAGAAAACTTGCCTTCAAATTCTGGCACTGCTACTTAATAGCTGTGTAACTTCAGGAAAATGTCTTAGGTTCTCTGTGTCTGTTTCCTCACTTATAAATAGGGATAACAATAATGCCTACTTCATAGAATTATAGTTCAAGGTAAAAATCACGTCAAACTCTTAGCAAGTCTTTAGCACATAGGAAGCACTCAATATCACCTATTAGTCATACAGATCTTAAATAGGGAAAGTACTTGCCAAGATGT
GCTTCCAGCCTCCTCTAAAAGCTGGGTGGTGTGGTGGAAAGACTTGGTCTTTGGAGTCTACCAGGCCTGGATTCCAACCTTGGCTCTGCCTTTTCTCAGAAACTTAGCCTTGGGCATGCTACTTCTCTGAGCCTCAGCTTCCCCATCCTGTAAAATGGCAAATGTACAGTTAGGAAAAACCCAACATATCATGGGCCATAGCATAAATGTATGCCAGCATTCTTGTTGGAAATGCTCATTTGTCCTTCCCTTCCCTCTGCAAGCTGGCTCCATCATGGCCATCTGATCTTATTTGCAAGCTTC
TCCCAGGGAAAGGGCAGGAGAGAACCCTGAAATGACTAAAATTAAGTTACTACCACTTTTTGATGGAATTGGAGTTCAAAATAAAAATGTAAAAATTAATGCAAAATAAAGTTACTTTTCTTATTCACCTGAGTCAGAGACAAGCAAAAATGCCATGGGATCAGGGGAAAAGGGCATAAAGATTGCACTGGGTGGTTGGGGAGTGTGATTGCAGAAGGCTTCCTGGAGGAGGTGAGGCTGAATTGAACATTTTAAGGTTCTTGATATGTATGCCGATTTAAATTTCCAATAGTGTCAGACCTCCTGCTCTAACCAAAACAGTCCTCTATC
TATAGATGATGTTTCCTCTGATGATAATGGGCAGGACTTAAGGTAAGCTATGCCTTTCAGTATGCTGTTTCCTACAGAAATTCGGCTGTGGAGTTTTGCACATGTAATTATTTCTTTTTAATGTATTTTGGGTGTTACAGTACCTACAGTTTTGCAACTGATGGCTTCCATGCAGCTGCAAGTAGTGCAAACCTTTGTTTGCCAACAGGTGTAAGAGGAGGGGTTGACTGGATGAGGAAGTTGGCTTTTC
AGCCGGGCGCGGTGGCTCAGGCCTGTAATCCCAGCACTTTGGGTGGCCGAGGCAGGCGGATCACGAGGTCAGGAGATCGAGACTATCCTGACTAACACGGTGAAACCCCGTCTCTACTAAAAATACAAAAAATTAGCCGGCTGTGGTGGCCGCGCCTGTAGTCCCAGCTACTCGGGAGGCTGAGGCAGGAGAATGGCGCGAACCCAGGAGGCAGAGCTTGCAGTGAGCCGAGATCCCGCCACTGCACTCCAGCCTGGGCGACAGAGCGAGACTCCGTCTCAAAAAATAAAAATAAATAAAAATAAAATAAAATGGTTTCTTGGGTCCTTGAAGCTCTCTCAGG
TGGGAGCATGCATGTTAGCGCTGACAGCTAATGTTTAAATGGAATTCCTAGCCACATTAAATATATTCAACGTAGGCTTAAACACGTCTCAACACATACATCCCACTCATAGGTCCTAAGGACCAGGGCTGATGCTGCTCCCAGCTAATAATGATTCACAGTTGTCAAGCCCCAAGCAGGTTCTCCAAGCACGTGTACTCCCTGCTGCAGGAGCAGTGAAGCAAAGGTGGACAGCTACTGTTCTCTGCAGGATCTTCAGACAACCTGAACCTGCAGACTATGTGCCCTG
AATGCATTCATGGAATGTTAGAACAATAACAATACCTACCATTTCTTGATAGCTTTCTCTGTGTCAAAGTATTAAGAAAGTGCCTTGTGGGAGCTGTTTCATTTAAGTCTCTCTCCATCATCATCACATGGCGACGACATTTATCCCCATTGTATAGGTGAGAAAACTGAGAATCTCATTAAGTAATTTGTTCAAAATCACATTATGATAAGCAGTGGGTTGAAATGTGAACCCAGGTCTCCTGACTCCAGACCCAGGCTGTTAACCACCATACTTTACTATAGAACCTTAAGATA
TGTAGTGGAATTCTCGTGTTCATGTAGTGCAGGGAGGATCGCAGCGCATTTCCGCCAAGACAAGTGAGACTGCGGTTCTGACCTGCGGGCCTCGATGAATTGCGTTAGGACACCTGGGCGCTGGCAGAGCCGTTCTCCTACACAAAGCAAGCGTGTTATGTCTACAACCGAACGGGGACACTAAGAGCCCCAAAGGCCCTGCTTTCATCCCAAAGAAGAGTGCCTGTCTGCGTAGTTTCCACCTGGCTCTATGAGGTGAGAACTGATTCCTCGCTAGCACAGAAATCCTGAAACAGAGGCTGTGTAAAAGGTGACAGGGGCCTAGGGGAAAACACGAAGATTTTCACA
AGCCAGCTTCAGTGACACAGATTGCACCAGGGGAGCCTGGGCCATAGCCTTCAGCCTCCCTGCGACGTCCAGGTTCTGTGGGAGCTGAGCTTATACAATTTAGGGGCCCTCTTTAAAAAAAAAATACAGCCAGGTGCGGTGACTCACGCCTGTAATCCCAGCACTTTGGAAGGCAGAGGCGGGTGGATCACCTGAGGTCAGGAGTTCTAGACCAGGCTGGCCAACATGGTGAAACCGTGTCTCTACTAAAAATACAAAAATTAGCCAGGCATGGTGGCAGGCACCTGTAATCCCAGCTATTCAGGGTTGGGGGGCAGGAG
GTCAGGTCTCAAATTTCCTAGCCCACGCTTGGGACAGGAAGAATTATGGCAGTCTCCCACTCGCTCATTCATTCCTGACATTATTTCCTGAGCATCTCATACGTGCTGGACACTTGGTCAGGTGCTGGCAGTCTGGGGAACAGACAAGCAAGACCCCTGCCTCATGGAGCCTGAGGCCGTGGGCAGAGACCCTGACTGATGGTGAGTGTGAGGCGGGTGTGGAAGCAAAGTGGAGGGGCCGGAGGGGCAGATGGCAGGGCTGGGATTAGAGAGGGCAGGGCCGGGAGGGCAGGATCAGCAGGTGAGGAGGCT
GCTTTCTGTGGAGACAGGACGTTCCCCTAACTGAATGCGGGGAACCAGTGTGACTGAGTCTGGGGCTTTTATGGCCTCAGAATAGCAGGGCCATAGGTGGTATTGGAAAAGGCAACATTTGATTGGTTAAGAGGCATTATTCAGAAAGACTCAATAGGGAAAGGGTGGACAAACAAGAACAGAAGTTCTCACTCTGGCTTGTGGGTTTCATCTGGGACCAGCAGTCTGATCTTTCAGACTTCAGGCTGTTTTTTGGCTGGAAGGTGGGGTTTCACTGGTGGTCTGCCCCTATCTACCTGGGCATTTGGTT
TTATTCTACTCTCTATCTCCATGAGTTCAATTGTTTTAAATGTTAGCTACCACAAATGAGTGAGAACGTGCATAATTTGTCTTTCCGTGCCTCGTGTATTCCACCTAACATAATGACCTTGAGTTCCATCCATGTTGTTACAAATGTCAAGATCTCATTCTTTCTTATGACTTTTTCTTTTTAAGACAAAAATAGCTTCATGGTTAAGATGAAGTCCTTCATCCTGCTCTATTTGCTATGCCTGTAGTCAGGCCTTGGTCATGTGACCACTCTTCAA
GGGAGCCTGTGGGAGGAGGTGTGGGAGCAGGGCAGGGGTCCCCAGAGATCCTCCCGGTTCCAGCCACCCTGCGCGAAGGTAAGGCCTCTGCCGCGGGCCTCAGTTTACCCATCTGTAGATGAGCAGGTGACGGGTGAGCTCCAAGAATTAGCCAGATTTGAAGCCCAGTGCTGGGAACACGGTGGACACATTCCTTGACTCCTACTGTCCCCCTTGCCCCTCTCTGCCTCTCATGCTCATACACGTGCACACTCAGATGATCCACTCCCCCTCCTCTCTGTATGTGCGTCCCTGCTCACACACGCTCACACTCACA
ATCCTCCCACCTTAGCCTCCTAAGCAGCTGGGACTACAGGCGCGTGACACCACGCCTGGCTAATTTTTAACATTTTTTGTAGAGACAACGTCCACTTGTTGCCCAGGCTGGTCTTGAATTCCAGGCTTCAAGTGGTTCTCCTGCCTTGGCCTCCCAAAGCCCCATCTTTTTATAGAATAATTTGTGTATGCCAAGGCTGGCATTTTGTCATAAACTCTGCTGTGTTTTCACAGGACAGTTATAATTTCCCCCTTTCATGACTCTGACTCATGGCTCCTTTTTCTTCTCAAGAAT
AAACCTCATTTGGGAAGAAAAGCTGTAGGGATTCCCCCACCCAAATACAAGTCCCAGTGGAAAGGAAAGGTAGTACCTATTCTTCTCCATGGGGTTCCTAACACCCTCCATTACTCTTTCAGTCTCCAAGCACTTTGAATCCATTTTTAAACATTCAGGTTGCCAGACCTGTCACACAGTGGACTCTGATAGGGTTACGGAGGGGGCCTGGCTCTCAGTCTCTACTCTCCTATGTCCCATCAGTTGGTTGGAGGCCACCTTCCAGGGGGTATGGGAGACAGGTTTTGGTTTTT
GAGAGGGGAGGGGAGGGGAGGAGAGGGGAGGGGAAGAGAGGGGAGGGGAGGAGAGGGGAGGGGAGGGGAAGAGAGGGGAGGGGAGGGGAAGAGAGGGGAGGGGAGGGGAGGGGAGGGGAGGGGAAGAGAGGGGAGGGGAGGGGAAGAGAGGGGAGGGGAGGAGAGGGGAGGGGAGGGGAGGGGAGGGGAGGCAGGAGAGGAGAGGGAGGGGAGGGGAAGAGAGGGGAGGGGAGGAGGGAGGGGGGACGGGGGAGAGAAGGAGGGACACAGAGAGGGGGAAAGATGGGGGTGGGAGAGAGAG
AACACGTTAATTCTAAGATCATCTTAAAGCCAAAGTTATTTATCCTAATGCCAGTAACCGTAGCTTTTTTCTTGAAAAAGGGATGGCAGCTGGAGGCTGGAATCCCCTTCCTCCTGGGAACTGCACCCATGGGTTCCTGAGAGGCAAAGTGGCAGAACAGAAAATGCTCAGCTTTGGCATCACCTCCACTTGGGTTCCCAAGTACTGGGCTCCTCTGACTTCGGTTTCTTCATCGTGAAATGGGGATACCCACATCCATCTCACAGGAGTTTTCTAAGAATTAAATGAGTCTGGC
CGGAGGTTGCAGTGAGCCAAGATTGCGCCACCGCACTCCAGCCTGGGTGACAAAGAGAGATTCTGCCTCAAAAAACAAAACAAAACAAAACAAAAAAACAGGCCTGGAAAGTCTCCCAGAGACACACAGGCGAGTGGGGCGGCAAGAGGCAGGGCCCAGGCTGTCGAGGTCATGGCTCGCAAACCTGCCAGGTGAGCAGAGAGGAGGGGCTGCCTCTCCACAAGGCCACACAGTGGCCGGCAGTGGCATTAAGGCCCTGGGAGTTATGGCTTGTGCACCCCAGAGACCCCCAAGCACCCCTGCCATGGAGACACCCAAAGTCTTTCACAGGCTGGAAAACCCCAGGAGTGA
CACTGCACTCCAGCCTGGGCAACAGAGCGAGACTCTGTCTCAAAAAACAAAAACAAAAAAAAAACAACGAGCAAACCATGGTCCCATGTTAGTGGGGGAGACGGACCCAAAGCTCCCAACCTCCCCCTCATCCTGGGTCCTGGGTGGAAGAAGGAAAGATCCCTCTGGCTAGTGAGGAGGAGGCAGAGAGGCAGGAGGGCTTCTCACAGGAGGTGTCTCGTGTTTCAAGGACTCTCGTGACGATTTGGGGGTATCCCCACCTTGTGAGGATGACTCTGGGTTGTCCTGGAGGGAGTGACCACATACCTGACCCCGAAGGGAGGTTCTGACATTTT
TACAGTTTTATGACCCAGAGATAAGCATTGGTAACTGCTGGCTTGTGTGTCCTACTAAACTTTTCTCTGCATATAAACAGGTGTGCACACGGGGAGGAAAAGGGGATAGAGAAGAAATACAGAAATAAATCGTTGTTGTTATCAAAACGCCTTCTCTTTGTCGTAAACGTGTTTTTCCACTTGGTGTTCTGTCCTGGCCAATTCCAACCGCGCGCCTGCTCAGGCCGAGGTGAGATCCCTGCAGCCCCAACCTGGGGTGCTGACACCCTTGCACACCACCCTTGTGCGCAGCCCCCAGTGCTCGCATGCTTTTTGCATAGAGTTGCTCACCGGCTCGCTCCGACCAGGG
CTCTGCAGGGAGGACTGGTTTTAGAGGACTCCCGCTTCCCCCAGTTGTATCAGTTCAGGTGTAAACCCGATATGCAATAGGATCCGGCGTGGTGTCCACACTCATTAGACACATGGCATCGTTTCCAAAGGTACGTGCAAGGGGGACACCCTTGATCTCATGGGCATGTCAGGCTATGGTGCTAAACCCTAACTCCTGGGCAGCGTACCTACAGTCTCTGTCCTGTCGCTGAGCAATTAAACAAAGTGATAGAAACAAAACGCCGAGGCGGCTGGCATTT
GCCCAAACTCAGCTGTACTTTACTGAATCAAAATACATCTTACTCCAAAGCAGGCCAGCGTTGCCATGACGACGGAGCTAATTCATGGAGGGATTTCTCCTCTGATTTATTACACCCGCCCCTGTGAGTCAGAGAGCAGGAGCCGGGGCCAGGGCAGGTGTCTCTCCTGTCCCAGAGGCCAGGCAAGACAGGCAGAGACCCAGGTGAGAGTGGAAGCCCCCACACCTCCCCAGAATGGCCACAATAGAAGGGAGGAGGAACCTCCCCAGAGCTGAAGCCCCCACTTCCCCAGCCCCTGGCCCTGGGCCGTCCAAGA
AATGTTTGTTTATTTAAGAATCCCACAGCACCAGAGACATCTGGATGTGGAAAAGGCATCTCCAGATTCCATGTGTGGAGGGAGATGGGGGAATGGGGACTCTCTGCGGTGCTCTTTCCAGGGTGTGTTCTTTGTTAGGACAATGAAGACACACAGCTAATGTGTCTTATCTAACATTTCCCCAGGGCCAGCACACAGTGGATGTGAATGAACACACGAAGAAAGGAAGGATTGACAAAGTGAAACAGCAAATGAGCAAAGGAAGAGGCGGCAGCCTGGGGGTCCT
AGGTGTTTATAGTGGCCCCTATGATCTGGCAGGTGCCATGCCCTCTTTCTCACTTTAGAACTTCAGAACACAGCACACAATAGGCATAAGCTCATCTCACCATTGGGAAAAGCAGCTCTGGGGAGTTAAGTACCCAAATCACCCACGGAGCCAACATTACAGTCCTGAGAATGAGTGTGCATCTTCTGACTCCCAATCCATTACTCTTGCTGCCCACCCTGGGAGGACTCACTGGAAAGGAAGCCCCCCTCTCCATGCTTAGCTTCAGGTTTGATTTGCAGAGTTGGCAGCTGCAAACAGTTCGATCTCTCTAGTCCCGGCTGAGGAGGAGAAACAGCGCCTG
GTGCTCAGTTAGGCTTGCCTGGTGTACCCACACAGCTGTTTTTCTCCTAACAGAGATTTGTTTCTCTAGACCACCGACTTTATCAAAAGTGGGAAAATCAGAATAGGATTAAGAACAAGAGATCTTTTCCAAAAAATTGTATTGACCATGCAGTGGGCTCTACCCTTTTTTGTTTTCTGTGTTTGTGTGTGTGTGTGTGTGTGTGTGTGTGTGTGTGTGTGTGTGCGCGCGCGCGCGCGCACGTTTGTTTTTGTATACCCCATCTGACCACAACAGCTGT
CACTTCCACCCCAGAGAGGAGCTGAGGCCCCCAGCTGAGGTCTCAGAAATTCTTGGTGCCTGAATTAATGGCCAAAGTGGGGTACCCCGCCCTTCCCAAAATGTCCGGAATGAGGTCCAGCTGAGTCCCTCCTTGTGCAACAGCTCGCCTGCTGAGACAAGCCAGCGTCCTCTCCTCCTCACCTCATACCTAGTCCTTCCCACTCTCAACTCAGATGGAATCCCCTTCTGACATCTGAGCACTATGTATCCAGCAACAGCTAAATGAACACATGAGAACTGACCAACCATGTCTCTAGCTTTCTGGAGGAGAATGCCTGAGGGCTTGACTGCCCCAAAA
GTTGGAATTTAACGTGTCCAGGTGCTGAGGCTTTTGAGGTTTTGTCAGATCCCGCAAGCTTAGCCCTGGTGCAGGCCACAGCTGGCACCATGAAAAATGAGAAAGGGCCCAAGGGAGAGGGAGAAAGAAGTTGGGTTAGCCTAGTGCCTACCTCACTTCCTCCCTCCCTCCTCCAAGCCTGGCCTGAGTCCAGAGGAACCGGCTCCTGGGAAGGTGGAGGGAGAGAGAAGAAGGTCACTGCTGACGTCAGGGACATTCAGGTAGAGGTAAACACAATGTGACCTACAATTATCCACCTCCCCCCACCCCCACCTCC
GAAGGAAGCGCCTGGAGGGGGTCTCAGGGAGGTGGGGCGGGAGTCAGGTCTCCATGTCCTTCCTGGCTGACCAGGCAACCTGGGAGCTCTGGTTGGTTCCAGGGTTCTGGGGTGGGGCATGGGGGTCCTGCCAGGGGAGGGGGCGTTTGCCGCTTAGCACCCTTGCCTCCCTGTGGCAGCCTCCTCTTGAGCCCTTGGGACTTTTCACAAACTCTGTCCCTCTCTTCTTTGGGGATCGAGGTCAGGAAGGTGGAGGCTGTGGATTTTTCTTTTTTTTTTTTTTTTGAGACAGAGTCTCGCTTTGTCGCCCAGGCTGGAGTGCAGT
GAGTCCTGGGGGACCTCGTCTGACCACACCCTACTCCCCAAGTCCCCAGCAGTATCATGAGATCCTTCTTGTTGTTTGTTAGCCTTGGACAGCTGAAGTCAGGTGACGTCATCAAGAAGAGTGAGGGCATGAGTCCTGGGGAAAGGGGCCTAGGAGCAGGGGCATAGTGTTTCGAGACTGTGGTCCCAGCTACTCGAGAGGCTAAGGTGGGAGGATTGCTTGAGCCCAGGAGTTCGAGGCTGCAGTGAGCTAGGATTGCGCCACTGCACTGAGCCCAGGAGTTCGAGGCTGCAGTGAGCTAGGA
GTTTTGCCCAGAAATGGGTCAGAACGAAAGCCTCTCAGAGGAAAGAAAAGGGCATGAGTCAAAGAGAAAGTCGGGGGGCAGGGGCTCCCCCTCATCTCACCCCACCCAGGCCTCCTGACTCCCTGGGTTTGTGCGGACCCAGGCAGGCAGCCAACCCCAGCTCCGTGGTGTGTGAGCATCGTGATGATCAGGACACAAGCTCTTCCCCGCTGAGCCTTCACTGTGGGCCAGCTTCCCGGTGGATGCCCACTGAAGAGGCCTCAACCCAGTGGGCCCCACTCCAGACCAAGAGCAGACCATTGGCCAGCTGCCCCCTGCAG
ACTGATTTTTTTCTACAAGTAGGGTTTGCAGAAACTGGATGGTCATGATTAAAGCCCATGAATGGAAAGTAACAATGACATAAAAAGCTTTCTCTGTATTCATTTTTTAAATGCTGAGTTTTCCCCAATTTTAGTTATATACAGTTCTGAAGTATCACATACATTCTGATAAAGAACATGTAAGATCTAACCACTATCAGTATTTAGGGAAAGAACATCAGATTACTGAAACAAGACAGCCAGTGCCTTGTTAAAGCAGATATGAAAGCAATGTCTGAGCACTTAGAGGCAAACAATAGAATCCAGTT
TCTCTGGCCCTACCTGCTTCCTTCCTCTCCCTTTCTCTGGTTCTCCCTCCCGTCCTTCATTTCCAACCATCCCAAGGTTTTCTCTGCCTCAAGACGTCCATGCTCGGGGCCCCCAGCCCAGTGGAGAAACCAGGAGCCCTGGACCGCGAGCGGCGGGGTCGGGGAGGCGACAACGGGAAGCCCCTGTTGGATCCTGGGCACTCAGGACCTAGTGCGCCATGGGCGCCCTCCCGCAGCAGCCCCAGGGCAAGGAGGATGGGGGTCCTCGTGGGGGCCACACTGTCGGATCCCCAGGGATCCGAGCGGGACTGTGACGTCTC
CCCTGAGAGTTGCCTGTGCCCTACCCAAGGTGCCCTGCAAGAGCCCTGCCCTGAGCGGTGACCCCAGAGCCTCAGACTTGCGGGGAGGGGTAGGGACCTGCCAGGTGGCCATAACATCCCCAGAGGCCTGCGAGTCCTGCCAGGGCCAGAGGGCAGTGAGGGTCCCCAGGCCGGGACACACCCCGACAGGGATCAGTCCGTCCAGCTGGGAGGACCTCCCCTCTGACCCCTCCTCCACGCAGGCCCAGCTGGAGAATAAGCACAGGCACACACACTTCCAACCCACCGCCTGCATCCATTACAACCACCCTTCCACCCGCACAGACTTGCTGGGAGCCGGGAAGATGCCAGCCTGCTTTTCTGCTCTCCCTCCTTCAATCCGCACCGGGGTCTAGGGAGCAGGCGCTGTCGTGATGATGCCCGCTTTACGGAGAGGAAACTGGACTCCAGGGTATG
CAGAAAGGAGGCAGGCGTCCTTGTTGCTCCCGCCTGCAATTCACTGCGATGAGTTTGGCACCTACATTGCTGTGCTAAACCTAAGGCATTTTTGACCTAAAAAATTGAAATGTTTGAGCATCGTGAAAGAACTCTTTGGAAGCAGTCCTGCTTTCTCCCTCTTTGCCTTAACTTGGCAGTTTTTCTCACCTACAGACAATCGTTGCCTTGTAAAGACCCTTGAAGAAATCTAACACATCCTCCCTGGGGTACACCTTTTCCAAGCAAAAACTGCATTAAATCTTTTCATGGTGGGCTTGCGTTGTCTTGGTGTCTGATACTGTGGCAAGTGTCCAAATTCTCTCTGTGGAGCCAATA
GACTCCCGAAGTCCCCCGGTTTGTATGCTCCGGGTTCTTTTGGATGGCGCTGGGAAAGGGGAGAACATTATTCGTTGGAGAATTAAGTGGGCAGAGTAAAACCAGCAGGCTGCAAGAAAAAAAGACCTGCTTTTGAGTTTTGCTAGTATCTATTGAGCACCCTTGAGGAAATTTCGTCACCCTTCTCAGCACGAATTTCTCACTGAAGAGATGAAAGGCACAGCCTTGGAAGAACCTTCTGGTCCCAGGACTTCGAGAACCCCAGAGTCGGATATCCAGTTACCCCGGGATTC
CTATTATGGGCTGGGGACTTATAAGAGCTTTCATAACTCTCAGGTAGGAGGCACTACGAACTCCATTTCACAATTGAGGAAACTGAGGCACAAAGAAACGAAGTAGTGACAGCAGCTTTCCTTTTTCCCTTCAACAGTTTGGAATCAAGCTGTTTGAGCCGAGGCTGGGTCTCAGGAGGTGTGGACAGCACTTCCATCTCGGTAAATCAGATTCGCCTGCCCATAACTGGGGAGAATGGTGGCTTTGAAAAGGTTAACTTGGGAGCCCTGGGGACGGCTGCAGGGAACG
GCCACACAACTCACTTGGCAAAGCAGCTCGGCGTCTCAGCCTCATGCTGCATGGCCTCGTGACCCCCAGCCTCCCTTAGCTGCTAAGCCTGCCTTGCCCAGGGGTGGGATGGCACTGAAGGCCAGCAGACAGGCCTAGGCTGGGGCAGGGTCACGGCTGGCCTTTACCTGCTCAGGCCCCCATCTCTGGGGTGTTTGGGGGTCAGGGAGCAGGGAGCACTGGCCGTGGTCTACAGCGTGTGGTAGTCAGAAGGTTTAGCTGGGCCCAGGGCAGGTATTGCGCCTGCTTGGGTTCTGCCATGCCTGGAGCATGACCCTGAGAT
CATGTGATCGATGGCCAGCCATTTCATGTCAAAGGTCAAAAAGACAAGTGACCTAGGCTTAATCAATCAGACTAACTCCAGGTACAGACACCAACCAAGTTCTGATGACATTATTTGAAGCCCTGGACCCAGTTGTGTCTGAGGCCTAGATCTACCCTTGGGTATTTCAGATACATGAGTTAGTATTTTTGCATTTTTGCAACTTTCCATTTGTTTTCTGTTCCTTGCAATCAGGAGTCCTCTCAAATACAAATCCTATGAGGTATGTTTTATGATTGCCATTTT
CAGCCCTAGAAATAGATCTTGGGACGTTGGGAAGCCCAGAGAGGGGCCGTGACAGAACCGGAGAGCTTGGTCCTGGGTTCACTGCAGGAGAGTTTGGTCCTGGGTTCACTGGACAGTGACTCCGTGGCTGCTGCGTGCCAGGCACCTTCAGGTACCAAGGGCATTGTCACGAGCATGCCCTCGTCCTGGAGTTCAGGTGGGGGCAGCCAGTATGTGGCCCGGTGAGCCATGGAGTCCCCCCTGGCAGTGGTGGGGGTGTGGACATGCTGGGAAGGAGGATGGCAGTGCCAGGCATGCATAAAGTGATCAAGGAAGGGGACAAGGGGTCC
CATTGTTTATATCAGAAGATCCACTTACTAGTTCCCTTCCACTAGCCAAAGCTGAACTAATGTTCTGGAGATGGAATTGAAAGAGAAATGACAAAACATTTTTCTTTTTTATTATTTCCCATCCTTTCTTCTGTTATCTTTTATAATTTTTCTCAACCTCTCAACCTGAAAACTTCCTTGGATTAAAATTTAGATAATAAAACAAATCAGCTCTTCATAGAAATGAAAACACTCCTTATATTATTTGGTTTCAGAATTTCAGCAGACTTTGCTGACCATCAGC
ACTGAGATAGATGCATATCTGATTTGCCACCTTTGGAAAGGCTAATGAGAAATTCAAAAGGATGTAACCATTTGTGTATCACCTATCTGTGGCCTGGAAGCTCCCTCCCTGCTTCCAGCCTTCCTGCCTTTGCTTCAAGTTTTCCCGCCTTTCCAGACCGAACCAGTGTTTCTTACATATATTAATTGATGCCTCATGTCTCCCTAAATGTATAAAACCAAGCTGTGCCCTGACCACCTTGGGCACATGTCATCAGGATTTCCTGAGGCTG
AAGCGGGGGGGGGGGGGGATCACTTGAGGTCAGGAGTTCGAGACCAGCCTGGCCAACAAGGTGAAACCCTATCTCTATTAAAAATACAAAAAAATTAGGCAGGTGTGGTAGCCTGCACCCCCGTAATCCCAGCTACTGAGTAGGCTGAGGCAGGAGAATCGCTTGAACTGGGAGGGAGAGGTTGTGGTAAGTGGAGACCATGCCACTGCACTCCAGCCTGGGCGACAGAGCAAGGCTCTGTCTCAAAAAAAAATTGTAAATTTAAAAAAAAGTTGGGT
ACACTGTTGAGCAGACAGGGGTGGGAGAGGATGATGAAAGCAGTATGTGCATGGCCATGCCTTTGTTCATTCATTCATTCATTCATTCATTCATTCATTCAAGAAATGTCTATCAAATATCCTCTGGGTACCAGAGGACACCTCAGGAACAAACCAGACAAAAGCCACCACCCTCTTGGGGCCTACATCCTGGCTTGGGGAGACCAACATAAGTAAATACAGGGAAAACAGAGTGGTGAGGCGCCCTGGGAGAGCTGGGTTGGAGACTGGGTTGTAGCCTGGAGTGAGAAGGGCCGAGCCGAGAAG
GCAGAATTAATGCCTGACTGTGAAAGGTGGGTGACACTTGAAAGACCCTGAGATACAGTTGGTGCCACATAAGGGGGGCCCAGGCATTTGGGCATCTCTGCTTTCAGCCAGCTACCCTTAGGAAGGTGCCATGAGCCCTGCAGGCATTGCTTCTCATCTGAGTTCCCACCCAAGCCAGTTCAGGGACAAGGCCCAGGGTCCTCTCCCCTCACTGAAACCAGCCAGCCCTGCCCGGGAGCTAGGGAAGGTTGGTTCACTCACCAGAGCTAAAGGAACTTGTTCAAGGGGACCATTGTCAAAGCAGAGAGACAGTGCCCTTCCATGGCCAGCAGCCCCTACAATGTTCACTCACACTGAACTCTTCATGCTGACCCCCGGACCTTCTCTTTCTGACTTCCTCTGACTTTGGGGAAGTGGTCAGGGGTTTTCCAAGGGAGGGGGAAGAGATGATCTCTCTGCTCCAGTCCACCAAGCCTATGCAGAAGTCTGAGC
ACAGGAACCAAGGTCTTGTCACTCCGAGGCCCAGGCTTCCCAAGAGGCACACGGCAGGGCAATGCCATCTTGACCTCTCTTTGAAGTCTCTCCATGGCCTTACGCAGGACCTGGAGGCGCTCACGGCAAAGGCAGTGTTTGTGCACGCACACTTGGCCCACATCAGCCTCCTGGTGAGAAACAGAGACACAGAGGAAATGATGTTTTCTAACACAGGGAAAGAAGCACAGGGCCTGCCTTCAGAAATCAAGGTTGCGTAGACAGAGGGGAACTTT
CCATAAATCAGTAAACATCCCCTAAATAAATAAATAAAAATATCTAAACTTCACGTAGATCTATGCCTGCACATGCCATATTTTTTGCAACATCTAGGTATCACTTGTGATCTTAATATCAACCTTTTTCCTGTAAATCAACTTGTTTGCTAAGATACATTTCATTTAAAAGAAAAATCTTTTGCCACCTCCTACAGTAAATGGAAATCCAATATCATGCACCAAAAAAGTAGAAGATAGCCATAAGACTAATCCACGCAACACCAAATCACATGGTTTGATTTCTTCTGGACCTCAGGCCTGGCTCTGT
CGCCCGCATGCCCGCCTGTCGGGCCGTCCGTCCGCCCAACCGTCTGAGGCTCTGTCCGCGCGTCCTCCCCCGCCCCTCTCCCGCCCTCCCCGCTGTCACCTTCCTCCGCCGCCGCCAGCGCGCCCTCACCTGGGCGCCGCGCCCCGCCCCCCGACGGACGGGCAGGTGCGCGCCGGCCAATGGGAGCCGCGGCTAGAGGTGAAGGTGGGGGCGGAGGCGCGCGGGGGCGGGCCCAACTCCCGGCCAGGAAGTGCGGGGGCGGGCCGGGGAGAACAACTGACTTCTGCGCGGGGCGCGGTGGGGTTCTGCGGGGTCGGAAAGACTCCCCA
CCTGAGGGCCAGATGATGAACGCTTTACCTCCCACATGAGGGACCTTGTATTGGGCTCTGCCCCGCCAAGTGCCTTCGGCTCCCTGGCCGCTCTCCTCACTCCATATGTGGGGTGCCACATACTTGAAGTGACTACTGCCATGGCGGCCCTTGGGGAAGCAAAGGGCCATTAGTGGGACCTAGGAATCTACACCATAAAAAGGGGAACAGTACCCCTTCTGCAGGGTGCCACCTCATGGGACAAAAAGGGGCCCCAGTGGATGACCCAC
TCAGAGAGGTTCCTTCCTGGGATCACCTGGCCAGGTCAGGGCAGAGTAGGTATTGGAGGCCAACTCTGCCCCTTCCTACTTCCCAGGGCTGCTGGGAGTAAGGAGGGGGAGGAGATGGTACCAGTAATGGCTAATAGCAAATACTTACGTAGTGGCTGTTTTCTCTCAGGCACTGCTCTAAGCGATCTATGCCTACGACTATATTTAACCCTTGCAATATTAACCCCATGGGAGATAGGGCCAGTACAATTATACCCATTTTACAGGGGAGGAAACTCAGGTACCAGGAGGCAGCTAGGCTGGGATTCAAACTTGGGCAGCCCAGCCACTGCCTCTCTGT
GAGGGGGCGGAGAGCGAGGGGCGCCCCAGCCGCTGCCCTGCACGCTTAGGGCAGCGAAACAGGCAGGGGTGCGCAGGCGAGGGGCGCACCAGCCAGGCGCTCCAGCTCTGCACACGGCCGCGCCCCTCCGGGTCCGGGGCTCTGGGCGAGTCCCGGGCCAGCCGGGTGTCGGGGAGTCCGGCGTGCGGTCCTCCCTGGGTGTATGCGCGCACACCGTTGTGTGTGATTTTTGTGTTGCCACATGCGTGTGCATGTGAGCGCGCGAGTGTGTTTACACGTGTTAACTGGGCTGTGGACGAACACACGCACGAGGACGGACAGGGCTCCCTACACGAACAGGGTTGTTTGGAGGGCGGCATGGGGAGGCCGACCGGGAGCCCCCGTCCTG
ACCCAAGCAGGTTTCACGTGGGGATTTTAACTGGTGGGTTTAACGCAAGCAAGTGGCCGGGTGAGGTGACTCACGCCGGCAATCCCAGCACTTTGGGAGGCTGAGGCAGATGGATCACCTGAGGTCAGGAGTTTGAAACCAGCCTGGCCAGCATGGTGAAACCCCTGTCTCCACTAAAAATACAAAAATTAGCTGGGCGTGGTGGTGGGCGCCTGTAGTCCCAGCTTACTTGGGAGGCTGAGGTAGGAGGATCACTTGAGCCTGGGAGATCAAGGCTGCAGTAAGCTGAGATTGCACCACTGCACCCCAGCCTGGGCAACAGAGA
TGGGCTGGGACAAGTGAGGAACTAGCTGCAGAGGGATGAGTGACCACCATCCAGGCTGAGACTGAAAGGAGCAGAGGCTGGAACTACAGTATTCTTTCCCCTGCTAGCAACCATGTGCCTCCCATCCTGACTGTGGAGTTGGGATGTGGAAGTGGGGCTGGAACAAAGCTTCTGCCTAGGGAGGAGCTAAGCAGGCCCGGCAGTTGGAGGAAGGCCAGAGGAACAGCTTTGTGCTCCGGCTTTCCCTCAGGGAACAGCAGAGAGCAGTTGGCTCTTTCTGCTGC
AAATAAGAGTTCATATTGCTACTCCATAATGAGGGAGCAAATTTTCCTGTATTTAAGGCAATTATGTTTATATTTACAGTAACATGTCGGCCCTGGGCTCTACTCACAACTAGGGCTTCCAGCCTATGATTAACCTCAAATGTTCTAGCAGGAATACTAGAAGTAAAAATTCATTGGCTAGACCACTCTGAATATTCTGAAGAAGGTCAAGGACCAGAAAATAAAGGCTCCTGAGTGACCAAATAGATGTGTAAAGTATATGTGCT
TATATAATTCCCCAAATAATTACACTCTTTGTCTTTAATCCTCACAACAACCCTATTATTATCCCAGTGTCAGGCATCCGTCTGTCTCAGTTCCTTTATCTATCAAATTGGGATAACAATGACTGCTTTGTAGATCTCCACAACCATTAAATGAATTTATCCACATAAAGAGCTTAGAACAGTGTTCAGCATATAATAAGCACTCCATAAATGGTAGTTATTACTGTCTCCTATTTACAGATCAGGAAACTAACACAATCGGGATTCACACCTCTCTCTATCTTTGTCTGCCACTCTTCCCCCA
CATGCTAATTTTGGAAAACACTAATTTATTTATTATAATTAATCTATAAACACTAATTTATAGATTTCTAAACTATAAACTTTGCCCCCTTTTTGTCACAATGTCACCATGTATTTATAAGGTTTTTATCAACAAAGTCTAGCTGCTTGGTATTTCCAATCATTTACCCAGTGATGGAATTACATATAGTAGTTCCATAAGTTAAAATATTGCCATTTTCTTCCCTTCCTAAGAACCGACTCTGGTGGGGAATCTAGACCCACTCTTAAAAGGAAATAGAACTCTGAGATCCTCCCGGCTATGTCCAGAGCTCAAATCCCATAGTTAACAGGTTAAAACGGTAATCACTGCTA
CAGTTGGGAATCCGTCCTCATCAGTGAGCTACCTGGCTTCCATGAAACTAGGGTCGTGTCTAGGGATCTAGTGTTTTGGAAGCTCCTGGAAATGAGGTTGGCCAAGAGGGTCTTCTGGAAATCTCCGCTCACTGAGCCATCATCCTACGCCAGTGGTCAAATTCTGCCAGAACCACACTGCAGATCATGTTTAATTAGAGTTCTTAGGGTACTTTTGTTTTTACGTAGCGACGTTGTTTGTTTTTTTCTAGTTGTTATAAGCATTGCAGGGCTATCTGTTGTTTCACGTGCTTAAATA
CTAGGTGATCTTGTACGAACTAGAGAACTTCCAAGGCAAACGCTGCGAGCTCTCGGCCGAGTGCCCCAGCCTGACCGACAGCCTGCTGGAGAAGGTGGGCTCCATCCAAGTGGAGTCCGGGCCGTGAGTACCTAGACCCCCAGTCCCTCGCCACAGCCCTGAGCCTTCTGGGAGTGTGGAGGCCCCAGTCTGAGCTCTAGATCTGTTGTGGGGCTTTTGACAGCTCCCCTGCCTTCTCTGGCCTCGTTTTCCGCATCTGTAAAATGAGAGTTGAAGAATTCTCTAG
TGGTTTAGATAATCCAATGGGGGTGGGGGACTGGAGGTCAGGGAGGTGTTTGAAACAGTTTCTGACCACAGGTACAGAGGCATCAGCGCTACGTGCTTCGCCTTGTTCACCCTCTTCCCAGCCAAGTCGTTTATACAGGGTTCTTGGTTCAGCCTGAGTCCTGGGAATCTTGTTCCAGCTCAGGGCGATCAACCCATTCAGCCCAGCCTAGCCTCATCCTTTTTTCAAGGAGCCTGCCCAACTTTCGTGCTCCAGGTCTGGCCAAATCCCCGCCCCAGGGGTAGGAGATCCTGAATGCGCGCGTACTAGCCATTGGGGCAGGGGAGTCAACCAAGTTCGTGGT
CTCCATGTGTGCCTGGCAGGGGCTGGGCACAGGTGGGAACAGTGATTTTAGAAACGAGCACTCCTTCCAGCTAAGGGAGGGGTGGGAGGCGCAGAGAGCTGAAGCCTGATGGTTGGCACTGTCCTGCAGCACAGAAGCAGTGCTGGGATGGGCCCAGGTGCTTCCAGAGCAGTTACGGGCCCTCCTCGTGTTGGGCAAAGGGGGCCCCTTTTCAGGCCTCCCACTAGCAAGCAGAACAGGCACCCGTTCCTGAGGTCCTGGTACCACTCTTGCTGGGTCAATTACTTGTGGGCAGTGCTGCAGTGGGACTCACATGCCCAGA
AGCCCCCAACACCCAAAGAAGATAAGATTTTGAGATCCCCCCCAACTTCGAATAAGGGAGCTGAATGGAGGGCAGGAACCATCTCCCATGTTGTTATACGGAGGGACATTACTCATTATTATGAGGCTTAAGGAAAGGAACCATCTCCCATGTTGTTATACGGAGGGGCATTACTCATTATTATGAGACTTAAGGACAGGAACCATCTCCCATGCTGTTATGCTGAGGGACTTTACTCGTTATTATGAGGCTTCACTGCAGTGAGCGGCACTGTCCAGTCATGGGCTAGGAAGGTAAAAGGAATTCAAAT
CTCATTCTGCGCAAATCTCGGGGCCAGCCTTGGTGGAGCCGTAAAGCGTCCACCAGAACCTGGATCCCTCCGCCACCTTTCCCATGAATTCACCTTTCTGTACACAGCAAGCGCCTGAGCGGAGACGGCCGACACGTTTCCCACTGTTACCCCAGGAAACCGCGGCTCCTGAGGGGGTCAGGGCCTGGGCAGGGGGCAGAGCTCAGCGCGCCGTACTGAGGCAGAAACGGGGTCCAGAGAGGGTGGGGTGGGGGTACAGGGAAGGGTCGCCCGAAGGTCCCTGGCGCAGGGAGGACAGAGGAGGGATCTAGAATTCGTAGGGGAGAAGAGAACTC
GTGAAGGAAACGGGGTTCAGGGGCATGCCAAGCAGAGCCCAGGGCTCAGGGGTGCGCCCTCTCAGGTACCAGGAGGGTGAGGAATAGCCAGTGGCTGGGGGAGCAGAGGGCAGAGAGAAGGGCATAGACATGAGCTGTGCCCAGGGAGTGGCCACCCCCAGGCCTAACTTTCAGAGTCCTGTGTTCCCTTGGGCCTTTCTTGGATGTGGCAACAGAATACTTTGTGACATTGGGTGAAAAAGCAGAACTGGCATGGTGCATTGTAGAGCGATTCTGTTGTGAAAACAGAAACTTTCAGACACCT
TGTAATGGGAATAGAAGCATTCTCGGAAGTCTCCTCCCCAAGGGCACTTAGGAGCCAGCATTACCCAGTGCCTGCAATTCCACCGTTAGACATTCCCTTCTTTGGAGGGGTGGAGAGGCGATGTCTTCAACTCTTATTGGTTATTACGGTAAGGATTTACCAAATGTGCCTAGGAGAGAGCCTGGAGGGGGTGAGTAGTCTAAATCATTCATTCTGTCCCTGAGCCAGGCTTTCATTAGCACTCATTTGCCAAGGCCGTTCTGAAGGTGACCCAGCACCAACAGCCATGCTGTCCAACTGCCAGGGTCGCGAAAGGCTGGTTTCTCTTGCGGTGATTTGCCTTTTATTAATCAC
GGTGTGGCCGGCCCTTCAGGGGTGTCATCTCATTTTGTCTCACAGTTGCCCTTGCGCAGGAGTTCTCAAAACTTTTTGGTCTCTGAATTCCTCTTTTTTTTTTTTTTTTTAAGACGGAGTCTCACTGTGTTGCCCAGGCTGGAGTGCAATGGCGTGATCTCAGCTCTCTGCAACCTCCGCCTCCCAGGTTCAAGTGATTTTCCTGCCTCAGCCTCCTGTGTAGCTGGGACTGCAGGCACCCACCACCACGCCCAGCTTATTTTTGTATTTTTAGTACAGGTCGGGGGTTTCACCATGTTGGTCAGG
TCCAGCCAGGCAGGGGTGGGCCAGGGCCAAGGGCCACCTCCAAGCAGTAAAGCCCTCCAGGGTGGAAGGGCAGGTGGCCCCCTCTGTGTCCCATCCCCCTTAGTCCTGGCAAACCCTCACCTGCCTCCTGCGGTGCCCCCTGCCCTCTTCTGTGTCCCCTGGGCTCCCCCAGCACTGCATCCTCCCGGGTAGGGTTTCAGGACCCCCAAGCCCTCCCAGCTCACCCAGACCCTTCCTGAGGGTCCTGCTTCCTGGCACCACCTTCTCTTCCTTGGGGACAACCACAGTGGAGAGAGGCAGGGCTCTGCCTGTCCTGCTAATGCAGGGGTGCTGGCCTTCTGGGGTCCTTTAGAGAACCTGA
CTACCCTCATGCAAGAAGATGGAATAAACTGCATTTGAATTGGAATTTTACTTATGAAACGTGCCCTCAAATATTTAATACACACTTATCCCAATGACAAATGTTGACGCACTTAGGGAATGTATTGGCACCTATAGCTAACACATCTATTATGTTTATCTGTACAATCGCCATAAGCTTCCTAATGTGGTGGGTATGAATTATTTATGTAGCATAGTGCTTGGTGCTTGTGACTTCTCAGTTGATGTTTGTAGAAAGCATTAGTGAATAACTTGGAGTAAGATGATCTGGGTTTCAG
AGCTGGGACTCGAGCTCTGGGGACCAGCAGACCTGAGATCAAGGACCAGCTCTTCTCCTTACTAGCTGAGGGGACTGAGCCCCAATTCTCCCACCTTTATAATGGCGGAACCAGAATAAAGATAAAACCTCCTCCTGGGGTTGCAGTGAGGATCTAATGAGACACGAGGAGACGCCCCAGCACAGGGCGTGGCACTCACCCTGTGTTCAATCATAGCTGGCCCTGTTATGACCGTTTTCATCCCCTTTACCATGGATGGCCTCTCATCTGGCCATTGCAGGTGACAGGTGTGTCCATGTCCCCTAGACATCCTGGGCGTGCTCAGCTCTCCTGGCTTTCAGCCGTTTGGCAAAACACCCTCCAGCTGATCTTGTATTTACCACAAGTCAAT
GACCCACAATAATCTGATTATCTGGCTACAGATCAGCTGGGTGCTCAGCCAGTGGAAGTCGCAGGCAGCCCAGGGGTGACGAGGAGGGAGGGGGTGGGAGAGAGAGACTTGGCAGATTCCAGGAAAGGCTCAAGAGGAAGTGCCGCGTCTTGGTGGGTCTGGAGCTGGCTGACAATGCAGGGTAAGCAGATAGCACGTCTCTCCTAAGGGACGTAGCATTTATGCTCCTTCACTTTCTCCAGGGAAGTGCCAATGGGTCTCAGCCTTAGAGTGAAAAGTGGGGAAACTTGAGGTATAAAGAGAGGAGGCACAC
TTTTTTTTAACCTCTAGTCACTTTTTCTAATTAGCAGTCCTGATTAGAGGACTATAGCCAGGGCAATAAGTGGCCAGGGAGGTTTTCTCTGAGGATAGACGTCAAGACTGGGAAAAATAGGACTCTCCATTTCAGGATCAAAATATGGAGGCCTGAGGTGAGTTTTCACCACATGCAGTTGTTTCTGTTCATCCCCTTATAGGGAATTGAGATTCAGGCAAAAAGTTGACATGACAGTTGGGGAGAAAAACATTTATTTCTTGTACTTAGCAAGAAGTCCCGTCTGCTAT
AGCTACAACTGCACACAGGAAGCACACGCTCAAACGCCCAAGCACCCTCGGCTCCAAATTCACGAGGGATCCAAACCAGGCACTGCAGGATTGCCGTGGGCCCTGAACGGCCCTCCCGCTGCGTATGGGATGAGGGACCTGTGATCGCTGGTGAAGAAATTAGCTTTGTTGCATAGGAAGCACTTGTTGAGGGGCTTGGACCGATTCACTGAGAGGTTAGACCGTAAGTCCACTGGGTACACCAGGTCCCTCAGGAAAGCCACGTGAGGGCACAGGCAGCACCCAGAGACACACACCTTCGGGGGAAGCAGAGGCTCCCAGCGCTCGCCGCTCTGGGAGACCACAGGCGAACCCCCTG
TGACCAACATGGAGAAACCCCGTCTCTACTTAAAAAAAAAAAAATACAAAATTAGCCGGGTGTGATGGCGCATGCCTGTAATCCCAGCTGCTCGGGAGGCTGAGGCAGGAGAATCGCTTGAACCTGGGAGGCAGAGTTTGCGATGAGCCAAGATCGCGCCATTGCACTCCAGCCTAGGCAACAAGAGCGAAACTCTGTCTCAAAAAAAAAAAAAAGAAAGAAAGAAAGAAAAAAGAAAATCCAATTCCCATTCACTTTCTGGCCTCTGGCTGCTGACCCAGGCCCGGGGGTATTTTCAGAGGAAGGGAATTGCGGACCCCGGAGGAACCCGAAATTTGCC
GCTGCTGTGAGTAGCAGCTGCCCTTTAGGCCTGATGTCTCCAGGTCATCCCAGTCCCCAGCGTCAGCGGCCCTTTCTCAGGCATGCTGCAGTTGCCTCATAGTGGACACATTTCTCACGTGCCACCTGTCTCACCTCCCTCTCCACAATGGGAGCGTTAAAGCACAGGGGCTTTGGGTCAGACGCTGGCTCAAATCCTGATTCTGCCACCTACCAGCTGTGTGACCTTGGGCATATTACATGACCTCTGTGCCTCAGTTTCCCCATCTGCAAATGGTGCAAAGAGTACTCACTTCTCAGAG
AATCCCAGCTACTCAGAAGTCGGAGGCAGGAGAATAGCTTAAACCCGGGAGGCGGAGGTTGCAGTGAGCCAAGATCGCGCCACTGCACTCCAGCCTGAGCAACGAGAGCGAAACTTCGTCTCAAAAAAAAAAAATAGTTAAATTGTGTTTCCCTATTCATGGAAATCATTCTGCTATTATTCTCAGTGAGTGTCTTGGTTCGTGGGTCTCCCTCAAACCATTTTTTAAAATTTGATTTGCTTCAGAATGTCTCTTATTTTTGTTTCAAGTTTTCAAAAAATTGTCCCCGATATTTTCG
TGGTGCACTGACAGCCTGTCAGCCGGGAAGATAAGGGACTTCTTCCGCTGGGCGTGGGGTGGGGGTCAACCCAGGTGCGCTGTCCCCCTCCCGCTGGTGTTTGCTCGGTAAACACTTATTGGGCCCCGGGCTGTGCACACCGCCGCGGGGGAGGGGCGGGCGACCTGAAGGCCTGGACTCCATGGCCTCTGCCAGGGATGCCGGGTCCATGGGCCATCAATGATGCAGGAAAAGAGGCTCTGTCACCTCTGGCCCCGCCTGGAGAGAGTTGCCTGTGGGGTCCTTCGTGGGCCCCCTCCAGCCTGGGGTGGCCCTAGCCTCAGCTTCAGAGCTGGGCTGACCCCCGACTAGCCGAGGCATTAATGGGGCCCCGTGGAGGAGGTCCTGGGAAGGTCTGGGG
AATTCACAGAAAAGTAAGCACCAATGATTAAGTATGTGGACACTGAAGTCAATTACATGAGCTCAAAGCCAGACTTTTATACTATCATGTAACATTTGGGCACATTGGTTAATCTCCCTGAGTCTCAGTTTCCCTGTATGTAAAATGGGATAACAGTAGCATCTATCTCACAGGGATGTTGACAATAGCCATAAAATAGTTTAATAATATCAGCTGCGATTAGTTGTTACCATGCCATCACATTTGATTTTCCCTT
CTGCTGTGTGCCAAGCCTGTGCTGGGCAGCCCTGGAGACAGACACAGGATGGCAGGATTGCATTAAGACTTCTGGGGCCAGCTATGGTGGCTCACACCTGTAATCCCAGCACTTTGGGAGGCCGAGGATGGTGGATCACCTGAGGTCAGGAGTTTAAGAACAGCCTGGCCAACGGACAGAAACCCTGTCTCTATTAAAAATACAAAATTAGCCAGGCATGGTGGCGCATGCCTGTAATCCCAGCTAGTTGGGAGGCTGAGGCAGGAGAATCGCTTGAACCCGGGATGGTGAGGTGAGAATTGCTTGAATCCTCTCTGAGCCATCCCTGTC
TAGGACTGTCTACATGGGACCATGGGCCACAGCCCCCGACAAAGCCTGCCAGGGAAATTGGTGCTCACCCAGTGCCCCTACATATTGGATCCTAGCCTAGCCTGCATCACAGACTTCAGGGGCCCCTCCTGCACTACAGAAAACCAGCCATACCTCCCCTGTAAACTTGAGTGAGCCATTGAGGGGATATCAGCTCTGTGTTCCTGGCAGGGTTTCATCTCAGAACAGAGCAGCCAGGGAACAGCCCTTCGGAGCTGCTCACCCAGAGCCCACTGGTCT
TGGTCTTCAAGGCCCCCTGACTTAATGCTCCTCCCTGGGTGGAAAGAATCTCCCAGACCCTCCCCACAAGGCCCCCTGAGTATGTCCTTGGCATGGATCCAGCCAGGGCCCCCTCCCTGCTCTCCCTCTGATTTGTTCATGTCCTGCTCGTAAAGCCAGTACACAAATCTCCCAGAAGGTCTGCTGCAGGGATCATGGAGACCATAGAAACACAGAGCCCAGCAGAGTGCCCAGCAATAAACAAACAGGGACCAGGAGACCTCTCTCCGCACACCCCTT
ACGGCTAGGCCTGAGGTGGTGGTATTTTTAGAACATGGAGGTCCCTAAGATTCCTTTACCTTATGGACATGAGGCCCAGCACATAAAACAAGTTGTCTTAGAAGATCTTAAAGTGTCCCTTGATTGCCTAGTTCCATCTGCCACCTCCCTCCACTCACCCAGATGCTCAGAGGGTCGATGACTCACTCAAGATCACACAGGGCAGATGCAAAGTAGCCGCAGCTTAACTGTGGCATGGGCTGTAAAGTAGAGGGGGTCCTGCTCCTTCCTTGGGTCCAGCTCTCAGGGACAGGGTGAGCGTCATGCCCACA
TTATAAGTTGATTGTTATAACTGTTTCCTGTGAGTTAGTCTCACCATTTTCTGTCATTGTAGGTATCTGCTTAATATGAAATCAATGCATCTTTTTAGTCATTTTGTAGAGAAAAATGCAAAGGAAGTTGGCCAGTGCCCAGCCAGAAAAGGAAAGAGCCTTAGCCAAGTAATTTGGGGAATTTCCAGGCCCACTGATGAGTCCATTCTGGTGCAGACATAAATGAAGGAAGTTGTAGACAACAGTTGTCAAGTTCTCTGATTCCATTGATGAAATCCTCCCTAAT
AGCTGCCGGTACCACTCACCCTTCTCTACTACCTCAGCCTCAGCACTGCCTTCTTCTACCACTCTTCTTCACAAAAGGTGACAGAGCGAGACTCTGTCTCAAAAAAAAATAATAATAATAATAACAACACTACCACTGCCTCAGCAAAGTTGGGACTATTTGTCTCTCTTTTCACAACATCTTCAACTAATGACAATAATAATAAAATAACAGTACTGCCAGCCGGTGACTAATGCTTGGTTGCATTAGTCAGCAGTGAGAACCAATGAAAACTGCAATGAGATTCCCTTTT
CCTTGGCCTCCCAAAGTGCTGGGATTACAGGCATGATCCACCATGCCCGGCTCTATCCCATCTTTGTGTGACATTCCACCCTGTTTTCCTCCTTTCTTGATACTCTCCTCCTTTGATTATTGGATGAGTTAGGGTAAGTTGTGTTCGTTAGGCCAATATTTTATTTTATTATGTTTTAATTTTCCATTGTATTAATTTGGCTAATTATTTTTTCATTAGGTTAATTCTCTGTATTATTTGGGCTATGCTAAACTGTTTAGCTTAGTCTAAGTTGTACTGGTTAGGCTAAACTCCTAGAACAAAGAGA
TTTTTGAGCGGGGACTGACAAACTGCAGGGCTGAGGAGGCTCCGGGGGCAAGGGCACCAATGGCTGTTAGGGTGAACATGCCCCAGAAAACAAATGGTGCAGATAGGGACCGACAGCTGCTACGGAGAGTGCAGATGACACATCAGGACTTTACTTTCCAAAATCAACATAATGATCATCCCAGAAGAGGGGCACTGCAGCCTACCAATGAGGACACCGAGGCCCAAGACCACACAGCTAGTAACTGGCAGAGCCAGGGTTCAAATCCCTCTGTCTGCTTCTAAAGCTTGTGCTTTCTGGTACATTACCTCAGCCCATTGACGAT
TCTGCAAATCACAGCATTCTAGAACATCAAAGCAGACTAATGTTTTCCCGATTGCAGCCATTCACTGCTGTCTTACCACCTGTATATTATTTAATTGGTACTTTCTTTTACATTGACTCACTGTTTTTTACTTGAATGCCTACTTTAGCCCCATTCTAAGCAATAATATCTGCGAAATAACAGGTTTGATGTGCTAGTTATTTTTTGTCTAATACACATTAAAATAAATACATAATGATTTCCATTTTAAAATGTCCATCTTTTTATCTCTTGAAGTCACTTTGTGCATCACCACACTTTCAGAAACACTGAGCTAGTCCAA
GCAGGAGCGGGTACGTGTGTCCTGTATGTGTGTGTCCTGCACGGTGGCAGGTGTCTGAAGCTGAGCCCAGAGGAGCTGTGGAGATCAGGCCCAGAAGTGGAGCCACAGCACGTAGGGCCAGAGACCTGCAGTAAGAAATGGGATGTGGTCGAGATGGGATGGGAGCCACCGCAGCACCATGGGGCGGGAGCAGCAGAGTCTGATGTTGTGTACTTCAGGGAGCTGGAGTTCTATGAAGGAAGAGCGAGGAGGCATGTGGGAGGAAGAACAGCCCCACTGAGGCCTGCAGGGAAGGCAGCAGACCCCAGGTCAGAG
AACCTGAGACCCCCCCAGAGTCATCCATTTTACTATTAGTAGAATTAAAAACTGACACCAAATCTTCTGACAATAAATCTACTAGTTGCACTGTATCATATTGCCTTTCAGATCCTTATCAATTTCCTTAAGTGTTAAGAACACTGAGGCCACTATTCAAATTTCCTCCTGGGGCAAAACGTCTCTATCTTTAAAGTTACTTGGCATCAAAGATAGTATTCTAGTTTTATTTAAAATACAATGTATTTAAAACACAACACATTGTGTTTTAAATAAAACAAACTAGA
AAACTCTGGTTGCCTTGAGGTTCTGAAATTCTACTGTATCAGATGGGTTCCTTTAAACATTGCTCTCTCTAGGGGGTCCTCTTTTTAAAAGTATGCACCTTCTGGAGGGCATCTCTTCATCCTTGTGTGGTTTAGTTTATCAGGTATTTTCCTCACGATGGCAGCCTGAGAACAGGGGACGCCCAAGGGCTGGGATTTGTGTGCTCCGGAAGAAAACGGGGTGTAGAAGTGGGGCCTCTGAAAGAGGGCGAAAAGGCAAGGAAAAGGAGAAATGTTGCACAGTCTTATGGTCTGTCCCCTGCCATTCT
TCTACACCAAAGTTAGGGTCATTTCCGTTCCCCAACAATTTTAAACATTTAAACAACCAGAAAAAAAAAAATGAAGTGTTTTGTGTGCCGGACATATTTGCGAAACTATTAGAGAAAAAATTTGAAGCCAGGAGAATAATATTTTCCTAGAGCAACTGGCACAACTAAAAAATATTCAAGAAAAACTTTCAGAAAGGGATCTCTTTTCTTAATTGCAAAGTAAAATCTTAGATGTCCTTGGGTTTCTGAAGTTACTAAGATAACAGTTGGACTCTTGGAAAGAAAAAAAACGA
CCTGAGGCTCCTCGGGCCATATTTGCCAAATAGTAATAATAATGTCCCCACATATGAATTTTGAATCTGGTCCCCTGTGAAGCACTTTACTCAAAGATTCTCATTTATTTGTTAGCAGTAACATTAAAATAACAAATAAATATAAACAAATTGACAAATAAAAATAGTAGCAGCCTGAGGTTGCTGCTATTATTTTTCGGAGACAGGAAACCACAGTGGTTGAGAGAGGGTCCAAGTTCTGGAACTTGGGAGCACTTGGATTCAAATTGTAGCCCTGCCACTAATTTGCCGTGTGACCTTCAGCGTGTGACGTTTCTCCCTTC
GAAGGTCACGCTGAATGATGAATGCTCCTGGGTAGGATTGGAGGGCTCTTTTTTCTTTCTTTTTTTTTTTTTTTTCCTTTTCTTTCTTTCTTTTTTTTTGTCTCCCATGAATTGCATCACTGGGCAGCCTCTTGGCTGTATTCAGCCGACTCCTGCGGTTTTTAGACCTTTCCCAATTGTTCGGTGTCTGCTTCCTCTCCAGGACCCTTCTGGCCAAGGCAGGATATTCAGGGTTGGCTGTGGCCAGGGAGCTGGCCATTGTCTAGCACATTCCATACACACACCCTGCCCAGCCCATCCTCCACTCCCAGAGCCTGG
GAGTTTTCTCCTTTTCAGGTCTCAAATTTTAAAACAGAATCATAAAATGCTAGAGCCAGGAGGAGCCTCTGGAGTCCTGTCACATCCAGCCCTCTGTTTTAAAGATGAATAGATCGACCAAGGCAGAGACTCAAATACATATTCTAACATTTGGTACCAGATTGCGAAGTCATTGGAACCGAGCATAAAAAGCTATCAAGGAGAGATAAAAGATCTGAAGGAAAGGTTGCGTATCAATTTCTGGAAAGCTGGACTAAACTTTTAATGGAAAACAATTATTTTATAAAAAGGTAAAGAGAAAAGGT
AATTCTGGAGGCAGGTGGCCCTGGGCCCCCACCCCTGGCCACTCTGGGTGGTCCAAGCCCTGTGCCCGCCCACTTGAGTGTGACACCTGGATGGGCCCTGGATCTCGAGGGACAGGCCGAGTGGTGTGGGTGGTGGCACTGGCAGGGTCTTGGCACCAGTGAGCCCTGGGTTTCAAAGCCAGCTGTGTGACACTGAGAAGTTTGTGCGACCTCTCTGAGCCCCGTTTACACATCTGTGAAATGGGACATTAATATGGCCAGGGCTGCACAGGGTCAGCGTGAGGCGGATATGAGAAAAAGCATGTCAAATACCCGGTACACAGTAAGTGCCAAATGCTCATCATCCCTGT
CACACCAAGGAGCTGGGGCGTTCAGGTGCCGCCCACACGAGGAAGGAGGCCAGAGCCTCCCACATCTGCCGAGTCGTTCAGAAGTTAACAAGGCTCATGGTTTAGGGTTTTCTGGAATGCAGGGCTAATCTGAGAACACTTCCCACTGTCTATATGGAGACTGCATAAGGTCACTCTACGGAGGGCAAAACGCACCCCCAGAAGGTCTGGGTAGGGGCGTGGCCCTTACCTCTGTGCATCGTGAGTACTTTCTGCAGCTTCAAGCTCTTGCCGAACCCTTCCCAGATCGTTTTTCAACAAAGTGTT
CTATGCATACGAATCTTTCATCGCCGATCCGCACAAAGCCAGAGGGATGCGCAGCTCCTGGAGCCGAGAACCCGTAGGGCGCACACGCTTCCCCGCACTCGCTTAGAGCCACACACCCCACGTAATTTCATTAACGTTTAAACTTAAATGCCAAAAGGCATGCACGATTTGAACAAAGAACTCACCAGTCTAGCCGAGTCCTCGGCCCTGGGCTCTAAAGTCCTCGGCAGCTCCGTGATCCCCTCGCGGTGTAGATATGTGTTAAGAGCCGGGTTTGAAGTACCAACTTTGCCTCCCCGGGATCTTC
TTGCGAGCACGCCGGTGTAACGAGCCTGCGCTGCCGCCACCCTTTATCTCCAACGCGGGAGCGGGACTGCGCAGGCTTGGCCTCTGGGCTGACCCGCCGACCTTTGATCTCGGCTGCGGTCGGGTTGCTGAAGTTCTGGCTGCGTTCACCCCCACCGTTTACGACCTTTGCAAGTGTGCAAAGATAACAGGCTCGCTTGGGCTTGGGAAAAGCCCGGGAGAACTGGGAGTCCCACTAGCAGCAGCAGCTGGGCAGCTTGCTGGCCGCTAGAAACTAGAAATTGACCACAGCTGGAGTACCAAG
GCCACTGACCACAGAGGTTTCCAGCCAGAAAAAGCAACACCCCACAGAAAAAGCAAAACCCCAAAGATCCTGTGACAGTGATATTTATCAAGATAGGGAGAGGGGGCTGGAGGAGGGGTCAAGAGCAATAAAAGGCAAAAAACACTGAGTGTTTATCTAATAAGGTAGATGTTATTTTTCCCATTTTACATATGAGGAAACTGAGATTTAGAGAAGTTACGTAACTTGGTTAGGGTTAAACAGCTAATATTAGGCAAAGCTGGGACCTAAACGTGGGATTTCAGAGGCCAGTGTCCAATCTTTCTTTA
ACCTTGGAGACCACAAATTGGGAGAGCCTTTTAATTTTTTTAATTTTTCAGAAAAAAGATGAAATATACATTAGAATTTACAAAACACTTTTATATTCATCATCTCACCGTAAAAAGGGAAAAGATGAAAATCAGTTTTAACCCCCTTTTGGAAAACAGGTAGGCTGCAGCTGAGTCTTCCATCTGCATGATTGTTAGACTGTAAATTGGATCACTCGGTGCTAGTATGTGACAATATTATTATTGCTGTAATGATATTGATAATGAGAATATCAGAAATAATAGCTGCTATTTATTAAATGCCACTATGG
CTGCCAAATAACAATGACCAGAGGCTGGTCATCCGCCCTTCCCAATTCACATTACCACACAGGGTAGCTATATCCAGGAAATAAGAATTGATCTAAAAATCAACTAATAAAAACATCTACCTATTAAAGAAATACAACTATCTAAACATGTAACATAATGGGCTTCCCCTTTCAGTAGGCATAGGAAAGGGAGGAAACGGCAAAACCATGCCAGGCAACATCGTATTACAAGGAGGGAAGAAGAGAACGGGTTCCTATACCCCTACATTTCTCCCAGACCGATCA
TCTCAGCTATACTTTCATAATTCTGTCATCATTTGTGAACATTGTCCTCAAAAATATTCACCGAAAAAAATTATCTGAAGGATAAATAGGCAGATATGATAAAGCACTCTTGATGAAACCCTCCTATTTCTTTCTCTAACAACGAGGGATGGTATATGAAATATATTCTTCAGAAAGAAAGGGGTTTTGAAATCAAAGTCCAGGTTTACATTTCTCATGTGAGTGAAGTTGGACAAATTCCTTAGCCTGGCTAAAGCCACCATTTATGCACCAGTAA
CCCAGCACTGGGCACAGAGCACTGGGCCCAAGAGGTGCCCTGATGGGACAAATGTGTGAAGGCCGAGAGTCTATTCTGACACCCCAGGCTCAGGGGGTAACGCGGCCCTGGGGACAGAAGAGCCCCTCTGATGGCCGTGGTGGAAGCATCGGCCGCCCTCCAGCCTTGCAAGGCTTGAGCGTAGCCAGCCTGGACCACCTCTCCCCGGGCAGTCGCGTGTCCCAGGGGGCCTGCTGGGGACCTTCAGCAGGCTGGGCTCTGGGGTTAACCCGCGTGTGACCTAGGTTAGTCCTGAACCTCTCCAGGTCTGTCGCTTCTGCTGTATGAGAGGGTGTAATGCTCTTCACAGCATCACTCTGATGGTTGTGAATTACCAGCATTTTCGAGCTCAGGAGGTGAAGGCTCGGGGAGGCGAGGGGCCTGTGGGGACCCAGGGCTCACAGTGGAGCTTGTGTGTGTAATGCTTCACCTGCTTTGAGGCTGCATT
ACAAGCAATATAGACCTTACTGTCATAACATAGACCACAGAGAGAGTCGTTTGAACACTTTTTTTCAGGGGTGTGGTATTTATAGTATGTATGATCTAAATCTACAATTATGTATGTACTTTACTGTTTAGTAATGCTTTGTTTTATTTTGTCCTTTTCAAAGAAATAATCTCAAAAAGTGTAACATTTAAGGAAATATTAAATATTGAATTTTCATGTCTTAAAAAAGTTGATGGTGAAGATGCAAATTGCACAAATTATTGGTGCACATTTACCATCTACCTGAAATCTACCAGAAG
TTAATTTGAGACTGCTTCTCACTCTGTTGCCCAGGTTGGAGTGCAGTGGCTCAGTGATCTCGGCTCACTGCAACCTCCGCCTCCTGGGTTCAAGCGATTCTCGTGCCTCAGCCTCCTGAGTAGCTGGGACTACAGGCGCATGCCACCATGCCCAGCTAACTTTTGTATTTTTAGTAGAGATGGGGTTTCACCATGTTGGCCAGGCTGGACTCGAACTCCTGACCTCAAGTGATCCACACACCTCGGCCTGCCGAAGTGCTAGGATTACAGGCGTGAGCCACCGCACCTGGCTGAATTGATCCCCTTTTTCCCCTCAGTTGTTGTTGCAG
AGCACCACCTGGAAGGTTCAAGTACATGGAGGAGAGGAGTAAGGCGGACTTGGGCGTATGGAGAAAGGGGTGAAGGGAGAAAGAGGACTTGCGCTCAGGAGGGAGCGTGGCCTACTGGTGGGAAAGCAGGCGTGGCCGCCTGTGCGGGAGGTTGCGGATCCACAGTGGGCGAGACCAGGCCCCAGCCCCATCAGGGCGCGGGGTGCGCAGCCAGGTGGTGCTCCAGCAGCGCCCAGTGAGAGGAGACCTTGCGGTAGACGGGGGAAGGGCGCGCGCTCTGGCCGCTGAGTGCGCATGTGCATATTGAGCGAACTCTTCTGCGGGAAGGGCTTGGCGTAGACCGCGCACTGGAAGGCGTGCGCGCAGGTGTGCGTGACCATGTGCTTGAAACGGCAGTAGCGCAGCGAGAAGGATCGCCATCACACGGCGCACTGGTGCGGCTTCTCCCCCGAGTGGATGAACATGTGCTTGGTGTCGTTTTTCCTTGAGCTGAACGTCTTGCAACAGTGGCCGCACGCATAGGCAAGTGGCTCGGCACCAGGAGTGCGAGCAGTGGTGCCTGAGGGGGCCGTGGTGGGAGCAGCAGAGGGAGCCGGGGCCTCCCGCAGCTGAGTGCCGGGGGCTGCCTCGGGCTGGAGTGTGGGGTAGAAGGCGGGTGGGGGCGCAGGGGCTGGCACGGATGGTGCTGAAGGGGGTGGTGCGGGTGGTTCGGGAGCACCCAA
GCTCAGCTCTCCTTGGACCACTGTGGTCACACCTGGGTCCCCACTTGCCCTGACTTGCTCAGTCACTTGACATCTATCATCTTTCCTTCTTGTAGAGGAATAAGGAAGAGAGCATGAGTTGAGAAATGAGAGAAATCATAATGAACTCCAAAGAACAGTGAGTGTTCACCTCTTGAGGGAGGCAGGAATATGATTGTGAGTGCTCCCATGAGGGCTCTGGGGACAACCTTCTTTCTTCGAAGGCACATGGGTTCAAGGAGGTAGGGGAAACCGTCAGGATGACGCTGTTACTGGCATCATGAGTAGAGCAGAGAATGTGGTCC
ACAGACAAGGCTTCTGGGTCTAGCCCTGCCTCGTAAAACTTTTACAGCCTCTGTAATCCCCAAACAGAGATAATAAGAAGTGGTAAGAATTCAATGAGCTGGAAAGCTCATTAATACCTATACCGTGCCTGATGCGTGATAAGTGCCCAAGTCTTCGGTACACGCCAGAAGCCTGGGGTTGTAGGGTGGGTTCAAGTACTAACAACATCACGGAGAAGGCATCTGCTTCCATTCCCTTCTATTCTGGGCTCTCTTCCCCCTTCCTCTTTCCTTCCACTTCGTTCTCTGTTTAGTTCAAAGGC
TAGATTATAGATTTGAAATAGCGGAGTTGGGGTTGGATCGGGGCTTTGGGGTTGGATAGGGGATTTGGGGCTGGGTCGGCCGGGGTCGGGGAGGGGGGTGGTGAAAAGGTGACAGGGAGCTGCCCTCGCTCAAGAGCCGGTGGTTGGGGGTCTGAGAAGAAGTCACCAATATGAAGTTATTCGGCTTCGGGAGCCGCAGGGGCCAGACGGCCCAGGGCTCCATAGACCACGTCTACACGGGTTCCGGATACCGAATCCGGGACTCCGAACTGCAGAAGATCCACAGGGCAGCTGTCAAAGGCGACGCCGCGGAGGTGGAGCGCTGCTTGGCGCGCAGGAGCGGAGAACTGGACGCCCTGGACAAGCAGCACAGGTAGCGGGGGCTCAGCCCGGGGTGGGAGGGGG
CAGTCTTGTCCTTCTCAGGGGAGCATGGAGGACGGATCCTAGTCCGAGCCAGCAGACTTTCAGCACAGATTCCTGTTGAGCAGGAAGCACAGTGCAGCAGCAGTCATGTTTGAGCAGCCTCATGGTGTTTCTGGAATGTCTCCAGAGCCAGGTCCTGAGCTGCCTTGGCTTGACCCTGGGTGTCCATGAGCTTAAGGAGCTGAGCCTCAGGCTGCATGGCCACTCCTGAGATAACTGGCCTGGCTCTTTGTGTGAAAGAGGCCCTTCTCACCCCGTCAGGATGCCCAGACT
GTGCAGGGCGGGCTCTGATTCCTTGTCTTCCCCAATCCAGTGCCCCGATGGACACCAACCTCTTGAGCAATATCCAGAAGCTATTCTCTGAACGTATTGATGTGTTCAGCCCTGTGGAGTTCAACAAGGTCCGACTTCCAACGTGACTCAGACTTCCAGGGATCCCGGGGAGGGTTGGCTGGAGCAGCCCCACACCTGCCCAAGGAGCCCCAGGACTCTGTGACCAACTGGGGGTGACCCTGACCCTCCAGTCTCTGTCTCTAGGGCTGTTTTTAGGTAGTACAGAGTGCCCTGCCTCCAAATCCCACAGCCCTTGTCCCAGTCTTGGTGTATGCCCAGCCTGAGTCTGGGTGCT
TTTCCCTGAATTTCCCAGCCGGATTAAGCTCCAGTCGCCCACAGAGGTAACTAATCGGATGATGCATCATTTATCGGTTGCCTTCCTTTTCATTTTCCAAGCTACTTGTGTTTACTGGGACCACCGCTGAGTAAATTACTTGCATTCAAATCCTTGTCTCAAGGTTTGCTTCTGGAAGAACCCAAACAAAGACACAAACCCTGTTCTATTTCACACTTAAATGCTTTTATTCCTACCGTCTGTCCCTGGGTGGGAAATGTTCTTCCTTCCCTGCAGTTAGCTTCCTTTACCAGGCTAACTCTTGTTTTCTGCCTCCGCTAACCATTTAGAGACCACGACTTCCACAAGTCACAGAGG
TTCCTATAACTCAGTGATCTTTCTTCTTAACCATATTCTGAGTTCTATTTCTGTTGTTTAAGCCATTTCAGCCCTGTTCAGAACCCTTGCTGGAGAGGTGATATGGTTGCTTAGAGGAAGGAAGGCACTCTGGCTTTTTGAATTTTCAGAGTTCTTGCACTGATTCTTTCTCATATTTGTGGGCTTATCTTCCGGTGATGTTGGCTTAAGTGCAGGGCACTGGCGAGCACAGTTCTGTGTGCCTTCTCTATGCCCTGCAAGCAGGAGTGATTTCTCAGGGCAGAGAAGGATCTATTGTTCTCTGCGT
GTAGGAGAGAGCACTGGAGGTGCCAGTCCACTGGGAAAGAGAGACTCTGTCATGAATAATAATATCACCACCACCATCTAATGTTGATTGAGCCCTTGCAATGTGCCAGCTTCTGTACTGAGCTCTTTGCATGGATTATCTAATTTAATCTTCACAACCACTATTTGAAGTAAGTACTATTATTATCTTCATTTTATAGAGGAGGGAACTGAGGTTTAGAGAGGTTAAATAATTTGCCCAAGGTCATAAGCTAGTAAGTGACTGAACTGGGATTTGAATTTAAACCTGGGCAGTCTGACTCCAAAGCCACGTACTTAACTGCTGCACAGTACTTCCAAAGGCCTGTCTGCAGCTTTTCTGCAGTCCTCATTCCCCTGCAGAATTTGACAGTATTGATGCAGCCCGCCACACTCTCTCCCTTGGCTTCTCCAACTCTACAGGAACATATTTCCCTCCCCACCCGCTCCAGTGGCTTTTCCATTCCTTTTGCTGAAGCCTCT
ACAGGGGCATTGTGGCAAAGGTGGGGCTGCCTCCTGGCCTCCTGGCTCCTGTCCCAGGATCTCTCTCCAGTCACCCCTTACCTACCCCAAAGGGATCTAGAAAAGTGGCTGGCGGAATACCCGGTCAGAAGGCAGCCTGGAAGGACTTGAGGTCCACCAAACCCGTCTAGGTCCCCAGCACCACCTGCTTTTCAGTGTTGCCTGCGGTGAGATCACCTTCCTCAGCTTTCCCATCGATTCTCTGCTCCCAGTTCCCCACTCCCCATTCTCTTTCCACTCAGAGCCACATGATTTTCAGTTTAAGCTGAATTGAGTC
TGGCTGAGTGGTGCCGGTGGCTGAGTGGTGCCGGTGGCTGAGTGGTGCCATTGACTGAGGGAGGTAACATGGGAGGAAGACCCAAGGGTGGAAGAAGATGCGTTCAATCGGGGACATGACAAGAGGTGCATATAGGATAACAAAGCAGAGATGCTGACATGTCAGCTGGACACACATCTTAGAGCTCAGGCGTGAGACCTCAGTGTCATCAGAATATTAACAGCGTTGCCTAATCTGAGGCCTAGGGACCGTCTCAGAGGGCCCGGAATGCCAAAATTTATGTATGCACATGTGATCTTCTAA
ATCATCTCCATAGGATTTAATTTCATTCAATGATTTTTTTTTTAGTAAATTTGCAATGTTTTACAGCCATCCCCAAAATCTAATTCCAAAATATCTCTATCACCCCAACAAGAGACTCCATTCAGGTTGGCAGTCACATGCACTCCCAGATTTCCCCTCTGCCCAGCCCTTGGCAATCACTAGTCTACTTTCTGTGTCTTTGAGTTTGCCTACTCTGGATATTTCATATAAATGAAATGATATATGAGGTTTTGTGATTGGCACCTTTCATTTAGAATAATGTTTTCAAGGCTGATTCATGTTGTAGTATGC
TTCATTATATAAAACAGTGGAAATCTTAGCAAAGATATCGTCAAAGAGTGGAGAAGCCATTTAGGATAAATATACAAACAAAAGATCTAATTATCTCTTTTATCTAAGCAGGCACTATGCAGCCTGATTTTCCGTTTAAGAGCTCATGACTCATTGGGTTCTGGCAGTTTCTCTTTCGGAGTTCTGTCAATCTGTCTCAGCTTCTCTCCTGTGGTTTCATGGAGTTTATTTCTGCCTTTTCCTGAGGTTTGGGACACTACACCGTTTGTCTCTTTCCTCCTACCTAGATTTC
TGGGGAGAGCAACAGGAGGAGAAGCGGCTGCTGGGGGAGAGGGGGCGCCTCTAGCCTGCCCTAGCCTGCAGTTGCCATGGCAACCCTCTGCGTGCTCGAGTGGGTGGGAGTCTGAGTGCCTTGGGTGGGGGGTGGGGGAACCAAGGTGGGGATCTGGGATCTGGGCCCCCTTCATGGTCTCCTCCCTTCCTGGCAGCAGCCGGCCCCTCCACACACAGCCCTCTGGCTGCATCTCCTGCCTCCTGCCCACTCCCCAAACCCAGCCGCCCATGAGCCCGCCTCCTTCAGGAAGCCCTCAGGCATCCGGCAGGTCCATAAGGAAGCCGCAGGCCCTGGGGTGACTATGAAGGATCAGCTGAGAGTTGAAGCCCCTGAATTTCAATCTGCTGTGTAGCTTCAGAGCAAGCACTTGGCCTCTCTGAACCTATTTCCCCATTGCTGCTCAGGGACTAACAGACCTACCTCGCAGAGACAGAGCACGTGCCCAGAGAGGGCCCAGGTACATGATCCTCGGG
CCTCCCCGATGACTTGAAACGTGAGAGAGAGAGAGAGAGAGAGAGAGAGAGAGAGAGAGAGAGAGAGAGAGAGTGCTTGCTTGGTCAAAGCCCTGATCACTTGAAGCCCATTTTTTAAAGATAAAAAGCAAAAGTTCCTTTGGGTTTAAATGAAATCTTGCTAAAAAGGATCTATAGGAAGACAAAAACCAATTCTTCCTTACTTTTCTCCGTCTTTAATCTGCACAGAAGCAATTTAGCCCCTTTTGATCCTTTTACATCTTCTTATAAAATTAAGTTCTGAAGAATTAAAGACATGAATGAGTGGATACAGAAGA
GGCCTCAATGAGAAGGGGACATTTGAGTCACGACATTAAAAAGGCAACGCCTGAGCCAGGCAGGTATCTGGGGAAGGGCTCATCCGGGAGAAGGAACAGCCAGTGCAAAGCTGCTGAGGGCTTAAGAAACAGCAAGACCGCCAGCGTGGCCACAGCGAAGTGCCGGAGGGAGGGGAGGAGGGGAAGTCAGAGGCTCTCGTCACCTGCGGTTCTCAGGGGACATCTGGCGACATCTGGAGACATTTTTCCATTGTCATAATTTGGGGAGTACTACTTGCCATCGAGTGGGTGGGGGCCAGGGATACTGCTAAACACCCTGCAATGCCCAGGGCAGCC
AGCCACCTGTCCCCTGGCTGTCCCGGCATCCTAGGGCGCAGCAGCCGCGGCAGCTCCCCTGGATTTCTGTGAGCACGGGGCTGCAGGCGTGCTGTGGGGACCCCGTGCCTCCAGGGTGTTGCCATTGAGCATGTCCTTCCAGAGAGAGTGAACAATTCTTGACACATTTCTAAGGGAAATCTTCTTCCTAAGGGCATCTACGGGATGCCTTCTTGAGAAGTGCAGAGTGTGTTAAAAATGTGGGGGTCAATCATGGCCTCTGCAGATAAAACCAGGGTCCCTGCAAGCCTTGCAGGTGCAGCTTGGCAG
CAGTTTCTTCAAACTGCTGTCTGGAACCCATTAATGCTCATGAACTCTATGTAGAAGGTTACAATCCAATATTTTTAGGCCGGGCGCGGTGGCTCAAACCTGTAATCCTAGCACTTTAGGAGGCCGAGGTGGGCGGATCACTTGAGGCCAGGAGTTCGAGATCAGCCTGGCCAGCATGGTGAAACACCATCTCTACTAAAAATACAAAAATTAGTTGGGCGTGGTGGCACATGCCTGTAACCCCAGCTACTTGGGAGGCTGAGGTGGGAGAATCAC
AGATAAGTGAGGAAAGAGCTCCCCTCATTCTTACCCAGAGCCACCTCCCCAGTTGAGGGGCCTGGTGTGCTTCTGGAGCCGACAGGTATTGAAATAACAATACTCCATTATAAGACTCATACTTGGCCGGGTGCGGTGGCTCACACCTGTAATCCCAGCATTTTGGGAGGCCAAGGTGGGTGGATCATGAGGTCAAGAGATCAAAACCATCCTGGCCAACATGGTGAAACCTCGTCTCTACTAAAAAATATAAAAATTAGCTGGGCATGGTGATGCATGCCCGTAGCCTCCCCAGTAGCCTCCCCAGAGGCTCCCCAGTAGCCTCCCCAGCTACTGGG
TAGGGACCCAGTGAGGGAAGAGATTATTATCATTTGGAAGACATTTGGGGTGGGGGTCTCAGCCAAAACATCAACTCATCAGAAAGACTCCTCTTGGCCACCCATCTAAAGAAGGTCCCTTTCCTCATTTCTCACGCGGCACTCAATTAGTTTCTTCACTGCCCTCATCATAATTCAAGACCATATAGTTATACGTGAATATAGTTTACTTTTATTGTAAACTACAGTTTGCAGGAAAAGGACCGTGGAGGCCTCTTTTGTTCCGCATTCTATCCCCAGCACCTGCTGTGGTACCAGGCACGCAAGCAGGCACTCGAAACTGCTTTGGTGGA
CTGGCAACGGGGGGCTCTGGTTCTCAGAGTGACGTCACTGGACAATCCCATCCAATGAGCATCGTAGTGGATCTGGGCAATGTCCCATTAAGTAACAGAAAGAGGGCCCGAAAGTTTACATACAGCACAGTGTGAACTGTGTCTGAAGCAAAATCAAAATACAACAGGAAGCCATGCTGACGTAATCACACGCAGAGGCAGGCAAGCAAGTGTGCGACACAGGCCCCGAGAGGCCCTGGGGCAGGGCTGACACCGGTGCCGCCCAGCGTGGCACCTGTTAGGGCAGGACCACAGGTGCTGCCAGCACAGTGAAAACAACAGCCCCCAAAATACAAGCGAAGCCACCATGACATGACACCACACCACACAGCAAGGCACCAGG
CCAAGGAGGGCCTCTCCCTCCCACCTGGGCCTGAGGGTCAGGGTGGCAAGAGGGAGAGGCCCTCGGCAGGAGTGGCCTCTGGGAGGGACTTCTGAGCACCGCCAACACGCCCGCTTTGTGCATCCGCAGGCTCTTCGCGGCCAAGTGCAGCGGCTGCATGGAGAAGATCGCCCCCACCGAGTTCGTGATGCGGGCGCTGGAGTGCGTGTACCACCTGGGCTGCTTCTGCTGCTGCGTGTGTGAACGGCAGCTACGCAAGGGCGACGAATTCGTGCTCAAGGAGGGCCAGCTGCTGTGCA
ATGTAATGGATAAGAAAATGGAGGCCCGAACATGGAAATCACTTCTAAAGACCACCAGCAAGTCTGAGAAAGCTAAGGACTAAAACCAGCTCAGTCCCTCAGTCCGGGTCCCACTGTGTGCCTGCTGTAACACCCCCATTACAACACAGGAGGGGTAAAGCTCCCTGAAAGACCACAGTGGGAGCTGCAGAGAAGGGAAAGACAGACCCGCAGTGGGTCCCAGGCATCTGGGAAAGAGCACAGTGATTTGATGGTAGCTGCAGGAACCTCTGCCTGCTTGTTTGTTTACTTG
CCTCAGTGTTTTAATGAGCTTCCCAGACTAGTGGTTGCAAGGAGGCCAGTCCTGCAGCACAGCGATTGGCCTTCAGAAACACAGGGAGGGAGTTGTGTGGTCAGCTGCATTCAGGAGACGGGAGTTACACAGGATTGAACCACGTTCTGCAGCAGGACTTCTAGGAGCCTTTTAAGGCGCTGAGCATCGTCTCCCAAATTTAGCTGACCATGGGACACCTTCTCATCTCCCAGAGGAACCTTCCAGGCCTGAGGCAGAGGTGGGGTCTGGCTTCCCGGGTGCCAGCCTGGGCCGAGGGGTCTCTGTCAGCTCCTGACTGAGGAGCAAATGA
GGGCAAGTTACTCCTCCATCACCGCTGCAAAGTGGGGATACCAGCACCTGCTCATGGTGTTTCACAGTGGGGCCGGCCAGGAGCCTGGACCAGTGAGTGATGGTTCCCGTCCCTTTGGGGGACCGTAAGGGCGGCTGAGGATGGGGCCTGGGGGCGCTCTGCGAGTGGGGACATTCCCCTCAGCCCAGCGCGGCGGCCAGGGTTGGGCCTGCCCCCTTCCCCTCCTGGAGGCCAGGCGCGGGCCGAGGAGACCCTGCCTGAATGTGCCCTAAACCTGGGGGGTTGAGACTAGAGGGGTGCTCGACAGGCCTGCGTGCTGGGTGTCTTCAGATGAAGGGC
AGCTGCTGTGGTCTGCATCCCAACTCCACCGATTGGCAGCTATGTGACTGGAGCAAGTGATAAACTCCCCGTGCCTCGGTTTCCTTTTCTGTAAGATTGGGAGTAATAATGGTGTGCACGTCACAGGGTTCTTAGGAGAACTAAGGGAGTAAATATTTGTAAAGCCCTTAGAACAGTGCCAGACACATGGTTAAGTGCTGTAAAGTGTTGTTATTTCTGCTTTAGAATTTCTTCCACTTGTTTTTTAAGTTGGAGAAAAAAAATGCTT
TTCAGAAGCTTGGCGGAACATTTCTGGCTCCATCTGAGGCTCTGTCTCTGTGTGTCTCTGAGTGTCCCATCCCACTCTGTCCCCAGCACCGCGGAGGCAGCCGCCCTGGAGCGGGAGCTGCTGGAGGATTATCGCTTTGGGCGGCAGCAGCTCGTGGAGCTGTGCGGTCATGCTAGTGCCGTGGCTGTGACCAAGGTACCTGACCCCTGACCCCCAACCCTGACCCCAACCAGACGGCCAACTCTCCTGAGCTGCATGACTGCTGTGACCAGGGTGGTTCACCCCTCAAGAACTCCCTTTTTGCTTGGGCCTACCCCAGCCT
TCGCAAGCACTTAGTGGTGGGGCTGGGGGAAGCCTGAAACCCTTGTTTGATGTTATGGAACGCAGGCACCTGCGACAAACGGCACTGGAAACAGCTCTCTCGTTGAGATTTAAAGTCAACACTACTGATATCCACTTTTTATTCCACTTAAGAAAAAAAAACTAAAGGAAGGGGGGCAGATTTATTTGCAATAAAAGAAGAAAGCGGGTTGATTTTTATGGGGAAGATTTTAGCTTTCGGCTACACACGCATTTAGACGTTTCTACTTTCTCTAGCACTCATTCCTAGAAAAATCAATCCAGCCCTGAGGCCTGT
TGGCTATATTCACACCGTGGTGTTTTTCTCTCTTGCCTCGCCCACCCTCTTCCAGACACCTAAGCAGATGCCCTTCTTTTATTCTTGTTTAAAATGCCTTATGGTTTCCTTCTGTGATTTCCGTTCAAGGACGAGTTTAATGCCTTTCCTCAAGAAATGGGGGAGAAAAAACAAAACTTCTGCCAACGCATTACAAATAACATAAAACCACCTTTTAATTTTTTTCCCCAGTTGGTTATGTAGCTCCCAGCCTCACTTCAAAGGCCTTGACATTTCCTGGGGCCAGGGTGGAGGGTGTGTGTAAAAGTGGA
CAGGTCAGCGCTTTGCGAGGCCCTGAGAACCAGCGCAGAGCTCATGTGGAGCACCAGCATGAGTGGCCCTGAGCTGGGCATCCAGGTAATGGCAGCTGGAATGGGCTGAGTTAAATTCCTGGGCACCAACCAGCTCACTCAGCCAGTCAACAAACACCTGTTAGACTCTGGACCTGGGCCAGCACGATGGGAGCTGCAAGGTGTGGTGCCAGATGCATCCTGGTCCTGGAGGTTGGCGTCACCAATGTTGAATAAAAGGCAAATACCCAGATGGTGAGGACACCCA
GACTGCGTAATTTGTATCGAGTTTTCTACAGGTGTGATGAAAATGTTTTCGAAACAGGTAAGGGTGATTGTTGAGGACATTGCGAATGTACTAAATGCCACTGAATTGTATACTTTAAAATCGTTCGTTGTTATGCGAGTATTAGCTCAATTTTTAAAAATGTGCTAAGGTGAGTATAAACTTGCTTGGTGAGAACAGAAGGGCTGGAGTTAGGTACATGTGAGAATGAAAGGAAGGTAGATGTGAGTTTTCTCTCCCAGGAGCAGAAATCTTTTGCATCTACCCCTTTCCT
GCCTAGCCATTGGCCCACTGAGACTTCTCTGCCAGGGCTGGGCTGGGTCCTGTCCTGTACCCAGAATCTGTGCTCAAGTTCTGTGCTGTCTTCTCTCAGGGCTCCCTCACGGATTACCTCAAGGGGAACATCATCACATGGAACGAACTGTGTCATGTAGCAGAGACGATGTCACGAGGCCTCTCATACCTGCATGAGGATGTGCCCTGGTGCCGTGGCGAGGGCCACAAGCCGTCTATTGCCCACAGGTACCTGGGTCAGCAGGTGCCTTTCCTGCACTTGACCTGGA
TAATTTCCAAATGAAACAACACAATGCAAATAGTAAAGCAGGCCCCCAAAAAGGAGTCTACAACTATGTCCACCGTAAAGAAAAATGTAACTGCTACAGCAGTTTCCTGGAATTTCCTGGAAGCCAGAGCGAAAAGGGAAAGAGATGAGTAGCTGTCTAGTTCTCATTTACGATTAAAGAATCTAGGCCAGGTGCGGTGTCTCACGCTTGTAATCCCAGCACTTTGGGAGGCTGAGGCGGGTGGATCACGAGGTCAGGAGATAGAGACCACCCTGG
GATTACAGGCTACAGGGGTGAGCCACAGAGCCTGGCCAGAAATATCATATATATATATATATATATATATATAAAATATGTGTATATATATAATATGTATATATATATACACACACACACACAATTTATATATATATATATATCAAATTTTTAAATTTTAAATATATAAAGATGGGGTCTCGCTATATTGATCAGGCTGGTTTTGAGTTCCTGGCCTCAAGCGATCCTCCTATCTCGGCTTGCCAAAGTGTTGGGATTACAGGTGCAAGCCACTGCTGCTGGCTTGT
CGCACAGAGTGAAAGTCAGTGTGTGAGCAAACAAAACACCAGCCAGCAGAGGTTAAGCTTCTATGCAAACAGGCCTGCCTGACTCAGGGAGCAGGGGAGACTGAGGCAGATGAGAAGCTCCCGCCGAGGCCACCAGGATGCCCAGGCCTTGGGGCTCCAGGAAACGTGGTCTCCACGCTCAATCTCGGCTCAGCCTTCCCCAGAAGATGCCTCTAGCCGGACAGAGCTGGGTTTTAATCATGCCGCCTTCATAAGCCAGGTGCATGATCTCTGGCTAGTTAACTACAGGTGCATTTCCTTAACCTATTTAAAAAAGGGGTGGGGGGATGGTTAGGAAC
TCTCTGGATCCCTACAAGGACCCAGAAGAGAGTCGGGAGCGAGAGAGGCCGGACGCCTAGGTCTCCCGAGCGTCTCTCGCCCCTCCACCCCCACCTCGGGGCTTTCCCCACCTCCTCGAGGGGAAGCAGCTGGCGGAGCCGTCCGGTCGCAGGACAATGGAAGGAAACCAACTAGAAATCATATCCGCCCTCTCCGTACCCCGCCCGGCCAGAGCCCCCCTTTTTGTAGGCCCGGGTAGAGTAGCCTGTCATTCACACCACACCCTCCCCGTCTGAGACCCTACGGGAGCCCACTGTCGTCTGCCCAAAC
TGTGTGTGTTTTGAGATGGGGTCTCCCTCTGTCGCCCAGGCTGGAGTGCAGTGGCGCAATCTTGGCTCACTGCAACCTCTGCCTCCGTTCAAGTGATTTTCCTGCCTCAGCCTCCCAGGTAGCTGGGATTACAGGCACCCGCCACCATGCCTGGCTAATTTTTGTATGTTTATTAGAGACAGGGTTTCACCAAGTTGGCCAGGCTGGTCTTGAACTCCTGACCTCAGGTGATCCACCGCCTTGGCCTCCCAAAGTGCTGGGATTACAGGCATGAGCCACCACGCCCAGCCTACTTTATTTTTCAGTTGTGTGTGTGTTTTGTTT
AGCTCTTATCTGTTACAGTCTACTGCATGAGGGAGTAGAAAAGGGCTTGGAAACCCAAAGGAGGGACTGCCCCATCTGGAGGAGTGAGGGAATGCTTCCTGGAGGAGGTGATGCCTGGGTGGGGGTCGTGGCCTCACCTCTCCTTGTGATAAAATCAAGGGCAGGAGGCTGCCAGCAAATAGTTTCTGTTAGTCCGGCCATGACTTGAGGGTGGTGACGATCCACACGTGGGCCTTCAGGTGGGGCTGCCCATCTCCCAGGGCAAGGACAGTGGCCTTTAGCATGCCAGTCACCTTCCTGCTAGTCCAGACCCTTCACACTTGAAGCTCCCAGGGG
AAGTGATTCTCCTGCCTCAGCCCCCCGAGTAGCTGGGATTACAGGCATTCACCAACACACTCAGATAATTTTTGTATTTTTAGTAGAGATGGGGTTTCACCATGTTGCCCAGGCTGGTCTCGAACTCCTGACCTCAGGTGATCCGTCCACCTCAGCCTCCAAAGTGCTGGGATTACAGGCATGAGCCTCTGCGCCAACCCTAAAAATATATACATTTTAAATAAAATGAAAAAGATAGCCTAAAATTGCAGCAATATTGCAGTTCTGTTTGCATTTTTCTGGAGGAAGTACCCCTCACTTTCATTATAGAGGGCCATGAGTCCTCTCCACGGAAGAAACAACATCTAGCCTTTATTGAGTGCCTACTGTGTGCCCCGTTCTAGTGGCTTTCCAAGTAGTAACTCATTTGATACTCACGACCACCCCGTGAGGAAGGTACTATAACTATCCCCATGTTACAGGTAGGGAAGCTGAGGCTGAGAGAGAGTTGGTAACTTGCTCAAGTCACAAGACTCGTACATGGAA
AACAACTTTCTGGAAACCACCCTTGGGAGTTTCTGGGCAGTGCGGTGGGGGAAGGAGGAGGATGTACCTGGCTCATACACCTTTCACGGGTTTGGAGCTAAGAGCTTTCAAAGGTGATCTACCCAGGACCACTGTCCCAGGCCCCACTTGAAGGGGAGCCCCCACCAGGGCCCGGGATACAGGTGCCTAGGGGTGCAAGTGCCGGAGGTGTTGGGAAAAGAGGTGTTTGTTACCTGTGGCTGACTCAGAGGCACCCGATGCGCTTTGAAACAAGCGTGGGGAAGACATGGGCACCGGCCAGGCCT
CTTCACCCCTACACGCGCGCGTGCACACACACGTGCACACACACACGCACACACACATGTTCACACACACACACCCTCTCTCACGCGCGCCGTGTGCAATGCTGAATTCTGGAGAGTAGGCGCGTCCCCCCGCGGGCCAGCGCGTAGGAGCTGGCAAAGAACGTGCGTAGGGGGAAAGGTAGGCTCCCAAGAAGCTCCCAGACGGACGTGGACTGTACAGCCCCTCCCTAGCCTTTCTACTGCGGGCGCTGTTGCCAAGTCCTAGGTGCACGTGGGCAGTGGGCCGCACACGCTCATAGGCACGCGCGCTTTTCTGCGCACTTCCTCAGACTGCTGTAGCGGTGCCCACGGCCAGCCGGAGTCCTCACAT
GCAAGAAGGAAAAGTTGTTTCAGGAGGGGGCGACCATCTTCACTCTCATTCCAGCCCAGCGGGCACAGGAGGAGTTTACTCACAGAAGACAGGGGCACCTCACCTTCGCTACAAACCTTAGGGGTACACAATCCATTTGACAGCCTGGAAGAAGTCCCCAGGGAAGGGACAGAACCGCCCAAGGTCACACAGTTAATGAGTAGACAAGCTGGGGGGAATGAGTAGACTCATTCCACTGGGGATGGAAGTGGGGAAGTCACCGTATTTGAAAATAACTGACGCAGTTATTAGCAGCTCTTAGCATGTGGTCCCTGAACAGCA
TCAGGGGGCTCTCCATGAGGTCTCCGTGGCGTCTGTGTCCTCAGCAAAGAGCATTTAATGTTATAAAGATTTGTTGACCCGTCTTGTCTCCTTTAATAGACACTGTTAGGGCCCTGGGCACAGGATCCCTGGTCTCTTTTGTCCCCACATCTCCCTGGCACTCTGTACAGTGCGTAAGACCAGAACTAAATAAATGTCTGAGGGAATGAATCAGTGAAGAAATACTTCAGGTCACAATGAGGTTGCAGAGTGGCATGAGGCTGTTAAGATTCACCGTGAGGCGTGGTGGCTCATGCTTGTAATCTCAGCACTTTAAGAGGCCGAGGCAGGGGTATCACTTGAGTCTAG
CTCCCTCTCACACACCCCAGCTTTCCTGACTCAGTCTTCCCACTGGCTCCCGCATTGTGTTCCCTGGACTCTACTTCACCTCTTCTTTCCAGCCAGTGCATGGCCTGAATCCCAGGGGAGTTGCCTCCCAAGTCTGTCCCCTCCTGGCAGGGGGGATGTGGGTGGAGAGAGGGGCCTCTTTAGCCCCGTTCTGTGGGAAGGCAGTTGAGAATGAGACCATCTTTGCTGCCTGGGCCACCATCCATGTGTCCCCATGTGCACACAGAGCCCCCACTGTAGCCATTTGCCCAGCAGGGGTTGCCTAGGCTGGCAGCAGC
TATTTATTTATTTTTTGGAGATGGAGTCTTGCTCTGCCACCCAGGCCAGAGTGCAGTGGCATGATCTCAGCTCACTGCAACCTCCTCCTCCTGGGTTCAAGCGATTCTCCTGTCTCAGCCTCCCAAGTAGCTGGGATTACAGGCACCTTGCCACCACGCCTGGCTAATTCTTGCATGTTTAGTAGAGATGGAGTTTCACCATCTTGGCCAGGCTGGTGATCCTTCAGTGATCCACCTTCAGTGGTCACTGACCACTGACCTTCAGTGATTCACCTGCCTCGGCCTCCCAAAGTGCTGGGATTA
TCACCTGAGGTCAGGAGTTTTGTATTTTTAGTAGTCTGTACTAAAAATACAAAAATTACCCAGGCATGGTGGTGCGCACCTGTAATCCCAGCTACTCAGGAGGCTGAGGCAGGAGCCTCGCTTGAACCCGGGAGGCGGAGGTTGCAGTGAGCTGAGATCGTGCCACTGCACTCCAGCCTGAGCAACACAGCGAGACTCTGTCTCAAAAAAACAAAACAAAACAAAAAATGCTAGACTAGGCTGGGTGCAGTGGCTCATGGCTGTAATCCTAGGACTTTGGGAGCCAAGGCAGGTGGATCACCTCAG
CATCTAGAAAAGCTTCAGAGGATAATGGGACATTTATAAATAATGTACCTAAAGTATCTAGCATAGTAAGGAATATTAGGTTTTCTCCTTTTCCTCTTAAACATTATTTAGCATTCTCTCTTACACACTAGAGAAACCTCACCAGCCCACTTATTTAGAAATTATCTGAAATACTTTTGACCACTTTGAGCTTCAGTGTTCACATCTGTATGTCTTTAAAAAAAAAACATAATGCCCTCCTTGCAGGGTGTTAGGAGAATTAAAGTTACTGGAGAGAAAGCACC
AATTTGAGAATTCAAGGATAGATACATCCAACAATGGTTAAATTCTGTAAAAATTAATCCTGCTGGTCAGCTTGTGGGAGTGGCCCTAGTTGGCTGTAATCATTGGTATTTAAATCTGTAAGTGGACGGTGGAGAGAGGCTTGTTTCCTGCCTTAATGAGTAAGTCAGAACCTGCCTCGGAGGCCCTGTTAATTGTTAAAAACTGATCTTTGAGCAGGGTTGTAAAGAAGAAGAAGAACGGCTTTTTTTTTTTTTTTTTGAGATGGAGTCTCGCTCTGTCTCCCAGGCTGGAGTGCAAA
GTCTCTGTAACCTGGGCAGTAAGTAACATAGTGATAAAAAGCATAGCCCTGAAGTCAGACTACCTTTTACAGGCTGAGAGATCTTGGGTGGGTGACACTCCTCTCTGAGCCTCACCTTCCTTATCTGTAAAATGCTGATAATAATCGTACCCACCGTATGATGTGGTGAGAGGCTTAACTGAGATGTTCCATGTGAGGTGCTTAGCACAGCTCCCTGCCAGTATTATTAGTCTGAGTCTCTTGCCTCACTTCCTCTTGCTGTCATCTCATACTGTTTCCTCTTTGTGGGAACAGAAG
GGGCGGGGGAGTGCGCGAGTGAGGAGGGCGGGGGAGTGCGCGAGTGAGGAGGGCGGGGGAGTGCGCGAGTGAGGAGGGCGGGGGAGTGCGCGAGTGAGGAGGGAGGGGTGCGCGAGTGAGGAGGGCGGGGGAGTGCGCGAGTGAGGAGGGCGGGGGAGTGCGCGAGTGAGGAGGGCGGGGGAGTGCGCGAGTGAGGAGGGCGGGGGAGTGCGCGAGTGAGGAGGGCGGGGTGCGCGAGTGAGGAGGGCGGGGTGCGCGAGTGAGGAGGGCGGGGTGCGCGAGTGAGGAGGGCGGGGTGCGCGAGTGAGGAGGGCGGGGGAGTGCGCGAGTGAGGAGGGCGGG
CGCCCCGCCGGCCCAGATTCTCCCGTACGCTCGCGTTCTTCCTGCACTCCACAAAGTGCTGGAGACTTGGGGCCTTAGTTTAAACAGCTGCACCCGCACGGAAGGGCTGCAAGAAAAAGGGGGACGGGGGCGGAGTTCGCAGCGTTTTTCTGTGGAAGACAACGCCCTCTCTCTTCATCTGAGCTAAAAGGAAAAATAAGTAACTTCTTTGTTCCCCGGTGACCTCGGGCACGCGGATCTGAGGAGCACCGTGCAGTTGCTGCTCCTTCGAGATCCCCTGCGAGGCCCTGGGCCTCAGTTCAAAAAGCTGTGGAAGGCCTGCGGGTGTAGGG
ACGCCCCAGGACACGAACTCGCGCCCGGAGCCGACCCCCTCCACGGCCAGCGGGTCCAGCCGCGTCCTCGGAGGTGGCCCAAGGAAACCGCGATGAATCGGCATAAGCACGTCCTATCTTAAAACACCGGAAAGGCAGATTTTACTTTGTTTGGAAACTAAGTTTGTGTCCTGTGTCTCAGTAGCTCTCAGGGTGGTGGCAGTCACGCCCCCCCGGTCCCAGGGCTGGGAAGATGCTTGGGCTAGCCCCCGCTGCAGCCCCGGAGATGCGGGGCTTTAGGATCCCAGGGGCTGGAGGCCAGGGCCGCCCTATCGCTCTCCCGGCCGGGGGTGTGGCTGTCCAACTCGCTCTGTCGCCCGAGTGAACTCTTCCAGCAGGTTGGCCTCTCAGGCTGTCCCCTGAGGACCTGAGCGAAACTCTGGAGGGGACCAGGAAGAAGGGAGAGAGGACATCTCCGAGACCTTCCCGGGGGTGCGCCCACAC
TCCTGGGCCTCTTCCTTGCTAAATTTTGGGGTGGGGGGTGCACTGTGATCCATGAGGGATGCAATGAGAATGGAGGCTGCCTTCCGTGGTGGTGGTTGCCTTTTGATCATGTCTGTGGCTCAGGAGAGGCTGCCGGGTGCCAAGCTGTGTGAATGCCGAGTGGGTCAGCACCACAGAGCCTGCAGGGCCTCTAGCGCGGGGGCAGAGGGTAGGGGCAAGCGCAGGCCTGATGGGAGGGAGGGCCGTGGAGGGGTGCAGGCAGAGCTCGGGTCAGCTGAGCACGTGTCTAGACAACCT
GTAAAATGTTGTAGCTACTTTGGATAAAAGTTTGCCAGTTTCTTAAAAAGTTAAACATGTGTACTAAACATGGCTTTTTATTCTGATGTTTTGACATCAGGGGCCTTACAGATCCTGTGTAGACTGCAACTCCCAGGGCTAGCCAACACCTAGAAATAGCAAACAACTCATCTTCCATGTGCAAACCAACGAATCCTAAGCCTATTTCCTAATTACCTCCTCAGTTGAGCTCTCACACATCTTGCCACTATTCCCCTGCCCTAATCACCTCAGGGCTGGGTGCCAGATAAT
CATGCTATAATCAGCAGATGGCCCTACCTTCCCCCACCACCCCCTTTTAAACAGACCCTTCTAATAGCTAATATCCTGCAGTGACCAAAGCCATTAGAAGGATTAAGCCATTACTATCCTGTCCAGCAAACACACAATGCTCACGGGGATTGCCTTTTTTTTTTATTTTTTGGTTGTTGTTTTTATGGATGAATCAGGGCCCAATGGTAGGCTGAAAATCAAAACAGGGAGGGCAAAGGGTTATAGTCATTCTTTTCAAGGACACCTCCCAAACAGCCTCAGGATTTGAGATTCCTTTGTTAGAATGACGGCAGATGTCAGCCTTGTGGCTAGTGCAAGCTCCGAAAGGACACAGTACGCAG
AGAGAGGTTTATCTCCCCAAGCGGGCTGCGGAGCTGCCTCAAACAGACCTTCCAAAAGATGCAGATGCTTCAGCCTCATCTGGCCCCTCCTCCCAGCAGAACCTTCTGGGTGGCCAGGCGCCATGGCTCAGGCCTCTAATCCCAACACTTTGGGAGGCCAGGAGTTCGAGACCAGCCTGGGCAACACAGGGAGACCCCCCCCCCCCCGTCTCTAAAAAAAAGTTAAAAAAAATTGCCGAGTATGGTGACGCGTGCCTGTAGTCCCAACTACTCCGGAGGCTGAGGTGGGAGGATTGCTTGAGCCTAGGAGGTCG
TTAAAAAATCCGTATATTTGTTGTTCTGTGAAAAATGTATTAATAGCTCTGCAAATGCTCCACTGCCCTTAGGAAAAAGATTGTATATTTAAATAGTCTTGGCTGGGCGTAGTGGCTCACACTTGTAATCCCAGCATTTTGGGAGGACACGGTGAGAGGATCACTTGAGCCCAGGAATTTGAGACCAGCCTGGGCAATATAGTGAGACTCTGCTTCTACAAAAAAAAAAAAAAAAGTCCTTTCAGGCACTTGAGATTGAGCACCTCCCCGCTCTGGCCTCTGCACTGGGGACGTACTCATC
AGCAATAAAGACTTCCCATTTATTGGATTTCACACATGATTTTGCTTGAGCCAAACCAAAGACTCATGACTCCTAAAAAACAATGAATAGACAGAGTACAGAGTGCTTGGGCATTTTTCTCAGGGCTCTCTGTTCTTCGGAAAGATGTTTATGTGCAAAAATAAAAACCTGACTGATTTACATACGGAATAGGAACACACATTTTTCAAGGTGTGGTATCTTACAAGTAACATTTATTTGGACCCCTCTTAGGGCTGAATTTTACCCCTCTCCCCACCCC
TGGCAGGGCTGACCTCTTTCGCACGGGTAAATGTTTAAAATCTTTTCCCTGATTAATTTTGCCAGTTAAGAAAAAGAGGAGAAATGGCCCGGCTCTTAGCCATCACAATGAATAAAGCTTAATGTTGATTGTGACGGAATTTCTAATGCCAGGGAAATTGATTGAACGCGGCAATTACGCTGCAATAGTAACTCAGGGGAGATGGGATCGCTTTCTCCTGGCCGTAGCCTTTTGGTTATTTAAAATAATCCAATTTGCAAGGATAATTATGTATTAGCGTTTTATCTGCCACTTGAAATGAACAGGG
GGCACAAAATGGTATTTACCCCACTTTAGAGTTGCTTTTTAAAAACTTGGTAAACATTATAAATACGTTCCTTAAGAGAACATATCCATGAGGAATATTATTGTTTTTGATTTTTATTCCATTGAAGCCCTTTTGACCTATTTTTGAAAAACTCAAGAAGCAAGCAATAATGGATGGATTTTTTAAAATGGTAGGTTTTGTGTTTGCAAAAATCTGATTTAGAGGCCTATTGTTTGGGTCTGCTAACAGAATTCTCTGAAAAACAATAACATCTAAACAAA
TCTGGAACAGCCTCAGTTCCAAAAAAATGAGTCGCTTTGTTGCGGCATTAAATTTTGCCCCTAACTCATGTGTCCCGGCGTGGCCCGGGAGCAGCGGGCCCTTCCTCTTCCAGGCTCCCTGGCCCCGGTCTTTGATGACTCAGAGCTCCTGCGGTCACCGGGCCGCTCTGGAGACTCATCAGAGCAGCTCCCCCATCCCGTCAGCTCTGCGGTTACAGCCTCAGTTAATTTCCAAAGTCGCCCACTTTCAAAACACGATCTTAGGGCGGGACGATATGTACGCATCTTCCTGTGGCCAGCAGCAGTGATGGCAACGCTGTAGGCACCTCCTTCCCTTAGGAAGAAGCCAAACATTTCACGAAGTCCTTCTGTGCTTTTAGACGAAACTGGA
TGCGGATGGTGCTTCCTGCCTCAGCTTGGGCCTGGCTCACAGTCGGTATTTGGGCATGGAGCTGGCACCATCACTTCCCACCGAGATGCACAAACGTCTGAGCAGCTTTCTCCCAATCCTGGGCCTTCCCTCCACCCCAGGAACCCAGCACCTCACTTTGTCCCACTGTGTGGCCCCCTGCCCCACACTGGCCTTCCCTGCAGGGGCCCACACGCCATCAACCCTCGTCTCCCCTACTGCAGGCTGGGGGCACCAGCGGCAGCTGACCTGGGTACTGGTTCACTGGACACAGAGGCTTTGGCCAAGGCACTGCCCCCTGCTGAGCTTCGGTTTCCTGGCCTGTAAAATGGGGCTAT
GGCTCAGACGTGGTCGAGTATAAAGGTGCTGGCCAGGCAGTGGCTCATGCCTGTAATTCGAGCACTTTGGAAGGCCGAGGCAAGTGAATCACCTGAGTCCAGGAGTTCGAGACCAGCCTGGGCAACATGGCAAAACCTCGTCTCCACAAAAAAAAATACAAAAATGAGCTGGGCGTGGTGGCGGGCGCCAGTAGTCCCAGCTACTCTGGAGGCTGAGGTGGGAGGATTGCCTGAGCCAAGGAGGTCGAGGTTGCAGTGAGCCAAGATCACGCCACTACACTCCAGCC
GCTGCTTTGGGTCTGAAAGGGGGACAGGGAGAACTCTGTTGTTCATGGCTCTCAGAGGCCCTACGCCTTGTACTCTAGCTGCAAATTTGATGGGGAAGGAGCCTGGGACCAGGGGAGCCTCGGGTTTCCCCGGAAGCATTTCCCAGCAGCCCTAGGACCCTGTGAGCAGGTGCAGTGGGACCCACGCGCCGCCTCTACTCCTCCTTTCCTGGCTGGGAATCCTTCCTGCCCCCCAGCACACACACACATTCTCAGTGTAGTTCCGTGTGATTCACTGTGAGTGGTCATCATCATGGCCCGCATCATGGCCTGAGGAGAG
AAATGTCATTATTCTTATTCCACGGTTGAGGAGACTGAGACTCAGAGAGGTGAATTAACTTTCCACAAGTTCACGCAGCTATGAGGCATGCTTGACTTTTGCAAGGCCTCCTAACTCCAGTAGGGGAAAGGAACGTTGCTGATCAGGCACTATGTTAAATAATTTCACTTTTAATGTCTTATCTAGTATACCAAGGCTTTGAAGTAGGAGCTTTCCTGATTTTCAGAAATGCAGAACCTGAAACTTACAGACATTAGGTAATTTATCCGGGCTCCAAAGTCGCGAAATTAACAGAGTTCTCTCTGGTTCCAAAACTTATGACCCTCAGAAATGTAGAGTTGAAGGTGGACAAATAGAGACAGAATAATATTACACCTATAAATAAAGACCACTGCCCTA
CAGTGTGAAGGACCCAGGCAGCTGCTGGACGTAAATCATTCGGACCCCCCTGCAGCTCCTTGCACTGTCTCTTGGTTAGTAATACGTGGCGGTGTCTGTTCCTACCTTTTTCTTCATGCACACCTTTCTGGTTCCCCATTTATCAAAATCCTATTCATTCTTCAAAGCCCAGCAAGGCCTGTCAATGCCACCTTCAAAACATCTCAAATTGGACCATTTCTCACCGCTCCTCCGTAGCCTCCTGGTATGAGTCGTCCCCAGCTCTCAAGCTGGTCTGGCTCCTGGGAA
GCAGGACTGGGTAAAAGCTAGGAGGAGCTGGAAAGTGTGGAGGGGTGATCCTGATAGGAAAGCTTGGAGGTGAGGGCAGGGTGTGCGGGGACAGGCATCCTCAGGGTAGAGGTGTGGGCCACAGCCAGTGAAGAAGGCTGTGTCTGCCCTCAGCCATGGTCCCCACACAGTCAGCAGGGACAGTGCAGTTCACACCCCTTGTGATAACTGTGCTTGCCATGCGGTAGGCTAGCCACCCTGCTGGGCCCGCCACCCTGCAGACAGGCCTCGGGGTCAGAAAGCTCTACCACAGGACATGCTTTGTGAGAAGAAG
ATCCAGGGCAGAAGCTTGGGCTAGGCTTTCAGGGTAGGGTGCTTCCCTCCATCCCTGTGGCAATCAAGAAGCCCCCAGTCAGCTTCAGAGCAAGAGAAACAGAGTTCTACATCCTCTGCTTGATGCCACCACCTCCAGGGAGACTTCCAGGGTCTCCTCCAGTAGGAAGTGGCCTCACTCCTGCCCTGCAGTCCCACACTCAAACTCTCCTTGCTCCTCCTGCCCCACCCAACCATGACTGTCCTCCTGCCCGCAGCAAATCAGGCAGCGGGGCCCCTTGAGACACGAGAGATGGTGGAGAACCATTGTTACCACTCAGGGA
AATAAAAATAAAAAAATAAAATCCTAACAGGTAGCATACCTGCACTCGGAACTTGCACAGCCGCTCCCCACTCTCTCACAGGGATTAGGTAACGATACTCAGAGCTAGAGCAGGCATTTGGGACTGCCCAAACCAGCTGCTCTTCCTGCTTTCTGAAGCTTCCCCGGGGGAATCTTCTGGCTCCCAGTCCGAGCCTCCTGTGGTCAGCTCCTCCTTGCCCAGTCGTCGTTTGCAGTACAGCAGGGGCGTGGTCATTTGCAAATGTCCCAGAGGGCCCCCTCCAGTCGCTTCACATCGGTCTCAAGTCGGGCTGACTGAGGGCATGACTTT
AAATTAAAGGTTATGTATATTTTACTACCATAAAACAATTTTTAAAGTGGTATTGTGTAAAGACCAGCACAACTAAGAAGCTAGCAGTTTCTTTACACTTGTCATACTGTACAATTTCTAGGTAGACAACTAAGATGTTCATCTTATGGTTTAATGTTTAGTTGTAAAGGTTGTTTGCTTCTCATTTGGTTCCAAGAAAGAGTATTTAGGCCAATTTCAGGGAGAAATATGTGTATAGATATATTCATATGTCAAACTGATTAGTGCTGAATGTCACATTTCCATATTCTAATAACATTTCTA
GGAGAGGCCAGGCAGCAGGAGCAGGCATCTCTGAGTCTGCAAGGGTAAGAGTGCAGAGAGGCCAGGGTCCCGAGCCCCGACTTGGCTGCTGCTTGCTCCCGCTCCTGCTGGCTCTGTGGAGCATGCAGCCCTGGCTCCCCCTCGCACGGTTTGTGGCCTTGCCCGGGGGCTGCTCCTGATCAGGGAGTGGATTGTGGGCCCTGGGCCCTGGGCCCGGCTGTCAGGAGTGTCGGGCCTGGCAGTCACACCGATGTGGGGTGGATCCTAGGGATGCAGCCCAGGCGGCCCTGCACCATAGCCTCCTCCAGAGGAACCCAGCACCCTCGGCCGGGTGGACACAGGGACCACACTGCTGTCCGGGTCCCCAAAGCGCGGCCCCAGCTCCGCCTACCCCCCAGAACCCTCTGTGCAGCAGCAGCAGGCCAGAGCGCACCATGGAGCCAGGCTCTGAAGCCACAGAGGCCTACTCTTAGACGCCGGGCACAGGGCACCCA
TAGCTGGGGGTGGTGGCTCATGCCTGTAATCTCAGCTACTCAGGAAGCTGAGGCAGAACTGCTTGAACCTGGAAGGCAGAGGTTGCAGTGAGCCAAGATCCCGCCATTGCACTCCAGCCTGGGCAACAAGAGCAAAACTCTGTCTCCAAAAACAAAAAAAGGGAAAAAAAAAAGTGACACCACAGCAAACTGGGGCGGGGGTGGGGGAAACGGTAATGCGGTAATGCGCTCCCTCCTTCTGCCTCTCCTTGTCTGAGAAGCCCTGGTGCCCTGCACGCTCTCACAAGGTCCACTGCTGAGTCCTGGGCACCCTTCAGCCAATTTAATC
ACGACAGAGGGAGACTCCGTATCAAAATTAATAAATAATAAATAAAACACATCCCAAACACTCATAGTGTTGAACCATTTAGCATGTGGTTGCTTTGTATACTTCGTGAAATTGTGTCCAATCTCTGCTAGCCATAGATAAGATAAATCCTGGGGCTCTAAAGACTGCAAGCCGTTGCTGCCCTTCAGAGCTTTGTGACTCAGACACCTGTCAGGCTGCTGAGAAACGTGATCTAGTCACGTCAGCCCTCCCCCTGTCTGATCTCCTTCTTCTCTG
GGCTACAGCCCACGAGTGTCCCTTGCAGAGCCCACCAGGGTGCCTTGGAGGCCCATCCCAGTGCCAGGCTGTTCTTCCCAGATGGGACAGCTGGGGCCACAGGCTGCCGTGGCAGTGCTGGGCTTTCTCTGGACAGCTCTCCCACCTCTGCCCAGGGGGCCCGGGGGGCCAGCCCCCTGCCTGGGTCAGCCTCTCCCTGCCTGCTGCTCTCCTCTGGCCCATCCAGCTTGTATGTAGATTTTCCCTCACGTGTGTGTGTGTGTGTGCATGTGTGTGTGCTGGTGAGAGTGACAGCGGGAGCAGGGATGTGAGACCTGCAGGGTGGCAGGGCTCATGGATGACTGGCGGGGTGCATTAAGTGCTCATGCTCGTGAAAGGC
GGACGAGATTCCAACTATCTTGTTAAATAAAGTGGCTCAGCTATTTATGTGGCCAGAGACATGACCTGTGTCATTCTATATAATACTTACAACGACCCTGTCAGAGAGAGATTTATTCTCTCTGCTAAATAGATACAGGGCAACAAGGTTCAGAGACGGTAAGTTACTTCCCAAGGTCACACAGCAAGTCAATGGCAGAGCTAAGATTGAAATTATATCTGTTTGAAGCCAAAACTCATACATGTCCCTCCACATCCTGTGCCTCCCCCAGAGATCTGGTTCCTCAACAGGCTCTGGGCCAGG
TCGGTGACACCGCGGGAGGCTGTCACTACCCAGCTTCACTGGCTGTTGGGAAGCATATCTGTAACGCTAGAGACAAATGTGCTTTTCAAGCCCTCAGTGCATGATCTGTCAGAAGGAAAAGAACCCAGGCTAGCATCAGAATCACCTGCTCTTCTTGAATGTTGCGTGAACACACCTCATGGTGTTTAAAACACATGGCGGGTGGCTGGAGGCAGTGGCTCACGCCTGTAATCCCAGCACTTTGGGAGGCAAAGGCGGGTAGATCACGAGGTCAGGAGTTCAAGACCAGCCTGGCCAACATGGTGAAACGCTGTCTCTACTAAAAATACAAAAATTAGCCAGGCATGGTGGCATGTAC
GGTTTCATCATGTTGGCCAGGCTGGATAATCCACCCACCTCAGCCTCCCAAATAACTGGTATTACAGCGCCCACCACTACGCCCGGCTAATTTTTGTATTTTTAGTAGAGACGGGGTTTCACCATGGTGGCCAGGCTGGATAATCCACCCACCTCGGCCTCCCAAAGTGCTGGGATTACAGGCGTGAGCCACCGCGCCCGGCCAGACTTTTACACTCTCGAGAGGGACTTTGGAAGTGCCGTGGGTGACAGCCCTTCTGAAGTCCCCAGGACCCTGGCTGGAAGGGATGGGTAATTAGAGCTGTTGTGCCTGGGTGACAAAGCCAGAGAAGCCTGG
GGTATCCTAGAAGTTGGCTTCCCAATGAGTTCCACGGGCATCCCTGTTGGAGGTTTCCGAGAAACATCCAGCAAGTCTTGCAAATAGTCCAGTGAGCTGCTTCCCACCAAGTTCCTTCAGCACCCTAGGAGGAGGTTTCCTGGTTACCAGCCCCAGCCTGTGGTACCTCAGTAAATTATATGTTCTCCAATGGGCCATGGCTGTATCCTTTCCAGTGAAGTCCTAACCAGCCTTACTGGCAGCAGCAGGGGTGGGGGAGGGGGACTCTTCTGA
ATGTCTGAGACGGCAGCCAGATACCTGGAAGCCATTTTAAAAGCCTAGGGATATGGGTACTCGGGAGATAGGAGGCGGAAAGACCACTTGAGCCTAGGAGTTTGAGGCTGCAGTGAGCCATGATCGTGCCACTGCACTCCAGCCTGGACGACAGAGCAAGACCCTGTCTCAATCAATCAATCAATGCAAGCCTAGAGATAAGGGCAGGAGAAAACCAGGGGACAGAAGTGAGGGATTGGCCACTGCCAAGTTCTGCCCACCCACCCCCTTTCCCCAGGCCGTTCAGGGGAAAGAGAAATGGCCTCATTGTGGGGGCCACAGGTTTAGTTTAAGTCCTGACATT
GAAAGTACTAAATCAATTTAATGCTGATTTCCTCCTAAAAAGCAGACAGGTGAATTAGAGAGACAAATGAAAAACAGTTATAAGCCATTCACGTATCCTTTTCAGAGATTTTTATCACAGGCCTCCGAAATGTCTATTAAGAATTTAAACCTTTGTTGACTCCATTTAGCCAGCAGTCTGGAAAATGCCAGTGATAAGTACTATTCCTTGAGGAGTTCAGCATCTATTCTTCTTCTCTTCCTTGATAATTCCAGAAATACCATGAAAGGGGTAATAATACCGACAGTAATGAGTGTGCCTTGGGA
AATACCATGTTTCTTGAAATGAATTATTCGGAACGCAGGGGGTGCTTTTACACCGGAGGCATCCAAAAATAATATGAGGTTTCTGAGTGAGGGTTCTTTAAAGCCTTCTGATCATGCTAGGACAAACAGTGAAGACATTCCAAATTAGAAGTCACTTGGTCAGTTAAACAAAAGGAGATATATTTAACTATGAAATCAGACTTGGTAAATCTAAGAGTGGTTTCCATTGACTATACAGACATAGCAAAATACTTGTTTGAGTGCAGATACAGAAAATTACCCTTTTATTTG
TAAAAAGGAGTATGTGAAATCTTCAGAGTGTATCATCTTTGACTAAATCAAAAAGATGTCGTGTTAACTTTCAGTTCCTCTAAACACTCATTCATCCCAAAATCCCGTTTCTGAGATATTAGCCAAATGGTATCTGTAGCAATGACTGTGGGAAGGGAGAAAGTGATGGAGGAGGAAAGGGAAAAAAACACACACACAAACACACACACACCACACCCCACACACACTCCCTCCCAGCACACACACACCACACACACATCCTACACACAAGCACCCCCCACACACCACACACACACACCCTCCACACACACACCCACACACATCCCACACACACACACACCCCACACACACCCTCCACACACACCCCCACACACATCCCACACACACACCCCCCACACACACCCTCCACACACACCTAACACACCACACACATACACAGCACACACATCAACCCCCTCACACACAACCCACACACCCTGCATCCCCCCCACATTCACCCCTCACACACCACACCTCCC
AATCGCTTAACCTCTCTGAATTCCAACGTCCTGTACTATTCACTCCACCGGGTTGTTGTGGGAATTAAATAATTCACTTAGAACACTTAGCATAGTGCTTGCCCATGGTAAGCATTCGGCAAACTGTGGTAGTAATCTGCGTCATCATTTATAGTACTTAAAACAATAATAACCGCATGGACTACACAGCCCTCTGACATCACCTGCCCAGCCAACTTTTCCGTACTTTGGGGGCGGGCGGTGGGGTGGTGGGGGAGGCGGCGGGGGCGGGGGTAGGAATGAGCATTTGCACAACGTTACACAGGG
CCTTCATGCCACCCAACTTCCCAGAATTTGCAGAGAGGATAGAAGCTTCTCTCAGTGAGGTTTCAGAAGCTGGTGCTTCAAATCCTTCCTTGCAAGAGAAGAAGGAGTCCAGTTCTGCATTAACAGAAAGTTCTGGTCATTTGGACCACAGGGAACCTCAGTCAGAGTCAGTAACTCTGGAACATGTGTCCAAATCCATAGGTATTCCAGAGGTGCAAGATTTTAAAAACTTAAGTGGAGACTGCCAGGACTTTAGATTTCAGCAGCACAGTGCAAACCCTCCTCATG
ACTCGTTCTGTCACTTAACTGTGTCATCTTGCACGAGTCACTTGGCTTCTTTGATCCTCGATTCCATAATTTTTAAAATGATGATGATAAAATCCACTTTGCAAGCTGTTAGGAATAAGATTTGCTTCAGTCAGGAGGTGGAGGTTGCAGTGAGCTATGATTGCACCACTGCACTCCAGCTTGGATGACGGAGCAAGACTCTGTCAATGAAAAAGAAAAGAAAGAGAGAGAGAAAAGAAAGAGTTACTTCCACTTGTTAGGACTTGTGGTGCGTCTGCCATTGTTTTCAT
TATTTGGTCCCTTGGGGGCCGGCCCACTCCACAATGCAGGAGTTAAACCAAAATAATAGGAACGACCCCAGAGGCTATGGCCCGCCTACCAAGTTGGCCACACCAAATATCACATAGAGCAGAGGGATAGTCCTACCTCTGGTAGTTGATAGGTTTTAGATCTCAAGTCTCCAGGAGCCTCTGGAAACCTGCCCTACCCTCAACCTGGCTTCATTATTCAAGAAGCTGGTTCCCACCAGAAAATTTCTTTGATTTCCCCTTTGTCTGCTCAGGAAAATCAATATTTTTTTAACCACCAAGAGGTTT
CCAAGCACACCCTCACTGCCTAGAAGGAGGCCTGGGCTAAGGCCCACGGAAGGGAGGGCTGGGATCAGGACGATCTGACTTGACAAAGGGCCACCATTTCTGAGTCAGGAGGGGATCACTTGCCTCCTGGCGGAGGTGAAGAGACGGATTTCTGAAGGAATTCTTAGGCATGGTGTGTATCTGCTAACCCCGGCCACATCCTCCCAGGACCGAGAACAGACTGTGCCTTCACCCTATTGCCCAAGTCAGAGGTCCCTGGAGCTGCCAAGGGGGCTGTGCTCACATGCCCCCGAGCAATTCAGTTTTCAAAACCTTACTAGGCCGTT
CCCACACCAGGAATGTTTCAGCTTCTCCCACAGGTTTACCCATAGTACCTTGAGCCTTTGTGTCTCTGAGTGACAATTTCCTCATCCATAAAATGGACATAACGACACAATCTGTCTTTACACTTGTTCTCATGCAACCCACCTGTACCAAGTTCCTTCCTTGTGCCAGGCACTGTTCCAGGCACAAGGGCTGCTGCTGTGAAGAAAAGAGACAAAACTCCCTGCCCATGTGGGCTTCTATTCTAGCAAATGGATTAGTAGGAAAACTCATGGAATTTCTAAAATAGTATTTGGCTCATA
GAATTAATTTTTCACCTATTGATTAGATGCTGAGAAACTTCCTACTCTGTTATCTTCTAGATGGCGAGCACCTTGAAGACTGAGATTGTATTGATCATCTCTGACTAACAGGGAATTTGCCTTGCTAGTTTTAAGATGGAGTTGATTTTAAAATGATGTCACTCTGGCTCTCGTAGGCTCCTGCTTCCCTAACAAAAAGACCTTCAACATCATTAATTATCAGAGAAATGCAAATCAAAACAATGAGATACTACTTCATACCCCTTAGGATGGCTATAATATCTTTAAAAGGAAGATATCACATACTGGTGAGGAGGTG
GCATTAAGGATGAGAAACAGCATCTTCTAGCTATTCTTCCTGATGCTCCTCCTCCTCCCCACTCACCCTCTGACAGGCCCCAGTGTGTGCTGTTCCCCCCACTCATGTGTCCATGCATTCTCATCATTCAGCTCCCACTTACAAGTGAGAACATGCAGTATTTGGTTTTCTGCTCCCATGTTAGTTTGCTGAGGATAACGGCCTTTAGCTCCATCCATGTCCCTGTAAAGGAAATGATCTTGTTCCTTTTTATGGCTGCATAGTATTCCATGGTGTATATATACCACATTTTCTTGATCC
AGCTGCTGAGGCGGGGTGGGACTGCGCCCCAGGGGCCGCGCTGAAGCTGGCGCCGCGATTACTGCGCACCGATTTCGCCCACTCTCTGTCCGCTCCCGGGAGCCTTCTCTGTCTCAGGACGGTTCCTTATCTCCCAAACCATGCTCGTCCTCCACTTCGGACCCACAGCCACCCCCAAATCCCGGCTATCCCCGCTTAGCACCGCGGTCTCCAGCACACCCTCCCACTGGAGTAGCAGGTGACCCAAACCAGACTTACCTGCTGTGAACTCTTCTCTCCCTCTCTCTTTTCCTGGTGCCTTTTCAGGGAGAG
CCTTCTCTGTGTGCTGTGATTCTGTTGCCATGATCTGGCCCCACTCCAAGAACAGTGCCTGGTTCATGATTGTGTACCTGGTAATGGGGACAGTGCTGGTGCATAAGTGCGACTCAATGAATAATTAATTAAATGCATGAATGAATGGAGAAATGGATGGATGGATGGGTGGATGGAAGACACGTAGGAATTCCAGCCCTGGGGACCCAGGCTGGGGCCCAGCATTAGAACTGGAGTACGGGCAGGGTTTAGTCAGGGTGAGCTCCTTTGGGGACCAGATTTTACCAGGAGAGAACCCTAACCTGGAGTCTCTCCATGAGCTCCTGGCTGAGTTTCTGAAATCCTGCC
ATCTGTGTTGGCCGGGCACGGTGGGCTCACGTGCCCAGAGGCACATGCACCATTACAGGTGGCTGGTGCCTGTAATCCCAGCAGTTTGGGTGGATCACTTGAGGCCAGGAGTTTGAGACCAGCCTGGCCAACATGGTGAAAGCACGTCACAACAAACAAACAAACAAAAAACAGATCTGTGCTTCCAGAGCGCAGCTATTGGTGTTTTGCAGGAGGGAAGTGAGGCCTGTCTGTTTGGCCTTTTGAAGACACCGAGTTGTGTGCAACCCATGCCAAACGTGTAAC
CAAATCCCATCCCAGCCACCTCACACGACTCATTCCACTTTATTGATCCTCAGTTTCCTCCTCTGAAAAATGGAGATAATCATACCTTTTTTCAGAGTTAAGTGGTTTCAGGTAGGGAAAGCTTTGGCACGATGTCTTCCGCACGATGTCTGGCGCGGAAAAGGCCAATCCTATCAAATGGGCCTTTTAAAAGGCCACTTTTAAAAATGGCACTTTGAAAAATCCTCTTCTAGGGAGGGATGGGGCCGGACAGTCCATTTCTTACTTGATATCTACAGACCATTTGCAGAGGAAAAGTCTCAAATCCCCTTGACGAA
ATAGTAACTTTATTAACTTGCATGAATGCTTTGCATTTTTCCATGACAACGTGATGCTGGTATTGATGCTTAGTAAGCAGCCTAAGAGACCGCCCCCTTGTAGATGCCAGCATGGAATGAGAGAATTTAGTTGTGTCTGAGGCATGTATGTTTTTATGTCTGGAATTGTCTTTGTGTATGTGTGTATGTTTATTTTTAAAAAGAGAGAAGTAATGGAAAACACCTATTTGACAGTGTATGTCCTGGCAAGCTGATTAGCCACCATTATTAAGAC
GCAATGCAGGAATTAAGAAAGGAGGCCAGGCGCGGTGGCTCACGCCTGTAATCTCAGCACTTTGGGAGGACGAGGCGTGGGCGGATCACCTGAGGTCAGGAGTTCAAGACCAGCCTGGCCAACATGGTGAAACCCCGTCTCTGCTAAAAATACAATTAGCTGGGTGTGGTGGCGCACGCCTGTAATCCCAGCTACTCAGGAGGCTGAGGCAGGAGGATCTCTTGAACCCAGGAGGTGGACGTTGCAGTGAGCCGAGATCGCAGCATTGCACTCCAGCCTGGGCGACGGAGAGAGACTCCGTCTCAAAAAAAAAAAAAAAAAGAAATGGGAGGTTTGGAGGGACACAAAACACAGTTTCAACAAAATGAGCT
GTAATCTCCCCTTCTTCTTGCCCGTCAGGCACAGAGCCCCCAATCCTCAGCTATTTCTTTCCAGGAGTAACTCACTCACCCATTCCTCTTCCCGGCTCTGCATCCCCAGAGACTAACCCGAGTCAAGAATCCCCCACGTACATCCCAACCACTCCCCGAAAGTCAAAACTCTTAACTTCCCTGGAGGGCGCTTCAGAAGAGGGGCGCAGGATGGGTAGAGATGTGGGTTCGGCCTGCCCGAGAGTGTCGCAGACCCTTTCAGTTCCCAGCGGTAGGAATTCCGCCTCCCAAGTTTTCCAAGCTACATTGGCTTCGGACTTGT
CAATTCACATTCCCTATCGCTGAATTTCCTATTAAAATCTTTCCTTGGTTACCTGGGCATGATCAACTCTGACCTAGGGTCCTGGAAAGAATTTCAGAGCCATATAAAAACTAAAGCTATGACCTCATTTTTAAAGAAGATAGAGAAACAATGGGATCCGAATTAAGAAGACATACAAAAATCAATGATTTTTGCAGATGTTTTGGGGATAAATTCCTTCCCTGGATTTTCACATGTTGCCTTCTGGAACTAGATGTTATTTCTGTTACCCCCTACTCTCCCCTTTCTTGCTACTC
CTTTGCACGTCTGCTGTCTCAGGGGCTTTAAGGCCACAGCTCACGCAGCCACCAACCACAGGTGACATCCCAAGCCTCTAATGGTGTTTCCCTGAGGCAAGCCTCAAGTCCTGGCCTTTATCAAATTGTCGATTTCTCTTCTCTCCTACAAAAAGAAGGCAAGGAGATAAAAGATAGTATTCCCAACCTACAAAGCCTTTGCAACTAATAACAGAAACCTAACAGAGAATATTAGCTGTGGGGTTTTGTTCGAACATGCCTAGGAAACGGGCATCCCTTCCTTCACTGCATTCTTTCTTCCTTCCAGCCACCCACCCATTCACCACTCAACA
GAGGTCGAGGCTGCAGTGAGTCATGTTCGTGTCACTACACTCCAGCCTGGGCGATAGAGTGAGAACCTGTCTCAAAAAAAAAAAAAAAAAAAAAAAAAAAAAGAAAGAAAAGGGGGGAGGAAAGGAAGGGGAAGGGGAAGAAGAGAAAGGAAGGAAGAAAAAAGAAGCTTGTAAGGGTCTGCTGGAAATAAAGCAATAAAGCAAGAAGGTGAGTTGGCCTGGCTGGCGCAGCCTGGAATGCTAGCCAGAGTTCAGACTTCATTCTCATTGCGCTGAGGCGCCCTAGAGGCGTCTGCAAAGCTGAGTTTCAGGAGACTAAGCTAGGTTG
TTGCCGAGAGTCTTTTATGTGCCGTTGCTGTTCCAGTCACGGGGAAGAGCAGGGAACAACATGTCACGCCCTCAGAAGCCGACACTCTAGGGGAACAGACACCGTAAACACACAGCTTTACTGAACATGACTGGTGGAGAGGCACAGAGGAGAACAGGGAAGAAGGAGTGTGGGCGGAGGAGGGACTCCTTCCTACCCCAGGTCACAGGGAAGGCCCGGATGAGAGCAGAGACCTGGAGGACAGGAGGCTCAGGACAGGACTGCTCCGTGTGAAAGAGTGTCTCGGGGATCTCTGGGCCTT
CACTTGGCTTTATTCAGTACAGATGTGTGATCAAGGCTCCTGGGTTCCTCAGTGTTTTTCTGGGAATCTCACCAATACTTACCCGCTGCATCTGAGCTAAGTAACTGAGCTGGCCCAAAAAGAAACCAGCGTGGAGAACATGATGGCACTTGTGGGTCTTCTTGTGTAATTAACTAAAGGACAGGAATGGGCTGTGGAAAGCTGCAGTGCAGGGGACAAAAGATAAGAACAAGCCTGTCTGAGCCTGAATGAGTTACAAAAGAGAGCAAGGCAG
AACCCTAGACTGCCTTCTAGACTGCACAGCAGGATAATACCAGCCATGGAGAGAGAAGTCTGGATGCCCTTTCAAGGAGCCTACAGCCAAGCTGTGCCTGCTTCAAGCTGAGGTGAGGACAAGATGACCTTCCTGAGCCCCTCCCTCACATCAGAATCTGCTAGATGACCTTCTGCTTACAGGGTAAAGCCCAGATGCCTCCTGGGACAGACCAGCCCCACATGTGGCATCAACCCACACACAGGGTGCCTGGTGTTTGCCAAATAGGCCAGCCTCTAATTCAAACGGCAGTTTTGCCACATGACTGCTGCCCGCTGGT
AGTGGAGTAAATTGATTGTTTTCAGCCTAGGAACTTATATATATATGTCTTAAACTCACCAGTGTTTCCTCCTCAAACATCCCCTCCTCTCCCTAAATCTTGTTAGACTAATAGAAGAGGACAGGCTAATGGCAAATTGACTTATGGAGGGTGGTCCACGCCCAATTAGCCATTGCGGGCGGGGGAGAGGGTGTAGGATTCGTTTCCTACCTGAACAGCATTCTGACTCTTCTAACATACTCGAGAGGTGTAGGGGGTGGAGTA
TGTAGATAAAGATGTGTTGTGAGCTACATGGGACAAAAACTAATGCAAAAAAAGTTGAATCTCACCACTCCCATTAGTGCAAGGAAGCCCCCTGGGTTGCAGCGTGAAGGATTCTGTGGGTGGTGTCCCCCCCAACCCCTATGTCATGTCCCTGGCGGTCCCCATGGCATGTGGGTGTCTGTGGGAACATGACCCCCACTGGGAGTTGCCCACTGAGCCATTCCCGTCCTTACACTGAAGGAGGAGATCCTGGAAATGAAACGTGTGGGCGGCAGGTAGATGTGGGAGCTGGAAGGGTGTGCACCGTGTGACCACAGGTGAGAATCGCTGGTGTGCTAAGAACAGACCAAGGCCTCTGGAAACACAGGGAAGCTTGCTGTGCTTATGCCTGTGCTGGGCTAGCAGCAGTGTCTTCTACCCTTACTTTCTGAATTTTAGTTGGTGAGAAGAGGTAGAAAAGAAGTGTGCATGGGAATGACTGCGTCTGTGTCCCTGTGTTTGCAGCAGTTTTGTTGTGAGGCCCTGTG
GGCTGCCCTGGGATCGCAGGGGCGCCTTTAGCTCTCCACCGATGCCCCGACGCCCCCCTGGCGCTGGAGGCCCTCGCGAGTCTGGCTGCTTTTCGGAGCCTGCCCTGCCTGCTGGGTTTCAGGCGACGGCCCAGGCTGGCTGGGACCCTCGAATCACCGCGGAAAAGGGCTCCAGTAGGCAGGACGGCGCCGTCTCTCTGCCGGCAACCTTTGCCCCAAAGCGGACCCTCTGCGGGGATCGGAGAGGGATGCCCCGGCGTGAGGATGGGAGAAGCCCCGGGACGGGAGGGC
ACTCACGGAGCCCGCACCCAGGAACCCGCTCGTAGTAAGCGCTTAATAACTAGGCACTGGCTGAATGAATGAATGAATGAATGAACACGGCGCTTCGCAAAACCAGGAAAAGGCAGAGGCTCACAGAACCAGGGAACGATGGGCTGGGGGGAGCGGCAAGAATTACGCAATTATGCAGGGGCCGCTGTGACTACCAGGCACCCCCTCCAACTCCCCCCCTACAAGGGCTGCTCTGGGTCAGAGAACGTCCACCGCGCTGACTGCTGGGGCTGGGGGCTGGGGGCGCAGATCAGAAAGAATGGGCCTGAATTGCTCCCAGGCTGGGCATGTGGCGCCCGCGTCTGGGGCTCCAGTGGGTGGGTGGCCCCTCCCGCATGGACGGCGGGCGCAGGGGAGCTCGGTGCTGATGTCTCTCTCCTTTAATAACCACCC
GCCACAACGAGCGAACCGCTGTACAGGAGCTCGACTAGCTGTCGCACCGTCTGCACAGGCACCACCGAAGGCACACGGATCTCAGAGGGGCCGAGCAGCAGCTTGTCTTGGAAGGAGGGCGAGCCGATTGCCAGCCCGCAGCGGTGCGCACGCAGCGAAGCTTCATGAATGCACACAGTCACGTCGCAGAAGTGCCCACCCAGCTTCTGCCCATTGAGGGTCTCAAGCAGAGAGCGTGAGAAGTTCTGCAGATGTATGTGGCGCACAGCCTCTACAGCCGCCGACTCCGACTCCTCTTCAGGCACCAGGCCTGGCCGTGGCCGCCTTCTCACCGACTCCAAGGCAGCACTTCCGGGCGCTTCTCTTTATTTTTATACAGTTTTATTGAGATATAATTTACATGCTATCCAGCCCATCTATTTCAAGTGTACCATGCAAGGGGTTTGTATATATTCACAGAGTTGTGTATCCATCACCATCGTTTTAGAACATTCATCACTCCAGAAGAAACTACGTACCCATCAGCAGCCACTGCCCATTTCCCTGATCTGCCCCGCCCTAGGAAATCCGTAATCACTTTCAGTCTATGGATTTGCCTATTCTAGACCATTCATATAAATGAAGTCACACAACACTGGGTCTTATGTGACTGGCTTCTATCAAAGTTTGCAAGGTTCATTTATGTTCATGGTATGTATCAGTAGCTTGTTACTTTTTATGTT
ATTCATCCATCCATCCATCCATCCATCCATCCATCCATCCGCCCACCCATCCATTCATCCACCTATCCATCCACCTATCTATCCATCCATCCACATATCCATCCATCCGCCTATCCATCCATCCATTTACCTATCCATCCACCTACCTATCCATCGATACATCCATCCATCCATCCATCTAAATCCTTGATGCATGTTTATTAGGTTCTGTACCTCATTTAAGCCCTTGCCTTCTTGTGAAGTAAGTATTCCAAAGTAGTAGAAAAC
CCCCCGCCCCACGCGCACCCAGCCTGGGTCAGCTCGCCCTGCCCGCAGCCACGCAGCTGGTGGCTAAGCGCGGGCTCCGGGTTCAGGCTGCCTTGAGCTCTGTTGGTTCCCTCTGAAAGTGCTGATAATGATAGCAGGTATCTTGGGATTGCTTTGAGTATTAAACGAGTTAATCGTACTTAGTACAATTTCTGGACTTAGTTTCTAGCACGTGGGAAGTGCTCATGGGCTTGCCTGGGGCAAGTTAGTTGACCTCTCAACCTTGCCTCATTAAAAAGTGGGGATAATAATAGTACCCACTTAATACCGTTATAATAATTACAGT
CAGCCCCGTAGAAAGCTCTGATTAGGCGCACCGCGCACGCGCAGTGGCCCACTTGGCTGGGGAGTTATTTGACGCCGCCGCCCCTGGCAGTCGGAAGTTGCCTGAGCAGATCCCAGCCGGCTGGCTCGAGTGGCCTTCGTCGTCCCTTGGCGCCCTGGGAGAGTCGCTGACGGGTGGACTGACGGACCGCCTGAGGACGGCCGGCCAGGGCGGTGAAAGCGCCAGCCCTATGGCGCGGGTCGCGTGAGGCGGAAGGCCGAGGACGGCCGGCGGCGGCGCCCGCCCCGGCGAT
CAGCTACTTGGGAGGCTAAGGCAGGAGAATAGCTTGAACCCGGGAGGCGGAGGTTGCAGTGGGCCGAGATTGCGCCACTGCACTCCAGCTTGGCGACAGAGCAAGACTCCATCTCAGAAATAAATAAATAAATAAATAAATAAATAAATAAATAAATAAATAAATAAATTGAGGTCAAGCTGGCATTAGAACCGAGTCAGGTTGTTCCTGACTCTGGCACCTTTGGTGGCGGGGGGTAGGGGGGAGCGGTTTGGCAACTTCTCTAAACCATCTGGCGGTTGCCCTTAAAACACCCCATAATTTCCGTTTCCTGGAGATCTCAGGAAAGAGGAATTGGACCAGGCAGAATATGAGAAACATAAGGGGACCATGCTATAATATTAGATGTTTAGTCCAATATCCCCATTGTACAGATGGATAAAATGATGCCCAGAGAGGGGAAGCGGATCTATGGTACGAGATTATACAACTCCGAGGTGATGAGGTCTCTAGGGCAACACCCTGCCCCTGTAACCAGATGATGTCTGAGTCCCTCCAAGACTTAGGCTCTAAGGATCTAAACCTATAAGTACCTCCCACCCTCCTAAGATACGAAGTTAGGACAATCTTCCCGCCTCTCCCT
AGCTCTTGCTGATACATCAAATAATGTCAACCTCCCACAGCTGTTAACTCGAGTCAATTCATTTGTGGTGGACGTGTTGTTTTTTCTTCTGGTCCTCCTTTTTCTCATAACAAACACTTCAATTTTCCTTTGGGGAACTATACCACCACCACTCAGGTCTCCTGTATACACTCTCATAGGCTGTGCACTGCATAACTCCAGAGAATCCATCCATTCAGACTGTGATGAGTGGTGCCTACTGGAATTGAGGAGTGCCCAACCTGTACAACTGTCAATAACAGCCCTTGAAAGATGGTCC
TACAGGAGGATGAAGGGACACAGTCTTCCAAGTGACACTTTCAGACTTCAACTTTAGGGTCATTCTGGTTCTCTAACATGGTTTCAATTGATAGTTTCATTTAAAATGCATAGAATTCTCTTACTTTGGCATAAAGTATTGTTAGAAAAAAAATCTTTATACTTACCGGTTTTAAGTACTGTTTTGTTCTCCAAAAAAAAAATTGAGACTTGGAAAACAAAAAAGGAGGAGAAACAAGTACAAAGAGGGGGTACTAGAGAGAGGGAAACAAATTAAGTCTGGAACAAAGAAAGACACGGAG
TGCTAGTGATGAGCAGAGGATGGCACAGAGGTGACGTCACCTCGACCTACATTGCGCTGACTGGAGCCAGTCCTGTGGCCCCCGCCTGCAGCGAGGGGGTGAAAATGTTGCTTAGCCATGTGTCCAGAGCGAGGAAACGGGTTTAGTGACCATCCCTCTGGCCGTTGTTGCCCAGCCCGGAGGCCTAGTGGGGTGCCCGGCATTGAGGACAGGTGGCCAAGCAACGGGAAGCGGAGGCGGAGTTTTCCATGGGACCCACTGCCCTGCTTGCCGCGGTCACTCTGGTTGGGTTCCTATCTGGGGCTCCAGGATATGCCCCAGCCCC
TTTCTTGATGATAAAATGAGAATTTAATAATAGCTATTACATTACTATCAGTAATGGGCAATTAAAAGTTTTAAAGTGTCTTTATTAAGATAACTTTATAATGTATTTTAAAACCTTCATTCCTCAAGACCAGCAATTCTTATTGGAATCCATGGATGGACCCTGGGGAGCTAACATCCATCCCTTGAAATTGCCTGCGAAATTATGCGTGCGTTTGTGCATGTGTGTTTTTTTCTCCCCAGGGGCGGGGGGGTCAGGGAGGAAAGATGCATAGCTTTAA
TTGGGTGAGGGGAGTGGGGGCCCGACACAGTGTGAGACCCTGCATCCCCAGGCGGTGGGTGCGCTGGACCTGCTGCTGGCCCTGCTGCACGGTTCCCTGGTGCAGGAGTCCTTGGCTGTCTTTCTGTTGGAGCCAGGGAACCTCGAAGTGCTACTGGCCCTGCTAGTGCGGCCAGGGTCACTGCCCCTGCTGCCCGATCGAGTCTGCAAGGTACACCCAGCCCACCCCCTCCCCTGGCATCCCATTCACTGGGGCCCCTGCCTGGGGTTCAGGGAGGTACAGCAGGCCTTGGGCCAGCGGATGAAGCTGCCTTCAAGGGC
GTGTGCTTGCAGATGCACCTGGGAGATGCAGATCCATTTTGGGTGAATGGTGGAGGCTGTGTAGTCAGTAGGCAAAAAGCTAATACGTTCCTGTTTGTCCAGAGCCTCAGTGACTTCTTAAGCACCTGAGAGTCTGCAGTCTTACCGGAAACATTCCCGAGATTAGGTCAAATTCATATCTGATAGTCAAATTTGGAAAGGCCACCATTCTCCTTCAGAAGCAAATGATTTCACCAGCTCCATCTTCCAGCCGGAAACATTCCCGAGATTAGGTCAAATTCATATCTGATAGTCAAATTTGGAA
CACCTCCGCCTCCCAGGTTCAAGCGATTTTCCTGCCTCAGCCTCCCGAGTAGCTGGGATTACAGACACCTGCCACCACGCCCGGCTAATTTTTGTATTTTTAGTAGAGACGGGGTTTCACCATATTAACCAGGCTGGTCTCGAACTCCTGACCTCAGGTGGGTCACCTCAGCCTCCCAAAGTGCTGGGATTACAGGCATGAGGCCCCGCGCCCGGCCGGCGCCTTTTCATGATTGACACAAAGGCCCCTTAAAGACTAGCAACTGCGCCTGCGGAGGGGTCTCTTGTCACTTACATCGAAGTCAAC
TAGGCTTTTGTTGACTGATATAATAACTTTAAAATATATGGGAACTTCCTATGGTTATTCCTAAGCAATCCACATAGCCATATAAACTTTGGTATGTAATCATCTTGAAAATTTCCTCATTTTTTAGGTTTTTGCTGTTTTTTAAAAAAAAATCTTTAAAGTTTATCCCATTGTAACATAAATGTGGTTGGTAGGGGTAGGTTGGTAGGTAAGGCTGTGTGGGGAAACAACCAACAGAGCCGTTTCTGGAAGTAGGAAAACTGAAAGCAGATGTCCTTGTCTCCTTGTCTCC
CCTGGTGGGAGGTGACTGGATCACCGGGCAGATTTCTCCCTTGCTGTTTGCATGATAGTGAGTGAGCTCTCACGAGATCTAGTTGTTTAAAAATGTGCAGCACCTCCCCCTTTGCCCTTTTCCTCCTGTCCCTGTTATGTAAGACATGCCTGCTTCCCCTTCACCTTCTGCCATGATTGTAAGTTTCCTGAGGCCTCCCCAGCCATGCTTCCTGTACAGCCTGTGTGAGCCAATTAAACCTCTTTTCTTTATAAACTACCCAGTCTCAGGTATTTCTTTACAGCAGTGTGAGGACAGACTACTACAGTGAACAAC
AAGAGAAGTTAGGAGGCAATCACAGTAATCCAGATGGAATGAACAGCGTTGGCCACAGGAAGCTATTGACACTGGAGACAAAAGGTGGAGAGAGTCAAGACTGTTTTGGAGATCAACTGCTTGTTGATGTCCTAAGTGAGGGAAGAAGAGAATCTAAGGTGATTCCTAGTTTTCTGTCTGGAGCAGAAGGGAGTGGTGGGAAGGGGGCTGATGGCTGCATCCCGTACTCTGTGCCAGCCAGCACCCATACCATTTCTCTATATTTGGGAGTTCCGCACCCCGTGAGACTTGATGGCAGCAGAATCTGCCTCCTATGTTGATGCTCCTATGAAA
TCACTGCACTGAATTCCACTTCAACTTCCACCCCCTCCCCCCACCAGGAGCTGGCAGTTAAGATATTTACCAAGATGGTGCTGCCTCTCTAGTAAAACTCAGGAGGATTAAAATAATAATAAACAAACCGAGAGAGGGAGTCCAGAAAAGTGGACTAGGAAGCACAACACAGAAGCAGCTTCAGCACTGGAAAATATTCAGTCGTAAGAATCACCATGCATTCCCTCAGTGCTTGGCAGCCACTTTCTCACTTGAGCCCCATACTCTTTGTATGAGGTATGGGGTGGCTACTTGTGGAGTGCTGTGTCTAAGTCACCCTGCATGGGAGA
AGTCTGGAAAAATTTTCTAACTTATTAGGATTATGTAAAAGTTTTTATCATATTGTTTTTATATTTATCAAGAAAAGATATAATCAATATATTTGATTGAATACAGGTATAACCAATAAAAAATCACAGAGTGAGAATATTTTAATTTTTGAAATGGAGGGCAATGTCATGATGTGACTATTCATAGCTATTTTGTTAGAGGATGATAGAAATGATACAACCATGAAATGAGGGGGGTAGAATGAACTGCCGATCTCAAAACGTGC
CCATACCCATCTCTAGATAGATATGACTCGCTCCACACCATTACAGAGTCGAGAAATGCTCTCTCATTTCCTGATTGTCTCCCAGTCAAATTTCACACCAACGTTGCAGCACACCATGGGCCTCTGCCTGCCTTGAGTGGTATTGGATACCCCAGAACCGCCCATCCCGTTTAAAATACCCCAAAAATGCTGCTAACTGCCCCCTGGAACCAGAAAAGCTCGGAAGCAAAGAACGAGGCGGGCTGGGAGAGAGGGGAGAAAGATTGTTCCTTGAGAATTCCGTTCACCGATGAAAACTGGCGAAAAAATTAAACAGCTCCCA
TATTCAAATTCTTATTCCAGGGTCTGTTTCTGGGGGATCCCAGTCTAAGACAGATTAAAACCAGACGTTCTGGTATTCTGCGTCTAGACATTCTCCTTTAACATTAGACAAATCACAATCACTGCTCTTTGAACTGTGAGCTTCAGTTCTTTGCCATTTTGGGGGAGCAGTTCTCTGGATCTACTTGTCCAGATGTATACAGGTTTCTGATGGTTTGCTGTATGACGTCTCACAAGTCCTCTGCCCGTTCTGGGCCACTGCTTTCCTTTGAGTGTT
GAAACAGAGAGCCAGGGAAAGCAGTGTGTTTAAATGCTCCCATGGTTACAGCCACTGGGGGCCTTCACTCTGTGCTGGGCACTGTGCTGTAGAGACTGTGTTATCAGCCACCAAAAGACCCCCCTCTGCACCCCCACCCCCTTCCTGCGTGCCCCAGATTGCTGGCCTTATCGCTGGTTTACAGCTGAAGAGCTCGAGACAAGGTTAAACAGGCGGCTGCCCTCCAGCCCCACAGTGAGGGCAGAGCTGGCTGGGAACCGGGGTCACCCCGGGCTGGGCTCCCAGCCTCCAGGTCACACGTTTCTGGTTAGTGTAGACAGTGGGCATTCTTGGTGCTGTTGGAG
CGGGAGAACCAGGGAGCCCCAAGAGGTGGGACAGAGCAAAGGGGAGTCCTGGCTGCCGCATGCCAGCCAGGAGTCAGGAACTAGAGAGGCCAAGGACTGGCCAGGGTTCCAGCAACACCAAGGATCTGGAATCTAGGGTATCTGATGAGGCGAGTTGGAACTCAGTGGTCCTCAAAACAGAGGTCTAATGCTTAGAAGGTCATCACTATTCAAGACAGTAGCACCAGCCTGCAGACATGCAGTGGTGAGGTTCATTCTAGGCAGGAAATAGCTCTCCTCTGATCCATGCTATATTTTATACTACTGTGTGTGCCTTTG
AGGTTGCAGTAAGCTGTGATTGTGTCACTGCACGCCAGCCTGGGTGGCAGAGTGAGACCCTGTCTCAAAAAAAAAAAAAAGTTTTAAGAAAAATAATAGTACAACCACCTTGATCAATGGCAAAAATAACTTGGCCTCAGTGTTGGGAGAACACAGGGAATGATAAGGACCAAGGCTCACCATGGTAGAGCACAAGATATTTGGATTTTTTAAAAGCCTGAAATATGATTTTACTAGGACATCCCTTATTCTTTAAATTTGGGCAATTAATTCAAT
TTGGGTGTCTGGAAGTGAGGACTTTTCGCACCTCTATGCTCCCCTGCTAGGGTAGACCATCAAAAGCTTGGAGTAGCTTCTGACACTTTAATTGGCCCATTTCACATTTCTACCCCTCTACGTAGGGTCACATAAAAGCTATACTTTTATTCCCAACATGGGAAAATAAGACAATAACGAGCTTTATAAATGCTTAATTAAATGGGGGGTGAAAAATCAGGGTATAACAGCCAGAATATAAGGATGTTACTATTTTGAAAAATATCCAAAGCAAAGTTGGACATGTCCAAAGTTACATGT
GGAGCACAGAGAGGTTGCAGCTGGAACAATTCCCAGCTTAGGGCCCTGATCCTACTTTCGACTTAACTGGAGGCTTGGTCCTTTCCGAGGGTCCACCACCCCAGCCAGGTCCTCTAGGCATCCTCTGTGGCGGGGTCTCCCTTTCCAGGTAGTGAGGAGGGGCCTTTTCATCTCAAAAGCTAGCTTTTCAAGGGGATTTCTTCCAGCAGAGCTGTGGGGCCCATAGAGGCTTGTGGGAGGCTTCCCACATCTTAATCACTCGGGTTTTCACCACAGAACTCCATGTCCCTTCCTAGTCAT
TTACCACCACTCCAAACCCTATTTGTATAATGCTCTTGTGGGTAAGACAGAAATGGCTTTTGGATTATCTTTTTATTGGATTTATCCACACTGCTGCTTCCAAGATGTTAGCAGGGTGATGGCAAAAGCTGGTTACCCAGGTTTCAAGGGTATGGCCTGCTCAGGAGGGAAGGGGAGCCTGGGCAGGTGCAGGGGCTTAGGGTGCTCCATGCCCTAGAGGAAAGCTTGGTCCCGGCCACATGCACCACATATCCATATCTGGGAGCTCCCAGTAGACAGGGCAGGCCCTCCGTATGCACTTATAACTC
GGCAGGGTCATCTAGCATGTGGCATATGGTGGTCCTCAGAGCCTCCCCTGAACCCGCTTGGCTCCTCCCACGGTCTCAGAGGGCTGTCAGCAGCAGATGGGGCTCTCTGCCTACAGCCCTACAGAGAGACTCCTCAGTGGCCATACTTTCTGGGTCACTGGACAGAACTATAAACTCCATAAAAATGTAAATTCAGAGTAGTAACCACTGCCTCCGAGGGAGCACAGGGGAAACAGTGGGAAGCCAGGTAGCCTGCCACCAATCGTGGGAAAAGGGAAGTGGGGGCAGGGAGGGGTCTCTGCATCCCCAAC
CTGGTACCAAAGTGCTTACTCCTCTCCAAAGTGCCGTGTCTGAACTGCCGCTGGGAAGAAGCGGCTCCTGAGACGCGCCCACACCTTTCACCTGCCGCGCGCTTCCCCCTCCTCGGCCACCTTCCCGGCGGAAGCAGCGAGGAGGGAGCCCCCTTTGGCCGTCCTCCGTGGAACCGGTTTTCCGAGGCTGGCAAAAGCCGAGGCTGGATTTGGGGGAGGAATATTAGACTCGGAGGAGTCTGCGCGCTTTTCTCCTCCCCGCGCCTCCCGGTCGCCGCGGGTTCACCGCTCAGTCCCCGCGCTCGCTCCGCACCCCACCCACTTCCTGTGCTCGCCCGGGGGGCGTGTGCCGTGCGGCTGCCGGAGTTCGGG
CTCTTCACACCCACTCAGGGTCTTGGGGTACAGTGCTGGCCTCTCCCAGGGATAGTCCCCCCAACCCAGGGATGAAGCAGGATTAGAATCTTGGCCACTGCTCCCTTCTGTAGGATGGCTCAGGCAAGTTGCCCCACTCTCTTTCCCTGTCTGTAAATGGGCAGGAACCCCTCCCCACAGAGTGGCTGTGAGGGCTCAGTGCCTGGCACAAGGCAGCATTCCCCACACCTGTTCCCTTTGCTTGTGTGAGGGGTGCACCTCCACCCCACATTTCCTCCAGAGCCCCAGGTAACTGGGCAGACCCCTCCCACTTCCATACCCTTCCGTCAC
CAGTGGGCTGGCTCTGTGCCCTCTTCAGGGTCACACATGTAGGTGTTGGGGCCACAGGGCATGGGGTGGTGTGTGGGAGAAGAGTCCTGTGTGGGCTCCCTCTGCCCTCTCCAGCACCAATGCCGATCATGTCTTTGCCCGAGGGGGAGAGTAGGAAGGAAAGGGAGGTGCAGAGACTGCAGTTTCCATACCTGGAGCCTGGGCATGAGCTGCCCGCCACCACCCTGCTGCCCTTCCTGGCTGCTGTGGGCCAGTGCTGCTCTCGGGGCAACAGCAAGAAGCCGGGCACACTGCTCAGCCACTCCAGGTGTTGCTGGACAATGGTCTTGGGGGAGTGGACACTGGAAGCCCCTCCCTGCCCCTCTGGCATAGCCTCAGATCTCCCTGGGCCCTGCTTGGGTTATGGGCCAAAAGGACACAGTCTCACAATGCCCCTGTCTTCCCCACACCCTACCCTGTCCTCAGGAATATGGTGGGAATTTACCGCCTCCCTCCCTGGGCCCAGGCTGGCTGGCTGGCTGACCAAGTGTTCGGTGTCCCTTCTCAGTCCCTGCACCCAGGTTGGATTTTTG
TTAGAAATGAGAAACATATATTGAAATAGTAACATTAAATATCAGAATTTGGTGTGTATTTGTCTTTCAATTAGTGGTAATTTCTGCAAAATGAAAATCATCTTCAAGGCAATGCAAATGATTTATTATAGGCGAGCACAAGTTTCCAGGTGAACCAACTGTTTTGTGAAGGAGCCAGAGGAAAACTGATTAGATGAGTTTAACTGTTGTGGCCACAAAGTCTTATGGCAGCCACTGGTTTTCAATCTTGACTGAATATTGAAATATATTTGT
GTACTGTGTTCGATGTAAACTATTATGAGTTTGCATCTGGCTAAACGTGCTAGTGAGTTAATTAGCCACCTGGGGTAGAAACAAGAAAACTATGGGTGGCCTAGGCAGAGCTCGATGGAGCAGGAATTAGGGGAACTGAGAAAGACAGGCAAGAGACTCCCGGATCCTGCTAGATGCTAATCTAGAGGGTGGGAGTGGGAGGAGTTTTGTGCACCCCTTCTGTTTCCAGGACTACTCTCAGGCCCTCCATCGCAGGTTCTGGGAGTGAGCACAAGCAGCCCAGACTCCCAGGCCAC
TAGTAGAGGCGGGGTTTCACCGTGTTAGCCAGGATGGTCTCGATCTCCTGACCTCGTGATCCGCTCGTCTCAGCCTCCCAAAGTGCTGGGATTACAGGCGTGAGCCACCGCGCCCGGCCAACATATCGAAAATTTCAATACCAAGGATTAACTTCTAAAATACAACTTTATATGCTAGTGCATGCCCGTAGTCCAAGCTGTTCAGGTGGCTGGGGCGGGAGAATTGCTTGAGCCCAGGAGTTCAGGGCTGCAGTGAGCCGTGTTAACGCCACTGCACTCCAGCCTGGGTGACAGAGTAAGGCCCTGTCTCAAAAAAATGAAATAAACTGGCCGGGTGCGGTGGCGTGCGCCTGTAATTCCAGCTACTCAAGAGGCTGAGGCACAAGAATCGTTTGAACCCGGTAGGCAGAGGTTGTAGTGAGCTGAGATCACACCACTGCAGTCCAGCCTGGGCCACAGAGACCCTGTCTCAAAAATAAATGCATGCAAGTTTGTAGACAGAAGCTATACAGCTAGCCATTCAATAAAATGCATGTGCAATATGGTGGAGCTGTTGTGAACATCCCCATTTGAATGCTGGG
TTATTAAATGAATCACTCAAGCCATTTCTTCTAATCAACATGAAGTCCAGAATCTCTCTCCTTGCTTCTTGATATTATTTTATCTTCCCTGTATTTATTCTCACCACTTATCTAAGAGCTCCAGGGCTTTGTCAGTCACTCTTGCTTTACAGGGATGCCCAATCTTTTGGCTTCCCCGGTCCACAACGGAATAAGACTTTGTCTTGGGCCACACGTAAAATACACGAACACTAACGATAGTTGATGAGCAAAAAAAAAGAAAAAAAGAAAAAACATGTTTA
AGTCTCATGAGATCTGATGGTTTTAAAAAGAGGAGTTCCCCTGCACAAGCTCTCTCTTTGCCTGCTGCCATCCATGTAAGATGGGACTTGCTCCTCCTTGCCTTCCACCATGATTGTGAGGCATCCCCAGCCACGCGGAATTTTAAGTCCAGTTAAATCTCTTTCTTTTGTAAATTGTCCAGTCTTGGGTATATCTTTATCAGCACCATGAAAACGGACTAATACAGTGTGCCAGGGAAAGTCTCAGCCTTCTAAAACTAACGGTTAGCATTTGTACATTACGGAGGGTCCT
CCTCCTCTTCACACCCTGGAGAGTGGGTCAGCAGCTGTCTCCTCTGCTGGTCCTGTGTTAGTGACTGATGCCTGCAAGAGGCAGGGTTAGTGGCTGGATCAGACACAGACCTGGTGCACGAGGCCAGTCGTCAGGACCTGTCGCTGGCGGAGGGTGGCACGCGGAGGTGACATGCTGGAGAGGGCAGTGGGCGGACCTTTTCAGATGCGCTGGGGGCTCCTCGCTGACCTTCTGGAATAGTATAGACTGCAGCTTAAAGCCAGACTGGGGCCAGAACCAAGTGGCAGTC
AAGGAGCAGGCCCTCTCAGAGCTTGTGATCTGCTGGGGAGAGAAATACTCATCAAATACTCATCAATGTGTGTAAAATTGCCGTGGCGATGATATGCGGTGAAACAGAAGTAGACAGGTCTATGGGAGGAGGCACGATGGGGGAGTGGACCAATTCAGGGAAGTCCTGGAGGAAGGGACAACCGAGCCAAGATCTCAAAGATGAACTTTAACTGTTAACTGGTGGGAGGTGAGTGGGGATGATCCAAGCAGGGGATGTGGCTTACTGAAGAGTAAGAGAAAAACGCCACTTAGCTGGAGTGCAGAAAGTGAAGGGAAAATGGTAGAAGAGGAAGCTCATGG
GCCTCCAACTTCTGGCTTCAAGTGATCCTCCCGCTTCAGCCTCCCAGAGTGCTGGGATTACAGGCACGAGCCTCTGTGCCCATCCATGATTTATGATTCTTGATGGTACCAAATTGAGCTACTAAAGTAGCTGACCCGGAGTTGCCTTGCCTTGGGGCTGCCTGTGATGTGGGATGACAAAGCCTCCTTGTTTAGGTCATTGGAATTAGGTTTCCTGTTGCTCATGGCTGCAAACATCCTAACAGATATGTGAGGAGACCACCTCCAGCTCACCAAATACACCCCCTCTCCTTTCTTCTCAATAATCAGTGAAATTTGCTATTTCGTGCGCG
AGTCTTCTGAGCAGTCCAGGATGGGGGCAGCAGCTGCCTCTGTAGAGAATGTGAATCTTTGGCTTCTCAGGTATCCAACACCTTGGCAAGCACCAGGGAGTGAAATCACTGAATTAAGAATGTGTTTGTGAGAAGTGGCAGCTGCTTCCCGCTGGGGCTCAGGGAGGGAGTTGCGGGCTGGGCCGGGGGCTGCTGAGCTCCGTGTCCACTGCTGTCTGGTCTGGAAACAGCGTGAATCCCGGTGACCGCCGCTCCCTCCCAGGCTGTCCCGGCAGGTTCTGAGCTGGTGAGAGGGATTTCAGGGTG
CACCTAAAAAAATAAGGTCCTATGGGAATCATAATACCCCTTACCCCTGTCTTACACTGAGGATCGAATGGCTGGGAATATCCGTCTCCCCACGCGGGCTGTGGGCCTCCGAGGGCACAGACGCTGCCGTATTTTCCCTGCTAGCGTCTAGACAAAGCCTGGCATAGGAGGGAAGTCCTGGGAAGTGTTTTCTTAGCAAATGAATACAGTTATTCTACTTTACTTAATAATGTTTGACTTGTGATTTTTAAATAAAAGGTCAAAACATACAGATGAATTGCATCTTGTGGAAACCCAAATTTTAAGGGTTCCCTGCAGC
TGTGTCCCGGGCCCGCCTCCCGTCCCCCGTGTCGTCCCCCTGTGCAGGGGGTTCTGTGGGGGTCTTGTGTCACAGGCTGCACAAAGACTTTCCTCAAACTAATATTCAGGGATTTCTGTCCTGCAGGGTGGGGAGGTGGCAGCTGCCTGCCCTGCCAAGGATCTTGCTGTGGACGAAATATCTGGGGGTTAGGGGGACAGTTGTAGCATCTGCTGGCATTCGGGTGCCTCCCAGGACCTGGGAGCTGACTCTACAGAGAGGTCTGGTGCCAAGCCAGGCACCTTCCTGAGTTCTCAGGACTCCCACCTC
CCATGATTTCATTGATACCCATGGACTAGTGGATCCTGGGGAAATTTCTATTATATAAAGTGGGATATCTAACCCTGAATCCCAGACCCCCTCAGAGCGGAGAACAGGTTCCCCAAAATACATACACACACACACACACACACACGAACACACACATACAGAGGGAGGGAGAGAGAGAGAGCACAAATACCCTTAGATCCCACCCATCAGAAAGAAACAGGAGCCTTAGCTTCTCCTAGCATCCCCTTCCTTCTTCCCATAGACTCATCAAATATAGATTTCTACCTATTCTAACCAAGACAGGCCAGTGATCTGTAACTAA
TCTGCCTGGAGATAGGGAGTCTGCCGCTGATCCTCACACCATTTTATCCTGCTAGGTGGGGGACAGAATGAGGCCTGCAGTCAACTCACAGATTCTGCAGCTTTTTTTTTTTTTTTTTTTTTTTTTTTGAGACAGGATCTGGCTCTGTAACCCAGGCTGGAGTGCAATGGTGCAATGTCGGCTTACTGCAACCTCCACCTCCTGGACCCAAGTGATCCTCCCACCCCAGCCTCCCAAGTAGCTGGGACCACAGGTGTGCAACACCATACCAGGCTAATTTTT
CTCCCAAAGTGCTGGGATTATAGGTGTGAGCCACTGCGCCCTAGCCAGTGATTATTTTTTGAATGGAAAAGTCAGTTACTTGAAATTCAAGTAGGTGTTGGCCTGTGGGCAGTTCTGTGAGTTTATTCTAAGTAGTGTCTCAGACTTGCTGCCTCCTCCTACCGCTACTCCCTGAGCAGAAATCTCCCCCGTGGTGACCTGGGTCACCCTGTCAGTCTCCCACCCCCTGTTAGGAGTTGGCAAAGTGTAGGGGACAAATAATAAAATCCTCCCCTGCTGTAAAGGTATCTAGTGGAAGGCAAAACTGAAACCCATGAAGATGCACATGGAGTGTCTGTGCACGGGTTTTCTCCTGCTTGCTGTCTGGGAAGCCCCAGACAGCTGCCACCTCCTTCTATGCCCTGGACTCTGTCCTCCAGAGCCAAAGACTTATCTGAGGCAGAAGGTGTGTCTGCCCAGATCTAACCACTCCAGAGAAGCCCAGAGAGGCGTGAAA
CCTTCTAAATTACCTGGGTGCTTGTTAACAGTGTAGAGTTTGGGGCCTTCCTGGACCTACAGAATCAGCATCCCTGAAGCTCCAGGTGTGTGGCGTGGGAGCTAGGGGGTTTGGACAGTGGGGTGCTGGTCAGGGGAGTTTTGAGAACACTGCTCCAGGGAGGTGGGCACTGTCTCCCAGGGTCAGAGTTTGGGGGTGATGTGTGTGTGTGTGCGGAGGATTATCACACACACCGAGAGGGATTGCCGGTCGGAAGCCTGGGCTTGCATTTGGGCCCACCTCTTACTTGGATGGGTGG
GGCAAAGCGCTATATAAATGTTAACTGTTATTAGAACTAATTATTAGATGGCCTAGTACTTAATCTGCAGGATTGCCTACAGTAAACTAGGGAATTGAAGATTCATCTCTGATTAATTTTAAAAAATATATATCTGAGTTGATGCAGCAACACAAATATCAGAATTGCTTAGCTTTTAAGTTTCAGGATTTCTTTTGCTGGTGATATTTTAATATACTCTGATAATAGATTCAAATAAGTAATGACATAATAGTGTATGGAATTTAAAAACTCAAATTA
TGTCATTTAACAGTAAAAACAGTCAAATTTGGAGTTCAACTTTCTTGGATTTTTTTTAAAATTATTTCACTTTTTAAAAATAGAGGTCACAATTTGAACATAATATAAATGGGAATGCAAAATTCTAATTTATGCCCTTGGGTCTGAGTTGGTCATTGATCCAGAATAGAGGATAATATAACATGCTTATGTCACGTGCTTTTGAACTAAGTGCAACAAGGCAGAAGTAAGTGGTAATTTTCAGCATTCAAACAAAGTGAATGCACATCACGTGTGAATGGAGATGTTGAAATGTGT
TAGCTGCGGCTCCGCACCTGAGGCAAATCCACGTCTCCGGCCGCCACCGCCTCCCGGAATCCCATCTTGCCAAGGAAGAAGCCTTCCGGGCCGAGCAGCGATGAGGCGCCACGGCGGGCCGGACCCACGGGGCGGCCCTCGGACAGGTTGGCGTGGAGGCCCGTGGGGATGCTGTGCCTGAGGGCGGAGCGCGAGCTGGAGCACTAGCGGCCGCGGAGCCGCGCGCCCCAAGCCGATCGCCGCCCTGCTAGAGGCCCTCCCCTCACCTGCGGGCCAGCTCCGCCGCGCTCTCCGTGGCCGCACCGTTGACCAGCAGGGACACGCTGGTCACAGCCCCGGCCAGAAAGGCCTCCACGATACCCTCATCGCGTCGCGGGCAGTAACCAAAGTCGTCCGCGGTGACCACCAGGCGCATGCGAGGGCGGGACATGGCCGCCTGGGTCCACCGCTCGCGCTCCCAGGGGAGTGGGCCGGACAGCCCAGGCCCCGCCCCCGGACGCTGCCCGGGCCCCGCCCCGACGCACACGCCCAGGTGCGG
CTACAGCCTTTCTTGATTGGTGACACGTCCATTTCATTCGCTCAGAGATCCCGTGGGGTGGGGCAGGGGGTGGGGCTTCTACGGAAACAAAGTGCAGGTGGGCTGGCTGCTCCCTGTGCTGGGAACACCCCCCAGGCCTAACCCCAACCTGCTGTCTCCTCCAGGTACCCCCTAAGCCTGCACTCTGGGCGCTCCTGCTGGCGCTGCTGGGGACCGCGCCAAGCCGCGCCTATTCCCCGGCCTGCAGCGTCCCCGACGTGCTCCGCCACTATCGCGCCATCATCTTCGAGGATCTGCAGGCCGCCGTGAAGTGGGGCGGGGCGGGGGCCGAAAAGACCAGGCCAGGCTCCAGACACTTTCATTTCATACAGAAAAACCTGACTAGACCCGGGAGCTCGGGACGGCGGGGACGGCCTCGGGCCTCCTGTGGCGCCCAGAAGGTATGGAGGAGGCGCCCCTACCCAAGCTCGCCGGCCTGCTCCTCTCTCAGTTTCCCCCCACCCCCACCCCGCCTTCCTCCCTTCCCTCCCCAGGAGCACAGTATCCTCCTGTCCATCTCGTCCCTGGGTCGGACCCTGCGCGGGGCGGTGGCCGGGGGCCGCCGCGGGGCCCTGGAGAGAGCTGCTTGGACCGTGGCTGTGCGCACCGAGGCGGTGATGCGGCGCCACTGCAGGACGCTGCGCCAGGTGTGCGTCCCTGAGTGCACCCAGAGCCAGACCTCCCTTAACCCCCACAGGGCCGCCGCGCGTCCCGGGGCTCCACGGC
CACCAGCGTGGTCCTGGGCCACACACCGGGCAGCCGGAGAGAATCTCTGCAGCTCCCAGGCGGCAGGGTGCACAAATCACAGCCTTTCCTTGACCCCGCGAGCTGAGAGAGCAAAGTCACAGACAGACTGTTTTAAGTGGATTCAGGGAAACACCCCCCACTGCTGTCCCCCCTCCCGCCCCAACGCACACATACATGCACACACAGCTTTGTTTCCTTGTCATTCCTCTCATTCCCTCAATAACCCCTGATAGGCTTCTAGGAATACTTCCTCTCTCAGCAAAGGAAAAGTGTATGGTT
GATCCTAATTAAACAAATTTAAAAATCACATTTCTTCCCTGGAAGAGGTAGCGATTGGTTAGTTTAATAAAGTACTAGTCAATCAAGCTGAATGAGAATTCCCTGGTTTTTTTTTTTTCTTTTTTGTAGAGCCAGGGTCTCATTGTGTTGCCCAGGCTGGTCTCGAACTCCTGGGCTTTGGCAATCCTCCCACCTTGGTCTCCCAAAGTGTTGAGATTACAGGCGTGAGACACCATGCTCGGCCAAAGGCCCATTTTGATAAAAATATCTTAAAATTACAAAATGACCCATCTGGGGGTGGG
ATATCTTTATTTTAAACAGCAGCCAAACCCTAATTGTGTTTCTTCTTTAGACTTAGAACCCAGGAACTGAGAATAAAGACGAAAACAGGCTTTGTTAAGATGTGCTTGGTTTTAAAAAACATGCTCTGACAAGTCCACTTACTATTCTGAATGTTGTAACAATGAGAAATAAGGGTCATACAGTGTAGGCTGAGATCAACTTAGCTCTGAACCTACATCATTACTCCCTTTGGATTGTTGCTTTTGCTTTTGTTTGGATTTTCTTTCCTTATGTATATATTAACAT
GCTCCCGCAGGGCGCGCACGCGGCGGGCCAGCTCCGCGATCAGCCGCGGACGCACCTTCTTCCGCGCCATGGCGGGTCCGCGTCCTCAGCGGTCCGGCCGGAAGTCACCGGAAGAGGCCGGTGTCCCAGGCTAAAGTGTTCGGTCGCGGCCGGAAGCGAGGAAGAGGTCGGTCCGGCCATGGCGCGGGTTGGACCCGGGAGGGCGGGGGTCTCTTGCCAGGGCCGGGGCCGGGGACGGGGCGGGAGCGGTCAGCGGCGACCTCCAACCTGGGAGATCTCAGACTCCGACGCTGAGGACTCCGCCGGCTCGGAGGCC
AACCATTTCCCCATATTACAACTAGTGCTTCATCCTTCAGTAAAAGTCTGGCATTTTCACTGTCCACCCTTCCACCTGTCCACGCACCCACCCATCCATCCATCCACCCATCCATCCATCCATCCATCCATCCATCCATCCATCCATTTTTTCCATCCACTCATCCACCAAATATTTGTGAACATCCACTAGGTACTGAGCACTATGCTAGGCATTAGGGATACAGCAGTGAACTGACAGACCCAAACTTCTCTCTCATGGAAGAGCTTACATCCTAATGGGGGGAGAAGG
CCACAGCCCAGGTGCGTCTCCCTGGGCCCCTCCTGATGGCGGGAGGTCCTGGGGTCCCTCGGGGAGCTGAGTGCAGAACAGCGCATCCGGGGTGACATCACGAGGGAAAGCAAAACAGACGGTGCCACGGGAAGTACCACAAACCAGAACATGTGAATTCCACGGTGAGCGATGTGCGGCTTGCCCAGGCCCACAGGGAGCCCGGCAGGGGTGCCAGCTGGGTAGACGGGGCAGTGAGAGTCACAGGAAATGATAGCTGGGACCAGGCTTCCCTGCCCTGCTCAGGGACAGCACCTACTCAGC
TGTAGACATGTCTCTGAAGGGTTCCATTCGTGTTTCCCTGAAAAGACCCCCTTTGTAGGCCAAATACAAAAACTCAGAGATTACAAATGCCACCATATTTTGTAAGAACTGAAGACATTCCACTTTGTTCTTCCCACCCTGAAAACAACTGCATGCCAGTCTGCGTTTGTCATCTCTCCGTGTCCTTCCCTTCATCAAGTGTCCAATTCTCTTGAATAACGAGAAAATGCACATGAGATCTGAATGCATACAAGTCGCTTAACAACAACAATAAAA
TGATTAAAAGTTAATAACCCGGCCACACAAGGAAACTGGCACACTCACTCACTGATGGTAAGAGTGTAAACTACTACTTTCCTGGAGCAAAATGTGGTAGCGTCTATCAAGAAAAGCCTTGAAATATTTTTCTTTGACCCAGCAATTCTCATTTCAGAAATTTAACCTGCGGAAATGATTAAGAGTGAAAGAAAGTCCTTACCTACAAGGGTAGTCATCGAAATGTTGTTCACAGCGTCAAAAGACTGGAAACAAAATCCCATTACAGGGATCTGGTTAAATCAACC
CAAGTGCCTCCACTGCAGGAGGGCTTTCCTGATTCCCTGCAGGGCCAGAGGCTTCCTTCCACACTCTCCCTGCTGCACTTTCTCCATTCTGGGTCTAAGATGATGTGTGTGTTTGTTCATTGCCAGTCCCTTACATGGGCGGTAAGCTCCCCCAAAGTAGAGACTGTGTGGGTCTCCTTCAAGTCTGGATCCACAGGGCCTAGCCCCATGTCTGACCACAGTAGGCAGCTCAAGAAACAGTGTCTGGATGAGTGACTCAATGGACCAGCTCCACAAACAAAGCTGGAGGTGTCTTGTACAGACCCCAAATGCTATCCATG
GGCCTTCCCCTTGGGTTCCAGTTTCACGCAGGCCATCAGCCACCTGTGCTCTTGCAGGCAGCAGTGCCCCCTGTGCTCTTGCAGGCAGCAGTGCCCCCTGAGCCATCTGTAAAATGGCCACACTGGTCTCCCTTACCTACTTTGCACAGCTTCCACAAGAATCAAGTGCAAAAGTGTTTTTGTAAACTGTAAAGTGCAAAACATAGGGGTTAGAGGAAGGGGTGGCCTGGTGTGATTTTTCTGGTTTCTGTTCTTTGCCTGCCTTCTTCTCTGAGTCTGGGTTGTTTGCTGTTTCCAGGAGGTGAACACAGGAT
CCATGAGGAGAAATTCTGTTCCCTCCCCTACTTTGAAATAATGATAATGAATAGGCCTTGTGCTTTCTGATAAATTAATGCTTTTTCAATCCTTGAAACCTACACTTTTTCATGCTCTTTCCCTGTGGGTTATGCGGGAAGGTAGGCAAGGCAGACAGTATTTTTATTCCTACTTTATAAACAGGGAAAACAAGGCTGAGAGGCTGAGCTACCCAAGGTCATCCAAGGAGGATGCCTGGTTCGTCTCTGGCTGAAAGGATGGGAAGGGGTTGCTATGTGACTCGGAGAACCTTCCTGGCCCTCATTTGGCCACCGTGGGGAGGGGGAAGTCTGCATCAGTAGCTTCAGTGAACTGGGCACAGGAGGATGTGGGAGG
TCACTGCAGCTTCCTTCTCTTTCACTTTGGAAACCCAATAAAAGAGGAACAACCACGAGACTAGCAGCTCTGCTCCTTGGAATCACACGCACCACACGGCGGGAGGAGACCCCCTGGATTCCCCCATCACAGTCTGAGTCCCATTTATTTCTTACCCAGGCATCTCTACAAAGACCGAGCTGAAGGAATGCTGGTGTGGCTTTCCATTCCTTGCCCTTTATAACAGAATGTAATTGGTTCTAGTTCAGCTACCTCACAAGTGAAAATCTTCTACAAAATTGCATTAGGAAGAAAAAGCAA
TCAATGCATTAGGGCATCAATCCTCCCAAAGGGGTGTAGGGGTGTGTGTGTGTGTGTGTGTGTGTGTGTGTGTGTGTGTGTGTGTGTGTGTAGGTAGGTAATAAGAGAGTATCCCAGGCCATAATAGGAAACAGAAGCATTGAACAGAAGCGAAGGCACAGCACGGAGAACTAGGAGCCTTGCATTCTAAGCTTGAACAAGCCCCTTAGCATCTCCAGGTCTCAGTTTCCCACTTGGGAAATGAGACAGCTGAACCAGTCCACAGGTGGGGTCTTCAGGCATATTTCAGGCTAATGAGAGGAGTCATAGAAGCAAGGGGTCCTT
CATACACTCGTGCCTTTGGCAGGTCACTAACCGCCCACCGCCTCAGTTTCCCGGTGGGACGAACTCTCTCTCACAGGTAGTTTAAGAACCAGGCTTTCTTTGGCATTGTATACCTGCCATGTGCCAGGCTGTGTCGTGCTCTGGGGATTCAGTCTCTGTGCAAACTATGACTCCATACAGATGAAGTCCAAGAACAGGCAAAACGCATCACAGGTGATAGAAATTAGGGCACTGTTTGCCTCTGGGGTAGAAGGATGGATTGAAAAGGGGCACGAGGAAACCTTCAGGGGTGGTGGAAATGTTCCATATCTTTATCTTGGGTGATGGCTATATATATATCAAATGCATCATTAGTGTATTTTCATGTAATTATGCCTCAAGAAAGTACTGCTCCCATTAAATACACACACACACACACACACACACACACACACACACACACAGAGTTTCTGTCTTCAAGGAGTTAACAGTCCAGTGAGTAGTGGGTATGAAAGAGATGTGTTAATGGCTGCAATTGC
GAGCTCAGAGCTCGGGTCCCCGTGCCAGGAATGGCCAGGAGCAGAAGATGGAGAGGTGGAGATGGAGAAGGAGAAGCAGGAGGTGGGAAGGAGCGGCGCTCCACCGGTGGGGTCAACATGCGCTGGCTGAGCTTAGAGTATGAAGAGGATGAAGCAAGTCAGAAAGAGCGGAAACGAGAAGGTGCAATGACACAGCAGAGCACAATGCAGAATCCAGCCCTAGGACTCCAATAAAGGCTGGGTTTAATTCCAACTCACACCCTCCCACCCCTAATCAGAGAGGATCACAGGAGAGAGAGGACCCAAGGAACACTGGAACCTGAAGGACAGGAATCTGAGGCCAAGACTGATTGCTGGA
GTATGTAAGAACCTGGAAACAACGGTTGCCTCTGGGAGATGAGTTACTCAACTGCACAGAGGAAGACAGATGACACACTGAGTTCCCTCTTAGCTCACTTAATGAATTAGTCAATAAAAAAGTAGACAGGAAATACGGGCTTTTCATTTTTAAACTCAGGACTTCATCATTCTAAATTCCATCATGCAGCATACACTTTAGCTTTAGCTTTTCTTGTATGCTCCTTAATTTTCTTTTTTTTTTTTTTTGAGACGGAGTTCTGCTCTTGTCACCCAAGCTGGATTGCAGTGGCGCGATGTC
GGGTGACATTTTCTCAAGGGAAAGCCTAGGCCCTTCATAAACAGCTTGCCTGTAGGCCTCACGGAGGTCAGACAGGGATTTTCCTGGCTCCATCCCTGCCAATCTGAAACCCTCTCACTTATGTTCTCCATCATTTATCCTCATTATGCAGACAAGGGGCTGAGCTGTGGTGACTGTGAAGGCCTCACAGGAGTCCGAGAGGAGCTGGCCCCTCATCCAGCTTGGAACCATGGGCCCACTTAATCTCCCACACTTCTCGTGGGGTGCTCTGCTGGGGTCTGGGGGGATTGAGAGGTGTGCAGGGGACTGAGA
GGTGGGCCAGTAAGTGGGGTGCTGAGTTGGGGGCCACCCAGTGGGCTGCAGGAATGGGGCCTTGGCCCAGAGACTGGCTTGGGAAGGGGTGGCGTTTAGGAAGCTGTGCAGCCAGGGCAGGGGCTAAGGAAGTACCTGTCACTGGGCATGGGGCCCCCAACCCTGCCCAGTCTCACCTTCATGTGCAGGCTCGAGCCCAGGTACACGGGGAAGATGGCCACAGCCTGCCACCAGTGGTAGATGTGAAGATGAAGTCCTGTCTCTCCTTGTCTTCTTACAAGATTCCCAGGAGTGCTGCAGGCAGGCAGTGCAGG
CTAGCCCACTCTGATCCTGTATCCCAGTTTTATAATCACCTATTTCCCATCAGTCGGGAGGCTGGAGAGAAAAGCACCCACTCTGTGCCCAGCACACAGTAGGAGCATAGTAAGCCTAAGCTCTCTTGCTTCCCCACTATCCTAATGTATTAGGGGAAAGACAGAGATGTGGGGAATGGCACCTGGGAGGCTCCAGCTGTATGCTTCACAATCTTACCTAATGAAAAATCTGAATTAGGCTTCAGTTTCCCGTCTACAAAATGAGACAGGACAGGAGTGGGTAGGAAGAGGAGGTTGGTTTAAGCTGGGCCAG
TCACTCTGGGACCTGGGCCCTCCCCGTGATTGCTGGGGCTCCCTCAGAGCGGGGGTCTTCTTCCCACCTTGGATGCTGAGGGGGAAGGAGGTAAGACACTGGAGGGCTGGGTGGGCTCACCAGGCTTCAGAGGGCAGTGGGACTTGGACAGCTCAGCCTAGCGCCCAGCTGTCTCTCCGGGCAGGTCTCACAAATGCCCCGAGGCAGGCCCATCGCTGGCCAAATTCCCCACCCCTCCTGCCTGGACTCAGTCCCTTGTGAAATCTAAGCAAAGTCCTAGGGTGTCTGAGGTCAGAGTGCATCGGGTAGCTCCTGCTGCATAACAAGCGGGGGAGGGGGTGGCCCATGGCTCTGGACTGCTGGGCCACAGGGGTGATGAGGTGAGGCTTGGAGGAGTCTGTAGGATCCTAAC
CCGAAGTGGACCGATCACTTCAGCCCAGGAGTTCGAGACCAGCCGGAGCAACATGGCGAGGCCCTGTCTCTACAAAAAATATAAAAATTAGCCGTGTGCACTGGCGCACGCCTATAGTCCCAGATACTCCGGAGGCTGAGGTGGGAGGATCCCTTCAGCTGGGGAGGAAGAGCTTGCAGTAGGCTATGATTGCACCACTGCACTCCAGCCTGGGCGACAGAGCGAGACCCTGTCTCAAATTTTTTTTAAAAAATAGATGTTTATTATGCATTCATCCAGTAGATATTTAGTGCGTCGATCTACTAAGCAAGGGGC
CCTATCTAGTATGTTTCATGCACGCCAGTGACAGGGACTCGCTTTCTCCTAGAACGGCACCACCCTTTGGGAGACATTTGGCCCAGGCAAAAGAGACTTCTCAGGAGAAGCTGGGGTTATCTGCAGGGTGTGCTTCTGGGCCCAGCATCAGGAGATGCAGAAAATGATAGAGAGACGGCCCACCTCTAGGATGGCTTTTCTCCAGGCCTAATAAATTATCAGACGTTGTGGTTTCTGGCCCCTTCCCAGGGCACAAGGTCCCTTATCAGAGCTTTTAGTCCACTGAATCCAGTCCTCAGAGAGTGCAGAAGGGGAGACTGAGGCCCAGGGT
GAGCAGGACCACAGCTCTTGCATTTCCCTCCCTCCTTCCTTCCTTCCTCCCTCCCTCCCTCCCTTCCTCCCTCCCTCCCTCCCTTCCTTCTCTTTCTTCTTTCTTTCCTTCTCTCTCTCTCTCTCTTTTTTTTTTTTTGACAGAGTCTCGCTCTGTCACCCAAGCTGGAGTGCAGTGGTGTGATCTCGGCTCACTGCAGCCTTCACCTCCTGGGTTCAAGCAGTTCTCCTGCCTCAGCCTTCCGAGTAGATGGTGTCAGGCCTCTGAGCCCAAGCTAAGCCATCATATCCCCTGTG
TTGCTGGATCAGTCCTTTGAAGGAACTTGCTATAGTGTGCAGTGTTTTCTTAGACCAGCAACTCTCACCCTTGACACCATCAGAATCACCAGAGGGGCTTGTTAGAACAGAGATTGCTGGCCACGGGCCCCAGAGTGTCTGATTCAGCAGGTCTGCAGTGGGTCCCGAGAATCTGTGCGTCTGCTCATTCACAGGAGATGCCAGGCCTCCTGACCCGGGGAACACACTTTGAGAACCGCTGGCTTAGACCACATGGTCTAGGACAGCAGGGATCTTGCCTATTTGTTCCCCCACTGCACCTCCAGCAGCACCTCACAGTCTCAGCCATTACATGGAAAGACA
AGGTCGTAATCGAACCAGGCTCCGGTCTGCTCATCCCACAGGACTGTGTTCAGGGCGGCCAAGCGCTGCGACCGCAGGATTCTGTACTTCGTGGCCTGGGAGTCGTTCCCTGGGGCAGTGCTGCCTTTAGAGCCAGCAGCCAGTGCCCTGCCTGCTGCCCCAGGCTTTTTTCGTGGTTCTACTTTAGCCTCCCCGCTTTGTGTTTCTCTGCAAAGGCTGAGACACCCTGATGACCAAGGGGATGTGCCGATCTGGAGCCCACCACATTTCTGGCCTATGGCCCCGCACTGCTCCCAGGGAACCACTGGAGCTGATCTGTCCCCAGGGTCTCCAGGGTCTATCCTCCCAAGGGTACTGGCTGGGTGGATTCCCCTAGCTCTTAGGGGGTCAAGGGCAGC
GTTACTCTGGAGGCTGAGGTGGGAGGATCACCTGAGCCTGGGAATTTTGAGCTGTGATTGTGCCACTGCACTCCAGCTTGGGTGACAGAGCAAGAGGCTGTCTCAAAAAAAAAAAAAAAAAAAGTCCTCTGGATGGTCAGAAGAGCAACAGAAGGTGGGCAGGGAGGAGGGGTGGAGGGGGAGAGAAAAAAAGATGGAGAGAGAAATTTGTGGACCCCAAGAATATAGCTCACCTAGAAAGGTTGGAACACCTGAAATGGAAGTAGTGGCTTGTCCGCAGGATCATAGAACTTGTAAAAGAATCCCGTGCACCAAATAAAGCACGCAAATA
AGGCACGTTCTGGAAGCTCCTGTGGGCAGGCCCTGGGGGCCTCAACCACTTGGTTGGCCGGGGGGCAAGATGAATCACCAGAGCTGTGACTTCACCTAAAAGAGCAAAGTGCTGTGGGCATTTGAGGCCTCAGAGACAGACTGGGGGGTGGCTGGGGTTTTGCGCAGGCCTGGCTAGGAGGAAGGCAGGTGCCCAAAGACATCCATGGGTCCCTGTTCTCATGGTAGGTTCCATTTGCTGCAGGCCCCTCCCATGGTCCCAGCACTGAGCGCCCACACACGCCAGAGGTTGCAAGCTGGCAGCCCT
GAAATTGCATGGGTCTGAAGAACCTGCCTGAAGCGTCTGTGTAAGAATGCAGGGAGAAGCTTCATAGCTGGTAAAGTTGCTGTCTGGAGCAATGTTCTGGGTCCGACTGCCAGCCTTGAAATTCAGAATGGGCCTCTTTTTAGTTCTATGACATGGGCAATAACTTTTTCATGCCTCAGCCTCTTCGTCTGCAAAATAGAGACAGCTACAATATCTGCCTGGAGTCTTATTATGAGAATTAAATAAGCTAATTCTTGTAAATTGCTTAGGAGAGTGTTTTGT
CTAAAAGAAACAGCACATCAGAGTTGGATGTAATTCCCCTGCTGAGAAGCTGAGCCTCTGCTATAATAAAAGCTCCTACAATGACAGCTGCTCATTTCTGCTGGTCCAGGGCTGTTATCCTTTATTTTTTGTTAATGATGACTGTGATGTGCTCGGCACCTCTACCAGGTGGATTTTTCTAGAATGTATGATCCATTCTTCTCTTGAAGAAATGAGGAAGAAGAGCTAAGAGTATGATGTTGTTCTAGTAACAG
ACAGGGCCAGAAATCACTTCTGTGTCCCTGGCAATGTCTCACATAGGGTCGGGCCCAGAAGATCCCTCAGAAGTATGTCAGAAGAATGTGGCTTCAGAGGGAGATGCCACTTTGTTTCTACTGGGCAAACAGTCTGGTGTTTCTAGGACTGCTGCCTTGTATTTTCCCATCCCCTTAAGCCTGGTTTCTTTGGATCCTGCTCGCCCAGTTTCTTTGCAACCACAATTCCATGTACGCCTTCAGTCCCCAAGAGCTGGGGCCTTAACCCTGATGTTATGTAAGAGATTGAAGCCCTGAGCTCCGACCT
TTGCAGTGAGCTGAGATCGTGCCATTGTACTCCAGCCTGGGTGACAGGGCAAGACTCTGTCTCAACAACAACAACAAAAGGTTAATTTCCAACTCAGCTGCTTCCTGTCAGACGTCATATTTGGGGAAGTGATTGGACTTGGGGTTATTAATATGAAATACATGTGTGTGTTTTTCCCACCTTGATTTCAGAAAAGACCCGACGACACAGCTTTCCAAATAGTGGAACTTCGGATTTTTTCTAACTGGGGCCATCCTGAGTATACCTGTCTGTATCGGTTCAGAGTTCATGGCGAACCTGTCAAGTGAAGACACTACTCATT
CCCGCGAGCCGCCCCCGAGAGACACGGCGGATCGGAACCCAGCCGGGCGCGTAGCTCCGGGAAGGGGACGTGGCGAGGACCCGGCAGCCGCGGGGCCTGTGGGGAAACATGGTCCCCGCAAGGGACCCTGGGAGCTGGAGGCGTCCTGGCCCGGCGTCCGGAGCCCACGGCCCAGGACTAGGATGCCGGGGGTCTCGGGCGTCCTCCCTAACCTCAGTCATAGGGCGCTCCGTATCCAGCCCGCCCTGCTTGCCTCTCGCTTCCCCCAAATACTGCCCCGACCTGTCCCCTGGCCCTCACCAAGACAGGGAGAAACGACCGAGACACTGA
ACTCTACTCAGTTTGAATCAAGTTTTAGGAGGGAGTTGGGTGGGATAATATAGGATGGTTTCTGGGGTGTGGAGAGCCCCAGTAGGTTGAGATGAAGGGGAGTTTGGGAAAAGCATGGGAGGGGGAGGTTAAGTAATGAGATGCAGAGGGCAAGATTAGTAGGGCCCATGGCTCTATGAGTTAGAGGGAAATAGAAGTTAGGTAGGGTTTCTCGAGCATGCCCCTCCCACCCCAGGCTACTTCAGCGGTCCCCTTCCCCTGTGAGGGTGAATTCCATTGGCCCTTAAAGTGTTG
TATTTTTCTTTCTTGAGGGTGAGGCAGGGGAGCCTTGTTTTTATCTAGTGACTGATTTCTTGATAATGAACTGGTTGCTCCCTAACTACTGACCAGATGAACTTGGACAAGTGAAGCTTTGTGAGGTCCGATTTCCTCTTCTGTATAAGAGCCATAATAATTATTATCCCCTAAATGTTTGGGTAAAAATTGGATGACATAATGCAAGTAAAGTATTGTGCAGGGATAGAACTGATACTTAAGTTAGTTTAATTTTTATGGCCATACTAATTATTATCCCCTAAATGTTTG
CGCGGCGGAGACTCACCGGCAGCAGAACCGCGACGATGAAGACGACGAACTTAAGGATCTTGGGGTCCAGGAGCCATGGTCTGGTTCCCGACGCTGTCCTGGCTCCTGGATAGCGCCCTGCTCGAGCGCTCGAGGCGGTCGGGACGCTTTGTCCCCAAAGTCCCATGAGAAGGGAGGAGGGTGGATCGAAAGCGCCAAAAATCAATCAGAAATCGTCCCCGTAGTTTGTGCGCGTGCAAAGGTTCTCGCAGCTACACTGCCAGAATAGAACGTGCTCCTCCGCTTTTATACCCCGGAAAAAAGGCGTGGTCAGTTGTACTCCCTTCCCGCAGTCACTTCCAGGCACT
TGGAAAGTTTCGGACCAATGTAAATGTGTTTGCCAGTATTAGTCACTGTATCTCCAGGTCTAAAAACACAAAACATCCCCTGAAAGAAGCCACTGTACTATGAATAAAATGACATGTTTAATAGTAGAAACCGGATTTACCTTCCTGGGGCAGTAAAACAAAGGAATTGTTTTAAGGAAAGCTAACAGAACGCTTGAGGCTTCAATCACTAAGGATGCAGTGTTACAATTAAGGGATTTTCTTCAGATACTATGGATCATCCAAGCCATGTTTTAAATC
AGCTTCCTCCTCCTTTTTTATTATTATAACAATAAATATTTAAGCGCGGTAGGCAGAGGCCTGGTGCTTGCTGATGGCTGTGTGCATGGAATTCACTCTGGCTGCAATGTGGGGGCTAATTAAGGATGCCAAGAGGAGCTCGAGGACGTGATGAGGTGCCTGCTACCCGTGAATAAACGCGGGAGGTCTTCTGAAATAATTACTGAGAGGACAGGGACCAAGGCTGCGTGTGTATACACTGCAGTAGAGTGTGGGAAAGAGAAGACCAGTGCTGAGCAGAGACCATAGCCAAAGAGGAAAAC
TTATTCCTTGTGTGTCCCCCACTTCCCCTCCCTTCCCTGTGTCTGGATTTAAGAAATGACAGTTGAGGCAAATCATGTTGCTTTTTCGGCCATCTCCTGCAGTGTCCCCTTTCCATGGCCTCATCCTGTCATGGCCCTGAGCTGTTGCAACTGGTTCAGGGAGGTCTCTCTTGGCCATCTTTCATCCAGTGGGGATGGAGAGACCAGTGCCATTTCTGGAGGGAGCACCTGAGTTTGGAGGTGAAACATAGGTGATACCTTATCCAGGTGACACCTTCCCTAGGCCACAAAACCATAGTTTCTAGATGGAGCTGGGCATGGTGGCTCATGCCTATAATCCTAG
GTATTGTGGTGTGCATCTGTAGTCCCAGTTACTTGGGAGGCTGAGGTGGGAGGATCAACTGATCCCTGCAGGTCGAGGCTGCAGTGAGCCGGGATCATGTCACCGACCTCCAGTCTGGGCGATAGAGCTATTACCCATCTTAAAAAACAAACAAACAAAGACAGAAAAAAGAAATTTTCTTCCAAGCGAAAATGGAGAGGTGTAATCCCCATAGGTCACCTGGGCCAGATGTCTGGGCAGGAGGTCATGCTCTGAGTCAGATTTCCCTTCTGTGCAAGGAAGGACCTGGGACAGGGACCTCTGAGTCTGACACTCTCTGCACAGCTGAGAAGGCCATTCAGCTGAAGTCCCCATTG
CGATCTGCCCGCCTTGGCCTCCCAAAGTGCTGAGATTACAGGCGTGAATCACTGCGCCTGGCCACTTTTAAAACATTTCTATCACCCTGAAAAGAAACCCTGTACCCTTTAGCAGTCACTCCTCATTTCCCCTGTCCTCCGCAGCACTGGGCAACCACTAACCACTGACCTACTTCCTGTCTCTAGATCTGGTGGAGATGCTTTTTAAACTTTTTTTTACTACCCTGTGGTCCCTGAGGAGCATTACACTGAGAAGTTTTCTCCTATTTTGTCTTTCATTCTCCACATCCTCTTTTGTTCTAGTGCATG
CCCACTCCCTTCCTTCACCCTCTTGCTCCTCTCTCCCCTAGGGTCCTTGTCTCTCCTAGTTCCTAGCCTGGATCCCAATTTTGTCCTTGTCTTTCTGTCCATTCATCATATCCGTGGAGTCCTCAGATAATTGTCATACTGACTCCTAGACATTTACAGATTATAATGCAGATCTTTCAAGGCTCATAGGCACACAGCTCTATTAGGAGAAAGATGCGGTGATGTTGACATTTTGGATGAGGGGGTCAAATATTGTTCAGCTCCAGTCAGAGCCACACTTCATATTGCAGGCTTCTGCCTGGTTCATTTTCATTTTTATGC
AGGTGGGAGAATCACTTGTGCCCAGGAGTTTGAGGCTGCAGTAAGCTATGATCATGCCACTGTACTCCAGCCTAGGTGACAGAGCGAGACTGTGTCTCAAAAACAAACAAACAAAAAGCAGTGGAACGTTGCTTTACATATATTAGAGCACTTACCACATGCCCTGTGGTTAAGTGATTTGCATGCAGCATCTCAGTTAATCTCAGAACATCCCGTGACGCAGGTATCCTTCTTGTCCCTGATTTTACAGTTCAGGAAACGGCCTCAGAGAGGTGAGGAGACGCCCACAGTCGCGTGGCATGGTGCACCTGTGTTCTGAACTGTCACTTGCCTCTCCCTGTGAGCCTCTC
TGACATGATGCTCAAAGGATATGCTCACTGGAGCATTTCAGATTTTGGATATTGGGATTAGGATGCTCAACCAGTAAGTATAATGTTAATGTGTCAAGCCCCCCGCTCCCCACCCCCCGCAAAAAATCAGAAATTTGAAACATTTCTGGTCCCAAGCATAGAAAAGAGATACTCAACCCATATATTCAAAATATTATCATTATAATATGTAATCAATATTAAAACATTAATGAGTTTTTTTATATGAAGTCTTCAAAGTACCATGTGTGTCATAAACACATCATGG
CCTCAGCTTAGTTCCCCTTCCAGTCACGTCCTTCCCAATGGGAAAGGAGAAAGCGCAGGCTCGCGGGGGGCTGGGCTGGGCAAGGGGAGCGAGAAGCGAGGACTGGACGGAGGCGAGAGAGGAGAGAGAAGGGGCAGGTAAGGTGAAGGGGGTGAGCTGGGGCCAGCACAAGAGGCCCAGACGGCCTCCGCCCCCGAGGATACACGGCCAGAGCTCAGGGACCAAGAGGCGAGAAGACCAGAGCGCGGCGGCTATTACCTGCGTCCGAGGAGCTGCGGCGGGGTTAGGACCGCAGTGAGCTCCTCGCAGCTGCGGCCGCCCACCGACGC
CTTCGGGAGTGGGGCGTGGACATCGCCATTATTTAAAAGTTCCTCAGGTGAGTCTGATGCACAACGTTGAAAACCACTCGGAGAGGACTGAATCTGTGAAAACTGTAAAGGCTTCTAGGAATCAGCCAGCCCAGCCCATGTGTTTCCATTTTGCAGCTTCAGGAGCTGAGGCCCAGAGATAGAAACAGTAGGCTTAGGGGTACTTGGAAGACAGCACCAGAACCCAGGACCCTAACATTCGGCCCAGTTCTCCTTCTTCTCTGTAGCACGTGGTCGTCCATATTTCGGCTGGGCCTGGGCAT
AGTAGCTCTTAGTCTGGATATTCTGAGATTACTAAACCAATCTTTCCTGGGCAGAAAGATGTGAATAAGTTCTCTCCTGGGCTCAATAGCCTCAGGCCGTTTGCCCATCCTCCTGGATAATACAACCTGCCAATGGTTATGCATGAATCAATTCCATAATGAATTTTAAGGTTGTCATTAGTTAGGTTAGTAATATAAACATTGTCAAGGACAGTGAGCAAATAAAGGTGCTACTGCATCTGTTCAGTGCCAGATGCTCTCTAACCCACATATAAAACAGCTCTGATCCTTCTGGCACTTG
GTTCCGGCTCTGCGGAACAGAGGAGGGCTCTGGAGCGGCCTGTCTCTGAGGTTTCCAACTCCTCCTTGCAAACCCTCCCTCCAGCCTTTTCATGGCAACACTCCAGGAAAATGGAAAGTTGATCATTTTTTTCTTCCACTCCTTAATCCTTTCCTGACTGCTACTTTTAAATAATTTTATTTTAGAAGAGTTTTAAATTTACATAAAAGTTGCAATGGTAGTACAGAGTTGCCATCCGCTCCACAGTCAGTTTCCCCTGATGTTAACATCTCTCATTACTATGGTCCATTTGTCACAGCTAATGAAGCCATTTTCATACCTTATTATTACTAAACTGCAGACTTTATTTGGAGTTCATTAGCGTTCCCCTAATGTCCTTTCTGTGTTTCAGGATTCCATGGAGAATATCACACTACATTTAG
TTCCTTTTTTCTTTACTTGCATCCAGTGGACCCATCCTGTGTCCCAGTTCCTCAGAGCTTGTGTATCTAAGTAAGTTACTAAAATGTTCTAGAAGAATTTCACAAAGCTCATGTAAAAAACTAAGTTCTGAGGAATATGAATCGCTGCTTTGTACACACACACACACACACACACACACACACGCATTCACGTACACGAAATGGGAGGAGGCTTCTATGGTGAAATACATTTGGATAATCCTGAGTAAACAGACAATTCTCTCTCTTCTGCAGAATTTCTCAGAGCCTTTGCTATGCTCTGAGCGTCTAAGAGGTGAGTAC
CCAGGGCTGGGAGGAAGGACTTCCCTGTGTAGTTTGTGCTGTAAAGAGTTGCTTTTTGTTTATTTAATGCTGTGGCATGGGTGAAGAGGAGGGGAAGAGGCCTGTTTGGCCTCTCTATCCTCTCTTCCTCTTCCCCCAAGATTGAGCTCTCTGCCCTTGATCAGCCCCACCCTGGCCTAGACCAGCAGACAGAGCCAGGAGAAGCTCAGCTGCATTCCGCAGCCCCCACCCCCAAGGTTCTCCAACATCACAGCCCAGCCCGCCCACTGGGTAATAAAAGTGGTTTGTGGAGTTTCTGGCTCTGTTCTGTGGGCCAGGAGA
AATCACAAGAGGACGGGAGGCTTACCTGGCCTGGGAGTGGGGCTTTCTGAGGACCTCTCAGAGGAGGTGATGTCTAAACTTTCATCCTAATGGAAGGTGGTAGTTATCGAGGCTGGGGACGTGGGGATAGAAGGATATTTTAGATAGCAGGTGTACCAACTACTCAGACTAAGGTGAGAGAGAAAACAATATAATTAGGAAAGTACAAGTATTTCAGTATGGTTGGAGAACAGAGGTATGGGTGGCAGGGGGAGATGAACAGTAGTGAAGATTCGGAGGAAGTAGGGAAAGGGGAATTGTGGGTAAAGATGAAACTGACCAGG
TGGAAAGGGGTTCGGGCTCGGGGGGCGGGGGGACGCGGAGCGATGGCCCGCGCCGGCCGCAGGGGCGGATAAAAAGCCGTCGCGCTGCGGGAGTGGGCGGGAGGGAGAGGGGGTGTCTGAGGGCCACAAGAGTATGACGGGGCTGTACGAGCTGGTGTGGCGGGTGCTGCACGCGCTGCTCTGTCTGCACCGCACGCTCACCTCCTGGCTCCGCGTTCGGTTCGGCACCTGGAACTGGATCTGGCGGCGCTGCTGCCGCGCCGCCTCTGCCGCGGTCCTAGCGCCGCTCGGCTTCACGCTCCGCAAGCCCCCGGCAGTCGGCAGGAACCGCCGTCACCACCGGCACCCGC
CTCACACCTGTAATCCCAGCACTTTGGGAGGCTGAGGCAGGCAGATCACGAGGTCAGGAGATCGAGACCATCTTGGCTAACGTGGTGAAACGCCGTCTCTACTAAAAATACAAAAAATTAGCCAGGCGTAGTGGGGGGCGCCTGTAGTCCCAGCTACTCGGGAGGCTGAGGCAGGAAAATGGCATGAACCCGGGAGGCGGAGCTTGCAGTGAGCTGAGATCGCAGCACTGCACTCCAGCCTGGGCAACAGAGCGAGACTCCATCTCAAAAAAAAAAAAAAAAAAAAGGCTGACTCCTGACAATACGTGCAAAAATATAAAAGGAAACTAAAAAATACTA
CTCTAGACTGGAAAGGAGTGGACCGCCCCGGGAGAGTTTGGGAAATTTCGGAGCCAAATTTCCAAGCCGGTGAGGTGAGTGAGGGTCAGGACAGGCGCTGTGGGCGCCTCGGTGCCTCGGTGGAGCCCGGCTGCGCCCCTGTCCGCCAGCCCAGCTGCCGACTCCAGAGCTTCCGTGTGTCCGGCACCCACACGCTCCCGGCAACCGGGTCTTTGGCTCAGAAGCCGCGAGCCCATCCGTCCTCGTTTCACAGATGGGGAAACTGAGGCCCAGAAGGCCGTGACTTATTGCAGGTCACGCAGCTCTTTAGTGACACGCGGGACTGGAAAAT
GCCCTTCAGGGTCGAGCTCAACAGAGGAAAAGATCTCAGGGCACCCAGAGCCCAGTGGCTTTCAGCACCTGCATGAAAATCAGAGATCAACCAGATTACCCCATATTGCCCAAGAGAAAACTGAGGCCAGAAAGTGATGGAGCTTGCCCAGGACCCCAGAGGGTGTTAGAGGCAGGCCAGAACCAGAGGACAGCTCTGTCCCAGCACTTGCCCTCCTTTAATTAGGTGGGTGGTCATATCGCAGTGGTCAGAGACATTGCAAACAATAATAATAAATATTGAGCACTTGTTACACG
TCCGGTCAAGGAGAAAGGAAAATCGGATTAGGGCTTCCAATAAACCTGTAATATTTTAGGTGTACCGCTGAGTCATAAATATCAGCTAAGTCTGTTGTATCATCACCTGTACTTCTTTTTGCGCATCTTAAAATACCATTTAAAATAACGAAAAAAATCTACAACTTAGCTCTAGAGTATCATGCCTCCAAAAGACACTGGGTTTAATTTTTAGATGTTTTCCCTTTTTCGTTGGAGGTAAAAATAAAATTCAGGATTATGTTTTTCAGACCTATGTTTGTTTTCATACTTGTAAAACCTA
GATCTTGCTGCTATGAAAATAAAGATCTCCTAATATTTATAGTACTTGAGGTTAGAATAGTCTTCTAGGTAGAGTACTAATATCTTGCTGATAAAGCTTTTGATGCTGAATCCTTGATTATTCTCTTAATATAATATCTTCTGTGCGAATAAGGCTAAAATGCTTGCATACACTCTTGTACTCACTTAGGAATGTAATAGAGCAGTTTGGGAGAGTGACTGAATGCTTCTGCTTTGGGCAAATTTGCCACAAAATCATATTATGCAATCACAGGGTCACAGAACATTA
CTGCAAGATAACTGGGATTATCCACAACTAGCAACACCTAACACTCAGTGTCCTTGATTCCTTAACTGGCACCAAGATAAAAAAAAGTCACCTCCTCTTAAACAGGTATATATACTGGCCATGCCAAACCTTTATCAACTAGAATCTTGCCAAGCAACAAAGATTACTGAAGCCCAACCCCTGGGGAGACTAAACAGGCGATGCATTATGCTGCTGGCCTCATTTTGGCAGTTTCTGTTGAAAGAAAGAATGGAAAGGGCAAACCTACATATCCATCACAAATGTCTG
CTCCCCTGAGAAGAGCGACGTGTGCTTACCCTCCAGTGGCTTGTTCTCATGAAAGGCTCCACAGTTAGGGACCTTCAGATGCTTAGATCTGGGGTGTCACCTGACTCAAGCAGCTCAGAATCCCAGATTGTTGTGGTGGGTCAAGGGCATGGGGCTTTGGGTTTACTGGCCTGGGTCTGAATGCCAGCATTGCCTCTTCCTTGGTGTATAGGACCTTGGGTGGTTACTTTTCCTAGGCCTCTGTTTACTTGTTTTAAAATGGACAGTGATGCCTACTTTATAGGGTTGTTATGAAACTCAACTAATGAATATAAAATACTCGACCCA
TTTGGGAGGCTGAGGCAGGCAGATCATGAGGTCAGGAGTTCGAGACCAGCCTGGCCAACATAGTGAAACCCTGTCTCTACTAAAAGTACAAAAATTAGCCAGGCATGGTGGCAGGCACCTGTAGTCCCAGCTAGTAGGGATGCTGAGGCAGGAGAATCGCTTGAACCTGGGAGGCAGAAGTTGCAGTGAGCTGAGATTGCGCCACTGTACTCCACCTTGGGCGACAGAACGAGACTTCGTCTCACCCAAAAAAAAAAAAAAAAAGATTGTATAAGACTTTTGACCACAGGACTAGACCATGGGCAAGCCAAGGACCATATCAGCAGCTGTCCA
CAGAAATCTTTGAGTAGGGATTTCCTTTTCAACTACAAAGGCAAAGCCTCATTAGGAAGAAGCCCTTTGCTCTCGTCCTTTTTTCTCTTCTCAACTGTGATGCAGACTGCCCCAAGGGCTGCCACCTTTGGCCGACATGAGGATGAGAACTAGCCGCTGAGGATGGCTGGAAGTCACCTGAGGATCAGGTAGCTCCCACCCCGAGATGGAGGGTAAGGGAAAGAAAGTCAGGGCAGGTCTTTTGAACCACATTTGTAACATT
ATCCTTAGCTTTTGGCTGACAGCTTGTCATCCAGTAGGCAGTCAGTAAATAACTGCTGATGAGGGAATGAATGGATGTAAAGCTTAATTCAATGAATAGGGTAGAAGATCATACTAGATAATGTCATTTGGGGATAAAATAAAATGTGACTATCAGTCACCCCCAGTGCCATGCAGGGTACCTGCATGTAGCTCCAAAAGTGTTTGCAGTTGACTAATTAATGCATGAATGAAGTATATCTCTTTTATAAAATCCACCTTCTTGTGTGGCTTAATGAATGGAAT
GAGAGTTTGTGTCCTGCTCTACACACACACATACATTCACACCTCCCTTTCTCTACTACGCTTCTCTCCAAAGGTGCTTGCTGGATTCCACATCAGAATCCATACCCCCACCCCCACCCCAGGAAAGGGTAATTGGACACATTGCCCTTCTTGAGGCCTGTGTGTCTCTGGATGCTCTGCCCTAAAACTCCTTAACCGGATGATACAGCCCTGTATCATCTTGCTGTCAGCTCTTGATGTGCCCTGGAATTTCCAGGAATGAAGGGCACTCCGATGGAGAGTGATGTCCTTCGAGTC
ACACTTGTGCCCTGCTGGTGAAGTTGTGTTCAGTGTCCCGACCCCCATAGCCCATCCTGGGCTGCGGGAGTGCACCGAGGGCTCGCTATGTTCTGTCTAGGGGTGAGGTGCGCTAAAGCAGCCCGAACTCTCTGATGGGCTACACCTCTGATTGGAGGTGATACTGGCGCTCCTCAATCCCAAGAGCCTTAGATAGAACCCATAAGCCTGAAAGAATTGCCATCCCTACAATTGACAGCGTTTCTCGGCCGTTGCCCTGGTGCATGTGGCTGCAAAGCTGCGAGTTG
GGGAGAATGAATAAATGAGTGGATGCCATTGTTATAGCATTGATTGCACTGAATTGCAATCATTATTTATGTGTCTGTTGGCCTCACTAGGTGGGGAGCCAGTCAGGGGCTCTGTCTTAGGCACCTTCGTCTCCTCCCAGCCTGGCACAAATCCTGTGCATAGTAGGGATTCAATAATCCTCGGTCCCTAGAATGACTCAGTCATCGTGCACATCCCCAGCTAAACTGTCAGTGCTGGAGGGCGGAAACCGCCCTTGCGCCAGTCATCTGCTTTCCCTCGTGCTCACACAGAGAGGTGAGGATTGATCGATTATCACGAGTCAGGACTCACTTGTGGCCTGCAGA
AACAAATGAAAAGGCCGTAATGTAAAATGGTAAAGCGCTCTGCAAAGGTAGTACTGGGTACCACTCACTGAGAATCTTCTCTGCACCCCACGCTGCTAGACATGTCATGAGGATTATCACTAAGCCCCGTGGCAACACTGAAAGGTGGGGATTATCAAGCCCATTTTACAAAAGAGAAATTGAATTTCAGAGAAGTGGAGTAACACATACAAATTCACCCTACTAGTACAAGACAGAGCCGGGATTCACATTAATTTCAAAGCCTGTGGGTCTCTGGCTCCCCTGGGAAGAACCATTGCTATTATCATCACTGTATTCTTAGAGCTGCTGCTGCTGCTGCTGCAGTGGAAGAACACAGCCCCTTCCAACACACAGATA
AGGCCTTCCCTCGAGAGAGGTCAGGAACCGTTTGTGGGGCTGCAGTTCTGCTCCTAGGCAGGCGCTGGCCCCCTGGTGCCCCTCCCACCTGGGAAGCCTCCAGCCTTACCCTTGTGCTGGGAGTCATGGAGCCGTTGCTGCCAGAAACTGCGGAAGGGCGCGATGCCTGTGCCAGGCCCGATGAGGATGCAAGGATGGGAGGGATCCTCGGGGAGGTGGAAGCCGCTGGCACTGAAGAGGACAGGAGAAGAGGGGGCCAGTCCTCAGACACCCCAGGCCCACGCACACACAGGATGGCTGGGGAGCTGGGCCTGTGGGAGGCGGTCGTGAGGGGGTGGAGAGGACAAGAAGCTCCTATTTGATTTCCCACGTCCTGCAGGCTGCTTCACTTCTGTCCAGGCACCAGCACCTCCCCCAGGTCCTTCTGTAAAAGGGCCAAGCTCACTGGACTCTTGAGACCCACCTGTCATCGCTGTCCCTGCTACAG
TTGGCCAGGCTGGTCTCGAACTCCTGACCTCAGGCGATCCACTTGCCTCAACTTCCCAAAATGCTGGGATTACAGGCGTGAGCCACAGCACCCGGCTCCAGTCTAATCTTCTATACTTTATCTGTTATTCTTCATGCTACTTGCATTGTATTATATGTATATTTAGTTGCCGACACCGTATTACATGGTTATTCGGCTCTTTTCTGTCTCCTCTGCTAGGTCAACTCCAGGAGAGCAGGGATTTGATGACTCAGTTGGTGGCTGTATCCCCAGTGCATAATCATATCTGTTCATTGAATGGATTAACCAATGATTTCTAGGAAGGACCCCTGGGCCCATCA
ATCCACCAAAAGGCTCCGAGTTTGTTTCTGCTCCGTGTATTTGAAATGAGTCTACCACATCAATCTCATTCTGTGTTAAAAAGTGTTTCTCAGCAGATGAGTAGGGATAAAATCTCCATGGGAGAAAGTGAAGGAGATGCCTGATCTGTCCAGGGCTTCCCGGGTCAGTGGCGCTTCGGCCAGAAGCCAGGCAGCAGGCCTTGGGCAGGTGGCTGGACCCCTTCTGTGCCACGGTATCTTTGTCTGTGAGATGAGGGGGGCAGTCCCCACCATACTGTGTTTACACAATAG
CACCTGTAATCTCAGCACTTTGGAAGACCAAAGTGGTAGATCATTTGAGGCAGGAGTTCAAGACCAGCCTGGGCAACATAGGGAAATCCCTGTCTTGACAAAAAATTTAAAAAGTAGTCAGGTGTGGTGGCGCATACCTGTAGTCTCAGCTTCTCACTTCCCAGGAGGCTGAGGTAGAAGGATTGCTTGATCCCTAGGGACAGAGCAGGATCCTGTCTCAAAAAAAAAAAAAAAAAAGTGAAAGCAGGCACCATCATGGAGTGTGGTCACTTGGAAGCCTGGGCCTTGAGCCTTGGTGTCATCCATCAC
CCCTTTGAATGTCTGGACGAATGCATGTGGAGGGGTGGACAGAATCAAAATCAATTCAGCAAATAAAGCCTCAAATTTGAAGTGATGTTATTAAACTAGAAGCCCTGAGTGTGAACATCCCCCAACCCTTCATTTTCTAAATCATGTCCCGCTGTTCCAGTCAAAGCAAAGGGTGAAAATCCACATAATCCAAACCAACATGGTGAAGTGAGAATAATAGGTGAGGAAGGAGGAGGAAAGCAAGTGGCAGCACTGTACAAACAAACTGTTGTGAATATTCCTCGCCATGGACAGGAGTAGCCACAGGAGGGGATAACTGCCTTTCTTCTTCTTCGCCTTACACTTTCCACATTTGATAATGCAAATTCATTAAATTACAAAAGTGTGTCATGCGAAATTTTAGCACAAAGCAGAGCCGTACGGGTAGAGACAGTAATGTGGCAACAGGGAGATGAGCAAGTGTTCCTTGCTGCCACCACACCCACCATCAGGGTGTCTTAACCACAAACTATTCTCCGCTAGGTCCAGGCTCGTTGGTGCAAAG
ACTGTCTCAGGCTGTGGCATGGGACAGGGTGACACATTCAGGGAGACAACTGGCCCCCTGCTGGCAAGTGGTTTTCATTATGCTGCAGATGTCTAACTTGGCCTGGCCAGCTGGCTTATGGTGAGGTTGACTCACAGCAAGCCCGAGGGGAAATAGTATCACCTTCTCTTGAACAACTCCCCAGTATTGCTTACTCCCACCGCCTCCAGCCCCCGACGGCAGGGCGTCCTTATCTATCTCCTTCCATGACCACACAGCCAAGGCAGGTGGGTTGGCTCAGCCAGGTCACCGTCAACTTACCAGGGAGTTTCCATCATAAAGCA
AACGGCAGCTAGCATTGATTGAGCTTTATGACAAGCCCACTACTCTCCAGTCCTTTTCTCATTTAAACTCTAATAATAGGCCGGGCACGGTGGTTCACGCCTATAATCCCAACCCTTTGAGAGGCCGAGGCGGGCGGATCACCTGAGGTCAGGGGTTCGAGACCAGCTTGGCCAACATGGTGAAACCTCGTCTCTACTAAAAATACAAAACTTTGCCGGGCATGTTGACAGGCGCCTGTAATCCCAGCTACTGGGGGTGGGGGGTGAGGGGGGTTGGGGGGTTGGGTAATAAAAGACAGGGGAATTGCAAC
AGGAAGGAGGTGTGACACTGCCCAAGAGGTTGGACCGGGAAGCGGACTGCCCCCGCCCTTTCCTGGCTGCCCTGTGGCCTGTGTCTCTGGGCAACTTCTCACAGTCCCTGTGGACACCCCTAGGAGCCTTGGCCACAGATCAGCCTTGAGGAGGGGACTGATATGGACACAACAGTGTCCGGCGAGCTGTGCGCCATGCCCAGGGGCTCGGTGGGCTTGAGTTCCCTCGTCTCCTGGTGACCTGTGTTGACGGTGGTGACTGCCGTTGAGGGCCATGGGAGGACAGGGTGGGGTGGGTGCTGACATTC
GGGGAGGGGCTGTGGAGGTAAGAGCACCAGGCTTAGCTGGAAAGGTCTGGAAAGGCCCCCAGCCCAGGCACAGGAATTCTGGTGGAACCCGAGCCAGGCAAAAGGGGATGGCCATGGGCCTGGGGACACCTCAGCCCTGTGCTCAGATATTCACTCTCGCTCCCACGTTCCTCAGCACAGGCGTGTGGTCGGCTTTGAGGGCCCGACTGTGCCCAAGAGAGATGAGAACATGCTTGGATGGGGGCTGGACAATAACCAAGTAAACAAAAGCGAGAACAAACATCTTCACTGTGATCACGCCACGAGGCAGCAGGGCAG
ACAGACAATTAGATATAGCGGGAGAAATGATGGCACAGATTATTTACAATCCCCCTTTTCTAGGCAGTTTATACTCTGGATAATTTTACGCTAAAGATAAAACCTGCCTGTTTTGCCAACCTCTACACAGAGTAAGTGCCAAAGAACAAAATCTTTCTGAGTTTATGCAAAGTAAGAACTCAGCTGCTTGTTCTTCTATGCTCCACTGCTAAAGGACCTCATAAAATTCAACTACTGGTGACTGGAAATGCCATTGTTCTAGAGTTTTCAAAATGCTGACTCAT
TTGCCCTCTGCCCTGCACACGCGCATGTATGCACACACACATGTACATACACATTGGACACCCTGGAGCTTGCCCTGAAGCAGGTGGGCAGCCTGGTGGAGTGAGCCGGACTCTGGGCAGGGCCAGCAGAAGAGAGCCCGCCAGCTCCCGGGGGTGAGGCAGCATCCAGGGCATGAGTTTGCTCCCTCTGGGGTGTTACTTTATGATCGATGGTCTGTTTTATGAACCACTGTGACCCCCTCCCCTCTCGTTCCTGTGACTCTAGTCGCCAGCTTGGACCTAGGAAGGACCCTGCTGGT
GATCTAAAAAATAAGGTGGGTTCTCAGAGTCTGTCTCTGACAAATATTAAAGGTCAGATGGATCAGCCTTTTGAAAGTGTTGAATGTCCTGACTTTTAAGAAATGGAACAGGCTGGGTAGGGTGGCTCACGCCTGTAATCCCAGCACTCTGGGAGGCTGAGGTGGACCAATCGCTTGAGCTCAGGAGTTCAAGACCAGCCTGGGCAACATGGGGAAACCCATCTCTACTAAAAATACAAAAATTAGCTGGGTGTGGTAGTGTGCCTATAGTCGCACCTATCTGGGGGACTGAG
ATCCAGCCTCCCACGGCAAGCCAGTTCTCGGCAACTGTGTGCCTGGGGTTCCACTCCCAGCACCTGCTTCTGGATGGCCTGGGGGATCCACCTGGGTGCCCCTCCACTCCGGGTCCCAGGGGAGACTGACACCCACCCAGGCAACCACCTGCTTGTTACAGAGCCCTGCAGGAGGCAGCTCACCACCCACGAGGAGGGACTTAGGCAGCGGACTTGCTGAGGGGTAAGGGTCTGCCCCATGATGCCTCACAGCTCCACCTTCTGGGAGCCACCCACGTGTGGGCAGCCTCAGGGGACTCCAGCTCCAGGAGCAAGATCGGGTTGTGGATGGAGGAAGGGTAAGTGAGTCACTGGGCACTTCCGAAGGCCCAGCCTAAACGATGTCCGGCCCGGCCCAGAGGAGATCTGGT
ACTAGCCACTCAACAGAAGGCAGATCCTAGAATGGGGATGGCAAGTCCTGTCATCAGTGAAGAATGTAATGACTGCAAGCTTAGATGACATGTCTGTTACTGGAAACCAGAGTTGTTTACTTAAGCTGTAAATGAACTCATAGTCCCTGGGATAATTATCTCACCTCTGGATAAATAAACTCAACAGCCTTATGTATTTTATTAATTTTTCTTAAAAAAAAGCTTAAAATATTTTTCCTTTGATTTGTTCTCTTTCTTTGGTTTCTGACTTTATTATGTCCTTTCTTTCTGCTTAGGCATTTGTTTTATTGCTCTTTTTTCACCAACTCAAACTGAATGGTCACCTTAACAGTTTTATTGAGGTATAATTTACACACCATAAAATTCACCTGCTTTAAGGATACTATTCAATGATTTTTAGTACAGTTACAAAGTTATGCAACCATCATCAAAACCCAATTTTAGAATATTTCAATCACCCAAAAAAGAAATATCACACCCATTTACAGTTTATCCCCTTTCCTGCCCCCAGCCTTAGGCAACCACTAATCTACTTTATATATAGATTTGCCTTTCCTGGACATTTCACAAAAATTGATTTACGCAATGAATGAGTAAAACCGTCTTCCAAAGGAAGAGGGCCTCCCAAGGCAGGTGTGGGCATGGGCTTGCCACAATATGTGGCATTTTGTGCACTTAATGTTATTGAGGATTAATCTATGTTGTAACATGTGGCGGTATTTTGCTCCTTTTCATTGGCATTCTCTTGGGGGCTTGTTTA
AAAGCCGATTGGAATCATTCCTCAGCTCGATGTCAGCAGGCCGGGCACTTAATGCAGGATGCACTTTTATTTTAATAAGTAATTTATTTAATGAGCCGACAATGGCAAAATGTCAAATGTAGAGACTTCGAGGATGAATAACACAATTGCAAGGAGCAGGAAGTCTACTAGGCTTGCAATATTCGGTGCCTTCAGAAAGGACATTCCTTGAGCTGGTTTCAAAATCAGTTGGCAACTGATCTGAAAAAGGATCTTTGCCATTAGTCTTGATAAAAGTAATGCTGCCCACATCAAGTTTTTAGAGT
GAGGTGTAAAAACTCACAAACACAAGTGCCTATAGAGATGTGACAAGAAACATACTTCTGTGAATGTGACCAATGAAAGACAAAAGGTGATGAAGGTCTGTGGCCAAGTTGAGAGTACATGCTCTACCTGGAGGCATGCAAGTGAATTCAAAAGCATGCAAATGAAACAGAGCTTTGCTAGGCAATCCACATGTGATATCTCTGCACATGTGCTGTGAGTTGGTTGCTCTGGGATGCTATCTGAAGAGGGTGGGAATGGCAGACCATAC
CTTAAGCTGAAGCAAGAGAAGAAGTTGCCTTCTCGGCTGACAGGGTTGTGAGGTGTGCCACTCTGAGGGGGCACAGCAAGCGGCATGGAGGTGTGACCGCGGGCATGTCTGGTTGCTGGCTATGTCCTGGATCCTAGAGCACAGGGTGCAAGGGGCTGGGGTGACTGGCCATGGCTCGTGGGGGGCCCTGGAGCCACATGCATGAACTCCATTCTGGTGCAGCAGGGAGAACAGACAGAATTTCCTTTTTAAAAAACAAAAAAAAAATTTCTTATGAAAACTATCAAATAGGCACCAAGTACAGAGAAGAGTTCATGGACCCCCATGTACCCAGCACCTGGCACCAACAGAGATCTACCAGCTTCTCATCCATTCTCCCTCCACATTTGTACAAACCTTTTATAGATAGAAATTGTTAAACATACCAAAG
TTGAATCTTGAGGTCGGAGCACTGTTCTGGGAGTTGGAGAAGCCTGTTTCTGGTATTGAAGAGTCATAAGTATGAAATGAGAAATAAACTCCCCAGACATTTGGAATCCTTGAAAATAACAGATGAAGACTGCAGGAGGGTTGAGAACTGTTTTTGGTAAGGTGATGGGAGTTGGGGTTCTCAGTCTTTCTCCCTGTGGCACTCTAGGCCTCCAACATTGAAACCAAGCAGGAGTGGATCAAGAACATTCGAGAAGTGATTCAAGAAAGGATCATTCACCTGAAAGGAGC
CTCTCTAATCAAAATCACAGGGACCTGGAAATATTGGTCTATAGCAATTTGGTTTTTGGGGGTTTTGTTGTTGTTGTTGTTGTTTCGGGGGCGGGGAGGGAGTTGGTTTTGGTTTTTTGGTTGGTTTTTGTTTTTGTTTTTGTTTTGAGACGGTCTCACTCTGTCATTCAGGCTGGAGTGCAGTAGTGCGATCTCCACTCAATGCAGTCTGGACCTTCTGGGCTCAAGCGACCCTCCTGCCTCAGCCTCCCGAGCAGCTGGGAACACAGGCGCACACCA
TTCCCTGACTAGGGAGTGGAGTCTAGACAAGGGATCTGATGTGACAGGGTTCCTTCTCTATCCTCTTCAAAATGTAAGGAATGTTTGGCTTCTGGATTGTGTCAGAAAATAGAAGTAACAAATAGTCTTTATTCATAAAAAACTGGCTTTTCCTGACAGAGATTTTAATCGTGTGCTACACACGTGAATCCTTTTTAAAGAAATTGCTAGGGGCTGGGGAATTTCCAAGCCAACCTCCATTAACCTGCAGATTGAGCAAGACACACATCTGTTCTTTAATTGCACAGTATTTCGAATCAAAACAAACAAGCCCTT
TGCTAAGGCTCTGTGATGGCAGAAAGCCTGGGAGTGGGGGAAGAAGGGACAGTGCCGTGGTAGCTGGAAAAGTGAGTGGGATGTGGATGCAGATCGGGATTACAGCTCAGTTTCTGGAGCCTATTAACATTTTCTGAGCGGTTACTATGTGTCGGGCCCTTTCCTATAACTTATTTCAGGGAAGGTGGTAATAGTCCCATTTTACAAAGGCACAGAGGTATGGCTACCACCAGTCTTTCTTCAAGGCACCTCTCCTTCCCAGAGCATCCTTGTCTCCACTGGACACTTAGTCCTACCTTTCCT
GGTGTCAGGGAGGACTGGCCAGGCACGGTGGCTCACGCCTGTAATCCCAGCACCTTTGGAGGCCAAGGCGGGCAGATCATTTGAGGTCAGGAGTTCAAGACCAGCCTGAGCAACATGGTGAAACCCCGTCTCTACTAAAAAATAGAAAAATTAGCCAGGCGTGGTGGCTCACCCCTGTAATCCCAGCACTTTGGGAGGCCGAGGGGGGCAGATCATGAGGTCAGGAGATCGAGACCATCTTGGCTAACACGGTGAAACCCTGTCTCTAGTAAAAATACAAAAAATTAGCTGGGCATGG
TGCGCCTGTAATCCCAGCTACTCAGGAGGCTGAGGCAGGAGAATCACCTGAACGGGGGAGACAGAGTTTGCAGTGAGCCGAGATGGCGCCACTGCACTCCAGCCTGGGCAACAGAGCGAGACTCCGTCTAAAAAAAAAAAAAAAAAAAAAAAGGACAGTGTCCCGCTAAGACCCACAGCACCGTGGGTGACTAACTAGGAAAGGGACTCCAGCTCCCAAGAGCTGACAAATAAAAGAAGGGTTGACTTTTTCGGTGGACCCAGAAGCAGCAGTAGGAGCTTATGGCAAAAGTTAGAAGGAGGCGGATTTTCATCTCATTATG
TGTTCCTTTTCCCCGGATGCACGCATGCACTAGTAATGCCGAATTTAGAACAACAGGGAAAGGAAAGGAAATGGCAAAGGAAGGGAAAGGAAATGGCCGACAGGAAATGGCAAGGAAGGGAAAATCCACTGCAACTCTGCTGCCTGCTGGCCTGTCCAGGGACAACTATTCAGCTGGGTGGGACGTTGCTACCCCCTTGTGGCACCCCTGCTGCAGCCTGCGATTCTTACGCCCTGTATTTCTGGTCTAACATCAACCAACACTTTGGCGAAATATAATAAAATGAAATTACTAGGAGAATGAAAGAAAGTCACATGAAATAAAAGCCCTGCTTTTTAATGATTATATCCTCTGTGAAATGGATCTGCAGCCCTCTCCATTTCTGGGTTCCCCTGGCCACACCATGCTTATGGCTGTCCCAGGAGCAGGCTGACAGACAAGCTTCCACCAGCATCTAACCATGGGGCTCATGGACACCGTAGAGCGTCTCCACCCAACAGAAT
AAGAGGGAATTTCACTCTTGTTGCCCAGGCTGGAGTGCAGTGGCGCGATCTCGGCTCACTGCAACTTCCAACTCCTGGGTTCAAGCGATTCTCCTGCTTCAGCCTCCCATGTAGCTGAGATTACAGGCGCCCGCCACCACACCCAGCTAATTTTTTGTATTTTTAGTAGAGACGGGGTTTCATCATGTTGGCCAGGCTGGTCTCCAACTCCTGACCTCAGATGATCCACTCGCCTCGACCTCCCAAAGTGCTGGGATTACAGGCATGAACCACGGCGCCCAGCCAATTC
TTATATTGTGGATACTGCATCTGAATTGGCATTGCCGGGATAGAGACTCTATCCTTTTCTACTTGATATTCTCTTGGGGTTTGTACTTGTCTAACCTCCCTTTGAGGTTGTAATGTTACAGGTATCTGAACCACGGGAGGAGTTGATGGCCATCGTGGTTTAGGCTCTGATGGCCCCAATAATTCTGGACCTCCTTCCCCCAATTTTGATTATTCATGATATATTACCTCCTTTAATTGATTGTAGTCAACATTTTGCGTTGACCAAGCCATTACAGACTCTGCTACATATTTACAATGTGAACT
ACAATTTTCTTGCCCCTTATATGTTGAACCATTTTAGGGTGCCACTTAGAGGGTCCCGCACATTTTAAACTCTTTGCCCTAAATGTACTTAATTTTTCAACCAAGATATACAATCAGCCTGTCCTCAAATTGCCCTTCTTCAATTTCAAAATCAGGTCTGCTGCTTCTCCCCATGTAGATTGATTGCTAAGTAGCCCCCCAAATTTTAATTTATTTTATTTCCTCTCATTTACGTTAGTACTTTATCCATATGTATGCTAATTATTTAAG
GTCACTGAGGAGAGACAGGGAGCTCAGGCCTGGTCACGCCGACACCCATCCCGCGGTCCCGGGCCTAAGAGGAGCAGGACACGCGCAATCGCCCGCCGGCCCTGCCTAGGGCAGCGGCCGTCATCTCGGGGCGTGCAAGCCGCCACCGAGGCCCCAGGCGGAACAGAATAGGACTCCATGTTCCCAAAGGCCCCCAAAGACCCCTCCATGCTTCCCGCCGGCGACCCCTGGCGCCCATCTAACTAGCACACGAACCTTCCACGAGGACGCCTGGCGAGAGAAGGGCCTCGCGCCCGCGCGTGCCTTTTATAATGCGAACAAAGTAGCCAATC
AATGTTTTGAAACATGAGGGAAGTGGTGGCTGAGCAACACTGTGAATGGACTAAATGCCACTGAAGTTTTCACTTTAAAATGATTATATTATGTGAATTTCACCTCAATAAAAAAATACATGTTCAATATTAAACAAAAGAGAATGAGAGATGTATTACCAAGAAATCCCCAATGGACGTTCTCTTTAACTTTCACTCCAGAACCAGGGACACCATAAGCGGATCAGAGTTACGGGGTGTGTCCAATGAATGAACTAATTTCCTTTCTGCTTAGGGAATTATATTCCCTTGTTAGTCTGGGTGACAGATACCACAGTAAAGAGGGTTAGAAA
CCAACCAACAGAATGGTTGCTGGGAGCTGGGGAGAACACTGGACAGAGCTCTTGAATGTGTTTCAGAGCTTGGGGAGAAATGCAGGGTGGACAGGAGGGTCTAATCGTCTCAGTGCGCCCCCACCCCACTCCACCCCCACCAAAGAGTGCCCTGAGGTTCTAGGAAGAGCCTGGTACATCACCAAGCTCCATTGCCACGTGTTTGTGTGATGAGGTCCAAAACCAAAGGTAGCAGTGATGTGGATCCTGAAGACAGTCTCTCTTCTCTGGCAGTGTGATGGGGAAAGAACAAAGGAACCAGCTTGTCCC
CCCATGTCCTCATGACCCGCGTCAACCATCATCAGCTCATGGCCAATTATGTTTCATATAAACCTCTCACCCCTCCCAGCAACGGGATTATTTTGAAGCAAATCCCAGACTTCATATTATTTCATCCATAAAAATGTCAGTATATATCACTAAAAGATAAGGCCTGGATGTATTTTGAAGCTGGAGCCACCAGGAATTTGCCCGGAGCCTTCAAGCAGCTATTAAGAGGGAGGGGCCCCCACCCCAGGAAGCTCCACACTGTGCAGTTAGTTCCCTGCTCTTCTGACCACCTCTCCTAAAGCTTTCTAGTTTTTTTCTCCCTGGGACAAGTCTTCCTAGGCCTGAGC
CAGAGGCAGGCCGAGAAGGCCTTATCGTTTTCATCTTACAGAGGGTGAAACTGAGGTTCTGAGAATATACTTGTTCTCAAAAGTCATACAGCTACTGGGGGCTGGGGCGCAGGGAGGGTGCAGCACGAATTTGAACCCAGGTCTTCAGATTCTTGATTCAGGGCTCCTTTGAGGACATCATAAACCTGGGTTCCTCCTCTGGAGCCCCACCCTCCAGATACTTTTCCTCCAGTCCGCTCATCACGCCCTCCTTGCGTCCCCTCCGGCTGTCTCTCCTTGGCACCTGCTCCTCAACCCAACAG
TCCCCTTCCACACAAACTCTTTCCCAATCACTGCAGAAAAAGTCCCAGGCAACAACAACAAAAACCCAGGCCCAGCTCCCATTGTACAGATTTGGGTCACGTGCTCATCCCTTGGCAAATCACTGTGCACCGGATGTACGCGGTAGGGGTGGAGCGGGGTGGAGTGGGAGGCGCTAGGCCTTCAAGAATCGTGTGACCTGAGTGTGGGAGTCCCAAAGGAAATAGGGTGCTATTTCCAGAAGTGGAAATAGATGCTCAGTGAGCAAAAAAGACATCTACCTTGAACCAACACGGAAAAC
ACTCTTGGGCCGAGAGGCTGATGTGGATTGGGCCCCCACTGCGGGCAGGAGCGTGCTCGGCGCAGGCCCGCGCCCACCGGGAGACCTACCCGGAAAACCGGCGAGAAATGCAAGGAGCGATCAGTGGCATCGCGGGGGGTGGGTGGGGTAAATATTGGGGCGGAGCCGCGCAGGGGGTAGATGGGTCAGCTAGGGAGGCCTCCCAGGAGAGAGGACTCAGCCAGTCTCCCGCTCCTCCTGCCAAGCACGTGCCGAGGACTTTGGAGGCTGGGGCCAAGAAGAGGAAGGGAAAGAGGAGTGAGGGCCACAGCCAGACTTCCCCACTCCAACTCAAGTCGTTCGAATGAA
CCTGAGAATGAATGCCTCCTGAAAACACTGGAAAACACCAGGTTGGGCTCACTGGAGTCCTGGCCCTGGGGCACGGAAAAGGAAAGAATATTAATTGTTAAAAACCAACCATGTAGAGACACTACACTATTTCACTGATCCTCAAAGTAATCCTGTAGAATAGGTACTGACAGCTTCATTTACACATAAAGAAAATGAAGCTCGGTACAGTTTTGCACCTTGACAATAGTCCCAGAACTAATATCACAGACCCGGAACAAACCCCAATCTTCCTAACGCGGAGGCGCATCAGACTGCCTCCAGCAACCGTCCGCAGCTGCTGTCCCATGT
CCCCTGCCCTGGCTCCGCCCCCGCCTGCCCGCGCACCGCAGAAGGCCTCCTGGAACTTCCTGGACAGCTTCTCGATGACGCTGTAGCTCTCCACGTAATCGACGTGTTCGTCCTGCGGCTCGCTGGCGATCTGCCGCAGCGTGGCCTTGTCCACGCTGCCCACTCCGATGGCGAACAGCTCGACGCCGCTGGCCCGGGCCCGCGCAGACACGTCCTGCACGCTGTCCTGGGGCCTCCCGTCTGTCACCACGATGACCACCTGCGACACGCGGGGCGGTGTGACACCGGGCTCCCGGAAGCCCACGGGACTGTCCAGGAGAGGAGGCTGAGGCCCGGAGAGGCGGGAGGACTGCCGGGTCGCACAGCCAGGCGGCACCCGGGGGAAGAGGACCCGGCTGGCCGAAGAGGAGACCCGTTTCCTCTGACTGAGAGACGTGG
CTCTCTTTGGAAATTTGGGAAGAAACTTTTTTTTTTTTTTTTGAGACAGAGTTTCACTCTTGTCACCCATGCTGGAGTGCAGTGGCGCCATCTTGGCTCAATGCAACCTCTGCCTCGTCCCCCGAGTAGCTGGGATGACAGGCACGCAACACCATGCCTAGCTAGTTTTTGTATTTTTAGTGGAGACGGGGTTTCACCATGTTGGCCAGGCTAGTCTCGAACTCCTGACCTCCAGTGATCCGCCCGCCTCGGCCTCCCAAAGTGCTGGA
CCAAAGGCCTCGTGGGCAGCAGTCTGTAGCTCCAGCGGTTTTGCATGCCAGCCTCTGGACTCACTTAACTTCTGCAGCAATCTGTTGGTCCCCAGAGCCACTCTGCACCCTCCAGGAGAACCTACATATGGGCGCTCCAGGGATTTGCCCGCATTAGGATCAGGAGCCCCAGGAAGAGTTAGATGGGAATCCAGGCATCCTGGGCCCTGTGCTTTCGGTGGACAGCTAGATCTTTCTTGTCAAGGTGGAAATAGCGTCTCTGCCCTGGGTGGGAACCCAGACCCAGCCCTGCAATCACGCAGGCA
GCACTCCACCCTTTGATATGTGTGCATTAGCTTGATGCCTAACTATCGCAACATTGGGATACGTATTGTTATGATCATGTCCCTTTGACAGATGAGGCTACTGAGGCTTGAATGGATGGATAAGCAACCTTGAAGCCAGACCCACCAATCCTGGCTCTGCTGTGTAAATCTGGGCAGATCACTTTACTTCTCTGAACCTCTCAAAGATGTAAAGATTAAATGAGATAAAGCATGTAAAGTGCCTGGCATGCAGGAGGTAATTAATGGTGTTTATTTGTTGCCCAAGCCAGGAAGTTGCAGAGACTGGATTGTGTTCTTTTTACCAAAGCATAATGCTACTGAAGCTTTTAAGTTAATCAACGAAAAAGATTAAAATTCTGGTTGGTATATGGTGCTTCAA
GTGTGCCTAGGGATGCATTCCTTTTTCCTTGTCTCTCCATGGAAGAAAGACCTCACACCTGGCTCGATTCTTCACTGGCTGTGTAGCCCTGGGCAAGCTGTCCAACCTCTCTGGACCTTGTTTTGCTCTCTGAAAGGTATCACCCATCTTCAAAGTCCATTACAAATGCCAGTTCCTGTGTGTAATCCTCTCCCGAGCCGTCTTACCTTTGGCTGCTGAGGCCTGGAGCCTCTCTCTCTGGCTCTCGACTCCTTCAGGGCAGAGGCTCCTTCCTCCCTTTTTGCTTTTCTGAATC
AATTCAGCAGGGCAAGGTTTTACTATCTTCTCTTTACATATAAAGACGCTAGTGATTGCATGGCTGAGGACGGGGGTCTGGGACATTACGAACTCTGCGGCAGAGGTTATGGGTAGACTGTGGGAATTCTTCATGAGGGTTTTTAAAAGCTATTGCTGGTGTAAGTTGGTCTGTAAACATCCTTAGGAAGAATTGGAGAGCAAATGAGTCATGGGGTCCTGATAACTGCACTGAGCTTCACTAAAGGCCACAGGGTCAAGGGCTTAAGAGACAGAGTGAGGGCCACTGGGTCTC
GCCCAGTGCTTAGAATGTCATAGATGTTGCTGCTTATTGCTGTTATCTTTTGGTTTTGGTACAAAGTGCTTAGCTAGATAGGATTTGGTTTTTGTGGTCAAACTGCATGATTATATCATAGAGATGTATTAATCAACTTTTTTTGTAAAGGTATTAATAAAGAATAATTTATTAATGTAATATAGATTACATCCACAAACAAGGTCATTTCTGAAATTCTCAGCGGTGATAAGGGATTATTACTGTCTCTGGCAAATGGAAAGACCTGAAA
TAGCAGCTCTGCCCTGACTAGCCGTGTATGGACCATGAGCATGCATCTTAACCTCTCTGGGCCTCAGACTTCTCATCTGTAAAATGGGAGTCATGGTATTATGTCAGCTTTATTGTCAGGAAAATGTAAAGCACATGGAATCTCATAGACTCTAACACATGGTAACAACTTCCTCTTCGAGCCAGTCTAATCTCTCTAGAATGATAAACTTCTATATTTAAATCACAATTTAAATTTTTTTATGTCTTTCACGGTCATTTTATCACCCCAGCAATGACTAGAAGGCCCAATATTTTAT
GTGAGCTGCACGCACACGTGGGGAGGGGGTTTGTCAGTGTCGCTCAGGCCACATACCACCGATATACACGGGGCACAGCGAGGAGGACCCGCCAAAGCAGCATTTCCTTAGAATACACTGATCAGCACACAGTTGGCTCTTCCTGGCACCCTGGGCTGTCAGCAGGCAGCCCTCACACAACTGGCAGACACAGCTGGAGCGTCCCTGCACAGCCGGCTCTCTCCCTATATTTCTAGTGTCCACTCTGCCCAGAATGTCGTGGACACCTTACTTTCTGAGCTCCAAACCGGCACTGATCCCCGAATCCCCCCTCCCGGATCCCCGACAGGTGGCACGTACCTGCCTCTTCTTGGAGTATGGACG
TTTTTGACTGTGCCATGTACTACAGTAGGTCCTTTACATATACATGTTTTTCTAATCCTACCAACAAAAATGTATTGGTGCGTTCTTCTCATTCATTCAACATATATTTGATTGCCAGTAATCTCATTTTACAGACAATAAAATGGAGGTTTACAGAGGTTGACGCACATGGTTACAGTGATATAGCTGGTAAGTGGCCACGTTGGGATTTGTGCTTAGGTCAGCCTGACTTCACTCCATGCAAAGTCTTCATGCCTTCGTTTCCTGAGAGCTTCCTCAGTGTTCAATTTCACCAGGC
CAACACGATCAGAAATCCTAGTGTGCATACGGTTTATCACGAAAGAGTAAAAACATTCCTTTCCCAGGAATGACTGTAAAAATTAGGAGTTAGAGATATGAAAGCCACAGGATGAATTTCAGAGTTGTTTTCAATTGTAATAAAGAAATCACTACGGATTTACGGTTTGTGAAATATTCATCAGCTAGAAAGTCCTAGGTTACCTTAGTACAAGCTGTAGATACGTTTACAGTGGGGTAGTTAAACGTTTCGAATTACTGAAATCTCAATTACGAATTTAGGAATATGTGGAGAGTAGACAATGTGTCCAATTAAAATCAAAAGCAAAATTACACTGAACTTTCTAATAAAACAAATTTGAA
GGATGGGAAAACAGAACAGCACAGGGCCGCTGCAGTGACCCAGGGAGAGGAGCTGAGCCAAGCCACCCTCACGCACCCAAGGACCTGCCCCTGGGCCACACCCCAGACAGAGCCCCGGGCTCAGGGTCTGGAGCCACACGGCCTGGGCTCAAATCCAGCCACTGTCCTTGTGAGCAAACTTTGGCTGCAATAATGGGAGGTGCAGCTGGTGAAGGCGCTGGCAGCGGAGGCATTTCCTTAGCATCCCTCTCCTAACCACCCCTGCCCCACTCCAGCCCTCCAGGGAACGCTACCA
AACGCTTTATAACCGTTCTACAGTCCTAGTATTTATGCTCAGTCAGTTGTCATTCACTGGCTGGTAGATTGGGGCAGGGAGCACATAAAGATTAAGTAATGTTTAACACAAGCCTGCTTTCCCAGCCTGGGATCTCAGCTCCTCCATTCTTCAGGGAGTTTCCTCTCCTGAAACTGCTGGAGAGTCTCAGCCCTCATGTGGGTCATTTCTCCATGATGATACCTGTTATTTTCTTCCTCTCCTGGAGATAAGACAGGGCAGAGATTGGTTCTGGGTCTCCACAATTCTAGGTTTTCTCCTAAACCAGCCAGGT
TTTTTAATTAGTGTATTTGGAAAAACACAAATGCATTCTCATTTGTAGAAAATTTATATAACACAGTTAGAGTGAAATTTCCCCATCCCTACGTCCTTACCAAAAAGGAACTTTTATGTTTCTCTCTCTTTCCGGACTTTTTTCCATGCACTAAAAACGTATAATACTTCTAGGAATATAAACATTTTTTCCAAAAATGGATCATACTGTATTATTTTACAAATTATTTTTCCACTTAATACATTTTAGACATCTGTGTGTATTTGTGTATGTGTACACATA
TAGGGGACCCACCTGAGGTCCCACAGATATAATTTGGTGCCAGGACTAGAATCTGAGTCTGTCTGATCCCAGAGCTAACTTTCCTCCAGCCACTCACAGACCTGCATGCTCAGAAGCGTGTGCAGAAACATGAGCCATGCGCCTTGATCGCCAGGGCCCCTGAGGCTCTCGCACCTGCACGGACATGCCCACAGGTCCCTGCAGCTTCCCAGGCCAGCTCTGCCAGCCCTGGCCAGGCCACACCTGGCATCCGGTAGCCACAGGAAGCCTCCCGTGTCCCTCTGTATTCACTCTTATCTCCCTCCCCTACTGGCCTGGCTTGGCCTGTGGCAGGTGAGGGTGGGGTCCTGGGCACTCCTGGCTAGAGGCTGGTTTCAGGACTGAGCC
TTGGAAAGGTCAAAATAATAAGGTAAATGTCAACAAAATGAATATGTAAGGTGTGTATCCTCAGAATACTCTTTCTTTGGTAAATTGTAGTTTTATTTAAATGTGATCAGTTTTAGGTGATACGGGGAATTTGCCTACCTCCTGCAGAAACTATCTTGATCTTATTAAATTAAATAAGATGTAACTAGGGAAGGGGGGAAAAAAGAGTGAAATCAGGCATGGATCATTCCATCTGTGTAACCCGTAAAAGTCATAACAACAGTAAATGATACCAAAACCTCTCAGGCTGCCTACAGCCAA
ATTTACAAAAAAAAAAAAAAAAAAAAAAAACTCTTTCTAAATTTATTTTTTATTTTTATTGGAGTCGGAGTTTTGCTCTTATCGCCCAGGCAGGAGTGCAATGGAGCGATCTCGGCTCACTGCAACTTTCACCTCCCGGGTGCCAGCGATTCTCCTGCCTCAGCCTCCCGAGTAGCTGGGACTGCAGGCACGTGCCACCCACACCCGGCTAATTTTTGTATTTTTAGTAGAGATGGGGTTTCTCCATGTTGGCCAGGCTGGTCTCAAACTCCTGACCTCAGGTGATCCGCCCGCCTCAGCTTCCCAAAGTGCTGGGATTAGAGGCTTGAGCCGCTGTGCCCGGCCTATTTTTTT
GAAACCTACCGTGACTTGCCTTCAGGCCATGCATCTAATAACCTTTAAAATCAGGTCTCTTGAAACAGGTCTGATCATTCTGCCCTTTGAGAAGCTGCCAGGTGCAAGGGAAACTGAGGCCACAGAATAAGCTTCCGACACACCCCCATTCTGTTCTGTTTCTCAGAACCCTAAAAGTGGAATCCTAGCTCAGGAAAAATGCAAGGTGTCTCCATCCAAGAACAAACACTCCCTTGCTTGTTGGAGCACAGGCTCCCGAGAATTCAGAGCAGCTTATCCCATTAAAGGCACTGCGCGCCCCGCTGGGGGCTTCAGGTGGACTCCTGCCTC
CTCTGTCCTCAGCCAGGTAATGCATCATCCTCCCTGCTGATGCTCCCCTCTCCAAACTCAGGCCCTCCCAGGGGAGGAGAGATGAGAGGGCTGAGTCCGAAGGCTGCAGTGTTAATAATGAATGGGGGAATGAGGGCCCTTATCAGGTTTCCTTCCCAAGGGAGGCAGGAAGGCCCATTCACCCCTCTGGCCAGTATTGCGGGAGGGAGAATGTCAGCCCACCTCTAGGCTGTGCTGCAGGGGACATGCACTGAGGAGGCTCTTCCCCTGCCACAGGGGAGAAAATGAGGCAGGGAAAGGTGAAGATGACCCTCCCAGCAGGGATGGGCTGCGGAGGTGTTTCTTG
ACAGCTTTATTTTTGAGTATTTCTGTATTTCAGCTTCTATTTACTTTACACCATTTTAGATAGATCATCATTTGAACTTTCAGATATCCTAAGCCTCCAGAATCTCTAGAGGATTGGCATGTCACATAACTTTAAAAAAGCAATATCAAGAAGAAGTTGGGTTTGTTGAAGGGAAGTGGACAGATCAGGGGACTCTGGCTTATATGGCTAAGCTGGTGGAGGAAGACATGTGAGCAGACATTGGGTGAACGTCTGCTGTTCCAGTGGCACA
GCTGGAGTGCATTGGCGTGATCTTGGCTCACTGCAGCCTCCACCTCCCAGGTTCAAGCAGTTCTCCTGCCTCAGCCTTCCAAGTAGCTGAGATTACAGGCACCCGCCACCACGCCCAGCTAATTTTTTGTATTTTTAGTAGAGATGGGGTTTCGCCATGTTGGCCAGGCAGCTCTCAAACTCCTGACCTCAGGTGATCTGCCCGCCTTGGCCTCCCAAAGTGCTGGGATTACAGGCGTAAGCCACCGCGCCTGGCCAATTATAACATAATTATAATTAGTTACAA
CTGACCCGCATCCAGGGACATTCCTTTCGCCTCCTTTCACGGAAAATCTCGTTGTTTCGAATCAATTCTCCTTTTGGATTTGGACCCATTATTCCTATTATTACTATTATTCCCCGTTTTCACGCATTTGTTGCCCCACCGAACACAGCAACTGGGTGAGAATCACTGAGCCCTCCTCTTGGGGAAAATTCAGAAAATTGACCATTTGAGGAGATGGGGGAACACTACTATAACTGAAATCTATAAAATGGGGGTAAGGCCATAACGAGCCCTAT
CTCACCCTGGGCTATTCAGAATACCCATCTTTTAGGGCCCAGCTTACAGCCTGCCCTCCACATGGCCCTAAAGCCTGGGTCCTTTCCCCAACTCTGTGGATTGCCAATTCCACCCCCTGTCCACGTGGCAATGCTGTGAATGGATGCCAGCTGCTATTGGCCCTTTTGGCATTGTCCATCTGGCCCATGGTCCAGGTCGTCAGTGGGGTGGGCTTAGGACCAGCATGCCTTTGGGGGAGATGGGCAAGATTCCAAGAAAGGGAAGCTCTGAGAAATCAGGGCTGCAACCAAGCCAATCCTTGTGCAGGTTGGTAGA
TTGCTGGAGTCTGGCGAGGGGCAAATCAGGAAGTGTCTTTGTCGGAGATGGGACGGAACCCGGCTTCGGGGCGCAACCGGGCTCTGGGGGAGACCGCGTTTGTCCAGGTGGCAGGCCGCGCCTTCTGATGGCTGTGAAGAGAAGGAGCGGGGGTTTTAAGAGCCACAGCGCCACCGAGAGAGTGGAAAGGAGTAGATTAGCTCGCGCCTGCTATGCGAGGCGACTCCCCCCGAGACCCACCCGCAGCCCAGCGCCCTTGGCCAGGAGGCCCGGAAAGCCACCGAGGCGGCCGAAAGGGGCCGCGGGGCACC
CAGGCGCTGTTTCTCCTTCTCAGCCGGGACTAGAGAGATCGAACTGTTTGCAGCTGCCAACTCTGCAAATCAAACCTGAAGCTAAGCATGGAAAGGGGGGCTTCCCTTCCAGTGAGTCCTCCCAGGGTGGGCAACAAGAGTAATGGATTGGGAGTCAGAAGATGCACACTCGTTCTCAGGACTGTAATGTTGTCTCCGTGGGTGATTTGGGTACTTAACTCCCCAGAGCTGCTTTTCCCAATGGTGACATGAGCCTATGCCTATTGTGTGCTGTGTTCTGAAGTTCTAAAGTGAGAAAGTGGGCATGGCACCTG
GAGACAGGGTCACGCCTATAGCCACCTGGGCCCCTACTGCAGGCCCCGCCCCATGGGCCCCTACAAGGTCACCTCTTGTGCAGGTCCAGAAGGTCCTTGTCAGCCACTAGCACCTTGAGCTCCTTCAAGTCCTGGAGAAATTCCTTGTCTAAGTCCATGTCCATGTCATCCATCTGTGAGTCTGTGAGGCCATGAAGGGGGTGGGGGTGGGTGATAAAAACCCCTCCTGTGATAGCCTAAGCCTTTCCTCACCCACCACCTTATTTCCCCCCTGGGGACAAAAGAGGAAATGGAGTGTCAGAGAGATGGAGTGACATGCCCCAGGCCACAGAGAGGCAATGGGCCC
CCAAGACCTCACGGTGATGTTAGGAACTGTCTACCAAGAGGCAGGAAAAGTACACAAGCAAAGTAACATGGTGCATTATCTATGGATATCTTGTTGGTCTCATCTAATTTTTTTTTTTTTTTTTTTTTTTTTTTTAGAAGGAGTCTCACTCTGTCGTCCAGGCTGCAGTGCAGTGATGTGATCTCAGCTCACTGCAACCTCCACCTCCCGGGTTCAAGTGATTCTCCTGCCTCAGCCTCTCTAGTAGCTGGGATTACAGGCACATGCCACCATGCCCGGCTAATTTTTATATTTTCAGTA
TGTGCGTCTTCCCAGCCTGCTGCAGTCTCTCGGGTCTGGAGGTTTCCTTCAGCATTCTCTCTTCCCCGAGCAGAACAGAATACTGGGAAGTGTGAAGAGAACATTGATATAATAGTGATGAAACTGTTTTGACTCAGAAAAAGATGATTTCTTGATGTTACAATAAATTTTGTGTAAAAATAGAGTGATTCAAAACACTTTTCATGCCTCAAAATAACACAGCTTTCTGTCACCAGGGGGCATCCTAGTGTCATTAACAGAAAAAGAGGGCATTCTATGTATCAGTTTCTAAACTGTCTTCTTTGACCACAGAGGGTTTTGAACGAGATGGA
GAGAGGTTGTTTATAGTGAGGGGAGAGGGAAATGAGATGAAGCTAGGGAGGCAAGCAGAGATGATAGAACGCATGCTAGGGAAAAACCCACGAGGAACTGCCCTGGATTTCCCCAGCAACTCAAGCATTTGGGTTTCTGTGACTTTGCTGCCGCTGCTACCTCTTCCCAGAATGCTTTTCCCACAGACTCTGCCTTGTGAAAGCCCACGCCTCTCAGAGATCTGGCTGAAGCATCACCTTATCTGTGAACCCCTGCCTGATCACCACTCCCCGGACCTTACCCTGGTAGAATCAGGGA
TGCTGGTTTAGTTGGCAGGAGAAGAAGTATAGCAGAGAGCCTTTCCTGATGGGTAGGGGAGCATATCTGCTAAGAGCAGAGAGACTCATGGGCCTGTATGGCTCAGAGTTGTCAAGCAGTACTTGAAATTTTAGTTCTGAAAATACAGAAAGTATAATCCTCTTTTCCAATGTTGCTCTTCTTTTTCTAGATGTTATGGCTATTTTGGGTTTCCTGAATTTATGTGTGAATTTTAGAATCATCTTCTCAATTTCTTTAAAGAAGCCAGCCAAGATTTTGATA
AGCTGTGTGTGGAGATCTAATGGGGTGTGTGTGGCTCATGTGCTCACACAGAGTGTCCTGGGGTCAGGCTTTATGACCTACCCTGCCCCAACTCCACAACAAGATCTGAATAATGCGCCAAGTAAGATAAAGTCAGAATCCATGGGGGAGGGTGAGAGTCCTGGCAGTGCTGAGGTCTGTGTCTCCAGCTTAACTCTCAGTCTCTTTGCAAATACATTTATGTTGTGCATCTGCAGTTGGCTGGGCAGTTTCATGTCTCTGAATCCTTGAATCTCTCTGTGGATAAGGTCATGTAGGGACTGCATGTAAGTGTATGAGGGCTATCTGATTAGGGTGGGTATGTTTTACGTAGTAGGTTTTCTTCACCAAAGACTTTTCAAAAAATTGTGGTAGAGTGTATATATGTACATTCATATATCACCTCCACTTCCTGAGTTCAAGCGATTCTCCTGCCTCAGCCTCCCAAGTAGCTGGGACTACAAGCGTGCACCACCATGCCGGGCTAATTTTTGTATTTTTAGTAGAGGTGGGGTTTCACCATGCTGGCCAGGC
CGTTCTCAGAAGCAGCTGTTTATGCGCAAGCGCCCCCTTCTTCTTTTCGCTTTGCTACCTTCAAGGACCTTCTCCCAAACTGCTAATTTTTCTTCATCCGTTAAAGGTCTATTGATTCACATTATTTGCTGGCAGTGTGTGAAGTCAACGAACAAGACTGAGTCTTTGCCCTTGAGACGCGTACACTCTACCCAGAGACAAGTTCTAAGCACAGGAAACAAGTAATTTTATAAGAACATCATAGGGCAGTTATTCTCCAGATGAATTCAGATTAAAGAGGACACTTGAGCCGGTGAGATCACAGAAAGCTTTTATCACCCACCCCTTT
TAATTGAATCCTCCCAAAAACCCTATGAGGTTACAAAAGGTGGAAGTGAAGCAACTCATGAATGATTAAGCAGCTTACTGCTGATAAGGTTCAGGGCTGGAATTTGAATCCAGCTCTGCCTGGCTCCAGAGCCTGTGAATAGACAAGAACCATTTAATAGAAAATTTGTCACAGATGTTCAGTGCTGCATGCACATGAAGAATTAAGGTTAGCATATTGTGATATCACTGTGGATCCTTCATTGTTATTTGCCACATGGAAATGGCAACCACCCCATGTGGAACAGCTCACCAAGGAG
GCCTGCCAAAATGGTGGGAATTACAGGTGCGAGCCACCGCGCCCGACACAACATTTTAAAAAGTAATTATTTATATGTTTGAGTTGAAAAGAACCCGCACACACACACACACACACATACATTTGGGTGTATTTCCTTACCCAGAAGAATGTTCAACGGGTCCATAGCTGATTCCAGAGCCTTTTTAAATGGAATACGAACTTCGTACTTAACTGCAGGATCCTAAATCTTCATTGGATGCTCCAAGACCCAAAATTTAAGAGCTGCTGCTTTGGGGAGTGGGGGCGGCGGGGAGCTGTTCACACACACCTCACAGCCACATACA
CTCCTGATCCCAAGTGATCAGTGCGCCTTGGCCTCCCAAAGTGTTGGGATTACAGGAGTGAGCCACCACGGCTGGCTCAGAACTGATGTTCAGTGGTCCCTCGGGTATGGTCAAGATGGAGCCAGCAGTGGAAATAAATGCATAATGGTGACAATGACTTAGTTCCCATGGACAGCCCTGTGCCCTGCCCTTTACACGGGCCAGTTCTTGGACCACACAGCGCCGTGGTGAGGGGGTCTTGCGTCCCTGGGGTCCTGGCTGGGGCGAGGCCAGTCTCCAGGCTTCCAGCTCTGGCTGACT
CTCTACTCCTCCACCTCTTGTGGAGGGTCTGACATCAGTCAGGCCTGCCTGCAGTTATGCGGAGGCCTGTTTCCCTGTGATGCTGTGCTTCAGCGGTCACGCTCCTGTTTCACTTTTATGTTCCACCCTGTACAACTGGCTCTGCCTTCTAGACAGCAGTAGCAGAATTAGTGAAAGTACTAAAAGTCTCCGAAATGCAGAAATAATGGTGTAAGCTGTCCTCTCTCTCTCCGCCTCGGCTGCCAAACAGGGAAGGGCCCCCTGTCCAGTGGACACGTGACTTGTGTGACCTTACCTA
TGTGACACTTTGCTAAGCTTCTGAGGTTGATACTGGGATTCTGATTATTACTGTGCCGGTCTCCACGTCTGTTTCCTGTCTCCTCCGGCAGTGATGTGGGCACCAGGAGGGAAGGGGTGTGTCTGCTGATGCATGCTGCCTCCCCAGCACCTAGCACAGTGCTTGGCACTGAGTAGGTGCTCACTAAAAATATGTGGACTGCAGTTGGTTATAGTAGGAGGAACAGAGAGAGAAGCCTGGGCTTGAAGCCAGTGTTCATCCTGTCAATCCAGTGACTTGGATAAGTCCTGTGACCCTGGTGAGCCTGAATTGGCTCA
TACGGCAAATGCCACCGATTTTAATCTCACCCGAAACCAACCTCACAGGTGCTGATTCACTTTTAGGAATTAGGAATTTAGTTTTAGGAATGAAGAAATGAGGCCCAGTGAGGTACATGTACACGTGCACATGTGCATACATGCGTGTGTACTTGCCTGCCTGTGCATCCACATATATGTGCGTGTGAGCGTGTGTGGGCACAGGAAAGTCTGTGTGCACGTGTGAGTTAGGGTGGGGGGTATGTGGAGACACCAGGACCACCAACATGCATGACAACGAGAACCAGTACGCATGTGTT
ACTGGGGCTAAGTGGAGAGGGACTGCCCTGCCAAAAAGCATTTAAATTCAATGCGTGTTGGAACACCATCCCAGCCAAAAAACAAAACAAAACAAAAAAAAACCAACCAAACACAAACCAACCAACAAAACCAAGTTTGCTGACCAAATGCAGCCTCCAAGCATCTAGTTGGTGATCTCCACTGAGGATATATGGTTAAGAGGACAGGCTTTGAAGACACAGACCTGATTTTGAATTTCACTGTTTCTGTGAAACAGTCTGGTCCAAATGTTAGAGATGTGTGAGAAATATATGAAATAAAGCATGTAGTGCTTAGT
CTGGGGTTTTGTTCTTGCAAACCCCTGGCTCATGCCGAAGACCTGCCTCGGCCGGTCAAACCCCATCCCTAAACCCAGGACACAAGTCACCACAGAGCCTGCCCTGTGGTCTCCAGCCTGGCCTGGCCTCTCCGCAGCGTTTCAGCCACAGTTGCACAGGTGCGGCTGGACCTGGACCTGCTGAGGGAGGTTCTCAGGGTCCGGAGCTGGCCTTAGGTGGTCACCATAGTGAGATCCTGAAGGCTTCGAAGAGGCCACAAGAAGTACAGGAATATAGCCCAGTCTTAGCGGAGGCCATGCAGCAGATGGGGCCCTG
TTTGTAGCAGTTTACACACACAGCGGCATATGAGAGTCCCAGTCGCTCAGCCCCCTCAGCAACACTCGATGTTGTTTTTCAAATAAAATGTTATCCATTGCATAGTGGTATCACATTGTGGTTTTAATCTGCATCTCCCTGATGACGGAGAATGTGCAGCACCTTTCTCTACACCTGTTGGCTGTCTGGCCACTCTTTGGGAAATGTCCGGATTGTTTACCCATTCTCCCCAGTGTGTCGCCTTTCTTCTTAATTGATGGGAGTTAGTCCCACATCCTACATGTCAGGCTCTTGTCACAAAAATGGTA
TAATTAAAAAAAATTTTTTTTATAGAGATGGGGTCTCACTATGCTGTCCAGGCTGGTTTTGAACTCCGGACCTCAAGCCATCCTCCCGTTTCAGCCTCCCAAATGTTGGGATTACAAACGTGAGCCACTGCGCCTGGCCTTCCTTCGTTTTTCAGTTGAGGCAACGATCTAGAAGACCCAGAGAGGGCCAGGAGTGAGCTGCGGTCACCCTCAGAGGCCAGACTTGTCCTCCTTTTGTCAGAGCAATTACAAGTGGTTAGGTTCACATCTCACCATGTTTTATTAACACTTGACAAGAAATGGGGC
TCCCCTCACTGTTGACAGTGACCAGTCAGCTCTTGGCCCTTCTGGCATGGCTTCGAAGCCCCAGGGGGAGGCAGGCCCTGCTCCAGGGGACTCAGCCAGCCCCTCGGGTCCGGCCCCCCTCTCCAGATGGTGAGTAAAGGACAGTAAGTTGAAGAAGAACTCTGGAGGGAGCAAATCCCGGTAGAACCTGGGCGGCCTGGAGTTCGGGGTCATGTTCCGGAAGATTTGGACTAGAGACCTCTTCAGTGCTAACTGGGCCCACCCTACTCCAGGATCCACATCCCAAGAAGAAAGCCCTTCCCACTTCACCGCAGTCCCAGGCGAGCCACTGGGGGATGAGACCCAGGGACAGCAGCCCCTCCAGTTGGAGGAGGATCAGAGGGCGTGGCAGCGG
TTACTACGAGCCTCTTTCCCTATATTTCAGAGCCATTTGTAATCTTGTTCTACACACTCTGTCCATGGATTTTACCTACTTCTCTGTAGAGTTTCCAGGGTTTTCCCATTGGCTTGAGTGAGCCACGCACACAGGGAGCCAGAGGCAAAGGGGACGTGAGACCTGCCCACGGGAGGATCAAGGAGGCCCCACAGACGGCCTTGGGAAGCCCACCCAGCTGGGAGACAGTGGGCGCGTCGCCTTGGCTCTGGAAGCAGGGGGAAAAGCAGAAAAAGGTCACCCCAGGAAATTCCAGTCACAAGCCCACCTCAGGGGCAGTGTGGCCAGAACTCACGCTCACTGGATGACTGGAAAAACCCCAGGCCAAAAATTTAGTTTGAGGGAGTCCTG
CTGGCCTTACACCGTGACGCTTTTAAAAACTCTAAAAACCCAGCGTGACGGGGGGTAGGTTTGCCTAAAGACAGGTGAGGCAGCCTTAGTTAACTGAGAAGGTTAATTGACAAAGAGGGTTGAGCCACTATGAGCCGAAGCAACCTTGGACTAACAGGTGTATCTTCAGCCAACACATGTCCCAGCATCTCCCACGCCCATCCCTCCATTTAGCACCCAAAATGCAGCCTCCTAAGAGAATGGGAAGCTTGGGGGGGTGGTCAGCTTTGGCTTTCATGGAAGCTACCATTGG
TAGAGATATATACAGAGAGACACAGAAATGGGGATGGAGACACATGAGACAGAGATGTAGAGAGAAACAGAGACAGAGATGGGGATGGAGACACAAGAGACAGAGGGAGAGGGAGAAGGCAGAAAAAGGGAAGACAGACAAGGAAGAACAGATGCGAAGACAAGCATGGAGAGGGATGAATATAGAAACGAGGGAAGAAGAGACAGGAGAAGAGACACAAGATGGAGACATACAGAGAGACAGGGATGGAACAGAGACATACAGAAAGAAATGCAGATAGGAACCAGGACAAAGACAGATTCAGAGATAGGAATGGGACA
CACCCCTCTCCCCTCAAGGTGGCTCTTCTCCTCAGGACACCACTCCCGTTGGATTTAGGGCCCACCCTACCCCAGTGTGATCTCGTCTTCACTAGTTACCCTGCAACGAGCCTATTTCCAAATAAGCCTGTGTTCTAAGGTACTGGTAGTCAGGACCTCAACGTGTCTTTTGGGGGGACACAGGGACCCCAAGATGCCCCACAGCAAGTGACAAGGGGAAGTGATGAGATCAGGGTCCCAGGACCTGCCAAGTCTCCCCACACACGGGGGAGCGGGGGTGGGGCCCACATCCTTCAGTCACGGACATGCCCCAGCCCAGGGCCCTGGTGCAGGGAGAGCTGCTCTCTGTGCCCTCCTGGGGCAGGTGCCCGC
ACACACTCCCTCACCAGCACCCTCCCAACTCAAATGGCATTTATAACCCCACTTCCTCTCCTGCAAATGGAAAAATGGGGCCAGGGTGGGTGTCTGGTGAAGGGTGCTTCCCACAGGGTCAGGTCGGGAGCATCAAGAGGGTAAGAGAGTAAATTTTGGGGTCCCCTAAATTGATTAGTATCCATATCAGCCTCAGCTCCAATCAAAATAATATTTATATTCTCATCCCACACTCCTGATGTCTGCTCAGGAATCCACCCTAGGCCTGTGCCTTTGCCAAAAAAAAAAAAAAACT
ATTTCTCATTCCTTCTATTTCCATTTCTTTGACAACTTTTCTTAAGAGGATCACGATGTGGTGAAAAAATAGAATTTAAAGAGGGGAAATGTAATCCAGTGAAATGGGCATAAAACTAAGAATTCTGCCTTCTTTGAGAGGTTTAATTGCTGGGTTACAAAGAGTAATTTCTTGGAATAACTCAGTTTCTAGTCTCAGATTGTAATTACTCCTTCAGTTAGAAACCTTCTTCCATTCATTGCCTGCTAAATTAAGTCAACATTCTTTACTTAGCTTTCAAG
AAATTCCAGACCAGGAGTTAGCACACTGTGGCCCACGGGCCAAATCCCGCCCACCCCCCACCAATGTTTGTACAGCTAAGAAGGGTTTTTTTTTTTTCTGCTTGTTTGTTTTTAAGAGACAGGGTCTCACTCTGTCACCCACATGCAGTGGCGTGATCAGAGCTCCCTGCAGCCTCAAACACTTGGGCTCAAGCGAACCTCCTGCCTCAGCCCCCACAGAATAGCTGGGACTACGTTGCACGCCACCATGCCTGGCTAATTTTTAAAAAATGTTTGGGCCTGGCGTAGTGACTCATGCCTATAATCCCAGCACTTTGGGAGGCTGAGGCAGGAG
CTCTGTGGAGAGCCTGTTCCCTGCTCCCATCTCACTTGGACCCAGTGAATTTCATTCATTTCCTGCTTTGCCTGGTCCCTGGATCTGTCTGATGCCTACTGGTCAAGCCCTGGTCTGACTTCCTACCCAGCCTCATACCCTCCAATCCAGGCAGCCTCCTCGCCACTATGACAACCGTAGGGTCTGGAAGGCCCCATGGGAATGTAAGCTTCATAAACGGAGGGAATTTTTGTCTGTTTCCTTCACTTTTCTCTTCCCAGACCTAAATCAGTCCCAAACATCTATTTAAAACTT
TCCATCTCACCCCCACCCTTCCTCCCTGTCCTCTCCACCTTCTACCACCAGCTTACAGTCTCACCCCTGGCCTGGGTTAGTGGGGGGAGCTGCAAGCTGGAAAGGGGGACCCAGGAGCTCTGGCTTCTGACCACACCACCAAGCTGGGACTGAGCCCCAGCCCCCAGGCTCCCCAGCCCTAAAGCCCTGGTCCACGAGTGCTGCTGGTGAGGATAGCCCAGCGCCCCCCTGATGGCCCGTCCCCACCTCCTCCCCTCCGCAGTGCGGCTTCTTCAAGCGAGCCCGCACTCGCGCCCTGTATGAAGCTAAGAGGCAGAAGGCGGAGATGAAGAGCCAGCCGTCAGAGACAGAGAGGCTGACCGACGACTACTGAGGGGGCAGCCCCCCGCCCCCGGCCCACCTGGGTAACACGGCCTCCGGGCCCCCTTCCCCGAGCCCCACAGCTGGCCGGGCCTCTGACTCTGTCCTATCTGCTCCTCTTCCCTTATGGGC
ACCAGGGTGGAGGATGGTGTCAGACCCGTCTTTCGGAACACTTGTCATTTCAAGAACCAGAGAGGCAAAGCCCTTCAGGCATGTTTGGAGTCCCAGAGAGCTCAGCACAGGACTCGTGCTGCCAACACTGTGACTCTAGACTATCTTGCTGGGAATCGGGATTTCAGCTCCTCTTTCCACACACCTTCACCCCCAGCACTGGGCACCCACTTCTGCAGCTCCCCACTCAAATTGGTCCCCCTCCTTTATGACACTGGGCTTCTCTGGATTCCTGTCAGCCGT
CCGCGTCTGTCCAGGGGCCGAGGTGAGGCCTGTGGGGCAGCAGGCAGAAGAGCAGGCTTGCTTGCCCTAGCGAGGATGAGCAGGGGCTGCCCTTCTGGAGCTGCATGGCCCTGCAGATCTGTCTGGGGCCGCTGGGGACAGGCCAGGGCATGGACTGACCTGCTTCCTGTGCTCCTCCAGGAAGACGTGAGGAGGGCGAAGAAGGAATTTCATTTGACACGGAGGAGGAGCGGCAGCAGTGGGAAGATGACCAGAGGGTAAAGTTTTATACCTCTGAGGGGCTGATCGGGGCTGGTGGCCGTCTGTAGATGGGTGACC
CTCTTGAGCGAAAATTAATAACTGACTGCAAATGTTTTGGAAAGGAAGATGGAGACCATTAAGTGAATTGAGCAGGAAAAGGCCAAAGAAATACCAACTTCCAACACGAAATAAGACCAAGACACTAAAGTTAGCATTAGAAGGAGATTCTCCTTTTTCATTCTCGAGTTACCTCACTTAGAATAATAGTCTCCAATCTCATCCAGGTCACTGCACAAATCATCACGGAAGAACTTAATCATGTCACCAAACACCACCTGT
GAATAAAAGCAGCTTGGTTGCTACATCTCGCACATTGGCATACAGCCGCATGCAATCATGAGTGAATCAAATCAGAACAGAGATATGGGTTAGTTAAAAACTGTATAACCTTAGGAAGGTACTGGTTTTAGTCTGAAATTCACTCCAGGCCAGGCGCAAGGCTCACACCTGTAATCCCAACACTCTGGGAGGCCGAGGCAGGTGGACTGCTTGAGCCCAGGAGTTCCAGACTAGCCTGGGCTACACAGTAAGACCCCCATCTCCACAAAAAATACAAAAATTAGCCAGATGTAGTGGCACAAGCCTGTAGTCCCGGCTACTC
GCACACAGTAGGAGTGCAATAAACCTTTGTCCACTGTTAAACTGGGGAGAGACTAGTCATATGATTTTTCCTAGTGCTTGTGACCTGTATTTTCTGGCTACAGGACAGAGGGGTCTTAAGCCAGTATGGGAGGTAGGGGTTGGGGCAAGAGGGAGGATAAGAAGGTCTCAAAAACAGGAGGCTCTGATGGGGCTGGACTTCAGCACCCTTGTGTGAGGTTGATCAAGAGAAGGGCTGAAGACAAGAGTGGGAGGAATGTTTGGGGAGGTGGTAGGATTCTGGGGGATAATGGGGTCCAAGTGTCAAAGTGTGACCAGAG
CCTGGGACAAGGTAGCCTTCCCCCTTGGATTAGAACAAGAAGTGGCTTTAGCACAGTGAGTCTGTCCGTATTAATCCTCCAGGGCTTCTCACACTTGAGGGTCTTTTCCTTCTCCAGTCCTCTGATCCTTTATCACTTCTCTGTCTCTTCCTGGCAGCTCCAGAAGGTGTTGCCAGGGGCCCAGATGCCCTGACACTGCTTGAATACACTGAGACCCGGAATCAGTTCCTTGATGAGCTCATGGAGGTACTGTCATCTCTGGAAGATGCAGGGGGGAGG
CTCAGCCTCCCAAGTAGCTGGGACTACAGGCGTCCGCCACCACGCCCTGCTAATTTTTTGTATTTTTTCCGTAGAGACGGGGTTTTACCGTGTTAGCCAGGATAGTCTTATCTCCTGACCTCCTGATCCACCCGCCTTAGCCTCCCAAAGTGGTGGGATTACAGGCGTGAGCCACGCCCCCTTGGGACAGGGACACACACACACACACATAGACACACACACACACACACACACACACACACACACACACACAGAGTTGGTTGTTGTGCCGTCCAGTCGCGAGTGTGAGGAAGGGACCAGATCGGTCGGGCAGAAAGGTGCTGGGTCAAGAGAGGAGGGGGCAGCCGGT
GTGACTCAGCGACTTTTTGGATGAATGCTGAGTTCCAGGGACCTGCTAGAAACCTTACAGTCATCCCCTGTTCAATCCTCACAGCAGTCCTACGCAGGAGGGGCTACTGTCGCCCCCAGCTTACAGCAGAGCCACTCAGGTTCAGAGAGGTTGTCACCTGTCTCGCTGCACAGGCCACGCGGGGCAGAGCCAGCACTTGAACCCGGCGGGACTCATGGAAGTGCGCTGAACACCTGGATTCCCACCTCAGCTCGAATCCCTGCCTGCAGTCCTGCTGTGTGGCCCTGGGCAGGTCACAGGTCCTCTCTGAGCTTCCGCTTTCCCGTCTGTAAAACCGGGCTGGCG
GCCTCCCGAGTAGCTGGAATTACAGGCATGTGCCACCACGCCCAGCTAATTTTGTATTTTTAGTAGAAATGGGGTTTCTCCATGTTGATCAGGCTAGTCTCGAACTCCCAACCTCAGGTGATCCACCCGCCTTGGCCTCCCAAAGTTCTGGGATTATAGGCATGAGCTACCACACCCGGCCTGTTGGGAAGATTAAATGAGACATGCTCAAAAACACTTAGAACTGGGCCTGGCTCTTAGTCACTGCTCAGCAAATGGAACCAATCTTATTGTTCTTCTTGCTCCCTACAGACCTAGGCTACTCTGAAGCAGG
CAGTAACCCCTTGCTTTTCCAAGGACCCACTTTCCCGAGGATCCTGATCTTTTGCTTTGGTGTGTGTGTACTCAGCACATATTTATATAGCAGGCGCTGTTCCAGGCACAGGGGAATCAGCCAGGGAATAGGGCAGGCAAAAATCCTTGCCCTCGTGGAGCCGACCGCTGAGTACGGGAGATGAACACGAAACAAGATAAATAAGTGACAATGTGTATTTTGTGTCGCAAAGACAGACAAAGCAGGAAAAGGGAATTGAAGCATTCAGGGCAGGGGAGGTGGCTGCAGTTTTAAAGAGGGTGGCCAGGGAAGGCTTCCCAGAGGAGGTGGTATTAAAGCAAAGATT
CCAAGGTCAACCTGGCCATGGCCACTGTGACGGTCCAGTATGCTTGCAACGCAGACCAACTCTGAATCCTTGATATGAACCTGGGGTAATAAGCCAGCTACCTGGTGACAGATTGATTACATTGGGCCACTTTCATCATGGAAAGGGCAGTGTTTTATTCTTACTGGAACAGACACTCTGGATATAGAATTGCCTTCCCTACATGCAATGTTTCTACCCAAGCTACCATCCATGGGCTTACAGAATGCTTTAACCACAGTCATTGTTTTCCATACAGCAGTGCTTC
TCAAGGAACAGAATTATGGAGAAGGGAAAGGGCCCTGGACTTGTACTAGGATGGTTATCACCCAGAAGAAAGGGGACCTGGGCTGGCAGGATTCTTCGTCTCCAGGATTGGAAGTCTATTCCAGCTACCAACCTGACTTAGATAATTTGGTCCAACTGGGGAGGAAGTTGAGGGCACACAGCAGAGTTTCCTGGGAGGGCATAGCAAGTTCACATTTTATATGAATTTGAAGTACAGGAAGATGCTGGGACTTTTTCAAAATAAATAAAGTCTCACTTAATGCACGAAATGTGA
CACTGCACCGCCCCTCCCTTCGCGGCGCCTGCTCTGTAGAGCCGGCGGAACCGGGTAGCTTGGCCAGGTTGTGAGGAACCGCAGCGCGCCGCAGGACCGGGCCGCTGAGCCTGCAGCCGCCCCGCGCCGTGACCTGCGACCCTAGACCCCGACTCCCTTTGGCTCAGCCCGCGCGCCCCAGGCCCGGCCCGGGCGGCGCGACGGGAGGATGAGCGGCGGGCGGCGGAAGGAGGAGCCGCCTCAGCCGCAGCTGGCCAACGGGGCCCTCAAAGTCTCCGTCTGGAGTAAGGTGCTGCGGAGCGACGCGGCCTGGGAGGATAAGGTACGGTGGAGTCTGAAC
GGCAAATAGAACTGTCACCAGCAACAATAACAACACTGTTTTCCCTCCACTGAAGCTACTTCATTTCTTCACATTTGTTCCAGGGCTGGAACTGGACAGATGAATAATGTAGGCTAGGCGGCTGGCCCAAGTCCTGACCTCGTGCCTCCAAAAGCAAACACAGAGGTGAAAATGGAGACTTGTTTGTTTGAACTCTCACTGCCTAATTTAAAAAAGAAAAGGCAAAAAGAAAAACAAACCTCCCACCATCCTATTTCATCAATGTAGACACTGATGGGTTTTGTTTTGTT
CACCTGCTCTTACAGAAGAGGAAACTGAGGCTTAGAATGGCTGAGTGACCTCCAGGCCCTTGCGGTCAGGAAGTGATACAGCAAGGGTTCAAACTCAAGCCTCCAGTCTCCAAAGGCCACACTGTTACAGCCTCATGCTCAGCTGAGGTTGGAGAGGGAACAGCTGCCGAGCACAGGAGCTCAGCCCCTAGACCCTGGCCCATCACCACTTGACCTGCAGTGTGGGGGACCATGCTCTCCCATTGTACATCGGCTTTGTCCCCCCAGCAAGCACTGTGGCTTTCTCAGCAAAGTCTCTCCCCATTGGAAAGTGTGTAATAGTCACTCAG
CCAGCCCAAACCCCCAGGGCCAGGGAACGGCTCTGACCTGAGGGTGTCCGTGGCGCTTCACATCCATAAGGGCAAAGGAACAGATGTCCCCAACCCCAGCCACATCCACAGTGAAGTGATGAAAAAAGTCGATAATCTCCAGGGCACGAGGGCGGAACCAGAAAAGCAGAAACAGCGGGGTGAGGAGCGGGGACAGGAGCTCCTCCAGGAGGGAGACCTGGGGAAGCAGCGGTGAGGCTGAGCAGGGGTCGCTGAGGGGCCCACGCGCGTTATCAGGACCAAGCAGTCCCCAGCGACCCTCGCCAGGGCAAGAAGCCTCCC
TGCACCACTACGCCTGGCTAATTTTGTATTTTTAGTAGAGACAGGGTTTCTCCATGTTGAGGCTGGTCTCGAACTCCTGACCTCAGGTGATCCGCCTGCCTCGGCCTCCCAAAGTGCTGGGATTATAGGCGTGAGCCACCACGCCCGGCTGAACTAAATATTTATGGAACCCTCCTTAATGCAGATGAAAAGGATTAAAGAAACCCACCAAGGTCTTTGTCTTATTTATGGTGAGGGCAGTGGATAAACCGGAAACTCGGAAACCAGCCTAATAATCAAATCTGGTCTCTATCACTTCCCAGTAGTTTAGCCTTGGGCAGAGTTCTTTCACCT
CCATGTTAGGGCCCAGGTGACTAGCTGTCTCCCTCCCAACAGAAGCCCTGGCTTCTGCGCTGGAGTGCAGCACCCCCAACCAGGCTCTGAGCTCCTTCCCAGGAGCCTTTAGTAGAGACACGCCACTCCAACCCACACCCCTGCATTTGTTCAAGCTACCTCCCGGTGCCAAAAAAAAAAAAAAATCATACTTTGAGCTCATTCGTTCGTTTATTCAGTGAATTACATTGAGCTCCTCTGTGCCAGACACTGCCAATCATTAGAAATTTGATACTGCTGAGAGGGGCAGAGGAAGCACTATTTAAATGCTTTACGTATCTC
TTTCCTATTACATTTAAAGCACTTAGAGCAGTGCATGGCATAAAGTGGAATTTAGCCAGGCTACCCGTAATGAGGGCTTACTTGATGTCAAGCACTGGGCTGTGTAATATATAGAAAGCACTCATCCTGAAGATGGTCTCATGGAATCTTCAGACCATTCTGCAAGGAAATCATTCTTTCTTTTCTGTAGTGAAGGAATCTGAAGCTGTGGCACATCCCCAATGTCATGCAATCATCTGTTAAGTTGCAGAGTTGGGAATTCAGACCTTGCTTTGTCTGCTTCCAAAGCCTGGGCTCAGT
GCGTGCAGGGAGAGAAGGTGCAATAGCTACCATTCAGGCCCTCAAGTCTTCCACCCAGCAGGGGGAAGAGACACGTTAGCCCTGTGCCCTGAGAGCTGGAGGGTTGGGGGGGCCTCCCTGCCGGGTCTCCTCCGCTGCGGACCCTCCTTCCGTCAAAGCGCGCTGCACCCCATCCCCCACGAACTTCATCCTTGCTCAGCCTAAACAATTCCCTGCTCGGAGGACAAAGAAATGGGTCAAGGGGAATTTGTTTTTGAAGCAAAAGAGTCTCGTTCTCCCTCAGGTCAGAGACCCCTCATCGCCCCCCTCACAGAATCCTCAGACCCTT
GGAGCCCAGTGTGGGGCTGAGGCCTCTGGGCCTCCCCTGTCACAGTGGCCCTGCTCTTGCCCTTACACAGAAGGGCTTCTGCTACTAAAGAAAGGCCGGTGCACCATGCAATCACCATTATTTGCAATGCCTGCCCCACAGCGACTCTCATTAACCTGCTGAGCAGGTTCAATCATCAGCACGTTATGAACAAGTCATACAAATCTAAAAATATCAACCAGAAATGCCAACTTATTAATTTACGGAGAGAAACGCCAAGTGTCAGTCGACTGCATGTTCAGGTTGGCTAATGAAAGGGTTTGCTCTCTGCAGGAAACCCACTCCAGTTTTCAATCCCCAGGCC
CTCCTGTATCAGCATTTAAATACCAGAGAAGCCCCTTGGTACATAGTACCTTCTAGCAGCAGATGTATGCTTGCAAAGCAGGGTCTTCTGACCACAGGGAGAAGATGCAGAAGAGGGGCCATGCGCCAGGTTTATACAGAGGCGTTTCTGCAAGGGCACAAGCACCCCCATTCCCCTTGCCACAGCCTTACCAGAGCAAGAGCCCACTAGGCTAAGCTGAGCCCCAGCATCCAGCTGGCGCCTAGGGAAAACCTGATTCATCTGAGATTACAGCAAGTGCGGCTTTGGCTACGGGCAGGTGCCTAGGGACACCGGGGTGGGTACGTGG
GAAGTGGATTATTTCAAAGCTATTTGGGATGGAGAATCCCCAGGATCAGTGAGGAGGTGGATGTTGGGGAGGAGGAAGAGGAGATATCAAGGAGCTCTCCCAAGTCTGGGCCAACCAGGTGGGTGAAGGTGCCAGTCTCCGAGATGAGGAACGGGTGTGGGAAGCAGAAGCGCTCCATTGTGACATGTGGAGTTTGAGGGGCCTATGTCTTCCTGGGGGTTGTCCCCTAAGGGAAAGGTCTGGACAGGCATAAGAGGGACTGAGGTCACCCAGGACGAGGGTGGCGGGTGAAAAGGAGCTGCCGGGG
GGCCTAATGCAGAGTGAGATGGGAGCTATGGTGGGGGCTAGGCAGGGATGGTGCCCGGGGCACCTCTGCCACCATAGCTCCCATCTCTCCTTAGTTGGGAGAGCCCAGGTCAGAGGTCTAGGCTGGAGAGCCAGAGGGGCAACCTGGAGAAGCAAGTGTGTGGGCTCTGGGGCCAGGCTGCCTGGGTTTGAATAGGGCTCTGCCACCTATGGTCAATTTCGTCCCCTCTCTGGGCCTCAGCTTCCTCACCTGCAAAGCAAGGATAAGAAGAGTACTCACCTCCCAGAGCTGCTGTGAGGACTGAGCAGCTAATCTTGGGTGACA
GAGGAAAACTAGCCTATGAATCACATCTAATTAATTTCAGAGAGTATCAGCTGGTATTCAAATATGTACAGCCTCTTATGTATGCTGGGATGGAAAACTAACAAACAGGAAAGAATGTGTCTCCATAGTTTAGCAAGGTAGCCAAGAAGCCGAAATAGATTCTGCCCGTAAAATGCTATTAGAAATCTACTCAATTAAGGCAACCCCTTACTGTGAGGCCCAATTTCTTTGGCCACATTTTTCACTCTATATGGGTGAGGTTGAGTAAGGACGCCAGCCCAAGTTTATGGGTCTTCAAGTCTTCT
CCATGTGATGTTATATATGCATTTGTTAAATTCTGAAGCAGAACATTAATTTAGGTTCAGTCTGAGTTAACAATAATTTCAATTATTTCACAAAATGTTCATAATGTCCTTGGCAAAATCAGAAAATTCAAATAAATTCACATACCAGAGTAACCTTCAGTGGCTGACCAAGTTTGTAAATCTAACAACTTATGAAATCTATTTTTCGTGTGTATGTGTGTGTGTGTGCATATATATATATATGAATATGTTTCACTAAAATAGGCAAGGCAGCAATCATTT
AGAAAGTCGAGTGTGACGCGCCACCTGCCAGGCACTGGCCCACAGACCCTCCAAGGACCCTTCCAACTGTGAGGTCCCATTACTGCCACACTGCTGCACCCTCCACCCCCAGCTAGCCCGAGGGGGCTCCATGGATCAGGAGCATCAGCCACCTTGACAGCTTGGGAGACACATACAGTCTTGGGCCCCAACCCAGACCTGCCAAATCATCATCTGCATTTTAACAGGCTCCCGGGGTGAACCGTGCACACATTCAGGTGTGAGAAGCACTTGTAGATTGGATATAAGA
GCCATAATCAGGGTTTAGCAGCCTAAGCCTAAAGACTGCAAACCTATCTGAACAATGCTGTCTATTCCAAGCCAGAGACTTTCAGGAGACACTCTTTTCTGACAGCTAGAGCAAGTGATGGAGAGCACGCCTGTCCACTAGAGAGAGCACTCATGGTCAGAACTTGGGGTTTCAGACTGCAGAGAAGGCAAAGTTGCAGGAAAACAACAACAATCATCCTAATCATAAAAGCCCTTGCCCTTGTATGGTTCTTTTTACTTTTCAAAGTATTTCCCAAGGCAATTTGGCATGTCCAAAGAAATTAACACAAGGATGTTTG
ACATCCCACAACCCCCTAGAAATACTATTTGCATCCTTGGTTTCCAAAGAGAAACTGGCTTTGGGGAAATGGGAAGCTCAGATTAAGATCTCCAATAGAGGAGACAAAGGTTGGCCCCAATCTTTGGGTAAGCAATTCACCCAGAGGCAGCAGTAGGGAAGGGAAGGAGCCTATCCTAGGATGCCAATTTGTGGTCAACCAGTGAGAACATCTTGGTACATGACTTTAGACAGTGCCTCTCAAATTTAGTCTAACCCCATCCCTGGGAAACTGTCCCAGGTTCTTCAAGAGAGATTAGTATAAAAGACCTACAGG
GGCGCGCGCCTGTAATCCTAATTACTCGGGAGGCTGAGACAGGAGAATTACTTGAACCCAGGAGGCAGAGGTTGCAATGAGCCGAGATTGCACCACTGCACTCCAGCCTGGGCAACAAGCGCGAAACTCTGTCGCAAAAAATAAATAAATACATACATACATACATACAAATATTGCCAATTTGATAGGCAAAAATATATGCAAATTATGTTTTAACAAATATTAATAAAGTTGAACAATGGCCCAATGTAATTTGTTACCTATCTGAAAGACATGCACATTCAGGGAGTTACAGTACTTTTTCATGTCTTGCAGCATCAACAAATTGTTTTCTAAATGTGGAAAAA
GGCCCGATTTGGTATCTGAATTCAACCCCGCAGCAAGTATCACAGCAAACACGGATAAGAAAATGCCGGGGCTTCCAAACAATATCAAACGCATGGGGCTTCTGAAAGGACAGGATCGTTCAGTAACTTTGCTGAGCGCTTTGTCCTCTCCCGGGACACGGGACCGGGGCGTGGGGACCTCCGCCTCGGCGACCCACGGGGGCAACCCCAGTGGATGTGGAGGGTGGCGGCGCGCCTTCGGGCTCCTCGCACGCCTTCCCCAATTAGGATCTGCCGCCTGACGTCACGTC
CCATCTGTTGGGCTGTCTGTTGTTCTAACATTCACCCATCCATTTATACTTTTGTCCATTCATCCATTTATCTGTTCATTCTTTTGTCTGCCCATCCATCCATTATCGCTTTATCTTCTATTTCCTCATCTATCCACTCATCTGTTCCTTCATCCAGCCATTCATCTGACTATCCATCTGTCCATTGTCCTCCACCCGTCATCCATCCGTCCAGCCTCCATCCATTCATCCGTCCATCTATCCATTCTAATGTCTGCGTGTCCATCTGTCCATCTATCCATCCATCCCTCCATCCATCCATCCTTCCTTCCTCCTTCATCCACTCATCTGTCCATTCTAATGTCTGTGGGCTCTTCTCTTCATCCATCCATTCATCCATCCATCCATCCATCCATCCATCCATCCATCCAATGTTCAAACACCTGTCCATCTACTCTCTGTCTATCCAA
CACAGAGAAACACTAAGAGATCAACCGCTCAGGAACAGAGAGAAGGAAAACCGCAGAAACAGAACTAGCTAGACATGCAAGACAGAGAGGTGAGGGGGCACAGGCACAGCCCAAAAAACAAAGCAAGGAGAGGAGCCAAGATGGCCGAATAGGAACAGCTCCGGTCTACAGCTCCCAGCGTGAGCGACGCAGAAGATGGGTGATTTCTGCATTTCCATCTGAGGTACCGGGTTCATCTCACTAGGGAGTGCCAGACAGTGGGCGCAGGTCAGTGGGTGCGTG
TCCTCAAGGAGAGGGAGCAAAGCCTTGGCCACTCAGTAGCTGTGCAGTCTTTGATGACTTTAAGAACCTTGCCTGAGTCTTCATTTCCACGTCTGTAAAATGGGGATTCAACCATGCCTGCTCCCCAGGTAGTTGTAAGAATAAAATCAGTGAAAGCTGAACACAGCAGGTGCTTGACAAATTAGAGCTTCCATTTCATAACACCTACCAGGAGCTTTACCTATCGACATGTTAGCGGATCTGCGATGGGGTTGGCGGAGGGGCAGGAGCTGGGACCTCTGAAAGGGCTTCTGTATCCTGTTAACTCCTTTGGGAGTAT
GAGATGCTGTTTTGCAGCCTGTAGTATTAGCTACTCTGGAGGCTGAGGCAGGAGGATCATTTGAGCCCAGGAGGTGGAGGCCGTCAGTGAGCTAGGATCGCGGCACTGCACTCCAGCCTGGGCGACAGAGTGAGAACCTGTCTCAAAAAAAAAGGCCGGGTGTGGTGGTTCACGCCTGTAATCCTAGCACTTTGGGAGGCTGAGGCGGGAGTATTGCTTAAGGCCAGGAGTTCAAATTCAACCTAGCCAACATAGCGAGACCCTGTCTCTCAGGAAAAAAAAAAAAATAATAATAATAGAGCTAAGCC
ATTCTCAGAAGCTTCTCTGGGGCTGGGCACAAAAAGGACCCACCTGGCTTCACATGGGTGGGGCTGCAGAAGGTGGACCCAGGGGCTGCGGCCCAGGGAAAGGCTCCCCTCCTCCCTCCGGTCTCAGGGTGCTCTCCAGGGCCAAGTCTCCCCAAGTCATGCCTTCTTTGCAGAAATAGGCCCTTTGCCCTTACCTTTCTCCATGCGGAAATCTAACCATCTGTGCCAGCCTCAAAGGGAAGGCATCTTAAGACTCTGATCTGAAGATCTAGTGTCTCTTAAAATGACT
TCCTCTTACAGTAGTTCCCAACCCATTCTTCGGCCTCACTGCATGGCTCACACGGAAACATCTCAGTTTACCACCGCACGATGTAAGTGCGTTCTACACTCACCAAAGAGAAAAGAAGTCTGAAGGATAAGGCAGAGAAGAGAAAGGTTGTAGGTAGGAGGATTGGTGAGCAGGGAAGAGATATGATGGAAGAGGCGGAGGGAAAGACGGTAAAGGGGCGAAGAAATGCCAAGTGAAGATGTGTAGGCACACAGAAGAACCGAACCCAGAA
GACACATCCAAATAAAGACCGTCCTTGAAACGGAATCTCTTTCATTTTAAGAAAAGCTCGGTCCTGCAGTTCTTATCATTTCACCTCAGGTGGCTGAAAACTTAACTCTAGACCGGCAGCGGCCCTGGACTGGCCTTCAAGAACCCTTGCTCTCGACAAAGACTCCAGCAGTTGGAGGTTCCTCCAACCTCCAAATGCAGTTTCTGTACAAATGAACTTGCTTCCAATTAAGGAAACCTTTTGTCCGCAGGGAGAGACGCACTAGGCCTTTCCTCCTTTTGTGGCTGCAGTGGAGCCGCCAGCCGCTTTCAAGCAGCCCCATCCTG
AAAGCATGACCATGGGTATGTTTGTGAAAATTATTATTGGCCTGAAAGTGGGAGGTCCTTTAAGGAATGGTTCTGAGGGACAATTGGAAAACGGTTTTCTCTGCAGTTCTTTTCATTACAGAGGTTAGATTTGATTTGCAGCTTGAACTGAATTGGCCGAAAATCATTTGGAAATGGAATGTTACAAAAGTCTGAATAGGTCCATATGGTCAGAACTGCAATTCGATTGCAAAAATGGAATTTATTGGAAAGTTACTAGGATCAATTCAGAGGACAAGAAGTATTGTGGGGACAGAAAAA
GGCCAGAAAGTAAGGAACCACTCGAAAAATTATGGGAATGTTTCAAAAGATTACAGGGAGCTTAGAATTACCAATTTTGGGACAACATGAGCAACATAATAATGATAGCAATGGATTCCAACCCATAAATATCCATGAGTCCATGCTGATATAAATAATTGAACAAAGAAATAAATAAGGAAGAAGAAATAGCTCTTTCTTATAGCAGAATTCCAATTAATAAATGTAGAAGGAATTATGGAAATAAAAAATCACTATTTGGCTAACACCACAGTAATAATTGTTTATAG
TTTTGTGAGCTGATTGTTAAACACAGCCATTGTTAAAATTAAACAAACAGAATTAAATAACTTATATTAACAACCCAGGTAGTAAATACTCAAAGCTCATTACTTCCTAAATATTTTATTATATTTTGCTATTAAATGTGTTCTTGAGGTTGCTTACATATCTGTAAATCTGTATTTGTATCTGTATCTATATGGTAGAAATACTAAAAACCTCTTCCCAACTTCATGTGCGGTGATGTTGTGTTGGTAGCTTAAAATTAGTCATGGTGGGAA
ATCATTGCACTCCAGCCTGGGTGACAGAGTGAGACCTTATCTCTAATACACACACACACACACACACACACATATATATATATACACACATACATATATATATGTACACACACACATACATATATATGTGTGTATATGTGTATATATACGTGTGTGTGTGTGTGTAATTATTTTCTTTTCACCCATCAGGTTACCAGTACTGGGGTTATGAGTGTAAAGTAATATAATCACTTTGCAAGTTGTGAGGTACTGTAGATTATCCCATTGATACACTTTAATCCATGTTATTT
TCTCCTGCCTCCTGTCTCTGTAGGAGACATGCTACCTGAGCACAAAACCATTTTAACATCAGCCTGTAGGTTTGTAAATATTGCCCTAAGCACACTGTGGAGACTACAATGTTTTAGGAAGTTACTGCAGCATGGTTGCTCAAAACCTTGCTTTTCATGTTTCCTTGCCATGATGTTGGCCACAATCCTCTGTTTGCTTAATCCTTTTCTGTCTCAGATACTCTTCCATTTATCCAATTTCTCATGTACCAAAGTTTCTTAGCTCCTCTGAGA
CCATCTGGTTTTATGTACAACACTTATGAGACATCCTCTTGTAAATATCTAGGAAAACGGACCCATATAGCCCAGGATGATCATCAACAATGGCCAAAATGTGGGTCTTTTGAAATGCCCAAAATGATTCATTTGTGTGCACAATAGAGAAAAAAGCTGGTTTTAGAACATGAAATAGGATAATTACTTCCAATGGCACCTAGAGTTTTTTTAAGATAAATTCTGAGAAAATTGCCTCAATCCAAGAGGTAAACAAAAAGATCCTAAATCTATTTCTGAATTTAAAAAGACTTTGAAGCCCTCCTCCCTTCCACTTCCAGCTGTTTCTCCTCATCCTA
ATGGGGGGGAGGGGCGTCGGAGGGAGAGGTTGGGGAGCGGGAGAGAGGTTGAGAAGTGGGTTAGGGAGGGCAGAAGAGGGGCGACGGCGAGGGCGGCAGAGAGATGGAAGCAGAAGGAAAGGAGACAGAGCGGGGCGCGGACCCTGAAGTGGTCGGGGTCCCGCCTGCCCGCTGAGGGACAGTGAGACGAGAAGAGAGAGCAGAGGCTTGGACATTTCCAGCGCCTGTCCCCGCGCTCCTGCTCGCGGCCTCTCCCAGTCCCGGAATTGGGGCTGCGGATCTAAGGCTGGGAGGGGAGTGCCCACTTCGCCGGGGCGAACCCGCTCCCGGGGTTCCCCCACGGCCGGCGGGC
AGGGATTTGTTGGGTTCACACAGTGAGTCAGGAGTAGGGTTGGGGTTCCCATGAATCACATGGTATCCTGTGTGAGGGTGACTGGCTGTGTCACACATATCATGTCTCACTTTATAGATGAGAAAACGGGGGCTCGGAGAAGTGAGGGGACTTGGCCTTGCCCAGCACTACGGAAGTTGTGAGAAGTTGTTTCCACTGGGGAAATGCTTAGCTGCATGCTGTGGGGAGTTGAGCTGGATTCGGATCTCAGCTAACTGATTCTGTAACTTTGAGCAAGTCACTCAGCCCTTTCATTGAAGAGCAGTCCCT
CTCACCCTGTCCCTGCCACGGAAGCCAGGGAGCCAGCGGGAGGGCAGGGAGCAGTGACAAACAAGACCAAGGGGGTAGGTGCTGGGCTCTGGACGGGAGGCTCAGGGCCGGGGTTAAACAGCACAGCAGTGGGAAGGTACCCAGGGGCTTCAGCACGGGGTGAGTCCAAGCTTAGAAGCTCACTGGCAGCGTCAGGCAGCTCATGCCCAGCCAAGTGCTCCTGAGTGGACATGCCTGGGCCAGCTGCGGGCCACAGCTGTGGCTGCTTTCCTGGCTGGCCTTCATCAAGCTGAGCGAGTTCCCCTCTATTCCTGTTTTTTTCTGAGCATT
TGACCGTCCAGGTACATACACACTGATTCAGAAAGCATTTTGAGCTGTGCCTCAAAGTCTTGTCACAACAGCCCCAGAAAGTCTCTATATTAAGAAGAATCCCTGCAATGTTAATGTAGTATTTCTTACATAGCAGTTTAGACCTTTTTACATTGTGACCCTCAAGATCCCCTTTGCTGGTGGTATGCTCATTTTCAATTTTAGTTATGTTTTTAATATGAAAATTATTAGGGATTTGTTTATTTTCGTTCTTTTTTCTATTGACTATATTAATTCATTAACATGAAT
GTCCTACCTTTGCAGGGACAGCGAGCCAACCCCTGCTTGGAAGGAGCACTTTCCCCACCGAGGCCGGCCCAGGGCGCGTGCTGAGCAGGTGGGTTGAGTGGGTGGAAAGAATGCAACCCCTGGTTGTGGGACATGTTGAAGCCCACCCCAACCCCTCCAGTACCGTCCTTCTGTCCCTCCACTTGCTGGGGCTGGGGGCCAAGGATGGGGTCACTGTGGGGACTTTATCCAGCTGGTTGACTTCAGGGTCCTGGCAGGGAGTGGCTCTTGCTGCCAGGACAGTAGAGGCCTAGAGAGTCCTATCTCTGACACCAGCCACCTTGCAGGGTTCGGGC
TATTTATTTATTTTCTTGTTAGCCTGGCCTTTCACCAACCCCACCCCAAAATGAATGGAAGTTCCACTAAGACAAGGATTTTTGTACATCTTTTTCACTGTTATATTATTTGCTTCAGGACACAGTGCCTAGCACATAGTAGGTGTGAATAAATATCTGTTGAATTAAAAATTACAAACATAGTAGATGCTCAATAAATGGGTATAGAATGAGACAAGGAAGGTGGTGAAATGGATAAGCCCCAAGATCCTTCCCTGAGTTGAAAGACTATGGACCATGGCATTCACACCTTGGGTCCTT
ACATAACTTTGACTCTCAATGGTCTCTTCTGGGTTTCCCTTAGCTGGGGCGGGGCTTGCTGCTGGAGAAGCCTCCATCTCCCACCACAAACTCCCACATTCAGCCCCGACTCGAAATTACTGGAGTCCCCTTCACTCCATGCTTCCTCCTCCTTCTCTCCCCTTCCTCGGGAGCTTAGAATTTGAAGAGGACAGCTCCTCCAGGTGTTCTCAAAGTGGGTTCCACAGAGCCTGTGAGATCCCTAAGGGAACCCCCTAGGAACGTGTGGGGAGCAAGGTGGGCTGGACAGGGACTTGGAACTGTTGGAAGAAGAG
AGGTTTTCAATACAATAATTAGATTATAGCACTGAACGTCTCTGTCAAATATTAAATGCTCTCATTTAGCTTCCAGATGTTCTTTTCATTCCTGCATTAGAATATTTATCAGACTGCTGTAGCCATTTGTTCACATGTCTGTCTGCCCCACTAGACCACCACGCCTGCCTTTCTCCTGCTTGTATGTGTCTGGCACATAGCGTTCAATAAATATTTGATGAGTGAAGGAACAAATAATAGGTACCTGGAGAGCAAACATTCCAGATGCGTTACTAATTGAGATGTCAGAAATCCTTCAACTTTTCGAT
TTAATTCCACAATAATAATAGTATAATCTCTCAACTGTTGGGCCCTTGCTAAACCAGGTTCTTTGCAGTTTTTTGTTGCTCACAGCAGTCCTTTAAGATGTTATCCCCACTGAAGCTCAGACAGAGTGGGCAGCTTGGCCCTGGTCTTACAGCTGATGGGCAGTGCAGCCAGGATTCTGGCCCTGACAGTGTGGCTCCAGCTCCACACAGTGCCCTCAGAAGCCTATGCCTCAGCTCTCCACACAATGAAATGTACCAGGCACCCATTATTGGATGCCTTCCAGCTCCCCTTTTGATTTTTTCACCTTCCTCTCC
ATTCATATTTTAAATATAGTTCGCAAACTGGTTCCCAACTAACTCTTCTCCCAAAATACAATAGCTTGTTTCTCCCCTTGCAAAATACATATTCTCATTCTAAAAAAACAATAATGAAAAGCACTAGGAAAAAGAGACACCTACAGTCACCAGGCTGTGATCTGTAGCTCTTGCTAGCATTTTGGTGAGTATCCTTCCAGACTCTATCAACACATACACAGAGATACATGCAAATGGATAGCAATGGGACTGTGCAACACACCCAATTTTGTAGCCTGATTTTTTTCTCTTAATTATATATTGTGGGTATCTGCACAATAATACA
GGCTGTCAGATAGATACTTTTTAAAACATTACATGGTTTGTAACAAGGTATTGTGTATCCTCACAGAAACTCTGCCGCCTAGGTCTCTGGGAAGGCAGTGGGGGGAAAAGTGTGCTTATTTTGCTTGAGTTACTAAAGCTCCTTTTATATATGAGGAATTTGGCATCTCCTGGCTGGGAACGGCTGAGCCAACAGTGTCCGATGCACTTGTAATGTAGATCATGCTAGTGACTTGCTAAGTGAGTCCAGGTGTTTGCATAAGAGGCAGGGTCCTAAGCACCTCC
GATTTGGTGTGTATTGGTAGGGGGAGGGGGATCTCTGAATTTCAACAAGTTTTCTCCCTCTAGGCTCCACTCCCAAAATGTTCTGTTGACATTGGACCTGTCCTTCAAGGCCCAGGTCACACGGCACCGCCTCCTCAGGGAAGCTGTTCCTCCCCACACCCCGGTGGATGGCTGTCCCGTACCCCCAGTCTGCCCCATGGCCAAGGCACCACCCCTACTGGCTCACTGGGGTCCTGGCAGAAGCCCTCTGCTCTCCACAGCCCCTAGCACAGCCCCACGTCCACAGCAGCGCTACATCCAGGGA
GAGGGACTTCCGGGGGGAAGGGAGGAGAGCGAGGGACTTCCGGGGGGAAGGGAGGAGAGCGAGGGACTTCCGGGGGGAAGGGAGGAGAGCGAGGGACTTCCGGGGGGAAGGGAGGAGAGCGAGGGACTTCCGGGGGGAAGGGAGGAGAGCGAGGGACTTCCGGGGGTAAGGGACTCGGTGAGGAACTCGGGGGATCGGAGAGGGGCTCGTGTGCTGGGCGACAGTGACACACTCAGCAGCCCGGCGGGAGCCGCGGTCGGTACCGTCTGAAGGGCAGCCGGGGCTGGGGGACCGACAGCTCTCAGGTGTCGGTTTTTCTGTGGCTAGCGG
CCTCTTTCCCCGCTTCCCCATCAAAAGCACTCCCACTTCCCTTCATCCATGCTTCAGGAGGTTGGAGAAGTGAGTGGGGACGATTTGGAGCTCCTGGTGTGCACAACCCCCCTTACCATCAGCTTCCAGAGAGCTGACTCTGCCAGACTGTCAGGCCCCATCCTCCAGCCCCAGGAGGTAGAGGCCACAGCTGCTGTGGATCAGTCAGCCAGGACAGGGGGGGGTCTGGCTGAGGGCTTGCTGCCTGCTGGTCAGACCCTGCGTCCCCAGCCTGACACTTCTGGCTTCCCCAGACCACAGAACTGTCCTTGAGGGCCCCCTGCCTTGG
TGCGCCCGGCCTCAAAGCATTTTTGTTAGCGGTCTTTTTAAGATTTCTCCACCGGGTGTGGTGGCTCACGCCTGTAATCTCAGCATTTTGGGAGGCCGCGGCGGGCAGATCACGAGGTCAGGAGTGTAACACCAGCCTGGCCAACATGGTGAAACCCCGTCTCCACTAAAAATACAAAAAAATTAGCCGGGCATGGTGGCACGTGCCTGTAATCCCAGCTACTCAGGAGGCTGAGGCAGGAGAATTGCTTGAACCAGGACCCAGGAGGCGGAGGTTGCAGTGAGCCGAGAT
GTAAAAATAGCCTGAAAATGGTCCGTGAGGTCTAGTTATCTTCCAACTCCTGTCTCAAGTCCTGGTTCCCCAGTTTCAAGCAGGCAAGTTTGTCCAAGGAGCAATTTCATAGCTGAGAGGCTTTCTGTGCAAAGCTACTTCAATCCAGGCCCGCAGCGATTGTTGTGTAAGCTCCATCTACTGAGCAGCCTCTGGAGGTCTCTCCTGAAAGAAGGCACCCGTGTTTGAGGCACACTGTTTTCAGCCATGCCTGAGGACCCCATCACTCTGCTTGGCCTTTCCCCAGAATGCAGTGTGTACTGTGCGGACATCTTTATGTTGGCAGAACAAAATCAGTTCAGAGAAACACTAAAGAAAATAACAATAATTTC
GATACAAAGATGAATAAGATAGTACCTGCACTGAAAGAACTTAGTATAGTGCCGGAAATGAACACCTAAATAAATAATTACGTTATTATAACCCCGTAAACGGATGTGTGTGGGATGCTCTGAAAGGTCAAAGAAGGACAGCCAGCCCGCCCTGGAGCATTTAGGCAGGATTCCTGCTGTAGGTGTTTCCTAAGTTGGCCTTAGATGATGATAAGTTCTCCAGGCAAAAAGAAGGTAGAACTGGCAGTCCAAGGAAACAGTTCAGAATGAGGAAACGCAACAGAGATGGAAAAAAGAAAAGAAAAATAAAGCTTCGTGTCTCAGGTGAAACCAGCAGCAATTCTGTA
GAGTTGCACCTTGTGACCTGGGCATGGAGGCAGTGCTGCCTGTGGTCCTGGGACTCTTGGGATCCTTCTTGAGGAGGACTCTTCTGCCTCAGCCTGTGGCTTTTTTCTCCGTAACACAGGCCCAGTGTATTAGGAGTCTTCCAATTGCAGATGACGGAAACTCAGCTTAAGTTGTTTACAATTCCAATAAATAAATAAATAAATAAAAAGAAAGAAAGAAAGTGTATTGGTTTGTCACTGAAAACTCATGGCAAGTCTTCAGGTATAACTGGATCCAGGAGCTTGAACAGCGTGGTCAGAGCGCAGTCTTACTCCTGTC
CTCCTGAGGCTCCCCGGCACTGCAACCCCTCTGCCTGTTTCCATGGAGTGGGGGCCAGGCCCTTCTCCTGAGAGCTCCCAGCTCTCCCTTCTCCCTGCCCTGGAGTTGGCTTAGCTCTCAGACCCCTTCTCACCTCCTCTTCTCTCTCCCACAGTCTTCACCTCCTCTTCGTCCTCTTCGAGCCGTCAGACCTGGCCCATCCTCAAGGAGCAGGGCTCATCCAGCTTCAGCCAGGGCCAGTGCTCCTAGAACTGAGCTGCCTCTACCACAGCCTCCTGCCCACCAGCTGGCCTCACCTCCTGAAGGCCTGGGTCAGGACCCTGCTCTCCCAGCGCAGT
CTTTTCAGGAAGTACCATAGGAGAAGTCAAGGTAGATGAATACGTTTTTCTTTGGTCCCTAGCATTTTTCTTTTAAAATTTTATTTTCCTTTTGAAAAAGAATGTGAGAACAAAGTCTGAGAACGAATGTGAGAACGAATCTCGAAACGTGAGAAAAAGGCCTTCTTCCCCCCCTCCACCTCCCCTGCGTGGTCCTTGGGTGCTCTGTGAACGGTGACCCCACCCTCACAGGGACCCTGACTCCTGAGGGGTCACCACTCATATCCTGTGAGAGACTACGCTATTCCCTGATTCAG
TATCCATGGTATTTTCTTATCTTTCTCTCTTTTAGAGGGTGTGTGTGTGTGTGTGTGTGTGCGTGTGTGTGTGTATGTGCCTACACACCCTGTCAGGACTGCCTCAATGCCTCAACCGGCTTTAAAGGCTGAATCAGAAATCCTGAAATTCAGATAATGGGACTTCCAGAATAAATACTGCACAAAGGTCCTATTCCCTTCAATCATCGATATCATCTTCCCCAAATAGCAGCTCTGTATTTGATTTTTAAAAGAATTCCCCTGTAATACTACATAGC
AGGCCACACAGCAAATTAGTGGCACATTCCCAGTAGTATGTGGACTAGTGGCCTCTCTTGAACTCCCAGACAGAGAGCTAGGAACCCTGGGTTTCAGTCCTGATTTGCTTGTGAGAATTCCAGAAGGAAGCTTCTCAGAGTCTCAGTTTCCCTTTCTAGATAAGTCCATGAGTCCCAAAGTGTCTAGAAAAGGTTCTTTGGGGCCGGGCACGGTGGCTCACGCCTGTAATCCCAGCACTTTGGGAAGCCGAGGTGGGCAGATCACCTGAGGTTGGGAGTTCGAGACCAGCCTGACCAACATGGAGAAACCCCATCTCTACTAAAAATACAAAATTAGCTGGGCATGGTGGTACATGCCTGTAATCTCAGCTACTCGGGAGGCTGAGGCAGGAGAATCGCTTGAACCCAGGAGGTGGAGGTTGCGGTGAGCTGAGATCACACCATTGCACTCCGTCTCAAAAAAAAAAAAAAAAAAAGAGGGAAAAAAAAGAAAGAAAGAAAAGAGAAAAAGAAAAGGTTATCTGAAGAGTGGCTTGTGGGGAGCAGTGGTGGGGGA
ACGGAGACATCTTTGTCGTGAATAAAATGTCCAGATTCATGTGGACCTGTTTCTGGATTCTCAATTCTGACTTATTAGTCTATTGACCTTTCCCTAATTTCATATTGTACTTTTATTATAAGTATCATCATCCCCATTTTACAAATGAGGAAACTAAGGCACAGAGAGGTTAATTAGCTCGCCCAATTAAGTAATTTGCTAGTTAATGTCAGATCTGGAAATGGAACCCAGGGAGTTTAGTTTTACGGTCTGTGCTCTCAATAAGCTTTACTGCTTCTCAAGCTTAACAG
AGCGGTGATGAGTTTGGTACTGCCAAGTCTATTACAGACAGACTTAAGAGAAACGAGAACCTAGCATGGTGGCGAAGAGCAAGGGTGTTTGAAGTCAGACTGATGGGGGTTTGAATGCGGGTTCCCTGACCACACCGGGCAAGTGTGCCTCTCTGAGCTTCACCTGTAGATGCCAGGCCTCTAGTAGAGGATGGGTGCTGGCCCCAGTGAACTCAGTCTGGCTTGATGGATGGATGAACCAATGTATACATAGGCCCCAAGTGATGAGAACTGTAGG
GCACATAAGGGTTCTTCAGTGAAAAGCAGGAGAAGAGCCCACTGCAAGGATAGCTCATTAGGCACATGACCGATGCAGGGAAGGCCATGCCGGGGAAGCTCTTCCTGCAGGTATTTTCCATCTGCTGTGCCAAGGCTGAGCGGCAGAAACTTGTCTCATAAATTGGCACTGATGGAGCATCAGCTGTGGCCCACAGAGAGCCTTGCTGAGAAGGGGGCAGGTAAAGCAGAGATTTTAGCATTGCCTTGGCATAACAAGGGCCCATCGATTCCCTACTAATGAGAGGCAGGGAGAGCATGGGCAATGGAGACCCACCAATGATCCCCAACCCCGGTGGGT
CTGGGATTATAGGTATGAGCCACTGTACCTGGCTCTAAGTGTATCTTCATATTTCACATCATAGTAATGTTCTGTTTAATTTTCTAATGTTATTAATATTTTGCTGATTCATATATCTAAAGAGTTAGCTTTCTGAAAAAAAAAAAAACAAAACTATAAGGATATTGACATGGTTTATTTGGTAGTAGCATAAAGTTAGTTTCAAAAGAGGCAGAAATTCAAGTAAGTAAACTGCTGGCTTATTTTTATTATATAAAACAGCTGTCTCCA
CAAACAATCTTATCCTGAGTTATGGAAAAAGGCAACTAATTGCAAATTGCATTTGACATTGGAGATATAATTGATACACCAATATAGAAGATCCGAGCAGATTATCGAGGTTTGGAGAAAAACACCATCATTACAGCATTGGGAAAGGCTTTTTGTCAAGAATAAATAGAAATGCATCTTTTTTTTTTTTTTTTGAGACGGAGTCTTGCTCTCTAACCCAGGCTGGAGTGCAGTGGTGCGATCTTGGCCCATGCCTGTAATCCCAGCTACTCGGGAGGTTGAGGCAGGAGAATCACTTGAACTTGGGAGGCGGAGG
TTTCAGATTCTAGAACTCAGTTCTTCTCCGGACCTCCCTCCCAGCCACAAGTCTTTGAATATGCGGCCTGCAGCTGGGCTCCCCTCATCCCCGCTCTTCTCCCCAACCTTCTTCATCATCCCTTGGCCGATCTTGAAGACTTAGCGGAGGCAGGGCGCAATGGCTTACGCCTGTAATCCCAGCACTTAGGGAGGCCGAGGCGGGAGCATCACTTGAGGTCAGGAGTTTGAGACCAGTCTGGCCAACATGGTGGAACTTTGTCTCTACTAAAAATACAAAAATTAGCTGGGCGTGGTGGCGGGCACCTGTAC
ATACATACACATTCCAGCAAACTCAGGGTGAGATGCATTGCAGGTTGCTAGGCCTGAAGCTGGAGGTGCATCCAAGTTGCCTTTTCCTCTCCTCCCATATTTCCTAGGAATCTGAACCCTGAACCCACCCCTCCTACTTGATGTCCTAGCTGGGACAGACCCTCACTGGATTACTCTCAAGGCAAGATGTGCAACTAGATGCAAGTGGGCTGGACTTCCCTACTGATTACCATCGTCTTTTGCTCATCATCCTTTGCTCCAACCCTCAAGGCAGCCATCGCCTTTGAGGGAAGACTCTGAACCTCATC
AGTACGGTGGTTAAGAGCAAGCATTCTGGCGTCTTAGTGTCTGAATCCTGGCTTGGCAGTCAGGAACTAGTGTAACCTTGGAGGAGTTTCATAACTTCTCAGTAATCACTTTCCTTATCTATGAAATGAGGGAAATCATGCTCCTTACCTCAAGGGTTTTTAAACAGATTAAATTAGGTGGTGATGTGGAAGTGCTTAGTCCTGTGCCTGACCCTGGTAAGGGACACATCTCTAGATGACTCTGTCTTCACTCTGGAGCTATTTAACTGTATTTGTAATGCCCCCTACAATGGGTGACACTCCTTACATTCC
ACCAGCCAGCCACAGAACAGTAGGAGGGTGAACGCCTGCTTGCTTTTTTTTTTTTTTTTTTTTGAGATGGAGTCTCGCTCTGTCGCCCAGGCTGGAGTGCGGTGGCGTGATCTTGGCTCACTGCAAGCTCCGCCTCCCGGGTTCACGCCATTCTCCTGCCTCAGCCTCCAGAGTAGCTGGGACTACAGGCGCCCACCACCACGACTGGCTGATTTTTTTGTATTTTTAGTAGAGACGGGGTTTCACCATGTCAGCCAGGATGGTCTCGATCTCCTGACCTCGTGATCCACCCGCCTTGGCCT
AGTACCTGACTTCAGTGCCAAGCGCACGGTGTGTGCTGTCTTGTTTACTCCTCACAACAAGCCTTTTACAGTGAGGTATGATCAGGGCTACTTTAAGGAAAGTGAGGCCCAGAGACACAGCTAGTAAGTGGCAAACCCCAGAGCTGAACCGAGACAGCCCGACTCCAGAGCTTGCTGTCTCCAATCTCTGCCACTCAGGCCTGTCCTGTCTCCACCATCCCTACTGCCTTCCTTAGGGTAGAAAGCCCAAGGTACCATCAGTGCCTTCCAGGACTTTCCAGTCTGGCTGGGCAGTGTGTAATTATGGTTTCATATA
TCCAAATCTGGGTTTACCTCCAGTTGGAGGAATTGCATTTTCACTGAGCTCTGTGATTTCTCAAGAGTTCTCACATCTCTGTCTCAAGGTCTTCACAGCATCCCTGGGAGATGCTTGTCTTTTCCTTATAGTTGGGAGAGATAGGAATCAGAGAGGTTAGGTGGCTTTTCCAAGGTTGCACAGCTGGTCAGGAAAGGAAACATAATTCTAATCGGGTGTATCTACTTTCAGACCTTGTGCTCTTTTTTTTTTTTCTTAAATTAT
CCTCTAGCCTTCTTAGGAGGCTCATCTTCTACTTTCAGCGCCATGGCACCAACGGGAGGCCTAGGGTCAGGGTCTGCTCATTTCTTGGTCCGGCTATGCAGCCCCTCTAGCCCTGGGAGGTTATCGGAGAGTGGAGAGGTGTTGATGAGAGGATTCTGGCATGTGGAAGGACAGGGTGGAAGAAATCCTGGATGCCTCTGAGGTCCCAGGTTTCTGGTATACCCTCTGGCTGGACCATGGGGAGACAGGGCAAAAAAGGAAGGAGGGGTGCCCACAGCCTGCTCTAGCTCTGCACTGGGGCTTGGCTCAGCATGGGAGAGACCAGAGACAGCAAGAGGCTGCGTGAA
TCCTTAATAGGACAGTGGAACTCGGGGCACTGGAAGGAGAATGCCCACCAAATTCCCATATGAAGAAATTCCCATATGAAGTCATGCAATACCGCATGACTACAGTATTCTGGTCATGAACTTTTTCTGAGGATCCTCCTGGATATTGAGGGCATGGTGCCAGGAACACTTGGCCTCTGATCAAATTCAATTTGAGGATGGTAAGCATAGCATTTCCATAGGCTTAGTGTCATTGTATAGTTTCTTCTCTTGATAAACAATTTAGAATTACCCTATTGCTGTCCTGAAGGGCAGCATGG
ACACAAAGCCAAGTCTGTCTTTAAGACGAGCAGCCTGAGAAGCTCAATTAAAGAACCTTGGTAAGGTCTGTTGTCTGTAAGGAGGTCCTGCAAGGTTGAAGGAAGACACAGGAAGAGAAGGAGAGGCAGTTACTAATCAGAGCAAGAAAGCAAGTGACTTCACCGACCACCAGATCCCCCAAAGAAACCACTGGCAGTGTCTGGAATTTTCTGTTGATGGTACTATTCAGAGAAGAAGGAATATCAAACCGTTTTAAACCATTTCAGCCCATTCCATGTGCTCCAGGCTAGTGCAGAAAGGTAGCTCCGGTGCTGAGTGTCGTGAGC
CAGCTCCAGAATTTCTGCTTGATTCTTTTTTTAAAATTATTTCAATCTCTTCATTAATTTCATCTGATAGGATTCTGAATTCTCTCTCTGTGTTATCTCAAATTTTGTTGAGACTCCTCAAAACAGCTATTTTGAGTTCTCTGTCTGAAAGGTCACATATCTCTGTGTCTTTGGTACTGGTCACAGGTGCTTATTTCATTCATTTGGTGAAGCCATTTTCTGGGTAGTCTTGATGCTTGTAGATGTTTGTGGGTGTCTGGATGTTGAAGAGTTAGGTAT
GCCAGCCCCATCTCACTGAACACTCTGCCCTCCAGCCCCCTTTTCCTCCCATCCCCTAAAAGACGGGTGAAAGGAGAGGACCAGGCATTGTATGTAAAGAGCAAGGTTTTATTCACCAATTCAACAGGGAAGCAGGAAATACAGCAGGAACATAATCTGTGTCTGCATCAGCGATATTTCTGGTGACCCAGCCAGAAATCACAGTAATGGAGTAACAGAGATTTGAGCTCAGGATTTACATCCAGATGGGGCCATCAACAGGGTCCCATTCAGCACCTTCCCTGGGTGGGCACAA
ACCCCGTCTCTACTAAAAATACAAAAAATTAGCCGTGCGCAGTGGCGGGCGCCTGTAGCCCCAGCTACTCGGGAGGCTGACGCAGGAGAACGGCGTGAACCCGGGAAGCGGAGCTTGCAGTGAGCCGAGATTGCGCCACTGCAGTCCGCAGTCCGGCCTGGGCGACAGAGCAAGACTCCGTCTCAAAAAAAAAAAAAAAAAAAAAAAAAAATGTGGGAGAGTATTCCAGAGGCAGAAAACTTAGTTGGCCCAGGACACAAAGGGATTTGGTCTCGTTGAAAGGTGATCAGGGATGGTGATTTGCAGGTTGTGTCCACTTGGATTCTTGGTGCATGATGAAAG
CAGAACACAGATCCCTGTTAACTTCCATCCTAGATCTGGGAACAGGCTGCCACTTCTCTGACATAGGTCCGTTCTCTCGTCCCCCCACCCACAACTCACATTCCAGCACGCACCCCGCGCACGTGCACAGCACCGCGTGCATCAGCCCGCGTGCAGCAGGAGGCGAGGCTGCGTGAGTGTCCCCATCACCGCGCGCACTGCGCGGCCCCGCAAGTTTTACAGGCGCTTTGTGGGGACGTGCATATGTTGGGGTTAGGGATCTTCTAGGAAGGCCTAATCTGCATGCGAACCCCCAGGCTGCTGGAATCAGAAACATGCAGGCAGCCAGGGCCGGAGTGAGGAGGAGGCCCCAAGAACCTCAGCGGCGGGAGCGAGAAAC
AAAAACCCTTCATGGCTGGGCGCGGTGGCTCACGCCTGTAATCCCAGCACTTTGGGAGGCCGAGGCGCGCGGATCACAAGGTCAGGAGATCGAGACGATCCTGGCCAACATAGTGAAATGCTGTCTCTACTAAAAATACAAAAATTAGCTGGGCATGGTGGCGCGTGCCTGTAATCCCAGCTACTCAGGAGGCCGAGGCAGGAGAATTGCTTGAACCAGGGAGTCGGAAGTTGCAGTGAGCTGAGATCGCGCCACTGCACTCCAGCCTGGTGACAGAGCGAGACTCCGTCT
CCGACGCGGAGGCGGTGGGCGGGGCGTTAGGGGGCGGGGCCGGGAGCCGCCGAGGGGGCGGTGGGCGGGGTATTCGGGGGGCGGAGCCGGGAGCCTCCCAGGGGGCAGTGGGTGGGACCGGGAGCCGGCCGGCCGGGCCGGGGATGCGGTGAGCCGAGGGCGGGGCCTCAGGGGGCGGGACCGTGGAGAGGGCGGGGCCGGGCCGCTGGCGCTGTCGCCGGCTGCAGTGGCCGCCGCTGGAGACCGCGGGACCTGGCGCTGCAGCGAGGTAGGGGCTCTTCGGGATCTTCCCTTTCGGGGGTGGGAA
CCCGACATGAAAAAGATGGTGCCGGGTGAGGAGAGAGGCCGGGGGATTACTCAAGAATCCTTCCAGAGGGAAAAAATGACGATGGCCCTAACACCGTGCCTCCGTCACAGCATTGGGGACATCATTGTTCCTGGCCTCTTGTCTGTCTCCTGCATGGACATGGAGGGTATGGACTGTGTCCTGTTCATCCCTGCATCCCCAGGGCTGGTCCAGGGCCTGGCTTGAGCTGGGAGTTCACTACATGTCCTTTCATTCTTCTAGTCCCCACCATTGCTGCTATTGCAGTGTGCCTGGGACCCTTAGAGCCCCACAGTATCT
TGGAGGTGTGAGCTGTCCTCTGGTGAGGTGGTGCCAGGGAGCGGTCGCCAGGTTTGTCCACCTCCTTCTTGGCCAGCCGGCACCAGCGTGTATCGGGCTCCCTTCACCAGGAAGGGGAGGTGCTCTCCTCGGTCTACCCTGAAGGCTGCACAAGGGGCGTAGAGAGGGCATGGGTGTGGTTACTTCTGGGTGGCAGGACATGGGAAAGGAGACCTTACTCCTTAGGGGAAGCTGGGGAGCTCAGGCGCCCGTCTGGGCAGTCTCCAGGCCAGGTCCTCTCCTTCCTTGTTCCCTCCCCAGCATTCTGCAGCCAC
AAGAACTTACATCTGCCATTTTTTTATTTTTTTGGTTGTTTTGTGGTTTTCTCTTTCTTTTTTTCTCCCTGTATTAGTCTGTTCTCATGCTGCTAATAAAGACATACCCAAGACTGGGCAATTCACAAAGAAAAGGAGGTTTAATAGACTCACAGTTTCACATGGCTGGGGAAGCCTCACAATCATGGTGAAAGGCAGAGGAGGAGCAAAGGCATGTCTTATATGGGGGCAGGCAAGAGAGCTTGTGCAGGAGAACTGCACCCTATAGAACCATCAGATCTTGGGAGACTTATTCACTATCA
CTCCGCGGCAGCTGCCGCTGCACCATTCATTCTCTCCTGCAGAAGTTCAATATTGCTGCAAATATCGAGAAAAAAAAAAAAAGCGCTGAGAGGGGGAGGGAGGGAGGGAGGAAGGGAGGGACAGCGAGCCAGCGGCCACTGCAAAGGGGCGAAGGGCAGTCCCGCGGTCAGTAAGGGCCACTGAACTTTCTGCCCACCGGTCATCCGGAGCTGAGGACTGGGACATGGTGGGGTGCGTCGGCGAGGGTCCCCTGACCCTGCACAAACCCAGGGGTGTGGTGTGGATGACCCGGGAAGCCGCACCCAGAGCTGGCGGTATGTCAGGCCATAGAGAAAAAGGGATGTTCCTAGGCTAAAGGAGACA
CACCAGAAGTTTAACACTTGCGTGCAGCTTTTTAAGCTCCAGGTAACACCATCTGGCACGTACGGCGTCTAGGAAGTTCCGGGGAGGATGAACCAGTCAGGATTCCGCTCACGAGCCGTAGCTCCGCCCACCGAACGGAGCCCCGTCCATAGGCGGAAGTCCCGCCCATAGAGTGAGTTCCCACCCACCTGGCGTAGTCCCGCCCATAGAGCCAAGTCTAAGGAGCAAGGTGCAGTGAAAAAGCGAAGCCCCACCCATAGAGCGAGGTTCGGAAGTCCAGTCTCATTAGCATCCCTTGTCTTCCGCGGTGTTGCAGACTTA
AGCCTCAGTCCCAAGCCCCCTAGACACTTTAGGGAAGGAAAGCTGGGCCCTATCACCCCCATTTTACAGAGGAGGAAACAGGCTCAGAGAGGCAAAGCAACTTGCTCATGGTCACACAGCTAATAAGTGGCAGCCCAAGATTTCAAGCCAGATCTGACTAACCAAAGCCTGTGCTTTCCTCCTGCTATCAACCCAAAGGCCAGACTCCTGGGTCCCTCCTTGAGCTGGCTTGGGACGGAGGGAGGGGGCCAGGGTAAGGAGGCGAGGTGGTGAGCAGCTGAGCCATGTTAACAGCCTTGCTTGCCCATCTCCCTCCTTCACTGCATGCTCAGGGCTCCGAGCCACA
CCTCAAGGGAAATGATAGAATCCGAAACAAGAGCACCTGAGCCCAGAGAAGCCAGAATGGTGTTGGAACGCAGAGAGGATGAGAGCCGGAGTGAGGACCAGGCTGGAGGTACTGGGGTAACTCCCACCCTTGGGGACACACACGGTGACCTGGGGGCTGGTTTCTGCGGGAAACGTGGCTCTAAAGGCGTGCCAGCATGCCCAGCCCCTTGCACCGCAACAGTCTAAATTTACCCATGTCTTGGTTTTCTCTCCGACAGTAGGTGCTGCTCCCACTGCTGACTCATCTATTTCATGACAAGAAGTCTA
GTGGGGGTCACAGTAACACCACAAAGTAGCATTTTTCTGGTTCGGCTCCACCTGGAGAACTGTGGGTTCTGCGGACCCCCGAAAATTCCAACCAATTACCAAGTAGTTCAGAAGTTCCAGGAGTCTGGGCCACTGTGGCGGTCGCCATCTTCTCCTGCTGAGGGGCTGAGGTGCCCATTGCTGTCCCTCTCTTCCCGGTGCTCTCAGTGCTGAGCTCCAGCATGCCCCTGTGGAAGGCCCTGCCACAAAGCCTGGCTGCTCCACGCTCCCTGACTCGGCTGTCCTCAAATCCCCCTTCCCCTCTGACAGCCAGTGGTTTCTTTACATCAACTAGGTGCCCCCAAGGTTAGACTTTCCAAGGAAGACCCCGCTCCATTTACACGGTGGTTTCGTTTTACATTTTTAAGCAACAGTTCTCTCAGATATTATTAACAGAGAAAGCATCGTTTGGGTATAAAAGAAGAAGGCCGAGAATGAGGACATCTAGACCCCAGCTGTGGTGTTCTCCAACCAGCGCTGTGCTCCTGGGGGTCTCTCTGGTGGCTCTGTTTAACAGGGGGTCACCTGCTGAAATAGATGGCTGTGGTGTTCATGGCAGGGGATATGAGGATCTTTTAGTGCAGAAGAAAGTTTAGTGGAAAGGAGATGGTGGAGCAGTGAATGAGAGAGTGACCCTGTGGTATGTGGTCCCAGCCCCACTCAGTGCAAGAACTGAGCCTGGTAATACCTCAGG
GCTTGAGCCCAGTAGTTTAAGACCAGTCTGGGCAACATAGTGAGACCCCATTTCTACAAAAAATAGAAAAATTAGCCTGGTGTGGTGGTTCACACCTGTAGTCCCAGCTACTCGGGAGGCTGAGGCGGGAGGATCGCTTGAGCCTAGGAGGTTGAGGCTGCACTGAGCTGAGATGGCGCTGCTGCACTCCAGCCTGGGCAACAGAGTGACACCCCGTCTCAAAAAAAGAGAAAAAAAATCTAAAAACGATACACAAATTAGATTCTGACTTTGGTAGAAAGTCCTCAGACACAGC
AGACCTCCAGGCTGACCCCTTGAGCAGCAGTCAGCACAGGTGCGTGGGGGCGTGAGGGAGGCAGGGTCTTCACCACAGGCGCCTTCCTCTGTCCTTCCTGCTCTTTCTTCTCTGCCCAGGCCGCTGCAGCTGCACAGCCTCTGCTACACCTGGGCTGCCTGGGAGGCTTCCTGGTGTGGTGTCTGGACCCCACGGCCTTGGGTCATCCTGTGGCTGGTCTGGGGTGGGGTCTGTTGTGGTCCTTCCACGGTGTCAGTGGCCTGAAGTCCCTCGCTTTTGGGGGGGGGGTCTCTCACCCCCAG
AAACACTCAATTTAGTAATTCGGTTGCCTAGATGAAATCGAGTGGCTATTGATCCGTGATGTTTCTAGATTTTTAAGACTATGTACTTCCTATTTCTTTGGAAAATAATCATCCAGTTTGATGCCCATTACAAATTTTCCTGCTATGAAAGAAATTCTATGCGCGGCAGTTTTGCAATAAAACAACCCGGGCTTCGCAATGGGAGAACTTCGGTGCGGCGTGCCGTGAGAGTCCTTTGACAATCTCAGCTTTCATCTAGGTCTGAAATTAAAGC
ATGCCGCCTGGACGCCGCCCGCCGCGGCGCCGCTGGGGCGGGCGGGGGGTGCGCTCAACTAGCTGGCGGCCGCCGCTCGCCTACTCCGGGGCTCCCCGGAGATCGGTCTAGCTTTACTTGCTCCCCGCCGGCTCAGGCGCTCGGGCGCTGGGGCTTTCGCCGCTGCAGAAGCTGGATGGAGAGACCTCCCCGCGGGGCTGGCGTAACCCTGGTGCCGCCGCCGCGAAACTCCGCCTGCAGAGTCGCCGCCGCCGCCGCCGCCGGAGGAGCGAGCCGATCCCTCCTCTTCCCTCCTCGAAGCGAAGTCCTCAACACA
GGCTGGGGTGCAGTGGTGTGATCTCTGCTTACTGCCACCTCCGCCTCCTGGGTCAAGCGAGTCTCCTGCCTCAGCCTCCTGAGTAGCTGGGATTACAGGCATGCACCACTACACTCAGCTAACATTTGGGTGGTTTTTTTTGTTTGTTTGAGACGGAGTTTTCCTCTTGTTGCACAGGCTGCAGTGAAGTGGCACGATCTTGGCTCACTGCAACCTCCGCCTCCTGGATTCAAATGATTTTCCTGCCTCAGCCTCGTGAGTAGCTGGGATTACAGGCATCTGCCACCACTCCTGGCTAATTTTTTGTATTTTTAGTAGAGATG
CCAAGGCCTGATCTTTCATCTCCTGCCCTCTTTTTGTTGGGAGACCTGGCTTTTTAGTGTTATCTGACCTCCCTTTGTTGTGGCTGCCCTGGGGGACAGGTTGACCAGGTTTGTACTGCCCTGTGGGGACTTAGCATCCCGTTCGTTCTCCCTGCCCCTTTAGCGCGGCTTGCTGAGGAAGGGCCCGCTTTTCTCTCACCCTGTTCTCCTCCTCATCCAGAAAGTTACTGATGGCTTGGCTTGGATCCAGAAAAATGTAAAGAAGGAGCAGTTGGGATTAGATGAGGAAGGAGAAATATTGGGGTTTTATGATGGGCTGGGCTGGGGCA
CTCACATCGTGCGCGCCCCCAGGCCGTCACGAGCCCCCTAGGTCTGGGTCCTAGGAGCCCCGGCTACTTGCATGCACCATGCCCTCCATCTACCAGACACAGGACATTTTCAGGCGCTGTTCCCTCCTAGATCAAACCAGGCCTACCTGTTCATCTCTATTTTGTACAATTTTAGGTTGAATTAAAAAAAAAAAAACACTTTTTATCTTGAAATAATTCAAACTTTGTGAAAGTTGCAACAGTAGCACAGAGAATTCCTACATACCCTTCCCCCAGGCTCACTGGCCCCACGTTTTCTCACTGACTGTTTATTGATATGCATATTTTCTGAAC
ACATGTCCTGGCGCTGAGCCCTGGCTTCCCTGGGGATAGGGGTGGGGCTGTGGTGCCGCCCCATCCCACGCCTACACCCACGCCCACAGCCACCTGGGGCCGTGGGCTTCCACGGCCGCTCCTGCTCCTTCTGTTGGCGTCTGGACTCTTCTCTCTATCCCTGTGGTCGTTTCTGGAGGCCAGGCCACCATCATCTCTTAACTGGGTGGCTTCAACACAGCTCCTCACTGTCCCCTCCCAACGTGCACACATGTACGTGGGCGTGCACGCGCACACACACCATCTGTTCTCCACGTGTAATCAGAGGAGCAGTTGTTTTTAAAAGCAATTCTGATCATGCTCCCCTTCGTAGTGTAACTCAATG
CTTATGTCAAAAGTCAAATACAGTGGCTGCTTAATGGGTATGGGTTGCCATCCGGTGATGAAAAAGCTCTGGGACTAAGTAGTGGTGATGGTCGCACAATATTGTGAATGGTCTTAATACCACTGAATTCTGCACTTTAAAATGGTACGTTTTATGTGTATTTGACCACCAAAACAAAACAAAAACAAAAAGTTCAATTTCAGTGCAATTCAACTGTTATATAATTACTGCAGATGGAACTCACACTTAGTGGGGGGTTTGGATGACCTTCTGTGTATTGAATACAATGCTAACCGGACCCCAAAATTAAATTGCTCTGGAAGAGGCAGTGGTTGCTAATGATTCCTGA
GCCCCTCCAGGTGCCGTTATTTTGCCTTTTAACCTGGGGCGGGAGGTTTTAGACGAGGCTGCAAGTCTGGGCCAGCGGGGACCTGAGGGTCCCTTGCAACCAGCACCCGCGACGGTGTCTACACTGGAATTCCAAGGAAAAGAGGGCTCCAGGGGCGCGACCAAGGTTTGGTCTTCTGCTGAGCGCTGCTGGATGAATCGCCAGCCTTCGCCCGCGGCCCCCTCCTCCTCATCCCTGACCCCAACTCGACAAGATCCCCCGAGCGCAGGCCCAAACTCCGCACAGCTTGTGGGCCGTGAGGTCCGGGTCTCGAAGCTCGGTCCCGCT
GTACGACGTGAGCCGAGCATCTGCCCCCTTGCCCTGACCAGGTCCCCATTTCTGACTCTCCACTCCCAGCCCTGGACAGGAGGAGTCAAGGGTCAGAAATGGTCCGGGTCTGCCAATACATTCCTTGGTAATAGTATGTTAAAAGTAGCAAGTGGCAATCTGTTCTCTCTCTTTCTTTCTTTCTCTTTCTTTCTTTCTTTCTTTCTTTCTTTCTCTTTCTTTCTTTCTTTCTTTCTTTCTTTCTTTCTTTCTTTCTTTCTTTCTTTCTCTCTCTCTCTCTCTCTCTTTCTTTCTTTCTTCTTCCTCTGTCTCTCTCTTTCTCTCTCCCTCTCGCTCTCCCTCTCGCTCTCTCTCTCTTTCGGAACAGGGTCTCGCTCTGTCTCCCCGGCTGGAGTGCTGTGGTGCCATCTCGGCTCAGTGCAGCCTCTGTCTCCTGGGCTCAAGCAATCCTCCCGCCTCAGCGTCCCAAGTACCTGGGACCACAGGCGTGTACCACTACGCCCGGCTAATTTTGTAATATTTTGTACAGAGATGGGGTCTCATTATGCTGCTCAGGCTGGTGACAAACTCCTGGGCTCAAGCGACCCACCCACCTCGGCCCCCCAAAGTGGTGGGATCACAGACGTGAGCCAGCGCT
ATGTCTGTGATGGCCTAAGACCATCTTTTAATAAAGATTGTAATTCAGGTCATTCCCCTCCCCTGCTCAAAATCCTCCCATGGCTCTCCAGTGCCCTCAGAGTAAAGTCCCCGCTCCCTTGTCCTCCGGGTCCAGCTGGTCCTCCTCTGGCTTCCACTCTCGCCTTTCCTCCCTCTTCACCTGCCACTCGCGCCTCTTTGCCCCAAGCTTGTTCTCACCTCAGAACCTTTGCAGTTGCCAGTGCCTTCTGTCTGGTGCACCCTTGCCTCCGCTGCCTCCTTGAAATTCATTGCTCAACTCAAGTGTCCCCTCCCCTCCAGCCACTCCAGCTTGTC
CTCTCTTCTGTGTCTGTTCTTGTCTTTATGGGTCTTCCTCTGAAAGCTTTTCCTTTCACCTTTAATTTCTCTTTTTTCTTCTTTTTCTTGTCTGAATCCTTCCTATCCTTCAAGGACAAATTCAAGTTTGTCTTTATCCACTAACCACCCATCTACCTGAGGCTTTTTTGCTGGCTTGAATTCCCAAAGCATTGTACCCGTACTGTTTAGTACTTCACTGAGAGAAGAATAGAATAGAATAGAATAGAATAGAATAGAATAGAATAGAATAGAATAGAATAGAATAGAATAGAA
TGCCCAATGATTACAACATTGATTCAACTGACGAAAAATACAACTTTTCAGACCACGACTAAACATTGTGGCAGTAGAAACTATTTTTTTTTTCCCTGAATGATGAAAGAAAAAAACCAGAGAAGACGTTAAGACAGAACACGTGGAAAAAGCCCATCTCATACTCCATTCTAATGTTTCTTCTACTTACCAGTGCTTTCTGTGTCATTAAACTACTTCAGACTTCAAGAGCAATGGGAAACAATGAAACCTCAGTCCTTTGCTATTTTCCTTTTCAGGTACAGGAGAGGGAGAGGACAGACTTAGGGTTGTGCCTTCGAACAAGCACATTCAACGACAGCCTCAGTTAGAATTCCCAGACGCTGCCTGTCTTCCTGGGTCTTGAAAAAGTGGGGAAAAAGTGAGGTTGGCCCACTC
ATGTACATGCCCGGCTCAGGGCTTACATCCATCTGGGTATCTCTGCTTAAGACTGCAAGTTCTTAAAATACCGGGATGCTGCCTGTAATCCCAGCACTTTGGGAGGCTGAGGCGAGAGGATCCCTTGAGGCCAGGAGTTCGAGACCAGCCTGTGCAACACAGAAGACACTATCTCTACAAAAAATTAAAAAATTAGCTAGGCATAGTGGCACATGCCTGTGGTCCCAGCTACTCCGGAGATTGAAGCAGGAGGATCACTTGAGTGAGGGAGGTGGAGGCTCCAGTGAGTCGTGATCGTGCCACTGCACTCCAGCCTGGACGACA
CAGGCGTGAGCCACTGCTTTCGGCCCTTAATTCTACATTAGCCAGAATTCAAAGGCATTTACCCACTTAAGAAAATAGGGCACTCTCAGCTTGTTGAGATTCACAGTACACTGATAATGCTTATCTCACAGAGAGATATTCCTGAAAATCATGATTTTAAAGACTGCGCCATATGCTGGCATGTCTGCACCAGAATTTCCTTTGCGCCTCCCTGTTGGTTTGCTCCACTTTTTCACTGAGTCAGACCGTTGAACACCGTGGACACACTGTCTTGCGTTTCCGAATATTTCCTAGAATACGGACGTTTCCTAAGACTCACGATAAAGATTTTCTGATCGTCTCTCCAAAACCTTGCCACCAATTTGCACTCCCACGAATCCTGTTACCGTGACTATCTCGCCATGCCCTCCCTAGCACTGAGCGTGATCTCTAGTATCATTTTCCATCGTTGCTAATTTGAACATGAGCAGATGG
CAAGGAGTTTCCATTTTAATAGGGGCCAAATGAGGAAAGTCCAGAGAAGATGGGAAGATTGTGCTTCGAAGAAAAACAAGCAGAGTATTGTTCTGGAGCTGACACGGGGGTAGAGGTGGCAGTCAAGGAAAGCTGCTCTGAGCAGGTGACATCCAAGCAGAAATCCAACTGAATCCCTCCTTGTAGGAAAAGGTGACATGATAGGAAGGTCAAAAAGAAGGTCAGGGCCGGGCGCGGTGGCTCACGCCTGTAATCCTAGCACTTTGGGAGGCGGAGGCAGGCAGATC
GGATTTCTGTGCCAGCGGTGAAGGTGTTCTCACCTCATAGAGCAAGGTAGAAACTACGCAGACAGGCGCTGTTCTTTGGGATGAAAGCAGGGCCTTTGGGGCTCTTTCTTAGTGTCCCCGTTCGGTTGTAGACATAACACGCTTGCTTTGTGTAGGAGATCGGCTCTGCCGGCGCCCAGGGGCCCTAACGCAATTCATCGAGGCCCGCAGGTCAGAACTGCAGTCTCACCTGTCTTGGCGGAAATGCGCTGCGCTCCTCCCTGTACTACATAAGCACGAGAATTCCACTACAGAAGAAAACCCCAGGCCT
TGTCTAGAAGTCCAGCTATCTGCATGTGTGTTCAGAGGACGTTCTCGTATCTCAGGAGTGAAACCAAAGCATCCTGTACATCTTTCCCCCACCCCCACTCATAGCCTCGGATTCTCTGCACAGCTTTAGTAAAGGAGCTGATGGGGAATCGGATGCCTGACCCCGAGTCCTCACTCTGGGGCTCGAGCTTAGGATAACTTCAGGTTCAGCTGAGGCCTCTGAACTGTGACTCCGCCCCGTGGCCGCATGCGTCGGAACTCCTACCTGCCCTTTGCCCTTCTCGAGGCCGGTGCTTGACTGGAGGAGGGCTGGCAGCAGAAGTGCAGCTGACCGGGTTGCGTTTTCGTACGGCTGACTAAAGCGG
ACTGGGGATGTTTGCATACCTAGCACTTAGCTAACTGATATTCTGTCACAACCTGCTCAACAAATGTTAGGCTTTTTTGTATTTTGTTAGAATTTAGTGACACTTAGGTTATATTTTTAGCCAGGTTGGAGAGGGAAAAGGAGGAGTTACTTTAGCATGCAGGAAATGTATTGCCAGGTCTTTCTTGCCTGGCATTCTCCTAAGCATCTGTGAATACCTTTAACACACAGCGTTCAGGATCTGATCTGATCTGATTTTATCAGCTTGTATCCTGGGCAAAGCCAACAAGAGGATGAAGAA
AGGCTCAAGTCAGTGCTGGGGCCGTGGCTGACGAGCCACTCCCGGAGACTGGGCTCTGTGGGAAGGAGCCCTTCCTAGGAGCCCGATCCTGGGGCTAGTCCCCTCGCCCCTTGGCCTCACTTTCCTACCTGCCAGGTGAGATGCTGGAACCCACTCGGAGGCTCCAGCGCAGTGGGCAGGTGCCCCAGCCGGCAGGTAGTGGAGACTGGCTTTGATTCCTGGCTCCACTCCCACTAGTGGCTCCTCCCACCCGAGCCCACCTTTCATCCATATACGATGTGGATAACTGTTTCCTGCAGAAGG
ACCACCTGTCAAGCTCGCTGCAGCGCGGGAGGTGGGGTGGACCCTTCCCTGCCCCGGAGCCCACACCTCTGCACGGTGAACCGAGGCGCTCCGACGGGTGCGCGGACAGCACCTGGCACTGAGGAGGTGAACGTGACTCCCACACACGCGGGACTGAACCAGCGCCCCAGAGTCCCCAGAACACGCATGGGCCCGCGGGGCCGCAGCCCACGCCCGGGACAGCCGCCCGCAGTCTACGCAGGGAGGGGCCGCGGGGCTCTGGTTTCTGCAAGTTCTGAATTGTCTCCAAGGAGCATATTCCAACGTCAGAATAATAAACTTTTACAGAACTGTATTGCTCT
CAGAAGCCTGATGAGGAAAGGCTGGGAGCCTGTAATGGAGAAGTCCTCCTATGGGCAGAAACACCCAGCCGTGATGGGCCTACCCCTAACAAAGACTTTCTCATCATGGAGGTTTAGGCATAGGGATTTTTACTACTGCCTTGCACTCTCAAGAAATTCATCTCCAGAATCTCTGATTCCAGAGAGATAGAATGCTCCAAGTAAAAACTGAAAGAACTATTTCCCTAAATTCTTCGCAATGTAGATGAAACAAGTGACATACTTGGGACTTCTCTAAAGCAAGAGGGAAAAAAGCA
ATTTCACTGATTACAAGCCAGGTGCACGCCCTGTCCCAGGCATTTAGAAGAACAGGGGCCAGACTTACATGTGTGAGTATGCCTTAATGATTGCAACACTTGTTCATTATCCATTCATTCCACAAATACAAAATGAAAAATCTATTCTTGGAATACAAAGGTGGGTGTGATATAATGCCCACCTTCAAAGAAAGTTCAGTTACTAGGGTCATAGAGATACAAATAAGCAGATCAAAACAGAATTGTGTACAGAGTAGTCAATTCTAGGGAGGAGCAGG
TCCCTCTGGCCACGATGTTCCCCAGCCACTCCCCTCTTTTGTGACACAGCCTAGCACTGGGGAGCCAGGGAGTGGTGAGGGCTTTGGAACGGACTAAAAAGGTGCAATTTCACTTCCCAGACACAGAGCTGGGGCCTCAGTTTCTTTAGCTGTAAAATGGGCTAACATTATCAACCTCACAGGTGAGATAACAAAAGTCACAGACCCTAGCCCAGGACCTGGCACACAGCAGGGTCTCAGTAATGAGTTTCTTTCTTCTCCTGTCCCTGGCATACAGCACTCTTGGAGGACATGTTACCTGTCTCCCAGTCCAGTGGGTTGTGTG
TTTCTTCATTCCTTCTTTTCTTTTTCTTTTTTTAAGAGACGGGCAGGGGGTGGGGGTCTCACTATGTTGCTCAGGCTCAACACAACTGTTGCACTATGGGCTCAAGCGATCTGCCCGCCTCAGCCTCCCAAAGTGCTGGGATTACAGGCATGAGCCACCGCGCTTGGCTTCTTCATTCATTCTTGGTGAACCTAAGAAATAGGGAGGGGGAGAAGGCACAGAGGAGGGTGTCTCAAAGATGTGAGGTGGTCTGCAGAGGAAGATCACAGCCAGAAGATCACAGGAGATCACAGAATACCTAG
CTTTGTTCTTGGCTTCCCTGAACTGGGCAGGGGCAAGTTGGTTTGAAACCTGGGGTTGGGTGGTGAGTGGGGTGGTATCAGGATATCCCTAGACCCTTTAGGACAGAACTGGTTTGCGGATGCCTCCAGAATCCTGCCTGGTTTACAAAGACTCTTTCCCTCAGTTAGGGGTGCTCCACATAGGATTTGCTTCTGGGAGTTCCTCCAGGCAAGGTTGGAGGGGGTAAAGAAACCCATTCCTTCTTACAAAGGAGCCCAGCACTTGGAGCCTTATTGGGCTGGGAGAGGGAAGGGCATGTTGGGTGGAGCACAAGTGAAACTGGCTCAGCTCTCAAGAGGAACAGGAGGAGTGGTGGCAAGGCAGGGCTGGTGGGCCAGGTTGGCCCCAGGAACACAGCTCAAACCCTCAGGCCCTCACACGGGTCCTTTCACACCAGCCTGGACCTGGTGGCAGGCCCCTGCT
CAGAGTGAGACTCCGTCTCAAAATAATAATAATAATAATAAATAAATAAATACATAAATAAGTAGTTAAGTAGTTCAAGATGAGTATTGGGTATAGGGCTTGAATGGTAGCTCCACGACCCAGGTCGGAAGTAGCAGTTAAGAGGGGTTGGGGTCGGGGTATCAATGTCAGTTTTCACTTTGCCTAGAATATTTTTTCTTGTTGTGTCTTCCTGAAATATTCTTACTGGTCTTTGGAGACACTGCCCAAAGATCCCTCCTCTGAGAATCTCCCTGGAACATGTGTGGTCCTGCAAAGCTGCTGCTCATG
CCCAAAGAAGGAAAGCAACTAGCCAAACGAAGGTCAGGACTCAAATTCTGAATTCAAATGCCCAACTACAGTGCTACTTTTGACTCCATCGAGCATTTAATTAACTGTTTCCCAAGAAAATGTTTCAAAATCACACTCCCACCTACCATGCAGGCGGGGTTTGAGGAATCGCCATGAGTCCCATGACCCTGCCAGCCCGCAGTTACTCAGAGAACAGGCCAAGGGCAGGGGGGAGGCGCGGGGGAGGGCGAATGATGTGGCTTCTTCCTTTGGGAATGAAGACACAAAGCTCATCGTCTGAACTTCAAGTCCTTGCCGCAAATGCATCAGG
AACATTCTCCATAGGATTTAAAGAAGTCCCAGAGTCTCATAACATAACATAATATTCAAAATGTCCAGGATACAATGAAAAAAATTTTGGTATGTAAACTATCAGGAAAATCTCAACTTTCATGGGGAAAGACAATCAACAGATATAAATATGAAGTAACAAAGATGTTGGAATTATCTGATTCTTGAAACCAAAGGAAAAATAGAAAGTACACAAAATAAATGGAAGCTGTCAAGAAGTACCAAATGAAGATTTTAGAATTA
GGGCAGTGGACAGAGACAGTAGACACAGGGTCCCACAAGCCAAGGTGCCCCTAGAACTGAGCATCCTGCAAATCCCGGTTTCCTGAGTCCCATGCTCGGCAGAGAAGGAAAGGGGACGAGGGGGCTGGGGGATGAGGGCGTGAGGGAAACGGAGCGAGGGGAAGGGAGGAGTGAGGTGAGGAGCGAGGGGTGGTGGTGGCCACACGTGCAGCTAAGACCAGCCCTGGGTGGGGCCTGTGGGGTGCTGACCTCGTGCCTGGGCCCTGGGCTGCCCAGGAAGGTGGTCTGGCGGGCCACGGCCTCCTGCTGCAAGGTCCGCAGGATCCCGTCTTGCTCAAACTGGGCGATGTCCTTCAGGGGGTCCCAGGGGCTGTGGCTGGAGGGTCCAGAGGGCGTTCATCAGC
CATCTAGAATATTGTTCGTTTTAGGTTATAACTGTCGCTATGTGTTCTCTAGCTATTTGGGTCAACAAAACCAAATTAGTAATGAAAACCTGACATGGATTTGGGGGTTCTGACCAGACACTCTGTACTGTATCAGGCAAGGATTTAACAATGCAACTTAAATTTAAGAGACTATTTATAGTTACACATGTACTTTCTTCATAAGGTTGTCTTATAGGTTTAAGCATAGAACAAAATTTCAGGCACCAGAACTGGCCCAGAGAATTCTCCCTGTGTTTTGCAAAGAGGTATCAATTTGTAATT
GTACAAAGCCAAATTTTAAACATTTGTATTGCAATTTGGCCCTGATGGGTGGCAAAAGCATGGGGGGTGGTTAAGTTGGGGAATTTTTAGCTACCTTAGTGTGGTCTTCCCCGCCCCCCCGTCCTTCCCCAGCAAACTCCTGGTTTCCACAATAGAAACCACTTTCCTAACTCAGGCCCAAGTCAGCCACCAATCGGCATTCCATCACCACCTTCTCAGCCTTGGTTTCTGTATTTTGCACTTTGCTCCCAGCGTGCTCCCTCTAAGCAGACGCATTCATCCATCCCACC
TCTCAGCACCGTGTCAGTGATTTTCTCGGGAAGCACAAGGCTCCTGCTCCCCCCGCCCACATACAATGAAAATTTTATGGAAAAGTTATCCAGAGGAAGGATGGCAACGTTTTGTTTTGTTTTTTCCTGAAAGCCATGTGGGCTATTTTCTACTGCATACTACTGTCAAGAGCGGAATCACAAATAAATCTAAGAAGCAAGGAGAGGGGTATAAAATATAAACAAGGAAGGAAAGAAAGAAGGGAGTTAGCGAAATAAAGAGAGCTCCACA
CCTGCGTTGGGGCTGTGCAGCCGCCGGCAAGCCCCGGCCTACAGTGCGCTGGCTGCGGAACGGGGAGCCTCTGGCCTCCCAGGTAGGAGACATGGGGCTTCCCCCGACACATCACAACTGTCCTCTGCTCACTTGGTTCCCTCCCCCGCCCAGAACTTCCCCTGCACCACTAGTAGCCCCTCTGGGCTAATTAGGGTGTCAGAGGGTGGTCCTAGGACCACCTAAGGACTTCTTCCCATCCCAGTCCCATTGTCACAGGCTAGGCCTGGATCCAGGCACAGTTCAGCCACAAAAGAAGTGATGTGGTCCTG
AATCTCATGCATCAGAAAATACAGTTTTATTCCTATTTACTACTTGAGAAAACTGAGGCTCTGAAAGTGAAGTGATTTGCCTAGAGTTACACAAAGTCCTTCCATGGCACCACACTTTCTCTGAATGCTAAGGTCCCAGAGAGCTTCAGCTACTAAGCACTGGGGAATGGGCTTCCCCGTGTAAATGCTTCCAACAGGCAGGCTTGGAGAGAAACCAAATACCATGAGGAAGTTATAGTAACTGGCAAATTATGTTGCCCTAAACGAGCTTCCCCAAAAGA
CCAACATGGTGAAACCCCATCTCTACCAAAATTGCAAAAATTAGCTGGTCATGGTGGCATTGCCTGTAATCCAAGCTACTTGGGAGGCTTAGGCAGGAGAATCGCTTAAACCAGGGAGTCGGAGATTGCGGTGAGCCGAGATCGCGCCATTGCACTCCAGCCTGGGAGACAGAGCAAGACTCTGTCTCAAAAATAAATAAATATATATATATATATATATATATATATATATATATATATATATATTTATCAATTAGAGTACATTGTTCATAGTACCTTTCATCTTTAGCCTAATAATTTCCAGGCAAAATATTATCTTCCAATGTTATTTAGGCCAGTCCCTTCTCTCCCCCAGCCCCCACTGGTGCGGTTATATAATGAATT
CTCACCCCAAGGAGAGGCAAGCTCAAGGAACGAGAACCCAGGAAGCTGGGCCTGGCTGGGCAACTGGCTTCCAAAGGCACCTGGGAGGTATGGAGACCACCCCCAGGGTGGGAGTGTCCTGAAACAGGGACTTTGATTGGCCACAGGTGTGAGGCAGAGGGGTCCTTTTCCACAGGGCCCCCTCACCTGCGTCAGCCACCAGGTGTTGGCAGCTGGCGAGATGGCCTGAGGGTCAGGGTCACAGCTATCATCCCTCTGCAGAGAGGGGCACATACTGGGGGGCAGCTGCTTGGTGGGGCTCCCCTCTGGTG
CTCTTCCTTTGCCTGAGCCCAGAGTTCGGGTCGCGGGCACTGGGAACTGTGCAGCCAAGGAGACTGGGCCGAGGGCAAAGGTTTCTGCCCTGCTGCAGCTGCGGGGCTGACTGCCTGAATTAGGCGCTGAGGCGGCCTTGTCCCCCGTGTCAGGGCTCTGGTGCAGGCAAAGTGCCGGGTTGCTCTGCTGCTGTCGCGCCCTTGTACAGGTGGCAGCTGCAGCTGAGCTCTCAGTAGAAGCCGGCAGGGTTGGTCCCAGAAAGCCTGAGGATCGCGGTGTGCACCACCCTCTCAGCCTAGGGTGGACTCTTCCTTGGCCCGCGCCCAGAGCTCGGGGTTT
TAGGAGAGCAGGCGCGTTTCTTTCTCCATCCTGTAATGTATCGATAGCGGATGCCAGATGTATGTGTAAACTCCCAGACCCAGGATGAATGGATTTTTCCCCCTGAGAAATATCTGTATCCTGTAAATAGAATGTTATAAACATTTGTGGGACAGAAAAAGTCTCTGGCCTTTTCACATTGCCACACTCTCGGGTGATGGATCTGATCTGCTGAAGAGCACCAAGCTTTTTCCCTTTGTGTTGGACACGTCTTGTGGAACTCTTGACTTCCTCTCTCTCTATGTCCTGCGAGAACTCGTGGTTCCCAGCTGCCTATC
AATGCTATAAACTAATGATTAGTAATATTCATAGATAATCATATCTATATTCTATGTCTAATATAACTATTCTTATTTTAAGTATTTTCTTTATTATACCAGAACAGCTTGTGCCTTCAGTCTCTTGCCTTGGCACCTGGGTGGCTTGCTGCCCACAAATAACCAGTGAGGTTGTTTCTAATAAAATCTGGAAAAGAAACCAAAAGTAGTGTCCAAAACTATAGGGGAATCGGGAATCTGATACAAGTAACTGGAGAGAGGTTGAAGGGAAACAGGAAAAA
GGTCTGTGAAATTGGTTTTATTATTGTGACTCTGACCTCAGGTGGTCCCTCGGCAGCCCTAGGAAACTCAAAAAGTACATGCAGCTATTTATCCTGTTTCTTCACATTTACACTGATCAAGACAAAAGTAGCATCAGGGTCGTCCATATCCTCAGGAAAGGCTGCCAGAGGCTGTCTGGGCTGGCCAGGCTGATCTGCCAATTCCACTGGAAGCCTTTGCAGCTGCTCCCTTTTCCCAGACCCTGGCCTCGCCTCCTGTCTCTCACAAAGCCAGCTCAGCAGCAGCACCTGATCCTCGGGG
TGAAGCTCCCTCCAGCCAGGCAAGGGTGGGCCAGGGCCGAGGGCTGAGGGCCGCCTCCAAGCATTGAAGCCCTCCAGGGTGGAAGGGCAGGCAGCAGCATCCAGAGCTGAGGCCTGAGGCTTGGTGTTTGCACTCCAGGCACTGGCCCTGCGGTCCCACCACTTCCAGAAGGTGGGCAAGAAGCCGGAACTCACGCTGGTCTGGGAGCCTGAGGACATGGAGCAGGAGCCAGCACAGCAGGTCAGAACCCCTCTGTGTCCCAGCCCCCTAAGTCCTGATGACCCCTCTCCTGCCTCCTGCGGTGCCCCTCATTCCTTCATCTGTGTCCCCTGGGCTCCCCCAGCACTGCAGCCTCCCGGGTGGGGT
ACCATGCTCACTTCAGAGGGTGGCTGTGGACCTGGAGTCTGCACCAAGGCAAGGAGCAGGCATTTGATCAACATGAACTATTATTGCTGTTGTTAATAATTACACATTACTTCTTTTTTTAAAAAAAAGCAAGTGTGCTTTTGTCCAATTAGTGACCATATAGAGTTGGAACAAAGGCCTTTCCCACCCCAGTTCTGGTCCCATGTCTGGTTCTGGGCCTATTACCTTGCACCTGGAAGCAAAGGGCTCTGTACCTAGTAAGTGTTATGCAGGTGTGAATGATGGC
AAATACAAAAATTAGCTGGGTGTGGTGGTGCATGCCTGTAATCCCAACTACTCGGGAGGCTGAGGCAGGAGAATCGCTTGAACCCGGGAGGCAGAGGTTGCAGTAAACTGAGATCGTGCCACTGCAATCCAGCGTGGGCGACAGAGAGAGACTCCGTTTCAAAACCAACCAACCAACCAAAAAAACAAGGCTGACCCCCACCCCCAGCAGAGGCTGAACTTAGAACAAGTACAGATCCCATCAGAACTATGATCTCTTTCAGATCAAAGAGGCTCATGGTACATTCTAGCTTT
GAGAGGTGGGGCACAAAGGAGTTGGAGCCTTGACCTGCAGTCTGTGAGGGCCCATTTCAGACACCACAGTCAGAACTCAGGGTTTCATTTAATACTTTCCTGTGGGAGCTGCAGCCGCTCAGCCAAGCCCAGCCAAGCCCAGCCCAGCCCAGCCCTGCAGGCAGCAGCCTGGACCTCTGAGCCCAGGGCCCAGTTCCAGCTCGGGAATGCATGGGATTGCCTGGTCTGATTCCCCCAGGGTAGAGAAGGCCCGGACAGAGAAAGGGCCTTGCCCTGAGTCCCACGGTGAGTTAGTGCCAGAGCTGGGCTTAAAAACCAAACTCCTAATTTACATTCTTTCCACTCTCCCCATCCAAGGCTAGCACTTGTCCTGGGATTGAGGCTGTGGACTCCACCAGCCTCTGCTGGGGGAAGCTCTGGGGTTCCTGGATGCGTGGTTCAATGCAGTGTCATGTTTACTAGTTGCGTAGCCTTGGGTAAGTGACTTAACATC
GGCGGGGGAGCCGGGCCTACGGGCTAAAGGACGGTGTTGTAAGAAGCTGGACGAGCCCGGTTCCAGAAACCAAACAGCAGTTGTTATCATGCCTTTTAAATCACGCGTAGAGGTTTCAGTTTCTTCCTCTGCAGGCCCGTAAATATTTGCCTTCGGGTTTCTGTGTTTTCTGCCGTTGCCAGGAGCTCCGATCCTCCTGCGGCGGGGGCGCCCAGGTGCGCGGGTCTCTCCTGCGGGCTCAGCGGGCCGGCGCCGCGGCGTCTCCAGCAGAGCGCAGCAAAGAAGACGAAGCCTCCTGGGGCCTTTCCTCGCC
TTCCTTGTATGTCATTTCACCTATGACCACAGTTTCCAAGAACTATTAATGACATTAAGTGAGAACTTACTGTGTGTGCCTATATATGATTGTCTGGTCTTTGCCTAATTGGAGAATGTCAATTCTCTAATACACTGAATAATTTTCTAAATATAAGTTACTACTTTCATATACAAAAATGTAAGCCATTAAGAGGAAAAAAAATAAAGATGAAAACTTCTCGAGATTAAAGTCCAGAAAATATTTAAAACCTTTAACAAGCAAAGAATCACTTGTAATTATCCTTTTAA
GCTTCAATCAGTTTTGTGGCCATAGTTCTCTTAGGCTCAGACACTTACAGGCATATTATTTTTAGCAAAGCTTCTTTTGAAAATTTGAATTTGGTCAAGGACTGGATTTGTTGACATACCCTGAGTAGCTATGAAGAACAGAATGTCCTGGTAGCCACAAGGAACTGTGGTAGCTGCTGTCCCAGCAGCAGCAGAACGACACTTTGTGAGGCTTAGGTGCTGGCCAGGGAGGTGAGGATAACAGGAGTATGACTTCTCAGGCACAACTTCCCCATTGGATAACTTTAGGGTCCGGGTGCAAGGAGGAAGGGACCTCAGGTGCAGAC
GTCAATATTTAAAGGCGTTTTTAACTCTAAAAGTAGTTGAAAATACCACAATGAGGAACCATTAACCCAAGAAGGAATCATTAGTATAACTTTATGATCCACTTCAGATGGTCCCAGGCCTAACGATGGTTCCACTTTCATTTTTTGACTTTACAATGGTGCACAAGCGACACTCATTCAGTAGAAACTGTTCCCCAAGTACCCAGACAACCATTCTGTTTTTCACTTTCAGTACAGAATTCAATAAACTGCATGAGACATTCAAGACTTTATTATAAAATAGGCCTTGCGTTAGATGATTTTGCCCAA
AGGAGTAGTATTAGGGTGTCTTTGTGCAGACAACGTGTCGAGGGCCTTGAATGCTGGACATGTGTGTTTGAGTCTGCTGGGTAAAGATCTGTCTATAATAGCAGAGGGCTGCATGGATTGGATGGGGAACAGGTTGATCACTCTCCTTCTGTGATTTTCTGTCCTCATCAGGATGAACTCCAGTCTCCTTAGTGTGATCCTTGGTGATGACACCCTGTTGACTCCCTCTTCTCTCTCTACCCTTGCACTGTACCTTTCAGCAGTGATCAACTTTTTTGTTAGTCCCTGA
TCGGAGGCGGCGGCGGCGGCGGGGTCCGCGGCTCTGGCGGCGGGTGCCCGGGCCGTCCCGGCGGCCACGACAGGAGCCGCCGCCGCCGCCTCGGGCCCGTGGGTGCCCCCGGGACCCCGACTGAGGGGCAGCCGGCCGCGGCCCGCGGGGGCGACGCAGCAGCCCGCTGTCCCCGCGCCGCCGGCGGGGGAGCTGATCCAGCCGTCGGTGAGCGAGCTGTCCCGGGCCGTGCGGACCAACATCCTGTGCACCGTGCGCGGCTGCGGCAAGATCCTGCCCAACAGCCCCGCGCTCAACATGCACCTAGTCAAGAGCCACCG
ACTGGAAAGCCCGGAGCGGCCGGGCCAGGGAAATTCCCGGAGCTCCAGATCGATCCGGAGTCCCGAAGGAAGGCGACGGCCCCGCCCCCGGGGTGGAGTCGGATACGGGTAGGGGGAGCCCACTGGTGACGCCTACGCCTCGCCCTCCAGAGTAACCCCCGTGCACTCTGGGACTTTGGGATATTCATTTTCTGCCCCAAATTCCTGGAGAGGCAGTGAGTCCACCTCGCTGAAGATACAGCCTGTGAGGGGGGACCTTAGGTCCCCGATGACCCCCCGCGTACGGGGTAGGGTTGGAGGAAAGAGCTGGGGGGACCCGTGAGAACCAGGACAGGAAAGGCACGACTTCT
GCCTCCTTTGTTCTGCCTGCAGGCTTTCTTGTGGGAAAGCAAGGTAGCCAGGGAGCCCACACTTCTATGAGTCTGGAGTTCCCGGCTATTCTATACTGACAGTCTAGTCCATGCTTGGCCTTAATGAATTTCTTAAAATTTTAGTTGATTTCTCCTTACTTGCTTGTATGCTGCCTACTTCTTTTTCTCGTGCTCTGTCGAAGATGAAATAGTTATATGCCTTGTCTGTGCTTGGGAGGGTTTACGTCTCCTTGGAATTTAGTTCACTTAGTGCCTAGATTGCTCAGCTCCA
GCATGCAGGCGCTGGCGGAGGAGGACCTGCAGCATTTGCCGCCCCAGCCCCTGCCACCCCAGCTGAGCCAGGGCGATGGCCGTTCCGAGACGTCACAGCCCCCCACGCCTGGCAGCCCTTCCCACTCACCCCTGCACTCGGGACCCCGCCCTCGACGGAGAGAGTCGGACCCCACAGGCCCACAGAGACAGGTAAGGTTGGGCTTGCACCCCACTCCCCATCTCCAGATGCCCAGAGTCCTGGTGTGTAGGCCTGGGGTGCTCCATGTGTGCTGGCACTACTGACCAGTAAGCCAGCAGTCACAGGGCTGTGATGGAGGTAGACAGGC
GCACACCTGGCCCTCTGTGGGGTTTAGAAGTAGCTCAGCACAGGCCAGGTGCAGTGGCTCATGCCTGTAATCCCAGCACTTTGGGAGGCCGAGGCGGGCAGATCATGAGGTCAGGAGTTCGAGACCAGCCTGGCCAACATGGTGAAACTCCGTCTCTACTAAAAATACAAAAAATTAGCCGGGCGTGGTGACGCGCACCTGTAGTCCCAGCTACTCGGGAGGCTGAGGCAGGAGAATGGCGTGAACCCGGGAGGCGGAGCTTGCAGTGATCCGAGATAGCGCCATTGCACTGCAGCCTGGGCGACAGAGCAAGACTCCGCCTCAGAAAAAAAAAAA
TCTAGATCTGTTCTTTGACTGGGGAGCAGGAGAGTGGGTTCGGCGCCTTACACTGGGTTGGGCTGGAGTGATGCAGGAAGGGTACGAAGATCACTCTACTCCCTCCTAAGTCGCTGATCCTCATGGGCTGTCTCCCTCTGCAGGCCCTGGCGTGACGCACGTGATAGTGCGGGAGGATCCCTGCTACAGCGCCGGCGCCCCTCTGGCCATGGGCATGCTTGCGGGAGCCGCCACTGGGGCGGCGCTGGGCTCGCTCATGTGGTCGCCCTGCTGGTTCTGAGCCCTGGGACTCGGAGCACTGACCCCTGCGCTTGGATTGCTAGACTCCTCTTCCTCCTGGACCCCATCCTCTACCATCCAAGCCCTGTCCCACT
GGAGGAGGAATCCCCTGTAAGCCCCTACCAGTCCCAGAGAATGCAAAGCCCTCTTGCAAACCGTGCCTGCTCCACGCCCCAGACCACTCCTTCCCCCAACCCTTCCCCATTCTACTCAACCTTGGAGGGTTAGAAACCACCATTAGCAAGACAGGAGAAGAAGGATAGATGCATAATGTTGAGGACCTGTTTCCCCATTTCTCATCTTCCCATCCTTGCAAAGCCCTTGCTGGAGGAAAGGAGACTTACCTTTGGAACTAAACGTTGAGTTTCTGAATTGGCATTGTGTTTGGTAATATAAAATAA
AGTTGCTTGAGATATCTAACCAACTGTTGGGCAAAAAGCAGCATAAATTTTGGCACCTGCGAGAACACTGTAAGTTTTCTCTAAGGGGTCACCTACAAATGCCATCAGAGGTGGGACTTTGGAAATGTCGAAGTTTGGAACTCATATACTCAGAAGTCACTGGTTCTTGCTAACTTATATTGACACATCACAGTAGAGGTGGATTCTAAAGATTCACTCTAGGCCAGGCACAGTAGTTCACACCTGTAATCCTAGCAGTCTGGGAGGCCAAAGTGGGAGGATAACGTGAGTCCAGGAGT
TGTGCAATTCCAGCAACTTCTCTGTCCATTCCCTAGGGTCCAGACCTCTGGCTACCCGAGCAATCCTGTGAGCAGAAGTATCTGGTCAGGGGTGAGAAGAGGAGCTGGTTGCCAAACTGGGCCCTTAAGAAAGTGGAGATCCCTCCTGAATGCTCTCATGATTCTCAGGAATTCCCTTCCTTCCTAGTTCCTCCATGTCCCTACCCCAAAAGATCTCAAACTCCAGCGTGCTTAGAGATCTGACTGGTGGCTGTCTTCTCCTCTGGCTTGCATTCAGGGAGGTGAGGCCAG
TATTACTTTTAAGAGGCTTCCTCCTTAGGAACCCTTCCAGCAGCTGTTTTCTGGGGCAAGGAAAGAAGAGTCCCTAACTTAAGTGGGGGATGGGGCCACAGTGCTAGTGCTGGGCTCCTCCAGTTCTCCCTCAGGTACACTGTGCCACAAGCCCCCAGGATGCAGGAACAAAGCCTTTCTTCCAGGCTACTGCAGGGTGCCCTTGTAAGACAGAATGAGCAAAGAGGCCCAGCTTCTACACCTGGCTCTGCTATTAGCTCACACTGTGACTT
AAAGATTTAGCTCCAGGATTTGTAATTAAAGTCATTATCTGAACATGAAATGCATTGCAGGTTTGGTAAATGGATATGATTTCCTATCAGTTTATATTTCTCTATGATTTGAGTTCAGTGTTTAAGGATTCTACCTAATGCAGATATATGTATATATCTATATAGAGGTCTTTCTATATACTGATCTCTATATAGATATCAATGTTTCATTGAAAATCCACTGGTAAGGAAATACCTGTTATACTAAAATTATGATACATAATATCTGAGCAGTTAATAGGCTTTAAATTTATCCCAAAGCCTGCTACA
GGCTGGTGGAGAAACGAACGCCTCGCACGTCCTCGGTGCACATGCGTTTATTCATTATTCAGTACTTGGGGGGGCACTCACTGAGGGTTGGACGTAGAGCCGGGGTGAGGACGGCAGAGAGGAGTGAGACCCGTCCCTGCTCTTAAGGGGCTCCATGTTGGGTGGGGGCAGAGGTCCAGGCCATAGCGACGGGGACCCGGAGGCAGGACCGAGAGCCCAGAGAGTTGGTGGCGCTGCCGTCCCTGCACTGGGTGGGCCGTGCTGGGAGAAGGTCCCGGGGATCACTCCTCCTAGG
ACTGTCCAGGTGTAAAGCATGGATTTTTATAAATTAATAATGCCCAGACCTCTGCCAATGACTGTGGCGTCAGGCAGCAGGTTGGCTCAGGCTTGTGGGGTGGCTTTTGGGACAAGTGAATTATGAGTCAGTAGGCCTGCATGAAGAGGGCAGCAGAAAGGTGAGTCACATCTGGGAACACTCAACAGGCTATGGAGACAAGAACCGCTATTACAAGCCCGGTAATAAGTAGCACAGGCCAGTTAGAGCATGTTCAATGCAAATCAGAAGCTTCTGTAAACACAATCAGGCAGGATTAGAGAGGCAATGAGCGGTAACACTAAAAGCA
CAGAAATCTGTGCAAATCTTAAAATAGCATATGCCCGTGAAGTTTATGTCATCCCTTTTTGGTTCGGTTTCGCTGACTTTCAGAAGGATCATGATATCTTCCTTACTGCATTAACATTTGCTGACAGAAGATCCTTAAAAACTATCTCAAATATTTGTTATCTCTTTTTCATAAACAAAATCATCTTCTCTTTGCCATAAATGGAACATTTATGTAGATCCTGGGTAGCATTTCTTAAATCTCACAGATATGAACATAATTCAGCAG
CCCCTACCCCGCCCCCATTGGCTGATTCCAAATCTCGCGAGGCTGTGGTCCGGGTGCCGTGGCAACCGCACCTGTTTCGCCCCGCCCCTCGTAGGGAGGCTCGCGAAAGTGCTGCGGTTAGGAAGGCGAGGAGCGGGCGTTCGGCGGAGACGGCCTCTGGGCCGCGCGCCTTCCGGCACCGTGGCCCCCCCACACCCCCGCGGGATGGCTCCACGAGACACCCAGTCAGGCACCCTGGTTCCCTGACTACGCGCCGCGCCCGCCGTTCGCCACGTGCGGTCCTCCAGCTGGCTCGGAATCCCCGGAAG
TGAATTGGGAAGGGATGTGTTACTCCGTCCAGGACAGCTGCGGGGAGGGGAGGTATATTTATCTCCTGAGCTGGTGGCAATAAAAATAACCAGGGGCCTGGGTAACCCAAGCTCCCCAGCCTCCTATGCTGGGTGGGGGCCATCAATGGGGACTGGAAGGGAAGAGTGAGGAGGAGGCAGAAGACGGGGCAGGAAAGGTCTTGCGTGCTGCCCTGCCCCCCAGCTGGGGCTACCGCATGCCAGGGACTGGGCTGGCTGGAGGGGGGCGCAGAGAGGGAAGGAGGAGGGGAGAGGGGAGCCAGGCAGGAACAATGCTGGCTCCCAGCCAGCAGCTGAGTTGAGTGGGAGACG
CCCTCCTCCCCGCAGTGGCGGGGGCGGCGGCGGCTCGTCTCAGACTCTGGGGCCTCAGGCTGCTCCTCGGCGACTCCTTCCTCCGCTCCGGGCCGAGGCCGGCCCCGCGGGCGGCTCAGAGCCGGGGGGGTGCCCCGGACGGGGCGTCCCCCCTGCCCCCGGCCGGGGCCCTCGCTGTCTGGCTGCTCCGCGGAGGGAGGTGGGAGGGAGATGGCCCAGGGCGCGAAGGGCGGCGGCGGCGGGGACCGGCTGGGTCGGCAGGGGGTTTTGAAGCCGCCCCCGGCCCCACCCAGGAAGCGCACGGGGCGGGAGCGGGGGCGGCCCC
CGGGGAGGATGTCATGCACTGGGCGTTTCCGGAGAGCCATCTGCAATCGCAGCCACCACTCTCGGTTTGCATTGACTTTTTCCTATTTTGTTGGGTTCAGACAGGCATAGTACAAAAACACAAGTTACTTCTCAAGCCATATTCAGCCATTCACTCAGCCAGCATTTATGTTCCAGGAACTATTCCAGCCTCTGTGAATGAGTTCAGAACAAGGAATGGTTATTCAATGGCAACAAATTCGTCCATTCTTACCCTTGGTGAAATTAATCACCTCCCTGAACCTCAGTTTCCCATCTGTAAGATGGGCATAGCAACTCT
ATCTGGCTGGGGGGTTGGTGGCCTTTTCCTGAGCCCCAGGCTCTGTTGGAGCCTGCCCCCAGTATCTTCAGGATCCAGGCTGGTGCCCTCAGGACTCGCCAACCTATAGCCTGACCTGCCTCAGAGCCAGTGCATCTTGTAGAAGAAAGCATATAATGCAATCATTAAATAAGAAAAGGAAGACAAAATTATATGAGAATTTTCCTTTAGCCATGGAAATGAGCTTCTGGTACAAGGAGAAGAAGTAGGAAGGAGTGAAAAGCCATCTGCAGATGACCCCAACAGCACTAAAACCTGGCCCTAGGCTGCCCCTACCTGT
AGGCCTTGGGGGCTGGCCCTTTGATAGCTTCTTCCAGAACCCACGCCAGTCTGTTTGTTTGCCTCTCTTCCTCATTCCCTCCCTCTCTCCCTGCCAGATCTTGAAGTTTCCGTAGGTAGAAGGGTCTGGAAAAACGAGGTTGAAGGCAAAGACAGGGCTTTTCGTTTTCAAACGTCAGCACACTCTTGTCTAAATTACTGCCAAAGACAAATGGGATGAAGTGGAGGAAAGGAAAAGTGAGATTGAATAGCAGGAAAAAAGCCCTGACAGCAAGATCTATTGCCCTGTGGAG
AAAAAAAAAAAAGGGACAAGGGGCTAGGAAAGTTTTAAGCCCTTTTAGAAACCTAATCATCACCAGTGGAGGTGATCTTGAGAAGGGGTGAGCATCCCGAGAATGGCCACGATTCAGAATGAGCCAGTCCCGTGTGGGGGCTGTAGAGAAGCGTGATCAGAGCATAGTGTCCCTGGATGGATGGGCTATGGAGGCTTTCCCTGCCTCTTTCTAGGCCCGCCTTTCTTCCTCCCAACTCTTGACTCTGCAGCTCTTGGGGTGAAGCCTTATTCCTGATGCTCCAGACGATCACCATCTGCTTCCTGGTCAT
TCTTTCCGAGAAGTTCCCTCACGCTTTGTCACTTTTCTTTCAAATTCCTTCTCAAGACTTCTCTCAGGTAGCTGGCAAGAGGGAAGAAATGGCTGGGGCAGATGAGAGCACACCAAGTCCAGGGCACTTTCTTACCGTAAACTGCTCCTCTTCGTATGATACCAGCAGTTCTCGGGCTCTTTCTGAAAACAGAATGGGGAGACAGATAGGACTGCCAGCCCAGACCCCTTCTCCTGATGGGATTCTGAGCCTCTCTCACCTCATTTCTTGAGTTGTAATTGAGGAACTAGAATTCCTTCCCCAACTACTT
GGACCACGCACGACCGTGACAGGCGCAGTCTTGAGGACACTGGCTTTGAGAGCAGCTGAGGGACTGGGCAAAGAAGGGGCTGCAGGTATGGGGGTCAGGCCAGCCCAGGGGAAGTGCGCACGGGTGTGCGGGGGGGTCATTCAGGGCCCTGACGGAGCTAAGGGGAGGATTTAGCCCTGAGTCGGCTCTGGGGTGTGGGGTGGCGGGATGGGGTGCCCTCCCCGGGGCCAGGGCGAGCAGGGTGCGGGGCTCCTGGAGGCTAGCAGGATTAAGGTCGTTTTTAGGATGAGTGAGCTCTGCAGGTTCCCTGCTTTCAAC
CTGGCCTCCCTGCCCCATGGCTGTGCCACCCCTCCTGTCTCTTCCCCATCCTCCAGTTTGTGCAGTAGCAGCAAGCTTTGCCCTTTCTCCTCCTTCCTGGTCTAGCTCAGAGGGAGACAGACCCCCTTCCCCCCAAATGTATCGTTAACAGTGGACAAAACCTTAAACCCAAACCTCTAGTGGCATGTGTTGAGCACTGACCAAATAGTGGGGGAAGGGGTGGCAGGGGGTGGCAGGGGTGAGTACACGGGCAGCACGGAGGTCTTCCCAACCTCTATGGAAGGTATTGCCATTTGTAAGTTTTAACAGAGCTGGTTGGCTTTT
CCGAAGTGGGCGTGGAGAAGCAGTTTCAATTCTGTTTTCCAAGGGAAGTAGGCACAGGTTTAGAGGCTGCCTGGAGCTGCCTAAATTCCAAACGTTCACCACCGTGGAGTGGACTGCTGACTTGGCTGCTTCTGCCTAGCCTGGGGCTCTGTTCCCTCTGCCAGTAAAGGTCATTTTATCAGGATCCTCAGAGGCTTTCGCATGTTGATAAATATTTCAAAAGACAAGGGGGAATCAAGATCAGTCTTACTGAGAGCGGATTTGGAACTCCGCGTTCGGCGGGACGCTGCCGCCCGAGGCCTGACTGAGCCACAGTGCGAAGGGTGCTCCCTTTTTGAAAAGGTGCTGGCGCCAGGCCAGGCTTTGCTGGAAAGTCCTATCTGGATGAGTCAGAGCATTTACATTTCTTACATAATGTCAGACCCAGAGGAGCTTTAGGGATCAGCCCAGCTACAGAGTTCACAGCCAGGTCCCCTTTTCTGCCAAGAGGATAGGGTTAAAGGTTTTAAAAAAAACAAGCAGAGTCTCAAGGGGCAGAAAAGCGAAGGCTCAGAGTTAATGCTGATTAACTCTTCACACCCCAGA
CAGGATGGTACCTGGGCCACAGCGGCAGACACAATGTGGTCTTGTAGAAGTTGGAGATGTTGGCCGGGCATGGTGGCTCATGCCTGTAATCCCAGCACTTTGGGAGGCCAAGGTGGGTGCATCACCTGAGGTCAGGAGTTTGAGACCCCTGGCCAACATGGTGAAACCCTGTCTCTACTAAAAATATAAAATAATTAGCTGGGCTTGGTGGCAGGCGCCTGTAATCCCAGCTACTTGGGAGGCTGAGGCAGGAGAATCGCTTGAACCTGGGTGGCGGAG
TCTCAAGCTATGATTCTCGCCTTTAGAGACAGAACAATGATGATTTACCTCTTATATGACTAACGGAAACTGCTTTCTTCCCCTGCAAAGAGTTTAGGTCCAATTTTAGTCTGCACAGTCAGGCCTGGGGAAGGGGACCTAAGCCATTAGTTTAGCATCAGAGCACAAGACATTGATTTCTAACACCAGAATTTCATAATGGTCTTGATACTCCCTAACGGTAAGACCTTGGGAACGGCACTTACATGCAGACTGTCAG
ATACTGAGTTCCTTCTATGCGTCAGGCACTGTTATAGTCACTTGAGATCAAAGCAGACTAAAAAAATCATTTCTGCTCCTGTGAAGTAACAAAGAAAGACAGAAAATAAACAATAAGAATAAATAAGTGATACAGTGTGTTAAAAGGCGATAAATGCAATGAAAAGGGGAAAAACTAGCGTGACATAAAGGGGAATGGGAATGGGTAGGTTGTGAATTGCTGTTATAAATAGGGTAGGCTGACTACGACTCATTGAAAACGTGACAGTTGTGG
TGTGTCCTGTGCCTGGGGTGTTCCTCGAAACCGGTGTGTTGTGCCGTCGTCTGCAGCCATGCCTGTTCTTGGAGGCCTCAGCAGAAGTTGGTCAAACGCCAGGCCTCTTGTCTCAAAGGAGAGTTTCTCCGTATTTTCCACGCAGGCGGCAGCCTCCGCCAGGAGTTTCACCTGTTCATTTTCTTCCGCGTCGTTTCCCATCAGGGTGGGCCCCGTCACCTGAAATGCTGGCGGAGCTGTGTGCGTGGGGTTCCGAAGGCGTTTCACCAACCAGCGGAGGGACTGCCCAGCACCCACCCGCCCTCCCCCGCAGCTTTT
GCAGGGTGAACTGCAGCGAGTACTTCCCGCTGTTCCTCGCCACGCTCTGGGTCGCCGGCATCTTCTTTCATGAAGGTCGGGGTGTGGGGCAGGGGCGCACGCGCTGGACCCCCGGGACCCGCGCAGGGCGCTCACCAGGCCCGTGCGTACCTCTCGCAGGGGCGGCGGCCCTGTGCGGCCTGGTCTACCTGTTCGCGCGCCTCCGCTACTTCCAGGGCTACGCGCGCTCCGCGCAGCTCAGGTGAGGGCCGGGCGGGGAGCGGGGCGGGGCCGGGGAAAGATCGCGGGCGGGCGGGGCTCCTGGGGAGCGGGACCGAAGCTGGGGGCGGGCGAC
GGCGAAGGCCTGGTCCCCAGGTCGACGGGCCGAAGCGGGCCTTCCGGCCGGGGTTGGGGATAAAGTGCCCCGGAGCCCTGGCCTTGAAGCCCCTCACTGGAGTCAGTGACTGACCGCGCGCCACGCTGGAGACCCCAGAAACGCTCCCCCAGGTCACCCCGGGAGACGGAGGCCGGCGGCCGGCCGAGGGCTGCCCCGCCCGCTGGCTGTGAGAGAGGTGGGAGGTGGAAGGAGGAGCGGGCCCGCCGCGAGGACCTGCCCGGAAACCTGTCGGAAACCGAACCGAGATCTCGGCAGCGACCCGCCTGAT
TGCTGCTTCTTACCATCAGTGGTGTCATAAAACAGAAATATAGTAATGTGCATGCTAAGGGACTGTAGGCACTCAGGGACTGTGCTAAGCATTTATGTGCATGATTAGGTTTAGTCCTTCTAACTACCCTACGAGATAGGCCCAGTTATTATCCTCATTTAACTACTAGAGAAACTGAGTCTCCAAGCGGGACTTTGACCAAAGTTGCATGGTTTGTAAATGGCCAAGCCAGGATTCAAACCTAGGCAGCGCTTTCTGATTCTAGAACTGTGCTCTTATCCGATACATTATAGTTTCTTTGTTAGTTCCGAGG
CAATGCTGATTATTATTCATAATTTTGCATTTGGGGCAATTATACTCGCTCCTACTGGGATATGGAAATCAAGGGCAGAAAGAACTAGGTGACATTCTACCTCCCTGTGTATTTTAATGATGTTTAGTTTGGTTCAAATAACCATACCTCTAAAATACACCCTTTTTCCTTGGGACCCACTCTTCTATCCGGCAAGGGAATAACTTCTTAAAAAACTTCGCATTTTCCAAGTGTACAGTCTCCCCTTAACCAGAACTGCAGACTCTGAATCACAGACCTCTGGCTTACCAATTATGCTTAGCTGAGCA
ACAATACATGCAGTAGCAGTCTGATGCTTCTTTTAATGCTTCTTTTAAATCACACCAAAAAGTTACCTTTTCTTTCAAAGCTTTCCTCTCTGACAAAGCAAACGAGAGCCAGGAACTTTGTCACCTCTTTTAAATAAAGCACGGTTGTATTATTAAGCTTTATGATGGCTGTGGATTCCTTGTCATAGGGGGTTCCTGCTCCATCTTCTTTGAGACTAAATGGGGACAGAAACCAAAACATGTGACCATTGAGAAAGAACTAGAAACTGTAAGCCAGTGACAAGAGACCGGCT
GAGATGCTCCCCAGTCCCTTAAAGACCAGCCTCGCTCCAACAGGAAAGAGAAAAGAACCCAGGAGGGACCCCTGAGGGGGAGACAGGTGAGCCTGGATGGTGGGAAGAGCCACCAGCATGAGGACCAGCCACAGGAACTTGGGGAGAGCAGCCGGGTGTGCCCATGCATGCCCATCCACCGGTGACCAAGGGACATGGCACCTGAGGCAGAGGGCAGGGCAGGTTCCAGGCAGCTGCTGACTCCCAGGAGGAGCAGTACTATCCCAGCTTGACAGCAGCCCCTGCGACCTCCACACAGCCCAACACCCACAGCCTCAAGCATGACCAGGGCCAGCAGCGTCCAT
CTCAGCTTCCCAAACCACATGGTCTGTGCCCACGGCGAAGTCACTGCTTCCTCTCACTTGTCCTGTTTCCCCATGAACTATGAGGGGGTTGGTCAGGTGGTCCACACAAGTCCTTCCCAACCTCCCCCATCCCTATCCCGATGGCTTGTGAGCGGGTTCCCTCCAGGCCTATCCAGTGCCTGAGGCCTTGACACAGCCCAGGCTGCCCAGTCGGGCCTTCACTACATGCTTCTGAGTGGACCAGGATCTGGCATCAGAGCCCAGAGCAGAGGTCAGCCCTGTTCTCCATCTGCAGGGACCTCCGAAGGCCCAGTTTTAGCTCAGGCTGCAGCAAAGCCAGA
AGAAGCTTTCCATCACCCTCCACTTTTCCTGGCTCCTTGGCTCCTAACCTTGCAAGAATAACCCCCTTTGTGTGTGTGTGTGTGTGTGTGTGTGTGTGTGTGTGTGTGTGTGTGTGTGTATGTGTGTGTGTGTGACGGAGTTTTGCTCTTGTTGCCCAGGCTGGAGTGCAATGGTGCGATCTTGGCTCACTGCAGCCTCCACCTCCCGGGTTCAAGCGATTCTCCTACCTCAGCCTCCCGAGTAGCTGGGATTACAGGCATGTGCCACCATGCCCGGCTAATTTTGTATTTTTAGGAAAGATGGGGTTTCTCCATGTTGATCAGGCTGGTCTCGAACTCCAACATGAGTTCGAGA
TGAGCTGATGGGTTTGTTCATTAGTTTGACTGATAATCATTTCGGTCTATACATATATCAAAGCATCATGTACACCTTAAATATATACAATTTTTATTTGTTAATTATACCTCAATAAAGCTGAAAAAGTCTTTTTAAATTAATTTTAATTTTAGAAGAATTGAGAGCATAAAGTGACCTTTGAGACCTTTCGCAGGCACCCTGCGTGTTTCAGGTAAGAAGTCCGAGGCCCGGGGTGTGACACCCCCAGGCCACCAGCTCTGAACGACCTGTAATCAGGGTGGCCCAGCTCCACCCAGCCCGTGGCTCCCTGGGACTGAGTTGCCTTCAATGC
ACACCTCGGCTTCCCAAAGTGCCAGGATTACAGGCGTGAGCCACCGCGCCCGGCCTGTGCTTGTGTATTGTTATATTTTGTACTATTATTTCAATGTAGATTTTAAAAAATTCAAAATAAGAAATTGTGGGTGGGGAACATATAACATCTTGACCTAAAGCAGCCTTCATTGTCCCTGAAACTTGTCGAGTGATTTCCGCAACAGCCCAGCCTGCCTAACCCCAAATTCTTTCAACAAATTCATTCTTCCCTTCCATGATGCATCATGTCTG
CCACCTTGGCCTCCCAAAGTGCTGGGATTACAGGTGTGAGCCACCGCACCCGGCCTGGGAGCTGGATTTTTAATCCTCAGCTGGACTATATGGGGGCGTCTAGGGGCAGGACTCAAAGACTATGTTGGGAATTCACACTTGATTCCCGCCAGCCTTGGAGCGGTGGGCATGTTCCCGTGGGCAGTGACTGCCGCTTCCTGCGCTTCCTCACACCACACCTCTCACCCCACCTGCATGATTCTCAAGCCCCCAGCATGCGCCCTGGGGGCCGACAGCTTGGCTGCAAATCTCAGCTCTATCTCTTAATAGCTGGGTGATCTTGCCCTAATC
GGATGTCATGGTTGGGGTGGGGACTGGAGTCCCATCAGGTGCGTGGGGTGTGAGAAGGGACCCTGACGGCTTGGAGGGCCAGGTGGTCCCAGAGGCACCACCTGTCTGTCTGCCCTCTGTGTCTCTCAGCCGGTCCTGGGCTGGGCCCCTCGGGGACACTTCTCTGCAGGGCTGGGCCACGGCAGGTGCTCAGCTCCCAGAACCCACCAGGAAGCCAGTCTCACCCGCCAGGCTGGGGCACACTGAGGCCTCCCACTGCCACGGAGAATGAGACCCTGTCCCGGGAAGGCCTGTCCGTGGGGTGGGCCCAGGAGGGCGGACAGCACCCATGGGGAGGACTTGGGGGCCAGGGGGCCCTCCCTCTGCTGTGTGGTCGGGTTTCCACACAGGAA
AACTTCAAATTTAAATAAAAATATTAAGTGCTACAGTTGAGTTGAGAGTTAAGAGAATCCCTTCCTTTCTGGTTCCTTCCTGCAGAAACAAAGGGTCATCCTTTCTAGAAAGAGAACCGCTGTGCTATCAGGAGGGAAATAATCCAAGTGCCAAAGAGGCCATCTCTGAAGGGTATTTTTCTTCCTTGAGCCTCAGCAGGAACGGGAGGAAGACCAGGATGGGTAAGAGCTGGGGCTGTCCCATTTCATCATACATAAGGTGGCAATCGCTGATACCAAAATCTGAGCACCTGGGAACTTTCTTTGTATGGCAGGC
CTTTGGGTTGGTCAGGGCCAAGGCAGGGGATAAAAGACGTGGGAAGTTCAATAAGCAGGAAGCAGTCAGCCTAAAGGAACACATGGAATGAGAGCAACTCCTACTCCAGATATCCTCAGATGTCCACGCTCAGATATCCACAGTGGCTTCTTAACCTGCCCAAAGAAAGCCACTCACACAGTTTAAAACTAAGTCAGATTTTTATTTTTTTTTCCATAGACCACATCATTTAATAATAAAAAAAATAAAAATAAAAATTGAACAAAAGGAAAAGGTGGATATAAAGTGGAACCTGTGGGAAAGAGGCAAGGGCTGCA
AGGAATCACGGAAGCTATCGTGGCTTTAGGTGTTGACTTTTGTCAATGTTTGCTGAAGCCAGGAGTGAAATTGAGACAATATTCCGATTCTTGGAACCTGAGTTAGCGTTAAAGGGGATGACAAACAGGCTGTTGTTAGGAGGTAGTTCCATGTAATAGGAAGAGTTTCCACCTCCCTCAGAGGCTGCCTTTCTCGTTTCTCCAAATGATTTCGCGGTTGGCCTAAGTTTCCTTTACTTCTCCCTACGATGGTGTAACATTAGCTTGAATGCTGACGCTATGTGGTGGTGAGCGGCAGTGGGTGTATCTTGCCCATAAACCCTTGGAGGACAG
CCAGATTCTTGGCGGTGAGCCCCGGCGAGGGACCCAGCGGTCTCCCGGCGTCTGGTTTAGGGGGGGATCTCCGCAAGACCCCGCCCGCACGTGGCTCCTGTGAGGGGCACTGCGCGCGAAGGCTGTGGTCTGCCCTCCTGGGCCCTGGGGGAGAAGACAAGGCTCCCACAATTACAAGGCAGGACCCTGCCCTGGGGAGGGAGCCAGGGGCTGTGTGGATACAGCGGGGACACAGAGCTGTGGATTGAATCGTGTCCCCAAAACTTCAGGCCCACCTGGAACCTCCGAACGTGGCCTT
CTCAAGGGACCAAGAAAAGGGCTCAGCATCCCTTTAATTGCTAGCAGATTCAAAGCTGCAAGTGGGGCCAAGGCTCCCACACCCTCCAAGGGTGTGCAGACACTTCCAAGAGTCACCAGCCCACTGCCAGCAGAAGCTCAGAAATCCAGATTTCCTCACAAATCTCTTAAATGGAACTAGAGAATGCAAATCTAACCCGTCCCAGAAACAGTTCAATCCATGTAAACTGGGGAATGTGATAGGGAATGATGCAGAGAAAAGCCGGCATTGCAGCACAGCAAAGCACACACATCTGGCTGCCTTTTGTGT
AGCCATCGTTCTCCGGAGGCTTAAAAGGGGCGAGGTGAAGAGGGGGGCAAAAGCGTGGCAGGCGCTGCGAGGGAGAGAGGAGGCATCCCCCGGCCTTCCCCAGGACCTGGAGGGGTGGGAGACTGTCGTCGGCACACCTGCCTCTCTGAATTTATGGATTCCGTTCTGAGGCTGCTAGGAGAAGAATTCGGGGTCTTAGAGGCCACATTTGGCCCAGGAGTCAAACATACAAGGGCACGCTCATCTGTTTTTCTCCCAGGATACGCGGGTCTGTGTATGAGCAGCTGCTCTGAGCTTGCGACTGGGAGGGCAGAGGGT
GGCTCGAGTGGGAATGCAACCCTTGGACACGGTGGATCCTGGGAATCTAACCTTCCGTCCCGGGGCTGATGAGCTCCAGCCCTGCCCCAGGAACTGTGCTGGGGGCCCCTGGGGATGGGGACGCAAGCTCAGAGGGCGGAGACCTCGGGCGCCCCGGCTTCGTCCGCAAGGCGAGACGGGCCGCAGGGGACTGCTAGGGTCTGCAGGGGGGTCTGCGGGGGTGAGGGGGCGGGTGGGCTCGGAGGATGGCCCCGGGCTCCCAGGGAAGCTGGAAGGGCGTCGGGGGAGGTGACGGCGCGGAGACCTCG
GCACGGTCGTTACCCGGCGCCGCTGCCCCAGTACTATCCGCACCCCTCCCACTGAATGGGAGTCCGGCAACCGCCGAGGGCCACACTTCCTTTCCCTAGGGATTGCGTTGCACGCCTTCCTGCAGGGCCCAGTGCGGGGACCAGAGGGATGTGGGATCCTGAGGATCACTGTGGGGCACGGACGCTCAATCCTCAGTCCCCAGTAAGGGAAAGCCGAGGGGGTGGCAGAAAAGTGTGTGTGTGTGCGTGTGAGTGACAGTGTGTATTTGGGGGCCGGGAGGGGTGAATGTCCTGGGGTGCTCGCAGCTCGGCGGGGCAGGGCCATCGCCCTGGCTCCATCTCCGTTTCCCTTGGCTTACCTGGCTCTGGCAGAGGCCGCGGCGGC
CCTGGTGTCTACCACCCTGGGAACAACTTTAGGGCACTCTCTTGTTACTGCCCCCCGTCCTTGGAGAGGGGAAGGCTAAGGGAGTCACTCCTGATACCTTCCCACTGTCCTTCTTTTGCAGTGCTGGTAATGGCTGGTGGTGGGTGCCTGTGGTGGCCCCTCTGGTGGGGGCCACCGTTGGCACAGCCACTTACCAGCTGTTGGTGGCTCTGCACCACCCTGAGGGCCCAGAGCCAGCTCAGGATCTGGTGTCTGCTCAACACAAAGCCTCAGAGTTGGAAACTCCTGCCTCAGCTCAGATGCTGGAGTGTAAGCTATGATTAGGACAACCCTCACTTCACTCATGGACCCTGGAGCCAGCCACTGACCCCGCCTGGGAACAACAGTCATTCTTCCTCTTTGTTAATGTGCCAGAACCTGGGAGGCTTCTCTGTTTATCTGTTTGGCATCCC
TCAGGTGGGAGGTTGTGGGTTCCCCCAAAGGGCTGGCTGGGAGGAGGTGGTAGAGCAGGTTTCAGACCTTGTGGGTGGACACCTAGGCAGGATTTTCCTGCCCCTGCAACCCAAGGGCTTTCAGGCTGAGGTTCAGATGGGCTCTTTCCCCAAGAGCACTGTGCTGGGTTGGGTCCCCGAGTCTCTGCATCAGTTCCTCACAGAGTTTCCAGTTCTCTGGAATCTCTGGAACCCCGGCCCCTGGAGTTCCCAGTTCTCTGGAATCTCTGCAACCCCGGCCCCTGGAGTTCCCAGTTCCCTGGAATTCCTGCCCCTACATCTCCGCTTAGCCAGTCCTTAGCCATCCTTCAAGGCTGGAC
GGGGACATTGGGCCGGGCTCGGTGGCTCACGCCTGTAATCCCAGCACTTTGGGAGGCCAAGGCGGGCAGATCACCTGAGGTCAGGAGTTCGAGACCAGCCTGGCCAATATGGAGAAACCTCGTCTCTACTAAAAACACAACATTAGCTGGGCATGGTGGTGCATGCCTGTAATCCCAGCTACTTGAGAGACTGAGGCAGGAGAATCGCTTGAAACCGGGAGGTGGAAGTTGCAGTGAGCCAAGATCGCGCCACTGCACTCCAGCCTGGGCAACAAGAGCAAAAACTCCATC
GGAGAGTGAAGCAGCTGCGCCCCAGAAAACTCGGAGGCAGAGCTCGGGAAAAGAAGCGCGGACACAGCCGGGCGCGGTGGCTCACGCCTGTAATCCCAGCACTTTGGGAGGCCGAGGCAGGCGGATCACGAGTTCAGGAGATCGAGACCATCCTGGCTAACACGGTGAAACCCCGTCTCTACTAAAAATACAAAAAATTAGCCAGGTGTGGTGGCGGGCGCCTGTAGTCCCAGCTACTTGGAAGGCTGAGGCAGGAGAATCGCTTGAACCCGGCAGGCGAAGGTTCCAGTGAGCCGAGATCGCGCCACTGCACTCCAGCCTGGGCGACAGA
CATGAGTTCTATAGCTGTGCTAGTCAAAAAGTGCTTTCCCTCGGCTGAGAATCACTAAACACAACACAAGCCTCCTTGATATTCTATTCAGTTTTTCAGAGCTTCAAAATTTACTACTAAGTAATTTGAATTGCTCAGTGTTTCCAGTGTTCATTGGGAGCAAAATACCCTAGTCGCTTTGTCAACTTGCCACTTAATCAATGCAGAGAACAGGTGATCTTACTATGGGTTGTTCAAATGTGCATCTTCTGAAATAGGTGCCGGTCTCAGAGTCTGGGAAACCTTTGTCAGGGTCA
CTAAGTTAAGCTCTTGGCTTTTTTGCAGGGTTTGGCATCTCTCCAAACCTGAGCTTTCCTGTGTGAATCTAAGGGTTAGCAAGCCTGGGACACGCTCCAAGAGGGTAGGAACTGCCTTCTATTCACTGCTGATCCCAGAAAGAGCGCTCAGAAGGGCTCACTACTCAAGAACGAAGGTGTGGGCCCAGTGAGACAGACTGTATTCTTCACACAAGAGCAAGAGAGAGATGCTTCTGCCTCAGTCTAGGAAGCCGAGATTCGGTGAGGGAGAA
GAGCTCAAGTGATCCGCCCGCCTTGGCCTCCCAAAGTGCTGGGATTACAGGTGTGAACCACCGTGCCCGGCCCCAATACGTTTTCCTTGCCCAGTTCTTTGTTGAGAAAATAAAGCAATTGAGAAAGCACCTCTTAAGATGGGTTCTTTTAAGAGCTTGCATATACGGTAACCTTTACTGAAGAATAATTTTTTGGGGAAAATCATGCCTCATACTCAGTCATTTATAGTACTTCACTGGAAACTATTTTTTTTAACTTAGTTTCATGCAACACAAATCAGGAATAAACTTTGAAGAGGCGAAAAAACGTAAAAAAAATAGGGTTCTATTTGGCTTTCCACCAACGTTTTATAATTATGTTGCTCCTTGTA
CTTTATTTACCCACTTGTCCCATAATAAGGTTGCATTAGAGAAGTGACACTCACACTGCCCCCTCCTCAACCTCCCCCTGACAGACATGATTAATCAATCACATTATCCTATCTCCCTGAGCCAGGAAGCAGCCTCAGAATTTTCTTAACGCTAATTTCCAAGCATAGTTCTCCAATGCAAGCAAACCTTCAAGATAAAAGTTATTAAAATTAATTAATTGATTTTTTAAAAATATAAAAGCCATTTGCCATTGCTGACCTATATTATTCCCTGTTTCCCTGAAACCTAGAACAATGCTCAGCAGAGTAGCCATAGTCAAT
CCCTGGCTGGCATTGGTAATGGACAGAGCAGTGGGAACGGTCCCTGAACCCAGTCCGTGTGCCCAACTCTGAAGCTCTCCTGCGTCATCTCCTTGGTTCCCCCAATAGCTGAAGGGGCCGAGGCTTGGCGGGGCCAGGGACGTGCCTGAGGCCACATGGACTATAGACCCCTGGGCCCATTCTGTCTCCACTGCATGGGCTGGACATCGTGCCAGCCCTGGGTCCTGGTCGGGGGCAGCTTCATACCAAAATCACTGCTTTCTCTTTAGTCTATTTGCTTCGAAGACCTGGGCTTGGC
AGGCCAGAGGGGTGCTGGGATCGCTGTCCGCAGCACCAGCCTTCTCCTGGGACGTGTTCAGAAAGAGGGAGGCTACAGTGGGCGGGGAGAGAAGAAGGAAGAGAAGGTGGGCAGAAAGGGGGCAAGATGAAGCGGCAAGGAGGAAGGAAAGGAGAAGCTAAGGAGGGAGGATGGGGAGGCGGCGACAATGGCCGCGCTACCGGTCGCCCACTGTGCTGCGGTGGGTCGGGGCCCACTGCCCCTCGCTGGGGCACCTGGGGAGGGGGCGCTGGGGCACCTGGAGAGGGCGCGCAGGAGCAGCGGGCCGAGCCTTCTGCGGGGATGGGGTGGGAAGAGAAG
ATGTTCCTGCTAGGTATTCGTACTCAGGAAGCCTGAGGGGAGGGGAAACTGCAGGTGAATATGGGACTGACAGCGCAATTTTTAAAATCTTCTCAATCCAGGGCAAGGTGTGAGAGGCACGCTCAGTGCTGGGCCTTCTTTTCTTGCAAATGACCATCCCACCCAGGTAACTAGGGGCTTGACCCTGGAAGGCACTTCCAGTTAGCGGCCGAGCTTTAAAGCGTTGCATCCTGGAGATACTTGCATTTTAATGGCAGAAGGGCATTTCCACAACCAAGTGGCAAAGAGAGATAGGGCAGGGGTTGCAGAGAGAGGT
TGGGGGGGCATTTCAGGAGCTGTTCCTGCCACCCAGCGCAGGAGTACATAACAGATGGCTTCCCTTCACCTGTGGTCGCCCTGCAACCTTTTTTATAAGGCTAGTCCTGCCCTGTTGAGGAAATGGAATTACCTGTAGGAATACCTTGGGTGTTGGCTTCCTCCCTGCTGGAATGGGGTGTGTTGTAGGGGGAACTGGGCGGTACAGCAGGGAGGGGCTGCTTCAGAGTGGGACTGGAAACATGGGTGAGGCTCAAAGACAGAGATCCCAGTGTGGCTGTGCAGCTGCTCCAGACCTGGCACCCTCACCACTGGAGGCCCCCTCCCCAAGGCCTGAGGGGAGGAACAGACTGTGGGTTGGTGACGGACAGGCAAGCCTAGGATGGCAGTTTGGAGCCAGGCCTGGTCTAACCCGTTTTCCTGCTCCCAGTGCCGCAGGCCGAGGCTCCTGCCCACCTGAGTGCCAGGGCAAGGGAGGGGCCTGAGTGACCCATTAATCCCATGGGAACAGAGTGGGGCTGGTGGCATTCCTGATGACCAAAGGAGGCTGTGCCAATTCTTACTGGGGTACCCAAACATCAGCTCTCTGCCTGCCTCACTGTCAGGCTTGGAATGGGTTGCTGGTGGAGGGGACAGCACAAGCAAAGCCAAGGAAGTGGGGTCAGGGGGGAGGGACCCCCAAGGCCCCACCGTGTGCAGAAGCCTCCACGCTCATTTCTTTAATGGATCTAATTACTGTTTGGGGAACTGGGTGGTGCCTGGTGACATAGGGAGCCAGTCTCTCCCCCCAGGGAGCTCCCAGGGACTAGGGACCCCGTGGTATGACATTTTGCCAAGGACCCCATGCCTTTCTGTGTCCACCACTCTCCTTGCACTGCCAAGATATGTGCATTCTTACGCTAAAGAAATTAGGGAAAACTCCTGCCCCCTCTCCGAGTTTCTTTCTCCATTCAGAGGTTTCTCCATCCCCACACCGCTCACTACTGCCATCGAGGGTGTTAAGACCAACACTTT
GTTATGACATCCTGCGGTGACAGGTACGATATGTGCCCCACTGACTCACCTCTATACTCAGGGCAAGTCAGAGATCCCGGGATGCTTAGGAAGAGCCCTGCCTGTCCAAAACACAGTTTCAGTGCACAGCCTGAAACTCCACAATTACAGAGTCATTTATCTGGAGGTAAACATCATCCTAATTAGATTCCAAATTGTTTTTTTCTCAGAGGGGCTGGGTAAAGGATAAAATTAAAGTCATCATCAGTCACAACACCTCCATGTGAGTTATTTTAACAGTCTTTTCAAAAACAAAGTCACAGCATGCGAGA
AATGCATCGTTGGAAGAGCTCTCACGTATTCCCTTCATTCCTGCCTTTTGGAGTTTCAGAATGTTTTACATTTTATGTTCATTTATATTTTTCTTTGTCAGAGTATGGAGATCCTAAAATCATCTGCCAGGGTATTTGCTGCTTCTTGGTACTGCTTGCTGCTCTTTTCAGAGAGAGCAGTGCCAGGTAAAATATTCTGCATTCTCATAAGAAGAGGTGAATGTCATTGCGTTCCCTGTTAATATGAGGCAGGGAAGGACGCTCTGGCCCGGAGCCGGAGTC
CTCATTTACCCGGGCCAGGTGTGGTGACTTATGCCTGTAATCCCAGCACTTTGGAAGGCCGAGGTGGGTGGATTGCCTGAGCCCAGGAGTTCAAGACCAACCTGGGCAACATAGCAAGACCCCATCCCTACAAAAAATACAAAAATCAGCCAGGCATGGTTGCGTGTGCTTGTAGTTCCAGCTACTCGGGAGGCCAAAGTGGGAGGATTGCTTGAGCCAGCACTCTAGCCCAGCCCATTGATCACGCTACTGCTCTCCAGCCCGAGTGACAGAGCAAG
GCCCGCAGCCATCCGGAGGCCTAAACGTCTCCCTGTGATGCTGTGCTTCAGCGGTCACGCTCCTGGTCCACTTTCGTGTTCCGCCCTGTACACCTGGCTGTGCCTTCTAGATAGCAGTAGCAGAATTAGTGAAAGTATTAAAGTCTTTGATCTCTCCGAGAAATACATAGAAGAAATAATGACATAAGCTGTCCCCATTCTCTCTCCGCCTCGGCTACCAAATAGGGAAGGGCCCCCTGTCCGGTGGACACGTGACTCACATGACCTTACGTATCGCT
TAGGAACCCAATGAATGCCACATCCAGCCTCCTCGTCTTCATCCTGGTCTACAAGGCCCCCTCCTGCGGCCTCGCCTCTCACTTCCTGCTCTCCAGCCACCTGGCCCTCCCTGTTTCCCGCACACGCTGGGCTTGTTCCTGCCTCAGGACCTTTGCACCGCTGTGCCTTCTGCCAGGAACACTCTCCCCTGTATCTTTTCAAGGACAGCTTCCTCTAGCCCCTTTAGGTCTTGCCTCAAATGCCACCTTCTTAGGCCTTCCCTGACCTACCACCCCATCTCTCTCATTCTGTTTTGACTCCTTCATAAATTATGAATCTG
AGAGAGAGAGAGCAAAAACATAAGCCCAGAGTTACTCACCAATTGAATCCGACCATGTCACTCCACCACTTAGAAAACGTATGTGGTTAGTAGTCCCTCTATTGATCACAGAATAAAGTCTAAAGTTCTTAGTACCACAGACAGAGTTCTTTAGGATCTGGGTATGACTACCTGTCATTTCCTACAATGTCCTCTTTCATTAATACACACCAGACTTTCCCCTAGTCTCTAAATGGCCTGCTCTATTTTAAGTTGAGCAGTAGAGGGTCCTCTATTTAAATGACCTTCTTCACTTTTCTACTGGTACAATTTTCTTT
CTCGGCCCTGGCATGCTGCCACACTCACCCTCTGTAGCATCCTGAGACTAAGGATCATCTCCTTCTCATTCCAGAGCAGCCTGCTCACCCTGCTTCTACTCCCTGTTTCTCCGAGGCATAGAATCCTCGGGAGGGACCCCAGAGCTGGAAGGGACTTGGTTGCTGCTAGTGCTGGAGTTGCCATTTCAAATAACTTCAAAGGGCAGGCAGGGAGCCTGAATTTGTGAAGCTGACTTAGGGTAAGATGGCAGGAAATGGTAGTGGCTATGCCGAACTGGAGAAAAGAGCCTTGTGCAAAGGCACCTAAATTGAATTGTTTTTCTAACTGTGAGTAAGATAAAATGCAGCCACAGGCTGAGTTGGG
CAGAGCCTAGATGCAATTTATAATCTCAAAGTTACAGTAAATCAATAATAAACTCTGCTCTTTGGTAATCTTTAATCCCTGCATATCCATGATTTGAGAAAATTAATTTTCAAGAGAATGAAATCTTGTGAAAAGAATTAGATTCAACAAAAACTTTATTTTACTTTAAGTTCTGGGATACATGTGCAGAACGTGCAGGTTTGGTACATAGGTATACATGTGCCATGGTGGTTTGCTGCACCTATCAGCCCATCATCTACGTTTTAAG
ATCCCCCAACAGAGTTAAGACCTCTGAGGGATTCCCTGCAGTGTCCAGGGCTCTGTGAGGCGAAGCTTGCAGTTGTGTTGGGCGGGGCCTGTAGCGCCGCGTGAAGAGAATGTGTAAACTCGGGGCGAAGTTCATACCTCCTAGAAGCCGAGACTAATAGTTCCGCCAATCTGCGCGCGCCGAGCGGAGGAGGTGGGGCTTGTAGGTTGTGGGCGGGGGACTGGGCGGGGCCAAGAGGGCAGGGGGCGGGCACAATCGCTGCTGGAATCTTTGAGTTGGCAGGGGCGGGGCTTGTGGCTTTGTGGGCGGGGCCTCTGGAGAGCTCCCGGGGGCTCTCTTCTGTTCTGCAGCGAGTAGGCGTGGCTCGTAGCTCCCAGGTCCGGGCTGATACCGCTGGAGTATGCAGTTCGCCGCCGCGCCCGAATGAGGCGGGGCCTGCGAGTAAGTGGGCTGAGCCCGGGCTGGGCGCAGGCCGGGGCTCTGCCCTGGGAGGCCGTCTGTTTAGGCCCGCACGCAGCTCCGCATCTGGTGCTCATTACCAGATGACAAAGAGCCGGCTCTGGGCCCCCTTCCCCACTCCCATCCCCCGCCTCCGACTGCAGTGTATTTAACTGTTTCCTGCCCTCGAGGCGCTCTAGATCCCTACCCGAGGTCACGGAGGGGACTCCAGACCATCCCGTCTCTGCAGGCCTTGTCGCTCCCCAGGCTTCCTCACCTCCTTCCCAGACTCAGCCG
CTGTGACACGGGCCTTTCCTATGTGCCTGAGCCCAGCTGGTACCCACCAGATGACTCATCACCCAAACTGTCCAGGACCACAGTGCAGGCAGGAATTGTGGCCACTCACAGGATGGAGAGCAAGGAGGCCCAAGTTCCTGTTGTAAGACTCCAATCAAGTCCCTGCCTCTCCCTGGGCCTCAGTTTCCCCTCTGCACAGTGAGAGGTCTGTCTGCATGATCTCCAAGGGCTTGTCAAGCTCTGACAGTCAAGATCAGTGTTTCCCAAGGCGTGATCCTGTGCCTACCTCGTTCATAATCACAGAGACTCCTGGTGAAATGCAGGCTC
GGCTTGATGGGGAACGAGGTGAGAAATAAGAAGTGAGGCTGGGGGATATCACTTTCCTCCATCTCCCCAGGCCCTGTGACCTCGGATAATGCAGAGCTGGCTCCATCGTTAAGTTCTGTGCTGGCAGCTTTAACCCCTCCTGTGGGCCCTCAGAGCGCTGACATCTCCAGGCTGCTGGGCTGCACCGCCGCCCTGTCCTTCTTTGCCTCGTAGGGAAATACAGCACCAAAGATATCGTCATGGAAGTGCTTCTGGCTCTTTTAGGTAAAAACAGAGACCAATGTGTCAAGTCCAGGCTGGAATG
GGGCGAGCGCATGCGCACAGGACTACACGTCCCGACAGGCGTCGGGAGCGGCGGCCCAGTTCCTTGTGGGAGCTGTAGTTCTGCAGGCGCGGAAGCCGTGGTGCTCGGCCGGCAGAGCACTCGGTTTCCCAGAGGGCTGAGCGCGCCGCACGGAGGTGCGGCGCCGACCAAGATGGAGACTGCCGAGCAGCCTTGAGCCGGTAGGTTTGTGGTGAGGGAGGACGGGCCGCGCGGGCCGGCCGAGCCTCCGGGAGGTCACCGAGCGCAGCTTTAATACCTGAGCTCGAAGGCCCCGCTGTGCTCGCCGACCCCCGTACCTCGCGGCCGGGCCCTTGGGACCCACAGCATCCTTGTGAGGCCCGGAGGCCTGTC
AGCCAGCTAGTGGCTGGGCAGAGACTGAAACCAACAGTCCAGACTTCCAGTTCCAAAATGAGCCCATAAAAGTACCTGGCCCGTAGGAAATCTTCAAGTCGTATTTGTTTTTTCATTTGTTTTTCATTTTTGTTTTAGAGACAGGATCTCACTCTGTTGCCCAGACTGAAGTGCAGCGACACAAACATGGCTTACTACAGCCTTGACCTCCTGGGTCAGGTGATCCTCCTGCCTCGGCCTCCCAAAGTGCTGGAACTACAGGCATGAGCCACTGCACCCAGCCATCCATTAATATTTGTGATAGAAACAAGGCTAGGGAGAATCCCTGGATGGCTGAGGATAGGG
CTTTCACCTAGTATTCACAGGGTTAGTAACTGGAAATGGCAGGAGTTTGGGTATAGGAAAGAAATGAGTAAAATAGAAGGGGAGGAAAATCTCAGCTTTTTAAAACTGTGTTTTTAAATTTATTTTTAATCGACAAATATAAATTGTTTATATTTATCGTGTACAATGTAATGTTTTGAAATATGTGTACCTTGTGGACTGGCTAAATCGAGCTAATTATGCATTATCTCACACACCATTTTTGCAATGAGAAGACTTAAAATCTACTCTCCTAGCAACTTTTAAGGATATAATA
ATCTCAACAAAGAGTATTCTCGGCTGGGCGCGGTGGCTCACGCCTGTAATCCCAACACTTTGGGAGGCTGAGGCGGGCAGATTACGAGGTCAAGAGATCAAGACCATCCTGGCCAACATGGTGAAACCCAGTCTCCACTAAAAATGCAAAAATTAGCTGGGTGCAGTGGCGCGCACCTGTAATCTCAGCTACTCAGGAGGCTGAGGCAGGAGAATCGCTTGAACCTGGGAGTTGGAGGTTGCAGTGAGCCAAGATTGCTGCTGCACTCCAGCCTGGTGACAGAGTGAGACTGCGCCTCAAAAAAAAAAAA
CAATGCATTTCCACTATTCGCCTTGAGAGAGGGAGCTAAGGCGGAAGAAAAAGAGAAAAAAAAGTGGAAGAGGTGGGAGGAAAGAAGGGAGGTTGGGTGGGGGGAGAAGATAAAAAGTGGAGAAGGTAAGAGAGGGTGTAATAAAGTTATGTGCAAATTGTGTGTGTGTGTGAGTGTGTGTGAGTGTGTGTGTGGGAGAGAGAGAGTCAAATAGAAAGACAAAAAGACAAAAATGAAAACAAAACGGGGAATGAAAGAGGAAAGAGAGATGACCTATCAGGGAAGAGGAATGCTATGCAGAGAGAGACCTGGGAGA
GGTGCAGTTGCTGCTGATATCTCTTAGTCAAGAAAAACTGACTGCAAAGCCAAATAACCCCTTGAGGAATTCACCTCAAGACTTGAAGACTTCATAGCTTATCCTATGAACCTCAGTGTCAAGAACCACAGATGGCAACTATGATAGGCCATTTTGTTTCAAAAGGTCAATTATGAAGCTGTAGACTTTTTCAATTATATGAATATGTTTTCTGGGTTCTGCTACGGCCCAGACAGTGTTAACTTCTTTTTCTATTGTGGATTTTGATGTTTTCCTCCCAA
TTTCCAGTAGATCTAATCAGTATCTAGATTGCCTCTCTTAATGAGAGAAACATTGGATTAACTGCAGTGTCTTCCTCTGTTACTGCCTTCCTTTATTTAGGGAAAACGTGCTCTGTTTGTAGTACCTTTATTTATTTAATTATTTCTCCATCTAATTTATTTCTTTATTGTGTTGGGGGATGGGGAGAGGTCTTCCTTAGTCATGATGAGCGACCCCATATTCATCACCTGTCACCCCCACACTGAACTAAATATCTTTCCAGGTTTTTTCCACACAGTT
TTTGGAAAAAACAGGATGGTTTTGTCTGTGTTGAACATGTACCGACCTTTTTTTTCTTGTCATTATTCCCTAAACAATACAGTACCACAAATATTTACATAGTATTTACATCATGTTAGGGATTATAAGCAATCTAGAGATAATTTAAAGTACATAGGATAATGTATGCAGGTTATATGCACATGATATGCCATTTTATATCAGATCCTTGAGCCGCTGTGGATTTTGGTATCCACAGGGGTTCCTGGGACCAATTCCCTATGGATGGAGAGACGACTCTACTGGGTGTTTCTGGGGCATTGCTG
GACGAATGCTATATGCTGTAATGGAAATTCCCCTTTTTGCAATCTATTCTAGAGAGGGTGGATTTGAAGCTAGGGAGACATAGGACATAAAAAATCCAATCTCTTTGACTCCCAGCCTGACTACCTGACTTTACCAGGTCCCACCAAGACAGGATGTGAATGCATGCCTCTTGATTCCAAGAGGATGTGGAACTGTTTTACATTCCTATGCTGTCATGGCCTCCACCAGCTCATGCATTCCTTCAGGACTGAAAGCAGACTCCACACTGCCTGAAAAATTCCCGGGACACTGATCCTCACCAGAGT
GATTTTTGTAACATTCATTTTTTTGTACAGATAACAGGAGTTTCTGACTAATCAAAGCTGGTATTTCCCCGCATGTCTTATTCTTGCCCTTCCCCCAACCAGTTTGTTAATCAAACAATAAAAACATGTTTTTTTTTTTTTTTTTTTTTTGCCTTTCCTGTGTGCTGTTTTGTTGGGGCGGGGGTAAGGAAGGCTGCAACCTGGATTTGGAAACCCCTTGTGGATGCGAGGATGAAGGGGGTGCATGGGGTGAAGATTTGGCATAGCTTGGGATACAGGTGGGGGGTTGGGGGGAAAGCCTCAGGGCCAGAGGTGACCACGCCTATTTTACCGAGAA
CACTGGGCTCGGGCAGCAGTGCGAGAGTGCAGGTGCTGCACCGTCAAAGGACAGGCACCACCAGCCTGGCCCATGAGCCAGAGGATGCGGGCTTCCTGCAGCTGGGAGCAAGGAGCACCTTGGAGAGGAGCCCAGGGGAGCTCCAGGAGGAGGATGACCGAGCCAAGGGAGCCCCGTCCATAAGCAAGATTGGGGGGCCACAGGGGAAGAAATTAGAGGTGCAGGGCAGACAAAATCAGAAGCCACAGTCGCTCAGTGCCCTGGGTATGACCTGGCACCGGGACACACCTAGCCAATACGTCCTAA
TGGCTGGGGTCTACCTGCTGCTCGGATTCCTGCTGCTGCCCCTGGCGGCCTTCGGGCTCTCCCTGGCAGGGGGCATGGAGCTGGCCGCTGTCGGGGGTCCCCTGGTGGGGCTGGTGCTCCTCGTCATCCTGGTTACTGTCCTGCAGCGGCGCCGGCCGGCCTGGCTGCCTGTCCGCCTGCGCTCCTGGGCCTGGCTCCCCGTCTGGCTCCATTCTCTGGAGCCCTGGGACCGCCTGGTGACCCGCTGCTGCCCCTGCAACGTCTGCAGCCCCCCGAAGGCCACCACCAAAGAGGCCTACTGCTACGAGAACCCTGAGATCTTGGCCTCCCAGCAGTTGTGACGGGCAGTTGCTGAGCAGACCGCCCCACCCTCCCCGGCTGGGAGGGCTCTG
TGGCGGTTGGCAAGAACAAGCGCCTTACGAAAGGCGGCAAAAAGGGAGCCAAGAAGAAAGTGTAAGTCGCGACTGTCGTGGCGTCTTGCTTTTTGGGGGTCTGCTGGAATCGGCGGGCTGGTCCTAGATCGCGGCGTAGGCCGGATGGCGAGGATTCCAGTCGGATTGTGCGGGCCGTGGCGGGTTGGTGCACCCAGGAACGCGGCCTGGAGGGTCGGTGTTGAGTAGCGGCAGGTCGGCTGCCTTTCCCAGGCCTTCTGGTCCTTGCGCGCGTCGCGTTTGAGCCGGCTTGCCGGCGCGACTCGGCTGGAATGTTAGTTTTG
CTCTGCCCGCAAGTAATTGACCCAGCAAGACTGGTACCAGGACCTCAGGAACAGGCGCACCTGCTCTGCTTGCAAGTGGGAGGCCTGAAAAGGGGTCCCCTTTGCCCAACATGAGGAGGGCCCCTAACTGCTCTGGAAGCACCTGGGCCCATCCCACACTGATTCTGTGCTGCAGAATAGTGCCAACCATCAGCCCCCCACTCTCTGCGCCATGCATCCCTCCCTCAGCTGGAAGGAGGGCCCATTTCTAAAATCACCATTCCCACCTGTGCCCAGCCCCGGCCAGGCACACACGGAGGCTCTGAAAGGAGACCCCTGCCCCACCAGTGAGA
ACTTTTAGTGAATATGGAAGCATTGTTAAGCGTAGGTTGGATTTTCTCTTCATAACCAATACAGGATTCAATTTTGCTGGGAGCATGTCATCATTTATTTTCTTGTCTGAAATGGCTGTTTTTCACTGGTTTCAAGATCTGAAATATGAATGCATTATTTACAATTATGTAATACCCTTACCCTGAGCTGTAAAATAAAAATTAAAAAAACTTGCTTTTCCGTGTCTTTTAAAGTGTTGCCTCCAATCCATGTTATTAAAATTTAAAAGAGCCCAAGAGCAGC
CCCCACCAGGCTGCAGCTATTTTTGGCTTGAAGGCACTTATATTCTGATTTGGGGACAAAGGACAATTTGTCCATAGGAACGAGGGAGGGTAGGGCACAGGAAGATACCTCCTTGGGGTGCTCCTTCCTGGCCCCCACTGCACCCCAACGCTCAGATCTGAGCTGCCACCCCCTGCTCCAGCAAATCCTCTGGACATGCCCCTCCAGGGCATCTCAGAGTGAGGCATGGGATAGCAAGGCCAGCTGCAGTTGGGGAGGATACAACCGTTCCCATGAGAGAAGTCACCACCCACTCAGGAGCCTTTGGG
GCATTCAAATAAAGTAAATGCGGAGCTGTAGCCAAATGGCGGTTTCTGTACCTCACTTCCATTTTCTGTAGGCCTCTTTGTCTATAAATCTTCTTCCACCATGTGGCTGTGCTGGAGTCTCTCTGTGCCTACTCTGGCTTGAGAGGCTGCCCCATTGAAAACTCGTTTTTTGCTCAGTTAAACTCTGTTAAATTTAATCTGCGTCTGGTTTTTCTTTTAAGGTGGTCAGCTCCAGAGGTCTTTTTCTGAGCGACGTAGTTGCTTGGGTAGAAATCCCAGCAGCAAAAGGCTC
AGCTTTCTTTCAGAAGCCTCTCTCTCAAGACGCCCTTGTGTCTTGTGACGTGAAATAGGAGGAGAGAAAGTGGAAGAAGCTGGGTGGAGAAAATGAAGGCAGGAGCCCTTCTTCTTACCAATAGAACAACTGTGGTTTAAAAAAAAGGAAATGGAATGAGAACTATGGAGGGAATTTTGCAGATAGGTTCTTAGGCTCTCTGGGACTAATGACATGGAGTGAAGGAAAATGTTTGGTCTTAGAGATGGTAAACAGGTGACTTACACAGAACAA
CGCATGGACGCTGGGAAGTTGGGCATCCAGGCGGTGAACTCCATCTGGAGGTGGGATAGAGGCGCGGGTCTGGGTGGAAGAGTACCTCAGGAGTTTCCTTCCACCAGGTGCTGACCACCCGCCCTCCAGTCGCTGAGATGGACTCCCCGCCCTTGGCGCTGAGGCTGGGCTGGGTTGGTTAGACTGGGGGTGGGGCTGGGTGTGGGGCTGGGGCTGAGAGTTGGGGCTGAGGCTCGGTTTCCGTTGGGACTGGAGTTGAAGCTGGAACAAGTTGAGGCTGGACCAGGGATTATGGCTGAGGCTGGGTTTGAGGTTGGGGCATGGACGAAATTTAGAAGGTCTGAGCCTCGGGCTGGGC
AGGTAAGGCTGGATAGGGACAAAGTGCCCGAGCATGACAGCTGCCCAGGCTGGGCCCAGTTGCACAGCTTGGGTGGCCCTAGCCTTCGAGCTCTAAATCGAGTCTCCTCCTACTCCTAGCCCATGGCAGTCGGGCCCCGGACATTCTCCTCACTGCTTCCAGGATTCTAGAGGGCTTTCCAGTGCCCCTGGCCCCAGTCCTGCAGTGTTGACCTCCTGAGTCCCTGCCTCTCACTTCCCGGTGATGTCCCTCTGCTCTGTGCCCATCCTAGAAAAAAAAAAAAAAAAAGCCCTCTTTCTATGCTTTCTTTTTT
GACGGGGAGAGAAATCACAGGTATTTGTGAGTCGATCAGCTAGAGGGTGTGGCAAGGGGGGGCCCCTCGGAAGATGTCTTAAGTTCCAGGTTCAGGAATCAATAGGGAAACTGCCCAGTCCTTGTGTTCAGGGCTGAGGGCCTCGGTGACGGAGACGAGGTAAGAAAACGGAACGGCTGTACAGGAGAAGACAGAGAATCCGGGCTGGGGGACGGAAAACAAAGTTCAAATCATACCCCGCTACAGTCACATATGAAAAATAAAATTGTTTTACAGAAACTCAGTTTACAAACGACTGCTTGGGAGCAGTCATGTCACCCAGTCCAGAGGGAGCCGGTCAGC
CGCACATACACCCCATGTCCATTTGCTCTTCCAAACCAGAGAAGCAATTTCTGCTCTCCTTGTCCAATTCCAGAGAACACAGATGCCTGAGAACCTTAAGCAGTGTGCCTCTGTGCTGTTGCTCAGGCATGTGCCTCTGCTCTTGAGGAGTGACGGGAAAGACAGACAGGGTCCCAGTGTGACACAGGGCTGAGAGGAAGGAAGGGGGTGGCGTTTGTGGAGACTCCCAGTACCAGACACTGTGCACACGGTTATCCCTTGGAGCCTGATGATAGCCCCAGATTTGGAAACT
AAATACAAAATTAGCCGGCCGTGGTGGTGCGCGCCTGTAATCCCAGCTACCCCGGAGGCTGAGGCAAGAGAATCGCTTGAACCCAGCAGGTGGAGGTTGCAGTGAGCCGAGATGGTGCCACTGCACTCCAGCCTGGGCAACAAAGTGAGATTCCATCTCAAATTAAAAAAAAAAAAAAATTCAATGTGCATATTATTCAGTGCCGTAATTTTGGAAATTCAAACTAAAATGGAGCCCACTATCCCGGTCTTTAACAAAAATGCTGAAGGAACAAGTCATTTGAAACCATATGGAATGAAATGAACATAGATACAAATTTTACAATTT
GGTGCGGAAGATGCCGCAGCTGACGGCAAGCGCCATAGTCAGCCCGCACGGCGACGAGAGCCCCCGGGGCAGCGGCGGAGGCGGCCCCGCGTCGGCCTCTGGGCCCGCCGCCTCTGAGAGCAGGCCCTTGCCGCGCGTGCATCGGGCGCGCGGGGCACCCCGGCAGCAGGGCCCCGGGACCGGCACCCGCGACGTTTTCCAGAAGAGCCGTTTCGCCCCGCGCGGCGCCCCGCACTTTCGTTTCATCATAGCCGGGCGGCAGGCTGGGAGGCGCTGCCGCGGGCGCCTTTTCCAGACTGCCTTCCCCGCGCCGTACGGGCCTAGCCCGGCCTCGCGCTACGTGCAGAA
GTGACCGGTCTGTCTCCTGGATTGCCTCTGAGACCAGTGCCCTCCTAGTCACCCTATCTGTGGGTCTGCGCAGGCCCCAGTGCTGCTCCCTGACCTTCTGAAGGATGGGTTAGGGGATGAGGAGAGGGGAGCCCCCATAGGAATGCAGAACAGGAGGTGAGGAGGTGGGAACTGCAGGGCAGAGGGGCAGAAGTGGAAGCTGGGCTGAGGCCAACTTTGGGGATGGAGGGTGTGCCTCCACTGGCCCAGGACCAAGGGCAGGGCCAGGGCTTCCAGGAAAGGGGCTGCAGTCTCACTCGGGCTCCTGCCTCCACCCTCATC
GGAGTTGGGAGCAGAGACCATGCTATGCCCAGTATGAGGGGAAGGGGTGAGGGAGTGTCACCTCAAGGCACCCCCCGTCCAGAGAAAGGGGTGGAAGTATAAATCCCAGTGGGGTGCCCTGTGCTCTAATTAGGGGAGAAAATGCAGCAAGGAGTCCAAAGGCAGGGGTAGTTTCCTAAGGAATCATATTTGAGGTGCGCCTTGCAGGCGGAGTTCTGTTTTAACAGAAGCAGCATGTGGGTAACAGCCTGAACAAGTACAGAGCCTGGAAAATGACTCTTTCAACCCGGAGGGAGGAACAGGCTGCGTTGGGGAGGGGTCTTCTCAGTTCCCCGCTGGAGATGGGCCTGCCTTCTTCTGTCAGAAGGGTTTGGTGGCTGGAGGAGAGCGAGGTGT
GATGCTGCGGCAGCTGATGGGATCCTGGAGCACAGTGTGGGAAGCTGGCTCCTTAGGCCTGGGAACAAGCCCAGGCAACCGGGCTGGGACTCGCTCTGCCTGGCTGCCTCTCCTACAGCGTGCGTGAACGGGAGGCCAGGATGGCCACAGGCCCCAGGAAACGCAGATCTCATGGGAAGAGGTTGCAGTTTCAGCTTCTGGCTGTGGATGCTCCGGGCAATTTCATGCATTTCCATGAGTTCAGAGAATGGAAGCTCCCCTGGCCCCTCCCTACCACTCTTTGTAAATCAGCTCGCTCCTTCTGTTCATTCATCCGCTCATTCATCCATTCCGCACACGTGCCTTATTGAATCCCTGCTATGACCAGGCACAGGGTTAGATACTCCATGGAGACCAGACCAGTCTTAGCCTCTGCACTG
GTCAGCCCACTGGGCCTCCCCACCTCTTGTGCCCCTTCGCACATTTCAGAGCTCTCTCTTTTCCTCTGGGTCCTTCCATTCAAGAGAGGAGGAGGAGGAGGGGGTGAGCCTGTTGCGAACGGCGTTGGTGGGGCAGGGGCCGGTTCCCCTGTTTCTGGGGAGCCTTTTCTGTGCTGGTTGCAGGCAGGGGCCCTCAGTGTGGAGCTGTGGTGAGCCTGTGCCCCGTCGTATTTGGGTCACAGCCTCCGTGACCCCTAGCCCCCGCCAGGCACTCCACCCCTGCAGTGATTCGCTTGATATTTTAAAAGCACTCCA
TAGCAAATAACAGGGTGCTCAAATGTGAATTTCGGATAAACAGCAAAGGATGTTTTAGAAGTGTACCCCTAACATTGCATGGCACATACTTATACTAAACTGGGCATCCTGTATTTTACCTGGCAACCTTACTTGAAGGGGTATCCACAGAGCTGGAATACCTCCTTCAAACACTCTAGCCATGTACAACTGGGAAGCTCTTTCTCCAGGGAAAGCTTACCTCTTTCCTGGGCAGGGGACCAGAAGCAATTCTTTGGGGCTTTGAGTTCTGTGCTAAGTCATTCATATGGGTGGGGAAACAGGTACAGAGAGGTCAACTAGA
AGGGTATGGTACTAAGCCATTCATGAGGGATCTGCTCCCATGATCCAAACCCATCCCACCAGGCCCCGCCTCCAACAATGGGGGTTACATTTCAACATGAGATTTGGAGGGGACATACATTGAAACCATATTACACCTGATCCCCTTTACACACATTCAAAAGGAGAAAGATGAAATAAAATGCCTGCATTCCAGAAAAGCACATTTCCAGCTGGTTGGAATTTGGGGCATAAGAGCATCAGATGGCACAGAACAGGCCCAGGTCACCTTTCTCAGCATGGAGGGGTGATTGCAAAGGG
CCTCCCAAAGTGCTGGGATTATAGGTGTGAGCCACTGCGCCTGGTCTCGGGGCTTCTTCTTTGGGCCTTCAGATCTCTATCATCCCACCCTTTTCAGCCAGGGCAAGTTGTCCAGAGTCCTGGGGTGGCTCTTGTGCCTCTGCATTTTAATGCTTTTGTGTTGGACCTTGTTCTTACTAAGCTTGAACACAGCAGGTTTAACTCCAACTTGGGACCTCATATGTTCAGTGCCTGGCACATAGTAAGTGTTAGCCATTCCTGTGTGGTTATCCTTAGGATGCCTGCTGTGGGTAGT
CTGACTTGGCCTCTAGCAGGCCCCGCCCACCCAGTGTCTGCTGGTACCAGACATGCCACTGGGTGTGCATTTATTTTATTCCAGCAACCCTAACTCCAGAGGAGCTCAGCCTTTATTCTGTAGGCAATAGGGAGCCATAGAATATTTCGTAGAAATAGAGGCATATTACCTATGCTGAGCTTTAAAAATTGTAATTCCAAATCCTAACGTGTGCATCTCAGGTTAGAGAGGAAACAGAAGTGGTTCAAACAGAAGTGGCTCTGGGGATAAAATAGGGGGGGTGCGAGGGGTTTTGCAGACACTGAATTGATC
ATGTGTCACCCCCACACTGCCATCAGGCTGAGTGCCTCACCATGGACCAGAGTGTGTGTCACTCCTCCACCACCATCAGGCTCTCCCATCATTTGAGTGGCTTCTTGCAGAGCCTATTAGCACCTGAAGGGAGCCCTCATCTCTCTGAGCCCTTGGTCTCTCAGGACAGCTTTTTCCTCATGTGCACTGCCCTCTTCAATGCAGATATTCTCGGGGAGTCCAGTTAATTTTTTACTCTTGTAAAATTAACTCAGTATTAGCCAGATCTGGGAATATTAGCTGAGAACATCTTGGTTTCTTCATGACCTTTACATATAACTAATGTTTTGTGGTCAGGGCCTCTGTCATCTCCACATTTGACTTTCTCAGATTCCTAATCTGAGTCATGAACTTGGAAGGTACTTTCAAACCTCACTGTTGATTTTGACAACCTGAAAGCCCACAACTGGGGGTGAAGGGGAAAACACCCACTGGACTGAGAAGAAACGTGCTTATGTTGCCCTCTCTGAAAACCTTTAATCACTA
GCAAGTCGCCTTAGGCAAATACAGACGAGGGGAACCAGAAAACTGGATTCCCGGCTATGGTGATAGCATGAGGTACCCGCAGCGTCCTGGGAACCCAGCCCTTCTCAGCCGGTAACCACTGCTGCTGGGACCCGGTGCGCGATAGACAGGCACATACCCCAGGGGCCTGCAACAAATGACCGTCCCGCTCCGGGCTCTGTTACCTGGACCTCTCTTAGTTGGTTCCTCCTTTGCCTCTAGTTAGGTTTCTGGGGACCCAAGGACCCAACTTTAATGACAGTAATTTATGTAGCCGTTAGTGTAGAATCGTCGCTAGCAGGCAGACGGCCCCAACAGCGAGGAAGAAATGTAAATCTCCCTAT
CTCCATCACTGGGGTTAGGTGGCATATCTGGCTGCACCCAAACCACTGGGCCTGCAATTTGAAGGGCAGGTGTCACTCGAGAGGCTCAGGTAGAGGTTCCAATTGGAGACCCAGGTGGGGCCCTTGGCATAAGCTCCCCAGGGAACATGGGCGGTCTCTGACCCTGCGCTGAGGGGCCACCCCAGGTACGTGGGAACCCCAGACATTCTTCCCTCCCTCTGAACAGCCCCTCCCAATGCAAATAACGAACTGCACAGCTGGAAGACAACAGAAACTCC
CACTGAAGTATGCTATATGCGGGGAAGATTTTAAAATGATCTTGAGGAAAGAGCATGTATTTGTGTTCATGTAAAAGGGTGAGGACAAAAGAGAGAACGAGAGAGGGAAGAGAAAGGGGCAGCTGTGGCGTAGAGAGGCAGACATTTTAGCAAATTCACAGTTCACAGATGTAAGCATGTAAGAAAAAATTTATGTCTTAATTCTATAATTCAAATTAATTTTGACTTGGACATCACAGTTCATAAGCTTGTTGGAAAATTCAGCCTCAATGATTCTTAGGTCTCTCTG
CGAACTCCTGGGCTCAAGCTATCTGCCCACCTCGGCCTCCCAAAGTGTTGAGATTACAGGTATGAGCCACTGTGCCCAGCCTCAACGGACCATTTTGAATGCCAACCATGAGGCTTGAGCAGGCAGACACTATTTCTGCCTCGAGACACCCACGAGAGCACTGGGCATTAGTGTCTTTTTGTTGGTCCCTCATAACCTGAATTCCCAGCTGGCAACTCCTTCCCACCCTGGTGCCTGAGAGTTGAGCTTGCAAAGGACAGTGCCTCACTGAAAGGATCCCAAGGCTGCCCCTGTCCTCTGCCTC
TGACAGGCGAGTTTTCCAGAGACTGATGTGTGACATCGGGACTGATTGAACTCGGAGGCAGATTCGAAGGTCCCGCCTGTAGTCTGTGAAGCCAGTTGTTAAAGAAATGTACAAAAATGTAAAATGACAGCACTCTTGTCACTAAATGTTTTTACTTTTGGAGGATGCAACTAATTTTCATAGAATGTTATTTATATTCAAATGTGTAATGGGCTTATAATTATATTAAAAGAATTAATAAACATTTTAAAATTTTGTTTCAATTTCTAATGCTGCAAGTATAGATCTA
GGAATATCACACTCTGGGGACTGTGGTGGGGTAGGGGGAGGGGGGAGGGATAGCATTGGGAGATATATCTAATGCTAGATGACAAGTTAGTGGGTGCAGCGCACCAGCATGGCACATGTATACATATGTAACTAACCTGCACAATGTGCACATGTACCCTAAAACTTAAAGTATAATAAAAAAAATAAATAAATAAGTTATAGAAGAGAAAAAAAACAAATTTATGGAAAAGGTTATATTAAAGGTTGACTTTAAGAATCA
TTACCCTCATTTTTTAAAAAAGTGACACTTTTTAAAAAGGACAGATTATCATCCAAACACATTTGTTAAGTACCATTTGTGGGGCTGTGCAGAAAGGCTCAGCACTGGCACTGAACTGAGTACTCTCCTGTGCCCAGCTGGGTCCAGCCCCACCTCTGGTTACTGCGTGGCCTTGGTGTACCCTTCCATCCCCCTGGGCTCCAGCTCCCCATTTCCAGATATGAAGTTGGCCTGCCTTTCATCCCTTCCCTCCATTTCCCCTCCAATTGCCAGACGGTTTTAGGCAACTTACAAGAAAAACATAAAAC
GCTCTAAGCCACATTCCAGGGCGCTGCCGTCTGCTCAGGAGTGAATGCTGGGAAAATGAACCAAGCTGCTAATTTGCTTGATTGGGGGAAAAATAAGATCTCCAGTAACAATGGGCGTAATTTATTTTTCCAACAAGAATAGGGGCAATGCCATTTCATCCCCCCTCCCAATTGCTACCATAAATGAAAGCAATCACCTAATTAGTCCTGAATTACTAACTGGCAGGGTAATGGATCTGCTGAAAATTAAGCTGAAGTGGAGAATTTGGAGAGGGGGATGTGATTTCGTGGGCAGGAG
GAGAATTTAGATCCTAATCAAGCACGTCTTATGTACTAGCGCTTCCCTGGAAGGCCAGGATAACTTTATGACTACAAAGAAAACATGTTTTCCTGCTTGGAAGTTGCCAGAACTTGTCTAATATAAAAGCTGGGATTTCTTGCCCGTGGGCTGTCGCGTACGGCTACCCAGGCCGCCTCGTGAAGCCTCCTCCTGGGAGCTCGGCGCCCTCAGGTGCTCCCTGAGATGCCAGCACCTGAACGACCTGCTCCAGGGAGGCTTTAGCCCCAAGAAGGTTCTGGAAAGCTCCAGGAAGTTTAGCCGGCACGCACAAAAGCCAGAGACAAATCTCCAGCCTGCCTGGAAATGCT
CCAGAAAGGTGGTTTGATTCTACAAAAGGAGTTTGAAGGCTGGTTCCACGAGCCTCAGCACCCCAGCCTCTGCTTCCCCAGAGGATGCGGAGGTCTCTGCTCAGGAGCTCATCAGTCCTGGTCTCTGGGTGGATGGCCCCAGGTGGGCTATCCTGGTGGAAGCAGGAGGCAGGGCCAAGAGGTGGCACCCAGGGATAGATTTCAATGGCAGGACACACATCTCACTCCTGGGCTTAAAGGAGCATGGTTAAGAGCCAGAGAGGAGACAGAGAGGCTTTTCCTGAACCAGGAAAGCCC
AGCCCTTGGCTTCGCTCTCTAGTGAGGCTTTGGGAACCCTGCCGGAGTCGGAAGGAGTAGACGGAGAGAGAAAAGGGCCTCCTCACACACCCTGGACCCTTGGCCCACTCCTGCCGCGCCCCCGCCTCCCACGACTGGCACCCCCGGGCCGCCCCAATCCTTCAGCAACCGGTCCCCTCCCCTCGCCTCCCTCCTTCTCGGGCCCCAGCTTCCTCTCTGCCTTCCGCCGCCCGCTTCTCTCGGCACACACACGGTTTCTCTCTGCTCTTCGCAATCCCCGCTGTCTCCCCACACCGTGGATCGAACCCTCACCGGC
CTGGTTTCACTCCAGACTAATGAATCGGAATCTCTAGATGCAGAGTCCAGCAACCTCTATATTAAATAAGTATCAAAAATAACCCTCAAGCAAGAAGGCACTCAGCTATGGGTTTGTATTTGAGACTCTGATGAAACTATGTCTCTCCCCTCACACTCAAAATTTGATTGAATTTCAGAGGCATTGACTCCACTTATGGACACCGTGGGGAACTCAGGAAGCCTGGTTAAGAAATTTGAATACAATTTATGCCAAGCGAAACACCATCACTCTGAGGTGGAAGCCTCAGCAAGGCCAG
TGGAGAAGGGGGAATACTTTTTAGGTCTAGAGCAGGGAAAGTGGGGTCTACTTCCGGTCTTGTAAGTGCGAAGTGGGGATGGGGTGTGCAAGGCCTCTAAGGTGCAAGGGGTCTTCAGTTACTGCCTTTATGTGTGGACCAGCAGGAGAGCTAAGTGGCCAGAGGGCACCACAAAGACAGCACTGCCTGGCATATTCCTGGCTGACTCCCCTACGCCGCTCAGTGCAGGCACCAGGGATTTTAAAAGCAACAAATGATTTAGCTGTCCCATTTGTTTACTACCTATTTTTATTTTATTTTTGAGCCAGAG
CAAGGGGCAGGCTGGAGCAGGCACCCACCTGCTGGGATGAACTCACCTGGCCCTGGCCCCCCCGCCCATCCCTGGGTATCTGTGGTCAGATCTGGCTCCTAGTTGCTGGGGGGGTGGATGAGACAAGGGCGGGGTGAGAAACTGTTAAGGTGAATTTGGCTACAGTTGGTAACAGTGCTCTCCTTCTACAGCCCCTGCTCCCCGGGCAGCAAGCCTGGGAGGAGAGAAACTGAGGTACAACTGAGGTTGTACCTCAGGCTTCTTTATCACATAAATCCTTCCCCTCCCCACCCCAGCAACCCAACACTGAGAAGAAACAGAGGAAGAAGAAAGAATACTTGATCAGGGCTCCCTGGCC
AAGAGTTTAGAAAAATGAGACAGACACAGTGAGGGACATCAGAGAGGTGCTTTGTTTAAAGTGACATAGAAAATATACACATGCTTTTATATGTAAATAATGCTTCTGAAAAGTTACGCAAAGTTACAATAGGAGGAAAACTAGGAGCCAGAGGCAAGAAGGAAACTTACTTTTCACCGTGTATTCCTCCATTGTTTGAAATTTTCCTTTATAATTTTTTAAAATCATTACATGTATTACTTTTTCATGGAAAAGCTTCTCCTAAGTAAAGTACTTTGGAGGCTGTAAAATGGGAGAGGTGCCATCCAGAGAGCGAATATCGGGG
CCATCCATCCCAGCCTCCCAAAGTGCTGGGATTACAGGCATGAGACACCACGCCCGGCCTAGCCACTGAGATTTTTGAGGCTATTTGTTATTGCAGCAAAACTTAATGAGAGCTTACTACTACACCCTCTCATCTTCCTCAATCTCTCCTCAAAGCTGCCTCAAAATTTAAAAAATTCTTTTATATACTCATGTGATACTTTCTCGCTTTAGGCCAAGTGAAAATAAAGGCATCTTCATAAACATTTGCTTTTTTTCTTGGTTCATGATATGACTGTACAAACTGCACTTGTGTATACGGCTTTAAACCCAGACTTCAGGCAGGGGGAACA
GGAGCTCAGACAGGCTCGGGGGACTGGGAGATGGAAGCCATCGCCTTTACCTTGGGCATTTCATCTTAGGTCCCATGGAAACAGGGGCCATGGGTTGGTACTTATCATTTCTTTTAAACAGATAATGGCATACAGTAAGTCCTCAATTTCATCACAGCTTCCTGGAAACTGTGACTTTAAGCAAGACAACATATAATGAAACCAATTTTACCATAGGCTAGTTGATATAAACAAGAGTTAAATTCCTATGTCATAGGCTGGGTGCGGTGGCTCACACCAGTAATCCCAGCACTTTGGAAG
AAAAGCTGGGACATCATTCACTCTGCAATGGGAATTGTTCAGCTGTCCCTGGAAGATTACCTTGGCAGCACGTTGTAGGATGGACTGAAAGAGATGAAGAGGATACTTGAAGAATCTAGGTAAGAAACGAAGGCCTGATTTATGGGTTGGTAACAAAACAGAATACAGGGGCAACTGCGGCAGGCCTGAGATAGAATGGCCGCTAGTTTAGACAGGACTGGGTATTGGCACAGAATTCCCAAGCACACACTTTCTCAAGCCAGAAACCTGGATGGCAGCCCCCCACTCCGCCCACCTATCATTCAGCGCTACCAACTTTACCTCCACAACA
ATGACATTAGGATGTTGGTTGTTGCCTGGTTCATCTAAGCCACACCCTCAATCCGGGCCTTTATCAGCAATGAGGGTGATACTGCAATCCATACCTATCTTACTCCTTTATGTCTCAATAGTTTAGAACTCACACTGAGGAAAAGGGATGCTCCTTACCAATCCCCCTTCTCAAATCTCACCAGTAATTTCTGATAGGATTAGCACAGCATTTGACAAATATTAAAGGATTCAATTTTTAATCATCCTAGGAAGCAGGGCTCTTAACTTGAGATTTGGGGATGGACTTCAGAGCATGGGA
AAGCAGCCCTGTCCCTGATCTCTGTCTCAGAGGCTGCTCCCGGCCCAGCTTCCCACAACCATCAGCAGGACCTAAACTGCCACATATGCGCGCCATGGAATACTGTGCCAATGACAACAAATTACTGCTACCTGCAACGACGAGGATAAACCTCACAGCCGTGAGGCTGATGTAAGGGAAGACCCAAAGAGCACCGCGTGCTGCCATTCATAGGAAGTTCAGGCAAAACCCATCCGTGGTGTTCGAAGCAGGACAAGGCTGCCTTTGGGAGGTAGTGATCGGCAGGGACACGGGAAGCCTCTGGGGAGCTGGAAACGTCCTGCACCTTGATCGTGGTCACACAGGTGTGTAGA
TGGGCCAGCCGCGCGTCTCTTGCCCGGCACCTAGCTCGGTTCCCACGGAAAGACCCCCGTCTCTCGTCCCAAGCCCCACAGGGTCCCCTCGCCGCAGGATGCCCCCCGATTGTCGCGCCCGGGCCTCCTACCTGCACGTCGTCTCCAGACTCCACACCGGAAAGAGAGAGTGGGAGGGGGCGGAGCGACGGGGGTCACTTCCGTGTCCCGGAAGTATACCTCTGAGGTCACGGGGCGAGGTCGGGTTCCGGAAGACGCCGGCATTATTCCTCCCAAAGAGTTTAAGACTCGTCATAAGGAAAGACGGTTTATTACTTAAGGGAGAGCGA
GTGGGAGGCGAGGCTTCCCCTTCCCCGCCCCTCCCCCGGCCTCCAGTCCCTCCCAGGGCCGCTTCGCAGAGCGGCTAGGAGCACGGCGGCGGCGGCACTTTCCCCGGCAGGAGCTGGAGCTGGGCTCTGGTGCGCGCGCGGCTGTGCCGCCCGAGCCGGAGGGACTGGTTGGTTGAGAGAGAGAGAGGAAGGGAATCCCGGGCTGCCGAACCGCACGTTCAGCCCGCTCCGCTCCTGCAGGGCAGCCTTTCGGCTCTCTGCGCGCGAAGCCGAGTCCCGGGCGGGTGGGGCGGGGGTCCACTGAGACCGCTACCGG
GGCTGATCTCAAACTCCTGAGCTCAAGTGATCTGCCTGCCTCAGCCTCCCAAAGTGCTGGGATTACAGGCATGAGCCACCGCGCCCGGCCTGAAAGCATTTTAGAAGGCTCCTGACTGAAAGAACGGGATAAAGTAAGGGGGTATGGGAACAGAAGATGACAGCCTGGTATATCTGGGTGACATGCGTAGGCAGTCTGTTGTAGTGGCAATTGTCAGGGCTCTGGAGTTAGACTGTCTTCTTTCAAATCTTGCAAGCTGTCTGATCTCGGGCGATTTACTTAACCTCTCTGAGAGTTC
AATTAGCAGGCACTTTGGCTTTAGGTTAAATATTTGCAGATTTTAAGATGGAGGTAGAATTCTATTTTGGCTGGAATTAGCCTGGGGAAAAGTGGTGGCAGATACCAGCTCGAAGGACTGAATAAATGGGAAGCCCTATGCTAGGCGCAGACTTCTTTTCGGCTTGGGCTTTCTCTAGTATCTCCTGAGCTGATGTTTGGAGTCATCAACCTCCCCACCTCCAGCGCCAGCTCCAGTGCTGACCCCTAACCTCTGACTCGTGACAACTACCTGCCAGCACCATCTTCATCTGAAATCACTC
AAATACATATGTTGTCATTGTAGAAAAATAAAAAAGAACATAGAAGCTAAAAATATTACTGTAATATGTGAAATAAAAAGAACCCTTCCACTTCTTAATCACTTAATTATTATTTTTTCCTTTCATGGTCTATGTATTTTTTTTCAAACAGCTGAACAAAACTGATGCTATGTCAGTAAAAAAATAAAAATAAACCACTTACCAATTACAAATTATGTAAAAATGGACTCCTTAGGCAAAAATTATATA
TAAGGTCTCTCATTTATTACCCCATGTGATTCTCAAACTCTGACGTGCTTATCAGTCACCGGGAATGTGAGACAAAATTGGAAAAGTAAGCAAGAATAATGGAAGGTCATGGCAAGAAGTTTGAACTTCTTCCCAGGAACTAGAGAGCCATTGAAGGGCTTCAGCAGTTAAACTTCATTTATTTATTTATTTATTCTTTTTTTCTTTGTTTGTTTTGTTTTGTTTTGTTTTGAGACGGAGTCTCACTCAGTCGCCCAGGCTGGAGTGCAGTGGCTCCATCTCAGCTCACTG
TTACTATTGACAGGAAATGGAGGCAAGCATGAGACTGCTCACGTACTAGGAAATGAAGTAAGGCAGTTTTCCTCCTGGAAGTTAAACTAGAAAATTCCTAAACAATGGATGTGATTGCATCTATGGTCTGTAAACCAAAAAGTTACTTGTGTATGTATGATGGAATGATTTGGGAACAAAGGCACAAATTTTCAACCAAAAAGGGAGGAAGGAGTGGTCTCAGACTGCAGAGTGGAGACGCCAAGCAGATTAGGGAGTACAGGTAGACAGCAGGTTCAACCTGGAGGAAGTCCTGCAGCTC
TTGTAGTTTTAGTAGTGACGGGGTTTCACCATCTTCACCAGGCTGGTCTTGAACTCCTGACCTCATGATCCACCCACCTTGGCCTCCCAGAGTGCTGGGATTACAGGTGTGAGCCACCGCGCCCGGCCTAATTTTTCTATTTTTTGTAGAGACGGGGTTTCGCCATATTGGCCAGGCTGGTCTCCAACCCCTGAGCTCAAGTGATCCACCTGCCTCGCCCTCCCAAAGTGCTAAGATTAAAGGCGTGAGCTACATACTCGGCCATCTGGGACAACTTAAATGCTAGTGGTCTGACTTCCTT
GACCCAAGACCCCAGTCCCATGACCTCAACCCCCAATACCTCCATCCAGAACTTTAGACCCAGGACCCTGGACTTAATACCAGAGACCCAAGACGCCATAAGGCGGACCCCAGTCTCCAAACCTCCAATGCTACCCCAAGATCGACTCCAGACTCAGACCCCGACTTCAGGACCCAGCCCCAAGCCCAGACCCTAGTCCCCCCTCAGACCGAAGACCTCAAGCGCCGACTCAGACTGCGCTCTGCACCTCGAGGACACTCACTTCCCAAATCGAGGCCGCCTCAGCCCCGCGCAGCCTCCAGGACCCCGCTCCCCAC
GGGAAGCGGGCGACCTTATCTCTGCTCAGCTGGAAAAAGGCCCAGGGTAACACCGGAAGTGGGCTTATTTGCGCATCAGCTACTTTCGCTTCTACTTAAAAACGGAGGATCTGGGTAAAAGAACCGAAAGGCTGTACGAACCTAAGACTTGTCTCCGATGTCCTTCTCAACCATCAATTTCATATGCGAGGGAAAACACCTGCTGGGTTCACGCAGAATATAAAGGTCTTTGAAATAATTCTTGATCTCTAGGCCAAGGAGTTTTACATTTTAAAATAATCAAGCGTGCCTACTGCTTGCCAGGCCCTGCTCTCGCCTTCACTCGCATTATTCAATTAA
AACAGCCAGACAGAAGGACCTGGGTGGTCAGCACTCACACAGACACTAGTGTTCCCGTTTGGAAAAATGTTACAGTCTATTCAAGCAGCCCAATGTGTGTTTTATTCATTCTTTCAAAGAACTCTGTGTACCTGCTGTATGTGTATCTGCTGAATGCCAGGGAGCATTCCTGATGCTAGGGGTACAGAAGGGAAGCAGAAAGAGCTCTGCCCTCAGAAGCCTCTGCCTAGGAGAGACAAACAGTCAACAACAAAACAGACAGGAAGGACGAAGGGAAGTAGAAAGAGCTCTGCCCTC
CTGCAGCTCCTCCTTCAATCACTTCCCAGGGTTTCCAAAATCTGGGGCCAAAATCCCTGTCCACCCTCTCAGCCTGGGCAGCTGAGCCTTAAAAGAAGAGAATAGAGGCCGGGCGCGGTAGTTCACGCCTGTAATCCCAGCACTTTGGGAGGCCGAGGCAGGCGGATCACAAGGTCAGGAGTTCGACACCAGCCTGTCCAATATGGTGAAACCCCATCTCTACTAAAAATACAAAAATTAGCCAGGCGTAGTCGTGGGTGCCTGTAGTCCCAGCTACTTGGGAGGCTGTGGCAGGAGAATCGCTTGAACCCGGGAGGTGGAGGTTGCAGTGAGCCGAGAT
GGCACTGTGCTAAGTGCTGGAATACATTATCTCATTGAATTATCACAACGACCTTTTCAAGTAGGCATTATCACCATGCGACAGGTTGAGGACCGTGAGGCACGCTGGAGTTATTTGACTCGACTTGCCCAGGGTCCCAGGTCAGTGCTCCTCAAACCTGAACATGCTAAGAGTCACCTGGAGGTCCAGTTAAAAATGTACATCTGGCCGGGCGCGGCGGCTCACGCTTGTAATCCCAGCACTTTGGGAGGCCAAGGCGGGTGGCTCACCTGAGGTCAGGAGTTCGAGACCAGCCTGGCCAACATGGGGAAACCCCGTCTCTAT
ATTTTATTGGTATAAAATAACTTTAGAGTTCTATTTCATTGCATTGCAAAGGTGTAATACTTTGCCATAATTAGGTTTAAATCTTGCAAAAATAGAAACCTGCATTTTTTGGTTTTATATTAGTTTTTTTAGGTGATGCTATTCAATGGGAGGATATAATTGCTGTTTCTATGACCTTGGGTAAGTCATTTAACCCCTCTGAACCTTGGTTTCCTTCTTTGGTTGAAAATAGAGACAGTAATACTTGACCTCTCTCTCCAGATTTTGATC
TCTATCATCGTTTAATTAATTGATCTCAGTTCTGGGCTTTTGAAATGTATACTTTTTCACTGTTAACCATCAAGCGTCAGTGGAGAGCCTTTCAGAGGGAACGGGCTGCAGAGAAGCCCTATCTCTGGGTGAAAAGAAATATTTACAGTAGCTCTGAAATCTGTTAAATTATGAGGATGTGGGAAAAATCATTGCCGGGCAATGGGACCATGGGGAAAAACACATCATCACTCCCAATCCCACCTGAAGGCAGAACTGGGAACCAGTGACTTA
CCTGTAATCCCAGCTACTCGGGAGGCTGAGGCAGGAGAATTGCTTGAACCTGGGAGGTGGAGGTTGTGATGATCCCAGATCGCATCATTGCACTCCAGCCTGGGCAACAAGAGCGAAATTCCGTCAAAAAAAAGAAAAAAAAGGGAGGTGGGGGTGCTCTAAGCCTCTGCCCTGGGCAGTAAGTCAGGAGGAAAAGCCCTCTGGCCAAACACCCAGCAAGAAGGATGCAATGACCCATCTTCCTGGTGGACACAACGGGTGAGCTTGGGCACAGCTTCCACCTATGCCTGTCCAGGCAAGTCTTCCTAGTGACTGCTTCTCCACTAGGGCTGG
TGGGACGGCACCGGTTGGGAGGCGGCCGGACGCGGAGATAGCGGCACGGATACGGGTTCCAAGTGACAGGAGCCGACGAGGGAGAGGGGCGCCGGGACAGAAGAAGGGGATGGGGGTAGCGGGAGGATGGGGGCAGGGAAGGGTTGAGCAGGCGAAGAGAGCGAGGAGAGCGAAGACAGGAACCCGGGAGCGGGGTCTGCAAGGAGGGGAAAGATGGGCATCGCGGAGCGAGGCCAGGCGCGGGAATGGCTGGGGTTGGGATCGTAGTCAGGACGGAGGGGTCCGCGGGATGGGGACAGCGCCGAGAGGCGGCCTCGAGCACGGAGGGGACGCGGGGGCCGGAGGGAAGGACGGTTCC
ACAAGTAATTCACAGATGGGGTAGTACAAATGGCCAGGAAACTTCTCAAATAACTTGGAAAACGTGAAACCCCAAGGATAGTGTTAAGAGACCGCTTTAAAGTGAGATTTCTGTTATTCATGTTTAAAATATGAAGTATTCATCAGTCTTCTGGAAGAGACTGACACACAAAAAATATAACAAGTAGCTTGTATTGATCTTTCACCAGGAGACTTTCTGAGAACTTTTCACATATTAGCTCATATAATCCACATAGCAACTTTATGAAGTAGACAGTTAATTATTTCCATTT
CTTGATCTCGGCTCACCCCAACCTCCGCCTCCCAGGTTCAAGCAATTCTCCTGCCTCAGCCTCCCCAGTAGCTGGGATTACAGGCACACGCCACCACGCCTGGCTAATTTTGTATTTTTAGTAGAGATGGGGTTCCTCCATTTTGGTCAGGCTGGTCTCAAACTCCCGACCTCAGGTGATCCACCCGCCTCGGCCTCCCAAAGTGCTGGAATTACAGGCATGAGCCACCGCGCCCAGACCGATTACATTATTTAAGAAATAAACTTAACAA
TTAAGTTCGTTGCATACAGCTTATAACAGAGAGGCAGAGGGAAAAGATAAACACCAGGCCTGAGAGAGAGACTTGCTGAGATAATTGAGCAAGGGCTGGCAGAAAGGAGAGAAGCAGGAGGTCATTAAAGAAGACCATCGTCTTTGGGGTTTGGGAATTGGCACAAGGCATATAACCCACTGATTCTCTGATGTGTGACAGGTGAGTAGCTCAGGCCAAGTGACTGGCTTCCTCATCCATCTGGTCTGTGGCTGAGCTGGGACTACAGCCAAGTTTCCACACTCTGTTTAAATACCTAAGAGAA
TGGGTCCCTGCTCTAGTCAGCAGGTCGCCAGGGCTGACTCAGTTCATTCGTAGCTCACACGGTTCCATCTGTCCTCTCACAGGAAGATCCAGCTCCCACCACTTTCACGTCCTCCCCCACCTTCCCATCTCCTCTGAGGCTCATTTCAATTCGGTGTGTGGAGGGACTTCTTTTATGATCACCCATTTTGCAGGAGAGGAAAGATAAAGGCCAGACTAGCTTAGTAAGTTGCAGTCCAAGAGGCCCTGCCAGCAACCTCAGATCCTGACTCCTTCCAAGCTCTTGCCTTGGCTGCCACCTTCCTGGGGCCTGAGAAGCACCTGGAA
TGCTCTCAGATTTTGGTAAAACAGTAAGTCCCAGTCATTTTCCTCAACCACCTTCAAAGACACCCATTTCTTTCTTTTTTTTTTTTTTGAGGAGGAGTCTCTCTCTGTCACCAGGCTGGAGTGCAGTGGCGCGTTCTCGGCTCACTGCAACCTCTGCCTCCCAGGTTCAAGTGATTCTCCTGCCTCAGCCTCCCGAGTAGCTGGGACTACAGGCGCCTGCCACCACGCCTGGCTAATTTTTTTGTATTTTTAGAAGAGACGGGGTTTCACCATGTTGGCCAGGCTGGTCTCAATCTCTTGACTTCGTGATCCAC
TGAAGTTCCCCCACTAGGCTGAAGGCTGAGATGGCAAAAGCCTCCCAGAGGAGGATCCCAGGGACTAGAGTGTTGTTTGTTTGTTTGTTTGTTTGAGACAGAATCTCGCTCTGTTGCCCAGGCTGGAGTGCAGTGGCACGATCTCGGCTCACTATAACCTCTGACTCCTGGGTTCAAGCAATCCTCCTGCCTCAGCCTCCCAAGTAGCTGGGATTACAGGCATGGACCACCACGCCCGGCTAATTTTTGTATTTTTAGTAGAGATGGGGTTTCGCCATGTTGGCCAGGCTGGTCTCAAACTCCTGACCTC
ACTTCTACCCCAGGAACACAAAGCAATTTCCATCTGTTTCAGAAAATCGTGCCTTTGGATAGTAAGCCCTGTGACGGTAGCAAACATTCCTTTCTCCACCTCAGCCACAAACTGGCCAAGTGGTGGTTCCCATGGCAACTGCGGTGTTGCTGGGCAGCCGTGGACCCTGGCCAAAATGTAACTATGTCCTTCAAAATGGGGAAGGCGCCTGCCCCTTTCAGGGGCCTGTAGGATGGCCCACAGGCTGGCCAAGGTGGGTGGGGGTCCATGGAAGAGTGGGCATGGCCCTGAAGGGCCTC
TTCCAGTCAAGTGTACATCCCTCAAAGAAACAAAGTGGGCTTGGCATGGTGACTCACACCTGTAATCCCAGCTCTTTGAGAGGCCAAGGCAGAAGGACCACTTGAAGCCTGGAGTTCCAGACCAGCCTCGGCAACACAGCGAGGCCCCAAACTCTCTCTATATCTATACATAAAATTTAAAAAACAAAGTGTAGGGACAGGGTGGGCACTCGGTAAATGTTGGCAGGGACCCTCCTTGCCCCTCACCCATGGCAGCTCCTTGAAGAGAGGGTCAGCCTCCTCTCACCCCTAGCCTCCTGCTGCAAGGAGGTGGTGGCCT
TGGACACTGCATTTCTAGGGATGTGGTTGACTTTGGTATAAAGCCCTTAGTGGTAGAATGAATTTCAACTTAGATATCCAAGCCCAATTTTGCTATAAAGGATCTTCCTGTATTCCTCCACTTTCAATATCTTAATAGGACTTGCATTGATAAGGAGTGCTAAAACTTACAACGTACTTTTACAGGTAGATGTTCTTCCTTATGTTCTCCCTTAACTCCCTGGGTAGTTGAGGCTTGAGTACTAGGTAGTTGAGTACCAGAGTTCCCACATA
TGAACTCCTGGACTCAAGGTATCTTCCAGCCTCAGCCTCCCAAAGTGCTGGGATTATAGGCATGAGCCACAGCACATGGACCTCATCTTTCTTTCATGTCACTAGATCAAGAAAGCTCCAGAGTTTTTCTTGTTCCCTTCAGGTGTCAAGCAATATCATTTTATGTATATAAACATCTAATTCAGAATAGTTTCACTCTTTTTTCCTATTGTCCTGCATAAAGCTTCCCCCTCCCCAGTGGACAGACTGCAATGGGCTGGCATCTGACATTTGTCTGCAGACCTCATGGTAGGAGACAGGCTGGTT
TCCTGACCTCAAATGATCCACCCTCCTTGGCCTCCCAAAGTGCTGGGATTACAGGCATGAGCCACCGCGCTCAGCTACATTGTTTTTAAATAACTTTAATGCCTGGTTTAATAAAAAAAAAGCTTGGATTCTCATATCTGCTTCTATATTCCATCTGTTGGGAGTGCAGCATGTCATGTGGCCTCTGGAAATCTCTATATTCATAATGAGAATAAAAAAGGCAAATTTTTATATTATCATGAAAATAGTTTTGACTTTGTGGACCCTTCTTTGGGTTCCCCA
CTACCTCCGAGCAAGTCTAATACAATTACATTAATAAGACGCAATCCCGAATTGCACCCGAGCGTCCCCCACACCCGCCCTCCCATTGAATACACCTGTCCCCCATGCCCGGGCTTGTACCCTGGGTTGAGCTGCGGCGCGAGCCGGCGCTGAATCGTCGCCGTGCCCTCCCGTCCACTTAGGAAAGCCGGGGCGGCTTGGCAATGGGCATCCTCGGCCCTCAATCCAAGGTCCGCACCTTCCCGTACGCCGGCGCGCCGAGGCAAAGGGCCGCCGGGACGCGAGCCCACGCGGTGCACTG
GGGGGTACTAACCCTCCCAGCCTAGAGTGTCCCAAGATGGACCCAGGAGGGAGAGGGGTACGAGGGAGCAGCCTGGACTGCGCGCCCCGGTCTGTCCTTTGAGCCCCCACTGCATCCTTCCGAAGAAGGGCCTGACTTTCCCGAGTCCTGCGAACACTGCCCTTCCTTCCCGCCGGTACCTGGCCGGGCTGTAACTTCACACCGCCGCGCGCCGCGTCTGATCCGCATCCGGCGCGGCCGGGGGAGTTGGGGGCGGGGGAGAGCGGCGAGGGAGGGATGCGAGGGGGTGGGGAGAGGGAGGGCCGCGCAACGTGCC
CACACCCGTTTCTTTGGAGTCAAGGCGCGACCTCTCAGGGAGGAGACTGCTCCTGGTTGCCCACTGCCGGGTCATCCCAGCTTGCAGTGGAACCCTCCGCAGCCTGGCCTCTTCCAGGGTAGCCCCTCACTCCCCTCTCTCTTGTCCTAGGATAAGGCCGAGGAGGGCTGACGAGTTCCAGCTCTGGGGATGCCCTATCAGCTGTGTCACCTTGAACAAATCATTTCTCCTCTTGGGTCTCTGTTTCCTCCAGTGTGAAACGTGGTGAAGGCATGAGGGGCTATGAGAGCCCCAAGGCCTCTTTCAGAGATCTCCTCTGGGTCCCATGTGACCCCGTGGCTATCCCC
CTGGCCTCAGAGTTGTAAGGATGGAAACAAACACTTCTGTTTCTGAACCAGAGTGGGTTCTCAGAGTCTTGGCTTTCTTTCTGCAGCCTGTCTGCCTCCTAAGCAGCTGAGATTGTTTCCCCACTACAGATGAGTGATAAGCTGACTGCACCCTCACGGATAATTCTATCAGTAAGTAGGTCAGAAGGATAACCCCCTTCCCCTCTCTCCCCAAAATATTCATTTCCAAAATACTCACTGAGTGCTGGATTACATAAAATAGGAGCCTGGGGAGGGTATCATCCCAG
AGGGAGAGCTGATCTCAGGTTCGGATGGGTTGAGTTTGAGGTGTCTGGGACATCCAAATGGCAAAGTACAGCCAAGTAAGCAGCTCAGTGACCAGCCTGAGTGCCCAGCAGTGTGGCAGTGCCACATTCAGGTGGGTCACGGATGAGAGAAATCTTAGCAGAACGGGAGGTGGGGTGGAGACAGTGAGGGCGGACAACTCTTTTAAAGTGTCTGGCTACAGCCAGGCGTGGTGACAGGCGCCTGTAGTCCCAGCCACTCAGGAGGCTGAGGCAGGTGGGTCCTCATTGAGCCCAGGAGTTCAAGGCTGCAGTGAGCTGATTGTGCCAGT
ATCTTTGCTTTTGAACTAATCATGCCAAAATATGATTTGCCTATAAGCATGTGAGCTGTTTTGTTTTAATAATATTTTAGCCGTGGCTGAGCCACTGTGGATTTGAAAGAAACAGGCCAAATACTTGCTGCAGAATGGGCCTTGCAATTCTTTCCTTTGGGTGTGAAATGGTTCTCTTTTAAAAGAATTTGCAGTAAATCAGATTTGCTAGTCATTTTACATTCCCAAGAACAACAAGATTGAGTGAGGGAAAGTGGATAGAAATAGCATTTCAGGAACACCAATGTTCAGGGCTT
CAGGGAAGTCTCTCTGTTGGTGGCTTTTCATGGTGCCTCCACCTCTCACCTGCGGCTCCTGTAATAATGTTAATGTTCCTCTGCCTGAAATGTAATGATGGTCATTAGGTACCAGCACATCACAGCCCCAGACAGTGTCCCTGGAGGCTGGCATTTTTCAGCAGTGTTAAAAATCTCCACTCGATAAGTTTGCATGGTGCTGTATGTTCACAGCTCTTAGACCTAGACTCTAGAAGTCAGCTGGTGACTTTCTTCTAGGGTTTATTCTCTCCTGGTGGCAGGTGAG
TCTCCTCTCAGTCTGTTTGTCTCCTCTCAGTTTCTCTCTCCCTTTCCTTACTTGTTTTTTGTCTCTCTCTTCCTCCTTGTTTTCTGTTTATTTATCTATTTCAGGGGATGGGCAGCCTTGGGAATATGGGCTGTAGGTAGGAAGAGAACATTTCTGGAACTGAAAATTATGCTGCATCTTGTCTAACGGGAAGCAAAATTTTTGAATGTGGGAATCTTGTAAAATCTAGACGTTGGTCATCAATACACATGGCATGAAACTGTAAAACTATGAGCAGCTGTGGT
GGCTGCTGGGGCTTGACTTCTGGACCAGTCCCTGACATCCAGGGTCTTCCCCACCCCACCCATTGGTTCTGACCGTCTCACATCCACTATTTGTGGCCAGCTCTTTCGGCCTCAGACACTCTGATCTCCTTTTTCTGTTTGATCCTATTCTCATCGCTGTCTCATCCCTCCTCCTCTCCTCTCTGGCCCCCACTCTCACCTGCAGCCCCAGGCCTCTCTGGACCTACCGATGAGACGCTGGACTCCATAGCACTCCAAAAGCAGCCATGCAGAGGTGACAACAGGGACATTGGCTTGGAGGCTGACCCAGGACCCCCCAGCCTCCCTGTTCCCCTTGAAACTGTGGACAAACATGGGAGCTCGGCGTC
CAGGCTCAGCATGGGGTAGTGGGAGCGGGGAGGGCTGTGGGTGCGTCCCTGGTGGTCTCCTTACCCGGGAAATCTCTGCCAGGTGTGTGTTCATGTCCTGGTCGCTGACCTGCACCATCTGCCGGATCCCCTTGTAGTAACTGCAGGGGTGGGAGCATCATACAGTGTGGGCGGCAGGGACCACAAAGGGGGTGGTGGGGGAAACCAAGGCCTGAACCTCCCCGCAGGGGGTCGAGGGTGGGCATGGGGGCCTGGCCTGGAGGGCAGGCAGACTTACTCCTCCACCATCTTCTTGTAGGTGGAGATCTCCTTGGCGTACAGCAGCTTGTTGCTGGGAGAATCCTGTTGGGGACAAAACCCAGTGATGCCTGGCCAAGGGGGCCAGGCTGGGGCTGCTCAGAGTACCCCTGGGTAGCTTCCCCTGCCCCGAACTCCTGACACTTTCATCAAGAAAACTATGGGCCGGGCGCAGTGGCTC
GGAAGAATGCACAAAGGCCACGGTTGTGTCCGTGAACATGGGCAGGCATTGTCCACAGCTACCAGAGGGGGCCAGCTGGGCCGGGTGCAGGAGCTGTGTCCCCCCTGGGCTTACCTTAACCCTTTGCACAGGCCCGAGGCCCCCGGCATACCCATCCTCCTTCCCCCACGAAGGTCCCCTCTGTCAGACCCCCCGACCCTCAGCCTTCACTCCCAGGAGAGCCTCCTTGGCCTGCTTTTCTTTTTTTCTTTTACCTTTTTCTTTTTTTTTTTAAGTCGGAGTTGCTCTGTGGCCCAGGCTGGAGTACAGTGGTGCAGTCCTAGCTCACTGCAGCCTCCACCTCCTGGGCTGAAGCGATCCTCCCGCCTCAGCCTCCTGAGTAGCTGGAACCAGAGGTGTACATCACCATGTCCAGCTAATTTTTTTTTTTCAGAAATGGGGTCTCACTATGTTGCCCACACTGGTCTCAAACTCCTGGGCTCAAGCTATTTATTTCTCCCACCTCAGGCTTTTAAATCATTGGGATTATATGAATGAGCCACCACATCCAGCATCTGCCAGCTTTTCTTCTGGAAACTAAGGCTTTGGCTGCAGGCAGTCCCCCATTCCCTCCCCTCACGCTCAGTCTTTCCATTGCTCCACAAACAC
ACAAGGATAGGGACTGGAGAGAATGCAGCTGAGGACAGAAACTCTGGAAAACCACTCTTCATTTTTGCGGAGGGCTCCTTTTCTTTTCTCTCTCTCTCTCCCTCCCTCCTTCCCTCCCTCCCTCCTTCCCTTCCTCCCTCCTTCCCTCCCTTCCTCCCTTCCTTCCTTCCTTCTTTTCTTTTTTTTCCTTTTTTTTTTTATGGAGTCTCACTCTATCGCCAGGCTGGAGTGCAGTGACGCGATCTCGGCTTACTGCAACCTCTGCCTCCCAGGTTCAAGCGATTCTCTTGCCTCA
GAACCTACAGGAGAACTTTACCAGCTGGATAAAGGCAGGTTTCCCAGGAGTTTATTTTTTAACTGTATGCTGAAAAATAAATGGGAGGTGGCGTTTGAGAAAGCGAAGTGTGTTCCAGGTGGAGAGAACAGCATGTGTGAAGGCCCAGAGCCGGCCCCCGGATCTTTTCAGAATGCATCTTGGTCAGGGGAGGATGGTCGGCCAGGACACATGCATGGCCCCCTGGAGTCGTGCAGCGCTGGCCTTGGTGAGGCACAGATTGAGGCGTAAAGGAGGTGCTCCTGCCGAAATTTAATTATGCCCAGGCATGGTATCCCAGCATTTTGG
ACATTGCTACTAGGTTCAAGCAGAACTTACTTTTTCCCTACTGCTCACCAGGTATTAAATATTTAGTGACATTTCTGTTACCTGGCATTGTAATTATTTCAAATGAATTCTTGTGTTCTATATTGTTTCGTTTTTATTGGACTATGTTTTTCTTTACATGTATTGTGGATACCTTTGTAAAGACTCATCCAAATTTATTTTTTTGCTCCATATTTTGTAAGAATTTTTAGTAATGCATTTGCCTTGTCAGTATGAATCTTATATAAATTTATTCTAATTCATTTCATATTGTGGCTTGCTTTCTATTTACTGGCATTTCCTGAAATACAATGTC
CTCAGCCTCCCAGGTAGCTGGGATTACAGGCGCCCGCCACCACATCCGGCTAATTTTTGTATTTTTAGTAGAGTCGGGGTTTCATCATGTTGGCCGGACTGGTCTCTGTGGGCGGCAAGCCACCCAGGTGCCGAGGCAAGAGACCGAGGGCACGAGCTGTTCCAGTATAATAAAGAAAATATACAGAATAAGAATAGTTATACTGGAACTAGAATATAGATATGATGATATATGAATATTAATCATTAGTTTGTAGCATTACTCTTTGTTCCAATATT
AACTGAGAAGTGTTTTTATGAAGCCCCAACCCTGGCAGGCCCTGCTTGCGGCTTTTGGGATACAGCAGTGAGCTAAGTTGCTACCACGCTACAGCTGACATTTTGTGGGCGAGATAGTAAACAAGGGATATTAAAATATCAGACGGTGGTACGTGCTATAAAAGAAAAAAAAGGCAAAGCGAAAGGATGGAGAATGGCTTGGAGGAAGGTGGGAGAGCTCCTTCTGATGGGCGTCATTTCAGTTTCACAGATGAGGCATGGGAGGCTCGAGTGCTCCCCAAGGGTCACACATCTAGGAAGTGGTCCAGGCAGGAACTGAAGCCAGGTCTGTCAGAGCCCAGCCC
GTCCCGGAACGGCTGCGGCCGGGCACCCCGGGAGTTAATCCGAAAGCGCCGCAAGCCCCGCGGGCCGGCCGCACCGCACGTGTCACCGAGAAGCTGATGTAGAGAGAGACACAGAAGGAGACAGAAAGCAAGAGACCAGAGTCCCGGGAAAGTCCTGCCGCGCCTCGGGACAATTATAAAAATGTGGCCCCCTGGGTCAGCCTCCCAGCCACCGCCCTCACCTGCCGCGGCCACAGGTCTGCATCCAGCGGCTCGCCCTGTGTCCCTGCAGTGCCGGCTCAGCATGTGTCCAGCGCGCAGTGAGTACTCAGCCCGCCAGGTCTTTGGCT
TCCACAGGTGCTGTCCTGACTCCCAGCCCCAGGAGGGAGGGAGAGGCTGAGACGGCAAGGGAAGCAGAGACTCAGCCACACCAAGGGCCCTGGCAAGGTGGGCCTCTCCTCCATAGCCTCACCAGGCTTCACGTTCAAGGTCACCAAGAGTGCACTTGTTCACTGTCGAGGGCAGAGGTGACTCCTGGGACTGTGCTGGGGGTCCAGGGAGAGCAGGTAGCGGAGTTGCCAGGGAAGCAGCTTGCCTGAGGTCTGTGGTCTTGGCAGGGGCTTCCACAGCGGCCCCACCCTCTCCCTGTCCCCTCCCTCCTGTCCTTGTCCTCGTGTTTACTGAAAACCATGAGAAGGGATGTGGAGAGCGCCTGCAGGAACTGAGA
CGTCCCTGGCGGCGGAGATGGCGGCGACAGCGGCGGAGGCTGTGGCCTCTGGCTCTGGAGAGCCCCGGGAGGAGGCTGGAGCCCTCGGCCCCGCCTGGGATGAATCCCAGTTGCGCAGTTATAGCTTCCCGACTAGGCCCATTCCGCGTCTGAGTCAGAGCGACCCCCGGGCAGAGGAGCTTATTGAGAATGAGGTGGGGGGCGGGGCCGCGTCTAAAGGGAGAGGAGGAAGGTACCCGGTTGAGAGGTCAGAGGTGAATGGTGAAAGAGATGGGAGACTGGCAGGGCTCTAGACTAGGGCCTA
ATTATTTTCCTTCCTTCCTTCCTTCCTTCCTTCCTTCCTTCCTTCCTTCCTTCCTTCCTTCCTTCCCCCCTTCCTCTCTCCCTCCCTCCCTCCCTCCCTCACTCACTCCTTCCCTTCCTCCCTCCCTCCCTCGCTCCTTCCCTTCTTCCCTCGTTCTTTTCTTCCTACCTTCCTCCCTCCCTCCCTCCTTCTTCAGTAAAACTGACTAATAAAATTTGTATATATTTAAGGTATACAATGTGATGTTTTAAT
GCAGCTGGAGCAGAAGTCGGCGCTCATAATGAAGCAGCTGTTTGAGGCCCAGGCCCTCAGCCAGCAGGACGGGGAGGCCTCTGGACTCCACCTTCATCTAGCCCGTTTGGGCTGGGCGGAACCCCAGGGCAGTTCTGTCACTCAGCCCTTCGAGGGCGGACGCCCTGTCTCACCCAACGTCTCTGGCTGGAGACCCCCTGCAGCCCAGGCAGTCCCGGAGTGGGCGCCTTCCTGCCCCACTTGCCATCCAGGCTTCCCAGGTCCGCCCCCAGCTGGTCCCCGCACCGAGCCCTTGACTCGGTTTTGGCTCCTGGTGCTGA
TTTAGAGGCAGCAGGATGCACTGGATTGGGAGTCCTCAGACTGGTTTGAGCCTGACATTCAGAATTTTCCTGGTGGTGTGATCTGGAACAAGTGGTTCCATGTCTGTAAAACAGAGATTATGATCATTCCTGCCTCAAAGAGCTCAAGCCCAGTTTGTAAACCAAAAGTGCTGCTTTCTGGGCATCTGAGGGTTCATCTTCAACCGCTTTTGTCCAAACCCTTGTAAGTAAAAATGTCTGCAAGATATAATCCCTGTGTTTTCATCAGAGGCTTCTAGGGCTCCTGGTGTGAATAAG
CTACAAGTTGAATAATTTATCTTTCAAGTATTTAAGTTTGGTTTGCCTTTTTGCGGGGAGGGGAGTAGAGTTTAAAAAAAAAAAACAAAAGAAAATACAAACAAACAAAAACCCGCAAAACAAATACCTCTGAGCCAAAAATGAACTTCTGTGATTCTGCAAAAAGTCCTGGAGTAGGCTCAGGTATCTCCCCATGGCCTCTGCAACCATGCCCAGCTGAAACAATAGGCAAGAGAAGCTCGTATTAGTTTTGATCAAGAAGCCATGAGCTGGAGATATGAT
TGAGATAGGATTTTTCCTAACATAATATCCTCTCCAGTGTACAAGTTGTGCTCATTAATTCCTCACTGCTGGCTCTGATTGGCTATGAGTTCAAATCCTATGAAAGTGAGGTCAATTAACCTAAAGATAGACTACCAAGGTTTATAGTAATTCTATTGATCCAACCTTAATTTAATAATTATCTATTGAGTACCCACTAGGCAACAGACACTATTTAAGTCAACAGACATATAGCAATGACACCACAGGGTTTTAAAAAAGTCCCTGTTATCCTAAAGCTAACTTTCCATTAGCTTATTGAAAAT
[truncated: 1,261,697 more chars]
