# Supplementary material for: On the Value of Intra-Motif Dependencies of Human Insulator Protein CTCF
Source: PLoS One. 2014 Jan 22;9(1):e85629. doi: 10.1371/journal.pone.0085629 (PMC3899044; doi:10.1371/journal.pone.0085629)
Supplement: File S2 — Data sets for MCF7 and NHEK cell lines. (ZIP) [file pone.0085629.s011.zip › MCF7_bg_test.txt]

TCCCAGGCCAGCCCCCTCTGCCATGCCACCTACCTCACAGCCAGAGGTGGGAACAGCAACTCTGGGGAGAACTGAGGGTGCTGTGGCCACCGGGTCCCTGAGGCTCACGGAGGAGAGTGAGGCGAGGAGAACCATGGAGCTGGGCCCTGCCTTGGGAACCAAGCACTCGCCCTTTGCAGCTGCAGAGCCGTCCTGATGGGCAGGCGGGGGCGGGGTCGCTGTGTAGCTGTGCAGAGAGCGCTCCGAATGGGGGTCTGTCACCAGCTCCCAAGCTCGTGGGTTCTCTCAAGATTCTTGTGGCAC
GAGGTCAGGAGAAGATGGATGTCTCAGCTCCAAACAAATTCCCCCTTTTCCCCTCCCCTCCCCTCGCCTCCCCTCTTCTTTTTTTTTTTTTGAGACAGAGTCTCGCTCTATCGCCCAGCCTGGAGTGCAGTGGCGCGATCTCGGCAACCCCTCCGGGGTTGAAGCGATTCTCGTGTCTCAGCCTCTCGAGTAGCTGGGATTACAGGAGCGCGCCACATGTCCAGCTAATTTTTCTGTATTTTTTAGTAGAGGGGATGTTTCACCATGTTGGCCAGGCTGGTCTCAAACTCCCGTCCTCATGTGATC
GGGCCGTCCCGGAACGGCTGCGGCCGGGCACCCCGGGAGTTAATCCGAAAGCGCCGCAAGCCCCGCGGGCCGGCCGCACCGCACGTGTCACCGAGAAGCTGATGTAGAGAGAGACACAGAAGGAGACAGAAAGCAAGAGACCAGAGTCCCGGGAAAGTCCTGCCGCGCCTCGGGACAATTATAAAAATGTGGCCCCCTGGGTCAGCCTCCCAGCCACCGCCCTCACCTGCCGCGGCCACAGGTCTGCATCCAGCGGCTCGCCCTGTGTCCCTGCAGTGCCGGCTCAGCATGTGTCCAGCGCGCAGTGAGTACTCAGCCCGCCAGG
CTCCGTATATGGAAGCCCCTCTCCCTTCCCGGTCTTGCCTGCCCTCCTGGCCTCAGGGAACAGATGCTAAGTCATAGCTCCCTCTGGGTCAGAGGATGGGCTGGATGTGGGGTGTGGTCCAGGGCTGGGAGGGAAGACAGGAGGGCAGCGGGGAGGAGAGGGAAAGTCCCTTCTTCCTGCCTGTGCTTCCTGACGGGGTGCCGTTGGGGATGGATGAGACCAGGCGGCCTCACTGGGTTTCCTAGACCTGTGCTCTGCAGAAGCCGCCGTGCAGGTTGGCCGTGGTGCACCCTGTAGTGCCAACTGGAAGGAGGGGCCAGGTCTCAGGAGCTGCTCATGCCCTTGGGGGAATTCTAGCCCTTTCTCTGACCCTCTAAAACTCTGGTTCTTCCGGGCAGAGGGGACAGCAGGGTCCCCATCTTGGTGGGAACTAGGAGCCCTCTTCC
TGCCTGGCACATGGTAATCTTTGTGGAGCGAGAGGGCAAAAGTATGCATGATTGTGTGCATCTGAAGCATTTCTGTGCTGATGGCCTGACCGAAGGCAGATGACAAATCATGCAGATATTTCTGCAGCAGGAATGGCTGCATTCTCCTGGCTCGCCTGCCAGGGAGCTCAGAGGTGCCCTTGCCCGGGAATCCGATGGCAGAGAGTTACCAGAAGGTCTGCGGTGCTCCTGTTCCTCGGCCCCGGTGAGAGGTGACAGCGTGCTGGCAGTCCTCACAGCCCCTCGCTTGCTCTTGGCACCTCCTCTGCTTGGTCTCCCACTTTGGCGTCACTTGAGGAGCCCTTCGGCCCAC
TGAGAAACACTAGTCAGGAGGCCTGAGAAGGAAGAACATGCATCCAGTTGGAAGCCCAGGGGAGACATGGAATGGAGAGAGAAAATTCCAAGAGACACACAGAGAACCTTCCAAAATTAGAGAAACCATCAACAATTCCCAAACAGGATAAACAAATAATACAAATAAACTCGACCTGGAACAGTTGAGTGGATAGAAACAGCACACGTAAGATCGGGTGTGCACGAGGAGATGCGAACACCGGGAACAGTCGAGTGGGTAGAAACAGCACACGTAAGATCGGGTGTGCACGAGGAGATGCGAACACCGGGAACAGTCGAGTGGGTAGAAACAGCACACGTAAGATCAGGTGTGCACGAGGAGATGCGAACACCGGG
GTTCTTTGGTCTTCCTGGAACCTTCCAGAAAGCCCACGAGTCTTGCCCCAGTGTCACGGGCCCACCAACCCTCCAGGCACCCTGCCTGCTAGCCGTGTGGAGCAGATGGCAGACACTGTACCTTTTGGAATCCAGTCGGCTCCCCTGGAGAACTTTGTGTCTGTTATTTTAGGGAAGGAGAGGAAAAGGGGGGAAAAAAATAAGTTAAGTGAGTGAAACTTAAATCCCAACAGAGCCTGTAATGGAATATTCGTTTTGTCAGGGGAGTGTTTCTTTAAAACTTCTGGTC
GGGGCGCTCGCTTCCGCATCCTAGTCTCTATCATTAAAGTTCTAGTGACCGAGACCCGGGCTGCGTTCTCTGGGTCCGCGGGGGTGGCGCACCGCGGGCTACGGAGCCTGGAGGGGCCCAGCCCGAGTCCGGGCAGCCCGGGGCGGGCTTCCTAGTGGCGGCGTGAGAGTGGCTGCGAAGGAACGAGCCCTCCCCCTGGGGCGGGACTGGATCCGGTCTTCACCTCCTACCCCACTCCCTACTCAGCCTCGGGGTCACAAGGCCGCCCAGTCCTGCCGGGGTTCACCCTCCTAGCGCTCAGCGGTCTCCTCACCGGTCCCCCTCCTCAGGGGCCTTCCCTCGACTCTCAGCCGCCGCAGTCCCTCGTCCCCTGGCCTTCACAGC
GGCTGATCAGGGAGGGGCTGCGTGAAGAGAGGGGGAACTGGCCCCGTCGAGGCCCAGGGAAACGGAGCTGCTGTCTGCCTCCCCAGAAATCAAAGAGGCTGTCTCCTCACTCCCTTCATATTGGAGTTGGCTTCGAAAGACCAAGCTCCCTGAGTACACCAGGGAAGGTACCGATGCGGGATGGGCCTCAAGGGGAGCCTAGGGTCTTAACCAAAGGAATGTGTGGTGAGCAGCTCATCCATTCACACCCCCACCCCTTCCTTGTCTTTCATTTCAGCTCTCTGTCCCCCCGCCT
TGCTAGGATTACAGATGTGAGCCACCGCACCCAGCACCCACTCATAAATGCCACCTCTTGGTTGCTCAAACCAGAAATCTGGGAGTCATCCTGTGTTTTTCCGCAGACTTTGTCTCTGATTTACAATCTATAGCCAGTCCTGCCAGTTCCAAAATATACCCTGGAGATGAATGGCCATTTGTGACTGTCCTCACTGCTATCGCCTGGGTCAGGCCCCCAGAGTCTCTTTGCCTGGGATGCTATTGTAGCTCTGAGCTGGTCACCTGCTTTCCATCCTGGCTCCTGTGCAGTCTGCTCTTCACACA
ATGATTCTAAAGCAAAAGTCTCAAAGAATATGGTAACAGACTTTCTCTGGGGTGTTTTAGTTTGCTGCCTACTGAGAAATGGTTGTCTTGAAGAAAACAGAGCTTTCAGCTTCTTGACATAGCAATAGACGTAGGTCACCAAGGTCACAAGGTCATACAATTCCCCTTAAAGTAGGCACTACTAGAAGAATTACAAATATAGGCCTGGCACAGTGGCTCTTGCCTGTAATCCCAGCACTTTGGGAGGATGAGGCTGGAGGACCCCTTGAGGCCAAGAGTTGGA
AATGGTACAGTAAATTCTATCACCTAGGATGGCTGGGGAATGAGACCTATTAATACTGAACACTCTAGAATGGGAGGGGTCCTTGGAAGTCATGAATTCAACTTATTATCTTTTAAAAACATGGCAAAAAAGCACTTGTAGAGTGACATAGCAAAACTGGCATGGGAAGGACCTCCAAAGAATCTCTACTCATATAATCAATGAAAACACTGGTAAAAAACCTGTTAACCTCAATTTTTCTAGAATTCTGGAAATTAACCAAAGTCTTGCGGCAATCTGAGGAGCGTTTATTCAC
TGGGATGGGGTCAGGTGGGGTTGGATGGGTCTGGAGCTCTGATGGAGGTTCCAGGGCTCAGGGGACTCTCACCTCCCCAAAATCTAGAGGACTTGGCTGCCAGGAGAAGGCAATTTCCTCGTTCTTGGAGATGTTGTTGAGGAAGAGCAGGCGGCTGCACTTGCTCTGCACAGGTATGTTTCCCAGGGAAATATGAGACTGGGACAGGAAGACATTCTGTGGGTGGAGAGCGGAGGTAAAGAAATAAGAACCGGCCAGGCATGGTGGCTCACGCCTGTAATCCCAGCACTTTGGGAGGCCAAGGTGGGAGGATCACG
CCGGGCAGGCAGCTCCTGGCTGGGGAGCTTGGAGTCCACCATCGGACGGTGTGGCCGCACGCATCCGTGGAAACAGAGCTCGGCCCCACGGAAGCACACGGCACTGCTCTAGAGAAGTTTCTTTTAGAAAAATGCTTTAAAAAAAAAAGGTGCTAAATTAGGTTTGGGTCAGACAGCTATAAACCAGGGCAGTTGGAGAAATCTAGAAGGATTCTACACACACGATTTTGCTCATCTGTTCCCCTTACACTGTGGACAGACAGTCCTGGGATATGTGGACCACTCATGGTTTGATGGGGGTATTTTATGTAAAGAAAGGGAATATTAAACTCTAATC
CTGAGACTCAGAGCCAGCAGGGGCTGCCCCAGGTCACAGTGGAGCGCAGGACTGGGTGGGGGAGGTTCCGGCGCAGCCTGAGGTTGAGTGGCCAGAGCCCAGTGCCACATCTGATCTGCAGCCTCCCAGCCTGGGCCGCAGCTCCTGGTCACTGCTGAGCACGAGGGCTGCCCGGGACAGGCCCACCCAGAACTCCCTCCTGAGGCAGGCATTGGGGCCCAGCCTGCAGCACAGAGGGTCCCCAGCAGGGCCCTCCCTGGGCACACATCAAGGCCCTGCCCCACCCCGCCCCAGACTGAACCGGGAGCACAAGGAGACCTGCGAGATGGACTGGTCAGACAAGATGGAGGCCTACAACATCGACGAGACCTGCGGGCGCCACCACAGCCAGAGCACCGAGGTGCAGGCTCATCCGTACTCCACCACCTTCCAAGAGAGGTGGGCCCCAGCTCTGCCCCTGCACTTGCCCTGGCTGTGGTCTCGCCTCCCTCTGCCTGGGGGCCCCAGCGGCGCTGCTTTCACCAGCC
CGGCGCGCACCCGGGCCCCGCGCGGCCTCGGCCCCTCGAGCCTCCGCGCCCCCCGCCCGGCCGGGCCCCGCACACCCACGCCCCCTCCCTCCACGGCCCAGTCACAGCCCCTCCCGCCGCTGCAGTCGCCGCGGGCCTGGATTCCTTGCGCTGCCGGGCCTGGAGCCTCCGCCGAGGCTGGGCCAGGACCACGGGGACCGCAGCGCCGGCCCCTCCGCCATCTTCTTGGCCCGCGCCGCCCACCGCCCGTTGCCCGCGCTCTCACCGGCCGGCTGCGCGCGGGCCGCGCCGCCACAGTCCCTCATCCCGGCCCGCGCGACGCGCGTGAGCCAGCCGC
CCGGCCCTGGCCATGGAGCCCTTGGACTTATTTGTTTCTTTAGCTGCAGCGAGCGGGGTCCCGGTGCTGAGCAGAAGACCCCGTGCTGCGGTCCCTGTGCTCCCTGGCAGCTGTGGGAGGAACTCTGACCTTTGGGGCCCCTGGGCACCTACCCTGTTGGTTCCCGCTCTGGGCTGCCGAGGGCTGGGTGCTGTGCTGTGTGAAAGGCCGTATGGGCGGGGCTTCTGTGTCCCCTGAGTCAGGCACTGCACCCTTATGCTCCCCTCAGGGGCCACACCACCTGCAGTGGTCCCTGGAGAGCAGAGGAAAGGTCCCCCTGGGCCAGATGGGGGCAATTGGTGGGCGGGGCCTGGCTCTACAGGAATGGGGGACCAGGGGCTTTCCCTCCAGGAGTGGTAACAGATCAAAGAACATCTACCCCAAACCAGACCGGACTCAGCACACACCTTATCCAGAGCTCTAAAGACACTAGAGTGGGGAGTAGAGAGAGAAAGAGACCGACAGAGACAGACAGAGGGAGAGATTCAGAGCAAGGTGGGGCAGGGGTGGCAGAGGAGGAGAGACCCCAGCTCTTCTCACCTCACAGACCTCTCGGGCCAGCTTGGCCCCACCCCCACCATCCACCCTGCAACTCCACCCCCACCCGCCCCCTGGGCTGAGCAGAGACCTCTGGGACATGGTCACCTCCACACAGAGCCTGTTCCAGAAGGCAGGACCCCGTCCCTGCCCCAGCTTCTGGCTGGCAGGGCTGTGTCAATGACTTCTGGCCAAGCGACCCCAGGAAATGGCATTCCATGGGGTCAGGTGGCTCCTCAGTGCCTCTTCCCGGCTTTTCATGTAAAATCATGGCAGGTGGCATCAGGCAGTGTCCCACACCCCTACAAGCTCAGGGGGAAGCCACCTTTACCCACAGGGCCAAAATGTGGACGC
GAGGAGCCCCTCAGAGCATGTGAGAGAGTATCTCTGTGTGCCCAGAGGTCCCTGAAGAATCAGAGACCCTGGAAGCGACATGGAGGCATGAATCAGCGCCCAGCCCCTGGATCAGACCAGGCGGAGCTTGAAGCCCAGTTCCAACGCTTAATAGCTGGTGACGCCCACGAGTCACCCAGTTACCACCTCTGCGCCCCATCTGCAGAATGGGGAGATGAGCCTGTCCCCTCTCGCAGGGCGTCAGGAGGGCAGACATGCCGCTGCTTGCAGAGCCCTGAGTGCCAAATGCTGGGGAAGTGGTGGGGGGTGGGCTTCTTAGTTCTGGAAGTTTCCGTGAGTGACCTGAG
GAGAAGCCACCTTGCTGACCTGTTTTCCTGGATTCCTCCCTGTCTGCGGGCATTAAAAACAAAGAGGCCGCTTCTCTAGCGGAAGTCAGGAACCCCAGGCAGCTACTCCAGCCAGGGTCAGGAACCCCAGGCAGCTACTCCAGTGAGGGTCAGGAACCCCAGGCAGCTACTCCAGCGGAGGTCAGGAACCCCAGGCAGCTACTCCAGTGAGGTTCAGGAACCCCAGGCAGCTACTCCAGTGAGGGTCAGGAACCCCAGGCAGCTACTCCAGTGGAGGTCAGGAACCTGAGGCAGCTACAAAATAAGCT
GGAAGAAAAGCCACATCAAGCAGGTGTCGTTTGGAACAAGAGAGATTCGGCTGCCTAAGCAGTACCAAAGGACGGTGTCCTTTTCTGGGTCACATTTTAATTTTCTTTTCAGGTCTTGCAGAACAGCGATTAGTTCATTGCTAATGAAATCCTTAAGTGCTTCAGAGCATTACAACTTAGGGGAGGAAAGACTGGTGTGTCTTCTGAGACGCCCTGAGCAGCACAGACGACTAGAAATGCGTTTACGCTCGGCTGCTTGGGCTGATTGCCTTTGCAAAGAGGCACATGAAACCGCAGAT
ATGCTCCGGGTGAGGCTGTCCCGGTCCCCAGAACCTGGGTCCGTATCTGGGTCCATATGCAGTTCCTCATGGGCAGCCCCAGCCTCCCCTCAGCTTATGGACAGGAGGACGGCCACCCTGAGAAAGCAGCCCTGGGGCTGAGAGAGGCTGCACCTCCTTTTCTCCCCATCACTATTTTGGGTGAAAAGAGGTTGAGAAAGAGAAGAGACATGAAAAAAGGAGACCAGGCCCCAGCCACCCCGGGACCACCTCTGCAGCTGCCCAACCTCAGGGCCGACAAAGCTCCTCTTTTAGCAGGTTACACGTGCCTCCAATCAGGCCATCCTCAAACCTCAGGAGCAGGGATAGCAACCCTTCTCACCTGTGAGGGGTGACCCCGTCACCCCCTCCAAGCTGTGGGGCAATTCCCCACACCCTCTCAGGACAGCCGGCACATCAGAAATGACAGCAGACCACACACAGGCCCCGCATTCTTCTCATCCCCACATGGCTCTCCCCATGTGTACTCCCCTTTGGAGACCACGGCCT
AATAAATAAGTATTCACTTATTAGGTGTTCAATAACTTTAGAGTGAATGAATAAATTTGACAGATATTTATTGCTGATCGTGTGCTAGGCACTATCCTAGGCTCTGGGAATAGGTTAAGGAACCAAACAAAAATCCTTGTGCTCACAGAGCTTTAATTTTAGAAGGATAGCAGACAATAAAAGCATAAGTAAAATACATATAGTGTGCTAGATAGGTGCTAAGGAGAAATAAGGTTGAGAATGGGGATAGGGAAAGTCAAGGAAGGAGGTTGACATGTTAGAGACTGTGTCCACCGTCATTGAAAGGGTAATGCTTGAGAAAGGCCTGAAGGATATGGGCGGACAGAGTGTGTG
GGCATGAGCCACTGGGCCCGGCCGACTTCTCTTAACCTCAGTCTCTTCATCTGTAGAGTGGGGCTAGTAAAGGCCCCTGCCTCATAGATTCATTGGAGGCCTAAATGAATGTAATTCATGCACAGCACTCAGAACAGTGCCAAGAACATGTATCACTCCATATGTTGGTTAAACAAATAAACAGAGGGTGGCTAAGAGCAAGGATGATCCAGACTGCCCGCTCCGATGTGCTTAACTGTCTGTGCCTCGGGGTCATCACCTAGAAAATGGAGCTGTGGGGACGGATTCGTGAGCTTCAGGCACACAGTGAACACTCAGCGTCCCTGCT
AAAGGAGGCTCTACTGATAACATGCTGCAACAACAGATGTGACTAGGAACGGCCGGTGACATGGGGAGGGCCTATCACCCTATTCTTGGGGGCTGCTTCTTCACAGTGATCATGAAGCCTAGCAGCAAATCCCACCTCCCCACACGCACACGGCCAGCCTGGAGCCCACAGAAGGGTCCTCCTGCAGCCAGTGGAGCTTGGTCCAGCCTCCAGTCCACCCCTAACAGGCTTAAGGATAGAAACGACACATAACACCGGGAAAAGCCATGCTGTCAAGCATCTCAGAATCTCAACCCCAGAGGCAGTCTTTAGGG
AGGGACACATCTGAAGCCACAGAAATTTCAGAAACAAGCAAATGCAGGGTCACTGGGAGACACCTGGACACTGCAAAGATGCAGAGATAAAGAAGGAAACAACAGTTCAGCAGAGGGAGAGAGAGAGATGGAGCAAGGACAGGGAGAGAGACACCCAGAGAGAGATAGAGAGACTCTCCCAGACAATACCAACCAAGCCAGAGAGATGCGGAAGGACTGAGATACACAGAAGCCGTCCCCGCCCCGGCCCTGCACCCCAAGACATGGTGGAAAATGAAGCATCTTCTCTGACCTGAGCTGAGACAGGCAGGGAGCCCCT
ATCTCGGGCTGGGGGCCCACCCCTCTCTGTGCCGGCGCCACCAACCCCACCCACACTGCTGCCTGGTGCTCCCGCCGGCCCACAGGGCCTCCGTCCCCAGGTCCCCAGTGGGGCAGCCCTCCCCACAGACGAGCCCCCCACATGGTGCCGCGGCACGTCCCCCCTGTGACGCGTTCCAGACCAACATGACCTCTCCCTGCTTTCTAGCGGCTCGGCTGGGCTCCCTGGTGCTCCAGGGCCATGGGAGTGGGTACCCTCGGGCCTCAAGGGGCTTGACCCTGACCAGGGGCCCACGCACCTGCACTTGGGGTGGGG
GGAGAAGGTGTCCTGGGCGGGCCTTGGTCCCGAGAACAAGGCAGCAGGTGGCCCATGCCTGGGGGGCAAAGGATCGCATGAATGAACTGTGTCCCCGGCTGGGGGGTGGATGTCTGGTGGCAGGTGCCTGGCGGCGGGTGATTGGTTTGCCAGGCGCCCTCACAGACTGCCCCACGTCTGGCCTGTCTCCAGGCGGCTCTGGCGTGGCTGGGGTTTGGTTTCTGATCGTTGCTCCCCGACCAGAGCTGCTGCAGGGCAGTGGGAGTGGACGCCACGTTCCCCAAACTGGCCTCAAGTTCAAAGGGGCTTTTTCAGACACCCCCAGGTCCCACCTTCCCGCCTTCCCAATAGAGCGTGGAGGACATGGTCTTCTGGGGTCCACGGCGGGGAGGGTGGGGTGCACCGGCGCGT
TCTGGGCCCCACGACGACGTGATGCAAGAAAAAGTTTATTTATGTTGAGGAGAGAGGCTCATAAAACGCTGTTGCAACAGAGAAAGGATCCCTATTTCCATCTAGCCCCAAAGCTATGAGGAACAGGAATAAAGGAGATGGCACCAACATATGCCTAAATGGTTGTATGTCTTTCATTATCCCATCCGGGAAGTATATTAACATGGTCTGTAAAGTTCCAATGAAGGTTTGATTTTGTGAATGGGTCCGTTTG
TATAATATGTAGCCTATTTATCACAGTTTTCCTCTTCTTTTCCAATCCTTATGCCTCTAATTGACCTATCTTTTCTAATTCTATTGGCTTATACTAGCAGAGTGATCTAACCCATCAGTATATTCTACTTTGGACTCGAGTAACACTCGGTGAGGCTCAGTCGTTAAGTTTAGGTAGCCTGAGTTTAAATTTGAGGAGGCCAATATGGGAGTAAGGGGGCTCTCTGCCCATGGCTACTCATTTTCTCTCCTGCTCTGACCTGATGTGATGT
AGTGCTGGGCTGGGGCAGGGTAGGGCCAGGGAGGGGAAGCCCAGCACCGCCAGGGGCCACAGCAGGTGTACCAAGTGGTGCCCGGAGCCCACCTTGCCCCTCGGCAAGTTGTTTCCAGGTGGTGGAGAGTCTCAGTCTTGGGGGACAGCCTGTCTGCATGCTCCCAAATCTGGCCCTTCCTTCTGCCTCCCCAGGGCTTTCCAGCGCTAGAGCTGCAGACATACAGAGCTACATGGACATGCTGAACCCGGAGCTGGGCCTGCCTCGGGGCACGATTGGGAAGCCCACACCCCCACCACCCCCACCCAGCTTCCCCCCGCCACCCCCGCCCCCA
GCCGTTATTTATTAGATACAAGACAAAAGGGGCAGGGTAAGGAGTGTGAGTCATTTCCAATGATTGATAAGGTCACGTGAGTCATGTGTCCACGGGAGAGGGGGCCCTTCCCTGTTTGGCAGCCAAGGCGGAGAGGACAGCTTAGGCCATTATTCTATGCATTTCAAAGGCTTTTTTAGTACTTTCACTAATTCTGCTACTGCTTGAAGGCAGAACCAGATGTATAGGGTGGAACATGAAAGTGAAACAGGAGCGTGACCGCTGAAGCACAGCATCACAGTGAGACATTTAGG
GCCCCTGTCCCCAGTCCTCCTGCTCCTCCCAGGAGCGCCTTCACCAGCTGCCCTACCAGCCCACGGTGGACGAGCTCCACTTCCTCTCCAAACACTTCGGGAGCACCGAGAGCATCACAGACGAGGATGGTGGCCGTCGCTCCCCAGCCGTGCGGCCCCGCTCACGGAGCCTCAGGTGGGCAGGCATCCCTCCTCCTTCGTACCAAGCTAGTGGTCTTAGGACTTGTGCTTAGAGAGACCCCTGTCCCCGCGAATAAAAGGGTTACATCTTGGGGCGGGGGCTCTCTGCGGGCTTGGAGGCAGAGGACTCGACAAAATGGGCTTCTCTCCCCGCAGCCC
GACTGGGGGCTCAGGATGGGGCCGTCAGAGTTTAGAACCTGGGGATCATGGGCTCGGAGAATCAGAGGTTACGGCCTTTCAGGACAGCCGGTGGTGGGATGGGAATTCACCTTAGCACGCTGGGCCCTGGAGCCCTGGAATCTGAGCTCAGTGAATCCAGGGCTGAGGGACCAGAGTATGGCCTCATGGGGCCACAGGCTCAGAAGCACAGAGACGGAATCGTGGCACCAGAGCCATGGCTCAAGGCCGGGCTCTGATAGTGGGGCCGGGTTTCAGGTGCGAGTCCAGACTCGTGGCCCAGCCGTGGGCCCTCCATTGAGAAAGGGTCTTGGCCCAGGTGGGCTGCGGTAGGGCAGCAGGACTCACCGATGTAGCGATCGCTCTCGTTGCTCTGGCCCCCAATGGCCACGCGGCTGCAGCCCAGCAATGCCCGCAGCCGCTGGAACTGT
GGGCGGCCTGAGCAGGGGCCACACCAGCTCCTCCTCCAGCGCCGCCTTGAGCGCGCCCTGGCCCGCCACATCCGCCCACTGCACCGGGGGCCCGCAGTCCACCATCTTGCTCGTCACCAGCTCCAGGGCCCCAGGGTCCACGCCTTTGGGAGTCTCCCCCGACGGCACGGCGAACCCCCCACGAGGAGCCGGGGCCCGCTCCGGGAACTTTTCAAAGGGCTCCAGTTGCGGGCCGTAGACGGGGGAGCCCAGGACCTTGAGGGGGACGCCGCCACCGTACTTGCCCGACGCCTCCTCCGCGGCTCCTGGCGGCTTGGCCCGGAACCCGTTGCCCCGACATTCGCCGTTGTCCGCGGCGGGGTAGGAGGCTCCGTCAGCCACGGGGGCCTTGGCGGGCTCGTACGCGTACTTGCGGTAGCGGCCCTCGGGCCCCTCGTCGGCGGCCTTGCGCTTCAGCGACAGCCCGGATTCGGCACCCGGCGCGGCCGTGGGGAAGCCATAGGCGGTGGGCGGTGCCGGCGCGGGCAGGGGCGTGGGCGCGGGCAGGCCCGGGGTCAGGTAGGGGGCCGGGGGTGGGCCTGGGGGCGGCGGGAGCGCGCCATAGCCGGGCTGCGCTGCGTAGCCCCCTGCGGGATAGTTGTACAGCGGCGCTGAGGGCCCGTACCCCGGAGGCGGTGGGGGCTGCAGGAGCGCGGCCGGGGGCGGCGGGGGCAGCGCGGCGCCCGTCTGCGCGCAGTAACCCGGCGCC
GGATTGGCCCCCAGGAGCAGGAATAAGCAGCCCCCCCAGGGCCACTAGTTCAGGCACCAAGCCCAGCCTGGGAGCAGGGTCACCCAGGGTCTGGGAGTACGAGAGGGCCCAGGCCCCAGGTCCTTTGGAACCAAGAGAGGCTGAGGAACTACAAGAGAAACAGGGAGTGAGACAGAGACAGAGAGCAGAGCCAACCAGGGCCCACCCAACGGCCTCCAAACAGATGCCCTTGACTCAGTGTCCCCTTCAGGCCATCCCACACCAGCCACAAGACACGTTCCCAAAACACTGGCCACCCCAGCCTTCCTGCTGTGTCCCCTCAGTCTCCGTAGCCCCTGACTCTACTGCCCAGCGTGATTGCCCCATTTGCTGGGTTTGTGCTCTCTCCCAGTCACCTCTCCAAGCATCCCTGTTCTGTGCAGCACACACTCACGAGCTCCCGCCCAGGCCCAGCTCCCCGAAGGCAGGAAGGCTTCTCAGGGCCCCAGCCCTCCTCAGCTCCTCCCCTGCAC
GCTTTTGAAAATTCTGTCTAGGCACCAATTACACAAACAAAACAGAAGAAGTGGAGACTGGGCGAGCCAGCCAGAGAGAACATTCTTTATGTATGAAGTCACTGGCTTTCAGTGCAAACTACTTACAGAAACAAGGTTCTTGTGTGGACTGCCACAAGTAAGGCTCTCCAAGGCCTCTAGTTGCAGCAGAGAAAATGTGATAAATCTACAAAACGTTCTGCAGCTTTACTCAGCTCTTTAAACTCAAATATTTGTTTTGGATGAGGAAATGGCTCAGGGCATGAGCACAATCTCACCAAGTGTGTGATCCTGGTGCC
TGGAACCTGGAATCCTAAAGCCGCAATCTTCCCCTCGCCTCCTCTCAGGGGACCCCGTGGAACAGCTGGTCCGCCATTTCCTCATCGAGACTGGGCCCAAAGGGGTGAAGATCAAGGGCTGCCCCAGTGAGCCCTACTTTGGTGAGAAGCAGGAGCCTGGGGAAGGCTACGTTGGGTCGGTTTAGGGAGATGCCAAGGGATCTCAGGAGGATGGAAGGGAAAGGCGGGGCACCCTGGGCATCTCGGGACTTTCCTACCTCCTCTCCCACAGGCAGCCTGTCCGCCTTGGTCTCCCAGCACTCCATCTCCCCCATCTCCCTGCCCTGCTGCCTGCGCATTCCCAGCAAAGGTGAGTGTCTGGTCATCTGTCCTCCCCACCTCTCCCTACCCCCTGCAGCCAAAGCAGGATCCAGAGGTCTTGGCTCCCCGCCTTCCCTT
ACTTTGCTGTGTTGAAAGCTCCAGCAAAACACTCCTCTTCATTAAACTAGGAGACACCTTTATCATGGTTTGAGTTATCTGCATGAATACAGGAACTCAAATTTCCCGACTCATCTACAGAGTTTTCATTATGCTATGGAATGAAAAAAAAAAAAAAAGACGCACTAGCATATTCTAATCTCTCTAAAAATTACTCAGTGATTTAATAAGTAGCACACAGACTTATTGTAATTAGTCATAGTAACGTAGTAAATCGTAATAAATACATA
GTAGGAGCAGCCAACAATCTGACAGATTTTCATAAACATGAGGGGCTGAGGCATTGCGGCCATGCAGCTGGGCCTGGGTGGGGGAGTCACACGCATGCTGATGGCTCAGAAATGAAGCGAGACCCGGCGGAGACCCCGAGTCACATGCAGCCAGCCAGCACAGACAGGCCCACAACTCTTTCCACTCTCCTGGGAGTGAGCAGCGGGATCCAGGGCTGTTCTTGCATTTTCCTGTATTTCAGTGAGGATACAGGCAAAGCTGCTGAAGGAGACACCACAGGACAAGGACAGAAACATCTGA
TGGCTTCTGACAGCCTTCTGGAGGCTGGGCCAGGGCTTGCACAGCAGCCTCTGTCTCAGATTTTCTTGCAGTCGGCCTGGGCTGTGGTTTGGGAGGAAGGCCACAGGGTGAGGTTTCCTTCCCACACATCCTACCAAGGGACATGCACAGTATTTTCTTTTTCTTTTTATTTATTTTTTTCTTTTAGAGACAGGGCCTTGCCCTGTCATCCAGGCTGGAGTGCAGAGGTGCAATCATAGCTCACTGTAACTTCAATCTCCTGGGCCCAAGACATCCTCCTGCCTTGGCCTCTCAAGTAGCTGGGACTATAGGCACATATCACCATGCCCAGCTAATTTTTTTTTTTTT
GTTGGCTTCTAAATATATTATCTTATTTAATTCTCATAGCAAGTCTATAAGGTAGGGGTTCCATTTCGTAGATAAATAAACTGAGGCTCAGAAAGCATAACTAACTTTCCTAAGGTCCCCTCAGCTGGTAAGTGCGATGCCAAGATTCTGATCAGGTCTGTGTAACTTCAAACAGGGTGGTGCCAGATAAAGGAATAAATCGTGTGCCATATATGAAAGTTTCTGAATAGGGAGCTTCCTAATGACTTTAATGAGC
TTCCAGTCCCTGGGGTCCCTGATGATGGCTGGATCAGGTGACCTCATTACTCTGACCTCCCCTGCCTGGAAGCAGGGGTGGTCCTGCCCTCCTCCCTGTCTATACACCCAAGGGCGTGCAAACGAGGCCCCATCTCTCTGCATGGCAGGGAGTCTACATCCTCGTCTCTGGCTGCAATTGAGCACCCTGAACACTCCTTCAGTTCTAGAATCTTAGAACAGGTAGTTTCTGCAGGAGACACCCAGCCCAGCCCGCCAGACAAAGTCTCCTCTGTTCCCTCCCTGACCGGCACCCCGGACCTCTGCTCAAACAAGCCTCCTGACCGGTGCTTTACTAACGAGGAGGCTCCTTCAGTCCACCTCAGAACAGCTCTGCCACTCACTGAGCTGAAATCTGCCTTCTGGAAACTTCCACCCGGCACCGGGCTTTGCAGGCATCCCACAGCCTCCTCTTCGCAGGCTGGTCCTCCAAGAACGCACAGAATCCA
CCCCACCCAGCATCCAGGCACCGGGCGTTTCTGGACCTTCTTCCTCCATCCTGCCGGGGAGGCCGCCCTCGAGACAGGAGGGCTGAAAAACATCACCTCTGCATGACAGATGAGGAAACTGAGGCAGGAAAGGGAACACACTGACCGAGAGCCACACCTCGTCAGTGATGATGCCAAGAGCCCCAAACTCCTGGCTGGTGCCACTTCTTTCTACCCCATCACGTGGTCCCTCTTAAACATCCTAATAGAGGGAAGCAGCCCTGTGTGTGGGAGCCACATCAGGCCACATAAGAGCCACCTAGACTTGGG
CGGTACCCCGACATCCACGACCTGGACCTGACGCTGCTCAACCCGCGCATGATCGTGGTGAGAAGGGCTGCCCCGGCCTGTCCCATGCGGAGCTGCCTCTTCATGCCGTTGGCGTCTCAGGCAGTCAGTGACACGTGGTCTCTTTGCAGGATGTCACCCCATACATGAACCCTTCGCCTTTCACCGTCTCGCCCAACACCCACGTCTCCCAAGTCTTCAACCTGTTCAGAACGATGGGCCTGCGCCACCTGCCCGTGGTGAACGCTGTGGGAGAGGTGAGCGAGGCCCCGGCCCTGCCCCCACC
TACCTTCAGAAAATAAGAATAAGGGAGGTATGATAGAGCTGTGGTGGGTGGAGGAGGTCCTGGAGGAGGTGACATTGAAGCCAGATAGTGAAGGATGAGTAAGAATTGGCCAGGCAGAAAGGAACACGAAGGGTATCCCATGCCAAAAGAAGAGCATGTGCAAAGACCTGGAAGTGGGAAATGGAGTGATGGGTGTTTTGGAGGGAAGAGAAGCTATAAATCCTTGATTTGAGGAGTTTCGACTTTGTTCTGGGGCAGCAGCAGAGCTGCCACTTGGCAAATCTAGGCAGCAGCCCCCACCCCC
CTCTGTCTTCCCTTCACCTTCATGACCTGAACACAGTGTGAAGATCACAGGGGAGTTACTGTGTAAAATACCCCTCACTTTGTTTGTTTGTTTGTTTGTATTGCCTTACAGTTAGATTCAGGTTCTGTAACTTCGGCAGAAATACCATCGACACCCGGCTGCGCTCTTCTCCCATTCTACCCGGCAGCATGTGACTTTAGTTTGCCCCAAGACTGATGATGTTCGTGTTGATCATTTAATTAAGGTGGTGGGTGTCACAATTTGCCACTGCAAATTTATTCTTTTTCT
TCTTATCCCCACTCTCTTCTTTTCCTCCCCTAGTTGTAGATGCCATGGGGTTGGGAGTGGACTTGGGCTCAGTCCACAGCCGTCCAGCCCAGACCTACTCGGCACGCAAATCTCGCCATTCTCTCTCAACCTCCATGTTCCGTCCAGCTGGCAAACCAGGGATACAGACTGGGCTGGAGGTACGTGGCAGGGACAGAGGCGTGGACTGGAGGTGGTGGTGACGGGGCTGGGGGGCCATGGATTGGAATGAAGGACACAAGCTGGGACCAGGAGACAAGGACTAGGATGAGGGGGGCGGGAGGATATGGAGGGGGGGAACGAGGGGCATGAGCTGGGTTGGGGGCATGGACTGGCAAGAGGGGTCCAGGTGGGAGGTGATGGGAACACAGGCTCGGTGTCTGCAGCCTGTGGACGACAGTCTGGGGAAGTGTGACGCGGATGGGATAGCCCAGATGTGCTGGGGCCAGGTCAGCCAGAGACACACTGGGCCCAGAGCAGCAGAGCAGCTTCAGGCTGAACCTAGTGATGTGGCCTGTGATCTGACTCCAAAGAGGTCTGGCCTCCTCCAGTCTCCTCCGGTGTGGCCTGGGGGAG
GCTGAGGCCAGAATCATGGTTCCTAGCCCCTAATCCAATATCTCCACGTAAGCCTGTGGCCTCACCAGAATCCCAGCAGCTCTAGGGTGCTGGCCTCAGACCTCCCGCCAGTCCGGGCCCTCATTAAAGACGAGGGGACCATGGCTCAACAAGGTCAGAGCTGTGAGCAAAACTCTGGTCTCTTGATTAACTCTCCTGCTTCGGGAAAGCACCCGAATGCATGGCCAAGGCCACAGAAAGGACTTCATCACAGCCACAAACCCTTACAAAATGCTTACAACGAGCCAGGCACTGTCTACATACTC
CCTGTATTTTTATTTTTTATTTTTTTTTGAGATGGAGTCTGTCTCCATTGCCCAGGCTGGAGTGCAGTGGCGCTATCTCGGCTCACTGCAACCTCCACCTCTCGGGTTCAAGGCATTCTCCTGCCTCAGCCTCCTGAGTAGCTGGGATTACAGGCGTGCACCACCAAGCCCGGCTAATTTGTGTATTTTTAGTAGAGATGGGGTTTCACCATGTTGGCCAGGCTGGTCTCAAACTCCTGGCCTCAGGTGATCCACCCACTTCGGCCTCCCAAAGTGCTGGCATTACAG
CAGACCCTGACTGAGACCCCAGTTCCGCGCTCGCCCGTCCCGCTGCTGAACGCACCCCTCGGCGCAGCAGGTCTCCTCCCCGCCAGGACCCACCAGAAACCTAGGTGGTCCCGGGCACTACCTCCGTCCTCCGTCCTCAGCAGGTTCTGCCCGTTCTCCCGTCCAGCGCTGGTTCCCCGCGGACGGCGGCCCCGGCCCTCCTGCCAGTCTCCCCGGAGCCGAGTTAAAAACAAATCGGATCCTGTCACGCCTCTGCCTGAGACCTCTGCAGTGGCTTCTCGTTGCCTTAGGATGCTGTCTGAATAACCTGCTCTGGGATCCTTTCCCCCCATAACCCTTGGCACTCTCCGCTCCAACCAAACAATTCTG
CTGCTCATGCAAAGGGATTTCCTGACAAACCAGCCGAAGTGAACACTAATAGGACTTCCTCTTGCTGCTCTTTCAAGGATCAGTGGAAGGAGCTTTCCCACGAGGACCTGGAGCCCCCACCCGAGCATATCCCCCCACCTCCCCGGCCACCCAAACGAATCCTGGAGCCACACAATGGGAAATGCAGGGAGTTCTTCCCAAATCACCAGTGGGTGAAGGAAGAGACCCAGGAGGATAAAGACTGCCCCATCAAGGAAGAAAAAGGAAGCCCCTTAAATGCCGCACCCTACGGCATCGAAAGGTAATATGATTGGGTCCCAGCTTGTTGGGGTGAGGGGAAATGACTTTCTGTTCTAGAAACACA
CACCTAGATCAAGGAGGTCAGGGGGCCCCTGGGTGGGAGTGGGGATCATTATAACCCGTATCAGAAGAGGAATCAGGAGCCCAGGAGGGCCCAGAGGGCGCTGGGGCGGTGGTCAATGGCTTGAGGCTTACTTGTTCACGGCCTCGTCCCGGTCTGAGAGGGCACTGTGCAGGGCCTCCCCAGGGTCTTCCTGCGCCCGCAGCTCCTTCTGCCTCTGCAGCTCTTCCCGCAGGGACTGCAGCTCTGCCTGCTGCAGCGAGATCTGTGAGCAGAGGAGGGGGGCCGTGCGGCAGATGGGCCAATGGGCCTCCCTGCTTCTCCCAGCAGCCCCGACTCTGGCTCTCCCCACCCCTCCTCTGCCTGCGACAGACACCCCAGGCAGCCGTGGCC
CAGCACCGCCTGCCAAGGAGCCAGATGCTACCATTGGAAAAAATTGCTTCACAATTTGAAATCTTGGTTCTTTGATCATTGCTCGGAGAGGATGAAGAAGAGAGGTTCAAAGTAGTGTTTTAAAATGCCAGCGTCTCGTTGCAGCCATCAGTGCCTATTAGACTGTCTCTGGTTGGGGACAGTCCTCTTGATGTTTTCATTTTTGCAACCAGGTCATTCTCCCCAGCTCTTCCAAGCCCTCTGGATAGGAAGGGAAGGTCCACAGCCTGCTCCTGACCCTGTGCCCCTGCTGTCCCCCTGCCTCGCG
GTGGGCAAAGACCAAAGGATGTCACTATGGGTGTAGAGGCCAAGTTTCAACAAGGGCTGTAGACTAGGGGCAACTGAGGGGGACGGAGTGGGCACTGATGGACACATATACGGGATACAAATGAAGGACAGAGAGTCGCGGTGGTTAGGGAGGAGCCTTTGGGCCCTAGGGCAGTGGTGATGCTGATATAGGGTATTGGCGCTGACCAGTGGGAGAAGAGGATGAGATCCTGAACCTGGGTGGAGAGGGAGAGAGAGCTGGCAACAGCCAAAGCCCTCAAATGAGCCGCTGCCTGTGCTGGGGGCACCTCGGCCAGCC
GCGAGCCTGCGTGTCTCACCATCTCCCAGAGGCTGCGAGTGCCGCTGGTCTTTGAGGTCCTTGAGGGGTCTCCCAGGGTCTCCTCCACTCTTGCCCTTCCCCAGGGCCCTTCCTCCTCACAGAAGTGGGAACATCTCCCTCATGCCCCCCACCCCACACCCTGCCACTCCTCTGCTTAAACCGTCTGGGCCCCCCGCTGCCTCCAGGAGAGAAAGTTCCAACCCCTTACCGAGGCCCATACCCCCTAGATGTCCACGGCCGTAGTATAGCTGTTTCCTTTAACGGGTTTTCCTATCTGTATAGCGGGCTGATGACAGCGCCTGCAATGCACCATACAGTGTGTTCTGCAAGGTGCCCAGTGAACACAGACTCTCACGTCTTGCCTTTGGATCTGAGCCCATCCTGGGTCTGGACCAATGGCCCCTCTTTCCTCCCTTTCCTGAAGAACTTTGACTGGCCCCTCAAGCCTCTGCCCAGGTGTGCTAACCCCAGAGCTC
GAGAACTGCTTGAACCCAGGAGGCAGAGGTTGCAGTGAGCCGAGATTGTGCCACTGCACTTCAGCCTGGGAGACAGAGGGAGAATACATCCCCCCCACAAAAAAAAAAAATCTAAGCTTCAAGTCGGATGGAGTGGCATGCTCCTGTAGTCCCAGGTACTCAGGAGGCTGAAATGGAAGGATTGCTTGAGCCCAGGAAGGCGAGGCTGCAGCGAGCTATGATTGCACCACTGCACTCCAGCCTTGGCGACAGAGACAAGACTGTCTCAAAAAACAAATAAACAAACAAACAAAACCCCACTAAGTGTTGATG
CTTGTCACCGCCTCAGAGTGAAGTAACTTCCCTCAACACACAGCCACACGCCTGCCCGCCTGTCTGTCCTCCACATTCTCGAGAAAACTTCTCTAACCTAGAGCCTGGCTCCTCCTGGGCAGGGATGCCACTTCTTGGGGTCGCTCGCATGGAGCCTCACGCCTGGGCACCCATTCCTCCATACACCCACCACCTGCCAGGACTTTCTCACTCCAGCTGAGCAGCCTGGGGCCCTTCACATCCCAGAAGGGGCCAAAGCCAAAGCCCAAGGTGCTGTTCAGCGCCAGCATCCCCTTTCCCT
AGTAATCCAGCTGCGGGAAGAAGCAAAGTATGTGTGGGTCAGCGCCAGGCCGGCTCCTGGAACCCCCACCCCCTTTTTTTTTTTGAGAGTCTTGCTCTATCGCCCAGGCTTGAGTGCAGTGGCGCGATCCCGGGTTCAAGTGATTCTCCTGCCTCAGCCTCCCGAGTAGCTGGGATTACAGGCCCCCGCCACCGTGCCCAGCTATTTTTTTTTTTTCCGCCATGTTGGCCAGGCTGGTCCCGAATTCCTGACCTCAGCGTCCTCGTCTCAGGTGATCTGCCCGCCTCGGCCTCCCAA
TCCTTGGCTTGTAGACGCTGCCTTCTCCCTGTGTCTTCACGTTGTCTTCCCTGTGTGTGTCCTGATCTCTTATGAGGGTATCCGTCAGATGGGATTAGGGACCTCACACTCTAGTGACCTTATTTAAAGACTCCATCTCGAAATACAGTCACATTTTGAGGGATAGGGGTTAGGACTTCAACATATGAGTTGGTGGGGGCAGGGACACAATTTAGCCAAAAGTAAACAAAGAAAACATATTTCTATATTAAAATATACATTGTGTGTGTGTGTGTGTGTGTGTGTGTGTGTGTGTATCCTTGTACCTTAAAGAGGAGCTTAAAGAATGTG
CACTGTGGACCCGCGGCACTCCACAACCGCTGCCCAGAGTCCCCGCCCTTTTCGAGGAATCAAGCAATGGAAGCATGTGGGATGGGACCACAGCGAGCAACTGACCAATGAGAGTGAGCGAGGCCCGCCCTCTACAAACTTTTGGCCAATGGGAGCACTGAGGGCCAGCCTTCCCCCACACCTAGGAGAAGAGGGCGTGTGGACGCGGTTGTCATGACGACGGCGCCGGCGGGGGAAGGGGCGGTGCTAGAACAGGTTGGGGCGGAGTCAGGGTCGGTCCAAATTTCTGGAATGGGGGAGGCCTGGGCTGATTAAAATTGAGAGTGAAGGGAGCTTAATCTTATTTCTTGTTTTTTGTTTTTTTGTTTTCTTCATATGCCTTTGCTCATACGTAACGGAATTTTCATCAATTCAAATAAAGTGAAGTGTCTAGACTTTAGATGGCAGGCTTCTGAGCCCGCTCCCCGCCCCAGCACAACGTGGGCTCTACCACACAGAACAGCCCACAGGTGGGACACTGATGTGCAGGTCATTAAAAATTCAGGGATTTGTGAGCTGGTTATTGTTACACGAAGCCATAATTTAAACTTACAGCTAGATCCTTTTGTAGTTTCTAAGCGGGATGATTGGGTGTTCACGCG
GCTCACCCTTTTGGAAAGTCGTCCAGTGGCAGAAGTAGCCTCCCAGGAGCAGAGCGAAGCTGCTCGGTGGTCCCCTCTCCAACCAGGGACCCAAGAAGCCGCTCAAGGGAACACGGCCCCGCGGCGTCCGGGAGGTCCTGCAGGAGCCCTGCGGCTGCCCCGGTTCTGTGAAATGGCAGTGAGGGTGGGGGAGATGTGCGCTAAATCCTGGGAACGTGCGAGTCATAACTTTCCAGGAGAGGGGCCCAGGGCGCTGGTCCTGCAGGGCGTGGAACCCTCTGCTCTTCCTGAGCAGGCTTTGTCCCCGGGTCGACACGGGGAGCTCAGCGTGAGGC
CTGGAGGTCAGGAGTTCGAGACCAGCCTGGCCAACATGGTGAAACCCTGTTTCTACCAAAAATACAAAAATTAGCTGGGCATGGTGGTGGGCACCTGTAGTCCCAGCTACTTGGGAGGCTGAGGCAGGAGAATCACTTGAACCCGGGAGGCGGAGGTTGCAGTGAGATCGCGCCACTGCACTCCAGCCTGGGTGACAGAGCCAGACTCCGTCTAAAATAAAATAAAATAAAATGGGGATAATTGAAGTCCACTTGATAGAGTTGTGAGCGTTAAATGCATGAACACAAGCGAAGTGCTTAGAATGGAGCCTGAGACAGCGAGCCGGGC
CAATCCCTCGCTCCTTTTTCCCCTATCCCCTGTGCCAACCAGGAGTTTCTTCTATTTCCAGGCCTCCTGGCAGAGGCAGGCGTGCGGCTGCTGTCCTACCAGACTTCACTGGTGTCAGATGGGGAGACCTGGCACGTCATGGGCATCTCCTCCTTGCTGCCCAGCCTGGAAGCGTGGAAGCAGCATGTGACTGAAGCCTTCCAGTTCCACTTCTAACCTTGGAGCTCACTGGTCCCTGCCTCTGGGGCTTTTCTGAAGAAACCCACCCACTGTGATCAATAGGGAGAGAAAATC
CAGCAAGAGACACAAAACATCAAAGCCAGGGCATTGAATGTTGTGGCAAGAGGCGGTTCTGGAGCTGTTGGCTTTGGAGGGGTCTCTGTTCTGGGGCTGGCTCCTTGTGCCTCATTTCCCAGCTGAGCCCATGGAACTCTCTCGCTCCAATCCGAGTCTCTGGGGCCTGGTAAAATTCCCCTCTGTGTTTAGTCACCTCTTGATTGGGAGCCAAAGCAGAAAACCAGTCAGCCCCACGAGCAGGAATTACCTGTTTCTCATCAACTCCACTTGCCAGAACGGTCTGTGACTTTCCAGTTACTTTTCAGGGCCTCTCC
CAGGTGAATAGGAGGAAATTAAAACTGTTATTTACATAAGCTGCTTTAAGTCAGGTGTTATTTATGGCTGGACGCAACGTGTCATCTAAGCCCAGGTGCTCCTGTAATACCAGTTACTCCTACCCTGAATGTCTCCCACTTGTACTCGCTTGACACGGACTCAGGAAAGCATCAAGCCAGTGGGTTTATTTCCTGCACCCATAGCGTGACAGATCACAGAACCTGATCACCGTGTGGCACATCCATGAATCCAGGTAGCACTGGCACGGCTACTCTCAACAACT
CCAGCCAAGCCGGAGAGGAGGCGAGCAGCAGGGCCTGGTGGCGAGAGCGCGGCTGTCACTGCGCCCGAGCATCCCAGAGCTTTCCGAGCGGACGAGCCGGCCGTGCCGGGCATCCCCAGCCTCGCTACCCTCGCAGCACACGTCGAGCCCCGCACAGGCGAGGGTCCGGAACTTAGCCCAAAGCACGTTTCCCCTGGCAGCGCAGGAAACGCCCGGCCGCGCGCCGGCGCACGCCCCCCTCTCCTCCTTTGTTCCGGGGGTCGGCGGCCGCTCTCCTGCCAGCGTCGGGATCTCGGCCCCGGGAGGCGGGCCGTCGGGCGCAGCCGCGAAG
TTCAGGCTCCTGCAGACTTTGCATATTTGTGAGTGTGTACATTTGGGAGCATGTGCGATAGCACAAAGTCATGTGTTTCCCTGAGTGCTTGGAGAAGCTTAAGTGCCCTGCCAAGTGTGTGCTTCTCTGTGCCTGGGGACACCAGTGGGCACCGGAATAGCATGAAGCCACGTGGACATGTGTGAGGTGGGAGGGGGCTGTGGGCACTTACACAAGGCTGCTTGTAGCATGCACCTGTGTGCCCAAGAGGGACTATCTGCCTGTGTGAGTTATGTGCACATGTGTGTATTCACTGCACGTGTGAGGGATATGAGACCATATCCCTGTGGCACCATAAAGGCACATGTGAGCAGTGAGCAGGGCCTGAGGAAAGCTGTCTGTGTCTGCATGAGGAGATGCATCCTCACAGGCCCAGGGTGTGGCTGTGCTGAAAGGGGACATATTTAGTGATTTATGAACTTTTAAGGAAAAGCCTCAGCCCCCATTCAGGCCCCAGACACAGTGACCCCCTGCCCCCACTGCCACATCACTCAGGCCTGACATCAGCCAGGCACCTGAAACCACAGGAA
GTACAGCATGTAGAGGCCGGAAGGTGCTCCAGGGCACCAAGTGTGGGAAAGTGGGACATACGGGGAAGTTTCCAGAAAGCATGATGTCACGTTGGAGGCGGAGCGCTGCTGGGTTGTGAAGGGTCTCAAGTCCAAGTGAGGGAGTTAGGGACTTGGGAGGGGTTGTTGTTGGGTCGGGGACCTGGGGTCAGCCAGGTGGTGACCTGGGATGAGATGGGGACAGGCAATGAGGTAAGCTCTGCTCTTTAGCATTTTGCAGATGCTTTTCTCAAACTCTCCTGATCCTGCAGGCAAGCTAAACCAGTTCCAGAAGAACCTGCGGGAGTCGC
TATTTTTAGTAGAAACAGGGTTTCACCATGTTGGGCAGGCTGGTCTGGAACTCCTGACCTCAAGTGATCCACCCGCCTCATCCTCCTGAAGTGCTGGGATTACGGATGTGAGGCACCGCGCCCGGCCTGGCCACAAATAATCTAATTATGTCACTGCCCCTGAAAATCGGTCACCAAAGGGTCTCATAGCCCCAGGCCCCAAGGCCTCCCCGCTGAGTGTGCCATCAAACACTGCAGCCTTAAAAACCCATGGACCCCAGATGCCCCCAGTCCTGTCCACCCCTTTCAGCGTCCTGAAGCTTGTTCCGTGG
TGGTCTTTTATAGAAAATTTAACTGAAAATTAACACATCTTTTAATAACATTGCCTTAACTTTAATGGCTCTCTGCCTTTCGTTTATAATTGCTCTAAAATTGTCATTTTCCATGTCATAGCTGCCATTTTTTATATTTGCTAGTTTTCATGGTGTAGATTTTTATTTTTAGTATTTTTCTTTCGTGAGGGATGAAAATGATTGGATTTTTTTTTCCCTACCCCAGGCCTGCCTGGCCTGATGTGACAGCAGTGGTCTGTCCTGAG
CACCTCTGCAAGGTCTGGCCAGGGCTACAGAAGGCCCCCCTGGATGGTAATCCTGGCTGCGTTCTGCACCTGAACATAAAGTCCTCCTCAAGACGGCCTGTGGTCTGCCTCTAGGCAACCAAGAAGCCCGCAGTGCTACACGACCCCTGAGGCATGGACTAGAGCCCCAAAGGCAATGCACAACCTGCTCCTGAGCCTGCTGCTCGTTTCCTCTCTGTGGCTACATTTGTAGCAGAGTAGTTGCACTGAGCTGTGTGCACGCCAGGCAAAGCCAGGCTGGCTCAAAGAGCAACCAGCCACCTCTGCAAGGCTGGGCCAGGAGAAGGCGGACCAGCCACCAACCTCACTCCCTGCCAGACATGGTACA
TTTCTCCAAAGCCTACAGAGAGTCTGATCCATAACACACACCCAGAAAGACAGGATAGCTCCTCTATGAGCCTCAAGGGACCCACCCTTAGACTCCTAGGAGAGGCATGTGCTGACTGCAGTGCACATCACTAAGCTACTTCTATATGGGGTGAAGCTGAATCCTTCCCCAGTTTCCACTTCTCCAGAAGTCAGACCTCCCCGCTGCCTGCCTGAACACAGATGCAAGCACAGAGAGGTGCTGAGAGGGCATTTAGACATAATCCAAATCTTTGCACAAAAACTGTTCACT
GTGTTATTTCGTTGGATCCTTCCAACAGCCCTTTGATCATTTCTCCCATTTTGCAGATGGAAAGTTCTCTGAGGCTCAGAGAGGTAAAGGAAGTGGCCCAAGGCCACACAGGATTTAAAGACTGCTTGGAATGACTCCGAACGCCACCTTGGTCATGACGGTCATGAGCACTGAGCTTTGCCTGGGGTCCCCCAGAAGGCACCAGCGTCAGCAACTGGGACCCCTGTAGCTCTTCCAAGGCAGCTGACACCCCCTATGCCCCCAGTGGCTAAAGACCACAGCTCAGCCAGCCAGAGGGCCTG
ACTGACGTGTGCCTGCATCTCTCCCTTTTTACGAAATGGTGACTCACACCCATAAGCCATCAGAGAGCGGACAGACATTTCAGGAGTTTCCAGGTATTGGAAACAAATCCGTGCTGGTCCCCAGTTTTCCTGGTAACCCCAAGGCCCGTGTGAGGACCAGCAGGCTGAGGAGGGGTAGTCTGGGCCATCGGGCCACAGCAGGCCACTCTCACTGCGCGGAAATAGGGAGGGAAGAGGGCCCAGAGCTGGCGCTGGCACCCGTGGGCCTGGCCTGTCTCATTCACCCCAACAAGGGCCCTCTCGACAGCGTAGGGTGGGAAAGG
TACCATGCCGGCTAATTTTTTTGTATTTTTAGTAGAGATGGGGTTTCGCCATGTTGGCTAGGCTGGTTTCAAACTCCTGACGTCAGGTGATCCGCCTGCCTCGGCTTCCCAAAGTTCTGGGATTACAGGCATGAACCATTGCGCCCAGCCTTGGTTCCTAATTCAATACCATTAATTATTAGATTAGATTAGGATCGTGATTAGGATTATTGCCTTAGGAGGTGGGATGTGGGGAAGATAGAAACCCTTGCCCCAGATGCAAAGGATGAAGCTGGGTGGGGGCTGGGGGACTTGCCCCTCCTGCTCGGTTCAGGACACCCTTTTTCACTCTGCCCTCCCAGGGGATGCTCTGTGCAGACACATGTGCCGGGCCATTG
CTGTACAACTCAGATAACTTTGTGATCCACTCTTCTTCAGAAGGAAGAAAGAAAAGATTCTATTTGACCGTCTTTTTTGAAATCCTTAGAAATCCACCCTTTGAACATAAGTCTTTGAGAACTTCCATCAATGTGCATAGTGAGTGTGTTTCAGGAGAAGAAATAATTTAGATTTTAGCTCAGTATTTTGTTTTTCATTCTATTTCTTCTTCTAAAAACAAAAACAAAAACCTCTTGATCCAAAGGAAACACATGGAGAATGGAGAATTCCACAGCAGCCTTGCAGCATGAGCGGCTCCGGATGGCCCTGCCTCTGGGCT
ACTCAGTTTATGGTTTCAATACTCAAGGTGGCCTCATATTCTAAGAATGCCAGAGCTCCAATCATCATGTCCATGTTCTGGGAAGGGACAAGGAGAAAGAGAGGGAGAGCAAGGGGCACATTTCCCATCCAGATGCGCTGCCTGGGCCGGGTGGGTGAGGGCTGCCAGCAGAGCAGAAGTTGTCCTGGAGAGTTACACATTCACCACACAGTAGCTCATCTGAGTCTCTGGCCGAGTCCTGGCCACCGGCTGCAGTAGCTTTTTCCCCGTGAAAGTTAATCTTCAGGAAATGGGCATCCCA
GAAGGGGAAAGGAGGTTAAGATAAGTGAGGAAAGAGCTCCCCTCATTCTTACCCAGAGCCACCTCCCCAGTTGAGGGGCCTGGTGTGCTTCTGGAGCCGACAGGTATTGAAATAACAATACTCCATTATAAGACTCATACTTGGCCGGGTGCGGTGGCTCACACCTGTAATCCCAGCATTTTGGGAGGCCAAGGTGGGTGGATCATGAGGTCAAGAGATCAAAACCATCCTGGCCAACATGGTGAAACCTCGTCTCTACTAAAAAATATAAAAATTAGCTGGGCATGGTGATGCA
AAGAACAGGACCACGCAGTGGGGAGCTGTGTGCTGATGCGGAAGGACCCTGTGGATGTTACCGGGGAAGAATGAATGGAACTCCCTTCTGAGCAGCCTCAATGGAGACCAACCCAACACGCTCACCTTGTGTTCACCCCGTGCAGCAGGGACTGCCCCTGCCTCCCACGCAGGAGGGGCCAAACCCACTCACAGCAGGCCTGAGGCCCCCAGGTCTCGGGGTCACGGGGGAGTTCCTTGTTCCTCTGTCCCTCGTCCTTTCTGTCAGCTCGCCGTGGCGTGTTGATGCTGGCGTCGTGGTCCTTCGTCTTCCTTTGTGCTCACACTGACGGTTTCTGGACTTACGCATGTGGATGTCTGATAAGTGCATCCAGAGAGCCATGCCTTTTCATAAATGATGGTTGCTTCTCAGA
GCCACCTCCTCAGAGAGCCATTCCCTGGCCTGCCAGGATGTACCTTGCCCCCTTCAGCATTCCAGCTATGTTTTATGGAGCACTTGTGACAATTTGCAGTATGTCTTATTTATTCCTGGTTTGAACTTGTTTTCGGTTTCTCCACTAGTCTGTAAGCTCCCTGGTAGCAGGATTCCTGTTTGTGTTATTGGCCTCCATAACTAAAGCACCAGCATAGTACCTGGCACATAGTAGGTGTTCAGTAAATATGATTTGGATGTGTGCATGAATGAATAATGGAAATGGTCAGGCCAGT
CAAAATCTAAATTAAACTGGGACATGTCTGGACAATTTTGTAGCTTACATACCAATTCAAACAGGTTTTTTTTTTCTCTTCATTTTCCAGTCAATATACTGACCATTTCTGTCCTTATATCTTCCTCACGGAGTGTTCCTGATGGTAGTCACACAGTCTTTTATTATAATTTTATGAGTTCTTGTTGGAGCGATTAATAGCATTTATACTAATAAAACTTTCTAACATACTGTATAATTTACTTATATGTTTTGGTTATGATCTTTTTCCTATCAATAGAATGTAAGCTACATGAGGACAAAGAGTTTTGTCTGTTTTTTCAGTGTTATGCC
TGGGGTCCTGGCCCTGCAGCCACTGTCACACCACAGCCCCACCCCAGACCTCCAGAGTCGTGGGACTCTGGTGGCACAAGCTCCAGAAGCTTGGTCGATGCCAGGTCTGGGACCGAGGCCCCCGTCTCCGAGGCCTTGGCTTGCTGTTCTGGAAGGTGATGCTGGCTGGCAGCCATTCCCAGCCCCTCGGAGAGCAGTTGTCAGGCAGTCCCTGAGCTCCAGCGCCCCATTCCCAGCAGGGCCCAGTGATCTCATGCCTGTGCCCCTGGTGCTGGGAGGAGCGGGTTGGCACTAGGGCCGGTGCCCACATCAGAGGAGGAAGGTCTGAAGCCAGGGCAGGGGGCAGGGCACCCTCCCGTCCAGCGGCCCCAGTGCCCACTCCATTCCTTCGGGGCTCCCGTGGCCCAGAGTGTGGAGCGGCGCGGCCTGACCACCCAGGATAGCTTGGGGCGTTTCGGAGGTTTGGCTGCCTAGGCTGTGCACCTAGCACTGCTCCCCAG
GCCGCAGCTCCGGTGCTCGGAGTGTGCGGAGTCGTGTCCACAGGGCCGGCTTCAGGGGCGCCAGCACCGCCTGGCACACCGCCGTCTCCAGCGCGGGGCCTGCGGGGTGTGGGGGACGGGTGAGCACAGGACCGCCAAGTTGTCCCACGCCCACCCACGCGCTCCAACAACCCACCCTGGCCCACAGCCACCCCTGCCTAGCTCTGGTCCCCCGTGAGTGTAGACATGGTTGTGAACATGTGTGGAAGAGTTAGCCTGGGTGTGAACTTGCGCGCATACGTGGGCGATAGAACGCGTGGGATGTGTAGGAAGGGCGTGTGGGTGCAGAAGGAAACGTGTGCGCACCGATGGAGAGGACGAAGTTGCACACTTGAACCCGTGGGGGCTCCCTTCCAGTCCTCCCATTACCTGGATCCTCGT
TGATTCCTTACCCAAGGGCCGTCATAAAAGGTCTCAGCTGATGCCTACTGCCGATCACATTCAGCTATTTGGGAAGAGATGTTCAGTCCTTAAGAGGACATTATTAGTGGACATCACTCTTTCCACAAAAGCCCCAGTCTTGTGTTACTTAGTCCCACTAGCTTCTTTAAAGAAACCCCAAGAGCATTTCCTCCAGGAATCTGTTTGATCTCTTTTCCTGGGGGAGATTTCCAGGTGATTCTCATTGGAATGAATCCTAGGTCCTGTTGCTGCTGCTGGTCTCACACTGTGACTGATGCTAAGTCCTTCTCTTCCACCACCATTCTGGATTTTCCTTGCTATAGCCTAAGTGTTTATGTCTCCCCAAATTGTCAGCGTTGGAGCA
CACGCAAATCCTAACCAAGCGACCACAGGTGGAGGACAGTGACATCTGGAGCATCTGATGGAGGCTCTGGGGCAGTTCAGAAGAAAGGCCTTTTTTTTTTTTTTTTTTTTTTTTGAGACAGGGTCACTCGATCTCGGCTCACTGCAACCTCTGCCTCCGAGGTTCAAGTGATTCTCATGCTTCAGCTCCCCCAAGTAGGTGGGATTACAGGTGCGTGCCACCATGACTGGCTAATTTTTGTATTTTTTGGTAGAGACAGGGTTTCACCATGTTGGCCAGGCTGGTTTCGAACTCC
AAATCAAAATCAAAATAATTGTTTATCGGAAATTATTGTATAAAATATTGTATGATTGAGATAGCTATTCATGTTATGCAGAATGAATATGAGGCAAGAAGCAAAAATAATATTGCTTTGTTTTCAAAATAAAAAGATGAGGTGATAATATAAGCACACTGGGTTGCCATGGGAATCAAGGAAATTAAGTGAATACAAAGATGCAAAACTAGTATTTGTTAAGTGCACACCATGCAAGAAGCATTCTTCCAGGTAGACAATTC
CCCAGCCCCCTAGAGGGAGGGAGAGGCTGAGACGGCAAGGGAAGCAGAGACTCAGCCACACCAAGGGCCCTGGCAAGGTGGGCCTCTCCTCCAAAGCCTCACCAGGCTTCACGTTCAAGGTCACCAAGAGTGCACTTGTTCTCTGTCGAGGGCAGAGGTGACTCCGGGGACTGTGCTGGGGTCCAGGGAGGGCAGGCAGCGGAGTTGCCAGGGAAGCAGCTTGCCTGAGGTCTGTGGTCTTGGCAGGGGCTTCCGCAGCAGCCCCACCCTCTCCCTTTCCCCTCCCTCCTGTCCTTGTCCTCGTGTTTACTGAAGACCATGAGAAGGGATGTGGAGAGCGCCTGCAGGAACT
TGCCTGGCAGAAGTTTGTTCGTTTTCATCATGTGGACATACCATATCCATTTGTGTTGTTTCTAGTGTCTGGCCATTATGAATAATGATGCTGTGAACATTCTTGTACGTGTCTTTTGGTGAACCTATGCATGCATTTATTTTTTGCAATTATGTGTGTAGGCAGATTATGCTATGATTTTCATTTCATGGTAGTGGAATGGGGGATGTCATAAAATACTATCCAAAGGGGGCATAGGTTCTAAGGGGATGGTTGAGACCCTCCTGTTGGAAGCAGATGCTTCTGTC
ATTGCCTGACCTTACACGACAAATAAACTCTCAATTCAAATCATAATGAAGTTGGTAAAACAGTTTGGCTTTAGGGAGATGAAGATGATGTATTGTGGGGAAAAAAGTCTCTTATTACTAAGGTATATTTTATCCCCATATAAAGTAGCAAAATAATATTATTTATTCATAAACAAAAAAGAGTGATCTAAAGGTTTTCCCAAGTTATTTTAGATTGGTGCAAAAGTAATTGCAGTTTTGCCGTTATTTTGATGGCAAATAATATTAACACATCAACATATATAGGATATCAGATCTGAA
TGGAGGGCTCTCACTGGCTCCCTGCTGAGTGGGAGCGAATGGGGAGAATGTCAATGGAGGACAGAGTGCAGGAGCCAAATGGGGTCGGCAGGAGAGGTGTGGGGCTCGACTTGTTGTGGATTCCTTCCAGGGACTTCTGGTACTCAAGGCCTGTGTGGGAGTCGGGGACTGGCCTGGCCCCTCAGGAAACTGTGATCCCTGGAGACATTGGGATCCCCAGGACTGTGGGGAATGAGCTCCTTTGGCCCAGTGTGGAAGGCAGAGAGGAAGCCAAGGCAGGAGTAAGT
ATGGTGGTGATGGTGACAATGATGGTAGTAGCAATGATGATGGTGATGATGGTGAGTGTTAGTATGCTGGGTGCCACACCTTTTTCTGAGCACTGGACAGGCATTGGTTTGTTGAAAGCAGCCAACTGCAGCACGGCTGGGTGGCTCCATGACAGTCGCTTTACTTTACAGCTAGAGGGAGAAGCAGCTAAGGAATTTGTGCCAGGTCACACTGCTAAAGAGGCACAAACCTGGGGTGACACTGGCAGTCAAAGTTATATATAGCAATTGCGGGGCAGAAGCAGGTGTGAGTGTGCTCTCAGGTGGATGCAGGGGCACTCAGAGACCCTGACTGGGATCACCCTGCAAAGGCAGCAACTGCTCTGAGCCGCTGGGGGCTGCTCTAGG
ACCCCCGGGATGTGGTCAAGCTACAGCCCTTAGGCAGCCTCACTCTGCGACGGCAAGGGCTTAGAGGGTGGAGGGGGACCAGATGCCTTAGGAGGGGTTAGAAAGCCAACGCACACAGGGAATTTGTTTTCAAGCAACAGATTCCAAGCATGTGGAAACCTTTTAAATGATGCTGGTGAGAGCTATGATAGTTTTCGCATTCTTGGCGAGGGAAGTCGGAGGCTAGTAGCGGGATGGCTCCTGGGCGCGCGGGAGACAGAGGGACCAGCGATCCTTGCTGGGGGCAGAGGGACTGTGGACCAAGGATCCAGACACACTTAATTGGGGATTCCAGTCCCGACTGTGGCCACTCAACTGGCGTTGAACTTGAGCAACTCACTATACCGCTCTAGCCTCCGACTAATCACTTCTGTAAAATGGGCATTGTGGGCTCCGAGTCTCGTAAGGGCGCTAGGGATTCGAGACAGCAGGAATTTCCTCACTGCTCCAGCAACCCTGGGTTCCTGGGTTTGTAGGTGGGCTGAAAGGATCCTTTCATCGCACG
GTAATGCATGCCCCTTGCAGAAGACACAAAAAAGCCCAAAGCAAAATGTCAAGTCCACCCCAAAAAGCCCTTCTTTGAAATAACCGTTGCTGGTATTTTTGGGACCTACCTTTCCAATGTATTTTATGTTATTATTTTATGGACTATACATACATTATAATTACGTGTATTTGTATACACATATAACAGTAGATGAAGACGGTTGTGATTTTATTTTGTTTTCCTAAATTCTGTTTTGTAACCTGATGTGTTCTACAGAGTAAACACTTTCTCATCATATAAATTTTTCTTT
CAAGGAGAGATGCCTTGGGAAAGTCAGCCCTGATTTAGTCCCTCCCAAGCTCCTCTCTTCATTCCTATGTAGAGGCTTCTCTCCTTTGTGTCTAGAACTTAGAGAACATACTTTTGTCCACTCCCCACCTCCTTACATTTCTCAACCTCCCCAGCTCCCTACCTCCTACACGCCCTTGGAGGCCATGATCCAGCCCAGATTCACTGCCCTGGAGAGGCCCGTATCTCTGCCCTGTGGCCATGCTGAGCCATGACTGTGACAACTAGACATTGTT
GAGGCGAAGGCAGGAGAATTGCTTGGAGGCAGAGGATGCAGTGAGCTGAGATCACACCACTGCACTCCAGCCTAGGTGACAGAGCGAGACTCTGTCTCACACAAAAAAATAAATAAATAAAATTAAATAAATAATAAAATAAAACATCCAAATTGTCTTTATTTTTCTATATTTGTTTTGTTAAGCTATTCAGATTGTTTTTATTTAAAGATAGTAATAAAATGTTTTCATTACGTATATTTTAAATACCACCTCTCCCTAAAAAAATCCTAAAGTAAACAACCCTTTGCAGACCGGAAGGTGGGAAAC
GGACCTGCAGCCTTGTCAGTGTCTGAGCTCATGGGTAAGGTTGGGAGTAACCATTCACTGGCCAAGTGGTACCCCCCACCCCTGGGGAGGAGGAGAACAATTTCTTTCAAGGACTTTTCTGGGTACCCGGCGTGGGGAGTAAAGAGGGAGTCTCTGGAAGCAAAAGGAATCCTGAGAGGCCTGGGCAAATGACACTGGCTTTGCTTGAACCTGGAAGGCCAGATGGAGGAAAAAGAACTTCTGTTGCTGGGCGCGGTGCCTCATGCCTGTAATCCCAGCACTTTGGAGGCCGAGGCGGGTGAATCACTTGAGGTC
GCTAGAGGGACCTCCCGAAATCAGGATCAGTATGGTCATTGCAAGCACTGGCTTTGGAGTTTGTGGATTTGTAATTGAAAATCCGCTCAGCACTTTCTAGTTACGTGACCCCGGGCAGGTACTTAACCTCTTGGAGCCTCAGTGGCCTCATTGAACAAAAATTAACACCTGTTTCATGGGGCTCTCAGGAGGATCAAGGCAATGATGCGTGTAAATTTCTTAGCATAGTGTCTGGCATCTATGAGCACTCAATGAAGGGCAGCCAGTGTTGCTATTAAGGGTCATGTGATTT
AATTCACACCTCTCCCCGCACTTCCAAATTAAGAACCACGTGTGATAAAGGCACTAGGAAGATCTCGCTCTCGGTTGTCCACACAAGCATTTAGATGTGTGCAAACGGCCCATCCATGAGTCCCAGTCTCCTGCTGTCCCTTCTGAGACCTCAAGGCCAGCATCTGTAAAAAGGGGATGGTACTTTGCCCCTTACTGGAGAAAGAATTCACCATCCCTATTCTCAAACCTGTCGCCTTCATTTAAATGATCTATTGCCTTGTTACC
TCAGAGCGAGGTCTCTGACAGTCACTGGGGATTCTGCCCTCAGTGAAAAACCCAAAGTCCCTATCAAGCTTCCCTACCAAGCTTCAGAATTAGTGATTCTCAACTATGGCTGCCCTTGGGTGGGGGGCATTAAACATCTTCCAGTTCTCCCACCCCTACCCAGAACGCATAACATCAGAAACTCAGGACTAATTTCATTTTAGCCGCTCCTTTGCAAACTCCCTCCTCACTATCCAATAATAATGAACTATTATTATTATTATTATTTTGACTCAGAGTCTCGCCCTGTCGCCCAGGCTGGAGTGCAGTGCCGCGATCTCGGCTCACTGCAACCTCCACCTCC
AAGCACCCAGGCCTCGCCCTTGCACTTCCAAGGCACTGTATAACTTGCCAAGAGAAGAAGCCCTGCAGGGCTCCGCTGACAACCCTGGGGCCCCAGACCAGACAGTCCCCGAACAGAGCTTGGCACCTTGTACTATGAATTCTCAACCCTGAGAAACTGAATAGGCAAACACATGTGCTGGGATGCTTTTTACAGTTCATTGAAACGTCTTCTAAAACCCGAACAGCCTCTTTAAAAATCCTATTATTAATCACATCAGAAGAGCTCTGATATCGGCC
AAGACTTTTTCTAATTAGTACAAATACGTCAGGCAGGTATGGGCTAATTGCAGCCTTGTGTCCCCAGCTGTCACCATTACTGTCCTGGCTAGGGGAGATTTAGTGTCTGACTCTGTCCCTTCAAAAGAGCCCCCTCAATTCTCTTCAGTGTCAAAGCATCTTTTCAGAAGATCCTTTCAAGCCCTTTGGTGAGTGACTAACCCACCACCGGCAGTCCACTAGTGGAGAATTACCTTCTGCCAAGAGACCTTAGTTCTGT
CCCTGTTGGGTGATGTGCTCACATGCATGTTTATATGTGTTGGTATCTGTGTGTTGCCTTTGTTTTTGTTTAGCTGGCTGAGGTGACTGCATTGTGTATACCTGTATGGGATGGATTGCATTCATTTGTGAGTCTGCACCCTATATGATTTCTCTAAATCCCCTGGCTGCATGCTGTGTCTGTGTGGGGTATGTTGCATTTGTTGTTTGTAGGTACAACTGCATATTCTGTGTGTTCCCCTGTGTCTCTGCCTCTGTGAAATGTGTCTGTGTGTTTTCCCTGCCAGCTCCTCCTCCCCTTCGGGTGCCC
TTCAGTTCTAAAATCTCTACCTGGTTTATTTTTGCAGCTTTCATTTCTTTGCTGAGAGCTGCTATCTTTCAATGTTTCAAGGGTGTTTAGTTCTGCCTCATCCAGCATGGTTGTAATAGCTACTACTAAGCCTTTGGTAATTTTAAAATCAGCATTATGTCAGGTTTTTTTGATTGTCTTTTCTCTTACAATTTGTTGGAGTTTTCCTGTTTTTCTCTTTTAATGTTGCATAATTTTGGATTGTGTCTTGGAATATTATATTGTGAGACTTTGAATCCTGTCAGTGTCCTC
GTAAACAAAGGGGACGCGCGCTGACCCGGAAGTGAAAGCTGGAACCCGGCCGGAGTAGCTCTGAGCGCCGGCTGTGAGGAAGGAGGTTCTGGGCAAGCTATAGCCATGGCTGTGGCTGTAGCCATGGCGGGAGCCTTAATCGGGTCGGAGCCAGGCCCCGCGGAAGAACTTGCCAAACTCGAGTACCTGTCTTTGGTGTCAAAGGTTTGCACTGAGCTGGACAATCACTTGGGGATCAACGACAAGGACCTTGGTGAGCTCGGGGAGGTCCCTGGGACCTCAGTTTGGGATTGAGGGAAGCGGAAGGAGGAAGGAGGAAG
AGGCCTAGGCAGGGGCTCAGGAAAAATTCATTCATGTATTAATCCATGTATGGGGAGCCTAAACATGGAGATAAGTAAGACATGTCCCTGCCTTCAGGGTGCTTACAACCTTATAGGCACAGACAAAAAATACAGTGTGGTGAGAGGGCTATGACAAAGAGAACCCCTGGGTTCTGGAAGCTGCCTAGCACAGGCTGGGGGATGCAGTGGGGCAGCAGAGGACCTGAGATACCTGCCAAAGAAGAAGGGCCTGTGGCAGACTCACCCAGGCTGTTCTCAAATTTGTTGGGTTGTTCCCCATGGATGTGGTCTTGCAGCCCAGGGAACTAGGGGTGAGGAGTGCTGGCACCCCTCGGTAGAGCCCAGACCAGTTTCTCCTGCCCTCACCAATTTCAGGCTCCCATTCCCAGATCCCAGCCAGACCCGCTGGTCGTCCTGACACCC
TGGGGAAGAATTTAGGGAACAGAGAGGATTGTGAGGGACTGGAGAGAACCTCACATAGCCTGTACTGAAGGTGGACCCACCAAGGTTTCTCCAGCTGGGGTCCCATCCACAGAGGACAACATCGGTGGGAATAGACTGCAGCTGGCGGGATTGAGGTCAGGCCAGGGAGGGAATCCCCACCATAGTGGCGTTACTTGGGGCCCACTGGGAGACACCTAGTTCCCTTCCCACCCAGAGGCAGTTCTGCCTGTCCAGTTCAGCCGGGAGGGAAACAGCAGAGGAAATGCAGCGACTGCAACATTTGACTAAGGGGAAAAAAAATGTCAAAAATGCTCTGAGCCTGCAGTTTGCTTGTTGACATACACAGATGCTCACACTTTTGCCATTGGGTTCCCTCCACCCACCGCCCCTGCCTTGGCTCAGCGTGTGAATGGGGGCAGAAGGGAGGGCAGGGCAGAAGGGTGTGTGTGTGAACAAGTGAAGTCATTCTCTCTGGGTGGCTCCTTTTAATTAGCACCCTGAAAAAACTCCCAGCCAGCAAAATTGAGTCTTGCCAACTGGGAGCCCCATCATTCTGACTCATCCAGGCCCTGGGGGCGAGAGTAGGGGCACGAAATCTGAGAGTCAGGAAGGGGGTTGTTGAAAGCCTGGGCATTTGAGAAGGCTTCTCAGTCTTCTGGAGGACCCTCAGGAAGGACGTGGTCACATCTGAGAGT
GGCATCCTAGCCTTAAGAAACTAGGCTGCAGACCCAATGACCTCAGGCTGTAGGCAGTGGGAAATCTGGCAAGAGGCATGATACGGCTCCTGCGTGTGTGTTGTGTGGGAGGGGCAGACGAGAGGCCCTCAGGGTTCGGCGCCCCAGAAAGCCAGGAGGCCTCAGGCCCCTGGTGGACACAGAAGCAACCCAGCTGTATAACCCTAGCCCCTCTCCCACCCATACACAAATTATTGGGTTCCAGGGGCTTTTTGGTCTTTGAATGAAGCTTTTGGAGAAGTCTGTCCTTCT
ATGGCCAAGAGTCCTAGAAGCAAGTAACCTGGGGAGGAGAAGGTGCTGGGGCAGCGCCTGGGTTCTGGTGATGCTCCCCGCCCACCTCCCAGCGCAGTGACTTGCCCTGGCAACTGGCACCACTCACCCCCTTCTCAACGCTGCCACCAGAGCTCTTCGACTACCCCTCCCACGCCGTGCCCTGGAGTGAGGTCCCTCCACCTGCAAGGCCCAGCCCCCCAGTGATTTATGGGAGTCCTAGTCCAGGCTCCTCTTCCCCCTTCCCCCACACGCTGTTAGGTGGCTGGACTTACCAAGAAGTGCGAGCTGGCCCAGGTGGTAAATCACGGGGTGCAGGCTGCGGCCGCGGCCGGGCAGCAAGTCCTCCAGGCCAATGGTGCTGAGCGAGCTGAAGCAGAAGTAGACGGCCCCCAGCAGGCTGCAGTCGCCCTGAAGGCCCCACAGCACCAGCGCTGGCAGCAGCACAAAGCTG
GCCTTTAATTTTGTCACCATAAACATTATACTCTGATTGCTCACTTACAGTATAAAATATTCACCCCGCTAAATAAATAAGACGACATTATTGCAAACGGCACTTAAACCCCCCCTGAGAGATAAGACCTCCCTTAGCTCAGGCAGGGGGTGCTCCTGAGTTTCTGTGTGAGATTCCCCAAGCACAGATATACTCTGGGGGCTGAGATGGACAAAGGCTTGGGAAACCGCACTTTGTGCTTCTGGTCCTGCAGTAGCTCCAAACAGGGTTGTGGAGCTGGTG
ACCCCATCTCAAACAAGAAGCACCAAAAGGTGTCTGAGATCAGGCACGGTGGCTCACGCCTGTCATTCCAGCACTTTGGGAGGCCGAGGTGGGTGGATCACCTGAGGTCAGGCATTTGAGACCAGCCTGGCCAACATGGAGAAACACTGACTCTACTAAATGTGCAAAAATTAGCCGGGCGTGGTGGCACACACCTGTAGTCCCAGCTACTCCAGAGGCTGAGGTAGGAGAATTGCTTGAACCTGGGAGGTGGAGGTTGCAGTGAGCTGAGATTGTACCACTGCACTCCAGCCTGGGAGCTGAGATTGTACCACTGCACTCCAGCCTGGGCCCTAAAGCGAGAGCTTGACGGTGGGGTGGGGGTGTGGGATGGACCTTCTGTGGTCCCAGCTACTCGGGAGGCTGAGGTGGGAGGATCGCTTGAGCCCAGGAGTTTGACACCAGCATGGGCAACATGGTAAGAACCCATATCTACAAAAAAAAAATTTAAAAATTAGCCGGGTGTGGTGTGTGGGTGCCTGTGGTCCCAGCTACACCACGAGTGGAATTGTGACGTGCACAGCCTGGGTAAATGGGGTTAGCTATATTCACCCTGAAGGGGGCACATACCCTATTATTTCTAACACCACTGAACTCAGAATCGGGACCCAGATTCGCCGGGGCAGCGCGGGACGAGGCCTCTCCCGGGCTCCGTCTTCCCTGTTAATAGACTGAGAGACGGAATGA
TGTGTGTGTTGTGGGGTATGTGTTGTATGGATGTGTGGTGAGTTGTGTGGTAAATTGTGTTGTAGGGGTGTGTGTTGTAGGGGTGTGTATTGGGGTGTGTATGTGTGGTGTGTGTTATGTGATATGTGCATTGTGTTGTGGGGTGTGTGTCGTAGGGGTGTTTGTGGTGTGTGTTGGGGTGTATATGTGTGGTTTGTGTTGTGGGTATGTGTGTGTAGCTGATGTTGGGATGCATTGTGTGTTTTGTGGGTGTGGTATGTTTTGTGTGTTGTGTTGTGGGTGTGTATTATAGGGGTGTGTGTGTTGTGTGTTGGGGTGTGTGTGGCGTGCCTTGTGTGGTATGTG
GATTCTGCTTCATCTCTTTTTCTCTTTCTTTCCTTCTTTTTCTTCCCCTTTCTTTCTTTCTTTTTATTTCTCTTTTTTCTCTCTCTTTTCTTTCTCCCTCTTTTCTTTCTCTCCTTTTTTCTTTCTTTTCCCTTTCCCCTTTCTTTTCCTTTCTAATAAGGTCTCACTCTTTTGCCCAGGCTGGAGTTGCAGTGGCAACCATGGCTCACTGCAACCTCGACCTCCTGGGCTCAAGTGATTCTCCCACCTCAGCCTCCCAAGTAGCTGGGACTACAGGTGTG
ATCTTATATAGTATGGTTTTGTGGGCATTGCACGGATAATATTGTTCTTCAACTGTGCTTTCACTAACTTGGCATTGCTGAGATGAGGCCCTGTGGATAAGTTTTGTGCATGGTTCCCCTGAGCTCCTGGCTGCCGCCTGTCCTCCCCAGAAATGGCCAGCATTTGCTGACTCTGAGGCAGTGTCTGGCCAAGGAGTGCCTTTCCTTCCAGAGCACAACACGATCACTTTAATGATAATGTCACTTAAAGATATAAAAAAACAAGGCACATTTGCCTGATTTGAAGCTGAGAGCATAT
CTCAAAATAGACAAAATTCCTGTCCATGTGCCAGGCAGAGAGAGCCTTAGACGCTGGGAGCAAACCAGGGTAAATCCCTCCCCTTTCAACGAGATGATATTGAGGAAAGAGACTAGGGCCTTGGAGATCTAAGCGTCTCCTTGTGGTGGAAAGAAATCTGAACCTGGAGTCCGAAACTTGGCTCTAATATTAACTAGCGATCTTTCAGCAGGTCACTCAATCTATTTGAGCCATAATTTCTTTACCTCTAAAAGGGATATAATACATTTCACTTAATTGCAATTAAAGAAAACCAGCTGGGCGTGG
TGGGCAACAGAGCAACAGAGACTCCATCTCAAAAAAAAAAAAAAGATTGAGAAATCAGCAAGTCTTGCTGCAGTGTGTTCAAATGTTCCTACCACCATGCATATTTGGTTTAAAAAAAATCAGAAAGGCTACTCTAAAATTAACCCCCTTCTATCTTTGAACTTCACAAATGAGACCCAACAGTGGGGAAATAAGAAGAGGGAAATCTCCTGTTCAAAAACAAAATGGCCTTTCCTACAGACAAAAGATGGCTTCTAGGATGGCAAGGGATTTGTCTCCCCTTTATGAAGTCAGC
TCACTGCAACCTCCACCTCCTGGGTTCAAGCGATTTTCCTGCCTCAGTCTCTGAGTAGCTGGGACTACAGGCGTGCACTATCACGCCTGGCTAATTTTTTGTATTTTTAGTAGAGACAGGGTTTCACCACGTTGGCCAGGCTGGTCTTAAACTCCTGAGCTCAAGTGATCCGCCCACCTCGGCCTCCCAAAGTGCTGGGATTACAGGCGTGAGCCACCAAGCCAGGCCTGAATTCTAGATTCTGAAAGAGGCAGGAGGCGAGTAATCACCCAGAGTGCAAGGGAAGACAATGGCCTTTGTCTAATTGCTGTGAATCTGGCACTTC
GCAGGGAGGGCCTGTGAAGTGAAGGCAGTCTGTGTCCTAGGTCCAGAACACTTGCAAACATCATCTCCGACCTTATATCCCTCGCCCCACAGGTGGCATCAGCTCTCCCATTTGAGGATGCGTCATGATGGCAGAGACTCATTGGTTCATTCATTCAACTGCATTCACTGTGCAGAAACTGATTCAGGCACCGGACATGCAGGATGGATGAGGACAGACATGGAGCTTACATCCTGGTGGGCCTCACAGGCTTCTCCAAGTCCGCCACACAGACAGGCTGAGCAGAAACAATGATAGGATTAAAGAAGGGAGCCCTGGGACAGGAG
TAGGAAATCTACCTCATGTATTCCTGAGCTGTGTCTGCACCGTTCATTCATTCGTAGGCGACTCATGTATTCAAGCACTCATTTATTTATTAGATGCTTGCTGTGTGCTTAGCACTGTGCCAAGCCCTGTCCTTAGCTACCAAGAGTTTAAAACGTAATTTGGAAGACAGGATATAAGATTATGTCTCCCCTTTGTATTGCGACTCACTCATCAAGTTCTCCCAGCATCTAGCATTCATATCTGGCACTCAGTAGGTGCTCAACAAATATTTGTTGCATAAATGAATGAAAAGATTATTAGTAATAATACCTTTTATTT
TTCAAAGGCAGAGATCAGAGGTCAGAGCCAACGGGGGAGTGGAACAGAGCAGAATTAAGAGGGCTGTTCTTCAGATCAACTAAGGAACTCCCAAAGACAGCATGTCTGGAAATACAAACACAATACCAGAAATAAATATGATGGCTATTTTTTGGTCTGTTCTTGACCATGGAAGCTGGGTCATCCCTGGAGAATCAGGCGAGGCAAATTTGTAGGGCCACTGAGGGTCAGTCAATCTGCAGATTTACTTTATGCTGATCAGAATTTAAATGGCCCTC
AAACTCCTCAGCAAACAGGAGTTCCTTCACACTTGCCCTGAAGCAGCTGGAGTGTGGGCGTCCCGCAGACTCACCTCGGAGGCTGGAGCCTCCTCGGCTGAGCGGGACCTGGGGCTTGGGTGATTTTGCCTCCACCCCCAGCAACGTCATGCTCAGCAGAGGGGCCCCCGCCCACAAGCCCAGGGGAGGTACCGTGTTGCTGGACACAGTTTGCCTGGATTTTTCTCACCGATGCTCTTATGTTTCCAGGTACTGTCTGTTCAGTTTCCCAAAAAGCTTCCACTAGAAAATGGGAATTCCCACGTCACCGTGCCCAGAACTGAGGCTAGGAAGGCAATGGTGGGGGTGCGGCTTAGAGCCCAGGGCTAGAATCTGGTCTGCCTCCTGGGGGCCTTGGACGTGTCCCTGCCCCTCGCTGGGCCTCCGTTTTCTGTCTG
CTCTCATGGGCCCATGACTCTTTCCGGAGCCTTGGCAGCATCTGTCCCTGGTCTGGGAAGAGGACCCTCACTATGGTGGACTGACAAGGGGGGCTGATTATTTATGGATAGGTGAACCTCCTCTGGTCCTATCTTTTTAAGGAACTTGGAGCATGTTTATTCTATACCAGTCTCCTTTGGGAAAGATTGCTAGGCTTGTAACATTGCAATTCTCAGACCCCAAAGCACAAGCTTTGAAAAACTGAAGTCGTATTGGTAAGCAGGACA
CAGAGGGGACTAGGGGCTCAGCCTCATCTGTCCCTGAGATTTTCAGAAGCCACAGGGGGACTGGGAGAGGGCAGAGGCGCAAGAGGGTGGAGGCGGCTAGGGCCGCCCTCACTGTCCTTCCGCCAGGCAGCACCAGCCCCAAACCACCCAGAGAGGGGTTGCTCAGGCCTCTGGGAGGGTGTAAGGGGAGTGGCCCTGGGAAGGCCTCTCCCCTGAATCCAGGCCTTCTTGGGAAAGCAGCAATGGGAAGGCCCACGCACAAGGCCCTTGTTCTTGAGGGCGAGGGGGGAAGACCATAAAAGCAAGATTTTCCCAAAGATAGGGCAGGGAGCACTGCTAAGCCTGGGCCCTGGGCGCGGAGCCACCTGGACAGGGCTGGGGTTCTCGTTGTGCCACATTTTGTCTCTGGCGCTTGGTCAATCTGGTCCTTTCTCAGCTTTACTTCTCATGAATAGAGGGGGTGTGGTGACGATGTATAAATAATGATGAAAGTGCTTGGCATGGTGCCCGTTAGGCGGGTGCTGATGGCCACTA
TCTCAGGCAACAGGTGAAGTAAGACTTTCCAGATAAAAGATAAGGCCTGTGTGAAGTCACAGGTAGGTGGTGAGAATGTGACACAACTGGGAACAGAAAGTGGTTGAGTGTGATTTGAGCACGGTGGGACACAGGGGATGTGGCCTTCCAGGTCAGCAGGGATGGAACAAGGAAGGCCCCGTAGGGCATGTGGAGGCCTCGGTGGGTGGCTACAGTGCCTGCTTCAGGTCTGTAGAGGATGGAGCCAGGGCAGCAGGTCTGGAAGAAGGGCCTATGGGAGGTGAGC
CCCTGCCGGCCCAGCATTGGCCGGGACCCTCCGTGTGCCCAGCGGGGTTTTGGGGGGCAGAGTGATGGTGGAGATGTTGCCTCTGCTCCCAGCATCCCCCTGGCTGCTTCCCTCTGCCCCAGCGGGCTCCTCAAGTGAACTGGCTCCTGCCCCAGGGCCTTTGCACCAGCCACAGCTGTGGCCTCTGCCGCTTTTCCCTGTGTTGCCCTGGTTTGAACGTCCCGTCCCCGTCCCCCCGGGAGGCCTTCCCTGGTACCCCGTGCGTGGTAGTCCTGCACAGGCGCCCCTCCTTCCCCACTCTTCATGCTGTCCCGCCCGAGCCCTCT
CAGGGTAGACTGCATTCAACTGCTGGTCAGTGAGGGAGGAGAATGGCCCGGCCCCCTCAGAACAACATGGGACACGTCTGCAGGCCACGGCAGTGCAGGGCTCCCCGTGCAGCTGAGGCCTGTGTCCATATAGCACTGAGGCCCAGCTTCTCCCACTGTCCAGTCTCGCCTCCATCTCTTCCCTTCTACGGGGCTGATCCCATGAGTACGTCCCAATACACTCTGCACACATCAGTCTCCCCAGCAGACAGCACTTCCCCAAGAACCCAGCTGGCACCACACACTGGGCCAGGGCCAGGGGTACAAGGAGGAAGGCAGGTTTGGGGCAGCTGAGCCCCAAGCGCGTAGGGAAACAGGTCATGACTAAAACTCAAAAAGCAGATAGCACCCAGGAGCAGTGTAAGAAGAGAAGATGAAGGCCAAGAAAGGAGCCCGGGAGAAAG
TCCAGCAGTACCTCTTTTCTTGAGGAAGCCACCTTCTCCTGGCTGTCCAACCCTGAAAGGACCTTGGAAGTTTGGGGGAGTCCCTCTTGGCACTCTGATTTATCCAGAATGCACCTAATCACCCTCTACACATGCACACCCGCCCCCCCCCCCCCCCCGACACACACTCCTCCAGCCTGATACCCTGCTGGGGTTCTTTTGCAGAGTTTTGTCTTGAGGTCATCAGAGAGGTCGTGCTCCATGGGGCATTGAAGCACCACAGAGAAAAACCCCTGCAAGGCCAGGAAAGCATCTGAGAGGCATCTGAAGTCAGAAGGCCTGTGCCGGAATCCTAGCTGTTTCTGGCAGTGTGGTCTGGGTAATTTAACTTCTACCAGCACCATGTGTATAAATGAACATCATCACAGCACATACCTCACAGATTGCTGAAAGGATTAAATGAAATGATGGATATAACTCACTTGCAGCATGCCTGGCAGAGACATATAGTAAATGGGCAAGAATTGGGAGCTACTGTTATTATTGTGTTATTGTGATTATATTCAGCAGGAAGGAGGCCTCCCAGGCTAGGCGCCAGTCCTTGATGAGAAGGTGCCCACTTTATGTCCTCTCCTGTTTCTAACTCTCCTCTTCTGCCTTCTGTGGTCCCAGCTGAGTGGCTGTACCTCAGCAATATCCAGTTTCCTGCCTCAGAACATGAAGCCCAGATATACAAGCTGAAGGAGGGTGCCACATTTGAGAGGCAAGGGAAGATCAGGCGGGGACCCTGTGCTTCAGAGCTTTGGTCACATCCGCAAGGAGCACAGCAGGCCCTACCAGATAAACAGACAAAATCAGGAGGGCTCCAAGGTGGGACAGAGAAGGAAGATTGTTAAAAATTGAATCTGCTAGACTGGGCGTGGTGGCTCACACCTGTAATCCCAGCACTTTGGGAGGCCGAGGCAGGCGGATCACGTGAAGCCAGGAGTTCGAGACGAGCCTGGCCAACATGGCAAAACCCCATCTGTACTAAAAATACAAAAAATTAGCCAGGCGTGTGGTGCGAGCCTGTAGTCCCAGCTACTCGGGAGGCTGAAGCACAGAATTGCTTGAACCCGGGAGGTGGAGGTTGCAGTGAGCTGAGATCATACCACTGCAGTCTATCCTGGGCAACAGAGCAAGACTCTGTATATTTTAAAAAAAAAGGCAAAAATTGAATCTGCTGTGCCCAACCAAGCCATCAGCTGATCAGCTGTGGGGTCCTGCCCTGAATCATTTACTCCTCACCCTATCTCTGGGACCATCAGGGCAGGCAGGCAGCAGCAGATGTTTTCCAAGCTCTACTGCTCCCAGGCCAGCATGACATCTGCAGTGACCATTTTAACAGGCTGGACACCCTCGTGTCCCCCTACCACTTATCCTTGGCCCACTTGCCACTTGTGCCTTACCCAGTGGGGAGGGAGTGGCAAGGCCTTGGCTCTGGGTTCCACAGGTAGAGTTTTGCAGAGGAGTCCAGTGAACTCATTCTTTACAAAACCTACCCAGGCCTGCTTTCAGCCACCCCTCCTGCTAAGATTATATGTAATATATAATATTATATATAATTTTTTATAGAGACAGGGTCTTCCTCTGTCACCCAGGCTGGAGTACAGTGGCATGAACACAGCTCACTACAGCTGCAAACCCCTGGGCTCAAATGATCCTCCTATCTCAGCTTCTTGAGTAGCTAGGACTACAGGCATGCACCACCAGGCCTAGCTTTTTTTTTTTTTTTTTTTTTTCTGTAGAGATAAGGTCTCACTGTCTTGCTCAGGCTGGTCTGGAACTCCTGGCCAAGCCATCCTCCTGCCTTGTCCTCCCAAAAATGCTGGTATTACAGACATGAGCCACCGTGCCTGGCCAAGAGACTATATATTTTGAGCAGCTGCTGGAAAGCGGGGACTAAGTTCTGGTCTGAGGAG
TAGTTCAGGCCTGTATCTTTTTTGTGGGCCACTGGAATCATAATAATGATCACTTTTGAGCGCATCTTTGTGCCGGATACTGCAGGAGAACCTTTATATACAGTAGCTCACTTAATCTTCACAAGGACTTTGTGAGCAGGCTCTTTTAGTACCTCCACTTTTACAGACACGTAAACTGAGGCGCGGGCGACTAAATGAACGGCTCAAGACCACAAGAGGATAATATTGGATTTAAAGTGACGTCTGGGCCGGGCGAGGTGGCTCACGCCTGTAGTCCCAGCACTTTGGGAGGCCAAGGCGGGAGGATCACCTGTGGTCATGAATTCAAAACCAGCCTAATCAACATGGTGAAACCCCATCTCTACTAAAAATACAAAAATTAGCCGGGCGTGGTGGCGCGTGCCTGTAGTCCCAGCTACTCAGGAGGCTGAGGCAGGACAATCGCTTGAACCCGGGAGGAAAAGGTTATAGTGAACCGAGATCTCGCCATTGCACTCCAGCCTGGGCGACAAGAGCTAAACTCC
AGTTAGATTTATTGTGTATAATGTTACACAAAAATGATCAATGCATTTTGCATCTGTGCACAGGGCAGATGATTAGCTGCATTCCACCTCCCTTGTACCTGTTCTTGCGTGATGGTACCTGCAGGACTGAACGCCACCACTTGCCTATGCCGTGAGTCACAGATTCATTGTGAAAACCCACAGGCTGCTGCCAACTATTTCAAAGGAATATGTCTTCCTCGCTCCATGTGCTTCATCATTAGGTGGATGAAAAATGATCCCTTTAGCGAAAGCTGCACCTACTTTCAGTCTCAATTTTAGTTTGGCAACATTAGAGTGTATAACTTACAAGAG
GAAACAAAGCACACAGTGAAGCTGGTAGCAAAGAAATCCATTTTTGTTTGTTTTTTTTTTAGAGACATCGTCTCATTCTGTCACCCGGGCTGGAATACAGTGCTTGATCATAGCTCAGTATAACCCTGAAGTCCTGGGCTCAAGTGATCCTCCTCCTTCAGCCTCCCCAGTAGCTGGGACCACAGGTGTGCACCACCACGTCCAGCTAATTTTTTTATTTCTATAGAAACAGGGTCTCGCTGTGTTGCTCAGGCTGGCCTCAAACTCCTGGGCTCAAGTGATCCTCCCGCCTTGGCCTCCCAAAGTGCTGGGATTACAGGCATGCGCCA
TCTACCCAAGACATTCTTGTCACTCCTAGGGCTGTCATTCTTGAAAAGGAGAGGCTGGTATAGTAGGAAGAAAGCTCAATCCTAAAGCTCAGTTTGGTGTTTGTGGCTTAGCGGCTGGACGTCCTTAGTGTGTCTTGGCTTGTCGCCTGTAAAGTGATCAGCATGACCTGGATGGTGCTTCTGCTTCCCTGCAGCTGGGATGCTCTGGCCTTGAGGATGCTGAAACACCAGAGAGCTGGCCACTCGCTGGTATCAGTCGGGCAAGCGAACTCTTT
GGACACGCTTGTCACAGGAAATGAACAGGCTTTCTTAAAATTTACCTCAAATGTTATTATTTGAACTTTTTTCCTTAGGTATTAATTTCTGGTGCACAAGTTCCCATAAGCCTAGAGGACCTAAAATCCTTTACAAACTATTCAGGTATGTTATCACTGCTAGTTATTGTTTCTGAAAATGTTGCAGGTGGTCATATTTCCAAAGTAATTTTTATTTTATTTTAATTAATTTATTTATTTTTTTTTTTTCAGACTGAGTTTCACT
ATTTACATAGACAAACAACTTTATTTAGAACCAGCAACTCTCGTGTTTGTTTACATAAAGTAATAACTCGAGAAATGGGAAAGATCGATGTTGCAGCAACATCTGGAGGCTCCTAACCTGCAGGGGAGTCCCTGGCAGCCTCCCACGGGAGCTGGGTCTTCCTCCGCCCTCCTGGGGCCCCAGTCCTCCCACGTGGACAGCAGCTCTGGGCCTGGGGGTGGGCTGGGGCCCAGGCCATGGGGTCTCCCTCCCCTCTTCCCCCTCCACCCTCCCTCATGCCATGCTTCCTCCTCTGCCCCTTGTCCTCGCTGGGTGGCAGGATGGGTGAGATGCCCGGTGGCCCTGCAGGCCTGCAGCTGGCCCAGTGCATGTGGGTGTCCCCTCTCCATGGCTGTGCCCTGCATGCTGGCAGAGCTGCCAGGGGCAGCTTGGAGCAGGAGCAGCTGGAGCTTGGGTCCTGATTCAGGCAGTGCTACAGCCGGCTCCCTGCCAGGCCCTGGGTCAGCTGCCCACCTCCCCAGTGGGTGTCATGCTCAGCAGCCTCAGGACAGGGCTGGGGGGCTGGCTGGTGCCGCCTGCCTCTGTCAGGCCCCCGGCCTCCACTCTGGCTGAGTACATCGTCTCCTCTCTGAGCTGGGCAGGGCAGCCACTGGCGACCCCTGGCATCCTCCGGGTCTGACTGGCGGGGACAG
AGTGCCATAAGTTATAGGGAGGACAGCAGCTTCTTATAGGGAGACCTTTTCTGGAATCTGCCACAGGTCCTAAAAAAGAGATAACAGTGACTTACAGATTGAGTGTATGTACCTAAGTCGTAAAGGCTGCTCAGTAAATATTAGGATTTGATTCAGTGACTGATTTGTAAAGGGAATCACTTGCCCATAACCAAGCCCAGTGGAAGTCAAAACTAAGCAAGCTGTAGCAGATTTCAGAACTTGAATGCATCAGACTTCAAAACCCCAAGG
AAGAGAGGAGAGCAGAGGGTGCCCGCGGCGGCCCGGGCGAGGCCGGGCGCGAAGTCCCCTCGCAGGGAAGTCCTGCCTCGCCTGTCCGAGGTGGGCATTGTTTCCCGGGCCGTGCGGTGCCCGAACCGGGGACGGAAGTGGGGCCTCTGCCGCCAGGACCCATCCCCCTGCCTTGGGAGCCCCTGGGTATCAGATACAAAAGGCATTTTCGGCCGGGTTTGGCCGAGACCGGGCGCTGCCCGTGGTGAGGGGAAGGGTGAACATCTGGAGGGGAGGAGCAGGGGGCTGGGCCACTTAGGGGGCACATCTGCTCTAAGTAGGGCGCGTGCTCCACTGGGGGCTGGCGCTAGCAGAGCGGGCAGTGCCCAGGCCCTGAGCTGGGGGCACAGCCTGAGGCTGGGGAGCCAGGGCCATCTCCTCTCCAGCCTAGGCAGCTGCTTCTCTCCTTCCCTCACCTCTCCACTCTCAGGGGTG
CACCTGAGCAGGACACTTGGGAGAGTGGGAGGGAGCACTAACAGGACAGTGGTTGGGACAGCAGGTGCAAACCTGGACACGAGGTCAGCCTGGCTAAGTGACCCTTCCTGTCTAATACCCTCAGCTTCTGAGACCCAAGCGGGACTGTTTTCAGCTTCCATGACATTCATGAACATCATCCGGTGTAGCCATAAGGGAAGACCTGGGGGTAGAAAGAGAGTGAGAAAACTTGAAAGGCTGAGACTTTGGGGGCAATGCCTAGGACCAAAGGGGCACACTACCTCAATAGTTGTGTTCCAG
TAGGGCCCACAGCCAAAAACATAGCCAGCTTGTTTAGATTGGCAGTAAAAAAGTTAAGCACTCTTTACTAATTAACACCCTATTAGTATAACAGCAATATCCATGTTGAGTTACTCAAGACCGTGTTTATTTTCACCACTCTGTGTAGTTTGGTTTCTAAGCTAAGGAAGTCTGAACTTACCTGGTGGTGTGAGGTAATCAATTACTGAAACCTCCCTTCAAGCCAAACTCTACCGACAAAGAAATATGCTAAGATGGGTGCATGCCAGGAAATGCC
TGAAAAAAAAATCCATGTATAAGTGGATCCACACAGTTCAAATCCATGTTGTTCAAGGGTCAACTTGTTTTTTCGTCATTCATGGGAAAGAGAACTTGGTGTTGAGCAAGGAAACAGATAATGTGATCTGAAGCTTGAGGAGACCTCACTGGGTCCAAACTCTCAACATGCAGGAAAGAATTCATGCAGTCTTTGACAGATCGGTAAATATTAAAAAGAAGTGAGAAAAGGTTAGAAGAACTGAGATAACACTACCTGAGAAG
ACAACGGACAGGAAACATACAATTGGGGTAGTGTCAATAGGAAACACTGGCAGTGGCCATCATCAACAGCACTCAAAACAGATGAAATGGCACCCAGGAAGTCGATGAGGCAGGAAGGAGCTCGGTGCTTTCACGGGGAGAGGGGAGGCCCGCGTGGCTGGCTTGTAGCCACAGGTGAGGCTGGAGGGCGACTTCTTCCACTACCGTGTGATTACAATATAAAGTAACTAGTGATTGGCTATCTCCCATTCTTCCCCCGTGATTGGCTATCTCCTGTTCTCCCCCTGCCGGAATTCCTA
ATCCCCACAGAGCCAGTAGGTTTCTTACGACAAGCTGGGTAGTAGTAGCCCAGTAAGTAACACCCTAAGCTGCTGAACCCCAACCTAGACCAGAGATCAGGGATTCTGGCAGCCAGTTCTGCTTCAGGAATGGCCAGGGAGCTAAGAAGCCTGGAACACCCAAGCTTCTGGATCAGCCTTGGCTGGGGAGGACTCTCCCTCCTCTCAGTGCTTCCTCCAACTCATCTCAGCATCTGCCACTGTACCTGTCTTGACCATTCTTTCCTGTCTCAACGTCCATGTAAGCATCTGTCTCAGGATCTTCGG
TTCAAATGTACTGTAATATTTGGGACTACATTTAACAGCAAAGTTGATAGGTTGCACTTTGTAGACACGAGTTTCAGATTTATTGATTTTGATTTTGCAGTTTTCTTTTGGTATTTGGGGTTGAAAACAACCTTTAACCTTTTCATAATTTTACCAAACTCGTAAACTAGGCCCTTTGCCTGTCATCTCTAATGGAAAATGGACCTGTTTGGGGCAGTTATGCCATGTTTGTCTCTTTCTCTTTGTTTGTGCTTCCAATAAATGGAATTTATTT
CTGCCCGCCTTGGCCTCCCAAAGTGCTGGGATTACAGGCGTGAGCCACCGCGCCCGGCCCGTTCCTTAGTTTTTACTTGTCACACAGTGTGCATGACAGAGTGACTAGATAGGGGTTCTTTCTGTTTTTATTTCTAGATTGAAATTTTGCATGGTAACAGCAGACAGGTAATACCTGTCTAGGTGGCTGCCACCGCAAAGCCCATGTTATCACTCTGAGTGTCAGGACTGAGTGCCATAGTGGTCTTGAGAATTCTCTATGAACTCTGTGGACTGCAGAGCCCTTCTCATTACAAAAGAACTGCCATTACACA
CAGCCCCCGCCCCCACCGCACACATCCCCGAGCATTGCAGGATATATTTGACTTCTGTCGCCTCCTGCAGCACTGGTGGGAAGATGCTGCAGTCACAGGTGGGGTCTGTCACCAGGAGGAGGAGGTTACTGTTGGGAATCTGCTGCACCACAAATACCCTGCAGCAAAGAAAGGGAGTCGAGGATGGCTCCGTGGCGACCACGAGAAGGGCTTCTAGGGAAGGAACTTCTGGAGACTTTAGTGTGGAGTTAGGGTGGCAGGGAAGCCCGGAACCATGAGGCAGGGCGGGTCGGGGCAGCTAAGGGAACGGGCCTGGCAGATGGCTCAGTCCTACTGGCTTTGCTCACAAGCCTTTGCTGCTGCATTTCCTTTCCTAGCAGACTGGAGACAGTGAGGAAGTCC
AAAAGAAGCCGGCGCCAAACGTCGGAGTCAGTGCACAGAGTTAGAGGCAGGCAGAAAGAAAGGAGACCTCCCCAACCTCGGCCCCGCCCTTCCCTGGCCCAGGCAACAAAGCAGCGAGGAGCCACGTGTGGAAAAGCAGTGCAGATGAGCAGCAGCGTGGAGCAGCAGCGTGAAGCAGCACCGCAAGCAGCAGGGGAGCCCCAATCTACACCTGAGCCCCCCATCGTATGCCCAGACCTCCCACCCAGGCATCTCCAAAGACAGCTTGACCACACCAAATGTCCCACCCT
CCCAGAACATGCAGAAAGAAAAAAAAAACCTCCTTTGAGGCAGAGTTAAAAAAAAAAAAAAAGTCTGGATCAAGTGATGTCGTGCGTGCTCAGTCTGCAGGTGCTTGCTGACAATCTAGTCTGTGTGGTTCTCAGAGGACATTTCTTGAGAGTTGTAATGGAGTCAAGGTGAATCTGCCATCGGGGATTGGCAGTTGGTGAGCTTGGAACATTGGGCACATTTCTTCTGTCCACACCTCAGTTGCTCATTTATAAGACGGGGCTGCAGGAGTCTCCCACCCGCAGAGT
AGATCACACCTCTGCACTCCAGCCTGGGCGACAGAGCAAGACTCTGTCTCAAAAAAAAGAAAACTGCAAACACCCCCACCCTCCTCACTCCCTTGATCTCCTCTCCCCTTTATCTCTCTCCAGTCCCAGAGATGTGGGGGGGGGGGGGGTCTCGCTATGTTGTCCAGGCTGGTCTCGAACTCCTGGTCCCCACAGCATATCCTGACCTAGTTTCGTTTTCATTCATTTATCTGTCTCCCTCACTAGAATACCAACTCCCCAGTCCAGAGATGTTTGTTTCTTGTTCACTGCTGTCTACCCGGAGCCTAGGACCGATCCTGGAACATAGTA
TTAGGTTGACATCCTACCCCATTTTCTCTTGCTTTTGGCAGCATTTCTCTGGGCTTGAGCAGTGAGAAAAGTAATGCTCTGTGTACAAGACGCCAAAAAAAAATATATATATATATATATATATAGGTGAAAATAGGTTGTTAAGTTGAACTAGTGTCTGGTACCATATGGACCAAAACCTCAGTTTGAGCATAGGATTCCACCAGTTTTATTGGTTGACTTTTAAGTGAATTCATTCTAACAGCTTTGAGCACAGATATTCTGAAAGCTAAAGTGCTTAGCTG
GGCTCGCCAGAGTCCTGGGCTGGGGACTTCTAGGAAGGATTATTTTTATTTTCTCTGGGGTCTGAAGGTGGGAGGGTTGGGGGTTGGTAAGATGGAGGTGGTTTTCCAGGAGATAATGACTATGACACATCTTGTGCCCACAGGTGGGCCCAATGGGGGAGGGGCTGGTGGGCCTGGGGACCCTGGTCCTAGGTCTGGAGTGGCCCTACGAAGTCAGCAATGGCAAGTGGCTGCTGTATCCCACGGAGATCACCGTCCATGGCAATGGGTCCTGGCCCTGCCGACCACCTGGAGACCTTATCAACCCTCTCAACCTCACTCTTTCTGTAAGGACACTATCAGGGATATTTCATTTGCATGCTACAGGGCAGAAAGGCCAGTGTCTTCCCCTCCCTCCCCTCATACCCCTTTGGCAAGCTGTCTCTCCTACCCTTTCCTTTCCTGCAACCCTGCTCCCAATTCTTCCTCTGCCCTGCCAGCAAATCTCCTATTTCCTCTCCAGGACCCTGGGGACAGGCCATCATCCCCACAGCGCAGGCGGCGACAGCTGGATCCAG
GACTGTTCTGGCTAAACCAGTGAAACCCCCTCTCTACTAAAAAAATAAGAAAAGCGAAGTGCATCTCCCATAAACGAGGTACTGCAGGAAGAAAGCAGAAAATGAGACCCGAGTACACACATGCACGCGGGCGCGCGCACACACACACCAGAAGAAATGAACCAAGAGGAAAGGAAACATTTTCAAATAAGCATTTGGAGATGGGAAAAACACCTTGAAACAGAAATTCATAAAGCACAGAATTTTTTTTTAAGTTAAAAAAGGAACAATAATAGACAGAAAATGAATGAAAAATTAAATGTCA
AGTAAAGGGTGCGGTCAGGACTCGAACCCTGGTCTGTCTGACTTGGAGACAAGGGATTAGAAACCACCTGGCCCAGTCCTTATTCCTCTGGGAGGGGGCACCCACACACCAGCTGACAGCCAGTCAGTGAACAATGTGGAAAGGAAGATAGGCATGACGGCCAATCCTTCCCTCCCTCTTTGTCCTTCCTTCCAGGTTGACCTCCTCTCCCATCCAGAGCCACTGCCAAGTATGGCTCTGGCACTGGAATAGGCACAGTGGAATAGGGCAGAGGTGAGGGATCT
ATTTATATACCCAGATCTGAAAATGTTATTTGTCATCAGACCACAAAGGCAAAATGATGCATTGATATGTTGAGAGATTCACGGCAAATCACAACTGGGCAGAAATGACAGGGCGAGCACCAGGGAGAGAGGCATTGAAATCCAATTGCTTCCCTGCAAACGACTTCATTAAATTGTCCAGATTACTAGGAGCCTACTGCAAAAAAATGCAAAGGGCAAGTGGAGTAATTTCTTTTTGACTGTTGATGCAATTTGGAAGAAATTAAATAGCAATTAAGTTTGTTT
CCCTAGTTGTCACCATGGGTTGGGCCCTCCAGCCACCCTAGTAGGAAGTTACCTGTCATGTGCCTAGAGTTTTATGGAAGCTGGGGCAGATAGTCTCATTCTTTTTCTGGTGGCAAGCACCACTGGAATGTCTCTGGCTGCCTTGTGGGCCAGTGCCTCCTGGTCCTGTGACCCATCTGCCAGCATCTGTCAGCCAAGTACTGGTGTGTGCTTCCCTGGTGCCTTTGGATTCACACGAATGCTGTCCTTTTCATTGTTCACAGCTTCCTTCTCCATTC
GACCTCGCGGTGCACTCAGCAGGGGCTGCCCTCGGTCCCACCGTCTCCCTTAACGCCCCTGCCTCCCAGTCCCACGGCCCCCAGGAGGAGCCAGTACCCTAGCCCAGGGAGCCGGGTTGGGCGCGGCCTGGGGACCGGGCGTGGGAAGCTGGCCCACAGGGTCGCCCCTAGCAAGGAACCACCAGAGCGCGCATGCGGGAGCCGAGGCCGCAGCACTGGGTGGGCAGCTAGCTCACCGAAGACCCACGCAGCGGGCCAGGCGCCAGCGGCCGCTAGGTCTGGGCGCGGGGCCGGGCCGGCGAGAGAAGGGTCCGGGGCACCCAGTGGGCTCGGATCTCGAGCGGTCCCCGTGACGGCCCCGCGACTGCGCGACTTCCCGCTCTAGAGAGTTTATGGACCCTGTCCCAGGAGGGCTCCGCAGCCGCCAGGGAGGTACCGGAGGGACCGCGGCGCTGGGAGAGGGTGGCGCCAGGCGGCCCTGGAGCCCTGGGCGACGCGGCCGGGCCGGCCAGAGGGCGGAG
AAAGGTTTCCCGCAGAGGATTTCCAGCATAAGGCAGAACTATTAGGGTAGAATGTCAATTTTCTCAGCACCGTGACATTCTAAAATAGAAACTTAAATACAAAACAGGGGCGACATGGAGCAGCAATCGGGACAGACCATAGGGTGGAAAAGCAGAGTACGAAAAGGCACGTGCATTGTGCCTGCGGTTGCATGGATGCTGCTGGGACGGGGTCAGAAGAGAGCCCCAGCAGATGGAGAGAGCGGTGGTGTTGGGATGGGCCGAGGTGAGGGCTTTTTCTATCTTTAATTGCTCTCTAATGGTGTAAT
TTCGGTTTGCCCCTGGCATCAGCCAAATCATATCCTGAATAGCTGCAAAAGCCTGATGAATTTATTCAGGGAAGACAATTATTTGAGAGATTTCTAGTTGTGGATGAGAAAAATGAAAACTAAAGACACCGAAATGAAAACAAGGTAAAAACTAAAACCCAAACAACAACTGCCACAAACAAATTCCCTCCACACCGTGAAAGGCACATTATATACCTTAGGAAGGGGAGTTATTTAAACTGATGCTTCCACCCTTTCATCATCACTAAAGCCTGGAACATTCCTTTTGCCAGCT
CTGGCCAAGGTCCCTGGCACTGTCCGAGCTGCCCAGGGGTGGCCCGGAAAGGTTCCCAGACTGCGATATCTCGATGGGCCACCGTGTCTTAGCATGGGCCGCCTGGTTTTCCACAGAAGATGTCTGGCCAATCCTAGAGCCACCAAATTTCCAGGCAGTGGGCTGTCCCATGTTCCCAAGAACAACCCTGGGCTGGCTGCCACACGGCTACTAGCTGTGTGTCAGGCCTACGTAGATGTACTTTGCATACACTATCTCCATTAGAGACTGGGGTGTAGATAGGATTGCAATCCAC
CGCGCCGGGGGCTGATCTGGAGCCTCTGTCCACACGGGCCTTCTAACCAGGGCCCAGCCACTGAGGCCAATCCAAGGAGCCCAAGACTCACAGGCTGTAGTCTGAGCACAAGGAGTTTCACTCCATGCCAGTGTTGGTGGGAGGGAGGGTGAGGCCTGGAAAGGGAGGTCAAGGTTCCTTCACTCTGAGCAACAGGAAATCCTGCCCCACGAAGGGGAGCTGCTCTGGGCGCTCAGCCTCACCCACCAGACCCCCCCACCCACACCGAGTGTGTCAGGAGGTCTCCAGG
GCGTGGAGGGCACAGGGCTTCAGGCCTCCTCTCTCCGTCTGGAGCCAGGCCGGGCCAATGACGGTGACTGGCACCATGCACAGCTGGCACTGGGAGCCAGCGGGGGGCCCGGCCATGCCATTCTGTCCTTCGATTATGGGCAGCAGAGAGCAGAGGGCAACCTGGGCCCCCGGCTGCATGGTCTGCACCTGAGCAACATAACAGTGGGCGGAATACCTGGGCCAGCCGGCGGTGTGGCCCGTGGCTTTCGGGGCTGTTTGCAGGTGAGTGTCCTGCCCTGCCCTCCCATCCCCTCCCCCACCACCTGCAGCCCCGCTCCACTGAGGGCAACACTGCTCCTGTCCCTCCCAGGGTGTGCGGGTGAGCGATACGCCGGAGGGGGTTAACAGCCTGGATCCCAGCCATGGGGAGAGCATCAACGTGGAGCAAGGCTGTAGCCTGCCTGACCCTTGTGACTCAAACCCGTGTCCTGCTAACAGCTATTGCAGCAACGACTGGGACAGCTATTCCTGCAGCTGTGATCCAGGTATGCTAAGGATCCAGGGCAACGGGCAGGTTATCAGGTGCCTGGGGCCACATGCTGGCTCTGCTGTGTGACCTGGGGCATGGGGCATCACACCACCTCTCTGAGTCTTAGTTGCCTACACAACAAAGCCATAGCCAGCTGATAGGATGCTATGTGGAAAGAAACAGATGAA
GTTTTAGTGTTTGAGATAAGTATTACATCCCCATTTCACAGAGGAAGGAACTGAGACTGAGCTAGGATTCTCACCTAGTCTGTGACTCCATGCTCTTTCCCCCATACCAAAGTGCCTCCCAAGCAGTGGTTACTTAGCTTAAGAGGGGAAAACTGGGAGGGTACCTTGGCCAAGTCTCAGAGAGGGAAAGCGTCAGGGCTGCCTGGAAAATCCTGCACAGGTGCTGTTGCAGGAATGCAGGGCTCGTGCTGAGGATCAGGCTCTAGGCGGGAGGAGGAAAGAGGCAGGCAGAGACCCAGCCACACTGGGCCTTTTGTGCCATGTTTGGACTTGGCCAGGAAGTGATGGAGTTACGGGGTTTTAAGCAGGGAAGTGACAGGATCTGATTTGTGTGGGTCCCTCCAGCAGCCAGCACAGAGGATGAATAGACTATAAGAGGTATTGCAGCATTCATGCAACTGATGAAGCTAGAATGACTCCCCC
TAGGTTATCTTCTTCTCACTTACACACGGAGGCTCAGCGGGGCCACACAGTCAGAAAATGTTGGGACCTGATCTTGTGCCTGGGTCTGTGGCTCCTGCCCTAGACAGCTTGAGTGGACTTGACCCCAAGGAGGGCTAGGCATATCTCCAGGAAGCCATGGGATGCCCACACCACATTTTTTCAGGGCGACTCTAGCTACCAGTGCCTTTCAGGGCAGAGGCCATGAATGGTGAAATCAGGGATTTGGTTCTGGAAGAGCTGGGTGTGTTGTTTTTAAAAAGCCTTGGTTGGCATTGCATTGAGCACCACT
TGCCTAGCATTACCAGGGCTTAAACCCGATGTGCTGGTCCACAACACAGCATCCCTTCAGCAATCCTGTTGCCGCCAAGATGGCCTGATTATATTAGGGCTGTGGGATATGAACAAAGTCAGGTACATGCACATACCATGACTAAATTTAAAATTACAATTTTAATCTATGGGGAGGGTTCATTCTTTATCATTCAAAGGTGAGTGAGAGTCCTAGGCATGGTATAGAACAAACAGAAAGCAAAGTTTTAAAAATAATAATCCCTCTGAGGACCAATGAGGCTCACGTCTATCTCCAGGGC
CTGCAGCATATCGACTCCCTCAGAGAGGTACACGTAACAGGTGAGCCCAGAGTTCTAGAATAAACCTTCAGCAAGGGTGAGGCATTCTCTGGAGGCCTCAGGACTGAGGCTGAGCTCCCCTCTCCCGAGCTGGTCAGTGCACAGAGCTGGGAGTCCTGGCCCCATGCACCTTTACCCAGCTGCCTCTCTCAGGCTGGGCCCTCTGTTTTTGTCAGCTCTTCCTAGGTTCCTATGCCTGTGTCCCAACTTTCTGATCTTCCTCCCTTCCCTCTTGGCCTCCTTTTTCCC
GGATCCAGGAAAGACCCCTGAAAAACGTAGCGTGGGTTTCCAGGGGCATAAAAAGACTATAGACTATTAACGATGTCAGTGACAATATGGAGTGAGGATGTTTGTATCCAACGTCTATGTCCATTTGAACTTCCCCTAACCTCCCACACCCTCACTCAGATTAGGTGTGTCCTCTTCCTCCATCTAAAAGCATTCCTTTACAGTCATCCATTCTGCCATTGACATCAAAATTTCCTTTTTCTTGAAAAAAAAAATCCTTCCTCTTTATTCATTGTCCTTTACTATAACTCAAACTCCCATGC
ATGCAAGCTTTTTCCCAACTAACTCCTCTTATTTCCACACCTCATAACTATTCAAGGGATGAAAGAAAAAAGACTCCTTATCAAAGGCCTGCCACATATTTTGAATGTTGTACAATGAGAAACGTCCATTAACGTGAGAGCTCACCCCCATCCACAAGTGTTAGTTTTAATTACAAGTGATCCTGTGTATCAGGCCCTGCTGGAGAGACCAGTCGCAGAGGCTCCGAGAATTTCCCGGATCGTGCATTTGAATTCACTACAATGCTTTG
AGGCTGGGCAGACCCCCACAAAGACTGGCCAGCCTGGTGGTGGCTGAGGAGGACGCACAGAAGGCCCAGCGAAGTCCTGGGTGCCGGCAACAGGCAGTAGGACACAAGGGCCTCACTGAAACCGCCAGGGTGCTTGGAGATGCGGCACGGCTGCAGCCAGAGGAGGGCCCGTGAGGCTGGGCCCTGGGGAGCCATAGGAAGCCTGTGGCTGGGGTGGTATTGATGCTGGAGCTGGGCCGGCCGGGGGCACTGGCAACTTCTCCAGACACCTGGCTGGCTGCTGTGCTGTGGGGCC
TGTTGGTCCCCCAACACCAGGAGCACAGGGAGGTCGCCCAGACTATAGCGCAGTTGGCACTATCTCAGCTCACTGCAACCTCTGCCTCCCAGGTTCGAGCAGTTCTCCTGTCTCAGCCTCCTGAGTAGCTGGGATTACAGGCGAGTGCCAACACGCCCGGCTAATTTTTCCATTTTTAGTAGCGATGGGGTTTCACCATGTTGGCCAGGCTAGTTTCAAACTCCTGACCTCAAGTGATCTGCCTGCCTCAGCCTCCCAAAGTGCTGGGATTACAGGCATGAGCCACCGTGCCTGGCTGACAACACTCTTACTAAATTAACTGCAGAG
GTTTACAGTGGCTGGTCACAGGAGTATCTGACCCTGGAATTCCCAAACTTCTCCGCACCTTAGAATTACCTGAGGAATATTTTTAAAATGCCAAAGCCCAGGCCACACCCGGACCAATTAAATTAGGCGCACTGGGGTGGAATCCGGCATCTGCATTTCTGAAGCTCCCTAGATGATCCCAGCATGCAGAGGAGTCTGAGAATGACTAGTCTAATTTCATTTCCACAATATGCTTGTGAAGCGGTCGCCACTATCCCCTGTGATTCCCTTAAGGTTCCCCCCAGTGAATTTGTGGCATCAGGAGCCCAGCCCAGCACTCCTTC
ATAGTAGGCCCTCACTTAACATCATCCACAGATCCTTGGAAACTGTGACTTTAAGTGAAACAACATATGTATGCCATAGGAACTTAACTCTTGTTTGTATCAGTTAGCCTACGGTAAAATTGGTTTGGTTATACAGAAAGTTGTTTCACTTAAAGTCTCAGTTTCCAAGAACCCAAGGATGATGTGAAGTAAGGACTTACTGTATTTTAGTCAAAGATGGTGTGAACTGCGGATGACTTCCACACAGATTCCAAAGAGGTGGCTCCCAAATGATC
GATGTGGATTAATAAGAACAGAATTTTCTACAACAATAAGGAGGATGTCCCCTATTTTAGGTGAATAAGCGTATTGCATAAGCACATGGGAAGAAAGGTTAAGAACTCTAAGACCGTAAATTTCCAGTTGTAGAAGCCTCTTGAAGGCGGAAAGCCCTTTTTTGAAAATTATAGGCGATATGATCTCCTCCAGTGGACCTAGCACTGGGTTAAGAGTCTCTCCAGACTTGTCACTGCAAGTCACGTACCTTTTCTAGGACTAAGTTTCTTCACTGGAAG
CATACAGATGCGGCGCCCCTCCCGGACCGGGCCCGCAGCGCCCGGCAGGGCACTCGGGCGGGAGGACGTCCAGGCCACGGCGCCAGGCCATTTCCGAAGAGCTGGCGGGGCGGGTGCACCCGGGAGCGCGAAGCTGCCAGTCCCCGCCCGCAGCGGAAAACGGGCGAGCGCGCGGTGAGGTGGGGAATTCGGAGCCCACTGCGGAGAGACCCGGCTCCGGGCTCCCGGTTCCCGGCTGGCTTTTGGGACTGGTGTGGATGGAATCCCAGCTGCAAGGCGGCGGCGTTTTGAGAGCCCATGCAAAGCACGGTAGCAGGTCAGCTGGGGGACA
AGTAGCTGGCACCATAGGCATGAACCACCATGCCCAGCTATTTTTTGTATTTTTGGTAGAGACAGGGTTTCGCCATGTTGCCCACCTGGTCTAAAACTCCTGGGCTCAAGTGAACCTCCTGCCTCAGCCTCCCAAAGTGCTGGGATTACAGGCTTGAGCTATCATGCCTGGCCAGGCTGCCCGATTTTTAAGGGACATCAACCCTGGTCACTGGGTACAGTTATCCCATGGTCTTTTCTTGGAAACTGCACTAAGGCATGCACATGGCTG
CTCTTCCACCCTATGCCTACTCAGCCTTCTTCAACTTGTGATTTTCTCCCTCCCTCTCTCCACCGTGAGATTAACCAGAATTAGACAGGGCAGCTTAGACAGAGAAAGCAGGTGTGCAGTTTCAGAAAGACCACGTGGCTACAGCCAGCCCAGCTGGCCTTATGTGCCCCACCGTCCTCCACCAGAGCTCTGGAGCCACTTGTCCTGCCCTGGGCCCAGCAGGCATCACAGCCAGTGGGAGGGGCCACAGGCTGCCCTGGGGTGTGGAGAAGCACCCCCTAGCTCCCCATCCCATGC
GTATGGCCTTTTTCCTTCCCTGGCCTCTGTACCCTCCTCAGCACGGTGGGTCAGACACAGTGCTTCTCTGATAAGGACATCTATGCCCTGGGCCTCTGGTTCTAGCATCCCCTCTACTACCTAAGTGTCTGTGTCCTGGGGACTGCCACCCTTCCCTACCCCTCTGTTTCCCTAGGATAATCAGTGGCATCCGGGCATTACTGAGACAAGGCAACAGTACGGCGAGTCCTCCAGCAGTACCCAGGAGTGCCAGCAGGTGGCGGCCCCAGCCCCTGGAGGGGTAGGAGGAGAAGAAAGGTGTTGGGAGGAGAGAGGCCTCTGGAAGGCAAAGATGCCTCACAGGAGTCCCCCGCATCTGTCCCTACCTGGAGGTGGG
CAACATTTTCTTCTCCTGAAAAGGCTCTTTGAAAGCCCTGTTTTGCAGAAACTTGCTCCTTTTGCATGACGGGTAAATCGTAGGAGACCTGGTAGATTATGCTACAAACTTAATGTGGAAAGGTTGCTTCATCCAAGATCCTGGAGTTTTCGTAGACATTGTCCTGATACTTCCCCTTGGGCAATACCAGCGCCTGCAGGCAACAGCTCTGACGCACTTAAGACTTAAATACTACCCACAGAAGTGCTGGCTTGGCTGGGAAAACCTTTTGCTAAA
GGGACACAGGGAAGCTCGTGCAAGGAATGTGGAGCTCAACCAGGAGCCCCGCTGAGTTCCTGCAGTCATGGCCATCGTGTGCTCCTCCAGCGGCATTCAGAAGCCCAGGGTGGTAATAGTGGAGAAAATCAATGATTAGGTAAATCCAAGATTGGGGAGTTTCAGGGAAGATGTGGTGGGAGTTTCAGGGAAGATGTGGTGGACAGACAAGGAAGTAAGGATATTGACAATGCAAGCAGCTTGGTGTTTGGGAAGAGGCTGGACAGAAGAG
GGGCACACACGTCGCATCCACTTCTTGGGGCTCTTGTGGTCGTTCACTCCTCAGCTACTGAGGAGTCTCAGCGCCATAAACCTGGGACAATGGCCCCCTCTCGTTCCTCACAAATTTCACCCTTACTTCCACCACAAAGTGGGTTCATTAGAGGCAGGAACAGAACCAGGAATCTCGAACACCTGGCTCCTCCCCTTAGTTCCCGCCCTCGGAGTCAGCAAGCAGGGGGAGTGTGAGGGGCCTGGGACAGCTCTGACTCTGGCTGACACACCTGCCTCTGGGCAAGGGTGGTGCATATCTGAG
GGTCTGGCCTTTGGACCCAGAACCCCATAAGACCAGGCCTGTTCTTTTGCCTATGAGACTTCCTCGTTCACAGAAGCTATGACTTCTAGACCAGGCATCGTTGACTTCTGGCCTCCTCCCTCTTCTTCTAAAATTTTCTCCAAAAAGCACACCCACTGGCCCCCCTGGTGTGTCCCCTCCAGCTCTGGTCCTCCAGGGCAAAGCCCAGACTCCTTCATGGGGTGTTTGGGGCCTATGCACCTTCACCCCGAGTTTTCACTCCTGCCAGTGCCTTATGTACATCCTGTCAACCTCCTTCCTGACCCTCATCTACAGAGGTCCACTCTCCCACCTCATACTGTCTCTTGTACCTTCCTCTCCACCTCTTCCTCTTCTGAAAGGGCCCCTCCTTAGTCAGTGTTTAACTCATGTTCTTGGAACCCTTCCCTGATGTCTGAACT
CCATCTGAAAAAAAGAAAAAAGAAAATATGAGAACCTAAGATACAAATATCCAATCATTATATTAACATGAACTTTTTAAACAACTTTTTCTCTTGCTCACTTCGGCAGCACATACACTAAAATTGAAACTGATGCAGGATTTTTCTTGACCCCTTCCCTAGACTCACGGCAGGGACATTCCCCTCTATTTGGCCCACCACGCTCAGCCCCTTGCAGAAGGGAGCACGTAAGCGAGTGAGTGCAGGATCTGGCCGGCTGCTCTGCGTGCTGACACAGGAGCAAGCTCCGTGTGGAACCCGCGGCCAGACTA
TTTCATCCCTGACCAATCAGCACTCCTGGCTCACTGGCTTCCCCCCACTCACCAAGTTATCCTTAAAAACTCGACTCCCCGAATGCTTGGCGAGACTGATTTGAGTAATAAAAAAAACTCCGGTCTCCTGCACAGCCGGCTCTGCGTAAATTACTCTTTCTCTATTGCAATTCCCCTGTCTTGATGAATCGGCTCAGTCTAGGCAGCAGGCAAGGTGAACCCCTTGGGCAGTTACGGTGGCTGAGGACATAATTCGTATTTGTGGAGAAAAACATAACATCGAATATTATTTACTATGTGCCAAACACTAAGCACTTCATACATATTAACTCTAAGAAACTTTTGTCTACTGCCTGCCAAGTTCAAAGATATTCTTCTATATTTAACTCATTTAATTCTCAGCAACCCTACTAAATATTAGTCCCACCCCATTCTGTAGATAAATAAACTAAGGCAGGGGAAGAACTGTGCCCCAAACCGCACAGCTGGTAAGT
TTGCCTTCCCCAGAGTCTGGGTAGCGGGCGCAGGACGTGTCGCCTGTCCAAATGCGCAACTTTCACCAGTGTACGCTACGCGTGCGCGCCTGTGCACCTTGACGAGCACGCAGCCGTCATGAGTGCGCCTGGGCACGCCGCCATTTCCTGCAGCCGCGACAGCACGGTCGTATATTTCCGGTTGTCATTTTATTCTTTTTGAGAAATGGTCTCGCTCTGTTGCCTAGGGTGGAGTGTAGTGGCGCTGTCATAGCTCACTGCAACCCAGACCTCCTGGGCTCAAGCGATTCTCCCGCCTCAGCCTCCCGACTAGCT
GAAACCATTTATTTGCTTTCTCACTCAATTGTTTTGTCTTTTCTAGAATTTTATATAGATGGAATTATACAGCATGTACTCTTTTTAAAACTGTGGGGTGAAATCAATTTAATGTGTTGCAACCATCATTCTCTAAATAAGACAGAAAATATCAGAGTGAATCACACTTGATAATGGTGAGTATGTTTTGTGAAACTTTGTTTTCAGTGTGTATCTCTTCATGTATATTTCTCTGTGTCCTGAATCATAATATAAGCTCTATTCATCACTGATAAATGGAAACAACTTTCACCTATTATTTGAGCCAGTTTTTTTTTTTTTTTTTTTGTCCAGAGGACTAGAAATTGGAATGACAAGAGCTGATATATCATTGTGTGTTCTCCTTTGTGCCACAGAAGGTGATGAGGAATTATCTCATTTAATCCTCCCTACAAGCCTATTAGGAAAGCACATCTGCCTTTTACAGGGGAGGAGCCTGAGGCTCGGGGAAGCTAAGTTCAAGTTCTCATAACTGGTGAGAATAGAAGCTAAAGTTGAAACCATGGGCAGTTAAGAAGCAGCCTGGACATGTGGCTGATAAGACTGGAGAAGGGGAAGGATTGGCATACAAATATAACTATGTATTCTCTTGGCTG
CTGTAACCCCAACACTTTGGGAGGCTGAGGTGGGCCATCACGAGGTCAGGTGTTCGAGACCAGCCTGACCAACATAGTGAAACCCCATCTCTACTAAAAATACAAAAATTAGCCGGGCATGGTGGTGCGCGCCTGTAGTTCCAGCTACTCAGGAGGCTGAGGCAGGAGAATCGCTTGAACCCGGGAGGCGGAGGTTGTGGTGAGCCGAGATCACACCACTGTACTCCAGCCTGGGCAACAGAGTGAGACTCCATCTCAAAAAAAAAAAAAAAAAAAAAAAAAAAAAAGAAGAAGAAATAAAGCAGCA
TTCCCGCTTTTCCCCCTCCTCCCTGGGTTTGGATTTTTAGATCTGAGGCCTGAAATCCCAGGGGGTGGAGCTGATAGGCCAGGTACTACCTACAGAGACCCTGCCTCTCCACTCCCTACATACATGCCTCAGCCCCCCAGGCCAGTTTCCCAACCAGCCTCTGTACTTCGTTGAATATTGTTGTTTAATTTACTCCGATTTGAAAATAAATAAATAAATAAATAAATAACATTTTATATGACATTTCGCTGAGAAGCAAAAAAAAAAACCAAAAA
CTGCCTGCACCCCCTCTCGGGTAGAGGCTGCACCTCCTGCTTGGGTTCAGCCACCTTCAAATACTGCATCAATGGCTCGTGCCTCTGCCTGCGGGGCTGGGCCAGCGCGGGAGAGGCAGGCGGAGGGTTCAGGGAGCTGGGGATCTGCGGTATGTCCTGACCCCACACACTTTGTGTGTGCCATAAAGCCACAGCCTTTCCTTCCCACCCAGCCCCGTCTGAATGAGAAAGCATCACCTCTGCTTTCTGTTTGATCCGGCAGTTCTCAGCCAGGCTGGAGGCGGCCTGGAATCCCAGATCGTCTACTGACACCCCTAGTTTCCCTCGCCGCTCCTCTGGAGGACGTCCTTAACCCCTGATGCTGCACCACAGGCAGAGCTGCCAGAACCCCA
CACAAACGCGAATAAAGTCGCCACTTTCATCTCCCTTATAGGCACTCCCCAGTGTACTCTTAACAGTTGCCAAAATTGGGTTTACTATTCTAGCCCATTCCTTCGGAAAGCCCGGAAGCTCAGAACCCTCAAATTGATGGGTTTTGTTTGTCTGTTGGGTAAAGGGGGAGGAGTTTAAAATGTGGCCAGGAGTAACGGGCCCTATAAAAAGGCCTGACACATTGGGCACCAGACCCCGGCTGCCTGCTCCCACCACACGCGTCCCGTTCTGCGTCCGAAGCTTCTACACTTCATCCTTTTCTTTTTTCCTTCAAGG
GTGTTTGGGGGCTGGGGCGGTCCCCTCCCATTTCCATGACGTCATGGTTACCAAGAGGGGCAAGTAGGGCACCCTTTGAAGCTCTCCCGCAGAAGCCACATCCTCTGGAAAGAAGAGTTTAAAATACTGAGTTAGAGATAGCATCGCCCCAGGCCACGTGCCGAGGGGAGCAGGCTGGGCCGTTACACCACCCCCCAACCGCAGGTGCAGCAAGGCCAACATGCCAGGCTGGGAGGGGCTGCCGGCCCCTCGGTGACTTGCACCGGGCCCGCAGTCAGGCTGGGGAGGTGCTGCTGGCCCCACCGCTGAGCCGCCTCCCTCACCGCACCTCTGCTGCCCCTCCAAACCAGCCAAGATCAGACCTTGATCTCACCTGATTAAGCGCTTGCTTAGTACAGGGCAGACCCTCGAGACTTATGCTCAGGCCAGTGTCTCCTGGGAGGGAGGGAGGTGGGGAGGCCGTATTTGCCCCCACACAGAGCTAGGGCTGATTCTCTGAGGGACCCCCCCCCAATAGCACCTCCCCCCTTACCCTGATGCTTGTCCAT
TGGCTGCATTGGCACGGGGACCAAGTATTCCTGAATTCATATTTGGAGCCCAGTTTTTTATAATTACATCCCGGAACAACGTTATATTTTGATCACCCCTTTCTCCCTAGGCGTTCTCCAGTCCTCAAAGCCCTTCTACCTAAAACGAAGGAACACATCCATTTTCCTTTTCTCTCACAGATCTATGAGGGGAAGAGGAATGGAGGGCTGGTAAAGACCACAGCCATGTTCTCTCCGGGGTGTTCACAGCCATGAACACCCCACCAGGCCTAAGCTGTCACAGAGACAGGCC
GGCCTCCACATTTTATAAAAGGTCTTACCAGCCGTATGTTGCTAGGATATATGGACAAAAATAAAAAAACAAGCCCCAGACCATGCTGCCCTGTGGTCTTCAGTCAGTGCGGGAGGGAAGAGAGACACCCAAGATTGCCCCTTCCCCTATTCTATAACATTCAAGTTGTGGGGGTCTCAGCTCATGCCCCCATTTTTTTTAAACGTAAAGAAATAAATAGCATAAACTCCCATGGGAAAGTCGGATGGCAGCCCTTTAAGAGAGCTGCCCTCTAAGGCAGGTTGGGGAACAGAAACAAGCCACTTTACATTTTTGGCAGCAGGACCAGGGGACTTCCACGAAATTGTG
CCAGAGACAAGTCTTTTTTTTTTGCCCTGCTCCTCAAAAACGAGAATGAGAATTTATTCTAACACATCATCTTTTCAGCAGACAGTAATAAATGAACCGTGATGGAAGGTTTGAGTAGTGAGAGGTCTAAAGGGCCAATATAAAATTGGAAAAGATAATTAAAATACTTAGAAAAACACTGCATAAAACCCAACGTGCAAGGCCAAATCCCACACCTCCGCAGGCAGATGCCAAAAGGTGCTGTCTGCAGGAGGGTTTTTGTTAACAG
TCTTCGGAGTCTTTGGTTGCAATGGAAGTAGATTGGTCTAAACTAAACTAATACTGCCTAAAAGGAAAGACAAAACTCTCCAATTGTGTCTGACAGGGCGTGCACAAAACCCACTTTGCAGGGGTTGGACCGGCTCAGCTACTGGACCTACCTCTCGGGGTCAAGCTGCCTGTGATCCCAGGAAGCAATGCTGTATTCTATACTACGAATTTCGGTGAAAAGGTGAACAAGTTTTTATCGTCTTTCTTTCCTTTACCCTTTACTACTTGCTGTTTAACTCAAAGGCTGCATCATACAAAATTCATTAAAGGAATTTGCATCAACATTTACAGGAAAAAGAAAATCCCACATCTGACCG
GCAACGGGGCAAGGGAACCACAGCAAAAAGGAGTGTAGGGGGAGTGTTCCCTCCGTGTCCGGCAGGGGCTAAAGGGCTTGCTGCCCTGTGGCGTCTGCCTCTAAATAGGGATTTGGGTCGGTGACTTTTCACATCTACACCAAAGCCCTTCAGAACCCTTTCTGCACCACCAGCTATCCTGAACCAGAAATCCCTGTTCACAGAATTTCCCATGTGGGTGCCTCTTGTTCTGCACCCTGCATCGCGCCCCCTCCCCCGTTTATGTAAATGACACATGTAAATGTCACTCTCCCAAACATTTTCACACCTGCAGCTTCAAATCAACCTTTTAATAGGTTAAAACAACAGCACCAACAAAAACCAAC
CTGACTGGGGAGGACGCGCCCCAGAAGCTGGGGTTCAAAGCCCTGCCACGTGGGCTTAGTAAAGCCATGCCCTTTCTGTTCCACCAGAACTACTTTTGCAATCATGGAGAAGTTCCATCCCATCTCTGGGCCTCAACTTCCACCTTTGCCAAATGGGGGCCCTGCTCTGCTGTGGACAAGGGGCAGGAGTTTGGGAAGCCAAGCTGAGGCCTCCACTTGCTGGGGTGAAGGTGGGAAGCTTAACGGTCCCACCCTGACGCCAGCCCTTAAGGGCTTGTAAGTGATTCTTTCAGGTGTTCTGGTCCTAAGCCACAGGAGAAGG
GGCCCAGGCATGGTGGCTCACGCCTGTAATCCCAGCACTTTGGGAGGCCAAGGTGGATGGATCCCTGGAGGCCAGGTGTTCGAGACCAGCCTGGCCAACATGACAAAACCCCATCTTGACCAAAAATACAAAAATTAGCCAGGCATGGTGGTGGGCACCTGTAGTCCCAGCTACTCAGGAGGCAGAGGCACGAGAATCTCTTGAACCCCGGAGATGGAAATTGCAGTGAACTGAGATCGCACCACTGCACTCCAGCCTGGGTGACAGAGTGAGACCCTATCTTAAAAAAAAGAAAAAATAGGTTAGCGGCTAAGCTGATGTAGGTGGTA
GAGGGAAAATAGACATGCTTGGTAACAAGTCCCTAAAGACAAATCCCTAAAGATATATCCTTATTTTTTTATCAACTTATTTTCTACAATAAGCTCCTTTAAAATATATTGCAGTTTGTAAATTAATTCAAACTAATTCAAAGTGAGAAGTGGAAGGCGGCTTTTAAGTTAGTTCAAGAAACATTTCCGAAGTTTTCTTTTTTTTTGTTTTTTTTAGAGATGGGCCCTCACTATGTTGCCCAGGCTGGTCTAAAACTCCTGGGCTCAAGTGATTCTCCTGCCTTGCCCTGCCGAATAGCTGGGACTACAGACATTTTTAAA
ACAAAAGACACAGAAACAGTCCGGCCAGGTTCTGAATAACCTCCATCAGAACTCACAGGGAGGGGCCACAGTTGTCTATAAGGCCTCCTAGTGTCACAGATGGGGAAAAGCTGAGGCCCAGGCAGGTGGCACGGTGAGGCCCAGGGGAGGATGAGCCAGAATGAAAGAGCAGCCCTGGCACCCTCACCCTCCTTTCTCTCCAGCCCCTGCTGCCCCAAGCCTGGTCCGCAGCACCTGTGATTTACTCTGCACCACCCAGAAGCCTGGGATACCCTCTCGAGGGCCCCCACCTTCCTTTCCTGGGAAGGGGAGCTGGGCAAGCCTCACCTCCCTCT
TCTCCCAGGAGCCGTGTGTCTCAGTTCTCTGGGAGTCGGAGTGGGTCCTGGAGCCCCCGGAAACTGCACCTTTTCTAAGCAGTGCCGGGCAGAGGGCTGGCCGTCCGCCAGGCTGCTCTGCCCCTGAGCCCAGAGGGGACCCTGCCCACTTCTCTTCCTGTGGCCCTCCCAGGCCCAGCGACCAGAAGGCCCAAAGCGTGTCATCCAAGCCCGGCTTTCGCTGGGCACAACCCTAGTGGGAGCGGTGGGGACAGAGCCAGCTCGGCCAGACGGTCGGCAGGCCCCAGGAGGGCCATGAGTCAGAGGGCAAGGCTGAAACTGGA
GGGTGCTCTTGAGCTGGAGAGCAGAGGGCCTCTGCATGTTGGGGTGAGCCTGCCAGCAAGACAGGAGTAGCCTTCTGTGGCCTCAGAAGCGCCTCCCCACTCTCCTGTTGGAAGCGAGTTGCAGGCCCCGCCTGCTCCTGGGGGTGGGGGGCACAGCTGACTTCAGGAGCCCAGCTTGAGCCACCTCTCACAGCGGCCTTGGTGAGGGGGGGCTCACCTGTGGGGGGCTCACCTGTGGAGGGGCATCCCCAGACTTGGGAGTGGGTGGCATATGGGCCAGGGTCAGGGCGTTAGGGCTTGGAGAAAGGTTAGGGTTGGGGTTGGGGTTAGAGCCACGGTGATGGTCAGGGCATATGGGCTAGGGTTAGGGCGTTGGGGTCA
AAAATCTTGTGAATCTCCTAAACTGCAAGAACAGCAAAGTTTGAGGGCAGGGCCAGACCGTTCAGGGCCTTGCTGCCAAGTAGAGAATAGATCCGATTAGATCAAGGTGACTGGATGGAAGCAGGGAAGTCAGTTGGGTCACCAGGTGAGAGGTGACGATGGCTTTGACTAGGGTGGCAGTCTCCAGGGCAGATCCCGGAGATATTGGTGAGGGGGGAGTCCAGGCAGCATCTAGGTCCCTGGATCACCGAGACGGGGGCACAGGAGGCACAGGGAGTGGGGACATGTGTGGTCTGGGCGTGTGAGCTTAGGGTCTCCCAGGCATCCAAGTGGAGACGTCCTGGGCCAGGGCTGGGCCTCAGAGTGACCAGACGGGATGCTGAGCACCCGGGTCTTCAACCAGGTGGCTGGCCACTGAGGCACGGGATGGATGAGTTCCCCAGAGGAGGACGGCATGGGAGGAGGAAGAAGCTGAAGCCAAACCCTGAGGAATCGTGAGGACTTGGGATGGGATGTGGCTGTGGGGTCTCTAGAGATGGTGGCAGGGATGGGGAGTATGGTGGTGATGGCAGAGACTCGAGGGAATTTGGTTTCCAAGGTGCATTCCTTGAAACTCTCAGGGTGTGTGTGCATGTGTGGACGTGTGTGTGTCTATGGAATAGCTCTGTGGGCC
CAGTTCCCACTGTCTGTCACAAGCCCTAATAAAATACAAGTAAGAGAAAAGAACAAAACTGGGGCAATCTAATCAAGAAAGGCTTTCTGGAATGCATGAGGCCCCAGCGAGATCTAAAATTCCTAGATGGACTTGGTGTTGTGGAAGCAAGACAGCAGTCGGGCAAAGGAGAGACAGGAAGCAAATGAATTCTACCTTGCCAACAATGGGAAACAGACATACTTAATGTGAGTAGAGAGGTAGCCTTGGCCAGGAAAGTTTGTTTGAAGATCCTGGTCTGTCTTGACTTTAAATCACTTGCCTTTGGAATGGAAGAGAACAGACATCTCATCAAATGAACCAATCTGAATGCAAGGAGCACCCGAATCCATCCCCACTCAGGAATCCTGGTTACAGATGCTAAAAGATGTCTTTGACAGTGAACAGTGGGTCATAAGATCTATTTCTGCCTCCTGTCTGTGACTCACTGGATGACTCAAGGTGAATCTCTCCCCATTTCT
GCAAGCTCCGCCTCCCGGGTTCACGCTGTTGTCCTGCCTCAGCCTCCCGAGTAGCTGGGACTATAGGCGCCAGCCACCATGCGCGGCTAATTTTTTGTATTTTTAGAAGAGACAGGATTTCACCGTGACAGCCAGGATGGTCTCCGTGCCAGCCAGGATGGTCTCGATCTCCTGACCTTGTGATCCGCCCACCTCGGCCTTCCAAAGTGCTGGGATTACCAGCGTGATCCACTGCGCCCGGCCATGAGTAACTATTAAAATGTAAAATGTCTGTCAGTGTAGTACCTCAAATCATGTTGCC
CCAGCACTTTGGCAGGTGGATCACTTGAGGTCAAGAGTTCAAGACCAGCCTGGCCAACGTGGTGAAACCCTGTCTCTACTAAAAATACAAAAATTAGCCGGGCATGGTGGTGCACGCCTGTAGTCCCTGCTACTTGGGACGCTGAGGCAGGCGAACAGCTTAAACCCCGGAGGCAGAGGTTGCAGTGAGCCCAGATCGTGCCACTGCACTCCAGCCTGGGCAACAGAGCAAGACTGTCAAAAAAAAAAAAAAAAAAAAAAAAAAAGAAAAGAA
TCCCCATGCTGATATCCCCTGGGGTCTGTCCTAAGGGTTTGGACCTGGTCAGGCCCCTCTGTGTAGAGAAAGGATGGGCAGCGGCCGGGGAGCCCGTCTGGGGGGACGTTGCTCACACCTGAGAGGGCAGGTAGGGGTGGGCCATGTTCTGGGAACAAAGGGAGCTCATTCCTTGCCCCCCAGCTTGTGTACATGAGAGAGCGCTGTCCTCCCTCCTGGCTTCACGAAGGACAGCAGGGGGCAGGTGGCTACATCCCAGACAGTGCCTGGGCGTGACCATCACATACTCTCCGAGCCTCCTGGGGTGCAGAGGGAAGGTCATAGGGTGCCTGGCTGATTCCCCAGAGGCACTGTGGGCCCTCAGGCAGCTGTGGTTCTGTCAGCGCTGGGCTCAGCCTGCCATGCCGTAGAGAACAGGACACACGGAGCAGGGGCGGGTATTTAGGGAGCAGTCACAGAAAGAGTTGATGAGGATG
TTTCCTATTTTAGTAGAGACGGGGTTTTGCCATGTTGGCCAGGCTGGTCTCGAACTCCTGACCTCAGGCGATCCACCCGCCTCGGCTTCCCAAACTGCTGGGATTACAGGTGTGAGCCACCATGCCTGACCACGTCATACTTACGATTTGCCGGTTACAAAGCCCACTCACGTTACCACGTCATCTCCCCAAGTAGCTGGCCTTATTGGAGGGGACTGAGGCTCAGAGAGATTAAGCAGCTTTCTCAAGGTCACACAGTAGTGTGGTAGAGATTTGAACCTA
TCCCCACACTTCTAAAATCTCACTCGTCCTGTCAGAATGTGGCTCCACAGATGGAGCCTTTCCCAGCCGCCCCGCTCCCTGTGACTTTGCACTCCCTCCTGCACTCCCACGGGGCTTTATTTTTGCCTCTGTCCTAACAGTCAGCTGCCACTTGGCCTGTCCTGCTATTCCCACTGCATGAATCTAGTCAGGTTGGAAATTCAGAAAGTGGCCTCTTTGTCTCTGGACCCCAAAAACCCACACATCGTCTGCCTTATAAGCTCTCAGTATATCCATCCCTGGCTGCAGGAACACACCAGGACCCAGAGGCTGCCGTGCCTGGAGCCCTGTCTCCTGACTCAGC
TGAGAAGACGGAAGAATTAGAACCCCAGGGCCCTGAAGGGATCTCTTGTCCAGAATTAAACACTGATCACCAGTGGACCAGAGCTGCCTGGAGCACATCTTCACTGGGCTGCATAATGGTTTTTAAAAAATCCTGGAGCCTCTATTTTAGCATCTCGATTTGAGATATGAAGATCCATGTTTCTTGAGTTTTTCTTAAACGACAGAAGATTTTGCTTCCCAGACTAGCATCCCTCTGTGGCTACAACCAGCCTGAACCGAGGGGTCTGCCCTTTAGAAGGGCCCAGCTCACGGGCTCACTGTGCACTCAGGCCCTAGCCAG
CGGGCATCTGTAATCCCAGCTACTTGGGAGGCTGAGGCAGGAGCATCACTTGAACCCAAGAGGCAGAGGTTGCAGTGAGTTGAGATCATGTCATTGCACCCGAGCCTGGGCAACAAGAGTGAAACTCCAACTCAAAAAAAAAAAAAAAGAAAAAAAGAAAAAAAAAGAAAACAACACCAACAAAGTTTGGTAAGCATGTATTTTCTTTCCTTTTCTGGGGAGGTAAGTGGGGGTCACAGGTGACCCCAGCTTCTTGTTCCCAAACCCCTGGACCCCTCCCCTCCTGAATGCTGGAGGTTGCACAGTCCAGTGGGTCCCTTCTAGCTTCCTGTGTGGCCTCAGCTCTCTTCCCCTCTCGGGCCTCAGTTTCCCTGTGGCTTCATAGA
GCTGTGCGTGTGTGCGGGGGACAGACTTCCAGGATGTAATGAAAGCTCCTCCTTATCTAGCCGACCCTGGTAGTAAAATACACACAAAAACACCGGAACTTCACACCAGTCAGACTCTGACAGTGTGGGAAGAGTAGGGAGGAATCTAATCCATCTATTGTAGGCGAGGGAGCCCCTGTGGACATTCTGGGGGCATGGGGGAGAGGTGGTCCAGTCTGACTGTAGATTCAGAATCACATCCTGGGCCTAGGGGAGGGACGGTGGTGCTCCAGGGCCCTGCAGGCA
AAGTGAGAGGCTGTGGAGTTAGGCCTGGCTCGCTCCACCTCCCTGCTGTGTGACCCTGGGCAGGTGCTTCACCTCTCTGAGCTTCAGTGTTGTCACTTGACAGGTGGTTGTGAAGATCCAAAGCAATAATGTGTGTCAAGTGCTTTGCATGCAGCAGATGAAGCCTTCCTTTCCTCCCTGAAATTAACAAGTGCAGTGCTGGGAAGTGGGAGTCAGGCATAATATTAAGTCCATGCTCAAATAGGTTGTGGGTCTGATGGCAGAGGTTTCCAGCTGGGGCTCATCTGTTA
TCTGGAACCAGCCAACATGGCAAAACCCTATCTCTACTGGAAATACAATAATCAGCTGGGTGTGGTGGTGCACGTCTGTAATCCCAGCTCCTGGGGAGGCCGAGGCACTTGAGCCCAAGAGTCAGAGGTTGCGGTGAGCTGAGATCATACCACTGTACTCCAGCCTGGGTGACAGAGCAAGACTCTGTCTCAAAAAAAAAAAAAAAAAAAAAGGAAGCACTGGAGGACATTAAACAAATAGCAGATCCTCCAGCCTGGCCAACATAAAAATACAAAAATTAGCTGGGCATGGTGGCGGGTGCCTGTAATCCCAGCTACTCGGGAGGCTGAGATAGGAGAATCACTTGAACCCAGGAGGCTGAGGCTGCAGTGAGCCGAGATCGCGCCACTGCACTCCAGCCTGGGCGACAAAGGGAGACTCCATCTCA
CTCAGTTCCTCCACCCTACGTGATCATGATGGCACAAGGTCTTTACAAGTGGAGCTTGAAAAATCTGTCAGCCCGAGCCACTGAGAGCATCCTGGTATCCGGTTACAAAGCTGGTCTGCCTCATTTCTCCTCCACAAAGTACCAGATAGAGAAGGAAAGAAACAAAGGCGCTAAAGAAAGAAAATGATCAGATGATGAAGCTAAACTGAGCTCTGTTCCCAAGGACAGGGCTGATGTTGGGGGTAGGGAAGTACCGTCTCCCACCCTCCCAACTCAAAGCAACAGGTTCTCTGTGT
TATTCTACCACAACTCCAAATAATCTAAGCAAGCCGCCCATCCATAGGAGGGTAGACGGGGCGTCGGACAAACCCTCAGAACGTCTCCTGGCTGTCCTCTGTGGCCTAACTGGGGGACAATGACAAGGCCAGGCCCCCGTGGCCTTGCCAAGGGAGCCTCTGCATGCTGTCTGTGAAGCATACCAGCAGATGCCCGCCACCCACGCTCCACACAATCACTGAATTTGCCCACCTGCTGTGTGTCTCCATCACCTCCTAAGAGGCAGTGCCATCGGCTTGACTTTATTTTCATGTGTATTTTTAAAAG
TCATGCAGACCCTGCCTCAAGTGGCATCACTTCTTAATTGAAAAGAGGCCGAGGCGAGGCGGGAATGAAGGCCACGCTGAAGCCCTGCAGAACAGGGGTGTGTGTGTGTGTGTGTGTGTGTGTGTGTGTGTGTGTGTGTGTGTGTGTGTGTGTGTGTGTGTGTGTGTGTACATGTGTGTAAGGTGTGTGTGTGTGTGTGTGTGTGTGTGTGTGTGTACATGTGTGTAAGCACCACGTGAGGCAAGCAGGGACCCCAAATCCACTGCTAGGGGAGATGCCACAGTGCCCTGCCATGGCACCACTGCTCGTGCCAAGCCTGCCCCATCGAC
GGCAGGAGAATGGCGTGAACCCAGGAGGTGGAGGTTGCAGTGAGCCGAGATCGTACCATAGCACTCCAGCCTGGGCGACAGAGCGAGACTCGTCTCAAAAAACAAACAAACAAACAAACAAACAAACGAAACCCATAAACCAGCCCACAAGTTGGCCGAGATTAGCACTACCCCACCTTCCAACCAGACCTCCACCACACATATTTTCAGTGGGGAAATGCCTCTGGATTTTGAACAATCACTTACAAGTGAATTTCCATTAGGGAAAA
GTCTCCTCCGGTCTCCCCAGGTTTCGAGCTCGCCGGGCCGTGTCGCGCCATGCCCGCTGGCTGAGCGCCGCAGGGCCTCGTCCCGCCAGGCGTGGGGGCCGCGCGCGCCCAGGCCGGGGCCCGGCGGCCGACCATGGTGCTGCCGCCCCCGGACCGGCGCCACGTGTGCCTGACCACGCTGGTGATCATGGGCAGCATGGCCGTCATGGACGCGTACCTGGTGGAGCAGAACCAGGGCCCGCGCAAGATCGGCGTGTGCATCATCGTGCTGGTGGGCGACGTGTGCTTCCTGCTGGTGCTGCGCTACGTGGCCGTGTGGGTGGGCG
TGCTGCCCTCCTGGCACTTACATTGTAGAATTTCAGCATCCGGGCTCACTTGGTCAGTGGCCTACTCACCCAAGCAGAATGTACCACAGAAACCTTGCCTGGCTCACCCACACCTGATTCCCAGGCACTCAGGCCAGGGCCTGGAGCATAGTAAGTGCTGACTAAATATCTTTCGAATGAATGACTCTACTCTTCCTCAGCTGGACTCATGAATTCTGTCGGGTCCCAAAATACGTGGTCTAAAGTCCTTTGGGCTCCTGCCGCTGCCAGCACTGATCATATGCTCTTGACCCTGGTCGG
GATACAGCAGAGCCAGTCTCTGGTTCTGCCCCCTTTTCTTCCTTCCGTTTCTTCTTCTGCTGTTTCTTTTCCTTCCGAAGCTGCAGCTTTTCTTCTTTGGTCATTTCCCTCCCCACTGCCTGAGACACAGACATAGGATACTGCTCTTCCCCAACAATTCCAAAGGGGAACAAATACTATTGGATGCTTACAAGATTTCCACATGGTTAAATCCCTAGTTCTTCCTAACTTCCACAAGCTACCTGTTGCAAGCTTACATCCACAGAGGCTGACGTTTCTCCTCCAGGGACAGAATCATATATCCCTAGGGTTGCAAGACCTCTGTAAAATCTCCTGGCTTTACTGAGAAATAAACCGACACGGGATGGGAGCTGGGGCGGAATAAAGCTGGCACAGCCTCCTGCGTAGCGCTTGGCAGGCGGCTTGGGAGGGAAGCCTCACTTACCCCAGGCCCAGGGGGAAGCTCCGCCTTCATCCCGGATCCCGAGTCTGCATCAGAAAACAGGGCACAAAGTGAGCCAGAGAGACTCCGGGAGGGTTTGGGGGCACGAGTACTCGGCGCAGCCGGCTG
AACAGCCTTATTAAGATAGCCACATACCATACGACTCATCCAGTTACAGGTTTCTGGTTTATTACATTAGTTTTTATAAACTGTGGTAAAATAAAAAGTTGCCATTTTAATCATTTTAAGTTTACAATAGTGAGTGGCATTAATTACATACATACTGTGCAACCATCACCACTATCTATCTGTAAAGCCTTCCCAGCTCCCTCCAGGTTCTGGCAACAACTAATTGCATGCTCTATTTGGGGCATACTCATGCTTTAAAAAAAAAAAAACCCACAAAAAAACAAAAACAAAAAACAAAAAAACCACGCTGTGTTTA
AGCTCCCCAATTTCTCACCCTCACCACCAGGAGCTACTTATCTTATCACAGGCTCACTTAGATTACCACTAGGAGATTACCACTCGGGTGGGGTGGAGGTGCGGTGGGATTCGCATTTTGCAAGGGATCAAAAGAGCGGCTAATTATGGCATTTCTAGCCCAAGGCATTGGCCAGAGATATTGCGGGTAGGCCCCTTAACCTCCCAGCATCTCGCAGTATCTACCGATTAGTGCTGAGCCTCCTGTGCAATGCATCCGTCTATAGATATGGCCAGAATGGGCCGGGCTTGGTGCGCGGTGGCTCACTGCTGTAATTCCAACACTTTGGGAGGCCGAGGCGGTCGGA
AGACGCCGTCTCAAAAAAAAAAAAAAAAAAAAAAAAAAAAAAAATACTGCCTCCTATTGGAGGTGGGTGCATTAACCGAGCTCTCGAAGCCCTGTCTGCTCTGGGCTTACAATCTACATGGAGAACCAAATGCGCTCCAGGAAGTTACACAGCACTAAAAATACACTTGTATTCATATTAGACTTTACAGGTCACAGAAATCTTTCATATGAGTTATCTCCTGTGATCCTCACAACAGCCACCTGTTTATAGAGAGCATCAGAAAGGATGAGTGATGTTGAGGGTCACGCAGAGAAGCAATGGCCGAATTACTAGCCTCCGAAGGACTGTCACCAGATTGGTCACCATGGGGTATCAAGTAGTGCTGCTGCATAAAGGCAACACTGAGAGATGAAGCCCCTTTCTCCAGCATCTGTGT
CTCCACTAAAAATACAAAAATTAGCCGGGTGTGGTAGCGGGCACCTGTAATCTCAGCTACTTGGGAGGCTGAGGCAGGAGAGTCGCTTGAACCCAGGAGGTGGAGGTTGCAGTGAGCCGAGATCATGCCTCTGCACTCCAGCCTAGACAACAAGAGCGAGACTTCGTCTCAAAAATAAAAATAAAAATAAAAATTTTAAACCTCAGAAAAGACTAAAAAGAACCACCTGAAGGCTGGACACTGCTCTGGCCTCCAGATGTCACCCTCTGGCTCTAGGGACTGTGGTGCCTGAGAGAGGCCAGGGTAAGGTCAGTGGTGCTAGGAGGGGAGGCCCCCACAAGGTGTTTGCACTCGGAGTGGGGTCTGCCTTGCACTGATGGAGGGAAAAGGGTA
GGAGCCTAGCGGATGGAGTGGCGCCGTCTGGAACCGGGACAGCAGTAGTGGCAGGAAGAAGGAAAATGTGGCAAATTGCAAATTGGTTGGTGAGCCTGCCACTGGGAAGTGACCTGTGTCACTTCCACTCGCTTTTCTTTGGCCTCCAACACTGATTCAGAAGGCGGGGAAGTACGATTTCACCATGCTTCCAGGGGGGCAGAATAAGAATATGCAGTGGCCAGCCTCAATGATTGCTGCAATAATTTTCATCTTTTTTTTTCTTTATCCT
CACAGCCCCACACTGTGTTCAGAACCCCCACCCTCAGGCTCCCCCGCTGGGCCAGGGTGGGAGCCAGGCTCCCCTCTCTGTTTCAAAGCCCTTCCCCCAGCGCCCCTCCTGTGCAGGGATCAGTGGTGCTTCTTTCAGGGGAAAACCACAGTTGCCCCGCATGAAATCTGAGGACACATACGTACGGCTGCGTGGTGGACGGTGTTGGGGATCTTTGTCATTGCTATGAGAATCTTGCTCCCAGTGCATTCCATCTGATGCCTGTTGGAGGTGTGCACTGCATCAGGTGAGGCCACCATCCTGCCCACCTGTGATCCAAAAAAAAAAAAAAAGATCTGGGAGGAGA
CTGGAACTTACGGGGATAGAAGGAGTGTGATGCCAGGAGCCAGGGGAGGAAAATGCCTGGCAGAGACGAGGGAGAGGAGGAGACACATGGAGCCGTTCATGGATTTCACACAGGATCTGGGCTGGAAGGGGCTGCCGAGACCATCAGTCCAATCTTTGGTCTACAGGTGGGGAAACTGAGGCTCAAGGAAGGTGAGTGATTTGCCCGAGATCACACAGTGAGTGTGTAGCCAGGCCAGGATGGAGACCCAGGTCTCTGGGCTCCTGACCCCGTCCTCCCTGAATCCCATGCCCCAGCCACCTCCCTCATTTACCTCCGTTTCCCTCTCCCCTTCCCTCCACTGTGTCCCACTGCTGTACCACTGCCACGCCACCCCAAACTCCAGCAGCCACAGCCCGGGAGGCAGGACACCTGGGTTTTCCGCTCCATGCCTGGTCTTGACTCTAGGATCTCAGAATAAGGCCACCTGCTCT
AGGACAGGTGTTTGAGCTGGGAGCAGAGGAGCACTGGGCGTGAGCTGTGCAGGCCCTGTGGGGACCCCTGCAGAGGGAGTGGACACTGAGGCCCGGCCCTGTGCACAGCCAGGGTCACTGTCCACACCAGCCCTCCCCCTGGGCACAGTCAGGGTCACCGTCCACACCAACCCTCCCCCTGGGCACAGTCAGGGTCACCGTCCACACCAACCATCCCCCTGGGCACAGTCAGGGTCACCGTCTACACCAACCCTCCCCCTGGGCACAGTCAGGGTCACCGTCTACACCAACCCTCCCCCTGGGCACAGTCAGGGTCACCGTCCACACCAACTCTCCCAACCTGGGGACTCTGTCTCTCCCACCCAGGATTCTGAGGCCCAGTTTGCCCCAAGACTGCAGAGTCCCTCTGTGGCCAGAACCCCCAATGGGCTGCCCTGAAGCAGCAGGGGGAGGCAGGGAGGCTATGAGTATGCAGAGAGCTCCCATAGACAGCGGCGTTATTTCCCATCATCCACGTCTAGATTCCAAGGCCGCTGGGGAAGTGGGGTAGGAGAGAAGTGGGTGCCCTGGGCCAGGCTGAGGAGACAGAGGGGGC
CCCCTGAGACGCTGTGTGCCCTTTTTCAACTTCCTTAGTCTCTGAGCATCAGGTCTTCATCTCTAAGATAGAGCAAGATGAGCACCTAAACGTTTCAGGGCTGAAATGGGGTTGCCAGGACAACAAGCATGGCAGGGGCGAATGGGGACATCAGGTGACTGACTGCGAGCCAGCAGAGGCCTCCACCCAGTGCTGGGAGGTGTCCCGCCGGTGGTGGCCATCACTATTCCTGGTGGGGCTTTGCTGCTTTTGCCTGCAGCATCCGCTGGTTTCTCCATTCTCCAAGTCTCTGCCCCTGCTCACACCTGGAGGCT
GCTCCCCTCCTCGAGCCGAGGAGGCGGGAGGCTGCGGCGTCGCCCCTCGCCGGGCGAGATCGGCATGGGGGCGACTCGGGCCCCACCCAGCCCTCCGAGAGGCGGTGATGCCGCGCTCCACGCCCGCCACCGCGCGGCAGACAGCTCCCCACCGAACGCGGACACTCACTTTCTCGTGGAAGATGGACTCCATGTTTATTTGTCTGGAGCCAACGGCCCCCACGCCGAACCACCCCCTCCAGCTCCGCCCCCTGCCCCTCTCCTCCGCCCACCCCGCCCCTCCCCGGCC
CGGCGCAGGGGGCGGCGCAGGGGGCGGCGGGGGCGGCGGGGGGCGGCGGGGGGCGGCGGGGGCGGCAGCGCTGCAGGTGGGGGTGGGGGTTGCAGGGGCGGCGGGGACAGTATGGGAGGCAGGGGCGGTGTGGAGAGCTGGGGGCCGTGGGGGGTGTTGGGGGCGGGAGGGGGATGGGGGAGGTTGTGGGGGGAAGGGGAACCGGCTTGGGTGGCCATGCAGGCGACGCGGGTTGCAGGGAACGGAGGTGCAGGGGGCGGCGGCGGGGGCGGCGGCGAAAGGGGACGGGCTTGCGTGGCCCCGCGCGGGGGCTAAGGGGCTGCAGGCCAACCCACCGTCCCGGGCACTTGGGACTCAGGAGGGCGGGGCGGGGCGGGGCGGCCCGCGTGGGGAGTGCCTGAGGCTGGCCTAGGCCCTGGGACCGTAGCCTCCCGAGCAGGGTGGGCTCCACGCGAACGGCGGGCGCTGGCAGAAAGCGACCCACGCAGAGTTCCGCGCCAGCCGAGGGGCCCGGCTGCCGCCCATGCGCGGTCCTGGAGGTGCCGGGAGGGGGTCGCGGACC
CCGCTTCCCCCAGTTGTATCAGTTCAGGTGTAAACCCGATATGCAATAGGATCCGGCGTGGTGTCCACACTCATTAGACACATGGCATCGTTTCCAAAGGTACGTGCAAGGGGGACACCCTTGATCTCATGGGCATGTCAGGCTATGGTGCTAAACCCTAACTCCTGGGCAGCGTACCTACAGTCTCTGTCCTGTCGCTGAGCAATTAAACAAAGTGATAGAAACAAAACGCCGAGGCGGCTGGCATTTTCCTTCTCAGCAAGACGGAAGAAAAACTTGTGGGAGTTTCATTCTTGCTGTCTTGTGCTGAGGCGATGTGGCTGTAAAT
CGGCTCATTTGTTTCCAGTTCAAGGAACCTGAACTCTACGATGGGCTGACCTGGGAATGTTCGCATTGCCCTGATGCAAGCAGTGATAAATTGTGCAGTGACATGAACGTGCCCAAAGTGGGAGTCTGCAGACCACAGTTCCTCTTAGCCAGGCTTCCCTCCCCCCGCATGCACTCGCTCATTAATTTTTTATTTTTTTATTTTGCTGGCTTCTTTAAACCTCTTCCCTTTGCCAGCTTTGCCATCTATAGAATGAAGGTGATACCTTTCTTTGGCTCAATTAGTTAATGTCAGGAAAACTCT
GGGGAATGGTGGCTCACGCCTGTAATCCCAGTGCTTTGGGAGGCCCAGGCAGGAAGATCACTTGAGACCAGGAGTTTGAGACCAGCCTGAGCAATACAGTGAGACCCCCGTCTCCACAAAAAATTAAATTAGCCGAGCATGGTAGTGCTCGTCTGTAGTCCTGAGGCAAGAGGATCGCATGAGCCCAGGAGGTGGAAGCTGCAGTGAGCCATGATCACACCTCTGCACTCCAGCCTGGGCGACAGTGAGACCCTTTCTCCAAAATACAAATTTTAAAAGGTACTCTGGGGCTGGCACAGACCGGGGACCTCGAGT
ACACATTTTATTTTATTTTATTTTATTTCATTTTTTGAGACAGGGTCGCACTCTGACCCCCAGGCTAGAGTGCAGTGGTACAATCACAGCTCACTGCGGCCTCAACCTCTGTGGCTCAAGTAATCCTCTCACCTCAGCCTCCTGAGTAGCTGAGACTACAGGAACACACCACCACACCTGGCTAATTTTTTTTTATTTTTTTGTAGAGACAGGGTCTCACTTTGTTGCCAACACTGGTCTTGAATTCCTGGGCTCAAGCACTCCTCCTGCCTTAGCCTCTCAAAGTGCTGGGATCACAGGTGTGAGCCACTGTGCCAGCCCACACTTTTATTTATGATTAAAGAGAAAGAAAAAAAAAAAGATGCGCTTGTCTGGAGGGTGAGGCCGTGTGGGAAAACTTTTTATTTGCTTGCCTTTAT
TAGCTTCATTTATTGTTTCCTCCTAAAGGAAATGACCAACCAGTGCCTCCATCCCATAAACATTTACTAGCCTGGAAGGTTCTGAGGCCCTGCTGCCATTTTTAAGGGCTTCTCTCTCAAGAAATGTTAGGTCAAGTCAGTCAAAAACTGAAACTTGAGAAGTGGGAAGATTGGGGAATGGAGTAGGGGGCATTTTACAAAATTCAGGACCAAGAAGAAAATCGAAAGATCTTTTAGATCTCCTCCCACCCTACCCCCTCTTTCTTGACCATAAACTAACAGCTGCTTTATATCGGGCACCTTATGAATGAGGAAAAGAGAGTTTTAAAGTTCTCAGGGCACTGTCCTGTGGGTTTTTCTTTTACTTGCTGAGTCCCTGTCGTGTTAATGGGTCCGTAGATTGATTCGTTATTGGCCTTCAGGGCATCATACTGAACAGGCTCTAGGACTGGCTCTCCTGCCCCCAGCCTTGGAAATGGCAGGACCACCACAAAGAGCAGCTGGTGGATGAGCTCATGGACATCCATGCACCCATAACAGAGAAATGATGAGAGGTAGCATCATAGTTGCTTCCTTTAAAAAAAATAAATAAACTT
TTTTTTTTTCTTGGACCATAGCAGAGTGGGTGGAGTAGAGGGTGGCAAGGGCCTGTTCTGGGGACCTCCCAGTTCATGGGAAGGGTGTGGGAGATTTGCCTGAAAGAGGCAGGAAGTAGGGCCCTACAACTAAGGAAACCCAAGCCATCCCAGGCCATGGCATGTAAATCCTTCCAGCTAGTTCCTGAAGGGGAAGAGGCCCTAGGCTGTCATCCTGAGGTGTGGCCTTGTTAAGCTCCTCTCAAGGCAGCTGCTCGTGATCTTCAACTGCTCATCCATTTAAGAGAT
CGGATCAGCAAGTTTTTATGGGAAGAGAAGAGAGAGAGTGCATCACAGGGAGTCAGACATGTGTGGATTGGGTCACAATGTAAAATGAGTTTCTTACAGTAATTCAAGATCAGAAAATGTTTGAAATACAGTTGACCCCGAAACAACGTGGGGTTGAACAGCCATGGGTCCACTTATACGTGGATTTTCTTCCGACTCTGCCACCCGTGAGACAGCAAGAGCAACCCCTCCTCTTCCTCCTCCTCTTCAGCCTACTCAACACAAAGATAACAAGGATGAAGTCCTTTATGATGATCCACTTCCC
CCGAGGCGGAGGCTGGGACGCGCGGGGCGGGCGGCGGCGGGGAGCCGCGGGGCCGAGGCGCAGGGCGTTTTCCCCGGAGGTGCGGCGTGCGCCCGCGACACAAAGGTCTTTTAAAGACCTCGCAGCGCCCTTCCCGGCTGCGGAGGCTGGAGGCCCGGGGGGGCGAGGCCGGGGTCGGGGGTGGCCGCGCGAGGGGGCGCTGGGATCGGCCAGACCCCGCGGTTGCGCCCGGGCTGGGGCTCCCGGGCTCCTTTTGTGGAAAAGAGCGGAAAGCAGGGCCCTCTCCGGGTCTCTGAAAATGGTCAGTTCGGCTTCGCAGGGCTGCGTGCCCGGAATAATAAATTGGCTTCTCTAGGGTCGTAATCTGGGCCCCACCCCGAGCAGCTTTGAGCTGGTTCGCGCCTTCCAGGCAGGACTACTGGGAGTTCTCAAAAGCACCCCCGCAGTCGGCTGTGTCAGGATCACCTGGGTCCGGTGTGAACACGATTCCAGGGCCCCACCCCATCGCCTGAAGCGGAATCTCTGGGCGGGGCCCAGGAAACCGAGTTTTTGGTGAGTTCCCGGGTGATTCTGATGGCAAAGCCCATGTGGGAGCCACTGTTCTAAGGGCTTTTGGACAGGCAGTTGTGAAATTTTCCCCCAGAAGAATCTCTGGGGACCCAGTTGTCACACACCGCTGGATTCACTGCGGTGTTGATTCTGCCTCCTGATGAAGTTCTTCCCGAGTCTGACTTCGAGCCCGCCTGCTTTATTAAGCACGTTTTTCTCCAGTCGTTTTTTTTTTTTTTTAATGGAAAAAGGAACAGGGAGAAGGCTTTTCTCGAACCTGTTTGCAGAGAGCCGTCTTGCCCGCTTTGAGGGCCCTTTCTTGGGAGACCTGTTTGCTTTGTTCAACCTCTGAATTCAGCAGACCCCAAATCCACCAAGGCCACTAGCTTGTGAGTGAATGTGGTCCCTTCAGGTAAGGGCCAGACAGCCCCTGCCAGGGCT
TGACGGCCACGACCCCGTATCTCTGGGCTGTCTCTCTCACCTCCATCGGCCACTGCCTGCTTGCTCTTTAGGAGCAAAGGACATGATTTAGAAGTAATTCAAAACCCCGTCGCGGGACCCAGAACAGCCCAGATGGTCTGGCCCTGGCCTGGGGTCTGCGGGGGTGGGGGTGCCAGCCCCGGGGGTGGAGTCGAGGTCGGCTCCCGGCCAGGTCCCGCGACGGGTCTGCACGCAGCCAGGGAGGCCTGAGGGGGCAGCTGCGGGGCTGGCGGCCAGGAGCTGCTTCGCGGCTTGCGGCGCAAAGTAGAGGCCCCGCTAGCTC
CGTTTTGTTGAACTTTCTATATGTTCATCCTGCACACACTTAAGAACAGCCTCATACTCATTTTGTGGAAACAGCGTAAGTTTCTCACATTCACACATGATGTCCATTCTCCTGTTTATTCCTTCTTCTTCTGCAGCAGTGATTTGCTGGCTGCCATAGTTATCCCTCCTCCACCTGTTCTACACTCTTCTTTAAGGGCAGATGCAATTCCAGGACTCTCCTGTGATGGGGGCAGCCTTCTTTATGGGCCACACTTAGTGCTCTCAGTGCTCAGTGGGACACGAAACCCCACAGAAAAGGGTCAGAAACTCTGTTTCTCACACACAAGCTTCAGACCCGCCTTTGCCTCTTGCTTCTGGAGTAGCTTAGCTATTTTAGTCAAGTTATCCA
ACCAGTAAGCAAGGAGAAGAGTGGCCAAGCCGGTGGCCCATGGGGCTGCTCACTGTCCTTCCCTACACAACTGTGATAGTAAATAGGGCTCGGACCCCCAGGAGGAGGGCCTGGACCACCACACCTGTGACAGAGGGGCAGAGACAGTTTCTCAAAGAAAGATGTCACGGTCCCAAGGCAGCCATCCCTGAGTCCTGCTGAGACTACCCAGGCCATCCCCTCTGCCTGGGACGCCCGTCCCCTCCTTCTCAGCCAGGGCTCATCCCTCAAGGACCGGCCTCGAGCTCACTCTGCCTGGGAAGCCGTCCCCAGCAGGGTTAGGTCAAAGCACGCATACCAGGTCTCCCCAGAAGGGGCTCCCTGGGGGCCTTATTGGCCCCCAGAGCTTAGGCCAGTCTCTCAGGACTCTCTGCTCAACGCACACCACAGAGGAAAAACTGATCAAGACTGGGAGATGCGGCTTCCACAAAAGCAGAGTACAGAAAAGAAAGTTAGACTAGGGTCCCTCCAAGTATGCAGAGCCCTGGGGCGGAATGCTCAGGTCTGGTAGGCCTCCCTGCCCTGCTAGCTCCTGTTCGGCTCCATTCCCAGGCCTCTCAGCCATTCTTCATGTGTCTTCAGGCTCGGCACACCTCCAGAAGGGCCCTGATGGGTGCCCTCATTCCCAGCAACCCCGACAGGTCTTCAGAGACCCTTG
GGATTTGATTCATCTCATGGTCTTCTCTCCCTATCTTGAAGATCTGGCTGAAGATAGCTTCTGCTACTATAGGAAGTTTTGGTGGCATTACTTTTTTAACACATCCTGCTTTCCATATCAAATTTTGCAGACTTAAATATTATCAAGAAGACTTGATACTCCAGTTTTTATTTGGGAACAAAATGTACTGAGTGCAATTTTAGCCACCGTTAATTTTCTTTTGATTTATTTCTTGTTGATTCCTCTAGAAAACACTGAGCTTTTAACTGTTGAGAAAACTGTGAGGCATTCTTCTCAGCGATTCCAGTATTGCCTGGTTGAATTGCTAATCA
GAGACAGAGGTGATGGTGGGGAGCCCCTACTTGTGGTGTGCAGCCCTCAGGGCTCAGTGGCGCCCTGACTGCTGCCCCCATGACTGTGCTGTTGTTCATGAGGATGAAGGGCCTCCCGGAAGCCTCCCTCTTGGCGCTGCCCATGGCCAGAGGAGGCAGGGTCAGTACCCAAGAGCCCCCGAATGCGCTGCCTCAGATCCAGGCCCTGCCTGGCCCCTCACCACCACCCCACCGCTTGGGCAAGGGCCTGCAGGAGCCACCCCTCGGCACTCACGTTCGGTGGGGCTGGTGGGGCGCACCCTCTGGGAGGGTTATTTGTATCTCTAAGGGGAGGGATGGGCCTG
TATAGCCATCAGGCAGAGGACGACGCAGAGAGATCTCATATTTTCCTCAACAAGGGGCACGACTTTCCCAGTGGCCTCTCCAGGACAGAACAAGAAAAAATAACTGGCTCTCTCTAGCCTGAGGTTGCATTTCGCCGAGTCTCTGGGATGGAAATGTGTCTTGTGTCTTCAGGAGTCTGCAGGGCAGCCGCTGCTGTGACTCAGGTAGAAACTTCTCTCCCCTGATGTCCTGGCCCCTTGTTATCCCTGCCACGGTGGAATCAGACTGGGCACCGCTTTAGGGAGAAACGGAGGACATGGAGTGAGGGCTGGTTAGTGGAGACTATTGAAAGGAGTCAAAACTCTCCAGGGGAAGAGACGCCTCCAGGAACCCTTGGCATTGTTTTCTTCACTTCGCAGGAGTAGGAAGGAGCTGAGAGTCTAGAGAGAGCCTCAGATGCACAACCCTAATTTGGCATATCAGGGAGCAATCTCATCAGCCCAGGAGAAGGCCCAGGAGAAGGGTCAGCTCTTTGTGCCTCTGCAGAGAAGCGGCAGGGACTGGGAGGGCTTTTTCCCTGCCCAGCAGGTGGTGCTGCCTCCTTGTTCCCTGCTTGGCACAGCCTCGGGGTGCAGCTGCTGG
GGTCTCACCTGAAGGGGCTCAATCTCCTCGCAGTTCCCTGCCAGCAGGAGGTCCCCATACTCCCCAATGCACCAGGCTGCCACCTGCACCAGTGGTTGCTACATGGGATAAGAAACTGCTGGGCTGGCCAGGCATGGTGGCTCAAGCCTGTAATCCCAGCGCATTGGGAGGCTGAGGCGGGAGGATTGCTTGAGACCAGGAGTTCAAGACCAGCCTGGGCAACAAAGCGAGACCCCCCCCATCTCTATTTTAAAAAAAAAAAGAGAGAGAGAGAAAGA
AGTGAGAATCAAGGGAAGGCAAAGGGGTCGAGAATAGGTAGCCAACTGCCTGAAGTCAATCCAATCCCATAGAATATTCCTGGGCAGTACCAAATTCAGTCCTCCTGACTCCAGAAGGTTGAGAAGCAGCTTTGCCTTTCAAACCTGTGACTGTTCCAATAAACACAGTATTTGTGTTTTGCTTTGTCATGTGCAAAGCTCCTCCCACAATCAACTTTACTGAATTAACTCAACAACCCCACAAGGCAGGTATCATCAATCTCATCAGAATGAATGACCTGCTCAGGAT
ACAATATTACAGGAGCCAAATACAAATAATGGCAGCTGACAAGAGAAGTTACACAGTCCTAGATCCCAAGTCTAAGAAGTGGTGCAGACCATGAATGCTTTTTCTTTTTCTAAAAATGTTATTCATTTTTGTAAAATAGAGACAGGATCTCCCCATGTTGCCCAAGCTGGTCTCAAACTCCTGGGCTCACGCGATCCTCCCACCTGGGCCTCCCAAGGTGCTGGGATTACAGGTGTGAGCCACGGCGCCCGGACAGACCATGAATGCTTTGACTTCAGGGTCTGAAGGAATCGTTTTAAGGCCAGAAGGATAAGGGAAGGCTTCACAAGGGAGGAAGGCTTCGCAAGGGAGGAAGGCTTAGGGAGAA
CAAAACCTTGTCTCCACCAAAAATACAAAAATTAGCCAGGTGTGGTAGCACACACCTGTGATCCTAGCTACTCGGGTGGCTGAGGCATGAGAATTGCTTGAACCCAGGAGGCAGAGGTTGCAGTGAGCACCACTGCACTCCAGCCTGGGAAACAGAGTGAGACCCTGTCTCAAAAAGAAAGAAATAAAAAAAAAAGACTGCCATATTTTGAGAACCCATAACAGAAGGGAGGCAAAGTAAGGAAGAACAAGTCCACTGGGCACGGGAACTACCCTTTGGGGCCCTCAAAGT
CCTAAGAAATATAACTTCCTTCTCGTCACTGGGCTGCAGAAACCTTAAGGTGCACCTTCTCCTATACAATAAATGAGTTTCAGGAAAATTAAGTAGCAATTTTTTTATCTCCTTGCAGGTGAAGGGCCTTCACTAAAACCAAAAATAAATCTTGGGCTAGCAATCTGCCTTACAAAAACAAGTCAGTTACTAGTGGTTTCATTTGTAAAAAGGAATTATTCGAGCCCTTGGAATATTCCTATTTTTAAAATGTGATTAATGTGTTGATCCTGGTCTGGGGTTTCCCATGAATGACGAGCACTTATTCCTTGGTGAGCAAATGTCCCAACGGTGCAGC
GGATAGTAGAAGATTTAGATTATGGAAAAGTCACTTCTTCCTGCTTTACCATATTGCCTTTTCCCTATTAAATTAAAAGTCAACAAACTACTGTGTGCCTACGTAGAAGTACTCAAAATGGAGAAGTGAAAATCAAGATCTTTGCACTTACATAACTCATATTCTTGTGTGAGTAAACAGCCAATAAATAAGAAAAAATCAATAAATAATTTAAGAGAATAATAGATGTATTAAATAGTAACAATGATAAAGATTTCTGGAGTACT
TCACGACACTCTATTCTGGACTTGGCTTATTTGTAACAGAAGCAACCTTGGGAACAGCATGAGGTGTTTAGAATGGTGAGTCCTCTGTCAATTTCAGCCGACTTGGACCTACTTCTTCTGATCCAGGTACCCACTCTTGCTGGCACCAGGACACTGAGACGGTCCAGGAAACACGGCAAGCATACGTGTGCACCACACTGCTCGTCCCGTCCAGCTGTGGCCATGCTGAAAATTGCAATGGGCCACTGGAAGACAGGTTATTCAGGCAGGTGTGAGAAACGTGACCAGTTGGTGGAGTCGCTTAACTGGGGTGTCTTCAGACTGAGCCTGAGGGGAAGGCAGGCAGGCCGCTCACAGGCTTCAGGGCTGGGGGAAGGAGGAGGGCGTGTGGGGGGTGCAATTGGACCCTCTGTACCTTCCCCACCTCCCAAAGGTTTCTCTTCTTCTGCCTGAGCCAGTGGTCCCAGGACCCCATGCCCAAGCACTAAAGTGGGCGGCACAGGCTCCAGAAGGGACATTAGACTGGTCATGACTGGACCCCATGGCGGGACTTCCTGCAAATGTGGCCAGCAGGAGGGCTGCCCCGTGGCTCCTCACCGGCGAGTCCTGTGGCAGCAGCAGGCCGAGACACAGCACCACAGGGCTGTGCCGGGTGCCTGCTCGAAGGCAGAGCTGCAGTGGGGGATCCAACAGGAACCGTGGAAATGGGGGGCTCCTGCAGGCAGGGGGATACCCACAGGGTCCCGTGATCCTGCAGGGGTGCAAGTGGCTCCTTCCGTGATGGCCCTAGAGCAAGAGGGTAATACTCTTGCCACCTCTCCCAGACCTGGGGCCAAGTAAAGGCTGATGATAAAGAAGCCAGAGGTGCTTTTCCCAGAGATGGGAATCGGATTCCTGCTGACTTCACCTGAGTAATTCAGAGCACGAGGGAAGCTGCACCTCCAGGGGCGCTCCTGACAGGTAACCCACTGGAGCTGCTATTCCGCAGCAGAGGCACCAGCCAGAAAGATCCGAAAGAAACATTTTCAAAAGTGGACCAAGATGGCTGCAGTTTGGCCAC
ACACCAGGAAGCCTCAGCAAGCACCAAAATCTAAAGCCGAGGAGAGGGTGGTGAGCTGGAGCTGCCTTTCCTGGGGGAGCACGGGCTCCTTCGAGGGCTGGAGGGGCCCCCACTTCCCAGAACAGTTGGTCAAGGTCTTCTCCCCATCCTCCTTAACAAATTCCTTTCTGGTGGAAGGAGTGCCCCCCCCCCGCCACCTCCCCGTTCCTCTTCCTGCAGACTGGCATTGCCCACTCCTGTCCCCACCCCAAAGGTTAACATCGCAAAGAGAGGGACATTT
GTGTGTCCATGAAACACTTCAAGTACTATTTCAGCAGCTTGGAGAAATCCCAAACACAAGTCAGGAAGTTATCTCCGTCAGAGGCTTGCCGCCTCACCCCTGCATGGCTCTCAGAGAAAGCTTCCTTTCTGTGAGACACATTCCAATCATCGCACTGTGGCTAAAAGCCTAAATATAGGAGAGACATTTGCCCAGATATAGCAAAGCCGATGTTGGTTTGCCTAGGCAATTTGATAAATGATGATTGTGTGCAAGTGTTGGCTAAATAGACCATAGACTACGTATTAAGATAACTTATGAGGTCTGCTGGAGAGAATGG
AGGCCTCCCCCAGGGCAGAGGCTCCACACCTCTCCCCCACCCAAACAAGAACTTTGCCCATACCCGCCCCAGGAAAAAGTGAGGGGTTGCAGGAGAATGCCATAACTGCAGCCCACTCCTGTTCCCCCACCCTACAGGTGGGGCTCTTTGAAAGGCAGATCTGCTTGGTGTTTCTAGGGGCTGCTTGATATGAACCTTACTGGGTTGTAGAGATTCTCCCCCTTCCAAAAACAAAAAGCAAAACAAATAATACCACGTGAAAAGCCAGCACCCAAAACCACAGCTTCTCTGGAGTCAAGGGAGTCAAGATAATAGCCTTCAATTACAGTAGACATAGCTGGTATGTATCATTTATTGAGCACTTACTGTATGCCAAGCACTGTGCTAAGAGCTGTGCAAACATGATCTCATTTAGCCTTCCAGCCACCCTGCCTCCCCAGGAGGGAGCATCATGCTCAGCCTCCTACACATGAGGAAAGTGAGGATCAGAAAGGGAGGTGACCGCTCAGGCTGGTGCAGCCAGCGAGTGCTGAGACGGGCATGGGAGAGTGTATCCATCTGCCCTTACTCTTGCCATTCAGCTGGATCTACCTCATCATCCTTCCATGTTCTAGAGGCCACACTATGCCTCAGGTTTCTCCAAGACCACTCCAGCCCCCCACCATCCTCACCTCTTGGCTGAGAGCCACATGAAGGAAGAGAGTAACACCTTGAACTCTGTAGCACTTTACAGCCTGCCAAGTGCTTTC
GGACCACACAGTTCCTACTCAAGGAGGCTGGATTGGAGGGGCTGGGAGCCCCAAGGAGGAGAGGAACGTGGGAGAGGGCACTGCCTGGGGATTTTGCAGTGGGTTGACTGGTGGCCCCCCTGCAAAAGACACGTCCACCTGGGACCAGGGAATACAGTCTTATTTGAAAAAAGAGTCTTTGCGAATGTAATGAAGATAAGAATCTCGGCCGGGCGCGGTGGCTCACTCCTGTAATCCCAGCACTTTGGGAGGCTGAGGCTGGCGGATCACCTGAGGTCAGGAGCTCAAGACAA
CCAGTCAATATTTGTGGAATAAATCAACAGTAATGAAATAATGCACAAAAATGAATCAAACAAGGGTGCTTCTTCCACACAGACCTCCATGATGCGAGCTCTCATTCTGGACTACTGAGTGACATTAATTCTGAATTCCCTGCCCCTAGCTGCCATTTGTCAAGGGCTTGCAAGAAACAGGAAAACAAGAATGCTGAGGCCAGAATGCGGACAGGTCCTCTGGAAGGTCCGAATTGTGCTTTGACACAAAATCACACAAAAAATGCTTTTACAGCCTCCTCCCATTTCCCTGACAGACAGGCGGATTATCCCCATTCTATTCCTAGAGATGAAGATTCAGGACCTTGCCGGCCCCGAGACTCAAGAAGCCGCC
GTCATCTCACCCATCCTAGTGCCTCTCTCATGGCTGACCTCTTTCTTGCCAAAATTAGCAAGGCAGTGATGTGTCCCTGCCTCCCTCATCACCAGTCCCCATATATGTGATGGCCGAGAAGGTCTTCCAGCATCTGACCTTGGGTCCCCCTGATGCAGTGCAACAAAGTCCCTGAAAGTGACAGGTTGGGACCTCAGGAGCCGTGGGCTGAGGATGCTGACAGATGAGGGGGGTAGAGGACAGCTGCGGTGGCAGGACTGAGGGAGGGATCCCTGGGTGGATCTGGGATCTGGGAGGTTGGGAGTATGTTTGGGCTCCCACCCCAGGCCCTGGTAAGGTGGGAAGGT
ACGGAGCTTTCGGCAATGTATTCACTGAGGTTACAAGAGACAGGGACTTGGGGCTTGTTTTCTAGATTGCTGAAAATGAAGCTTTGAGAGCAGGGATGACACGTAAGTGGCTGAAACGTAAAAAACTGGAAGGTCAAATTACAAATGTAATAGAAATAGCCACCGGGTCCACTCAGTCCCCAGCCGCCTTGCAATCTGCTTTTTTAACTAGCTGCTCTCATCCGATTATAACAACCATCCGCCCCTTCAGTGGTTCCAGGGACTGCAGAGTCACATAAGAGAGCATCGCATAGAGCAAGTAACACATTGAGGGGGCACTCACTAAAGACAGCACCCACA
GTGTGTGTGGGGTGGGCTGGTGAGGCGTGGGCGAGGTCTCAGTGCTGAGGCCTTGGTTGAGCTGTATCCTTTTGGCAGATTTATCACACGTCCTGATGTCAAGCAAAGCAAGATGGCTGAGTTCCTGGACTGGAGCCTGTGCAATCTGGCCCGTTCCTCCTTCCAGACCATGCAGGGGGTCATCACCATGGATGGGACGCTGCAGGCCCTGGTAAGTGCTGCCCGCAGGGGCTGTGGAGATCGCAGGGAAATGGCGCCTTACATGGGGACCACGGAATGATGTTACCTGTGATTCCAT
GAGCCTTGTGTGGATGACAGGCACCCGCTGAGGGGGTCTAGGAGAGACCATCCCACCCAGATTCCAGAGCCTCAGCCCAGGGGGTGTTCCCGGGACCCAGCATGATCAGGGGCCTGAAAACCTCCTTGACGCCAGGAGCGCCTGAGCAACGCTGTCCACCCGAGTGGCTTGATTGGCTGCTCTGGGCAATGGCGTTCCCCAGGGAGCATCATCAATGCCAAGTCTGTCTCTCAGGAAAGAGACCAAGGTGGCCACGGTGGCACTTTTCCTAGGACTCCCATCCTCAGATATCAAGGGCCCCCAAAAGAGCGAGTCCCCCAGAGCCG
GCCCCCGCGGCAAGGCTTCCCCGCCCCCACCCTCACACCTCTGGTCCTGCCAGCAGGGATCGGGGTTCGGGGGTGCCTCGCCTCGGGGCGCCGGGGTGTCCCGGGGGGCCACCTCCCGCTGCGGCCGGGCGGCCTCCCTTCCCCAGGCCCTCAGGAGGAGGACGTTCCGAAAGGCAACCCGCCCTTAATGGCGGCGTCGGCGGCGTCGGCGGCGGGGGCGGGGTACGCACCTGAGGGCGCTGGGCCGCGCCGGGCCGGCCGCGGAGTCCGAGGCCTGGGCCACCGGGGAGCAGCCGATGGCCGAGGGCGGCGGCCGGGAGCCCCGCG
CAGCAGTGAACAAGAGGGACAAGGTCTCTCCTCTCCAGGAGCTGACATTTAGTTGGAGAAGGAAGACAAAGCATAAGGAAGCAGAAGTAAGAAGCGCTAGGAAGATCCGACAGGGCAATGTGACAAGTGTGGGCAGGGCTGCCAGGGAGGGTGGCTGGGCCTCTTACTTCTTACGGTCCTTGTCCTTCCTCAGGTTGCTGCCTGTTGCCAGAAAGGACTGGCTGTGAAATATCTCGGAGGTAGCTTTCTTTTTAGAGAAAGCAATTA
TGTAGCCATGAGAAAATGAGAATTTGTTTCTTATAGATCTCCACTGAACTACTTTATCATTTCTGATTGAGTCAATTCCTTATTTTCCTCTCGTAAATAACACCCACTCGCCTCCAGGTTAAAGTTTTCCTTACTTGACAAAATCAGATACTAAACAAAATATGATTAAAATAAGTCGAAACTCTTGCTCATCCTTACCAGAGTTGCACAAATTCTATCTTGAATATAACAGGCACAGTCTCGGGATTTTCTTACTCTGATTCAAATACAAAGTGAG
CTAACCGCCCACCGCCTCAGTTTCCCGGTGGGACGAACTCTCTCTCACAGGTAGTTTAAGAACCAGGCTTTCTTTGGCATTGTATACCTGCCATGTGCCAGGCTGTGTCGTGCTCTGGGGATTCAGTCTCTGTGCAAACTATGACTCCATACAGATGAAGTCCAAGAACAGGCAAAACGCATCACAGGTGATAGAAATTAGGGCACTGTTTGCCTCTGGGGTAGAAGGATGGATTGAAAAGGGGCACGAGGAAACCTTCAGGGGTGGTGGAAATGTTCCATATCTTTATCTTGGGTGATGGCTATATATATATCAAATGCATCATTAGTGTATTTTCATGTAATTATGCCTCAAGAAAGTACTGCTCCCATTAAATACACACACACACACACACACACACACACACACACACACACAGAGTTTCTGTCTTCAAGGAGTTAACAGTCCAGTGAGTAGTGGGTATGAAAGAGATGTGTTAATGGCTGCAATTGCAAGACAGAGGCTTTTGTTACTATATTCTCCTCAGGCAGGAGTCCTCAGGCAGGAGG
TAACTGTAATCCCAGTTACTCAGGGGGCTGAGGCAGGAGAATCACTTGAACCCAGGAGGCGGAGGCTGCAGTGAGCCAAGACCGCGCCATTGCACTCCAGCCTGGGCAACCGAAAAAAAAAAAAAAATTAGAAATCTCTGGAGTCAGATCTGGGTTGTGGGCCTTGCTCTGCCTTGTATCAACTATGTGGCAAGTGACTGACCTCTACAAACCTCAGATTTGTGATCTGAGATTAATCAAGGGTTAATTGAGAAACCAGCTGAGTGCTAGCACCTAGTAAGTGTTCAGTAAGTGACAGTGATGGTTATTGCTGAGTTTTGAATGGAGGAGCTGCCTTAGAATCAGGAGACCTGCG
GTCGCTCCTCTGTGGCAGGCAGCTTCTAGGAATCTCCCCCTCTTACCATTTACAGCCTGCATCCTACACCTCTGCTTAAAATGTTTTAGATATACTCCCAGCAGAGAAGATTCTTCAGACAGCTGGCAAAGTCCTCGCTCCGAGGAAGGGAGTAACAGGCAGGATTATTTAGTTCTCTTCATATAGGCGACTCACAGTATGGGTTTTTGGGGGTTGGGATTGGGGGAGACAGCCATTGATAGTAACAGGAGGCCTGACACTGATGAGGGGCTTTGACGTGGAAGGGCACCCTTCCAGGGA
AGCCTTGCAAGGTAAAAGCTCCATTTGCCTTCTGGCTTGATGTTCGCTGATTTCTTTTTTAACCCCCCATTTAATTCTGCTCTCGGCACCTTGGATAAAATATTTAGTGGCAGGAAAAAGGCAACAGATGCAAGCAGGAATAAATAAGATTTTCTGTATTTAGAATGAGGCCACGTATTTCGGAGCACAGATCTATCAGGCATGTTATTTATGTCTTTTGCAATTTCCCGGGACCCAGATTTCTCAGGGTGCTTTGATTTTTCTCAAATATCTACAG
CTTCAGCACTGCGGGCACAGCGCGCACTCAGGGGCGCAGGCAGCCCCCGCCCGGACCCCGGCCTCCCGTCCCCGGCGCCCCGACCCGGACTCCGGCCTCCGGCACCCCCGCCCAGACCCCGGCCCCGGCCTCCCGCCCCTGGCACTGTCTCGGTCTCCCGGGTCCCGCTCACCGCTGCCCTTCTTGGGGCCCCTCATGCCCAGCTCGGCCGCCATCTCGGCCGGCTGCCGGGACAGAGCCTGCAGCTCCTTCTCGTTGTACCGCATGGCTCCGCGGGGAACGGGAACCCGG
ATTCAAAAGCACCAAATTCCAAAGCAGCATCGCTCCACCAGGCTGCCACATCTCCTTTTCTCACACATGGCCCTACTGGTTTGCAGTTTAATCGAATATTTATGTTGCTGTTAGCTTTTTGGTCCACCTACAACATTCTAATGTAGCAAACTAGCATTTATTGAACAGCTACTACCTGCCAGTTGCTCTGAACATTTTAAAGAGATGTCCAAGGAAGGAAGAGGGGATGTTTACTTTCCATTGTATAACTTACGGTGTGCTTTGAATTTTTTACTATGTACATTGTTGTACTATGTACTATATACATAATTTCAGCTTATAGAGTAAGTGACTGGAGGATTTGATGTGTCATTTCTGAAAATGTATATTTTCACATGTGAGGTCTTTCTGAAGGTGATTGCAGATTCCTAACAAAATCTAGAGAAAAATAAATAATTTTTGTTTTGTACTTGAAAATTGCCAAACTGCATTAAATAATCTTGCGCTCTAAGATTCTTTTCTGTACTCATGTCATTGTACTTCCA
TTTTTATTCAGGCTTGTCATGATTTCTATCTTCTTTTTTCTTGCTTTGCGGTACAACTGCTAGACTGCCATAAAGTCACTGCTTTAACATATTAACATGTCTTTTGGTCAGAAATCAAAACAACAGCAGCAGCTAGTGTCTCTAACTATACAGCATAGTTGACAGCTTAGGGAAAAAGTCCGCCATCAAATGACACCGTTAGAGGTCTGGTTCTGCGCTAAGAACCACAGTCTGAACAATCTCTTCCAATCAATAGGCACAGTCTAGG
GCATTACAACCAAGTCATCATCCCTCAAAGCTTAGAAAGAAGCACTTCTTCAGGTCTCGCCTCCTCCACTGACTTTAAGCCACTTTCTAGTGCCCTGTCCTCAAAGACTATCTATGGTGACCCCCTTGCTCCCCAATTCTTGCCCGACCAGACTTCAAGATTCCTTGTTCTGTCATCCTTCTGTTCCCCCAGCTGGGGAAGCCCAGACCATCAGAGCCGGAAGGGTCTTCCTAGTTGATCTCATGGTCTTCCAGCCCATTCTACAGATGGGAACACTGAGGCCCACAGAACAGAACTGCATCCTCCAGGCTGAACAGCAAGGAGG
CCTGTCTATGACAAAGGGGAGTGGTTGTAACCGAGACCACTTGGCCCACAATGCTAAAAATATTGACTATCAGAAAAAAAAAATTATAAACCTCTGCTCTAAACCACAGGCAGTAACTGCCTATCTCCAGACTTATTATGTAAAAAAAAAAAAAAAAAAAAAAAAAAAAAAAAATCCTCTTGTGTTTGACATGAGGTTTCTTGTGTTTAACATAACGTTTCTGTTACTCACAGACTAATAGATATAATACTGTTTACACTCGAGGCACTCAGA
TTCAAGTCTCAGCTCCATCCTAGCTTTCTCAGAGAGACTTTTCGTAAATCCCCTTCAATATTAATGAGGTCTCTGGTACTCCCTCCTGCTTATTTGCCTTGTAATATGACCACGATTTGTAATCATGTATTTAATGCTGTGCTTATTGGTTTAACCTGTCTCCCTCAATAGATTGTAAGCTCCAAAATCATCAATATCATTTAATTCAAAATATAGTAAAGTGCTTTAAAAGATCCATGTTAAAGCTATAAAAGATATTTACCTGCATTTCCTTTATCATGAAGACCAGAACATTTCCAGAGTGTTCACTTAAGAAACCCTGAGAATAATCTGAACTAA
AAGGTCACATTTACAGGTACCAAGGGTTAGGATTTCATCACCTTTTTGGGGAGACACAGCTCAACCCGTAACAATCCGCCCTCTGGTTCCCAAAGTTGATTTCCTTCACCTGTGCAAAATACATTTTCGCCCCATGTCAACATTTCCAAAAGTCTTAACACTTTCCACATCAACTCTTCTCACCATCTACATCATTTAAGTTACAGAGGAGACCTACTGTGATTCATCCTGTGGCAAAATTTCTCTCCATCTGTGATCCTGTGAAACCAGACAAGTTAATTGGCTTTTAAAAGACAGTGGGGGC
AACCCCAGCACTGAGGAGTTATCCACATCATCTCTTCGTCCTTCACAACAATAAATCTATAAGCTAGAAGTTACCATCTCCAGACTTACAGATGAGATTGCTGAGGCTTAAAAAAGTCAAAAAGGTACTCAAGGTATCATGATAGGGCCTGGGGGAGTTGAATGTAGTTTAGATTAACCCCAGGACCTACTACTTTATTTTTATTGCGTTTATTCAAAGGCAAAACCTGTAAGAGATGCCTAAAAATGATAATGGCTACCTTTCTTAAA
AGAGTGTCAGGAACCTACTATGGGGTCATTGTACATTTTCCCTAGCTAAAAAGAATGGAAACCAAAAAAATGAATTATAAATAGACACTGTAGGGCTTCTTTTATTATTACACATATACAGTTTCACAAAGCAGTGAGTCACCCTTATTCACATTAAGCAAAGTTCCAGCTTCCATGAAAAGGTCATTTTTCTATGCTTTTCTAAGATCCTGCCTGAAGGTGCCTGTTTCTCTCATGGGAAGGATGCAATGCTGCCTCTCACCATTGCAGCTCCTGACAGCCTATGAATGCCCGAAGGCCTTTTCCTCCTCTGTGATAGACACATTGTGATATGGATTTTCAAGGTCCATTTTATTCCTTCCA
TCCTTCACCAAGAACTAAATTCCCTAGAGCGCTAGAGTTGGGAAGAAAGCGGTTTAGCAAGGAGGATGGGGACACTAGGGGCTGAGTGCTTGGCTCAGGTGACATGTGGCTAAAGCTGTCCTTGGGACAGCAGAGATTCTGGAAGAAGCAGGATTTATCCAGTGGTGGAAGAGGCAAGCCCCCTAGAGACCGGGAGGGAAACTGGTCTGTCTGTCACCAAGTGGGGAGTGCAGTGGCCCCAGCACCCGGATGTGAGGTTCCTGGCCCTGCATCCTGGGTCCCCAGGATGTCACTACCGATCATAGGCTTAAGCTCTTCTCCTGCTGGTGCAAATCAGGCCGGAAGTTTAGCGTTAGTGGGGCTGCCTGCAGAGGGGTTGAGGGACAGGTGACCGTGGTGGAGTCCGGGAACACGGCAGGAAGTTCCAGGAAGGCTAACATGA
TACTAAAAATACAAAATTAGCCGGCCGTGGTGGTGCGCGCCTGTAATCCCAGCTACCCCGGAGGCTGAGGCAAGAGAATCGCTTGAACCCAGCAGGTGGAGGTTGCAGTGAGCCGAGATGGTGCCACTGCACTCCAGCCTGGGCAACAAAGTGAGATTCCATCTCAAATTAAAAAAAAAAAAAAATTCAATGTGCATATTATTCAGTGCCGTAATTTTGGAAATTCAAACTAAAATGGAGCCCACTATCCCGGTCTTTAACAAAAATGCTGAAGGAACAAGTCATTTGAAACCATATGGAATGAAATGAAC
TCTCACTGGCTTATGGAAATGGCCTCCTCACCAGCAAGCTTGGGTCTACTCTTGCTCTGGTCTTTTCTCTGCATGGGAGTCCTGGAGGTCTTTTCAATACACGAATTGATCAGGTCACCATCACCAACACATGTCACCCTCTCTGCCCTCACTTAAAAACTTTCTGTAGCGTCTCATTTCTCCTATAATACAGGCCAAAATCTTTAATACGACCAACAAAGCGCTGAGTGATGGGCCCTGCCTGATTATGAAGCCTCATCTTGCCCTGCAGGCTCCACACTCTGCCCTAACTGTAATGGCC
ATGCTGCCTTTTTGCTCTCTGTCCCCATGCTTAGGGGCCAAGATGCTGCCCCAGAATGGACCGTGGCGGGCTGTAGAAGCAGGGACGGACCCGCATATGAACATCCCTGATTCCGTCTTAGCTGAAGGGTCCTCCTTTTCCTCCAGTGCTTGTGTTTCCCACATCCTGCTCTGGAAATGAAGAGCAAAATACAGAGAAGGGGCTTTCAGGGCCAGGAGTGAAGGCAGAGAACTGTGTGATGCTTCTGCGATTCCCCAGGCAGAGCCCCTGCACCCCTCCTTGCCTGCTGCCCATCTCATGGGCTGGGGAGAGTGCCCTTCCCCTGCTTGCTGCTGAGG
CTCCACTCCTTCCTGTGACTTGACCACGCCGCCTCCCGGATCCCCGGCGGGCCGCTTCTCCCCGCAGGCCGTGTAGCGTCAGATACGGGTCTGTCCCCGGTTCCGTCCCGCCGCGCGCCTACCTTGCAGGTGTAGACGAGCTGGTAGTGCGCCGCCTCCACGCGCCCCAGAGCCGCCGCGGGCCCCGGCCCCTGCTCGGAGCTTGAGCGCCGCCAGCCCCAGGCCCAGGCCCGCCGCCTCCCCGCGACCTCTGGACGGGCCCCGCGGCCCCACAGCCGCCTCAGGCAGGGCGCCCGGGGCTGCACGCGACTCAGCAACCTCGGCGCGCCGC
AAGAAGCAAAGATCAAGAGAAGGCCAGATCCGCTCCTCTCTTTAGATAACCCAGAAAGCTACCCCAAGAAATTTACCCAAGCTTTTCCTCTGCTTGAAGGGTCTGACGCTTGGGATTTTCTGTGGAGGCGGCATTGCACTCAGTAGCTGTGTCTGTTTTAAAAAAGAAAAAAAAACTGTCCCGCAACCGGGAACCTAACTCATTCCTCCAGCTGCTTCCAAACTGCCTGCAGGAGCCTGAAGGAGGCCCTTATGTAGGGCTGAGTGACATCAGGCCTCTCCTCTCCCTCCCCTCTCCCCACTCCCCCTCCCTGGGCAGCAGGAGGTCAGTTCTGATGGAAATGGAATCGCCACCTGCTTGCTGGTCAGAGAAAGCCACTTTGTTCATGACCAGTTCAAGATGTTTCTTTGCAAAAGAAATTAGGGTTTGTAATAAAATCATTGGCTGGGCAGCGGACTGTGGAGAGGTAAAACTGCCTTGTGCTGGGATGTTTTTGC
TGATTATTTAATTTCTATCCAGAAATCTTTCTTCTTCTTGCTCTGTTTTTTTAAATTAAAGATTTCAACAAAATTTTGAGAGTTGGGGGATTTGGGGGGAAAGAGGGCTGCTGTGATGGCAGGAGGCTGCTACCAAGGGGATGATCTGCAGGTGGGACGCCTGAGGGTGTGTGGAAGGGTGAGAGGCACACACACAGACACTGAAAGAATCCTAGGCCTGGTAGGCACTTAACAAATGTCTGTTACAGACCAGAATTTTATTGCTGTTAGAGACCCAAGCCCCTCATA
GATTTGTGTTATTCCATCTCTACTGTCACACACTTCTTGTGGAAACCTCAAGCTTAGGTCAGAGCCCTAAAACGGAAAGAACTCAGGACGCCTATCCCCCAACCTCGGGCAGCACCAGGCCCTGCCTGTGTCTCCCAGGCCTGGCCCATGGCGTGGAAGTTGTGGGCCAGATAGAGCATGGAGCTAGGGTGCGGGCCGAGGCTCCTGATGGATCCCTGGAGAACATGGGGCAGCAGATGGTATGTCTTGACGGTTCTTCACCAACCATCC
TGTAGAGAAAATTCTCCAATGGAAGTTGGCGGGGGGGTCTTGGCAGCTTGCTCTCCCACCTCTGAAGTTCTGGGTTGCTGAGAGCAGGAGCTGGGGGCAGACAGAGGATCCCTTGGGCTCTCTTTTCCCTGGTGAGGAGTTACTGTTGGAGCTCGCAGTGTGTGTGAAGATGGGTGCCAACAGTACAGGGCCCTAGAACTGGGCATGGCGGTAGAGTCCGAGTGAGGAGGATATGGGTCAGAGATGGGACAACCTCAGGCAGGTTTGACTGGGGGTGAGGTCAGAACAGTGTCCTGATTCCCTACCTAGCGGGGGTTTGAACAAACACAAACCTCAAGGAGGG
CCAGGTGGCATCCCTCCTGCTCCTTTGCTCAGTCCTCTGCTGGTCCTTTGGGCCTGGTGGCTGCCACTGAGCCCTCCAGAGAGTGCCGGGCCTGGGACCCCAATCAGGCTTCAGCCACCCTCAGGGCAATTTCCCTGCCATGTACTGCCCTCCATTGCCTCATTGAAATCTTAAGAGGCTGGGGCACTAAAGGAGGACAATGATGACCCCAAAAGGGGTGGAGGAAGGAACTCGGGAAGTCTTCCCTTCGAACTCTCTAAGATCTCTTCTGGCGTCCACCGCAGCTGGGCCCCTTGCTGGGTGCCCCTCCACTCCCCCTACCTCCACCTCTCGTCTGATGTAGAATCAGAAGATCCTAGATTCCATCCCCCCAGTAGAAGCTCAG
ATAATGACCTGAAAGATTACTAGTGAACTCGGTAATCTGAATGAGAGCAGTACGGGCCCCGCCTCTGCTTTTTTGCTCTTTTTTTTTTTTTTTTCAAAACTGAGTCTTGCTCTGTCACCCAGGCTGGAGTGCAGTGGCGCGATTTCGGCTCACTGCAACCTGCAGCTCACTGCAACCTCCGCTTCCCGGGTTCAAGCGATTCTCCTGCCTCAGCCTCCCGAGTAGCTGGGATTACAGGCGTGCGCCACCATGCATGGCTAATTTTTGTATATTTTTAATAGAGACGGGGTTTCACCATGTTAGCCAGGCTGGTCTCGAACTCCTGACCTTAGGGGATCCCCCCGCCTTGGCCTTCCAAAGTGCTGGGATTGCAGGCGTGAGCCACGGCTCCCGGCCTCGCCTCTGCTTCTTTCACAGTTGTTTGTACAGCTGGCCGCCCAGTGGGGACTTGAGCAATACTAAAAGAACCATAGATTCTTCCATTGCAATTCTTTCCGTTGGCTGTCTCCTGTTTTCACATACTTCCTTGAGCCAGAGGTCATCCCATTCCTCTCCCTTTTCCCAAAAGGGCTTTCTCTCTAGGGGGTCCCCCCCAACCCAACGTCTTTGGAAAAGGACAGTCTATGGCTTACTATCAACGATGTAACAAAATTTTGGCCA
AGTGGCCATTGGTGTCCAGGGCAGAGACTGGATTTCTGGGACAGGATCTCAGGGCAGAAGAATTCCCCTGGTGAGGCTGGCTGCTGTCAGCTTCCTCCAGGTGGTTATTGGAGTAGAGAAACTGCCTTGGAAGTGATGGTGCCTTAAGCCAACGGGCAGGGCAGCAGGGAGAGGAGGAGAGGACTCTGGCTGGAGCTGGCTGTGTTAGGATCTGCCAGGGAGCCCCCCTCCAGGCTCTAGTCTTTTTTGGCTTTGGAGAGCTCTTCGCTATCCTGGAAGGCTGGCTGGGAGGCTCACTTCCATTCCG
GTGGAACTGACAGCTCTTAAATTTGCTGGAAGTAGGGGGTTGGGTAGTAAGATAGACAGAGCACTCTGAGATGGCTAAGCAATGTGGAGTCTGAGTTACTGGGTGGTCTTCCCTTTGGACAGGCTGCGTCCCAAGGTCACAGGGCTACAGTGAGTTACTCACCGGGGACAGCCTGAGTGAGTCTATTAGAAACAACTCAGGAAGACATAATGGGATTGAAGATCTCCACTGTGAGGGTCAAAGAACTGGAGCAGAAAATTTGCTTTACAATAATCAAAG
AGCACTTTATTGAGTTCCTGCGCCATCCTGGCGCGGAGCTGGCCGCACTGGGGGAATGGGACACAATCTTGCCTTCCATGCCCCAGCCACTCTCTCACTGCGGAATCACCAAGGAGGGAAAGATGAGTCCCTGAGCAATCAGGAAACGGTGTGCTCCCGGATCCAGGCCAGGTAGTAGGCCACATCGGTGTAGACGCCTGGCTTGTTGCGGTCACCACAGCCCGATCCCCAGCTGATGATGCCTTGCAGGGTGAGCCGGCGCTCTGCAGCTTGGTCCTCACACACCAGCGGGCCTCCGGAATCACCCTGGGTCGGAAACACGCAGCTCAGCGCTGTG
AGGAGCAAGGATAATAGTGAAGGCCCTGGTTCTATTTGGGTTATTTTTCTACCTACCTAGCTAGGAAAGCAGGACTCTTTGACAACCAAGAGCAAGGTAACCCACCACTAACTAGCTCATCAAATTGTACTTCACCAGCTTTAAAAACTAGAGTTCATGTTCTAGGTCTGGAGTTGAAAATTCAAGTGTCTAAAGGGCTAGGCGTGAAGTATGCTGATGGAGACAGTAGCAAGCTATGACTATTCCACTCCAGTTTTGGCCAAATCCTCTAT
GGGTCACAGCTATCATCCCTCTGCAGAGAGGGGCACATACTGGGGGGCAGCTGCTTGGTGGGGCTCCCCTCTGGTGGTCAATTAGCGGCTGCACGCTGGACACAGTGCTTACCTGCATGACCACCCCAGCTGCACCCCTGCCGCAACACTGCCCTGGCCCTACCACCCCACCAGTAGGGTAGACTGCCCTGCCAAGCTGGGAGCCCAGCTCCTCACTGACCTGACTCTCAGCCTGGGGTGTCCTGGGTTCCCTGTCCAGGCCGCCTGCCTCAGGCCCAGGGCCCTCCAGGAAGTTGGATGGAACCAGGCCCCTTTGTCCATTTAATTCCCCCTGGAGAGAAGAGGCCGGTGAGACTGAGATCAGGAAAGAGGCTCTGGCCCTGCCCCTCGACTCTGATGCCCCTGGGGAACAGCTGGGGCCAAAACCACTGTCCAGGGAGGTGACCCGTTCCATTCCTCCGGACTTCCTGAGGGTTCCTTGCCTATCCCCCTGTCCGAAGTCTGGGGGGCTGGGATATGGTACACCCTCCCCAACAATGT
TTGTACCCGCTGGGCTCTGCAGTTATGGAGCCCGCCTGCCTGGCATCTCCAGGTGCTGCCTCTGTTTCTAGTCTCTGGGGTTGGCCTCTAATCTTTCATGTCCTTCTCCCCTTTGATTTTTCTTCCTTATAGTAATTCCACGCAATCTCTTTCCATCCAGCCATCCAGTCTCCACTTCTTTCTGGATTTTCCCTGTTTTGGCCGGTGGAACTTCTGCACTCCAGTTCTCTTGTGATTGCATCCAGGGCCTTTTGAATTTGGGAGGGATTCTGCACCTTAGCCCCCTTTCCCTAACTCCATGGTCCTCCCCATCCCCGGGC
AAAACCCTGCCTTTACTTAAAACAAAAAATTAGCCAGATATGGTGGTGCACACCTGTAGTCCCAGTTACTCAGGAGGCTAAGGTGGGAGGATCGCTTGAACCTGGCAGGTCGAGGCTGCAGTGAGCCAAGATCACACAACTGCACTCCAGCCTGGGCAAGAGAGCAAGTCCCTATCTCAACAACAACAAAAAAAAAAAGTTGGCCATCCTAACGTGGAGCCTGAAGACGGGACTGAACTGCTGCCATCTCAGGATAAAACTCTAACAGGTGAGGAGCAGCATTTATGGATGAGCA
AAATGGTCTCACAGCCTGATATGGTTTGGCCGTGTCCCCACCCAAATCTCATCTTGAATTGTAGTTCCCGTAATCCCCATATGTTGTGAGAGCGACCTGGTGGAAGGTAATTGAATCATGGGGGTGGTCTCCCCCATGCTATTCTCATGATAGTGAGTAAGTTCTCACTAGATATGATGGTTTTACAAGGGGCTTCCCCCTTTGCTCAGCACTCACTCTTCTCTCTCCTGCCGCCATGTGGAAAAAAAGAAAAAAAAAAAAGCGTTTGCTTCCCCTTCCACCATGATTGTAAGTTTCCTGAGGCCTCCCCAGCCATTCAGAACTGTGAGTCAATTAAACCTCTTTTCTTGTCTTGAGTGTGTCTT
AAAGGGAGGGCAGCAATGTCACCATCTAGTGTGGTTGCCCCCCAACCCCACCCCACCGGAAATTGGGCCACAGTCAGCTGGGTTTCAGTGGGAAATGACACAGATGCACACGCACGCGCGTGCGTGCACACACACACCCACACCCACAGAATCCTGGGGGTAAAAGTGGCCATGCAGCTAGAAACTCATCAGTGCCCAACACACTAGTCTGACTCGTAGAATGGGTGCATAGGTCACAGGGGCCAGGGTGGCTGTTAAACTGTGAAGACTACACACGAGGTCATGACACACAACAACT
CCCAGTGGTCCTGGCCCTACAGCCTCTGGAGTAGGGTGAACTCCTTCGGGTGGCATCAGGGCAGAGGGCCTGGGCAGGACCAGGAATCTCCCCACCCATTTTACCCCCAGGGAGGTCTTGGCCAACCCGCTGAAGGGGTTGGTAATCTCCCCAACCCGTGTCCATGAGGGGTTCTGAGGACCCCCTAGACCCATGTGTGGGTAAACCCTTCTGCACCTGGTGCCAGCTGGACCCCAGCCCCCGCCCCACCATCCCTGTGTGGACTGTCACCAGCCCCACCCCTCCCACAAGCAGGTCTCACCCTCCCTGGCCCAGTCTCCCTCCTTCCCTTAGGGCTGGGGCTGTACCCCATTGGGTTTCTCCTGGCCAATGGCAGACCTGGTCCTCAGCTGCCCAGAATAGCGCTGGGAACCCTTCCTCCTGGCGCTGGCAGCAAGCAGGCGAGAGGCAGGACTCAGCCCGGGGCTCTCCCCACCTGACTGGCCAGCGGGTTTCCA
TCAAGTCCAGCCTGAGCAACACAGCGAGACCTGTCTCTCAAAACCAAAACCAGAAGAGGCTTGGTGCCTCCAGATTTGTTCTGCCAGACAGACTTGGGCAGCGCAGTCAGGTGCTGCTGCACCTGGCCGTGGAATCTGTTTTGTGATCGCGTTAACTTCAGCAGGAGCCGCTCCTGGTTTCTCTCTCATGTCTTAGGGCAGATTCCTGGAGGTGGAACCTGTGGGCCGAAGGGTCTCCATGTTTTTAAGGTTCTTGGGAAAGATGCCAGGGCACCTCTGAGAATTACCCCAGCCTGTGCCTACCACCCCCAGACTGCAGGGCTGC
GAAAAATGTTTAAATTTCACAAAAGCACAGAAACATATTTAAAGTGTAATGTTTGCTTATTCAAAGCATTGCCGCAGTGAGTTTGAGTCGTATAGTTAAGAGCAGGTTTGGCAAATTCATGGACAAGAGATGTAGGTACCCCCTTCTCCATAGCCTTATCAGACACATATACTCCATCTTAGAGTCTTTCTCCGTATAGTGCCCCTACAGCCACTGCAGTTTACTAGAGTTGGCTTTGGAGAGGAAAGCTGTTTGCAATCCCTGGTTTCTTTTTATTTATTTA
TGTGTGACTCCTGCCTGATAATGGTGGTTTTTCTAGCCTGTCCTTTCCTTTCACGTTTATTGGTTGGCGTTCTGAGAAGAGCCGCCTTTTCTCCCATCACTTAGTGTGCAGTGTGCTACCTGTCACCTGTCTGTCACCTGTCAGTCACTGTCACCTGTCACTGTCACTGTCACCTGTCACTGTCCATCTTTTTGATGCTTGACGGTTCCACCTTTGGCCGGTGGCCACCTCAGTCTGGTGGTGTCTTTTGCCGTGTTCTGGCGTTTTTCGTTTATGTTTTGAGCCCTC
CGCGAAACCATCATTGCCCCATCCAGTGTCCTCTGCAGCAGGGCCAGGGGACGCACACCTGCCTGACTCTTTCCTCACAGGGAAGGCGCCCCAAACCCCATATGACAAGCCCACAAGGAAACCCCTGGCTCCTCCGCCCCAGCCCCCGGCCTCGCCCACACACAGGTGAGTCCCCCACCAACTCGGAGACCTTGGGTGACCAGCTGCCCAGCCTCAGTGTCCTCTGAGATGGGGATGGTGGGGGTCCCTGCCTTGGAGAAAACAAACCCCCCTCTCTACTCACCTCTCCTTTCCTCCCCAGCCCATCCTTCCCCATCCCTGATCGATGTGAGGGCAATTTTGACGCCATCGCCAACATCCGAGGGGAAACTTTCTTCTTCAAAGGTGAGTCATTTCACTTGGCCTCATATATGTTGGTTTCCTGCCCACTTCCAGTGACCCACTGGGGCTGTGGGCTTACCCTGGAAGCGGAACTTTTTTCTTCTTTGAGACAGGGTCTTGCTTTGTTGCCTGGGCCGCAGTGCAGTGGTGTGATCATGGCTCACTGCAGCCTCAAAATACTGGGCTCAAGCGATCCTCCCACCTCAGCCTCCCTGGTAGCTGGGACCACAGGCACATGCCACCACGCCTTGCTAGTAATTTATTTTATTATTTTGTAGAGATGGAGTCTCACTATATTGCCCAGGCTGGGCTCAATCTCCTGGCTCAGGTGATTCTCCGGTGTCAGCCTCCCAATGTGCTGGCATTACAGGTCTGAGCCACCAGGCAAGGCCCTGGCACTTTTAGCGCTAAAAAGGGAAAAGTCTCAGGCGGGCCAGGATGGGCTGGTCACCCTAGATCCATTGCGCCCTTGATTTCCAGATGGGACCCCTCCCCACCCAGCCACACACCCTGGGGGAGGAGACCTCCTGCTGTCTCATGCCTTCCTGCGAACCCCTTTGTCCCCTGCAGGCCCCTGGTTCTGGCGCCTCCAGCCCTCCGGACAGCTGGTGTCCCCGCGACCCGCACGGCTGCACCGCTTCTGGGAGGGGCTGCCCGCCCAGGTGAGGGTGGTGCAGGCCGCCTATGCTCGGCACCGAGACGGCCGAATCCTCCTCTTTAGCGGTGAGTGGGGCCGGCGGCGGGGCGCGCTGGGGCCGGCGCGGGGAGCCCACCCCT
CCAGTATTTCAGATGAATGTGGGCCAGGGACGGGCGCGGTGGTTCACGCCTATAATCCCAGCACTATGGGAGGCCGAGGCGGGTGGATCACCTGAGGTCAGGAGCTTGAGACTAGCCTGGCCAACATGGTGAAACCCCGTCTCCACTAAAAATACAAAAATTAGCTGGGCGTGGTGGCAGGTGCCTCTAATCCCAGCTACTCAGGAGGCTAAGACAGGAGAATCGCCTGAACCCGGAAGGCGGAGGTTGCAGTGAGCCGAGATCACATCACTGCACTCCATCCTGGGCAAGACTCCCCATGGAAAAAAAAAAAAAAAGAGCAGAGGACAGGGGATGCACGCGGAACCAAG
ATCCCAGGCAAACAAACTTTGGAGATAGTTCACAACTGAAGGAAACTTCCATTTACTTAAGGCAGGCTGAAATTTGATAGGGAGACTAGAAATACAAAAAGGAAAGGATCTGCAAAAAAAAAAAAAAAAAAAAAAAAGACTTGCTTCCAGTCTGGGCATTACCAATAACAGAAACAAAAGAGGCAGAATGGAGGGAGCCAGGGTTAAATATGAAGGTGACCTTGGTGCACGCAGATGGGAGATAGTGCATGCAAAATTACCTTGAGGTCCCCCACTGGAGT
TGTAAAGTACTTGCCTTATGTGAATATACTCACTGGAATAACTAGAGAGCGTATTTTAAAGTGAGGGATCATCCTCCCACATTGGAGAGAGATGGTGATCTATTTAAGCTTCTTGCTATTCCCTAAAACCTCCACACTGTACATGCCACATCTGTGGATTCAGAAATATTTCTTAGTTAGTTTAATGGGGAATGCGGCCCCCATTCAGAAGAACAAATCCAATGGGAGTTGGTTCTGGTAGAGACAGCTGTCCACCACAACTATGCATGGCCGGGCCCAGCCCAAATGTCCTTCCCTCCGCTGATAGGGGTCTTGCTGGCCATGGTGGCCCCCAGTCTTTGGCAGCACATCTGAGGAACAATCTCCTTTGCTGTCTTTTAGGTTAGTGATTTCCTACGAAGCGGCTGTCCCCTCTTCTGCATCCAACTTGTCGCTCATTATTTGAACCGGCAAATGATGGCAATTAACCAGAATGGGGGCCTCATTTCTCTGCATCAAGTGGTGCCAGCCTTGGATGAGGAGTTGTAAACCTGATTCAAAGGGAGGGAGGAGAGACAGCGTGCCCAGGAGGGTGGGCCTTCCAGAATCACACGCCCCACATCAAATAACAAATCAACCTGCCCTAAGCGGTTATTTCTCTCTATTTGCATTA
TGACACCCCTGCCTCTGTTTCTCTTCTAGGCCTTTCCAAGGACTCATCCGAAAGCCTGGTAAGAGGCACTGGCTGTGGAGGGGTCACTGGGAATAGGGCCAGGTCATGGTGCTGGGGGCTGGAGCTAAGCCTGCTGTGGGGCACAAGTTCTGGGGTCTGGGAACAGAAGCCAGGCCCCTGCCTTTCTTTCTTTCTTTTTTTTTTTATGAGGCAGAGTCCTTTTCTGTCACCCAGGCTGGAGTGCAGTGGTGTGATCTCAGTTCACTGCGACCTCCACCTCCTGGGTTCAAGTGATTCTCCTGCCT
CCAAATTGCTCATCTGGCGCGATGCTGTAGTTGTTGCAGGCCGACTGCAGCAGCTTGATCTGGGCGATCACCTCGAACTCCTGGGGCCAGAGGGAAGCACAGGGCGGTGACAAGGCCCCCCGGGCAGCACAGGGGCCAGTCTCTGGGTCTTTGTTCTTGGGGTCCCTTCCTCCCCTCTACTCCCATCCAGGCCTTCCTGTTCTCAAAGTTGGGCTCAGCCACTCCCCAGGAGGTGGTCCTGGATTATAACCTCCTACCCTCACCCTCCAGTGGGAGGGGACCCCCTTCTCTCTGTGTCCAAATGTCCCATGTCCCATGAATCTAAGGAGAGGGTAGGAGTTGAAATGTCCTACCCTGGTGGGTC
GACAATGGCAATAGCAGGGACTCCACATCAATCGGCCTCTTTACAATTTGTCGCCTGTTCCCACACACACCATTCCATCTCAAGACTCAAGAGATGATGCCCAGATAGTGAACAGAGGCTCAGAGAAGTCAGGGAGCTGCTCAAGGTCACACACCTGGTACGTGACAAGGTGAAGATCCCTCTGGGCTTGCCTGTTGCCAACTCTGGGGCCCTGGCATTTGGCCAGCGGGAGAGGCAGCATGTTGAGGAGAAAGAGCCTGTCTGGAAGCCTGTAGCCCGGCTT
TGGGCTTAGATTGTAGTGCGGCAGGGCAGCCTTCCACCCTTTGGCACAGAGCTTGGTGTTCCATAGGCCACAAGGGGTTATAGACCCTGGACCCAGGACATGTTCCAAGACACTTTTACCTTATGTCAGAAGCCCTGCCTCAGCTTTTCTGCCAACATAAATAAAAAAATAAAAACAAAAATAAATAAATAAATAATGAAAGAAAATGAATTGAGTCTAAATTTCCATCATAAAACACCATGATTTCATGTGTCATTCAGCAGTTAAGGATGGGAGTGAATTTTA
AGTGAAATCACATAGAACAACCAACTTAAAGAGTAAACTTAAATATTTTAGATGTTAGGAATGTTCTTAATGTGGCCCTCTAATTTTGGGAGTCAGGAAATGTTTTAAAAACTTCCTTAGAAATATTATATTGTTAACAACTCCTATGACTCTTTGGTGTTTTGCAACATTTTTGTATTTTTCACGTTGCACTGGGCCTGACATATAATTGGTGCTAATCAATTGCTTGTGGAATCAAACTCTCTAAAGTGACAGAGACATTATTTCTGAGATCAACTTTAAA
AAACAAAACAGGCCGGGCGCGGTGGCTAACGCCTGTAATCCTAGCGCTTTGGGAGGCCGAGGCCGGCGGATCACCTGAGGTCAGGAGTTCGAGACCAGCCTGGCCAACATGGTGAAACCCCATCTCTACTAAAAATAGAAAAATTAGCCAGGCGTGGTGGTGCATGCCTGTAGTCCCAACTACTTAGGAGGTTGAGGCAGGAGAATCGCTGGAACCCGGGAGGCAGAGGTTGCAGTGAGCTGAGATCATGCCATTGCACTCCAGCCTGGGGGACAAGAGTGACTCTATCTTAAAAAAAAAAAAAAAAAATTCAGGTAGTTTCAATTTTTTAATGTTCTTATTTATGT
AGGAAGGGCTGAGTTATCTCTGGGAGTGCCCCATAGAGCTGGGCGTCACATCTCATGGGGAAAGGGTAGTTTGTCCTTGGACCCTGAAGCTGGAAATCTTGCATTCACCCCAGGTCTGGCCTTTGTACTACCAGGTGTTGGCTCGCTCTTTCCCGATTGTAAATACAATATCTCTGCCTCACACACATCTTTGTTCCAAACCAGATCTCTTGCAGGAGAGGAAAGTCGTCCGCGACAATGGCTTCTCCTTGCTCTTGTTGCACTGAAGCTTTGAGAACTGCTAGAAGCACCCGCGCTGCGGG
CAGCAGCCCCACCCCAGACCAGAGAAGGCAGCCAGGCTCTGGCGTCCACCGAGCCAGCGCCCCTATCTGGGCGCGGGCCGCATGGCGGCAGACCACCCTATATCCGCCTTGGTGGCGTGGGATATGACTGGCAGGAGCGCGGAAGAGGCGCTGAGAATGCATGCGCACCCGGACAGACCAGACGCGGCACGGAGGGGGTACTTCCCACAAGTCCTCCTGCCTTGAGACCAGGCCTTCGAGTGGTCCGGGGAATGCGCCTCTGGGCACAGCCAGCGGCCCCAGATCGGCACTGGACGCCAACCCGAGTTAGAGAAGCCTGGGAGACTGGATCGCAGGGGCCCTCATTCAGCCAAGGAGGGGGAAAGGAGA
CCCTCCCACAGCCTGCCAAGCACTGGGGGCACTGGATCCCAAGAGTGCCCCAGGGCCCCATTCCCAGGGGGGTGGCCACTCAGGTAAGCACTGTGGGCAAAGGTTGGGGGTGCTGAGTCTGGGGGCAGGACGGGGTGTGCCCCAGGGAGGGGTCCCCAGGGCACAGGAATGGAAATGGCAAGTGTGGGTAGGCAGGGTCTCAGGCACCCCTCCCAGCCCGGGCACACCCAGAGCTGCAGGTGGGGTTACCCGTGGGACTCCCTGTGCACCGTGTTACCTGGCAGATGGTACCCGGACCCATGGCTTGCATGCTGCTGCTGCCACCATTGTGGTCACTGCTATGCTCATGACCGGCTCTCAGCCCCTCCTGGCCCGTGGCTCTGCCACCACCGCTCCTGTGTGCTGTTCCTCTTATGCCCCATGAGGTAGCTACAGTTGTCCCCAGTTCCAGATGAGGAAACAGCTTCAGAGAGGCTCACTGACTTGCCTGGGGTCACACAGCTGATAAATGGCAGA
CCCCAGACACAGAGATGGAAAGACCACACCCCCCCCCCCAGACACAGAGATGGAAAGACCACACCCCCCCCCAGACACAGAGATGGAAAGACCACACCCCACCCCCCGAGGACACAGAGATGGAAAGACTACACCTGCCCCCCAGACACAGAGATGGAAAGACCACACCCCCCACCCCCCTCCCCCCGGACGCAGAGATGGAAAGATGGCCGCATCCCCGGGAACACGCACAGGTGGAGAGGCCAGGGCCCAGCTGTGCATGGACGACTCCGAGCTGAAGTGCAGCCGTGGGTGCCAGTGCCGGTCTCCGTCCTCCTTCACAGGAAACACGGAGGCCGGGGCC
AGACTGCAGAGCAAGCCAGAATGGAAGTAGGACAAAGAACTGGTGTAAGTCAAAGAGCAAAGGTGCAGGGGTCACAGGGAGGAGAGGTTGGGTGGGCAGACAGGAGGTGCCCGAAGGAGGCCAGCCTGCTTCACTAGTGCCCCTTCCAGTACCTTCCCAACTCGGTGAGCCAGGTCCATACTTGGTTCTGTTTGGTCTTCCAAGGGCTATGAAGGGACAGGGATGTGAGAGACACCAGCCATCTCTCTCTCCTGAGCTATTAATAATGAAAGTTCCTGTTTTATGAACAAATACTGAAA
GTGGTTCCCAAGGGGGGTCTCAGCTCCCCCCCCCCCCCGCACAAGTGGATCAAAGTCAACTGAGGTCCAACCCCACAGCGGGCAGCGGGAGGGCGGTCCAGGCGGCTGGAACTCCCAGGCTGCCAGAGCCTCAGCAGGCAGGAAACGTGCCTGGAGCCTGCAGAGAGTGGGCAGTTGGGGCCCATCCACTCCCTGTGGCCTCCCAAGGGACACAGAGACTCCACCCCCATGACCCTCCTCGCCCCTCACAGCCCCTGCAACACGGATCAGAAAAGATTCTGAGCTTAGCTTGGGGTCTACAATGAAAATAAGAAACTTTGATGGCTGGGCGTGGTGGCTCACACCTGTAATTGCAGCTACTTGGGAGGCTGGGATGCGAGGATTACTTGAACCTGGGATGCGGAGGTTGCAGTGAGCCAAGATTGTGCCACTGCACTCCAGCCTGGGAGATAGAGCGAGACTCGGTCTCAAAAAAAAAAAAAAAAAAAAAAAAGCCGGGCGCGGTGGCTCACGTCTGTAATCCCAGCACTTTGGGAGGCCGAGGCGGGCGGATCACAA
TCCCTTTATGGTCTCCCCAGCTCTTCATCTGGGAATCTCTTTGGAAAAGGCAGCAGGAAGCACCAGCTCCAAGCCCTGTGGTCCAAGAAGCCCCTGTGTTTCTCTGGAGTGCAGACTCTTAAGAGTTTGGCAGGGAAAGCTCTGGATGGGTGTGGTCGGGAGCCCAGAGATCTAGACCAAGTCTTAATACCTACCAGATGTGTACCCTTAATAAATCATTCATCGGGGCCCCACGCCCCTCATTCATTCATTCGCTCATTCATCAAATATTTATTGAGTACCTATAAACCAGACACCATTCTAGGCCCTGGGAATACCGAAGCAAACAAAACAGACAGATTCTC
AGACCTTGTCTCTAAATAAATTTTAAAAATAAAATAAAAGTATAATTCTAAGATGGGAATATAGATCAGTGGGGCAGAATATAAATTACTGAAACATACATGTTTATAAAATGCAATTTTAAAAATAAGAGTCGTATTTTAAGTTGGTGGGGAAAAGACAAGCTAACTGATAATGTTGGAACAGTTATCCTTTGGGGGAAAAATAAAGTTACATATTTCAATGCAGACATAAAAATATCTAACAGATATTAATGAGCTAAATGTAAAAAA
GGGGCCTGGCCCCCTCAGCCATCTCAGGGTGAGGAGCTGCCAGTCATGTCCAGATGGAATGACTCCCATCCTCTCCTCATCTCCCCTTTGACGAGCCTCAAACTGCTCAGCTCATCAAAGAGCCATTGCCAACTTCCGTATGTGGTTCTGGGTCCCAGGGAGCCTTGGAACCTGGCACCCTGGGGTGGTTTAATTCATCATTAAGAAGCATTCCTGCTTCTCAAGGGACACAGTGGCCTGCATGGGCCAGCATGGACCCTGGGCTGATCATGTGCATTCCTGCTTCTCTGGGGACACAGTGGGCCCACATGGGCCAGCATGGACCCTGGGCTAGAGCAAGCACATCTCCATCTCTTCCACCTCAGGCAGTGTGGCTCCAGATGTCAGGAGGGACTGACCTCAGGACCTTCCAGGTTCCTCTGTGCCAGGAATGAGAGGCCAGGCCCGATCCTACCACCTCGCCTTGACCCTGAAGTCAGAGCAGGCCAGCCAAGCAGGAAGCACACTGTTTACTTTTTGCATGAAAAGTAAATGTGTACTTGATAGAGCTAAAATATGATCTTTTTTAATTTCTCAACCCCATAATTTGAGCCATTGCCTTGCTTAATTTTGGTTTCCACCATTTCCTTTTAGTGGAGAAGAGAGGAAGTCAGAGGGTAGGGACCTTTGCCTGCCCCTGGGCGAGTGCGGGCAGGGATCTGAGACCAGATTGTTCTCGCACCCCTGCCAGAACTCACTCTCCCCTGAAGTTTAGGGTCCCATCTCCCAGATGTAAGTTGTTTTGCAAACTCAGTTTGCCAGGATTTCTTTCTTTCCTAATCTT
AAAGAGGAAACTGCAAGTAATGAGGATAACAACAAAAAAAACCCTGAAATTCGCTCATTTGTAAAGAATGCCACACTTTCCTAGTTATCAGTGTGGGAGTAGAAATGGATGGGATGTGGATGTGGATTGATTGCCTATACATCCTTTGACACACTTTGCCCTCCTTGAACTTGCCCTTCAGCATAATGGCTTGGCCCCCAGCTGGGCAGATCATTCACAAAAGCAGATTTTGTGCCATCCACCCTTTGAGAACAGAAGGTTGAAGTGCTAGCTGAATTCTAGGGTCTCCCTTTAATGTCCACAG
GGGCGCAGCCAAGTTGTGGAGCCCTCGGAGGCCCTTCCCTCTCCCGCAGGCTCCGGCCCCTCTCGGACCTCGGTGGCCGCGTCCGTGAAATGGGGACGCGGGCTCTGCTCTCGGATCCCTTCCAGCCCCCGACCCTCCGCACTTGTCCCGAGATCCAACGTGCCCGGTCCGCAGCGTGCTGGGTCTGCGGCGTCAGGGTGGCCCGAGTCCCGAGACCATCTGCGCTTGCGGACACAGCCGCGGGGCCTGGCATGAAGGGCCCCAGGGAGGGCCTAGCAAGCGCCCGGGGTCCGAGCAGCCTCCTGCGGCGTCC
AGCCTGGGTTTGGATCCACCTCTGAGCTCCACCTTCACTCAGCTGCCAAATGGGGACAGTGGCTGTGGCCCTGTCTCCCTCATGGGACCGCCAGGGGATCCTATGAAATCACAATACTTAGAGAGGGGGCCGGGCGCGGTGGCTCACGCCTGTAACCCAGCACTTTAGGAGACCGAGGCGGGCGGATCATTTGAGGTCAGGAGTTCGAGACCTGCCTGGGCAACATAGTGAAATCCCGTCTCTACTAAAAATACAATAATTAGCTGGGCGTGGTGGCGGGCGCCTGTAATCCCAGCTACTCGGGAGGCTGA
CAATACTTTCTCCCCCAGTTTAGAAATGTGGGGACAGGTTCAGAAAGATGAAAAAGACTCTGCTACCACCTGCAGGACTCAAAAGATCTGGAAAGGAATGTGTCTAAGGGTAAGGAGGGATCTTAGGGGGCTGTGGTTCTGAGGCCAGAGGCAGCAGACAGACGGGACCAGACTGGGATACAGCTAAGAACAAGGCAGGCATGGCCGGACATGGTGGCTCACACCTGTAATCCTAGCACTTTGGGAGGCCGAGGCGGGTCAGATTGACTGATCTCAATCGGGAGGGATGACTAGAAGTGAGACTAGGTGGAGAG
TACAAAACATATAAAAATTAGCTGGACATGGTGGCCTGCTCCTGTAGTGCCAGCTTTGGGAGGCTGAGGTAGGAGAATCGCTTGAACCATGGAGGCAGAGGTTGCAGTCAGCGGAGATTGCGCCACTGCACTCCAGCCTGGGTGACAGAGCGAGACGCCGTCTCCAAAAAAAAAAAAAAAAAAAAAAAAAACAAAAAGCAAAAAACAAAATCAAAAACAAACATCCAGCACTGATCCCAGGGGCCTGTTTCCTCGGCCTCAGGCTGATCTCCCGACAGCGTCTCCGCGTTCTTCCTCCTCTCCCGGTACCAGGGTCTCTTCCCAGAAAGAAACTCACATCCGTAACCTGCATCTTGGCCTGAACTGGGGGTGACCCGCCCAAGCCTCCATGAAGGGGAATCTCCTACAAAGTGAGGTCCTGCTACAAAGTGCACG
TAAAGTTTATTTTATGTATTTATTTTTTTAGAGGTAGGGTTTCGCCATGTTGGCCAGGCTGGTCTTGAACTCCTGACCTCAAGTGATCTACCTGCCTCGGCCTCCCAAAGTGCTGGGATTACAGGCATGAACCATAGCACCTGGCCATGGAACCCTTCTTTCTTCTTCTTCTTCTTCTTTTTTTTTTTTTTTTTGAGACGTCTCGCTCTGTCGGCCAGACTGGAGTGCAGTAGTGAGATCTTGGCTCACTGCACCCTCCGC
CAGTCCGAAGGACACCCAAATCCTGAGGGCTACAGAATAACAGAAAGGAGCTGGAATCAGCACCAGGAGAGCAGGAGAGCGACCTGGCTGTGATCTCAGGTGAGTCTAGAGGCCCCGCTGAGCTCACTCAAGGCCTGGCCAGTGCCCTTCTATGCAGGACCCCAGGACACCTGCCTGTAGACATTTCTGAGGATTCCAGGGATCTCGAGCATATCCCTTCAGATCCCTCTTGCTACTGAGGTGGCCAAAGTCATGTGTGTCTAGGACAAGGCTATTAGAGGGTCCCCAGTA
TCTTTGTTGTTAATTCCACAATAATAATAGTATAATCTCTCAACTGTTGGGCCCTTGCTAAACCAGGTTCTTTGCAGTTTTTTGTTGCTCACAGCAGTCCTTTAAGATGTTATCCCCACTGAAGCTCAGACAGAGTGGGCAGCTTGGCCCTGGTCTTACAGCTGATGGGCAGTGCAGCCAGGATTCTGGCCCTGACAGTGTGGCTCCAGCTCCACACAGTGCCCTCAGAAGCCTATGCCTCAGCTCTCCACACAATGAAATGTACCAGGCACCCATTATTGGATGCCT
TGGGCGAGAATGAAGGAGCAAATGAGAAAGAGCCATGCTGAGCCAGCCACTGGGAGATAGCGGAAGCAGGAGGTCCAGGCCCTCACAGGAAGGGTCAAGCCCAGAACAGGGGGGAAAGGGCAATGGGGAAGGGCCTGTGGTTTCAGAGCCTCCTGTGCACCAGGTGCTGTACCTGTGCGACCACACCAGAGCCAAGTTAACAACAATGGTGCTGGCAGCTACTGTGCTGTGCACTCACTATGTCCCAGGCACACTCACATATCTGATCTTCCGTGGTCCTAAGAGGTACATACGATCATTCACTCTGTTTTACGGATGAGGAAACTGAGGCAC
CCGGTCATGGTGGCGCACACCTGTAGTCCCAGCTACTCGGCAGGCTGAAGCAGGAGAGAGTCACTTGAACCCGGGAAACGGGTTGCAGTGAGCCAAGATCATGCCACTGCACTCCAGCCTGGGCGACAGAGCCAGAGACTCCGTCTCAAAAAAAAAAAAAAATTCTCCTTTTTTAGCTGCTAAGCTATGGATGTTCTGTCCCTAGGAGGTGAGTACCTGAGAAGTGTCTACCAGAGGAGTGAACTCACCCTTTCTTCCTCCTCAGGGACCTCAACTGTGCCCCAATCCTGGTGGGCATCACTGGCCACCTAACTCCCAGTGCCTACCCTCTCCTGAGCCTGGGCAGTCGGGGAGGGGGCTCACCAGTGTCACTGGAGGTCGTGATGCCTGGGTCGCTGTGGGACCGTGGCAGCAGCAGCGGTGGTGGGGATGCCGGATGAGGAGGCCGGTGCCCCGGTGGGGTGAGGGAACCTGAGCTATCGCTGAAGCGACGAGTCGGGGCTCGGGTGGGCGGGGCTGCGGCTGGGCGGCCCCCTCCCCGGGGGACCCGCCGCCTCAGCTCGGGGAAGCAGGGTCCCACCCAGGGCGGCC
CTCCTGAGGTTCCGCAGCTGGCCAGGCCCGGCCCGGGCTGGTGCGGCTGCGCACTGCAGCCCAGCGGAGCGGGCCCGGGAGGAGCCGGGCGGGGACCGCGGCGGCCAGAGCTCCTGTCAGCTCCGCCGGGCACACGCAGGCCGGGGCGGGCGGCGCGGCTGTCCCCGCCCCGCACGCTGCTGGGCCCGGCAGCTTCAGAGGCTGGCGGACCCGCGCGGGGCCGGCGCAGCGGAGCGCGCCGGCGGCCCGGGGCCCAGCGGGAGCGCGGCAGCGGCGCGCGGAGCAGGGGGCTACGGGTGGGCGGGCGCCCGCCTT
GTGTTACATGGTGAAACAGAACAGATCCTGAAGTTACACAGATGGCGTGTGCATGGGGGTGGTGAGCACCCGCATGGCCTCCGCAAAATGAGTGCCGCTTAACAAACGGCCCCAATGCCCGGCAGTCCGGCTGGGCCTTTCAGGGCACCAGATTCCTCGTTCCAGGCCAAGTCAGCGACGGCTCGGGGAAGTCTGCGCCCCAGGGCGTCGGCACCCCCGGGTGGCAGGAGGCCGGGCCGGTGGGTGTGCCCTGGTCGGGGCCTGCGCTGCTGCGGCTAGGAGCCCTCAGTGTCGGTGTTGTCGCTGCCCGTGGTGTTCTCCCGGTCCTCCT
GGGGAGCTGCCAGAAGTGTTCCCTGGCCCTACAGGTCAGAGCTGGCCCCAGAAATTGGGACCTATGTAATATGCTTTGCCAGGCTTCTTCACAAACCCCAAGTCATCAGCCAACCACAAATGTTTGTATAGTTTCCATGAGCCCAGGGTATGAGGACTCCTGATCTCAGTGATTTTGGCCTGCAAGCCCTGGCACTGGCTCCCAGAGATAGCACTGGGCCCTTATCTCTTCACACCTTCTTGAATTTGGGACTACCCAATCAACGTGACGCGTGTCGGCCATCAGTATTTAAGCCTGGAGTTCCTCA
TCTAATCAGAGGAAGATGGGAATCTTCTCTTTGACGTATGGGGAGCCTCAGAAAGACATTTTCCTAATGTTAAAACCACAGAATGGCCCTATGATGTTTCCTTCGGAACTGGTACTGCTCAGCCCTGATCATGGGAGAAAACTGACAGGTAAAGAAAGCAGACAAACTTGGTGATTACCTTGAGGGATTGATCTCGCCTCATGACAGCAAGTTCAATGTTTTTGCCACCTGACTGAACCACCTTGAAGGGACAGAAGACAGGAGCATTAACCACCTTTCCCTATTCAAGACA
GGGGAGAGAGAGAGAACCCCAGACCACCTTTCCCAGCCAAGCTTCCAGAAGAGCTGTCCCGCTCCCATTTCGCCTCCTCACTTCCCAGCCCTGCATTCGGGGACCCTCTCTCCAAGAAGGCCTGTCCCCACGCCCTGGTCACGCTCCACTTGCCCCATTCCCGGGGTCCATTGTGGGTTCCGTCCCTTCTTCCACCCGTTCCGATGCTGTTTTTCCCGGGCTCTCCTCACCCAGGGAAGGGCCCTCGCCCCACCCACAGGCTGGGGACTCAGGAAGCCCACCTGCAGCCACATTCTCAACGCCCATGCTCCCATCCACCCTCCCTGCGGCCCCTGACACGGCTGCT
TCCGTCTCAAAAAAAAAAAAAGAACCCCCCTAAGTCAGGTTAAAGACCCACTCTTGACATCTGATCACCCTTGATCCTGAGTTCCTCATCTTCCACCATCTCCCAGGTCTGATCACCCTGGTCTGTCTTCAGCAAAAATCTTCCTGGGCTAATTTAGCCAGAACCCTCCTTCCCCCCAATATTTCCTCTTGGGAATGTCCGTCCTCCGAGTTTACCCAGCTCCCTCCTTGGCTGTCGATCCCTGCCAGCCCATGCTGTGTTAAGAACTGAGCCCCATCTCTCTCCCCCATGGCCATGGTCCCTGCTCCTGTGGCGGTGGTCCTGAATCACACCTGCTTCCGCATTGAACAACTATCATGGAATAATTTTTTCTTTAACATTTCTAAACAC
TAAAGCTGAATTGTGCAGTGCATCGGATTTGGAAGCTACTATATTCACTTAACACTTGAACGCTGAGCTGCAAACTCAACGGGTAATAACCCATCTTGAACAGCGTACATGCTATACACGCACCCCTTTCCCCCGAATTGTTTTCTCTTTTGGAGGTGGTGGAGGGAGAGAAAAGTTTACTTAAAATGCCTTTGGGTGAGGGACCAAGGATGAGAAGAATGTTTTTTGTTTTTCATGCCGTGGAATAACACAAAATAAAAAATCCCGAGGGAATATACATTATATATTAAATATAGATCATTTCAGGGAGCAAACAAATCATG
CCACTGCGCCTTAACATCTGACATGACTCTGGTCCATCTGTCACCATGAAGGAGCCAATTCATATATGAGTAAGTCACCTGCATTTTATTCACTCTTCCTTCGTGTTTGCCTAATGTCCTTTTCTACCCCAGGTCCCACGAGACATTTAGCCATCAGGTGTCCCCAGGCTGCTCCTGGCTCTCGCGGTTGCTCAGACTCTTTGTTTCTGATGCTCTTGACAATTTGAGGAGTCCTGGTCAGGGATTCAGTCAAGTGTCCCCCACTATTGTGATTTAGCTGATGGTCTCCTCGTGA
CCTCACTTTCAGGGCTCCCTGAGTGATGAAAGGGGGGCTGGGAGAAGGCAGAGGCTGCCCGGGAGAGAAGAGCAGCTTTGGGGGGTTCTGGGTCCCCGCACCCCACCCCGCACTAACCAACTCCCCCAGCCCCAGATAGAAGGGGAGCTGGGCAGGTTCTGGGGGGTCAGCCCCAGGCAGGACCGCTCCCCAACACCCTTCCCTTGGTTACCCTCAGGTATGGAGTCCAGAGTGGAGTCAGCCATGCTCAGACCTTGACCCCCTTTTTTTAAATTTAATTTTTAGTAGAGATAGGGGGTCT
CCGGAGCCTGAGGATTTCATGGGCTGGGCAACAAAGGAGAACAGTTATAATCGTGGAGGGAGAGTATGATGAAGGGGAAAGTAAGGGCTGGGGTAAAGAGGCCCAAATTAAACCTAAATTCTGCCGCCTATTAACTGCGAGACCTTAGATACACGGCTTCACTTCCCAGAGCCTGGCGGGACTAACCTATGTTGGAGGGTTGTTGTGAGAGGTACATGACATGTCAGTTTGTATATGTGCCGGCTAGTGATTCTAACAGCATCCACCTCAGAAGGCTGCTTTGAGAATTAAATGAAATAATACACATAGGTTGCCTATTTAATAGTA
TCCGCTTGAGCTCCCCCTTCCCGGATTACACGCGAGCCTGAGCTGTCTCCACTCCATTGTTTTATTATGTACAAACGCTACAGAACGAGGGGGACAGACACGCGTGGGGTAAGAAGGGCCTGGTGGGAGGAGTTCACAGAGCAGACGGTGCACTGGGACCAGGAGAGCAGAACACAGGCCATAACTATAGGGCAGGTGGGGCAGGAACGGGTTAAAAACGAGATCCAAGCCAGCCAGATCGCAGGAGGTGCGGGGGCGTCGTCCCCCTTCTGTTCTCCCCCCAAGGTCACAGTGCATGCAATAAAATATATATACAGGAGCTAGATCCGTCCTCTGCAGGGGCTCTGAGGGTCCA
AGAATGATATAATGGACTTTGGGGACTCGGTGGTAACGGGGAAAGCTTGGAAGGGGGTGAGAAATAAAAGACTACACATTGAGTACAGTGTACACTGCTCAGGTGATGGGTGCCCCAAAATCTCAGAAATCACCAAAGAATTTATCCGGCCAGGTGTGGTGGCTCATGCCTGTAATCCCAGCACTTTGGAAGTCTGAGGCGGGCGGATCACAAGGTCAGGAGATCGAGGCCATCCTGGCCAACATGATGAAACCCTTTCTCTACTAAAAATACAAAAATTAGCTGGGTGGTGCGTGCCTGTAATCCCAGCTACTTGGGAGAGTGAGGCAGAAGAATTGCTTGAGC
TGGGACTCCCCGGCCCCATTCTGATGCCAGCTCCTTCTAACCTGAGCGAGGGAGGAAACAAGCCCTTCCTTTCTCCTTGCACCTCCACCAGTTGAGAGAACATTCTAGAAATGCACCCAGCTCCATCCAAAGTCTGCTCTCTCGAGAGGGGAAGGGGCTGGAGAAGAGACTGTCTCCCAGGCCACAGGTTTCCACAGAAAGTTGTCCTGCAAAGGAGGCTAGACCTAAGGAGAAACTTCTAGAGGCCTCTATACTGAGTATCCAACCTCAATTCCGGGAGTGTCCCTTTCCCAAAATAATGCTCTAGGAGAAGGTGGGGAAAGGGTGG
CCCCTCAAACTACTGACAATGTCAACAACAATAATTATAACAATCATATTAATAAGTAGAATGACAAATATAATAATATTTAACAGTTTGTGATTTTCAGCCCACAAGGTTTCGCCTACTGTGTAGATTACTCGGGACTCTGCAGGCCAGTAGGCCATGTATAGATGGACAGAAAGAGGTTTGTTATCAGAAATGGGCTCACATGACTGAGGATACTGTGAAGTCCCACGACCTGCTGTTTGCAAGTAGGGGATCAGGGAAGCCAGTGGAGTAGGTCAGTCCAAGCCCAAAGGCCGAGAACCAGAGGA
TGGGCCTCCCACAGTGCTGGGATTGCAGGCGTGAGCCATGTGTCCAGCCTCCGCTGCTCTTGTCTTGGAGATGACGCCAACCTTGGGGGAGGAACGTCTATCGTTCTACTTCTTCTTCCCCTTCTCCAACTGGGCTCCTTCCATTGCCCTATCCTCCCGAGTCAGAAAGGAAAATTCCCTAGGGCTCACCCCCTCCCTCTCCTGCAGGCCTGCGTCCCTTCCTGGGGCTGAAGCTTCTGGGCCTGCCCCAGGGTCCTGAACGGCTGACAACACACGGATCAACTGGACCACTGGTGACCACAGAAAGGAGGCTGCAGCTGTTTCTTGCTACGCTTCGAGAGAT
GGGCGAGCGGGGGGTGCGCCCTGGGCGCGCCAGGCCGCAGAGGCTCCGGGGAAAGTTCTCTTGGCCGCGCGAGTGGTGGCGCCCCGGGCGGGAGCAGCCCAGGTGCATGTGGGCCCGGTCCAGGCGTCTGCAAAAAGCCCTGGAACGAAGCGGACCCCCCAGTCCAGCGCTGGCCGCGGCAGGGGAGCCCCTTCTGGGCGGGGTATCAGCTGGGGGCGGAGGGCGGGGCAGAGACCGTGGTCCCAGCGGCGAGGTGCCGGCGAGTCCACGCTGCCAAGCCGCACACTGCGCCCAAGCCGCGGGGCAGTCCAGCGCTCGCTG
CCTGCAAGATGCCCAGTTTCTGGGTGAATGGGAGCAAGTTGGAGAGGTTGGGGGAAGAAGGCAGGAAGGGCAGGCTGGCGGCTCTGAGCTTCTCCATGCAGCCCCCGGGGCCGGGTGCCTGGGCAGGAGGACGGGGCAGAGCAGCTGCTGGCGATTTATTAAGCAGTCACGGAAAAATTGGTTTATAAATTAACAGCTGTTTTAACTTTAGGGCCTCTTCTTCAGGGAATGGAAGCAGCCGACTGGACCGGGATTGGAGTGTGTGTAAGGCTGGTGGAGGGAGTGGGAGGCGGGGGGCTCCGGCAGCTGGCATTCTTCGG
GTCCAGAAATGCAGACCGTCCAGAGCTGTGAGACATTCTCGGCAGTGCTAACACACACGTTGTGGGACTCCTAGGAAAAGAAACAGAACAAGGCCAGGCATGGTAATCCCACGCCTGTAATCCCAGCACTTTGGGAGGGCAAGGCGGGCAGATCACTTGATGTCAGTTTGAAATCAGCCTGGCCAACGTGGTGAAACCCTGTCTCTACTAAAAGTACTAAATTAGCCAAGCGTGGTGGCAGGCGCCTGTAATCCCAGCTACTCAGGAGACTGAGGAGAATTGCTTGAACCTGGGAGGTGGAGGTTGCAGTGAGCTGAGATTGCACCACTGCACTCCAGCCTGGGTCACAGAGCGAGACTCCGTCTCATAAAAAAAAATTAAATATTTATATTTTATATAATAAAATATAAAAAATGTTTATAAAATATACGAATATATTACGTATACATGAATATGTAATATATTCATATATAATTATATATTTATATATATTCATATATTTTACATATCTTAAATA
TGTGGTGGGAAGCCGGGGGAAGTGGGAGGCAGAGAGGAGCGGCTGGCAAAGGGTGTGGCAGGAGGTGTCTGGCTGCTCTGATGGGGTGGGGGGCACCAACCACAGAGCTGGACTGATGTGGATGCCTGTCTCCTCGCTATGTCATCAAATATTTATTGAGTGGGCCTTCTGGCTGGCATGGGGCGACACAAATGCCCCCTGCCACCATCAGAGAGATCCCAGGCCCCAGGGTCTTATTGCCACAGTTTCTGCAGTCCATTGGGGGGCGGAAGTGGCCAGGGGCATGTGGGCCGGGGTCCAGGAGCAGACTCCAGCCTGAGTCCCCTGTGCCCATGGTACCCACTCTGCCCACCAGGAAGGTGCTGCAGGCTGGCTCCTCCAGGCCCTGGCAGGAGGTGCTGAAGGACATGGTCGGCTTAGATGCCCTGGATGCCCAGCCGCTGCTCAAGTACTTCCAGCCAGTCACCCAGTGGCTGCAGGAGCAGAACCAGCAGAACGGCGAGGTCCTGGGCTGGCCCGAGTACCAGTGGCACCCGCCGTTGCCTGACAACTACCCGGAGGGCATAGGTAAAGCCCTGAGTGAGGATGGTGTGGGGCTAAGGTGGGTCCTCAACTCTGGGCTTGGCCCAGGCCCCAGGTTCCTGGTCAGCTCCTACCAGCTGAGCCCTGGTACCCTGTCCTGG
TGGGCAATCCCTGGGGAGTAGAGGAAACAGAATCTTCTCTTCATAGCTCCAAGAGCTTCTACACGATGGATGCCCTGCCGAAGGATGAGTTGCCATGCAGCTTTGGAAGACAATACTGTCAGAAAGAGGCAGAATCTTGCCCTTTCCCAAAGCAATGCCCATCAAAAATGCCCCATGAATATCTTGGAGCCAAGTGGCATTCCTTAAAGACAGCAGCTGCCAAACAGCAGGAAAAAGGTCAAGGTAGAAAGGTGGGATTTGGGGGAAGAAAGCAAAATAGAGCCTCTGCAGTTTTAAAAATCAGCTTAATTTCCAATGATATTCACCAGGAAGCTTAATAGACTTAATAGACCCTATAAAGCAGGGCAAAGGGGTTCCATTTATTACACATCATGCTTTCAATTCAGGACTGTTCTTTCTCAAGAACAGAGACTTGGTGGGGCACCCACACCACTAGAGATTAAAGCCCCAGAGTACAACTGAAGACCAGAGCTGGCAAAGAAAGGACTGCTCTAAATCAGGACCCAGCAACCATTCTGCCCACAACTTTTCTGAGTTGAACTGGCCTTGCAGAGGAGGGCAGTGAGTTACCAAATAGCAGCTTGCCAGCCGAACAAGCCCACCTTATCCATTCTGGCCTGGAAAGGGAGAGAAGTTAGAGGTTAGGTCTTTTTGATTTTGGTGGAACACCAATGGCTATGTATTGGGCATCCCTAGCTG
GGTGCTCCCTGCTGTTGAGAGCACTCAGGCTCTGCAGGGGCATCTCCCAACCTTCCACCTCTTTCCTTCTGAGAGATGCCAAGATGTCAGCCTGAGCACCTGGAGTGACCAGCCCTGAGCTCCGCACTGCCACATGCGCCCGTGTGCAGTCCATCTCTCCGAGCTGTGGAGGCTCAGTGGATGATAAAGAACGGGGAGGGGCTGGGTGCAGTGGCTAACACCTGTAATCCCAGCATTTTGGGAGGCCAAGGGGGGTGGATCACCTGAGGTCAGGAGTTTGTGACCAGCCTGGCCAAGATGGTGAAACTCCATCTGTACAAAAACTACAAAAATTAGCCAGGCATGGTGGCGGGCACCTGTAATCCCAGGTACTTGGGAGTCTGAGGCAGGAGAATCACTTGAACTCGGGAGGCAGAGGTTGCAGCGAGCCGAGACTGCGCCACTGCACTCCAGCCTGGGCAACGAGCAAAACTCGGTCTCAAAAAAAAAAGAAGGGAGGAGCTGAGTTCTGCCCACCCTCCAGGCCCTGGGTGCTGGGCCACAGATCACTGGGGTCGGATCCCCTGCCTGGAT
TGTTTATATATAATATACATATGGTGTGTATATATATATTATATATATCGTGTGTATATATATAATATATATGGTGTGTATATATATAATATATATGGTGTGTATATATATAATATATATGGTGTGTATCTATATAATATATATGGTGTATATATATGGTGTGTGTGTGTATGTGTATATATTTATACACACACACATATACGGTAAAATGAGTCACGCAGGAACTTGTAGGAAAGTTCCTAGTAATTGGTGAAACCTCAACAGTAAACAGAAAAATTGTCTTCCTCCTTTCTTGTCTGCCACAAGGATGTGAGGAAG
CTCCCTTAGGGGAGGCATCCCATCCTTGCCCAGCTAGATGTAGCATTTATGTGTGGATTTTAAAGCATCAAAGCAATGCAAGAGCTAAAACAAAGACGATGCCAGTTAGTCCGGACTTCCTAGCTGCAGCCATGACAACCTCCGCGGTTTTACAGGACCCTCTGTCTCCGGCCGTCCTCCAAGGGGTGAAGGCGAGAAAGGAGCACGTACTCGGCTGCCCACTGGATGAGGTCCTGCGGCTGCACCCTAATGGCGGCTTTGGCAAACTCCTTCAGCATCTTCGGCAGCTCCGGCGGGATGCATGTTGGCTTATCTGTCTGAGCCATTGATTGGTTGGC
ACTCCTGGGTCTTGTCTCCCTCCCTCCTGGGGGAAATAAACTGGAGGACTGGGAAGCATGGGAAAAAGGGGTCTCCTAGTATTTGGGTCTCCTCTGAGCTGCCGACACCCCAGAGAAACTCTCCTGTGTTCTCCCTGATTGAAGCGATTATGAGGGCCTGCCTGAGCTGGATGACAGAACAGCTGGAGTCCAAAGCCTTGAATCTGAAATCAACCATTTGCCTCATCTTTCCAGGTTACTGTTCTACCCCTAGCACCTGGTGCAGTGCCAAGAGGGTCTGGGTAGATATTTGTGGAATGAATGAATGAATAAATAAATGAGTGAATAAACATCACACGC
CCAAGCTTTAGAAAGACAAAGCGTAGACCACACCCCGCTCCCTACTTTAGGTTCCAAGCTAGGAGGCTGCTAGGTGCTGAAACAGGAGGTTGAATCAGGGGAGAAAGACTGCTTTAAAACAAAAGGACTGTGTTTTTAAATAACTGAAGGTGTTCAGGAATCCTGGAATATGCCTAAGGTGTCAATATGGAGGGGAAAAGGAAATTTGACAGAGGAGAATGAGAATAAAATGATTTCTTGTTTATATCACAATGAGTTTAAACTTCTCAGCACGCACACGTGCTTAAATGTATATAAACTTAAATTCGCACAAATGTT
ACCCCCAGGCCTAACTTTCAGAGTCCTGTGTTCCCTTGGGCCTTTCTTGGATGTGGCAACAGAATACTTTGTGACATTGGGTGAAAAAGCAGAACTGGCATGGTGCATTGTAGAGCGATTCTGTTGTGAAAACAGAAACTTTCAGACACCTTTTCTTCTGTAAATAGAATATGTGCTTTCCGAAGATTGAGGTCATCTCGAGCTTGAGTGATGACAGTGACCCTGAACTGGACTACACGTCACTCCCTGTGCTGGAAAACCTCCCCACAGACACTCTGTCAAATATATTTGCAGTCTCTAAAGACACCTCAAAGGCGGCTCGGGTGCCCTTCACAGACATCTTTAAAAAAGAAGCTAAGAGGGACTTGGAAATCCGAAAACAAGACACCAAGTCCCCAAGACCCCTGATCCAGGAGCTCAGCGACGAGGACCCCTCTGGC
CGCGTCGGTGCCCGCGCCCCTCCCCGGGCCCCGCCATGGGCCTCACCGTGTCCGCGCTCTTTTCGCGGATCTTCGGGAAGAAGCAGATGCGGATTCTCATGGGTGAGGCAGATCGAGCGCGCGGCCCGGACCGGGGCGCCGGCCCCGGCGCAGCCCTTCCGCCCCCGCGTCCCTCCAGCCCCGCTCACCTGGGTCTCTGGCCCCGAGTCACCCACCTCATAACGCCCCGGGGCCTCTGCTCTCGGGCGGGTCCCGGTCTGCATCGCCGACCCCGGGGCCTGACACCCGGAGCTGCGGGCCTGGGTGGGGTGAAGCTCCCTCCGCCCCAGCCCGGCTGGTAAGAAGGGAGGATTCCGCCCTTGGAGACGACTTTT
TCCGCCTCACCTGACCCTGACCCCGGCCCCGCCCCAACCTGCCCCACCACACATCTTCAAGCTCCCAAGATCACTGCCTATGCTGTTCCTGCAATAGGGCACACCCTGCCCATCCACCGAGAGACCCCTACTCCTCGACACCCAGGTGAGACCCCCCCCTGCAGAAGTCTCCTGGGGGCTCCAGGGTCCCACTGCTGCCAGCCACTGCCTCCCAGTCCTCGGAGGGCACAGGGAGTTTCCACCAACACACTCGGTCCCAGTGGCCTGACTCCAAGAGAGGCCTCAGGGCCAGGCAAAGCACGACCCCGTTCCCCACTCATTGCTGTGTGCAGGTGACCCATGGCCTCATCTGGGGGAGCCCCTTTCCCTCCACGGGGGCCCCGAGTGGCTGGCAGAAGCAGGGGGTACAGAGGGAGGCAGCGGGGGTCTCGCTGTCAGCAGAGGGCAAGAGAGCACCTCCGTGCTCCTCCACCCTCATCACTGCCCGAGGCACACCG
GATAAAAATTCAAAACACCTGGTGGTTTCAAACTTACTCATTTTTTTAAAACAATGCTACTAATAAAGATGATGGCAGGAACGATGGAGTCCAGATGAACCGCAGCAGCCAGTTCAAGTGACACATTCGCATCCCTTTCTTCTCTTTGGGGAAAAGGAAAGGCATCAGCAGTTTCAAGTCATTTAATACAGATTTCCATCATTGTTATCCTAAGCAGAATCACTGTTATCGCTGTAATAACATTTGCCCGGCATCCCCGCAAGCTGGGTGCCGTGCATCTGGTGGCCACATTGTCTGCACCAGAAGCCTGCAGAGTCGCCGGCTTTGACAAGG
TTTTATGGCGATCAGCTCCCGCCAGTCTGCACTCCGGCTCTCCTCTTAGTCGGAACCAAAGTCGAAGAGGCTAGGGCTGCCGCGTCGCGAGGAATGTCTGGACCAGAGCACTCTTCCGGCGTCGCCCAGGAGATCAGGGGTGTGGCGGGCCTGCGCGATCAATCCGCAAGCTCCCTGTGATGCAGAATGGGAAGGCAGTTCCCGGCCCAAGTGCCCAACGTGTTCTGGCCAGTTTAAACCCCACTGCGAACCGGGGAAGTGGCCTTATTCCTGTGACACGGGTGAGAGCTGAAGTAGGTCTCGGTCCCTGGCCGCCAGGAGGTGCAAGCAAGCTACCACTACTGCAGACGCTCCAGGCCCGCCCGCTGTGGGTGGGACTGGGGAAAGGACCCCATCTCGGCCTTGGCACCTTCTACTACAACGCAG
CCAGCTACTCAAGAGGCTGAGGCAGGAGAATGGCGTGAACCCGGGAGGGGGAGCTTGCAGTGAGCCGAGATGGCACCACTGCACTCCAGCCTGGGCGACAGAGCAAGACTTTGTCTCAAAAAAAAAAAAAAAGAAATGCGGGTTCCCAGGCCCTGCCCAGGCGCACTCTATCAGGACAGGGGATGGGCCCAGCAACTGGCCTTCACAAAGCCTCCAAGCACTACACGTGGGGTTGACAGCAGCTGATCAAATCTCAACTTTTTCTTATGGGAAAAAGTCACGAAAAGCTAAGAAGACAAGAAAAGCTAAGAAGACAAGGGCATTGCTGAAACTCACAGCTGGTTAACAGGACAGAATCAGGAGGGA
TGTCAAGGGGCAAGATGCCAGCTTGGAAGTGCCAAGGAGCTAAAGGGCCCAGCACTGCCGGCCCCAGAACTGTCTGTTCAGGCTGTGCAGTAAGCACCAGAGCCTCGCCTGTCCACGAAGGGTGTAAGCCTGTGCTCCACAATGTGCTCAGCTCCAGAGAGGCCCAACAACCTCAGGAGGGCTTGGCTGTGGGTCTGAATTTCTTTCCTTTGTGCTTGAAGCTGCGCAGTGGGTTCTGGGACTTTGCTCTCTAAGGAGGCAAAGTCACAGGTTAGTTGGGGGAATCAGGCC
AGTCTGGTCTTGAACTTCTGGCCTCAGGTGACCCACCCATCTCAGCCTCCCAAAGTGCTGGGAGTACAAGTGTGAGCCACCATGCCCGGCCTAGGTTGGTCTGAAACTCCTAGTCTCAAGTGATCCTCCCACCTCAGTCTCCTGAGTAGCTGGGACTACAGGCACGTGCCACCACACTCGGCTAATTTTTAAATAATTTTTGTAGAGACAGGGTCTTGCTGTGTTGCCCAGGCTGGCCTTGAACTCCTGGGCTCAGACAATCCTTCTGCCTCGGCCCCGCAAAGCGCTGGGATTGCAGGCGTGAGCCTCTGCTTGGCCTAGGAGTGTGAATTAAGTCCCCACTCAGTGCCCAGGCCTGAGCCCCATGTTGGGAACACAGGAGT
TTGAGGATCAGAGAAATTAATGTGATTGCCACATATTAAAAGCCTGTATCCCACATTTCCATTAGTATCTGATGAGGCATGAGGTGTTGTTTCTGAGGCAGCATCAGATCCTCCAGAGGGTGGCTTGGTGTTGACCTGGGTCACCTGAAGGTCTCTACTGGAGCATGGTAGATGGGCTGGAGTCAGCTGTCCCCTGGAATCGTAGTTTATTCTCTGGGCTTGAGGCAAATCAAAGAGTCTCCTTGGCACAATAGTGCTGGGGACT
CCCGCTGGGGCTTCTTGTGCAGGTCTAGGGACTGTGGAGCCGGGCCCGCGGCGGCAGCGACGGAGGGGCTGGGCTGCTGGAGGCCCGGGCCCCGCCGACTCAGCCTTAGGGCGCTGCGGTTGCCTACCAGCTCCCTGGCGGCCCCATCCCAGGCCACCCCAGCTAGAAATCGCCCCTGCTGCTGGAGCTGCGGCTGCGGCGGCAGCTCCTCCGCGAGACCTGCAGGTGGCGTCATCTCCTCCCCTGCGGCCGTGGGTAGGGGCTGCCGCCTGCGGTCAGCGGTCAGGGAAGCTGAGGGCGAGGGATCCGCGCAGGATCCATTTTGCAGCTGCTGGTCATCCAGGTAATCCAGGTATTTGCCTCGCAGGGCCGGGGGGTGGCGACACTGCACGAAGACAGTGAGGAGCCGGCCCTGCGAGTGCCAGTCGCCCATCCAGCGCTTCAGGCCTCGCAGCC
CCCTGGGGCTTCCGGAGCTGACCCGTGGGGGGTCTGCTGCCCTCAGTTCCTGCTGACCAAAGTCCTGCCGGATCTGGCGCCTACGAGGACGTGGCGGGTGGAGCTCAGACCGGTGGGCTAGGTAAGTCAGGTAGAGCCTGGGTTGCTGGGACTTTGCTGCTTTGAGTGAACCCAGGAGTCTGGGGTTGATGGGGCATGGAGCTTAGTCCTGTGGATGTGGCTGCAGTGAACCAGGAGGACCTGGAGGCGGGGGGATGGCCTTCTTCATGTCTGCCAGCTTCCACACACCTCAGCTTCTCCATGAGACCCACGGCACCCTTCTTCTCCCAGGTTTCAACCTGCGCATTGGGAGGCCGAAGGGTCCCCGGGACCCGCCTGCTGAGTGGACCCGGGTGTAAGTCTAACGCCAGTTCCTGCCTGTTGCCTCTTGTGAGCTCGGAC
GCGCCCTCCCCTCCTGCAGCTCCACGAGATGTGACTATTCCTATCTGCTGGAGAACAGCCGTCCAGGGCCACCCCACGTCCTTCAAGGGGACTCTGAGACACTCTGGGCCGGTGGGACCTTCAGCAGCATCTGGACTTTGGCTGCCTCACAGGTGGGCGGGGGGGAGTGTTACACACAGGCCAGTTCACTGACTCAGCAGAAGAGAAACAGGAATCATCAGACTGTTCAACCCTGGGCTCCTCCCACGCCTGTGCTGAGGAAACCAACTGAGTGGGCAACCCTCACGTGTGTACACATGCCTGCACACACCTGCACACACAGGCCCATACCTGCACACCTGCATGTATGCATACATACACAAACATGGATGTGCACTGTGCGCACACACACATGCACGCCTGCATGCATGCATACACACACAAACATGCA
GAGGCCTTAGCTTGCTGTTCTGGAAGGTGATGCTGGCTGGCAGCCATTCCCAGCCCCTCGGAAAGCAGTTGTCAGGCAGTCCCTGAGCTCCAGCGCCCCATCCCCCGCAGGGCCCAGTGATCTCACGCCTGTGCCCCTGGTGCTGGGAGGAGTGGGGTGACACTAGGGCCAGTGCCCACATCAGAGGAGGAAGGTATGAGGCCAGGGCAGGGGGCAGGGCGCCCTCCCGTCCAGCAGCCCCAGTGCCCACTCTGCGCCCTTCGGGGCTCCCGTGGCCCAGAGTGTGGAGCGGCTCAACCTGACCACCCAGGATAGCTTGGGGGCGTTTCGGAGGTTTGGCTGCCTA
TCCCAGGACATTGTCCTCAATGTCATTTCTTGTTCATATGGCACCCTGACAACCTGAACTTTTCCTGGGCCTTGACCTCTGCACATCTAAATTCTGGGATGAGTGTATCTTCCGACAGTAACACCCATTGAATTAATAAAACCACTCTTCAATTCCTAACTATAAATACATTTGAAAAGACCAGACATTTCTCCTTTTAAATGCTGTTTGCATTCAATTATTTGGTTAGGTATAGGCTACATATATAATAGAATACTTAAAGACACATCAGTACTTA
TTTTCATTATGTTTGTAAAACTGATGAATATTAGTCTAGACATTTCTTGTTATCCAACAACAAAAACAAAAAGGAAATAGATTTCGCCCAAAGTAACCTTAACCAGTTATTTGATACCAAGAAATGCCTCCACCCCTCTTGATCATTAATAGTTCTAAGAATTCTAATGGGTATTCTGTTTATCATTTTAGTGATAATGTTTACACACATCCATCTCTCCTATGCAACTCCCATTTTAAAATACATTATCCTTGTAAAATACATTACAAGGATAATGTATTTTAAAATACTTTAACGCATAATATTCCTAGATTTGTATGTTAGACCAGGACAGGGGGCCAAATCATCTCCAGTCGGATTCCAGTGACTCCTGTAACCAAAACCAGTTCTTCACAATTTATTCATTTTTTTTAATCACACACCATATGGTTTCAATGCATTTTTTTATTCAATTCAAAAGAATTTAACAAGTTAACTTTTCCTAAACAAAAGTTTTCATGTGTATTCTACCATTTTTAGGAGCTCAGTAAATATAAACATTGTTTCAATACAAAACCTTTAAAAATACCTTGAAAATGTTTAAACAGTTGTATTTTGCATGTCTTTGTTTGTAATCACTGAGCCCATACAAATCCTTGCACTACTAACAGTCACAAGCTTGAACCTCTTAAAAAATATCCTCGATCAAAGCTTTGGAATCCAGTAAAAATTAGGAAACGAGTGGGCTTCAGAATACCCTGAGCACAAACTAGTGCAACACCACATGTTCGAACTTCTGTCCACAAAGAGGGGTGACAGTGAAATAGAAAAAGGGGGAGATAAAGAACAAGTAAATTCTGGCTTTATTACACAAGCACGAAACCAAATTCCTTTGGAAAAATAATGTCTTCGGAGGACTTCCAGACCAGTGAGGTAGAGTCCAACAGTGAGAAAACGGATCTGC
GCGCCTTGTTCCGCTGGCCTCGGACATGATCTTTGCCAGGGAGGTCATCAGCCGTAATGGGCTCCAGATACTAGGCACCATCATTGAAGATGGGGACGAGTGAGCACAGGGATGTGTGGGCTGGGGGAGATGGTGGGTCTTTCTGGTCCTGGGGTGGTCCTGCTCAGCCCCAGATGTCCCCCCTCCAGCCTAGGAGAGGTGCTGGCCCTCAGCCTGAGGGCCTTCTCAGAGCTCATGGAGCACGGCGTGGTGTCCTGGGAGACTCTGAGCATCCCCTTTGTGAGGAAGGTGGGTGGGCTTTCCTAGGGCAGCGGGTGGGGGCAGTGGAGCAGTGGGGCAGTGGTAGACCCGGTCTTCCATGGGGGTGAGGTGGTGACACCCCCGCCCCTTACAGGTGGTGTGCTACGTGAACATGAACCTCATGGATGCCTCCGTGCCTCCCCTGGCCCTTGGGCTGCTGGAGAGTGTGACCTTGAGCAGCCCAGCCCTGGGCCAGCTGGTCAAGAGCGAGGTGCCCCTGGATAGGCTGCTGGTGCACCTACAGGTGTAAGCCTCTGGGGCTGGGGTCCAGATGCAGGGAGCAGGGCTGGAGCCTGAATGTTCCACTGAGCCCTCTTCTTGCCATAGGATGAACCAGCAGCTGCAAACCAAGGCCATGGCCCTGCTGACAGCCTTGCTGCAGGGGGCCAGCCCTGTGGAACGCAAGGTGAGTGTCGATCGGTGGCTAGATGGGGGCAGCACCCGGTGGGCGCTGCCCCACCCTGAAG
AGGTTGGAGTGCAGTGCTGCAATCACGGCTTACTGCAGCCTCGCCCTCCCAGGCTCAAGCAGTCCTCCTGCCTTGGCCTCCTGAGTATCTGGGACCACAGGTTGTGTGTGTGTGCATGTGTGTGTGTGCATGCGCGTGTGTGTGTGTGAGCGTGCAAGCGCGAGCATGTGTGTGTGTTTTAAAACATTTTTAAAGTTTTCTTTTGTAGAAATGTGATCTCACTGTGTTGCCCAGGCTGGTCTCAAACTGTCAAACTCCTGGCCTCAAGTGATCCTTCCACCTCTGCTTTCCAAAGTGCTGGGATTACAGGTGCGAGCCACTGTGCCCGACCACCAATGGTTTTAACT
TCCAACAGACACTTCAGCCTGGCTCTCACCAGCCATGGCGGGTTGCCCTCCTACCTCTTGACAACACGCTCTTCCTCGGCTGCAGAGACACCTCCTCTCCGTATTTTCCTCCCACATTAGCAATGACCACACTCAGGCTATGTCACTCATGGTATTTTTGCATCAGAAATGCCATCCTTGGGCCGGGCGCCATGCCTCATGCCTGTAATCCCAGCGCTTTGAGAGGCCGAGCCGGGTGGATCCCTTGAGGCCAGGAGTTCAAAAACGGCCTGGGCAACATAGCAAGACCCTGTCTCTACAAAAAGAAACAGTTTTTAAGTCATTCCTGATTTTACAACGCTACTCTGATCTGAGCCCCTGTGGCCTCGGGATCCCCAGGCGTCTGTTCCCGAGAACGCGGGGCAGAAAGCCTAGTCC
CCCGCCCCGCCCCACCCCGGCCCTTTTTTTTGTTTGAGCTATTATTTCCCATCAAGTACCTTGATAAGCACTTTTCATGCATTTTATTGCCTAAGTCCCTTGACAAGGTGATAAGACAGCTGCTATTACCGCTTTTTTTGTTTGTTTGTTTGTTAACAGTAGAGGAAAATGAGGCAAAGAGAGGGGATGAAACTTGCCCATTTTGAATCCAGGGCTTTCCAGCTCCACAGCACATGACTGTAGCCTACTGTTCGTCCAATGCGTAAGCACATCATAGGTGCCAGGCACTGCCCTGGGTGCTGTGGACACAGTGATACAAGCCAGGGTCCCAGCCCGC
AGGCTGAATTTCCTTGAATCTCACAGTTGCCCTGCGAAGAATGTAGTGATATTTCCATTGTACTGATGAGAAAGTGGTTTCAGGAAAGTTAAATAGTTAAATATCTTGGCCAAGGTAAGTAACCTAGTGAGCAGCTGGGATTCCAACCGCAGGTATTCTGATTTCACCTTTGGCGTTTCTTCCTCTGAGCCTAACTCCCAATCTAGAGTACGGGCTGGAGGAGATACCCTTGCTTTGATAAGACACCTGGTAACATTTTTTTTTTTCCCCAACCTCAGCCCTATCTGAGCTTTTTTCTT
CCCTGAGGCCAACATGCCTATGAGAATCAGAATGGCAAACAGTTCTTTTTTCTACATTGACTGGAGGAGAAGGCTGATGCCCAATAAATGAGCAAGAAGCCCAGGACATGGCCCCTGATCAACGTCCGTTGCCCTGGGTATGGGAGTTCTCCAGGCTAAGCCCAGGGAGGGAGACGAGATGGTGATGGCGGGATGGAACAAAGCAGAAACCCACCTTCCACGGAGATGTCCTGGATGGCAAAGCGCAGGATGATGGTCCAGATCATGCCCAGGGTCATCTTCACATTCCCATCCACGAT
CTCAGCAGTCCCTGCTCTTTCTTCCCTTCCTGCTCCCCCACCTACCTAAAATCCCAGGAGCTAGCAAAGGACAAAGGCTCTCCCCAGAGCTTCTGCCACACAGGGGTGCTGATGGGTGGGCTGCAGGTGGGCCTGAGCCCCTGCCCCCCTTAGCTCCGGCTGATTCTGTTTGTCGCCGACCTCAGCTGACTGGATGCTGTCATGGTGGCATGGCGATTATTATAGGCATCTCGGTTATATTACATTACGGTCTTCTCACTTTATTGAGATCATCTCAATTACTGCTCAAAGATTAGTGCAAGCTGCCATGACTCATATGCATCCGGTGTTTACTCTTACTTCATGGCCCTAGTAGTGCTGTATTGATGCCAAAGCGTGAGAGACTGTCACTTGATTACGATTTCCAAAGGCTACTGTAATGAATCTGGCCCAATTCCTGACTTGGCTTGGACAAGCCTCCTCCCTCCTCCACCCACTATCCCATTCCTAGGTTCCATTTTCACTTTAGTTCTTCTACCAGAGTTAGATGCATGTTTTCCTTAATCTTTACATTTAAAAATAAAATTAAAATGCA
TTTTCAGCCATTTGTCTTTTCTAGTGTATGCACTTAGCATTTAGAAATGTAAATGCTTAATGGCATTCAACAAGTAGTAGTTTTTAAAAATATATTTATGTATTTCAGAGACGAGGTCTCCCTGTGTTACCCAGGCTGGTCTTGAATCCTGGCTCCTTCCGCCTTGGCCTCCCAAAGTGCTGGGATTATAGGCATGAGCCACCATGCCTGGCTGGATATACAGTATTTTTGTTCAGTTCAAATTATTCTCTAAATTTTATTTTGACTTGATCAATTTATTATTTAAAAGTGTTGTAATTTTTAAA
AGCCCAAATCCTTGTGGTCATCCCCAAGGCCCATCATGACCTGACCCTGAAATGTCCAAGTCTCCTACTCTCCACCCAGTCCTCCAACATGCCTCCTTTCCCTGCTTTGTTTTTATCCACATCACTTACTACAACTACACAAGTATGTTACATGTCTTTTTGTTCCTCCTAACCAGAATATAAGCTCCACAGAAGAATGGATTTAAAAAAATCTGTTGCCATATCCCTAGCATCAGGAAGAGTGCCTGTTCAACGAATATTTGTGGAATGGACCAATGGGTCCC
TTTCTTATTTTTCTCCTCTCCCTACACAAAAGTATGACAGACACTGTCCTATAGCTGGCTTTTTTCCCTACTAAAGACATCTGGATGATCTTTCCATTTCACACATAGAAAGCTTCCACATTTGAGATCAAACTCCAATGTACCTTTTTTTTTTCTTTTTTTGAGACATGATCTTGCTTTATTTCCCAGGATAGAATACAGTGGCATGATTACAGCTCACTGCAGCCTCAACCATCTCGGCTCAAGTGATCCTCCAAGCTCACCCTCCCAAGTAGCTGGG
GTGCCTGGCATTGTGGGTTTCCAAAAGGAAGTGGGAAGGGTTTTCCAATGCTAAGCACCTATCTCTGTAATCTGTCACAAAGTCACTGGACAAATCATTCAACAACTTTGGGCCTCCATCTCATTTACATCCCTGTAGGGGGATGGTAGTATCTGCCCTGCAATGTCCATACCTAAAGGGTTGCTGAGAGGATGGTGTGAGATAATGTTTGTTCACTAAAAAGTGTTACCTGCACACTGAAAAGGTCTGTGTGCATTCACTCACTGAACAAATATTTATTGAGCACCTATGTGCATGGTGCTATTCTAGGTGTTGGAGATACAGCAGTAAACAAGATGGACAAGGTTAATTATTAACTACCA
CACCCTCCTGCAGAACATGGAGAACTTCACCCTGGCAAGGGACGAGAAGGGGAATGTCCTCCTGGAAGATGGCAAGGGCCGTTGTCCCTTCGACCCGAATTTCAAGTCCACTGCCCTGGTGGTTGGTGAGTGTTGAGGGCAGGATGGCTTCATTGAGGTTCCATGTAGGGGCACACAGGGCTAGAGGGCTAGCTTTGGACAGGCTGAGTCCATGCCATGCTTATTTCCAAGGGGACAGAATGGCCAGGGGCTTGCCTTGGGTTTGGTTTTTCCAAGTTCCAGCTTCCTTCTCTGCCCACCACAGGCAAAACGGGCAGTGCTGGGGTCAC
GCTACTTGGGAGGGTGAGGCAAGAGGATTGCTTGAGTTTAAGAGGTACATGCTGCAAGGACCTGTGATCCTGCCACTGCACTCCAGCCCGGGAGACAGAGTGAGACCCTGTCTGAAAAAGAAAAGTGCATAGGAAAGTGATTTTCAAAGGCCAATTTAAAAAGTAACTGGTTTTACTGGTTTTATTTGCTGCGTTTTATGGTATGTGATTTCTTCACTTGCCTTCCTTCCTAGCAGGGAAGGTTTTTTTCTTAATGAAGTATGGATGAGAGTGGCTGGTGTT
TGTCTTTTCCAAAGGGGAATTAAGAAATTCTCAACAGCATTTCTTACCATAACAAAAGGCAAAGTTTCCCAATTCTAGGATTGCTGCTCCAGAAGGGAGGGCCTTGGCTCCAGCCCCTGCCCTCTCTCGGCCTCAGTTTACTCCTTCTGTGAAATGGGGCGAATGAGGGTGGAATTAGACTCAGCAGGGATGAAGCCGCCTGCACCGTGGAAGGGGAGGGCGGGCGCTGGAGTGAGATGGGATTCCTGTGTCGGGGCTGGGAGGCAGCAGGGCCGGGCAGCGTTGTGAGGAGCTTTCCAGAAGAGGCGGGGGCAGGGGCTGAGGACCCGAGGACCA
TTATGTTTGTAAAATGGATAAGTTTTTGTGCAAACATACCTGCCCCAACAGTTTGAATTCTAGGGATGTTTATAAGTAAAAGAAAGATTAGTGTAATTCTAATCTGTGCTCTGGAAAATACCTGGACATAAAGCATTGATAAGGTTTCTGGGTCATGCTGAGTTGTGCTGTGGCTTTCACCAGTTGGCTGCCCCTCGAAGGGCTTTGACCTCAGTGGAGGGATGATGCCTCATGAGCCCGCTTGCTCGTATCATCCTCGCTCGCTGAACCAGACTGGAGAAGAAGCCAGTCCAAAAGTCAGCTGGGGAGC
TTTGATGTCAAAATTTTAAAACTTCTGTTTAAAATAATTGTCGTAAATAAAGTGAAAATGCAAGTCTCACAGATTAGAAGTTATCAGCAATGCAACTAATGGTCTAAGAGTAAGTGTCCACACTCTGTAAAGAACTTCTGAAAATCTACACATAAAAGACAAGCAAGAAAATAGAAAGATGGAGGCCGGGTGCAGCGGTTCACACCTGTAATCCCAGCACGTTGGGAGGGCAAGGTGGGCAGATCGCCTGAGCTCAGGAGTTCAAGACCAGCCTGAGCAACATGATGAAACCCCATCTCTACTAAAAATACAAAAATTATCTGGGTATGGTGGCACATGCCTGTAATCCCAGCCACTTAGGAGGCTGAGGCAGGAGAATTGCTTAAACCTGGGAGGCAGAGGTTGCAGTCAGCCAAGATCCGGCCACTGCACTCCAGTCTGGGTAGCAGAGTGAGACTCTGTCTTAAGAAAGAAAGGAAGAAAGAGAGAGAGAGAGAAAGAAAGAAAGAGAGAGAGAGAAAGAAAGAGAAAGAAAGAAAGAAAAAGAAAGAGAGAGGGAAAGAAAGAAAGAAAGAAAGAAAGAAAGAAAGAAAGAAAGAAAGAAAGAAAGAAAGAAAGAAAGACAGGCAAAGGGAGCCACAAGCAAGTCAGAGAAGAGAAAACATGTGTGGTTACTAAGTGTCTGAAGAACCAGTGCCTTTGCTGGCTGAGACATTGCAAGTCAAAGCCACATCACGATGCTTGTCCATGCCCAGCACTTTGGCAAAACTTTAAAAACCTGGCCACCCGGGTGATGGAGGGCGGGAAGGGAAGCGGGCATCGTGCACTTTGCTGAAAAGAGGGTGGCTGCATGCAACGGCCAGTGCAGTGGACAGTGTGTGTGCCCCACAGCCAGATGCCCTTCTTTTAAGCACAAGCCTCTACGGTTCACAGTAGTGTCGCCCAGGATAGCAGGCAACCTGGAAGCATCCATTGACAGAATGAATAAATAAATTATGGCAAATTCACACAAGGGGACACTGGAGCCATGACAAGAAATGAACTAAGGCTACGTGGATACAGGTCCAAAGCAGAATGTCAAGGCAGAAAGGCTGAACGGTGGATACTGCATAGCTCTGTGTACACAGGGCTGGAACCATGCCTGGGAAAGGAGCTACATGGGAGCTTGGGAGCTCCTTCCTGCTCCT
TTATTCTTCTTAATACTGTGAAGTAATTATTATTCCTGTTTTACAGTTGAGGAAACTGACGCTGGGAAAGTTTCAGTAACTGGCTTAAGATCCGCCAGCAGGTAAGAGCAGCCCCCAGGTTTAGGGCCACAGCCCTCCAGATCCAGAACTCTTTCCTACACACTCCTGTGGTTTGAGACAAGTGATGGTAGCCGCTGGAAGCATCTGCAGTCCCCACCAAGGGTGAGAACTGGCTCTGGGACTGATTTCAAAGCAGATCTATGCCACAAAGCCTGCCCTACTTTCAGCCTCAGAACCCCCAGACCCCAGGAAATAGAGGGG
TTTCAACTCTTTCTTTCTCTTTATTATGCCATTCCAGGATTCAGGTAATTTCGTTACCTTTGCTAGCAATCTTTCTAAAAAGTGATTTTTCTTATTTTATTCGTGGTACCAAATACGTCCTGTCCCCATACCTTAAAGCTGAATTTCCTGTACAGGCATCAGATAACAGCCAGATAACTGCCCTGTTTTCTACCCTCCAAAAAACTTACATCTTTTGGTGAAAGTCAATACCTAGAAATTTAAAACTGTGTCCTCTCCTACACCCTCCTTCTCACTCCCT
TGGGGCCGAGTGATGAACCATCTTTAAGGCTTGGCCTCCTCATCTGTAAAGTGGGTCTGAGAGCAGTGCCACAGGGCTGCGTAGCCCTGAAGATAGCCCCGGAAGTAGGGTACTGAAATACCTACTCAGGACACCCCAAGGAAGTGCCCAGTCAACACCCAGCCAGAGAACAAACTGGGCAGTGCAAGTAACTCAGCTCTGGAAGGCTCCCCCTAGTATTTTACTAATAACTAACACTTAAACATTGCTGTCAGATCACAAATATTGTAAGCAAACATCACTCTGCCGTTGCTTGCACAATGAATGAGTGCAAGGCTGGCGATTTGGGGAGCCCATCTCAGTCATCAGTTCTCTCCCTGCAGGGACATTGTTTCACATGGCAGGGTTGTCACCTCAAATGCCTTCAAGAGCATGCAGGTACCCAAAGGAAGGAGGCAGCAGGGGTTAGGTATGACCTTGCTCCCAACCAAGGACACCAAAAAATTGAAAACACAGTGGTCACTCAATAAAATCTATCTCCAGGTCATCCTACAGGCTAGCACTTTGCAACTCT
GCTGGTGGGGGCCATGGGGGAAGGTGGCTCCACAGGTCCCCGGAGCTGGGGGAGCAGGAGGATGGGGTTGACCAGGAGGGAAAGCTATGGAGCTGGAGAATGCAGGAGGCCCCCGAGGGGAGGTGCAGCCAGCGCTGGTGGGGAGGCCTCTGAGGGGTACGCGGTAATTGACATCACGGGTGTGGGTGAGAGTGGCTTTCAAAGCATCGGCTGGAGCAGGGTCCCCATTAAAGCCAGAGACGCTGACGCCATGGGGCTGGGGTTGGGGCTGGGCCGGGGCTTTGGGAGGTCCGAACTCCCCAGCAGGGAGCCAGGGCTCTGGGCCAGTTCCCAGGCCCAGTTAATCTTCAGTAGAATCGATCGACCTT
GGACTTGCCCAGAGTCCCTAACTGGTTAATGGAAAAACTCCTGCTCTTCTAACTTAACGTCAAGCCGGAGGATTCAGGCAGCGACTATGAGACGCCCTGTAAGAGAGGAAGGGTTAGGGCAAGAGCTTATCAAATGTTTAAAAATTATATATTTTATAATAATTCGGCCAGGCACCGTGGCTCACACCTGTAATCCCAGCTCCTTGGGAGGCTGAGACGGGCGGATCACCTGAGCTCAGGAGTTCCAGACCAGCCTGGCCTGCCTCTCCTTTCTCTGTAGTAGAGAAACTCCGTCTCTACTAAAAATTC
ATTCCAGTGCCAACACTGAGTACTCCTCTTTTGGGGGCATCAGAGCCTCTCCCTTGGCTACCTGGGGAGGCTGGTATGGAGGGAGGTGGAGGGAGATGGGGGAAGGGGGAGCGGGAGGTGAGGGCAGCTCGGGCCCTTCTTTTTGCTCTGATCTTCCTGGCCTGAGGACAAGAGCTGCTCCCAGACCTGCAGAGGCCCCTTGGGGCAGAGGGATGTTTCAGAGAACAGCCGGGTGACCTGCCTCCCTGCTCTGCGTGACGCAGCCCTAGGCCCCTGTGAGGCTAGAGTCACCCCCGCAAGGTGGGAGGTCACGGCCCCTGCCTGCACAGGCAGCACAGCTCACATGTCCTTCCTTGAGCCTTCTCTGCTTCCGGAGGCTGCCCTGGGCGCCTGACCTTGGAGCCATCATCTCCAGCTCCCCAACCCCTCCCCCACAGCCCTGGGGCAGACACCAGCCTGGGGAGGGGTCTCCATGCTCAGTTCCTTCCCGTCTTGTTCAGAGAGACGTGGCCTGCCCACGTGCAGTCAGCGGCATCCGCAACCCTGCCAGG
AAGACTGTGGACTCTGAGGTGGCTTGGCATGGGCGCCCAAGGACTGGCAGTGTGAAGAGGATATCCCTGCAGAGGGAAGAAGCCCAACGTGGAGGGTGAGGCCCCGAGGAGAACGAGAAAGATACTGAAGGAGAGCGGACTGGACCGGCGGGGGCAGTGGAGCCTAAGCAGGGGGAGGAGGCTGTGGACACAGCTGAGTGGCCTGGTGTGGGCACTCGGAACTCAGCAGGAACTACAGCAATTCTTAGAGCTAAGAGTGACAAA
GTCTCGTGGTCCTCACCAGAGTCATTGGCATATGTGGTTCATTTTTTTTTTTTTTTTTTTTTGAGATGGAGTCCTGCTCTGTTGCCAGGCTGGAGTGCAGTGGCACAATCCCGGCTCACTGCAACCTCTGCCTCCTGGGTTCAAGCGATTCTCCTGCCTCAGCCTCCCGAGTAGCTGGGATTACAGGCGTGCGCCACTACACCCAGCTTATTTTAGTACTTTTAATAGAGACGGGGTTTCATCATGTTGGCCAGGATGGTCTTGATCTCTTGACCTTGTGATCCGCCC
CACTCACCCAGCCGCACGTATTCCGGTAAGGGCTCCTTGAACCGCAGCTCGTAGGGCAGGACAGCGAGCCGCCTGCGTGTGGCCTTGTCCCGAATCTCAGTGACCACCTCCCGGATGGTGTAAATGTTCTTCCCGATGTCCTGCGGACAGAACGCCCCAGCTCAGACCCACCCGCACCAAGCAACGCTCCGCGCGACTCCACGCACTCCGGGAGGGGCGGCCAGCCCAGATCTCTCTCGTCCCGGAGGGAGCTCCCCGTACCTGCAGAGCCGCATGCCGCAGGAAAGCCC
TGCAGCTCGGTCTTTCTAACAGCTTCGTAATTATTTAATCATGTGGATTAACTTCATCCGAGGAATTCAATCCTCCACTGATGAGCCTACACTTCTATTACAAATAATACTGCAGCAAACCACCTTTGGATTAATATTTGTGTCGGATCAATTTTTAAAAGTTGAATTGTATGTGTAGTTAAACTTTTATAGGTATCTTCAAATCAAAATTTAAAATTATATTTTAATAACATTTTAATTTCTTATCTAAAAGGCACTAATTGTTTAAAAATATGGGATTAAGATTTAAATGTGCGGTGGAAAGCACCTGAAAAAAATAAACACAAGGTAATAGAATCAAAGCTCAGTTGTGGACCAGAGCAGATCAAATCACAGTAAATAAGCTCTCAGAGGTGTTTTAAATATTCTGCTTAGCTAGAATTACCAACTTCTTGACAACTTTGTAACTACCCCCATTGAACTTAATTTTGATATCTTAGTTTTTTAATTCAGAGCTGACAGATTACATATGCAATCTAAGGTACACAGGTGTACGCAGGGATTTGAGGGGATTTTATATGTTCAAAGCTTTCAATGCTTTTGAATTATACGTTTAAGTACTAATAATGTATAACACAAAATGTAAGAAGATCGAAGAGTGCTTCAAAATTGTGACCTGGCAATTTTGCATAATTATTTTCATACCTAGTTTTCCGCCAATAGATCTAAGAT
CTGTTTTTCCCAGTTCCGGCCAGTACCCTCCCTCGACTCCATCAACATCAGTACCTGCCAGATGCCCAGCACCCACCATGTGAGGAGTGAAAATGCCCCAGGACTAAAGGACAAGATGACGTTCCACCCCAGCCATCCCGCCCCTCCTAGAGCTCTAGCTCTGTGCATTTAGTGCTTAGGCTTTTAACCTGGGGTCCGCGAACCCACTTTCCCATGACACTGCGTGCAGAAGTGATGTTACATGCACACATGACTTCATTACAGGACATTGGATATTAATATTCATCCGATCAACTGGGGGC
GTTTTGCTAACAATTATACAGACTAGAACAAATTAGGGTAAGGAGCAGGGATGGAGTGGATTTGAGTGACAGCAGGATTTGAGGAGGAGTACAGTTCAAGACCTGGCTGGGCTGGGAGGGAGCGGGGCTGTGGTAAGGTTCTGGCTCTGTGCACTTGGGTTTGGGAGTACATTGTCAGTTCAGGGACCCTAGTCTTAGGAGTGGCTCTGGCATAGAGAAGCCACTGGAGCTCCACGGGGAACCCATGCTTTGTCCCCCAGTGTATCCCCAGTGCCCATGGCAGTGCCTAGAACACAG
ATCCAGACTTCACCCGGGAATAGTTGTGTGGCTTTGGCCGAGATGTTTCTCCTCCCTGAGTGCCCATTTCTTCATCTACAAAATAGGGAGAATAATAAATACTTTGCAGGACTGTTGTGAAAATGTCACGGTGAAACCTAGCTACTGGGATTCACACAACACAGAAATTGTTTTGTTTTGCCTGTTGATTAAAAATGGATCAACGTCATAAAAAGAAATGGAATTTACTTCTCTCTAAAGACACGTAAACACGTTGGAGATGAAAAATAATG
TGGAGGGCCAGAGCTGTAAATCCACAACATGTTGTCATGTGGTAGTGGTTCCTGAGTTCCACTTGATGGGGAAGAGAAGTTAGATCTCACACTTGCCTCTGATAAAGGCTCTCCGAGCGCCATAGCTATGGGATGACAAGCAATTCTTCCCATCTTCCCTTAAAACCTTGGCAGAGGTTAATGAGCTAGTTGGTGGAATATATTTTCGTTACGGTTGATAGCGAGAGAACTTGCTGTCGCTTCCTAATTAGAAGGTACTGATTACATTCTCTTTACCA
TTTCAGGAGCAGCGCATCACCATTGTCATTATGATGGGGGATTTATTAAGGGTAAGGATAGTGGAGTAATTGAAAGAGTAGTGCCTTTGGGAAATTGTTTTATTTATTGTTTTATTGAACAAACACTTATATAGCCCTTACACCATGACATCAACTGAATGCTTTACAAATATTAGCTCATTTAATCCTGATAACAATCCTATGAGTAAGTACTATAATTATCCCCATTGCATAGAAGGGAGAAGTGAGGTGCAGAGAGAGGTCAAGCAACTTGCCTAGGGTCCCAGTGCCGGTAGGTGGTAG
TGGAGAACATTGGCTGATTTAAAATAATTATTTTGGAATAGGCTACAATTTCTGGTAAAGGTCATTTGTGAGGTCCTAATAGCTCATATCGTGTAACCGTATGTGTTCTTTAATAGTGTTTCAGCTGAAGAAGGGCATCAAGGTTAAGGAAGAGCATCTTGCCCTCACTTTTATGTTTTGTTATCTCAAACCCCATGAAACATCCCAGAAATGGTGGTAGGTACGGTCTAAAGACTCTTCAGTCCGGAGTAATGAGCAAACTCGTCA
TTTCTGCACAGACTTTTGCCAAGCCCCTGCTGGGGGGGCTCTAATTGCAGAACCACACTATGGGCAGTAGAGTGTACTGGTTCAGAGATAGGACACTAGATTGAGACCACCTGGACCTGAAATCCGGCTCATCCATATCCCAGCTTGTAACCTTGGGCATGTTACTAAACAACTTCTTCTTCTTCTTTCTTTTTTCTTTCTTCTTTCTTTCTCTTCTTCTTCCTCTTCTTCTTCTTCTTCTTCTTCTTCTTCTTCTTCTTCTTCTTCCTCTTATTCCTCCTCCTCCTCTTCTTCTTCCTCTTCCTCCTCCTCTTCTTCTCCTTCTTCTCTTCTTCCTCTTCCTCCTCCTCCTCTTC
AGGCTGACCCCTTGAGCAGCAGTCAGCACAGGTGCGTGGGGGCGTGAGGGAGGCAGGGTCTTCACCACAGGCGCCTTCCTCTGTCCTTCCTGCTCTTTCTTCTCTGCCCAGGCCGCTGCAGCTGCACAGCCTCTGCTACACCTGGGCTGCCTGGGAGGCTTCCTGGTGTGGTGTCTGGACCCCACGGCCTTGGGTCATCCTGTGGCTGGTCTGGGGTGGGGTCTGTTGTGGTCCTTCCACGGTGTCAGTGGCCTGAAGTCCCTCGCTTTTGGGGGGGGGGTCTCTCACCCC
AGGCTCTGATGGCTGCCAAGAGGTAAATCGAGCAGAACCCCTCCCCGCCACTCCCTAAGGAGCAGTCCGATGCCTGCGCATCCTCCTGCCTCGGAGGGGCCTGAGCGGGTCAGGCTGGAGCACATTGGAGTCCAACGAACAAATCTCCATAATGAAGGTGTACAAGGAGTCCAGATTTCAGTGACAAACCAAATATCACATTTCTTTTTTTTTTTCTTTAAATTGACTCAAATACAAGTATGAGTCTTCATCCCCTCCAGCTTGAGAGAAATTTACCCTCAGTCACCATAAAATCTCT
AGGCCTTCCCCTGCTTTGGGCCTGTTTGATCCACTCTACTTGGGAGGGAGTGGGAAGCCAGAGGCCTTTTAATCCCCAGAGGTCACGGTGGGTGGGCACCTCCCAAACCCCAGCTCCTCTCTGTCCCCTTGAAGGCTGGTCTGTCATAGCACCAGGCCGCTGACCTCTCACCCTCACTCCCCCAGCTGGTGGTCCCAGAATACTCCATCCACGGCCTCTTCTGTCTGATGTTTCTGTGTGCAGCAGAGTGGGTGACCCTGGGCCTCAACATCCCCCTCCTCTTCTACCACCTCTGGAGGTGAGGGTAGCAGCTGCCTTGGGGAGGCTGAGATGGGGAACAGGGGCAGGATGGG
CAACTTCAACCCGGGGCCGGCCACTGAGACTCCCGCCGCCCCTACCGGCGCCCCCGGCACCCCCGGACCCCGGCGCCCGCGTCACTTACTCCTCTGCCTTCGCCACCTGTCTGGGTGCCGGTCTCCTCCCTGCCTGGCCGCGGCGCGTCCTCCCCGTCCTCGCAGTCCTCGGGTTCTGCGCTTCCCCCCTCCAGCTACAGCCGCAGCCTCTTCTCTTCGGGAGGGACGTCGTCCTCCTCCCTCCTGGGCCGGCCATCCCTGCCTCGGGGCTTGCCAGTGGCTTCGGAGCTGCCGGAAGGGCTGGCCACGGCTGGGGGGCTCTGCCTGC
GGCGGCTGGGAGCCTGTGGGAGGAGGTGTGGGAGCAGGGCAGGGGTCCCCAGAGATCCTCCCGGTTCCAGCCACCCTGCGCGAAGGTAAGGCCTCTGCCGCGGGCCTCAGTTTACCCATCTGTAGATGAGCAGGTGACGGGTGAGCTCCAAGAATTAGCCAGATTTGAAGCCCAGTGCTGGGAACACGGTGGACACATTCCTTGACTCCTACTGTCCCCCTTGCCCCTCTCTGCCTCTCATGCTCATACACGTGCACACTCAGATGATCCACTCCCCCTCCTCTCTGTATGTGCGTCCCTGCTCACACACGCTCACACTCACACAATCCACGCCCCTCCTCTC
GGTCATGGGGCTGGGGACTAGGAGCCCTTGGAGTTCTCTCTTTGCCTCATCTCTGGACCTCACCCACAAAGTGGGGAGAGCAGTATGTCTCCTCTTCTGGAGGTCAATGGAGGAGGCTGTTCTAGGAAGGGGGAAGGGGGCAAAGACCGTATTCCCTAGTAACCTACTGCCATTGCTGCTCCAGTCTGGCCTGAAACTCTTTTGTCTCTCCCCTGCTCTGGGCTGTATTGACTCACCTTATGACCTGTTTTGTGGACTTTGTCACCATCCAGCAGTAGTAAAAGCACAGCCACCCCAACTTGGGGACATTCAAGGAGGCTGTGGG
CGCCGGTGCCGACGTCCCGGGCCCGCGCTCGCTCAGGCGACCGCCCTGCCCCTCGGCGGAGCGCAGCGCTCGGCTCACTGGGGCCGAGCTGGGCCGGACGGCGGCTCCCGCCCTCCTCCGCCCGCGGGCCTTTATAAGCTCGGCCCCCTCCCGCCCTCCCCGGCGTGCCCGCCTCCGCGCTTCCCCGACGGCCCGGCGCGCCCAGGCACCCCCTCCGCTGTCCCGCGCGGCCCGTCCCGCCTCCGGCCCGCCCTGGTGCGTTGGGGCCTGGAGACCCCCGACTGGCGCTGGCCCGGAGCGGACCCCTCCCCTCCCGCAGTCTTGGCCCCGCGGCTCCGAGCGTGCG
AGATCAGGAAATTAAGGCTCAAAAAGATAAAATAGGCCGGGTGCGGTGGCTCACACTTGTGATCCCAGCACTTTGGGAGGCTGAGGCGGGCGGATCACTTGAGGTCAGGGGTTCAAGACCAGCCTGGCCAACATTTCGTATTTTCGTAAAAATACGAAAATTAGCCGGGCATGGTGGCGTGCGCCTGCAGTCCCAGCTACTCGGTAGGCTGAGGCAGGAGAATTGCTTGAACCTGGGAGGCAGAGGTTGCAGTGAGCCGAGATGGCACCACTGCACTCCAGCCTGGGCGAGAATGAGA
TGATCTGCAAAATGGGGATATAACTGTACCTACTTCAAGGGTTGTTGGGGATTAAATGAGTTACATGTAAAGCACCTGGCTCTGTGCCTGGCCACAGGAAACATCACATCAATGTTAGCGATTGTTAGGTATTATAATTGTTCATGTTACGTTATTCAACGTGCCAAGGGTTACCCGGCTGGTAAGGGGTGGCATCAGGGTCAGGACAGGTCTGTGTGAATGCCGCTGCCCTTGCTTTTTCTCTTACACCATGCTGCCTCCTACATTTCAGACAGTCGATTTTATTCTGCTTTATAGCCTGGGAATCTGTCTCT
ACACGAGCTTCGAGTTATAGGAGAAAGCTATCCTTCCTGGGGTGTATTCATCCAAGACTTTCCAGATCTGTATACCCAATACCCGTATTTGTTTATTAGAAGCTGGCATCTTTCTTAAGCCTGGCACATCCAAACATATAAAAAGTAACACTAGGGAATGATGTAATCTGCAGGCAACCTGCTGATGAAATGAGACATCTGACTTAAGTCTTGAATGAATTTTTTTTGTAAAAACAGAAGGGAGAATGCATTGACAAGTTTCTCCTGGGCGCGAACTGCGGATTGATTGGAAAGCTTCCCTACCTCGAGGAAGCTAGACGGTTCGTGGGAAAGGAGTCTGTCCAAGGTTGCCCCAGCACCGGTGTCACCCATCAGGGCCCTTATTGCGGTTTTCTCTGGCTATCACCAAGGGGAGCTACTTTGCAGAGTTTGTAAATCGTGCATCAGTTGCATCCCTATGTGTATCTTGTTCTTGCAGTTTAACCAGTCAGTGAGCAATGAACTGAATATTGGAGTAGGGACTTCCTTCTGTCTCTGTACTGATGGGCAGCTTCATGTCAGGCAAATCCTGCATCCTGAGGCTTCCAAGAAGGTAAGAGTGCTGGCTTCTGGGAAAAAAATGGTTGGAGCTTTGGGGTGACTGGAGGTTTTTAAAAATTTTTGGTTTATTCAAGTTTCTCTGTTCTTAAAAAGATGCATATAGGGAGTTATTTAATGAGTACAGAATTTCAGT
CAGTCTCCATCCGAAGAATGCGCCCCTCCTTATCCCGAAACCTCAGAGGCCTCCTTCCTCAGATGCCAGCTGTTTTCTCAGTGCCCTTGGCCGTGCCCTCACCCCTCTCTCACCGGAAGCCCCACCCCAGCCTGTCGTCCCCGGTCTCCTGAAAGCCAGCAAGCCTCGTCGGTGCCGCCCACACCCCTGACCTCACGCAGCCCCACGTCAGGCTCGATCTTTTGTCCAGTTGTCCCTGCGTCGCTGCCGTCTCCACGAGGCTCTGACCACTGACACCGTGTGTGGCGGGGCGCAGGGGCAGCTGGAGGGTGTGCTGGGGGCTCCGTGCCCTGGCATGGCTCCTCCACATTTTGCCAACCCAGAGGCACAGGCGTGAGGTGTGTGGTGGTTCTCAGGGTCAGTGGGTCTTGGCCTTGGCTTTCAAGGTGTTGATGGGCCCTGGGACTGATGTGCCCGTGTGTCTGAGCCCACGTCCCCTGGGCGAAGCT
GGAAGGCTTCCCCGAAGCCTTCCTCCATCCTGGGCAGTGGCGGGGCTTGCAGGAGGCCTCAGAGCTCTGTCGGGGCCGGACGGACCGCTGTCGTCGCCAGTGCAGGGACAGAAGGGAGGACCCCTTGGAGGGCGGTGGAGACCAGAGTCGTGAGCGGCCCTGTGGAAAGCTGGCGAAGGGGCAGACATCCAACTCGCCAGCAGGAAGCCGCGCCCAGCACGGTCATGCTCAGCCTCAGTGATCCTGGCGGGAAAGACCGAGACAGAAATTCTTCGCACACCCACCAGGCCTCCGGATCCAGCCAGCACCGGGGCTAGCGGACCCAGGCCGTCTACACCTGGGCTTTCCTTCCCAGCTTCCCCGCTCTCAAATTCAGTTGAAAGTGGGTTTGTAAGAATTGTATACCTAGAAAACCCCATCGTCTCAGCCCAAAATCTCCTTAAGCTGATAAACAACTTCAGCAAAGTCTCAGGATACAAAATCAATGTGCAAAAATCACAAGCATTCTTATACACCAATAACAGACAAACAGAGAGCCAAACCATGAGTGAACTCCCATTCACAATTGCTTCAAAGAGAATAAAATGCCTAGGAATCCAACTTACAAGGGATGTGAAGGACCTCTTCGAGGAGAACTACAAACCACTGCTCAACGAAATAAAA
ATACTAAGCACAAATTTGTTTATGCACAGGGTATAGGAAATGGAGGACAGACACCCAGTATTGGCTGACATGCATCTATTATGAGCTCTGTAGGCAGTATCTCTCCATCCTGAGGTCAGTTCTATAAGGTAGGTGCTATTTATATCATATTTCAGACGAGAAACACGCTAAATACTTTGAGCCCAGATAGGCTATTCTTCCCACCCTATCAGTAGTACTCAGCATGGAAGCAAACTGAGACATTCATTGCCTTCCTCCAGACGCTTCCTGCCAGCTCAAGCTAGGATGCGATCCCGAGCTCATTCCCGGGGAACCCAGAGTATTAACAAACACCCTAAGT
GTTCGGCGGCCGGGCGATTTCTGCCCAGTTACCTTCTCTACCTCGTAAAACTTGCCGTTTTGTAAATTGCGTTTTCGGTCCCAGATTTCTTAGCAAATCATTCGGTTTTACAATCCTACTCCCTCCCCCTAGTTCAACATCCTCCCATCCAACTTCTGATGTGTATATAAGGTACGGGGAGCAGGGAGCGGTCAGGGTAGCTGGCTTTTAATAATAATGACGATGATGACATTAAATAGTCGATTTAAAATCTGGGCCCCCGCCCCGCTCGGGAATTATAATCAGCAGTTCTTTGGAGAGAACGTCGGGCTGATTACTAGCCCATGGGGTTGAAGAACCATTTCCCGAAGGGTTTATGAAACG
CCGCATGGCACGGGCCTTCAAAGGTACAACAAGTCTTGGAGTTTCCTCTCCATAGAGATGAACAACTCTAATCATCAGGATGGTAACAGGTTTCAAGCCAGAGGATCATTGCAATCCCAGAGCCTGTGCATGACTCTCTGTACCACATGCCATGAGTAGAATTTGGAGGAAAAATAAAATTGATCAGGTCCGCAGAGGCTCCACAAATGCAGGGATATAAGAATACAGGCTGTGGCTGGGCGCAGTGGCTCACGCATGTAATCCCAGCACTTTGGGAGGTCGAGGCAGGGAAATCACCTGAGGTCAGGAGTTTAAGACCATCCTGGCCAATATGGTGAAACTCCGC
CCTCATGGTTTGTGGCTATGGTGACTCCACTGGGCTGCCAGCCACACCCTCCTCCCACCTGCCTGTCCCCGTATGGGGGTGAGAAATGTCTCCAGCTTTCTTGGGCTGGCCCAAGGTTCGAGGTCTTTCAGGATGTCTGAAACTTGAGGTTACGCTTTATGCAACCTATTATCAAATAGAGGGTCTGGTGGGGTGTGGTGGCTCATGCCTGTAATCCCAGCACTCTGGGAGGCCGAGGCGGGCAGATCACCTGAGGTCAGGAGTTCTAGACCAGCCTGGCCAACATGGCGTAACCCTGTCTCTAGTAAAAATACCAAAAAAAAAAAATAGAAAAAAAAATAGCGGGGTGTAGTGGTGCGCACCTGTAGTCCCAGCTACTCGGGAGGCTGAGGCAGGAGAATCACTTGAACCT
AAAATGTAGACTTTCAGGCAGGGAGGTAGACTTGTGACTTCAGTTCCATTTGAGCCTTTGTCACAAAGCTCATGTACTTGCTCTGGCACATTTTTCACTGGGCATAATTGCCTTGGAAATTAATCAGCGTAATAACCAGCAGCTAAGAATATCTGCGGCCCACTTCAGCAGCAATAGTAAAATTTGCCTGTTCCTTGGCAATTACTATTACTGCACTCTATTCCTTTGTGCAACTGATAATTAAGTTCCTCTTCTGGAGGGTGGGAGATAATCTTATTA
GCTCAGGCCTCCTGTTCTCTCCCTCCCAGGGGCCAGGAGAGAGGCCCCAGCCAGAGCCTGAGCACATCATAGGGTTGACATGTTTGGTGAATGAACATTATCTCTGTGTTGTGCAGAGCTGAGCATAGAACTCCATCTTCTAGATCCTGAACTTTAACCTGGAAGGGTTAGGCCTTCTTGCCATTGCCTGCAGGGAGAGGTGAGCACCCTAGAACACTTACTGTTCGGGAGCACGTGGTTCTCATGCAGTAAAGTGAGAAGGGGAGAGGAGGCACCTTTTCTCTAGTCTTGGAT
CACCTCTGCTCTCAGATAATGTCCCCCAAACCCCAGGTATAAAGGCCTTGAGGGGGTTGGTGCCACCTTGAGAGAACCCTTTCTCCTGGGATGTAGCATGGATGGGGACCCGGGTACCCTGGGGTCTGAACCTACTCCCTCCCTGTCCTAGAGCCTCCTACACAAGAGAGCCAAAGCAATGTCAAGTTTGTCCAGGATACATCCAAGTTCTGGTACAAGCCACACCTGTCCCGTGACCAAGGTGAGAAGCCAGCCTGCCCCCACCCCACTGCATCCCACCTTCCAGGGTGTCTGTCTTGGCTTTAAGTCCCATCCTGTTGAAGCTCTTGGCTCCTCCTGTCTGAGCTGTGTTTACTCTTGGCTGAGTGTTTACCAGCAGGTGATTCTGGGCTTTGGGCCAAGGCGGTGAGATCCAACATGGTCAAAACCCCTGTGAAC
AGCTAATTTTTGTATTTTTAGTAGAGACGGGGTTTCACCATGTTGGCCAGGATGGTCTTGATCTCTTGACCTTGTGATCCGCCTGCCTCAGCCTCCCAAAGTGCTAGGATTACAGGCATGAGCCACCATGCCTGGCCCCTACCTCCTCCTTCTATAGGTGTCCAGTACCCTTGGTATCGAAGCACCATAACTATTAATACCTAAAGCTTTCCTCCAATAATAATTTAGTCTGTGTCCCTGTTTTTCTCTAAAATGAATGTTGCCATGAACATCACTGTGCACATATATCTTTGGGAACTTATATCTACATGTGTCTGTAGGACAGAGTTCTAGAGGTGGGATTTCTGGGCAAATTATATACATGTTTTAATTTTTGACAGGTACTGCCAAATTACCTTCTAAAAATGCCTTACACACTAGAGTTTTTTCCCCCATCTTCTCCCCATACTCTCACCAACACTG
AACACACGCACCTACCTCAAAGAAAAGGCATGGGGAGAAGGGGACAGAGGAGGGCAAAACAACAGGGATTCAAGCTATTAAAATGCCCTATGCCCTTGGCAGGGTTTAACTATGATGGGTATGGTACAAGCATGATTTCCACGCAGTAGCAGACAGCTTGGGCCCCACTCGCAGATCTTCCAAGAAATTATGGAGGACTAGGATAAATTCAGTGCTCTGGCAGCTGTTTCTTCCATTTCCTACTTATTCTGCCCATTAAAAGAAGAGGGCCATCTGTGCTGCAAAGAAATGG
GAAGCTGCCAGCGCCGCTGACGGGCCCCTTCCTGTATTTTACACCTTTCGCGAATTCCGCTCCTTTGGAAAGGGAATAATGGCTTTGGGATGTTGTTCTGACACAGAGGAAAAGGATATTTCAGCAGCACAACAATTCTCACTTTGAAAAGGAAAAAAGAAAACCATTACCCACCTCTGGAGGCAGAACCCCTGAATGGGCACCAAAGGACCCCCTGCTCCCAGGGTCCTCTCTAGCCTGGGGAGCTTTTCTTTCTTTTTCTCTTTTTTCCATTTTGACCTCTTTTCCTCTTTCCCCTCCCTATCTGCCTCCAAGACCCTGGGATATCTTAACATCCTTCTATTGTCCCCTTTTTGAATACTATCAGGCCCCCTGCACAT
AGCTCTCCCAGCACCTGGTCACGGTAGAAGTTTTCTGCGCAGGTGCCATGCGTCCGGTAGCAGCGCAGCGAGCAGTAGGGCGCATTACAGCGAGGGCAGGTGTAACGCGCTGGCTGGACCTCCCCCGCCGGGCAGAAGCCACAGGGCCCGGCCGGCTCCATGGCAACTGGCACCGCGATCTACCTGCGAACGCACGCCGGTGGTAGTTCGAAACTTCCGGGGCTTCTTCGATTACTTCCGGTTCGCAGCGCGGCCGACGGCGCGCTGTGTTTTCGCAAAGCTTCCGAGGATTCTCGGCAATTTCC
GGGGTGGAGGTTAGTGGAAGGGAGGGGCCAGAATGCTCAACTAACTCAGTCCTCCTCCTGACAGTGGAGAGGGCTGGGAGAAGGACTCCATCTCTTAAGTTGCTCATATGGACTTTTCACGAGTTATTCCAGACTGGCTGCAGAAAACATCATGCACAATCCTAGGTGACATTCCAGGAGGGACCAGGACAGTCTGCCTGCCCCCAGGCAGTCACATTCAGGGCAGAATGGCCAGGGAGGGGGCTAATATTTGGAGAGTCCCTTCCGTGTACCACTCACCACAGCAGGAGCTTTACATAT
TTATTAAATGTGTGCACACTCAGACACCTATCAAAATATTCCAAGCAATCAAAGTGACTGCAACATCTCCAGCTGAGCCTGGCTCAAGTGAACAGATGTCGGCTGATCTGCCAGCATCTCACGGGCGCCTTTCCAGAGACAAAGGGAAGAAAGGATCTGAGTGCCGAAGTCACAAAGTCCATCTGCGTTTTTCCTACCCTTCTGTCGGTGACTGTCATCCAAGCAATTGGAGTCCCCATACAGTACAATCCGGCCTCCACCCTCAGCTGGAATCTGATAAAGTCCCAAAATGGGGACGTTTTCAACAACTGCTGTTTCCTGCTTTAAAAC
GCACATTGGAACTGACCACGCTTTAATGTTCTGACTTGGGGCTGCATGCTCTCGTGCCACTACCCAATCCCTGGGGGACAGGACAGAGCCAAAAAGGCCTGGGTTTGAATCCTGGCCCCACCACTTATAGGTGTGGTGGTTTAAAAATATGTCCACAACACTTTTAAAAGCTTAAGTCTCAGGCAACACAGCAAGACCCAGTCTTTACAAAAAGTAAATAAATGAGCTGGGTACCTTATCTTGCCATATCACCCAGGCTGGTCTTGAACTCCTGGGCTCAAGTGA
TCTAAGCAGCCATGAGGTGTGAGAAGTTGTATAGAGACAGAAAACGGAGCAACTAGATTCACGAAACAGCCTAATCTTTGTCTCTTTAAAGACAAAGCTGTTGCAAAAGAATACCTTGGTATAACCAGATGGTGTGGAGCAGAGTTTTAAAAGATAAATGTATGCATTTTGAAAGATACCATAGCCACTGCTGGTTAATTAAATTAGGGAAAATCAGTTTTCTTGGTTTCAGTGTGGAGAGCCTTGTCTAGGGTTGGACACCCCCTACT
GTGGACGAATATTCCCTAAATGCTGGGAAACAAAGGTAACCCCGCCTGGTGGAGAGGACACTCACAGTCAGGGTGGGGGCAGCACTTGGCTGCATTCTGCCACTTGCAGTGGAAGAAGTTTCTAGGAGGAGAGGTCTGAACAGAGGTTTCAAGACTGGACCCCCTGGCTCACTCCTGACCTTTGTCTTTTGGACAGCAGAGAACCAGGGAGGACAGACCCCCAACATGGTACAAGATGGCCCAGGGTTGATGCCTGTCTAGGGGCTGCCTGTGACTGTTTTTTAGCCTGGAGGA
CACTGCATGAAATGCACTTCGAACAGACGCACTCCACCTCCCATTAATGCTAGCCATCATTCACACTGAGGAAGACCAGAAAGATGACAATGATGACAATGATCTTGACTGGGGGACCTGGGCGCAGATCCGAGGGGCCACCCTCCCTTGGGGTCTATCCAGGGGCACAACTCACCACCTGCAGAATTGACCTTCACCAGCACCTGCCCCTTGGTCCAGCCATCCTCCTGGGCCAACGCTGCCATCACCTCTCTCACGGAGGCTGTCACAGGCAGCTGCAGGGTCAACACTGAGTGGTCTGGCCGGCAGATGTCATAGGGGACTGAAGAGGAGACCAGACTGAGCTGTGGGAAGGGCTGCCTGATCTCCACCCCAGGAGGGAGAGGGCGGCTATTGCAGTAATGGTGGGAGGGATCCCCAAGAGGCTGAGCTGCAGGTGGGGAGGCCCTGAGCAAAAAAGAGGCAGGTAGGAGGCAGATCTAGCCAGCAG
GAAGGAAGGAGGCTTGTTTAAGGGGAGCCTCCCCTGCAGGAAGTCCGTGCCCTCCTGGGGCGTTCCAGGGGGTCCGCAGGTCAACTCTAAGTTTCAATAAAAATGGGGCACACGCGCACACCACCCTGCGCTAGGGAGCTGGGGCGGGGCTGCGGGTAGCACACACTTTCTCGCTGACTGCCCCGGATCTCAGGGGACCCCGGCGTGCGGGAAGCCGGAGGGGACGTGAGATTCAGGGGCTCTGGAACACAGGTGACGCCTGGGCTTATAATGCGGGCCAGTTAAGAACAAATTTGG
AGCAGCAGTGGCAACCCTTGACCCTGTCCCCGCCACCAGCAGCGTGGACAGCAGGGACAGATAGCGCCGCGGCGCCTAAGACCTTAGGCCACGCAGCTACAGGAGGACGTGAAACTGGCGCTGACTGCCCGCCAGAAGCTATGCAATCCCCAGCGCAGGCGAGCCCGCAGTCTGGGCGCGGGCCAAAGATCAGAGACTACGATGAAAGGACGGTGAACTTGGTGACCCTGAGTCTCGCAATGGGTTTAGCTTCAGCTGCCACCTGCAACCAACCCTGACCCTGCCCGCGTCACCAGCAGCAGTAACTCAGGGCCAGATGCCGCCTCAGCGGCTAATTCAGGTAATCGTCCTCCAGCTGCAGCAGGGCGGAAATCCGCTGCTCAGCCCCATCTCCGCGGCTGCACGGAG
TCATTGCAAACACAGACCTTTTACATTATGTTGGACTTTGGCTCATCTGAAATAGAGAAATGAATACACAACTAGGAGCTGCCATCACAGACAGGAAGTAACTTTAATTAAATATTGTGAAAGTTGAAAAGTTTTTACAGCTTGAATTTTTGCAAAAAAAAAAAAAAAATTTAACAATCTCTACAGTAGTTAGGTTCTCTAACAATTGAACTGTACAGTGTGTGTCTATTCAAAAAGTTTTGATAAGAAGGTGAAAGGTTAGTAGATTTAGAG
CGAGCCCAGCTTAAACCAACAAGGCCAAGCTCCTCCTCTTCCTACCCACTCCTGTCCTGTCTCATTTTGTAGACGGGAAACTGAAGCCTAATTCAGATTTTTCGTTGGTAGGATTGTGAAGCATACAGCTGGAGCCTCCCAGGTGCCATTCCCCACATCTGTCTTTCCGCTACCACTTTAGGATAGTGAGGAAGCAAGAGAGCTTAAGCTTACTAAGCTCCTACTGTGTACTGGGCACAGAGTGGACACTTTTCTCTCCAGCCTCGCAATTGATGGGAAAGAGGTGATTATACAACTAGGAGACAGGATCAGAGTGGGCTAG
GTAAATAGCAGATCTGAAATTCTACCACCTGCAATTATCGAGGTGGCTTGGGCAAACTAGAATCTGTAGCCCTCTCTAGAACAGGGTCCTGGTGTTAATATTCAGAGCAACTGCCTCCCAGCGAGGACACTCACATAAACAAGGAGGATAGGAACTAGCGAACACCTGAAAATGTCCTCCCCATTGACTCTGATGGGACTGGCTGTTATTTTACATGAAGGAGCTCACATCCACATGCACAGCCCTCATCCTCCAGAACTTTCCACCACCTGCCCCCGCCAGGGTCTCCTCAAAGTGA
TCTCCACCTTTGGCCTCTAAGTTACAAACACAGGCTCCAGAGCTTAGGGTGGACTTCCAGCTCCATCATTTACCCGCTGTGTGACCTTGGCCAAGTTTCCTAACCGCTCCACGCCTCAGTTTCCTCATTTGTAAAAGGGAAATTATAACAGCACCTACATCTTGGAGTTGTGAGGAATGAATGAGTCAACACATGCACAGAGTTAGAACTGTGTCTGGCACAAAATAAACACGGAAATAGTTGCTGTTACATTTATTCTTCTCCCCAAAGCTCAGGACCTTGGGCAAGGTCATCCTTCTTGAGATTTTTCAACTTT
GTGGCCCTATTTGTACCCAAAGGTTGGTGCAAAAAGTGCAAAGTGCAGGTCCCATCAGTGACATTCATAATTCTTCCTTGCAGAGGGGGAATAAAACTGGACCTAGAAAGGAATGAGGTTGGGAGTGGGGGTTCAAAGAAACCCCATGAGTGTTCCCCATGCAGGAACAGCATTCCATGCCCGAGGGGGCAGAAGGCGCTCAACAGCCGAAGGAGAGCCACACATGCCGCCAGCCACATGAAAAGACCTTGGCCCCGCTCCTTCTCACCCCTGTCCAGCCCTGACCCTGCCAGACCAGGAGCACAGGCGGAGAAGGTAGCAGAGCAAGG
CCACCGCCTTGCGTACGCACAGGGGCCCGGGGACGGGGTGGCCGGGAAGGGCAGGGGAACGGCTGCCCCAGCCCGCGCCGGGCGTGCATACACAACGCACCCACACTCACACACACACACATGCTTGCGCACACACAGGCGTTCACACACACCCACTCACACCCACGCACTCACCCCCCCCACGCGCACACACTCGCACCCACACAGTGCACCAAGTACACACACATGCTCACATCCACATAACGCACCCACACCTCCTTACACATGCTCACACATCACGCCCACACCCACTCACACACGTGCTCACACAACGCACCTTCTCACACCCACTCACACTCATGCTTAAACACAATGCAACCACTCACTCATGCTCACACCCACA
TTTTTTTTTTTTTTTTGAGACAGTGTCTCCCTCCATCACCCAGGCTGGAGTGCAGTGCCACGATCTTGGCAGACTGCAACTTCCACCTCCTGGGTTCAAGTGATTCTCCTGCCTCAGCCTCCTGAGTAGCTGGGATTACAGGCATGCACCACCATGCCTGGCTAATTTTTGTATTTTTAGTAGAGTTTTCCCATGTTGGCCAGGCTGGTTTTGAACTTCCGGCCTCAGGTGATCCGCCTGCCTCAGCCTCCCAAAGTGCTGGGATTACAGGTGTGAGCCACCGCGTCTGGCCTTGATTCTTAATGCATATTGCCAAATTGCCCGTCAGATAGCTTATACTAGTAATATTCCTGCCCGAAACAGTCAATC
CCAGGATATATTTTTAAAGGGCAAGGTCAGTACAGTATGTGGAATATGTTAATACGTATATAAAAAATCGCCAAGAATAAAATATACCAAATTGCTTAAATACGCAAAATACTTCTAGAAGGGTTCATAAGTAACTGAGACCAGGGTGGCTGGGGACGGGGTAAGAGGGAGACTTCATTATATCTCTGCTGTATTTAAAAAAATATGTACCATGGGCAAAGGTTACGCATTTAAAAATACATAAATAAAATTTAAAGTGTTAGTCTCTCAGTGCATATTCCCTGGTTTC
CAGCAAACGGCGCAGGGTGGCCATGCCCGGCAGTGCCCCTGGGCCCGGCGAGGACAGGCCTCCTCCCCGGGGAAGCAGCCCCATCCTGAGTGAGGGCTCTCTCCCGGCCCTGCTCCACCTGTGTTCGGAGGTGGCTCCCAGCACCACCAAGGGATGGCCCGAGACCCTAGAGAGGCCTGTAGACCCCGTGACCCACCCGATCAGAGGTTGTGAGCTGCCATCCAACCACCAGGAGTGTCCCCCGCCGTCTCTGTCTCCCTTCCCAGCTGCCTTGGCTGATGGCAGAGGAGACTGCGCGCTGGACGGAGCCCTGGAGAGGCCAGAGAACGAGGCTTCCCCAGGCAGCCCCGGGCCTCTTCTCCAGCAAGCTCTCCCTCTGGGGGCATCTCTGCCGCGGCCGGGAGCCAGAGGCCAAGATGCGGAGGGAAAGAGGGCTCCTCTCGTGTTCTCAGGGAAACGCAGGGCCCCGGGTGCCCGTGGCAGGTGTGCCCCTGACCAT
AAGCAAGGGTATTTCTTGTTTAAATCAGATAATTTCAGCACTCCTAAGGAGATCAGTCCCACTTAAGGGACCTCAGATTTGATTTGAGTCTCTCATTGAAAACGACAGGCTTAGAACACAGCAAGAGCAGGCGGGTGTCGGCAGGAAGAGAGGTCTGCGATCCACAGAGTGACCGAGGGCTTTAGGAGGTGGTGAGAGATGGCACTAAGAGGTCAGGAGGGATATGGGAAAGCAAAGGCAAGTAGCGCTGCCACTGTGCACCGCATTTCAGCAGCGTTCAGCGAGAAACTT
CCTGTCATGCTTGGTTGACCATAACTGATTTTGACCTTTGCCTCCCCCAGAAGACTGAGTTCCCAGCGGGCAGGGTGGTAAGGGTTGCCAGACAAAATGCAGTTCACACAGTTCAACCGGAATTTCGGATGAACGGATAATGCTTTAGTATTCTATATCCCAAATATTGCATGGGACATACTTATACTAAAATACAACTTTTTTATCTGAGATTCAAAGCTAGTCAAACATCCCGGGTTTTGTTGTTGCTGTTTTTGTTAATCTGGCAGCCCTCGGGATGTCCACTATGTACTGAATGCTTCTGCTGTGCTAGCTCTGGGCTACGGCACTGGCAAGCAGGTTCTTCTTTTTTTATTTTTATTTTTGAGACGGAGTCTTTCTCTGTCATCCAGGCTGGAATGCAATGGCGCAATCTCAGCTCACTGCACCCTCTGCCTCCTGGGTTCAAGCCATTCTCCTGCCTGAGCCTCCCAAACAGCTGGGACTACAGGCATGTGCCACCACGCCTGGCTAATTTTCGTATTTTTAGCAGAAACCCAGTTTTGCCATCTTGGCCAGGCTGGTCTCAAACTCCTGAGCTCAAGTGATCCGCCTGTCTCGGCCTCCCAAAGTGCTGGGATTACAGGTGTGAGCCACTGCGCCCGGCCATCAACTATTACTGTGACCATCAACTGAGATTACACCGGTAAGGCACCTAGCAGGGGACCTGCCAGAATCAGAA
CAGATAAGTCTGAGAGCTACTGGCAAGGTTCCCAGTCTAGGCATTTGGCAGTGACGCTTATCTTTTCTTCTACAGCTTGGCTTCTTTGCCCATAAGAAAATCCCTGAGGAAGAAAAAAGAGAAGAGAAGTTGGAGCAATGAATGTAGAATAAGGGTCTAGAAAGTCCTCCCTGGCAGCTTCTTCAAGAGACTTGCATAAAAGCAGAGGTTTGGGGGCTCAGATGGGACAAGAAGCCGCCTCTGGACTATCTCCCCAGACCAGCAGCCTGACTTGACTTTTGAGTCCTAGGGATGCTGCTGGCTAGAGATGAGGCTTTACCTCAGACAAGAAGAGCTGGCACCAAAACTAGCCATGCTCCCACCCTCTGCTTCCCTCCTCCTCGTGATCCTGGTTCCATAGCCAACACTGGGGCTTTTGTTTGGGGTCCTTTTATCCCCAGGAATCAATAATTTTTTTGCCTAGGTGCCTGACTCCTTTCAGATTCCCTCTTTATCTTCCCTCACAGTTTGGAAAGGATGAGGGTTATCTT
ATGACCCTGTTTCCTCCCAGCTCCCAGCAGCACCAGCGGCCTGTCCTGAGCTTCCATGTGGATCCCTATGTTTGCAACCCCTCCCCAGGTGAGGAGGTGCCTAGATATGGGGCTACAGGGCTGGGTTGTGGGCTTTGCATTTCTCGGCTCCTGGGACCCTCAGACAGCATCTCCTTCCTGCTGCCCACCTCTGGAGCCACTACCTCCTGCTCCTGTCCCCTGGAGCCTGCTTTGTAGACACAAGGAAAACAAGTTTGGCTTCCCTGGTCTCCATTTCTTCAGCAGCCTGACTTCTTTACCAAGCTGATGTGAAAAGAATGTGACCTGGGAATG
CACCCCAAAGTCCTGCAGGCGGCGGCGGAATAGTCGGTGCGGGGCCAGCATCAGGGTAAGAGGAGGGAGGACTTTAGGGTGCGCGCCGCGGGCAAGCCGTCGTGGGAGCCTCGGAGCGTGCATCCGCGTTCGCGGAGATGTTCCAAGCCCAGAAATGCGCCTGAATGGGGGGAGATCGCGGCAGTTGCTTTGCTTAGAGTCTCTTAATTGGAGAAGGGAGGGTAACAAAAAGAGAAAACAGTGTGGAACCTTTCACAAGGTTTTATTTCAAGAACTTAGAAAACAAAAG
AACACACCGAGAAAAAGTGGTACTGCCTCCTCAGCCCACTGGCCACCAATATCCTACCAGCTGGTCATTCAGAGGAACGAATAATGATTTTCTGATGACTGATGCTAGATGTTTACACATTCCCAGGAACTCAAGGAGCAGAGGCTGGTACAGAAGTCACTGACAGAAACTCCCACTGAAGTTGACCAAAAAAATACCACCTTCCCACCCTCCTCTACCTGCTAAGCCCTATAATGCTTAGTGTACTTTAAACCCTTAAAAAATAAGGGAACGCATCAAGAAATCATTGCTGGTATTGAAAAGGAGGGACGTGAGGCTGCAGGCTTGCTGGCACCACAGAGTCTAGGAGCACCAAG
GAGACTGGATTTGAAAAGTAAAAATGTGATTAGGATTGTTTGGTTTGGCATTGAGGTTATTGGCAACCATGGTTCTTTAGGTCTGGCTTTGAAATATCAGGGTGCTGGTTGGTTCTCAGGTGGAAGGAAGCGGGGCATTAGGAGTCCTACCACTTTATGAGTAGTAGAGGGGGAAGTTGGTAGGTGAGGGACAGGTGGATTCAAATATTTGTAGATGTTTGCTTTGCATTTCCTTGCTGCCATATGTTGTTGTTGTTCTTTTACAAAT
GTGGGGCTGGTTACTCATGTGTGCTCCCTCTCACAGAGCTCAGTGTTCCCAGCTGGATGGTGGGGCAAACCCAGAGACTTAAGTGCAACCAGCCTAGGCCCCGGGCCCTCGGGACCAAGCCCTCAGAGCTGCCGGCCAGGAGGGTGGGGTCCCGCTCAGCCTTGAAACAATAAAGAGAATCAAAGAAGGTATTCAGGGTGTGGAGGCAAAAAAAAGCACTGCTCTTTACTGAGTCCAAATGACTCGACTCTGGGCCTCAGTTTCCTCATTTGTTTTGTTTTTTGTTTTTTGTTTTTTGAGACGGAGTCTCGCTCTGTTACCCAGGCTGGAGTGCAGTGTTGTGATCGTCAGCTCACTGCAACCTCCACCTCCTGGGCTCAAGTGATCCTCCTACCTCAGCCTCCTGAGTAGCTGGGACCCCAGGTGAGTGCCACCATGCCCAGTTACTTTTTGTGTTTTTTTTTTTTTTTTGGATTTTTTTTT
ATCTTCAACGCGTCCCTCCCTCTGGACGCTGCCGAGGAAATACTGAAGTGGTAGAGGATGTGGGGAGGCCGTCCAAGAGTGGAGGTGTCCCGGGCCTGCTCTCTCCAGGAGGAGGAGTGCAGGCTGGGGTCCACCTCCCCGGTCCAGCAGTGCTGGGGAGGGGACCCCGCACGTGTGCCCGGAGCGCGGACACGGTGATGCGGCTGCCCCTCGCCCCGGCCCCAGGCTCGCTGCGCCCTCCCTCCCCGGTCGCCTCTGCGTTTCTCCCGCCAGCAGGAGACCGAGTCTGAGCGCAGCCGCCGACCCTG
GCTATCAGGAGCTGCGCTACCTGTGGTGGGGTGGGGGCGGCGATTTTGGGGCACTGTCTTGTGCAGCAACACCTGTGGCTGGGTCAGGTTGTGGGCACTATCGGGTGCTACACTGCCTGTGGAAGGGGTGGTTGGGGGGGGGTATTGGGGTTACACTGCCTGCAACTGGCACAGGGTGTGTTGGGTGTGCTGTCCGGGGGCTACACTGCCGGCGGCAGGGGTCAGGTTAGGGTTGCTATGGGGGCTATACTGCCAGTGGTGTTGGTCGGCTGCAGAGGTGGTGGGGACAGCAACAGCCATGGTCTCCTTGCTCCTTCGGGTAACTCTTCTCTTTTCCAGACTCCAGAGTTCCTGCTCGTGCAATCTTGAGCAGGGCAGGGCCCCCACACCCACTGCGGTTCTCCGGCCTGCACCTCCCGCCCACACCCCATGCTCTGTGTTGGGGAGACCACCTGGGACTACCGGGTGGGGATTAGTGGGCATCGCGGGGGACTGTGGGAACAGGGCACTGTGGGTGGAGGTGT
TCCGCAAAATGGCAGGGGGCTTACAAAATGGTGCAGTTTGGACTAACACCCACCATCCTGTCGAATGGGTTTGCTGGGAGGATTTACTGTCAATTCTGTTAGCCTGATAAGGGAGGTTGCTTTCTCGGAGGCCGCATACACAGACAGTGCTGGGAAGTGACCCATGCGTACCCTGAGAAATGTATCTGTTCAACCAAATTTCAAGTTGGCAATGATCATTCTTCGTCTCGCCCAATTTCAAGAGGAGGCTGGGCCCTGTAGGTTAAAACTGGAAAGCTGGAGAAAGCAGTGGAGGTCACTCCA
TTTTTTTTTTGAGACAGAGTCTCGCTCTGTTGCCCAGGGTGAAGTGCAGCAGTGCAATCTCTGCTTACTACAACCTCCACCTCCCAGGTTCAAACGATTCTCCTGCCTCAGTCTCCCGAGTAGCTGGGATTACAGGCATGCACCAGCACGCCTGGCTAATTTTTTGTATTTTTAGTGAAGACAGGGTTTCCCCATGTTGCCAAGGCTGGTCTTGAACTCCTAGGCTCAAGTGATCCTCCCTCCTTGGCCTTACAAGCATCACAGAGCTTGCAAGATAGTGAAAA
GGCCCAGGGGCGGCCGCGGGGGGCGCCTGGAGGAGGGAAGCCTCTCCGGAGGAGAAGAGCTGGGCGGCCGCCGTAGGAGGAAGCGGAAAGATAAGGGGCCCTCGGCTCGGCGGGGCCGCCGGACGCCCAGGAGCCTCAATGGGGACACGTCGGGTGGGGACGGAGGCAGCTCCTGTCCGGACAGCGAAACCCGCGAGGCCCAGGAGAGCGGCAGCCAGCGCGGCACAGCCCGGGAGCTGCGGCCCACGCCGGAGCCTACGGACATGGGCTCGGAAGGGACAAAAACCGGGCCGGAGTCAGCGCTGGAGCCAAGCAGCGACGGCCTGGACAGCGACTGGCCCCACGCAGATACCCGGGGCCGGGAAGGGTCGTCGGGGACGGGGCCCCTGGGAGCCAGCGAGCATTCCGGCGGGGACTCCGACTCGAGTCCGCTGGGGACCGGACCTGGACGGGGCTCTCGGGCAGCTATGGCCTCCAGGACCTTCGAGGACAGCTCGCGGGCTCCTCGGGACACTGGGCCGGCCAAGGACGCGAGCGACAACCGGGCGCAGCGGGGCGCCGAGCCAGAAACAATGCAGGCCTCGACGGCCCGGGCTCCGCGCCACCAGGTCGGAAAGGCGGTGGGGCAGGTGCCAGCGGCGGCAGGCGAGGGCGAAGCGGGAGCCGCAGCAGGAGCGGGGCCGGAGGACCC
GAACAAGAACAACCAAAGCCTTGGAAACACACCATCATTCTTAAGTTAAAGGCTTAAAAAAAAAATAGAGGAAGACTGCTATGACTGTGGACTTTCTATTGCATTCACATAATAAAATCATGCGACATTGTTTTGAATTCAAATGCTAAAAGTAAATATGTCATTATTTCATGGTTTTCCCCAAAGAGCACTATGACCCCCCAGACTCTATCCCTGGTACATTCTGCCATCTCTCTTAATGGGTCAGGTCATCTCCAAGTTGGGTGACCCGGTCGGATTACGGTCCCGTGAACTGA
GCTCACAGGCCCTCGCCTGCTTCCTTGTGCCCTTTGTTCTGAGTTCCGGTGACCCCGGCCAGGTCCCAAATTCTCCGTCGCGCTCCTTTTCCAGAGCCGCCGCTGTCCCTCCGGCCTTGGGCCTCCGCCCCGCTCACCGAGATGCAACGTTACATTATTGCCTCCGCTCCGCCTCTCCGCCACTCTCTGACCCTTCTCCTGCTTCTGGTCCCTGTCTCTGTGAATTTATTTCTAAGCCCCCTTCCATCTTTGGTTCCCGTCTCTGGCTCGTGGCCCATGGGGCCGATCTGGAATACAGGACTCCTTGGGTTCCGGATCCCATCTCTCCTCGCTCCCCACACTTTCCCACCACGAGGACTCAGGCCACGCTGGCCCAGCGGGGTGAGGGACCGCAGGAGTCA
AGAAATAGATGAAGGCCGGTTCAGTGCCTGTGTGACAGGGCATGTGACCCCAGGCAGGCCGTTTGCCCTCTCTGGACACGTTTGCCCGTCTGTCCACCAGGAAAAGCACGCATCTGTGTGCAGAGACGTGGAGCAAGATGGGAGCCCATCAGAATGAGGAAAAGGATGACAGTTTCAGGAAGGCAGGAGCCAAGCAGAGTTCAACACCCCTCCCCAACACACACATGCCCCAGGTGCAGCTGAGGTAGAAAGAGGCCAGACCACAAGCTGACCGAAACTCGAAACTCTTGCCAGCTCTCGGGTGAGGGTTTGCAGACCTGGCTCAGCTGCCAACT
CAGAGGCAAGACATTTCTGGCTAAGAGCCATGGATAGTTGTTCCATGCGTTTTGTGGTTTCTTATCCCAAAAGGGCATGAAGTCACAGTAGGCAGTGACATGGTAAACAGCCAGGGCCTGAGAGGGAGTCCTGATGGGCACACCTTGTCTAAACTGCTTTGGCCTGGAAGCTGAATTGCTGTCCTCTTGCACCCCTGGGGCAGGCTGCCCCTCTTCCCCCACACAGGCCCACTGGGGAGGAGGACTCTTGATTCTGGTTTCAGACTTGCTCTAAGGGGCAGACCCATGCATTCCTTCCTCCCCCCATTACTCTTATTTTCTTCCC
GAGCACACCCCTTGCCCTGGGGGAACAAACATATCTTATAAGGAGACACACAGCATAACACCCATGGACGTGCTGGGTACCCACTAGCCCAAGTTCATCCGCTGTGTGCAATGCTAGGATAATGGGCGACAAAGTGGCCAGCAGTTGTGGAGAAGAAGGAAGAGTCTGAGAGCCACTTTGAGTGTGAAGTTTGGGAGCTTTACCATGCAAAAGCAGGTTTGCTTTGACCGGCACAGTGCAACCCAGGTGAAGATACTGGACAGGTAGGTTTTTTGCTACCTCTAGACAGGCCAGAGGGTCACCTGGCCTCGCCCCAAGTGGCATCCTCTGGTGTGACATCACCAGCCACCCCCGATCTCTCAGCATCAGCCTCTGCCCCTGTCCCACCCCAGAGCAAACCAGAACCACCTGCCCAAGACTCAACTCGCCCCTTTGGTTCAAGCCAAATAAAAATCCTCTCGGTTCCCTTTTCCCATCTACACTCTGTCCCAGGTCTAGAGCAACCTCTTCATCTATAGGCTTCCTTCTCTA
TTCTGTTTTATTAACTGCTTGGCACCTAGTAGGTACACAGTAAACATTTGTTGACTGAATAACAAACTTTATTCTGAAAAACTAGAAAAAAAGGAATTTTGGAATTTTATATTTTATCAACTGTTGAACATGAACATTTATTAAATTTTATGATGCAATTTAAAACACAGTAACTCTAGCAAGAGATAGGTGCTTATCCTGAAAGTAAAAAGTGTAGCAGAGAATATGGAAGGATAAATATTATTGGTAGAACCTGGTCTGCAAT
CCCCAGCTATGGACCTTTCAGATGTTACCAGCCCTAGACGTGGATCTTCCAGATGATTCCAATTCCCTAGTCCTTCCAGCCACCTTCGGCTTTTTGAGTCTTCCTAGCTGAGGTCCCAGAAACCTAAGAATAGAGAAGTCATCCCTGCTTGTGCTCTGTCTGAATTCCTGACCCACAGAACCAGTGAGAACAATAAGACGGCTGCTGTTTCACTCCCAGTCGGTTTGGTGTGACTTGTCATGTAGCAACAGATAACCTGGGAGAAATTCAACAGGGGGGCC
CTGCTAGAGGCTGCCTCCTTGGGGGTGCTGGGGAGGGATGGGAGGTTTAGGGGCTCTACCAGGCACCCAGCCTACTGCCCCTGCTCCCGATCAGCCTCCAGAACCCTGGGAAGGAGCTGGTATGGTGGCCTGGGCAGGCTCTGCCATATCTGCTACCCGCCCAAGGGTCCAGCCCTCTGGAAGGTGTGGGTGGGGATGGGGGAGGACAATGAACCCAGCCTGTGCCAAAAACAAAGGATTCCACGGTGAGAGGGCCAGACCAGGGCATGGCTCAGACGACCCCACTGGAAAGGGATCCAGCTTTGGGGCAAGAACCTTCCCCGAACATCAGTGAAGCACAAGTGAGCATCATGGGCTGCCAGGAACCCCAAGAGAGGACAAGCAAGAGGTGCAAAACTGATAGATGGGCGGAAAGTGGTGGGACAGAGTGTAGGGAACAGTGCTGTGAGGACAAAGACGAAGTTCCAAGGTCCACCTGTGCGAGTAGAAGAGGACA
GAGGGTAGCCACATTTTCTCCCGGTAGAAACAGTAGACAGAACACGAGGACTGGTCTTTTTTTTTTTTTTTAATATTAATTAATTTATTTTTTGAGACGGAGCCTCGCTCCTCGCCCAGGCTGGAGCGCAGTGGCACAGTCTTGGCTCACTGCAACCTCCACCTCCCAGGTTCAAGCGATTCTCCTGCCTCAGCCTCCCTAGTAGCTGGGACTACAGGCACGTGTCACCACACCTGGCTAATTTTTTGCGGTTTTTTTTTTGTTTTTTGTTTTTTTGAAACAGAGTCTTGCTTTGTCGCCCAGGCTGGAGTGCAGTGGCGCGATCTCGGCTCACTGCAAGTTCCGCCTCCCGGGTTCAC
AGGTAAACATCCCATCAAGCCTCAATAACCAAGTTAATGTACCTGCCCCTTAGTAAAGCAATCACTAGCCACAAAAACTGAATGACCATGATTATTAGGCTGGGGTTAGCCCTTGAGCCTTCAGCCTTGGAGGGGCCCAGCATATATATATATATATATCAGCTAACAAGATGGGGGAGGGAATGGCCTTGGGCAGGATCTACCATAGAGGTAGTACCTTAAGCCAAAGAAAAGCAACTGCTCTGCTGAAATTCTCAACATCTGTGGACCTGGAGGTGAATTTTTTATGGTCTTCAGGCCTTCCT
GGCCTGAGCTTGTTTCGCAGGGAGCCCTGGCGGCCATGGCTCTGGGACACCAGACAACGGTCGTCAGGGCTGTCCAGGGTAAGGGGGTGTGGACGTGCAGACAGGGAGGGCAGCTGGACCCTCCAACCATGCTGGGCCCTCGGGCTGACCGGGGCTCGTCTGTGGGGCTCAGTGAGGAGGGACTTTGTTCCCTAGGAGTTTGATGAGGGAGCGCCATGGGGGTGGCGTCATCCTGACATCCTGCAGGGCAGTGGAGCCTTACTTTCCCTAGCCCCAGAGATCATGAAGTCTCTCTTTGTTTAAAGGTAGAAACCA
AACTGCAGATGTGGCCGTAGGAGCACTTTGCTAACTGCCAATGTGAGTTCAGACTCTTCAGAGTATTTGACACCCAGGTTTATGGTGAGGTGTGACATATGGGATGTAAGGTTTAATGCCTGCTCCGACTCCAGTCTTGCTAACACATGCGAAACATTTGGCAAATCATGACCCTCCCTTGGGGAAAAGAGCAGTCTGGGAGAGCTTCTCCAAGGCAGCCTGGCTTCAACGCAGTCCGGGGCATGACTGAGATAGAATTATGTGGCGAGGAATTGGAGGGTATCTGGGTACAGAGCTGCAGTGTGGGCAGAGGTGTAGTGTGGGCCGCATCCAGGACAGCCACTGGCCAAAGCAGGGAACAGAGACGGAATGAGGAAGAGCTCTGTGGGGAGGGTGGGGCATAGGGTGGAGAACCTTCAAAGTCCGAAGAGTATGACTTGTTGGGGCTCAATGCTGTAGGTAGTAGGGAGCCATGGAAGGCTCTTAGGTGGAGAAATGACAGCTGGACATTAGCGAGCAAGCCCTGTCTCCATGAGCAACACCGGTGGTCCTCTGAGCACGCCAGGCACGAGTGTGCAGGGAGCT
GCGCCCGGCTAGAACTCAGTTTCTAAATGACACTAGGGAAATGTAGTATGAGGCGCTCTTGCTGTCTTGCTAGCATCCTTGCAAAGAACGTCAGTGTGTATTTCACCGTGTTGTCTCCAGTATGTTCATTAATCTTGTATCTCCTTAATTGCAGATGACCTGAGAACCTTGTGCTCCAGGCTGCCCCATAATAAGTAAGTATCCTCAGGACTCCTAGCTGGGCCAGCTTGCTGGAGCAGGGTGGAGGGAGGCAAGACAGGGCGAGCCCCTTTGTCCTGGGTTCTTTGGGGAGAGCCCAGTAAGCACATGATGATAAGTGGAGCATCAGA
TGGCGCGTGTGGGCTCCGCGGATCCTTTCGAGCGTGGATCCAACAGTCCGTCTCTTTGGTGTTACGCGGCCCGTGGTTGTCCCTGCGGCTGAGGATGTGTGTGTGTGGGCCCGAGTGTCCCGTGCGCCCTGTGCGCCTTCTGAGTCCAGTTAGGCGCCCGCACCTGTTCCCCCAGCTCTGTGCCAGGCTCCGCGGGGGAATGGCTGGGGAGATAAGACGCTTACGTGCACATATAACTTAATAATCACATCATGACTGTTTTGTTTTTTGAGACAGGGTCTTGCTCTGTTGCCCTGGCTGGAGTGCAGTGGCACAATCAAGGCTCACCGCAGCCTCCAGCTTCTAGGCTTAAGTGATCCTCCTGCCTCAGCCTCCCAAAACTCTGGGAATATAGGCATGAGCCACGGAGTCCGGCCCATGTCTGTTTTATTTTGTTTTGTTTGAGACGGAGTTTCGCTCTTGTTGCCCAGGCTGGAGTGCAGTGGCACAATCTCAGCTCGCTGCAACCTCCGCCCCCCGAGTTCAAGCAATTCTCCTGCCTCAGCCTCCCAAGTAGCTGGGATTACAGGTGCCCGCCACCACGCCCGGCTATTTTTTTAAATATTGTTAGTAGAGACGGGGTTTCACCTTGTTGGTCAGGCTGTTCTCGAATTCCTGACCTCAAGTGATCCACCCGCCTTGGCCTCCCAAACTGTTGGGATTATGGGCGTGAGCCACTGCGCCGGGCCGCATGTCTGCTTTAAAGAGCTCTAAGAAAAGCATACAGTTCACTCATTTGATAAATATTGAGTGCCTAATATGTGCTAGACACTGTCCTAGTGCCCAGGGTAATAAAACTAAAAAATCTTACCTTCATGGAAATTCTGTAATGCGTGTGTGTGTGTGTGGCGGGGGGGTTGCCCGCGGGTAGAAAGATGATAACACAGGAAGTAAGTAAAATATGTAATAGAGGCTGGGTGCGGTGGCACACACCTGTAACCCTAGCACTTTGGGAGGCTGAGGTGGGAGGTTCGCTTGAGCCCAGGTGTTTGAGACCAGCCTGGGCAACATAGTGAGACTCTGTCTCTATTTATACATATATATATTCTCCATACATACTATATATATATGGGCCATGCTTTGGACCATGCTTCTGGGGAACAGGGCCTTATACTGCTCCAGGA
CACCTTTTGTTTTCCTCCTCTCTGTCATGGTCATGTGGCAGCTCTCACAGAATCCTTGTCTCCTGCCCTAGACTACACCCAACCCTACACTTTCAACACCTCTCTTTGAAGGCCCTCCCATCCAGGTTTCCCTACCAAGTGAATTTTTTTTTTAGAGACAAGGTCTCTTGCCCAGGCTGTCCTTGAACTCCTGGGCTCAAGCAGTCCTCCCATGTCAGCCTCTAGAGTAGCTGGGACTATTCGGCACACACCACC
AGCCCCTCGCTGCCCAGCCTGACCCAGTTGCCCCAACAGGAGGGCCTCCAATTTCTCCTGGGGCAGCCCAGTCACCTGGGAAATTCTGCTCATAGCAAGCAGGAAAAGGCCAGGACTCACGCCCCAATGACGCCACAGCTGGGCAAGCCCTGGGGACCCAGAGGGCCTGGTTCCAGTCCCGCCTGTGGAACAAACTCAAAGTTGCCTTCTCTGGGGCTCAGTTTCCCCTCTGATTACCACCTCAACCAATCCGTGTGTTCATTTTCCCTTTGTGGGGGCATCTACCAAGTGTCAGACCTGCAAT
GGGGTGCACAGAGGCCCGGAGTGGGGCCCGCCTGGCCCTGGGGCTCGGGACACTGGAGTTTTCAGGGGGAGCAGTGAGTGGAAGGCTCGTGGAGCTGCTGGACACCAGATGAGTGTTGGCATCAGGACACACACATTGCTCAGAACCACCCAGGAACAATCTGATGGACACCTTTGTGCCCTTCACAACACAACTCACTGACACTGGACACCCAGAAGCACTTGCAGATAAGAGACCACTGCACACAGAGCACAGTCCCTGCTTCCCTGGAGCTCACGTGCTAAAACATGA
AGGTCTCCTTTTTTCCTACTTTCAGCTTTAGTTCCTGGTTCTAATCAAGTTAGAGCCAATCCCAGTCAAGTCTTAGCAAATCCTCTTATCTAATTCATGAATCTCATTATACCTAATTCATGTTGTAACAACTCCTGCACTGGGAAAAAAAATGTCTGAATTAACAAAAATAGAAGGACCATCTGTGACTGTGTGAGCCCACCATCAGCGCCACAGTCCCGTGTGACTGGTTTTTGTAGGACGTGTCTTTATCTGTGTGTGCAGAAATCATAAGCCATATTATACCA
TGGAGTTCCTGGTGAAGCCAGGCTGCAGGCTGTGGGTGGAGGAGGGAGTTGGGTGCAAGAGACCCTGCTGGTGAGGTGCAGCTGGGAGGCGGGGCGTCAAGGCTGCACATCTGAGCATCAGAGAAGCCACGTTCTGGGGTGGAAAACGATGCCCCCTCCCCTTCCTGGCCTTATGGCATTTCAGCGGTGGGTGGCTGGGCTGTGGGACTTGCTCATGTGCAAGAGGAGAAACGGGTCTAGGAAGATGAAGATAGCGTGCCAGTGGCACAGGGCTGGTGAGGAAGTTAGAGCTGGAACTGCTGCTCAGTCTTACCTGGTTCCCATCTCTGTTCTGAGAGAGGCACCCCTTGTCCCAACCAAAATCCAAGCCACATTTTCTGAGTCAGAGGACTTCTTGTGTGGCCGGCCCTGTGAATGGTGGCAAGTGACCCTTACCGAAGGCTGAGTCTTGGGGGAGCACTGGCCTGAATCCTTGAGGGA
GCCAGGCATGGTAGCTCACACCTATAATCCCAGCAGTTTGGGAGGCCGAGATGGGTAGATCACCTGAGGTCAGGAGTTCAAGACCAGCCTGACCAACATGGAGAAACCCCATCTCTACTAAAATACAAAAATTAACTGGGTGTGGTGGCATGCGCCTGTAGTCCCAGCAACTCAGGAGGCTGAGACAGGAGAATCGCTTGAACCCAGGAGGTGAAGGTAGTGACTACCTCATATCTATTAACATTGTGCCGGATGATATGCTTTAAGGGTATCAGTTAA
CCAGACTTAGTTAATTCTCTCCTGGATCAGGAAAAAAGGCCTGGAAAGGGAAGAGGATTCTCTACAGAATGTAGATTTTTACCCACAAGTGACAGCTTTGCAAGGCCATTTCAAAATATGTCAAAGAAACATATTTTGGGGTAAAATACTTCAATTTCGTTCAGAGCCTGCTATCTGTCACGTTGGCATCTTATTGGTAGAGTCGGCTTTGTCAGTGTTAAGGTCTCTGTTTTAATGTTCATGCTGGTCAGCCGTGCCTGAATTCCAAAGGGCGGAGGTATAATGAGGCCTGTTTGACCCGCATTCCCATCATGGCCTGAACTCGTGTTTCAGGTTAACTTTAGGATACCCTTGGCCAAGAGGAGGGGACCATTCAGTTAGCTGGGGGCTTAGAATTTTGTTTTCGGTTTATATTTGTCACCTTCCAGTCTCAGGATGGCCACCACAGCTGCTGCATTTGAAGCAGGAGCATGGGGCTGGAGGCACATGTGCTGCACCCACAGAACAGACAAGAAATTACAGCCTTTTCCGGAAACCCCAGAGAGCTCCCGCATCCACGCCACTGGCCGTGCGGACACCCA
ATGGGCAGAGGAGGGTGTAGGGGCTGGGGTGGCAAGGGCTGGGAATCAGTGTCAGGACAGGGATAGGGTGGGCAGAGGAAAGTGAGGTGTGATGTGGGCATGCGGGGACTGTGACCAGCCACCTCCCCTTTAGTTGAGGGGCTGTGCGGGACAGGAAGGCTGCATGGAGCTGCTGAGCCTGAGTCTTTCAATGGGTGAACAAGGCAGGAGTGGCCTGCAGAAAGAGTACCTGGAAAAGGACTGTACCCGAAGAATTGGGTGACACTTTCTTAGCTCCACTCAGGGAGTGACCCTGAGGAGGGTGCTGCCAGCCAGAGGGGCTCAGGTCCTGGTGAGCTGACAGGCTTTTCCT
CCTCGGAAGCCTCAGGTCATCATCAACAGCAAATATGTCAGGGACGCCTCTGGGAGGTCACTGGGAGTCGGGCATGTAATCCATTTGGGGAGAGCAGGAAAAAAGACAAGTCACCAATGACTGAAGGTTCTCCAGGGCTTGAAGTCAGGATTTCCACATCTCACAGATCAGCAGGGGGCTCTAAAGGCTGCTCCTCCCACCCTGGTCTGGAGAGAGGGCCCAGCCCCTCCTGGGGGCACCTGAGAGGGTTCTGTCCAGACGATCCCAGTGACAGTTGCTGTGGAATTTCCATGCTGGGCACACTTGAGGCCCAAAGCTCCGATTCCCAAGAGGCGCCACAGCAACCATGCCAGGAAACTGGGCCAGG
GATGGACATGGCTTTTGGGAGGGGGGGTGTCTCCAAGGGGGCTCGGGGGTGAGACGGCCCCCCCTTTTCTAGGGGAGAGGGAAAGGCAGGGGGCGGGGTTCCCTGAGATCTGGGGTGTTCCCCCCCTTCTGAAGCCCCCCTCCCCCGCTACCCCTCCCCTTTCCTGGAACCCCGTATCTCGGGGTGGGGGGGGGGAAGGAGAGATCATTTAGGGAGTGCCGGGAGGAGGGGCGGGCTGGGAGCCCGGACGCCTGGGTCCCGGCTGGAGGTGGGGAGTTGAATGGGAGGGGTTCAGGGTTGAGGTCAGTACGGGGAGAAGAGGAT
ATCTCTCTCCTTTTCTTATCATCTTTTTTTTTAAAGACGGGGAAAGCACAGCGAGAAATAAGATTACAAAATGCCACTCGGATTGCAGAGAGAGGGAAAAACACCGTCTCCGCCCCTTGGCCTCACCCTCTCTCAGTCCAAAGAGGTGGCGGTGGCTGGGTGGGTGGGTGGGGGCCCGGGGAAAGTCTAGAGCGTGCTCGAAATCTCTTGACCCTCCGGAGTATTGACTTTGGTCCCAAGAAATTGCTCGCGGTTGCTGGGAGAGTACTGGCGGTGGGCTGAGGCTCCTGGAGAGCCCGCGGGGTGGAGATGGGGGTCGGCCCCCCCTCGGCGCCCAGCCGAGGAGCAGCTGCCAGT
ATGAGGGCTCAGCCTCCACACCCAGGCATCTTTTCACTTCTCACACCTCTATTGTGATTACTGCCTGATGCAGGCATTTGCTGAGCAGCCTCGGGCAAGTCACTTGGTCTCTCTGACTCTCCATATCCTCGTCTAGAGTGCAGGAATCTTAAGAGTTCCTAGAGTTGCTGTGAGAGTGAAATGTCTTTCACATTTTAAAGATGATGTCTTTAAAGTGTCTGAACACAGTGGATACATAGTAAACAGCAATGTTTATGTTTAGCTCACCCAGGAATACATAAGCCCCACATAAGACACAGGCACACACATCCCTTCTCTCTCAGGAACACC
ATCATACCTTTAACCAGCTAATCTAGTTTTCTTTCATCTCTTGCTGAAATTCTTCTCCAGCCAATGCCGGACTTCTTGAAGGTTGTAGGAGAAGGGGCCCTTTCCTCCCAGATAAGCAATTTTCTGTCTCTGCACAATGCACACACGTTCAAAGGCTACCCCGTAAGCTATGTTGGCGTTATTGTCCATGCGGTCAGCCACAACTCGGCACTGGGGCGGCAAGGAGAAACGCTCCAGAAGCTGCTGGGCTGCTGCACATCGATCTTCCTGGTTCTGGTGCTTCTTCACCTCAAAAGACAAA
TTAAAATATGGATAGAGACGCATAAATACATCTTTAAAATAAAAATATAATCGTTTGTGTTAAGTCCTTGCTCCATTGGCTCTCAGCTGCACTCACAGCACCAGTGAGACCGACACGGTTGTGCCCCATCCCACAGGCGCCAAATGGAGGGCGCAGGGTTTTAGGAGCTCGCGTAGGGCCTCTCGGGCGGCAGCAATGGAGCCGCGAGGCCGGCGGGGAGACCGAGGACGGGACCCGCTGAGCTCTGGGTGAGCTGGGGGGACTCGAGGGGACCTGGATGGGCCAGAGGCCTGGCTTGGGGAAGGGCCCCTTCCCGGTTCCCCAAGGTCCCGGTGTGCCGCTGCCGTAGGGAAGCAGGAAGGCACGGCCGCGCCAGGCGACCTGAACGAGAGGAAGC
TGTTGCTCCTCTGTAATGCTATCCTACTTTGCCTTAAATGACCACTCCTTCCTTTGTGTTCTGCACTATATTGTTTATATCGTTGTCCGTTGGATTCATGCATGTCTCTTTTGTCACTAGCAGTGATATACATAAACATCCCAAAAAAAAAGTAGCTCTGGGACAGGAATGTGTCAGAGGCCTTAGAAATGGTATTTTATTTAGTCTTTAAAAATAAGTCATGTTATTATATACCTCATAGAAACAGGCTCACAGAGGAGAAATTGAAT
CAGGAATCCCCGACCCCCTCAATGAATGTAGTAGTAATATTAGTCATCTCATTCCTACATTTCACTCCCTAGGCCAGGACCCCTGAGATTTCAGTAAAGGTATAAATTTGCTGAATTCTTTGAACCAAGCGCCAGGTGCTGGCTTCATGGAAGGCAGAAAATTGCTTGCCTTGTCCCCAATGAGCACACATGAGTAATCAGTCTTCGTCTTCCGGATGTAGCCAGGGTAGCAATGGCCTCGATCCCACCAGCTGGTGACTATTAAATATGCCAAGCCCTGACAGGTTCAGTCCTGAG
GGACAGAAAACGTCAATCTCAGCCATACTTTGCTCACAGGCATTGGGTAATGACACATAGACCTGCTTGCTGTTCTCCTTTGGCTTCTAGATCTAGTTCTTGCTTATCCAAAATTACTAATTCCCGACAGTTAACAAACGTAACTGCAATCCCAATAGCTTAACTCAGATCTAAGAAGGGTGTTTTTAAAAACTAGTCATCAAGAAATCCTTCTTACAGAGGAGGCAGAGCCCAGAGTAACTTGAAAATATTGCACAAATATTGAGAAAGAACATCT
TGCTTGTGTGGCGGAACCTGGTCACTCTGGCTTCATACCTCCATGCCCTGGTGGCTGGACCAGTGGGAAAGAGGGTGTGGACGATGTATCATCATGGGACAATGTGAGCATGGCAGCTCCCAGGATCTGTCAGGGGCTAGAGAGTGGTAACTTGTGACATCTTCACATTCACAGGGGCCCTCACACATTCACTGGTGATGTTCTTGAGATGGGGGTTACATTTTATGTGAATTTGAGGCAGTGTTGTGTTAAAATATTAATGAAGTCTCATTCTAAATAC
CCTCTGGGATGGCGCCTGGCTGTGGCCGCGTGGTCTCTCACGCAGGGGCGCCGGGCGGGGGAACGCGGCCACCCTGAGTCTGGTGAGTCGACTGCGGCGGCCTGTGTCCGAAGTGTCCGGGGCCGTGAACAAGGGCAGCGGCCTGGCCTCAGGCCTGCGTTCCCACGTTTGGAAACGGGGAGCTTCGTCGATTTGTGTTTACATCATCGACTATGCCAGGGAGTTCTCCAGATAAGCCTGGTTTTATTTTCGTCAGTGAAAAGGCCTTACCGTATAACTGACTTTATGCTTGCCCTGCCC
CTGTTTTGCCTCAGTCCAGGGCAAAGCCACCAGGGAGAGTGTCCAGGAGAGCTGTCTACATGGAGATGACACAAAACGTGACCCCTGCCAGGGGCTCTTCTCCCAGGAGGTGTAGCTGCGTGGCTTGAGTGTATAGCAGAGGCCTGAGTTGGGCTTTCTGGGTTCGAATCCTGGCTCCTTCTCTAGTTGCTGTGAGACGTAGGAAAGGCTTTGGAGTCACCCCCAAGCCCAGCTTCTTCAAGTGTAAAGGGGGCATGTTAATGGTAGCT
AAACCCTAGAAGAAAACCTAGGCAATACCATTCAGGACATAGGCATGGGCAAGGACTTCATGTCTAAAACACCGAAAGCAATGGCAACAAAAGCCAAAATTGACAAATGGGATCTAATTAAACTAAAGAGCTTCTGCACAGCAAAAGAAACTACCATCAGAGTGAACAGGCAACCTACAGAATGGGAGAAAACTTTTGCAATGTACTCATCTGACAAAGGGCTAATATCCAGAATCTACAAAGAACTCAAACAAATTTACAAGAAAAAAACAACCCCATCAACAAGTGGGCG
GCCAGGCCAAGCGCTTGACACCTGCTCTCTCTTCTTCTCTAAAGGGATTTTTTATCTTAATGAGTTTTCACTGTATGTGAAGCTTTTCTCCTTTGACTTGCAACATAAGCCTAACCACTAATGGAAAGAGAAGACACTCTTTAATTTTTTTTATGAAACTGAGCATCATTGACTGAGGTAGAATGTATGTATAGTCAAGGTGCAGTTCTGTGAGTTTTGACAAACCTCCACAGTCACAAAATCATCTTCCACAATCAAGATGCAAAGAGTTCCACCGCATCAAATTCCCTCAATTTCATGCTGTCTTATTTAATCCTCACAGGAACCCTAAGGAGCTACTGAACTGTTAAGGACAGAGAGGGCAGGATTTTGTCCTCATGGACACCCCGACTTCCCACTGCCCGGCACAGTGTCTGGCGTATAGTAGTTACTCACTACATGTTTGTCAAATGACTGAATGAATGATACTGATATTATTGTTATGAGCAGTTTACAGATGAGGAAACTGAGGTTAGAGAGCATAAATACTGTAACTAATAAGATATGTGTCAAGGATGCAATGGCAAGTCTGTTGTTTGTATCTGCAGCCCCCTGCCACAATCAGGGGCTCTCAGATCCAGAATTCCTTACGTAGGATGCCAAAGGCCTGGGTCGAGATCTCTGTGCAGCCTCGTGGGAAGCCAGCCTAAAACCTGGAAACCTTAACCTCCGTCTCCTGTTGCTTCTCAGGTTCAGGGACATTTATGTAGAGGATGCTTGGGGAGTGGGGGTGGGAAATGGGGCAGATTGACCTTCCTGACCACGGGGTGGGAGAAGGAGTCCTAAACTGGAACTCCACCCTCAGGTCCAGTCCCGACTATGGAGTGACTTGCTGTGTGACCTCAGACAAGTACCATGGCCTTTCTGGGTTCTAGTTTCTCCAACTACAAAATGAAAGAGGGGCTCCCACCTAAAGGGGTGAAAGCATCCTAATGGCTCTGCTCTTACGGTTCTGTATCGGTCAGGACTTTCTTGGTTGCAAGTGATGGAAAATCCCACCCATGCTGGCTTAGGGAAGGACAAGGGAGGATTTTTCTGGCTAACCAAGGAGTTTTTGGGGAGTGTTCTGATTCAGGTATGGCTCGATCCAGGTGCTCTGACAAAGAGTCAGTCTCTGTCTCTGCCTCTATCTGTCTATCGGTCAGTCTGTCCCTCTCCCTCTCTCTCTGTTGTTTTTCCTCCACTCTGGGCTCTGCTTTCCTGTGTATTGGCTCCATTCTCACGCAAGCTATCCCTATGGGATGGCGGATCGTTTCCAGCAAGCCAGGCTTTCATCGTGTCTTCCCTGAGCCCCCGGCAACAACAGCAACTCCCTTCGCCCCAGAGTTCAGGCAAAAGGTCCACATTGGCTCTGATTGGACAAACATGGGTCACATGCTCATCCTGGACCAATCACTGTGGCCAAAGAAGCAGCGTCCCCTGGTTAGCTAAGCCGGTGTCACAGAACCACATCTGGCTATGAGGGTGTGGGTGATAAGAGCCACATCATGAAACTGGAGGAAGAGCAGTTTTCCAGAAAAAAAAACCTGGAATCATTTCCAGAATAAGGGAATAGATGCTGGGCAGGGAAACATTTTAAAAAATCCATTACAGAGTCTGAATTACACCTGGTCCAACTGAGACCAAGGAGATTTACCTCCATTCATTGTTTCTCTGGTGGGTCCAGAGAATCCCTCTTGGGTCTTAGGGGTCCCCCAGCTCCAAAACCAGCCAGGCATTGCCTGCACTGTCACTGCACACCCGGGATCAGTTCACTTCCTCTCTCTTCCTCCATGTTCTGATCTGAAAGACGATCTTCCCGTATTTCCCCCACAGCTCAGGGAGGAAGTCCATGTTTACTTCCTCAAAGGTGGCTGAGGGATGAGGCTCTTCTTGCTGGCCCCTGAGGTCACACCAGCCCTCAGAAGAAACTGAGAAACTCCTAGTAATTTTCGCTAAAGAAGATGGTTCAAGGGTTGTGTGTGTTTCCTCTGCCTGCTGTAATAAATTACTACAAACTAAGTGGCTTAAAGCAACACACGTCTATTCTTTGACAATCCAAACCCCAAAATGGGTCTCACTGGGTGACTAGCATGGTGCCAGCGTGGCTGTGTGCCTTCTGGAGGCTCTGAGGGGAATCCGTTTCCCTGTCTTTTCCAGCTTCTAGAGGCCCCTGCACTCCTCAGCCCACGGCCCCTTCCTCCACCTTCAAAGTTAGTAGCACAGCATCTTGCAGTCTTTCTCACACCTCTGTTCCCTGCTTATAAGGACTCTTGTGATTACACTGGGCCCTGCCAGGTCATCTGGGATAACCTCGTCACGTCAAGAGCGATCTAACTCGATCCCATCGGCAAAGCCCCTTCTGCTGTGTAAGAGGACACATGCGCAGGTCCTGCGACGTGGACGTCTCTGGAGCCGTTATTCTGTTGACCACAAAAGTCATTCCACTCATTCCCCTGCTGCCTGGTCCTCCACCCAGACTGGACCAGTGAAAATTTACTTTGTCTTGTAGAACGGCCTTACGGTGGATTAGGATGGAGTAGAAATTCTCCACATTCACACAAGCACACACAAACACAAACACAAACACGGAGGCTTCTCACCTCCTCTAGATTGCCAGCAGTGCATGGCACACACACAAATTCATTCTTTCATTCAGCAACTATTTATGAAGCACCTACTATGTGCTTGACACTGCACTGGGGCTGCCATGGAGATGAAGACAGGGTCACACTCAGGGAGCTTACAGCCCAGTGCAGGACAGAAACATCAAACCAAATAAATACGTCCAGATCTGTGAAAGAAATGAGAAGAAACAAACAAAAAACTTCACAAATGAGTACTAATTTATTCAT
GGGGGCTTCTCCTCTTGTCTCCCACTGGTGCTCTGGCCGTGAATCCATCCAGGCGCCAGGAGATGACAATCCGGTACCAAGGCCGGCAGTACAGGCTGAGGATGGCATTTCTCCAAAAGGTAACCCTGGCCCCTTACCTGGGCCCTGGAGTGCCGGGGACCACATCTGGGAAGCGTCCGAGGACACGTGGGGCAGGAGTGGAGGGCACCCCTTTGGGTCGATTTGTGCAGCTCGATTTCATTAAGTGACTGGTGTGAGTTGTGATAAAGACAATTCCGTTTAGGTTTCCAAGCTGCGTCCTGGGCCTGGAGACTGAGACAGAGATCCACGGACTGCAGTGCAGGCAGCCCACCCCAGATCCGAGTCATATAAGGTAACCCAGACAACCACCTACGAATTTAAAGCTCCTATAAGTTGCCCTTTCTGCATCCGAAGTGTGATATTTGAAAGTTAAAAACGTTATCTTACATACATAGATCTTAA
CTCGGCCTCCCAAAGTGCTGGAATTACAGGCGTGAGCCACCATGTCCGGCCTATTTATTTATTTTTGAGGTGGAGTCTTGCTCTGTCACCCAGGCTGGAGTGCAGTGGTGACATCTCGGCTCACTGCAATCTCCACCTCCCGGGTTCAAGTGATTCTCCTGCCTCAGCCTCCCGAATAGCTGGGACTACAGGTGCCTGCCACCACGCCTGGCTAATTTTTGTATTTTTAGTTGAGATGGGGTTTCACCATGTTGGCCAGGCTGGTCTTGAACTCCTGACCTCAGGTGATCCACCCACCTCGACCTCCCAAACTGCTGGGATTACAGGCGTGAGCCACCGCACCAGGCCTATTATTGCAATTTACAGAGGGACGAGGGGGCT
TTAAGCACTCCTCCAACAAGGGCAGGAGTGAGCTATAATGTCATGTTGGATTCCAGTCGACTTGGGGTGGTTTGACAGGCTGCCCAACCTGAGCATGTGACCCCAGGGGAGCTGTTTTAAGGCTTTTTTTTCCTCCTGCTGGATTCACTTAGACAGATTTTAGCCCCCAACAAAAGAAACTTTCCAGCCACACCCACCTCCTCCCCCAGCCCTTGCTTCTGGTTTCTTCCTTCTATAACCCACTTGGAATTCTTGGCTGATTCATTCCAGTTCTCTCCTGATGGGATTGCA
TTGTGAATCTGCCTTTCACAGACGTGGTCTATTCTGTTGTCCCACCATTAGCTTTGTTTCTAATGAAACCTACCCACTCCAGCCCCTTCCCGGGAGCCTGGCGGACCCAGCTCATGTAGTAGTCACTGAAGGTGAATCCAGAGGCTGCACAGGAGAGTCTCAGGGACCCCCCAGGCTGGACCAAGCCTCCCCCGGACTCCACCAGCTGCACCTCACACTGGACACCTGCAAACAAAAAGAAACCCTGGTCAGAAACTGCCACACAAATCCACTGTTTCTCTCACTCTTATCCACTCACACT
CCTTCTCTTTCCACCCCGCTCCCTCTCTCCATCTGCCGCTGCAGCACTGCCAGTAACTCCAACCGCAGCACGCCGGCCTGCTCGCCCATCCTCCGGAAGCGGTCTCGCTCGCCAACCCCGCAGAACCAGGACGGAGACACCATGGTGGAGAAGGGCTCAGATCACTCCTCGGACAAGTCCCCGTCCACACCGGAGCAGGGCGTGCAGCGCAGCTGCTCCTCCCAGTCCGGCCGGAGCGGCGGCAAGAATTCCAAGGTGAGCGGGACCCCGTTGAGGCGGTACCTCCTT
CCACCATCATTCATTCAAGGAGAATTATCTCCAAATTCCCTTATTCCATCAAAAGTGGAGTTTTTATTAAGTGGTAGAGCTATGGAATCATGGAGCTTAAAGTCCCCAATCAATCAAACGGGCAGGCGGACATGCAGAGCATTGGAAAAACACAACTGAGGTCAAAATCTCTTGTTTCATAGGTATGTCTTTTCTGTGGTTCTATCCTTCTTGTGGTGGAGAGGGAGGACCATATATTTTGGCTAATAATTGACACTGAAACTGAATCAGTGCTTCTGGCTAGGCTAGTAGCCTAGTG
TCTTGTCCAGGGCTAAAGGCAGAACTGTCCCTCCCCCAACCCTCACCACTAGCTTGGTGACTCTATCAGGGTGCACTCCTGAGTTCAGATTAAATGTTTTTCAGTACAATCCAATTTCTTCCTGACACACGGACTAGAAAAGCCCAGTCCATGTGTGCAGACAGACAGACACACACACACACACACACACACACACATTTGGTGCTAAATATCCAATCAAGTCCGCAGATAATAGAGACCAGCCAGTTCACTCCCAGTTTAATCAGATAAAATGCTCATTCATCGGCTCCTGCCAGAGCTGCCGTCCCCTCC
TCAGGGAGCTCACAGTCTCCTGAGAGAGACCTCCAGGAACCCACAGATATATAAAACGAATAAATGCAATATTAGAATGTGATGCAGGCTAGGAAGGGAAGAGAGGTGATTTTCACAGGGTGCAGTGACATACTTGAAATATATCAGGGGTTGTCCATCTCCCTGGCCACCTCTGACTTCCCCTGCTTGAAGGGGTGAATTCACCCCACGGTGGCACGTAGTAGGTGCTCAGTAAATGTTGAATGAGTGAATACATGGATGACAGCACTGTCCAGAGCCAATTTCTTGGGTCTTGTAGGCTAAACAGATGAGGAGTGGCAAGGCA
TATCAGGTTACTTTAGAGCTGAAGCCTAATTGGACCAATGTAGACTCTTTACAATGTGTTTAAAGTTCTGAGCTCCTGGTTTAAGTGGAAAGAATGTCAATGATGATTGATCATCACCAGTCTCCTGGGGACCTCATGTGCCCAGAGCTTGAGCCTTCACCTAGGACCCAAAATACTTAGAGAGAGAAAATAAGTCACTGTATTTGGATAGGCAAAAAACAAAACAAACAAACAAAAAACAACCACAAACCCTGCTTTG
TGTAAAGTGAGGAGACACTAATTTAGCTTGGGGGAGTGTTGGAAAGCCTTTGTATGGCAGATGCACCTGACATTAATAGCTTAACTGAAGAGCATGGCCGTGAGAATGACCCTATGGCCTAAAAAGAATGTGTGCTCAGAGTTCTGAGCTAAGGAATCTGAAGTGGCCAACTTGGAGATTCATTCAGTGTCTACAAGGCACATCTGAGCCCCTGGCCCATCCCATGGAACCTGGGCCATACAGGAGATCAAGGCCTTTTGTACTGGGTTAAA
GGCAGGAGTACTCTAAGGTGGGAAGAAGCAGCAACTATCAAAAGACCATTTACAATATTTGGGAGTGAATCTAAAGGAATTGATAGCCCAGTACTGCGGCTCAAGCCTGTAATCCCAGTGCTTTGGGAGGTCGAGGTGGGAGGATTACTGGAGCCCAGGAGTTCCAGGCTGCAGTGAGCTATGATTGCAGCACTGCACTCCAGTTTGGGTGACAGCTGGGAAAGAAGCCATAGAAATGCTAAAAAATGCAGAGGAGTTAAGCTGGAAGGGAAGGGGAGAGGATAGCTTTCCAGGAACTGGAAAGCA
AGGGTCATGGAGTGGACCACTGTCCCAGCCTGGAGTCCGCTCTTCCTTTGCCTGCTCCCAGAGTTCCGGGTCGCGGGCACTGGGAACTGTGCCGCCAAGGGGACTGGGCCGAGGGCAAAGGTTTCTGCCCTGCTGCAGCTGCGGGGCTGACTGCCTGAATTAGGCGCTGAGGCGGCGTTGTCCCTGGTGTCCTGGCTCTTGGTGGTGCAGGCAAAGTGCCCGGTTGCTCTGCTGCTGCGGCGCCGTTGTACAGGTGGCAGCTGTAGCTGAGTTCTCAGTAGGGGCCGGCAGGGTTGGTCCTAGAAAGCGTGAGGATCGCCGAGTGCACTGCCCTCCCAGCCTAGGGTCCACTCTTCCTTGGCCCGAGCCCAGAGCTCGGGGTTTCAG
GAGCATCAAGTCGTGCTTGGCACAGGAAGTGGTCCACAGAAGGGGTGGGTGATGGAGAGGCTGGTATGGAACCAAGAGGACAGGGTGGGGAAGGGGCAGTTTCCCCCAAGAATCAAGTGGCTGGGAGAAAGGGAGGCTGAGCAGGGTCTTGGGGGTGTAGAGTCTGCAGAACTGGAGGGGGTGCACAGCTACGTAGACAAAGGCCGCCGCAATGGCACCAACTCGGGAACCCACTCAAGGGGCAATCACTTTCTCATCTGTGGGCCGGCCTGGGTCGGCAGGACAGGAGCGCCGGAGGCATCAATCATAGCCAGGAGACTTTGCAGCTGCTC
GGGCAAGGGATGTGTATTAGTCAGAGTTCTACAGAGAAACAGAACTAATAGGATAAATGTACATATGAAAGGGAGTTTATTAGGGAGAACTGGCTCACACGATCACGAGGTGAAGTCCTACCATACGCCATCTGCAAGCTGGGGAAGAAGGAAGCCAGTAATGGCTCAGTCTGAGTCCAGAAACCTCAAAAACAGGAAAGTCGACAGTGCAGCCTTCAGTCTGTGACCCAAGGCCCGAGAGCCCCTGGCAAACCACTGATATAAGTCCAAGAGTCCAAAGGCGGAAGAACCTGGATTGTGATGTCCAAGGGCAGGAAGCATCCAGC
TGGGATTACAGGCGTGAGCCACCGTGCCTGGCCCCTTCTTTCATTTGGGTCAATTCTTCTCTCATCCATATCAACCCTGTTGACCTCAGCAATGGTCCCAGGCTTTAGGTGCTTGGGTCCCTGGGCTATGGGCCGCATGATGGGGGCTGAGAGAAGCTGTTTTCCCTGCCCCTGGCAAAGGAAAGGGGTTGAGAAGAACCCAGGGCTATGAGAATCTGGAGCAGCCAGTGGAAAATGCACAGAATGAAGTCAAGATTCTAGTCCCACCTCTGCTGCCACTCTTGGTCTCAGGTTGATTATTAGTAAAGTGAACTGCTTCCCTCG
TGCCCTCTGTGATTTCTCATTTTTGTTTAAGTAAAATTGCCATGGTGACATTGCTGCACAATTCCCTAGTGCTTCGGAGGAAACATGGATGGTTAGTGATCTTAAAGACAGAGTAAGGTGCTGGGCTTCGGAGACTCTTCCTGGAGGTGCATCTTGGCATCTGCACAATGCTGTGCATACTCGGGTACTATTTCGTATTTAGATTCTTGTTCACAAAGCATCAAGTCCTATTTCCTTAAAACATTTGTTTCTTGCTTTTTTTTTT
AGATTAGGTGAATCACCACGCCCCAAAATAGACATCAGGTGCTTGGTGGTTTGAGCCAGCGTCTTGCCTGGTGCCTCTGCTGTCCTCCGTGGACTGCAGCCCAGCCAGCCTAGGCTCCAACCCCAACCCGGAGCACCCCCAGGAGAGTTACCTGTAGGCTGGAGGTTGAGTAGCACCCCAGGAAGAGGTGTGGGTTGGCACCAGCAGTGTTCTGATGGCAAGGCAGCCCCCAGGCCATGCTAGGGTGGTGGCATAGCTGTTGTGGCAGCTGACGAGCTTGCTGTTCTCCAGGGAAGCTGCTTCTGTGGAGACCGCAGGAAGCACAACAGAAAAAAACCCACAAAACGAGCCTCAGAGCACTCAGCAGCAGGGTTTTCTTTGCCCAGAACTGAACTGGTCCTGCATCGTGGCTTAAATTCCACCTGAATTGGAACTTCTCTGGCATGCCGG
AATTAATTTCATCATTTCTCAGACGGCTAACCATTTGTCTTAGCACCTTTCATTATAAACTGCATGTTTGTTCCACCGCTCTGAAATTATGTTTATGAACCAAATTTCCATGTTACTGGGTTGATGTCTGGATATTCCATTTGTTTCCTGTTCATGTGTCACTAGCACACAGTTTTAATGACAGAGGCTGTTTTCGCATCTGTCGGGCATTGCGCTTTTGTTTGTCCGCGTCGTCTGCGTTATGAGACATTTGTTCCTCCATGTGAAC
CTCACCAACCTAAAGATCTACGCTGTTCATAGTTTTGGTGAACATCCGGCTTGCTATCTGTCTCTGTCTCTGTCTCACACAATTTAATATCTTTGGGATAATGCTATATATATGAAATGTCCCGAGGCATGCTTTTCCCTCGACAAAATACATTGTGAGATATCTTTCTATATCAACCAACATAAATCTATGTCAAAATTTTTAATGGCTACATGGCATTCCAATATATGGACGTATCATAATTTATTTAACCAGGCCCATCTTGGTGGT
AGCCTTTTGGAAAACAACTTGGCAGTTTCTTAAAATTTTAAACACAAACCCACCATATGACTGAGCTATTGTACTCTTAAGTATTTATCATGGAACTTTTTTTTTTTTTTTTTTAAGATTCTGAAAACCCTGTCACCTGCTTTATTTCTGGAGAAGGGTAAAGGGAGAAGGGAAAATATTCACTTGAATTTGAGGGGCAGCTAAACTGGAAGCAACAATTTCAGGCCTCTAAGGTTCCTCTGATCCATAAGGGAATGCTGAAACTTCCTTGTTTGGAGATTCAAAGAGTTTAATTTTTCCCTACAGCAAGATCAACAATTTTCACTGGGATAAAAGAATAAAGAACAAACTCAATAGCACCAAATGGGGTTTTAACACAGAAAACAGGGCCACTCCTTTTGAATGCAAATTTTTACATTAAAATATGTTTATAAATCATAGTAGTTGTTTTCCCTCTTGATTCAACATTTCTCC
TCATCGAATCCACAACACCTCAGTTTCCACTTACTTTGGAGATGGTTTAACATCTTCAGTATCAAACTTGGGGTCTTCCCACAGATGGATAGAGGAACCCTGGCCATGGGTGTTTGCTGCCAGGGCAGTGACTGTCTCTTCCTCATTTGTTCTTATCCCAGAGCTCAGTCCTGGGGAAGACACATTAGGCCCCATGAATGTTTTAATGAACACACTCCAGAGATGAGTTCTAGATCACCCCTGGGCTGGTATCTAGTGCAGGTGTGGAAAGGTTTTCTTCACAGCCTGTCCAGCCTATTGAGCC
ACAACACCGATCTCATTTATGGAGTAGGAAATCAAGCTGGAGAGGTGGGGTCAGCCTAGGTCAGAGCAGGCAAGGACTGTGGGAACCTCTGAGGGAGGGACCTGGTCTGGTTATTATTTTGCAGAGAGGACTCTGGTTGGGGGAAGGCAGCCAGGAGCTGCCTGGGTTGTAGCGGGGAGAGGTGGGCGGAGGAAAGAGGCCTGGGATGTGGAACCCTAGGATCTAGCCCTGAGGGCGGGCCAGGTCCGGGCAGCCTGGGTCCCACGCAGCTGCCCTGAAGAAGGGGCTGGGGGCGTCCTGCCTCCACCCGCGCCCCCAACCACGCCTGCCGTTCCCACCGGCCGCGCCACCCCCGCCCCCGCCCCTGGCTCTGTCCTCCGGTGACCCTGGAAGGGGCACCCGTGGCTGCGACTGCACTCCCTGTAG
GTTAAGTCTGGAAAACATAACTAATGCTTTGCCCCTGTATAATATCTCTTCTTTTAAGCCGTTACTTGCTTTGAGATAAACAGCAAAACCTCAGAGATGAGAGCTTCCTTGGAGACCAATAACTTTTATCTCTTGTAATAAACGTTAAGGCCATTTAAAATTTTTAAGTAAAAAACTCAAACATTTCTGGGAAACCAGCACGCCCTCCTGTCGCCCTTCCCCCACCGTCTCGGCTCCCAGATTCCCGCCTCTGTCTGGCTTCCAGCCCCGCCCCGTTCTGAGTGTGATCTGTGCTGTCAGTGCAGGAACTGGGACACCCCACTGCTGGCCC
CACCGTAGTTGTGACCAACAAAGTTTTAAATGGGGCATATAACTTCCCCTTTCATCTTCTCACCAGCTCTCGCTGGAGGCTGGGCTGGGACGGACACCCGGCCTCCACTTTCTGTGGCAGGTACCTCCTCCATGTCGGCCCGCCTTGGGGCTGAAGCCTGAAGGCCCCAGGGCACACGAAGTTCCCCTTCCTCCCCTAGACCTTTACCCAGAGGCCTTGGGGGCAACCTGACACACATGGTCCTGCATGTGCGACTTGGGAGGCGACGTGACCAGCTCCACCAAGCCGGCCATATGCAGGGCCCGGCCGAATCCCGGGTTTCGGCGCTGCCGCCAGGCACCAGGGAACACAGCTCCCCG
GGAAACAACATTATTTTGACTAGATTAGATTGTGCACCTGAATGGTGCGTCTGGACTTTCCGTCAAATCGTTACAAGTCGTGTAAAATTGAATTTCTTTTTATTCGGATGGAAACTTTATTTATTTTAACTCTAATCTTATTTGCATCTATTATCTGTATTCACTAAGGCTCTCTTCCACTACAAAAATGCAGATGAAGTAAATCTCACATAAATCCCGCCCATTTGTGTAATTGGTATACTAAGTGTTTATTTTAAGTGAGAATAATTTAGCTACAAATTT
TCTTCAAACAGCGCAGGCCTTTCTTGGTGTCTGGCCCGAATCTTCCTCTTGTCCTGACACCAACCATCTTCCAACCTGCCCTCCGAGGAGCCTGCCTTAGCGTCTCTTGCTTGTGACTCTAAAGCCAGGATTTAGAAGGTTCTAGAAAACAGAACAGCCCTGGCTCCTGCCCACCTCATTGTACCCTCTTTTCTCCAGAATAAGGTGGTTTCTCCATACCCTGGACATATTTTGGTCCTTGGAGAAAGCCCCCACACTGAAGGAGACGTGTCTTGCCTGAATCAACAGACAAGCCAGCG
GTTTCTAATTTTTTGTAGAGATGCGGGTCTCACTATGTTGCCCAGGGAGGTCTCGAACTCCTGGAATCAAGTGATCCTCCTGCCTCCACCTCCCAAAGTGTTGGGATTACAGATGTGAGCCGCCTCACCTGGCCTTTCTTGGAGTTCACCCGTCTTCCCTGAGCTCCCACCCCATGACTGCACTTCCTCACTTCCCCACTCTCCCCTCCCTTGTTTGAGGCCCCTCCCCTCTCTGAATTCCACCCCACCTGTCTCTGAACCCTGATGCCCAAACTATCCCTTTGTAATTCCTCCCGTGGCCCCAAAGACCCCTCTTCTCCAGGTCTGCCCAGCCTGAAAGCCTTGAACCCTGGGAGCAGCCCCACAGACCG
GTTCCGGGGCGGGAATTCAGAACTCCTCAGCCCCCCAAGAAAAAAATATCCCCGTGGAAATTCCTTGGGAATGACCGAGGCGGGGGAAATATGCGTCTCTGGATGGCCAGTGACTCGCAGCCCCCTTCCCCGATAGGAAGGGCCTGCGCGTCCGGGGACCCTTCGCTTCCCCTTCTGCTGCGCGACCTCCCTGGCCCCTCGGAGATCTCCATGGCGACGCCGCGCGCGCCCCACAACAGGAAAGCCTTAGGCGGCGCGGCTTGGTGCTCGGAGACT
CTGATAGTTAAATTTATACTAGACAATCCCATAGGAAGCTGCCCCTCAGAGATCCGCCTGCTTCCTGGAGACACTTCTGACATTCTTCAAAATTGCCAGATAACATTTGAATAGCTCTGCGTTAGAATAGCCAATAACCCCTGCATTAGAATAGCCAATGTAATCACTGATTCTTCAGCTGCACTCCAGAGCCTTAGGGAATAAGTTGCATGAAAAATTTTATGTGTATATAATATATAATTATATATATATCATCTACATATATTTATATAATATATAATTATTATTTTATCTACATATATTTATATAATATAAATATATAAACATTAGTTTATATAGTTATAGAGAACAGAGGGCATAGCATGGGTGAGTGCCCCCAGAGAGAATAAGGATGGAACAAATATATAATAAATATCTATATTTATATATATAAACAAATGGAACAAATATATATAAATATTATATGTGTATATGTATATATAATAAATATATATTTTAGATATTTATGTATACATTACATATATAAATATATATATACATATAGTGAATCAAACTCGCTATAGCGAGTGCTCATGCTGTGAAAGATATCTGGGAAAGAG
TTAAAGAAGATGGAAATAAAGAAGCAAATTCAAAAATCAATATACAAAAGTCGATTGATTCCCTCTATGTGGAGGGAAGACGAGCTTGAATAAGAAGCATTCTGTGTTATGCTTTAATAATGGCTGGAGATCTGCCACCATGCATTTGTCAAATCCCATAGAATTTCACAGCACAAATAGTACATCTTAATGTGGCTCAGGAGTACATATAATGCCAGCCACAGTTTGTGGGTAAATTACATATTTAATTAAATAGATTAAACAATAAATAATGATATGAGCTCTGCCTGGACACAGTCCTTT
CCTGCCACTGCGGGAACCCCCACTTCCGTCCACATCCACAGCCTGGGGCACGGCGGGAGGCAGAGGCTAGGAAGCGGAGGGTGGGGTGGGAGGTCAAAGAAACCCTTTGGAACGGAATAATGGCTGGGCCTGGAAGCGGGGGGCCCACTGCTGCTGCTGAGGCAGGTGCTACTCCATGCAGAGACAGCTGCCAGCAGCTGCCAGGTGGCGTCTAGCACATGCTCCTAGGAGGAGGGTGAAGAACAGCTGCTCTCACCCCACGTGTGAGCTGGGTTGAGGGTCATGCAAGGCTACGGTGTCAAGCCAGGATCGGAG
AGCCCCCCCCCCGCCCCACCCCGTCTGAACTCAGTCAGCCGACTGAACTCTGCTCTATACCCTGGGGAAAGGGAAGAATAGGACCAGGACGGCCGGCAGGAAAACAGGAAACTCCAGTCCCAGAGCAGCGGGCAGAAGACCGTCCCCAGGATGTGGGCACTTCTCGCCAGAGGGTCCTGAGCCTGGGGCGCACTCTTCTGGTTTGGGGTAAACTTGGTCCTCTCGTGGTCTCTCTCTCTTCAGATAGGGCCCAGGGGAGCCCCCACTCCATACCACGTTTTTCCTTCCAACACATA
GTGTGGATAACTCTCCCCTCAGCAGCCGAATAAATCAGACCATTCTTCCTCTCCTGTAGAAGTTAGGTCTGCATGGAAAAGATAGCACTTACACTCATTTCTAAGAGGAAGATGTACTTTAAGTTCTGTATGAAAACATTGAGTTCCATGGTATACACTGTTGGCATGAAAACAATGAGACTTTTAATTGCTCCCGAAACTCTAATATATATATTAGAGTTAATAATTAATATATAATATAATAGATATTATTATATGTAATATATATATATATATATATATATATATATATATATATATATAAATACTTGAAAATAGTCACCTGCCTTTAGACAGTTGTAAGCCACAGGGGAAACTCTTTGAATTCCCACCAATAACCATTTGGCTTAGAACGACTTTCAGCTGTTTCTAA
CTGGTATGGTCCAGTTTGGGTACTGGAGCTGCAGTTCTATCATTCCATCTTCCCTGAGGAGAGGATCTTGGTGTTGATGGCCAACCGCACATAGGGCCATGGAAGGAGCACCAGTGTCCAATACCAAAACTGGATAAGCCAGTTGCATCCAATGGGTAAATCTCTTAACTTCTCAATTTTTCACCTGTGAAAGGGATTGACGTCTCTACCTTGCAGGGTTAATGGTTGAACGGGACAATGTGTAACGCTGAGGCCCAGGCCCAGCTCAGTCTTCCAGCT
AGGGCACCTGGGGATCCAGCCTGATTTTTACCAGACCCTGCGGCCTGCATGGGGCTGGGTATAGGGCTGTGACCTTGACCCATGCAGAATAGAACCCTGTGTGTCGGGATCCTCCATGTGCTCCAGATGCCCCTGGGGACAGCACCAACATGGCCTTAACTCCCAAGCCATTCCCCTGCCTCTAACCCCCTGGCATCTGCAGGCATCCACCCCAGACCCACCCAACACCTCCTCCCCAGCTTCAGGCGCTAGGCAGAGACCTTGGCCCCTGCAGAATGCAGCCCTGTCCAGGGTCCCCTACCTTCCCCCCAGATCCCTCCCAG
TCTACGGATATGGTGACTCGACTCTTGAGGGACGGGTTGTAGTAGGTGCTCCCACTATAATAGATACTCCCAATCCACTCCAGCCCCTTCCCTGGGGGCTGGCGGATCCAGCCCCAGTAGTAACTACTACTGCTGATGGAGCCACCAGAGACAGTGCAGGTGAGGGACAGGGTCTCCGAAGGCTTCACCAGTCCTGGGCCCGACTCCTGCAGCTGCAGCTGGGACAGGACCCCTGTGAACAGAAAAACCCACAGTGAGCCCTGGGATCAGAGGCAGCCTCCCATATCTCCATGTCTGCATCCTAGAAACAC
CCTGTGATGCTGTGCTTCAGCGGTCATGCTCCTGGTCCATTTTCATGCTCCACCCTGTACACCTGGCTCTGCCTTCTAGATAGCAGTAGCAGAATTAGTGAGAATATTAAAGTCTTTGATCTTTCTGAGAAGAGCATAGAAGAAATAATGATGTAAGCTGTCCTCTCTCCTCTCTCCGCCTCCACTACCTAACAGGGAAAGGCTCCCTCTCCGGTGGACACGTGACTCGCGTGACCTTATCAATCATTGGAGATGACTCACACTCCTTACCCTGCCCCTTTTGCCTTGTATACAATAAATAGCGCGGTCAGGCATTCGGGGCCACTAC
AGAGGTTTGAAAAACAAAAGCAAAAACAAAACAAAACAAAAAAACAAAGGCCCAGTGAGGTGCCTTTGGGGGCTTGAGAATGAAATCCTGTCACATGTGGCAACATGAATGGAAGTGGGCTAGGAACAGAAAGTTAAACATCACATGTTCTTACTAATATGTGGAACCTAAAAACAGTTGATCTCATGGAAGGAAAAAGTAGAACAGAGCATACCAGAGGCTGGGAAGGGTAGAGGAAGGGAGGGACAGGGAAAGATGTGTTAAAGGATATAAAATTACAGCTAGATAGGCCGGGCACAGTGGCTCATGCCTGTAATCCCAGCACTTTGGGAGGCCGAGGCGGGTGGATCATGAGGTCAAGAGATTGAGACCATCCTGGCCAACATGGTGAAACCCCGTCTCTACTAAAAATACAAAAAATTAGCCAGGTGTGGTCGTGGGC
AGCAACAAAGCATAAAAAAAGAGGAGCATCAACAGATTTCTGAGTCTAAGGAAGCTCAAGTCTATTTAGTCTAGTCATTTTTTTTTTTAACTCACAATTTTCCTGATTGAAACAATTTACTAGGTGCAGAGGCCTCATTTCTTTCCTTATGCTAAGGACACTACAGCCAGTCATAGCTCAGGCTGGCCCTGATACTGGCCTGGTAGAATGTTTAAGCTTTCTAGAGGCCAGGCTCTGGATCTTTTTCTTGGTGTGACCCAGAAAGACCATGGGCTCAAATCACTCCAGTCTCAAGC
GCAGGGCTGCGGCGCAAGAGGGCCAACTGCCAGGCGGCCGGTGTGTCTGGCTTTCAGAATCCGGGTCATTGAAAGGCTTTTTACCTTTTCCTTCTGGGCTGGAAAGTACTTGCCTTACCCAGGCCCCGTCACCCGCACAGCGGTCGTCGTGATTATCCCTGCCGGCAGGGTGTTGCAGCATTGAGGAATCGCGGTTCTTTGCTGCCTCCCTCCGCTGTGGAGCCCAGGCTTTCGCCCTCCCTAGAGCTCCTGAGGCCTGGCCGCTCAGCGTCCTGTAGAGCCGGGCCGGTAGCCCTTCGCACCGTGAGGGTCTCCGCTTAACGCAGGCCCTGGAAGCTTCTGCCTTTGCGTAAGGAGTGGGTGCTGAAGGAGACGTTGAAAC
GTGCGTTTGTTCTCATTGCCGCCCTGTGTTTATTACTATCGCCATTACGGCCTCATCCTCCAAGGAGACTGCTGCTGGAAAGGCCGTGGTTGCTGCGTGTGTCCCGCAGCCCCCTGCAGCCAGCGTCTCCTCGGCCCCGGCCCGACCCTGCCGTCCCTGCTCTGCTCCCTCAGCGACCGCAGACCCCTCACGCACATGCCCAGCCCTGCAGTCCTACTCTGCCACCCCAAGGGGCTTGGGCTTCAGTGGGGGCAGCGTGCGGGGCGTGGAGAGGGAGACGTGTAAAGCCCTGAGAGGCTCTGCAGCCACAGTCCCGCAGTCAGCGTTCCCTCTCGGCCAAGCC
CCTTGGTTTCTTTCTTTTTAAATTTACTTTTTTTTTTTTTTTTTTTTTTTTTTTTTACAGATGTTATCTTGCTATGTTGACCAGGCTGGTCTCCACCTCTTGAGCTCAAGTGATCCTCTCACCTCAGCCTCCTAAGTAGTTGGGACTACAGGTGTGAGCAAACCACGCCTGACTTCTGTGCCTTAGTTTCCTCAACTATCAAAGGGGGCTTATAATAGCACCGATGTCACTAGGCTGTTTTGAGGATTTAAGAGAGAGAGTGTAGGGTTGGGGGCCAACACAGACACATTAGTAATGAGAAAAGGGCCGGGTACAGTGTATCATGCC
TGAGTCATTCAGAGGATGGCGCTTGGAGCAGTTCTATCTGTGCTGCCCAATATGTAGCCACGAGCCACGTGCTGTTATTGAACATTTGAAATGTGTCCAGTCCAAACTGGGCTGTGCTCTAAGTGCAAAATACACACTGTATCACATATTATCAAGGGTTGGAGTGAAAGAGAAGAATGTAAAATATCTCAATATTTTAAATATTGATTACATTTTGAAATCATGACATTTTGAATATATTGGCTTAAGTAAAATATATTATTAAAATTAATATCACCTCTTTC
AGCAGCCCCAGGTCACTATCCAGCTGAGTGGGTTGCCTGAGCACACGCTCTTACAAACTCTAGTCTAGTCCTACTATCTCACAATTCCCAGGAAGCCTGGCTCTTTCTCTGGCATCAGCTGGAAGCTCTGTTGGGCTTCTCACCTCTGAAATGCAGTAAGTTGTCCTGCTGTGCCTGGCAGCCGACCCACTGCCTGGCTCAACATGTCAGACAGGCTCCACCGCGACCGTGGGTGTCCTCAATTTTGGCGGTGCTGACAAGGGTAGATAGATTGCAGGGGTGAGTTTCAAGAATGGCTTCAGAAA
GACCCTTTGAAAGTCCAGTTAAGCCTATGGATCTCTCTTCAGAATAATGTGAAATGCACAAAATAAAACCATAGCATGACAAAGAAGCCAGTTACAGCTAGGCTTCACTTAATGACTGGGATGCGTTCTGAGAAAGGCATTGTTAGGTGACTTCATCTCTGTGCAGACATCAAGAGCGTACTTGCACAAACCTAGATGGGAGAGCCGACTACACATCTAGGCTACATGGCATAGCCTATTGCTCCTAGCCTACAAACCTGGACAGCGTGTTACCATACTGCATACCGTAGGCGATTGTATCTGTGGATCT
TTTCTGACCTTGCATCCTTCCCATCATTTCAAGGGCCCGAGGGAGAGCGTTTGGGCTCCAGACAACACAATCATATCAGAAACGTCGAATGTGTCCACATCCATTTTTTTTTCTCTCTGGAAATGCTCCCTTTAATAGGCCAGAATAGGGCTTCGAGCTGTCCTAGAGAGAGGGGCAGGAATTTGGGCACTGAAGACCAGAATCAGAACCTGGCTCCCATTTACCTTGGACAAACCACTCAAGCTCTCGGAGCCTCAGTTTCCTCATCGGTAAAAAGGAGAAAATAATAGTGCCTCCTATCAAAGAATAAATAAAAGA
TGAGTAACAGCAGTTTTTCTTCTGACAGCTGGGATGGAGGTGGGTCCTCCAGGGAGTGCCCCAGTCCTCGAGAGCCAGACTTGTGCACGGGCCTGGAAATGAAGGTCTCAGGCAGGGGCTGCGCACACCGATGGTCAGCATTGCCGTTCGGGGCCTGCAGTCGCCCATAATGGGCCCTGCCCCCTAGGCCTGGCCTCTTTTGCTTTCCTCCTGGATGGTTCCTCTACCCCTGGTCCAGCAGGGACTCAGCAGTGCCTGCCAGCTGCAGACCCCCATGCTCCTGCAGCCTGGAACCCTCCTGCCCTCCAAAGGTCATGGGGTGACCCAGGGTGGGAACACCAGACCCCCTCACCCCGTGTCC
TGGGACCTTAATTTGTCTTGCATGGACATTTGTGATTCTCATTTTCTCACCATTAAATTACCTTGGAGGGTAGGGCTGTGGTTTACTCCTGTCTAAACCCCTGAAGCCTAACACAGTTCCTGGCACACAACAGGTGTTCAACAGATATTGTGCTCATTCAATAAATATTTACTCGCTTTGTTTAATGGATTCCACCCCTGCCTTCCTAGGTGACCTTGGACAAATTCTCGAACCCATTCACCAACCACACAAGTTTGTTGTGAGTCATAAATGGATAATGAATATAAATGCGCATTGAAAATAAACATAAAATGTTACCCACATTTCTTGTGTTGT
GCTTCCCCAACAACTCCCCCATGCACAGATGCCTGGTGGACATACTTCCTTTAACCCTGCTCAGCTGGAGCTCAGCCCCCATCCTAGTACCTCTGCCTCCTCCTCCAGGGCAGGAAAAGAAAACCCAACCCCAAACCCATGGAGAATCCTCACCTTGGGCAAAGCCCTGGCTGGGACTCAGCCTCTTGTCAGACCCTCGAGGAGCTCCATCTTTCCCTGTTTCCCTGCCCCATGGGACCCCGGGCCTCTGGGAAAGAGTTGAGGGTGTCATCCACTCAGCAGGTACCGCATGATCTTTGGGAAGGATTTGTGTTATACCTGCTCCTGGTGGGATGGGAGCCTCTGGAGCTGGGCAGTATTTGGGCTGTAGAAAACTGAGAAGCCCCTGACCCATCAGGCATCAGAGCCCACTCCCAAGATGTGGAGTCCTCAGCTGGAAGAGCTGGGAAGTGGCAGGGGACCCCGGACCCTGAGGCCTTCCTCCCTTCCATCAGGTGACCCTAACACGTGGCCTCAGCTCTACGGAGGTG
ACAAGGAACTTTACAGATTCTTAGGCAGTGTAGTGCATTGGTGGAATCTGAGAGGAGCAGCAACCTGTGGCAGCCTGGATATACCACTCCATCCTTGGTAAGAGCAGCTCCAGCCAGCATCAAGTTTTAGGCAACTCTGTCCCACCAGTGATTCCCTCTGAGCTTGGCCTCCACCCCATGCTTGGTGGCATTCCCCAAGCTGCTACCTTATCACATGGGGCACTAGTTCATGTGGGGTTATTTTGACCTTAATTTTGATTCATCTGTGTCATTCTGTTTCAGGGTTCTAAGG
TAATATTTATGGAAGAATCGATTCCGTGGGAAGAAAGCCAATTTCCTGAACATGGCATGCGGTTTAATGGGTAATTCTCTCTGTCATTCTAGGCAAGAAAAGTCCATTTGGGTGTTAAATTTCTTGGCTGGGGTAGAGATAACAGACCCACAGATTGTAAAATTCCAGGCTGGGACATGGGTGTGAGGATGACTTTTGGGAATTCAGATGAATCTTAGAATGCTAGTTCCTAATTAATCACTGTAACACGGCGAGTGAATGGAGAGGAAAAGCTATTTAAGAACAAATGTTTGGGCATTGGTGAA
CCACTGCACTCCAGCCTGGGTGACAGAACGAGACTCCATCTCAAAAAAAAAAAAAAAAAAAAAAAGAATTTAGCTGAATTTTGTATTTTCTTTCTTTCTTTTTTTTTTTTTGAGACGGAGTCGCCCAGGCTGGAAGCTCTGCCTCCCCGGGTCACGCCATTCTCCTGCCTCAGCCTCCCGAGTAGCTGGGACTACAGGCGCCCGCCACCACGCCCGGCTAATTTTTTTTGTATTTTTAGTAGAGACGGGGTTTCACCATGTTAACCAGGATGGTCTCGATCTCCTGACCTCGTGATCCGCCCGCCTAGGCCTCCCAAAGTGCTGGGATTACAGGCGTGAGCCACCGCGCCCAGCCTTATATTTCATGTCTATTTCATTATTAAAGCTTTGAAGAGAATACAAGTGCATACCAAGTACTAGGGAGATAGAGTCACTGCTGCATCTTTAATAAGGAAAACCTGGAAACTACCTAGGTGACCATCAGAAGGGGTATGGCTGACATGGTCATGGCGAAGCCTGCTGTGACTTTGCTGCAGCTTGAAGAGCAGTGAGTCAGAAG
GTCCTAACTACTCAGGAGGCTGAGGTGGGAGGATCGCTTGAGCCCAGGAGGTCAAGGCTGCAGTGTTCATGCCACTGCACTCCAGCCTGGGTGACAGAGTGAGACCTTGTCTCAGAAAGAAAGAAGAGAGAGAGAGAGAGAGAGAGAGAGAGAAAGGAAGGAAGGAGGGAGGGAGGGAGGAAGGAGGGAGGGACGGAGGGAGGGAGGGAGAGAGGGAAGGAGGGAGGGAGGGAGGGAGGTGGCTTGCCTAGGTGTCCCTTTAATATCAGAATGGAGA
ACTCCTGGCGGTAACATGTGGGAAATGGGGTCCAACTTAAGACCGAGGACTGTAGACCCAAATCTTTGCAGGGATGGGCAGATAATGTAAACAAGTAGCAGTCCAATGCTGGGAAGCAATAGGGAATGGTGGGGACTGTGGAGAACCAGAGAGACCCAAGTTACAGCAAGACAGGCAGTTGTGACTCAGCACCAGGGCTTGAGAAAGGAGTCTCACCATTTTTATTTTTCAAAAATTTTTTTTGAAATGTTAATTTTTTGATAAAATCTTCCAATTTTA
AAGTGCAAGTCATCCCAGAAACCCAGGTAGGGGAGTAGAGAGGCCAGATATGGACAGGAAGGCTGCCAAGAAAGGGGTGTTAGTCAGGCACAATGGCTCAGGTCTGTAAGCCCAGAACTTTGGGAGGCTGAGGCCGGAAGATTGCTTGAACCTAGGAGGACTGCTTGAGACCAGCCTGGGCAACACGGCGAAACCCTATCTCTACAAAAAAACAAAAAAACAAAAAAACCCCACAAAAATTAGCTGGACGTGGTTGTGTGCACCTGTAGTCCCAGCAGAGGGACTCTTGAGGCAGAGG
TCACTGTGTGCCTACCGTGTACCTGTGTCCCGATGTTTTGCATGAAACACCTCATTCCGGCCTCTGCCAGCCTTCCAGAAAGATGCATTATTCCCAGTCCCACGGTCACATTCTGGCCGCTAGCAGAGCCACAGTTAGATGTGTCCCCCCGACCCCCCCAACCCCAGGGGCCTGAAGACTTGTGGGGCCTGGGACCACCCCAGGGGCAAGACCAGAACCAGCTCCTGACCTCCCACCAGGAAAGAGGGACCAGGGTGAGACACAGCTGCAGGAAAGATGCAAGGCTGGGCCGTGGTGGAGAACGCCCCCACCCCT
GCACCTGAATATTGACTTTGGCCAAATAGAAGGAGGGAGATCATGGCTGACCCAGGATTTGCCAAACCACAGCAAACCTGGAAAGAGCTGGTGGGTGGGGTGCCGATTTGTTCCCTCGTTCTCACCCGGTAGGAAGCTGACCGCCTCCAGGCCAGTCCTGTCCTCCAAGCACAGCACAAGGAGATTCTCAGACTTGGGGCCGGTTTCCAGAATTGAGGACTTCAGGGTGGCGGGGACTTTACAGGCACTTCATCCAACAGCACCTCATTCCCACCCCTAAGTCAACCTTGAACCCCTTGCCAAAGACTTGACAA
TTCCCAGGTGTAATTCCTCCCCGCAGCCGTGCAAGGCGGGTGCCCCAGCTGTACTCACTTGGCTGCTCTGTAGGTCGCACAGTCAGTAAGCGGCAGAGCTGGGACAGGCCAGGCAGGTAGGCGTCTTGACTCGGTGCCTTACCCTCTCTGGCCTCAGTCTTCTCATCTGTCAAATGGTATAATAATAGGATGTACTCCTCAGGGTTGCTGGGAGGGTTACACACGTTAGTGCACACTGCCTGGGGCTCGGTGACTGTTCTCTAAGTGTTTGCTGCTATTTTTTTTTACTTAAGGAAACTTAACATCGAAT
AAAATGAGTCAGAACCGGTGAGGAGCTAGAGAGCTTTACTTCAATGAATAGGTCACATAGAAGTTGACAACTTAATCAAGAAGGAAGCAATTCAAAAGTGATATTCAGCGATGTCCTTGAGCTCATTACATACAGAGTACATTTTTCAAGTACTTTTGCATTGCCTTTCTCTCTTCTATTATTTGCCTTCACATAGCCAACCTCTCAAGGACATTAACAAATTCTTTCAAACCCTTTCTCTTAGTTTTCTCCC
ATGAGTGTGTGTGGGGCTGTGGCAAGCCCATGGTCTTCACCACCACAGCACAGCCCAGGGTTTTATTTTTGTGTAGGGACAACACAGTGTAGTGCAAATAGCCCTGGAGATGAGGCAACATGATTCCTGAAGTAACTGAACCCTCTGGGCGTCAGCATGCTCTTCTGTACAAGAGAGGTGATGACTGTGGCTGCCTCAGTAGGGTTGTCTTGAGAGAGCACTGAGGGGCTGTGCACAAAGTCTTTGGGACAGTGGCCTGGCCCATGCATGGGTCCCTGA
AGGGGACAGAGGCTGCAGTGAGCTGAGATGGTGCCACTGCACTGCAGCCTGGGCAACACAGCAAGACCTCGTCTTAAAAAAAAAAAAAAGCACTGGTCATGGTGGCTCATGCCTGTAATCCCAGTACTTGGGGAAGCTGAGGCAGGTGGATCACCTGAGGTCAGGAATTCAAGACCAGCCTGGCCAACATGGTGAAACCCCGTCTCTACTGAAAATACAAAAAATTAACTGGGCATGGTGGCATGCGCCTGTAATCCCTGCTACTCGGGGGGCTGAGACAGGAGAATCGCTAGAACCCGGGAGGTGGAGGTCGCAGTGAGCTGAGGTCACGTCACTGCACTCCAGCCTGGGCGACAGAGTGAGACTCCGTCTCACAAAAAAAAGAAAGCATGAAAGACTGCCTCCAGGAGAAGATAGTGTTTC
GGCACCTCCCGGGACAGAGGAGTGGCAGGGGCCGTGGGAGTGGGCATCCTTGTGGTTGCCATGGCTACTGGCTCCAGCCTGGGTGCCTCGGGCATGTGAGTTTCTGGCCACAGCATGCGGCTTCTTCCCCTTCATACCCCCACCATGTTTAGTTTCCTAATGAGAGGTCAAGGCCCAGGGAATGCCCACCCCGGCCTTCATCCGGTGCAGGGGCAAGGCCATCAGTGCTCCAGACATTTCTGGAGCATCCACTGAGACTGCAGATGCCAAGTCCACTATACTGGGGCCCTCGCCCTCTGGGAGCTCCCAGGACTGGGGTGGGGAAGGCTGTTCATTGGGGCTGGCTGAGGACTGGGTTGAATGGTCTGCTGGGAGAGGGCACTCGAGCTCGGAGCTGTGCCAAAGATAGATGGGAGAGGCGGGTCGGAGTTGTCACGGGAACCCGTGGTCAGAACACCCTCATGTGCGTTCCATGCCCAC
GACTGGGCTGAGGCCACTCTCGTGTTCTCACCACACCCTCTCTCAACTATAACTACCTAATAAAACTTAAAATTGTTCTATAAAGAGATGGGGGGGGGGGCGTGTTTGTTTGTTTGTTTGTTGAGATAGGGTCTTGCTCTGTCCCCAGGCTGGAGTGCAGTGCCGCAATCTCGGCTCATTGCAACCTCCCCCTCCTGGGCTCAAGCAATCCTCCCACCTCAGCCTCCCAAGTAGCTGGGACTACAGGCTTGTGCCACCACTCCCAGCTAATTGATGTATTTTTTGCAGAGACGAGGTCTTGCTATGTTGCGGAGGCTGGTCTTAAACTTTTGGGCTCAAGCCATCCTCCTGCCTCAGCCTCCCAAAATTCCTGGGATTACAGGCGTGAGCCACCACACCTGGTCAATACATGTACTCA
TTTTATCTCTTGGAACAGTGGTTCTCCAAACGGTAGCAGGCCCAATCTTTCTAAAACACAAACATAGCCAGTTCTCTCCACTGTCTACATCTGTCTTCTGACCAGAGAGGCTCATGCTGAAGCCTGGTGGGCACTGCAGGATCTGAGCCCAGCTGACCTCACCTACTCCCCACATCTCTGTTCTAACCACACGGAACTACATTCATATTCTCAATTAACACACTCTCTAAGAGCCTTTGCACATGCTGTTCCCTTTGCCTAAAACACTTTTCCCCCTTCTTTACCTGGCTTGTTC
TATGTTGAAACCTAATCCCTGCTGTGAGGGTATTGGGAGTTGGGGCCCTTGGAGGTGATTGGGTCATGAGGGTGGAGCCCTCATGAATGGGGTTGGTACCCTTGTGAAAGAGACCCCAAAGAGCTGCCTCCCCACTCCACCATGTAAGGACACAGCAAAAAGTCAGCCCCCTATGAACCAGGAAACAGGCCCTCACCAGACCTGGCATCTCCTGGTGCCTTGATCTTGGACTTCCAGCCTCCAGGAGTGTGAGAAATAAGTTTATGTTACAGCAGCGGAAACTGACTAACACAA
CACGAGGTCCTGCTCTGTGCACTCTCCTGAAACTGACCAGCTCCCATCTGGACTCTTCTCTCTGCTGCTCTCCTGAGGTGATCAGTTTTTTTTGTTTGTTTTGTTTTTGAGACGAAGTCTCACTCCGTCACCTAAGCTGGAGTGCACTGGCGCGATCTCAGCTCACTGCAACCTCCGCCTCCCAGGTTCAAGCAATTCTCCTGTCTCAGCCTCTGGAGTAGCTGGGACTACAGGAAACTGCCACCATGCCCGGCTAACTTTTTTTTCATGTGTTTAGTAGAGACAGGATTTCACCTTGTTGGTCAGGCTGGTCTCGAACTGCTGACCTCAGGTGATCTACCTGCCTCGGCCTCCCAAAGTGCTGGGATTACAGGCGTGAGCCACCCTGATCAGCTTTTTGATAGATCTCATGTCTTCTCTAATTAATTTTCTGCTTTTTATGAGTCACTGGCAAATTACTTTTTTATTGACAGAAACAAAATCGTAACTCTCCAGCATTTTATGTTTTCTTACCATTCCTCCAATAACAGAAAATACTAATGAGAAGGAGAATATTACAATGAAAGGAAGCAGGAGAGCAAATAAGAGATTCGACCTACACATGGTTT
CAGAGTGAATTGTGGTCAGGGAGGTGAATGAGCTTTATTTTGGAGACCCAAATGGACTCCCACCCCATGCCTTTGGAGTCATTATCCACTCTTCCCAGAAATCCACTATGGCTCATGGGCCACCTCATTCCTGTCGCTCATCCGGCATCCCACACTGTCCTACTCTGCGCCTTAGATTCTGATGCTAACGGGTGAGTCATGGGTGGGCTTAGGGCACATCCAGGCCCTGGGGCCGCAGATCTGGCAGGTAGCCCATGACTGACTCGCTGTCTTTTGCGTGAGCGTGTAGCATAAAATGCCTGATCATGGGCACATTGTTTTCCAAAGATGAGGCAA
TGCCCACTTTGCAATAGAAAGTTCAGTGCCAAAACCAAAAAATAATGGATCATAGTGTCTTCTCAGAGTGGTGTTGGCAACACCAAAGGTTGCGGCAGAGGGGCAAGTTTTGCATCCTTTTCCTATTTTTGTTAACAAAACTGACAAACTATAGACCCCACAGCAAGCAGAGGTGGGGATGAGGTTACACTCCTGATGTTTTGGGTTTAAATTTATTACCATCATAATGCATGGCTCTCAAGCAACAGAGTGCTATACTAATAAGTGTAATAATAGATT
TGTTTTCCTTAAGTCCTTCCGGTTCCCGACCTTCAACACCTAAAAGTGATTCAGAATTGGTCAGCAAGTCCACGGAAAGGACAGGGCAGAAGAACCCAGAAATGCTTTGGCTGTGGGGAGAGCTGCCGCAGGCTGCTAAGGTGAGAGTCTCTTCAATTCTGCCACGGACCGAAGATTTCTAACTCAGCTTAAATTACATGGAATTAGTATCATAGCATAGCCAAGAAACACAGCTACCAGGAGCCAGAGGTAAACCAAAATATATTAAGGGTTAGCCTTG
CCGAGGCGGATGGATCAGTTGAGGTCAGGAGTTTGAGACCAGCCTGGTCAACATGGTGAAACCCCATCTCTACTTAAAATACAAAAATCAGCCGGGCGTGGTGGCACGAGCCTGTAATCCCAGCTACTCGGGAGGCTGAGGCAGGAGAATCACTTGAACCCAGGAAGGGGAGGTTGCAGTGAGCCAAGGTCGTGCCACTGAACTCCAGCCTGGGCGACAGAGCGAGACTCCATCTCAATCCATCTATCAGTAAAATACAGGATGGAAGGGAACGCCCAGCTCTCAGTCAGCTGCCAGCCC
GCCCCCCGAGCCCACCTGTCCCACTCTGGGCCACTCCAGCGCTCGCCCAGAGAAGGCTCGCGGGCTCCCCGGAGAGCGGCCAGTCACTGGGTGAGGCTCACTTTTGGGACAGCCCGTAAGAGCCTCCTACCTTTGTGCTGGCCAGAGGGTCCTTGTTCACAAAGGCCTGGACAAACTCCTCAGGCCCGATGTGCCGCAGCCGCTCCTGCAGGGAAGGGTGAAGAGTGGGTAAAAGAGGGAAGGTATGGGGAGGGGGTGTCCACTGGGGGGCCTGCCGTGGTGCCCCAGCCCCTAGTCCTCCTCACAACAGTCACTCTGCAACTGCCCTCCCCACTGGGGCTTGGAGACCCTGTTTTAGGTTGTCACAGAGCTCAGCGCCTTCCCTGGAGGAGGCAGCCCCTCCTTTCCCGGTTCATGGGGGCAGGGAGCAATGCTA
AAGAGCCCCGACGCCTGAAATTTAACAACTAAAACCTTATTTTTCATTTCCTGAGATTCTCTTGGTGGAATCAGGCAGCCTGGCAGTGCGCAGCACCTAGGGTGGCTCATGATGAAAAATCCAGAGGGGACTTTGCCTTCCTGCATGTCCTTTTGTCACCAGAACCCGGGGACCAGCAGGACCCAAAGCTCCCTGCGGGATCAGCTGGGTCTGGGAATCACTGTCCTGGGCCCATTTGGACTTTTCGGATGAGGCCGGTGTTTGGCCAGCACCTGGGCTGGGCAGGTGGGAAGGACAGAGGCGCTGATGGAGAGAGGGAGGGGAAGGGGATTCACAGCCGTCCTGGGAGCCCCACGGGTGCCTTTGGCCTCTGGCTCCTCTGCCTGCCCCTCAGGCTGGTTAAATTCCCCCCTGAAAGTTCCCCATTGGGCAAGTCCAGCAAGCCTGAGCCAGGCCTGTGATCTCAGGGTGGGTGGAGCTCTAGAAGGCCTGGCCCTCGCTCCTGGAGTCCACGTTCACCCTCAAGGCAGTGAACGGCACCCCACTGCGCATCTACTCACTAACCAGGCACGGGATGGTTTCCATGGTTCCTGTGTCTTAGACCAGCTCGCTCATGGTGACATGGGACACGCTGAGACCCCACCATGGTGCAGAGTGACATTAATGCATTAAATTAGCAGCCTCTGCAACACAAACACATTTGCATGTGGAGCCTGTGACGTTCTTTGGTAAAAGGAATCCTTACATGTTTGCAAACATTACACTCGCTGAGGAAGGGCCTCGGGCTCTGACAAATGATAAATGGGAAAATTAGACGCTTCAGGAAAATGCAAATATCATCCTTCGTAAGTCTGTCCGTTGGCAGGAAATTTAAAAAAAAAAAAAGGTTTCCCCAAAGCAGTGAGGCATTACTTCTCCTCTTTTAAATGCCAGGA
AAGTTTTTAGTCATTTTTCCCCAAACATGGATGGATGCTTATTATTGAACATGTTTTGTTATATGACACCGTCTTATCCCAGGGACTGAGTGTTCCTCACTTAAAGACCTGGTAGGGAGGGAGCCAAACAGGCTCCATGGGGGCCATCCAGGAAGTGGAGAGGATCCAGGCCTTGCTATTCTAGAGGGGACTTCAGGGACAAGAGCCAGAGAGAGGCTTTGGTCAAGGAGGGGGCAGGTCCCTAGGTGGGCTCCATCCTCACCATGAGTGAGGGTGTGGTAGGGTACTCAGTCCTGGACAGCCAAGGATTCATTCGTTGCACTTGTTTGACCTCAGAGAGCCAGCCTTGGGTGTCCTTCTCATAG
GACACCTGATGGGGGGAGTGCCCTTTGAGGTGCCCTGTCAGTGTTCAGGACATCTGACGGGGGGAGTGCCCTCTGAGGTGCCCTCTCAGTGTTCAGGACACCTGGCGGGGGGGTGCCCTCTGAGGTGCCCTCTCGGTGCCAGGGAGTGTGGTTCACTCTCCTCAAATGCTGGCCTCCAAGCCCCTCTGTCCTGTCCCTGGGATCAAAATAACAAAGCATCAGGGCCACTCTGTTAAGGCAGAAACAACCCACGTGGCAGGAGTCAGCTGTAACCTGAGGGCCTGCCCCTGCCAGAGGCCAGATCCCTCCAC
CCTCAACATGGTTGTGAGATTGGCATCATCTTCACGCTAGTGAGGAAGCTGAGGACAGTTGTGTGACGCCCTGAAAGACTTTAGCTAGTAAGGATCAGAGCTGGAATCCAGGCCTCAACCTGTTGGACTCCCGGTTCCTAGTCTTTGTACCTTCCCACACTAGTAAAGGGGGAAGACCTTATGATAGTGGGAGGAGGAGGAAGGGATCAAGATACTGCAGGTAATAGGGATAATTGTGGAACAGTGTAACAGAAAGATCCACAGGAGTGGCCCAGACTGTGGAAAATGTTG
CTTCCTGTGGCCCTGATGGGTCCCTGCAGAGCCTCACGCTGCTTGTCGCTCCTTGTCCTCTTCCCTCCAGGTGTGGCGGGGCGCCCTGCTCCTGGCAGACTACATCCTGTTCCGACAGGACCTCTTCCGAGGATGTACAGCGCTGGAGCTCGGGGCCGGCACGGGGCTCGCTAGCATCATCGCAGCCACCATGGCACGGACCGTTTATTGTACAGGTAATGAGGTGACATCTCAGGCTGCAGGGAAGTAGTCACCTTCACAAAGCATGCACTGACTGTATAAAAAAAGAGGCA
CATGCACGTGTCAGAACATTTCCCCGTAGTGACACCTCACGTGACTGCATTGGTACCTCTCTCATAGTGAGTCAGTGCGTGTTGGACACTGGAACAGCAGGTATCACAAAGCGCTTCCAAAGTGTTTTGTTATCACCACATTTTCTCACGGAACTAGGTAGAAAGATTTTCCCTTCCCATTGAAGATGCTTCTAAACTTGACTCCAACTTGCCTTCCTGCCTTTTCTTCTACTTCGTAAGAGTTTAACACCTAATCGTTCC
CAGATGAACGCAGAGGATGGGATGGATTCCACTGGCCAGGTCCTCTAGGGTATCCTGCTGAGCCCGGGTAGTAACAATGACAAGGGCACACCCACCCAGCGGGCCTTGAGGCAGGCTCTCAGCCTCCACCCAGGCCCCTCTTGACCTTGCATGGACCAGAGGGGCTGTCCTCTGTGCCCCCACCATTGTCTCTTCAGCCCCCTCCGACCGCACTCAAACTCCTGACATGAACCCCGGCTCCCAGCTGCTCTAGCTTTTGGAAGCCCCTGCACTGGGCTCAGCCATTTCCCCTTTCTGGATTCCTGGGCCCCTCAGGACATGGCTGTCAGCGCCACTGAATTGAGACTGGAGGCAGGTGCCAGGTTCCACTCATAGTGATGGGTCCTGCCACTCAGCATCTGGCAGCATTGCAGGATGATGTTGCAGGACGGTGCCTGCAACCACAAAGGGCTTGGCCCAGGGTCTCTAGGGACTTGCAACCCCTTGAGGAAAGATCAACTCACCTGCATCTA
TTGCTACCCACATCAGGGCACCCCGGGGGAATCACAGCATCCTAAGAAAGTCAAGAACAAGGCCGACAGTCCAATCTGACTGTCTTACAGGACAAACACTGATATAAAGCCAGGGCTGCATCATTTGGCTAGAGCCAGACCAGAGATATGTGCCTTTACTTTGATAGTTCGGTCTCTGAAATCCAAAAGTCAGGGTATGATAAACGTCTGAGATTTTGCTTTTAAATATAGCAAGTGCCTTTTTAAATGTACTTTTTCTTCTTCCCAGCTTATATTAGAGTAACTCAGCACCAAT
CCCTCCACTGAGCCCCGTCAGTGCTGCCTCAGCCTGGGAAGGCACCCCAGACCTGGAGGCGCGTGTCCCGGTGACAAGCGAGTTATTCAGTGCGCGTCACCCTGAAGGACTCATGGACACTCCCCGGTTTCCGCCAGGTGCTGCTCGGGCAGCCAAGTTCCCACCCTGGGTCCCAGGAGGCCTTTGTGGCCTGGGCACCCCCGGACTCGCCGCGAGCAGGCTCCTGGGCCTTGTACTGTCCCCCACAGGCCTCCCCTGGCGCAGGCGTCGCTTGGGGCAGGCACTGCTCACCACGCGGTTGGGGTCGCTGCGGTGGCTTTCCACACAGTGCTTCACCAGCTCCTGCTGGTCCAGGTTGCGGGCACCACAGTACGGGCAGGCGAAGGTGGACCTGTTGGGGATGTTGCTGGCGGGGCGGGGGTAGAGTGAGTGGCACGGCTAGGTGTCTAGGGGCTCTGCCTCCCCGCTTCTCTCAAACACAGGCGTGGCCCCAGGCCTGCCCTCTGTAGGCTGCAAGAGCGTGGCA
CCATTTGCCTTCTGAACATACTTTCTTTTTTTCTATTTTGGCCTAAGTCAGAACTAAAAAAAAAAAAAAAAAATTCAAGGTTTAAGCTAGAAAAGAAACCATATGTTTTGGTCTCAGTGGAAATATTTTCCTTGTATTTTCTGCTTTTAAAGTTGTATCTTCTCACTGTCAAATAATTCAGATAATACAGAAATGTAGACAGTTGGAAGTGGAAGTTCCCTGCAACCCGTCACCCCATGGGATCCACCTTCTCCTTCACTTCAAATTCCACACAATTACCCACATTTT
CCCAGCGCCCCACGACCTTCCTCCGAATCTGCCCCCGCAGGCTCCGCGGCTCCCCCGCCCCGCGCCCCAGCCCCACGGCCCCGCGCCGCACGGCCGCTCCCGTTCCGTCCTTGGAGGGTGTGGAAGGGTGGGTTTGGGGCCGGGGGCGGGTCTGGGGGCGGACCCGGAGGCGGGGCTGTCTCTGCGGCAGGGCCCAGCTTCGCTCCCCCCGGTCTGTCTCTGTCTCTCCTCCTCCCTCCTCCTGCTCCGGGCGGAGCCCGGCATGGGGGGGCCGGCGCCCGGCAGGCCAGGTACGGTGATGGAGAACCTGGGGAGGCTTGGTGCAGGAAGGTTGGGGTGGGGGGACAAGGGACAGGGAGGATTGGCGGAGCGAAAGGCGGAGAAGCCCAGGGTAGCAGGACAAGGGGAAGGGGAGGGGTGCCAGGAACCTGGGGCCCTTGGATGGAGAAGGGGGATGAAGCAGGCCAGGTTTGGAACAGGGGAAGGGGGAGGACGGCTGTAAGGAGGGGCGCCTGGGAGGAGAAGTGAGGCTGAAGGCGAAAAGAAGAGTGTGGGTTTGGGGGAAGGAAAACCGGAGCAGGTATGGAGGCCGCAGCCCAGAAGGTAGCAGTGGGGCCAGACTGGAGCCCCCCGGGTG
AGGAACCCAGAGAGCCAGCCCAGATGTTCTGATTTCCCTAACCCTTTCCTGGGCCATCCATGATCCTCCTGCCAGGCACCCCATCTGAGGGGGGTCAGAGGTGGCTTTGGGTTCCGTCGTGGGGGGGATGGGGGGCAGGCCAGCCAGGCAGCATTTCCAGCAAGGAAGCAAGTGTCAGAGCCCCACCAAAGGCCCCTGCTAAGAATGCAGGTCAGCGGGAGGAGCTGCATGGGGAGGAGGGGTGGCCCCAGCCCTGCCCAGACAGGCCCAGCCGGCCGCACAGCTGCCCTCCTGTCCCTGGGGGCAGCGATGGGGG
GCCATCTAAGGACGCCTGTAGGAAGCCAGCCACTGCAGCAAACCTGGCGTGGGGGGCATAAGGGCATGCAGGGCAGCCTTCCGAGCTACCCCAGGGTCCCCTCACTCTGCATCTTTACCTCCTACCCCAGCCTGGGCTGTCAGGGAGGCCCCAGAAAGATGTCCAAACAGATCCCAGTAGGGCGCGAGAGCTAGCCAAGACCTGGGGGGATGACTGCGTTGCACAGGGACCGTCTACCCGGGGCGGCCTCGGACCCACCTCTTCGTGGACGAGGAGCTAGTCTAACACACCTTGCAG
GGAGGCTGGTGGTGGCTTAAGAGGCTGAGCCGAGATTAGAAATCGGGCTCAGAACTCAGAACTCCTCTGACTGCCTGGGGAGATCTCTGACCCTGATCCACCTCCCCTCACACCCCTGTACCCCACTCCTTGCCTTTTTTGGCTAGGAGGTAGCTGGCATCCCCACCCCCTCTACAGATACAGAGGCCTAAACAGGACTGAAGCTCCCAGCAGGCAGCCCACCCAGACTCGCCCTGGAGCCGCACCTGGAGCCCGGGCTGGGCGTGCAGGATCACAGTGTGTCCTCGCAGCTCCACATACAGCAGCGGCTCCTGCAGGAAGGGCAAGGCCACCGGGTGCCCATCCACCTGGAGGATAAAGGAGGTGGGAGGAGGGGTGATGTCGAGGCACATGGGTGGACAGCACAGGATCCACCTTCCTCCACTCCTCGGCTTTGCTCACCGTGACTGCCCCGTCCTGCAGCAGCCGCACGGCCATGTCTCCCAGCAGCACCGCCACCTCCTGGGTCCAGGCCACACCGCTCCGGCCCCGGTCATCATTGGTCACGTGCACACTGTGGGCAGGAAAGTCCCAGGTGCCAATGGTCAGCAGGGCTGGGTGTAGGGGTTGGGGAGAAGAGAGACAGGGGATGCACACCTGAAGTCCCCGCTGTGGCAGTCCTTGG
GCCATCTGCCTTATCACAAGGGCAGAGGGCCAGTGTGACAGCCTTCTGTATCCTGAGTTCTTGCCCAGTGTCCCAGAAGAATCGGATCACATGTGGCCTGAAGGATGAGTGTAAGGTTTTATTGAGTGGTGGAGGTAGCTCTCAGTGAGATGGATGGGGAGCCAGAAGGTGGAGGGGTAGGGGAGATAATTTTCTCCTGAAGATTATCCAAGGGGAGATTAACCAAGAATGACCGAACTCCTCTTGACATTCAGCTGCCTCTTTTCTCCTTCTCTGCCATGCCATCCTGTTGC
TCCCTCAATTCCTTGCGACGGCCTCTAAACCAGAAGGGGATGCCAAGGGGCGGGCACACATACCCAAAAGGGCGCCCCCGGAAAGAAAAGCCTGGGGCGGGGCCTCAAAGGGAAGAGAATGCTGAGGGAGGGCGGGGGCCGCGGGGCCTCTGGGCATCAGCGTCATGCAGGGAGGAGCCTGCCGGGGAGGGTCTGACGGGCTTGGAGGCTGGGCCAAAAATGGTAAGTCCTCACCTGTCTGGTCCGGGCTCAAAGAGCCAGGGCGAGGGATGCCCCAGCCTGTTCTGTGCGCGCC
TGGAGAGGGCATGGCCTGGAGGGTGGGGGGACTGCAGGGCAAATGTCCCATCCAAAGCAGAGAACTGAGAATGCAGAGGGTGTGGTTCTTTCGAGGGAAATGTGAGCAGCTACCAAATTAAGGGGAAACAGATGCTGTGAGGCCAAAACAAACATACATCACCATAAGTACATTTACATAAGTAAATGTACTTTTTTTTGGTGGATGGGCAGGGAGGGGGATGTGGGGGCACAAATTGTTAACAGCAGCTTCCACTGGGACAAGCTACCACCGGCGGCAAGAGAGGGATACAC
CCCTAGCCCTGCCTGCAGCACCACCTCACGGATGAGCTCTTCGTTCTTCCCTTTGATCTCTACGCTCATGGGTGTCCTTGGAAACCTCTGGAACAGGTCCTCCAGACGAACCATGCGCCGGTCTGACCCGTGAGCAAAGTGGCCTGGGGGTGGTGTGGGAAAAGGGGTCAGAGGGAAGCCAAGGCGGAGGTCCAAGGAAGGCAGGCATGGCCCAGGCAGGGCTCGAAGCCCTTGCTCTCACCTGGAGAGAAGTAAACCTCCAGCTTCTCCTTGTAGAGGGGCAGGTCCTGGGGAGGACAGGAAGGATGTCACTAGAGGCCCGCATTGGGCATGGTGACTCTCAGGGTGGGGGTTGGGGTGTCAGGGCAGGGCCCACCTCGAAGTCCAGGCTGCCCACATCCCTGTTTAGGCCCGACTGGCGGCACAGGTTCTCATCATGTGACACCACCAC
ATAAACTGTCCTGTGGGAAATCAGCCCAATGCACCCTGGCTCCCTCATTCAGCAACTGTGTTGTAGTTTTCTTGTCTGCAAAAAGAAAATAATAATTTCCACCTCACTTAGAAAGAATATGTAGGCTGGGCATGGTGGCTCATGCCTGTAATCCCAGCAATTTGGGAGACCAAGGCGGGCGGATCACTTGAGGCCAGCAGTTTGAGACCAGCCTGGGCAACATGGCGAAACACCGTCTCTAGTGAAAATACAAAAATTAGCCAGGCGTTGTGACACATACCTATGATCCCAGTTACTCCAG
GTTCCTGGTCCACCTCTGTTCCTCTCCCTCCTGACCGCAGGGCTTTGTCTCCAGCACTCTCCCCGACCTTCCTCTGAGTCAGTCCCTTCCCTCTGTTCACTCCATCTCCACCTCCGCTTCGCCTCTGTTGGAGCACAGGGATCAGGCATTACTTCTGACGTCTTGCCCACCAGCTGCACTAGGATATGGGGTTCAGGTGGGCTCCTCAGCTCTGGCCCTGACCCAGCCCGCTCCCACCCTTCCCCAGGTGGTGAGCTTCTTCTCCCTCAAGTCGGACTCGGCGCCCCCCTGGATGGTGCTGGCTGTGCTGTGGTGCTCCATGGCACAGACGCTGCTGCTGCCCTCCTTCA
AGAATCTCCCATGGCCCTCTCTTCCTATTCTTTCACCACACCCTCACCCCTGATGAGGGAAACCCGCTGTGGCTGACACCTTCTGTGAACTGGCTTTCAGACAGGTGCTCTTCCCTGACAGCCTGAAGAAGCCAGGGCACTAAGGAGAGGACAAAAGAGAAAAGGTGAAAATGAGGGAAAGAAGCTTGGGGAACTAGGAATTTCCAATAGTGGCTGCTTTGTGGTCTTGCTTAAGCCTGTCAGGTATCAAGGTCTTGGAGGAATGAAGAAGGGAGGGAGTAGGCAGAG
TCCACTGAGGGCCACCGGCCCCTCAGCTTTTCACCGATTCCCATCCCATCCAGGCAGTGCAATGCCTTGGAAAGAGCATGGGCTCTGGGCCCCCTGTCCCTGGGCTCAGATCCTGCCTCTGCCTCCTCTTGGTCCTATGATCTTGGCCAGCCAGCTGTGCTCCTCTGAGCCTGGTTTCATCGACGTGAAGGGAGAATAGTACCCTTATTAAACACTGGATCAACTCCTTGAGCATCGATATTAATAATAATGATAAAAACCATGGACATTTATTGAGCACTTACTGTTTACTAAGACCACACTTAGCATTGCTCTTGTTCTCATTTGATCTTCTCAGCAACCCCATAGCAACCCCTATGATTGTCCCCATTTTACATCTGGGGAAACTGATGGATGGGAAGCCCCTTGCCCAAGTCAATCAGCCAAGAGGTGGCAGAGCCAGGATTCGAACCC
GGTCACTGCCTGAGGGATGGGCTGTGTCCCACTCAGCCAAACCCTGCTGCAGCTCTGTGTTTGGGCAGCCCTGGGGTGTCACCAGCAGGGCACTGAGCTGTTTACTCATTGCTGGGACAGGTGTGGCAGCCCAGCCCCCAGGGCTCAGGGAAGGTCTCTCCTCCCGGGCCCTACTCCAGCCCCGCCCGGCACACTCACATACAGATAGTCCTTCATGGCAGTGTCCAGCATCACCAGGTCGGTGAGGAACGTGCCCAGGTAGGGAACGGTGCCCTGGATGATGCCCTGTGACATTGGGGTAGGAGGATGAGCAAGGCCCCTCCCCTGAAGGCTTTCTCAGCCCCCAGCCCCAACTGGTCTCACT
TACTCGGAAGGCTGAGGCAGGAGAATCACTTGAACCTGGGACGCGGAGGTTGTGGTGAGCCGAGATCGCGTCATTGTACTGCAGCCTGGGGAACAAGAGTGAAATTCCGTCTCAAAAAAAACAAACAAAGAAAAACAAAAGAAAAGAAAAGAAAAAGAAATGGGATAACTGGGAATGAGACTGGCTTCGGAGTGACCTTAGGGGGTTGAGTTTTTGATGTTGGAGAGAGGGTGTGGCATAGACCAGACAGAGGGAGGACAAAGAGGAAACTAGGATCAGGCTGAGCACCAAACTGGAAGTCTAGA
TGCCCTGACTCCCGCTTAGCACACCCTTAGGCAGGCGCCCCTTCCACCTTTCCCCGAGACCGTCGTCGCTGGAGGGGGCAGGGTCCAGCCCGCCTGGATCGGTGGTGTGCACCTGATGGGATTTGGGAAATGGGCTATCCGTAAAGCTTTATCTTGCTTGGCTTAGCTGTGAGAAGTGGTTCTCTTCCTCTGGTCCCTTCTGGGGACTCTGTTTCCCCATTTCTTGCTGCTGTGTCCCTCACCAGTTCCTTGCAGGATTCCTTCGTTTTTAAATGCCCTTGAATCTAGCTTTGCCTTGGAGACCCCAGTGGGTGCTGCTCCTGCCGTTTTCTTCCTGCCAAGCCTGA
AGGGAAGGAGTCAGGGCACAGCCAGGGTCTGAGGGTGTCCCCTCCCCCCAACTCAACGCCCAGGCCTCACCTCCCTCCAGGAAGACATGTACCAGCTGAGGCAGGGCTGGGCCCCGCAGGGCCAGTGCACAGGCAGCTTGGCAGGTCCAGGCTGACAATGGAAGGGCCACAGTGGCCAGAGGGCCCATGTGTCCACATGCTGCATGTCCCACACTGAGGAACCTCTGCCACAGCTGTGGGAGCACTGGGGACCGAGAGACTTGTGTGGACACATCCCCACGTGCAGGCCCACAGGCGTGACCCCGTGAGGCGTGTGGCAGGAAAGGCATCAGACCCACGCCCCAGCCGGGGGCAAATCCCTGAAGAGCCCCAGCGAGAGGCCAAGGCTGGCAGGCCCCAGGCAAAAGGTGGCATGGCCAGGGGCTGCCATGGGCTGGGACAGACAGAGAAAGGGAGGAACAAGTCCAGATGGGGTCAAAGATACAGAGGAAAGGAG
CCTTCTGGATATTACATCCCGGCAGAGAGACAGAGACAGCGTTCCAGTTACTTAATAAGTAAATAAAAATACAGTGTGTCTGGTGACAAGTTTGTTGGAAACAAAGCCTGATAAAGTCACGGGGGCCCGGTGCTATTCTAAAGAGGGAGTCCAGGCAGGCCTCAATGAGAAGGGGACATTTGAGTCACGACATTAAAAAGGCAACGCCTGAGCCAGGCAGGTATCTGGGGAAGGGCTCATCCGGGAGAAGGAACAGCCAGTGCAAAGCTGCTGAGGGCTTAAGAAACAGCAAGACCGCCAGCGTGGCCACAGCGAAGTGCCGGAGGGAGGGGAGGAGGGGAAGTCAGAGGCTCTCGTCACCTGCGGTTCTCAGGGGACATCTGGCGACATCTGGAGACATTTTTCCATTGTCATAATTTGGGGAGTACTACTTGCCATCGAGTGGGTGGGGGCCAGGGATACTGCTAAACACCCTGCAATGCCCAGGGCAGCCCCTGCTCAGAGAACGGCCCAGCCCAATGTCAAAAGTGCAGTAGTTGAGAAATTCTGCTCTAGGG
GCCAGCACATGGGTGTTTAGACCCACAGGGATGCAGAAGTCACCGGGATGTGTGGGCAGAGAGGGGAGGAGGGCTGAGGACCAGACCCCTTGGCATCCCACTGGGGCCCCAGGAGACAACAAGGGGAAGCAGCGAGGGGACGCAAGCAGGGAACCACCTGTGTGGCCGCCCAGAAGCCAAGAGAAGCAGGAAACAGGGGCTGAGCTACCTGGCCCAGTGAGGAGGCAGGAATGTTTCCCACCACTGGAGCTGCGCCACAGAAGGCTGGGTGAGCTCACGTGGAGGAAACA
CGAAAGTGCAGTGATTACAAGTGTGAGCTGCCATGGCTGGCCAAGGCTGTCTTTTAAAAAGCTAAAGATGTGTTGGTTCAAGACCAGTCTGAGCAATATGGCGAGACCTCATTTCTACTAAAAAGAAAAAAAAAATCAGCTGGCTGTGGTGGCCCATGCCTGTAGTCATCCCAGCTACTTGAAAGGCTGAAGTGGGAGGATCGCTTGAACCCAGAAGGTTGAGGTTGCAGTGAGCCTTGATTGTGCCACTGCACTCCGGCCTGGGTGA
TTATCAATAGGAAGACTTGGAGGCGTATGCGGGGTGGAGTGGGAGACGAGGCAGGCATGCATTCTTAGCTTCAGGAGCAATGTAACCTTGAAAAAGTGACTTGGTCTCTTTGAGTCCCCGTTTCTTATTTATATTGTTTTATTTATTTATTATTTATTGAGACGGAGTCTCGCTCTGTCACCCACGCTGGAGTGCAGTGGCGCTATCTCAGCTCACTGCAACCTCTGCCTCCCAGGTTTAAACGATTCTCCTGCTGCAGCCTCCTGTGTAGCTGGGATTACAGGCGCACGCCACCACACCGGGCTAATTTTTGTA
GATGCTCCAAGGATGAGCACAAGCACCAGCCCTGACAGGGGTGTCAGGGGAAGACCCTGGGGAGATACCCGTAGCTTGTCTTTCTTGCAAGCCTGGCTTCATTGGGCACATGACCAGTGGAGTTGTAGCCACCCCCTAATACCCCTACAATGTCCGTCCTCTGGTGTGTCTACACCAGTCTCCTTTGCGAGTGACCACAGCTATGAACACAGAATTGGATCCACGGGACATGTTCCCCTCTCTACATCCGTGCCCAAGCGCTGGGACCATTGGGCTCCTGGGATGGATCTATACTCCTCCCTTGCAGAGCC
TGACTACGACTCCATTTCCCCCTTACACCTTCCTGGCAGACCTGCAGCTGTCCCCAACCCAGGGGGACCACACGGCGATTCCAGTGGAGACCCAGATTGAGAAGGGCCCCTGAGCATGACACGAGACAGATAGTGGGGGGCTGGCCAGAGCTGAAGCAATTTTGGACAGAAAACCCCAAATTCCTCAGCCTCTTTAAAGAGCTGCAGCCTCTGACAGGCTCGGAGCCGCTGGGTCGGCAACCCACCCACCAAGGCCCCAGAAATGGCTTTCACTCACAGGTCTCCCTCCCAACTGCTTGGAGGAAAGCCCCACCTATGCTGTACAAATAGGGAAACTGA
GGATAATGAGGGAGGGGCTCGGTGGACCCCTTGCTAGGTGGGGCCAGGCTCTGGCCCTCTTGTGCATCGCTTTTTGTACATCACGGTGTGGGCAGTGCTGTCCTGGGGCAATGTGGATCCATTATTCACTGCAGCACGGCACTACTGTTATCTTCTTATTTATTTGTTTCGTTATTGTTTATCCCCCAAATAGAATGAATGGCTTGCTGAAGTATCCCTTGTGCCTAGAACAACATTGGCACAGGGCAGGGGCTCGATGGATATTTGCTGAATGGACGGATAAAAGGATGGATGGTGGACACATGGATGGTGGATGGATGGCCGAATGAATGGATGGATGGATGGTGGATAGATGGCTCTGACGGGGGAATGGGAAGTTTGATACGTTGCTTCAGAGCCCAGAGAGGTTGGGGGGGTGGGGGTAGGAGCAGCGGCCCTGCCATCCTTCCCTC
CTCTTTGCCCAGCCTCTGGGGGCCGCCCGGAGCATTTGAAACTCATTTTGACTTTTAAAAATGATTAAGAATGTGGCCAGGCACAGTGGCTCATGTCTGTAATCCCAGCACTTTGGGAGGCGGAGGTGGGAGGATCACCTGAGGTCAGGAGTTCGAGATCAGCCTGGTCAACATGGTGAAACCCCATCTCTACTAAAAATACAAAAATTAGGCAGGTGTGGTAGCAGGTGCCTGTAATCCCAGCTACTCCAGAGGCTGAGGTGGGAAAATCACTTGAACCTGGGAGTTGGAGGTTGCAGTGAGCTGAGATCCCGC
GAGCCACAGAAAGTGCAGGAGCCCTTATATGAACACACACACACACACACACTTCCTAGGCCAAGAGAGAAGGAGACCCTTGGCAGAAGACAAAAGCAGGTTTATTAGGGCCCTGGGGCCAGGAATGCCTAAGATATGAGTTAAGGCCAGGGCCGTGAGAAAAGGTGACTCTCCTGAGGCCAAACCTTTGCATCTCAGAAGCCCTGGCTGGAGACCTTAGGAGTCAGTTCTGGGAGGGACCTGGGGATACAGAGGGGTCTCTCCTGACCCTGGGATCTTTGGGCTTTTGCCAGGATTGGGGAAATGATCTGGGGGGCAGGGAGCCTTGAATCCACAGCCTTCATT
GGGAAACATGGACTAAAGGTGTTCAAGACAGATGAAGAACCAGACCAAGAAGAATCATGGAGAAGCCAGAGAATGGAAAAGAAAGACAGCAGCCAGAGGTCAAAGGAACAAGGCACAGGAGTGCAGCAGCCCTGACCTTGCCACTCCCCTGCTCAAAAGAGTTCAATGGCTCCCTACTGTCCATCACACAAACTTCGTAGCCTGACATTCAGGGTCCCACTCTAATCTAACCCTAACCCACCTTAAGAATCTTGGGATTTGCTAGGTTTTTAATCATACACTC
GGGGACCGTCCCCGCGCCCGCCCACCGGCCCGGCTCCACCCGCCGCTCCCCGGCAGAGCCCCGGGACCCCCTAATTGGCTGCGGGCGCTCCCCGGCTCCGCCCGTCGCCGCAGGGCACTCTGGAAACTGTAGTCCCCCCACACCACGCTCCGCGAGCCGCGGGCTGGGCTTTGGGGAAGCTTCGGGGACCGCTCGGTGGGACCGCTCATGGACTCAGGAGCCCGCCCGCCGCGCCGCGTGGCTCCCAAAACTTTTATGGGAGCAAGCGGGACGGCGACTTGGCATTTCGCGAGAGCCCACGGATCGTTGTCAGCGC
CAGGTGAGCAGGTATCAGCCAGAGGAAACCAGGAGGAAGGGAGAAGAGACGTGCGCAGACACAGGCTGGGGCAGAGGAGTGGGCTTAGCGGCCTCCTGAGACATGAGCTGGAACCTGGAAAATGAGGAGCCATGAAAGAGCTTTAATGAGAGAAAGACAATGACATCTACGCTTTAGAAGGATCGGTCTGGAGACAGCAGAAGGGCTTATCGGAAGGTAGTGACTCTGTAGTCAAAGAGATAGCAAAGTACAGATTTGAGAGATGCCACAACAGACGCATT
TTTCAAAATGAGTTTCTTTCTCATCCCCCCTCTCATCCCAAGCCCCATCAGAGGAAGAAAGATCGCTGGGCTGCTGGCTGTGCACATACTGTGTTATTCATGGGGTACGCACCAGGATGGGCCAGCTCATTAGGTTCAAAGCCTCAAATTAATTTTACATTACTGTCCCCAGAGGTGAAAGGTCATTTTTTATCTTCTTAGCCTTATCCACCACCCGGGATGAAATTGGATCTTTAGGAAGGAGGGGACCCTGCTCCCTATTGTACCAGCTGTTGATGCTTCTCTTCTTTGTTGTGAGTGAAATCGCACACACAGAGCTGAGATTTAAAACACACACACACACACACACACACACACACACACACAAACAAAAAAAACACCAGAGGTGGTTTTTGTTGTTGTTGTTTTGAGGCAGGGTCTCACTCTGTTGCCCAGGCTGGTGTGTAGTGGCATAATTATAGCTCACTGCAGCCTCATACTCCTGGGCTCAAGTGATCCTCCCACCTCAGCCTCCTGAACAGCTGGGACTAGAGGTGTGCACCACCACACCTGGCTAACTTTCAAACTTTTTGCAGGGATGGGGTCTCGCTATACTGCCCAGGCTGGTCTTAAACTCCTAGCCTCAAGCAATCCTGTTGTTTCTGCCTCCCAAAGTGTTGAGATTACACACTGAGCCATTGCATCTGGCTGGCGTTGTTAAGTAGGAACATTTTGTAAATT
CAGACCCTGATGAAAACACAGATAAGGAGGTGGGGGTCATTTAAAATAAGGGCAAAACCTGCTAAAAGCTTCCTGGGGCCCTTGCCTGGGACACCTAGAGTTCCAAAATGCCCTAGGCCACCCATCTTGCTAATATACTTTGAGAGCATCACTCCTCTGCTCAGAATCTCATCCTGCCACCCCTCTGCTGAACAGAGTAAACATCAAACTCCTGGCCCTCCAGAATACCTGTGGCCTCACTTCTCACTCTTCTTTCCTATACCACTCCAGGTGAACCACTCCATCCTTCCCATCCCCTATCCTCAGCTTATGCTG
CGGTCCCACCCATCCCCACCCGGCAACGACCCCTGCCCCTCCCCAGACTCCAACCTCCTGGTGACCCCGCCTCTCCACCTGCGCCTCACCTACAGGCTGACCCTGGAACAGAAAAGTCTGGGCAGGTGGCGGCGGCGGCGGCGGCTTCACCTCCGACAGAGAGGGCACCGGGGGCTGCAAGGGGGCCGAAGCGACCTCCCCGTCGCCACCCCGGGCCCCCGAGCCGCACTTCAGATTTCGCAGCGCATCCTCCAGCTCAGCCAGTTCTTCATCCCGGAGCCGGTCGGGCTAGGGGAATGGAACGTGCCGTCACGGGGGACTTAACCGCGGATCCCCGCCCTACCCCA
CCAAGACGAGGGTGAGGAATCCAGCTGGGGCTTCCCAAACGTCCGCCTCTGGGGCACCGCCAGAGGCAAGAAGTAGCCAAGTTGTTTCTAGGCATCCTGTTAGTTTACCCCGTGGAGGTAAATTTCCTCTTTCCTCGGGCAGTCCCTCTAGCAGTCTACCCTAAATTCTCCCTTCTACCCGGCAAGAACCCACTGCCCATGTCTTCTAGGAAGCCTCCCGCTGCCTCTTTCCCCTCCCCACGTAGGCGCTGAGTCCTCCACCTTCCAGGTAGAGATAGGGGATGGGTCAGCTACAGAAGGGTAATCTACTCCCAAGCC
GATTACAGGCGTGAGCCACTGCTCCTGGCCTCTTTTTTTTTTTTTTTTTGAGACGGAGTCTTGCTCTGTTGCCCAGGCTGGAGGGCAAGTGGCGCAATCTCGGCTCGCTGCAACCTCCCCGGCCTCTATTTTTTAAACAAAGAAAGAAAAAATGACCACAGGGGCCATGCCGTGACCTGAGGATGGCACTAATGGGCCATGGAATCCTGGCTTGGGGCCCGTTCCTAAGAAGAGACATTTCTTCTTCTTTTTTTTTTTTTTTTGAGAGGGTCTCACTTTGTCACTCAGGCTGGGGTGCAGTGGGACAATCATAACCTCACTGCAGCCTCAAACTCCTGGGCTCAGGTGACCCTCCCACCTCAGCCTCCTGAAGTGCCGG
ACAACATCCTTCCCTGCCAAAGCAGGAATCCTGCCCTCTCCCTACAGCCACCCATTCAGCCTGCCCTGACATCTCTCCAAATCTACAGATTCTTAACCTGGTTTCTAGAAATATGCATACTGGGAGTAGGGTGTGGAAAGGGTGGGGTGAGCCCCTTCCCTCCCTCCAATCTCACTGTCCCAAAATCACTAGGCCGAGTCCATGGGTGTGACCAAGTATTGGGATGCTGCTCTTGGGGGAGGCTATTGCTCAGAGGGAAGTGATTTGAAAATCAAATTGGTGAGGCCAGAACATTCCATTCTTCAGCTAAGCAGTTTCCAACC
CGCACTGCTGAGGGCCGAAGCAAGAACAGCACCCAAAACAAACGAGAAAGACTGCAAACATGTTGCCTCGATTTTGCACTTTTTTCTCCTCGCCTAGTTTCTGTGTGAACTCTCAGACATCTCTTTCCCGGATCCCCAACCCTGAGCACTCTTATCAATCCCAACCATCCTCCTTGGGTTCATTTTGGTTTCTGGTTTTTCTTTTTCCTTTTTGTTGATTCCAAACCAACAAACCCAACTCTAATGCTGCATCTTGGACTATCCGAAGAGATCCACCCCCAAGCACTCCACAACTCAAGGCTCAGCTGGTTTTGTTCCAGAGACTGGTTCGCTTGTTTTTTCCCCTTGCCTTATCCCATACCTCCTCTCAGTGGGCAGTCTGCCA
GCCCCCCTCTGTGGTATGCCCCTGCCCTGTTCTAGAAATATCTACAAATACCCATATACATATACACACACACACACACACACACACACACACACACACACCTACATGTGGCCAACCGCCTCGCCTCTAGCGCTGGGAATCAGTCACCGTGCTGTCCTTTTGGAGTCTTGTGGCCAAACAAGAGAAAGCTAACCCCTGACATTGCCCCTCCAAAGTGCGCTACCTTCAGTGAGCCTCCCTGTCACGCCCAGCCTATGGAGAGACACACCCCGCCATCCCTCCCGCCCCCCCCCCCCCCACCAAGCATGGGAGTGCTGTGCAGGCAGCTGTGTGGCCTGACAGTCTCTACCAGTCCTGCTGTCCCTTGGCTGAGAATCAAACCCGCTTCTGGATGGCGGGGAAGTGTGTCCTCTGCTGGCTGT
TGGCATCTGTTAATTCATTCAGCATTCAAGGTAATAATAAAACCTCATAAACACAAGAGCTTTAATCTCAAGGCAGCTCTAAGAGGCAGTCAGGGTACATGGAGCATAAGGGAAGTTAGTCATCTGTAGTTACATAACCAGGAGGTACCAGAGTCAGGACAAAAGCCCAGATGTTCTTAAAAACAGGGCTCTGTGCTCAGATGTCTTCTGCACTGTGTAAGCAGCTGTGACCTTGAGAGAAAAATTGGAATCTAGTAGGGAGGAGGTGGCCCAGGATG
CTGGGTAATCATTTCTCTGAAGCTCCCCCGAAAAAGCCCTTGCCCCTTGCCTCCGCAGCTCTCTCCTCCGTCCTTCCACCCACCTTCCACCCACAGTGCGCTGGCTGCCCTGGTTTCCTTGATATTTTTGTCCTTTGGGTCCACCCCACCCCACACTCAGCTGCACTTCAGCACTTGTCCTTGGCCCTCCGGCTGCAGCAGATGCGCACATATGCTCGCGCGCACGTGCACACACACATGCACACACACGCGCGCGCGCACACGCACACACACACACACACACACACACGCGCGGCGCGCAGAGGAC
TGAGACCCCGTCTCAAAAAAAACCCCCAAAAAACAAAATCAAAAAACAAAAACAAAAACAACCGTAAAAGTACTAAGTGCAATGTAGTGTCCTGTGTTGGATCTTGGAACAGAAAAAATGACACTAGTCGAAAAAATTGGTAAAATTGGAATAAAATCTGGAGTTTAGTAAATAAATAAGCTAACAACGCCGTTAAGTGTGACGTGTTTCCATACCATCGCTTTCCTACCATCCTAGCTTCCCTATCTACTGTAGGAATAGAGGATATGGTGTTCAAGGTGGGTGTTTTTCTCCGCCTCGATTGAAGAGCTTCGCGCTCTTTGGATTAACAGCCAGGTCATTCACAATTCAGTGTTCAGTTTTTCTATTGGGGTCCAGCGTCTCGGAGTAACATCCCTTTGTGTCATGGATACATCCAACTCTGGACTTCCCCATTAGATTCTGGCAAAAGCCCCACCAGAGCCCCCGCCAGAGCCAGAAGGCGGTCCCTCAGGTCAGGAAGGGGTTTTCCTGCCGCCGGAGCCGCGACCTCGGCTAGCGGTGGAGCGGGGCTTCGGCGGAGGGAGGTGCGG
AAAAAAAAAGGAGGGTAAAAAAGCTTAAGGTTAATGTTTTGAAACCTGACCCAGCCAGGGCCTAATGCAGACCTTGTCCAGCTAGTAAGTGGGCCTCTGGGGGTCTTCATTGAGTGAACCTTCAGAGTGCTGGTGTTTCACCAAGGCCTTCCATAGAGGACGCGGCAGGCTCTGCAGGAAGCAGCTTCGATGGCCGATGGCCAAGAAAGGAAGGGAAAACCCCTGGACTGGTCGCTGGGCACCCAGTCCCCCTACCCCCGTGCCTTCCCTTCCAGTGCCTTTCCCTCTTTCCCTCGGTGGTAGCTTTGCCTGAC
TCTCTGACAGTCACTGGGGATTCTGCCCTCAGTGAAAAACCCAAAGTCCCTATCAAGCTTCCCTACCAAGCTTCAGAATTAGTGATTCTCAACTATGGCTGCCCTTGGGTGGGGGGCATTAAACATCTTCCAGTTCTCCCGCCCCTACCCAGAACGCATAACATCAGAAACTCAGGACTAATTTCATTTTAGCCGCTCCTTTGCAAACTCCCTCCTCACTATCCAATAATAATGAACTATTATTATTATTATTATTTTGACTCAGAGTCTCGCCCTGTCGCCCAGGCTGGAGTGCAGTGCCGCGATCTCGGCTCACTGCAACCTCCACCTCCCAGGCTCAAGCGATCCTCCCACCTCAGCCTCCC
TGATGACCAGGGCTGGGACCAGTTGCCCATGCCAGACAGAGAGCTACCCAGGAATGTGGTTCATGCCTCCCACTTCAGCCTGAGGCTGGACCAGAGACACGGTTTATGTCTTCCCCCAACAGCCTGGTAGTCCCCTGATGACAGAGGGGGTCAGTTCCTCATCAGCCTGGGTCTCTGAAGAAACAGCCTGTACTATCTTTCCCCTTCTGGATCTATCTCCCTTTCAGATTAGGTCCCCCAAGATTAGGGGCTATGCTCTCCCCGCAGACTGGGGGCTCTTTGAGAGGACT
CGAATTGACAGAGCCTTATGTCCACAATGAAGTCACATCCAACAAAAAGTGCCTTGGCAATTAACAGAGATTACAAAACCAGAGGAAGAAAACTGCAGGGCGGGAAGGGGGAGCAGGTACCAGGAAGCTCTGCTTTCTGGGAGACAGTGCCAAGGCCCATGGAGCTTGTGTCGGCTTTTAAAAGCCCCTTCCTAGGTCTTTTCTTCGTTTCAGGCTGCCCCTTGGTCATTCTGCAGATGAAATTGTAGACTGAGGAAGGC
AGTTTACTCCCAGTTGCGTCCCTTTCTCTCCTTATGCCCTTAGTCCAGTTATGTTAACCTGCCAGTGCCTCAGTTTCCTCATCTGTACCCTGCTTTGCTTATCTCCTAGTCCTCACCACGGGCTACGTATTTCATATGCCTCTCTCTCCTCAATCATGTGGCACCCCAGAGAGCAAGGTCTGGGTCTGGAGGAGTCATTGCCCCCCCAGTTGCTGGTGTGTACTGGCCTTCCTTTGAGTGTTTGTTGAATGACTGACTGACCGACTGGCGTGGAGAATAGCACAGGTGCATAGATGTGGATGTCAGCTATAATGATGACAATGCTGATGTCATGGTGGTGTCATGTCGTTGTGGTGGTGATGTCATGGCATGGTGGTGATGATGTCATGATGTTTGTTGAATGACTGACTGAC
TCTGGGTGGAGGGCACAGTATGGTTCGAAGAAAGGATGGAGTGAGTTGTAAATATAAGGATTTGTTCAGACATGTGGCTTCATCTGTTGCAGCTGACAACTACCATTTGGAGGAAATCTTGTATGAAAGATGATGAAACTCTTGTCTCTTTGTGGCTTTTTAAATTGGCCTGAGTCCCTTGCAGCGTGGCCATTTCTGCATTAATTTATTCGACTTCCTGCTCCTGGTTGCTCAAGCCTTGCTAAGGAGTAGAGAAAATGCA
CCTGGGTGAGAGTGAGACCCTGTTTCAAAAAAAAAAAAAAAAAAAAGGCCGGGAGTGGTGGATCACGCCTGTAATTCCAGCACTTTAGGAGGTCGAGGTGGGCGGATCATGAGGTCAGGAGTTCGAGACCAGCCTGACCAACATAGTGAAACACTGTCTCTACTAAAAATATAAAAATTAGCCGGGCGTGGTGGCGCACACCTGTAATCCCAGCTACTCAGGAGGCTGAGACAGGAGAATCGCTTGAACCCGGGAGGCGGAGGTTGCAGTGAGCCGAGATTGTGGCACTGCACTCCAGCCT
GGGGACTATGCGTTTCATCTGCGAGAAGAGAGGGAGACCGGTGCTGCTGGTGCCGGGTTGTTTCCTGCTTTATTTTGTGTGCGGTGTGCTCTGCAGGGACCTTTTGAGTGTCTGTCACAGCCCTGCTTCTCCTTTCCAGCCAGGGAACATGGTGGGTTTGCCTCTTAGTTCCTCATTAGATTTTTCAGCAGCTGCTCCAGGTTTTCTTTCTCTTTCTACGGAACAGAGAACGATTGGAGACTTGTTTTCTAAAGAAAAAAGCCTGGTGTTCGAAGGAGTTTTTCAAAACTCCAAGAAGACAGAGAGGAATCC
ATCCATATTTTTAGCAAAATATTTCTAAGGTACAATCACATATTCAGAAAAAAAGGCTAGAAACAAAATGATTGTCAACCAGCCAACCTGGCCCAGGGTATGAATCGCTGGGACACTTGTGAAGGACACAGAGACCCCTTCCCCAGACCTCCTCTTTCCCCAGGGAAGAGGATTTGGGTAATCAGCACTTTTAGCTAATATCCCAGGCTTTTTTTTTTTTTTTCATATGGGCAATTTCCTTTTTCTTTTTTTATTTTATTTTTTTGAGACAGGGCCTGGCTCTGTCACCGAGGCTACAGTGCAGTGGAATGATCTCGGCTTACTGCAGCCTTGACCTCTAGGCTCAAGTGGTCCTCTCACCTCAGCCTCCCGAGTAGCTGGGACCACAGGCGTGTGCCACCACTCCTGTCTAACTTTTGTATATTTTGTAGATACAGGAGTTTCGCCCTGTTGGCCAGGCTGGCCTCAAACTCCTGGCCTCATGTGATCCGACCGCCTCGGCCTCCCACTCCCAAAGTGCTGGGATTACAGGCGTGAGCCACCATGCCAGCCTGGCTTTTTTTTTTTTTTTTTAAATGAGTCATTTTAGACATTCATACAGTTTTGGTATTGCTACAAACATCAGCCGAAGAAATAAAACATTCCGAATATTGAAATCCCTCTCAGCCGAACACCTGACGTCAGGAGTTCAAGACCAGCCTGGCCAACATGGCAAAACCCCGTCTCTCCTAAAAACACAAAAATTAGTCAGGCGTAGCTGGGTGCGGTGGCTCATGCCTGTAATCCCAGCACTTTGGGAGGCTGAGGCGGGCAGATCACCTGAGGTCGGGAGTTCGAGACCGGCCTGGCCAACATGGTGAAACCCCGTCTCTACTAAAAATGCAAAAATTAGCCAGGCGTGGTGGTGGGCACCTGTAATTCCAGCTACTTGGGAGGCTGAGGCAGGAGAATCACTTGAACCCTGGAGAAGGAGGTTGCAGTGAGCCGAGATTGCGCCACTGCACACCAGCCCGGGCTACAGAGACTCCGTCTCAAAAAAAAAAAAAATATTAGGCGTAGTGGCATGTGCTTGTAATCCCAGCTACTTAGGAGGCTGAGGCAGGAGGATCACTTGAACCTGGAAGGTAGAGGTTGCAGTGAGCTGAGATCG
ATAAGAACAAAAATATTAGAAGGAAAAGACATAGCATCATTTAGTGTTCATTCATATGAATATGTATATTGTCTACAGCTATCTATATCTCTGTTTTATATCTATGTCTGTTACACCATCAGAGAGCACCTAAAGTGCAGAGTCTCATCCACAAACTGTTTCTTGCATCTACTGTAAGAGGCCATTCCGATGCTCTGTCAGCCCCAGCAGCACCCAACCACTACATGGCACGCATCCTATCTCAGATCATCCCCAGGATATCACGTGGCCCTGTTCTCATTGCCCCACTGATTTCATGGGCGTGCAGGTCCCT
GCGGGAAAGGATGGAGTGTTTTAGTTCTTGGGGGAGGCCACCCCAAACCCCAGCCCCAACTCCAGGGGCACCTATGAGATGGCCATGCTCAACCCCCCTCCCAGACAGGCCCTCCCTGTCTCCAGGGCCCCCACCGAGGTTCCCAGGGCTGGAGACTTCCTCTGGTAAACATTCCTCCAGCCTCCCCTCCCCTGGGGACGCCAAGGAGGTGGGCCACACCCAGGAAGGGAAAGCGGGCAGCCCCGTTTTGGGGACGTGAACGTTTTAATAATTTTTGCTGAATTCCTTTACAACTAAATAACACAGAT
CAACCATTTGTATGTGTCCTTGCAAAACAAGTGCATGTATTTTTTAGTTTCACAATTAGTAATATATATATATATATATATATATATATATATAAAAAACACACACACACATTATAGATATATTTCTTAATTGTTTTCGCTCAGCACTGTATTTTTAAACCTCATTCATGTTGCTGTGAGCACATTTAGTTTCTGGTGGGCACCTTCCACATTTATTTACCCACTCTGAGGGCGACAGGCACCCAAGTTCCCTCCAACACCCCAGCAACCCTGCCATGACCGTCCTTGACAG
CTCAATTCTGGTCTGGTTCCAGACACCCCAATTCCTAGCAGCCGGCCCCGGCTCAGCACCTAACCCACACTGGGCAAGGATGCTCTCTGGCTACAAACCCCTTCGATGGCTCCCCACTGCTCCTAGACTACAGCTCCAGCTCCTTCCCCTGCCAGGCTTGGTCTGGCCCGTTCCTCTTGCTGCCAGCCTCAGCACCAGCCCTGAGCCTGAGAAGCCCTCACAGTGTCCAGCACAGCTCCCTTGCCATCACTTCACACACACACACCACCTTTTGCCTTTGGCTAAACCAGTCCTTTCTCTCTCCCAGGCTGCCATCCCACTGCCTAGGTGACCCAAACTGCCTTCCTCATATGCGGTCTCGGAGGGATGAAGGAGGGGTGCCGCCTCTGCTTGACCTGGGGGTTCCCCCTCTCGCCCCTATCACAGATGGGCAGGACCTCTCCCCCAAG
GGGTGTCCAGTCTTCCACCTTTCATTCTGCCTGTCCTGCCCTTTTTCAAGTGGGTATGTGTCTAACATACATGAGAAAGTTCTCTGTATCCAGTTTTCTAAACACCCACACCAGTACTGTGTTTCGTCGTGCTTCGTCGTGCGTACATAAACCTCGCGGCACTGCCCTGGCCAGTGCACACCCGCGGGGCTCTGCCTAATGAAGTCAGTGGCTTGCGCCCCCCGGCCCATCCCGGCCCCGTGCTGGGAGTGATGCTGAAATGCCCGCCGTGTCTAGTTCGTGTCCCTGGAGACAATCTCTGCCTGGGGGTTAGGAGTCAAGGAGGGGAAGCCCTTTAGAAGGAAAGGAAGAAAGCCCATAGTTGTCCCTTCCTGCAGTTCATCTGAAGGCAGAGCCATCTGGAATGCTGGCGCCTGGCAGGTGGACTCTCCCTCACCTGCCCACTGGTAAGCCTGGCCCACAGTGTCCCCTGGCGGCCCCCCACCCCCATCTCAGGATGGCTCCTCGGCCCCATTGGGCTCAGCTGAGTGCAGGGCACCTTGTCCCCAGCAGGGAGAAAAGTGGTAAAGAGTGGAAAGGGGGAAGGTATAACTTTAAGAAAAAATAGAGCAGGAGAAACCAACCCTGAAGTCGTGGAGACCGGCGGAGGAGGAAGCTGAGTTGAGGGCAGTCACTCAGCTGGGGCTGTGGGTCCGGGCTCTGCCCTGTGAGCTGGCCTGGCTTGGCTCTCTCCACCCTGGGCTCCCTCTGCCTGTGGATGAGTTTGGGCCCCAAGGTCAAATCGCAGTTAGAGGGGCCACGTTGCAG
AAAAAGAAGCAAAGGGTGGCATTCTTAACATATGGAAAAATGCTACATTGCACTCATACCGTTTTTCAAGGAGTATTCAGGAGTACTATCTCTTAGAAGGATGTAGGCAGGGCAGCCATGGTGATCACCTGTTTCAGAACAGACACCTTGGCTTGGGAAGGTTAAATCAATGTTTAAACCTCAAATGGCTCTGAAGGGGCAGGCTTTCTGATTCTTTGGTCAGTGCTCTTTCCTCCAATCATGCCGAAATAAAATCCAGC
TCCGCTCTGCTGTTGTTTCACCCATTTCTTCTCCTGCATTTCTTCCCTTAGAGTTCAGCTCTCCATATATCCAGCCTCTCAAGCTCCTAACTCCCTCCCTGTCCTTCATTCTTCTTCATTCTTCCTCTCTTCATTCTTCCTGACTAGTCAATGCCACATCTTTTATGGTCTATTTCCTAAATATATCTTGAACTTGCCCCTTGTTTCCTTTCCGACTGCCATTTCCTACGTTCAGACCCTCATGATTTCCTCCCTGGATTCCTCTAAGCCTCTGGAGTGATCCTCCTGCCT
AGGAGTTCAGGGCTGCAGTGAGCCGTGTTAACGCCACTGCACTCCAGCCTGGGTGACAGAGTAAGGCCCTGTCTCAAAAAAATGAAATAAACTGGCCGGGTGCGGTGGCGTGCGCCTGTAATTCCAGCTACTCAAGAGGCTGAGGCACAAGAATCGTTTGAACCCGGTAGGCAGAGGTTGTAGTGAGCTGAGATCACACCACTGCAGTCCAGCCTGGGCCACAGAGACCCTGTCTCAAAAATAAATGCATGCAAGTTTGTAGACAGAAGCTATACAGCTAGCCATTCAATAAAATGCATGTGCAATATGGTGGAGCTGTTGTGAACATCCCCATTTGAATGCTG
AGAGTGATTCTTGTTTACATTAACAGTTTGAGAAATTCTGATTTAGGGTATGAAAGTAGGAATAATATGGATCGTTTATAAAACCTGGGAGATATTTATGAGCACCCATAAATCTAAGTTTCTGGAGTACTGTGATTTACATTAGTTTCCTTTGCTTTTAAAGGGAACATGGCATATAAGAATAAAACAACATTTATTAAACACTAACTCTGTCTCAGGTTCTATACTTGGCAATTTACATTTATTATTTTATTTAATTCTTATAACAACTCTAT
ACTCAGGAGGCTGAGACATGAGAATCACTTGAGCCCAGGAGGTGGAGGTTGCAGTGAGCTGAGATCGCACCACTGCACTCCAGCCTGGGACACAGAGTGACACTGTCCCAAAACAAAATATGAAAAAAACCAAAACGACTCCTTAGATTCAAACTGGATTCCGGCCTCGGTTCCACTGGTCATCATTCAACTACTTTCCATCTCTAAGTCTCTGTTTCTTTAACTTCAAAAGGAAGTGAGCTTTTTCTTCGCAGAGGTGCCGAGGGTTAAATGAGATAATACGTGGAAACATTAGGCATGTAGCACACTTAGCAGATGGTGGTTGGCTCCCTCTGCTTTTCCACCAGTCTGTGGCCTACAGTTTAAATGGCTGGAAGAAGAACGTGAGATTTGAGGCTGGGGAAGGAGGCATGG
AGAGATGAAATGATGTGTTCAAGGTATTGACAAAATCAGGATTAGAATCTGGTCTGTTACATCGCAACTCTTTTTAGTCATTTATTAAGAATGTTAAGGAACAATCACAAATAGGCTATCATGAGCAAAGTTATTTCTATTTCTCACAGTAATTCTCCAGTGAAGATACTTTTTTTTTTTTGAGACGGAGTCTGGCTCTGTCGCCCAGGCTGGAGTGCAGTGGCGCGATCTCGGCTCACTGCAAGCTCCGCCTCCCGGGTTCACA
TCTTCAGCTACCCTCACTCACTGATCTCGCTGCAGGTGAGCCTTTTTTTAAGCAAAGCAAATCCATTAATTTCTGAAGGTACAGAACAAATTTATAAAAGGATTCCCACATTGCTTTGAAAATATCCTGTTCTCCCCAAGCAATTAAAATAGTACCAAATTGAAGTATATGTATGTATATATATGTATGTACACATGTAAATGTATGTATATATGTGTGTATATGCATCAATATAGATCCATATCTAGTCTATATCAGTAAGCACACTAACAATACTATTC
GAGCCCGAGCCCGAGCCCGCGGCCGTGGAGGTTCCCGCGGGGCGCGTGCTCAGGTGCGGCGCGGCCCGGCCGGAGTGGGTGTCGGGGGCGCGGGGCCAGCGCGGGTAGGGAAACCGGCGCCCGGGACCCGGCCAGGCGGCCCCCGATGCGCGGCGCTGACCCCGCGTCCCCTTCTCCCCCAGCGCCCGGGAGCTCTTCGCCGCCCGCTCGCGGTCGCAGAAGCTGCCCCAGCGCTCGCATGGCCCCAAGGACTTTCTGCCCGACGGCTCGGCAGCTCAGGCCGAGCGGCTGCGCCGGTGCCGGGAAGAGCTCTGGCAGCTGCTGGCAGAGCAGCGCGTGGAGCGCCTGTGAGAGGGGCGGGCCCAGGGGTAAGGGAAGCGGGGGCGAGGCGGGCCGCGGGGTCTCCGGAATGGACTGACGCAGACCCCTCCCCACTCCTCGCCAGGGGCAGCTTGGTGGCTGCCGAGTGGAGGCCAGAAGAGGGCTTCGTGGAGTTGAAGTCTCCCGCGGTGAGCGGCGGGCTCGGGGACCGGGGACCGCCCTCCCTGCCCTCCCTGCCCTCCCTCCCTTGTGACACTTGCTCTGGGCCCCACACAGGGCAAATTCTGGCAGACCATGGGCTTCTCAGAGCAGGGCCGGCAGCGCCTTCACCCGGAAGAGGCCTTGTATCTTCTGGAGTGTGTAAGTGGGGCCCGGGAGGTGGGGAAGGAGTTGGGACCAAAGAACGGGAAGGACACGTTTTATCGGAGAAAAAGCACACACAACCCGGTCTTTAGAGAACTGATAACCAAACTTCTAAAGCAGGAGGTGGTACGTTGCAGGGAGCAGGGATTCCAGTCCACATTAGTGATGCTGCCCCACTTTCCTGGTTGGCCACATTCTTGATGCGCTGCTGAGAGGGGGAGGGGGAGGTATCAGAGCTGGGAAGTTGCCCCATTCCTCTGTGGCACTGTAGTGAGGGCTCATAAGCTGAG
ACCGACTACAAGGAAATGGTCTCCTGCCAGCCTTCTCGCTGTCTGAGAACGTGAAATGGCAAGGTCTCCTGTTGAGACCTTGAACTACTCCAAGCGCTTCCCACTTCACTTCTATGAAGTGAGCTTCCCTCAAAATTTCTGCTGACCTCATCCACGAAACAGGGAAGAAACCCAAGGGCAGGTTGAGCCTCAGCCATTGTGAGGATCTATCTGAGGCGTAGGGGGTCCTGTCAGGAGCTAGGTTGTGGAGCACATGGGCTCAGGGAAAATCACAGCTGGGGTGCT
ATAATGACACTTCGCCTATCGTCAAGTGGGACCTGTGTTTGAGACTGAGTTTGCCGCCTCCGTGGGAGTCAAAGGCAGGACAGGCTATGTGATTTGTAGGGCCCAGTGCAAAAGGAAAATGTAGGGCCTCTTGTTCAAAAAGCAGGGAAAAAAGTGCTGCTAAAGGTAGTAAAATATGAAGCCTCTTCCTTTCTTTCCTGGACTCTGGACTTGTTATGGGATTTTTAAATTTTCTATTAATGTTCTAAGTAAAGAAAAACAAAATCATTAAATGTACTTTTAAATCATTAGCATCAATTTTACCACTCATCGTCATAT
TTTGCAGGCGCTCAGAAGGGAAGAGGGGGCTCCGGGAAAGGCTGCCCTGTAGTTGCTCCCTTTTCTGCTCAGGCAGCAGCTGACAGGGGAGGCCAGTTAGCACCAGGGATCCTCTGGCCATGACAGTCCTGCCACCAACGACAAGCAAGTGAATGAGGACTGTCCTGCCCAGAGCCCAGCCAATCGGCACTGCAGACAAGGGACGCTGACCTGGACTGGGTCCCTGGCCAGGTCCTAGACCTGGAAGGGCTCTGCCATCCCATTCACAGCCCCCAGGCCACTGATGGCAGCACCTGGACCTT
ACTGCATAACAGTTAGGCAGAGTAATTGTTCTGAAATTCCAAGAGCTGGACTGTGTCCACTTGCTTAAATAGAGAATGTGTTGCATGCACAGTTACTGCTTCTGTGTATCAAAGGGATTCGGTCGGTGGTGGACAGCCTGGCCCATGCTTCCAGAAGTGCTTTCCCATGTTCACTCGCTCCCTCTAACCCCCCATAAACCCTCAGCTTTCTTTGCTATAGTTACTCAAGGATGGTTTATTTTCAGGATGGAGAGACAACTATAAACACAGAAGTAAACAGAGGCTATTCCCCAGTATTTAAACATTCCACCTCAAGCACTCTGAGGCAAACAGTCCTCCCTTCCCACCCCTCTGGGTCTTCTGTT
CGGTTGCTTTGAAAGAAAGGGGCAAGGCTGGGAGCAGAGTCAGAAGGGGAGGATAAGGACAGAATTTGCAAGCTAGTTTATTTAGGAACTGGTGAAATTCAGAAGGGTTGAAGGAGGCCTCTAGGATGGCGACCTTTCCCTAAGCAGCACATCGGTGTTACCGGGCACCGAGAGAGAAAGGTAAAAAGGAGAATGAAGAGGAATAATGGGAGGTGGGGAGATAGAGAGAGGCTGGTGGCCTGAAGACGCTTGCAAGGGGACTCCCCTGCCTGGGGGGCTGGCAGGAGCAAGCACAACCTTCATTCTCTCTAGCAGGGCCAACAAAGGGCAGCTGAATCAC
GCACCTGCTGTATGCCGGGCACCACTCCCAGCTGCATCACTCTGTCCTTCCTGCAGCACAGCCTGAGGCAGTAGGGATGGTTATGACCCATTTTGCAGGAAAGGGAACCAGAGCGGTGACAGACTTGGCCAGCCTGGGTAATGGAGGAGTCAGTGTTTAAACCCAGCACCCAGGCTCTTACCCACAGCTCTGCCCACGGATGGAGCAGCCGCTCCTTGCCACTGCAAAAGTACGCCAGAGCACGACTGTGAAACCCCCTAACAGCGCCCGAGCCACCTGCTTTAATGATAGCTCAGAGAGGGAAGAGATGAGCCCTAGCCACAAAGGAAGCTGTGGGCAGAGCTCTCTAGGACCCAGGCCTGGGACAGATCCTCAGAAAAGGGAGGTCCTTGGGGCCACACAGCCCTCCAGCCACCCAAGAAGAAAGATGAACCACACGTGAGACCTGAGCCCTCACCTGCCAGCTGGAGCCCCCAGGC
AATCTGCCTTTCACAGACGCGGCGTATTCTGTTGTCCCACCATAAGCTTTGCTTCTAATGAAACCTACCCACTCCAGCCCCTTCCCTGGAGCCTGGCGGAACCAGCTCATAGCATAATCACCAAAGGTGAATCCAGAAGCTGTACAGGAGAGTCTCAGGGACCGCCCTGGCTGTACCAAGCCTCCCCCAGACTCCACCAGCTGCACCTCACATTGGACACCTGCAAACACAGAAACACCAAGGTCAGAAACTGCCACACATATCCACTGTTTCTACCACTCATGTCCCCTCACACTCA
TTTGAACTGGCAACTTGATTTTTACAAAGTTGAATTTAAATGTGAATGTTTTCACCCATTTCTCTTACCTATACACCTGGGTGTTTTAGATTTATCTTCTTTCCTGTTACTAACCCGTTTTTAAATTTTGTATGGACTCATTCATCCTTCAAAGTCTATGGAATTTTTCTCCTGGAGTGTGAAGGTGGGAGGGTCACAGGAGGGCGGTTCTGAGGATGTTTCTTTTTATCGACTCGTGCTCCAAAGATGTTTTCCTGCTGGTGGGATGGCTGTTTCTTTCTTGCCCTCCCGGTGGCAGCAGCTGGGCTGCTTTGTATCTAAAATCAGTAGCTGGGCTCT
GATCCCAGCACTGGGAGGCCGAGGTGGGCGGATCACCTGAGGTCAGGAGTTGGAGACCAGCCTGGCCAACATGGTGAAACCCTGTCTCTACAAAAATACGAAAATTAACCGGGCGCGGTGGCGCACGCCTGTAATCCCAGCTACTCAGGAGGCTGAGGCAGAAGAATTGCTTGAGCCTGGGAGGCAGAGGCTGCAGTGAGCCAAGATCATGCCATTGCACTCCAGCCTGGGCGACAGAGTGAGACTCCGTCTCAAAAAAAAAAAAAAAAAAAGAAAAGTGATAGCTGAAGGTGGGCCTTCTGTAAGAAAGTAACAGGCGCAAACATCCAGGACCCTCCCAGTGACTGTCTGCAGGTAGGGATCCATGTGGAGCTCACTTTTCTTGACCCCCTCCCAGGAACGTGGTCCTGGTATGGGACACAATTTTCCAGGTTTTAACAAAAGTCACCCCTGGGTCCCAA
GTGACCTTTACCATTGGGCCGGCTATGGTGGCTCATGTATGTAATCCCAGCACTTTGGGAGGCCAAGGTGGGAGGATCGCTTGAGGCCAGGAGTACAAGACCAACCTGGCCAAACCAACATAGTGAGACTCCATCTCTAAAAACATAATAATAATAATAATAATAATCTGGTGGGACTGCATGACTTTTAGGATTTCAGCTCAAAAATCCCACCATTCTGACTTTTATCAGAGATTTAAAAGTCAAGCCCTTTTGTATTTTTTTGCCAGCTAAGGGAAAAAGGGAGGCATGGGGGCTGAGGG
TTTGTTCCTTCTTTATTCCAGCATTTTCTGAGAGCCTGCTCCACGCCAAACTTGTCGGGTATACAGAGCTAAATCAGCTAAATCACCTCCAGCAGCTCATGGTCCAGCAGGGGATTCCACAAGGTAACAAGACCAACGAGGTTACGATCAAGCCGCAGGAAAAAAAATTATCCAGGTGTTGAGGAGGCACTAGAACATTCCCAGCTCAAAAACTCCATCATTCACCTCTCCCTCAATTCCTCTCACCGAAGTGCAAATGGTTTATCTTCATTACCAAGAAACAGTCTGGGCATGGTGGCTCACAGCTGT
TCCTCTGACCTGGGGAAATAAAAGGAACATACGGTTTCTCTATCGACTTGAGGTCATACGAGTTTCCTAGAAGGGAGAGACCCACACGGATCAGAGTAATCCAGGAAGCTGAGCCTAGAAGGATGATTGGACTTCAGATAAAAAGAGGGAGGGCATTCTGGGATAGGAGAAGAGCACAAACAAATCAGGCAGGAAGAAAAACCTTGATGACATAGAACAAAGATTTTGAATGAAAAAAAAAAATGTTGAATAGTTTGGGGTTTATAGATGCAACTGAAAACCAAGCGATGTGGTAGG
AAAGGGGCCGTCCGGGGAGCACAGGCAGCCCGGGAAGAGGAGTAGGGGCTGAAACCAAAGGCAGCCTGGGTACCCAGGTTTTCCCAGGGGACAAGTCCCCCGGTTAGCTGGGCACAGGGAGGCATGGAGAGCGGCAGCAACTGCGTTGGGATGGGGCGGCTGCCCCAGGTTGGGGCGGTGACCCATGTTCCACCAGGCCAGGCGCAGGGCTGAGGTGGCCGACTCCTGTTTCACAAGTGAAGACCTGGTTACCCCAGCAGCAAGGCATTCCGGAGTGGGAGAATTCCTGAGTCCTGGGGAGGAAGCCGTGGTTACAGGGCTGTGGCCCTGAGCAGGAGCTGGCTGGCCCAGCAGGGTGGGCCAAGCACTTCAGTCAAGGCTGAGCGCCAGGCACCAGGGACTCAGGTCTGAGAGACCTGATGTACATCCTGCTCCAGAGCAGATCACAGAGATGTGCCCGCATGAATCCCCAGGCTAAGCCCAGAAT
TGGAAAGTCCGGTCCACCTGTCTGGAATGTCTCATACAACTCTGTTGTCTGAAACCGCCTCCCCACCCCCGGTCCCAGCCACCAGCCCCTTGAGAGGCCCCCTCTCCCCCCGGTATTTATTTATGCCACTGGACAGTTCTAGTCACATTAAAGCTCCGGTTCACCTTCTCGAGGACTTTCATCTCGGGAAGTTTTATGACACTTTGTGAATGTGCAAAGTTTTTAATTAGGCTCTCTAGACAGCCCGAGGCAGCAGCAGCGCCACAAAGTCTTCACGGTCTCTCTGCTTTA
TCCCCTCAGACTCATGCTGGCTGAAGCCTTGAGGCTGGGGAGAGAGGAATAAGAGCAAACACAGAAGAGCTGTGTGGTGGGCCCAGTGCTGAGGGCTTCGTGGCCCTGATTTGATCTTCACAGTAGCCCTATGAGACGGACTGTCCCCATTTTAGAGATGAGAACTGAAGCACAGACAGCGTTAGAAGTTTGTGCTGTTTTTGCAGTTTAGTGGGAGGCTAGCCCAGTCCTGCACCGCGCCCGTGCCTGGAACTACCATGCCCTCCCTGCCACGTACCCCCGGGCAGGGAGAGGGCAGGGTTGTTTGGTGGTGTGAGAAGCAGAAGAGTTCCATGGCTGGGTCCCTCGTTCCTCATGTCAGGAAAAAACTATATCCCATTTTCCCATCTTGGAGGGACTTAGGAAAAACAGTTCTCCAGCCCACCTTCCAGAAGTTCACCTGAGCCTCCCGTCTTTCACTCCATAGGGCCCGGCTTTGGGATGAGCAGTGCTGGGCCTGGCTTCCCCCAGGCAGTGCCACCCACTGGGGCCTTTGCCAGCTCCTTCCCAGCACCG
CAGGAAATGTTTATTAAGTGGTTAAATTCTCTTATTCAGGCTGGATGCGGTGGCTCACGCCTGTAATCCCAGCACTTTAGGAGGCCAAGGAGGGCAGATCACCTGAGGTCAAGAGTTCAAGACCAACCTGAGCAACATAGTGAAACCTTGTCTCTACTAAAAATACAAAATTAGTTGGGCATGGTGGCACATGCCTGTAATCCCAGCTACTTGGGAGGCTGAGGCAGGAGAATCACGGAACCCAGGAGGAGGAGGTTGCAGTGAGCTGAGAATGCGCCATTGCACTCTAGCCTGGGCAACGAGAGTGAA
CCTCTCGGCCCGTCGGATCCTCCGACCCCACCGGACACCCGGCCGCTGTCACCCCGCTTCTGTCTCGCCCTGGGTTCCCTCGGCCCTTCCAGCTGGCCTGCTGTCAGCCTGCGCTCGCTGCCCCTCGCCCCGTCGCCACTTCTCTCGCATCTCGCAGGGGCCGCTCTCAGAGCCTCCACCCTGTCTGATCGCACCCTGTTTCCCCGCCACCACTCTGGGGTCCGGGGCCCGGCCAGAGCCCCAGGCAGAGACCGGCGCAGTGGGGTGGGGTGGGGAGGGAAGGGGAAGGGGGGCAGGGGCCGCGGACACCGCAGGAGCCTCGGGCTTGCTCCTCTCCCTCAGCCTAGGAGGCAGGGGGAAGTCGGGAGAATGTTGGAGGTCGCTGTGAGACGGACAGGCCCTGGAGCAGTCGCCCATCTGCGAGGGAGACACGTGCGCACAGACACCGAGCGCACACACGGCGGCCGCCACTGACTGGGGCCCCCAGGCCTGGGTGGGCAGGTCTCTG
TATATAGAAATTACTGTCAACCAAGGTCCTCAGGTCTGTGTCTTCATGCTGTCAAAGCCCACCTCTGCCCCATGCACCATAAGCCGCAGATGAGGAGAAAGTGCAGATAGGTTAGTCCTCTGCTTAGGTGGAGCTGAGACCCCATGAGGGGGTCTTCTTGATAGCTAAGCCACGGACTGAGCAATACCTGTCTCCTCAGAAGAGGAGGGTAGGGGGCAGAGGCCATGTGGCTTCTGTCTTTCCCCAGGTAATATATGGGAGGAAGGGATTTGTAAAGAGATCATAGGGGAGAAGGTCTCAGCCAGGGCTCAGGCTCACATATATATGCAATTGTGTACATGTACCTGTGTACCCAGGGCTGTCTGCAAGTGCATGCTTATGAGTTCACATGTAATGGCATTATGTCCATGTGCTTGGCATGCTTGGGCTCAGGTCTGTATGTGCATGCATTTTTC
CCACTTAATACAAAGAATTTAAGGAAAAAATTAGAGTTTAAGGCATGTCCTCGTCCCAGGTCTCAATATAACGAAAATGTCTTAGGTATCTCTTCTCCGATTGTGGCTTCTGGTTGGTGAAGAGTTATCGATGATGTCTGGAAAGCAATATTGCGCCTACTCCATTAAACTCCAGGATGTTAATAAGTAATTTGATTTACGGGACTAGATGTTTGGTCTCGGAAGGCAGTTTCCTGATTTTGGTAAAACAGGTTAGTAGTATAGAGATCAGTTAAACTGTACCCTGAGGATTATGGGGCAATAATGTATATA
ATTGGGTCAACATTGAACGATTACGCAGATAAGCGCCTGCCCGGGCAGCTTCATTGACTCGGTGAGCTAGAAACTGTTGGTATTCCCATTGTATGGATGAGGAAACTGAGGCTCAGAGGGGTGAAGTGAGCTGTCCAAGTCTACTTCCCTAATAGACGGCCGACCCAGGACTCCAGTATTCGATCTCATCAGGCTACGCCCCACATCACGTAAATATATCTTTGCAGTTTTATTGAACACCTGAACACCTACTAAGGCAGCTTACTATGCTCCAAACATTGTTCTAATTACCTTACAAATGGTAACATTTAATTGAAGCCTCACAACAAGACCTGTGTGTTACGGATAAGGAAACTGAAACTCTGAAAGGTGAAGTTGTAACCGAGTCCAAACTCCTTCTGCTCCCTGCATGATAGCCACTCAGTCGAGAGGCCAGGAGTTGGAGCAAGGAAAGCGACTTTATTTTGGAGAGCCAGCAAAC
GACACTTGATCCAGTCTGAGAGATGATCAGGGAAGGCTTTCTGGAGAAAGAGACAAAGCTCTGAACAGTCTCTGTTTGGGCGTCTAGATCCCTTTGAGAATCTGTCGAAAGCTCATTCACAGAAGAAAAACTCACACAAACAAAGGTTGCAGGCAATTTCCAAGTATTCTCATCCTTCCTCGGAATCTTCTGTGGGTATCCCATTCCCACCCCGCCCCCACAACCACCTTGCTGCATAAATGTCCCAGGAATTGCGACAGGGCTGGCCAACAGTGCTGGAAAACTGCAATCGAATTTCAGCATCCTGGGAGTGGGATCTTTCTTCTGAGATCTCGCCCGCCGCCGGGCCTGGAGGGTGTGCCCCA
CTGTGCATGTGTGGGGTACAGAGGGAATATGGGAAACCTCTTATGAATGAACAAATTTGTATGAATAGACAAACACCTTTCTCTCGATTTGGCAGTCAAGCGAAAACTGCTCTAAAAAATTTAAAAAGGATATGCATCTTGCACATAGAGAGGTCTACTTGACAATTTGTTTTCCAACAAATATATATTGAGCAAGCATTCAATGCAGTCGTCTGGTTGGCACTGGGAGGTCCATGACACAGTTGTGCCCTCAGGGGGCCTGGGGCTGCAGTGGAGCTTGCCAAGTTCTCAAAGAGAGAGGGGAGCTGGATGAGAAGGACATGTTGAGAGCAAAGAACATGAATTTGCCTCCTCAGTGTTTCCAAACTGCCCAGGGCGTTGATTAAAAGCATTAACGTCATCCAAGTTCCATCCTGACCTACTGAGTCTGAACGTGCTTGGCTGGATCTCCATTCCCAGGTGGGAATCCAAGCCAGAGGACTTGAACTAGGAGGGAGTGAGAAGGGCCGCGCAGCTTCCTCCCTGCCCATGGCCAGTGAGGATTCACCAACTCCATTCTCTCCATTCCTAGAGCCTCATGCCCTGGCTGCCAGAAGTTGCCCTGTCTAAAGCTCTCCTTCAGGAGAAGCTCAGACTTTGTGTCCATCTTGGGAGAAACAGAAAACAGCTCTCCCGCCCTCTCCGTCTCACCATCTTTCAGAAGCGTAAAGGCTTATTAAAAGCTTCTGCAATTTGGGCAAAGTACTGATCCTTTGCGTAGATGGTATTTCTGCTCCTCTGGCCTGAAAACTCAACGCTAACCCAGTACCCCTGGCGAACACATCCACCATGTTGAGAATGGTGGGTGTGGGGGTGTGTGGGAGAGGTTCTGCCCTCTGCTCACTCAGGCCTCAGGAGCCGAGGTCACCATGCACCTGCTACTCTTTGGGCATCCATTTTGTTTTCATGGGCCAAGCTCTGGAACGGGGAAGGCATATGTGGACAGTGGGCAGAGACATTGAGAGACGGTCTGTGTCTCAGCCAGAGATCACCTGGCACCTCGGGTTCAGCCACTAGACCTCTTCTTAAGGCTGGCTGGCACTGACTTAGGCATCCCCAGCATGCCAGGCCTTTGGGCAGAGGGCAAGAGTTCAGGCCTCAGCTGTTCTTCCCAACCTAGAAGAGGGTAGCTGTCTTCTATTTGAGCATATGCTTTGGGATCGTATTTTAAAATCCTAAATCAGGACAGCAGACCTGATAAATAATTTGTGAATTGATCGATGTGTAAAGTCCTTTAAAAGCATCCAAGTCAAATCCGTTACATATTAAATACATTTCTTGAAAAGAGTGCAGCTAAAGTGACTCTGTCCTGGAAATGTGAG
GGCTCCCGATGCCCCAAGCTAAGCCCCGGACAGGCTGGGAACCTCTCCCTAGCAGCCCCTGCCCTGGTCCCTAGGGCCCCGCAGGCCTTGGGGTGGCAGTGGCCTTGTCCCATGTCATCCCAGAGGCCTCGGGAGGCAGATGGTTTTGTCTAGGAAGACCTGTCCTCCTGTATGGATGAGGGGCCAGCTCCTGAGGGCAGGGGAGGGGAGGGCTGCCAGGGCCACGTGCAGGGCTTCTGACTGCAGGTGCCTCATCCACACTCCGGGCCTGCACCTGATGGGGCGGGGAGGCAGAGGGAGCCCGCGGCCACTGCCTTGGAATCCCCACCCA
TGTGTAGTTTGTCACCACTAGCCTTTGTCACAGTGCTGTGATAGGCTTTATTCTCATTTTCATAGGTAAGGAGACCGAGGCTCAGAAGTGTTAAGTAACTTGTCCAAGGTCACACAGCTAAAAAGTGTGTATATAGAACTGAGAGTCAAACCTATGATTCAGTACCCCCTCCCCATCCCTATTCACCTGACGGGAAGTAGGGCTTGTTGACGGGGCGGGGGGGGCGGGGCGCGGTCCTGTGGGGCACCATCATTTCTTTGTGCAGGTTACTGGGTCCTGGGGCTGTTAGGGAGAATCTACCTTCCTGCCTTCTGGGCTTTCAGGAGATTCTCGAGCCTCAGAGCATATTCTGCTGGCCACATCCCACACCCTCTTTCTCCGCGAGCATAACC
TCAGTCATCATCCTTTTCACAGGTTAGTTGGGGCACTCAGCACCCCATGGCTCTCCCTGGCATCTGGGAGAGACCACACCATGGTGCCAGCCAGAGGGCTGGCAGAGGTGGCGGGTGTCTGCCGGATCAAGGAGGAAAACCAGTTGTCCCTTGGGGGAAGCCAAGGGACTTCCCTCATCCTCTGATATGCTGCTTGGGTGATGGGCGGTGCTGGGGACTGGGCCCAGCAGTACCCCGGGATCCCAAACGCGGGGATGACGGGAGCCAGGCTTGGGCAGTGAAAGAGAAGACACAACATGGAGGAGGTTGGCCCTGGCGGCTGGCATGGGGACCGTCCGCACCTCTCACCAGCCTCTCGGATCTTTCTGACCTCCACCAAACCTGTGGGGGAAAGACCCTGGCAGGCAGTGGGTTTCTCTGGGAGGAGGGTGGGCATCCTTTCTCTCCCCCAACCTGAGTCCCGTGCTCTCTCCCGGCCCTCCAGCTACTGTTCTGCTGTTGCTGCTGATAGCCTGCAGCTGCTGCTGCACTCACTGCTGCTGCCCTGAGCGGAGAGGCAGGAAGGTCCAGGTGCAGCCGACACCACCATGACGGACGGGCGATGGCTGAGGAGAAGCTGGAGAG
AGGGAAGTGTGGGTAGAGGAGGCGTGGTCCTTGGCTAGGACCTAGGTGAGGACAGGCACTTCTGCATTCGCACCCAAATGTTGCATTTTCCAAGACCACCCTGGCCCGCCATGCCTCCATCCTAGGCCTATAAAAACCCTAGACCCATCATTTAACATTATGTATATCTCCTAATGCTATCCCTGTTGTGCACATGTACGCTAAAATTTAAGTATATAAAAAAAAAACCTAGACCCTAGCAAGGCAGAGACAGAAGCTGCTGGATGGTGAGAGGAACACAT
GTGTGGCTGTGCCCAGATTCTTGGCGGTGAGCCCCGGCGAGGGACCCAGCGGTCTCCCGGCGTCTGGTTTAGGGGGGGATCTCCGCAAGACCCCGCCCGCACGTGGCTCCTGTGAGGGGCACTGCGCGCGAAGGCTGTGGTCTGCCCTCCTGGGCCCTGGGGGAGAAGACAAGGCTCCCACAATTACAAGGCAGGACCCTGCCCTGGGGAGGGAGCCAGGGGCTGTGTGGATACAGCGGGGACACAGAGCTGTGGATTGAATCGTGTCCCCAAAACTTCAGGCCCACCTGGAACCTCCGAACGTGGCCTTA
AGGAGAATTGCTTGAATCCAGGAGGCAGAGGTTGCGGTAAGCCAAGATTGTGCCACTGCATTCCAGCCTGGGCAACAGAGTGAGACTCTGTCTCAAAAAAAAAAAAAAAAAAAAAAAAAAAAAAAAAAAAAATATATATATATATATATATATATATATATTTCCCATAAGTGGGATCATATTACACATATGAATTTAAGCAGGCTTTCCCCCCATATCTGTCAATAAACACATCCTTAGATTACTGTGAAAGGCTCAGAATATTCTCTTGCAAGATTCTCAGGGGTTTTCACAAGTCCACTGCCTGATATCTTCCCCAGAGGAGATCTGAGCCTTGGTCTAGAAACCTCATCTGATCACAGACACACACA
ACGTGCCTGACTTCTGGAGGATAAGAGGCGGCCCACCCCACAGCTCTTCCAGCGTGGGAGCTCTGAACATGGGACCCGGAGCACCACCGTTTAGCAAACCTTGCTGCAGTTTGGAGAGAGTGTCGCGGGCGCCTGGCCTGTCCGGCAGGCTGGGTGGCTGTTCTCTGTTGAGCCCACAGCCATGCCCCACATGCAGGACGTTTGCCTATCACTTGGAGGCCTTTCAGGGATCTTGCTAGCCCACGGCTGAGCACAGGGTAGACCTCACCAACTCACCCACAACCTGGCCCCTTGACACACTGGTGCTGTGAGGAGGAAGATGTGGGCACTCTTAGGTCCCTGGTCCTAGGGGTCTGTGCTGGGGTGGGGCTCGTTGACCTGCATCCTGGCTGGCCCTGTGACTCTGCCTGTTTACAGTGAGCAGCTCCTGGCCAAAAGCTGCTTATTGGATTAGCCGGTGCCCCGACGGCAGAGCCCGCAGCTGTGCGCAGGAGGACGAACCTGTGTGTATGTCCTGCTTCAGCGCGCTCCTGGGGTCCCTTGAGTTGGTCTCTGTGACTAGAAGGACAGTGCT
GCAAGCTCCGGAGCTCTAAGGAGACGGGAGAGTCCTCTGATCTCCCCACGGTGTAGGCTATCGCTCCCATTTACTGAGCTCTTCCCAATTCTCTGGCACTGCAGTGAAGCATTTGAATACAGCACGCAATCTCACATAGCCCTCCTGAGGCCGGTGCTGTTGTAGTTGCCATTTTACCATGGGTAAACTGAGGCACAGAGTTATATAACTTTTCCAAGTTACACAGGCAGGCAGCCTGGCTCTGGAGCCACCCGGCTCTTAATTAGTAGCCTCCTCCTCACCCTGCCCCTAGTTCCTAAAAATCTCCTCCCTGCCCCCATCTCCCCAGTA
CCCAGTGAGGGAAGAGATTATTATCATTTGGAAGACATTTGGGGTGGGGGTCTCAGCCAAAACATCAACTCATCAGAAAGACTCCTCTTGGCCACCCATCTAAAGAAGGTCCCTTTCCTCATTTCTCACGCGGCACTCAATTAGTTTCTTCACTGCCCTCATCATAATTCAAGACCATATAGTTATACGTGAATATAGTTTACTTTTATTGTAAACTACAGTTTGCAGGAAAAGGACCGTGGAGGCCTCTTTTGTTCCGCATTCTATCCCCAGCACCTGCTGTGGTACCAGGCACGCAAGCAGGCACTCGAAACTGCTTTGGTGGATGCAGCAGTGGGGTGCACTG
GTCACTCATCGTGGTTTCTTCACTCATCTTTCCTGGAAGGAGTCAGATTCCAGCTGTTTCTCTGTGAAGCCTCCAGGCAGTTCTTTGTGCTCTTCCGGCCTGGCCTCCCAGTGTTGGTCTTGACACAGCCCACCACTCCCCCGTGGGGAAACTCTCTCTCCCCCCATCTCCAGGGCCCATGCTAGCTTCTCCCCTTCCTTCCCTGGCCTCTGCAGCTCAGGCCTTGACCCCAGGTCCCTGGTGGGCTTGCAGGTCAGGTTGAGGGATGTTAGCTTGGTCTTGGGTGCCAGCCTTACTTCTAGGAAGATGGCTTCTGCTGCAGGGAGGAG
TGTAGAGATGGAATTTCACCATGTTGGCCAGGCTGGTCTCGAACTCCTGAGCTCAAGTGATCCGCCCGCCTTGGCCTCCCAAAGTGCTGGGATTACAGGTGTGAACCACCGTGCCCGGCCCCAATACGTTTTCCTTGCCCAGTTCTTTGTTGAGAAAATAAAGCAATTGAGAAAGCACCTCTTAAGATGGGTTCTTTTAAGAGCTTGCATATACGGTAACCTTTACTGAAGAATAATTTTTTGGGGAAAATCATGCCTCATACTCAGTCATTTATAGTACTTCACTGGAAACTATTTTTTTTAACTTAGTTTCATGCAACACAAATCAGGAATAAACTTTGAAGAGGCGAAAAAACGTAAAAAAAATAGGGTTCTATTTGGCTTTCCACCAACGTTTTATAATTATGTTGCTCCTTGT
TTGCTTCTTCCCCTGAGGATGTGGCCAGCGGGAGTCCTAGGGGACAGGGCACAAGGCCAGTGTCCTCCTCAGGACCCAGGCACTGGTGTGGCCTCTAAACAGTGGTGTGCTGGAGCCAGTTTGTATAGGCTTGTGAAAGCTAATGGTTAAATTTTCAAGAATTTTGCAAGCTGAGTGCAGCCATTATTAAAAATTAAATGCAAAAACTTACAGTTAGTGCTGAACCTGAAAATAGTTTCAGTTTAATAGATTTATATGTGGGTGAGAAATAGATCAACAGGTAAAATACCAG
TTCATTGGTAGATGCACGTATTAGCTCCCGTATGAACCGTATTACTGAATTTGAATCTGAAAAATACCAAAATGCAAACATTGTTTTTAAATTAATTGTTTTAAAAGCTAATGAACGAATTAAGACAAATTGCATCAATTTAGTGGTTTCTTAAATCGTGGTTTGCAGGTAGTTCAGTTTTATTAAAATTCATTTGTGAGTCGCTGAACGACTTACATTATGTAAAATATATCAGACAGTAAATGAATTGTGGCTTTCATTGCCTTTTGGTCATCATTATGTTTCATGTCATCATTATTGAT
TTACACTATTTATAGGGTGGGAGCAACACGAATAATGGTTCAGGACATAGGCTCAGGAATCAGACTTCTGGAATTCAAATCTAGACTCCACCACTTCTATTGTTCCCTTAAAACAAATTTCTCCTATGTGAGAGTAAGTGACACAGAATCTCCTATGAGCCAAGCACTGGAGTTACAGCAGCGAACCAGATACACAGAATCCCTGCCTCCCAGAGCTCACATGAGAAGGAAGACAGACAAAAAGCAACTCAGCAAATGCATAAATAAGAAAGTGAAAATGAAGAAAATGAAACAAAGTGGTGAGGAGAGACCAGAGAA
GTGTGGGAAAGTGGGACATGCGGGGAAGTTTCCAGAAACTGTGATGTCAAGTTGGAGGCGGAGTGCTGCTGGGGTGTGAAGGGTCTCGAGTCCAAGTGAGGGAGTTAGGGACTTGGGAGGGGTTGTTGTTGGGTCGGGGACCTGGGGTCAGCCAGGTGGTGACCTGGGATGGGGTGGGGACAGGCAATGAGGTAAGCTCTGCTCTTTATTTTTTTGCAGATGCTTTTCTCAAACTTTCCTGATCCTGCGGGCAAGCTAAACCAGTTCCGGAAGAACCTGCGGGAGTCGCAGCAGCTCCGATGGG
AGGAACACGTGTGACTTGGGCTGTGGCTGTGGTGGCTCCAGGTTGCATGTGTGCACGTGCCTCAGATGTGCTCCCGTATATGTTGTGCTCCCAGGAGTTTCTGGGGAGCTTGCTATACACCCATCCTCCTGGGAGTTGTGTGCGCCTCCAGAGGTTGTGTCCACTCATGTCCATGACATGGCTGAGCATGCAGATTCCTGGACCCCACCCAGCCCTACAGAATCTCTGACGTGGAGCCCGAGAATCTCCATTGCAGTCAGTTCCCTGGGAGGACATCACGGGTCCTGAGCTTTGGGGATTGCTGACCGTGGAGGCAGGCCGCTACTCCTCAGACCCTCATGTCCCCCACTCTTTTCTCAGAGCCCAGACCAGGACTAGGAGGTCTGTCAAGGGCTTCTGCCCACCCAGGAACCCCACAGAGCAACCACGGGCCCTCCAGCAGGCTCACTGACTTGCCCTGTGACCTCAGGCCAGTCCTTGCCCGCTCTTGGCCTTACTCTCCTACACTGCTCATTTCGGAGACCCTTCTGGTCTGCATGTCTGGAGCTTGGGGCCGACAGCAAGCCAGCAGAT
TTTCTCTCTCTCTCTCTCTCTCTCTCTTGCTCTCTCTCTCTCTGTGTGTGTGTGTGTGTGTGTGTGTGTGTGTGTGTGTGTGAAAAATAAAGATACGAAGAGCAAACCACAAGTCCAAATCTGCTTTTAAGATCTCTTCAGGGAACATTTTGAGTCTTTGAACTAGTGCTATAGAATTTAAATTTTCGATCTAATCTTAGATGTTCTAGTAATCTTAAACAACTTTATCTGTGAAAAATGTTAGAAAAGTGAAAG
CCACTGGTGGCAGGCTGTGGCCATCTTCACCGTGTACCTGGGCTCGAGCCTGCACATGAAGGTGAGACTGGGCAGGGTTGGGGGCCCCATTCCCAATGACAGGTATTTCCTTAGCCCCTGCCCTGGCTTCACAGCTTCCTAAACGCCACCCCTTCCCAAGCCAGTCTCTGGGCCAAGGCCCCATTCCTGCAGCCCACTGGGTGGCCCCCAACTCAGCACCCCACTTACTGGACCACCTCCAGCCAGTCTCAGTTTGCCCATCTCTGAGGGGATTTGTGGGTGCATCACAGCCATCCTGTGGGCTGTTTGGTACCCGGTTGTCCAGATGTTGCGTCTGTCTCCCTTCATGGCCTGAACGGGAGCAAGCTCCTCATGCTCTGCTCCCAAAAGATGGT
ATTCTACTTTCCTATGCTGGGAAGTCATTTGATAATTTGGTATGGGAAAACTTAATAATGCTCCTTGGGTCACAAATACTAATGTTGGGTCTGTTAAAATAAGGGAGTGTATAAAAATTAATGAGACTCGATTTTTAGAATAAGTATCCCGATTTTTCCAATGTAATTTTGTTCTTTTTTGCAGGATTTCGTATTCAATTTCAAAAGTAAGTTTGAAACCACATCTATTTTCTGAAAACAAAACAAAAAAAATTGAACAACAACAATAATAACAACAATACGTACACACAACTGCGGGATTTTTGGATTTATGTTATCCAGAATTAAGTACCAGAGGTAGACAATGCTGAAAAACACGT
TTCTCTTATGTTTCCTGATGGGTTTGCGGATGTATTTGCATATTAAATAAAAACTTTATTCTAATTTTTAATTTCCTAGTTTCAAAAAAGATGAGCGCACTACATACAGATCAAACTAAAGTCTTCTTTGAGCACCTTCATTCTCGATCCTGGCTACTTGAGTCACTTCACTGCTACTGTTGCCTGTTTGTCCTATAGACGGTTATAACATGCTTTTACCTGAATCTAAGGAGAGTGCTGGGGGTGGGGGGGGGGGGCGGGCAGTCTGCAAGGGTTATTATTTGGACCGTGTCATAAACAAGTTGAGTCTTCGCAA
TGGTGCTTGAGATCACACACTCATAGACACATACACACAGAGACACACAGAGAGATACACATACAGATACACATAGCCATAGATACACGCAGAGACACACACAGTGAGAGACCACATGCAGAGAGACCGCACACACAGAGAGAGACCACACACACACAGAGACCACACACAGAGAGAGACCACACACAGAGATAGCACACACACAGAGAGACCACACACACACAGAGACCACACACAGAGATAGCACACACACAGAGAGACCACACACACAGAGACCACACACAGAGACCACACGCAGAGAGACCACACACATGCAGAGAGACCACACACACACACACACAGAGACCACACGCAGAGAGACCACACACACGCAGAGAGACCACACACATGCAGAGAC
GGAATGGTCACCCCTGTCCAGGGAACAGGAGTCGGCTGTTCTGAAACCAGTCTTAGTCTAGCAGTTGGTCACTTTTCATAGTTACCCAAGCCTTGCATTAAACTTTTCTCAGCCAAGATTACAGCAGGAGGCAGGAGTAGCCCTAACCCTTTTCTGCTGTTTGGAAGTCTTTTCATGGCACATGGAGGGTTCCTTGCTGGGGGTGGGGAAGAGTGCCTCTTCAATGCTTCTCTCTTTCTCTTTCCCCTTTCAGTCTCACCCAACTTCCTCTTACACGCTGTTTCTTCCCTAACTTCTAGGCTG
TCACTCATGCAGTCACTCACTCATTCGCTCGCTCATTCACTCGCTCATTCACTCATTCATTCACTCGCTCATTCACTCATTCACTCATTCACACACACTCATTTGTTCACTCATTCCTTCACTCAATCATTTACACACTCATTTGTTCACTCATTCATTCACATACTTATTTGTTCACTTATTCATTCCTTCATTCACTCATTCATTCACACATACTCATTTGTTCACTCATTTCCTTATTCACTCATTCACACATGCACTCATTTGTTCACTCCTTTTTTCATTCATTCATTCACACACACTCATTTGTTCACTCATTCATTCACTTATTCACATACACTCACGCATTTGTTCAGTCACTCATTCCTTCATTCACTCACTCATTCACACACACTCATTTGTTCACTCACCCATTCACACACACTCATTTGTACACTCACACACAATCATTTGTTTACTCACTCATTCACATTCACTCATTCATGCACACACTTACTGATTCATGCACACACTTATTTGTTCACTCACTCTTGTTCACTCATTCATTTCTTTCACTCATTCACTCACACACATTCACTCATTCATGGACACACTGATTCATACACACAGTTGTTCACTCACTCATTGCTTCATTCACTCGTTCACTCACATTCATTCACACATTCATTTGATCAGTCATTCATTCATGCAAT
ATTTCATGGGTGAGTTGGAAAGGCAAGAAGCAGGACTACAAGAGGTCCTATGTGGTAAGCAGATGGAAAATTCTGAGAATGGTTTGCCAAAAATTGTATTAGACTGCAATAACTTTTATCCAATAAAAGAAAAAAAGGCTGAGGAATGGGACTTTGCAGCTGTTGCTGTAAAAATGTAAGAAATGCCCACCCAACTTGACCCAAGACCCAAGAAGTTCTCAGGGAGACCTTCCTGACAGTCTGCCTTGTGCCCAGCATGTGCTGCCCACAAAATAATTTTGAAGATGTAATAAAAAGCAATGTCTTATATTGTATAGTACATTAGAATATTCAGAATGTTTCCAGACATAGTATCTCATTTAATTCTCACACCATCTCTGAGGATTTTGTTTTTATTTTACAGATGAAGTAAATGATAGCAATAAAATATAACGTTCCAGCAAACCATACAAGTGGCAGAGTTCAGACTTTTGTTTCCTGACTCCCAGTTCAGTGATTTTCCTGCTATACTCCAGTGACTTTCCAAATGGAAATTCATTCCTGCTCTTAGCAATTTTATAATCCATAGGTTGAGATGATTTTTTATAAAAGAAACAGCTAGAAGGCAACATGAAAGTAATGT
GGAATTGGGACACTTTTGGGGACTGGGTGCATGGGACGAGTGTATTTGGGGTGTGTGATGTGAGGATTTCATGTGTTCCACAGTATCCACAGAGGTACATGCATGCAGGAGTGTGTCGGGGGCGGGGTGCAGGCAGCATGAGTGGAGGGCCATCCGCGTGTGAACATGTGGTTGTAGGCAGATGTGTCTAGACCGCTTAGTACCTTCCTCATCTCCAGTAGCTGGGAGCTGTACTGCTCCACTGAATTCCTCCTGCACCAGAAAAGCCCTGAAGAATGGCTCCCCTCTGTGGGGACCCCCAGCTTTTAGTCCTGTCTAGCCCACCAAGCTGGGCCCCCTAGGTCATGCTAGCTGTTCC
CTGACCACAGCAGGACAAGCTATTAATAGGATAATAACAACATAACAAATACTATTTATTGAAGAAGTACTGCATACTAGACCCTTTACAAAGCACGTTCCATACAGTATTAGGTTATTTATACTGCACACCAATCCTTCAAGATGGTTTTTTTTCTGTCAGTTTCACGGATGAGGCAGGACGGGACGCTTCCTGTCATTTTACCGTGACTTGCCCCAGGAGGTCACACGGTCAAGTGAAAGATTCACACCTATGTCGGCCTCCTGACATTCAAACCTGCTCTGTCTTAAGAA
GGATGGGAGTTGGGAAACCGGAACTTGAGGACGCAGCTTTCAGCATAAATTATGAGAACGTTTTCTCTTTCTCTGGACCTCAGCGTCTTTCTCAGGAAAATGGGAATAGTGGGGTTTTGCTGGTGGTGTTTTTAAAAAAATTCACATGTGAGGCCGGGCGCGGTAGCTCACGCCTGTAATCCCAACACTTTGGGAGGCCGAGGCGGGCGGATCACTTGAGGTCAGAGGTTCGAGACGACCAGGCTGGCTAACATGGTGAAACCCCGTCTCTACTAAAAACAAACAAACAAAAATTAGCCGGGC
AGGCCTGGGACCGGGGCTCTAGGGCTTTGATACCAATATGGGACCAGGGGGCTGTGGGCAGGAGCCAGGAAGAGAGCTGGAACTGGGAGTCCTGAGACAGCTGGGACCCTCGGGACCCTCTCAGCCCCTTTCAGGGAAAGAACCACAAAAATAGCCCCTACTGCACAGGCCACTTGAGGGAGCTGGTCTGTCTTGGCCCAGATCAGGGTGAGGGAGCATCTCCCCAAGGAATTCCTGACGCCAGGCTGATTTCACAAGGTTGGATTTTACCTAATGTGCTTGGTTTAGAAATGCAC
AAAGCAGAAATGTTTATCAGGAGTAGCCGCCAGCAGCAAGACTTCAAGGATTGGTTGTCAGGCCTTACTGGGGACAAAGGGCAGTCAAAATTCTGCAAGTATTAAGGAATACTTGCAAGTGTCCCATGATATCTCAAGGATAAGCAGTCACATTATCACCTCTAATCTAGAGTGAAGTGCCCAGGAAGTGGCTTTGGTGTGGCCCAGTGGCTGCTGCCAGAGTATGAAAGGCACACTCACCAAATGTGTTTTAAAAAGCAATACAGGCTGGGTGCGGTGGCTCATGCCTGTAATCCCAGCACTTTGGGAGGCCAAGGCAGGTGGAT
TATGTGATTTCTGTTTTCCCAACTTCTTGAGTTTGAACCCCATATTTCTATACACCTAATATTATTACAAAGAGGAAAAAAAAATTAGGAGTAATTATTATTGTTAGTATATTTTTTCATTTATTTAAAAACAGGGCCTTGCTGTTGCCCAGGCAGGAGTAAAACGGTGCAATCATCGCTCACTGCAGCCACGAATTCCTGGGCTCGAGCAATCCTCCCACTTTAGCCTCCCAAGTAGCTGGGACTACAGGCATGTGCCATCACACTCGCCTGAATTTTTAATTTTTT
AGCCCTTCCGGCAGCTCCGAAGCCACTGGCAAGCCCCGAGGCAGGGATGGCCGGCCCAGGAGGGAGGAGGACGACGTCCCTCCCGAAGAGAAGAGGCTGCGGCTGTAGCTGGAGGGGGGAAGCGCAGAACCCGAGGACTGCGAGGACGGGGAGGACGCGCCGCGGCCAGGCAGGGAGGAGACCGGCACCCAGACAGGTGGCGAAGGCAGAGGAGTAAGTGACGCGGGCGCCGGGGTCCGGGGGTGCCGGGGGCGCCGGTAGGGGCGGCGGGAGGCTCAGTGGCCGGCCTCGGGTTGAAGTTGGTATTTTAGCGGCAACTCCGAAGGGCGCGGAGTGACAGCGCGTGACGGCCTCCGAGA
TTGTAAGCCCTTAAAAGGGACAGGAATTGCTCATGTGGGAAGCTTGGTTTTTGGAGACATGAGTCTGCCGATGCTCCCAGCTGAATAAAGCCCTTTCCTTCCACAACTCCGTGTCTGAAGGGTTCTTGTCTGTGGCTCGTCCTGCTACACTAGGATTACAGGCGTGAGCTACCGTGCCCGGCCCTCTCTTCATCTTATATCAGTTACTAGACTTACAGCCTATCCTTACCCAATATGACTTCATCTTTTTTTTTTTTGGAGACAGGGTCTGGCTCGGTTTCCCAAGCTGGCATGCAGTGGCATGATTG
GGGCAGGCAGGAAGGGTGCTCCAGGGAGCTTGGAGCTTTTGCAGGGTCAGGGACCCCAAACATCATGTGCACAGTGGCTAGTGCTCCAGCTCAGGAGAGCGTCCCCAGAATGCATGACCCGGACCAAGGCCCACAGGGCACACATGGCGTCAACAGGACCCTGGATAGAGGGCTTTCAGATAAAATCCAAACAGGGACGCATCTCCCAAAAAAGACCCGTGGTTGGTCCCGGACAGCCAAGCCCCGCCCTCAGCACTCAGCCAGGGCTGGTCCTCAAGCTGTGTTGACTGAAGGGCAGGCCGGATTAATGTCACTCCAGAAGGAACATGACAGCAAGCCCTTCTCAACAACCCATCTTCACAAATGCTCCATGAGGCAGTCATTCCCCGCACTAGGGACTCCCGGCTGGCTCCATGTGATGCCTGGGGAAGGTGAGCTACTGACTTCCTGTTGTCTTTCGTTAGAGGGGACTCCAGGCTACCCCATGACA
CTTTCTCATCCACTAAGATGTTACTAATGATCACCAGTGATTTTTAATTCCCTTTGTATATGTGTGTATTTTTCAGCTTTTTTTTTAAACAATGATATAGGGTGGGGTTTTCTAACATTTAGGGAAAAAATTATTTTTAAAAAATCTCATTATTTTTGTGTAATTCACATGGTGTAATTCACACAATGGGTGGTTATTACTAACACCAGTAGGAAAAAATATCACAGGAGCTTCATGACAAATCCTTAGGCAGGGTTTAGGTCTCACTAATTTAGAATATGCCTGGTAAG
CTTTGCCAATCCTAAAAGGAGGGGTGGGGGAGGGAAGAATCTCTCATCTCTCCTTTTAATTTGCATTTCTTTGAGGTTAGAAGTTGGGGGTTTGTCCCCCTGCTTGCGCTTGTCTGGACCACCAGTGAGCCCAGGCACTCGACCCCCGCAGATTTCACCGCCCCAAGAGGCCAGTGGGCTGGGCCAGGGCACACGTTCCTGACGCGCGGCTGCACCCCACGAGCCCGGGCGGCTCTCGCGCGTGAGGCTCTCCTTGCACGTGGGCCTTCGCGGTTTGCACTACGGAAGCTGGACTGTCATTCTCACCGCAAATGCCCTTCCCTCCTTTC
TTCTTTTCTTTCTGTCTATGAGCTCCAGGGCTCTATTCCTAGAGAAGCCTAATAGTCGCAAGCCTCATCTCCGTTTTAAGAAGTAACAGGGCATGTTTTATAGTGAAACTGAAAAAAAGTCGACTTTCCAGTGGGGCCCAACGCTACCTAGGGGATCTGATTGTCTCTTTGGAAACTTTCTACAGGGAGTATTCACTGGGTCAGGGCAGGCCTGAATGCTAGTCACACTGCTGGCTGTGTGACTTTGGGCCAAACACCAAATTTCTCTGAGTCTCAGT
TCGCGGCTGTTCACCCTACAGGAGGTGGGAAGGAGGTGGGAAGCGGCCGCCCGCTGCAGGCAGGCTGCGTCTTACCTTTGGAGTCTTCTTTGGCCAAGTCACCACAGGGACCCCAGTGATGGCCAGACTAGGGTCATCATCTGCGTGCTCCTTCAGGACGTTCTGTGGCCAAACAAAGCATCCATATTAGCCCAGGGGGAAGGGGAGGTCTCTGAAGACAGCTGAACAGCAGACATAGTCCAGCAAGGATCACACTCCACAAAGTCAGCGCCTGGCCATTGACTCC
TGTCTCCGACTGTGTGGGCGCGTGTGTGGCAGGTACCCAGGAGCAGGACAGGGAGGGAAGCCTCAGCTTCCAGACCCGCTCTCGCGTGCTGGCGGGAGCGGTGGGTAGGAGCAGGAGGTATGTGGTGAAGGATGTAGGCGGACTAGGGCTCTGTCCCCGCAGAAGAGTCCAGGACGCAACCCCTCACGCCGGGCCAGCGGGGAGGCAGGAGTATGGTGGACCCGTTCCCCCAGGGATGGGAGAGCTGAGGAAGGCTGCAGGTCGGATAGCTAGATTCCATGATGCCCCCAAGAAGTTGCCAGACTCCAGTCTGGGAGCTCTCAAGAGCCAGAGACCCAGGGAAGT
ATCAGGAGCCCAGTCCAGGGTCTCAGAGGTGGAGACAGCCCAGGCCACTGACTTTTCTCAAAGCTTCAGTATTTTTAAAAAAGAAAAAAGACCAAAAAGGAAATTACAAAAAAAAGTGTGCTATATTCCAATTGTTTACATTTATGAGATTAATATTTTTAACCCACACTCTCAGGCTGAACTCCCTCCTCCACCAATGTGTAGATGACAGCATTCAGCTATAAACCCAAGACCCCTCTGGGAATGTGAACCCCAGACCCCTGGCTCCTAGCCGAGGTCCTGCCTGAGTCCCAACTCGGTGCCTCCTTT
CATAACAAAAGGAGTGCAGGCTAGACACCCAGAAGGACTTCCCTCAGCACAGGTTTTGGCTCTTAGAATGGGTTTTTTAAAAAAAGGATCTTTCTTAATTCCAGGACTCCTGAGTTGGGGGCAGGGCAGCCGATTCTTGCTGCCCGCTCCCGGGGAACGGGCGCCCTGCAAAAGAGGTGGAAACGGTAGGGTCCGTATCCCCTGGCCACCACCCTCTCCCTTCCTCTCCAAGAGCTACTCCGCCCCCGCGTGCCGTCCTCTCCTGGCTGGAGAGCCGGCGTCCTAGGTCCCCGGGCTGCGGGCCGGCAGGGGAGGAGTTAACTCCGGAGGTACC
TGCCGGCTGGGAGATGCCTTCAGAGTTCGAAGAGAAAAGATGCGACCTTCAATCCGCTCCATTCTCCGTCAGACAGGCCCTGCGGACGGAGCTCCTGCCACCGCTGCAGCCCCATGATGTGTGCTCCTACGCCCCGCCCCGCTGCAGCCCAGCCCACCCCACCCCCATACGGAAATCCTGCAGGAGAAACTGAAACACTAGCGACAGTGGGACATATCCCCGGGAGCAGTTGCGGGAGGGAGAGAAGGAAGGAGCAAAGGGGAAGAGGAAGAGAGAGAGAGAGCTCAAGGGAGCCTTCTTGGAAAGGTTTAACCCGACAGCTTGAAGGCGGCGGGTAGTAAAGCAGCGAACTGGTG
CTTCTCAGCCGGGACTAGAGGGATCGAACTGTTTGCAGCTGCCAACTCTGCAAATCAAACCTGAAGCTAAGCATGGAGAGGGGGGCTTCCTTTCCAGTGAGTCCTCCCAGGGTGGACAACAAGAGTAATGGATTGGGAGTCAGAAGATGCACACTCGTTCTCAGGACTGTAATGTTGGCTCTGTGGGTGATTTGGGTACTTAACTCCCCAGAGCTGCTTTTCCCAATGGTGAGATGAGCTTATGCCTATTGTGTGCTGTGTTCTGAAGTTCTAAAGTGAGAAAGAGGGCATGGCACCTGCCAAATCATAGGGGCCACTATTAACACCTTCACCAGGCACTCAGGACATGAACACTC
TCGAGCAGCTGATGGTGAACATGCTGGACGAGCGGGAGAAGTTGCTGGAGTCTCTTCGGGAGAGTCAGGAGACCTTGGCGGCCACACAGAGCCGGCTCCAGGATGCCATACACGAGCGGGACCAGCTCCAGCGCCACCTTAACTCCGCCCTCCCCCAGGTAAGGCCCGAAGGCCTGCGTCTCTCTTAACCCCTTTCCCTCCTCTAGCCCTGCTAGATCCACTGGGCCCTCAGCTCATCTGCATCTATTTGCATATCAATAATTGGAATTCACTGAGCATTT
TGGCTCACTTGCTGGGATCGCCATCCTCCCTTTGTTCAGGCCGGACCCCTCAAAGCCACCTCTGACTCCCACAGCAGGGAGCCTGTCAGCCCGGTGCTCTGCCTTCAGACCCTGAGCCAGCCCTCCCCAGGGCCCCCTGCACCCATCTCCTCCCACCACAGTAGTGACCAGCAGCCCGGCCTGCACCTCCAGTCACTGCCCACGAAGCAGCCCGAGGCAGGCGCAGGGAAGGAGTGGGCTCTGACTCCTCAGCCCTCCTGGGAGGAGGGAGGCCTGACACCACACTCAGTTCTAATACTCCTGGCCTTGTGTCCCTATTGCTCC
TACCTTGGTTACTTTCAGCAATGCTTTGCTCAAAGTTTGTGGATATTGGAAGGGCATTGCTGTATTTTTTGGTTTCTAAGAGTCACATTATTGATAGATCTGAAATCCAGATGCCTCTCACCCTCGGAACATCATTTACTGTGTCATGTTTCGTGTATTTCCCGAAAAGCGGTATCAGTTTTGCGGCCTGTTAGAACTGAAGCAATAAGGGATCACCCAGAGGAGAGCTTCGGGCTGCTCCAGATGTGGCTGTTCTTGGCTCCCACAGACCCAGAACATCCTCGCCAGCCTGTGCTCCCTATGGGGCACCCCCTCCAGTGGAAGTGAGGGCAGCCACGCACCCCTGGGAATGCCTTAGAGAGGG
TTCTCGGGGCTCCGCATGGTTCTCTAAATGGTCCCCCAAATTTCAGGTAGTCCCCAAAGATTAGCCCAACTGGCTCCAGAGACGATGATTTTTCCCGAGGAACTCTGTAATGTTCATGTGCCCATCGCAGTCCAGCAGTGGGGTGGGAGAAGGGTAGACTCGATGGCCCGGCAGGCCCCTGGAGGAGGCTGCCCTGAGGCTGTCGCGACGGCAGTGACCGCTCGGGACAGACCCTAACTAGAAACCTAGAATGAGGGGACCGCTATGCCGTGCGGGGCCCGCGGGCTGTCCCACTCGAGGGCTGGAGCCGGCATCGCGCATCGAGTCCGCTTGATACATGAATCCGTGTGTGCTTGGGACGGTGCCCGCTTGTCGACTGACTTGGCCGACGGACGCCGGACCTGATGGTGGGCAATC
CAGCTGGCTAGCTTGCAAAAACCCAGAGGTCTGCACTCCACGCCTGAGCACCTGAATTTTTAAAGAACTACCTCCTGGGAATTCGCACGCCACAGCTAAACTTAGAAACTACAATCCAAACCCTCATTTTGCAGAAGGGGAAACTGTTGCCCACAGAGGCGAAGAGGTTTGCCCAAAGTCAACTGTCCACCCCTTTAAGGAGGAAGGACCCATAACTGACCTCGCTGCCCCCCACCAGTGTTAAAATAGATCAGTCTAGTGATGCTCAAGTGGATACGATTCAGAAGCGAGACGCAAAGAGGTTAAACACGGGTAAACCGCACGCAAAATTCTGATATCACTGCAACACGTCCGTGGGGTGGGGGTGGCAAGAG
AATGAGCGGGCTGAGCTGGGCTGGTCACCAGGCCTGGACCCACAGCTCCTTTGGCTATGGACTAATATCAGAGGAGTGGCTTATGGGAAGTGGATAGCAGGAAGCGCTGAGGCCTGGCTCCTGAGCGCAGGGTAAAGCTGGGGGAAGGAGATGGTACTGTGAAGGCAGATAAAGGGGCAAGAGCCTCAGGTTTCTGTCCCCCACCCCACTTCCCTGGGGCTTTCCAAACCAAAGCCTGCAACTAACTTAAAAGGAAGAAAAAGCACTTAAGTTACCAACAACTACCAAACTCCCCCAAAGCCCCTCTCACAAAATCCAAACTGTTTTCTCATCTCCACTCCTGCCTCCCCCACACAATATAGTTTCCTGTTTTCTTTT
TGATTGAGTTTCCACTATATCATGGGCATATACTCTGTTCTAGTAAATCCCTATTTTACAGAGGAAGAATTTTAGCTCCCGACAATGATGTATCTTCCCTGAGTTCCTGCAGCTAATGAGAGGCAGAAGTGGGATTTGAACCCAAGTCCCTGTAACAGCAGAGCTCAAGCCACACTCCATTCTGGCCCCCACGCTACTCACTTCTGTCTGCACCCTGTATCCACTCAGCCAAGCCTGGCGGCACTGCTCTGTAACCCTCCACCAGCCTGTCCACAACCCCTCCTGAGGCTGCCTGTGGCCAGTCCTC
AAAGCTAAAGGAAGAGAATCGGTGGAGCTTTTTAGATATAATAAGGGCTAGCAGTTTGCTGAGAATTCCTTATCTGCTGGGCAGAGAGGTATTCTTCAGACCCCATTAGACCAGGGCTTGGGCACTGCCTGGCCAGCTGTCCCCAAACTCTGTTTCTCATCCCGTGAGTCCCAGTGCCTGCTGCCTCATCCTGAATCACTGGTGTGCAGGTACAACCTGGCTTAGCTTCTCTTCCCACCAGACTGAGGGAATTAACACCTACACACTCATCCACACCTGG
TTGGGAGAAGCTCCCCGAAGGCTCTAATGCCATCCTAAAGTAGCCTTTTGGAGACTTCCAAAAGGTTCAAGAAGGAAAAGACCCAAAGGAAGTCTAGGACCCAGAGAACTCAACAGTGTCTCTCTTCCTAATTAAGACACATTCCTCCCATTCATGGAAGGGTTCATCCCGATGCCTCGGGACAAACTGGTGCGTCAAACAAAGCAGTTTGTACCAAGTGGTGCAGGCTACATGATTCTCTCCATTAAGGATCTGAGCACGTTTGTGACTATTGGGATCTGGCTGGGCATGAAGGCTGCTAGTCCACACAACCCAAGTTGCAAT
GTTCTTCCAAAACTGGTTTAGCTTGCCTGCAGGATCAGGAAAGTTTGAGAAAAGCATCTGCAAAAAAATAAAGAGCAGAGCTTACCTCATTGCCTGTCCCCACCCCATCCCAGGTCACCACCTGGCTGACCCCAGGTCCCCGACCCAACAACAACCCCTCCCAAGTTCCTAACTCTCTCACTTGGACTCGAGACTCTTCACGCCCCAGCAGCGCTCCGCCTCCAACTTGACATCATGCTTTCTGGAAACTTCCCCGTATGTCCCACTTTCCCACACTTGGTGCCCTGGAGCACCTCCCGGCCTCTAACGTGCTGTATGTTCCCCTGCGAGC
TATTAGTAGCTAGCTCATATGTGTACCTGCTCGGTATGTGCTGTTGTCATTGATGTCTGGAATGAAGTAATGAATTAGAAAGTCTTCAAGCACCAAAGAATGATTTAATTAACTATATTTACATAGTGTATATAACACATATAACATAATTACTATGTACTAAAAGATAAGAAATTATAATTGTGCATTTTAGAAAGATTTGGTCAAACGAGGAGGTATGAGGATTTTATCATGATTCTCAATTTCACAAGCATTTCTGTAAATCAGGAGCCTACTGTACTAACTAGAAATGGTGGATGGGTTTTTAACT
TTCATATTTTGTAAAATGCAAGTGGCACCTCTCCCCATTTTCCTCAAAATTTTATTCTGAAAAACTTTAGTACTTAAAAGTTCAAATGCTTTTACAGTGGACACACATTTATCTATCAGCTAGATTCTGTTATTCACATTTTACTCTATTGGTTTCATTGCATATCTGTCCATCTATTCATCCCTCTTTCCATCCTTCAAACTATCTTATTTTTTCTTTTTCTTGTTCTCTTTTTAATTTTTTTTTTTTTTTTTGAGACGGAGTCTTGCTCTGTCGCCCAGGCTGGAATGCAGTGGCGTGATCTGG
AACGCCAGGAAAGAAACCTGACCAATGTTCACTACTGGAGAGGGCACAGACTCAGAGGCCGCGCAACTGTGGGTTTGAATCCCAGCTCCTCACTTCTCTCCGTGCCTCAGTGTTCTCTTTTGTAAAATTGGGACCAGACTGGCCAGGCCCGGTGGCTCACGCCTGTAATCCCAGCACTTTGGGAGGCCGAGGTGGGTGGATCATTCCAGGTCAGGAGTTGGAGACCAGCCTGGCCAACATGGTGAAACCCTGTCTGTAGTAAAAATACAAAAAAAGTAGCTGGGCGTGGTGGTGCACTCCTGTGAACCCAGCTACTTGGGCGGCTGA
CATCCAGAAATAAATCCCAGGCACGGTGGGAGGCCGGGGTGGGAGGATCGCTTGAGCCCAGGAGTTTGGGACCAGCCTGGGCAACACAGTGAGGCCCCCCGCTTCTACAAAAAATACAACAATTAGCCGGGTGTAGTGGTAGCAACTGTGTTCCCAGCTACTCAGGAGGCTGAGGGAGGAGAATCGCCTGAGCCCAGGGGGGTGGAGGTGGCAGCGAGCAGAGCTCATGCCACCGCACTCCAGCCTGGACGACAGAGCGGGACCCTGTCTCTAAAAAGATGCCACTCTCTTGGGGGCTTGGAGGGAGGACAGTGCTCTGAGGGTGATTCAGCGGCCGAACCTGTGTCACTCTTGGTGGAGTGAGCAGACGGCACTTGGTGTGAGCTGTTTCTCAGACATCAATCCTGCAAGAAACTGCTCAGAGGCCGCTTCCTCAGAGGGCTGGGTGGGCTGGGGCAGGGGACGGTTTCCGGAAGCCGCACAGTGCTGTGAGAGGTCTCCAGCCTGCTCTGCGTGTTCGCACCCCCAATGTCAGGGAGGGCCCTTTGGCCTGGAAAGCCCAGTCTCCACAGGTCTGCTCACCCCCAC
CCTGGTCTTCCGACCCAGGAGCCAAAACCCTAGTCCAACCCATGTGAGTGGGGCCATCTGTGTGCCCAGCACGGAGCTGGACCCTGACCCCGCAGGAGGGACTGGCGTCCAGGCAGCTGCACAGCTGTGGAGTGGGGAAGTAAAGGCATGGGCTCGCACTCCCAGCCCTGTCTCTGCTGGCTGTGTGACCTTGGGCAAGTTCCTTAACCTCTCTGAGCTTGTTTCCGTGTCTGTTAAGCAGGAATCATGGCAATCTGTAAAATGAATTAGTCAGTGTAAAACATGGGCCACAGTGGGGCCCTACCATAAGGCAGCAGTTCTCACACTTAGGTCTGGAGGGCT
CCCGGGTGGCCACGCTTCTCTGCACAGTTCCTTTGGCCTCTTCCCCTGGCTCCCAGCCCCACAGAAGACATTGGCTGACCCGAGGGGTGGGGCTGCGGGTTCGCGAAGGTTTGTGAAGGCCCAGATCCAAGTTGCAAAACTGTGGAGTCTATCAAGTGAGACTTAGCAGCCCCACTCCCTCAGGTGCGCCCCTTGCCCTCCTCAGAGTCCTTCTCTCAAGTTTAGCAGCCTCCACCGTGCCCTTTAAGATCCTCAAAGAACTTTTGCAAAGTGGCATCTCATTGGAGCTAAAATGACCTGTGCAGGCAAAGGCCAC
AGAACGGCAGCCAGCGTGTGACAAAACAGTCCGAACAGCATGCGAAAGAGCTGGGAATCCAGACAGGTATGGCCAGGAGGATGGGCAGAGGGATGGGGTGCGGAAGACCTGAGAGAAACAGAAGGAGGACACTCATTCCAGGAAGGTGTACATGGGGAAGTGGAAGATCAAGGTGAACTGAGATTGTGGCTGGAGTTGGCCAACTACGGCCCATGGGCCAAACCAGGCCCACACCTGTTTTTGCAAATACAGCGTTCCTGGAACACAGTCATGTTCATTTACACATATATCACCCGCAGCTGCTTTCACACAATAACGCCTAAAATATTTATTATCTGACCCTTTACAGAAAAAGT
TCTTGAAGACACACCTTCCGTGCAGAATCTGAGCTGATGGCCACCTGCGTGGGGGGGCTTCGGGTCACACGCCCTCCAGGTGACCCCTCTATGCCTTGGTTCCTTGCTCTGGTAGGCTTTTCACTTACAATCCGTTTGCCCTGGGGAGGATGAAGATGGGCAGTGCAGCAGAGCCAGGGAGGAAGAGGCTGCCTGCCGATGCCTGCACTCCCCACCACCCTGCTCACCTCTGCTTTGTTCTCCATGGTCACAGCCAGCTCCACCAGCTCCCCTAAGCAGAAAGTACCCCCGTGGTCCTCAGCATCCTCATCCTCAAGCATCTCGTTGGTCACTCTGGGTCCACAGGTACCCCTTGCCCAGTTCCTGCTAACCACCCGCTTTTCCTGCAGAACAAAGACCCTCAGGCCACATGGGCAGTGCTGGGCAGGACC
AACTGATAACTCCCTGGGATCACCCTGCCCCACCCCCAAAATAAATGCCAAGCAAACCTTCTAAGCCAGAAGCCAGACAGGTGAACAGGCCGAACCCGGTCCTCAGACCTCCTCTGATGGAACTGGGCATGGCTCTGATTTGTTTGAATAAAGCTTTGCATTGAAGTACAACATACAGAAAGAAAACTGTGTATACCGTTCAACAAATTTTGACGACGTCCTCATACTCCATAAATCCAGAAATGGGGCCAACAAGCGGAACATTCTCAGAAACGTCTTCAGCCTGCACCTTGTTGTGAAACTCA
TGTCCCTGTGAAATATGCCTTTGATGTTTATCCGTAGCTCCTTGTAAACTTCAGAAGCAACCAGCATCCCCTGATGTCACGTTAAAAAGCAAGTTCCTAGTTTCCCCACCCAAAGATTCTGACCCAGTAGCTGTGAGCAGGGCCAGGGAAACTACATTTCTCACCAGCTTCCAGAGGATGGTTGTGTTCCCGGTCTCAGAACCATACTTTGAGTGGTGCAGGTTCAGAATACTTCCTGGGAAGTGCATACAGACCAAACCACATATGAGAAGTAACTCAGCTTGAGGGG
TGAGTCTTTAAAGGCCAGGTGACGGCCCTTCCCCCTCTCCTGGGAAATCACGCCAGCGCTGATCCTGCTAGGAGAGGGGAGAGGGGAGAGAATATGAATGAGACCTTGAAAGCAGAAGCCTCACTTTGGGGTCATATTTGGAAAAGCCCCTGTCTTCAGCAGCCACAGAAGCTCCCCCTGGGACCTCCTCAAGCCAGGAGCAGGCTGTGAGAGGTTTCCCTGGAATGGGGGTCTGGGTGCCCCCCACCCCCGTTTCCACCTCCCGCCTGCACCGCCGGGAGCTCCGGAGGAGTTCCCGGGGACCTAGAAACAGCGGCGAGAGCGTGAGAGGGGAAGAGCTGGGGG
GACACCATCCCTGTCTGTCAGGACGCAGCTGTGAGCCTCGTTCTTCAGGAGGCTCCTCACCACTGTCTGAGCAGCTCCACTGTTTCCTCTCCCAGATGGATGGCGTCTAGGGTCGTGCACATATCACCTTAGAAACAGAATGTTAGCACACACACACCCTTGTTTACAGGGTCTTCATGTCACTGCAAATCTAACTGCTGAATAAATTCCTAACAGTAGAGTGGCTATCATGAATGCAAATAGACAATGCCAATGTCACTCTGAAAAAGCTCAGAGTAGATATTAAACAGGAAGCCTGGGA
TAGGAGACAGGGGGAGCAGCCACAGGGCAGATCAAGGGGACAAGGCACAGGGGCAGGTGCCTGGAGCTCAAGAGAGATGAGGGCTGGGAGAGGTTCCAGGAGGCGGGGGCACAAGAGACTTAGAAAGGTGGAAAGGTAGCAAGTCTGGGCAGTGAAGTGTGGGCTGTTTCATAGAGGGCTCTGAGTATCAGCACAGGGAAGGGTTGCTCCATTCTATCAGCAATAGGGAGCCATCGAAGGTTGGTGAGCGGAAGACAGGCATGAAAGACATGGCAGGCCTGGGGGCCCACTTGGTGACTGCAAATAGGAGAGAGAGAGGGCTGGAGGTGGGGACTAGGCTGTGC
CTAGCACGTCCTCGTCGTAGACGGTGAGCACAAGCAGCGCGGCGAAGAGTGCACCCGCGAAGAAAACGAGCTGGCGGGCCAGCAGCGTGCGCAGGGGCGCGGGGGGCGCAGCGGTGCGCAGGAAGGCGGCGGCGGGGCGGTAGGCGCGGGCCAGGCGCGCGCGCAGCTCGTGCGGCAGCTCGTTGAAGTGGCGCAGCTGCAAGCGCGCCAGGCGGGACCAGCCGCGCGCCCCCAGCGCGCCAGGCTCGCGCCGCAGCAGCTCCACGTGGCTATAGAAGACGTGCAGAACCTGCCAGGCCAGCACCAGCGGGCTCAGCGCCAGGTTCAGGGCGGCCAGCAGCAGCACTGTGCGCCCCCAGCGCGCTGCTAGGGCGCCCCGCTGGTCGCTGCGCTTGTAGGCGTGCGGCAGCTCCCAGCCCCCGCGGAAGAGCGAGAAGGGACCGCGGAAGAGCAGCAGGTCGACATTGAGCGCCAGGCCGCGGCTGAGGAAAGCCGCACTGCCTCCCCAGGGCAGCGGGCAGCGGGCCGGCAGCAGGCCTTTGTTGGCCAGCGCCACCTGGTAGTTGGTGTAGCGCAGGATGCGGTGGTGGATGTCCAGCTCCGTCAGGGGCCGCGGCTGCACGCACAGGCCCCCGCTCCGCTGCAGTGCCAAGAGGCGGGACTGC
AGCCATTGATTTTCATTTAGGAGAATAATTAAATATTAATTTTCACTTTGTTAAGCTGGAGAGGGTGAATAAAGCCAATCCTGACAGTATCAGAGGAAGCCAGGCCATGTTGGAGACCTGCAGATGAAACAGTGAGAGGGGGAAGATGTCCCCAGTCACCATTCTCTCTAGAACCTAAGACCCCTGTCTGCTACCTGGTTGTCTCAGGTCACAGTACAGTGGTTAAGTGAATGAGTTCTAGGGCCAGATTAGCTGGGCCCAAAGTCCAGATCTTCCCATTATTAA
GGTAGAAATGAAGACACAAGACAAAGAGATAGAAGAAAAGACAGCTGGGCCCGGGGGACCACTACCACCTAGACGCGGAGACCAGTAGTGGCCCTGAATGCCTGACCGCGCTGCTATTTATGGTATTCAAGGCAAAGGGGGCAGGGTAAGGAGTGCGAGTCATCTCTATCGATAGATAAGGTCACATGAGTCACGTGTCCACCAGACAGGGGTCTTTACCTTTTAGGTAGCCGAGGCGGAGAGAGAGAGGACAGCTTACATCATTACTTCTTCTATGCTCTTCTCAGAAAGATCAAAGACTAATACTTTCACTAATTCTGCTACTGCCATCTAGAAGGTGGAGCCAGGTGTACAGA
GTCTGCAGCCTGTGCCTTGCTTTATGGTGGGGTGGGAGGGATAGGAAAAGGTTGGTGGGTGGTCCCTGGTCCTCCCTGCCTCCCATCTTTCCGCCCTTTCTGGTTGCCGAACACTTTCTAAGTGTCAGGCATGTACTAGGATTAAACTAAGGGCTAGACAAAGGCCCCGGCCTGGAAATACATTTGGAGGAGAGAATGGCAGATACAACCATTCCAAACGTCATCTCAGTAAATGCTAAATGGACCCTACGAGTCTCCACATTGCAGTAGCCCCTGGTTGGAAGTTCTTCTCTCCCA
CGCTTCCGGTTCTTTATTCCGGAAGTTGCTCTCAGAGGCAGCGTGCGGGTGTGCTCTTTGTGAAATTCCACCATGGCGTACCGTGGCCAGGGTCAGAAAGTGCAGAAGGTTATGGTGCAGCCCATCGTATCCTACGCAGGATGTCAGGACTAGGAGGTTCGGGTCAGAATACGGGGTGCGAAGGCGCAGGCTGAGGGCAGGCCTGGGATAGTGGAGTACGGATCCACATCCCATGAGCCCCCGGGGCTACCAAGACTGGAAGAAAGCGCGGGTAGTTGAACCGTG
TGAACAGTATTCTTCAGTTTGCTATATTTGATAATAATAATAGCAGCAGCAAACATATTGTGCTGTGTGATAGGCACTTAAGACTTAATCCTCAGAATAACTCTGTGGGGTAGGTAGTCTTGTTTTCTCCATTTTACAGATGAAGGAAACTGAGGCACAGAGAGATGAACTTGTCCATGGTCTACTGCCAGGAAGTGGTAAATCTGATTTTCAGACTGGACAGTCTGGTCCCATGTACATACTCTTAGCCTCTACGTGGTACTGCCTCCAGTACCTCAGTTTCTGAGTCTCTTCACC
GGTTACCACTGAAGAAAGCTTTAAACTGTCTCGGCCTGGAGATGAAGCCAGAGGAATGCATATGAACAAGCTTTACTAACCAGCCTTTATCTGCCAGTTCTTTGCCTTTCCTCAAGTTGCTGCCTGTAGAAACTCAAAATCCATTTCCTTTGTCCTGTCACTTCTCTAAAAGTGTACTGTTCTTTGTTAAAGATGCCAGCTAAGCTGGAATTCCAAGCCACCACTTTGAGAACTACTCATTCTCTGTGTATCTCCCATGTATTATGAAGTATATATGTGAATAAATTTGTTTGCTTTTCTTTTGTTAATTTGCCTTTTGTAACAGAAGTCTGTTTCTACTACAGACCTCTGGAGGTTCTTTTCCCCCATGCAAGGATACTCCCGGGAGGAACGTCCCTCCCTGAGGCTGAGATGGCACAGAAGTTTTCTGGGTTGCTCCAGGCCACT
GAAGAGGATGCGGAAGCCGTTTTTATCGTAGGCTGTCACAGGAAGGGCACTGCCTGTAAGAACGTGACGTGAGTGTGGGAGGAGCAGCACCAGAGACACCCAACAGAGCCCCGGCGGTGAGGAGAAAAGGGCTACTCCGTGGTCATGATGAGTCCAGTGCTTCCTAACGGAATCTGGGAGAGGCGCTCAGTGAGGAGCTTAAGACTGAGAATGCAGGCAGGGAGGCCTGCCTGGCTTTAAGGGACCCCCTGCAAAGAGTGCCTGGATCCATCCCTGTCGCATGTCCTACAGCTCCGTGGCTATAGGCCCCACCGCCCCACCCACCTCAATCCTC
ACCCAGCTGGCCTGGTGACTGACTTCCTTCTCCCTTGCAAGTTGGAAGATTTCTGACTGGCTGCAATGGGAACAGCACAAAATATAATGAGGAACTCCTTAGAACGGCACCCCTTGCAAAATGAGAAAACAAAACAGAACAAAATAAAACCCATCAGCCTCTCTGTAGGCAGCACACTTACCAAGAGGCAGGAAAGCTAGAAGCAGGGCTGGGGCCCACCGCATGCCTTCCTCTCTGGGGTCTTGGAAGGAAAGGGACCAGATGAAGAGGAGCAGAAGACGCTTTCAAAACTCAGGTCCCACTCAAACAGGAAGTGTTCCCTAGCACAGAAGGCAGTAGGAGGAG
TTGAGTGCTTGTGCCACCAGCAAGGGGGAGGGGTCTCTCCCGGCTCCCCCTCTGCCTCCAGTCTTTTTCCTGCAGTGAAGGCCTGTGCAAAAAGCTCAGAAGGCAGGGCAGACTCCCTCCTGCCCACCACATGCTCTGCCCAAGACAGTTGGTCTTGCCTTTCCTTGGAGGGGCTTGTCACTCTTTGGAATTCAGTTCTCTTGGTTGCCTGCCACCTCAGCTATCTGACTGGTTTAAGAAATTATGGTTTTGCAAATTATCTGGTGTTTTGTTATTGTTAGAGTCGGGGGGCGGGGTGGTTCATTCCTGTACTCCCAGCACTTTCGGGGGTGAGGTGGGTGGACCCTTTGAGCCCTGGAGTTCAAGACCAGCCAGCCTGAGCAACATGGGGAAACCCTGTCTCTACAAAAAAAAAAAAAAAAAAAAAAAAAAAATTAGCCAGACATGGCGACAGGAGCCTGTAGTCCCAGCTACTCAGGAGGCTGAGGTGGGATGATCACTGGAGCCCCCCCAGAAAAGAATGGGAATGATGTTCCCTTGTGGTTTTTCTATATCCTAAGAGGAAATAAAACAC
GGACAGCGAGCCTGGCGGCAGGCGGTGGCAGAAGCGCTCGGCCTCGGGAGGCTCCTTCTTCACCTCGAACTTCATCAGGTCGAAGTCGTTGACGTACTCGATGGCCAGCGGGCTGCTGGGCAGCTCGGCGCCCATCGCCAGCTCCGCGGCCATCGCCCGGGGCCCGCGCCCGGCCGCGCCCCGACGGGCGGCGTGGGAGTGGGGGGGGAGCTGCAGGCCTCTCCCCCCCCTGCTCCCCGCGGGCGGCGGTCCCGGCGGGGGCGGGGGGGCGCCGGCGCGGGGCGGCGGCGCCGAGGGGCGCAGGGAAAAGTTTCACGTGGTCAACTCCGGGGCGGCGCGCTAGGGGCACCGCTGGCCAGGTGTCTCGGGCGACCCCGGGCCCGCGTCGCCGCCTCCTCCCCGCGGCCGCCGCCTCGGGCTGCTCCGGGACCGCTCCCGCGCCCCACCCGCGCCGCCGGCCGGCCCCGCCTCCCACGGCTAAACGCGAAGCCGCGCGCGCCCCTTTATAGAGCCGGGTGCCTGGGCCCGCCTCCCCGGGAGGGGCGCGCGCCC
AGCTGCTCCTGATAATTAAAGGACAGATTCCCGAAGCATCCTTGTGGCGGCGCGGCTGTTTTCGCCCCAGGACCTGTGCAGCCTCATTCAGCTTTAGGTAGTCGAAACCTATAGCTCTTTCTGCCCTCTGTTCCCCAACAAATCTCAGTCCCAACAGTGGGAGCCCGTGGGCCTTGGGTGTTCGAGTTTCCCGCGGGCTTGCCAGCAGCGCTGGGGTTCCCTCCTCCGCTCCTTTCCTCCTCTCCAACCTCCCACCACAGCCCGTCTCCCCCACATCCCCAACACTTGTCCCAGGCAGTTTCCGGTGGCCG
GATGTGGCAGGCCCACGGGAGTGACTGGTCAGGCAGCGGGCCTGGCACGTCTAAAGCTTCCTAGGCTCCCACAGCACGCCGCCTGGGGCACGGCACCCAGGACGGTGGCAGAGCTGACCTGACTCGAGTGACCGGCAGCGTCTGCAGGGAGGATGGGGACGAGGAAAAGGCTCCCACTGCGCCGGGCCTCACCTTTGAGTGAGGATCCAGCCTCCCCATTCTGCTCCCTGAGGGGGCACCTGGGTCTCCTGGTGACTCTGTGGGCATGAAAGGTGCTGAGCTCACAGTGCGGGGGCTCCCATCTGGCCA
TCCTGGGGTGCAGCGTGACGAAGCAGCCCTAAATTCTGAGCGTGACGAAGCAGCCCTAAATTCTGAGAGCGGCTGTGAGTTCATGCTGGGGTGGGCCTTGGGGGCTTGGCCACAGCGCCTGGCACCCAGGATGCTCATGAAAGGCACTGATGGCTGTTTGGGACCAGGCATTCTTCCAGGCATGTGTCAAACACGGCCACCCCTGGAAGGCCCTGGGAACAGCCTGACCCTGGCCGTGCTCCCGGCCCTGAGTTCTTTGCTGCAGCAAACCAGCCCTGTAGAGCAGTGCATGTGGCAGGCAGGACAGGTCTGGAGGAAGCAGCCCACGGTGGCAGCTCCACACACCAAAACACCAGCTCCGCGCTGCAGTCTCCGGTACGCACCTGCCCAGGCACCATGCATTGTTCCCACCTCTCACCACCCTCCACCCGCCCTGCTCGGGCCCTGCAGGGTGGTGGACAAGGCTGCCTGGTCTCAACCTCTTCTGAG
CCATTCTGCCTCAGTTTCTCCTTTCCTGATTCCCACAATTTCCAGCAATCAGTCTTGGCCTCAGATTCCTGTCCTTCAGGTTCCAGTGTTCCTTGGGTCCTCTCTCTCCTGTGATCCTCTCTGATTAGGGGTGGGAGGGTGTGAGTTGGAATTAAACCCAGCCTTTATTGGAGTCCTAGGGCTGGATTCTGCATTGTGCTCTGCTGTGTCATTGCACCTTCTCGTTTCCGCTCTTTCTGACTTGCTTCATCCTCTTCATACTCTAAGCTCAGCCAGCGCATGTTGACCCCACCGGTGGAGCGCCGCTCCTTCCCACCTGCTGCTTCTCCTTCTCCATCTCCACCTCTCCATCTTCTGCTCCTGGCCATTCCTGGCACGGGGACCCGAGCTCTGAGCTCTTGCCTTTTTCT
ATCGCCTAAGGTCAGGAGTTCGAGACCAGCCTGGCCAACACGGTGAAACCCCGTGTCTACTAAAAATACAAAAACAACAACAAAAAAGAAAAAAAAACCACCTAGCCGGGCGTGGTGGCGGGCACCTGTAATCCCAGCTACTCAGGAGGCTGAGGCAGGAGACTCGCTTGAACCTGAGAGGTGGAGGTTGCAGTGAGCCGAGATCGCGCCATTGCACTCCAGCCTGGGCAACAAGAGTGAAACTCCATCTCAAAAAGACAAAACGAAAACAAAAAAAAACCTCAACCCTTGTTGCTCTCAGAGGA
TAAAGTCGCCGCCCCGGGCGGCCGTGGCCGGGGCGACCGGGCGCCGGCGCCGCCGCCTCTTCATACTGCGCCGCATCGAAGGCCGCTCCGGGCCACTCACGCTCGCCGGGTCCCACTACTGCCGCCGCCGTCCCAGTCCGCGTTGGCTCCGCGGCGGCGGCTGCTGCTGGCGTCTCTCGCTACTTTTCTCGCCTCCGCCGCCGCCCCTCCCCCTCCGAGGGCGGAGGACGCGGGCGAATATCCTGCTGCCCGGTACAAGATGGCGGCCGGCGCCCACCCCTGGGCTTTGTCATTGGACGGCGCCTCGCCCCCCTGGTTTCTCTTTCTTCTCCTCTCTTGCCTCTTTTCGCCGGCTGCCTTTCTTTAAATGTGCCCGCCTCAGGCCCCTCCCACCGCAGCCCCGACTCCACCCATTGGGTGCTCTCAGAAGAGGGGCGGGGACTGATGGGGGAGAGGCCAGTTCCTGGAAGATGGTGCTGGGGTGGGTGATGGCCTTTGAACGTAAGTCAACGGTTGGGTGGATCTAGGAGGGCTGCCACGTCTAGAGTAAGAGGGTGGATGTTGGCTACACCATGGGAAGAGTGACTCTTAGAGTGAGGGGGTGTGCAGTTGTGGATTGAGCTGGGAGCTCTACCAGTGTGGATAACAAAGGGAGATTTCCCTGAAGGATGTTCCTGGTATCATCACAGCTAGGGAATTTGGGTTTAAGTCTAGGGGAAATGGGCCTTTCGCAATTCCCATCCACCCTCTCAAAGGCCTCTTCTGGCATCTTCATTCAAAACTCTTCCCTGTCTTGACCCCAGCCCATCTCAAGAAGCCAGTAGTAATCCAGAATCATTCAGGTAATGTGCGTGGCTGGCAGCTGAGAGATTTTAGTCTCCCTCTGGACACTGGAGCCATCTTCATATTTAAGAGAGACCCTGCTTATCCAGAAAGCAAAACA
AAAACAGAAATAATGTTTTAAGTTGTTACGTGTGTTTAAAAAATGTTAAAAAGGTTAAAAATGTTATACGTTATATGTGTTTTTAAAATGTTGAATGCTACTGAAGCACCTTTGCAATGCGCCCTAATATTCTGAAGTAGAAGGATGCTCGGCCACTGTTTTGGGAGCAAGTTATGAGGAACAGAAAACTACTAGTCTTTTGGCCCAGATGTTTTATTATCGGCTAATGCATAGATTCTTACACAGTGCAGGGGGAAAAAATCA
AAAACAAAAGTGACCAACCATCCTGGTGTGTCCAGGACTTTTCCAGTTTTAGCACTGAAGTCCTAGATCCCAGGTATCTCCACTCCTATACTGAGAAAATCAGGATGGTTGGTCACCCTAAACACCCCGAAGATCATGAAGGCTGAGGACAGAGGGCTGGCTTATAAATTGCATTTTGCAGGAGTACTGACAATCACACTCATACCAACTTGAGCTAAAAGGAATTTTAAAGATAACTGTATGTCTCACACCCACTTGTGGTTTTGTTAAATGC
GCGTTCAAGTGACACGGCCGGGCCCTGCGCGTGTGGAGTGCCTGGTGAAAGCTGCTCCTTGGTTTCTGCTTCCAGCCATAAGGTTCAGACAGGAACCATGAACCCAAGGGCTGGATCAAAAATAAATGTGTCACACAGACAGCTCTCTGTGAGTTCCTCTGAGTCTCTGACAACCTGGGGCCACTTCCCACATCCCGACCTCTTCCTGTTCTCCAATACTGCTTTAAGCACGGTACAGCTTGTGTGCCAGCCAGTGCTACTTCAGGTGGAAAGCTTCCCCTCC
CTTTGAAAGAGGAAGTTCTGTGCAGCCTTACACCTTCATTAAATTTGAAAGCAATTTGCCACCCTGTGAAATAAATTATTGCACTTTCTACAATAAGGAACAAAAGGAAATATAGTTATAATGCTTTTAAAAGCATCCTTTGGTGAAAGATGCAATGGAAACAAAGCCTACAATCGAAAAATTTCGTTAAGAAGGGGATTCCTTTGGTATTCTAGACATCGGTTAAAATGTCAGTGCCCTAATAGTGTGATCGTTCCATGAGCTTAAAA
TTATTCATTATTATTTTTTGAGACGGGGTCTCACTCTTGCCCAGGCTGGAGTGCAGTGGTGCAATCATGGCTCACTGCAGCCTTGACCTCCCCGGCCTCTGGTGATCCTCCCACCTCAGCCTCCTAGGTGCATGCCACCACGCCCTCAGGTGATCCTCCCATCTCAGCCTCCCAGGTGCATGCCACCACGCCCGGCTAATTTTTTTTTAATTTTTGTAGAGATGGGGGTGTCTTGCTATCCTGCCCAGGCTGCTCTCAAACTCCAGGGCTCGAGAGATCCATCCGCCTTGCCCTCTCAAAGTGCTGGGATTAC
TGCCTTCGGTGATTTATTTAGTGTTATGATTTCTGGACTGCAACAGAAATATGATGAGCGCTTCAACAGAAGTTACGAATGATGACTTGGGCACTTATGAATAAAGAGCATTGGATTCCTTAGGTGGCCAGGCAAATGCTCCCCTTCTGCCCTTAATGATTCTACAGCATCTACAATGGAGGATGCTTAGCTGTGTAAAGGGCTTGATGCCCTGAGTTGGGCAGCTCATGAGAATGTTCTTGGGATCCTTGTGCATGGAGATTTAGAGGCCAGGATGTGGTG
CCTTCTTTTAACACCAGAGGGCAGAAAAGTTCTGTTTTGTGGTGTCTCTGGTGGGCTCGGAGCTGTGTATCTCCAAGCTGGAAGCGGCCCTGGACTAACAAGAAAACAATGACAAGACAGGGGCTGTCTACTCCAGGTTTTCGAGACCACAAAGCCACTGTCATGTCTGCATCTGTGAGGCAGCTTTCTGGGTTTCTCGATGCTCAGCCCTCCTTCCCGGGAGCCAGTTTTGCACCTCATCTAAACCCAAGACCTCCCTCCTCCTGGCGGCTGGCGGCCAGGCCAGGGCTGAACTCTGTCTGAGGCTCCGGCTG
GAGTCATTACTGAACCACTCAGGAATCTTTTGAAACTGGTCACATTCTATTTCACTGCTAAAACACAGTCTTCTAGGAATGTCCGAGTCATCTGAATTTCAGATGAAATTTTATTGGCAGCTTGGGATTTTCAAACACTGGTCAACCAAAAGCCTGCGGCTTCAGCCCAGCCTCCCAGCCCCCAACCCACCCTCCAGGGCCCTGTTCTGGAGCCCTGGGGTCTGTGGTCTTGCAGTCTAGTGCAGCCCTGCCCTGTGTTTCTGCTCTTCAGGAAGGAGCCCAG
GCAGGAGCCTGAGCTGAGTCCACACCCTGGAAGCCCAGAACTGAGGGAACAGATGGAAGAAAGAAAGTCAGCAGGTTTAGGGGATGAGAATAACCACAAAGGACAAGCCATTGGTAAATGAAAACCAAAGAAGGGGACAATAAGGACAAATTGGGTCAGAGGCTTCAGGGGAAATGGGAAATGCCCATCATCATCCAGACCCTCAGGGAGCAGTGGGAACTGAGCAGTGGGGACTGAGAGAGAATCTTACTCTCTTGGCTCAGAGCTGGTTTATAGTGAGGGGCAGCAGCAACTTCAAGAGGGGGAGGATGCGACCATGAGTCCCCGCCCC
CTCAATCTTCTCGCTGCAACCTCCGCCTCCGAGGTTCAAGCGATTCTCCTGCCTTAGCCTCCCAAGTAGCTGGGATTACAGGCACCCGCCACTATGCCCGGATAATTTTTGTATTTTTAGGAGAAACAGGGTTTCACAATGTGGGCCAGGCTGGTCTCGAACTCCTGACCTCAAGCAATCTGCCCGCGTCGGCCTCCCAAAGTGCTGGGATTACAGGCGTTGAGCCCCCGCGCCCAGCCTCTTCACTGTTTTTGTAGCCTTTTTCTCCTTTTATTTGAAGTTTCTGATATCCCCCAGTTTCACTGAAGCGGTCTTTGTGATTCTGATTCTCA
CTCCTCTTCTCGTAGATGTTCAGATTCCAAGGGACTTTTCCAGAAGCTTCCAGAAAACTTTCCTTTTAGGGGCCCAAGAGACCTTGATTTCAGGGACACAGTGAACCCCACTTAGGACCCCAAGAAAAGGGACTTGTCTCCAATCTCCTGTCCTAGAATGTGCAGACTTAGGGGGCTCTCCTGTACTCCTGGGTCCCGCACATCTGTCCAGCCCCGCCTCGTTCACCAGAGGCAGCAGAGACAGGCTGAGCACACAGACGTGGGCTCAACTCTCTGCCCATCCACTCACTGTCTGGGGAACTTGAACAACTCACGTTGCCTTTCTGTGCCTCAGTTTCCCCATCTGGAACTGGTCTAAAAGAACACCCCCCGGTAGAGCTTCTGGGAAGA
TGCCCACGGACACACAGGTGCCAGGACCAATGTCTGGGGAGGAGGAGAAGGGCGCTGTTCACGGAAACACAGGCGCCAGGGCTTGATGCACCGGTGTCCTCGCTTGTGGCTGGGTCCTTCTGGGACGATCCCCTTTCCCAGGATCCCGCCCCTAGGAAGAGCACCGGCCATGCCCCTACCTGAGCCCCACCCCCTGAGTTCTTTGAGCACCGCTGCCCCCAGGCCGTTACGATGAGGGAAGCCACGACAGCCAAGGCTACGGCTACCTTCCTGCAGCCCCTGGGGATGCCACTGATGCGACGCCGCGG
ATGGACAACTTGGCCAGAAGACATAGCCTTATCTCACTTATCTCAGACATGACATGGACAAAGACCAGCTGAAGGACCAGGAACCAAACTGTTGTCACCTGCAGCTCCGTGGCTTTTTTCATACCAGGTCCAAGGGTTGAGGGATGGGAGACCTGGCCAAAGAGGGTGATCGGTGAAGCAATCTATTTTCCACCTTGAGGCTAACTGGTAGTTATTTCTTTCTGCCTATGGAGACCTCTGCTTACCTTCTGACCACCCACTCATGGCAAGGTGTTCTCAGTCTCCATCTTCAGACCCCACCACCATTTCTACAGTAGCCACTGTGGATCTCCCTACTCCAGGTTCTGCCTCTTCCATGTAATGAGCCAAACTTGGCCAAG
GCAGCCCAGGGCTTAATGGGTTGACCTTCTATGCTGCTGACAAAGGAAGGCTACCTGTGCTTTTTCTTTTTTTTTTTTTTTTTGAGACAAAGTCTCACTCTGTCGCCCAGGCTGGAGTGCAGTGGTGCAATCTCGGCTCACTGCAACCTCTGCCTCCCGGGTTCAAGAGATTCTTGTGCCTCAGCCTCCTGAGTAGCTAGGATTTTAGGTGCCCACCACCATGCCCAGCTACTTTTTGTATTTTTTTTTTAGTAGAGACGGGGTTTCACCATGTTGGCCAGGCTGGTCTCAAAC
AATACCGAGGCTGGGCTTTGGAGGGTGGGGCCCTTGTGGAGGCTGGAATCGGTCTACACTCTGATGGGGGGTAGGAGAGGATGGGAAGAACTCAAGCTCCAAGGAGACCATCACCGAGGAGCTGGGGGAACCTCCGAAGGAGAATGTACTGGGGAACAGAGTGTGGATCCCTAGAGGCATTCAGTCAGCCCTGCTCTTCTCCACTTGCTGAAGTGATGCTGGGGGTGGCTGATTTCGAGCTGAAGGCATGGCAATTTTCACACTGCATTTTAGGCAACGGTCATGCAATATTAGCCCC
GTGCAGCCCTGCCACTGGGCTGGAGTCACCACTTTTAATATTACTGTGTGCTCCCAGGGATGCGGACGGCACTGGGCAGAGCTTCGGGATGCCTACAGGGCTGATGTGGGGACTATGATGGGTCTGGGAGTTCCTGAGGCCCCCACCCACCCTGACCACGACGACAGAAGTGCTCTGACCACTCATGCCAAATAGTTTAATGTTAGGGGGAAGGGAGAGGTAAGGCAGGGTTTTCGGGAGTTACCCCCAAAGCAAGAGGGCACAGTATTCAGGCTGCTGGGGTTGGGAGATAGAAGTCCTGGTTCCAAGCTTGCCATGGTCCCAGCCTTGCTGTGACCCTGGGCAGGTAGCCTCTTTCTCTAGACTTTCACCTACCCTGCTCTCCTTGAGACAGAGATGGGGCTGGAGGGGGCGGGGCAGAGGCTGATTCCCACACCCGGTGTAAGGTCCAGGGTAGCAGGGCTTCCCCCCAGGGCTTCTGGCATCACTGGGAGTCCTGGCCAGGCCCCAGGCACACCACA
GATGCTGCTGGCCCCGAGCAGTGGCCGGCCACACGGGCTGCTAGTCATACTGCCCGCTGCTCCTGGGACTCCTGAGCCCCTCACTCTCTATAGGGTGAGGATGCCCAGCTCTGCAAGACACACAGCAAACGGAGCCTCAGAGTGCACAGCGTGGAGATGGGGCTCCCCCCACAGGCTGCACCCCCATCTAGTCCCGGGGAACGAGAATGAAGGGCCTACCTGAGCACACAAGCCCCAGGAGGGCATGGGAGCTGCATTTGGGGGCAGTGACTGGGAGGGCTGCTGACTCCAGGCTCAGGTAA
CCAGAGACTGAGCTTAGGAGCATGCCTATGGCATCCACAGACAGGCACCTTATGTCTGTGGGGTGTGGCTTACTACACTTGCACATGTAAACACCCAACCAACCACAAGAAAGAAGACTTGAGTTTGGTCTCTTGTCCTCTAGACTTCTGTCCTGTGTTCCCTGGTGGTGCAGCCTGAGTGTGGGGAGCGCAAGCTGTGAGAGCAGGGACTAGTGGGTAGGGGTCCTCTCTACCTGGTCGTGTCCTCCCCAGCCCCTCACAATTTCAAATGCAAACTCAGCAGCTCTCTTGCTCCTCTTCCCATATTTTACAGCTTTCATTTTTATCCAGTTTTTTTAAAATGAA
CTTAAGAATGCACAGAAGTTTAAACTCAATAGGGATAGTAATACCAAGCTGGCATCGGGCCTCAGGGAGGTTACAGGATCTGCATAGTGCTAACAACTGTGCATCGGTAGAATGGGAATCTGAATCCGGACACTCCGCCTGTGAAGTCCACGTAGCTCCACCTCGCTGCACTAAGATAGAGTAGATCTCCTTTTATGGATGATCAAATAAGTGAGAGGGAACCCAGGAGCCAGTGGAGAGGAGAATTTTAAGGAGGGGACTGCTGATGATCTAAAGTTTG
CGCGGCCCCGCCCCTCGCCGCCGACACGCAGGCCCCGCCCCTCGCCGCCGACACGCAGGCCCCGCCCCTCGCCGCCGACACGCAGGCCCCGCCCCTCGCCGCCGACACGCAGGCCCCGCCCCTCGACGGCGGCGGCGGGCGCGGGGCATTCCGGGAAGTACGGTCGGCCCGCCCGCGGCATCCTCGGAGTTCTCGTGCGGGAGGAGCTGGGGCGGGGTGGCGGCGACAACTGGGGCGTCCCACCCTAGGGGCCGTCTTCCCGGACGCCGGGTTGGCCCGCGCGTGGAGCCCTCTGCCCGGCCCGGGGAGTGCCTGGTGGGGACCCCGTTCCTCCTCGTAGGCGGCGGGGACGCGGGAGGCCGGGGGCCCGGAGCCAGCCCGTCCGGGGTC
GCAACGCGGCCACAAGCCAAGAAACACCAAGGGCTGTGGCAAACACCAGAAGCTGGGGGGCAACGGAGGTCTCTAAGAGGGTTCAGAGGGAACGGGGCTGCCAGTACTTTCATCTTGGACTTCCAGCCTCCAAAACTAAGACAATCTATTTCTGTTTTTTAAGCCACCCAGTTTGTGACACTTTGTTACAGCAGCCACAGTAAACGAACAGATTTTGGTACCAGGAAGGGCCAGGAGGGGTGCTGCCAAAACCTAACACCAAGAACTGTGGCAGCAGCTTTGGAAGTGGGTGATGGGGAGAGGCTGGAAGAACTGGTGAGGCCTGCACG
GGAGGCTGAGGTGGGTGGATCACCTGAGGTCAGGAGTTCGAGACCAGCCTGGCCAACATGGCGAAACCCCGTCTCTACTAAAAATACAAAAATTTAGCTGGGCGTGGTGGCGGGTGCCTGTAATCCCAGCTACTCAGGACGCTGAGGCAGGAGAATCACTTGAACCCAGAAGGCGGGGGTTGCAGTGAGCTGAGATCACACTGTTGCACTCCAGCCTGGGCAACAAGAGTGAAACTCCATCTCAAAAAAACAAAAAGAAAAGAAAAAATTTAAAATATCTTTGTTTTGCAAATTTT
GCTGGTGAACTAGGGAGTGTTTCCCAGTGGTGCTTGAGGTCTTCACAGAGAGAGCACTGATGAGATGCTCAGGGAAAAGACAGAAGCACTGCTGGACCTTCTACAAGGGGGCTTGTGCTGTTGGGATGAAAGAATATCACCCCATCCCACCCTACTGATCATATCACTTCTCCTTTGGGTTCAGGATTATGGAGCTGTAGGGCCTTTGTGGGTAAGGCTGGGGTTTCCATGGCTTAAATGCCATATGGCTATGTGGGAGGACCATGGCTCAGGGCTAAGCCTCGCTTCAAGATAGGAAAGTCCAGCAATAGATC
CTGGGGACCAGGAGTAGAGAGGACAAGTCCGGGGCCACACCAGGAAGTCTCAGAAGCAGGAACTGGGGGGCAGCCTGTGCAGGCCCCACCCTCGCATCCACGACAAGGCTGGTCTTTGCATTTGAGGGAGAAGAACCCACAGGGCCATGGCGGCCTCATGGGGCGCTGAATTCCAAGGTCATGCAGCGTGTCCACTGTCACATGACCAGCAGGTGCAGAGGGAGGGTGCCTATCCCAACCTACAGGCTCCCAGGCTCAGATTTTCCTACTGCAACAGAGCTCTCAAATCTCAGACATTCCCGAACTGCTGTCATAATTTTTATCATTTGCATTATAAATCTCTTCTAATATTAATTTTTAAAATTCATATGTTTCATATGCTAGTTTTATTTTTGTCTAATGTCCGAGTACTCTTATACTATTAAAATAAGCAGCACAGGCTGGGTATGGTGGCTCATGCCTGTAATTCCAGCACTTTGGAAGGCCAAGGCAGGAGGATCGCTTGAGGCCAGGAGTTTGAGACCAGCCTGGGCAGTGAGGCCCTATCTCCATTTAAAAAAAAAAAAAAAAAAGCAGCATTCATTTGTGAAAGAACCAAATCATCTTTGGAGGTATGTGTACCTTGTTTTGGGAAACCCTGTATCATAACTAATGCTCCTTTCTATCTGGAGGATGATGTAGACTGATTATTTGCAGTCGCTTTTAGCAAAGAACACTTGCTGTTCACTGGAATCATTTGCAG
CAGTGTGGGAAGCTGGCTCCTTAGGCCTGGGAACAAGCCCAGGCAACCGGGCTGGGACTCGCTCTGCCTGGCTGCCTCTCCTACAGCGTGCGTGAACGGGAGGCCAGGATGGCCACAGGCCCCAGGAAACGCAGATCTCATGGGAAGAGGTTGCAGTTTCAGCTTCTGGCTGTGGATGCTCCGGGCAATTTCATGCATTTCCATGAGTTCAGAGAATGGAAGCTCCCCTGGCCCCTCCCTACCACTCTTTGTAAATCAGCTCGCTCCTTCTGTTCATTCATCCGCTCATTCATCCATTCCGCACACGTGCCTTATTGAATCCCTGCTATGACCAGGCACAGGGTTAGATACTCCATGGAGACCAGACCAGTCTTAGCCTCTGCACTGATGAACTCAACCCAGAAGACACACGAAAAGATAAGCCACGGTGTGACGGGCGGACGACAG
GCCAGGCTGCTCTTCACGGCCGCCCGCAACGAGATCCTTGTGTGGGAGGTCCCCGGCCTCTGAGATGCAGCAGGGACTGTGGTGGTGGGCATCACGCCTGGTCATGCCAGGCACCTGGACACAGGCTTGGCAGAGGCGCCAGGTTGTCAATGGCCTCATGCTGGGACAGGCCAGGATTCACGTAAATCGCCTGGAGCAAGCTGTTGTAAATTTGGCGCCCTGTGAATACTTTCATACCTGTTGCCCTTTTGCCTAAGAAATCTTTAATGTTTCTATCTTGTAATAAACATGGGCATTTATTGCATTATTGCTGCATT
TCAGGTCCCTGTCCCCGGGTCCCCACCCCCTATTACTTCTGCATCCCCATCACACCCAGGGCAAGCCCACACGAGACCACCCATTCCTGTGTCTGCCTCCCCTTGGAGCTGTGAGCCCTATGAGGGCAGCAACGGGATCCGTCCCAGAAAACAGCGTTCACTCGATCTGAAGCCATCCCAGGCATACAGTAGATGCTCAATACACACTGCTCAACGAGGGAATGAACGGATAATGGGGGGAATGAACAAAATACACCGGCTAGCAGGAAGCGAACGTGGAATCGAGAAACGGAAAAACTGACTTGAGGCCAGGCGCAGAGGCTCATGCCTGCAGTCCCAACACTGGAAGGCCAAGGCGGGAGGATTGCTTGAGCCCAGGAG
TGGGCCACAGCCAGGGGTACTGCACAGGGTTTGAACTCCCCACTGGCACTAGAAGAGGGAGTACCCAGGTTTTCTAATCAGCTTGTCCAGCTGTGGGGTGATAAGAAACAAACATCAAACATGGTCAAACTTTTAATAATCCCAAGGAAAGAGCAAGTCAAAAGTGGAGGTATGAACCTCAACGTCTGGGTGAGGCCTCTGGTTGGGCAAGGGTGGGACCATGGTCACCAGGGGAAATAGGAGGCAGCCTTCTGGGGTCCAGGGGCCAAGGCTGGTGGCTGGAGTATGGAGAGGCCTGTG
CCATCCCAGAAATGGTCTTTAGAAGAGTACTGTAGTATGTCAGCAAGGCGATGGAACAGGAAGACCAAGACCCTTCTTCTGTCATGGATAAATGAATTTAACAATGATAGACCAAATCCCTCTGTGAGAAATCCAGAAACCGGTTACAGGTTGCTTTACCACAAGTGAGACTAAAATCAACGGCATCAAAGCCAGGTAGGAAAATTCAACTACCTGTCGCTTGCCAGAGCCTCCCAGCCCCCAACCCCTGCACAGCGTGGAGCAATTGGGAGGAAACCTTCAAACTTCT
CTTTTCTAGGCTCAAAACAGGCTGCACACCAGAGGCATGGCGGAAAGAGATGGCACAGAATTAAGAGTGATTGTGACTGGGTGCAGTGGCTCAGGCCTGTAATCCCAGCACTTTGGGAGGCCGAGGTGGGTGGATCACCTGAGGTCAGGAGTTCGAGACCAGCCTGGCCAATATGGTGAAACCCCGTCTTTACTAAAAATACAAAAATTACCCAGGCATGGTGGCGGACACCTGTAATCCCAGCTACCCAGGAGGCTGAGGCAGGAGAATCGCTTGAACCCAGGAGGCAGAGATGCAGTGAGCTGAGATCACGCCATTGCACTCCAGCCTGGGTGACATAGCGAGACTCTGTCCCCGTCCCCACCCCACACCACCCCCACTCCGAAAAAAGGAGCAATTGGCACAATTACGGATCACTCCTGGAAGTATCTGCAACAAGCTAAACAATAAAAAAAAGAAGGAAGAGA
AACCCCATCCGGGGTGACTGCCAAATGCCTATGCCAGCGGCCCCGATCTCCCTCCGGTGGAGGAGTGGGGGGAGACACGGCCTGGGGGCCTCAGGCTGGGCGCGCTGGCGATCCCGAGGCCGACCAGGTCATGCACCTCCAGTCCGCCTGGGCACCCAAGCTGCAGCCGCCTTCTGTGCGCAGACAGCAGCCTCCAGGCAATCCCCGAGCCCGCCCGCACTCCCCGCATCTCAAAACCGGGGCTAGAGGTCCCTGTAGCTGCGGCCAAGCCAGGCGGTCTGCCCTGCGGCGGCTGCACAGGGGCAGGAACCGGCCCTCAGACCCAACCCCGGTGGCTGCAGA
ACAATCAGGAAAAGAGTGTGGGTTTCCAGCATCTCCCCACAAGCCACTGTTCGCTCAATGACTCCAGGAATGGTCCTGGTGACAAAGTTTTACCAGTCCACTCAAAATGAGAAAAATACCAGCAATTGCATGTATATTCAACAGTATATTTAAGAGTGTATATTGCTTATATACAACTGTATATGGGTGTCTGTGTGTGTGATGTAAATTCTTCTACTGCCCTTTTTTGCCAAAGAACCAGGACTGTCCATATTCTCAGAGTATATCTTCCTGATTTTTTAGTTTTTCAATAATCTG
GGTTCAAGCGATTCTCCTGCCTCACCCTCCTGAGTAGCTGGGATTACAGGCATGCGCCACCATGCCCAGCTAATTTTTGTATTTTTAGTAGAGATGGGGTTTCACCATGTTGGCCAGACTGGTCTCGAACTCCTGACCTCAAATGATCCGCCCACCCCAGCCTCCCAAAGTGCTGGGATTACAGGCGTGAGGTACTGCGCCCAGTCGGAGCTGCTTATTTTGACTGCATGTGTGTGGTTTTATTTTCCTGTAAAATGTTGAAATCCATGTTACATCCTGGT
AGGACCGAGGAAGAGGACATTGTCTACCAGCCTTGAGGAAGGGGACATTGTCTACCAGCCTCGAGCCCCGGAGGGTTAACTCCCTCACACTTGTAGGTCGTGCACATGTGAATGCTGGGCAGGACCCTGCAGGTCTCCTGACAGGAGACTCTGTCAGAAGGCCTCTGGAGCAAGATTCTAAAGCAAAATTCAGCAATCACAGACAGGATGTTGTTTCTTGTCTGATCAATTTACAATTTCTATGAGATTTCTTATAAATGAAATAATGCAATATGGGGCCTTTGTGTC
TACTCGGGAGACGCCGCTGGCTCTCTAGGAACACCTGGGGACCGTGGCCAGGGACGACCCAGCCTCCTTCTCCTCAGCTCCTCAGGAACGACTGGGGAAGCTGTGGCTTCATGGTCCCCGAGGCTGCCCGAGGAAAGGTGAGGAAAAAGCTTTCTGTCCCGGCTCAGTGCTGAGGAGGCCGCGCTGCCTCGCGCTCCACTTTCTCAAGTTGTATTTATTTTATTTGACAAAGTGGCCCGTCATTAAGTGGCTTTGCTATTCATTATTGCAGCATACCTGAGTTGTTTCATTTTTTAATTTTTGACCAATTTGGGTTTGT
TATGCATCTAGGATGTGTGCACACATGTTCACATAGAGGATACAATGAACTGCTACATGTTTCCGTGTATATATATTACATATAGATATTTACTGGTTTGCATATATGTGTATATATACTGGTATATGTGTGTGTAGACTATCATGCATGTATGTGTGTATACATATACTAGTATGTATGCGTGTGCATATATAGAGGTATATACATGTGTGTGTACCCGTATCTATTTACTAGTATATATGATGTGTGTGTGTACTGGTATGGATGTGTGGGTATGTGCACTTGCTGGTATGTATGTAGGTGTTTGCTAA
TCCTGAGATGTACTATGTGTATCCCTGACTTCACCCTTACTAGTCTTAACTCATCCAGTGCTGGGAGGTCTCCCAGTACTGCAAGAACAATTCCCACAGTGAGCGATTCCACACCTCCCCATTTCATTTCCTAAGAACTTTCAGAAACGGAGCCTTTTGTTATGTCTAACCACGGTACCTCCAGCTGCAGTGGGACCTCTGTCTCCCTTGGAGGCTGAGAACAGCTGGGCCCCAGGTCCCGGTGAACAACACAGCCTGTTGGATTCCTGGCCAGTGTGTTCTCTCCTACCTC
TGTGGAGAGGTAATCTCTCCCCGTCCCCAGCCTAGCATCCCACAGAAGAGCAAGGTGCAGGTCAGTGGCCTGACAGGCCTCAGGCAATGGAGGAGGCTGTCTGTGGCTGTGGAGCTGGGATGTTGTTGACACCTGAGCCTCTAGTCATGAAGACCCTGTGAGAAACCCGAGCAGATGATGGTTGTCAGGTTGTCTTCACAGGCAGGCACTGACTGACCTCTTCATCACAAACATTGACTGGTGCTGGGGGACCCTCAGTTCACCCTCACAGGTGGGTG
TGCAGTGAGCTTAGATTGCACCACTGTACTCCAGCCTGGGCCATAGAGTGAGACTCTGTCTCAAACAAAAAAAAAATTTAACTCTAAAGAATCCAAGAATACAGATTTGGGAGCAGCCAGTACCAATGGGGGATGGGGCAGTACACCCAGGAAAGAGCAAATCTGGGGTCCCCACGGGCCAGGACTGGGATCTGGACTGGGCCATGGCCCATTGGATGGCAGAAAGGTTCTCACTGAAGCCCCCATAAAGGTGGGACTCACTGGGAAACCGCTCTCTGTGGTGCCAGGGAAGGACGTCTGTGGGAGGTGCCTA
GCCCAGAACACAGTCCACCTGAGCCCACCCCAGGGTCCAGCCCAGGCAGGAGAGACCACCACCCGCCTCCTCCCCAAAGGCACAGGGCCCCCGGGGCCCTGACTGCTCCCCTTCTTCCATCCCAGGCAGCAGCTACTCCCAGGGGCTCTGCCCCACCCCAACCCCTTAAGGAGAGGCCCCCTCCACCTGGAACCCTGGCTCCTCCCACTCTGGCCCCAGCACCTTAATGGTGAAGGCCACTTGCAGGGGTCCACGCCGGCCCACTAGCCACACTGTCTTCACTCGACTCTGCCTCAGTA
CCGTGCTGATGTAGCGGGTCCTAGGGGAGGAGATGGCACAAGCTTATCAAAAGGACAACGGGGCGGGGGGTGGGGGGGAGGTGGTCAGCACAGACCCTGGCAGGTCACGTCTTCTCTGTATCTGTTCTCTCACCTATGAATAGGTTAAAAATAAACCCTCTCTCCCAGGGGTCATGAGGATTTAAACGAAATGGTCTTAAACAGGTAGTGCTTTGCATTTGGGAGATGGCAATACCCACCCAGATAGGAGAGAGATATTGTGGGTCTGACTCCGGGGTTCGCTACTTAGTAGTTATGTCCTTGAGCATGTTATTTAACCTGAGCCATCTGTAAAATGGGACTGATTATATCTGTTTAAAGCACCCAGCCAAACGCTGGACACACCATGTATCTACTCATTTCTATATAAATATGCCATTATGCCACAAATGCCTCACATAAATGACATAAAGGAACGTTTGGCATAGGGGTGTACTGAGTGTTTTTGCGGGGAGGGGCAAACTGCACTCAGGGGCTCTAGGAACTTACCTTTTGGTAAGGCAGAAGGTAAATTGCAGAACCAGCATTTGAACCCAATGTTACTTAGAAGTTATTTCAACTCATCAGCAGAG
ACATGTAATTATGTTCAGTGGACACTAATTCCCTGTCTTCTAAAAATAAATATAATACATGAGATCACACAAAGTGCTCTCTCTTCCCTTGTGGTCTTTTGTTTCCCCGGATAAGTGTCATCCTAAATATACTGCAGAACCAAGTGAAACTGTCATTTCAGCGGGATATTATTTCCCGATCAACATGCGCTCTTCTTAGCAAGCCCGTTTTAATCTGGCAGTTCTTAAGTTGGACTCCTTTTAAAAAGCAGAGCATGTTTAAACAAGCAGACATAC
TGGCGGATGCCGTCAGTGGAAGAGCTCTTACAGGTGCTTGGCCGGTTCCCTCGACACCTCCCAGACTCACCGCAGGTTCTGAGTTTCCTGTACTTCTCAGACCCCTTTTTGGTGAGGATTGTTCAGGTAAGGCCAGGGCTGCGAGGGGTCCTGTGCCAGCATTTGTCTGCAGTACAGGTTCGTTTTCTGCTCTCCAGGGAGGAGCAGCCTGCTCTAGCCCACTTTGCTCTCAGGATTGAATGCTTCTCCCTGTATCACTGGCGGCTCTACAGCTGCACCCGTCTCCCTTGATTAACTGAGCTTGCC
AAGGCTTTGATCCCCCAAATACACACAGACCCCCACTTTCCTTGTTAGTTTTCTAACACTTCCATAGCAAGCTACCACAGACTAGGTAGCTTCAGCAGCAGAAATGTGTCCTCTGACCATTCTGAAGGCTGAGAGTCTGGGATGAAGACGTTGACGGGTGTGGTCTCCGCAGAAGTCTCTCTCCTTGGTCTGCAGACAGCTGCTCTCTTGCTGCCTCTTCACATGGTCTTCCCTCCACGCGGGCTCACCCAGGGGACTCTGTGTGACCTGGTCTCCTCGTCTTATAGGAATGCCAGCCATGTTGAATTAGAGCCCCACA
GACACACCTGACTCGGACCATGTGGCTAAGTTTGTTTTGAAATTTCACTGCCCCAGCGTAACCCAGAGTCCAGGCCACGCCCAGCACGGCTGGCTCCCGTCCGGGTCTCTGTGTCCTGCAGCTCAGGGTGGCCAGGGCGGGCGGGCAGGAGGGCAGGCACCTGGCACCCACCCAGACCTGCGCCCTGGCCATCAGGCTGCCCCGGGAAGCCGGGCGACCGGGAAGATAGCAGAGTCAACAGGGCGGGTGCAGGAAAGGGCGCTCCCCATGCGAGCCTCT
CTGCTCACTTCCAGCAATCTGGCACACATTTCTCTTTGGCACACAAAGGAAGTGCCTGCCGCCTGCAAAGCATGAATCACTTTTTGGGAGAGGTGGTCTAGCTCTCCCTTTGGGTGGACTCAAGCCCCAAATGTAATTGCCAACATGATCCCCCACAGAGGAGTTTATTTCTGTCCTCCTCCCCCGTTCTCCAGGGGTGGCTCCGTTTTTGCCTCTGGGCAGAGTGGGATGCTCCTGTCCTGTTCTTCAACATGGCCACGGAGCCTGGAAGTCAGGCG
AGTGAAATTTGGCCCAGCACTGGCGTTACCCTGATGGCATCTCCAGTCACTCAGTGGCACTTCTCACTTGTAGCCTGATACTGTCAGACCTCTCTTCATAGATGTGTGTTTTCTCTCCCTCACTAGACGATGAGTTCAGAGGGCAGGGTCCCTGCCTCTCTGTGTTTTGTTCACTGTGCCCAGTATGATACCAGTCACACAAAGACAGCAGTATGCTGGGGTGGACCCAGAGCTTGCCTTATAGTTGCACGGACCAACAGAGGGGTCTGGTTCCACCTAACTCACTGGCTGTGTGGCACCTTCCCAGCTCTCAAGTACTCACTTGTAACACCGTTGTGAGGAACAGAAATATGTAATTATGGTGGAGAACCTAGCTCAGCACCTGGCCTCAGGAGGGCTGCAATAACCGTTCTGTAAGTGGCAGCTTGGAAGTGCTTTTGTAAAGCACATGCTACACAGAGTGACAAGGAAGTCTGTCCAGT
CCAGGGCCGGACAGGGCCGCCCGACCGCGCCCCAGCAACCTCCCCAGAACCTGCCTCCCGGCAGGTTGCGGACAAGTCTGTCTCTTGCTATCGCAGGTGATAGGGACAAAATTATTGAATTCCTAATATGTGCCACGCTCTGTGATAAAGGCGAGGTGTGTTCTTGTCGGAAATTTGAGCAGATAATGTAAATCATTTTATAGACGGGGAAGCCGGGGCCAAAGGAAGTTGCCCTGGGTCATGCACCTAGGAAGCGGCACAATCAGGAGTTGGGGTGATTTTAATCGGTCATCCTCCGGCCTAATTCCCCTCTAGGCTGTTCTTTTGGGGTACATTCTGCACCTTTGTATCGCCTGCACCTCACCCC
CTAGGGGGCTGGGATTTCTGCAGCACAGGCAGGAGGGAAGCCAGGAGCGTGGGGGTGGGCTGTGCAAGCCGCCCCTCTCCTGCCCGCCTCACTGGGCAGTGGTGGGTGCCAGCGAGGGCATGGCCCGGGATCCTGAAAGTGACACCAGGACTAGACAAAGCCCTAGTGTTACCTCCAGGGCATTCCCGGGGTGCAGGGGCCCCCACCTGTACTAGAACTCAGCCCCCTCGGGCCACACACACCTCCCACTGACTAGGTACCCACTTAGGGCAGATGGGCCCACTGAGTCCTTGCCACACTGCTCCCAGCAGGCACTATCTTT
GGACCCAGGGGCGGACGGCCTTTTCAGATGCGGGGTGCAGACCCTCTCTCTTTCCCAGGCTTCCTGTCCTTCAGCAAGGCCACCTGAGAACTGAATTGTAAATTCCAGCCTTGCAAGGAAGGGGAGGAGGCTGAAAGACAAGATAAATGAATAAATAAAAACCTATTGGCTCTAAATGCACAATGAGAATTAATAGGGATGAGCTCTCAACAGAGGATTCTTGGGCGAGGACAAAATTGCAATGAGGGCTGTGGGAGAAGAGAGGCGGCCCCCACCCACATTCCCAGGGCCTGCCCCTGAGGTCAGCCCAGCAAGGCTGCAGGCCGAGA
GGAGGCTGAAAATATACAGCAAACATCAGTACAACATAAATATCTGTGTATGAAAATCACCTTTAATCTTGCTAGACATGAAGAAAGAATATGCATTACATTTTTAAAATTAGGATTTTAAAATCAAGCCAAAAATCACCTATTGCAGAGTCCCCAATGAAAGAAATTACAGATTGAAAGAATATCTCCGCCTAGGTTTGTGGAAATATTCTCACCTGGAACCCAGAGCAGCAGAAACCCAATGAGTTGTGATGGCAACATCTTCCTGCCTTGACTTGTCAGTTTTGCTCATGCCACATCCCAGAGAAAGAACCTCTT
TGGGGAGCATCAGAGAAGGCCAGGAAGAATGGTGTGTTTCCCTAGACTCTGTAACCACCTCTCTGTCTTTTTCCTTCCTGAGAAACGTCCATCTCTCTCCCTTACTATTCCCACTTTCATTCAATCAACCTGCACTTCATATCTAGATTTCTAGAAAAGCTTCCTAGCTTATCTCCCTGCTTCATATCTCTCCCTTCTTTACCTTCATTTCATCCTGTTGGCTGCTGCCACCAAATCTGTCTAGAATCCTGCTTTACAGGATCATGTAAATGCTCAAAGATGTAATGTAGT
CAGCCTCTCGAGTAGCTGGGATTACAGGTGCCCGCCACCACGCCCAGCTACTTTTTGTATTTTTAGTAGAGATGGGTTTCACCATGTTGGCCAGGTTGGTCTCAAACTCCTGACCTCAGGCGATCCACCCTCCTCTGCCTCCCAAAGTGCTGGGATTACAGGAGTGAGCCACCGCGCCCAGCTGGCATTGCAGTTTTAAAAGCTCCCCAGGTGATTCGAATGTGCAGCCTGGGTTAAGAACCAGTGCCTTAGATTCTGCCCTGGTTTGGCTGCACTGGTGGTTTTACCACTAGATCCAAATGCTAATACTAATAATAGTTATTTACTTATTGGGATTTACTAGGTACATGCCAATGTACTAAGCACTTTCCATGCGTTAGCTCATGTAATCCTCGAAAAATCCTGTGAAATAAATATTATCTCTGCCTTACAGATGAGGAAACCGAGGTCCAGAGAGGTCAAGGGGCCTGCCTATGCTAATGAATGGCAGGGCCAGGTCTGGAAGCTGATTCTCCTGATTCATACCTTCTG
CACCCATTCGGTCTCTGTTACCCTCCCGCCTAAGCCCAGAAGCCCACAGGCCCGGGACTTGCTGTCCTCAGACCTAGGATACTTCCCACTCCAAGCCCCAAATCCTACCCTGCCGTTCCCAGCCCTTCTCCAGCACCCCTCCCTCTTCACAAAGGCTGCTTGGCGGTTTCTCTCCGCCCTCCCCAAGACTGCTCTTGGGAGGGTATGTTGCTTTCCCAGACAAGCTCAGCGATGCAATTTCTCCTCCTAAGAGGTTAGGCTAATTGCTCTTCCCAGAAGAA
AATAAAGGATAAGAGAAATTAATGTGTGCTTAGCATGTGAGAGCTGACATTCAGAGTCAGCCTGAGCAAAGAGATTCATACGGAAGGACGAAGCGCATGTTGTGAGACAAAGAACACCCAATTATAAGATAGAAAACCTTGGTTCTGGGAAATTCCTGAACCTGTTTGCCCATCCATGAAAGAGTAAGAGTGATACTACCTTCTCCACCTTATTCTTGTAACAGAACTGCCCGTTTCTTTCGTGCCCACAGCTAAGTGTTTAATAGGAACAATGTGACAAATATAAGGTCA
GCCTAGGGCAGGGGCTTGCCAGGTAGCCAGAAGTTCCCTTGCTGAGTCTAGGGTGTCTATCCCACATTTCACATGGAGACGAATCATCCCAGACACCCCGGCACTGTCCCGGGGCCGTTTGCCACCCCTCCCAAGGGGCAGGGCTCCTGTCTTGGGGCCTTCCCAAGCATAGTAGCCTTCGGGCAGCCCCGGCCTGGCCCCAGGTTGTCCCACTTGTCAGTGGGCAGCTGGGGCTGGGGGAGGGGTCCCAGCTCCTGTCCAAGGTCACCATTGCCCCTGACCAGGGTGTGGCAGCTGCTGTGGCCTG
CTGGGGCTGGGAACCTGCCTGCTGGAAGGGGTGGTCACCACTCGTCCACTCGGCACCTCAGCTCAGCCCTCAGGTGCTCACACAAGCTGTAGTCTCTCGGCAGGACGGTCCTTGCCTCCTCGATCGCCCTTCGTCCACGTCCTGAGGTCGTGGTCTTCCTACTCGAGCTGGACCCCTGGTCTCCGAAGGTGAGATGCAGGCTCTGGGGCGTGCAGCGGCCCTTCTCCAAGCCACTCTCGGGCTGTGCTGTCCAAGGCTGTGCGGGAGGAGGGCAGGTGGGAAGGTTCTGACGTTGCAGAGCCCCCCTTCCTCCCTCCTTGTCCTCCCTCTTCAAGTTCCTCCCTTCCCCAGCTAAGAGCCCCCCAGCCATTCCTGATCGATGGGCCCAGGCGTGGCAGGGGTGAGGGGGTGGGAGAGTGGTTCTTGAGGACGGCTGGGCATCTGCAGGGGTCCAGGCCTGGCTGACTG
GGTCTTCCCTGGGCTAAGGGGCATGGGAGCAGCCTATGAGTCCTGGAGCCCCCAGACACCCTTGAGTGGGCTGCTGAGCCCACCAGGCCTCCTGGCACTCTACAACACATGGGCCCGAGCAGGTGATGTGTGGCCCATGCTGGGCCTGAAGGACCTAAGTCCCACCCCCTGTGCCCAGGGCCTGGGGGGCAGCCCTCTCCCCTGGCGTCACTGATGGTGCTGTCTTAGGCCAGAGTCTCCTCATCTGGAAAATGTGGCCATGACGGGACATGTTCTGAGGCTTAAGGGTTTGTAAATGCCTGGTGCAGGAGAG
CACAAGCACAGACAGGTCAAGTGACTTATGCACCATCACACAACCAGGGTTAGAAACCAGAAAACCGGGCCAGGTGCGGTGGCTCACGCCTGTAATCCCAGCACGTTGGGAGGCCAAGGCGGGCTGATCACGAGGTCAGGAGATCAAGACCATCCTGGCTAACACAGTGAAACCCCGTCTCTACTAAAAAAAAATACAAAAAATTAGCCGGGCGTGGTGGCGGGCGCCTGTAGTCCCAGCTACTTGGGAGGCTGAGGCAGGAGAACAGTGTGAACCCAGGAGGCAGAGCTTGCAGTGAGGCGAGATGGCGCCACTGCCCTCCAGCCTGGGCGACAGAGCGAGACTCCGTCTCAAGAAAAAAAAAAAAAAAAAAAAAAAAAGGAAACCAGAAAACCTGGCTTTGGGATGGGTCTGTGTTCTCAGCCACTCTCTCACTGCCTCTGCAGATAGAATGCATGGGTCACAGAGAAAGAAAGACATGTCCAGGTTGGCAAGGATGAAGGGAAGATGACCTCC
AGGGAGACACAGAGAAAGAGACAGGGACAGAGAGACACAGATAGAGACAGAGAGAGACACACGGAGAGACAGAGACAGAGAAGCACAGAGATAGAGAGGCACAGAGATAGAGACAGAGAAACACAGAGACAGAGAGGCACACAGAGACAGAGAGGCACAGAGACAGGCCGATAGAGACAGAGATACACAGAAATAGAGACAGAGACAGAGAGGCACACAGATAGAGACAGAGAGACACAGAGACAGAGTCAAAGGATGGAAAGAGACATGGGGACCAAGTGACCCAGAAACAGTGACAGACAGGCCGGGCTTGGTGGCTCACGCCTGTAATCCCAGCATCTTGGGAGGCCGAGCCGGGAGGATCGCTTGAGGCCAGCCTCAGCAACATAGTGAGACCCCGCCGCCCCCCCGCCCCGTCTCTTTTAT
CTGCGTTCGAGGGCTGTCTACCCTAGTCTATGAGAATAGGGACATCGGTGGGCAGCCAGGTCTCCCAATGGATGTCTGAGCAGTGAGCAAGAGGGTGACCCACCTCTCCACCAAAGTGTGAAAAGCTTTCCCCTGGAGCTTGGTGAGCTTCACCCTCACGAAGATGCAAAAGTACCTTCTGCTTCTCTGTCACCTTGGTGCCAATGTAGGGACTCACACCCCGGGGCTGAGCCTGAATTTTATTTGGAGAACAGTTCTTGCAGCTTTAGCC
GGAATTATAGGCACCCGCCACCACGCCTGGCTAATTTTTTGTATTTTTAGTAGAGACAGGGTTTCACCATGTTGCCCAGGCTTGTCTCGAACTCCTGATCTCGTGATCCACCCTCCTCGGCCTCCCAAAGTCCTGGAGATTACAGGCGTGGGCCACAGCGCCAGACCCCACTGATTTCTTAATACCTTTCCACATAGGCAAGAAACCTCAGTACCAGAGGCTACTCCATAATTCTCAATGTCCAGTTACATCCAGCAGTTCTCTGCTGTT
AAGCTCTCTGGACGGAACTCTCGTTTTGTTCATTGATGTACCCTCCCTCAACCCCCACTGTCTACAACCTATAATAAATGGTTAATATTTGTTGACTAAATGAAGAGTGCACCAGAATTACCAATACATGGAAATCCAGTACTGGGGAGTACTGATTTTTCTTTTTGCCAACTCATTATTTTGGACCTAATTTTCACCTTGATCATATTGTTTTCATCCTGCTTTAGAACAATTTGTTTTCAGCCAAAACAACTAGAACTATCCTGGGGA
TCCATTGGGCGCGTGGGCGGGCCCAGACTCTCAAGAGGCTTCCCCACAGGGCGGGGCTGGGGGCTGCGTGGGGGCGGCGGGGAAGGCTTAAGGTTAGGGGGTAGGCTTGAAGCGAGTGCCCGGCCCGTGCTGTTGGGAGCGGAGGCCGGGAGGATGTGGCGATAATTCCGTACTTGCCGCGCACCAGGCAGACGCGAAGTCTGTGCTACGCTTCAGCGAACTTAGCAGCCCTTGCGGGCAGGGGTTCGCACTTCACGGAGCTACCATCCACCACGCGCGTTTCGAGCAATGGGCCCGTTGCCTGGCGCACTAGAAGCCAAAACGGTGGCACCAGTTTTTGAGAAAAGAGAAGGCTTTATTATTTCAAGGTCGACGGCCAAGGAGACCGGAGGCATGGCTCAAATGTGGCTCCCACATGTGGGCTTAGGTCAAAGTCGACGGGTTAGGGAGGACAGGTTGGCACACAGAAGTGCTGGCGGGCAGGTTTCAATAGGAGGGCTTTAAACTTGGCCATTTATGGTAAGGTGTGGAATGGCAGGTTTCAGCACCAGATCTTCCAGGATAATGGACCCTTCCCTTCTGAAAGCGTTCCGCCCCTCAAGCTCCGGTCATGTCCCTGTCTTCTTGGCTCCAC
ATGCAAAAATTAGCCAGGCATGGTGGCATGCGCCTGTAGTCTCAGCTATTTGGGAAGCTGAGACAGGAGAATTGCTTGAACCCGGGAGGCAGAGGTTGCAGTGAGCTGAGATTGAGCCACTGGACTCCAGCCTAGGCAACAGAGCGAGACTCCATCTCAAAAACAAAAAACAAAAAACAAAACTACCCACGGGTAAATGTTATGTTTAAAATAATAATAATAAACACATAAGTAATAAACATACTTTCAAGCACATATGGTTTACCACCTATCACGGTGGCTCTGTCTTGCCTTGGTTTCTAGCAGAAGTTCTCCAGCTTGGAGGCACG
AGGGCCCCAGGCCTCCTGCTCAGGAATTCCCATCGCACAGCTCCACGTACTAGTGTTTTCCTGTGCCAGGCGCCCGGTGATCTCTAGGAAGGCAGGCAATGCTGTGAAGGGGGTACCCCCACAGCCATGGCACCACCAGGGGTGAAGGGCATCGTGGCGACTCAGGGTTTGAGAGGAGGCGGGAAACATCCAGTGACCAGTGACACAGAATGTCCAGGAAAGGCAGGTTTGCACCAGTATCCAGGGCCCTGGGCACACACACACACGTACACATGCACACTCACATATACACACATGCCCTACACACACATATACCCATGCACACACTGTACACTTGAACTCACCTATGCTTGCAGTGTCACGTACACAGGCACACGCTCACACATGTGCTTGTGTATACATTCATATAACCACACTGTCACACGTGGGTGTATAC
GCAGAATTAATGCCTGACTGTGAAAGGTGGGTGACACTTGAAAGACCCTGAGATACAGTTGGTGCCACATAAGGGGGGCCCAGGCATTTGGGCATCTCTGCTTTCAGCCAGCTACCCTTAGGAAGGTGCCATGAGCCCTGCAGGCATTGCTTCTCATCTGAGTTCCCACCCAAGCCAGTTCAGGGACAAGGCCCAGGGTCCTCTCCCCTCACTGAAACCAGCCAGCCCTGCCCGGGAGCTAGGGAAGGTTGGTTCACTCACCAGAGCTAAAGGAACTTGTTCAAGGGGACCATTGTCAAAGCAGAGAGACAGTGCCCTTCCATGGCCAGCAGCCCCTACAATGTTCACTCACACTGAACTCTTCATGCTGACCCCCGGACCTTCTCTTTCTGACTTCCTCTGACTTTGGGGAAGTGGTCAGGGGTTTTCCAAGGGAGGGGGAAGAGATGATCTCTCTGCTCCAGTCCACCAAGCCTATGCAGAAGTCTGAGCAAGAACAACTGATCTCATGTGGCAATGCGGGACCATGAGTTAATCC
GAATATTATTCAGTCTTAAAATGGAAGGAAACGATGACAACTGGATGAGTCTCAAAAACATTAAGTGAAAATAAGTTGGCACAGAAGGACAAATATTTTATGATTCCATTTATAGGAGGTATATAGAACAGGTAGATTCAGAGACACAAAGTAGAACAGAAGTTACCAGGGGCTCACAGAGGGGGAAAAGGGGAGTTATGGTTTAATGGGTACTGAGTTTCTATTCGAGATAATGAAAAATTTCTGGAAATGGATAATAGTCATGGTCACACAACATCGT
GTTCCTGCGCGTCCCGAGCCCCGACGGCCGCGTGAGTCCCGTCCGTGCGGGGAAGGCAGGGCCGGGTCGGCGCCGCCTGTGGAGAGGACCCGGCGGCCGGGCCTGCTTGGAGCCGGGCGCGGTGGCAGCGGCGGCAGCGGCGGCGACTTCCGAGGCCCGGGCTAGACAGCGCAGGGCCATGGCTGAGGCGGCCCCGGCCCCGGTAAGGGCGGCCGCGCGCGAGTGTTGTGAGCCCCCGAGACCCAGACCCCGAGGGAGGAAGGCGGGCGGGCAGGGAGCTGCCAGGCATAGGCGCCGTTCTCGGGTCCCGCCGGCCACGTCGCCTGTCGCCCGTGCTTGGCGGCTGCAGCCTCGCGTGAGGGGACTTAGCGGGTGGGTGTGAAACCGCCCACCCGGGGACACCAGGCTGGGCCGCAGGTCTGAGGGGCACTCGCAGGCAGCTATGAGACCCGGGGCCCTGCAGTTGGGTTGAAGTCGAGGGGGTGCCTGCTGCGTGTCA
TGTGTGTGTGTGTGTGTGTGTGTGTGTGTGTGTGTGTGTCTGAGGGTAAATAACAGGTCTCTAAATCATATCCCTCTCCCCAGCTTTAAGTGGCCAGGGACCCTCTTCCTAGGGGAAGCTCTCACTGGGAACTGTCCTTCTGCTTGGCCCCCCACCCAGGGGTCCAGGGCTTTCCCTGCTGGGGGGCCACCTGGTACCCCACTGTCTCTCCTAAGTTCATCTTCCAGGTCTGTCTGGCCTGACTGCTCTCCTGCCCCACCAGCTCCCAGATGCCAGGCCTTCCCTGCCCCACACACCCATCCCTCAGTCCTCCACCCCCTCCCTA
GGCCTCAGCCTACATTCCTGAGAGCCTGGGCAGCTTGCAAGGCGATGATGACAAGATCTACTTTTTCTTCAGCGAGACTGGCCAGGAATTTGAGTTCTTTGAGAACACCATTGTGTCCCGCATTGCCCGCATCTGCAAGGTGAGGGGAACGGGCTGACAGGGTGGCCACCCCAGGGACCTCAAAGCCTCCACAGCTGCAAGATCACCCACATCCATGCATGGCCTTTCCCATCCCGCCAAGGAGTACAGCTTGGCTAACAGCTTTTCTCTCTCACCTTTTAAATTAAAATATCTTACTACTTTTTTCTTTTTTTTTTTTCTTTTTATTT
TGCACAGGGATTTCACTAAGCCTTTGGTGATTACAGATCTAAAACCCTTCCCAAAGCATTATTTTCCCAGAAAATTCGCAGTGATGCAGGCTCCACCCAGGAAGCCAGGTAGTGGTGCCTTCAACTCTGTGATTCTTCACAAGAAACACATCAGGCCTCCTGGGTCCACATCATGAACTGCCAACTCCACCACCATCCACATCCCTACCTACCAAAGGCCAAGGGTAGTTTAATTGAAGCTGACCTCTCCTGGGTTTCCTTCATGCTTTCATCCCTAATGTCTGCCCAATCTTAAATTCTTAACATTTGGAAATAAAAAC
CTTTTTACAGGCTAGTGACGTCTTAGGTAATCTTTCATCAGGATGTCCAAACCTTCCCTACTACGCCCACTCCCAATTCTCTCTCGCCATCCATCACCATATGTCAAATTCCTCACCTTGGAATCATCTCACTTTTTACAGATTTAAAAGGAAAAAATAAGCATGGCTGCCCTGCTTTTCTTTCCACTGGTCTCCCCTGGTAACTTTAACGTGGTCCATTTTTAAGGCTACAGATTGTGTGGCAAGCATACTTACGTCTACATGCCATTAATAAGTAACAAGAA
CTTTTTTCCAAACACTCAGGTCAACACAAGGCATTCAACTTCTCGTCTGGGCACTCTCAGATCTTGTGGGCCCACGTCCAGAGGTGACTCAGTCAAAACACTGGTTCCAGGCAGCAGCTCTCAGTGAAGGGGGTGAGGAGGGGTCTGCACACCTGCTCTAGCACAGAAGCCCCCTGGGGCTCTTTACAGTGCAAAGCTGGGGCTGCAACTCCATCGGGAGTCCCTGTCTTCAACGGAGAAGCCTCAGGTGATTCTATGCCTTAAGT
GCTGCATTGACGGCGACAGCAATTGTATTGGCATTGGTGCTAGTGGTGGTAGTGGCAGCAAGTCTGGGGGCCGGGAAGGGGGAGTAGGAGCGCTGCAGGGCCCAGCCCAACCTGGGGTGGGGAGGAACCTGCGGGTGCTGTACCATGGGCCTCGGTGGCAGTGGTGGAGGTGCACTTAGGGAAAGGGGTCCTCCCCCTTCTTTTGCAGTCTCTGGAGAGTGCCCTCCTTCTGAGCTAGGCGTGAGGGGCAGCATTGTCTCATTCTTAACAAAGTTTAGGGGGTCACAGTGTGTGTGTGTGTGTGTGTGTGTGTGTGTGTGTTTTCCTTTTCTTTTGAGACAGAGTCTTGCTCTTTTGCCCAGGCTGGAGTGCAGTGGCGCGATCTTGGCTCACTGCAAGCTCCGCTTCCTGGGTTCATGCCATCCTCCTGCCTCAGCCTCCCTAGTAGCTGGGACTACAGGTGCCTGCCACCATGCCCAGCTAATTTTATTTTTGTATTTTTAGTAGAGACGGGGTTTCACAGTGTTAGCCAGGATAGTCTAGATCTCCTGACCTCATGATCCACCCACCTTGGCCTCCCAAAGTGCTAGGATTACAGGCGTGAGCCACTGCACCCGGCCATTTTTTCCTTCTTTTTTGTTGTGATAGTCTTGGACTTTTTCAAATTTCGTGAATTGGGGAGGGGATAAAAGGTGTCATTATAGGCCTTCTAATTCCTGCACCTGTTCTTTTTGCTTTTCCTAGTTTGTATATTCTTCTCATCTTCTTGTTCCTCTTCATTTTCTTTTGCTGCTGCTTCTATTTCATGTTTCTATTCTTGTTTCTCCTCCTCTTT
GAGCAAAGAGCAAGCTGGTGAACTCTCACTCCTTTCCCGGGCCACACCCTCTGCCTGGAGCCTGCTAATTCGAGGTCCAGCCTCCAACCCACCGGCCTTCCCTAAGTCTCCTTCAGTGTCCTCAGTGAGAGGTGCCGGAAAGGCTATGACCTCACTCCTTCCCAAGCCCCGTCAGAACCCAGAACCAGAGTCTCCAGCCCGAAAATAGCCTCAGAATATCCCCTCGGTTGCTGTGTGCGATGCCTGATTTAGGTCTTGTGCCGGAAATGCTCAGTGAATCTCAGTTCCCCTCCAGATT
CAGACCCAGGTCAACCTCACTGCCCCCACTGATCCACAAGACGCACGGCCCTCCCTCCCCTAGCTCACAGCCTGAGGGGTACCTCCCGAAAGCAGAAGACCCCCACGCCCCTGGGCTCAGTCAGACTGAGCCAGTGTGAGGGGGGTGCAGCCTGCCGGACCTGGACTCTGGGAGTGGACAGCTGTCACCTGTCCTTCGGGTGCTTAGAAAGAGTTGCTCCTTCGGATGCAGCCCTGAGGACGTGCAACTCAAAAGGCGCTCTTCCTCCTGGATGGAAGGGGGAACGCCTGGGGGACAGCGTGAAGTCCCGCAGCGCGACGCCCTGAAAGCAGCCTGGATTT
TTTAATTTCACAATATAGGCATTGTAGCTCTGTGCACTGCCGGCTGCTCTGCGGGCCTGTCTGCGGCTTCGGACCCACGCTCAGGACATACACCGGCCAGTATCCCGGCTCTCGGAGCAGCAAACTTTTGCTGGTGTTGTGAGGGAGTTCTCACACTAGGGCCTCCAGCTTTGTCCTAAGGCCAGCGGGCTGGACGCTATTGCCTCTCAAAATCCACCGACAAATCCAGCCGTGGAGAAACAGCCCCACGGCATCAAACTCTTCCAGCAGTGCGCTTC
CAGTCCCTCTTCGCGCCTGCGCACGCACCGCCCTCTCCCGAAGCCCCGCCCCGGTCACCGCCCCGAGGCTGTCCCGGACGGTTGGGTCCAGAGGAGCCTTTCCTTCACTGGCCCGCCTGCTATGACGATCATGTACAGCTGCATTGCTAATGGCCGAGCGGTCCTAGCGGAGCTGACACTGACTGGAGGTTCTTACCAGGTACCTCCGGATCCACGCCACCGCCCCCACGGGTTCCGCCCCTCGAGGGTGGTGCCCCCCGAGCCCGCCCCTAAGGACGCG
AGCCTGATGGTGAAGATGAGGAAACTGAGGCTCAGAAAGGCCACAGGGGACGGGCGCGGTGGCTCATGCCTGTAATCCCAGCACTTTATCACTTGAGGTCAGGAGTTCAAGACCAGCCTGGCCAACATGGTGAAACCCTGTCTTTACTAAAAATGTCAAAAAAAAAAAAAAAAAAAAAGCTGGGCATGGTGGTGGGTGCCTGTAATCCCAGCTACTCAGGAAGCTGAGACAGGAGAATCGCTTGAACCCAGGAGGCAGAGGTTACAGTGAGCCGAGACCATGCCACTGCACTCCAGCCTGGGCAACAGAGTGAGACTCTATCTC
ACATTAGGAGTCCGCACTAGGTGGAGCGACCTGGAAGCATCTCAGGCTGAGGCTGCCCTGGGTGGGTCCCTGCCTGCATGGACGGGGGCTGGAGCAAGTGTGACAGTGGTCTCACTCTCACCATCTGTTCCCTGGCCCCAGGCCCTGGAATTAACCAACCCTCCAAATAGGTGGCCCCAAGAGTGGAAAGAGGTGGCCCGAGCTTAGTACCAGGAGGGGGCTGGGAAGAGGGCTGGCTCCTTCAGGACATGTGCAGAGGCCCAGCACCAGGCTCCCCGGACCCACCCACCTTGGCCCAGGGGGGTACA
AAACTGTATCAGCAATGTTTTGCTTTATTTTTAAGAAACATCTGAAGTAAATAAAATAAAATGTTAATATTTGTCAATTCTACCCAGTGGTTGCATGGGTGGCTGCTATATTATTCTCTGTTCCTTTTTGCATTTTGTCTTTAAATTTTACAAATTACATTCACAATGTTGTAAAACCACCGCCACTGTTTTGCTTTATTTTTAAGAAACATCTGAAGTAAATAAAATAAAATTGTTAATATTTGTCAATTCTACCCAGTGGTTGCATGGGTGACTGCTATATTATTCTCT
CCCAAATCCACATCAGCCAAAGCTGTGAAACCAATTGCTCTTCTAGGAGTCTGAATGTTACTTTAGTATTAAGAGGCCACTGTGTGGACATAATGTTACTGGCCACTACACCTTGGTTGTGGAGAAGAACCTTGAGGTATGGTGGAAACAGTAGGATTTTTTATTTCCAATTTTCCACTTGAAGCCCTTCCTCTCCTGGGTACTCTGAAGACTTACTGCCCCTCAGTAGTCACGGCTGCGAACAGGAAGGTTTTTATTCACCATTGACGTTGTCTCCAGTTGTCCTAAAGTGAGACGGTGCCCCCTTAGGT
AGACTGTCTTTCAATTGAACACAGCAGCCGAGTCATGCTTTACAGTTGTTCTTACTGTAAGAACAACCCAGGAGCCCGGGGAGCTGCATCTGCAGGGCTGCCCCACACTCTCTACCAGGAATCTCCCGGGGTCCACTCTCGTTCCTGTCAGGGGCTGGGCGCCAGGTGGTTTGGGCCCTGGGGACGGGGGCAGGGGTCCTGGCAGCAGAGGGGTCCTGTCAGCAGGGGCTCCCTCACACAGGACGTAATTTTGCGGGAAGGATTTTCATGTTGCGCTGGCCTTGCACTTGCTGCGACAGGCCCCTTACGTCCG
CTAGAATATTATTCCCTGTCCCACTTCTGGACACCGTATCTCTTTTCATACCTTTAGTTTTAGTTTTTGCTCTGGTTTTGGTCTTTGGTTTTCTTCCGAATTCTTATAAGAGAAGGGTTAGGAATAAAAGACTTTAAGAAAAAAAGAAAAAAAAAAAAGAGAGAGAGACAGAAGGGAATGTAGAAAATAAAGAACCAGTAAGGAAAGAAATCTACATCAATACGTGCATAACGAAAGACGAGTTGTATTTCATGGACAAACAGTGTCTCTAAATTTTCATGAGTTACGCAGAAACTAACTCCAATTTCTAACTATTTGAGGAAGTCCGAGGGACGCTGGACTCTCTGTCATGTTAGAAGGGTTTGTTCACCTATGCCTCAAATC
AGGACACACAGGTTCATGCAGGAGAAGCCTGAGGACAGCAGCTGAAGGTGGGGGAGTCTCTCCTCATCTCTGCAATGACTTATCTCTGGTTGCCCTGGGTGTTCCTGGCCTTCCTTGCTTCCTGTTCCTGCACATGGTCTCTTGGTCCTGCTCTTTTGCTCTCGGTCATTACTCATAGCTGTAGGGCCTTGAGCAGAACTGGACCCTTTAGTCTATTCCCTGGGTGGGCACTAACAGCACCCTGTGGAGTCGGGAGGATTCTTGGAGGAGGTAACATGTGAGTAGGATCTTGAAAAATGAGTAGGAATTCTCCAGATGGAGTCCAGGGAAGGCACAGGACTGTGGATGAGCCTCGTGTGTCTGGGGACAGGTGGTGGTGGCTGGATGCTGGCCTGAGGTGGAGGGTACATTGCTTTCAGCTTTTTTTTTTTTTTTTTTGAGACGGAGTCTTGCTCTGTCCCCCAGGCTGGAGTGCAGTGGCTCAGTCTCGGCTCACTGCAAG
CTGTGGTGGCTACAGGAGTGCCTGTGTCACCCACCTCCAACACTGGGCAGGCCAGTACAGAGAAAGACTCCTGACTGAAGGAAAGGGAAGGTAGAGAGCAAGAGACTCTGCCTGGTAACCTGGGGAATTCTCCCAATTATCTGCCCAAGTCCATCAAGACTGTGTATGTAGGAGTAAAGTCTTTCCAAAAGTTTCTCTGGCAAACTGCATCTGAGAGACTTCTGCGACTCCGGATCAGAATAGCAGTGAGCATGCTTTTGGATGCAAGTAACAGA
CAGGAAACATTCTAAAAACATTCCCATTCAAATGGGTCACAGATAAGTGGTCACCTTCATTTGAAATCCTAAAGAGTTTAAATGATTAAGCAATCAAATATGTATAGATTTATTCTCTTCTTTAGACATCAAAAAGCTTAATGAAATATAATTCATTTAACTCAAAAGTTTCAGTATCTTCACATCTGTATTCCCCAGCTTAATCCCCATTGTTTCCTGGAGGTCTCCAGCTGTGCCCTGGGTACTGAATTTGTTCAGGAATGTCGACGTTACTATTTGAGGGGCTGGGGGAAGGAGGGGAGCAGCTGTCCATAATTATTTGAGTAATCGATTAAATGCACTAAAAATTTCTTTTTAGGGGAGAGGCAAATCAGGCAATTTGTACAACATTAACCTGCTGAATGTGTGACTTAGATAGCATCATATAACAATTCTCACTTCGTTTCTTTCCTTGCAATGGAGATGATTTTCCAATCAATCATTGTCATGGCTTGCCCACAGTGCAAGTTTCAGAACGGAAACTCGGGTTTATTTATCTACGCACAATCCCTCAGT
GACACGCCGCGAGGAAGGGGTGACGGTGTAGCTGTGCTCACCACACCATGAAGCCCCTGAAAGCAAGTCTTATTTGTGAGGTCCACGGCGATTCTTCTGCCTGCTGTATTTGTGCATTTCTATGAAAGCCGCGTGGCTCACAGTGTGTCTCCTTTCCCTGCATTTCTACGAAAGCCCGCGTGGCTCACAGTGTGTCTCCTTTCCCTGCATTTCTACAAAAGCCCGCATGGCTCAGTGTGTCTCCTTTCCCTGCATTTCTATGAAAGCCGTGTGGCTCACAGTGTGTCTCC
CGGTGCTGATACTGATTTGCATACTTTCGTGTCAGGAGAAGGATCAGACGTGAAATCTGTGACGTTCTACATGACGCTGACCCTGGTTCAGCCTCTCTATTGTCTGTGACCAGGATCCATAAAGACTGTTCCAGTCAGGGAATCTCACGGAGGTCCCTGTCCTGGGTCTGATTGGAGAAGAATCACCAGGAAGCCCTGAGGTTACTCAGGACTCTGATCCTTGTGACCATGGTTGAGGAATTTTCATCCGTGTCAGCGTCAATCTGCATTTTGTGCCAGGGAGAAAAGGTCCTCATATGCATAGAGAAGACATT
AGTTTAAGAGAAATGTATCTCAATGCCAATAAAAATAAGAAATAAACAAAAATTCAAACAGTAAGAAATTCAGTAAATTGTGACAGAATATTGTGCCCCTTTAAAATAATGTCCATAAAATATAATTTCGATACAGGAAAAGTATTATATTAAGTGAAAAATTGTAATGTTTAAATACTCTGTACAATACCCTATTTTAATATATAAATTTGAGGATCTACGTATTTACTAAAATAAAAGACATCAAAATTGTTTTTTTAAAAGTATCCTGTTGGATTTGAACCTTT
ATAACTACTGGTATTTCTGTAAACATGCATGCTAAGAATCAGCTGCCATTTGGAAATGAGGATGGAGGGAACACTCAGTGAGAGGTCTCCTGAGGACAATCTAAAAAAGGAAAACCTTGAGGGTTTTAAAATTTTAGAGCCAGTTAACCTTTGTGACTCATGGAGAGAAACGTTTAGAACCCAGAAGGACAATGAGAATACATCCTGTGGATTGTAACCTGGTCCAAGGTCCACCTTGCCCTCTCCACCTTCCTTCAGCTGTGAAGTTTAGGAAGGAGAGACAAGATCCCCTTGCATGG
CAGGTGCTGTCACTGTGGCTGAGTTAGCTGCTCCGCTTCCCCAACAGGCTGGCGGAGCTCGTGCCCTTCGTCACCGTGAACGCCCAGTGGGGCATCCTCAGCAAGTGCCTGACCTACAGCAAGGCGGTGGCCGACCCGTTCACGTACTCTCTGCTCCGCCGGCCGTTCCGCCAAGTCCTGGCCGGCATGGTGCACCGGCTGCTGAAGAGAACCCCGCGCCCAGCATCCACCCATGACAGCTCTCTGGATGTGGCCGGCATGGTGCACCAGCTGCTGAAGAGAACCCCGCGCCCAGCGTCCACCCACAACGGCTCTGTGGACACAGAGAATGATTCCTGCCTGCAGCAGACACACTGAGGGCCT
GATGGAGAGGAGAACACTAGACATGCCAACTCGGGAGCATTCTGCCTGCCTGGGAACGGGGTGGACGAGGGAGTGTCTGTAAGGACTCAGTGTTGACTGTAGGCGCCCCTGGGGTGGGTTTAGCAGGCTGCAGCAGGCAGAGGAGAGTACCCCCCTGAGAGCATGTGGGGGAAGGCCTTGCTGTCATGTGAATCCCTCAATACCCCTAGTATCTGGCTGGGTTTTCAGGGGCTTTGGAAGCTCTGTTGCAGGTGTCCGGGGGTCTAGGACTTTAGGGATCTGGGGAAGGACCAACCCATGCCCTGCCAAGCCTGGAGCCCCTGTGTTGG
GGAAGCCTTTTTTTTTTTTTTTTTTTTTTGAGGCAAGGTCTCAATCTGTCACCCAGGTGAAAGTGGCAGTGGCGCAATTACGGCTCATTGTGGCCTCTATCCCTGAGCTCAAGAGATCCTCCCGCTTCATTTAGTGATTTTTTGTAGAGACCCCACCTCTACTATTTTTGTAGGTCCCGTGTTACCCAGGCTGGTCTCGAGCTCCTCGGCTCAAGTGATCCACTTGCCTTGGCCTCCCAAAGTGTGGGGATTACAGGCGTGAGCCACTGCGTCCAGCAAGGCTTCCTTTCCCTAAAAAAAGAATCACCACAGAATTTCTGAA
TGACTGACATCGCTCAGCCAGTCACAGTGGGAACCAACCATTGGATAGCTACTGTGTCCCAGGCACTGTGCCAGATTTACATCTATTACCGCAGCAACCTCCTGGGGTTATTCCATTTTGCAGATGAGAAAACCAACACCCTGCGCATCAAGAAACTTGCGCGGGGGTCACAGATGATAGGGGAAGGTAGGGGGTCCGGATTATACTTCAGGTTCTGCAGATTTCAAAGCCCATGTTTGGGATGAGCTGCTTCTCTGGGCTAAAATTTTGTGTATGGGCTA
CCCACCTTCCCACCCCCAAGTCAATTTCCTGTGACGCTAATAAAAGCTTCAGGATCTCTTACTTTCATTAGTCCTTTCCACAGCCAAAGTAATTATATACACATTTTTTTTTCTTAAAAGACAGTTCTCCCTCCCATTATATATGCCTCTGGGCCCCATAAAATCTGGCCACCCTCTTCCCCGACCCGATTTACCAAATGTCAGAGTCCCACAGCGCACCGAGAAACACCACTGTCCTCCTGGAGCTCTCCCACACAATACAGGCCTTGACTGAGGGTGTGATTCGGTTCAG
TGACAATGTCCGTTCTCAATGCCTTCTCACCCAGGGCTGAGCCCTACTGTGTGAAGGCCATGCCTGTCATGTTCACCAAAATATCCCCTCCCCCATCACCACGCGTGGGCCACAGAGATGCTCAAAAAAGATCTGTTGGTAGGCAACGCGAAGGTGCATTCATGTCATCTTGCAGGAGGAATTCTCCACGAGTTTTGAGCAGCCTCGGTTTTCCCACCACCTCCAAATCATGCAAGACACAGGGTAAGAGCAAAGACAAGGTGGCTGTGGCCGATGTCCACCCTCTCGGGGCGTCCCTTCTCTTCTCTCCTCC
CTTGGCCTCCCAAAGTGCCGGGATTACAGGCATGAGCCACCGTGCCCGGACTGAGCCCATTCTCTTATTATTAGAAATCTTATTATCAGAATGTGAGCTTCTGCATTCCAGGGCTTCGCACCAGACCCTCAAGTCAGTAATGACCCTTGGGACATGCAGTGTGCCAAAAGCTGTTGAATGCCCATTCCTGCTCCCTGAAGATCCAACCAGCAATCAGCAGGGTGCAGTTAAAGTCACAGAGCAGTGTTGTTAGGTCATTACAGGGAATGTGGCTAAGGAAGGGCAAAGCCCAGCAAAACTTGTC
TTCATTCTGAGTCAGCTCAGAGGCCCCCTCCTTCAGGAGGCTTCCCTGGACTGCCTGGGCTGTGCCCACTGCCCCGCGGGGCTCCCCACCCCGGGCTTGCCTCCTAGAGCTCTCTCACCCACGGCCTGGTCACCATCTGCACACGGTTTTCCCGAGTGCATCATAAGGACCTTGAGGCAGTGACTCTGTGCCCCACATTTGCTAACAAATACTAATGAGAACATCAGCACAGCCCTGCCTCTCTCTGGGCCTCAGTTTCCCCCATCTGAGGCCCCATGTCTGGGCCTTGGCTTCCCCCAGGATCCCCTTTTGGCTGAGAAGGGTGGCCACGCCCGGGCTGTCAGAACAAGACAGAGGCCAGTCCGGGCAGCTCTGCCCTCCTCATCTCCGGGGGCGTCCCCTCCAGGTTTCAGGAATGAGCCTCAGGAACTGGGGTGTGGGGGCCCGGACGGGGAGGTCCTGGCACTCCCCGAAGCTTTGGTTCTCGTCTGCCAAATGAGGACACTTATCGGGGCTACCCACCCCTCCGGCTGCC
TGATCAAATTGGAATAATTACCACATCCATTACTTTAGACGTTTATTCTTTGTGGTGACAACATTGAGTATCTTCTGGTTATCTTGAAATATACACTACATTATTTCCTATGGTCACCCTACTGTGTAACAGAAATCATTCCTCCTAACTGTGACTTTGCCCGGATGACCAACTTCTCTGGTTCCCTGCCTCCCCCCTGCTCTCCCCAGCGCCTGGTCACTATTTTACTCTATACCTCCATGAAATCAACTTTTTAAGGTTCCAGATAGGAGTGAGATCCTGCGGTGT
TCCAGAACAGGTGCGGACTAAGCGTCTGCTGCGCTGCCAGGGCGCTGTCAGGATGGCGCCCAGAGGACGGGCTGCTGCCCTGGGGCTGCCTGAGGAGGGTCCGCAGAAGTTCCCTCTCGAGCGGGAGGAGGGGATTTGCATATTCACTTAGAAGGATGAAGCGCTGCGGGGAACCTTCCCACCCCCAAGGAGCTGTTCTGCCCAGATGCTGAGCTGGGAGCCGTCCCTCCCCCGGCCACACGCCTGCAGGTGACCCCCCTGCCCCGCCCCGCCACCAGGCCTGGGCACCCCAACCTCCACCC
CAAACCCCAGAAGTCTTCCCTTGAGTGATTTTCCCCAGATGTTTTTTACGGCCACCCTCACCATCACGATGCTGTCCTGAAATTTCCGGCATTCGGTGTAGGTGTTTTCTTGGTGACCTCATCTAGTCTTCACCACAAACTTTTGAGTATAAGTGAGCAGGCCAGATTGTAACTCCTTCCCACAGATCATCATTTTTTTTTTTAAATTTTCATTTTTATAGAGACAGGGTCTCACTATGTTGCCCAGGCTGGTCTTGAACTCTGGCCTCAAGCGATCCACTTGCCTTGACCTCC
GCCATGTGCCATCTCTATTGAGGTGGGTGCTGCTCATCTGGGCTTCAGGGTAGGAAAGGGGCTGCTTGCCGTTGGAGTCTGTTTATGTTGAGTTCTCCAAAAGTAGGTATTTTCAGGCATCAAGGTGGTCAGGGTGGGTGGGGCCTGAGCTGAGTCTTTGAAGGGGTGAAGATAGCATGCAGTCACTGTATGCATCTAGGACGTGCAGAGCCATGGTGTGACTTGTTCTGATGACTTGTTTTGTTCTGATGAGATCTTTTTTTTCCCTAAGGGGAGGTCATTTAAAAGATTTCTGTGTTAAAATAGTAATGGATT
TCTGGAAAGACCTCCGATCCCAGTCCTCAGGTTGGAGCTAGGGACCAGGGCTCTCTGGCTCCCTGGCAGGCCTCGACATCTTCTTAACCCACCCCCGGTATTCCTGTCCCAACAATACTCGGGTTTGTCTTGGCTCAGGTTCCCCCAGAAGCCTCCTCTAAAACAAGGATTCCTGATCCCAGGAACCCCCAATAGGGGAGAGCGGAAGAGGGACAGGGAGGGGAAGAGCAGCTGATCATGCACGATGTCATCGTGGGTAACTGGCCCTTGATCCTTTAGAGTTCTGGGAGCAGATGT
GCAAGTCCTTTGCCACCTGCCTCAACTTGCAAGTCGCTGTGTCCATCTGCAGCCGACTGTCCTCCTTTCCATCATCCATCATCCGACACATGAATGCAGCTGCTCTGACAGTTTTACAAGCCAGACAGAAGCCCCCTCAGGAAGGGCCCTCTCTGATACCTGCTTCCTAAGTCAGTTTCCTTCAGGGCAGATGAAAACAGCTGTGGCCATTGTTGGGGGTGATCTATCTCTCCCAGCAGAGCCGGTAGTGTTGTGAGAAGCTGGCCCTCCGCGCCACCTCCCCTTGTCTATGACCCTCCAGCCTCCTTTTCCCTTG
TCCAGCACTGGGCTCCAAGGCAACGTCTTGAGGCTACTTCTCTCTCCTTTCCCTAAGCAGACGCTGCCTCTCTTTGTGCCCGGCGGCCTGGGGTTGGGGGAGGGATGGGACGGCAGCGCCGTGGCCACCACAGCTGACCGACGCTGGGCCACACCCGGAGTCCGCAGCTTCCGAGACCAGCCCAGCACAGGGCTACTCCCCAGGCTCACGCGGCTGTGGCCTGCCTGCCACCGAGGCAGCTGGCGCCGAGGCGGCCCAGAGCACGAGGCCGCCACACCGGGCCGCGGGTCCCCCAAGCGACTCCGTCCGCAGGCTCCAGCCTGGGGTTATCTGGTTCTGC
GGGCAGAGGAGTACAAGTTACAGCCCAACTCCTGCCCAAGGTTGAGTGACTGTTTAACTGACCCCTAGCATCTTCCTGGAGAGTAACACTTCCACCTCCCAGTAGAATGGCTAGACGTTTAATTTCCATCGTCCCAGAGCCGCGCTCTCCAGTGCATCCTCACCACTGCCTGCAGCTGGTTTCCTGCCCCAGCTGCCAAGCCCAGCCTGAGGCGGGACCCTCAGCCTTTCTCTGATGGCCCTGGTGCCCCAGGGGACCAGGCGTGCCCTGGCAGGAAGATGCAGCCAGGCCAGAGCTCAGCGCTGGGTGCAGTCACTGCGTCTTTGAAAATCTCGCTTCCCATCTTTGTTATTGTCTGGGCGGCAGGCCACCCGGTTTGCTGCCTTCCTCCCTCCACCGGGCCCCTGCCTTCGGCTGTCTTCCCCAGGAACATGCCCTTCTCCGCGCTTTCCTTGGCGGGGGTCAGGACCCTCT
TATTCTAAGGAAAATATAGGAAATGCAAACACAGACATGCAGAAAAATTTTCACTAAAGCAGTAATTATAATGGCAAGAATCTAGGTACAGCCCAAATGTCCAAATATTAAGTAAATTATGGCAGTTACACATAGATTACAGTCACCAGAAATACTTCTTCATCTAATGATATAGAAAAATGCATATAATGTATAACAGCAGGGAAAAAAGGCCCAGGCATGATGGTTCATTACTGTAATCCTAGCACTTTGGGAGGCTGAGGCAGGTGGATCACTCGAGGTCGGGAGTTCGAGACCAACCTGGCCAAAATGGTTAAACCCCGTCTCTACTAAAAATACAAAAATTAGCCAGGCGTGGTGGTGTGCACCTGTAATCCCAGCTACACAGGAGGCTAAGGCAGAAGAATTGCTTGAACCTAGGAGGCGGAGGTTGCAGTGAGCCAAGAGGGTGCCACTGCACTCTAGCCTGGGTGACAGAGTGAGATTCTGTCTCAAAAAAAAAAAAAAAGAAAAAAGGAAAAAAGGCAGACTATATGACTGAATACACAACATGAACTTTTAACTTTTTCTGCAATTTCCCCAAAAGGTATAAACTGATTTTATAATTTAGAGGAAAAAGAAGTTTAAAAAGACACATCCTAAAGGCAGTGTACTGTGACCCAGAAAAAAATGAATTCAGAATCCAGAAATCTGAATTGCTGCCCTGATGTTACAACAGACTAGCTACTTATTTGAACCTGAGATTCTGCCCCAATTGAAAATGTTGACGGTAGTTCAAAGCGATCTTGGGAACAACAACAACAAAAATATGTAAATACAAGAAACAGTATTATGTTTGCAAGCCTCAATTTAATCAATTTAGGAAGTAACTGAAAAGTTTTTAACAAGAAAAAGGATACAATTAAACGTATACTTATTGTATTGTATACTTTGTTTTTATATTACTGACATTTACTTTCACTCCATTCTAGAATTAAACCCTCCTAAAACCAAGATAAGTTTACAAAACCTTTATAATACTTTATATGAGGAATTAAGGAGAAAATTACTCATTAATCTCATCATGACTCTGTAGGGCCAGAAAGAACCTGGGAGATGCAGATTCTGTAACCTGCAACGGGGTGGACAATAAGACTACTGAATGACTAGTTTCAAGTGGAATATCCATAACATAGTTACCCCTTACTAAAAAGCAAGGATTTCCTATTTCAGTATCTGAAAGGTTCAAAATTTGATAATGATTACACAATTATGTTCAATAAACAATCTTTTAAAATATATTCCTAGCCTTTACTTACATATCCTACATATCCCAACTATTTTAACTCACAGCTTACAAGAATCAGTTATAAAAAGAAGAGTTTGTTCTGGAAACTACACATGAGATAATATATGCTGATTCAATCTAGGAAGGAAGGGCAGAAGCCTGCAAAATGTGCCACTGAGAGGGAAAGATGA
TCTGGCACATCCTCTGTATAAGTCATTTAGTTACCTGATGGGGCCCCTGTAAACATTTGGGTTTAGTGCCATCCCCTTTATTTTGCAGAAGGCACCCCAGACCCAGAATGGGGTGGTACCTCACTGGAAGGCAGTTAGCCTTCTGCTCCGCATCAAATAACTCATAAGCTTTTCTCCTGTATGGTGCCGTGAACACCCCCCACCCACCCCAGCTCATAGCATAGAATCTGGCCCAGCCAGCTCCCACTGTGTGCTTGCTCAGGAAGGGAAATGGGTCCCCATACCTACCTACCAGGCCCCTCCTCCAGGTTGGCAGCGTGGTAACTGCTCTGTGCCCTGCCCACCCGGAACCTGGGGCTTCAGTTGCAATGCCAGCTGCCAGTGTGCCCATGAGGCAGTCTGCAGCCCCCAAACTGGAGCCTGTACCTGCACCCCTGGGTGGCATGGGGCCCACTGCCAGCTGCCCTGTCCGGTGAGTGCTGGACAGCCTGTCTGCCTGGGGGTGGGGAGGGCATGGCGTCCCCCAGCTGACTGGCCTACCTGCTCCCCACTCCTTCTCCAAGAAGGGGCAGTTTGGAGAAGGTTGTGCCAGTCGCTGTGACTGTGACCACTCTGATGGCTGTGACCCTGTTCATGGACGCTGTCAGTGCCAGGCTGGCTGGATGGGTGAGCA
CCTTCAGAAAGGGAGAAATTTGCATGGAGCCCTACCACTCTGAGGATACGCGTGACAGATAAGAAGGGCTGGTGGGATCAGTCCTGGTGGTAGCTCAGGAAGCAGAGCCTGGAGCATCTCCACTATGGCCTGGGCTCCACTACTTCTCACCCTCCTCGCTCACTGCACAGGTGGCTGCCTGCAAGGAATTCAGGGAGCGTTCCTGGATGTCACCTGGGCTGATGATCTGTTCCTCCTGCCTGGGAACCAGTCTTCATCTCTCCCGACTGATCTCTGTGTTGCTCTCTTCTTGCAGGTTCTTGGGCCAATT
GGCGCCTGTGGTCCCAGCTACTCGGGAGGCTGAGGCAGGAGAATGGCGTGAACCCGGGAGGTGGAGGTTGCAGTGAGCCGAGATCGCGCCACCGCACTCCAGCCTGAGCGACAGAGCGAGATTCCGTCTCAAAAAAAATACAATACAATACATTACAATTATAAAATAAAATAAAATAAAATAAAATATAAAATGGTCTTTGCAGATGTAATGAAGTAAAGAATCTGAAGATGAACCGGGAGCGGTGGCTCACGCCTGTAATTTCAGCACTTTGGGAGGCCGAGGCGGGCGGATCACCTGAGGT
CTCACGCAGATATTCCCTCTCCTGTGTCTCTCACAGTATTACAAGGCCTTGTCCTTGACTTTCAGTTTGGTCCCTTTAAGGTAGACTGCACATGAAAAGGTGTCGCTTGGGACTGTTAATTTATTTGTACTCATGGAGAGTAACTCTGAGAACTCCCACTTGATCACTCACTGTTTCCACCCACACCAATCCCTGTCATGAAGCCTGCTGGACCAAGCTCATGCTGTAGCCAGTAAAGGTGAAATCAGAGGCTTTGCATGAGAGTCTCAGTGAACCACTGGGCTGTACAATTTTCCCCCCTGACTCTATCAGTAAATTTCACACAGGACTTCTGCAAACACAGAGGAAATGGAAGAACGGCCCCATGTGGAGCAGCCGCAGCTGGACCTGATTCACAAGGGACACTAATATTGAGGGTGATGAGAAGGGAAGCCCAAATCAGGGCAGACCCCACGGTGTGGACACCGAGGAAGGGAACAGACATGGGTTGGCTCCTCACCAGGGCCTGAAGGAACAGGGGATGAGCTGCCTTTCATGAGGAGGGGAGGGGACACAT
GGGCCCCCGGCACCCTCCCAGAGGCTGACCCCAGTGCACGACCAGAGGAGGAAGCCCGATGGGAGGTGAGAGATGACACAGGGCTCCGAGACTCTCCCATCTCCATTGCCGGTCCCTTCTTCTGCCTGCCCCCTCCCAAACCGGCTCCCCACACCCTACTTTGCTTGCGTCCTCCCCATCCCCCAGGTGTGCCAGAAGACAGCAGAGATTAGCCTCTTGAAGCAGCAGCTGCGTGAAGCCCAGGCGGAACTGGCCCAGAAGCTGGCGGAGATCTTCAGTCTGAAGACACAACTTCGGGGCAGCCGGGCACAAGCCCAGGCTCAGGACGCAGAGCTGGTCCGGCTGCGCGAGGCTGTGCGCAGCCTGCAGGAGCAGGCCCCTCGGGAGGAAGCCCCAGGCAGCTGTGAGACTGATGACTGCAAGAGCAGGGGCCTGCTAGGGGAGGCAGGAGGCAGCGAGGCCAGAGACAGTGCTGAGCAGCTGCGGGCTGAGCTGCTGCAGGAGCGACTTCGGGGCCAGGAGCAGGCGCTGCGCTTTGAGCAGGAGCGGCGGACTTGGCAGGAGGAGAAGGAGCGCGTGCTGCGCTACCAGCGGGAGATCCAGGGAGGGTACATGGACATGTACCGCCGCAACCA
TATCTTTTTTTTTTTTTTCTGAGACAGAGTCTCACCCTGTTTCCGAGGCTAGGGTACTGTAACGCAATCACAACTCACTACGGCCTCATCCTCCTGGGCTCAAGCAATCCTCCCACCTCGGCCTCTCGAGTAGGTGGGATCATAGGTGTGCATCATCATACCCAACTAATTAAACACTTTTTTTTTTTTCCAGACAGGATCTCTGTTGCTGGAGTGCAGGGGCACGATCTCGGCTCGCTGCAGCCTCCGCCTCCCGGTTCAAACGATTCTCGTGCCTCAGTCTCTCAAGTACTGGGATTACAGGCGTGCACCACCAACCCCGGCGAATTTTTGTATTTTTAATAGAGATGG
CATAGCATAGTCCAGCAAGCACTACTGTGTCTCTACTGTAAACAGGGCAGGGTTCATGTCCTTAGACAACTATAATCTATCACCTCCATGGGAACCAACATGGAAACTCTTAGATGAAGGTCAGTCTGGCTGGACCCACCTTACTTCTAGGCTAGCAAAGAATCTTATATCTCTGGCCCCCATGGATTTGACTCTAGACATGGGAGTGGGGAGGAGAGAGCTTCCAGGCCCACTTCTCCAAGGCAAGCAGGCAGGCAGCTCTGTCCAGATGCTAGAGGCCAGAAGGCCAGTCATGACTGGGCCCTCCCAGTAGGGCAGTGATC
GAGAGACTTGAACATGTTTTTTGTCTGTTTGATTCCCTTCTCTATTCCCAGTGTTTCGAGCAGTTCTAGTCCATGGTAAGTGCTCAGTAAATATTTGTGCTGATGAGCAAGCAAAAGGCTGTTCTGCTGTGAAAGGTATGGTGGAGACCCTTATGCTCCTAGAAAGATGCAGAGAACAATTGCCTTGTTTCCTGACAAGTCCCTGTCCAAGGTCCTCATCAGGCTTAGGTAGGCTTCCTGCCCTCTGGTTCTAGGAGATATCCCTATATGTGTGTAACAAATCATTTTTTTTTCTTATACTATATTGAGGGGTTTGGCA
CCGCAGGTCAAAGGTGAGTGCGATCCACCTTCAGCACATCTGGCACTGTTGCTCTTCCTCCTCGACTCTGGGCCGTGAGAAAGGGGCACTTCCTGCTTGTGTCTCTCCCCAGGTGCATGCTACCCAACCCTGAGGCCCACAGCTGGGAGGACTCCAGCTCCTTTTCTCCACCCCACAGCTGCTCCTGCGATGCCGCCCATGCACCCGCTGCAGAGCACCTCTGGAATGGGCGACTCCTGCCAAATCCACGGAGGCTTTCACAGCTGCCACTCAAACGCCAGTCATCTTGCCACCCCCCT
GAAGTTTGCTTCACTCCTGCCAGAAACCGGCAGGACAGTAGAATTCTCTTTTAAAGCACGTGTTGAACAGAGTGTGTAATAACATGAGATTAAAAAGTTACTGCCAAACGACAAAATATAACTATTAAAATGAAGCTTCCAATGAATATGAAAATCTTTACCAAAAAATAGTTTATTGCACAAAATTTAAGGAATTCCCAAGCACACTTACATTTGTAAAAAATCAACGTGCTTTTTAAAGTTACACTTTGTCAGACACGGTGACCCCTTTCCCAAGAACAGCCACAACTTGAGGACTCTCTTTTGTGAGGAAATTTTTAATAAAAACA
GAAAGAGGCCTTTCTTCCTCCATTCCAACTCAGCCGTGTGGTCTTCCGAGAGAGAACCCAAGAAACTGTCCCCCAGGCCTTCAGCCACAGGAACTTTAGGTCGTGCTGCTGCTGCAGACAGCACAGTTCCTGGAGCTCCTGTACCTTTTTCTGCCTCAGCGCGCCCCAGAGTAGGACAGTGGCCCATCCTTGCAAGGGAGGGGACACCTGGCCTGTGAGTACCTTAAGCATCTAGAAATAGAGCAAGGATCTGTGCCTAGCACCAGCAAAGAGCCTGCCAAATCCTGGGCCCACCCTCCAGAGGAAGGAAAGCC
CTGCCCTCCAAGTGTCCGAGCTGGGAAGAGGACTACACCCCCGTCAGCGACAGCCTCAACGACTCCAGCTGCATCAGCCAGGTGAGGGTGGCAGGGAGGCTGGAGAGTCAGGGGGCTTGGGTACTGATTCCCATCTGGGAGGAGGACACACGCCCAGGCCCAGCCCATGCTGAGTGGCCCCCAGATGTCTGCACTGTGCTTCTGTTTGGTCCTTGTTCCTGAAGCCTCCTGTGTGTGTCTCTGCCCCACCAACTGTCCTGTGGCTGGAGAGCACAGTTACGGGG
TCGTAAAGTCCTATGTGGAAACAAGCACATGTCAGAGTCCAAGCTTAATAGCGGGTTGAGAATGTGATACACAACAGGATGACCCTGACAGCCTGCAGCTGGCGGCTATCTAGCGTTCCCTCACGCAAGATAAGCAGTTTTCACAGAATAACAACAATAATCAGACAAGGTCCCTCCGTAACCATGGTGGAACAAGACAATAACAAGATTGCAACTTACTCAATCTGAACATGAACACAGACAAAGACATTAAACAATCACGAAAATAACCAAATAGCCACCCTGATGTAGT
TCCAGGGCTCAAGCAATTCTCCTGCCTCAGCCTCCCGAGTAGCTGGGATTACAGGTGATCACCACCACACCCAGCTAATTTTTGTATTTTTAGTAGAGACGGGGTCTCGCCGTGTTGGCCAGGCTAGTCGCGAACTCCTGACCTTAAGTCATCTGCCTGCCTCAGCCTCCCAAACTGCTGGTAAAGGCATGAGCCACCGCGCCCGGCCAAATTTTATCAACTCAATTAACATCAAATTTAGAAATGTAAAGATTTTATTTCCA
CCCAGGCAGGACATCCTTTAGACCCTCTGGGAGGCTCCAGCCCCTGCCTGCTGGATCGCCAGGCCCCGGGGCTGCGAGAGCCTCACTGGCCGTGTCCCCACCCGACAGAGCACAACTCTATGTGGGCGTCCCTGAGCAGCCCCGACGCCGAGGCTGTGGAGCCCGACTTCTCCAGCATCGAGCGACTATTCTCCTTCCCTGCAGCCAAGCCCAAGGAGCCCACCATGGTGGCCCCCCGGGCCAGGAAGGAGCCCAAGGAGGTGGGGACGGGGAGGGGACTCAGACCGGGGCCGCCTGCCTGGCCACCCTCCGGTACCAGCCTGTTGGGTGGGGGGTTT
CCCTGCCCCACGCAGAGGCATGGAGGTGGGGACCCTGAGCGCCAGCAGCCAGCAGGCTTAGGCGTCTGGCCGCCCTGGGAACATTTACCTGTGCCCGCCTGTGCGCTGCTTACTCGCGAGCTGGAGGTACTGCTGGTGGCGGTGGTGGGGAGTCTTACTCTCCATCAGCCCCCAAGGCCAGGGATAAAGTTGTGGTGGTAGACCCGGCACCTGTGCAGGTGACCACCTGTATACTCCTTGGCTTGCTGAAGGATTCAAGGGGACTGCTTAACACACAGTTGTCCGTATGTTCTCCATCCAGAGAGCAGGCGGGAT
AATTTTCCAAATAGCTCTTATAAACATAAAGGACTTTGTTATTTCCAGGGAGTGACAGAGTTTGGACCCTTAATTAACTTTTACCAAACATGCAGGTTTAGGGGCTAGAACTACTCATTTTCAATCTAGAAATTATCCAAAGAGAAAACAGGTTACTGAGTGCAAGCAAAATGCACTGTCCCCTTGAGTATGTGGTAAGATTTGGAGCTGTTGTGATTCGATAATTTAATTCTCTTTGAAATCCCCAAAACACAACAATCATCCATGGCAAAAGGAGAAAATT
TTGGGCATCTTCCCCGTGCCCCCTGACCCTGGGCTTAAGAAAGCGATGCAAAGGGACAGGGAGGAGGCCAGGATCAGGGTGCGGGGGGACGGTCAGAGCTGTCTTCTGGTCCTGGCTCCTTGAGACCTGACTCTCTGGGGCTCAGTTTCCTTACGTGTAAATGGCTGAGAGGGGGTGGCCTCGAGGCACTCCCAGTCCTAGGACCTGGGAGATTTGGTCCTCGGGACACTTAGAGGCGCCCTGGAGCCCTTAATGTCTTGCAGAAGCCAGGAGGTGGGAGGAGGGTCCCCTCTTTTCCC
AAAGGGTTTAGGGGATGGGGCAGGGAGAGGGAAAAAAGATGGGTTTAATTATCTCTAGAGCTGAGGCCAGTTCTTTGCCTAAAAAGACCCAGATGCCCGTAGAGCTGAAAAGAAAAATGGGCCGCAAGCACATGTTGCTCTTTCTACTATAGACCCAGACAGCCCCCTGGCCTACGGCTTCCCACCTCCCAGAGGGAGGAACGCAGTCTCCAGGGATGTCTGGGTTCCAACCCCATCCTCAGCTCATTGAAATTGAGGGAAAAGAACCAGTGATTCTCAGCCAGAGCTGACTTTGTCCTCCCCTCACTCCCATGAAGGCACCCTGGGCATTGTCTGGAGTCATTTTTGGTTGTCATAACTTAGGAGGGGGTGCTCCTGGCATGTACTGGGTACAGACCAGGGACACCGCTAAACATTTCACAATGCTCAGGATGGTCCCCCATCCAACCCCAAATGTGACTAGTGCTGAGTTGAGAGTCCTTGATCTGGACCGACAGACAGGCAGAGCTCAAGAGGGTCAAGAAACCTGGGGTTTGGCCTCATCTGAGCTGTGAGCTGGCTGGTATAACCCCAGGCTCACTGGGCCTCAGTTTCCTCCCATAACAAAGGAAAGGACTGAATTTCTCTGAAGTCCCTTTTCTCGCCTATTAGACTGTACCATGTAAAAAGCTGCTGATACTCTACCAGTTTTGACCTGTATGGGGTTCACCCTAACACCTCGGGGCAGCTTGGAGGCTCTATCTGTGCTGTCTGGTAAAGCACACTGAGACACGTGGGGCTACTGAGCACTTGAAATGTGGCTTCCGTGACTGAGATCTGAATGTTTAATTGTATTTCATTGTAATTAATTTAAATGTAAACAGCTGCCAGGCACAGTGGCTCATGCCTGTAATCCCAGCACTTTGGGAGGGCAAGGTGGGTGGATCACTTGAGGTCAGGAGTTTGAGACCAGCCTGGCCAATATGCTGAAACATCGTCTCTACTAAAAATACAAAAATTAGCCAGGCATGGTGGCACGTGCCTGTAATCCCAGATACTCGGGAGGCTGAGGCACAAGAATCACTTGAACCCAGGAGGCGGAGGTTGCAGTGAGCCAAGATGGTGCCACTGCTCTCCAGCCTGGGCAACAGAGCAAAAATTCCATCTCAAAAAATAAAATAAAATCTAAACAGCTGTATGTGGCTCATGGCCTTCCTAGTGGACAGCCCAGATCACAGGTGTCCCCATCATTGAAGAGGTGCTGTCGCCCACACTGCTTTGTAGCACCAAGGGTTTGCAGGGGGCCACTGCAAATGAGGGTCCCCGACTATGTTCTCAGAGATGTAGGAGAAAGTTTTTCTTTAAAACTGTGGGATTGGTGGCTCACGCCCATAATCCCAGCACTTTGGGAGGTCGAGGCAGGTGTATCACTTGAGTCCGGGAGACCAGCCTGGCTAATATGCCAAAACCCTGTCTCTACTAAAAATACAAAAATTAGCTAGGCGTGGTGGTGCATTCCTGTTCTCCCAGCTACTCAGGAGGCTGAGGCACAAGAATCGCTTGAACCCAGGAGGCAGAGGTTGCAGTGAGCTGAGATCGTACCACTGCACTCCTGGGTGACACAGCAAGACTCTGCCCTAAAAAAAAAATAATTAAAAAAATTAATGAAATGGCGTTCCCAGTGTGAGAAATTCA
AAATGATCCAACAGAATCTGGTCCGTTATGACACAGAAGTGAAGGGCCTGCTCAAGCTCACAGGCCCAGTGAGAGAGTGAGCTGGGAGCTTTCTACCGTACTCTGTTACCTTCCTGGGTACACATAAGCTCTAAAACAGAAGTGTAACTCTAGAGGAAGGAACAAAATATGAATCCAAGAGTTCAGGTCTATGTTTTGCATCATTAATATGCAAATTACTTCATATATTTATAACATAAATTCTGTGTGTCCCAGTGATGACAGCTAATAAGATACTCATTACTGGTCCAAAACTGGAAAG
AGTAATTTTTCATCCACCGACTCCTTCACTCTGCTCATTGACTATAAATCCTAAGCTATCTCTACTGTATTCAGAGTTGAACCCAATGTCTTTCTCCTATTGCAACAGATATCATCTCTACTACAGCAGTCTTGAATAAAGTCTTCCTTACCATTTTTACAAGTGTCTGGATAATTTTTCTTTAATACTGGTCCCCAGCGTCTCCAAATGGTATGTAGGAGAACCCAGGGTTCCACATGAACCTGGAAGGGGTTCACAGAAGTTTTGAT
CTCTACCCAAAGTGTTTCTTCTAACTTGTGAATCTGATCCCTTCCCTGTTTGAAATCTTTTAATAGCTTCTATAACCCATAGAATGAGGCCTCAGTGTCTTTACGGTTCATGAGGTTCTTCATGTCCCAGTTCTACCTGTTCCTTTGGGGTCTTCTCTATCATCTCATCACCTGCCTCTATGCCCCAGGCATACTGAACTTATTTCTGTTTTTAGGAGTTACTCATTTTCTCTGTTGGTCTCTGTCTCTTCCTCTCTCTCTGCCTCCTGATATCTGCGCCATACAAG
TCTTTCTTTCTTTCTTTCTTTCTTTCTTTCTTTCCTTCTTTCTTTCTTTCATTCTTTCTTTCTCTTTCTTTCTTTCTTTCCTTTCTTTCTCTTTTCTTTCTCTTTCCCTCCCTCCCTCCCTCCCTCCCTCCTTCCTTTCTTCTTTTCTTCCACTCTCTCTTTCTTTCTTCCCTCCCCTCCCCTCCCCTCCCTTTCCCTTCCCTTCCTGACAGAGTTTCGCTCTTGTTGCCCAGGCTGGAGTGCAGTGGCCGGATCTCAGCTCACTGCAACCTCCACCTCCCAGGTTC
GACACCCCAGGGAAGGACATCATGCCATTTCTCTGCCAGTCACACTCGCCTCAAAGCAAAAGACGGCTCAGCTCCCTGGGGCCAAAGGCCCTCCACTCCTCCGCCCCAGCCACTCCAGGTCTCACTCTGACCTCCATCTCCAGGGAGGGAGAGACTAAGTTGATTAGGATATTTTCTGCCTCTGAGTAGATTTATTTTTTCATTTAACTATTGTGAGGGAGGCACCATGAAACTGCAAGTGCCTGCGGGGCAGCTTTCCACCCCGACCTATGTAGGCAAGGGGCGCTTAAAAACATTTTAAACTGGGCCAGGCGC
TGCTGAATCTTTGAGGAGTTATTTGCAGCTTCAGTTTTACTTAGAGCAATCCCTGGATGCTTAATATTTCATTTAAGAATGAGTGAGCCTTTTCTTCTCTATTTTGGGGAAACAGTTTCTTGCTGAGCCTCTGCCTCTGTTAGTACCCCAGCGGGGATGAACTGCAGTACCTGGCTTCGGGTTTTTGTCTTTTCATTATAATGAGTTGGTTTTATGTGCGTTGACCTACTGTAAAGGAAGGGTGGGGTTCTTCCAAAATAGATCCTCTTTCAATGAGGAGACAGGTAG
TGGCTTTGCTGCGGCCAACGTGACCTCCCAGCCCTCAGCCTTCCCTTTCTTCCCTCACCTCCCTGAAGGGGCCCAGCACCCTCAGGCCCACTCCTTACAGTCTGGCCCTCAAGTCGGCCCTAGGGAGGGCTTAGTTACTAAGACCCCTCACATGGCACCAGCTCCGTGGCTCCACTGCCCACACTATTTACGTCCTAGTTCTGCCCTGGGCTCCCCGGGAGTCAGAGTGTGTCCCTTGCAGATGGTACTTCAGACACTGGGGAGCACTGGAGGTTTGGGGGTCAGGAGGCTTTCCCTAGGGGCAAACCAGCAAGAACAGGGGGAGCACC
GGAGACGCCCTCCGTTCTTCTAGATGCCTGGGGTCTCAACAGCAAGCAGTGAGGAATGAGACTCTTAACTGAACAACTCCTGAGACTGTTAAAGGAGTGCATACTATTACAGGGACAGGCATCCCCTGTGAACCTACTCATGAATTTTTCCTAATGCTTAATTCAGCTTGGGGGCAGAAATGCTGGGGTGAGACACGGCCAGGTCCGCCCCGTTCCTCCAGGGAACTCCCCTCTCCGCCCTCCCTCTCCGTCTCCTCTTGCCCACCTCCTCCTCCTCCCCTCCCCCCAC
CTCCCTCCTTTATTATGGGCCTGCCTGCCTTCACCTCTCAAGACCTCACGTCCATCCAAGTTCTGACCACACAGGACTGCAGTCCTCTTGCCTGCCTATAAGATCCCTATGTTCCAGAACAGAGCGGGCCTGGAGCTCCATCCTGAGACCTCAGTCCTAGGTGATGATGAATTTTTCACCTCCAAGCTGCTTCAGCATTTGAAAGACTGAGGTTGCCAACAGAAGTCAGGAGAAAAGTTCACAAAGCCAGCCGGGTACGGTGACTCACGCCTGTAATCCCAGCATTTTGGAAGGCCGAGGCGGGTGGATCAACTGAGGTCAGGAGTTTGAAACCAGCCTGGCCAACATGGTGAAACCCCATCTCTACTAAAAATAAAAAAATAAAAAAAAAATTAGCTGGGCATGGTGGCGGGCGCCTGTAATCCCAGCTACTCAGGAGGCTGAGGCAGGAGAATCTCTTGAACCCCGAAGGCGGAGGTTGCAGTGAGCCGAGATGGCGCCATTGCACTCCAGCCTGGGCAACAAAACGAGACTCCATTTCAAGAGAAAGGAAAGAAAGGAAGGAAGGAAGGAAGGAAGGAAGGAAGGAAGGAAGGAAGGAGGGAGGGAGGGAGGGAGGGAGGGAGGGAGGGAAGGAAAGAAGGAAGGAAGGAAGGAAGGAAGGAAGGAAGGAAGGAAGGAAGGAAAGAAAGAAGGAAAGAAGGAAGTTAACAAAGCCCCAAACCTCTGAGACTCACTTCACCAATGATTTAAAATTCTAGTCATGGCTTAAAAAATTATCAGACCCCAT
CCTCGGAGCGCCTCGACTTCTCCATGGCCGAGGCCCTCAACCAGGAGTTCCTGGCCACGCGCAGCAACGAGAAGCAGGAGCTGCAGGAGCTCAACGACCGCTTCGCCAACTTCATCGAGAAGGTACGCTTTCTGGAGCAGCAGAACGCGGCCCTGCGCGGGGAGCTGAGCCAAGCCCGGGGCCAGGAGCCGGCGCGCGCCGACCAGCTGTGCCAGCAGGAGCTGCGCGAGCTGCGGCGAGAGCTGGAGCTGTTGGGCCGCGAGCGTGACCGGGTGCAGGTGGAGCGCGACGGGCTGGCGGAGGACCTGGCGGCGCTCAAGCAGAGGTCAGGGGGCAGGGCTGGGCCGCTGCCGTCGAGGCGAGGTCGAAGCGGCCGTCGAGGCGGCTGCTCTTGCCTCCCCTCGCTTCCCCTCTCCATCAGCAGCCCAAGGGTGTGGCTCCCCTTACCAACCCAGGTGTGTGCGGGCAGCATCCCTGCCCACGGGCTCCAAGTGCCCCCCGCTACCCCTTTGCTCTGAGTGTTTGGGGAGGTGGGAGAAGTGGGTATCTGTGCCTCCCCTGAGTAATGAGGAAACCCCCTTTTCAGCTCCCAGTCCGTTAGAGACAATGCGGGGCAATTCCATTAGACAGCCTCAGCCCTCCATTTAGAGTCCTGGGCAGCAGAACAGCCTCTAACCGGATCCTGGGGGGCGTGCGGTCTGGGGTGCGAGCTGGGCGGCGACCCCGCAGTTCAGCCTCTGCACGCTCTTCCCGTCAGGTTGGAGGAGGAGACGCGCAAGCGGGAGGACGCGGAGCACAACCTCGTGCTCTTCCGCAAGGTGAGTCCGAGCCCCTCTCCGAGTTCAGCCTCCCCACCGCTACCCCCGATCTCAGTATCCAGAGGTGGCATCGGTGGGCGCGGGGAGAAGGGGGTAACCCAGATGCCTCCTGAGGCAGACAGGGAAGGCCTGGTCCTTCCTTG
AGATTGCTTCGTAGCCATAAAGAAATAAAGAATGACAAAGCTTTTATATCCTGTCTTTTTGTTGTTGTTGTTGTTTTTGAGACGAGATCTTGCTCTGTGGCCCAGGCTGGAGTGCAGTGGCATATCATAGCTCACTGCAACCTCCACCCTCTGGGCTCAAGCGATCCTCCCATATCAGCCTCCCAAGGAGCTGGGAGTACAGGAGCACGCCACCATGCCTGGCTAATTGTTTTCATTTTTTGTAAAAACGGGGTCTCACTATATTGCCCAAGTTGGTCTCAACCTCCTGGTCTCAAGTGATCCTCCTGCTTTAGCCTCCCAAAGTGCTGAGATTACACGTGCACGGCACTGTGCCTGGGCTGTTACGTTCTGATATGGAA
GAAAAAGCTTACAGTAGAGAGTGGGAGGCAGATACAAAACCCAGGGATGTGATAGGATTATGCGTACAGTGCTACAGAAGCACAAAGAAAAAATGTGACCATGGAATGTGTCCTGAAGGGAACTTCTGTCTGAGCTGTACCATGAGGGATGACTGTGAGTTTGATTCAAGTGAGAATAGTCTTGAAGATAATGGATTTCAGCAGAACATAACTTACTTATGCTATATAGCTATGTTTTTCTATAAAGCAGTAACCAGGCCAGGCACAATGGCTCATAT
AACATATGGAACACAGTAGCTTTGGCATTGATTGTTTAAGCCAGGGATTTGAGATGCTGTCTGGTTGTGGCCTGTAGGGTATGGTTTTATTTCAGGAGCTGCAGCTGACACAATGGGAAGACCCCTGCGCAGAGAACCAAGAAGTCGTGGGTTCTAGTTCTAGCTCCAGTTATCAGCTGGGACCCTAGGGAATGTCACGGAGGAGCGTGGGTGTCATCTGCTATACCATGAAGGAAAAGCCACAGGGTCCTTCTGTGCCAGCAGCCCCAGTGCTAGGAGAACGAGAAATGGAAGGGAGGCTGAGGAGGGCGATGGCATTTCAGGGACTAGAGAGCTTGAGAAGGGATGCA
CTCAAAATAATCCAGAATCATTTCCTCATCCCAGGATCCTTACCTTAGTCACATCTGCAAAGACCTCTTTTCCAAATACGTGGGCACCGCAGGTTCCAGGTATTTGATGTGGACATCTTTCCTGGGGGCTGTTCTGTGGGTTTTCACAGACATGTGACCACAATAGGCCAATGGGAGCCTGCCCTGGGGCTTCTGCAGGTTTTGCGGGAAAGAGACGTTCTCTGTGCCCCGAGGCTGCTGAGCTGAGGGGTGGAAGCCAGGAGCTGCCAGTGGTCGTCATGGTCCCCCATGGAAACTACCTACTTGGGAGTGAAGCCAACACAGAGGACAGCAGAGCACAGAGATGGAGACGGACTGCGTCGTGGCCAGATTGTTGGAGCCCTGGAGCCAGCTGGGTCAGAAGCCCAATACGCCTGACTTCATTACATGGGCTGGGAGGTTTTCTTGTTTCACTTATTTCTGTTTGAACTGAGCTTCTGTCCCTTACAACCAGAGGAATCTTATTTATTTATTTATTTATTTATTTATTTATTTATTTATTTATTTATTTATTTTTTGAGACGGAGTCTCGCTGCCGCCCAGGCTGGAGTGCAGTGGCGCGATCTCAGCTCACTGCAGGCTCCACCCCCCAGGGTTCACGCCATTCTCCTGCCTCAGCCTCCCGAGTAGCTGGGATTACAGGCACCCGCCACCACACCTGGCTAATTTTTTGTATTTTTAGTAGAGACGGTGTTTCACCATGTTAGC
GCATGATGGGGAAAATCTCAAACATTGGAATCAGGGAATCTGGCTTTTAAGTCTGGCTCTTGTACCCATTCACAAGGGTACAAGGGGGATTTGGAGGGGGAAGTAGGAAGTTCTAATCCTCTTCGGGCCTCAGTTTCCCCATCTGCCTGCTTTGTGGGGTGAAAGGGACATCTGATTAACTCTAATGTGTCGGGGAAGGCCAGCAGTGAGGGGTAACAGCAGGCCCAGAATCCCAGATAGAATATTATCACCTCATTTTATATACCAGGGACTGAGGCCCAGAGGGGACACCAGACACGGCCGGAGAGCCACAGCATGGAAGGCACAGG
GCGCCACCAGGCAGCATACAGGTAACACGCCTGGAAGGTCCCCAACAGCCTAGCTGGACATGCTCAAGACACTCTGGGACTCCTTGTTTGGTGGCACAAACTCCAGGACCCAGTGAGGGAAACGGAAACACACCAGGCCGAGCAGTATGGCTAAATCCATTTATTCCAAAATAAAAAGCAAAATAAACAGGAGTCGCATCACCAGGGAGCCACGACCCCATCCCCGCCTCCTTCCTCTGTCCTATGCTAGCAATAAATAAGTTTCCCAGCCACAAATAATTATTACAACCTCCTCCCCATGTGCCGGCTCCAACCTCAGCTAGGTATGACACAGGGGTGGCCCTACCCTCTGGAATATACAAAACCTTACACAGACACAATGTGTACACCGGGGAACGGGGGCCACCCCAGCAGCCCGTGCC
CCTGCAAGGCCCCAAGACAGGAGTGTTCATGTCCTGAGTGCCTGGTGAAGGTGTTTATAGTGGCCCCTATGATCTGGCAGGTGCCATGCCCTCTTTCTCACTTTAGAACTTCAGAACACAGCACACAATAGGCATAAGCTCATCTCACCATTGGGAAAAGCAGCTCTGGGGAGTTAAGTACCCAAATCACCCACGGAGCCAACATTACAGTCCTGAGAATGAGTGTGCATCTTCTGACTCCCAATCCATTACTCTTGCTGCCCACCCTGGGAGGACTCACTGGAAAGGAAGCCCCCCTCTCCATGCTTAGCTTCAGGTTTGATTTGCAGAGTTGGCAGCTGCAAACAGTTCGATCTCTCTAGTCCCGGCTG
CGGTGGCGGGGGATCCTGGCTGGTGACTGGGGAACATCCAGGGAACGCGGGAGGGTACCCGGAGCAAAGTTCCCAATTGGACAGAGCGGGGTCGGGCCTCGAGGGGCGGGAGCGCTTCCGGCAGGGGTGTCCAAGCGAGTCGTGACCTCTGACCCGCCGGAGAGGTCCCAGGCCCAGGCGCCACTGCGGACTCGGGTCCTGCCTGCTCTGCTCCCCTCCGCGCAGGCGCGGCCGGCGGCAGTTCCCATGGTGACGGGGGCGCGTCCCCGCTCGAGGCCCCGCCCCCAGCAGGCTAGGCTGC
GGCGGAGCCAGCGGGCGAGAGAGCGCGCGGCGGGCGCGGGTTGCCCTCGTCGAGAGCCATGGGCGCGGCGCGGCGCGGGGCTGAGGATCGGCGCGGCCCGGAGGCGCTGGGGACCGGGGCGCGGGCCCGGGGCCGCCTTTAGCCGGCACCGAGGGCGCGGGGCCGGGGATGAGGGCGCCCGCCGCGGGGAGCCCGTCTGCGCGCCGCGGCACCTTCCCGCCCAGCGAGCGAGCCCGAGCAGGCAGACGCGCGGCCGGCGGTCTGGGGGCGCGCCGCCTCCCGGTCCCCAAAAT
CGTCTGTAATCCCAGCACTTTGGGAGGCTGAGGCGGGCGGATCACGAGGTCAGGAGATCGAGACCATCCTGGCTAACACGGTGAAACCCCGTCTCTACTAAAAATACAAAAAATTAGCCGCGCGTGGCGGCACACACCTGTAGCCCCAGCTACTCGGGAGGCTGAGGCGGGAGAATGGCGTGAACCCGGGAGGCGGAGCTTGCAGTGAGCCGAGATCGCACCACTGCATTCCAGCCTGGGTGACAGAGTGAGACTGTGTCCCAAAAAAAGAAA
AAAAAACACCAGGATAGGGGAGTCTTGTCTTCCTCATTTCTGGATCTCTGGAGCTGTCCCATCTAGTGTGGTTCTCAGTCATATATGTGCCTCTTCATGGTTAAATAAATTTAAATATATACAATTAAAAATTCAGAACCTCATCAACAGAGACCATGCAATGGCCCAGCAGCCACATGTTTATACAGCTCGAGTTTTCCTTCTTTCCACCCTTTGATGAGAACATGATCTTCAGGCTGGTGCTGGTTTACCAGAAATTCTCGGGGTGGTACATGTGCTAAAAGACTTTTAGTTTTGAGGGAAA
TTAGCTACCCGGCTGGCGCTGGGGACCCCGTCCCCCGAACTGCACACCGCGTGGCGGGGGAAGGGGTCCCAGCCCTCGCGGAGCACCTTTGGCCCAGGGCGGGAGCTCCGAGCGCCGGCTTCCCGCGCCCCGCACGGCCCGGCCCAGCCTGGAAGAAGGCCTGAGGAAGGCCCGACCGCGCCGCCCGCGCCCTTAGGCCCGGCCCGAATGCTGGAAAGCCCGCCGGCCCGCCCTCGGCTCGGTGAGCCTCGGCTCACCTCAGCTGCCGGTCGTACTTCTGCTCCT
CCAGGCGATTGCGTCCCAGAACCGACGTCCCACCGCCTTCCCACATCGGATCGCAGGGCTCCCAAAATGGCGAGTGAGGCTGCGGGGACTCGCTGAGCAGCGGAGGGGGAGCGTGCAGAGCCGCTGCGGCCCTCACAGTCCGGAGCCCGGCCGTGCCGTGCCGTAGGGAACATGCACTTTTCCATTCCCGAAACCGAGTCCCGCAGCGGGGACAGCGGCGGCTCCGCCTACGTGGTGAGGAGCGGCCGGAGCCGAGCCGGGCCGGGCAGGGGCGGGGATAACGGGCCCGAGCCATCTCGGAGCGGCCTCTGAGGCCTGACCGCCACCCTTCGGGCCTGGTCCTGGGCCGCCGACTCCCGACGGCCTCTCTGGGAGCTTATCTCATGTGTGTGATTCGTGCAGTGGTCGCCCGAGCTCCTGTAGGCCCTTAGGCCGGGTCGCTTCCCCGAGCTAGGCCGCAGCTGCCCTGGTGGGCGTCACTGGCCTCTTGGGCAGTGAGACTGCAACACAAGCGTCCGAATTTCCCCCGGACTGGCTCTTCAGCTTTGGGACTTGGCCCTGGCGAAAACAA
CTTCTACAACCACCATCTGAGTCCTAAAGCAGGCTTCCCCAGGAGCCTAAGTCCTAATTCTAAATCCATATAATCTAGTGATAACAATCCCTTGCCCATGTAACCCTCTCAAGTCTGAGATCCTTGATCTTTGCACAACCGAGTGCAGGAGGCAAGGTTTCGCGCAGGGCCCCCTTTCAGAAGACCGGTAAGGTGAGTTGCCCTCGGTGGAATGGGACTAGACCTGGTGTCAACACACCGCGCGGTCTGGAGAGAGGTTCCCAGTCCCTGCCTGCCGGGTGGGAGCTGGGA
TCCCCTCATTTAACCAAAGAGGAAATTGGGACTTTGAGAAAGGAGGAGGCTTGTCAGGGGCAGTTCTCAAGCTGTGGCCCATGAACCTCGGGGGTCCCTGAGACCTTTTCAGGGATCCATGAGGGCCTCCCTTTCCCAACTACATGATTTGTATGAGGCTGGGGTTTTTCATACCTACAACTAGGCAACTAAACAGTGTATTTGGAGAGACTGAATGCAGAAGTAGACATGAGAATGTAACCTTCCATTAAGCCTGATATTAAAGAGATCAGTGAAAATGTAAAATGATGACAATCTTCTCAATTTATTTTTGTCTTAGAAAATATAGTTATTTTTAAAGTGTGATTTTTATTACCATGGAATGGAGTTTTATATTATTTTAAATGAATTAATAAATACATTTTAAAAATTCTGCTTTAATTTCTAATACAGCAAATATCGATAAATAACCCACATAAACAAAAGTTCTTTGGAGTCCTCAGTAATTTCCAGGAGTATAAAGAGGTCCTAAGGCAAAAAAAAAAAAAAAAATTACTAATTGGGAGACACAAGTGTCAGAATATACAGTAATTGTTCAGTAATATTGCTGTAAATTAATTAATAGGATTGCCTAGTCACAACAGCAAAGGCATGGAATCAACCCAGATGCCCATCAGTGGTGGATAGGATAAAGAAAATGTGGTCCATATACACCATGGAATACTATGCAGCCATAAAAAAGAACAAAATCATGTCCTTTGCAGCAACATGGATGCAGCTGGACATCATTATCCTAAGTGAATTAACACAGAAACAGAAAACCAACCACTCATGTTCCCACTTATGAGTGACAGCTAAACACTGGGTACTCGTGGACATAAAGGTGGGAACAATAAATGCTACGGATTCCAAAAACGGGGAAGGAGGCAGGGGAAAGGGGTTGAAAAATTACCTGTGGGGTACTATGTTCACTACTTGGGCAACGGGATCATTAGAAACCCAAACCTTAGCACCATGCAGTATATCCATGTAATAAACCGGCACACATACCCCCCGAATTTAAATTAAAAAAAAATTACATTAAAAGATAGGAGTACCTCCTTTACACCACCTGAATTATCATGGCACATAAATCTCACACCCTA
AGGCTGAGGCAGGAGAATCACTTGAACCGCGGGAGACAGAGGTTGCAGTGAGCTGAGATTGCACCATTGCACTCCAGTCCGAGCAATAGTGCGAGATTCCATCTAGAAAATATAAATAAATAAAAATAAAAATAAATAAATAAATAAATAAACCTGGCCACGGCCTAGGGACCGTGCAACTCTTGATCACCTACAAACACCTGGAAAGCACACGTTGTGGCAAACATGGGCTTTGGTGACAGGAAGACCTGGGTCCAGATCTTGCTTGCTACCTGCTTACTAGCTGTGTGACCCTGGACAAACTGCTGAACTTCTCTGAACTTGGTTTTCTTAGCT
GGTATTTGTTCAAAATATTAGGTATGTACAATGTGAATATCTCAAACCTTCTGGTTCTTTTGCATGCAAATATTTTCTGCTTTCAGCAAATGCAAAATTTGGTATGTCCTCTATATGATCAAAATGTCAACAGATCATTCCTATCCAGGTTCAGAGACCAAAAAAAAAAAAAAGTAAAGAGAAATCATTAGGCCTTGGACTTCAAGTGCCCACTTACAAGAAATTTCCCCTAGAAACCTTCTGGACTATAAACCCAGCAAATTAAAGAAGTCCCTAAATTATGTAA
GGCGGCACCGACCCGGCGGGGGAGCCTTCCTGCCGAGCCCCGACCCCACGCCCAAGTCTCCCGCTGTCCCCGGCTGTCCTCGGCCTGTTGAGCGCGTGGGCGGCCCCGCCGCTCCCCGACCCCCGACCTCACGTCTTTTATCTACTTCGGGGCTGCAAGGAGGTGGGCAGCGGGCCTCTCCCCGCCCCCCGGTGTCGCCGGTTCCCGCTGGAGCCAGGCGCGCTCTCGGGCTGCCATCTCCCCGCCCCGGGACCGAAGGACGCCAGCAGAGCGGCTGGGCCCAGAGGCCGAGGGGTCAGTGCCCGAGCTGGCCGGGGACCAGCCCTTCCAGCGCCGCTCCGCTCCCCACGCGGAGAGTCACCGAACCGGGCACTCCTCGGGGCCAGGACCGCGGGGCGCCCGACGGAAGCC
ACACTGTGCACCGAGCGGGGCTGGGGGCTGGACGTACTCTCGAGGGTCGGGCTCCACGCGTGGGTCCCACGGCGGCATTCTGCAGGAGTGGTGCGTCGCGCCTTTTCCAGGGTTAGGGGAGGAGGAAAAGCGGGGAGGCCGTCCAGCCGAGGTCCAGGTTAGAATTAGGAGTCCCGCTTGGAGTTGGGGAGTGGACCCCGTGTGTGAGAAGGGCCCCTACTCCTCCTCCAGTGTGAAACTCTGGTCTTGGCGGCAGCCAGCCTCTCCCCTTCTCTACCTTGTCCCTCCCCGTGGAAATGGTATGGAGGTACCCCCCCCACCCCCTCACCCATGACTTCTAGTT
CCTGCCTCGAGGACTGCAAGGGAACAAGGGCCTCACCAGTATCGGGCAGCTGGCCCTGGCGGAGGAAGGCGGCAGCCTGTGCAAAGGCCTTGAGCAGCGGGCTGAGCAGGCGGCAGAGGAAAAGAAAGAAATCTGGGCAGTGTGACTGCTGGCTGAGCTGGAGGGGACAGGCCGGGGTGAGTGCAGCTCCCCACCGCCTCCCTACCACCTCCCTCCAGGGGCAGCTTTTTGAAACACACCCTGAAGTACCGGCCGTCAGCCTCTCCGAAGTCATCACTGTCACTATCAGTAAAGTCCCCACTCGGTTTCCACAGCAGCTTTCTGCTCAATCGCTG
TGGAGGAGCTGCCTGACTGCAGCGGACTCTGCCAAGAATTTCAAGAGGTGCAGTGGTCCAGTCATAAAGCAACATGAAAACGCTGTAAAAAGAGTTTAATCGCGCACACGAGGCAGACATTGCATTTAATTTATCACCCTGCAAAATTAAAGCCATTCTGGGGTTTGCTATCGCTCATGCAGGGTGGAGTTATTTATTGGACACTGTCAGAGCCGAGGGGATCTGAAATTCAGGTCAGGGAAAGTCAAGTTTACAAAGGCCCGTCCGGGTCCCTAGGGGCCC
GACTACAGTGGTGTGGGAGAGATTTTCTTCCGGGATCTGGGGCAGCTGAGGACGTATTTCCAGACAGCTATGTAACCGCTTGGCACGACAAGGATGGCGCTGTCCCCGAAGGCTGTCCCACCGAGACCCCTGTCCAGCCCGACTGCATACTGGCTGGACCCCGCCCGCCTGGCGTGAAGACCCCAGGGCCGCCTGTCGCACTCTTCCCCTTTCACTTGGGTGCTCCCGAACCACCCGCACCACCCCCTTCAGCACCATCCGTGCCAGCCCCTGCGCCCCCACCCGCCTTCTACCCCACACTCCAGCCCGAGGCAGCCCCCGGCACTCAGCTGCGGGAGGCCCCGGCTCCCTCTGCTGCTCCCACCACGGCCCCCTCAGGCACCACTGCTCGCACTCCTGGTGCCGAGCCACTTGCCTATGCGTGCGGCCACTGTTGCAAGACGTTCAGCTCAAGGAAAAACGACACCAAGCACATGTTCATCCACTCGGGGGAGAAGCCGCACCAGTGCGCCGTGTGATGGCGATCCTTCTCGCTGCGCTACTGCCGTTTCAAGCACATGGTCACGCACACCTGCGCGCACGCCTTCCAGTGCGCGGTCTACGCCAAGCCCTTCCCGCAGAAGAGTTCGCTCAATA
CTGGACTCCAGCATTATGGGTAAGGCTGATTGTCTCTGTCACATAGCTGAACACAGCCTCATAAACAGAAAGAGCTCCTGATCCATGGAAAAATGGATAAAAATGTTGTCCCTCTCATCTTACCAGAATGTACGTTGGGCCAAATAGTGGCCATGGCACTAGCTGTGTAGGTGGCAGCTGCAGAGCCAGGGGCAGTGGATGGGCCAGGGGGATACGGCAGGGTGGGTGCTTGTGGGGTCAAGGTAGAAGTGGTGAGTAATGGCCCCCCAAGGTTGAATGTGTTTTGGTGCCTGGGGCTGGCTGGCCTCCAGGAGGCTGGGGCTGGACTGGAGCTGGAGGTGGCAGGCCTCCAAACTGGAAACAGTGGTCAAAGGTGGG
AGGAGTTGTGTAGCTCAAAGAAAGAAGAAAATGGGGCCCAGTTTCTGCCTTCTAGACTCTAAAATACTGCCCTGGCCACACCTAGTGTCTTATGCCTGTAATTCCAACAATTTGGAAAGCAGAGGCAGGAGGATTGCTTTAAGCCGGGAGGTAAGAGACCAGCCTAGACAACATGATAAGACCCTGTCTCTACAAAAAATAAAAATTAAAAACTAACATGCAACTGTAGTCCTAGCTACTTGGGAGGCTGAAGCAG
GACAGTGGCCGTTCTCCTCACCCCAGAAAGAGGAGGAGTGGAGAGGGGAGGCCAGGCCCTTTCAGGGCATCCAGACGGAGGCTGGGCCCACAGACTGTGGATCCCAAGAGGAGAGGGGGAGCAGGTGAGGGCCAATATGGGGGCAGTTGTCTCACCGCCACAGACACCCTGTCCCCAGAGCTGGCGGTCAGGGAGAAGGCACAGGGCGGGAGGGGTGCATACCCCTCCAGCTTCACCCTTGGATCCGCACCCCACCCCACAAGCATGCCCCACTGAGCTCCAGAAATGTGGGCCTCTCCACACCCCTCAGCAGCCTCTGCAGGCCCCAGACCCACTCCTGGAGACTGAACCCCACCTGAATGTGCCCCTTTCCTTTCCAAAACCTCCAGGACTAAAGCCTCAGCCCTCCTCCTGCCCTCCCTGCCTGAGGGAGCTGAGAACAAGCACCTGAGTGGCTTGGCTTCCACCCAG
TCTTTCCCACCTCGTTCCCATCTTGATTATTTCAGGGAATGAATTAGGGATTCACCTTTACAATCAAAAAAGTTCTCTCAAAGCCAGGCTACTGGAGTTCTAATTCTGCCTTCCCACTTTTACTAGCTGTGAAATCTCAGGAAAGTTACTTAACCTCTCTCTGTCTCATTTTCCTCATCTTTAAAAAACAGGATGATAATATTTAGCTCCTAAGATGGTTGTGAGGATTTAAGTGAGCTGATATATCCAAGAATGTCTAGAACAGCGCGTGGCAGAATGGGCATTGCATATGGGTTTAATCTTGTAACTGCCATGTTTCACCAATTCTAAGGTGTATCTCGTTTCTCATCATAAGAGCTCTTCCGCTCGTGTGGCAGCTGGGAGTGGCCGTCATTGCCTGCGCATACCTAAACTTGGTCAGGTGAGTTCCGTGCCTTCAGCTTAATTGCTGTTTAAAATGTCTTCAAAAAGGTTACACTGTGGT
GAGAAGGGTCGGCTCTCTGCATTGGGGAAGATGAAATCGACTTGCCTTTGTGAAATTGACCAGCCCCCTCTATAAAACTTACAGTCCCCCATTGGGAAACTGACCACCACCCACAACTCCGCCAGTGAAACTGCCCAGCCCTTCTCTGCCTAATTGCAAACTGAACTACCCTCTCCCTTGACTGTTAAGAGGGCCGGAGTTACCGCCTCGATTGCCCCACTCCCCCCACCCCCAATAAAGCCTCTTCTTTCAGGGCACTGCAGCCTGTTTTTTTCTGGGTCCTCTTCGTCTGGGGTGGG
GGTGGGGGCCTTGCTTCTATCAGAGCCTTTAGGCGTGGGAGTGCTAAAAAGCTAAACTAGCATTAAAATATCATTAATCAAAGCTTGTTCGTAGAAGGACCCCCCACTGAGATGGCTACAGGCATGGGTGCCACTGCACGGATTCAGCTTCCAACATGTCTGTTCACATTCTCACCCATCCCCCGCACATCCCTCAGGGTTTGAGCCACCAGGACTGCTCTTCCTTTCCTCTCTCTGGACACCTCACACCACCAGTGTATACCCATGTAACTTCAGATAAC
TGCCACTGCACTCCAGCCTGGGTGACAGAGAATGAGACTCTGTCCAAAAAAAAAAAAAAAAAAAAAAACAACAGCAGTAGCACACACAGGAAGGTTATGGACACCAGCCACAGATGGGCAGTGCCAGGCCAGTGACGCAGTATCGGGCGGGGATTGGGCTACTCTCCCTACCTCACTCCCCAGGGGCCTCCCTGGACAAGGGGAAACTTCAGCTACCCTTAAAGGATGGCAGGATGTACATGGGCAAGGAGGAGAGGCAAGGGCATTCCAGGCAGTGTACAGTAGGTGCAGAGGAAGGACTGCAGGAAATCGACACACAGGGGAAGAGAGGAATGCAAAGGAGTTAACGGCAGGTGCCTCCATGGCAATGAGACAGTAGATTTTTCCAGTGGATGACTCCGCACAGAAAGAAGAGGCACGAGGTCACCTTTTAAGAATTGATGCTGACTGGTACAGGCCTGGGCGCTCTGAGCACACAGCACCGAGGTCCGCCTTTCTGAGCTTCTTGGGAAGCCC
CTAAGTGTGGTGGTATGCACCTGTAGTCCTAGCTACTTAGGAGGCTGAGGTGGGAGGCTTACTTGAGCTCAGGAGGTTGAAGCTGCAGTGAGCCATGATCCAGCCACTGCACTCCAGCCTGGGTGACAGAGTGAGACACCACCACAAAACAAAACCAAACATTCCATTCTAGTGCCATCCACATCCTATTCTATTTCTATCAATTGTGCGTATGTACTTTCACATGTATATAAAGAGATAACTGCATGTTGGAGTCCCAGAATGTTCACAATCGTTTTCTCTGGGCACTGAGATTTGGGGTGAATTTTTTCTTTTAACTTTCTTTTTACTTTTTTGTACTACTTGGGTTCCTTTTTTAAAAAATATTAACATGAATCATCTTAATGCACACAGAAAAACCCATCTATTTTAATTTCAAAAAATAAGAAGAATGGTTGCATCTGTATGTGGGTGACAGAATTATTTATGGGGGTATGATGTAACTGTCAGAGAGGGATGCTTCCCCATACAGTGTTCATTGCTATTTGGAGCAGGGGAATGAATGCTTTCAGAATGAGGAAGATAAATAAGAACATGGTGGGAGGTGAGAAAAGATAGAGAAGTTAGGAAATCTGAGATGGTCATCATTATGGGATATAGAAGCTTCCCAATATGTACATCTCGGTTCGTTATTAGTAT
TGCCCAGGCATGCCAAGGTGCTGGCAACAATGAACTGACAAGGGTCTAGGTTGGAGGACTCCAGGATTCCATTTTCTCCAGGGCAGCACCTAGCCCAGGCAGGCTGCAAGCTGCCCTCCCTCAGTAGGCAGATAGAGATGAGGCAGTCTGGTCTTAGTTCAAGGGGCTGAGGGACTGTCTTTATGGAGCCTGGTCCCTGACGATACTCTAGGCTGGTGGGGTGACCAAGTGAGGGAATCGGATCTCCCTGGGTCTGTGCTTCTTGTCCAAGGCTGAAGCAGTGGAGTTGGAACACTCTGTCCTGTTGGACCCCCACCCTCATCAATCCTAAACAATCTGTTTTCTGGAGATGCATGACCAGGAAAGTA
CACCGCGCCCGGCCTTAACTTGCTTTCATTGTACACCAATTCCTAAGGGAATTGGAAGCAGCAAGCAGGAACGCTCCCTCTTATGGAAAGAAGAGCCCAGGGCCCTGGTCATGACAGGTTCAGGTGCCAAAAAGGAGACGGGAAGAAAACGTGAGGCGCCAGAACAACAGGTTCTACAAGGTGCACACGAGGGTCCCTGCCATTGAATGAAGAATTTTCTGTGTGGATGCCCCTGCGCAGGTCCAATGAAAGCCGTGGAGAATAAGCGTTAGCTCTTCAAACTGAATCTGAGCTAAAACCTAGCAAAGCCAGGCTGGGGTCTG
TGTTTGAGCTCCCACCACGAGGGAGGCCTGACGTCACTGGATCCTCCCGGCAGCCGATGAGGCTGCATGGGACTTGCCCACGATGTGCTGTTACCGAGTGGCATAGCCAGGCTTCAAACCAGAGTCCTAGCTAACCGCCCTGTATATACCATGGGCTCATCATCTTCCCTGGTTCCAGCTCAGAACAGAGACTCAGAGGAACAAGGGCTCTGCGCTCACCCTGCCTGGTTAGGTCCAGCCTTTCCAATTCCAAGCTGTGTGACCATGGGAAAAGTGTTTGCCCACTCTGGGCCTAAATTTCCTCCTTGGTAAAAGGCACACAAGAGCAGTACTCTGCACGCCACAGTGGTGGGGT
AGCTCTTTAACATCCCCTGGGGGACACCTTCCACTAGTTCCCAGACAAGTTTACGCTTCGTTTGTGCTCCTTCAATAGGCCCTAACTAACTGTACTGCAATTATTATATCTGTTCCACCCTTGTTCCCTGATACTCCGCTAACTCCGCATTTTTTCTATTCCTCCCGCCCCCATCCCCAAGGTAGCAACAACTATGTTCTGCTCCGGAAAGCATAAGCCACAGCCCCCACCACAGTGCTTGGCAATGCGGTTGCTGTTTAATACCTGCTGACTGAGTGGAAGGAAGACAAAACAATT
CCTGGCAAGGGCGGTCCTTGGCACCTTCCCCCCTTTACAGAAGAGGTGTAGAGATGAGGGTCTCACTATGTTGCCCAAGCTGGTCTCGAACTACTGGGCTCAAGCAATCCTCCTGCGTCAGCTTCCCAATAGCAGGACACCCTGAGAAGTCTGAAGGCTCACGCCCAGACCCACGCACAGGTCTAGTTTTGGTCCACAGCATGGCGTGGGTGTGGCTTTGGAGTTGGCGGCAGCTGAAGGCTGGGTGACGTTAGCAAGGTCTCAGCCTCAGTCTCCTTATCTGAAAAACTGGA
ACTAGACCCTGTTTCCAGCCTTCACACCCCTGTACTTCCTGCACACATCAACCAGGTGTGTCTTTTTCAGTGCCATCCGAGGTAGTGGCATTTTTGACATAGCAACAGTTTTTTGTAGGCTGAGGCACACCAAGGGTGGACAGCAATGGTGGCCTCTCAGGTGCAGGTACTGGGGGGTCCGCAGGAGCAAACCGGAGCCGATGTGTCAGCCTGGGCAACATAGTGAGACTCCATCTCTACAAAAAATGAAAAGCTTGGCCGGGCGTGGTATGGCACACCCGTAGTCCCAGCTACTCAGGGAGCCGAGGCAGGAGGATCGC
TAGGAAATGTGATTTAGGGCCAGTGAGCCCAGGGTCCTTGGAAAAGAGAAGAAAAGACAGTGTTCCCTTGTGGCATTACTGACCGGCCACCAAAAAGCTGGAGGTGCCCATGGGTCAGCCAGGTGGAGGGAGTCAGGTCACTTGGTCATCCCAAGCCCAGCTGGGGCCGATCACAAAGGGTCTTTGCAGAGCCTTTTACAAAGCACAGCCGTTTGATCTTCCCCACAGCCTTAAGAGGTGGATGGAGCAGGGATTGTCACCTTTATTTTACAGATGAGGAAACTGAGGCTCAGAGAGAGGTCATCCTGGGAGTAAATGTTGGA
TCTGCGGAATGGAGATAGGTAGGTAGACAGACATTTTCTTTTATCTCAAGCTACCGACAGAGTGAGAATTTACTGGACTTCCCAGTAGTTTTGCTAGGGAAGTGTATTCCAAGGACAACCCCTCACCTTGAAATGTCGGATAAAACTTCAGCAAATTAGGGTCCCAGCTTTTATTTTCCAAAAAAAGGCAACAAGTTACTCTGGGCCTCTGGCTCCTGCCCCACCCTCCTGCGTCCCTTTCACAGTGAGATTAGTGCTTCTCTTCAAAGGAAAGAATCCTCACTGTGTTTAATTTTTTCCAAGGCTGGAGAAGTTCT
GGCGAGCGCCTGCCACCAGGGGCTTCCCACCTGCCGCCGAGGACGCTCCTGCCCCGGGCTGGAAGGGGCGGAAAACAGCCTCGCGCACGGCAAGGGCACACGGATTTCATCCGATCCGCCAAAGCTTCCGAAGTCCTGTCCGAGGCCGCCCCGGCGACCCCAGGGCCGCCCACACCCGGTCTGCGGGGACGCGGCTGCAGTGCAAGGCGTCGCGTGGTGGCTGAGGGAAGGGCCCGGAACCCACCCGCTGAGAAGGGGGTCCTGGTTCGGCCCCAGCCCCGCTACCTGCATCTTCCGGATGTTCTCTCTTTCCAGACTCTTCACCATGGAC
TGTATTTATGGCTGAGTGGACAGGCTTAATTTGGTAAAACTGAACTGTTCCCTTTGAACAGGGGTTGATGGGATTATCTGTAGTTGGTTCCAGCCCTCCCTGCTGCAGCCTCAGACCCTGCCCAGGTCTGTGTGGTGTAAGGGCTGGGCTGAAGTTGGAAGCCAGGCCAGCACCCCAGGCCATGGCTCCACAGGCTTCCTTGTTGCTGCGAATGCCATTTGGAGGCAGCTTTTGAATGACCAGAGGTGCTTCATAACCAAAATGTGCAAGGGAAAACTTTCTC
TGCTAAGCCAAAAACAGGGAATTCTTAATGGCATTTGCAGCTCCGCCCTGGAAAGAAACACCAGAGGTCACTGTCATGCCTTCTACAAAGTCTAAAGCTCTAGAAACTTTCAACTGTTCCAGGTAACAAATATCCCAAGAAAAACTCTCAGGAACTGAAGGAATAAAAAGGAAAGGAGAAAAAAATATAAACATTCTTTTTTTTTCGAGACAGGGCCTTACTCCGTCTTCCGGGCTGGAGTGCAGTGGCACAATCACAGCTCACTGCAGCCTCAACTTCCCGGGCTCA
ACCCTGCCCAGAGATCATGGGGACCATGGAGGAAGGGACATCCGGAGGAAGTGACTCTTCAGGGTGCAGGCTGGGGTTGCCCAGCCTCGAGGGATATTACTATGGGACTCTCAGGGGACAGGACCCAAGTTAGAGCCAGGACCAGGGAGGGGAAGGGAGCTCAGGCTCTGGGGTGGCCAGACTTGGGCTCCAGTTGTGGCTCTGCCACTTTTACTAGGCATGTGACCTTGGCCAGGGTAGTTAGTCTCCCTGAGCCTCAGTTTCCTTGTCTGTAAATGGGGTCTAATGATATCGTATCTCGTTAATTGCAAGAACTAAACGGGCTGGAAAAGGGCTGGCTCCACAAATGAGAGTTGTTGTTACAAATCGTCAGCATCTGTCTCTCCCGGAGGTTGTGATGATTGCAAAG
GCGAGGGGGTTTCTTCATAGGACGAATGCTATATGCTGTAATGGAAATTCCCCTTTTTGCAATCTATTCTAGAGAGGGTGGATTTGAAGCTAGGGAGACATAGGACATAAAAAATCCAATCTCTTTGACTCCCAGCCTGACTACCTGACTTTACCAGGTCCCACCAAGACAGGATGTGAATGCATGCCTCTTGATTCCAAGAGGATGTGGAACTGTTTTACATTCCTATGCTGTCATGGCCTCCACCAGCTCATGCATTCCTTCAGGAC
CCTAAGGCACAGCCAGTATAAGGCAGATGTGACCAAACCCAGGTCTGTCTGATTCTTTTTGTTTGTTTGTCTTGCTCTGTCGCCCAAGCTGGAGTACAGTGGCGTGATCATAGCTCATGGCAGCCTCGACCTCCTGGACTCAAGCAATCCTCCCACCTCAGCCTGTCAAGTAGCTGGGACTATAGGCAGGCACCACCATGCCTAGCTAATTTTTTGATTTTGTAGAGACGAGGTCTCACTATGTTTCCCAGGCTGTTTTCAAACTCCTGGCCTCAAGCAATCCTTCCACCTCGGCCTCCTAAAGTGTTAGGATTACAGGCATGAGCCACTGTGCCTGGCCAGGACTGTCTCATTCTAAAGCCCTAATCACCAAACTTCCTGCCGGGCACCATCTGAGCTCCCCACCAGCTGGAATCCACCTGGA
ACAGAGCTCCTTATCTTATCGAGTCATCTCTAGCTTTGTCCTTTCAAAAGCAGCCACTTAACCCCCTGCAGCAGGGAGACAAATCCTTCCCAGCCCTGCAAGTCAGAACTGAGGTTTCAACTGCTGAATTTGAAAGCGGAAACCACCTGAGAATTTAGTGGGTTCAGAGGGTCACAAAGTCAAAGGCCTCTAGGGGCCAGGTAGGGAATGATTGCATGAGCAGGAGGAAAGAGGAGAATTGGCTGAAAGGCTAAAGATGCCTCGCAAAGCTCTTCCTGGCT
CTGCTCGCAAGCCCCACCTACCACAGCCTGTGTGCACCATCAGGAGGCCTGAGGTTGGACCCGCAAAGCCTGGTACGGCCCACAAGTGCCCAAGTGCATCATTCAGTGGCCTGGGGACCGCCTTTCCACCACCGCTGACATCTGCACTCCTTTGGGGGCCCGAGGGCTGCCCGCCCAGCCCACCCTTTGCTGCCACCATAAAAGGTTATTGTAATGGAGGTAAAGAGTAGAATGATAGTTACTAGCAGCTGTGAAGGATGTGTGTGTGTGTGTGTGGGAGGGGGGAGGTATGCAAACATACAATTAGAAGGAATAAGTTCTAGTGTTCAACAGAATAGTAGAGTGACTATAGTTAACGACGATGTATTTTATATTTCAAAAT
CCTCAGACCACCCTCACAGTAAAGAGCCCCTCTCGGGTTTGAGATATGAGAGACCAGTCTCTGGAGTGGCCTTGGGGGAAGGGATCTGCTTCCTGCCTATTGTCCACGGTTTGGCTGGTGGGTGAGGACTTGTGTCCACGTGGGAGGATGATAACACAGGGTCCAGCTTTGGCAGAGCACGTGGGTGCTTCATGCAACACTGCATTGATTAGTCCTGGCCGCCCCAAGTGGTATTATATGCCCATTTAGCCACGAGGAAACAGGCTCCGATCAATGGCGTGCCCTGCCAGAGGTCACAAAACCAGTAGGTCACAGACCCGGGTCCTGATCAGCAGCCTTTTGCCCATGCTTGGACTGCTGCACCACCTGTAAAAACAGATCGGCCCCTTGGAGGCTGAAGAAATAGCCAGCCACCATCAGATTCTTTAAACTTATAGAAGCCTTTTCACAGCCAGGCGCAGTGG
TTAGAGGGTCCATGTTACTAAAATCACTTGAAGTTAATATAGGCACAATTAGTCCAAAACATGCCTTCTACACACAGACCACACAGGCAAAGCTCCCACCCAGGCAAAGCTCCCACCCAGTTCCCAAGAAGATCCCCAGAGTACACAGACTACAAGACTGCCTCTGCCTCTCTGGGACATCATTTCCCCTTACCCCTCCCCTCACTCAGCGAGTGATGCTTTTTTTGTTTTGAGACGGAGTCTAGCTCTGTCACCCAGGCTGGAGTGCAGTGGCACCATCTCGGCTCACTGAAACCTCCGCCTCCCAGGTTCAAGC
CCCCCATCCAGCACAAAGGAAGCCACCCCACAGCTCTGCTGCTGCCTTAGGCTGCTGCGTGCCAGGGACCGACCACCACCTGGAAGTCACCGGCACTGCTGCCACCTCGACCGCCACTCACAGCAGCAGTGGCAGCCCCCACTGTCCCCTCACGCTGCCACGTCTGAATCAGTCTCACCCAAATGCTCAGGCCAGCAGAGTCGGGTCACAGCGAAACTGGAAAATAGATTTCTTATTTTCATATTGGGAAATGCGACTAATAACCTAGGAAATTTCCCCAAGCA
ATACGAGAATAGCAGATAGAGGGAGTGGCCACTCCCTCCAGGGCTGGGGCACAGAGTACCTGAGGAAGGAATAAATTTGGAACTATTCTCCCCACCCCCTCCAAAGCTGAGATTCGAATCTCGATGGAAGATGGCTCACTAGGTAGTGGAGAAAGTCGCTGAGGGCCACCGCTGGCTGGAGAGTAGGGAGCCACCCCCGGCATGCCACTGAAGCTCACTAGGAAGCTGGCTGGGGGTGTCTGTGGGACTCGGTGGAAAGCCACCGAGGAATTGTCTCTAAAAGTCGCTGGGAAGCTGCCCGCCAGAGC
AAATCAGAAGAGCTGCACTTTGTTTCTCTCAACAGTGGGCATTTAGCTTCCCTCTGTCAGGCACTGGTCTTCATTTTTTAACATAGGGATTATGGTACTTGCCATTACTCCCTTGGTGGAATGTTTTAAGAAATAATGCGTATGTGAAGGCTGTGAAAAATAGGATTGTAATTGTTATTTTCATGAACAAAAATATCTGAACAAAATATAGAAGCTTTGCATTTGCAGTATGTATAAAATGAGCTGATTGTATTGGATGGTCTCCAGTGAGCCTTTCAGGTATTAAAT
GGAGGTATGGCAGACCCTCGTACCTGCAAGATAACTGGGATTATCCACAACTAGCAACACCTAACACTCAGTGTCCTTGATTCCTTAACTGGCACCAAGATAAAAAAAAGTCACCTCCTCTTAAACAGGTATATATACTGGCCATGCCAAACCTTTATCAACTAGAATCTTGCCAAGCAACAAAGATTACTGAAGCCCAACCCCTGGGGAGACTAAACAGGCGATGCATTATGCTGCTGGCCTCATTTTGGCAGTTTCT
AGGTCCCACTTTCCAGGGTAGGGGATTTTGCTGGTATCTACGAACCATGCCAACTTGGCTTAAACGGTCAAGAAAGAGGGGGGTCTCCATAATGGGGCCATTTCACTCTAATTTCTTCTTGAAATGCTTACCCGACTGGTCCCCTCCCTCGCCCCTTACCTATCCCTTTCCTCTCTAGGGTTTTGCTAGGATGTTAGCCGGATGTAAGGTACACGGACGAACTGCAAGCTTAGAGGTAGTGATTGGCTTTGCAAGCAGAAACAAAAACAAAACAATGACCAAAAAAAACCCCT
CCATGTGGAGGGGGACAAGCAGGATCTCAAAGTATCCAGAGCCTTAAGGCACAATGGACCAAGTAACTTCTTACTTTATCTAAGGGCAATGACTGAGGCAGGTAACTCATGGATCCGGGCTAGGAGTGAGAAGTGCTTTATGACTGCAGTGAAACACACAAATAAACTCCCTACCTCCATGAATTCTACATTAAAATCATTAAATAAATAACAGGAAGTGCTGGAGAGTAAAATAAAGAATAAGAAGTGGGGTAGGGTGTAGGGGCTTGAACAGTAGCC
ATCTCGACTCAGTGCAACCTCTGCCTCGTGGGTTCAAACCTCAGCTCCTGCCTCAGCCTCCTGAGCAGCTGGGATTATAGATGTGCACCACCACGCCCGGCTAATTTTTGTATTTTTAGTAGAGACGGGGTTTCACCCTGTTGGCCAGGCTGATCTCGAACTCCAGGCCTCATGTGATCCACCTGCCTCTGCCTCCCAAAGTGTTGGGATTACCGGCGTGAGCCACGACGCCCGGCCAAATCTCTAATTTCTAACCTTCCAATCTTCCAGTCG
GAGAATTTTACTTTTTTCTTATGTAAACATTTATTGCTATAAATTTCTCTCTCAGCATTATTTTAGCTGTGTCCCACACATTTTGATAAGATGTGTTTTCCTTTTCATTTAGGTCAGTATTTTTTTATTTCTCTTGAGACTCTCTCTTTGACCTATGGATTATTTGGGAGCATATTCTTTAGGCTTCAGGTGTTTCTGAACTTGGAATTTAGCCATTCTTTCAGGCAGCTGGGGGTGGGGCCTTTCTCCTACTGATGGATAGAGAAGGTCTTGAC
CCCAGGAAAACAGTGCCACGAGTCTGTTATCACCAGAAAGGCCATATCACCACCCACCTTCTGCAGGCCCACCTGCATGGCCCTTGGCCCTAACTCCTTGATACAAAGGAGCTCCACCCTGGCCCACCATTCCCTGGCTGAGGCCTAGTCCCCACTCTTTCTAAGTACCATCCCCAAGGGTGCACTCTCATCCTGGAACTCCACCTTTGGGACCCCCGACCCTTGGTCAACCACCAGAACAGATAAGGCCATTGCCTGGAAACTCCTCCTCCC
AACAAGATCTTCATTCTCTGAAGAGAAGTGCAATAGTAAAACTTTCCTTTTTGTTTGTGTAGGGGAAGAGCTGGTGTTAATGGGTCAGGCAGGCAAGGCATGAAGTGATAAATAGGGAAAGGATGAAAGAAGGGAACAAACCCAGGGGACCTAACGGACCCACCCTAACAAAAAATTGGAGTACAAAAAAAGTGTATTAAAATTGTGAGACCACACCAACTCATTCGTCACTCGTGTCTTTACAAAGAACAAACCTGAAGCTTCAATGAGAAAGAATTGAAGTATTCTA
TGCTGTACCTCCCGTGCTTTGAATGGTTTCTGGCACATAGTGGGTGCTTAGTAAATATGCGATGAGTGGAGGGACTGCCCCACAGGCTGAGTGAAGTCAGTGCTGGGCCAGAGGGCAGCATAGGCACCATGGGGACCCCCGGGTGGGTGCTGAGCCCCAGGCAGTGAGCCCGTGTGCTGCCCCTGCCCAGCCTTGCCCACCCTGCACAGGTTCAACCGGGCAGCGCTCATCAACGTGGGCTTCCTGGAGAGCAGCAACAGCACGGACTACATTGCCATGCACGACGTTGACCTGCTCCCTCTCAACGAGGAGCTGGACTATGGCTTTCCTGAGGCTGGGCCCTTCCA
TGCCCCAGTGGCCTGTGATGGGAGTGGGAAGTGTGGGGTTGGGTGATAACCTTCTAAAGTTAGAACCGTTCCCAGAAATGCAGACGGGAGAGCTTTGGGAAAACCATCCAAACCTTGTTATTTTTTATGACAAAGTAGGAATGCCACCCTGGCCCTCTAAATTCATAAACAGTCACAGACATGGGATTAAACTACATATAATTTCTGCAACGTGGCTTATAGGCATCATTAAACAGCTGCAATATGTTGAATGGCTATGTCATCATAGATTAGCTACGATACTGGCTATGGACTTCAAGACTCCATGTGTCCTGGCCC
GTAATATTGCACCAAGTTATGCAAAATGATAGCCTTGGGTTGGGCACGGTAGCGCACGCCTGTAATCCCAGCACTTTGGGAGGCCAAGGCCAGTGGATCACCTGAGGTCAGGAGTTCAAGACCAGCCTGGCCAATGTAGTGAAACCCTATCTCTACTAAAAATACAAAAAAAAAAAAAAAATTAGCCAGGCGTGGTGGCAGGCACCTGTAATCCCAGCTACTTGGGAGGCTGAGGCAGGAGAATAGCTTGAACCCAGGAGGCAAAGGCTGCAGTTAGCTGAGATCATGCCACTGCACTCCAGCCTAGGCAACAGAGTGAGACTCCA
CAGTGTTGGGATTACAGGCGTGAACCACCATGCCAGTCTGGGTCAAGTATTTTATATTCATTACTTGAGTTTCATAACAACCCTATAAAGTAGGCATCACTGTCCATTTTAAAACAAGTAAACAGAGGCCTAGGAAAGGTAACCACCCAAGGTCGTATACACCAAGGAAGAGGCAATGCTGGCATTCAGACCCAGGCCAGTAAACCCAAAGCCCCATGCCCTTGACCCACCACAACAATCTGGGATTCTGAGGGGCTTGAGTCAGGTGACACCCCAGATCTAAGCATCTGAAGGTCCCTAACTGTGGAGCCTTTCATGAGAACAAGCCACTGGAGGGTAAGCACACG
ACATTTACATAGCGTTTACTACGAGACAGGCACTATTTTAATGCTTTGCATACATTAACTCATGTAATCCTCACCCAATCCTTCACAAGGGAGGCGCTCTTATTATTCCCATTTTACAGAGCAGTAAATGGAGGCACAAGAGAGTTATGTAACATGCCCAGCTGGTATGTGGCAAAATAGGATTTGAACCCAGGCATTCTGGCTCCCCAGCCCACGTCTTTGAACTATCTGCCAGTCAGAAAAGCCAGTGGGGGATCCACTTTACACAGCCCAGCACCCCTGTGTAAATTCCTGCGGATTTCTAGAGCCCAACCCCCATGGTCAGCCCCTGCTGCAAATAACAGGCAGGCGT
TGGGCGGCCTGTGCCTGGGGACCCCGGTGTCACCCGCCAGGTGGCAGGGAGGCTGGTCCCCTCCAGGAGCCCCCACTTTCTGAGGTGGCCCTAAGCCCCTGCTGCTGTCCCTTCTGCCCCACGCCCCATCCCCCTGTTTAATTCCCCCGACAGGGTCCGGGCAGGGACGAAGCAGGGTCCCCCCACCCTGGAGCTGGGAGGAGGGGGGTGGGGGCGTCACCAAGCATGGGGTCCAGGCAGATTCAGTTCATGGGGGACATGGGGGTCCCAGGGTGAGGACCCCTGGGGGGCTGGTCGGGGGGCGCTCAGAGCCCACGGAGAGCGGCCTGGTGGGGGAGGCCTTGCCAGCAGACCCTCCCTTCCCCCACCCGGAGTCCCGGCTCCCATCAGCCCCCACTTCCTGCTCAGTGTCCGGCCTCTGCCTGCCCCTGGTCAATGCTGCCATTTGTCTCTTCAGCCAAAGATCCCATGTCCACGTGACATGATCATGACAGGAGCTGTG
ACTTTTCAAAAAGAGGTTACACAGACTGAGAAGGACAAGACCTGTTTCCTTGAGACTTTCCTAGGTGGAAAGGAAAGCAAGTCTGCAGTTCCTTGCTAATCTGAGCTACTTAGAGTGTGGTCTCCCCACCAACTCCAGTTTTGTGCCCTAAGCCTCATTTCTCATGTTCAGACCTCACATCTTCTAAGCCGCCCTGTGTCTCTGACCCCTTCTCATTTGCCTAGTATCTCTGCCCCTGCCTCCCTAATTAGCTAGGGCTGGGGTCAGCCACTGCCAATCCTGCCTTACTCAGGAAGGCAGGAGGAAAGAGACTGCCTCTCCAGAGCAAGGCCCAGCTGGGCAGAGGGTGAAAAAGAGAAATGTGAGCATCCGCTCCCCCACCACCCCGCCCAGCCCCTAGCCCCACTCCCTGCCTCCTGAAATGGTTCCCACCCAGAACTAATTTATTTTTTATTAAAGATGGTCATGACAAATGAGAAATGAGCTCTTCCTTGTCGGCTATGGACCCCTCAGCAGTGTGAAGGCAGAAGGTAGGGTGGGCAGGGGAACAGCATTAGAGCCCAGGAGAGTTTGGGTCAGAGAATCCCCGCCAGCCCCAGGCCCTGCAGGCTGGTCATGGGCCACTAGAGGTCACCAGTTCTCCCATTTGAGGTGTGGGGCGCTGGGTTCCAGAGCTGAAGGAAGGGCTGCGCGGCCGCGGTGCGCTTTTTGGTGGGTCGAGTCTC
GCAGGATTCGTTCATTTGTTTTTCTTTTCTCAGGGGTTATGATCCTGTGATGCTTGTTTCCAAATGTCTGAAAACTACTTTTTCAAAACATTTCCACCTCAGTGTTCTATTTGTTTAAGGAATGTGGGTAAGTGCATTTTACCCACAGGGCTTGAACCAACATTCAAAATTTTATGTTAGAACCTGTTAAAGACAAAGGGCAAAACTGATCACAAACTCAAATGCAGGACAGTTGCACTGCGATTCTTTTTTCGTTAGGTTACAGCCCTTATGTGTTGTACTCCGCGGGCGCAGGCTGAGAGCCGTCTGCACCTTTGTTACTGCGGCCCGACGCCCTCTTGCCAGGGCCACAGCAGCATCCCCCGGGTCACCGAGCCGGGGCTTTCCCACGTGCCTCCTTACAATTGCTATGTTTCTGCAAGCAGAGGCCCAAGGAAGTATGAAGCACTCCTCAATATCTAAATTAGCTAGCAAAACTCTACAGGGTGATTAAAAAAAAAAAAAA
CTTCCCCAGGATCTCTCACCATTTCTTCCTTGTAAATCCACGATTACTTTTACCTACAAAACATTAACTTAGAACAGGAATTTAATTCAATTTTTAATGCTGCATATTTTCCAAGTAATACTAGCAATGATCTCTCAGGACAATTTTTAAAATAGGTTATTTATATATTCTCTTGATTAAAAATAATACTATTATTAAAATAGTAAAATTATAAAAATCACACCTGTAATCCCAGAACTTTGGGAGGATAAGGCAGGCAGATCACTTGAGCTCAGGACTTTTAGAACAGCCTGGCAGCACAGTGAGGTCTTTTCTATACAAAAATAATAATAATAAATACCTGGGTATGGTTCCACCTGTGGTAGCAGCTACTTGAAAGGCTGAGGTGGGAGGATCCCTTAAGCCTGGGAGGTTAATACTGCAGTGAGCTGTGATTGTGCCACTGCACTCCAGTCTCGTTGACAGAGTGAGACCCTATTTAAAGAAAATGTATATCCTCAATATAAACTGTTTCAATGATTAGAGTTTTGTATTTTTGTGCTGTAATAGTCAAACAATTGT
TCCTGGGGGCGGCCTGTGCACATCCCTTTTGGAGGGGTCTGCCCCACGCATCCGGGGAGGTACGCAGCCCCTGGTGCCAGGGTCCAGGTGGTGCTACTGGGGAGGGCGCGTGCAGGAACCAGCAGCCCTGGAACCAGACGCCAGGGTAGGAGCTGGTCACGAGCCCTGCCTGGCTGGGTCGGGTCCCTGTCCTGGGTCCCAGAGTGCCCTGGACGTTGGGGCTGCAGGGACACCCCGGGGCCAGCGACGGCAGGTGATGTCCAGGGCCCCGCGCCAACTGGGAGCTTTGCTGCCGCTGCGGCCTTGTGTGAATTTGGAGGGACAAGGCCGGGGCGCGAACTGAATCTACTGTCATATGCGGAGTCAATGCACCATCTCC
CAGCTGCCTGCCCTGAGGAGCATGGAGGGATGAGCAACCAGCTTGCTGACTTGGGTGTCCGGGGTGGAGGAGCGGATGCGGGGAAGAGACAAATGGGGCCTAAGCACTCAGCTTCCTGCGGGGCCACGTCTGGCCCCTGACCTGGAGAGCATCCGGGCCTGGAGAGAGCAGGAGGCACGCGGCTCTCAGCCGATCCCGAACCCTTAAGCGCGCTCAAAGGCCGATCCCTAGAGCAGGGGTGTCTGCTGGCTCCCCGGAGTCGCAGCGAGGCTTTTCCCGAATGGGAGCTCCCCGCTCCGCTCTGGCCTCTTGGGCGCCAGCCACAGCCCGGGAAGGCGCT
TTCAGGCCATGCATCTAATAACCTTTAAAATCAGGTCTCTTGAAACAGGTCTGATCATTCTGCCCTTTGAGAAGCTGCCAGGTGCAAGGGAAACTGAGGCCACAGAATAAGCTTCCGACACACCCCCATTCTGTTCTGTTTCTCAGAACCCTAAAAGTGGAATCCTAGCTCAGGAAAAATGCAAGGTGTCTCCATCCAAGAACAAACACTCCCTTGCTTGTTGGAGCACAGGCTCCCGAGAATTCAGAGCAGCTTATCCCATTAAAGGCACTGCGCGCCCCGCTGGGGGCTTCAGGTGGACTCCTGCCTCCTGG
ATAGGTAAATAAATAAATAGCACATTATTGAGAGAAACTTAAAAAGACCTAAGTAAATGGAGAGATTTATCATATTTGTGAATTGGAAGAGACAATACTATAAACATGTATTTTTCTCACCAAATTGATCTATAGATTCAATGAAATCAAAATCAAAATTCCACCCAGTTTTTGAGGAAACATATAATGATTCTAAAATTCATATGGAAATGAAAATGGCCAAGAATAGCCAAGGTCATCTTGAAGAAGAAGAAGACCAAGGCTGTAGGACTTAGCCGGATATCTATCCCTGTCATAAAGCTATAGAAATTAAGACACTGGGTATTGGTGCACGGATAGGCGAATAGACCAAGGGAACAGAATAGAGTCCACACATAGACCTCTCATAGACAGTCACTTCATAAAGGACAAAGGTATCACTGCAAGGCCATGGGGAAAGGATGCTGTGTCCGTTGGATATGTATTTGGA
AAAATCCATGTTGACAATGACATTTCCTCTCACCACTGAGTGACTGGACTTTTGCCTCAGAGCAGAGAGAGGCCTCCAGGGCAAAACAGTGGGATCAGATGTGGGGATGACACACCCCCAAATCCTTGCTGCCACAGGACCCAGTCCCTCAGCCTCCAGATGGGGCCTTGGCCTCCCGTCCCCTCCTTTGTTCCTGCTGCTAGAGGCTGCTCATCCCAGGAATCAGCCTGTTAGCCTCCAACCCTGGGGTCCAGGGACAGCAGCTCCTAGTGCCTCGGTCCAGGAAGAAGGGAACCTCCAGAGAGCAGAAGAG
CAGGACAACTACAAGGATTAGATGAGGTGTGTACGCAGCAGGTATGCAGCACTGGCTGTTATTATCATGGGATGGGGCCAGGTAGCCCTGAGGCTGGGCCGAGAGAAGGCTGCCCTCCCTGGGAGTAGTGTGTTCTCATGGTGGAAGCAATGTCCCCCCTTCCTGGTCTGAGGACTCCCATCCGGGTTGTGTTCAGCAAAGACAGGGAATCCAAGTGATGGTGCTGCTTTGCCAGCCCTGTAGGTAGGGCTGAGGCCAGGCCCCCACGCTTGAGGGCCAGACTCGGCCAGGCTA
AGGATTGAGGCCCCAGACAAACCGCAGGCCCCGGGTAACACAGCTAGTCGGGCACACATCCTGCAGCACAGGCCCGCGGCGCTGGGGAGATCTACATACGGCATGGAGCCAGGCCGGGACGCAGGCCCGAGTTAGCACGGCTGGCATTGCTGCCACTCCCTTCAGGGCAGGGAGGACAGTCATCTAGCGGCCTTCGGATTACACAAACCCTTTCCTTGGCGGGGGTCTCCCAGGGTGGTCAGGTCCGGACCAGGCAGAGGCCTTGCACCTGTGCTTCCCAGCCCCCCAGTTTTGCGCGGGAACTGCAGGTGCCAAACCCGGAGGCAGCAAAAGTGCTGCCCAAACGGGGATGGAGCCACCCGGGGCGGGAGAGGCC
TAGAACTGCTTGACCTTGGCCAGGGAAGGGCTGGATGTGAAGTTCCACACCTGGAGTGATGGGTCCTTAAAGTCCCTTCTTTCTGTTCTCAGGCTGGCCCTTGTGACTAGTTCATGGCCTCAGACACTGTACTGTGGGCACCATCTCTTGACTCCTGGCCGGCCTTCTCTTCTGGGAAGGGGCTGCTCCAGGTCTTCATTGGACCCAGAGCTTCCTGGATCCCATCAGCAGAGGCGGGACAACGGGGAAGGGTGCCAGAGGCCAGCGGGGTGGGGGAGCACAGATGC
GAATTAGAACAATAAACAAACTTCCCCTTGTGCCATAAATCCTTTTGGGGACCTTCAGATGGACAATAACCCTAGTTTAGCACACTCAATATGGTTTGCTATTATTATTCTTCCAGTCATGAGATGATATTTGGAAACATGATTATGATCATCCAATTCCACCTAAAAAAGAGAGAGAGGGAGAGAGCTTCAGAGCTGCCCAGCCTGGGAGAAAGTCGTGATGCCTCCCCTTCTAGCTGCAGCACAGAGGACAAGTGACTTGGCCTGAGT
GTGTCCCATGGCGTGCAGCTGAGCGGCCTTGGTGCAGAGGTGGATTTGCAGCCAGTTGTCCACACATCCTGGATCCTCCCGGTGCGTCCTGTGTAATGGGTTAACTGGACCTGCCTAAGCCTGGGCCTCCCACCCCTCAAAAGCAGCTTCTCCAAGCTTTCCTACTTAAATTTCTCCAGCCACAGAGAGAAGCATTTATTGTCTCTCACCACACCCGCCCCCCAGTATAGAAGAAAGGAAGACTGGGGAATTGATCTCTCAGAGCACTTGGAGAAGC
CCAGGCCCTTGTGCCTTCACCTGTTCCTGTGTCTGTCCTGGATGCACGTTGTCTGACTCTAAGAAGCTCCCCTGCCAACCCCATGTGCCCACTGCACCTCAGGCAGGAGGGGTGGAAGCCCTCATTTCTTGATGTTTGCTTTTTGCCTCTTTGCTAGTAACATCTGATTCTGAGAGCTGGGCCCCCACTGGGAGAACCTCCCTGTCATCCCCCAAGCCAAGCCCATGCTCACCTGCTCCTCACCTGCCCTGGGAGCCTAGGGTACCAAGGGTACCGAGGAAGCCATGGGTAGTGGGGACACCATGGGTACTGAGGGTACTGAGGGTCCTGAGGG
GGAAGAGGTTGCTGTGAGCCGAAAGTGCGCCATTGCACTCCAGCCTGGGCAACAAAAGAGAAACTCTGTCTCAAAAAAAAAAATTTTTTTTTTAATTAAAATTAAAAAAAAAAAAAGAAAGATAAAGCGAAGTCCATGTGTCAGGAGCAAGCACAGGACAAAGTCACACAGAGCGGTGTGAGAGGGAGGCTGGGAGGGCAGCCACAGCTGTGCGGGGTGGTCTGGAGAGGACATGGGGCAGCCACAGCTGTGCGGGGTGGTCTGGAGAGGACATGGGGCAGCCACAGCTGGGAGCGGGGGCAGGGGCTGGGGAGGAGAGGAGGAATGTGCAAGCTCAGCTGTGCAAGCTGGGGTCAATGGCTACATCAGAACCAGACCCCATTGCTGGTAGCTTCACCGTCTCGCTCTCATGGGGCCTCCCAGCTATCCCAAATCTCCAAGAAACAGACTCAGAGACCTGC
AAACCAAAGTCCTCTGAAATAAACATGATAACTAGAAAGTGAAACGTCAGTCTGGGCGTGGTGGCTCACACCTGTAATCACAGCACTTTGGGAGGCCAAGGCAGGCAGATCACCTGAGGTCGGGAGTTCGAGACCAGCCTGACCAACATGGTGAAACCCCATCTCTACTAAAATTACAAAAATTAGCCAGGTGTAGTGGCGGGCACCTGTAATCTCAGCTACTCAGGAGGCTGAGGCAGGAGAATCGTTTGAACTTGGGAGGCTGAGGCAAGAGAATCGCTTGAACCCGGGAGGCAGAGGTTGCAGTGAGCCGAGATCACACGATTGCACTCCAGCCTGGGCGACAGTGGGACTCTGTCTCAAAAAAAAAAAAAAAAAAGAAAAGAAAAGAAAAAAGAAAGCAAAATGTCAGCCCCTGATAGGCCCT
AGAACGTTGAAACTCCAGTACTGTTGGTAAGTTCCAGGAAGACAGGAACTTTGCACTACTTGAACTCCAGGGTCTAGAACAGCCTGCAATCTAGCAGATGCTGTAAATTTTTTAATTAAATACTGAACTCCTGTAGGACGGTGATTGTGTTTTTATTCATTCCCAGCACTTACTATAGTGTTTGGTGATTACAATGGCTGCAGCATTTGTTCAAAGCTCTATCACAGGCTTTCTACAGTGTAGAGCTTAACCTGCCTATCCCTTTTCCCAGATCAGGGGAAACAGAAAGTCAGGAGGTTGCACGCAGTTAAT
GGCAATGCGGAGCCATGGGGAGCAGGGCAGGCAGTGGCCACGCGCCCAGGATGGTGGACAGGAGGGGAGACCGAGCCTGCCCGTGCAGGGAGGAGGGGCGTGGGGGCTGCCGGGCAGGGGCGGGGAGGCTCGGAGAGGCTTGTGGGACGGATGCATCGGGACCTGGGTGGCTCTCGGTCCGGGATCAGAAAGCCTGGGAGGGCCGAGGCCTCCTTGGGTACTCCAAGAGCGGAGGGGCAGGCCCGCCTCCCTGCCCAGTGCGGCGGCGGGGAGAGGGTATTCCCGGAACTCCGCGGAAACGGCCTGAGGCCAGCAGCGCGGGCGTG
GTCCATTGGCCCACTGGCCTGGAGCCTTCTCCCTGGGAGGCGCTGCACCATGAACCTTAAAATCCCTGAGCCAGCGCCCTCACCATGAAGTGCAGCTCCCAGGGCCATGGGGCAAGGCCAGTGCGCTCTGGAAAATGCAGGTGCTCCTCATGTGACTACGATGTCAGCGTGAGGGCTGCTCGTGGGCGTTTAGACCTGCCACTCTACACTGGGACATTTTCTTTAGAGAATAGCTTGGGAATTGGGGCTTGCTTGGATTGTTACCTTCTAATTTTGCCATCATTTCATGAAAGAAAACTCCTTTCTAAGTTAAAATGAACAAACTCA
AGGAAACGCCCCTTAGTTTCTTGCATATTTCAATTTACCCTTAACATATGAACTTAATTTCAGACGGAGACCACGTTATCAGTCCCACTGATGGACAAGGATGTGGCGCTGAACGTGGGGCTAGAGATTCTCCTGGGGGTCTTGACGTGAGAGCCGCCCCCAGCTGCTTTCTTCCTGGTTTTCTGCTTCTCTTCCTGCTTTGGTTTCCTCTCTCTACATTCTCACCAATTATTCCTGTTCTTCCTTTTCGTCTGTCCTTTGTCACTTCAGTTTCCTTCCCTATAGTC
CTAGGGATAAGCTGGGGGGCGGGGCCTGGAACCTGGACGGAGCCAAGAGTCCCGGGACACACCTTGGCGCCCCAGACCTTCTGGCAGGTGACCGCCCTCCGCCCCCCTTCACTTGGAGGCCGGGCCCTGGAGGGAAGCAGCGTGAACAGAGGGAAAGTGCAGGCTAGAGGGACGCGGCCTGAGCTGATTTCACAGGGCACTCGGGGCCGCGAGGAGGCCGCAGCCCAGTCCCGAGCACCGTAGTCCTCCCTGGTCCCCATGCTAAAAAAACCTCCATCCCGAGCCAAGCCTCCAAAGTTCGAAGGCGCTCACAGTCCGACAGCTTCTGACGCCTCGCGCCAGGGTTTCCCGAAGG
CCTGGCTAATTTAAAAAAAAATTTTTTTTTTTTTAGAGATGGGGTCTCACTATGTTGCCCAGGCTGGTTCAGAGCTCCTGGCTCAAGTGATCCTCCTGCCTCCACCTCCTGAAGTGCTGGGATTGAGAAGCCTTTTTGACTCCCCAGGACAGCCCTCATCCATCATCGAGACTCCACTCTCACACCACTTCCTCCTTCATAGTCCAGCATGGGAGCTGTCCATACCCTTCCTGATGTGGGGTTCTGAGAGCAGGGCTGTGCCTCACTCTCTCTGCTCTCA
CCTTTAAGCATTTCATAGCAAGATCTGCACCTGTTTGAGTTATTCTGTTTTATTTCTGGCACTGCATCAATATAGCCATTTGTTTTATTAAATGACTCTGATGGCATTTTTTTTTTTTTTGAGATGGAGTCTCGATCTGTCACCCAAGCTGGAGTGCAATGGCATGATCTCAGCTCACCGCAACCTCCACCTCCTGGATTGAAGCTATTCTCCTGCCTCAGCCTCCCGAGGTACGCACCACCATGCCCGACTAATTTCTTGTATTTTTAGTAGAGGCAGGCTTTCACCAAGTTGGCCAGGCTGGT
TTATCCCATCAGAAAAGAACAGAGATTCAAATCTTGCTATCACCATATTGCCTTTTCATCATCAGGGTTAGCCACAGCACAAGCTATTGAGAAGCTGCTTGGCAAAACTCCTGTGCCCAAGAGGATTGTGTCTTATGGGCTTCAGACACAATCTCTGCCAAGGAGAACCTGCAGTCTAGGATGAGGAAACAGTTATAGAGAGTAGATAGATAAAAAGATATAAGTATTTACAAATCCATAGTATAGGGTTGGTAATAAATTACTAGAACAAACAGGAACTGATTTATTACTTACATCTTAGTTCTTTCCAAAAAAAATTGT
TGGCTGCCCCTTTCTTTTCTTTCTTTCTTTCTTTTTCTTTTTTTTTTTTTTTTTGAGATGGAGTCTCACTCTGTTGCCCAGGCTAGAGTGCAATGGCACAGTCTCGGCTCACTGCAACCTCTGCCTCCCAGGTTCAAGCGATTCTCCTGCCTCAGCCTCCCAAGTAGCTGGGATTACAGGCATGCGCCACCACGCCCAGCTAATTTTTGTATTTTTAGTAGAGACGGGGTTTCACCATGTTGGCCAGGCTGGTCTTGAACTGCTGACCTCAGGTGATCCACCCACCTCGGCCTCCCGAAGTGCTGAGATTACAGGCGTGAGCCACCGCC
GTTGAGTTTCCACAAATGTGAACAATAGAAGAGCATCTGATGGTTATAGCATCAGGGCCAGGCCTTCAATAATATCATTCCCAATTTTCTATTTTTTTTTCCTTAATTTAAAAAGAAATAAAAGCGGAGTATCCTCAACTGTTATGCATTTCTGCTATTGCAGTTTCTGCCCAAACTGTCATTGAGGTAGGGCTTTATATTAAGAATCAAGTACATACGTTTCATACAGTTAATCCCCAGAATGGAATATATGGTTATGGCTATGCTGAAAGGTCACTTGTAAACACTGGCCATGTAGCAAGAGTAATCTGAGGTTTGGGTGTATGTAATTTGCTTCTACAGTAAAATGTGCTTCAGTTTAAACATTTGCTGAGCTCAACAGACACTTCACA
TGTGGCTTACAACTAAGGGCAAGGAAATTGCTTTACAGAAAAGTATAAAAAGTCCCTGGTAGCAAGAGGTATCAGAGCAGCCCTTGTGCCTGTGCTCTGTAAAATACTGATTCCTAACAAACTCAGCAGCTCTGTGAACACCTCTTCATTTGCAGAAGGTTTGTGGCCCCTCAGGTTTAGAGGAGGGTGGCATGGGCTCAGTGCTGTGTGAGCAGTGTATGCTGTATTTCCGCTGCCCACAGAGAGAGCAGTGGGGGCGAAGGGGTAGGGAATCTGCAGCAAGAAAGAAGCAGAGACAGGAAACAGAGGGCCAGTAATTGAAACCATATGTTTCAACAAAGACATGCTTCTGGTAG
GAAGGTCCACATTTGTTCATTTGTTTGTGGAATAATGACTGAGCACCTATTATTTGCCAGACACTTTGTTGGGAGCTGGTGCTTCGCTGATGAACGGCAACGCGCTGCCTCATGGAGCTTACGTTCAGGTCTGCAATAGGGAAGGCAGATAGTAAACAAGTGAACAAACGTTTTGTGTGGGCCGGGCGCGGTGGCTCATGCCTGTAATCCCAGCACTTTGGGAGGCTGAGGCGGGCAGATCACTTGAGGTTAGAAGTTCGAGACAAGCCTGGCCAACGTGGTGAAACC
AACACTCTATACCTTTGCCTGAAGTTTTAAGTTCTGGTTTTGGAAAGTGGATAGTGGAGACAAGGGGCCGAGATTGAACAGAGGGCAATTTCTCTTCTTCCTCTTTGGGTTTCAGCCTACAACCCTGTATTCCTAGGGTCACTCAGAGTTTTAAAATCAGGGTCTGGTGACATTCCTGGAGAAAATGGATCTGGAGCAGACCAGGCATTGTGCTTCTGGGCTTCTTGGAAGTTGCACCTGAGCGCAGTCCGTCAGTGTCGGCAGGGAGATGGATTGGCAGGAGCCAGGAGGCAGGAGGCAGGCATGATGGAGGGAGATGGCATATTTGACAGATGCTGACAGGGCTCGTT
CGTCCCCGGGGAAACTGTGGAGCCCTGAAGGCCAGGCAGTGTCCCTCCCTGAGCCCCTCGTGCCTTGGAGCCAAAGTGGTACCCCCTGCACTCTAGGCCCAGGATATGGCACTACAGAGGCCGTGGCTGGGGCTAAGGCTCTGAGCCAGGACTGAGAAATGGTCCCCTCTCAGGCCTGCCTTAAACCTTCTCCCACCCTGACCCTGCACTTGCTCCCCAGATCCACTTCACTGGCTGCTCCATGAATCCAGCCCGCTCCTTCGGCCCTGCCATCATCATTGGGAAGTTCACAGTCCACTGGGTGAGCCCCTCTGCTGGCAGCCCTGGGGAGGGAAGGGAGCCTGAGTT
CCCTTGTGGCCCCAAACAGTACCTGCCAAGGCCTTTATCCGGGACCTCTCAAAGAGCCTGGCTGAGCTGTTGTCATTATCCAGCTCGTCGTCTGGGGCGTCCCAGCGGGCATTGATCCTGCTGTAAGGTGGCTGGTTGCCCACATTTTCAAACTCTGTGGCCGATGTCATGTCAGCAGGCTCTTAGCAGCTCCGCCTGCCTCAGTCTTCATGGAAGGATCCCTGGGGGACAGCAACACAGTCAGAGGGTTATCTCTCTACCCCCTCGGACTTTTTCTCCGGGGAAACTTATTCGGAGCATCCAACGTGAGTAGATCCTGACAG
TGGGTGGCCAGGCTGCCTGGGGCCGTTAATTGGCTCTATTCATCCCCTTAATGAGATGGAAATGAGGCTTCCAGACAGAGCCGGCATTGAGTGGGGGAAGAAAGGCGGTTTCTTTCCGGTCCTGGAGGGGCGGCCCACCCCCCAGCCTGCTTGCTGCTCCTCTGCTGCCCTTCACTGTCCACCCAGCTCAGACACACTGTGGCCACCCAGTGAAGCGTGGCTTGAACACCTCTGCACCCTGCACTGCGGACCCCAGGGGCTCCATCCTGGCATTGATACATTCACTAGACAAACATTTACTGAGTGTCAGCTAAGTGAGGGGACACACATCAAAAACAAAACAAGAATAAAAATAGCAGCTACCATTTTCTCAGTGTTCATTAGTA
TCAGCATGCTGGATCCCGACAGCCCTCAGTGCACAGCAAGCCCCGGGGACTGGCGGGATGCTCTGCTCCTTGTCTATACATCTGTCTCCTTTCCAAGCCTAGAATGTGATCTCTTTAGGGCAGGACCCACAGGCCACCCCCACACTCTCCTTGCCTGCCCCTCCACAGGTCTCTGTGGCCGAGGCAATTTCAGAATCCCCTCAAGACAGGACTTTGCTGCTGCTCTTGCCCGAGCCCTGTCGGGGCTGGATTTGTGGGCTTCTCTCTGGGTTCCCTTTGCGGACTTTTTGGGTATCTCTCTCAAATGCAGTCACTTTTTTCTTTCCTCAGCATCAGCAGGGAAAGAA
TAAATGTTCCCAGTCCACTGTTGTGCAAATCTGTAAACCTGAGGGCAGAGGTTCTGTCTTGTTTATCACTCAGTCCCCCAGGGCCTAGCTATTTTCTGGTACATACTCTTAAAAAATGCTTATTAAAGGAGGAGAGAAGGAGCCTCAGAAAATTTCTTAGGGTTCTCTGTATGTGACATCAGCTGTCTTCCTGTGCCTGATGTGTAGCAAAGAAAGGTTGCATGCTCCCTTGCTCCCTGTTCTCTTCCAGACCGTCTATGACCAGTATTTCATCACCCTGTATA
TGCTGCTGTGTCGTGTGGCTGGATGGAATTCTTCCCTAGGGATGCTAAGAAACCCTGTTGCCTAAGTCAGTGCTTCCTGCAAGCTACTCTTTGTAATTCTTTCCCCAAACAAAAAGAAAACAAGAAATATACAGTCTGTAGCTATATAGAGACACCTGGATCTATATTGTGTGGCAATTGGATTGAATGTAACTTGAAGTTTATTTTTGTCTTACCAGACTAGTGTTTTTTCCTGTTAATTTAAGTGCTTTAGTGAGGGTTGCCATTGATTGAGCAAACA
ACTATCTATATGTATTCCATAACATCATGTTGTATATCTTACATATACGCAGTAGGATTTGTTTTTTGTTTTTCTTTTTTAAAGTGAATCCCCAAGGAAATGGAGGATATATGGCAGGGAAATATCTTACTATTTGTTCCCTGCCTGATATTTATGCTTGCTTGGATATAAAAATCACAGTTCTAGCACATAAATGGGATATTAGAAAACAGAACACAAACATAAAGAAACAGGTTATTTTGCCTATCAGCACTTTGTTTACTTAGGCTTATAAAGTGTGTTCACATTCACTTCATCTAACTATAAAAGAAGTG
ATTATGAGGAAATTGCATTCCCAAATGAACTTTAAGGACAGCTCTCAGCAGCTTAATTTGCAAATGCCAGTATTTTCCCTCTCCATAAAGGGCTCACCTTCTTCGGTTCAACGTCAAATAGAAGCAAACAGAAATTTTGCTTCTAAGAAGCACAGATTATTTCGGGGGAGTAAAGTTCTCTGCCTTAAAGACTTTTCTACTTAACAGCAATCTCAACAATTTGGGAGGCCGAGGCGAGAGATTCGCTTGAGCTCAGGTGTTCAAG
CAGGAGCTCTGAAGGGTTTTCACGTGGATGAGCCACACGCCGGGATTTGGAATTGCGGGAAGTGCCCAGCGAGTAGGGTAGGAGGAATGTTGGGGGTGGGACTGGACTAGAAGGGAGGCTGGGACGTCGTCGAGAACGAGATTGCAGGGACGCTGCGGTGGGAGAAGTCGAATTCCCACCCTGTTCGTCCTCCGCAAAGAGTGACTGAGGCTCAAAAAGCCACAGCCTTGCCCAAAACGGATGCAGCGGGCGCAGGCACGGTCCACACCCCGAAGCTTGCCGATGCC
GGGGCCAGGGCCCTTCACCCGCGAGGGCCCAGGGACCACCTAGATGCAAGGAGAGCCCAGCAGGCCCTGTGCTCTGCCAACTCTTTCTGAACTTTTGTTTTCAGTTCTTTTCCTCACAGTCTTACCAAATGTTTCCCAGCCCCACACATTCTTAGACCTCAAGGAGGAAATGCTTATTTTTGTGAACTAAATCAGCACAGAGTAAGTAGGAAATCTCTATTTCTTAACTCAAATCTTATGACCTCCCTTGGTTCTTCTTTTGAGGAATCTACATTGTATCCAGCTACATGCATGTGTTGTTAGTTCCCCAG
GCATCTGAACTGAGACACCAGCCCCAGAACAGGGGTGTGATAGGGAAGCAGATTGCATTCCTGCCTATCTAGACGTGGAGCCAGTGCAGCCCCCTCATCCCACCACAGAGACCTCTGTGCATGTCATCAGGAGCTCCCCCAGCCACCCCTATCATGGCTGGTGCCTACGCTTATCATTTGGGGTATTTGTGGGAAAGCCAGGGTTCCAGCTCTGCCCAGCTGCAACCTCTCTTCCACCCTCCCAACCTACTCTTAGCAGGAAGCTCAGGGAACCTGGCATTCTGCTGTCCAGTCCATCAGCTGAAACAATAGAGAGCACCTCAGTGAGCAAAGGTCAGATATACACCCATGCGCTTATGCCACAGCCAGTAGTTAGTGAGA
AGAAAGCAATCCCAGTTATAGACCAGGCTGCTGACTGAGCCCCCCAGAGAAGCTGCTGCTCTGCCCTCCCGCCCTTCACTCCCTGTCCTTCCATCCCACCTGCTCCCCACGGCCCAGCACTGCCTTCCCCTCCAGAGGCCAGGTGGCTCTATCTCTTTGCCTTCCCCCCCCCCCCCAGACCATTTGGCCCCCTCCCCGCACCAGCAGAGGCTCCAAACACCAGCCTCCCTGACAAGGCCAGACATCCGGACATGCTGGGGCTCCGTTATTCATCTACCTGGGCTCTGCCTCTCTTCCTTGGGGTCACGCGCATCCCTCCC
CATACAGATAAATGCCCAGATCTTAGGCGTGCTGCTTGATGAGTTTTAACAAACCCTGTCCGCCGGGCGCAGTGGCTTACGCCTGTAATCCCAGCACTTTGGGAGGCCGTGGGCAGGTGGATGACCTGAGCTCAGGAATTTGAGACCAGCCTGGCCAACCTGGCGAAACCCCGTCCCTACTAAAAATACAAAAATTAGCCGGGTGTGGTGGCACATGCCTGTAGTCCCAGCTATTTGGGAGGCTGAGGCAGGAGAATTGCTTGAACCCGGGAGGGAGAGGTTGCAGTGAGCCGAAATCACGCCATTGCACTCCAGCCTGGACGACAGAGTG
CATCCCTTCCTGTCTTCTATGCCACTTCCGCATTCTTTTGTTCAGTAGACGTTGACACAGAAATGACCACCCCTCAAACCAACACTCTGCCCCAAATTACCCTCCAGGCTGACCCCGTTCCTCCTTCATCCCCCTAACTTGCAGGGCGCTAGGGACACAGAAGCGAGGCCTCCAACCCAAGGAGCCCTCCCTCCCATCTAGCGCACCGCCTCGGCGGGAAGGAAGCCCGTGGTTTGCGCGCTGAGCAGCCTCCCCACTCCCGCCCTGCCCAGCGCCGCCGTTTCACTTCCTCCCGGCCCTCCCTGCCTGCAGGAGCATCTCTGTGCCCGGGTCCCCGGGCCACGCCATGGCTGACACCTACGCGGTGGTGCAGAAGCGCGGGGCTCCAGCGGGCGCCGGGAGTGGGACGCAGACGGGGACGGGGACGGGGACGGGGGCGCG
GATGAGTGAGAATGAGTGAATGGGAATGAAGGCTTTAGTGGAGAGAAAGGCAAAGAGGAATTAGGGACAAGAAATAGCATCGGGTGGTAGACGGTGGTGGATGGTGTGCTAGAGACATCCAGGGCTTATGGTTCCGAAGTGACTGTCCTCCATAATGTCACCCATCAATAGAGGCTAGGATATAAAAGTAGATCATTTAGGATAATTCACGAAAATGCACACACAACTGTACATGTTGTTAATCTTGTGCAATGTATCTGGAAAAGTGAAGAAGTCATTTTCTTGAGACTATAACAGCAATCCCTGTGCCAGCAATCTTAGGACAGGACTTTTTTAGCTGGCTGC
TCATATCTGCCTATGTTTCTTTCTTTTTCTTTTTTTGCTGTAGCCTGGGGTGGAGCAGAGGGGACTGCTGTAGCTGGGGACCTGGAAACATGGTCAACACTGAAAGTAAAAACACAAACTTGGTTTTTCCAGGGAGCTGCTGGAAACTGACCCAAGGCAAAAGCAAGGTGCAGGTGGAATTACTGAGAGGTTGTGGAGGCCTCCTGCTCCCCTCTCTGCTGCCAGACACTCTGTGTGGGGCCCCCCAAAACGTGCCTGGCACCCCAGTCCCTCAAGTGTTCCCTGGATATGGGGAAATTGTTGACTAACGACTTTATAAGTCATGGACATTTCTTGGCTGGGTGCAGTGGCTCATGCCTGTAATCCCAGCACTTTGGGAGGCGGAGGCGGGCGGATCACGAGGTCAGGAGCTCGAGACCATCCTGGCTAACACGGTGAAACCACGTCTCTACCACAAAATACAAAAACATTAGCTGGGCGTGGTGGCAGGCGCCTGTAGTCCCAGCTACTCCGGAGGCTGAGGCAGGAGAATGGCGTGAACCTGGGAGGCGGAGCTTGCAGTGAGCCGAGATCGCGCCACTGCACTCCAGCCTGGGCGACAGAGCGGACTCCGTCTCAAAAAAAAAA
GCTCACGTCTTTGTCAGAACCTCGGTATTTCTGATGCGCCTGGAAGCCAATATCCAAGCCGTTCTCAGCCACTGGATTGGTGGGCTGCTTTGCTCAGAAACTCCTCGATCAGGAATCCCAAGCATACGTTAGTGATGACGGTCCCAAAACAAGGGACATTTCTTAACCATTCTAAAAACCCGTTTGCTCATTAGTAACGCAATGAAAGTTGCTTTCGTCTTGGTTCATATATTTTATATTTGAGCAAGGCAATGTCCGCTGCTGGGGTTAGAAGTAAATGGCTCGTCTTCATCAAACTAGATCAGTCCGTAG
GAAATCCAGAGGCCAAGCCGACAACCCCCAGCTGGCCCTTGGGGTGGGGTAGAATGACCTCGGGTGGAGCTGATGCTGTCCCCTTGCCTGCCTGTCCACAGCGCCTGGCGCATGAGTGCCTGTCACAGAGTTGTGACAGTGCCAAGCACTCTCCAACGTTGGTGCCCACAGCCACCAAGCCCGACGCAGTGCAGCCTGACAGCCTCCCCTACCCACAGTACCTGGCGGTCATCAAAGCCCAGATTTCCTGTGCCAAGGACATTCACACCGCCCTGCTGGACTGTGCCAACAAGGTCACGGGCAAGACAC
ACCAAAGCGCCAAGGACTGCAGCCAGGAGAGAGGGGGCTCACCTCTTATCCTCGGCGACCCACTGCACAAGCAGGCCGCTCTCCCAGACTTAAAATGTATCACCACTAACCTGTGAGGGGGACCCAATCTGGACTCCTTCCCCGCCTTGGGACATCGCAGGCCGGGAAGCAGTGCCCGCCAGGCCTGGGCCAGGAGAGCTCCAGGAAGGGCACTGAGCGCTGCTGGCGCGAGGCCTCGGACATCCGCAGGCACCAGGGAAAGTCTCCTGGGGCGATCTGTAAATAAACCTTTTTTTCTTTTGTTTTTTAAAAACTGTTTTTCCCATTAATT
GGACTAAGCTTTGCAGTGACCCGTGCAGCTAAGTTAAGTGGAACCCTCCAACCCCCAAACGCCGAGATTCTCCACGCCAGAGGCCCGGTGGGTGGGTGAGGGGCCTGCCAAGCCTGGGAGATTTATTTGCAGGATTTTCCCCACGGACTCATAACTGAAATCGCAGAAGGCCTTGCGGTTTAGAGGCCCTGTCTCATGCCCCAAATTGCATTTTCCCGGAAAGGGCTCAGGGCGACTGAGGTCCCCACCGCCGCTGCGGAGCAGGCTAGGGACTGGG
TTGTCAGGAGGATTTGAGGCATTTCTTTGTTGTTGTTGTTGTTTGGCTGTTTCCAAAACCCATTTGGAAACCTGTTATTCCGTAAGAGTAGCCTTCAAATTCTTAAGCATTTTCTATAAATCTTCAGTGAACTAATAAAAGTATTTCCTTTTCCCTTTTCTGGCAATGGGTAGTCTAGTTCTGTTAATATTCCTGCAAAGAAACTCATCTACCAGCCTCACTCACACTGTGCACTTTTGCCCTCAGAATCCTCAGTGGCTAGCCTAATTGACTACAACCAGTTTAGATGATCAGCTACCTTCC
GGCATTATGCTAAGTGAACAAGGCCAGTCACAAATATTGTATGAATCCACTCATATGAGGTACCTGGAGGAGTGAAATTCATAGATACAGGAAGTAGAAGGATGGTTGCTAGGGGCTGGGGGAAGGGGAAGAGGGAAGTTGATTTATGGGGACAGTGTTTCCATTGTCAGTGATGAAAGAGTTCTGGAGATGGATGGTGCTGGGTTGCACAGCAATGTGAATGTACTTAATGCCACTGAGCCATACACTTAAAATGGTTTAAATGTCATTTCTGGTTAGGTACACATTACCAAAAAAAATTTTTTAAGCATGTAAGTTGGCTCCTAGATTTCTTGCTCCACTAATAAGTAAAAATATTTGTAAAATGAAGACATCTACTACAGAATAATAACATGGAGTTAGGAGACCACAAGGAGTAATCCCAGCATTGTCAGAGGCCAAGTGGGAGGATCGATTGAGCCCAGGAGTTTGAGACCAGCCTGGGCAACACAGTGAAACCCTCCTCTCTAAAAAGAAGAAAAAAATAAG
CCCGGATTGATGTAGAAGTTTCTTTTTGTTGATTTCAACCTTGAATCTCATTGAGCTTCCTTGCAACCCAAGTTTTGAAATGTTTATTGTTATCTCTGAGTTTTCATTTTGGTACGAAGCATTGCCAGAGAGCTAGTGTGATCCTTTGGTAGTGTCACTACATTCAGATTTCTCATGGTGCTAGAATTCTTGTGTGGGTCCTTCTCATCTGGAGATGCTAGCACTTCTAATTTGTGTAATTATTTTTGTTTGGGTAGGATTTTTTCTTTTTCTTTCCTTTTCTATAATATTATTGTTATTTTTTTC
CGGCGTCTGCTCAGCCGCGAGCGAGAACCAAGCCGGGCCGGGCGCGGGGCCCGGGCGAGGCCGCCAAGATGGCCGACGCGCTCGGCAGCGCGCGGATCACGCGGGAAGGCTGCCCTTGGCCTCCCGGGAAACAGCCAAGGTTCCGCCGCCCTCCTTGGCGCTCTGCCCCGGCCGGCCTGCCGGGATCTCCTCCCCGGCGCGGTCTGCGGCTCCCGGGGCCTCGCAAACCTTCCAGGCCCGAGGCCATCCAGACGTGCACACCAGGCCCGGCCCGCGAGGGGAGACACAGGGGCCGGGGCTGCGGCGGCTGAGCTCCCTGGG
GGCATGGATCCCCTGTGTAATTATCCCTATTGCCCTCAGAGCCGATTATGCTTCCAAAGGGTAGCGGCTTTCGGAAGGAGGTGAGTGCAGGCTGGCCCCTTTGCTCACACCAGTCCTGCTAACTGGGGCTAATGATGATAATGATGACAGCTTGGATTGACAGCACACCTGCCATGTTCCTGTTGCGTTACATCCACTATCTCCAGCCTCCCTACCGTCTAGCATGTGCCACCTTCAAGGTCTTGGCCGTGTTCTTCTAACGCTGATACTGTTATTTACTTCAGTTTTTTCTTTAAATCAACTCAATTTTTTATTTAAATGTATTTTTAAAGTGGGGTACAAAAAATTAGAAAGAATGAATAAGACCTACTATTTGATAGCACAACAGGGTGACTATAGTTAATAATAACTTAATTGTACATTTAAAAATAACTAATCAAGTATAATTGGATTGTTTGCAACACAAAGGATAAATGCTTAGGGGATGAATATCCCCATTCTCCATGATGTAAT
ACTTCGAAAAGTCTCCCGACTTCTGCGAGCGCGAGCCGCGCCTGGACTCGGCGGGCACCGTGGGCCGCCTGTGCAACAAGAGCAGCGCCGGCTCGGATGGCTGCGGCAGCATGTGCTGCGGCCGCGGCCACAACATCCTGCGCCAGACGCGCAGCGAGCGCTGCCACTGCCGCTTCCACTGGTGCTGTTTCGTGGTCTGCGAAGAGTGCCGCATCACCGAGTGGGTCAGCGTCTGCAAGTGAGCGGCCCGGGGTCCCCTGGGCCCTGATCGAGGTCCCCTCCTGGAGCCTGGCCCTCTGAGGCTTACGGTCTTGGCAAGGCAGCATCGCCTTGGCTCTTG
AAGTTAGGAGGCAATCACAGTAATCCAGATGGAATGAACAGCGTTGGCCACAGGAAGCTATTGACACTGGAGACAAAAGGTGGAGAGAGTCAAGACTGTTTTGGAGATCAACTGCTTGTTGATGTCCTAAGTGAGGGAAGAAGAGAATCTAAGGTGATTCCTAGTTTTCTGTCTGGAGCAGAAGGGAGTGGTGGGAAGGGGGCTGATGGCTGCATCCCGTACTCTGTGCCAGCCAGCACCCATACCATTTCTCTATATTTGGGAGTTCCGCACCCCGTGAGACTTGATGGCAGCAGAATCTGCCTCCTATGTTGATGCTCCTATGA
TCTGTTGTTCAGGCTTGAGTGCAATGGCGTGATCTTGGCTCACTGCAACCTCCGTCCAGCCAGGTTCAAATGATTCTCGTGTCTCAGCCTCCTGAGTAGCTGGGATTACAGGCGCCCGCCACCATGCCTGGCTAATTTTTGTATTTTTAGTACATGAGTTTTCACCATGTTGGCCAGGCTGGTTTTGACCCTGACCTCAAGTGATCTGCCCTCTTTGGCCTCCCAAAGTGCTAGGATCTCAGGCGTGAGCCACTGCACCCGGCCGACTTTCATTAACTCTATTTTCTAGATGT
CGCCTTCCCATTTCTACAGCACTGGCTGCACTGGGGCGCGGCTTCAAGGGGCAACAAAGCCGGCCACCAGCGGCTTCGTCGCACCAAACAGGCGACCAACGAGTACCTTCACTCGAGCCCTACCATCCACGCCGGGCAGCAGCCAGCGGACTGCGCACGCGCGGCCCCGCCCACCCCTCCCCCGGAGGCCTGCCCTGGACCCCGGCAGCGCGCGCTCCCTCCAGGGAGAAAAGGCCAGCGCCAGGGCCAACCCGCAGCGTCTGAGCAGCCCCTCGCTGGCTTGCTCCTGCCCGGACTCGAACGCGATTCCACCTAC
TGAAGGTAGAGTCGGCATGGCAAGGGGTGGGCTGTTTAATCCTAGACAACCCCGGGCACTTGATGCCAGTCTCACGGTCACTCTTACATGAGGATTATTTATTACTGACCACCCTCCCTTCCTCTGTCATCCGGTGAGCTACGATTTCTCAGTCATAGTCCCACTGAGAATCGCAGCCTCCCTGCAGCCTTTCTCACCACTGTGCACCCTCCACCCTGCCCTGGGCCCCGTGTGCACCCCCGGGAGGAATGATTCCACATCGTTCCCGGATGCAGGAATGGC
AATCCCTCTTGTAAGCCGACAGCTCTACTGATGAGTTCAGCCTCTTCATCCTCTGGCAAAACCGTCTTGGCAAAGCCAGACAGAGAAGAAAGGAATGAAAACTGACATGACCGTATTTATAGGAGCAAGAAAGAAGCTAGCCAACATTCACCTATATTTTAATCAGCATACAACAAAAAAACCGGCAAGCAGGATGGCCAACGCTGAGCAACTTTTTGACCTCCATTTCTGGCTTCGATGCATTTTGGCACAGGGAAGCCTGGGGCTGACAAGGGCTGAGCCGA
CCCAAGGGCACAGAGCTCATGAACCTGAATCAGGGTTCACGCCAAACAGTGTGGCTCTGGGGCCCCGGGCTCCTGTACACTATTCTGCATGATCTCTTGGCCTGGAGAACAGACCCAGGTGGACTGGGGCCATCACTCTGGATGCCCAAAAGATGAGGACTTCTTAGGAAGTTGAGCAGCGAGCACTAGATATTATTAATAGATGTCAATAGCTGCTCAGACATAGTAATCAAATGAATTCTAAGGTCTTGAATGTAAGGAGACTCACCACTTATCCTTC
GAATGGGTCCCAGGTCACCTTCCAGTCTTGGTGCCTCACTGGCTGTGTAACCTGGGGCATGTTATGGCGCCTCAGTTTCCGGTCTGCAGAATGAGGCTAATAATAGGGCTGTTGTGAGAATGAAACAATGTATTTGGCTTAATTTTGTGCTTAATCAATGATAGCTGTTTTTGTATTTTACTAGAAAAGGCTGCCTTCCAGCAGATTGGGATCCTTAGGCCTGGCCAGTGGTTAGGGGGAGAAGGTGCAAAAAGATGCATAACCACCACCACCACCCCCAACCACCACCCCC
TTTTTAAGAGCTCGCATATGTGCCCAATTAATTGTAGATTTCCTTCTCTATGTTAGTCAGTGAACCAGGTTAACTCAAAGTACGTCCAAAGCTATGATGCCGACACTATGAAGGTCATTTGGCACCATGTTGTACCAGAGACTCTGGAAATTTCAGAGCTGGGAGGGACTTTGGGAATCACACAGTCTAAGCATCTCATTTCCCAATGTGGAAACAGAAACCCAGAGAGGTGAATTCCCCCGCCCCAGGCCACACATCTGGATAGTGGGTAGCAGAGCC
ACACGTGTAATTTACACACCGGTGCAGTAGCTCACGCCTGTCATTCTAGCACTAAGGAAGGTAGAGGCAGGAGGATTGCTTGAGCCCAGGAGACCAAGACCAGCCTAGGCAACGGAGTGAGGCACTGATCTCCACAGAAAGGAAAAAAAAAAAACAAACACGACACACACACAGAAAAACCCTAATCCCAAGCTTCCATTTCTACAGCTCATCAGGGCCACAATGACATGCTCCAGCACAGTGGTTGGCCCATTCATCTGTTCG
CTAATTTTCCAATACGGATTTCCAGTTGCTTCGAAGAAACAGACCCAAAAGCAGATTTCTTCTCCCCAGAAACCTGATTGAGCCCAATATTCTTCGGTAATCAGGAAGAAAGAGCAAAGTCCTGCTCCCATATATTTCGCCAGGTCCCTTTGACCACCCCATGCCGGAAAACCGCTGGCCCTTCTGACTCCCTCTGGTGGAAATAAAGGAAGACCAGTGAGAAATGAGTGGAGCAAAGACATTTTGTTTAGCAGGACTTCAACGGCAAGAGCGCC
TATCACCCAACAAGACGACAACCCCCTTCAGGGCAGGGCCCAGGGCTGATGCTTCTGTATTTCCACGTTACCTTGCACCATGGTGACCCAAAAAGGTACATGCACCCTTCAAGGCTTGTGGGCTGAATTTAAGGGGTCTCTGTGACTGGAAGGGGTGCAGGCAGCCCTGGCCATGAAAAGGGGCTGGCTGCTGCCTTGTTCTGCTTATTCCTGAGGCCTGGGGCTAAGCCTTTCCAGGCCGAAGAGGCCTCCAATCAGCTGACCTCCTGTCTAGAACAGAAGCTTTGCCTGAGCCTAGCCCCTAAGTTATGATTGCTGAGAAGTTCTCCCCCTCATCCTGCTGTTTTTTATGACACTTACGTAATCACAGATTATATTTAGTCTACAGCCCAAGGTTGGTGAGATGGGAACCACCCAGCACAGCGGGATCTCCTTGGAACCTAAATCCAGTGATGGAATCTTATTGTCCACAGTCTTTTGTGGTATGTGC
CTTGCTTCTCTCCTGAGCCTCTGAGGCCCTGGAAGGCAGGACCCAGGGTCTGTTTATCTTGGGACCCCTGACCATGGGGCATGTTGTTCTCAGAACAGTGCTCAAAGTGAACTGGGAGGTGGCACACCTCTATGCCTTCTAGAAACACCCACAGCCACTGGACACACCTGAGGTCCCCAGTGAAGGGCTCAGAACAGGTTGAGTCATAGTAGCCCCCCAGGGCACCCCACCCATTGCGGGAGGCAAACAAGGACAGAGGTTCCAGCCGGGCAGAGCAGAGCCAGCTGTGGAGCGAGAGACAGTGAGGCGGGTGGGGGACCACT
TGTCACTCACCAGCTGTGTGCCTTTGAACCAGTTACCTAACCTCTCTGTGCCTCTTTGCCCTCACCTAATGGAGCTAATGAGAGCACCTTACCCACTGGGTTGCTAATGAGGATGGCAGGCGGTAATAATTCCTGTGGAATCCCTAGAACAGTGCCCGGCGCATGCGAAGAACCACGTAAATGCTCACTATTGTAATACATGCTGGGCCCTGCTCCCCTCACGGCTCCTGGGGCTACCTGTGGCTCCTTCCTATCCTGTCTACTTAACAAATTTTTCTACATCCCTCAGGACCCTCAAACTCAATGCGTCTGCAATGAAATAT
CTCAAGGCATTCCAGTCCAGTAGGCGAGGGAGACAGACAACCTGAGACCCATACACAACAAAGGGGTGCTGCCAAGTCTGTCAGGTGCTGCCCGGTTCTGCATGGGAAAGGTAGGGCAGGGCATTCTGGGAGGGGCTAAAAGAGGCCCCTACTCTCTGGGAAGGACCAAGACCACATCCAGTGACCATCATCAGACTCCCCAGAGAACAGAGCTTAGCAGCTTCCTCCCCTGCAGACCTCTGTCCCGTCTTTATGGCAATTTTCCCTAAGCTGCTTC
TGGACCTCAGGCCTCAGCTCTAGTCTTTGCTAGACAGAGGAGTTAAGAAGCCTCTGGAACATCACTATTTTGTTCCTAAGACAAAGTAACAGCAAAGAGAATTTGAAAAGTGCTGCAGGGGTCAGCTGAGACCATCCTATACCTGCTGAACATGAAAACTTAAGGTCAGGAATCTCTCTGTGCCAATCCACCCACCCACCCATGCATCCAACCATCAGTTCCCACCAGCTACTACAGTCATCCAACCCCCACATCCATCTCCTAATTTCCCCTCTCTCCAATCATTCACCCATCCATTCACTCAGTAGTCCAACTGTCCCACTTTCCCTCCCA
TTTCCCACTGCTCATTTGCAGCCAAGTTTCCATCTCGCATCTTTGCGTCCCCCTTCTCTGCACCCTCCTTTGCACCCCCATTTTCCTGCTTTCCCTTGAGTCCACATTTCCCAGACCTCCTTTGCCCCCTACATTTTCCAATGCTCTCTTGCATGCCCATTTATCACCCTCTTTTGTGCCCCCATTTCCAGGCCCTCAGCCCCTGGTTCTGAGGTTCCTTACTTCAAATGACCTTTTTTTTTTTTTTTTTTTTTTCCTGAAACGGAGGAGTCTCCCTCTGTCTCCCGGGCTGGAGTGCAGTGATGTGGTCTCGGCTCACTGCAACCTCCGCCTCCCGGGTTCAAGAGATTCTCCTGCCTCAGCCTCC
AAAAGCATGAGGAAGTTACAAACTTTACATAGGTTTTATAGTTGCTGTCTTTGGTTTACAATATACTAGTATTCATTGAATATAGTAAGATATTCAATTATAGGATGTGTTAGTAGTATTCAAAGTAAAAATATTTAAAGATCATGGTCTATTTGGGACAAAAAATTCCTAGGCACTTTTCTTCAATCAGCCTACAGTTCTCTCATCAGCTTTTTACAATGGTGAAGCAGGACCTGTTAGCAGAACCATGCCCTCCAATTTAGATCCTAATTTTGCCCCACTCCAT
CTTTAGAGCCCATTGATTCACCCTCCCGTCAACGGAGTGGAATGACGGAGGCCAGGCCCAGACCCCTGAGCAAATCAGGTTCCGAGGTGGGAGGGGAACCCAGGCAGCCCTCCCTCATTCATTCCTTGGCACCTGTTCAGCCTCTGGCTTCCCGTTGGCCATGGAGAGGAGGAGAGGCAGGGAGCAGTGCGCCTCCCCCCTTCTGACCTGTGCTTATTCTCCAGCAGCAGACACCTGGCGCTGCTGGCCTTCCTTTTCTCGTGAGATAGGAGGCATCTGTTTTTCTCTTTCTTCGTGAAAGACAGGAGAGCAGCCAGGCCAGAATGGGGGATTGCGGGGGGCGTGGAGAACTGGGCTGAGGGTGTTTGGGACCTGCTAGGCA
CCTCTGTCTTCACCGGGTGGGTCATCTCCTAGCCCACCTTTCATGAGCCCAGCCATGAGATGAAAGTGGGGAGGGGGGCAGGGGGGAGTGGCAGGGACGTGGGGGCAGTGGTGTTTGGGGTGGGGGTGTCTTCCACATTCCTGCCTCTGTCTCACTCCTCCCAGGCCCTCCCCCATGCCTCCTGGGCAGCTGGGAGAAGCTGGGGCTGCTACCACTGCCCGGATTTCCACTCCCGCCCCCAGGTATTGATTTCCTGCATCATTCATTTGCCGGGCCTTGGCGGCTGTGATTAGCTCCCTCCATTCTCCCTACAGATTCCAC
TTTAAGGCAGCTCTTAGAAACTGGAAGCCCTCCTCCCCAAGCCAGCCCTAAAGCTAGGAACATTACTCTCCCCGTCCCTTTCTGTGTAACAGCTGACCGTAAAGAAATTCTGACTTGCCTTGATAAACAGGTCATCAAATGCTCACTCCAGAGGGGTCCTGCTCCCTACCCAGAAAGAAGGAATGCTGTAGAGACCAAGGGAAATAAAACAGACCGGCCTTGCTGGGTTTCCCCACTCAGTCTGTGGGCATTAGGTCATGCCCTTGTCCAATCACAGTTGGACACAGCTGTCCATGCTTCATTAAACCTAAGCAGAAAAATGGTAATAGCAAGTTCTCCCTTTGGGCCTTCACTCTGGCTCCCGT
ACTCAGGAGGCTGAGACAGGAGAATCGCTTGAGCCCAGGAGGCAGAGGTTGCAGTGAGCTGAGATCGCGCCACTGTACTTCCAGCCTAGGTGACAGGGTGAGACTCCGTCTCAAAAAAAAAAAAGAGAAAACCAGGGAAATGTGTAATGGGTTTGAGGAAACTTAAGGATAAAGGTTAAATAATTTAAAGTTTTCAGAGTTTTCCTGACTTAGGGGAATAAAGAAATTGACCTGGAATCTTTAATGTCGTTCTGCCTTCTGAGAATGGC
AGCCGGGTGTGGTGGCTCAGGCCTCTAATCCCAGCACTTCGGGAGGTCGAGGCCGGCGGATTGCTTGACCTCAGGAGTTTGAGACCAGCCTAGGGCAACATGGCGAGACCCCGGTCTCTACAAAAAATGCAAAAAATAGCTGGGCGCAGGGGCGCCCTCCTGTAATCCCACCTACTTAGGAGGCTGAGACGGGAGGATTGCATGAGCCTGGGAGGTGGAGGTTGCAGTGAGCCGAGATCATGCCACTGCACCCCAGCCTGGGCAGCAGAGTGAGACCCCATCTCAAAAAAAGAAAAAAGAAAAAGAAAAGAAAGAAAACCAATAAGATCTCTGTCCTTATAAAACA
GTAGGATTTCTCCTGCCTCACCCTCAAGCTCAAGTCCTGGAAACTTCTGGGAAGTGAACTGTAGTTGGAATCTCTGTTTCTCCACTGAGGGGCTGTGTGACCTTAGGCAGGAGACTTCACCTCTCTGGTCCTCAGTATCTTCAGCTATAAAGTGGGTCTCCTGAGAGTGACTCCTCCTAGTGCTGCTAGGAAGGGATGGAAGCAAATGAGCCATCAGGCACAGGGTGCAGGCGGGGGTTCCCCTCCTCACATGCTCTCCTGTGGACTAGTGATGCTGGTGGGTGGCCGAGGACGCATCACAGAGACCCCTCTGGAGTGGGTAACTGGAGAGGACCCAGACAAAGCCCTGGGCGAGCGCCCTGCACAGAGACCCTGCATGGAGGGGGAAGGAGGCCCTCCATTGATTGGGACATGCTCATCTTGACCATCCGTTGACCACCCCCAGCCTCAGGAATGCAGATCCCTGTGAACTGTCCGGAGACCACACCCCAGTGCTCCAACGAGTCTTGGATGTGCGGGTGGAGGGCGAACCCCCTCTTAAAGCTGGGGCCTACGGA
ATTCTAGTTGCAGACAAGTTTGAGAACCACTACTTTCAAACATGCAACAGTGGAGGGTCTCGAGCTGGTGTGTTTCAGAATCATCTGGGGAATTCGTGAAAAACAGAGACTCAGGCTGTTGTAGCCTTCATTCTTTTGAGAAGCAGTGTATTCTGAAATGATGACATGCTAAACTTAACAATAGTTAAAAAAAATAATCAGTACTGAATCTGATACAAGGCCAGGTGTGGTGGCTCACACCTGTAATCCCAGCACTTCGGGAGGCCAAGGTGGGAGGATCGCTTGAAGCCAGGAGTTCAAGACCAGCCTGGTCAACATAGCAAGATCCCATC
AAGCATTTTTGACTCATTTGTGCCAGCAGGCATTGTGCTAAGTGTGAGGAGGAACCAAAACTGGCCCAGAAGAGGTGGCTGTTGTGGGCACCTCACACGGCCCTCCCTGCTCAGCAGCCCCGCGGGGGTGCCGGGACCAGAGTGGGCCATGGCGGCCAGGTACCTGTGGGTCAGTCCTGCAGCTGGCGGGGCCTGCCTGGATCGGATCCCACGGCAGCCACTCGGGCTAGCGCCCCCTGCCCTCCGTTCTGCCGCGGAGCCAGCGGGCAGTGGGCCCTGAGAGAGGTTTGGCTG
ATAAAAACGGAAATGTCTCTTCCTTCAAGACTAAGCTTCCTTCAAAAACTCGAGAGGTGGAAGATGGCGTGGGAGTAAGGGGTTGCAACCGAGAACCACCACGTGGCCACCTGGCTCCGAGGCTGGGCTTGGGTAGGAGAGTCGCTGCCTTGGATCTAGCTCTGCCACTTAGTTTCTGCCCCTTTACTGTAACATGAAGTGGCTGCTACAGCAGCACTGTCTCGCAGAAATACGGTGTGAGCTGCACATGCGATCCAAACTAAATTCTTTAATCACGCCATTAAAAACG
TCCAGGTTAACAACAATGTCTATAAATTGATGGTGTCTCCAGGTTGACAACAATGTCTATGAATTGATGGTGTCTCCAGGTTAACAATAATGTCTCCAGGTTGACAACAATGTCTATGAATTGATGGTGTCTCCAGGTTGACAACAATGTCTCCAGGTAGATGATGGTGTCTATGGGTGGACAATGTCTCCAGGTTGATCTGGAATCCCTCCCACTGCAGACCCTATCACCTCCTCCACTCAAGGTGTGAGCTTTTGGCTGGTGGGAGGGCGCCCGGGAGGGTCTCTGGAAAGATGGGAACTGGGTGTTAAAGACCTGCTTAAGTGAGTTATACCCAGAGGCCGTCAGTTCCTGCCCGAGAGCACATGGCCCACAGTCACAGGTAAAC
TGCTCCGGCCGCCGCGGCCTCTCCGTTCCCGCAGCCAGAGGTGGGGAGAGAGCGACCTCCAGGCACTGGGCACCCGCCGCTTCCCCAGCAGCCGGCGGGGCGATGGAGAAAGACGCCAGGAAGCGGAAGGTCCCCGCCGGCCCGAGGGTCGCCCGGGGCTGCGCCCCATGGTTCCTGCCCACGGAGCAGCTGCCGGGACCCTCCCTGCCAAGTTGCTCCCGGAAAAGCTCTCAGGTTCTCAGGCCTGCAGGGAGTGACAGTTTCCCCCTGACTGGAACGTAAGGCTGCAAACTCGAAGCCAGGCATTTTCTGCGTATTCTTAAATAGGATGTTTCAGTCAAAGCCTTGATAATATAACCAATCATTCTGATTACAGCCTGCTTATAAGGAGAACATGTGTACATCAAAGTAAGAATATTTATGAATAGTTTCCAAACTTTGGAAGGATCAAGTAGGAAGGAAAAACAAACGCTTCCACCCACCTTTGTTCACAAAAGTGTGCTTTACCAAATCGGTGTAAATTCTA
GGGGCCTCCTCATGGCAGTTTTGGGGTGGAAACAGTACCATCCCCCCGCACCCCACCCTTCCCCCATCCCTGCGGCTAGACCGGGAAGAGGTAAAGCCCGGAGACTCCACCTTGGCATGGGGCAGGGGTGCCACATGGGATCTGGCCTTGAACGGGACATTCCTCATTCTGCTTCCGGCAGCGCCAGGTTTTCTCGTCCACTACTCTGCGGTGGCGGGTCGGCAGCTGGAGGGACAGCTAATCTGGGGGCCCTGGTATGTGTTTATGTATATATGCATGCATCTATGTATGTATGGAGTAGTTTTCATAGATATTTTCAAATATCAGAGCTCCCGACAGTTCATCATAGCAGCTAATTGGAAAAAGGAGTTGCACCTCGGCTCAAAAGATGCCAGAATCAGAAAGATATTGAGGAGCAAATGATTGGAGACGGTTTTACCTTCGCCCCAGAGCAGGCGGGTTTGGCCCTGTAGGTAAGAGCGAGATCTGAAGAGGGTGGGGCCGGGGGCACATGCGCTCGGTTCCCTGCTGGCCCAAGTGGTCCCGGAACAGTGGCTGAACCAGCGGATCTAGTGAGGGAGCTGGCAGTCCCGCC
AATGAGGATGGTCACTGCGACCACCAACAGCATTGCCTGACCAGCCACAGAGCGGCCCTCAGGGCCGAGGTGGCCGCCAGCCACTGCCAGCACCATGCCTCCTCCCAGGAGCAGGTTGGCAGAGGAGCGGTCCCCATTCACCCAGTGGAAATCGAAGGCCAGAAGGGGAAGGCCGATGACGGTGGCCACCCAGGCTCCAGCAAGGCAGTCTTCGTGTGTGCTCAGCCCTGGGGCCAGCGTGGTGGTGGCAGCCAAGACCTGGAGCAGGAAGCCAGCAGCAGCCCCTCGACTTGCCTGTCAACACAGGGAAGGGAGAACACGTGGGAAAAAGAGGCCGGGGTCACCCTTTTAAACAGGAAAGGGTT
GCATGTAGGCACCTCCTTAAAAACCCCACAAAGTCGCCGAGCGTGGTGGCTCACGCCTGCAATCCCAGCACTTTGGGAGGCCAAGACAGGTGGATCACCTGAGGTCAGGAGTTCAAGACCAGCCTGAACAACATGGTGAAACCCCATCTCTACAAAAATACAAAAAATTAGCTGTACGCGGTGGTGCACACCTGTAGTCCCAGCTTCAGGCTGAGGCAGGAGAAACGCCTGAACCTGGGAGGCAGAGGTTGTAGTGAGCTGAGATTGTGCCACTGCACTCCAGCCTGGGCGACAGAACAAAACAAAACAAAACACAAC
TACCATAGGACACCTCCCTGTCTCACCTGTCTGATCTTTGAGGGCCCCTAATTCATTCTTTAGGTGTTTCTTCTGAGCTAGGTGTTGTGGGGGGATGTGGGCCTTGCCCTCCATACTGATCCTCTTCTCTGTCTCTCTCTTTCTCTCTCTCTCTCTCTCTCTCTTCTCTCTCTCTCTCTCACACACACACACACACACACACACACACCTGCAGCACTTACTGGCTCAACCCCACCCTGGGTGCCTTCTGGGCACTTCTGCCAATGTCAGCTACCTTCTAAAAGCATTGCACAATAATTTGGGTTTATAAAACTTCAACCATTGAAAAAATATAG
ATGTAATTAGTTATTTTAAGAGTAGATCACACTGGAGTAGTGTGGGCCTAATGGAACGTGACTGGTGTCTATGAAAACGGGAAACTTGGAGACAGGCACGCACACAGGGAGAATGTCATGTGAAGATGATGCTGGGGTGATGTTTCTGCAAGGCAAAGAGTGCCGGAGACTGCGGGCCACCCACCAGAAGCTAGGAGAGAAACACGGAGCAGATTCTCTCTCGCAGCCCCCAGAGGGACCCCACCCTGCCAAAGCCTTGACCTCGGACTTCTAGCCTTCCTGGGGACTTCCTAGAGAATGCCCA
CCAGATACTCGCGGAACAACAGCTGCCGGTTAATTTCTAAGAAAGCGAGCTGCTGATGGGGGTCTGGCGCGGAGGCCAGGCCCGGGACGCTGCTGGGGATGGGCCCGGGCACAGGGCCCGGCATCCGCGCCATGGACCGCGCAGCTTCGGCCACTGGGCCTTCCCGAGCCTCCTGCACCCGAACCCCGCCGCCGACTGCCCCCCGCAGTACGTCGCTGACGCCACTCGCGGTGCCCACCTGTGGGACACTGCTATCTCCGGGGAGCTCGGACATCTCCAACAGCCCAGTCGGCTCCG
TTCCTCGGATGTGTGGGCCCAAGGCCCCCACCTCTGTGACCCCCATGTCCTTGGACCTAGAGGATTGTCCACCTTCTCCCAAGGCCAGCCCACATAGCCCGAGCCCCTCGGGGAGCAGTGGCCGGGCTGGGGAGGCCTGCCTGGTCAATAAACCACTGTTCCTGCAGCTGAGAGCCCTTTGCCCTCACACAGGGTCAGCTCTGGGCAACAAAGAGGGAGTGGCTCAGACAGGGTCAGAGAAGTCTCATCCCAAACTCTGGCTTCCAGCATCATCTGTTCCTGGAGGCCAGGCCCTGCGCAGACCTGGCCACCCAGGGTGCTGGACACCCCCAACCCTG
CTGCTCTGGGGGAGGCAGAGGCTGCGAGGGCTTCTCCCTCTTGGCCCCCTAATAGATCCTGACCCCTGGACACGCAGCTCCTCAGCCATGGTTAGCAACTGCTTTGACAGCCCCTCCCAGCCATGCTTTTCTCCTCCGGACTTTGCCTCTTGAAGCTGCACCCAGGATTTTGGATATTGCTAAACACCCAGACCTGCCTACACATTTCCCAGCCTCCAACACCCTGCCCCACACCTGCTGCCTTCCTCTAAGTAATATGATCAGCCACCACCTGTCTTGTGCAAGAGACCTATGAGCCACAGACGTAAGGTGTTGCCAGCGGTTAGCATGGCAGT
GAGAAGTGTCACTCATGTGGAGTTTCTCAGATCAGTCAATTCCAGGACAGGGTGGCATTGGCAGGATTATCCCAGAGTCCGTAAGAGCTGTGGCTGCATCTTTCAGCCCAAGGACAAATCTGAGGTCTGCTGGTAAGTTAAGCATAGGGAAAACAACAACTAGCTTTGAGCTTAGAAGGTGTAGGCTCTCATTTAGGTGAGTCACCTAAATAGTTCAAATCGTAGGTCCCTTAGCTGTCGAATGACTAAGTCCCTGCTCGGCTAGGCTCACAGGCTTGTCGTTGGGATCAA
TGATCGTATGCTAAGGTTGAAACATGACCCCAGACCTGGCCAAGTGCAGTGGCTCATGCCTGTAATCCCAGCACTTTTGGAGGCCGAGATGGGTGGATCACCTGAGGTCAGGAGTTCAAGACCAGCCTGGCCAACATGGCAAAACCCTATCTCTACTAAAAATACAAAAATTAGCCAAGTATGGTGGCACACGTCTGTAATCCCAGCTACTTGGGAGGCTGAGGTAGGAGAATTGCTTGAACCCAGGAGGTGGAGGTTGCAGTGAGCTGAGGTCGTGCCATTGCACTCTAGCCTGGG
CTTTACAGTTCATTTTCTCCTCTTAATTGGTCTTGCAGTGTGGCAGGGAGACCAACGCAAGAGCATCATGACATGAATGCGGAAGGAAGGTGAGTGGCAGCAAGGCCCCGTCGGAGTAGGCTGCTCTGATAGATGCCTCTGCCGTTCACTAGGGGCCAGCCGGGAAAGAAACCCAGGGTCTCCCCTGGCTTCCAGCCTGCCTGCCGAGAAAGCTCGGTCTGTGAAACAGAATTAAGCCAGCATTAGTCCCTGCTGTAGCTGGGTCAAGCCCTCCTCCTCTCTCAGACTCAGTTTTT
GACCCATGCTAGCCGTCTTTCAGATTCTAGAACTCAGTTCTTCTCCGGACCTCCCTCCCAGCCACAAGTCTTTGAATATGCGGCCTGCAGCTGGGCTCCCCTCATCCCCGCTCTTCTCCCCAACCTTCTTCATCATCCCTTGGCCGATCTTGAAGACTTAGCGGAGGCAGGGCGCAATGGCTTACGCCTGTAATCCCAGCACTTAGGGAGGCCGAGGCGGGAGCATCACTTGAGGTCAGGAGTTTGAGACCAGTCTGGCCAACATGG
AATGTAGAGAATGACCCAACAGGGTCGCCACACTCTCCTTTCAATCCCTGTGCACATTAAATATCCTGGGAAAGCGAAGAGGAAATCGGAAAGTTCCACTTAGGAACTTCTTTTTAGTCCCTTCGCTTTTTGTTGACGGCCAAGCATGTGTTTGGAGCAGCCTCGCGGTTATTCCTAGGACTTCCCAGCGTTCCCAGGCCAAATCCTGGGAGGATCTGCATTTTGGGGAGGGGTCGGGGGGGTGCAGAAGCAGATGGGCCTTGGCTCTGGTCCCAGCTTCCAGGCAGGTGCCGGGGTGTCTTGGAGGAATGCCTTTAGGCCCTCAGG
GCCTGACCTGAAATGCCAACGTCTTCATGCCTAATGATGTGTGCACCATTTGATTCCCTCATCAGCCATCCTAATACCTTCTTCTGACCACTTAAACTGTTATAAATGCCCTGTCCTTGAGAAGGCAGCAGAGGGAGAGGAGCAGGAACAAGGGGGCCTGGTGGCAGAAGGAGGTGCTGGCCAGAACAGGGGGGCAGAGAAGTGTGGGCTCTGAAAGCCCATCCCAGACCCCAGAATGGAATAAGCTGAATGCACATGGCCCCTGCTGACCTGAACGGACGGTTCTGCAGCCTGAGAGAGGAGCTGGGTCTG
TGCCTCTTCCCTCATCCCCTCCTCACTTCCGCAGATACCACCTTCCTGCCAGGGACCCAGGGGCTCAGTGAATGTCTGAAGGAAGAAATCCATTTAGGGGCCCAGTGCGGTGGCTCACGCCTGTAATCCCAGCACATTGGGAGGTTGAGGCGGACAGATCACTTGAGGTTGAGACCAACCTGGACAACATTGCTAAACCCCGTCTCTACTAAAAATACAAAAATTAACTGGGCACGGTGGCAGGCGCCTGTAATCCCAGCTACTCAGGAGGTTGAGGCAGGAAAATTGCTTGAACCTTGGAGGCGGAGGTTGCAGTGAGCCGAGATGGAGCCACTGCACTCCAGCCTGGGTGACTGAGTGAGACTCTGTCTCAATAAAATAAAATAAAATAAATCCATTCGGGGCCTGAACGAGGCGAGACTCTGGTGTGAGCAAGGGCTTAGACAGAGCTGGGGGTGGATGCCTTGGGTTTGGTCCCAGGTCGGGAAGCCTCCGTTCTTTGACTGTAAAATGTGAATCGTCTTTTCTGACTCATCTATAAGGACTTGGTGTGCAGTGGGAACC
GAGCCAAGATTGCGCCATTGCACTCCAGCCTGGGCAACAAGAGCGAAACTCCATCTCAGTAAATAAATAAATAAATAAATAATAGCAGTACTCAAGGTAAAATCCAGAACTTGCCGTAGTTTCTCTGCCCTCTACTGGTGAGGCCTCACCGTTTGAATTGTTTCAAAAGCCCAAGCCTGTAAGTTCACCCCACATGGCCTCTCCCATCTCAGAAGGGACACAGGGACAGCCAGTGTTCTCTAGGATTGGCAGCTCCTCTATTCTTTATCCCCCAGATCCCCCAGGGACCGGGGATGAGGACAGGCCAGCTGATTTTTC
CATGCAGCCCACCCCACGTCATGCTGGGCCAAGCCCCCTACTCACGGTGGCAGCCCTGCGGGTTGGCGTAGGTGAGTCCAGTGAAGCCCGGCTTGCATAGGTCACAGCGCTCTCCCTGCACATGCTCCTTGCACACACACTGCCCGGTCACTGGGTCACAGGGAGCCCCTGGCACTGCCCCATCCGGATCACACTCGCAGGCTGAGAGACAACAGCAGCCACCGCAGTAGGAACAAAGAAAAGTAGAGTTCAGAGCAGATTCCAGGAGCCAGGCTGCCTGGTTCAAATCCTTGTTCCACCACTGGATTTCAAATTCACAGCCTT
CAGGCTCGCGGGGGGCTGGGCTGGGCAAGGGGAGCGAGAAGCGAGGACTGGACGGAGGCGAGAGAGGAGAGAGAAGGGGCAGGTAAGGTGAAGGGGGTGAGCTGGGGCCAGCACAAGAGGCCCAGACGGCCTCCGCCCCCGAGGATACACGGCCAGAGCTCAGGGACCAAGAGGCGAGAAGACCAGAGCGCGGCGGCTATTACCTGCGTCCGAGGAGCTGCGGCGGGGTTAGGACCGCAGTGAGCTCCTCGCAGCTGCGGCCGCCCACCGACGCACCCCACGCCTGGCCGCAGCCCCA
GCTGCCTCTACCATTACAGACAGGAAACACGGCATGTTCTCACATACGTACACATGGGGGAATCCAGCTGACAGAGATGCAAAACGCTTGTTCGTGACACTTCCTCATGTGGAAATCCATCTTGCATTCTATCATTCTTGCTCACTGGATTCCAGTGTTTTTGTGCAAAAAAGCCATCTCATGCGAAGAAAACTGCAGATATGAAATGTCCATCATGTGGAACTGCCAAGGCCATGAGAAAATTTGCTGTTTCCTCTTCCCGTGGATGACACCAAATACACACCTTGCATTGGA
CAGCGAGGTGGGGACCGGCTATGTCCCTCAGTTCCCCCTCGGTCCTCGGGCCACAGGGACATTAGACTAGGGGGTCAGTTCTGCCAGCCCTGCCCAGGCCTCTTCTGACCAGAGGAGCTGCGACGGACGCGGAGTTCAGGCCCCTTGGCGACCGCGGTCTCCTGAACTCGGCCCCTTCCCTGCTCCCATGGGGAAGAACCCTGCCCCTAGAACAGCCTCCCCTCCAGGTGTCTTCCCTACGCTACCCCTCCGCCGGCCGGGAACTCCGCCAGGCCTAGAGACGCCGACCCGGCCCTTTCTAGCTCCTCCCCGGCTCGGACCTGGTTCCCGCCCTCGGCCGCCCG
CTCTCTCAAGAGGAACCAATGGGGATACCCTACCCCCCAACCCCAAAGCCCTGTGCACCTGGGGGTAAAAATCTGGGTGCCACGGGCTCAGGAAGGCTTTCTTGGGAGCAAGAGGGAGGTGGGTGTGTCCGGGGAGGCATTTCTGAGCACAAGAGCCTCCCTGGAGTTTTGCCACCATCTCCTCCCATTCTGTGGTGCCCGCGATAACCACTATTCTGACTCTCCTCACCCCTCCAGCCTCCCGGCGTGTGGCCTGCCAACCCGGCTCCCATTGTAAGTCTCTTGCTTTCTTTTTGGATCGTCCTCATTTTGGCTTTTCTGGGCTCATGGAGGAGGCAGGGCCAGGCATTGGGCCTCTCCCATTGGGAGTGGGGAGGGCACAGGCCAGGCCCTTGACCATCTGCCCGGCCTGGTGAGGTTGGGGGTTGGATGTGGTTGGCTG
CCAGATTGCACGAACATTTCATGTATCACACAGGGTCACCAGAATACCATCAATTTTTTGATATCACTGTCAAAAGTGATCCTAGCACCTTCTGAAATAACGTGAGCTGCCAGATTCTCATTTCAGGAATGACCACAAGCGAACATCTGCATCTGACCCCAACCTGCCTGATGACCTTACCCGCTACTTCACAATCCCGTCCGGGAAAATCCCTGGGCACATAACACTGCAAGTCCCAGGTGTCCGCTGAACGGCGCCTGGCAGTCGCTGCCCAGGGGATGAGAAATCACAGGTGCCTTGTTTGGAACTAGAGTCTGGAATCTCGTCCTCCTTCCCTCTGCTCTGGTCCCTCATTGTTTATGAAGACCTCAGTCCCCTCTGCTGGGAGCCCCACCTCCCCTTCCAGGGCCACGGGCTCTAGTCTTCTTGCCTTTCAAGGACCACACAAATAACTGTGCCTCCCCTCAAAGCTTTTCTCCTCCTTCCCAAGTGAAGTCCTCTCTCCTCCCTCCAGCTTTCAGGGCACGGAGCGCTCTTCCTGGCATTAGAATTCTGAGCAACCCTCCTAGCAGGCCCAGCTCAAGCCGCAGCGGGGAGGAAGAGTTCAAAGGAAGCTGTGCCAAAGATCTCGAAGGCTTAGTGGGAGACCCAGCAACAGGTGGCACCAGGTCTGGGAAAGATTCCTAGAAAGCGGAGCGGGTCTCGGAGGGGGAGGATTTAGCCCCAGGCGCCCGCGATCAGCGAACGAGCGCCTGCGCGGAGGGGCCGGGCTGCAGCCCCGGGGCAAGGGGAGCGCGAGCTCTGACTCCTCAGCGCGGCCGGGCCGCTCCGAGACCCCTCGAAGGAGGCCGGGCGCCGTGGGGCAACCCAGGCAGGGCGGGGACCACAGCCTCCCGGGCTCGT
AAATCCAGTCATGATAAATCTGGTTTTTGAAACATCTTCTTTGACTAATAAAAACAGAAGACTTCTTGGCCCCAGGTTTCAGACTTCAAAGTTCTCAGTTGAGAGCCTCGTGTTTGACTTATTTGTGGAGCACAGAAATCACAGGATTTAGCTGGGTTGCTCCCTCCACCCCCTACCACCCAACTGCAAGAACACTTAAAAATTCTGGAATGGAAAGACTGAGCTGAAAACCCCCTCGCTGGCACTCCAGCCATATTTTCAAAAAAAAAAATTCAGCATGGTAGTTTTAGTGGAGAAATGACAGGCTTTGGAGCCAAATGAACCTAGGATCCTAATCCTGACTGTACCCTTGACCTTGTCATCTTAAGCAACAATCTTACTTCTCTCTGCCACAGTTCCTTGAACTGT
ATTGTTCTTAGTTGAACTTTGCATTTTGAGAGCACAAATGATTTCTTGCTGTTTTTCCTCTTCTGGTTTAGGTGTTAATCCCTATTGCACAAGAGAAATTGATTTTCCAATGACCAAGAAATCTGCAGCGCCCACGGACAGGCAGCCTTACTCTCTCTGCAGTAACAGGAAGTCCCTCTCTCAACAATTGGACTGTCCAGCAGGAAAGGCTGCGGTAAGAATGGAAGGAGGGAAACTCAGAGAAGAGTTTCTCCCGGGGAGAAGGGAGGGGCCCAACATTAACAGTGGCT
TACCCACCAGTCTGGAATCAGGAAAACAGGTTACAACTGGGAGAGTCACCTAGAGCAGACCCGAGAAGGCTGCCCCAAAGGGCTGCCCCAAGTCCATTTTGGTACAGCTGCGTGGCCTTCCCTGTAGCCTCCCAGCACACAGACGCTGGAGAAGACGGGAAGAGGAGGGCTAGAGCTGGGGGAAATGGAGGCCGTTTCAAATGAGAACATGACTTGTGGCAGCTCCAGCCCACGACCCAGATGGAGCTCACCCATCCTGAGGACAGTGCACTAAGCGCAGGGCAAAGGGGCAGGTGTGGGTCTGGCCTGTCCTCCCTTCTTCTTGAGAACAAGTGACACA
CTACTCGCTCATTTCTTTCAGTACCCCTACAGTGCAAGGAGGGTGTTAAGAGTAACCAGTTTTTCATTTGAATTGTTAACTCTCCGCAGCTCCCAACAACAAGAAATGTGAAATGACAGGGGAAGTGTTAGAGGCATCTGTTTCCTAACCATTATCACTCCAAGGCTTAGAAAATATTTCACAATGTTGGTCATTTCCCCCTTGAAGGTAAACTACTTCCGCATTTTCTCTGCCACCAGATTAATTGTTGAAAACATGAGGCTGTCTCTCCAGAAACTCAAATTCCACAGAGACTTTAAACAGGG
TACAGTTAGGGGAACCGACAGCAACCCCAGTTGCCATAGCTGGGAATATATTGATGACAAAAGACTCTGTCACACTGGAAAGTAAGATAAGCTCTGAGAGATGTCAACATATTAAGTTATAATCGAGAAAAGAGTCCAATAAAATACAATTACGATACAGCGATCATCTTTAAATGTAACCACTTAATGTAAATTGGTTTTTCTTTTGAATTTCTTATTTAAAAGACCTCAGAAATGTCACCATGCTTAGTTATTTTAAAGATATATACATGTATTCATTGTATGTA
TGAGTGAAGAAGACAGGAGAATGCATACACATTTTTGTTGGGGTTGACTACTTCATTATGGGGGTGCTGCGAGACATGAGGAAGGCTGAACTGGCACCTGCTGCAGCTGTGGCTAAGGCCGTGGGGCAGGCCTCAGATGTCTTGAGCAGCCACCAGCCTGGGTCAGTGCCCTCTCTTCCTCTCTTTGAAGAGCTAGACTTGTATCCTTGCTGCCTCACCCATGAGCATCTCTGTTCCTGGTTTCCTCTCCGAGTATGCACTGACTCACTCACCTCCCTATCTTTATCTCTGAGAACTTCGAGACTTGCCTGTGCTCTGAGCAGTGGCTTTAATGTTGATGACTTTGTGACCATGTGGTATCAGCAGAAGCCAGGGAAT
TGAGGCAGGAGAATGGCGTGAACCCGGGAGGCGGAGGTTGCACTGAGCCGAGATTGCGCCACTGCACTCCAGCCTGGGTGACAGAGTGAGACTCTGTCTCAAAAAAAATTAAAAAACAAACCTGAAAGAGCCAGTGTCCTTATACGAAGGCTGGAATGTAACAAAGACCCACCAAGAGTTTTGCCCAGGCCTTTCCTGGGCCTTGAAAATATGACAACGAAGGAATTCCTAACAGGACCTGTTTGGGTTTACGTAGTTTTACTGGGGATCTGAAAAACTCCCCTTATCTCGGGTAATCACCACAGCACCTGGACCCACCTACATTAAGTCAATTTACTGAGGCTCCAGAGAAAGGTCTTCAGGACTCAGACCTTTGTTATAGATTAGAAGAAGTTAATGCCTTTTTTCTTTTTTCTGAGGCCGAATCTCACTCTGTTGCCCAGGCTGGAGTACAGTGGCACCATCTCAGCTCACTGCAACCTCCATCTCCTGGGTTCAAGCAATTCTCCTGCCTCAGCCTCCTGAGTAGCTGGGACTACAGGTGCCCACGACCACACCTGGCTAATTTTTTGTATTTTTAGTAGTGACAGGGTTTCACCGTGTTAGCCAGGATGGTCTGGAACTCCTGACCTCAGGTGATCCACCTGCCTCGGCCTCCCAAAGTGCTGGGATTATGGGTGTGTGCCACCACGCCCGGCCCCGCTTATGTCTTTAGATGAATGCACACTTACACATAGGCATATAAAAGGTATATAAGCTCTGGAAAACTTTGTAATTTTGAGTCGGTCTGGTGATAATTTCCAGACCTTCTCCCTGCACCTGGTTACAGAAATAAAACCTATCTTCTCTCCCAGTTCATCCACATCTCATTATTGGGCCGTGAGAATAAGCAGGCTGAGATTCGGTTTGGTCTGGGAACAAGAGAAGTGACATTATCCTACCATAATCAGTTCTTTTTCCCTCTTTTCCTCTGTCAGGACATAGTATCAATAACAGAGAAGACAGTAAGACACTCACCACCTCATTAGCAAGAACGTTAATCCCCACCGCTCCCCTCCCTCACCTCCCAAAACCACTGGGAGGGCACTGCTGGGGTACACGTGGCCACGTCAGGAAACTGGAAGAAAGGAAGGCAGGGCTGGGCGCAGGGGCTCACGCCTGTAAGCCCAGCACTTTGGGAGGACGAAGCGGGTGGATCACCTGAGGTCGAGAGTTTGAGACCAGCCTGACCAACACGGAGAAACCCTGTCTCTACTAAAAATACAAAATTAGCCAGGCACAGTGGTGCACACCTGTAATCCCAGCTACTCAGGAGGCTGAGGCAGGAGAATCGCTTGAACCTGGCAGGCGGAGGTTGCAGTGAGCCAAGATCGTGCCACTGCAGTCCAGCCTGGGCAACAGAGCAAGGCTCTGTCTCAAAAAAAAAAAGAAAAAATTCTTACAGAGAAGAGGGTCTCGCGATGTTGGCCAGGCTGGTCTC
TAGTGTATGTAATTCCGTTCCTCCCGATGCTCCCGCCTCTAGCAACCACAACGCGGTATCTGGAGCTGGTTTCATGTATCATAAGTTGATTTCTCCCCCAGCCTCCGAAAAGCTTTATGTACTGGGAAGGGAAAGAAGGTGCACTTGTCTTCAAAAGGCAGAATGGCACTCGACAGTATTGGCAGAGATTCTTGCCAAACACTGGTCATCCAGCAAAGAAAGTCGGGAATAAACTCCTGATCTTCTCGGAGGAAAGGGGCGCTGGGGGCCGAGTGCTGGATCCCACTCAGGCTCACTGCGCCTGGCAAA
GATTCCCCCTGCCCTTGCCCCCTTCCCCAGAACAAAACATGTTGATCATGTGCAATATTTCTTACTGTGCCGAGAAGCCGCAATGAGCGAGATTAAAGCTGTTTAACACACCTGTGTGGCTGTAGGCTCTTAACAGGGAGGGCTGTTGGTTGTACCAGTCCTGTCCTGAGTTGTCATGGAGCGGTAGGCTTTCCATGAGGTGGGGGCAACAATTCCAGTACCACTGCCCCCAACTTCAGAGGAACCCCATAGGCCAGGTCCCTGACTTGCTGTGGACCAGATGGCCCCTCTCCAGTTTAGGAGCCTGTGCGCTCCGGGAGCCTCAATGCCTGCTGGCCCTGTTCTCAGCCATTGGACTGCGTGAGTTT
ATGAAATTGGCCACGGCAGATTTCACTCGAGTGAGCATATTACTCCGGCGCCCGGCTGCAGCGGTGCGAGCAGGAGGCGGCGGGGGCCGGGCAAGGCGCAGCGCGGGGCATGCAGGCTGCGGTGGGCGCCGGGCGCACGGCGAGTCGGGCCACTGGGACGCGCCGCGCGCGGCTCCCAGAGCCTAGTGCTGCAGGGGGCCGAGCCCCGGCCTCTCGTGCTTAGTGCCGCGGTGGCCGCCGCCTCCCCCCGCTACACTTCCGCAACGGAGCTGCATGGAGCGGGCCGACCGGGGGAGTCACCGCGCGCTCCAGGAGCGCCCAGGCGGCTGCAGCTGCAGCAGGTCCCTTCCCCGCCCCCTGCGCTCGGCTCCGGCGT
ATCGGCCCTTCACAGAGTCTGCGTAGTATATGGTACTACCACTACTACTAATGTATGAAACCCACTCCAGCCCCTTCCCTGGAGCCTGGCGGATCCAGCTCATGTAGTAGTCACTGAAGGTGAATCCAGAGGCTGCACAGGAGAGTCTCAGGGACCCTCCAGGCTTGACCAAGCCTCCCCCAGACTCCACCAGCTGCACCTGACACTGGACACCTGCAAACACAGAGACAACCTAGTCAGAAACTGCCACATATATTCACTGCTTATCTCACTCACGTCCACTCAATGTCTCTAGTTCTCCA
CTTTCTTTTTTTTAAGATAGGGTCTCGCTCTGTCGCCCAGGCTGGAGTGGAGTGGCAGGATCTTGGCTCACTGCAGTCTCGACCTCCTAGGCTCAAGCGATCCTTCCTCTTCAGCCTCCCCAGTAAACCGAGACCACAGGTGCGCGCCACTACACCTGGCGCGTTTTTTTTTTTTTTTTTTTTTTGACGGAGCTGTGCTCTGTCGCCCAAGCTGGAGTGCAGTGGCACGATCTCGGCTCACTGCCACCTTCGTCTCCTGGGTTCAAGCGATTCTCCTGCCTCAGCCTCCCCCAGTAGCTGGGAT
TCAGAAAATAGAAAAATTATTAATAATCTTTACAGCTTTTGATTACATATCTTCATAATGATAATTTTAATCACAGGTCTCAAATTTTGTTGCAAATATATTGCCATTAGGTCTCTAATCGTAGATTATCTTTTGTTGAATATTCTGCTGATAAATAAACAACTGCTTAACATTCCAATCAAATGTATTCTCACAATTAACTACAAGACTGGTGCCACTACTGGGAAACGAGCTGAGTTAATCAGCAGTTACATCAAATGTAATGAATCCCAAATCACTTC
TCTTTGAGGGGTACAATGGCGGCCCGGCTGGCCCGAGGGTCGACCTCGCTGACTTCCAAGGCGTCCAGCCCAGAGGCCCCCAGAGCTTCCTCGATCCGTGGCAGGAGGGGCAGGGAGATGCAGGCGACGGCCGAGGAGCGGTCCCAGGGCTGGGGAAGGTCACCGGGCACAGAAGGGGCCTCCTTGTCTCGGGGGAGGAGGGGCACCACCAGCCCCCCACAGGCAGAGCAGGCACCATTGATTTCTAGAGGGGTGGAGGGGAGAGAATAGAAAGATGAAGACTGAATCCCCAGCACTTTGTGTTTTCCAACTCTGATTCGTGGACCCAGTCACAGCCCATCAGCAGCCTGGCGTGGGAGGTGTAGCCGGGAACCTGCATGCAGACCCAGCTTGC
GCCTCCACCTCCCATGCTCAAGCAAACTTCCCTCCTTGGCCTCCCTAGTAGTTGTGTCTACAGTTGAGTGCCATCACTCCTGGCTAATTTTTTCATTTTTTGTGGAGGTGGGGTCTTGCTATGTTGCCCAGGCTGGTCTTGAACTCCTGGACTCATACACAGCCAGACTCCTTGCAGCACCCAGGGAACATTTGGTGAACGACCGGGATACTGAAGGTCTCTCTCTCAGAAATACAATTGTGGGAATTAGTGGAGAATATGAATGTGAATGGGCAGGCATAGTGCAGATACTGAAGGTA
GGCCGCTCCTACCACCCTGGGCAGCCGAGCAGAGTCGTCCCCAGCGGGTCTCCCTCCCTGCCTCCCTGACTTTGCAACACCGCGTTCCGGGAGGACCGGCCTCGGCGAGGGAGGAGGCGGGGGAGCTGCGAACACCCAGACCCAAACCCTGACATGCTCTGGGGCGGAGAGGAGGAAGCCAGGAGCTGAGCGCGCCGCGGGGGCTGCTTCGCCCTCCGGCTCCGAGCGCCGGGCTCCGGGCGCCCTGCCCTGCGCCTGGGCAGCAGCCTTGCTGGTCTTGGGGGCGCCCCCCGCTTCCCGCCCCGGGGGTCCGCGGCCGGCAGGACCATGCTGCTGAAAGAGTACCGGATCTGCATGCCGCTCACCGTAGACGAGGTAAGCGCCGCGCCCGGCCCGGCCTCGCCCGCTCCGGGACCCCCGCCGCTACCGCCGCCTCCTGGCCGGCGAGCCCCGGGCGAGCGGCAGGAAACCCAGGTGGACGTTACCCCGCAAACCCGAAGCCTGGAGGAGAGGAGGGAGGGGATTTGCGGCTTCCACTTGTCACCCCAGCGGGGGAGGGCGGCGCTGGGTGGGGCGGCGGACTCCGGGTGGGCTTTTCGGGGGCGCCCAGAATCCAGACTGTTGGGGATCACTATGAGCCAAAGGGAGTGGGTGCGCCCCCTCCCTCCAAATAAGAAAATGAATAAACCAAACCC
CGTCTTGGGGAGGGACACCGAAAGGGGCAGCCCGGACTCTGACGGTGTCTCTGCCTCTCTGTGCCTCCGCAGATCCCCGCTCCTGGCCCTCGCCTCGCCACCTCATTGATGGGCAACCAACTGGACCGCATCACCCACCTCAACTACAGCGAGTTGCCCACAGGGGACCCGTCGGGGATTGAAAAGGACGAACTGCGGGTCGGGGTTGCCTACTTCTTCTCGGATGATGAGGAAGACCTGGACGAACGCGGGCAGCCCGACAAGTTTGGCGTGAAGGCCCCCCCGGGTTGCACCCCCTGCCCGGAGAGCCCCAGCCGCCACCACCACCACCTGCTGCACCAGCTGGTCCTCAACGAGACTCAGTTTTCCGCCTTTCGGGGCCAGGAATGCATCTTTTCCAAAGTGAGCGGTGGCCCTCAGGGCGCCGACCTAAGCGTCTACGCGGTCACCGCGCTGCCAGCGCTCTGCGAACCCGGCGACCTGCTGGAGCTGCTGTGGCTGCAGCCCGCGCCGGAGCCGCCCG
TGGGGAGTCATTATACTGTAAAAAGGGAGTCATTACAAAAAGTGGCATAACTTTAGTTATTAACTGAATGGTGCTATGTGCAGATAAGTCCATAGCCCTGTATTTTAAAGATAATAGTTTATTCTTTCTACTTCTTAGGTTGGACATTGATTACACACATGTTTATTATAATATTTTTAAGAACACAAAATAAATGAAAGCAGGGTATGTATAGAATGGTGATGAGAGTGTATTATGAAACAGATTTTGATCTATCTAAGTCTGAGCTCTCTTGAGGTACAAAAA
AGCCGTGTGTGGCCTGGAGCAGGTGACTCCCCTGTCTGGGCTCAGGACTTACTCCCTAGGGTGGCACCCCATGGTGAGAACAGTGGTCAAGGACGCATCCAGCCTACCTTGTAGCGCTCGATGTGGCTGGGGTGGGGGAAGTGGAGGACGGGAGAAAAGTGGTGCACGCGGGGGCTGCGGAGGCCGCCCTGGAAGAGGTAGTGCGCCAGCAGGGAGCTGACATAGGATTTGCCGGTGCCGGTCCAGCCGTGCAGGGAGAGGACCAGCGGCTTGGTGGGGGCTGGGTCCCGCACAAAGGCCTTCAGCGCCTTCACCACCAGCGCCTTGGCCAGATGCTGGCCGGCCAGGTGCTGAGCCAGGTCACACTCCA
TGTGTGTGTGTGTGTGTGTGTGTGTGTGTATGTAATCACCTGATCACTCTGGTGGGCAGTATGTGTGTGTGAGAAATCACCTGATCACTCTGGTGGGCAATGTGTGTGTGCGTGTATGAAATCACCTGATCACTCTAGTGGGCTGTGTGTGTGTGTGTGTGTGTGTGTGTGTTTGGGCGGGGGGCGGGGGGGGAAGGATTGTTTTGTTTTTTGAGACAGGATCCTGCTCTGTCACCCAGGCTGGAGTGTAATACAATCATGGCTCATTGCAGCCCCAAACTTCTGGGCTCAAGCGATCCTCCCACCTCAGCCTCTGGAGTA
CTGGGGCCCTGTCCCATCTGTGTGAGTCACATAATCACTCAGGCTGTCACAGACCCAGGGCTAGACTGCTGGGTTTGAGTCTGTGTGGCCCTGAGCCAATTGCTTTCTCCTCTGGGCCTCAGTTCCATTTCAGTAGAATCAGGATGATAGCCTGGGCAACATAGCAAGACTCCAGCTCTACCAAATAAATAAATAAATAAATAAATAAATAAATAAATAAATAAAATATTAGGCTGGGCAAGGTGGCTCACGCCTGTAATCCCAGCACTTTGGGAAGCTGAGGCGGGTGGATCACCTGAGATCAGGAGTTCG
TGGCAAATCAAAGGTAGAACCTAAGAAAAGAATGACCCCAAAGAGCCCAGAGTCAGAGATGGTACTTTGCCTCTAGCCACCGCCCTTGACTAAAAGAGTGTGCTTGTCCCAAGCAAGAAGGTCTTTTTTTTTTTTTAAATAATTGCTGTAATTAATTAAACATACACCTAAGTTCACTGTTTGGTAAGACTCCATAAAAAATTGTTTAGATTCTTCTTACACCATTCCTTTATGTGTTTTCCCATTAAAAAATCATATTCAAGTGTTGATAAGGTAA
TGGGAGTCCGAGGCAGGAGGATTGCTTGAGTCTAGGGCCAGTTACTTGGGAGGCTGGGGTGGGAGGATTGCTTGAGCCCAGGCGGAGAGTGCAGTGAACCCTGATCGCACCACTGCACTCCAGCCTGGGCAACAGAGCAAGACCCTGTCTCAAAAAAAAAAAAGCTCAGCCCTATCCATGCATATGGGACCACTTTGTGTGCTTGGAAATGCCCCCTCCCATAAGGCTTGGGTTTCTCTTGCAAGGGGTGGAGGCACTCCAGTTGCTAAACACCTTTCTTGGGTAGGGGATTGAGGAGACAGGATGCCTTTGGAAGAGCATCCCCTAATGCACAGT
GGCAGCCGAGGTCTGGCTGGGACAAGCAGTAGAGAAGAATTCACACAGAGCTGGGAACTCTGTTAGGGACATGAGAGAGAGGCTGGCTTCAGAACAGGGTGATCTAGAAGGGAAAGAAACTGGTAGCCAGGGCACTTGGGTGAAAAACTCTTGGGAGCTGGGAAGGCCGGCCAGGAAGGAAGAAGGTTGACTGAGCTCAGGGCTGGGCCCAGGGCAGGGAAGAGGGACCTAGGTGCAGAGGAGCATCTCAACCTCCTAAGCTGCAGGCAGACCTGGCTGTGGGAGAAGCCTGCCCCCATTGGAGGGACAGGCCC
CTTCTCCTTGTGCCACCCCTCCCTGTTTTCTGACTCATTTTCCCCTTCGGTACCAATTGTGCAATCTCTGGTGCATTGGGTCCCACAACTGACCAGGCACAGGAGAATGTCATAGTCCACCTCACACAGCACAGAGGACGCTGCTCTTCAGTGTGAGAGGACCCCTTACAACTAAGCCAGTGAAAATATGATGACTGAATTAATTCAGTAGTGCTGACTTACTGTCATTTGAGGTAAATTAGCGTGAGGTGCAGAAGTCCAAATATAAGTTATGAAA
AAGGTGCGTGCCCCGCTGTGCGTTCGTACCCCTCACCTGCACGACTGTCTTCCTTCCTTTTCAAAGGTGCAGGTGGAGGGGTCCCGCGGGTGCCTGGAGCGGCAGTGCCATGCAAAGCGTACCGGGAACCATTCCTCCTGGCCAGACCCTGTGTCACATGCCACTCCCCGGGCCGTGGGGTGGGGTTACCACACCTGTGGGTCAGCAGGAAAGAGAACCTGTCCCCATTCAGCTCCAACTCCCTCCTGCCCTGGCCAGCAGCACATGCTGGAGCCCCAGCATGTCCTTGACCGAGGCTGTACCGAGCT
GGGGGCCCTTGCACATCAGGATGCTCTTTGTTCATTCATTCGTTCATTCAACAGATATTTCTGAGCCCTTCCTAGGAATGGTGCCACAAGCACCACCAAGGTCCAGGTGGGCCTGCAGGGACAGGACCTCCATGGGTAGAGAGGGTAGTCTGGGCTCTGCCTGGAACCCACCTGGAACAGAGTCTGGAACAGAGCGGGAGCATCCTGGTCACAGTGGGTGGGAAGGCGGGGCCCCCTCAGCCATTGGTACAAGGACACAAGGGCATGTCTCAGACTCCTGGAGTCAAGACTTCACCGCTCTGTGCTTCCCTTCTGGAAGCTGGAGGGTAAGTTTAGACATGTTCGTTCAGTAAATGTCAGCGGTCATCATCACCATAATTACTGCCACCATCAGTACCATCACCACCATTATCATCAGTAACATCACCACCATCAACATAACCATTGCCACCATCATCATTGTTATCATCAGTAGCAGCAGTGGCAGGAGCACCATCACCATGGACCCTGCAGAGTGGGGCCATTTAAACTCCCTCTGGCTGGTCCTGTTTTCAGTTCTTTG
CTCTTCCCTCAGTATTTCTACTAGTGGCTTCTCATCTGATCAAAGGAACAGAGAGGTTTACACTGACCTAACAAAAGGATCTTAGTAAATTATTCCTGCTGGAGAGGAATTACAATTATAATGATAATTCCTGGAGGGGATGTCCCGCTGAAGATTCCAATTATAATGCTGTTATTTAGCTTCTGCTAAGAGAAGAACTAAAGGTCACCCCGGTCATCTTTTGGGAGGGTAGCACCCCCTTGAAGATGTGTTTGGAGGGTGGCCCATGGAGTTCTGCTGCTGGGAAGATACAGACTGGAG
CTTTCCGCCATCCTCACACGCCCCCTTTAGTGGGGTGGCTGCTCACCGCACCTCGGAGCTCGGACTGGGGTCCGGCCCCTGCGGCGACGATTGTTTGTACCTAAGTGAAGGAGGCTCCGAGACCCGCGGCCCACGTCCTGCCGGAGACGCTTGTCTGCAGGGCTGCATTGCATCCCCGGGCGCACGTGGAGCTGGAGCAGCGCAGGCTGGGGAAGAGCAGAGAGGGTCGGGCTTCTCCGGGCGCGCCATGGGGCGGGGCCGAGGACGGGGACCAATAGCGCGCGCGTGCTGGTGGGGGTGGGGACAGGCTCCAGGCCTGGCATCCCGGTAGCCGCAGCTGTCTTTTCC
[truncated: 740,861 more chars]
