# Supplementary material for: On the Value of Intra-Motif Dependencies of Human Insulator Protein CTCF
Source: PLoS One. 2014 Jan 22;9(1):e85629. doi: 10.1371/journal.pone.0085629 (PMC3899044; doi:10.1371/journal.pone.0085629)
Supplement: File S2 — Data sets for MCF7 and NHEK cell lines. (ZIP) [file pone.0085629.s011.zip › MCF7_fg_train.txt]

GCGTGAGCCACCGCGCCCGGCTTCAGCTGGTTTTTCAAAAGTCATGGCGTGTAACTGTCCGAACAGTGAACTTCGGAGATCCACCGGAGGGGCGAGGCCACAGCTCGACCGCGAGCACCTGAGCATCCTGCACCGCCTGCGACGGCCGTCAGGGGGCGCGATGCCGCCTCACAGAACCTCAAGAGGCGCCCGGGTTCCGGCACAGACGGCCTGCGGCTCCAGGGGGCGGAACCGAGCCGTCTCCTCAGGACCTACGCAGGAGGCGCCGTCATCCCTACAGGGACACCTGAGAGGGCCCAGCCTCCTCCTCCTCAGGACC
CACGTGGAATTGGCCACCCCCCTTGCTGGGTTTGGGAACTTCCTTGGTCTGGGTTGCACCTGGCTCACAGGCTCAGAGGCATCCTCGGGTGTCCCTCGCCGCGGGAGGAGATGGAGGGAGAGCTGCTCCCTGGCTGCCGCGATTTCCTTCTGACACCTGGTGGGCGCTCCAAGTACTGCGGCCTCCTGGTGTCCGGCGGGGCGGGAGTTTTCTCTTCCTGCTGTTGGAATGAATGTGGATTTGAGTGCAGAAGGACTAAGAACTGATTCCTGGACAGCTGGCTTGTGGGTGGGAGAAACAAGGGCTGCGTGCGG
GCGGGTTCTCTGTGGCCAGCAGGCGGTGCTGCAGGAGAGGAGATGCCCAGGCCTGGCGGCCGGCGCACGCGGGTTCTCTGTGGCCAGCAGGCGGCGCTGCAGGAGAGGAGATGCCCAGGCCTGGCGGCCGGCGCACGCGGGTTCTCTGTGGCCAGCAGGCGGCGCTGCAGGAGGGGAGATGCCCAGGCCTGGCGGCCGGCGCACGTGGGCTCTCTGTGGCCAGCAGGCGGCGCTGCAGGAGAGCTCAGGAGCAGGGGCCTGGGCCTGCTCCGGGGGAATCCGCCCACCCCACCGCGGCGGCCTCTCCTGAGGTTCCCTAGTGGCCGCGAAGGGTGGGCTCAGGGTGAGGGGTCAGGCCACACCAGTGGGTGCGGGGATGGCTGCGGCCACGGGAGGGCGTCCAGGGAGGAGGCCGGAGCTCAGGCCCACTCTGCA
TGAGAGGCGGGGAGCAGTTTTGTTGTGGACAGAGGGCAGAGGGGAGGACTGCCTCGCGGTTGAGGGAGGGTCTCTGAGGGAAGCTTCGGAGGAGCGTTTGGTGCAGTGGCCACGAGGTGACTGCGACAGTCGCCCGCGTGCATCTCTCTGCCCCGAGGGGGCGCTGCGAGCCCTGCTGGGACGTTTGCTGTCTGGCACAGGACTGTGTGTCCACCGAAAGGCGAGGCGGGAGGGACAGAGGAGGAAGATGTCCCCCGGTTCAACTGGGGGCATCCAGGCCCATAAACCAGTTCCTTCCCTCTAGTGA
CCCGTGATGACACTGGCGCCTCCCAGATGATCCTGGATCACCCCCCACCAAGGTCCCTCTCCCCAACCATGTCTGCTAAGCCCCCTGCTTGCCACACAGGATGCCGTTCAGGGCCTGGACAGCAGCCGTGGCAGCCCCAGGTGCCATGTCCCCGCTGGCCACTGGGGGGCTCACCGCGTGTGCACAGGCAGGCAGCGGCTCACCCCGTGTGCGTGGGTCACCCCGTGTGCGTGGACAGGAGGGGGCTCACCGCGTGTGCACAGGCAGGCAGCGGCTCACCCCGTGTGCGTGGGTCACCCCGTGTGCATGGACAGGAGGGGGCTCACCGCGTGTGCACGAGCACAGAGTCCTGGTAGAGCCGGTCATACATGCAGATCTTCAGGTCCACGCTGGGCTTCGGCACCCAGACCGGCACATCGATGGCCACGCCCACGACCCTGAAATGCAGCTGCATATG
GCAGTTGCTGAGATGAAATTCAGGCCTGGCCCCATTTAAATCCAGCCCCCACCTCCCCCTCCTTCCCAATTCGGCCTCCTCATCCTGCCCAACCTGCTTCACACCCCGACTCAGCCAGCAAACAGAGGTCTCCCTTTCCTTCCTCCAAAAGGGAAGGGGCTCCCCCAGGGCCTCCGCTGGAGTGGTTCTGGGTCTCCAAAGTCGGAAGTGCAATCGTGACCAACTCTCAGCTGCACCCTCTGCTGCCTGCAGCGGGTGTTTCACTTGCTCAGCAGGAATCCTGCCCCTGGTGACACCTCCACCCCAGGAGGCCAGCAAGCCCCTCAGGGAGCAAAACCAGTTGCTCTGGGAGACCTGGGCCTTCCCCACCGCCTCCCCCTGTCCACAGAGAGGGGCGGACATGCGGCACCAAAAACCGTGTTTCTGACTCTGGCATCAAAGGTCATCCCTTGTTTCTTCCTCAAGCGACGTTCAGTGAGCCCTGGCTAGGGGCCAGGTACTGTGCTGGGACAGGCACCGGTGCCACAGCAGCAAGGAAAACAGACAAAAATCCCTGC
ACGCACTGGCAGGTGGGGCTGCAGCTGCGAGAGGGGGCGGGCCTGGGAACCACCGCGGGTGTGCGGGCCTTGCCATTCTCAAGATTCCTGCGGAAACGCTGTGCGCTGGCTGCGCTCCAGGAGCAGGAGCAGGAGGAGGTCGCCCTCTAGAGTCTGGAGTCTGGGGAGAGGAGGAAGGCTCCTTCTTTGTAGGCCACTGGTGTTGCTGAAACCTCTGCCGCCACCTGCAGGGCACCCCCTGATAGCGCCCCTAACCCGCCGCCAGCTATTGGACCCGGGATGGCGCCCCTAACACCCTCCCCTCGCCGCTGCAGTGTAGAAACCCAATAGCGTCCCGAACCCGTCCCCGCCTCAGACGTTGCAGCACCAGATAACTCCCCCAACCTGCCCCCTGCCGTGGGCCATGCAGCCACGGATTGGACCCCCAACCAACTCCCTCGCCGCTGGCAGTGACGCCCCAGAAAGCGCTGCAACCTGATCCCCGCCGTGAATAGTGCAGCCACGGATCCTTAAGGCCCCCAACCCGCTCCCCACGATGGGCAGTGCCCTCCCAGATAGCGGATAGCACTCCC
GAAAGCACAGCCCCCACCCCCAAAACCCACAGCCACCATCATGGGCTCCTTCCCACCTGGAGGCCCCGGGACCTGCTCCTGGTCTGGAATTCAGTGCTGTGGGGATGTGGGATCTGGGAACGCGGCTGTCTCCGCGGTGCCCTCTGGTGGCCAGCCTGCAGAGGCACCCGTGTACCTGCGATCTTGGGGCTGAGGAAGGGGAGCTGCTGGTTCACGTCCGATCCTACGACACGTGCCAGCGCATGTAACCAGGAGGCCCAGGGAGGACCCGGCGGGACTCCGGGTTATAGATATTGCTGGGCTGTAGG
TGGGCCCAGTGGCCATCCCAGGCCATCCTCCCCCGTCCAAACTCATGGCTTGGGAATAAGCTCTGGGCTCCCGGGGAGGAGCTGCCTCCCTCCAGCAAGGCCCGGGCCAGTGTGGTGCCGGGACAGGGCTGGGCTGCCCCCTGGTGGATGCGCTGAGCACCCTGGTGCTGTCAGCCCAGGAGGGAGGGCGCCGTCCCTTGCCTGGTCCTCTCTCTTGGCCCAGGGCGCTGGTGACCAGCAAGCAGTGTGGACCCGAGTTGGCGCCTGGGTAGTAGCCAGGGGACCTGTGGGACAGAACAGCCTCTGGGGA
AACCTATTATCATACTTTGAGGATTTTGAGATCCTTACGTTTTGTATTCCCAGGTAGTTGAACTAAAATTCGGTGGGAAAGACATCCCTGTCACCAGCGCCAACCGGATTGCGTACATCCACTTGGTGGCAGACTACAGGCTGAACAGGCAGATCCGCCAGCACTGCCTGGCTTTCCGCCAGGGCCTTGCCAATGTCGTCAGCCTCGAGTGGCTCCGAATGTTTGATCAGCAAGAAATTCAGGTACCCTACCTGCTGACTTTCTG
CCTGTGGAGGTGAACAAAACCCACCCCATGGAGAAAGTTTAGGACCTGACCCAGCGTGGGTCTGGCTTTCCTGAGGGCAAGGAACAGCTTTGTCCCAGTACTGGCCACCTGGCGCCTCCAAATGGCTTTTTCTTGCAGGGCAGGCAGGCTCTGGGCAGGCACCTCGCCAGGCATTGCGCCCTCTGCCTGCAGGTCGGCGGGGCCTGCTCTTCCCGGCTCCTGAAATGCATTTCCTTCCCGACTCCGAGGTCCTGCTTCCAGAACCTTTGGCAACAGAAAAGGAAACCCGCACAGGCGTCAAATGTCTTCGGACTGAAACTAGCAGGTGACGAACCATACA
ATGCACACACATTCATCAGTACAAAGAAGCATGTGCACAAATGCGTACCCCCTCAAACATACACAAATGCACGATCGCCTCGGCAGACTGCAGGCTTGTGTGTACACACACCCTGACCGTGCCCTGAGCATGGGCGTCCGTCCACTTGCAATGCCTGCTTCACGCCGCCAGATGGTGGCCTCCAGACCTGGCAGGGGTGCCCTGCAAAGATTGGATGTGGCCATCCGTACTCCCAAGGAGTAGACCCTCCCCTTCCAGGTGACCCTGCCCTCTAGACACACCAAAGCCTCCAGTGCTTCCCCTCCAAACCGGAGTGCCTGGTCTTCCCCCAGTA
CATATGGCATGTCCTCACACAGATCTCCTGACACAGGCATATTTTCACTAAAACAACAAGGCACACAGCAATACAATGTGTAGCATGACTTTGTGCAGGAAAGGGGCAGGAGAGGAGGTGCCACCTAGTGTTCTCTGCAGGATGTGCAGGCGACGCTGCAGCAGCAGCTGCGTGTTTCTCTGGGATCCTTTGGATTGTTATGCTCCACAAACTCAGAAATACACTACTTATCCCAGAGGCACTGGCTGGCCATGTCTCTGGTTCTGGGGAGTAAGGGACCAGCCCAGCTGAGGACGCGGTGGACAGCCCAGGGAGGAGGAGCACTCACTGCAGGAAGAGCTTCTTCATCATGTTGTGGAGTGTGCGGTGCAGGGCAGGGTCATGAAGCAGAGAGGATGGCGACCGAAGCCAGCGGTAGAAGTGCATCACCTGGTTGTCTGCATAGATGTTGTGGTACTGGGTGATCTCCTTCACCCAG
CCTCCTCTGGGGAAGTCAGGGCAGCCCGGAGTGGCGTCGTGGGTCCGAAAAATCCGTCTCAGAAACCCACCAGGAGAAAAGGCTCTGGGGTGGGGGACACCATGTGGGGCTCCCACAAAGGACCCGACGGTGGGTGTGGAGAAGCTTATTGGCCCTGAGAATAGGCCCAGGCCCTCTCCACAGGACCCCTACCGCACACGCGACTCTTTCTCTGCAGCAAAGGGGCTCGGGCCCAGGTACAGGGAGCCGCTGGGCCGGCGGGGCAGCTGTTGGCCAAGCCCTCACGCAGCGGAGCCCACCACCGGTGTGGCCGCCCCCTCAGCCCGCGCCACGCAGAGCTCGGCCGGTGCCTCCAGGGGGCGCTGCGGCCCTTCCCGCCGGCTGCGGACTGCAGCCCGCGGCTGCGCTTTCCCACCTCAGCCCTGCTGAGAGCACGGGCGCTGACGCGCTGTTTTAAAAGATAAAATTCTTAGCCTTTTGCCCTTGTCTCCGCACCCTCGACTCGGCCTAGTACACGCAATCCTCCTCTGGGTTCCCCAGGCGTCCTTGCTACTCCAGGGCCAGGGTGCACGCACCCTGAGCAGAGCCAAGCTCCCTACTCCTCCAGGCTCTGGCGAAAAACGGCCAACAGTGCGG
CCCCAGGACCCCAGCAGCGCCAGGGTTTACGCTCATTTCTCCATCCCTGGAGGAAGCGGGCAGGAGAGAAAGTGAATTCCGCTTTCCCAGTCCCGAGAGTGCGGCGGAAACCACGCGGCGCCGCCGGGCGGGCAGCAGGGGGAGCCGCTGAGCCAGGGGCTGAGGGTTGCAGGCGGCTGTGGCCTTGGCCAGGCATCACCACCAGGTGGCGCCGCGCGCTTCCCTGGCGCCCAACCCGGAGGCCGCGAGGTCGGGGAGCGGATGCCCGGGGGAGACGCCGGCTGGGCGACCTAAGGCTCCGGGCACCCGGGCTCCGTGGCGGCCTCTTTGCCTC
TGTTTTTCATGCTGGGATCAATTCCATTCCCTTCATCCGACCTTTCCCTGCAGAAACACAGCCAGGGAAAGGAGCTCTGAGGTTATCCCCCATCTTTACCACAATCAGCAGCCACGGATGTCCCTGAGAGCCCAGAGCAGGTGCTGGCCCATCGTCCCTCAGAAGGTGGCACTCTACGCTCTACAGAACATGTGCTTCCCATTCCACCTTCCAGCATCTGCTAATCCTGGATGGCTGCCCAGCCTTGCCCTGGCCTCCCTTCCTGCTCATGAGCATCCCCTTCCCCACACAGCAGTTAGAGGAATCCTTCTCATGCTGAATCAGCTCCAGGCACCTCTCTGACCACAACCCTCCAGTGCCCCCATCACAGGACAGACTGATCAGGTCCTGCCTCCTCTCAGTTCCCATCTCTGCCCAGGCTCCCCTCACACTTGCCCTCGGTCACTCCAGCCTCACTGCAGTGTCCTACTCTCCACCTCAGCTTGTCCCACCTTAGGTCCTTCTATCAAGAGTGACCGTCCCTGAATATGCCCACCCTCAACTGGCTCCTCCTCGTTACGAAGATCAA
GAAACAGGTTCCACACTCATCCTGAATTGCACGGGTTTTTTGGAGGTAGGGGGAGCGGGGTGGACACAAACACATCAGTTTGCTCAAGTTCTTGACAGAACCAAAAGCCCACCAGCCCATCCAGAGGACCTGTTCCCTACTCCCTAAGCCATTCCTAGAGTTGCACTGACCCCTTTGCACCAGCAGAGGGTGCCAGAACCCACCCCCACCCCCGCTCCACCACCAGTTTCCAGCCCACAAGGATCCTTACCTGGTAGAGTCCCAGTGACAGCTGGGTGATGCAGAAGGTCCCTGCCGGTGGCTTGACAGAGTGAAGAGTGCACTATTAAACTGTGTGGCTTTGGCTTGGGCAGTGGACTCTCTAGGTCTTCCCTGGCTAAGAAATGAAAGGA
GCTTCCATGAAGCAAGCCTCTGATGAAGGAGCCCAAGGGTGACAGCGCTGCCACCAGGGACATCCCCACCTCTGATAGAACTCTCCCCCCTAGCCCAGGCGCCCCATCCCGTCCCCGCCCTGGAATGCAGGACCCAGTCTCTAGACTTCCAAAAGCTGAGCATTTTAGGCTTTGCAGGACAGGTTCTTGGGGAGTCAGGTGGGTCACCCTGGGAGTGTCTCACATCTGCAAGTCCCAGCCAGGCCCCTGGGGCTGCACCTCCTGGGCATTTTCAGCTCTGGGCCCTGCGGGCAGGTGGCGCTGTGTTGTACATGCCAGGCCCAGCATGGCTTCGGTTCTGACTTGAAGCCCTCCTTTCTCCCTGGGGCAGGGAATGAGAAGCAGCCAGGGCCGCTTCCTAGAATAAACACCCCACCCGCAGACAGCCCCAGCTCTGTAGGCTCAGCCAGCCAGC
CTTCCTGAACTGTTTCACTTACTTTACTCACTTCTGTTTGGCCCAGGTTTTGAGAGCTACTGGGTAGTGAAGGTTTGTTAGGTTTGCTGCCAAGCAAAGCATCTTTCTGGAAGGTTGGCGGGGAGGCTTCATGCACGCGCCCCCTGGAGGCGGTTAGTCCACCAGGCTCATCGCTCAGTGCGGGACACACATCTGGAGACACTCCTCCCCCTACAGTTGCCAGACAACAACAGAAACGCATTGAGCCCGGACAGAGTATCAGCTGCTCTTATAGGATAGAACAAAGAGAAAAACA
GCTGTCTGTGTGTGGCTTTAGACAGATCAGGCCCCCACTGGGTCTCAGTCTCCCCATCTATTCCATGCGAGGGTGGGCGAGGGTCTGGGGTCTTCCCAGGCAGGGTGTGGGAGCTGGAGTTTGGATTAGGCAGGGCATCGCTGCCCCCAGGTGGCCAGGGATGGTACTACAGCAACCGGGATGCCTGGGGAAGGCAGTGTCATCCCCACATGCTACCCAGGGCCTGAGACGCCACTGTACGCCACCACCAACTTGAGACTTTCAGTTCCACACTGCCTTTCAAAACCCCTTCCCCAAGAGAGGAACATC
TCTTGAGACGGTCATGGGGACGGAAGAGGTTCAGCATCCTGCACGGGCCCTTACCAAGGCTCACTAGGCTGACACCATGGCTGAGCGCCCTCTCTATTGACAAGAGACTTGCACCCAGTCCCTGGGATGGACCAGCTGGCCACCTGCTGGCAGGCTGGTCACACTGCGGAGGGGGCTGAGATTGGCTTTCACTGCACTGACCCATAATGTGGACATGGACCTGCTGGCCCTGCAGGGCACACAGCACTGCTTCCGACTAGGGGACCCCATTCACAGCTAGAGACATGCAGCAGTGTGTTCCCAC
AGATAGTGCGGGAGGTCCTCAAAGAGAGGCCCACGAGGACTGAGTGGAAACAGAAGCTGGGCCTGTGTCCCATTTGCTCTGCTGGGCCGACTTCCCAAACGCCCTTTCTCTTGAGGGTTGGAAGCGCTGTTCTGTATTTGGCCACGCGGGGGAGCTGCTCCGCACAGCTCAGGACTAAGCCACCTCACGGGAAACGCCAGCGCGGGCTGCAAGCTGTGCCGCTGTGTGAAGGCACGGTCCTGAGCCTGCTATCTGCAGTGGATCAGCTTCATGCCATTAGTGAAGAAACCATAGCACAGAGAGGATTA
CCCCCAAGAATGAGACTCTCCACCACCTGGAAACAACTTGCCGAGGGCCAAGGTGGGCTCCGGGCACCACTTGGTACACCTGTTGTGGCCCCTGGCGTTGCTGGGCTTCCTCTCCCTGGCCCTGCCCTGCCCCAGCCCAGCACTTATTGGGGGAAGACCAGGCACTCCGGTTTGGAGGGGAAGCACTGGAGGCTTTGGTGTGTCTAGAGGGCAGGGTCACCTGGAAGGGGAGGGTCTACTCCTTGGGAGTACAGATGGCCACATCCAATCTTTGCAGGGCACCCTGCCAGGTCTGGAGGCCACCATCTGGTGGCGTGAAGCAGGCATTGCAAGTGGATGGACGCCCATGCTCAGGGCACGGTCAGGGTGTGTGTACACACAAGCCTGCAGTCTGCCGAGGCGATTGTGAATTTGTGTATGTTTGAGTGTGTACGCATTTGTGCACATGCTTCTTTGTATTGATGAATGTGTGTGCATTGCTCTG
CTTGACGTAATTGGAACCCCGTGGGATTGATTTAACCGGGCCAGGGTCTTGGGCAGTTTCCTTTTCCCTCTGCTTTGGGTCCTGCCTCAGGCAGGGCTGGTTTCTGCGCTGGTGCTGGTGGATGGGCTTGGAGCCCCACCTGTTGCCAGCAGAGGGCAGTGGTGCCACGCAGCCGGGGCTCCCCAGGGTAGGTTTCTCTGCATCTGGGCTGCTTAGTTCCTGTTTAAGTGCAGAGACTGAACGAGCTCTAATAAAACAAGGTGGGTGAGTTGAAATTTGATTCTGTTCCTTTGCACTG
AGTTTGAATTATTTAATTTCACAAGTCTTACTGTTTTAATAAATACCCAAAAGTAGACGGAGCTGGAAGGAAATGTAGTGTCAGGGGACCACCTGGAAGCCAGGAGACGGTGGCACTGCGGGGTGTTTGGCTGGACACTCCCCACAATGCCCTCCAGGGGGCGCCAGGAGCCTGGATAAAGAGACCCGCAGGAGCAAAGGTGGTGACTGTCCCTCTCCACCCCAAGGCAGGCCCAACTAGCATGGTCCCACTCGGGTCCTCTCCTCCAAGCCTGCAAGTTTCTCCTAAGTTAGAAGCATCTG
TCCAGCGAAGCAGTGTAGCTCCCTCTCCTCAAGAGCTCACCCCAAGGTCCCTGGAGGGATGTCCTGAGGGGCGCAGGCATCCAGGGTACCGGAAGGCGCGATCCGGCCCACACCTGCGTCTGGTGGGACGCTGGCGCCACCTCGCGTCCTTCCGCAGCCCTGCAGCCCTCCGCCCAAGAGCTCTTTGGACAGGGCTGGGCCTTGCACCCCAAAAACCTCAGGCCCTCCCGTGCCATCTTCATTTTGTTGTCACGACAGCACACAAAACCACCTGAACTATT
GGCGCTCAGGAGAAAGCGGGGGAGTGGAGGAAAGCGAGAATCCCGGAAGCCGCCGGGTTCCAGCCTGAGCAGCAGGCGGGCGTTTAAGTGGAGGCGGATTCCTAGTTAGGCACCAGCTGAAAGGGGAGCCCGGCTGGGCTGCGCTTCCTTCCCCGGCCGCTAGGGGCCGCTTCCCCGCTGCTCTGCGGCCGCCAGGTGAGGGGGCCCCGCCCCTTCTCCCCAGGTGCTCAGGGAGTTGGGGTGTGAGGGGACAAAGTGGGGGTGAAGGGAGAGAGCTGAGCGTGTTTGAGATGGGGGCTGCTTAAAGGAAGGGAAAAATGCGTAGGGAGG
CTGCCTGTCTGGGCTGAGGGGAGGGGACAGAGAGAAGGTAGGGGCAGCATTATTACTGGGAACCACGTCCAGGAGGTGGGGATGGGGACACGGACAGGACACCCGGAGCACAGCACCAGGGCTGCGGCCTGGCCACTCACTTATCCTGGGAGAACACTGCCCCCGTGAGGCCATAGCTGGTGGTGCTGTCAACCAGCTGCAGCGTCTCCTTGTACTTGTCATCCGGGTAGACGTACACAGACAGTACAGGCCCGAAGATCTCCTAGGAGAGAGGCCCCGGCGTCAGACCCTCCACGGGACCAGGGACCAGGGCCCTGAGCCCTCCCAGTGCCCCTGCTCTGGCTCACCCTCTCCCCAGTCCCTGGGCCTCAGTTTACACTTCAGTGTCTGCAAGAAGGGTCAGGTGTCGCCTCCTCCTGGGTTCCCTCCAGGACAGCAACGTGCCCAGCTCCCTGTCCTGTCCATCCCACCACAAGCCGGCA
CGTTTAGAAACACAGTAATCCTTTTGCATATTGGTTTTGTATGTCACAGCCCTGCTAAGTCCATTACTCCAGGGTCCATTATTCCTGGATTTTCTACGCAGCGATCACCGACTTTTCTCTCCCTCCGGAGCGCTGCACTTCCCCGCGTCTCCAGCAGAGGGGGCCCCTGACCATGCAAAGCGGAGCCCGGGCGCGGCCGAGGCAGGCGCTGGGAGGAAGGCGGGGCGTTTGCGGGAGGGCGGGGCGGGGGCGGGGAGGGGGCAGGGCAGGTGCGGGGAGGGGCGAGGAAGGGGCGGAGAGGAGTC
CACAGGGAAAGGCACCTTTGAATGATGTGTCTTTCTCACTACAGTTTCTCCTGCTTCTCTTCCCTTTGCCCCCTCACAGTCCTCTCTGCCGCTCACAATGGGATGTGTGCCTGGGGAGGGAGGGCCGGGCACGGCTTGTGCACCACACAACCTGCCTTCAGGTGGCGCTTCACACCTAGGAACGCACTGTGTCTCTGCTGGCCCTTGAAAGGGTTTGGCATGGTAGTTTGCTTCCTGGGCCCAGGAAGGAGAAGACTGTAAGCCTGAGCATTGTTGGTGAGTTTGTACTGGACTCAGTGCTTACTGATGCCCCTGAAATCTGGGAGATGGACTGGAGAAGGGAACTAAAAGTTCTGGCTTTTGCAGGGGTGGATCCGTTTGTGGTTTGGCACTCCTGCTGGTTGGTCCTGGAGCAGCCAACCATGTTTCACTTCAGCATGTGGTATCCAGGGATGGAGCAGGGGAGCCACAGCTGGCTTTCCAAGGCTGCTTCCCAGCCCCATTTCGG
ATCGCCCGGCGCGCTTGAGCATGCAAGGGGAGGTGGGATTCCCCTGGCCCGCCCCCAAGCCACGCCTCTGGCCTATGAGAACTGAGCTGTCCCGCAGGGACCGAGAGAGGAGCCTCCGCTTTCGCAGGGGCTGGGCGTTCCGGGCGCACTGCGCCCTCTGTTGATCCTCTTAGGAGCTGCGTGGGGACCGTCGGGCCTGCCGTTTCGCACCTGGCCGAAAGGGGTCGCTGTGCCGGGCCAGATCCTATGTAAATTTAGCTGGATAATCTCAGCAAGAGAAAATTGGCTGCAGTGCAAAGAAGCCAGGCTCAAAAGGCAGGGTTATCCCATTTCTATGACATGTCACAGGTAAGACTATGGCAACA
GTTTTCCCTCCTGGGGTTCCACCCACTAGCTGAAAAGGAGCTGAGATCACGTGATGCGGGGGAGGGAGGCCCTTGCTGAGGGATAGGGGCGGAGTCCCTGATGATGAGCAAAAGGCTGCTCCCCAGGCGTGCTGGCGTTCCTGCCCCGGCAGAGGGCGCCCTCTTCCTCCTGAGGGCTTCCTGGAGGAGGTGCCAATCCTGGCTCCCAAGCAGAGGTAGGTGGGTGCATGGGGCAGCGAGGGGCCTTGGCTGCCTGCCTGAGAGTTTAACTTGATCCTACCGCAATAGTCCCT
TATTTCCTTCTTTCTCCCTGCCCTCTGGGACCGCTGTCTGGGAGCCATTGGGGCCTACCCGGTGCTGACCACCAGCCACCGCTTCAGAGGAAGCTGCGTTCAGGGTCGTTCCTCCCCAGGTCGGGCAATGCCGAGCACTGCCTCCAGGGGGCGCCGCCACGCCGACCCCGCGCCCCGGGGGTTGTCTTTTCCGCCGCAGCCGCGCGGGGCCGCCCGGGCCCTGAGTTTTCAGGACCGATGGCGCGCCGACAGTGGGGAGGTCGGCGTCCCAGCTGAATCAAGGACGTCCTTTAGCACCGCAGTGATAATGAACACACAACAATAATAGCC
TGTGTGAGTAGAGGCACTGGAGTATCCAGGCGTGTTCATGTGTGTGAGTAGACACACTGGAGTATCCAGGCATGTTCATGTGTGTGCATAGAGGCACTGGAGTATCCAGGCGTGTGCGTGTGTACGTAGAGGCACTGGAGTATTGACACGCTAGGGGTGGACATGCCCAGTGTGGATGCCCTGCAGTGCTACCCTGGGAAGCAGATGATCTGGGCCATCTGGTGGCCACACTGGTACTGTGCTGCTCTGTGTTTAGCTGGGCATGTGCTCTGGGCTGGGCATGAGACAAAATGAGGATAGCTGCTGGGCTGTGGATAGTTGTTCACAGGGGTGCAGGCTGTTGTAGGTGGGCCAGGAGGGGCTGGGCAGCCCATGAGGGTGAGGCTGAGACTCCACACTGAGCC
CCATGCCCATACGCAGAGGCAAGGCTGCAGAGACACACCTGTGGCACCCTCTGGGCACCCCCCCCCATGCCCACTGACCCCGAGTGGGGGTGGACTTCCTCCCTGCAGCTCAGGCCCTGACAGTAGAGCTGTGGCCATAGCAGTACCACCCCCTCGTGGCCACATCTGGCGGTGCCCCGGCATCCGGTGTCTCCTATCCTCAGAAGAGCGAGGCGGTCCCAAGGAAGTGGCGTCCCTCTGCTGGCTGAGCTGGGCAGTGCCCTCCTCTGCCAAGGCCCCCCAACCTGCTGCACTGGGGCGTGGTCACAGCCGGCCCTCCCCCACGTCCCCCGTGCCCAGCCTCGGTGGGCACACAGGCAGTTTTGGCCGCTGGGGGTAGGCGAGGACACAGCAGGGAAAGTGGGCAGGAGGAAACTGCCACCAG
ATAAAAATAAAAAAAAAAAAATAAAAAAATAAAAAAAAAAAAAAAGAAAGCCGCCTGACCTGTATACAGTATTCTGAAAAGGGGGTCGCGAGGTGCATGTCCAACCTCCGCCGCCGGGGGCAGCAGCGAGTCCAGGCCGAGCCGGGGCCTAGCGAGCGGGGTCAAATGGGGTGAGGCCTGTGCCAGACCTCTCCACCTCGGTGGCAGCCGCAGCCTCCTCCGCCTGCGGCTCCTGTCCACGCCGCGGCCACGTGAGCGCCAGATTCTGGCGCACAGACCACTGCCAGTCCTTTGCTGCTTTGCGCAGCCTGTCCTCCCCGC
CCCAGGTAGCGCCGGACCAGGTGGGCCCCCATGGCTGCAGTCGCTGCAGATCCCTGCAGCAGCCGAGGGTCACCTAGCTCCTACCCGGAACCACTGACCCCTCAGTCAGACACAGCTTCCGGGTCATTTAGGCAGCTGCGGAGATCATAGAGATGAAGGACTCCAGAGGATCGCTCCGGTCCGCCTGGCGTCACCTCGCGGACAGGCGGAGGCGGGACAGGTGCTGTGTCTCTTCGCAGGATATGGTTGGACCCGAGAGGGGACTTCCCTGAGCCTGGAAATCCATCTGGGCGGGGCAGAAGGGGACGGTGTGGGACTGAGGCCTCCCTCGACCCTATCTGGGGC
GGCATGAATGCCCCGACAGGCAGGAGTGTAGGAAACTGAGGAACAGGTCTGAGGCCACTCCACCGTCTCTGGGCTGAAAATGAGGAGTGTCAAATACTCCTCTCCTCCCCAACAACTCTGTAGGAGTTCAGACTCAAACTCACCCCACAGATCCCATCACACTCCTATCCTGCCAGACCGCCACCTCCAACCGCCGCCACCAGAGGGCGCCAGGAGCAATGCTGACCTGGTGACGCCCGGCTCCAAGGTCCCCCGCTGCTGCCCCTCCTGTCCCCTCTCCCGTCCAAGCTCACACCACCCAGCAAAGCTGCCCTGCCTGGCGGTCCTGCACACCCACCTGCGCTGTTGTGATGCTCACCTCCACACTTTCGCTCATGTGCACCTCCTGACTCTACACCCCTACCCCGCAGTACCCTACCCTAACTCCCTCCCATCCTGAGAAACTCAGCTCTGCCTTCCCTTCATCCTCCTCTGGGAAGCCTTCCCCGCACTGTGAAGCGGGCGCCGCACCTGCAGTTTGTACTGCTCCATGGCGTCCTCCAGC
GCTGAGGCTGCTGTGACGGGTCAGGAAGACAAACTCGGCCCAGAGCACAACTGCGAGGCACACAGCCTTCCCAGAATGGCAGCAAAACCAAACATGGCCCTGGGAGGCCGCGGGGAAGTCCTACCTTGCAGAGCTCTGCTCCGGGGCCAGGGGGCGCTGGCTGGGGCCCCTTTGCAAGGCCCATGCGCCCTTCGACACCAGCCCCCGCCACAGGCTGCGCAGGCAGATGTTGCCGCTGCGTTTCCTCGCCAGGTGTCCATGGTGCCCTGCCCAGCGCTGCAGGCTCACCCAGTGTGGACGCAGGGGGCAAGGGAGCCTCTCCTGGGTCTCTGTCGCACGCCGATGGCTGTCTATCTGGGCAGGGGGTGGGGCTGGGGCCTTCGCCACGGGTGTGTCTTTCCTTTTTGTTTCCTGACGTGGAATTCTGTTGGGATTTTTGGGGACGATGACAGTAAGAACATCAAGGAGCTGCCACTGGATGGTGGAGCCGCCTCGTCACCAGAAGATCGCTCCAGCTGGCGTGGTGTCCGTCCCCCTGTCCTCCGGGAACTTTCCAGTCTCTGGTGAGCCTGGCCACAGACGCCCTCGTGAGGCAGCACTGGCCACTGGCAGGTCTGCTGAAGCCACAACCACACGGACAGGGACGGCTGGGCCGGGCTTCTCTGGCACTGACACTGAACCTGCGCGCGTGGTTCTGGGTGCCCTGGCAGTGGCTGGATCTGCCGCATGCAGAACCCCCTCCTGGCCCAATTGTCTGCACGAGGC
GCGAGAGCTTCATCATGAAGCGTGGAGACAGCTTCCTCGATGGGACCCGGTGTATGCCAAGTGGCCCCCGGGAGGACGGGACCCTGAGCCTGTGTGTGTCGGGCAGCTGCAGGGTAGGCGTGTGTGGACATTGGCGATGGCCCTGGGGCCTACCTGTCCTATCGGAAGGCTCCTGGGGGCAGGTTGGTGGGTGCTGGCCCTGATGGAGCTGCAGTGCCCTCTGCAGGGGAGTGGTGCTGGGGAAAAGGATCTGGACTTGGAGTCAGCCTGGGTTAAGGGCTGCAGTGTGACCTTGGGCAAGTCACTGAGCCCTCTAAGCTTGCTTCCTGTGTAGATGGTGGGGTGCTATAGAAGTGTTGCTGGTTTTGTGGATCCCA
CACGATCAGCTGCAGGGCGTCCCAGTCCGGCGCGGGGACCGCGGCGCGCCGGGGGCGCGGGGCCGGGGCAAAGGGCACGCGGGCGGCGGCGCCGGGCCGCGGCAGGAAGCGCTGCCCGAACTTGCGCAGCTGCAGCGTCGCCTGCTGGTGGAGGTTCTTGCCCAGCTCCCTGGCCACGTCCGGGCGGCCGCTGCGCCGCAGGGCCCGAGCCAGGCGGTCCCAGGACAGGGACGCGGCCTGGGGGGCCAGCCAGGCCGCCAGCGCCTCCCGGCAGCCGTCGGACACCTCTCCAGGCCC
GGCGTCCCTTCTCTTCTCTCCTCCTTGGGCAGGGAGACCATCGGGGTGCAACCTGGCTGGGGCGGGGAGGTGGTGCAGGGCATTGCCAGAGCGGGCCTGTCCATGGGCAAGGGACAGCGACCTCCTGGGCCAGGACATGTGACAGCTGCGCAGGCCTGGGCCCGGCGTGGCAGAGGTGCGCGAGAGCGGCCAGAAGAGGGCGCCAGAGAGCCAGGCGCGGCCCGCGGAGGAGCCCGGGCCGGCCCCGATACCCAGCTCCGCGCCGCGCGGACCCACCGAGCCCGTGCTCAGACGCCCCAGCTCCGCCGAGAAGCCGCTTG
GCAGACTGTGACCGACCCCGAGGTTGGGGCGCAGCGCGACGCGCTGGGCGCTGTTGGGGTCACGTGAGGGAGACACCGCCCCGCCCCGCCTCCCCTCCCTCGGCCCGCGGCCCGCCAGATGTCGCCAGCCTACTTCTCCTGGCCGCAGGCCGCCGCGGCGGGGCAGGTAGAGGGCCACGCCAGCACACCTGTCAGGATGCGGGCTCCGCTAGCCACCATGCTTCACCCTTGATGCCGTACGGTGGCCTCAGCGTGCCAGAAACAGCCAACGCGTTCTCTAGCGCGCTGCCTGCAGGGGGCGTCTGGGCATTGTCGGTTTTAGGGGCCTTGTCGGTTCTGCGGGGCGAGCGCCTTCGCGGAAAACTCCAAAGTACCCTCTGTGGAGCCTTGTTGAGTATCTTCAAACCTTCAGAGGGACCTTTTATCAGC
CACCGGGAAGCCAGCGGGCGGCGAGCGGGCGGCGAGGGGGATTAACCCGTGCGGAGCAGGGGGCGGCGCGGGGCTGACCCAGGCGCTGGTCGGGCAGATGGCGCCTGCCACGACCGGGACACTGGGCCGCCTTTCTCCTGCTCTGGGCAAGTTCGAACTGCAGACCTGCCCCGAATCGTTCTCCCGCCCCTCGCCTCAGGGACCGTCTTTGGATCGGGGGACCCAGGCTGCAGCCTTGCAGGTCTGAAGGAAGCCGGGAGGGGCGCCGAGGCCCGCGTAGGGGAACAGGGCCGCCGCCCCCTCCGCTTGCGCCCTGGCCGCTGGGGGCGCCCTCCGCAGGGCCGGCCGGAGCGGGGGTGGCGCGGGGCGGGGCGCGGCGCGCGGAGCGCAGGGAGGTCCCGGGCGCGCCCCCTGGCGGAGCTGGCGGCCCTGGCGCTCCGTGGCTGCAATGCCCTGGCGCCGCCGCCTTCGCTCTGGATCTCAATCCCCTTCCACTGGCGTGAGGGTCACGCCTGAGCCTGGCGCGGTGATGGCTGCCGGTAGAAGAGGGGTCCTCTTTTTCTTTTTCTTTTTCTTTT
TGGCTGGTTACTGCCACCCTGGGGGCCATATGGTCTCTAAAAGGGGCCATTAACCCAGAGTGAGGGCATTCCACTGAAGCCCGCCCTGCTGTGGGAGCCTTGAGCTGTCTCATGGCACAGGCTGCACTGCCACCTGTTGGCCATGGCTAGGAATGCAGCCACACAGCATGGGAATCCCTGCCACCATAGTGGGGACTCACCAAGGACTGATGGGATGCAGACAGAACGCGGCTCTGGGGACAAAGGATCCATCATCCCCAAGAGTCAGCTCCCATCCAGAGCTTTTCTAG
GGGGCCACTGACGGGCTTGTGCTAATGGATAATTTAGAAGCTCCTCCCACACATGCTGGGATCATGCCCCCTGGCTTGTCATCTTTCCCTTCCCACCGTCACCAGTGTTGTGAGGGTTGTGCACAGAGTGTCAGCCAGAGATACCACCCAACTTGTCCTCTCTTTAAGGGTCACGTGGGTGCCCTCTGGCCGCAGGCCATGGTGGCCAACCTGCACGCGGCGAAGGATGTCAGGATAGCCAGTCCTTGAGACCCCCTACCGACCACATCCCATTCTCTATCCTATCCCTTTCCTCCTCCCCGCATGTTTAACCTCCACCCACCAGACAGAATGTGTGTGTTGGGAAAAGGGGCCAAGCACAGCCAATAGATTGTGGGGGTTGTGAGCACGATTCAGTCCTGAATTCCACTTCTGCTGAGGACTCCTGGGTCAGCCTGAGTCAGCTGGATGCAGTTCCAACACTGACCACTAGAGAGAACCAACCCCACACTTTGCTCTCCCCTTTCCCTGAGCATTGCTGGGGCTCCCCCAGGTCCCTGGGGACGAAGAACCCAGACTCAAGGTATTGCCCCAGCTCCTTGGACTTGCAGCAGAGACACAAACCAAGAAACAGAAATCCCGGG
GACTTAAGGTCGCTGCTCTTAACTACTATGCAGACCAGGAAACTGAGGCTCCGAAGCGGGGAAGTCACCTAATGAGGGTCACACAGCCTTGCTACAGCGGAGGCAGCTGGGATTCCGGCCTCGCACGCCCGAGCTTTAGCCACTGTGCGGCGCTGTCGGGGCAGCAGCCCAGGCATCCGCTCAGTTCCTGCTCACGTCCAGCGCCCATCTCCCCTTCCGTGCCCCAGAGGCTGAAATGGGCCCAATCTGTGTTGAAGCTGCTTGTTTCTGGGTCCTGGAGGGA
TCCTGGCTGCACATCGTTTCCCGGGCATCTCAGTGAGACCGGCCTCGGCTCACAGCGGCACGTTGTTTTTACACTTCGGGGACTCTGGTGGGACCGCGGGAAGCCAGGAGGCGGGCGCGCCCCGGGAGCCGATAGGAAAGTGCAACAGCGCCATCTAGTGGCCGCGCGGGGAGGCTGCGGAGCGCGCGCCGCGACCCGGGATCCACCGTCCGCAGGAAAACGTGTTCCCTCCGATGCGTGGTCACAGCGCGGCAGCGCGGCCTTGGGAGCTTCTTAAACAACAGGTTAGCTATCGCTGCCGCCTCAGTAAGAGAAGTCAAGGCCAAAACGCTTAAAGGATTTT
GGGCCCTGTAAGGTGGAGATAGGGAGACGCTGGGAACACAGCCTGAGACCCTCCCCCAACCCCTTTCTCCATCTGGGCAGCTTCTGGGGAGGAACCCCCTTCTGTAGAGCCTCTGCAGAGCCTCATGCAGCCCCGATGGCCACCAGGGGGCACTGCTGCCCCAACATTGTGACACATTAAGGGGTTTCCTGCCTGGAGTCAGCCGCATGTTGCTGAAAACCTGCTGTTCTGCTGAAGAAAGGCTCAGCGGGGGAGCCTGTTCACCATGACTTTAAATAATA
ACAGGGCAGGAATCCACCCGGGGTGTGTGGATCTGGTGACAGCCAGCATGCATGGACTGTTTGCCAGAGCTGTGGCTGGAATCTGGAGCCAGGTGAGAACAGATGAGGCTGGACAAAGGGTCTCAGCCTGGTTCCCAGGTATGGGACTTGACGGCCACCTAGCTGGCCAGGATGGGAAATGCAGCAGGGACCAGGACAGCGAGGGAGGCTGCTCTGGGTCCCCACCCCACAAAGGAGGCAAACCTGTGACAGGGCAGCCCTTTCCCCTGGAAGTCCCTGCTTCAGGGACAGACCCAGAGGCTCCACACAGCAACCCAGCCACAAGG
AATTTGGTAAGTAGGTTGCTGGCACTGATGTGTAAGCTAGAAGTTCCAGGGACAGTGTGGAAACAGCAAACAGATTGAGAAAGATAATCGTGGGAGTGTGAGACGTGTCAAGCCTACATTGTGCAGTGCGGAGGTGACTCCTAGTGGGGGTTGGACACATTGAACAATAGGGAATGACAAGGAAGTGAGAGATTCCGTGAACAATGATAAAAATGTAGTCCGGCCTTGAAAGGGAAACAAGTAAGTGTAGATTCAGAT
CACAGGCAGCGAGCTCACAGGCTCCGGGGAGTTCTCAGGGCCGGAGGCTGCCCAGGAAGGATTCCTGCCTAGTGTCACCCTCTTTCCTGGCTGGCTGCTGGGAACGCACCAGATGTGGGATGTCTGTGCTGAGAGCTGCCAGCCTAGGAGCAGGAATGAAGGGCAGGCAGGCGGCCGAGAGGGGGCAGCAGAAGCCAGGACAGTCCCTGGCGCAGGCCGGAGAGAAGCTGCGGCCACAGGCTGGGGGTCTGGATAGGGGTGGGAACACAGAGGGAGGCAAAAAAGAGAAGGACTGATAGAGTCAGGGAAGAGGGAGACA
AAGGTTGTGAATATGCATCACTTAGAAAACTTATCAGCGAGCGAGGAATGGAGTTGTTTACAAAACCAAGCCCTTGACGTCTTCCTGGACCTCAACCTCATCTCATCAGCTCCCCCTACGGAGTGGGGCGGAGGCGGCGGAAACGCTGAACGCTCAGGGTCGACAGGAGCAGGGGCTGCACTGCCCGCCACCTAGTGGCCAAAGTGAGCAGGTCCCCTAAAAGACACGACGCCCCGCGATCTGCGGTAAATCACATTCCTTGCGATTCTGCAATCACAGGTAGATTTGGAATGGGCTAGGATCCCCTGAGAGACTGTTTATAAGGAGGGCGGTCTATGTAGATGCACTAATTTGAGGGAGGGAGAGCGTGGGAGG
CAGGCCTGCTTCACGAGCATGGTGTGACCTTGGGAAAGTTGCCTCCCTTCTCTGGGCCTAGCTCCCCCTTGCCAAGAGCAGACAGTGCAGGGGGCACAGGGGCCGATTCACAGCAGGTACTTGGTAGAAGGCTGTTCCCTCCTCTTCCTGGTTCCCAGAGCCCAGGACTCCAATGCACATTCCTGTATGGTGCTGCCTTCCAGAATGTCACCAGCCTGCAGGCCAAAGGCAGAACTGGGTCCCGCTTCACACCCCAGCAGAGAAAGGTCTGGGCCAGGACCACCACTCAGGCATCCTCCAGACCCTGCTTTGATTCCAGCAATGATGAGTGGTCCATGGCTGCCGCCTTGTGGCCTAGTGCAGGACTGCAGCCAGCACGCTGAGCTGGGGCAGTGGCCTTAGCAGAGCAGGGGGCGCCTCCAGTCTCACCCACTCAGGTGGGCCTCAGGGCTGGCTGGGCAGTGCAAGGTCAGATCCAGGAGCGGATTCCAGCCCCTCAGCACTTGGATAAGGGGGTCCAACCTGTCCTGGCTGGAGGCAGAAGGGTCAGACATTCGACCTGTGGATC
CCTGGCTGGGCTGAGCTGGCTGAGCCTGAGGGGCGTGGTGTCCATGCTCACAATTAGTCATTTATTGAGCGCCGACTGTGTGCCAGGCACTGTTGTAGGTGCTTTGCTGGGACTGGTCCCTCAGCCTCACGGTCATTCTGCAGGGGCAAACTGGGCCCCACTGCCTGGCTCAACCCCAAGGGTGCATTCTGCGTCACCCCGGGTCAGTCCCCTCCTTGGGAACACGGGGCTGATGACGGAGCCCCCTTGAGAGGGTGGCCTCAGTTAGTAACTCCCGAGTTTAGAGCTGGGAGGGCAGCCCTCTAGGTGGTCCCTGCGCCACCCTTGCGGGGCAGGGGCTGGATACTGGCCGGACCCAGGAGGTTCTGGGTGCAGTTTAGCGTTTTCCCAGGAGGTGGCGCAGTGAAGCCCTGGATGCACAGCCAAAGCCAAGCCCTGGGGCTGCCCCCACCCTGTCCCTGGGCACTGGGAATGGCACTCACCCTAGAGACCCAGCCAGGCTCTGCCCCTCCCCTAGCCTCTGAGCAACGCACCCCAGGAGATGGCCAACTGACCCCACCTTCCAGTGCACTGGGCGTCCCTCTGCCTCTGCCTGCCCCTCAAGCAGCTAAGCCATGGTCCTCACCTCTGGTCACTGCTCAACCCGTCTATCCCCAAATACACTAAGATGGGCTCTCACAAGACGCAGAGAACACAGCACGGTGCAACCCAGGAGGGCTCC
ACTTTACCAGGTCAGGAATCACAAGGCCTAAATAAAGAAACCCACCCTCCCCAGGGACCTGATGATGCACTGCTTCCTAAGAGAACCCTGATGTCCTGACCGCCCCTTGGTGTTCTTAGCACCCCCTAGTGTCCCGAGCGCCCCCTGTTGGTTCTGAGCTCCCCCTTGTGTCCTGAGCGCCACCTCATGTCCTGAGCGCCCCCTGGTGGTTCTGAGCTCCCCCTTGTGTCCTGAGTGCCACCTCATGTCCTGAGCGACGTCTGGTGATTCTGAGCAGCTCCTGATGTCCTGAGCGCCCCCTGGTGGTTGCTGAGCAGACCCTGGTGTCCTGATCCTCCCCTTGTGTCCTCAGCATCCCCTGGTGTCCTCACCACCCCCAGGTGGTTCTGAGCTCCCCCTTGTGTCCTGAGTGCCACCTCATGTCCTGTGCGCCACCTCATGTCCTGTGCGCCGTCTGGTGATTCTTTTTTTTTTTTTTTTTTTTTTTGAGACGGAGTCTCGCTCTGTCAC
GGAAGCAGAACCACAGATAATAAAGAAAGAGGACCCCTGGGGACAGCTGAGGTGCTGGCGAGGAGGGAGACCACTGAGCAGATGAGGAAGCCCCGCCCTCCCTGCACCTGCTCCTGACCGGGCCTCCTGCTCTGTGGGCCCCGCGCGCCCCCTGCTGGCGCTGAGCAGCACCTGCGCCGGTCCCCTCCGCCTCCCTGCACGGAGGTTTTTGTCTGGGCTCACACTCACCTCCCCTCACTGTGTCTCTCGCACAGTAATACACGGCCGTGTCCGCAGCGGTCACAGAGCTCAGCTTCAGGGAGAACTGGTTCTTGGACGTGTCTACTGATATGGTGACTCGACTCTTGAGGGAGGGGTTGTAGTTGGTGC
TAACCATAATAAAATAGTGCAACCTCATAAGGCTCCAGAGTCCTGCAAAAACAAACCCGCCTCCTGCAGCTGACAGGAAACCGCCCCCTGCACCTGCTCCTGGGACCTGTCCCGTCCTCAGTGGTTCCCGACCGCCCCCTGTTGGCCCCACGCGCCCCTGCAGGGAGGTTTGTGTCCGGGCTCACACTGACCTCCCCTCGCTGTGTCTCTAGCACAGTAATACACGGCCGTGTCCTCGGTTTTCAGGCTGTTCATTTGCAGATACAGTGAGTTCTTTGAATCATCTCTTGAGATGGTGAATCTGCCTTTCA
GCTCTTTGAGAGATTGAAAACACCTGGAGGTTGGGTGCACAATGGAGATGGGGCTGTGGGGACGTTTCCTATTCCCAGTGGAATCCGTGATTATTTACCGAGCAGCCTGGAGAAGCCCAGTCTTCACGGAATGGAAAAGCTGAGCCGGGTTTTCATGCACAAACCGGAAGCCGGGTGGCGCCCTCACAGCAGAGCTCCTGACCTTCCTGCCTCGCACGTCCTGGCAGCGGGAGGGCGGCTGCCTTGGACACAGTTTATTGTGTGGCGAGGAGGGAGACAGGAGAGTACGGGGCAAAAAAACCCCAACAAATGGCTACGCCTTAAAAACTTACTTTCAAATGCCCAGTTCACGCAGTTTTCTGGCATTTTACCAAATCAGGCAGGTTTTTTTTTTGGCTTTTCCCACCGTGTGACTCGGTCTGCCTTGCCCTGCCCCACCCCTGCTTGGGCAATCGTGCCCCCCGCTGAGCTCAGCAGCCTGGCGTGAGGTGAGGTGTCTGTGTGGCTGCTGTTAGCAAATCCACCATTCCGGGGGCTTCCCTGGATGGTGATGTGGCTGTTCCCCAACTTGCTCCTGGCCCAGTGACCCGTGGTGGCTGTAGGAGCCGCTGCAGGGTTCGGGCAGCAGTAGTGAAGGGCTTTGCTGCTCTCTGCAGTTTCGATGTCGCCCTCATTGTCCATTTCCTCAGCCTAAGGAGACCCGGTGGCCTGATGGACTTGGCTTCGTTCCTTCTTTCAGCTCAGGGGGACGTGCATTTTTCCTCCTTTGAGTCGAATTAGCAATGAACTTCCCCTCCCCAGATGGACAGCGTGGCATCGTCAGGGCCCAGCTGCAGCTTTCCGGGCCAACGGGTCTTCGTGCATTGTCTGATTTGGTTCTGACAAGCATGCGAGGCCGTGCGGTGGTCATTATACCCACTTTAC
CAATATGTACTCTGCAAACGTTGCCTAGTTCATCTGTGCAATAAGTGCAGCGATTCTACAGACTCCTGGCAACCTCTTTCGGGTACCCTGGACTTTTGCCACAACCTTCCTTCCCTGGAGCTCCCTCTGCTGCTGTGGGAGGGAATGACAGTTGTGTGCGGCTACCGCTGAATGGTGACCCTAAAACAGAGCAATGAATGGGTTTATGGGAAGAAAAGCCCCTTTCGGAGTTCAGTTTCCTACAGAGAACCTGAGAAACAGGAAGCA
AAGGGCAACACAGGAGACAAAGGGGCCAGTCAGAGGCAGGCCTGGGCACAGCGTGGGGCGGTCCCAGGGCAGGTACGCACTTTGGAGGGCGGGGCTGATGAGGGGAGTGGGCTCTGCCTCCCGTGCAGCCGCCACCGCTGAGCATCACAGCCCCAGGGCCCTCTGAGGCTCCACCCGTCACAGTCTGCCTTTTCCTGCCTCCCCAGAAATGGCCAATCCACAGCACTTCCTGGGCAGCAGCCTGGTGGCCTGGCATGGCCTCTCGCTGCCCATCTCCCAACCCTGGTACCTCAGCCTCATGTTCCGCACGCGCCAGGCCGACGGTGTCCTGCTGCAGGCCATCACCAGGGGGCGCAGCACCATCACCCTACAGGTGATGCATGGAAGGGCGGCTGGCCCTGGCCTGGCCATAGGGCCCTGGTAGCCTCTAGGCGGCTGGACAGAAGTGGCTGGGCAGGTCCTGGGCAGGGGTGGGGACATATAGAGGCCGCTGGATCCGTTGGGAAGGTCAATGCTGCCACCTGTTGGGCCTGAGGGAAATAAATACGCTTTCCTCTCTATGGCCTCAGCTGGGCAGCGGGATGGGTTTGATGGTCCAGAAAGGGGAACTGTGAGCTGGAGAACAGTGATTAAGGCCGTCTGCTGACCCTGTTTTCTTTCCTCCTGGTGTCAGCTACGAGAGGGCCACGTGATGCTGA
TCTGAGAATCCCTGGTCAGACACATGCATGGGGGATGGGCTCGAGCTCCTGAAGGATTGACCTGGGCAACCTTCCAGAGCCACCTGGGAATCAAGTGGGACTTCCCCTCGACGATGAGGCAGGTAACTAACACCTGCTGCAGACTTTGTACAGATTGATACATTTGATAAAGACAGTCTGGCCCCAGCCCCTGGAGCTCGCCTCGCTGTGGTGAGGTCAGTATAGCCCGGCACTGCATCCCCCTGCAGGCCCAGGTTACCTGCTTGGTGTGGAGACCCCTCCCCAGCTGCAGCCAGACTTTGTCCTAAGGCGAAGTGCCACGTACAGCCAGCAGGGGGCGCCAGGAGCAAGGCGGAGGCTCAGCTAAAGCTGCGTGCTGGGTGCTGGGTGCTGCGGGGCACTGTTCAGTTCACAGCCCACCAGTGGCACGGTGCACACAGGAGAGCCTCCCAGCCCTGAGGCAGGGCCCCACACAGGAGGAGGCAGCGTCCTTGTGTCTGCATGTTTTGGCCTGGCCGTGCATGGGGGCGGGGCAGCTCACAGCTTGCTGGGTGAGGACCTTCCTGCCTCTAGGAGCAAGGTCCTTGCCCTGTCCTCTGCAGCCCTGGGGTCCTACCTGCCTCCCCTACAGCCATGTGGGACCAGGCAGCCTCTCTGCAGCCATCGGTGACTGCGAGTCACCAGAGCGTGCATCCGCCGGGTG
CTATTCCCAGCCCTGGGAGGAAGGGGGAGTCATTTATATTCTGCAGGAGGAAGGGGCCCCAGCTGTCGCCTTTCTGACCAGCAGGCCTGGAGGGCAGGGGCACAGAGCAGAGAGGAGGGCACTGGTGGTCTCCTGCTTAGCCTGGTCTGACTGCAGTGTAGGGAATAGGTCACCAGGAGGAGCCCTTCATCCTGGCAGGCCGGATTGTGGAGGGACTTCCCTCCCCCTCTTTTCCATTTCTCCCTCCATCACCACCTGCCCTCACATCCTGGGGCAGCAGCTGGACAGCCATTAGACCTCAGTGCCAGGGCACTCTTCCTCCAGCTGGGATCTCAGTGGCTCCCAGCTGCATGGGCTCCTG
AGCTAGCCCAAAGGGAAAACAGATCACTGGAGCTCCAAAGCCTTTACATTTTGGGGTGGCTCTGGACATCCTGTACCTGTGCACTCCCCAAGCTGCAGATGGGGCGGAAAGCGCCCCCCGCTGAAAGCTGGGAGTCCTCACTCCCAAGTCGCAGCCCCGCCAAGAACCTGCTGTGTGACCTCCAGCAGTTCACTGGGCCTCTCTAGGCCTCAGTTTCCTCCTCTGTAAATTGAACGGGCTGGGCCAGAAGGCTACGTTCGCCCAGGTCTGCGGTTGGGGCCCCACGGTGGCCGGAGGCGCGGAGTGTCCCCTTCTGCGTGGCACACAGGGCCTCACAGTTTAAGGGGAACATGCTCCCAGGTTGAAGGCGAGGAGCCCCAGCCCCCAGAGGGCGGGCTTGAGCCAAGAGGCGGCCGCGCACCCTCTCCCGGCCACTTCCTCGCTTCCTCCCTTCCAACGTGGGGAACAGCCTGTCCCGGGGACTCTTCCGTGCACCGGTGCTCCAGGCGCAGCTGCCCGCCCCACATCTCCCGCGGGAAGAACTCGCCCCCAGCGTCCCCGAGGCCCGCCCTCCTCGGCGGCCGGGACAGGCGGCGGCGGGCTAGGGGCTCCCCGTGCAGCCCCTCACCATAGGCAGCACCAGGCCCTGGTTGTAGTCCGTGTGTTCCCCGATGAGGTTGACGCGGCCCGGCGCTGACACGGCCAGCTCGGGCTCGGCCCCGAACTCCTCCCGGAAGGCTCGCCGGGCCTCGGCCAGCAGCTCCGCGACCTGGGGCTGTCTCAAAGCAGCCATGACGCGCGCCTGCAGCTCTGCACAGCTGCTCCGGCACAGCCCCGTCGGCGCGG
GGAGGTGTTTAAGGGGTTTCTGTTGGAAAGCAGCAGTGGGCCTTGGTGAAAGTCCCCAGATTGCCCTAAACCGCCCAAATCGGGGTTTCGTCTCTGGAAGAGGGGAGGGATGCACCACCGGCTCCTCGTGCAGCGCTGGCGGCGGCGGCCACTGGGTGGCGGTGTTGCCCGCGAGGCCCGGGGTCTGCGGAGGAGGGAGCCGGACTGGGAGCGGGGCGGGGACAGCGCCGGGGAGGGCCTGGTCCGGGTGGGCTCAGTCCGGGCTCCCGGGTCGGTCCCCTCCTCCGCGTTGCT
AAGCTCAAAGAACGAAGGGCATATTTTGGTAGAGTGTCTCTCCCTCCAGGTGACTGCAGCTGTGCAGCCTGAGTTTTTGGGTGAGCAGAGTGTAGGCTGGGTTTCAGCTCCTGCTTGCCCTTTGGCTGGTAGTCCTTGTGCAGTACCCAACTGGTCCACAGGGTGGCGGTACCTCCTGAGAACAGCTTCTGCCTGAGGCTGGGTTCTGGGAATGGATGGGCTGGGGCACCCTCTCTAGGCACCCATGCCCACTAACTCTGCAGCGGGCACACTTGGGGCCCCACTCACCAGCCTGGTGGGCAGGCTAGCTCATGTATGACCCCTCCAGTGAGAGCTATGGCTTAGGCTCATGCCAGGATCCCTACTAGGAGAGCTGCACTGCCACTAGCTGAGGTGGACCCCGTTTCTGCAGGGCAAGGCTGGAGCCACATGCACACACTGGCTTTTTGCCTGTCCTGTCCTAAGCCCCCACACCACCCACATTATCTC
ACCGAAAAGCCCAAAGAGCTGTAGCTGCGAGGTGGCGCCTAACGGGCTGTCCCTCTACTGTGGTCAGAGCCGTGCCCCTTGCAGGTGGGTAGCGCTGAGAGCAGAGCAGCGCCCGCGGGACTGGCCTGAGGATCCCGCAGGCAGGAGGGACCCCGCGGGCCTTTCCCTACCTGGGAGGTGCACGGTTGGCCACCAGGGCGCGCTGCTGGACTCTCCCCAGAAATCGGGCGGAGGTTTAGGCCTCAGAGTCACTTAAACTTGTAACCCTACCGGTAGCCGTGGAGTCTAGTAAATGTGGGGTCGGCTGGGGTTCGCCAGTCATCCCATGCTGCTGAGGGGCAGGCATGGGGCCCGTTGGCCACAGGAGACCTCCAGGCTTCTCTCCCACTCTT
CAGAAGCTGGCATTTAGTCCCTGAGGAGCCCTAACTCCACCCACGAATGCAGTTCAATCCCATCATTACAGATTTGGCGATTATTTGGTGATTATACAGAGGGCTGTCAAGAATGCTGGCCTTGACCTCCAGGCAAGGAAAGCGTGTAAGTGCTGTGCCAGGTTTGGCCAGCAGGTGGCAGTGCCGCTGTCAGTCATTCCCTGGGAACCCACCCAGGAACGGGATGGGCAGCTGTGTGGGAACAGCCTTGTGCGTGATCACTTTGTGGTATCACTCATGCCTTTCCGGGCCTGTTTCTGTACCTGAAGAGTGATTTGAGACCCCACACTGGGGAATGAGAGTGCACACAGAGCCTATAAAGTGGCCCTCAGCGTGAATGGGCCCAGGGGTCTGGTAAAAGGCGGCGTCAGTGGGCGGGAGCAGCCACGCTGTCCTGATTGTGTGCAGGCACTACTGTGCTCATCACATCACCTCCCCTCCTCTGGGTTCCTGTGGCC
AGAAGCATCGACTTGCTGACACTGCCAGCAGCAGGCTTAGAATGCTAATATGGCCAGAGAGAGAGCCCAGGTAGAGAGAGGTAGGTGTTCCAGGTAGGAGGTTGTTAGCATCCTGGGGCCGTCACCAGTGCCGCAGGTGACCTCCAGGGGGCACCAAGGGGCTGTGGCTTTGCTGCTGCCACTGGCTCACCCTGGATCCTTTAGCTGTGACGTCAGTGTTCTCACTTCAGACAGGCTTTCCTGCACCGCCCCAGCCCAAGCAGGCCTCCCCTGTTCTCTCTCCTACCACC
GGCCTCAGTTTTTCCATCTGCAAAAGTAGGAACTGTGCTTCTGAACAGGGAAACGCTGGGCCTCTGGGTGGGGGCAGCCTTTGGGGCGGGACTGCAATTCCGTCATTGGAACCCAGGGACGCCCCGCATGTTTCCGAACGGCCTCCAGGGGGCACCGCCGCCCTGAACTGAGAGCCACCGGAGCCGGGTAGGGGGAGGCCCAACTTTCCGCTCTGTCAGAGGATGATGCCGAGGGCCCAGATGAGCAGGATTTGGACTGTGTTGCTGGGAACGGGGGCCTACACTGGCCCCAGGATGAGTTCGTCCGTACCTGGGGGCCCTGGGTTCTGACTCTCAGGTCAGACGCAGCCAAGATGCAACTCAGGAACTTCAAGGTTTCCGCTCCGGCCAAGAGCCCCAGTCCGGCAGGGGAAAGGGTGGGGGAGTCGCCCTTGCTCCCCCAGCCTCAGCCCTCGGGAGGCGCAGCGTCAGGGCGGGCGGCAGCACAGAAACCCCCCGCGCCGCTAGAGGGACCCTCGCAGCAGCTGCGCGGGCGACCTCGCGGTCACGTGCGGCAAGGGCGGGACCAAACGAGCGTCCGGCCAATCGACTATGCCGTCGGCGAGCGTGATAGCCAACAGGAACCGGGAGCGGGGTCCCGGGACTGGGAAGAAACGGCGGCCGGGAGGGGGCTCCGGGGACCATGGGGCTCCTGACCATTCTGAAGAAGATGAAGCAGAAAGAGCGGGAGCTGCGACTGCTCATGCTGTATCCTACCGGACGCCGGAACCGCGAGGGTGGCGGGGTCCAGCCGGGCAGGCGGTGCCGGGCGCCCCCTGTCGGGAGCGGAACGCGGCGGCCGGCGCGTCCCAACTGCCCCTGGCGTCACCACGCGGGCCCCATCAATCGCCCCGTCGGGCCGGGAGGAGCCGCACCCCAGGACTGGGGCAGGGGCCAGCTCCGAGGGCCGCAGAAGCGGTCCTGCAGGCGCAGCGGCGGGGCTAGGCGGCCCGAGTGTCAGGGGTGGTGGGTCCCGGAGATAACTCGGACGCCACCACCCGGCGGCCTGGCCCAAGCGTGGGGCCGCTGCCCTCCCGGCTCTGATCTCCTCCCCCGGGCCCGAGGGTTCCAGGCCCCGGCCCCGCCCTCGAGCTCCGAATCCCGGGGGCGTGCGGGGTGGCGGG
ACACTTTCCACTTCAAATATACCCAAATATGGCTTTCCTCACTTCTCAGGCTTTATTGGGCTTTATTTGTGGGAGAAGGGGGCTGGTCCCCAGTTTTTGCAGTGCAAAGCCAGAGCGCCACCTGCTGGTAGCCCTCAGGTGTAGGTTCGAAGCTGCTGGGGCCCCCTGGGGTTTGGGACACAGGAGAATTTCAGGCTGTGAGTGGAGACAGTTACTGCCACGATTCCACAGGCAAGTTGTTCACCTCAAAGATCTCCTGCACCGACTGGTGAAAGTGGTCGTAGGTGAGGCGCAGCTTTAGCCGCAGGGGGGCCTAGGAATAGGAGAGCAGGGACCAGGGT
TTTAAAGTGTGTTTCTCACAGACAGCCTGAGGGTCCCGGAAATTTTCTGGAAGTTGCGGCTCCACCCTCAGCTCTCAGCAACCCCTGCTCGCCTGCACTACCTAGGGGATGCGTGGTCTTGCCCTCCTCCTGGTGGTAAATGTCTCTGTGTGCTCTTGCCCGCCCCCTGGTGGTAAATGCCGTTGCTGCTACTCTTGGTTGGGCTAGTAGTGGAGGCAGTTTGTGGACGTGTGTTAAAGGGTTTCCGGACGGTGGGATGTTGCTCCATTCTCCTGGCCCAGCCTCCGCAGAGCCTGTGTACTAGGGTCTCAGAAGGTGGAGTCTTCGAAGTGCTCCTGTCCCTCCTGTCGTGCCTTCTATCTCCTGTGGGTTTAACACAGGAGAGTGCGTCCTGCGCCTCCCACAGGGGCAAGTGGTGTTTACTTTGATCCTGCCCCAGAAGCAGTGGATCTTCGTTTCTGCCTCTCCCGCAGCAGCCCTGGGGCCAGAGAGTGCAGCCTCCCACGTGGTTTTGCCCAGAGAGAATCGTCCTGGGGAAGCAGGTGGGGGTCGCTGCACAGCAGTCAATCACCGC
TTTAGTTCTAAATTCCTGACCACACCGGACCCTGGCTTCTATCCGTTGCAGGCAACCACCTCCTCCTAGAGCTCAAGGAGAATCAGCGGGAGAGGAGTGACGGGCCCAGAAATGCGGAAAAGGACCACACCGCCCCCTGGCGGCCACAGCGCAAGCCCGGTCTCTCCTCCTGCTGGAAGGACACCGGGGACCGCACCTCCAGCTGTGGGAGTTCCGAGAGACCCCGCCCTGCCCGCTCCTCCCTGGAGGCCGCCTCCACAGCCCCCCGTGGCGTCCTCGGGGATGGATCTCCTCCTACTTGTTTCCGCAGTGCGCGGCCGTCAG
TGCCCCTCCGGCATCTGTGGGAGTCCTGCCAGACAGCCCCTGGGCTGCGGGAAGGGACCGCGCCCCATCCCATCCTCATCCCTGCAGTAGCTGGTGGCTGCCTGCCCGGCGCAGGGGCCTGCTGAACAGGGGACTGCCCTGTCCAGCCCACCCACGGGACTCCAAGTCCACACAGGCAGCAGAGTCGGCAGCGGTGGGCAGAGTGGGGGGGCATCACCATGGCTCCTCAGGGACTGGTCAAGGGTGTGATGCCTGGCCTGGCAGGACCTGCAGTTTCACCCCCGGGGCCAGCTGTGGCCTGTGCCCCGCCAGAGGGCAGTGCAGCCCCTGGGGCCAGCACACAGGAGGCGGCAGCTCAGGGTCCTGTCCCATCTGCCCAGGCTAGGGAGCAAAGCAGGATCAGGGCGAGGCTGCGAGGCTGGGGGAAGGCAGGGCTGGCCGCTGGGGAGCGCTCGGTCCGCAGGCTGTGCGGTGAGAGCCACTGGGTGAGGCTTCCCGGGGGGCACAGCTGCCCCGAGGGGCCGGCTCAAGGCTGTCCCTGCAGCAGCACGTGTTGGTGCTTGCCTGCCCCCCCCGCAGCGCCACACCGCGGCCTCAGTGGAGCCCGTTCTCTTCCCTTGAAGTCCTGCTTGCGCACTCCTGGGCGTTTCTGGCTAGCACCTTTTTGGCTTTTAGGGACGGGTTAGTGTCCCTTCCTCAGATGGCCCGGCCTGGACACACCCCATGCATGGGCCTTAGCCCCCACTTTCTGGGCCAGCCTTATCACTTTGGGCACTGTGTCACAGATGGGCCGAGGGCAGGGATGGCACCGGCATGTCCGTGAGTGCCTGGATGTGTGGGGCATATGTTGCCTGGGAGGGAGGGGCCGGCACCCAGGAGCTGCTGCGGCCACAGTATGGTCCCGACCTACTCCCCATGCCCACGCGGAGCCAGGGCTCACGACGGATGTCGAGCAGCGCAGGGGCCGATGGCACACCGAGACCGTGTGTGCACCCTGCCCAGGCTTGGGGCCCACGGGGTGATGCTCCATTTTCAGAGTGGTCCCCAGGCAGGAGGCTGGGCTGAGCCTGCGCTGCCGTCCTTTCTGCTTTGCCAACAGAAAACTGCCGAGAAGGGAGAAGGCGGACTCTGTT
GAGGGAGGCAGGCTGGGCCAAGGCCTAGAAGACTGTTGGTGCCGCAGCCAGTTTAGCGGCCTGCTGTTCCTCTGAGCCCATCCTGCAAGCCCAGGTTAGAATTAGATGGCTCACAGACAGGCCCACACGCCGACATCCCGCCAGCCCGGCAGGTGGCAGGAACGCAGCACCTCCCGAGCAGGCTGAGGACCAGACGCCCCCTCGTGGCATCCTGTGGCCTTGCATGCCATTGCTCTCAGTCCAGGACCAGGCAAACGTAGGCTCCAATAGGAAAACGGCTAAGAAAGAAAGCGGAAGAGCGGGAGAGGGAAGGTAAATACTCCCAGGGCCAGCCCTGGGGCGAGCGGGCAAGGGAGGGCTGACATCCAGAC
TCCCAATGGCAGAGTTAGGCTAGAAGATGTACCTGAGGTCCTGGAATCAACAGGAAGCCCAGAATCAGCTGCCACCCCATCTGCCCACATCACAGCCCCCAGAGCTCAGGGCGAGGTCTGGAGCCAGGATGTTCTAGCACCACCAGAGGGCAGCACCCTCACATCCATGGTAGGCTGTGTCACAGTAGCCTGGGCAGGGGGCTCTCCTATCCTTCCCCGGCTCTGTGTTTTGAGGGAACACCAAGACCTCACACAAAGAAATGATGGGGACAAGTCCCATAGTGCTAA
TGTGCCATTCTTCCGGCCTAAACCTGGTCAGAAGCAGGCTTAGGCTCTCAGAGTATTGCCTGGGCCCGGACTTTGTGCAGGGCCCCAGCAGCCCATCGTGAGGGGGAACTAAGATGTGTGTGCCAGGGACTCAGAGACCATTAGCGAGAGAAGGCAGCGCCTCCTGCTGGTGATAAATGAAATACAGCAGAGCCGTGGGCTCCCGTAGGCACCGCCAACCTGGAAATCCTCCACGTCCCTTTGCCAAGAGAAACTGACATGTTTCTGGACTCTTAAGGTTCACATTTTGGTCTGTGGGTAGCTTATAATTGATGTGTATAATTATTG
AGACCCCAGCTGGGAGTTTGCGATGGCCTCTGGCAATGCCAGGGGGCCCTGGGCAGCGAGACACAGCAGCACAGTCCAGCCCCCAGGCCTTGTGGACCAATGTGCTGAGCAGGAGGGGGTGTCCTCTGCTGGTTGGAGGTCCCAGGGGCAGCCGTGTCCCAGCAGGCCAGTAGAGGGAGCATGGGCCCAAAACTCCCTGGGGTGGGGTAGGGGGCGCACAAGGGCTGCGGAACCGCGGCAGGCGTCAGTGCCAGTGACAGGCAGTGGTGAAAATGGATTTCACTTGCAACGATGTGACATTATAATGTAGTTAGTGTTTTATTTCAGTGCAGTTAGCACATGGTATGGTTT
TGGTTTGAAAGCCCCAGACTACAACTATAGCTGGCCCAGAGGAAAAGCACCTAACAAACAAACCTTCCTTCCCTTCAATCTCTGGGTCTGCCCCAGTCTTTTCTCCAGAGCAGCTCTCTTTTGCCCCCACCTGGCTCATGACAGTCACTGCACCAGCCCTGTACTGCACGCCCTCTAACTTCCTTCCCCAGTCAGTTCCTCAGTATCTTTGGCTCTGCCCTCAGCCTCTGAATCCCAGAAAGGTCTCTCTTGCCCTTTCCTTCAAGCTCCCAGGTTCGTTCGTTC
AACTCAGGGCCTGTGTCCACTCTGTTCAGTTTTTTGAGCACAAATGGTGTTAGGTGACAGACTCGGGATTGGCCTTGGACACTCAGCCCCCTCTTTCTGGAGCAAAGACTCATGACCCACGTCCAAGTCACCCTGCACATCCCTAAGCCTGACCGTGAAGCAGCCCTCACGGATGCCCAGGACTCCCTGTCCGCACCACCAGGCAGCCGAGGCAGGTTTGGACCAGCTTCTCACACTCACACCTTCCTAGGGTTGCCCCAGGCCCTGACCTGCTGACCCTGCAGCTATGACCTCTGACCTGTGGAGGATGGGAGGGGTGAGCAGCAGGGAGAGTGGGAAGGAGGAATGGAAAACCGTCCAGGAAGGGAGGCTGCAGCCCCGACACGAACAGGAGCCACCACCAGGGGGTGCTGTGCAGGGCTCCCGGAGGACAGGACCTTCCAGGGCCTCCCTGCCCCGAACCCATAGGTGCCAGGCTTCTCACTGCTCACGACCTCCGTGCCGGGCTCATACCTGCCGCGCCAGCCCCTCTTCAGCAGAGCACAAGTCTGGCAGCAGGAGGGCACCAGCCA
GCAGCCAGAGTGGTTTAGCAATCAGCAAACAGGTCACAGCTCCCAGCTCCCCTGATGAAAGGCCTCCAACAGCTTTGCCTCATCCTGAGAATAAGATATGAAGTTTCCCCTGCAGCCTCCAGCCCCGTGTCATCTGCCGCCACCTGCCGTCCTGCTCTGACCTGTCACCTCGTCTCTGTGTGTACCTTCTTTCAGTCACAGTGGCCTTTCTGTTCCCGGAAGAAGTCCCGCGTTCCCATGTCATCGCACTTGCCATTCCCTTTGCCAGAACATTCCCCCCGTGATAGCCCCATGATGGAGCTTCG
GAGAGTTCACTTTTCAGGGAGCGGGAATAAAGGAAAACGATTGTCGAGTGCACGTGATTTAAATTAAGTCCTGGCCTCCATCAAAGTGGTGTTGGGAACCATCTGGTGGCCAGAAAGGTTTTAACACAGGCCAGGGCTCCCTGCTGTCCTCTCGTGGCAAGAGGTGGTATGACGCCCTAGGTAGGAATCCTTGCCCTGCGTTGTTCAGGATTACAGAAAAGATACAGATCAGGAAGGAAGGCAGTTAAAGTCAACGTTTACTTAATGCCCTAAAGCAGATGGGGCTCCGGGAGGAGCCAGGACAGCACCGACGCTGGCATGGTATCTGCAGTTACTGCCTGCTGCCCACAGGAGATTGACAAAAACCCCAAATAT
CCGCGCCCGGCCGGATTTCCCTTTTAAATGTGAAGGCACCTCCATGCTCATCGCGAGCCTGACGTCCACGCGGCGCCCACCCGCGGGCGCGCCTGCCCCGGGCGCCACCTGCCCGGCTGCCCCCGCACCCGGCTCCGCGCAGCTCTGCACGCTGTCGCCCTCCGGCCAGCAGGGGGCGCCGCCCGCCCGCCCCGCGCAGCCGCCTCTTCCCCGGAAGTCCCGCCTCGGCCGGAAGTCGTGCGTCCACGCGTTTCGAAAGATGGCGGCGTCCAGGAGCGCGGGAGAGGCCGGCCCGGGCGGCTCCCAGGGACGCGTGGTCCGCATGAA
AGGTGGCCGCGAAGCGAGACAGGCCAGCGGAACGGAAAACGGAAGCACGAGACGGGGGCGTGACGCACCGGGCGCATCACAAAGAACGGCGAGAGGGCGGTGGCGCCGGGGGCACGGCTGGGCGGCTCCGCCCAGAAGAGGGCCGAGAGGCGGGGCGGTGCCCCCACCGCAGGCCCGCGGCGCCCTCTGCAGGCCACAGGCAGCGACTCACCAGTTGCCTCATCTTTCCTCTCCTCCCTCTTGGGGCTTTCCTCAGGCCACATTTTTTGTGTGTCTGGGCAGTCTCTCAGCCTCCGACTCCCGTCCCTTTCTTCCACTTCCAGGCCGGGCGTGTTAGTGTCTTCGCGGGAAAACTGCCAATAAAGTTTTTCTTCTTCTCGCTCCCAA
AAGAGTCGCTCAGGGCAGTAGAAGCCCTGGTGTTAGTCATTCTTCACTGAAGCCTTCCTGAGGCATCACCTGACTTGCTTCCTTGCCTGGGCGCTGCCTCATTTTTTTCTTCCACAGTTGGGGCATGTTCACGCAGAGTCCACTGGCCACCCTGCGGTAGGCCTGGAAAGTCAGCAGGTGGCGCTGGGACACCAGCTTTCTGCTGGCTGGGGGCAGAGGAGTGAGCTTGTGTGAACGCCATGTATATACAGGGGCTGGGGGTTGAATGACTTGACTCACCTGAAACCTGTCAGGTCAGCAGGGCGGGCCGAGGGTGGCCACAGCATGGAATCTTTTGGTCG
TGTGTTTACCTCTCCACTATGGATTCATCTTCCATCTTACTGTTTTTCTATCATTCTTTGCACACTGGTCTCCCTCCAGCCCTCCCTCCTCTGAATGGGCCAGGAAAGGGAAGCTGCTGCTCCCACTGTGGCCACTAGATGGCGCCAAGGACATACAGCCTGGTCTAGACAAGGGCAAGGAAGGGGAGCTGGAGTGCTGGGTCCCATTCACCAAAGGAGAGGTGGCTACTGCAGTGGAGAAAGGGGTGGGTCAGTCTAAGCAGGCCCAAAGGTCAGGGGTCAGGGCTGAGGTAAGGCTCCCTC
TGCAATCTGGAATTCCTGGAGTTCTTGTCAGCGTCCACTGCCATGCAGGACTCTGGGGCACTTGGCTTGTCATTGGCTAAAAGATGGGCTGGGTTCGAGGTGCAGATAGCTGCATTTTAGCCGCTGGTGCTGTCTCGCTTGGAGGAATGCTGTCTGCCACGCGACCACCAGGTGGCGCACAACACCTCGCGGCGACTGGACCGGGCACGGCTGCCTCTTATTAATCCCGCGGAGAAAACAGAGGCTGGAAATGCCCCCGGGGTGAGGCTTGACCAAGAACGGCAGACTCAAAATGGCTCCCTGTGGACCAAGTTCAGCTG
AAGGACAACTTCAACACAGGTTAAAAGAGAAGAGACAGGATAGCACTGCCTGCAGCTGTGCATGTCCTAGCGTGTGTCCCCATTATGCTAGACCCACAGCCAAGAGGAGCCAAGCAACCCCACAGAATTACCAGCAAGCCGCCAGCAGATGGAGCCAGCCACCTCCACACACTGCTGTTCAAGGCACCAGCACCCTCTAAATGGACCGGCACCCAGCCCACGTCCAGTCAGGAGCAGGACTGAGAGAGATCAAGGAAGAGTCACCCTTCACGCCCCTGTGGAGATGATAAGGGTGCTTTCCTGCCCCAGTGTGAGGGGAGAGGG
GATCTCAAAAGATAAGGCAGGTCTGGAGTCCTGCGCGGTACCTGCCGCATGGCAGGCTCTTTACGGACAGCGCAGGGACGCACTTTGATGCTGAAAATGAGTCTCTGGGACAGATGGATCCCAGTCTGGGTCCTCGCAAGCGCTGTGCACCCCGTCGCCGCGAGATGGCGGTGTTGCGCCCCTCCAGCCTCCTCTGCTCTGCGCTTGGGCGCTGAATGTTAAAATTCCTAACAGGTGAATCGCTTGAATCCGGGAGGCGGAGGTTGCAGTTGGCCGAGATGGCGCCACTCACTCCAGCCTGGCGACAGAGCGAGACTACGTCTCAAAAAAAAATAAAAATAAAAAAATAAAATCCTAACAGGTA
CTGCAGGTAGGAGTTGTGGTCTGGACAGAAGCAAAGTAGGCCACACTCGCCTGCCCTTGGGAACACCCACTTCTCCGTGCCACGCCCGCTCCTAAGGTTTTCTTCGGGCAGAAACGCGGGGATCCCCAAGAAGACGAAGCTCAGGCTGCCATGCCTTTCCCGCGAACGCCACGGCGCGGCGCCCGGTTCACAGGGCGAGTCGCCCACCCGCGAGTCGGAAAGCGCCCGGAATCTTGGCTAAAGCTCAGCGTTCTCCTCCGGGGCTGGGGCCCTGGCCAGGCCTGGCCTGAGCGGTCTCCCCTCACTCTGCGGCTCGCTCTCCCGGGCTACTCCGGCGCGCAGGT
GCTGTCCAAGGAGGGCCCTGACAATTTCTTTCCCTGGCCATGGGCTCTAGCCTGAGACCAGGGTGCGATGTGCAGGACAGGGCGGCCAGGCGCTGGAGCCCTACAGAGCTGGCCTGGAAAAGCGGGCGGCGGGGCCGACTGCAGCATAGCACCACCTCGTGGCCGCTGGTCCACATTGCAGCTGTGATGTGAGGCCAACCAGGAGCGAATTTGGGGGAGGCTGTGTCTCCTATAGAACGGATGGCTGGGTGGGAGCGCGTGTTAGCGCCAGATGACGGCAGGGCCCTGTAGGGAGAGGACAGAGAAGTGATAGGGCAAGGAGGAAAG
CCAAGCTTACTTCTCCGGATCAGGGAGGAAGGGCTAGAAAGGAGATCAATGGCAGAGAGAGGAGTGGGGGTTCCTCCCCTCCCATCCTTCTCTTAGGGCCAGGGCTGAGAGCAGTCCGGGAATGCTGAGCAAGTTCTGTGTCTACCGCCAGGGGGAGACAGAGGCCAGGCTAAGCCCTTGCCTAAGAAGAGTAAAAGCACACTCACTGGAAGACCAGGACAGAGCCCAATGCCTGGTTGGCTGCCCGTTCTTCCTAACTTCTCCCCTCTGGGAGAGGGTGGTACTGACCTGAT
TGGCCTCCCCCATGTGACCTCTCCCCTGCGTGGCCTCTCCCCCGCGTGGCCTCTGCCCCATGTGACCTCTCACCCCGCAGCCTCTCCCCCTTGTAACCTCTCCCCTGCATGGCCTCTCCCCCGCGTGGCTTCTCCCCCGTGTGGCATCACCCGTGGGTTCTCATTGCATGGAGCCCTGGCCCCTTACTGTGGGTGAGGAGTAGGGGGAGGATTGGCCGTTGGGTTCTGGGTTCCGCAGTCCACCGAGGGCAGTCTGGCCCTCTCTGTGCCTCCCCCAGGGATGTTGCCGGCCCTTTGTCCCCTTCTGTCACGTCCCCTGTCACCTGCCCTCTAGGACCTGCATGGCTGCAGTCCCACCAGCTGCCTCTGGGGGGTGCCCATGGCCCTGGAATGGGCTTGGGGGAGAACGCGCCGCCCCGGGGCCTCCAACCCTTTGCTCCAGGCCACTTGCTCCACCCTCTCTTGCTGCCCCGTGTGACCCAGGATCTGTTTGGGCGAGTGCCTCGTTCTCTCCCTGAGTGGAGCTTCTGCAGGTGCTTCACGAAGGC
ACCTTAGTAAAAATCTGGGGCTGGGGTCCAGAAACCTTGTGTGGCCCCTCTGCATTCCTGTAGTCACAAGGTTGGGTGCTTAGTGAGCCTGGCTGGCCAGGCAGGGCAGGTGCCTGGCGTGATGGGACAGTGCCATCTAGCTGCGGCTAGGCCAGAGCAACAACAGGGCCCGCGAGTTGGCTTGGTCAAAGCGATGTCATACAGGGAGTCCCTGGGCACTGCTAATTCCTTAGCAAGCAAGCAGCTAAGGGGTTGACACAACCTCAGCTTAATTGGTCTCCAACTTGAGGCCTA
AAAAAAGAGAATCTAGGTTTGAGGGAGGCCAGCTGGAAGTAATATGAGTGGTGCCCTGACATGCAGGGAGTGGGCAGCCTGGAGGAGGGATGAGTGGGTGCCCAAAGGGAGCCGGGATCCTGCCAAGAGACTGCAGGGCCTCTCTGCCCACACGAGGGCGCCCCACATTGCCGTATCTGGGCTAGGGGATGGGAAATGAAGACCAAGAAAAGGCCTTCTGGGGAGGGAATGTCCTGTGTGCCCACACACTGGCCCCTCTCTCCAGGTTTCTTGAAGGTCAGCGTGAGGTCCCTCTG
TACAGGTGGCGGTAGAGCGACTGCTGAAGATGAAGGCCCAGGCAGCAGAGCCCAACAGGGGTGGCCCAGGTGGCAGGGGGTGCCGGCGCCTGGACGACCTGCCATGGGACAGCCTTCTCTTTCAAGAGTCGTCCTCCGGGGGCGGTGCAGAACCCAGCTTTGGGTCCGGCCTCCCGCTGCCGCCAGGGGGCGCGGGGCCGGAGGACCCTTCTCTTTCGGTGACCCTGGCCGACATCTACCGGGAGCTCTACGCCTTCTTCGGTGACAGCTTGGCCACACGCTTTGGCACCGGCCAGCCTGCACCCACGGCTCCGCGGCCGCCCGGGGACAAGAAGGAGCCGGCGGCAGCCCCGGACTCGGTGCGGAAGATGCCGCAGCTGACGGCAAGCGCCATAGTCAGCCCGCACGGCG
TGGGAGTCAAACTAGGCACAGAGAACAGCAGATCCTCCCCAGCCCTGAGTGACAACTCCTGCTTGCAGGGCACAGAGAAGGCACCCAGACCTGCACCTGCCAGTACCCCACCCCTGAGCCAACACCATTTCTAGCATGACTGTGCGCACAGTCACCAGCAGGGGCCCCCTGCGCCCTGCTCCAGCTGCATTCCCTTCACTACTCTGGTGAACACCCACATGGAGACAGGCATCCTGGCACCTACTAGCACTCTGCCACAGCTGCTGCTACCACTGCTGCTGGCACATGCAAATGAGGATGGATCCTGCTGTCAT
GGCCCAATCTTGCTTTCTGCGGAAGTCCCGCCCCCTTGTCAAGAGACCAAACAGAAGACCGCTGCCGGTCTCCCCGCGAGCGAGCGCTAAGCGTAGTCCCGACTCCGACCTTAGGATGCCCTTCCCCCAACCTCTCACTCTCCAGGCGCAGCTGCGCGGCTCCCTCTGGTGGAGCTGCGGCGGGCAATCGGAAATCGGCTACTTTGGCCTGTCTCCTCCCTGCAGCGCGCGCTTTGAGTGCCCGGCTCGGCCTCCGCTCCCGCGCGGTTGGGAGTGTCCAGCGCCCTCCGCGATTTGGGCTCCAGCGGGCAGGGTGACTTCCTTTTTCTGCCCACTCTGGTAACTTATTGCTCTGCTGGGCTCTTTCCCTTAGGGTCTCTGGCCCTG
TGTCCATGGAGAGGTGGCACCAGGGCAGGTGGCACCAGGTTTCAGTTACCGCCCCTTCTTAGTAAACCCAGAAAGCCGTCTAGACAGTTCTGGGCATGCAAAGCCCCACTCAAGACTGGGCTGAAGAATCGGACTCTCCTTCCCGTCTTTGCTATGCCTGCCCTCTGCTGGAGGAACTCATGAACGGCAGCTGGTTAGAAGGGAAGGAGTGAGCCAGAAGCACCAGGGCTCCAAACCCCACCCATCCTTTAGGGTCCAACTCAAATGTCGCTTCCTCCAGGTAACCTCCTCTGATTCCCGCAGCTGAAAGCAAGCTCTCTGCTGTAAGCCCCCACGCCCTTCCTCTACGCGTCCCTAATGGTGCCGTCTACCTTAT
GTCTAGAGAGAGCCTCAGATGCACAACCCTAATTTGGCATATCAGGGAGCAATCTCATCAGCCCAGGAGAAGGCCCAGGAGAAGGGTCAGCTCTTTGTGCCTCTGCAGAGAAGCGGCAGGGACTGGGAGGGCTTTTTCCCTGCCCAGCAGGTGGTGCTGCCTCCTTGTTCCCTGCTTGGCACAGCCTCGGGGTGCAGCTGCTGGCTTTCCCAGGGCCTGTGGAGAGCGTCTTCTTGGTACTTCCTTAACGTCAAATAAAGTGAACGCCTTCTCAATGCACATCTTAATTCATC
TATTGTTGTTTTTAATGGCAGATCAAACAGCTGGTTGCTAGCCAGGACGATGGGAGAGAGTTCAAAACCGAGTACTGCTGGGAGGGTTGACAGTCCCTTGCAACTAAGGCCTTGGGACTCAAATGAGTGCTGGAGCTCCCCCTGCAGGCAGAGTTGGGTGTGTGTTAGTAGGATGTGGGTACAGCGTAAATGAGCCACACAGAGCCGGCTTAAAACCCAGCATGCTTCTCTGCTTGGTTTGTGTTTTTCTATTAAAAAAATAGTATTACTTATTCAGCCAGATTTGCACAACATTTGCTAA
GCTGCGGTGGCTCAGTCTGAGCAGCAGGGTGAGGCGGCCCTCAGCGATGCCCGCTGCAAGTTGGCCGAGCTGGAGGGTGCCCTGCAGAAGGCCAAGCAGGACATGGCCTGCCTGATCAGGGAGTACCAGGAGGTGATGAACTCCAAGCTGGGCCTGGACATCGAGATCGCCACCTACAGGCGCCTGCTGGAGGGCGAGGAGCAGAGGTGGGTCCCATAGACCTTTCCCTTTCCCAGCCCTGCCAGGGTTCTCAGTGTGCTCTGTCCTCACACTCCTGGCAGCATTTAAGTTTTGTTTCTTAACCTCCCCACCCTGCAACCAGACA
CTGCTGGGAGGCATGTCCATCTCAGCCACTCGGACAATCTTCTGAACTCAGGTCCCTGGTCAGCATTCCCATACAGCTCTAGTACCCTCCTTGGATCTTTCCCAGGCTTATCTGGGCTGGAATGGCATGTCAACCTTGGAGTCCTTGCAAGACTCATGGCAAGTGTGGACTTAGAGCATCCTCTAGTGCTGAGATGGCTGCAGTGGTCACAGGCTCAGGAAACACAACAACCAGACTTCTTAGAATCACTAGAATCACTGAGAACCACAAACAAAGGCAGACTGTGCCTACAATTAAATACTTAATCTC
CCGCACACTCCCGCCACGCCTTCGCCGCGCCGTGTGCTTTACTCCGAGCGCGTTCTCCCATACTCTGCTCCATTGCCCGCGCCCCACCCTACGCCCAAAGCACCCCTCTGACCCGCCGCTGCCACCCCGCACTCTGGCCCCCGCCGTACCCCGGTCCTGCAGCGCCCCCTCGCGTTCTCAGCGTGCGCTTCTAGCGGAGCGCAGGTGCCCCTCCCCTGGCACGCCCCAGCCTCCTCGCCCGCCCTGCGGCAGGGGGATGCCCATTCGACCCCACCTCCGACTCCTCTTCAGGCACCAGGCTCTGCCGTGGCCGCTTCCTCCTGACCGACTACAAGGCCGCACTTCCGGGCCGTTACCCCGGCGGAACGGAGGCCTGCGGTCGCGGCGGCGCAGGGGAAACCCTAGGCCGAAGCACGTTTCCGGTAT
GACTTTTGCTTGACCAGGTCGGGAATCACCAAGGTTTAAAAGAAAACCACAGCTTCTCAGGCTCCTGATTTGGAGCTGCTTCCTGAGAACCCCCGTGTACTGAGCACCCCCTGGTGGTTCTGAGTGCCCCTGGTGTCATGAGCGCCCCCTCGTGGTACTGAGGGCACTGTGATATCCTGAGCACCCCTGATGCTTCTGAGCGCCCCCAGGTGTCCTGAGCGCCCCCTGGTGGTTCTGAGCTCCCCCAGGTGTCCTGAGCGCCCCCTGGTGGTCCTGAACACCCCCTGGTGACCTGAGTGCCTGCTGGTGGTCCTGGGCAAACCCTCGTGTCCTGAGTGCCCCCTTGTGATTCTGAGTGCCCCCTGGTGTCATGAGCACCCCCTCATGATCCTGAGCACCCCCTAATATCCTGAGCACCCCATGGTCCTAAGCACACCCTGGTGGTTCTGAGTGCCCCCAGGTTGTCCTCAAGGCGCCCTGGTGGTTCTGAGGAGCATCTACCATGCAGCTCCCTCCTGTCTTCCTGCAGAGATTTTTCTGTTGGGGCTCACACAGATATTCCC
ATACGTTTTTTAACACCTGACTTTGGATATTTTTTTAAAATGAATCGATTTGTAGTCATTGCCTGGCTGCCTGTGGGGAAGGAGCTCCTGCCGTTGGCAGACACCTCTGCAGCCAGGCGTGGGGTGTCCTTCCATCAAAGCAACGCCAGGGGGCAAGAAGCGTTAACAAAGCCCGGGACGCTCCGCACTCTCCCTTTATCTACCCGTGTGTGCGTGTCACACTTTCCAGGGCGAAATGTCATTTTGCAAGGTTATACATTTCCAATTCCTCATAGAGCCTTATCG
TCTTAAGGACAAGGTGCACAGGTGCTCTGGCTATGCCGACTTCTCCTTGCCCAATCCAGTTTAATCTGACCACCTTACCCTCTATCCCCTGGCTGAGTACCTGCCCCCAGGTGTCCCAGAGCCCCAGCAGGCTGTGGTGGGCTTCTGCTGCCACCTATAGGCCCCATGTGGCACTGCCTCCCCCTGTCCAGCATTGAGGCCGGCATTCCCAGCTTTCACCTCCTCAAAGGGGATGCCATTGCATGTTTCCTCATCTGTCTCCCTGCCTGCTAGAGTGCCTTAAAGGCAGTGATTATCTGCTTTACCTATATCTCCACTATCCGGCCCAGTGC
TAGGTCTTCATTTTACGTGATAAGGCCCACCTTTTTGGGTCTTTAACTTCCCTCACATTTTTCTGATAGGGCCAAGTGGCTGTTGCTGGCAGCTGCTTCCAGCTCATGAAGTCAGCCAGGGGCCAGGCAGGGCAGTACGGCAGGGCTCCACCAGAGGGGAGCAGAGAGCTGGGGCTGGGGCTGGGGCTGCGCAGGTGAACCTCAGCGGCAGAAAGGAGGCAGATGTGGCACATGGGCTGGGGGAGATCTCCGGGCTCTATCATTAGAGGCTGAAGGTTTGGGGGTGTGGACTGGTGTCACTC
CCAGGCTCAAAGCCCAAGCAGAGAGGCCCCCGGGAAGGAGCACAGGGCTGGGAGTGAGTGTGGGGCTGAGAAAGGGCTGTGCCAGGAGGCCTCCCTGCTCCACATTCCTCACCTGCGATCCCTCACAAGATGACCAAAACAACCCAGTGAAACTGCCTTGCTTGGAATACATACGCAGGAGGAAGTGCCCTAGCCACAGGAGGCTGTAATACACTAGAGGGCAGTGGTGCCCAAGGCCATAGGGAGGGAAAGTCCCATGGAATGCGGGCAGCCTTTCCCTCAATCCCTCTGACCATTCCTGTGGGGGAATGCAGGCCCAGGGTTGCCAGATTTTCTCATTTTCCAGTAGAAGCCAGAAACATGGGTTT
GTCAGCCTGCTAGCTCTGTATTTCACTCCCCTTGAGGAGGTGCTGGCAGAAATCCCAGGAGCCCCATGAGGCTTCCTTTTCTATGCTGGCTGAGGAAGCCACAGCACTGGAAAATTACTGTAAATGTGCGTCTGGCGCCACCTAGTGATCGAGGCCCTCCTGCACCCTGTCAGACAGCTCTCTCAGGAAAGCAGTTTGCCTTCTTGCAGTGCACACTTCCTCAGGCTTTGGTGTGTGTGACGGTCACCTAGGATGCTTGTCAAAAATGAGGACTCCTGGCCGGGCGCAGTGACTCATGGCTGTAATCTCAGTACTTTGGG
CAGCCACCCCAGATGATGGCAGGGCAAGGAAGACTGTTAGGAGTCAGAGTGCTCCCCTCAGGTGGAAGGAAACTGGGCCAACTCTACTTTGTAAGCCATAGGGTGCCAGGTAGCCCGGCCACCCTGAGCCTGTGCCTCCACTGCCCCCGCGTGGCCAGTCAGGTGCAGCTGCTCCCAGAGATGGAGGGTGAGGAACAGACGTGGGAGCACCAGAGGGACAGAGCTGATGGCCTGACGCTCTCTTCAGGAGGGCACCCCCAAGGGGCCTCTGCTTCCTCAGTGCCCCCTGAGCTTTATCAGCAGAGGG
TCCAGGGACCGCCATATGTGACTTGTGCTGTCTGTGACCAGGACGCGGGCTCTTGAAGGAGCAGCGAGGAGCAAGAGAGAGGGGAGCGGACGCCCCGACTCGCGCAGGGCTGAGGCTGGAGGGGAAGACTCACAGGGACTACGGTCTACGGGGAGGCCGCCTTGCGCGCCGCGGCTCGGAAGCGGCAGGGGGCGCCCGCGGCTCCTCGCGGCCCCGAGCCGTGAAGGGCTGGGGAAATTCCTCCCGCTGAAGGCAGAGAGCAGACTGGGACACTGCGGTTCCCGAGAGCCGCAGCCCCGCCGCCTCCGCCCACGCTGGCCCTCGGGAGGCGGAAGACTAGCTGACGGCGGCCCCCACACGCGCTCTGCAGCCTGGGGGTAACCCTCA
CCTCTGGTCTGAGATTATAGTCAGTTGGTAATTATTCCAGGTGTGCCCACCTGGCCTCCCAAGTCTTTGGGGACCAGAAGGCTGGCAGGCCGTTGGGGTGAAGGAGCATAGGGAAGCAATGGCACCACCTTGTGGACGGCCTGCTTCATGGGCCTTGGCTGAATGCGTGGAGGCAGAACTGGGGTTGGGCTGTCGCCTGCCCTTGTGCTTGGGTCCCTACCTCTGTAATGCCACTGAGGGTGGGTGTCTGAGCATCAGCCTCGGGTGTGGTGGGTGATCCACACGTGCTTCCCGGATTCAGTGCTGAGTGTGGTGCCCACTGGGGT
GGTATCACGCTGCCAGAGACTGTCCACTTGGCTCACATTGATGGAGGTCAGCTAAGGACAGGCTGATTAGCTGGCCCCTCAGGGCCTTTCTCTTGGTGACACAGCCTCTGGCTCAGAACAAAGGCCCCTCATTTTGCTGAGGCACAGACTCTTGAACGTGAGAGTGCTGCCACCTGCTGGTCACAGCGCTGCTTCCAGAAGGGGAGCTGGAGCCTCAGGAGGGAGACTGGGCCATGAGCCCAGGTCTGTAGCCTCTCTGTGGGCCACAGCACCACCTCCCAGCATGCCCTGGGCCAGATAGCTGAAGAAAAGAAGCTGGGGACCCCCCTAACAGGTATGCCTTGAAGGGGACTGCAAGGCTCTCTCATGCCAGAACTCTCTCAGGCTGGCCATGGATTCCCAGAATTCCCAGCCAGCGTGGGCACTCTTAGCTATAATAGAACCCTCGGCCCAGTGGTGTGCTGGAGCTGCTGGGCAGGAGGCAATCATCAAATATTCAGGA
GATTTGAGGGGAGGAAAAAGGAGCAGGAGTCGCACCACTTAGGAATCCCAACGTGAGGCCGCTGCCGACTGGGCTTCCTAGTTGCCTACCCGCTCCTCGCTGTGGGGCGATTCTGAAAAGTCCTCTCTGCTGATACGGCGGACGCCGCGCGGGCGGGGACGGCACCGCGCGGGGAGGGCAGCAGGCGTCGCCCTCGAGCAGGTGGCATCCGCGCCCGCTCCCCGTCCCGGGCGCGTTCACGGCTGGGAAAAATTTTGCAGTCCGCTGAAGCGCTCAGCGACGTTACTGGGGAAGCCCAGGAAGGAACTTGGTCACTGGAGCTCGGGAGGGGGCCGGCGGGGGGGCGCAGGCCCCGCAGGAGAGGCTAGCGGGCCGGAGCCCGTCCTTCCCTAAGGCCACACAGTTCCTTGCTGACTCCATGAGGGACACTGGCGATGAAATAACAACTTT
GGATAAAAGAATATCATTCTTGAGGGGGGAAGAAGTGTAAACTGGAAAACACTATGCAAATGTAAACGAATGTGTAAAAGATGTTCTAACCAGTGAAATTGACAAGAGTGTGGCTCAGGTTGCTGCCAGAGGGTGGCAGCAGCAGGCAGGGACTTTGGCCCACGGTCCTTTGAAAAAAGCTACCCTGGAAACTGCCAGAAAGGGATACATTCGCTGGGTTGCCCTGAGATGATCAGCTCATCTGACTGAAGAGATTGCCCTCTCTCCTGGAGTGGGATCTGGCCAGGGCTGAAC
TAAACTTGACTGCTTTCTAGAAGTTAATCAACAAATACACTCTCAGGCTGCTTTGGCCCAGTTTCCCGGTTAGGCAATCAGGGAAAAAGGGCTAGGCATTGTAAAACCCCAGGTCCTGCAGCTCCCCCACGTGGCTGCATTTTGACAAAAGCAAGCTTCTGAGAGAGTAGATCACGTAAGGAACCAGCCCTTCCATGGCTGTCATTAGCAGAAGTGCAGCTGGGGGCCATTTTGTCAAGAAGTGCTTATTTGGAAAAACAAAACAAAACAAAAAATGAAAAAAAA
CCCTATCTGTAAAAGGGGGTTGGAATAAGGACAGGATCAAGTTGGAAGATCGCAAACCCCTGCCCCTCCCACCTCAGTTTCCCGAAGCTTTCCGGAAGCAAAATCCCGAATTTTGCAGCGGCTCCCGGCCGAATCCACCCGCTGCGGCCACCAGGTGGCGCGCGGCCACCGGTCACTAGGCCCGCCGGGGTGTCCGTCTTCGGCGACCCCATCGGGAAAGGATTTCGCTGCTGCCGCCAAGGGTCTAAGGCCTACCTGGCCCACTTGAAGACAAAGAACGAGAACGTTGGTGCTTTGCCCACTTCTGCTCTGCCGGATTATGCTGCAGCTTCCTCGGT
TCCCCACATCTCCCTAGCCCCTGCCGCTCCCCTCTGGTCACACCAGCCACTCTTCGGGGCCTTTGTACATGCTGGTCCCTCTACCCCGCACACTCTTCCTCACACTGTCTGCCTGGCTGGCTGAGGTCTCAGCTCAAGCGTCACCACCTCACACAGGCTGTCTCTGACAGAGAAGCTGCAGTGCCCGCCAAGCTTCCTGTAGAGATTGCCTTCTCCCCACCTTCCTTCCCTCCTCTGTCCTTTCTTCTTCTCAAGCTGCTTCCCCCAACTAGGAAGTCAGCTTCAGGCCCCCAGCTCCCAGCTCAGGGCCTGGCACATCGTGGTGTTTGGAGAATGAAGGAACTTGGCCCAGCATCCCCATGTGAGAAGAGGAAGGGGAGGGCTGAGTGTTCCCTGCTTCCTCCCTGGGCCCCAGGTTGTGCATTCTGAGAATCAAGTGATGGCCAATCTGTGCCAGGCAGGCGTCTTGTGCAGCAGCAGCCAGCAGAGGGCGCTCCAAGGCCAGGCCTCCCCACCAGCCAGCAGCAGGGGCTCCAGGAGCCAACCTCAGAGGCACTGGTGACTCTCAGGTCCTGGCCGGATGTCCAGCAGCATCCCTGGCTTCCACCACCCCACTCCCACCTCAGGCCCTCAGTTGTCACAACCAAAAACATCTCCAGACATTACCAAGTGTCCCCTAGTGGGGAAACTGCCCTGGGCTGAGAGCCGCTGGTCTGTAGCATGGATTCTGTTATCTGTGTGTGTGTGCCTCCCTCCCTCCCACTGGGACAGAAGATCCCTGGGTACAGGGACTCTGTTTTGTTCACTGCTGGACCTTCAGTGCCTATAAAACAGCACACAGGTGCTCAACAAATAGCTGCTGCGGGAATGACGAGGCCAGGGGGAGCCTGAGTAAGTGGGCAAGGGCTCCCTCGACCCGGCCTGGGCGGGCACCAGTGGGTGGGCCAGCGGGGCCGCCCTCCCGCCCCACTCACTCACCACTGTGGCTGGCGAGAGCAGGGACTGGCAGTGCAGCAGGACGCCCGTGGCCGCCACCTGCTCCAGCCACTTGCGGCTGGCGTCGCGGCTGCTCTCCTCGTACTCGCCATTGTTGTTGTAGCGGTAGCCCAGGGCCGCCAGCAGCTGCTTGGAGAAGGTGCACACGGCGGCCACCAGGGCCTGGCAGAAGATCGCGTCTCTGCGCAGCTGCAGCTCCGTGTCTGGGGGCAGAGGGCAGGAGGCCTTGCTGGAGGGGCGCTCCCGTGCCACCAGGAGGCCCACCCCCCAAAACCCTGGGTCCAGGACCCCTCATGGAACCCCCAGCAAAGGGCTAACATCAGG
TGGTGAAATATTCTTACCTAGCCTCCGTTCGGACAGACGCTCCTGCTTGACTCCCTTTCCTGGCCCTTTCCCGGCCGGTATCGGTTGTAACATTACCGGATACTGCCATGCCTCAAGATCTCCCTGTTTTCTGGCTGTATCAACGGTCTCATGCAGTGCACTATCTTGTCCACTAGCTGGTACTGTAGGATCAAACACCATCGCCGTGGGTTGTTGATATAGTGCCCTACTATTTGGCACAGGATCCCATCTGGGATCTATACTGCACCTCTGGAGATGGCCGATACTGAAATTCGGCTGGCGGCCAGTGTTGATAAACTACCAGTGGTT
ATGGGCCAGGATTCTCAACTGAACAAGCAATAAGGCCTTGTTGTGTTGTGGCCAACAAAATGTGCCATCACTTCTTATACCTGAGGGTGTGAGGCTGGCGGAGCTCCTGCACCAAACTCTGCTGCACCTCACGAGACTCACCACACAGCGGCAGCAAAGTCTCAGAGGGAAGAACAAGGAAGGAAACCTGACCCAGCACGGACTTTTAGGTGTCTTTTCTCCACCGGGGTGGCTCTGCAGGGTACCTGGCAAAGGAATGAATGAAAACACAGGCAAGTGCTC
AATAAGCAAATAAAAATGATCTTTTGCCCATGATTTTTCTTCCTGCTTCAAGGGAAGACGCTCTGGATACCTCCATGAGCTTTGCTTTCACACAGCTCAGGGGAGGCTGCAAGGTCCTCCCCATGCAGGTGTTACCAGCAGAGGGCACACTCCCTCCCCAGTCCTCCACCAGGTTCCACAGGAAACACCAGTGCAGGGTTTGGAATACTAAGTAGAAGGAAGGTTTATTTATTACCACCACCCCCGCTTTACATAACTGGATAAACAGAGT
CCAAGAATAAAAAAATAAGAAAAAATAATAATCCTTTGCCTAGGAAATTCCTTCCTTCTTCAAGGGAAGGCACTCCGAACACCTCCATGAGCTTCGCTTCCACACAGCTCAGGGGAGGCGGCAAGGTCCTCCCAGTACAGGTGTTACCAGCAGAGGGCACACTCCTCTCCCCAGTCCTCCACCAGGCTCCACAGGAAACGCCAGGGCAGGGTTTAAAGGAAGGTTTATCACCCCGACTTTACATAACCAGGTAAACAGAGTCACAGCCAGAATTGGAAGCAGCTTTCCCAGGGAATGCACAATCA
CTCATCCCGCCCCCCGGCGCGGCCTCACCAGCTCCCCCTGGGCAGCCCAAAGAATGCGAAGAGGTAGGTGGGGGTAGGGAGGAGGGCGAGCCGCTGGGAGAGACAAAGGGCCCGAGTCTGAGCGAGAGACACAAAGACGCGAGGAGGCTGGGGAGATAGGGGAAGTGGGACAAGGACGCGGGGAGTGACCAGGTCCGGAGGCCGGACTGGAGCCCAGCCCCACCCAGCCCGGCCGGGCCAGCGCAGCGCGGGGGCCGGTCTCTGCTGCCCCCTGGCGGGTGGCTGCGGTGAGAAGGCGGCGCGGAGCAGGTGTTGGGAGGGGAGGACCAGGGCGCGCAGGGAGGTAGGGAGGGAAGGAAGCAGAGAACAGAGCAGGGACAGAGAGACAGCGAGAGAGACTCGCACGCAGAGACAAGAGACGCCGAG
CGCTGGTACTGAAACCCTGTGGATGCAGCCTCCTGTTGGCAAGCAGCGCTTCCGCATCCTTGGGGAACAGGGCGCGTGGACCACAGCCACTCCACTCCTGGCTGCTGGAGGTCCGGTATTGGGCACAGGGTGGCCGCAGGACATGAGCCACTTCTGTGGGCTTCTAGTGCCACCTTGTGGTGCTTGTTGGAATGAGGGGCTCGGAGCCACCGAGTAGGGTTTTTCTGCCCCCCCTGACGACAGCGCCCTCCCCCAGGTTTCCGGACAGTCCTGAAATGTGATGTCCAGGCTTGAGTGCCCTCAGTCCCCACAGTGGTCCTTTGGGGAATGTAACCTTTTTTATGTGGTCTTGATTAAATCCCAT
CCATAGTCCCAGCGTTTCTACGGAGACTGGAATAACGGCACTGCACTGCTGTATGCGAGACCTGCGCATGCGCGAGTCTCAGTGAGCGCGTAAACGCTGTGCGTGCCAGAGTGTGCGCATGCGTAAGCACGGTGGCCAATCCTCTAGCGTTCCCTAGCGGTCCTGAGTAGCCATTACGTCTGTAGCCGCCTCTGGTCCTCTGAGCGCCTGAGGACCTGCGGACTGCGCGGTATCTTAAATTACAACCACTTCAGTATTAATGTAAAGTTCCTTATACGGTCATTTTCCAGCTCCTGT
GAGATTTTGTTCTTACCTGCAAGACCTCCTGGGCCAGTGCCAGAGATCTAACTATAGCAGGCTGAACAGTTTCATAGTCTGCATGGAGGCAATTTGTAAACCACCGAGCACTCGCCCCTGTTAGCTTCAGGAGGGCCAGCAGAGGGCGCCCAAGGCAAGCTTCCTCACAGGTAAGACGGATATGGGCATTCTGTTGTCAAGAAAATCCAATAGAATGGCTCCGACATTGAATTTTTAAATGTTAAAATTAAACGTGAGCACAGTGTCCAA
ATTCCTTCTATTTTCCTCTGATTTTAAAACAAAGTAAAACACGCGCGGGTGCCTACTATACTTAAAGAATAAGTTGGTCTTCCAGGTTAGCACTGCTTCTAGGGCCAGGAGGACCCCTAGGGCTCTGCTTGCAGTCCCCACGGGGGCCACAAGAGTGCGCCATGGTGCTTTCCCTTGGAACTCTGTAATGAAGCAAGATGCCTGCCGGTTTCAGTTCCTGGGAGATTGTGGCAAATATTAGCCCTGCGTATCCAGAGGTTCCTGACTTTTGGTCACACCATTCCAGGGAGCGGCCTAAGGCCTGCACTGCCCAGGCCTCGGGA
GGTGGGGCAGACATTGTTCAGGGACCTTGTCTTTGTCTTAAAGCCAATCTCCTCCTCCTCCCCGGCCCTGCTAAACACGCTCCCCAGGGGTGGTCTCTGCTACCCGCGCACATTGGGCCTTGAGTCTTGGTAAATGTTTCTGAGCCACCAGGGGGCGCCAGCGGTGCTGGATGCCACTTCGCCTTTTGCAGGAAAACTCCCGCCGCTAGCGGGTGCTGTGGGGCGTCCCAGGTCTCGCGCAGCCACGCCCTCTGTGTGACCTTGGGCTTCAGTTTAGGCTTCTGTAAAAGAGAATAATGGGCAAGGTCCAGTGGCTCATGCCTGTGATCCCAGCACT
AGTTGGGGTGCATGGAGCTATTCCACAGACAAACTGGTTGGCCCCCTGCTTTAGGAAGTTCCAGGAAGACTTCTGTGGCCTAGGAAGTTGCTGCCAAGGTGCTTAAACTCCCTGAAGAATGAACATCATGGCTTGTGAGGCTTAGGTTGCAGCCTTCCAGCCGCTAGGGGGCCCCGAAGACAAGGACAATGGAAAGGCTTTCTAAGCCATTTCAAGTAGCAGCTCCTTTGCAAAACCTGTGTGCTCTTGACAAGATGGACAGGCCTCATAAGACCAGCAGGGCCTTCCATATGAT
GAACAGAAAAAGTTCTGCTTACTCACCCATGGCACATTCATCCACATCTTCTGTGCAGTCAGCCCCTTTGTAGCCTTGTGGGCAGGTGCAAATATATTGCCCATTTAGGGGGTTGGTGTCACACAGTGCCCCCTTGTGGCAAGGATTGCTGATGCATGCATCATCCAGATGACACAGGAGACCTGTCACAGGGTGGGGCAAAGGACAACTAAGAGAAAATGTCTCTCACTTGGGGAAGAGCTTTCTCTTTCACCCAGGAGGGAAAACCTCATGATCAGTTCCTCAGAATCCAACATGGAGATTTATACGCAACTTCTGCTTTGCCTGACCCTACCTTGGGGACATGCTTGGCCACCAGCAAAGCACCTAGATGCAACCCTAGACTCTGACCC
GACGTATGGCTTCCACTCGCAGTGTCCTGAACACTGGCTGGGCTTCCTGTGCGTTCTAGCCGGTTTTCTTTGGAGCCGCGGGTTTCTGCACCGCACCCTAGTCGGGATGGCAGAGGCTTCTCGGAACACGCGGATCTATGAGTGCAGTCCCCGGGGTAGCCACCAGGGAACGCCATAGGCTTTCCCGCTGTGTTCCTCCTTGCCTTTTCCGTTTGGGCCAGGTAGTTTCTATTGACCAGGACATTACAGATCAGAAGTGGGTGGGGTCAGAAAACACACCCTGGGAGAGGCTGGCAAAATGCCCAGAACCGC
CACAGTGGAAATTGCTGTTTTTGATCCAAAGTTTTCTGAAACGCTGCAGTGAGTTCCTGGTGGGTGAGTTAGGTGCTTTGGACCTGGAGGCTGAGGCCAAGGCTTGTGTGGTCGATCTGCTGCCACCATGTGGTGAGGGAGCCTGAGAGAGTCTTAGTCTTTCTTGGCTTCACTTTCCTCCTCAGTGAGGTAGGGGCTTATTGTTCCTCTCTGAGGTCCCTTCCTACTGTGTTTTCTCTGAGTCTCTGAGGAACTGAGATG
AATAAAACAGGAGCCGTGGCCGTGTGTGTGGAGTGGGCTACAGCGTCAGGCGGGGCGGGCTGGTGGCCTGGGGGCCCCAGAGGCTGCTGTCTGGATCCTGGGCTGGTGCCCAGGATGGGGCTCCCGCGTGCTCTTGCGCTGCCCTCTGGTGGCCGCTCTGGGTCCTTGCACCCCGACCCAGGGGCCAGCCTGCCCTGTCCTGTCCTGATACCGAGGTGGGAGCCCTGCCTTGGCCAGGGTGGCCGTGTTGACGGTTCTTGGGACTGTGACATTGGAAGGCGAGGCAGGTCACCAGCACTGTCCTCTGCAGGATGGGCTGGGATTCATTTGGCAGCTTCTCAGGGCCTGTGTCCGGCTGGTTGGTCCCTGTGCTGCCCAAACCAGGTGTCCACATTTCCGGCTCCGAGGCGCAGAGAAGGGGGCAGGTGGTGGCTTGGGTGGAGGAAGTCACCATCCATCAGCCCAGGGAGGGAGGGTGCCACCTGGGCACCTGGGGCTGGA
CCCTCCCTCAGCCCACACCCAAGATGGTCCCAGGCATGGGTCTCTTGGCTCAGGTTGGATCAGCTGACTGGTTACCTCCTCCTCAAGTTCCACGTGCCCACCTGCAACAACAGTGGGGCCAGTAGGTGAATGGTGGTGGTCTTGGCCAGGGAGCCCCCACTCACTGTTGACACTCCTCTCCCCTCCAGTGGACACAGAGGGAGTTGCAGTCCCTTGTGACTATGAACATGCCACATTTTGGGGCCCACTTTATCCTTCTGAGACTGGGAAAAACATTGTTGCGGGGAAAGGGCAAATTTCTTCTCTGTACTTGGGGCCTTGTCCCCAGAATACTCACCCGGGGGTACCCAGAGGTTGGGGGAAACGCTCAGGGTGCGTGCCCTTCGGGTTAGCAAGACAGTCTTGTCGCTGGACTGCAGAATGACGGCCACACCCAGGTCCACACCTCGATCTGTGGGCAGCTCAGCCCCAGGGACCCTGGGCCGCTCCTCCAGGGCCGCAAAAGGGCAGAAAGGGGGTCGCTGGCAGAAGGAAGCCAGCTGGGTTAAGGCTTCAGAAGGGCGGCACTGGGTGGGCGTGACTTCCAAAAATGGGGCTACACCGCGCGTTGGGGGCGGGGTCCTCGCCGCCAGTTCCCACCCGATTTCAGTCCCCATCTTTGGCCCTTCACTGCCCCCGCTCTGGGGCCCCCTTCTGCCGACCTGGAGCGGAAGCCTAGCGGAGGCGCCTGGGAAGGGCCTGCTCGAGAGGACAAGCCGTCCTCGCTTCAAGCTGCAGTGAATGGGCCACGTCCCGAGCCCTGGTCCGGCTCCCAGGAGGCCACACACACTCCGTGCGAAGCTCACCGACTCCGGACGCCGGGACAGGAGCAGCTGCACCCGCACCTCGGCCATAACGCGACTCTGGAGTCGCTGCGGCCCGCCTGGCGCCCTCTGGTGGCCTAGAGAAGCTTCCCCACGGAACGTTCCGCGGGGTCGTAGCGGGGTTTCCGAAAGTCCCCGGGGAAATAAGGGCACATCTTTTGAGGATGACCCATGGGTATAATATTAAACCACAAAGAAGAATACCTCTAAATGCTCAGCT
GAATGGGCTGAGGAGATCTGGCTTCCAGTCCTGGCTCCGCACTAGGTAGCTGTGGAATGTTGACAAGGTCGTGTCCCTTCTCTAGGCGTGTTTCCTAAGGGACTGGTGCAGCGGGATGGGAGGGGCGCAGGGTAGGGACCGCTTCCAAGGAGAGAGAGGACAGGCGGGAGGGGCTGATGCAGCTGGTCACTCCGCTGGAGTGGCCAGACTTCGCGGTGCCTAGGGCCGAGTTGAAGAAGAGCATGTAAGTCTGTTGTGGGCCCCTCACCAGCGCTGGGGGGCAGCGAGGTCACTGGGCAAGGATGCTCTGGGAAGTGACCTTGGTGCCCGGGAGGGGAGCACCCTGTTGTGATGCAGGCGGGGCAGCGCGGAGCCGGCGGCGCTGATTTCGCACTCTGGCCGCTAGAGGGCGCTGCCTTTCAGCCAAAGCCGAGTGACCCCCTACCTGCCCCGCGTTGGCCCGCGTCACTCCAGCCATGGGCCATCCAGCGAGCATGGGGGCTAGCCAGGGAAAGTCTAAACTAGGAGGGGAGATGAGGGGGTGCAAAGTTGGGCCTGGTGGGTCCTGGGGACGCAGCATGTACTAGAGCGGCACCTGGCCCTCAACAGAGGGGAGAGCGGGTGGTCGTGAGAAGTCTGGGAATTTTCCGGGCCCACTACACGCCAGGGGCGGGTCTCCCCTCTTAAAACGTTGTGAGCCCCAGCGCGGGCAGGGGGGAGGGTGCCCGTGGAGTTGGCA
GTTCAGGCAATCAGACGTCCTGTGCGTGATCAGACGCCTAGCGCTTCAGAAGCACGACTGGTGAGAACTGGGCAGCCCTTCCACGCTCCGCACTGCAAGAACTGCCTGTCCGGAAGGGTGACTGCACCAGCTCCGCTCCGGATATCTTGGCAGGACGCGCCCTCTGGCGGCGCCTCGCTCATAGGTGGGCCCCAGCGCGCAGTCGCCCGCCCCCGCGCGTTGGGAAGTTGGGAGGGAGGTGCGCGCTTGGCCGCGCGGGGCGGGGCCTCTACCGGCCCGATGGAGCGCGCGGGCGCTACTAGCCGCGGGGGCCAAGCGCCTGGCTTCTTACTGCGGCTTCATACTGAGGGCCGAGCCGA
ATGTCTCAAATAGTCTAAAGAATACGGTTTTTTACTAGGGTGTTTAGCAATTTTCTTGCAGATTCTGATCTATCTCTATGTGATATAATAGGTGCAAAGCTCAACTGCTCCACTCAGCGGTTATGTGTGGGGGCCTCATTTTCTCCAGCTGTGGGATTGGGAAGCAAGTCGATTCCTTTTTTATAATTTTGAAATCCAGGAAACGCCAAAACCGTTAGCTTTCTTTCCCATCAGTTTGGCAGAAATTCACTGAGGTGAAGAGACG
CCAAAGGCCTGGCCCCAAGGTCTGGGGACCTGGTGTACATGGAGGACTCACCCAGCTTCTGCCGGCCCAGCAAGTACTCACCTGGCACAGCAGGTAGGGTGTGCTCCCGGGAGGCCAGCTGCAGCAGCCTGTGCTGCGGGCGGGGCTATGACACCCAGAGCCGCCTGGTGGCCTTCTCCTGCCACTGCCAGGTGCAGTGGTGCTGCTACGTGGAGTGCCAGCAATGTGTGCAGGAGGAGCTTGTGTACACCTGCAAGCACTAGGCCTACTGCCCAGCAAGCCAGTCTGGCACTGCCAGGACCTCCTGTGGCACCCTTCAAGCTGCCCAGCCGGCCCTCTGGGCAGACTGT
CCCACCTGGCATTTGTCTACTGGTCTGGCTTCTTGGGTTGCTCCCCTCCTTGCTGTACCCAACAGTGTTGCAGTCACTAATGGTGTGTGGTCCTGTTGTTACTCTCACAGGCAGGGAGTCAAGGCATAAAAGGTACCCACATAGGAGAGCAGGTACTCACTTAGAGGGCTAGCAAGAGACCGGTGGGTCTGGCTGCTGTGGGCAGCTGGATGTGTGGCACTCCTCTCGCAGCCCCCTGCTGGAGAACTTGGGGCAGTGCAGATCAACTTCCCCACCTGAGTTTTTAAAATACCCCATCATACAACTTCATTCACTTTATCAGCACATGCCATTTCATCACGATAATGTCTGACAAGCCAAATT
GACGCCCGAGATGTGGGAAATCCGGGGAGGGGCCCCGTGTGAGGGTGCTGCCCCTTTGCCTCCTGCAGGAGCTGTCCGCGGAGCAGATCGCCTCCCTGGGTCCGGAGAACGCCGCGGCGGTGACCCACGCCCAGCGCCGGCGGCTCAGTCCACTGCAGCTGCAGAGCCTCCAGCAGGCGCTAGATGGCGCCAAGACTCACTCCTGGCAGGACGCGCCCGCTAGCGCCGGTCCCACTAGAACCTCATCCTCGCGTTCTCCCGCAGGTGAGCAGAGCCGCCCTCTGCCCCGCGTCCCAGCCCCACTCTCCTTCCTTGTCCTCCCTGTCAGGCCTGGGGTGGGGAGGTTCTTAAGATTCAGAGCGAGG
AAACACTGAGGCTCTAGCCCAGAGGCGGATTATGGGCCCTTGCAGTCTTGATAACAGCGGGGAGCCTGCCGCCGCCTTGGCACTCCTTAAAGCACCTGTTGGTGTGGCGACCCTGCTTTCTAAAGCAAGCTGCAGGGGAGACCGTACCGCGAGCCACTCAGAAGGAGGCGCTGCAGGACCATGCAAGGCCCAGCAGTGTGGGAGGGGCCAGGTTGGCCTGCGGTGCCAGGGAAGGGCGGGCACTCACCAGAGCCACGCCCACTCACCTCCGCTCCTCCTGGCAGCGCCTGGGACCCAGTACAGAACTGAGGGCAGCGGCGCTCCCAACACAGCCCTAGCTGTTGGCATGGGCGAGCTCACTCCCTGTCACTCTCGGCAATCC
ATCTCTGTTTCCTCATCAGTAAATTGTGGACCATCATTCCTGATTAGAAGATAATTATGAGGATCAGGTGTGACCACAGGTGCACACCTTCAGCACAGGGTCTACGCTAGCTCCGTCCCGCCCACGTAAAGACCTGCCACTAGGTGGCAGTCCATCTCAGCTACCCCACCGCTCCTTACTCCACAGAGGCTGGCTAGGACAAAGGGTCTCAATGTCATGCTGAATTCTGAGCTTCTTAGGGGACGCACTTGAGGAAATCAACGTTAACACACAAGTTTCCACTACAGCAAGACAAAGTCAGAAGC
CCTGGGTGGCATTAAAAACCATCTCAGTTCCTCAGAGACTCAGAGAAAACAAAGTAGGAAGGGACCTCAGAGAGGAACAATAAGCCCCTAACTCACTGAGGAGGAAAGTGAAGCCAAGAAAGACTAAGACTCTCCCAGGCTCCCTCACCACATGGTGGCAGCAGATCGACCACACAAGCCTTGGCCTCAGCCTCCAGGTCTAAAGCAGCTAACTCACCCTCCAGGAACTCACTGCTGTGTTTCAGAAAACTTTGGATCAAAAACAGCAATTTCCACTGTGAAAACAAATAAAGTAAAAGGGCTTTTCCTTGGACAAA
ACGTATGGCTTCCACTCGCAGTGTCCTGAACACTGGCTGGGCTTCCTGTGCGTTCTAGCCGGTTTTCTTTGGAGCCGCGGGTTTCTGCACCGCACCCTAGTCGGGATGGCAGAGGCTTCTCGGAACACGCGGATCTATGAGTGCAGTCCCCGGGGTAGCCACCAGGGAACGCCATAGGCTTTCCCGCTGTGTTCCTCCTTGCCTTTTCCGTTTGGGCCAGGTAGTTTCTATTGACCAGGACATTACAGATCAGAAGTGGGTGGGGTCAGAAAACACACCCTGGGAGAGGCTGGCAAAATGCCCAGAACC
CTCATGATTTCCATTCTCAAGGCTCTTCAAAGGACTAAAAGCTAAAAGGATGGATTCATTCGACAAGTCCTAGTCCTGCGCCCTGGTGAGTGCCAGACCCTGCTCCCCGTGAGGGGGACCCACGAGCCACCCTCACCACGATCCCTGCCCTGGTGGAGCCCCCGTGCGGAACACAGGATCCGAAGATGGCAGCGGAAGCTCCGCAGCGGCCCCAAAAGCGACTGGGCAGGGAGGGCACAGGCTCCCTCACTGGGTGAAGGCGGCGCAAAGAATGGGAAGAGCCATCCCGGGAGCCACCGGGCGTTCAGCCTCCCTAGGGCCCCCAGGCGGCTCGGGCCGGGGTCTCAACCGGGGCGTTTCCGGGGGTTTCTGAAGCAGGCGAGGGGCAGGGCGGGCGAAGGCCATTCGGCTATCCTTCTGGCTCCAGAATCTCCCAACGCGCAGGTGTCCAACGTGACCAGCGCGACTTACCGCTCCAATCTCTCCAGTTTTCCAAGGCCTTGCTCAGTCCTCCTGCCGGGCGGGCCCTGAGGATGCAAGGGACGGAGGAAGTTTCGTGCGTGCGCCCTTCCTATAGCGCCCAGTAGAACTAACAGTACCTGTCTCTGTGGCGCAATCGGTTAGCGCGTTCGGCTGTTAACCGAAAGGTTGGTGGTTCGAGCC
AAAACCACTCAGCCTGCCAGAGACCAAGCCAGAATCTGTGCCAGAGCGCACCCAGGCTGTTCCTGGAGAACCCAGGAACCAGCCCCACGGGGCCAATCAGCTGGCACTGGGCTGACCAGCAGGCACTGAATGAAACTTCTAGCCTCCGGGCCTCTCTGGGTGGCCAGCAGGGGGCGGTACTGCCCCAGGAGTGACAGCTCCCAGACTCCCAGCCACTGCCCTCAGGCCCATCCCAAGGTCCCAGGGCAGAACCAGGGCTGGGGACACAGAAGGCATAGGTGGGAGGCAGGGTTTCTGGGGTGGGAAGAACAGCACACAGAGCTGAGCA
ATGGGCCAGACTCATCAATGTGGGTCCACATGCACACACACACGCGCACACCCCCACCCTGAATCGTGCAGAGGGCACAGGATACTGACCCGCCGGATCCCTGAGTAAGCATCAGCATCTCTCTCCTGACAGAAGACGCGAAGAAACCAGCACGGAATGGCTCCAGGCAGCCAGCAGGGGGCGAGCAGAGACAAGACAGGACAAGTTCCCTGCAGGTGCCGGAGAAGGCCAACCGGGTTGGGCCGGGCCCTGGGGCCCAGCTGCATGGTGTCTGGTGCTTTTTTTCGGCAGCTGCCTGGGTGTGGCACTCGGCCACACGTGGGACATTTT
ACCTTTCGGTTAACAGCCGAATGCGCTAACCGATTGCGCCACAGAGACAGGTACTGTCAGTTCTACTGGGCGCTATAGGAAGGGCGCACGCACGAAACTTCCTCCCTCCCTTGCATCCTCAGGGCCCGCCCGGCAGGACGACTGAGCAAGGCCTTGGAAAACCGGAGAGATTGGAGCGGTAAGTCGCGCTGGTCACGTTGGACACCTGCGCGTTGGGAGATTCTGGAGCCAGAAGGATAGCCGAATGGCCTTCGCCCGCCCTGCCCCTCGCCTGCTTCAGAAACCCCCCGGAAACGCCCCGGTTGAGACCCCGGCCCGAGCCGCCTGGGGGCCCTAGGGAGGCTGAACGCCCGGTGGCTCCCGGGATGGCTCTTCCCGTTCTTCGCGCCGCCTTCACCCAGTGAGGGAGCCTGTGCCCTCCCTGCCCAGTCGCTTTTGGGGCCGCTGCGGAGCTTCCGCTGCCATCTTCGGATCCTGTGTTCCGCACGGGGGCTCCACCAGGGCAGGGATAGTGGTGAGGGTGGCTCGTGGGTCCCCCTCGCGGGGAGCAGGGTCTGGCACTCACCAGGGCGCAGGACTAGGACTTGTCGAATGAATCCATCCTTTTAGCTTTTAGTCCTTTGAAGAGCCTTGAGAATGGAAATCATGAGAGATTTTTCCATGGGGAAGTTCCTTTTACAAAGCATTTATTTACGTGGACTTCTTGGCACCCCGCGGGGCGGCAACGGGCAGGGCCTCCAGTGCCCCTTCTGCGCCGTGGAGCCGCGGGGGCTCAGCTGGGCGGTGGTCGGGTCCTGAGGCCGGAGGGCGGGAGCAGGGGAGGGGAAAAGCAAAAGCGGGGAAAGAAGCCGGGGAGCGGTGGACCAGACGTCCAGACCTCCTGAAA
GCCTTCCCCATCTCCAGGTCTCGCTGTCTGGTCTCCTGTTTGCACTGTGCCCACAGAGGCCAGTGTCATTCCAGACGTAATTTACCCTCTGAGGCATTTGGCTCCCAGGAGCCGGTAGAGCCACCTCGCTGGGCTCACAGCCAGTGCAGCCCTGCCCGCGGGAGGCTTGTTTCCAGAGGCCACAGCGCCACTTTCTGGCAGCTCCTCGGTCTTGCTGGCCTCAACCCTTCTGCTCCAAGTTGGCGGCTTCTGAGTGCGTCACGGCCCTCGAGCTCTGGGTGTGCGGGGACCCCACTGCAAGCTGGGGCTGCCAACCTGTCACCGGGGCTTGCTGGTGTCGCTTTTGGGGCCGGGACTGGCAAGGAA
GGGCCTGAAATGACACTGATATTCAAAGACCTGAAATGTCATTATGGCCCCTGTTACAATGATGGGCTATAGGTCAGGTAAAATGGGGATTCTGGCTGATGTCCAGCTTCAAGTGGGTCCACCGGGGCCGTGGCTCCACCTGGTGGTCATTGCCCCAGTCCCTGAGTGTATAACTGGGATTGGTATATTCAGCAGTTGGGGAAGCCCCGATGTGGGGCCCCTGCTTTATGATATAAGAGCTATCATGTGGGGAAGGTCAGTGGAAGCCTCTGAAAT
GCTGGGTGCAGACTGTGCTCCCTTTGGTTATGGACACATAACTCCTGGGCCAGAGGCTAAAACCCCGGGACCCCTGCTGTCCTTCCCACAGCTTCTTCTCAGAGTCTCAGGGCAAATCCTTTCGAGCAGCGCCTCCCAGTGGCCAGAAGCTGAAATGATGGCAGTAGTGCCACCTGGTGAATGAATTGGTTCTGTGACCCGGGAAGCTGTGCTTGGCTCTGATTTCTTTTCTGGAGGCTCGGAAACACTTCCTCTCTTCTTCTGTTCTTCACGCCCCATGCCCCTGCTAGCGTATTACTGTTCTGTGACTTCCCTGTGACCTCTGCAGTACTCCTCATCCTGC
GGGTCCCCACTTGCGACCCCACCGGGCTGCTCCTGGGACGGGCTGTGCAGGCCAGGAGACTGGCGGACCTAAGAAACTGAGACGTGTTTCTCAGCTCCCCCAACCACGTCCCCAGCCCCGCCGGTCCCGGAGCTGCCCTGCCGCCTGGTGGCTGCGGCTGCGCTGCGCCCGACCGGCCCGCGCTCCAGGGCATCCGACCTCCAGTTCCCCCGCCCGCGCCCGGGAGTGCGCCGAGAGCAGCAGAGGTCGAGACAGCAGCCCGGAGGTGGTGTTACCCGCAACCTCGGCTCCTGCGCTCGGGGCCGCTTCTCTCCTGGGTGCAGTCAGCTCT
CAAAGACTGCATTTGAGCCTCAGAGTGGCCTGCTGCCTCCCCATGAGCCAGGTCCAAGTGGTGGCCCTCATCCCAGTGTTCCGGCCCGGCCAGAACCCGGCCACGTAGCGGGGACTGTCTGTTAACTGGCTTATGCTGCCCTCTGCTGGCAGGAGAGGGCACCTGAGCAAGGGGAGCTGCAGCCTCCCAAAGCCACCACGGTGGGTCAACAGCGCGGTGGCTCACATCTGTAATCCCAGCACTTTGGGAGGCTGAGGTGGGTGGATCATCTGAGGTCAGGAGTTCGAGACCAGCCTGGCCAATACGGTGAAA
ACAGGAGGCCTCACGCTTCCTTCGGTTCTCCCTAAATCTGCTGGGCAGGTAGCCAGAAGAAACTCTGAAGGGTACAGAAAGCCGAGGGCCAGGGGGACCCCGGCTGCGGAGCTGCAGTACCGTGTTTACCCAGCCTAACTGCGGTCACCCAGTCTCCTGCATGTGTCTGAGGTCAGCCTCGGGGGCTCCCCTGAGTAGGTATCTACCTGAGGCTCTTCCCCTGATGCTACCTGCATACCAATTCCACCCAGGAACCTGGCGTCCTCAGGAGGCTGCACTTCCCAAGTGGGCTGAGACAGCCCCTTAATATGTGGGGCTGGAGCCAGAGACCTCAAGGGGCCACTAGGGGGCTCGAGACTCTCAGTGGCTGCTGACGCCCTCTTGTGGCCATTTTGGGGATTGGCCAGAAAAGTTTCAGAAGCGAGCCAAGATCGGAATTCTTAAGGAGGTAAGTAATAACAACAGTAACAGTTACCATATAACAATACTTATCGTTATATATTTGAT
GTTGGTCAGCAGTCCCAAGTCGGTGGGAGGAATGCGAGGCGCCGGCCGGGTGAGTGCTGTGACCAGGCTGACGTCGGGGGAAGAGACAGGAACACATCCCGCCAGGACACCGAGCTGGTGCTCACCTAACTTGTGCTCCCTGCCGCCCTCTTGTGGGTGGGCAGACACCAGCAGCTTCAGTCAGTCTCGTGTCACACAGCTGCGCGAGGTAGCTCCACACGCACCTACGCGTCTGGAGGATGCTATCCCTGGCTACTTTGGGGACCACTCAATACTGGCAGCCTCACCACGGTTCAGGTGTTGACTGTCCAGGG
AAATCTGGAGAAGTTCCCTGGGGAAATTTGACAATGAGGCCGCCCCAGGCCATGACAGGAAGCCAGCCCTCAGCAGCACCTGCACCTGCCCTGGAGACAGCCCTGTGCTCAGTGTCCTGTCGCCCCCTGGTGGTCCTGCGGACCCCTGCAGGGAGGTTTGTGTCTGGGCTCACACTGACCTCCCCTCACTGTGTCTCTCGCACAGTAATACACAGCCGTGTCCTCGTCTCTCAGGCTGTTCATTTGCAGATACAGTGAGTTCTTGGCATTGT
ACCACGGCAGCAGCTGCCTGCGTGTTGGCGTTCAAGGGCAAAGGGGTCTGTTATTGCCGCTGCCAGTTGGCTGAGGTGGGGAAACCTCTCTGCCTATTCGCCTCCATCTCACCCCTACCCGCACCCCCACCCTGACCTTCCTTCTGCAGCGCCCTCCAGACCTGCAGTTCCAGTTTCAGCCACGAGATGGCAATGTTGCTCTTCGCCGGTAGCCCGGCGGGCGCGTGGGCTGAGCTGCAGCAGAACTGGGGTGCGGGGACGGACCGGGAGCAATCCGTGCTGGAGGCAGTCTCTTGCTGTGCAGGGGGTGGTGCGGCCTGAGGAAGCCTTGCATGGCTATGCTGGGGCTCGAGG
TTGCACTCCAGCCTGGGCAACAAGAGCAAAACTCTGTCTCAAAAAAAAAAAAAAAAAAAAAAAAAAAGGCAACTCAGTAGGCTTGTTCCTCTACGCTAGTGATTCAGTGCTGTGCTGGCACCTGCTGGTCACCTGTGGTGCAGCAGCCCTGGTCCCAGCACCTTCCTCCCTTCAGTATTAAGGGTTGTGACAGTCTGTGCTCTTACCTGGCAATCACTGGAATAATATATTAAATACTTGCCCCACAGCACCACCTTTCAATCTTCAGAACTTTTCCCACTG
TCAGCCTTGGCCCAGGTACTTGGGTTTCTCTCTCTTTTCCCATTAGAGAAATAAGGTTTTCCAATGAAGAGTAGATTCTGGGGTTTGCCTTTCTGTCAAAGGGCCGTCACCAGAGCATGGCCCCGACCTGCCCATGATGCCACATCTGGTCAGTAGAGGGCGCTGGCTCCATAGTGGCTCTGGGTCCAGGCAAGTACCAAAAGGTTACTGGGATGTGCAAGAGAGAAAAGTCTGTTAATGCTGGAGTTTGAGAGGCTCCTGGTCTGAGTTTGGCATTCTGGTGTCCAGCATTTGGGA
GTGCAAGGCCAGTGGAGTTAATCTGCAACGTGCATGAGGGCATGTGTCAGTGGCTGTGTGCAGGAGCGTGAGTGAGCAAGAGTGAGAGCGCATGGCTCCTGCTGTACCTCAAAGTGTGGGCTCCTGGTGGCTGCTCAGCGTTCCCAGGGGTGAGAGGCCTCATGCATCCTAGGCTGTCTATATATAGACACAGATTTTCTTCTCTGTGGTCTGGAGCGCCGCCTGGTGGTCTTGTGCTTCCCTGCAGGGAGGTTTGTGTCTGGGCTCACACTGAGGTACCCATTCTGTCTCCCACGGGAATGTGTGGCCCTGCCCTTGGCCATCACGGAGCTCAGCTGCAGGGATAACTGGGCCTTGGATGTGTCTCTGCAGATGGACAGTTGGCCCAGAAGGGTGGGCTGAAGTGTGTGCTGCCCCTGGAGCTGAGGTGCCCCAGTGCCTTCCCAGAGTGCTGCTGGGTCCAGGCCCAGAGGTCTGTGAGGACCTCACCAGCCCTGGGCATGACTCTAGTAGCTGCACTTGATGCAGGACACTCAGGGCCAAGAAGCAAAGACATGAGTCGCAAACGGACACCACAGCCCACAGCCCCAGTTCTGAAATCTCTGAGACACTCACATGGAAG
CATGCTTTGCCACCTAGTGACCTTCAGCAACCCCTCTGTGTCAGGTTCCTGATCTTCAAAATTGGAGCAGTAGCTCTCCCTAGGCTTGCAGTAAGGATTGCCTCAGTGTGTGGTTGCCTTGCTGTGTCCACGGGGTGGGAAGGAAGGGCAATGTCTGGAAAGCAGGCCACTCTCAGTCTAGCTGGACTGGTCTCTGCTGCCCTCTCCTGGGCATGTCTGCAGAGTTGACATGCTGTTTGGAGAATGCCTGCTCAAGGCCTGAGTGGAATGTCAGCAGGAGGGAGAGAAGAGGAAACAAGGCTGGGCTGGGAGTGGGAAAATAGTAACAAACACACAGATTCCTGTAATAGAAAGTTCT
GCTGGGAGGAATAAATGGCTTGACTAATTGTTGGAACAGTTCCTCATGTGGTTATAATCCATGTGTAGTAGTTAGCACTTAGGATTGTTTGGTCAATGCCACCACCTGGTGGACACCTGGAGCAAGAGTTCTCTGGCCTAGGGCTGGGTGGTGCGGACCCAATCAGGGAAGGGAGAAGGAACTGGAGAGCTGTCTGAATGAAGCCGTGTGTGTGTGTGTGTGTGTGTGTGTGTGTGTGTGTGTGTCTCTGTGTGTGTGTCTCTGTGTGTGTGTGTGTGTGTGTG
TTCTAGGCCTGGCTTGGCCAAACTCACTGCATGGCCTCAGACCTGCTCTCTTGGGTCCCTTAACAGACCTTTCGCTTTGAGTCTGTTGTTGGGATCCCGGTTCACAGCGCAGGTGGAAAGCCTTCCTTGCAGTTGGTGGAAGCGCAGTTCCCGTAGAGACCGCCAGGAGCCGCTGCCGCGCACGGTCCCGGGGCGTCCTCAGCCTCCCTCGCGCCTCCGTCCGGACATATCCGCAGCGCTCCTTCACCTGGAGCGAGGAACGCTCCTTAGCCTCCTCTGGCTTTAAATGCTAACTAGCGCTAGCGCTGGGCTCAGGTCCCAGATGATCGTCTGTGAGAGGGAGCTTTGCAAAGCCAGCTACAG
TTCACTATTTTTGCTTTCACGGTGGAAATTGCTATTTTTGATCCAAAGTTTTCTGAAATGCAGCAGTGAGCTCCTGGAGGGTGAGTTAGGTGCTTTGGACAGGGAGGCTGAGGCCAAGGCTTGTGTGGTCGATTTGCTGCCACCATGTGGTGAGGCAGCCTGGGAGCGTCTTAGTCTTTCTTGGCTTCACTTTCCTTGTCAGTAAGGTAGGGGCTTATTGTTCCTCTCTGAGGTCCCTTCCTGCTGTGTTTTCTCTGAGTCTCTGAGGAATGGAGATGGTTTTTAACACTGCCCATGACCTGCAGCTCAGACCTGCCTCTGTGTGTCTCCT
TTGTGTTTTGGTGGGTGTGTCTAGAGGAAGAGAGGAAAGCAAATGCCCTTCTAGAGCAAGTTGCCTTTTAAACGGCAAACTTGAAACAAATAAAGCAGGTTGAAGATCACAGTGTGTGCTGCTGGGCCTGTGGGGGCGCTGGGCAGCAGAAAGGCACACTCTGCCTGCAGCCTCGGGATCTGGTCGCCTGTGTGGGAGTAGGGAGGAGTCCTGACGTACCCTCTCTAAGACTGGCTGCTCTGCACCTCCCTCCAAGCCAGGCTGGCCAGTAAAGAAATCTAGCTGTGGACAGGAAACGAGTGGTTTTTGTGATCTGA
GAGATCCTGCCTCAATTAAAAAAAAAATAAAGAAATTCCAAGACCTTGTGTTTTCCCCTCACCATCAGTCCAGGCCAGGGCGGTGAAGTGAGGTTTCTTCTCCACTCCCTGTTGCCTAATGCGGGGTCTACATGAGACATTGCAGTCAGTCACCACCAGGTGGCGCACAAGCCATGAAAAAGAAGTTCTGAGGGCCGCACATCTTCAACACCGGGTTCTTTCCGGATGGCTACTAATGAGGAATTGAGTGGCTACTTACATGGCAGGTGAGCTGGCTGGGCCTGGTGAAGACAGATTTCGTGGAGCA
ATGCTGCCCAGGCTGGTCTCAAACTACTTCTGGCCTCAAGTGATCTTCCCACCTCAGCCTCCCAAGTAGCTGGGATTAGAGGCATGCACCACCTGCCTGGCCCAGAATCTGCATTTTTGACAAGCCCGCCAGGTGACTGTGGAGGCATTAAAGTTGAAGAAGCCCTAGAAGTCACTGGTTCTCACACGTGGCTCTCATTGGAACCACCCAGGGAGTTTCAGTTGCTGGTGGTCTTGGTATCACTGCAGCCTGGACATCAGGAGTCATAAAGATCCCTGGGGAATTCTAAGTGCAGCCAAGGAGAGACCCGCCCCCTGGCTTCAGGTACTAGGAACATTTGCTCATTGCCCCAAACAAGAAGTCTGAAGGCACTGAAGGCGAGGCTGGCTCAGCCGTAGTCTAGAGAATTCTGGAGTTCTCTAGAACAGAGGTTTTTAACTAGGGGTGGTACTGCGCCCTCCTCAGGAGACATCTGGGAGTCTTCCTGGTTGCCACAGTGCCTGGAACCAACCACTGGCCCATAAGGGCAGGGTTTGAGTAGGTGGCTAATAGTGTCTGCAATATACACATTGGCCCCAAAAACTTCTAGGGCCCCCTCCCTCCATTCCTAGAAAGAATAGAGTCCCGGTTCTCAAACTGGACA
ATTGCACGGACTAAATTTACAGCGGGGAGCAGACGGGGGAGGTGGGGAGCGGACTCTGAGTTCTCTCCATTATGTTGCAGGCCCTGGAAGTTGAGCCGGGCTGTTTGGATTATGAAGCCAGAGTCGGCAAGGCCTGGGCCACCTGGTGGCTACTCTGGGAACTGCAGGCAGGTACCCAGGAAGCAACAACAGGCCTGTTGTGGACCCCTATTCTGCACGGGAGGCAAAGGCCACTCTGCTTGTTATGATGACTGAACAACTGCACAGAGGCACCAATGCCCATTTGAGGAGCTGGCTCCTTTTGATTC
TAATTTATCTTCAAGGGATTCTACCTCTGTGGCTGTCGGAGAGCCCCAAAGCCCCTGGCCCAGGTAGTTTGACACCTGGGAGGGCAGGCCCAAGGGGTGAGGCAGCGTTTTCCAAGATCCACAGGCGCTCCCTGCTGGCCACGGGCTAAAGGTGGTGCCTTGAACTGTGCTCAGGTCCACTCCGGAGAGGGCTGTGCCCGGAGCTGCTGGGTACCCTGGGCTAGTAACTGTGACATGTTTTTAGATGTTCAGTATTCCAGTTTGCTGTACTATTTAAAAATAG
GGCCACCTCATTCCTGTGTTGCCCTCCCTGGGTCTTATAGATTCATCAACAGAAGTGGGAGGGAGGGCACTGCTGGTAGGTGGACCCTGCCCAGGCCTGTGCAAGGCCCAGCACTACCTCCGCAGTTGCTTCTTGGTTGCCCAGTGTCTGTGGGACCCTCCCTGCCTGGCCCTGAGGTGAGACTGCCCCTAATGGCTGCTCGTGGTATTGCAGGACAACAGCCACAGGGGTGTCGAACACTTTCTGTTGTTAAAGTAGTCCTTCAACCTCTACCTTCTGGGTGCCATGTTGTCTTGAGTTGCCCTTTTCAAAGATATGCTAGCCCAGAGACTTGCC
CGAGCTTGGCTCTGTGGAGTGCGGTGCCTGTGGGCCAGGAGGCACCATCTGAGTACTTCTCCCTCCGTGGGGTCCTCCGGGAAAAGAGCGCGCTGGCTCGGGATCCCGGGCGGACTCCCGGCGAGACACCGCAGCGCCACCTAGTGCCGGGATGAGCAGGTGCTTTTCGGCCGAGCCAGTTTCCGTGCAGAACACCTGAGCCTGGGATCCAGGAGAGGTGGTGCCTGGGGGCGTCGGTGCCGTGGAGCCTTTCTCCCCCTTGGTCTCGCACACTCTCGCACACTGATTCTCAAGAGTGTTTGAGAA
GAAAATGGTTGAAAGAAAATAAGTGGCCAGCTGGCAGGGCCTTCTCAACTCAACCTCCCTCATCACCCGGTTCCCAAGCCAGCCTCATAACCTGTCTTTCCTCCTTTAGAAGCCGCTGGGGACCGTTTCTCTTCTCTTCCCAACAGCACCACCTGCTGGCCATAGAGGCACTTGGCCTTCTACTAATCACACCCAGTCTGGCCTGAGTTGGAGATGGCCGCACACACTCCGGCCGTCAGTGCTCCATGTGGAGAAGACAAGAGTACAGAGATGCAGCATCTAACAGAGTCAGAGGAAGGCTATATGTGCAAGACAGAG
TGGGAGAAACTTGTGGGGAGGAGGATGTCGCGCCCCCGGCGGGAGCCCGGGACACATTGCCCAGGGCTGCAGACCGCTGTGCCCGTCTCAGTCTGGAAGGACCAAGGAGATGAGTGGGCACCAGCGTGCACTTCTCGCTTGCGTCCAGCAGGTGGCGCCCGCCGGCCAGTGGGGCCTGCAAGGAGGGCGGCTAGGCGGGAGGGCTCTGGGTGTTGTCAAGGTCGCCCCATCCCAGTGCATTCGTGTTTGGGGGTGTGTCTGCTCACAGCTCCCTGAAAGGAGCAGCGCACTTTTGT
CTACAAATCCCTGTCTAGATGAATGGAAGTCATTGTTGTTGCTTCATAGTCTCAACCTATCTGAAAGTCTCTGATGCAGTGTTCAGGTGCCACCTGCATACCACACGTGGCCAAAGGCAGACTTCACCTGCTCCCTGCTGGTGAAGAGCAGCACTGCACCTCCTGTCTGACACTGGAGCCTCTGCGACCTGAAAGTTTGCTGTTCCCTTCCACTCTAGCTGGTATTTGTCTTACTCAGTTGCAGTGTTGAACTGGTAGCCTTGTGGGTATTCATTATTT
GTCCAGTGTCCCCAACCCTGAGGCCCCATATCAGTGGCCACAAGTTGCCCTACTGCTGCCGTTGATGTTCTCATGCCCCACCAGCTTCACCTTGGGTCTGGTTCCCGCAAGGGTGAGTTGGAGATCCTTGGTCCTGAGTGAGAAGTGCTTTGTCAGAGGCAGCAGAGGGCGCCATGGGAGCACACAGGAAGGGCGCCTGGGGCTGTGCAGGGACTGCAGAACAGGCTGCACTGGCACACAGGGTTGGCTGCTGGCTGCTGGCTGCTGGCTGCTGGCTGGGTTTCCTCTATTAGCTTAAACAATGGAAGGTGGACTTGGA
ACCTCCACGCAAGCCAGAATGTGGGAAGATGGCCCGGTGGGTGGAGTGGGGGTGAGGACAGCAGGGGAGCCAGTCCAGGGGTGCTTTGTCTCAGCGGGAACTGTGCGGAGTTTGTCAGTGCCCGGTAACTGTCGTGTCGCCTGCCCCCTGGTGGCCGCGGGCGCACACCGCTCTCCCCAGGCCTTCCTGCACCGCCTCCTGATAGAGATGGGGCCATCTGGGGAGCAAACCGTGCCGGGAGCCAGTGTTGCCTGCAGAAACCACTGGGCACGAGAGCCTCCTCCCTGGACAGTGCAGAGGGTCTTGCCCCTGGAAACGCACAG
GAATGGGGACTCAGGCAGGGTAGCATTGGTCGGGTTTGCCCCTTAGGTCTCAGAGAAAGTGCTGGAGAGGGTGAGGCTGGAAGTTGGGGGCCAGGTAGAGAACACTGGGTGGGGAGTTGAGCCGCCTCAGTGTGACCTGCAGCGCTGGGAGTGGCCATATAGGGGCAGCAGAGGATAGGAACAGCGAGTCTGGGTGGCAGGAGGTTGGGAGGGCAGTCAGCCCTGCCCTGCAGCTGGGTCAGCCGACTTGGTCACAACCGCAGCCAAGGTCTGCGCACAGCCCACCCCTCCGCCTCCCCGCACCTGGGTCATCCCCGCATCTCAGG
CCCGGCTCAAGCGGCTTCTCGGCGGAGCTGGGGCGTCTGAGCGCGGGCTCGGTGGGTCCGCGCGGCGCGGAGCTGGGTATCGGGGCCGGCCCGGGCTCCTCCGCGGGCCGCGCCTGGCTCTCTGGCGCCCTCTTCTGGCCGCTCTCGCGCACCTCTGCCACGCCGGGCCCAGGCCTGCGCAGCTGTCACATGTCCTGGCCCAGGAGGTCGCTGTCCCTTGCCCATGGACAGGCCCGCTCTGGCAATGCCCTGCACCACCTCCCCGCCCCAGCCAGGTTGCACCCCGATGGTCTCCCTGCCCAAGGAGGAG
CAAGTTCTTTTAAGTTCTGGCCTTACACGTGGGTGTGTGGCTTTTCCCTTGAGGTTTTCAGCTTGTGTCTGGTTCCCAACCAAACCCCATGTTGAATCTGGTGGAAGGTGGGTCCGTTGCGCCCTCTGGTGGCCACCATCACCAGGCGCTCTTGGCCAAGGTCCTAATGAATAAACCTGGCCGTTGGGCCGGACCAGCTCTGTCGCCGTGAGCCAGCCATGGGCACTCATCTTCAAAGTGCTTTTCTCTGGAGCAACACCGTCCCCTGTCCCCACACCCCTGGGGAGTATGGCGCACTTGCAATCTTTACCC
GTCAACAGAGTGAGCTAAACAAAATAATAATGATAATAATGTCAGTGTATCATAGTTCCTGAGTTCTCACGCCTGACACCTGGCTCGAGAACACAGGATATTTCCACCCTGGCCTGCCAGCTCCTCATGGTTTCCCACAGCTAGAGGCCGCTGCTGTCCTGGCAAGGGCATAGGCCTGGGTATAAGGCAGGCTTGAGTCTGAAGCCAGGCTCCACTATTTGCCAGCATAGAGGACCAAGAAGGAACAATGTCACTTGGTAAAACTGAAACTGGTGCT
CTTTTGGCTGGGACTTCCAGACCCTGGGTCTACCCCATCAAGGACTTTTTTTTTGAGAACCTCCAGCATTCCTGGTCAGCCACACACCAGGCAAGCCCTGCATACCGGCTTGGCCAGCACCCGCCGTGGCTGTAACTGACCTCTAGGTGGCGGTGGCCACCTGCTGCCACTCTGGCTCCCAGAGCCCTGGCCAAGGAAGTCCTCTTTCTCCCCACATTAGCCAGTGTTCCTTGTCTCTTCCCTCCCTGAGTTGTGGATCCCGGGACCTACCTGTTTCTTCCTCTGTCTTAGGT
CCTGTTTCCTTCTCACAGCCAACTTCCAACTGGACTTCTGCCTCCGCAGCCTTCCCAGAGCCCAGACTTCCCCAAATGGCCAGAGGGCCCTTCTGAGTCCAAGAGCCATCAGGCCGTCTCCCTTCAGGGACGCACTGCTGAGCTCACTCTGTTTCAACTTCTCTAGGTCTCACGCTCCCTAGGAGCCAAGCTCTCTACCCCACCGAGCATTGGCACCTGCTCTTCCTTCTGCCTGGGACGCCTGCCTCCTCCTCACCGTGGCACCTCAGGTCAGATGAGAAGTTGTCCCTGGTCACCCATCCCTCTATAGTCACCGGGCTGTTTATTTCCTCTACAGCACTCTGCACTCTCTGAAATTATCCTATAGATGCATTTGTTTTCTTGTTTATCCTCATTTCCCCAACTAGGGTGTGGGGTCCGTAAGGCAGGAGCCGTGCTGCACTGTAGCCCCAGCGCAGTACCTGGCCCAGAGTGTGCACACGGTGAGCAGTGGCCGACAGGAGGGCTGGGTAGGTGCACCTGATTGAGGTACACAGCTGTGCAAGGTGGGGCAGCGCCCTCTAATGTTAAGCGTCACACCCCTCGCCCAGGAGTGCAGGAGAGGTGGCAACTGCATGTCTTACTGAAAGGGATTCTAGGCCTGGTGTGGTGGCTCACGCCTGTAATCCCAGCACTTTGGGAGGCCAAGATGGGCAGATTGCTTGAGCTCAGGAGTTTGAGGCCAGCCTGGGCAACACGGAGAAGCCCTGTCTCTACCAAAAAACCAAAAAATTAGCCAGGTGTGGTGCTGCACGCCTGTCGTTCCAGCTACTTGGGAGGCTGGGGTGGGAGAATCGCTTGAGCCCAGGAAGTGGAGGCGGAGGCTGCAGTGGACCAAGATCCTGCCACTGCACTCCAGCCTGGGTAACAGAGCCAGACCCTGTCTGGGGGGCAGGGGTGGGGGGAGAAAAAGAAAGGAAGGGATTTCTATTATAGTGTCTGCAGCACAGTGCTACATGCTGAAAAAAATGGGTCAACGGAGCAGGCAGGGCTGCCAACCTGAAGCACATCTGTGTGCAGAATACACTGAACCAGGGGTGATTTTGCCCTGCAGGGGACACTGGGCAGTGTGTGGAGACATTTTTCACTGCTATGACCTGGCGGGGTGGGGGAATGTGCTACAGGCATCTATCGGGCAGAGGCCAGGGATGCTGCTGACCATCTTCCAGTGCATGGGATGGCCCTCCTCCCCCCGTAAAGAATGATCCAGCCCCAAAGTGTCACCAGTGCCGAGGTTGTGAAACTCTGTGTAAAGTGCACAGTTTAAAAAGTTGTCCAA
AGAGACAGCGGTCTCCGGCCCCCGTGCCCGCCCTACTGGGCTGACGGCTACACGGGCTGGTCTGCCGATTCCGCAGGTGACAGCGCGAGGGACGCAGCGAGGGCGCAGGCCGCCGCGAGGCGCGGTTTCCAAGCCCAGTCGCCGGCGCCGCCCAGGAGCAGCCGCAGTGCAATGCTGCCCCCTGCCGGCAACCGCGGGAACGGGCCCCAGGCGCTGCCGCGCGAGCCGCCCCAGGAGGGAGGACCTGTCCCAAGGATAACCGCACCTCTACGTGGTCCGGAAGGCCTGCACGCTGATGGGCGGTGGGAAGCCCAACAGGGCCTGGTCTCAGTGAAAATAACAGCAATAGCCC
CCTAAACTAAGAAGGATCCTGGACAGGGAGAAGTGGAGGAGGATAAGGTACCAGGACTCAGGCTTCTCATCCCCTCCTCCCGCAAAGCGGTTTTCTGACCCTCAGGGCCTCTCGGAATGTAGTTGCTCGAGGTAACCGCTAGAGGGTGCGCACCTGGATGCTGGATGGGGACGGCTGCGGGCATCTGCAGGGTGGAGGGGGCCACCATCCAGTGTAGGGCACAACCCTGGGGACTGCCCTCCATAGCCTGTCCCGACTGCCGACTCCTAGCTCTCATCGCCTCGGCGCCTCCCACCTTCACCCTCTCGGGGATGCCTCCCCAAGAGGGTAGTTAGGGGTGGGGAAGCCGCCTCCACCCAGGGGGCGTGGTGGGGGCGGAGGGAAGGAGGGCGGCGGGGCACAGAGACAGAGAGCAAGGCTGTGAAACTGAGGCACCGTTCCTAGACATCTCGGTGCTGTGTCGTTCATTCAAGGAGAGTTGAGATACAGTGAAATGAGCCAGG
GTGACCCCATTATTTTGGCTCCAGAGTGGCCTTATGGACCTCCTGGAGGAGAAGGTGGACCTGAGGGAGCGAGCGGAGAAACTAGAACTTCGATTCATCCAGTACTGGAAAGACAGAAGTCATCAGTTAGTGGGAGGCCAGGGCACGGCAGGGGGAGCTGCAGGGCCGTCGGAGGGACCTCAGCGTCTGAGCCCTGTCCTCCTGCAGGAAAGTTCATCACCCTAGAACACAGCCAGGGGGCAGTGCCAAAGATGCGGCAACTGGAGGAGGACATCATCAGGCTGGCCCAGGACATGGAGGAGATGAAGGTAGGGTGTGCAACATCTCTGCAGGGGTGGGGGTGGGCGTGAGGGTGGGCGCCGGTAGATGCATAACAGCTGAGCACCC
CTGGACACACGCCCCCAGGCCTCCCCTCTCTCAGGGCCCAGGCACCTGAGGTCCTGCAGTCACTATGCTCCCCAGCTACTTTGGATCTGCGAAGGGACTGACTGCCCTTGGGGTGGGCCCCACTGCCTGGAAGCTCGCTGCTGCCCCCTCGTGCCAGCTGCCAGTGTCAGTCACCTCCAGGCAATCCGCCCCAACATTTCAATTCTTTCCACCTCCTCTCAGGGAATTTTTCTTCAATATCCACTTTTTTTTTTTTTTTTTTTTTTCAGACAGTCTTGCC
TACTCATCTGCATGCAAGCTCATCTCCGCTATCCTGTAGCGAGCACCTCGGGGTATGGCCTTTATACCTGCCTGGACCCCTCTTTGGGCCTGGTGTGCTCCAGATGCCTGGTAAGTGCTAATTGGACAGACTGGGTGGCCATGCACTGTGTCTCACTTCTGCCCACAGGATGGCAGCATTTGCTCAGAGCTCTGGCCCCACTAGGTGCTTGACTCTGGGAGTTCGTAAGACCTGGTTTCTTCCTGAAATGAAAACAGTGCTTTAGGTCTCTTCCTATGAAGGAACCCTCCATAA
TGTTCCTGATGAGGGTCAGCTGAGGGGGCTGAGCATCCATCACTCCTGTGCCTGCTGGGGTGGCTGTGGGGCGTGGCAGGAGGGGCCTAGGTGGGTTGGGCCTGAGAACCAGGGCACGGGTGTGGTGTCTGCTGGGCTGGAGATAAGACTGGGGAGAGACACCCCAACCTCCCAGGGTGGGAGCTGGGCCGGGCTGGGATGTCATCTCCTGCCGGGCGGGGGAGGGCTCTGCCCCTGGAAGAGTCCCCTGTGGGGACCAAAATAAGTTCCCTAACATCTCCAGCTCCTGGCTCTGGTTTGGAGCAAGGGGAAGGGTTGCCAGAGTCCTGGGGGCCCCAGAGGAGCAGGAGTCTGGGAGGGCCCAGAGTTCACCCTCTAGTGGATCCAGGAGGAGCAGCACCCGAGCCCTGGAGTGGCCCAGTACCCTTCCAAGAGGCCACAGTCCCAGCCAGGACAAAGTATGCGGCCCATCCTGGTGCGACAGCGTGGGACAATGTGAACATGGACTCGAAGACATGGCCCTTTCTCTGTAGTTGATTTTTTAAATGTGCCATTA
CCGGCCTCTCCGGCTATAGAGCTGCAGCCACGGAGGATTTGTAGCGACTTGTAAAGGCTTAAAGGAGTCCAGGAGCCCGGAGGCGGAGGCAGCGGCCCAGCTGAGTGGCGCTCTTGTGGCGAAGGGCGACCTCTGCTGGCCACCAGGTGCGTGTCACCTCCCAAAGGTGGCCGGTGTGCAGGGAGCCCAGTGATGTAAGTGACTGGATTTGGGCAGGTTGGGTGGAACAAGAAGGTCATCTCCTGGGGCCCAGTCACAGCCGGAGGTGGGGACTACCAGGAAGCTCTG
CGCCAGCCTTGGAGCGTACCCGTTCCTCCAGCCATTCTTCGGCCTCAGTTCCTTTCCATCATTCGCCCTCAGGCCTTCGCCTACCCCAGCTTCAAAGAAGCGACCGTAACCTCCTAGCTGGCTGGGTTCGAGAAGCCGGGGACCTGCGCCTCCTGGTGGCTGATCGGAAGGAGGCTGAGTGCAGAGGGGTTGTCTTGCCTTCTCTGGGACGTGGAGTTTTGGAAACTGTTCCCCTGAGCTTCCTGAAGCTAAATTTGCCTCCCCCGGCCTTGGGGGGCGCAGAGATCCCGGCGGCGATTAGCGCTGCGCGGCAGCCGGCTCCAACCCAGAGGCCCGGAATAGGCGCGGAGTTATAAATAGTGCCACCCGCAGGTGTTGGGGGGAGTCGGCGGGAGGGGGGTACCCCTGGCGGCCACGGCCCCTTCAGGTGGGTTGGGCGGTCGCGGTGGGAGCGCTGGGGGGCGGGGG
TTTTAGCCCTTATTTATTGTCGGTCTGCCCATGGGACTGGGAGCCGCCCACTTTTGTCCTCAATAAAGTTTCTAAAGTATCCACGTGTCTAGCTAAGTGTCCAAACAGGCCAGCTACTGCTGTCACTCTCCCACTGCCCACAGGATGGCAGTGTCCTCCAGCTCAGAGGCCAGCCCTGGGCTCTTGGGATCCCCCAGGCTCCCATCCAGAAGCCGTCCTGAATCCTGAAAGGGAAGGAGGAAACCCACTCCTGCCTAGCCCACCCCCTTGCAAGCTCTGAGCCTCCCACTCCTGCCAA
ACATGATCACACATGTGCATGCACCCTACAAGAAGGCATCTTCTGCCCTCTGCACCAGGACGACAGAATTACCTTCAGTGCCATAAACCCAAGAACATCAAAGGTGGGAAAGACCAGGTCAGTGTGCTCAGGTTGTAAACAGAAACAAAAACCCCGCAAAACAGCGCCATCTTGTGGTGGCAGTGGGACCAGGCTGAAGGCAGCTGGCATCCTTCTTCCTTAGGGAGGGGTTTTTCCTAGAACCTGGCTTCCAAGGTGGGCTGAGTCAACTGTAACTCTCAGGCAGTACCAAAGCCACCCCTTTTATTCGGGGGAGGTCGGGATGCTCTG
GAGGCTTGGTACCCAACTGCAGTTCTCATCCCTGCTCCCTGCCAGTGGTGCTCTTCATTAGGTGATCGGGGTGCCCCTCAGCCTTCAGACACTCTGAGCCCCAGAAGCAGCAAAGGGTGAGCCTCCTGCCTTGGTTTCTACCACCATCTGGTGGTCAATGGCGGGACTGCAGTCGGCCAGGGACTGCGGTTGACCTACACCTTCCTCCCCTGAGACATCAGCTGGCATGCCTCCAAGCCCTCTGCGCATGCCCTCATTCTCTCCTGCCCCCTGGCTGACTTTGCATGTTGACTTGAACCCCTCTGGGGAATCTCTGTGCATGTCCACAGCCCCTGGTTATGCTCTCACAGCCACTGCCCCTCTCTCTGTTCAGGCTGAGCTGGCTGACCGACCCAATCCCCCTACCCGCCCTCTGCCCGCTGACCCGGTGGTGAGAAGCCCGAAGGTAACGGTGGGGGGAGAGAAGGGCACGGCCTCTCCCCCCACCTAGGGCTGTGGTGCTGGTAGCCATGACGGTGGTGGCCG
TCAGGCCCGGTCTCCTCCCCAGCCACGCCCACTCACAACCTGCACTGGAAGTGTCTGAGGATGAAGGTGTTCGTCTGCTGCGCCTCCAGTGAGTAGAATAGGCTCCGAGCCGCGCCCCCATCCTCAGCTCCCTGCTTTGGGGCTCCCCTGGCTTCCTGGGGGTGGGGGCGGAGGGCACAGGTGAGGGGGGCTTGCTCCCCAGCCGTAGCAAGGGGAGGGAATCCTGGCCCTGACTCTCCCCTCCTCTCTCCCCACCCGCACCCCACCCCGCAGCATCGCACTCCGGGGAGAAGCCGGTCCCCACTCTCCCCCAGTTCACCATGGGCCCCAATGTGAAGATCAACGTGCTGGGTGAGTCTGCGCAGCGCCCTCTGGTGGCCACTGCTGGAACCGCAGCCCCCCGCCCCGGTGCCTGCTCACCTCGCATGCCTTCCCTGGGGGCACTGATACTTCCTACCCTGTGGGTGGTCACGTCCCTGGCTCCATTGCTGCTGCCGCGTGCCCCTGCCCTGGCGCGCAACCCAGCCCTCACCAGTCTGTCTGTTCCTCTGTCCACAGAAGACTTTGAGGGAGAGAACCCTCAGGTGCCCAAGCTTGAGAAGAGCATCAGCGGGACCAGCCCCAAACGGGAACACCTGCCCCTGGCCGTGGGCATCGCCTTCTTCCTCATGACGTTCTTGGCCTCCTAGCTCTGCCCCCTCCCCTGGGGGGGGAGAGATGGGGCG
TTCCCCTGAGGTGTCAGAGCAGCTTCTCTGTCTTCCCAGGGATGAGTTTACACAGACATTCCCTGTGGCCCCCTGAGGCCTCCACCTCTGAAATCTGCAGAACAGCCAGGAAACAAGCCCGGCCCATGGCGCCACCTGCTGCCTGCCTGCCTCCGCTCATGCACCCTGGGCTGGGATGGTACTTCTGTTCGTCTGGCATTATTGCCCTTGGTCATTTACCGGCAGCCCTGGGCCCCTCCTTGCTCTTCTCCATGACACTAGGACTCCCTTGGTCTTGAAGCTG
GAAGGCGTCATTATTCCTGGGCCACATGCTGCCCATGGTGCCTACGCAGTGGGTGGCAGTAGGTGCTCAGATCCCTTGGCACTGCCCTGGCACCTGCTCTCCGGCTCCTCCCCACCCTCCCCTAGCCATAGAGATGATGCTCGCTGCTGGTCCCCACCAAAGCCAGCTCTCGTTGTGGAAGGCATGATGCCCTCTGGTGGCCGGATCCCCAGTCTCCCCCCATCCCGTCCCCCGCCACTCCCTTCCCCCCTCCCCGCCCTAGGCTGTGTCTGTGCTCACCTGGACTGGGACCTGACCCTCTGCCCAGTGCTCCCACGGGTTAGGACAAAGTCGAGGTTTGACAGTGAGACTTAGAGCCAATCCAGCCTCCCTTTAGGCCCAGAGACCAACTTGGACAACCTCGTCCTCTCCCAGAGGGTCTCATATATCACAACCCACCGCCCTCCCCAACCATCAGTACGGGTGAGTCAGAGCCAGATCTTCTCAGGGAGGCTCTCTCTGGTCTCCACTGAACTTTCCGCCTCCACTCCCAGCCTAGGGGGAGAAGAGGCTTAATTCAGGATTCAGTCCTTCCAAATGGACCAGTCTTCCGAGTCTTCTAAGAAGGCTGGCTTCCACACTGACGGACCCAGCAGCAACTAACGCCACTCCCGGCCCTCAGGGATAGCTTGCCTAGGAGGGTGCCGCTGGCTTCCAGGAGGCAGACGTGAGTCCATAGCGCCCCCTGCAGGCGTTTTGGATAAACTGCCTAGCACATCCTCCTTGGGCAGGTTACGGAAGGGCAAGTGTTCTAGCCAAAGATGGGAGTGGAGTGGGGTGGCCTCTAATCCCTGACCAAAACTCCTCTACTCACTTCTTCATCTTCACTGAGTC
GGGGCAGAGGTGAAAGTGGAGTCATAGGTTAGCCCTGAGTCTTAGGCCGCGCGGGCCCCTCGGAGAAGCAGGGATCCGGAGCCCTTCCACCCACTTTAAGGCAGGAGAGAATTGGGAGGTGTGGAAGCAGCCCCTGGAGGCTGCCCTGCAGTGCCTCTGGAGCGACACAAGGGGGCGACAGCTGCCGTTGTGGGAGGCCGGTGGGCGAGGAGCTTCTCCTTCCGCCAGTCCACAGGCCCACGGGGACCCACAGGCACTCGCTGGAAGTTACCTGCAGCTCTAGCTGCCGGGCGGAGCCAATCAGTGCGGCCCAGGGCAGGCTGGGTGGGTGCCTCTAGCCTC
CTGCCGCTCCAAACTGGGGAGGGGGCTACGCAAGATTGGGGCGGGGAGCTCCAGGCAGCGGGAGGGCGCAGGAGTAAGGAGGCGAACAGGATGCCACTGCGCATGCGGCAAAGTAATGCGGCCGGTCCGGGGTACACGGAGACCGCGCGTGCGCGGGGCGATGCACTCAGTCGCCACTAGAGGGCGATGTAATATGTCATCCTGCCCCCGGTGGGGTGGGCGGGGAGATGATCAGGGACCCCAAAACCACCCCAGTCTTTCATTGCGCGCCTACATGTGCCTACGACCTCACTTCTGCTTCTCTACGACTCACCACCCTCACAGCTGGAGCAAATTCAGA
ACCTACACCCACAGAGACAAGGCCCGTGAGTCCTGGCCCAGCCTCCGGGGTGCCTCACCATGGGGAATCTGTGCAGATGGTGACCACCACCCCCATACCCCAGATGGAGGCCAGGACCCTGCCACCAGGTATGGCAGCTGTGACGGTGGTGCCCCCACACCCTGTGACTCCAGCGACCCCTGCTGGTAAGATGCCAAGCCCTTCTACCTGTGTGCAAGGCCTCTGTAAGCCCACCTTCCTTGTGAGGGGGACAGAGGCCCTTTGTTCAAGGTCACACAGCTCAAGGTCATTTTGGGGAGGACTGAGTTTCCTAGCCCAGTTTACCCTTTTTCTAT
TTCGTGGCACGGACTCTGCCTTTGTGGTCGGGAGAATGATAGTTTCTCCATTTTACAGATAAGGCAGCTCCAGCCCCTGGAAGGCCAGAGACTTGCCAGTGTCCCACTAGCGGGCTCTTCGCAAGAATCCCCCCGGGCCCGCCGCAGCCAGGCGGCGGCCGGCAGAGGGCGCTGCTCGGGCATGGCGGAGGAGCGGCCGGGGGCCTGGTTCGGCTTCGGTTTCTGCGGCTTCGGGCAGGAGCTGGGCTCCGGACGCGGGCGCCAGGTGCACAGCCCCAGTCCGCTGCGGGCGGGCGTCGACATCTGCCGCGTGAGCGCGAGCTGGAGCTACACCGCTTTCGTGACCCGTGAGCACTC
TGAGGATGGAAGAGGCTCAGCATCCTGCACATGCCCTTTCCAAGGCTCACCAGGCTGACACCACATTTGTGGATGAGAGACTCACACCCAGTCCCTGGGATGGCACAATTTCCCAGGAGGATCAGCTGGCCACCTGCTGGCAGGCTGACCACACTGCGAAGGGGCTGAGATTGGCTTTCACTGCACTGAGCCACAATATGGACATGGACTTGTGGGCCCTGCAGTGCACACAGCATTGCCTCCGAGCAGGACACCCCATTCACAGCTAGGGACAAGCAGCAGTGCGCTTCCACCTCGGGGCCTTGG
GGAGCAAGGCAGGGGCCTTCATGGGGATCTGTCTGTCCGTACCAGCCGGGAGGCGTAGCCACCCTGGTGCTGCAGTCCCAGAAAGGTGTCCAGTCCTTCTCGGATCTGCAGGAAGAGGGCCTCCTTGGGGCCTGGGCATCCCGATGCTTGCAGTCTCCTCCTGAAACACACATCGCCACCACTACCGTCTGTATCCAGTGGCCAGTGACGGGCACCAGGGAGGAACACTGCCTCGCCTCAGCCCAGCCCTGTTGCTTGCCCCCAGCCCAGCCCTTCCTGTTGGCATAAGCACAGCCCAGACCCAAACTGGTCCTACTTTGGGGCTCTGCTTTGCCAGGGCTGCAGAGTTGGCTGTGGGCAAGAGTGGCCCCTGCTGGTCAAAGGGCAGTACTGCCTCCAGAAGAAAGCCAGGGTTCAGGGGAAGGCGAACAGCAAGAGCAAGCTGAATTCTCCCTCCTTGCCTGGTTGCTGATGCCAACCTTTGCCCCTGCTCAGCCAAATAGTGCACTCAGGACTCCCTTCCCTCTCTAACCAAGGG
AAGACAACTTTGGGAGAAAAGGCATGCATGCACATCCTACCTCCCGGACCAGGAGTCTATGTGTGTTACCAACCAGCTACCAAGGAGTCTCTTTTCTTTTCCACAATGAGCTGTGTGCACTCAGTCTCCTGCCAGACACTAGGGGACGCTGGCAGTGTCGGCGAGCCTCTGCGCTGTGGTCCTGCTCTGCCACTGCATCCACCACGCTGTAGTCAGACAACTTGTCCCAGCTCTTTCCCCTCCCTGGACTGTGAGTACCTACAGGGCAGGGACACACCTCGTGTTTGTGGAATGGCTTCCCCATAAGTAGTCACT
CATTTTATGTAACCCTTAAAGTACCACAGGAGTAAAGTGCTATAATTAGTTAATTTCTGTATAAATACAAACAAGGTGAAATCAGGGTGGAGCTAGGATGGGGGCGAGCTGCACGGATCGAGAGCGCCCCCTCACTTCCGCACAATGCTCTGCACTTGGCAACTTTCATCTAACCACAGAGGACCAAAAGCTGAACCCAGCATCTGCATTTTATGAAGACTCAGAGGACACACAGGAGGTTAGGCCTCCTGACACCACATCCGAAGTGTCTCTTAGGCCGGGTGTGT
GGGCGGCATTCAGGTCTGGTGGAGTGCATGGGTGGGTGGGTGAGTATGGGTGGGTCGGCTCTGGCTCAGGCAGTTCCCGGGTCCATGCGGAGACCCCCACCCCGGACCAGCCCACATTTAGCCTGCAACAGCCTCCCGCAGCCGTGTGCGCCCCTCCTCCATGTGGCCACCAGAGGGCGCCAGAGGCTTGGGTTTGAGGCCTTGGGGGCCGACAAAGGCGGGAGGAGGTGGCGGCACCACCGGGGTCCTCTGTTCCCCATCCTGGACCTGCAGGGCGTGGTTCTGAGGAGAACGCCCCCCAAGCTAGTGCTAT
TCAGGGTCAAGTAGTGTGGGCCTTTGAGCATCCTGGAGAGGGCGGGGAGGCCTCTAGAGGCACCCAGGGTGCAGGTCTGAAGAGGGATGGGCTCAGCTGGCCAACACACGGACACCTTGGGCCTGGCCTCCACTTCTCCCAGCCTGGCTGCCCACACTCCCCACCCTAGCAGCGGGCAGTGTCTGGCGCACCAGTCCTGCTCCCCCTGCTGCCATCCTCCGGGGGATGGTGTCCTTGGGCCCTAATGGGCTTCAACTGCCCATGGAAGCCCTGCCAAGGTCCCGACTTGCAGCCTCCTGGCGGGACCAATGTCCTCTCCAGGCCCTTCCTGCATGGACCAGCCCCCAGGGGCATTGCTCCAAGCCAGCAGCCCCTCTGCCCTGGCCTGCAGCCCTCCCAGCGCCTGCTCCAGGCTTGACCTCTCCCTCACCTTCTCCTCCTTCAGCTCCTATCACCCAAGGGCACAGAAAGGCACTGTCGCACCACCAGGGGGCGCCCTGCCTCAGGGGCGGGCTTAGGACACAGCAGTGCTGCTTATCTGGGAGCCCAGGGGCTGGGGACAGAAGAGGCTAACTGACCTCTGGCTGGTACCTTCCGGGCTTCAGGACAACTCAGCCAGGTGGTCACTGTGGGCCCACTCCCCAGATGAGGAAACAGGCCAG
CCATTGTACCATTCTTCTGCCCTTTGCATCCCCAGCTTCTGTTTGTTTTGTTCTCAGCCTGTTTGTTTTGTTCTCAGCTCTCCACTCCTTCATTGGGACGGAAGTGCTGGTCCCCGCCTGCCCTCTGGTGGACAGTCTGTGAAACAGGCCTTCAGTTGGGCGGCGTGCAGGTTACCACAGGGGAGGAAGGCAAGTCCTGGCTCCTTTTTTGGCTCCCTTAGCACTGTGTACACCGTGATATTGTGTTACCCTCTTTTATCTTTCCATGCTGTCCTGCAC
CATCAAAAGTAAAGTGTCCCCATGAGGTCATTCTGTCCCCAGGAGTGGGAGGCTTGCCAGGCCTCTGGGTGGGGTGATGCCGTGCTCCTCCCAACCTTGATGCCAGGACTTCCTAACCAGGGGACACCTCATTTCGGTTCTGGTCAGCCTGGCTTTACTTCTCTCCTTACTGCCCCCTTATGGTAGCCATTTGCCAGGGTTTTGTCTTCCTTGGTTATGTCCCTAGCTAAGAGTGTTCTGGAGCCTTGATGTGGATCTTGTGTAGAGGATGAAAGCTAAAAAGTCAGGGAGCCACTTAAGGCATCCCTGGCC
TTCCTATGCTGTGGGCAGGTGCCACCCTGTCCCGCCCTTGTGCCCTGGAGGCCGTGCTGAGTCCCCCACCTCTCCTGGCATGGCACGGGCTAAGCACGCTATGGAGGAGGCAGCTCAACTGCTGTGCACCCTCAGCCAGGTGCTCTCCTCTCTGGGACCTGTGGGAGTATGGCTCTGTGAGTGAAGGAAGAGGGTTCTGCAGCAGGTGTGGGGGCCTGGAAGACTCCTCCCACCCTATGGACCCCACCAGGGAGAAAATGAGGCCTCCCACAGCTGTGGTGGGTCAAGTCCCTCTCCTGGGTCTCATCCCCATGCCCCTGGCACCCCCTGCTGGCCATTCCTGGCATAGGTGTGGGGAAGTGGGGCAGGGTGGGGGGCACTCTGGCTGGACACTGAGTTTGCTGAAAATCAAAGTGGGGCCCCGGGAGTCAACTCTGACCCAAGTGACAATGCCACACGCCGTCCTCTCATATCCTTTTTTGCTGTTTGACTTCCCACTTGTCAGTCCTGGGAGGTCAGCCATTATCCTCATGTT
AGTCCTGGGTCTTGCTGATGCTGTGGCTGGTCCAGTATTTCACTGCTGTTCAGGGGTTAGATGAAACCCTGGGGCAGGGAGAGGGAGGCAGGCACCTACCAGGGACAGTGGTATGATGAGAGCCTCCCTTGTGCCAATGGAGCTCCCACTGGCTTTGCCAGCCCAGGAGGGGGAGCCTCTGCCTGCTGGAAGCTCTGCAGAAGTGGGAGGTGGAAGGGAGGCTGGCAGGAGCCACCCCGGAAATCAGCACTGGGGCAGCACTCAGCCCTCCTTCCTGCCAGGGTGTCCAGCCCAGACTTGACCCACTGGCCAGGAAATAGCAGGAGATGTGTCCTTGGTGCACAAGCAGCCCGGAAAACCCCCTTTGCC
TGACATGGTGAGACTCTGTCTTAATTAAAAAAAAAAAAAAAAAAGATTCCAGACCACAGCAGTGGCCAGGTCCCTCCCCATGGACCCTAGGAAGCAGTGGATCCAGGGGAAAGCAGCTTTTGTTTTGGCGTCTGGAGTGCAGATCCACCAGGGGGCATCCCCGTTCTTCGCTGGATATTCTGGCCTTGATCTTGGCAAGGCTAGCTCCTTCCTTACCCAGGTGCCTGGAATACGTGGGCGCCACTCAGATTTTCCAGGAGGCCCACCTGGCAGAAACCCTGCTGTCAGAACCCCAGT
TGGGGATCTTTTGTGTTGGGTGGAGCTGTAAGAGCTGCGAGGCGTGGAGGGGTGTGTGTGTGTGTGTGTGCACGCTCATGTCGGGGCTGATGACCCGGGATCCTGCGTGCCCACTGAGCACCTAAGACAGGGTAAGGGGCAGGGCTGTTGCTGTTAAGGGATGGGTCAGCGGAAGAGCGGGAGTGCGGCCGGAGGGCACCAATAGGCCAAGGGAGAGAGAGAAGTGGAGACGTAGTGGGCGCCTGGCCCAGGACCCACGCAGAACCCAGCATGTTGTTGCGCCAGGCGCCACGCGGGGGCGCCGCACACTCACCTAAGATTAGTTCAAATCTGCCAGGGGCGCCCCATGCCACCAGGCCCACCCTATGTGCCCCAGATAACAAATATAAGACAACTTAAACATATTTCAAAATGTGCAGGCTGCAGA
GAACCAATTAAGCAATGTATTTAGTGGCCTTAGCAAGGAGGGAAAGAGTCACCTTAAACATTTTTCCCCGGCGAATCTGACACATTTTGGCAGCCCAGGAGGTTCCAGAAGGGAAAGGGGAAGCCATGCGCAGCTGGCGCCCTCTGGTGGTCAGTGTCTTCCCACTCAGCGCTTGTTCTGGGGAGGCGGCACCAGAACAGCCCTATTCAAATCAACATAAGTCCCTATGCCCCGGGTCACATGCGGTGGAAGGAACCAGGATGAGAAGGATGCCATCCTGGCCCTCGAGGTGCTCATAGTCTCTCAAATCACTGTGTCTTCTAGCCTGGGATTGTTCTCCCGCCCTGGTATCATGACGTTAGTAAGTCGCGCTCATGGAGCTCCGACTGCTGAATCCCCGCTAAGTCCACGTCCTGCGCAAGGCACTTAGTATCCACTAGCTGTCACCTTTACAGCAACACTGTGCCTTCATCTTATC
TCCAACTCTGACCCCTGCTTGGTGGTTGTCCAAGGACCACTGAGAGGCCCCATGACAGATGATGGACAGAATGGGAGCAGGACCCAGGAGCCTGGGCCCAGGCAGGAAGAAGCCAAGGGTCAAGGGCTCCACCTGCTGGTGCTGTGTACAACCCACAGCCAGCCAAGCCCAGGAAGCTCCTGACAGTTTTGACCTGGGCACACTTGGCCAGTATGCCTTGGACAAAAGGTTCGGGGGCACAGGCCAGGATTTCTCTGAGGGTCGCTTCCAGATCCCTTCCCAGGAAACACCGGTGCT
CTTCACTCACCCGCCTCCCTCCGCTCGCGCAGCCGAACCTGCAGGCAGCGACACCTGACAGCGGCCCAATCAAAGCGCGACTTCTTTGCGGTTCCACCAATCAGCGAAGGGCGCGCACCGGTAACAGAGTCAGGCTGCGTTGGCCGGCGCTTCTGCGCGGAGGAGCGTGACCCCTAGTGGCTCTGGGAGGGAATGCAACTTGATGCTCCCTTCCTTTGATTTCTTAGTGTGTCGCCAAAGTCCAGAAGCGTGGTCTAGACAGAGACGTTTCATGAGACGACGGGGTGGGTGGGAAGCCTCAT
GGGCGGCCTGAGCCGAGAGCCCGGCCGGCCCCCGCGAGGAATATGGCGACCTGCGGCGACCGGAGCAGCAGCGGCGTCAGTTGCTGCACCGCCGACTTCTTGGAGCAGCGAAAGCGACTCGCGAGAAGACGCCGCCAAGTGGAACCCGGGCCCTGCGGCCCTGGGAGGGGGCAGCAGCGACACAGCCATGAAGCCCCGGGCGCGGCGCTGGGCGCCAACGAGAGCCACGGCAACCTCCAGACGGCGCCACAGCAACCTCTAGGCAGTGCCCACACCAGCCTACAGGTGGCGCCCCTCGCACTGCACCTGCCGCGGCCGCCCCGGGTGTGAACTGCGCTGTCAGCAGGGCCGCGCTGACCCGGGTGGCCCAGGCCCGCAGCAGCCGAGGAGCCCAGGGGCACTGCCCGGGGTGACGAGAAGGAGAAGACGGTGCCCCAGAAAA
TGGAACTGAGGCTGTTCCAGAACTTCTTACTCACTCTCGGCGCCGCCCCCGCGCTTCCAGGCCCCGGACCCGCCGCAAACACCGCTGGGCTTGGACTCAAACCGCGGTCCGGTCCCACCCGGTCTGGTCCAGTCCCGTTGGAGGCGGCGGTTGGGCTCAGCGCCAGGCGCGCGCCCTCTGCTGGCCGTTGGGAAGCGGCGAGGGAAGCGCTGAGCTCGCGGCCGAGCGGTGGTCGCTCGCCCCCTCGCGGGCTCTCCCGGAATCGCTGACATTCTCCGTCCCTTGCTCTCTGCTCCTGGCTGGGGACGCTCTGCTCCAGCCTTGCCTGCTCCCTTTCCTGGGATACGCCTTGGAGCCATGGCTTAAAAGTAAGGACATCTTCATGCATTTGAGATACCTGAATAGTAGATATCTG
TGAAGACGGGTTGTCAGCTAGGATGGGGGCGAGATGACCATCTAAGCAATGTCAGAGCAGGGCACGTACTCAAAAATGTACAAACGTATCTTCCAATCTTCCAGCTGTTGGGAGAGCTTGGGCCACCCAAGGGCACAGCGCCCCCTGCTGGCCATGACGATGATGCGGCTTAGCTCACAGGGCTTTCCTCTGCAGCAGCTCCCCAGAAGCCAGGCAGGGGAGTGCTGGGCGGGGTGGGAGAGGGATAGGGGTGTGCATGCATGGGCCATTTCTCATTCTCTAACATACAAACGTGCTCT
TTCTGGGGCCCCAGGCCTACTGTGGATTGGGGGATGCATCCATAGGAAATGTGTCCAGAAGAGCCCCCTGGAACTGAAGGGGGCCCAGCCAGGCACACCCGACTGCTGTCTCCCACAGGTGCCCGCTGCCACCTGTCCTGCCCTGAGGGCTTATGGGGAGTCAACTGTAGCAACACCTGCACCTGCAAGAATGGGGGCACCTGTCTCCCTGAGAATGGCAACTGCGTGTGTGCACCCGGATTCCGGGGCCCCTCCTGCCAGAGATGTGAGGCTCCCTACTGCCCCTTCCACCTGCCACCAGCAGGGGGCAGTGTAGTGTCAGCTGCCAGAGCACCCCTCCCCCCGCGCCCGCCGCCCACCTCTCCCACCTTACCCCCGGTCTCTTCCTCTGACCCGTCTTCAGACTAGTTACTGCAGTGGGAAGGTGGGAGGGAGACGGTGGGGTAAGGGCTGATTGAGGATTGGCCTCTGCCCCCAATCACCATGTACCCCTTTCCCCCAGCCTGTCAGCCTGGCCGCTATGGCAAACGCTGTGTGCCCTGCAAGTGCGCTAACCACTCCTTCTGCCACCCCTCGAACGGGACCTGCTACTGCCTGGCTGGCTGGACAGGCCCCGACTGCTCCCAGCGTATGTGGTAGCTTGTGTGTCTGAGCATACGTGCATGCTGAGAGG
GGGTGAAAGGAAGAGGAGAGAAGAGAGGAAGAGAAGCAGACTGACTGTTCAGTGTGAGTGGAAGCCCCATCTCCACGCGAAAACAGAGCAAAACCAGGATGAAGGCCACCCACGTAGTACCGTGGCCTGCCCTGCTCAGTAGCCGCGCCCAGACTTCCATCTGTGGCCAGCAGAGGGCAGCGTTGTGCAACTAAAGCCCCAGGATTCGGGCAAGGCCCCAAACCCAGAGGACAACTTTGCTAGAAGGTCTGGCAGGGAACCTGCATAATTTACTCCTGAGTCTCAGAACTAAAGTAAACAACGCCCCA
AGCAAACCATCACAAGAGCCCGCCTGTGTTTACCCCCTGCCCAGGTGTATTATGAACATTGTCTCTAGTTCCTACCTGTGGCTCACATAGCTAAGGACAGCAGGGCTTACCTGGCTGGGGCTGAGCGTCTCAGGTGAAAAGTGCCACCTGGAGGTGGGGTTGAGAATGAACTCCGCCTGATGGCCATGTCTGGGTCTGGCACCCCAGGAGTCCACTAAGCAGTCATAGGCAAAGGATGCCATTTGTCTCTTGGGTTCACTAGTGCAGTGGGTGACTTCTGCCAGCAGGGAGTTGGTGGATATTGCAGGGTTGGACTGTGTTTTTCAGAGGAGCGGCGATGAATTAGCCCATTTATTTTCCCATGGTCTGAAACCCAAGGAACATCTGTCTGAGCCACAAGCGGCACGTTTTGTGGCTGGTGGGAGGACCCATGTTGCAGGGTTTGATTATGCCCATCAGCCGGGGTTGCTTGGAAGCGTCAGGGAGAGCTGGTGATTAATCACCAGGCACAGT
CCGCTTCGGCCTCCCAAAATGCGACAGTCCTATTAATTGGATTTAATCTCTTCGAATCTCCCTCTCTTGTAGGACATTTTTCTCCAAGACCAGCCCTCGATACCCTCAGCCGTCGCAAGGCAACCTCCAGCCGCCAGGGGCCGCAGTCGCGCTCCTCGCGGCCGGAAGAGAGTGCGGCCCAGCGCAGCCTCGGCGTTTCCGCCATGCGCCTGCAGTGCTCCGCGCGCTCTTGACGTCCGGAGCCCCTGGAGTAGGCGCTTCCGGCCATTCATACTGCAGTCGGTCAGTGTT
TGACTGCGCTGCCTCGGAGCAGTCCGGCCGAACTGACCATCTCCGCGCTCAGCCTGGCGCTGCTCGTGCCGGTCAAGGAATTGAACGTGAGATTCCGAGACCGGCTACCCACGCCGATCCCGGGGGAAGTCGTCTTGGTGAGGATGGCCGTGCGCGCCGGCCCCCTGCCCGCGCAGACCCTGCGGTCCTGTGGGAACTGGCCGCTGCCGCCCCCTGGTGGAGTGCAGAGAGGCCACGGAACAGAGGGCCGGCTCACACTTTCCTTGGCCTCCTGCAGAAGGACGCTTTGACCTTCCACAGCCCCCCTCGACACTGTCCCACGTCTCTCACGGAGCACCCCCTAGACCTCTTGGAGTTTCCTCTGCCATCCTACAGCGCTCCCTTGAGGTCTTGCTGGTCACAGCACCTTCTCTGACATCTGTCCTCACCAGGGTCCTTCCCTGTAATTCACAGT
TGGCCTCTCAGAAAACATGGACTTGATTCTCACCAGAAACCCAACACCTCTTCCCTAAGTGCTTTCCCGGTTTTTCTCAAATCCGGAAACTGTTGGTCTTTTGGGCAATTCTGAGCACAGCCACTAAGTGGCGACATTGCCCGACTATGGCTCAGCCCTGTTTCTCCGGGGAAGAATAGGGGAGGGGAGGGGAGGGAGTCGGAGTTGCCCTGTTGTGTGTTGTGCTGTGTGTGGGGCTTTCTTCTATCTATTTAGTCCTCCCAGCAACCCTGCAGAGGAGGTATTATCTCAT
GCCTGGTGTGTTCCTTTTTCCCTCACTGGGTCCTGGAGTTTGTGCCACTGAATGAGGAGCCCCAGAGTTGTCTGAGCATGTCCAGCTGGGCTGTTGGTGACCTTCCAGGCCTGTTACCTTTATGCTGCCTAGTGACACCTGGTGGATTTCATTGGGACTGCCATGGCGCCTATGGGGCACAGTCCAGCCCTGACAGCCAACAGGCTCAGAAGCCTGATCTAGCGGTGGCCGGGAAGACAGATACTAGCACCCAAGGGCACTGACTTCCATTCACCCCAGGAGTCTTCCATTCCGTCCCCCTCCCTCCTTCTCCTGTCTGCACTGGGTGGCCTGTTCTGTCTGTCCCTCCAGTGCACCTGGTGACCTGTTCTGTCTGTCCCTCCAGAGTGCCAGCTGCCCTGCAGGCTCCTCGAGGCTGAGTTCATGGCCCTGCCCCTAGTGGCCAGAGCCGGCTTCACAGGATAACAGCCAGCTAAGCTCCAGGGGCTTTCCAGGAAAAGTGTCCCTTGAAAAGGGTGTGGCTTTTTCACTGCTCCCAACAGCACCCTAGAAATGGCTTGGCCTTTTCCCTCCCCTGAGTTCCAAAAAGAA
AGAAGACTAAAATTAAACTGAAAAATGTTTCAAGTGTGTGTTAAAACTTGGAGGAGGTGGGAGTTGGGTCTGCCAAGAAGTCTGGGAGAGGCTGCATTACAGCAAAGTCACCACACTGAGGGAGCAGAGGATCAGGAATGACAAAGGGTCAGGGTGGCCACACGAGGGTAGCAGAGAGCAGGTTAACAGAGAGACCTTGGCGAAAGTGAAAAAAGTTATTGGAACTGAAAATCTAGATCCAAGCAGTGCTTTATACTCGGACA
CCGATGGGATGAGAGCTGGGTGCAGAGTGTGCTCCATTTGGTTATGGACACATAACTCCTGGGCCAGAGGCTAAAACCCCGGGACCCCTGCTGTCCTTCCCGCAGCTTCTTCTCGGAGTCTCAGGGCAAACCCTTTCGAGCAGCGCCTCCCAGTGGCCAGAAGGTGAAATGACGGCAGTGGTGCCGCCTGGTAAATGAATTGGTTCTGTGACCCGGGAAGCTGTGCTTGGCTCTGATTTCTTTTCTGGAGGCTCGGAAACACTTCCTATCTTCTTCTGTTCTTCACGCCCCATGCCCCTGCTAGCGGATTACTGTTCTGCGACTTCC
TGGCCAAGTCCATGGCTGTCGAGGGTTGGGGTGGGGTGGGGAGGCGGCGTGGAGGATAGTGGGGTGGGGGTGGAGGAGGGTGGGGGTAGAGGGGGGTGGGGGTGGTGGAGAAGCAGTTCCCCCATGTAACCTGCAGGTGGCACCAGAGCAGCGCAGGATCGTGGGTTCCGCTCCAGCCTTCCAGGAGACCCAGGCAGGGCGTGGTAGGGCGAGGCAGAGGTGGTGCAGAGCGCTCAGCTGCGCAGCAGCATGAGCGTGACTACAGATCAGGCCGCACCGTTTAAAATGGATA
GGACCAGAATCTAAATTCTAGTAGCAAAGCAGGTAGGGTGGTTATTGCATAAGGAGGTATCACAACCTGTCATTTGGGGAGGGTGAGGGAAGGACTGGCTGTCACAGCTTAGCCTCACCAAGGACGTATGTGTAGTGCCCTCTGGTGGCCTGCAATGGCACGCAAGCCAGCCAAATCAGAATCCCCCATCTCTCACCCCCCACACCCCCACCCTCCTCCCAGCCACCCCCATCTCAGGCAAGACAAAGCCAGAGTCCTAACTGGTCTCCCTGCTTCCACTCCTGTCCACCAGAATGATTTGTTA
TTCCATGAATTGTAGTGTGTGGTTGTTCTTGGATGGAAGAAGAAACACCAACCAAATAAAAGAGTCTGACTGCAAAGCCCCTGGAGAAAGGAACAATGGATGCCCGGGAACATCGTCTCTCAAGTGCTGTCCCCTTGTGGCCAGAGCATGGAATTCCAACCAGCAGGCAACCAGCTCTAAAGCTAATTACTCTGATTTCCTTCCCAGCTAGCCAGCCCAATGTTGGGCCAATGAATCATTAGACATCATTACATTCTTTAAAAATCCCTACTACTGTTCACCTGGAGTT
TAAAGAACGAAAAGCGGGCCGGCTCGGCTTCTGACCTGGCACCGCTGCTACGGCGGCCTAGCAAATTCCGCCCCAGAAGCGCCCCAGGAAGGGCGCCGAGTGCCCTCTCCTGGACGATCGCGGGTCGCAGAAGCCCAGGCCAGCGAGCCCTACAGAGTGAGGACACTGAAGTGTGCAGGAGCGAAGGTTAACAGTAGGGGAGATTGTCGATCTCATCACCATAATAAAGAGTTTCCTGTGCCCTCCCTTCAGGACTAGAAAGCCGAGTTTAGTCTGTGCACACCCCCGCCCACGCCCCTTGTCCTGTAGCGGCCCCTGGTGGCCCTGCGTCCGCTGTCCAGCGGGATGGACACTTCTTCCACCCCCGAGGCGCCCCGTCCTCCCCAGGAGGCAGCCGGCCCCGAGGACTCGGTGTCCGGGCACACCTTGCGGCATGCCGGTCCTGGACTGGTGGGGGCTGTGCGACCGCAAGTCACTCGCCCCTTCCACTGCAATCCACGGCGCGCGGAG
TGTTTTGTGACGACTTTATTTCTTGGTTTCTGTTATTTTACCTGGGGTGGGAGGTGGGGGGTAATTCCCGTATGAAATGTGTCGTCTCAAGAAATCAAGTAGAGGCGAGGACTGTGTTCCTCCGGCCAGCAGGTGGCACCATACTCGTTTGGTGCGTTCCGCTGGAGAATTCTGGCCCTTCCGCCGCGCCGTAGGTTTGTTGCCTCACCAGTGCGCCCGCCGGAGGGTGTTTATCGCGGCTAGAGAGATGTCGCTGCTGCGGTCGCTGCGCGTGTTTCTGGTCGCGCGGACCGGGAGCTACCCGGTGAGAAGTCCTGGTGCTGGTACCGACCTGCT
TCCGCCCCCGGTCGGCCCGACCCCGCCTCCGGGAGTGGGTCGTGGGGCGCGGAGCCCGTCCTCCGGGGACGCCGCGGGGCTCCAGGCCCAGGCGGCCGGCGCGGGGCCGCAGTGGCGGAAGGCGGAGGGCCGGCGCGCTGCCGCTGACTGCCGGGAGAGGGCGCCCGCACCGCGCCCGCGCGGCCCTGCCCGCCCCTTCCGTCTCCTCCGCGCCTGGCCCGCGGCTCCGGCCCCATCTTGGGCAGCCCCGGCCGCCACCTCCCTCCCGCCCGCCCGCCCGCCCGCTCGCTCGCTCGCTCGCCGTCCGCTCCCG
CTGGAAAATACAGACTCAACCAAATTATCTGGGATTCCTTTTAATGAAGCTTTGCCCCTCTTTTCCCAGAATGCCCCCACCAACGCTCCAGCGGCACTGGGCATTGCTGTGAACTTGAGCGCACCCTGCTGGCAAGTGGCTGCAAAGACACAAGGACCGTCTTCCCTGCCACATCTTCATGCCACATGTGTGCACAGCAGCTTTGAACTTGAAAGTTGTTTTACCCAAACTTTTGTTCTCTTTCCACACTTTTGTGGTGTTAAACAG
AGGCCTGCCCTCAAGCAATTCCCATGCTACTGAGAAGACGCTGACAATGAACAAATACACAAAATAAGATACTTGCAGGTACCAACAGACACTATGGAAAGACAGAGTGGAGTGACATGGCAAGGATGACCAGCAGAGGCTGCTGTTGCTCAGGCTGGGGAGGCCACCCCAAGGAAAAGGCATCTTTGCTGAAGCTTGAATGATGAAGCATCTAGAACAGAAGGAACAGCAGGAATGAAGTCTGCAGGGAGGAGAGAGCTTGGCATGCCAAGAGGC
CCTGGCCCCAATTCTCTTATGGAACCTTGCAGGATCAGAAATGGGTTTCCTTCTTGGTAGTTTGGGCGGCGGTCCTGACAGGAAGAAGGGAGGCCGCCTTGGCGTGGCTGTTTTGGTAGCTGGACCGTGAATCATGGAGGCCTGGCTGGCTCCCACACGGTGGCGTCCTTGAGTTCCAGATCCTCTTTCTGTTCTCTGTGTCTCCTCTCTCTCTTTGCACATTCATGGAGGTTCTCTGGGCACCGCCCCCATGGCCCTGCCTGAGAGGTGGAGGTGGTGCCAGGCTGACCCTCCAGGGACAGCTCTGCCACCTGCAGGAGCACTGGCCACAGTGCATCGGAGCGTGCAGGTGGCTTCTGTGCCATGGTGTGGGTGGCAGCCCCAGCACGGCCGGCCCCGGTCGGCAGCTCCTGTTTCAAGGGCAGGTTGGAGGCTGGCTGGCCGCTTGCCCCACCCTGGGCAGCCTGCACCCAGAGTCGAGGGGTAGG
GAGACCCTGTCTCAAAAAACAAAAAGCCACCTCTTGTCTCAAGTGTCTGGCCGGGTCCAGGAAGGTACCTGCTCAGTGGAACGGAACCCAAGGCCTCTACTTAGAGCTCCCTGGGCGGCACCCGGCGGGCGGCACCGCCACCAGGGGGCGCGAGCGGAGCAGGGATACGGGAATTCCCAGGGGCGCTCCCCGGGGATAAAGGGAGGGCGTGTGGGTCATTTGGTTTTGACCAGGGTGGACAGGGAGGCTTGGTTTGTACTGCTGGAGTGGCAGAGGAGGGCTGTGTGGACTTTCTCTGCCATTTCCCACACATGACAGGTTCTAAAACCCCCTTCCTCACCCACACAGCTGCCCCGGCCGTCTGGGGGCTGTGCTGGCTGTGGGGTGGAGGAAGGGCGGTCCAGTGCGTCCCGACCTCCCTACCAGCGGGCTTTGGCTGCGCTGACTGTTGTTTGCCCCTCTTTAGATTCATCTGAGGGATGCTGCCTG
TCTCCATTTCCTTTCTGGAGCCTGGAGCCAAGGAGTCTCCAGCTCAGATGCACCAGGACGATTCACGGGAAGCGAGGCAGGCCAGCTGCAGCGCTGTGACTGATGGAGGAGGAGGCTTGGAAGACTCGGGCTTGGGGGCCTCCGGGCACGATGGAGGCAGCAGGGGGCGCTAGGGAGGTGGCCTTGTTAAGGGATGCTGCGCACAATTCTTCAAGATGGTGTTTATTTCCTTTCTTTCAGCACTGGGTTTAAGTTGGCTGGCTATTAATTTTCTTCTGCACGTCTTCCATGAGAAAC
GGTAGGAAGGTATTCTGGGTCAGTGGGCGCCATCTGATTCTGAAGCCTGAGTGACAGCTGGCCCTCCCTAGTTAGTCCCCAACACCTGAGTCAACGTCAGCTCTTCTTCCTGCAGACTTGCGCTCCACCCAGGCAGCCGTTGGATGGGCAGGGGCTGTCTCTGCTGCCCCCGTGTGGTCAAACACCAGATAGAGGCCACCCCTTTAGTGATTGTTAGTCTCTGGTTTCCAGGTTCTAGCCTCGTGGGCACCTCTTGTGCCTGAGGGTGTGAAGAGGGTTGAGGTCAAGAGCCGCAGTCTCCATCTGTGTTTGGCCCTGAGAGGCCTCTGGTCAGTCA
CTAGGGTTGCGCAGCTGGGGGACGGCGGCACCCAGCCTTTTTCCCGCTTCGGGGCGCCGGGGCTGCGACTGTGGCCAAGCACTTCCGGGTCCGCCGCAATCTCCTTAGCGAGGGCACCCTTCCCCGGCTGGAACCATCGCGACGTGACTGCTGCCCCCTCCTGGCTGCTCGAAGGACCTCCGGTCTCCTCTCCTGGAGACTGGCCCAAACCCGAATGCTCTGAGCCTAGGAAGGCAAATCCCCAGCAATCCCCTATTGAAAGATGGGATGTGCCATCTGAAGGACTGGGTAAGGCAAGAGAGGACAAGGA
GGGTGAGGGGTCCCCTCACTGTAGTGAGAGAGTAGTCAATGCCGCATGCTCTGGGCACATGCCGAGGGGCCCAGCCTCTCTCACTCTGAAGCCTGGCACCTTCCAAGACCTTGCAGCTGCAAGTGGTGCAGCGGCTTGCCCATGGCCCCACCTGCTGTCAGAGCTGTGCTACTGCAGCCACTCCTTTCATGAAACAAGAGGCCCAGGCAACCCTCACTGCTGGCTGGAGTTCCATCTTTCCTTGCTTGGAACACCGCACCCTCTGCAGGGCCCCAGTGGCACGGCTCTCACATGCTGTTCCTCCCAGCTTGCCCTTCTCAGAACGAGACTTTGCATCTTTACAGGACCCTCGGGCGACTCACTGGCCCGTGGAGGTC
CCCATTGCCGGCCCGGTTGACCCCTGTGTTGTCTCTGTGGCTGCTCTGGCCTCACCCAGCTCCCGGGCTCACACCCCCTTGCTCCCACCATAGAGACCGCCAGCTTCCAAATCGTCCAAGTCCTCTCAGCCCGTCTAACCCCAGCTGCCCAGCAGAGGGCGCGTGTGTCCGGATCCTGCCCTCCCCTCCCTTCTCATCACCCCGTCTCTTTCTCTCTCCTGAGCAGAGAGGGAGTGGTTTCACTGGTAATTAATTAATTAATTAATTCCTTTGTACCATAACCCACCCTGCCCTCCT
CCACCTAGAACAGCACGCAGCCGATTCAGGACCCAGTAAGCAGCACTTCCGCGCCTACCCTATCCCTTCCTGGAGCACATCCGGGACTCGGCGAGGCGTGGTCTCGGGAGGCGGAGTCTGACGCAAGCCGGCCCAGCCCACCTGGCTAAATTCACAGTCGCGCTCGCTCCTTCCGCCCGCCAGAGGTCGCAGGCTGCGAGAGCAGGTTCCTGGTTTGGCAAGCACTCGCCCCCTCAGGCCCGTTCATTCTCGCGAGAGAAAGCGCGAGGCCTGCCGGGAGTGAGCGCGGCCGTACTTAGGTTTGCTCAAAATGGCAGCGCTGGAGGAAGAATTCACGTTGTCTTCGGTAGTCCTGAGCGCCG
AGAAAGATACATTAATTAATTTTTTTTTTTAATGTTAGGCAGGAAATGTTGCAAACTGTCAAGAGCTGTCAGCGGGCGCCTGCCCCAATCAGGTAAGCGGCGCGCGGGCGCCTGCGGCGGAGACACACTGACCCCTAGTGGCCGACCGGGCCCTCGCAGCCCCCGCGCCCGCCCTCGCTCCGGGCGGCCAGAGTCGCAGTCAAGTCGCTCTTTGCACAGAGCAGCTCTGTGTGGACTGGCGGGGGTGTGGCCGGTGCTGTGTCTCCACCGCCCGCCCCAACGCAAGCACGCGCGCACATACACCCCATGTCCATTTGCTCTTCCA
GCCAGCCTTCCTGAGTACTAAGCAGGGCTGGTGGGCGCTCCCCCAACCTGTCCCTCCCTAGACCTGAAGGAGTGTCCTTCTGTCTGCTGGTGAGACCTGGTGGAGGGTGTCTCTTTTGCACAGTGCAATTCCTGTGTGATTAACACGTTTCCACGTGTGCTCATGGTGGCTCCTGGCTGGGACGGCAGCTGGGGAAATGAAATTCTTCCCTTTCTGGTTTGTGTGTTTCTCTGTTTCTTGGGTTTGGGGTCCGGCACGTGACTGCTCACTGGTTACTTGGAGTTAGGAATCCGGAGGAGACTCAGCCGGAAAGGTCAGACGTGGAGCCCGGCTTTGCCAACCACTAGGTGGCAAGCTTGCCGCTCAAGAGCCCCACGGGAGCCTCAGGACCAAATCCCAAGTCAGGGCCACAGGGGGTCCCGTCACCTTTTCCCATTAGGCAGCGGGCTGTGAGGCGAATGTGCGTGGCCTGTGGCTTTTATGCTGTGTCGATGTTAGGTGTAATCTGTTTTT
TCCTGGGTTGCCCAGGATCTCTCATTTTAAGCTTAATAATAGCAAGAGGAAACCTCTGGGTGCGGCGGCAGCACTTGCTGGGCTGCACAGCCTGGGCGAGCATGTCCTGAGAGTGGGGAGGCGGCAGGCCGCTCCAAGAGCGCCTCCAGAGGCCGAGCAAGGAAGTGGCAGGGCCCAAGGCTCCTGCAGCATGGGCGAGATGGGGATGCGCTTAAACAACAGTGATATTAAGAGAGTTTGACTCGAATCTAGAAAGCAATAAACTGAAATCTTTAAATCCATAT
GAGCTCCGGGGCTCTGTGGGCTCCCAGGGACCAAGGCCACGCAGGGCCCCCAGCTGGATGCCGACCGGCCCGCAGGAGAGAGATGAGTGAATGACAGGGACACCTGTTCCTTGCAAAGCCTCCCTTGTGGAGTAGGCCAGCATCCTGGCGTGCGCGCGTCCCCTGGTGGAACAGCGTGGGATTGCGGGCTCTAGAGGCTCCCCTCACTGTTGGAAGGAGACCCAGGAGAGTGAACCTTTTCCACCTGTTAGCCCATTAGCTCACAACGCACTGCCGCCATCTCACAGATCAGGAAAACGGAGGCCCAAAAGGGTAACGTCAC
CCATTTCTCTGAAAACATCCGTTCTTTATCTCACAGGATGTAATAACTTGATGGGAAATTTAAACGCAAGGTTATTCATAAAATGGTAAATGAGGGGACACCTGGCGTGAGAGCTGCAGCGGCATTTCCGACACACTGCTGCCCCCTGCTGCCTGATACATCGTTTTCCTTCTTCACGTGTACTCAAAATTAACACTGTCTGTCACCCAGATTATAAAATCATACTGAGGAGAAAACTGAGGCCCTGAAAGTGATCTGGATGACAT
GAAAGCTGGATGGGCTACTCGGGTCCCGGCTATGGCATCCTCAGCTTGGTGGTCTCCGAGAAGTATATCTGGTGCCTGGACTACAAAGGCGGCCTGTTCTGCAGCGCGTTGCCGGGCGCCGGGCTGCGCTGGCAGAAGTTTGAAGATGCTGTCCAGCAGGTGGCAGTCTCGCCCTCAGGTTCGCCTCCCCGCTCCCTGCTCCCGCTCCCTGCTCCCGCTCGCCGCTCCTGCTCCCCGCCCCCGGGGTGCAGACATCTTAGTACAGGGCTCCCCTGCAGCAGCTCTGGGCTCACGCTGCCGTGCGTTCACCAG
AATGATATCTGTGTATTCTAAGAACTAGAGGGCAGGGCTCTTTCCTTTTCAGTTTGATTTTCAAATCTTCAGCGATGCATTAAGAGGACCAGCGGGATTGCTGAGCGTAAAGCGCCACCGTGTGGCCAAAGCCCCACATGCCAACAGGACGCTGTGTAAGTCATTCCCGCAGGAAGGGAGGCAGGAGGTGTGTGGCTCTGAAGACTCACAAATCCTGACCAGGTGCAGGATCATGGCTCAGAGGACTGGGCTCAAGTCTGAGTCTTCACCCTGC
CAGTTTTGCCTGGGTAGGCTCTCAGAACAGGCCCAGGGCTGCCTAACACGGACCCACAAGCCTCCACATGTAAAATGTTGTTTTTTTAAAGGAACAAAGTTAGCTTGTGGAGCCAGGGTGCCACCCAGTGGCCAAAGGGCACAATACCACACAAAGGCATCAGCCCACCTCTTTGCAGAGGAGGACCTGTGGCCTGAGGCCCCCGCCAATGCTGTAATGTGGGGCCCACGGGGCATCTCCTTGCACAGACCTGCACAGATAACAATCCCAAATAAGGGAGCCGGCGG
CTAGCATCTGGCTCAGAAAGGAGCCAACAGGTAGAGAATGGAACACAGATCACTGTACTGTGATGGGTGAATGGTCTGGTATGTCAGTTTTACCTCAGTAAAGCTGGTGGGGACAATTGTGTACTGTCCACCACCAGGGGGCACCATTCACACCCTGCACAACCATGCTAGACTACCCTGGCTGGCTCCATTCCCAGGGCTATCTCTTTCATAAGCTTTGTGTCTGGGAGAAGCCCATTACATCCAGCTCAATGCCCAAAACCAGCTTTT
CAAAGTGGCTTCTTCTTTTGCTGAGACTTGACTCACTCCCGGCAGAGGGATGATAGCGGCCTTGCCCCGAGCGTTTATCCGGCTGCAGGCGTCATTCTTGGTCGCCTGTGTGTCCAGAGCCCCAGCGCAGGAAGGGAGCGCAATTCCCACCGCGCCCGCTGGGTGGCGCTAGCGCCGCACCGTGTCCCGGGATGAGGGGAAACCGCGCTGCCCAGTCAGTACCCCGACGCCCCCGCGCCCCCGCCGGGCCCCGCGCGCTGCAGCCACCGCCTCTTCTCGGCTTCCTCTTGCTTTACAGTAACTCTCCTCCTGGGGAAAAGGCTTTTCACGGAGCAGGCTCGGAGCCTACGGGGCTGGCCTCGGACTGGATGGGGGTAAGGACGGGTGGCGGCGCTCGCGCCGAGCGAACGGAGGGCTCAGGCGGCCGGTGATCAGGGACGGGCTGCGGCCGCCGTCTGGGGTGAGAGGCCCACCCAGAGCTCTGGGCCAGGGCTCGCGGCTCTCGTGCAGATGCTGGGCCGGGAGGTGTGGGGAGGGGGCTTCCCAGGCGGGGCAACCGGAGGGGAATGGGGTGTGCAGGAGGGAGGGGAGGCGTGGAGCGCCCGGCCTGCAGGCACTGGGCGGCGCTCTCCAGCCTCCTCTTCTCCCGCCGGGTGCCTGGTGGCTTGGCCTCCCCTCCAGAGCTTCGCATATCCTGGCGGGAGCCGGCGCTCTCTCTCCATACTTAGGACTTGACCCTTATTCCACACCCGGGCAGGGAATCATTTGCCCAATCCGAATTTGATTTTCTGCTTGTGAGAGGAGAAACTGGTGACAGTGTCGCATGGACACTGTCGGGGAAGCCGAGACGTAGACCTGGAAGCCTGTACCAGAGGCCTTGTGGACAGCTTTGGAGCATGCATC
GTCACATGTTAATGCCCACCCCACACACGGTTGCAGGGGGTCGGTCACACAGCTTGAGATGCACTCCCTCAGGGAGGTGCATAATCACATGTCCCCAGACTCAGTGACACAGACACACGAGTTCATCATATGCTGACGCAGTCACACATGTACACATGCGTGTGTGCACACACACACACACAGGCCCCCCTGCTCAGGATCCGTTCAGGCCTGTGGCTGGTTTGCAGGCAGCACCTCCCCAGCCCCTGCTATTACCACCCAGGACCATCAGAGGGCGCCCCGCCCCACCCCTCCTGGAGGCACAGCCGCCTTCAGCTCAGGCCCTACAGAGCTCACGCCCCAAAGGCCACACGGGCTCCCTCACCTGATGGGCCAGCCACAAGAGGCCAAACCACCCCCCAAACTCACATTCCTGTTCTATGCATTTGCCCGGAATGTTCCTTCTGCCTGGAATACCACTCCCCATTCTCTGCTCCTGATGGCCTGTGCTCTTCAGAGCCCGGCCCAAACGCTGCCTCCTCCCGCGAGGCCTTCCTGACTCCAGATCTGCTGGCTTGCTGTCGGCCCCAAGCTCCAGACATGCAGACCAGAAGGGTCTCCGAAATGAGCAGTGTAGGAGAGTAAGGCCAAGAGCGGGCAAGGACTGGCCTGAGGTCACAGGGCAAGTCAGTGAGCCTGCTGGAGGG
CATGCTCCATCGTTGCACACCCCGACACAGCTAAGCCACAGCGTTCCCCTTAAAGCCAGTATAAGTGCATGGAAGTGTATACATGTAACCCTTTTTGCCAAATCGGCCCCAACCCCGCAGGCCTTACTGTGGACGCCCCCTGCTGGCAGGTCAGCACGGGGCTGCTAAGTGGCACCGCCATCTGGTGGCCAAAACAAGAAATGTCTCAGAGGGCTGAAGCCTCTCCTCTAAAATAGCAAAAAAACAAGAGTTCTGTGGCCCCAACACAAAGCTGGATGGGAGGACCAACAGGAAACATCTTC
CACTAGTCCAAGCCTGTCTGTGGGGTGGATCACTGCTGCCTCCCCAGCTTCAGGTCACTCCTAGACCTCTCTGTCCATAAGCAGCCCTCAGCGACGAATATGCAGGGAAGTGGTGAGGGGATGAAGTGGTGCTGTAGTGAAAGTGCCTAAGCCTTCCCCACGCTGAGATTCATCTGACCCCGCCTCCAGATGCCCCAAGAAACCCCTGAAGCATGGCCCGCCATGCACCTGGGCAAAATCAAAGTGGTCTCGAACAGTGACGCTCAAGTCTGCAGATGGGATTGAGCTGAGAGGTACAGCTTGCTGCCCCCTGGTGGTCTGTCAGAGTCATAACTGCCAGGGCTGTGACAAGCTAAACAGTGAGCTTTTATTAAGTACCCGGTATGTGTCAGGCATGGTGTATAAGGCTGCAGGGGATAGGAGACCGTGTAAGACACAACCCT
CTGTGTACCCCCTCTCCTCTTCACCCTGTTTTTGTCTGCAGACTGCATTCCTTCCTCAGGAGCAGTAAGTCTCCACTTCTCCTGACGCGATTGAGGATAGGACAGATGGAAGGCCTGCAGGGACCTTAGCAGCCGGCTGGGCCCCGCAGGGCGCATACCCAGCCCTCGCTAGAGGGCAGCAGAGCACCATGCCCCTGCGACCCGGGTTCATCACAAAGGAAGCTTTGTGGAGTGCAGGCCTGCGCTTTGCAGCTCGCTCCTGAGCCAGTGCCCAGCCCCAGGAGGGGCTGACCAGCTGATGCGTGGTGAGAGACGAGCAGGCCCTCAAGATGCACTCT
CACCAAGTGCATGGTGCTCACAGGCCCGAACCCCTAAGGGTGCCAGTGGACACTGCTGGCTCCCCCTGGCTAGCTGCCAGCCCTGCAGGTGCCCGGTCAGTCAGGAGGCCCTCTGCATGTCCTGCCGGTGCCTTCCCACCCGGCCTCTCCCAGCCTGTGCTCCCTCCTGTGAGCAGCTGGTAGGAGTGGCCACTGGGTGGCGTGTGGGCACCAGGGTTTCCTTGCTCCCAGTTGTCCAGAGCTCCTTAATTCATCCATCCTTCTGGCACTGTCGCCTTAGAAGGCGGAAGTTTCTAAGTCAGGATGATGGCAAAGGTCAGTGAGAAATGCTGACTTCAA
GATGAACACCAAAACAACACCTGCACACACACAGATGCTGACATTTGGGGATTGCTGAACCGAGTTCCTGGGTGAGAGGAAGTGCAGAGAGAAACAGTGGGAGCAGTGGATGAGGGCGGATGGGCATGGTGCAGCCAGCAGAGGGAGACGTTGCAGAGGAGCGTGGGAAACGGATGTCTGTGGTTTCAGCAGTCAGGAGCGGCAGATGCCAGGATGAAATGCCCCCCGAGGCGAGGTGAGGAGGCGAGGATGCAGTCAGAAACAGGGATTGTGGCACCTGGCAGCTAATGTGG
AGGTGCAGTCAAGTATTTTGGTTCCCAGGAGACAATGCTTGCTCGTTAGAGACTTGAGCTCCATTTCAGTCTCCAGGGTGTTTCAAAGCCAGGTAGAGCTGTGTTCCCAGGAGAAGCCTCGAGTTTTGATTGCAATCTGTGCTTCTTTCAGCCAGAAAATAACCCGTCCATCTAGAAATGCTGTTTTTCCCACTCACCACTGTGGGTCAGTGCGTTTGAGGCTAAGGCTCCCAGATGAATTCCCAAGGTTGAGGCAAGTTACTCTAAACCAGTGGTTCTCAACTGGGGGCAACTTTGCCCCCCAGGGTACAGTTAGCAATGTCTGGAGATACACTTGGTTGTCAGATCCTGGGGGAAGGGCTAGGAATGCTGCCAAACATCCTATAATACACAGGACAGCTCCCAGCAGAGAACGATCTGGTTAAACATACCAATAGTGCCCAGGCTGAGAAACTGCACACTAAACGTACTAAAAAGGGCACTTCCAAGCTCCAGAGGCGCAGAGATTTCTGGGTCCCCCACCCCCTTCCATCCCCACTTCCCACCAGTATATTAAGATAATTAGGAGCTCAGGGCCTGAGTAGGCATAAGGCAAG
GTGAAGAGCCACCTGCAGCGAGTGAGGACTCCCCCACAGTCGTCTCCATGGTGACTTCACAGAACAGCAGGCAGCCCCTGCCTTTTCTTGAAAGTTGGGGCTAGAGATTTGAAAGGCTGTGGAAACCCAGCCACTCCCTGCACTGACACCAGATGGCGCTGGAGATGCTCGCTGGGATGCAGGATGCTTGTGAGAACCTGGTCTCAGGACGACCTGGTGGGCGTCTTGCAGCGGAGGCAGGTCTGGCCCAGGGTGGTTCTGGCTGAGCACCAAGCAGCAGAGCTCTCAGAGTGGGAACGCACAGCCCCAGTGACAATCAGCTGAAACAGGGCTGCCC
AGAGACTGAGTCCCTCCCTCCCTGAGCCCCGGGCTCCCTCACATCACTCCTCGCTCCCATCTTCTCCTCCCTGGGCAGGGCCGTGAGCACTTGCTCTCAGTACTGGTATTAAAAGGGACACCACTCTAGTCTTAGCCTGTAGCGCCCATGCTCCTGACCAGTAGAGGTAGCTGTGCTGGCTTCCCATGCTCCTGGCCAGTAGAGGTAGCTGTGCTGGCTTCTCACCCTGGCAGCTGGTGCCCCCCTCTGCGCTGACGAAGCCAGGCGCGCACAGACAGAAGAAAGACCCGTGGCTGTTGAGGCACTCGCCGTGGGGTGCGCAGTGCTCCTCCCCCATGCACTCATTCACATCTGCAGGGAAAAGATGGGGAGTGGGTGTCTGCTGGGGATGTGCCTGCCTCCCCACACACTCATGCCCCCCACCCCCAGTAGGGTGACCTGGGTCACTCACCCTCACACACGGTGCCATTGGCCAGCTGGAAGCCCTGGG
GGGAAGAGAGTGTGCTGAGTTCGCCTTTTCAATTTTATCTTTTCTCCTGCAGTTGGATTGTTACCAATGAGACCTGGGAGGAAGCCAGGAGGCAAAGGCCCGGAACTCAGTGCTGAAGTTGCATGGCTGTCAATGGCCACTAGAGGATGCCAGAGCCCGAGATTGGGGAGCCCAAAAAGGCACCATCTCCTCCAACCGCCTGGAGAATTACTGGCAGCTAAGAAGTGAAAGCAATAGACAGGGTGGCAATAGACCATAAGGAAGTACTGTTCTGCCTGA
AGTCACACCTTTAGTGCTCTATTCAGATAAAAACTTCAAATTTTAATGTCTCAGACTGGAAGTAGATGTGATGTGCTGAAGAGTGTTAACACCACGAGGCGCTGGCTGATGCATCTTGACGCTGCACTGCCGTCTCCTGGTGGTCAGCCTCAGGCATGTTCTTCCTGCCTGTGTTGTCTAGTTCTGAGCTTGTCACTATGGTCTCTTTCTCTAAGTACTTTTTGCTGTAGGAAAGAACACCATGTTCACTAATAGCGCTACTTCAAA
CACTGTCGATGGATATGCTTTAAAAGTCTCACAGTCTTTTTTATCAACCAATAGACTCCCCTCATCCACTAAAAGCTAAGGCTGCCACAAATGAAGGGGTGCAGTGAGAACGGCAGATGGTTCCATGGCGCCACCCACTGTCCAGGAATGCATGTTGCAGGTGCGTTAAACGGGCAGACCCCGCACAGGTGAGGAAGTCACCAGGCGAAAACAGCAAGCCGACCACATGACCATGCAGTTACCAAGCACCTCGTGTTAGACCATGGCTCTCTTCTGAAAGCCTGAGAACACT
TGAACCCGGTTTAGGGGTTTGTCCTGTGACAGGTCTGTCAAGGGGAACAGAGCCCAGAGCAGATTGGCAGAAATATGGTGCCTTTTACCCAGCGACTCAGGTGTGTGCAGACGCCATATGTGGCCACACAGGGGCAGTAGGACACTGGGCAGAGGCTGTGCCCGTGCCACCTCGCATGAGGAAGCATCGTCCCTCATCCAGTTTGGCACAGCCTGAGGCTTGGATATGGGGTGAATCCAATGTGGCGCAGGCAAAGGCCGGGCCTCACT
GGGATGGTTGGGGGTGCTATCCGCTATCTGGGACGGCACTGCCCATCGTGGGGAGCGGGTTGGGGGCCTTAAGGATCCTTGGCTGCACTATTCACACGGCGGGGATCAGGTTGCAGTGCTTTCTGGGGCGTCACTGCCCGCGGCGGGGGGGTTGGTTGGGGGTCCAATCCGTGGCTGCATGGCCCACGGCAGGGGGCAGGTTGGGGGAGTTATCTGGTGCTGCAACGTCTGAGGCGGGGACGGGTTGGGGGCGCTATTGGGTTTCTACACTGCAGCTGTGAGGGGAGGGTGTTAGGGGCGCTATCCCGGGTCCAACAGCTGGCGGCGGGTTAGGGGCGCTATCAGGGGGTGCCCTGCAGGTGGCGGCAGAGGTTTCAGCAACACCAGTGGCCTACAAAGAAGGAGCCTTCCTCCTCTCCCCAGACTCCAGACTCTAGAGGGCGACCTCCTCCTGCTCCTGCTCCTGGAGCGCAGCGAGCGCACAGCGTTTCCGCAGGAATCCTGAGAATGGCAAGGCCCCCATACCCGCGGTGGTTCCCAGGCCCGCCCCCTCTCGCAGCTGCAGCCCCACCTGCCAGCGCGTGCCACCTCCGAGC
CTCCTTATAACCTCTTAGTAAATTATTCATCTCCAGTGGGGGAAGACTGATGTAATGATCTCACTTTCCTACCTTAGGTGTTTCATCAGTACAGACGCCTCACCTTCCCACGCACGCAGACTCGCAGACGCCCTCTGCTGGAACTGACACGCAGACATTCAGCGGCTCCGCCGCCAATGCAAAACTCAACCCTACCCCAGGCAGCAATGCTATCTCAGGTTTGCGGGTCCTTTAGACTTGTGCAAATATGAAAAGTACATGACGACTACCTGTATTTAAGAA
ATCACATTGGGGGTTAGGATTTCAACCTATTAAACTGGGAAGTAGGGCATAAACTTCAAGTCCATAACAGCTTGCTAAGTAGTTCTACCAGATGTCAGTGGCAGCCTGGAAAGGTATCGCCACCTACTGGCATGCACTTGCACTGTGGCTGCAAATGCTGTTTGTTGGATTTGGCAGGCATTACTATAAATCCCCACCCTAGATTCAGAACTTGAAAGCTGAGTTTTCCTGCAGTCCCAGTGTAAGCTGAGTCAAT
ACGGGTAGTAGGAGGCAGGCCTGGCCTATGAGGCTGGAATCTGCATTGTCTCACTGACGTGTCCTGGTCACTGCCGTGCCTGTCAGATGAGGCAGGACAGAACAGTCGCCCCTGCAGACCCTGAGGCTCCAGTAGGTGCCAGCTTTCCACCCTGTGTGCCAGCCACGTGTCCACTCCACCTGTGTACAAGGCACCGAGGCCAGGCAGGACTGCGAGGTCCCCCTGAGCGCACTGCCCCTCTCAGGCTGTGGAACCACCCCTCCTGCCTCCTCAGCCGATGGAACCTGTGTTCCGGGTTGCCACTCACTCTTGGCTCAGCATAAAACGCACTTTGGCTTCTCTAAGTCTGCAGTGCCCATGAGTGCGGCCTCCAGCCGTCGCTGCCGTCTGCCCCTCTCGGAGGACAGATGAGAACAGTGCAGGGATCCCAGGGTGGGGAATGCCCAGGAGCCTGGCCTCCACTCTGGGGTGACCCCGGACCTGCCAGGCGCTGCCTGCATGTGGAGGGGGCATTGCTGCCTCCTCCCTGCCTCAGAGCTTGATCTGCGAGTCCGAACGTGCCAAGTGTGAACCAGCCCCAGCGATCTCCAGGCAGAAACAGATGCATTGGTCTCATGAGGGTTGGCCCCACCCTGCTGAAGGTTTGGGGAGATTTTAGAATTTGGTCTTGGGGCCCTGAGTGCGGCAGAAACAGTGTCCCTGCACGCTCATCATGAAGAGCAGGAGGCTTGTTATCCTGAGTAGGGACAGCAGAGGGCGACCTCTTCCAGGATCCAGACACAGGCCCGGGAGGCTGTAAAGGCCACTCATACGGGAATCGATGGAAATCGGACACCCGTCCCCAGCCCTGGGCCAGTGTGCATCCTTCCTCACCCAGGAGGGGCTACTGAACACTCTCATCCCTGGCATCTGATGCTGTAGAGGTCAGAGGCCAGGTCGGGGCCGGGCAGTAGCCTGAGTCCTGAGGGAGCAGTGCTGACAACGGCCCCTCAACCCATCGCTGTTCTCCCGCAGCCTGAGTGCCACCAATGTAAAAGGACAGCTGTGTGGGCCGCATGTG
TTTGAAACGCCTGGGCAGGCAGGTATCCTTGTCCGCTCCTAACACCAGCTTTCTTCTGTCTGGGAGGCGCATTTGAAGGTGAACCGCACTGGAAAAAACCCAGGCAGGAACGATACCTGCTGCTTTCCCCCAGGCAGGACCAACCTGCTCCCAGCACCAGACTCAGCATGTGAGGCTATGTCACCCCCTAGTGGTCACTCTGTCACAAAGCCAGAAAAACCAGAGGTGGGCTCCGCCTGGCCAGCTGTTCTCAGGGCCAAGGGGACCCCGACCTACTCTCTCACCCAGACTTTTTCTACGAGTGAACTCAGATGTAAACAGACATTCAGAA
TACCACCGAAGATCCTCTCCTAACCTATCATGTGTTCAATACGTCTCAGCTCCTAGACTTGCTGAAGCCGACGGAATAAAAGAACCTCTCAACACTGGGGCCAATACTGACATGATGTGAGGCTTCCCCCTGCTGGCCAAAGAAGCCTCTGCCATCGAGGTCGGCCTCTTACATTAAGGTTCAGGATGGATTGGGGCACAAAGGCAAGCAAAAGACACCCTACAAATTTGGGGTACCCTCTTCCAATCCAACCTGGAACCTGCTGACATTGTCCTCCCAGTACCTCTACACCCAGGGATGGCAGTGGCCGCCACTACCTGGAAAACACATGGCTGTTGCTATGGTTGCTGTTGCCATAGGCGACATTGGCGTTGGCATTGTTGGTATTGGCACGAGCCAGGGGGTTGGTGCGTGGATCTTGTGGGAAGTCCTCCAAGAAGACAGGTGACTCCATCTCTTCCATCTCTATCTCAGCAAACTGGAGGGGTCT
GAAACTCTCAGAGGCCGTGGTGGATGGTTCCTCATCTCCTAACGCCTGCTGTCCTCCCTCTTGGTAACAAAACCCTGGTATCTTGGCTGAGCATGTGGCTGCCCAGGACAAAGGCCATCCCCTCCAGCCTACTGCTGACCACACTGGGTTGCCACTCAGTCACTAGGGGGCAGAAGTGGGACGTGAACTTGGGGGGTGTCCTGAGGGGAGGAGGGCTCCTATGTCTTTGCTCCACCCCGTTGGAATGTGGGGGACGCTGGCACACCCAGATCGTGCTGGACCAGGAGGTGACCTTGAAAGGGAAGCCGTAGTTGCACAGTACAGTCAGAGGTCTGGGCCCAGATCCTGTCAGCCCCTGCTGGCCCTGGCCATGCTGTGAGCTGCTCTCACGTGGGAGCTGCCATGTTGGTGCGTGTGTTGGCCTCTCCAAGGGCAGTGCTGCTCCTAGTGGCACTAGGCTTGGCCTCTGTTCTTCTGGT
TAACCCCCCCTCCCAACCCAGGAAGCCAGAGAACGCCACCGGGGCACACAGGTCGCCTCTGCTGAGTCTGTAGGTTCGGTCTGGGCTGAGCGCCAGCAGCAATCTGGCCTCCCATCCCTTCCTCTGGGTTCCTTTCTCGAGGAGTAAGCGTGCTCCCAAAGAAGTCGCTAGTATCTGAGGCCATCTGGTGGAGAGCAGTGGCATGGTAACCGAGGGCTCAAAGTCGGGCTCGCATCCCGGGGACTCGCAGAGACTGGACTGCGCCTGCGGCAAGGAAGGACGGAGCAGAGCCACCTGAGGCCGAGCGGGAGCCAGACCCAGGGATGACCGTCCTGGGGAGCCCCTCTGCACCCCGGAGGGGACGCAG
CCAACTAGAAAAGTGGCAATCCATTGTTTCTAGAAAACAAATACTAAGAAATAGAGGAAAAATCCAGAAATTAAAGAAAAACAGATTGTTTCTGGCTTAGTAGCATCATCTAATGGCGAGCAGGGGCACTGCAGCCCCTGGACGCACCTTCCTGGCGATGATGGTCACGTCCTTTTTCTTTTGTATGAGATGGGGATCATGGGCTGAGCAGATGCCCCAAAGGTGTCTGCCATGCTGTATGCAGGAATGCTGAGGTTTCATGCAAAAACGTATGTTGGGAT
TGGCATATGGAGGGGGTTTTAATGGTAGTGGTGGGGTTCCCAGGATCCGTGATCAGGTCTGAGTGTCAGCAGAGCTGTCACACAGAACCGAACAGGTTGTGCACTGCACTCTACAGTGACTGTTCTTGAATCCAGGACTGGCCGCCAGGGGCACCCCCTTGAGCTGGCGGTATTTTGCCAAGTCCGTAACTGCAGTGTAGACACTTCCCAGACGGTGGCGCCAAAGACCAACTTTACTTCTTAGGAGCAGAGTCGGGTTCCGCCTGGGGATTCTCAGCCCCAGGTCGTCATCCGATGGGACGGGGGAATTTCCAGATGCCTGGTGGCCGGGTCTCTCCTACCACCACACCCTCCA
TACACACAGACACCCACACATCCACACACACACACATGCACACGCACACACACTCACACCCCTACACATACACACACATACACACCTGCTCCTTTTTCTGAGTCACCCTTGGTCCCAGTGTCCTGGGGAAGAGCAGGGCTGTGGCAGGTGCTGAGGCGGCAGGCCCTGCCAGGGGGCGCAGTGAACACGCACAGTCTCACAGCATCTAGGCAGGCCGGGGATCCAGGGACTGCAGCACTCACTGAGCAGAGTTACCTCCTCAGGCCCTGAGCGAGGGGCAGAGACTCTTCATCCAGTTCCAGGCTCATCGCTGCCTTCCACCTCCCCCCACACCCACTCCCTCTCC
AACTAGGGATGAGGCCAGTGACAGGGATAAACTGTCAAGATGAGGTCTGAGGGTGGGAAGGTCCCCGCAGGTTGCGGGCGGTGGAAACAGGCATGGGAGCAGGGGCTCAGGAATGAGACCCCTCCCTGAGTGTTTCGGCAGGTCTGAGCCAACGGGGCCTTACACACCTCTTCTCACGTAGTCCTCACTACTGCCCTCTGGTGGTGGCTGTCTCCATTTCACAGGGGAGGACGTTGAGAAGTTCCTCTGCGTGAAAGGACAGAGCTGGGAGGTGAACCCCGGCCTGAATTATCCAAAACCCTGTGCACTTCTCAGGACACTGTAGTGTTCCAGGACCCCATAGGGA
GAAGGAACATCCTAGGAATAAAGAGAAACCCACCTCACTTCAAAGAGAGCAGTCTCTCATTGAATTGCCCAGTGCAGTTCTGAGGACCAACATCAACAGGGTGGAAGTAACCATGCAAGTGCAGTGACAGTGGCTGCCATGAGAGGGCAGCCTAACACGGTTCCTGTAGGAATCGGGGCTGCTCAAGGCTGAGAGGTATAGATGGCCTAGGGCTTCAATATGACCAACACAATCCCACTTAGAGAATTCTCTCATTGTAGAAGTAGTGCAAA
CGGTCCAAATTTTATGCTTTCTCTTTCCCATTGCTGAGTCACTGGGCTGTCTTGAAATCTGAGGGGAAAAGTCTGTGAGGCGTGGCCGGCAACTAGGAAGCCTGGCTCTTTCTAGTAGAGCATGAACGCCACCTTGAGTTGTGTGTGAGCACTGCCGAGCCCTACTTGACATGATCAGCAGTTCCGAGGGATGGAGCAAATGGGACTGGTTCCCTTTTGCAACAAAAAGCAGCACTATCAGGCCTGGGTTGTGTCTTGACACCCGGAATTATTTTTTAGCAAAATGTAATAA
GAGGTCAAAGAGGATGGAACACACATGCTGAGAACTCCCATGAGCCACACCCAATCTCCAGGCTCTCCTGGGGCTCCCAGGTGGCCACCCAGAAACAGCTTCAGAAGCCTGGCTGCAGATGGAGTGCCCTCTGCTGGACATTGGAGAACACGTCCCCCAGGCTGCCCTGCCTTGTCCTCAGTTCACCCACATTGATTCTCCCCTACACTGGCTGACACTCACAGGACACTAGGACTGGGGCCACAACCGGGCAGAGGAAAGTCCTGGGGCAGGTAAGAGAGGCCACTGGGTGTGG
AAGTGGCCACCCCATCTCCGGGAAAGAATCAGTCCTGGGGGATAGGACCAGTGCAGGAGTGTGAAGGGGAAACAATTGGGAGGAGGGTGGGTGAACGTGGGGAGAGCAGAGGCCGGAGGGACAGGAGAGCCCAGGAGAGAAGGAAGGCGTCACCTGGTGGCCAGGCCTGGAACTGCAAGTATCTCTTCTGTGAGGCCTCCTGCCCTGTGCAGCAGGACTAGGTGAGGGATTGAAAGTGCCCTGACCTCTCAACCCAGCACACATCAGGGAGAGTTAATCCAGGTTTGCAGAGGAAGGAGAGTATGAAAGCCGGCAGGAGAAGCGG
AGAGAGGTTGCTGAATCACCTAAGGTTCCACAGGTGCTGGGGGCAGTGTGGGGGCTGATCCCAAGCCCTGGATCCATGGACCCTCCCTTTCATGAACTGCCTGACCTGCCTGTGTTGTGCCATCTCGCCTCTCATAATCTTTCTCTCCGCCCCCACCCAGGGACCCTGGGAACAGTTTAGGGAGTGGGGAGCTGGGGTCAGACGAGTCATCCTGTGGGATGGAATCTGACTGCTCCTTAAGCAGCTCAGGCAGACATCTAGGTGGGTGAGTGCAGGTTAGGCCACCAGGGGGCAGCCCCACCCTCCCCGCACCCTACATCCGGCAGCTCCCAGCACACACAGGGCGCGCCTCGACCGCCAGAGTGGTCCAAGAAAAGGCGAAAGGACAATGGGGTAATTGATGCAAATGCACCATGAAAGACAAATTGTTCAGATGAAGTGCATTCCGGG
GATTAGACGCGTGCGCTGTCTTGCGCAGGAGCTGAGTCCTCAGGGTCCACAGAGAGAGGAGGAGGGCGTGGGGTGCGCGGAAACGCAGCGCCTGCCTTTTGCCCTGACCCCACAGCACCACCTGGTGTCTCCCGGGACGGCGCAAGCGCCGCGCTTGCAGATGCTGGGCCCCCTCCCCGTCAGCCGACCCTCCTTCCCCAAGTGCCTCCCCTGCCTGGTGTTCCTCCTTCCTTGATGCGCCCCTCTGGCTGGCCCTTCACCGTCCAGTGAGTGCTTCCTGGCCTGGCCGCAGCTGGCTTACAGCCTACTGCCTTTACCCAGGTCTTATTCCCAGGAGGTGCGTCAGGGCCCCTTGCCCACCGTGGGGCTGCACTGAAAAACAGTGGCCCGGGAGCAAGACAGCTAGTGGTGCAAGGCACAGGACGGTCGCCGACAGGCCCTCCCGATCAGCCAGCAGAGGGCAGCCTCTCTCCAGCTTTGGGCCCCAAAGGCTCCCATCCGGGCCACTCCTGTAGGCCCCTCCCAGACAGAAGGGTCCACCTGGGTGTGTGGAACCAGCCGTCCTCCTGGCTGCGGAAACTTGTCCGGAGCACCTTTCGTGGGCCACCC
CTTACCCTCCTTTGTAGCCACACAGAGCCTTACATGGAGTAGGTGCTCAGTATTTTATGAATGTGTGCGTGGATAAATCCATAGTTTGCAAGAAACCACGAATAAGCTTGCCACCTGCTGGTGAACTTGTGAAAGACACCTCGCCGCACCTCGGCTCCCCCAAGTGGCCATACACTGTAATCCTAAGAAAACCCTCAGCTTGGACAATCCTTTCTTTCCAAGGAGCCCTTTGTTACAGGAAGTCCCAATCCAGACCCCAAGAGAGGGTTCTTGGATCTCACGCAAGAAGGAATTC
AGTCTCGTCAAAGGCACTCCAGATGAGGAGATTCTGAGCTGGGGTATTTCTTCCTACCCCTCCCAGACAGATTGCAAGGTTTTTCCAATACTGCATTCTCCCTGGGGCTCTCCCTGGTTGGCGTGGAGAGAAAAGCGCCAGCAGGGGTCAGCAGTGTCCCACATCTGGCCGGGAGCTGCTTGCCACATGTGCTGTTTCTTCTGGCACGGCACTGTCAGAGATACTGGGGAAATTGGCGAGCACCGTTCCATTGAGGCGTTAGCATCATTATGAGCATCGCAGGCTCAAGATTCCTCTCCCTGAAAGTGGGGTGGG
GCAGTGTCCATCCACTTCTCTTTGGACAGAACCCCGTGCCATCCGCCAATAGGTGCTTAATAAAGGCGGTGTAGAGGGATTCTGGGAAGGAGGAAGAATCTGGTTCGGCCTTTGTCTGCATGGCCTTGCATCTTCCTGTTGCCGCCACCAGAGGGTGCAGTTGCCCAGCAGAACCCAGCCCGATCCCCACGCCCTCCTCTCCTATGCAGGCAGCTCGCAGCTCTGCATCTTGTGGGCTAAGGAAGCAGGTCCCACAGGCACGTGTCCCCTCCTTCTCAGACTGGAAGAAAGTTGGGGTGAGAGGCTCAGGCTGGGGCAGTCCTGCACTGTGCGGGAAGCCAGGCAGGGTAGGGCGGCCGAGG
TGCAGAACTGGAGCTGCATCTCTGACATGACCCAGAAGTGGGGAGGGGGCGGAGGATCAGCGGCGGGCTCCCCATGCACAGCCTCTCTGCGGAGGAGGCTCAACTGCCTCTCATGCCCAGGACGCTGGTCCCTCAGTCGTGATCCACACCAGCCACACAGACGCCCTCTGCCTGCCTCCCACAGGCATGACACTGTTGCCTCCACCGCTGCAGAAAACCAAGTGCCTTCGCCACCATCTCTGTGGTCAGAGCAGAATGAAAGCAATCGGAGCAAGACCTCAGCCTCACCTCCCTGTCCAGGTGACATGCATCTGGCTGTCAGGCCCTTACTGACAGCCCAGAGGCAAGTGGTTCTGAGAAACGTGGGC
AGGGTCCCAGTGGCCTGGGCCTGAGTGGGTTCTTCTCCTTCCTCTTGGGACCCCCTGGGTATGCAGAGGGAACCACATCCCCTGGAGCTCTGGGCCGGTCGCTGGCCGCGCCCCGCCGCAGCCCTCGGAGGGCAGCTAGTGTTAACTCGCTGCGCCACCTAGCTATGGCGTCCAGGAGTGCAGCGCTTCGCTCCCTGAACCGCGTCGCTTCCTGAGCCGCGCCGCTCCCTGAGCCGTGCTGCTCGGCAGCCTGGGGAAAACCTCTTTTTGGTCCTTCAGGGAGCTATGAATGAGGAATTTGGCAGCTGTCAGTCGGA
ACTGAAGAGGACTCAGAACACTCCAGTTGAGTGCACACACTGCATGAAGCTGATGGCTCTGCCTCCTGCTACTTTTACCCCATTGCACTGGTGTGCTTTGCCCTCCCCATGGTGGCAGCAGGCTTTCCCAGGGCGCCATCTGCAGTTGGAGGCCTGGCTGAGGACGTGCTGTGCCTGCCCTGTGAGCAGGGAGCCAGGCACCCCTGGCCTGCAGTGCTATCGTCCCCTCGTCTCCACGACAGGCACCTCTGCCTGTTCCGTCTGACTCGGGGATGCCAGAGCTCCAAGGCGCAATCAGGGCATGATGACCGATG
AACGGGCTAGAACTCAGGCTCTGGGATTCTCAGTCCTGGACTGTGACTCCCGTTATCCCCCTCCACCTCAGCACCCTGCTGGACCCACAGTCAGAGGGAAGAGCCTTCCCTCCCCAGCTGCCGAGGCCTGTGAAAATGGCGCCACCTGTCGGCCAGGCTCAGGATGGCGTCTGAGTCCCGGACCGGGATGTGCGGGAGGGCGGGGTTCTAGATTCCCAGACAGTGCGGGCTTAGAAATGCTCTTAGAAATCGAGTCTTTTGTTTTTGTTTTTGTTTTTTAATCAC
CACATCCTCCTGCCTGTCCCCAGCACCCGCCCCTCCAGCTGCTCCAGCCTGTCCTCCCCTTGGGGACATGTGCCTGCCCAATCCCCCAGGAGCCTCTGCCCCCACTCGCACCCTCTGGGGCTGGGCAGCCCCAGCAGCAGCAGGTGAAGCTCTCGCACCGCCACTAGAGGGATGCCTCGGCCTGTGTCACCCATCCGCAGCTCAGGGTGTGTGGGTGGGGCAGCACCAACATGGCTTGGGTTGAGAATGAGGGTGATAAGCATGTGCCAGGCTGGGGTAGCCTGCAGGTCAGACGTGGCCTCCTCCCACCCCAGCCCCCGCCCAAAGGTTCCCTCCCGGATGGC
TTAGAACTTGGCCAGCCGTGTTTGGGAAGGCTCTGGCTGCAGTGTGGAAGGCCTGGGGGCAGGCAGCACAGAGAAGAGGAGGCTGGATGGCCGTCAAAGCAGTGAGGGCAGTGGATCCTGTGCTCCTGGGCACTCTAGAGCACTGCCGGGCCCTGGTCACCAGAGGGCGCTGTGGGGCAGCAAGCAGTGGAGGCCCCAGCTGGTGGCAAGGCTATGCATAGACCATGTGCACCGCTGTGCCTGTGGGTTGTGTCTGTGGACGTGACCATGTGGTCCCTCCACATGAACGTACACACTTGTGCACCCCCTTGTGTCATGTGTGTGTGCATGTGTATTTGGGGTGTGTGGACTTGC
GAGCAAGAGGCTGCATGAAGGAAGCACAGCCAGCTCACTATGGTCTAAGGAGAGAACAGGGATTGACCTCAGTTTTAACCACCATGCCCTTTGCTCTCCAGGGCTCTGGGGCCGGCCCAGGTCAGCCACTTGGTGGGATTCCAGCCTCAGGGTGGCTGAGCTGCAGGTGCAGCACCCGGCCTCCAGGTGGCACCAATCCGCTTACTTTGAGGTGGGCTCTGACAACCAGCTGAGCTGCCCACAGTCCCTCAGACTCCCGAGGTCCTGGGAGCAGGGATCAAGGTGGTCCCCAGGCCGTAAACCTGACAGAGGCTGCAGGAGTGCATTTCCACCCAGGGTGCACTCAGCGGGTGTAACTCCACACCCGTTTCTTTGGAGTCAAGGCCCGGCCTCTCAGTGAGGAGACTGCTCCTGGTTGCCCACCGTCGGGTCATCCCAGCCTGCAGTGGAACCCTCCGCAGCCTGGCCTCTTCCAGGGTAGCCCCTCACTCCCCTCTCTCCTGTCCTAGCAGACAGGCCAGGGAGGGTGGACGAGTTCCAGCT
CTGGGAAAGAGCCTGCTGCCCGCCTGTCAGTGGCCCTGACCTGGCACTTCCTCTCTCCTTCCTAACCCTGTGCCTTTGGGATCAGTTGCCCTGAGGCAGAGAGCAGGAGAGGCCAGGGCTGTGGAGATCCTCCTGGAGGCAGGTGGAAGTCACCAGGAGGGGGCAGCGCAGCACACACCTTGGTCTTCTGTTTCCATGCGGAGGCTGTGGAGCAGGGAAAGAAAGCTGTTAGCTGTTTGCTGTTTGGGTGGTCCAGGGAACCAAGAACTTGAGCTCGGGTGTGTTTGTCCACTGAGTCACTGAGAA
CTTACACAGAGGGCCAGCTGTGGGGGTCCTGGCTAGCAGCTGTGCCACACCCCCCGTGGTGAGGGCTTTCCTCTCCTACTCCTTCCCTGGGTGCCCTCTACCCTCCTGCCTCTGTGTCTGGTCCCTGGCACCCCTCAGCTGCTCGATCGATCGGCCCCAGTGGCAGAACCTGCCTCCCTGCACTCTCTCAGCTTCTGCCCCCCCTTCCCAATGAGTGCTGGGCGTCTGGCCCCAGCCCTCTCCTCTCCCTCCATCCAGCCTCACCCCTGGACAGGGCCAGGCAACCCAGTGTGCCCCTAGAGGCCAACGTCGGAAGACCAGAGGCCAGGCAAGCCTGTGCTTGCTCCCCACCCGCAGGGGCAGACTAAACATTTGCCTAGGGCACCAGCGCAGCAGGGACAGCCAAAAATAAGGGAGGAGGAGTGAGGAGAATTTGACATTTCATCCACAGCCTC
CAGTCTTGGTCCTGTGCCAGGCAGGCAGCCTCCAGGCAGCGCCATTCAGGTGAGACAGCTTGGAACCAGGGGCTCCTCTGCTCCCACTGCCCCTGGGACCAGGCAGCTCTGTGCCTCTGAAACCATGCATGGCTCCCGGTGAAGCAGTGCCCACAGGTGGACCCTGACCTCATGCCCTGTCCCCTGGGAGTCGCAGTGGCCACATCCTCAGGGGAAGAAGCAGATACCAGGGAGCCTGGCTGTTTATCCTGGGGAGGGGCAGGCAGGGACTCACAGCCTGCATTGAGTTTGCTTCCCCTCCACAGGTCTCCCGTGGAGAGCAGCCCAGACCCGGCCACACTCAGTGAGGAGGAAGTGCGCCTCCTGCTGGCTGCACTGGTGCAGGACTATGTGCAGATGAAGGCCAGTGAGCTGGAGCAGGAGCAGGAGACAGAGCTCCAGGTGAGGCTCCCCAAGCGCCCAGAACAGGGCCTCCTTTCCCCGCAGCATACCAAGAAGGCGGATCCCAAGAGGTAGGAGAGAGCACACTGGCAAG
TTTTCCAGTTTTCCAGCTTTCTCTGGCCCAGGACCCTTGCCTTCTCCCTTTACCCTCTCTAAAGCCTATAGAGTGATTGCCTGGCCTTGCCCAGCCCGAGTTTTCAGTGCTTGGTGACAACAGCACGCCCTCTAGTGCCAGCTTGGGGCCAGAGCACTAACCCAACCTGGAGGAAGCAGGTGCTGCTTCTGACTTGGAAAAACACACATGCTGCATTCACAATGCCATGGAAATTTCACCTCTGAAAACCAGTAATCAGCAGGGATGAGGTAAAAGAGGAAGTTC
GCTGGGAAGGCAGCTCTGATGGGGACAAGGGGCCCTTGGAGAAAAGGAGGGCCTGGGAAGCTAAGGCTCCCCCGCTCCTCGAGGAGACATCTCAGTCCCAGGGCAGCAAAGTGTTCCTCTTCACTGGAGTGTGCAAACTCTGGGACTTGGTGCTGACTGGCTCGCTGGTGCCACCCAATGGCAGCCAGAAGCTCTCCACGTACCTGAAAGGCCGCCCACGTCCATCTTCTTGAGGTTCTTAGCCTCCAGGATGCAGACAGTGAGCTTCCCGGCCGTGGGCACATAGCGCAGGGAGGTGCAGATGTCGCCCAGCTTCTCCGGCTGTCCAGGGGAAGAGCAGGACTTGG
CTCTGTTTCCTCCTGATTTCTTCCAAGAGTGTGCTGGGTGATGCGGCACAGCCAGATCTGCTTCTCCAGCTCCTCCAGCTTATCCAAGGGCACCACGTCCTCCTGGGCAAGCCAGTGCCCTGCCAAGGTGAGCAGCAGATGGCGCTCCTCCATGCTGCTCCATCCAGTTGGGTGCTCACATGCCACATGGGCCTGGGTTGAGAAAAAGGAAGAAGCTGCTTTGCTTGAAATTGAATTTTTCTTAAAATTCTCATGGCATTTT
GCTGAGTGCTCTGCTCCAGGAACCCAAGTACAGTCAGAGGACAGAGCGAGAGGGCTCCTGGAGTCTGCCACTTGGTACCCCCTACTGTAGACATCTGTTCCCCTCTCCTCAACCCAGCAGCCGGTGGGTTACCTGGTCTTTAGCTCCTTCAGAGCCGTGCTCTCCCTACACGGCCAGCAGAGGGTACCAGTGAGCTGCTGGACTCCGCTGGAGGAGACCAGAGCCCGCCTGCCCACCCCTTTGTCCTCCAGAGCCTGGGGCGTGCTAAGGGTTTGGTTAACCAGGTTTCTGACCAAGGCGGGTTGGAGGCTGGGACAAAGGACTAAGGGAGGCTGTGGGCTG
GAAGAGTTAGTGCTGCCCAAGTAACGGTCATCCAGGAATAAGGAAGCCTTTTGAGAAATAATAATCAAGCTGGCTCAAATGCACTTGGCACACATGGGGTGGACCCTGAGTCCCAGGTGGTGCACCTCTCCGAGTGGCCACAAGGGGGCGAGAGAGGGCATGGTCCAGGTGCCAAAATATTGCTGTGGCTGTGGGGTCAGCCAGCTGGCTGGTCCGCTAGTTGAGCCCTGGCTGGAAGGGGAATCTTGGCCTAGGTGATTTGCACAGGATAAAGTGGGCCTCCAAC
CCGCCTCTCAAGAAAGATAATAAAACAAAATGGAGAGTCCTCGTCTCTAAAAAACCTGGGTCAGGTTTTGAATGAACGCAGTACCGTGACCCAGCATTAGGGGCTAGGAACGTCCACAGTCACGACTGAGGCTTGCTGCTCTGGCGCCCCCTTGGGCATGAGAGTGGAACTGTATACAAAGTTGCCTAAATCCCCACTGCTGCAGTCCCCAGAACACCACCCAGTGTCTCTTTTTCTAGGCCTTTCTCAGCCTGGAGAGTTTCCTAACTTTTTGCCATTCCCAAGGTTTTT
GGCACAGGACCCAGACAAAGAGACCACAGCAAAGGGGACCGGAGGATGTGTGCCTCATTCCCAGAGGGGCTGACGTATGCATGTTACTGTCCTCAGACCAGCCCTGGAAGCAGTCCCACCAGATGCCCAAGCAGAAAAAACCACACCCACCACAAGCTGGGCTGCCGTGATCACATGCCACGTTCTGTCACTTCAACAGCCAGCAGGTGGCCAGGTCTGTGTGAGGCAGCATGAGCGTACACACAAGGTGGAGATGGGGCCTTCCTGGCAAGGCTCTGCTCCTTCAACACACCATAAACTCACAACTCTGGTAAGAAGCTACGGAGTGCAACCACCCACAAAAGCCACAGGGTTTC
CCAGCCTGGGGTGTCCAGGCAGAGTCCTCAGCTACCGTGGAGTGGGAGGTGGCGGGGAGGAGGGGGAGGAGACTGCGCTGAGAGCTGAGATCAGTCCCGCCGGCCTCCACAGCTGGGAGGGCGCTGGACTCTGCTGCCCCCTGCTGGTGGCTGCAGGAAATTCAGCGAGCAGGACAGCTGGCCGGTCCTGGAGAAGAGACGGGGGGAAAGGCCTCGCACAGAAAGAATTCCAGCTCTGCCTTTTTTTTTTCTTTTTTCTTTTTTTTTGAGACGGAGTCTCGCT
AACTTCCTGGGCGTCCAGGAAAGAAATATCTGACATTGTTGGTGCACAGTGAGTATAGTCCTCACTGGTCACCCAGAGGACAGGGTGTGGCTCCCTCCACAGTGTAGCTCCCTAGCCCCCAAAAGCTGGACCTGGGCTCTCCCCAGTCACCAGAGATCCCTCTCCTTCGTCCCCAACAAAGTGTTTGGCTGGCTGCAGCAACTGTGCAGACCCTGACTAGTGGACATTCCTAAGTACCAGGGGCTCGCCTTGTGTCCCGCCAGGCTGGTCCAGAAGGCTGTTGCGGGCAGGTGGGATAAGAAATTCAGGAAGCTGAAACAGCCAGAAGGTGGAACCTGGCCGGCTCGGGGGAACTGCCTGTGGAATGGCCCAGCGCTGAATGAGTGGAACAGTGGGTGGGCCTTGAAAGCGAACTCAGGAGATGGGGCGTTGTGTATAGGCAAGTCGCTAACCGGGAGCCCCGCGCCTCATTCCGACTGGATCAGGGGGCCCCGCCTGTCCACGGTCCCCATGCGCGGTGCGCTCCCCCTCCTAGGGCCGTAATTGCCGCAGCCATCCCTACGCGTCTCCAGCCCCCGTCGTCTTTGTCCATTCGGTTCCGAGGCCGCGCTTGGACTGGGGCGCCCACGACTGACCCCGGAGGCACAGCGAACGGGGCAGCTGCAGGGACTCCCTGTCCTGCAGGCGACTGGGCTCCCGCGAGGCAGCAGGTGCCGAGGACTAGCAGCAGATCTGGTGTGCAGAACCCTGGATTCGAGTCCCGGCTTCAGAGACCCTCGGCTGTGTGACGTGGAGGCGTCGGCCGCCCTCTGAGAGCCTTCGTGGATGACAGCTGATGCTTGGGCCTACCTTCCTCGGCTGCTGAGAGGCTCAGAAGGGACCGCGTGTAAAACGCCTTGGAATCTTAAATCTACTTAATTCCATTTACCTGCTTCCCAGAAACGGTCCATGGCTTCCGTCCCGGTCATAGCGCTGCGCAGCGGGACCGTTCTGCCCCGCTGCCCTCGAACAGCCCGTCCGCGCTCCATTGCCCCTCCAGGTGCCGTTATTTTGCCTTTTAACCTGGGGCGGGAGGTTTTAGACGAGGCTGCAAGTCTGGGCCAGCGGGGACCTGAGGGTCCCTTGCAACCAGCACCCGCGACGGTGTCTACACTGGAATTCCAAGGAAAAGAGGGCTCCAGGGGCGCGACCAAGGTTTGGTCTTCTGCTGAGCGCTGCTGGATGAATCGCCAGCCTTCGCCCGCGGCCCCCTCCTCCTCATCCCTGACCCCAACTCGACAAGATCCCCCGAGCGCAGGCCCAAACTCCGCACAGCTTGTGGGCCGTGAGGTCCGGGTCTCGAAGCTCGGTCCCGCTGGGGCTGTCCCTCCGCCTCTACTTCCAGGGTAAAGACCGCGGAACCAGGCGGGGGTCTGGGGAGCCTGGCTGCGACCTCGGCTGCAGGCTTCCGCAGCTGCTTCCAGGGTGCTGTCCACCCCGTGGTGCTGAAGTGCCCCACGCCCCTCCGCCACCTACCGGAAGCCGCGTCCGCGCTACAGCCTCCACTCAGGATTCGACCCGAACTCCAAGACGCGTCCGCACTGGTCCAACAACCCTCATGGATCGTCGCCTGCCTCAACTGTTTAGACCACCGCGGGTTTCACCCGGAAGCACCGGGGAGGTCGGAGCTTGCCTGAGAGGCTCAGCGAAGGTCCATGCCTTGTTCAGTCCCAGGCAGTGCGGGACAGGTGGGCGAAGCTCGAACCCCATGCTCTGTCCCGGCACTGGCAGGAATTCACTTATTATGGAGATAGTCCTCGCTCACTCCAGACCTGTCCTGTAATTGTCTGGGCCCCGGGAAGGTTTCCCTCGGTTTTTAGAATCTCAACCGCGGTGTGGCCATCCAAGCTGTGCCAACGCTACTACCTGCGAAGCAGGAGAGAAAAACCCCTGGAATTCCT
CTGATGGAAGAGAATCTGATGGAGGAGGGTCTGATGGAGGTGAAGGCTCTGATGGAGGAGGGTCTGATGGCGGGGGAGGGTCTGATGGAACTGGAGAATTACTGGGGCTTTCCATGGGCCCTCTGGCCCAGGTTGCATCTCTCCATGCTGGCCACTAGATGGCGACATTAGCTGGAGTCCACGCTGGAAACCGAATGTCCCCTGAGTTTCCGCAGCAACCACATCCCTGGGTTCTCTTGTTTGTTCTCTTTCACTGGATTTGAGCCTCTTGCGTGTCTGAAATTGTTCTGCAGACCTGCAG
GCCCCGGCCCCGGCCCCGGCCCCTCTCCCCCGGCCTCCCCACTGGGCAGCACCCCAGCAGCCGTGTCCCTCCGCCCACTTCCCTGGCTCACCTTAGCGTCGTCCCCCAGGAAAGGCCTCAGTGTGGCTGGCGGGTGCCCTCTGCGGGCCGTGGAGGGCAGTGCAGGCACCAGGCCTCGTGGGGAGAGCGTGGGCCATGGGTCGGGGGTCCTCTTGCCGCCCCACCCTCCCTTACTGAGGCTCGGAGGGGAAGCCGCTGGAGGACCTGCACCTGGTACCCCTCACAGCGAGACGGGCTGCTTTCCGGGGGAGCTGA
GCTCCGCCGCTTGGTTCCCCGGCACCAGACATCGCCCTGGCCCTGCTGGCCCGGGTATCGGGAAGGAGGAGCGAGGGAATGACGGAGGTAGGGTGCAGGGTCAGGGCTCCCGCAGGGGCCTGCATCTGGCCAGCAGGACACAGGGATGCGCAGGGCGCCCCCTTCTGTTCCAGGGTGAACATAGCACACGCCCTCCTGGCTGGGCCTCAGGAGGAACAGCCAAGGAGAAGAATGGCCCAAGGAACTAGGAAGCAGCCATGGGAGAGGGGAAGGGTTCAAGCCCGGGATGGGCCCGCGTGACGTCGATGGGTCCTGCGGCCCCCTTGCCCAACCTCGGGTTTAGGGAGGAGGGTTCACAGTGTTTTTGTGGGGGCGGGGGAAGGAAGAGGCAGCCCCGCCCCCGCCATCTGTTCTCCATCAGTGTGCGCGGCCCAGCCATTTCCACCCTCGGGAGGCGGCTCCTGAGAAACAGGGAGGAAGGGGCGGAGCACCTGGACGTCTCCCAGAAGCCCCTCCACGTTTGAAAATGCGCCTCCTCCTCGGAGACAGACGCATCGGTGCCACCTAGTGGCTGGTGGGAGTAACAGCTGGTCCCAGTCTTGCGCCTGGCCCTCTTCCTGGGGTGATTTTCCTCGGTGGAGGAGGCCCGTGGGGTCCCAACACGGAAGAGCCATGGGCCGTGTGCATGGTGTCGCTCTCCTCTAGGGTCTAGCGGGCACAAACGTCCCCAGGCTGGGCTCATTCCCATCGTGAGTGAGCCCAGGTGAGGACATAGTCGGCTCCCGTTTGTTGTAGGCCCTTC
GCCACTGCACTCCAGCCTGGGCGACAGAGCGAGACTTCGCCTCAAAAAAAAAAAAAGAAAAGAAATTGGAGACAGGACGGCACTCCTCCTACCACGGCCACTATACAACCGAAGGCACCTCCTCCCGCCTCCCTCCAGGTGGCGCTGTAGGACCGGCCCACCTTCCACAGCGCAGACGCCTCAGTTTGGCCTCCCTCGGAGGCCATGCAGCGAAGAAACGTGACTTCATGGCTAGAGGGGCATTTCCCAGGAGCCGCCCATGCCGCCGCGTGACCTTCACACTTC
AGTGCTGTCAGAAAAGGTAAAGGAATCCGAGCCCTGAGGGCTGCCCAGACGTGGGCGCTTGCCCCAGCTGCTGTCCAGTAGCATCTGCGGGCGGCGCCTGCACCCGTAAGTGCATGTTCAGATCCTCGCCCTCCTCACCCACTGCACTCTGCGGGCAGCACTTGGGCGGCTGGTCCGTTCTCTGGATCTCCTTTGTGGCCGGCAGGGGGCATTCGCCCAGGCTGGGGCCTGGAGCGCAGACGGAAGGAATTAGATAATTTGATGTCTGAGGACAATGGAAACTCGGTGGCGGGTAACCAGATGAATATATATTTTTTATTTAATAAGTGTGAGTCAGGG
GAATGTATTTCTATTAATATAAGTAAAATAATTTTAAGAAAAAGAAGGGAAGGGCATGCCCACCTGCTCTGTCATGCTGTTTGTCTCTGGCAGAGAGGCAGGTGCTCTGGAAGGAGCTGGCAGCCTGTGATGACCTAGAATGGCCACTTGGTGGCAGTGTTTCACTTTAATTGGCCCAAGGCAACCCGACCTGGTTTTATGAACTTCTAGCTGCGGATTTCTGGGACCCGCCCTCAAGGTTCAATTTATAGGCCTCGAGTGA
ACCCGCACAGGCTGCAGCCCCCCCGGCTGCTTTGGGCAAAGGGTTGGGGGGACGCTGTGGCTCCCGTGTGGTACCTGAGGCCGGCTCCTGTGGCTCTGAGGGGGTCTGCAGCACCCCCTTACATCTGTCCACAGAAGGGCTGGGGAGCAGCTTTCCTGTCCCTCCTGTGAGTGGCCACCAGGGGGAGCGTGGACACAGCTGCCCGTGCAGTGACCACCTGCCCCCCACTCCCGCTACTCCAGCAGCAGCGGCTCCAGCCCTGGACACCCTCCCTGCCCCCACCAGCCTGGTCCTGAGCCAGGTGACCTCCTCCAGCATCCGCCTGTCCTGGACTCCAGCCCCC
CTTGTTGGCTAGGGGGTCGATGAAATCAGGAGGCTGCAGCCGCTTCTGGAGAGGAGCAGAGATCATTTTAGAGGGGAGCACAGAGTGGCTGAGCAGCAACAGGCAATCCCCTGGCCTGGCTAGAAAACCCAACGCCGCCTGCAAGGCCCACGCTGGCCACATGGGGGCGCCCGAGCACCAAGTCAGGTCCCAGGTGCCGCTCAGGGTGGCCTCAGCTGGGGCCCATCAGCCTGCTGGGATCGATGCAGGGGGAGGGCAGGGCCCAGTGTGTGAGCGGGCCACCCCTGGGGACTGGTCTAAAGCGCTGCTGTGCTCAGCATGCTTCCCCA
CAGCTTTCCTGCAAACCACATTGAGGCAAGTTCAGACAAGCAGGGCTTGGTAAGAACTGTTAGAGGCCAGAAAGGGGACAGCCAGACTTGCTGAGCTAGGAACACATCTCACAGGTGCTGTTACTCTAGCCTTCCAGCAGGGGGCGTCCTGTCCCGACAAAAGGCGAGTCCTCTTTTTCCTGCTGTCCTCCCAGCCAAGGAGACTGGATTCCTCTCAACCTCAAAAGGGGGTTAATCTGAGCTCGCAGCAGAAGGAGAGGAGTTCCCCAGGGGGGGCATAACAATG
TTGGCTTTCCCTCAGGCCTCGGCTATCTGCGCTCCCCTCTTAGGGGGTTCCACCTCCTACTCCCCAAACCTCCAAACTCCTCACAAGCACCTAGGGGGGCCAAGAGCGACCGGGGTCGGCAGGTAAGGAAGACCGCGGCGAGCGGCAGGGGGCGCCAGCGCCCGCGTTCGGGCGCTTCACGTCAGCCGCAGAATGTCCTGCAGGGGGCGCCCGGGAGTCGCGTGCCCAACGGGGAAAGCGAGTCAGGTCCCTCGCGCTCCCCGCCCCACGCGCGTGACCAGAGCGCGCTGGCCCGGCCCACCCGGGGCGGTTGTGGTCGCTATATATAAGGTGGGGAGGCCGCCGGCCC
GATGGTGGCAGATCTAAGTGCTGGCAGATCTTGGCGGTGGGGGATTGGAAACGTAACCCCTCCTAGTACAGATGGATGAGGATTTCAAAGCAGAGAGGGACGGAAAGGGGATGAGACAAGGGTCCTCCCTGCCCTGGCTAGACTGGGGCTCCCTCTGGTGGTGCCATTGCCCCAGGAGGCTGGGCAGAGGCGCTTCACCATCCCTGCAGAATCTGAGGCCAGACCAGAAGGTGAGGCCCACAGGCCTGGGCACGCTGAGCCTCACCCTTGCGAATGAAACCAGATGGAGAGACCCAGGCCAAGGCAGAGAGAAGTGAGTTCAACTGGGT
TTTTGCTTATCCATTTGAAAAATGGTGTAACTCTTTAAAAAATTAGAAATTTTGAAACATCAGATTCAACCATGCCTTCCTTTCTGGCCAGTGGGCCTGGAGTGAGAGCTCTTGCGTGCAAGGAGAGCTTGGCCAGCAGGGGGAGCACTTGTCATCAAACTCCATACCAGGCCAAGCAAAGCAGGCAGATGTTTAGTCCAAAAGGGTATTTTCTGCCCCTGCAGCCCTGACCACCTCCCATCCCGTATCCTTTCCCCCTCCCCGACATCCCTCTGTGCAGATAGTAAAGGGGGCA
GCAGTGTCGTGCCCTGGCTTCTACAAGAACACATAGTCAGAAAAGGCAGATGTTACAACTCACGTGGCATGCAGGAGCCCCAGGGCATCCTGGTGGTTCATGTGGGTCCACTGCTTCAGGAGAACATAGATGTCAGGCAGGCAAGCCCACTCCCAGCTGGGGGCGCTGGCGAGCACCAGGGGGAGCGAGCTCACCTCCGAGTGGCAGTAATATCGCTTCTCCCACAGGCGCTTCTTGTCAGCATCAGTGAGCCTGGTGGGCACACGGAAAGGAGAAGGTGGTGGGAGGGTAGGGGGCAGTGAGAGAGAACAGCATCAGCCAGGGGGTGCAGCCCTTACCCTCAAGGGAGTGCTGCACACACTGCAATTCAGCGGTTCCCAAGCTTTGCTGCATATGACACCCACTTGAGGGGCTGAGTGAACCCCCTCGCCATGCCTGGGTCACACCTGATACCAGTTAAGTCCAAATGGCTGGGGAAGCCAGGCATCAGTCTATGCCACAGATCACCAGGTGATTCCAATATGAATCAAAGTTTGGGAACCAGAGCCCAAATCCTATCTTTGATCCCAACTCAGGGACATCTTGGATGGAGAATGCATGGGCCAAGGGCACCGAATCTGCTACCCCTCCTGCGGATGCCCTGAGGGCACCACGCTCAATAGAACCACCAGAGGGCAGTGGTCCCCCAACACCAGGGTCTGTGCTGCTGAGAGGCCTCCTGGGGCCTCCAGGGACCAGCTGTCGGCTTTCAAGGACCTGCAGCTAATTGGGCCTTGCCTGAGATCAGGTGTCTAATGGGAGAAGGGAGCTGAGGGTCTAA
GAGTCTTAGTGGATTTAGTGGAGTCTTGGTTGGAGTCTTAGTGGACCACAGCACCTCTCAAAGACTCTTGTGGTTTACAGCGACCTGTGTGCTCCCCCTGCAGGCAGAACCACCCCCCGCCCCATCAGCTTTTCTTCTCCCTTCTCCCCCATCACAACACGCTCCCATGTTACCGGAGCTGCCTCCCCTAGTAGGGGGCCTCCTGCCCGCTCCAGTCCCAATTCTCACCTGCTTCCCTTACGAACCCCCTGCTCCCCTGAGTGGGAACATCTAGGCTTCCCCTTCCCAGCAGCAGGGTGGCAGGCAGCACCACCCAGGACAGGACCCTCCATTTGTAGCCGGCAGCCCTCACCGGGCAAGGCGTGACTGCTTTTTGAGGCCCACGAAGCTGCCCTGCGGTCCTTGCTGCAGGGAGCAGCCCTGGGCAGCCTCACAAAGGCCTTCTCGGCTCAGGTGGCCCAGCCTGCCGTCTTGCCGCGAGTGGCCAGCAGAGGGCGCCCTTCCCCTCCTTGGCCTCCGCTCCTCTGCAGTTCCCAGGCCTACGGGGCTTGGTCTTTTAATGGCCCCCCGGGCAGGCCCAGGCTTCGTATGGAGCCCTGGGCTCTCGGAACGGTGCCCTGGCAGCCGCAGCCTGGGCCAGCCACCCTCCAGGGGGTGGTGGCCGGAGGACGTCCCTGCA
ATCGAGGTCACCGGAAGCCCACGGTTGCGGGGACATGATCAAGCTACAGCGCGCTGGGGGAAGCGACCACTGCCGCCCCGCGGATCCCACCGGCCTGGCCGGGAGCTCCCTCTGCCCGGCTCACCCGCGCTTCCGGCCCGAAGCCCGGCTTCCTCTGACGTCACGGCCCCTGCGCCCCCTGGCGGCGCGGCTGCGGCGGGACGCGCGGGCACCGCCCCCTCCGGCTGGAGGGCGGGACTTCCGGTGAGTGAGTGACGGGCGCAGCCTCGGCAGCGGCGGCGGCGGAGCCCTGAGGCGACAGCAGCTGCGGGAGGCGACGGGCTGCGGCCTGCGGAACCTGAGGCAGCT
GGAGCTACCTTTCCGAGGGAAAACAGCCCTTCTCAGGATGAAAGGGGACTGTGAAGTCTGGGAGCATTTAGTATGATAATTAGGGCTGCCGAGCCTGGGGTGGATGTGGGTGAGGGCTGTCCTGGCGTGGGTCCTATCTCAGGGCTGGACCAGTTCCGCTAGGGGGCAGTGTGGAGCTCTTGCTCTTTGGCGGTAAGTAATTCACCTTCTTCTCCCTGAGGGTGCTGGGGAAACAGCCTCCGTTGATGTCAAGTCACTCGGATAGATTCTGCTACTTGTTATTTGAGGGATAGGACAGGCA
TGTTGCTTCCTGGTGTTTTGACTCCCACTTGGATGACTGTGTCTGTTTCCCCCGCCCTGCTCCAGGCTGGCACGGATGGTGTGAGTCATCACCGCCCCCTGATGCCCAACCTGTCCTTGCATCTCTTGGGTACCATTGCACCTGTGTGCAAATGCCAGACAGACATCTCTCTGCCTGTCACCTGATGCCCGGCGTCAGGTTTCTCTCTGTCCCTTTGTGAGGGCCACAGCCGGCGGGAGTGGGAGGCAAGCTCTGTTTGCCCTTCATCCTCTCCCTGGGGAGCTGGCTGCCACCTGCTGGGCGAGCGGCAGAGCCCCATCCCTGCAGCAGCAAGGCCCTGCCCGCCAGCTGCTGCACAGCAGCATCTCTCCCTGGAGCTCATGCCTTTCACCATCCCACCCAGGGCTCCCCACACCCTGCCTCCGCCCCAGCCCTTCCCCTCCTCAGGCCAGACAAGGGAGCC
TAAAAACCCCAAATCCTAACAAGGCAGAGACAGAACCGGGTGGACTTTGAGAGGATCACATCGGCAGAGGAATACACAGGTGGCTAGACATCTAGAGAAATGCACCGAAAGGCACCAGTACGCCAGCGGGCCACCTACTGGCAGAAGCAGAATGACGCTGAGTTTGGCTGGGGCAGTCAGAAGACAGTCCAGGCTGCTGAGCAGCCGGACTCTAGGGGAAAACGTTCCTACTCCATCCCCTTCTGACTTCCCCCCAAGCTACCTCCACTCAATGAAACCCTGCACTCATTCACCAAGCC
TGCAGCTTTACCTGTCTTCCAGAGTTTTAGACATTGATATGAATCTGTTCAGTAAACATGGAGTCTTTACCATGAGTCAGGCGTATGCTCTGCAGCAAACAATATGCCAAGCGGTGGCCTCCTAGTGGCCGGAGGCCAGGTCTAACTCATTATTACCCCGCCCTAGCACAGTGTCCTTCCTTGCAGGTGTTCAGTCGATGTTTGTTGAATTAAGCTCACATCCTGCCTCTTTCATACTCATCGCATGAGTCGAGCTTAAGCAAAGGCCTTTTTTTCATCAAAAAGGAA
GTGTTCGATGTTGATGAAAGTCCTTCCCGCGCTCTCTAGAAAGCTTCCAGAAGGAAGCCTGGCTCACCCTCGAGGGGTTCTGTGGGGTGGGCAGGCAGGGACCTGCCCTGTGCGGTCCATGTCCCCGAGAGGCCTGGGCACCCTCTAGTGGCCACTCAAACTCAGCTGCCATCACTCCCCACCTGCAGGCAGCCCCCACAGAACCTGGGGGAATGTGGCCACCTGAAACGAGGCTTCTGTTTCTGGCTTCCTCTGAACCCTGCGGACCCTGAGGCTGGCGAGGGGCCCGAGCAGGAGGAGGGTGGATGAGGAGGGCGTGGGGGAGGACGGTGCTGGCGGGATGCCTACCACAAAGGTGTCGTAGGAGAACTTGTGTCGGTGAAGCAGGTGCTGCAGGAAGTTGGCGCTCTTGTAGCTGGGGTCCCCCCAGGGCATTGCCGAGCAGATGGGGCACACCTGGAACAGGCACTGGGGTCAAGCCGAGCCGGACCGCGGAGAGGCGGGGTAGCCGCAGTAGGACTGGGGG
GCTTTGGGAGAAGCTCGGACAGGATGGGCAGAGTGGGAGGCAGCTCCCAGCTGGGCAGACTGCAGGGAAGGTCAGCTTGTCACATGCTGTTTTTGGGGTCACTCACTATGTCCCCAACCTCAACAGCTTAGCCTGGCAGTGCCTGTCAGAGGAGCAGCCGTGAATTAGCCAGGAGGGGGCAGCGCTGTCTCAATCTTCAAGCCCAGGCCTGTGCCTACCCACCCTGGCTGGCACCCGCTCTGGCTTTGCTGCTGCTGGGCGGACAGGCGCCAGCTCCTGTTGGTCTTGAGGAGGTGAGGGTCTCTGGGGCTGGCATTTGTCCTTCCT
TCAGTAGCCTCAGGTGGCTGGGCAAAAAGCCGCCTTCTTCCCCCATGGGAACACCAGACAGGATTGAGTGGGAGTCCCAGCGGTACCAGGGAAGCACTTTCCTACCACGCTGGGCAACAGCCAAGAGCTAGGGGGAGCCCCAGTCACACCAGGCAGCCGGAGGAGGCGTGCTCAGCCCTGCTGGCAGCATCAGCGTATACCCAGCACGGAGTCCAGACGCTTGTCCCCGACCCAGCAGCAGCAGGTAGGCAGGATTAGTACTTTCAACCCCTACCGGCCTAGCATCTCCCAACCCCTCACCCAGTGGCACCAGACGGCCCAGGGAGGCACTTTCCATCACAGGCACCATGACGGGGACCAAGTGGGGAGTCTCCCGAGCCCCATCAAGTGGCAGGCAGCTGGGAAGGTACTTTACTTTCCCACCAGTGGTGTCAGCAGAGAACTAGTGGGGAATCTGGACATCTGCTGCCCGGCTCCCAGCAGGCATCAGCAGAGGATGCAGACAGGTGCTCCCCTCCCCACTGTTGCCATGTCAGTGGAGACTGAGTGAGGAGTCTGGACTTT
GGGGTGGGGGGGATGCGTGGAAGGCCCAGCCCGCGAGGGTGACTTTGGTGAAGTCCCTGGTCTCTTGCTGCATAGACGAGGCTGGGATGCAAGGAGACACCGTCACTCTCTGCGAGGTTACTGGCTGTCCGGACCCGAGCCGGACGGTGCGCTACCTCGTACCACCACCAGGAGGCGATTGTTCCTCTGGCTTTTCCTTTGGGGGTGCTAGAAGGGAGTGCGGGGGTCGGGAGGCAAGAGAGTGTGGACAGCACAGAAATAGTGTGGGGTCGCGGTGGGTGAAGCAAGATCGCAAAGGCCTGGGGCCATAGGTGGAGACCCTCTTCTGCCTCTGTGGGGAGTTCTTGCGGCCAGGAGAATTTCAGGATCCTGGGTTCCCTCCACAGTAGACTGGAGGAGGGGCGGTCACGCAGCCCGAGGCAACAAGTTACAGCGGCGGGAGATGTTCCTTCTCTCACCTGCCGGGGGGGCCCCTTCCTCCCAGTTGGGAGGACCAGGAAATACTGCTGCCTTCCAAGGTTTGCGCGCCACCCCGCGATGGGTCAGACTCCAGAACTCAACCGT
ATAAAATCGGATGACCTTGCACTTTCTCAGTCAGCGAGTATTATTTACTACTCACCTCCACTTAGCAGTAGGGAGCTGTATTGCAAAGGGGGCTGATGAGCGCGGCTTGACGCCCCTACACACCCCGCCAAGGGGGTTGCTGCAGTTACGGTTTCGCCGAATGTCCGGCAGAGGGCGCTGCGAACACGCCGCTCCAGCCGCCGGGCAGGGGAGAGCGGAATGATATTCCCAATGACCGCAGTCAGAACCATCAGCGCATTCCTAGGACGCTTTCCAGCTGCTGGGTGGCTTCATACCCCGGTAAAGTGAATGGTTTCCAAGTT
TTCTGAAAAGGCCTCCCGCAGATCCATCTGGCTGCCTCACCCCCGATGACCTTTCCATCCTGTTCCTTTCCAAATTCCCAGGTGTACTTGTTTGAAATGTATCTGGCCCAATCGCTGAGCGTCCGCGCTGCATTTCTCCAAACTGCCCAGCAGGGGGCGGTGCTACCTCGGCTCCGCGCAGCCACGGCTTCCCGCTGGCGAACCAAGGGCGCGGAATCTGGAGAGGGCGAGGAACATCTTTCCTCCCACCTGTCCCCCGCCAAGCCTGCCAGACCCGTCTCATCCGTGCTGCTGCTTCTGAAAATCAGA
CAGATCTGCCCAAGCCGCTCAGCCGCATGTCCCGCCGGGCCTCCCTGGTGAGTCCCAAGAGGGTCAGAGGACACAAGGTGGGGTGATATGCCCTCCCCAGCATGGGCATATCAGTCCCAGCTGAGGCCTAGATGGGATTTCGAGGAAGATTCCTGGGCCTCTGGTGCCACCTGCTGGCTTGAGTGCATTCAACTAGCTCGTCCTCCTACATCAACATCCATTTCCTAGATGGGTCTCACTTGGGCTGGAATGGGACTCTAAGCCCACAGTGGGTCCCACGGTCTCCACATGGTTAAGATCAATAGGCCAGCTGGCATGTGCCT
GGTGGACGGTCACACAGGGGGGCAGTCCCCCACTTACATGTTGCTCTCTCTACATATATCTATCTCCATCTAGCACTGGACTCTTCTCCTCCTCGTTCTCTGAGGACAGGGAACAAAGAGAGGAGATGGGTTACCGACAGACCCGCACCTTCTCCGCCCGGCCACCAGGTGGCCCTGCGCAGGGGTGGGCCCTACTCTCCAAGGCCTTTGTGTTCACACATGGAAGCCCTGAGTTTTCTGGCTGGGGCTTGGCCTCTTCACCCTCTCTCCCTGCCCTCTGAGAGTGGAGGCTTAGTTGTATTCCACTCACCCCAAGGAGAGGCAAGCTCAAGGAACGAGAACCCAGGAAGCTGGGCCTGGCTGGGCAACTGGCTTCCAAAGGCACCTGGGAGGTATGGAGACCACCCCCAGGGTGGGAGTGTCCTGAAACAGGGACTTTGATTGGCCACAGGTGTGAGGCAGAGGGGTCCTTTTCCACAGGGCCCCCTCACCTGCGTCAGCCACCAGGTGTTGGCAGCTGGCGAGATGGCCTGAGGGTCA
TTCCACGAGGACCGAGTCCGAGGCCTGAGCCGGGCCGGGCTGTCTGCTGCAGGGCGGCGTCGAGACTTGGGGTGGGAGCCCCCGGAGGAGGAAGAGACGAACCGGGAGCCAGAGGGAGCCGGGTACACCGCGGGACTCACGGGGCGCCCCGGGGCCGGGAATCTAGCTACGGAATCCGGTCGGTAGGTGGCGCCGCGAGGCTGCAGTTGGGTTTCCGTCGCCCAGGCCGAGGGTGGTGCGGAGCCGGGACCCGCGGGGCTTCAGCGTCCCCCGTGGCCGTTCCCACCGCCGTCGGTCCGCGGAGATCCCAGGTGTTTTTAGGGCACCCAGGTTCACACCCCGTTGGGCCAAGACCGAG
GGGAGGACATTCTAAGTAATGGGAGAATCAGAGCCATGAGCACTGCATTGATTTTGAGTGTCCCAGTCTCAGGGGTTCAGGTGGCACTGCCCACTCCTGTGGAAAGGCACGGCACTGAGGACCCAAGGCAGCCAGCTGGCTCTTCTGCGCCCTCTGGTGACCAGTGCAGAGGGATGCATGCCCTCAGATCCACCAGGTGAAGACCAGCATGGATGAGGGAGTGAGTCCCTTCCCCCAAGAAGGAGCATCCCGTGGAAACCAGCACTGCTGCCTGCCTGGGCCCATTGGACAGGGGCTTCAGAAGGCTAAAAATTGGGACCCA
ACCTGCAGAGTCCCCGCATTCCAGTGCATGGAGCCCTTCTGGCCTCCCTGTATAAGTCCAGACTGAAACCCCCTTGGAAGGCCTCCAGTCAGGCAGCCCTAGAGACTGGGGAGAGAGGAGAGGGACGCCCCAGCCCCCAGCTGTGCAGCTACGCACCTCAGCAGCACAGGGTGGCAGCAGAGAGCCACATTACTTTGGCAGCAACAGAAACTGGCGGCCAGCCCGGCAGCCCCATGGGGCTAACAGGAGCGGGGAGCTGGGACCCAGTGAGGCAGGCCCTCCACCCCAATGTGCTGGAAGTTTTCTACGCTGAGTATTTGGCCAAGTCGC
ATTTGAGCAGGGTCTGTGGCTCCGAGACCGAGGCTCCTCTCCGGGTGACTCTTCCCGGGATTCTGGCCTCATTTGGACCTCCAGGGCCCCGGACCTGAGCCTGGGGCAGAGCTGGGACCCAGGCGGGCGAGGCTGAGCGGCTAGCTGAGAGTCGCCAGCAGAGGGCGCTGTCTACACGTGTCCGGGCGCAAGGAGGCACCAGTAGGGCTGAGCCTGGGGAGGCAGAGAGAGCGGCGGGTTGTGGGGTGGTGGGGCAGTGGGGCGGTGGGGCGGTGGGGCGGTGGGGCGACAGGATGGGGAGGAGA
GGGTCGGCGCCGTGTTGCAGCAGCAGCTCGGTGGCGTACACGTTGTTGTTGACCACCGCGAAGTACAGCGCGGAGCTGCGCCGGTCTTCGTAGAGGCGCGCGCGCTCGGGGGCCAGCGGCGTGTTCACGTCGAAGCGCGCGCTCAGCAGCGCCTCCAGCACCTCGTCGTGGTTGCGCTCGGCCGCCAGGTGCAGCGGACTGACGCCGCTACGGCGTATGCGCGTGCGGCTGGTCACCGGCAGCAGCATCTGCACGATCCTGCCGGGTCGAGGGGCGGGCGCGGGTGAGGGGAGGGTCGGGGTGTGGACGGGTAGGGCCGGCCCCGCCAGCAGGAGAGCTCGGGCGCCAGGCTCGGCTGGTCGCCCTGACCGCGGGCTGCGACGCGGATCCCACCGGCAGGGGGCGCCGCGGGTCAACCATTCTCACCCCACTGGGCAGGGTGGGTCGGCTGCCGTCTCCGCTTTACAGATAAGGAAACTGAAGCTCAGAGAGCTTCAGCCACCCTCCCAAAGTCACATAGCCAGTAAGGGGCAGAGCTGGGCTTCAG
GGAGAAAAGATCACCTTCAGAAAGATAACAGCCATTGTGGATTGGAGCTGGGGGTGGGGAAGATAGTGAGACCAGAGCAGGGATGGGAGAGGCCTGAGGTCCCAGCTCTTGCTGTATCTGAGGGCCATGGCATTGGCAGTGCAATATCAGTTTTGGACGGCAGAGGGCAACATGAACTTGAGGATGCTGAAGTTTCAACCCAGAGCAGAAGGAAGCAGTTTGATTTAGGGAGTCAGTACTTTGTGGTGATTCGAGTGGAAAAGCCTAAGCCATCCTTGAAGAG
CGGTCACTTGGCAGCACTTGCTCACCCTCCCGACATTTCTGGGTTGTGGGAAGGATGGAGAGAGATGATGAAATACCCCTGTCCTGAGCTCCAGGTAGCTTTGGCCCAGGAGAGGGCTCTGGGGCTAACACTCCCCCTAGTGTCAACTCAGGGGCCTTGGGGACCCGAAGAGGTGTGGACAGTTGGTGGCAGCACTGATCCAGGGTGGTGGCTGTGGGAGGAGCGAAGGGCAGCCATGGACAGCAGAGAACCCTGGGCCCCTGCCTATGGTGTCACTCATAATCGTGACAATGACCAGCTCCTGAGTGCCTGTGGCG
GTTTGTCCCAGGTCTCTCGGACTGCACACATGCTCTTAGCTGGCCGAGTGCAGGGCCCAGGAGGGGGACTCTGCTATGAGAGGAGTGGGATGGGGAGGCCCTCGAAGTGAACCGCCATCATCATTTCATCTTGGGGCTGCCGCCACCCTGGAGGCCCATTCCTGCGAAGACCAGGAGGGGGCAGCATCTCCCTAGTGCATGAGCCTTAGGGCCCTTCAGGAGGCAGCCAAGGCCATGAAAGCTTCAGCCTTTCTGGCAAAAGTGGCTGGGCAGAGCGGGGAGGTAGAAGGTGGTGGCCTGATTTCTCCAGCTCGTTGCAGGTAGCGCCCATGAACATTCAG
GGGGGCACAGTGGAGGAAGCTGGGAGGAAGAGGCTGGGTGTGAGAGGACAGAGGAGCTGGGGTGGGCACCTCGTCCTGTCCTGTCTTCCTTCCACCACTGCCTCCATCCTCCCACGGAGGCCGCCGCGGGGTGGCAAACCGGTGTCCTGACCCAGCTGCGCTCAGAGCCGTGGAGTGATGTTCTAGTGCCACCTGGTGGCCAGAGTGGTGTCTGCACCCAGGACTGTCCCTGCCTGGCCGGCCTCCCCTGCCCATAGGGGGACAGTGCCAGAACCGGGCAGTTGAGGTGGTAGGGATGCCCCACTGGCTGCTGTAACAGTAATTGTGGCTGTCGTGTTCCCAGTCTGTGATTGCGTCAGATTCTCAGGGCAGTCACCTTCGTCATTAGACCCC
ATTAGAAGACTTCTCCAGGCCTAGAACAATATTCAACAAATGCTTGTTGAATAGAGCAGGTTGAATCAAGCAAGGGCATCTGTGAGCCTCCACCTGACTCTGCCAGACTGATGCTCAACAGTGACACCTTGTGGTGGGAACTGCAACAACCGTGCTGATGGCCACTAACACTTCTCCGTGGCTGGCATGTGCAGAGCGGATCCCTTGGGACAGAAAGGCCCCAGAATTTGCAGAAAAATCATGAGGCTAAAGAGAAGCAGGAAGCCTCAGGAAGAT
TGCTTTATAAGTTGTCATTCCCCTCCAACTTCTCTTTTACACAAGTTTTTCCCCCAAAGGCACAGTTGCCTGGCACAGTACCTGTTCCCCACCAAAGAAATGGCACAGAGGTCGCCCTTCTGTACCTGAGGCAGACCAGCAGGGGGCATCACCAGTCCAGGCAGCATCAAATCTGCAATGAACAAAAAAAATCACAACCTGCATTCAGCCTCCATCTCACTCTGCGTTTTACTTCATCATTTCCTCACTCGCTCAACAAAAAAA
CAGTTCTATTCCATCCACTTGCCCCACCACAGACCCGCCTCCCTGAGTTCAAGCTGCCCATTCTTCCTTCTTGCAGCCCCTGCCCATCTGAGCAGCAGAGTTCATCCCATACCCTGCAGGGAGTCCAGCGCCACCATGATGTCCCTCTCTTCCCTCCTTGAGGCTGGCTGGGTCCAGCCTGAGCTGTGCCACCTGCTGGCTCAGGCCAGTGGGATTGTGCCTCAGGCAGGCTCCTGCCCTTCCAAGCCAAGGGCTTGGCTGCAGACCCGACAGCGGCTCCCAGAGGTGAGGCTGGGGATTGCAGCATCCTGCCAGCTGCAGTTCCCTCCCTGCTGTACTCTCGTTCCTGATGTCCTGAAGGTCCCGCTTACAAGTCTACTGGTGGGCATGAACGTGCGAATGCTGTGTGGACACCTGGGCATAGTCTGTTGTTCATGCATGCACGTGCGCATCTGGTGTGTGTGCATGATTTGAGTGTGTACCTTCTGCCTTGAGTGAGCACCACCCCTGGGAACCGCAGTGTATGTGTGAGTGCTGAGTGCACATGACTGTGCAGGTGTGTGATGGAA
TACCGGAGGCTTGTAACCTACAAGATGCCCTCAGAGCATAATTTGCATACAGGTGAGGGCCTGCGACAGAGGCCCTGCATGTCCAGAGGCATGGCCAGGTAGAGTAGGTAGGCAGGCTAGACACACCTGGAGATGCTGCCCTGGGCACACGCAGTTCCTGGGTAAGCCAGCGGAGGGCAGCAGAGCCTAGCGGCAGGCGACCCAGTGCCCAGGCCCTGGTACCCTCCTTGCCTCGCTCAGCACCAGGCCTGGGAAGGCAGGGGGAGTCCCCTCCTGGCAGGAGCTCCTCCTCCTCCTGGCAGCCTTCCTGGGCCTGTGCTGGGAACCTTACAACCCTTGCCTAAGAGACCCT
AGAAAATCTACCCTGTCACTTCTAGACCCTTTCTGCACTCGTTACTGAATAAAGGCCCCTGACTCTGAAGGCAGGGAACTTCAGTACATGGAGGCCTCTCTCAGGGAACTGGTTTTGCCTGGCAGCACATTACCTGCCTCTGCAGCGAGGTGGCAGTGAAGGGTGCGTGCCCTTCCACGACCTTCATGAGCAGCGTGATCCACTGCGGGGAGCTGAGGGCGCCGCATACCTGCGGCGTGAGAGCGATGCTCCGCACAAACCCCAGCGTGCACCAGCTCCGGTGTTGCTCCCTGTACACCAGC
CATCGTGCACATCCCCAGCTAAACTGTCAGTGCTGGAGGGCGGAAACCGCCCTTGCGCCAGTCATCTGCTTTCCCTCGTGCTCACACAGAGAGGTGAGGATTGATCGATTATCACGAGTCAGGACTCACTTGTGGCCTGCAGACCCAAATCCTAGGTAAGCGTCTATGCTGGACATACCCTAGGTATGTGTCAGTGCTGGACAAGGCAGCTGGCACTCAGAGGCTCACACACCAAACCCAGCAGTCCTCATGCCCTGGGGTCCAGAGGGTTTTCCCCTGCACAGATCTTGTCCAGCACCTTCTCCTGAGTCTGGGAGATTTTCTACCACTAGATGGTGCCAATTGCAAAGGCTGGCTCAGCCGACTGCCCACAGCCCTTCCCTCCTCTGCCCAGGGATGCCATAAATGGTTCCCCTGTCCAAGGGAGGACTTCTCTGCAGCTTCCCCTCACCAGCTGTGTGCCCTGGCACCTCCAGGCACTTA
CGGTTCCGCACGAACCGGCCCTGCCTGGCACGGCCTCCCCTCCGCTCCGCCCCAACCCAACTCCCAGGTACAGCCCTGCTGGCCCCCAAAGGCAGAGCCGGCCGGGCGCGGTGCATGCTGGGACTCGGCGCTCGGAAGCGGAAGCCGCTCCGCCCCATAGCGCCCCCTGCGGGCGGGAGGAGCGGCGCCGCCAGAGGGAGTCGGTCCTCAGAGGAGGGGCCCGGGCACCCTCCGTGCGGGCCGCAGCACGCCGGTCTTTGAGGGACCCTTGGACTCCCGGATCTGCATGCGAGGGATGCGGTCGAAGACGAGATGAGGGAGCTGACGGGAGGGGA
TGATTCTGCGTGAGGCCGGTCATACCCAGATGAAAAGCTAGACATCCAGCTACGTACATCCCTGGAGATACCCAGACGATGGAATGGAATGTTCACTGTGGCTCTAAGTCAGAGCATCTCATTTAAGCTTTATGGACAGTCTGCGCAGGATGTGTCTGTGTGGGGACTTCTCCTGTGCATCATGGGAGGTTTAGCAGCATCCTTGGCCTCACTCGCCAGATGCCAATAGCATCCCCCTCTCCTAGTTGTGACAATTGCAAACATATCCAGACATTGCCAAATGTCCTCTGGGGGGCAAAGTTGCCACAGCTGGGAGCCACTGCTCTGCAGGTTTGGACGCTGTGCCTGCAATTCCATGCAGCATCACGGGCTATTGATCATGTGTCAGACGGAGCTTAAATTGGTCGATCGCATCCTCAAGTAGCCACTCCAGAGCGTGATTATCTGACACCTGTAATTTACCATCCTGGTTACATGGGGGGCAAACGTGGAATTATGCACATCAGCGGGCCCAGGGCCTGTTTTCCATGGACTTAGTGTTCCTGCTGAGCATGGCCTCGGTCTCCCCGAGTTGTTAAAGACATTGACGCCTCAGAACTGACTCTGCC
CCGAACACAGAACAGAACTGGGGCTGCACTTCCAGGTGAGAAGCATAGGGTGGGATCAAGAGGTGGCTGAAGGGATGGCAGATTCTCAAGCTGCATTCCTGCAGTCAGGATGTGTCCAAACGGAAGGCTTGGACAGTCAGTGGCCACGTGGGGGCAGCATCGAGCCAGAATGACAGAGGGCACTTCGTCTGGTGAATATCATGTGAGTCCATGTGGAGCCTCCTCTTTGGAAGATGGGGTGCTCTTGTGGGATGAACGTTGGGGAGGGACAATCTC
GGGGTCATTAATTTCGTAGCAAGTGCAGTTGAAGGTGTTTTGCATGTTCATTGTGCAGTGCGCGCCGTAGTCTGCACAGTTTGGCCGGCAGGTGGGATGAAGGGCGGGGCTGGCGGAGCGCGCCCGCCGCCTGGTAGGCCAGTTCGGAGCGGAGCCAACGCTATCCCGGGCCCCACGGCCAGGGGGCGCTGCGGCCCCCCCAATCCCCCGCCCCGTCCGGGCTGGGGCGGAGGAGCGGGCGGGGACCAAAGGTTGGTGTCTTTGCGCTCGGACCTTCGCCAGAGGGGCCGGGACATCATGACGGTGGGAGCCAGGCTCCGAAGCAAGGCGGAGAGCAGCCTCCTGCGCCGCGGGCCCCGAGGGCGAGGGCGAACCGAGGGGGACGAGGAGGCGGCCGCCATCCTGGAGCACCTGGAGTACGCGGACGAGGCGGAGGCGGCGGCCGAGAGCGGGACGAGCGCGGCGGAC
TATGTGTCTTGGAAATCTTAAATTCTTTAGCTCTCACACACAAAAAATTGAACGGAAGATACTTGGAGAGCCAGGGTCCATTCAGCACAGCGCGGCTGGGTCGGCTTCCATTCCTGGGTCCGCAGCGCCCTCGTGTGGTAGGTGCCCAGCCTTCCTGGCTGCATCTCAGGCCAGGGTACCCATTGATCCTTACTTCCCAGTACAGTAGCTGCCTTCCTGGGTCACACCCCATCGGAGGTCACGATCTACCAGGAGGTTAGCCACCCGCTGTGGTTGTCTTGTAGTTCTTCGCAA
AGCTGCTGACTTATTTTAAGAACTAAATCTTTCCTGTTACTATATTTTTCACTCTGGGGTGTGCGCGCTCCAAGACTGACAGTAACTCAGGTCTAGGACAGGAGCGTCCTCTCGGCGATGACTTAGCGCCACCTACTGACCACTTGCTCAACAGCGGCCACGTTCAGCAACCACGGTGATCTCGACAGACACGAAAATGTTCTGTGCTCTCAACGAGAAGTTCTGCATGTATTCTTCCCTTCTCACATAGCAGAGCTTGCCTAGCAGAATTGTGCTCCTTTTAT
CTCCAGGGGGTTTTCTCTGCACATCCCCGGCCTGGGCCATGCCCCCGGGGCCTGTCACCCAGACTTCGCTCAGCCAAGGCTTCAGTGAGTGGCCCCTAGACACAGGAGGAGACCTGGCCTAGGCAGCACTGCCCTCTGGTGTTCTGGTCCGGGTAAGACCTGAATGACCAAGGGGGACCGAGGGTGTTGGGAGCGTGTGCCGGACTCACTGGCTGCTGCAGGGGGAATGCCAGCCCATTTTTATTTAAAATTTCCCAATTTCTCCCTGTTGACAACTAATTCAAGATTTAA
CCATATCAAATGCCCTTGGCCTGGCATGAAGACTCAAGTTCCCTTCCTTACTGCTCACAGTGAAGACTTGGTCTCTAGCTGGTTAGTTACCCCTGCTGGTTAGGAGGCCACATGGCCATGGCTTGCGGGCTGCCACCTGCAGGTGGAGATGCCATTTCACAGCCACCTTTCCGTTCTGATGGGCCCAGCCTGTTGTCTGCAGCCTCTGTAGTTACTGAGGACCGCACGGCCTGGCCACCAGCCACACCATTGGTCATAGAGCCCACAGCCAAGGCCTGCTCAGCTGTCTGTGCTGCCTCTT
AGCCCCAGCTGAGACACAGACCCTTGGCCAACCCCAGGAATGTCCAGCCCTGTGAGCAGGATCTGAGCCCCACACGAACAAACGACCAAGACCAGGCTGGGGACCAGGCTTCCAGGCCCAGGCTGCACCCAGTCCACACACACAGCACATAGGGTCAGTGCTCCATAGTGGGCACGTCTCTGCAGGGACAGGATGGAGATGTCCACGCAGCACACAGACCAAGCTGAGGTAAAGTCTCAAAGTACAACCATGTGGCACACAACCATCCACCTAGGGGCACAGGCAGAACTCCCCAACACACCTCTTGGCTACCTCGGTATGTGTGGCCAGGCCCTCCTGCAGGTGCCTGTACTTACCACGTGAGGGCGCCCTGGAGCTGCCACAGGATCCTGCACCTGGACAGGAATGGGGAGACCCCTGGCAGAATCAGGCCCCAGAAGGACCTGGAGCATTGCACAGACACGAATGCCGTCTGCATGAGCAATGTGTAGAGGCAGGCCCCTCCCCACGGGGAGACTGCCCTTTGCCCCACACACCTCAGACCAGGGGAGGAGGGACACAC
CCCAGAATGGGGGTGCAGGGCTGGGCCTGGGTCTGAGGACTTCAGTTTTAAGCAGCAAGTCCAGTGCCGTGTGGTGGCCCGGCTCCTCTCGCCCCCACTGGGCGGACAGCGTGGGTGGGGCGGAGCCTACTCCCATCTGCAGGTTGCTGGTTCGGCTGCGGCCAGCAGGGGGCAGCTGAGCTCACCCTTTCCTCCTGCCGGGCTGCAGGGACAGTGACAGTGAGCAGCACTGCCCGCCCAGGCAACCTGGAACCAGGGTCGTGCCCCACGACAGAATCTCGGGGGCCTTGGGTCTGGCGCTGCGGGCTCACCCGCTCTCAGAGTGGGAGTCCTGGCTCC
TCAGTCAGCTTCGCCTCGGATGCATTACTTCACTTCTGTGCCTCCGTCTCTCAGCTGTGAAATAGGATCCTACCAGTACCCTCCAATCCCAAACTGAGAGGCCGGGAAAAGGCAAGGACGCCCGTCGGCCGGCAGAGGGCGCTGCGCACCCGCGTTGGACGGGGCGCGCTGCCGAGCATGACCGCCAGGGGTCGCTCGAGCGCCACCGTCCAGGCCCTGGGCCCCGGCAGAACCCGGCTGGCCTTAGGCGCCCAGCGGACCTGCACGCCTGCGGCCTTGGGACGTGCCGCCTTTCCCTGCTCCACACTCTCCCCGCTCCCTTGGGAGGATCCGAGTGGTT
CAGTAGAATACTGGTTGGCTTATGCACAAGACGCCAAGATATGCTGTAAAGCCACAGCAGTAGCGATGGCGTTAAAACAAGAGGAGAGAAGCAGCCACAGGAAGCAGCAGTGAGAACGAGAGGAGAGAAGCAGCCACAGGAGGCAGCCGTGAGAACGAGAGGAGAGAAGCAGCCACAGGAGGCAGCCGTGAGAACGAGAGGAGAGAAGCAGCCACAGGAGGCAGCACCAAAACTTAACAGCACATCTATGTGTATGTGAAAATTTCATACAACATAAAATTGACACCATAAGTTATTAAGAAAATTATGAGTTCTTTAGTAGGTAGTATTA
CATCTCAAAAAAATAAAAATAAAAAAATAAAAATAAATAAAGGAATGATAGACTTGCCAATCTGCCTTGGAGAAGCAACAGACGGCTAAATCGTAGGGTTCCTGGCATTGCATTTGCCCACATTTGCCAGCAGATGGCGACGTGATCCTGCAATGTTGCATTAGTGCAACCCCGGGCAATGAAAGGTCAGGGACAGGGCACCTGAAGCTGGCTACTTGGAGACTTGGGAACCTCATCTATTGCTTTGCAGAGGTCCGAACACCACTAAACACAT
CCAAGCTGTGTGACAGCTGGGCCCTGTCGCCTCCTTCCTCGTATATGCAGCGACTATCGCAGAGCCGCTTAATCTTTGTTGAAGGCAGCTGCGGTTCAGCCCTGAGGGCCACGGGACGGACGCCACTCATTCAGCCCTACCGGGGGCGCTGTGGCAGCCGGCATTGGTTGCCGTGCCCTCCGCTTGTCTCGCTCAGCTCTCGAGCCACACGCCCTGGGCTCCGCCCACTCCCTGACAACATCCCTCCTGCCCATTGGGCGAGCATGGACGGGGCTGTCCAATGGAGCGAGGCGTTGGTGCGAGGAGGC
GGGGGATTCTGAGTTTAAGTCTGAAATTTGAGCCTGAGTGTGTGGGGATCTGAGTTCTGGGTTGAGCTCCTGCCCCAGCTGTCTTCTCTCCTCCCCTCCCTAGGGGAGAGCCAGCAGGGCTTACTCAGGCTCCGAAGAAGCACTGTCTTGTCACGGCCAGCAGAGGGCAGAGGTTGCTGTGGTGCAGGCTGGCAGGGCAGGAGCTGACCTTTCCGGAATGGAATGCTGCCTGAGCAGTCAGCTCCAGAAGGGAAGGGGGCGTTGGGCCACTTCCCTCACCCTCTCCAGTCCTCAGCTCCCCTGAGACAGGTCTCGGAGCCCTGGCCTCTCTTGTGGGGAAGGGGGCAGGTGAGGCTGGCT
GCCTCGGCCTCCCAAAGTGCTGGGATTACAGGCGTGAGCCACCGCGCCTGGCCGATGTGGTTCATATTTCAGGGGTCCCGGAAGAGTTGTTTGAGGTTTCTATTTGGCCAAGTCAGGCCCTGGTGGAGTTTGGACAGTCCCTAGTGGTCAACTGCAGCACTACTTGCCCAGACCCAGGACCCAGTGGAATTGAGACCTTCTTAAAGAAAACTCAGGTGGGCAAAGGGCCTCAGTGGAAAGAGTTTCTTCTGGAGGATGTCACAGAGAATTCCATCCTGCAGTGCTTCT
AGTCCAAGGGAAGGCAGGATTCTCTGGTGGGCAGAGCCTGTTCTCAGAGACAAATGCCATCCCACCCCAGCCCTTTGCCCGCTGCCAGAGCACACAGTAGCATCAGCACCAAAGTAATTGGGGGTTGTGTTGACGCGGTCTGCCCTCCGCAGCCACCAGGGGGCACCATGATCACACCCACCCAGGCTCTGGGGACCAGAACATCTTTCCCCAGAGCCTCCATCCAAAAGAGGGAAATCCCTGACACGGCATCCCTGGGCCTCCGTGTTCTGGCTCAAACAGAAGGTGGCTGCCCAGGTC
GCCTTGCCCAAGAAACTCCAAAACATTTAATTTATTCCCAAAATTTGCCTCCGGGGCAATTACGAGTTACTGGGCCTAGAAAATCAGTCGGATGGAAAAATGCAGTGAGCCAGGACCAGCAGGGGTCAGTGTGGTATTAGGGATGGGAACAGACCCCGGCAGCCTCTGGGGTCAGTGGGTTGTCGCCCGCTGGTGGCTGCAAAGAAAAACAGAAGAAGCTCTGAGATTCCCCCCAGTACCTTTCAGGAACTCATGTTCCCATACGAGAAATAACCCACAAACCACGAGGTCCCAGAGAGGAAATT
CCAGAAACCTGGGGAGTGCTGGAATCAGCCCCACGGAAAAAGAAGCTGGCATGCGCAACCCTGGCGACGCCCGAAGGGTTTGGAGAGAAGAGGTTCCAAGGAGCGAGCACCTCGGAAGACCTGAGCAGCTTCAAACAGCAGCTTCTCTGCCCGCCACAAGGGGGTGCCCTGCACCTCGGGGAGACCTCGGGGGATCCTGGATCAGCCCTACCCTCTGCAGCCCCGCCTGGGACAGGGCCCGACGTTGCCAGAGAAGAGGCAGCGGGGAGGCGCGAGCGAGACGGGTCCACACTGTGCCCACCCAGGGCTGCCCGGCAC
GACCACTGTCCCTCCGGAAGGCTGCGGCTTTCTTCTGGTGGCTTTACACTTCTGCTGTCCTTCAGCCACGTCCCTTTCGCGTCTCCAGGGACTCCTCCATTTGCCTTGAATTTCTCCTGTTAGCTCCACTCCAGGGTGGCCACATGAGGGCAGCCGATTCCGCCCTGAGCCCTTGCGGGGGCCTCAAGCACAGGTGTTCACCAGGTCAGCCTTCAGCATCCAGTTCCTACCGAGTCCCTGGCTGGTGGTACTGGAGAAGCAAAGACGATAAACCAGGTCCTTGTTCTGTGGGAG
AGATGCCCCTGGATGCAGCCAGAGGTGGGAAGAGAAGCCCCTGGCTGACTGTGCAGCCCCTAGGGCAGGTTTGCCCCGAGCTGGGTGTGCACCGAGCTGAGTGTGCACTGAGCTGCTGCGCGGCAAGCAGGGCCAGGACGCGGGTGAGCCACAAGGTGGGGCTCACTGCTCAGGCACAGAGGCTGGGCCATCACCAAGGTGCGGAGGCACTCGGGGCTCCTCCTGGCCGCCTCACTCCTGACCAAGCAGGGAGCATCCTGCTTGCATCGCGTCTGGAATTCTCTGAAAATACAGAGAGGGAAGAGGCAGAGAGAGAAGAGC
ACACACACACACACACATATACATAATGCACATTTTACTTATGATTGAAACAGGAGAGTTCCCTTATTTCCTTTGCAGGACGTGTGACGGGGGATTGGCTTGCCTCTTTGGTTGCACTGCAGCTCAAACCTCTAGGGGGAGCATGCAGACAGACAGGTGCAGAGGCCCAGGTGAGTGCTTTGGTCTCTCAGCCCCATGGTAGTGTCTAGGGGTGACTGCCTGCAGCCCCAGTGTTACAAAGCTCTTTCAGCTCTGCCGTCTGCAGACAGATTGAATGTTAATCAGCTCAATGG
AGAAGAGGGTCCCAGGATACACGCCCAGCTTTGCCCTTAGACAGGTCACAGTTTCCTCACGCCCCTGCTCAGACCCCCGCGGGGGCCCAAATCTCAGTTCCTACCCCAGATTGGGAGCAGCCTAGTCGCCGCACCTGCCACGTCGCCCTCTGCTGGCCGAGGGCTGCCCAGCGGCCGCCTCCCATCCCCACACAGGGACCGCGGGGCCTTTCCCGGCAGGGTGGGGCAGCCTTCCCCGCACCCGGGGGCCAACGTCTGTGTGCTCACTGACTTGCTGTTCTGCAGGGACTGTCCCCCTAATACCACACCTAGCGAAGAGCGTTCTGCTTCCGAACCGGCAGCTTGGACCCTCCCTCCTCAATTCCTTGTTCTCACTTCCCTTCTCAAATGGGGTCCCCATCTTGCCAGGAGTCAGTCCCCATTCCCAGCATGGGAAGATCCCCTTCCCTGGGGACCTACCTTGTCCTGGGATCAGAAGGCACTTCACACACACATCCCA
GGAACGAGGTCCAGTCTGAGAACCTCTCCCAGGCCGGTCAGGAAGTCACAGATCCTCTGAGCATTCTTCCAGGATTGCTCAGCTCTGGGGACGACGCCTGGAGAGACAGGCGGCAGAGGAAGGTCGGAGGGTCCTGGTGCCTCTGCAGCAGCTCCCAGGCCAGCAGCGCCACCTGGTGGTCATATGCCCCAGGCACTTCAATCCTGCCGGCATTCCCAGCGGATCAGTGGAGGGGCTGGGGCCAGCTGGAGGGGCTCGCCCAGGCTGGGCTGGGGCCCAGAATGTGCCCCCTTAGCTCTGCCCACCCCTATGTGTGTGCAAGTTCCAGGGAAAGCCCAGAGAAAATAGGG
TGGTGATGGGCGCGGCGTGGGGACCCCCTGGGGGCGCGGTGCTGGGGGCGCAGGGATGGGACCAGGGCGGGCGCTGTGAGGTGGGGGACGCCCGGCTGTGCCTTCCCTCCCTAAACGGAGCCCACCTCCAGGGCAGCGGGTCCCTTGCGCGCCGCAGGCTGCAGGGGGCGCGCGTGAGCTGTGCGAGGATTTTTCTTAAACCCCAGAGCCCAGCCGCACCTGCTCCACATAAACCCAGCGTGGCGTGGAGACTCCGGGCACTGTTTCCCCAGCCTTTGTGACTCAAAAGATTTTAA
CAACTTGTCCCTCTCAAAATTCCCTGCATTTCACCCAAGTTGTCCAAGAATGCTGGATCCTTCCTCAGCCCGGAGAGGACTCTAGGTAACAGGCTAGCAAAATGACAGCCGGGGCTCCAGCCTGCAGTTCCCGGTGGTTGCCACGTGGTGTCAGTGTTGAAGAGTAGTCCTGTACCCTGCAGCCGGCAATGACCATCCATCCTGGGATGTCCCTCCGCGTCTAGCCCCTTGTCGTTTACATTTCCATGCTCAGACATTGCCCTCTAAGACACAGCCACTAG
GGGAGGTGCCGGACTGCCCACGGGCAGTGAAGGGCAGTGACTGCTCCCTAAAGCAGCCATGAGCCCGGGCTTGGTTCACCCCGGCATGGAGGGACTCAGCCCACTGTCCCAGAATGGTCTCCAGATCCCTAGAGACCCAAGGGCCTGGACCCGGTGGTATAGAGTGACCACTGCAATGGCGGTCTGCAGGCCACTGGGGGCAGCAGAGAGGAGCCGCCCCCGGCTCAGGCGGGACAAGCTCAGCCAGCAAGCTTCTGCCAGCACAGCCTGTGGGGGCCAGCTGCGCCCCACTGCACCGGCTGCTGGGCCACCGTGCCTCTGCCCTCTCTGCCACCCAGTGGAACCCTTTTGCCCCGAAGGGGCCCTTGGAGTCGTCCTCCCACGGCCGAGGCCG
TTAAAGCTTTTCTTGCACTTTCTCCTCCTCACAGTCCCTGACTTCTAGCCCTGAGTGGTGGCTGAGGGCAGGTGACCCTGTAGACCGTGGGGAACAGAGGAGGCCAGGGCAGGTGGCTGCCTCTTTCCAACCTTTCCTGGGCCATGGGAGCTCCTCCCCACCAGAGGTCAGCAGAGAGCTCAGAATGGCTGGGTCTGCTCTCAGAAATTGGGATCTTGGAATTCTCTAGATGAAATGTAGGATGCCCAAATGGAAAAAAAGCCCCATGTTTCCAGGGTGTTTTGGTTG
GGAAGTGAGAGCGAAGATCTCAAAAAAGAGCAGCTCTTTAACCTCTGTGCTGCTCTCACTGAACGCTCCCGCCCTCTGCCCAGGACTTGATGGCTTTGGCCCTGGCCCTGGGGCAGAGCGAAGGGAAAGCGTCAGTGCCCTCTAGGGCCGAGAGTGTGGCACTACAGCAAGTGTGTGGTGGGTGCGGCTGACTTGTGCTCTGTGGCTACTACCCATCCCCATCAGAAACCTGGGCCTGTTTCCTTCTCTGGAATGGTGCTGGGACTTTCCAAACCACGGACCTGTAGTGATGAGAGTTGGTGTCTTGAG
ACAGATCCAAGAGGAAAAAGCCGTTCCCGGCCCGGGCCTTGCCCAAGGCACGAGAGTAAATGCACCTTCCGCGTGCCTCGGCGCACCTGGGCTCACCTGTCCCCTCCCGCAGTGCCTGCAGACAGGGAGGGAGCGCGGCTGGGCCAGAAGGCTGATCACCGCCTGCCCCCTGCTGGCCAGTGTCAGTATTGAGCCCGCTGCCGCTCGACCAGAACGTCCCAGGGATGGAATGAAGGTGCGGGCATTTATGGAGCGCCTGCTGTTTGTCAGGCGAGGTACTGATAAGCGCTGGAGTGTAAGGATGTACGTGACCTGCTCTCAGAGTTCAAATTTAAATGAAGAGATATACATTAATCAA
CCTGAGCTTGTAAATCCCACTGCCCCAGTCGGGCCAGACAGAGATGGGCTGGCCCCGTCTGTGGGCAAAGAGGAGCATTTCAGCTGGAGGCCAGGGAAGGGGCCCAGGGCCTCCGTGGCCTGGGCTTTGAAGCCCCTTAGAGCGCTTCTGAGCTTTGGCCACTAGGGGGCCACATGGGCACAGGCAGCTGTCCCTGCCCCAGCCTCACCTTCTGCGCCTGCAGCTTGTAGGCGATCTGGCTGGGGCCGTCGCTGGGCCGCACCTGGCTGCGGGGCAGGTGCTCCAGCCAGGAGCTCAGGTTATCCTTGCAGTTCTTGAACTGCTGGTAGG
GTCTATCAAGGGCGTCCACGTTTGGTTTAATGCCGAGACGGGGATGCAGGGAGGCGCTGGCCTCCGCCTCCTGGAAGCTAGTTAATATCGCTGCAGAGCCAGTAGCTCTTCCTTTCCGAGGGCGCCCTTCTGCGGGTCTGTGGGGAAACACCGCCCTCTGGTGGCCAGATGATGAAGTGCGTTCTCTGAAGACCAGGCTCACAAGTTCGGCTCCCTATTCACTTGCTCAATCCTTCATTCTTTCATTAAACAAATATGTGTTTTTCATGCACTGCTGTTGAGAGTGAAC
CCCGACGTACCCTCCCGCCCCGCAGTTCCCGGGCGGTGGAGCCACCTCACAAAGCGGCGACCGTTCTCGCGGGGCGGGGCGTAGCCGGTCCCGCCCCACGGGGTGCCCTCTCGTTCGCTCGCTAGCTCCCCGCGCCCAGGACGGCCGGCAGAGGGCGCTGCGCCACGGGGCCGGGCCGCGGCGACGGTGGCGGCGGCGGCGGCGAGGCGGCGCGTGGCCGGCAGGCGGCGCTGCCCGGCTCGGCCTCGGCCTGCACGGCGGCTGCGGCGGCGGTAGCGGCAGCGGCGGCGGCGGCGGCGGCGGCGGCGGCGGCGGCGGCGG
AGTATTTTGGGTGAGCTCAGCCAAGAGGTGGCTGCAGATTGTAGGTGGAGATGCTGGGGAGTGTGTGGGGTTTTGCGATTTTCCAAGCTCTAGATGTACAGCCAGGGGAGCCCCTATGCAAGACTCAGCCTACTCACCACGTGGGGCGCTGTGCAGTCATGATATTTACCAGCAGTCAATCCGGTAGGGAGCCTCAGAATGGTGAGTTGGACTTGGCAAGGGCATGCTTGGCTTTCAGGGAGTTTGTTTGCACAGTCAGATTGATTTCTGCTCTCCTGTGACCAGAGGACACC
AGTGAATAATTCAGGGTCTCTGTTTTCTGCAAAATATCCTCCCACCCAAATATTTCTGGGGGGCCATGGCGTGTCTCCTGCAGGGTATCGAGGAGAGCTTCCCCAGATGCTCTGCCTCCAAGCGCCACGTGGGGGCGCTGCCTCACCACTGCCTGACCTGCGCACGTGTCCGGGAGAGCGCTGACCTCCGGGCCAAGGCCACTGTGTACTGGCCATTTGCCAAAGCGGAGCTGGCCTCCGCGCGGTTCCCAATTAACCAAAGCCACGTGGATTTGTCATCAGA
ATGGATGAACCGGGTCTCGCCAACAGGGTACCAGCGGACCCCAGCTTCCCCTCATTCACCTCTCAGAACAGCACAGTCGCACAGCCTTGGTAAACACAACCATTGTTTTAAGCCTGATGCCCTCACAGCCCCGGGTACGGGGAATGGAAGAGCTCTAGAGCCCCCTACAGGCACTCACTGGCACTGCACCCCATGGGTGACAGTTCTGCAACAGAGCCTTCCCTTGGTGGGGTGTATGGAGAATCCCAGGGGGTGAGCCTTCAGAAGCTCAGGGGTGAGCTCAGGACCCTGGCTTTAGAAAGCAGCTCTGGTTTTCACCTTTCCGAGCC
GAATTCACCACATTTACTCTGGTAATTTCCCGGGAAGCCAATTTGATACAGGAAATGCTTTTCTAACCGCAGGTGCCTCTCAGCTCCCTGTCCCCAAGCTTCAAGCTGTGCCCGGCGTCCCCTGGTGGTGACACAGCCAGCAATCGCCCCTGAGGAGCCACCTCCCGTGTGGCTGCAGGATGTCACCGCAGCTCCTCAAGTTCCACACTCTGAGATCAGCCCGGGAGCGAACTACCAACTTTGGGAGGTGACATATCTTACAGAAGGAGTGTGGGAGAAGAA
CCCCAGCTTCGGCTCAGCCCACAGCACAAGGGCATATCCTTCTGCCTGCGCAGGCCAGGGTGCTCGACGCCCTCGCGGTCCGCCTGCGCGCCCCCACGCAGGCTCAGCAGCGCCCGGGCCTGCAGCAGAGGCCGGAGGAAGCGCCACGGGCGGCTCAGACCTGAGGCCGCAAGGGCGCGCCGGGCGGGCAGGGCGGAGGGTCCGATTTCCTCCCTCTGAACGGAAAAAAAGCCACTTTCCCTGGGAAGAACTCGAAGAAGTTGGATGTCTGATCTTCACCTTGGATTTGTGGTCTCGGCCCGCGGGCGACTCACCCCACCCACCAGGATCCCACGAAGCCGGGCCGGCTCAGCCCGCTGGCGCCATCTAGTGTCGAATGAGGAGGCGGCCCTCTGCGGCTGGAGGGGACGCTTGGGCGTGTGGTGAGTTAGCTTCCAGGTTATGCAAAGCGGGGGTCAGCGGAGAGTCGGGGGTGTGACAGCCAGGGCCTCCAGCGGGTAGGGGATGCGACCTAGGAGTCTATGAGAAACTG
CACCCCCACCCTTCTATGTGCAGTTTTTCAGGCCCTTCTGCAAAGTGCCCATGAGGCTGACCACGCAGGCTTGGAGGGTCAACACGCAGTGCGCGCAGGGAAATGCAGAGCCCAGGCTCTGCGCACTTTCTGGTAGCTGCTGCCCCCTGCTGACACAGCAAGACCTTGACAGCCCAAGAAGGTCATCTCCGCTCTTCCTGCCAGGCAGAGTAGGAGCATCTACAGATGGGTTGATTCCACACCCCACAAATACGTACAATTACAATATGTCAATTTTAAAAGATGTCTA
GACGGCTGTCACTCAGTGTGACATCCCTGCGCAGACACAGATTGGGATGTCTCGGGGGCGGGCAGCAGGAGCTGCCGGTTCCTCTCGTACCTGTACCTGGTCTGTGATGGGACCACTGATCCCGAGTGAGGCGCTCTGGGAGGTGGTGGGCTGCTCTCCAGCGCCCCCACAGGCAGGGCGCAGAACAACAGCCTGGCAGGGCCACAGCGAGGCTGGTGTGTTCTGCCTGTAATCACCCCAGGATATCTCAGCGCAAGAAGCTTTACAGAATGTCATTTTTCTCCAGTTCAGTGGGAAATTTTAAAAAGACGTCTCAA
ATGCTCACAGCAGCTTGGTCCAGAGGGCGACTGGTCTAAACCAACATCTCCGTTCATGGTTCCATTCTTGCAATTCCTTAGCCTAAAAACCGGAAGTCATTCCTGAGGGTCTCTTTCACTACGCTGCTATCCAATTCATTAGCAAATCCCGCCAGGTCTTCCTTCAAACTACACCCCTCCGCGTGCATCTGCTCTCTGGAAATGCCACTCGATGGTAGCGAAGCTGCTGGCTCCATCCAGACGGCTTTCTCCACAATTGTTTTGTGTCCTTCCCTTTTGTATCAGTTGTGGTGTTGGCTGTAAGTGACAAGGACCTTGATCTGGCTGAAGGAAAGAGTGTTGGCTCCTGAGACTGGAAAGCTGAGGGTAAGTCTGACGGGCGCGGCGGGATTGGGAACTCACGGCATCAACATCCTCTCTCCGTGTCTTAGGCCCACTCTCCACCAGGTTGCTTCTCTCCCAGACTCTTCCCTCATGGGAACAAAATGCCTGCCAGCAATGCCAGATGTACATCCCCTCAAGCTCCCACAGGACAACAGGGCGGGCAGCATCCACTTCCCACAGCCAATAGCCCTGGGCCAGGATCACGTGACCGGCTGATAGGCTCAGGTCTCAGTCATGAGTTCCACCTTTAAGGAAGGTGGGGGCAGAAAATAAGTTTCCCTCAAGCCCTGTGCCTGGGATTGGGGATGGTGGCTCTGCAGAAGGAAGGCAAGATGCACTGACCAGAGGAGGGCACATGGAGGCCAGGAGACTGAACAGCAGGCGGCCACCTCACCTGTTGCACTGCCCACCCGCTACCTAAGCCCTGCCCGCCCCACCCGCATCTAAGCCCCACCCACTCTCCCACACCTGCAGCACTGCCCAACCCACCCCATCAAAACACCGCCCACCCACCCCATCAAAGCACCG
CTCTAACTCCCCTGGAGAAAGGGAGACTCCCTCTCCGGGTTTGGGAAGGTAAGGGGGTCCTTCCCAGGCACTGGCGCTACCGCTGTGCTAAGTGACGGGTGCCTTCCCCCTGGTGTTACCGCTGGACCAGGGAGCCCTCTAGTGGCCGTGTCCGGGCATGACAGAGGGCTCACGCTCTTGTCTTCTGGTCGCTTCTCACCGTGTCCCTTCAGCTCCTATCTCTGTATGGCCTGGTTTTCCCTAGGTTATGATTGTAGAACAAAGATTATTATAATATTGGAA
TCCAAGTAAAAGGGGGTGGGCAAAACGGAAAGGGTCACTTTGACGTACTGAGTCTCTGCGAAGGCCTCACCGTATGTGCCGGCAGCCGCGTGTCCTGGTCTCCGCCGGGTCACGACCTTCGGAGTTTCCGAGTGCGCCTCAGGCCTGGGACGCGCGGCGCTGTCTCCCCAGTCTCGGAGCCGTGTGCGCAGCGGCCGGCAGGGGGCACTCGCGTCACGGGGAGCCCGCCCGCCGCGCCCGCCTGGCTTGACCCGGGCTTTGGGGCTGACCCGGAGCCTGGCCCGGAGCTGCCTGCGGCCGCGGATGCCGGCGACATTTGGGGCCCGGCTAGGCACAGAGCAACTGGTC
CACTCTGCCAGGGCCTGGCTGACCCAGGCTGGGGACCGTGGGACCCCTCTGGGCAGTGCCCCCCTACCTGGGCCCAGGTGGGTATGGATTTCTTTCTTCTGGGCCATTGCACCCGCCAGAAGGTGCGGTGGGAGAGGCAGGCCCACATTTCAGAGGGCCTTGCTGCCCCCATGTGGCATGAGGCTGTAGCGGCTGCAGCCTCCTCTTCCCTCCCTCCTGCCACTGCTCCCGAAGCCAAGGCTTTTGCAGGGTTGAAAAGGAAGAGAAAGAGGAGAAGCAGGAATGTGAGAGAAATGAGGCAGAGGGATGGGCTAGGG
GCAACACAAGTACAAACTCAGGAACCTCTTCGACTGCCACGCCCTTCACCAACAGAAGGAAGACAGTGGCGCCACCACAAGTGGCAGGGCACAGGGGCTTCTGTGACAACAATATGTCCTTCTAGTATACATTCATTGCAAAGGCTGCCCTGAAGTTTCGTTTTTGGAAATAACTGTTATCATACATTTTGTATGATGTTGCTTGTGGGCACCATGAAGAGAGCCTGGCTGTAAAGGACAGAGGGAGCTAAACCAACAATGCATGGCCCTGCGTGCCCACAAGAGGGAGCCACCTGCCCGGGATGCAGCAGGCCTCCTGCCCTGTCCTCTCAGCACCCCTGAGCCCTGCACTCAAACCCCACCTCCGAGACAGAGCACTCCAGCAGGGCAGGCATCCCAAACAGGGGAGAGACCCTCCACTCGGACTAGCCTGGGGCACACCCTGAGGCACCAGACTGGAGATTCCTGGTGGGCCCACGGTTTAGCCAGAGAGCATGAGGCAGCTGTGCCAG
CAGAGTTGTGAGCAGTTCTGACGTCTGGATGGGCATCAGCAGCGCTTGGGGCCGGGCCCCACCCCGAAGCCTCAGCCTCAGGAGGTCGGGGAGGAGCCTGAGAATCTGTATTTCTAACAGGCTCCGCGGATGCTGATGCCGCTGGTCTGTGGACCTCACTTTGGGATCCACGAGTTTAGGGCGAGGGGCCTGGCCCCCACCGATCTCCCCCAGGCCTGGATCCCCAGGCTCCTGCCAGGCTACTGCTCCTCCTTGGCCTCTGCTTCCCCAGGTGTCTACTGAGAGGAGAAGCCCCCTGAGAAGCCTGCCTGGTGCGCTGCCCCCTCCACCCAGGGCTGTCCGGTGGGCGTCATGAGGCCATATGGCCGCCAGGGGGCAGCCGAGCTGCTCCACAGAGAGGCTGCAGGGAGAGCCAGATAAAATACTGGATGCCCAGGTGAACGTGAATTTCAGATAAACAACAAATACTTTAAAAATAAAAGTCCGTTTTAAATACTACA
CTCAGCGCCCCAGACCCCTGCCACGGTGCCGGTGACGGGCCACGCCCAAAATATCAGGAAAAGCGTCTCAGTCCTCCTTGTGGGCGGAGAAGAGACCCAGCGGCCGAGCCCGGGGGCCTCAGATCCCCAGCTGCTCATTGGCCTGTGTCTGTCGCCCCCCGGTGGCCGCGTGAGGGACTGGAGCCCGGCTTTGCTCCTCCCGTTGGCCTCGTTTCTCTTCCTGGCTTTGCGTGTCCCGACCACTAAAAGCCCCAAACATGACGAAGTAAAATGGGCACCGTCAAAAACCGCATTTGAAGACAGTGCGCATGAG
CAGGAAGACTACTCCAAAGATAAGGAGCAGCCACAAACCCGCCAGACGCCGGCAACCTGACTTCTGAGTGTTTCCCGGCACCGTGAACACAATAGACGACACGTGATACGGTGCGGCCTCTGCGCCCGGGAAGCTTCGCCCTCTGCTGGCAGACGGCGGGATCCATCGGGTGCTGGGAGGACCGGGAATCACAGCAGGCTGACCAGCCATAACAGACAGAGTATAACCCCAAAGAGTCAATCGCTGTCAAAGGAAGACTGTTAAAAATCTTATACAGTCATATA
TACCTTTGTCCTTACGTTCCCTGAACCAGCAGACCCTTCCTTAGCCTGTGGCCCCTTGAAATTCTGCAGCCCTGAGAGCTGCCCTCAAACACAACCCATCCCTGCGCTTCCTCTCCTTCCTGCTCCCGTTCCCGCCGTCATTCCCCCGCCCTCCACTAGGTGGCGCATTCCTTTGGTGCCTTTTCATTTTCATGACACCTAGCACAGTGCTTTGCACACAGACCTGCTCAGTAAGCACTGTTTACTTATTGAGTAAACAATTATGTAAAATCATTCACATTGT
TTATTCTCCTGCCATAGCTAACACGACGCCCCTGGAGAAAGCTCTGGTGGCCTGGGGCCCACGCCTTCCATTGGGCTGGCGTCAGTCAAGTGATGGGAGCCGCACCGCCCTCCCCTTTCGGTGAGGCAGCGCCCCCTGGTGGACTGACACGGGCAGTTTTGGACGTGAGCGTTGTGAAAGAAGGAAGTGATTTCCTACCCTGCGCTCGGTAGACACGTTTAAATCGCCTCACATTCATACTTATCTCTGTAGATGCAAATTATACAACAGGACC
ATGGGTTACCTGGTGTTTTGAGGCTTTGATTACCGTATAACTGATTTTGTAATTGTGGTGCTTAGGTCTATTCCAATCCATGTAAATGGAGCATCCCCAGCCAGGAGCAGAGAGCAAGGGACGGAGAATGTCAGCGATTCCGGGAGAGCCCGCGAGGGGGCGAGCGACCACCGCTCGGCCGCGAGCTCAGCGCTTCCCTCGCCGCTTCCCAACGGCCAGCAGAGGGCGCGCGCCTGGCGCTGAGCCCAACCGCCGCCTCCAACGGGACTGGACCAGACCGGGTGGGACCGGACCGCGGTTTGAGTCCAAGCCCAGCGGTGTTTGCGGCGGGTCCGGGGCCTGGAAGCGCGGGGGCGGCGCCGAGAGTGAGTAAGAAGTTCTGGAACAGCCTCAGTTCCAAAAAAATGAGTCGCTTTGTTGCGGCATTAAATTTTGCCCCTAACTCATGTGTCCCGGCGTGGCCCGGGAGCAGCGGGCCCTTCCTCTTCCAGGCTCCCTGGCCCCGGTCTTTGATGACTCAGAGCTCCTGCGGTCACCGGGCCGCTCTGGAGACTCATCAGAGCAGCTCCCCCATCCCGTCAGCTCTGCGGTTACAGCCTCAGTTAATTTCCAAAGTCGCCCACTTTCAAAACACGATCTTAGGGCGGGACGATATGTACGCATCTTCCTGTGGCCAGCAGCAGTG
CAGGAGGAAGGAAGATGCCCACCACGGCTGAGCTCAGGAGGAAGGAAGATGCCCACCACGGCTGAGCTCAGGCTCTCTGGGGCCCAGCCCTCCCCACCCACTCCCCCGCCAGCTTGGCAACCACCACCCCGCCTCGACCACAAGCCATCATGACCACGGGCAGCCAGCAGGTGGCCCCAAAGAGATGTATGGAGCAGGCTCAGCCAGTGAGAGCCTGGTCCCAGCACAGGGACAGGGGTGTATCAGCAGGGAAAGGGAAAACCACAATGACCACAACTCACCAGGCCCCACCAGAGTGCATCCGCGTAGGTGTCAAAGTGGTCGTTCTCCCCCTTCTCTGCCAAGTACACCAGGAAC
GAAAACAGCTCTTGTATCCTGAGATTTTCTGTTTTAGGAATGTTCTCAACTCCTAGATGCCAAAATTACTTGGTTTGTTGGGTGTATCAACCCGTCCAGCCATTCCTGGCTCCCTCTTGTGGTGCCCAACCGGTACTGCAGCATCAGGAAGCATCTCATCCCCACTCAGGGCGCTCTGCTTCCATCCGCAAAGACAAGTTCCTTACAGACCTGTCACATTTTATGAGTTGCAGCATGAAAATCAGGAGGCATCCTTTATCTG
AAATTTCTATGATTTAGAAAGACTTTCTGGCAACTGGATTGGACTTGGAGGATCCTGAGTGCCGCCAGATTGGTTGGGGATGCTGAAGTGCGCAGGACGCCGAGGCTAAGGGGCAGGAAGGGACGGCCAGCATGCAGCGCCACGATTCGGTCAGCAGGTGGCGCGCGAGCACCGCGTTTAACCAGTTTCTAGGTGCGCGTGCTTTGCTGTCTTTTGTTACCATTTTGTTTGTTGTTTGTTTTGGTTTGGGTCTTTTTGTTTTGCGTGTGAGTGATGGATTTTTGTGTCTGCCTTGAG
GAAATCTCAGGGTCCTCCTTCCAAATAACTCCAAGACCCCCGGCCCAGCGGATGCTCTCTCAGTCCAAAGGTCAAGCCCTGGTCACAGCATCTCAAGGAGACAGACAAGTCACCTGAGTGTCTGTTGCAGCGGCCAACACCACAGGGTGTCGCTGTTAGGAAAGGTACCCTCCCCCTCCGGCCCTGCGAAGTCCCCCAAGCTCACAACCAGAAATCCTCAGCCACCAGGCAAGGAGCTGGCCTGTCCTGTCTTCCTGGCTCCTCTCCGCCTCAACTGGACCCACAACATCGAGTCCCCTGGGAACAGAGCATGGCACACTGACCATGCTTCTTAGGGCTGCCCAGT
GGATGCTGCAGGGGCAGGTAATCTCCTGAAGCCCCCAAGGCTCAGGGTTACTTTTCCTCCGAGCCTGTCTCCACCGTCTTGGCCAAGGGGTCCTCAGACCCTGAAAGGGAAGGACCGAGGAGGAAGGCGAGAAGGCCTTGCTGTGTGGGGTTGGGGGCCACCAGCCAGGCAGGGCTCCAAGATTCAACAAAGACCTGATACAACAATTAAGAACATAAAGGCATCTTCGTGGCCTCCGGATTCACCAGATGGGGTGCAAGGTGGGCTTCATCACCCGGGAAAAGGCCAAGTGTCCCAAGAACATAAATGTCCGCTTCCAGATGGTGCCGCCCGTGGCCGCCAGGGGGCGGGCCAGCCGAGTCTCCCGGACACACTGGGCAGGCCGGTCCCGCAGGAGCCTGGATCCCGGGTGCCCATCCCTCAGCGGGTCCACGTCAGCCTGCTGTGTCTCGCTACCACCTCCAAGCTCCATGGGAGAACCACAGGGCGGCCCCCACCCACCATCACCCAGCTGTGGGGGCTGG
CACACCAGGCTCTCTCCAGACTGGCTGAGAGGGTGGAGCTGGGAGCCTCTGAGGCTGGTAAGCCGCGTGCCTTTGGAGGGTGGGGTAACAAGCAGGGCCTCTCCTAAGGAGGGCTTCCCCGGCCTTCCTTCCTCGGGGCGCAGCATCGACATTCGCCACCAGGGGGTGCTGCCGCACCGTTCCCGGCGCCGCCTCTGCCCCGCGAGGGACTGGGGCGTTTTCCACCGGGCGCGTGTCTGGGGCTGTGACTCAGAATCCTCAAACTCAGAGTTCGCAGACGGAGGAACTCATGCTCAAACGTCTGA
AAGGCACTCCAAGTTTCCACTCCACGTGCTCAGTCTCTAGAGGGTCCTAATGTGAGACCACAGTCTCAGGCAAGCCATTCCAGGGCATGAGGCTGAAGAAGTGGCTGACAGTCCCAGGCCAGGCAGCACTGCCAGCTCCTCTCCTCAAGGTGGAGCTCTCCTCTCCACCTCGGCAGGAGTCGGCAGTTCACTCAGCCCATGGGTGCACAGGCACATGCGGGCACACATGGGCACACATGGGCACACATGGGCACATGCAGGCACACACAGGCTCACGTGGGCACACACACAGGCATACAAAGGCACACATGGGCACATTCGGGGCACACGAGCTCATGTGGGCACAACATGGGCATACACAGGCCCACTTGGGCACACTCGGGGCACACATGGGCCCATGCAAGCACACATGGACACACACAGTCACACATGGACACACACGGTCACCCACACGGGCAAACACTCCCAGTTACTCCAACCTACCTCCAGACCTT
TTTGCCTGTCTGTCTTGTCCCCTAAACTTTGCACTCTCAGAAACGGGGCTGTGTTCCCTCCTCCCTAGGTCTCCAGCTCAGTGTCTTGCACACAGTGGGTGGTGAACTGACTTGCTCCTAGTTTCCCCTCTAGAGGTGCTGGGATGCAGTGACAACGCGCTTCCAGATCTTGCCACCAGAGGGCAGGAGCGCACAGCAGCCGAGTGTGAGCAGCGCGGCAGAGAGCAGGTCGGGCTGGGTGGGTCCCTGGACATCCAGCCGGCAGGGCAGGGAAGGGCCAGGCGCAGAGGGTAAATGAGGACAGGGCCTTGGGGGAGTCTCTTCATTTCCCATGCCGATTCCA
CCGTCAAGCGCATATATTTTTATTCTCTGCACTTTGTCCAAGGCCTGCAATGGGTTGGGGAGACTGTGGTCAGGATTTGGTGCATTGGTCACAAAGGGTGAAAGGAAGGCACTCTGCATATTTCCTCTTCCCACCACAGGGTGGCAGTTCAGGCCTACAAACGTCTCGGATGGGCGCTGCCTCGGTTGCACCATCTGATGGCTACGTGTTTCACCATGTTGCACAGGCTGGTCTCTAACTCCTGGCCTCAAGTGATCCGCCCACCTCAGCCTCCCAAAGTGCTGGGATTACAGGTGTGAACC
ATGAGAGGCAGGGAGAGGATATGGATCCACGGAAGGGATAGAGAAAGAACGATAGTGGAGAAGAGCTACCCCAAAGAATCATGAAATGAGCACCGTGTGTGGGCCCAGCTGAGTGGCCTTCTCTTTGGCTCCCCCTTGAGGGCACCTCCTGGTACTGCACCTAGCCCCGGACCCCCAGCCTAGGCCACAAGTAACCCTGGCACCCCTACGAGACAAACATACACAAACACACATACACGCACACACATTCCTGCCTGGTCCTCCAAACACTCATTTCCAACCTC
GTTTATGTGCTCAGTAGCCACGTGTGGCTGGTTGTGACCATAGTGGACAAAGCAGCCCTAGCTTATAGGTGGAGACACGGAGGCACCTGAGAGGGGCGGGGTCTCAGCTCAGGCCCTGGGAGCCTGTTCAACAGCTCCCTCTAGCGTCGGCCCAGCCACACTTCAGCCTGGATGGTCCCAGATGCATCGGCTCCTCCCTGCACCTGGGTCCTGGCAGCCGGCACAGCCTCCCCGCAATCACCCAGGGGCAAAACGGGCCCCTCCTTGGAGAACTACCGGGAAGCTAAGGCTGCAGGCAG
TGGGACTCAACCTCTCTTTGGCTGCTTGCAAAGTTGGAGCTATATATAGCAAGCGCAAGCGCACCTGGGGAACTCCCCACATTCCAGGATTACAGCCAGGACCATTGGGACAGCGGTCCCGGGTTGGTGCTGCCACCTAGTGACAGAGAACTGCAGAGATCAACTTTCCTCCCTCTCCTCCGTTCCCCCTCCCTCCTGCATCCTCCTTTCCCAGCTTGAGAGAGTCCTGAACCATGGCAGCCAACCATCACTTGTTTGGGCAGAAGCTTGAATACAGAGAATTGACCTCTAGATGC
TAGGGACTGGATAAGGCCCACCTTCAGGTTTGGGCACCTTCCAAGTGGCCTGTGAACCCCTAAAGGGCAAGAGCTGGGGTACGATGTCCCTTTGCCCCAGTGACCCAGAAGCAGGTTCAATCTGTGCCTCACAGCACCACCGTGTGGCTTCCCCTGGGACTGCAGCCGCCTAACTGGGTGTGGCCCTGAGTGTGGAGCTGGCTACTACAATTCCTTTGAATCTGTCGATCTAAAATAAGTGAAAAGGCCAGAACCTAGTTTAGAGAGAGTTTATTCAAGCACAC
AATGGGGCCCCCTGGCTCCCTGTCCTAACACTGGCCGCCAGCCCAAACTCGTGCACAAGGCGGGGTGTGCAGTGCACACAAAGGTGGGCTGGGTCCATCTGGGCACTGGGCTCCCAGACCCTACACAAGGGACCTCTCCCGCCCTCTGTTGGCGGCAGGGGGCTCTGCAGGTCTGAGGCTGGAAGGCAGGAGCAGAGAGGCTCAGGCTGGGCTCCGTGAGCATGGGCTTTTAGGGGAGCACTCCACAGGGTGGAACAGGCCCAGGATGGCAACTGGGAAGAAGGCATGGAGGAGCCAGGGT
GGGCTATAGCAGGAGCCTGCAGACCTGTCTGGATGTGATGTGATGCGGACGGGGGCAGGATGGAAATGGGAAATCTGAGAACGTCTCAGGTCGAGCACTGCCCAGCAGCCTTCTCTCCCTTTCCTCTTCCCCTCCCGCATGACCCAAGCCAGCGCCAGTGGGTGGCGCTGCAGCGTCTCTGCCTTCACCTCTGTCTCTGTTCCTTCTGGCACACACACACAAACACAGACACACACACATATGCACACAGAGGTTTTGAGTGTATGTGTTGTTTGTTTAAAAAAAAAAAAACTACGTAGTGCT
CACCGTATCCGGACAATCCATTTGTTCTGTCTTTAATCAGAAATGGCCATAGCGAACTACCGTGCGTCCAACCTGAGACACCTGGGGATGGTGGAGCCAGGGGAGATGCCGCGGGCCTGAAGGAGGATGCGAAGCTCCAGGGTGCCCCCTGCTGCCTCCGGAGCGTGCTGCAGTCATGGCCGACGTGGACCTGGCAACCTGCTCCGATCTTCAGAAATATTATCCACGAGACCTGCTTTCTCCCATAATGCATTCGGCTGGCCACCCATGGGAAGCTACAGAATAAAGAACATAAAGACATGC
CGGGCTGATCTTGAACTCCTGGGCTCAAGTGATCCTCCCACCTCGTCCTCCCAAAGTGCTGGGATGACAGGCGTGAGCCAGCGACCGGCCACCCGCCCAGCCCTGTGAACTGTGAGGATGCGGACAGCGCCACCCCTGGGCAGGGCTGGGCGCTGGGGCTAAGGGCGGAACTCACAGCACACACTCCATGAGGGCAGCTGGGCCACCCTCATGGAGGAGCTTAACGCGGGGTCCAAACCAGGGTTCAGAGTGGGCACTGAGGCTGCTCTGGCTCAGCGGAGAGGAACTGGGCTGCAGAGGCCGCGTCCTCCCCGGCTCATCAGGCTCAACCATGCCGGGAGTCAGGAGCGCAGCAGGCCGGAATGGGCCATCCGTGAGGAGAGCGCGCCCCCTAGCGGCCTCCTGCCCCTTCTCTCCCAGCTCGGGAGGCCCCTTCACCCAGTGGGAGTAGCTGAGAGGGAGCAGGAGGGGGCTTTGGTGGTCCTGGGAGGCAGACCTGCTCACACAGAGGCAGGACAGGAGTGGAAGCCAGGGGCACGGAGGCTTCCCCGCCAGGAAGGAGATG
GAAAAGCTATTTGGACCCTTACCTCTCACTATACTAGTTCTAAAAGGAGGGCCGGCTCTGGTTGAATTTGGTTTTCTGGCTACTATCCTCCCCCATGCAGGGATGTGGGTCCCCTCATCGGCCATTACAAAGAGGCACACTAGGCGGCGCCCATGGCACATCCAAGCAGTCACCTGTTGCTCCCGGGGTCTCACTGGAGGGTACCTCCAGGGCTCATCAGCCTGCACATCCCAGGGCCCAAACGCCACCGCGACCTTTTGTCCCTCCCTGGGGTGGCCGAGCCTCCATGGCCATCAGTTGGGTCCTGGGCATGGTCGCACACTGCCTGCATGATGTCCACAAAGTAGTTTACCCACTCAACTTAGCTTCAGTTTCCCCCATGAAGCCCTGGTGCAGGATTCCCACGTGGATGCTGCGGGCATGACACCAACTTGGGTGAAGCAGGCAGAACATTCTTCCACAGAGGCAT
TCAGTGTCCATTCCTAACCACCTGTGTGGCCCATGCCTTAATGTTTCTGTCAAAAAAACAGAATGAAACACGCAGAAAATCATGACAACTAACCCTACCCAGGTTTGCCGTTTGCGCCTGTTCTGTGTGTCCGGCGTCTGCCCCCAGGGGGCGCAGCCATCACTCCATCCCTCAGTCTGCAGTGGCCTGACCCAGGGATTTGGGCTCCAGGTTGATGAGTAGGACTCTTGGGGGCCAAGGCGTGTGTGAAGAACCCTCCCAGCACCCTCTCACTGAGAAGCACCCTCTCGGCACCCTCTCACTGA
TGTGCTGAGATGCAGCCGTCTGCGGCTCTGAGGGTGGCCGCGTGCCAGAGCATCACTGGATGGTGATGTAGGACCCTGAACTGGGACAGTCCTCAGCCGGTCTCTGCCGCTTTTCCTCCTTCCAGCGGAGATCCTTCCGGACTCGCAAAACATGCAAGCGACAACGGAGCCCGGTCAGCCAACCAGTCCCCGCAGTCGGTGGGCAGCTCGGGCGTGGACAGTGGCGTGGAGAGCACCTCGGACGGGCTGAGGGACCTCCCTTCCATCGCCATCTCCCTCTGCGGGGGCCTCAGCGACCACCGGGAGATCACGAAAGGTACCGCGGGCCTCGCGCGGGCGCCCTCTGGTGGCCGCCGGTCAGAAGGCGCAGAGGCTTAGGCTTCTCCAAGGAGTGCGTGTCAAGGCAGCTTTTCCCTTGGTTGCGGTTAATGATAGCACAGATGATAGCACCGAACTCATAATCCCGATGTTTCTGGCTTGCAGTTAGTCGGCCTCAGAGTTCTGTGGGTCACCCATGGCTCG
ACCAGAAGGTACCTGTGGAAGCCTCTGGCTCAGCAGGTGAGAAGTGTGTTTGTGTTCCTCTCCCCGACGCCCTCCCTCAGTACTTGCTTCCCAAGACATTGCTTTCCTTTGTTGGGTCAGAGGTGGGGTGTCGTTCCCCTTGCCACCAGCAGATGGTGCCCAACAATCCCCTGCAGGGAACCGAGGCTGCCCGCCTCCCCCAGTCTCCCCACCATCCAGCTCCCTTCCGCCCCTTCTCTGGGACACGTCAGTCATTCCAGGTCCCAGGCAGAAAGTTACACAAAACACTTTGTGTCTGTCAGCA
CCGGCCGGCTTTGGGCTCCAGCCAGCGGTCCGCGGAGACTTTGGTCTCCGAAGGCCTTTGACGCCGGGCATTTCGCGAGCTGCGCGCCCCTCTCAGCCGCGCCACCTGCGCCCGGAGTTTTGCCGCGCCACCCGCGCCCGGAGTCCAGCCGCACCGCGCTGTGCCGAGCCCAGGCGCCCAGGGCTCCCCGCCCCCGACTCGACGCTCCCGCGCTCCCCCTAGCGGCCGCCGCGCCGCTTCGCTCCGTCCCAGGCTCGTCGGCGGCGCAGCTCACGTGACCGCGCTCTGGGCCTGCGGCCGCTGTCGGTTCCCCCAGTCACCGAGCGAGAGGGAAGAAACAAGATGGCGGCTGAAGGCGATCCGGAGTGGGGCCCCAGCAATTCGGATTGAGCCTTCT
TGAGAAAATCGAAGTTCAGGGGAGAAGCATGCCTGTCCCCCCCATCCCCCTGTCACACCTGATGGGATGTTAGACACAGCAGGGCCTGAGGGTGGGGGGAGGCGTGCCCAGCAAGGCAGAGGGCAATGGAAAGAGGAGACCCAGGAGAAGTGCCGGTTACCACCTGCAGGGGGCGGCATCGAGCGCCCTCCATAGGCTACCCCATTAGGTTGGGCGAGGCGCTCCCTTCTGGACACTCAGAGAAACGGGGGCATTTCTCATTTTGTGTTTTCACATTTTATAATTATCTGTATTTTTCTTTTCCATCTAGACCACCAGCTCTAAGA
ACCCCAAAGAGAGAAAGCGATACCAATGAAGGCCATTCAGGCACCCATGTTTAAGGGGGTCCCCCAGGCTAATTTCTTACTTGCGAGGAAGCCTTCATGGCAGTCAATGCGCTTTCACATGTGGCCTCTCCCCGACCCTCACTGGCCGGGTGGAGACTATGAGTCCTCGTTTCACAGACATGACATTGGGGTTCAGAGAAATGAAGTGAGGTGCCCAAGGCCATCCAGTAAATAAAGGACGGAGCTCTTTCACAATCCCTTGGGCCTGGCCCTTGGAAACTTTCGCTGATGAAGTGATGATGGGTGAGAGTCAGGCTTGCAGCAGGAAAAGGGCAAACGGGGCAGGGGAGGGAGTGCCCGGATGTCCTGGCCAGGAGGTGTGTCCGTGGGAGAAGCAGCCTGGCTCAGAGCCCAAGTCCAGCAGGCCCGGGGGAGGGTGGCCTCATGGCTCCAGTCAGCCCAGCTGGGCCTGCAAGGACCCCTGGTCGGGCAGGGGCTTCTCAGTGTAAAACCCTAACAGGGGCGTTGAGAGGATTACCCGAGAGGGGGCTGCATCCTGTGCTTAGCTCAGGGCATGGCTCATGTTTGCTCTCAATATTATTTATTTCTCTCCCAAAGAGAACAAGCAGGATGTCCTCTGGCTCCATGGTGCCTGCTCCTCAGCCCGACAGGAGCAGCTGTGGAACAGCCACTGTGTGCTTAATAAACATGCAGACATTTGATTGAATTCTCAGCACGGGGTGGCTGGTATGATTATCTCCATTTTACAGAGGACAAAATGGCCCAAGGTCATACAGCGTCAAAGAAGCAGGTCACAGGGCCACACCAGGCTCTGGCCGACCCCAGGCCTGTGTCCTTTCCTGGAGCCTGGCGTTCCTGCTCCACACGCCTGGGCTTCAAAGTCCCCCTGGCATTTGGCTCAGCCCTGTGGCAGGCTGTCCTGGGACTGGTTTACATTTAGCCCTGGACTGGCTGGTCAGTTCCTTCATCCAGCTCCCACTTTGGGTCTTATTTATTTCCTTCTTGGGGGGCTGTCCAACACTTCCATGCTTTGCCTGCCCATAACTGTCCCCGTTTGCCCATGACAGTTCTGGTTTGACTATTGGCATCCTGAGTTCTGGGAGACCCCTCAGGTCTGAGCAAGTTACCCAATAGGTCACCTTGCCATCACCACACACATACCCCTACACTGGGCCAGGAGACCCAGCAATGAGTGAAACAGACACCAGCACCCCCATTGAGGGAGCCAATGATCTGGTAGAAGATAGAGACATTCAAGGAATATATCCCTTCCCAAGAGAAGACACGGCAGTGCATGGGGTGGGGTGCGAAAAGGCTTAGCCCCAGCAAACTGGGGGCAGAGAGGAGCCGCAGAGCCTCAGAGAGGCTGGGGAGCTGGCAACTGGCCTGGTTTCCCAAGGAAACTACCCCACCAAGCATCTTCATATGGGCATGTCTTTGTGTGTTCGTGTGTGTCTGTGTGTGGTAGGTGCATGTGTATGTGCATAACACATGGCAGGAGTGCCGAAAGCCCTTGCTGGATGAGTGAATGAAGTGCACCTGGTCCCTCCAGGATAGCCCCCCCACCCCCAGGTCCTGGGCCAGAGGCCCCTCCTCCAAGTACACTTGAGTACCCTGTGGAGAGCTCCAGAGGGCTTCCGGTCTCCCCATCCAGGCCTCCTCTGTCTCCTGGGGAACTGAGGCCCAGGGAGTGTGTGTGTCTTGCCTGAGGACTTGCCTCTGCAGGAGAAAGTTACAGGCCATCCACAGACACTCCCAGCCCTCAAACCCTGCTCTCCAGCTGTGCCAGTGATTCTCTGCTCTCTAAGGGTCTGGAAACTTCTGGACTCTGGAGCAACAACCTTGTTCCCCAAGGCCAGGGCAGACCTCTCTATCTGAGTCCCTTGGGGAAGCTCCTAGCATGTTTTCCCCCACAATCTTTCTTGTGGCACAGACAGCCTTCCTGAAATGCAGCTGAGATGAAGTCACTGCCCTGGTTAAAGCCTCCCAAAGCCTTCCCTTGCTCTTGGGGTCAAGCCCAGCCTCCTTAGCCTGGCACTGGGGCCTGTGTGAGTCCTGCCTACTCGCCCCCCTCCCCAGGACTCCATCCCCACTGCCCACCTCTAGGCTAATCTTGCTGGCCTTATCTTGGCCTCTGCATATGCACATGCTTTTTCCTGGGCTTGGAGTGCTCTTCCTGCCTTCCTCCGAAAAACTCAGCCCACTAGCTCCTTCTCCAGGGAACTCCTCTGCCTTCTTCCTCCTGAGTTGGGTGCCCACGCACGCCTTGTTTCGTGTTGGTAGTCAACGAATGTATGGACTTGGGCAAGTTACTCCTCCATCACCGCTGCAAAGTGGGGATACCAGCACCTGCTCATGGTGTTTCACAGTGGGGCCGGCCAGGAGCCTGGACCAGTGAGTGATGGTTCCCGTCCCTTTGGGGGACCGTAAGGGCGGCTGAGGATGGGGCCTGGGGGCGCTCTGCGAGTGGGGACATTCCCCTCAGCCCAGCGCGGCGGCCAGGGTTGGGCCTGCCCCCTTCCCCTCCTGGAGGCCAGGCGCGGGCCGAGGAGACCCTGCCTGAATGTGCCCTAAACCTGGGGGGTTGAGACTAGAGGGGTGCTCGACAGGCCTGCGTGCTGGGTGTCTTCAGATGAAGGGCGACGAAATCCTGAGGGCAATGAGCCTCCGTGCGCACGCGCGCTGGTGACACCTCCTCCCTCTCCCAGGGAAGCGCGGCCAGGGGAGGGGCGTTTCTTGCCGCAGGACGGTTGCTGGTGACCCGGCCGGATTACTGTCATCTGTGGACTGCCTGCGCTGTGCGGGCAGTGGCTCCCTCCTACCACTAGGTGGGGATCTGGAGTCGTTCAAACCAGGAGTCCGGGGCTTGGGTTCAGGCCTGGAGCCCCTCGCCCTCCTGCCGCCAGCCAGGGTTTCCCAGCCTGCCTGACTGCCGCCTCCCGGGCACTGGGCCCGCGCTCTGTGCCTCCACTCTCATTTCTAGCTAGGTCCTGCTGCCAGAGAATAACATTGAGGCAAATGAATGAGAACACCGACTGTGCAGCCCGAGGGGCCTGGGTTCAAATCCCAGCTGCACCTTTGGTTCTGGGGATTTGGCTCGTTGGGCCTCCACTTTCCTCATCTCTAAAATAGACTCGTCTACTCATTCTGCAAAGGGCAGGAGGAAATGTGGCTGCCCTGATCGCCACCCAGAGTGGGGGGAATGGACAGTGTTCTGTCGTCTGATCCCTCACATAGGACAGCTAACCTGGACAGCACCTGTGTTCCAAGACTTCCTCATGCTCTTGTCTCACCGATAGAAACTTACCTGTTCCAGGGCTCCCTCCCTGGGGACCTTGCTGGGAGAGAGGGGCCCATCTGACTTAATGCACTGCCTTTCCAGGTGCTGTGCTTGCAGCTTCCATCTGAGCCAGAGTGGGGGACCCATCTGGCCTGGGTCCCAGGGGCACCATTGCAGAGGCGCAGTTGTCCCCACCCCACCCCCCCATGCCCATCACACAAGGGCCCTGCCTCTTCTTCCTCCGTCAGGCTCTGGGTCAAGGCTGAGGGATAATTTCCCTTCTCCCCCATTCACAGGCAGGAAAACTGAGGTTCAGAGAACCCAGGACAGGTTCTATCTGTGGGGAAAAGGGAAGGTTTGGCCCAGGGAAAGGGAACATGGAGGTTGGGGTTGTTCCTTCTAAGTCACCAGTCTTGGTCTTGGTCACGTTGGTTCAGGTGTCCCCTTCTCCCATGCCTCGTTGATCTTTCCCCTGACATAGGAGGGATTTGTATGACAGTCCCCATCTGTTCAGACACCGGAACCTGCCGCGCCCAGAGGGAGCTGCCCTCCCTGACTCTCACCCCTTTGGGAGCCAGAGGTCTCTTCCCCAGGGTGGAAAGACAGAGGTTAAGAAGGGGTTAACTCTTCTTGCCTTCACATCACGACAACAAGTATGTGTTGAGCAATGGCTGCAGTGTCATGTGCTGCGCATCCTCCCTCTTTCTCTCACGTGCTCTGGACTCCTTGCCATTTTTTCTTTCTTTTTAAAAATTGAG
CTTACACAGTCGGGATACATCCTGCTGTTGTCTGCAAACAGCTTGCGTTTACAGGGAGCAACAGCACCATCTCTGGCTGAGTCAGGCCCATCTGCCTTCAGAACAGAGCCTGGCCAAGGGGCCACCTCCCCGCGCGGGACAGGCCAGCACACAGTAGGCGCTCAAGGAGCCGGGGACAGAGGCGAGGGCGGCCCACTCGTGGAGCGAGGGCGACACCCAGTGGCCATGTGGAAAATGACCTGCTCGAGCCCAAAGGCGGGTGGCAGCAGCGTCTGATCCGCCAGCCTCAGGCCAGGAGGCGGTGGCCGAGTCCGATTTGAGTCCCATGTCCTCTGGACTGCAAGTTGAGACTCCCGGTCCCAGGAGGGACAGCAAGGCCTTCTCCACCTTC
GAGAGGTAAAAATTATATCATTGTAAACAAGAAACCAAAGTTGCTTTTCGTTAATGAGGTGAATAAAACTGACATTTGCATCAGTCATCTTGCATCCAGCACAAGAAACCTGCCCGTGGGTAAGGCCGCCCTCTTGCGTCGCTGCCTTGTAATGTCAACTCGTCTTAGCCGCATCTGCCCCTTCTCCCTGCGTGCAGGTCAGCACTTGGTACGTTCCTAGGGAAACACCAGGCTTCAGTTGGCTCCTTGGGGCAGGGGCAGCAGCCGCCCAAGCCGGGCTACAGCTACTCTATCCGAACC
CCCCCGCTCCTGCTTGGCCATTCCTGCTCTCTGCCCCTCATGCCCTCAGTCTCAGGCCCTGAGGCTCCCTGGGGGCAGCTGAAAACCTCTGGCCTTGGTGATTCCACCAATTCCCAGGGGCACCCGGCCCGGACCTGTTCCCAGGGACCTGGTGCCCCCTGCAGGGCACTGGTGACACCGTGTGCAATTTGCAGCTACCCAGATAGGCACGCAGGAAGGACTGCGCTCGGTCCCAGCCAGGCAGGGACAGACACAGCCTCTGCTCTCAGTGTGGGGTGGCGAGGGCCTAAAAATGAAGAATCATACTAGAAACATCCCGACGAGTCTGGGGAAAGCTGCCCTCAGAAGGCTGT
CTGACCTATGTCCCTGTTCTTGGGAAGCTTCCCCCTCCCCAGCCTCTCTAAGCCACAGCCTCCCCTTGGAGCCTGGACAGAATGAGGGGTCAGGAAGTCCCTCTCTCCACGGGTCTGGCCACCCCCACTCCGGCGCCTGCCTGCCGTGCTGCAATCCTCGTGCTGGCCACCAGAGAGCAGTGCCCACTTCAGTCCAGAAAACGCAGTGTCCAGACCTGGCCCACAGCGGAACCCAAGGGAGCCGGCCACGTGGGCGGTCCTGGCCCTGCCCCCCGAGAGCAGCGGGTGGAATTCCCCAAAATGCAAGTG
CCTCAGCAAGAGGCCTTTGGCTCCTGAAGAAACCTGAGCCAGGGGCAGAGAGGCACGGACAGCTGCGGCTCTTCTGGGTGGGGAGGACGCCATGTGGCCGTCGCCTAGCTGGGGTGAATGAGCCACGGTTGTGCGGGCGGCAGCTTCTGTTCCACTGCGGCCAGGGCTACCCCTGCCCCTCCTCAGAAGCCCCAAGGTTAGCATGCGCCTGTTCTCCAGTCATCTGGAGGGTCTTGTGTGCCTTCCCAGACCCACTGTGAGTGCCCCATGGGCTGGGGCTGGGCTCTCTGGTCATCCCGTCCCTGCAGCAGATGGCAGGCGTGAGCCCAGCTGCCCAGGGCTGGGAGCTGCAAGCTGCTGTCTGTCCACCAGGTGTCAGTGTGGGTCTGGTCACGGCCGCGACAGCACTGGGCGCCGGGTGAGCGCCCGGGAGGGCTCCTCGGGATCAGCCGGGGCTGAGAATCCTGGGGCCAAGGGTGGGGCCAGAGGAGGGTGTCATCCCACATGCCTGCCCCGGTAGAAGGTG
CCTGGCTCCAGACTTTCCTGAAAACAGCCCTCAGGGAAAGGCACACGGACCCCTTCCCAGAGCGATTGCTAACACAGGCTCCGACAGCAGCTGTGACTCCAGCCCGGCCCGCAGAGCAGGCCACGGTGGGGGCCGGGCGCCCCCTGCTGGCCCGACTGCTCCCCTCAGGCTCAGACCACAGACCCAGCATATCCAGGCTCGGGGAACCTCCATCTCCAGGGCACTGGCATCGTGAGTACTCCGGAGCTGTAGGCCTGGGCTCCCACCCCACCCAGGGCCCACGTCCATCAGGGGTTCAGGCAGGGCTT
CCATTCGTTTTTTAAGTTGTCTTTATTAAGCGCCGCTGTGCGCCAGAAACCGGGAGCGGAAAGGGTCTGCGCCCCAGCAGGCGAGTGAGCAGAGCGCGCGGCGGGCGCGGCGGGGCCTCACCTTCTCCCGGGCCAAGCGCCCACAGGAGGCGCCCCGAGTGCCCACCAGGTGGCGCGCTGACGCCACTCGCCTCCCACGCGCCACACCCGCTTGGTCTCTTCATCGCCCCCTGCGGAGCTGGCGTGGACCGCAGCGACTTGGGTCCAGCCGACAGGTGGCCGAGGGGGCAGCCACTGACCTGGTGCCAGGTGTCCCTGGCTCCCTGCCAGGTGCCCTGCAGTCTAGCGGCCCTGCTCAGGCCCTGCTTTCTTCCCTTGCTTCTCACCTCTGAAGACACTGAAGTGTAGCGAGAAGGAGCCCCGCACGACCCCTTCCCGCCAGTGCTTCACTGGGGACAGAGCACTTTCTACCGGCTACGTGCCGTCTCACACTCGCCACGTCCTCACCCCAGGAGGCGGGCAGGATGATCCCCCTTTGCAGATGAGGAGGCTACCGCCCAAGAAGGGGAGAGAC
AGGCGGACTGGGAGCGTGACCGCTGAAACACAGCATCACAGGGAGACGGTTAGGCCTCCGGAGGGCTGCGGGGGGGGGTTGACTGATGTCAGATCTTCCACAAGAGATGGTGGAGCAGAGTCTTTTCTAACGCGCCCCCGGGGAAAGGGAGATTCCCTTTCCGGCTCTGCTAAGTAACGGGTGCCTTCCCCAGGCACTGACGTGACCGCTAGACCAAGGAGCCCTCTAGTGGCCCTGTCCGGGCGTAACGGGGGCTCACGCTCATCTTGTGGTCGCTTCTCACGGTGCCCCTTCAGCTCCTGTCTCTGTATGGCCTGGTTTGTCCTAGGTTATAATTGTAGAGCAAGGATTATTATAATATTGGAATAAAGAGT
GACAAGCAGGGGCAGGTGGTGGTGGGCTCATCTCCAAACAGCTGTGAGAGTTAGCATTAAGGTAGTAAGCCCACCAACCTCACCCTACTTCATCCTCCCCAGTCCTCTCCGCCCAGGTGGCAGGGAGCACGCCCTCTGCTGACCAGCGCACCAGTGGCTCCAAGTACCCAGTCTTTGGCATCAGTGGCCACCAGGCTGCAGCTCTGTGAACAGCAGCTGCAGAGGAGCTTCCTGCCAGCCCAGGGAAGCCATAGCCTGTGCATGATCAGCCCCTTTTAGGAAACTAAGGTTGATTTGATGGAGC
TCCTGGGGCATGTGTCCTCTTTGCCATGCAGGGAACACAGGGTCAGCAGAGGGGGTGTGTGGAAGGACCAGCCCGGGCCCGGAGAGCATGCTGTCCTGTGGGGTGATTGGGAGGTGGGGACCCAGCGTCCTGGGCTTGGGTTGTGCCTCCCTCCGCTCCCACTGGGAGGCAGTACTGCCCTGCCCCTCCGGTGTCACCACCTCCAGGGGTTGAAGACATCACCCATCCCAGTCCTGTCCTGTCCCACAGGCCCATCTCTACTGCATTGCGGCTGCCGTGGTTGTAGTGACTTACCCCGTGTGCATCAGTTTACTGTGCC
GCCCAGGTAGGATGAGGATTCGCATTAAAGGGGATCTGGGGAGTTGGGGATCTGGGATCAGCACTCTGCCCTCCACCTCCACCTTCACCCACTCACAGACCACTACTGCTTTGACTCTACAGCCAGGGCATGGCAACGCCATCTGGTGTCCCCTCCTGGCTTTGCGTCCCCACCCCTCTCCTTGCCAGCATACCTCTTTTGTGTCCCTGGGGGCTCTCATCCCAAGCACATCCCCCTAGGCTTGCTCAGAACTAGCTGAGAGAGCCAGGCACGGTGGCTCACACCTGTAATCCCAGCACTTTGGG
AGAGGGGGCCAGGGAGGGGTGTGTTTACAAACCCATAAGGAAGCCAGCCCCTCAGTTTCCTTCTTGCTCACCGCCCCCTCACCCCCACCCGAGAGCAGCCCAGGAGGCTACTGGGAGGTGATAGCTGCCATTCCAGGCCGTGGCCAGCAGGAGTCAGCAGAGCAGCTTGAGAGGGTAGCCTCTGCGCAGCGGCCTGGCCACGCCTCTTCCCTGGGGATGTGGATGTTAGGCGGGCTCCCCACCTGCCCTCAGCAGCCCGCCTGTGGGAAGCTCATTCGCTCACTCGCTCATTCATTTGGTTAGCCAAAGCA
AAAGCTGCTGAGGGCTTAAGAAACAGCAAGACCGCCAGCGTGGCCACAGCGAAGTGCCGGAGGGAGGGGAGGAGGGGAAGTCAGAGGCTCTCGTCACCTGCGGTTCTCAGGGGACATCTGGCGACATCTGGAGACATTTTTCCATTGTCATAATTTGGGGAGTACTACTTGCCATCGAGTGGGTGGGGGCCAGGGATACTGCTAAACACCCTGCAATGCCCAGGGCAGCCCCTGCTCAGAGAACGGCCCAGCCCAATGTCAAAAGTGCAGTAGTTGAGAAATTCTGCTCTAGGGCTTGGCTCTGCTCCGCTTATAAGTCACTGCGATGACCTTGCTGTCACCCTGAGAGGGGAGGAATCCATTGCAGGGGCTGGAGCATTAAGATCACACTTTGGTTGCAGCAGCACCCCCTGGCTGCCAAGTTGAGAATGGGCAGCCCAGAGGCCAGGAGGGCAGCAGGGAGCCCAGGGAGGAGGCCGATGGAACGCCCAGGTGAGAGGGTGGTGGCCCAGGAGAGGTGATAAAGGATCAGAGTCCCCACCTGTGATTTCATCTTCACCCAGTAATTCCAACCTGGGGCGCC
TCCTCTGAAGCGCTGATTTCTACTTCAGGAGGCCACTTCCTTCTCTCTACCCCACCCTCGCCCTATTCCCCAGGCGCTGGGCCTGCACGGTGCTAGCTTCTGAAGGGTTGCCGGGCAAGGCTGAGCATTTTCAGAGCAGCCATTAGATGGCACTGGCAGCCAGTGACTGGCCCAGGTGCGCTTCGGCTAAAGGGGCAACTGAACGAGCTTTGGTCAACCTTGGTGTCCTCTCCTGGCTCCAAGGGACAGGCTGTTCCCATTGTACCCTGCCAGTGATCTATTCAAGTAC
TGGGTCTCAGTTTCCCCATGTGCCCCTTAGAGATGTGTACTCATGAGGGTCTTTATGCTTAGGACAGTTGGGATTCAAGCCTCCCTAGTTGGGTCTCATCTGAGGACTGTCATACCCGTTGCTGCCACTGGGGGTCAGCACCAAACCAAGGATTGGGCGAAGACCAGGTCCATGAGGGATGGTCGGAGGGAAGGAGGGAGGGAGGACACCCCCGATCCCCCTGCCCTGCTCTGTCAGTGAAGAGGTGAGGTGGGAAGGATTCCCATGGCTGATCTCATTCATTCCCACTGAAGACAATCCTGTTCCC
TTCTTCTGCTAAAAATAACATCCTGGAGCCCAGGGAGGAGGAAAAAATAAATGAAAATCACCGGGAACGGGACTTGATCACGTGTGCCCGAGCCCAATCGACCCCTAAGGCGAGAGGCTGCGAGCAGCGCCCCCGGCGGCGCGCCCCCTGGCGGCCACGGAGTCCGCGGCGCAGAGACCCTCCCGCCCTCTCCGAGGAGGCTCAGCCCGGCTGCGGCGCGCGGCTGGGTCTCCGCCCCTCCCTCCCGGGCTGCAGGCGGCGGCATCACACGGGGCGGGCGGAAGCCTAACCAGTGTGAGACTATTTTTAGCACCGTGGCCAGGGTGTGAATGT
AGCAAATAATCTCCAGGAAGGTGCATTGGTGTCCAGCCTCCTAAGCACCTCTCTCTATATATTTGCAATTAAGGGCCCATGGTTCAGCCGGGCAAGGCCTCACTCTGTTGGGATGTTCTTCATGGCCACCAGCAGAGGGAGCCACACACCCAGCCAATGGCCGCAGCTGCACCCAAGGACTAGGACATGGAAACAGGTGGAAATGCTGAAATCACCCGGATGAGCGAGCGCACTGAGATTGGATCACAGCTCTATCACATCATGATCTGATTACTTATTTCCCA
GGAAGACAGGGAATTCCTGTTTACTTGGAGTCAGGGGTTCCTATGCTCAGCCCAACTGACACTGGGCCAGATGATTATTTGGAGTGGGGGCTACTCTGTGTGCTGTGGGATATTCACCAGCATCCCTGGCCTCCGCCCAGTAGATGTCAGTAGCACCCCTCAGCTGTGACAACCAAAAGTGTCACCAGACATTGCCAAATGTCCCTCAGGGAGAAGAATCACCCTTGGGTGAGAAGTCTGCACCTGAGGTTTTCACACCGTGTTCAGGATTCTAGAGGGAAGGTGAGCAGGTAGGCT
GTAAGAAAACCCCAGCGGGCCCTGTTTCTGATCCCTTGGGAGGCATTCATTTAAGAAAACTTGTATTTTCTGTGTGCCCCAACTTGCACGGGGGGCGCCAACAAGCTCTGGGAACAGATGGGATTTCAGAAGCCGGGCCTCAGCGCCAACCGCGGGCTGCTGGCTCCCTCTGCTGTCCGAGTCCTCACTTGCGTTCAAGTGAAAGAGCGCGTTTCCCTCCTGATTCTGTGCCAGGAGAAATCCTGAAGGCAAGAAGACTGGGCTCAGAGCCAGGGGCCCTCCCGGGATTTGATAGCTCCTATTTTGATTTGAGCA
AGAAAATCTACCCTGTCACTTCTAGACCCTTTCTGCACTCGTTACGGAATAAAGGCCCCTGACTCTGAGGGCAGGGAACTTCAGTACATGGAGGCCTCTCTCAGGGAACTGGTTTTGCCTGGCAGCACATTACCTGCCTCTGCAGCGAGGTGGCAGTGAAGGGTGCGTGCCCTTCCACGACCTTCATGAGCAGCGTGATCCACTGCAGGGAGCTGAGGGTGCCGCACACCTGCAGCGTGAGAGCGATGCTCTGCACAAACCCCAGCGTGCACCAGCTCCGGTGTTGCTCCCTGTACACCAGCCTGTTTGGAGAAGCGGCGG
AGCTGTTTTCTGCAGGTACTTGCAGTAGCAGCTGGCCTGGGACCCACCCCCGGGCAAAGTCCGCTCCGGAGTCTGTCACTTCCCGGCGCGGGCCACCCAGCCCCTGGCGCCCTGGCGCTCAGCGCTCCGCGGGCGCGCCCTCTGGCGGCAAGAGCCCTGAACATTTCGCAAGCGGCGAAGGCTGGCGCGTGTTATCCTGGGCACCCACCGGACCGAATCGCTGGGCAGGGCTGCAAGGTGACTTGCTAACGCAATCAGACCAGAAAGGAGCGCGCGTCTAACTAAGCGGGGGAGGGGAGAAGCATG
CACCCAGCCTTCCTTCCCTGCTGCTGTTAGGACCTCCTCCTCCACCCACTCCTGGTGGGACAGACCCAGCGCCCCTTAGCCCAGCAGGTACTCCTGGCCCACCTCTGCTGCACCCGCTCACCTGGCGGAGCAGCAGCGCCCCCTGCCGGTGGTCCGGGGCTGGCCGGCGCGCCCTAAGGCCGGACTCTTAGCTTCTGCCACCACCTGGTGGCCATTTCTGGAAGCGCAGCTGGGAGCCCAGATCCGGTGAGCAAAAGCTCTCGTGGGTTCCAAGAGAGGCCCTGCTGGTCCAGCCAGGTGTGGCAACGACCAGCGCGCAAAGTATTCCAGGCAGGGCTTGACGCCTCCAAGCTAGTAT
AGGATTCCTGAATTCTGAAATTCATGGGTTTTTGCTCGAGCTAAAGACGTCCCCGGCCTAGGGCAGCCCAGCCTGGCCTTGCCTGGATTCCAGACAGCATCCAGGGCCGACGTCTGGATCTGTAGGGAGCGCTGTTCTCTGCCGCCCTCCTGTGGCCGCTGAGCCCTTCGCAGATCGCTGCTGAGAAGATTCCGCTCCTCCGCAGAGCCGCGTTCCTCGCCCCCTGGTGGAAATTGCGTATATTACAAGAAGCGATCTTGGGTTTCTAGCCGCAGCTTTCCCCCAACAGTTTCCCTAGTTTTGGAGGCATTCACAACCTCTTCAAAGCTGGGAAGGTCTTCCGGAGATTT
GTGGCTGGGATTTTAACCCTTCATTTTCTTTCTTGGACCCACGTTACAGCGTCGGCGGAGATGAGAACATCGGCACCGTTACCACCCTGGCGAGTGAGTACGCGGCGGCGGCCGGGATGTTTGGTTTGGGGCGGCCCCTGCACGCTTCCCGCTCCCCCTGCAGGTGGCGCGGGCCTCGGGAGGAGCCCCGGCTGCAGGAGCCCGCTAAATTCACCAGGGGGCGCTGCCTCCCGAGACTGCCGCCCAGCTCCGCTTCCGACAGTGACGAAAGCCTTAGAGTTGGGGGTGGAACGAGGTTCGGGGCTTGGGGGCCGGGGGCGGGGAGGTGTCAAAAAGAAATTGTGTTTGACCAAAGGAGGAA
GTGGTAGAAGAAGAAATGATTACGAAAATCCTGGATAAGCCAGCTCCCTTTCAAGGGGATCAGTGTCCTCAGTCCCCCACCCCCACCTAAAAAGCAGGTCCCATTCAGCCCAGCCAGCTCATCCCTGCAGTTCCATCCAGGACCTACAGGTGTCGCCCTCCGCATGGCGAGGCCCGGAAGGGCAGCTGGCTGCAGGAGGCAGAGGAGTCTGGACCGCCTAACCTGAGCATGTGGAAATAATATATGTCTTCAAGTGAACTGTCTGGTCCTGGAGAAATAAAATAGGACATTCATAAGCAGTT
CCAGCAGACTACAAACAACTTGCAGTGAAATGTAATAAAAGAGTCCAGAGGGAGTGGAGCATGATGTACACCCCAGCCCTACAGAAGTGACAGCCCAGCCCCTGCGGCTGCATCAGGCTCTAAACAGAGCAGGTGCTGCCACCTCCTGGCCCCACTCAGGCTGAGCCACCGCAGTCTCCAGATGCATTTGGAATCTCAAATTGGGAATTCTGGAGATTCGGCCTCGAAAACACCCCAGAGACCATCTAACTCTTCCCACCCCATGTGCAGAAGAGGAAACTGAGCTCCCTCGATGTTGGCAGTTTTCCCCCACGTCC
ATCCCCTGCTCTGAGTCTCAGTTTCTCCACATGTAAAATGAGGCAGGTGGACTTGCTTGTCTTAAAGGCCCCTTCTGCCTGGGGCTGGTTCTTTAGCCCAGTCTCTGCTTCTCCCTCTGCGGGGATGTCAGAGGCGCCCTCTCGTGGTCAATATTGGCCATGCATCCTTGGACTTGGCGCAGGTTTTTGCTTGGCCTCTGAGGGTGTGTGCTTGTGTGTGCATGTGCGTGTGAGCGTGCCTGTGTACTGGGAGTGGTTACACAGCGGGTGCGTGACAGGCTCATGACACATAGAATGCAGAGCTTCGCTAACTCT
CTTTGCCCTACTTTGTAATACTGGAGCTGGACCCTGTTACTAATTCTCTTTCGTCAGCTGTTGCAATGTTACACTGTGTCAGTAGAGGGTGCTAGAGGGAAACTGCAAGGTATAGCAGAGGACCAGCTCCTCCTTCTGGCTCCTCCTGGACACTGCAAGGTAAAGCAGAGGACGAGCTCCTCCTCTTGGCTCTAGTGTGCCTTTTTTCTCCCACAGTGTGATTGTCCCAGCAGGGGGAAATCCAGTGGCGCTTTCTCCAGTGATTTTCCCCAGCATCCAGCAGAGGAGGCTCTTGTACTCCAGCTCCAGTCCACTGGCACCCCGGACCTTCTCCACTGCCCAGTGGTCTGCAGCCACACTCTCTCCCTCAAGGTGGGACTCTCATCCATGCTCTAACCTCCTCCTCTGGGTAATCTTCCCAGC
TGCAAGACTAAGATTACAACCGAGGCCCTGCCCTACTCACACTATGGGTTAATGTTGCCAATTTAGCCATAGGGAGGGCCTGACTTCCGGCAAACTCCTGGCTTGCAGTGCTGAGCAGCAGGGCTGAGCAGTAATTAGTGGAGATGACCACTAGGTGTCACTGTCGCACCATTATCTGCGGCTGCACAGTGGCCAGATTTTTTTTTTTTTTTTTTTTTTTTTTTTTTTTTTTTTTTTTTTAACCTCCCCAAAACATGTGAACGCTGGCTT
AAGCTGGCCTTTTGGGCTGAGTCTGGCTGGCAAGGTATTCCATTAGCCAGGGTTTCCCAGAAGAGCTTGTGCTGAAACTGTCATCTGTGGTCCTGTAGCTGGAAGATGTCCTGGTGTGGGGATCGTGCACCACCTAGCGTTGACATAAGCCACTGCACATACCACAAAAGTGGGAAGGAAGGTGCCCTCCCCACAAAGAAGTCTGTGGAGTTCACCGTTTTTAAGTGCACTGCCAAATGCCATAAATGCTCACATATGTTACTTCATCTAGCC
TTCGCCTTTATTAAAAACAATAATGGCTTAGGGTTTTCAGGGATCCTGAACTCTAGTCCTACCCTAAAGGCCCAGGGACAGGGCTGTCTCTGCGGTTGTCCCTGGGCGGTTCTCCCCGTCCCACGCGGGCGCCCTCTGCTGCCCGCCCTGCACTCCCATCCCTGCCAAGCGAGAAGTAGGGTACCAGAGGCTGCACACCGAGAAGCAGCCACGGGGACTTTACAGCCCCACAGGGAGCCACCTAAACGGTTTCCGATGGAGACCTCAGCGCGCCCCGACAGCCCTTTCTGGGGCCC
CCAAAAGTGCTGAGTCAGCCATGGGGCGCCTGGGAGCTGGGCACCCTTGGCCGCCAATCCTAGCTTTGCACCCGCACAGGCCTGGGAAGGCAGCTCTCTCACCTGCACACACCCCAGAAATCAGGCCCTTCCATGAGGTACATTTCAGCCCAGCTCCCCTCCTCCTCCCACCTCCCTGGTAGGTGGCCCCAGGCCCGGGGTGTTGGAAGGACTCACCTGCACAAAGTACAGGACAAAGACAAGGATCCCGCACCAGCTGTGTAGGCTGTACAGGTCAGCGTAGCCCTTCTTCCTGTGGTAGTCGAACACCGCCACCAAGCCTGGGCCAGAGACAGGTCATATGAGGACAGGGTTGGATGTGGAAAAGGAAGGTGTAAGATGACCCAGGGGAACCAGCTAGCGGGACTTCTGGGCTTTAGTCCCAGCTCGAGGGCTGCCAGCACCTAGTGGCCCTGCAGGGGATGTTTGGGGTGGGGGCGGGCCCATCACAGCTCTGGGGAGGGAACAGAGCAGGTGAAGCGGCTGTTTGCCATACCTGAAGAGGCAGGCAGGTGGCGGGGAAGGCCGCGCCCGGGAACTCACCAACCAGGGCGATGACGAGCGCAAAGATGTGCAGCAGCCCGTGCAGGACCTTGGTGGTGCGTTTAGCTTCGTTCCTGAAGACACGGTAAACCAGCAGGGCTGTGGGAGGTGAGAGAGGGAACGTGAGTGCATCCGCCTGTGCGTGAGGCCTCCTGCCCCAGCAGCAAGGAGGCACCTTGGTGGAGAGGTGATGTGAGCTGACGGCTTGTAACAGGAGCCTAGCTGCAGGAACCGGAGGAGAAAGCCAGGTTCCCTGGG
CAGCTCCCTGGACATGCTCTGCCCTCTCACCTGTGGGCCTTTGCACGCGGAACACCTCTCCCCAGCTCCCATCCTCTTTACTGGCCCACATACATTTCAACTGGAAAGCATTTTCTGAAGGCTAAGACTGAGCTGGGTGGCTGCCCACACGCTCCTGCTGCACGGAGCCTTCATTTCCTAGCCAGGGTCTCCCGAGACCAGACTCGAGACCGCTCCCTGCTGGGCGGTGGCTGCTGCTAAGCTGCTCATGGGCTTCCCTCTTGGCCAAGATGATCATTTGCTTGTTTGTGGGTTTATTGACTAGGTATCACTCCCCACGAGGGTAGCGAGGACTCTTGTTCACTGTATTTGTGCAGGACCCAGTGCTGA
ATCATTAAATCATATAATCCGCTTCTCTGGAGTCAGAGGTTGACAACACATTAGCACTTGACTCGAGCCTCTCCCTGGAGGAGGACATTCCGTCTGCGGGGAGCCGAGTCCGAGGCTGGAGCAACTCTGGAACCACAGCCCTCCAGTAGAGGGCACACGAGAGCAGGCTATCTGTGGAGATAGCCTGTTGGCACAGGGGTGAAGATGACAGAGGCGAACCCAAGCAAAGAGAGTTAATTAGCAGAGTTTGCCCTCCAGGCTCGGAGGGCAAGTCAGCCTGGGGACCTGGAGTTAGTTCCCTT
AGTGTGGGCAGCTCCAGCTCCCTGCACGCTCTGTGCTCTGCCCATTCTAACGTCTGTGCCCCTTCTTCTGGATGGCTGCCGGGCTTGGCTCTGGCCCCCCTGTTGGATCCCCTGGCTGCTGGGTGGGGAGAGGGCCACCTACTGAACCTGAGGGTGGGTCTGGGTGAGTCCTGGCTCTGCTGCCACCTGCTGGGCTCTGGAAGGTCCCTCACCCTCCCTCTGGGATCTCATTGGATTCCTGTAGTGTGGGGATGGTGGCAGATACTCTGGCTGCTACGTGAGAACAGTGTGCCGATCCCTGGGGTTTCTCAAGGCGTGGCACCTCACCTCACACCTGCTCCCTGCTGCTGAGCCCCACGCCAAGCTGGAGAGCGG
CCCATTCTATCTGGGAATTCTGAGGTAGTCATGGCCAGGGGGTATGTCATGGGCCATGTATGAGTTGTCATGGCCAGATGCTCCAGGGTGGAGCATCTCTGGGTGTTCTTCAGCAGAATGCTGCCCCCTAGCGGGCGGCCCACATCCTGGGCAGCTCAGGAGTCACTGGATTTCCTCGCGCTCCCGCGCCACCACTCTACTGTCACCCAGCGCGGCCCAAGTCAGCCCTGCCACCAACGCCCGCCGCGGTCGAGAAAAGGCACCCCTTAGCATTTATGGCTC
TTTGCCAAGGCCATTCGTTCCTAGCTGTTTTACAGGTAGGTTAGCTTTCTCAATGCAAGTCTGTGGGACGGATGGAGAAAAATTCCCCGAGCCCTTTGATCCTGCCCCAGCTGGGCCCCGCCGCGCTGAGCCTTGGGCGCGCCCCCTGCTGCCCGCGGCCGGAGCCGTTCGCCACACCCCCGTGTTTATGTCGGTCCACGGGGGTTGCCTGTCCCTTTAATTGGCATGTACCAAGTCCTTCCAGGTCACATTTCCTCCCTACGTCCCAGCCGTTTGGACTCACTGGCCAAAAGTCCAAGAGGACGGAATGTGGAGACAGTGTTGTATTTTTGCGGGGAGTTCTAGGCCGACCGGGAGCGAGAGAACGCTCGGGGGCGAAGCGCGCCATTGCGGCCCTCCCCGCCGCCTGCGGTAGTCCAGTCCCAAGATGGCGGCCACCATGAAGAAGGCGGTGAGTGGGGAGCTCGGGGCTCTGGATGCTCGGGCGGCGCCGGATCTCGGCCGCTGGGGCCCGGGCGCGGGATGCTGGGGGTGCGCAGCTCCGAAGCCCGGCGTGGGACCCGAGGCCGAGGCCGAGGCCCTGAGAGCGGTCCCGCGGCAAGGCCTGCTCGCGCCTGGCGCCCTGAGCGTTTTCCTAGGCACCTGGCCAGCCGAGGCGGGGCGCCGGGGCTGGGGCCGGGAGCCTCGAAGGACGCAGGTCCGCCTCCCGCGATGCCGAGGGTGCCCCCGGGGAGTCTGAGGAACCTGCAGCCCCGGCCTCGCCCCTGAGGTGTGGGAAGCCGAAGGTCCCGTTGAGTGTGGTTGGCCTTGACTCGGGCGTTGCACCGGCATGATCGCATTAGCCTCACTGGTTATGGGTAGCTGCTGCTGGGAGCGTGGTTACGGGTGAGGAAACTGAGGCCCAGAGATGGGGAGTCACCTGCCCGAGGTTACGCAGCTCATAACGGGGACAGCAGGTTCCTGCATCCCCAGATTAGCAGGCCCCAGAGACCCTGTGTCCAACCTGGAGCTGCCCATTTCCACGCTTGATGCCCCTGAGTCCTTCAGGCTAAAACCAGTATTTATTGAGAATGGAAGATGTGCCGGGCCCAGCAGCCGGCCGTTTATCTGTTATCCTCCCCGCA
TCCAGAGGTCGGTCCTAGACGTGGGGAGGCAGTCAGGGTGAGGGGACCCCAGGGACTGAATAGGGGCCTGTAAAGCTGCAGCCCTCCGCGTGGGGCCCTGGACCCAGGTGGAAACCAAGCGAAGGGATGAACCGGGGCGCTGAGCCCCATGTCCCCAGCAGATGGCGCCCTCGGCCTGGGAAGGGAAGGGCTTGGCTGGGAGGAGGGCTGGTGATGGAGGAAGCCCTCCCTGCCTGTTGGCGGTCTCTGCTCTCTGGCCCCGTTCACTTCTGCACAGGTGGGTGGAATGCCTCATGCTGCAGAGCTATAGGCAAAGTCAGAGGGGGTGCTTTCTATGTC
GCCCGACCCCTCTGGATCCATCATTGTGCTGTCCAGGCCGACCCTCCTAGGTGCAGTCCGGCCCCAGCACTTCCCTCCCAATGAGTTTGTGCTACCGCCCAGCTTCCGCTCTGTAGTGACAGCCTGTGGCCACCAGAGGGAGCGAGGGGCCGTTCTGCCGCTCTCCCACCTGCCCTGAGGGCGCTATGCAGCAGGTGCGGCAAAGCGCGCCTCCTCCCGCCCTGCTGCACACCTCCCCACCGCGGTGCGGGCATCGCGCTGGCGCTGTGGCACTGACCCTTCTTTGACTTTCCTTTTTTTTTTTTTTCAAATCTAATTT
CGGGGGTCACTCGTGCTGGGTGCTGCGCTGTGGCCTCGTGTGCGTTGCCCAGTGCCCCTCTCCCAGCGGTGCTGTCCACTCATGCCTCGCTCTACTGTATAGGTGAGAAGACTGAGGCACAGAAAGGCGTGGCCAGAGCTGTGCAGCGCAGGAGTTGGAGCTGGGATTGCGCCCAAGCGGCCGGCAGGGGCTCCCTCGCGTTCGTACCCACAGGCGCAGAGCCGTTCTCCGCCGCCAGGTGGGGCTAAGTCCCCGCTCCCGAGCAGCGGCTTGGGGATCCCCGGCGGGGCCGCCAGGTGGCAGCAGCGCTCTGGCCGCGCGGCTCCAGCTCCCGGGCGCCCCGCGTCCCCAGCCTCCCCACCGCGCAGTCGGCTCCTCTGTCACCTCGCCCTCCCAACCATGGGGTCACGGGGCTCCCGCCCCTCCACTGTCTGCGGGCGGCCTCCAGAGGT
GAGACCACCTCCAAGTAAAGGAGGTTGCCATGCAGAGATCTAGGGGCAGAGTGCCCCAGTAGATGCCAATGTCAGTATGGACAGAATCAATGAGTCTAATGAGAACCTATTGTGTGCTTGGTACTGTGCTGCGTGCGCCCCCTGGAGGATAAGGAAGTAGAACCGTGACGGTAAGACAGAGAGGTTATGCACTCCCGAGCGCTGGGGCACTGGAACCGGGCTGCCTGGGTGACTCCACTATTACCAGCTACGTGACCTCAGGCAAGTTCCTCAACATCCCCATGTCTTAAATCCCTCAAGTATAG
CCTCTAGCTGAGGTCACGGAGGAGCTTCTTGCCCCTCTGTGGGTTTCTTCCCTTCCCCGCGCCTTTCCAGCGCCGGCCAGTTCTCCCCCAGTTCCCTTCCAGCCGTCCCAGGTCCGCTTCCCCTGGGCCCGGAGCCGCCGCGCCATTGAGGACACTCTCCTCGAGGTGGCAGTAGAGAGCCGTTCACTGCCCAGTCCGCTGACGTCACCTTGTTTACCCGGCTCCGGGTCATTTTTAGATCTAAGATCACAGGATGTTAATTGGGCCAATGATTTCCCATTCATTTGGGCAAAAG
CCCCTCTTTGGCCTCCGAGGACCCCGAAGCCTGGCAGCAGTGCTCAGCCTTGGACCCCGCGGTTCCGCGGCCGGACGCCCCTCGCGCTGGCTGTGCGCACCCTGGCGCAAAGCACTGCAGGTTGGAGGCGGAAAGCAGCGCGCTCTGGGGCCACTGGCGGGTTTTTGCTGCCACCTCGCGGCGATGGTGCATAGCATGCGAACCCTCCGCACCGCGGGCCTTGGTAGTGCACGTGGGTGGTGTGGGGGGCCTTGCCCTGCCGCGCTGTCCTTTTCTGCTCGAGTTTTCGCAACACCTCTTCCACCGGGATAGCCTGCTTCTCCTCTTGAGGGACTGCGCGCTGTC
TTGCTGGGACAAGTGTAAAATGGGCCTCTTTGTACGCAGGTGAAGTAGATTTGGCAATCACAACAGACCCTTTGTGTGACGATTGTGATGATAAGCACCTGTCGTTCTCCACTTGCCTGCTGTTTGCCGCTGGAGGGAGCGGCAGCTGCCACTGCCTGTCATATTGGGCCTGGGGCTGGGGAAGGGAAGAGCCCCGCGTGCCTGCCCTCTGGTGGTCAGAGTTTGCAATGACAGTCTAGTTGAGGGACCCGCCTCCCCACAGCCCTCTCGTTTGGGGAGGTGGAACCTAACCCCCCCAGTCCGCTGTGTGAAACCCAGAATGTTCTGTTTTGCTCTTTGTAAGGGGCCTAACGCATACACAGG
TCCCCTCGGGGGATACTGGCACCCTAGGATGCACGCTTCCAGATGGAGCCAACTGCATGCCCGTCTTTTATGAACCAAGACACACTGCCAGCCCTGGGACCACTGAGAACCCAGCAGGTCTGATCTTGTCCCTCTGACGCCCTCTCCTGGTGGTCACAGTCAGCACGCATTTCCAGCCTGAGCTGGAAATTCACACTGGCAGGTCTATTGTCTGTAGTTTCTTGCATACATCAGATGGAAGAACCAGAACTACCCCACAGCTGGGGTTCCTTGGCCTCCTCCT
AACTTTAAGCCAAGGCACAGAGCTCATAGCAGACTTTGAGAAATATCTCACGTGCCCGCAGCCGTGTTCCTGCTGGATGCGTGGAGGAGCTCCTGCCCTGCCTCTGGGTGCCGGTATTTGGCCCCTGCTCTGCCACCTGCTGAGCCAACCTGGGCATGTTACTTGGTCTCACCGAGCCTCAGCTCCCTCATCTGTAAAATGAGGATGGCCGTGCCCTCACCTCAAGGGCTGCTTGAACGTCAGATGAAGCCGCGTGAGGCCAGGAAGCACACGGTGCGTGGTAAACAGCTCTTGTCCTACCACTTGGGAAACTTGCAAGCAACACTGAGTGGAAAGGACCTCAGAGATGACCCAGTTCAGAAGCAAGAAGGGCGAGTAACTCGTCCGCAGCGCTCGCGGGGAGCCAGGACCAGGGCAGACGCGGGAAATACTGCCCTCGGGCGGCCGCGCTGTGCTGAAAAGGGAACACAGGACACCCCACAGGCAGCCTCGGTGCCACTTCGGGGTCTCTCTGTCCCACCACGGGGTGCGCTGTCCGGACCGCGGCCTGGGGACGTTCTTCCGCCACTAGAGGGCGGCCCAAGCCCCGAGCCCGCGGCCCCGGGAGGATAGGATGCCCGTGGCGTGGACCCGCGCAGCACAGCCTCCCCGCGCGGCCTCTCCAGCCGAAAGAGCCGGCGCCGCCACGTGGAGGTGTAGGTCCGGCCTGGCGCGGACACCTTCGTGAGTGGGCCCGGCAGGAAGAAGAGTGTGGTGCTATAGGACCTTGTAACTCAAGCTAAGTTTTGAG
AAGTGTGATTGATCACAAGTTAATCCTAAGTGGTAAGAATGAGTCCCGCGTTAATCAGGGTTCTGGTGTGAAAATTGCTGAGTTCTTTTATGCTCTTCCCCTCTTGCAGACGCCAGAGGGCGACATAGACGGCGGGACTCCAGCCGCCAAGCACGCCCGCCGCAGCCCCACAATCGGCCACGCGGTGGCGCTAAGCCACACAATGCTTGGTTTGCCGCAGGCTTTGGGGAGCAGAGGGCTGACCGGGGGAGAGCGGAGACCGGGTAAGGGGGGCCTTGGGAGCCAGGGAGCCCTGAACCAGAGGGTCAAGGACCCCTGGACGGAGTATTCCCCGGGCTCCCGG
CCTTTTGTTTGTAACACACTAGGAGATGACAGCCTCCCCCTGTCTTAACAGTTAAGGAATTCAGCCACCTTAGTCCTCCATCCCTCTGCACCTGGTCAAGAAGGTGGCCTTGGCAGTATCTGCTGCAGTGTGCACAGTTGGCCGGTAGATGGCAGCTCAGGCCAGTTTATCTGGAGCCTTGGACCCAGGAAGAGCTAGTTCTGTTTTTGCTGCAAGAGGCTAGGTCCTGCTTGACCACCCATCAGACAGTATTCACCTTCTCTTCCTAGGTAGGAGGGAT
GGAGGTAATCACATCTGCTTACACGGCTCAGGGAAGGAGGTGACTTTGAAGTGGCTTATGAAGGAGCATTTATGGGCTTCCCAGGCTGATGTGGAGGAGAGGATATTAAAGATAGAGGAGGTGATAGGACCACGGCATGGCAGCCTGGCAGCCTAGCAGCCTGCAGGTGGCACTGTGCAGTTGGGCCACTCTAAGAGGGTGGTAGAGGGGGAACCTGAGCATGGAAACAGGAGAGGTTAAAGCTGGACAGGTAAGCCAGAGGGAATGCTGGGGCCACATCAGGGAAGAGTACCCAAACAGGTGGGACAGATGGTTAGAGGCC
TTTCAAGAGCTGTCACCCTCACTTTTCCGACCCAGAAGATGTTTGCACAAGATCAGTGTGTGTGAATGGCCCAACCAGAATGTAGTTGCACCCCAGCGTCCAACAGCAACCTCTTAGCCACTAAACTTGAGCCGCAGCGCCCTCTGGTGGTCACTTGACAGTTTGAGTTCTCCAGGCCCCCTTTTTAACTGGGGAACATCTCGCCTAACCAGCACCTCTGTTTCTCACCTTTTCGCGCAGGTGAAGGAGGCCATGCAGCGGATTCACGACCGAGGGAACATTGGCAAGTTAATTCTGGA
AATAACTGGTTATCCCTCAGGTCCTGCTACCCCATCTTTCCTGATCCCCGATCCCTCCAAATACGAAGCACCTCGCATTTGGGTCAGCAGCTGTTTCCCCTGCCTGGTGACAAGGCCGGTGTGCAGAGGGCAGAGGAGGGAGCTTCTTCCGCCACACGGTGGCGCGCGCGAGCCTCCCAAAGACCGGGCGGCCACAGCTCCTCACCTTCTCCCCATTCCAGCCCCACCCGCCCGGGCGCAGAAAGAGCCGCGCCCCCAGCCCTCCCGGGCAGGACAGCCGGGAGCGCACCTCGAGGGCCCGGGC
TGTCTGTGGCTCCCCTGCAGGAGCCATCCCCTCTCTGAGCCTCAGTACTTTTATCTGGAAAACGGGCCGATGGCTGAAACGTGACCAGTGGGTCGCACTTGTTGAAGGTCGGCCGGCGGGACCGCCTGGGTGCAGGGCGCCACCTGGAGGCTACCGCGCAACGTCCTCGCCCTCGCAGGACCAGTTCAGTCCCAAAGGGGGCGCAGCATCTCACACAACTAAGGGACCAAGAAGGAAAAAAAAAACCCATCTTTCGGTTTATTGAAGGAGCAGAAGGGAGCGGGGGGTGGGGGGGTGGGAATTAAATGCTTTTGCCTC
AGCATCCTGCGTCAGAGATGCAAGGAAGACCAGCGAGGAAGGAAGAGGATCCTGGCCCCGACTGGACACCGCGGGTGTGGACCCCAATGACCCGCAGTGAAAGCCCAGGACAGAGGCTGGGCTGACACAGAACGACCTGCAGGAGCGCTGCTCAGCTGTGGAGCAACACTGCCCTCTGCAGGCTCAGCCCCATCTTGGGGTTTCGAATTAGCAAGGTCACAGACGTGCTTTCTTTTCTAGAAACAAGTGACCCTGTTCCTCCTTTACAAGGCACTACATTCCAGAGCAGGCCTGGGCACCTGGGAGCGGAGGACTGGGGTAGGAAGTGGCCGGCATGCT
GCAGAGGGCTCCCCGCAGGGCAGCTTCCACCCGCTGGTATCTCTTTGAGCCCATTCCCATCTGCTCAGGCAGCTGCTGGGTCTCCCTGAGGCTGCTCTGTGAAATGCCCTTTAGCCACTAGGTGCCTGGCAGCCTGACCAGGGACCACTGGAGGGAGCTGTAGGACAGGCTGAGCATGAAAGCTGCTTCCCACCCCACAGACCATCAGCTCCCAATCACCAAGGGATCTTTCCCATGGCCCTGGGGTCTCTCACTTCCACCTCTCTATGCCCTGGGCCAACTCCATCTCT
TTGTCCTTTAGCACAAGGGCGAGCAGCGTAGGACAAAGACTCGGGCGGCAGCTGCCTGGTTCGGCGCGCAGGGGCGGCCTCGGCCACCCGGGGCGCCCGCCGCCTCCACCGCCCCGCGGGGGAGGCCCGATGCCCGTCTTTGTCTGTGCCGCCGCCGTGGGCCGGGTCCGCAGGAAGCGGGCGCCATCGTGCGGCCTGAGCTGGACACTGCGCCCCCGGAGGCGCGGAGGCGCGAACCACCAAGCGTGGCTCCAAGCTCCACGGGGACGCTGGTGTCATCGTGGCCACGACTGCTTGTACTGTTGTGGTGCGTTCTCTTTTGTATACTAAGTGCTGTGTGAACACAGAACCACTTCC
TTGACAAGCCTAGTGTCAGACCTGAGGTCCACAAACAGCTCCAGAAAGCCCCAGAAGCAAGTAGCAGAAGGCCACTCCAATCTTGCCGCCAGGCCACACCGTGCTCACGCAGGTCCCCATGCAGGACGTGCTTTGCTGCCCTCTGCTGGCCACGTCCCACTTCCCACAGTCCCCAGGCATTGGCCTCTCCTGCTGCACCCCAGGAGCTGTTCTCGCACTTTTCCTCTGCTTCCCTCTTCCCTCTTGATAGCAGTGTTTTTAAGAGAGAAGGTGGCAAGGAAAAGGGAGACTGCATCTT
CTTCTCCCAGCTCCCCTCCAGGCTAACCACCTCCACGCGGGGGCCGGGTGCTGCTGCTGCCCTGAGAGCTCAGCCCCTTTCCCGGGGCGGGCACCGCTTCCCGGTCCCGGGCCTCTCTGCTCTCCCGAGGCGATAGCCACCCTGCGATCTCTCGCGCGGCCAGCAGGGGCCAGCATCCCCCGCGGAAAGGGTCGCTGGGCTGGGCTGGCCGAGAGCCGGGGATCGGCGACCCCGGGCGCCGCTGCCAAGCCCCCTGCCGTGCGGGCTGCTGCTTCGCCGTCCCAGCCCCGCAGCCTTTTGTGTCTTTCCACTTCTCCCCTGGCC
CTCTGGCTCCTCGGGGATAGGAATCCACTGTGCTGTGGCGGTGGGGGCGCTCCAAGGTGCTGGGTGGTGTTGGCCAAAGTGTTTTGTAGTGTGGTGACAGTGATATCCATCCTCATTTGCTTGTGCCTTATTTGCATGTGCCTCATTTGCATATGCCAGCAGCAGCGGCTGTGGCAGTGTGGTGGAGTGTATGCTCATTGGTTGCGGCAGTGTGCTAGTGGGTCCCGGGGTGCCTGCCTCCAAGCCAGTGTTCACCTCAGTGGCAGAGGCAACCCATTCGTGGGGATGCGGGGGCCCCCTGCTGGCAACTGTGCATGCCGTCATGCTGGTGGTGGTGTTGGCACAGGGGTGGGGCACTGGCAGGCACAAGTCTGTGTGCACTGTGTGCACTGCCATCAGGGGTGGTTACTCAGGGCAGCAGGGAGTCTGCTGTTTTCTGCCTGGTTTCACTCCCACAGCAGTGTTGGTACAAAGGCAG
CCCCAGAGAGCTCTTCAAATCTGACTTTGAGTCGTCACTGAGGGGAAGGCCGGCTGGTCTACAGGAGGGGGCCTGTGGGAAACCTGGGGGCGCCATGTTGAGGTCTTCTGGCCCCTCTCCTCCCTGAAGGACGCTCCTGCAGTTCCTCTTCCCTGCCACACGGGGCTGCCAGCATCCCAGGGGTAGCCCTGGAGAAGGGGAGCCTTGTTCCATCCCATCCCGGCGATGCCTGGGACCCTCACTGCTGCTGCCAGGGCTGATCTTGGAGCCGGGAGTAGAGAGGGGAGGAAAGAGGCTGGGCGCGGTG
TCATTGCCTCTGGTCTCCTGGAAGGGGGAGGGGGCAGGAGTTCAGATCCCTCTCACCTGAGAGATTCTGAGCCCTCCTTATAGGGGCGGGGCAGGGGTGGAGCCCACAGGAGGTAGGAAGGGGCTTGCTCACTGAGGCCACACGGGGGCGCCAGAGACCAGAGGAGGGACAGGCGCTCCAGCCAGCATTAGGGAACCGGAGATAGGGAAGGGCTCCTGGGTGGGAAGATGGGCCTCTCCTCCGCTGCCCCTCGTGGACACCCCTGGTGAGGCCTCTGGGCCCTGCCTCACTCCCTGTGTGACCTCAGGCAAGTCCCTTAACCTCTCTGGTAAGTTCTCAGAAAGGT
GCCCACATAGTTAGGAGACTACCAAAATAACAAAGCTAAAAATGGGTCAGGTATCAAACGGGTCAACTCCAGTACCGGCAGGCACATCCGGGACCCTCCCCTTCAGGGCAGGTGGACTCCTCCTTTCCTTTCCCCGCAGCTACTGTCCCAGGGCCTTAGAGGAACAAATAGCCCCTGGCTCCAGATCAGAGCCAGTGTGCCCACCCATCCCTCCCTGCTCTTTGAAATTCCCAAGGCCAGCAGGGGGCCCAGGCCTGCAAAGCTGGGCCTCCAGACACCTCCGCCAGCTGGGGAGGCAGAGAGTTCGCACTCTGAGGAAACGCAGATCCTCAGAGGAGAGTAAAAGGTCAGAAATAATCCAAGAGGACAAGCCACTCGTGTCTGTGTGTATATTGGGTTTCACATCTG
GGTCCAGTTTGGCTTGCGTGCCTCCTGGGAATTAAACAGGATAGATTTTTCCAGCTGCATTTGAAAGACAAATTCCGTTTCCTTGTGTTGAAAGGTCTGCAATGCCCACATCTCCCACAAGGGGGCAGCGCACCACTGGGTCTTCAGGTACAAGGACGGCCTGGGATTCGGAACGTGCGGCTGAGGGGCCTCCTTCCCAGGGGAAGAAAATCCACTGAAAGTCGTGAAGAGGCGGACCTTATGTACCACGACATAATTGAA
ACTGGATAAACAAACCCCACTCTTCCTAGAACCCCCACCCCCACCCCCACCCCCCTCCACCCCTCTACCTCCCCTGCCGCCCGGGGGGCGCTTCCTTTGTTCGCGGGGAAGGGCTCCGGTGCCCCTACCCCGAGGCAGCTGCTAGATGGCGCTGTTACTCCACTCTGCGCGCTCCGCCTGCCGACAACTTGACCCCGCTGACGTCACGGCCGTCTGAATCATCAAGGCCATTTTCAAATCCCATTGGTCTAGCCGTCACATGGTGAGAACCGAATGCGCGGATAATTACGGAGCTGAT
CCGACACAAGATACCGCAAGGCCGGAGCCCCTCTGCGACCCCTACTTCCGAAGGCCGGGCCCCGGGCGCCTGCAGCCTCTTCCGCACCCGGCTCGGCCGGCGGGTCTGGGGCTCCCGGCACAGGTGGAGGTGGTGGCAGGTAGGAGGCGCTGCGGGGACACTACTGTCCCTGCCCTCCAGACGGCGCCCCGGGACGGCTGTGCCCCCAGGGCCTAGAAAAGTGCCTGAAGCTCAAGGGCCGCTCTCTGAGGGAGAGGGGACCGATCTGAGTGAGATCAGGGAGCGGGCAGAGGGGCTTGGAGGGGACCAGCCCAGAGCACCCCCACAGGGTGTCCCTTGGGTCCTGCCCTAGACTGCGCTGGATGGATTCTGCACACCCCACATTCCAGCCTCCCAAGACCATTGATGCCCTGTGTTTGCAGGCATGGCGCGCCCCGCAGAGCGAGAAATGTAAGGAAGGGCACAGGGCCGAGACGCGTGGCCGCCCCTTAACTGCGCTTCCTCTCGACTCTCGGGGGCTTCGCGGCGTCTGTGCTCATTCAGGCTGGGAAGGCGCTGCCCCCGTGTGGCCGCTGCCCGTCTCCGCAAGGCTGTCGTGTGGGGCGCTCCTCTGCTGTGACCAGCGCGGTTTGTGTGATTCCGCTCCCCCGCTCACACCCACCTGTTTCAGCACTGTTTTAAATAGCCAGAACCAACTTCCTAATCAATGCACCTGGGGTGGATACGGCGCGGGGGTGGG
AAAAAGGCAAAGAAAGAAAGATAAGCTGGGGCAAGAAAGAAAGATAAGCTGGGGCAAGAAAGAAAGATAAGCTGGGGCAAGAAAGATGAACTCATTCGGCCACGCTGCTCTCGCCCTGTGGTTGCTTCTTCTGCCACTAGATGGCGTCCTCGCCTAAGTACTGGAAACACTTTCCTGAGGATGGAATTTGAGAGGAAGCTGGGTTGCAGCCGCTGTCCGTGTGGAACGTTTAGCTGATCCCAGCTTCATTATTATGCGA
TCAGGGAATGAAAGGCGGCTTTGCTGGTAGATGTCATTTCCGAGGACGGCCTCAGGGGTGGCGTCCCTCCCACGCACTCTTCCCGTGTGATGTACGTGCGCTTCCTGCTGAGAAGTGGGTTCTGTGTCCCTTATCCTAGAATAACGCCCAGTCTTATTGACTCACTTCTAATGCCTAGTACGTGGCAGAAGTGAGGCTGTGTGACTACCAAGGCAGGTGCCATAGCTTCCGCCTGCTTTGTTGCCTCTCTGGGGACAATCACCCTTGGATCCCAGCCACCGTGCTGTGAGGAAACCCACAACAGCGCCCCCTGGAGGAGAACAGCGGCCCCAGCCAAGAGCCAGCATCAACAGCCAGGCCCCTCTGAATGCACGCACCTTCAGTCAGCTCCAGCCCAGGCCTCACGTCCTTCAGCTGAGGCCCGCGACATCCCGGAGCAGAGACAAGCTATGCCCACTGAATCCTGCCCAAAGTCCCGGCCCACTGGGTCGCTAAGCAGAAGAAACCCTTGTTTCACGCTGCTGGTATTTGGGGTAATGTGTTACACAGCCACGGTCACAAGCACAGCCTCTATGAGGGAGTGGCACTTCAGCTGCGCCTTCAAAAATGACTTGGCATCAGCCAGGCAAAGAGCATGGGAGGAGAGAACGTTCCAGGCAGAG
AGTCAAACAGGTGCCTGTTGGGGAAAGACCATAACCAGAAACCCTGGCAAATATTTCCCAAACCAAAGCTCCCTGGACTCCAGAATGCAGTTCCTGGGAGGAGCCTGGCTGGGCATGAGGAGGGTGCCACCTGCTGGCACCAGGGTGTATTTTCTGTGATTTGCAAGCCCACGTGCAAGTGTCTGCAGGAACAGAATTTAAGACAATTGGCCAGGTGCGGTGGCTCACGCCTGTAACCCCAGAACTCTAGGAGGCTGAGGTGGGCGGATCACCTGAG
ATCCCTTTGCTGGTGACAAGAAGAGACCAAGGTTTGTGATGGTACTGCTGGGGGCTGCCTGTCAGAAAAAGGAAGGCATCCTGCTTGGACCGGTTTCTGCAGAGGAAGGAAAGAAAGGAAACGTCGTCCCCTGGTGGGCATCGTTGGTAGCGGCAGTAGGCAGCCGACCAGCATTAGGTATGAGGAGGATGTTAAGGCAAGGAGGTTTCTCGAGTCCTGGTGAATTATCATGTTGTAACTATCCCATGGCCATTTAAAAGGAATGTGCATTCTGCTTAAA
CCCACGTAGCTCCTGCCACATCAGGAGTGGGGCTGGAGTGGCAGCCTCCTGGGAGGGGCAAGGCAGAGCCCAGAGCCAGGGGAAGGCGTGCAGGGCTGGGTGCCTCTGGGTCCCCCTGTGCCCTGATCTGCTGGGCAAGGCCAGGAGGCATGGCGACCCCTGGTGGTGACATGGGAGGTGCTGGGTGCAGAGGTGGGATCTGGGGCGGGGCCAAGGTCAAGGCTGAGGCCAGGGTTCACAGGGACAGAGGATCTGAGAGGGGGGCTGGCGGTGGGCAGTTTATTCCACTTCATGCAGACACTGACCCACGCACTCACGGAGCTTAAAAATAATACA
AGGCGGTGGGTTGCCCACGGAGGGGTACACGGCCGAGTGCTGAGCACATGTAGAGAAGCCCCTGGGAAAGTGAAAAACTCCAGGCAGGGAAGAGCCACGAAAGCCACACTCCACGCTGATCAACATAGGAGGGCTTCTTGTAGGAAAAGGGCTCTCCTAGATGGCAGCACTGGGTACCTCCTGATGCCAAGCTAGGGTGCCCTCTGGTGGGAACATTGTGGCAATCCTGGCAGTCCAGGACATCTTTTCTAAGGCACCTTCTGCAGCACAGCTATGACTCATATGGCTTCTCTGAGCCACAGAACTCAGGGTTTCGGTCTATGAAATGGATGCATGCCATGCAGGTGTGATGAAGCTGGGTGA
CCAACAAAATAAAACAAAGCACCTCTTCCTTTGTTTAAAATACATTTTGCGTTAAACCAGTAGCCTACCAAAGGCAGCCTGGAGCCTTAAGTGTGTTCTGGAAGCTGAGCCTTGAGCGCCATCTGGGAGCAGAGGGCGGCACTGCAGCCTCCCGCCCTGGAGCTTCGCCTCCAGGTCCTTGCAGACTTTCCCCTTCATGATCCATCTCTTCTCCTGTTGCCCCAAGGTCTCAGAAGAGGGGATGTGCTACAATGGGGAGTTATGGGTTTTGCAATCAGAC
CGCTCCCCGGCCACCGGGACGGGCCTGCGCGCTTCGGCTCCGGCGACACACAGCCGCCACCGCCGCCGCCGCCGCCGCGTCCCCGCCCCGCGGACGACAGGACGACGGTGCGCCGCCGCCGAGAGGAGCCCGGCCCTAGCGCTGCCCGGGGCCAGGCTCGCGCTAGCGCCGCCCGCCGGAGAGGAGGGCCAACCGCCGCTGCCCCGCCAGGATCCCCCGCTCCACTGAGGGGAATGAATGCAGACCGCTGCAGCCAGAGGGAGGCGGGACGGTGCCCAGGGGCGGAGACGACCAAGCGCCCATACTGGGGCTCGGAGTGCAGCCTCCAGTCCCTCCCTGTGCACTCCCGTACCAGCCTGGAGGTGGT
AGTAGGATCTGTGGTCCCAGTGGTCCACCCACACGCTGGGGACCTGCACATCCCCAGGGGCTAGGAAGGTGCGGGGAGGTGGAAGTAGGAGGCGGTACGGCCGGAAGTCGGCCGCCAAAGTTCCCCTTGCCGGGCTGTGTTGGCTGCTGCCCTCTAGTGGCGACCAGAGGAGCTGGCGAGGACCGAAGCCAGGTTCATCGCTTATGGAAAGCAGTTTTGAGAGACAGTGGGGACCCCACTACCCGACTCATGAAGGCCAGGTGGGCAGGCCCCGAGAGTACACACAGCCGACACCCACCCACCACACACACACAGTACACAAAATTGTAGACAGGGTCCA
CAATCTACTCAGCCAATACTTATTAAAGGCCTACTATGTCCCAGCCATGTGGCGGTACTAGTGAATGGGGCAGAGCCAGCCCGCGTCCTCGTCCTCATGGAGTGTACACGCTAATGTGCAAAACAACAATTAAACATGTGACAGCAGTGGAGATCGGCTAGGAAGAGGGAGCACCCAGAATGGGGGTGTTGACAAAGGGAAGCAGTGAGTTGCGTATCTGTTATCCCTAGCTGAGTAACAAGCCACCCCCCAGCCACCATGGCATTTCTCACGAGTGTATAGGTCAACTGGAAGGTTCTGCTGATCAAGGCTGGTTGGCACTGATCAAGGCTGGGCTTGAACTTGTGTCTGCAGTCAGCTGGAGGATCAGTTGGGGTTGGCAAGTCTAAAACGGCATGGCTTATATGCATAGTGGTGGCTGGCTGTCAGCCCATTGGCTGGGCCCTGTGCCTCTCATCTTCCAGCAGGCTAGCTGGGTTTTGCTTACCCAGCAGAGGTGGAGCCCAAGAGATAACAGCAGAAATGTGTACGGCATCTCCTGGCCCAGGGTTGCAACTGGGACAGCCTCTCTTCCACCACATGACATTGTCCAAAGCAAGTCACAAGGCCAGCCCAGGTCCCAGGAGGGCAGGATGGACCCCACCTGTCGATGAGTGCAACAGCATAGTCACACTACCAACAGTAAGGTCAGAGGGAGTGGTGGGGCACGTGGCTGTTTAAAAACTCTACCACTAGGAAGATGACAGCAGAAAGCTGCCCAGGTATTTTTTTTTTTCTCTCTCTCTCTGCACCTGCACCACTCACATTCCACATCTGACCATTGGGAAATTCTTCCTCTGACACCTCCCTGCCTCTGCCTCCTTCTTCATCCTGCTCTGATTTCAGCCTAGGACACCTTTGCTGGGTAAATCTGCCACCGTGGAGCTGAGAAAAGACCCACGAGGCCCCCGGCAGGCCATCCCCAGCACTGAAGGTTCCTGGCGCCTGATGCCAGCACGCTGGACCTCAAGGGGGCCACAGGACTTCTCAGCTCAGCTCTTGATTTTTCAACCACCAAGTCATAAAAGCTTCCACGGAAATGGCCAGGAAAGCCCCTGTAGCCCTTTTGTAGTGCTGGTTTCTGGGTTGGCCTGACCAGCAAGGATCTTTCCAGATCTGCAGTAAAATCTGACCTTCGATTCAACCCGGCTTAATGAGTACGTACGGCTCACAAAGGCCCGGCACAGTCCCCAGAGCTGCTTTGGGGTGAGGCCTCCAGCCACGGGGCCAGCCCTTCCCTGTGATCTCAGTGCCCCCTCCCAGTCCCCACAGAGCCAGCAGTGGCAGCTGCGGGGCTGCAGTTTGGGAAACGAACTGAGGCAAGAGGAGGAAACACTGAGAGCTGGAGCAAACCCAGCTGCTGGGAAGTCCCCGCAGGGCCAGCCAGACCTCCAGAAGGCCTGGAGGGTCCCAGCCTCTTTGCTTGCACAATGTAATGAGGCCGTTACCAGGGTGGACCTAGCATCAGACTGCCTGAGTTCAAAGTCCTGCCCTGCCGCTCACCAGCTTGTGATCTGAACACGAGGCTCACCCTCTCTGAATGCATATTAGCCATCCTCAAGGTGGGGTTAAGAGCATCCACCGCCCAGGCTCACTGTATGGACGAAAGAAGAGCCACGAGGAAAGCTCAATAAATATTAGCTCTAATTGTTATTGCAGGCTTGGAGCACACCTCACTAATTTGGAAGGCCCAGCGCAGAGGAACCACGCCCAGCCCAGCAATGAGAAAGCTTGTGTTCTAGTTCCAGTTCTGGTACTGAGACACTCTGTAGACACACCCTGGAAAAAAGGACTCATCCCCCCGTATCAAGAAGGAGAGAGGCCTGGGGGGTGGCGCTTAGTCTCATGCAAACAGCACCCCCAATCGCCCACCAAGGGCCAGGCCCTGGGCTGGACCCATCGTCTGCATCATCACCGCAACCCTCCCCCATTTCACAGGAGATTAGGAGATGGGGCCCAGCCAGGAGTCACCCCCGGCCTTGACCCCAGCCCCAAGCTCTCCATGTTCGTAGTTGTGTCGCCAGGCTCTGAGCACTTAGGCTACAAACGGAGCACAGACTCTGAGGGCTGGGGTCGCTGCTGCTCCTGCAAACAGCCCATGCTCCCAGTCTAGAAAAATCCTCCAGAAGATGACAGTTCCAGTTGATGGGACTGACAAGCCCCCCACAGGAAGGCAGTCTCCAGCTGACCACTGTTCCGTGAGGCTGTCTGAGCAGGCTTCGCTATGCACGCATAATAGCGACAGCGCAAACAGCAGCAGCAGCAGCAGCCTCAGCTGGCTCGGCGGGGCTTGGCTCAGCGTGTGCGGGGTGCTGAGCTAAGTCTTCCCAAACGGCGTGTGCGGGGTGCTGCGCTGTCTTCCAGATCCGCTTGTGCAGGGCGCTGTGCTGTCTTCTGGTTCGGCGTGTGCGGGGCGCTGTGCTAAGTCTTCCGGCTGGGCGTGTGCGGGGCGCTGTGCTAAGTCTTCCGGCTGGGCGTGTGCGGGGCGCTGTGCTAAGTCTTCCGGCTGGGCGTGTGCGGGGCGCTGTGCTGTCTTCCGGTTCGGCGTGTGCGGGGCGCTGTGCTAAGTCTTCCGGCTGGGCGTGTGCGGGGTGCTGTGCTAAGTCTTCCGGCTGGGCGTGTGCGGGGCGCTGTGCTGTCTTCCGGTTCGGCGTGTGCGGGGCGTTATGCTAAGTCTTCCGGCTGGGCGTGTGCGGGGCGCTGTGCTGTCTTCCGGTTCGGCGTGTGCGGGGCGCTGTGCTAAGTCTTCCGGCTGCATTCGCACTCTTTCCCTCCGACTCAACCATGGCAGTGAGGCACTGTTTTGTTTTGCTTTGCTTCTCAATTTTCCTGTG
GGGGCACACCCAAGTGTGTAGCGTGTTCAGCTTGTGGACAGTGTCTGGCTCTGTGATTCCCTGGAAGCGGCCTGTGTCAGAAGCCAGATGCCAGTGCCTGCTGTTGTGAAAACGCAACGTGGAGCCTTCAGGGGGGTGATCCTGGACACGGCCACTAGGTGGAGATGTTGTGCCTTGAAATGTCCCTGCTCGGCGCGCCTGGTCCCAAGCACGACCTGCCTGCGGGCTTGGAGTGTGGGGTGTGCCTTGCTGCCTAGCTCTGGCCCTTTTGTGTCTCCCCACCCTCCCGTTGTGTCTGTACTTTGTTCCCCTCA
TGGGGAGTGCCTTCCAGCCCCTACTCACACACCCCACGTGGGCCATAGTGGCCAGGAGGGGCCATCCCAGGGTTTCAAAAGGGGGAGCACGCAGGGCCCCCACCTCACCCACAGACAAGCCCTGCCCTGCCCTGCCCCGTGGGTTCCATTTCCTGCGCCCTCTAGCGATGGCTGGTTGAACTGCTCCTTCCCAGGCCTTGGGGGCCCTAGAGGGCAGGCAGGAGCAGTCTAGGAAGAGAGAAGGGCCCCGGGGGACCTGGGACTGGACTGAGAGAAGGACTCCAAGGGCAGGGGTCCACACCTGACCCCTGGGGGGAAGGGGTCCATGGGC
GACAATAGCTGGGGTCACTGGCTTCCAAAAACTATGGGGAAAACCACTTCCGGCTTCCTGTATCCCTTCGTCTATTCTGGTATCAAAACGACAAATCCAGAGGAGCCGAATCAGGCGTGCTCCACCAGAGGGCGCAGCAGGCCCATGCCAGGCCCTCTTGACTGCCAGAACTCCCAGCCTGTGGCTACTGCTCCCATTTGTGTTGCTCAGGCACACCTGGTTTGGCAGCATTGTTTCCTCAGTCTCTTTGTTAGTTCCTCTGTTTTTCCAAGCCAGAAGAAA
AGAAAAAGCTGAAGCCATCACCAGAGACAATGCTGTGGCCAGTGGGTCTGTCCTGCTGAGGCACGGGTGGCTAATCTGGAGCCCTCCCCCAGGTCAGGGCCATCACGGCAAGCCAGAACCTGAAGTAGAGCACGGCCCTCTAGCGCCCTCTAGCGCCCTCCTCGACCTCTGCCTCCAGCTGGGCACTTCCCTGAAACTTCCCTAGGCCTCCTTCCAAAATACACAGGTCTCCTGTGTTTTCAAGACTTTACTGCTTTTTCAATGAGAAAGCAGTCAACAAAAACTA
GCAGCCTGGGCTGCCTTTCATGACGTGGTGGGTGGTGGGTAGGTTTCCTCACCAGGCCCCTTGCTCCTGTGGGAGTGTGAGGGTGGGCAGTGCCAGTCCAGCTCCTTGTGGATGATCATCGGGGTTGACTCTGTACCTCCCCTCTAGGCTGGTTGGCCAGGGGCTTAGTGAGGAGTACCGCTTGTCCCCACGAGGTGGCGAGGCCCTCCCATGCCTGACATTTGTCTTCTCTGAGCCCAGAGATGTAAGAGCTTCGGAAGTGCTCTCTTGGGCTATCTCTCCCTGCAGCCCAGGATTCTGGACTCTCGGGCCCCCAGGGAATTGGGGAGATCA
GGACTCTGGCCCGACCAGTGGGGAAGACAGGTGATGAGTTTGGTCTTGGCTTCAAGTCTCCCAAAGGGTCTGGATGTCATGTTCTCCTCCCCCAGGTTCCGCGGCTTGAGGGAAGCAGGGCCGTCAGGCACCTTGCGTCCCTGCTGGCCCCTGGCAGGATTCTCACCACAAGGTGGTGCCCCAGCCTCATGAATCCAGGGCCAGACGTGCCAGAAAGGAATCCAAGGTAATCATCAGTCCTGGCAGCCATGCCAACGTGTGGGTCTACAGTGACTCTCGGGGGACCCTAACTAACCTGCT
GTTTGGGGCCATCGGGCTTGGGTTCCAATTCTGGCTCCATATCTCTCCCGCCTCAGCCCCAGGCGCCCAGGGCTCAGGGCCCAGAAGGGTCCCCCAGGGTAGCCTTGGGAAGCAGCCACCTGGCCTCTGTGTTAGTGACATGCCCTCTAGTGGCCTTAGGGAGGCTATGCATCCCCCATGCCCTTGGAGCTGCCAGGCTTTCGGTTCCCAGGAGACCTAAGAAAACCGTTGAGAGGACAGTGGGGTTTTCTGCCCTGAAAGGCATCAATCCTAGCCCTCTGATGACGCTGTCCACCATACCACCACCACCGCCACTCC
TTCTTTCTTTTTTTTTTAATTGACTAGTCTTCTTCAGCAGCTGTTTCAAAGGAAGGGAGGGAGGAAAGTAGGAAGGAGGGGGTGCAGGCAGCCTGGCCGAATTGGTCCATTCTGTTCCTGGTGCGGTTCCTCCTCTAGCCACATGATGGCGGCATGAGCATTGCCGTACTTCTGCGCTCTCAAGTCTAGCGCTTTAAATCCCCAGTTTTAAAGCCAGGGGCGCCGGGGTGTGTTTGTGTTTGTGCCTGCAAGTCAAGGCCATGCCCAGACTTAGCACTCTCAGCTGCTCTGTAATGCAAGTCGACAGGAAAATCTACAAGGGCT
ACTGATTGCCTCCTACCAGGTCTCATGCTCCAGCCTCCTGCCTGGTCTCCTGACTGGGGCTTGCAGTCTTCTGGCGCTACCCCTCTGTTCCGCTGCCACTGGAACGTGCGCCCCCAAGTCCCCACCAGGCAACTTCCGCAGGGCGCAGTGATGAACCGAGGGCGCCCTCTGCTGCTGTCCCAGAACTCCCACTCCAGTGAGCAGCTCGGCTCCCGGAGGCGCTGCCAGATCAGGGTTCTGACTTCCTTCTCTCCAAGAAATCAGGTCGCTTGGCTCCAGCCAGGAAGGCCGCCCCCATTGCGGGCTGCGAGCAGTGAGAAAGTCGGTCATCATTCCTTTCC
GAGCGCAGCGGTAGTCAGCGCTCGACAGTGTCCCCGTTCCCCACCACCACCCATCCTTTACCGCCCCCGGGGCACAGCGCCCTTCCCCCTCTCCCCCGTTCCAGCTTCATTTCCCGTAGCTTCGAAGCTCCTAAGGAGTTAGGATCATCTTGGCGTACAGATCCCTTCGAAGCACTGATCCCTCCGCTCCTTCCCGGCACAGCCCCTTCCCGGCACGGCCCTTTCCCGCGCGATCTCCCGCTCTAGAGACCCGCGGGATGCGTCCCCGCCCGCTGCCGGGAGGTGGGGCGCCAGCATTGTACAGTCTGCGCGCGCCCCCTGCTGCTCGCCGCGAGAAATGACGGCCTACGTCCGCCGGGCCCTTCAGCTCCTCGGTTCCGGGCGCCCCCCACCGTTCACATCCCCGCGCGTTCTCGCGTCCTCGCTGGGACTGCGCCCAGGAGCCGCAGGCACTTACAAAACAAATTGCTGCCTCCATCACTGGGCTCAGTACCACCTGACACTATCACCCCACTTTTCAGGGGACCTCAGTGACGTTCCTGCATCAAGCAGCAGGACTGGA
TCACAGCCCCTGTCAGAACCCATCTCCTGCCCTGAAATCCACCTACTGCGCCTTTGCAGCCTGTCAGCTGAAAATAATCCCAGTGAAAGCAGGGGCGAGGTGGAAGCAGAGGAAGCAGGCCCACACACGCCTTTAATGCGGGGGATTCTGCCCCCTGCTGGCTGCCCGGCTCCCCTTCAGCGCCCGGCCGAGAGCCCGGTGGCTGCGACTGAGGTCAGAGCCGGGAGAGGAGAGGGAGGGAGCGAGGCGGAGGCGCCTCGGGAGGGGGCCATCGCCCACCGGGCAGTCTTCCCACCGACGATT
ATTAGGAACCACAGAATTCTAAAATTAGGGAGGTTCATTAGAGAAACTGTTGGAAGAAGATGAAGTCCCACATCCTGACAGGAAATCAGCCTCCATCTGCACCTGCCTCCGGGACTGACTCTGATCAGTGGCTCCTGAGCGCCCCCTGCCGCTGATTTCCCCCCAGCGTTCCTGCAGGGAGGTTTGTGTCTGGGCGCACAATGACTTCCCCTCTGTGTATATCTGGCACAGTAATACACGGCCGTGCCCTCAGCTCTCAGGTTGTTCATTTGAAGATACAGCGTGTTCTTGGAATTGTCTCTGGAGATGGT
GTAGCGCAGCGCGCGTGCGTAGTCGCCCAGGTGGTAGAAGGCAATGCCGGCACGGTAGGTGGCCTTGAAGTTGCCCTGCTGCTTCTCCAGTACCTTGAGACAGTACTCGCGCACGCGCTCGTAGTTTACCAGCTCCGACTGCAGCAGGCAAGCTGCGAGGGCCCCGCGGCCGGCACTCTCAGAGCCTGCTGGCACCCCCAGAACCCACCTGACTGCGAGGAGCCGAGGCTCCAGGCGGCAGGGAACCAGGCCTAAGGGATTGCTCCGGCAACCAGGGGCGCCAATCCGCTCGCCTATCGAAACAGGCGCAACTGCGCCGCTGCTAGGGGGCGCCAAAACACGGACAGGCGCCACTGGGCGATCCACCCAGAGCTGTCGGTGGGCAAGAGCACTAAGGCCCCGCGCGGGGGCGAGGGCCGGGACCTCGAGAGCCTGGCTCAGGGCAGACTTCCTCACCTTGGGTCCACGTGCGGCCAGGG
GGGACCTCCTGAATCTGCATTATGCTCCCTGGTCAGCCTTTCCAGCCTGGCAAGATGATATCAGTCATCTGAAGATTCCTGGAATCTCTGAGGATGTTCTCCAAGTCCTCCGGCCCCAGATACGGAAATGTGAGGCAGGTAACTGCCACCAGGTGGCGCCAATCTGCAGCCGGCACCTGGACCAACCAGTATTCATTAGGCATTTCAGTAACCTAGCAAGAAAGCAGCATGCATTTTATGAGGTCGAATTCATTACACACCACACAGTGCCCACCTCCCAACCCCT
TGTCCCGTGGGGGGAGTCGGCAGATATTTAAGTAACACTAACATTTAACGAATTAAGCAGCTATTTCTATTTACTGAGCAATTAGTACGCTTTGAGAGAGAGGCCCTACCGAGGCCTCGCGGTGGCTGTAAGTCCGTGGGGCCGAGGCCAGGTGGCGCCAAAGGCCCATCGACGCCATCTGCCCGGCTGTCCGGGCCCAGTCTCCGGGCTCGCCCAGAGAACCCGAAATCTGGACAAACGGAAACCGTAGGTGGAGGAAGAAGAGGGCTCCAGGGCCAGGTTCAAGGGCATCGTGGTGAGAGATGAGGGGTTCGGAGGACTGGTGGATCTGGGCATATCGCGAAGGTGGTAAGGGACCCAGGGGTGGAGTGGGCGGTGCTTGCGCCAAGAGGGTGAGCCTGAGTGTGGGCGGGGCGTGCGATAAGAGGCTCGCTCGGTA
ACTTTCAGGGATCAATTCTATAGTAGGTTACTAGAGAAATGTTTCTGAACAGAGTAGGGGGAGAAATCTCAATGAAAAGCTGCAGTAGCTCTCCTGAGCATGAAGCTGGCAGGTGGTGCCACCTGGTGGTAGCCACTGCTTGCTGTCGATGACCGTTCTTTGCTCCTTGGACAAGGATAAGAGAGAGAGAGAACACAAGCTGCGGGTTCCTTTCTGATGTGATTGCTTGTATTTTGTTCTTCACTCTCAGGGAT
GGGTTTGGTATGTGGATTTTCAGAAAACCACAGCCAGTGGTGGGGTGAGGCTCTCCCGAGGCTCCTCGCTTGGGCTTCGGGGCCTGAGCTTCAGGGCGCTGCTGCTGCAGGGTCTGTGCCCAGCTCCCTGGGAGCACAGTGCCCTCTGCTGGAGCCCAGAGTTCACCATGACCACTGGGTCTGAGGCTGGATTCCTGAATTTCAGGCCAAAGAACGGGGACTAGAATGGCCCTGGAGGAGTGAGGCCTCCTTCCAGCAGGACTCTCCTTGGAGGTGGCTTTGCTCCTTATCCCCTCGGAGCTTC
TTTTGGAGTCACCTAGTCCTGATTGTCTGGTCTGAACTCCCAGACTTTCCCTAAGGAACTTGCAGGGGTGCAGGGTTGGGTTGTGCTGGGTGGAGGCCGGCAGAGCACAGGGTGAGAAATCCGAGTCTCTGCTGCCCTCTCATGGTGGCTAGGGGTCCTGCAGGTGGTTCCCCAGAGCTACCAGCCAGGTGCGCTTCCTCCCGGCCCATGCTCTGGCCTCAGGCTAGGGTGTGTGTGCTGGGTGGAGGATAGGGATGATGGTGGGGGGGGATGATATCAAAGGAGAAGCAGAGAACAGTTGGAGG
GAGCAGCAGATGACGTGGTGGGTGGAGGCCAGGTGACACCAGGCTGCTCTCAAGCTTAACTTGCCTGTGATGGTGGCGGGACCGTGTCAGTTCTTCCACCAAATCCCACCTGTTTCCACGACGTTTATTGACAAGTCAGGGGCACCGCCCCGGGTGGAGGGGGTGTGAAGAGGAAGTCAGCTCCCTGGTCCCTGCTGCCCTCTGGTGACCACATCAGCATCAGCACCTGCTCCATCCCAGCAGCTCCAGGTCCAGGCCGTGCCCAGAAAACTTGGCCTGGGAGATTCCCCACCCGCCCTGCCCCGATCCCACCTCTCTTCCATCTCTGCATTTTCCAGAAATTCCCCCAGCACCA
TGACTTTCCCTGCTGGCCCCACTGAGGTTTTGGGGAGGTAGTGGTGATGTCCATGGTAACAAGGGGTGGATTGGGCAAGGCACAGGGCCTTGGCCTGAGGCAGGATCCTGCACCAGTGCTTGGCATGTACTGGGCTGGCCACCTCCCTTCTCATGGCTTCCTGGATGCCAACAGCCCTGGTCCTGTAGGTTCTTGTTACTGTGCATGGGCGGAGGAGAACCCAGAGTGGCCAGCAGAGGGCTCAGGAGGCCTTGGTCTTCCAGAGCCGGACCCTAAGGCAGCACTGCCGCCTTCTGGGGCACACACAGATGTCATTATGAATCATAGATTTTCCATTTCCAATTCTTGTTACAGCCCACAGAGGATGAGAACAGAGCCCCTCCTGCCAGGGGAAATAAGACTGGCAGCTGGTCAGAGGAAGGGAAGCCTCAGTCCCAAGCCCCCTAGACACTTTAGGGAAGGAAAGCTGGGCCCTATCACCCCCATTTTACAGAGGAGGAAACA
TTGCATGAGTTCTTTGGAATGTTGAAACTGCTATTTCTTTTTCTTAACGCTGAAATGTTTTTGACAGCACGCACGGGGTGTTAAATAACCTTCATGTGGACGGCAAAATCGCTCTTCCCCATGGTGAACACTAGGTGGCAGCGTGGTTCTGCGGCTCTGCAGAACACCGGGTGAATTTGGTTACAGCATTTTTGGTGCTTACCTTCGCGATGTAATTTTCCGAGAAAGGTGGGGTGATGGCTTAGTAATTATGCAGAATATTGATAGCTTTGAT
ATGTTCTGCAGATCCCCACATGGGAGGAGATTCCCAAGTAGAGGCAGCCAGAATTCTGACTCCCTGGCAGCAGCAGGGCTTTCAGGCACCAGTGTCTGTGTTGTTAGAACTCAGAGGAAGAGGCAGGGGCAGCAGCCGACAGGGGGCAGCATGACCCAAGCAAGGGGCCTGAGGCCTCAGTGGGGGTAGGGCAAGGAGGTACCTCACAGGTGGGTGTGAGGCCCCCTCTGGAGTTTCTGGCCATTCACTTACCCACTCTCTTCTCCCCCTGACCCCCGCTCCATTGTTTATGATGGAA
TGTTCCGATCCCCATCACGGGCTGAGGGTGACCGTGTTTGTTTATGACCGCCCCCTCCACCCACACACCTCACTGAGGTGGTGGAAGTCTCCTGAGCCAGGCTCAGAGGCGGACAGTCACGGCAGGGGATGGGTTCAGCGGCAGCGCATTACGCTGCCACGAGAGGGCGCCAGCGTCCCGCAGACGACGCAGAGGCAACTCCCGCTGGAGAAACTCCATGCGACTTTTCTTTGGGGAAACTGAAGCCCAGAGAGAGGTCACGCCGTCCCGTGGCCACACCGCAGCTGTGGACCTGGGGGTGCCCGAGCGTCCCCTGCATTCAGCTCTGTGGCGGGACGGGGGCTGAGGATGACTGGAGCAGGCACAAGGGCTGCGGGGAAGGTA
TGATTAGGGTGACCACACACCCCCTGGATGCACCTGCGGCCCCTGCGTATGGTTTCTGTCTCAAAGCCTCTCAGGTATGACAGTAAACTCTACGTTCCCTGCGTGAGCAGAAGCCAGGTGTCTCCTTTCAACAACGGTTGGGTCCTCATGGCTGGGTTATCTTGGCCACCAGAGGGCGACGCAGTGAAGTGTGAACGGGATTCCAGCCCTGCATTCAGTCACTACACGATGACCATGCTACTCCAGATGATACCCATGCTGCTTCGATGTGCCAGGCAACCTTCTAGACACTGGAAATGCAAAGACGAATGAGACACA
GCGGGGTGGGACAGGGGTCTGTGGGAAGCCACTGCTGAAAGGCTAAGCCACCCCAAGTCCCAGGGCCTGAGAGGTGTCCAGGAAGGTCAGTGCAGACCACAGGGCAGGGACCACTGAGCACAAGACGGGAAGGGGTTGTCAAGGCAACACAGCATGTCCTGAGAGGAGCCCTTTGGCCACTGGGTGGTGAGGCAGAAAAGAAGGAAAGGGGGAAGTTCTGGGTCCTGCAGGAAAGGGCCGGGAGAACTGGAGGACAACTTCCGTCCTGCACACCAGCAAGGACCCGCTCAAGACCTGGACTTCCCCATGTGGCCAGCAGACGGCACCAGGAAACCACAGATGTGGCAAATACCCCAAGGCCACCAGGGCAAAGGGACAGAGGCGGTAAAGCCACCCAGAGCCACGGGAAAGTCAGAGAAGAGTCAAAAAATGGGGGCTCCACACACATCAGAGAAAAA
GACTAACAGGCTTCATCCTTCCATCTGCCCCAGCCCCAGGCCGCCGCGGCCCCGCAGCGCTGGTCTCCGAAGTCTTCGAGCAGCACCTGGGAGGTCACATCTTGCAGGTGAGTGAGGCCCCTTCCCTGCCTGCCGCTCCTTGCTACCACCTAGCGGCCGCCTCTGGAGAACAGCAGCCTCTTCAGCATCCATCTATTGTGGGGGGTACCTGGACTGGGAAGGCGAATGCTCAAGATCCCTCCACTCCCTGCCCCTTCCGAGGACCACTGAAGCCCCCTCCCCACCAAAACAGTCCACCTCAG
GAATGAGAAGAGCTGAGGGCTTTCCTAGGAAATCACGGCACCGGGCGGACCATTCAGGAGCCAGGAGCCCCTCCTCCCGGCAAAGGCCCTTGGAAAGATTGAGTTGAAAACACACAGCTGGAGGGGATTCGGCGCAAGCCACGTGCTCCCTCTGGTGGTCAGAAAGGGAATTGCGGCCTCAGACGAAGACTGTCATGGTCGGAGTTGTCTGATTAAGAGTAATTCACCCAATAATTTCCTAGGCTTGGTAGATCTTTGTGACTCAATGCAGGTCTGAATTGTGGAAAATC
ACCATGAGGGCTCCTCCCTAATGAGTGGGATTAAGAGCCCTATTAAAAAGGTTTCACATGGCATTCAAGTCTTGTCTCTTCTGCCTTCTGCCATGTGAGGACGCAGAGTCCGCCTGCTCCAGAAGATGCAGCCACAAGGTGGCATCTGGGAGCAGAGTCGCCCTCGGAGACCACACACCTGCCAGCACCCTGATCTAACCTCCCAGCCTCCACAGAACTGTGAGAAATCGAGTTTGAGACATCAAGTGTATTGGTTAAAAAAAAAAAAGTAGAACTGTGA
TGGAGTTTGGGGCTCTGTCTCGAGTGGGTTTGCTTTCATCCATGTGGTGTGGTTTTTCTTCAGGCACACACTGGGACCCCAGTGATGAGAGATGGGACGGGCACTGTGTGTGTGAGGCGCATGAATGAGGTCAGCAGAGGTGCCAGCTGCCACTAGAGGGCACCGTCTTCAGCAGTGGAGCTCGTGACAAGCCCACAGCCCGGCCAGCCTCATTCAGCAGAACAGGCTTGGTGTGGACCCAGTTTCAGGAAAGACGGGCACTTGCTGACAGGGACGCTTAACATCCCTCACCTGTGGGGATACAGCTGTGTTC
AATGCAGCCAAGCCCCTGCACGGTGTGGGAGCAACTCCTGGGGTTGGTGGGAGGCCTGGCTGATGCATGATGGGTCTGAAAACCGCTCAGGCTTTGCCAGGTATGTGTCAGGCACTGATGGCGGCGATCGGACCGGCCTAGGTTGGCTTAGCGCGCCCTCTAGTGGGAGAAGGTCTAAAGAGCAAAATGTGAGCATCCTTGCCACAGGGCAGAAATGATGCTGAACGTGCACGCCACATCAAAGGACATACGTGCTTAAGGGACTTGTGCTTAACAATTACTGTGATTAGTCCGTTCTCA
AAGAGGAGGGGTGGAGGCTGGTGGCTGGAGGGGGCAGAGGTCAGACGCCTCGAAGGAGGGCGCCGTGAGGGCAGAGCCGCGGCCACCTCTACCGCAGCAGCCCGTCGGGCCGGACACCAGCCGCAGCCGCCAGCCCGGCAGACGCTGGAAGCGCGCACAGGGGTGCTCCCGCTCCCGGCCGCCAGAGGGCGCGGCCGGCGATGGCGCGGCGGAGACGGAGGGAGGAGGGGAGCCGGCAGAGAAGGGTCAGCCGCGGCGGCAGGGCGGCGGCGGCAGCGGCGCAGCTCCGCTCCCCGCGCGTCTCCCTTCCCCGCGCCCAGGTAGGGCGCTCAGCCTCCGCCGCCAGGATGCGGCCGCCCGCCTGCTGGTGGCTGCTCGCGCCGCCGGCGCTGCTCGCGC
GATGTTGAGACAGAGAATCATGTTATCTAACTTTTGGGAAGAGTGGAAAACGTCATCTCGTCCCACAACTGCCAGGAGCGATGCAATGGAGGATTCGAAATCACGTGCCGCGACAAGCTAGAGTTACTCCTCCAAGCCACCAGGTGTCACTGGTGTGCCAAGGCGGCAACGAAGCCAAGTTTTCCCGGTGGATGCGGACACTGGAAACCAGCAATCCTTTTAGTTCCCCAACCTGGTTGCCCATCAGAATTCCTTGAGAAATTTAAATAATAA
CCCGCAGGCCTATGGGGGAACCCCCAATCCCCAAACACCTGGCTACCCAGACCCCTCGTCCCCACAGGTCAACCCACAATACAACCCGCAGACGCCAGGGACGCCGGCCATGTGAGTCCACTGGGGCCTGCCCTCGTCTACCCCTGCCCAAACCCTCCTACTGCCACCACCTCTTTTCCCCTCCCTCCTCCAACAAATGCCCCCTTCTCTCCTGTCTCTGCAGGTACAACACAGACCAGTTCTCTCCCTATGCTGCCCCCTCCCCACAAGGTTCCTACCAGCCCAGCCCCAGCCCCCAGAGCTACCACCAGGTGGCGCCAAGCCCAGCAGGCTACCAGAATACCCACTCCCCAGCCAGCTACCACCCTACACCGTCGCCCATGGCCTATCAGGTAATGGTCTGCCTGCCTGCCCTGAAGGGTGGTGGGCTAGGGTGACTTTGGGCATATAGGGTCGGCCAGGCCAGATGACTATTCCCAATGACACTTCCTCTTTCCCCTGCAGGCTAGCCCCAGCCCGAGCCCCGTTGGCTACAGTCCTATGACACCTGGAGCTCCCTCCCCTGGTGGCTACAACCCACACACGCCAGGCTCAGGCATCGAGCAGAACTCCAGCGACTGGGTAACCACTGACATTCAGGTGAAGGTGCGGGACACCTACCTGGATACACAGGTGGT
AAAAGATAATGTGTACGTAGGGAAAGATGGGATGTTGTTAAACAACAGACTTTTATATGCTGTGTCTCCCCGTGCTCCCTCCAGCTTTAGTCAGTGGCCCTAAAAGGGCTAGTGTCCTGGCTGCATGGGGCCAGCAGGGGGCGATCCAGTCTAGCACAAGGCCTTCCTTGACCGGCGGACTGTGGCTGGGATTTCCTTGCATTTCAGAGCAGGACCCTAGGGCAGGTGTCATCCTGTCAGCTAGCTCCTGCCCCCAAGAGGTTTGTCTCTGTCAGCCTCTAACTCAGAGCTGACCCTTC
CGTGCGTCCTCCCACTTCTGCCTCTGAAACGGCAACCCTGAGGGGCTGAGCCCGAGCACTGCAGGTTCTTTCATCCTGGATCGCGTAGAGATCGGCTCCCGGGCGCGCCAAGGGCAAAGAAGGTCTCGGGCCCTCGGCGCCCGCCTGTGTCCGGCAGAGGGCGCCCGCGCCCCACGCTGCGAACCCTGCGAGGCTCTGTTGCAAGGCCGGCGGGACAACGCCCGGCAGGAGGGCCGGGTCATTGCTGCGCGTTATATATGGTACATATGATACCCTGGCCACAATCCTCCAGTCCCGCGATCTCGAC
AAAGAAAAGGGAGTCTATAGCAGAGGATGGTTTCGATCCATCGACCTCTGGGTTATGGGCCCAGCACGCTTCCGCTGCGCCACTCTGCTGGCTATAAGGGGGGAGCCTGAGTCAGATCATGACCACAGGAGTCATCTCCCTGCAGGCGGCGACCCCTACTGGCCAAGAGGGGCCAACAGAGGACTGGCTGGGCAAGGCACATGCTCAATTATAAGCCTACTCCTCCTCTCTCAACTTCTTGTAGATAAAACTCTCTGAATTCATGTCCTTTTCTGCTGTTAAAACATTGGCTGGAGGC
CTTCTTCCTCTTCATACTCTAAGCCCCGCCAGCGCATGCTGACCCCACCGGTGGAGCGCCGCTCCTTCCCACCTGCCGCTTCTCCATCTCCATCTCTCCATCTTCTGCTCCTAGCCTTTCCTGGCACGGGGGCCCTAGCTCTGAGCTCTTGCATTTTTCTGGGGCACCGTCCTGCTCCTTCTCGTAACCCCGGGCAGTGGCCCTGGGCTCCTCGTCCGGCTGCTGCGGGCCTGGGCTGCCCGGGTCAGCGTAGCCAGGCCGACAGACAGCGCAGTTCACACCCCGGGGCGGCGGAGGCAGGTGCAGTGCGAGCGGCGACCCCTGTAGGCTGGTGTGGGCGCTGCCTGGAGGCTGCTGCGGTGCCGCCTGTAGGCTGGTGAGGGCGCCGCATGGAGGTTGCCGTGACGCTCGTTGGCGCCCAGCGCCCCGCCCAGGGCTTCCTGGCTGCAGTGGCTGCTGCCCCATCCCAGGGCCGCGGGGCCCGGGTTCCACTTGGCGGCGTCTTCTCTCGAGTCGCCTTCGCTGCTCCGAGAAGTCGGCGGCGCAGCAGTTGACGCTCAGCTCGCCGCAGGTCGCCATATTCCCCGCGGAGGCCGGCTGGGCTCTC
CCTGGGCAACAGAGTGAGACCCTGTATAAAAATAAATAAATTTAAAAAAGGAAAAAAGGCAATACATTCACAGATGTATTATTTCTCAGCAAAATATCCGTCCGTCCCCACCTGCTCACAAGGCGCAGGGTGTACAGCGGCGGGTGACCGCTAGATGGCGGCGGAGCGCCTCCGACCACCTGGGTCGGGGGTGTGTCGGGGATGTTTCCTGGAGAGAGGGGAGGAAAGTTTAAATGCGTGGCCACGTCCGGCAAGGAAAGTTAGGTGAATTTATGGTGCTGGGATGGAATGGGAGTCCCCAGTCATCTGCAGAA
CCTGCTTATTTGCTGAGGAAGAAAAGAAGAAGGCCAATGATTCATGAGCTGGGAAGGCTGAAGGAAGCCGGGATCCGGGGATACTTCATGCCTCACACACCCCAGCTTCAGAGGTCAGCCCTCCCCTCTGGGCAGCTGTCACCTCCTCACACTTCACCAGAAGAGGGAGTCCTAGGCTCACAGATCCCTAAAGAGAGGCGGCTGGGAGTTTCTTGTTAGCATTCAGAGACCTGTGTCAGAGAAGGGAGAGGGGCTTGAAGAACGGTGCCTTCCTTTTTGGAAAGCCAGATTGGGGTGTGGGGGT
GACTCCGTCTCAAAAAAAAAAAAAAAAAAGTAAAAAGAAGCGTGGACACTACCCGCTGGGCTACCCAGACCGGAGCGCGGCGCGAGAGGCGTGAGTCGATGACCTCTAGCGAGGGAGGCCACCTAGCGGCCAGGCCAAGTCTGGAGGATACTTCCGTTGGGCCGCCAGGGGGCAGTAACGCCAGATCATCTGTCTCCCGGAAGTAATGCCAGATGATCCGTCTGCCGCGCCTGCGCGGCGGGAAGAGCCGGAGCGCGTTGATGTGGTTGCCGAGACAACCAAGAGGGTGGCCGGATTTAACGGCTGGGGA
CCGACCAAAAGATTCCATGCTGTGGCCACCCCCGGCCCGCCCTGCTGACGGGTTTCAGGCGAGTCAAGTCATTCAACCCCCAGCCCCTGCATACACATGGTGTTCACATAAGCTCACTCCTCAGCCCCCAGCCGGCAGAAAGCCGGTGTCCCAGCGCCACCTGCTGACTTTCCAGGCCTACCGCAGGGTGGCCAGTGGACTCTGGGTGAACACGCCCCAGCTGTGGAAGAAAAAAAATGAGGCAGCGCCCAGGCAAGGAAGCAAGTCAGGTGACGCCTCAGGAAGGCTTCAGTGAAGAAGAATGACTAACACCAGGGCTTCCACTGCCCTCAGCGACTCT
TTGGGATCTATGGCGTGGAGGCACCGTGATGGGGGAGGTGCTGGCAGCACCAGGGCAGGCCAGAGGGAAGGTCACACCCAGAGTGACCATCACTCCCATGAGGATAATGGGAGCCCCAGAGTGATGGCAGGGATGCAGAGTGGCTGACCTGCCACCTGGTGGCTGGCTGGGCACTGAACTGCAGCTGCAGCCTGATCGGCCCAGGGAGAAGTTCTTTTATTGAATCTACGGTGTTTCGTTCTCAAGCAAATGCCAGAGGAGCCAGGAACAGAGGCTGTGAGGTGCACAGAGGGGACCACTGGCCCACCTGATCGTCCAGTGCCTCCTCGGCCCCAGCGCCCCTTGGAGGGCACTTGTGAAGCACTTGCTGTCCCACACTCCGG
AGGGCAAGTCCACCTCTCTCTCCAAAGCCAGCCCTGAGAGTCAGGAGCCTCTGATCCAGTTGGTGCAGGCGTTTGTCCGGCATATGCAAAGATAGGGCAGTGCTGTTCTGCCCACCTACCCCTCTCCACCAGCCTACACTGCACCCTGGCTGGCAGGGGTGCTGCTGGCTGCTAGGGCCTATACAATGGAGGGCACCTCCTGTCACCCCCCTCCCGGAGTAGCCACGACTCCAGCCACCACCCACTGACGTTATTTTTATACTAGATGAAGAGGTCAACAGCAGGCATGGGGAGCCGAGTCTTCTGTGCTCAGGTCCTCACGCTGCAGACGCCCCCTAGAGGAACTTTCCTTCCTTTCCAGCATTCCCCACAGCACTGCCGGCCAGGGGAGAGGCGGCAGCCCAGCAGAGGGCTCTATGCACGGGTTTCAAACCTGTTTTCCACACTCTGTCTTTGCAGTTTTGGTAATTCTGTGGTCTATTTATACAGATATTAAAATCTTGTTTATAGACAGCTGTGT
GCAATTGCTCAGGCCGTGAGTCCAAACAGGACTCGCGCTTATAGGCGTGGAGCGGAGCTGGATTTCTCCCTTGGCTAACACAGCGGGAAGGATGAGGTGCGGGCCGTAGCCGCGCTGCCGCGCTGAGTCCGTCCGGCGGGGATGCCCACAGTGCGCCGCGCCCGCTGGAGGGCAGCAGAGGGCCAGGCTCCCGGCTCAGGTCTCCGGCCTCGCGGCTCCAAGGACCCCGGGCTCCGCCCGGCCACGCCTCGTCCTCCCCTATTTTCTCCTTCCTTTTCGCGGCTTTCCCTCCTCTACCAGACCCGGCAGGAAGAAAGCCACCC
GACGGGGAAGTGTGTCCTCTGCTGGCTGTGTTCTCTGTGGAGCTCAGGGGAGGGGAAAGGCCAAGCCATTTCTAGGGTGCTGTTTGGAGGGGTGAAAAGGCCATACCCTTTCCAAGGGACACTTTTCCTGGAAAGCCCCTGGAACTTAGCTGGCTCTTGTCCTGTGAAGCCGGCTCTGGCCACCAGGGGGCAGGGCCACGAACTCAGCCTGAAGGGAGCCTGCCGGGCAGCCGGCACTCTGGAGGGACAGAGAGAACAGGCCACCAGGTGCAGACAGGGGAGGGAGGCAAGGTGACGGAAGGGAAGACGCCTGGGGTGGGTGGAAGTCAGTGCCCTTAGGTGCTGGTACCTGTCTTCCTGGCCACCGCTACAACAGGCTT
AAGCTTGAGCGCCTTAATGAGGTTCACAGGGGACTGCTTCTAACAGGGCTACTGGCTGAGCTGGAATCTTGTCAGGCCCCAGCAGTCCCAGCGTTGTGTTGGGGAGCAGTGGATCTTGAGCTCAGAGGACAGCCTGTGCTTAACAGTGACCCCTGGTGGCCATGAGACCTGATGGCTTTAGTGTAGGTTTCTGTTGTTTGGAAATAGGACTGATCCTCTTTGGACCATGTAAATCCCAGGATTCTTGGATAATGGGAGTGGTGAGAAAGTGAGGTGCT
TCTGCTGGTGTGGCTGTCCCTCCGTCTGCTGTGGGGGCTTCTTGCAGCCAGGGACCGAGTTCCATCCTCACACCCAGCACAGCGTAGACTGACTGAGACCCTGGACTCCGGTTTCAAAGCCCTCTTCCATTTTTGCAGTGTCTGCTGCCCCCTGGTGGCTGCTCCGAGCAGGTGTCCTGAATCCCTCCAGTTGCCGCCAGGAGCCGAGATGTTTCCCAATCAATGGCCCTCCCTCCTGCCTGGTCCCCGGGAGGGGTGAGGGGATAAGGGATTACCCGGCTACCCTGCCCCACCTGTAAAATCCCCTGAGCCT
AGTTAGTCTTGGCTAAGTTCACAGAGCTAAAAAGTGACAGAGCTAGGACTTGAAATCAGGACCTTTGAGTCACGTCTCTGCCTGACCTCAGCCCTGCGGGCCCCGTTCCCGCCATTCCTTCCTGCCTCTCACGTTGACTGGGCTCCCCCTGTCGGTCGGCACTGGCTGAACAGCCATGGAGTGGCGCTTTGGGGAAACCACGGGCGACCAGGAAAGATCTCAGGCAAGCCTCGGGTAAGTGAGCTGTAAACTGAGACCTGAACCCAGACACAGCCCATGCCAGGCCGAGCGAAGAGCCTGTGCAGGGGCTTGGAGTAGAGAAGAGC
CTACACCCAAGTGTGCTAAATAAGGACTTTCAGAGGTAAGCAGCCAGCATCCACAAGGTGAGCACCTGCTGGGCAACTCCTCCATCCATGAGGCAGCCACCGGGCCCAGGACCTCTAGGGGTGTGCTGCCACCTGCTGGGCCATAGCCAGGGCACCTGCCATGGCAGCCCAAGCTGTTTGGTTCTCCTGACTGCCTTGGAGGCAGCAGGAACCACCCAGGACAGGCGCTGGGCAGAGAGGGTGTAGACGTGCCACCTGCCTTCCCAATCGCCCACCGAAGCACATCTGCCCTGCCTGCTCACCTCCC
CTGCTGCCCCGCAAGACCAGAACACAGAGCCCCTCCCTCCCCAGGAGCCGGACCTGAGCAGCAGGGGGTTAAAGAGCAGTACCCGGGCTGTCCCCGGGTCAGGGTCGTTTGCACGAAGGCAGAGCCGCGGAAGAGGGAAGGAAATGCCCCGGGTCCCAGGCGGGGCCTCGAGCGTGCCCACGCCGCCCCCTGCTGGCCACGCCTGGAGTTGCAGGAACCGGGCGCCGGGCGGGACCTCAGCTGCGGGCTCCGCGCTGCTCCCGCGCCGCGTGGGTGAAGCGCCCTCCCCGGCCACGCACTGGGGTCTCACAGGGGCCAGGCTGAAAAACAATGCACGCCTTAAAGGCGGGAGGCTGGCCTGGCGCAGGCTGAGGAACACTGATGAACGACCTCCTGCAAAGGATTGTCCCCAGAGGACAGGGCTAGGGGGAAGCAGGACGGCGCAGCGTCTACACCCCCGCGCGTGGGTGGCCCCCGGAACTGCCCACACCCCTGGCTCCCGGGTCAGCCGGTCACTGCCAGATGCACCACCCCCACC
TACCGGAACCTCCCCGGAGGCCCCAGCCCCAAAGCCAGGGCGATTGCGCCTCCCTAACTATGGGTGAAGAAAAATCAGGTCCTCCCTGGAGACCCGGCCCGCCGAGGGAGGCAGACTGCTCATGCGCCCTGCATGGCCGGAAAGATGGGTTTCATTGCCCTCTGCCGGCCATGAGGTGGCAGCACAGGACGTTTGGCCTTAGCGGTAGACCTGAGTCTGAATCACTGAAATTCAGGTGTGGATTATTCAGTACTTTCCTTTTGGAAGATCAAATGGAAATTGAGTACGATATCTTGTGCTTTA
TGAAGACAGCATCACTCACTTTAAACTCATTTTGACTTATTTTGTAAGAAATTATGAAACTACTAGGAACACAGCTGAGGGCGGGCACAGCCTGCAGAAGGCACATTCTCTGTCCTCTAGCTCCCCAGTGTGGTGGGGAGAGTGTCATGCACAGACTTCCTGGCAGTGCTCAGAAAGCTGAAGTCAATGCCTTAAGTCCCTGGAAGCAGTAGAGGAGGGAGGGAACCATTCGAACTTGAAGTAGGAAAAATCAAGGGAATTTTC
TCCAAAAGCTCCTTCCGGGTGAAGCCTCCCCTCCCATCCTCCTTAAAGCTTCAGCCTCTACCTGGGACACTTCCTCCCCCACTGCCTGCCTCCTTGAAACTCTCCTTAGTCCTCTTGCAGCCCACACAGCTGAACACAGGCAGGAGGGGGCGCTGCTGCCCTGGCTGGTGTGCAGCCACCAGAGGCTGAAGCTCACTGACGTCTGTCTGGGGCCCAGGATCACCTTCCTTGATTCCAGCTCTCTCAGGCTGTCAGGACCTGGCGCTGGGAGGCACTAGGCCATGCCCTGGCCTGAGGCCTT
TTTTCCGGCAGACGGCGTTGAGCCAGGTGCAGCCTCTTCCTTGGGCTCGTGGCAGGCCTGCTTGGAGCACCTGGGCTCTGCCTCCAGCTCATTCAGTGATCGTGGCCAGTGTTTGGGCTCCTTTCCCTGTGCATTCAACACAGGACGTGATGCAGCCCTGACCGGCTGGTGGCCTCCAGGGGGCGCTGAGTGCTTGCCCCAAGTACAGCGTCCGCAGAAGCAGGCAGGAGAGTTCAGGTCCTGGGGTGGCAGAACAGCCCTACGCCTGGGCCTGTTTCCCTCTCACTGAGACCATCAGTCCTGTGCACTGAACAGGGCAGGCGAATACCCTTTGTCGTGTGAGTCATTTCCCAGGCAGGAGCTGGGTGGCCTTTTCCCA
TGCTCCGGGGAAACGTGGATTGTGGATATGGGCAGCCAGCGGGGCCTGCAGACCCCTGGGTTAGAGCCAAGCCCCAGAGGCACCTTGGTTTCTGAGAAGCCAGAGGAGGGAGTTCCTGGGACCTGGGGGATGACCATGGACCTCTGCTGCCACCTCGTGGCAGGGCTGACGTATCTGAGCCACGTCCTTTTCTCCCGGTTTAGAAATATCCTGGTGGGAGGCGCTTTTTCATCCTTGCAGCAGACAGGCAGCTCTGTTGGCCACACGATCTGGGCTGTGTGCCCCGCCTTCAGCAGAGGCCCTCAGGACCCTGCGGGATACAGCC
TCTCCTGTCCTCCACTGCCTCTTTGCCTCGGAGGGCGCCCCGGGGCGCGAGCGGGGCACGGGCGACCCTGGCTCCTTGGAGGCCCGGGGACTTGCTCTCCGCGGTCCGCCGCGGCCGCTCCACCGAGTCCTGGCCTCCAGCGCCCTCACCTGGCTGCTGCGGGCGGGACTCTGCGCACCCGGGCTCCGCGGGCTCAGGTCTGCGTCTCCCAGAGCCGCCGCCAGAGCCCGCCCCGGTCCGGCCCGGGCACAGGGCCCCCGCCCCACTTGGGCAAGGCGGGGGCGCGTGGAGGGAAGTTTCATCGGGGGGCGAGGGAGGGAGCTTCGGTGCCGCGCGGGCGTCAGGGGCTCCTCGGGGGAGGAGTCAGTAA
CTGCCTGTGCTCTAATTTCCCCACAGGCAGAGCCCATGTCTGATTCATTTCTACCCTCCCCATCCCCAAAAGCACACACCCCATGCCAAGAGGTGTGGCAAGGTTGTGGTCAGCAGATAGGCTGGGCATTGCGGCCTGGAGGCCTGCTGCCACCTGCTGGCAGGAATGTTTGTTGCAGGCGGCTGAGGACCCAGCCTAGGCCAGATCTTCCTCAATGAAGTCACTGCTGGGCCCCTGAAGAGAAAGATCTGCACCCACCAACTTCCTAGTACCAGGAGAAGGAAAACAGGTACCTCTTCCCAGCAAAATCTCTT
GAAAGTAATCTTATTTTATAAGAAGGAGGCATTAAAAAATGGGTGTCAAGTACATTGGGAACGCTAACAGACCCACCAGAGATGTCCGCTGAGGAACCAACGAAAGAGGGTGCAGTTCCGCAGAGCACTCTCCAGGTGGCGATGTTTCCAGAGGCCGAGGCCAGCTGGGGTCAATCCCGCCCTCACTGCCTGCTTCACCTCTGCACGTCTCCTTTTCCGCTAGCAGCACGACCTCAGGCCCTCACCTCCAGGTCCCCATTCCTGTCCCCTGTTGGGGTGATCAGACCCAACACCAGGTCGTG
TTTTAAATATTTGGAATAAAAAATACAGAAGTGAAGAGCGTGCACAGGAAAAAGGGCGCAATGACTGTGACACTGAGGCCAGCGCTCCTCATTTACAGCCCAGTGAGGCTAAAACACCCGACAGCCAGCAGAGGGCGGGCATGCAGCTGCAATGCCGACAGGAGCCCTCGGGCAGTCACCGCACTTGGCGTACTTGAAATAACTACTTCCCTCGTGCCTTGTCTCTTGGGGGTGTGGGGGATCAAAAGAGCTCACAGATATAAATGCTGCTC
TCTATGAGGGTGGTGGCGATGGCTGGAAGCGTCTCAGGGTCCAGTGTGAGGACACAGAAGCGGTTCTGTGGGCTCTGGATGGGATGCACCGTGGGGCTGGGCCCTGCTGGAGGACAGCAGCAGGTGAAAAGGTGTCCGTGGGCTGGGGCGCCCCCTGGTGGCTAGTCAGGGAGAGGCGTGGGCCAGGGGCAGGTCTTGCTATCCAGGAACTGGCCGGGGTCCTCCTGCCCCACTGGGGCCCAAAAGGGAAGGGACCCAGTGGGAAGAGGAGGCCCTGCCCAAGTCCAAGTGTCAGGGGGCGGCCCTCACCATGCTGAGTGCGGGGAAAGCCATTGCTGGAATCATCCCTCGTCACAGGCACAGGCTCTCCGCCCACCTCGCGGTAAATGTCGAACTCCTGGGCCAGCGTGTGGATCACCACGGACAGGTCCTGCTCCCGCACCTGGGCCACAGCAGATGGCACATCACATGGGCTCCCAGGTACCTATATCCACCC
TGTGGGAAATCCGGGGAGGGGCCCCGTGTGAGGGTGCTGCCCCTTTGCCTCCTGCAGGAGCTGTCCGCGGAGCAGATCGCCTCCCTGGGTCCGGAGAACGCCGCGGCGGTGACCCACGCCCAGCGCCGGCGGCTCAGTCCACTGCAGCTGCAGAGCCTCCAGCAGGCGCTAGATGGCGCCAAGACTCACTCCTGGCAGGACGCGCCCGCTAGCGCCGGTCCCACTAGAACCTCATCCTCGCGTTCTCCCGCAGGTGAGCAGAGCCGCCCTCTGCCCCGCGTCCCAGCCCCACTCTCCTTCCTTGTCCTCCCTGTCAGGCCTGGGGTGGGGAGGTTCTTAAGAT
CCAGGGGCATGGCTCTGACCGAGATGTTTTCCTCCAGCCTGTTGCCCAGTCCCCATTCCTCGGACCCTCAGCTTCACCTCCAGTGTCATCGGCAGGGTGAGCTGGACGCCTACGGGTCTGAGAAGGCGCCCGGGTTCCCAGCATCGGCTGGCCACCCTCTGCCTAAGAAAGCGCCAGGGTCGTGACACCCCCTGGTGGCTGATCCTAGGTAGTGTCACTGCCCAGCCCCAGTAAGGGAGGGCCTGGCCCCAAAGTCTGAGGGATCAGGGTGGGAAGGGGCAGGGTTTGGTGTGAACCTTCCCCTGGCCCCCAGCCATGTGCCTTGCTCTCCCCATGCTGAAGATGCTGAGGCTAGTTCCAGTGTCCGCATTGTGAAG
AAGCACTGTGTGAGGTTTCCTCACCCCCAAAGGACAGGCCTGGCTTGGGCTCTCTGGAAGACACTGGCTGAAGGCCGGAGGGGGTGGCCTGGCTGTTTCAAAGCAGGAGAAGCAGGATGTGGCCTCAGAGTGCCACCTGGAGGCAGAGGCGGTGTAAACATGCAGAGAGATGCAGGCACAGGTGCCCCAGGGACAGAACATTCCTATCTGGACAGGGTCTGTCCTGCCCTCTGTCCCCACCTTCATTCATCTGCTCTGAGGAGGCCTGGGAGACCCCAACCTCACACCTTCAGCCTTGGACAGGCTCCAGC
GGCAGCGGCCAGCGCTGAGAGGAAAGCCACGTGCAAACACTCCCTCCTCTCTCTCTCTCTCGCTCTCTCTCTCTCACTCAACCCCAAGTGCTTCCTGAGGCGGCCATCTTGATCTCGTCCTTCCCTCGAGATGGTTTTTATTCCGCAGAGGAGCCAGGAGTGGACCACAAGGTGGCACTCTCGGGCACCGATGCAGGGAGCCGTTCAGCGGGGACGCTAGACTATATTTAACTTTCCTCAGCTCTGCACCGTCCCCTGTGCAAACATGGAGACAGCCAGGAAATGGCTTCAGGCCTGCGAGGCCTAGGAGGAGCCTCTTGCCCAGGCCACAGCCCGTGGTGGAGTTGGG
TCTGCCACACTGCATGTTTGTCAGCGGCAGGTTTTACCCATGATGCCTACATATACTAGGGTTCCCTCTGCATTCATGAGCTTCTCTTAGTCCTTCCGCACGTAGCCTGAGGCTCCCCTGCACCTCCTAGTGGCTATGCAGCCCTCTGCACCCCCAAGACACAAGGCAACACATGCTTAGCCTGCCATAGACCTCCCGGGACCCCCACCCCCACTGTGCAGCCACCACCTGGGACCTGCCTGTCTCCCCTGTAGACTGGGGGAGATTGTCCTACTTCTCTCTC
CCTCATCTAAACGGAAGTCCCTTTACAGTCAATTCAGCCCGCTCCAGAGCATCGGGGAAACTAGACTGTTCCGTGGATGAACTGCGAGGATGCCGGCGGTCAGGCTTGGCCGAGCTTTGTTTACGTGCCTAAGTCGCCACCTTGAGGTCGAGGGGAAGACTGCGCCCAGCTAGGGGCTGTAGAGACGAACCCAGCTGACACTGGCCCAGCAGCCTTGGCGACCTCCCGGGACCGCCTGAAAGAGAAGCAAAGGGAGGGCGCCCTGCGGGCGGGCGGGCCACGCTAGGCGCCGTCTGCCCTCAGAGA
GCTGAGAGCTCTTCAACCAATCGAAAGTGGGGTTGTTACAGCTCTTTCAGTGTCCTTCGGTCTGCGCCCTCCTCCTTAACGCGGGCCGGGCCGTGCCTCCGTTGCCTGGCAACCGTCAGTGACGAAGAAGCCCTTGCGCCTTCCTTCCGCTAGGTGGCGGTAGGAGTTCGGCGGACCGAGAGGTTCCGCGCCCACTTCGCGGCCCAGAGGACTGAGCCCGGCCTCCGGTGCAAGGAAACCCCAGAGGCCGGAACTAGAATTGCAAATTTTTTTTCACCCCGGATTCCAACGGTGAGAAACCCTTTCTAT
ATCCAACGAGCTGTGATTGGTGATCGAACCGAGCAGGCCTCCTCTGGATTTGGAGAGACATAGTGCGTCTGGGCCTGTGATTGGCGGGATTGCTGTGATTGGTGAAGTCCCTAAGGCTATCTAAGTTTCTGAACACCAGTTCCTGCGTTGGCCACGAGGAGGAGCCCAGGAAGCGCAAAGCGCAGCACTGCGGAGAGTCTTGGCCGCCTCCTCCGGGACGCCCTCCGGCCCAGCGCGGTGCCTGCCCTGCCCTGCGCCCTGGGGCAACCGCGGGATGAGGTGGGGCGGCAAAGGGTGTCAGGGCTCCCAGCTGCGG
GGAGGGCGGCCCCGCCGCCGGGCGTCCCTGTCCGGGGAGCGGGCGGGATCCTAGCCGCCCTCGTCCCGCCGCCCTGTGTGCGCTTGCCTGCGACTCCCACCGCGTTCGCGCCCCGCGGTGTGGCCGAAAAGTGGGCGGCGCGCGCCCTCCAGCGGCTGCACGAGGAGCGCCGCGCTCGGCGCTGAGCCTCCAGTTCCAGGTGGTGGGAGGTCTTTTTGTTTCCACTTGCAGAGTCTTTTCACGCGGCGGGCGCCTTTTCTGTTTTGATCTGGGATTGCGTGTTGCCCCAGCTCCCTTGAGTCCCCAGCATTCGCCA
TAAGAGCCTTTGGAGAGAAGCCACGCAGGGCGGGACGCACAGGCTGTCAGGGTGGGAGGGGTGCGTGTCCCACGTGCAGGGAGCCCCGCCCAAGGCTGGCAGCAGCAGGGTAGAGGCCACTGGTCCGGGGCAGCTTCCGCGGGGAAACACCGCCGCGCTGTGAGCATTGGGGGAACTGCAGCCGCCGCCCCATCTGCCGGCTGCGGGTCGTTGGGGGGGCCCCATGCCAACGGCCACGGAGGCCAAGGACCCCCGGAACCCCTCGGCCTTTGTCCCAGGAGAGGCTCCTCACACCCTCGGTGCCAGGGCCCTGGGAGCCCGTGAGACCAGGGTTCTC
CAGAACCACAGATAATAAAGAAAGAGGAGCCCTGGTGACAGCGAGGTGCTGGCGAGGACGGAGACCACTGAGCAGATGAGGAAGCCCCGCCCTCCCTGCACCTGCTCCTGACCCGGCCTCATGCTCTGGGGGCCCCGCGCGCCACCTGCTGGTCCTGAGCAGCACCTGCGCCGGTCCCCTCCGCGTCCATGCAGGGAGGTTTGTGTCTGGGCTCACACTCACCTCCCCTCACTGTGTCTCTCGCACAGTAATACACGGCCGTGTCCGCAGCGGTCACAGAGCTCAGCTTCAGGGAGAACTGGTTCTTGGACGTGTCTACTGATATGGTGACTCGA
AAGGGCAGCAGAAATCCTGTGTAGGTGTGTGACAAACGGGTTTATATGATTTCCTGAAAAATAAATACATACATAAATAAGCAAACAAACACCACCAGGCTGCCTCTGTGCATACGCAGTGCTCCGCTAGGTGGCAGCACACTCTGCACCTGGCTTCCTGCCTGCTCCATTGGAGAGTGGAGCATACCCACTCCACAGGCAGGAGAAAAGGGCAGGACAGAAAGAGGAGTGGAGCTAATATTTCTTGAAGGTCTCCTGTATGCCAGGTC
GCAGGTTTCCATGGTAAGAGGCTGGAACTCCCCGAGCCACGTGGGCAAGGCGGGTCCGAGTTAACCCTTGGAGGACCAGGTGCCACCTGGTCCAAGTTGGCAGGGAACGGCAGTGACCCTGGAGCTCGGGCTGTCCCTGCAGCCTGCAGTGTCCCCTGGTGGCAGCCAAGGTGAGGTGGAGTCTGTGGCTGGGGCAGGACTGGGGGCACCAGGTGGAACCGCAGTGGCTGGCACTCAGCACCTCCAGGCTCCCCGCTCAGCAGAGCCTCGGAGAGGGTCTGTCTCCCTGCACTGCCCTGCCTGACGTGAACTTGG
GTTCCACTGGCACAGAAGCACGGGCCTACAGCTGGGGCTGAGCACTTAGGCCTGTCCTGATATGCGGACACTCAGTCTCCCAGGCTGTGGCCACCGGGTCACAGAGAGCCCGCCCTTCCTCAGGCAGGGCACAGGCAAGGCGGCTGTGAGGGCCGCCACTGGAGGGCGTGCTGGTCCCACTCCAGCCACCCCAACGCAAGGGAGGCTTTCATTACTGAAGAAGTGGGAAGGAGGCGAGCCCGTGTCTGGCCTCTCGCAGGAGCCCCCAGCCCCAAAGCAGGGCTGGCGTGTGAGGCGCAGGTAACTGCAGTGC
TTTCTTCTTCCAAAAGTCTTCTCTTTTCTTCAAGCTTCATTCTCTCTTCTTGGTGAAGTCTCTTAAGGTGCTCAAATTTGGCCTGTAGCTGGAAACAAAAGTGCAATCCCCACTACTGACACAGCGCGGCAGCAGAGGCACGCTCTCCAGCTCAGCAACACAAAGGCGGACCCCATAGCGCAACACAGAATAACCTACACAGTCAAAATCTTTCTGAAGTCTCAGAAGTTCATAGTTCAAGGAAAAGTTTACATATGGAATTCCCTT
TCTTTGTTCTACAATTATAACTTAGGAAAAGCCAGGCCATACAGAGATAGGAGCTGAAGGGACACGGTGAGAAGTGACTGGAAGACAAGAGCGTGAGCCCTCTGTTACGCCTGGAAAAGGCCACTAGAGGGCTCCCTAGTCTAGCGGTAACGCCAGCACCTGGGAAGACGCCCCTTACGTAGCGGACCTCGGTCTAGCGGTAGCGTCAGTGCCAATGGAAGGCACTATGGAGTCTCCCTTTCCTTGGGGGAGTTAGAGAAGACTGCTGTACCACCTCTTGTGGAAGGCC
ATCATCAGTTATTTCGGAGTGCCAAGAAAAAAATGTGCATTAAAACCTCTGAGATTACATCTCCTATAGGTACATATGGCCCAATGGGCACGCACTTCCTGCATGCCATAGAGACAGGCCACCAGCAGAGGAGGCCGCAGGCTCGGACAGAGAGCTGGGGCTGTGCGAGGGGAAAGAAATGCCTGTTTGTGTCAAGCTGGGCCAGAGCTCGCTGGAGGATGCAGTTGATCAGAAAACTATTTGGCTTGGACCCCACTTGA
TTTTTAGTAGAGTCGGGGTTTCATTCACCATGTTGCCCAGGCTGGTCTTGAACTCCTGGCCTCAAGTAATCCGCCCGCCTCGGCCTCCCAAAGTTCTGGGTTTACAGGCGTGAGCCACCGCGCCTGAGCCCTCTAAGAGCCCCCGCCTGGCGTCGCTGTAGGCAAATCCCAAAGAACGTGTCCCTTCAGCAGCCGGCTGGGGCGCCACAAACACTATCTGTTGTCTTCGCTTTAGTTTGTGTCAAAGTGACTCAAAGTTACACAACACTGGCGGGCGACTGCCGCCTTTTTACCCTGTGGCCTTTCCCATCCAGGCGTCCAGAGGGTGAGCCCCTGCCCTCCAGGACCCCTCCCTTCCAGGACCCTAC
AAAGATATGAACAGACACTTCTCAGATGCCTCTTAAAGGGTTTCCAACTTGCAGGCGTCTCAAACTGCAGCAATGGGAGACACGGGGACCTGCATCTTGGAGTTAGACTCGCGTTTCTGTGGGCTACATTCTGAGGTCTGGACAGCAGAGGGCGCTCTGAGACATAACCCGTCCTGTTTGTAGAGCGGGGACGTCCAGAAACCGGTCCCAGGGCTCAGTGAGCTTCTTTCTCCTTGGAGCTTCCTCCAGCCCAGAGGGCAAAGGAAGGACACACCCTCCTTTTCACGCATCT
AATCGGCTCGCCCTCCTTCCAAGACAAGCTGCTGCTCGGCCCCTCTGAGATCCGTGTGCCTTCGGTGGTGCCTGTGCAGACGGTGCGACAGCTAGTCGAGCTCCTGTACAGCGGTTCGCTCGTTGTGGCACAGAGTGAAGCCCCGCAGGTACTCATGGCTGCGTCGGTGCTTCGCATAGACAGTTATCGACGAATGCACGCAGATTATCGCACGCGCTCCTCTGCACCCGCGAGCACCTCTGCACCCGCGCCCCTGCCCACCCCTGTGCCCCCGCCACTCGCACCTGAGCAGCTGCGTCACCGCCTGCGCCACCTGCTGGCTGCGCACCCCCGGGGCACCCCGGTGCCGCGCACAGCGGTAAGCAGCGCCGGCCCGCGAGTTTGCAGCTGCCTGCGCCCCCGACACCTGCCAAAGCCGAGGGGCTTGGTGCCTACCCCTCACTGTCCGCGGCCCCTGACGACCGAGGTGACAACGATGACGAGGAAACTGACGATGAGACCGATGGCGAGGACGGCGAAGGTGGCGGCCCGGGAGAGAGCCAAGCACCTCCTTCCTTCCCAGACTGTGCTGCCGGCTTCCTCACTGCTGCTGCTGACAGCGCGTGCGAGGAGTTCCATGCACCCACTGGCCTCTCT
CTCGCAGGTAATCCCCATCTGGTACTTGAACGCGCAGCTCCTTGGGGACCGCCTGCCTGGAGCCCGGGGGAGGGGCGCTGGAGACCCCGGTGCGCTCTCGGAGTCCTCCGGGACACGAGGCGATCAAGGGAGCACGCGCGCCACCTGGCGGCCGCGGAGCCGGGCACCTCTCCGGAGGCACCGGGACCCCGGGAGACCCAGCGGCCGCTAGAGGGTCTCTGCATCCTCGAGGTCTAGGAGGGCGGGAGGAGGTGGACGCCTGGGGTCAGGAGCCCTTCGTTTTTGCTATTGTTCAAAGCACTGGCCCCGGAGAATCGAAGTGCTTGAGGAAGGAAGGCCTTG
GAAACCAGTGGGGGAAGCTAGTCAGGGCTCCCTCTTGCAGATGACCACGTGGCCATCGGTGCGGACTGCGAGCGCCTGTCGGCTCAGATCGAGGAATATATCCTTTGGGTAGGGGCTGTGGGCCTGGGTTTCTGGTGGAGTCAGGAGGCTGCCTGGCCTGGTGCCCTCTGGTGGCTGCTGGATGCCACTGCCCAGCTGTCCAGGGGTCACCTGCCTGGGTGGTCACCTGCCTGGGTGGTCAGGCTGTCTCACCTCAGGAGGGCCCCCGGACCAGCTGAAGGGCTGATTCTGTCTGCTTGTGGGGCCTAGGTCCCCTGGGGCTGTAGCCTGAAGCTGGGTCTCAGTCAGGAATGGGCCTGGGGCAGGCTTGGCCCTGCAGCCCTTCACCTCTCCACCAGGTGTGGGTGGGCAGACCGACCCCTGTGTGGCTGGGCAGAACCTTTCCAGCCCCCACCCCAACATGGCCCCCAGCGGGGCAGGTGGTAGGTGGAGGGCAGCGACGTTGTCCTCAGGTGGGTCCTTAAAACACTTGC
TCTCTGGCCACCCTGAGATACTTAGCAGTAAGTGCTACATTTATATTTGCCATTAAACATCAGTTTGCATATGCCACAGGGCAAGACACCAAAGGTCACGTTCCAGCTGCTTCAGGAGCCCCCTGGGGGAGGTTTCCTGCTGTCAAATTCACTGTCATAAGCACTCGCCAGTAGGGGCACTGTTACTCTTCGCAGCCACTTCCCTGGCCCCTGAGGTGGCCAACCAGGTGGCATCTTGGCCCCAGCTTGAGTTGGAGGTTAAAAGGACAGAGAGATTAGTTCCAACAGTTTCAGCCAGCCTTGGAAGTGGCAGAATGAGCTACAGTCA
AAATTCTAGGCTTAAAAGGTTTAAGCCCATCCTGCAGCTAGAGGAGGGGTTCCTGGGACTCAGAGCAGACCCTTTAAGACCATGGACTACATTTCCCAGCAGCCTTCATGTCACATTGGCGTCCTCTACTGGTGGAGAGGGGAGTCCTTCCAAGAGAGGGCTGTAGAGGGCAGAGCAGGGCAGGAGAGCAGCTGAGAGGAGCCTTGGCTAATACTATTAAGGACCAGGATGACAAAGAAAACCACTTCTTTCCCCCCGAAACAAAACAAAACAAAAGACCAAAAAATAAA
GAGGGAGGTCACGAGGGGAAAGCGCCCAGTGTGGCATCCCGTGCACCAGCGCTGCCCTGGGAGATGCCTTAACTAGGCCCAGGGAAGGATTGGGTGTGTGGGGCAGGAGCTGCCTGCAGAGGGGGCGGCCTCATGTTGCCGGCTGCCTGGCTGCAGGGAGGAGCTGACAGAGTCCGTATGGGGAGCTTGGAGGGTAAGGAGGACGTGGGCCGAGGTGCCCTGGTGAGGGTGGACCCTGCTGGGCTGTGGGTTCCGCTGAGGGAGGTCAGCAGCCCCTGGGAAGGCTCCAGGCTGGAGGGACTCTGTCGCCCTCTGGTGGACTGGAAGGGAAGTGTGGGTGGCCGCAGTCCCAGGTCCGGCTGCGTGTTTTATTCCACATGGATCTGCACATTTCACACGAGGTCACCCACATGTTATGTCGAGCTCCATCACATTCCACATCCGTGTTTTTCTCTGTGGCTGATTCTCTGGTGTGA
TGTTCCCTTCCATGTGATTAAGCATTGCCATAAAGCCAGGACTGGATTAGAAATAGATCTTCCCCTTCTGAGAAAGCACCCAATGGAGCAAAGCTGGCGGCAGTGATGGACAACTTGTGCCACCTACTGGCCATCGATGGTATCACATGCCCAATGCCAAAGACTAGACAAGGTTTTGCCACCTGCCAATGAACTGGCCAGAGCCACTGCCTCACCCACTTTGCATGGCAGAGGGTGACTGGGAAATATGACCAACTGTCCCACACTGGAACCGACCTCCA
CGTGAGAACGGACTAATCACAGTAATTGTTAAGCACAAGTCCCTTAAGCACGTATGTCCTTTGATGTGGCGTGCACGTTCAGCATCATTTCTGCCCTGTGGCAAGGATGCTCGCATTTTGCTCTTTAGACCTTCTCCCACTAGAGGGCGCGCTAAGCCAACCTAGGCCGGTCCGATCGCCGCCATCAGTGCCTGACACATACCTGGCAAAGCCTGAGCGGTTTTCAGACCCATCATGCATCAGCCAGGCCTCCCACCAACCCCAGGAGTTGCTCCCACACTGTGCAGGGGTT
AGGAAGCTGTTCTGAATCTGGAATGCCTTTGCTCCTCCATCAAACCACACTGAGACCACCTGCTCTGCCAGACCTCGGGCAGAGAGGCAGGAACCTGCGTTTCTGGAATCCCTATTTCGGAGGGGAGAGCTGGTCAAGGAAAGGGGCTTCCGTTCCAGCGCCTCGGCGCCATCTGCTGGGAAAGAGAGGCAATGACAATTCAGGGCTGCAACTGGTCCCCGTAGGGGGCTGAAGGGAAAACAGAAGTCGTGAAGCCCACCTTCCTACTCCCGAACATTACCTTAAGGGCTTCCTCAGAGATCCCACGCTGCCTTGTATATGAAGCCACCTTGTGTGTA
ACCTCGGCCTCCCAAAGTGCTGGGATTACAGGCGTGAGCCACCCCACCCGGCCTTCAGACTCCACAGTTCTAACAACTGTCCAGGTGATGTGGCTGCTACTGATGAGGACCACGCTCTGAGATCCACTGCCCTGTCTGAAGGGGGCGATGATTCCTCAGCTCCAGCTCCCAGTTGCCCTGGGGAATGCAGCCTGGAGCTGCTAAGTCTCCCAATTTTTCAAGAGAGGCCAGAAATACAGATCTTAATGTAAAATGTTTTAACTCTTAAAA
GGGATCCATAGAGGCAAGAATGTCACCTGGGGACTGAGACTGAGATAGGGAAAAATCAAAGGTGGGCAGGTCTATGCAAGTGGAGTGCTTAGGGCTGGGTTGGACCCACCTCTGCTCCTCGCCCTCCAGCAGGCGCCTGTAGGTGGCGATCTCGATATCCAGGCCTAGCTTGGAGTTCATCACCTCCTGGTACTCCCTGATCAGGCAGGCCATGTCTTGCTTGGCCTTCTGCAGGGCGCCCTCCAGCTCGGCCAGCTTGCAGCGGGCATCACTGAGGGCCGCCTCACCCTGCTGCTCAGACTGGGCCACCGCAGCTTCCAGCTTGGAGTTCTGG
CGCCACCTCTGCTGCCGGAACCACCACTTCCTGAAGAACCAAGGAGGCCTCGTTCTGAGACACTGCCAGTCTTGCAGGAAGGCCTTTGTAAAACTCTCTTAAGGGGCGCCGCAGGACCTCCAAAAGGCAGCCTGCAAGGAGGCGGTGCTCCTGCAGCAGCCAGCACCGGGTGGGAGAAGTGGCCGCCCACCAGCAGAGGGCGCTGCAGGCCCGGCCCCAACCCACGCGGAGGCCACGTGCACAGCTCCACCATCCACACCCAGTTCCCTCCCGGACTGCATTAGAACGATGATTTGCATTTTTCTCATTATTAACATTGTGATCATACTAAAAATT
ATTATAAGGCCAGGTTAAGAGGCTAAGAGGGGGAACTCCTTGTGCGGATCTAAGGACCCCTCCTCGAGGCTGGGAAGAAAGAGGTGGGCAGGAGACCCTGGGCAGGGGACCATGCCCAGATCACACCCACCACAGGGAGAGGGCAGCAGAGATCTTCGGGCAGCTTGAGGGTCAGGTGGAGACAATCACCAGGGAGGGGCAGACAAGCCCTGAGGCCTCACCTGTCAACGCACTGACTCACCTCAAATATTTACTGGGCGCCTTTGAGCATGAGAACTAGACCTC
TTGGCCAGGCTGGTCTCGACCAGGTGATCCACCCGCCTTAGCCTCGCATAGTTGCAGGTGCTATTCTGAGCTCAGGGCTCTGGCAGCTACAAGCCCAAGATGCGGTCTCCAACATGTGGCCATTCAATGTCATGGCGCCCTCTACTGGTCCTGGGAAGCGCAGCTCTGCCAGTAGCTCCAGCAGGGCACAGCTGTTAAGTCGTGATGTTCTACAGGTGACCAAAGGGCAATCTCTGGACTCCTTAGCCGCTAGGTCCTCTCTGTAGCAGGACCCAGGAGAAGGCAGGGGCTGAGGA
GAATGTGCACCTGGAGCCCCAGGACTAACTCGGGGAGGCTGGAGGCGGGCTGCGCACTTGGCCTGGGAACCGAGGCGGCCAGGGGGGCGGCGCGCCCGGGCCCGGAAAGCGGCGGAGGGGACGCCCGGGACAGCGCCCCTCACCGCCCGCTGCTCGCAGGAGGAGCAGCATCGATCCCACGAGAACTGCCTGGACGCTGCCGCGGACGACCTGCTGGATCTACAGAGGAACCTGCCGGAGCGGCGGGGCCGTGGCCGCGAGCTGGAGGAGCACCGCCTGCGGAAGGAGTACCTGGAGTACGAGGTGAGCGGCCGAGCCCACCTCCCCGCCGCTGCGCAGCGCCCTCTCCGCCCTCTCGTGGCCGCCTCGGTCCCTGCAGCCGTCACTGCCCTGACCGCGCCGGGGCGGGGAGAGGCGCTTGCGTGCGGGCGGGGCCCGCGTGCGCCGTCTGCAAAGGGGCGGGGGCTCCCACATGGACACCCGCGTGCACGGGCGTGCACAAAGAGTGTGTGTCCCCACGCACTTAGGCCTGTC
CCTTTGCTCATGTAGAACCGGCACCTCTCTTTCACCTGAGCACGTGGAATCTTCAGAGCCAGATGATGGTGGCTGCCTGGCCTGCCATAGTCAATGCTGCCCAGGCACCTCTGCCTGGAGGGTCTGGGTTGTGGGCTGCAGTTATGACATGTGACCACTTGGAGGCAGGCTTGCATCTTTCTAGCTTCTGGCTGCTCAGGTGTCCTGCTGTGGAGCTGAGCTGTGCTCCCTGAAAGGCAGGAAGTTATTATGTGTGCCCCTGTGCCATCACCGAACCAGGACCTTCAACTTCG
CATTTATAAAAGAAAAAAAAAATAGGCGGAAGGATGGGGGCTGGGGCTGGCAGCCGAGGAGGCTGCAGGGACGCGCATGGAAGAGCCGGTGCGTGGGAGGGTTTGCGGGGGGGACATCGCGCCCCCTAGGGGTGACCCCAGTGGGTCCCGTGTGCTCTCCGCGGAGCCGGCGGAGCCTTGTCCTCTGCACCCGGCGCGCAGCGGCCCCTTAAACAGTGGAACCGTGAGGCCGCTCTAAGCCGAAGGGCTGGAATCTGGGTTTCTCGGGTTTTATTTTAGACCATTCGGCACCAAGCCCGAGCTCCCCCGCCGCACCGCTTCCAGTCCCCTTTCTTTCCATAGAGCGACCCGAAGCCGGCGGTGGCGCAGGGAGCCGAGTCTGATGAGCTCGCGGGCGGCTGAAGGCCGGCTTCCCTGTGGGGAACGCGCCACCTGTCGGCGCCAGTGAGAACTGCGTCTGTGTGGCGCCCTCGGGGTATTCGGGGCTGCGGGGAGATGTGTGCCTGAAGCCCTGCGCTTGCGGTGGGGACGTCCGGCCTCTTTCCTGGCAATTGACCCCTGAGGCGGGAGAGACAACGGAATTCCCACAAAGGG
GTTATGAGTGTGTCACTTATCACTTTATTGCCTCACTTCTCCCAACCCATACTTCATTGCATTGCTTGTGATACTGGAGGTGAATCTTGCCAACACGTCTCTTTTGCAACTGGCACGATGCTCAGCTTTGCCAGTAGAGGGTGGTAGAGGCACACTGCAGGGGGAAGGGCTTCTCTGCTGGTGTCTCTGTGCTCTGATTCCTTCTTGCTCCCGCGGGGTTCGGGACACCCAGTTGCAGCCTCCCTCAAGGACTTGCAGTGGCATCCCCTGTGTGCAGCTTTCTAGCGAGTTCTGCTGGCA
CCTACAAAAGCGGATTGGGGTAGCAGCTGGAATTCGTCAGAGGCACACACGGTGAGCACCCTGGGCATGGGCTTTGACCCTGCCTCCACCCCCAATCCCAGCCCCCACCACCTGCTTCTCATCCCAACTTTGTGACCCAGGTCGCAGGCCACGCCCCCTGCTGGCCAGGGCCGACACACGCCTCCACAGGACAGACTTCCTGGGGTTCCCGAGGCAATTTGCTGTGAGCTTTCGCTAAAAACCGACCTCCCTCAGACTCTAAGCGGGTGGCCCATCAGCACATGACAACAGGCAAGCTAGGGCTGGAGGTGTGGCCCAAGCCATGGTCCTTC
AATCCCTTAGAGCTGTGATCCTGTAATGGTACTTTAATGGGATTGGTTTTTAAAGTTCCATAGGAGTTATTTGTAAAGTCCTGTCCATTCTGACAGCAGTCACTAGAGGGCTCACAGAGACGCCTTTCGGGGCTGCCCTCTAGAGGCGGAGCTGAGAAAGGTGGTGCTAAGCCGTCCAGCAGCTCAGAGCCATGGAGTTGATTGGGGAATTGATGGGTCTCCCAAGACCTCAGAGGAGTAATCTTGGGAATGTAAATGTTGGTGGAGCGTCTACAGACAATGTA
ACCCAGCCAGGACGACGCCCAGTTTGGAACTGTACCGAAGCTGAGCCCTGCCTTGCACGGCTGAAGCTTAGCCACAGAGGCGGAACTTCCCTGGCTTTTCCTGGAAGCGGAAGCCGTGAAATGGCCAAAGCACAAGACAGGGTGGTGCAGTTTTGCTCCCGCGCGATCACCGTTGGCCACGCGCCTCGGTCTCTATCTGTAAAAGAGATCCGCATCTCTGGTATTTGATGCTGGAGAGAAAAATGTGCGGCCTCCGCCCAACCTTGAGTTTCCTGCTCCACCGCGCCCTCTCGTGGTTAACTGGACTCACGGCTTTCTCGCCCCCAACCCCAACCACCTAAATTGCGGTTCTCAACCTTGGCTGAGCGTGGGAATCACCCGGGGACCTGCGAAACACCGATGCCTGGGTACCGGACTCTATCCGCGCCTCCCCCTGCGAGAGATTCTGACTTAATTGGCCTGATGCAATCCGGGCGTCCCCTGGGGATCACAGTGTGCAGTCAAGGCTGGGAAACACTGACCCACCTCTGCTCTGCCAGGGATCCTGCGTTTGGCTGA
TTGCCAGTCACCCCGGGAAGGAGAGGGACGTAGGGTGGCAGGAGGGCAACGGGAGCCACGTTTCCTGATGATTAAACTGATGAAGGCTGAGGCTTCACGGAGGCAGGGGGTGACCCCTGGCCAAACCCTGCCCAGCTCCTTGGCCTCAGACAATCTGGTTAACCGGAGGCCACAAGGTGGCACTGGTCCTTGCGTTGCTGGTCAGTGCGCACTGCAGCCTCATCCTGCCGACTCCCAACTATTTCCCCTCCCACCCCTGGACTGGAGCTGCTTGGCCTCTCTTTCCCAGGACCCTGATGAAGGAATCTGTCCTCAGCCTTTCTTCTCTTTTGCA
GCCGCCACAGGGAATGGACACGGATTTCATCTACTTTATCTAAGTGCCAAGGATTGGGGGCAATGACTGACCACAGGCACACGGAGACAGCCTCAGCCTGGCCAGGAAACCACAGGCCCAGCCGGTAACCCGCGCACCAGCGACTGCCTGAAGCCTGCCCATCCAGCAGGTGGCGCAGCCTCCCCGCCCCTCCAGCGACTCTGCTGCTTGTGGGACACTCTAGCAGCAGCCCTCCCCGGTCCCTCTCCCAACGCAGGCCCCCAAGTCTGCGCCGGGAACAGGCTGCTCTATCTATGGAACATCTCAGGAGAGCGAGCCCAGGCTTTGGCCTGAGACTG
GAAGGTAGGCACCTGGAGCAGCTGGAAGAGGAAGCAGATCCTCCCCAGAGTCCCCTGGAAAAACGCAGCCCGGTGGACACCTCGTAGCCATGGACAGGCCCCGACGCTGCCAGCCTGATGCGTCCAGCACCTCCCAGAAGGGCGGCACCCAAGAGCCTGTCTCCACAGTCACGCCCCCTGGTCCTGCTTGGCCTCCTCTCTGCCCTCTGCTGGGGAAGGTCTCTTGCTGCCTACACTTGCCCTCCCTGGGGACCTTCCTTCCTTTCAGTGGCTCTTCACCCTCCAAACCCAAAGACCAGCGGAGGGCCCGGCCCCACCCACGTTTGGCCCATGGCCTTTGGGGACAGGTCTCTGAGTGTTTGCTCCAAAACGCGCTCTCCTAAAACGTGGGCACAAAATGGACATGGCCCCCACAGGGCAGGTAGGTGACATGTCACAGGATGGAGGGTTTGCTGCTACCCTCGTCACCCAGGCTGCAGGCTTGGCACGTGGCCTCACCGCCCTCTGTTTGGAGGATACGGGAGAGCAACACAGTCCTGGCCCAGCTCAGACCCCAAG
ATGTCATCCCTTGGATGCTCAAAGCCCTGTGGGAACTTCTCAGGGGGCTGGTACCAGAGCCTGGGTGCATACTATCCTCAGAGTGGCCAATTCCTGTGACCGGGCAGGAGCCCGCTGGGCACTGTTTCCCGCAGATGCCCTATCTGGCCAGCAGGGGGAGCAAGCTCACCGTGGCCCAGGGCGTGGCCGGCTCAGCAGGAGCCCCCGGGAGAAGGGCCGGTGGAAGCCCAGAGAGCTAGGAGCGCCTCCTCGCTTTACTAGCCTGCTAGGGAGTGGCACCTTTGTCACCGTTAGACTTTTATCCCTCAGCCCTCAGCCCTGGGCCCAGCCCTGCATTTTCCTCTAGAAC
AAAGCCAGAGAAGCCTGGTCCCTGGAGGAGAAACCGAAATGTCTGGAGAGGTGGGGCGGGTGGCCAGGCTCAGGGTAGAGAGAAGCAATACAGAGGCCAGGTAAGAGAGCCGCCCCCTCTCTGGACAGGGCTGCAGGTGAAATACGCCGCCCGAGGTAAAGGAAAGAACTGCAGGTTCCATAAGTGTCCGCTAGGGGGCTACCGAGGATACACCAGCTGGGTCGCCTTGGTAACCGCGGAGCTGCGAATGTGTTGTCCCCACGCGGTGGCGGGGAGGTACCAAGATCGCCCCAGGCGCGGCGTATCAGACGCTGGGGTGGGGGCGGGGGTCTGTGGCCATCAGCCCCAGGCAGGCCGTGAGCCCAGGCCAAGGTCCAGGCAG
TAGTAAGTGGTGGAGCCGGGATTGCCTCCAGGAAGCCTAGTGGCAGAGTTTGCACCCTGCCTGCCACTCTGGGTGATGCCAGCAAGGCAGCTACCAGTGCTCTCCAAGGCCCTCCAAGGCCAGGCCATTTTCCATGGGCTCAAAGAGAAGGCTCAGGAGAATGGCATATTCAGGCACCACCTACCCCATCAGTTTCTTCAATCTCATCCCCGACCCTGGAGCTGCGGCTGTCACCCAGAGCAACGTGGAAAGTGTATAGTCTATCAAACTGGATTAAACGGCATTGAAGACAAGGCCCTGACTCCACAGCTCCCCCTACAGCCAGTCAGTGGCACCGCAGCACTGAAGCACCTGGAGTGTTCCCTGACAGTCTCAAATTCGAAGGCAATCCCTTCTGTTCCCACAGGTACCCCCACAGTCCTCAGCACATGCGTTTCACTTCTTAACACAGAAAACACTGTGGTTCAAATCC
ATCAAACTGTGTCTCAGGTGGGATTGTCTGGGAAGCAGACGCTGAGACGGAGTGAGGGGTGCAATAGCGTAACGGGGAGCACCACCTGTAAGAGGAGAGGGAAGAAGCAAGGTGGGCGGGGCCGGCCATCCTGATGCATCCTCCCTGCACAACCTGCACCTGCCAGCAGAGGGCGCCGGAGCAAAGCGCGCCCGTCCCATCTCAGGAGGCCTGTGGCCGCGGAAGGGGCCGGGATGGGGATCATTGCCCTGCTCAGTCCTTGCTGGGGCCACCCCAGAATAGTGTGCCTTCAGCTCGGAAACAGGCAAAGCCAACAGCTGGACCCCAGTTC
ACAGGAGGAGCAGAGGGGAAATGTGGTAGGTCAGTCACACCCCCAGGGACTGGGCCCTAGTCCCGAGCGTAGGAGAGGCGGAGCTGGAAGGTGAACCTTCCACAGCCTCGACCGTCCGTCCTCCCTCCAGCCTCTCCACAATTCAACACCTGCTGGCCAGCAGGCGGCAGTGCACGGACGAAAATGCGCATCTCTGCTGGATTTCCCAGGAGCTCCTGGAGTTCAAATGGCTTCTTTTTCTGGTAGCCTCAGTGCTCAGTGTGGAGAGGCAGGCTGCAGACAGCAGGGACAGTGGGATGTG
GTCCGACAAGGAGGTGCGCGAGATCGTGCAGCAGAGCCTCTCCGTGGGCAACTTTGCCGCGGGGCTCCTCCACCGCCGAGAACTTCCGGCTGCAGTACAACCATTTCCGGGCTTGCAACAAGAAGCAGCTGGACCCTACGCAGCTGCGGCTCATCTACCACTAGGTGGAAGCCGTCTACCCCGTGGAGAAGGTGGAGGAGGTGTGGCACTGCGAATGTATCCCCAGCAATGATGAGCAGTGCCACTGCCCTAACAGGAAAAAATGCGGCATCCTCAAGAAAGCCTAGAAAGTGGAGAAGTGAAGGCCCA
AGACGCAGCCATTTTCCCCAGAGTCCCGCCACCGGCGCACGCGCAGAGCGAGCTGACGCAGGTGCGTGGCGAGAAGGCGGGCTCGGAAGGCGGAAGAGTCACCCAGGAGAGGAAAAAGAGGCCTGGCGAGAGCGCCCCCTTTGGGCCTGGAGGCGCACTGCGGACACCGGCGCCATCTGTTGGGCCGGCGAGGGCTTTCTGGTCCAAACCCTGGGAGCGACAGCTGAACTGAGAACAGTGGGGGCAACGCAGTCTGATTCTCCTGGGCCTAATGGTTTTTTTTCTTTCTTTCTTTCTTTTTTTTT
AGGCCTCAGTTTCCCCATCTGTGCTGTGAGGAGTGGAAGGAACGGGATGACTAGGAGCCTTTTAAGACCGAGTATTCGAGGTTCTTTCCGGCCCCGCGGAGCCAGGAGGTGCCAGCCGAGATGCGCGTGCCGCGCGCGCCCTCCAGTGCCCGGTTCCCGCTTCTGCACGGTCCTCGCTGGGCAAGGGCGTCCCAAGAAAGGAGGAAAGGAAGAACTCCATACATTGTCATTATTGTGAACTGATGAACAAAAGAGTCAATAGGGAAGGGAATGGGTAAATAAACCT
TATCAGGAGATCCAAGCTAAGAACTTTCTGTGCTGGTTCTTAAACTGCTGACTCTTACCTCCAAACCTCCCAGTCATACTCTGCAAACCATGGTTGTGCTTCGCCTGATGCACCCAGTTAGCTCCTGCCAGTAGGGGGCACTCGGGAGACAGGCAAGAAGAGGGAGGAGGACTTGTTCCTTTCCTTTGCTTCCTGTCCCTCTCTGGTGATGGGTCTTCAATCTGGTGGTGGAGCTGGTTCTATTGTCAGTAGTTGGTCCTAGTTTGCAA
ATGTTGGAAAAACTGGATTCCATGGCTACCAGAAAAAGGACCTGCAGGTTGCAGGCAGAAACAGCTTTGTGGTCTGATGCTCTCTGAAACAGAAGCCTACGGGGAGGAGGAAGTCCCTTCCCTCCTCCAGCCTTGCAGCCTCCCTCGAGTGCCCCCTGGAGGCAGAGCCTAGCAGCGAGCCAGCAGGCTGAGCAGAAACGCGGCTTCCGGAGTCCGAGCCTCAGCATCACAAAGCCGAGGTAGAAAATTGTCTGAAGCCAAAAGACTGGAACTGGTAGAAGGGCCAGGCTCTCTACTAAGGTCT
GCTTGGCCACAGCTGTGGTTACCACTCATCTCTCATGAGCGCTCTCATCATGCCTCCCTACTTTCCTCCTTCCGCGAGTCTGCAGGAAGGGTTTTCTAGGCCCCTTTGCCCATTTCCCATCCACTCGGCCTCAGCACAGCCCGTAGCGGCCACCAGAGGGCGCCCCTCTCCTGCAGCTCCGCATCCCCGCACAGCTGAAGTCCAGCCAAGCCCTGGCCTTGGAAGACCCTTCTGCTTTCTAACCTGACAGAGGCGCGTGGAGGTGGGGGGGCCCTCAGAGCTGCAGAATGGACAAAAACTCAAA
TCATGACTCTGAGGCAGGGGTGGGGATGTTAGCTCAGTGCAGTAGGGACTTTAGAGTTCATCCAGGTGATGATGATGCAGGTAATGGCATCTGGTGGCCTTAGTGCCAGCCAGGCTCCCTCGGCTGCTTTCCCCGTCCTAAGCCTGGTCCTGTAGCACCCCCATCAGGCCTATGGGCTCTCCAATAGCCTTGAGCCCAGCAGTAACTTCCCATTGCTCTGTAACTTAAGTTAACCAGAGGCAGATTCTCTTCTTGGCAGTGCAGAACCTTGACCCTTACAGAGGACCAATGTGGCTGGAGC
GAAAACAAAAGGTGCTTTTAAGTGAGCCCAGGCAGAACTGTGAGGGCGGCCCATGCTGCAGGCTGTGGCTGTCAGCAGGCTGCTTCTCCACAGCTGGCCCAGTCCTAGGATTCACAGGGCAGCAGCAGGGTACACTGGGTGACTGCTGCCCTCTCGTGGTGGCACAGGGCAGACCTGCTGGTGACCAGAGATGCACCCTTTTGGGGAGAACTAGGGAGAAAGCAGGTATTGGAGAAGCAGGGGATTGTTTATTTGTTAAAAGTGTGGCCCTTTCACTCAGCAGGTCTGCTACTGCCTACTAAGGA
TTCCGTGCTAGTTGGAGCTTTTCTCTCTCAGCCCTCAATCCATCCTTCTTTCGTCTGGCGTCCTGGAGCTAGACTGTAAACATTTCTTCTTTCCCAGCTGATGCAATGTTAGGCGTTGCCGGCAGAGGGCACTGGAGGGACACTGCAGGAGGAGCGGAACTACTCTTCCTGTTTCTGGTGCTGCTTGCCAGCAGGTGGCCTCCCAGCACCTCTCAGCAATAAGCAGTTTCCTGCCTCCAGGCCCAGCCTTTGCACCTCTGGCCATTCCGTGGCCTCAGCCACTCTCTCTCCGAAGAGGTCTGAGTCTCATTCTGGGTGTGGGAGCAGGGCTGTTCCAAGTTTCTTC
ACAGCCTGGAGTCAGGAGAACAGCCAGGCTGGAGAGTTTCCTGTCTGTGCCTTGGGTGCAGACAGCTGTGAGCCCAACTGGCTCTGTTTCTCCCCACCCCTGTTGCCAGCTTCCTTTGCTGCAGTGCCCCTACCTGACGGCAGGGGGCGCTCTGAGCAAGGCACCGACGGTCCCCTGGCTCCAGAAAGAATGGCTGCGGGGCTGCGGCTACCTGGGGCTACCCTAAGATTATCCCATCTTGTGATTCGGGTTAGAACGACTTTCACGCCAACCCCTCGGGCCAGGTGT
CAGTCTGGACCAGGGGGCTCAAGAGGCCCAGCTCACAGAACCACTCAGGATCCCAAGAAGCCCAGTTTTCCGCAAACACTGCCCCGGGAGACCCAGATTTCCCTGCTGGGACACCAAAACCGGCCAGGCTGCAGTGCGCATCGTGGCCACTGGGCGCCGCCCAAGCCTCGCATGGAGACACCTTCCCTCCAGCGCGGCTGCGAGTCCCCAGGTTCAGCGGAGGGGATGGGAGCGACAGGGACAGGCGGGAGGATTCTGGTGCAATCCCGGGGCAGATCCTCCGCCTCCTCGCGATGGTGACGAAGTCCCCCAGTGTACCCCCTCCCCAGC
TTGAATAAACTAAGAATTCTTCTTTTTGTTTGTCCCCCTTTAATACCAGGGATGGTTTACCACCACTAATTCTGGTCCCAGGACCCAAAGTGACCAGAGGGCTTTGGTGGACACCATCACCCCCTAGTGGTAGCTCCACACTCCCCACTATTGGCAGAGTTTGGCATTTACCAACTTTGCATGCTCAGCTGTGGCACTGGCCATGTCCGTATCCCCTGAACTGATAAGCTGATAGTGAAAGCTGCCCAACTCGCCAGAGACAAACGTTAGGCAGGATGTTT
CCCCGGTGTGTTCTTGTAAAACCTCATGGCATTTGCAGGCTCCTTCAGTCCCCAGAGTGGGACTGTGGTGTCTGGCAAGCTGGGCTGGTAAAATCCTTGGTTTTTCGTCAAAAGGCTCAGAATTTTGGTGCCTTTTTGCCCGGGCTCTGGGCTGCCCTCTCCTGGTGGCCTCCGGTATTGTCTCTGGCTGGTGTCTGCTTTCAGTTCTTAAACAAAAGAGAACAAACCAACCAAAAATCCCTATTTAATTATCTTTGACCCAGTATGTGCTCCCCGAGGCCATTTTCCTGGCAACCCCCACATCAGGGGCCAGGAAGGAGGGGAGGAGCTGTTGTTTGGGGGGACTTACCATGTGCCAATGTGTCTTCTCATTTAACGCTGTCAGGAGACCTGC
GCCCGAAGCACTTGATACCTTGGTTTAGGAGAAACTCTGGATGACTCAAAGTTTCACAATTTAGGAATGAGATTCACCAGACACCCGTTAGACGGCAAAACGTAGCTGTGCCCCGGACTGGTGCTGCCACCTGGTGGGGCCAGTCTGTAAGCAAGGGCGGCCTAGTGGCCGTCATTGTAGCCCACCAAACCACCCTGCTTGCTGGGCCCGCTGCTTCAATAGGTTTTATTATTATTTAGGTAACATTATTCAGATTAGGAAATGACTGAT
CAGCGCGGAGGAGGCGCCGCTCTACAGCAAGGTGACGCCGCGCGCCCAGCGACCCGGGGCGCACGCGGAGGACGCGAGGGGGACGCTGCCTGGCCGCGGTGAGTCGAGGCTTGCTCCTTCTCAGGGCATCATCCTGCTGTGATCCGCAGGGCGGAACCATCCTGCAGTGGTCCGTCAGGCCCTGGCGGCCGCGGGGACCCCAGCCGCTAGCCTGGCCACGCCCCGACGCTGATGTCCAGGCGTCCCTGGCCACGCCCCGGAAGCGCCCCCTGGCGGTCGCAGTCGCGGTCCAGGGGCAGGGTTCCTGGCAATACTTGTCTTGGCCGCGCCCAAAGGCTGGAGGCCACGTCCGGGGTGTGTGCCTTCTCCCGCCCGGCGCCCTCGGCTCTCCCCTTCGGGCCTCCGGGGAAGCGTCCCCGCTAGGGGTGGGGTCTTGGGACT
CTTCCACAGCTGCACTCAGGCTCCTCATTCTCTCAGGACTTGCTGGAAGGAGATGTCTAGACCATCCCTGGACGGTCAGCGGTGGGCACTTCACCAGCTGTTGACACGACAGACCCTGGCCGAACTCAGAGCGGTAGTGGGGATAGCGCCACCTTGTGGTGACTCTTGGGAGAGCTCCTGGAGAGACGCTAGCCAAGAAGGCAGGGTCATCTCTCAGGAGCAGGGTATCACCCCGGGCTGCAGCCATCCTTCTTCCTGTATGTCTGAACTGCATTGTTATGCCAGCGGTCCTGTGGCACAGTTTTATCA
CTGCCTGCTAAAGCGACACAAGGCGCCTTCATTCCTCAGGCCGAGGCGGCCGAACGCCTTGGCTCTGGCCGACAGTGAGCACCCACTGCGAGTCCGCACACACTGCAGCGCCCCCGGGCACGCCCCGCAGTCCGCCCAGCGTCCCCCGGGGCGGGGCACAGCCAGAGGACGGCCCGAGAGCCCTGCTGTCCCCGTCAGCGCCGCAGGAGGGCGCGACTTCCCCGCTGGGCCGAGGCCTTTGCCGGGCCCTCTACTGTACGCCGGTCCTAGGGCTGGGACCGCCGTCCTGGACCGACCTCAGCCCACTGTTCTGCGGAGGCCGCGTGTTGGGCGACAGCAGCCACCCAGCCCGGAAGCAGCCGTTCCGAGCGCAGGGGCGCCAAGAGCCCCGCGCCCCGCCTGTGCGCCGGCCCTGAGACTTGGAACGATGGTGCAGGCAGGAGGGGTCACCGGTAGGGATGCCACTGGAGGGACTGGGCCGTCCACACGGACCAGCTGACACACTAAGTGCTGGGTACACAGCAGGACAATGGCAAGGG
ATCAAGCTATTTACTGGCCTTTCAGTTATAACCACAGTTATTTCTGAAGACAAATGTTGTTTTGTCTTTTTAAGAAGGCAAACTGACCCGGTTCCTGTCAACAGACGCCAGGGGGCGTTGAAAACAAGAACTGTTTGTTAACTAAACAGCCCCGAACTCTAACTATGCCACTTGGCCATCAAACACTAGGTGTGGGCGTGGGCGTGGGCGTGGGGTCTTGAGTACTGAGGAGCTAATTCAACTGTCTTCTGTTCTTCTTGGCATCAAGTTATCTGAAGTTACTCCTCCCCAGTTCTCAGTAAGATGCTTTGCTCCAGGCAGGCAGGGCCAGTATCCATTTTCCTTCCCACCACTGTACTGTCCTAGTTAATAAAGAAGGGGGCAGATGGAGCATCCAGCCCTGTTTCCAAATGCCTATGACTCCCCCACCCCCATCCCATTCCTTAGGTCCAGGTGGTCTGGTAGACACTAAGAAGGCCCATCAGAACAATGCCACCTTTCACAGCTACCAAGGAGCTCTGAAACCCCAC
GGTGAATTGGGGCTCTGGATGCCAAGAACGGAGGAAGGACAAATGCCAGCCCCAGAGACCCTCGCCTCCTCAAGACCAACAGGAGCTGGCGCCTGTCCACCCAGCAGCAGCAAAGCAAGAGCGGGTGCCGGCTGGGGTGGGTGGGCACAGGCCTGGGCTTGAAGATTGAGGTAACACTGCCCCCTCCTGGCTAATTCATGGCTGCTCCTCTGACAGGCACTGCCAGGCTAAGCTGTTGAGGCTGGGGACATAGCGAGTGACTCTCCACAACAGCATGTGACAAGCTGACCCTTCCCTGCAGTCTGCCCAACTGAGAGCTGCCTCTTGCTCTGCCCATCCTGCCCGAGCTAACAGCAG
AAGTTGAGAGTTTAGAAACTCTCAACTTTTTAGAGACCACATGTGGGCCAGCTGTTATGGTAGGAGGGCTCTAGGGGGATCGGGGCCCTGGAGTGTGACATGACCCCCGCCCCAACAGCAGAGAAGACGTAGTGGTGTCTGAGCCACTAGAGGGCGGTGCAGGATGAAACTTTACCTCCTGCGGTCCACCAGAGCAGAGAGCCGGCCTTTCTACCCCTCTGAACCCAGCTCTGGTCCTCCTCTCAGTCTGGGAGTTGGAAAGTGGTACCTGATTAGAGCTGAGAC
CCGTGGGCTTTGCCCACTCCTTGCCAAGCACTCTGAGTGCTACCCTTTCTCTTTCTGAATAGGGTGAGATACTTGACGCTGCCCTGAATCGAAGTCAAACGGGGGCTCCTCTCTGCAGTACCACAGAGCTCCCTGTAGGTGGCAGGGTAGGACTGCAAATGTCCTGGAATATTGGTCCCTGAGCGCAAGCCCAGACTGGAGCTGGGGTACAGCATTTACTTGCCGTGGGGAAGAGGAGGACGCCGGAGGGAGGAGGAAGGAAAGTAGAAGTGTTGCCAGT
TCAGGCTCCCAGGAAGTGTGCATGGGCACTGGCAGTAGCAGTGGTAAGCCTCAAGTGAGTCAGACCTCAGGTCCTTTGGCAGTGCACATGGGTACTTGTAGTAGTGGCAGCCTGAATGGGCCAGTCCTTGGGTCCGCAGATGGCAATGCAGGCACAAAGCGGCTCTGCCACTAGAGGGGGCAAGATCATGTTCATGGCAGCAGGCTCAGGAAGGCAGCTCTCAGGCTCTGGGGAGTGTGCTTTAGTGCCTTATGTCCTGGGGCAGCCTCTCTTGATGTGCTGGACTCCCTGTTACCTGGGGTGTAGAGTGCTGTGTGTAGGCTCGGGTGCCAGTGGCCTGGCTCTATCACTGG
TGCACACACCCCGGAGCAAACCGGCAAGTAGAGAAGACGGACACTTCCCAATGAAAGCGAAATGTTCCTGCCTGCCCTGCGCCGCTCGGTTCTCCTTCCTCTCTCTGCTCTCACAGGGTGGTGTTACACCTCCACTGCTCTCCATCTAGTGTGTTTGTGCAACACTCGCCTCCAGGGGGAGCTCGAAGCTCTCCCGCCCTTCACCTCTGATCAGAGCACTGATGTGAGTCAGGTCCCCAGGATGGTGGGGGCACCGGCTGGAGGAGGGCGGGGGCTCCTTCAGACCTGCCTTGATTAACCCGGACCAAAGGGGCCCTCTGCACTGGAGCGTTACAGTCAAAGCACA
TGGACACCCTGTGTCTATGGGATCTGCTGGCCCTAGGATACATCCTCAGGCCCCAGCAACCCCAGTCCTCAAGGTCCACAGCTGGTTCTGCCCAGCCCTGTGCCACATGGGCCAACCCAGGTGCCCACTCCACTCCCAGGCAGATGTTCCACTGCAGGCCCCGAGTGGGCGCTGTGCCCGTTGGGTGCAGAAGGTCCTTCCGGGCCCAAGTTCTGTCATGCACTGACTGCTCCAGAGCCCGAGTCGGAGTGTATCACAGAACCTGGGCCGGGGGGGACAGCGGGCCGAGCCTCCTTCTTCCAGCTGATCCCTGGCCGGGCTGGACCTGCGCTATCAGCGCGCCCCCAGGCCCTGGCCCGGGTAGACTCCAGAAGCATGCCCATCACCCACCGGTGATGGGAGCCGAGTCTGGGACGGACAGGCCACTCCTTACCCTCCCCGCGGAATCGCAACTCACCCGCCACCCCCACTCCAAACGGACCCAGAACTTCAGCCCCGCGCCGACG
GAACCACTCTGCACATGAAGCAGCAGGACGGGGGTCAGTCTCAGGCCAGGGAGCCGTCCACACAGCCGGGCCCCCCTCCTGCCTGCAGCCACTGGCTCAGGCCTTGGAAAGCCTGGGACAGGGAGGCCGCAGTTCCCCCAAAGGACACATGGGGGCACCCTTGGCCAGCTTCTGCTGGTGTAGCAAGGGTCAGCTTTGCCATGCTTTGCAAGGAGGATGGCTCATTTGCACCTCAGAGCCTGTTGAATGGGACAAAAACTGACCCTGAAGCAGGGCAGCTCTC
CCCAGACTGTTCCTGCTTTACTCTGGGCAAGACTCATCTGCAGACCTTCGTATGGCCATGTCCAGCCTTGTGGGCCCGGATCATCCATACAAGGGGCAGTAGAAATAAAGCCAAGAGTAAACACCCTTAGATCCACTAGGCTGCACTCTAGCCCTGCCCCTGTGCCATGCTGCAGCATGCTTCCACCCAGCTCTGAACCCTGCCCGTCTGGCTCTAAATACCTGCTTATTGTCCCTACTTCCATGCACTTCAAACCCTGCACTTCAAACCCTGCTGGTTTGCCTTAGGGTGCAGCTGGGTTTGGCCCCACCACCTGCAAAGGTT
CCGCTGCATTAACAAGTGACCACACGAAGGAGGAAGTAGGCAGGCAGGCATGGGCCCAGCCTGAGCGCCACCCCTGCCTGGCTCCCGCAGACAGTCACCCCAGGAGAAGCAAGCCCAAGCCAGGTGCTGCTCAGAAAAGAGGCAAAAGCGTGAGGTTCCCCAGACAGCCACTAGATGTCTGCTCAGCTCCACCAAGTCACCCGCTCTGCCAGCCAGCACCAAGGCCGGCCCAGCTTGCTATTCCTGACAGCAGGTCCACCAGGTGTTCCCCGACACCCCACAGCTGAGAGGCTGGTGGCAGGGGCACATGTTTGCTGCTTCTTCTAGGAGGAGACTCT
GGGTTTATTTTCTTTCTGTTAGCTCTTTCAGGCTTAATGGTTTTCATAATTTTAATGGTTACTAAATTACTCTCGGCCCTCAGCCTGGGGAGGGAAGATTCCCAGTGGGCGTGAGAAAGGCAGGCGGCTGCCCAGGAGAGGGCAGCATCGCACCACCTCCCGGAGGAGACGCTACTCGGGAGAGCTGCAGCCTTCTGAGAGGTGCGAAGGGATGAGAAACACGGGCATCAAAGAGGGCGGCTTCCCTGGAGTGCTAGAAATAGAAGCCAGAAGAT
CTCGTATTTAAATAGAAATAAAGATACCAACAGAAGATGGGTAAACGTTGGCTGCTAATGTTGCTACTCCTTCCTTGACAAGAAGGGGCGGGCGGGTAAGGAAGGACGCTTTGGTGCAGACCATCGCCACCTGCTGGCCAAGTGATGCAAAGCACACGCCTGACTGTCAGCCACTGCCACCCACATTCACACGTGCGGTGATGAAATAGGATAGGATGAGCTGGGATTTGTCTGTGGAGTGGCATAGTGGGGTTGCTCAGAGGTGGATAGCCTTGGAACAGATTTCCTGGCTGTTC
AAATTTAGCTTCTCTGACAGCTGGGATGTGAAGAGACAGTGAAGAGATTCCGACTTTTGGCATTGTCAGCAGTTTCCCCTGAGAGTGGAGTTCTGTCTTTCTGCAACCTGCAGCTCTCGCTTTCCTGCTGTGACTGAGCCAGTGGGATCGTCGGCCAGGAGAGGGCGGCCTCACCCAGTGAGACATAAATCCAGAAGCTCCCTATGAAGGCACTAGGAAGGTGAAACGCAATCATCACCTACACTTGCTCTGCTTTCTGCGTTTTCAGCATTCCACCTTAGAGCGTCAGGCTTAACTTTGGAGG
GCCGCCTGCAGATGGCTAAACGGAAAGAGCACACTGTAACACACGCCCACGGGGGCTTCAGCTGTAAACATTCACCCCTAGACTCTGCTTTGGAGTCAAAGCCCCACAGCCTGCCTGCCTGCCTGCATGCGCCCCCTACAGGTTCGAGCAGCAGGGCACTGAAGAAGTGAGTCATACCACAATCGCACGCCCTGCAAGGGAGACAAGGGAACTTTTCCCATTTCAATATTAAGCAGTTATACTTGGTAGCTTGGCACTGGTTATCAAATAA
CCCTGACCCACCACTTTGCCAGGAGGTGGGGCTGGAGCCTTGGATGGAGGGCGTAGCCAAGCAGCCCAGACCCTTGGGGTCTGCCCTGGGTGTGCTCTGAGCTGAGCCACCAGACACAGGCAGACAAGACAAGGCCCTGTCTGTGGGAAGGCAGCGCCCCCTGCTGGCGATATGAAGGAAATGACGCTCACCCCAGGGAGCCTCAAGTCCTTCCTCAATGTCTGGTGCCCTGAGGGTAGAGGATCCAGCACCATGGGCTACGTGGCCCCTCCCCCAGGCCTGGCGCTACTAGGGACTGAAGCTGTGTGGTTCCCCTGCCCC
ATTACAGATGTGTTTGCAGTATAGTAGAAAAACGTCAGAGCTGTGAAGAGCTGTGTTTGCAGCGGGAGGGTTGCTCCATCTATCTCCGTGTTTAGTAAAGAGGATGTGAGAACAGGACGTGCACAGGGCGCCCCCTGCAGGTGCTGATGCAGCCGACACCTCTGGAGGCGCAGGGCCGAGGCCACCACAAGTCACTTGGCATGAATGTCCACAGAGCTTCCTAGGAGCTACCAGAAGTGAACCACATCTCCCCTCTTACCTGCAGTGGGTTCACACACTCTGCCTTTTCTCGTTGTT
CTAGGATGGGGAGGGAGGACCAGGAAGCTTCCTGACCTTGCCCCAGGAGCTGGCAGCCCCCAGTCCCACCTTGTCCAGAGATCACTCAGGGGAAACCACTCTGGCTGAGGGATTCAGGTGCTGGTGCCAACTAGGAGAAGCAGTCTAGGGCGCCTCCCAGTGGACACCAAGGGAACGTCTATTCTGGCTGGCCCTTGGTCCAGCCCTGTGATTTTAGCCCTTGGCATGCAGTCAGGCTCCAGTACTGACCCCAGCACCAGCAGTGGCAAATTGCACCTCATTTGAGGAATCTCAGTTTCCTCTTCCACAAAACG
CCCCTGGGTAAGTCCCCTGCCCTCATCACCTGTGCCCCTCCCCCCATATGCCACTGCAACTGGGAACCTGCTGGGAGCTGGAGGAAGGATGGGCAGAGGGGCCACCTGGCAGGCGCCCTGGCAGCCGGGGTGATCTGTCTTCTCAGGAGATGTCAGGACCTGGGCAGTCTCCTTCCTCTTTGGTCCTGGGGCCTGGGGTGGTGGCCCTTGGGCAGACCTACAGAGGCCTGGCTCATAGGTAAGGGGCTGCCGCACCTCCGCCCTATTCAACATACACTCTCTGTGCACTCTGTCTGAGCCAGACCCTGGGCCAGATGCGAGGTTCAAAGAGCAAGGCCATTCCCCCACCTCCAGGGGCTCCGCTCAGACGGGCAGGCACCGTCCCACCGTCACTAGGACAGAGAATGTGGAGAGGCCGGGAAGTGCGCCACCGGGAGCCTGCGCAGGAAACGGAGGGGCGCTGCGGGGGAAGAGCGCTGGCATCCAGCCACCCATCCCAGAGAAGCTGCCTGGCTGGCTGGCAGGGGCGCGAAACAGGAACCAGCCGCGGTCTCCAGCCCCGCCCGCCGGGTGCCGTTTTCCACCCTGGCCACAAGGCGGCGGGCTGCCGCTGCAGGAGCCAGAGTGAAGGCGGCGCAGACCCAGGGAAGCCAAACGAGGATGACCCAGTCTGGGTGGACCCCCTGCTGCTGCCAAGCGCTTCGAAGCCTTAATTCATTTAAGGCTCACAACCCTAATCCTTAGGTATTGTGCTTACACCAGAGGACGCTGGGCCTGGGGGGGGAGGGGGTGGTCCTCGCTTGTAAGTTAAGTG
ATGACATCAGTAACAAAACAAAACAAAAAGGCATCCCTGACAAGTGGGCAAACTTCCTTGGTTTTTACGAAAACTAACCAACTTTGCCACAGCCACTGAGGGAGCAGTTGCACTCTCCACCACCAACCTCAAGAGGGAGCTAGCCTCAGTCGCCACTCTAAACACCCTCTCACCCGCCAGCCTCCTCTGTCCTCGCTAGCTGCCCTCTGCCTCCACCCACAGCTTGTGCTCTTTTGTTTGAACAGAACCATCCGACATCTCCCATATGCCCACTGGCTCCAGCAGGGGCGGTGACTGCTAACAACAAGTCCCATTCCATTGATTCCCTCCCCTAAAGGTGTCTGCAAGGGAGAGCTCTCCTGGACGGACACACACA
ACGGTGGAAATTTCCTAAGTGCTTTTTAAACAACAGAACTGGACTCCCTCCCTCCTCCATTCCCAGTCGAATACGTCCCACCCAGATCCAGCTCAAGGGTGCAGCACTTGTTCCGGCCAGCTCACAATCGCCCTTTGGAAGGGAGGTTTCCCGCCATTTCGCTTAGGAGGAGGGTGAACTCTTCTCCCTTCATTCTCCACTCGCTGGGGGCCCGAGCCCACACCACCTTCCTAGCAAAGCAAGCAGCGGGACGCCAAGGCCAGCAGGCCGCATTAAGAACGCTGGACTGAGCCAAAAGCCTACACAGACCAAGCCGCTCGGGAAAGGATCAACAACTGCCGACAACCCGGAGGGCGAAAACGCCCGCGGCGTAGGGGAAGCAAACTAGGAGATGCGCGGGCCCAGCGCCAGCGGCGGGAGGAGGCAGCGCGGCCGTCGCAGGCGGGAGCGAAGGCGGGGACGGAGGGCGGGCTCGCTCCACTCGACTCCGGATTGGTCGAGCTTAGAGAGCCGAGTGACGTCAGCGGGGGAGAACGCCTGATTTGTGTGGTGGGCGCGGGCGGTGGGGGGAAGCGCAGTGCGCAGGCGCAACTGCCTGGCTCTGCTCGCTCCGGCGCTCCGGCCCAGCTCTCGCGGACAAGTCCAGACATCGCGCGCCCCCCCTTCTCCGGGTCCGCCCCCTCCCCCTTCTCGGCGTCGTCGAAGATAAACAATAGTTGGCCGGCGAGCGCCTAGTGTGTCTCCCGCCGCCGGATTCGGCGGGCTGCGTGGGACCGGCGGGATCCCGGCCAGCCGGCCATGGCGGGGCTGTACTCGCTGGGAGTGAGCGTCTTCTCCGACCAGGGCGGGAGGAAGTACATGGAGGACGTTACTCAAATCGTTGTGGAGCCCGAACCGACGGCTGAAGAAAAGCCCTCGCCGCGGCGGTCGCTGTCTCAGCCGTTGCCTCCGCGGCCGTCGCCGGCCGCCCTTCCCGGCGGCGAAGTCTCGGGGAAAGGCCCAGCGGTGGCAGCCCGAGAGGCTCGCGACCCTCTCCCGGACGCCGGGGCCTCGCCGGCACCTAGCCGCTGCTGCCGCCGCCGTTCCTCCGTGGCCTTTTTCGCCGTGTGCGACGGGCACGGCGGGCGGGAGGCGGCACAGTTTGCCCGGGAGCACTTGTGGGGTTTCATCAAGAAGCAGAAGGGTTTCACCTCGTCCGAGCCGGCTAAGGTTTGCGCTGCCATCCGCAAAGGCTTTCTCGCTTGTCACCTTGCCATGTGGAAGAAACTGGGTAAGTTCCCTGGCTTGTTTGGCGCCCGCCCCTTTTTCAGGCAGTTCAGGGCTTTTATGGCACCAGCCCCGCGTGGGCCCCCGGCACCCAGAGCGCAACCAAAGTATACACTGATGGAAGTGACTAAAAGCTGTAATAGCGCTTTGCTGGGTGGAGGTCCGGGCAAACCAAGCGGCCTTGGGGAAGATAGGATTGCCGTCTCCCTGCAGCCTATTCTTGCTTTATTTCCATCCTCCAAGGATCAATGGGAAGCAGTCCACTCCCTTCCCTGCTTCACTTTGGTGGCAACCAGAGGAAACGTGTTTGAAACCTGGCGCCAGATTTTGGCCAAAAGATAAATCGATGTTGCACCTGGGCCAGGCGAAGGAAAAACTGTAGTGTTTCCTTAGAGAATCTGTCATAATTCTGCTCCTGAAAGTCTTATCCCTCTCGGTTGCCTCCTACCGGTGGTGTCAGTTCTCCAGATTGACCCGGGATTGCTGGGGTTGGTTGCTGGAGTAAAGCGTAAGCTAATTTAGAAGGGCTGAAACGTAACCATCCGGCAACTTAAAGTTTTGGAAGGAATTCCGTTGTAATGATGGTGAGATGTTTTTAGG
GCCTCCTGGGAAGCCCAGCAGGAGGGAAGGCCTGAGGTCACACTGTGGGATGAGGTCACCGCTGGCTCCACCCACAGCCCCAGACCCCTTCAGCCCACTCTGCAAGTTCGAGCTTCATCCCCACCAAGTTCTCCGCTGGACCCAGATGCCAGTGGAGCACAGAGCGGCCGCCAGGGGGCGCCTTGGGGCAAGAGTGGTGGGGGTTGTGGCTGGGCGGGTCTCTGTTCCTGGAATGGGGCAGGAGGGAGAAGGAGGAGCCAGCGGAAGGACGGTGTGCGGGCCGGCCAGCCCTGGACGAAAGAAGAGGGCCCCTCCAGGCCAGTCTGGGCACCCTGGGATAGCGGCTGCAGGTAGGCAGAGGCGCTGCCAGTGCCCAGGTGGCCTTTCCCTCCATCCGGC
CCTCTGACCCACCTCCCGGCTAACCCAAGCCGCCCCAGGAGACGGCGGCGGCGCACTGCTGGAGCAGCCTCAGGATCCCTCGCGCCACGACCACGCACCTCTGGAGGCGACCCGCACCTCGGCCGGTGCCGGAAGCGCCAGGCCGCACGCGCGCACGCGTTCGCCGCCCAGCGGCCCGGCGCCGAGCTGCAGCGTTTATCTTGAGCCGGGGTTCCGCTGGCCACCTGGGGGCCTCATTGCCCCATCCCCTCCGCCTGCAAAGCCTGCGCTACTTGCTGACCCACCGCCAGTCCTCGCCGCCTGTCGCGTGCTCATTACCCTCTAGTTTGCCATGAGTACCTGCGGGCCCTCAAAGGATGGGGAAAGACAGAGTGAAA
GTGCGAACAGGCATCTTCCTGGAGACAGGAAGGTAGGCACTGTGGAATCAGCGGTGCGTAGAACAGTGAGGATTTGGGGCTGAACCCAGCCCAGGTGGGCCAAGCCGTGGCACCAGCCGGACTGCAGTCTGATGGAACTTCCCCTTCCTGCCCAGCAGATGGCGAGCGTGTGCTGCTGGTGCCTCTTTCCAAAGGACGTTGAATTGCTTGACAGGTAAGATCCCGGACCCATGGGCTCCTGTATATCCGTCAGCCAAATCTGGGGTGGTGTCTGACTCTGCCAGCAAGAATGCT
CTTCCTAGAGCCCTCTCGGGCCCGCGTTCCGCGGGCCCCGCCCCCGCCGCTTACCCAGCAGCTGCCCACCTCCTCCTTTTCCTGGTAGGCAGGGCAGAGCGCGTGCGGCGGGTCTCCGGGCAGCGGTACTGCCGCCCCCTGGCGGCCGTACAGGCAGTGGCACCACCAGCCGCCTAACAGCTCCGCCTCCAGCAGCGCGCCTGGGCCAAGCGCGGGTTCTGGAAGGGAAAAGGCAGGGAGCCCGCGCTGCGGCCCAGACGGCCCCTGCACCGCCCGGTGCCGCCCGGCCCAGCGCCGGTCCC
GTCGCTCCTCAGGGACCCACATGGGTCAGGGCGGTGCAGCAGTGACCCACAGGGGCCAGTGCAGTTGAAGTGGCTTTGAAACCTGATTGGAGAAACAGACTGCTCAGCTGTTAAGAACACACAGCGCTCCAGAAAACTGGTGTTCAACACAACGCGTCACTCCGGCTTCCACTGCTGCTGCGGAGAGTCAGGTTCTCCGGCAAGGCCCCGCGCGCCCGCCCCCGCGCGCCCGCTTCTCTGTCCAGGGAACGCCTTTCTGCGGCCGGAGGCGGCTACGAGGGGGCGCTGCGAAAGCGGATTTCCAGGCACGCCTGGCGCCACTAAGCGGCGCTGAGACGGCGCTGCCTCCTGACTGCCGGTTGGAGGCTACAGGGGCTCTGGGGCAAGGGCCGCTTTTAGGAGTTTGCTGGTCACGAGGGGGGACGCGACCTCGTCCAAGATCTGTCTGCAAGGGACCCTTCCCAGCCGATGTGAACACAGCCCGGGG
CAGGGTCTAAGGGGTGGGCACTAGGGATGGGAACCAAATGGACATGCCCAAACTCTCACAGACCCAGGGCACATGCCCAACAGCTGCCGCTCAGCTGAGCCAAGATGACAACAGGCTCAGTGAGCAGACAGCACCCTCTGCCGGCAGTGGCACCTGTGTGCAGGGGATGAGGCGGTGAATCCTAATAAGCAGGATATAAAGAAAGGTGCCCACAGCTCTCTGAGGATCTAGGAGCCACTCCGGCTCCATAATCATGGAAATGAAACTCTAAC
TGTCAGAAAAGAAAATATACGGAATCCCTACACACTCTGGGCCACACAGACCCACTGAGGTCCATCCGGGGGCCCCAGGACACCCGCCAGGGGTCAGGAAGCCTTGTCTTAAAAAGGCCACCAACCCCACTGACCTGCCTTCTCCCTTGAAAAGTAAAATGAACATAAATTTCAAGCTAGGCTAGGTAAGGAGGAAGAAGCTATTGGCACTAGAGGGTTAATTTGGGGGTGGGGCTGCTGCTATCCCCTCGCCAGGACCTTTCTCAATAGCCCCTTGCTCCCCTTGGGTGCTTCCTGGGACCAACCGCAGGCCCCGGAGGTGATAAGCAGCTAATAGCTTCCCACATGGTGGCAGGGCAGGTTTGCACCTCAGACCTTTTTCTGCCTTGTGATCAACCTGGAGCCAAGAAGGCTGCAACTCCTGAGCCGGCCCCCAGATGGTTGTGTCCCAGCTCCTTAGCAGGATGAGGGAAGCACTCTGAGGAGGCTGGGGGCAGTAGCTCATGCCTGTAATCTCAGTACTTTGGGAGGCCAAAGTGGAAGGATAGCTTGAGCCCAAGAGCTCGACACCAGCCTAGGCAATATAGGGAGGCCCTGTCTCTACAAAAAATAGCCAGGTGTGGTGGCATCCATCTATAGTCCCAGCTACCTGGGAGGCTCAGGCAGGAGGATTGCTTGAGCCCAGGAGGTCAAGGCTACAGTAAGCCATGCTCACACCACTGCACGCCAGCCTGGGCAATGGCGTGAGACCCTGTCTCTAA
CCCCAACACGCCCAGGTCTGTCCTCTGAGTGGCTCACACCCTGAAGAAGCAGGTCTTCTGGTGCCTGCCCTGCTCTGGCTGAGCAAAACCAGGTGGGACAGAGCTGTGTTCTGCAATTTGGAGGCTGGGACTGTAGGGGCATGGTTGACGTGTCTTGTCCCTGTGAGCGCTCTCTGCTGGAGGATCCCGGCCTGGCAGGAGTCTGCAGGCTCTGGGCACTGGGCCCAGACGGCTTTCATTTTTTATTAGTGATGGGGTGTCTTTCAGACTCCTGGAGATATTAATTACAGCCTGTTGTATAACAAGCTATGG
AGGTGAGCCAGACCCTTGTCCTCCCGCCGCCCACTGGTGGGACGTGAGGCCAGCCAGAGAGCGGGGCTGGCCAGGTCTCCCGTGCTGAGGCCGTGCCACGGTGCGCTGGGGCTGCGTCCGCTCACTGCGCTCCTTGCCCTGCAGTGATGGCGAGCGACCACCGAGAGGCGCTGCTGGACAGGGAGAGCGAGAACGCGTCTCTCCGGGAGAAGCTGCGGCTCCGGGAGGCGGAGATCGCCCGCATCCGGGACGAGGAGGCCCAGAGGGCGAGCTTCCTGCAGAACGCCGTCCTGGCTTACGTGCAGGCGTCCCCCGTGAGGACCCTGAGCCCCCCAAAGT
ACAAAAGAAAGCAAACCACTGATGTGACTGTCGTTAGGTGAAAATGTTGCTCAATGCAAGGCTACCCTTGGACTCCTACTGGGGCACACATCTCAGACTAAGGGTATTTTGGCGGTAGCCATGCCAGGCCAGCAGAGGGCAGCTCCTCAACTTCCCCTTCCAGTCACCGAGTCCTCAGCAGTCTTGCTCTACACATCCCCTTCGTGGTCCCCTTCTTCCATTCCCACCGCCATCCCAGTTCAGGCCTTTATCAGTGATCACCTGGACTTCAGCAAGGGCCTCCTCCC
CTGTTTTTTTTCTTTCTGTTTCCATCTATTTTTTAAAACTGCATCTAAACGTAGCAAGCTTGTGTGCCCACCACCCAAGGCAAGCCGAACCCGAGATACCATTTTCCGTTTGCAGGGGCCTGGAGATCCACACGAGGGCGCGCTCACGTTCCAGAAGCCGCGTTTGACCAAGAGGCCGCGGTACCTTGTCTGTCCAACACTGGATTCTAATAGGCGACCTCAACCCCTTAGAAACAGGCGGCAGCTAAGGTGTTTGCTAGTTTATTTGT
TAGGGGATGAGAGGTGGCCTCAGGTCCCTCTTGCTCCTTCCAGCCGCCCCAGGGGACACTGTAGAACCAGCCTCTGGTGCGGGGAGACCTCCGCCTGCCGGAGGAAGTCCCAGCCTCAGGTTTCCGGGGCTGGTGGTCTCCCTGCTCTGCTGTCTGGCGCCTCGTCCAGGAGGAGGCGCTGTAGGACAAGCGTCTCGCCGGCTGCGGCGGGCCGGGGAGGGCGGGAGCGGAGGGATCGGTACCCGCTCCTCCCTTCCCGCGCACTCTACCTCCGCGCGCCAAGTGTGTGGGGCCTCGAACAAGGGTCGACGGTGCTGCGCCCCGTCCCCCAAGGGGTTCCTTTCCCCAGACTGGCAGTGGAAGCAGCTCCGAGGCCTGGGAGCCTAGGGCCGTTCCGGGTTGGCGGGCCACCTCGCTTTCTCCGCGCTCCCGGAGGGGGCGCGATTTCCTCGTGCTGCGCTTGTAGGAGCAGCAACTTGAATCCTGTGTGGGGCAAGCTGGGCCCAATCCGCGGATCCCAACCAGCCCCTCCCGCTGGGCCGTGGGTCTCGTCATTTACCTTGCCCAGGATTCCTGGTACCC
TATTGCAGCTGGGTAGCGTGGCCGAGCGGTCTAAGGCGCTGGATTAAGGCTCCAGTCTCTTCGGGGGCGTGGGTTCGAATCCCACCGCTGCCAGGGTTGCTGTCTTTTTGTCCCCGCTGCATACACTCCTGGCTCAGTTTTGCGCGTGCCATCAGCGCCCCCTGCTGCAGGGCGGGGCTCACGGCCTGCATGAATGGCGCGGCGGAGGGGGCGGAGCCGCGTGCACCGGGGCGGGGCATTGTGGGTAAGAGGAAACGCTGGGGCCGGCCCGCTCCCCCCCACGTGTCCGCCGGAGTTTCTCCACCA
CTTACTTTCCTATAAGCTTTTTCATATTAAAAATTGTTTTTAACTTTTTAAACTTAAAAAGTAAGACACAAACATTAGCCTGGGCCTGCACAGGGTCAGGAGCATCAAGACGCCACTAGGCGGCAGGACGTTTCAGTTCCACTAGAATCTTGTGGGACCATCATACGTGCGGCTCATTGTTGACCGAAATGTTACGCCGCGCGTGACTGTACGTACCTAAGAAGCAGAAGCTGTGTCATCAGGTTGGATTCCACCAAGCCTGGTGACCAGATCTTCAGATTG
CACTCGGGAAGAACAGGATTGGCCAGATGCGTGTGGGGAGGAAAGGCTGTGGGTGAGAAAAGGCAGGGCAGTCAGTTGTGCTGAGAGCAGCAGGGGGGCTAAAGGGTCTGGGAGGCAGAACTGAGGGGCCTGGGACTCACTGGGCGTCCTCGCCCTCCAGCAGGCAGCGGTAGGTGGCGATCTCCTGCTCCAGCCGTGTCTTCATGTCCAGCAAGATCTGGTACTCCCGGCTCTGCTGCTCCATCTCACAGCGTAGCTGGGCCAGCTGCTCCTCCACACTGCCAATCAGTCCCTGGATCTGGGACAGCTGCATGCAGTGG
TGATATCATATCGTGTAATAGCAAGTCTGCATCTTGCTACTCTTTTCTCAGGTAGCCTTAACCATAAACCTGAGAACCACGTCCAGTGCGGTCTTTGTGTGGCGTGGATCGGGCCTCTGGGAGCGCGGTGACGCAGCGCCCTCTACTGCCCAGCCGTGGCGGTGGCGGGGAATGCGGTTCTGAGCCGGAGCTAGTGGCAGGCTCTTTCGCCGCAGAGCCCTGGCCCAGGCCAGCCAGGAGGACCTAGGAAGCGGTGGGTCACAGATCTTGCTGCCTTCTTGAGTCTGTATTCCTCTCCAAAG
GGGGAGGCTGGAGGCTGCTGCTCGGGAGGCTCACCTTGAGTCACAGCACCCCTTCAGGCTGGGAGCCAGTCCAGGGGTTTTCTCTAGACAGTGCTCAGCCCAGACGGGGGTCAAGAGTGCTTTAGCCAGAACCAGTCTTTCCCCAGGGTGGACCTGCTACCACTAGGTGGTGTTAACGCCATGTGGTGAAGATACTACATGCTGCAGAACCGTGACTCAGGAAAGGGATTCCTTCTTCAGTTCTATCATTGTATCAAGGAGAAAGTTTCCATTTGGTGCT
CCCGGCTCTTCCGGGAAATGCACCACATCCCCGTCCCTGCAAAGCTGGATTCACACAGAGAAAGAACTGGGGACTGGGGGAGCCACCATGGCTCGGGGCCTCCCATCCGCACTTCCAATGCCTGAGGGATACACCCCTAAGTGGACCCCCAAGCAGATCCCCCATCCTGGAGAGATGCGGGGGTTTTCGCTCCGGGGGGGGCCACTGGTCGTCCCCACCTTCAGCTTCCGGTGGCACATTTGATCCTAGGGAAACTCCAGGCTGGCAGCCTGCAGGCCCTGGTGAATGCCTGGGCCCAGCGCAGACACCCCTGCTGCGCGGTGGAGGGGCCCTGGGGAAATCCGAGCGGGACTCTCACCAGGCAAGGTCCACATCCTGGGCAGGGTGGGGTTTGACGCTGGTTTTCTGAGTGACATGGCTGAGGCCACAGCTGGGCTGGGGCTGGTGGGGTTGGGGAGGGGTCTCCCATCCCACCCCCACCCCACACAAACCGATTCCTCGCTGGATTGCGACCTCTTCTGGCCTCGGTTTCCCAGCCAGTCCCGGCCCCGGCCGGACATGCACCCTCGGGGGCGGGAAAAGGTCCCGGAGCGTCCGCCGGTCGGGCCTCGGCCCCGGGACTCTGGCCCTTGCCTGCTCCATGGGGCTCGGGGCTCGGTCCGGGAGGAGGGGGGTCCTTTCTGCCCGGGGCAGCGGGCGCAACCGGTGGGCAAAGGTCCGCGGCCCTGGAGAACGCCGCGGCGGGGTCCACGGACACCAGAGGAGGAACCGCCAAGGTTTTTCCAAAGGACAAGCGGCGCGGCGGTCCTCCTAGCTCCTCGGCCCGCGCGCCACCCGGGAGGCCGAACCGGCCCCAGCCCTGGGCCCCCTCCCCAGCCCGCCCCAGCCCCGACCCTCCGCTGCGGGGCCCTCCCGGAGCGGCCGGCCAGCGGGGAGCAACTACGCTGCCGGCTGCAACGCGTGTCTCCCCGGGACGCAGCTCCGCCCTTCCCGGGAACAAAAGCGGCTGCCCGCGCCTGAGCTCCCAAACGGCTGGCGGGCAGGGAGCGGGCGCCGCGCGCCGGCTCCCCGGAGCCCAGCCCCGCAAATGGGACACCCACAGCGGGTGCCCCCAAACTTCCCACCTCTCCCGTCCGGTCGGGGGAGGGGTCGGGGCCGGTGGGCAGGGCGCGGAGAGCGCACGAAGCGCTTAGGGGGTCTGCGGCCCCGCGGCGGGGGGTTATGCCAAGGGAGAACGCGACGACGCGAGGGGGAGGGACGGAGGGCACCCCGAAGCCGGGGACCGCCAAGCCGGAGCCAGTGGAGTGGGGCGAAGTCGGCGAGTTGGAAACTTCCTGCAATCGTCCACTCCTAGCCTTTGGCGTTCGGCTGGTCCTCTGGCGGCTTGGCGGGCGGCTGCGCAGGGCTGGGACCTGTGCTGGATCGTTAGGCTTCCGAAGAGATGGTCGCCATCCTTGTCGTGGTCGCGGGCGCCGTCAGAGGGGCGGCGGCGGCCGGCGCTGGCAGTGGCTGGGCGCGCGGGGGCGTCATGGGGCAGGTCCCGCGGGAAGTGGGGGAAGTAGCCAGAGATCTGCTGGATGGGGCGGATGGGGCCGGGGCACACGTCGATGGCCACATGCTCCTGGATGCAAACGGTCGCCTTTTCCCCGCGCCGCCGGGGGTCATACAGGCAGCGCCTCGCCGCCCCCGCACGGCCTGGCCCGGAGCGACCCCCGCCGGGGGCGGCTCAGCAGGCCCGGCATGGCGCGGCGGGGCCTCCGCGAAGGCCAGCGCGAGTGAGTGCCAGGGGCGGGCGGGCAGGGGGCCGGCCCAGCCCGTGTCACCCGGCAGCAACCACGCAGCGTGAGTGTGCGGGCTGCCCAGGCAGCGCGGAGCGGAGAGAGCTGCGTGGGGCCACACTCACTCGCACTCACACCGGCGGACACGCCGGCCTGGGACCCCGTGCGCGCACTCCCTCGGGACAAGCGGGGAGCCAGCAGGACAGGGACCCACGGATCGCACACTCACTCACACGTTCCTGCAGGTGCCAGCACATGCGGGGCTCCGTTCGCTCTCACGGGACACACGAAGGTGTGCAAGGACAATGCAAGTGCACGCACACGTGTGCAGACACGTAGTGGAAGCATCCACTCGCTCATACCTGTAAGACACACACACACACAAACATATGCACACATACAGAGTTGGTTGAGGATGCTGTAACACAGTACACCCCCTAATGCACACACACACAGACACACGCACACACAGGTGATCAAGGGCACCCAGGGGAGAATCTTCCATACCCCCAAGGACCCCTAACAAGATGCACAAACATGCACCCATAGAAGTAATCAGGGGACCCTGGGCACAACTCCCTCTCTCCTTCCCCATCTACCAGGACGTGGAGTCACACTCCTAGGCATGTGTGGACAGGCTGCCTACACACGGGCAGGACATGTATATGCTCAACTGTACAAGGACACTGCGGGCACACTCTGCGCACACATATTCTCAGGTCACATAAACACAGCACTCTGTAACCTGGAGTCAGTCCCTCACTTGGTCAGTGAGTGGGCTGAAGCACCCACTGGGACAGGGTGGCTGAGAACCAGGACAGGGCCTGGTCAGGAGGGGTTGAGGGCAGGGCCTGGGAAGTGAGTGATGCAATGAGGTTGGGCAGTACCACCCCCCACCCAACCACCCACTGCAGGCCTCCCACATCATCGGGTCACTAAACAAATCCCAGAGGGCCCAGCCCCAGCTGTTGCCTGGCTTTCCAGAAACAGAACTCGGTTGGGAATCGCTGCTGCTTGGACAGGTCTGTCCCCAGAAAGCCCTGGGCATGGATGGAGTCCTGTCTACCCTCTGGTTTCCACTGACACATTTACCTACCAACATTCTGTCCAAGTCTCCTCTTCTGAGCCCTCACCAGAATCACCCTTAATGGAGAGTCACAGGGAGAAGACGTCCACCCGCGCATGAGAAGACAGGCCTGGAACAGAGCCTTCCTGCACAGCCTCAGAAGGGACCCACCTTGCTGACACCTTGATCTTGGACTCATGGCCTCCAGTACTGTGAGACAGTAACGTTCTGTTGTTGAAGGTGCCCAGTCTGTGGTACTGTAAAACAGCCCTAGGAAACTAACACAGCCTGTTAGCCCACAGATGGTGGAGAGATGGAATGCTCCATGGAGCTCCAGGCTTACTGTCTGCAGCCCCCAAAGTGTGCTCCGGGACCCTTGGGTGGGTGTAGGTATGCAAGGTAATTTGGGGTGGTTCAAG
ACACAAATATTATTATGCAAGATAAATACAGGCATAGCAGACATAAAGCTCAAAAACTGCCCGAGTGTGGAATCAAGCGTAGAGATCACCTCTCCAGACCATGGCGGCCCTTGCAGATCTGTGAAATGGCCACTAGAGGGTGCTAGGGGAGCAAAGTGGAGGACGGGGTTAGCGCCCCTCCTGGTCCTTCCTCCCAGCCGCTATTTCCCCACCCTTTCAGATTAACAACCCAAGAGCCAGGTGGGTTTTCCAATATACTTCCCCATGGCAGCCTTGGGCTTTCCCAAAGTGGGGAGTTT
TCTGAACCTGTTACCCCAGGTGTCAAATGGGGATGAGAATATCTATCTCACAGGTTGTTAAATTCAGTTGAGATAGTGTGAAGTGCCTCGCCTGGTCCCCTGCTGGTGTTGCTGCTTGGTTGGCTTTACAGCAGTAGTGCGTCGCAGAGGACGGCAGGTGGCGCTCGAGCCCAGCAGTTTTGAGATGCACGCCCCAGAAGGTCGAGGCAAAACAGGCGCCTGGTGTCAGTAGAGGAAAGGTAGCCGAGGTGCTGGGACACGCTTTCGCGAGGTCAAAAGCTAGTGGGCGCGCATTTCGGCCTCAAACGCTGCAGAGAGGGTCAGAAGCTACCCAGGTCCCACTTAGTGGTTCAGCCTTGTTTTCTTGTCAGGGGATCCCGGTTCCCTGT
TGTTTTAAAATGCAGGTCATCTTATTCAGGTGTGGTGAGGCCAACAGATCAGGAGACAGTTGGCACTGAAAAGATAGTTTGTTACTCACAGTTCCAAGAGGAGGAGGCACACCACACCATGCAGGGCCACACGGGGGCGCACCAGCCTCCAGGAGGCAGAAGGCAGGGAGCACAGGCAAGAGGCTGTATTGTGGTTTTCACAGAAGGAATATGGGCAAGGCAGAGCAAGCAGCCTAAGCAGATTTAGAATTGTCTAGTTTGAATAATTCAGCC
GCGCTGAACTGAGCCCACCCGGCGAGCTCGCGGAGCCGCCGCGGCTGCTGCCACGGCTACTGCCGCCGGGTCATGTGATAATCAGGCTGCAAGGGCTCAGGCTGCTGCGGTGGCCGTTGCTCAGCCCCTCCCCTGCCGGCCCAAGCGAGACTCGCACCGGGATCGTGACCTCCTGGGGGAGGGGGAGACCGGCTGAGTCGGTACCTGGCGGAGGGGATGGGGGCGCTGTGAGCTGGAGGCGGTACAGGTGTTAGCGGCTGTCACGTGGAGCCGGGCAGCCGGGAAAAGGATTGAAGAATCCACTCCTGAGGAATGCTGCCTTCACCCTCCAGAAAGGAAACTTTGGGAGCAGGAGGGGAAAGGGGAGACAGGTGCA
GACCCTTCCCTGTATGTCCCAAAGCATGTGTGTGTTTCTTTCTTTTTTTAAATTAGTCTTTTGATTAGTCTGCATGCTCTCAGCCTAGCAACACTCTTCTGTGTCTCTCCACCAGGGGGCACCCTCCTGCCAGGGACCGAGCCCACAGTGGACACGGTGCCCATGCAGCCCATCCCAGCCTACTGGTATTACGTAATGGCCGCCGGGGGCGCCGTGCTGGTGCTGGTCTCCGTCGCGCTGGCCCTGGTGCTCCACTACCACCGGTTCCGCTATGCGGCCAAGAAGACCGATCACTCCATCACCTACAAAACCTCCCACTACACCAACGGGGCCCCTCTGGCGGTGGAGCCCACCCTAACCATTAAGCTAGAGCAAGACCGTGGCT
GGATGAAACAACCTGAGTTGCCACCCCGTGGGCAGCCACGGAAGACCATGCCCCACATTCACTTCTGTCACCTGCAAAGGGAGGCTAGGCTGAGAGACGTTTCCCCGAGAGGAAAGATGGGCCAGAGCCACCAGCGTCCCCATCTGTCTTCTCCAGGGTTCTAACCTTTGCCCCTCGCTCATCCCCTTGAGAGAAGAGACACCTGGGCCCACCCTCTGTGGGGTCTGTGGGGCCATTGGGCTTGTTACGCCCCCTGGAGGGTGCCTGCCGTGTGGCGCCCTCTGGTGGGAGCTGGTGGTTTTCACACGTGAGAGCCTGGGTGAGACCTGGTTTCTTTCTTCCAGACCCAGACAGTCATCCACACAGTGCAGAGCGCCCCTGGACAGATGTTCTCTGTAAGTCTACAAGTTCTGGTCAGTTCACAGCTGC
AATCCTGCCAGTTTTAGAGTGCAGGAGTCACGGTGTCTTTGCCTGGTTTCCTGCTGATATGCAGTCCTTTGAGCTAGAACAGGTCTTGCTTAATCACAGGGCTCCAAACGAATCCTGCGGTCCCATGAGATTGTGCTGCCCCCCAGTGGACAAGTGGAGACAGACCTGGCCCTGACCTTCTCCTTGCAGGTGAGTCTTTCACCAGTGGTGACGACACCCTCATCACTGTCCCCTGGGGAGACGGGCCCCCCTCATCACTGTCCCCTGGGGAGACGGGCCCCCCTCATCACTGTCCCCTGGGGTGATGGGCCCCCCTCATCAGTGT
GTGGAAACACGGTAGCCCGAGAGACACCCAGAGGGCTGTGTGGGCTACGCGACTTCCCGCGTGGGTGGAGGGGTCGGGCAGGGTCCCTCCCGGTCCGGGGCCGCTTCTCGAGACAGCCGGGCATCCTCCCTCCCGTGAGCGAGCCTGGAGCGCCACCTAGTGCCCGCCAGCAACATGAACACACGCCAAGGAGCGCTGCCAGCGACAGGAGCTGGGCTCCCGGTGTTTGCTCCGTGGTGCTTCTGTCCGAGAGACCCTGGAACATTCTCAAGTTGTGCGTCTCTCAAATCTTCAGTCTAGTGTGGCCAGTTCCGATGA
TGGATCTAATTGTTATCCTGCCTGCATCCCCTGCACTAACCCCCAGACCTGGCGTTGGGGCTTCTGGCACTGGCCGGGACCGACGCGTTCTCCTCTGGAATGTTCAGAGGGAGGTAGTCCAGGCGGTCACCGCGCTCGCCAGACAAGCAACGCAGCGCCCCCCGATGGCCACCGCGCGCCGGCGCAGCCCAAGCCGGCTGCGCCCCCTAGTGGCCGATGCTCGTAAAGTCTTCAGCGAGCCCCGAGCTTTTGCTAGCCAGCCCTTGGTTTTGCAGGCTGGGGTCATCGTCGTTGTCATCGTTGGCATCATCATCATCATCATCATCATCATCATCATCATCAATAGCTAGTAGGCTTGGCGTGGT
AGTAGGGCCCAGAGCAGAGACCCAAGGGACAGTGCTGGTGGCAGCTGCCCCACGGAAAAGCAGAGAGAGAGCCTGGATGACTCACGGGGTCCAGCCACACCTCCCTCCCCAGGCTCCTTGAGAAGTGGAGTGATCCTGGCGCACCCCCTTGTGGTGGGAGGATGGCATTGTCCACAGCGAGGGGCCCCTCTGGTGGGAAGAGGGTACGCCAGCTCCAGTTCCCCTTCAACACATCCCTCCAATTTAATCACTGCCTCAGACTCCTGGTCAGCATCTCCCAGTCATCAACCTCTGAGGGAGTGGGACTACAGGTACCC
CGCTATACTGCATCCTTGCTCAGGAGGAACGGCTCTGAGATAGAGGGGTTATTTCACACCAGACTCCCTCAAAGCTCTGACACACTAGCGCAAACCCTGAGGGAAGCTGCAGAGGCAGGTGTGGGGGCTGTGGCGCTCCCGCCCTCTGCTGGCCAACCTGGACCTGCAGCTCAGCGATGGCCTCTTCTATTCATTACAGACAGTTTTAATGGACCAGTCTCGCTTCCACGAGCTCCAGTTGCAGCTGGAACAACTGACCATCCTGGGGGCTGTGTTGCTGGTCACCTTCAGCATGGCAGCGCCA
CAGAGGATTTTTTGTGCTTATGGCGATGACGTGGTACTTGTAGTAGCACAGCTCGCAGCTCCAGCAGCCCCGCTCGCTGATCCACTTGATGAGGCAAGGCTGGTGTGTGCACTTGACCGAGCCATCACAGCGGCATGGGCTCAGCAGCTCCCCCTGCAGGGAGAGAGCACAGGGTGATGAGGCTGAGACCTACAGTGGCTGGTGGGTGAGTGATGGGCGGGAGGGTGGCAGCTGCAGCCTGGTTTGAGCCACCCAAGTAGGCCACAGGCTTTGTTTGGGGGCACCAGACTCCATGGAGGA
TACCTGTAAGAACACTGTGGCCTGAGCATGCAGCTGGAGCTCTGCCAAGGTGGCCCCTGAGCTCCCACACTGAACAGGAACAATGGAGGACCAGATCCTGCACAGGAAGGGGCTTCCCAAGACTGTGGTCCTGCGGCGTCCCTCTGGTGCCCTCTGTTGACAAGACCTAATGTGCCGCCAGCTCCAGGGTCACAAAGCAGGGTGGCTCTGGAGCGGAGAGGCAAGCCATTAAGGACTGGTAGTTCTATATTCTTATGCCTTGTTTTCTTCACCTGGAAACTGGGACACTAATTGTACCTCT
CAGGCTAAATCCATGTCATTCAAGCAGCGCTCAGGTTGTGTCTAAGCAGCTTTGATTTTAAAAGATTAGGAGGGCCGCAGGGTGGAAAGAAAAGTTGATGAGGCAACAAAGTCCTGCCCGCAGTACCACACTGCCCTCTGCAGGGTGTCTGTGAGAAGGCACCTCGGCTGGCCAGGTCAGGTTAATTCCGACTGCCCAGGGTCACAGATCCATTCCCGTGCCTCCACGCAGTGCAAGCCCTCTCCAAGTAGAAACAGGGATTGGGGGGGTGCTGCAACCACCCTCAGTAATCTGCTCTG
GCGACTTGCCCAGGGTCAGGCACCTGCGTAGGCACCTGGACACATATGCGTGTGCACGCACGCAAGGCCGCGCACGCTGGGCTCTGGCCGGCACGGCCCTCACGTGCCCTCACGCACGTATGCCCCGCATGGGTTCCCCCAGCGAGCTATCCCTGCGCCCACCCCTTCCCCTGCCCGGGCCTCCGGAGCTGCTCACACGCAGGTGAAGACTGCCCCCTGGTGGGCGGGAGCCCTCGGGAGGCCCGCAGGCCCAGCGTCCTGCGCCCGTAATCCCTCAAAGGGGCTTCTCTGGAATCACCCCCAGGCCCTGGGGCCAGGATCGAGGCTGCTCTGGGAACTGGGCTTACACGGGTGTGGGTGGGGACCTCTGGGAT
CTCCGGAGAAAGCCATCCCTCTGCCTCCTGTGTCCCCGGCTCAGGGACATCGCTCACCAAGGGAGCCTGATACGTGAAAGAAGTTCAAATGTTCTATCAACTGGGAAGGCCTGCGGCAGCAATGGGCACTTCCTCTGCACCACAGCCATCCGACCACAAGAGGGCGACATCCCCCTTCCAATGCCTCTACAGCCGCCATCCCTAAAACCAACAGCTCGACCCAGGACCAGAGCGGACATACGAAGGAGGTGGACCCCCTACTCCCCTTTCTAAAGGAAGGAGGGGGCCCTGCACTAGGTGATTGGCCTCATGGGCCACAGCTG
TGTCTCTAAGTACCTGAAGACTCTCGGCTTCCAGCTGTCTATTAATTGTGCCTCTCAGGCCCTTGGACAGTTGATTCAGCCTACTGCCCACTGTGACCGCTTCCAGGAAAGGCAATGAGTGGCTGCGGTTCCCAAGTTGGCCACTAGAGGGAGCCGTAGCCCGTGGCAGCTCTGCCTTAACTGGCGGGGGAGAAGAAAACCAAAGGGTCACAGAATCCCTGCCTGTATGGACATCCCAAAGTCCTCCCTTAGCTCTCCCCAGTCCAAGTTTAGGCCCCTCCTGTTTTCAG
GAAAAAGTCTTAGGGCTGGGTTATGAAGTTGGAAACTATAGAAAGCTTTATGAGTGGCTCCCTACAGCTTTGTCAGTTCCCCTAGTGATTGGACCCATCCAAACCGCTGTGGGTGTCCTAGAGTCCACCAGCAGAGGGCAGCATCCCCCAGACCAACAAGGCCTCAGGATGCAGACATTAAGCCTGGGGAGTGAAGAAAAGTGATCAGAAGACAAAGGCAAAATCCACAGAACATGCTAACCAGGGCTTCCAAAATTTG
CAGCCTTCACACGCTCATCCCGGGTCTCAGAGGGCGCTGGCAACACAGATCCCTGCCTCCCCTATCGGGAAAGCGTTTTAGGACCAGGGAAAAGGAGGCCTCCCCCAGGCGAGTGCGCAGAGCCAGGGAACCCGTCTGGATGGTGGCTCTTTCCCACCATCCTTCTCTGGCAGCAGCAGTTCAAAGTGGAGCTTCCAGGCTGTCCCATACATTTCACGATTTCTGAGTCTTTCGCTTCAATTTAAAAAAAGCTGGGGGCACGACCGAATCCTGCCTCTGTCCACCGCCATCTCGTTCCTCATCGCAGGGGGCCCTTCTTGCTCCCTCCACTGCTGCGCTCTGCCGTCTGCTCCCGCCAGGGGTCCCCACCACCTCTGCGGACGGAGGAGCCGCCTCCCAGGCCCGGGCGTGCCCAGGGCGGGTGGAGGGCGTGGGGCGGGCCGGTATTTCCTGACCCGCTGGAGGAGCCGGCCCCACAGGCTTGTGGCCTCCCCGGAGCCGGTGAGTCAG
TCCTGGGGAGCCCCGCCTCGGTGCACTGACAGAGCCCAGAAGGAGTGACGGTTACCGCTTCCGGTCAGGACCGGAAGTGCCGGGAACGGCATTCGTCCTCCGTGCGAGATGACGCACTTCCTGCCTGAGGCGGCCGCTGTTCTCGCGGCTTCCGGCAGGTGGCGCTGAGACCACGGGAAGCCAGCCTGGCTGTCGGTTAGCCCTCGAGCATTCTGGGAATTGCAGGCCTGGCCCCTCCTCTTCCTGTTCTTGGTCAATTCCGGTCTTGTTTCCCCAACAAATGCCGTCGTTTCCGGGGCTGC
CTTCCCCTTCCCCAGGACCGCCTCCAGGCACACGAGGGGGTCTCCCCGACCAGAGTGAGGCTCATCCCTCCAGGGGATGAGCCGTCCCCTGTGGATACCTCCAGAGCAGGTGGATACCTCCTTTAGGCCAGGGAAGCTTCTGCCAGCTGTGTTTCCTGTGACACCAGCCTTCCCTGCCCCATCTCTGAGGCTGATGGGCAGCTGTCAGGGGAACAGACACTTAGGCCTCCCGGAACCACATGGGCTGCGCCAGAGGCGGCATCGAGGCCTGGGCAGTGGGAGCTTGTGCCTGCCAGTCCGCCAGCTCTGAGCCTGGTGGCCAGAGCACCCCATTCCCTGTGACCCGTCCAAAGCTGAAGTCGGGGCCCCTTCTCGAATCACAGTGCAGGGATGCTCTCAGCCATGTTCCTCACCACGCGGGGGAGCCCTAGAGCTCACGGTCAATTCACAGGCAGAAGGAAGAGTCAGAGAGAGGGGCGGCCCCAAGGCTTCACTTTATGTAGGCATTGAAGGGCTAACAAATACATGGCCAATAAAGCACTTATTGCTTA
CTCAGGTGGACCGCTCAGCTGACTGAGGTGGAGAAGGAAGGAGGAGCGTGGTGGGACCCTCGCCCTGCCCTCCCCACTCTGGAGCGCTGCCTCTCAGCCCAACCAAGTGACAGAGACGAGACAACCACAGGAATAGCAGCTGCGGAGCTCCATGGCCTCCCTCTGCCCCCTGGTGGTGAGAAGGAGAAAAGCAAGAGCAGGTGCTGAAAACGAAAAGGAAACTAGCAGCAGTCCCAGCTACCACAATGGATCAGCCCCCATTTGGCCAACAGGTGACTCTACCCCAGGTGGGCCTGAGAGGACCCATCCCCCATCTCACCATTCTGCCCCAGCGCCCTGGATCCTGCCTCTACCACTTCTTCCCTGCAGCGTCTGCGGTTCCCCCACCGCTGTGAGCCAGGTTCCCCCT
AAAAAAAAGGGAGCTTCACAGGGGGAGGTCCACATGCATAGGTTGGGGAGTTCCTGCTCCCTGGTGTCCCACAAGGCACCCTTCTACCCTACCTGACCTGGGCTTATGCTGACCATGAGGTGAATCATCCTGCACTGTGCACTGTGACTGGCAGGGGGCGCTGAAACCGCCTTTTCTGCCCCACATGGTGCGCATGCGTGTTCTCACCGTAGACGCTGCGTGGCGTGCGTGGCGTGCGTGGCGTGCGTGGCGTGGAGTCCAGAATGAGAAGAAGGAAAGCGGGGCCGGTTCCTTCAGGACCCGCCT
AGCAGCCATTGGCCGCGCCCCCGCCCCACTTCCCGCCCCGCCCCGCGTCCGGGAGGCACTTCCTTTGCGAAACCGCGCGGCCCCAGGCGCCGGCAGGAAATGCCCTCCCGCCGTCCCCAGCCAGCCTTTGCTTGCTTCCCACGCCAGCCGCTAGAGGCCTCCCTGTCCTCGCGGACGCAGGAACTCCCCGGGGGCTGGAAAGATGGGGCCCACCTCACTCACCCCTTTCCCGGGGGTCGGGCGTTTCTGGAGCCCCCACCGCACACACCCAGGGAAGAAGGGGGAAATGCCTCTCAGGTGTTGGTGCCTGCGCCCCAGCTCCACCTCCCCATCGTGTCTGCTCAACACCTTACCTCCTGAATCCAGCCCCCAGGCGGCCTCTTGGTGCCCCAGACGCTGATCGGTCCCCAAGTCTGTGTGAGGGGGAGTCAG
TCAGAAAGGAAGAGGAAAATAAAGGTCAGAGGCAAAGTATGGAATTCCAAACGTGGAATGCCGAAATGGAGAACTCAGGTCCGGAGCCGGTGAATTGCCCTCCGCGCTTATGGAGATCGCCTGCAGCGCCACCTGCAGGCTGGAGGAGCACTCCGGGCCCCAGTTCACCGCCCTGGACCCAGCTGGCACCACCTGCGGTTCCCAAGGACGCATCCAGTAAGGGGCGGGGCGGGGCGGGGCGGGGAGGGGCGGGACTCACCACCCATGTGACCTGCACTGGCC
GGTTTCAGAAGCAGGCCAGGCTAAGCGCTGGGAGGGGAGTGGGGCTGCGCGCCGTGTCACCCCTCACGGTGCCTCCCTCCGCAGGCAGTGATGGAGAACATGCGGCGGAAGTGCAAGTGCCACGGCACGTCAGGCAGCTGCCAGCTCAAGACGTGCTGGCAGGTGACGCCCGAGTTCCGCACCGTGGGGGCGCTGCTGCGCAGCCGCTTCCACCGCGCCACGCTCATCCGGCCGCACAACCGCAACGGCGGCCAGCTGGAGCCGGGCCCAGCGGGGGCACCCTCGCCGGCTCCGGGCGCTCCCGGGCCGCGCCGACGGGCCAGCCCCGCCGACCTGGTCT
CACTAAATGTCTCTTTCCCCAGGTGGCTCCCTCAGCAAGAAGGGGGCCTCTGTCCTCACGGTCCTGGGCCTGCCTGCTCTGGCCAAGAGGACCAGCCAGGTCTGGGACCCAGGCAGCCGCCCGCCAACAATGCCATGGGTACCTGCTGCCCCCTGGTGGTGCTGTCACCACGGGGCACCTGGCTGCACCCAGGAGGGGCTGCACAGAAAATCTGGGGTTGACCGTTGAGAAGACCCAACTCAGGAGACACAGACTTCACCACAGTGGCCCTGAGCCACTCAGGCCTCCCTGGTTCCCAGGTCCTGATCGGCATAGGACATTCACCGGCCCTG
TGGTAGGAAACTCAGAAGCTATGTGGAATACAATGCAATGTGGGGGCCACGTGGACTCTGCTGTGCAGAGCAGGACATCAAAGTCCTTCTTAGTCTCCGCCCCCAGGAAGCCAGCAAAGTCAAATCCTTCACCATCACCGGCAATGCAGTCACAGAGTTTAACCCCTAGGGGGCGGTGTGCTCCCTTGAGAACCACCAGCTTAGAAAGAAGTTTGCAAGCCGGTGGCCTGCAGACCAATCCATCCCTCAGGTGTGTTTGCTGTGGGCCTGCCCGGTGTTTTCAGTTGCTCATTCTTAAAAAGTAGAGTGAACAGTCCACAGTTGAAATCTGGGCACCCCCTCCCCACCCAGCCTGCCTCTCTGCTTTGGGCTACCTGCCAGCCCTCTATGCATTTGGAGCCCCCAGGCTAGAACGGGTTCACACAGGGATGACAGAGGAAGCCCCGCTCCCGGCCTCGGTGTAGGAACTCGGTTTCCCTTCATTTGCTCAAATCCCCTGCGACACGGATGGATTCCCAAAGGACTCGCTGTGTGGGCTGGCACAACCTGCTGGCCCCGGGATGGATGGTGTCTGCTGCTCGGAGAACAGGAACCTGTCCTGAGACCCTGACCCGAGACCCAGGAAGGTTTGGGAAGACAGATCAAGGTACTGGGAGCATAAGGGGAAGTGAGTGCAGGGATGAGGAGGAGGAGATTGGATTACAGATGAGGAATCACGGAAAGCACTCACCTAAAGTTCGACAGCCACCACCCCCTGCGTTTTTATTGCCCCTTCTCAGTGCTGTGTGTCACTCCCCACTCCC
AATGCTAAGGGGCTGGCCCTGGGGGTGCTAAGCCTCCGAGCAGGCGCGGCGCGGAAAGGTGAGGGGTGGCCGCCCTGCCCAGTGGACACCTGCTTCGCTGGCCAGGCCTGGCACTCAGTTACTGTGCACCAAGGTGCGCTGGGGCAAAGGCCAGCCAGGCCCCGTCCGGAGCGCCCTCCACTGGCCAGACCCGGTCCAGCGGCCGGCAGCTAGCGGCCAGGTCTCAGTCCAGCTGCAGTGTGGGCGGAGAGGTGCATCCTCCCGGGCCCTAAGTTCCCGCCGCGCCTCTGCAGTCCGCCCGGGCTGCTCCCTGCCATCCTTCCCTCTCAGAGCTCGCGCGCGCGTTCCCCCTCGTCGGGGAAATAAAGTCAAGGTAGATACAGAAAAAAGACTAGATGCTTTTACTGGCGGTGGAGAGGGGGCCAGGCGTGACCCCTAGCGGCATGTCGGAGAGGCTGGGCGCGGGCATTTACGGAAGGTCGGTAGGAAGTGGCACCACCGGGTGGAGTACCTCTGCTTGCTGCGTCGGCAGCAGCGTGTCCGGGGTCAGACTCCTGGAAGACAAAAAGTCCCAGGTAGGCGTGGGGGCGAGGCTTCGGGCAGAGCCTGGCTGCCCCCGTGGCCCCTCTCGCGCGGTCTGCGCGGCCGCTGGTCCCGGCGCCCTTACCTGGGCACGCAGAACGGCGGCAGGGCGATGACGCGTGGCCGCGAGGTGAGTACCACCTCCCCGCGGCTCGCCTCCACCAGGATGTTCTGGATCATGTTCTCCAGCAGCGCCTCCTGCAGGTTGGCGAAGGCCGGGAGCCTGCGAGGGGGCGGGGGCTAGCATGAGGGCGGCCGCAGTGCCCGCGCGCCTCCTCGCTCGCCTGTCCGTGCGGTACATTGTGCCGCGAGCTCTACGGAGATTCCCATTCGACTCCCCTCA
AGTTGGGGGGTGTGGGGGGGGTGGGGAGGTGGGGAGTTGGGGGGGAGGTCGCTCCTTCGGCCGCCGCCCCCGCCCCCTGCCCCGCGCTCGCCCCCAGCGCGGCGCCTGGCCCGGCCCGGGGCCACCTCCGTGCGTGGCCGGCAGGGGTCGCGCTCCCCCCGCTCAGCCTCCCGGGCGGGTCCGATGCGAAGCCCTCGCTTCCCGCGGGTCCCGGGGCCAGGTCATTTGCATACACTTTGCATTCATTTGCATATCGTGCGTTTCATGTCCACCTGCAGAAACGCCCCGAGCCGCTGCT
CACTATGTTGCCCAGGCTAGCCTCAAACTCCCAATCTCAAGCGATCCTCCCCCCTTGGCTTCCAAAGTGCTGAGATTACGGATCTGAGCCTCCACGCCTGCCCTGAGCCTCGCCCTGCGGCTGCCTGGGCTCCTCCCCGCCTCCGCCCCGGACCACCAGGGGGCGCTGTGAAGCCTGAGACTGGCCGGGCTTCACCTTGGACCCGCCAGGAGTCCCTGCAGGAGTTGGGAGCCCCGCCAGCCACAGCTACTTCCCCGACCCTCCCGGCTTCCCACCGCTGATTGGACCAGGCATGGGCATC
CATATGCATAGAGAAGACATTGTTAGGCACAGTTTTCTAAATTTAAGAGGTTCCCTGGGGAACTGTCAGAAGAAGACAAAGTCCCACATCCTGACAGGAAACAGCCTCCATCTGCACCTGCCTCCAGGGCTGACTCTGATCAGTGGCTCCTGAGCGCCCCCTGCCGCTGATTTCCCGCCAGCGTTCCTGCAGGGAGGTTTGTGTCTGGGCGCACAATGACTTCCCCTCACTGTGTCTCTCGCACAGTAATACACAGCCGTGTCCTCAGCTCTCAGGCTGTTCATTTGCAGATACAGCGTGTTCTTGGAATTGTCTCTGGAGATGGTGAATCGGCCCTTCACGG
CTGCCTCTAACATTCACATTAACGAGATTCACGGGTTTATTTCTCTTGAGTGGAGGGGCGCTGAGCGGCATCCCGGCGGAGGGGTCCCTTGAGAACCTTTATCTGCACCGAGTCCGCTCCTCAGCAGTGACCCCTCTGGGCAGTTCCTCCGACGCCCTGCAGAGGGCAGTAGAGGCCCAGAGAGCATCCCGGCTGGGCCCCGCCCGGTCCCCCTGGGACAGCGCGAACCCTAGGTCCCACCACAACCATAGCCCCACCCCAGGAGCCGCCAGGCGTCCCGCTTCCACCCGCCCCAGCTATAACAGCCTTCGCTGTC
CAGTGCTGAGGTCAAGGAGCCCCCCAGGTGGCCTTCCCAAGACAATGTTCTGGGACAGTCACTAGCGCCGACGCAGCACCTCTGGAGAGCCTGTCTTTGATAATGTACCTGCTTCGTGCCGATAGAGGGAGACCGGATTCCACAGCACACACGCCATGCGTCCCTGCTGTCCGGTAGAGGGCAGTAGCGGCCACGCTGCAACCCTGAGAAGTGGCGGGTACCTTAGGATCCTTTCTGATTGCAGACGTGGTCCAGAGCCAAAGCGGCTTGGCTGGGAAGGCTCCGTGAGACGCCGGGGCTTGATTGCTAGGAGGTGAAAA
GGCGGGAGTGAGAGACGGAGGGGGCAGCAAGGCAGCGCAGTGCAGGGCCTGGAGACAGCGGGGCAGGAGGGAACTGGAAGGAGAAAGGAAGCAGGGGTCCTGGAGAGGGAGGGGAGACAGAAAGCAGAGGGCCCTCTGGAGGAAGCAGGTGGAGGAGAAGGAGCCAGTCCCGGGAGCGTGAGAGGGAGGGAGCAGAGCAGCAGCGGCCGGCGCGGAGCTGGCCCACGCGGGTGGTGGAGGCTCGGGGAAGGGCACAGCCGGAGCCTCAGGCCTGCTTTTAGGGGTGGGAGCGTGGGGTCTGGAGCGGGCGGCCAGAAGTCAGAGGCCGAGGCTCCAGGCCCGACCCGGGGCTCCAGGCCGAGCGGCGGGCGGACCCCGGCTCCGCCCCCGCCCATGCGGTCCCTCCAGGCGGGGGCGCCCGCGCTCACCTGCGGAAGTCCAGCAGGGGCCGCGTGGAGGCCGGTGTGCCCTCTGCCGGCCAGCTGAGGAAGTGGAACTGCGTGAGCGTGCGCGTCTCCTGGGTCTGCACGTTCTTCAGGTAGAAGCTCCGCACCAGAAAGTCCTCGCACCAGATGTGCTCCGACACCAGGTTCACCTGCCCGGCAGGGGCCCAGGCCTGAGCGCCGCGGGCTGCCCCAGTCCCCGCGTTGCGCGCGCTCT
TGAACCAGGCGTATTCACCTTTGAAAGCCTGGGACGATGTAGGCCCTCAGGAGGATTTGTTTATTGATTGATGGCAGGACTGTGGCCCAGAAAACTTTTCACTCGAAAGGTGCCATGTTCCAGGTGGCCAGCTGGGGGAGCCTTAGCCCAAAGGCAGGGCAGGCTGAAAGTAGCAGAGGCTGTGTTGTGATTGGCGGTCAGCGGTCCGGAGTCCACCGAGGGCTGGGCTGGATGTGAAGGGTTGAGTTGCCTGTGAGGAGAGGCCTTGCCTGTCCCAGAGGCCTGGTCCCGCTCAG
ATCCCAGAGTCAGGGAGGGAACCCTGTTCCCCCAAGTCTGCCTAGTGAGACCCCTCCTTTGGAGAAGAGGAAATTTCCCAGGCAAAGGCCAGGTGGGCCCATCAACAGTACCCTGGGTCTGCACTGCCACCCAGTGGCTACAGTGTAGCACATCAGGTTCTGATCCTGCCCGCACCTGACTGCCTTGGGACCCTCTCGCTTCTCCCAGACCTGCGCAAGAACTTCGATCAGGAGCCTCTGGGCAAGGAGGTGCCCCTGGACCATGAGGTTCTCCTGCAGTGCCGCCCGCCGGAGGGGGTGCCTGTGGCCGAGGTGAGCGGGGACGTAGGGACCACTGAGCACGGCCCTGTGGCCATGCCTGCAGAAGCCAGGCAGGCATGGTATTTACCACCAGCCATGGTGCTAGTCTCCCAGAGCCCTGCCCCTTTCGCAGATGAGATCGAGGCTTAGCACAGAGAAG
ACCACAGACTCCCACAGAGTCATTTGCCCCGCCGTGTCCTCCTACAGGCGGGGGAGCCACCCTCAGAGGAGCTGGTGACCCTCCTACCTTGAACTGCACTGCTTCAGCCACACCAGTGAGGCAGGCATTCCCTGGCATGAGAAAGCGTCTGGCTCCCTCTGGTGACAAGAGGAAGCACCTGAGCCTTTGCCGCCATTTCCACTGGTGGTGGAGCACGAGGTGAGGATGGATAAACTAAGGTCCAGAGATCCCCCACACTGTAGGTGCGGGGTGGAGTCCCAAGTAGAGGCCCCATGCCACTAAAGCTCAGTTCTGTCTCCCTCAGGACCCTGGG
AGGAGCGCGCCGGCTGCAGGAGAGCAATTCCCACCCTTAAACTCGGAGGCCGTGCTCCGGATTACTAATTTCCGGGGGCCGGGCGCACTGACAGTGAGTGTCATCCATCTCCCCCTTGCCAGCCCGCCTGGTGGCCGCCAGCGTTTCCCGGCCAGGACTCACAGAGCGGCTCGCTGCTGCCCCCCGGCGGTTGCCGGGGTGTCCGGCAGCGCCTCGCTCCCCTAGGCCTACTGGGTTGGGAAGGGGAGTGACTTCCAGGTGTGAGCAGTTTGGGGCGCAGCTTGCATGTCACCTGTGTGCACATGATCTTGAGCAACTCAGGGCCTCAACTTCCTCATCTGTGAAACGGGACCAGACCACCCATCTCGCAATCCAGGGGAGCTAGATGTATACGCCGGAGGGATTGGCCGGCTCTAAAAAGCCGAGTGATGCACCTCCCAGTGGCCACTCCACACGTTTTTGTGGTTGGCCGTCGTGGTCCTGCTCAAACAGGTGGAGAAACCTAACCCCACCTTCACCCCTGGCCCAAGGGCCTCTCCAAGGAAGAAGGGAGTAGGTGGTGGCACCGTGTCCGGGT
ACTTAAAATTTTTTTCAGGTGTTTACTTCATTTCTGTGGCAGAGGCGACTATTTTCTGAATGTTCCCTACTGTATTCCTGCTGTCTCTGTAGGAGTTACGTAGAGAGGGTGGCCACAAGGGGGCGCCAGCCTGCCATGAGCACCGTCCAGATCCAGCTTGGCCTCCGCTCTACATTTGTGTTTGTGTTCAAAGCACGGCGAGGCCTTCAGCCTTCCTGCCTGGGCGTTAACAGCCTTTGGAGGTCTGGGTTGGGTAGCAGTGCTCAGAGAAAT
TCTCAGAGGGATTTGAACATGACAAGGAGGTATCAGTGGGATAGCTTATCATCCCACCTCGTGGTCACCAGTGCAGCCCACCCCGGTGGCATCGAGAATGCAGCGACCCAGCCACTCGTCAGGGCGCGCACTGACGATGTCGTTGCGGCAGCCTTCCAGGTGGGGGCGCAGTTGTTGCAGCAGCATGCGCGACAGCAGCACCCCAAAGCCTCCGTGGCAGTAGCGGCCGGGGGTGGGCTCTCCGCCGATGAAGTCCTGGGGCCGGCCCAGGTACAGGTGGGCGGCGGAGGCCAGGCTGAGGTGGCCAGTTAGGCGTGCCAGGCCGTGCGCCTCGGTGTAGGTGGTGTCAGGCACCAGGAAGAACCAGTCAAAGTCGTCGCCGTGCTGCTCCAGCAGGTGGCGCAGCGCCAGGTGCAGGTGTCCAATGGGTCGCTCCTCGCCTAGCGTCACCACTGCCATGCCAGGTGGGGCCCGGCGGCCCCGTGCGCCCGTCAGGAACACCACACGCTCCAGCCGGTGCCCCAGCGTGCGGTTCACGGCCACGCCCAGCGTGGGCAGCGTGGTCTGAGAGGTCAGCACCGCCACCAGCAGCCTCTGCCTGATGCCCAGCT
GGGATTCCTGAGGCCACTCCTTGTGCAACAGTCTCAGTTTTGCCAGAAATAACCTGGGGGACTTGAGGGGAGCGGGAGCCCATTGCGTCATAGTTGCTAGGCAACCCCCAGCCTGAAGGAGCGCATCGTCCCCCGTTGCCCTCCGGTGGCCGCTCTCGCATGCTGCAGGCTCTGTCCCGACTGAGGAATAGCAGCACTGCCACCTGGTGGATCCGCGGCGCTCAGAGAGCCCATTCAAGCGCATCCAGTTCCTCCCGCGGAGACCAAGCCCGGTCAGGCAAGTTCCGTGTTCTGCAGCTCTGGGCAGCTCAGAGCTTCTGAGGCTGGGGATCCCTCAGCTCCACGTTAGCGGTTTCCTCCGGAGCTGGTGCT
ACACACGTTCACACATGCGTGCACACACACACGTGACCTCCGCCACCCCCAGTGGAAGGAGGGTTTATTTAGCTCTGATTTGTAGCTCTGGAAGCTGAGGCTTAAGGGAGAATTCTGGCCAGGGTAACCCTGAATGGCCGGCTGTTTAGCATCTGTGGTCCCCTCCTGCCCCCTAGTGGAGATCTGCTCCTTCTCTGAGCTGAAGTCCTCCTCCCAGCACTTGTGCCTGCTGGCCCCAGTCCCGTCTCCTGGTGCCTCACAGAGACCCTGGCTCCCACCCTAGGGGAGCCCAGTGGGGGCTGTGTGACCCCCAAGTCAGCTCCCCCCAGCACCTCCCCTTCCT
CAAGTCACTACTGTCATTATATACCTGGTAGCATATCACTAAGCACCCAGGTACCAGAATTCACCGCTGAGTTTTCAGGTTGTTTTCAAAGTCCAGCCTGGTCCCGAGGGCACACTAGAGGGCGCACTAAACCCTCCAAGCTACCGGAAGATCCGGCATCTGGCCTGCAGAGGGTGCACTATCCCCCTCTTAACCACCGAAAGTGGGGTTGGGGGGGAATTACTTCTCTTCCTTGTTTTGTATACATTGTGTTAGAGTTTTATAAAAGGAAGACAATTACAGA
CATGCCAAGCCAGTCTGGAGGCCTTAGACAACCCGGCCAGGGGGTACGGTCTGTATGGCCCCTTCCCAGCCCCTGCCCTGCTCATCAGACCAACTCCAGGTTCCTTGGATGGGGACCCTGAGCTTTGCCTGCCCTAGGCTGGGGGTCCTGGGTGACTCAGGGCACAGCGGACCTCTGAGCCATCTGTGGGAGGGTGCAGGGAGGAGGGAAGCTCCTTAGCAGAGGACAGAGGCAGGCGGCCTGGGGTTCTAGCTCCTCCTCACCCTCAGGGAACAAGCCCAGGACCATTTCCAGTCTGTGGCCAGCCAGAGCTACCGCCCCCTGGAGGTGCCTGACGGCAAGCATCCCCTGCCCTGGAGCATGCGCCAGACCAGCTCAGGCTATGGGCGGGAGAAGCCCAGTGCGGGTCCCCCCACCAAGGAGGTCAGTGCTGGGCCAGGGCCAGGAGAGGGAAGCCTCAGGGTGGGGTGGGGCTAGGGCTGCACTGCCAACAGTTGGTCAAGGTGG
CGTACACGTGACCTCAGACCCCAATTCTGTGTCTATAGGAGCAGTGAATGGGCTTTGTGTTTAGGGGCCTTTGGACCAACTTCAGAGCCATGGGCAGCTCCTGAATAGCATGATGCGGTGGGGCTACAGAAGCTTCCTGGGCAGAGGGAGGGAGGTGGGCAGGGGTGTCCCTCCCAGGACCCGGCACTCACCCTCTCTCCACCAAGAAGGAGTCCCGCCAGACCCTCATCTTCTTTTTCAAGTGAAACCTGGAAAAAAGCACGGCTCCTGCTTCTCAGCAACATGAGGGCTTCCCACGACCCCCCGTTCCCCCAGGAGCAGGGACGGCACCAGGAGTCAGCCTTGGTTTACGGTCAGCCTGGACAGCAATTGTGGTGAGTGTGCCCAGCTGGGCACTAGAGCATTGCCCACCCTCCTCTGAGTTGAGCCACCCCTTCCCCAGAGACTTGGGTCTGGAGACACACACAGTAGAAATGACCCAGGTCAAAATCACTGTAAGTCCCACCCAAGTAACTGTGTGTGTGTGTGTGTGTGTGTGTGTGTGCGCGCACACACATCTCAAGCCCCTCCCAGGAAGCCCAGCAACTCCCCCGGCACTAGACGAGCTCTATCTCGAGTTCAGCGTCAGGCGCAGTGGTTCAGCATCAGGCGCAGTGGTTTGGCGTCTTGAGCTCTGTCTTGAGCTCAGTGTCAGGCGCAGTGGTTGCCTTGATGTCAGGTTAATTGCATTGGGTTTTGGGAGTATTTTCTTCTTTGGTGCTTTGCAGTTGCATGTATGTAATTTGTATGTTTCATCCAGTGCCACCTGGTCATTTCCATTTCCTAGATGGGGACTCTGAAGCTGAGAGGGGAAGCTTCCACCCTGTCCCCTGACCCCCAGGTGTCCTGGCTCCCAGGCCAGTGTCCCCAAACATGTCCATTTTATACCATTACAGCTTGCCTGGCCTCACAGTCAGGGGAGGAGCCTCAATGGACACGGTCCCCCTACAGGGCAGCCAGATGTGGGCACACAGTGCTCGCCTGGCTGGAGCCTCTGGGAGGCCACAGGGGAAGGGCTCCGCTGCCAGAGGTGCAAGCCAGGAGTTGAAGTAGCACCTGGAGGCCAGGAACCTGGTGGCTGTTAAGAGCGCTGGCCACCAGATGTCGCTGCGGCCACACCAGCCTCCCCGCCCTGACTCAGCCCACCTCCCACCTGTCTGACTTGCTCACCCTCACGGTTCCTATTCTGCCTCTCTGGACACCTAGGAATATGTTCCCATCACACCCTCCAGCATTAAAGTTATGGGGCGTGGTGAGTCAGCATCTGAATTCCCAGAGCTACATCCAGACTTGCTGGGATACCTCCGACACGTCACTCAATCGCTTTGGGATTCAGATTCCAAACTGGTAAAATGGGGATGATGATAATGTCCACCTCGCTGGGTTACTGTGAGGATCAAATTCCTAGATTTCCCTGCACAGTACTTAGAATAGGGCCTCACACACAAGCGCCGTGCAGTTAGCACCATCTCCTACCATCACTGCTGCTATCATTTCAAGCTTTGGGTAATTTTAGCTCAGAGAAGGTCCCCAACTGGTCACCTTGGCCACATTCCAGATGGGAAGACAGAATCTCGGAGAGGGGACCATGCTTCTCTCCCACAGCAGGTAAGTGGTTGGCATGGCGGGACCTGAGAACCCCAGCTCCCGACCCTTGGAGACCCCACGTTCTAGACCCACAGGGTTTTGCTCTGAGTTCCCGCAGGTCAATGTCCCGGCCCCCTCAACACCTGCCCTGCTCCGTCCTCACCGATTCACCGGCCGCTCCGTGTCCAGCAGCTTGAGGATGGATTTCCCGTCCATATCCGCAGGTATGTCCAGGCCTGCAATGTCCAGGATGGTGGGGGCCAGGTCAATGTTGAGGACGATGTGGGGATTCCTGGGGGAGGCAGGAGATCGGGGACTCAGTCACTCAGGTGGTGGTGCCTCAGCCTCGCGTGGGGGGTGGGGAGCGGTAGGTGGGCAGCAGTTTGTGGGAGGCTGACATCTGCAGGTATGGAAGCTGCAGTCTGGCACCTCAACCTCAGCAGCTCCCCTCTGCGGCCCAGATTCAGCTGAACCCCCACTCTGTGCTCGCCCCCCCTTAGTTTCTGTGTCTCAGCTCATGCCGTGAGCTGACAGCCTCACCCTGTCCCCCTCCTGCCCTTCCTGTCCCCACTTCCTGAGTGAAGGCGACCCCCCCTTTACAGCCAGCCCAAATCCTGGCCCTTCCTGAACCCTTCCCCTGAACCTCTGGGGCAGACACTGGCTCCTCGCTGTTCCTTGACAGCCCAGGCACAGTGCAGCCTCAGGGCCTTCTTCTTTACCATCCTCTCTGCCTGGAATGTCCTTTCCCTGGAGATCAGGGGCCACCGTCCCTCACCCCTTTAGTTCTTTGCTCTATGACCAAGGAGGCCCGTGACAGGCCTCAGTGGTCCCCAGAATCCCTGTCCCTGGTGATCACACCTTAATGTGACCCCCTCACCTTGGGTGTGGACCAACCTGCACCTGCTGCCAACCAGTGGGTTGTGAAGGTGATGGGCTGTCACTCCCGTGGTTGTGTTATGAGATAGTCAACTACTATCCTGCTAGCAGTCTGGCTCTGGTTTCTTTCTCCCCTTGCTGGCTTTGAAGAAGCAAGCCACTCTAAATCAGCAGCTAGACTGTGAGCAGTCTGGGAGGCAGACTGCATGGGTTCAAGTCCTCTGCTTGCACTTGACCTGCCCCATGAGCAGGGACGCAGATGCTCCCCAGTCAAGCCTCTGGATGAGACCACAGCCCTGGCCGGCACCTTGATTTCAGCCTAAGCAGACGACCCTGCAGGGCTAGGCCCAGGCTTCTGACCCTCAGACACTGTGAGTTTGTACATGTGTGTTGTCTTAAGCTGCTGAGTTTGTGGCAGTTTGTTCTGCAGCACAGATACCCAACACAAGGCCCCTCCTGAGGACCCTATTCGGAACTGCGCC
TCACCCAGTCTTATGAACTTACTTGGCATGATCTCTATATTATTTTGTCTTCTACCCTCCTTCCGGAAGAAAAGGAAAGAGTGTGGCTTGCAGCCCAGGCCCATGCCGATGACCTCCATCGGCAAGATCCTACTAGGCCAGTAGGGGCCGCTGCAGTTCCCTGAGAAGAGCGTACCTGGGCGTATCAACCCACAGGCCCCTGCCAGACCTCCTGTAATCATATGATTACTTGCCTCACTGCAGGCCTTAACAAAACTGCCCATAAGGCTGTAAATTTCGA
TTAGAAAACAATTGAAAGCCACTTTTCTGGGAAAAAAAACAAAAAACAAAAAAAAACGCTGTTTGCGGCAGCCCCAATTCCCTAAGCATTATCTGGTGGGAGATGTGTTGCAGCGAGACCTCCCACCAGTAGGTGGCACTGCGCGCAATGCTCGCACCTCCCCTCAACACCCTTTCTCTCAGCAATGGCGGGTGATGGTGGGGGTCCTCTCTTTGCAGGGCTGGCCATTCTAATGCCTGACCTCAGGTGCAGACCAGTGTTCCGTTGCGCGGGACTCCT
AAGTTTTTAAAAAGAGAGAAAAAAAGAGAAAATATTCACGGCAAGCCCAGCCCAGGAGAGGGATAGCGCCAGTGCCCATTGTCCAGACGATTCCAGGCCCCGCCTCCAGGCTGGCTCTGTCCCAAATACCTGCACCCAGGAGCCAGCCTTCGGTCTGAGTGCTGGAGCCCGGGGAACAGCAGCCTCTGGGCACTACGCGGTCCCCAGCACCACCTGCTGGACAGACAGGGCACTACACTTATCCCGGGAAGTTCCACTTTGGGGCCCTGGAGGAGACTCCTGGTACCCCCGCAAGGCAGCCAGGTGGGCGTAAAGTCTCCATTTCTCAAAGAAGGAAGCTGAGGGTCCCAGAAAGACAGAGAATCTCAGATATGGCCACTCAGCAAGTATCAGGTGTTGACAGATTCAGGAGCAGGCGAGGGTGTCTGACTTCAAAGGTCCTAGTCCAGCCCCCCATGAATGAACCCACGTGGCAGACACAGAGGTTAGAGGGGCCCGCTTGGCCACAGATGGGTGTGGCTTGCGCCCCCCGCTCTGATCACTGTGCTAACCCTGCTTTCTTCTATTAATATTTAGCCGTGATTCACCACTGTCTGGCCCTGGGCTACAGTATGGAAGGGGTGTGGTTCCTGCTCTTACTGCTGGGGGGAAGGTGGACAGGAAGTACACCAACAGTTATTTAGATAAAATCATAAAGCGGTCAACACACCCCATCGTACCTTCCACTTCCTGGGTGGCCTCTGTTGCAGTCCACGCCAAGGGGCCATCTCTGGGTCAGCACCTTTTGACAGATGAAAAAACTGAGGCTCAGAGGAATTCAACCACCTGGGCCCTGCCCTCATCCTGGAGGAGCAGAGAAGGAGAGGCTCCGAGAGACGTCAATGCGGGGCTGCGCCTGCCCCTTGATTCTCCATTGGACGGCACAGTGACTCCGGGTCACCAGGTCCTCCCCGAGCTGACATCGCCATGGCAAGTCCAGAGCTAAGGATCTGGCCGTCAGCGTGAGCAGGCCGGATGAGTGCTCGGACCACGTGGCTCCGGGGAGCTGGAGAGCTGGCACCCTCCTCAAGAAGACAGCCGCTCCTCAGCTCCAGCTGACATGTAGCCAGGTGGGAATGTGGACCAGTGT
GTCAGCCCCACAGGTGGGGGAGCCGGTGTCTGATTCCGGCTGTATTGTCAGGGCCTCAGTGCTCAGTACAGGTTTGGTGGAGGAATGGACGCCATAGCCTACAATCCCAAAAGCTGCAGCCGCAGGAGGCAGCGTGGCTGGAGAAGGGTCCCGAGCCAGAAGAGGGCGCTCTTCAGCAAAACAAGGTTTGAAGGAAACCGCCAGGATGTTTCTGCAGGATGGCAGATGGAATTCACTTTAGGCTTTAGGATTTAGCAGGTCAAATCATTGCATTCTTATATCT
GAGGGATGGCCCTAACCCTCAGAGGGAATGGAAACTTCGTTCCTCGGTGGGCAGCGCTGGTAACCATGAGTAAGAGGAGGAAGTGTCCGGGCCTGACAGGGTCCAGGGCCCAGCTCTCCTGCCCAAGGGCAAGACTGGCTGCGTGGCCGCCACTGGCCAGCAGAGGGCGCGGCCTGAGGCGCCCAAGGAGGGCAGCAGGAGGCAGGCGGCGGGGCTGTCCCGCTCCGAGAGCGGCGGGAAGCGCCAGCCAGGCCGGCCCTCCCTTCCCTCCGGACAGCCCGGAACCCCGCCACACACCTATGGCTGATGGGTG
TCTTTTTACCTTCAAGGATTAATGAATTAAAAATTGAGCTGTATGGATCCAAAATACAGTGTGTAGGCCTTCGCAGGCAGCCAATAAACAAAGGATTGAGCTTCCTGTGTGTGCTGCGAGCGCAGCCTCCTATCTGTGCCACTAGAGGACAGCACCAGATCAGCAGCTGATGGGTCCACGGCCCCGCTGCTCTAAACTTGACTTTAGATTTTAGCGCAATTGGACCTGCTGTCTTCTGATGGGGAAACCAGAAAGGCAGAGGGATATAGAGAGGAGGAAAGTAGAAGCCAA
CTCTGTGTGTGGCAATGAAGTCCAGGGCTTTCAGGTTGAAGTTCCTCTGCCTCTGTTACCCACAAACATGAGGCAGCCCCAGAGACATTCAACAGGACCGGCCCGCGGTGCTCTCTGCCGCTGCGCCACAGCACCACCTGCTGGTCAGGAGACTGCTCGGCATCCCTGCCGTGGCTGGAACTCCTCCGGTCAAGATCAAGTGGAGCCTCTCCTGCGGGGCTGGGCGTGGTTGCTCACACCTGTAATCCCAGCACTTTAGGAAGCCGAGGCGGGCAGATCAACTGAAGTCAGGAGTTCGAGA
AAGAGCCTGCCCTGACAAAGGCGTGGCATCATGAAGATTCATGCTGCCACTGGGACCGGGGACTTCGGGATCCCAGAGGAAGGATGACCAGCCGGTTGGTTCACTGCAAAGGGTTGCTGCGTAGTTTTGGAGAGAGCATCTGCCCCCTAGTGGCAGCGCTGCAAGCCTGCACCACGTTGTACCATTTCTTTGGAGAATGGAATTCATGGATGGGCTGGGCACTGCGTGAAGCACTTTACATGCTTTATCTCACTTAAATATCACGCCAGCACCTCTAGGTAGGTGCTACTATTC
CTGAAGACAAGGAAGAGAGCTGTCCCTGGCTCGGCTCCTGCCCTGAGTGACTGTTGACTCACAGTTCTCTCTCCAAGGGGACATGGGCCTGTCCTAATGCTGCCTTAGGGGCTTGGCTCCAGCTGGCCCTGGGGTCTGCAGGTCACCACCTGCCTCTGTGCCTGGCTTTGAATTTCCTAACATCCAGAGTGCCCTGGGAGTACAGTGTCCAGCCCGTTGTGTGCAGTAAACGTGGTGTTCATAACCGGGAGCTGGGCAGAAGAGGAACGACAGAGTCCCCCTGCGGACCCTGGGGGCTCTGTATCCTGAAGTTCAAGCCTAGCTCACCCTGCTGTGGGCCCAGCCCTGCCTGCACTGACAGATGGCACCAGCAGGGGGCGCAGCGCTCCGCCGCCACAGTTCTCTGTCCCCACCTCAGTGCAGTCAGCCCTGGACCCCCCACCACTTGCCCCCCATAGCACACAGAGCCACGGGCCTTCCCAGCCCCCACCCCTGGCCCTTGGTCACTCTCACCTGCTGCCTCAGCTGAAGGTGGCCTGGCAGGGCCTCC
GAGAGCAGGAGCCTGGCTCAGCCCTGAGAGGCCCCCAGATATTCAGTTCCTAAACCCATAGAGGGTGGGGCATGGGCACAGAGGAGTAACCAGGGGCCACCTCACACAGCCCTGCTCTTTCACCCTGCCCGCCTGGTGGCCTCCTTAGCCTGCAGCCTCAGTGCTGCCCGATCTGGGGCCATGCTGCGTCCTGCTGGCCACACTGCAAAATGCAGCTTAAGGTCGGCCTGGAAGCTCCAGGTGTCCTTCTTCCCCTAGGCCTACAGCTGGGCTGGAGGGGGAAGGGGCACCAGGAAACAGCCTGGATGCTCCTGCCCAGGAGGATTGTCCGACTCCATGGGGAGAAAGTCCG
GAGAGGGAGGGAGGAGGTCAGAGTAGAGGGCCCTGCTGACCAGGTCACTGTCACAGCCTCCATCTCTGGCCCTGGGTTCCCATAGGAGCGCCTAGGCTCTAAGCTGGAGCCTCCCCATCCCAGGACCTTGGGGAGGAAGAGGCTGGGCGCCACCTGCTGGCCCACCAGGGAATTGACAGGGTGGGGGACTGTGGAGCCTGTGCTGGCCGCAGATGAGAGCCCTGACTCCCACCTTCCCTACCCCACCCACCCTGCACCGTCCAGCTCAGTTCTCTGACCCGTGGTGCCAGGTCCCATTTGCAATGGCGAATACTGAACTCGGTGCAACTCTGGCTGCTGGCAGCTGGGCTTGGCCTGCACCTTCCTGTCCCCAGACTCCACTGGGGACCTCCCTTCCAGCCATCCCAGGGCGTCACCACCACAGCCAGGGGCCAGCCCCACCTTCATTCACTCTTGCTCATAGCTCACCTCTTCTCTCCACCCCCATCTGCTACCTGCAG
TCCTGACCCTAGCCCGGCCGCACCTGCTGGGCTAGGATGCAACTCAAACAGCGCTCCTCGTCCGCCAGCAAAGCGTCCAGCCGCTCGGCGCCGGCGCGCAGCTCCAGTTGCAGCGGCACCGAGTGCTGGGCGAGCGCGGCCGCCAGGCTCCTCTGCAGCGCGGCGCGCAGCGCCCCCTCGCGGTAGGCGCGGAGGAAGCGGCCACAGGGCTGCCGCCCGCAGAATCGCAGCTGCACGATCAGCTGCGGGTCGCTGCGGTGGATCTTCAGCATCTGCAGCACGTCCGGGCTCCCGCCGCTCTCTGCGGAGGCGGGCGGTCAGGCGCCGGGCGGTCCCCAAGCTCGGCC
CCCATGTCCCTAGCATCTCCCAGCCCTAGATCCCACAACTCTCCCTATTCCCTTGAGAAGGGCTGTCCTCCCCAGGCAGGGGCAGAGCCCAGTTTTATGCACAGAATGGGTCCTCCCAAGGCTCGGGTGCCTGATCTGCAATTCTGCGCTCCGCCGCAGGGCGACGCTCGGAGACCAGCCACACTGTCCCAAGTCCCGGCGAAGACCCGCCCGCGGCTCCGTAGGTGCCCGGCCCGCCCCTCGCAGCCTCCTGACTTCCCTTCCTGTCCTCAGCGGCCGGGCCCACGGCCCCGAGCAGCCATGCTGGGCGC
ATTCCTTCCTTGCTTTCCCTGTCAGATCCTTGGTGAGTAGGAGAAACAGGAGATGTGGTCACCCGCTGAGGCTGGTGCCAGTTTGGCCTGACCCAGGCCCACATCCCAGGGGAGTCTGCTGGGTGATAGGTAGTGCTGGGAGACCTTTGGCCACTTGATGGTGCCAGAGAACCAGGAATGGACTGGGGCCTTATGCCAGATTATGTGACTACTGGCCCTGATCCCAGGACATTAGAGAGAGAGAGACTACTGAGCCCTCACAGAGCAAAGGACACAGAGCAGA
GAGCCGGGTAGATGGACACGTTCAAAACAGGGACAGTCCCCCTGCTGCAAAGCTGGTGTGCAGGCCTGGCCCTGGATGGCTCTTGTCTTGAGTGTGTGTGTTTGTGATTCTGGGTCCCTCAGCTTGCAGGGTCGGCCCCAGTAACCTGCTCTGGCCAGTAGAGGGAATCAGAGGGCCGAGGGACCAAGCCGGTAGCACAAGCAGTCCCCACCCTAGCTGGCTTGGGGAGACCTGCCTTTTAAGGCCTCCTGGGTGAACGTCCCCAGGCTCAGAAGGAAGCAGCTCCCAGGAGCCCAGTGAAGCAGCTGGAGCCACAGAGGC
ATGAAGAGGGTCATTCCTTGTGAATCATAAAAGAAAGGACCACAGAACGATGACTGGACCGTTAGGTTACTATTTATTACGGTTATCTTCGCTCAGGCGCCCCCACGTGTCGATCCCGAGACTCTCGGCTTGCGCAGGCGCTCTTTGGTGTTTACAGCGGCCGCGAAGCCCCGCGTTTGCGCGTGCGCTTCCCGCCCGGGACCGCCCAGAGGTCCCGGACTAGGGGCGGACTAGGGGCCGCTCTGCCTCCCGCCCCCTAGTGGTTGTGGCCGCTCTGTCACCACGGCTCCCGGGGCCTCTGTCGGCTCCACTTTGGTTGAGACGTCTCCACAGCCCAACAACGGCGGCGATCTGAGGAGAGGCAGGAGAAAATACGGCGCGCTCGGCATCGTCCTTCTGACCGGGGACTCCAGCATCTCAGTCATCGCGTCACCAAGCCCCACGTGCAGGTTCTGGCATCCATCATGGCAAACTGGAGACCGCGGTGAATTCCACCGGAATGGCGCGCGCATTGCCACATGGGAACTGTAGTTCTTGGCTAGGACCTTTCT
GTGTCATGAGGGACACCTCCCCCCAGTACGTAGGGTTAGGGCCCTGGGGCCATGCGGGAGGCTGAGCAGCCGGGCAGTGTGGCTGCAGAGGAGCCTGAGAGGCAACAGGGACAAGATGGAGTGTGGCCTTGAAGTGCCGGGAGTGAGCGGGGCCAGGCGGGGTTGTGAATGGGACGCGCACCGTGGCAGGCTCCCTCTGGCGGCCGTGTGGAGAACAGGCTGCAGGGCGCCGCGGAAGAGGCCACCCCGTGAGGAGCCCAGAGCGCTGGGCCCCGGGCAGGGAGCGTGGAGCTGGAGAGAAACGGCTGACTCTAGACATCTAAACTTTTTATGATGGAGAACGGTAAACGTATACAAATGTAGTGA
CGGTCACTTCGTGAAGCCCGGCAAACCCCCTGCAGCTGCCCCTGGCACCCTCAGACGACCAGAGGCCTCGGCCTGGGTCCCCAGCACCGGCCCAAGGGCGGGCGTGGCCGAGGCGGTTTCTCTGCGCGGACGCTCGCTGCCTCCGCCGCAACCCCCGCGGCCACCCGGGGAACTGCAGCGCCGTCAGGCCCCCCGCCGCGCCTGCGCACGCAGACCACCCGGCCTGGCAGCACCGAGCGAGCGTGCCCCCTGCTGGTCAGTCCTGCGCACGGTCCCGCGCCCGGGCCCGGGAGGCCGCCTCGAGGGCCGGGGCTTGCACGTGGCCTCGGCGCCTTCGCCGACCCTACCGGACGCCCCCTCCTCCCACCTGCCGACCCGTCCGCGGGTAGGAGCCTCCCGGGAGCTGCCCACGGCCCCCACCCCCAC
CCACCATCTCACCCCTCACTCTCAGAACACTTGGGGCCCCTGCACAGGTGGTAGGCATGCTGGCCCTGAGTGCCCTCCCAGCCTGTGTTAGAAGAACCAGTGGATGACCTCGCTGTCAGCTGTCTCCCCTTCTCTGAGCTTACTGCAGGTGGCAGCAGCCTCTCAGCCACAGACTGTTCCCTTTCCTAGGAGAAAACGATGGTCACTCAGCAATGCTGTGCGCTTGCAGCTTCCACCACAAAAGAGACAGCTGTGGCCGCAGCACCAGGGTGGTGATTCTTCCCCC
GCCCCGCCCCGGCCTTGTCCCACCCACCCCGTCCCCGCCCCCTGTCCGTCTCGCCCTAGTCCCACCTCCTCGTCCCCAGTCAGTCCTGCCTCTCGAACCGCCCCCTGCCTTCGCCGAGGCAGGGAGAGGTGCCTGCAGTGCGAGCCGTGGACGCTAGGGGGCAGCCGCTCGGCTCGGGCCCGACCGCTCTGGGCTGCGCTCCTCGCTTGCCCTCGGACTCGGCTCCCGCTGCGAGCGGCCGCCCTGCCCGCGCACCGCGCTCAGCGCCCACCGCCGGGCTTCCCGCGCCGGACCCAGTACCTCGGCTC
GTGTGTCATGGGTTGTAGTTGCAGCTGGAGGGGTGGACACGGAGTCACTCTCGGGCCCTTAGGAAGGGACGTGCACACACCTCATTGGTCAAGGTGAGTCTGGCTGCTCCTGGCTTCCAGGTGCAGGGAGGTGCAATCCTCCTGCATGGCCAGTAGGGGCAGCAGCAGACACGCCTGTGAGCATCGTGAGGCTAATGTCCCCTGCCCCAGGTGCCCTTGCCCCAGCTGACCTGGCCTGAGGTCTGCACTGAGGGCCAATGGCTTGCACCATGACGGCCCTATGCCAAGGGCAGGCGAGTGGTGGGGCTGGCTCAGCAGCTGTGCTGGG
AAGGCCCTGCTGTTTTTCTGCAACATTCTGCTTTGGTGAGTAGATCTTAGGGTGAAGTAGACAAGGCACTGGTTTGATTCACCAGCCTTGGGAGGCACCCCTGTCTGGACCATGGCATACAGTAGGCCAGGTTGTACACTGCTCAGCTCTAGAGGGCACTAGTCACTGTGAAGGCTATGTGAATGGCGCCCTCTAGAATTAAGCAGGGCATAAACTGCACAACCAAAACGGTGGCCGGGCCACTGTGAGTGCTGTTAATGGTTATGTTTATCACTTAGAGCAGTGTTACCTTGGCTCTTCAATTGAGTTCCCA
TCATAATAGAATACTGCGAACAATGTACGCCAGCAAATCAGCCCACATGAAAGGGACAGCGTCAATTTCAGAGAATTGGCGCCGGGAGGGGCACGGGATCACCGTGCACAGTGAGTGCTGTACAAAGTGCCTGTGCAGCTCCCCGAAGCCGCAGGAGGGCGCCCGACTAAGCCTTTTCTGCCCTGCGTGAGGCGCATGCGTGTTCCGTCTGCAGCTGCAGACGCCCATCCTGGGAGTGGACACCAGCTTCGTTCCCTCTCAGCCCACTCGGGAAGCGCCACACGGCTTCGGCTTCGGACGATCCAGGGCCGC
GGAAACAATTTTAGAACAAGCCCTATCCTTGTCCCCACCCATGGATACCCACTGTCCTCTTCCAAGCACCCCTTTTCTGCCGGTGTCTGGATAGCCGTGGCAGGGCAGCTGGGCTCTGGGAGCCAGTGTGGTGCAATGGCGCCACCTGCTGTGAGTGCCTAGGAGCACTTCGCCTGGAAAGCTTTGTCCCCAAGGGCCGGGGGGGTCTCCCATGGCCCGGGAACCAGTTTACAGGAGTAGACTCAGTCCACAGCACATCAGAGCTGGGGTCTTGCCCCCTCCCTTCCTCATTTGAGAGA
GAGAGGACAGAAAAGAGAATATAATGCAGGCATCGCCTGATGTTGGGGAGGCCGGTGCTGCAGGCAACAATCTACTGACCCCAGAGGGACGCAGACCCAAGCAGGCAAGTGGAGAATGGGCAGCCCGCTGCTCCATGGTAACCACAGCCCAGGCCACCAGGAGGCGCACGGGGCCGTGCATCTACAACAGTCAGCCGGAGGCCACACCCTCCTTACATGTTATGTCACCCCTAAAACAGCAGCAGCAACAGCAATAACTGAGCTAATAACAGAACCAACCCAGCTGAGGGGTGA
CTCACGGTGCGCTCATTAGCACACTCGTCACACCCCCACCAGCGCGTGATGGCTCCAGAACACCCAGATTTGGTGTAAGAAGTGGGCGGCGCCGCAGCTCTGAGACATCTCCACGTTTTCCAGGAATCCTGTGGATTCCTCCAGCCCCAGCGCCCCTGCCCGGGACGGGACTCTAGAGGGCGCCACACTCCCTTTCTCCAGTGGGAGCTTTGGGCTTCGCAGGAAATCTCTGGTCTTTCACTATTTGCCAACTCGCCCCTGAATTCCTTCTCACGATGGTGTCAAGAGCCTGGACGCTGGCCGGGGTGGAGGTCTCACTGGGGTTGGGGTGTCCCGTAGCCCCCCGCATCGAGGACATCTCCCTGCTTTCTCCTCTCGTCCTTCCCCCATAGCAGAGCGGCTGAGCCCAGGGCTGCTGCCCACCAGAGGACGGGGTACAGCCTGTGGCAGGAGCACCGGCCACCTCACTCCCTCCCTCTGGGTGGGGCAGCAGGACCCATAGCAGAGGGCCGTTATCTCCTTTGGGTGGAA
AGATAAGGGCCCTCTGCTATGGGTCCTGCTGCCCCACCCAGAGGGAGGGAGTGAGGTGGCCGGTGCTCCTGCCACAGGCTGTACCCCGTCCTCTGGTGGGCAGCAGCCCTGGGCCCAGCCGCTCTGCTATGGGGGAAGGACGAGAGGAGAAAGCAGGGAGATGTCCTCGATGCGGGGGGCTACGGGACACCCCAACCCCAGTGAGACCTCCACCCCGGCCAGCGTCCAGGCTCTTGACACCATCGTGAGAAGGAATTCAGGGGCGAGTTGGCAAATAGTGAAAGACCAGAGATTTCCTGCGAAGCCCAAAGCTCCCACTGGAGAAAGGGAGTGTGGCGCCCTCTAGAGTCCCGTCCCGGGCAGGGGCGCTGGGGCTGGAGGAATCCACAGGATTCCTGGAAAACGTGGAGATGTCTCAGAGCTGCGGCGCCGCCCACTTCTTACACCAAATCTGGGTGTTCTGGAGCCATCACGCGCTGGTGGGGGTGTGACGAGTGTGCTAATGAGCGCACCGTGAGGTCGCGG
CCGCGGGCCGAGCTTGCTCCAGGCAGGGACGGCGCGGGAGGCACAGGTCCTCTTTGGGCCTTTCTGCAGGTCCTCCTGCCCCACATGGACATGCCAGCTGTCACTTGCACCATCAGGAAGAACAAGAATCCTGTGTGCCCTGTGGTGGGGCCACAGTCGGCCGCTAGGTGTCACTGTTTCCTCAGAGACCAGCACATTGTCCCTATGCTTTCTCTCTGCAGTCCCTGGCTGGCAGCTCCTTGGGCAGGGTGGTGACCTCTGACCCCAGACCCGTCCCCCCTGAGCTGGTCCTGGCTCCACCGGGA
AACCCCACTCCAGTCCCGTCACGCTGAGGCTCAGGGCCTGAACCCATGAATGCGAGGACACGATCAGTCCACAGCAAGGCTGTGTCCCTGAGGAGCAGGGGCGGACCCTGGCCACACTCTGGCCAGGCAGCGGCCGGGAGAGGGGGCCCATGCGGAAGGAACAGCCAGGCAGAGGCCGGGAGAGGGCGCCCATGTGGAAGGAACGGACAGGCGCACTCAGAAGCGGTGGCGTCTGACGCCCTTTCACGATGTTGTTTCGTTTTGTAATTTTCTTAGACTTCCAAATTCATAGTGAAGTTGACCCAACATGACAACAAACAGGATTCGAGGGGTTT
AGTGGGGTCCTTTGGCAATTGGGCCTCATCCCAGGCAGCCACACTCTCCAACCAGATCTCCCCAAAATGACCTCAACACAGGCCTGCAGCCTCCCCCCCTCCAGGCCTCCTGTGGCCCACAGTCTGGATGCCCACCTACCTGCCTCACCAGGGCTTCCACCAGATGGCGCTGCTTCAAAGTGGCAGAGATGTAGTAACTTACATGAAGCCAATTTGGTTCACCCTCACAGATGTCCATCTCCATACTAATTTTTTTTTTTTTTTTTTTTTTGAGATG
CCTAGGACCCAGCAGCCATGCAGAGCTGAAGGGAGCAAGCCAAAGACTCAGACAGGCGTGGCCCTGCAGGACAGGGACTGGTGGACCCGGGAGCCTCCCAGTGGAAGGGCCACAGGAAGGGCCAAGTGAACAGTGCAGGAGTGTGAGCACCAGGGGGCGCTGCAGGATCAGACGTGCACACCTGGACCCCGCCACAGGATGAGGTCCTAGCAGATGCTTCCAGTATCTACCCAAGGCCAACCTTAGTTACTCACACAACCCGACAGTCTCACACACACACGCTCACG
GCCCACGCCCGAAAGCCAAGCCCCACCCCTTTCCCTAGTAGGGCGAGAGCAGGCCCAGAAGCCGGGCGTCAGGTACGAGCCCCGCCCTATGCGATGACGCAAGGAGCGAAAAAATGGGTCTGGCGAGCGCTTCGCCGGTGCCACGTCTCCCCCTAGTGGTCACACCAAAACGTGGCCCGATCATCTAAAGAGAAAACCCTCTTTTTAGCACTACAATGTGCTGTGGCATAAATCCATCTTTACTAGGCACCTACTCTGGGCCACTAATTGTGCCAAGCCTACGGGAGGCGATGCATCCCTGCGCT
GATGGGTGCTATGCATTGCTTAAGAAGGGGAACCTTTGAGGACCCTTGAAATCCCTCCCCTCTGATGCCTTGGAGGAAGGCGGACTGGCCCAGATTCCCGGACCGGCAACCGCCACCTGCCTCTCTGGTCTCCTCCCACCCCGAGGGGATCGCGCTCGCGCCGCGCCACTCGCGCGGCCACCGCTAGAGGGAGCCGGGAGCGTCTCCGAAGTCTCCCGCTTGCGGCTTCGCTCAGGCGCTGCCTTTCACCCGCCTCGCAGGGGCTGCGAGGCTCCGACAAGACTGGTCCCTTCTTGTCATTAGGCCCTAGGCCCGCAGCCCTCCGCGGCCCCGACCTCTAGGAGGTGCCCAGCACC
CATAGAAGACTTTTTCTAGGATTTATTTTTGATTTCTTAATTGCATTTTGATCAGTAGACGTCTGTCAGCAGGGCAGTAGCAGGTGCACCGCACGTCTGTAGGGGGAGCCATCCACACCGTTGCCATGTGCGAATGGCGCCCCCTCGTGTTGTGGATGGTGTAGGTTGCACCGCTGTGTGCACACGTGTGCATACATGCATGCACACGCTTGGAATTTCAGCTGCTCTGTCCCTTATAGGCCCGTGCGTGGTCAGTTTTTGTAAATGTTCCCTGTGTACTTGAACACGATGCGTGTCTACAGCTG
TCTTCGATGAGCTTAGCATTCAGAAGAGAAATTGCGCTTCATAGGCCATGTGGGGTCTGTGCATAAACCTGTATACAGCAGAGTTCATTGCAGCAATGGTCCCGCGCCTTCCTCAGCAGCGTCCTCAAGCAGCGCCACCGTGTGGCAGCAGTAAGCAATGGCAGTGATCGGATTCCTGTCCACTCCCTGGTGTGGATGTCCTCGGCGGACTTCCTGTCCATTACGCATGTGGGACATCAAGAGATAAATCGGAAAAATAAGAAATACAACTGTATATGA
ATTGATAAGATGGTACTATTCTGATCTCAACTACTGCCTTCAGTCAGGGCTTCTTAGCCTCAGCGCTACAGACGTTTGGGGCCAGAGAGCTGTCTGCTGGGGGCAGGGCGCTGTTCTGGGCACTGTAGGATGTTAGCAGCGACCCTGGCCTCTACCACTAGATGCCAGTAGCACCCTCCTCTCCAGCTGCAAAAACCATAAAAATGTCTCCAGACATTGCCAGTGTCCCCTGAAGGTGACGGGGGGGGGGTGGGGGGGGGACACAGTCATTCCCAGCTGGCATCAGC
CATGAGAAGTTTGTTGTTGTGGTGGTTGTTGTTTTAGCAAAGAGAGGAAATCGGTAAATAGCTCTGATGTTGAGACAGCAGGAGGTCAGGACATTGAGCAACGTGCAGGTGGGGTTGTGGACTCAGGGCTGAGCGGCAGGGGGCGCTCCTCCCAGTGCAAGCCTTCAGAAACACCAGCCTTGAGTTGGACGGTTCTGGCTCATTGTGTGGAGTCCTAAGTGGTCACACTCCACACTCCTAAGTGGTCTGGTCACACAGTTGTTTTAAAGAAGGGTAATGGCTCA
CTGGGGTGTTGTCAGGGCATTAGGGCGTGTGAGGGAGTGGCTTACGTGAACTGGCATTTCCATGCTGCCAGGCATCACCGCCAATCCAGAGGAAGCGCCCTCCAGGCCCAGGCTGCCCACAGCGCCAAGGGCTGTGGAAGCAGCCAGGCCCTGTGCTGCCCCCTGGTGGCACCACAGGAAGGCCCAGGGCTCTCAGCGCCACGGCTGGGGCGGAGAGGGCCCAGGTCCCACCAAAGGCTGATGGCCTACAGAGGCAAGTCAAACCTCATTTAATCACACCCTCCCCATCCATAGTCTCCTCTTCCCCTGTCTCTGCCTGGCCCACCCAGGCTTAGCTG
CTCCCGTATGCTGCACGCTTCTGAGCACTCCCGCCCCCTCCCGCACCCCAGCACCCCACGCATCCCTCCCTCACCTCACCCTCCTGCACCCGCTCCCGCAACCCGCGTGCCCCTCGGCATCCCCGAGTCCGGAGCATCCCCGCATCCTCCCGCAGTGGAGGACGCCAGGTGGCGCCTGGAGCCATCGGAGGACGTAGGGAGGAGGGGCCCTAGGGCCGGGTGAAGTCTGCCGGTGACCCATGACGTCTCGAGGCTCTGTGCCTTTCCATTGGTCGGCTCCTCGAGGGGCGGGGCGGGACGCGTGGTGGGCG
CGCGCTGCCTCAACACTTGTCCAGACACCTCTGGCCAGGTTGGACCCGCACACTTACTTTCATCTATGTTGGTTTCTGTCTCGTTCCAGAACCCACAGCCTCCACCCGTGGCTGGCGTGATTGCTGCAGCAGTGGCGCCTCCTAGCTCAGGACAGTGGCGACTGCCCGGCTGCATGCACTCCGATTACCCACGTGCTGCCGTCCTGGTCTCATCCACAGATAGCTCCAGCTTTTGTTGGTGGGAGTGGTCTCCGGAGGCCTCCCAGAACCAAGGGTAGCCGGGCAGCTG
AAAGCACAGTGACCTGGTGTGGGGAGATCTGCGTGTAACCCAGAGACAGATGTCAGGAATTAGGGAGATTTCTCCATTTCAAAGCTGAGCTCTCAGTTTGGTGGCAGTGCTTGTGTTGACCACCAGGTGGCAATATTGGCCCCAATATTTCGGACTCGGAGGGCTGCTGTGGTCCGGACTCAGGTGGACAGCAGAGGGCAGCCTCTCACAGCGCTGGCTCTCGGCAGGCTCCTGCGGGGCATCTGGAAGGAGGAAGAGGAAACCTGGCTGGGATGGGGTCTTGCAGTGCAGTTCCAGGGAGAATGAGCAGCCTGCCAGTACTGGGTCCAGGGCCTTGTCTCCAT
GGTGTCTCCACCCCTTCCTCACGCTCCCCCGGCATCCCCAGGCAGCTTACAGTGTTTCTCTTCTCTTCAGCACCCTGAGGGAGTTCCTGCCTGGCGACAGCAGGCAAGTCAAAGCCCTAGCCCGCGCTTGGCCCCTGCTGCCCCCTAGTGGCCATATGCTAGGAGGCAGGCCTGCTGCCTGGGCCTGTCTGGCCTGGGCCCTGAAGTCTGTTTTCCCTTTGGTGCCTCCTGAGCCCATTTCCCACTCACCTTTTCCTTCATGGGTCCCTGGTGATGGCAACCCCGTCTCCACCCCTCTGTGGGATTCTGCCCTGCCTCCCGCACCCATGGTTC
ACCCCACCACCTCCACTCGGGTCCCGATGGCTCCACCGGCCCTAGCCATCCCGTCCACCCCTGCTTAGCACCCAGCTACCTGCACCGAGTCCGCAGGCGAACCTAAAGTTGACTCCCCCCGGGGAAGTTGCACGGCGACTGACGGCCCCAGTGACGCGTGCGCTCCCGGCCCGAGTTGGGATGGCCTGCCGGCTGCACCTAATGTGATGCTAAGCTGAGGTCTCTCACTGGAGCCTCGGTTGGAATCCCCTCGCCGCAGCCTGGCTGGTCGCTGGATGGGTACAGGAGGCGAGCGAGGAGCGCCTCCCAGGCTGCGCGCGCGGACAGCGTCTGGATGCGGCGCTGTGCGCTGGGGCTGAGGCTGCACTATCGCACGGGTCCGCTAGGGGGCGGGCGAGGCCAGCCGCGCAGACCCCTCCGGAGCGGAGCTGGTTCGCCCAGCGTTGGTCCCAGAGCCTTAACAAATGGGTTTATTTTGCAGTGGTTTAAAACTGCGAGAGGGAGGGAACTCGTCAATAACCCGCCCGTTTCTTCCTT
CCAGGGACATGATGTACACGCAGCCCCGCCACGGAATGGACGGTCCAGAGACTCCTGATCACGGAGGGGGCAAGGCGAGCTGGGAGTCGCACACTCAGAAACCAACCGGCCCAATCCCGCCCCATGAGCACCAGGTGAGGTCAGCAGGGGGCGCTGTAGGACCACAGGCTGGGAGAGGCTGCTCCAGGCCTGCAGGGCGAGAGGAGCTAGGTCAGGACGGGGGACAGCAGAGGCCCGGGATGGGGATGGAAGAGCACCTGGCGCCCTCGGGAAGTGAAAGGCCTCTGGGAAGCCTATGG
TATCGAAATCTTTCTATTGTATATTCCTTCTTTGAGAATCAGGCTCTAGCGTATTCCACGTGTTGAGAACTAAAGCACCAAGTTCTGAAGCACTGCCACCTGGTGTCCCGCTGAACTATTTGGTGAGGTTTACGCTGGCTTCCCTGCTGCCCTCCAGTGTTCACGGGCTAAGCTGTGATGAAGCCTGGTTGCAATAGGAGCTAGCATTTCTGAACCAGTCAGTAACCTTCCCATGGTAGTAATCATGTGAGACAGGATTCAGCAGGACTGGCTGA
ATTAGCCCACATTACACCAACAACGTGCGAGACAAAGAGAGACTTGAGGGGCTTGGTCGAGGAGGCCCAGCGCGTTAGAGGCGGGAGCCAGGTTGTAGAGGGGCTCAAAGTTAGAGGAGGCGGCCAGCTCCACCGGCTGCACCCGGCTGGGCGACCCGGCAACCTTCAGGGGGCGCTGTTTCCCCCATCCCTGTCCCTAACTGGCCGGCTCCCGCGGGCGCGCGGCGGGGAAGGCCAGAGGACCTGGGCGCGGGCGATGTGCCTCCTGAGCGTCCAAACCGGGGGTGAGGCGCGGTCACGCCCAGCGGGAACCGCAGGCGCCGAAGCCCGGGTACTGGGCCCAGAATCCCGCGGAATTTTGGATCCGAGGGAGGCGCTGGGGCGCGGGACCTCGGGCGTGGGGTCCCGGGCGCTGGATCGGCGCGGACGGGAGGCGGCGCTGGTCCCGCGGGCCAGCGGGTCTCGGGAGGGGGCGCCCGATCCCGCGTCTCCGGCGCCGCTTCCCGGGAAGTTTCAAGTTTGAAAGTCCTGGCGGAGGGTCTGCGGCTTCCGGGACCGGAGTGGCTGAGAGAAGGGCCCCAAGCGGCCGGAGCGGCGCCATG
CCAGCAGGCTCCCGCTGTGCCAAAGGCACACACCCAGATGTCCGGTGGTCCACCCCTGCCCCGGCGGTCACGCCTGTCCCCTCCTCCAGCCCCAGCCTCGGGTCGGCTGAGAGATGACGCGTGGCCCGGCCCAGCCGGAGCGTTGGTCCCTAGAGCGCTAGCGCCCTCTGCTGGCCAAGGGCGGGCGTGCAGGCCCGAGCCAGAACGGGGAAGCCGGGCGCCAGGAGAGCGGGGAGGAGCTTCACTCTTCTGGTCGGTGAGATGGGGAAGAGCAATAGCGAATACATAAGCAGAATACACCGAAAGGAAAGGAAAGAACAATAGCGAAATAACATTTACGGAGGG
GAATTTGCCCAGGTAGGCGTGAGAGTGTGGGTTTTAAATTCGAAGCTCAGGCCATAGTTTCAGAGAATCACCCTTACCCCAGACCTTCATGAGACAGTGCTCATGAAGCCAGTGCGTTTCCCAGAACGAACACTAGGCGGCACCGTTGGTCCACACTCAGAGGCCCTTGGCGCCAAGACTGCATCTAGAATCGCTCAAACACCTGTTTGCAGACCCCATGCACCAGCTGGAGGGGCCGTAACTGCAGGACTGCGCCTACTGAGTGACCCATTTCCTCCAG
CTTCGGGAAAATAGCCAGAACCAAAACGGACCAGTCAGCAGACGCAGACACACACAAAGTGACAGGGACACAGAAGCAGAAGCTGAACTGGGCAGAGCGGGCAGCGGCCGACCCACCTCGCACGGCCGCCCCCGCCAGCGCCAGGTGCAGGGCTCATAGCGGGCCAGCAGAGGGCGCGCCGCCCCCAGGGAGCCGAGCGGCGGCCGCGCGGAGCCGGGCGGGCTAGGGGAGCCGCAGGCGAGCCAGTCGCGCCCCTGAGGCTAGGCCACTCAGGGTGCAGGACCCGGCCAAGGAGGAGGAGGATGGTGAGGAGCGGAACCCCCTCGTGGGCCCGAGGGGCAGACAGACAGGAGTGCTTCCTAA
CCACTCCAAGCAAGTGTGGCTCCACCCAGAAGGACATAGGGCCTGGGAAGAGGAGCTGCGGTGCTCAAGCAGCAGAACTTCCTCCAGGCTCACTCCAGGATGCACTGCAGGGGACACTGTCCTCAAAAGCAGGACAAGCCTGCCACCCAGTGCTGCCGGGAGCCACCACAGCAGCCAGGCAGGGCGGCTGCCGGTTCCAGCCCCATGGGGGTGTTCCCCAACCTGTGTCTGGCCTCTGGAAATCACAGCGGGCTTTAGGGCTCTGTGATGACTCAAGCTGCTCCCTCCTCACCTAAGAACACCGC
ATGTTGAGAAACACTGGCAGCTTCTCCCAGCACCTGCCTGATGCTTGTCCCTGTCACAGGAGGAGGGTTGCTAAGCTGTTTGGTCGGCGTCCACAGCATTTGCTGGAGGGCATGGTGACTGTGTTTCAAAGGTGGATGCCCATGTTCTAGCCCCGCTCTGTGCTTCCTCCACCAGGGGGCAGCCGCTCTCCTGCTCCCATCCAGGAGGCACACCCTACCTGCTAATCCAGCGCCTCCCAAACTTCCCCAGGATCTTGTTAACAGGCAGCTTCTGACTCAGCTGTGCTGGGGCGCCCGGGGCTGGGCTAGTCTGTCTCCCAG
AGGCTCAATCAGGGGCGATGACAACAACCATGACTTTGCCCCAGGAACCTGAGTGGGGGGCACGGGGCCCGAGGAAGAAGGGGCCAGCGGGCTGTTCCCCACGCTGCACCCCCACTCTGGCGCAGCGAAGTCTGCAGATCTCTGGGCCCCGGCGCTGCCGAAGCCTCCCCCACGCGCCGCGCTCACTCGCTGCACAACAGCGCCACCACGAGGCCGCGGGCGGAACTGCCGGCAGCACAGCGGTCGCACCCCCCGGGCCCCCCGCCGGCTGTGCGGATCCCGAATCCCTGCTTGGCTCGGAGCTGCCAGGTCTAAGCCGACCCTCAGAGACGCACGCCCCTGACCCACTGGGCAGCTGTGGTGTCTTTGTATACAATGTTCCCTTCCTTT
CTTGGCCCAGGTCTCTAGCAGGGAAGAATGAGCCCTGAGCCTTCCTGCCCTTATCCACTCTCCCCCACCCCCACCCCTCCATCCCAGTCCTGGGCTCAGAGGGGCCTGTGGCTGGCAGATCCAGGCTCTGTTAGCAGCAAGTCAGCCACCAGGTGGCGCTGCTGCTAAACCCAAGCCCCCTCCCTGTGGTCCTGGCTCAGGCCAGTGAGGTCAGGACTAGAGCTGGGACCCCACAGTTGAGACTAGAGGATCCAGAGGTCTCACTCTGGGTGCCCAGATGGGGGACAGAAAGGCTGCCCTTGTCAAACGCGCACAATTCATCCTTCTCACCCTGCCCCATCCCTAGCTCACGTTTG
TTGCAAGGCGGCAGAGAAACCAAAAGCTACAGGGCAATTCCTTTGCCCACAGCCACCTGACCTAAAAATCCTGCTGGGTTCATGAGTTTGCAGAGAACCTCTGTAAGGTGGGGCCTGCATCCTCCACTTCACCACACTGACCACCAGAGGGAAGCACTCACCCACTGATGTCCAGTCCCTCAGGTCCCTCTACTCCAGCTTCACCCTGGGGAGCAGGCTCTGCAGGTGGCCCTGGGGTCGACATAGGGTCTGCCTTGAAGGAAGAAGCTCTACAAACTAAACACTCCCTGAGTGCTGTATGGGTTCTGCAGAGGCCCCTCTGCTTGGCTCTGTCCTTGCTGCTCTGGGTTACCTGGGTGTGCAGGGTTTTATTGCTCAGAGCCATGGCCAGTAGATGGCATAGCCTCCTGTTCCTGCAGCTGTCCCCACAGCCCCTGCTGGACAGGCCCAGAATGGACCCTCTCAGAAGACAAGGACTCTCTCAGGGTGGGTGATGAACATGTGGACAACTCTGGGGACAAGTCTGGTTTCTTTCCTCTCTTTCACTCTTCCCCCTTCCGCTTATCTCC
GAAAAGAAAAGAAAAGAAAAGAAGGCAGGTGGGCGGGCGGGCAGGCAGGCGACTGACAATTTTAAAACATTAATAACAGCTGAACCGCTGTGGCGGCAGCTGCTCTGGCCGGTGCGAGGCAGCGGCGCCCGGCGCCTGCAGGAGGTGCTGGCGGCCCAGGTTGGAGGCGGGGACACAGTCAGAGCCGGGTGGGGCATGGAGGGCCGAGGTGGGCTATCTGTTTAGGCCGGGACGGGGGTGCAGGGCTAGGGCGGGGACCCTGTCCCGACCGGGTCACTCTCGTGGGAAGAGGGCGGGCGCTGTGTCCGGCAGTCAGAACAAGCGGCTGCGAAGGAGAAACGAAGCGCACAGAACCGTGAGCTCCACAGGGAACGGACTGATCCTTTGCTAGTCCCCGATGCCCGCACTAAACCTGTCACAAGGCGGCGCACGGGTACCTGGTGGCCGAAGAGGCAGCGGTGTCCAGTGAGTTGGATTCTGGAGGCGGTGGGAGCCAACACTTGCTGCGCATCAGTGAGCAGAGCCACAGTCAAATCCATGTGACCTTCCAAGAGCAAGCACAATTGTCCTG
CTATTGATGCGCATACAATCAAATATATGTAAAAGTGCACATTTCTGAGCTTTGAGAAACGTACTCGCTTGTGGAACCAGCACAGTTCGGCGACATCGAGCAGGTCTGTCTGGCCTGTCCTGCCCTGCACAGCCGCCTGGAGGTTCACCTGCATCATTGCGTGTGTCAGCGCTTGGTGCCTTTCTGTCGCTGAGTAGCGTCTCGCTGTGTGAGTGTACCAGAATTGTTTACTCACTCACCTGGTGAGCTGTTCTTGGGTTGTTTCTAGTTTGGAGCTGTTATA
ACACGCAAGGATTGGGGCGTTGGGCCACGAAGAGCAGCGGCGAGAAGACGCAGCCCAGATAGGCTCGGGTGGGCGGCGGTCGCACAGGCAGAGCTTCCGTCCCTTGCTACGCCCCACGCACGCACAGGCGCTTCCAAGACGCAAGAGGCGGTGCTCGCCTTAGTGTGGGGAACGCGAGGCTTTGCATTGTCCCCTCGTGGTCGGAGGAGTGCCCTACAGGCTGGCGGCTAGGTTGCGACTTGGACAAATCGGCGGAGGCGAGCGTCACCCGACTCCGCGGGCCCTGAGCCTTGATAGCCTCTGTACTTCTCTCTTCAAACTACGGTTTAAAGAATGACTATAAAA
GGACGAGACGAGAGAGACGCGTGCCCAGCAACTCCAGAAGGACGGAGAGGAGTGCAGAAGGGAGCCGGGGAGGACGCGGGAGGGCCGGGAGGGGAAGAGAAGCCAGGCCGGGCCTGGAGCGGAGGAGCGGAGCCCGCTGGTGCGGGTGTCCACACAGGGGCGCTGGAGCGCGCCTTCCTGCGGCTGGGCAGGAGGCAAGCCCGAGAGCGCGCGGCGAGTGGAGCCATGTCGCCCTCCCTCGCTCTCGGCGGGCACAGTGAGGCGCAGGCTTTGGAAAAGTTGCGGGCAGCCGGAGAGCCGAGCCTCCGCCTGCGTTCATGATAATGAGAATGGAGTCGCGGTCACAGCCGGGCTCT
GTGCCTCTAGTCCTTGCCCATCTCCACAGGTTCTGCCCATATCCCATGTCCATTCTTGAACAATGCCCACAACCCTCTGAATTCCCCAGGTGCCAGACAAGACTCAGCACCATGGTCAGCAACACGCCCGGCAAGCGCCCCCTGCTGGCCACATCCCCATCCCCATCCCCCTCCCTGTATCCCTGTGTTACCGTCTGGCATTTCTGATGTAGAGAAAATAGCCCAGTTCTGAGGCCACAGCAATGACAGCCAGGATCCCGATGACAATACCAGCGATGGCCCCTGAGGACAGGGAGGAGGACTGGGGACCTGGGCAAGGAG
CATGTCTCTCCAGAACTCTGTTTCCTGACAAACGTTACTAACATACCCGACTGGCTTGTCCAGCTCTGGGCTAGCTTGGCATCATGTGATAACCCAAGTAGCTTCCCAGAGGCTGGTCCAATCTGTGCTGCTCACATTCCCTGCCACCAGGGGGCATCGACCCCATCCTCCGGGGCCTCATGGCCACCCCTGCCAAGCTGAACCGTCAGGATGCCATGTTAGTGGATGAGCTCCGGGACCGGCTGTTTCGGCAAGTGAGGAGGATTGGGCTGGACCTGGCAGCTCTCAACATGCAACGAAGCCGGGACCACGGCCTTCCAGGTGAGGGGGCTGTCCACCTCTTCTCCCAGCTTTGCTCGGGCCAGGCTGCT
GAGCTCTGAAACTGGGATGGCCCTTCACAGTTGTCCTGAACTGACAGAAGGGCATCATGCCTTTATACTCCTCTGTTGATCAGTCATTGGCTGGAACTGCACCCAAAGAGTGGTTGCAACCTTTTCCACTAGAGGGCTCTCCTGCCACCTGGGAAGTGAGTGAGTGCCTTGGTCCTGAAGAGGGAGATCTAACACATCACAGCATCCACTACAGTCCTGCACCACATGGATCCCCCTGCTTCATAAAATAAGCTAAACCCATCTGAGAACAGCTTCTCCAG
CTCTTTATCCCAATATTATAATCTTTGTTCTACAATTACAACCTAGGAAAACCCAGGCCACACAGAGCTAGGAGCTGAAGGGACACAGTGAGAAGTGACCAGAAGACAAATGTGAGCCCTCTGTTACGCCCGGCCAGGACCACTAGAGGGCTCCCTGGCCTAGCGGTAACGCCAACGCTTGTGGAAGCGCTGACTTCCACAATTCTGCAGGAGGACTTCCACTCCTTGTGGAAGGCCTGACATCAGTCAGTCCCGCCCGCAGCCATCCGGAGGCCTAACCATCTCCCTGTGATGCTGTGCTTCAGCGGTCACGCTCCTGGTCCG
GTAGAGCCCGCCAATCCTCACCCCTAGCCCGGAGCCCGCTCTTTGCAGAGCCCAGCTGGTTGCGCAGAGCGACCAGCGCCAGTCTGTGCTCTGGTACTGTGCACCGCCCTGGGTTCCCTGCAGTCCACCGACGAGAGCTGCCCAGCGCAGGGAAGGAACGCTTCTTGCTCAACAGCGCCCTCGCCCGACAAAGCAGGACAATTCCCCAGCTCCCAAGCCCTCTTCTGTATTTCTCAAAAATGCCATTGGCTGGAGTGGCGGTGAAGAGGACTAACGCCTGGTGACCTGTACCAGGGCTCCCGGCAAGCAAAGCAAAACTAGAATAAAACCTCA
ACCATTTTGTTGCCTGGCAGAGGTGTGAGATGCAAGGCTGTTTACAAAGCCCCCAGCAAGAGCAATCCCATCATCAGGAGGTTTGCTTCCCCCCCGGGCCAGCCCTCTCGCTCTCCATGCCCGTCTTGGCTGCATGCGTTGTACCTAACACATTTAACCCGCGTTTCTTAAGAGTTCTGCAAAATGGTGTCTGCTGGTGTTTGCAAGGGAAGCTCCCGCTGGGCGTCCCGAGCTGGGTGGGAGCTGAGTGTGCGGTTCCCTAACGAGCTGGCGGCCGGCCTGAGCGGCTCTGATCTCCAATTCTGACGGCTTGTCCTTCAGGTGACCTATATTATCTGGCACCTCAGTTGCTGCTCACAAAGAAAAAGTATCACTGGAAGAAAGAAAAAAAAAATCCCAAGTGATTGTGTACATGCTCTTTATTGAGAATATTAAACTCAGACGCCCTCTGCTGGGCAAGACGGGAAGGGGAGGCTGGGAGTAGGGGAGGGTGGCCGGGAGGGCTCAGGAGAAGCCGGGGACGGCCTCCTTCCTGTGAGATCTGTGGGCATGATTCAGGGCAAAGGGCGCCCATCAGAGCTGCTTTAGGCAAAGGGAAATACAAAACAAAAGTGAAACCGCTGACAAGGAAATCATTTAATTGGGGAGA
AGAGGACTCACCCTGCATTCAGACCACCAGCCTGCGGGGGCAGTGAGAGGTTTCACAGCTCTGTGGCTGGGAGCCACCCACTTTGTTATGGAGGCCCCCGACACAGTCCCAAACTCCACTTCTTGTGTAGACATTTCCCACAGGCCCTGTGTGTCCACCTGGCTGGGCTCCTCTCCCACGTAGGGCTTGCTGGGGCCCTGCTCAGTGTCAGCTCTGGAGTTCTGCTTTGCAGATTCACCTTGAGGGGGAGCATTTGCCTCACCCCTGCTCCCAGCAGCAACACCTCCCCTGAGGCCTGAGTGCAGAACCAGAGTGAGGCCTCACGCTGGCATCCAGGACCTCTGTTCCCAGTGACAGCAACAGGGGCCATCTCTGGGCAGTGGGCGAAGGTCCAGTCCTGGCCATGTAGCTGCATGCAGTGCATCCTCCAGCCCCTAGTGGCCAGACAGGAACCCAGTTGCAGCAGGGATGGGCAGTGTCTTTTCTCAGCCTTGTCCTACGAGCACAGGATGCCCACCTGCCCGGGGCTCACACACAGAGCCTGCCCCATTCCCCGGACTCTCATGGGCATCTCTGCTCCCTGTCGCCCACCAGCTCCCTCTCTGCCTGTGAGTG
ACTGTGGTGTGCACATATGCAAATGCAACAAGCTGCACCCAAGGTTCATCTGCTTCACCAAAATAAGAGAAAGCCTGGTCTCTGAGGAACAGTGTCTGCACTGGCAAGACAAGTGCTGGAGTCAGGGAGCTACAGTGGGCATGTGTGACAGCAGCTGGGGGCCGGCAGAGGGAGCTCCCACACAGCCCCCACCTTCTCCCCACTCCAGATGGCACGCCGGCCACCACATATGAAAGGCAGAGGGAGTCTGTCCATCCTGCTGCCTGATGCTGGCTCATCCTTCACTCCTTCTGGGAGAGACCTGGGCTGAGCAGTCAGAGCCCCAGGCCCGAGGATGGCAGTGATGGTA
GGGCGGGCCAGAAAGGCTTAGCGGTGGCTGTGGTTCCCGCAGCGGGAGCTCCCGCGTGAAGCTCCAGGGCCTCCCCTCCCCCGACTAGTGACCGCAGGGCCGGCTCGGGTGGACCCCTTTCCGGGTGGGGTAGGGGAGTGGGGGCGTGGTCCTGGGGCTGCGCCCTCTGGTGTCCGCAGCTTGAAGGACGGGCCGCATTTGGGCCTTATTTATAGGTGTTGCCCCACGAGACGTCAGTGACTGCGCCCCCGTCACAGCGCCCACTGCAGAGCGACCCCTCCGATCGTGCACAGTCGAAGGCGAGTCCCTGGGCCTCAGCCTTAGCCGGCTCTGCACCAAGTGGGTGACACCAACCACCCCACCTGCTGGCCGGGCCGAGCACAGAGCCCCGCCCCCAGCACTGCAAGGACCCACGCCTAGGTGCCCTCAACTTCCCGTGAGCCCCAGGCCAGAAAAATGCCCCCAGAGAGCATACCTGGGCCCTAAATCTCCCTTTCCTCTGCCGACACCTTTTCTGACCCTAAGTATGTT
GCGCTGGGCCCTGTGCAGCTGCCCAGAATAGGCTGAGCGGCAGGTTCCCGCCCTGGCAAGGGATCCAGCAGTGGAATCCTCACTGCTGTTGGCTGCGGGCAAGGTCAGCGGGGTTTCCATCGCTGCTGGTGGGAGCCACCTGGCGGTGGTAGCTGCAAGTGAGCGCGTGGCAGAGACTGGCAGGGCTGGTCCCAGACACCCTGAGGGTCTCTGGGTGCATCGCCCTACCACCCTAGGGTCTGCTCTTCCTTAGCCTGCTCCCAGGACGCGGTGTACGAGGGCTAGACTCTGAGCAGCCTCCAGGATGGGGCTGAGCAGCGGATTCCTGCCCTGCTGCAGCTACAGTCTGAATTAGGCGCCACCGCAGTATCTGGCCCTGGGGTACGT
GAATTATTCATGGGAAGTCTAGAGTCTCCCTCTAGGAGCCTCATCTTTCCCTTGAATTGTCTAATAAGCTGAAGTTTGTTATCCCACAGAAAGTTGGCGCTGTGTCCTCCACTGCCATTGCTTCTCATGGCCACAAGGTGGCGCTGTACAAAAACAGGTCCTCCAAGGTCTTAGAGACCACGCTGGCCACTCTTCTCTGACATCTCGCTGATCCACACCATCATCGCTCTCAGAACCCAGAGCGTTTGATTAAATACCTTCCCCCGGACAACCAGGCT
GTTGGCATGGCTGGGGACTGGGCACTTTTCAGGGAGCCCCCTTTGGGCTCTCTCTTTGGAGCAGGCCCGGGAAAGAGGGACCGTCCCCTCCTCAGCCGGGGTCGGGAGAGGCTGGAACCGCTGTCCGATGGTGCCCTCTGGTGACACTGTTGGCTCATTGCGGCACCTTCTGGGTCCCCACAGATAGTTCATGCGCCCCCTGCCTCCAGGCTTGGGGGACACAAGGCCTGCACCACGGTGGGCCACACTGGCTCCCCTCGGTCCCTCGGAGGGTCCACGCTCCCTCCTACCCCTCAGGGTTGTTACCTGTGCCATGCCCTCCACCTGGAGTGCCCTTTCCTTCCTGGGGGCTGCAGAGAGCTCTGAGCACTACTGGTGGGT
TTCCAGTTAGTGATGGAGTTGGGTTCCAATCCCAGTGCTCTTGGCTGAGGTCAGGTGCTTCTTGCTACCCTGTTGTCTGTGTGGCCAGAAGAGAGCTGGGGTGCACCCTTGGAGCTGGGGAGCCTGGGAACTGTGGGCTGCTGAGAGCTGAGGGCTGAGGTCTCTGTCTCCCCCCTATGGCCGCCAGGTGCTATGACAAGCGTCTGTGGCCTCGAATGGACCTGAGCCGGCGGAAGTCACTGACCCCGCCCATGCTCAGTGGTGTGGTTCGCCGCCAGCCCCGTGCCCTGGACCTCAGCTGGACAGGTGTCTCCAAGAAGCAGCTCATGTGGCTTCTGAACCGACTACAAGGTAGGGTGTGTGGTACGGAGGACAGGGTGG
GATTTTTCCTTCTAGATAACTGGCTCAAATACCTATTGTTTTCCCTTGATCTTAAGGCAGCATTTTCAGGACAAGCAGGAGAGTCTCTACTTGCCTTCACCTCGGGCCATAAACCAGGGGACAGCACCACCTCCTGGCCGGCAGAGATGTGGCGCCCGCTTGGTGTCCGGCTTGCAGAACCCAGCAGCCGCCTCGGACGTCCTGAGCTGCCAGCCTCTCCAGTCCCAGTTAGCAGAGGAAGTCAATAGGGCACGAGTACCTCGTGCTCGTAAGGAAAGCAGGGTGGGCTGGCCTCACTGGGCTCGGGCAGCAGTGCGAGAGTGCAGGTGCTGCACCGTCAAAGGACAGGCACCACCAGCCTGGCC
TGTCCCTGGAGGGGCGTGCAGGACGTTTTAAGTCTGTGGGCAGCAGCGGGAGGCAGAACTGTGGCCACCCCTGGCTAGGGTGGAAGTAGATGAAAGTCGACTCTGAGGCTGCTCCCAGCATCCCTCTTTCCCCACTGTGGCCCTGCCACCTGCCCAAAGCCCGCCTTCCTTGGGTCCCTTGCTCTAGACTGCCCCTAGGCGGCAGTGTCACATAACGGAAAGCGCTCCGGAGCTTTCGGTTCTAGCTAGTGCTGGTTCTGCCTGGAACTTGCACTGTGTGATTTTAGGCAACTCACTTCCCATCTCAGGCCTCTGTATTCTCCCCTGTAGTAT
TCACATAACTGCTAGAAAAGCTTCAGAATCAGACTTAGGAAACCAAGGAAGACAGTACATAGCCAGGACTCTGCTCCAGAAAATGCTGCTTAAGATGTCACTGTTGGCGCCGTCGGTGAAGCTGGCGCCACCTTCAGACAGTGGTAGCCGCACCACTTGCCTCTTAGTTCTGCTGTAGCCACTGTGTAACCTTGAATAACTTCCAAATGTCTCTGAACTTTTGCTTTCCTATCTGATAGAGTTTAGATATTTTTCCCCT
CTACTGAGCCTGAACACAGCTCTGTAGTAAGCTGGTCAACGGTTCCCCTGTGATTCCACCCTCACCAGATGCAGGGGTGACCATCCACCAGCTCCTGCCAGAATTCTAAAGGCCGGGCCAGAAGACCTCCCTGGCTACGAGAAAACTGCGCGGCTGGGCCAGCAGGGGGAGCAAAGGCCCCACGATGAAGCCCGCTGCCTGCACACACAGCTGCACAACTCCTGGCCTCGGGTGGGGACGGCACCTGCAGGCCTATTACCAATGACCGAAGAGTGATTCCACCTGAAAAAGTTACTGTCAATCCTTTTGATTAAAAA
GAGCCAAAACACCTACCATGTTGGCGGGTCCTTGGTAAAAGAGGAAACAGGAAGCACAGGCGAAGCCTGTTAAAGCTTAGGCCAGAAAGCCGCTTCCGCCCGGCCACGGTCGCTCTGAGCCTACTCGGGAGCCACACAGCGCCCCCTGGCGGAGTGGAGCGGGGGCGGCGGTGGCGCGCCCCTCCGGTGGGCAGGGTGTCTGTCCCGCCCCCGACGGCTCCTCCCTTTCCGCTCCCCGCTCCCCTCGGTTGACTTGGGCTCGCTTCTCTCCCCCATCTGATTTTTAATGGGACCGCCCGTGCGATGTGCTCTAGCGT
CTGTGACCGGCCATGTGGATGACATTTAGGAAGGATCAGGCTCTCCGGAGGCCCCTCCGGTGAAGACACAGAGAGCTTGTGCAGCTGTACACAGGCCAAGCCGTCAGAAGCAGTGCACGGACCTCCGCACACTGGAGTTGATGCAGCGACTCCCCCTTGTGGCTGGTAATCAAGGCATGAGGGTAGTGGATCAGGCTTTGGGAGGGGTGGGCACAGCTGTCATCCCGTGCCTGTGACCGGCTTTGGTGCCAGCGTCAGCCTGTGGCTAACACTGTGCCCAGAGTCCCACCACCCACCCATGGATCAAGCATGACCCTCCGTCCAAACGCAAACGCCTTAGAGAGAAGGAAAGGGCCAGCAT
ATTTTAAAAAAGAATTTGCTGGTGGGGCACCCTTCGGAGTTGGCAGCAAACCAGGCGGTCGTCCCAGGTGAATCCTTGAAGGTAGGGCTGGCCCTACCCAAAATTATGTACTCCATGCTTGGCTCTACAGCACCCTCTTCCTGCCAAGTCAGGCCACTACCACTGTCAGTGCAGCCCAGAGACTTGAGCACCCCACAGTGGCCGCACCTCTGCTCTGCTGGCCCCAAGTAAATGGCACACACAGCATAGTGGCTCCAACACTGAAGATTTTTCCTGGACACAGCAGCCCGTGGCCCTTTGTTGAGCCACACAAAGACAAAGCAGCTCAATTGCGATACCTAGCAGGCTAA
TGATCTGGGCGCGTCTTTTAGGCTTGCCTCTGAGGTCCGCTGTCCCCGCATGAGCGGACGGCAGAGCGCGCCTGCCTGGGAGCCCAGGAGGCTGCCGGGCCAGGGACCCCGGGAACCCCGGGAACCCCGGGAACCTCTCAGCAGCAGAACTGCAGTGGCACAAGACGGCCACCAGGGGGTCCCGAGCCGGTCTCTGGGGTCCCTGCTGGGGTTGAGGGGCTGTGGCTGCAGACGCGGACCTGGCAGGGGGACCCGAACCCCAACAGGGCCCTGACCGGCCCCAAGGCTGAGCCTGCCCTGTCCCACCAGCGCCCAGACCCCGATGTTGGGCCGGGGCCTTCCTTTCCTTGTCCCGGCCCTCTGAGGTTCGTCCCCGGGGTGTGAGCTGATTCTGAGCACACGGAGGCCTTCCTCCTCTCTGGGGCTCTGGAGCCCCTGGGGGCCTGCAGGGCCTGGGCCTGGGCCTGGCTGCTGTCCTCTGTGCTCAGGAGGGCTTCTCCCACCCACCCACTTCCGGGCACAGCCCCCAGCCCCACACCCAGCCGCCGGGAGGGCATCCCCAGGGGAGGACCCTCTGCTCCGGAGCCGCGTCCCTTGTCCTCCAGGGACAGTGGCCGGAGGCTGGTGCCTCAAGCTCGTGCGCCTCATGCAGCATCCCGTGGGTCCATTCGCGACCATAGTGAAGACCCGCAGGCCCCAGGCCCGAGCCGGCTCCCGGGCAGGCCGCGTTCTGGGGCTTCCGCGGGGACACTGGGCCACGCCAGGAGGAAGGGTCCTGACCAGGGTCAGGGAGCATCGGATGCTGCCGGCAGAAGTGGGGGGCGCGGGGCCCCACCGAGGAGCCCAGGCCAGCTTCCCCATCTGCCCCAGGTGCAGCCTTGCAAGGCCCCCAGGCCACAGCGTCCCCAGGTCACAGCGTCCCCACACCCAGGGAATGCAGGACTTTGGCAGAGGCTGGGATCCCAGACCACAGAGCCCCACAAGCTGATGCCTGTTCGCGGATGCCACAGCCACCTCCGCGGCAGGCGCTGGGGAGGGGAGGGGATCACAGTGCTGGACACGGACCGGGCCCCAGCCCTGAGCCCAAGGCAGAGCCGGGATCCGGCCCCGAGAGCACGCCTGGCCCTGCCCCTGGCCCTGGCCCTGCCCCTGCCCCTGCCCCTGCCCCTGCCCCTGCCCGTGCCCCTGCCCCTGCCCCTGCCCCGAGCCCGGGAAGCGCCGCGTGGTCGGCGGCGTTCGATGCTGCTGTCGGCCACACGGGGGCAGCAGAGCCTCAGCGGCTGCCGCAGCGGGTCCAGTTTCCGGCCGCCGGGGTTGGGCTGGCGGTGCCTGGGGGTCCTCCCCAGAGGCCCGCGTGTGAAACGTCCGAGTGCGCTGGGCGCTGGACACGGAGATGGGTGCTTGGGCCACGGGCCTGGGGGACCCCACACGGCCGGCTAGGCAGGCCC
CTAAATAGTGAACTCCAGGCGTTGTTTCACAGCTGGATGAGAGAACTCTGGTCACCCAGGCTGAGTCGGGGGAGGGGATTCTCGAAACTGAGGAAGACGGCATCCTATGGGCTCCCGCGCCTCCCAGCCTGAGCCTGTGCTGCCCCCTGCTGGCCAGCTCTGGGCCCCCTGCAGGCTCCCTTTCCCACCTAGAGCGCCTGCGTAGGAACTAACCCAGCCAGAAGTCCCCTCTGCCACCAGAGCTTGAGTCTAGGGTCTGACAGCAAGCACAGGATGTGCTGAGTGGGGAAGAGAATCAAAAGATCTCG
TGTGCATGGGGATATCCTTGACCCTGCACCTGGCACAGAGGGAAGCCAGCCAGCTGCGGACAGTCACGCCCTGGGGCTCTGAGCTGCTCCACTGCACCTGGGGCATCCTGCACCGGGGTGGACAGTTCCCAGTCAAGACGACGAAGACTAGGAGACCCGACCTGGGAACTCTACGTGGCGCCAGAGTGCCCCCTGCTGGCTGACCGCCAAGCAACCCAAACCTCACGTCTGCATCTAAGACTTCTCTTGACTCCCGCCCAGGAGAGCTGAGGGTTGGGTTCAGCGCCCACCTTCTCCTAGGAAGTTTCTCCTGGACCTGCTCTATCCAACCTCTATCTCAGCTGCCGACTACAGGGCCCCCTGCTGTTTCCAGTTCCTGGCCCACCCAGAGTTTTTCCTACTCATGTGGGCTACCCCCAGGACACTGGGAGCGAGGCCCTTGTTTAAGGAATCGTCTTCAGCATCACGGCAGAGGAGGAGCCCACCCATGTCAGGGTGAGTGCTGGGGTCTCAGGGAAGCCCGTCCACCATGGGCAGCGACATTATTTTCCCAATTGTTCTGCGATTCCCATCTCTCTTGGGAACAGGGCTTGCGCTCTGACTGTGAGTGAACAAGATGACCACAAGGGGGCAGCAGAGACAAAAAGCTTCGCCTGAAAACCATTTGCTAAAGTTCTCCACCCACGAGGTAAATCAGTTCCCAGTCCTGGCTGCACACTGGATTCACCTGGTGAGCTTTAAACACTACC
AGGAAACAGGTGCCGAGGTGACAAGATAGGAAGAGAAGCTGAGTGTTGTGCAGTGGCACCGAACAACTTCTGGAACATTCCAGAGCGTGGCTTTGTAGCTGGAGAGAGCCTCCTGGCTTCTGTGTGGCGACCGAGACTGACCCCTGCTGGCAGATTGTTGCTAAGCCGTGGCTGTTAATGAAGCAGGGCAATAAGGCCCTTAAGCAGGAGATCCTGCCAGGCCACAGGCAGGTCTGTCTCCGAGGCTATGCCTTGTACCAGCCCTTGATGCTGTTGCCTGAATTCCCAGTGGGAAGAAAAATGGACCCAGCAGTTTTTA
AAAAGCCTCATGCCCAGGGAAGTCGTTTGCCCCAACTCGTAGCCTCAAATGAACCCCCACTTTGCTCACAGTTGGGGGTGGGCCCCCTCCAGTTCTAGCTTGTGGGCTGTCTAGCAGGTCAGTGAGGGTTGTAAGTAGCCTTGCCAGCCACCAGGGGGCGGCATCTGGCCACTTTAGAACCTTGCAGCGAACCCGGGTGTCCAAAGCCAACGTGGTTCTGCTGGTTTATCTCCAATGCCTTCCAAGGCTCCCTCCTGCTGACCACCGGAGGAGGCTGAGCATCCCAGCAGCCTGGGGTGGGAGACTCAGTCCCTCTA
ACAGGTGGCGCGTGGTGAGTAGCCAAGATGAGCTCAGGCAGCCTCTCCAAAGCAGGGGCGCTAACCTGGCCACCTCTCACACCCTGGCTCCCTGCTGGCCCTCTCCACCCCCGCCCGGTCCCTAAGGCCACATCTCTTCCCCGTCCTCGGCCAGCTCAGCCCAGGCCGTCCCTCCCTATGCCCGCCAGGGGGAGTGCGAGCTCCTTGCAAAGACCTCAGGAGGCCGCTGGGAAGGTCTGGACAGGCCAGGCGGGGCGGGAAGCAGGAGGACCCGCGGGGCGGGGACCGGAGCCGCTGGGAGGCCGCCCAGTTTGACGTCCTGCTCCTGCCCAGGCCTCGCCAG
AGACTTCCCAGATTTTAGCACTGAAGGTCCCAGGCAGTCGGGAGGAAACTCCTCAACCCCTGCGAAGGGAGACGATTGGATTCTCCAATCCCCAGCTTGCCAGGGTTCTCACGGAACGGCCGCCAGCTTTGTGCGGAGGTGCTCAGCGCCCTCTGCTGGCCCCGGCTGGTGCGTGCGGCCTGCGCAGCCCAGGCCTTGGCTGCAGACTCCCCTCTCCAGTCTGCGGTTCAAGCTCTGGCGCCTTCCCTTAACTGGATTCCTCGCCTGCATGCACAAGAGAGTCCCTGCAAAGCAAGGCAAACGATCTCCACCCTCCCCCCAGGGTGA
AGAAGGAGAAACTGTGGCTTGCCCAAGGTCACAAAACTAACAAAGGATTCAAATCCAGGAACGTCAGATCATGATGCCTTTGCCGTCTGCATTGAGCGCCGCAGCCCTAATTGGTTAGCTTGCGCCACCTAGTGGCAGAACTAAAACAGGAACCAGGTCAGCCTGCAACAAATATTAAAGCAGCAGGCTGCACCCTTCAACGGGGCTTGTGAAACCTGGAGAAGCACAGGCACGCCTGTGACCCACACTCACTCCAACCCCACAACTGATAAAAGAC
TGTGGATTCCAGACAGACAGCTCAGCAGGGCTAATCCCTCAGCTGTGTTACTGACGCTGGAGCTGGGTCTTTCTGTCAATGTCTCCAAGTTGACCAGAAACACTCGCCCCCTAGGAAGCTGCCTGATGCGCACCTCTCCAACAGCTCTCTGCTGCCCCCGTCTGTCCACAGACCGCACTCACGGTTCCCCAGCCCACGCTTCCCAGTCCTTGATTGGTGCAGTTTCAGCATTATCCTGACTTTGGACCCTCAGCTTTGTCAGAGAGGTGGGCTTGGCTACTGTCAATATATACATGAGTTAGACACTATCATTGGAC
GTTTTCCTCCAGCCTGTTGCCCAGTCCCCATTCCTCGGACCCTCAGCTTCACCTCCAGTGTCATCGGCAGGGTGAGCTGGACGCCTACGGGTCTGAGAAGGCGCCCGGGTTCCCAGCATCGGCTGGCCACCCTCTGCCTAAGAAAGCGCCAGGGTCGTGACACCCCCTGGTGGCTGATCCTAGGTAGTGTCACTGCCCAGCCCCAGTAAGGGAGGGCCTGGCCCCAAAGTCTGAGGGATCAGGGTGGGAAGGGGCAGGGTTTGGTGTGAACCTTCCCCTGGCCCCCAGCCATGTGCCTTGCTCTCCCCATGCTGAAGATGCTGAGGCTAGTTCCAGTGCCCGCATTGTGAAG
GAAGCCCTCGGCACACAGCCCTGGAGGCTGGGAATCCTTGAGCGTTTTCCTCTGAGGTCTCCAAGTGTTTATGGTAACAAGAGGAGGGAGGAGGGCGAGGGGACGGCCGCCGCTGGGCAGCAGCTCCGCCTGCTGGTCACCTTCCTCGGGGACATGCAAGGACAAGCTGCCGACGGAAGGGGCTTTGGCAGAAATGCGGGGAGCAGGGGACGCACCCCCACGGACAGGGGCTTTTCTGGTTGCCAAACGTGCAGACGACGGGCCTGACATCCCCATTTC
GATCGGGAGCGCCTGAGGAGGCTGCCGCGGGCTCCGGCTGCGCGTTCGGGGCGGGGGAGCTGCCCGGGACTTCGCGCCAGGGGCCAGGGGCCGGCCGCGCTGGGGTCTGCGCTGTGCGGCGCGGCGGGCTCTGGGCGCCTCCTGGCGGCCCAGCCTGGAAGGCGGCGCGATGGGGCGAGGCTCGTCCGCTCCGACTGCGTAAGCGGCCCCACAGGGCGCCTTCCGGAGTCTGCGCGCTCCCGCCCGGCGGTTGCTAGGTTGCCAAGGGGCGTGAGGCGCTGATGGGTGGGGTCTGAGCGAGGCGGGGTGTCGGGT
CCTTGGCGCAGGACAGACGGCTCAGAACGCACCACAAATCTGCAGCCAACTCGGAAAGGTCACCGAGCGCGCAGGCGCGCGCAGGGGATGCCGGGAAGGCGGAAGCAGCAGAGACGCCGCAAGGCCAGAGTGCCTCCCCAGCGGCGCCTCCGCACCACAGCGCCCCCGGCGGCCGCCTGGTGTCGCAGGCAAGAAGGGGCGGGGAGAGGGTGCGTTAGGGGTGTGCCCGCGTGTGTCACTGTGGGCTGGCTAATCCTCCACATCTTCCCACGACTGATGGGTTTCCTGGGACGCGGGACCTTCAACGCTGAAACTAGGAAAG
ATCCAGGGCACCCCACTCGGGTCAGCGGCTCTGGGACGGGCTGGGCACTCGCTCCCACCAGCCTCGGGGGCTGACGTTGGAGGGCCGCTGCTCTGAGCCATCTGAGGCCATGCTCAGGGACTGCCAGGAGTGAGCCCTGCCCCTGTCCACTCACCGCTCCTCCTGTGGGGCCTGAAACCACCGTTTGGCTGGAGACCCAGGATGTGGACGGCCCCCGCCTGGCCACCAGGTGGCAGCATTCGCCCAGCCAGGGGGTCCAGCCTCCACCTGGGCAGGGCGGCCGCCTGCAGCCTCCAGAGGCACCGCACCTGCCGACCCCACACCCACTTGACCTGCAAACCACCCACGTGCACACCCGGCACCTCCACACACTAAAGGGGACAGACAGGCGGGAATCCCTCGACTGCACACGTGCACACAGCACAGCCTCACCCCTGCGGACACCTGGGCATTCAGACGCATGCCCACAGGCACACACGCATGCACGCACGCACGCACACACGCCTACTCGGCCCCCGGGGTGCACTCAGGTGCCTGCCAGTCGCTCACACAGCCACAGGAGAGAGTGCTGCGGAGTCCCTGCAGGGTTCCCTGA
GGAACGGGGCTCCCCTAGACAGTTCTGGCCTTCAGGCCTGCGGAATGGTTGAGGCAAAAGGAAGAAAAAGACACTGAGTCCCAAGCAGAGATGTGGGGTCCTCCTCCCCCAGTTCAGCTTGGGCCAGTCTCACAGCACCCCCTGGTGGCCTCCCGCTGCAGGTCACACACTTACACTCTCAAGGACTGCACTGGAGCTTCAGACAAGGAGGGCACTCTTCCAGGCCCTGTTCTTGCTGGATGGGTCAGGTCTCTTCCTCTCCCTCCCTGTGACTCCCCTTTCTCC
TTCCAGTTAATTGTATGAACCGGACTCGTAACAGATTGGGGACCTTTAATAGAAAAAAAGTGTCCTCTGATTAGAGGGGGACGGCAAGACTGTGGGCACCGCCTGGGGGGTGCCTTGTCCAGCTCTGGCAGTTCCAGGACATGGACTCTAGGTGGCACCAAAACCCAACCCTGAACTTTCCTGGTCCTCACTGGGAGTTCTGCCTCCTGCGTGTGCGTGTGTGTGTGTGCGTGTGTGTCGAGGTGTCTACGTGTGTGTGGGGAGGTGTCTGCGTGTGTTAGTTGGGGAGCAGGGCGTGTGTGTGTGGGGGGCTGTCTGGGTGTGTTAGTGGGGAGGCAAGGGGTGTGTGCGTGTGTGTGTGTTGGGGGTTGTCTGCATGTGTTAGTGTGCAGAGCATCTGTGTGTGACTGTGT
ATAGCCTGGCACCTTGTAGAGGAGCATTCTCCTGCCACCCTGAGCTGGATGGACAGAAAAAGTCTCCACTGATGAGCAGAGGCCTGGCTGAGCCATTGGCCCCCGGACTTGGCTTGCTTTCTGGCCAGCCTGAGGCTCATGGCCTGCAGGGGGCAGCAGCGGGACGCACCGCCTAGGCCAGGTCTCCTGGCCCGGCTGCTTGGCTCTCTCTGCAGAGTCTGGGATGGAAAGTTCTCCTTTGCGCAGTGAATGCAGCTTGGGTCGATTTGTTTTTAAATG
TATGCTTTTTATGCATTGTCTCCCAGCTCCGAACGCGTCCTTCAATATAGCATATGCGCTGACGTGGACTTCTCCAAGCATCTCTCTCCTTCAGTGAGCTCGGCAAGATTGCTCGGTAGAGGGCGGTGGAGGGACGTTGCAGGAGGAAGGGGCGCTCCTGCCATTTCCAGTGAGGGCCACGGGAGGGCGGTCCGGGTGTGAGGACTGCGGTCTGCTGCACCTGCAGCCTGGGTGTGGCGATGACCTTTTCTGCAGCCCTCTCAACACAGACCTCGGAGTCTCCGAGCAGCCTGTGTGCTCTGCAGGCCTGCTGTCCGTGCTGGCGCCCAG
CCGGCGAGGTGGGCAGAGCAGACATCCTGCGGGGGCGCCCCCAGCCCGGACCGAGGCACGGTCCCGGGGGAGCCGGCCCGGGCACCGCGGCCATCGGAGCTGGGACGCCGGGTCTGGGGCTGCAGAGCCGCCGCAGGGGCCGGACGAGGGCGCCCCCTGGCGGGGCACCGCGGCATCGCCCCGGGTCTCTCACTTCCTCAGCAGGCTGGGTGGGGTCTTCGCGGAGGAAATTCCCCTCAGGGAGGGGTGTCGGGGACTCCGGAGAGCTGTTTCGGGCTCCGGACGCTTTCCTGGGCTCCAAAACTGGGAGTGACGCTTTTGAGCCCTCACGTGTGCCGCGTACTGCATTAGGCAGATGGCAGCTCACGGCACAGGCATTGGCACGCGGTGGGTCCCCCAGGGTCCTCTTCTCCCTTAGCCTCATTCCTCGGGCTTCTGGGCAGGGGTGTTGGGCTCAAGCCTGAGAGGGTCCTCCGGTATGGAAGGGGTGAGGGTTGTGCAGCTCCAGACCGCCATCCTGGGTGCCCCCAGGGCT
CTCCTGTTATCCAGAATCAGGCCTCACCTGAGCCCAAGAGTGCCAGTGACTCTGAGGACCCCAAAGAGGTGGCCAGGTGACCCATTTTCCCAGAAAAAGCTGAGCCAACAGCACCCTCCTCTGGCCAAACCACACCTCAAAGTCCCTAAGCACTGATCCTGGCTGTGAGAGCGACACCTGGTGGCCAACAGACCACGCCACAGAGAGAAAAGCAGAGGGAGCTGCAGACAGGAAGGAACTGAAGGAGCTCCAGATACAGAATAGAAAGGGGCTTCCTGATGGAAGGTGATATGAGACAGAGGC
AGGGGTTGCGGGGGAAGACAGGAAGGGGTGGACGGGGAAGAGGCGGGGGTCCTAGGAGGAAGGGATGGGGAGGAGCGAGAGGAGGGAGGCGGAGGGAGGGCGGCAGCCAGGATGGTCCATTCCATTCTTGGAGCTGCACTGTTGACTTCGACCACAAGGGGGCAGGGCTGCTGAAATTGGAAGTGCGAACGCCTACATGAGTCTTGATCCTCGGCAGGCACCGTACCCAGTTTCCTCCGTTGGGAGGGTTTAACTGCCCGGAAACGGAAGTCTCGTTCTTTTTCGTCCTTTTCCCCGGTTGCTGCTTGCTGTGAGTGTCTCTA
GGACAGGGGGACATCTCCTCACTTCTGGCAGGGGCTCAGCAGGTGAGGACACCAGGTGCCTTGGCTTGCTATTTGGAGCTCAGAGAGAGAGTGTCCCCAGGCATGCATCCTGTCTGGGCAGGTCCCTTTGGTCACAGTGTCACAGTCACAGTGGGGAGGCGCCCTCAAGTGGCTTCACAGCAGCAGACCTGGATGGGGATGGAGCGCAAGAAGGCAAGTCTCTGTGATACCCCAACTCTCCTCCCAGAAGTAACTCGATGAGGAGGTTTTGAGGGAACCAGGAAGAATAGCTCAGCAAACGGTTTCAGAGACATT
ACACACTCGTCATCCCAAGGCTAACTCAGCCATGAAAAACACATCCTATTCCAGGTGTCCTCCTATCAGCAGGACCATGTCCCTCGGTTCCTTGAACACAGCTGAGGGAGGCACCTGGCTGGGGAGCAAGAGCGCTCCCTGCTGGAGGCTGCTGGCCATGCATGACGGTGTGCTTCCAGGGCCACTTCCAGGATGGCTGGCTTGGGTGTCACAAGAGAACTGGGGAGTGTGTGGCCAGTGGTCACCTGAGGCCACAGAAAAACCACCGTATCCACACAAGATGAACACTCCATATGCCCTG
GCTATGCTCTACTGTGAACTGTACGTTCACCCTCCAGCAACTCTGGGGGAGGCACTATTGTTCCCCTGTGACAGAGGGAGGGAAGCCCAGGCCCAGAGAGGTTCCAGGCTCTGCCCATGGTCACACAGCCAGCAAGCCACGGAAAGGGAACTGGACTCGTCTTCTATGGCTGAATGGACCAGCAGGGGGCAGGCTCGGCAGAAGGACTTACAGGTGGGAGGTGAAGCAGGGAGGCCAGCACAGGAGTCCCCCTCCCTGCCAGAGCCCAGCGCAGGCGACTCCCCGGTCCCTCAACTCCGCGCTGCCTGGACCCCTCCCCAGA
AAGTCATAAGTCACTTTAAAACTCAGTCCACCACGGGAACATGCTGAGCTCTGGAACGAGGTGGTGCCTGCGGTGGCCTGTGTCCCAGAGGCCCCTTCAAGGTGCTGGCCCAGCTCTGCAGCTCATCTGTTGACTCCTGCTCCCTCTGCTGGCCCCGCTGCTCAGTGGCCATCCCCAAAACAGTATGTGTGTCAGATGTACGATGGGCCTCAGGAGACAGCAAAGACTGGTCCTTTTGGGGAAACTGAGTCCCAGTTGGTGATGGGCCTTGCTCAAACTCAGTCAGTGGCAGGGCCAGCACTGCAG
CAGGTTCAGAATTAACAGTTACTCTGTAACCCAAGAAGCTGTAGCCACAGGAGAGAGGACCTCTGCAGGATCTGTGGCTTCCCACAGCCACAAGGTGCAGCCTCCAGGGTGAGCCACCTCCTCTTTCCTGTGGAGCCTGCACTTGCGTGTGCCAGCCTACAGAGGGCGCTCCTCCTCCTCCACAAGCCCAGGACTCCATGGGGAGGCCTGGCTGCCCCAGGGACCAGGCACCCTGCCCAGGTTGCAAGAGTCCTGGGCAATCCCTGTGCTCTGGGGCAGAGGTGTTGCCGAGAGGGAGGAAGCCTAACTGGCTGGCCCAGAGCTGCTTTGGGTCT
TGCCAAGCCAATTAGGCTCCTAGGGCAGAGGAGCAGGGAGGGAGGCTGCTAGTGGGCCAGGAGACAGGGTGGAACCTCTGGCCAGCTGGGCCATGGATCTCAGCTAGGTGGAGGCAGGAGAACTGGGCATGGTCCCACACACCAGCCACTAGGTGGCAGATCGTCCTGGGTGAGGGCGCTGCCTGGCCAAGGCTTCTGCGTCCCAGAGCACCTCCATCAGGGCCCCTTCCAGAAGCAGGACCTCAAGGCTCTGCCTCTCTCAAGGCTCTGCCTCTCTCAAAAGTCCCA
TCCTGACCTCAGGTGATCCACCCACCTCGGCTTCCCAAAGTGCTGGGATTACAGGCGTGAGCCACCGCACCCGGCCACCTGCGCTTTATCAGCTTATTGAGGTGTGCGGCAGGAGTCCTGGTTGCCTGGTGAGTCATCCTGCAGGTGGAATGGTTGAGTCGCCGAGTCCCCTGCCAGATTGTCCAGAGTTGTACAAGGGCACAGTGCTGCCTCTCAATGACAGGAAATAGGTATGATTTCCTCTCTCTTCTTTGTCCTTATTTCATCTCTGATTATTGTCTTCCCAGCATTTAA
ATGTGTGCATCTCTATGCCTTAGGTGAAATTCCAGGGTCTAAACAGCTTTGTGCCTCCCTCCACGATGGAGTTTCCTACTTAATGATGAGCATGAATTGGAGGAGGGTTTTGCCCACAGCTGTCACAATCCAGTAGGGGTCACTGGTCCATTTGGGGAGTGAAGATGGACAAATGGGAATGGTCCTGAGCGGTCCCATTCATCTCCCTAGGGAATCATGGTTGCATCTCGTCATGGGGAGGGTTTTCTGTTTCATGTACCTCCTCTAAAGGA
AACTGACCGTTGGCCCCGTTGAGGCTCCTCATAGTCCTTCCCTGACTCTGTGCCTGCTCCCCTCCCCTCTGTGCCCACAGGTGTCCTCCCTGGGCAGCGGCAGTGACCACGTCATGGACGCCATCTCCCAGTGCGAGCAGTACGCCAAGGAGCAGGGCGCCCAGGAGCGCAACGCCCCCTGGAGGCTCTTCTTCCGCAAAGAGGTCTTCACGCCCTGGCACAGCCCCTCCGAGGACAACGTGGCCACCAACCTCATCTACCAGCAGGTGGTGCGAGGAGTCAAGTTTGGGGAGTACAGGTGTGAGAAGGTGAGTGGGAGGGAATCTTCCGCCAGGCTGGCTTGGCTCACAGCCTCCTGCTTTCCACGTTTGGGCTGAGTGCTCCTCTGTGAGCCATCATTAGCTCAGGCTGGGGTGAGCCTGACTGCAACCAGGCAC
TTTCTTGAGATGCATTGAGAAGGTCTGATGTGAGCACCGTGGCATTCTTGTAGTGGTTAGATTTTTCTACACCAAACAGATGGAAGACGTACAACTGTGCAGTATGGTATCTCCTGCCCCCCTGTGGACGCCGACGGAGTTACCTGTGGAGAACCAAAACAATACTGGACAGGAGCATGCTTACAGGCACTTTCAAAGTTGAGCAAGGGATAGTGGCATCTATTAACATAATTTTAAGAAATCAGAGAGTCATGT
TTGGAACGCTGGGGGTGTAGCTATTTCCTGATCTTTCCCCCGCCTCCTCCGTGTTCTGTCTTGAAAAACTATGAAGCCACTTAGAAGCCGGAGTATTTAAAAACAGTAGGTTGGCGCCACCTAGTGCCCACGTTCTGTCACTCCGCCCTCATGTCTCCGTGGAAGCCTCCCTTCAGATTCTTTGTTTGATGTCCCTTCTCTGGTGGCATTTGCGCAGCGGACAGCGTGATGCCTCCCAGGGGTTCTGCGGGGCAGTGGGAATGACCCACTAATTTATCCCTTCCTCCCTCCCTCCCTTCCTTCCGTTTCTGTCGCACTAAGTGAACCTTACCAACTGAACTGGGGTTTGGCAGTTGAAGAGTAAAAGGTGGCCTCCCTGTCAAAACCAATCTACTTTTCTCCACCGGCCAGGTCCTCAAAGCTGGGCCATGCGTCTCTGGCAGGAAAGCCATCCTGTCCCCAGAGCTGCCTTGGGTTTTGGGTTCTTGAGTAGGAAATACGGGAGTCTGGTTCCTGGTGGGCTGCAGGGCATGTGGGTGGTCTTTGGAAGATGCCAGCGGGTCAGAACCAAGCCGTGGTCCCCTGGCCTGTCTCTGCCAGCACGCCCGCTTACTTCTTACCCGGTTCCTGCACCCAAACCAGAAGGTCCTCCTCACCCTCCCCTGCCCTCCTTACCCG
TATAGTGAGATTTGTTTTTGTTGTTTTAATGGTGATAAGAAATTGACGCTCTCGAGTGCTACATGCATCTCCCGCACTGTCCGAGGCTTGAGGGTCCCAGTGGAGAGATGAAGGGTGTCCGCAGGAGGATGTTTTTGGTAGTTGGTTTGTCTGTTGCTGCCCTCTGTTGGCTCCTGATGGAAACTTTACCGCCCCACTTGGGTTTCTTTATAATGTATAGGGTTTGCAGAACTTCTTCCTTATATCACAATGCCAGGGGAAACCTAAGGCTGGGTCACTG
CCAAGCTTTCCAGCTGCGTAACACGACCAGGCCCCGAGCGCTCTGGCCCGGGGGCAGATACTTTCGGTTTGCAGCTCTCAGGGCAGCGCTGCCCTGGGACGCCCAGTGGGTTTTCACGGCTCCCCTGGGTCTGGGATCAGGGCAGCTCCGCCTAAGGGCGCGGCCCAATCTGAGGGTTCGTCGCCCCCGCGTGGTCAGACGTGGGAATGGCAGCTTCTGAAGCTCTATGTGTGGTGCCTTTCTGGGGCTCACCAGGTGCCATGTTGCGTGGGACCATGAAACTGTGGTGGTCTTGTCTCTGCCACAAGATAATGTAGGCTTGGGCCTCAAGATAATGTCGGCATGGTGTCCCATCTTTG
GTTTCCCCATCTGTAAGGGAGGACAAATAATAGGACCCACTTCCTAGGGTTGGAGGGGAATTAGTGTCCACACGAGGGTCGGGCTCTGGCACTGTGAGTCTGGTCATTGTCACCTGCAGGGAAGGGAGGGCTTTTCTGCAGGCAAGGCGGCGCAGTCCCCGGAAGACCCGCACGGTGGCGCGCTGGCGCAGAGCTCGGGCTCGCCCTCCCGCCCAGGCCGAGCGGGCGGCGCCGGCCCCAGGCGCGGAGGGTCCCGAGGCGCGGAGTGGGTGGGCCGAGGGGACGCCAGCCCCGCTCCCGGAAGCGGGGTCAGCGGGGAGGCCGGGGGTCGGCAG
AACATCAAAGGCAGCCCAGAGCTATGTCAGCCTTGCCCCAGCCTCAGACAGAAAAAGCTTTTGATGCCTCAGATTGCGAAGCTTTTTGCAGCTGTACTTTATCAAGGCAGCAGTGGCAGGGCTTGGAGGACCCAGGCGAGCCAGAAGGTGGCGGCGAAGTCACCTTGGGAAGAGGAGAATAGGGTCAAAGACAGGACGGCGGAGGGGCTGACCCGGACGGAAGGACCAGAGGGCGTGCCCCTGCTCTGGGGTCAGTGAGGAAGGGTCAGGGGGACTGGTGAGAACTCCAGCCATAAGGAAGCAGTGCCCGAGGACACTTTGGCGACGCTAGTCGGTGATCAGCTGACCCGGGCAGGGAGAGGAGGGTGCCCTTCGCAGAGTCACGGGAAGCTTCGCCTTCTGGGCTTGCTTTCTCCCGCCTGCCCCTGCGGTTGCTCTCTGCCCCAGCGAGCGGAGCGCTGCTCCAAGACGCTCTTCTCCCTCCACCTCGGCGCCCCCACCTGCCGTTGCCCCCGCCCGCCGAACGCACGCCCAGGAGGGCGGGCCCGGAGTTGAGCGCAGCCGCCCGCCGCTGGAGAGCGCTGGGAGCCCTGCAAGCGAGCAAGGCCTCTCTGGGCGCCGCGGGCAGCAAATCACTCCCCGAGCCTCTCGGTCCACAAAGCGGGACCTGCCTGCCTCGCTCACCAACGCTCCCGGGCTGG
GGAGACCTTACCCGCCCGTACGATCAATCCCTTCTGTGGAACCCAGCTCAAGGACCCTCCAGCCCAGACACTAGAAAGCGAAGAGCAGTTGGCCGCCAGACTGTCCGTGCCAGAGCTCTGCGAACTTACTCCGTTGAAAGAGCAACGGGGCTGCGCCACCTCCCGGAGAGAACCCCCAGCCCTCCACGGCAGGGCGAGATGGCGCCACCGCGTGATACTGCGCACGCCCACAGCTCCCGTCCCGCCCTCGCGCCTGCGGGTACGGACAGCGCATGAGCTTATGTTGAGGGCGGAGCCCAGACCAGCCCTTCGTCCTATCCTGCCCTTCCAGCACCTCTC
CGTTCTATGGCTGGAATCTGGGCTCAGCCAGGATAAGGTTCTGTGTGGATCCAGTACTAATCATCGCTGCATCAGGGCTCTGCCTGGCAGGAGGGCTCGGGAGCCTTTGCTCTGTGTCCACAGCTCGACTGCTGCCGTTCCAGGATCTGACCACTTGATGTCTCCACTTCACAAATTGCCAAGTGAGGAAAGAGCTGGATAGAGCTGCCTAGACACGTACCGGCCCTGAGCTGGGATAGGTTGGAGGCCATAGCTCAGGGAAAGACTTGGAAACTGCAGAGAATGAATCCAAGTGGCAGCAAAGCTGGCTGGG
ACAGGCAAGCTGAACTCTCCCACAGGAATACCCCGCGCCCGGGAGCAGTCCCCACTGACAGAAAGTCACGGGGCCTTTACTCTGTGCCTAGCACAGGGGTAAATATTAATGCCTCACGATTCTCCCCCAAGCTGCCCTTACAGGGGAAGGCGGCACAGAGAGATGCAGACCCCGCTGAGGCAAGTCGAGGTCCCCCAGGGTATCCCCAAACCAAAGCAAAACCCTAAGGGCCGGAGAAGCCAGGCCTGGTCTCTGAGACCCCGTCAGAGGGGTCTGGAGCTCCATCAAAAAAAGTCCCCGCAGGCTCCGGAACGCGGGGACGGCCCAGGCCTAGGCCGCTGACTCGGCGCTCGTGCGGGCCTCACTGTTATCGCGGACGGCCGCCATCAGCTCGTCGCGCACGGCAGCGTCTCCGCGGTGCTCGGGCAGGCTGAGCAGGAAGCGCAGCTGCGCGATACGCAAGTCGGGGTTCTTGGGCAGACCCTCCTCCTCCAGGTTCTCCAGCGGCATCGCGGCGAAGGGGACAGCGGCTGACAGGACACAACTTGGTTACGACCGGCTGCGGCAGCGGAAGCGGGAGGAGTCGGCGAATACGCCCGGCCGCCTGCGGCCCGGCTTCCGGTCCCGTCTCCGCCGGCAGCGTCCTCTGCTGGACACCTCCGGGAACGCCTCACCCGGCCTGGGCGCCTGCGCCCCTGTGTGGTCACGGGGGCTTTTCCACCCTCAAGGCCCCCTGCGGAGTCCCAGAGTGGGTGCAGCCCAACTCAAAAGCCCAATTTCTTGAATCTCTTTCTCACTCCCTTTTTAGCTATTTTACTTTCCGTTTGTAACTGATGGGAGCTTAAAATTTTTTGAAAACTGAAAATGTAATAA
TGTTTTTTGCAAGGTGCACAGGAGGTTGGTGGGTGGGTGAGCTCGACGGTTTCGGGTTACAGAGGTTTCGAACCCATCCCTCTTCTCGTGCTGCGATTTTTGCTTATTCACAGCCCCTTTCCTCGGAAAAGCCCAGAAGTGTTTCAAGTGGTGACCAGCAGAGGGCAGCAGTATCCACCGCTTCCCGCAGAGCACGGCGTGCGGAGGTAGACTGTCTTCCGGTCCCACCCGGAGATGGGGAATTCTAGGCCAGGTGGGTGTGACGACGTGCAGCCCTAGCGAAGGACAGGGGTGCACGACAGAGGCACTGGATGGTAAGCACAGCATTTTCTAAATCTCACAGGAGAAAAATCACTGAAAAAAACCACTGGTGTA
ATTTAATATTCTACAAGAGGAAGAGGATTCCACGATAAATGCACATGGATGAAGAAGTACACAGGGGTGATCCCAAAGAAAACCAGGATGTCTGAGCTCCGAGCCGGGGCGCAGCGGGGAGGGCCCAGCGCTGCCACCAGGGGGCACCAGAGATCACGTCCAGTGCGCCGGCCTGCTTGGCCTAGCGGATGGGGGCAAGCGGAGGGCAAGGACTGGATAGGTGTCCTGACACCTGCACGAGGCCCACTCCTGGCCGCCCACCCCTCACCGCCAGGCCCAGCAGTATCTCGGCACATTCTCG
AAATTATAACTGAGAGGCAAGAATGCACTCATGACAATGTAAAAGGTAAACATGCAGAACTCACAATCCCCTATCCCAACACACACACACTTCCTCAACGGCACGTCTCATACACTAGACTTGTATGGCTGGCACACATGGTTCCACCTGGTGGCCAACACACTAAGCTTTTTTATTTAATCTCAAGGGTTAAATTTCCTTTTGCCTTTTTAAGTTGGGATACACCAGGACCTTTATCAC
AGTTGCAGTTGGGAGGAATGAGTCTCAGCGCTCCATTGCACAGTAGCGTGAGTTGGTTAACAGTAATACGTCAGGTGTCTCACGATAGCTGGCCAATGAGGATCCACTACGTTATTTGCATTTCATGGATTTACTTCCAGCCGGCATGAAAACTGAGTGAAGCTGGCCACCAGGTGGCGCTGGGAAGCACTTAATGGTCCAGTGCATCTGCGGCTCTTAACAGGAGATGGCAGCCTTTTACTGTCTTTGATTTTAAGACCTCTTCAACTTTGTACAATCACAGTGAGGAAGGAAACAATGGATAGCAAAAA
ACATGAGAGCAATGGCTTGAAGGACACAAGCAAATATGTGACATGGGTGTCTGGGAGAAGGGCATTCCAGGGAGAGGGAGCTGCGAGAGCAAAGTCCTGAGGCGGGAACTCAGCTACCATGCTTGAGGAACAGCAAGGAGGCCAGGCGTCTGCGGCAGAGTGAGTGAGGCAGTGGCCACTAGGAGACAATGTTGCTGAGGTTGTGAATCCATTGGGGTTCTGAATCACACAGGCCCTACTAGGGCCTTGCAGGACAAAGTAAGGAACTTCAGCTTTAAATCTGAGAAAACTGGGAGCCTCTGTGTGACTGTATTCTGAATT
AATGGGAGGGATCTGCCCTCACTGCAGGGTGGTGCCAAGCTGGGACTTGACCCTGACCCTGACTTTCAGGACTCCTGTCCCCCACTCCACAGGCTGCCTCCACTGGCAGGGGACTCAGAAGTGATCCGGTCACACTAAGTGACACTTAGTGATCAGAAGTGCCCCGGTGCCACTGAGTGGCCTTGTCCAAGCTACATCCACTCTGTGGGCTCCTCCTTCTAGCAGCGAGGGGAGGGCAGATGTCCCAGGGGCTGGTCACTGGAGCATTCCTCCCCTCTGACTCCCCAGTACAACGCCCTGCTAAGCAACATGAGCAGGATCTACTCCACCGCCAAGGTCTGCCTCCCCAACAAGACTGCCACCTGCTGGTCCCTGGACCCAGGTACGGCCCTTGCAGCTCCCCTCTCGGCGGTGCCCTAGTGTTCCCACATTGCCCTGCTGCACTCCAGACCATGCAGTTGTGTAGGGTCTGTGGAGACAGCAGGTAAACCCAAAGGTGTTGCCCTCCAACTGGGGCTGGACGGTGCAGATACCCCCACGCCCTGCTTCTCTTGGCAAGTGGACTTCCGGAATCTCCAGCTGCAGCCCCCACTTCTGTGTGTACCTCGGCCTCTCCCATCACCCCTAGGCCTTCCTCCTGGCTGCCTGGTTTCCCCTTTCGTGGGTCCTCTCATGTTCCCCAAGAGCCCTCAGGCCAGGGACCCCTCGTGGCTTCCCCTTAAACCCCGCTCCAGCCCCCTTTAT
ACGGAGCAGAGTAATGATTGAGAGGCTGGTACTGAGTGTGTTGAGAAAGCTAGAGACTGAAACGGACTGCTATTGCCAGGGTGAAGCTGATGCAAACTAGAAGGTGGGAGGCCCTCTTAAATCCTTCAATTTTGCCTTCTCCCTCTGGTGCCTCCTAGTGGCAGAACCAAATGTGGCACCAGCTGGTCGGGAGAAATGGCAGCCCCAACCACTGCATCACAAAACAGTGGTTCGTGGGCCCTGGGGTGAGGGACAACAGCTTAATAATTGGTACTTGCAATCATGTCTATATCAAAGATGTGTTTTAATAACAATTAGGCTGGTTCATGGAGGCTCTGGTGGGTTTGGAGTGGCCCACGTTCATGGGACGTTCCAAGCATGGTCCCAATAACCTCCCAAATGATGAGAGGAGCCACCCCCCAACAGAGAGAGGCTTGGTTTCCAGGTTGGGCTGCCCCAGTTAGACTGAGCTGGATCAAAATTGCAGGGTAGCCCTGGCTGGATCAAAATTGCATTGACGAGGGGAAGAAAGCAGCATTGAACCCTGCCTGCTTGTATTCACAGTAGCTATTGTCTCACCCACAATGGTGTAATCAGAGTGAACACACTGACCAGTGTTTGCTTTCCCCCTCCCCAGCCTTCTCCCAACATTTTCTCCCAGCTCGATGAAGAGGTTTGGCATTCAAAGGATGGGGATGGTGTGTAGTACCGCAAGAGTGA
GCGGGTGCAGCCCCAGCCCCCGCCGTGAGTGGGGGTCGGGGGGCAGGTGTGAAAGTGTGGTGGGCAGCAGCTGGGTCTATGCGGCTCAGCAGTGGGAAGAGAACGGGCCAGGCTTCCAGGTGAGCTCAGGGACGGTTTTCACTGCAGCTAACCCTCTCCTGCCCACCTGCGCTCCCCGTGGCAACCAGCGGCCCTGCAGCGTGCGACTCCTCTTTATTCTTCCAAACTCTGTGAGCCTGCACGCTCCCATCCAGGACGGAACAGCAGGGGAGAGTGGCTGAAGGATGACAGGGGGCTTTTAGGGCCAGCCGGGTGGATGAGCTGGGTTTGCTGGGGTTGAGGGCTCAGTCGGGGGTTGGGGGGTGTCGAAGTCTGGGCCCCATCCAGCTGTCCTTTTTGTCCCGCCCAGGTGTCCCTGGGGTTCCTGTTCTGCCCCTGGCTTCTCTGGGGTTAAGTCCTCCTCCCTGTTCCCTCACTGTGGGGTTTGGCAGTGTGGCACAGTGTGGAGCTTGGACCGGCAGCCAGGGTCACAGCAGACCTCAGGAACTCCG
CTTCAGGAAGGAAATACAATATACTAGCATTTTCTCCCAAAAGTGTTGGGCGGTGGAAGCCTATTTTCAGGTAGCATTGCTAGGACATGCTTCTCTGGACCACACGGGGGAAGTCAGACAGCATTTCTCCAGACAGCCGGGGGCTAGAGAGGGCTCAGTCCCAGCTCCCAGATATTCATGAGGAGTACTCGACAGGCCCTGGAGATTAATTTTGAGCTCACACTCTCTGAACTGCCAAGGAACACCAAGATTTAAAAAAAAAAAAAAAAAAAAAAATGCCGACAGGCAATTGTCATACCCAGCTCCCTCCAGCCCAGGCATCTCCCAAAAGTCTTGGGGAACAGCCAGTGTAGTGATCATTCTTTCCATAAGGTGGCGCTCCTGGCTTTAATTATTTTTAGTTTCTGGCTGAAACGGTAGTAACTATCTAACGAATAAAATTATAATTTAGGTTACAGTTTA
CAGGATACGGTAGGAGTCCAACTCACATCCTCCTGACTTCAAAGTCCTTGCTCCATTCGGCCTCCCTAACACAGCAGTCCTGATGTTGCTCACAATTATCAGATTCCTTCAGGAACAAAATGTCACAGTGTAATTTTTCTAACAAGATCTTGGTGCCAAGCTTCCTGGGCTTCCAGCTCCCTGGGGCGATTAGCACACCGCGTACTAAGCACAGCAGGGCGGGACTTCAAAGAAGAGGCGCTTTCCCCAGGACGGTCAGCAGAGGGCAGGGTTGGCCTGCTCAAGACCACCTGGGCCTGGAGGATGCGGCTTTCAGGCTCCGGTAAGGGAGATCTCCCAAACCCCTCCCCTCCGAGGGTGCCTTTCAGAACATGGCCTCTGGTGCCTCAATATTGATTTCTAAAGAGACGGTGCAGCAGAAAGACCCTCTCGCTGCTTTCTCCAA
GTTGGAAGTTCTCCATGGGAAGCCACTCAAAGGGGTGCTGAAATTTGATAGGTGTAAGGACCACTGAGTGTCTTGTGGACTGCTGGCTGCCAAGTGCCACAGGAGCAAGCAGAAAATATACTGGAACCAGAAAGCAGGCCTCCTCTCTTCTGGTGTCCCTTCAGCACCCTCTACTGAGGAAAAAAGGGAATTGGCTGTCTGCCAGTTTCCAAGGCACCTCCTTTCAGGACCTACAGAAATGATGTTCTATGATCGTACTTTGGTGTACAAACACTAGACCAGTAATAAAAAC
AGGCCACGCCCCCTGAAGGCGGTCTTCTGGGGGGCTCCTCCGCTCCAGCCGCGGCCCCGCCCACACGCAACGAGGCCTGGCCAATTGGGTGTGTCGAGGGCCTGGAGGGCCCGCCCGTCCCCGCTCCGGGCCCTGCGCTTGTGCAGCGAACTGCAGGAGGGAGGCCACGAGGGGGCGCAGGAACCGCTTGGGAGGGTCCCTGGGTGTGAGCCGGCCTCGGAGGCGGTTACAGCCCAGGTTTCACTTCACAGCATTCCTTTGCCCAGCCTAGGGCAAACTTGGCTCTGGTTAATGGCTTGGTGAAAGAATAATTGGATGTCA
CATCACAGGGGGAGGAAGGAAACATCAAAGCCAAGGGGAGAGAATCCAGGAGGCAGTGGTCCCCTGTGTCCAGGGCTGCAGAAAGGGAAGAGAAGAAAGGTAGCACTAGACTTGTCTATTAGGACAGGTGGCCTTGGTGGCTGAGGGCCACCAGGGGGCGATGTGGAAGCCAAATTGCAGGGGGTGAGGCGTGTATGAGCGGTGAGCGAGGCGATGCACCAGCTAACTTGGTATTCATAAGCAAACCCTTTTACTCCTCTTTTTCCGTATCTGAAAAGCAAAGAAGATGCC
ACATCATAAAGAAGAAGGGAACTTGCAGAGCCGCCCAGCTTCCCCTGTTCTCAGCCCTGGGAGGCCACAGGCAGGGATGGCATGTGGCATGCTCTCATTTCTGCCATGTGGTTGGAGGTGGGAGGTCTCAGGGAGGTGAGGACCTTGGTCCCAGTGACACTGACAGGCCAGTAGAGGGAGCCACACCTGGTCAGCAGAGGGAGGAGTCCCAGCATCTGCAGGACCCACGGTGTGCACCTTTCATGAGGACTGGAGGTACCCCCAGCCCAGAAAGAAGAGACCCCGCAGAGTCTGCTGTCCTTGTTCTTAGCTCTGGGGGGACCTGATCC
CATCACACTCAGAAGCAAGGCCTTACTCCTAACACTCGGGTGCCTGGAATCTACAATGAGATTCAGACACAGGCTTCAGACCACCCAAGAGGCCATTTGGAAGGGCTTGACTGCCACCTTGTGGTCCTGTGCACTACCAGCCAAGGCGAGGGCACACAACCAGGGAGAAACAAACCGTGAGCAAACTGCTCTAACCCACTTCTTCTGTTTTGACAAGAATGGTTATAACATCGTTTGACATGTCCCAGTAAGCCGAAA
CACACTCGTGTAACCTTCATCCAGATAAAGAAATAGATCATCACCACCACCGCCCCAGAATCCTTCTTGTGTGCCTGCCCAGTCAGAGCCATCCCCACCTTTGAAACCGCTCTCTAGACTTCTGACCCCTTCTGGCTGGTGTTCCCCTACATTAAGGGAGGGTCCGTGTAGCTGTTCCTGGAGTCCCCAGGGACCTCCGAGAAAGTCGGGGCTGCAGCGGGGTTGGGGCTTGGGGGACCCTCCAGGTGGAGAGAATCTAGGGGTATCCCCTAGTCTCTGTCCCTTTCCCCAGGAAAGGGGCTGAGAGTAAGCGCCTTGAATTTGGCCACCGCTTTGGCCGGGGAGCTCCCGCGGCTCTCGCAGCGCAGCTAGAACTTGCGTGTTCCCTCAGCAGTGAGTTCGCAGTTACGGGTTTGTTGCCAGAATTAAAAAAGCCCCAAACCCTTGCCCCGCGCCCCGCGCGCCTCCAACACCGAGAAACGTCCGAGGAAGCTTATCTTAGCAGTTCATTCTAAAGCCATTTCCGAGTATGAATAGATAAAGGCTCCAGCTCCGCACCCTTTCAGAGCCTGTTTCATGATCAGAGGAGAAGCCCCGGGCTTTCATCTCCTCCCGGGCCGGCGAGCAGGCGGCTTGTTTATTCCCCTGGCGGAGCCGTTTCCGCGTGTGCCGTGGGGAGGGCGGGGGAGCCCCCATCTGTCTGGGGGCGCGGGAGCCCGACGGCGCGAGGGGAACTGGGGGAGCATGGAGAGGGCGCTTGGGGCGCGGAGAGAAGGTGCGGGGCACGTGGAAAGCGTGCCGAGGGGCTGGGAAGAGGGAGGGACAGGAGGACGGGGTGGGAGCAGGGAGAGGGTAGGGGGCATAGGGAGAGGGTGCAGGGAGGGGAGAGGGGGAGCGCGCAAGGAGGGGGCTGGCTGGGGCGGACCCAGAGGTAGAGCGCAGAGTGCCCGGGACAGGCGGGCTTCACCGCCAGCGCTGGTGGCAGGGCCTGCGTGGACACAGGCGGCACACACAGTGTCTTCCTTCTTGGTCACCTCCCCCACCCCAACACACAAACAGGGAGGCGTTGCTTTCCACCGTAGGGTGTTGGTTTTCAGGTACATTCTATGTCATAAATCACAGAAACAATTTACATCTCACTCCATCATTTCAAACCTTTCATGAGAGAGGCAGAGCTCACAGGAAGTCACAGCTCCCAAACCCAGCCTGGCCTCTGTCGCCTGAGGCATGCCACGCTGGGGAACACCCCCAAGTCAGGCGTCTAGGCACCAACTTTAGTCCCTTCAAGAACCCAAGGGCAGATGCCCAAGGGGCCTTGAATTCTCCCCTCGACCTGGGCAGGAAGCCAATGGAGGGGACAGAGGGGGCCTCACTTTCACAGGCAGCCCTTTCCCAACGCTGGGTGGACCCTTCCTCCTTCTGGAGCCACCTAGGCAGGGAAACGGTAGTGCTTAGGGCCCCCCACCCCACCCCAGAGTGGGTTCTGCATGGCTCAGAAGCAGTCCCCCAACTAGACCCTGCCAAGACCTAGACATCTGTTGCATTGAAGGCAATGGAACTCCCTGAGGCAGTTCAGGCCACAGCAGAGGGCTTTTGAACTCCCCATTCAGACCAGACATCCTACGTCCCTGTCCCTCGGCTTCTGAGCGCTGCTGCCTTAGGTAGAGGGGAATTGGTGGGCAGGGGAGGCGAGGCTGGGAGGTACTCCCCTTCCCTGTGCCGACGCCCACATCTCCTTATCAGTCAGGAATCTGGCCTACGATCAGCTTCCAGCAGGGGCCAGGTCCCAAGACACCAGCTGGGGCTGCAGAGAACAGGCTCCTCAAAGGCCTTCCAGAAAGCACTTAGTTAGTGTCAGCCTGGCCCCCTGGGCTGTGGAAATGAAGCCCAGCAGGGAGAAGGAGAGGGGAAGGCCAGGGCCCCTTAGCCTCCTCTCAGCCTAGGCTATGACGCGTGCCAAAGTGGCAGTGAGCCCTTCGCTCCTGGCCCCCTATGTGGACACTGGCCCTGGAGGGAAGCCATGGCTGCCCTCTGCTGTTGCCACCTGGAATGATGACAGGAAACAAGCTGAGTGCAGGCCCCCGGTGCCAGGCCAGCCCAAGTATGGCCAGGGCTGCCCCATTTTGTGGCTGTTTCTGTGGCAGTTACAAAATGGTGGCCTGCAGGGGGCGGGATTCTTGGCCTTACCCCAGGGAAGGGGGAGGTGAGGCAGCTGCTGCCCTCCCTGCTTCAGCTGTTGGCCCACCAGGAGAGAGGCAGGGCCGGGAAAGGGTGGTGCAAGATCCAGCTGCGCCCCCAGGCCCCATAGGGGGGCTGGTAAGCAGGAGGCAGGGTTGGGTTCCTGAGCCCCTCACTTCCCCCATTCCTGGAGAGGGGGTGGGGTGGGTATTTGAAAATGCTTTCAATTGACATCTGAGACAAATTCTTCCACAAGGTTTATAAGTCCCTAGACTTGCAGCTAGAACTTCCCTCCTCCCTCCAGGCACGCACACATCCACACATGCGCACTTGCACACCGCTCACATGCGCCTGGGCACACACACCCCACATCCCCACGTCCCCGCCCTGCAGTGCTTGCACAGGCCTCTCCTCCAGCAAGAGAGGGGCACAGGCGGGGCTGGGTGGGGCGTGGGCTGGCAAGGAAGTGAACCCTCCACCTCGGTCGGGGTCCTCGCCTGGGCTTAGGGCCCGCCAGCTTATAGAGGCCTTGATCCTTTCTGGAAGCCCTGTTCTGTCCAGGTAAGCTGGTGCCCCTGGTGACAAAATAGGGGCCTCTGATCAGCTGTTTGTGGCATCTTGGACAGCTTCTCCAGGGTCCCGTACTGTCTTGGGTTAGTGAGAGGCAGAGAACCACCTGATGGTTGTCCCAGAGTGGACCAGCCGGGCAGTGGCACAGCTCAGTGGGGCTTAGTGTCTTCACTGTGTCTTCAGCTAGGTTTGGATCCTGTTTCTCTTGGGGAACACCTTTGTGGAAGATCAGCTGGGGTGGGGGATGGAGTCTGAGGAGGATCGTGGGAAGTTCCGTTCTTCCCTCTGGTGAAGTCAGGGACCTAGTGACTAGGGGAGGGAGCTGTGCCCAGAGCGTTTGTGTATGCGCTGTGCTGTTGTGTGTGCGTATGTGCTGAGGGGTGTGCGGAAGCCCCCTCTAGAATGTGCCTCGAACCTCAGGGCCCTTGACAGCCTCAGCATGGGCTGCAGGAAATGACAAACTTTCTGGGTTTTGGTGAATCCATTTTCACAGAAGTAGGTCATACCACTTCTC
ACAAACTCAGCATCTGACCCATGAACCTAACAACAGCCAGAGAGAGCCAGAAGCTTTCTTGCCTGCCTTTGGCTCCTCGTGGTCCAGGGAGGGCTGCGGTGGGTGGGAATGCCTTATGACACAGGGTGACTAGTCTCTGTGTTTACACCAGGGGGAGCAATGACTCCGTGGCTGAGAGGGGCTGGCTAGAGTCTGGAGTTTCCAAGTGTCCATTCAAAGCAAAATACACAATTCCTAGGCAGTTAAATTTAGAAGACTCTGTATTGAACACAC
TGCAGCAGGCTGTGGCTGAGTCGGGGGCAGGCGCCAGTGTGGGCAAGGCTGCCTGGAGTTCTGATGCTGGTTCCTCATCAGAGGAGCTGCCGAGGAGAGGAGGCAGCTGCAACCAGGACAGGATAATCAGGCTGGCTTGGACCTTCCCAGTTCCTGCCTTCAGCCACCAGAGGCACTGCAGAAGAGGAAGGGCGCAAGCAAGAGGCTTTCCAATCATTCCTCCATCTATTCAACAGGCATTCACCTAACACGTTCTCCAATCTGATCACCGTGTGCATAAGGCCCTA
AGACACAAGGTAGATGGAGATTGAGAGGCCACTATGATGTCCTTCAGGTACAGTGTAGGTTCTCTTGGGGTCTTAGGGAGCAGAGCCTTGACTCCACCATTTTACAGGCACATGTGCTGCTTTGCACACCCCAGATAGGGGGCAGCAGACAACAGGGAATGATGCCTAGGAGGCTATGGTAAGTGGGTGGCTGGTAAGTTCCTGGGAGCTGTCCATGGTTTTGAGATGTCTCTGGTACCCAAACCGCTCAAGACATTGCTGTAGGTGAGCTTAGATT
AACTTGACTGACTTGGAGAAATGACTACACTTTTGCCTGTTTCCTCAGTTGGAAAATAGCCATATTAACACCTCTTTCATTGGCTTGCTGTCAGGGTACTGGGATGGGGGGAGGTGCATGGGTTGGGGTGGCCACCAGGTGGTGCTGTGCCACAGCGGGCAGCCCCTCTGGAAATGACTGGCATCATAAAATCTGTCTTCATACCCGAGGTAGTGTTTTTTGTTTTTTTAAGATCTCTACCTTTTAAAAGCGTGGCATACAGTGTGCT
TGAAACTCCGTCTCAGAACAAACAAACAAACAAACAACTAGGAAACAGCAGCCTCTCTGGAAGGCGGTTCCCGATCCCCGCTCTTTGCCTAACAGGAGCCTGTCCCTTCCCAGCGCCGTGGTGCCCTCTAGGGGCGAGGTGCAGCAGCACAGCGCTGACGGGCACAGGGCTAAGGGTCCACCCTGTGGGGCCCGGGCTGCCCCTCTCTGCCATGCTGCTGAGGTGCAAAATACCAAATTCGTGAGCCAAAGCTGGTCTTCCGTTAGGCTCCGGACTCACGA
ATAATAGACGGGCACCCTTTCTTCCTTATCAGTGAAAAGTCATAAGGCAGGATCTAGAGGGGCAGAAATGCTGTCCAGAGGTGCCAGTGCCCATGTCAGAATGCCAGATGCAGCTGAGGAGGTGGCACCATCTGGTGGCAGCTAGAGCCTGTGGGATCAGGATGCTGGAACAGGGAGGAAGACAGCCTGGGGGAGGCTGGCCCATGCCAGGAAGGCATCAGGGCAGGACAGCAGCCTGGCAAGAAGACGTGAGTGGCTCTGTACAGGGGGATCAAACTAGTACATTAA
GCCCGCGCTGCTTCCGATCCACGGCGCCGCTCAAGCGAAGGCTCAGGGGGTCCCCCGCCCGAGGCGGCCCCAGAGCCGCCCCTCTGGTCTCCATCCCGGAGCAGCGCCCTTCCACCCTCCTTGGGCGGCGCTGCCCCAGCGGCCGGGTGTTTTCACCGCCGACCGCGAGCTTCCTACCGTTCATCCATCCGCCGCAGGAAGGGGGCGCACGCGTCACTCGCTTCTCTCCAATCCGGCTACATCCCGGAGTTCGGTTTTCACTGGAAACGACACCACCGGGGGTTGATGGTCCCTAAGGTGTTCAGCCTGCGAAAGAGGGCTGTGGTTAAAAAGATAAAAATACACTAGTGC
CAAGCCTCCCTCAGGTGGACGTCACCATGCCAGGGCCACCCACTGTCCCCCATCCCCCACCTGCTCACCGAATGGCCATGATGACCCTCGGGATGGCCTGGAGGAGGGTCAGGAGGCCGAGGGGCAGCAGACGCGCTGCAGGAGCCGGTAGCTGGTCCTGGTAGGGGGCCTGGAGCTGCTGGAACTTGGACAACAGGCACTCATCACCGCAGATCCGCCAGCAGTTGTGCCAGCAGCATGCATCCAGCAGGGGTGCTAGGCAAAGAAAAGGTGGGTTGAGGACAGGGCGTGTTCTCCGGGACTCTGTGAGCCACGAGGAGGCTGCAACACCAGCCCCAGAGCCTCCGGGAAATGGGGACTTCCAGGACCCAGCCACAGCCCCGGGGTGGGGA
CAATTTAACACTGTTACAGTAATTTTTTTCTTGCTCTTTTTTAAACATGATTAAACTGTTAGAATAAATGAGGCCCCCGCTTGTCATAAGCCGACTGCGACAGGGAGGCTGTACCGGAATTGGCCATCGGAGGGCACTATAATGCAGCAAGAACTCTGCCAGCACGGCTGGGGTGAGAAGTTCACTGCTCACCTGGGGGCTCTCCAGGCTCTGTGGGGAGGCAGAGAGGGAAAGCCCGGCGCCCTGCTTCCTGGAACCCTGCAGGGACCCTGCATTCCCACCCAGGCCGACCGCTTAGCCTCTGACTT
TGCTTATTCTCTGCGCCCCTCCGTGCTCGCCTGGGACGCGGGCGGAATCCTGACGCAGGCTGTCAGCCGCGGTGACGGGTGACACCGGGTGAGCAGCCGTCCGCGCCGCCTTCCCTGCGCCGACGGGCAGCGCGGCGTTCGGCGCGCACTGCTGCCCCCTCGTGGCAGGAGCAAGCATCGCAGCAGCGCCGACACCACCGCCCACCTGCAGCCCGGGGAGCGTCACTTCTGGGTGTTTTTCAAAGGGAGCATTTTTACAGCTCCATTCAACTGCTGGGATTAGGAGATGTGGCTCCCAGGTTGATTACTAATGAATG
ACACATGCTGGGATCATGCCCCCTGGCTTGTCGTCTTTCCCTTCTCACCATCACCAGTGTTGTAAGGATTGTGCACAGAGTGTCAGCCACAGACTCCACCCAACTTGTCCTCTCTTTAAGGGTCAGGTGGGTGCCCTCTGGCTGCAGGCCATGTTGGTCAACCTGAACGCGGGGAAGGCTGTCAGGATAGCCAGTCCTTGAGACCCCTACCGACCCCATTCCACTCTCTATCCTATTCCTTTCCTCCTCCCCGCGTGTTTAACTTCCACCCACCAGACAGAATGTGTGTGTTGGGAAAAGGGGCCAAGCACAGCCAATAGATTGTGGGGGTTCTGAGCACCATTGAGTCCTGAATTCCACTTTTGCTGATGACTCCTGGGCCCACCTGAGTCAGCTGGATGCAGTGCTAACACTGACCACTAGAGAGAACCAACCCCACACATTGCTCTCCCCTTTCCCTGAACCTTGGGGCGGAGGCGGTGGGGCTCCCCCAGGTCCCTGGGGATGAATAACCCAGACTCAAGGTATTGCCCCAGCTCCTTGGACCTGAAGCAGAGATACAAACCAAGAAACAGAAATCCCGGGAACAGACACGGACCACAAGCG
ATAGCAGCAGGCATCAGCACACTCCGGCCGTTCCGGACGGTCAGGCCCGCCGCTACAGGGAGAAGTGCGGCGGATGGAGCCAGGGCTGCGGGTTGCGCGCGGGCTGGGAACCCGGTGGTGCCACCTTAAGAGTCGGGTCCGCGCAGCGGCTGCGGAGGCGCCCGGCACCTGCAGGGGGCGCTGCTGCCCCGTGGTTTCTCCCGCGCCGCCGCGTGCAGCGGGCCTGGCAGCTCCGGGGCCCCGGTCCCCGGAGGGGGTGGGGACGCTGGGGGAGGAAGGGAGCGAAGTGCAGCCGTTAGGTAACGAACCCGAACCCTCCCGGATTCAGAAGCGGCCTCAGTGAGGCGTTTGCTGGAGGGAGCTTTCCATCATTCGGCCGCGAGAGGAAACGTGGGGAGGCGCCCTCCCCTGCCCCCACCGCCTGCCTTCCTGCCTCCCTCCACCTCC
CCAGAAAGTCTCCACAGGTTCCCCCAGAGAGTACTGTCTGTTGATATTGGATCTGAACAGTGGACTAAGAGGTCAGGCCAAAGGTAGGTGAGGTCCTTCGGGAAAGGTTCTACCCCTACCCAGCCGTCCCAGGTGCAGGCCGCCGGCTGGCCGGCAGGGGGCCCCTGGGCACCTTCTCTGCATGGAACTCCCGGGGAATTGGCCCAGAAAACCATTCTGACAGCCGGGCAGGGACCAGGCAGGGACCGGGCAGGAGGTGGCCAGCAGGCGTCCCTGCTCTCACTAACTGCCAACCACAGGGGCCTGCAGCTGGCTGAGATTGCGAGGTCAAGAGTCACCCCCACCCCCACCCAGCCGAAACACGCTTCCTCCTGTGGGGGGACAGACATCCACAAGGAGAGGGCCCAG
CAGGGAGGGGAAGGCGGGCGGAATCTGAGCGGCAGGCGCAGCTGCTCCGGGCGGGCGGCCAAGGTTCCCTCCCTCGAGCACTGGCATTCCTGAGGGAGGGGCCGAGCGCAGCTGCCCGCCTGGCCGGAGGCTCGCTTGCGCCCTCTGGTGTCCAAGTACGAGAGGCCACGTGGACTTGCGCACCAGCAGCCGGTCTGTTCTAGGCCACTGTCTGCAGCTCAGGTGGACCTGGGTGGAGCTAGGTCTACCCCCTACCTTTCTTGGGCTCCCTTTTCTTATCCGGGTTCACGAACTCAGCTTCC
CCACAGCACAACCGGTCCCTTCCATGCCCTGGGATGCCTCACCACACCCAGGTCTCTTCCTTTGCTCTGAGGTCCCTTCAAGGCCTCCCCAATCCAGGCCAAAGCCCCATGTGCCTTGTCCAGGAACTGCCTGGGCCATGCGAGGGGCCAGCAGAGGGCGCCACCACCACCTGACGGCTGGGGACCCACCCAGCCCCTCTCCCCTCTCTGCTCCAGACTCACTTGCCATTGCCAGGAGATGGCCCCAACAAGCACCCCGCTTTTGCAGCAGAGGAGCTGAGTTGGCAGACCGGGCCCCCCTGAACCGCACCCCATCCCA
ACATCTGAAGACAAAACAAGGCTATGTCTACCATTTCCCTGGACTTTTTGCCACACAACATAGTGTACAGTTTCAAGGCCTACCAGGCATGTGACCACAGGGAGTGGGGTGCACTGTGGAAACTGGAGCATTTCAGCCCTGTCGAAAGGGGGCGCCATCACCTAGCTCCAGCCGATGGTTCCCACATATGAATACTGTTCCAGGGTTGCCAGATGGTATTACTTTTCAGGAGATGCCAGGAATCCCAATTTTCAGGTGGATTTCCTTTTTTT
GACACACATGCCCAGCGGCCGGGGCGCGGCGGGCGGGTCCCTCCCTCTGTTCGCTCGCCTCCGCCTCGCCCCCTCCTTTCCCCGCCTCCTTCTGTCGCGCGCGCTCGTGCGCCTCCCTCTGCCCGGGCTCGCTCGCCGAGGACGCCCAGAGCCTGAGACCCCCGGCGGGCTCGCGACGCACTCACTCCCACGCGCGCCGAGCAGCTGAAGGAGGAGGCGGAGGGATGGCTGGCGCGGCTGGCCCGGGTGCCCTGGTGGTGGCCTGCTCAGTCGCAGCCGCCGCTGCGTCAAGCTGGGCCCGACTGCCTTCCTCAGCCTCACCGCCTCCTCCCTCCCCTGGCCGCTGTCGCTCGGGCTCCCGGTTGTGCTCGTCCCGGCCCCGGCTCCCCAACGCGCTCGACAGCGCCCTGCTCTGCTCAGCTCCAGGGACCTGGCGCGGGTAGGGGACGGAGAGCGATCCTGACCCACACCGCCAGGGGGATTCCGCCTCGGGAAAGGATTGCTGGGCCCAGGGCGAGTGACAGAGAGAGTGACAGCCCTGACACGGCTACACCAGGAATATCGCTAATAGTAAAAATCTCTGGTACTCATGGAGATTGTTT
CATTCACTCTTTAATCCTTCTTTAATCCTAACCTCCCTTTGAGGTGGATATTGATGTAGCTGGGGTCAGAGGGCCAGCTCCTCTGAGCCCTGAAACGGGGAGAGGATGCTGTGAGATCCACCTGCCACCTTGCTGCCACCTTGCTGTGGGGCCTGGGGCAAGCAAGGCACTGCACCTCTCTGCGTCTCCTCACCTGTCTCAGACGATAGAGGGCAGGCTTCTGGGTGCTGTGAGAACTGTGTGCTGAGCATCCGCAGAGACTCTCGTCCTTTCCAGTCATCTCCCAAGGCCGCCTTCCCAGCGGGCTCCGCCTGCCTCCCTGCTGACTCCTGCCCGTGTCTCTTGTTTCAAGCTTGCGCGATCTCTGGCCTCTTCAACTGCATCACCATCCACCCTCTGAACATTGCGGCCGGCGTGTGGATGATGTGAGTAATGCATGGCCGTCCCACCCCGGGGGTCTTGCTGGTCGGGAATCTGCTG
GAGAGGTGAGAAAGAGCCCCTGCATCTGGCCTTTGGCACGGTATCTGCTGAGCTCTCAGAATAAGCTTGCTTGCAGCAGAGCTGCCCCTCAACCACCCCCGAGAGAAGACAACTGGAGGGACACGCGTTGCTGCATGGTGCCACCTTGTGGCCAGAGCCCTTGGAAGCAGGCACGAGTGTTCATGGCTTGTGTCTGGCTGGACACCTCCCTCCTCTGATTCTCTGATGGCCAAACAAACACACAATACTGTAGCAAAGTGGATCCTTTGGGAAAACCCCTCCTCAGTCTTGGCATTTGTAA
ATGCGCGCAGTGCGAGTGTGCCAGGCCGGGAGATTCAGTCCCATCCAGGCGGGCCGGGCCGGGCTGGGGGCAGGGCTTTCTGCTGCCCCGCCCATTCGTCGCCCCGCCCCTCGGACCGCCCCAGCGGGCTGCAGCGCAGCGGGCGTCCGGCAGAGGGCGCTGCGGGCCCGGTGCCACCGTGCGGCCGAGGGGGCGTGCTCGGCGGCGGGCAGGCAGCGGCCCGGCCAGCTATGCGGGGTCCTGCGGCCGCGGCTGGCGGCACTTCCTGGAGCGGCGGCGGCAGCGGCTTCCCGGGCACCTGGGCGTGGGGA
GTGCATGTATATTTATTTAACTTTTAAAAAAAGTCCTGCTAGAAATTCTTGTTCTTCTTGCTTCGAGGATAAAAATCTAAACTCTTTAGCACCACCTGCAGGGCCCTCCATGACCTGGCTTCTGCGCCAGCCTCCAGCCGCACTATCCTTTCCTGAGTCCTCCAGGCTTCCCCACGTGTTCTCCTGGGGCTCGCAAACTATCTCAGCACACTCAACTCATGTGTGACTTCTTGCCACTGTGTGCACACAGGGGTCACACAGCGTTTATCGCAT
ACATGACCAACTTGAGCTGCAGCACTTCCTCCGAGACTGCCACGAGGTAGGAACTCCAGGTGTGCTGGGGACGGAGACATCCCCTTTAGTCGGGAGGGAAGTGCTTCTCGGCCGAGGTGGGGGTGGGGACGCCCCGTCTAAGTGGGTCGCGGAGCGATGCTCGCTCTAAGCCGCCAGGGGGCGCGCGGAGCCGGGTCTCAGTGCGCATGCTCCGCAAGTCCCTGCCCGCCCACGCCGACTCCGGGAAACGAAGGAGGGGCCCCGGGCGCCCCTGGCAACCGCGCGTGTCCGCGCCTACGGGTCCCGCGGGGACGCGCG
TCCAACTGCCCCATTTTGCGGAGAAAGAAACTGAGGCCCAGAGAGCCCAAGGACGCATCACAGATGAAAACAGCATCTGGAAGCCGACTCCTTACAGAAGCCTGAGCCCACGCAGGACCTGCTTTTATGCTGCCCCCTTGTGGTCAGAGGAGGGACTGCCACCCAGAGGCGCCCCCTGCCTTGAGTCCACTGAAATATTTGGTCTCCTTTTCTCCTTCTGAGGTCAGCTCGCCTCAACCCTACCCCAGGGTCTTACTCCCTCCTTGTTTGTAGGTCCGGAGGATCCTCAAGGGCAAAGGGCACCCGAGTGTCCCCACCAAAGGCTGGCCCCCTTGAGCAGAGATACGT
TAATACGCTAGCAGGGGCATGGGGCATGAAGAACAGAAGAAGAGAGGAAGTGTTTCCGAGCCTCCGGAAAAGAAATCAGAGCCAAGCACAGCTTCCCGGGTCACAGAACCAATTCATTCACCAGGCGGCACCACTGCCGTCATTTCAGCTTCTGGCCACTGGGAGGCGCTGCTCAAAAGGGTTTGCCCTGAGACTCCGAGAAGAAGCTGCGGGAAGGACAGCAGGGGTCCCGGGGTTTTAGCCTCTGGCCCAGGAGTTGTATGTCCATAACCAAAGGGAGCACAGTCTGCACCCAGCTCTCATCCCATCGGAGCTGCTGCGACTCCCGCAG
CTTAAGGACGGCAGAAGGGTCCAGAGAGTCCGAGGCCCGGGCCCAGGGAGCGGGTCGGGAACAGAGGCACGACATCGGCGGGAGGTCGGAGGCGGGCAGTGGAACCCTTCTTGGGAAGCTCGGTTACAGGGGCCAACAGAGCGAGGAGCTGCCGCCCCCTGGTGGTAGTTGTGGGAGGCACCAAGGTGGCAGGCAGGTGACCAAACCCCTAATTTAACCGTGCACAGGACCAGGAACCAGAAGAGGACCCACCCTCCTAGCCCTGCTGGGGTGCCGCCACGGACACAGGTTGCTCCATGCCTTCCCGAATGAGGAAGGTCCACAGCTTTGG
ATCTGCAGAGGAAAAAGACTAGAACATATATCCAACATTCTAAGTTTTAGGGACCTGGCTGAGGGACCGCTTTCTGTATTTTTGCCTGAATCTGAGCACAGCAAGGGGGCACCAGCTGTAAGCTCTGGGAACACACTGCTCCGGAGTCTGCAGTACCACAGACAGACACTAGGCGAAGCTCCAGTACCATGACTTGCTATAGCACCCAAGACGCCACAGTATTGCAGGGGAACTTCTGATTAGAAACCCTGCAAACCTCTTCAAGTAGAATTCACACACAAGCCTAAAG
CCAGAGGTCCCCGAGGAACAGATTCAGGCCTGGGAACGGGCCCACGGCAGGGCTTTCCTGGAAATGCCTGGCAGAGTGGGCAGGGGACGTCATTGTGACCCCGTATTGCCGGGGACACCAGGCTCAGAGGGGCTGACTGACCAGCCAAGGCCGCACAACAGAGCTGCTGGGAGCGGGTCCCTGCCAGGCCGTGGGACACAGGGACCCCGGCTCTCGCTGCCTCTGCCCCAGCCCCAGTTCAGGACCCACTGTGGCTGTCACTGAGCTCCAGCCTCAGAGCCGCCCACCAAGCCCGACCTCACGCAGGGCCCACTGTGCCCACCAGAGGGCGCCAGAAGCCGGCGGTCCCGACACCGCGGTTCAAACGCAGGGACCGTCCGGTGGGGGCTGCTGCAACCCCCCCCCCGGCGTGTCCAGGCCCCTCCTCGAGGGTCCCCAGGGTCGGGGCCTGGTCGGGGAGAGAACCAGGTGTGGTGGAGCTGGGGAGTCCGGCGCTGGGCAG
ACTGGCCCAGCATTAGCAGGTTATTGCTGCAAATTACTTGGTATCTGCTTTCTTTCACATAAAAAGGAAATTACGCGATTACCAAAAAAGGGTGGACGGAGGCGATAGGAGGGGCAAGCATGCCCTCTGCTGGCCACTGGGCCGCACGGCAAGGCTGAAGTGCGGCGGGGGAGGGAGGCGGCAGCAGGGCTGCCTGGCAGCTTTCAGAAGCCCCTGTCCCTGGTGCATAAGTCCACAGGGCAGTCGTCCCCAGCTGGACACTGGGACACTGCCGTCTCCTTGAAGAGGAGAGGTGGAGCTGGAACTAAGCTT
GTTTTCTCCAGCAGTTTTGGTTGTTGCCACAGCCAGAGAGAACCCCACTGTGCCTTGTGAATGAAGTCCTGGAACTGTTGGCAGGACTCTGGTCACAGCAGCCCCTCTTCTGGGATCCGGTCTCTTCCTGTGGTGTGTGAGCGGAGCCCACTAGGTGGCAGGCCTGGGCCACTTGTTGGCTGGAAGAACAGGCGTGCTGGGAGAAGGCCTTGGGCAGGGTGGGGAGAAGGCCCCTTCCCCCGATGTCATCCTCTGAGGGCCTGTAACCTGGTAGCTTTGAGACTGATTAAATCTAGCTGAGGAG
CAGAAGCCATGACATGCAGGTACGCATCCAAGGGCCAGGAGGTACCCACAGTTTCTATAAGGGAGCAGCTCCATAAAATGGAGCTAAGAGGCTCACACGAGGCCCGCTGGCTGCGCCACCCAAACCCCCCACGCCCCAGGGGGAACCTGAGATCTGCCAGGACCAGCCAGAGCACCTGAGAGAGATGTGCCCGTGCACAGCGCCACCAGCTGGCTCAGGGAGGCGTTTCCTGCCCAAACACCCACTTTCTATTCCCCTCTTCCACTTTCTCCTCCCACACCCCTTCTCTCCTCTCCACTTCTTTGTCCTGGATCTATGTTATTTTTCTGAGCATCCAATACACAGCAAATATGGTT
GCGGGAGCACGGCGGGCCGAGGGAGGCCCGAGAAAACCCCAAGAGGTGCGGGCCGGAATGCGGGAATGCGCCCTTACCGCCCTGCTCTGGGGCTGCCCGCCTCCCCCGGCACGGCCAGACACGGCCTGGCCCAGGTCCTACCGCCCCCTGGCGGCCCGGGCGCAAAATGTGGCGCGCTTACCGAGTTCACACCCTCTCGTTTCCAGGCTTCCTCGTCAACATTTATTGGTGCCAACGATGTGCCCTGCGCTGGGCACTGGCTAGACAGTGGTGATAAGAGGCTGTTCCTACCCTGGGAA
TCCTCTCCCCTCCCCTTGCTGTCCTCCCGTCCCTTTCCCTACCCTCCCCTCCCCTCCCCTCCGCCCCCCTCCCCTTCCGGAGCCCGGCCCCGCGCGCCGCCATGCCTGGTGCCGCACCGCCCCCTGGTGCCCACGTCAAGCATGGCGCGGAGCGACTGCACTGTGCCCGGGCTGCACTGGGGGCGAGAGGCCAGGGAGCCCCTACGGCCTCCAGAGGCCGGGCGTTGGGGGGGCCGCAGAACGTCGGGGACTCCCTTGGGACCCACGCTCAGCTCCGCCCTGCCCGCACTCGGCTGGGTCCTTGGGGCCCCT
TTTGTGTGCATATGCCCGTGTGTATCCGTATGTGCGTGTTTGTGTGTGCATGTGCATGTGTGCATGCTTGTGCATCCGTGTGTGCATGTGCACGTGTCCATGCACATGTGGGTGGGTGTGCGTATATCTGTGTGCATGTGCATGTGTATCTGTATGTGTGTGCCCAAGTGCATGTATGTATGTGCGTGCGCATGCGCACTGTATGCATACACAGCCTCTCAGCTTCAATCCTCACACCCATGCTGGAAGAAGGCGCAGTTCCGCCGGCAGCCACGCGGGGGCGCCGGCGGCCACAGACTCACCCGAAGAAGCCCCGGAGGAAAGCCACGTAGATGAGCGGAGCGAAGAAGCTGAAGTACAGGAAGGTTGTGGCATCTACACAGCTGCGGAGAAGGCGGGTCAGCGCGGGGCCTCCTAGCCCCATGCTGACTCCA
TGCCAGCCTTGGCCTTGGGTGAGGCCTGTCCCGGCCTGTCCTGCTGTGGCCTGGGGCAGGGCTGGGGGTGCCTCCAGTCCCTGCTCTGGGTCACCGAGTGCTCCATGCAGACCTGGACAGGAAGGCCTGGCCTGCTGCTGTGCTGGGCCTCTCTTCTCCTGCCACCAGAGGTAGCTGTGCTGCTAGCACTGACACTCCCAGGGTAGCTCTGGGCCATAGGCAGGCCCAGGCCCAGGCCTAGGGATCATAGCCCCATAGGGTGCCACTGCTCCATGGTCCCTGGTGGGCAGGAAGAGCACTGGGCCTTGC
ATATAGTCTTGCTGTCTAATATTCCACATAACCAAGCCGCAGGGCCTGTCCTCAGGGCCCCTGTCTGCAGAGCTAGCTCTGGCAGCTCCCTTCACGGATCAGGCTCTGCCAAGTCCTGCCAGCACCTGTGTGCCCTGAGCCCTCTGGTGGCCATGGCTCCCGAGCTACTGCAGCTACCACTGGTGCAGAGGGAGGCTTGGGCATCACACGTGTCCTTGGAGCTTGGACATGTCTCTCTCTCAGGAGATTTTATTTGCTCAGTGCCCAGTTGCAGATTCCTTTCTTGCCTATAA
TATTTGGTTGAATTAGTAGCCAATTTCTGAAAATCAGGGCATTTCACATAGCAATGCTGGTTGTGTAAAAGGCCAAAGGTCTGGCAATATGGGCTTCCATCTGGGCGGGCAGCAGCCTGCACTGAGGCTGGGGGGAGGCTGCCCCCTGCAGGTGGTGCATGCATTTGCCTATCGGCCCACTCTGCCTGGCCCACCTCCAAAAATGCTAACTCTCAGATTTCTGATTTATTTTACTGGGTGGAGCTTTTCTGAATTGTGAAACATGAAGGAAGAAGGGGAGGTTT
CCCATTTTAGTTGAGAAAACAGTCTCCAAGAGTGGAAGTGACTTGCTCAAGGTCATACAGATAGTCAGGCCTGGCTCTGAGCCTGAGGACTCCCAGTCCCCGACTCTGCTGCAAGCTCCATGGCATTGCCAACATTGACCACCAGGTGGCAATCTCCCCCAACTCCCTGCAGGCCACAAGCACCCTGGAATTTTAAGCAGTAATGCCTATGGTTGGTGGCAGAACAGCAGTCTCTGCCTGGATTTTCAAAACTGCCCTGAGGCAGTTTTATAACTCTTTTGTCCCA
GGACACCGGGAAAGGGGCGGGGCGGACACCGGGAAGGGGCGGGGCGAACGGGCCAAGCTGGCTCTGAGTCGCAGGCCTTGCTGGCGTCGCCCCTGCTGCCGGCCGGGAATGATGATGCGTTGAAGCGAGGCTCTTCCAGGAGGGGGCGCTCCTGCCTTGGTCGGGTTCTCCTGGGCCACCACCACTAAGGGGCACCCTGGTTCCCAGGAGGACCAAGGGGAGCCTTGGGTGCAGAATGGAACTCGGACTGAAGCGTTCCTCTCCCAGCGCGGGGCTCCGTCTTCTCTTCACCATGCTCACGCTGTAGTTAGAAGGAAATTTCT
AAGTAGTTTCTGACATATTTCCCTAAGGGCAGAGGAAATGACTGGGCAAAGCACTTGCTTCCAGGCTCACCGCTGGACAGACAGGAAGGTGGGTTTCAGTGCAGTCTCTGAATAGTGTGCACAGCAGCGCCACCTCTGGCTCCTGTCCGCCCCCTTCTGGCCAAAATGTACATGCCACAGCCTTAGAACTATATCAAAAGAAGGGAAAAAAAAGCCTTGAGCTAACAGGTCTCCAAACTTCTTATATTTGCTCTGTTCCCCTTCACT
TCCTGTTCTGTGTTTGGAGCCAGCAGAGCAGGGAGGATTCCTCTTTCTCAAAGGAAAAAAGCCCCAGGACGGAGCTTCCTTATCCTGGCTGGTCTCACGTCCATCCCTGAGCTGACCGTCTGGGACAGGGCGGTGTCATGCTCTGATTGGCCAGCAGAGGGGGCACGGCCAACCCCGTCCACATCTACTGGGCAGGGCAGTTGCCGGCTGCTGGGTTCCTCCAACTCCCAGGCCGCCCCAACACACACCATTCTGTCGCTGTGATGCCAACTTCGAGTTTATTTTCTCTGCCGGGACTCCCAGGGAG
CCTTCGGGGCGCCGAGGCCCAGGTTTCGTCTCCCTCTGCTGCAGCAATGCCGTCGACTCAAAGGGGCTCGGGGCTGGGGAACTGGTTCTGGCAAACAGCACAACCTCGCCCGAATCCTGGTCCGCAGTAACTCGATCTTTCCCTTAGGCGGCGCTTCGGAGGGAAGGCGCCTAGTTCAGCGCGAGGCATCACGGGATTTGTAGTCTCCGTGGGCATATACCCACCGCGCTTGCGCACCGGTGAGGCGCGCACCGCCCCGCTCCACGCCCCTATCAGGATTCGGGTCCTCGTGAGGAGCAGTCCAGGCGACAGCGTTCCAACCTAATACGCCTCTCTCGC
GTGTATGTTCTGAATCACATGGAAATAAATGCATCGAACATTAAGAAGGAAAGAGTGTCTAGCGTTAGCTACCTTGGTGTGCTGGGCTCAATGTGCATTTTGGAAGTTGCCCTGCCACCTTGTGGGCAGGAGGGACTGGATGAGTAGGGAGTCGGAGTGAGCATGAAGGTGACCAGAAAGTCCATTCCTTAGAAAGTGAGGAGGTGGCAGCCAGGGTCCAGGCCTGGGCCCTGCCTGCCCCCTCCTCACACACCAGCCTCCCGTCTGT
GTGCAGAGACCACGTCTTGCACATCGATCCCCCTCAGGGCTCTCACTCCATGGCCTGGGAGAATGAATCCCTTCCCCAGCCACCCTTCTCTGGCTCGCCATCCTCTTTCTGGTGCTAGCAGACAGCAGCATCTAGTGGACAAGCTCTGGAACTGCATTCTGGCCAAGGGTCACTCGCCAAGCTGCTGTGCAGTCATTTAAATGAGGCTTTTTAAAAATGCTTTAGACAAGGGTGGAGGGGTCAGGAGGAACGGAGGTGGGGTGAAATGCAT
GGAGGCGGGTGCGGGGCGGCAGGACTGGGCTCCCGACCGTGGGACGAACAACGCGGACAGAGCCCGGGAGGCCACGAGCTAGAAGCGCATCCGAGAGCGCGGGTGAACGGCTGCTGCTGGAAACCCGTGGACGGTGTGACGCATGCTCTGTGCAGACGTCTGGGGGCGGGAGGAGGACGGGCCAGCAGGGGGCGCCCAGGGGCCAGCGGGAACCTCAGCACCGCCCCTCAGTCCTTCAAGGTCTATTTCTTGGGAATAAAGACATTTCCATTAATACAGGGTCATAAACGTGGTAAATATAATTGTTGTCTCCGCATCTATTTTTAGGCC
ATGGAGGTGGGAAGGGGGCAGGAGCCAGTGGGAGGCGCCTAGATGGCCAAAAATGGGTTTTGAAACAGGAGGGTTTGAGTCCAAGTTGGGGATTCTCAGTCTAAGCATGTGTTCTCTGACTCTCTGCTCCATCTGGGCCATCCTGTGCTGCCCTCTGCCTGCGGCTTTGCTCCCAGTCACCTTCTCCATAGTCACTTCCAGGTTGGATGGTGACAGCTCACCTGGGCTGGGTTTTCCTGTGGGTCAGGAAGGAGACTTCCCCCAGTACCCTCCCCCACCCCAGCCCCGCCTTCACTGTTGTCACTCCCTTGCTC
CCCCCACGCCAGGCCATGACCCCCATATGGCTCACTGCGCAAGCTCACACCCAGTCCCAGGAAGCGAGCCCCACGTCGCCCCAGCTCTGCATTCACAGCCGCCAAGCGGTCCCGGAAGCCGAATGCCGGATAGGTCAAAGACAGCGCCGCTGCTCCGGCACTGCCGCCAGAGGGCGCGGAGTCGCCGTGTTGGCCTGCACCTCCCTTGTCACGTCAGCCGAACGGCTACGGCAATGGAGGATTTTGCCGTATGCGACGACAGGATGACTGCTTCCCCTGAAGCTTCACCAAACACGGAGAGGCTTTCCTGTCCCTGGGAGACGCGGTGATGTGACGCAGCGGTTGCAGCGAAGGTTTCTTGTAAAAGATGGCCGCTGCGGAGTTGCTAGGTGTCTCCTGGCAGGCGGCGGCCGCACCACAAGATGGCGGCCCGCCCCAGGGTCCCACACGCGGGGCTGCGGAGGCGGCGGCCCCGAGGGTCCCCGCCCCTTGCTGGCCCTGTCCCCGCGTGCGGGGCTGCGACCTGCCTTTGTGTGCGGGTGGAAGTGCGGGCCGCCTTGGGGCCGAGTTGCAACTTCGCGACACTCCACTGGAGTGCGATGAGACGATGAGATGTTACCTCCTAACACTTCGGGAGGTGGGCAGCATGGCAATTCCTAGTA
ACCGCCCCAGGCCTCTTTCGGCACTGCCCTCAACCACATGGGCCTCACTGTTCTTCCGGCGTACCCAGACTTTCCCCATCTCAGCGCCTTCCCACCGGTCCTGTGTTTCCATGGCCTTTCCCCGGGTAGGGGCCTTTCTTTTCCTAGCTTCGCTCAGTTCCCTGCTACATTGTCGCCTCCTCGCAGAAGCCGTCTCTGGCCGTTCCGTATCGCTAGCGCCCTCTATCATTCGCTAGCAGCTCACCCGGCTCTGTTTTTCTTCATTGCACTTCTCGTTATGTGCCGTTCTCTTATAAATGTTTTTGTCTTTATCCCTCCCATAGAAGACACCTCCATGAAAGGCCAGGGCTTTCCGAGGTTCTTTTCCTCTGTGGTTCCTAGAAGAGGGCCTGGCACATAGCCGGCCTTGGCTAGCTTTTTGCGTAAATGTGAAGGGATCCACCTTCCTCCCTTATAAGAGGTAGCAGTACCTCCTGTTACCAGCAGAGGGCACCACCGTACAGCACTTGGGGGCCGCAGGGGATCCTGCTGGGATGGGAGGTATTTAAAAAGCCCACAGGCCTCTCCTCCCATAATGTGGGCGCTCCCACAGCTGGGACCGGAAGCAGGAGGGCCCCCTGCGCTAATCTGCCCTGGCAGCAGCGAGCTGGCACGCCCTGGGTGCATCATCCGGTGTGCTCTGGTGCCCAAGGTCGGAATACCCTCACTGGTGGCTTGGACACACCCCTG
CTACATTCTTATTTAGATTTTAGGTTATTATTGCTTTGAAATAAAGAACATTCAATTCCTGAGAGAAAACCCCTCCCCAGCCTCCTGTGCACCTGCTCCAGGGCTGGATCCTGTGCTGGGTGCGCCCTGAGCGCCCCCTGCAGCTCAGCTCCTGCCCTGCAGGAAAGTTCCTGTCTGGGCTCATAGAGAATTCTCCTCCCAGCGTCTCAAGCACAGTATGAAGTGGCCTTGCCCTGACTCAGAATGCTCTTTCAATGGCAGCAATTGCTTCTCCCAC
GTTGAGTATGACAATGGCTCTCAAAATTCCTAAATAATTCCAGCAGCAACTCTTCTTGCCAGTCACTGGGCACAGCCCCAGGCCCAGCCCCAGCCCAGGACTCTGACCCCCGACCCACAGGCTCCTGTACTTGCCCACATGGCCACCAGGGGGCAGGGCAGCCTTGTGGTCCCATCGGGGACGAGGCGCCAGGGTGGCCTCACCTTGTGGGGGTCAGGCGACGTGAAGCTGTTGCACTCCAGGAAGAAAGGGGACTCGGGGAGCAGCTCGTACAGGAATACACGGGTGTCGCCCTGCGGGGAAGAAGGCAGGCTGGGAACCCTCCGGCAACACTGGCCTTCCCCCC
ACACACATAGTCCATTTCTCTGATTTTTTTCCCACTAAGTGCTCAAATGTCCACCTGCCCTAATGAATTGTGTAAGAGTCCCAGGGTTTACGCTGTTCAAAGCTAGGGCGTCAGTCCAGCTCCCAGCACCAGGGGGAGCCAGCACAGCAGAGGCTGCTCAGTCCTGTCCTGATACCGCTTCCCCCTTTCAGTCTATGTTGTACTGACTGTGCCTGTAACCGACAGCCAGGTGACTCTTGTCCACAGCTGCTGGTTTGCCTCATTCCTCCAGGATCCCGGGAAGCTGGGATGGCTCATGTT
ACTCTCAGTGGCAAGACCGTACTCCAGACCACAAAACTCAGGGGTGGGGTGAAGGGGGCTGTTCATCAGTAGTGTAAATGTCCCCAGGTGATTTTAATGAGCAGCCAGGTTTGAGAACCAGCGTCCTAATGGGAGCAACCTCATATCCAGGTGTTGTGCCTCCTGAGCCTGGGAAACAACTCTGGCAAAAACCTTGCGTCTGAATAACTTTGTGTTCTCTGTCTCCATCTGGTGGTCATTCCGCTACATTGCTATTATTTACCTGTGCAACTTGGGCTCTTGTACTTTTAAGAAAGTTTGCCAAAAGAATCAAAAA
TTGGGAATGGAGGGCTAAAGGAAAGAGCCTGGCCACTCATTTGGGAGGGGAAAAATAGTTGCTAACACAGACGGAGGGAGAGACATCCCTATCCCATTGAAGGTGGCTGTCCTGTGGGAAGCCTGCAATTGCTGACTGTGACCACTAGATGGAAGCATGGAGAACAGTGCCGGTTACAGTCTGGGTGGAATTTGACCTGTGCTCCCCAAGCAGGAGCTGTGCCTGGGCTTCCATGGATGCTCCAGAGAAAAAGCCCCAAGCTGGCCTGGCCTCGCAGCGTGTGGGCTGCTGCATGGAACAGGAGTAGTCAGTTGGTCCTATGTTCCCAGCTCAGGGACTGGCCTCAAGATTCACTGGGCTGAATGCTGGGGTTCCATTACCCTTTTGGATTTCATGGCTCCTGGCTTCCCTCTGCTCACTGTCGCCACCACTGGGCTCAGTCCATCCATGGGGAACATCTATTAGTGGAGAAGGGCCAAGTAATTTATTTTTTTGGATATGTGTGTCCACACTGCTTGGAAACAAAATTGTAGCTTCCTGTACTGGCCAGAT
GAGCTGGGTGCAGACTGTGCTCCCTTTGGTTATGGACACATAACTCCTGGGCCAGAGGCTAAAACCCCAGGGCCCCTGCTGTCCTTCCCGCAGCTTCTTCTTGGAGTCTCAGGGCAAACCCTTTCAAGCAGCGCCTCCCAGTGGCCAGAAGCTGAAATGACGGCAGTGGTGCCACCTGGTGAATGACCCGGGAAGCTGTGGTTGGCCCTGATTTCTTCTTTGGAGTCTCAGAAATGCTTCCTGTCTTCTTCTGTTCTTCACGCCCCATGTCCCTGCTAGCGTATTACTGTTCTGTGACTTCCCTGTGAC
CTGGGGGCCCTAGGGAAGTTTCCGGAGCCCACAAGTGTCAGTGATTAACACTGGCCTTCCCCTCGCTCGCAGCAACGCCACCACGCCCTCCCTCCACGCGCCATCGCAGAGATGAGGAGTGGCCTCGACCTGCCTGTGACTCGTCTTGGGCCAGTAGGGGACGCCCTGGCCTCACCAGACGAGCGCAGCCATGGGCGACCGCCTCAGCCACTCCCAGATCTTGCCCTGTCGTTTACCTTAGATCAACCCTAAGAATATCCAAGATCGTGGTCATTATTTTTCAAAATTA
TTCTCTCCTGAGCCCTGCCAGACACTCTAAGCCACGCACGTTTTCAGAAGTGCTGAGAACTGAAATTGATTGGATTCAGGCCATAATGGGCTAGGGCAGAGGAGCCAGGTGGCTCCCAAGCTGGTCTCTGCTGCCACCATCAGGACGCACAGAGCCCACCACTCTTGCCAGAAGCCTCCACGCCTGGCGCTGAATTGGTCGGCGCTCACCATTGTCAGCGGTCTGAGTTTTCATGAGCGTGTCAGTTTTGTGGCTCTGTCAGGGTCCTTTGCCTGTTTGTCACATGTGATGTCCATTT
GGGACCACTGAGAGCTCCACACCCCCCACCCATCACCAAGAACACTCTTGTATTCCTTATCAACAAAGGCCAAGTAAAAATCCCACTGTCATCACTGCAGCTGCCTCTCACCTGCCAGCATCACCTACTGGCCAGGAGGTCAAAACTGCATGTCCTGTCGCAGCAACTGTTGATATCATTGCACAGCACTCAGACAGCTCTTACCTGCAGGCATCACCTGCTGGCCTGTAGGGTGAACTGCACAACCCAATATAATTCCTGCTGACAAGTACACAGCTCTAAGGAATGAGGTAAGTTTCCCCCAAAAGACCTCCAACTTTGCATCTCTATAG
AGGAAGGACCCGGCGCGAGCGGCCTGTCGGCGGAGCTGGGGCGTCTGAGCGCGGGCTCGGTGGGTCCGCGCGGCGCGGAGCTAGGCATCGGGGCGGGCGTGGGCTCCTCCGCGGGCCGCTCGTTGCTCTCTGGCGCCCTCTGCTGGCCGCTCGCGCCCACCGCGGACACGCCGGGCCCTGGCCTGCGCTGAGCTCGCCTGCCCTGGCCCAAGCAGTCGCTGTCCCCTGCCTGCGGCCATGCCCGCTCTGGCCAGGCCCTGCACCTCCTCCCCGCCCCAACCAGGTTGCACCCCGATGGTCTCCCTGCCCAAGGAGGAGAGAAGGGAC
CCGACTCACCTTGCTACCCCTGCCGCGGCCCCAGTCCCTGCTAGAGCCCTGGCCCGCGCCTCTCTCCTGCGGGCGCGGTCCCTCTCCGCCTCCCTAACCTTCCTCCCCTCCCTCCCGGGCGCGGGTGGTATGAGGCGCCGCGCGGCGGGAGCCACTATAAGCGGCCAGAGGCGGAGCGACCCCTGGTGCCCAGAGTGGGAAGTGCGGGGGCGGGGCAGGCAGCGGCCCCCACCCACGTCCTCCCCGCCTCCCCTCCACTCCCCCACTGCCCCTAGGTTCCTTCCCGGCTCTGAGCGGGTTCTTCAGGGTTTCGCGGCCCCCGCTGTATCTTTACTTTTACCCTTTACC
GGAGGGTTCTAGGCGTGGGGCAGGCATGAGCACTGTGCTTATAACCAAGCAAAACACTCCCTCTGTGCCAACATAGGTGTGGCAGGTCACGCTGGGGTCTGTTTGCCCTGTCTGCCCGCTGCAGCCTCCTCGGGGGAGGGCCAGGGCTGTCTGTCCATCCTGTGACCCCAGGGTCTATGCGCACATATGTGTGTCTGTGCTGCTCTGTGTGTGTGTGTGTGTGTGTGTGTGTGTGTGTGTGTGTGTGTGTGTACACGGTGCATCTGAATTGTCCTGAGTGCTGTCTCGGGTATCCTTGAGCTGTGTGTGCGTGTGTCCCCCTAGCGGTATGTCAGTATTTTTCCCTGTGGGAGCCGCACACCTGAGGGCCAGGTGAGTCTGGGGCTGGTCCTGTGCCTGCGCATCTGTGTGCTGGCGGTGTCTGCATAGTACTCTGCGGGTACATGTATCTGTGCACCCCAGAAATGGGCAGTCACCCACGGGACCTCTCTACAGTGAC
CATGTCAACAATTAGTTAGTAGGTTCCACATTAACATTTCAGGCTTCTGAAATACAAGAAGAGTTGGCCACACCGGGCCCTCATTTCCCAAAGGCAGTAATCCCTGGAAGCTGAGCAGCAGCTGCCCCCTTCAGGCAGGGCATGGGATCTCCAATCTGCCACAGTCTCGGTCCACTAGCTTGACTTACCTATATTTGCTGAGCCCTGAAGGCACTTGGTTTTCTGACCCTGCTCCACACCATGCATTTGTGTGTGTGTGTGTATGTGCACATA
GCTGGGAAAGCGAGTGTGAGGGAAGCTGAGGAATGGGTCCAGGCGCGGGGCATGTAAACTCGCCTAGTATTTCCTGATCCCTGTCTAGTGAGACTTTAGGCGACGTCGAGAAGGCGCTTGTATTCCAAGGGGCTGGCTCCCTCTTGTGGCGGCTGCCGCTCATCACCAAATGCTGTGACCAGGTAGCCCTGCCAAGCGGTGGTGGCAATCTGGCTGCACATTGGAATCGCCTAGGAGCTTTTAAAACGTTCGCATTGCCCAGGCCCATGAAAGCCAAATACCTGGGATGAT
CCCGGCAGACCCAGAGAAGGAGCGAGCTAGCGCGCCCGGCGCGGCCTGGCCTACCGGGTCCCAGAGCGCGAGTTGCCGCTCACTCATCCTGCTGAAGCCGGTGCTGAGCAGCTTCCCGTCTGCGGTGAAGACAGCCCGCAGCGGGCGGGCGCCCTCGTGAGGCCGGGCTTGCTCCTGCTCGCCGGGTTAGTGGGTTAGAGCGCCCCGGCGCCAGCCCCGACCGCTCTCGGCGCGCTTGCTCCACGCAGACATGCACGCGGCCCACGCACCCGCACCCCAGGTTAGACTTGAGGCTGGCGAGGCCAGGGCCGCCGCCCTCCCAGGGCATCCGGCTGGGATA
GTGTTGTCATTACTGAAGACCAGCAGGAGTCCGCGGGCCTGAAGAGGGGCTCAGTAGTCCTAGATGGACTTCACCAAGGCTGCTACCCTCTCCCCAACCCACGCTACAGCCGCTGCACTGCAGGCAGTCCTGCAGGAAGACCCCACTGCCACCAGAGGTCGCCGCAGGACTGCATGAACCATCAAGATCCACTCAAACCTCCTCCCAAATGCAGTCTGGGGCAAGGCAGTACCAAGGCAGGCAATTGGACACAGCCCCTCTGTTTTCCAAATTGCATCAAGACCTATAGCCACAAGAGCGGTCC
ATCTCTGTCTCCCTGTCTCTGTGTCCCCGTCCCCGTGTCTCTGTCTCCCATCTCACATGTACAGTCGGAGAGGAGGAGGAGCCCTGGGTGCTGAAGGCAGAAGTCAGGCCGAGGAGCCGCCCTGCAGGGTGTCCAGGTGGCCACACGGTGGGGCCCTCGTCCCATGTCCAGGTGGCCGGGCTGCAGGAGGAGGGTGCTGGTTCCTCAAGGAGGAGAGGGGCTGGGAAGGGGTCAGGAAAGGGGAGCTGGGGTGGGACTCAGGGGGTCTCCAT
GTAAGGCAGCCACAGGCAGGAGCTGGGGTCGTGAACACGCCAGGGGGCCCCATTCACGTGGGGCTGACAAGGCCATAACAGGAGCAAGAAGAAAGACAAGATGGCGGCGCAGTGGCGCCTCTTCCTCCTGGGATATCCCTCCCACCCCCTCTAGTGGCAGAGCCTAGCACTGCGCTCCCTGCAAAGTTGCCAGGACAGCTCCGTGATTGCAGGGCCGGCACTGAACCTGTGGACTTAGAAGCTGGGAGGCAATTGACTGGTAACTGACACAGAAGCCCTGTTCCTTTCCCTTGCAGAGGT
CAGACTCCCAGCACCACACACCATCTCACCAGTACACCATCATGGCAGTACACACTCATGGTGTCCTGGTCCTGGCACTGCACACCATCTCACGGCAGTCGACACTCACACAGTTTCCTGGCGTCGTACACCATCTCACAGCAGTACACACTCACAGATCTCCTGGAGTCACACACCATCACGGCAGTACACACTCACACACTCTCCAGATGTCTCACGCCGTCTCCCGGCAGTACACACTCACACAGCCTCCAGGTGTCACACGCCATTTCCCAGTGTCACCGCGAACACCAGCGTCCCCCGCTCCCCAGCACTCCCCTTTTGGCGCTCACACGCAGCGTCTGCCGGCCACATGAGGGCGCGCGCAGCACGCCCAGGCGCCCACCCTGCCCCGAGAGGCCGCAGGGAGGAGGTGGCCACAGGGAGGAGGGCCAGGCGGGAGATGAAGGGGAGACTCGGGACCAGAGGAAGCACGGCAGGGAGCCAGGGACCGGAGGGAGAGGACAGAAGATGGACACAGAGAAATTCACAGACAGGGGAGGGAGATGCAGGGAGAGTCAGAGAGACGCAGGGGGCTATAGGGACACAGATTTAGAGAAGGAGCGAGCTAGGGACTCAGAGAGACAGAGACGGGGAGGGCGCTGCGGAGAGAGGGACAGGAGAGGCAGAGACAGACAGGACACAGAGAGACCGGGGTAGGAGAGAGACACCCAAGCCGAAACTCAGAGACAGGGACGAAGACGCAGACACACAGAGATGGAGGCAGAGGCGGCCAGAGAGACAAAGAGATGCACAGAGGGCGCCTTCCAGTGGGGACCCGACGACGGAGGCGGGGCCTGCAGAGGCGCGACCGAAGGGGAGGGGTCCGG
AAGAAATGGCAGGGACAATATCTGGACTCAGGCAAGATTGGGGAAGTAGGAGTGAAACCCTCCAGTGGCGTCTTCTACCTTAGCTCTGATACCGGGGAGCACCACCTGTCCTGCCGAGCTGGGCACAAGCCCTGGGTCCTGGGGGTGTTCCCTGGCTCGGCAGCAGAGGGCAGCAGAGAGCCCAGTCCCGTTCCAGTCCTGCGCTGGGACCTGCCCGTGTGCCCTGCTCTCCCAGAGTGGCCTTAGCATCGCTAAAAGTTGGAAACTAGGGGCGGCATGACCCCTCTCCCAAGGTGGCCACGAGGATTAGCGATATGGCGCATGTGA
GAGAAGTCATCTTGAGTTGGGGTGGTGCTAATGGACATTCCCCAGGAGCACCTAAAGGGAAGCTATGAAGGCGACTCTAGGTGGTGTCACACACCCTTGCTTCCCTGGGCAACATCCGCGGGGCTTTGAGAATGTTCCTGGGAACGTTGATCTCCGAGTGAAGGTTGGAGCTTCCTAGTGACCACTAGGGGGATCGGGAGCACCGTTGCGGCAGGCTGCCCTCTGGAGGCCGTGAAAGGAAAGGGCTCCAGGGATGTTCTGAGGTTTACAGGCTGCACACACCAAACAGCAGTGGATGCTGACGCTAAAAGACTATTAATGGGCCAGGAGTGGCGGCTCACGCCTGTAATCCCAGCACTTTGGAAGGCCGAGGCGGATGGATCA
GAACTCATCTCCACAGGCCTGTGGTCCAGTTTCCGTGGTCTCGTGGCAAAGCTGCATCTCCAGCAGCAATAGATGCTTCCTTCTCCCTCCTCTGGCCGGCCTGCCAGGCCAGCCCTGGAAAAAGGCGGCCTATGCTGCCACCTGGTGGCCACTCACAGGCAGGGGAGGGTGCCACTTCTCTGCTGGGAGCTAGCTGCATTGTCCTGGTAACTGATGGTCTAGACACGGGATCCTGTGCCTGGGTGGGGGTTGCCCTGTTCTGGGGCATTGACCCCTTTGGGAATCTGGGACTATTAATGGTGGTATGGCCCACCTC
AAGATTTCAGTAACACACTGTGGAACCTGTAATATCTAGAACAACTCACATTGTCAGTGAGCTGCTGTGGCCGCCCCCGTTTGCTGCTCCACCACTCCTTCCGTGCAGTATGTGTCATTTCTTTTCCCCGCCTGCCCCCTGGTGGTAGATTTGGGGACCACAGGCTCAGTCTCTTAACAACAGGCCTTGCAGGAGAGCCAGGCTCATGGCCGCCCCGCATTGCCCTCTGGTGACTGCTGCTAGTTAGCACTTTGCAGAGAAGGAAAGGAGGAATACCGTATGCGCCAAGGAAAGGATTGAAAATGCACTGGCTGGATCTCACTCTCCTGCTCCATCGTTCACTGGTTGTGTGACCTTGGGCG
GCCCAGTCGGCCCTCTCCGTGAGCATCAGTCTTGGGGCATCTCTCTGAAGAACACTACTGAACCACACAGACTCCGAGGGAACTCCTACTCTCTGTGCACACTGGAGAGGAAAATCCTGCCAGCAGAGGTCACTGCCGTACCAGCTGGGAGTCAGCAGCGGGACAGCATCATCCCAATAAGGCTGTGCCCGCCTCTCCCCTGCCCTCTTCTTAACCTGATGGCTGCTTAGCTCATTGAAGGAGATAAATGGCAGTGTTGCACTAACCAAGTGTGCGTGGG
AGTCTCAGCTCTAACTGAGTATTATGGGGGTATTAATGTCCACCTCCCAGGATAGGGAGCACAGAGCAAGGAATACTAAGTATTGAAGCCCTGAAACGCCCACTTCCTGTACCTGAGTCGCTGCTGTCCTCTAGTGGCCACTGGATAAATTGCACAGCACGCCGGCCTGAAAAAGCGGAAGTGAGAGATGCTTTTCCCCACTTCTGAATCTACCAGATGCTGGGGGGTTCTCAACCATGCTCCACTCATGACTTCCTTTTTATAAAATGTATTTTGTGT
GAGGAGCAAGGAGAGCGGGCTGCTGCCTCGGCGACCTCTGGTCCCCGGGGTCCCGTGAGCAGCCAGGGCGGAGGTCAGGGAAGGCGGGTCTGGGGTACGAGACCAGGAGCTGTGCGGTCTCCGACGGGACTTGGCCTCCGCGGGGCCCTGCTGCCCCCCAGCGGCGATGCGCGGCACTGCAGAGGCGGCGGCGGGACCGGGGGCGGCCGCCCCTCCTTCCCCGGGCTCCGGGAGCCGCCCGCGCGTTCCCTTAGCAGCCGCCCCACCCGCCGCTCCCCGCTCCCGCCCCGCCGCGCCCGCTGCAAACTTTGG
CCGCCGCGGCGCCCGCAGCCGCTCGGGCCATTGTTCCGCGGCTGCCAGGGCTGGAGCGGGCTGCCCCTGGGCTTCTGCGCCTCCGTCGTTCCTCTCTGAAGACCTGGCCTCCGCCTCGGAGTGGGAGTGGGTCTGGGAGCTGAGCGCAGAGCTCAGAGCGCCCTCTGTCCCCGCCCGGGCGTCGAGGTCACCCAGCAAGCGCAGATCGGGGTGAGGCTCTTGGGTTGGTAGGCAGGGAGGGACAGGTGGGCCGGATGCAGAGGCCGGCAGCTCGCGGGTGAGGCGGCGCCCCGCTCTTCCTATGGGCTCCTTGGCCCGGTCCGCGCCTCCTCGCAGGCGGACCACCTTTCCTTCCCGGTCCGTGGGGCGCCATCGCGCGGGGACTTGAGGCACTTGCGTCCTCTGGCGGCTGCATGGCGCCCCGCAACTCTCCACCTCCGCGTCCTGCCTGTGCTAGGCAGGGCCGCCTTTACTGGTGTGAGGGTTGCTTGAACCCTTGAGGCGCCAGGAATCCCTAGTACACTGACGCATGTGCTTCCCATGAGCCCGACA
AGGGTGGTCTGTGGGTCTGAGCCCAGCAATCCTGGCGCCCCACCCAGGGGGAGAGCAGGATGTGTGCGTGTTCGAGTCCGGCCTGCTCCCTCGGGCTCAACATAAACGTCAAAGTAAGGAAGAGCGGGAGCTGGACCCGGCTGGCCACTTCCTGACCCACAGCCCTATTCCTAGAGAAGCTGACCTTGAGCCTCAAGATTGGCCACCAGGGAGCGCCAGCGTGCAGGTGGCTCGGTCTCCCTCTCGGTGGCTCCCGGTTCACGCGAGTTCCTCGCTCGCTCTCCGTCTTCTCCCTCTGGCTGACGCTGTCTCTCCATCTCCTCCTCATCTTGCCCCCTTTCCTCTCCCTCTCTTTCA
CTGTGTATGGGGTAGGGGGTTAAAGCTAAGAGTCTCTCATAAGGCTAAGAGTGCCTGGGGAAGAGGACTGCGTCTCCCCTGTCAAACTGTGCAAGCCTCCTTCCTCTAGCTGTACCTCCTTCTGCTGGGGCAGGCTCTGCCCATAGGGGGCGCGCAAACAGTGTTGTTAAGCCCAGGCATCCTTGCTACTTACTGAACCACCTGCAGGGATATGGATCTGGGTGACCTGTCAAATGCACCTCCAGAGCTCCAGCCTATGTTTCAATTGGCCTTGGCTCAGCCTTA
AAAATTGTCTGGAAATTTACTTTCCTACCTTGTATTTATTTCCTTCAGGCCATGGAGTCCTTTATTTCCACGCCTCCCACTCTGTTAGGACTCCCTTGGGTGGGAGTGCCACCTAGTGCCACTGTGAGGCTCTGCAGGCTCTCAGGCCACCTGCAGATGGAGGCCTCCCTGCCTCAGTCAAGCCACCTGTATTCTCTGCCAGGTCCCAGCTGTGTGAATTTCATGCACTACTTCTAAGGGGATGCCCTGTGCCAGGGAACAGAAGGTAG
GTCAGAGTCCTCCAGGCTGCTGATTAAAAAAGCAGATTTCTCCACCCGACTCCAGACCTCTGGAGTTGAAATCCCTGGAGTTGGAAATAAACGTGTGCGTTGAACCAGCACCCTCTGGTGACCATTTTGTGCACTAGCGTTTGAGGAACTCTGGCCTCTGGGGACCTTCCTGCGCCTCACTGGTGACTCCCTCTGCCTTCCTGCCATCTGCATTGCCTGAAATGTCACACGCTGCCATTTCTGTGTGTGGAACTCCTTTGTACCTTCCCCAATATGTGGATGAAACGCCTC
AGTGTGTGTTGAAAGTTTTTACTAAAAAAACTCTTTGAGCTGAGAGGGTGTGTGGGAAATGTTTGGAAATCACTGCCGGAAGCTTCCCCTACCTGAGTGACTTCTCCAGGATTCAGAGAGGTGCGTGCCACCAGAGGGCGACATGTGCTCAGGACTGAGAGTCCTGGAGGCTCTAGGCACGCACATTTCTGGAAGGGCCATCAGTGTTGCCCCATTTAGCAGTAATTATTTTGAATGTTGACTCAACTTCAGAAAGACTTGATG
TGCTCTCCACAGGGCAGCAGCAGCTCGGACTCTCTGGAGGGCCAGAGCTGCGACTATGCCAGCAAGAGCTATGATGCCGTTGTCTTCGATGTCTTGAAAGTGACCCCAGAGGAGTTTGCTGTAAGTGAAACAGGGCTGGTGTGGGTGGCTGGGCACCACAGCAGGGCACTAGAGGGAGCCACCACTTAGGCTTTGGGCTCAGATTGGAAACATTCTATATGCCCAGCAAGAGGGGAGTGTTGAGTAAAGTCCGTACCACCCTTTGTGAAATACAATGCAGCATTAAAAAGGATGCTGTCTTG
AAAGCAGGGGCGGCCCCCGTACGCGGGGCCTGCGCCCTTCAGCCCCAGCCCCACCCTGCGCGACCCCGGGATCTCGCTCGGCGGCGGCCGTTGCCCAGGGCACAGGCAGGGCATGCTGAGAACGCTCTGCCTTTCCTGTGCCTGGACACGGCTCGGGCTGGGATCCCACAGCGCCGCCTTCTGGCGGGAGGCACCCCCGCGGCGCTGTGCATTCTGGGCTCCCTGGATCTCTGAACTTGAATTGGAGCTGCTCCAAGCTCTCCAGAGATAACCTCCTTTAGGGTTACACGAGATTGCCTCTGAAATTGATAGGTATGTAAATTAG
CCTGGTGATTAGATTTATATTTCCCTGGTGATTAGTAATGCAGAGCATTTTTTAGCAGCACCCCAGTGCTGCGCTAGTCTCTGGGGCATGGGCTTCGGGTGCAACCCAGCACTGCATCAGCCTGCCTTAGGGCTCCCCCTAGTGCTGCAATGGCTATAGCAGTAACCAGTGTGGGAACCTTGCCTGTCAACGAGCCCTGAATCTTTGGACAGGCTTACTGCTGAAGGAAGTACTTGAACAAAGTCCCTTACTGCCTTTTGAAATGGGGTTCTGC
ATCCCCTTGGTACCACCTCTAGACCAAAGGAAACAGATGTCAAAGTCTAAATGAATTCTGAGGCCCAGGCCCCAGATGAAATTCTTACCCTGGCCCTGCTGCTTCTCCAGCTGCCTTCAGGAATGCCCTCCCCCACCAGCAGGGGGCGTGGCAGCCTCGGAGGAGGCCCACTCACTGGCCACCCCACAGGGAGTTCTGCGTGAGACCTAACAACTACCTGAAATAGGCCACTAACAAAGCCGACAGGGAGTAGAAATTGATGTAAGAGATATTACCGAG
CTCTTGTTGTGTGTCCGTCTGCTTCTATGTAACAGTGAGGCTACTCCGGGTTCAGAAAGAGCTATTGAAATGAGCATGTCAGGCCTGCCAGCTCCTTAGCTCAGCGCACCTGTGGGGAGCAGAGCCAGACACTTGGAGGAGCTCCAGAAGAGGGCGCCAGGACCGAGCTGTGCTCCAGGGCACCAGGAACGAACTCATAAATCCGTCACAATGCACAGGGACAGTCAGAGTAAAGGATCACATGGGATGACATGCGCAGCACACACATGACCCACCCATGTAGCTTCTCCCTGACCGCTGACTCCATTGAGATCCCAGGGGCCCACAGGAGGCAAGGCAAGGCAAGGCAGCCTCACACATGGA
GTCCCCTAACTCAGACGGTCGGCCCCCCAGCAGCCAGAGGGAGGAAACCTGCAGCTCAGCCCCATCCCAGCGCTTGCACTGTGCTCAGCGCCTGTAATCCCACTCTCTGGGCGCGGACAAGGAAGACTGGACCTTACGGTGGGAGGGCGGTGCACTCGGGGACCCTCAAGCCTTCTGGAACAAGCCCTGCCATCCTCCGCCGCGGGCTCAGCGGCAGCTGCCACCTGCACACTCCTGGAAGCAGCAGCGGTGGCAGCTCTGGTCTCTGCCAGCTCCAGCAGGAGCGCAGACTGTAGAGCCAGAAGTCACTGCAGCGCGTGTTAGGAGGTTGGCCTCTCAGCAGCAGGAGGGCAGGAATCTCCGCCCAACCAGATCCTCATGGCTGCACAGTGTCGAACGCCCACGACCCCGCAATCTGGGCGCTGGTCTAGGAATAACGGACCCTAGGGTGGAAAGGCGGTGCACTCACCCACCCTTGGGCAGCCTCAGGCCAGCCCTGCCAGCATCTGCCTTGGGCTCAGCTGCAGCTGGCGCCTGTGCATGGTGCACGGCAGTAGCAGTGGCAGCCCTGACCCTGCCCTCAGACACAAGCAGCAAAGACCCCAGGGCCGGACGCCTCCAAGGCACCTAAGTCAGGTGGCCGGTCCCATAGCTGCAAGAGGGCGGGAATCGGCTGCTCAGCCCCATAGCAGCTGTGGCAGCCCCCATCTCTGTCCATGCCACCAGTAGCACGAACCCCAGGGCCAGATAATGCGGTGGCGCCTAATTCAGACTGTAGCTGCGGCAAGGCGGGAATCGGCCGCTCAGCCCCATCCTGGAGGCTGCTCAGTGTCTAGCGCTCGCACACCACGTCCTGGGAGCAGTCTAAGGAACAGGAGACTCTAGGGTGGTAGGGCGGTGCACTCAGCGACCCTCAGGGTGTCTGGGACCAGCCCTGCCAGCCTCTGCCATGCTCTCAGCTGCAGCTACCATCGCCAGGTGGCGCCCGTTAGCAATGGTGGAAACCACACCCCCATCCCCCGACCTTGCCTGCCCCCAACAGCAGTGCAGATTCCATGGCTGGATGCCTTGCCAGGGCGGGAACCAGCCGCACAGCCTATTCTGGGCAGCTGCACAGGGCCCAGCGCCCGAAACCCCGAGCTCTGGGCGCGTGCCAAGGAAGAGTGCACCCTAGGCTGGGAGGGTGGTGCACACCGC
CATTTCAAGCGATCGTATGGGATATTGTTCCCATTTTCACGGCAGAAAACCCAGTCTCCAGACAGTGCACCGCCCGGTCTCCATCCTGGCTGCAAAGCCCACAGAGCCCCTCCAGGCCAAGGCCACTTGCTGCGGTTCTGAGTTGCTGACAGCAGAGGGCGCCCCCACTCCACTGAAAGCAGAAAACCGCCGGCTGCCCGTGCCTGACCACTCTGAAACCTCGCTGCTGATCAGCACATTCAGTGTGGGAGGGAGACACGTGGTGTCTTTCTTCTCCTTCTCCCTCACATACAGTAAACCATTCATA
AGCCATGTGGTCTTGAGGAGAACATAGCAGTGCCCAGGTGAGGATGCCCACAACCCTGAAGCCCCAGAGCAGGTGTTACAGTGCTCCTTTAGTTCAAGCATCCACAGATGGCAGTGTATTATTAGCTGCTGAGTTGGCTCCTTGCCTCATCATGTGGGTTGGCTGCCCTCTGCTGGTGAGGGCAAAGGACTGGTGTGACAGCCTTTCTGGGTATCAGCACTTGGTGGGTTCTGAGCTCTTGCCCTGTGTCCAAGAAGAATGAGGTCACATGGATGATTAAAGGATGGTGAAGGTGGAGACT
TAGCCATCAGGAAACCCTTGTAGTTGGTGCCTTGCCAGCCAGAACCTCTGGGACCCACGGACCTGCAAAGAGGCCGAGTGGAAAGGTGGGGGCCGGCGCAGGGATTTCAGGATGAGGTGAAAGCGATTCAGTGCGCGTCTGCCCTTGGCCACTAGGGGGCAGCTGGCGGCCTTCCCTGCTGTTGTCTTCCTGCAGGGTGAGAGGAGCAGGAGCCGAGCTCCACCCCCACGCCAGCCTTGGGCCCGGCCTGGGATCACTGCTGGGAACGTGAGAGTGAAGGGAGGACGCCTACCCCAGCTTAACTTGTAGAAATGGCCCCA
GGGTCCTGCCCCAAGCTTTTGCCAAAAGCTCTGGGAGTGAGACGTGGGGTTGGCTTCCTGGAAGGATGACTGCTCTGTGGGGCTGGGCTTGGCACATCCCTAAAGTAGATGCCAAGGACACCTGCTGATGCGCCGCCTGGTGGCCAGAAAGCAGCTTGCAGCCACCTTCCTACCCACCTACCCACCGGTGAAGGACCTGGTCATTGAGCCAGCTTTGCTTTGAGTTAAGGGATGATGATCATTCAAAGCTTGCTTGGGATTTTTCTTACTGTCCTAAGAGGGGTGGTATACAATTGTCT
CCCAATGCCCAACGTGAGTGAGGGGCTGGAGCCAGCTTGGCTGTGTGCCCCCAGCCACCTGGCCCTGACACGCACCTTACAGGGGCTCTGTGGCATGGGGCTGGCTGGCTGCTTGCTGGGAGCCTGGCTGATGCAGGGTTCATGCTACCCCCTAGTGGGGGATTGGGGCAGTGCCAGCCATCAGCCTGGCTGCTCCCTGTGTGCTACTGAGCCTGGAAGTGACAAAGACCCACCCCTGTCCCCACTCAGGCCACCTGCTGCTCCGATCACCTGCACTGCTGCCCCCAAGACACTGTGTGTGACCTGATCCAGAGTAAGTGCCTC
AGATTGGGTGCCCTGCTAGTCACAGTTAGCTCTGATGCACTAGAAGGGGCTCAGGGATCAAGGTGCCTTTCACACATTCTCTGGGAACCTGCAGGCCTGGGCCACGGAGCAGAGCAGCCTCCTTCAGGGGATCCTTCCTGGTCAGCCTACAGGGGGCGCCCCTGGCACTCAGGCTGAGGACTGGGGTTGCAGAAGCCACGTCCAGGGTGACAGTCCAGCCACTCCCTGAGCCCCAGGGAAGGGCAGAGAGGCTGATAAATTCTTTCAGAGCCAGAATGGCTGGAATAAAACTGGTGTCCCCTCCTACCAGCGAGACCTGTAC
TTTCCCCCTTGTTCTGGGCTCTGTGGGCAGGAGAGTGGGAAAAATAAAAAAGAGGATGAAGTGGGGCCTTTAAAATGTCTTGGAGAATAACCACCACCACCACAGGAAGTGCAGGGACCCCGCTCCCCCTAGTGGCGGTGTGCCGGAGGCAGCTGGAAGTGCCTGGCCGGCCTGGCCGGCCTGGGCGTTATGTGTGTTAGGAAAGCCGTGTGTCTTCTGCAGGCTTCCTTTTTATAAAATGTGTATTCTATTTATGCGTATTTATT
CTTGTCCCTTCCTCCTCCCAGCAACAGTCCCAACAAGCAGGCTTCTGAGAGCCCGTGGCCGCACACTGGCCGCCACGGAAAAGCAGTCTTCTGCACGGGACGGGGAGCGGCAAGTGGACAGACTTTGCCACGGTGCTCTGCTGCCCCCTCCTGGGCACGTCCAGGTGAGGGAGGGCTGGGGCTGGCACCACGCACAGTGCCTAACCCTAGAAAAGCCATGTCTTCAGCCGCACATGCTCAGGCAGCTAAGGGAGGACGCCTGCCCACGCCTGGGACAGAAGGCTTCACTGCTAATCACATCGTGCATCTGTGTGTCCTGGGAGCTGCCTGCTCCCGGCCCACCCTCTAGGAGGCTCTGGCTCAA
GAATCCACACCCTCCTTCTTGCAGCCTCATCCTCCCTCCAAATTGCCCTCAAGCCCCGGAGCTTTCACAGCCCACAGGGGACCTGGTGGCTCCGTTCCACACCTCACCCCAGCAGGGCCAGCCTGAGTTACCCTGTGGGCCTGCGGCTGCCTGTCACCGCCGCCACACGGGGGCGCCATAGCAAGCCAACATCCCCGAGTCCAACTGGGCGGCCGGGCCAGGCGCCGGGGGGATGGATGCTCTGCTGCCCACCTGTCCAGGCTGCGGTGGCCCCGAGGGCAGAAGTCCCGCCTCCTCCGTGCTGGGCACGGCTCTTAAGACTTGGCCGTCTCCGTCGCCCCTCAGCCCACACCCCTAACAGCCATGTCCCATGTCCCTAACTATACCTGGGAAGGCGGTACCAAGGTCCC
ACCGTTGACAGGAGACCAAGCCCAGGGCAACATTCTCACTTCCCCCTCTCCATGAGCGTGACCAGTGGGTCTCGGTCTTGCCTCCGCGTGGGCCGTACAGGACAAGGGCCAGAGCCTTGCAACCCGACCCACCTGCCAGGGGTGGTCTCCCAGCATCCCGGCAGAGGGCGCTGTGGGACAGCGTTGCTGATCGGTCGGGGACCTGGGTCCAGCTCAGCCTCCTGCGCTCCCCCTGGGTCAGGACGGGCAAGGGCAGGGCTGCGGGGCGGGGCAGGGCAGGCTGTGGGACTTGAATGTCCTGTGTCCGCTACTCT
ATCTATATGTATATCATCTATATCATCTATTCTCCTATGACTACCACGTAGCCCACCCCATGCTATCCCTCAGCCCGGCCTCAGATCTGGAATCTGGTTCCTGTGCTGTCCCCTTCTGCCCTTGGCTGTCATGCTGCTGCCTCACCACCAGAGGGCCTTCCAGCTGGGCCTCAGAGACCCTTCTTACTGCCCCACCCAAGGTGCCAGGCAGCCAGCACTGGCTCCCCACCCCCTGCCCCTCATCCTGCAGGGTGCCCTATGCTTTTTGTGGAGCCATTCACCTGTCTCTCCCTCCATTTGCCTCAGCTAAGGAGACCT
GAACTGACAGCGGCCAAGGCTGATTGCTGGCTGCGGGCCCAGCACTTGCCTGACGGCCTTGACCTGGCCGCCCTCAAGGCCGCAGCCCGAGGGCTCTTCCTGCTACTGCGCCACTGGGACCAAAACCTGCAGCTACACCTGCTGTGCTACAGCCCAGCGAACGTGTGAAGGCTGCCCCCTGCTGCTTGGGCTGGCGCCCCACCCAACACACTCAAGTCACTGCCGCCCAGGGCTGGCCTCTTGGTGCTGGGAAAGTGTAGGCTGGTGCCAGCCTGTCCCCCACTGCTTCTTACTCCCTCCCTAGAGCCCTCTTGCCCCCACAAAAAGTGCCTGCCTGTGCTCTCTCC
AGCCACATGAGCGCCTCCAGGTCAGTAGGAAACCTCGAGAGGGTCCTCCCCGTGTCATCCTTCTCTATAATAATCCATCCGCTTCCTCAGCTGGCTGGCCGTCTCCACTCTCTCCACAGATCCACACTGCCATCTGCTGGCAGAAGGCACAGGAGCATCTCAACGCCGCTGTGCCCGCCTTGCAGGGCGTGCAGCAATTCCCAATGCCTGATGCCCAGAGTAATGCCCTCCTAACCCTTGGCATGTGACAGTGTCAGCCGTAGAAACTTCAGGCTCTGTTCCTTGTGACTTCCCAAGCATCTC
GAGGAGTTCCAGCATTGCAGGAGGGAAGGGGAGGGCAGGGCAGAGGAGGGGAGGGGAGGGAAGGAATGGAGGGAGAGGGACAAGGTAAGAAGAAGGCAGACTGGCAAGCCCACACTGGATAGTGTGGTTTCCATGAAGGCCACTAAGTGGCAGCATTGGCACAGGCCAGTGGTTGTCAGACTGACTTTGTTGTTGCTTTGTCAGGCGACCTCGCTGTGAAGGCTCAGTGTCTGTGGCTGCAAGGTAAAGAAGGCCTGGCTGATAGCAAGTGCTGAGGAAGGCCTGGGAAG
ATGGTATCCTTGTGTTCCAGGGTGGTAAGCTGCTTTGGCAATGTGGCAGCCCACTGGTCTCCTGGGAGATGCTTCAAGAGTAAGCCATTTCACACCGTGCTGCCTGGGGAGCTCAGAGCAAACCCTGGCCATCAGATATGGCCAGTGGAGGGCAGCAGAGGGCTGCAGAGCATGGTCCAGTGTCCCTCTGGAGGTGATGGAACTATCAGGACAGGTATCTGCATGTGAGAGTGCAGGATTGACAGGAAAATGCCTATCAGCAATCAAGAAGAACCAATAGATTCTTCGGA
AGGGATCCTGAAGCTTAAGCTACATTATCCAGGTTCTGACATGCAGAGGGTCCGGGGTCCGCTGGTCTGTGTGTATAAAACCTTAACTCCTTGTTGGCCATGTCCTTGGCAAAGGGAACCGCTGCTTCCTGTCGTGGCCACCAGGTGGAGGCGCTCCCTTGGGAACTGTTTGCAGAGGTGCCTCACCCTCCCAGTTCCCTTCCTTGGCATTCTCTGCACCAGTGTGGCTCCCCGCTGTTACCCTCAGGGCCACCTCTGATCTGAGGGAGGAGTGGTCGCTGATGAGGCCTTGTCTGCATCC
TCTCCCCAGTTCCTGAAGTTTCCATGGCTCTACTCTGTAACAAGGAAAAGGGAAACATGCGTCCTCCCTCCGCTGGAGTTTCTCCACAGGTGAGTCCTTTGCTGCCAAAGGTTGTACCTGTTCTGCCACCGCCCCCTGCTGGTGACTCTTACAAGGCGCCCTGTCTTCACTGGCATCCGAGCAGGTTGGAATTTAAGGGAAGTATCTAGATCCACCTAGATGGGGCTTGGTGAGGAGGAATCAAGCTGCTGGGTCTCGAGTAGCCTCCATCTCTGCACCGTGGCCACTGTGCCCATCATGCCGGCAATGGGCTGTCCAATGGCAAAGGAAGGCTGATGGAGGTTGACCAGGTCATTTTGTCTAGTTGGTTGTTCAGTGCCTGTCCGCAGTGGATGCTCTCTGGCAGCTGTGAACATGCGCTACAAAGACCTTCACACTTGGGCCCACTCCCAAATGTCCAGA
ACAGGACCAAGTACGTGGGTCACTGACAAGGTCCCGCCCCGGCATGAACCCTGCTCAGGTGTCCTGACTGGGGCAGGTGGCCACCCTGACTTTGGCCCGGCAGGGTGGGTGTGCACTGGCCAGGCTTCACGGCTGCGACTACGGGCCTGCAGGAAATGGCCACTGGAGGGCGCCAGACGCCCAGCCACGCTCAGACCACCCGGGCCAGGAGGGGCAGAGCCACAGGGACCTGGCAGGGTGCCACGGGTGTTGGGGTACTAAGGCTGTTGCTGAGCGCAAGCCATCAGCAGGGTCCTGTGTGGAAGGGACCC
TGGACAGGAGTGAGACTACCAACCACCGTCCCCCCCGTCCCCGCCGCGTCCCCCTCACCCCACCCCACCCCCTCCCATATCCTTCTCTGACCTCTGGGGAGGTGAGGACAGCGAGGGCTGGACACCACCTGGTGGCCCTGAGCTGCACTACAAGCCACCACCACCCCACTCTTTTCTCCCTGCCCCCTACTCCAACTCACACACACACAGACACACACATGCACACACACAGTTGATCCCAGCTCTCAGCTCTTTCTCTGGGGCTTCAACCCACTTTGTGCTCACCATCCCAA
TGAGCTTGGAATGAGAAGGCAGAGATGTGAACAACTTGAGGAGCTGCTCCAGGGCTGCTGTAGGTTACCAGCCACGCCTGCCGGCGACAGAGCTCCACTTAACACGGCTGTAGTGAGAGCCTTGCTTTGACTTGGAAAGGGGCTGCAGCAGCCCCTCATGCCCACAAGAGGGCGCTATGAGATCAGCAGTCTCTTGGCAAGCTCAAGTTTTGCAGGAAGGTGGGTGAAGCAGTTTCTCTCTCTTGGCTCTGCTTCTAAGGACCCCCTGGAAAGAACATCAGCTCCAGAGCTTTCTCTGCA
CACTTCTTGGTATACAAATTGTTTTATAATGCAGCTGAAGCTCCTCTGGCACCACAGACTGTAGGGCATCAGAGGCTGGAACTTCTGTAGAATGGTCTGACAATTCCGGGGAAGGGTGCATCTGGCCACAAGGTGGCGCTCCAGCCCTCACGGTCTGACTTCCTCCTACCTCCTCAAGTGGGTGTGAAATGTCTAGTTGAAACTGTCTAACCCCCAAAGGAAGATGGTTTTCTCAGAAAGTGAGACATAACAGAACAGACCT
AGCTAGGAATCTTCCCTGAGTCCTCTTGCCTACGGAATGAAGTCCACAGACTTGGGGGAGCGTTCGAACCCTTCTAAGGCCACTTCCTTTCTCCAGCCTCTCGCGCCCAGTTGACTCCCGGCAACACCTCCCGCCGCCACAAGGAGACGCCCGAGGACTTCCCTCCGACAAAGCCAAAAACGGTATTGCCACGTGACCCGCTCCGCATACACGTGACCAGCTTCGCACCCGGTGGGCGTCACGTGACGGACTCAGTAGACCGCCACTGGCTGTGCACGTTATGGGGTTTCCACCTAGGGCTCGGCCTGAGGC
CCCCTCAAAATGTTGTTTTGTTTGGTACTGGGTAGTGATGTGAACAACTGTGGGGTTAACTTAAGGCTCTAGTTATGCTACCTCCTCCAGAGAAGATCCACTTTGCCCCATCTAGCGGCTGAGGATTCCAGCAGCCCTGACAGCCCTGACCCACCAGGGCACTGAGCCAGCTCTGTGCCTACGAAGACAGCTGTCTGCTGAACCCTTTCTGGGTGCAGCCTGCTGGGTCCTAACTCGAGTCTCTGAGGCATACCAGGGACCTCTGCCCAACAGCTCTCCGAGGCTCCTGATCAGGACCGGCTGACACCTCTGGAAAACACTGACCCTAAGTGCCACATCCCTAC
CCACCCTCATCTGCCTGGTGATCACTGCCAGGTGCAGGGGTGTCTGGTGCAGGTGGTTGGTGAGGTTGACGATGCCAAGGTGCTGGGTGTGGTAGATGACATGGGCTATGTGCTTGATGACCCTGGTCGGCCCATGGATGATGGACAGGTATAGTGGCGTGTCTCTGTTCTCGTCCTGCTCCAGCAGGTGGCATTGTCCCGCCAGCAGTGTGCTGGCGTCCGTGGTGACACCATAGTTGAGTAGGGCCTGGGCGCTGCGCTGTGCCGTGCCACACCAGGCTGAAGAGCGTTGTACTCTCGGGCTCACTGCAGCATCTCCAGGGCCTGCAGCTGGCACTGGGGAGGGGTCCTGGAGGGGGCTAG
AGCGGCAGCCGTGGCAGTGGGGCTTTTGCTGGCTGTTTTGTCCCTTGCTGTGCAGCCCTGCAGCGTTTCTGGGAATCTGCCCTGTGGACTGACTGGCGACTCTGGTCTTTTCTCAGCCCAGCTGCAGCTCCAGCAGGTGGCGCTGCAGCAGCAGCAGCAACAGCAGCAGTTCCAGCAGCAGCAGCAGGCGGCGCTACAGCAGCAGCAGCAGCAGCAGCAACAGCAGCAGTTCCAGGCTCAGCAGAGTGCCATGCAGCAGCAGTTCCAAGCAGTAGTGCAGCAGCAGCAGCAGCTCCAGCAGCAGCAGCAGCAGCAGCAGCATCTAATTAAATTGCATCATCAAAATCAGCAACAGGTACCAGGTCCCCTGTTCCTGCTCTTGGCCTCCCTCCTGCAGCGTGAGCCCTGGGCTGGCATCAGCCACAATGCTGGGTGCAGTGCCCGGAGCCAGCCG
TTTGTTTTCAGGCAATGTACAGTAAGCCATGATGGGCAGAGGCAGGAAATACTTAGAGAACTGGAAAGAATAAAGGAGCCGGTGTTCTCTTCGCAGGGCCCGGTGAGTCTGTGAGATGCTCACACGCCCCCTGGTGGTGTCAGTAGGAATTCTTCCTGGCGCTCAGCAATTTGGCAATCTTGAAGAACCGGCTGAAATCAAGATGAAATTATCTGCCCACAGGTTTAAAAATGTAGCAATACATGATGGGGTAAATTATGCCTAA
GGTCCAGGTGGGTCTGGACAGGGCTGTCTCATGGGGCTGTGGGGGTGGGAGGCCCCTGTCCCCAGCAGTCCGCATCCCAGCCATGAGGGCAAGCAGGCACCAAATCACCCCTAAAGGGGGCAGAGCTCCTGGCAGGATTCCAGTTGAGCTTGGGTGTGGGCACGTGCCCTGGAATGGGTTGTGTCCTGGTGCTGCCCCCTAGAGGCCAGATGGCCAGGGGCAGGTCACTGAGAAACAGAGCAGCCATACTGAATGGGTGCGTCTGGGCTGCAACGGCTGCGGAACATGGTGGATTTGATTCCAGCCTTCTTGGATGACTTTCTTTACAAGGCAAAAATAGTATTTACAGACTGGGCATTGTG
CTTCCCACTCAAGATCCTGCAAACGGAGTCGTCTGAGTGCCACTTCCCCTGACAACCCGGGACAAGGACTCTGTCAGGGCGGCCCCAGGCGGGGTGGGGCCAGGACAATTCTCCCATCGCCGGAGGAGGGAGACTGGCGGCCACGGGGAGGCGTAAGCGGCAGCGCGCCGCCTGGTGGCACCTTCGCGCACACGGTCCCGACGGAGCGGGAGGCGTCAACCCCAAGCCGGCAGCCACTCCTGCCGGGAGCCCCTACAGCTGCTTTTAAATCGTAATTGTTATCAAATAGGCGGTTTTTATACAGCCAGATTATTGGCCTTA
CAGCGGTGCCCTCATCTGGCCTCACTTTTCTGTCCCCAGTGCCATGGTTGGCTCTAGCCACCACTATTTACTGGTTCTGCCAACGGTATCAAGTGCCTGCCAGGTACCCAGCACAGTGCTAGGGATGGGGAATGCAAGGATTAAGATATTTCCTCCTGACTGGCTCTGTCATCGCACGGTGGGCATCTAGACAACCCACATAGGTGGCAGCGAGCAGGAGCTCCCCTAAGTGGCCATGTGAAGGTAGGTGACAGGGAGCCTGGCAGGACTTCTCCATACACACTGGCAGTGGGCGCCCTTGAGCCTTAGAGAGCCACAAACAGATGGCGTTAGAGACTAAGAGGGGAAGGTGGTGTGGGAGGGAGGAGGCTGGAGAGGGGCAGGCACAAGACCACAGAAGAGGCAGAGGAGCCGGAGGTCGTTTTCGTGGTAAGAGGGAGCCACTG
CGGCGGTGGGCAGGGGCGCTTCTCGCTGGGTGGGCTGCGGCTGGGGCCCGGGCGCTACATAAGGGGTCCCGGGGCCTCTGGCTCCCCCAGGCAGCGCCCCACGCGCAACTGCACCCCGCGTGCCCGAGCGACTTTCGCTTTGCTCCCCGAGGCGCGAGCACGCAGCGCCCCCTGGGGACCGTGGGGAGGCTCGGAGTTCCCGCGGCGGCCGGGCCTAGTGGTCCCGGAGGGAGCACGCGGGATGCTCGGGTCGCAGCAGTGCCGCGATCCGCGTTGGTCTGACGGGGGCTCGGGGGCTGCTCCCAGCCACGCCGGCCACCGCGCGCGGCTTTGCCCGGGTCGCTCT
CCCTCTCTCACTGGACTTGCCCCTTCCCTTCTCCCGGGCCTCACGGCGGTGTCTACGCCGGGCTCGCTGGAACCTTCCAGGGCTCGGTGATTCGGGGCTGCGGTGGGAGGGCCCTGAGTTCTTAGACCCGCGTGCAGATCCGGCCGCGACACAGGCGAGACCCCTGCCGGCGAGGCGCGGAACTGCAGGCACGCCGCGGCAGGGAGGGCCGCAGAGCGGGAGGGGCCTGGGGCGCCCCCAGCAAAGAAGCTGGGGTGGGGGGCTGGCCACCCATCAGGTCATCAGGAGCCAAGTCCTCTTCCACACTTCTTTCACCACTGTCTTCAGCTGCCAC
TTGATAGAATTGCTAGATTTCTATAGACGTTAGCTGTGGACTCTAAGGCAGTCCTCTCCAAAGGCATAGTGTTTGTACTACGATGGATGCGGAGCCACGAAGACTGAGTTGGGGATGGAGCCATCAGCAGGCAGCTGGGGGCGCTGCTGTGGATGAGACGCTGAGCTGACACGTGGAGACTCTTAACGATGATCGTTTCTGGGTGGATCCCAGCTGTAAATGCTTGAGACAACTTGCTTGCAGTCACCTGTAATGTTTGGTACAAATCAGGA
CACTCTGTCCCGTGTCAGCTGACAGTCGAGCTCCAGGAGGTCCGAGCGCTGGGCCATGGAGCTGTGGGGGTGAAGGTCAGCGGGGGGCAGGGGCAGGGGACTGGGATGAGGGGCATGGTGGCTGGGAGGTGGCCGGGAATGTGAGAGCGGAGTTCGTGGCGGGATGTGCAGGCCACCTCCAGGGGGCGCCAGTCACCCAGCTAGGAAGTGAATGGCGTCCCTTGCTGTGATGCAGTCCACGACCTGCACACCCTCACATGGCAGCCTGGGCAGGGGCAGATACACTCACTTCTCCATGGCCTCCATGGTGTTCTCCAGCAGCTCTCCAGATCCTGTGGGGGGCACTGGAGTGGGCCTCTGGGGCTTGGGGTCTAGGGGCCTGGCCCAACCTCATCACCCACATTCCCTCTCTGGGCTCCATCCTCCCTCTGGCCTCACCTCCCCAGCCAGC
TGGGAGGGCTCTGGAGGGCCCTGGAGGGGGGGTCCCCGCGGCAGCTGACCTCCGGTCACCTGCTTCCCCTTCTGTGCAAATAAACCAGGCTGTTATCTGGGGTGGCGGTCCTCACTCCCCTAGACAGGGGCCGCCTGCGCAGGTGGGGGAAGCAGCCCGATGCTGCCTCCTGGTGGACACTCCGGGGCCTGGGGCTCAGGCACAGGAGCCCGCCCACCCCAAGGTGTGTTTCTCACGGCAGCCGCTGGGGACAGAAGCTCCCAAGGAATGGCGGGCCTGGGGGGGCGGGGACTTCCCACAGTGGGAGCTGGGGCCCCTCCTGGGGGCGCAGGGGAGAGCCCAGCCAGCAGGGAGCAGGGCCGGTGGTGCAGGGTGTGGGGGATCCCGGAGCTCCTCTGCCCCGGCG
AGAGAGGTCAGTCCAGACTTCTCTCACCGGAAGGCGATGGCTGGAGTGCTATTCCTAAGGAAGCAAAGAACGAGGGGTGGAGAGAGTCGTCCCCGGAATTGCATGGCTTGGGGCTTGGTCCAGATTGCGTGGCGAGGAGGGTAAGCAGGCCCAGCAGAGGGCGCCACCGCGCTGGCTCTCTTCTCCCGCGCAGTGCAGGCAACGGGGCGGTGTTCAGGAAGGCCAAGGAAGGATAGATTCTCGATACTGTACCCCCACCCCACCCGCCTCTGCCTCCCTCCTTCTCCTATCTCTTCTC
GTCTATTTCAAACAGTGTGGACTGATCCGCAGCCCTGTGCCACTGCCCAGATGAGCGGTGTGCACAACCTCTGCCTTGCCCTACCCCGCCCTGCTCGGGTCTCCAGGAAGGCTGGAGCGGAACCCTCGGCTCCCGCGCTGCTCTGGTGCCACCTGCAGGTTATATGCGGGAACTGCTTCTCTCCACCCTACTACCCTCCACCCAGCCTCCCGACCCCGACCCTGGATAGCCTTGGACTTGGCCAAAAGACATTCAGAGCACACGAAGCCCTGGCTGGGGAGTGGGCTGGACCCTGCAATGAAGCCCGCGTTACAGAATCAGA
GAAATAACAATAGTGCTCTTTAAATGGGGGGGTAGGTGGGGTGCTGAGGGAGATGATGAAGGTGCCCTCCGGAAGGGGCTCCGGCTGAGCCCTGCAAGGCTGAGTCCCTTGGGTGTCTGGGGTGCCACGCCCGAACTGGCCACCAGGTGATGCCGCTCACCAACCTGGGCTTGGGCGCACCTTGGCTTCAAGTTCCCTCTGATCTGCAGGGAGGAGCTCCTACCCCAACCCATGGTTGGACTCCAGACTTGATGAATCACAGCTCCAAGACGTGCCCACCCCTCCCACTGCCTTGTCCTGCATCATCCTTTATTCTTCCTGTCTCTTCA
GGGCGACAGAACTGGTGGTCCTGTACCTGCAGGCGAGGGTGTCAGATGAGTGGCCTGGGGAGGAGTTCTGGAAACCATTCCCACGACAGGCTTGCTCCCTGCAAAGCTGTGCGGGGAACTAGGGGAAGTCCATCGTCACTGCTGAAGGATTTCTGCCTGCAGGGGGCAGTGCAGGCCATTGGCTGTGGCTGTGCCAGGCTTTGACTTTACCCAGGAAAGGCTGCAGAGGGATGGGTGACTGGAAAATCCTCTTTCACGTGTAAGTTTTTTTCACCTCTCCTGAGCTGGTT
ACACTGTTTCTGAAGGGTGCTGCTTGCTTCTTTGTTCCCGGTTTCCGAAGCGCGAATCCCGAACGCCGTGAGAAACCTCAGGCTCGGGCGGCAGCGCGGGAGTCTGGGGCGCTGGAGGCCGGCGCCGGCTGCGGAGGAGGAGCGCCCTCTAGCGGCAGGTCCGCCCAGGGAGAGGCGGAAACGCGGAGTCTGATTCGAAGGCGGGCACTGGGGACCCTGCCCCGGGCCGAAAGCCCCCTGGAGGACAGTGGTGTTTGGCTTCGGTCCCAACATACAGGCCCTGGGCAGTCGCAGGGATGGCAGCTTTCAAACTGAAACCCAAGAAGTGA
TTCTTCCCCACCAGACTGGGCTAACACTGAGTCTTGATTCTTTATGCAGCCCTTACCCTTACTTTGTGCTGGGGATGAGGGGTGCAGCAGTGACCAGGACAGAAATGCCAAGGGAGAGACCGCTGAGCAGGATATCTTCCGCCCACAAGGTGGCAGCACGAGGAGGAGCCTGCCACTCCGGAAGTGGGGAAGGGCAGTCCAGGCAAGGGAACTGTAAAGTTAAAGCCCCAGAGGTGGAAATGGACTTGGCTTGTTCTAGTGACAGAAGGAAGACCAGAGAGGCTGGAGACTA
ATGTCCCAAGCCTCCTTCCCCAGAGGCAATGACAAGTGCATCTGAGAATCTTCAGTCGCCCTCAGGGATGAACATAGCTTCCACCCTTGGTTTCAGATGGATTGAAGCGGAGGCTCTCATCTGGGCCTTTTGAGGCTCGCCATGCTAAGTGCTGCCACCTGGAGGCAGCGTGGAGAAACCCTCGCTGGTGTTCCTCCCTTGGCCTTTGCTTCTGCCACGTGTAGTTTGTTATACGCTGTTTTTATCAAATCGGTCCAAGGTAGGAGATTTAAGAAATAATGTCCATAGATATTTGAC
AGCCACCGCGCCCGGCCTCAGCAGGTTTTTCAAAAGTCATGGCGTGTAATTGTCCGAACAGTGAACTTCGGAGATCCACCGGAGGGGCGAGGCCACAGCTCGACCGCGAGCACCTGAGCATCCTGCACCGCCTGCGACGGCCGTCAGGGGGCGCGATGCCGCCTCACAGAACCTCAAGCGGCGCCCGGGTTCCGGCACAGACGGCCTGCGGCTCCAGGGGGCGGAGCCGAGCCGTCTCCTCAGGACCTACGCAGGAGGCGCCGTCATCCCTACAGGGACACCTGAGAGGGCCCAGCCTCCTCCTCCTCAGGACCCACTCGGGAGACGCCGCTG
TCTGTGCCAACACCAGGCCCCCTTGGGCCCACCTAGCCCACAGACCTTGGAGGCAGGTGCACGAGCAGGTGCATCCATCCCATGGACTCTGATGGGCTGTCAGGAAGGACGCAGGTAGAGCCCAGGTCCTGCCCAGCAGGTGCAGTTCCAAGGCTGCCTCTGGGTGGCGTGCTTGGACCAGTCAGGTGCCCTGTGTTCACCTAACACCGCAGAACCGGCTTCCAGCTGCCAGGGCGATGCAAGCCTGTAGAAGCACAGATGCGGTCATTCCTCAGCCCTACCCAGGCCTTGAGAGTGGAGGGTCAGGGGCCTCTGCACA
ACCATCTTGTCCCTGACCTCCGCACCGGAAGCACAACCTGCAGACGGAGCAGGATGCCGCACAAGCCAGCAAAGCCTTGGAGGCAAAGGCGGAGCTGGGCGCACGCATGCGCCGTCAGCGGCGAGAGAGCGGGGGGCCGCGCCCCCTGGCGACCGAAGGGTGACTGCGCGCCCCCGCGCGGCGGTGACGTCACGTGAGGCGCACGCGCACAAAGGCTGGGGAGTGCGCGGAGGATCATCGGCTGCGCCTGCGCAGTTGCTGCGTGAGGCGGGATCTGCGCCGAGTGGGCGGGGGGTTTCCTTTCC
GGGTCTGATGTACCTGCTGAGACTTGGGGGCAGGGACTGGGGTGGCCAGAATCACCTACTCCATCTTGTCCTGTGGTCTTGTCTGATAAGCAGGCTCAGGCGGGTTACAAGAGCCGTGTTTTGGCAGAGCTATTCCTGTGATTGCCGGCAGATGGCGCTAAAGCAACACGGTGGGAGTGGAAGGAAGGTGGCGCAGGAGGAGAGAGGATCCTAACTTCTCCAGGCCGGAGAAGGGGTTGGTAGCAGTAGAGGGGAAGACAGCATTCAAAAAGCCGCTTCATTCTTTCCCTATTTCCAGCTCA
GGCATTCTCCAGCCCCTGAAGGGGTTCACAATGGGGACAGGGTGGGTGGGGCAGGGCAGTCTCCTGCCAGCTGACCGAGGGAAGGGCTGGCCACATCCCCAACACCACTGCTTGCCAGCCTTGCCCCTGGGCTCAGCACTGCCACCTGCTGTGGCGTTTTGCCCTTGTTCACCTCCTGCCTGTCTCTTCCTCACGTGAATGCCACTCAGAGAACAAGCTAAAAACTGGCAGGAGGGGAGACACTTACTCTTCTTTATCTTATCTTAGATTCCATTTGGAGCTTTTGCAA
CGTGACTGAGAGCAGGGCAGCCCTGAACCATACCAAGTGGCAGAGCAGGAAGTGGCCTTGGAGGCCACGCTGAGACAGAGGACAAAGCCACTGAGAAAAAAAAGTAAAGGTAACCAAGAAAAGTTAAGCTGCACACAAAGAGTATGGCCAACAGAGGGCAGCGCCTGCGTGCAGGATGAAGTCTCTAGCGAGCCCTCGTCCAATCTGCGCATTGCTGGGGGTGGATGGTGCCGAGGTCAGAGATGGTGGCCCTAGAGTCATAGGCTTGAGCAGGGAGCCACGATAATTCTCCAGACAGTACCACAGCCTGGAGGAAAC
GAGGGTTGCCCGTGGTCCAGCAGTTCATCCTCCTGGTCCCAGGGCCCCAGCCGCAAGGAACCCAGGTTTTGAGACAGGCTAGGTGGAGAGGATTCAGGTCGGGCCGGAAGGCGTTCTTAGCCGTAGGCCTCCCAGGCTGTCCATGCCTCTCCCGCGCCCTCTGGTGGTCACATTCATCCACGCCCGTTCGCTGCGCGGACCTCTGGGCAGAGATGCCAGGCACAGGTGTGCCTGTGGGCAGTGGTCTGAGCCCCAGCCTGGCTGAAGGCCCTGCCACCTGTTTATTTTGTGGCTGTCTTGCCCTTGCCAGCCCCTTCCCCAAAACTTCACTGTTTGCTT
CCCCAGTCAGCAGAAGCCACTGAAGGTTCCGCAAGAGGGCTGACTTGGGCTGTCTCTGACATGGGGCACCGGGGGGCTTTGGTGGTCTAGGATGTGCCTGTAGGGGGTGGCCTCATGGTGCGGACGCCACAGAAGAGTGGGACACAGCACCCTGGAACCACAGGCTGGGATGGCTGTGTGGCAGTGCGGCCACCAGGTGGTGCCATCTACCCGTGTTTGTTCCGGGAGCCCAGTGATGGGGCCCTGCCTCCCACAGTATGGCCCCTCTTGCCAAGGCTCGGCCTGAGGGCTCCCTGCGGCCAGGGGAGGAAGCCCAGGAATGCCAGAG
CACATACACCCCAGATATCCCCCACACACACAAACACACAGGCACCTACACACGCTGACACAATGCACACTTGCAGCCCATCCTGCGCGCACACCCTTTTGTGCACACAGTGTGCACATGCAGCGACGCGGCCTCTAAGGGCATCTTGCGGAGTGAGGCTGAGGCTTCGTTCAACTCCTCCAGAGCCCAGTCGGTTCCAACACTGCCACCATGTGGCCTCAGGTGCACAGTGCACAGGCCATGAGGCTGGAACACCCGGCCGGTGGGGAGGAGGTCTGGCCCCAAATCTTGGGTCCCTCCATCTAGTTGAGCCGGACTGCCATTTGGCCACTTCCCAGTGAAACCGAACACAGTCCTGGAGAACTGGGTCAGACTGTGTGACAGCTGGAGCCTGCTACTGTGTGCCATTGCTGTCCATCCAGCAGGGCTGGCACCATGGCCTGTCTTTGCAACCCATGGCTGGTGACACGTGGTAGGCAGGCGGCCCCCATGTTAGTGTAGACTTGGTGCGAA
GAGACCCACGGTTCTAGGGACTAGGTGGTTTAAAGTGTTTAAAGAGTGCGTGGCTTGTGCAGGAGGAAACACCACAGCCTTCAGTCTACTCAAGTCCTTCTGGGAGCCCTTGAAACTCAGCCAGAGGGACCGGGAGTGTAGGCGGGCTCTAGGTGGCGCCAGAGCACTCTGTCCCCAACTCCACGGGTCTGTGATTGAGCGACCAGCATGTAGGGGCTGAAGGTCCTCCCCACCATCTCCTTATCAACACCAATCCAGCCATTTCAGAGGTGCCAACAAACAGAAACCACTCTGA
GAGGGAAGGACCCCACACTGGCTCTCTGCTGAGTGGCCCAGCTCTGGCCTATGGGACACGTGTGCGTTTGCCTTGCCCAGCACACGTTGGGGCTGCCACCATTCCCAGAGCAGTGCAGGCTCTTGGCGCCACCACCCAAGTGCCCTGTCAATTTCCAGGGCAGGAGTCAGAGCCCCATCTGCAGGTGACTCTGGCTTTCTCAAGACTGAGTTGACACCTGTGCTCTCAGCAAACATGTTTCTGAGCACTCTTGAACTCACTTGCTAAGCTTGGCTTGGAAAGTGTGAAGGGAGAGCTGGGGTCCGCAGCTGGAAAGACTCT
TTTCGTCCCTGTGCCAGTTATCAACATACTGTCTCCCAGCTACAAATTCGCCTCTCAGCTACAAATTCACCCCTCGTTGCACCCCACGCCCTACAGAAAATACACCTCCTTTGCCACCTGGCACGATGTTAAGCTCCGTCAGCAGAGGGTGCTAGAGGGACGCTGTCAGAGATGAGGCCTCTGCTGTGCTTTGCTTTGCTTTCCTTTCTTCTTGCTCCTGCAGCTCTTAACCAGTGTACTAGACACCCATGAGCAGCCCCACTGGCCACTTCCCAGC
TCAGCCTCCAAACTAGCTGGGAAAAATGTGGCAAATCATCTACTTGCTCCAATTCAATGGTGTTTAGAAGTAGGAAGTCACTGTGAGCAATGCCACCAAGTGGTGGAGAGACTCCATGCAGAATCGCCACCTTCAGCCAGAGAGGCTGGGAGGCCGAAGACCTCTCTCAATGCACAGGGCCATTCAGAAACTAGAAACAAAATGCTTGCTCATCTCCCTAGGCCACTCCTTCCGAGGCTTTTTGAGACAAGGTCTCACTGTCACCCA
TAATACCCGTCCATCAAACAGCCCCTAGGAGCTTAAATGCTGGGCTCTAGGTGCCTTCGCCCGTGACCCTGGACCCGCCTGCTCCCAGGTCTGTGCTGCTGGTCTGGGTCACTGTGATAATCGAGCGCGTCGCCCGCTCGCCACCTTGCGGCCATTTCTGTCCACTGCAGCTTCGTGAGCCCGTGGTCAGGAGCGCTGACCAGGACTCTCCCCAGTCCCAAGGAGGAGCTAGCTGCCTGAGCCTCTGATCCTCCTAGGTTGGCAGTACACCGCCCTGGGAACTCCCTCTGAGCCTCGGTGACCTCAA
CCCCCATGCACGCAGGTGTCGCCCCCCAGGTGTGCCACAACTCACAACTACGACCGGGACAGGGCCTGGGGCTACTGTGTGGAGGCCACCCCGCCTCCAGGGGGCCCAGGTGGGTGCTGGGTTGGGTAGCCTGGGGCGGGCAGGGGGCACTGGGCCAGGCCAGAAGGGCCAAGGGGAGGATGGGGCGGACCCGGGCAGGGGTCCTGGCTGGAGGGGAGCAGAAGAGGAGCTCTGGGATTAACCCCGGTGGGTGCCACTTAGGGCCAGAGCCTCTCCCAGGTGGGACCTGCGTCTCATGGTGGCTGCGCGGCCATCGCTGGGGCCAAGGCGCCGCCTGGTGGTGAGGCCGGGCCCTGCAGCCACACAGGCGTGCCCCAGGCAGGGGACAGGTGGGCAGGGTCTGTGGGGTGCGGTGCCAGCCGCCCTGCTCACATGGGTCCTGGGACACATGGGAGGGGTCTGCTGCCTGACAGTGTGGGTGTCAGGCTTCCAGGAAGCCACGTGCACAGCTGGGCCAGTGG
TTACCATGAGCACATACTGGTGCCAGTTTTCTATCTGTTGCCTCCCAGTTCCAAATCCATTTATTGCACCGCTTGCTACCAGATGTGGAACTGGCAAACATTTCTTCTTTGCCAGTAGAGGGCGCCGGAGGGACACCACAGGAGGAAGGGGCTTGTCCTGGTTCCTCCTCTGTCCCACCCCCGTGGCAGGCAGCCCTGCACCGGACACACAGTGGCATTCAACTTCCTGCCTGCCAGCCCCAGTGTGTGGTTCCCAGCCTGACAACCTTGGCACCCCAGCACCCCAGCAGGAGGGGTTTCTGCTTGTGGTCCCCTGGCCACCAGCCTCGGCCAGCTGGTTGTG
CTGCCAGAGGCGCCTGCACCGGGTTCCTCCTGCAGATCTGCAAACTCACGCCCGCCCAGCTCAGGCTCTGCAGCCCAGTTCTCATCGTTTCACGGGCTGAGGCCGGCTCCCGCGCAGGAAGGCGGGGTTTGCTGCCACCTGCTGTCCATTCGCCATAAGAGGTGGGACGCACGTTCACCTGAGAGCTTGGGGAGGAGAGAGGAAGGAAGGAGAAATTGAGGGAGGAGAGGGGAAGAAGGGAGGAAAGAGGGGAGGGGAGGCAAGAAGAGGTGAGAAGAGGACAGGAGGAGGAAAGAGATGGG
GTGACTGGTCCCAAGTAAGTCTGAAACCCAACAGAGGAAACAACATGAAATGTTACGGCTTGAGAATAATCATTGGCTCAATGTTCTGCCCTCCAGGCCCACTAAGGTGATAGTGCCACCTTCAGGACACAATGTGGTAGCAGCCCTGCCCCGTGGCTTTGGGTGGCCTTGCCCCTGAGGCAGCCATGTGCTTGTGCCTTGCTCCTGCCTCCACAGTAGCTCTGTGCCTGGGTCATGCATCTGAGGCTCTCCTGGAAACCACCACTGGTGACTCTACTGGTCTGGACTCATGGGCCTAGTGGGGGCCCTCT
CATCCGCCTGACAGGAAGCTCTGATGGGCTTCAGGCTGGGATGTGGGGGTGTTGTGAATTCTGTAAGGAGAAGGCAGGCATCTCCTGTGCTTTAGTGGTTCCAGCTGGGGTGGGAGTGGGAGGTAGGGGTACCTGGGCTGAGCTGTGACTCTCTGCTTCCCCCTAGTGTTCATCTCCAGTTACATGGTGTTGGCACCTGTGTTTGGCTACCTGGGTGACAGGTACAATCGGAAGTATCTCATGTGCGGGGGCATTGCCTTCTGGTCCCTGGTGACACTGGGGTCATCCTTCATCCCCGGAGAGGTGAGGCCCCAAGCTGGCTCCTGTTTC
GCCCTGCTTTCCCTTGTATTAATATAAGGGAAAGTCCTGGGGAGGAAGCTCTCCCCTGCCAGCGTCCACTCCAGCCTCCAGGAGTCCCTCTCCGCAGGTCTCCATCTTTCCCGCGGGTTCCGCTGTGCTGTGGCGCCCTCTGCTGGTGGGTCCCATGCAGTGCGAGAGTGCTCACCTGGTCCTGGCGTCCTGAAAGCCCATGTCCCCTACCTTCAAGTTCCTCCCTCTCCCAAGAAGTCGTTAGAAGGAAGAGGAGGCAGTCCTGTGGCCAGGTCTCTTCTCCAGA
GTTCAGATGCCTGCTGCCCCTTCTCTGTCGGGAGCTCTGTGAGAGCTGTGTCTTGTTCATCCCAGTGTCCCCAGCACTCAGCACCGGGCACCTGGTCACACATGGTGGGGGGACAATGGACAGAGGTGGAGGCTGCAAGGTGGGCCAGTGGACACTAGAGGGCACTGTGGCCACTAGAATCCCAGCCTGCTGTTGGCCAGGCCGACCCAGGAGGCTCCCAGGCCCACAATTGTCACATGGAAACTGTTACTGGGTCCTGCAGCTCCTCAGCTCTGGACTTAAGCAACCAGGGCCACAGTTCCAGC
TGCGGGCTCAGTGGGGCGGGTGGCGCCGCTCGGCCAGGCCCCCGCGGCCCAGCACTTCGCCGCTGAACTGGTAGGTGAGCTTCTTCTTCACCTTCTTGACCTCGCCCGTCTTGCCGTAGTTGCGCAGCGCGCGCGCCATCTTCTGGTAGGTCATCTTCTTGCGGTTGCCCTTCTGGATGCCCCAGCGGTGCGCCAGCGCCTCCTTGTGCTTGGACGAGAACTGGAAGGTGCCCTTGTCCTTGTCCACCCACCAGATGCTGTCCTTCATGTCGCCGCTGCGGAGCAGGTCCAACAGGAACTGGTACAGGCGGATCTTCTTCTTGCTGCCTGCGGGGGGGAGGGCCCGGTGGGAGGGGGCCCGGGGCCCACATGGGAGCCGCCC
CACTCCCCTTCTCAGGGAGAACTGCATGGGGAGAGCATGGTGCTTGTGGCAGTGTGTGTGCACGTATGTGTGAGCACGTGGCACGGTGCATGCATGGATGTGTGAGCACGTGGCACGGTGCATGCATGGATGTATGACTGTGGCAGTGTGTGTGCACATATGTGTGAACGTGTGGCAATGTGCATGCGTGGATGTGTGAACGTGTGGCAGTGTGCGTGCATGGATGTGTGTTTGTGGCGGTGTGTGTGCACGTATGTGTGAGCATGTGGCACTGTGCATTCACGGATGTGTGAGTGTGTGGCAGCGTGCATGCGTGGATGTGTGTGGCAGTGTGCATGCACGTATGTGTGAGCATGTGGCAGTGTGCATGCACGTATGTGTGAGTGTGTGGCAGCGTGCATGCGTGGATGTGTGTTTGTGGCAGTGTGCCTGCACGTATGTGTGAGCACGTGGCAGTGTGCACGCATGGATGTGTGATCGTGTGGCCGTGTACGTGTGCCAGCGTGTATGTGAAAGACGTGTTTGTGTGGGTGTGTGACAATGCTTGTGTGTGTCTGAGTGTGTGTGGTGTGTGATGATGAGTGTGAGTGTGAGCGTGCCGAGGACGAGGTTTCAAGGCTCCCCGGATGCATATGTCCTTCCTGGGCCACTGCCCAGATCCTGACTCCCTCTTCGGCCCCTGCCAGTCACAGGGCATGGGGCCACTTGTGCCACGGGGGACTGGGAGGAATGAGGCTCCTGGCCTTTTTTGCCCGAGGGAGTGGGTCATGCAGGGCCAGGCTGAGCACCTGGGGCTTTTTGGAGACGGCTCCCACCGGGTGTGCTGCCCTTGCCGTCCAGCAGGTGGCGCGCCCGGGCAGGTTCCAAAGGTCGTCAGGCGTCCCGCCCACCCCCTTTTGCAGGCGGGGAAACTGAGGCTGGACTTCTCCTTCCCCTGAATACCAGGGAATCCATTCCCCCAGTCCACGTGCTTATGGGGCCTGGCTGAGTTCTGGGGTTGGGAGCCATGGTGAGCAGAACAGACGGGGCCTCCCCGTCCGGAGCTTGCGTCCCAGTGAGGACACCGGGAGGCGACCCGTGGGGAGCGCCCGACCCTGAGACACTGCCGCTCACCCCACACCCAGCACAGTTTGCACGTGAGACCCCCAGCGTCTGCAGCCCTGGGCCGTCCTGGGGCCTACGCAGCC
ACGTAGCCCTGAGTCCAACCTCTTCCACGCCTGGCGACGCTGCTAAGAACGCGGAGCAGGGCTGGAGGGCTCAGCGCCGGCGGGCTCAGCGCCGGTGGGGGCAGGGCGCGGGTCCGGGAGCGGGCGCGGAGGCACGGAGCCACACTGCCCCCTGGCGGCCATCCCCTGCCCCGCCGGCACCGCCTCCGTGAGGCGGAAGGTTGAATGTCACCACTGCGTTGCTGAATTCCGGCTCAAGATTATTAGTGCGGGGGCATCGGGTCCATCCAGGGGAGGAGAACGTTCCTAATGCGGAGTCACAAGCCCTACCTTTAAGGTCTGGCTCTGGA
CACTGTCACACTGCACTGTCACCATCCGCTGCTTCTCAATGTCCTTGACTGAACTGGTAGCTCCTCGAGGGACAGGATGAACCAGTCACACAGCTCCTCTCCAAAGAGCTCCCAGCAGAGAAGGCAGCTGGGAGCGAGGAAGGAGGGAGCAGCAGGTGCTTCGAGCGCCACTGGGTGGCCGACACCTGCCAGGCACCTCACACGCTCCGCTGCAGTTCATCCTGCACTTTACTTACCCTTGAGTCCCCCTATCTCTGATCATTGTCACTGGTTCCTAGGAAACTGACACTCGGGTCACAAAACTTGTCCAAGGTGTCACAGAA
GTCTCCTCTATACTGTTCATGGTCCAAGGGAAGCAAGGGTTCCAGCGGTCGGGTGTGAGCCCGTGGGAGGGAACTTGGTCATCAGGAAGGATGCGAGGACCCTCTGGCTGTGGGGTGTGGGGTCCGCGGTGGCTGCAGAGACTGGTCCCCCCACACCAGGGGGCGCTGCAGGAGCGGGAAAGGCCTGAAAACAGCTGGTCCAGCCCCTGTCCTCGGGAAACTAAAGCCTTATATCCTGCCACGGTCACTGGGCACTGGAAATTCAGAGCCCCAAGATCCTGTCCATGCTCGAGGGGCTCCCAGTGTGCAGACAGAGTGGGGACGGCAGCTGCAGCCCAAGGCACAGTGGCTATATT
CTCCACCCCACTCCACCCTCCTCCACCTGGAGGTGACCTCATCTAACCCACCCCTCTCTCCGCCTACAGGGCACCCAGATGTGCTGCTCAAGGGAGCCCCAAGGGCTGGAAGGGGGTTGTGAAACCGAAATAAACTGCCAAGCCTGGTCTGTCCTCCAGGGTGCAAAGGAAGAGTGCAGTGGCCAGCAGGGGGCAGCAGAGGGCAGCAGGCACTGGGAAAGGGCCGTCCCCAGGCCTGGTCCCCACCTGAACAACAGGAGTCCAGGCCCCAGCCCCTCCTCCCTCAGACTCAGGAGTCCATACTCCAGCCCCTCCTCCCTCAGACCCAG
GGAGCAGAGCCCTGTGGGAGCTGCGTCATGGCTGCGTGTGTGGCTGGGGGTCCGTGCTGGGGGCCACAGGGAGAAATGCGATGCAGAGTGTTGGAACCCAGCACCTGCCAGCCTGCCTGGCCTCTTCCTCTTGGCTGCAGTGACACCTGCTGGTCGCCCCATGCTGACCTTGTTTCTGTGGCTCCTTGGGGTGCTCCCTCTGGGGTGCCCCCATCTTCCTGGACACCCATGAAAACACCCGGAACCCCTGCCCCTGCCCTCACAGCCTCCGGGAGCTGGAAGTCTCTTTTCCCCGGAGCAAGCACTGTGTA
CTCCCAGCTGGGTGAGTCACAAGCTGCCCTCGAGATCTGGGGCGGGGGGTGGGGGCATTTTTGGGGAAGGGAGGGAAATAATGGGGTGGGTCCCTTGTGGCCACAGCCCCAGCCCCAAGGGCCAGCGGCCATGCTCCTCTGGTGCCCCCTGGTGTTCACTGATGGCTGCTGGCCAGTCATCACGGGGGTCCCAGAGGCAGGTGGCTGTCCACCAAGGCTGACTCACCTCCCAGCCGGAACTCTGTGGGGAAGAGAAGGGTCAAGGTCAGCAGATCCCTGGGGATGAGGAGTGGGGATGAGGAGTGGGGCTGAGGGTGGGGTCTGGGGAGGGGGTCCTGGGCCCACCTGGTGCATGATCTTGGTGAAGGCCTCCTGCAGTTTGCCGTGCACCGCGGCCAGCTTCTTGTAGTCACGGTGGGCTTCCAGGATGGGGATGAGGTTCTTGTAGACCTCATTCACCG
CTATCGGGAGCTTCCATCCCTGGCCTGGCCCGCAACCAGGTGGGTGATCTTGGTCTTGCCCAGCCCTGCTCCATCCACAAGTGTTTGGAGCACCCCCATCCGCACCAGCTGCGAGCCAGCACCGCGCAGGCCATGCCCATGCTGGGCCGAGTGCGCCCTCTAGTGGCCATTGTCATGTTCACCAGCACTGGGCTCCCAGCCCAACCCAGCAGGCGCCTCGCCTGCCCACCTCCGCTCCTCCCAGAGACAGCAAGACGGTGGCTCCAGAGAGTTGGAGGGGCTGCTAGAGGGCGAGCTCCTCTGCTGACTGGAAGAAAGAGGA
ATCTACAAATCGGCGTCCTCTGAGGGCAACAGCGCCCCGTTCTGCTAGAAATCCCGAGATTTGCAGCCACTGCAGCACGCTGCCTCTGCGGCTTCTCCGCACCATCCCCGACCCCTTCCCCCGCGAGTCTGCCGTCGGCCAGTTTCCTCCCAGGCCCCGGCTTTGCTGTTCCTTGGGTGACATCTTGTGGCCAAGGACAGGTACAAACCATTGGCTGAAAAGGAGGAGCAAAGGCAGCCCTCAGCCCTCTCTGGAGGAGCCTTGGGGCGCCTTCGAGGATGCCCAGGAGGGCAGGGGGCTCCTGAACAGGGAATCGGCTCTCAGACCCCGAATGGGCTTGCACCAAGCCCTTC
ACATCGATTGTTCTCATGGGGTGAGTGGTGTGCTGAAATTATGTTCTCAGGTGAGTGGTGTGTTGAAATTAACGGCATTCAGAGAGCCAGCCAGGGCTGTAAGGACCTCGCCTCCTTCCGGGCAGGGATGCTGCTTGGCCGCCAGAGGGTGGTGTAGAGCTGCAGCCAACGCCTGGCTTCTCTTGCAGTTTTGGGAACTGGAGAAGAGCACGGAGCCCCATCCCCTCCCGGCCCCTCCGTCGGTGACTTCTGCCTGGCTGCGCATTTGAGGGAAACCCTTCTT
TCCTTGAAAAGTACTAAGACTGTGTGTTTCACAAATGGCAAGAGAGGGAGGGATAGAGGCAAAAAACGAAACAGTGACTCATGGAGAGATGGAAGCAACCCCGGGACAGTACAGCATGTTCTGCTGACCTCGGCCAGCAGGAGGCAGTGCAGAGCTCTTGGAGGAGTTGTCAGACTACACTCTGGGTGGGAAGGTCCATAAGGGGAAAGCACCCTCTGTAGGAAGGCTGCACCTTCTTTTCGTTGTCTTCATAGTGCTTATTACTTTCCGAAGTGT
CTTTAGTGAAGGTCTCTTTAGTCAATAATCTCTTTGCTGAAATTGCTTCGGGCAGCACAGAAGCTGGATTCAGAAGCACACAGGTCTGGGGATGCAGGCTTCGGCCAGCCTGATGCAAGGAAAGACTGCCATCTCGTGGTCAGCTCAATCCTGGCACCTTGGTGAGGGACCAGGCTGCAGAAAACCAGGCTTGGGGAGGAAACGGTGCTGCAAACTGGATTTCTGCCGGACAGTGTGGATGCCCTTAGAAAACACCCAGAAAAGAGCTGAGTGCCCCCCAAGGTA
GGACCCTCCTCTGAGCAGACGAGCATGGACTTAGCACAGAGCCGGCAGGAGGAAGAGGAAGGAGGGCTACTCACCTCCGTGAGACATTCAAGGCGACGTGAGAGCCACCGGAAAGTGAGGTTTGAGTGTGGAATCAGGAGCATGCGATAGAGAGGCATCCCACGGCTGACCTCCTAGGCCTGGGGGTGTAAGTGGCCAGAAGCCCCCGGGGGCTCAGGCGCGGTGGGGAGAAGGTGCACCCAGTCCCTGGTGGAGGGTGGCGTTCCGGTTCCTGTCCTGCAGGACTGGGAATCTGATGTTGAGGATGCAAGGGAACAGCGCCGCCTGGTGGCATCGGAACACCGGGACCACGCGGGGACCCTGAGCAGGAGCGAGCCCTCGGTGGAAACCGGGAGAGAAGCCTGAGCCAGCTGCAAACCCAGGCAACTGCAAAAGAGCCACAGGAGGAAGAATGGGGAGGACCAGGAACCCGCAGAGCGGGAATCGGATGCGGGCTGCACTCCTCGTTAAAAGACC
GAAAATGTAGAGTTGTCTGGAAAAATAATCTTGGAAACTTTACTTTTTGTACTATGCAACCTCTAATTTACAAATAACATCCAAATCATTCAAACGAACAGCGTCGCAGGGCTGCACACCGCCAGGGGGCGCCATTTACATGGGACCCAGTGGGAGTAGAGCAGTGTGATGGCCTGCAACTGACCAACCTGCCTTTTACTGCCCTTTCATGCTCCCAGCCCCTGCTGCTCTCCTGGGTTAGAAATTGAAAGTTTATACCAAACTCATGGGTTTACAAGTGGAA
TTAGCACAGAGCCGGCAGGAGGAAGAGGAAGGAGGGCTACTCACCTCCGTGAGACATTCAAGGCGACGTGAGAGCCACCGGAAAGTGAGGTTTGAGTGTGGAATCAGGAGCATGCGATAGAGAGGCATCCCACGGCTGACCTCCTAGGCCTGGGGGTGTAAGTGGCCAGAAGCCCCCGGGGGCTCAGGCGCGGTGGGGAGAAGGTGCACCCAGTCCCTGGTGGAGGGTGGCGTTCCGGTTCCTGTCCTGCAGGACTGGGAATCTGATGTTGAGGATGCAAGGGAACAGCGCCGCCTGGTGGCATCGGAACACCGGGACCACGCGGGGACCCTGAGCAGGAGCGAGCCCTCGGTGGAAACCGGGAGAGAAGCCTGAGCCAGCTGCAAACCCAGGCAACTGCAAAAGAGCCACAGGAGGAAGAATGGGGAGGACCAGGAACCCGCAGAGCGGGAATCGGATGCGGGCTGCACTCCTCGTTAAAAGACCACCCGACTGGTCTGAAAACACGTTGCATGCGATTTAAAGAAGCGTGATTACGGGCCGGTGATAAGGCTTCGAATAAAGTGATGCCGGCTGGGCTCAGTGGCTCACACCTGTAATCCCAGCGCTCTGGGAGGCC
ACCGGAACCTCCCCGGAGGCCCCAGCCCCAAAGCCAGGGCGATGGCGCCTCCCTGACCATGGGTGAAGAAAACTCAGGTCCTCCCTGGAGACCCGGCCCGCCGCGGGAGGCAGACCGCGCATGCGCCCTGCATGGCCGGAAAGATGGGTTTCATTGCCCTCTGCCGGCCATGAGGTGGCAGCACAGGACGTTTGGCCTTAGCGGTGGACCTGAGTCTGAATCACTGAAATTCAGGTGTGGATTATTCAGTAATTTTCTTTTGGAAGATCAAATGGAAATTGAGTACGATATCTTGTGCTTTAA
TGAGACTGGACCTCACCGCCTGTATGGTGGGGGCCTGGTATGGACCCGTCGGCCCGAAGTATCCAGACGGTGGCTGATTCTCTCGGTCCCAGCTGCGGGGCCTGAGGCTGGGGCTGTTTACACCGCAAAGCCGGTTCTGCCGCGGCCAGTAGGCGGTGCCCTGCGCTTCCCAGTGCCTTCCCACAGGTTAGCCCTACCAGCTCCCCACCCCGGTTCACAGCCCAGGAGATCGAGGCACAGAGGGGCGAGCCACCTAGCCAGAGTCAGGAACCTCCTTGGAACCAGCACCCAGGCTT
GCCTGGTGGGGGGGTGACCCTGGGTTTCTGCCTCCAGCCCTTTGAGAAGCATGGGCTTTGCGTGTCCTGTCTCTTGGGGTCACACGTGGGAGTTACTGAAGTGAAGGCCCAGGCACATCCGCCTAACAGGGGCGGGGCAGCTGCAGTCCCGCCCACGGCCACCGGGGGCGGTGTGTATGGTTCTCCGCACAAGCCGAGGAGCTGAAGAGCACGGGGAGGATGAAATCTTGCCCGCTCTGCTCTGGCCGTCTGGGTGCAGCTGCGTCCTCCTGGAGGCAGGAAGGGGCACCAGGCGGGCTAGCGTGCCACAGACCCACAGGTGAATGGGCCCACAGCCCAAGTCCTCACCAATGCTCTCCT
CTAACATGAATTGCCCTCACACCAGTTCAAAACAGCTGGTAAATAAACCAACTAGGACGATAGAGGCCATCCAGTCCTCTTTAAGGATGGGTTGGCTCAGGAGGTCAAGGCAGAAATGCCCACTAGGGGGCGAGCGTGCTCACTCATCGATCCCCGTGGTGGTTCAGTCCTGGAACTACTAGGAAGGGAAGAGGGGGCTAACACGTTCCAGGCACTCTCCCAGGCCCATCTCTGGATGCACTACCACATGTAATCTAACATTGCCC
TTTCGTTTTTAAAGGTGGGCTTTTGTTTATTTATTCATTCAGCAAAAAATCACGAGTACTTTCTGCAACACCAGGGCTTGAAGGAAGATACAGCACCAACCCCCCAACGGCCGTGCAGTTCTCCGATTCGGCCAGCAGAGGGAGCGAAGGGCCAGCTCTGTGGGAGGACCTGCAGAGCTGGACACCAGCTGAACCGCGTGGGCAGCCACACCACCCCCTGGCCACGCCACAAAATGCCCAAGACAAAGAAGTCCCAGCTGTCCTTTAGGTGTTTAGAGCTACAGTGAGGGTACCCTGGGGAGATCTGAGAACA
CACCCAGGGCTGCCTTCGTGATGTCCGTTCTCTGGCACAAAAGGAGGGCCTTGGAGTCATCAGACACTGACCGAGGAAAGGGGACTCTCCATTTGGTCATGTCCCCACCGTGGGCCTGGAGAAGGCTGGCGGCTCAAAATTGCGCCACTGCTCCCCCCTGGTGGCCAGATGGAGCATTGCTGCCAACTCTGCAAATGGCTCCAACTAATAGCACACCAGGCCCACACTTTCATTCAACAAGTATGTAGTGGGCCTCTACCATGTGCTCACCCCCATGCAAAGAGCTTGGAGGGGCGGGG
CGGGCACAGGGCACCCACCGCCGCCATTGCTGCTCCGGCAGCCACTCCTGCCGCTTCTGCCTGCGCCTTCCGGCTGTGTACGACCTGCTGCTGCTGTCAGTGGAACACGTCTGCGTCTGCAGGCGTGTTGGACTGGGTGACGAGGCCACCAGGCTGTGGTGCAAGGACATCCCAAGCTCCTGCACCCAGCCCTTGGGCAGGGCTGGCTCTCCCGGTCAGCACAGAGCGCTGCCCAGGTGATTGTACCTGCTTAGACCCCACTCCACCCCCAGGCACCTGCGGTGGAGGGACCTGCGGTGGAGGGCGCGACCTTGGCTTCCTGGCCGTCCCTCTGCCCTGGTGATCTGGCCAGCAGAGGGCAGCAGAGCTGTGTCCTTGTCAGGTCAGCCCAGGTGTGGGACAGTCCCGGGATAGAGACGCAGGCTCTCCCTCCTGCCTTGCACAGCGGAGACTTGGGAAGTCCCAGCTCCTCATCAGACAGTACAGACTCTGGGGTTACAGGGTTGTC
TCTGGATTTAGATTTTCAGTACACAGATTTGCAATGACTTTACAGATTCAGGCTTTTAAGACCAACTCCCTGGAAACTGTTAACTTCCTCCTTGATGTGCTGCACCGTGGGGCTGCTGCCACCAGGTGGATGCTGGTGCCTAGGTGATGGTCACCTGTCCACACTGGAGGGCACTCGATGATGCAGCAGTTTAGCACGCTTTTATGGAACTGACCATGCGTCAGGCACTGTGCCCGGCACTAGGGATACAAAGATGGATAAGACAGAATCCTGGCCCA
CCAAGCTAGGGTCTCGACATTAATTTAGGTTTTGGGGTGATCTTGAACCTCAGTTTCCTTTTGTTTCAAGTGGGGTAAAAATTCTAACCCTGCCAAATGGGCCGTTTTGTGGCGGGGGCGCTGACGTGCTCCATCTTCTCTGGGCGCCACGACCTGCCATTCCGACTCTGGCCGCTGGGTGGCAGCCGGCCCCCAGCAGCCCCACCCTCAGCCCTGGGACTGGGTCAGGGGGACTTTCCTGCGCGGTGACCGGGCTCAGGACCACCCCCATCCCAGCCTACAGTTTTCAGGAGGAGCCTTCGCTCCTTACCATCCCACCAGCTCCTGTCCACTTGGAGGCTCCA
ACAAACTGACAGTACTTAACATTACCCAGCACAGTAAGATTCAAAAGAAGTGCAAAATATTCGGAAGGTGGATTTGAATGATTTAAGTCTGGGGAACACTGTCATGTTCCTCGGGTGCCCTCTGCAGGCGCCAAACCAAATTGCTGCGTGATCCTGGGGATTTGCTCCTTCTTGCCTCTCACTCCTCATGGCCAGCATGGAAGAGGAATCTGATCAAGGTTTCCTTTTTAAATCTTAGAACCAGGAGCCTGGAGCAGGTGTTGCAGGTTTTGGAGGGCACCCAGGTGCGTACTGCCAGGAAATGATGTGATAACCTCATTCTCGCTTTGTGA
TGCAGGCCTCTGCACCTGGAAATTTCCTCCTCGGTAAGTAGAGCAGTTGCTACCTAACGATCAGAAATGCTTCCTAACGTCCAGAAGCCAGATTTCTTGCCTGCATGGCTAACAACAGCAAGCGCAATCCTACCTCCCCCTGCTGGTGGGGGAGGGATAACAGGGTCATTACTAGCTCGTCTTTCCTTTCACTTCCACCTCCTCAAATAAAAATCAACTTCCAAATCCGTGAGTCAGTCTCGACACGTTTATGTGCCAAGACACT
TAAGTCATCAAGTAATTACAACTCCCTAGGAATAGAGATTTTCCAGAGAGCTGCAATTTTGAACTAAATATTGGCTGTACTCTGGGGATCTTTCTTTTAACTGAGCGCCACAAGAGGTCAGCCCTTGCCATTGGCTGTGAGACTGCTGCTCTCGGCTACCTCTACTGAGCTGAGGAGGGAGGGTGGATGGGAATAGCATCCCAGCCACAAGTTAAAATATCACAGATCACACTGTCTTAGCAAAGTTTAACAGCTTCTCTTTCTAG
AAGCTGCTGTGAAGATGCCAGGCCCAGTTTTATGACTTCCCTCTGGTTCTATGCCACCCTCCCCTCAAGGTCCCCTCCCTGAGATGCCTGAGGCTCGGACCCCACCAGGGATGAAGGCTGCCGCCAGCGTGTGTTGCAGTTCCTGCGCCGCACAGAAGGGGGCGCCATTCCTGCATTATTTCTCCCGACCTAACTCCGGTAACGCAGCTCCTAGTTGTAGGGCCTATCTTATATTCGTTTTACAGTGTTTATTTTTTTTCTTTTTTCTTTTCTTCTTTTCTT
GCCCAGGCACTGGGATTCCGCGGTGAATCTGAGCATCCCCGCCTCCCGTTCCTGCCTCGTGATTGGCTGCCCTTGGGCCAATGGCTGAAGAGTCCACCGCTCTGCCAGCCCCCGCGGCAATCCTCCAGCTGCAGCTTCCCCTGTTCGGTTTGCAGGCGGCGCTGTGGGCTCACTGACTCCTCCGTCACACGCAGACCTGGTCCCCACCCTCTCTGATTCTTTCAGACTCTTAGGAATGAATAGAGTGTATACCCCAGAGTCCCACCCTCTTTACAAAATCCTTTTGTGAATTT
CACCGGTTGCCCACCTCCTCCTTTCCAGGGTGTGAGCGTTGACTGGGGGCCTGGGAGGCAGTGAGCCTGGCGGGGGTGCGGCTGTGTGCGGAGGGCATGGGCCTGGCTTGGGTGGAGATGGGGCTGGAGGCAGGCGGCAGGCTCCTGGACGGACAGCAGGGGGCACCACTAGGTCTCCTGGCCGGGCCACAGGAAGGGAGGAGCCGGGCCTCCAGGCTGGGGAGGAGGCTGCGGTCTCTCCAGCTACTCTCCCGCAGCTTGAGCGGGGGCACCTGCCACCCAGCCCGGGCTCCTGCCCCTGCTCCCTTCCCCCTCCCCGC
ATTACGGGTCGCCCAGCAACGGGCGGAGTCCTGGCCCGAAACTGGATGCGCACGCCCCTTCCCTGCGGCGGGGAGGCTGACAAGGCTCCGCTCTATCTCTAGCGCCTCGGAGCGCTCTCCGGCTTTGCTGTCTAGCCCGGCGGCAGCGCGATCTCTTAGGCACTTTCACCGCCTTCCTCTCCAGGCCCTGCCCCTTTGACGCCGGCCGTCGCGATATTGCGGAGACTGGATTTCAGCTTCGTGGTCGGCGGAGCGGCCCCTGGAGGGCGCAGTGCGCAGGCGTGAGCGGTCGGGCCCCGACGCGCGCGGGTCTCGTTTGGAGCGGGAGTGAGTTCCTGAGCGAGTGGACCCGGCAGCGGGCGATAGGGGGGCCAGGTGCCTCCACAGTCAGCCATGGCAGCGCTGCGCTACGCGGGGCTGGACGACACGGACAGTGAGGACGAGCTGCCTCCGGGCTGGGAGGAGAGAACCACCAAGGACGGCTGGGTTTACTACGCCAAGTAAGGGGGCCGCAGTGGGGCCGCGGACGCACCTGGGACCCTGCACAGCCCACGGACGCCACCTGCGCGGGGAGGACGCGCACTCCAGCGCAGCGCGTGCGGTGCAAAGTGAAAGTAACTGTTAAGGAGCTTCAGGGAAAAGGGTCCAGGGTTCCCAGTAGGGGCCGGCCCCCTTGGTGGGCCTCGGGTCCAGCGGGGGTCACCTGGTGGCTTCCCGGCGCGCCCTCTGCTGTTCAGGATGCAGCACTGCGCGGCGCGGCGAGGGCAAAGCGGCCTCATCCCCGCCAAAAAATAAAGATGTTTTAAAAAGCGCACATGCTCAGCTCCCTCCTGCAGGCTCTGGGTTGCAGGGATAGGAGTTTTGTTGTGTTTTGTTTTGTTTTGTCCAGACCGGTATTGCTCAGTCATCCAGGCTGGAGTGCAGGGGTGCCATCATAGCCCACTGTAGCCTCTA
TCACATATGCATTAACCTTCATCTACCCAATATTCCTTCCTTCCTTCCTTCATTCATTCACTAGGCACTGATTGTCTAAATGGCACCAGACACTGCACGACGGTGGACATACAAAAATGGGGCATGTGGCCTGCCTGCCAGGAGGGGGCGTCCACTTGATGCTAAGCACCCATCTGCAGGCCATCCACTTGCAAGGTCCCCTCGACTCCCTGCCAATATTGCATCTAAAACCTCGAGTTCTAGAGCATATGCTGCTCTTCCTTCCTGCCTCCCTCTTGATAACGAATA
TATTAAAGAGAGGAAATTAGCCAGAAGACCTTTGTGTCGATTTTAAACGGTGTGGACTGATCCGCAGTCGCGCTCTTGCCGCTGCCCAGCTGAGCAGCGTGCACCACCTCTGCGTCGCCCTACCCCGCCCTGCCTGGGTCTCCAGGAAGGTTGGAGCGGAACCCGCGCTGCTCTGGTGCCACCTGCAGGTTATATGGGGGAACTGCTTCTCTCCACCCCACTACCCACCACCCCACATCCCCACCGCCACCTTGGACAGCCTTGGACTTGGCCAAAAGACATTAAGAGCACGCGAAGCCCTGGCTGGGGAGTGGGCTGGACCCTGCAGTGAAGCCCGCGTTACAGAATCAGACGGTCCCGGC
AAGAAACACTGCTGGGCCAGTGTCTGAGGTCCCCTCCTCACTTCCAGACCTGGCAATATCCCTTTAGGCAGTGCAGAGATGGTGGGGGGTTGGAGGAGTGGGGAAAGGGAAGTTTGTTACCTGGCTCCCACTGCCCTCTGGTGGCCAAGCATCAGAACTACATGGCCTAACCAAACAGGATGGAAATGTGAGAGGGTCCCTCCCTTGTGGAAGGGGTGGATGATGCTTTCTGCCCACCCTATTTAATTAAGATGGAAAAGGGGGCTATAGATACTGGC
[truncated: 772,792 more chars]
