# Supplementary material for: On the Value of Intra-Motif Dependencies of Human Insulator Protein CTCF
Source: PLoS One. 2014 Jan 22;9(1):e85629. doi: 10.1371/journal.pone.0085629 (PMC3899044; doi:10.1371/journal.pone.0085629)
Supplement: File S2 — Data sets for MCF7 and NHEK cell lines. (ZIP) [file pone.0085629.s011.zip › MCF7_bg_train.txt]

TGGCTCTACCAAGCATTGACTGAGACCTTCACAGGGTCTCCTCCCCTCTCCAAGCTTGTCTATGGATCTAAAAATGCCACACAAGACCAACGTAATTCTTAGGTGAGTCAGATTATGTTGTGGACATGCAGGCCTAGCACAAGGCTACATGAAGTGGTCCTAACACATGGCAGTCTGGGTGCCCTCCCCTCCCAAGGGCATGGCGTCCATCTGTGACACTCCCTGGAGCTGATGCATGGGGGTGGATGGCCATGAGTGCCCCACATCTGTCCTGGTTGGCTGCCAGCAAGCTTCTGGCTGCTGCTTAACCCCAGGAG
TGGTTTTATAGATGAGGCTCCAGCAACTAGGTGACTTGCCCAAAGTCGCACAGCCCATTTGATGCCAGAGATTTTATTTAAATTTAGTTTATTTTAAACACATACAAATGACACAAAACTCAAATTTTCTGAAGGATTCTATAATGAAAACATCTCCCTCCAACCACTGTTCTGCCAAGTTGCCACACTGTTTGCAACCTTCGTTTTTAGTTTCTCGTGAACTTGTTCAACAATATCCCATGGGTATAAAGGGAGTTTTTTTTTTAACGCACAGAGGCTGCATACCATACACTGTTCCCAGCCTTGCATCCCCGCACCTTCCCTGCGCCCCTTAGGTTAAAACGCAAAGTTGATTTTAAAAATAAATATGGCCTGGGCGGTGGCTCATGCCTTGTAATCTCAGCACTTTAGGAGGCCGAGGAGGGGTGGATCACTTGAGGTCAGGAGTTCAAGATCAGCCTGGCCAACATGGTGAAAC
GTGGCCCGGGTGAAAGTCCCGGACCTTGAGACAGTCGGGGAGCTGATCCATGAGCAACCATCGCATGCCGGGTACAGCCGCAAACAATGTACACAGCTGCGGAATTATTTTTCTTTCTTTTTTCTTTTCTTTCTTTTTTCCTTCTTATTTATTTATTTATTTATTTATTTATTTATTTATTTATTTATTTGAGATGGGGTTTCGCTCTGTCGCCCAGACTGGAGTGCAGTGGCGCAATCCCAGCTCACTGCAGCCTCCACCTCCCAGGCTCAAGTGATCCTCCAG
TGTATCTTATATGTATAAAAATATATGTAACATACACATATAATGAGGCATAGTAATAATAGAAACACCCATAAACCAGCAGCTTAGGAAATGGAGCTTTACAAAGACTGCTGCAGTGACCTCTATTTCCCTCCACCCCATCCCCCTGCCTCTCTCCCAGAGGTGGCCAGTATCCCAAAAATATATATTTTTATTTTTATTTATTTATTTATTTATTTTGAGACTGAGTCTCCCTGTGTCGCCCAGGCTAGAATGCAATGGTGCGATCTCGGCTCACTGCAAC
GACACAGGAGCTCAGCAACAGGAGTTCCTTGGGCACAGCAGGCATTGTTGGTGAGCACTGACACAGCTCCCAGGAGGAACGTTTCATGGGCTTGAGTTTTCTAACTCTTTGGGACGGCTGTGGCACTTTTCATATCATATCATTCAAAATATTCTTTTTTTTTGAGACGGAGTCTCGCTCTGTCGCCCAGGCTGGAGTGCAATGGTGCGATCTCGGCTCACTGCAATGTCTGCCTCCCGCGTTCAAGCAATTCTCCTGCCTTGGCCTCCCAAGTAGCTGGGATTACAGGCGCCCGCCACCATGCCAGGCTAATTTTTGTATTTTTAGTAGAGATGGGGTTTTGCCACGTTGGCCAGGATGGTCTTGAACTCCTGACCTCAGGGATCCACCCACCTCGGCCTCCCAAAGTGCAGGGATTACAGGCGTGAGCCACTGCGCCCGGCCAAATATTCTTTTT
TCGAATGAATTAATGTCTAGAACCATGAACTTTTCGGACTGCCCTAAAGAAGTGAGTCCGAAAAGCAGAGTCATAAAAATAAATGGTCCTGTTAGAGATGAAAGGAAGGTTGACAGCTGAGATAGAGGAGATAAGAAGCTGGAAGGAATGCAGTTAGAAATGTGTTTCTTGGGCCGGGAGCGGTGGCTCTCGCCAGTAATCCCAGAACTTTGGGAGGCCGAGGCGGGTGCATTACCTGAGGTCGGGAGTTCGAGACCAACCTGACCAAAATGGA
GTGTGACTCAAAAGCCAGGGAACACCTTGCACACTGCGAGGTTTTCATTCTGAAAGCGATTCTTGCAATCTTGCCCGCAGCGCCATTTCATGCGGCTCTCTCTCCTCTGTGCCTCAGTTTCCCTGTGTGTAAAATGTGGGAGAGTCTACTGCCTTCCGTGGAGGCTGTGAAATTATGTCTTTAAACTAATTGGTCCAGACGTGGGGCCAAAGTATCGGGATTACAGGTGAGCCACTGCACCGGGCCTCAGCCTTGTCAGGGGGCCGGAGGTTGCTTAACCCCCTGGATCCCAGCTTCCTCATCTGTAAAACGGGCTGATG
GAGCATTTTGCACTTTTCACGTCCTATTCTAAATTCACATCCCATCCCCTTAGCTAAATGGGGGCTTCAAAGGCAAGGGCAGTTTCATTAGGTGCTATAAGCATCAATTAATAGTTGCTGGCCTCTAGGTAGGTCTTCTATAGACCCGAAATTGACATATTAGGAATAGCCACTAATGATTGGCTGCACTATTTCTAAAATATAACCCTGCATTTTTACTTTTTTCAAAAGCAGTTTGAATCTTTTTTTTTTTTTTTTTTTTTAGACGGAGTCTCACTCTGTCGCCCAGGCTGGAGTGCAGTTGCTCAACCTCGGCTCACTGCAAA
AACATCCTGCCAAGTGCCTATCTAGTATGTTTCATGCACGCCAGTGACAGGGACTCGCTTTCTCCTAGAACGGCACCACCCTTTGGGAGACATTTGGCCCAGGCAAAAGAGACTTCTCAGGAGAAGCTGGGGTTATCTGCAGGGTGTGCTTCTGGGCCCAGCATCAGGAGATGCAGAAAATGATAGAGAGACGGCCCACCTCTAGGATGGCTTTTCTCCAGGCCTAATAAATTATCAGACGTTGTGGTTTCTGGCCCCTTCCCAGGGCACAAGGTCCCTTATCAGAGCTTTTAGTCCACTGAATCCAGTCCTCAGAGAGTGCA
TTTGAGACAGAGTCTGGCTCTGTCGCCCAGGCTAAAGTGCCATGGTGTAATCTCACCTCACTGCAGCCTCAACCTCCTGGGCTCAAGCAATCCTCCCACCTCAGCCTCCTGAGTAGCCGCAATTACAGGCATGTGCCACCATGCCCCGCTAATTTTTTAAATTTACAGTAGAGATGGGGTTTCCCTATGTTGCCAGGCTGGTCTTGAACTCCTGGGCTCAAGCGATCTGCCTGCCTTGGCCTCCCAAAGTGCTGGGATTAT
TTCTCACAATGAATGCTTTTGAAGAAGGCCTCAGTGAAAGCCTTGCATTCTTGGTGTATTTTCCAAAGGCACCAATTGAGAGAAGGAAAAATGGCTGGAAATGGCAGCCTCCTCCCCAAGAACCACCAGCAGACAGTGAGCCCTCCAGCAGCAAGGCTGGATTGATTGGCTGTTCTCTCAGGCATAACTCTGTCTCCAGTGGCATTTTCCCTCCTGGCCCTTTGAATCCTCTCCCACGGATCCAAGTTGTCTGTTAGCAGTTGTATCATTGAGCTGGGTTCT
TGTCCCCAGGGAGCTCAAGCCACGGGCCTGCCTGGGGAGGGTGTGCGGGCCTCGGTTGGCAGGCGGTCCCAGGGCCTGCCCAGGTCTCCCAGTCCTCTGGGCCTGGACGGCAGAGGAGTGGGGAGGTCATGTTATAACCCCAGGGAATGTAGGTCACGCGAAGGGTTTGGCACCAAGACTCTCGCAGAAATCCTCTGCAAAACCCTCTGCAGAATTCAAGGTTTTACCACCAAGGGGAGAAACCATCCCAAGCAGAAAGGCCTGGGGGGCCGCTTGGGGGCCCGGCTCTCAGGAGTACCCAGCCAGCCCT
AGGCTTGTGCGCCCACCCGGGAATGTCATCAGGACAGCTTGGCTGCTGGCAGCTCAGAGACGTGGGTTTCTGCACAAGCGCCATCGGCCCTGGTGACACCCACGCCCACCGCAGGGGTTAGCCTGGCCTAGACAGCAGCCTGCCCAGCCACCCTCCTGGCATATGGACAGCGGTGGACGCTGCTGGGGCCGTCTCGGAGCCTGAGAGGAAGAGGAGCTCCACCCACACCACCTGGGGCTCGGTGACCCCCACCCCACATGACACTTGTTTTTTTGGGCTCGTTCTGGCCTGCGCTGCGAGGGCTGTGGGCACTG
ACTCAGCAAGTGCAATGGGTTCCTCTCCACTTTGCAGGTAGAGAAACTTAGACACAGAGCAGTTAGAGGCCCTAAAGTGACTCAGCTAGTAAGAAGCAGAGCTGGAGTTCAAACTCAGGTTTGTTTTTGTTTTTCTCAAAGCACGCCTGTGTAACCACTAAGCCGGCTAAACTTCCATGTGGGGTTTTTAATCCCGTGAGCCTTCCCAGATGTGTAAAGATAGTCAGATAGAAGAAAAAGAAAATTGGAGAGGGGGAAGGAGATAACGGCTGATAATTTGGGGAGCTTTACAGTGTGCTAGGTACAGCTGTAAGTTGTTTTGCGTGTATTGTTTATTTTATGTTCTTTGAGGGAGATACTGTTTTTATCCTTATTTAACAATGAGAAAACAGGCGCGGAGGCAAAGCTAGCATTTAAACACAGGCATTCTGACTCCGGAGTCTGTGTTTTAAACTGCTATAGGGGGTCTTTGATGAGAATCTCTTGGCTGGAGGGATTTGCGTTCATTCCACTTTTAAGACCACATTAGAACTTCTTTGCTTTGCCCCTATCCAGTACCACATAGTCTATGCCATCTGTGCCTGGTGTAGGGTGACCCATTGCCCCCTTTTATATGAAATTGAGGGACTGCCAAAAATGGGAAAGCCCCAGCCAACTCAGGATGTGTTGCTCACCCTACTATTCTGCCATCCAAAAATTCTTACTGTGTCCCAGAGTAGGGTCTAGGGCCATGGTGATTCAAAAAAGTATGAAACTTTGTGAGATTCACTTCACCTCTAGTTTGTTAAATTGGGCCCTCTGGTGTTAGGTATGGCCTTTAATTCCTTGGAAGATACTAGTTGTGGTTCACTCCGTTTTATAGGTATGGAAACTGAAGTGCAGAGAGGTGAAGTAAATGGTAGAAGAGGAAATGGCAGAAGAATGATTTGAACCTTGGATTTTGATTGCAAAATTTCTAATTACCAACTTTTTTTTTCCTTTCATTGATTCAGTAAATTTTCGGGGGCACGTAATATGGCGTAGTCTCAGTTTTAAGTGGAGACAACTGTGGTGACCAGTGAGAAAGCTCTTCTCCCCTTAATCTCATAGCCCCAAAGAACGTATGTTCCAGGGCAGAGCAGGCA
GGAAGGGTGCAGTGGGGACCCTGGCCGGTGCCCTTGGAGCTGGGCCTGCACTGAGCATCCTCACGGCCCACATACCGGGCTTGGGCTTGGGGGGTGCTCGAAAGCACGGCCACCCAGGGCTTCTCCAGGGCGTGAGGAAACAGGGCAGGTGGGCAGGAGGTGCTTGGGCGGCAGGGCCTGCGGCCACAGGGGTTGTGGTCTGGAGTCCAAGTGCAGCCCCCATCCAGCTTCCAACCATGGTTGGGCCGCAGAGGGCAGAGGGGTCCTGCTGTTACTCCTGCAGAAGTTTCCACCAGCTC
GCCCCCTGGGGCTGTGAATCTGCAGGTGCAGTGCAGCCTCTTGCCTCTCTCAGCCCAGCCCTTGCATCTGCCTCTTGGTGTGTCTGTGAAGACAAAGTCACCGTGGTCCCTGCAGCACCTGGCTTGAAGCAGGTGTGCAGTCCGTGTGAAAGCCTTCCCTTTAGCTATTAGGTATTGAGTCAAAAAAAAAAAAAGCCTTCCCCTGAGCCTGGGGGCCTGGCCCCACTGAGGATACCAGGCGGGGGAGGCTACAGGAGGCTGCCCTCTGCCTGGCCATCTGACCTTCCATTCTGACCCCTTCCCTTCCACACCAGCCCCTTTCCCTATGTAGGGTGCAGTCTTTGTTGCAACTGCTCACCTCTGCCATGGTCGGATGA
TGGCAACTTCCTGCCAAGGCTGGACCACAGAATTTTCCACGAAACTCACTTCAAATTGTGCGGCTCTTTCAGCTCCTGCTATTTCAGTTACTGGGCCAGGATGGGCTTCTGGGTGTATGTATTTAAAACCAGAATCTATGGTGGGCAGAGGAATCTGGTAAGAGTCTGAGATTTAAAATCAGATATTGTTTTGAATGCCGGCTCTGCCACTTACAATGCTGGAAACTTCGAACTTGTCATTTAATCTTTCTGAGCCTTAATTTTCTCGTCTGTAAAATAGATAGA
AAAGGCTCCGAGTTTGTTTCTGCTCCGTGTATTTGAAATGAGTCTACCACATCAATCTCATTCTGTGTTAAAAAGTGTTTCTCAGCAGATGAGTAGGGATAAAATCTCCATGGGAGAAAGTGAAGGAGATGCCTGATCTGTCCAGGGCTTCCCGGGTCAGTGGCGCTTCGGCCAGAAGCCAGGCAGCAGGCCTTGGGCAGGTGGCTGGACCCCTTCTGTGCCACGGTATCTTTGTCTGTGAGATGAGGGGGGCAGTCCCCACCATACTGTGTTTACACAA
AAAATTTTTAATAGAGATGGGGTCTTGCTATGTTGCCCAGGCTGGTCTTGAACTCCTGGCCTCAACTGATCCTCCCACCTCAGCCTCTTGAAGTGCTGGGATTACAGGCATAAGCCGCCATACCCAGCTGTTCAGCCCTTTTAAAATTTCCTACTGAAGGCTGAGCCCTCTGTCCCTCCTGCCTATCTGCCCGGCTCAAGTTAGCTTAAGTAAGCTTTAAAGCACGTCGAAATCCCTGGATCCCTTGCTATCCTCAAACCTCAAGGTAGTATCAGCTCCTGC
GGGGCCCCCGTTTCCTCTTGAGCGTGCGGGGGCCTCTGGCCCTACCCGGACACAGTGCACGCGGCGCACTGGCCTTCAGGAGCTGGGGCGGAGGCTGGCCCCGGAACCCCCGGCGGGAGGGTCTGGGCGGTGGGGACGCCTCCATCGGGCGGCTGGCGTGCACGTCGCCGGGGTCACGCGGCCTCCCCGACGGACCCGAGCCTCCCGTGGCGGGGGTGGGGCGGCCACCGCCAGCCCGGCCCTCCCGAACGACCGGGCTCGGCCTCAGCCCCCAGAGCGTCCAGCCGCTGGCCTCACCTCCCTGCGCACGTTCAGCAACGAGTAA
TCTGCAAGTTTGATTTTTTCAGAGTTCACATTTCTTTTTCTTTCTTTTTTTGTTTTTTGACAGAGTCTTGCTCTTTCACCAGGCTGGAGTGCAGTGGCGCAATCTCGGATCACTGCAACCTCCGCCTTCTTGGTTCAAGCAATTCTCCTGCCTCAGCCTCCCCAATAGCTGGGACTACAGGCACGCACCGCCATGCCCAGCTAATTGTTGTATTTTTAGTAGAGACAGGGTTTCACCATGTTGGCCATCTCTTGACCTTGTGATCCACCC
CTCTAGGTTTGCCCAGGCAGCCATGCCAGAGACTAATTTCAGAGTAAAGCCTTGGTCCAGTACCTGGCTGAGGGAGGATGCTCAGCCACTGAGGTAGCATCCCTCTCTGCCGGCTCCCCTGGTCCCTGCTTTCTATCAACAGAAGTAGGAGTAGGCATTTGCCCCATTAGTATCCAGGTTCCAGGTAAAATTAAAATGGAAAATTAAACAAATTTTAAAACTGACATGATATAGCAAGGGTCATCCAACGGCAAAAGCCATCCTTCCATGTTAATGAGAAGAAACCTTGCTGGT
ACCCAGCTAGGCCCTTTGGGGCCCCACCTGGCCACACAGTGAGGCCTCAGAGGTTGTGAAGGGCCCCTTCCTCCTTGCTGTCCTCTCCTACCCAGGCCACTGTCTCCACACCACAGCAGGGGTGCCCCCATCCTGGGTTCTACAGGAGAGAGCACCTTCTCTCTTGACACTTCTCTCCCTTTGTCTGGCCCTCGTCCTGTCCCCTCCCTGCCAGCCTGTCTGTGCACTGACTGCATCAGGAGTCCAATCTGGCCAGGTTCTGCCAAGCTCAGGGAGGGCTCTACAGGCAGGCTCGTCGG
CAAGTGATCCTCCCACCTAGGCCTTCCAAAGGGCTGGGATTACATGCATGGGCCACTATGCCTGGCCCATTCTGCTATTGATGAGCATTTGGGTTGCTTCCAGGTTTGGGTCATTACTAATACAGCAACCATAAACATCCCTGTGCCTGTCTTTTTTAAGTGTGTGTGTGTGTGTGTGTGTGTGTGTGTGTATGTCCAGATTTCCGTGTGCACACCCAGGCATGGAGCTGCTGGGTCTCAGGGCACATGTATATTTCACTTCAGCAGCCAAACATTTCCTGAGTCGTTGTACCAATTTACACTCCTGTGTGTTTCCTTGGCTTTAAAAACTTGCAATGATGATGTTGGTAGCTGCAAAACACACACCAGGAAAGAGTCCCAACATTTCCCTAAATCCCCACTCAGTGTGGCATTGAATTTGTAGGTGACAGGGTACACAGTTTGCACTGGAATCCTGCCTTGCTGTTTTCCTTCTCACCTATTTATGCTGCC
CTGAATGTGTTAAAAGCAGCAGTTAAAGAGGGAGGGCTCTGGAGTTGGACTGTTTGCGTTTGAACCCAGACTCTGGGCAAAAGCTGCTGAACCTCTCTGAATCTAATAGCCTCATCTGTGAATTGGAAGGATACTAGCGAGGATTAAATGAGAGTGCATAGGAAGGGCCTAGCCCCGGTGCCCAGCACAGAGGCTCCATATGTGTCACCGTTGTCAATTTCTGACTCATGTATTCATCTATTCATTCACTTCTCAAACCATCCTCTCGGCGTCATGCAGTGCCTGCTGTATTCTGGGTACTGTGGCAGGTCGGTGATGAT
CCAGTACGGCAACATGGGGGCGATGGCCGTGACCCTTGCCCAGACGCTGGGACAGAACCTGGGCATGATGTGGAACAAACACCGGAGCTCGGCAGGTATCCTCCCCCAGAGGCCCCCGTGTGGCCCACGCCCAGCAGCTCTGGAACGGGAGGGTGACAGTGGGAGGGGTGGTCCTTGGCCTCCCTCATATCCGCCTGGCTCACCCCTCAGGGGACTGCAAGTGTCCAGACATCTGGCTGGGCTGCATCATGGAGGACACTGGGTGAGTTCTTGGGGACAAACCGGGGGAAGGTCTTGGGCGAGGGGAGTCTTAGAGCGAGCATTGTTTGG
CTGCAGGGGTGGCGGCAGCACAGAGGTGTGCACCTCCACAGCTGGCTTCACACCCGCGGAGATGGAAACCCGTGCACGAGGCTGAGAGCACGAGCATCCAACAGGCTGGGGTTTGAATCCCTGCGCAGCTGCCTGCACGAAGGCGTGGGCCTCGCCTCTCTCCACCTCAGACTTCGCGCCCGTCAGTGGGAGCATGACGCTGATCTCACAGGGCGGCTGTAAGGATTAAATTAGGTGACAGTGGTGATGATGATGATGATAACATGTGTACTGAGTTCTCATCCAGGTCTGGCATGGTTCTGGGCACTTTACAGATATTAACTTATGATTCTAG
ATGCTTGTGGCAGAGGTTGAACTGCATTGACTCGGCCTGTCCTTCTTTCCCACAAATACATGAGAGCTGGCCCTTAGTGAAAACCAGCGAGGACTGCTCAGGGGCACACAATGCTCCTGGGATGTGTGCAGAGTTTAGCTGGGGCAGACGCGCTCAGAAATTGAGTCTTCCAGGAGCCCAGTACTCTTACATCTTGGAAGCAGGGGAGAGCTGTAATCTTGGAAGCTGTGAGCTTGGGAGGGGCCGAGGCCACGCAGGGGCCGCAATTCAGTGAACATTGAACTTTTTCGGAGGCTGGCTCTCAGCAGGCTCCTGGACTCATGGATCTCTGCAGACTCCCTGGGCTTCTGGGTTATGAGGGGCGGG
CAGGGGGCACCGCGGCGGCTTGGGGACCACTTGGAGCCCCGTCCTGGGGAGAAAACAGCTCACGTCTATGGCCCTGACTGCTTAGGCGGGAGCTGCGTGCAGCTCAGCTTCTCCGGGGCATTTTTTTCTACACGGTGAGTACAGAAGTTTGTTTCCTCGAACGTTCCCTTTATTCTCATCTTCTCACTAGTTTTCCTCTTTCTCTTATAGTATTTTAATATTTGTTTTACCATTAGTTTTGTTCCCTGAGGGCTTTTGAGGGTGGGAAGTGTAGCAGACTGTGGTATTTTTAGGGTTTGAGGAGTT
GGATTAGTCTTCTTCGTGTTCTTCACCAAGACTGTAGAATTCACTGAACTGCAAGACATGAAAAGCATGTGGAATTAACCAGCGGGCATGGTTTATTCAAGGGTCCCTACATGAGATCCCCTCTTGGCTTCGTGAAGAGAGAGACACCAGAGAAGGAACTATTCTCTCTGGACTCCTACAGCCAGGGCTACCCGGCTCACCTGGAAACCTGAGAAGCGCATCTCTTCTAATGAAGAACAAGAAGCCGTTCTGGAGATAATTTAGGCTGAAAAGCAGCTTCAACTTCTC
GTGTCTGAGCCTCTGACAGCAGGATCCTGCAGCATCAGCTGAGATTGGCTCTGCGATGGAGAAGGTGGGCAGGTGAGATTTTAACAGAGATCCATTTGCCCACATGGCACAGGCAGATGCAGGGTCCTGCCCTCACATGGGTAAGCCCAGTATGGGACTGGGCTGATTGCAGTTCTGCTGTTATTGTTGTTGTGTTTGTTTGTGGTGTCGTTAGGCTCGCAAAGAAAATAAATATGCTTATGAAACTCTTCCAGACATGGCTGACCCCTCCCCTCTCCACTCCCAGTCCAC
CATCATCCTTATTTACGAAAGCTTCCTCCTCCTTTTTTATTATTATAACAATAAATATTTAAGCGCGGTAGGCAGAGGCCTGGTGCTTGCTGATGGCTGTGTGCATGGAATTCACTCTGGCTGCAATGTGGGGGCTAATTAAGGATGCCAAGAGGAGCTCGAGGACGTGATGAGGTGCCTGCTACCCGTGAATAAACGCGGGAGGTCTTCTGAAATAATTACTGAGAGGACAGGGACCAAGGCTGCGTGTGTATACACTGCAGT
GTTTGAGACCAGCCTGGGCAACATGATGAAACCCTGTCTCTACTAAAAATGCAAAAATTAGCCAGGCGTGGTGGCACATGCCTGTAGCCCCAGCTACTTGGAGGCTGAGGCAGGAGAATCGCTTGAGCCCGGGAGGTGTGGCTGCAGTGAGCCGAGCTCACGCCATTGCACTCCAGTCTAGGCAACGGAGTGAGACTCTGTCTCAAAACAAACAAACAAACAAACAGGGAAGAACAAAAAAAGAAAGAAAAAAGATACAAAGGAAGGAAGGAGAGAGCGAGGGAGAGAAAGAAAGGGCAAGCAAACAAGAAAGAAGAAAGAAAGAAAGAAAGAAAAAGAAAGAGAGAGAAAGAAAAAGAAAGAAAGGAAGAAAGAGAGAGAAAGAAGAAAGAAAGTTGAAAGAAAGGAAGAAAGACGGGAAGGAAGGAAAGAAAGAAAGAAAAAGAAAGAAAGAAAGAAGGAAGGAAGGAAGAAAGAAAGAGGAAAGCAAGAAAGAAAGAAAAGAAAAGAAAAGAAAGAAAAGAAAAGAAAAGAAAAGAAAAGAAAAGAAAGAAAAGAAAAGAAAAGAGAA
AGCGCAGTGTCTTCCACAGGTGCTCCAGCCGCTTGCGGAGCCCGTAGACTGTGGCGAGATCCACGACGCCCAGGAAATAGCGCTGCTCGGGCCCGTCCAGGATGTGTAGGGCGTTGGGGGCGTCGGGCAGCAGCCGGCGGTTTTGGGCTCTCGACTCTTCCGGGCTCTGTGCCCCTTGCACAGACCTGGGGGCCGACAGGAGGGTGAAGCTGCCAGCTCCTCCAGGAAGCCCCAGCCAGTCGGCTCTGCAAGCCTGGCCAGGCTGCCCACCCCTCCACCAGCTCATTCCCACACCTCCTGTGTGCCCAGGTTTGTGAAGTCAGGTAGACTGA
GCTGAGAGACGGGGGAAGGATTAGAACACAGGCTTTGATGACCTTGGCAGTGTGACATGAGGCAAGCCATTTTACCTCTCTGAACATCAATTTTCTATGCATGAAATAAATAATAATAATTCATGGAGGCTGGGCATGGTGGCTCACACCTGTAATCCCAGCATTTTGGGAGGCTGAGGTGGGCAGATCGCTTGAGCTCAGAAGTTCAAGACTAGCCTGGGCAACATAACAACACCCTTTCTCTACAAAAAAAAAAACCAAAACAACAAAAGGATCCAAATACAAGAGCTTGCACCTGAGCATGTGCACACATCTCTGTGTCTGTGTCTGTGAGCTTATGGGTGTGGTGAAGGTAGGTTCCAGG
ATTCTGCCTCAAAAAACAAAACAAAACAAAACAAAAAAACAGGCCTGGAAAGTCTCCCAGAGACACACAGGCGAGTGGGGCGGCAAGAGGCAGGGCCCAGGCTGTCGAGGTCATGGCTCGCAAACCTGCCAGGTGAGCAGAGAGGAGGGGCTGCCTCTCCACAAGGCCACACAGTGGCCGGCAGTGGCATTAAGGCCCTGGGAGTTATGGCTTGTGCACCCCAGAGACCCCCAAGCACCCCTGCCATGGAGACACCCAAAGTCTTTCACAGGCTGGAAAACCCCAGGAGTGATGGGGCGGACACCAGCG
CTGAGGAATTTTCTTTCTTTTTTTTTTTTTTTCTTTCAGACGGTGTTTCACTTTTGTCGCCAAGGCTGGAGTGCAATGTCGTGATCTCGGCTCACTGTAACCTCTGCCTCCCGGGTTCAAGTGATTCTCCTGCCTCAGCCTCCTGAGTTGCTGGGATTACAGGCGTGCACCAGCTAATTTTTGTATTTTTAGTGGAGACGGGGTTTCGCCACGTTTGGCCAGGCTGGTCTCAAACTCCTGACCTCAGGTGATCCACCCACCTTGGTCTCCTAAAGTGCTGGGATCACAGGTATGAGCCAGCGCGCCCGGCGGAGGAATTTTCAGTACTAAAGCTATAGTGTTGTGATGAGAGTCCGGCGTGCTCCCTGAATGCCGGTGCCCGATTCATAACCTAGTGCATTCGTTCACACATTATTCATTCAACAGATAAGCTTTTGCGTGCAGTACTATTCTGGGTGCTGGGACCACCGAAATCAGCAGAACAGACAGAATCTTTGCCTTCACGGATGCCTCCTGCCCTAGAACAGTGAATGAATGAATACATCAATAGGTAGAACACATGGAAAATAGATGACACTTAATAAAGAGATGTCATTGAGATGACACTTAAGCAAAACCCGGAGTGAGGAGAAAGAGCAGGTATCTGGTGAAGAAGTGTTCCAGGCA
AGTAAAGGGCTTGATGGGGAATGAAGTGAAAAAATAAGATGTGAGGCTGGGGGATATCACTTTCCTCCATCTCCCCAGGCCCTGTGACCTCGGATAATGCAGAGCTGGCTCCGTGGTTAAGTTCTGTGCCGGCAGCTTTAACCCCTCCTACGGGCCGTCAGAGCGCTGACATCTCCAGGCTCCTGGGCTGCACTGCCGCCTTGTCTGCTTGTAGGGAAATACAGCACCAAAGATATCTTCGTGATAGCACTTCTGGCTCTTTTAGGTGGAA
ATCTGGGACGAGACATGGGCAGAAGCCCCCACCCATCCCAGGCTCGGCACCTTGCCCTGCTGCCTCCTGGGCTTGCCCGCCAAGGCTGTGTCATCCACCCAGACACGGAGACCCAGGCCTCTCCCAGCCGCTGCTTCTGCTTGGAGGTGTTTTCAGAAAGTCCCCTTCTAGTCTACTGCGCAGTCACCTCTGGCCACCACCACCCAAAGAAATTCATTTGAGAGGTACCAACAGATAATGACTCTAACTCAAATTTCAGCCCTAATTCCAGTTTCACTTTTGGTCTCACCAAAACGATAAACCAGACTGAATCACCTCCCTTAAACCTGTTCTGGAATGTGAAATAGTATAAGCCAGTAAATAAGACCTGACTTAAACGCGACCCTGGTCGATGCCTCGCATTAGCTGTGGCTGAGGCCTTGCTGCAGAGTGCACACCCCGGCCTTCGGCATGGGGAGGTGACGCATCCTCTGCTGCCTATAGGC
TTTGTGTGTACTTATGACAAAAATGCTTTGGAGAGTGATGGTGAAATTAAAGTTAAACGTGTAGCAGTCCAGATTGGTGTCCCCATTAAGGCTTAGGGCACAGATTCTGTGCCTCCGGTGCTCTGGGATTTGACTGGCCCTGCCTCATTTAGGTGGGAGCGTCCACTCTGGATATCTTGGTGGGGGCAAGGTTGTCTCTACTCTGCAAAAAGGATGAATGCCTCTTTAGACTTCTAATCTGACACTGAAGGAAGCCACCTGAGAATAAAAAAAAGACACTGAATTTAGAGACCAAAGACTCCAATTTTCACCCTGGCTCTCTTGCTTAAATGCT
CCGCCCCCGGGCGGCCCGCCCCCAGTCCCCGCAGCCCGGAGCAGGATGGGCCCGGGCTGGACTGAGGGGCTGGGGCGCCCGTCTGCCCTGATGGGCGCAGCTGTCTGGGACCACGCGGTGCCCCGGGTCGGCCCCCAGCGTCGCCATCACCTCCCCCAAGACGTCCCCACGCGGCGGCCACACTGCGCTCCAACGACCCGCGCTCTCGGACCCGGTCACACTGACGGCGGTGACTCCCGAGTTCCCGGGACCAAGCGGGCCCGCCCTGGGAGCCTGAGCTTTCTCCTCACTCTCAGGGAGCCCTGGGCTGCGAGGCGACAGCACAACGGGAACAGACT
ATTTCTGCCCTTCTGCCTCTGAGGATGAGCGTAGAGCGTCGTAGTTTTTCTTATTTTTTTTTTCAAGACGGAGTTTCGCTCTTGTTGCCCAGACTGGAGTGCAGTGGCGTGATCTCGGCTCACTGCAACCTCTGCCTCCCGGGTTCAAGTGATGCTTCTGCTTCAGCCTCCCGAGTAGCTTACCTGGCTAACTTTTGTAGTTTTAGTAGAGACAGGGTTTCATCATGTTGCCCAGGCTGGTCTCCAACTCTTGACCTCAGGTGATCCACCTGTGTCGGCCTCCCAAAGTGCTGGGATTACAGG
TGGACATGGTGTGTGTGTGTGTGCATATCTGTAGTATGGAAATAGAGCATTGTGTGCTTGTGTGTAAGGTGGGTGTGTGCAGATATTAGCATGGCTCTGTATGTGTGTTCATATCTGTATGCTGTGTGTACACATGTACAAGTGTGTGCTTTTGTGTGTGAGTAGCTAAGAATAATGAATGGTGGGTGGCACACGTGGATTTTGTGGGTGGGGAGAGTACATGTGGATGTACATGTATGTCTGTGATGAGCACACACAAGTATGAGTGACATCTGTCTCTCACCAGAAAGGGTGTCGCCTCCCCATGTTTAAAAGCAAGTGATAAGAGTAGTCTCCGATATTGGCTGTGGCAGGCTGGCCCAAGGCCAACCCTCACAGCCCAGCAGTCTGGCTTCAGTCTGCTCTCCCTCCCCCTCTTCCTCCTGGGCACACTCACCACGTGGAGGGTGCTGGCCCTTGATGCTGGAGTGGCTGGAGGAGCAGG
GAGTTGGTCCGCATCCTTTTGGGGTTGGCTGTGAGGCCCACTCTCTTCCCTGCCTATTGCCTCAAAGCAGGCATTGTACCAGATGGTGCAGAGCCCTCACTTGGAGACATCCACAGCTGAGTTCAAGTCCCAGTAGGTCACTTCGTGGCTGTCTCACCATAAAAACATAATTTAAAAAGAGTAGCATGGGTTTCCAGTTATGACCCAGCCATGAAGTCAGCTAATATATGGTGCAGGGGCAGAGAGGTGGCTCCTGGTCAGGCCATCAAGGTAGGTTCTCCACTCTACCACTTACTGGTGATGCGATCCTGGTGCCCCGCAGACTCCCTTTACCCATATGTGGAACGGGACACTTACACTCTCTTCTGCAGAGGGTGGCTGTGAGTTATACCCAAGCTAATGTCTATGGGTAGGTGAATGAGCCTGCCTGTTCCCAATGGGGCCTGTCTTGTGATTTCTCCAGCCTTACCCCTTGGGGTGACCCTGTTCTTCCCTGTCCTCTTTCCGTTAACCTTTGTGCCTCTACTCCCTCAGTCCCCAGCAGGCAGTGGTTCTGGGCTGACAGGT
CCTGGGCGGGAGGGGCGGGGAGAGAGGGCCGGGGGATGGGGGCCAGGCCCCTGCAGGCCCCGCCCACGGTCCTCCGCCCCACTCCTGATGGCCCCGCTCCCTCCACTCCCCGCCCTGCCGGCTCCGCCCCGTCTCCCCTCCGCACCGCCCGGGCCCGGAGCTCACCAACCACACGATGACCGGGCTGTGGCCCATCTGCGCCGCGGCGTGCAGTGGGGTCATGCCGTCGTGGGCGCGCGCGTGCGGGTCCGCGCCGCATTCCTGCACCAGGTACTGCGTCACCTCCAGGTGGCCCTCCTGGCACGCCAGGTACAGGGGCGTGGCACCGTTCTTGGTTTGGGCATTCACTCCCCTGCGGAGACACAGCGCCCACCGTGGGCTTTCAGCGCCTCACCCCCTCCGAGGCCTCCTTACCCGCCCCCCTCCCCTCCCGGGGAGCCCTGGACGGCAGGGAGAGTGGGCGGGAGAGGGCCCTGTCACCGGCCCGCTGCCGCCCGGGGGGCTCCGCCTGGACTGAGTCCTGAGCCACCCTCCCTCAGAGGCCCCTGAGGGCGTCCCACCCAGCAC
TGCCCTCTTTTGTCTTCAGTCCCAGAAAGCCCTTGGCACTTGCTTTTTTGAGATTTACGACTTGGCATTGTGATTTTTTTGTTTTTTGTTTTTGTTTTCATTTTTGAGGCAGGGTCTCGCTCTGTCACCCAGGCTGGAGTGCAATGGCACAATCATGACTAATTGCAGCCTCAACCTCCCTGGCTCAAGCCATCCTCCCACCTCAGGCTCCCGAGTAGCTGGGACTACAGGCATGTGCAATCATGCCCAGCGTATTTTTGTATTATTTGTAGAGATGGAGTTTCACCATGTTGCCCAGGCT
CTGTTTACAGAAAGCTCTGGAGGCCCGGACTCCCCGGACACAGAGCCCGGCTCCTCAGCTGGTCAGTAGCAGGGCCCTCAGCTGGAGGGGATTACAGGGGAATCTGTGCTGCGGATGCTGTTCCGGGTCCAGCCCTCTGCCCTGGGCTTGGAGTCAAGGTCTAGGGAGGCCACGGGAAGGCACCGACACCCACCAAGCTCTGGGAGGTCGCTAATGCTCACAGAGACCATAGCAGCAATGGTACCGTGATTGCAACCTTGTTCCATGCCAGGAACTGTGGAAAGCACTTAATGCAAGCACCACTTAATGGGGGAGGTACTAG
ATTATTATTATTATTATTATTATTATTATTATTATTATTTTGAGACAAAGTCTCACCCTGTCACCCAGGCTGGAGTGCAGTGGCGCGATCTTGTCTCACTGTAACCTCCACCCCCTGGATTCAAGCGATTCTCTGCCTCACCCTCCCGAGTAGCTGGGATTACAGGCTCATGTCACCACGCCTGGCTAATTTTAGTGTTTTTAGTAGAGATGGGGGTTTCACCATGTTGGTCAGGCTGGTCTCAAACTTCTGACCTCAAGTTATCTGCCTGCCTCGGACTC
GCTGCCCCATAACCCTCTCTTCATTTCGGCTTTTTCATTTACCCTCATTTAGAGCCATTTGCAGAGATTTAGAAAGATTTACAGTAACGAATGGATTCCTATATAAAGATTATTTTTATACTTTTTGCAGCAAAAGGAAATTGTAATATTTGTACAGTGTTCAAGTGAATAAAAACCATGCCTAAGGCTAGCTCTGATGTGGTTCTTTGGGGACCCTCCTTGGGACTGTGCTGGACTGGCAGTGTGATTGGGTGGGTCACCTTGCTGGAACTAGGGGTGGGGCGGCCTCCGGCAGCCTGCCCTCCCCGCCCCCACCTGCCGCACCTTGGTGTGGGGCGGGGCCGCCTCGGCGGGGCGGGGCAGGCGGAGCCGTCCTACCTTCCTACCCCCAGACTCCAACCCGGAACTAACCTCGGCTCCCTTGGGAAGGCCGCGTTGCATGGCCAGGAGCAGCAGTCTGGGCCGCGAGTGCGGGACACCGAGGTCAGGTCTCGGAAAGGGAGGACCTCCTCGTCCCCAGGGGCCCCAGGCCAGGTGCACCCTTGGCCGCAGGTGCACGGTCTCCGGAAAGTGCAGGCGCCCACGTCCCAGCTGGACCATGGCGCCTCCGCGGAACGTGGTGAAGATTGCCATCAAGATGCGTGACGCCATCCCGCAGCTCATCCAGCTGGACCAGGTCACCCGGCTGGTCCCGCCTCCATCTGCCCCACTGCCCCACCTCCCGGTAGCCCCCTGGCCCTCGGGGCAGCCCGCCCCACCCCTCCCCC
AGTGAGGAATATGGTGGTGAATTCAGGAATTTCCAAGACAATAAATACTTTTCACATCAATCGCTTCATGTGACCCTTACAGCAAATACTGTGAGCTGGTCCATGGAGGCCTGTTAGTCCACTTTGCAGTGAGAACAGAGGCCCAGAGAGAGCACCGTGGCTGCCGAGCCCGGCCTTCTTCCGAGCTGTTCACCCCTTCCAGAATTGGGCCCAGTGGCAGGGCAGACAGTGGAGGTGGGGGGAGTGAGAAGTCCCTTTACCTGTGTCTGGTGTACAGATC
CTGAGCCCAGCTTCCTCCTCTGGGGAGGGGCTTGGCACGCCTCGTTACAGGGCTACTGCGAAGTTGAAGGGAGTGGCCTGTCCTGGTCCAATGTTCCTGTCCCTCAGGAGCAGCGGAAACTCCAGCTCCCAGGCCCACACCCTTCCTCCCTCTCCAAGCTCACCTCCACTTTCTCATAGAGGCAGACATGGGGGCAACCAGTGCCACGGAGGAAAGAAGAGGCGAAGCCTCAAGTTTAGCCTCATGTGACCCAGGTTCGAATCCTGCCTCTGCAGCCCCTGGCCTGCCCTGCTTTGTAGCATGGGACAATCACCTCACTCAGTGGGGCAACACCAGATCCCGCAGAGCCAGTCGAAGACACCAATTCCTAGCCCTGCCCCTAGAGGTTCAGATCCACTGGTCCCCAGTGGCACCCTGGCACCGGCACCACCAGTACCGGCAACAAAGAGCCTGCTGCTGTGGGCCCATGTGGCGAGCCCTGG
AAAGATGCAAACATTTTCTGGCTCTCCCTGCCAAACCCACACCCGGAGAACTAAGGGTCCAGGTCCCAGAGGCTTCCAGCAGCAGCTGGCATGAGAGTTGCCCAGAGATACCATTCCCTCCAGAAGGGTTCATGGTTCCCTCTGCCACCAAGGGGCTGGGGGGAAGATCTTCTCAGGCACACTCCAGCCCTGCACTACCAACTTGGGCAAGTGCCTTGACCTCAGTTTCTCATCTGTAAAATGGGAACAGTAACACCCACGTCATCTCAGCCAAGTGCTCAGCCACAGCTGGCCCCACAGTAAAAGTCTATCAGTGTCAGCCATTATGATGGCTGCAGTGGACGTGGTTGCTGAGGGCACTGGAAATGCTCAGACCCCAGCCAGGGTCAAGGACACAGCCCCGGATTTGGAGTTAGGCAGCCTGAGCTCAAAACCTGGCTCTACTCTCTCCCGGTCGGAGGCATTCCCTTTTAGGGTCTCCC
ACTCCCACTTCCCTTCATCCATGCTTCAGGAGGTTGGAGAAGTGAGTGGGGACGATTTGGAGCTCCTGGTGTGCACAACCCCCCTTACCATCAGCTTCCAGAGAGCTGACTCTGCCAGACTGTCAGGCCCCATCCTCCAGCCCCAGGAGGTAGAGGCCACAGCTGCTGTGGATCAGTCAGCCAGGACAGGGGGGGGTCTGGCTGAGGGCTTGCTGCCTGCTGGTCAGACCCTGCGTCCCCAGCCTGACACTTCTGGCTTCCCCAGACCACAGAACTGTCCTTGAGGGCCCCCTGCCTT
CATGAGATCTGTCAGTGGTGGGCTGGGGTGGCCACAGGAAGCAGAGGAGACTGAATGGGGACCCCTTGCTTGCCACGTGGCTCCACCTCCAAGCCGCTCTTCCCTGCCTTCCCAGGGATGGTGACCACTATGATGCCCTGAGGGACTGCCTCAAGGCCATCTCCCTAAACCCATGCCACCTGAAGGCACACTTTCGCCTGGCCCGCTGCCTCTTTGAGCTCAAGTATGTGGCTGAAGCCCTGGAGTGCCTGGACGACTTCAAAGGGAAATTTCCGGAGCAGGCCCACAGCAGCGCTTG
CTACTTCACTGGGATTGCTGCATTGCATTGAGGGTGTGCGTTCTCCTGAGTTTCTGCATGCTCTGCCTCTGCATTGTCCCATTGGACCGTGCCTCCATCCTGCCATGATCCTGCCATGGTCCTGCCATGTGTGTGTCTTTGCTGCTCTCTTGTATACTGTGTCACTCTGCTGGATGTCAGTGTTGCATTGGGAAGGTGAATTCTCCTGGGTTTCTGGGCGGAGCTGCTCACACTGCACCACTGTCTGAGATCAACACATGGTTTTCTGTGGCCACAT
CCCCGTGCGGCGCTGACATGTTTCCCAGGCGCACACACGTGCACACACACACACACACACACACACACACACCCCACAGCCCCAGATGTTATGAGTATTTATCATTTTTCCAATTGTAAATTGGTAATGAAAGCCAGTCAAATGAGCGTCGGTTTGATTACTTTGACAATTGCTATGGTTGAGTTCCTTGTTTTGTGAGCAGGTTTTGGTACCTTGGGGAAGGGGGTGGTCCACAGACCCTTTCAGGATATAATGAGGTTCTCCCCAGAAAATGTGTACAGACATGCACATTTTGC
AGCCTAAGGTAGTTAGAAGGCATGCCCCAGATCACTCGGTATGGGCAGGGGACTTTGTCTGTATGTTTTTATCTCCCACACTGCCTTTTCCAGGAGGAATTTACTTAGATTACAAATTGTATTATTTTCTTATTGCAGTATAAATCCCCACATATGTAGCAGCTTAAACAACACAAAGTTATTATCTTGTGGTTCTGAAGGTCAGAAGTCCAGCTCCAGTCCCTGTGCTGAAATCAAGGTGTCTGCAGGGTGGGTTCCTTCTGGAGGCTCCTGGGGAGAATCTGTCTCCTTGTGCCTCCCAGCTCCTCAGGGCTCCTGCACTCCTTGGCTCCTGGCCGCTTCCTCCGTCTTCAGAGCCAGCCGTGAAGCATCTCTGTGCCGTCCTCCAGGGTCA
ACTGGCACAGGGGGACAAAGAAGGATGGGACAGATCTGGGAATGGATCTCAGTCGGTCTGACTCCAGAGGCCAACTCATTGCTGCGGCCCCACTTGTCACCTCTCACCCAGATGTTGTGCTCCAGCCTGGCCAGAAGAGAGTCTGAGTTTGGCTCTTTTTTTTTTTTTTTTTTTTTTTTTAAAGACAGGGCCTCGCTTTGTTGCCCAGGCTGGAGTGCTGGAGTGCAGTAGCACGATCATGGCTTGCTGCAACCTTGACCTTCCAGGCTCAAGCAGTCCT
ACCCTGTGTAAATTACCTACATTTGTTACTGACCAAGGTTCTTCCACAGGGGAGCCTGCTGCTAAGATGGCAACAGGGCTCCCTCCCAGCCACCCCTGGGAACCAGGATTGAATGTGCTGCACCTGCGTCCTCAGCTGTGCAGGGTGCCTGGTTCCTCGCAGTGGTGTCTGGATATTCACTGAGCCACAGCGCTGCTGGCTGAGGGGCAGGCAGGGGCCAGCACACCCACCTCAGGGCCAGACCTTGGTCCAGAGCAGGGGTTTGAGGACTTGGACAGGCAGTGGGCGCCATAGCAGACAGGGATCAGTCTCTGGGGGGACCTGGTGAGAGGATGGACGCATGGGGAGGAGCTGGGGCCAGTGGCTGAGCCTGCTCTGGCCCCCAGGGCCCACACATGGGGGGCTGG
CGCCCGTGGGGAAGGATGGGCATTTACCCTTCCCATTCATCAGGATGGGAGGGCCACGGACTCCCCCCACGGCAGTGCCGGGTAGACCCCTGCACCACACCGTGCCAAGGCCCTTTCTCACAGTCACGCCAGGAACTCTAGCCATGCTCTGACTTCTCAAGCAGAGTTCAGTCACCCCGAGGAGGTGGGACCCGTCTCTCTCCTCCCCACAAATGAACCAGTTCTCCAGTGATCCTACTTCCTTTTTTCCCTCTCCCACGCTAAAACTGGTCACGAGGGACCTAAAGGAGGGGCAGGCACCCAGGCGGCTCCC
CCCTTCTTTTGGACTGCGACCTCCTTCCCTCCTGGGAGAGCCCTGTGACCTGCATGCTACTCTTAACTGTTCTATTCAAGACTGAATAGAAGTATTTCAGTCTTGCAGAGGAGGAAATGCTCAGAGCTCCGAGGTGCGGCTGTGGTCGAGAACCGGGTGCTGGGCCGGGCGCGGGGGCTCACGCCTGTAATCCCAGCACTTTGGGAGGCCGAGGTGGGAGGATCGCTTGAGCCCAGGAGTCTGAGACCAGCCTCGGCAACATGCCAAGACCCCGTCTCTATTTTTAAAAAAGAAAAAGAACCGACTTCTGAATCGCA
GTGTTTACTTTTGCTCTTTTTCGAGCTTCTTTAAATGGACTGTTCGGCCATTGATTTTATGTTCTTTTTTTCTGTTATGAGCACTGAAAGCAAGAAATTTTCCTCTGACCACTTCCTTCCTTCCAAATGGCTAGTAATTTGGGTAAGTTGAATGTTTTGTGCAGTTTGAAATATCTTGTAAGTTCCTTGGTGATTTCATCTTTGACCCATGGATTTCAAAATATCTAGACATATGTTATTGTTATTAATTTCAAATAAAATTCCACTGTGATCAGAGAACTTATGAAAACGTGCGATCCTTTTCAGTTTCTGAAGATTTTTAAATGGCTCGACATATGGTCTATCTAAGTGAATGT
AGTCTACACAGGAAGGCTCCCATCCAACAGCACTCAGAGAGGTTGAGAATCTCACCCAGTATCACAAAGCCAGTCAGTGGCAGCTCCAGGCCTCAAAGCCTGGACCCTGGCTTTGCCTTTGGAGACAGATTCTCAGCTGCACACCAGTCACCCAGATTCCTCAGAAACAGTGGGGCCAGAGGCCCCATTTTAGAGGCTCAGAGTGGAAGGCAGTGGAAGAGGTGGAGGCAGCTAGGGGAAGATGAGAGAGGGGTAGAAGGACAAAAGCCTGGGAGTGAAGACTGCCTTTACGTTCACTCCTCAGC
AGCTGCTGGAGACGGCCAGATACCAGGAGGAGGCAGAACGCGAGGTGGGGCCGCTTTCCCTGCAGAAGCCCCAGACACCCCAGGGCTGGAGGACGGTGGCACCTGCTGTTCTCTGAGGCAGCTGGCTAGCCTGTGTGCCTGTGTGTGCGTGTGTGCATACACAGGTGGTGTGCGTATATGCAGAGAGGGTGTGTGCATGTGTTGATGTGTGTGCAAGTGTGCGCATGTGTGTACATGTGGGTGTGCCCGTGTCCACACGTGACAGTGTGCGTGCATGTGTGGCAGTGCGTGCTCTTCCCTGCCCGGGGTAAGTGTGCTGCCCCCCAGGGCCTCGCCTGCTGCTTCGGGATCTGTGCCATCTCCCACCTCGAGGACACGCTGGCCCAGCTGGAGGACTTCGTGAGGTCAGAGGTCTTCAGAAAATCCATTGGCATTCTCAACATTTTTAAGGTTAGGGTGACACCGGTGCAGGGCTGGGGACGGCTGTCTATCCACAAGTTTGAGGCTCAGGGGGTGCCCTGCGGGCTGGAGTGGGGCAGGAAGCTGGTTGCGTCCCTGGACCAATTTTTG
AGGTACTTCTGGTTCCAGTTTTCCTCCTAGCAGTCATTTTAATCAGCACTTCCCCCTTTTAATGAGCTGGTAGTGCCATTACATAATCACCCAGCTCACTGGATTAATGATGAAAAGAGGAACTGATTTTTCCAGTTGCATCATTTGAAGTAAATGTTAACTTTCTTTCTGAGTCCTTAGTTAACCGCATTAGTGTGACAAATATGTCTTTGTCTAGCATAAGTAATTAGAATTTAATCACTTTAACTGCATCTTAATTACC
TAACGCTTCATCTCTCTAGCAGAGATGACACAGCTGCAGCTGAGAACATGACCTCCCTTCTCAAAGACAGAAGGTAACCTGCATAAGATCACAGAGCTGCCTGGTTCCCAGGCCAGTACACGGTTTCACTTTGCCACAATGCTTAGGGCTGGTGGGTACCTGCAAACCAAAAATAAAGTCAGCCTAGAGCCAAGGAACAAAGCTGTTTGAAGGTGGGGAAAAAACTGCCAGGATTCCTCGCAAACCTCAAGAAATAGTAAGGCATGGCACGTGAACAGG
GGTTTGCTGCTGTGCAGAAGGGGGCTTTGGCCTGATGGTGGGAGAAGCAAGATTTAGGTCGTCAGGGTACAGGCACAAAGTGACCCCCGCCCCCTCCCAGGGAGTGCCACCTGGACCCACCTGTATGTAAGAGGAAGCAGAGGAGCTACCCTCTAGGGATGCCACCTACCTTTTTTGTCACCTTCCTGGGGGCCATAATAGGAGAAAAGGCGCTCCAGGAGGGTGTCCTCACTGGCCCCTGGCACCAGAGCCTCCTCTTCCAATAGCCAGAGCAGGCCCCTCGCCTCGTCTGTGCGGGCCAGCGAGCGGACCTA
CAGGGCTTGCGCCAGTGGGTGCCGGGCACTGCGCTGCGTCAGTCCACTGGGCAGGAGCAGCAGAGGAGATCTATGTTTTATCTGTAAGTCACTTAGGGAGCAAACAGAGAGCTGAGCACAGATGGATTGCTCTGGAAACTCTTAGAAGCATCCTGGCAGAGGGAATCCAGGAAGGCTTCCTGGAGGAGGTGGCACTAAAAGCAGGCTTTGGAAGTATGGAGCTTCGAGGTGAGTGAGGCTGGGAGGAAGGAGGCTAACACAGTGAGGAGGGAGGAACAGAAATAGGGAAACTGCTCTTACAAGACTCAGCACATTAGGTTCATGTCAGGTGTGCCGGGAGCTGGGCATGGGGCCATCCCTGCCCACGTTGTGGTGTTGGTGGTGGTGTGTGGGGGGCATGGATTGAGTAATCAGGGTGACAAGTACTGGTGCTGAGAGGTGTGTGTAGAATTTTCTGGGCGTGCAGAGGAAAACA
CCCTTGGGGCAGTCTCAGTCATTGATGAGATCTTCTAGAAAGGGAGAGAAGCCCCTGTCAGAGGGGAGGAGAGGGGCCAGAGCCAGGCAGCAGGGCTGAGAAGCAAGCCAGCCCTCACCTTTCCTTGTGGGCCTAAGTTTTCATTCTTGATGGGCCAGCTCCAGCCCATGTTAAATAGGGAGGGGACAGTGGTTCTCTGACCAGCATGAGGAGAAAGGCCCTTGAGACCCCCGGTCAGGTTTAACCCGTCCTCAGTCACCCTGGCCTGGACAAATGGGCACTCAGACCCCCGCCATGTCTTATACAGGCTGCGGTGAAGTGACACGCGATGAGAACCAG
GATTAGACAGCAAAGACGTGGGAACTGCTTCCAGAAGGCCAGTGGAGAGAACATGTCGGTAACAGTGTGACAACATGGTGGTTCCAAGTGACAGACTCAATTTGAACCAGACAAGGCAAAAAGAAGACTATGGCTCACGGAGCCCGGGTTTCAGGGACAGTTGCAACCAGGAACTCCAATGCTATCAGGACCATCTCCCTCCTCTCTCCGTGTTGGATTTATCCTTTCCGCCTGCAGATTTGTTCCTTCCAGGGACCGGAACCACTGCCACCAGCAACTTTTGGCTCAGAT
CCTCAGGTAATCCACCCGCCTCGGCCTCCCAAAGTGCTAGGATTACGGGCGTGAGACACCGCACCTGGCCAGGGGAGATTTTTTTTTTTTTTTTTTTTTTTAATGACTGGTGCCTGAGCCCCACCCTCAGACTCTGATTCATGGATCTGGGGAGGGCACCAGGCCTGGGTGGGTTTTTAACACTCCCCAGGCTACTCTAATGTGCTCCCAGGGTTGAAAATTACTTAGGCTTCCCAGGGTCTTGCGGGCATCCCTGGTCTCCGCAGGACTGCCCCAATCAACAAGATCCTGAGGGTGTGAAGGTG
GGCTGGGGGTCGAGCTCAGCGAAGCCTCGGGAAGGCTGCAGGGTGCCCGGGCGGGCGGCGGGGTGGGTGCGGACCCCTGGCTGGGCGCTCCCGAGACCCCCCTACCCTGGTGGGTGGGCGCCCGGGGGCCTGGAGAGCCGCCTAGCCACGTGGATGCTTCTGGAAGAACACAAAGCCCGGGCCCCCTCCGCCCCCGCCGGCGCCAAGCCTCAATCTTGCAGGAGCAGAGAAGAAAGGCTCTGTTTTTCTCTCTCTCTTTTTTTTTTTTTGTGTGACAACAACCTCACATAACCTCAAAAGTTACCCATGAATTTACCAAAACTT
GGACAGCCCCACCAGGACAGGGTGTGGAAGAACGAGGTGCCCGTGGCGGGGAAGCTGACCAAATGGGCCATGGGAACCGGGCTGGTGGGCCTGGAGGGGCCTGCCTGTCCCCCTTGCAGAGGGTCTTCCCGCCACGTGAAGCTGGCACAGGCCTGGATGCCGACGACCCTTGCTCGGGTTTGGCTGAAAGGAAAACAGACGCGGTCAGCATCTCCAGTGAGCCCACGCAGGCCTTTCCGGGCTGGGCCCCACCTGCCTGCGTCTCTGGAGTCCTCGGGGTCTCTGTGTGGCCCCCGTGGCCTGACACTGAGGACACGCCTGTAGTCTGCTGATCCCAGAGGGAGGGGTGCGTGCTGCCTGGCGTGGGGAAGCTGTCGTGGCATGGCGGGTGGCTCCTGGGACTGCCCCCAGGGTTCAGACTGGCTGGCGGCTTCCTGCCACACACCTTCGTCCCAGGGCTGTTGGGCCTGGGATACGGCCCCCAGTCAGAACTCAGGTG
CACGGGTTAGGGAGTGGCATCACATTCCGCCGAGTCATTGCCTGCGAAGACTAACGTCACCTCTGATGTCAGGGCTCCAAGGGGCTTCGTTCCAGCTCCAGGCTCCAGGAAAGGGCGTCGCAGGGCCCAGAGGTTACACAACTTCCCCCAAGATCGCTGTGGAAATGACTGGCAGAGCAGGGATTCAAACCCAGGTCCCTGTGGGTGCCTCTGCCCAGCCGCCTGCAGGGTCTGCAGGTGGCCATGTCCCACGTGTCACCTTTACAGACCCACGGCTGAGAGCCGGCCCAGCCTTGGCCTGGCTT
TCAGACATTTTTAAGAAACAATAGTTTACAGGTAGAGTTGAATGGTTCCTCTATCCAGTTGATTCCTATCCTTCCATCCCACATGTAACCTCTAATCTGAAGGTTGTGTTTATCCTCCCTATCCCTGATCACAGACTTTAACTACAAAAGAATGTTTCCTAAACAATACAGTATTGTTCTGAGTTTTAAAGTTTCACACATACTCACAAGAGCATATCCTTTATTCACTTAACATTATGATTTAGAGATTTACCTATGTTGACTTAGACCTAGCTGATTTTTGCTGTCCTACTATA
GGGCTCCTCGCTGTGTTTCCGCCTCCTCTGGCTGGGACCCTCCTTCAGGCTGGCACCAGCCCGCCAAGACAGGCTCCCGGGGCTGGGAGTCCCCCAGCGGTTACCACCCACCGCCGCTGAAGTTGGGCTCCCCCTCCCCGCTCCTCAACTCGCAGCTTCCTTGGGACTGTGTCCCCTTCCAGGTCCGGACTCCTTTGAGCCTTCCAGGACCCGGAACTTTCCCTAAATTGTGACACTCTCGCCCCCAGCAAACTTCCCGAGTCTGGGGACCCTCTACTTTGCTTCCCCAGAACCCCAAGCGGGATACAACCCCATTCAAGGCCCAGACCCCCGGTGTGCCTTCTAGGACCTTCCGTACCTCTTGAGGCTGGACCCCAGCCTGCTTCCCAGAATCTGTGACCCCCGCCTAGAGACCAAGACCCCCTGTGTGCCCTTCTGGTTGGCGCCATCCCCCATGACTTCTAGGAGCTGGGACCTCCCCACTGTGCTTCCATGAGGGTAGGACCACTTTCGAGCCTGGATCCCCTTGGAGACTGCCACCTGCTTTCCACAATGCTGCCTAGTGACTGCTCTCCTGTTTGGGGCTGGGACCCCCCTCCCTAGCATGCTCTCCTGGGGCTGGAACCTTCTTGAAGCTGACATCCCTGCCACCGGTCACCTCTGCTCTCTGAGACCCTTCTAGTGCTGTGA
GGTGGGGGGAAGCAGGCACTTGTTCTGAGACCTGGGTTTCTGTGTGGTACAGCAGACACACCCACTTCTCATCAACTCAGAGATGCACACCAGTAAGAATGGTGCAGTAACCGTCTGAAAGCTCGGCCATGAGCTCACCGTGCAAGCCTGAACAAGCACGTTGCCCTCCCTGGGCTCGGTCTCCCCAGCTGAAGATAAGGGGATTGGCCCATTAGACAATCTCTGAGTCCTTTGGGGCCACAGGACGCTGATTTGGTGGTCCTGGTACATTCTAAAACACACAACTGCCCCTGTACATGTCACAACATGGGTAACAAGGCAAGACACCCCTTC
CCTGTCCAACCAGCTCAAAGCACCATGTCCCTCTTGCAGAGCCCAGGTCACGGGTCCTCTTGTCTGTACTGTCCTCGACGGAAGTCACCTCCCCAGCAACTGGGGCCTGGCCCAGCACCTGCGGCCGAATGCTGCTTAACAAGAGTCTTGCAGAAAGGCTGGCGGTTCAGACAGACCAGACAGGCGGCCAGAGGAGGCTGCCTGAGGGTGGCGACATTAGGGCGCAAACCAGGGACCAGCGTGGGCTCTCATCTGACAGGGGCCTAGGCAAGGTAGGGGCTTCCAGATGTAGGTGAGCGGGGGTGTGAGGAGCAGCTAGGGGGCAGGGCACACAGATGACCATCCTGACCTCAGTGCTCCACTGCCTCCTAAACAACAAGCCTGGAAGGCCCAGCCCAGGGGGTCCCAGCCCAGGAGGCCTGCACAGAGCCCCACAGGGCATCCCCACCTGCCTGCTCACCTTGCACGCCGTGCCCACCAGGGCTCCATCTCGGCTCCAGACGGCGCTCTGCACCAGGTCCCCATGGGCTGCCAGCTCTGCAGAGAAGCAGTCACAGTCAGGTCCCGGGCAGTGAGGGCACCAGGGAAGTGGGTGGGGGCGGGCCTTGCTGGGGGGAACTCCCAGAGCAAAGGCAGCAGCTACGAGGGTCCTTTTCAGCCAAGGGGGCAAGGGCAGCAGCTTCTCCCAGACAGGCTT
CCAGGCTGGAGTGCAGTGGTGCGTTGAACTATTATTAAAAGGCAGTGTAACATAGAGTCTAGGAATTTGGACTCTGGGCTCTCATCCTGTTTCAGTTGCTGATTAGCTGAGACTTGAGGCAAATTGCTTAACCTCTCTGTGCCTGGGTTTTCCCATCTGCCGGGTGAGGATAGTAAGAGCAGCTCTGGCATAAGCACAGCTGTGAAGATTAATAACAAAGTGCTTGGAGTCGTGTTTGGCACAGCATACCCACTCGGTAATCGTTAACTGTTAGCAAATTCTC
CAGTCGTGGTTTCTGGGGAGTTAGAACTTAGAATTTGGATTCAGCTAGACTTGGATCCTGGTTCTACCACATACTGACTGTGACCTTGGGCAAGTCATTTCATCTCTTTAAGCCTCAGTTTCCTCATTTGTGAGATGGGGAGAATAGTGTCTCTTGATGACCATGAAGTACTTAGCACAGTGCCCAGAACGCTTTGGATATTTGTTTTCGGCAGAAGGGAACTTCGTTTTGTTTGTTTGAGATGTAGTTTCGCTCTTTCGCCCAGGCTGGAGT
TTGTCAGATACATAGTTTGTGAATATTTTCTCCCTTTCTGTAGGTTGTCTGTTTACTCTGTTGATAGCTTCTTTTGCTGTGCAGAAGCTCTTTAATTAGGTCCTACTTGTCAATTTTTGTTTTTGTTACAGTTGCTTTTGAGGATTTAGTCACAGATTCTTTCCCAAGGCTGATGTCCATCCACGATTCTTACAGTTTGAGGTCTTACATTTAAATCTTTAATCCATTAGTTTGTGTTTTAAAGAGAGAATTTTCATTGAGTTTTGAGAATGGATTAGAGGGGGTAAACATT
TCCTGAACAAAAGAGATTATACAGAGTGGCTAATTTCTTGCAGCTAAAATAATGTGAAGAAGCAGGATGTGAAATATGCCTGATTTCAAAGGCTTTAAAAAAATAAGAAAAATATTAAAATGAGAACTCTGAGATTCCCAGTAATGGCAGACTGAATACACATTTAAACTTCACCAAAATGACACTAAAACGATTTTGAAAAAAGTCACAAGCCCACAGACAAGAGCAACAGGCAAGGAGGCAATAGCAGTACAATTTTGGGAACGGA
CAGTCTTTCAGCCTGTGGGACCTTGGCTGGGGTATATAGATGGGAATTTCTGCTTTTAATCCAAAGAGACAGAAAGAAAACTCAGCAAGAAGCTGGGCCACCCCCAACCCATTCCTAAAACCCCTCTGGGTACAAAAGCCCCAGCCTGGCATCTTCCCCACCCTCCAGGACCCACACAAAAACCTAAACAATTGGAAACATGGCCAGATCTCAGGCCTGTGCCAGCGCCAGCCATGGGGGTCCCACCCGCTGGGCACAGTGCCCACGGGAAGGCCAGCTGGACTCTAGCACTAGGGGCAGAGTCTCTGAGGGGGCGGGGTT
TCTCCTGGGTAAGTGCACAGCCTTGTGCATGCATGCAGCCTTTTAGATCCCCTGAAATATGCTGGAACTTTTCGAAGTTCCCTATGTCTAGTTCCCTTTTCTAGTTCCCTATATTGTCTAGTTCTCCAGGACGTACTTTTAGATTCCCAGCCTGTCTCTTGCTTACCCCAATTGAAATTACAGTCTTAGCCTCAACATTGCTAGCAGATGGCTCTTGTTTTGTTAATGCCTTGGGAGTCGGGCATTTTTTCTGATGAGCTGAGTTC
AGAAAAAGAAACAAATACAGTGTCTACATCTACAAGTCACATGGACAAATGGGATCATATCAAGTTAAAAAGCTTCTGCACGGCCAAGAATCCCCTTCTCTTTTACCGTCATAAAATGAAAGTTCTGTCGCATATCAGCAGATAACAGCAGATGGAGGAGTAGGGGACCAGCTGCCCAAGCAGCAAATGGACTTCGGCTCACATGGCCCAACATCTCTGGGGGATCTGAGTGAGGCAGCACTGAGTCCTGGTAAGGAGGTTGTGTTTCAGAGCCAGCCTGCCTGGGTTTGGGTCCAGGCTCTGCTGCTTCTACTGTTAATCTTTAGGTAGGTTAAACAATTTGCATCTCTGTTTCCTCATTTTTAAAATGGGAATAGCAATCATCCCTTCCTTTTAAAGTTCTTGGCTGGGTGTGGTGGCTCACGCCTGTAAACCCAGCACTTTGGGAGGCCAAGGAGGGCGGATCACGAGGTCAGGAGATCGAGACCACCCTGGGTAACATGGTGAAAGCCCGTCTCTAATAAAAAAAAAATACAAAAAATTAGCTGGGCGTGGTGGCGGGTGCCTGTAGTCCCAGCTACTCCGGAGGCTGAGGCAGAAGAATGGCGTGAACCTGGGAGGCGGAGCTTGCAGTG
GCAGGGTCACGGCTGGCCTTTACCTGCTCAGGCCCCCATCTCTGGGGTGTTTGGGGGTCAGGGAGCAGGGAGCACTGGCCGTGGTCTACAGCGTGTGGTAGTCAGAAGGTTTAGCTGGGCCCAGGGCAGGTATTGCGCCTGCTTGGGTTCTGCCATGCCTGGAGCATGACCCTGAGATCGTGACACCACTTGAGTGGAATTTTCCATGTTCCTTTTTACCTCTAATTTGGATCTTTTTGTTTTTGAAAAACATTGAGAAATTCAATTAAATGCTTTTGGAATAAAATGGAGTATGTGTGTGCTTTTGGTTTGTCTTTGGTGTGACTCTCATAACTGCCGTCTGTTCGTTCTCTGCCCATCTCTTGCCCGTGGAGCTCTGTCGAGGCCAACCCAGCCAAGGGGCCGGGTTACCCACTCATCTGCTCCAACTGCCTTCCCAGATCTCCCTTCTCCCTCCTTCTATGGAGTGAGGGTCCAGGGGCCTGCCCAGCACCAGCCTGTGCTCCTGCGAATTTCTGCTCTCTGAGGTCTCCTCGCTCCTTTTCCCATCTG
TGGACTGGGGTCAGAGCTCAGTCTGGGATCAAGGTCAGTGTTTGATGAATGGACAGGCAGGGTCAGAGCTCAGAGTGTGACTAGGGTCAAGTTCAGTCTATGATTAAGGTCAGGACACAGTATGGACTGGGGTGAGGTTTCAGTCTAACATCAAGGTCAGGGTTTAGTCTATAAGCAGTCTCAGGACTTATCTGTGACCTTGATAAAGGCTAAGTTTCTGTCCAGGATCCAGGCTCTCTCTGTAATAAGGTCAGGTTCCAGGGTTGGATGAGTCACTTAGTAA
ATAGAAAACTGTGCAATTGGTTAGGGGAACTCTCAGACATATGAAATCTTCTCCCTTCCTGCCCAGAGTTAGGCATCTTGACAAACCCGTATTACTCGGGACCTGGAATCTCAGCTGTGCGATGAGATCCACACCTTTTCCTTCCTCCTTCAGTCCACAGGTGCTTATTGAGCACCTACCTTGTGCCAGGTGGGCACCGAAGGTACAGCTGTGAACAAGTCAGAATCTGGCCTCTTCGTGCTCACATTCCACTTCTCCCTAATCCCCCACTCCTAGTCCACAG
TTCTTTCTCCCTATCCTGGGCCTCTGTAGCTCCATCTGTGGAATGGGAGAGTTGGATTAACACCAGGCTATCCCGTAGATTGGAGGCTGCTGTTAGATGAAACTGCAAAGTGTTCTCAGTACCCTTTCCTAAATGGCCTAGAATATGGCTACACTTATACATCAGTTCTGAGGTAGGTGTTACTAGCCTCATTTTTACAAAGGCAGAAACAAAGCGCAAAGAACCTTGCCCAAGGTGACAGATAGGGTAAGTAGTGAAGGCAGGATTGGAACCCCAGGAGCCT
TCATTCGAATGTGCAGAGCCACATCAGCCCTCCTCCAGCATTCGCTCACAGGGCCACCGCCGGCCCCACCGCGGGCCCAGACCTATGAGCCTGGCTCCACGGGTTCTCAGAGGCACACCTGTGTGCTGTCCAACGCAAGCACACACAGTCCCCGTCACCTCTGCTGCACCTAAAGATGGAACCCAGGGAGAGTCTGGATTCTCCTGTGGGAGGCTCCCTTCCCCTTCCTCCCTCTCTTCCTCTCCCCAGGGCCTGCCAGTTCTCACCAGCTGGGAGGTGGACAAGGTGATATGGGGAGAGATGGAAGAGGACCGGGAGGAGAGGTGGAGAGCGGACAGAGGGGCTGGCTGTTGAGATGGGTGGACAGGAGGAAGGACATCTGGGAGGACCAGGTCTCTCCGCTCCTCTTGGCCTCATGTGTCTCCGTCATGTGTGGATGAGGACATCAGACCTCCCTACCTTTCCAGGTTTTGTGGGGATCACTGAGATGAGGCACGGGAAGCCATCTTGAATTCCCTCCCCATCAGTTTGTGTTCTCCCTCCTTTTCTCTCCCGGTACCTTCCTCCTTCCCCTCCCCTTCGCCCCCCTTACTTTCCCCAATCTCTAATAGGACTTCAGTCAGAGCTGCATTGACAGGCAGCCCTAGGCAGCCAGATAAGGAACCTCGGCAAAAGGTTTTTGAGCATGAATGAGCTTAAAGCTTGGCACTAGAGCCCAGTGCTGGCTGGGTTCGGGCACGTGCTGGCTAGGACAGGAAGCCAGGCCTGGAGCAAGCCCTGGTCAATGGCTACCTGGCCTCAGGAGGTGAAGGACCTTGTCCCAGGCTGGGCAG
AGACCAAAATACGCCACCCCAAAACCTAACCCTAACCCTAACCCCTAACCCCTAACCCTAACCCTAACCCTAACCCTAACCCCTAACCCCTAACCCTAACCCTAACCCTAACCCCTACCCCTAACCCCTAACCCTTACCGGTGACCCTACTGTATCCCTGACTCCTAACCAACGTTGATCCCTAACCCTAAACCCCTTACTGTAACTATAATCTTCATCCCACCCTATCCCTAGCCTTAGTGCCATCCCCCAGGCTTTTTCCAGGATGGGAT
GAAGATGGCAGACACAAGCTGGTATAAGAAGGCTTTTCTCCTCCTGCGAGTTTGTGTAAAGATGTGACCATCTCAAACAGCTAAGCCAGTGATATTTCTATGCAGATTTGTTTTGCTCAGGGAGAACATAGCAGTGCTTTCTAAAAAATGTATCTTATTTTATTTAGATCACTGTCTCACAAGGCCGAACAAATAAATTAATGACACATCTCTGTAGATTCATTTAAAGGAAACAGCAGAAACACAAGGCAGTGGGGTCTGAGGTGGGTATAGGG
ATCTGCGTGTTCCGGGGGCCCTCCTACCAGCCGACTTGACGGGAAGTCAGGGTTCAGGTATCATCTGTGCACCTGGGGCGGGGTAGTCTGCACTGAACCTGCCAGAGTCCCCTCCTCATTTCACTGAAAGTCACAGTCTCCAGGGCTGTGTTGCTAACCTTACGTTCTCTCCGTTTGCTTAATCTATTAAGAGCCCTAACAGGAGAGGATGGGCTTTCTCTGTTGTCTGGGGCCCTGCTGTTGGCCGGTGCTCTTAGCAAGAGGTCATTTTTCTAGGTTGCGCTGGGACATTGTGAGTTTGGTGAGGGTCATGGATGTGGGCTGGGCTGGGCTGGGCTGGGCCGGGCTGCCTGCTGCCTGCTGCTCCCCTACCTGAAATGCAGCTAGTGCGGCTCTGCCCTTCCTGGGGCTGAGGAAGGCTTCTGCAGGATAGCTGGGGGGCTGGGCAGGTGGGTGAGGCAGCCTCCCTGCTGACACTCAGTCCTTGTAGCTGGAGCAAGATCTCCTGATCCAGGTACGGGCCTGTCTGCTCCAAGAAAGACTCTGCCACC
AGCGGCTCCCCTTTCCCGTTCCCACACAGTGGAGGGCGCAGCAAACGCCCGCCGCGGACCGTGGGCCTTGGATTCGGATTTGGAGGCTCCTCGGAACCAGAGGGTGGGAGCAGGCGGAATCCAACCCGGGCGGCTTTGCCACCGCGCGCCCGGCATCCCTGCGGCCGGAAAGCGGCGCCATCTCCGCAAGTGCGCGGCGGACGCCTGCATCCCTCGGGGCCGGGGCTGTCGGTCGCTACATATCCACCTTCTGGGCGCACACAGAGGGCCCGGGCCGTGCCGAGTCTCCGCAGGGTCGAGCTTCCCCGCGCGGCGCGGGCTCAGGCACTGCCCGCAGTGCGGGACACGCCCAAGGCTCGGATGGGAGCCGACGCTGAGGGAGCGGCACCTGCAGGGAGCGCCCGGAGCCGAGGCCGCGGCAGGAGGGGCGGGCGCGGGCGCGGCCGGAGGGGATGCGGGGTCGCGGGAGGGGCCCGCAGGCCAGGCCGGAGCTGGGGGGGGCCCGAGGCCCGAGCTGGCCGGCGAGGGTGGGAAGGGCGGACCCGGGTGGGGACCGCAAGCCCCGGGAACGAGCGCGCGAGCGGCGGGTCCCGGCGGCACT
TGGCTATGTGGTGAACTCCGTGAGGTGGGCTGTCAGTCCACAACGCTGTGTCTAGAGAGACTTGGAAAATTCAAGCCTGGTTCGAGAGAGCACGGTCATGCAGAGCAGAACGTGGCTGTGGACATCCAGGAGGGAAGAGGGCAGCCAGGTCAGCCCCAGCTGGTGGGTTGAGTTTCGGGCAACACAGGGAAAGATCCCTGGAGGAGGGGGCCCGCTGGACTGGGCAGGTATGTCAGGGCTTACCGGTAACAGAAGCCAAAGTCCAGG
GAAAGAATGTAATGGAAACCAGGGCACCAAGGCTGGGCCTCCACCCCGCCAGCACTCTCTGCTTGCACGCCCGGAGAAAGCCACTACTGCACCATGAGCCGCCCTGTGGAGGGGCCCAGGTGGCAGGGGACCAGGAGCAGCAGCCTCTGGCCAACAGCCAGAGAGGCCCCCTGTCCTGCCGACAACCCAGACTGAGTGAAGTCGGGCCCTGCCTGGTGAAGCTGAGATGGCCACCTGCAGAGACACAGCTCAGCTGAGTCCGGACCCCTGACCCACAGCAACAGTGAGACAGTAAGGGTGGGGTGCCTTAAGGCATCGAGTGTGGGATAGCATGTTCT
TGAAGGTGTGAAGATGAATGAGATAAATAGTGAAGAGATATCTGAGTGAAAAAATAAACTCTAACCTTGAACATACTAATACTCAAGAGTAGGAGAGAGAAAATGACATGATGAAGAATATTTTAAAAGAAAAAATAGAAAAGTAAAGGGTCACTGAAGTAATTGGTGGAAAAACTTCCAAAATGCATATGTATGGAGAAAAAACATGCCCAATGCTATATGAAGGTCAAGAGAATATAGTCTCATAAGAAGCTCATA
CCATGAAACACTTCAAGTACTATTTCAGCAGCTTGGAGAAATCCCAAACACAAGTCAGGAAGTTATCTCCGTCAGAGGCTTGCCGCCTCACCCCTGCATGGCTCTCAGAGAAAGCTTCCTTTCTGTAAGACACATTCCAATCATCACACTGTGGCTAAAAGGCTAAATATAGGAGAGACATTTGCCAAGATATAGCAAAGCCGATGTTGGTTTGCCTAGGCAATTTGATAAATGATGATTGTGTGCAGGTGGTGCCTAAATAGACCATAGACTACATATTAAGATAACTTATGAGGTCTGCTGGAGAGAATGGGAAAGTG
TCATCACACTATGAAAACAAATATCCAAAAATATGCTCTATGGTCACAATTTTTGTATCTGAACATTTACCTACGACTCTGTATATGAACAGTGATACTTGTTTTTCAATCATTTCTTATTTGACTTGTAAAACAGAATTTTTCTATTTTTGGAAAATATCTTAAAAATTAAGAACAAGCCCTTCTCCTCAGTGCTACACATAAAGGACCTTATTTGTCACCTTCTGTCCTGGAATGACAGGACAGGTCGACCCTAATTTCACTCCTCTAAACAAGGTAATGATGGCTT
AACCCAATACACAAATGTTTCTTTATATATATAAACTACACATAGTGCCCTATACAAAGTGCTTCTTCATAAAGTAGTGCCAGGTGAAGTGCTAAGTGTTTTAGTTAATAAATCTCATCTCATTTCTACAGTGATTATCAATGTATTCTGCATGATTTTTCCTATACAATGGCAAAAACACAGGGTGGGAAGTATACTTAATCCCTAACACAGTGATTACCATTATACTTTTAAAATTGCTGTACAGAGAATATTTTCCATCGGTTCAGATCCATACAATAATCGATTT
ATTTTTTCCCTCTTGTTAAATGCCATGTTTGAATTTGCTGTGAAATTAGAGAAATTTAATTTTCTCAGGTTGGGATAGGGTACTTAATAAATGATTAATGATGGGATTAAGTTGTTAAATTTTCTAAAAATTGAAATGAATATAAATGCACAATTAACATAAATTTGAGTAACCAAAGTCAATTTTTAGTTAGATTCTCCCTTTTTTTCTTAATAGGATTACTAGAAAGATTTGAAACTTAAATATAATCAACTCCTAAAGTTCACATAAATGTGACTAATATAAAGCACATCTTGATAAATTAGTATGTGTTATCATGCCTCATAATTAACAAGGAATTAGAAATTAAATTTGTTTATACGAACTTCTAAAATATAGAGGAAAAATAAACGGCAACTGGATCCCTTAATAGCCCTATAGATAATAAAAATCAGAGATTGATTTAAAATAAATGCATACCAAAAAATACTTTGAATGCTTCAGATCTACTTTAAAGTATTTTGCTATTTATTTTTTCTCTTTATTTTAGAACAAAATTTATGAATAGAAATGTGGCATATAAATTGGAACTGTTATGATGTGTGTTTCATATTTCTGGATTTGGAGACATGTTCTAATTTTAATCTGTATGTATCTTCCCTTTAGTTATTATTTATTTTTATTTTTCTTTTATTAATAGAGATAGAAGTATTTCTGCACCCAATCCAATTAACTGGAAAAAGGTCATATAAGAACATGAAAAGTCTAATCCCAGTATGGCCAAAATAGGTTTGCCAACATGGGCTAGGCCGGTAAGGAGGGAAGAGACAGGGACAGGGCAGAGGCTCCTCAGGAGGCC
TGGCACATTAACCTCCCTCCTTGATCCTCAGGCTGCACCTCTGGCAAATGGGAGAATGCGGCTCCTTTTGACTTCAAGGGATCTTTGTGGGAACCAATGAGAAAATGTGTGTGAAGATAGCTTTTTGGTATATTTTAAAAGTGCACAAATTTAAGATCTTACTGCTTTATAAAGTGCTTTATGAATTATAGGAAAATAAACACATTTTAGATCTTAGAAAAAAACAAAAAAACATGGGCTTGTCTTCAGGGTAGTAAAGAACAAGATCTGGGATGAACAAACAATTGTGGGGGTCCTGGGGTCTGAAGGAGCCAAGATCAAGGGGTCAACCATGGAGGGGCTGGACAGGAGGTGGCACTGTGCTCCCAGCACACCCAGATGGGACATTTCACTCACTGGGGCCCGGAGTAGACAACAAGCTTTCTATGTGGCAGCTCAGCGAAGCCCTGCTCCAGGGTCTCCTTCTGAGGCCTGAAGTCATTTAAAAATCTGCTTTGCCCCTAACCCCAACCTGGCTCTTAGCTCCAGCAGCTGTCACAGAGCCTGGTCAGGCTGTT
TGGTGGGGGAAAACCATCGTCTGCAGGTAGGTGTGAGGGTGTGGATGGCTGGAGTGCGGCAGCTTTGGTTAAAGGGGAAGTATAGCAGCATAGACTGCAGGCATCTCCATCAGCTTAGGTCCACATCAGCAAAGACTGCAGTGGTCCCTGGCGACCAAGGTTAAAGGTGCCTGCAGTGACAGTGAGGGCTGATTAGGTCCTCTGTGGTGAAGGCTGCTGGCATGCCCTTCTCTCCTTTTCACTCATGGGGAGAAGTTGTGGTTGAGAGGATCCCTCTTTGTACTAGGGTCTGGGATACAAGGGTACTCATAGTGGTGGTGGTGCCATTGTCCAGGACACACAGAGTGGCAGTGGTGCCTAGATCTGGAGTGTAGAACACACAAACTGTCTGTGTGTT
CACACTGGCAAGGGGTCCAGCAAGCTGATTTGTCCAGCAGGCTCCCTTTCTCAAGTTCCAAGGGAGACAGAGGTCCCAGTGCACCTGGAGGGACTGTGTGTGGTTAGACACAATAAAAAGCTCCGTTTCTGAAAGCTGTTAGAACATAGATGTAGAAGCTTTTTCTAGACATAGAAAAAACTCAATTTGTGAAAACTGATAGAAAATGAAATGGGGAGGTGTGGAATCGTTCACTGTGGAAATTGCTCTTGCAGTACTGGGAGATCTCCTAGCATTGGATGAGTTAAGACTGGTAAGGGTGAAGTCAGGAATAGACCC
ACCATGGAACACTTTGCAGGGGAATTAATGTCCCAATTCAGCAGCCAGGGCAACAGGGTTGGAGTCAGGGAGAAGCCCCCACTCAGGCTTTCATGGGATGCCCCCAGCAGACACCACGGGGCAAGGTCAGGCTGGGGATGGGAAACCCAGCAGACACCATGGGGGAAGGTCAGGCTGCGGATGGGAAACCCGGCAGACACCATGGGGCAAGGTCAGCTTGGGGATGGGAAACTCGTCAGCCTTTTTTTAAAAAAATGTAGAAATTCTCACATTCCCAGAGGAGGCGGCTTCCTTATATCAGGAG
TGCTCTCATCTCAAGGGCCAGTTGCTTCACACACCGGAGTGGGCCTAATGTTCAAGGAGCTTCTTTCTCCATTTCTCCCCACAGTGCTTAACGTCTCAGGCCACGGGCTGCCAGCACTCACCTGCCGAGGCCGCCCTGCGGCCTCCCTGTTCTGAGGCCCCTGCCTCTCCCTGATGAAACTTCCTCCGTGCTAACTTGGCAAGAAAAGGCAAACGCTGCTGTGCTTCCCTTTGCCCTTGAAAAGAATGAGGTTTAGGGGAGGCTCTGCACAGTCCTGTGCTGTCCGGGATAGCTGAGCAGAAGCTGTTGAAGCCGGCCTGCTGGACTGAGCTTGGTCCAGCAG
GAAATAATGTCACTGGATTGTGGAATTGGGGCTAGAAACTTGTCTTTGGGGCAATATTGAAGCCTATGGAAGCCAGAAAATGTCTAGTTGGCTAAACCAAAGGATATATGAAATTAATAGTTTGCCGAAGACAGTTTTTAAAATTAAACTGTGGTGACACATCAGTGGATATTCAGCTAAGTATTTTAAACACCTGTAAGAGAAGAATGTAACCTATTTTGGTGCAAAAAAAATATTGGACCATCTCTTACTTGTT
CACGGAGTCTGCGTAGTATGTGCTACCACCACTACCACTAATAGCTGAGACCCACTCCAGCCCCTTCCCTGGAGCCTGGCGGACCCAGCTCATGGCATAGCTGCTAAAGGTGAATCCAGAGGCTGCACAGGAGAGTCTCAGGGACCCCCCAGGCTGTACCAAGCCTCCCCCAGACTCCAACAGCTGCACCTCACACTGGACACCTGCAAACAAAAAGAAACCCTGGTCAGAAACTGCCACACGTATCCACTGTTTCTCTCACTCTTATCCATTCACACTCAATTTTTCTATTTCTCCATGAA
CCCGCCTCAGAGAAGCTTGGCACTCTGAACAATCTCAACCACTCTCCCCTCTGCTCCTCCCTTCCCTACCCCCCAACACCCATGAAGGGGAAATTGAGTCATGGGAGGAGAGGCCAGAGTCATCAGGGGAATGAGGGCCGACGCCAGCCCTCAGGGCCTTCCAGATGCTAGGAGGAGGAGGGTTCTCCAGGAAAACAAACAGGGGTGAGAGGGGAAGGCGGTTGGCTGGGCAGGAGCTGAGCCAGACACATGGAGAAACGCTGCCCAGGATCAAAGGAAATATGACATTTGAAAAGAATGTGTGCGTCTGCATGTGCTGTGCCTGCGGGGAGTGGGGCCGGGGAGGGGCAGAGTCT
CCTCTCTGCTTGGTATCTGTTTGGGATTGAAGACCGTTGGTTCCATAAACCTCCATGAAGATGGGAGTCTACCTGAAGAGGTGGGAAGAGAACTTCTGAGGCAGGGAGGAGAGCCTGGCTCCCCCAGCACTCTGCCATAACTCATTCTGTGGCCACGAGCAAGTCTTTGCTCCCATCTGGACCACAGTTTATCTTCCCATGCTAGGGATGCTGGACTTAATTTTCAGGATGCTCTGGGGGTCTGACCCGAGAATGAGAGAGGAGTGTCTGGATATGCGGTCACTGCAGGGCAGAGGGCAGTGTAGTGTGGTGGAGTTG
GTCTATAAAAAAAAGAAAGAAATTGGGCCGGGCGCAGTGGCTCACGCCTGTGATCCCAGCACTGTGGGAGGCCAAGGCGGGCGGATCACGAGGTCAGCAGTTCGAGATCAGCGTGGCCAACATGATGAAACCCTATCTCTACTAAAAATACATAAATTAGCCAGGCATAGTGGCGGACCCCTGTAATCCCAGCTACTCCGGAGGCTGAGGCAGGAGAATTACTTGAACCCGGGAGGCAGAGGTTGCAGTGAGCCGAGACCGTGCCATTGCACTGCAGCCTGGGCGACAGAGCGAGTCTCCATTTCAAAAAGAAAGAAAGAAATTGAAGACAAATTAAAGTCACGATCACAGAAAAACTAAAGATATGTATATAACTATGTAGTTATACAAAGGTCAAAAGGCTAAGTGCCGTGGCCATCGCCTGTGGTCCCAGCTACTCAG
TGTTAGGCGAGTGCGTGCGCCCACCCCTGCGCCCCTCCTCCCGCTTACACTTTGATCTTATTTGATCGGATCGTGACCCCAGCCCCGCCGGGCCGACCCGAAATGAAAAGCTCTCCTCCTGCGAAGCCCCCTCGGGGCGCTGTGCAGCGAGGCCCCTTAGGCGGCGGCCACGCTGTGGTCCCCGAGGTCCCGGAGCTGGCCCTGCGGGGCCCGGCGCTCAGAAGTGATGAATTGATCAGATAGACGAGGCCGGGCTTGTCCCCGGCCACTGATTATCGAGGCGATTCTGATCTGGGCACGGCCACCGGGCTGCGGGCTGCCGGTGGCGTAGGGGCGAGCACGTGAACGGCGGCGGCGGGCGGGGATGCTGAGCGCGGTGGCCAAGGGTAAATGAGCCGCTGCCCCTCCCCCTGGAGCTGGAAGGTCGCGGAGGCCTTTTTG
TAGACTAGAACTCTACTTTCCTCTGCTCAAAAACGCCTCTGAAACGTTAGCCGACTTGAATATGGAGATAGGGAGGCAGGCAGAAAACAGACTTCCCTGGTACCCGACTGAGTGTCTTCACCAGAGTCCTTTATGTTACCATCTCTGCTCATCACACAGACAGAAAGAAGACTACCGGCGACCCTACTGGGAATCTGCGCAAGAAACCACAGTACCTTGGAAGCCCGCAGTTCTCCTAAGTAGGAATCATCGTTATCTAATGTAGGCTGCTGGAAAGGGTCCCGGGTGGGAGGCATGGCTAAATGCCTAACT
TTCTCCTGTGGCTTAGGACCAGAACACCTGAAAGAATCACTTACAAGCCCTTAAGGGCTGGCGTCAGGGTGGGACCGTTAAGCTTCCCACCTTCACCCCAGCAAGTGGAGGCCTCAGCTTGGCTTCCCAAACTCCTGCCCCTTGTCCACAGCAGAGCAGGGCCCCCATTTGGCAAAGGTGGAAGTTGAGGCCCAGAGATGGGATGGAACTTCTCCATGATTGCAAAAGTAGTTCTGGTGGAACAGAAAGGGCATGGCTTTACTAAGCCCACGTGGCAGGGCTTTGAACCCCAGCTTCTGGGGCGCGTCCTCCCCAGTCAG
GTTGTAATGAGCCGTGATTGTGCCACTGCACTCCAGCCTGGGTGACAGAGCAAGACCCTGTCTCTAATTAAAAAAATAAATAAAAATAAAGGCACATTAAAAAACTAATAAATAAATAAAGTGGATAAGCAGTGTTGTTGCCCCCATGTACTTTCTGCATCTGAGAAGTACTTATGACTAAAAGCTTTTAGATATTAATCGATGCTTTTAAATGAATTTGCATTTTACTGATCACAACTACATGCACATACATCTGTAAAGCACTAT
GAGTTCAGTGAGTTTTGCACTGTGAGGGGGTGAGGAGGGAGCAAGAAAAGTTTCTCTTCTCCCATCTCAGATACCCTTTTCTGGTTAGTGCCTCATTGTCTTCTGCTGGAAAGTAAAAAGGATCCTCTTGTGTCTTGAGAGGCTTCTATAATCTAGGCACAGGGTTATAAGGCTATAGAATTTGTCCAAACTCCCTTCTGAACAATAACAGATTTAGGTTTGTCCATCATATATGTGCTAATAATTGAATGGCAAATGTACATAAAT
TTCCCTAAGTTTTTCTCAGTGCTTATTTGACATACACAAAAATGTACATGACACACTGGAAGCTGTCAGCATTTTAAAAGCAGAGCCTCATCATGCACCCTCTTCTGCATCTTCTGACCCCACTCCCTCCGGGGCGGCCGGGAGCTGGAGTCCATTCCTCCTCATGGCCGTGTGAAAGCAGTGGTAAGCATGTAGAATGTGCAAGCAACCACAATGTTCCCCGTGGATGGGAGACCACTTTGCCTTCCACTTTGGATCAATGCTCCATGGGCCGCTTTGCATG
GAGACAGGATTTCATTGTGTTGCCCAGGCTGGTCTTGATCTCCTGGCTTCAAGTAATCCCTTCCACTTCAGCATCCCGAAGTGCTGGAATTACAGGTGTGAGCCACCATGTCTGGCCCCTGGATTTTTTTTTAAGTGCATTTTATCATATTCTTTTTCCTCTTCCCCCTCCTCTTCCACTCCCCCTCCTCCTTTTCCTTCTATTTCATTTTCTAATCATGTCATTCCCTTGCTCACTGCTTTCAGTACCAGACACTAGGGAAATAAAAATTCCTTAAATTGTATGACTTATTAAAAGGTCCCAGCCCCTGTGGGAGGTCCACAGTTCCCCAAGCAAACGGGAAAAACAGGTTCACAAACTAGGTACCTTATATTCACATTATTTAAAGCTTACAGTAACCCATTTTACTGGTGGCAGG
TTCGCAAAATAGTCACTTATATACTTTCAGGGAAGAAACATTAAAAATTATGAAATCTGAGGAGGGGGAAGGAGAGGAAAAAAAATCCCAAATGTTTTGCTCCAAAGTCTGGCCCATTTTATTAACTAATATTAAAAATAGTTAATAATTATTGAGTCATAACTTTGCATCAGACCCCATATTAATAGCTTTATCTTCACAATTTCATTTAATTTTTCAAACAACCTGACGAGGAAGGTTCTGGCATTAACACAATTTTGTAGTTGATGAAATTGAGGTTAAGGGATGTTCGGTAGC
GTGGGCATATCATCTGAGGTCAGGAGTTCGAGACCAGCCTGGACAACATGGCAAAACCCCGTCTCTACTAAAGATACAAAAATTAGCCAGGTGTGGTGGCACACGCCTGTAATCCCACCTACTCAGGAGGCTGAGGCATGAGAATTGCTTGAACCCAAGGGGCGGAGGTTGCAGTGAGCTGAGATGGTGCCACTGCACTCCAGCCTGGGCGACAAGACTGAGTGTGAGAAGGGAATATTAAATATCTCATTAGTAATTTTCATATTGGCTACATGTTGAGATGATGATAGATAAAACATATTAT
TGAAATTTGATGACAGATTGAATGCACTGTCTGCACTTTCCACCACGTCATGTTTCAGCTTCGCTTGTCCCTCCCTTTCTGTTGACTAGACTACCTGTGATTCCCGCTGCTCTCGGAACCAGCACAGGACCTACTCTCTTACTCACTGATGGGGGAGCTGGCCTGTCCATGCACAGGGCAAAGGATATGACACCCAGACCTGGATCCTGCTGCAAGGCTGCCTTGGGAACCATCCTTAAGACCCGGTAGCTGTTGTCCAAGC
CCTCGGCTGAAGGATTAGTCTCAGGAAATGTGAGGGACTTAGCAGTGCTGAGGAACAAATTAATCCTGTAATTATTTGCTTGGAGAACTGACAGGATTAATCTCTTGGTTTGAATGGTAAGTGCAGAAATTGGTTAAGTTTGCAACTTCTACAATTAGCCTGAGGAGGAGAAAGGTTTGCTTTCTGATTGAATGGTGACTTTGAAAAGTGCTTTGGGTTTTAGAGCTCAGAAGAGAAAGCCAAATGTTTTATTCTCTTACGAAGATGCGTGTCTTTGCATGATTCCCGCGGTGATACCTTTCAGAATGTGAGTGGGCAGGTGGTCATCTGGTGAATGCAAGCCATGGAAGGGAAGGGGACAAGGTGGGGAAAGGGCTGGCC
GGAAATCCAGAGGCAGCTATCAGACCGCATCCTGGGCCCCTAACACACAGAGAAATTCACACAGAGAGCAAGATAAATCATTCAGAGAGCAGTCAAGTGCAGCCCCATCCCCTGCCTGTCATAAAACCACACCCCGGAATTAAGAGGCTCATTCTCTTTTCGGATATTTGGAAGTCGGGAGGAGGGGAGAAAACAGAAAAACTCATTCTAACAAGAGGTCTGAAGTTGCCTCCAAAGGTCAAGAATCTTAAGACTTGGCCATTCTGCAAAGAACTATTTGTCTTTGAAGCCTCAAAGAGAAAGTACTCCAGGGCCCCAGTACTCCCGGGCCAAGATCTCTTC
CGGGGCCGGCGGGGACGGGGTCGGCGGGGTCGGGGCTGGGAGGGACGGGGCCGGCGGGGACGGGGTCGGCGGGGACGGGGCTGGGAGGGACGGGGCCGGCGGGGACGGGGCCGGCGGGGACGGGGCCGGCGGGGTCGGGGCTGGGAGGGACGGGGCCGGCGGGGACGGGGTCGGCGGGGTCGGGGCTGGGAGGGACGGGGCCGGCGGGGACGGGGCCGGCGGGGACGGGGCCGGCGAGGTCGGGGCCGGCGGGGACGGGGCTGGGAGGGCGGCCCGCCCGGCGCAGGGGCCTCGAGACCTCGGCCGCCC
GGATTGGAGTCTGGCAGAAACAGGTAGGAAGCCACAGGGCAGCCCTAAGAGAGGCAGTGGAAACAGCCCCAAGTCAGGCAGTGGAGCCAGAGGCCCCTGGAGTCAGGCAGGACTAGAGTCAAGTCCCAGATCTCCTACTCATTGACCCTGTGACGGCAGGCAAATGACCTTACCTCTCTGAGACTCTCTTTCCTCATCTGACCAAGGGCCATACGGGGGTTTTTATTCCATTGGTAATTCTCAGACACCTGGTCACCGAGCTGACACGAAGTAGTTGCTCAATAAATGACACCCTAGTTGCCTT
TCTGGAAGTCTGTCCCTCCCTTCAACCAATGGGCATAAGAGTCGGGGGGTGCTATTTTTAGGTGGGGCAGGAACGCAGGGAGAGGACTTTGGAGGGAAGGAGATGTCTGGGAAAGAGGTCACAGGACCAGTATCATTGTGCTCAGTGGTGTCCAGCCTGGACAGGGAAGAGTCAGGTTCCCTTGGGCTCAGCAGGGGTTGGCTTGGCTGAGGATGAGATGGTTAGGGGCGACTGACCCAGAGACATAGAGCAGGGGTGCCCCCCAGAGTCAGACACCAGGCACTGCTGGGAGTGCTCTGTGGAGCTCTCAGTTGGGAAACCCAGCCCAGTTCTTTTTGTTTTCAGGCCAGGGCCAAAGAAGTAGGCCTTGAACTGGGCGTTCCAGGGTGGAAGGACCAGCCGATAGTCCAGATGCCATGTCCTCTCAGGACAGGCTGGACAGCTTCTTATGATAT
TCAGCCTGGCTGGGGGTCTCTGGAGTGCCCACAGCCTGAGGGTGCACGTGTAGCTGCATTCTCACTGATGCCACTAGTTCTTGTGCCTACTCTTGGAGGATGTCACCTATCCAGGTCTGAACGTTCCAGGCAGCATCCTACATGAGTCTGTAAATCAACTGAAGCTCCAGCAGCCCCCACTCCACCCAGTTGTGTCCTGCAGCTGAATACTTCTCAGTGCCCACAGAGCTGCCAATCACCTCGGGTTGCCATGGGAGTGTGCATATTCATGCCTCAGTGTCCCCAGAGTGGCCGGCCAGAGCCCCACCCTGAAGAAGCCCAGTGCACGGCTCTCTCCTTTCCCTCTGTCACGTCCTCTCCCTGTGCACCAGATACCCTGCTGGGCTGCTTGAGCCCTGGGGTCACGCACAAACCCAGAGCTGAAACATCCTCATGCCACCTTTGTGTGAGTTAGGAAAAGGTGAGCCTCCTGGGCAGATATACCCCTGA
GTGACCACATTTTTCCTCCAGATAATGTGGGCCATGTGTGGTTAGGCCATATCTTCTTTTACATCGGCAAAACCTAATGGGGTTTCCAGACTCCTGCTCTTCATGTGGAATGCCTCTGAATTTCTAGATGATGTCTGCAGGCGTGTTTTGTTTTTGTTTTTCAAGACCGGGTCTTGCTCTATAGCCCAGGCTGGCATGATCTTGGCTCACTGCAACCTCCACCTTCGGGCTTAAGCAATCCTCCCACCTCAGCCTCCCGGGTAGCTGGGATTATAGGCGCACACCACCACACCCAGCTAATTTTTGTACTTTTTATAGAGATGAGGTCTCACTATATTGCCCAGGCTGGTCTCAAACTCCTGGCTTCAAGCAATCCACACACCTTGGTCTCCCAAAGTGCTGGGATTACAGGCATGAGCCACCATGCCTGGCCTTTCTGGGGGTGTTTATTTCATCTCTGAGTGGATTTTCCAGTAACCTTCAGAGCTT
CTGCACCCAGCCCGCCCCGACCCTTGCCGCCCAGACGTGGCTTCGGCCTTGCGCTGGCTCCTGGGGTAGCGGATGGGGAACCCCCTGAGATGGGGGCCCAGGCTTCCCCACCTTGGGGTCCAGGGACTGCCCTCTCAGGGGCGGACTCAGTCCCCAATCTGGAAGTTGTCTTGGCATAAGAGTGTTCTGGCATGCTCCTGTCGTCGTCCCCTTAACAGGAGTGTTTCCGGACCAAACTGAGGGTGGGGCTGCTTATTCTCGCGGCCCAATAACGAGATGCAGATGAACGGGGAAAGGAAGGAGTTGATTTCTGTAACCGGGTGCAGGGAGAAGGCCTGGAAATTATCCCCAGACCAACTCAAAATTACAAAGTTTTCCAGAGATTATGTACCTTCTAAGCTATATGTCTACGTCTGAGTGTGTATTCATCTAAAGACATAAGTGATTAACTTCTTTCTTTCTTTCTTTTTTTTTTTTGGAGAC
CCTTGCAGGATGAACAAGTTTACGGTATCTTACTTATATTGCCAACAAATAAGATCAGAAATGTTGCCCAAGGGCAACAAGAGGAGATTCAGCAAAGCCTTTATTTAAGACCATGGTTTCCTGAACAAGCATCCCTGGCTGAGATGATGTCCATTCTTTGGAGTCAGACTCTTCAGAATTCCAGCTCTAACCCAGGCTGATGAGATGCACCATGTACCCTTTGGCCTTAGTCTTAGAAGGGAGACCTTCTCACATCTACAGTGGAGATGTAAATGGTACCCACCTCTTCCGGTGCCTGGGAAGATTAGATGAGATGGTTTCCCAGGAAACT
CTGGCGGCGGGCCCGGCCGCCCCTTCCCGGGTTTGCGGCTACATTTTTCTGAAGCCTCCACGGCCCCACAGCCTTTTTCTAGCCGTCAGCGGCCAACTATTGCTGCCTGGGCCTGTGTGTTTGCCCAGTTCCTGGGAGGGTGCTCGGGTGCAGCTGGGCAGTCTGGCCTCGGCTTCACTGGAGGCGGGGAACTGGACATGACTGTGAGCGCCAGTGACCGTGGTGCGGTCCAGGCCCCGGGTGGCGCACCCACCTCTGGACTACATTTCCCAGGGGGCCCCGCGGCCAACCTTTTCCGGCCGAAGAAGGCTAGTCACCTTTCCTTGGCGGGTGTTGGAAAGCAAAGGGCTGGAACGTCCCGGGCTGCGGAGCTCGCTG
AAAAAAAAAAAAAGAAAAGAAAAAAGAAAAAGAAAATCACTTTGCCAACAAAGATGTATTCTTTCCTATCGCTGCTTTAACAAATTAACCAAGCAAATTATCAAAACAATACAAGCGGATTATAGCTCTGTGGCTCTGAAGTCCAACACCAGTCTTAGCAGGTAAATGCAACTGGGGGCTCTAGGGGAGGATCCCTTCCTTGCCTTGTGCAGCTTCTCCAGGCCACCCACATCCCAGGGCTGGTGGCCCCACTCATCTCCACCCCTCTGTGCTCTGTGCTTACATGGCTCCAACCACAGCTCAAAAAGGCTCTCTCCTATAAGGACCGATGGGACCACCCTGCTACACAGAGCCCGCGTATTGGAAGGCCAGCTGATTAGCACCTGTGATTCCAAGGGCAGTCGTAACTCCCCTTTGCCCTGGAGGGTGACACATTCACGGGTTCCAGAGATTAAGACACTGGCATCTTGGAGAGGCTATTGCCCTGCTCATTGCAAATGGCTTCCTGAAGAGCCAGAGAAACGGCACCCCCGGGCAGCAGCTCCCCTGGCCGGCGGGATGGGATTGGGGATGGGGAGCAAACTGGGCTCCTTGGATCTGGGAGGTGTCACCCCTCCAGTCCACTGGAAAATGGTTTGTTGTGAGGTTCATTATTCGAAGCTTTGGTTTTAGTCTGGGAGGAGTCCCGATGCATCTTCTGGCGGACTTGACACTGCATGTGCAGGGGGCATGAGCCAGGCAAGGGGTGTGGGAGGGCTGTC
GTGCTGAAACTCTGAGCTTGTGCACATTCCAATGTGATGCCATCCTTTGGCTTAGTTTCAGATGAGACTAGGGTGGGCACAAGCCACAGGTGGCAAGATTGAGCTCTAGGCAATGAGTGCCAGGGGACAAAGGTGAGGATGCCGGGGCTGCACAGTCAGCAAGGAGGTGGACTGAGTCTTGAAGCAGAGTGGAAAGGCAAGGGCATTGCTGGCAAGAGGGATGGCCTTTGTAGAGGCTGGAGGTCAGGACACACAGGGACAAAGAACAGCTGGATTACCTGGGCCTGAGGCTTTGGGATGGAGTGGTAGGAAATAAATTTGGAAAGAGTCATTGGAACCAGGT
TGGTGACCCGACCTGGACAGCCCTGGGGTGAGCATCCACCCTTCCTGGGCCTAGGCTCCCTGGCACTAGCACAGCTTTCCAACTGTGCCCCCTTGTCTTTGCTTTCCCCAGCTTCTCCTTCCCAGTAGAAGAACCCTCGTTCCCATGAGGTGTCTGAATTGGGCCTCCCGGCTCCCCAGCTCCTTTAGAATCAAACCAAATCTAGGAATGTGGCTAAAGAGAGTCTCTTTCCTCTGCTCAGTCCCTTCCCTGGAGAGGATGAGGGAAGGTTTTCGGGCTGATGACAAGGTATGCATGTGGGTGTTTGACTAGCATTATTCAGCAGCTTCTGTGCTAAGGACAG
TAGGGACACAAAATTAGGTAATGTCTGACCTTTGGGCTTAGCCTGGACCATATCCTTTTCAGCCCAGTACCTGAGGCCTCAAGAAGGAACTCAACTCCCAGCACCAGGTCACAACCACCACCTGGTGTTGGAAGGGGATCACCACACTCCTTGGCTGTGGTGTCTGCCCCAGGCAGGGAAAGTAGGCAGTGGGATTCAATAAATGTATCAAGCAACAGCGAGCACCTTCCTGCTCCGTGACTGTTCTTGGCCCCTCTAGCAGTCCTCAGATCTTTAGATCGGCCCTCGCAGGGTCAGCAGAACAGGCAGCCGTGAAGGTGAGGGGCA
TCACCACCACCCACCCAGGGCTTAACACGCCCTGCAGGATCTGGCCCTGGCTTCAGCGCTCACTTCACCCTGCTTTGCACCCTGTGCCCCACCCACATGGGGATATTTACAGTTCCCGTAATATGCCAAGCTGTTTCCATCACCATGCCTATTCTCAGGCTGTTTCTTCAGCCTGGAGAATCTTCCCTCCCTTGCCCAGCTGCTTATCTGTCAAGACTCAGCTCTGGCAGCATCTCCCTCTGTGTCATCCCTTTGCCCTCCACTGCACCCCACCCCCATCACCTGTCCCCACGTAGAGATCAGCACCTCAGCTTATTTATCTCTGTAGTCCCGACTGACATCTAGCCCTGCTGCTGGCACTTCTTCGGCACTCAATATATATTTTATAAATAAAAGAACAAATGACTGAATGTAGAACATCAATTTGGGGGTGGACAAACAGTGAATCTGATTAACAAG
CTGGAAGGGTCTAATGCTTTGGTGGAGCAAGGACCGGAAGGCCATTCTGGCTGGGGACTTCTCCATCAGCTCTCCTGGTCTCCACCCTCATACCCATCAGCCCTATCCCAATGAGGGTTTTGTAAACAGGCAAGGCCCAGTCGGAGATGGTGGTGGAGGAAGTCACAAAGCGTTGTGCAGAAACCAGACTACTCTGAGTCAGTTCTGCCCCCTATGAAGTCAAAAAGACAGGCACGGCCCCTTGGGAAGGAGCTTTAATCCAAAGGGCCTGGGGCTGGGCCAGTGAGTGAGTGGGCTGTCTCGAGCCCCGGACATTTCCTAGGAATCGCTGT
TGCCCCAGCCATTCCCACACTCCATGCATGGCCTCTGCCACCTGATCTTTTCAAAGCAGCTTGTAAAGAGTGAAGAGGAGTTGGGGGTTCCCTGGAGATGCCTCCTCTGGCAGCACAAAGGGTTTCTGAAGACTCCAGCTGGAGGACAGCATGGGCTGGCAAGAGGCTGTCTAATGCTTTCCCCAGCCCCTTCCTCAGCTGGGGTTTCTGATTCATAGCATTGGACCTGCTCTCTGACTCCTCTCCTCATGGCTCCAGGAGGGCCCCTGGCATCAGTGTGCCCCTGAGCACTAGACTCTCCCCTC
GAGCTCGGAGGTATCCTGCTCTTAGTTGACACTCAATATTCCTGGCCAGTGAATCCATGGGGAGCTGCTACAGGGCATGGCTCCTAACGGTGTTTCTTCCTGCTTTGTCTCAGATCTTGATGCCCGGCCTTGGGACTTCCAGGCAGAGGAGTGTGCCCTTCGTGCCAACATTGAACGCTTCAACGCCCGGCGCTATGACCGGGCCCACAGCAACCCTGACTTCCTGCCAGTGGACAACTGCCTGCAGAGTGTCCTGGGCCAACGGGTGGACCTCCCTGAGGACTTTCAGATGAACTATGACCTCTGGTT
TCTGTTCAGATGTCACCACCTCAGAAAGACCCTGTCCTAGACACGCTCCATTCAATGACCCGAAAGGATCTTGTTGAAATGTTAACTTATTACATTTTTGGGTTTTTGTTGTTGTTGTTTTTGGTTTTGCTTTGAGACAAGGTCTTGCTCTGTCACCCAAGCTGGAGTGCAGTGGCACAATCTAGGCTCACTGCAGCCTCAACCTCCTGGGTTCAAGTGATCCTTCCACCTCAGCCTCCAAGTAGCTGGGACCACAGGTGTGCACCACCACACCCGGCTATTTTTTTTTTTTTTTTTTTTTTTAGTAGAGACAGGGTCTCACTATGTTGCCCAGGCTAGTCTCAAACTTCTGGGTTCAAGTGATCCTCCTGCCTCTGCCTCCCAAAGTGCTGGGATTATGCCACTCTGCCTAGCCTTCTTTATTGTCTGTCTCCCCTACCCAGCAGACAAACCCCTGCCCTCTTAGAGTGCAACTTCCAGTGAGCCAGATGGTCACCTCTTTGAAGTGGTGGCATTTGAGTTGTGCCTTGAAGGATAGAAGCTGCCGATCATGGCAGAATTTGAAGAAAGGTCTTTCCTGGCAGAGGGAAAAGTCAGGGCGAAGGCCTAGGGGCTGCTCAAGTCCCTGCCTTAAGGCATTTAGAGCGTCCTGCCCAGTGGGTGATGGGTCCCCAGGCCACACACAGCTGCTGGCCGAGCGCCCCAAGTCATCAGGAAGCCATGTGGTGTGGACAAGGGCCAGGCAGCCTGGACACACAAAGGCCCATTGACAGCTGCATGGGAAAAGTCCAGGGCACCCAAGCCGGAAGCCCAAGGCTGGTCCCTCTTGTCAACTCCCAAGGAGCTTTGGGTGGGGACAATAGAAAAGCCAGACCTTCTCAGGAGACTCAAGTTTCCCTGGGGTGGGG
TGAGAGGCTGTGGAGTTAGGCCTGGCTCGCTCCACCTCCCTGCTGTGTGACCCTGGGCAGGTGCTTAACCTCTCTGAGCTTCAGTGTTGTCACTTGACAGGTGGTTGTGAAGATCCAAAGCAATAATGTGTGTCAAGTGCTTTGCATGCAGCAGATGAAGCCTTCCTTTCCTCCCTGAAATTAACAAGTGCAGTGCTGGGAAGTGGGAGTCAGGCATAATATTAAGTCCATGCTCAAATAGGTTGTGGGTCTGATGGCAGAGGTTTCCAGCTGGGGCTCATCTGTTAGCCAT
TAGGGATTTGGAGAATGTGTAACGTCGCCATTTTCGGTTTCAATTTTTGCTACTACAAGCCGCCTGTCTTCACAATGAAACTGTGTTATCGGCCGGGCGCGGTGGCTCATGCCTATAATCCCAGCACTTTAGGAGGCTGAGGCGGGCGGATCACCTGAGGTCAGGAGTTTGAGACCAGCCTGGCCAACATGGTGAAACCCCGTCTCTACTAAAAATACAAAAATTAGCCGGGCGTGGTGGCACGCGCCTGTAGTCCCAGCTACTCGGGTGGCTGAGGCGGGAGAATCACTTGAACCCAGGAGGTGAAGATTGCAGTGAGCCGAGA
CTCTGGTAGCAGGGCCAGTGTTCCCGAGAAGCCTGGCAGAAGAAGGCAGACGGGTTTGCAGTGGGCAGAGGAGATGGGATCTGGCCCCCAGCAGGTCTGATGCAAAGAGCTCCAACAGGTGGGGTAAGCAGAGAGGCCAGGGCAGATCGGATTCCTACCTCCCGTTATCAAGACCCTATCTCCTCACTGCTCCAGATAACTTAGTCTTGGGTGGAATTACAGGGTCTGGGGTGTAGCCAGCCCTTCAGGCTGTAGCCACTCCCATCCCTCAGCCCTGTCTCTGTCTCTCTGCCTGCTCCTAACTCGTCTTTGTCTCATGGTTATTTGTACAT
GAGGACTGAGGCCTTTCAGATATTGGACTACCCACTGTCAGCCAGAGAGGGCTGGGACTGTAAGTGATGTCCCCTGGGCTCCTGTGGCCCCATGAGATCTGCTGCCTTCCTCCTGCTCCAGCTCCTTGGCCCTGCAGGCCCCAGGCTCAGGTTCACCTGGGCCTCGGCTCCCTGAGACCCGGGAAGGGAGGAGGCTTTAGGGCCCTCATGGGAGAAGCCCCAAACCCATTTTGGTGCAGCTGCTGAGACAGCCAATGCCAGCCAGTGGATGACAGGCAGGGAGTGGGCCATACCTACTGAGCACCTACTATGTGCCA
ATCTCAGCTCACTGCAGCCTTGACTTCCCAGGCTCAGGTGATCCTCCCACCTCAGCCTCCCGAGTAGCTGGGACTACAGGTTCACACCACCACACCCAGCTAATTTTTGTATTTTTTGTAGAGACAGGGTTTCACCACATTGCCCAGGCTGGTCTCAAACTGCTGGGCTCAAGTGATCCGCCCACCTTGGCCTCCCAAAGTGCTGGGATTACAGGTGTCAGCCACCACACCTGGCCTCAATCTCCTTTACAAAGGCACTAATCCCATTCATGAGGACGAGCCGTTGTGATTTAATCACTCCCCCAAAGTCCCTATCTCTTAATACTACCAC
TATGTATACACATGCATGCACACACATACATGTATACATATGCATATGTCCAGGCACATAAATAGAGATATACACACATATTTATATGCAGGTGTATGCACATGTATACATACGTGTATATATATGCATATATCAATATACACATACATATGTGTACACAGATGCATATGTCTGTAACATATGCATACATGTGTACATATGTATTTTAAAATAAGCACAATTTGTGTTCACCCTCAGATACATCCTGGGCTTACAAGGATTCCAATATGAGTTGGTTTAGAAACACTTTCAGTTCTAGAAGCTCAAAGTAACTCCTGGATATTCAACTGGGAACAATATGCCAATGCTTCTCAGCAATCCAGTCCTTCCCTATTGCAAACCAAGTAACCAAGAGTTAAGGAGAGGAGCAAGAGAGTTGAGAGGTGTCATGTGCACAATGAGCTCCAGTTCCACACTGGATGGTCTTCTCACAACCCACTCCAGCAACCTCTAGGGACGTTGTCTCTGTGATGTTCGAAACCACATCAGCTGACACCATGCTGCATATTCTTGCATC
CGTGTGTTTCATTCATGTCCAGTGTGTGGGGTCCTTGCCCCTCTCCTGGCCTGTCCGGGGCCACTCTGTGCCCTGCCTTACCCCCAGCAGAGGCAGAAGCACTGGCCTTGCAGCCCCTGCTGAGAGGAGGACTTCAGGTCAGGCTTGCCTCAGGGGCTGAAGGCCAGGCCCAGTCTGGTGGGAAAATAAAGGGTGGGAGCAGTGGAAGCGGGAGCAGGGAGAACTTCCCAGCCCCACTGGGCAGAGCCAAGCTCTCGCCCACCTCAGACGGCAAAGGCTGCCAGCTTTCTCTCCGCCCACAGTCCACTCCGCCACCCTCTCGTTAGCTGCGGCCTGTGGAATACGTGCACGTGCT
ATTTTTCCGGACCCCCTTTTATTGTTTATTTGCTTATTTAAATATTTTGTTTTATTCTATTTTATTTAAAACAGGGTCTCGCTCTGTTGCCCAGGCTGGAATACAGTGGTGTAATCTTGGCTCACTGCGACCTCAAAGGCCTGGACTCAAGCGATTCTCCTGCCTCGCCCTCCTCAGTAGCTGGGACTGCAGGCATGCAGCACCACGCCCGCTAATTTTTTTTAGTAGAGACGTGGTTTCGTCACGTTGGCCAGGCTGGACTCGAGTGATCCTCCTGCCTCAGCCTCCCAAAGTGTTGGGATTACAGTCCTAAGCCACCGCGCCAGGCCCGGATACCCTTTTAGAAGGG
AACTCCTTTAGTGAAGTCCAGGCATTCTCTGAAGCAAACGGCCCCACCCATCCACCGTGGCAGGCCTGGCCTCCCATGGCTCCTCTGTGACATGTAGACTGGGCTGTCCCTGTTACTTGAAACACTTTGCTGGGAAGAGATCCCTTCAGCCTTCTCCCTGAGCCATCGCATGTTATCAGCCTCATCCTTCCTTCCTTCCCCATGCAGGAGGGAGCGACTTTGCCAGTCCAGAGGTCTGAGGTCTCAGCCTTGCCAGGTGACATCTAGGGCCTCATAGCCCTTGCTGGAGAGGTCCTTGCTGGAGAGG
TCTGTTGGCATGGTTTTGTTAATAAGGGCCTCTGTTCGTCTTTAAAGAAAAAAGTAGACTACCTCCTCACCTCTCCCACCTCCTTTCTAGTCAGTCCTGGGGGCCCTGGGCCTGCCTTCTTCCACACCTCCGGTCTTGGATTCCTGCAGTGGACACGGCATTGCCCCACGGAGGGCGTCTCTTTGATGTGTTGAGCCAGAGCAGCTGGGGTGGATGGGGAGGCATGTCTTTGGTGTGTGGGCAAGAGCCTGAGGAGCTGGGGTGCCCATAAGAACGGGGGCACTTGGCACAGAATTTTTTGGGATCTGGTGGTTGGAGAGGCCATGTACATAGGCAGCCGTACTGCCAGGTTTTGACCACAGAGGAG
AGGCTTTATGGTTCAGGTAACCTCTTCTCTGACTGGACCAGGCACTTCCTGCAGGCAGGGCATGGGGAGGGGCTCAGCCCTGTGCTTCTCCCAGAACAGACCTGCAGACATCTGTGGCTAATGTCAGGGCTGTGGACCTGGCTTTTCAAGGTCACAGAGCTATACCAAGCAGGCAGTATCCAGAACCCATTCCATGGCCTTTCCCCATGGGTCAACTTTGGTTGCCTAGCAACTCCAACACCTCCTACACATTCAGGTGAGGCAGCAGCTGTTCCTTAGTCAGAGAATGGTTGAAATAAGTAATCATGCAAAGACAACAGTGTGTACTGCA
TCTGGTCTCTGCCCCTCTTAGAGCCAAGCCCCATCTCTTCGGCTCATGCTGAACCACGGCCCGGCCGGAAGAGTGTGGATTCTGTACCTCTCTGTCTCACGTGGTCGGGATTATGTTGCCTCACTCTCCAAGAACCTCAGTTTCCCCAACCAGGGAATGGTAAGATGGGGTCTTAGGCAAGACTCGCTGGCTCTGCTGCTCACTGTAGCCCCTCTGGTCCCTCGAGTGCCCAGCTCCTCCAGCCTTTCTGAGTGGAAAGCAGAGGTGGCGATGTCAGCCTTAGGGCCATGGAAAGGGTAGAGCTGGAAACTGAGAGCAGCGTCCGTCAGGA
GGTGTCCCAAAGTGCTGGGATTACAGGCTTGAGCCACCGTGCCTGGCTTCTGCTGTCATTTTAGCAGTAGCCCGCCAGCGAGAGCAACGGGACATCTTTGGGGAGGGGTTTTGCTGCCCGTGGGCTAGGGGAGGTCCCCAAACGCTGGTGGGACCTCGACCTCAGCTGGTGTCCAGGCTCTTGATACTGCCACGGGAAGGAATTCAAGGATGAGTCAGAAAATAGTGAAAAATATGGAGATTTATTGCAAAGTGACCAGTACACACTTGAGAAAGGGAAAGGCAGGCATACTCCAGAGAGAGTGGCGTGCAAGGGGGTTTGGGGCCTGCTACCTTTATGGGCTTCTTTAAGGGGTGGGATATTCCTGAAGATTCCCAGAAAAAGGTGGAGATTTCTCAGAAATGTGGTGCCACCTGTTTTTACACTAAATATTGGTGTTCCTGGAACGGCCGTGGCACTGGTGGGTAGAGGATTGAGGATGTTAATGAGTGGACAGTGAGGTCCCAGGTGAAACTGGGTCAAATCCAGCACCATGTTGGGTCCAGTTGGTCTTAGCCAGCTTGGCCCACATCCTGATGTTTAGGGTCTTGTGGGCCCCTAGCTTATGCAGTTATTTCAACATTTTTTTTTCTTTTTTGCTAGTCCCGTGAAACTGCTGCCTGGAATTTTCTGTTCTCCTGCTACCACCTTGTATTATTCCTGTTTGAGTTTTCTTGAAGAAATAGCAGTTGAGCTGGGACCTGAAGAAGTGGGAGAGGTCA
TCCTCTCACCTGCGAGGTGTAAATAATTCGCGAGTGGCAGCGGGAGATGGGCCCTCGATCTGGCAGCGGGCTCGGAAGGCTCAGGAGGGCAGGCATTAAAAATAATCGCTTTGTGGAGGAGATAAGTGCAAAGCAGGCAGCGCGTAATTAACACAAAAAGGCAGAATGACCCGGACAAACGAACATAAATCCGTGGTACCTATGAGGGCGGTGCAGGCCTCGGGGAGAGGGACAGAGACGGCCTCGGCGAGGATGGCTGCTTTCGGTTCCTTTATTTCCAGGCTCGGGG
CCAGGCTGCGCCAGCATCTTCTTCCTCGTCCACACCCTGCCCTGCCACTTCGCTCTCCTTCTCTCTTGGTCCCTGCCCCGTTTCTAGCATGCCCCCTTGGACCTACCCCTCTGTGCTGTCCACTTTGGCACCTGTTCTCACCCCTACCCGGCTCACCTCCTCGGTGGGCCCCCAGGCGGATGCGGAAGGTGGGAGCCCTGGGCGTGTGCAGCAGATGAGGCCGGCGCAGGAAGAAGATGGAGAGCATGGCATAGCTGCCCAGGGCAGGGAGGGCATAGTACAGCAAAAGGCTCATGACCGTACTCCCACAGAAGCTCCTGCAGCCACACGCTCAGCCGTCCGCGGGACTGTGCTGCCTGCCTAGCCAGTGTGGGCCGGCTCTACTACTGGCCACTGCCACGCCCCTGGGACCTGCTGAGCCTGCCGCTGGGCTGGCTTGGAGCCAGGCTGC
CCCTCACCCTAGAGTCACTTCACACCTGCAAGGTCCTCATTCACAATCCTTCGCAGAGTACCTGGAGTGCCTTCCTTTAGCCTCCATTCCATTACTGATCCCCGGGTTGCTTTTCATGAAGGTGTCAAATCCCTTGTCTGGCCCTTGAGGTGTCTCCCCATCGCAGCTCGCCTCACTCTTTGCTGCACCCCAGCAATGGCCTACCAGTCACCTCCTGTTCTCTGTCTTTGCTCACATCATTCCCTGCCTGTTATGTCCACACATGCATGCTCACCCTTGCTGCCCCTCCTCTTCTCTCAC
GAGATATGCTAAAAGAGCCTGGCTCTTCCTCAGCCTTGAAGCACATTAAAGAAGTCCCTTTCTGTTACACCAGTTTTAGGCCTGAATCCGGCCCCAGAAAGCAAGATGGGACAGTGCCAAGCCTCAGGAATGCAAGCATGTTAGGGCAAACAAGAAAAATCCACTTTGCTGTATTTAGAACAGAGCATTTCTCCTTCCTTTATTTTTATTTTCATTTTTCCCTTTGATCTTCCCTGGTGTTCTCCCTCTGCATTCTCTTTTTTGGGTCATACTTATTTCTGCAGTGAACAAGGTTATGA
TTCATTGTTATTTCCTCCCTGTGGCAGAACTGGGTTCTGAATTTCTCCTCAAGCAAATCCCCAAAGCATATTTTTAACCTAACCTTGGGTTAATAAGTATAGTTTTTCCTATCTTTAGGGATTCAAGTTCTCCCTGGGGTTTGGAACAGAGCTAGATCCTGCCTTCACAGACCCCTGTAAATCAAGGTGAATCGAAAGTGGCATTTAAATCTGGCCTTATATGCCAAGAAATGGACATCTTCATGCTTCCACCCCGCTGGTGATCTCGGTTCCCATGACACACCTACACTTTCATTAAG
AGTCCAAGGAGATGAAATAATTTACTCAATGACATCTGGCTAAAAATAAATGGCAGAACAAAAATTTAAATCAAGTCCTCTGACTTCAAATTCCTTGCATCTGGCCTCCACATCAAGCCGCCCCACAGCACTTATGGTGTCAAGGAGACGAGAAAGGCAAAGAGTCAGGTGACGTGATCCAGACAGCATGTTCTTTCTGAGAGAGAGCAACTGCTCCTGGAAGTTGGATTTTGAGGGAGAAGCCAGTGGAAGACAGTTTGAGTAAA
CAGTGCCTACCCTGCTTCTTGTACCTTCCCCTTACCAATAATCACAGACACACACACACACACACACACGCACGCACACTCACTCTCACACACACACATACTCTCACACACACACGCACACTCTCACACTCACGCAAACTCACACCCACTCTCTCACACACACACACTCACACAGTGAATTGCACTACGTGAGGACTAGAGATGCAAATAGGGACAGTTGAGAGAATCCCATCGTAGGGAGTGCTTCCAGCCTCACACATGACAGCAATGTGCCCAGGA
TTCCAGAAGTCAATTCTTGCTTGTTTTAGTGACCACTGTTCAATGTGTTTTAGGGTCTGCATTTCCTGTGTTATCTGTGAAATTTAACAAAGCAGATTTTAGCCTTTCTTGGATAAAAAAGTATCATAAATGCTAATGTTCCCTAAGTATATCATACTTGTTTGGACAGGGTCTCAGTCTGTCACCCAGGCTGGAGAGCAGTGGTGGCGATCACAGCACACTGCAGCCTCAACCTGCTGGACCCAAGAGATCCTCCCACCTC
GAACAAGACTGAGGGACACCGAGGTCATCTGGGAGAGCAAGATGCCCCAAGGCTAGTGTTCTGGACACGGACGTAAGGCTACTCGGGCTGGATAAAGGCAGGACCTGAGAACCAGGGGCCGGGCACCTCAGGGTTGTTTAGAAACAAGGATGCCACGTGCGCTCGGCAGGCAGAGGGCCTCTTATTAGTGCTGGGTGCTGGGCATTCAGAGAAGGGGGCAGGGGAGTAATGATGGGGTGTTGGGGAGAAGCAGATGGGGCCTCCATGGACTGAGGAACATGCCACAGTGGCAT
AGGGGCTGGGAGCCTGGACCCCTGGGTCTGAAGGAGGAGGGGTTGGGGACTTGGATTCCTGGGTCTGAGGGAGGAGGTGCCGGAGCCTGGACTTCTGGGTCTGAGGGAGGAGGGGCTGGGGACCTGGACTCCTGGGTCTGAGGGCAGAGGGGCTGGGGGCCTGGACTCCTAGGTCTGAGGGAGGAGGGGCTGAGGTCTGGACTCCTGGGTCTGAGGAAGTAGGGCCTGGGGGCCTGGACTCCGGGGTCTGAGGGAGGAGGTGCTAGGGGTCTGGACCTCTGGGTCTGAGGGAGGAA
GATCCCCGCCTCCCCTTAAGCACCGCGAGATCTGACGGCGCGGCTACCATGGCGGCGGCATTTGAAGCCTCGGGAGCCTTAGCAGCAGTGGCGACTGCTATGCCGGCTGAGCATGTGGCCGTGCAGGTCCCGGCCCCAGAGCCAACACCCGGGCCTGTGAGGATCCTGCGGACCGCTCAGGATCTCAGCAGCCCGCGGACCCGCACGGGGGATGTGCTGTTGGCGGAGCCGGCCGACTTCGAGTCACTGCTGCTTTCGCGGCCGGTGCTGGAGGGGCTGCGGGCGGCCGGCTTCGAGAGGCCCTCGCCGGTGCAGCTCAAGGCCATCCCGTTGGGGCGCTGCGGGCTCGGTGAGAGCGGGGGCCCGGGATAGGTCGGGGGGTGGGGT
GTGACAGTCATGGCGAAATTTGTGAGGTTAACTCGCACCCAGTAACGCTGTTCCAATGCAAGGTGTGTATTTGGTGTCATCCACGGGAAGAGGAAAGAGCAAATTTTCTCATGGCCTTGGCAGTTCCACATGATGGACATTTCATATCTGCAGTTTTCTTCGCATGAGATGGCTTTTTTGCACAAAAACACTGGAATCCAGTGAGCAAGAATGATAGAATGCAAGATGGATTTCCACATGAGGAAGTGTCACGAACGAGCGTTTTGCATCTGTCAGCTGGATTCCCCCATGTGTACGTATGTGAGAACATGCCGTGTTTCCTGTCTGTAAT
AGGGGGAGGCTGGGGCCCAAGAGGCAGTCAACAGCCCCCAGCAATGCTGCCTGGTTAAAGGGCATCCCTGGCCTCCCATCTGCTCCAACCTGGACACGCGGGAGCCTGGCACCCTGTGGCTTCCTCCTGTGAGCAACAGGAGGGAGGGTGCAGGGCAGCACCCAGGTGACAGTGAGGAAGAGGCAGGCCCAGGTCTCCCGTGAACCCAATGGGGCGGCTGGAGGGAGCCCTCGCTGCAGGAGCAAGTGTCAGGAGAAGTCCCTACCTCCTCCTGCAGAAGGCTCTAGGTCTCACTGCCCCCTAAAGATGGC
TTCCAAATAAATATATGGTTGAATATGCCAATCAGGGAATTTAGGAGGATTGAGCCCTGTCTAGGATCAGAGATAAAGGTAGGTCTTTCATGGGAAAGGGTCCTTGAGAGGGAATAAGTATCAAAGACATGCTAACTGTATTCCTTCTCTTCCTTCCAGGCAGTAGAACGAGTCCTGTACCCACACCTGTCCACCTACTGGACAAACTTGCAGGCTGTGCTGGATGATTATTCAGTATCTAATGCCCAGGTCAAAGCAGATGGACACAAAGTCTATGGAGCCATTCTGGTGAGTACCGTCCCCTTCCAGCCTCCCTTCCCTGCATGAGCTTAGCAGCCAAGCAGGCTTACTTTGGAATATTTGATGGGCCCAGGTTCCTCGAATTTTTTGCCTATCTTAGTCCTTGGCTCT
CTCAAGCAATTCTCCTGCCTCAGCCTCCCGAGTAGCTGGGATTATAGGCATCTGCCACCACGCTTGAGTAATTTTTGTATTCTTAGTGGAGACAAGGTTGCACCATATTGGCCAGGCTGGTCTCAAACTCCAGACCTCAGGTGATCTGCCTGCCTCAGCCTCCCAAAGTACTGGGATTACAGGCGTGAGCCACTGCGCCCAGTGCTTTAGACTGTTTTTGTTGTGTTTTTTTTTTTTTTTTTTTTTTAAGTCAGTGGAACTTTGTTTTAGGTGAAACATGAACACAAGCCCAATGTGTGAACTG
CCTCGGCCTCCCAAAGTGCTGAGATTACAGGCGTGAGCCACCGCGCCCAGCCAAGGGTGTGTTATAGAATATTTGTTACAAAAAAAGAGGATGATGCTGTGGAAAAACTCAGACAGGTGCATCACTGCCTTGGTTGGATGGCAGTACATGAGTCCACATGGAGCTAACGCTTTACCCAAACCATGCCCTTTATTTGTAGACATCCACTATTTTCTCTAAATAGAAGAAAACTTTTTTTAGTGAGTGGAGCTGATTAGAAAAAATTTGTTCCATTATA
GCAGCCAGAGTCCCTCTGGACCTGCATCCTCGCCCCAGCAGAAGTCTTTTGTCCAGGGGCCAAAAAGCCAGAGATTCCGCAACAAGAATTCAAAGCAAACACAACAAAACAAAATTCATGGAAAGTAGATGACTGCTAAGATATGGCAGGGGGGCCTGGAGGGAGCCTCCGGCTCTGACCTGCTCTGGGACGGGCCGCCTTCTCCTCCGCATGTTGCTCAGTTTCTGCCCCTGACGCTGGAGCTCACAGAGACGACTTCCTTGTCCTGGTTCTCAACAGAGCTGTAGCTGACTCTGGCATTACCAAGCCTCCCCACATGCCCAGCCCCCTCACTCCAAAATCCTACTGGCTGTAACAGAGAATACCTTTGAACCAAGATTCTGTTTTAATCATAATTTACATTGTTTTCTTTCCAAAGGCCCCCTTGTATACCCTCCCTAACCCACAAAACTGTTAACATTGTCTTAAGGTGAAATGGCTGTAAAATCAGTATTTAACTAATAAATTTATCTGTATTCCTCTTTCAAAAAAAAAGAGGAGTCCCCTGTTCCAAAACTATTAAGCATTTCAAGACAGCAACAGCAGAGCATTAAACCGAGCATGGGATCCTCCTGAGCCCCGTGCCATGTACGACTGCCCAGCTTGCACACCCATG
CTGATGCAAATCTTGATGCCTATTAGCTGGTTGCACTGGTGAATGCTAAATGAGTTTTAGATTTTAATCCTGTGACATTCAGTCCTCTGAAGACCTGCTTGATACTGAGACCTTACATGCGGAAATTTACCTACATGCAAATGGACACATCTGCTGAGGCCGCATGCAAAGCAACTCTTCAGACACTCAGAATCAGCAGATCCTTGCCCTGGGGAAATGCTGTCCCAGCGCTCTCTAAGCCAAGGCGTCTTCTGGTACTTTCTCGGGAGATCCCTGGTTTGTTTATTGTGCTTTCCTATGTGCAAATCA
AATCCAGACTCTCCCTGATGCCTCAGAGGCACAGCTCACTGTCAGAGTCCTTGCCATCCTGGAAGCCTAGGACTGCAGCCCAGTGCCCTTGTTGTTCACCTACCCCACTGTGGGAAGGAAAAGCAGGATGCCTGATGAACTTACTTTGAGGGCTGGGACTGCACTTGAATGTAGAGACTGGTATCCATCTGAGTCTGGGAGATTCTGAAAGCAAGAGGCCCACTACAGTAGCCCATCCGGCAGGGCTCGAAGGACCCTGGGGCAGCATGACTGGGAAGAAGATGGGGGCAGCTCTCCCTTCCCAGGTCTGTGGGGCCCTTGAAG
CTCTCACTTATCCATCGTGTTGAGGAGCATTTCACAGGTCACGCCTTCATCCACTTCCTCTTTGACTCTGGCTGTGGTTTCTCTGCAGGCGACAGGAAACATCTCTCCTGGGAACTGTTCTCCCTTCGTGGTGGAAGCCTCCTCAGCAGCAGCTTCTTGAGAAAAAGTCCAGGATGAGCAAATTTATCAGAAAGCTAAGGAATTGGAATTTATAAACTGTGCAAATATATTTTGGAAACCATCACTTAAATTTGAACACGGCAGCAAGCATGTTAGAAAACAATCTA
CGCAGGGCGCTTGCCTACAGCAGAAGCAGGTGGTGGCCGAGGCCCAGACCCGGGTCAGCCAGCTGGGCCTGCAAGTTGAGGGCCTGCGGCGGCGCCTGGAAGAGCTGCAGCAGGTAGGCGGGGCTCCGGTGGGGGGCCCCGGGCGTGCTAGCCCCCAACCCTCGCCTCACTCCCCAGCCTTCGTGCCTGGCAGGAGCTGAGCCTCAAGGACCAGGAAAGGGTGGCCGAGGTGAGCAGGGTGCGCGTGGAGCTGCAGGAGCAGAACGGCCGGCTGCAGGCGGAGCTGGCGGCTCAGGAGGCGCTGAGGGAGAAGGCGGCGGCCCTGGAGCGCCAGCTGAA
GCAAGGGTATCTGTGGTTCAAGAAGATGCACGTGATGACCACGGCTAGTTGATCCCTCTTGGCATATTGTTGCCATCTCAGAAAGACAGGAAGGGTGGGTTACAGCTGCCAGCACCATCAGGATTAAAAGCAGGAGGACTTTAAGACTCACCCTCGATGATGCAGAACTCAAAAGGTCTCTGCTTCACAGCTCTGGGCCACCTTGAAGGGCAAGTTGACAAAATAAAGCAAAGCCCAGACAGCCTTACAGAGTAGTAGATTCTGCATTCCTCATTTT
TTTTTGGCCGGGTGCAGTGCCTCACACCTGTAACCCCAGCACTTTGGGAGACCAAGGCGGGTGGATCACCTGAGGGCAGGAGTTCGAGACCAGCCTGGCCAACATGGTGAAACCCTGTCTACTAAAAATACGAAAATTAGCTGGGCGTGGTGGTAGGCACCTGTAATCCCAGCTACTCAGGAGGCTGAGGCAGGAGAATCGCTTGAATCGGGGAGGCAGAGGTTGCAGTGAGCTGAGATGGCACCACTACACTCCAGCCTTGGCAAAAAGAGAAACTCTGTCTCAAAAAAAAAAAATTATTAAGATATAGAGGG
TGGGCAAGTATTCATTAGGTGCCTGCTGTGTGCAAGGCACTGATCCAGGACCTTAAAAAATGAAGCAAGAGATACAAGATCACTGTAGAAGGACACAAGAAAAATCACAAATAATTATAACTTTGTCATCAATACCCTAACTTTTTATCTTAGAGAAAATGTGAACACAGCATAGGGGGACTTGGCACACTGGACAGTGTCTTCTCAGGAAGTGTTTTTTGTTTTTGTTTTTGAGACAGGGTCTCGTTTTGTCACCCAGGCTGGAGTGCAG
CTAAAGGGTCGTTCGGATCCAGAACCTCCACTTCACCTGGGAAAAAGAAACCAGGATAGGTATTAAACAAGTTTTCCTTTCAGGAGCCTTTAATTTGCTTCTTATGCAAAGACAACAGCATTCTAGCAAAACTACCCAGTATTTGTAGAAAACACAGAGGGATAAGACATTATGGTAACCTCTAGAGGGATTTTATAGTGATATAAAGATATGATGTAACAGTAAAAGTGATTTTGAAGCTTATCACAAGAATAGCAAATGCGGGGGCTTTGCAACACAGGTATGGAAATAAGTCAGTGGAGCCTGGGCTTCATTCAGAGAGGGACAGAGAGCGGGAAGGAGAGGGAGA
TGGAAATGCCCGTGCAGGGTGCGTGTGCTGTGAGCACCAACTCAGGAGTGAGCCGGGTCCAGGGCTGGCCCTCACCTCCCAGCTGCAGCCTTCGGAGCCCTCCTCCCTCTGGCCTCAGTTTCTCCTGGGTAAGATGGGAGGGTGGAACAGATGAAGCCTCCCAGCCTGGGCCCGGGATCTCCTGAGGCTGAGACCACATTTCTGAGGTCTCCCCCGACTGAGGGACGGGGTAGGTAGGAAAAGGTGCCCCTCTGGGAGTTCTGAAGAGGGGGGAGCGCAAACAGCACGCCCCTCCCCAGCCTGATCCAGCTGGCTCCCCGCAGCTTCCTCC
ACCTTCTCCTGCCTCAACCTCCTGAGTAGCTGGGACGACAGGCGTGCACCACCACAACCTGCTAATTTTTGTATTTTGTGGTAGAGACAGGTTTTTGCCATGTTGCACAGCCTGGTCTTGAACTCCTCGGCTTAAGCGATCTACTGGCCTTGATCTCCCAAAGTGCCAAGATTACAGGCATGAGCCACCGCTCTGGGCCAAGACTGGGGATTTCTAATTGGCCTCCTGTCTGCCCCACAGAAAGGTCTCCTTCCTGCCGCCCTTCCCAGAACTTCCTCCCTGCTCTTTTC
GGCAGGGCCTGAGACGTCAGCTTGGCCCCCCTCACCAGCCCCTCTCTGCTTCTCTCCAGACACAAGAGGAAGCTCAAGGCCATTGTGGCTGGCTCAGCTGGTAAGTGAGGGCCATAGTGGGGACACAGGTGAGAAGGCAGTGGGCTGGGGACCTGGAGTGCCCACCGGAGCCACAAGCCTGGCTCAGGCCCTTCACTGGGCCCAGGACCATGCCCCGCACCCCATCCTCCCTCACCCCCCAACACCACCCCTACCCCTGGCTATGCCCCTCCCCTCCATGCCCCAACCCTTCTCCCTGCAGGGAATCGTGGCTTCATCGACATC
CTGCCGGCAGGAACCTTGGAAAAAACCCGGCTGAGTTCTGCAGAGCTGGCGGGGCCGGGCCCAGAGCTCCCCTGTGCCCAGAGCCCGGCCCGCCCTGCGGATGATGCCAACCTGACCAGAACCCCGCTGTCCCGGGGGCGCAGCAACTTGGTGAAGGGGACAGGGCTCCGGACTAGACAGCACCCAAGCTGGCCGCTCCCTCCCAAAGTCTGTCTTTCGGAGTGCTGGTCCCTGGCTCAGTGGCAAGGAAGACTTCAGGCCAGCAGATCGAACCAGTGGGCATCACCGTGGACCAGGTAGGTCCCAGGTGT
AACAGGATGGCCTGTCCAACACCCCCTCTCCCCCACCCTGCATCCTATCCTGTCCTTTGAAATACTTCCCAGGTATGTGAATTTACATGTGTTTCTGACTCCCTAGTTGGTCTGTTATCTCCAGGCAGGGCAGGAAAGTGTCTTCAGTGCTCATGGCCTTATCTCCTGTACCTGCTCTGGAGTCCAGTAGTCGTAACAAGTAGTAGGAGCTCAGTAAATATTTGTTGAATGAACAAATAATTCTCTGAGCCCTGGAGGAAGGGTGGGCAGTGTCTCCAATGGACTGTGACAGTT
GGCTGCTATAAGGGGAGCCCAGGGTCAGGCTGGAGATGCCTTTGAAGGAGCCCCCGGTGGATACCAAACTTATCAAAAGCACCTGGAAATGACCCTGCATGTGACCAGGCTACTTACAGAGGCGGTGTCCAGGTCACTGGGTATTGTCCTACTGTATGCTTGATGGCCCCATCATACAGGGGGCAGTACGGAACTCTGAATGCGGAACAAATGCATGTCCCCAGGACTGTTGAGGGTGCTGGGAGCCAGGCCCCTGTTCACTTCCTCACTCTGGACCTCATCTGTCCAGGGGGC
CCACACCCAGCCGGAAGCACCTTCAACTCTGCGTGTCAGCCTTGAACAGAGGTGGTCAAGGAGTTACACCTGTGTGTTGTGGCTTTTTGTGTGTTTCTGGTGTCTGTATGAAGTCAGGCTGCCCTAGGATGGCTGCTCTCAACCACAAGGCAGCGACCATCAGTGGCAAGATGGGCCACAAGTAGTCTGTCACTCACGAGAAGGGTGCAGGTGACTGACTTCCTTGTATGTTAGGACTCTGTCAGTTGCAAATAACTGACAGGAAACAGTTCTCAGTGCCTTAAGCACATGTGCACAAACACATACACACATACACATG
GGGGCTGGGCCGCTGGAAAAACTACATTTCTCAGGAGCTCAAGAGTCAGGCTGACAGAAAGGGGGCCCGCGGCATGTTGGGAGATGGAGTTTGGGGGGTTCGTGCTAGCAGGGAAACAGTGAAGCAATGGAGCCAAGTGTTCTGAGCCTGGGCCTGTGGGTTTGAGTTGGGCAGGAGTTACACAGTAGCTCTTATAAGAGAGGAGTAGCATTGTTGCGGCTTTTAGAAAGAATGCTACTTATTAGTTGTGTGATCTGAGCGATCAAGACAAATGCCCCTTTATCTTTTTTATTTATTTATTTTTTGAGACAGGGTCTCTGTCTGTCAGGCTGGAGTGCAGTGGCCCCAGAACTGCTGGCCTCCCGCCTCACCCTCCCAAAGTGCTGGGATTATAGGCGTGAGCCATCAGGCCTGGCCAGATGCCTTTTTATCAACTACGATGGACCTTAAGGTTAAGGTTAAGGAAACAAACGTTGCCTACCTCAGGGCTCAGCTGTCAGCTGGCATGGCAACTTCTTAAATTTCTACTGCTGCCAGAAAAACCACACTCT
AATTTTATTTAACACGTGAAGGTAGTTCACATTCCCTACCCACATTGTTTACCTGTGGGCAAACAATGAATTAATGCTCTGTTGATTATTGGATCTGATGGAGATCAGAACTGTAATTTGCTTGGGAGCTTGGGTTTTCTTTTTTTCTGTTTTCTTCCACTTTCTAAAAGAAGCAGCTTCAGAGTGGGGAGGGAGACAAGAAGAAAGGAAGCCCATGTTTAGTGAACATCTGCTAAGTGCAGCAGGCTTCTTTGTCAGGGCTCTGGGGAAATCCTTACAACAATGTGAACA
AGCTTAGTAATAATAACAGCTGCCCCGTGTTGAGCACACATCCTGTGTGCCCCACACTGAGACAGGCAGGTTCCGTATTCATTTAACTCTCACAACAACCTTAGAAGGCAGGTTTTATTAGCTCCAAGATTCAGATAAGGAAACAGAAGCCCAGAAAGGCTCAGTGACTTGCCTAAGGCAAAGCTGGGATTTGAATCCTGGAACATGTGCTTTCTCATACAACCACCTGCTTTCACTACAGATGCTCTTAGGAACAGTCTCATTATGCAGATCCTGGTGCCCAAGTGTCTCCTCCATCCAGCCCAGCACTCCAGAGCCTCCCTGGGCCTCCCAGGGGTGGGCTGGGGTGGCCCCAGGTGGGGCTTGCAGGCAGGCAGTGGAGGGCAGGAAGGGCTCCACCTGAGCGCCTCGCCCACAGGAGG
TGCCCTGGGGGGCCTGCATTATAGCTTCTGTACTGGTAGACCATGGGTGATCAGTGGAGAGTTTCAGCAGGGTGGTTTCTGTGGGCATGAACCAGCCTGCATACTCCCTCCCTATGTTGCAGTTTCCCCTAACCCATGGCAACTTACTCAGCTGGCATGTATCTGTGTGGGTGAGTTTTGCTTTCCTTTGCCACACCAGTGTGAGGGAGTGCAGTCCGACCCCCTCCACCCACCAACTGCCATTGCAGGCAGAGCCTTGGCAGACACAGCCAGCCTTCTCCAACCAGCAGCCTGCCCTTGCACTAACACTGCTG
GCTCTGGAATGGAGAAAAGATCTAGGCCTTCTGCATTTCTTCCTCTCCCCCAGTCTAATTGCCAGAATAATGGAGAGCTCATGTCTGCAGGGCCGATGAAACAATATTTTTCTTGAAAGTCAGAAGGTGGTGGTAGATGAGGAAGCTGAGGGAAGAAAATTAACAATTTGTTCTGTTTTCCAGGTTTTAGTGATGTGATCAGATTAGATATTGCATTCTAGTTCCAGAGAAGCTTGATGACCATGGAAATTAACCTCTATCAGTCAGATT
GGGGGTGGCTCTGGCATTCTAGTGAGGGAAACAGACAATAAACTTGCATACAGAACCACCGTGACTTTAGGAGTGATAAGGTCAATGCTTCCAAGTAAGGAAATGACCCGACTGCTCTTTCATAGATCCAAACGTCAGAGTTCCAGTCTTGCCCTGCAGCAGCGGACGCTGGGCCAGGCATGTCACCTCTTGGAGCCTTGGCTTCTTTTTCCATAAGGACAAAGGCTGGGGAAGGGGTGGCATGGAATCCCTAGGACACAGTGAGCTTTCAGTTACCACCCAGATCACGCCATGCAAATGGAGA
CGATCTCCTGAGCCTGCCTGTGGAGATTTCACTCACCAAACTCTCTTAGGAGAATGAAACAGCACCTTTTCTCAGTGCCTGAAATGACCAGCGGGTAGACAGATGGCTGGAGGGGGCTTAGCCCATCCACTCCCAGTTCCCTCCATTTGCTGAGACTGTTCCTTCAGCCTGGAATGCTGTTCCCATCTTACTGTGTTCGGCATCTCTGTTTGCCCGTTAAGGCCCAGGGTGGAGCGGTGTGATCCATGGTTCCAGGCTCATTGGCTACTTGGTGCCTGCATGGAT
CAGGTTCAGGAACTCCCTCCCCACCCACTCTATCCCCTGCACATACACACACTTGATTTCTGTCCCTGAGGACAGATTAGGTGTGAAAATGTCCCTTTGCCTGGATGTGTCTCATAATTGGGATTTTGAAGGAATAAGATGATGAAGGCTCAAGTGCCAGGAATTTGGAGTCAGACCACGGTGGGTGAGGGCTGCAGTTCCAACTCAGCTACTTTCATCTGTGCAACCTCAGACAAGGTGCTTAATGGTCTCTGCTCCCTCCCCACTCCATCTGTAAAAGAACAGGTCTTGCCTCATACATTGTATGTAAAGCACCAAGTTCCTGTCACATGCAAGCACACAAGAAGTGCTAGCGAATAATATTAGCAATAATTAGAGAAGTGTCTGGCGTCCCACTCAGTATTTTCTTCTACTTTTTAGAGAACTCAGCTCTGCTGAACCACTTAGTGAATGATAGACTATTCAAAGGAAACAAAAAGCCGGCTGGTTTGCTGTGTGCAGCGTATGGGGTGCTGTGGTCCTTCCTCTCTGCTCCCTGGCAGGCCTTATAAAGTTTCCTTTCTTTTGTTGAGGGTGGAGGTCTGGGCACTTGGCCACCCTCAGGCCTTAGCCAGGGAGGTGGCATCACCACTCAGGGCCTCTATCAGGAGAGAAAGTAGGTTTAGTTTAGGGCTTGAGCTTGCTGTATTTTGGGGATGGAGATAGGGAAGGAAGACACATGAAGGGGCTGGCAGAGGGTGCGACATGGAGCAGGCATTGAGGACAGTGGAAGCCAGGTGTCACAGGCCCTGCCTCTTTCTGGCTGAGTGTACTTGGGCAAGTCACAGTCTCCTTGTAGCTCAGTGGTGTCAGGGAAATGGTGACCGTAGACCTATCTGCTGTCCCTTCCTTTTCTATCACTGTGAAACTCAAACCAGGGAATCACGTGGATGATGGTTGGTAAATGGATAATCCACTTGATCAAGTGCGAAGGGGAATGGGGCTATTTCTTGTGCCTGCTAGTGTGGAAAGAAGGTAAGAAAGAGAAAGGTTCAGAACTGCCATTTTTAGGCAGCAGAAATAACCTTGTCTCTTGAAAATAACTGGCCAGCATGTTCTCTGGGCATGTCTGGCCTTTGGCATTTTAAACAAAGGGCATTTTTGTTTGTTTGTTTTCCTCAGTAGTGTTTCCTGCATCTGCATGGGTCCTCCTCCTCCCTCTCCCAACACATACACTTATACACATACTTCCATAGGTGGCCAGCTTCAGGCAGATGTTTGTGCTTGATCCTAGTTGAGGCTTAGAGATGGACCTTAGGGAATTATGATAATATTTCTAAAATGGCTGTGATGATGTTGGCCAATTATGGATCCATCACAGCCTTTCACTTCTCTGGCAGAAAGTTATCCTTGCACTGGGTCTGGTTCTTAAGAAAATCACTAGTCTCATGCCCCCAACCCCTCACCCCTCACAGACCCCATTTCCTCCTTCATAGCTGCCCCCCTCCTTCAGCAACCACTGTATTGCTCTGATCTACGTTACTCAGGCTGTGGTTCTTCAACATCCTGTCCAGTGCCTCTCCCTGCTCCCCAAATTCTGTGTGCCTCTACTGGAACCCTTCTTGGTACACGTCCATTTGTCAGCCTGGGCCCTGCTGCTAAACCTGGAATCATAGCTTCCTAGATGGCTAGAGCTGGAGGAGAACCAAGAGAACGTAAACCAAACCCCAGAGAAGGGAAGTTAGGCAGTTACCAGGTCCACACAGGAAAACAGATGAGACACCCCACCCCCAGAACACAGCCCCTACTTTGATAAGTTCCCTTGATTGCTTTTTTACGGGGTCCTATTCAGTGTGGATTGTGGCTCTGCCCTAGAGACCCTGGCTGATTAGGGACACGATAACTGCCATCTGGCTGGGTAGGAGCAGGCCCTGGAAAAGGGGAGCCAGAATGTTCTCAAGCCAGGTTGAGTTCTCAGATCACAAGTTTCCTTCCTACCTTAGCCCTTTGGGTCCTTGAGAGTCTTGAAGGTTGACAGAGAGAAGAATCCCTTTCACTGGATAGTGACTTTGAACTGCCAAACAATTTGGCCTGGTGGATAAAATGCCAACCACAGTGGGAGCCACCAGTTTCTGAATACTCAGCGACCTCCATGTCAGGTGTGAAATGGGGGCCACAGCCCTCCGCAGCCCGTCTCAGTCTCTTGGGTCTCTGTGTCCAGAGGGTTCGTGCTGATAGCCGCAGACAGCAGATCCCTCTCTTGGCCTCCCCACATCCCTGCCAAGCTTGATACATGTGAGAAACTGCATTTTCTCCCAAACATAGATAAAAGTGAGCTCCACAAAAAAATTTAAATATAAACCTCCCCAAAATGAAAATTGCCTAACTGTCTCACTGCCCTACTCCTAGGTCAGGGTTTTGCCACCAGATAAATCTCCACTATCAGCCTTCATAGCCTGTTGAGTTCAATGTTGCTTGTGTTAGTGACAGTGAATTTGCGTTTGAAAAATGAACTACCGATGAGAACTCCTGTTGAACCTGTATTGTTTGTTATTCTGAGGCAAGGATTTGGCCCGGCTTAATCCGGGGCTTCAAAGCCAATTGCCCTCACTCTGTATACAGAGCGTCAGAGCCCAGTGGCGTGGATGATAAGAGAAGTAAGGGTTGAAGACACTGGGAAAGTGGGTTGGGGAGAGAGTGCTTTGATCTCTTTTTAAAGTATTTTCTGAAAGCAAAAGTCTATCAGAAGGAAGTGCCTTTAAAAAAAATCTAAGAGAAGCAACCGATCTTCCAAAACAACATCCATTCCACACACTCTCACCCCTGCCCCTCCCTCAGGGAAAAGATTTCTTAAATATGCTTTGGGTGAATTAGAAAACTGTGTGTGTATGCCTCTATGTATGTGTGTGAAACGTGGAAATCGATTTATTATCTTCAAAATCAGAACTCACTTGGCTACAGAAGGCTTGGTCTCAGTGTAGGTGGCACCAGCAGCCCCACTCCTAACCCCAGCCTTGGATGCTGGGCCCTGGCCTCTTCCCCGTACACCCAGGATTCCTCCTGAAAAGCCCCCACGGACATCAGGGTTGGAGAAACAAAGGGTTTTAAGGGGACCCCTGCCATTTCACTGCTGTAGGGTTCTTTTCAGACTCTGAGCTCCAAGGCGCCTGTGTATGTGTACACACATATATAATTTTTAACCTAAATGTATTGAAGTGGAACATTCCTACAGAAGAGTCCACAGGTCTTAAGGGTGCAGCTTTACAGACTTGCACAAAATAAA
GAGTCTACAGAAAATTCTCTCTTAATAAGAGGACCTTCGGAATGACAAGCCCTCCTCTTACCCCACATAGAACAATTCCAAAGCAAATCGACTTTTGCGTTTTACCTCTGGGATTAGATAGAATAAGGGGGCAGAGTGGAAACGAGAGCCAAAATTGTGGGGCTGCATCTCCAGAGAAGGTGATGATTCTGTTGAAGTTGGAGGTTCCCGGGGAATCTATAACTTCCTGTCTTTTTAACAGGTTGAGATCCGTAGCATTTTAGTGTCCGAGAGGATAATTGCTAAGGGAGCAGAGACCTCTTCACACCTTCATGCGCTTAGACCTGCCTAGAGGCTCAGATGGCTCAGTGGCACTGCTCACAGAGAACACAGGCTGGAGGACATGGAGTCGGGGTAGGGGCCTAGGTGAATCTCAGCTAGGCTCTTTGCACATTTAGCACCTCTGCACATCTGGTTTCCTTTTCTGCAGGAGTGGAAGGGGATATTGAAGCCTGGCTGAGTTTGCTCTTTTTTTCCCATTCCTGACTCCCGAGTTGGGCCTCTCCCTG
CACCTTCTCATCCCAGCAAGCCACTGGGTGGGACAGCAGGCACCCCCACCCTTACCACCCACCCCCACACCCCTGTCCAGGAGCTCAGCCCAGCTTCCTGGGGTCCTGCCTGGGGGCCACTCCTTAGCCCCCACCCATAGAAGGTGTTAGTGGGCCAGGTAGACTACACGGCCACCAGGGAGACTTTGGTGTCTCATTAGCTCCAGATCAAGCAAACCTAGTTCAAAGTCAGGCAGCACTGGGAGCTTCCAACTGGCCATTTCCAGCCTAATCTAAAGGCTTGTCACTCAGAAACCAGCAGACCCCACGCCCAACACTGGCTTCCTTCCCATCTCCTCGGGCTGGGAAGGGAGCATGGAAAAAGCGCTTGTTTTTGTCCTCATTGGTTCCAGGCTCTGAATCCTGAAGCCCCGATGCAGGAGAACGTAGACACTGCAGGACCTGGCTGGGCGCGGTGGCTCACACCTGTAATCCCAGCACTTTGGGAGGCCAAGGCAGATGGATCACCTGAGGTCAGGAGTTTGAGACCAGCCTGACCAACATGGTGAAACCCCGTTTCTACTAAAAATACAAAAAATTAGCCAGGCACGGTGGCGGGCGCCTGTAATCCCAACTACTCAGGAGGCTGAGGCAGGAGAATCGCTTGAACCCAGGAGGTGGAGGTTGCAGTGAGCCAAGATTGCACCATTGCACTCCAGCCTGGGCAACAGAGTGAGACTCCAGACTCCGTCTCAAAACAAACAAAACACAAAGACACTGCAGGACTTTCCTC
TGCCTCCACAAAATTGTTCATTCTGTCCCCCATTGGATGACTTGTACGTGTATTTCATATTTCATACCTAAATGAGTGATACATACATTTTACTATCAACATTGCTAACATGCATATTTTGGGAATATCTACATGCTGTTCCTTGGTGACAATATTTACATGGTTACACACCACACCACAGGGCTCTTACATTCACACTTACACTTTGGATCCCATCTCTTGAGTTGGGAAATTTTGTCTATAAGTTGTTGAGCAACTTCCTCGTTATTTTAGAA
GTGTGGTGAGAGTCACACTGGCCAATGCATGGACAAGTGTTTTATAAACTGCAGTTGCCATACAAACATGTATGATTAAAAACAAGAAAAGAAGCTACAAACAGTTCAGAAACACTTTCTTTTGAGGCTTTGGAGCAGTTATTCTTTAATCTGTTCTTGTGCTAAGAATACATTCTGAATTTCCCAGGAGTCATGATTTCACATGCTATGTCCTATTGTCAGACCACGTTACCTCCATTTTGGGCCTGGGAAGAACAGAATCTAAGTTGTAGGTGGTGATAGC
AATTACTATATTTACTATACTTATATCACTATATTTGATTAGATGGCACATGATTTAGAACGAGTTTTTTTAAATGCCAATTCTATGAGCTAAATAGCTAGCTTTCTCATTAACCTTGGGTATTAATCAGTGCTTTTTTTTTTTTTTTTTACCCATTTCTTGGCTTATCAGAACCCAGTTTTCCATCTCTCAAAACCACTTGCATTATTTCTATGTCACAAGTATGGAACAAGCATTTATTGAACACTAACTCTGTACAAAAACATTACACTAAAAGCTCAGGAGAACACAAAGAATATGG
AAAAGATTTTGTTTGATTAGGCTTTATTCTTCTTTCTTTTTTAGAGACAAGGTCTCACTCTGTTGCCCAGGCCGAAGTACAGTGGTGTGATCATGGCTTACTGCAGCCTCAAACTCCTAGGCTCAAGTGATCCTCCTGCCTCAGCCTCCCAAGTAGCTGGGACTACAAGCATGGACTACCATGTCCAGCTAATTTTTTTTTTTTCAAATTTTTTGTAAAGATACAGGTCTTACTATGTTGCCCAGGCTGGTCTCAAACTCCTGGCCTCAAGAGATCCTCCTGCCTCGACCTTTCCAAGTGCCGGGATTACAGGCCCAGCCATAGGCTCTATTCTCCTGCTGTCCAAGAGTCCTTTCTGTGCCAATGGAAACATTCTCTATGTGCATTATCCAGTACAGAACCCATGTGCGCCTACTGAATACCTGAACCATGGCTAGTGCACCTGAGAAACTGAAATGCTAATTGTAATTAACGTAAAGTTAAATAGCTCCCTGTGGCTAGTGGCAACGGTACTGGGCCATTTGGCTCCAGCCTAACTCATTCCAGAATGTTCAGGGAGTCACAGCTAGCACCTAGGAGAGGACTACAAAAGGTCTCATGCACTCTGAAACCCCCGGAAGCCTCTTGAGGCCCAGGAGACAGGGTGTGCCTGTCTGTCACCACAGTCACCCTTCCCTCACTTTTGACCCTGCAGCTGTTTCAACGCCCACTGCAGGTGGAGATTCCTTGAGAGAAACCATGGTTGGGAAGGGAAGGCTACGCATGGAGCTGATCTTCAGGGCGGCCACACTGCTCCCCACCCA
CCTGAGCTAGTATTCTCCCTCAGGTATTTGCAAAACTTTAATTCCAGTGTCTTGTAATTGTCTAGCTTTTGAAGATTCTCAGAACCATCTCATTAAGATCTCACAGAAATTGAGCTCTCCAACTCCAATCCCACAGCTTTTTGCCTCCCGAAATTTGCTGTGTGTGTGTGTGTGTGTGTGTGTGTGTGTGTGTGTGTGTCAGAGAGAGAGAGAGCACGCACCTCCCAAGTTCTTTGCTTACTGGCTCGCTGATACCTCGCAGACCAATATTCACACTGCCTTTCTTTGACACTTTCCTTACTAAACTGTACCAGCCACACAACATTTACACGCGGATGGGTATGGACAGCACCAGATCTCTTCCGGACAGCACCAGATCCCTTCCCCACAGCACCAGATCCCTTCCCCACAGCACCAGATCCCTTCCCCACAGCACTGGGGTCCCAGCAGATGTAGGACTAGGCTTGATGGCAAGCACTTCAGACCAGCGTCTGGAGATGTATGTTCTGGGCCTGGGCCTGCCACCACCTATGAAA
GCTGCTGTGAGAACTTGTGACCCCCGAGATCAGAACAGCCTTCGGGTCCCAGAGCTTCCCGCATGATCGTGTGTGGAACAGACCGGGAGATTCCAGCAGATATGGGTTCAACGTTGACCACCAACCTTGACAACCCAAGGGCTGCCTCCCCTGACCATGACAGCCAACTCCTCCTCCACAGTGGCTCTGCCAGGCGCCGAGTCCATAAAGGGCAGCCACTGTTTGGCAAGGAGGGCCGGTCTGCCGGGGGCTCCCAGGCCCTGGGGTCAGGCTGAGAGAGGAAGATGGGTGTGAGGGTGCAGGGGCAGGGGGGCGGGCCCTGCAGGGCAG
GTAAGAAGTGTGAGTCGTCTCCAGCGATACGTAAGGTCACGTGAGTCACGTGTCCACCGGACAGGGGGCCCTTCCCTATTTGGTAGCCGAGGCGGAGAGAGAATGGGGACAGCTTATGTCATTATTTCTTCTATGTATTTCTCGGAGAGATCAAACACTTTAATACTTTCACTAATTCTGCTACTGCTATCTAGAAGGCACAGCCAGGTGTACAGGGCGTAACACGAAAGTGGACCAGGAGCGTGACCGCTGAAGCACAGCATCACAGGGAGACGTTTAGG
AAAGCCAGTGAACTCTGCAGAAACACCCCAAGCAAGGATTCTATGAAACCACCAGGGAGCCCCTTCTGTGGAGCTCTGGAAGCACTGGATCAGTCCACACTCACAGTGAGTCCAGGAGCTTCCAGGGGCTTTGGGAGAACACCTAATCTCTTGTCGGTTCCTGTGGATGAACATCTCATCAGATAATTTCTAAACCTGCAAGATCATGGGTCTCAGAGGCCACTGCAAAACTCCTAATACACACACACACACACACACACACACACACACACACACGGTGGTTAGAGTCCCCACAGTAATGGACAC
AGCCTTTTACCGTGCTCCCAAGAATCAGGGGTTTAACCCCAATGGATGATGACTTCCAAAGTCTGAGATGGGCTAGTCTCACTGGTTTCTACCAGTGAGACTCGTCCTGAGTGTTAACTCTACCTGACTTGTCCTGAGTGTTAACTGTCCAGACTGGTAGATACCTGTGGCTTCAAGTCCCTGTCTGTAAAATGAAGTCAACGGTGCCCACTGCACAGGGCTGTTTGTGCGTTAAATGAGACAGTGTGTATGGAGGGCTTAGCATTGCCTGATATAGAGTTAGAGCTGGGTTACTAGTGAGAATAGCAGTGGAAATTCTTGTTGTTAGGGCCGCCCCCGCTCCATCTTCCTCAAGCTCCTCGAAGGGA
TATCTCGGCGCTGGTTTCCGAGTACCGCTGAACTGTGGGTGGGTGGCCGCGGGATCCCCAGGCGACCTTCCCCGTGTTTGAGTAAAGCCTCTCCCAGGAGCAGCCTTCTTGCCGTGCTCTCTCGAGGTCAGGACGCGAGAGGAAGGCGCCGCCCCTCCCCAAGGAAAGGCGAGGGCCTGGGGCACACCCCCAGTGCCCAGATCCAGGCGCGCCTCTTTCCACCTCCAGCAGGTTTGGGGCCTCGGCCATGGGGGCACCGAACTGCGTGCAGCCTGACCCTCCCGAATGGGGTGGTAGGTGAGGGCCGCGGGACGCCCCGGGCGGCGGGCTGCGAG
TATGGCACATTCAGAACTTTCCCTACTTCCTTTAGCGGTAGCCAATAATATCTGAAATAACTTCAGCTAAGACCCTAATTAATGCCCATTCCTGAGGGTGTCTTCCTCCTGTTGGGTTAGTTGCGACTTACCAATTGCTTTTAATGCCTTTGAGTGACATGGGACAGTGATGTGTCCTGGTGGTGGGGATATTTTTGATGGGAAGGATGGGGTTTCCCTAGAGCCCCTCAAGCCACCCCACACAGTGGCCTTCCTAGGAGTGCTCGGCCCCGCCTGTCGTGCCAAGGGCCCGCGTCCATCGGCGTTCCACTCACAACATGCCTACCTATGGGAGTGTGGTGGGCCCTCGGGAAGTTAGTGTCCAGTTTTGAACAGAGTTGTACTTTTTATTTTTATTTT
AAGGAAGGAAGGGAGGGAGGGAGAGAGGGAGGGAGGAAGGAAGGAAGGAAGGAAGGAAGGAAGGAAGGAAGGAAGGAAGGAAGGGGGCAAAATAGAAGGAAAGGAGGAAGAGGAAGAAGAGGGAAAGAGAAAACCTCTCACCTGGTCCTCATTTCTCCCTAGTTATCTCCTTCTTTCCCCTCCTTTACAGCCCCAATTCTCAAAATACCTATCTTCATCTTCTGGCCCCCAGTGGCTCAATCCATCCCTGTCTGG
TTTTATTCATACCTACAGTATTAATTATCAATTGCAAATAATGCATAAATCTGTCACCCAGATCCATATGTCCACCTACCATTTGACATCATCCCTGGAATATCTTATAAGAACTTTATGTTCCACAGGTTCTCAAACTCATGATCTCCTCAACCTCTCTTCCTTTTCTGGAACCTGTTTCTCTTCCACTGCACCCTATGCATCACTAGCCATCCAAAAACTTCCCTCTCCTTCACTCCCTATGTCCCATTCATC
GACTGAGCCCGGGGAAGGAAATCCAGAAACCACTTGGCTTCTGTCACTCACAAGCTCTGGGACGTTGGGAAAATGATTTGGCCTCTCTGTGCCTCAGTTTCTGCACCTGTAAAATGGCAACACCGTAATGATAATGGCCCACCCCCCTGGGGTCCTATCCCGAGGCTCAGTACCGATAACAGTGTTAGAACTATGATGACGGCCATTGCTGGGAACATTGCAGAGCTAAAAACTAAAATAAAAATAAAAAATAAAATAATGATGATGGCCAGGCATCCTGGTCCACGTCTGTAATCCCAGAACTTTGGGAGACCGAGGTAGGAGGATCACTTGAAGCCAGGCGTTTCAGACCAGCCTGGGCAACATGACCAGACCCCATCTCCTCAAACAATACAAAAATCAGCCAGATGTGGTGGCTCGGGCCTGTAATCCCAGCTACTCAACAGGCAGAAGTTGGAGGATCCCTTGAGCCTGGGAGGTCGAGGCTGCGGT
GTAAGTCACAGGTTGGTTACTCAGCCAAGGCAGAGGTGAGGATGAGCAGATTGTCAGGGCTGGCGCTTTGGAGAGGAATCCAGAGCTGTTCCCACAGAGGCTTGGGATGTCATGCATGTAGGAGTGTGGATCTCAAATGCTACTCCCTGGATCCAGCCTGGAGGTTCAGGTTTTACGAGCTTGCAGGGGAGGGAATCTCTCAATTTTGATCATGGACTTCATTTGGGGCAATGCCACGTGGTTTTCCATTATGAATTAATGATAGTCAATTTTAATCTTTGCCAACCATATTTGGAAAATCAACATTAGCAGTTCTTAATCTAAAAAAGCATGGATTACAGGAACCCAGAGTCTATAACCCATGGCTTGGAAGGTGTCTGAGAGGGATCCTGGGCTGTATCAGAGTTGGCAGGCAGGGTGGGTGGCTGATTTCTGAGAGACAGAGGGCATCTGACGGGAACTAAGGTGGGAAGAGGCTCACAGAGTGGCAATCATCCAACCTCACGATAAAGAAGAGGACAATATGTTGAAATGTGACATGTGACGATGAAGACATCATGAAGAGAATC
GGTAATTTGTGTAAGTCCTTTAAGTATGATCTAGCCCCGTTTGAGTCTCTCATGTTCACCCAGGCACTGATCTGAGATTGCAGTCTTGTTCATCTCAGTTGAGATCCAGTAATCTGGCAGCAGGTATTCCTGTTACTGAGAAGCCTAATTAAGGCTTGGGGTCAGCTTGCCTGGGTAGTGCTTCTTCCCTTCCAGCTGTAGCTGCATGTGCTTCTCAGGATTCCTTCTCTTTTTCCTAGTCTGGCCCTGGCCCCATCTAGACCTGGGAGTTCAGATGTATCCCATAAGGACAGCTTCAGATAGATGACACTATCAACTCATGCTT
GCAGGCTGTGATGCTCCCTCCTGTGGCTCGGAGCCCTGAGCATGCAGTGAAGGAGGAGATGGGCAAGCAAGGCTGTTAACATGGCTCAGCTGCCCACCACCTCGCATCCTTACCCTGGCCCCCTCCCTCCGTCCCAAGCCAGCTCAAGGAGGGACCTAGGAGTCTGGCCTTTGGGTTGATAGCAGGAGGAAAACACAGGCTTTGGTCAGTCAGATCTGGCTTGAAATCTTGGGCTGCCACTTATTAGCTGTGTGACCATGAGCAAGTTGCTTTGCCTCTCTGAGCCTGTTTCCTCCTCTGTAAAATGGGGGTGATAGGGCCCAGCTTTCCTTCCCTAAAGTGTCTAGGGTGCTTGGGACTGAGGCTTCCCTTCCTCTG
AATTGGAATCTGCATTTTCACAGACCCCAGGTGGTTTTAACACACACTGATGTTTGGGAAGCACTGTCTTACATCTCTAAATGTCAGCACCCAAAACACAGAGACCCCATGAGTCTTAGTCAATCCTATAGTGGCAGTACCTGAATCAGTGCCTGGTGCATAGTAGACACTCAAATATGTGTGGAGTGAATTGAACGGGAATGAAGAAAGAAAAGGAAAAAAATCTTCATGGCAACATAAAATAAATTTCGTAGCAACA
AGGGCCCTGTAGGCTGAGGCATTGGGAACGGGCACTTGGGTGGAGAGGGTTGGCTGGGTCTCAGTTTCTGCTGCTCCCACCCTCCGAGGAAGGTATCCCCTGTCCCCCGGGGTTCCTGTGGAGTGGGGAGCCGGGCACTGCCATGTCTCCAGTCCCCACCCCAGGCCCCAGTTCCTGGCCGCTTAGACCAAAAGGAGAGGCTGGACTTTGGAGGGAGGGTGCGAGTGCCTTCACTGAAACTGGCCAGTGGCGGGCATGACAAGGTGAGGCTCTAACTCTACCACCTCCTCCATCCTGTTCTAGGTTTTTCTGGCTTTGCCTGCCCAGCTGCTCCATGCCTGGCTAGAGGAGAAGGAGGAGCCACATGTGGTACACTGGAGGCTGGAGCCTGCAGATGGC
TTATTTTGCTGTCGATTGTGACCTAATTTGATAACAGGGCTTTTCAGCGCCATATCCATCTAGTCGTTATTGTTATTATTTATGCTTTGTGATTCTCTTTCCCTTTGGGTAGGGGAGGAGATTAATAGAGAATAAACTGAAAGCTTAGAGGATCTGAGTGTGAATTCTGGAGGGTTCCACTGTGTTAAGGTAGAATCTAGGCCAGATTGAGTTGAGAGAGCCAAAGAAAGAGATCTGATGTGGAGTCTGAAAGGGCAACAGTCAATGTTCATTGACAATTATTTTAAGCCAAGATTTTCGGCACAGCATTCAG
AAGAAACCTTGAGACAAAGCAAAATTTGGGGTGGGAATTTATCTATCTGCAGGATTCTTAGTGCAATAATTTTTTAAGAGATAAAGTAGAGCAGTTTGGTTTCTAAACTTGTTTTTGTTCTCCTGCTGTAATAACAACCTCAGTTTCTGCCAAAAACTTATGTGGCTTCTCTTCTGAGTAAACACCTGCTGGTCTGTTTTCTGCAGAGCAGACCACGGGGCACCTTCACTAATTTTATTGTCTCCTTCAGAGGAAATTTGCGTGGAAGAGCT
GGGTGGCTGAGGCCTGTAATCCCAGAACTTTGGGAGGCCTAGGTGGGCGGATCCCTTGAGGCCAGGAGTTCCAGACCAGCCTGGCCAACGTGGTGAAATCCCGTCTCTACTAAAAATGCAAAAATTAGCCAGGCATGGTGGTGGGCACCTGTAATCCCAGCTACTTGGGAGGCTGAGGCAGGAGAATCGCTTGAACCTGGGAGGCAGAGCTTGCAGTGAGCTGAGATCTGGCCACTGCTCTCCAGCCTGGGCTGGGCTACAGAGCGGGACTCTGTCTCAAAACAAAACAAAAACCATCTTAAGCAACTTTTAAAACAGCTACACAGTCACGGAATGCTAAAAAGTGAAAATTGACTGTAACA
TTAAAAGGGAGCCTATGAGAGGACCGTCCATCCAGGCTCCCGGGGCATTCAGCTCCATTCTGTTTCCTGGGACAGATTGCACAGCTAAGAAAAGCCAGAGAATATTACTCCTTTATTCTGTTCTTTTTTTTTTTTAATTCTCCAAAAGACCGTTCAATCCTTCTTCACTCTTCCAGGCCCAAGACTAGGCGTGTAGAGGAATGGTTGGTTTTCAGCCACCGCAGTTGACCTGCCTGCGTCTGCATCCCAGTTCTGATGCCGAGGAGCTGCATGACCTTGGCAAGCTGTTTGGCCTTTCTGTGTCTCTAGTTCCTTCTCTCCAAAATGGGCATTGTGATGGCCAGAATTGTGTCCACCACAAT
AAACCACCTTCACCACCTAAGCAGGATTCTTGCTTCTAATGCAAAATGTAACCTCCCTCTATAGGATGGATAGAGGGATATTAGGTTGAGCACTCAACACACTGGGGTGCTTACCACAGAGTACCCCAAAGTGTGGTTTAGGTCTGAGGGACCGGGTGAGCAAGGAAGGCTGCACCGGTGTAGGGACAGGCACAGTCTGGGTCCTTTGGTGGCCGGGGGTACAAAGGAAGCAGAGCCTGGGCTCCCATCCTCTCCTGCTGTCACAGCCCCTCCATGGAGGCCCTGGCCCTTCTCTCCTCCTCTCTCCTGCCTCTTTCCAGGATGTTCTTTGCCCCACAGTGAGATGTGAGGGGCATCAAGAAGGCTCCCTGCCATTGACTCTCTCTG
GCCCACCCAGTGCCCAGCGAGGGGGCTCTGATCCACAGGCTCCGCCCAGCTCCCTGGGTCCTCTTTTCAGTGGGCCTCTTTTATTGCCTAGCACTGGGGATCGGGGTGGGGGGTGGACAGTTACCCCAGTATAGATACTGGCTCATCCGGACATATCTGTGCTGCTGCAGGGCACTCAGCCTCCTTCCCTGCAAGATTAGAGGGGCTGTGGAAGACAGAAGAAAGATGCTGTGCTCTTATGGACTCCTTTTCCTTAGACTAATGCCCACGGGGAAAGGAAAGGAAAGGGAAGGGAAGGGAGGGGAGGGAGTTAAGCGCTCCATCACCCCCAGGCCAGGCGTCATGGTAGGAAGGTCATAAAGAGGGTGGGTGGGTCAGAATGCTCCA
ACACACACACACACACACACACACACACACACACACACACACACAGCCTCTACTCATGAGGCTGCCTTCATGCCCAGCCCTGGTCCCTGGGGATCCGGAGCTGAGGGAGGCTGGGGGTTTTGTATGAGGTTCACCCCCAGGCTCTTCAGGAAGCAGCGGGGCCACTTCTGGCATGGTGGCGGGGCTGTCTAGGCAATGCACCTGTGCTAAGGGGTTTCTCAAAGTTTTGCAGATTGCACCTTCAGCCAAAGTGCCTGGGGACTCGGTAAGACTCCTGACCCAGGTGTTCTTCTTCCCCGGTCACTGCCTATCCTCAAGCTGGAGGCTGAGCCCAGCCTACAAGGAGTAGAGGGAGAAGAGGCAGGAACAGGAGGGGAGAAGGAAGTCAGGGGTATGGGGTTAGATG
GTTGAGGCCGACTGTCCCAGCTAGAATGAAATATTATTGTACTCTAGCCTCTGTCTCTGGTTTGGGATTTGAAGATTTCAGAAAAGATGCATTCTCTCATAATTAATGCAGGTGGCTGTCACTGCGGCCACAGTTGGCCCCAGGCAAAAGAGCACAGACTGAGAAATTGAGGTGAGGGAAAGGAAGTAATAAACACAGCCTAGATAGACGGCAAATGAAACCTTGCTTAACCTACTGCTGAGTACAGGAGCCAGCGGGGCACTGCACCGTCCCCCCTCCACTACTCCACCAACCCTCTACCAAACGCTTTGTATATGTCTCCTCACTTAATCCCCAGAGTCACCCCGTATATTAGCTAGTATTAGCCCCGTTTTACGGATCAGAAGACTACAATTTCAAGAGGTTAAGTCACTTGCTCACAGTCACACTGCCAGCAATAAGAAAGGCTCACATTTGAACCTGGATCTGACTTTGCAGTGTTTTCCTGTCTCCCAGGGAACGCTTCCTTACACAC
GAACAGATGCGGAAACGGAGGCATGGAGCAATGATTACATAGCCTGGGAATGGAGGAGGCAGGATTTAAACTAGATGGTCTGGCTGCAGGGCTGTGTGACCTTCACATACTCATACTCATACTGTCCTACTCATACTGTCAGTATGACCTACTCATACTGTCTCTGGATGAAGAAGTTGTGCTCACCCTGAGGGAAGGGCAAAGGAGGGGGCTCTCCTGGCAGAATATTGGTTTCCTACTGTGCCCCACACTAACCTATAGCCCAGTGGCCACATTCC
AATTTACCAGCTGCACTGGTCATGGTGGGAGTATTTACACCATGGAAATTGGCAAAGGCTACAGATTAAGAGTTTTCTCCACCCGTAACTCTTCCTCCAGTGGATTTATCAGTACACCTTTGCAAAACCTCTATCAAACTTAAAATGTTGTCACCTGAGAAGGGGCAAGTACCAGCCTGTTTGTAAAGGTTTCTCAGATAAAGCATCAAGTATGGAATTGGCATCATAGAGAAGAAATACATTCTGATAAGAGGGAGATTGTGAGGAAGGAAATTTTGTTAAGCTCCCTAAGAACAACTAAGGTAATAGTTAAGGGCTCTGCGATGAGAAACACATGGATTCAAGTAGCAGCTCTTCTACTTGCTAACTGAATGATGCTGGTCAAATTGCTTCATCTCTAGCTTCCAGTTTCCCTGTCTGCAAGTGGGGGTATTGGGAGTAGTTGCCTCATGTAGTTGTGAGGTGATGCGTTTGATGAATCTAAGTGCTTAGAACATTGCCA
CAGGGGCCACAGCCCCACCAGGGCCAGGCTCTGCGCGGCACCTGCCACTGAGAGAGCGGAAAGCGGTGGTTGAGCAAGGGTCTGAAGTATGGTCTGTTCCCCCATACGGGCCGCAGACGCTTCCTGGTGGCTGCTCTGAGCCAGGCCTGGGCCCCGGCGAGGGATCACGGTGTCTCAGACAGAGTTCCTTTTTATTCCCCATCCCTCGCCCGAGGTGACGGCCCAGCCGTGCCCAGGCCTGCCCGCTGCCCCTGAACCCAACCCTTGAGGGGCAAGGCCGTGCCCTGGGGAGGAAGGGGCTGCCCCCTCAGAGTCTGCTGTTCCTCAAGGAAGACGCGGGGGCAGCCGCAAGGATGGGGTATCACCCAGCAGGAGCGGGAGGGTAAGGTGACTGATTCCACACCAGACGCTCCATTGCTGGAAACA
CATCATGTTGGCCACGCTGGTCCTGACCTCAAGCGATCCGCCCGCCCAGGCCTCCCAAAGTGCTGGGATTACAGGAATAAGCCACCGCGCCCGGCCAGACGCTGTGTTTTCCTGGCACTCCACTTCATGAGCAAAACTGTCACAGAGTAGTATTTCCCTGGCTCCACCCCTCCGGCGCTGCTGGATTCCTGAACCTATTCACTTCTTCTGAAGTGCTCTCAACTTGGCCTCCCTGGCTCCTTCCTGGTGCAGACATTTACTCTTCCT
GTCATCAGTGCATTCATTCTGTAGGCCAGGATCTACAAACTACATTTAAACAGGGTAACATTGAAAATGTAGGTAGGACTCAAGTCTGCAAACATGAGAGCCACATTGTCCAGGATACAATTGAAAATCACTTGTCATACCAAGAGCTAGGAGCATCACAATTTTAATGAGAAAAGATAATCAACTGATGCCAACACCAACATGAATCAGGAGTTGGAATTATTAATATCTGACAAGGATTATAAAGCAGCCATCATAAGAATGCTTCAATGAGCAATTGCAAATCCTCTTGAAACAAAGGAAGAGCTGCAGAACCACATAGAGACCCAGATG
TGGAATATAGTAGGCAATACATAAATATTTGTCACATAAATTTATTTCACTTCTTTATACATTCCTTCTGCTAATCTTTGAACCAAGAAAAACACATGGCTACTTTATCTGTATGTCTCATTCTCATACAATAAGAATATATTACTTTTATATTTTTTTAAGCCCAGAGACAGAAATAATATGAACAGTGAATATTACAAACAACCTAAATCATAGACCATTTAAACATCTATGTATCTTCTGAAACAACAATTTTTTTTTTCCCCGAGACGGTGTCTCTCTGTCA
AAGCCGTTAAAACAGCACCATTATGCCTAACACAGTATTAGCTAAGTCCATTTTTGCGGACTAAGCTAAAGTTGTTGAGTTCAGCGCCAGGCTTCCAAGTTTTCAGAGAAAATTTGTACCAGCTTCATTTATTTCTCAGGGTACGGCAATGCTATGAGTTGAGAGATGTGATGTGAAAGACATGGGCGTTTAGGAAAACTCCAAGTCTTGATAGGGGCATCAGACCTATGATAGGTACAATGATAGATCCGATCAAAGGTCTTTATGGAGATTGGAGATGTGCAGAGGCAAGAGGGATCTGGTGAGGCTTATGGGGCCTGG
AGAGTTGCAAATGCACACAACAGGCTTATAACCCAGCCTGGGGGATGCTGAGAAGTTGTGCTGAACCCACTTTTAAAAGATGAATTGGAGTAAGGGGCAGAGGCGGTAAAAGGTAGTATGGCAAGCTCTGTAAACTGCAGACAGGTCCGAAAATGGGGTGGGGAAGGTGCAGGGAAGGCCAGAAGTGGGTAGAGAGGTGGAGGGCAGGCAGGGCAGGTCAGCCCTGCCCTTGCCCCATCTGTGGTCCTGGGGAACACTGGTCCAATCCCCATCCTCTGAGAAGCCACCTCACTCCCAAGGTAAACCACTCAGGGCCTCAGGGACTGCCTGATAG
GATCCACCCACCTCGGCATCCCAGAGTCCTGGTGTTACAGGCGTGAGCCACCGCACCTGGCCGAGACTTCTAAAACTCTGAATCACCACTGACTGTATTCCCAACTCCATCTGGACTCAGCCCTTCCGAAATAATGAGAAAACCTCCCTATCTAGGGTATGCTTAGACAAGATGAGATTCAGCTTAAACCCTGGTAATAATTATCATTCTCCCCGTATCCCGAAAGCTCAATCCTGGTTGCTAAGTCAATCCAGACAGGCAAAGGGGTTTAAGAAAGCCAG
TTTAAGTAAGACAAGTTACTGGTGCTGATCTGAAAACTTTGCTCTTGTCAGTATCTTCCACATTTCAACAAAATTTGCTGACATTTGTTGAGCATAGCTAGCATGTGCCACCTTCTCTTAGTTCCACTGTCTCCATTCTATCCTCTGTGACAGTGAGACAAATTTGTCCTCATTTTACTCAAGAGACAGGAAACACAATCTTAGGAAGGTTAAACGAGCTGTCAAAGTTACAACTGCTAGTAACTCCCTCCAGAGCTGCGATCT
CAGACACGCCCACGCCCTCCTCTGCCCCGCAAGTCCTCCCCGGATGCGCTTCCAGGTCTAGCTCTCCAGCTAGTCCTGCTGCCAACAAAGTCACCCCTGCACCTCTCGCTCCCTCCACTGCCACCCCCCTCCCGCCGCCCGCCCCACTGCGCGCCACACGCGACAAGCGCCGACCCCACCCGCGCACGATGAGGTAGGGGCCCTCTTGCTCCTTCCCTCTGCGAAAGGCGCGCGCCGGGTGAGGGAATTGCAAGCCGCCGGCGGGCTTCTCGGTGTCCACCGCCTCTCCCGCGCCTCGGCCCGGGACGCCCGCGGGCTCTGGCCCCTCCTCACACCAATCCCAGCCCGGTCTACTCCGGCGAGTCCAATCACCGTCCGAGAGCGGCGGCCCTCGCCGCTCCGGGCCCCGCCGCCCTCCAGAGTGACGCCACTAAGCATCCAATAAGTTTTGGAAATTCCACATCTTCGCCAGTCCACTCACGCGGGGGGCGGGACCTGACAAGGCCGTGGGCGGGGCGGCCGAAGGGCTTAGAGTGCGGCGGGAGGAAAAGGCCAAGGCTCGGAGCGAGCGGCATAGTGTAGTCAGCGTCACCGTTTCACAGGGACTGTCCC
GGTCACAGTGAGACAATGGACGGTGGCAATGAGGGACAAGCCCTTTGTGGGCTTAAAACTAATTGGGAAGATGAACACGTCCGACCCCTTTAACTTTATAATTACACGGCCACCTTCTCTGGCCTTACCAGGCGTCTCCTGATTCTCCAAAATTCCAAAAATGGAAACAGCTGCTCCTTTCCCCTCCACCTGTTGTTATCTCCAGTTGCGTCAGCTTGTCTACTGGGCCCTCACTGCTTTCTTTGTTCATGACCTTCCCTACTTAATTTGTACCCAGTGGGCGACTGTTTCACTTGATTCCTTCATTATCTGTTTCATGCTATAGGCATAGTGTCTGGAGCCTAAGCTTTTAAAAGTATGGAATCTGAAAAAAAGTTAACCCCAAAATATGAAAAAAAAAAAAAAAACCATTATAAAATATAAAAATGAAATGTTTGGCCATTTCCAAAATATAACACGCCAATGAGTCAAATGCCACCTTTATATAAAATGTGCAAGTAATTTCCAAATGTTAAGCATATCTCCAAAGATTTTTAAATAGTCCTTACCTAGATTTTTTTCAGCCTCTTGTCCTTCTTGCATCTACTCTCAAAATCGGCATTCGCCTCTCCA
TCTGAAATGCTGCTTTTCCAGCAGTGGCAGAGAGCAGGGTGAGCAGTGAGGAGAATATAGGGAGGGGAAGACTGTGCTCTCAGACACCAGGACAGCCAGCCCAAATACACACCAGAGCCTGGGCCCAGTGGGTTCTAGTCCTGCCCTGTGTAACTTGCTGTGCAGCTTTGGGCAGATCCCCTCCCCTATCTGGTCCATGGCCTCCCAATCTGTGACATGAAGGCGTGGACCGGATGGTCACTGAGGCCCCTCCCAGCTTGGCCATATGTCCAGCCTTGAACCACGTGTAGACTCAAAGCAATTAGCCAAGAAGAGGAGTCTCCAGACAATTCCTCTTGCTCC
AACCTCCCCTGCTCAGACTCAGATGTGGGACCCAGAAGATCTGGGTTCTGGTTTCTCTGCCTGTAAAATGGGGGTGACAGTCCCAGCCTCTTGGGCTGAGAGGATGATTGCATTCAAAGCTTCTGAGCTCCTAAGATGTTTTTCACATCTGTTGGGGGTCTGTCTATCCATCTACTTCTCAAGCCCCACCTCCTGCTTCCCGCTATTATCCATAATGAGAAACTTTTCCTTCCCAGCCTGGAAGGTCCAGCTGTATCTTCTTGAAAT
AGAAGCCATCTCTGGGTTCCTGTGCTTGCCATTCCTCCATAAATCACTTACCACCGTCAAGAGGCAACAGGTCTGGGGCTGCACACGGAGGCCCAACTGCGGCACCTCTGCCACCAACCTTGAGCTGCAGGACTGTCTGCATGTGGGGTCCACAAGGCGGAAGCTTCTGCCAGCACCTTGGGGATAAGGGTGGTGGGGCTGCACGGGGAAGGGGAAGGCTGCTTCCCTGGGGACAGTGTCCCCACAGGCCGGGGATCCCTGCGCACGGTCCCAGGCTGTCCTAGCTGAGGACGGAGCCGGTCATGCTGCGGGGCTGTGTCTCTTCCTGACTCACCCCCGTCCGGAGGGCCTTCTGCCTGAGGGACATTGCACCACCGGGCCAGGTAAGAAGCAGCTCTGAGAGCCTCCCGTGACAGCAACCACTGGGA
TAGGGTCTCAAGGTCACTTGCCCCCAGCTTGACCTGGCCGGAGTGGCTATAGAGGACTTTGTCCCTGCAGACTGCAGCAGCAGAGATGACACTGTCTCTGAGTGCAGAGATGGGGGCAGGGAGCTGGGAGAGGGTTCAAGCTACTGGAACAGCTTCAGAACAACTAGGGTACTAGGAACTGCTGTGTCAGGGAGAAGGGGCTCAAGGACTCGCAGGCCTGGGAGGAGGGGCCTAGGCCAGCCATGGGAGTTGGGTCACCTGTGTCTGAGGACTTGGTGCTGTCTGGATTTTGCCAACC
GCTGCACGGGGCTGGCAGTTGCTTGTGGAGCTGACGTGAGGGCCCGTTCTCAGCAGATGGCAGCTGGCCCTGCAACAGCAGCTGCAGATGTCTTTGAGTCAGTCGTGCGGTGCTCCTGGGGCTTCACCCGACCCAACTTTCCCAGCCCAAGGCACACTGTGACAGATGCCTGGCACTGATGTCCTCACTGGGGTTACGGTGACAGATCAGACCCCTTCCCAGCTCAGGGGCTCTGAGTTATAGAGACGATGATTCAGAATCCATCCCTGAAGTTGTGTCATAAAAATGTCCTGAAGCAATAATTCCG
CACAACCAGAATTGGAAGCAGCTTGCCTGGAGAACACACAATCAGGAAAAGTGTGTGGGTATCCAGAATCTCCCCAAACATACTATTTGCTCAGTGACTTCAGGGATTTGGTTTTGCTAGTCAAAGTTTTATTAGTCTTCAATAAAATGAGAAAAAGTTTTATTAGTCCTCAACAAAATGAGAAAAATACCAGCAATTGCATGTATATATTTAAGAGCATATATTGCCTTAATATACAACTGTGAATGTGTGTGCGTGATGTGAATTCTTC
AGGTGCCTGTTCGTTTGTAATTTGGTGACAGCTAGATCTGTATCAGCTTTCTTTTATCTGTGTGTCCTGAATGATTATTGTGTTCATGACCTTTCAATTGTTTTGTTATAATCAAATTAACGTTTGAAGGTTCTGATGATAAAGTGACATAAATATAGATGAATACTTGAGGGTAAACTCTAGATTCCACTTATGCCAATAATAGTTCTCTTTAGTTGCACATCTACATAAAAAGACCACCCCCCATACTTTGACCCCAACTGCTTCTCAGCCTAAC
AGCGAAGTGTCCCAGGAGCTGGCCGAGAAGCAGGGGAATGAGCTACTGTTTCTGTCACTGCATCCATCCACCCATTTATTCCACCATTCAGTCACAGGCCACTCAGGGCCTTGCAGAGCCGGGTGAGAAACTCAGTGTGTCCTGAGGGCACTGGGGAGACAAGACTGGGTCCGATTTGCAGGAGCTGAGAGGAGGGGAAGAAAGTAGAGATTCAGGACATGCAAGCTCACAGCCAACCTGCCTCCCAGGTGGGCCTGAAGAGCATGCAATTAACATAAATGTTAGCAAAACAAATAATATTGGCCGGGCACG
ACCTTTAAGTACCTCTACAGTGTGAGGAGGGTGTTAAGAGTAACCAGTGTTTCATTTGAATTATTAACTCTCCACAGCTCCCAACAACAAGAAAGGTAAAATGACAGGGGAAGTGTTAGAGGCATCTGTTTCCTAAACCATTATCACTCCAAGACTTAGAAAATATTTCACAATGTTGGTCATTTCCCCCTTGAAGGTAAACTACTTCCGCATTTTCTCTGCCACCAGATTAATTGTTGAAAACATGAGGCTGTCTCTCCAGAAACTCAAATTCCACAGAGACTTTAAACAGGGCCA
AGCTGCCTTCAGGGAGATGACTCCGTACCACCCAGCGGCTGCTTCTACCTTACAGATTACCATGGGGGCAAAGGCTGGGCCTGGATGCAGCAGTCTGACCTCAACTTCAAGGTCACCCACCCCCCATCATCATCCATCAGCTGCTGAGCTCCTCCAGGGCACAGACTCACAGTCTCTGGTTCATCTGGGTCTCCAGGACCAAGCACAGTAGGCTCTTTACACACACCCAGCAGAGGTGGTAAATCTGGGAGAGCCAGCTCAGCCTCTGGGCTTGAGATTCTGGCTGTGGGGCC
GGAATTTTCATTTGCCAATTGCAATTTTTAGGGGCCTTGGCTTTCTCATCTGTAAAATAGGGATTATAATACTCCTCAGGGCATCCTGCCAGATGTCTGTGAAGACTGAACGTAATGATGGAAAAATTTTAGTTCGGTATCCCACATCTGCACCAACACCAACATACTCAGGGTTGCTCCAGGGAAAAAAGAAAATGAAGAAGAAAAAAGATCTACGTTTTAAGTTTAGGGATATTATAAGGGAATCTCTGTTGATCTAGGTGCATCAAT
CCACCGGCTTAAGGGCTAGGTGTATATGAGTACTGAGAATGGAGCTGAGCCGAAGTCACTGGGAAAAGCCACAGGAGCCAGTGGGGCTTGAATGAGGCCTTGAATTCCTCAGTCCAGGCAGTGGGCACAGACCGAGCAGTGGTGCAGAGGAGGATGGAGGGGCATGAGGAGGCCCCTCGCCTTCTGGAAAGCATGTACAGAGGGCAGATGAGAGAGCTCGGGTGCCAGACTAAGCCACAGACTAGACAGGCAGGTTCCAAGGGCCAGGATGGGCCAGAGCCTGTGATGGAC
TGAATCGGCCCTTCACGGAGTCTGCGTAGTATGTGCTACCACCGCTATAAATAACTGAGACCCACTCCAGCCCCTTCCCTGGAGCCTGGCGGACCCAGCTCATGTAGTTGCTACTGACGGTGAACCCAGAGGCTGCACAGGAGAGTCTCAGGGACCCCCCAGGCTGGATCAAGCCTCCTCCAGACTCCACCAGCTGCACCTCACACTGGACACCTGCAAACACAGAGACATTGGTTAGAAACTGCCACACATATCCACTGTTTCTCTCACTCGTGTTCACTCACACTCAATATCTCTAGTTCTCCATGAATCAC
CTGGCCTCCATCACCACCATTAGCAGTCTGTGAGTGACCAGACATGAGAACACAGGCCCCTGGCCCAGATTTTCACCTGTCTTCCCCAGGTTTAGGACAGTGTGTGCCTGGCACAAGTCAGTAAATATCTGTTGAATGAATGGATAAAACTGGGGATGGAGAGGACTCCTAATTAGACTCCAACTTTTCAGTTAAGTGTTTTTACTGATACACAATGGATCATTTTAGTTAGCCAAGGAACAGTGCTTGCTCTGATGATTTACTTTAATACCTTTAAAAAGGTTTCACTCTGTCTCATTTAAAG
TAAATTACCTGGGTGCTTGTTAACAGTGTAGAGTTTGGGGCCTTCCTGGACCTACAGAATCAGCATCCCTGAAGCTCCAGGTGTGTGGCGTGGGAGCTAGGGGGTTTGGACAGTGGGGTGCTGGTCAGGGGAGTTTTGAGAACACTGCTCCAGGGAGGTGGGCACTGTCTCCCAGGGTCAGAGTTTGGGGGTGATGTGTGTGTGTGTGCGGAGGATTATCACACACACCGAGAGGGATTGCCGGTCGGAAGCCTGGGCTTGCATTTGGGCCCACCTCTTACTTGGATGGGTGGCAAATTCTTCGTTAAGC
TACCCACATTTTACAGATGAGAAAACCTGAGGTCAGTAAGTATGAAGTCATTTGTTCATGGACACCAGCTATAAGCAGATCTGACTCCATCAGCACTCTTTCCTTTACACTTAGTTGACATCATTTTTAAAAATAAAGAACATGGCTTTATCTTTTCCCCATTAGCAAACAACACATGAGCTATTAGAAAATCAATGCAAAACTAGAAAATAAGAAGTAAATCCCATCTCCAGGAGATAATTTGGTGAGTAGCCTACAGATATCTTTCTA
TTTTTCGTGACTTGACCTCCTTAAACCATTATTTCACTTCAGCTCATCCATGTAGGTTGGAAGAAAATTGGGCCATTTATAAAATGCATAATGGAATTCTTCCTCATCTCTCCTAACACGGGCAGCAACTGTGACCTCCAAGAAAACTCTTGCCCTGAGCTCCGAAATCCTCCAGCATGAAAAGGAGAAAAGATAAACTGAGGCTGAACTCCAAGAGCTGAAGGAACTCTACTCTGGGCCTTCCAGGTAAGACCCCTTCCCTGGAGGAGGGAAGTTCCTTGCTAGGGATCACCAAGGACAAAGGACTTGCGCTACACCTGCTG
GTTGGCTGTGGAGGCTCAGAGCCTCGGGTGAAGCAATCTTATTTGATTTCCTCGAAAACAGATCCTAACCGGAGAAAGACGCATTCATGCTTCTTCTGTTGGTGGAAAATATTCCCTCGTATTTCTCTCAGACTGAGCAAACCTTCCAGTAGTCCGGGGCCTCCTGCTGTGTGCTTTGGGGCAATTCAATTGGGAGAGTGGAGGAGAAGCAGTAACAAGATAGGAGGAGAATGGCAAGACTGGGGAGGTGGAGACAGATGAGAAAAGGGCCAAAGAGACACATGCGGAAGAGTGGTGGGGCACGGGGGGCGGTGGGCGAGCTG
TCACACAAATACCTTGGGTGTAACTTAAAGCCACACCCTTGTTCCTCGTCGTGGGGGCTGGGAGCCTTTGCCTTAGACCCCCATCCTTTGCTATTGTAGTGGCCTACCATATCAAGCACAGGTGGTCTCATGCTTTTCATCCTTCAATGTGCTCTTTTTTTCAGGCAGAGCCAACCTATCCTGTTACATTGTGTGGGCTTCCTTCATCAGATTCCATGAATCCACATCCCTGAAACTAGGGTGCCTCTGGGTGAGCACAATTTGCTCCAGTCTCATCATTCTTGGCTTTACCATTCACAGCAGTACTATACCAGGGCTTTGCATCTTTAATCACTTCTCTTTATCTTTACTTGCCATAATAGTTAAAAAGTAGACTTCTTCTTCTGAGATAATTTTAGTTTAATGGGCAGTTATAAGAATACAGAGAGATACACTGTTTATCAGAAGTTCAAATGCAACTGGACATCCTCTATTTTATTTGCTAAATCTGGCACACTATTT
TTACTGTTAGAGCAAGTTACACCCAAACCTCGGATTTCTCTTGCTACACCTGCAGTGTTTACAACTAACCTTTCAGCGTAACCATAACCATATATTTCAATCTCGTGATTAAACATATGGAAGGTATGCACTTGATTCTTAATATAAAGCCCCACTTCAGTGATAGTTTGGGTAAAAGAATAGCAGAAACGCACATCTCTCTCTCTCATACACACACACACACCCCTACACATACACACACACACTTCTCCTCTCTTCTAGTTAGAGGGTAGAATTGGAAATTAAGAATTAAGAATTAGATTATAAAAGGCCTGGCCACTTTGCCAGATTGATACTGATGATTGTTCCAGTACTCGTGTCCGAATGGGGCAAAGCATACCGATCACCCGAATAGCTATGAATGCCAGTGTGCCACAGGTAAGTTTCTCCTCACTCTTCATCCCCTTGTAGGTCCAATTGAACAAAATAGGGGGACCATCCTCTGCTAGCTACTCTACCGGT
GCTCTCCTCTGCTCCCTGTGTGTTTTCCTCTCCTCTGGGGGCTTAAGAGCTGACTGGCATACTCACTGGCAAGGCAGTCATCAATGTCCTCCTCACAGTCCATACCACTGAAGCCTGGTGGACATTCACACATGTAGCTGCCCTGGGTGTTATGGCAGAGACCATGGTTCATGCAGGGCTTGGAGATACACTCGTCAATGTCAATGGTACACCGCTGACCTAGGAACACAGGGCCAATAAATGACCTAGTCCTTGGAAGCTGATTCCCACAAAAATCTACGCAGGACCTGAGCTT
GGTCACAGAGTTCAGCCATCTGCCAAAGAAATATGTACAGTTCTTCCATATGAAGACACCCCTCCTACCTCCAGCACGGCATGGTCAAGACATTCAGGCCCAATCCCCGGGAAGACATCCTGGGCAGTGGCACTGAAGATTTCCTTACAGAGTGCTGGGCTGAGCTGCCCGGCAGACCCTCCCTCGGGGGCTCCGAACGTGAGGGGCAGGGTGACACTGGAGTCTCTACCACTTATGAGGCAGGTACCTAACGCCTCTGCAGCTCAGCTTCTGCACCTGTAAAATGGGAACAAC
TTTATACAAATATACAAGGTTGCCCTCAACAGCTAACCCTCCCTGCGGGCCACTCCTAGTTTGCAGCTCCATCTTTTCTGCGTTATTTTTCACATCCAGAACTCAGAACACACACAGAGAACCGCCCTCTCCACTCTTGTCATTGAGAAGGAAGCCTGGTGTGAACTTCAGACTTACACAAACCTAGATTTGAATCCAGGCCCTCTGCCCTGCAAATGACTTAACCTTTCTGAGCCCCACTCTTCTCAGTTTTAGAATGGAAATGCTAGTATTTACCT
GAAATGAGCAGTAACACACTTTCCCACCATTTCCCCAATCGCTTGACAGCAAGATTCAGACCATCACCCGGGAGAACTTAGAACAGCCACCCCCACAGCAAAAGCTACACCTTCCAGAGGAAGAGCATGAAGTGGCTTCTGTTGAGAAAGGCCATGGCTCCCTGACCTGGCCACCTTCCCCGAGTTACAGCACAGGCTCACGGTCTCACCCTGAGTGACAGCCCTGGGTGATTCCAAACAGGCCTGACGCTCTCCAGGACCCTGACACGGATCTGAACTACACAGAGCTATGGTGATCCGGCCGGCTCAGGGGCTAACCAAAGTGATTCCAGGCAGAGC
ATGAAAGCCACCAGGCCAAGCCCAGCTAGAGAAACAGACACTAGCTCCTAATGGAAAATGCTGCAAAACCACATTGCAGCGGTCCACATACAGGGGTGGGAGGAATTCGTGGCCACTTGTTGCAGTTCCCGATGCCATAGGAAGCAGGTAGCCTGATGACGTTGGCCCATTTGGAAATGCATGGAGGCTTTGGAGCACTCAGGCCTAGAACATTGTCCCAGGGCACACTCTCCCTTCCCCACCTCCCTCTTGGCTTTTAGAAGTGAGTGTGG
CATCACTAGGACTGGGGTTTTCTTCTGTAGTGGAATTCTCGTGTTCATGTAGTGCAGGGAGGATCGCAGCGCATTTCCGCCAAGACAAGTGAGACTGCGGTTCTGACCTGCGGGCCTCGATGAATTGCGTTAGGACACCTGGGCGCTGGCAGAGCCGTTCTCCTACACAAAGCAAGCGTGTTATGTCTACAACCGAATGGGGACACTAAGAGCCCCAAAGGCCCTGCTTTCATCCCAAAGAAGAGTGCCTGTCTGCGTAGTTTCCACCTGGCTCTATGAGGTGAGAACTGATTCCTCGCTAGCACAGAAATC
TTCACTAGCTGTGGGGTCTTGGGCAATTCATTGCCTTTCTGCAACATGAGGACAATCACACCCACCTTACTGGGAGACTGGAAGATTAAAAAAGAAAAATGACATAAACGGGCTTATAGCATGCAGTCAGCAAACTTATCCCCTTCCGTCACAGTGCCATAACTCAGTCTACAGACGAGTAACTCGGGGAGGGGGTTTGTTTGGCTCATCTGTAAAACAGGGCTGCTGGAAGCCGACATTGCATAACCCATATGTACAACAACTGGCACACAGTGAGTGCTCAGCTGTTAATA
CTCTCTTGCAGCCTCTGGGCGGGCTGTGTGCTCCCAGCAACTGGAGCCTTCAGGATGGGAGCACGGGAGAGGGTGTCTAGCTGTGGATTCAGTGACCTCAGAGTCTCTTTTGATTCATTTCAGAGCCTTCCAAAAAGGGCAAAATGCAGAGTGTCTCTCAGCAGCCAGAAGAAAAGGGGAGGAGCAGCCCATCGCCTGGTGTGGGGAGCATGGGCTGCAGGAAATGGGCGGGGCCTCTTGGGTGGGCGGGGCTACAGAGAGTGGGCGTGACTTTCTCCAGGACATGGACCAGGTTATGGATTTTGCCCAGTGGGGGTGGGAGCAAACCCAGTGGAACTCCACATTCCCCGCTCTGGGCCCTTCTCTGGCCATTGTCCACGGAGGTGAGCAGGGTGCCTGAGTTGTGTGTACCCTAGCAAGTGGCAGCTGACATCGGAGCCAGGCTCTGTTCTGCGCTCTTCTCTCCTCGGCCACTGCTGGGTCAGTGCTGCCTCTGACCGGCAGCACTGGTGGCTCAGAAAACAGAGTGGAAAGAGGCCTTGAGTGAGAAGCCGAGGGTGCAGGGCCCAGAA
AAGTGGCTATAAAAGCGGCCTCTCGGCTGAGGGCCGGGGAGCTAGCGCTCAAGCAGAGCCCAGCGCGGTGCTATCGGACAGAGCCTGGCGAGCGCAAGCGGCGCGGGGAGCCAGCGGGGCTGAGCGCGGCCAGGGTCTGAACCCAGATTTCCCAGACTAGCTACCACTCCGCTTGCCCACGCCCCGGGAGCTCGCGGCGCCTGGCGGTCAGCGACCAGACGTCCGGGGCCGCTGCGCTCCTGGCCCGCGAGGCGTGACACTGTCTCGGCTACAGACCCAGAGGTAAGAGGGCCTGGCTGGGGGCGTCAGGGATGAGCTGACGGCCCATGCCACGGAAGAGAGGTAAGAAGTGGGGGCCCGCGCCTCCACC
CTTGATGATGGGAAATGCTTTCACTTTACCAGCTTTGGGAAGCAGCAGCCCCATGGGATCTAAAAGTGTGGAGTCTGCATTAAGAAACCTACATGGGTGGCATGGGGCTCTGGGGAGCAAGCCCTTACTTGCTCAGCACTGGTTATGTAGCACAAATAGCTCCTAGGAAAATGTTTCTGGGGCAACCCTAGAACCCTGGTCATATTTTGCAGGGTTTCTCTGGTGGAATCAGTTTGCCAGCCCTTGCTTGATGCTTACTGGAAATCTCCAGGTTAATTTCTATCTCTGATCCCTCCCCAACCCACTCCATATTTGGGTCATGGACAGTAAAGGCAGTTGGATTCTCATAGACAACTGGGTAACTTATATTTCTTTGTAATCAAGACTTGAGATATCGAAGTCAGTTATTGGTCTCCAGAGTGCAGCTCTGGGAGCCTTTTGAAGAATCAGCACTCATTAAGAGCTGAGAAGAGAGAAGACCTGATTGGGTGGTTGACTAGCAGTCACAGAACCTGTCCTCCCAGGCTGTT
AAATTCCTCTGACACACGATGGTGTTCCAGAAATCCTCCCTGAACGTTGCTCCCCATTAACCATCTCTTAGGTGGATCTCGGCCTGTGCTCTGTGAAATTCAGGGCTGACATGGTGGTCAGGATTTGGCCAAGTCCTGAGGCCCCAGGATCTTTGCTACATGTGGAGAGGAGGCACACACCTTTGGGCTCTATGCTGACCTCCCTCCAAGAAGACTGTCACCCCTTGCCACAGAATGCACACTCTTCTTCCGGTCCCGTCCAGTTGGCCTGCATTCTGACGCTGCAGCTCTCACCTGCCCAGGGCACA
TGGGCTTGGGGGAGGGCGTCACTATTCAGCTTCTAGGTGGAGGCATGAGAAGGCCTTGGCCTAGCCCTCCAGGGTCCCATACTGTGGAGTTTGGAGGGGCAGGTCTGGCCTTTCCTGGGTCAGCATAGGGCACCCAGGTGGGGGCACAGGTGGACACCCAGCACAGGCACCTAGGCAGGGGCACAAGCTCACTATCCGTTAGCCAGCCTAATTGTGTTTGGAGAAATATTCCTTGCTGTCATCCACGTTGGGCTTAATCGTGTCACTGCCAGGCTTCCAGCCAGCGGGACAAACTGTGGGAAG
CGGCTAATTTTTTGTATTTTAGTAGAAACGAGGTTTCACCATGTTGCCCAGGGTGGTCTCGAACTCCTGAGCTCAGGTGATCCCCCTGCCTCGGCCTCCCAAAGTGCTGGGATTACAGGTGTGAGCCACTGCGCCCGGCCCCCAAGATCTTTTAAACAGCGACGAGAATTAAAATCTGCAGCCCTAGCCCAGACCCTCACAAGCTCCAGGGGCCAATGAGGCTTCTGGGTGATTGAGACAGCTGTGTTCCTATCAGGAAAGCCGAGCCAAGATGTCATCCTTGACTGTTAGCTGGTGGTGACACTGCTTGGGAGTACTTGGCTTCCCTCACCTCC
TGGGTCTAAAGGCAGGCACTTGCCCCCTGTGAAACATGGAGGCAGCGCCCCTGAAGGAAGCTGCTCAGCATCAGGCTTCTGCCAGGGCTATGTGTGGTCCCTGTGTATACAGTTAGAAAAGAAGCCCTTCTGGGCCAACACTGTACTGTGCCTAAGCAAGGCTGGGTGAACAGGGCACAGCTGGGTGCCAGCCTGCTCACTCACCTGGCCAAGCCTCTTATGCAGTGCACTACAAGCACAACTGTCCCAGGCAGGTGGCTCCCAAACTGCACACTTTCTCTGCATTAGTGCAGACTTCCCAGTGAGCCCTG
GGGCTGGGGGCCGTATTTTTAGCCGATAGTGAGTTGTTCTCCTATCTTTAGCTGCGGCCGCGAATGTCCTGAAACGGATCCGGGCTGGGCTGGGCTCCGCCCGGGTAGGAGTGGGGAGGGGTCGGCGCAGGAACCCGAGCCGGAGCTAAGGAGCCGGACCCGTGGGAGGGGCGGGGGCCCGCACGCCCGAGCTCTGGCCCTGTGCCGAGCGGACACTAGGACATCGCCCAGGCCGGAAAGCACAGGGGGGAGGCTCCTCCCAGAGCTTGGAGACTAGGGCAGGGTCCCCAATCGCCCCCTTTTTCCCCGATTGTGGGACCAGAAACCCCGAAGCAAAAAGAT
ACTTTACCACCCAAGAGTGTCCATTTCAAATCTCTAGAAATGTTCTTACAATTGTAGAGAAGGGAAGGTAATGCCACCTTCTCTATCCGCATGTCCCTCTCTTCCAATCCTTCTGCCTTCTTATCAAGTCACTCTTAGCTCTGCAAGGAAATCTGACCCCAACGGGACAATGCAAGGAAGTAGAGTGTGCAAACTCAGGAGGCAGGGGCCTGGCTCAGGACACCCCTTCTCGGAGGAAGGTTTTCCTTCCTGAGCTTCCAGAAAGTAGAGGGGGGACTTGGAGAAATGCAGAAAGACAGAGAAGATGGAAGG
CCAGCCTGGGTGACGAGCGAAACTCTGTCTCAAAAAAAAAAAAAATTTCCTGTAGAGACAGGGTCTTAACTGTATTGCCCAGGCTGGCCTCAAACTCTTGGCCTCAAGTGATCCTTTCACCTTGGCCTCCCAAAGTGCTGAGATTACAGATGTGAACCACCGAGCCTTGCCTTTCTTCCTCTCCATCCTTGGCACCCAAGTCTAGTTCTTTAACCCATTTGCTCCTCCTGGGTCTTCCCAACTCCTTCCTGTTTCAGAGCCATTGCACTTGCTGTTCCTTCTGCCTGGAGTGC
TTAGTGACAAAGTCACAATTCCACCACAGTTCCTCTGATGCAAAATTCAGTGTGATATAATGGAAAGTATATGGGTTTTAGAGCCAAGAATCCCATTTTGCTGTGTCTTATCTTGGGTGCTCAGTGAAACTTCCTAACTTCTCTGAACTTCAGCATCTTGATCTGTTTTATGGGTGATGAGTGCTTCTGCCGTGCCATGTGTTCTGTTGGTACACTGTCATAGTTGAGGGGCCCGGCACTTAGTGAACACTCAGCCAATGCTGTGGCCTTCACCTCTTTCTGCTGAGGCCAGGTTCTTCTC
TCCAGGTGAGCCTCTGATATTTCCGATAACAACCTGGGAGAGTTCGTGTAACATCTGGATGTGGAGGGAAGGGCCGTTTCCAACATACCTTTGTAACTGGGCAATCTCTTGACTGATGTCATCAAGCTCCTTCACGCCAGTAAACTCCCCGGAGCCGAGAGAGCCTGAACTGTCCTAGAATTGAATTCAGAGGCGAGATCTCTAATTAGCAACCTGACATCACCTGACAGGAGGCACCAGCAGTTCTCGGGCCCAGGGATAAAATTGTCCCTTTAGTACACAGGGTGAGGTAGC
TAGGGTCTAAATACAACAATTTATCATTTACTAAGATTGTTATAAAATAAAATTACCTTTAGAGAGACTGGATGCTACTGCATGGAGAACTGATGCAAGATTTTTTAAAAATCAGTGGAAGAGTGATGAAAGATGTTTCATATTAACATATTCCTGTGAAAGCCCAGCCAATCTTCTCTCTTTCCTCTCCTGAAGTTTGGGACTGAATGGAGAAAATGCAGTAGTGACTTGTTCACTTCAGGGGAAAGTGGTGGAGTGTGTGTGGCTCATAGCATTTGTTAAGGACTAACTAGAAGTATGTAGCATTTTCCCTGAAACAATGTAAAATAAAATAATTTACTTTAGAAACGATTCTGCACTTAT
GACAAAATAAAACAAAACGAAAACAAAAAATTTGAAGAACTTGAGAAAGTTGCCAAGACTCAGAGGATTCAAGTCTTTGTAAAAAGAAGACAAAGATCAAAACAGCTCACCACATCCCAGACCTCTGAGCTCTGCACCTTGTCGCAGAGGCTGTGAGGGACCCCGAGGTAGCACTGCGAGGCTGCAGGGTGCTCACCTGAGTCCAGGGGCCTTTGGTGGCTTCAGGACCCCATCATCTTCAAGAAAAGGTCCAAAACACAGC
CCAGGTGCCACTGACAAAGACCTGAGTTTCCTACAATGAAAATAAACAGGTCAGCACTCCAGGTCCCGGTGCTTCGAGGACTAGGGGAGGGTGGGACGGGAACTCTCTCCTCCTCCCTCTTCAGTTGGGCCCTTCAGGGTTTCTGTCCCCTTGCTGCAGTTTTTAACGATCCACGTGGAACTAACTGTTACAGGGGAATAGGCACATGGCAGTGAAGGGTCTTGTCTAATGACAGTCCTTCATCCCAGGGCCTGCCAGAGCCAAGAGCTCTGTAAGATAAGCCACGAGGCCCTCGGGAAGAGCTATCAGGGGAGCCGCAGATGAAGTCGGCCTTCCCTGGCAAGCCTGGCTCTCCTCCGTCCTGGGAAGCCTTTCACTTTGCCATACACGGGTGAGAG
ATACAGTAAATGCTTTTAACTAATCACCTTGACATTTTAGTACTTCTTTCTTTGGAATCCCAACTGGCCCCATCCTGGAATCATTTGGGGCAGTCCCTTGCAGGAACTCCTCTGCCCCTGCTTTTGGGTGACTCCAGCTGTGGGTTCAGCCACAGAGGCTGACATCAGGTTTTGTCACAGAGGCAGGCATCAGGTACTATGGGAGAGGTGACCAGAGAAATCTCAAGAGGCAAGTTTGTCCCCTACACAACCGGGAATTTTTCTGTGCCTTTGCCTTTGTTTCCCTTTTTCTTTCCTAGGTCTCTACCGAATCACTTGCTTCCTCACCCCGCCCCGCAGGGCCAGTGATGTG
GTGAGAACCCCCCAGTGTCACATCTGTGCCTAATTAATCATCAAACCATCTACTCAGGTGGCATAAGGGACATGGTTTTTGAGGGTTGTGATCCAGATCTCTAATAGAGGAAGACGAGGGGGGGCATTTGGAGGGAAAGTTTTACAGTACCAGCCTCAGCTGTTTGGTGTTTAGCCAAAATAGAGAGACGCAAGTGTGCTCTGGGTTGATAAAGATGAGGTCCACAGGTAATGAAGACAGGCTCCAAAGATGGAGAAGCATCTGCTTCATCAGCTAAACAATAGCTGTGAAAAGTCTCCACTGCCCCACCCTAAGTCCAATTTTCAT
CTTTCGTATTTATTTTGTTTTCTTTAGGTATGATAGTCTAGATAAAATTTCTTTGATTTCAGACAAAAATGAAATTAGAAATTCAAACCTAGTTATAATGTTTTAATGTATGCACTAAACTAGGGCATGCATTTCATAATAAAAGTATCTAACCCCAATTACAGAGCTTTCCTTCACATTCATTGTAAGTACCATAAAATTAATGGCGTACACACAAGCTGATATTTATACAAATATAAAGAGAACTATTGAAGAAGGAAAATGTATTCAACTATGTTA
GATGTTCACACAGGTCAGCTAAGCTAGACCTGTCTGCAGTGTGTTTTGAAAACAGGTTGCCCCTGCAAGAAAACTCCTGGTTTAGTAAATCAGCACATCAGGGCTAGAGAAGAAAAGAGTTGTGCTGTCTTTGTTTCCATTTCAGTCCATTCTGCCAAGTTGAAGCAGAATGATTTTCATTCATCTTAAATCCCCCCAAAATATTTTTTTTAAATAAACCTCTCAAACCAAACACCATCACATATGTACCCTAAGGAATACTAAGTCACCTCTTCAGGCAACGGAAAGAAAGGACCAGAGAATTGCT
TCCAGTGGACTTGAACCTCTAAATGATCCACACCCCTCTGAATGGCTCAGCGAGAACCTGCTGTGACATCTTCTGCTGTTTCATTTAATGTTAAGTCATTGACAGCTGTTTATTTTTACTCAGTCCACAAACTTGTCATTGTTCACAGTACTCCCTGGAATTAAACCCCCAGGGTTTTAGCTGATTCCTATTGTGAGTAGTTTAGGTTATTTCCAATTTTTTTTCCTATTTCCAGCAGGGTTGCTATGAACATCCTTGTACGGCTGAAATTTTTTTTTTTTTCTTTTTTTGGCAGATTCTCTCTGTGGCCCAGGCT
CTGTGTGCATCCCAAGCCGCCTCTAGTTGGCTTCTCGGGCTTCCGGGGCAGGAGGGCGCGCGGCTTTGTGCCTACGAATTGAGAACTGGAGAGCCAGTAACCGGTGCACCGGGAACCTGCCGCCTTGCGCCGCAGGGCTTTAGTCCAAACCTGGCCGGTCCAGGCTCCGGGATCTACTACAGGGGCCCCTGGGGAGCGCGGGCCCCAGGGACGGCTCCTTCCCATTGGCAGCAGGACGGATGCCACGCCCCTTTTTCTTCAGCTCTCATCTTTGACTGGCTCTCGAGTCCCAGATGGCCACGCCCCCTCCCCTC
ACGTCTTTGTCAGAACCTCGGTATTTCTGATGCGCCTGGAAGCCAATATCCAAGCCGTTCTCAGCCACTGGATTGGTGGGCTGCTTTGCTCAGAAACTCCTCGATCAGGAATCCCAAGCATACGTTAGTGATGACGGTCCCAAAACAAGGGACATTTCTTAACCATTCTAAAAACCCGTTTGCTCATTAGTAACGCAATGAAAGTTGCTTTCGTCTTGGTTCATATATTTTATATTTGAGCAAGGCAATGTCCGCTGCTGGGGTTAGAAGTAAATGGCTCGTCTTCATCAAACTAGATCAGTCCGTAGG
GGGGGGGGGGCACGGGGGGGGACTTTCAAAGAAAGAGTAGCAGGACCCAAGAGAGGGAACAGTTGAATGGCACTGCAGTTGTAATCAGCTGAGCCTAAAGAGCTCTGGGGCTGGGATGGACCTTCAGAGTTGTCCCAAACTGAGACAAAGGGCTAGGCCTCTGTACTTTATAACAACCATTCATTGGATACATACTGCCCCCAGGAAGCGGGCATTGCATTTGGTGAGACAGCTCCCTTTGGCCACAGATAGTGCTCAAGGAAGTACTCAGCTGTGAGCTATCAGCAGCCAAC
CAGAAGTGGAGGGGGTGATGCCTGGCTCATGATGGTCCTGTGCGAAAGGAGGGAGAACAAGCCCACAGTAGGCCTTCACCCAGAGGTGGCTACTATGATCACCTAGATATGCATGCCCTGAAAGCTCATGAGTGCACAGGAAGTGGAGGGATAGCCTGGCATCTTCCTGAAAAACCTACCCCTGAACACAAGGAAGATAACACAAGGCCACACCAGAGACCCCTGTGGTTCACTTTTCTTCTTTCTCTTCCTAATGAAGTAGGGCCCAGCTGCCTCCTTAAAGACTCTTCCACCTGTATCCAGT
CCTCTTCGCTTTTTTCTTCTTTTTGAGACAAGGTCTTGCTCTGCTGCCCAGGCTGGAGTGCAGAGGTACCATTATAGCTCACTGCAGCCTTGGCCTCCTGGGCTCAAGCAATCCTCCCGCCTCAGCCTCCTGAGTAGCTAGGACTACCGACATGTTTCACGATGCCTGCCTAACTTTTATATTTTTCTATAGAGCTGAGGGTCTCGCTACGTTGCCCAGGGTGGTCTCAAGCTCCTAGGCTCAAGGTTCCACCCGCCTCGGCCTCCTAAGTGCTAGAACTGCCCGTGTAGCTACTGCCCGGCCGCTTCTCCCCTTGACCTTTTGCTTGGTTCCCCTGGAGCCCTCCACCATCTCTATCATCCCCTGGGCACAGTCCTCTTTACCACAGCTCCTGCCAGGCAGTCCTGATGGAGCCTCTGCTCTCCCCCAGGTACCTGTCCCGCGAGTGTCTCTGACCCCAGCCACCCCCTACTCAGCAACCGGGGCTCCTCGGGGGACAGACCCGAGGCCTCCATGACCCCCGATGCCAAACACCTGTGGCTGGTGAGTGAGGGTGCGATTGT
AAGAGAGGAAGAAAATAATAGGTATCACCATGGAGAAATGACCCACATGAGGGCTGAGACTCTCCAGCAGTTAGAGCAGAGGAAACTCCCTGAAGAAGGGAGGAGCTGAGATCCCAGGCTGGGAGAGCAGGCTTGTGTTAAGCATTACTTAATCTTTAATTGCTCCCTGCCTGAATCTACCAGCCAGCGAATGACAACTGACTGAGTATAAATACTAGGACTACAGAACCGTGATAAAAGGTTTGTCCAAGGAAAAGCCCTTTTACTTT
GGTTTTTATTTATTTATTTTTTTCCTTCCCTTTCCCTCCTTCTTTCGTGTGCCCAGCTGCCAATCAAGCCACCCACCTTTCCATTTGCTGGGGAAGGGGGCGGTACCCAACCCCCTCTATTACTAGGGGGTTGTTATGGTAACTCCCCACGCGAGGGCTGGGTGGCCTCTAGATAGGACGGGCTGTCCACCCACCCAATTGCTATGGCAACAGTGGAGCCGCTGAGGGAGGGGCCACTCCGTGAGAACTTGGCTGGAGAAACCACGTGG
CCGCTTCCTTCTCCAGCATCCTGTGCAGTGGATGCAGCTGTGTCCCTGACAGCTGAGGAGATGGAGGCCTAAGGGGGTGCAGTAACCCCGCAAGGTCACAGCCAATATGGGCATAACTGGGAGCAGAGCTAACTGTGTCTGACTCCAGAGACCACATGTTCAGCCTCAAGCCATGCTCCCTCCTCCTTTCTGAATGACACCTCCCGTGACCTCCACCCCCACAAAGAACAATCCCAGCTCAGTTTGTTCAACTGAAACTGAAGTTGCCTGTGGCCATCACCCTGCCTCCCACCTCCTCCCTAGACACCCCACACAAAACACCCAGTAGCATCCCCTCCCTTCCATGGCCCTGCCCCTGACGCCCTGACGGCTTGGTTGTGTCTCTCGACCCAGGACCTGCACCACGGGCGCATCCAGATGAAAACTCTCACCAACAAGTGGTACGAGGAGGTACGCCAGGGCCCCTCCGGCTCCGAGGACGACGAGCAGGAGCTGCTCTGACGCCAGGTGCCAAGGCTTCAGGCAGGCAGGCCCAGGATGGGCGTTTGCTGCGCACAGACACTCAGCAGGGGCCTCGCAGAGATGCGTGCATCCAGCAGCCCCTTCAAGACATAAGAGGGCGGGGCGAGGTACTGGCTGCAGAGTCGCCTTAGTCCAGAACCTGACAGGCCTCTGGAGCCAGGCGACTTCTTGGGAAACTGTCATCTCCCGACTCCTCCCTGAGCCAGCCTCCGCTCAGTGTGGCTCCTCAGCCCACAGAGGGGAGGGAGCATGGGGCCAGGTGCCAGTCATCTGTGAAGCTAGGGCGCCTACCCCCCCACCC
CTTCTCTCTAAAGGTAACACCAGTGAGAACCAGGGCCTGAGGATGCACCCCAGAAACAGGCTGACTGCAGCAACGGGATGCATCGTGCCACAACTGAATTCATGTTAGAATTCACATGGAGGATGCTACTTTTAAGAGATGAAGGACTGAGGTGGGGGATGGAGAAAAATGAAGGGACTTAAATGATCACCTACTCAGTGCCAGCTGCTCTACCTACATTGTCTCTTCCAATCCTCCCAGCCTCTCTGTAAGGCAGGTACTGTTATTACACCTGTGTTACAAATGAGGGAAACTGGGGGTCGTACAGAATGAG
CAAGGACCCAGGAGGCCTGGGTTCCAGATCAACTCTATTGCTAACCTGATTTGTAAAAGTCACTTTATCTACTGAAAAGGTGGGCATTTTCATCATCATTTTCAGATGGTACTATGGGAGAAGATCTTCCAACCATTTGTTAAGTGAGGAAAAAAAAAAGCAAGAAAAATGCTTGTCACGCGCATAAAAAGAGCATGTGTGTGTGCGTACATGTTAATAAAGGCATACAAAATGGTGGACCATCAAGGTTTACTACATATTTTTGTATAGCTTGAATTGTTTACAAGAAGAATGCATATTAATTAGCTTTATTTAGACCTCTGGGGAAAAGAGAAGACTGCATCTTGTGTAATTAA
GGCTGGCGGGGAGGCACAGGCGGGATCTTCCGGAGGTGAGAATTTTTTTTTATTATAGCAGAATGGGGAGGAATTGAGGGGAAAATGGAGATAGAACCTGAAAGAGCCCCAAACGCCAGAACCTGTAGCTCCCCAAGAATAAGATCTTCCAGAAGAACTAGACCCAAAACTAGCCGTTGGGGAACACCGAAATCCTTGGAGGAGCAACATCCGCATGACCCTCTGTGTTCCTTTAGGCAAAAGGACTTGCTTCCATTGTTTGTTCAATTGTTTGTGTTTGTTAAATAAATAAAACGATTTTCATGTATCTTTGAAATTACTTTGGCGCTACTATTTTATGATTGCAAATAATTCGGCAGTGATCATTCTTGTACACTTCTCATTGGCCATTTGTGTATTTCTATAGGGTAGAGGCCTGGAGAGCAGTTGCTCCAGCATAGGGATTACACAGTTTTTGTTTGTTTGTTTGTTTGTTTATTTATTTATTTATTTATTTTTGAGACAGAGTCTCGCTCTGTCACCCAGGCTGGAGTGCAGTGGCGCCATCTCAGCTCTCACTGCAACCTCCGCCTCCCGGGTTCAAGCGAATCTCCTGCTTCAGCCTCCCAAGTAGCTGAGATTACAGGTCCGCGCGAGCCACCACATCGGGCTAATTTTTGTATTTTTAGTAGAGACGGGGTTTCACCATTTTGGCCAGGCAGGTCTCAAACTCCTGACCTCAAGTGATCTGCCTGCCTTGGCCTCTCAAAGTGCTGGGATTACAGGCATGAGCCACCGCACCCAGCGATTACATGTTTTTTTTTTATATATCATTCTATTTTCTTTCCTTATTTGGCTTATTAGCTGTAACTCTTTCTTTTGTTATGTCAGTGATGGCTTTAGGGTC
ATTCTTGAAAAACTTACAAGTCAAGCCTAGCCTGATAATCCTATTACATAGTTTGAAAAATAGTATTTTATTTCTCAGAACAAGGTAAAAAGGTGAGTGGGTGCATATGTACAGAAGATTAAGACAGAGAAACAGACAGAAAGAGACACACACACAGCCAGGAGTGGGTAGATTTCAGGGAGACAAGAGGGAATAGTATAGACAATAAGGAAGGAAATAGTACTTACAAATGACTCCTAAGGGACTGTGAGACTGAGAGGGCTCACGCCTCTGTGTTCAGGATACTTAGTTCATGGCTTTTCTCTTTGACTTTACTAAAAGAGAATGTCTCCATACGCGTTCTAGGCATACAAGGGGGTAACTCATGATGAGAAATGGATGTGTTATTCTTGCCCTCTCTTTTGAGGCTCTCTCATAACCCCTCTATTTCTAGAGACAACAAAAATGCTGCCAGTCCTAGGCCCCTGCCCTGTAGGAAGGCAGAATGTAACTGTTCTGTTTGTTTAACGATTAAGTCCAAATCTCCAAGTGCGGCACTGCAAAGAGACGCTTCAAGTGGGGAGAAGCGGCGATACCATAGAGTCCAGATCTTGCCTCCAGAGATTTGCTTTACCTTCCTGATTTTCTGGTTACTAATTAGCTTCAGGATACGCTGCTCTCATACTTGGGCTGTAGTTTGGAGACAAAATATTTTCCTGCCACTGTGTAACATAGCTGAGGTAAAAACTGAACTATGTAAATGACT
AGAGTATACAGCTGGCCCCTGCTGGGAACCCAGTGTAGAATTCTCACAGTCTCCCTCTGTGCCAAACGCTGTCAGGGGAGGGAATGACAATTCTTGTCATTTTGTCTCCATGCCATACTCCAAAAAGGTCAGATCCTGGGATGTGGAGCTGCCCAGGATTCTCGGTTGGCACAGGAGCTTGAGAGTTGGTGTCCCCTCAGGCAAGGACAGAGGAAGGACTAAGTGACCCCTGGTGAGAGAAAGCTGAGGCTCCAGGCAGCTGGGCTGGGGGAGAGTGAGAGAAACGGGCCTGCCCTCCTCGGCTCCCTGGAGGCCTCTCCAGAATTCGCCAGTGGCCCCCCC
ACAAACGCACACCACCACACCCAGCTGAAAATGTTATGTTTTTATCACTATTTAAAATAAAATATATGTTTTAAGAATACTAAAAAAAAAAGTCATGATTCCTTCTCATTTCCTAGACCTGAGACATTTTTCAGACCTGAAATCTATTGAATGGGAAAATGTGACAGAGTCCCCGAGAGGAAGGTCCCTGCAACATCACAGCAAGTGTGCACTGTAATAATTCCACCAGTCCTGGGTGACTGTCACCTGGGAGAGGAGGAATATCCACTAGACACA
TGTGTCCGTCCCCCTTCACCCAGCCAAGATAGCAAATACAAAATAATATCTCATTCCAGAGGGAAGATAGAGATCATTGCCACCCTTAAGTACCTCAAGGATGCAAGGATTGTGGTCTGTGTCATACCTCTGTTTAATTCACCAGCCTGGCCCCTGCAGAAAACACATGGATCCTGGGAAATAACCATAGACGATTCCTAGCTCAGCTCAAGCCCCGAGTGATCATGCAGGGTGTGGTGTCATTGCTAGATTATATAAATATGGCTTCAAGTACAT
ACATGGGTTTAAAACCACCCATTACCCAAGAGTGGGGGCAGCAGATTAACGTAATTTATTTTAAAAGCAGGAAATAGCTTTCCTTAACCATTGCTATTTTAGAAAATTAACTGCTCCCTTTCTAAAGGCAACCTTTGTCATCCCTCATCTGTGCTTTAAAGAGCATGGAAATGGGCAGTCAGGTGAGTGAACGGCAGAATGTTCCAAGCCGGGCCTCTGGGAGCAGTGTCCTACAACACGCAGAAAGCCCCATTCCTGCTCTGAACGGACATGTTCTATCCAGCAACTGTTCCAGGGACCCGAGCACACACCCATTCCACTCCAGGTGGGACAGCATGGCTGGTGCTCAACTTGGGTCAGCTGCTGCTGAAATGGGGACAGAAACTTTTTAGTGGAGCTAAAATTCAATTTGCAAGTTCATCCAAATTTGCTTTGAACTATTACGTTGTGTATAACTTCAGAGAAGGGCAAGCAGCAACTCCAGGCAACCCAGGAAAAAACCCCACTGCAGAA
GCAAAATCCAGGTCGCCTCCCCGAGGTCATCTTTGTCCCCCGTGTCTGAACTGGGAGCACAGTTATAAAACCAGTCATGTTGTTCTGAGAGTGGCGTCTCTCTTCCAGTAGCTTCGATAACTCCACAAATGTATTTAACATAATTTTCAAAACATTTTTTCTTATAAGCATGTATCATAATTTAGTTTTCCGGCAATTATCCATTCACTGTCTAAATCCCCCACCACACTGTGAGTCCTGGGGATGCAGGGACCTCCCTGTCACTGTCATTGTTGTGTCTCCAGAATCTGCCTAGCACAGTGCCTCCCACACAGTAGGTGCTCAATAAATTGCTGTTGGAAAAATACATGGATGAAGCCTAGGAGCTGGAGGCTAGGCAGAAACAGAAAGGACAAAGTCAGATACGGGGGGAAATCCTATTTCCAGAATGGTATCTCAAGTGACTATTAAAAATGCGGCGCCGGGCGCGGTGGCTCACGCCTGTAATCCCAGCACTTTGGGAAGCCGAGGCGGGCGGATCACGAGGTCAGGAGATCGAGACCATCCTGGCTAACATGGTGAAACCCCGTCTCTACTAAAAATACAAAAAAAATTAGCCGGGCGTGGTGGC
CCGCCGGAGGATGGGCGGCCGGCGCACGGAGCAGGGCCGGGAGGGAGCAGAAGCTTCCGCCAAGAGCTCAGGAGCTGGGGCAGCCCTGGAGCTCTTCCTGCCCTTCTGCCCGCGGCGGCGGAAACTCCAGAGTCCCTACTCTTTCTCGGGAGGACTTTAGGGAAGAAGCAGAGCGGCAGGGGAAGCCGAGGAGCGAGGGTGCGACGTGGGGATGGAAGGACAGTGGGAGGCACACGGAAAAACAGAACGAGGACCTTAGACAGGAGAGACGGAAGTGGAGAGAGGCTGGGCTGAAAGGCAGGGAGAGCCAGAGACTGACAGAGGCGGCGAGAAAGGAAGGGAGAGGGAGGGAGGGAGGAGGGAGGAGAAAGAGGGAGGGAACCAGGGGAGAGGGAAGGGAGCAGGCGGCGGAGCCCGGCGGGCGTGGGGCGAGGCCAGGCGTGCAGGCGGGAGCAGCGTGCAGAGCAGCGGCCGGGTTTTGCTCCCGCCTCGGAGCCCCTGGCCCGGGGGAGGGGGAGAGGCCGCTAGCCTGGTCTATGTCTTTTTCTGACTCCAGTGCAACCTTCCTGCTGAACGAGGTAACCGTGGGGGGGGTGTGGGGTCGTGGGAAGGGGGTTCCCCACTGGGTGGGAGGAGAGCTCCGCTCCAAGCTAGGAAGGGGGCACGCGTTTGGGGGAGACTGCACCGATGGGGAGGCAGGGAAACCGGAGGAAGTGAGGCCAGGGGTGGAAGAGG
TAAGCCATTAATTTTACCTAGGATAACTCTGTCCTTCTCTCTGCCAATCAATGCCTTTTCTATCTCAAAACTCAGCCCTAAATTAATTCTTCTTCTCCAGGCAGCCTTTCCATAGAGTTCTTTACTCATTTAGGTTAAATGTGCATACTATTAAATGTATAAAAATTCACATGATTTTTGTTATATGTGCTAAAGTATTTTTCATGTGGGTAGTTTTTTTTTTTTATTTTTTATTTTTTTGAGACGGAGTTTCACTCTTGTTGCCCAGGCTGGAGTG
CTGTCTCTACTAAAAATACAAAAATTAGCTGGGCATGGTGGTGCATGCCTGTAATCCCAGCTACTCAGGAGGTTGAGGCAGGAGAATTGCTTGAACCAGGGAGTCGGAGGTTGCAATGAGCCGAGATCGCGCCATTGCACTCTAACCTGGGCAACAGAGTGAGACTCTGTCTCAAAAAAAAGAAAAGAAAAGGTGGTAGATTAGATCCTCTCTAAGATTTCCTCCAACTCTGCAATTCTAAAATGTACAACATGGGGAAGGAAGGTGATCAGTACAACTGTAAACAACTGCAATCCGGCCCTGAAGTTGAACAAAACAAAACCTAGGGAGAGGAATGAGTTTGTAGCAGGTTTCAATGCAGCGATTGTGAACGCATCACACACACACTCCTCACAGGCAAGGACTTCGCTTCTGCCATGTGACTGAGACTCTGTTGGACTTCTCCAAATTCAGAGTTCAGCCTGGCATGCCGGCCAGGAGCCCCTTGGAGAGATTCGGCGTGAGGAA
CTGGAGTGCAGTGGCGTGATCTGGGCTCACTGCAACCTCCGCCTCCCGAGTTCAAGTGATTCTCCTGCCTCAGCCTCCCCAGCAGTTGGGATTACAGGCATGTGCCACCACGCCCGGCAGAAAACAGACTCTTCACAGCCATCTAAAATCACGAAAACCGCCGAGTGCAAAAGAGGCTGTTACTCGGAATTCGGCATGAATGTGGCCTGTCCACACGCTGACGAGATGAGGGAGTGATCACACGTGCATGAAAATCACAGACCACAAACGAGGG
CCCAGGGGCCCGAGGATGCCCCCACACACACCTGGCATGGTCGGGGTCTCTACACCTGGCATGGGGCTCCCCGAGGCTGGCTCAAGGCTGGTGGGGCCAGGGAGTCTGCATTCCTGACGTGCTCCCAGGTGACGTGGATGCTGCTGTTGAGGGACCCCAGCTGGAGAAGCCCGGTCCCAGGTGTACCCCCCTCCCCACCCCGGCAGCTAGGCCTCTGCCTGAGAACCGCCTCAGGATCTGTCCCTGCCCAAAGTGCTTCCCCAGCTCTACGGGTACAGACTCCTGGTGCTCTCCTGGCCCTGCACCTCT
TGCCCCAGGGGCCCCCGACTGTGTGCTGGGGTGAGGGACTCTAGCCCCCGTCCTTGGCCAGACCCTCAACTTGGATCTATTTTCTATATTGGGGTTCTGGTGCAGAAGTTCAAGGCTTTAAACAGCGTGAAATCTAACAGGGAGTGGCCCCACTTCCTAGTTCCACCTCCAGGGCCCTTAGTTGGTCTGTCTTATCCCCCTTGGTCTTTGCGTGGCTGGGCCCTGCTAGGCTGGCTGCCCTCTCTGCTCCTCTCTCGCCTTTTCACATTCTGTGCAAAGCCTTCCCTGTCTGCCCCAGCCCAGCCCCTGTGGTTTTGGCCCCTTCTTTTAAACTTATTTGACATAGAACT
CAGGCCTGTCCCGGCGTACAGAGCAGGTGACAGCTTCCAGGAGAAGGTGTGTTCTGGGGCTTGAAGGTGCCGGCGTGCAGGGAACAGCAGGTCACAGAGCCCCTGGAGACCCAGGCAGGAGGCAGACCCCACCTAGGCCCGGGTCGCACGCAGGGCAGGGCAGAGGCTGTGGGAGCCGGGAGGAGGCCCGGGGTCTGGGGAGCCCTGCCCCACCCCAGGGAGCTGTGGAGCACCCCCGACCAGGCGTGGGTGAGGCTCTCCCCTCGTTTCACGGCCGCCATGCACAACCCGGGGCCCCCGTGGGTCTGG
AGTTCTAAAATGGTTGGCCTTAGTGGTTTTGCCAGTATTTTTCTTTGTTTTTGTGGGAGAGCAAGTTCACCGAAGGTGAACTATTCTGGAAGTTAATCTCCAGGCAAACTCATTCTTTTTTCTTTTTCTTTTTCTTTTTTTTTTTTTTTAATGAGATGGAATCTCGCTGTGCCACCCAGGCTGGAGTGCAGTGGCGCGATCTCAGCTCACTGCAACTTCCACCTCCCAGGTTCAACCAATTCTCCTCTCTCAGCCTCCCGAGTAGC
AAGAAACAAGCATGAGCCTTAAGCATTACTTATGATTTTACAAATCTGGGGTTTTAACAGTAAAACAGTATTTGGGCCTCTGCGTCTAGCGTCGTGTTGGGCCCTGGCTGCCAAAGCGAATAAGCCCTAGTTCCTGCAGTAGCAGCTAACCCAGCAAGGGGACTAGATACCAAAGCCTTGTAAGGATGCTGTTTCAGGAAGGGAGTCCAGGGCTTTGTGTAAAGTGCCAGGGGGCACAGAAGGGGGTGTGACTGACTTCGTCTTCAAAGTTTATCTGTGTTCTGCAAAGATCAGGCCGTGCCTCAATGGGAAGGAAAGCCGCTGATTGTTGAGTATGCC
CAGCTGTCCCCACCCCACTTGCCGTGCTCCGGAGGTGTAGGTTGACTTCAGCAGAGACAGCCCCAGATCATGAGTGCAGAGAGGAAGGAGGACCAGGGAAGCTGTGGCCTCTCCCAAGTCCCAGTGTGCCAGAGGTGGGCTCGGTCCTCAGAAAGGCAAGCCTCCCAGCACAGGGACCCCTTTCCTCGCAGGCAGGCGGAGGGGTGCTCTGGGGACGCTGGGTGACCATGTGCCTTGGTTTCTCCATCTTAGCATGCTGCTTACCCTACCCTACCTGCCTCTCAGGATCAGATGGGAGAGGTGAGGCCCCCCAGAAAGGGCGGCTGGCCGTGTAGCAGAGACACCCTGAGCCTAGTCCTTTCTGTCCGGCTGGCATGGCCCTGGGGTGACCACCCATCCCTGTCTGTCCAGGACTGACGGGTTTCCAGACTATGAGGTGTTCAGTGCTTAAACCAAGACAGTCCTAGGCAAACCTGGATGGGGGCCACCCTACATGGCACAGAAACCTCCCC
TCTAACGGGAAAAACCGCCGCCCAGAGTGCCAGAGGGCTGCGGACCCCACGTCCATGACCCTCATGCACCCGAAACTCCCGAGCTGGCCCTCCCCGCCGAACCCCGAGAACGAGCACAAACGCAGGGCCGGCCGGCTCCGGGGTCAGTCCCCCGGCCCAGCTCCAGCCCGGCTCTCAGGCTCGCCGCATTACCTAGACAGGACCTCCAAGTCCTCAAGCGCAGACAGCAGCCGCTCTCGTGTGCTGTTACCACCCGCCACTCCCAAACCGCCTCCCAGCCGCTCCTTCTCCTTCTCACCACTCGA
ACCTCCTACCCCAGAAATTTGGGCTTTACATCCTTCCCAGTACTGTAGAAATGTAAGGACAGGATCTTCAGGAACTGGGCAGCAAGAAAAGAAAGAAGCAATTTGAGAGTGGAGGATGCAAATCCCTTTCCCCCCTTCAAAGAATTGAGACTATTTCCAACAGAATTCCACTCTTTTTGACCTTTGTCTTATTTCTAGGTTGCTCTTGGGCCATAGGCCTTCTTGGTGACAGAAGTGATGAACCGGAGGTTAAGCAGAGAGTAGGTAGGCGGGGCTCAAGGG
AGCTCTGAGGGGAAGATCCAGCTCAGTGGCACAGGCCCTTGACTCAGACTGAACCAGGTCCCAGGCCCAGTTCTGCCCCACACTGGCTCCCTGCACGTGCCTGGACAGTGAAGGCTCCGAGCTGCTGTTTGTGCATCTGTCAAGAGGAGAGCACAGTGGCTGCAGCATAGAGTGGCTGGGCGTGAGCGTGAGAGCAGGTGTTCAGAGCGAGGCACAGGGTCTGGCAGATAGGACATGGCCATGGTGTCGGTTTTATCCTTTAAGGCAACATCACCCTCAG
GCATCCTCGGCTCCTTGACGTTTCACGTTGATCTCACCCCATTGTCTCCACTTTTGGAATTTGCTTTATTTTCTTCAGCTCCATTTGTCACCAGCTCTTATCCAGGGGAGGAGTGGTGCTTCACCGCCCTGCAAATTGCCAGGTCTCTGCTGAAGCGACGCGCCCTCAGCTGTCAGGGAGAGAAGCTTCAGCTCTTCCTGCTGAATGATGATGAAGGAGCGAATCAAAGGCTCGGTCAAGTGAGGAGGACGGAATCAGAAAAA
GGGATCCCCTGGGATCACTTGGCTCACTCGAGTACACAACCCTTTTGCATCTTGTGTACTTCTAAATTTCAAATGGTGACTTCCTCTCCCTTCCCTGTCTTTTAATAAGGGTGTGGGGTAGCGGGGAGATTCTATTCCTGTCTACTTCTCTAACTGTTGCAGGTTCTTAGCTGAAGGACCCAATCTCTCTGATCCTCAGGCTCCTTCAAAACAAAACAAAACAAAACAAAACAAAACAAAACAAAACAAAACGAGAAACCAGAAAAGTAGGGGATGGACTAAGT
AAGATTCCTAACCGCTGCTTCTCTATGCTCACTGCCACTAAGCAGACCCCCTTCATTGTAGAAGGCAGTGCATGCACCAGCTACAGAAATGAGGATGTGTGAACTCACTGACGCTGTGACTTAAAGATTCAGGTTTTGCGTTTGAGAAATATGTGTTTTAATGAGTCTTCAGATGAGGGAGCATGAGGCTTTGCAGAATTATAATATAATAACATTATGTTCTGTCCAGTCCTTGGTATACGATATCTCATTTAACTTTCACAAAAGCCCTTCCAGGGAGGTAAAATTGTTCTCATTTTATGGATCAGTAAC
CATGGTGATGTGAACATGAATAGCTTCAGTGGGGTAGGCAGAAGTCAGATTGCGGTCAACTTGGTGGCAATTGGGAGATGAAGACATGGAAGTAGATATACACTGCCCTTGAAGACAGCTTTCTAGGAGCATGGATGGGAGAGGAAATGGAGAAAGGGCAGTCGTTGGAGGGGGAAGCAGGGTCAAGGGTGGTTTCTTGTAATGGGAGATGCTTGAGCATCCAGTAATTGGACGCTTTCATCTCTTCTGATATATTTTACTTTTAAGGTAAAGTTAGGAGTGTCTTGGAATTGCTGCTCAGATTGGATCTGATATCCAGAGAGCAAATACACGAGCTAATAAGCTGGCTACAGGCAGG
TTAGATGTTACAAAGACCAGGGCCTTAGCCCTGGGCAGTGCTGCTTCAATGAGTACCTTAGACGTTTACTTCTTTCTTTTTTTTTTTGAGATGGAGTCCATAGGCTGGAGTACAGTGGTGATATCTCAGCCCACTGCAACCTCTGCCTCCTGCATTCAAGTGATTCTCATGCCTCAGCCTCCCAAGCAGGTAGGATTACAGGCATGTGCCACCATGCCCAGCTAATTTTTGTATTTTTAGTAGAGATGGGGTTTCACCATGTTGGCCAGGCTTGTCTCAGACTTGTGATCTCAAGTGATCTGCCCACCTTGGCCTCCCAAAGTACTTGGATTACAGGCATGAGCCACCATACCCATTC
GACTTCCCAGAATTCAAACATGGGATTTTAAACTGGCAGGGTACGAAACCTTTGCAGAGCTACCATCTTAGGGAAGGAGGCCCCTTTTAGAGTGACTTGATTGGGAGGCAGCAGCTGGCAGTGGGGGGTATTATCTTGAAGTGATTAAGAGTCCACACTCTGGAGCCAGACTCCCTGAATTCTTCCCTTTACTAGCTATGTGAGTCCTAGTTCTTCCCTTTACTAGCTATGCGAGGCCCAAGATCCCATTGGATAATAATAGTATTTACACCCTAATAGAAGGT
TTTGTGCGCATGCGCCGGGCTTCTGCGCATGCCCAGAGCGTCGCGCTTGCGAGTCTTTTTTCCAGAGCCGGCCTCCGCGTGCGCGAGTGAAGGCTGATCCCAGAGGAGCTGTCAGCCGCTGCGGGGGCCGAGAAGCCCCGCTGCTGGCTCTAGGGTTGGAGCTCTTCCAGCATAGGTGTGCGTGGGGAGGACTGACCCTCGCACTTACTGTGGGGGACGTATTGCATGTTTGCAGTCTTACAGAGGACACGGGGCCAGGGAGCTCAGGCCATTTGCATGAGGCACCACAGCCGGCTGTGGGGGTAAAACCAGATCGTCTGAATTCCAAGCTAGTCATCTTTCCTTTTAACTTGAAGTTCCAGTTTGGGTTGCAGGGGAATTTTAAACGCCCTCAATATTTACTAAAGAATTTGCCTGTGTGTTTTCTGGGGGAGAGACTCCACAGCTTTCATCAGCTTCTCGGAAGTTAAGGACAGCTGCCCCACAGCGAGCTGCCCAGTGAAGTGCGGCTGTCGACATA
ACGGGGTTTCGCCATGTTGCCCAGGCTGGTCTGGAATTCCTGAGCACAAGAGATCCTCCTGCCTTGGCCTCCCAAAGTGCTGGGATTACAGGCGTGAGCCAGTGTGCCCGGCCGCATGGTCCCTTTTGATGCTGACTGTACCTGAATCAGGATCTGCCAGCAAGAAAAAATACAAAAGGGCACGCATGGAGGACTGGGCCGATGACCTGTTTCAAGTATGTTCTGTTTTGTTCACCGCTGCCTTCTCAGCCCTGCTGGCACCCCATAGCCACTCAG
ACCTTGTTCTGGTCCCCTTAGACAACGAAAAGAATAACGCTGGTGTTCCTCCTAGTCATTACTTAGAACTTAAACACTGGAAGAATGCTCGCCCATTTCCACAATCTGGCTTAAAACTCAGCCCTCTTTTCTTCCCTTTCTCAGGCAAAAGTCCAGGCCCAGCCCTGGGCAGTCTGGCTTCCCCATTGACAGGGCCTGGGTACCCACTTCCCTTTAGCTGCACAGAATGGGCAGAGGCAGCCAGGATCATCCCTAGGTGCCCTTGAGCCTCCATTTTACAGTCTC
TTGGGAGGCCGAGGTAGGAGGATTACCTCAGCCAGGGTTCAAGACCACCTGTCTCTATAAAAAATTTAAAAATTAGCTGGGCATGGTGGTGCGTGCCTGCAGTCCCAGCTACTCAGGAGGCCAGGGGAGGTCAAGGCTGCGGTGAGCTATGATTGCATCACTGCATTCCAGCCTGGGTGACAGAGCAAGACTCTGTTGCTAAAAAATAAAAGAGGATAATGCTATCCTAGACCTATGTGTTGCAAGAGGTCAGACATGGCAAAAGCGTTGAGAAGTTAAAGAAATAGTATCCTTAATAAATCAGCAATAATTCAGTAAGACCAGACTGCCATAGACT
GCCTCAGGCCGCCCACCCTGCTCCGGCCGCCGCGGCCTCTCCGTTCCCGCAGCCAGAGGTGGGGAGAGAGCGACCTCCAGGCACTGGGCACCCGCCGCTTCCCCAGCAGCCGGCGGGGCGATGGAGAAAGACGCCAGGAAGCGGAAGGTCCCCGCCGGCCCGAGGGTCGCCCGGGGCTGCGCCCCATGGTTCCTGCCCACGGAGCAGCTGCCGGGACCCTCCCTGCCAAGTTGCTCCCGGAAAAGCTCTCAGGTTCTCAGGCCTGCAGGGAGTGACAGTTTCCCCCTGACTGGAACGTAAGGCTGCAAACTCGAAGCCAGGCATTTTCTGCGTATTCTTAAATAGGATGTTTCAGTCAAAGCCTTGATAATATAACCAATCATTCTGATTACAGCCTGCTTATAAGGAGAACATGTGTACATCAAAGTAAGAATATTTATGAATAGTTTCCAAACTTTGGAAGGATCAAGTAGGAAGGAAAAACAAACGCTTCCACCCACCTTTGTTCACAAAAGTGTGCTTTACCAAATCGGTGTAAATTCTAGATAACTTCTGAGAAAAAATTTTCTTCAATCTAGAAAACAAAACAAGGGCCCGGCGCGGCGGC
AGGAGCTGGGTGGGTGTGTACATGCAGCTTAGCTGTGTGTGTGTGTGTGTGTGTGTGTGTGTGTGTGTGTGTGTGTGTGGTGTGGGCAGAGTTCATGGTGTGGGTTCTGTGGAGCCTGGGGACCTCACGGTAGGATTCCTTGGACATAGGTGAAAGGCTGGGCCTGGCCTCGTTTGCCCTCCAGCTCCTTCCCCAGGGCTCCCCACCTCATCACCCACTGGAGGCAGATCTTCAGCAGGCTCCTTTGGAGGGCGAGCTTTGAGGTGTAATCCCCACTCTTCACCTTGGTTCATCCCTAAAACGGTTGTAGCCTCAGTGTCCTTGTAAGTACAATGGGGAGAAGGACACCAATGTTGCAGGA
GTGACACCATGAAGAACTAGCCGCTAAATCCAGGTTGTGAGATATCCTGGAGTACAAATAACCTTTTTCTTTAATAAATAAATAGCATTAAAAAGAAGGGAAAACTATTATAGAATGGAGAGACTTCAGAAACACAACACATAAAGGGGGGATAAGTAATAGTACTCACGAGATTCTTAAGATTCAATTAGAAGAGCAATGTGAAGTGCTTTTCACAGTGCCTGGCAAATGGTCAATGGAAATGATTACTACCTTGTGCCACCTCTCAGAGTCTCAGTCT
TAGTCACCCCCTGCCCTCAACTGCTTCTTTTTAATTGATGATGCCTCTTACAATTTTACAATCTAACAATGCAGTAGGAACACCACCCTGTATCCCCAAAGGAACTGAGTTCGGGGATTGTGCAGCATTCTTTGCCTTAAAATCTAAGTTACAGATGAACATGAGAATGACAGAATCTCCTGTCTATTTGAAATTCCAAGAAGCGGCTAGGTGTGGTGGCTCATGTCTGTAATCCCAACACTTTAGGAGGCCAAGGCAAGAGGATCGCCTGAGCCTAGGAACTCAAGACCAGCCTGGCCAACGCAGT
TGAGGCCGGTGAAAAGGAGCAGGAAGACAGCAGCATGGCCCAGCGGTGAAAAAGAAAATCACATGTGTGCCTTCTGACCACTGCCTAAGCCTGTTTTGCATTGAGACCAGTGTCCTGGTGACAGTTTCCTTCGGCTGCGATGGGATCTCACACTGCTCCCTCTTTGATCTGTGGCCTGGGTTTGCGTGGAGAGGGCTGAGCTTCTGCAGGCTTCCGTTGTCCCCCAGGGCGCACAGGTTGTGACCGTGCATGGGAAAACACCAACAGCTCTGCTTTTTTACTTTCTCCCAGAGTT
AGTGAGCTGAGATTCTGCACTTCTAACTAGCTCCTGGGGGCTCGGAGGCTGTCGTCTTCAGGCTGTATGTTGACGATCGAGGCTCTAGATTTCTGAAGTTATAGCTGACAAATTGGGGCTTCAAATTAAAACTTCAATATCTATGATTCCAGGTGTCTTTTAAAATTAACTCATTAATTCTCCCAACTACCTTGTATGATTTTTATTATTATTATCCCCATTTTACAGATGAGGAAATTGAGGCTCAAATACTTGAGGGAACCTGCCCAAAGCCACACCAATGGTGAGTGAATGGTAAAATCAGAATTCTGACGCCGGCTATCTTGTTCCAGGACTTAAGTCCTTAAACATTGAGGTACACCAAAACACAGGGTTTGTCTTAGTCCTGTAGGGACCTCCCAGTACCCATGGAGGCCTTGCACACAGTAGATGCCCTATCAGTGTTTGAGGAACATACCTCTGAGCCCTTCTTCAATTCCTCCTTTATTGCAGAAGTCATACACTCAAAAGCCAACGGGCACCAACCAGGTAACATAAATACAGAGATGCAACATGAAGCTCAAGGAATATTTCTCTTCCTCTTAATTTAATGGAAGGCAATCATGAGCACAGACATGGTGACAGGTGGCAGGAGACACTGGCCTGGATAAATAAGGAGGGTGCAGACTGGGGTGAACTGGAAACCACATGCCCATGGGTGATGCCATCCAGAAATTTGATTCCAACATCACCAGAAAGTTCTGATTTTCCAAAGAAGCTAGAAACTTGAGTTTGAATGTGACATCTCTCAATGTTTATCTGTTGGCAACTAATTCAACTCGTTT
GGGGAGCCGAGGGGCGGCAGTGTGGAAGGGCCATCGGCCTAGGTCTTTCGTATCCCCTCCGGCCTCTCGGGGCTGTGCGTTCGGAAACAGCGAAAGGAACGGCCTCAGGAATCTGGCCTCAGCCGGAGCACTGGTGAACACAGGCTCCCGTCGCGCCAAGGGAAGTAGGAAAAGCTGCTTCCGGGCGGAGGGGCTGCACTTCCGGGGCCCGCGTCCCCCGGCGGCTTCGCCGAGAAGGGGCTTTGGGAGCTTAAGGGCGCCGGCACGCGTTCCCCTGGCGCAGAGCTCGCTAGCCGGGGCGCGGGCTGCCTCCTTGTTCTGGTGTGATCCGAATGTAACGGAGCGGACTTTGGGATCCAGAACCCCGGACTGAGGTTGTGCTTGGCTTGAGGGGCGGGCTGGTAGGTCAGCCCCCTTGGGGCGTCGTTGGTCCTCTCCAGGCGTGTCACATTCTGCCCGCACATGGTGCCTTGGTACTC
ACTTTAAAATGGGAAAGGCTTGATCATGCTTGCATGTTGAGGGAAAGGAGTCAGTAGAGAAAGGTAAACATCAGCCTGTATCCTCCAATGCAATGGGATCCCAGCAGGTCCTCTGGGCCACAGGGTCCACAGGAAACTCCAGGCCCAGTCGGCAAAGCAGCCTTCTGGGCTAAAAGGTCACCACCATGCTAAGTCCTCCGCCACCGCCCAGGCCTCAGCTTCTTTCACCCTCCACCAAAGGCTGTCTCAAGTCTTTGTTCTACAAAGGAAGCCCCAGCTGGTAGAAGAGCTGACTTCAGATCAGCTCAAATCTCCCTTCATCTCCAAGGCTTCGGCCTGTGT
AAAACCGCACAAACAAAGGCCCTGGGGCAGGAACAAACTCAGTGCATTTAAGGATGAGCAGGCAGGCCCCAGTGACTGAAGCTCAGGACAGGGGTGGGTGCTGGGGGCTGAGGGATGAGTTGCAATTTCCCATCTGCCTAAGGTATAAGGAAGAAGGAAAGGGGTATGATCTGAACTGCTTTTTTTTTTTTTTTTTGAGACAGAGTCTTGCTCTGTCGCCAGGCTGGAGTGCAGTGGCGCGATCTTGGCTCACTGCAACCTCCGACTCCCAGGTTCAAGCGACTGAATTGCTTTTTTTTTTTCTGCAGGCTGCAGAGTGGAGGAATGACGGCAGAGGCGGGTGGGGGAGGGCACACACGACAGCTGAATGATGCTGCTGAGAGCATGTGGCCAGTGGCAGGTCAGGGCCATGGACAAAGAAGGAAGTGACCTGGTTTGAAACATGGAATAGGGGACACATTCCTTAGAGTGAAGGTGGTGTTTGCAAGTAAATTCTCCTGAAATGCTGTCATCTCACCTGGGAGTGTTGAGGCCTGATGCTGTTATTCTCTGTATTTGTTAGGGGTCTTTTGGATACAGGAAAATGAACTCAAGGTTGGTGACTGTAAAAAGGGTTGCTTGAGGAGTTTTTGTTGTTGTTGTTGTTGTTTGTTTGTTTGTTT
GGGTCCCGACTGGCAGGCTGAGCCAGGACAGGTGTCCGTGGCGGGGGGGTGGGGGAGGATTCTGCCCCTCTGGGGGACACCGTGATCCCCGTATCTCCTCCCTGCCTTGGCTGCACCTCTGGGAACCCACCAAGGGCAGCAGCAGGGACCCCGACACCAGACTGGCTGGCAGGTGCCACTGGACCATCCTCCATGTCGTCAGGCTGGCTCCAGGAACGGTCAAGGTGGCCGTCCAGGAAGTCGAGGGGCCTTGCCGTGCTGCTGCTACTGAGGGTGGCACGTCTGGGTGGCCTGCACCTCCGAGCACCCGGGGATGAAGCGGGAGGCCCTCTGGGCTTAGGCAGGT
GCCCAGACAGGAGGATCGCTTAAGCTCAGGAGTTTGAGACCAGCCTGGGCAACATAGTGAGATCTTTGTCTCTACAAAAAATTGTTAAAGTAGCCAGACGTGGTGGCGTGCCTGTTGTCCTAGCTACTTGGATGGCTGTGGTGGGAGGATCACTTGAGCCCAGGAGGCAGTGGTTGCAGGGTGCTGTGATCAAGCCACTGCACTCCAGCGTGAGCAGCCAAGCTCAAGCCTGTCTCAAAAAAATGAAGAGGAAAGAAAATGGGCTTCGGAGGCCACGGATCCATCTCTCCTCTCTGTTTGGCCGTCCGTGGTGGCAGTCAGCGCCTTGTTTCCATAG
GGTGAGTGGCACTGGATCTCAGCATTTGGAATGCCTACCTGTCCCCATATGTATCATCAGAAGGCACCTGTTAAAATATACACGTTACCTAGAAGTAGCAAATATTACCTAGCAACATCCTGGCACAACTGGCTTTATTAAACCAAGTTGTCACTTACTATGACAACAGCTATATAAAGTGACTGAAAAGAAAATTGGAATTTTGATTGAAAGATCATTTTGACTAGGTAGAGCCTGAGATAGGGGAGCTGCTTGGCAGACTGTGAGCAGCACTTGGCA
CTGAAAAGTGGCCACTAATATTGCCATGTATAGAAGTGTAAACTCAGATAATTTACGTGATTTGTCCAAGGTCATAACTCAATGGTGGTAGAGCTGGGATTCAACTTCAGGTTAGCCTGACTCCAAAAGACAAAGGTTGACCGTGGGCATCTCCAGGGAAGGGAGCAACTTCTATTGATTTTTGAATCCAGAGCAACTTCCATTGATTTCTGAAGCTCCAGAGTATAGTTGGGTGCAACAAATGTGAATCCCCAAAGACACAGGGCCCCGCTTAAGACC
CCAGTTAGGTTCGATGGGACAGGCTTTGGGAATCAGCGGCTTGGGTTTGCCCCCCACAGCCTTGGATCTTGACCTTGGGAGAGGCCTCCACCACGTGCCCTGGGGTGGGGTGGGGGCGGGGGCGTCCTGCATCTGCGCCGTTCAGCTCAGTTGCCCTCAGCCGCGGTTGGCCGCCAAGCACTAGGGTGTTGCTGGCACAGCCAAGGAACTGAGCCCAGACTTTTTGTTTACTTAATCAAGCATAAATGCAAAGGGCTGGGGGTGGCCGAGCTGATGGTGCAGGCGTGTGCGCTCAATAGCTCCGTCACAGTGGCTGTCGCTTTATTGAGCAACCGAGGGAGCGAGGGAGAGGAGCAACTGCGGCGAGCGTGGAGGCCCAGCCCGCAGAGCTCCCGTCTGGGGGAAGCCCTGTCCCTCACTGCCTGTTCCCGGCGCTTTGGTGCCCTCTGCTGTGGGGTGATGAGGTCAGGCTACGCAGGCAGTCACGGCAGAACTGAAGGCCGTGTGCTTTCGTGTAGCCAAACCCCTTTTCTTACTGATATCAGTTATAAAATCAGAGCTATGTTCCCACCAGGGGCAAAAATCCAACACCGTGCAGTTGCAAACACGGGGCAGGAAA
TGTATATAATACCTCATGGTAGCATCATGCAAATGTCCCTTTGCCTTTGCTTGTGCTGGTATACCTTACGAAAAACAATCTGTACATCCAAGATGTCCCCCAACATCACCTACTTCAAAAATCACCTACTTCCAAGATCCATCCCTTACACTCTCCAAACTCCCCAGTCCTCAGAGACCCTAAGACACCTTGAACTACATCTAATCACCATGTGGCTAATGTGTTTGTCTTCTCCCAGAGGGGGACAGAGAATTAGCATTAAATTATGGCAGATCCCAGAAGATGTGC
CTGGCTCCAGAGTCTGTGTGCTTGACAGCTTCACAGGCAGGGCTGGATATGAGCCGCCTCTTTCTCCAGCCTCCTCTCCTTGAAACTTAATGGCTGCTATTTCGTTTTCACACCCACACTTCTTAGCCATCCCAACAGAGGAATTCCCAAGCTGAGGAGGATGTCCCAGTGGCTCCTGGCTCGGGGAGTACCTGCCTGACTGCCTGGGGGAGGGAGACCTGGCTGAGGAGGGGCAGGAAAGGGGGAAGGGCAACCATGCCTGTCAACTGGGGCAGAGTAGGACAGTATCGGGGCCTGGCCCTCTCCTCCTTCATCCTCACTGTTTATCCTCTCATCTCTCTATCCTCCCACCCCCCAGGTCCAGCTCTTGGGAAATGGCCTTATTATGTCAATCATTCACACCTTAGTATAAAATTTCCCCACCAGGTTACTTCCCCAAGTGAGCCATCTGACTGTGGAGTAAAAATCCCTGTCTATAGTGAAAGGGGTTTCAAGGTGCCAGAGT
GGGTGGTTTGTAAAGTGCAGCAGGGTGGGTACCGTGGCTCATGCCTGTAATCCCAGCAGTTTTGGAGGCTGATGCAGGAGAATCCTTTGAGGCCAGGAGTTTTAGACCAGCCTGGGCGACACAGTGAGACCCTCACCCCCACCACCTCTGCAAAATATATTTTTAAAATTAGCTGGGCGTGGTGGGTGCACCTGTGGTTCCCGCTATTCAAGAGGTTGAGGCATCAGGATCACTTGAGTCCAGGGAGGTCCAGGCTGCAGTGAGCTGTGATTGTGCCACTGCACTCAAGCCTGCGTGACAGAGCAAGACCCTGTCTCAAAAAAACAAAATCGCAAAACAACAACAAAAAAACCCAACCACCCCCTCGCCAAACATACAAAAGTGCAGTGGTAAAGATTTGTGTAGGGGAAGGCGGGCCCAGAGGATGTTTTGAAGTCATCAGGGGCT
GTGTATCTGGCAGATGGAGTGCTTGATCCAGGTTTAATTTCATTTGAAAAAATAATAAAAAATGTAACCATTTCTTTCCCACAGAATTTAAGATGTTAATAACAATTACATCAATAAAAGAAGCAAACTATCTAATCAAGGGGAAAAGTGGGAAAAACAAGAAAGGGCCTATAACAAAAAAACAGAGGCTTTAAAAATTGTCCTGAAATATATGCTAATAAATTTGAAGATCCCAAAGAAATGGACTATTTT
TGTCCCTGCTCCTCTCTGCTACCCCAACATTCACCTTCTCCTCATGCCCCTCTCTCTCAAATATGATTTGGATCTATGTCCCCGCCCAAATCTCATGTCAAATTGTAAACCCCAATGTTGGAGGTGGGGCCTTGTGAGAAGTGATTGGATAATGCGGGTGGATTTTCTGCTTTGATGCTGTTTCTGTGATAGAGATCTCACATGATCTGGTTGTTTAAAAGTGTGTAGCACCTCTCCCCTCTCTCTCTCTCTCTCTTACTCATGCTCTGCCATGTAAGACGTTCCTGTTTCCCCTTCACCGTCCAGAATGATTGTAAGTTTTCTGAGGCCTCCCCAGGAGCAGAAGCCACTATGCTTCCTGTACAACTGCAGAATGATGAGCGAATTAAACCTCTTTTCTTTATAAATTACCCAGTCTCAGGTATTTCTTTATAGCAATGCGAGGACAGACTAATACAATCTTCTACTCCCAGATCCCCGCACACGCTTAGCCCCAGACATCACTGCCCCTGGGAGCATGCACAGCGCAGCCTCCTGCCGACAAAAGCAAAGTCACAAAAGGTGACAAAAATCTGCATTTGGGGACATCTGATTGTGAAAGAG
CTCTCGGGTTCAAGCGATTCTCCTGCCTCAGCCTCCCGAGTAGCTGGGATTACAGGGGCACGCCACCACACCAGGCTAATTTTTGTATTTTTAATAGAGACGGGGTTTTGCCATGTTGACAGGCTGGTCTCGTACTCCTGACCTCAAGTGATCCACCCACTTCGGCCTCCCAGAGTGCTGGGATTACAGGCGTGAACCACCGCGCCCGGCCAATTTGTGTTTTAGAAAGATAATTTTGGTAAGTGGAGAGGAGAGACAGTAGGCAGGGGGTCCAATGAGAAGGCTGGAACATGCCCAAGCTAAGACATCCTGAAGGACTGACAGGCTGGGACCAGGCAGTGGCCAGGCAGCTGGGAGCAGGCAGGTTGAATTTTAAACCTCCATAATCTGGATATAAAGATACCCTAAGCGTGACGCTGCTGGGGATTCTTCTCATCACCCTCCCCGGTCGAGCGTGAGTGTGGAGCTGGGCAGGCAACCTGGTACTTGGATTCACCTTTTGAAGGATGGAGAGGAGCTCCCTTCTCCACAAGGAGTTGAAGGGTGGA
TTAATGGCCTATGAAAATGCAAATCCGGAATGTCAATTGGCCATAAAGCCATGTTGACTACAATCAATTACAGGAGGTAACATATCCTGAATCATCAAAATTGGGGGGAAAAGTGGGGCCATCAGAGTCTAAACCACAATGGCCAACTCCTCCTCCCGTGGTTCAGATACCTGTAACATTACAACCTCAAATGCAGGTTAGACAAGTACAAACCCCAAGAGAATATCAAATAGAAAAGGATAGTCTCTATCTCGGCAATGCCAATCCAGATACAGTATCCACAATATCAGCCAGTAGAAAATAAAACCCAACCGCCATTAGCTTATCAATACTG
CTTCGTTTTCCAACCCCCAACCTCTCCAGGACTGGCTCAAGCGTGGGGCAGGGGCATTGCCTCTTCTCAGAAACCCAGCAGCATCTACACTCCCTGGGCCTCTACCTCCAGCCCGGGGGACCTTTACCTGGGCTAGGAGTGGGCACACCTGGCCTTCCCCTGCCACGACTTTCACGCTGGGTGGTCCCTCGGGATAGGAATTGGGAACTAAAACGCCCAGAATTGGCCTCATCTTCATACGGGATGGGCAAGGAGACGCGGGTTACGACAGAGGGGGAAGCCCTGGTCATTATTTCGAAAATACCTTCTCCTCCGCTACCCCCGCCTCCCCGGCACATTTCCCGCTTTCCCTGGAGGGCGGACCCAGATTTTCATCCCTCCAACTCCAACTCCTTCGGGCCTGAGCCAGC
TTGCCCTCCTAATATTTGAATTTACCTCTGCCATTTGCATTTACAACGTATCTGTATATGTAAAAGAAAAATCAAACAGCCTACCTCATTGTAGCCCTTTCTGAGCCTACTGAGGAATGGTCCCTGGTAATAGAAAGTTTAAGAACGAAGCTGTGAATTTCAATTTACAGTTGAATTTCACAACTGTAAACTACTCTAGCGATGCAGCATAGACTTGACCTCCAAACCCCAAGCCTGCAGCCCGCGGCAGACAGGCCGAGAGTGGGGCAGCCGTCTCTCCTTCCTCGCCCTGCCCTCCTTCTGCACATCCAGCCACCTCCGCAATGGAAAGCTCGTG
CCTGAAGAGGAGCCTGCCAGTAAAGGGGGGACCAGTGGCTCCCCAGGGCTGCTAGAGGGTCTTGAGGACTGAGCCCAATGACCAGTGGAGCCAGGGGGGCTGTTCAGCCTGAAGGCCGAGGCTGGGAGGGAAGGAAGCAGGGAAGAGAAGATAGAGAGTAGGTGTTGGCGGGGTAGGAAGGAGGCAGGGAGATGCCTGCATCTGATAGTGTTGCAGCTTGGAAGACTGGAGGAGGAAGCCAGTTGGAGGGACCGGAAAGCTCTCAAGTTTCTGAGGTCAACCCCCCACCTCCACTATCCCTACCTCCCCCACCCTGCAGGATGGGCCTGAGGAACGTGCCAGGCTCCACACCCAGGCCTGAATGCCCTCAGATGCTCAGGCCTGGAGCTCCTCCCTCGCTCTCTCCCATGTTCCTGCCTGCACAGCCCGATAGACACGAGGGAAGGGGCCCATGGACTAGGTAGGGCAGGCAGAACAGAGTGGCCACCTCCTGGCTCTTGTCCCATCTC
TCACGCCATTCTCCTGCCTCAGCCTCTCCGAGTAGCTGGGACTACAGGCGCCCGCCACCATGCCCGGCTAATTTTTTGTATTTTTAGTAGAGACGGGGTTTCACCGTGGTCTCGATCTCCTGACCTCGTGATCCGCCCGCCTCGGCCTCCCAAAGTGCTGGGATTACAAGCGTGAGCCACCAGGCCCGGCCCTTATTCGTACTTTCATGTGTCCTTTACATTAGAGCTAAGGCATTATGTTTATTAATTGCTTAGGTACGTTTTGTTAGCAATCTCATTT
TTGGGGGCATATGTGAATTGTGTATGGAGGGCGCCAGTGTAAGTTACAAGATAGTCACAAGTACAAGAGATAGAGATTAAAGGGGGAAGGCCTCCTGGACAAGATGCCCCAAAGCATCAGGCTGAAGGAGTGAGGGAACTGGTTTGAGGGCATGCAGCCTCGAATTGGGGTTCAGGAGCCCTGGGGTGGGCCTGTGGAACTGAGACCATATTCTTAGCTGTTAAAATCCTGCTTTTGGGGGCCAGATGGATACGAGTGTCTAATCTTGGTCCTGCCAGTCTCTCTGAGCCTCAGTTTCCTTCCTGTAAAATGAGGCCTACAATCTTACCATAAAAGGCACCAGATCCCACAGCTT
ATAAAAGCCCTTTGAAAATTGGGAAGTGTCTTATATAAGCCTTGGTGTTGATTTTCATCAGCTCCTCATGGACTGGGACTGTGCTTGAGTCCCCAGTCCCTAGAGCAGTGGCCTCCAAAGTAAGGTACATCAGATCATCCATGTGCCTGGGGAAAATATGAGCTCTTCTACTTACGTTTACTTTTTCTACCTGCTTTGCATTTCTACTCCATCAATTTCTATTTTATCTATCTTTATTATGATATTAATGTAGTAATATATGTGTATTACTTACAAACAAATATTCACACAGTGGG
ATCAGCCTGGCCAACATGGCGAAACCCATCTGTACTAAAAATACAAATTAGCCGGGCATGGTGGCCTGTGCCTGTAATCCCAGTTACTTGGGAGGCTGAGGCAGGAGAACCGCTTGAACCCAAGAGGCAGAGGTTGTAGTGAGCCAAGATCGTGCCACTGCACTCCAGCCTGGGTGACAGAGCAAGACTCCGTCTCATAAACAAATAAATAAATAGACTTCAATGCAATAACCATGCACAGGCGTGCTTGCTTGCTTTACCAACAGCATTTGTCTGATGTGAGCAGTATGTGCCTGGGCTTGCAGTGTTAAAAAACAACAACAACAACAAAAAAAAAACACCACACACACAT
AAATGGGAGAACCAAAAAAAAAGGTGGGGGGAAAGTCTCATTTTTATTCCCAAATTTGAGGCAGGAGGCTGGGGAGATTGACACCCACACTCCCAGATTTTTTTTTTTAAGGTTCTCAGTTTCTTGGAAAGTTTTTTTGTCTGTTTGTTGTTGTTTGAGGCAGAGTCTAGCTTTGTATTTTTTTAATGGTGCTTTTTGATTAACACAAATTTTTCATTTAAATGCAGTAAAGCGTTTTCTGGGCTATGTTCTTTTTCTTCTTGCTTAAGGAAACCTTCACCACCCCCAAGGTCATAA
CAAAGAGTCAGTCAGATGGAAAAGCCAGGGAGAAAAACAGAGACAGCAGCAGAGCCGCGGGTCACTAGGGTCAGCTCCTGAAGGCCTGTCCTTAATCAGGTGTCTCTGTCTCAGGAACTGAGGCTGCGACTGCGCCCATCAAATGGCCATATACCTGAGACTGGTGATAATCGTATTCATTTGCCACTAACTTGCTGCGTAACCTTGGGCAACTCCCTCCCCCACGGCAGGGCAGGAGAGTTGTACGGAATGGCCCCTAGAGTCCGATCCCAATCCCACTCTCACATTCTCCAGCTGTCTACAAAGGCAGAGTAGTCAAGACACAAGCA
GTAGTGGCCCTTCCCCAACAGTGATTCTCCGTCTCAGCCCCATGGCTCTCTTGGGGCATCCTTTTAATTCTGGGGGAAGGCAGCCATGCCCCCACATCTTTCTACTCAGGGCCCGTGATGGGATGGGTAGCTGTGATGATCTCAGAAATGCCTTTGGGGTCATTCTTCCATTGCCTTAAAAATTAGGTCCTCGCTTCTGTTTATAGATGGCAGACCAATCTTTCTCTTAACACCTGGCTTTCCCTGAGATGGTCAATCCATACTAATCACCTCATCAAAGAGTTACTTGGCCAGACCCTTTCCTCCTGAAC
AGACAATTCCAATGTAAGAGATACTGCAGGTCACCTGCTATATGAGGAAGGTTAGAGTGTGCTTTATGGACATAAACAAAGTGTCCTGGTTTTGTGTTTTGGAGGGGGATTAAGCAGTTATGTAAACCTTAATTAGTTTTGATCACAGTATAAGCAGCGGAGTTAGATCTGCCTGCATGTAAGAAGGAAAATTTTAAAGTCCACTTTTCTTATTACAGACCCACAAAGCCGAACAAACTCCAACGCAAACGTACACTCTCTACCAAAATGCCACAAGGGATATTTAGACAAGTAAAGGGCGTAGGTACAAGCCTAATTTACAGCCATTCACATGTATTATTTGCAAAGAGCTTGAGCCGAAAGGAAAGCCTTTTCCTTTGCAGCGCCTTATGGGGGAAGCCACGCTCTGTCTGTTCGGAACAGATGTCGGCCCTCGGAGGGGTTTCTCTG
AACAGGGATCAACATAAATCAGGGTGATTCACAGTCTTCCCAGAAACACCCAACTTGAGAGATGCATTCTGTGTTCTGATAAATCCAAGTTACTTTCTAAATCTTAGAAAGGGACTAAGGGCAGCTTCAGAAAAAGAAAAGTGACTCAGGAGAGTGGGTGGTGATTTGTAATATTATAGTGTGTTGCTCATGAGGAAGTGGTTTAAAGAAAGACATTTTTGGAGATCAATATGTAATACTAGGAAATGGTTATTGCAAAGGAATTAAGACTTTGGAT
CGACCTAGGCAAGCCTGTGGTGGAGCTGGAAGAGTTTGTGAGGGCGGTCCCGGGAGCGGATTGGGTCTGGGAGTTCCCAGAGGCGGCTATAAGAACCGGGAACTGGGCGCGGGGAGCTGAGTTGCTGGTAGTGCCCGTGGTGCTTGGTTCGAGGTGGCCGTTAGTTGACTCCGCGGAGTTCATCTCCCTGGTTTTCCCGTCCTAACGTCGCTCGCCTTTCAGTCAGGATGTCTGCCCGTGGCCCGGCTATCGGCATCGACCTGGGCACCACCTATTCGTGCGTCGGGGTCTTCCAACATGGCAAGGTG
GAATCTCTCTGTTACACAGAGTGGAGCCTTTCAGGCTGGCATGGAGAGCTTAAGGGGCAACTGAAGGAGACACACTGGCCAAGCGCGGAGTTCTGCTTACTTCAGTCCTGCTGAGATACTCTCTCAGTCCGCTCGCACCGAAGGAAGCTGCCTTGGGATCAGAGCAGACATAAAGCTAGAAAAATTTCAAGGTGAGTAAAAACCTGTAAAGATCTGATCAAATCTGACTGGTAGAAATGCCTTTTTCTTGATATAAACCGCTTAATTAAGCCTTTTGGCTTGCCTTTGAAAGA
GGTGGAGCAGGTAATAGAGATTAGTGAATCCTGCTGGAGTTTGCATATAGGGTTTGGAGGTTCCAGTGGTAGAGGGTGCATCAGGGGGTACATATTGGGCTTTCTGGCTGATTCTTTCCCTTATCCATCAAAATAAAGGGCCAGAAATTTTATGAGGGCTATTCCACATCTGAACTTGTTTGGAGGTGAGGCTTTCCCCTTGGTTTCAGTCTTCCTCTTGCTTGACTTCTAAGTCTCTTTTCTGATTGAGGACACCATAGTAGTCAAATGATTGAGAGGG
TAATTACTCCCCTGGCCTGGTAAGAGAGCGCACACGGAGCTTGAGATTAATGCAGAAGCAAAGATCCCGGGTGCTGGTTAATAAGCTTTTCCAGGAGCGTGGTTGTCTGCTCGGCCGTCATTAATTTGAATGCTCATTACCATAATGTAGAAGCCAAGCTGGGGTCCTGCGCCCTCCTTGCCGCCAGCCCCGTGGTCCTGGACAGCCTGGCTCTCATCCCACGTAGTTTCTTCTCGCCCCCCCGCCCTTTCTTTAAACGAAGTGTGCAATTGCTATTTTAAATCTGAGCCTTGACATTTTCAGTGGGTACGTGCCTAGATTTCCACAGGTGTGATTGCAAACCTGTAAATTACCGGCTTCCGT
GCCTGCCGCCCGCGCTCCCTCCTGCCCGTCCCCGCCTGCCGCCCAGCCCGGTCCAGCCCCTACCTGCCTGTCCCGCGCTTCCCGGCCGGCCGGCCCGCTGGCGGGTGGCTCGGAGGGCGAGCTGGCGGGCCGGCGGGCGGCGGGGCTACCCGGCCCCAGACATGGCGCACCCGACTTGGGCGCCGCTCCCGCCCGGGCAGTGAGTGAAGGAAGAAGAGGCGGCCGAGGACCGCAGAGCGCGGGGCGCAGTGGAAGGAGATCCGGGCGGTCCCCGCGTCCCCGCCGCGCTGCGCCACGCGGGGACTGTGCTGCCGCGCTGCTCGCTCGGCCGGCTCGGTCCTCCCAGCTC
GATGGGGGGTGGGCAATGGGGAGCAGTGGCTTGAACCCACTTGAGAAGGCTGCCTCCTAGGCTCTGCTCAGTCATCTTGCAATTGCCACACTGTGACCACGTTGACGGGAGTAGAGTAGCGCTGTTGGCCAGGAGGTGTCAGGTGTGAGTGTATTCTGCCAGCTTTTCATGCTGTTCTTCAGAGCTGCAGTTATGCCAGACCATCAGCCTGCCTCCCAGTAGAGGCCCTTCACCTGGAGAAGTCAGAAATCTGACCCAATTCCACCCCCTGCCTCTAGCACCTCTTCTGTCCCTGTCATTCCCCACACACGTCCTGTTCACCTCGAGAGAGAGAGAGAGAGAGCACCTTTCTTCCGTCTGTTCACTCTGCGGCCTCTGGAATCCCAGCTCTTCTCTCTCAGAAGAAGCCTTCTCTTCCTCCTGCCTGTAGGTGTCCCAGAAGTGAGAAGGCAGCCTTCGAAGTCCTGGGCATTGGGTGAGA
GGCAGGAGCACAGGAGCACAGGATTCAGGGTGCGCCGCGGCTGGAGGGCGTCAGGGTGCCCGCAGGCTTTTTGGACGTCTCTTGAGCTTAGCTCTCGGGGCTCTGGGCGCCTGGAATGCTGCGCGCCAGGGCGCGGTGGGCACCAGGGGCGGGGTGCCCTCTAGGTGCCGCAGTGCGGGGCCGCGCCCGAGCCTGGCCGCACCGGGGTGACGGAGTGGGGTCGCCTCTCAAAGGGTAAATATGAATCTTGCCTTATCTGGCTCCAGCGGGCTCTTCCCTAAATTCACCTTGGAGAAAGATGGATCATGTGAGCGGGACTGAGAGCTTTATGGAGCCAAACTCCCGCAGCTGTAAATCACC
TTCCGGGGTGCATATAGGGGCACTGGGCAGCCTTCCCCAATCCCCTCCCTTGGCAGGTCTTCATTTCCCCATGTTGGGCATCCACAGGTTGGAGAACAGAGTCACCCTGAAATCCAGCAGCCTCCCCCAGGCCCTGAGTCCTATGTACCCCCATACCGCCCCAGCCTGGAGGAGGACAGCGCCAGCCTGTCTGGGGAGAGTCTGGATGGACATTTGCAGGGTGAGTGTGCCTCAGAACACTTTTCTCTTCATTGAGGGTGGGGGAGTAGGGGAGGGGGTTGGGGGAGGAGTGAGCCAGGAGGCAGTGCCTGAA
ATGATGAGTGCCTATCTGGGTTTCTGCCCCATGATGGGAGCCCACCAGTGTTAGCAATGGGGTCTTCAATGCTTTTTTAAGCTGTGGACTTTTTTTTCTCCCCAATTATTTGTGGCACCGCTGTTCAGTGCTTAAAACGGGTCACAGTGGAGCTTCTGTTAATGGGAACGCTTCTTTCCCCTCTGAAGTTGGGCTGAGAGGCGTCTCCAGGAAGCATGGTTTGAACCTGAACCGTCTGTTGTGGTCAAGATCAGATCTGAACCCAGAGCTCTTCTCCACTCCCCTCCCTGCTCCGGGGTCTCTCTGGGAGCACCTGTAAGCTAAGCCCTGACCTGCAAGGGACAGT
ACTTGCCAGTCGTTGCAAAATTGAGGCCGGAGTCTCTGCCTTGAAGTATCTGGGGGCGCTGCTGCCAGGTGCCAGCGAGGGGAGGGGGCAGCTGCCCAAGGGCTTTGCGTCCACTGGGGGGTATAAAGTTGGACAACTGCTTTGGGAGAAAGGGGTCAACACAATGTATCTTCTAAAAGCAAGGCATTCATCTGGTAACAAAATAAATCTGTTGAAGCCAAACAGGAGACAGGAATTCTGCAGACACTGCACTGTATCCCAAAGCTCAGAAGGGAATTGCTGGGGGGAGCACGGTGGGAGGACGCTTTCAACAGCTAACGGAATTATAAACCTATTATGTATTCAAGTCGAACAAAAGCTCTTTGCTCTCCCTACCGAAATTTGTTTTTACAAAAATCACGTTCCCCTCCTAAATCTTTCCTGGCTATCTGATGAGCGCAGCCAAGCAAAGGCCTTCACGAGCAAAGCACCCCTTCCGTGCCCACTTCTGGGAGGCACAGGATGGATTTGTCTCCTGCCCGTAAAATGTCACTCAGGCCCAACCACCTCCCTGGGCAACTTCTGAGTGCCCGGGAGCCATGGAATGAGCTCGTCTTGCCTTGAGTAAGGTGCCGGAACCTGAGGTCCCAGGAAGGTTCAGAATTGGGACTTCCTGCCAGCCCTGTCCTGCCAGCTCTTGGGTGGCTCTGGTACCCCGGGCGAC
GCATCTGCAAGTTTCATTGGTTGATTTTTCTATATTTTGTTTGGTTTTGGAAATAAGTATAATAAAACACAGTCCTGCTCTTAAAATGCATACAATCAGTTAAATAGCTAATTTCAACATAATGTGATGTGGAAGAAAAACATATTAAAATTGTGCTGTATTTAAAGTTTCATAATAGAAATGTTAATTTCTTTACTAAAGTGACCCTTCTACTGCAGCAGGAAGACTGTTTTTATAATTGAAAGATAGTTTGCGTTTTATTACTTGGCTTTTCTTTAT
GCACGCAAATGGCTCTCTGAACACCTGTAATTAGAAGGAATGCTCAAAACCCGGACATTTGTGGGATCAGCATTTAACCTCGGCCAACCCCTCAGGAAGGAGGGGCGCAGGGAGGCTGAGTGCAGCCACGTCCATGCAGTCAGTGTGGCCAGCCTGGGGGGCCTGTGAGGACTGAGGGAGGGTGGGGACCCCTGGGTAGAAGAGGCCAAGAGCTTTGTGCTCTATTGAGGAAGCTGCAGAGGAGGAGAGACCCAAATCAACATGGGGTGTTCATGCTCTGTTCCTTGTACCTCGAATGGTGGCACTCTTGCCCTCTAGACATTGCTAAGGACTTAGAGGTTCAGGAGTCACAGGCAAAAAAGGCCCCTTTTTAAAGTGTTTTTAAAAGTGACCGGTGGGGTGCTGTTT
TTTAAAAAATCCGTATATTTGTTGTTCTGTGAAAAATGTATTAATAGCTCTGCAAATGCTCCACTGCCCTTAGGAAAAAGATTGTATATTTAAATAGTCTTGGCTGGGCGTAGTGGCTCACACTTGTAATCCCAGCATTTTGGGAGGACACGGTGAGAGGATCACTTGAGCCCAGGAATTTGAGACCAGCCTGGGCAATATAGTGAGACTCTGCTTCTACAAAAAAAAAAAAAAAAGTCCTTTCAGGCACTTGAGATTGAGCACCTCCCCGCTCTGGCCTCTGCACTGGGGACG
TCTCAGGTCCTCCCCCAGACCTCCTGAATCCAAACTCTTTTAACACACTGTCCTGATGCACACTTAAGTTTGAAAATCACGGTCCTAGAATCAGCCTCTGGGTAACTTGGGAAGAAGTGAGCAGGAAGCGGTGAAATAGAGGGTGGGCCGGCTGCAGGGGGTGAGGGTGGGTGTGCTGGAGCGGGTGAGGATGGGCCGGCTGGAGGGGGTGAGGGTGGGTGTGCTGGAGGGGGTGAGGATGGGCCGGCTGGAGGGGGTGAGGGTGGGT
GTTGAATTATTGACCATCGCCCATGCAATTTCCCCTGTATCCCACTGCTCTCCAACTCCTTAGACATCTGCCGATGTCTCCTCTGCAAAGGTCTGCCACCTACCTACCTCCAAATCATGTCCACAAATACAGCACATTAGGCAAGGAAGAAAGAGAGTACTGCATTTTAAATAAAGCAATATTTCATAGATAATGCCAGAATGTCTTCTGAATCTCATCCAAATCATTTAGCTAAAGTAAGGAAGGAAGTCAAGTCTCTCTGCAAATCCAAAGAAAATCGAGCA
TTGCAAAAGTCGCTCTTATTTCCCAGGCTTCCTTGGGTTTTTTCACCATTGGGGAAGAAGAAACCATCTGTTGTCTGTCCCGGGTGAGGGCACCATAAAGCCTTTGAATGAGAGGGCTGGACAGGATGCCAGAGGCGCCTCCAGGCCCACCACCCTATTAGCAAGAGAAGACCTCCGGAGATGGGAGGGGACTTGCCTGTACTCATTCGTGAGTCAGGCACAAAGCCGGGACTCGAGCCCGGCCTCCGCGATGGTCCCCTTCAACTGGTCCATCATCTCTCGGTTGCTATGGGGCATCCACCAACACAGCTCCACTCCCGGTTGCTGCTGTGAAACGAGGG
GGGTCCCGGAAGCGGTAGGGGTTCTCGCCAGGCACTATCTGGAACAGCTTCTCCAGCACCTCATTGGTGTTGTGTGACTTGAACTGGGGCTGCAGCATCTGTGGAAGGGAGGGGAAGATGGGAAACGAGGAAGGGGAGAGGTGTGTGAAGAAGGAGGGGCCCCGGCCTCCCCTCCTCTGCCCTCACTATCCTGTGTCTGGGCACAGGCCTCTTTATCCAGGGCTCTGCCAGGGAACAGGGGTTCTTTCCTCTGGGCAGTGAGGGTCTCTCCCTCTCTCAACAACAGCAAAGTCCCCGGTTGTGAGTGAGTCTCAATGTCCAG
GATGTAGTGCTGCTGTGGATGTGGTTCTGTGCTGGGGGCTGTGGAGAGCAGGGGGCTTGTGCCAGGACCCCAGTGAGGGTGGCGCCCTCGCCATGAGGCCGACTGTTGGTATGGGGCGGCCATCCACTGGGGTGTGGGGAGGAACAGCTTTCCTGAGGAGGAGGTGGCGGGAGGAACAGCTTCCCTGAGGAGGAGGTGGCGGTGCTGTGTGACCTGGGCCTTGAAGGACAGGTCCATTGTCAACAGAACATTTTGGGAGTGGAGCCTAGAGGGAGAAAATTTGTTGAAATTCAGATTCCCCTCCCCCTACCAATACACACCAAATCAGAT
GTAGAAAAGTTGCTGCAGGGTAGGTATGCTCTCTGGGGCAACCGCAGACTGCGGTTGGGTGTGCTGTTAGGGCTGCACTGCCCATGGCTGCACTGTGCATGGTAAGGGGGGCTGGTTTGGGGTGCTATCCGGGTTTGCATTGCAGGCGGTGGGGCCAGCTGCGGTATGGCGGTGGCGGGGGGTGGTTACACTGCCAGAGGCTACACTGCCCGAGCCAGGAGGCGGGTTATGTCCGCTATTGTGGACTGCTGGCGGCAGGGTGATGGGTTGGGTTGGGTGAGCTATCCGAGGCTAGAATACTGGCGGGGGTGGGGGGGGGCAGTTTGGGGGCACTGACAGGGGTGTGGGGCATTCGTTATCAGGCAGCTCAGGGCTGGCTGGGGGCACTATACGGGGCCA
GCGTGGGGGGTCTGCGGTCTGAGCGCCCCCAGCGGTTTCCTGGGCGGCGGGTTTTTCGAGGGAAGCGGAGGCAGCGGAGGATGGGGGGGAGCAGCGGAGAAGAGGTGGGCGCCTGGCGCATGCTGACGCTCCGCTTGCAGCTCAGCCCCCCACATTCCGAAACAGGCCCCCAGACCCACTCACGCAGGACCCCGCCCAGGCAAAGCCTCGCCTTTCTTAACACCTGAAGGCCTCATTCCCCCAGGTTCTGCAAGCATCTAACTTCTATGCTTCTACCCTTCGGCGCACGTGGCCCGGCCAGTCCGCGCACCTGGCCGTCATTCCGAGTCGCTGTCCCCAGCCCCAGGTATTCAGTCCTCCCACTCGGGGCTTTCATTCCTCTCTTAGGGTAAACACTTCCTTCTCTGGGTATTTGTCCAACTCGTGCTACTCTCCCCAAATTTAAGGTCTAGCTGGTCACCTAAAAAT
GTATCCGGATTTCCCAGAATGAGCGGCGGAAAATGAAAGACCTGCTGGGTATGGGTCCAGGGACCATGGAGTTGGGAGCTTGAGTGCTGGGGGCCGCGCCTGCCCTGAAGGAGGGAGCAGCATGGGAGCAAACTCTAGAGCCCCCTCTGTGTGAGCAGAGGGCAGCCTGGGTCCTTCCTGCCCACAGGAGGCTTGGAGGTGGACCTGGATTCTCTCACCACCACCGAAGACAGCGTCAAGAAGCGCATCGTGGTGGCCGCTCGGGACAACTGGGCCAATTACTTCTCCCGCTTCTTTCCTGTCTCGGTCAGTGGCGCTGGGGTAGGGAGTAGGGATGCCAGGCCCCCAGCCTGGATCCTGGGGTGCATGGGCACAGACCACAAGCAGGAGAGCCGGGGAGCAGACGCCAGGGGAAGGACAAAGCCCAGCCACTGGCCCTGGGCAGCTCCAGGGCATCTTGGGCAGTAGCAGGACCCAGGAGACTGCCCGAGACCCACCACCTTCCTGTAGGGCGAGAGTGGCAGCGACGTGCAGCTGTTAGCCGTGTCCCACCGTGGGCTGCGACTGCTCAAGGTGACCCAAGGCCCCGGCCTCCGCCCCGACCAGCT
TTGAATCCACCCCCATTCTGTACATAGCCTCTTCTGTTGGTCTTGTTGAAATCTAGTTTCAGATTTTTAACTACCCAATTCTGCTGGGGGTGGGGGACACCCCCCCTTCCTCGCTGGGTGCTGGACCCCTTTTGCAGCCTGGGCTCTGCCTTGCACTATTTCCCCTTCCTGGCCTGACGGCTCCTCCCCCTCCTTAAAAGGGGCAGGTTCAGGGGCCCGGTGCTCTTCCTCCCTTCCATGCACCCCCATGCCCATTTGCACAGCTGCCCAGGTACCCCTAACAGTGGGGAGGGGTCACAGGGAGGGGGTAGCGGGACCAGTCCCTGTTATCTATTTAAAAAGTGATGATGTAATATATTGGGGTGGCGGGGAGATCGGGTTGTCCTGGGCC
AGCCCAAGAGTTCTGCCTGTCTGGCAGGCAGCAGGGCCTCTGGAGTTTCTTGGGCAAAGAGTGGCTGCTTCCTGGGTAAGGTGGCCTGTGGAAAATCCCTGACAACTGTGTAGAGACATGTCGTGAGGGATGGCAGGGAGCATAGTGAACTAGGTTTGTGGTTTGGAATCAGGGCCCCTGGGGTCCAGCCAAGTTGGATTGTTTACTATCTGTGTGACTTTGAGAGTCACTTCACCTTTCTCAACTGTAAAGTGGGGATAGCAACAGTGATAGTCGATCTGGCCTGCTCACTTCTCAGCCTCACTGTGAGAACCAAATAAGATGATTTACAGGAAAGTGCAAATGAGAGTTGTGGCTGATATCCGCTTGGAGAGAGCCTGGAGGGTGCATCCTCCCATTCTCCATCACAGAGTTG
AAGAGGCGTCCTGCTCGCTCTTCCGCACCGTCCTTCCCGGTTAATAAAATGCCCTGTACGCTTCACGTGGGTCGGGGACTGGGGTGAGCCGCGCACTGCCTCGCCTGCAGTCGGGAAAGCCTGCCCGCCCGACCTCTCCGAGCCAGGCCGCGCACAGGAGGCAGGGAGGCCGCGAAGCTACTAGGGAGGGGTCCGGACCTGGCGCCGGGTGAAGGCGCGCCGCCCAAGCCGGTCGGACCGGGCACCGGCTCCCACTCCGCACAGTTGCGGGGAAGCGGTAGCGCTGAGCAGCGCGGGCGTAGTGGGCGGTGTCCCCGCTCCCGAGGCACCCGGCGCGCAGCGGGGCGGGCTTTGCCGGGGGCGGAGCTTGGCTTGGGGCCGGGTGGGAGGGGGCGGGCCGGGGCGGGGCCTGGTG
GTGCGGCAGGAGAGTCGGGGGCAGGGCAGCCTTCAAATCCACACTATTGAATCCACACGATGGAAAGAAGAGAAAGATGGGGAAATTCTCCAGAGATCATGAGATGCATCCAGGCAGTGTTCTCATGTGAGAGGATAGGGAGGCCAAAAACTAAAATTGCTATCAGCCCCCGCCGCTGTCTGGTACGCGAGGAAACTTTCCGAGGACTTTACAAGCATAGTTGCAAAATGCTAGTAGGTCTGGGACTCTTCAACTTTCTCTTCTAGGGCCAAGTAGACTCG
TGGCGAGATGCCCCCTCAGTGCATGAGGGCACATATCCCGGTGGTGCCTTTAATGGTGACAGGTTTGTTTGCAGACAAGGGTGACCGCTGGTGCTGCCCCCAAGCTGGTGTTCCCCAGCACCAGTGCGTTGGGGGTGGGCAACATGACACCCCCCCACCTAAGCCGGCCTCCTGCCTTCTCTCCCTCAGTCTCAGGGGCCAGCCAAGCCCCCACCCCCAAGGAAGCCACTGCCTGCCGACCCCCAGGGCCGGTGCCCATCGGGTGACCTGCCCGGCCCAGGGGCTGGAATCCCGCCCCTAGTGGTACCCTCCAGGTAGGAGGAGCCCTGGGCATGGGTGGGCGGGGCGAGTGACCTGGGGGAAAGGGGCCTCTGACTCTTTTTTCTTGGCTTCCCGCAATCCAGACCAGCGCCACCGCCTCCGACAGTGTCCTCGCTCTACCTCTGACCTCTCCGGAGGTTCCGCTGCCTCCAAGCCGGACTTAGGGCTTCAAGAGGCGGGCGTGCCCTCTGGAGTCCCCTACCA
CGACTATCTGGATATTTACTGCCCGCACTACAACAGCTCGGGGGTGGGCCCCGGGGCGGGACCGGGGCCCGGAGGCGGGGCAGAGCAGTACGTGCTGTACATGGTGAGCCGCAACGGCTACCGCACCTGCAACGCCAGCCAGGGCTTCAAGCGCTGGGAGTGCAACCGGCCGCACGCCCCGCACAGCCCCATCAAGTTCTCGGAGAAGTTCCAGCGCTACAGCGCCTTCTCTCTGGGCTACGAGTTCCACGCCGGCCACGAGTACTACTACATCTGTGAGTGACGGCGGCCGGGCGGGCGGGTCTGAACGCGAGAGTCTGAGTGACAGCCGGGGGGTGGAGCCCCTAGGCTCCGGGGCGGGGCCGGCGCGGCGGGCGCCAGGTCTCGCGGCTGAGACCAGGGAGGAGGCGTGGGCACGGGACGCCTGAGGGGTTCAGCTCAGACGAGGTCGTGGGGCCAAGAGAGGAGTTTGGTGACAGTCCCAAGTTTGGGCTGCGGAGAATCGCTGTTTCTGTGAGGGACATTCCGGGGTTGGAACATCAGGGATCCCAGTTTCTTGAGGGGTGGGACCAAAGGGGCGTCTAGGGCCGACGGCAGAGCTAAAGTGACCCGTGTCCAAAGGGTAGGGGAGCTCCTGAAGGAGACCGCCCGACGGGGACAGTTTGGAGGGGGTGAGAAATAGAGCCGTCGAGGGAGGGCACAGGCACACATTGGGCGAAAGTGAC
CCCAGGCTGGAGTGCAGTGATGCAATCTCAGCTCACTGCAGCCTCAACATACTGGGCTCAAGTGATCCTCCCACCTCAGCCTCCTGAGTAGCTGGGACCGCAAGCCTGCACCACCACGCCTGGTTAATTTTTAATTTTTTTTTTAGAGCTGGGGTCTCTCTACATTGCCCGGGGCTGGTCTCAGACTCGCCCTGCCTCCCATGTGATCTCCCCAGAGGCCCGCCCTGTAGCTACGCAGGGCCCATGGGCTGAGAAATGTTTGGGGAAACAGAGTCTGGGTGTATTACCTAAATCAACCAGAATGGGATGGGGAGCCAGGATTCAAACCAAACTCTGGGGATCCCCT
CTGGATCCAAGAGCCTAATTACCTTATTGTTCCATAAGTTCATGGCCTGCGGTCATCAGGGAAAATAAAACACTGACTGGGGGTCAGTCTTTTCTGTTTAGAGGAGGCTCCCTGAAACCTCCCCCTCCCGGGTTCAAGCGATTCTCCTGCCTCAGCGTCCCGAGTAGCTGGAACTATAGGCGCCCGCCACCACTCCCGGCTAATTTTTTTTTTTTTTTTTTTTTGTAGAGACGGGGTTTCACCGTGTTAGCCAGGATGGTCTCGATCTCCTGACCTCGCGATCCGCCCGCCTCGGCCTCCCAAAGTGCTGGGATTACAG
TCTTGAGGGACGGGTTGTAGTAGGTGCTCCCACTGTAATAGATGTACCCAATCCACTCCAGGCCCTTCCCTGGGTGCTGGCGGATCCAGCTCCAGTAGTAACCACCACTGCTGATGGAGCCACCAGAGACAGTACAGGTGAGGGACAGGGTCTGTGAAGGCTTCACCAGTCCTGGGCCCGACTCCTGCAGCTGCACCTGGGGCAGGACCCCTGTGAACAGAGAGACACACAGTGAGCCCTGGGATCAGAGGCACCTCCCATATCTCCATGTCTGCAGCCTTGAGACACTCACATCTGGGAGCTGCCACCAGCAGGAGGAAGAACCACAGGTGTTTCATGTTCTTGCACAGGAGGTCC
ACAGCGCTCAGGCCCCACTGGGCTCATAATAAGCTTCAATGCCCGCTTTTGACTGAACCTTCCCCTTTGTATCTGTCTCTGTGTCTCTCAGCATCTCTGTCTCTACGGGTCTCTGGCTCTCTCTTGTTTCCCAACATCCTTCCCCAGCCCCTGGGGAGCAGAGCTGGGGGAGCCCGGCAGTGGGAACGGGACAGCGTCCTGTTCTCACCAAGGACAATAAGGGCCGGAAAGGGCTGGAGCCAAGGCCTGGCGCAGACTCCCCCTCCCTGCCTGCCCTGGGCGCCCCCACCCTCCCGCCCTGACCCGCCAGCACGGCCTAAGTGCCAGTCCTCAGGGAGTCAGCCTCCTTGCCCTTGGTCTCACATTCCTACTGCTCTCCCTTTTCTCTGGAGGCATCCCTTCTGCCCCCAGGAACCCGCAGAGCGAGCGCCCTCCCGCACTCCCCGCAGCCCCATCCCCTGCATTATTTACTCCTGTTTCCGGAGCTGGCTGCGGGCGCCGGCGGGTGTTAGGGCCACGTGTGAGGGAGCAGGAGGAAACATCTGGCTTCCCTCTGTCCCCCAGGGGCGGGGACGCCTCTCTTTCCCTCAGGCCTACCGCCTCTCTCTCCCTCAGGCCTACCGCCTCCTCCGGGGTGGAACTGAGCCCCAGAAGTCCAGGGGCCAAGAGGTTAGCACCTTTGCCCTTCTCACCCTCAGGGCTCTGGCAGCCATGGAGTCCTCACGCCCCCTTACTTAATGATGGTGATTAGGTGGCTGTGATACCCCTGCCAGGGTTAATTGGCAGGTCAGGTGCAGGCAGCCTGCAACCAGGCAGGGTGCAGAGCTGCGACGTTGGCGCCAACCTGCCTTGTAAATGTACTCATTCCCTGAG
TTATTCCCTAACTCAGGCACCTATGGACAGGATTTTGTTTGTCAGGGCAGGTTATTTCATTCAACTAACCCACCTTTTTTTTTTTTGAGACAGAGTTTCACTGTCGTTCAGGTTGGAGTGCAGTGGCGCAATCTCCACCCACTGCAACCTCCACCTCCTGGGTTCAAGCGATTATCGTGCCTCAGCCTCCCAAGTAGCTGGGACTACAGGCACACACCACCACACCTGGCTAATTTTTGCATTTTTCATAGAGATGGGGTTCCCCATGTTGGCCAGGCTAGTCTCAAACTCCTGACCTCAAGTGATCCACCCACCTCAGCCTCCCAAAGTGCTGGGATTACTGGCTTGAGCCACCATGGCTGGCCCAACCCACCAGTCTTTATTGTCCATTATCAGGCTCTGGAAAAAACAAAGCTGACCAAGATGAGGTGTATACCCTAAAACACACGCCATTCAGCACGAGGGACGGCACCTAGGACGGGCACTCTGCATAGAGTTGTTCCTCATGACAGAGCACAGACAGGGCAGGGTGCAAGTAGCCACCTGCATTTCCATCAAGGTGGGCTCAGAGGTTGGTGTCCTTGCTCCTATTGTTTTATATACTTCGCTACAATTTAGGAAGTTCCCATTGTCTTGGCTACAAGATGGGGAAAAAATGAAAGCACCAGAACAAACAGGCTAGGAGCAGTTGATCACCTGGGGAGTCTTTCTAAACACAGCCATATGTTCATGCTGAAGTAGAACAGATAGGTCCCAGGGACAGCATCAGGAGAGAAGTCCCACCTATGCACTTGCAGCAGGGGGCTGATTTGCTTAAGGCAGGGAGCTGGAGTGGCAAAGATACCACGTGGAACCCCGTGAAACAGTGTAGGT
TCACGCCTGTAACCTCAGCACTTTGGGCGGCCAAGGTGGGTGGATCACGAGGTCAGGAGATCGAGATCATCCCGGCTAACACAGTCTCTGTTAAAAAATACAAAAAATAAGCCGGGCTTGGTGGCGGGCGCCTGTAGTCCCAGCTACTCTGGAGGCTGAGGCAGGAGAATGGCGTGAACCCGGGAGGCGGAGCTTGCAGTGAGCTGAGATCGCGCCACTGCCCTCCAGCCTGGGCGACAGGGCGAGACTCCGTCTCAAAAAAAAAAAAAAAAAAAAAAAAAAGAAAGAAAAAG
TGCCATTTCTTTCATCTCTAGTGCACGTTCCTCAAACCTCCCTGCCCCATGCCTCAACATCTCCCAACCTAAAATTTAGTGCTCCCAACCAGGAACTCATTTTCCTCCGAAACTAATCCCCCGCTTTATATGAGTAAAATTAGGAGCCAATGAAAAATGAGAATGTAAGAAATGGCTCCCCCGTCAAATACCTTTCCATATTCCCCAACCCCCCGACCGGCTTTCGAGAACCACGTGGGGAGAACTATTTCCCACCCCCTACCCCGACGGGCGCTGTTCGAGGCTGGTCCCGGGAGCATGCGCAGTGACACCTCAACCCCCAGCCC
ACGCCCTGAGAAATAACTCTCGCTAGTGCTACGGAGGAGGGAGTCACCCTGTTTCACACAGAGAAGGAAACTGACCCTGAGAAAGGCGAAGTGGCTTCTGCAGGGTCATTCAGCCAGCAAGGCAGAGTAAGGATGGAAACCCATGCTGAATTGGGTGTAGCTGATTTTTTTGTTCATAATTCCACAGTATTAGGGAGGGAAAGCGGGGAAACAGGAGCTCACAGGAAAGAAAGGGGTATGGAGAGGGTGAGGGCAGGACAATTATGGGGCCAGAGGCGGGAGTCTGGATTCAAATCCAAACCCACAAGGACA
GCGGCGCACCCACAGCGGGCACAAGATCACACCAGTGCTCAGTGCCTACCAGGCCCTCAAGGTAAGGACCCCCCTTATCCAACCCTAGTGCTAACTCACACTCTTACCCTCTTGCACCTCCTCCCAACTGCTGGCTTCTGCAGAGCTGGGCTTGATGCCCACCTCTTTCTTCCCCCTCAGGACAAGCTGACAAAGAGCCTGACATACATCCTGGGAAACCAGGACACGGTACAGACCCAGATCTGTGAGCTGGAGGAGGCCGTGAGGCACACCGAGGTGAGGGAGGGCACAGAGGTAGGCCCTGGGCCCTGCCTGGGAGTAGGGGCAGGAAGGGGGTGTGGGTGATCATGACCCAATCACCT
GCGGCACCACCTCAAAAGCCCTCCCGACACCCCAGTCCAACATCAGCCACCCCCTCCCATCTGTTAGGTCACTCTCCCCTCCTGGAATGTAAGTCCCAAGAGGACAGGGATGCTGGCAGTGCTGGCCACTGCTGCATCCCCAGCACCCAGCGCCCAGGACCCAGTAGGTACTCAGTGACATTTGTGGGGCACGTGATGAATCAAAGTGGCCTGGGACTGCAGGTGGGAGCAGCGCCCCCTCGGCAGCATGGGGGGTTGTAATAATAATGTCACCTGTGTTTACAGCCTGCTTCACAACCTGCAGAACTTAAGCACCCACCATCCCTGAAAGAGAAAGATAAACACAAATCCAGACGTTTAGCCAGAAAATGAAGGGAAGACGGAAAGGTTTAAAAATGAGCGAGAGCATATGTTTCTTCCTGGCTTCAAGATAAAAGAGGATACCCAGAGGAGAAAAGCACTCAAAAAACATGATGCTTTATTCAAAAATTAGCCCACAGCAGAGTGTCAGGGAATCTGTAGTAACGAAGACTCTGGGATAAATTCTTTTAAATTAAGAAGCAGAAGG
GGGAGAGGACGTTGGAACGTGGGCGGGGGAGTTGGACACGTTCTGTGTGGGCCGTTATGTACTTAAGAGGCAGATCGGGCGTGGCACGGTGGCTCACGCCCGTAATCCCAACACTTTGGAAGGCCGAGGCGAGTGGATCACAAGGTCAGGGGTTCAAGACCAGCCTGGCCAAGATGGTGAAACCTCGTCTCTACTAAAAACTACAAAAATTAGCCGAGCGTGGTGGCGGGCGCTGTAACCCCAGCTACTCAGGAGGCTGAGGCAGGAGAATCGCTTGAACCCGGGAGGCGGAGGTTGCAGTGAGCCGAGATCGCGCCATTGCACTCCAGCCTGGGCGACAGAGCAAGACTCCGTCTCAAAACAAAAAAGGGGGGGGCAGAGAGTAGGTGGGGTGACAGAATGGGATTTACGGACACAGAACTATCCTTTGGGGAGCAGAGTGGTATTGGGGACAGGTAGGCACGTAGCGGGGG
TAGGAGAAATTGGGAAGTTTAGGGATATTTTGGCCTCTGGCTGCATGACTCCTGAGCAGTTAACTTCTGATCTTGTGGCTCACTTGTTAGTTGTACAAAGGCAGTCTGGTCCCCAGGCAAGAAGGAGGTTTGTTTCGGGAATGGGCTGTTATCATCTTTGTTTCAAAGTTAAACTATAAACTAACTTCCTCCCAAAGTTACCTATGCCCAGGAATGAACAAGGGCAGCTTGGAGGTGAGAAGCAAGATGGAGTCGGTTAGGTCAGATCTCTTTCACTGTCACAATTTCTCATTGTCACAATTTTTGCAAGAGTGATTTCAATCAGAGCAGTGCCCCAAACATTTTTTTGTTAATAATTTGAAGGATGTTTATTTTAGAAAACAAAAAGGACATCAAGGTAGCCATCACGCAAAACTCCGAAGTGTCTTAGACTTCCTTACTCTTACTGTACAGCATTATGTTGGGTTTGAATTAATTAGGGGGCATGGGGCATCCT
ACTCTAACCCTCCCACCATCTGGGCTATCTCCCACGGGAATGTAGGACCCAGCTCCTCTGCCTCCTGTGTCCTGGCCAATCTGTGGTTTTCCCTCCAGCCAGTAAAGAATCTATGCCTGTGTCATCTGCTCCAGCTACCTCTCCCACATCCATCGGCCCATCCCACCACCAGACCTCCGGGAGAGCCCAGGCTTCTTGGTCCCCACCCCCGCCCTGTCCTTGGGCAGCCAGGAGCCCAGGGGGACGAAGCCCAGGGACCTACAGTACGCCCACCTTCAGGCTGCTCTCCCAGACCCTAGGGTGCC
TGGTCTCAAACTCCTGGGCTCAAGCAATTCACCCACCTCAGCCTCCCAAAGTGCTGGGATTACAGGCATGAGCCACCGAGCCCAGCCGGATTTATTTTTATATCCTGAAGTTCATCTGAGAGTGATGATAATCCGGCTCTAGCCAAATGCTGATTTTATAATTCAACCATTTGGCCGTGTGCAGTGGCTTACACCTATAATTCCCAGCATTTTGGGAGGCTGAATCGGGAGGATCGCTTGAGCCCCAGAAGTTTGAGGCTGCAGTCACAATCACATCACTGCCCTCCAGCCTAGGTGACAGAGAAAGGCAAGACCATGTATCAAAAATCTCAAAAAAAGGCTGAAGCAGGTGGATCACTTGAGGTCATCAGTTCGAGACCAGCCTGGCCAACATGGTGAAACCCCGTCTCTACTAAAAATACAAAAAAAATTAGCTGGGCATGGTGGTGCATGCCTGTAATCCCGGCTACTCGGGAGGCTGAGGCAAGAGAATTGCCTGAACCCAAGAGGCGGAGATTGCAGTGAGTCGAGATCACGCCACTTCACTCCAGCCTGGGCGACAGAGCGAGACTCCATCTCAAAAAAGAAAAAAAAATAAATTCAACCATTAAGTATTTGGTATTTGTTTGGGGTTTTGGTTTTATTTTGAGACAGAGTCTCGCTCTGTCGCCCAGGCTGGAGTGCAGTGACATGATCTCGTCTCACTGTAATCTCCGCCTCCCGGGTTCAAGCGATTCTTGTGCCTCAGCCTCCCGAGTAGCTGGGACTACAGACGCATGCCACCACACCTGGCTAATTTTTGTATTTTTAGTAGAGATGGGGCTTCGCCATGTTGGCCAGGCTGGTCTTGAACTCCTGGCCTCAAGTGATCCTCCCGCCTCAGCCTCCCAAAGTTCTGGGATTACAGGTGTGAGCCACAGCACCCAGCCAAGTATTTGGTGTTTGGTAAACTCCAGCTCTAGGTGACGGGGGAGCCTCTTTGCCCTTGCATCCCCTACCCA
CCAGGCGTTTAAGGGTAGATGCGGCCAAGGGAGTGCGGGGCCTGTGGGTAGAGAAGGGGACCCCACGGGGACTTCATTTTTCTCCCAGGCTCCACCCACGTCCTCTGCTCTCCGACTGTTCCCAAGTTCTTCCCTCCACCTCGAGGCCTGCCTCACTCGCCCCTTCTCCATTTCGTAACCATCTGTGTTCCACCTTCTTCCCCCAAATCTCCTCCTTCCACACCTGCTGCCAGTCTCCTCTCAAGCAAGCCTCCTGAACCACTGGCCCCAACCAACCCACTGGTGGGGTGGGAGGAGCACCACTCACTTCTGCAGGGAGCAAGGGTCCAGAGCAGATATGGACCCCTC
AGAGGGGAAGAAAGAGACTGGGGGAAAGTGATGGACGCTCACCTGATGGCATGTGGCAAGATGGCAGGGCAGGGCCTGAGGTAGCGAGGAGACCAGAATGTGCAAAGGGCATCTGTCATGCACAATGTCTCCTTCAGGAGGTATTTAGGAGGGCGATCCTGGAAGGACTGCAGAGGGTCTCCTGGGAGATGATTGAGGGATGGAACCCTGGGCATGTTTTCTGGTGGCGATGCCAGGGCGGGAGCTTGCAGGACAGCAGCTATGTGATGATGCAGAGACAAGAGGAGGTGTGAGGCATG
GACAAAAGAGCCTAATGTCCATTAGATATGCTGTGTGGCGCCAGGCCAGCGTGTAACCTCTCTGTGCTTGATTCGTTATCTGTAAAATGGGAATCATTATAATATCTGCCTCATGTAGCTATTGTGAGAATTAAATATGTTAGTACCTGTGAGGTCCTTAGAACTATGCCTGCGGCTGGGCACAGTGGCTCACGCCTGTAATCCCAGCACTATGGGAGGCCAAGGTGGGCAGATTGCCTGAGGTAGGCGTTTGAGACCAGCCTGGCCAACATGGTGAAACCCTGTCTCTATTAAAAATACAAAAATCAGCCAGACATGGTGGCGGGTGCCTGTAATCCCAGCTACTCGGGAGGAT
GCAATGGGAACTGGACCTCATTTTGAAAAAGTGGGAGTGAGGCTTTGGGGTGTTCCATACACCGGGGTTCTAACATAATCCTATTCCCTATTCTCTCTCCTCCTCAGCCAAACTTTCTGAGGATGTTGTTTATGCTAACTGCTTATATCCATTCACTCTTTTTTTGGTAGAGACGGGGTTTCATGATGTTGCCCAGGCTGGTCTCAAACGCCTAGGCTCAAGCAATCCTCCTGTCTTGGCCTCCCAAAGTGCTGGGATTACAGGCATGAAACCAGCCTCCATTCACTCTTGA
AGGGTGGCCCTAAGTGGCAATCTCACTTGTGCCACGGGCAGGAAGTTGGAGAACCCTCAGGGAGATGTGGTCTTGGTGTAAAGGGGAGATGTCTGCTCATCTCAGGGGGCTGAGGGTTGAGGAACGGCAGGTCCCGGCAGGAGTAAAGATGAATAACCCACAGGAGAACTTTGGAACTTCCACCCCAGAACAGAAGGGGGCAGCCCCTGGTGTCAGCCCTGGACACCCCATGGAGGGGTGACGGGATGTGAGTCCTCCTCATGTCGGCTTTGGGATCTCAGGGAGGTGAGGACCTAGTTCTCAGTGGGTTACTCAGGCCAACACAGGGA
AAATTAACTACCCTGGAAGGCTGTACGCTATATATATAAATGTGAAAGGAGCAGACTAAAGCAACGTTTGTGGAGAACGTGCAATTTAAAAAATTCATGTACAGACTGGGCAAGGTGGCTCACGCCTATAATCCCAGTGCTGTGGGAGGCTGAGGTAGGAGGATGGCTTGAGCCCAGGAGTTCGAGATCAGCCTGGGCAGCATAGGGAGACTGCATCTACAAAAAATGGAAATAAAAAAATTAGCCAGGTGTGGTGGCACACACTTGCAGTCCCAGCTACTCAGGAGACAGGTGAGAGGATT
TGAAAAGTGAGAGGTCTCTGGTGTCTCTTCCTCTTCTTATAAAGACAACGGTTTATTGCATTAGGGTCTCACACTTTGACCACATTTAACCTCAATTACATCATTAAAATTCCAGTATAGATCCATTGGATTTAAGGTTTCAGTAAGTTAATTTCAAATAGGGCACAATTCGATTGATGAAACAAATCAAGAGATGGTGAGAATCCATATATGGCAAAATGAGTCATGCAGGAACTTGTAGGAAAGTTTCTAGTAATTGGTGAAACCTCAACAGTAAACAGAAAAATTGTCTTCCTCCTTTCTTCCCTGCCACAAGGATGTGAGGAAGCAGAAC
ACCGCACATCTCTGAACCTGTTTTCCCATCTATAAAGTGAAGCTAATAGTAGCAATTACCTCATGGGATTGTTGTGCAATTAGTGGGAAGAGGCATGTAAAGTACTGACATACTGTCTAGTACACAGAAAGTGCTTAATAAATGTTGGTGATTATTATCCAGGACTCAGCTTAATCATCCCTTCCTCAGGCAGGCCTGCCACACAACCGCAGACCGGGTTAGGTGCCGGGTTTTCTGCTCCCCAGCGTTTGGAGGCACTCATCACACATTAATTACTTTATCCATGAAGATGAAAGCTGTCTTTGG
TCTCGCTCACCCCTCCCAGAAAGATGTTTTCCTAGGGGATGTCCAGCCTAACACGGCAGGGAAGGAAGTGGTGGTCACCTGGGAAAGGGGCCAACCTGAGAGGTTGGGGGTCCTGATGAGGCTGCTATTCTCTTGAGGACATGAAATGAGAGGCGGTGAAGTCAGTCAGTGAGTCAAAAGCTGAGATCTAGGAACCAGACACAATGTGGGAGAAGCTGCGGTGAAATCAATCAGTGAGAGAGGAAGGGGAGGCCCGGTTTCCATGACAACGGTAGTGTTTGTGGCAAGCTGGGGACTCCTGGGTCC
AAAGGGTCAATATTGTGCCTGGTCATCCTTGTCTGAGGTCCCTCTGAGCTCTAACCAGACTTTCCTTCCCCACAGTCCCACATGTGTAAAAGGGACTAGGAGAGGTGACCAGTACCTTTGGGGCTCAGATCGAGAAGTGCTAGGGACATGTGGGCCATGAGCTTAGTTGTCAGGCTCCTCAGAGGGAGGGAAGCTTGGCCAAAGGGAAGTGAGTAGAGTCCAGGGAGAAGGCTAAGTAAGGCCCTGTGTGGGAAGGGGCAGGAGACAAAGGTACCCCTGTCTCTTTGGGAAAGAATGGGAGGAGAGAGAGGGAAAAGCATTCATATCACG
TCAAGGGAAATGATAGAATCCGAAACAAGAGCACCTGAGCCCAGAGAAGCCAGAATGGTGTTGGAACGCAGAGAGGATGAGAGCCGGAGTGAGGACCAGGCTGGAGGTACTGGGGTAACTCCCACCCTTGGGGACACACACGGTGACCTGGGGGCTGGTTTCTGCGGGAAACGTGGCTCTAAAGGCGTGCCAGCATGCCCAGCCCCTTGCACCGCAACAGTCTAAATTTACCCATGTCTTGGTTTTCTCTCCGACAGTAGGTGCTGCTCCCACTGCTGACTCATCTATTTCATGACAAGAAGTCTAAGGACTTAGTGACACAGCTC
AGAAACATTTCTTAATGAAATGGACAGCCGTATAGTGAATAGGGGATGAAGAGCAAGAATTTCTGTCACTCCAGTCCTCAGCTTTTTTTTTTTTTTTTTTTTTTTTTTAATTTCAGTAGTTTTTTGGGGAACAGGTGGTGTTTGGTTACATGGATAAGTTCTTTAGCGGTGATTTCCGAGATTTTGGTGCACCCATCACCCGAGCAGTGTACACTATACCCAGTATGTAGTCTTTTATCCCTCACCCCCCTCCCACCCTTTCCCCACAGTTGGCAAAGT
CAGCCCACTCTACTGTGTGCCACCAGTGTGGGGGATCAGTCCCTCCTCAGGAAGCTCCCAGCCTGGGGTGAGAGCAGGGAGGCTGGTGGGAGACCCTCCCAATAGGGCTGGGTCGCTGGGGGAGGTGCAGGAGCAAGAGGACTGCTGAGCAGCCCCATGGTGTCTGGGATGGGCCTGGGAAACTCAGCCTTTAGTTATCAAGGAGTATTGCACAGCGTTTCTCGAGAGTATACAAAAGCTGCTTTGAGGGCAGGGCTTGAGTTTTGATCATTTCAATCAGCCT
ACCACACAAAGAAACCTGAGAGAGTTTGCAAGCTTTTGCTGGCACCTCCCACACAAACACTTCTTGGATTGTTGTTTTAAGTAGGGCCGGTGTGGAATCCCTTATTCCTGCCTTGTTCTGAGGTGGGCTCAAGAAGGCACCGTGCCTGGTCCCGCCACCTGTCTCGGCCCGCCTGGTTGGGGGAGGGAGGCGCTGTTTCCAGGGCAGTCATTATCCTTAGCTCACCCCAGGAGGTAGTATCTAGATTCTCATTTTGAAGGGGAGTGGACCGAGAAAGTCGGAAAAATTAAGCAGTT
GCTATGCCCAGTATGAGGGGAAGGGGTGAGGGAGTGTCACCTCAAGGCACCCCCCGTCCAGAGAAAGGGGTGGAAGTATAAATCCCAGTGGGGTGCCCTGTGCTCTAATTAGGGGAGAAAATGCAGCAAGGAGTCCAAAGGCAGGGGTAGTTTCCTAAGGAATCATATTTGAGGTGCGCCTTGCAGGCGGAGTTCTGTTTTAACAGAAGCAGCATGTGGGTAACAGCCTGAACAAGTACAGAGCCTGGAAAATGACTCTTTCAACCCGGAGGGAGGAACAGGCTGCGTTGGGGAGGGGTCTTCTCAGTTCCCCGCTGGAGATGGGCCTGCCTTCTTCTGTCAGAAGGGTTTGGTGGCTGGAGGAGAGCGAGGTGTTGGGGGGTGTGGGGTTGTGTGTGGCGTGTGTCTGAATTGCAAAGAGGAGTGAAGGCT
CTCACCTTCCGGCTCAGCGGGGGTCCCCCACCCACTGGCACTGTCCCCCTGGCCCCAGCAGAGACTGCAGCAAAAGTAAAAATCGGCGTGCAAAGGAAGTTTATTTATCTGTTTAATTAAGAGGCGTTTGCCAGCCACATTCGGGTCCATCCGTCTCACTTACAACCATGTCCCAGCAAAATTAAACATAATAAATACAGGGAGACTGAAAGCGAAGGGCACACTTGAGATATATGGGCAGAGCCAGGAGTTGCACAGGGTTGCAGTTATAAGCACATCTCTCTCTTGCAAGTTCCTCTCCCCT
TTCTAAATTTAGTTCTTAATCCATGTGACAAATATAATAAAAGAGACTGCTGAGTGCCAAGGGAGCAAGAGAAACCTGCATTTTGGTCTTTCCTTTGTAAAATACCTCCTCAAGAACAAACAGTATTACATCACAATGTTAATTAGATTGCCGGGGCTCTGGAGAGCACATTATTAGAGGAATTTATTAATATAAATCTCACGATAATAAAGGGACACTGAATATCTTGCTTTGAGAGGTTTCTTGTTTGATTTCCTGGGGGATTTCTTTTG
TGCTGTGGGTAATGAGTGGGGCCTGGAGTAGGATGCAGGCCTGACCTCTCCACTGCTCCGTTAATCCTCTCTGTCCCACTCTGCTGCACCCAATACCTCCAGGACTTCTCAGGGCTGACTCCTGTGCCTGGAGCGCCCCACTCCCCAGTGCCCCACTGCCCAGCGAGCTCCTTGAGGGCAGAGCCCTGACTGTGCTCATCTCCAGTACAGACGGATGCTCCATGAATGTGGGAGGGAGGAAGGGAGGGAGGAAAGGAGAGAGGAAGGGAAAGAAGGAGGGGGTGAGAGAGTGAGAGAGGATTTC
TTAAGAGTGGGCATGGAGGCCCTGCTCTCTGTACAGGAGGCCTCTCGCTGCCCTCCAGGCTTCTTCCCTTCTTCAGGCTGGCCCAGGTCCCAGGCCTGGTCAACTCGGTCACAGCCAGTCCAGAGGCCAGTTGCCTGCCTTCCCGGACCCCTCCCCGGGTTGGCTCTCCCTGGAGACCTCTCCATCATTCCCGAAAAGTGGATGGAGAGAGTGATGGCTCCACTGAAGAGACAGACGAGTCGGAGACTTGAGGAGTCCAAAGGGTCCTGCCCACAGCGCCCTGTACCTGCTCCCACCCAGCCCTTGGTGTGCCCACCCAGCCTCCTC
TGGTATATATATATACACACACATTATGGTGTATATATATAGTATATACACACATATCTAATGTATATATACACAATATATAACATATATATACACACACATATATGTGTATATGTATATATATAATGTACACACATATATATAATATATATTTACACTACAAACTAAAGTTAATGGTGATACTGAAAAACTATGCATTTGCAGACATTCATATTATTTATTAAAACAAATCTTAGAATTAGTAAAATATGCCTATAGAGATATTATCAAGACATAAATAAAGACAAATAGCTAAGTCAACCTTAAAGAGAGACTATAAAATGAAAATGGG
GTTTGAGGAGGGCCACCAGAAGAAAAAAGAGGAGAGGTCGGCAAACGTTCCGGTGAGGGCTGGGCCGGGAAGACCAGAGCGTGAGTTGATGTAGAGTATTCCTGGCGGTGCCTCTCCTTACTGCAAATATGGCACTCCCACCCCCACCCGCCTGCCTCCGCTTCTTATGCCCATCCCACCATCCCGCCTTCCTGTTGTCATTTCTTTGAGGCCTGGCACAACCTCGCGCCACCCCTGACCCTGGCTGTCCCAGTTCGCAAGTCCCCAACAGCCCTCCC
GCGCTGCGGGGGGCTCCCGGATCCCGGAGTGCGCAGTTTCGGCTTCCCCAGGCCCCAACAGGCAGCCTATGGGACCTACTGCTACGCCGAGAATTAGGCGCCCACCGTGTCCCCTCCAGCGCGCGCGAAGAAGCTTGGGAGTCGTGGCGGGGGTCTCTCGCCACCCCTTTCCGGAGAGCCTCCCCTCCCTCCAGACCCGGAGCGGCCTCTCCAGACCTGCCTTCCCAGCCGGGGGCTGCGGGCCTCGGACCCCGGCTGGCCCGGCGGCGGGGAGGGGAGGCGGGGGCGCCTCCGGCGGCGAGATGCAGAGGTGACCCTCGGACCCGCTGCCGTTCGCGAACCCTAGCAGAGGACTCAGCCACCGCCGGGGGGAGGGTGAGGCGGCCGGGGGCATTAACTGACCTCTGAGTACAGCAATAAAATAACC
CCTCCCTGAAGCGTTTGCGGGGACTACTGTTAAAGATAGGAAAGTCATATTGTTGCTAGAATTGACAGGAAATTAACCTTGCGTAAGGCGGAGGCAAATACCAAACACCAGGGCCACCAAGGCAAATGGGGAACTGGACAAGTAACATTCTTAACCTGTGGCTAAAGGAAACATACTAGCAATTCAAGAGACAAATTCTAATGTTATTAATTCACTTTTCACATATATATTGGTGTGTATATACATAGGTTTCTAACTATACTACAAAAAAGCCTGAGCTAGATAATACTAATGAATGGGGCAAAGGGCACGAACACGCTAATGGTGCGTGATATATGTTGTAAAATTGATTTCCAAGGGGGTTCTTGCTATAATTGCTAAAGAAAATTCATCCCATGGAACATTATATAAGGGACAGAGAATGATA
GGAACACATTTAGACCCCTAGCATTCCACTCTTGCTCCCCTCAAATTCATGTCTATGTCACAAGCAAAATACATTAATTCCATCCCAATAGCCCCCAAACTCTTAAAACATTCCAGCACCAACTCCAAAATCTCCAGTTCAGAGTTTCATCTAAATCAGATATAGGTGAGACTGAAAGTATGACTCATTCTGAGGTAAACTGCTCTCTAGCAGTGAAACAAACATGTTCTGTGCTTCCAAAATACAATGGTGGGATGGGCATAGGATAGATATTTCCATTTTAAAAGGGAGAAATAGGAAAGAAGAAAACA
GCCTTTCATAGATGAGGAAACTGATGCCCAGAAAGGTTGTGTGTCTTTCCCAAGATAACACAGCAAACAAGAAGGGCAGCCAGAAGCTGAACTTAGTCCATCTAACTCCAAGATGGTGCCACTGGCCAACGTGCTATCCTAGGAAGCTTAGACTCCATCCTATTTAAGAGTCCTTTGTAATCAAGAAAGTGCACAATTTGGGAGGTGCGAGCTTGTGGCTGGCGATTGGAGTCTGGTGAAGGAGGCATAAACAGACTCATCCACCA
ATCTGGAGCAGGGAGGGGCAGAGAAGCCTGGGGAGGGGACAGAAAACCTGGGGGCTGGCTGCCCCCCCAACCCCTGGTCACCGGGCTGTCATCGGGGCAGAGAGGAGCACTAAGGACCTGCGATGGGGTGGGCACAGGTCTTGGGACACCTGTGCCTGCATGCCGGCCTCACAGGCTGGCTGAGGGCGGGAGGGGTGGGAGTGTGCCAGGCCCCCTCCAGCCCTGGGGCATAGTCCATGGGGGCCTTGTTCTCCCTCTGTCTCACGACATCCTCCACACCACTCCACACCCCTCTCCAGGAAAGACCCTGAACCCCAACTCCCAGGAGTCCCTTGAACCCTCATAACCTCAACAGACACACCTGGGAATGCTCCTCAGAGGAGCAGCTCGGGCACCCCAAGCTGAGGCCCGTGCCCACCTGGGCTGCGCCCAGACTCCGGTCTTGAACCTCTGGGCTCTCCTGCTCTTGGACAGCTCAGTGCATTCATTCAGCAGTGGGCCCTGCTGAGCGTCCCCCAAGCGCAGGGCCCTGAGGAACAGCTGTGACCCAGTGGACTAAGACCCCTGCCCTCCAGGGCCTGGGTGTGCAGCTGGGTGGGGGC
CCACATCCTCAGGACCAGCTTTCTCTTTCTGGCAGGGTCTCACACCTCACACCTGCCCAGGGGTGTTCTCTCTCCCCGTCATGACCCCCCCGGCCCCTCACCCCCCTGTGCACACGCAAGCAGGGCACCCGAGGCCCAGGCCAGCACAGAAACTGGGCATAACTAGAGTCGGCTTCTCCTCCTGACATCCAGGTAGTCCACAGAAGGGGGTCTTGAGCCCGGCTTCTGCGCTCTCTGGCTCCGGGGCAGGCTGTGTTCGTCCTGCCCCAGGATGCACACTGCGGGCATTTGTGAGAGATTTCCTCTTAGTCCCCCAGAAACTGCCATGGAGCCTCTCAGCCCCTGAGAGTCACATTCAGTCCAGCGTTTCCGGTGGCCTTAATAAACAGAGAACTG
ACCAGGTCTGAAGGGTGGAAGCTACAGGCACCAATTTCAGCCCAAACGAGCCAGTCACAATACTTGTCTCTGTCCTGGAACGAACTGCCACCAGAGGGAGTGAGGACCCTGTTCCTGGGTGTTCAAACACAGACCAGATAACCACTCTTGGGGGATTCATTTTGAGATCTGTTCTAGAGGACTGGTGGCTTCTTGAATCCCAGGAACTCTAACAAGCTGGGAATGAACAGCAGTCCATCTTGATCCCTGGGTTCCCCTTCTGTCCTCTCTGGGGAGCTTCAGTTTCTGCCCTTAACTATTTCCAGAGACCCGCAAATGAATTCCAAGAACCTCCCTGGATTGTGGGATCTAACAGAACGGTTTGGAATCACAAGGAGG
GAACGGTAGGAGAGGGAGTGAATTGGGAAGGGATGTGTTACTCCGTCCAGGACAGCTGCGGGGAGGGGAGGTATATTTATCTCCTGAGCTGGTGGCAATAAAAATAACCAGGGGCCTGGGTAACCCAAGCTCCCCAGCCTCCTATGCTGGGTGGGGGCCATCAATGGGGACTGGAAGGGAAGAGTGAGGAGGAGGCAGAAGACGGGGCAGGAAAGGTCTTGCGTGCTGCCCTGCCCCCCAGCTGGGGCTACCGCATGCCAGGGACTGGGCTGGCTGGAGGGGGGCGCAGAGAGGGAAGGAGGAGGGGAGAGGGGAGCCAGGCAGGAACAATGCTGGCTCCCAGCCAGCAGCTGAGTTGAGTGGGAGACGACTAAAGAG
CAGTGGGGCGTTACATACCCTAATACATAGGGAAGGCATAGGTAGATTTCAGTTGGCCTTTTACAGACAAGGAAACCAAGGCTTGAGAAGATTCAAACCTTACTGCAGCCATGGCTCACACCTATATACCCTCAGTACTTTGGGAGACCAAGGCAGGTGGCTCGCTTGAGCCCAGGAGTTCCAGACAAGCCTGGGCAACATAGAGAAACCCCATCTCTACGAATATTTTTTAAATTAGCTGGGTGTGGTGGCACGTGTCTGTGGTCCCAGCTACTCGGGAGGCTGAGGTG
CTGTTCACTCTCTTCCTCCTCTCCCCATTTACTAAAGCTACCCATCTCCCATCTCCTTCTTGCTCATGGTCCCTTCTGGAGGTCAGAGGTATGAATGCCAGGGAAAATCTACTTTTGTTCCTGCGGTTAATAGGGACACGTGGCTGGGCGCGGTGGCTCACGCCTGTAATCCCAGCACTTTGGGAGGCCGAGGCGGGCGGATCACAAGGTCAGGAGATCGAGACCATCTTGGCTAACACGGTGAAACCCCGTCTCTACTAAAAATACAAAAAATTAGCCGGGCGCGGTGGCGGGCGCCTGTAGTCCCAGCTACTCAGGAGGCTGAGGCAGGAGAATGGCGTGAACCTGGGAGGCGGAGCTTGCAGTGAGCCGAGATTATGCCACTGCAATCCGGCCTGGGCTAAAGAGAGGGACTCCGTCTCAAAAAAAAAAAAAAAAAAAAAAAAAAAATAGGGACACGTGATCCATTTGTGACAGACACAGTTTTCCATCAAAGATGAGGAGTCTAAGGAGAAGATTTACCTGTGTACCGACCTGATAAATCTCTAGAGAGTAGAACTCTCTTACTG
CAATATGGTGAAACCCCGTCTCCACTAAGAATACAAAAATCAGCTGGGCGTGGTGGTGGGTGCCGGTAATCCCAGCTACTCGGGAGGCTGAGGCAGAAGAATCGCTTGAACCCGGTGGGCGGAGCTTGCAGTGAGCTGAGATAGCGCCACTGCACTCCAGCCTGGGTGGAGCGCCACTGCACTCTAGCCTGAGACTCTGTCTCAAAAAAAAAAAAAAAAAATCTATAATCGTGTTTCCTTTTTTAAACAGGAAACTACTTTGCTTCGCACTTTTTCATGGGAGGAGAGAAATTCGACACCCCCCACCCTGAAGGTTACCTCTTTGGAGAGAACATGGATCTGAACTTCCTGGGCAGCCGCCC
AATGCAGCTGCTTTAAGCTGAGAGAAATAACGTATCAGCTTCCCACCTCCGGCCTCAGCAGACACCTCCGAGGCGTTCTGCTGCGGCCCCTCAGCGTCTGCCGGAGCTGAGGCGGATCCTCGGGGAGAAGGCTGACGCTGGGGGCCCCTAACAGGGGAGGGGGCAGAGGGGGGGGCGTCAGAGAGTAGGAAGCGGGTGGAGAAGAGGGGCAAGGCGGGGCCGGGCGGGGGCCGCTGGCTCCGCCCTTTCCTGGCGGCTGGGTCTTTAACACCGCCCAGCGCACATGTCGGGGGAGGCCTGGCAGCTGCAGCTGGGAGCGCACAGACGGCTGCCCCGCCTGAGCGAGGCGGGCGCCGCCGCGATGCTGCGAGGCGGACGGCGCGGGCAGCTTGGCTGGCACAGCTGGGCTGCGGGGCCGGGCAGCCTGCTGGCTTGGCTGATACTGGCATCTGCGGGC
AAGTCGAGACCAGCCTGGACAAGATGGTGAAACCCCATCTCTACTAAAAATACAAAAATTAGCCTGACGTGTGGGCGCGCGCCTGTAATCCCAGCTACTCAGGAGGCTGAGGCGGGAGAATCGCTTGAACCCGGGAGGCAGAGGTTGCAGTGAACTGAGATCGTGCGTGGGAGACAGAGCAAGACTCCGTCTCAAAACCAAACCAAATAGTGCTTCTGCCACTAATTAGTGTCCTAAGCCGCTCAGGACGTCGGTTTCGCCATATGTAAAAGGACATAATGATGAAACCAATCTCGAGTGAAGG
AAATAACTAGGGACAACTTAGATGTCTTTCAATAGAGGACCAATTAGATAAATGATAATAAACCTATACAATGGAACTACATGTAGTAATAAAAGGAAAGAGATAGATATACAGATAAGGAAGGATGCCCAAGGTATATTCTGATATGAAATAGCTACTTGAAGAATAGTATATTGTAAGTGTCACATACACGCATGAATATATCTACGTGTATATGTATACACATATAGTAAGCATATATAAACATAAAATATCTGGTATCTTGTATGTAAACAGTTTGATATGTGTCACTATTTTGGT
AAATCGCCCCCCACCACACAAACCCCACTCAGAGAGGACGATGTGGCTTAAAGCCAGCCCCGTCAACACCCCGTTTCCCCGTGGGACAGCTGCCTGGGTGGGCAGGGAAGCCTGGGAACAAGGCTGAGCCCCCAGAAGCGACAGAGCCAGAGGTTTCCCTCCCGACCCCTCTCCCCTCCACCCCTATCAAACCCGCAAGACTCACCGGAGGGTGCATGGCGTCTGGGCACGAGGCCTCCCGGGCTGCAGGCCGAGGGCTCTGAACTTCCCAGAATTTGGGGAGTTCTGATGATGGGGTCGCCACTGTTGAATTCTCCATGACGCACAGACAGGCGAGGCAGCCCTGGCCTGTGTGTGGGAAGCTAAAACAGAAATTTCTGAGTCAGGCTGG
GGGTGCTGAGGACGGGAGGTCTCTGTCCCCCAGCTCCTGGGTATAAAAGCCTCTGGGCCCACCTTGAGTAAATATTTACTGGGCACCACCTACATGCTGGGTACTGTTCTAGGTGCTAAGGATGCAGCAGTGAACAGGTCAGGGGGAAAAATTCCTGCCCTTCTGCATGGGAAGCCTGGGAAGAACAGTATTTTTATGGGAGCAGGGGAAATCATAGGCTTAGCTTGGGACATTTTCTCTTGATTTCTTTTTCTTTCTTTCTTTCTTTCTTTCTTTCTTTCTTTCTTTCTTTCTTTCTTTCTTTCCTTTCTTTCTTTCTTTTCTTTCTTCTTTCTTTCTTTCCTTTCTTTCTTTTCTTTCTTTCTTTTTCTTTCTTTCTTTCCTTTCTTTTCTTTCTTCTTTCTTTCTTTCTTTTCTTTCTTTCTTTCTTTCCTTTCTTTCTTTCTTTTCTTTCTTCTTTCTTTCTTCTTTTCTCTCCCTCCCTCTCTCTTTCTTTCTTTTTTTTTTTTTTGACACGGAATCTCACTCTGTTGCCCAGGCTAGAGTGCAGTGGCATGATCTCAGCTCCCTGCAACCTCTGCCTCTGGTTTAGTTAATTCTTTTGCCTCAGCCTCCCCAGTAGCTGGGATTACAGGCACACACCACCACAGCAGGCTAATTTTTGTATGTTTAG
CTCCCATATTCCGGCGGACGCCCTGTACCTTTTCCAGCGACCCACATTCTCCCTCCGGCTGCCCCAGGATTGCGCACTTGTCTCTGCGGAACAATAACATCGACGACCGCGGGGCGCAACTCCTGGGCCAGGCGCTGTCCACGCTGCACAGCTGCAACCGGACCCTCGTCTCGCTCAACCTGGGTTTCAACCACATCGGTGACGAGGGCGCAGGCTACATCGCGGACGTGAGTGCACGGCGGGGAGGGACCTGCTGGGAGCAGGGGCGGCTTGGGCGGCTCACGCGTCCCTGCCCGCCTCTTAGGGCCTCCGGCTGAACCGTTCCCTGCTCTGGCTGTCCCTGGCCCACAACCGCA
CATGTGCCACCATGCCCGGCTAATTTTTGTATTTTTAGGAGAGACGGGGTTTCACCATGTTGGCCAGGCTGGTCTCAAACTCCTGACCTCAGGTGATCCACCCGCCTTGGCCTCCCAAAGTGCTGGGATTACAGGTGTGAGCCACCGCACCTGGCCCTGCCTCACAGTTCTATCATGAAACAACATACATGAAGTGTATAGCAAGGGCCTAACACATTACAGGGACTTCATAAGTATGAGTTTCCTCTCCCACCCCGTCCTTATTTTTATCCTGTCAACAAATTAGGGCGAAAGCACCTCTG
TTAAGCCAACAAAGCCAAGCTCCTCTACTTCCTACCCACTCCTGGTCTTTCTCATTTTGTAGACAGGAAACTGAAGCCTAATTCAGATTTTTCATTGGTAGGATTGTGAAGCATACAGCGGGAGCCTCCCAGGTGCCATTCCCCACATCTCTGTCTTTCCGCTAACACTTTAGGGTAGTGGGGAGCTTAAGCTTACTAAGTTCCTACTGTGTACTGGCCAGAGTGGGCACTTTTATCTCCAGCCTCGCAATTGATGGGAAATAGGTGATTATACAACTAGGAGACAGGATCAGAGTGGGCTAGCGATGTGCTCACAGTCTCTCAGCTGAAACTGGAACCCAGGGGTCTTTGATTCTAAAGCT
TTTAGCAAGAGCTGGATTTAAGAAGGACTGTCCAGGAGTCCTTTTCTATTCTGGTGCCCCTTGGGGGAAGTTCCTCCACCCTGTCCATCTCATTTTCTTATCTGTCCAGCGAGTGGTAGGTTATCATGCCATCTCCAAGGCCCTTCTGGCTCTGGCATCTGGAGGTTCTAGGTCAGGAAGGAGCTGATGGTTTAAATTACCTCTCTGGTATGGGAATTTCCTTCCGCCTTGCCTGTGCTCACATCTGCTTCAGCCACACTGGCCTCCTGTTCCTGGAACACACCAGCATGTCCTACCGGAGAG
GTTCACCCACACCCGTGGGATCGGCCCCTCCAGTTTACCTGTGCCTTAGCCTCCACTGGGGCAGAAACCTGGACCTCAGGGCCCCTGAGCTACATTCCTTCCCATTCCTGCAGCCCCTTCCCCTCCTGGTGACCTGTGGGCTGCACCTGCCCCCTGCAGGTGATCCTGCTCTCCTCCTCCAAGATGCCTTCCTGCTTTATTATTTCGGTTTTCACATGGGCTGCTGTCACTCCCTGACAAAAGAAAATGCTTCTTAAGGGCCTCTGTACTGTAGCACTCACACCTGGCACTGACATTTCTGCTTCCACGTTCCCACTAGCCC
GGAGAGAGACTGGAGAGGTTAAGGGACATCTAAGGGGTATCAGGAACCCCAGGAAGCGAAGCCAGATATACCACAGGTAGGAGAAGCAGCCTAACAATATGGACGTTTCCTCATTGCTGCTGAGGGGCATCCTAGAAAACCAAGAGAATATTTCAAAGTACACTTAAAGAGATCAAATATTAAAAACTTTAGTTCCCAGCCCTTTACCCCCAGCAAAAATGCTAGACAGTGTTAACAAAGCTGTATGTTGTTAACAGGAGGAAAGACTAGTTAGTAAAATAGCTACAGCTGTGGCCAGTTCTTGTTCTTGGACACCTATGTTTATATCGGAAAACACTTTTTGATGCTGTTCTCTGAAA
GGATTCCGAATCTCTTGGGAGTCATCTCATCTTTGTCTGGCTTGGCCTGTCTCCTTTCCTCTGTATCTTTGACCCCATCTGGACTTGTTCCTCCCTTTCTCTGTCTGTCCCAGCCCATGGCAGCCCCTGGCCATGCCACCTTTTGCCTGGGGCCTGCCAGCCTTGGCCTCTCGCTGGGGCTCTTCAGGGATTTGCCCCCGGCTGGGGCGTGGGTCTGATGCCTTTCCTGCCACACGCCTCACGGGGTCACGCCTGTGGGCCTGCACGTGGGGATGTGTCCACACAAGTCTCTCGGTCCCCAGTGCTCCCACAGCTGTGGCAGAGGTTCCTCAGTGTGGGACATGCAGCATGTGGACACATGGGACCTCTGGCCACTGTGGCCCTTCCATTGTCAGCCTGGACCTGCC
AGATGAGGCCATTGAGGATCTGCTGGATGACAGAGCTTAGCGGTAGAAGCAGGAATGGAATCAACGTCCAGTTGGATTCCAAGTCCTGTCTCCAAGCATGCTGGGCTCCCAAAGGAAAAGCCTTTCTGTGCCCTCAGACTACACAGTCTTGTGGGGAAGTGGACAGTGGGGACCCCACGTGAGTTTTAGGCTGGGACAGCCCAGCAGTGAAGGAGGAGGCTGGGTGAGGAGTAACCAAGCCTTAGCTTTGGTGATTGATGGGAAGAATTGGGTTCTGAGGTGGAAATCAATTACAGTTAC
CGCACACAAAGCATTTTTGCAATATAGTCATTTCATACAAAAATTTACTTTAGACATTACTTAAAAATACAGTCATTTCTCATTATATGTGATGGTTACATTCTGTACAGTTGCCGTGTACTCTGAATTAGTGAATACTGAACTGCTACTCCTAGAGGAAACACACACACACACACACACACACACACACACACACACACACCCCACTCATATAATCTTAAATACCCAAAACAACACAGACTGGTAGATTCCATTTTCCTCTTTTTTAAAAA
GAGCTAAGCCTCAGAAGGGTGTCCACAGCCTGGACACACCCCAGGGAGGAGATTCAGGACAGGAAGACCCCTTCACCTTCACCACCACTCAGTTTGATAGACCCAGGAGAGTTCCAGTCCTTCTCTCCACCCCTCCCCAACTCCAGCAGGAAATAGGTGGGCCCAAGGGAGCAGCAGGACAAGCCAGAGAACAGTGAGAGGGTGAAGAGGGGCCCAGATTCAGTGACTCACCACCCTTGGGCCTCCCCTGGGGAAAGGGTGGGGAGCCTGGACACTTGGAATTCCTGCCTGTCCCTAGGGAGACACTTGGGTGTTAGGAGGCTGAACAGGAGGAGGAAGAGCT
AGGCCCTCAGCCCCATCCACCTAGTCCTGAGCCACCCCACCCTGGCCCCACCCTGGGCCCCACGGCTGGAAACAGCCTGCTCCAGTACTGGATGTGCACTCTGTGGCTCGGACGCCGCGGGGGCATGAAAAGGGGCTGTGTGTGCAGCACAGGGACTGTCTTCCTCCTCCGTCCTGGCAGTAGGTGGCTTCTCTGGCAGTGTGGCTGTGGCACATGTGGCCTACCCACAGCAACTGGACTCCTCTGCCTTCCCCGGCAAAGCCCCCGCTGCAGGAAGACCTTGGGGCAGGGGGCACACGAAGAGGCTGCTGAAA
CGCAGCAGCACTTGCTGCAGGGGCAGGTGTGTTTATTTAGATGTTCCCCTTCCCCAAGTGTCTGCAGGTGTGGTTCACATGGTATCTCTGCTACCCAGCGCACAGTGGGCGTTCGCTCCTTCCGAACAACTTGCTGAAAAAACGGAAGAGCAAACAAGACGGCTAGGGCAGCGCGCCCTTCCCGGTGGGGTAGGAAGGGAGGCAGAACAGGGTAGCAGCTGTGAGAAAGGATCTGAGCACAAGAGATTCAGGGTCATGTCCTGGCTCCTCAGGCTGAGGAACGTTAAGCAAATCACTCAACTTGTCTGGGGCTTGGCTCTTCCATCTGCAACCGGGGGCGGTGAGAGCACCCACGTCGCGGACAGCGGGGAGGGCTCCCAGGGCCCGACCTACCTCGGCGTCGCGGTTGAGGCGGTACACGTAGAGCTGCGAGGTCCCGGCCACTACCAGGTTGCGCTCGCTGTTGTTGAAGAAGTTGCAGTACATGGAGAACTCCAGACCGGTGGGCGGATGCGCCTGTTTGTACACGGCGTACATGGCGCCAACCCGGGCTGCGCAAGGCCGGGAGAGGAAGGGTGAGCGGGGTCGCCCACGCAGGAGCCCGGCCCCGCACCGCGCCCCTCCCCGGCCTCGCGCTGCCGCCTCGGCC
CCCAGCAGTGCCCGAAGCCAGCTCCATCCCGCACCACAGGCAACCTGCCCAACCCAGCCACCCACGTGGACTTGGCCTTGTCCAGGTCCCACGGGCGGCGCCAGTCACCCTGTGCGTCTCTGTGCCGGGCGAGGCGGGCTAGGTCGATCTGCTCCCGCTCCTGCTTCCACTGGGCATAGTCCCAGCCCGCCTCCGGGGGCTCCCCCACCGGCCGGCTCCAGGGCTCCCAAGAACCCTGTAGGGAGAAGACACTCAGAGTGAGGGGGAGAAGCAGGAAGAGGCTTGGGGTGGGGTTTGGAGACTCCAGGCGCTTCCTCTCTCAAGGTTTCCACATCTCCAGCTAAAAATTAGGCCTGTTCCAGCTCTCCCGTGGAAATGGTTTCCATCCACTTGTTAGCTGTGTGTTTTACATAAGTAATTTAACCTCTCTG
GTGAACACAGGGCAAGATTCTATGGTACACTCAGAGAAACAGAGGAACATCTCCCTGCTCTAGGGTGAAGAGGTCACAGAGAAAGGTAACTAACAAACATGTATTGGGTTCTATGCTAGGAGTTTTACATAAATGTCCTCATTTAATAATCTTTATAAGCCTACAAGATAGACAATAACAATGTCTGATGTTTAACACATGAAAAGACTGATCTCAAATGACATAAGTGGCACAGCTGGTATTTAAGCCCAGATGAGTCCACT
TGTTTTTTCATCCATAAAATGGGATTCACTAGATCACCTATCTTATAAGATTACTGTGGCAATTAAATGAGTCAGTATGTGCTAAGTGCTTAGAAGACTATCTAGCACATAATAAATGCTCAATAAGTCCTGAGGAGCAACTGGATTGACAGGAGAAGTTGGTGCTGGTTATTATTATTACTATAATTATTACCCTGGGTAAGTTTTTAATAGTTCCAGCAATGAAAAAATGAGAATAGCCTCCTTGCAGCAGTAATTCCCTCTTACTGGAACAGTTCAAAAAGTCGCTGATAACGACCA
ACAGATTTTTAACATTTTCTATTTATCTTCTTTCCCCATCTCCATATCTATAATCTCCTTAACAAAATCATAGGGCGGAGGTAAGTTGTGAGCCGGGCTCTAGAGTCAGAGAATGCTGCCTGTGGCCCTGGCCCAGGGCCCTGATGCTCTTTTGTGCCGCAACAGCTCCCTCCCTGACCTCGACATAGGAAGCAGGGAAGCATTTTTAGGGCTGGGAGGAGTGTGGGAGACCTTCGGGCTGGAAGGTCTCCTGGAGGCTCCAAGACCCCCCACCGCCGTCTCTCACGGAACAAGTACTTGTCAAGATTTCTACTGT
ATAATTTGTTACAGACTCTTACAATCTTTGATATTGGTAATTTTAAATTCTTTCTTACGATTAAATTACTTTAACCCCCACAAAAAGCCATATTCAGGGAGTTAGAAATCGCTAAATGACCTGCAGAGGCCTACCCTTAAGATCTAAGGGTAGCTCTCTGCCAGCTCATTGAGTTGGTGGTGAGGAGGTCAGTGAGTTAGAATTCAGCAAGAACACAGACTAACTGTGTGATTTTTTCTTTTTTTCAAAATTCTCCGACCCTGAAGGAGTTAGATAACAATTAAATGAAATCACCTGTTTCAG
TGTTGTTTGCCTGGAGGTCCTATTTGTTGGCCTTATCGAGCTGGCAGCCCCTACCCAGAGCCCCTCTCCTATTCCTGGACACCTGGCACCTCCGTAGCTCGCATTTCAGAGGCAGCCTGTCTTTGTTTTCCCTCTCTTAGTGGAAAGGGCACCGGCTTGGCAAATCATCAAGTCATACGGATCTGGGTTCAATCCCATCCCTGTCCCTTTGTAGCGGCAGGACCTTGGAGAACTGACTTCACCTGTCCAGGATTCAATCTCCCCCTCTACAGAATAGGCTAATGCCACCCACCTCACAAACTCCTTGTAGGGATTAAGTGCACTTGTAACATGGTAGGTAGTTAATAAGCTGTAGTTGCATCTGAATCCTCAAAGCACTTTTTCCTCTAATCTGCCCTCCCCTTCTCTCTCCATCTGTAGGCCCGGGAGGTATCTAACAAGATTGTTGGCTATCT
GGTGCGAGTGCCACAGGATGGGAGGGACTCACAGCCACAGTGGATCCTGACCACCCCACCCCTCACCGAGCTCACTGCTTGGGCACCTCCTTGCTGGGTCTGGGTGGGGAGTGTGAGACCAGTGAAGGTGAGAGGATGTCTGGGGACCTGTTCCAGGTGAGGGGACTTTCAGCCCCTATGGAGGCAGCAGGAGAGTGAAGCATGTAGAGGAGTCCTGGTCAGGGCCATGTGCCATAGGAGCAGAAGCTGGGACTGGACAGAAAAAAGCCACCCCCACTGCCCACCTTGTCACACTGCCCCATCTCCCCCAAGCAGGGCT
GCAACAATCACGATCATCCTGGAGTGACTGAAGCTCGTCCACTTGGGACAGGTGACCATGTGGGGGACTCTGGAGCAGCAAAGCAGTCAGGGTGAGGGGTCAGAGGCACCAAACTTCCTCTTAGAAAAACACGAGGGAACCGACGAACCCATGTCCAGGGAATGCTGAGGACGCTCTTGACTGTAGGGGGACCGAGCACAAAGCCCCCGTCGCCGCCCGGCGGACCCGAGCTCCTGGACTCAGCCTTGACCGACACTGACTCTGTTCCCACAGCGGCCGCTTTGTTCGTCTCCTTTGTGGACACTTAGCTCAGCGCCTGTGCTGCTCGGCTGTGACCTGACCTTCGAGGGTCACCTCCTGAATTCAATCGCTGTGACCTGTGCTGCGGACCCCGTCAGGAAGCTCCTGGTCTCCTCCAGTCCCTCCCCCGCCTCATTCGCACAAAAGGCCTCATTGTTCTGCAGGGTCTGATTCAGACCTGCCCTGGTTTCAGTTTCGGCAAACACCCAGCACTGGCTTTGGGTCAGGGGTCACTCTGGAGTGAACGGGGCGCCCTGAGCAACCCCACATCGCTGTGTGATCCCGGCTCATCCACAGGAAGCCCCGGCCCAGGGACCCAAATGGGTCCCAGAAGTGGACCAGATGCAGCGCCGACGGTGATGTGGGGACGCCGGCATCTCCAACAGTGGGAAAGAGGAAACTTTCTACTTTTCATTAAGCCCCGTCCTCTTCTCCCCCAGGGTTACGGGGACACAATGTCTTCACTGGCCATGTTGGAACGTTCTGGGGTGTGAAGGGAACGTCCCCAAGAGCAGTGACTTGACCTTCGCTTTGGCTGAGATTTGAAATTCTCTTCTTACCGATCTTTAAATCTGTACACGCAGGAGTCTGTTTTATATCCAGCCGTCCCTGTGACCTCGGGCGAGTTCCTTACC
CCCAGGCTGGAGTGCATTGGTGCCATCATAGCTCACTGCAGCCTTGAACTCCTGTGCTCAAGCAATTCTCCTGCCTCAGCCTCCCATGTATCTGGGATTACAGGTGCCTGCCATCACACCTGGCTAATTTTTTTTTTTAATTTTTAATTTTTATTTTTGTAGAGATGGAGTCTGGCTGTTTCCCAGGCAAAATGTAATGTAAGCTGGATTCCTTATTATATTCATTATTCTTATATTTATTTTTTCTTTGTATTTCAAAAGAA
TTCCCACTCCATTAAAGCCTTCACTTAGCAGCCTATACATGTATTCGGTGAATATGAATGTTCCCAATGAAAATATTTGCCTAATAAATGAATCGACTAAATCAAAACATTAAAACTGTGTGGTTGAAAAGTTATGAAAACATCCATATTTAATTATTAAATTATATTTTAACTACATCAATCAAATCATTACTTAAACACATCATTTGCTGAAATTTTGCACACTTATTCTAGAATACTTTTATAAACAGAAAAAAATAAAG
ACAACCCAAGATGTTGCTGACAGACTGTCCTCTGTGGAAGAGGTTATAAAAGCATCTATGATTTCAGAAGGGGCAATAACTCCAATAACTAACACAGTCTCCAGGGGTGACTCTCAAGCCGTGAAAGTCAGGACAGCGGCAGGAAGCCCCACACCGCCAGCAGGGATCCTTGGCTGCCAGTGGAAGCTGGGCTTGGCTTTGTGTGGGTTCTGCGCTCCTTCGCCCAGTTTCAAAACCTCCCGCACCTGTGTCTTTCTCCATGCAAATGAGCCCAACAGGAAAAACAGGCGCCTGTGGAGGTTTCACAACAACCTAGAAGCTGTCCCATGCCAGATCTCTGTCGGTGAGAAAATGTGTGTGGATGCTGACTTCTAGAAGACTCCAAAGCGCTTGTCTTCCC
TTGCGCTCCTCACACATAGTGGAGGCCTCCATCCGCGCCAAGCTCATCCGCTCGCGCCAGACGCTGGAGGGCGAGTTCATCCCGCTGCACCAGACCGACCTCAGCGTGGGCTTCGACACGGGAGACGACCGCCTCTTCCTCGTCTCGCCGCTGGTTATCAGCCACGAGATCGACGCCGCCAGCCCCTTCTGGGAGGCGTCGCGCCGTGCCCTCGAGAGGGACGACTTCGAGATCGTCGTTATCCTCGAGGGCATGGTGGAAGCCACGGGTGCGAGCAGGCCTGGGGAGGGGAGCGGGGTTGGCAGAGGGTGGGCGGGACCGAGGAAGGCAGGGGCGAGACTAGGGGCCAGGGGAGCTGGGGAGGATGGATGGAGGGGCTGGTGGAGGATGAGACAGTGAGGTGAGACAGGGGTCGGAGGCGGGAGTGGAACCGAGCAACGCCGCAGAAGGCCAAGAGAAAGCTTGGAGGAATTCTCCGAAATGGCACTGGCGTGGGGCCCTGGGCCCAGAGGAATGTGTCACTTGGAATAGGGACAGTA
TCATACTATACCCAGGGAAAATTTAATGTAAATAATTGTTAAGTCTTAGAAGACGGTTAGTTACTAAAAGGTAATGGAGGCGTCTAAGGGGTACAGAAGTAGCAGGTGCACAGAAGCAGCCACTGCCTCTTGCTGAGGGAGAGGGGATGCTAAAGGAAGGAGGGAGGAGGAGGGAGGAGGAGGGTCCCCTCACCCCCCACCCCCAGGCAGGGATTCAGTCTTATTTTTTAAGAGCACACAGGCTGCTGCAGGCAAATGACTTTCCAGAAGGTGAGGGCCAGAGCTAGTCTGCAGAAGCAGC
GATGGATGATTTCTTGATTTCTTTCTTTCTTTTTTTTTTCCTTTCTTTGAGGCAGTCTCACTCTGTCGCCAAGCTGGAGTGCAGTGGTGCAATCTCACCTCACTGCAACCTCTGCTTCCTGGGTTCAAGCGATTCTCCTGCCTCAGCCTCCCAAGTAGCTGGGACTACAGGCATGCGCCACCACCCCCAGCTAATTTTTGTATTTTTAGTAGAGACGGGGTTTCACCATGTTGGCCAGGATGGTCTCGATCTCTTGACCTCATGATCCACCCTCCTCGGCCTCCCAAAGTGCTAGGATTGTAGGAGTGAGCCACCGCGCCAGGCCCAGACGGGTGATTTCTTCAGTGACTTCCTTGGCAATGCTTTCT
GACTGCCTATGACTGCTCTCACCCTACAGCAACACAGTCGAATAGTTGGAATTGCAAAGTCGAAAGCCTAAAATATTTGCTCTCTGGCCCTTCACAGAAAAAGCTTGCCAAACCCTGTTCTAAAAGATACTATAAGACCCAAAGTAGATGTCCAGATGAAACAGATGCATCTCTTTCAGCTTTAGGTGTCTGTACCCGGCCAAATAGGATCTCAGTGCTGAGACTTTTGTTCTTCTTGAAGAAAAGCATCGCCACCATGAACCAATGCTGAGAGA
CCCCACCTCCAACACTGGGGATCACATTTCAGCATGAGATTTGGGCGGGGACAGATCTCCAATCTATATCGCGCAGTCACCCAAGATATGTGCAATTCTCCAAAGTGACTTAAGCTAGAATCAAGAAGCCAAATCATATTGACATAGAAGCAGTTCATAATGGTCACATGAGCTTACATTTTTGACTGCTGTATGCCAGAAACTATGCTAAGAACTTTTACATGCATTTTTTTCATTTTTGATTATTGAAACTACAACACGATTTCTGTTTTACAGATGGGAAAACTGAGGTCTAGG
GACTAGGCTAAATTGTCAAGTTGCTCTCGGCTGTGATTTGGACATTCCAGTCTTCCCTGAATGCGCTACACCCTTTCACAACTCTGGGCCTTTGAGCTTCCAGTCTTATTGCCTGGAAGTTTCTTCCATCTTCTACTACTGTACTCATCTTTAATAATGACTCATCTTTGAAGAGCTGATTTGAATAGCACATTCTCTATGTAACCTTCCCTGAACTCCAGGTAAGGTCAGCCTTGCCCCTCCGTGTTTCCTGCACACTTGCACAGGTCTCTGCTCTAGAGTCTGTGATTG
ATTTCAGCATCCTCATCTCCATCTTCTTTCTGGTTTTTCTATCCAGTTCTTTCTCCACGTGGCCCCTGCCCTGCTGGACCCCACCACAGTCCCCTTTTTGTTTCAAGACTATCTGCTTAACCCAACCAAGTCTTGGCTCCTCAAACGACCACGAGCAGCTCTTGGATTATGGACAATTGGAGGGGTGGGAGTTGGGGCAGGGATGGGCAAGGGGAAGAGATTCTCTCTTAACCCTCGGGCTTTCTGGATTTAGAGGCCTAGAAGAAG
GCATCTCCCTCTCCACCCTCCACCGACATTTCTCTCTCTCCCCAACTAAATAAACGTTCCGCGTCTCCACAGATGCCAGTATATCACTAGATATCGTCCAGCTTCCCTCTTTGGAAGGCTCAGTGGCATCTCTTCATATCCACCATCCTTCACAGAAGCGTCCTCTTACTTCCACGGCTCCAGGCTCTGTGGCCTCAGGCATATGTCATCCCTCTTTCCCAGCTCTACACTACAAATCAGTTGTCAGGCCCTCATCCCAAACACATCCCCGCTCCCCCAGGTGCTGGGCTCCTGCAGCCAGCTAGGCCTGCATTATGGTCCTCTCTCATGGTCAGCCCCTTCTAGCTTCTGCCAGGGACCCCATCTCTTCCCATGCCTTCATTTTGCTCTCTTTTTCAGGTGCTTCTGGCCTCCGTGCTCTGCTTCACCTCTTCTGTGGACACAAGATACCAAG
GAGTCAGATAGAACTGAATGTAGTGAGAGCTCAGAGCTACAGAGCCTTTCAGATGAATTTGAAAACAGACTCTGTGTGTGTGTGCATGTGTGCATGTGTGCATGTGTGGCATATGTGCCGTATGTCAGTAGCTTGACAGTTTTCAAATCGTGCCTATATTTTTTTGCATACACAAATTTTTGTGTTTGCAAACTCAGAATCCATGCCAAAATACAATGTTATATGTCATTTTCAGCTCCTTCTCTAAAGGAATGGCCCATTTCTCATTG
GGGAAAACTGCTGAAAGCAAATCCTTAATTCTCTCCAGAGGCAGAGGTACAGACAATGGCAAAGAAGTGACCAGCCACTCCCAAAGAGATCAGCCTTAGGGCGGAATGTGTCAGTTCCCAGCCCCTAAACCCTCTGGCCTCACCCAGGAACCCCTGCTCTCACCCTGTCCAGATCCCTCACTAAGGTCTCTCCCCTCAGCCTTCCACCGTCAAAAACAGGTAGGACCTCCGATCAAACAGATCTTTAACAGATCAAATCGTCCTTCCACACATGTGGGGCCCGTGAGACCTCCG
TTTACTGAGGTCATCCAGCCCCAGTGGGCTGGCTGCCTTAAAATAGCCTAGCTGCAAAGCCATTAGGAAAGAAAACGTGTGTGTGAATGTTTATATATGTTTTTATTTATGTTTATATATGTTTATATGTATATAATTTAAACTTGTTTCTTCGAGTGCATTAAAAAAATGGGCTCTTTCTTTTCTCTGTGTTTTTTGTTTGTTTGCTTGCTTGCTCGCTTGCTCGCTTGTTTGTTTTGAGGCCGGTCTCTGTCACCCAGGTGGGAGAGCAGCGGCTCGATCACGGCTCATTGC
TGGAGCTAAGGCAATACTATGAAAACTGCAATGGGTGCAATGAGGGATCAATAAAATGTTTGAATTAAATCGGAGAAAGCTACATAACCTGTCATGCCCCCCCTTCATCCGTGCTTAGTTCCCTTTCTTTGAGTCCTGTAGATTTTGCCACCAATAAATGTCAAACCTTTTTAACTACTTTTGTAATTTACTCTCTGGAAGCTCATTTCCCTCTGGGGTATTCTGTGTGTGTGTGTGTGTGTGTGTGTGTGGTTTTTGTTGTTGTTGTTGTTTTTGAGACAGAGTCTCACTCTGTCGACCAGGCTGGAGTGCAGTGGCACGATCTCGGCTCACTGCAATGTCCACCTCCCAGGTTCAAGTGATTCTCCTGCCTCAGGCTCCCAAGTAGCTGGGATTACAGGCACATGCCAACATGCCCAGTAGGGACGGGGTTTCTCCATCTCATCATGTTGGCCAGGCTGGTCTTGAACTCCCAGCCTCAAGTAATCCACCTCCCCCAACCCG
CCTCTTCTTGTTCCCAGACACACCACTGTGAAATGAATGGCGGGACTGCACTGAACGGCAGAATGTTTGAGGGCTTGGTCATACAGCTGGAGGGAAGAGTGAGACCAGGAAGAGCTGAAACGCGGCCTCTCCATCCCTGTTACAGCAGCACCTTTCTCACTGGGCTGCAGGCACCCTGACCGCAAAGGTGTTCTCACAACCCCGCAGGGTCTTGCTCCTCCCTGTGCCGCCAAGCTTGCCACTCCATCTGCCTGGCACGCTCATCCCCGCCATCCCCATCA
AGGTTCAAGAGATTCTCCCGCTTCAGCCTCCTGAGTAGCTGGGATTACAGGCACCTGCCACCACGCCCAACTAATTTTTGTAGTTTTACTAGAGACCGGGTTTCACCATGTTGGCCAGGCTGGTCTTGAACTCACAACCTCAAGTGATCCACCCGCCTCGGCCTCCCAAAGTGCTGGGATTACGGGCATGAGCCACCACGCCTGGCTGGTCTTCTTTTAAGACTTAGCACAGGAGCTTCTACATGGTAGCTACTCAGTAAATATTTAACAAATTTGTGGATGAATGAGTAACTGTGAGTC
AAGTTCAGTGGTCCCATTGTTAACTCAGCCTCAAATCTCAACTGTCAGGCCCTACAAAGAAAATGGAGAGCCTCTTCTGGTGGATGCTTTGCTCCCTCTGAGCTGCCCATGCTGGTCTGGCAAACACACCTTTCTGCTTTGCCTTCACAAAAGTAATGTGTTCCCTTTCCCACCCCTTGCCTGACCCTCAGGGAGTCAGCCTGCTTCCATCCATGGGTGGGAAGACTTCAGCACAAAGGAAAGACTAATTCTTGTCAGGCATTTTTGAAAAGGCTGATTATGTGTATCAAGGT
CAGGTGTGGTGGCACCCACCTGCAATCCCAGCTATTCGGGAGGCTAAGGCAGGAGAATCGCTTGAACCCAGGAAGCAGAGGTTGCAGTGAGCCAAGATCGCGCCACTGCGTTCCAGCCTGGGTGACAGAGCAAGACTCCGTCTCAAAAAAAAAAAAAAAAAAAGCAAGAAGACCAAGGGCAGCTGAGCAGCCCCAGGTGGAACCCAGGCGTCCTGACTGCACCGGGTCTGGCCCTGACCCAGAGCTCCCGGCAGGAAAGGGCTGGGCTCAAACACGGCCACCCTGCACCGCCTTAAGAAGGGCAGGGCTGAGCCTGCTCCTCCCCTTCCTGGGGGGCTGACTGGGGC
TCCCTTGCCTGCCTTGGACCAGTGCCCATGGGCATGTTGAAAGCACCTGCCTGGAAGAGAGTCTGCCTTAAGAGGGTGGGTACCAACCAGGGCCACCTTGGATATGGAAAAGAAACATCATGAAAAGGAAAGAATTTCCAGGGCTCCTGGAACCGACTGAAGACTTTAGCCTTTTGGGCTCTGAGGCTGTGCCATTTGCCAGGCTCCAAAATCGCTAATCATTTTATCCTGTTCCTTTGGCAACAATAGGGTACATGTGACCTCAGCCCGGCCCATCACAGATGC
GGAGCTGGCAGAGAACAGAGCTGCCACCGCTGCTGCTTCCAGGAGTGTGCAGCTGGCAGCTGCAGCTGAGCCCGTGGCGGAGGCTGGAAGGCCTTATTCCAGAAGCCTTGAGGGTCCCCGAATGCACCGCCCTCCCACCCTAAGGTCCAGTCTTCCTTGCCCGCGCCCAGAGAGTTGGATTGCAGGCGCTGAGCACAGTGCAGGTGCTGGGATGGGGCTAAGCTGAAAGTTTCCGCCCTCTGGCTGCTGCGGGGCCGACAGCCTGAGTTATGCGCCGCGGCGGCTTTTGGTCATGGGATCCGCACTGCCGGTGGCTTGCACAGGGTCGGGGGCTGCCACAGCTGCTATAGTTCACCGTGTGCACGTGGCA
AAGAGGCTGGGCCAGTAGGTGAGAGATAATGGCCGCTTTTGTTGCGCTCCTTTATTAAGTCAGGCCCTCAGCTGGGACTTCCCGTGCATCCATGCGTTCATTCCACAGATACTGATTGAATGCCTGCATGTAACAAGCCATGCTTGGGGTGCTCATGATACAGCCGTGAATGAAACACACAAAAATTGCTGCTCTCATGAAACTCTCTTTTTTGGTGCATTGACCTTTACACTGATTATATCATCTCCCCCCTCAAAGAGGACAAATCTAAGGCTCAGATAAGTTGTATTTGTCCAAAGACAGGCACCTG
AGTCACCAGCAACCTTGGGCCTGAACACCTGCCCCAATGCACTCCCCTGGTGCTTCATCATGGGCCTTCCACGTGAGAGCTGGATATGGCTCAAAAGAACCAGATTTCTTGGGCTATGAGAGGGAACTACAAAGAGGAAGAAAGCGATAATAAAGGAAAAGAACCTGTGGAAGGAGAGCGAAAGGCACGGGGACACATGCACCACACACACACACACACACACACACACACACACACACACACACACGCATTTCAACCGTGGCTCTGAAATGGTGTGATGGATAGTGGGTGAAACCTCTGTTCTCATTACACATCTGC
ATCACTCCCAAGGAAGTCAGGAGGCTTCTTGGGACACAGGGATGCCAGTGTCGGAGAGCCAGGGGCAGCTGCGCGGCGTTGCCTGCGGAGCCCTGCACACAGGGAGTGATTGGGGGCGGGGCGGGGCGGGGGTGGGGAGAAGGCGCACCCCCTCCGCAGGCCTTGGGGCTGGGAGGCCGAGGAGAGGTGGCCCGTGGGAGTCAGCGCTTGGGCAGCTGCCTGACTGACCGACCACAGGTGAGAAAACGCCCCGGCGCTAAGCGTAGGCCGAGTTCGCACCTCCACCCACCCGTGTGGCCTCTGCATCTACTTCCTCCCCTGACAGCCTTCAACAGTCAGGGCCCTGAC
GTCTGCAAGGCATTTAGCTTCTTGTTTATTATTTACCTCACAAATTAAAATACATAAAATTGGTCACTTGGGCTTTTTATTGGCCAGGTTGCAGGGTTATTAAGTGAATTAAATATTATTGCGCTCACCAGTCAAAAGAAATAAAATGAAATTTAGTTTTCAGCAGGCTATTTGTTACCCCAGAGCTAATATCTAAACAGTCTAAATTGAAAATGATTTTACACAACTGGCCAATTAATATGTTTATTTTTGCCTTTAATTTTTTGGAAAGGAAAAGAGTGAAGGAAAGATAATTTG
CCCAGCTAATGTTTGTATTTTTTATAGAGACGGGGTTTCCCCATGTTGGCCAGGATGGTCTCGATTTCTTGACTTCGTGATCCGCCCGCCTTGGCCTCCCAAAGTGCTGGGATTACAGGCATGAGCCACTGCGCCTGGCCCTATCTATGTGTATCTTTACAGGTGAAGTGAGTTTCTTGTAGGCAGCCTATAGTTGGGTCTTGTTTTTTATCCATTTAGTCAGTCCATACAGTCCATATCTTTTAACTGGGGAATTTAAACTGTTTACATTCAAGATTGTTATTGATAGGTGTTATTTTGTTCATCATAAGGGTGCCAGCAGTGGCTCCAGTGGGTCCCAGGCAGGCTGATCC
GGCCAGGAGATGGCGAGGTCCGTGGGCGCGGTGGCCTACCTCGAGTGCTCGGCTCGGCTCCATGACAACGTCCACGCCGTCTTCCAGGAGGCCGCCGAGGTGGCCCTCAGCAGCCGCGGTCGCAACTTCTGGCGGCGGATTACCCAGGGCTTTTGCGTGGTGACCTGAGCGGCTCGGGGCGTCCCAGCGACGCGGGAAGGGGCAGGGCGCTGACCTGCTGCTGAGCTGGCTGGGCTGGACCCGGTCCCTAGGCTGTGACCGCCGAACTCCACTGCAACAGACGGGCGCCACCAAAGCCAGGCC
GGCCCAGCTTAACATTGGGCCTGCACTTGGTGGTTTCTTAGGCAGCGTTCTTGCTGGACAAATGCGCAAAAAATAACTGGGAACAACCTTGAGGAGATTGCTTGGTGAGATTGGACTCTATCCCCAGACCCGGCGCACTGGGCTGCTGGGGAGGAAAGGCGGATAGAGGTTGTCAGCCTGATGAAAGGTGAAGGGGGGCACCCCTGGGAGAGATTTCAGGCAGCTCCTAATTTGCAAATGAATTCACTTCTCCAATTCCTTCTGTCAGTTGGCTGTT
GTGGGGTGTGACCCAAGCGTCTGTGGTGCTTTTTTGTTGTTGTTGTTGTTGTTGTTTTGTTTTGTTTTGTGAGATGGAGTCTCGCTCTGTCGCCCAGGCTGGAGTGCAGTGGCGCGATCTCGGGTTCACGCCATTCTACCGCCTCAGCCTCCCGAACAGCTGGGACTACAGGCGCCCGCCACCACGCCCGGCCAAATTTTTTTGTATTTTTAGTAGAGAAAGGGTTTCACTGTGCTAGCCAGATGGTCTCGATCTGCTGACCTCGTGATCCGCCCACCTCGGC
TCTGATATGTTGGAAATTATCTTTATATGTTGGGGAAATGCAAAAAAGGGAAACTGCCTGGACCTTGGGTCTAGACAGTGAATCTATTGCAGTCATTGGTGGTGGTTTTGGTTTTGGGTATTAGTACATATCCTGATGTGTCTGTAGTTAAACAGCCTCTGAGAAGGGTCTACCTCGATTCCTTTTGAGTCCCTTGAGGGAAACTGGTGTGCATAGGGTGGGTGCTTTGAGAGTATTGCTTACTGGATCTACCTTTGGGAAATGCAGT
AACCATCCCCCAGCCGCGGGGTATGATGCCCTGGATAGCGCACCCAACCCGCACCCCCCGCCCCGTGGACAGCTTAGCCCCCGACAGCTCCCCTAACCCGTATGCCACTACCGAGAATATGGTCCCGATAGCGCACCAAACCTGACTCCCGCCACAGGCAGTGCAGCAGCTGATAGCTCCCCTAACTCGCTCCCACTGACCACAGTACAGCCCCCTAATGATGCACACAACCCACCACACCTCCCCACCTGCCACCGGTGGGGTATCGCCCCCAAACTGCCCCTTGCCGCTGGCAGTGTAGCCCCCAATAGCGCACCCAACGCCCCCCTCTATCATGAGTAGTCTGGCCCGCGATAGGGCCTGAAACCACCCCCTCCAATCACCTCCCTGTACCCCCCTTTCCCGCCCCCCCCCCACCTGCAGTGTACCACCGGATACTGCCCCTAACCTATCCCCTGCGGGGGGCATTGCAGCCCCAGATAGCGCCCCCAACAAGTCCCCCGCCGCGGGCGGTGCAGCCCCCAAACCACCCCCCCACCCCACTATGGGCAATGAAGCCAGACCAGTCAGCA
TACCCTGAGGAGCCGACCTTCTCACCACTAGATCCCCATTTGGGCCAGAAACCTTGAAGGCGGCAACTCCCAAAGCATGATCAGGACGTACTTGCAGGCATCAGCCTAGCGTGTGTGAGTGTGTGTACGTGTGAGGGTATGTGAAAGTGTAGTGTGTACGTATGAGGGCATGAGCATGTGTGGTGTGTATGACTATGAGTGTGTGCATGTGTGTATGAGTATGTGTGTATGTGCATGTGAGTGTGCATATGTGCTTAAGTGTAAGTGCAAGAGTCTGTAGGTGTGTTTGTGTGTACATGTGTGCATGTGGTGAGTGTGAGTGCATCATGTGTGGCTGGCTGTAAGTCTCTGTTTTCTTGCAGTCCTATGTTGTATCACATCTGTAGAAACTGTAAAGCTTCTGGATTTCCTAGGCCCTG
CTCATTCATTCTTCGTAACAGCCTTTTTAACGTAGGTACCCATTTCATAGACAAGAATATCAAGAGGTTAAAACAAAGTTCAAACCAAAACCATATTCAAATAGCAATACTTTGTTCAGGGATTTCAGCTCGTGGAATCTGCCCAAGACTCAATGCTCTTGAATCACCAGTTGTAGGCAGAACTTTCCTTCCCTCATTGCCTTCCACCCAACCAAACACACACACTGTCTCTTCATTCCAAAAAGGAGCTAAACTAAAGCCCAGAAGTTCCATGAACTTTTTGT
TTCCGTGGCCAGGAGTACTGGAAAGTGCTGGATGGCGAGCTGGAGGTGGCACCCGGGTACCCACAGTCCACGGCCCGGGACTGGCTGGTGTGTGGAGACTCACAGGCCGATGGATCTGTGGCTGCGGGCGTGGACGCGGCAGAGGGGCCCCGCGCCCCTCCAGGACAACATGACCAGAGCCGCTCGGAGGACGGTTACGAGGTCTGCTCATGCACCTCTGGGGCATCCTCTCCCCCGGGGGCCCCAGGCCCACTGGTGGCTGCCACCATGCTGCTGCTGCTGCCGCCACTGTCACCAGGCGCCCTGTGGACAGCG
ACAGACTCTCCCCACCAGGAACATAAATAAGCAATTCCATTTTGTTCATGAGAATAATTTTACATGACTGTGGTGTTATTTATAATCTAGTTTTGTAGACTCTTGCTGTTGGAAAGGACAGAGTGTCCAAGTCCAGCTTCCCAGCCTGTATCCAAACAAGGTCAGAAAGTCCTACCTGGCCCTCCCCTCGATGCAGAGGCATCACTGTGGTCAGCTGCCACCTGTGTTTACATCACTGGGAGCCACAGAAAGGCTGCCCCCCTTTTCCCTCACCATGCTAGGCTAGTACAGCCTCAGGGTGACCCTGGCAAGGCCAGTCCCTCCCATAGCCAAGTGCTG
GGCTAAGGAGAGGTAAGGGCTGCTTTTCCCAGACAGCCCACCCTGCACTGCCCCTGTCCCCAAGCCTTCCAGGTGGACTCATGCAGTCCTGCTCGGAGCTCCTCTGCTGCTCCGGGTTTGACTCAATCGACACCCTTCGCACCACTTTCTAAGTGTCTCCTTTGGACTGGGCCCTTGAGCCATGAGCTTTCTTTTATTTAATGTGATATTCCCAGCGTCTGGCAATGTAGCAGGGGCTCCGTTTTGAACTACTGGCCTGTGCAAAACCAAAAGTCTTTCCTTTAAGGATCTGGAGTTA
TGTGCCATGACGCCCAGCTAATTTTTGTATTTAATATATTTTTTTAGTAGAGACGGGGTTTTACCATGTTGGCCAGGCTGGTCTCGAACTCCTGACCTCAGATGATCCACCCTCCTAGGCCTCCCAAAGTGTTGGGATTACAGGCGTGAGCCACCGCGCCTGGCCCAACTGTTTTCTTTTTAAGTCTCCCAGTAGATCCCAATGTGCATGGGCCGGTGCCGCCAGTCCAGGTGAAGCTGACCCCCGGGACCCAGGCAAGATGGATAGGATTAAACCCAAGGCTGTGCAGCAAGGCTACCTGGGGTCAAATCCTGCCCCCACCTGCCTGGGCCTCA
GCAGCGAATCCCCCTCAAAGCCCTTCAGTTCTAGATACCTAGCAAGATTAGGGAGTAGAGAGGAATGGGAAGGATGTAGAAATCCGTGGAGGGAACCCACCAAACTCTTGTTTTAATTCAGAATCATATTTTCTGTCTCCGGAAAACCTTCAGGTCCACATAAAAAGAGCCCCGCCGGAGGCCAAGACCCACTGCCTTCTGGTCCCCTCGCCAAACAGGATGGGGCTGTCTGGAGAGGAGCTGGATTTGCACAGGAGTGATGAGCAGCAAGCTCCCAAAAGCTATCTATTCAGTTTCCAGCA
CCAGCCTGGGTACTAGAGTGAGACCCTGTCTCAAAAAACAAACAAACAAACAAACAAATAATAAGAGTTAACGCTTACTGATATTTACCAGGGACTACACTATGTACATGAATCATCTAATTTAAGCCTCAGAAAACCTTATGCAGGACAGATTTACTACTTTACTATCCTCATGTGCAGGTGAGAAAAATGAAGCACGCAGAAATTCAAACGCTGTCTAGGATCACCAGCTAGAACACAGCGGAGCCAAGATCCAATCCTGCTGTCTGCCTCCAGAGCCACCCTTGACCTACCCTGCCTCCCAGGCCGCGTCCCCGCCGAGGTAGCCAGCTGTGACTTCCCTTTATCTCCGGCTAAGCTGCTTGTTGGAAAAGAAAGCACTTTCTC
TCTGGGAACTGAGTGTAACCACTGACACCAATTTGTAGCACTCAGCCTTGAAACTATTAACATTCGCAAGTAATCCATGAATTTCCTACCACAGCAGACTTCTTTTAAAAACAAGTGACCTTTTTTGACGTCTTTCTTCTTCTCTCTAGACACTGATCACACACATTTGCATTAAAGACACTTCCTCCAAAAAGGCTGGAAGAGAGCACTGTAGCAAGACACAGCCGAGGTGTACTGGCCTCCCAAATGGGCCTCTGGCTGGCAGGAGAGTGGAAGTGATGGGCCAGAATGAAAATGCATTTGCAAAGATTCCACTGGGCTACAGGAAGGAAGTGCTGCTCTTTGGCCTTGGTGGTACTATGAGTTTTTTAAG
AGCAGAGAATGTGATAGTCTATGTATTTCTTTCCGGGGAATTTCAAACCTTCTTGGACACAAAGACCTAGACATGACCACTGACATAGCTTCTCTTTGCCCCTCTACAGCTATCCTAAATCATAAAATAGCTAGAACTTATCCAAGATCACGCAACTCCGGAACTCTCACTCTTAAGCATATACTATACCATGTCTTGTGTTAAGATCCCAGGGAAATCCTCGTAGTTTGTATCTCACATGCTCTCACTGACACAGAGTAACCCCTCAATC
TAGTCACTGCCTTCCTTTCCAGATCATGTCCTCATATTTGGTTAGTGTGGTAAATTAAGCCTTCAGCTCCCTACCAACCCCCACATCCCAATGCCTCAGGGTTATAATTTAGGCCAGCTGTGCTCTAGTCTATACTTCCCTAGACCATCTCCCCATTAGATTCAGCTGTCCTCATCCTTCCTACCACCAGAGTGATCAAAACCTGAGGATGGGCCTCAGACAAAAAGACAAAGGAAGCCAGATTTTAGTCCAGTTCTTGAACTCCTCAGGA
CATCTTTTAATAAAGATTGTAATTCAGGTCATTCCCCTCCCCTGCTCAAAATCCTCCCATGGCTCTCCAGTGCCCTCAGAGTAAAGTCCCCGCTCCCTTGTCCTCCGGGTCCAGCTGGTCCTCCTCTGGCTTCCACTCTCGCCTTTCCTCCCTCTTCACCTGCCACTCGCGCCTCTTTGCCCCAAGCTTGTTCTCACCTCAGAACCTTTGCAGTTGCCAGTGCCTTCTGTCTGGTGCACCCTTGCCTCCGCTGCCTCCTTGAAATTCATTGCTCAACTCAAGTGTCCCCTCCCCTCCAGCCACTCCAGCTTGTCGAAACATGCA
GAACCTTTCACCATGAAAATGTTAAAAGATATAAAGGAAGGAGTTAAACAATATGGATCCAACTCCCCTTATATAAGAACATTATTAGATTCCATTGCTCATGGAAATAGACTTACTCCTTATGACTGGGAAATTTTGGCCAAATCTTCCCTTTCATCCTCTCAGTATCTACAGTTTAAAACCTGGTGGATTGATGGAGTACAAGAACAGGTACGAAAAAATCAGGCTACTAAGCCCACTGTTAATATAGACGCAGACCAATTGTTAGGAACAGGTCCAAATTGGAGCACCATTAACCAACAATCAGTGATGCAGAATGAGGCTATTGAACAAGTAAGGGCTATTTGCCTCA
TGCCACATACCCCTTCCCTGCATTCTTGGATTTGAGAAGCCCTGGTTAACTGGTTTGATTTGGTTACTGGGATTGTTGGGGTTGAGTATGTGTTTAATGAAGAACTTAAAAATGTTGTCAGAGGAAAGAATTTCACATCTTGCCAAATGAAAACCAGAGAGCAAGCTTCCAGCTGTAACTGTCGCTGTTTTGATTTTTTAGTTACTGTGGAATACACGATCCTGCCTGCGTGGTTTACTGTAATACCAGCAAGAAGTGGTTCTGCAACGGACGTGGAAATACTTCTGGCAGGTAGATAATCAGA
GTCACCGATCCTGTGCCCCTACCTGGAGCAGGTGCCACTGGCTGTTCCCAGCTGACTCTTTGGGAGGAACATTAGGGGCTGGGTCGGCGAGGCCTGACAATAGAGAAGAAAACAGGATGAGAAGAGGCTCTGAGCTAGGCAGCCCTAGCCCCGCCTTGCCTGAGGAGGGGTCAGGTGACAAGTGACATCAATGGGTGAAGGCGCCGGGAGAAGCTGTTCTGCAGGCAGCCTCCAGAGGGGAATGGAGCGCTCCAGTCCATGATGCAGAAGCGGGGGGCCTGTGGGGCGGGGTGCAGGGCAGGAGGCAGAGTCCACCGGGAGGATGGCCCTGGGGCCCTCAGGGTCGCTG
TGTGCCTTCTGCACGCCTCTCCCACCACTCCCCCTCCCTCCCTTTACTCTGGCCACTCTGAATGTCACTGGTCCTCCTTGAGCCCTCCTGAGCCCTCTGCCCAGAGTAATGCCAGAGTGGAGGCCACAGCTGAAGGCAGAGGCTGTTGGCCTGGGGTGGAGAGGGGAGATTCCTCTGGGTGGAAGGTGACATTGGGCAGCCTTGGATGAAGTGAATACCTGGTGTGGGGAAGCAAAAATAAATAGAGAAACAAACGGATTAATTTTGCTTCTTTCCAGGGACTTGATTTTCTACAAGTGCTGCTCCAAGAGGCTTCTACACCCCCGCAGGGAGGCAAGCACCGTTTTGAGGTGGCCGGGCTGGCGAGGAGGTGCAGACCCCAGCCAGCTGGAGGGGCTCTGCCCTGATGGCGTTCCCACTCCCACCTCATTCGCAGGGCGCCGGGGAGGGCTGCAGGTGTTCTATTCCCACCCGGCTTGCAGCGCAAGGAGGGGAATCGCCTGACACCTTCCCCTTCTCCTCTGCCCCGCTTCCTTTCTCTGCTCCCACAGGTGGAAGTCACCAGCGGAAACAACCCTTCACTGTATGGAGGGCTGGGAGAGAGGGGCCAAGAGGGCCCCGGGAGAGCCACTGGGCGGCAGGCAAGGGGCGGGGCAGTCTCCCTTCCGGCTTCCGGGACCGAAGGGTGAAGGGCAAGGGGAGCTCAGGGAATGAACGAGTGCTCCCGACTAATGTTTAACCCACGACTCCGAGACTCCGACTGGTCACAGTCCTGCAGACCTCCAGGTCCTGCACAGGCGACGCAGCGCTCCACTGGCCCGGAATGCGCACCCCGGGGGAAATGGAAAGTGCCATTGAAATGTCAGATGTCACCGTCTTCATCAGCACTCTTGGAATTTTGGC
TTAAGGCACACCACCGGTTTCTGCTGCTTTGGCACAGCCACGCAGCACCTAGGATGCTTCTCTGCACGCAGCAGAGGCCTAATCCGTGCACCCTCTGACGGTGTTGGAGGGAGCTGGGGAGCAACATCAGATTAATAGCCCCTGGGCTATTTGTATGACGTGCAGATTTCACCCTCTCATTCTTAAAGGGTGAAAGGCTGCAATTCAGAAAGGCGAAGATGGGGCCCAGGAATCTGCAATCTGCGTGGGGTTTTTTTTTTTTTTATGAAGTCTTGTTCTGTCGCTCAGGTTGGGGTGCAGTGGCGCGATCTGTGCTCACCGCAACCTGTCTTCCAGGTTCAAGCGATTATCCTGCCTCAGCCTTCTGAGTAGCTGGGACTACAGGTGCATGACACCACACCTGGCTAATTTTTGTATTTTTAGTAGAGATGGGGTTTCACCATGTTCGCCAGGCTGGTCTTGAACTCCTGACCTCAAGTGATACGCCCACCTTGGCCTCCCAACGTGCTGGGATTACAGGCATGAGCCACCGCGCCTGGCCAGAGTTTGCATTTTGTTGTTGTCGTTTGTTTGTTTGAGACGGAGTCTCGCTCTGTGGCCCAGGCTGGAGTGCAGTGGCGCCATCTCGACTCACTGCAACCTCTGCTTCCCAGGTTCAAGCGATTCTCCTGCCTCAATCTCCCAAGTAGCGGGGATTAACAGGCGTGCCACCACCATGCCTGGCTAAATTTTTTATTCTTAGTAGAGACAGGGTTTCTCACGTTGGGCAGGCTGGTCTCAAGCTCCTGATCTGCCCGCCTTGGCCTCCCAGAGTGCTGGGATTACAGGTGTGAGCCACCGCGCCTGGCCTGTTTTGTTTTCCTAAATCCAGAAGTTCTGATTCAAGCCTAAACCTGCCACTTC
CCACTGCACTCCAGCCTGGGTGACAGAGCAATACCCCATCTCCAAAACAAAAACAAAAACAAAAACAAAAAACAGGACCAGCAGGAATAGTCTGCTGTGGATTGGGACCCCTGAATGTTCCAGAGGGATTTAAGTGTGCGGAATTCAGACGTCTTCCCTGTTGTGGCTGGCCTTCCCGCCTCCCCAGCCGTCTGCCCGAATGAGTGCTTACTAATGAGCCAGAGAGCTCTGAGCCGGCCTGTGTAGGGCATCCATGCAGGGCTCCAGGGGCCCCTCTCAGTGAAACAACATGACTGTGAAAACAATCTGCTGCTCTTCTTCTTCACCCTGACCTTGGGTCA
GTATGACTTCACAGGCCATTTGAGTTCAGATGGGTAAGGCGTGTAGGAAATGAGCTCAAAGGGTAGGATGGATTTTGATGGGGTAAGAAGAGAGTGTTTCTCACTCACCCAAAGCACTGAGCACAGTGTCCCAAACATAATGTGGAGTAAACACGCGCATGCACACGTGCACTTCAGGTGCAGGAGACAGCCTAAGCAGGGGCAGGCAGGCAGGCAGGTATGGAATGTGCATGGAGGGCTGGAGAGTGGAGCTGCTTTTCTGCGGAGATTTCAGGTTAGGTGGAGCACTGAGCTGAATTTTCTAGAAGCTGGATTCCTAAGCCCCAGTTCTGGGCTCTTTC
GGGCAGGTGTCCTGGCGGGAAGGGCAGCAACGGCCTAGCAGCTGTTTCTAGGGTGTGTGTCTCAATTGTCAGAAGCCACCAACCTGCTGGGCCAAGGGACCCACTGCCCTCCATTTTCCCACCCTCTGAGGTTGCTGGGACACTTCTAATTGTCCTCCTGGTTTAGGGCTCTGGAGGGAAAAAAGGCTGGGGTTCAAATCCTGGCTCCTCCAATCAGGTCACGGGAAACCCAGGGCAAGTTCCCGACCTTCTGGGGGCATCAGTTTCCTCATCTGTACAATGGGATGCTCCACTCTACAAGCCTTCCCCACAGTGTATCAGACAAATGAATGGGCTCTGTGGCTGTGAGGTGGCACTCCTAGTATCAGTGAGGACTTGGCTCAGGCCTGGGCCCCATACCTGGGTAGTACTGAATCACTCCCTTGACATAGTTGGCCCACCGAGGAGTCCCAGGCTCCAGCGAGCGCTGGGCTGTGGGCAGTGGAAACTGCAGCCGCTGGGGCTCATCGGCACCCTCAGAGGTGGTGAGGAGAGACACCAGCCCATCCTTGCGGGGGCTGCCCACCAGCACCGTCATGAGCTCCAGAGCCTGGCAGGAGAGACAAGCAGTACGTGAGGCTTCCGCCAGCTGGAGTAAGCCTCTCCAATGACACTGCCTCCAGCCGAGGTTCTGATGCCTCCACAGTCATCAGGTTCTGAACCTCCAGGTTCAGCGTCGCAGGGAAGATCCTGAGGGCCAGCTGACCTTGGGGGCTTGAGCCCTGCCCCCTTAGGTCTTCAGGGGCGGGGCGGCTGCAGCTGGAGCACAGACCTGGACTCTGCCCTGAGCTGTGGGGCAAGGGGGAG
GCTTCTGAGGCGGGGGCGGGGGCGGCGGGGGCAGGCAGCTCCCGGCCTGGTGCCTGCACCATGAACTACCAGCAGCAGCTGGCCAACTTGGCTGCCATCCCGGCCGAGATCCAGCACTTCGAGTTGGTCCACCCCAACGTCTACTCCCATCTACCAGCTGCTGGAGCGCGTGGAGGAGCCGGTGCTTCAGAACCAGATCCGGGAGCACGTCATTGCCATCGAAGATGTCTTTGTGAACAGCTAGGAATGGACGCTGAGTCGATCTGTCCCGGAGCTCAAAGTGGTGGCAGGTTCAAGAAAGAGATTGTTGTTGATGGACAGAGCTATCTGCTGCTGATTA
AACCATGTTTGTGGGGTCTTTTCTAGTTCACAAAGAGCTCTCACACCCATCCCCCTCTTTCCTCACAGTCACACTTGAGAATTCAGAGGAAGAGAGGCAAGCCTTGGTTACGATTCCTCGCAATCCTACTGGCAAGGGAGACGTGAGAGGAATGTGAGAGCTGAGCGTTTTGTTCATCTTTGCTTTACAAGTGAGAAAGAAGGTCATTTTCCAATATGGGGTAGCTGCTCAGTGGCACAGGTGATCCTCGAACCTGGGCCTTGAGAACCCCAGCTCTGCCCACACTGCCATGCCCCCGATGTCCAGGCCATTGCCGTGCACAGCCTGCGTGGTCCTGAAAGAGGGGTGGTCCAGCACAGGGGCAGGGAGGAGGGAGGGCACTGTTCTTATACAGCTTCTCCATAATTCCCTGTCTCCTAAAATAGGCTTGGCACATCCTGGAA
TGATCCCAGAGGACTTATAATATAGTGGAGGAGTCAAGATGTTCCCACATGAAAAGTTGACTCTCATCCCACCAAGCGGGATTTGAAGAGCAAACCATGAAGGGCATTGCAATAGGAGCCCAGAAGTGAGAGAGCTTCAGGGCTGGGGCAGTCAGGGGAGGCTTCTCAGAACCTTGAAGGATGGGCAGGATTTAAACAGATGGAAAAAGAAAGGCCACACGCTCCCCTGTCAAAAGCCCCGTCAGGAAACCCCCAGGGTCTCCAAGAGAGTTCATCTGGATTCCTTGACCGGGTTGCAGCCTCTGCAGCTGCATGCCTGCCCTGGCCTGTCCCAGCCTCGCCAGATCCCTCGCAGTTCCTGGAACTGTTTTCTCACACCCCTGGACTGTTCATTCTGCCCTCCCCACCTTGTCTACTGGATAAGCTTTCACTCAGCTTTTAGG
GGAGCCATGGCGGGTGTTTGAGCAGGAGAGGGACCAGGGTTGAGGAGGCACCTATGGGGCAGGTTTGAGGCTCTGAGTCACTGAGGAAAACCAGAGCGGCACTACATCCCCGCCCCTCGATCTCAATTCTCATCTCCTAATACATCCAGTTGTTTTTTTTCCTCTCACCTCAGGGTTCTTCACCGTTTTCATTGTTCTTAAACGACTGCACTTATTAAACAATAATAAGCCTGGTTGTTTTACAGTGTGTCTGATCATTGAAAGTACCTGTATCTATTACAATGACTGTCATTTTTGTCATGGGGTCAGTGTTTCGGTTATCTTTGCCTGGTATTGGCTGCCATATTTGCATATTAGAAATAATATTCGTA
AGCCCTACAACATCAGAGAAGACTCCATTCTGGACCAAAAGGTTGCCCTGCTCAAGGCATAATGGGGCCACCCGTGGGCATCCACAGTTTGCAGGGTGTTCCGGAAGGTTCTTGTCACTGTGATTGGATGCTGGATGCCGCCTGATAGACATGCTGGCCTGGCTGAGAAACCCCTGAGCAGGTAACCCAGGGAAGAGAAGGAAGCCAGGCCTGGAGGTCCACGGCAGTGGGAGTGGGGCTCACTGGCTTCCTGTGGGATGACTGGAAAATGACCTCGCTGCTGTT
CATGGGCCTGGAGACCCTCTGTTTGGGTTTTGCCCGCACATCCCCTGGGGTCTGTAGAGTATTCTGGCCCTTGCCTTGCTTGGGTAGCTTCTTCCTGAATAGTAGTATCCTAGCAGCTATCATTTCTTCAGCCCTGCCGGTGCCTGCAGTGTTCTTTGTATATTAGCTCCTCATTCTGTTTCTCAGAGAAGATTCCACAGCATGGCTTCTAGTATGATCTCCGTTTCATAGAAGGTGAAACAAAGCCCCAGAGAACTAAAGCACCTTGCCAGGGTCTTCCAGCTAGTGAGGGGCTGGGCAGGGAGCCACACCCACTCGCATCCAGCCCATGCCCATTAC
GGGGTCCGTGATCTTTATCAATTACATGTGTCCGGCCTTATTAGCTCTTAAAGGAATCTTGTTTTCTCTCTCGCTGTTTTTTTTTTCCTTTGAGACAGGGTCTCACTTTGTTGCCCAGGCTGGAGTGCAGTGGTGCGATCATAGCTCACTGCAACCTCTAACTCCCGAGCTAGATTCTCCCACCCCAGCCTCCCGAGTAGCTGGACTACAGGAGCACCACCACACCAGGCTAATTTATTTATTATTTTTTTAAGATATGAGAACTTGGCCAGGCGCGGTGGCTGACGCCTGTAATCCCAGCACTTTGGGAGGCCGAGGCGGGCA
CAGACCTCTGATGCTCTTAGCTGTGGAGTTTGGAAGACAGCTGGTCAGAGCTAGGGAGAGTCCCTTTTCCACGCTCCTTGAAGAAAAAGAAAAAAGAAAAAGCATGTCCTTTTCTGGTACCTCCTCCTAGCCCTGTTCAGAGGTGGGGGCAGGGCTCATTGGTTCCCTGATTAGCACTGTGGTCCTAAGTTCCTGGATCAATACTTTAATCTCTTTGCCCATAACAAGGAAGAGGGCCACTGCTTTGCACAACTCCAGGGGGCATCCTCCTGTCATATTCTAT
CGGCTGCGAGTGGCCGCAGGCGGGAGGGCGCGCTCGGGGCCGTCCCGCCGCCGCCGCCGCCGCGCGCTCTCCCGGGCCGGCGGCCTGCGCGGGCTGCCGAGGGGCTGCTCCGGACGGGCGGCTGCGGGCTGCCAGGGGGCTGCCGGGGGCGCGGGAGGCGGGCTGCGGGCTGCTCCCGCGCCGCGCGCCGGCCGAGGGCCAGCCGGAGCAGGGCGCCTGCGTGGTCCTGGCGCGCTCGCTCCCACTCGCCGCGCCGCGCCCGGGGCCCGAGGAGGCCCCGCCGAGCGCCCGCTCCCAAGGCGCCTTTTCCTGCGCCCGC
ATCACACATATTTCCAAAGGAGGAAGTCCTAATGGTTTTCTGAATGCACAAATGACAGCTTGTGAGAAGCATTTAAAGAGCTTTTCTGCTAACTCTAAAGGCCCAAGGTTTGTTTTCTCTGAGGTTTCTTAATGGAGTCTAAACATTTCATTGTGTTCACCGGAGCAGCGAATTGAATATAAAGTGGCAGGCCTTAAAAGGGAAGCCAGTGAGTCGGAGCATCATTTGCGTGAAATATATTATTATTGCCTGTTTTTTTT
CTCGCTCCCCTGGGGTTCATGAATTAATGAATAGGAGATTGGTACGGCAGAGAGGTAAGCAAGGCCCCGACGGCCCAGGCCGCCTGAGGTCAGCCGCCTTTCTCAAAACCGCGTGCCAGATATTTGGAAGAAAGAACTGGGTTCCGTGGGCCTCATACTCGCGAAATTTTACCCTCACCTTGGCCCTCAGGCCTGCCTGGGCTGCACTCCTAAAGGCAGCCGGCGCTGTTGCCTCGGGGACATGAAAGCCCGGGCAGATACAGGGTGGGAGGCGGGAAGCGTGGCGGGTCTCCTGGAACCTCCAGGGCGTCTAGGAGTGGTGCGAAAACGCCCTCCCTCCTTCCC
TTTTGTTTTCTCCAGGACTCCTCGAAGGGGCTGAGTGTGTGGGAAAATCTAAAAATGCTTATGGGGAGGGGGAGGTTAAGCTCCCCTTCTTGTCCTTGTCAAGGGCTCTCTCCCACTACTTCACTGGGGGTGAAAGGCGCATCCGCAACAAGGGCCCCGTGAGTTCATAAGGAGATGTCTTCTGCTTCTCTCACCCGTGCTTATTAAAAGGTAACCTAGTCCCGGTGTGGGTTTGGGAAAAACGCTGCTGGACTTGCGCGGGTCGGGGTTGCTTTTGGATAGCCACTCCCTGCACTCTTGTTTACCAAAGACCTGACTC
AAATGGTGGAGGCAGTGAGAATGACTGATGGTGTTTCAAGTCTGAAGTAATAAGTTGGGGAGGTGAGGGTTGGGGGTGGGAGGAGAAGGAACTAGTGTTTACAGTGACCATGTGATTTAAATCTGGGCTCACAACAGCCTCAGAGGCAAATGCTCTGAACTCCTGTTTAATGGATGGTGAAGTCGAGTCTTAGAGAAAAATTAAATAACTGCCCAAGATTATACAGCAATAAATGGCAGACCCAGGACTTGAACTCAGTGACCCCAGGCCTCTGTGACATCTGCTGTCCCGCCACCCCACCATAAGAGATCATCGTCCT
ACTCCTGACCTCAGGTGATCCACCCTCCTCGGCCTCCCAAAGTGCTGGGATTACAAGCATAAGCCACCGCGACCGGCAATTTCTGCATTGTTACTTTTAAGTGACAAGTAAACATTGTATATATTTATGCTGTGAAATATGATGTATATACTGTGGTGCAGGGGAAGAAATTTCTAACCTCCCAGGTATCCTATCAGCTGGGAGGAAGCTGACCCCACAGCAGGAGGGAAAGAGGTAAGATTAGCACAGAACTCACAGTGCGGGTGGAACTCAGCAACACTGAGTCTCCCTTCCC
TGGGACGGGGTGTGGGGAAGGGGAGGACGCTCGGAGCTCTGACAAGGCGGTGGTTCTTTTCCCCAGGGAAACCCTTTCGGGGTGGAACGGGCTGAACCGTTACCTTGGAAGAGCAGAGGAGAAAACGGTCTCTGCCCACAGAGTGATCTGGGGAGTGGAGGGTTGGGGGGCGGGGGTATCTTCCTTATCTGTTTAGCACATATAGCGCTTACTGCGTGCCAGGTACTTTACAAATGTTAACTCATTTAATTCTCAGGACAACCCCACAGACCCCGTTTTACAGCGGAGGACGCAGAGGCACAGGTTACCTAGTAAGTAGCAGAACCTGGACTCTACCCCAGGTAGCCCAGCTCTCCTGCTGCCTCCCCTCCCTCCTCATAGGGTGGGTAGGAGATGC
TTTCCAGAAGAGGCTGGAGGGACTACCTACCAGTCCCCTTCACACCTGATTGCAGCTCGATGATACACTGCAGTAGAGGGGCTGCAGGATAAATGCTTTGAAATGTAATAGTCTTCATGGGCTTTATAAAGTAGGAAAGTTTTCCACTTGCTTCCTTAGCTCCTGTTGGGTTTCCACTTTGCAGGTCATTGCTTTCAGAAAAACATGTGGAGCATTTGGTAACCCCATCTTAACTTGGGAGGGTGTGTGTGGGGCTGCACTTTCCAACTACTGTGA
CTGCCTCTTCGTGGGCTCCACCATCTTCCTGGCCGGCATCGAGAACGAAGGCGGCCAGGTGAGGTCCCGCCCCGCTCCCTCCTGAGCTCTGGGGTCAGGGAGGCCTGGGAGGGGTTAGCCCCGCCCACTCCCGGGGCTCAGTCGGGTAGGCGGGCCCTGGAGGCATGAGGCCCCGCCCCTGTCCGGGATCTGGCCCCGCCCACCGGGGGGTCGGGTTGTCTCTTTAAAGGGCGCTGGCTTTGGAGCTGCCTGGCCACACCCCGAGTGCCCGCTCGCTTCTGAGCGTTGTTGGGGGTGGGCCCTGGGGGGAAACCTGGCCCCCG
TTGTTTTTATCGGCCTGTTCCTGGGGTGGTAATGGCAGTGATGTAATAGAGGTGATGGGATATCATCCCAGATTCAAGAAAAATAAGCAGTTTGCCAGCTGTACCTTTGTCGTATGCAGGAATGTAACCACCACAGCTGGGCCACCCAATGGAGGGCTCACAGAGACAGACAGCTGGGGCAAAGGGCTCCTTAGAATAGAATGTGATCAGATCCTCAATTTACCCTAATACTGTTATACTGTTTTCTGATAAAAGAGTGTGTCATCA
GGGGGGGAGGGGAGGGGAGGGGAGGGGAGGGGAGGGGAGGGCCCAGATGCCGTTCTAGGGGAATAGCTAAATCAAGAGGGTGGTGGAGAGGAAATGTCAAAGAGAGGAAAAAAGAACAGTGGGATCAGAATTGGGAGTGTGCCATCATGTGTTTTATTATCTTTTGTACTTTTCTGTGTTTAAACAAAGGGGTGGGGGAAGGGTTGAAGTGGCAAGAAAAGAGAATATTGTGTTTTGTTCTCTTTCCTGAATGTAAGCCTGCCCAAGCCAAACTTTTTATT
TCTGTACAATGGGGGAATATTCTAGTTAATGCACAAGTTCTTGTGGGGATCAGGTAAGAGGCTTTAAAATATAACATATATGTGAAAGCTCCTATTATTAAAACTATTTTAATAAACACTCTGAAGTACATTTAAAACAATTTCATATGGTAGATTTCTTTTCTTTGGAGTATTTCCTTTGCCATGAGGTTCTGATTTTTCAAAATCAATAAATTATTCGCCAGTTTAATGGATTTTACTATATTGTAACCTCTTTGAAGAAAGAGGC
TTCTCCCCGGACCTGGATTGTGGGCCCAGCGACAGGTGCTTGGCGATCTGTGCCCGCTGTGCCTGCGGGGCTGTGGTGGGAGTCCTGTCTGCACGGTATTCTGTGTGGCTGTGCATGTAAGTGTGAGCGTGTGCCGGGTCATCGACCCCATCTTTGGGAGGCCTGGGAGGGGGCGGGACACCCTCGCTGTACATTCTGGGGATACGCTGGGCGGGGTCTGCCCTGTGGATGGGTCCTGGCCGTCTACGCAAACCCCAACTGAGACTAGTCAGTAGGTAGTGAATCTCTGTGAATGGCCTTCCCTCCATCGGGTCTATCTCTGGTGTGTGTTGAGGGTGGAAATGGTTCTAGAGTTTGGGGCTGGGAAGTCCCTGCTAT
GATTCCCTCCTGCTTGTAGGAGGGGGCACAGAATCCAGCCATTTGGAAGCATACATCGTGTTTCTCTGACTATTCACAGCCTTGGCTGTTTCTGAGGCTAAGAATGCAAGAAACAGCACATGCCAAGGGCGTCTTTGCTACTATGTCCGTGAGCCTGCTGCTGACTTGTGGGGAGCTTTTCGTAATGTTTTATTTTAGATTGAAGAGGTTCATGTTCAGGTTTGTTACATGGGTATATTGCATCATGGTGGGGCTTGGCCTTCTAGTGTACAGA
GTGCAAGTCTCAGGAGTAAGGGTTCTTCTATCATTTTCTTGTCTCTGGGAGAAGAGATAATGGAATGATGGAATGAAAGGAGGCAAATACTGTGTCCACCCTTCCCACCTACCATCATCCAGGTTAGTTTCAGGGATCCGGATATAGGCATAAGTAATTGACTATCAGCCTGGACTTTCCCATACGGTCCCTAAATATCCAGCCAGGTGTTCGGACTACCAGTTTCCACATTGCACCACGGCCCCTCTCTGTGGGTGGACACTGTGAGTCACAAAATGAGTGACTTGCTTCAGA
GTTAGGACTTATTGCTGAAGAGTTAGTGTGATCCTTTGCGAGTGTTGTAATACGCTGTTTTAAATCATACTTCCAGAAATGTTTCAGTGGTTTCTTCTCATCCAGATGAACTATCCCTTCTTATTTTTAAGTCCAGTTTCCAACAGACAGGATTTTTTTTTTCCCTTTGAGAATATGACTACGATGTATGTTGTATAGGGCTATTTGGTTTAGGTTCTGGGTTCTTTCAGTGGTAAAGACTCTGTTTGAGTACCTTGGTTAGAGATAACTTTTGTATGATGGCTTTCTTAATTGCTGGTTGTAGTAGTTAT
GCACGACCGACTAATTTTTGTTATTTTTAGCAGAGACACGGTTTCACCATGTTGCCCAGGCTGGTCTCGAACTCCTGACCTCAAGTGATCTGCCTGCCTCGGCCTCGCGAAGTGCTGAGATTACAAGCGTGAACCACCGCGCCCGGCCCCAGCTTCCGTTTTTTAATGTTATTATGTATCAGTCTTTTTTTTCCGGGCACTTAGGCGCTGGGTCATTAGGAAGCCTTTCCCCACACGCAGGTCCTAGTCAACCGTGCTTTTTAGCGGCGAGTAGGCCCTGCGGCTCTGCCCCTAACATGGGCGCGGGGCACGCGGCCAGGGGCCCGTGGGAGGGGGACAGGGCGCGCGAACCCAGGTTCTCAGGCCGCGTCGCCGCGCGTGCGCACTGACAGCCGGGCCGAGCCAGCCCGGGTCCCGCAGGGAAGAACGCCAGCGGCGCGCGGAGGCCGCGCTGCCCTGGGCCGCGAGGTCCCTATGGCTGCTCCACCGGAAGCCCCGCCCCCTTCTGGCAGCTGGAGGCGGC
CCCGATTCTGTCAGTGCTGGCACGCCTGGGGCACAAGCATCGGAGACATTAAATATTAAACACGTCGGCTGCCTTCCAAGCTTGGTAATTAAAACTCTTATTTCATATTTTACACAGGATGGACGGGGAGGTCACAGACTGCTCTTAGATGTTTCATAGTTCCTTGTTCACAGATGAAGTGGCTCTTCCGAGGAAAACCTCCTCTCACTTGGGATCCTCGCGCCCTATTTATTAAGTGATTTCCTGGGAGGGAGGCCAGGGAGCGGAGGTCGGGGAGGTCTCCGGGGTGTAAGGCCCCAACCAGGAATCCCAGCAGGGTTTTGGG
TGGTGTGAGGAAATCTAACCACTTATTCAATGTGCAGCTATTGCTAGTTGATGAATTTGGAATTTCAGTCACTCTTAGGAATATGAAACCACAGAACAAATGTCCTTTTAACAGAGATGAAATAATAGTGAGAATTGTGAGACTACAGCAAAAATCTGCTCAGGAGGAAAGAGTTATTCAGAATAGTCTATTTTTTATATATTTCAGGCAATTACCATTCTACAGGGAAAACTTTTTGTTAGAAGTAAGAAATAATATGCATAAATCTTTACTTAAAGACTT
AGATAGTGTCGTACATCAATACCAGGAGGTATTCTTTGTCATTAGGACAATAAGAGCTTCACATTTGGAATCCTCTTGGATTCTACCCTACATGTCTCTTTCGTTAGCTGATTCTATCCTTTCCCTGTAGCAAATATTGTGAGTGCAATAGCTTTCAATAAGTCCTGTGAGTCTTTTGAGTGAATTAGCAAACCTGAGGGTGATTTTAGGAAACCTTGAACTTACCTCTTGAAGACCCCAGCCACCTCCTAATACC
CTCCTGCTCTCCTTGGCTACCCTCCTCTCAGGAAACATATCCGTCCGGTAGAGAGACCCTGTACAGGAAGCAGCTGCGGGCAGCTGAGCCTGCTCCCACCCCCTCGGTGGGGAAGGCAAGCGGGGGCTGGCCAGAAAACGTCAGCTCACCCAGCTCATGGGGGCTCCCATCCACAGTGCACCGCCGAGGGTCTGGAGCCCCTTCCCCATCCTCTCCTGAGCCCAGGAAATCAAACTCATTGATAGCATCCTCAGAGTCGTCTTCCTCATCCTCGTCTTCCATTTCGGGCACCAGAGCCTTGGATGGGAGCTGGCACATG
GCTGGTAAGAGACTGGACTACTGTTAATTAAGCAACATGGATGGTGCCTTGAGTGTGCTGCATACTAGAGGTTTGACAGACTCGGAGCCCCTTGAGGGCTCCGAGACTGAGTCCAGTCATTTTTGTATTTCCAGCCCCGGCAGTGCTAGCTTCTAGCAGAGATGAAGGAATGTTGAGGTAGCTGACACTGCAACATCTGGCTTCGCTTTCCATTTTCATCACTATTTCTTACATCATGCGACAATATGAGATTTCCTAAAGCCTCCATTTTTCTCATCTTTATAACGAGGG
CCAGTCTTCCCACTGTTCCCCAGTCCTCACAATTACACAATTACTCATGGCTACTCAAATATTTTAGAGCTTGGTGGTACTCCTCACCTATGAGCTGCTTTTCCAAAAACAAACACATTTCAAAGTGCATATATTATTAATTTATAATGTACAAATAATGGTTGACATTTTGACTGAGTTAACCGAAAGATTTTTTTTAAAGGATTCTGTTACTGATGCTGGTGATACACATAACAAAAATAATGAATCCCAAAAACACTGCGCTGAGCAAAACAAGCCAGACATAAAATAGTACATGTGTAAAGT
TCCCTAATGGACGAGGGCTGCTGGAAGGCTTTAAAGAAGCCTCCCGGCCTTGCTGTATCGTGGGCTGAGCCTTACTACCTCCACAGACTGCTCCAGCTTGGCCCCTCACTTCTCTCAGCAAAGCAAGAGCCCTGCAGTGACACTCACAGCTCCCACACACTCCAGAGGCACATTCCAGGCAATGTTTTTTTGTTTTTGTTTTTGTTTTTTGAGATAGGGTCTTGCTCTGTTGCCCAGGCTGGAGTGCAGGGGTGCAATCATAGCTCACTGCAGCCTCCAATTCCTTGGCTCAAGTGATCCTCCTGCCTCAGCCTCCTGAGTAGCTGAGACTACAGGCGTGTGCTACCATGCCTAATTTTATGATTTTTTTGTAGAAACAGGGACTTGCTATATTGCACAGGCCGATCTTGAACT
CTGTCTCCCTAGTTTTGCCTAAGTAATTATTTTATTAATAATTCCCTATATTATTTGCTTGGTTTTCTCTCCAGGAGGAACAGTTCCAACATAAGAGTGGGTGAAGCACATTAAACCCCAATAATCAACTTCCTTAAGCATTTCCAAGTAACATAATCTCCTACTTCCCTACAAAAAAAAAAATCAAAAATTCTCACTTAAATCCCAGGAGATGTTTATTTTCATCCTACAAAGAATGTCTGTTGTTGAGTGATGACGTTTCTTTAAAGAGAATAATTAA
GAGTGGGGCCCACACCACCCCAGCGATTGTCAGGCTGGCTCTGCCCAAGCCGTGATGAGAGGGACTGAGCCAGCAGGAGGGGCTGCCGCTGTTGAGCGGGAGGAGGGCAGCACTGACAAGGCCCCCTGGGGGTGGGGCTTTGCTGGTCAGGTCCCCACTGGGTCTGCACCCCTTCCTCACTGCCCTCAGCCTCCCCTTTCTGGAGGGGCTCACTTCCTGTGCTCACCTCGGGCCCTTCGTCCCCGCCCTTCTCCCAAGACTCTCGATTGTACAGCTCGGCCTATCCTGGCCCGGGCCTTCCTAGCAAAAGGCTAAGCCAGAAACTGGCCTTGTGCCCAGGCTGGTCAGCCAGGGAGGGCCCAGTCTAGGGTCCAAAGGCTGGATGCAGAAGTCCCCCCAGCCTTCTGCACCAGGGGACCTGCCCCCTATGCCCCTAGCCTACCAGGTGTTCACTCAGGGAGGTGGACACTTCAACCCTGCCCTTAGGACCCCCCACAAGCCAAGCCCAG
CTGATTGGCCATGACGGGGGGCAGGGAGTTGGTCCTTTCCAGGAAGTTGTCCACCTGGCCAAACAGGCCTCCAGTCCTCTAGGGGCAAGGAGAAGAGCAGTGACTGGGGGTGAGGGCAGGGAGGGCATGGGGGGCTGTCACTCTGGGACAGTGGTATTGGGAACAAGCAATAGTATTGGGAGACAAATCTTATAAGGCCAAAGGAGGATGGACTGAGTGGTGAGATCAAAAGAAGAAAATTCCCACCCTTAGAAAGTTCTTTGTTTGATGGGGTAGACAGCACACACCTAAGGAGGTATATAGGGGACACAGGCACACAGAAGAGAAGTGTGGTGTAGGGGAGAGAGGGCTGAATCGGGAGTCTGCAGCACTGGGTTCTAGTCCCCGCTCTGAAACTGATTTACTAGGTGATATTGGACATCTCACATGATCTCTGTGGGCCACTATTTCCTCATGAATAACCCAAAAAGACCTAACTAGGTGTCATTAA
TTCCTGAGGACAGACAAGCCCATTCTGTGACTGGAGCGCTCCTTTTTCTGGCCCCGGGGTGTTGCCTGGGGTCCAGGTGCCCCTCAAGGTGGCTGAGAGACAGCCCCTCTCACTTCCTGCTCACCCGTCCCCACCCTCCAGGAACATCCTGGAGTACTCCTTGCCCCTTCCTCATTTCTTTCTTCTCATCCATCTCATTGTCTCCTGCCTTGTTTTGGGGTTCCCCTTGCACATTAGGGGTTAATGACAAGGCAGTCCATTGCCTAACTGAATCAGCCACGGAGCCTCAAATTGGCCATACTGCCCCAAC
CTCTCTGTTGCCCAGGCTGGAGCGCAGTGCCACAATCAGGTTCACTGCAGCCCTGAACTCCTGGGTTCGAGTAATCCTCCCGCCTCAGCCTCCCAAGCAGCGCGTGTGACACCACCACGCCAGGCTCCATATATATATATATATATATATATATTTTTTTTTTTTTTTTTTTTTTTGGGAGAGACAGGGTCTCTCTATGTTGCTCAGGCTGGTCTCGAACTCCTGGGCTCAAGCGAGCCTCCCACCTCGGCTTCCCAAAATGCTGGGATTATAGGCCTGAGCCACCGCGCCCGGCCCATATCGTTTTTTTAAAAATAGAAAAGCCACCAATCTCCAGGGCCTCG
ACGGCATTGCCCACAGAATGTCCCCCGCCCCTTCCCCCTAGAAGGGGTCTCACGCTTGAGCATGCATCAGAACCACCTGGAGGCCCTGGTAGTACAGGACAGTGAGTCCCATCCCTAGAGTTTCTAATTAAGTAGGCCCGGAGTGAAGCCCCAGAGTTTGTGTTTCTAACAAGTTCTCAGACATTGCTGAAGCTGCTGGTCCAGGGACCACATGTTGAGAACCTGCTCTAAAGTCCTTCTGTCTCTGCAGCTTAGCTAAGGGAGCAGAAGACTAACCGTGGTCACTACACAGGCT
GCTAAGCACTTTACGTGCATTATTATTTCATTGAAAAGAACTGTCAAGTGAAATACTTTTTAGCACAGTAACTGGCTTTGTGGGCTCTAGAGAAGAGTTAATGAGGCAGTGCATGTTCTTGGCCCAGAGTAAGTGCTTAGTGAATGCTTTCTAACTCCGAACCCCAGCCACATCCAGGGACTGGGTGTTGAGCAAAAGGGGCCTTCAAGATGTTCAAGGCACTTGGATTTTCTCCTGTCTCTCATCGGCTTTTCTTAACGGGCCTCAGTGGGTGCATGTGATTATCCACGTTTCACCTATGAAACATGAACAGAG
TTAAGCTGAGGACTAAAGGGTGATTTGGCCAATTGAAGCTGATGGGAGGCCTTCCAGGCAGAGGACCAGCACGTGCCAATGATGATCGGTGGCACTGTGCTAGATGCCAGCCTGAGTGTAGATGCCCGCCTGGGTGTACACTCCATCCTGAGTGTAGACACCAGCCTGGGTGTAGACGCCATCCTTGGTGTAGATGCCATCCTGAGTGTAGATGCCAGCCTGGGTGTAGACGCCATCCTGAGTGTAGATGCCAGCCTGGGTGTAGACGCCATGCTGAGTGTAGACGCCAGCCTGGGTGTAGATGCCATCCTCAGTGTAGATGCCAGCCTGGGTGTAGATGCCAGCCTGGGTGT
TTAGGAAAAGCTACTGAGTTTTCTGTCAACATCTACTAATTTTCTCCCTGTGTTTGTGAAGCAATTCGTATCACTTAAACTTTCACTATGTACACATACATAAAATATGTATTAATACAATTAGATGTATTTTGTTGTTTTGAATTAAAAATAGCAGTTGCATCAGCATTAGGCAACTTACTAGATAAAAATGTGACTCTGAAACAGTGGAAGAGCTTTTCCTCTACTCTTAGCCCCCATGGTGACTGCTGAAAGAGCTAGTTGAGTGAACCCATTGATTGCATTGAGTAGGCACAGACT
TTTCTGTTCTCATAACGCAAGTAATCAAGTGAAAATTTTGAGATTCATTATTTTACAGCCAGGTAATTACACTCAAGTTGATTAGTGATTAGGATTGTCAGGAACTTTAAAAAAAGCAACATTACAGATGCATGTGTTTAATTTAAAAAGAATTATTTTTAGTTTAATTCTTAAGACAATTACACTACAAATTCTGTGAAGCAGATGAGTGAGTAGTTGCAGGATTTACCACTTAAGAGAAAAGCAGGTAAACTGAAGGTTAGCAACTTACCAATTATCAAGGACCTCTGCCCCTTGCCTCC
TTTGACTCAGGGTGATCCTTAACCAACACCAACACCACCTGACTTTACAACAGTAGGGTGGTGGCTAAAAGTACAAACTGCCTGGGTTCAAATTTTGATGTCATCACTCACAGCCGTTTGACTTTGGACAAATATTATTTATTTATTTATTTATTTATTTATTTATTTATTTTGAGATGGAGTCTCACTCTGTCACCCAGGCTGGAGTGCAGTGGCACGATCTCGGCTTACTGCAACCTCCACCTCCCGGGTTCTAGCGATTCTCCTGCTTTAGCCTCCCAAGTAGCTGGGATTACAGGCGCATGCCATCACGCCCGGCTAATTTTTGTATTTTTAGTAGAGATGGGGTTTCGCCGTGTTGGCCAGGCTGGCCTCTCAAACTCCTGACCTCACGTAGTCTGCCCACCTCGGCCTCCCAAAGTGCTGGGATTACAAGTGTGAGCCACTGTGCCCAGCCAGAACAAATATCTTAACATCTC
GCTCAGCCAAGCCCAGCCAAGCCCAGCCCAGCCCAGCCCTGCAGGCAGCAGCCTGGACCTCTGAGCCCAGGGCCCAGTTCCAGCTCGGGAATGCATGGGATTGCCTGGTCTGATTCCCCCAGGGTAGAGAAGGCCCGGACAGAGAAAGGGCCTTGCCCTGAGTCCCACGGTGAGTTAGTGCCAGAGCTGGGCTTAAAAACCAAACTCCTAATTTACATTCTTTCCACTCTCCCCATCCAAGGCTAGCACTTGTCCTGGGATTGAGGCTGTGGACTCCACCAGCCTCTGCTGGGGGAAGCTCTGGGGTTCCTGGATGCGTGGTTCAATGCAGTGTCATGTTTACTAGTTGCGTAGCCTTGGGTAAGTGACTTAACATCTGGAGGCCAGCTCCTCATCAGTAAAATGGAGATAATAGTAGACCCTCCCCCAGAGCACTGT
GACGGCATGCTGTCCCCAGGAGGCCTGCACCTGGCCCCGGGTGAGGGGTGCCTCCTTCTTCCCCTCCTCAGTGTCCTCCATGGTCCTCAGCCCGGGGTCTTCTGGGTCTTCTGGAGGTCAGGACTCAGGCTCTGGGTATCACAGAGGGTCTGCATAGTGGAGGTCGGTGGGGCGGGCCCTGGGAAGCCCCGGGGTGTGTGTGAGGGAGGGGCTAACTGGCCCTCGGTGCCCCAGCCTGGCGCCACCCTCTCTCTCCTGTGCACCCGGCCCGTTTGGCCTCCTCACCCCACTCCCCACACCCGCCACCGAGCAGCAGCCCCTCTTTCCGCTTCCTTCCCTCACGGATGATGGCGGGATTCTAGACTCCCTCCTCCTCCGCCCCTGCGGGACCCTGGGGACAGAGCAGGTGGAACAGAGGCCGGGCCCACACATCAGACT
GGATCTGCTCCCCGAGGACTGGGGCTTTTCCAATGAAGGCCATTTTCCAGTTTCGTCTAAAAGCACAGAAGGACTTCGTGAAATGTTTGGCTTCTTCCTAAGGGAAGGAGGTGCCTACAGCGTTGCCATCACTGCTGCTGGCCACAGGAAGATGCGTACATATCGTCCCGCCCTAAGATCGTGTTTTGAAAGTGGGCGACTTTGGAAATTAACTGAGGCTGTAACCGCAGAGCTGACGGGATGGGGGAGCTGCTCTGATGAGTCTCCAGAGCGGCCCGGTGACCGCAGGAGCTCTGAGTCATCAAAGACCGGGGCCAGGGAGCCTGGAAGAGGAAGGGCCCGCTGCTCCCGGGCCACGCCGGGACACATGAGTTAGGGGCAAAATTTAATGCCGCAACAAAGCGACTCATTTTTT
GATTGACCCCTTGGAGTATTTGCTGTTTCTAGAACTAGAAGGGTGACTGTCAGAGCAAGCTGACTTTCTTTTCCATAATAGGACTCTTATAATGCCTTTTACAGGAAGGGTGCTGGAGACTACCATGAAATCCTTTGCAGAATTAACATTAGTGAGGCTCCAAGAACAATAACTTCAGAGAACATTGTCTTTCAAAGAAAAAATGGCAATCCTTTAGCATCGGGGAACTCAGCAGGGGGATCCTTAAACAATATATCTATAGATAAGAATGTCCC
GCCCATGGGGATGGGGAGAAATCAGAAAGGGGGTACCCCTCGCTTTTAGCCCAAGACACAGAAATGGCAAGCAGCACTTCTGTTCACCTTGCATCGGCCTGAGCTTGGTCAGTGTCTCCTCTTGCCCGGGAGCTGGGCAGTTACAGTCTTTAGCTGAGCCACCAGGGGCCTGGCTCAGAGTCAGGGGTTGTATTTCCAGGAGAGGAGAGGAGAGGAGAGGAGAGAATGGACACCGGAGAAAAGCGGCCATCTCTGCAACTCCAGGGCCTGCCAATGGGTGTTGGGGGCAGGACATAATTTCTTTCTTGTATAAAGTAGAAAAATTCCTTCCTTTCCTCCACAAATAGTCATTGAGCATCTTCTGCGGGTCACACATGTGCCAGACACTATGCAGATTGGCAAAAGGAAGGGAAGGGAACGGAGGGGAAAAGAAACGAAGAAACTCAGGCCTGCCCAGGTGTGTGTGCAGAGCTTGCAGCCTAGCTGGGGACAGATAGCAAATAACCCCACACCTAAACGAACATGTAATTACAACGCGTCAAGTGTTAGGAAGGAAGCAGATTCGCAGACGGCGGCTTTGTTTTTAATTCTCTTGCTAGGCCCCTCTGTCTTTCTTTCTCCCTTCCTGTCTCTCTCTCCACCTGTAACGGGGTCTGTCCTAG
TCTTTTGAACAGAGTCCCTCCATTGGGACTGCATTTTTCTGCACTTTTGGTTCTTCTCATCCAGCCCCTCCAGTGATCTCTCAGGATGCAGAGCCCAGGCCTCTGCGAGGAGGTATTCCACCAGCAAGGAAGAGGCAGAGGTTCCAGAAACTCAGGTGTGCTTTATGCACACCTGAGAGGTGACCATAAAGGAGGCTCAGGGCTTCTAAGGGAAGTGGCTGGTTTTGCTCTCACAGTGACTGCGTCACCTTGGGAGGCGGGGGATGCAGGGTGCAGCCGCAG
GTGCTAAAGTTTTAAATGCATTCAGATTGCCTCTAGCTTTGTTTGGCCTTTTAGCTTGCAGTGAGAGTTTGGGTTTGTAACAAAGCTCATATATAATGTCTTATGTTTTGAACAGATCACTACTTGCCTCTGGTGTGTGAAAATGTTTCAGAAACTTCAGAATTTTAAGCCTCCCATTGGGAAAACAAGGATTGGCTCAAATGTTATTTCATGTGATAAACACAGAAATATTAAAGGTGTTCAGGATTTCTGCTAAACATCAGAAACCCTACACTGTGTTGCCTCATC
GCTCTGTCTGGAGGGTGTGGGAAGCAGAGTAAACTGGCCAGATTGCCCCCTCCCTGTCCCCTAACCCTCCCCAAACCCCCTGGGGGTGGAGCAAGGCCTGCAGGAGGGCCAGGTTCTTATGCTCTTCTTCCTGCCACACCCCCCAACTACCAACTACATGTATTCCCTAGGGAAACTGAGGTAGGGGCAAGAAGGATCACGTCAGTCTCTTCCTTCTTTGCCTAACTAATCTCTTTCACCTCTCACCAGCTTCCCCCCTCCCCAGCCAGCCCAATCTCTTCACTCCTCCCCTCCAGCAAGGCGCCTTCCCCTCCCAGGGAGCTCTCCAAAACTATGGGGAGGAAGAAGGCTTGAGGTTTTTGGTACCCACCTGGGCCTGC
CGCACACGCACAGACATGCGCGCACACACACATGCTGAGTGCCTGCACTGGGAGCATAAGGCAGAAAACTCCTTTGGAAACTGCAGAACAGAGCCTTGTCTAGCAGAGGTCCCCTGATAAAGGTCCCACAGTTCCTGGGAACTGAACCCCTGTGAATGGGCCAGGAGAGGCAGCTCCCGACTCCCGTGTGGGCTGCATTCATCAGCAGGCCGGCACCCCAGCCCTGTCACTGTGTGAGGAGCTTTCATGAGTCCACTGAACATGTAAGTCACAGTCTGGCAGCTGGCTGCATCTGTGGTTGCTGCTCAGCCTCCAGAAAAGGGCCCCTCAACCTGCCAGACCTCCTCGCTCCTTCCACTCACTCT
ATGGATGCGGGCTTCCTCCACTTGCCCTCCAGTGGCTCGCAGACCAGGGTGCCCAGGGCTCTCACCCGAAAGGAGATGGTCCTGGGGCTGGAGCGTTTGAGGGAGCTGCTGTAGGTTCGCTGTGTGGGTGAGGACATATCTGCCTCTTCCTCCTTGCTGGGGATTTTCACCTGGATGGAGCAGGGGGAGTGTCACATAAGAGGTCTAGGGCCCATCAAGCCGGGGCAGCCATAAACCCCATGGCTCACCCCAGGAGCTGCAGGAAGAGGGGAGAATGAGACAGCCCTGTGCCTTCTCTCCTGCCTCCTTCATCTGCT
CACGCACCTGTAATCCCAGCTACTCAGGAGGTTGAAGCAGGAGAATCGCTTGAACCTGGGAGGCGGAGGTTGCAGTGAGTCGAGATCGCGTCACTGCACTCCAGCCTGGGTGACACAGCGAGACTCCATCTCAAAAAAAAAAAAAAAAGGAAAAAGAAAAGTCAGAACTTTGGTCTCTGCTTCACAGGAGCCACTCTAGTGAGTATGTTGGGGGAAGAGAGGCTGCCCCAGACCCCCCTTCCACCCCAGAAGGCCCTATGCTCTCACCAGGCTTTGGACCCAGGAGGTAGTGGGATGGAGAAAGGACCTGATCCAGAGGACAGAT
GTGGCGCGTTGTGGAGGGTTAAGTGAGTTGATGTATGCACAGCACCTGGAACAGAGCCTGATACATAGGCTGTGCTCTTGAGTGTTAGCCGCGAGTATTGTCATGGTGATTACAATCCTCAAGCACTGTCCATTCCCTACCTCGTCAGCCGATGACAGGAGTTATTAGCTACAAAGTCTTCACTCAGGCCATTCCCAGCACTCTCCCCAGCCTGGAAGCACCCACAAAATCAGGTATCCTGTAGACAGACTGTTCTCCATTCCCCTTGGGACCCACAGCCCTTGCTGTAGCACCCAGTATGAAGGCTGGATCCAAGACTCGGGAGCCATGAGCAACACAGGGGCTGCTGAGAGAAGATGTCCTCTAGCCACACCACACACCCTGATATGTACACGTGCACACCACACACTCATCCCCAGGGTGGTTATGCCAGTTGTGCAGCACTTTTGGTGACTACAAATCCCTCTAGCCCTAAGAG
GGTGGCAATTTTGAACAGTAAAATCACCAACAAAAACCACAGATATGAAAAAAAAAAAAGGCACTAAATAGACCAAGAAAAGGACCCTTGCTTACTGGATGAGAACTGAAATGAGAAGCCAAAGTGTCATCTTATTTGTCTCAAGTTTTTTGACACTCTGTATAGCTGCCAGCGATCACAGCTCCACAAGTATTGATGTGGGGGTTACAAATAAATTTCAGCAAGTACACTCAGTTGCAAATATGAAATCCACAAATAACAGGGACCAACTCTGTTGCTCTCATCATTCTACAGAGCAAGAAACTGAGGCTTATCAAGATAAACATCTTGCACCCAGCCAGCAAATGGGAGAGCCAGGATTCAAACCCCATACATGAAGCTTCCACGCCCAGGATGTTAGCACTATTGCACACTATTGCTTCTTATTTCACAAATAACTCCCTGAGGCCC
GGCTCGCCTGCTCAAGAACTGCTCCCTAAGACTGTCCATCTTCCCTCCTGGTCAGAAAACACGTTGTTATCCAAACACACCCCTCGCTTCCCCACCTCTAGATCTCTACTCATGCTGTTTCCTGTGCCTGGCATATCATCTACTCTCCTTGTGCGCCAAAATCCTACTCATGCTTTAGAGCCCAACTCAGATGTCACTTCCTCCCTGGTGCCTTCACTATGTGGAATGTATCCACTGTCATTGAATTTCATTTATTCATTTGCTCATCATAGAGACCCCTGGGCCAGGCTGTGACCA
GCTAAGGCTCTTGGAGAAGGGCAGCCCGAGGAGGCTGGGCCTGCCGCCCATCGGGAGCGGCAGCTATTTTCCATCACATCCTAAAAAGCCCAGGGCTCTACCGCTCCTGCAGCTGGGCATAGCTCCCACCAAACACATTCTCCCGAGGTCGCCCTGGACGCCTTGCTCGGAGATGACAGAAACGAGAAAAGAAATACCTAAGTGGACATAAAGACCTAGCTCACCCTGGCCGGGTGCGGTGGCTCATGCCTGTAATCCCAGCACTTTGGGAGGCCGAGGTGGGCAGATCACCTGAGGTCGGGAGTTCTAGGCCAACTAGCTTGACCAACATGGAGAAACCCCGTCTCTACCAAAAAAATACAAAAATTAGCCGGGCGGGGTGGCTTATGCCTGTAATCCCAGCCACTCAGAGGCTGAGCCAGGAGAATCGCTTGAACCCGGGAGGCGGAGGTTGCGTTGAGCCGAGATCGCACCATTGCACTCCAGCGTGGGCAACAAGAGGAAAACTCTGTCTCAAAAAAAAGAGTCCTTGCTCACTCTTTGGTGAGGGTTTGGTATTCCACAGGGCCCCGAAGCGCGACAGCCCTCCAAGGAGAAGTGAGCGTCGGG
TGTGCTGTGGAGATATAGGTATTTTCAGTTTGCACCCACAGGCTCTGCCATTATTCCCCCAATCACAAGTCCAGTGGTAGCTGTGTCCCCTGTTGGAGCGCGTCCATGGAAGCCCTTGGGTCCTGGTGATGGGCCAGTGTCCTTTTTCCCTTCTGATGGGGCCTCAATATCCTTTCTTGATGGACCTCCTGCCACCCAACCCGTTTCCCTAACTTAAGGGATAGGTTGAACTGTAGATTCGTTTCTTTCCCAGAAGACAATGAGGACAAGGGTTCTTTTGCACATTGATCTACCTCTTCT
GTATGAGCCATCGTGTCCAGCCTCCACTCGTTCTTTAGGCCTTCCTTTAAACATTAGTTCTTCCGAGAAAGCTGTCACTCAAAAGCTTCTCTCGCCCAGTTGGGTATGTGTCCCACCCCATCCCACTCAGATGAATGTAAAATTGGGTCCAATCAGGGCTAGTCCAACAGCCCTATCCCATAGGTCCTCCAGTCAGTTTGGGGTACAGAGGGGGAACCCAGAGTCAAATATAATCCAGATTCACAAAGCAGCCTATTGACTGAGGTCATGGCCCTCGGGCCCACAGTAAGCACAAAAACTGC
AGGGCAAGTCCATAGAGTAAAGTGAAAGCAAGTTTATTAGGAAAGTAAAGGAATGAAAGAATGGCTACTCCATAGACGGAGCAGCCCTGAGGGCTGCTTTTTGCCCATGTTTATGCTTATTTCTTGATTATGTGCTAAACAAGGGGTGGATTATTCATGCCTCCCCTTTTAGACCATATAAGGTAACTTCCTGACGTTCCCATGGCATTTGTAAACTGTCATGGCACTGGTGGGAGTGTAGCAGTGAGGACAGGTCACTCTCGTCGCCATCTTGGTTTTGGTGGGTTTTGGCATC
ACAAAGACTCTGCAAGGCGTTGGGGCAGGACAGGGGGTGGGTAAGGAAGGGGTTGATTGTAACTGGAAAATCTTGGGCTACTTGTGGATGGTGTTTTTTTTCTTTTCTTTTCTTTTCTTTTTCTTTCTTTCTTACTTTTTTTTTTCCTCCTAAAGGTTGAGCTTGGCTAAAGGAGTGTTGCTAATGGTTTCCCAATTTAGTTTCAAGGGGATTGGCAGCAGGGTTTTCCAGGCCACAAAGGCTGAAGGGGGACATACTATTAGTCTGTCTCACTCCTCCCAGAAACTCAGTCTGGGTTTACTGTAATTTCATCTT
CTGGATGAGTGGAGGGTGTGTTCTTTATAAGCACTATGTGGGGTGTGGGTGTAGAATCCAGACATCAGCAATGCCAACTCACCATCTGGTTTTCTATCGGGAGGTTTTTATGTGTATTGGCGTGAGCAATATATTGTGTCGGTCTGGGTGTCAGAGGACGCGTGTCAGAGTTGCCTTGTTGAAATTTTCCCAGGGACCTGGGATTTCTGGATTCACCCGGTATCCAGGCTCTCCCAGAGCGGCACTTTAGCTGGCCAAGGCCTGGAGCAGAGTGTGTGCAGCGCTCCCACGGCCGCCTGCCCGGGCCTGCCCCCG
TCCGGGCGCGCGGCACAGCGGGCTCCAGGGGCGGTGGCTCCGGCAGGGTCTCCATGGTTGGCCGGTCCAGCGCCTCCAGGAAGTCGAAGCTGCCGCAGTGGCGCTTGTTGAAAGGCGCGGGCTCAGCAGGCCGAGCCAGGGATCGCTCACATGGCGAGCGCTTGGACGCGGGTCCCGGGGTCGCCACCTTGATGTCCTGGTACACGGTCGACACCAGCAGGTCCGGAGCGTCCGTATGGGTCATCTTAAAAGAGGTCCTCAGGCTGGCGGCTCCAGCTCACACTGCCTTGCGGGGCTTTTGCCCTGGGGGGAGACGCGGGTCAGGGCAGCCCCATCCGCAGCCCAGGCCCCGCTTCTCCCCCACGCTGGCCCGGCTTACCTGGGGCGCAGCGGGCGTAGCAGCCCTGGCTGCGGGCCTGGGCCGAGAATGCAGGCGCTTCCTCCATGCCGGAGTCAGAAGCACCTGCGGGAGGAACCCAGCTGTCCAGGCGCCCGTCCTGCCCCTCCCCCGTCCTCTCCCTGCGATGGGGC
TTGTTGAGACAGAGTCTCCCTCTCTCACCCAGGTTGGAGTGCAGTGGTGTGATCTCAGCTCACTGCAACCTCCACCTCCTGGGCTCAAGTCATTCTCTGGCCTCAGCCTCCCGAGTAGCTGGGATTACAGGTGTGCTTCACTATGCCTGGCTAATTTTTATATTTTTAGTAGAGACTGGGTTTCTCCATGTTGGACAGGCTGGTCTTGAACTCCTGACCTCAAGTGATCCGCCCACCTCGGCCTCCCAAAGTTTGGCCTCCCAAAGTATTGGCCTCCCACAGTGCTGGGTGGCATGAGCCACCGTGCCCG
GAGATGGGGTTTCACCGTGTTAGCCAGGATGGTCTCGATCTCCTGATCTCATGATCCACCCGCCTCAGCCTCCCAAAGTGCTGGGATTACAGGCGTGAGCCACCGCGCCCAGCCGACAGCAATCTTTTATTGAACCAGAGCTGCTCTTTGTGGATGAGGTCTAACTCCTATACAGCGTGCTCAGAGTAGCAGATCATGGGATGTTGGCAGCTGTACTTATGCCCACTTTTAATTACATGCAAATTAAAGGGTGGATTATTCAGAAATCTCTA
GATTTGTTCTGAAGGCCAGGGACACTTTGCGTAGCCACTTGGCATCAGGAAGTCAAGCCCTGGTTTTGTAATGGACATCCAATACTGGTGGTATGCAATGAGATGTAAGGATTTTCCAAAATGTGGCCTTATGTAGCACACCCTCCACTGTGGGGGTTTGCAAAGATGAGGCCCCATCTCCATCCTGTTGAATCAGAAGCTCTGGGGGGTGACACCCTGGTATCTGCCTTTTTAGCATACTCTGAGAGAAAAGATGCTTTTATGGGCTTCAGCCAAGTACAAAACCATAGAACCAGACTGTCAAAGCTGGGTAGGGGCTTGGGTATCCTCTACTCCCACTCCCA
CCTCTGCAGCCCCGGCATCCGCTGGACGGAAGAGAGAGAGAGGAGCTCCTCCCGTAGCTTTCTCCCGAAAACGTTTTCTCTTCCCTACTCTCTGAAAAAGGATAACGAGGTGGGGGAGGGGAAGGAAATAGTTTAAGTTAATTTAAATTGTGTCTGCCGTGGGCAACTCTCCAAGAAAGGGCTTTCCTTTTTTTTTTTTTTTTTTTTTTTTTTTAAGAGGCACGTTCGAAGCACTCAGAGAAGCTCTTTGCTGCAGCCCAGCGGCCACGGATAGAGCCTGGGAAGTGGAGAAGGAGCTGCTCCGAGAGGGTC
AGTCAAGTGTTCTTCCATTCGCATCTCTGTGATCTCCAGCTAGTCCCTACTTCCTGGACCTCAGCCTCCCAGCTCTCCAGAGACACAGCAGGATTAAGTGACTTTCAAGGACTCTTGTGGTTTGGCGACTCTGGGAGACTCTGAAATAGTCCCACCACACTCTGCTGATGTGGAATTGAGGAAGGGGCTAGGATAGAGGTCTTTGAGGGAAGAGATATGGAGAAAGAGGGTCAAACCTGTGACCTAGATGTCTATGACTCCCATCTGGAGCATCTGGGGCATTAGGGAATGCAGCATGACTCTCCTGAGGCTACTGTGTGGTTTA
TGGCTCCCTGTGGGCCTCAAGTCTGCAGGCTCTGGGGTAAGGGGTGGGGGTGGTGTGGAAGTGTGGCTGGCCAGGGGAGCTGGGGCCTGGAGGGTCACACACCTGCAGGAGGTCACAGAGCCAGGGGATGGCTGGCCCCACAGACCCGTCTCCCAGGTGGCCAGCCTGCAGCCTGTGCCGTCCTGCTGAGCCAAGAGAAGACACTGGGGGTGTTTGTGTTGGTCGGCTGTGGGGTCCCTCCCAAGGGAAACCGTTAGTCACCCTGGCGCTGGCTGGATGTGAGGCCACAAACGCCAGGAGAGCTCGGGGACTGTGCCAAGGGGTGCGAGG
GGTGACCAGCTCCACAGCAGGGCAGGGCAGGCGCGTGGCATGCAGAGGTCTCCAGGCGTGGGACAGATGGGTCACTGCCCTGACCCTGTGCCAGGACTTAGCGTGCCAGGCTCCCCGCCTTGCCCCGTTGCTGGCCCCCACCAGAGGGTGACCACACCCAGGCCAGCCACGAGAACTTGTCTGACCAGTCCTGGGGGCAGACTGCCAAGAAGGTGGGCAGGGGTGAGGAGGGGCCATTTGCTTCCACCCAGCGGGGCTGTGAGTGGTTCTGGGGTCCTGCCCACCTGTCCCAACCCTTCTTGGTCCCTCAACTCTGCTCTGCCTGCAGT
TGGGGATTGTGGATTGTGGGTTCACTGCTTCCATAACGTTCTCATTACCTGCATGTGAGCCTAGACCTCAAATCCTTAATTATTTTTAAAAGGGCAGGGTGGGGGAGTGGCTTAAGAGGGAATGAGACACAGAACAATCTTTCCACAGCCCCCATCTGCCTAGGCTGGGGCTGTCAAGGGTCTCCTTCACCCTGTCTCCTAGGGATATTTAAAGGCAGCTTTTATGAGACTCTATACTGTCTTTTTTTGTAGTTGTTTGTCTTGTTTTTTGTTTGTTTGTTTCTTTGTTTTAATTTATATAGATA
ATTTTAACAGCTGCCTAGAATTTCATTGTACAATTAGAGCACAATTTATCCATTTTCATGGTGCTAGATATTTATGTTGTTTCTGAATTTTTATTTGAAATGATGCTACTGTGAACATTCCTTTAATTCTTTTTGGATCATAAAATTTTGGGGAAGAGCTCGCATGACATTCTGCAAAGCATAAAGGAGTTATTAATATATTTTCACCCACTATTGAATGTTTAAATATTATATAAGTCTAGGTGTGGTAAGTACTATAAGCACACTGTTTTCTCCCATTTCATCCTCTTGGCAAGAGAACTCTCCTA
ACACTTGCCCATGGTACTGCCAAGGCCCCCCCGCGCAGGGCTCACAGCCTCTCTGTCCCCCAGCAGCGACCGAGGGAGAGCTCCCCACGCACGAGCAGGTCTTCCTGCAGCCCCCCACCTCCTCTAAGCCCCGAGGCCCTGTGCTGCCGCAGGAGCTGGAGGAGCGCAGGCAGCTTGGTAAGGCGCCCATGGGTGGAGTGCCCTGGGGCTCAGATGGTCACCAACGGTGGCAGGGTGTCCCCCACCACCCTCATGCTGTTTGCCACCTGCTGTCCCCGTGCTGACGAGTTGGGCCACCTACCTATCCCTGGATGGCCTGTGCCTGATGGGTGACGGCCCAGCGCAG
CTTGCCCTGGGCAGAGAAGGCACCAAGGGGTAGGGACTGCCCAGGGCCGGTGTCAAAGGTACCATCATGGATCCTTCCTTTCGATAAGCCTGGCAGATGCAGGGCCCTGGGACACGCAGAGAGGCTGCCGAGTCTGTCCTCTTGCTGGAGCAGTGAGCCCAGGGCTGCTGGCCGCGGAATAAGGGCTGTTCTGTTTGGCACAGCAAGCTGGTGGCTGACTCAGAATCCTGAGGGTCATGAGAGGTCTGAGGGCAAGGGTGCCGGAGCCCAGGCAAGGGAGAGCAGCTCCTGGAGGAGGGAGCCTTGGAGCTGGGTCATTACAGAGAGCAGAATCCCAGCAGGGTGTCAGGGACCAGAAAGGTGGGCAGGGAG
CTCAGGAGTTAGGGCTGAGGTTGGAGGCGGGTAGTTTGTGGTGCTGTCTAACCAGGGCAGGGGCAGAGATCTCAGGAAGTTGCCTGAGCAGCCCTAACTTGGTCCCAGCCACAGGAATTCTGGCCAATGGAGATGCAGCCCATAGTCACAGACATGGTGACAGTGCACTGGGTGGCCGAGAGCAGCACAGTGGGCTGGCTCTGTGCCCTCTTCAGGGTCACACATGTAGGTGTTGGGGCCACAGGGCATGGGGTGGTGTGTGGGAGAAGAGTCCTGTGTGGGCTCCCTCTGCCCTCTCCAGCACCAATGCCGATCATGTCTTTGCCCGAGGGGGAGAGTAGGAAGGAAAGGGAGGTGCAGAGACTGCAGTTTCCATACCTGGAGCCTGGGCATGAGCTGCCCGCCACCACCCTGCTGCCCTTCCTGGCTGCTGTGGGCCAGTGCTGCTCTCGGGGCAACAGCAAGAAGCCGGGCACACTGCTCAGCCACTCCAGGTGTTGCTGGACAATGGTCTTGGGGGAGTGGACACTGGAAGCCCCTCCCTGCCCCTCTGGCATAGCCTCAGATCTCCCTGGGCCCTGCTTGGGTTATGGGCCAAAAGGACACAGTCTCACAATGCCCCTGTCTTCCCCACACCCTACCCTGTCCTCAGGAATATGGTGGGAATTTACCGCCTCCCTCCCTGGGCCCAGGCTGGCTGGCTGGCTGACCAAGTGTTCGGTGTCCCTTCTC
GCCTGGAAGTTAGAGCACCCCGGGGCCTCTAAGTTACCAAGGGAGAGCTGGATGTGCCAAGTGGCCTCCTAAGGGACACTGCCTGGGGGCAGAAGGTTTTGGTTCTCTGATGAGAGGCAACTGTCCTCTGACTTCACTAGGATTCTGAAGCCCAGAGAACCGATTCAGAGAGAGGGCAATCGAGCGAGATGGAGACAGAATGGACCCAAATACTGTCCAAATGTTCAGTGTTCAGTGAGCCGGCTTCTGTCACAGTGAGGTACCTGAGGCGGGGACTGCTCCCCGGGAGGGTGAGTGGGAGTTGACTCTGCAGGGGGAGCTGAGTGGGGAGAAATCAATCAAGCAGAAAAGTGAAGCAGAAGTTTCTAGAGGC
CTGACTTACAAGGTCAAGAAGGGGGAAAATCAGCCAGAAAGTAGCAGCCCCCCATCCGAAATACCCTGGCAGGTTAAAGAAAAGCTGGGAAATACGGTTTTTGCAAAGTCCAGGTGTATGGAAGGCGTTGTTTTAATAACCTGAACAAACATCTTTCCCGGAGTCCCACTGAGCAAACAAGAAACCTAATTCCAGGGGTAAAGGGAAGTGTCTCTCTCACCTTTTCTGTCTTGATGAGACGAATTTCTTTCCCCTCCCCTTTTCCTTTCTTTGGGGCGGGGGAGGGTGGATAATATATTGGGCGACTCGATTTAGGTGTTTGTTTGTTTGTTTGTTTGTTTCCCCAGATGACATTGGTTTAAACCGGGACACCCTTGTGAATACAA
CTGGGGATGTCCCATCAGCTGTGTCACCTTGAACAAATCATTTTGCCTCTTGGGTCTCAGTTTCCTGCAGTGTGAAACGTGGTGGAGGCATGAGGGGCAATGGGAGCCCCAAGGCCTCTTTCAGAGACCTCCTCTGGGTCCCATGTGACCTCGTGGCTGTCCCCAAAGGCAAGAGGGTCCCCAGCCCTGCGGCCAAGGCCCTGGGACACCCTATCCAAACAAATGCAGGTCTCTGACGGGCTGAGCTTTGCTCGCTTGGGTTTCTTTGCTTTCTTCCTTTTTTTTTTTTCTTTCCTGGATGAAATTCCTGCCAGCTCCGAAGGAAGGAGGGAAGAGGAGCGAGCCGCAGTGTAGAAAGTTTCCTTGACTCCTCCTCCGGCTGGGTCTCCCTCCCTTGCCAAGCCCAGCCTGTGAAACTGAATAACGAAGATCACTCAACAATGCCTGCCCCTCTCTGACTGCACCGTCCCGGCGCTCCCACCGCCGCCGCCGCCGCCCAATAGAGCCCCTGGGGCGGTCCCCACCGACGGTGCAGCCCGCCGG
GATAGGGTTCCTACGAGTTCCACCATTTACTGGGTGTGTATCTTCTCTTTATTTTATTTCTATTTTTTATTTTTGTTGAGATAGAGTCTCACTCTGTCACCAAGGCCGGAGTGCATTGGTGTGATCTTGCTTCACTGCAACCTCTGTCTCCAGGCTTCAAATGATTCTTGTGCCTCAGCCTCCCAAGTAGCTGGGATTACAGGCGCCCACCACCACACCTGGATAATTTTTGTTTTTAGTAGAGACGGGGTTTCACCATGTTGGCCAGGCTAGTCTCTAACTCTTGG
ACTTCATCCGATGGGAGAGTGAACAGATATTTTGGGAGAAGTCAAAGTTGGGGGGCAAGATTGGGGCACAGCAGTTAGCTAGTGGGGGAAACTGAGTCATAGTGGGCATGCAGTGTGTCCGAACAAAGGCCTCTCATATTCTCAGACTTTGGCGCTGTTCAGTCTGTGGATGTGGAAGTCAGACAACTTCTGACTTCTCCTTGGGTGGAAGGAGAAATGAGGTGGGAAAAGGTGACTTTCCTTCTCATGACTGATATTTAGGCCCCATTCCACCTTACACAGAGGGCCAGCTGTGGGGGTCCTGGCTAGCAGCTGTGCCACACCCCCCGTGGTGAGGGCTTTCCTCTCCTACTCCTTCCCTGGGTGCCCTCTACCCTCCTGCCTCTGTGTCTGGTCCCTGGCACCCCTCAGCTGCTCGATCGATCGGCCCCAGTGGCAGAACCTGCCTCCCTGCACTCTCTCAGCTTCTGCCCCCCCTTCCCAATGAGTGCTGGGCGTCTGGCCC
CGTAAACAATAGCTACTAAAAAAAAGAGGTGGTGAGGGTTCAGGCTTCTCAACATTATTAGTTCCTAATGATCACCGTTCTTCTTGACCTCATGGGTCCTCACTATGAGACGTGCTCATTCGTGGTGTTGGGTCAAGAGTTTCTGCTTTCCAAAAGCATCCGTGGCCGGGCGCGGTGGCTCACGCCTGTAATCCCAGCACTTTGGGAGGCCGACGTGGGTGGATCAGTTGAGGCCAGGAATTGGAGACGAGCCTGGCCAACACGGTGAAACCCCGTCTCTACTAAAAATACAAAATATT
CCCAGGGTTTTACTTCTATAGGCAGAAACAGGGAAGTCTAACAGAGTTCCACATTTTCCATACAAAGCCCGTGCATAGGTCACACCGATTTGATTGATTACAGCTTGCTACATTCCAGAGAAGATTGCGTTAACATTCCATGAGGAGGGGTAATGATCTGAGGGAGTCTTATCTCTGACACTATTTGGTTATTTCTAATCTTTTACAGGAAAAGGAGGAAGTCACAGCTGCATGTGTGTGGCACGGGCCACATAGTTATCCTCCACTCAAGGCTCAAAATAATTTAAGTTCCAACACCTTTA
CAGAAGACACAGTGCCCCCCACCCAGTCCAGGTAGCCCTGCCTTCTCTCCCCAGAGCCGAGAGCACTAATAGCCCCAGTTGTTGAAGAAAGGGACCTGTCCCAGGGTCTTCACTTTGTAGGTCCTGCCAGCAGCCCTGATTTCTATGTACGAATATTGCTGTCATCCATCAACTCCCCTCAAAACAACTCCCCAAAAAACAGTCACCTCAGATTCCCCCCGTTGAAGTAAAAGTTTCTTTTCCTAGACTTCTAAAGTCCAAGAAGGGACCTCAGCAACACAGGCACGTCTCCTGGGCAGAGGCGTGCGTCATGGAAAACTTGGAGGCTGGTGATTGGGCCGTCTCTGCTGCAAAGTCAAGTCCCCGAACGCTTGAAAAACAACATAATGTATTCCTGTCTGCAGCTCTGAGCGAAAGCTCATTTTGTGTCCTGTGTTTCCATTTCCTGAGGATTAATAAGTGTGGAGGGGAACTCGGGCTTCGTGCCGAATATTTATTTAGTCAATATACGCATCAATTTAGCAAATTAGAGATCGCAAGCCATTTCTAAGCAATGCTGTAAAAATAATAGCTGTACTTTAAACTTGTAATGGATTTTGGTTTGGTGGGAGGTGGTGGCTACTACGTGCCTGGTACTTGATAAACAAAGAAGTTTAGTTCTCCTTAAACTTCAGTGGATGTCTGAGTCATTGGAGATGTTTGTTTAAAAAGCAGACAGATCCTATTGCCAAGGG
CAAAAGACAAAGTCCAACTCGAGCTTGCTTCTAAAATAACTCACACCAAATGGTCAAATAATTATGGTACATTTTATGGTACATAAAATATGTTTTGAGTAATATAAAAATATTTCTCTGGGAAAAAATTTGGGAAAGTCTGCTTGATAAAAATGTGACTTAAAGAGAACGAGAAACGCATATACAGTTGTCTTAGTCCGCTTCGTGTTGCTATAACAGAATACCTAAGGCTAGGTAATTTATAAAGGAAAGAGTTTTGTTTGACTCACAATTCTGGTGGCTGGG
GGGCCAGGCTCAGCATGGGGTAGTGGGAGCGGGGAGGGCTGTGGGTGCGTCCCTGGTGGTCTCCTTACCCGGGAAATCTCTGCCAGGTGTGTGTTCATGTCCTGGTCGCTGACCTGCACCATCTGCCGGATCCCCTTGTAGTAACTGCAGGGGTGGGAGCATCATACAGTGTGGGCGGCAGGGACCACAAAGGGGGTGGTGGGGGAAACCAAGGCCTGAACCTCCCCGCAGGGGGTCGAGGGTGGGCATGGGGGCCTGGCCTGGAGGGCAGGCAGACTTACTCCTCCACCATCTTCTTGTAGGTGGAGATCTCCTTGGCGTACAGCAGCTTGTTGCTGGGAGAATCCTGTTGGGGACAAAACCCAGTGATGCCTGGCCAAGGGGGCCAGGCTGGGGCTGCTCAGAGTACCCCTGGGTAGCTTCCCCTGCCCCGAACTCCTGACACTTTCATCAAGAAAACTATGGGCCGGGCGCAGTGGCT
GATGTCCATACAGTGATTGAACAAATGCCTGTTTACACAGCATCCTCGCTGCAGACATTGCTGAAACAACCACATCAGGCTCCCTGCAGCCCCCCTGGATTGAGGTCTTTGACCCTCTGGGCTTGGCTAGAAGGGTGCAGTGAAGGTACAGTGTGGCTGTGTAGGGTATGTCTCAAATCACAAAGGCATGCTGGGGAGAGAGGTGGGAGTAAGGGGCTCCTCCTCCCAGGAAAGGCAAAGGGCCCAAGATGAGCCCCAGACATCCTCTGCTTGAGGATGGTCCTCTCCATCCCAACTAGGCCCAGAAGGCAGGTCCAGATTCAAAGACAGGT
TATTTTTATAGAGATGGGGTCTTGCTATTCTGCCCAGGCTGGTCTTGAACTCCTGGGCTCAAGCAATCCTCCCACTTCAGCCTCCCAAAGTGGTGGGATTACAGGTATAAGCCACCGCGTCATGCCGGTGGATCACATTCTGAGAAGCACTTCCCCAGAGGAAAGGAGAGATGGTTCTGAGCCCATCGCTCCCAGGTAATTAGATGTGGGCGCCTATGCTCGCAGCACATTGCAAGCTTCGTCTCCCCCAGCCTTCCTTCTATCCGGACTTAAGGACTCTCTAGTGCTTTGCTTCTTCTGCCACAGTATCATACTTCTGCATCCCTTTCCTCAAGTCACTTAATCATTCAGCACATGCTTATTGAGCATCTACTCCACTCCAGACATGGCTCCAGGTGCTGGGGACAGAGCACTGAATGAGATAAAAATCCGTGCCCTCATGGACCATATAATTTGTGTATTCATTGATTCAATCAATGCTATGGAGTGCTGACTCCTGCTGG
ACCTCTTGCCCACCCACCTCCTCCCACGCAGGCTTCCTGGCACTGCCCCATCCAGGAACCTCCAGAGAACCCCAGTGCCTGATAGTCCAGTCAGCCTCTGTCATCCCAGCCATGTCCCTAGTGGCCTCCAGGCCCTCACTGGCCCCTCCCCACAGGCGGCTGGGCCCTGAACATGAAGGAGCTGAAGCTGCTGCAGACCATCGGGAAGGGGGAGTTCGGAGGTGAGCTGGGCCGGGCCCCCTGGGGGGGTTCTGAGGGACTCCGAACTTGGGAACAAGACCACCTCTCTGCCCCCAGACGTGATGCTGGGCGATTACCGAGGGAACAAAGTCGCCGTCAAGTGCATTAAGAACGAC
TAAGCCTCTAAAACAACAGTTCCTAATTTCCTCATTAGGAACTCCGTTGAGAATAAGAGATACGGATCTTCTTGCCTAAAAGTCTCATAGGCACTTTTAAGATTTACTTCATAGCCAGGCATGAGGTAGTGCCTGTAGGCCACCACATGGGGAGGCTGAGGCAGGAGGATGGCTTGAGCCCAGGAGTCCAAGGCTGTAGCATGCTGTGACCACATCTGTGAGAATAACCACTACATTCCAGCGCATGCAACACAGCGAGACCCTGTCCCTTAAAGTAAGTTGTTTCGTATCTTCATAG
ACTATTACAGCACAAAAATACAAAACTCTAATCATTGAAACAGTTTGTATTGAGGGTATACATTTTCTTTAAATAGGGTCTCACTCTGTCAACGAGGCTGGAGTGCAGTGGCACAATCACAGCTCACTGCAGCATTAACCTCCCAGGCTTAAGGGATCCTCCTGCCTCAGCCTTTCAAGTAGCTGCTACCACAGGTGGAACCATACCCAGGTATTTATTATTATTATTATTATTTTACATATATATATATAGAAAAGACCTCACTGTGCTGCCAGGCTGTTCTAAAAGTCCTGAGCTCAAGTGATCTGCCTGCCTTAGCCTCCCAAAGTGCTGGGATTACAGGTGTGATTTTTATAACTTTACTATTTTAATAATAGTATTATTTTTAATCAAGAAAATATATAAATAACCTATTGTAAAAATTGTCCTGAGAGATCATTGCTAGTATTACTTGGAAAATATGCAGCATTAAAAGTTGAATTAAATTCCTGTTCTAAGTTAATGTTTTGTAGGTAAAAGTAATCATGGACTTACAAGGAAGAAATGGTGAGAGATC
ACAGTGCCCTTGATTTTCCCACTGAACTGCTGCCACCGTGAATACGAGCTCTTGGAGATGCCGCTGTCTGCCCTCTTCCCTTTCCTCTCCCTCCTCCTCCTCCTCTTCCCTCTCCCTTCTCCCTCTCCCTCCTCCTCCTCCTCTTCCCTCTCTCTTCTCTCTCTCCCTCCTCCTCCTCACCCCTCCTCCTCTGCTTCCTCCCCCTCATCCTCCCCTTTATCTTCCGCCCCCTGATTGCTATTGTCCTCCCCACCTCTTTCTGTCCCTCTCCTCCTCCTGTCCCTTCTCCCTCTCCTGTCCCCCCTTCTCCCCTATTTTCCTCCTCTTTCTCCTTCTCCTCTCTTCC
TGTACGAAGGGCTGGCCTAAGCCCTGCAGGGGCATTATTCATCTCATCTTCTCTACCCTGAGATGGATGATACCATCATCCCCAAGTTATAGTAGAGGAAACCAGGGCCCAACAAAGAAAAGCTGCCACACCAGCAACTTTATAAATCTTTACAATGATGTGAGAATTTGTGGGCTAGCCAGATTTTTAAAGAAAACTTCAAGTTTGAGCAAATTTGCAGACACTCAAAATCTACTCTCCCTAACCTGGAAGTGTCTCTGCAAAAATAAAAACAAATAAAAAGTAAAATGTCATGACAATTAGTGGACTAGTCCGGATT
TTAAAAATGTCGGCAAATATTTCCAAACGTTAAGAAAATGTTCTGGCTCCTTTAAAGACATCTGCCAGCCACATTTCCCCAAGGACCGCGGTTTGAACCTTCTGATGTAGATGAGCTCTGACATTGGAAGATTCTGGAGTCTGACAAGTCACAGCAGGTTGAGGGTAGGGAGAAACTGCAGGTGAGGGGTGCATGCTGAAGTCCTGATTTCTCCAGGTCCCCAGGATCGGCTGAGAGCCCTGGTGGTGATCCCCATCATCTTCGGGATCCTGTTTGCCATCCTCTTGGTGCTGGTCTTTATCAGTGAGTCCTCAGGTGGGGAGGTGTTGGGGGAGGGAGGGGAGACCACCTGTTTCTTATCTGGCCTCTCCAACTCCCCATCCTTTTTTTTTTTTTTTTTTTTTTTAGAAAAGGTGGCCAAGAAGCCAACCAATAAGGTAGGTCACCCCTGAGAACCCGGGACAGAGTTTTGACAAACTG
TATTTCACCGGCAATGCTATGATAGTTAAATAATTCTAAACCATAAAGCGTTGTGAGACTTCCTTCTTGTACTCTTGAAGTGTATTATTTTGAACATTGAACATTCAGTCAATGTTTCTTGAGCTCTATGCCCCGGGAGCTATTTTAAGCCCTGGATGAAGTCTGTCCAACTCGGGCCGGGGATAGTGATTGAAATAGAAAAGCTCAGTAAGTGAAGGGCTCCTCTGTGTCTCCCACCCCACTTGACGAGCCAGATGGAGTGAGTGGCTTTTAACTGTAGAGTGGACCCCTCTAGCAAGCTGCTGTTTGCTTTTCTGGTGTGGAAGGTAGGACTTTGGGATGAGCCCACAGAGGACCAGGGAGCCCAGGCCATCCACTACCTCTTTATCCCGACCTGAGGAACGTGCACTTA
TGAGCCCCCACCTGCCTGACCATCCCATGAGCAGTCCAGAGCTTCAGGGCTGGGCAGGTCCTGGGGAGGCTGAGACTGCAGAGGAGCCACCTGGGCTGGGAGAAGGTGCTTGGGCTTCTGCGGTGAGGCAGGGGAGTCTGCTTGTCTTAGATGTTGGTGGTGCAGCCCCAGGACCAAGCTTAAGGAGAGGAGAGCATCTGCTCTGAGACGGATGGAAGGAGAGAGGTTGAGGATGCACTGGCCTGTTCTGTAGGAGAGACTGGCCAGAGGCAGCTAAGGGGCAGGAATCAAGGAGCCTCCGTTCCCACCTCTGAGGACTCTGGACCCCA
GGTGTGCACCTGCAGTCTCAGTTACTCAGGAGGCTGAAGTAGGAGGATTGCTTGAGCCCAGGAGGTTGAGGCTGCAGTGAGCAATGATCTCACCACTGTGCTCCAGCCTGGGTGGCAGAGCGAGACCCTGTCTCTAAAAAAAACCAAAAAAACCCATAAATTAGGTGGCTTATAAACAACAGAAGTTCCTTTCTCATAGTTCTGGAGGCTGGGAAGTCCAAGATTAACTTATCAGTAGAGTCAGTGTCTGGTGAGGCCCATTTCCTCATAGATGGTTATCTTACTGCGCCCTCACATGGCGGAAGGGGTAAGGGGGCTTTCTAGGGCCTCTTATAAAGCACGAATCCCATTAATGAGGGCTCTGCTTCTTAACTTCATCACCTCTCGAAGGCCCCACCTCCTAATCCCATCACTTTGAGGTTAAGGATTTCAACAAATGAATGTGGAGGGACACAAACACTCAGGCCCCAGCGTGG
CTGTTGGAGGCTCTCAGCTCTGAAGGCTGTGAGACGCCTGATTTCCCACTCCACACCTCTATATTTCTGTGTGTATCTTTAATTCCTCTAGCACCGCTGGGTTAGGGTCTCCAGGACCGAGCTGGTCTCGGCACTGGGGGAGCTGCCCTGATAGGTAGTGAGCTCCCTGTCCCTGGGGCTATCAAGCAGAGCCAGGTGCCGCCCCAGGGAGCTCCTTCTTTGAGGGCGGTCCAGAACCCTGGAACCCCAGCCCAGGCCCAGGCCTGAATCCGGAGCTTGTTTAACCCAGCAATTCCGGGACCCCATCCCCGGTCGCTGGCATCCGCTGTCATTCGAGAGCCTGGGGCTGACGGGGAGAGCTGGTCCGGCCTTCTCTGGGCCGCCTTTCCTCCCCAGCCTCGTCAGGAAGGGGCACAGGACAGCCGAGCTGTGCGACAGCCCGCTGGGCCTGCGCCCCAGGGCCTCCGGCGACACTTGGAGTCCGCAGCTGAGTCACTGACTCTCACCCGGGCTCCCCCGCTTCCGCCCGGCCGTGATTTGCTCCGGTTTCAAAAGGGAGGAAGGGCGGGAATGCTCGGGAAGAGCCTGGG
AAGGTTTAGGATCTTTCTCTTCCCAAGTGAAGCCAGGGCGGGTATCCCCCCTTCTTCCTCTGTCACCCTCCCAAAATCTGTTAGTCTCAGAGCCGGGAAGTCCTTCTTGAAGTCCTATTTCAGCTGCCTGCTATGCTAAGGAATGACATTCTGACCCTCATCTGGTCAGGGGCAACCACTGAAGCCCCTGGGCATTCTAAGGGAAGCTGCAGTGGCCACCATCCCTGTCCCCTGGGGTGGGTGCTGGGTCCATGACTGAGGCTCCTCAGCAGCAAACAGGTGGCAGCAGTTGGTTGGTGGCATGCAGGGCGGAGGAGGACAAGACAGTGAGAAGGAAC
GATGGCATAGGAGACTCCCACCAAGAAGGCAGTGATCCTGGGCTTGGGCGCCCACTCCCTGCCAGAGAACCCAGCCTGGCCTGGCTTCAGGAGCCCTCTAACCTTCACCCTCAGGCCACTTGACCTCCACCTAAATCCAGCACTGCTCCCTGTAGGAAGGCAGGGGTGTGACTTCTTGGTAGTCTCATCTGGCCTGTCTCCCCCAGGGGTGGGAGCTCCCCGAGGGGAGGGCTGTTGCAGGCCCCTTCAGGACCTCAGTTCCTGCAGTGGTCCCCCAATTACGCTTCCTCACTAAGTGTCTGAGGGAGCATTTGCCCAGCATCGCGATTCCTTTAGCCCAGAGCCCTCCCTGAGCAGGCCCAGGATATAGAAATGGTCCAGCGTTGGCCTTTGACCCGGGAGAACAGGGTGAAGGGGACACCCAGGTGCGGACTCCTGCGGGGGTCTGGGTGGGCCCAGTGACGTCAGTTCTGGTTCTCCAGTGAAGGAGACCAATTCCAGGACTGCCCCCAACTTGCTGTGTGATCCTGGGACATTTGCTTAAACTCTCTGAGCCTCATCTTTCCTTTCACACGACAGGGAGACGATCCT
CCTGCACTCAGCGAAAGCTCCACAGCTCCAGGACTGGGATCATCTCTACCTGAGGCTCTGGGAGAGAAGAGAAGGAGGCCAGCTCCTAACTGCTCTGCTCCTAGGCTGGCTCCAACATGGATGGAGACAAACTCAGAAGGAACTGCAGACAGAGGCATCCCTGCTGGACTCAAGCAACAGGGCCCCCCACTTCAACTGTACCCAACCACGGGTGGGATCCAGTGCCAAGGACAGTGTGTCCCAGGGTCTGTGACCACACAAATGGGAACTGCTTATGAAACCCCAGCCCGACCTCACCGCGGAATGGCAGTGTGGAAAGGGTGGAGGCTCTGCAGGCAGACACAGAACACAGATCTATGGAGTGTGTGTTAAAGGGTCCAGAGACACCCAGCAAAATACCAACTGTGTCAGTCCACGTCAACAGAGAACACAGGTGCAAAGGGGCGGGGGCTGTTTCACACTCACTCTCTTTATTCCTTCTACCAGCCCCAAGAGAAAAAGCAGCTGGGAAAAAGGCTCAGAATCAGTGATTTCCCCAAGATCACACAGCACAAGACCAAAGTCTGGGCCAGCCAGCCTTAAAACCTGTGCGCCAGACTGCTCTCACCTGTTCCCGAATGCTAACAGTGGACACGTCTGAGTGATGGGGTTACCACGTTTGTTTTGTTTTCCATGCTTACCTCATCTTCTTTAAAAAGCAGAC
GTTTCAGTGAGCCAAGATCGCCCTACTGCACTCCAGCCTGGGCAACAGAGTGAGACAGTCTCAAAAAAAAAAAAAAACAAACAAACAATACTTGCTCTTGAACAGCACGAATCTGAGATATGCACAAAAATCAGCAGTTCCTTTGAGACGGAAAGTTGGCCACAACTGCCCCCAGATTCAAGTGTGGAGGACACAAAACCACCATCCAACTGACCCAAAGGACTCTGCCACAGGGGCCCAGAAGGCCCAAGAGCTGGGAGGAGTGGGTGACCAAGGGAC
CTCCCATCTTCTTATTCAGAGAGGCAGCTGAGGCAGGGACAATGGGGCTAACTGTAGAGCAGGTGAGGGCACGGGCTGCTGGGAAGGCCCCAGTGTACATATAGTATCTGTGTAACATTTTGTATATTCCAGGGGGTAGGGCCACCCCCTGTATCGTACCTAGCAGAGGTTGGAGCTGGCATATGAGGAGGAGGTTCTAATCATTATTTGTGGCTGGGAAACTTATTTATTGATAGCATGGGGCAGAGGAAGGAGGCGGGGATGGGGTTGTGGCTCCCTGGTGATGCGACTCCCGTTTATTTTGCTTTTCATTTTGGAATAAATGGATTTAGCCAT
CTCAGACACAGTGTGGGTTGTCTCCACAGGTTGCTGGGCAGATGCTCACATGCCTTGGGGTCTCCTGACTCTGCTTAAGGCACAGAAGAGGCATCTGTGGAGGAAAGTGGAGTGGGTGAAGTGGATTTCAGAAGAGGCAGCTGGGCAAGAGGTATATTTTGAGAAGCAACAAATGGGAGCCCAGAGTAACTGCACGACCAGCCCAGCACAGAGGGAGAGCTGTCAAGTGCTGCTCACAGACAGCCAGGGATTGTTAGAAAAGTATGGTTATATACTATTGCCCATGCCACTTTTGAAGTTCCATGACCTCAGATCATTGGGAAGAACTTAAGAGCCGTGAGATTTATGGGGTTGGAACATCCAGGGATCCTTCCATCTACCACCACTTCTGTCCCTGGAAAAGAGTGAGCTTCTGCCTATGTCCTCAGCAGAAGGCTGCCTGTCCCTGATCGCCCCCCCTAACCCCACCTACAGGAAAGAAGACTACAGAGGGTGCCCGTGGACTTCTGTCACATGGTCCATCCTGGACCTTCCAGCAAAAGCCA
TATGGACAAGGGCTCAAGGCTTCTGTACTTTACCCATCTCAATCTGTCACCTGAAGATTCTACATAAGCCCTGAATCAGCCACACTAAGCCCCAGATTTATAAAGCAGAACAGCACAGGCTGGGTCCTTGCTGCTCTGTGTGGGCTGACACAGAATTGCTGGGGAGGTTCCTTGTTCCTGACTTTAGGGGAGTCACCTGGAATTGACAGGAGGATTGTGGGGGACGGGCCTCTGAGCTTTGGATGCTCCACTTGTTTAGGTGCAGGGAGGCCACAG
CTTACTCTGTCTCCCAGGCTAGAGTGCAATGGCATAGTCTTGGCTCACTGCAACCTCCGCCTCCCGGGTTCGAGCAAGTCTGCAGTCTCAGCCTCCCGAGTAGCTGGGACTACAGGTGTGCAGCACCACGCCTGGCTATTTTTTGTATTTTTGGTACAGACGGGGTTTCACTGTGTTGGCCAGGCTGGTCTCGAACTCCTGACCTCAAGTGATTCTCCCACCTTGGCCTCCCAAAGTGCTGGGATTACAGGCGTGAGCCACCGCGCCCCGCTGGAGTCCTCTCTTTTTTTCTCTT
CCAGGTGCCTTCTCAGCTCCCTCATCTGTAAACCGAGGAGGTGGATAAGATGCTCCCGGCCGGGCGCGGTGGCTCACGCCTGTAATCCCAGCACTTTGGGAGGCCGAGGCGGGCAGATTATTGCCTGAGCTCAGGAGTTCGAAACCACCCTGGGCAACATGGTGAAACCCCCGTCTCTACTAAAATACAAAAAAATTAGCCAGGCATAGTGGCGCGCGCCTATAATCCCAGCTACTGGGAGGCTGAGGCGGGAGAATCGCTTGAGCCGGGGAGGCGGAGGTTGCAGTGAGGCGAGATTGTGCCACTGCACTCCAGCTTGGGCGACAGAGTGAGACTCCGTCTCAAAAAAGAAAAAAAAAAGATGCTCCTCTGAGGTCCCTCCGGCGCTCATGTTCCGAGTCTGCAGCTCCACACTTTAAATCATACTCGAATGCAGGACAAGTCCTAAATATTTGCCCCTTCCCTTGCAGTAATTTATTTTCTGTATGGACTGTCCCTCCCCCAGAGGCTTCCCCACCCTCCATTGCCTGGCCCAGGTGAGCAGCTTGGCAGGTCTCCAAGTGGAACCCGGTCCAGACAGGGCTGCCTCGACTTCACCTTTCCCCCTAACTTCCTCCAAGGGATGCTGCCCCTTCTCAGCCCCCTGCGTGTGTATATTGGTGGGAGGCATAGAGGATGGATGTTCTAGAAATGAGTAAGACACAGTGCCCACCCCCAAGTTAGGATGAAAAAAGTTCCAGAGGTTTTTAAGAAATTGGATTAAGCTGGGTCCCTAACTTCAAGAAATTCCCATTATGCTCCT
CTGCCCTGTGCTCAGGTGTCTCCTCGTCCAGGGCTCTTGCATATTCTTGTAGGACTTTGCTTGGAAAATTGTCTAGTGAGAAAGTGATTCGTTTTTGGTTTGCATGAGGCTATGGTTGCAGAGTTAGAAAGGGAGGGAGTGTTGGTTTGCGGCAAAAAGTTTAGGGATGAATATTGAGTTTGAAGTGCTGTGGCACATTCAGAAATATGTCCAGGGGCTGGTTGGATGTGCGAGTTAGACATTCTGGAAAGGGGTTTGGACTCAAGATACAGATGTCATCAGCAGATAGCTGGTAATCGGATCCACAGAAGTGA
CTCAGTGGTCTTCAGTGAGGGGACATTTGGCATCATCTAAAAACATTCTTGGGGGTGCTGCTGACATCTAGTGGGTAGAGGGTAGGGGTGCTGCTAAGGACAGGCCCCCCACAACAGGGAATTACCCAGCCCAAATTGTCCCCAGTGCCGAGGCTGAGAAACCCTGGTTTGGTTCCTAATCCTCCACGCTAGACTGCTAGCTTTGTTATTCCAAGGTGACTTCACCAAGCCCGGGCCCTGCCCGCCAGAAGTGGGGGACAAGTGGCCAAATGTCTATATC
GGGACTGGATCTCAGCCTCTGATCAGTTTCACAAAGTTTGTTCCCTAAGGAAATCAAATCCCATTGTCACCTAACTCTGAAGATCTAAATAGCCCTTGGATCAGTATGGGAACCCCAAATCCCACAGGGCCAGATGTGGAGTCTGTGTCTGCCCCCGTCTTCTCTCCATCCTCAAAGCCCCCACTTCTCTCCAGGCTGTTTCTTTTTTTATGACTGTAAACATAGATAGTGCTTTATTTTGTTAATAATAAGATAATGATGAGTAACTTAACCAGCACATTTCTCCTGTTTACACTCGG
CTCAAACCATCCCACCCCAGCCTTTCCAGTAGCTGGGACTACAGACACGCACCACCACGCCTGGCAAATTTATGTATTTTTTTGGAGACAGGGTTTTGTCATGTTTGGCCAGGTTGGTCTCGAGCTCCTAGACTCAAGGGATCTGCCCACCTCAGTCTCCCAAAGTGCTGGAATTACAGCTGTGAGCCGATGTGCCTGGCCAGGAAGAATTTAAAATCAGTGATGGCATGTAAATATTTTTCTTGTTCTTTTTTTTTTTTTTTTTGAGATAGAGTTTTTGCTCTTCATACCCAGGCTGGAGTGCAATGGCACAATCTTGGCCCACTTCAACCTCTGTCTCCTGGGTTCAAGCGATTCTAAAATATTTGAGGTGCCCGCCACCATGCCTGGCTAATTTTTTGTATTTAGTAGAGACAGAGGTTCACCATGTTGGCCAGGCTGGTCTCGAACTCCTGACCTCAGGTTATCCAACTGCCTCAGCCTCCCAAAGTGCTGGGATTACAAGCATGAGCCACTGTGCCGGCCATATTTTTTTTTTTCTTTCTTTTCTTTTCTATTTTATTTTATTTTATTTTATTTTGAGACAGAGCCTCACTCTGTTGCCCAGGCTGGAGTGCAGTGGCAGATCTCGGCTCACTGCA
TCTGCGAAAGTGCGGTGACACCAGGGGTCCTCCTGCGGCCCCGGGAGGGCCCAGACTCGGCCTGAGGGGCTCAGCACCGGCTCCTCCCATTCCCTTCCTTCCTCCTGACTTGCTGTGGTTCTTTAAGTTTGGTAATTAATGTCATTCTAAGTAAAGGAAAAACAAGCAGTCGAGTCATTCGCATGAATTGTTGGGCTCATCATTTTACGGTGCGATGCCGTCTTAGGCGCAGAGCGTCTCACTTGTGCACTAACGCGCCACAATGGCACATGGGTAGTGCACAGTTCGTACAGGCACGTGTATTTCGATCTTACAGGACAATGGAAAGGCTGCACAAATCTAAACCCACTGTCACCTCTGGGGCTCGTGCATTCTGCCAACACCCCATAGGAACCCGGATCTCAGACGTCCCAGGTACGTCAGCCCCACCAGAATTCTGTGCTCATAGGACACGGTGAACGCTGAATGTGGACAGGGCGGCAAGGACCCGGACACTTGGATTACACAGGTCTCCTCTGCTCACACACCCTGACGCTGTCCCATTGAACTTCACTTACAAAACACGAGTTTAA
GCAGGGACCACCGGGTCCATTGTCCCATTCCCAGGACTGTTGGGTTCAGCTCATGACCGTCACATTCTGTGGCTGTCCTGGGCCAAGGCCAGAAGCTGCCCAAGTTCACACAGCCGATGCCTGGGAGTGTCGTAGCCCCGGTGCCACCCGGCACAGAACATTCACCCCCAATATCCCACGACCCCCGCACAGAGCTTCCCCAGCCCACCTGCACCTGCCGGAGCTGTCCTTATAGAGGGCCCGTGGCCCGGCCTCAGCAGTGGTGGTTCCCATGTATTCAGCCCTGATATGGTCCCTGCAGGCCAGCGTGTGTGCTGAGGCCCGGCCCACGCCCGTTGTCCACAGACAGAGGACCCCATGACGTTCCTGCCCTTAAGGAGCCCCCAGTCTCACCGAAAAGCAAGTGAGGCCCCATGAGTAACCGAGCAAGACAGGAATCCAAGGGTCGT
ACTTTCGAGAACTCAGAGCAATCCAATGGACAGTCCATGTTCCACATAATTATCAACTCACTTTCCCTGCTCGTGAAATTGCTGTTAATTTTTAACAAGTGATTGGGACTGTCTATATTTAGAGGATTACCTAGTAACCAAAGCTCATGACACATGAGATGGTTAAGTTTTCCTACCAGACCTAACTGTGATATTTCCTGACTTTAATATGTTTTTATGTCAGCCCTCTTAATATTCAGTTTACCTCGGTTTTATCAAATGCTTAGCATTTTTTATGAGGGGGTGGATGAGCGAAAAATAGAAACTCATAAAACTGGAAT
TGTGTCCCGGTCCCTTGGCTTCTTGTCTAGATGTTTTCCCATCACCTTTGAGAGGCAGAATTAAAGAGACCTAGGAAACTGACTCTACTGAGCCGCTACTGAAATCACACCAACAAGCTAGCTGTCATCCATTTTATAGATGAGAAAAATGAAGGCTCACAGGGACAAAGGTGACTCAGAAATGTTGAAGCAGGGATTCAGAGCATGTGTCTGGCCCTATTTCCCATATAGGGTCCCCTGGGTCCCGACATAAAGGCTGCCAAAGCCCAGAGGAAGATGTCTCTAGCTGTTCACGGGAAGGTCCCAGGATGGAAGCCCAAGTTGACTCTGCAATAGACTTTCCCATACACACAAAGATTCC
ACTTGTGCCCCCCTCTGTGGTATGCCCTCGCATTGTTCTATAAATATCTATAAATACCCATACACACACACACACACACACACACACACCCCTACACCTACATGTGGCCAACGGCCTCGCCTCTAGTGCTGGGAATCAGTCACCGTGCTGTCCTCTTGGAGTCTTGTGGCCCAACAAGAGAAAGCTGTCCCGACATTGCCCCTCCAAAGTGCAAGACCTCCGGTGAGTCTCCCTGTCACGCCTGGCCTATGGAGAGTCAGCCCCCGCCATCCCTCCCGCCCCCCCACCAAGCATGGGAGTGCTGTGCAGGCAGCTGAGTGGCCTGACAGTCTCTACCAGTCCTGCTGTCCCTTGGCTGAGAATCAAACCCATTTCTGGAT
ACGGACAAGCCAGGCTTCCCTGACTCCCCATTTTGTGGCTCACTTTAAGAAAAGCCAGGTTCAATGTCTTTCTTGCTCCAGAAATCAGCTACAGCTCCAAGAAAACAATATCTCATGGAGCAGGCAGATGAGTCCTTCTGGCCTCAGGCACGCAGTGAGTCTCAGAACATCATCGTCTTTTTTCCCCCTTTTCCTTTTCTTAAAGCAATCACACATGTACAGGAAACTTGCAAGTACAGTACAAAGAATATTTTTCTTGAACCATTTGAAAGTAGTTGCCACCTCATACCTCATCACCCCTGAATGCTCTGGTGTGGTTTTTAAAACTCCTGGACACTAAGGACATGAATAGACAATTCTCAAAAGAAGATATACAAACAGCCAACAAAC
AGGAAACCTAGCACAAGAGCTAGCATGCCTGTGAAAGCTGAGAAGGGACGGTACCGATTCTTGCTCATTGCTGTATTTTGATCACCCTCCCAGTGCAGGAGCCTCATAGGTGATCAATACATTTTCAATGAATGAATGAGGTGAAACCTCAGGACAGACTGGCAGTACTTTGCCATAGCTGGGACTTTGGCTATGACTGGGGGCAGAAAGGTTGATATGTGGATTGCAGGATACATGGGTGAATTGCCCACTTTCCTACCAGGGCTCAGTTCCACCTGGGGGAGAAGAGAAAGCCATGACAGTGAA
TCATTGGATAAAGGCGTAAATGGTCATAGATGGCCATGTTGGGACCAATGAGCTACTTTGTTTTGTTTTTTAACTTCATATAAATCATGGCTTTAAAACAATTAGAGTTGTTCAAAAATGGAATGAGTTGGTCTGGCAGTTAGTGAGTCTCAAGTGGGTGGAGCACTGGGGAGAGGATGTTGTAGGAGGGCCCATAGCTTGGATGGATGTATGACTATAACAACTTCAGGCCCCCTCCCAAAGCCTGCTGTGTTCTGGGCTCCCCAGCACGCCGTGGAGAGGCACTGGGGCACTCTGTCCCTTCTTCTGAAGGAAGCAGACAAAGAAACCAAGAATCAGGGACAGCAGCCA
CCAACTCCACAGGCTACATGGATGGAGATGTGGATAGAAGCATCTGCCCTGGGTGGTGTGGGCTGACCCCAAGGGTCTTGGCACCAGGGCTGATCCTGACTTGCTGGTCCCCGAAGGGCGTTGGAGGGTATGGTGCCCATCCCTACTCTGGTCCCATTTCCTCAGGCCCCTGATCCCACAGTGCCTGGGACAGGGCTGTGGGCCCAGGGAGCACCCTCCCTCTCTGACCTCTGCCTGGTCTTTCCGGGAATGGGCCACTGGGCTGCTGGACTGGAGGCCAAAGTCCTGCGGGGAACGTGCGGGAAGAGCAGAGCGTGCAGGCA
TTAAATATATAATATTAAGATATTTATCTTTATGTCAGTGTTGGTATAAATGCGTGTTTATGAAAAAGGGACCCACCAAGGTGAAATGCCGTAGGACCCACAAATGTCATAATGCTGGCTGGCCTCAAAATGTCCTTCCTATTAAACTATTTTGAATGATTCCTAGGTATGCCAGATGCCAATTTTTCTTGGCCAGCCAGGGAACGTCTCATGTCTTTGGAAGAAATTATCTTTCTCTTACTGGATTCTTCTGAGAAAAGTGATTTGTTAAAAGTTTTGGTTATTTCAAATCAATATGTACTCAACTAGGACGTCTCCTCACCCACGTTAATT
GGGTGCGCGGACAGCACCTGGCACTGAGGAGGTGAACGTGACTCCCACACACGCGGGACTGAACCAGCGCCCCAGAGTCCCCAGAACACGCATGGGCCCGCGGGGCCGCAGCCCACGCCCGGGACAGCCGCCCGCAGTCTACGCAGGGAGGGGCCGCGGGGCTCTGGTTTCTGCAAGTTCTGAATTGTCTCCAAGGAGCATATTCCAACGTCAGAATAATAAACTTTTACAGAACTGTATTGCTCTGCAGCGCGCGGGGGGACTCGGCCCAGCGAAGAGCGAGCGCCCTACAGGCCT
CAGGTGATCCACCTGCCTTGGCCTCCCAAAGTGCTGGGATTATAGGCGTGAGCCACCGCGCTTGGCCTCGAGCAGTTTTGATGTGTCCCCTGCCCAGGTCAACCCCGGACCCCAACCAATTGGCCTCAGTGTGGGGACCACCTCGGTCCAGGTGGGCAGCTACACAGACGCTCCCCAGGAATCATGGGAACTTGGGAGATGGCACCCTCTTGACTCGGCCTCTCAGCTCTGAAGGCTGCCATTGGAGAAATGAGAACTTGGTGGGGAGGTCCCGGGTATGGGGGATGCAGCTGCCAAGTGGCTGAGGGCCTCCGAGGGCCAGCAGTGTTAGAAAGGGCAGGCGGTCCTCCCAGGAGGGCCCACCCTGAGCTTCTCAACTCATCACCCTCTCCTGCAGCTTCAGCCTCTCAAGAAGCCTTTCCCAGGGAGAAGCCAGTCCCTACTGCGCTGCTGGGCTCAGTTCAGTGCGGTGCTGAGCGGAGCCCGCACCCCTCCATCGCCTGGGTGTGTGTGGACCTCACAGTGCAGCCTTGCTTAGCGGAAGCCTTGCTTGATGGGAGGGCACTTTTCCTGGCAACAGAAAGGGAGACTTATGCCGCTAAGAGGAGCCTTCTTGGCTGAAATGAGTGCAGTTTGGTTCTGTGTCCCCATCCAGGCCACTTCTGTGCCACGTCAGACGCCGCATGGCCCTGAGGGCACTTTCCGGGGACA
CGCCACTATCCAACTTCATAGCTCTTTTCATCTTGCAAAACTGAAGCTCTGTACCCATTAAACAACCACACCTACCTCCCCTCAGACCTGGGCAACTAGCTTTCTACTTTCTGCCTCTAGGAGTCTGACTACTCCAGGTAACTCAGATAAGTGGAATCGTGCCGTTTTTGTTTTTTTGTGACTGGCTTATTTCACTTAGCAGAATGTCCTCAAGGTCCATCCACGTTGTTACCCGTGTCGAAATCTCCCTCCATTTTAAATGCTGAATAATATCCCACTGTATGTACATATGACA
GCTACCTGGGCAAGTGGGAAGAAGGGAAGAGCAGCCGCAACTTATTGTGTAATTCCTGGAACTCCTCAAAGGTCCGCTGGATGTAGGTGGCCTCGTGAGTGTTCTCTCGCATCACCTTTACCACATATATCTGCAAAGGTCCAGATCTTAGGGTGTACCTGCCGAGCCCTCTGCACCCAGTGAAGGGTGTAGGAAAGGTCCGGAAGTGTATGTATGTGCTGAGGGGAGGGGCACATTCCAGAAGGAAGAGAGCAAGAGTGGAGACAGATGATAGCACATACACAGGAATCTAAAA
CCTGCACTAAATAGACAAAGAGTAGAGTGGCGAAGAAAGGAAGGGGACTCATTTTCCCTGAAATCCAGAGCACTCCAAAAACTACTTCACTCTCTCATCAGTATCAAGTACAGACCTTACCTCTGTCAAATCTGAACAGAGCTAGTTCCTTTCTTTACCAGCAAAAAACTATGATTCTCCTACTGAATTCCTGAACAGACGCATTATGGGCAAGTACCTGGTCTCATTGTCCGAAACAGAATTCTGAAAGTGCTGCTTTGTCCATATTCTCTGACATTTGGGAAATGCTCCTACAGAGGAATTTTATCTTTAATCTACCCTCTGTGCCCACCGCGGCCTCATCATCTGGCCTGACCTGTGTTGCCAAC
CTGGACACGTAGGAGTTCTCCTGCGGGGAAGGGGGGATGCAGCTGGCGGCCTCCGAATGCCCGGGCACCCCCGCCACCACTGCCTGCAGCTTCTCTAGCCTCTCGTACACCTGCAAGTGGAAAAGAGGGACTCTCAGGGTGAGATGGCAGCCCTGGCCGGTCACCCCGTGGGCAAACCACAGGGCTGCTCCAGGCCGTCCGTGACCTGCCCCAGGGCTCTAAAATGACATACCCTGCAGCTGGGAACGCTCTGCCCCTCGCCCCTCTGTTCCCATCACAGGGAGTGCTGAGAAGCGCGGCTGCCAAAAGC
CTCCAGCCTGGGTGACAGAGCAAGACCCTCTTTCAAAACAAAAGACAAAAACAAAACAAAACCCAACCAACAAAACAAAACAAAAATAAAAAGAGGAGACAGTCTTTATGAGGGTGCTACAGAACAGCCCTGCTTTGAGGAAGGTAGGGCACATTTCAGGAGTCCCTTATGGTCTTTAGATTTCTAAATTTTCTATTTTTATCTAGTCTTCCCATCTTCCATTCACTGGTTCTCAACCTGGGTTTAAGGTACTGGCCCTGCCTAGGAGTGTTTGGAAATGCCTAGGAGAGTTGTGG
TTTTCTCTGAAGGTTTAAGGTAGGCTTCTCCTTTATTAATTTTTTCAAGAAATATTTAAGAACACTGCTCTGTGCTATGTACCATTCTAAGCACTTTACAGATACTAATTCATTTAATCCTCAGCCTGGTTAGGTAAGTACTGCTATTCCCACCGTACAGATGAGGAAACAGCCTCAGAGGAGTTAAAACAAGTTGCTCAGGTTACACCGTCAGCGGTTTGGACTACTTCAGTTTCAGATAATCACTGTGAAATTTTACTGTTTTGAGCTACACGTTTCAAAATCTTTTCTGATGCGGAACT
CATTTACAGGTCCTCATGACAATTCTTCCAAATGGGAATTACAATCACCGTTTTACAGAGGAGACAATTAAGACCCACAGAGGTAAAGTAAACCAAGTAAACCAGGGACACGTGGGGCAGAGCCCAGGTCCCCACCCTGCCCCAGCGTGCCAGGGAACCCCAGCATCCAGACCCAGGACTGGCCCACCCCGGAGACAGTTTCCCTATCCCCTCGGAAGCCTCTCCCCAGGTCTCGGGAGTTGCTGATAGCAAGATTGGGGTCGAGCCCCTTTCCCTCTCATGCCAGGCTCTGTGCAAGGATTTTACCTATATTTTTCCTTTCTCGCCACAGTGATCCCATAATTAGATCCATTTTACACAGTGAGTGAGGCACAGTGCAGTCAAGTCCTGCACTGGCCCAAGGCCAAAAGCACAGGGGCCTTGAACTTGACTGACCACACACGCTGGAGCCTCCTATACAGGAACCACCTCTCCATCAGAAGGAAACCGAGGTCTTCATGGGCTGGGTCCCCTGTACTGCTCTGGGGAA
ACTGCCAGCATTCTCCATGAGAAAGGAGCTAATAGGATCAACTTTTCCTATACGCTGGAGACTTAATGAGTCCCTCACCGACCCAAGGCTGACCTGTAATCTGACAGATGACCACGAAAAAGAGGCAATTTCAAGCCTAAAGAAAGGACCCCATTATGTTGACATTTAGGCATGAGTGTGGGTGGCATTGGGGCAGGAGTCCTATGTGCTGCTCAAATCCCACCGTAGAGTCAACTGGCAGTGTGGCCTCTGTCTGACACAGCTCAGGCTCTCCTGCTCCGAGGGAGTTTAGCAGAAGGTCCCTTACCCCACCCAGTTCTGCAGCCCCTCTGAGAAGTCACATAG
CCAATCAGCGACTTAACTTCTCTGAGCCTCAGTTTCTTGTCTGCAAAATGGGGATAATATTGTGGGGCTGTTGGAGGATTAACTGAGACGTGCAAATTGCCTAGCAAGGTACTTGGACCAAGGCACAAGAAAAAGGTGGAAAGAGGTGGAGAGAGGAAGCTTTTGAAGGAAGAGGAGAAGAAAACAAGAGAAAAAGATCAATAGAGTTTGAGGAAAGAGTTGGACAAGAGGGAGAAAGAAGATTAGAGGAGGGATGTCTAAATGGAGGTAAAGAAAATGGGAAGAAAAAAATGTCGAAGGA
AGCAAGGAGGCCAACGTTGCTGGAGTCTAGAGACCCAGGAGGGGAGAAGAGAAAGACGAGGCCCAAAGTCACAGACCAGGCCAGACCAGGCCGGGCCCTACAGGCCACAGTGTAGACTTTGATGCTTTGTTTTGGTTTGGTTTTGGTTTGTTTTTTTGAGACGGGGTTTCACTCTGTCACCCAGGCTGGAGTGCAGTGGTGCAATCTTGGTTCACTGCAGCCTCCGCCTCCTGCTCGTGCCTCAGCCTCCGCCTCCTGCTCGTGCCTCAGCCTCCA
CGAGGTCAACAGATCGAGACCATCCCGGCCCACATGGTGAAACCCCGTCTCTACTAAAAATACAAAAATTAGCTGAGCATGGTGGCATGTGCCTTTAGTCCCAGCTACTTGGGAGGCTGAGGCAGGACAATCACTTGAACTCGGGAGGCAGAGGTTGCAGTGAGCCGAGCCGAGATCCTGTCACTGCACTCCAGCCTGGCGACAGAACGAGACTCCGTTGTCAAAAAACAAACAACAACAACAAAAAAAACTATTAATGTAGGGAACAGACCTCAGATATTTGGAGCCAGATGAAGATGCCATCGGGGTTACTGATGCCTGGTATGCTGATAACCTTTCTACCTAGATTTCTAGTTTTTCACGCATGTCCAAAGAACTAGGTCT
CAGCTTCATTTACTCCTTCCTACAACCAGTGGAGCAAGGTTTACATACCCATTTAATAGAGGGGAAAACTGGGGCCCACGGTCACTGAGATAAGTGTGATACAGTCAGAATTCAAACACCTTCTGGCTTCTAGAACTCTGAGAAATAAATCTTTCTTGTTTATAAATCACGAAGTCTATGGTACTTGGTACTTTTTTTTTTTCTTTTTTGAGATGTAGTCTCACTCTGTTGCCCAGGCTGGAGTGCAGTGGCATGATCTTGGCTCATTTCAGCCTCCACCTTCCAGGTTCAAGCGATTCTCCTGCCTCAGCTTCCCGTGTAGCTGGGACTACAGGTGTGTGCCACCACACCCGACTAATTTTTGTATTTTTAGTAGAGACGGGTTTTCACCATGTTGGCCAGGATGGTCTTGAACTCCTGACCTGAGGTGATCTGCCTGCTTTGGCCTCCTAAAGTGCTGGGATTACAGGCGTGAACCACCACACCTGGCCTATGGTACTTTGTTATATCATCCTGAACTAAGACTCCTTCCCTGGAAATTTGCTCAAGCTC
GGCCTTCAATACCAGGGCCCTGGTTTTGCTTTTTCTCATAGGTGAAACAGGCACACAGCTCCAGCCCCAGCTCAAAGTCCCAGCCTTTGACAGGCAGGGCAGGGACACACCTCCGGCACCCCTTGGGCCAGCCAAGGCAGAGTTTCCATCCCACTCCCCTCCCTGCCCTGCCCCGCCCCCGACCCTCCTCTCCAAGCCTGCCCTGGCTTTCCAGCCTCAGAAAAGCCTCCTTCAGGCTTTCCCAAACATGTCAGTTTCTGGCTATCTCTGATACTTCCCAGATAATTTTCTTTTTTCTTATGTTTTTAGAGACAGGGTCTTATTCTGTCACCCAAGCTGGAGTGCAGTGGCGCAATCATAGCTCACTGCAGCCTCCAACACGTGGGCTCAAGCCATCCTCCCGCCTCAGCTCTGGAGTAGCTGGGACCTCAGGCATGAGCCACGGACTGTTCCTGGCCATAATTTCCTTAATATTTCTCTTGCAATCAATTCACTTTTTAAAACCTTACCTATATTTATTTTAAAAAGCCATGTCTTATTACTCCTATAAAAGGAAAACCAGTCACAAAGAGGATACTGTCAAAGTGAATATGGTGAAA
TTCAACCACCAAACCACTGTGTGGGGTCCATCTCTCTAGACCTTCGTGTATTTGCTGTTTAAAAGTAATGAAGAAAGGGGAGGGAAGGCTGAACAATAATTAACATTTGTAAAGAACAGTTTGGTTCAGTACCTTATCTCATTGATGCTCACTCTATGCCCATTTTACAGATGGGAAAAAGAAGACTTAGAGAGGTTAAGTGAACTGCCCAAGTTTACCCTGCTGGTAAGCCAGGACTTTCTTGGCAAATCCTGTGATCCTTCAACTTGACCATATTAGAAGATTCTAGTATTGGTGAAATCTAAAACTTGTA
CACTGTGGTCACACCTGGGTCCCCACTTGCCCTGACTTGCTCAGTCACTTGACATCTATCATCTTTCCTTCTTGTAGAGGAATAAGGAAGAGAGCATGAGTTGAGAAATGAGAGAAATCATAATGAACTCCAAAGAACAGTGAGTGTTCACCTCTTGAGGGAGGCAGGAATATGATTGTGAGTGCTCCCATGAGGGCTCTGGGGACAACCTTCTTTCTTCGAAGGCACATGGGTTCAAGGAGGTAGGGGAAACCGTCAGGATGACGCTGTTACTGGCATCATGAGTAGAGCAGAGAATGTGGTCCTTCCTTGCAGCCTGAAT
TTGCAAAGTGCTTGCTATGAGTGGGTTTTGTGGAAATCGGGGCAGGAGCTGAGTTTTGAGTGTGGGCTGATGGAGGCAAAACAGGCTACAGCACCAATTGGTAGCTGGGACAGAGGACTCCACATGAGCATAAGCCCTATTGCTGGAGAAGGATTTGGGTTCCCCTAAACTATGGCCTATAGGTCTGAGTCCGAGGCATTGCTTTCAAAATCACACGATATTTTGTGTGACACAAGAGGTCCTGAGCCTTTATCTGGGGTAGGTATGATTATGGCCGTATTAAAGATCAAGAAACTGGCCCTCAGAAAGGTCAAGCTATTTACCCAAAGTCATCAGCAATCAGTGCTGGGGCCAAGATTCAAACCCG
CCCGGATCAAGTGGCGCAAAGTGGACGGCTCCCTGTCCCCGCAGTGGACCACAGCTGAGCCCACCCTGCAGATCCCCAGCGTCAGCTTTGAGGATGAGGGCACCTACGAGTGTGAGGCGGAGAACTCCAAGGGCCGAGACACCGTGCAGGGCCGCATCATCGTGCAGGGTACAGAGCCAGGGACACCTTCTCCGCCCCTCCCGACCCCCCTTCCCGCCTTCACCCTTGTCCCCAAGGAAACAGACCCAAAAGTCAGGGAGGAGACTGGGAGGCCCCCTGCATGAGCCTGCTTGCCCTAGGACTGCACTGAGTCTGGGACCAGAGGAGGCTAGTGCTGTGGT
AGGAAGGAGCACGTGCTATGGGCCTCAGAGGGTGGCAGAGGAGGTCTGCAGGGGCGAGAATCTCGGACAGAGCCGAGGCACAGGTGAGCGGTGCCCGGCACAGCAGCCTGGTAGATGGGATCGGGGCGGACAGCGGGGGAGAGCGGAGAGGGGTCCGCCTGGGTTCACACCCCAACACCCACCAGGAGCCCCTGGGAACCAGTCAGGCCCCCAGCCCAATCCCAGTTTCCCCAGGCCACTGCTGGAACAAAAAGCCTCACTGCAGACAATGGGCCCTTTCTGTAG
GGTCTCAGCTCCGGCAACAACACCTTCTCCCCGGCCGGCTTCAGCAACTTGCGTCTAAGTGGTGGACGCCGCGAAGAGACTGGCGCAAGCTCCGAAGACTTTCGGCCTTAGAAGGCCCCGCGGCTTCCGCTTTCTTCCCCCGCCTTCCTTGTTCGTTTCAGGTGGGCTGCCCAAATATATGCCTGACCAAAATCAAGCATACACTCTCTCGGAAACAATTAATTATGATCTTTGCTGAGGTACAACAATGTTATCGTCACTAGGGACTTTAAATAGCGCGACAATTTAAGATTATTTGCTCCGGGAACATGTA
AATCCCTGGGCTACTTCCGTGTTTCTAGAAGGTTTCATTCCTACCTCAGTGTCATTCTCTCTAACGTGATTTCTGCCCTAATTCTTAGAGATTTCTTTTTGTTTGTTTGGTTGGACTTTGGTTTGTTGTTGTTGTTTTGAAACAGAGTTGTGGTCTTATATCCCAGGCTGGAGTCCAATGGCAGAATCTTGGCTCACTGCAACCTCCGCCTCCTGGGTTCAAGCAGTTCTCCTGCCTCAGCCTCCCGAGTAGCTGGGATTACAGGTGCGCACAACCACGCCCAGCTAATTTTTGTATTTTTAGTAGAGATGAGGTTTCACC
CCCGTGGTTGCTCTGTGGGGTTCCTGGGTGGGCAGAAGCCACCCAGGTCTGGGCTCTGAGAAAAGAGTGGGGGACATGAGGGTCTGAGGAGTAGCGGCCTGTCTCCACGGTCAGCAATCCCCAAAGCTCAGGACCCGTGATGTCCTCCCAGGGAACTGACTGCAATGGAGATTCTCGGGCTCCACGTCAGAGATTCTGTAGGGCTGGGTGGGGTCCAGGAATCTGCATGCTCAGCCATGTCATACACATGAGTGGACACAACCTCTGGAGGCGCACACAACTCCCAGGAGGATGGGTGTATAGCAAGCTCCCCAGAAACTCCTGGGAGCACAACATATACGGGAGCACATCTGAGGCACGTGCACACATGTAACCTGGAGCCACCACAGCCACAGCCCAAGTCACGTGTGTTCCTGGCATGGAGGCTGGGAGAAGGCCCTCTACCTGGCCCACACCCCTGCTCACCACCTCCAACTCCTCACCTCCAGCTGGTCCCTTCTGATCTCAGCTGCCTCTCCCTGGAAGACGTAGATCTTCTTGTGCCGGACCAGCTTCAGTGGGGCCAGTGGGCCCTCTAGGGCAATGGTCACTTGTAGGGTGGCATCCGTGTGCACTGGCCCTGCTTCCACGGAGAAGGCCATGGTGTCGCGGGGGCTGAGGCTGCCATTGTGGCTATAGAGAACGGC
CCAGCCTTGCCTCGGCCAGTGGCTCCCAGGGGACTCTGGTGGGCAGTGGCTAAAGATGACAGAGGGGCTCAGAGAGGCTGAGCTGCTCTGTAAGGTTGCACAGTGAGCAGGGGCCGAGTGGCCTTGGGAGAGGCAACAGCAGGAGGGTCCTCGTCATGGCCACAGCCCAGGGACAGGAAACCCCTGCTGGGTTCCCCCACCAAGTAGCTCCCATTCCCAGCCCTTAGGGTGTCTCAGGAGAGGTTCCGGGGGAGGTCCCACCTGCCTCCTGCCTTCTCCCCCAACCACACCCTAAATGGGTCCCAGCTCCCCAGCCC
ACTATCCCCAAGCAGCCCTACAGCCGGGATGGGAGGCACGTGGCCTCTCTTTTATCCGTCTATTTATTTTGTAAGTGTATTCGTGTGGAGGAGGTTGTTGCTTTATTTTTTTAAGGCTCTGGAGTGTTGTGTATGGTTTCTTTTCACATCCCAGCCTCCCATGGGCACTTCTAAGAAGAGAGGGGATTTCTTGGAAAAGGAGAGAGGAATCCCCTAGAGCAGGGAAAGCAGTGCCTGCCAGCTGTTGTGCACCTTCCTGAGAAATAAATATCCTCTAAATTTTCAAACCATCCTGTCTGGTGTTGGTTGATTAGGTTGTGTCTGTGGGAACCACCACGTCTCTCCCCACACCCAAGCATTCTGGGTAACACAGGCTAGGCCTCTCCTGTTGACCTGAGGCCCTCTTCCTCCAGAATCCGACAAGGAACAAG
GGGATGAAAAGATGCTGACTTCCAGCATCTGGAACAGGAGGGATGGTGGGAAATGCACCCACCCCAGAGACCTGGGTCCTGGCCCATAGTGAGTAGATGGCAGCCAACTCACATCTCTCTGCACCTCAGTCTCCACATCAGCGGTAGAGGATGTGCAGCAGCTCACTTCGAAGGGCTTGGACATTCTGCAGTTCTGTGGGTCTGACAAATCAGAAGTTGCCGCTGTACTTGTGGCCTCAGGCTTGAGGAGACAACAAGAGTCAGAGACAGTGCTGTCACCAGATTGGAGAGAAGGCTGTGCTGGTGCCACGGGGGGTGGCATTGGTGGCTCATCCTCACCCTCTGCACAATGTAAGAGTTTCACTAGGTGACCTTGCCGGGGCCTTCCAACAGTGTCATTCCTGGACCCTACACTCACCTCCCTTGGGGGC
AGACAAGGCAGCCTCGACTTCCCCGGCCGGCTTCCCGCCCTCGCTGCGGGCTCTCCAGGACCCTTTAGACCTCCAAGGCTACAGAACTCAGTCGGATCCGCAATAACGACAGGCCGGGGACTGCGAAACGTGAGCCTGCCGCGGGGACTGGGGATTGGGGGCGTCCCTCCCCTCCTACATCTGCGGGTCCGCTCCTCGAACACGCGCAGTCCGCGCGGAGGGGGCGCATGCGTGCACTTACGTGACCCCGGCCTCGTCGTGGTCGTCTGGAAAATGGGCCTCGGCGTGATGCTCGCCGGACCCTGGCACCACGA
ATTGATCCAGGCCACACAGCTGGTAAGCGCCAGAGCCACTAGTGGACGCCAGGTCCAGCCAGCCCCCAGAGCCCATGTGCTGAGCCACTGTGCTATACTGACTCCCACTTAATTCTCTCTTCTGGGTTGTCCCAAAGACCAAGTTCGGCTGGCCAATTTTCCAGGACCATCTCTCATGGCACCTGGAGGCTTGTAGGTTCCTGGAGGACTCTCACACCTCCTTCCCACCCTTCTCCAGATTCTCCAACTCCCTCTTGAGCAGACCCGGCCCCACTCTGGGGCACCCTGCCTTCCTGGGACCTGTCGTAACAGTCACC
ACATTTATTCCCTTGTGCAGCTTAGAAAAAGTTGCCTTTCTGGCAGTTGAAGCAACGTCAGGTCACACTATTTAGCAAGTAGAGTATGGTTGGATTTCAATTCTTATTTGTCTCTCAGCTGTTATTTGCCTTTGTGCAGTGAACAACCTGAACAACCATATCTGTCAGGTCTAGATAGGCTCAACTTTCAGAAGGAGAAGGCCCTCTTGGGAAGACGAGGTCAGGGGTGGAGTTTGGCCAGCAACCCTGCCCTAGAATAGGTGATGTCCAAGAAACCAGGCAGGGTATGGATCTTGGAAGAGTTGAGAATGAGACAACTTGAAGATATGGATCT
GGTCTCTCTAGCATTGCCCCACCTTCTCCCAGGCCCCACTGGTGCCCTCACCCGTCTCACCCTCGTCGGGCTGCCCATCCCCACTCAACACCTCCGCCTGTGCAGCAGGCCCCTTTTTCGTGCGTGTGTGGGATTTCCGCTGTCGCACCATGAAACCACCAATGCCTATGAGGAGGCAGAGTTGTGGATGAGAAGCCGCTGGGGGACCTATTGAGCTGCCCCGCACCACCCCACCACCCCACAACCCCATCCCAGGACCTCACCAGGCCGATATGGTTTACGCTTGCGTTTTTTGCTTTCCTCGGTCTCCTCTTTGCCAG
CTGTGGCCCAGAGAGGCAGAGAGTGACCTGGCTGTGCTAAGGTCACACAGCAGCCCCGGGTGTTCACGTGTATGTCTTGAGCACACACTGGGAGCAGCTGTGAGCCTGGGGTCACAGCCTGTGATTGGGCTCTGAATGGTTGTTCTGCAGGGAACGCTAGGTCCAGAGTGAAAGTCTGGAGCCCCACAGCCCTAGCTACCCTGAAACCAACAGTGGTGTCCCCATCTCATCCCTGTCACCACAGGACGTCAGCAAGAGGCTCTCTCTGCCCATGGATATCCGCCTGCCCCAGGAATTCCTACAGAAGCTACAGATGGAGAGCC
TCCAGTCCTAACTGCCTATCAGAGCTGTTTGGGACATCTTACAAAACACAGACTCTACCTCCAGACACCTATAGAATCAGCCTCTCCGGCTAGGGGGTCCAGGAATCCGTCTTGTTAAGGGTTGGATACACCTGAGCTAGAAGTGCGCTGATGAGAGACACAGTCAGAGAGGTGGATTCTGAACTGGACACTCAAGGTACAATGGGAAAAAAGGCAGCACTCACTCTGGAGGAGCTCGTGGTCTCAGTCGGAGACACAGGTAGTCAAGATGTGCAACAATCCCAGGTGCCACAGCTCTGGGCTCTACACTCTTGGCTGTCCTG
ACAGAATCAAGACCCAGGCTTGACACACCCTCATCCCTGCTCCCAGCCCGTTCCCAAGCTTGCAGCTTTTTCTCTACTGACATTTTGTGAGCACTTGTTTTCCAGTCGTTGGGAGGTAATCAGATTGTGGTTTTTGGTTTTGCTTTTTTTTTTTTTTTTTTTCAGACAGGGTCTTGCTCTGTCACCCAGACTGGAGTGGAGTGGCGTGACCTCAGCTCACTGCAACCTCCAGGTTCAAGTGATCCTCCCACCTCAGCCTCCCCTAGTAGCTGGGACTACAAGTACCTGCCACCATGCAGGCTGATTTTTTGTATTCTTTGG
GGATGGCCGCAGGCCAATTGCAGGGTGGAGGGCCCCGTTCGATGACCTTCACGGTGGTTCTAAACCAGCTCTGCCAAGGCAGCGGCACCGGGAGTGACTGGCCTCACTGACGTAGCCATCTCAGCGAGAACCGGCTGAGACCTGGGACAAGGCAACGATAATTACAGCCAAAGGTCTGGCACCAGCCCCTGGCCACCTGTCCCCACCACCACCCCTGGATTAGAGCAACTGCCTTGGTGAACTGGATCAGGCTGGGTTGGGACAAGGTTGTCTCTGGCTCCTCTCTAAAGAGGCACCAGCTCCCTCATGCCCACAGGAGAGGCAGAAGGGGAAAGCCTTCTGGAGTGGCACCTTGGGCCTCTTGGGCACCCTGAGACAGGAAGAGGCTCTCCTGGGGCAGGGGTGGGAGTGGAGAGGACTTTCCTGGTCAGGCTAGAGAAACAGATGACGCCAGCAGGGGAGGGGCTGGCTTGAGCAACCTGGGCCTCCTGACCCCCTCCCAACAGACAGGACAGAAACCCTGGCAAAACCTGGAGGGACACGGTGCGGCCTCCCCCTCTGGCAGAACAGGCATGAGTGTAGAAACTGGGCTGGTGGGAGAGGTTGGGGGGCCTGGGGGACAGG
GCTACTCAGGAGGCTGAGGTGGGAGGAACGCTTGAGCCCTGTAGGTCGAGGCTGCAGTGAGCTGAGATTGCACCACTGCACTCCAATTTGGGCAACAGAGTGAGACCCTGTCTCTCAAAAAAAAAAAAAAAAAAAGGAAAGAAAAGAAAGATTTCTGGGTCTCCAACCATAGGTTAGCATCTGCCCATGGGAATCTGAGCCAAATCTGAGGGTGCCAAGCTGACTGCCACAGCCACTGACCCTCTCCCTGGGTGGCTGGCTAGGATTCCCAGAGGATGGGACCCTGCTGCCACCACCCCTCTTCCCCTGCTATCTGATGGCTTCCTGTCTGTGCACTCTTGGCTTTCAGGAGAAGAGAAGCAGCTTCTCACAAAGAAACAGAGACTCTCCTACCCCCAGGGCTGGCAGGGCAGAGAGAGCTGATGAAATTGGCTTGGGTGGAGTTCCC
CGGGAGGAATTAAAAACAACAGAATATTTCGTGACCCGTAAAAGTTACATGAAATTTGTTTCAGTATCCATAGTTAAATTTTATGGGAGCACAGCCACACCCATTTGTGTACGTGTTGTCTGTGGCTCTGGTGGTGCCACAGCAGCAGAGTGGAGCAGTTTCGACAGAGACCATGTGGCCCACAAAGCTGAAGAGACTCTGTGTGGCTTTCAGAAAAAGTTTGCCTATTCTCACACTATGTATTATACCTCTGGATTTATAGAAGGAGGAATGG
CACCTCCTGCCTCTCTCCTGAACCCATTTGATGTCTCTCCTCTGGCCAAGGGGTAAATCTGCACATGTAAGTCTCATACACTTTGGCTCTTCATGGAATTGGTCCCTGTAGAAGCCGGGCCAGAAAGAATCTAGCACCCTCTTGCACTACAATTTATTGAGCCTTTACTTTGTGTCAGGCACCGTTCTAAGCAGTTTATATCTAAGATTGGATGGATTTCCACCACTCCTATTCCCATTTCGAGAAAGAGTACCCTTTCCCAAGACAGGAAAAACAGCCAGGGCCATAAAGGAGGGCCTTTTGTGACATCATCAGAAGTGG
AGGGCAAGGCAGGAGAATCACTTGAGCCCAGGAGTTTTAGACCAGCCTGGGAAACACAGTGAGGGCCCATCTCTAAAAAAAACAAAAAAAAAAGAAAACTTCGGAAATGTTTCTTGAACTAACTTAAAAGCCGCCTTCCACTTCTCACTTTGAATTAGTTTGAATTAATTTACAAACTGCAATATATTTTAAAGGAGCTTATTGTAGAAAATAAGTTGATAAAAAAATAAGGATATATCTTTAGGGATTTGTCTTTAGGGACTTGTTACCAAGCATGTCTATTTTCCCTCCTGCAGCTTCTCCAA
TGGCAACAGAAGGACCAACAGGCCACATCCTGATAAAAGGTAAGAGGGGGGTGGATCAGCAAAAAGACAGTGCTGTGGGCTGAGGGGACCTGGTTCTTGTGTGTTGCCCCTCAGGACTCTTCCCCTACAAATAACTTTCATATGTTCAAATCCCATGGAGGAGTGTTTCATCCTAGAAACTCCCATGCAAGAGCTACATTAAACGAAGCTGCAGGTTAAGGGGCTTAGAGATGGGAAACCAGGTGACTGAGTTTATTCAGCTCCCAAAAACCCTTCTCTAGGTGTGTCTCAACTAGGAGGCTAGCTGTTAACCCTGAGCCTGGGTAATCC
TCTTGTCAAATACTACCTGTGTAGCAAAGTAAATGGCGACCAGACCCAGGCCTGCGGCAGACACCATATAGGCAGTGACAGACTGGCTGAGCTGGACAATGGAGCCCATAAACAGGGATGGGGCCACCTGGGACAGCAGGAAGGCACTATCCAGGATGGCGAGGTCCAGGCAGATGCCCCGGCCCGGAACCACCCTGGCCTCGGTGGGCTCACCCACCACCACACGTACGGAGACATCACAGGCAGAGGCCCCGCAGAGCGCGGGTGGAGGTGGGAGCAGGCCACTGCCTCCAGCACCCACGTGTCCATTAGGGAAGGGAGCTCCAGGCT
AGTGAACCGAGATCATGCCACACTGCACTCCACCCTGGGCAACAGGGTGACTCTGTCTCAAACAAACAAAAAACCACAAACACGCACACAAAACAGAAAAGAAAACGCACAATAGCAGCCAACATTGAGGTTATAATACATACTAGGCACTCTGCCGTGCGTCTTGATCTTCCAACCATCCGATGAGGTGGGTACAATTAGTATACCCATTTTACAGGCACAGAAACTTAGATTAATACCACCAACTTCATAGATGTGGAGTGTGTTTGAGATACAGGATATGAAAGTTCCTGGCGGCCACTTCTTTGGTCGCCTCCTCAGTGGAGGAAGGGCTTTC
AGATGCAAAATAGGATCCTGAGTGGAAAGTAATGGCTGTAACAGATATCCTCTGGCTCCTCCCTGTCTTCTTTCCCATTAGAACATCTCCCATCTAAGAGCTGCTTAGCAGGAGACAGGGGTCAATATCACAGAGGCCGGATCAGAGGCAGAAGCTGGGCTGCTTTAGGCCTGACACCGTGTGAGGGACCTGAAGGCAAGGAGCGTGGCTGCATCTGCCAGGCACGGGTGCTCAGGGGTGCTGCGAGTCCCCCAGGCCAAGG
TGACTCCCAATGTCCCAGCCTCCTTGAGGTCTCAGTCTCCCTGTTCCAGGCCTCAGCCTCCCCTGAGTCCCTGCCTAGCCCAGTTCCTACCTCCCACTTCCCCTCCCCAGGTCTCTGCTACCATGGCCCACCCAGCTGCACCCCCACCCCACACTTCTCCTGGGACCCAGGAGGCCACTCATGGGCTAAGCCTGGTGGCATCTTCATGTAAACCTTGCCCTGAGCACACGCCCGTGGCTGTGGCTGCTGACTTTCACTGTGCATATTAAATGCCATTAAGATGGTTGCGATTGGTTTTCAGTGTCCAGAGGACTGCAGCACACGGAGAAACAGCCGCCCTGCAGGGCCTCTCCCCGAGCTCTGGCGGGTGAGCCCTTGTGGGAGGGGCTGGGGAGCTGGGACCCATTTAGGGTGTGGTTGGGGGAGAAGGCAGGAGGCAGGTGGGACCTCCCCCGGAACCTCTCCTGAGACACCCTAAGGGCTGGGAATGGGAGCTACTTGGTGGGG
TGAGCAGACAACAGGCACAATAAGAGCTCTTTAGAAAGGAAGATGCTGCTACGACCCAGGGTCACCCACATCAGCATTATATTCTGCTCCCAAGTTTACCAAACAAGGAGCTTCCTGACCTAAATCCTACTTGTTGCAGAAACTCAGCCCTCTTGCCTCTAACTCTGGGTCACCTCATTCTGGGGTCACTCCAATTCCTGCCATGTTGGCCTTTCCAGGAGCATGGCAGGGGGCTGGCTGCTGGAGTCAGCTTTTCCTAAAGGGATGTCTTCTCTCGGCAGAGTGG
TGATGGGAGATGAAGACGCTCCTTGTCCGGGAGAATTGCTCAGCATCTGCACAGAACCATGGCCTCGGCTGAAATGCTGCAGACACATGCAAAAGCGGGGACGTGGGACAAATGCCAGGGTCCTGCGCCCAGACTAACACCTGCTGCGTTTCCCATGGAGTGCAGTGGGCTTGTGCTTAGACCCAGCGGGGGCTCCGTGTGCCTCTCTCCCTCCCTCCCCAGAGGGAGCCACTGTCCGAAGCTGGAGCTTTCTTTTCTGGCCATGTTTTTATGCATTTACTACAAATGGATGCACCTGACGCGGTACCTAGTGGTCGTGAGTT
GCTGGGATAAAGACGGAGGCGGTGGGGGAAGGAAAGGCAGAGATGGGGGCGGGGTAGACCTAGGAACTTGGGGGTTTCCCAGTCCTGCCTCATGGGAATCCCAGAGTTTGAGGCCAAACTCTCAGTTCTGCCTGGAACCCTGGACCGAGGTACGAGTAGGTGTGGGGGCAGGGTTGCGCCTGCACATGCCTGGTGACTGAGGGCACCTGGCAGCAGCCCCCTTCTCTGTTCTCCTCCTCCCATCCATGAGTTTCAGTTAGAGTGGTGCTGGGGGGCGCAGGTCTCTCCTGTAAGGGTACATGCATCACTGTGCATGTGTATGAGTGTGGGGGAC
CCCCACTTTTCCCCGGGCCACCGGCTACCCCGCCCTGGGCGGGTACCGCGAGAGCTCTCTCCGCCCTCTACTTTCTGCGCAGAGCTGGACGGGACCCGACACGCCCACGCCCCCTAAGTCCTGGTCCTGGGGTGGGCTCCGGAGCCCCGCGTCCGACAGTGGTCTCCGTGCAGACCCAGTGCCCCTACCGCACCACTCGCAGTCTTCTGGCCGGAGTCCCGTGTTTACCTGTCCCTCCCGCGCCCGCGAGGTGGGCACTTGGGAACTGCTGAGTAACCCATCGCCACCTCTTCCCGCCGGCTCTTAAACTCCTGGGGCCGGGCG
GGCCAGGATGGTCTCGATCTCCTGCCCTCGTGATCCGCCCGCCTCGGCCTCCCAAAGTGCTGGGATTACAGGCGTGAGCCACTGTACCTGGCCCCAATGCTGTCTTATTAAGTACTTTTGGGCTCTTGTTGATATGATCATAGGATTGTTATTAATCAGCAAATAGCCATTGTCCAAATCTCATAAAGGAAAAAACACATTTGAGTAAACTTACAACTCTGGCTCACAGTGGAACAGCATGGGCTGTATGGTGGTTTTCCTTCTGTGACCCTGACCCTCGTGGGGAATTTGGAAACACATGGGCCACACACTTTGTGGGGCTGGGGACTCCCAACACCCCTGCGGGAGTGACTCCAGGG
AGGCGAGGAGGATCCTTGGACTGTGGGCAGGATCGCAGGCAGCGGAGGCCCTGCCCGGAAGGCGGGATCTGGGGACGATCCCCATTCCTCCCAGCCGCAGACGCGGAGCCCACAGGAGTCCCCGCAGCCCTAGCCCGTGCACCCACGGCGGAGCCGAGGCCGCGACTCCGGGCCTGTTGGCTGGAACCCGCAGCCGTGTCTCGGGCCGCCCCGGTAGCGGCCACCCCTGAGAGCACTCGGCCCCGTTCTATCCCGCAGTGGTTTGGGGAGTGCAGGTCATCACTCCCACCCGCCAAGGCGGACG
GGATGGGACCACCCAGCTGCAGGCATCAGTCACTCTGGGAGGGTGCTGGATAAGGGGCTATGGTTGACCGAGCCTCCTTCTAAGCCCACTTCATCCACCAACTCCCACCTGAAGCATCCCCCACGTCCCCACCCCGGCCCTGCACTGCAGGCTGCCTTCCCCTGGGGCCCTCACACAATTTCCCCATGGCTTCTTGAGGCCCTGGCTTTGTCCTAATCAGCTATTCCGGTGCTAGCTTCACTCCTCTGCCCCTCCTGCTCCGCTGGGCGGTGAGTTCCCGTGAAGCAGCACAGGCTGGGCCGTCTTCATCTTTTAACTGTCTCTCGACCTTTGCTGCACAC
GCTTTGTGGTTTGGGTGGACATTTTTTGCTATAAGGTTTATGACTATTGTTGAGGCCCCAAGTCACTATTCCACCCTGTGGATGAGTCCCTGTCCCCACTCACCAAAGGAGCAGATGGCTTCCAGGGTTCCAGGATAGATCAGCCGGCCAGCCAGCATTTCAGCCTTGCAGGTCCCTGCTGCCTTTCTGCCTACACCCCCAACCCCAAACACTGTCAAGCCTTAGCAGGGCCCCTGCTGCAATCACCCCTCAGCCCCTGCAGCAGAGTAGTGACTCCGCTGGCTTGGAGTTCTGTGCTTCCTGGCT
GGAAGCTTCAACACATGTTAATTGAACTGTGACTGATAACAACAGTAGCTGACATTTTTTGAGGCATACCTGTGTTCTGTCTACTCATTTCATTTATTATTGAAAGAAGTGTTGAAATCTCCAACTATAATTGTGGATTTGTGTATTTCTCTTTACAGTTAATATGCCTGTATTTTGAAGCTCCATTATTAGGTGCATAAACTTTTAGGAATTTCTTGTGTTTTTTTTTTTTTTTTTTTTAACAGACAGGGTCTCACTCTTTTCACCCAGGCTGGAGTGTAGTGGTGCTCATTGTAACCTTGAACT
TCCCTCATCCTTCACTGATGTGCATTTTTATCTAAAAGGAACCAACTTGATATTCTTACAGATAAATTCATTATCTATGCAAGAAAATAATTTGGCAGGACCACCGTTCAAGAGAGGAGAGGCAGGTTATTTCGTGGCTTCGAACTTAGGCATGTCAGTTAATCTCCTGATGCCCAGTCTCACTGTAAATAATAAAAGTTATTAAGAGGTCACCGGATATAAGCACGGAAAATATAAAAGTTTCTATGTATTCATAATGAAAAAATAAAACAAGGGAAAAGCAACCGTATGTCTTGAAGAAATGTGATTCATCTAAGTTTGCCAGAGCAATTTTCAAAG
AGGCCCTCATTATAGAGCCTTCCTGCTTCCTGCCTGGTTCAGAGGTACAAACTAGAGTGGCTACCCCACACCCTGCCTCTTACAATGGGCACTCACCAAAGGCAACTGGTTACAGGAGGTTTAGGGAGCTGGCCTGAGCCTCCTGGGAGGGAAATCCACTGCAGCCCCACAGGTCCTCTTTGGTAGCTGGATCCTGAGGGTCTTCTCCCAGCCCACTATGGGGAAAGGGATCTCTGCTCCTTCCTCCAGCTCTCCCACGTCAGCAGAGGCAGGAAAGAACTCAA
TTATGTAAGAGGCTACCATTAGAGGAAGCTGGGTAATGAGCATTTCAGAACTCTACTATCTTTGCAACTCTTCTGTAAATCTAAAAAATAAAATAAAATAAAATAAAATAAAAATGCTAAGTTGAAAGAAAACAGAGCAGCAACAGCAAACAGCAAATACACTCTGCCCAGGCACATGGATTCCCCATAGGTTTGCTGCCATTCTCCTGCTGGCCCACTCTGCTTCTTCCAAAACCGATTTTTGCTTTCACTCTTTTGTTCATA
TAGTTACTAGGTATCAACTATGTTTTTCATAATAAAAATGAAAAATGGCAACTTCCAACAAAAAAATAGTTATTAGTTATCAACTATGTTATTCATAATAAAAATGAAAAATGGCAACTTCAGTATCAGACCTTCTCCCCTTAGGGGGCTAAAGGTCAAACAGAGTTTGAGTGTCCTGGCCGGGCGCAGTGCCTTATGCCTGTGGCTTACGCTTTTTATGACCCCTTCACCCATCCAATAGCAGGACATTTATTTTTATTCAAA
GAGCTGCTGCGACTCCCGCAGGTTCTTCCAGAACTGGTTTAGCTTGCCTGCAGGATCAGGAAAGTTTGAGAAAAGCATCTGCAAAATACTAAAGAGCAGAGCTTACTTCATTGCCTGTCCCCACCCCATCCCAGGTCACCACCTGGCTGAACCCAGGTCCCCGACCCAACAACAACCCCTCCCAAGTCCCTAACTCCCTCACTTGGACTTGAGACCCTTCACAACCCAGCAGCGCTCCGCCTCCAACTTGACATCATGCTTTCTGGAAACTTCCCCGTGTGTCCCACTTTCCCACACTTGGTGCGC
TGAGAAATCTTGGCTTCCAGCCTCCTCTAAAAGCTGGGTGGTGTGGTGGAAAGACTTGGTCTTTGGAGTCTACCAGGCCTGGATTCCAACCTTGGCTCTGCCTTTTCTCAGAAACTTAGCCTTGGGCATGCTACTTCTCTGAGCCTCAGCTTCCCCATCCTGTAAAATGGCAAATGTACAGTTAGGAAAAACCCAACATATCATGGGCCATAGCATAAATGTATGCCAGCATTCTTGTTGGAAATGCTCATTTGTCCTTCCCTTCCCTCTGCAAGCTGGCTCCATCATGGCCAT
AAACCATAAATATCTCAACGGTATGCAAGGGCAGCCTGGAGAGCATCATTATCTGCTCCCCTGACTGTTTTAATATGCTGGGTAGAGAAGCCTGATAAATCACCGGAGGCTGCAGGGCTTGGAGAAGATTTGGCTGGAGCTAAAAGAAGGCAGCCCATGGGGAGGACAACTTTAGAATAACCTGAAAATACACAGACACGTGCCTGCAGACAGACACTTTCATTCATTCATCCAATATTTATTTCCTGCTTATGTTGTTCCAAGCACTGGACTAGATGCAGAGAGAATCAAGTTGAAGA
TTTCATAATTCATGCCTGCCCATCAGCAGACAGATTTAGCCTGCTGCCTGCTGAGTCTGAAAATACTGAATATTAAAATATCCCAGACGCTCGCCCTTCTAACGCCCTCGCCTCTCTCGGATTCATATGCAGTTGGCTGCACAAACAATTCCAGGGACACACATCAATTTGTCGATTAAGTAGGGTTTGAGCACCCGTATGTGTAACTTTCATCAAAACAGGGAAAGGCGTATTCAGGGCTGCGTGCTCGGTGTGTGACCTTGAAGAAGTCTTAGTCTTCTGGCTTCAGAGCCAGTATATTTTTTTCTACATCACATTGCTCCTTAAACTCTCAGGGCCCTTTTTGCAGCACTATTTGTGATTAAGAGAAATGGGAATCCAATTTGAAGGATTTCACTGAGCAAAGTAGAGCAAAAGACCTGCGGAAA
GAAAACATGTGAATAGTGGTACAAATTTTTCCTTTTGCTTCAATATGGCTCAGCATGGCACTGTCGAATTTTGTCTTTATATAAAATTTTGATATTTTGTTTGTCATAAGCTTTTTAATTCATTTTGATATTGCACTAAAATATTTTTATCTTGATGACTGAGGTTTTTTAGTGCTCCCTTAAATTTTGCACCTAAAATGAGTGCCTCAATTGTTTTACCCTAACCTCAGCCCATTATTATTTTATCTTAAAACTCAGCAAACACCCTAACCTGCTCTCTTACTGAGGAGGCTCG
CAGGTGTTGCTCTAAGCAGTTTTCTTATATCAAACACACTTAATTCTCCCCAGCAACCTATGAGAGAGGTAATATTCCCATTTTACAGATGAACAACAGAGAGGTTAAGTAACTTGCCAAGGCCAAACAGCTCGTGAATAGCAAACCTGGGCTAGAACCCAGGTAATGTGGCTCCAGAACCCCTGCTTTTGGTCGTTCTGCTATTCTATGAGGTAGTCATTATGATCCCCCTCATCAGAAAGCAGAAAGCATGAGATTCAGAGGGGTGCAATTACTTGTCCAAGGTCACACAGCTCATCAGGGAAGGAGCTGGTACCCA
AGTACAGCAGTTATTAAGTGTGGGTCTTGAAGCCAGACTGATGTGAGGTCCAAATCTTACTCTGCCGGTCATTAAGCAAGCCGCTTTGGTTTATTTTCCTAATCCCGTAAAGCCTGGGTTTCCTTATCTCCCGGTGGGGATAAGAATACCACTATTTTATGGGGGTTGGTGTGAGGATTAGGTAACAACAATCAGAGCCAACATGGACCAAGCCAGGCTGTGGGCCAGGCACTGTACTAAGGGCTTTGCAAATGCTAGCTCTCGTGCTCCTCCTGGCAATTTCACGGTGTAGGGGTGGTTACACAGTCAACTCTCAGAGTGACTTGGCTGTTACCGTATTTATGATGGTGGAGAGGAGATTCAG
TGCAGCCTGGCCAACAACTTTCTGGAAACCACCCTTGGGAGTTTCTGGGCAGTGCGGTGGGGGAAGGAGGAGGATGTACCTGGCTCATACACCTTTCACGGGTTTGGAGCTAAGAGCTTTCAAAGGTGATCTACCCAGGACCACTGTCCCAGGCCCCACTTGAAGGGGAGCCCCCACCAGGGCCCGGGATACAGGTGCCTAGGGGTGCAAGTGCCGGAGGTGTTGGGAAAAGAGGTGTTTGTTACCTGTGGCTGACTCAGAGGCACCCGATGCGCTTTGAAACAAGCGTGGGGAAGACATGGGCACCGGCCAG
AAGCTGAAAAACATAGGATTTCCCAAATCACATAGGTTATAAGCGCTAGACCTGGGATTTGAACCCAGGCCTAGAGGTGTGAGTCCAGATCTCATCCCATCACCACTGAGCTCTCCTGGCCTGATGGGGAACTCAAAGAGGTAAAAGACCTTTGTTTGTTTTCAAGGAACAGGCCGTACAGTTGAAGAAGATAGGCACATAGGAAACAACCTGAAGACATAGTTTCCTCTGATTTCATGCCAAGGAAATTGATATGGACAGTGAGTGAAATTGGAAATCAGAGA
AGTAAAGTTCAGGGAAGATCAGCCTGCGAGTGTTGTGTGGGATAAACTGTAAGAAAGAGGAAAGAAAAGGAAGGCAGGGGAAGCGAAGAGGGAGGAAGAATAGAAGAATGGAGGGAAAGAATAGTAGCATTTGTTGTCCACCTTGCAGGTCCTTTCCAAAAGACAGCTTGTTTAATCTTCTCAACTACACTGCATGGTATGTATTATTATCCCAGTTTTGCCGATAAAGAAGCTGGAGTTAAAAGAGTTGATTAACTCACCCAGGGTTACTTATCTAGATAGAA
CCACTGCCCACTTCGGGAGTGGGGGCTTGTCATGACATACAGTGAGCTAACAGAGGGTATGAAGGGCCTCCTGGAGGGGGTGGGGTGCACAGGAAACTGCTCAACACCTTGGTGCCCTCCCCTGTGCACTCAGGTCTTGCATGAGCTGCCTGTCCTGGAGGAATCCTTGAAGGGGACAGACAGCACCATCCTCCCTCACCTTTCTGCACAGAGTCCCAGGAACCTGAGCAGGGCAAATGTTTTCACCACCCTGTTCTGAGAACAAATTGAGCAGGCCTATTAGCCCCATATTCCCACA
TGGCCCATGCTTTGTCTTCTGGTCACAGCACAGATGTCCCCTTAGCGAGACCTCTCAGATCCCCACCCAGCAGGCCCCAGCCCTCCATGGCAGCCCCGGCATTATTTTCGCTGCAGCACTGCTTTTTCCTTTCTGTGCCTGTTTGCTTTTGTGCCCTGTCCATCGCCCCCTCCAGACTGCCAGCTCTGGAGGGCAGGCCCCCCTGGGTCACTTTCAGAGCCACACCCAAGCCCAACGCTGCCCCCCCACAACCCAGGGTGAGTGCTTGGGCACACCTGCTGAAGGGAAAGAGGAAGCTCTTGGAGCCCCCTC
ACGGGGTCTCACCATGTTGCCCAGACTGGTCTCAAGCTCCAGAGCTCAAGTGATCCTCCTGCCTCAGCCTCCCAGAGTGCTGGGATTACAGGCGTGAGCCACTGCCACGGGCCTCTAATTTGCATATAATGACAAATGATTCACAGGTGTTGGCACCTTAACTATTGTTAGCTAGAAGTTATTTTTGACACCTCATTTCTGATCTTAATACCCTGCAGTTCTCAACTTGGGTGTTTATCAGAAGCTCTATAGAGCTTGTTGTTGTTGTTTTAAAATGCCTGGGGCACACCTCATACTTCC
GCAGTGTCCGGATATAGAAATATTGACCCCGTTACTGAAACAGTAACAGCAGACTGCAGCTTTTCATGCACAGAGATGTTCCCGAAGGTGCCACGGGGCCTGTTGGCCCAGGCCTGGGAGTGCTTTCTCAGAGCCCTTCACTCTGCACTTCAGTTTCCGCCCCCCGCCCCCCGTCCCCCGCCCGCTATGACTTGACTTTGAGAAGAGCTCAGGTGAGGTGAAGGCTCAGTGCAGGACTGTGGGACTTTTTCTCATAAAGTGTCATGAAAGCTCCTCCTAGGAGCCTTTGTGGACACAGCC
TCGGCCCTTAATTCTACATTAGCCAGAATTCAAAGGCATTTACCCACTTAAGAAAATAGGGCACTCTCAGCTTGTTGAGATTCACAGTACACTGATAATGCTTATCTCACAGAGAGATATTCCTGAAAATCATGATTTTAAAGACTGCGCCATATGCTGGCATGTCTGCACCAGAATTTCCTTTGCGCCTCCCTGTTGGTTTGCTCCACTTTTTCACTGAGTCAGACCGTTGAACACCGTGGACACACTGTCTTGCGTTTCCGAATATTTCCTAGAATACGGACGTTTCCTAAGACTCACGATAAAGATTTTCTGATCGTCTCTCCAAAACCTTGCCACCAATTTGCACTCCCACGAATCCTGTTACCGTGACTATCTCGCCATGCCCTCCCTAGCACTGAGCGTGATCTCTAGTATCATTTTCCATCGTTGCTAATTTGAACATGAGCAGATGGAGTCCTATTATTT
TGGGCAACATGGCGAAAACTGGTCTTTACAAAAATTACAAAAATCAGCCGGGTGTAGTGGCGAGCGCCTGTAGTCCCAGCTACACGGGAGGCTGAGGTGGGAGGATTGCTTCAGCCCAGGAGGTAGAGGCTGCAGTGAGCCGTGATCGCGCCACTGCACTCTAGCCTGGGTGACAGAGTGAAACTCCGTGTCAAAAAAAAAAAAAAGTAATCTGCTCCAGTGCTTCTCAATCCTGCCCTTACATCAGAATCTCTGGGAGGCTTGTTAAAAACAGGACTAGCTGTAGAATATGTGGTGCTTGTAAAATGA
CAGCCCCTCCCAGGGGGTGCCCCAGGGCCTCTGCCCTCTGCCCGCAGCTCCTCCCCCACAGCCACGCTTCCACCCACCCGTTCGGCTGGGCTTTGGGTGGGCAGGCAGACGTAGACCCTGCTTGGAGGCGGTGGCCCTAGAGGGATCCACAGATGGGGAAAAGGCCGAGACACACGAGACCACTCCTGCCGGGGAAAACCCATGAGGGGGTGGGGGCGGCCGCGCCGCAGGGAGGGGCCCTCTGCTGTCCCAGCCAACGTCCCATGACGATTTTGCACCCCCGCCAGCAGTGCCCTCGGCTGGACACACCTGCGTTGTGGGCAGCCGGCAGCGCGTGACCCACTGTGCACCTG
TAAGTTACTGGCTAGGAGTGCTTGTAATAAGTCCTGAGTAGGACATGGCGATTCCATTCCTTACACATGTTGTGTACACGCAGTTATCCTCAACTGGTTGGTTGGACCGTGGCGTTTATTTCCACAAAGCAGCAGTTTCCTAAAGGATGGTTTAGAACCCAGTGCATCCATGGAGACCTCCTTACTTTAGTCTCTAGCTGTGGTCATGCCCTGTAGGAGATTTCTGAGTTTTGAAGACCCGGTTAGGTACTGGAGAATCATTTGCATTTGCTGAAGCACCACTATAGGCCCGGG
ACCCAAAGCCTTCACTGGAGAGAGAAAACCGTGCCTGGGTGACTCGTGACTCGACATTGGCTCCGGACGTGTCAGTACAGAGGAACGTCGGTACCGGATCCCAGACATAGGGCTGAGCCCAGCTGGTTCTCATTCTCTTCTGGGGCCAGGCCTGCTGCTGGTTTCATTTAATTGAATATTTTGATTGTTTGATTTCTGTAGCCAGAAGCCTGTAGGCAGTAAATGCCCTTTTCCATCAGTTCAAGAAAGAAAATGTACCTGCCGAGGTAGTATCTGCTTCGCTG
TTTTTAATATAAGTAAGTTAAGACACAGGGCTCCAGCAAGAAAGCTGAGCAAGTTCTCCATTTGGCAACTGTTTCATACTTCCCGACTTTGGCGGCTGTCATTTATAAATGATGAGCTCATGAGTGAGGAGGCTGATGCAACCCCCAGGGGCCCAAAACACAAGCATGGAGAAAGACAGCCCTCCTGTGGGATCTGATGCAATCGTCTTGTCTTCTTTAGGCTTTGATACCAGTGTTTCTAAACTTTAGGTGCAAGATTATCCTCACAGCACCTCTAAGGAGTA
GAGGCCTACGTGTCCCCATGTGATGGGCTTTCAAGGCCCCAAGGAGGTCACGGCTTGGAGTGCAAGAACTCCTCCCAACTGCTGTGCCGCCCCCCCTCCACCTCCTGCCGGCTCACTGCTTTGTTCCCTGCTTTCTCTTTCTCTGCTTCTCTCTGCTTCTCTCTGCCTCCCTCTTTGTCCTTCCTTTCTCTCTTTCTGTGACCCTGTCTTCAACAACTCTTTCCCTTCCTCTATTGTGCTGTTTGTCTGTGATTCTCTCCAGCCTCCTCTCCCTGTCTCAGTCCTCTCCATCTCTCTTGTTTCCTCTGTCTTCATTCCTCTCTTCT
AACAACGGAATAAAAGTTTAATTTAGACGAAAACATTTTTCCTGATGAGCACTGGTTAGCTGCCTTTCCTGTAGTCCTGGGGTCCAGGAACCCCAGAGAAGTTTCCTAAAGAAATCAATTAAGTCTGGTTGCAGTGGCTCACGCCTGTAATCCCAACACTTTGGGAGGCCAAGGCCTGCGGAACGCTTGAGGCCAGGAGTTGGAGACTAGCCTGGAGTGTGAGAACCCCTCTCTACAAAAATTTAAAAATTAGCCAGGCGTGGTGGTGCGCGCCAGTAGTCCCAGCTTCTCAGGATTGCACCAGTGCACTCCAG
CTGCAACTTGGGGCTCTTCTGAGGACCTGGGACTCTCCCCGGGAAGGGCGGCCGTGCAGCTGTTTCTAGATCAGCGAGGATTTCACCACAGGACTCCCATTCTGTGATCGTGCTTCCAGGCTGACCTGTGGCACGTGTGTGCAGGGTGTCGTGCATGTGTATTGTGCGTGTGGTGGGTGTCCACTGTGTAGTGTGTGTACACATAGTATGTGTGGTGTGTGTATACTGTGGTTTCTCCCCTGAGGCCGGCGCCTCCGGGTGTGGTGTTGGCGCTGTGTCTAGGGTTTCTAGAAGGGGAGGAATGAGGGAAAGAGGCCCCTCCGGGCACTGGGACAGGCTCAAGGGGAACAGCCCCGAGCTGGGTGTTGGCTGAGTGTGAATTCCAGCAGCCAG
GCTTCATGTTTCCATTCGTAGACAGGAAAAAAAAAAGCCCGCCCCAAAAGCCTGAGCTTCCATTAGGATTACCTTGCCTGGGGTCCCAGAGTGACCATAAAACACCATTTCCCACCCTCCCTGCCCCATTGGTTTGTCAGAATACTGCTTCCACTAAGAGGTACCATCGTTTAAGATTCTTAGAATATTCTACCTAAAAGGCCTGAATATTCTCATATTCATGTGTGGCCTTAGAATGAATATCCAGCCTGAAAGGAGATGGTGAAGTATGCCTGCCTCATAGGGAAACTGAGGCTCAGCAAGGCTCCGTGGAAGAGGGGAAACCTTACCCTCTGAGTGCTCCATAATGGAGTCTATGGAATAAACTGACAGCAGGCGGATTAGCAGGAGGAA
ATTTGTCCCAATCTTCTTCCCAAGTCTCAACAGCTTTCGGGGGGTTCTGTGACAGATGCCCCACTTCCAGCTCCACAGCCAGCCCTACGCTAACTCTGACAGATGAAAGGCCTCAGAATCCCCTTCTTCAATTGTACTGCACCCAACTTGTGGAAAGCAAAACAATATTAAAAATACTTTTTAAGAAACTCTAGAATATATTGTCATCAAAGTGATCACGGTTCTGCTTATTTTTGGTCATCGCAACCAATGTACTGAGCCCCCTTTGCCCAGACCCTAGCAGGTCCTGAGTCTCAGCGTCCACAAAACG
CTTGTTCCGCAGCAGGGTAGAGACGGTGCACACCACCTGGCGTTGCTTGACTCTGAGGGTGTCTCCGGGCACCCCTACAGCTGGCAGCGGCTTTGGCGTGCTTCCTATCTTGGTAATGTCACTGGCCCTCTTAAAGTGACAGCCCGGGGAACATCCTGCCTGTCAGTGCCAGGGCATGGCCCCAGGAACAAAGCTGGAATCGGGGTCACTTTCTTTCTCAAAGGGCTGCCAGGTCCTCTCCAGTGGTGTCCCAGCGCAGGGCAAAGGTGGCAAGGCTGTCTCAGGTGATGTCCTCACCGCCCCCTCTGTAGGAGCATGGCGCTGGAGCCTGCCCTGTATTTGGCCATCTGTGGAACAAGCCAGCTCCCCTGGCTGCCAGGGGATGGTGACATGGTGCCCCCAGGCCTGTCTCCACAATGGGGAGGGTATCCGAAAGACCCAAAGATGGTTTGGGACCCCCACATCCTGCTTTGGGGCAGCCAAGCAGTTCTGGACCCTCGGCTCTCGAGGAAGGGACGTCGCACAGCCGCCCCCA
GGCGCTCAGCTCGACCCCAGCTAAGGGAGCACTAGGAAGTGCGGGCGTCCCCTTCCCTGCACCCTTGCGGGGCGGGAACCGTCGACCTAGAAGAAAAAAAAAGCTGAGGCAAACTTGATATAAGTAGAGAGGTTATTTGGGCCAAGTTTGAAGATTGCAACCCGGGAGCATAGCTTCAAGTTGCCCTGAACATAGGATTTGCAACAGTGACAAGTGGGTTTATAAAGCTTAAGAGGGGGGCAGTTCTTAAATAGCTCACCAAGAATTTACATGAAAATAACAAGCTATTAATTGGCTGTACGTTGTTCTTTATATCATA
GCATGAAGAAATCTCTGCTGGAACCATAACCCCCTTGCAAAATGTGGGGTGAGGGTGGCAGTGGAAACAAGAAGAGGGGTGAGAGTACGAGGCTGTGTTTTACATCTCTTCCCAGGAACTCTGGTTTTTACTGGACTCCACATGTTCAAGCCACTGACAGATAAAGTCAACAGCCGTGAACAACCGCCCACTGAAGTGGTTCCGTACATCACTCTGAACTATTTCCTGAATGAATCACTGTCCTACTGTAGAGTCTTCTTTCACTAGACAGCTCAAGATTT
GCACTTTGGGAGGCCGAAGCGGGCGGATCACGAGGTCAGGAGATCGAGACCATCCTGGCCAACACAGTGAAACCGCATCTCTACTAAAAATACAAAAATTAGCCGGGCATGGTGGCGCATGCTTGTAATCCCAGCTACTTGGGAGGTGGAGGCAGGAGAATCCCTTGAACCAGGGAGTTGGAGGTTGCAGTGAGCCGAGATTGCGCCACAGCACTCTAGCCTGGCGACAGAGTGAGACTCCGTCTCAAAAAAAAAAAAAAAAAAAGGAATCCACCTTCAGGCAAATTCCCT
AGGGTCCATACAGGGCCGGCACAGCTGCAGGAGCTCGGAGGGCCTGGCTGGACAGGCAGACAGCTGAGAGTCAGCAGACAGCCCTACAGAGGAGCTGCTGCTGCAGGGACGGGCAGTGGCTCCTGGACACGACCTAATTAGATGCTCAGACACCTCCTCGCCCATGCCAGGGCTCGCACTGCTGCTCAGACACAATTGAAGCTCACACTCCCGGTGATGAGATGGGAATGGCCTCTCCATCTTCTCCCCCATCCAGACAGAGCCACTGGCCAGGAGGCTGCCAGCCGCCAGCACTCACCTCCGCGGCACCTGGATACCCAACACCCGGAGTCCTGGGAGGCTCGGGGCTCCAGCCCGGACCAGCACCAGGGGCTACCCAAGGCTGGAAGGCCAGAGACAGGCTACCTCTCAGCTCAGGCAGGGAGGGGAGCCCCAGGGAGGGGAGTGAGTACACAGTGGAGACAGGCAATGTTCCGGGACCCCTCGAGCCTTCTCCCACCCGAGCAACCCATAAGCAGACTCAGCTCCCACATGTGACTGGCACAACCCCTCCCGCTACGACCCTCCTCTGGGAGATGGTGGGCAGCCCCAGGTGAAAAGTTCAAATTCCAGGGCTGCCAGACCCTGCACCCTCCAGAGACAGATGGCACTTGG
TGAGGCTGGTGTGGGGAACCTGGCCATTCAAAAGACTTTTGTGCTCTAAAGGTGAGCAGGTACTTGTCTAAATTTCCAGTTGGGTCAGCATGAGTCCTGTGAAATCCCAGCCAGTGTCCTAAGAATAAAACCAAGGATTCCAAAGGCCTGGGGCCATGGGGGATTAGGAGAAGTTGGAGCTGTTCCTAGATGCCAAGCCCCCTACCTTCTATCTCCTTGTTGGTGAATTTGGTATACTGGCCAGAGAGGTAGGGCCTGTCTCTGCAAGTTTATAGTGGTATCCAAGGAAGCTGATTCTTCTG
GAAGGGAAAGGAAGCAAGGGAACACGTATTAGGCTCCAGGAACTGTGTTAATTTGATTTTTAAAATGTTAAACGGGAACTGCGTTGTTTGAAGCAGGCTGTCCTCCAGGAGCAGGAATACAGGGCCCCTTCCCGTCCTCCTCCCACCCCACGCCTGATTTCACCCCCAAGTTAAGGGGAGCTTCTCTGAAGTGGGCTACACTGGCCACTGGACAGTTACTGAGTAAAAGGGACCTCGGATAAGGGTGTGGTTCTCCTCCCTGGATCC
AGATATGAACGCTTCACCATGAAAATGTTAAAAGACATGAAGGAAGGAGTTAAACAATATGGACCCAACTCACCTTCTATGAGAACATTATTAGATTCCATTGCTCCAGCAGGAGTTGATGTAGTTACAGAATATGTGAAGGCTTGTAATGGGATTGGAGGAGCCATGCATAAAGCTATCCTAATGGCTCAAGCAATGACTGGGGTTGCTTTAGGAGGACAAGTTAGAACATTTGGGGGGAAATGTTATAATTGTGGCCAAATTGGTCGTCTAAAAAAGAATTCCCCGGCTGGCTCAGTCAGTAGATCATGAGACTCTTAATCTCAGGGTCGTG
CTGTTCTTGGCATCCAGAGCCCCAATTCACCTCTACTCCTGGACACAGGAACCTGGCAGTCCCAGGCCAGTGTGAGGCATGGAGGGGATGCGGCTGAGGTCAGCAAAGAGGCTGGGTGGGAGGGTGGGAGCCATGGAGGGAGTGGGAGGGAGGAGGGGGGTGAGAAAGCCCCCAGACCTAATGGCTCAGGCAGAGGCAGACTGTTCCGCAGAGCAGAGGGTGACAGGAAGAGAGCACCGCCTCAGAACCAGTGTCTAATGGTTCATCCTTATAAACCTGAACAATATCCAGGTTTTAATTTAAAGTGAAAATTGAGGCTGGGTGCAG
CGCTACATCGGTGAGTCCTGCTGCCCCTACCACAGCCCACCTGGGCCAAGACCCCTCCTCACTGGAGGGCCCAAGGCTGGGCCACAACTCTGGACCCGCGCCTGAAACCTGGCCCCACTGCCAGAGCCCGGCCTTGAGCCACAGCTCCAGTGCCATGATTCCGTCTCTGTGCTTCTAAGTCTGTGGCCCTATGAGGCCAAACTCTGGTCCCTCACCTTGGATTCGCTGAGCTCAGATCCCAGGGCTCCAGGGCTCAGCGTGCTAAGATGAACTCCCATCCCACCACTGGCTATCCTGAAAGGCTGTAACCTCAGATTCTCCGAGCCCACAATCCCCAGGTTCTAAACTCCGAGAGTCCCGTCCTGAGCCCCCAGTCTCCTGGGCCGTACGGCTCAGCAGCTCATGGGACACTGCGGCGCCAACATTCTGGGACGCTGTTGCCTCATGAACTCCAAGGGTTCTAAGATCCCATCACCCCTGACTGTGAGACCAAGGTCGGGGGATTCTCTGTGTCCCACAGGCCCTGAGCAGGCTGGGGAAGCTCTAGAGTCCCTTCTGGGGGGCTGTGGGGA
GCCGCCATCTTGGGGCTGCTGGGACTCGCGTCGGTTGGCGACTCCCGGACGTAGGTAGTTTGTTGGGCCGGGTTCTGAGGCCTTGCTTCTCTTTACTTTTCCACTCTAGGCCACGATGCCGCAGTACCAGACCTGGGAGGAGTTCAGCCGCGCTGCCGAGAAGCTTTACCTCGCTGACCCTATGAAGGTAAATCGCTGGCGGGGCCGCTGCTTTGGGCCCCAGCCCAGGATGTCTTCCCGCCATCCACTCGGCCCCTGGAGCTTCCCCAGCGCTCCCAGGAGGTGCTGGGAATGAACACAAATGGACC
GCCGGGTTCCGGGTCGGGGAGCGGCTCCGGGCGGCAGCTATGAGGCGGGACGTGCGCATCCTGTTACTGGGCGAGGGTAGGCGCCGGCCCGGGGGTCTCGGAGCTGCGGCGGCCGTGAGGCGGGGTGAGGGTCTCGGGGGTCGGGGGGCGCCGTGACCTTGGCCCTCGCGCTGACCGCCTCGCCCCGCGCAGCCCAGGTGGGGAAGACGTCGCTGATCCTGTCCCTGGTGGGCGAGGAGTTCCCCGAGGAGGTAAGGGGCACGCCCGCCGCGGGGGTGGGAGCGGGCCCAGCCGGGGGTCCCTGGTGAGCGCGCGGG
AGTGTTGAAGAGGTTGCACAGGTCTCCCCAGGTCATTCAGCGGGCACTGACCATGGGGTGGGAGTCCAGGCCTCTCACCTGCTCAGCCTTGCCCTTGGTGAATGGGAGAGCTGGGGAGGCAGAGACATGTCTCATCTGAGGCCTTCCTGGAGGAGGTGAATGTGCATGATGGGGCACGTGTGCGGGAACCGAGCTGAGGGTTGCAGGGCAGGGGTGGCGGGAGGCTAGCGGAGGGGAATGGGGTCTGGCCTTCTCTCTTTCTAGAGCTCACTCCGTTGCTTCCCCATTCCCCTGGGTTTGCACCTCCAGGCATGGTGGGGCTGAGG
ACCCTGGGGTCTGGCTTTCCTGCAGTTATTTCCTTTGTATGGTTGTTGCAGTCTCTGTCTCTCTTTCTTTCCCTCTCTCCCTCCCACCCTTTCTTGCTTGCTGTCTCTTTCTTTTCTTTTTTCTTCATAAATTTTAAAAATTCAAAAAAGTATAATGACATAATAACTTTATATAATTACATTCAGAAATAATAGTTGAATATTTTTAAGCTATTTTTTCTTTTAATAAAATAATTTAGCAGTTTAATAACATAAATGGTATAAATAGTTTCTGTGTATGTGTGTGTGTGTGTGTAACCCCAGACC
GCAGTATACTGTGGAGAATGAAACTTTTCTAAATGATCAATAAAAAAGCCAAAGTGGAGTCAGCTGTGCTGAAGGAAAGACTGAATTATCTTTCTATTCTCTCTATAGACAAATTATGAACTTACCATATGGAGACCAAGGAGTATGCAGTCAAAAAATGGAAGAAAAATGAGTACAGAGCTGTGTCATGAAGTTAAATAATACTAGCAATAATAATATAATAGGCCAGGCGCGGTGGCTCACACCTGTAATCCCAGCACTTTGGGAGGCCAAGGCA
TCCCGAAGCCCTGCTAGGCGAATGGGTACTGCTGAGATTACAGGGTCAGCACAAAGCAGAATACAGGACCCGAAAATAACAGCTGCACCGGAAGAATACTTGACCACTGTTTAAGAAGGAATTTGACGAAGAGCAGTCACCGAGTGCAGCCCTGGGCCGGCTAAAGGAAAAGAAAAAAAATCACTCAACTGCCGCTCGGCGGCGGGAATGCCAGGCGGGTCAGAGAAGGGAAACAGGGTGCTTTGCAGCCGCGGTGCAGGCGCAGGGCAACCCCCTGCCCAGCACTGAAGTC
TGTGTTCTGTTTATTCCCAGGGCGGCCTGAAGGGGCAGAAAGGGGAGCCAGGTGTTCCGGGCCCACCTGGCCGGGCAGGCCCCCCAGGATCCCCATGCCTACCTGGTCCCCCGGGTCTCCCGTGCCCAGTGAGTCCCCTGGGTCCTGCAGGCCCAGCGTTGCAAACTGTCCCCGGACCACAAGGACCCCCAGGGCCTCCGGGGAGGGACGGCACCCCTGGAAGGGACGGCGAGCCGGTGAGTCCTCACGTCCCCCCGAGTCCGGCCCGGTCTGGAGGGTGGGGGCTTGGGTAGGAGGGGGAGAGGCTGCGGCCGACATGGGAGTGAGCTGAGCTGGGATC
ACTATGACGTGGTGAACTAACCGCTCCCGCACCTGTCGGTGGCTGCCTTTGATCACAGGAGCAATCACAGGAAAATGTATCCAGAGGAATTGATTGTCAGCCACCTCCCTCTGCCAGTCGGGAGAGCCAGGCTTGGATGGAACATGCCCACAACTTGTCACCCAAAGCCTGTCCCAGGACTCACCCTCCACAAAGCAAAGGCAGTCCCGGGAGAAAAGACGGATGGCAGGATCCAAGGGGCTAGCTGGATTTGTTTGTTTTCTTGTCTGTGTGATTTTCATACAGGTTATTTTTACGATCTGTTTCC
AAGCATGTGGGCTTGGGGGACAGTTTGAATAGATAGAGGGGACTTAGGATATCTAGAGTGTGACAGGAGGGAGCCAGATGAGAGGCGCAAGTCCAAGGAGAGGGGTGCAATCCACAGTGTCCCAGGCGGGACGTGGGAGCCGATGACAAAAGACATGGCGGTTCTGAGGCTGTGATGGGGGGTACTCGTCAGAGCCCAGCCTGATGGGGCAGGTGGATGGGGGGGCCGGAAGGATGGCCAGGCGAACAGAGGAGAGTGAGCCATGCAGGGGATGATCCCTGGGGGTGGGGGAGAGGGGGAGGGCAGGCTGCCCAGAGGTGGGGGTGGGTGGCAGGTGGCGAGGAG
GAACTCTGGAGAAAATAAGGGACATTTGAGGAATTTGAGTACACAAAAATAGCATTTCTTCATATTAGATTGCTTTATATGAAAGCAAGAGAAATCTAAACAAGCTATACACCATTTGAAACAATGAATGGGTGAAAACAATATAACAACAGTAATCACTTGGTGCATAGTAAAATATTGAATCTGCTTATGGGCAGTGGTGTAAGGCACTCCAGACCTGTGAAGAGCAGATTACTTGGATGAGAAGGGGTTCATTAGACTGGTTAGAAT
GTGGAACAGAACCGAGCGCTGTGAGAGGGTGGGACTTGGAGACCTATCCTTGCCCGCCGGGCCAGGGGAGTGGGCTCTAGAAGGATGACCTTTCAACTGCGACCTGCTGAGGAGGAGTCGGCAAGGGTGGCCGCCGACCAGTTCTCTTTCCCGCCCACCTCCCCAAATCCCAGGAGAAGAGGGGCGGACGGGAAGCGACAGTGGCCGCGAGTCCCCGGCACGCGACGGGCTCTCAACCTGGCACGCCGAATCCTCAGGACAGCCCCGCTATCACGCAACTACTCGGGTGTCCCAAGAGTCGCCAGGGCCGGAGCCGCGCGCGGCGCCGGGGACCCGCGTGAAACCGCCTGTGGGAAGCGGGCGGGTGGCGCGCGCTCCGGGGACAGTGAGAGGCGGCGGACGGCGCGG
GGCTCCTGCTCCTGGAGGAGTCCCGGGTAGGGTCAGAGTCGCCTTCCTCGCCTCTGGGCTCCTCCTCGCTGGGACACTGCCCCTTTCCCTCACCCGCTCTGGGCAAGGTGGAGCCTCCCGCCCCTCCTAGCCCCGGGAGGGAGGTTGGGAGGGAGGCGGGAGCTCCCATCACAAGGACAGTTTGGACCTTGCACGCATCGTCCCCGTCGCTCGCGCCCCTTCCCCCTTCTTGCTGGTTCACTCGCACGTCGTCTTTTCCCCCACCCCAGAGGGTGAGCCCCTCAGCGGAGATGGTAATGATCGACCGAATGTTCATTCAGGAG
AGCTTTAGAGTCAAAGACCCCTGGGTTCCAGTTTCAGCTGAGAGACTGTGAGCACATCACTAGCCCACTCTAATCCTGTATCCCAGTTGTATAATCACCTATTTCCCATCAATTGCAAGGCTGGAGAGAAAAGTGCCCACTCTGTGACCAGTACACAGTAGGAGCTTAGTACGCTTATCTTGCTTCCCCACTATCCTAGTGTGTTAGGGGAAAGACAGAGATGTGGGGAATGGCACCTGGGAGGCTCCAGCTGTATGCTTCATAATACTACCGAAGAAAAATCTGAATTAGGCTTCAGTTTCCCATCTAAAAAATGAGACAGGACAGGAGTGGGTAGGAAGAGGAGGAGCTGGGCTTTGTTGGTTTAAGCTGGGCCCGTCTGA
CAAAGAACCTACCCCCAAGGAATCCAGTCACAGAACAATCAGAAAAACGTGTTAAAATACATACGCTAACATCATCACAGTGAAAGGAGTGAAGCCTATTCAGGAAATGAAAACACGTAGTTTTGGAAAAGATCCGCTTAGAGAACTTAAAATGAAAAATGTGATAGTCAAGTTAAACAGAAACCCCAAAAGATGAATCCAGGAGCGGACTGGACACAGAAGATTGTGTTCATGATCTGGAAAATCATGCTAAGAAAATCCCCCGGAATACAGCACAATGAAAAGATAGAATGCATAAGAG
GTTAAAAGGCCGGACTGAGGGTTCTGAATCTTCCTGCAAACCACAGCACCCCCATTCTGAACAGAAAGGGCCTCTAGGATTGCCTAGGCCAGAGAGCCCATAGTTTAAAAACTTTTTTCAACCAATGTTTACACATTGGGAGATTTCACATAGAAAGTCGACTTCTGGCTTTTCTTCAACAAGGGGGAGATCTTGCAATCCTAGGCGGAGCTGAGGGCCAGGTTCCCCCCTTAAATGAGACAGGAAGTCTCCAGCTCACTGGAAGCCAATCCAGGCGCCTCCCTTGTGTAGGGACGGAAAAAGTATGCCCCTGCCCCGAGCTGGAGGGAGAC
TGTTTTGAGTACCTGGGGCAGCCATCTTGCCATGTGGCACACACAGCACACAGTCCCACAGGGACCTGCTGCATGTGTGAGATGGACTGTTGCTCCTGTGGGGGACTGTTGTGCCACCTTTCCGTGCTCACTTTCACCCCCATGGGCAACCTGGCCTGTCCAGGTAAGTGCTGGTCTCATGGGGGCAGCTGTGCCTCCAGAGGGTGTTCTTGAAGAGGCTCCATGCAGGGGTTGGAGCGTGTGGTGCCCTGCCTGGTGCTATGTTAGCAAGAAGGCGGCGCCCCGTTTGATGGGAGCTCAGTAGTCTGTGGGGCACTTGTGGCTCTGAGGCCTTGCCTCTGCCTGCCG
GGCAGTGGCGCAATCTCAGCTCACTGCAAGCTCCGCCTCCCAGGTTCAAGCGATTCTCCTGCCTCAGCCTCCTGAGTAGCTGGGATTACAGGTGCCCACTACCACACCCAGCTAATTTTTATATTTTTAGTAGAGACGGGGTTTCGCCATGTTGGTCAGGCTGGTCTCGAACCCCTGACCTCAAGTGATCTGCCTGCCTTGGCCTCCCAAAGTGCTGGGATTACAGGCATGAGCCACCGTGCCCAGCCCGGTATGATTGGACTCTAGATGCTGATCCTGGGTCCTGGGATCTGGATTACCG
TGTTCCCCCCACTCTCCTGTTCCCTAGAACCATGTTCCCACATAAACCACCTGCACTCACTACTTGTATCATGTTCTAAAAATCCCACCATGTCCCTGGAGCTCAGGATCTTCAAGGCCAAGGGGAGGCCCTAAAGGTGAAGTTGGGGGTGAACCAGAGTGAAGGAGAGCATCTCCAGTGATGAGGGAGTCCAAGACCCATGATCCTGGGTGATGGGGGTGGACAGGAGGAGCGTGACTGTCAAGCTGCCCAGGCCCAGGCCCATGTGTGAACAGCAGCCCTGTGAATCTTGCTCTTGGCCTCTGAGCCTTGGCTCTGGCTTATGCTCCAAAGATGGTGACACTGCATCTCCTGTGGTCTC
GGTGGGCCTAGCAGCAGTCTCTTTGCTTAAAGAGCTATTAGATTCTCCTGGAAGAGTTCATCCTAAGGACAGAGATCAAGGCACACAATTCAGTCCAACAACAATGTCCAGGCAGGAGGAGTGGTTTGCGTATAGTGCAGCCCAGCTCCCAGGCACTCTCATCCGAAGCCTAGAGGAGGCGCTACGAGTAAAAACTAACAGCTGCTCTCACACATCTCACATCTGTGAGTATCTGAACACAAGTCAGCTTTCCTTTGGGCTACACTTGGTGTGGGGCGGGGGCTAAAAGGCA
AGCAGGTATCTTACAGAGCTTCCGGGGTGGGCAGCGCCTCCTCTCGCCTGGGGGCCTATTCTGGAAGGAGGGAGCACGCTCCCTGGGCCCTCCAGCAGGCCAGAAATGATGTTCCCTCCAGCACCATCCATACATGGGGAGTTTTGTTTTATCAAACACATGGCTGGCTGCTCAGGGCTTAGCTCCAGAGCTGCCCGGTTGTCAGGCCTTCTCACACGTGCCCTCTCTGAGGACGATTAGCCCTTTCCTGACGCTGGCTTGCAAAGGTCTCACCCACCTCCCCGTTCCAAGTGTTGGAATGTGGGTCTGTGTCCTGGCCAACAAGGAGGTCTG
CACCCCACCCCAGCCCAGCCCCACTGACTTGGCTGCTCAGGAGCCGAGGCTCTCGGAGGCTCACAGAGGGAAGGAGGAGCCCCACGTGGTACAGGCAGGTACCGAGGAGCTAGTTCCAGAAGCCTCCGCTCGTTCCTCCATGCAGCCTACCCTGGCTCCCTGGTATCCAGAGTCTTCAGAAACAGGAGCCCTCGCTTGAGAGCCTGGCCTGGGCAGGCTGAGCTCCTGCCTGGGGCCTCGGAGTCTGCTCCTCCCTTCATCTTCTGCAGCCTGGGAAGCGGCCGGATCTCAGTGTGTGTACTACCCAGGTGGCACGGGCAGAGGATGGGGCCT
TTGTGTATCTTTGGAGGCTAAACTCTGGAGCCCTGCTCTTCCCCTAACTTGAGGTGAATTCCACCTTGCCAGTTCTCATCAGCGCTGGCTTTATTATCAGCAACACGGCAATAATGTCTCTGGGAAGCAATCCCTGGCAGAAATAGAAAATGCATGTACTAATGACTTGGCCAGCATGACAGTGGTACCTAAATGCTAAGTATGAATTATTAATTTGATGTCTTTGGTGGCAGGCCATGCACTCTGCAAGGTGCCAGAATCATTGCTTCAAGAGGAGCTCTTAAACC
TTTGTGTGTGGAAGCATGTGTGTCTGTGTGTGTATTTATGAGTTGTATGACCTTGTGTTTGAGTGTGTGGGAGCGTGTAGTGTCTGTGTGTTTATGAGTTGTGTGACCCTGTGTTTGAGTGTGTGTGGGAGCATGCGTCTGTGTGTGTATTTATGAGTTGTGTGACCCTGTGTTTGAATGTGTGTGGGAGCGTGTGTGTCTGTGTATTTGAGTTGTGTGACCCTGTGTTTGAGTGTGTGTGGGAGAATGTGTGTGTGTGTGTATGAGTTGTGTGACCCTGTGTTTGAGTGTGTGTGGGAGGATGTGTGTCTGTGTATTTATGAGTTGTGTGACCCTGTGTTTGAATGTGTGTGGGAGCGTGTGTGTCTGTATTTGAGTTGTGTGACCCTGTGTTTGAGTGTGTGTGGGAGAA
TAGGCTGGACAGGCTGTGAAGAAAACCTTTCCACACCTGCACTAGATCCCAGCCCAGGGGTGATCTAGAACTCATCCCTGGGGTGTGTTCATTAAAACATTCATGGGGCCTAACGTGTCTTCCCCAGGACTGAGCTCTGGGATAAGAACAAATGAGGAAGAGACAGTCACTGCCCTGGCAGCAAACACCCATGGCCAGGGTTCCTCTATCCATCTGTGGGAAGACCCCAAGTTTGATACTGAAGATGTTAAACCATCTCCAAAGTAAGTGGAAACTGAGGTGTTGCGGATTCGATGACCTGGACCCTAGGGT
GCGGTGGCCGCGGCCGCCGAGTCGGTCTGCGCAGCCTCCTGCGTTTTCTCGCTTGGATCTTGGCACTGAGAGGCGGTGGCCGGCGGGATGGAGAAAAGTAGGATGAACCTGCCCAAGGGGCCGGACACGCTCTGCTTCGACAAGGACGAGTTCATGAAGGTGCGCGCGGCGTCCGCTCCCCGGAGCCGGGCCATGAGGGTGCCTCTGCCCTGTGCCCTCTGTGGCGGTCTCTTCGGTCGGCTGCTCCTGCCTGCGCACGCTCAGTGTCAGGTCCTCCGCCGAGACCTCGCTGCACTTCGCAATGAGTCTTTTGGCGTCAGGTTTGGCGGGTGCAGCCTGGAGA
TTTACTTTTTGCACTTTCCCAGGTAGGGGACATAGCGTGTGGAAAGCAGGGATCAATAAACCCCATGAAGAGCCAGACAGAAACTATTGTAGGCCTCGGTCACCATCGTGTCTGTGGCAACTGCTCAACCCTGTCGCAGCGGCAGTAAAGCAGTCAGAGTGAATGCGTAAGTGGATAGATGTGTTCCAATAAAACTTTATTTACAGACCTTGAAATTTGAATTTCATGTCATTTTAGTGTCATGAAATATGATTCTTCTCGAGTATTTATCACACTTTTAAAAAATGTACCAGCCATTCTTAGCCTGCAGGCTGTACTAAAACAGGTTGTGGGCTGGAGTTGGCCCGCGGGCTGGGGTCTGAAGCAAGCAGGTCTCCCTGCTCCAAGCAGCATTTAAGCTACAGGGAGACACGGGAAAATATAGCTTCTGTGCTCACCTTCCCTCTCCCACCCCAGAGTAAGTTACCTGCCAAGAGAGGGGAACAAGGTAAGAGAGAGATCTGCCCTATTCTTCCTGAGGAACGTCCGAAGATAAAAATAAAAGAGGGGCCAGTCCTCGATGTGTGTTTAATAAACTTTTAGCATCATCGAGCAAA
TATCATTCATATGTGATATCATTCACATACCATACAATCCACCTGTTTAAGGAGTACAATTCATTATTTGTATTCACAGTGTGATGGTGACCATCACCACCATCTATTCCAGAACATTTTCATCATCCCAAAAGAAACCCCATACCAATGAGCAGTCTCTCCACTTTCCCCATCAGCCCCTGGAAGCCACTAATCTACTTCCCATCTCTATGGGTTTGCCTATTCTGGACATTTCATAGGAATGGAATCGTAAGTGTGTCCCTTTGGTCTGGCTTCCTTCACTTAGCACCTGGCCCTCCAAGTTCATGCCTTGAGGGGGTGTAAGACGTTTCAGCACTTCATTCCTTTTGTCTGTGAACACCGTTTCATCCTAGGCCATAGCACTGTAT
AAAGAAAAAAAGAAAAGGCTATTCAGGCTGAAGTGCCCTCAGGCCTTGGAAAAGAAATGAAATTTCAAACAAATTATTTTCTACCTAGCCTTTTTCTTTTAACTTCAGAAGGGTTATCTGGATGACTGGTATTTACATACAAAAAATAGTTAAAAGTCTTTTTAAACCACAGACAGTATAGGTTTCACTGGACTCATTTTTCAAGATACGAAATTGTTGAATTGTTTTCCTTTGGTAATTGAAGCCAGAATTCAGTGTTTTCTCTAAC
TGTTTCTTCTGCCTTCCTGTCATTTTACGCATTTTACGCTGATATACTTGTAGGCAAAGGGAATTGAAAGGGCATGCACTTTGGAACGAGACAAGCCTCAGTTCAAATCCGGGCTTTGGGAAACCATGATCCGGGAGTTCTGGGGCAAAGTAAGGCTTTCTGAGCTTTAGCTGTATTATTGGTAAAATGGGAATAGTACCGATCTCCTAGGGTTATAGTGTTAAATGCCTCCCTTCCTTTCTTTACTCTGACTTCTTCCACCACCACC
CGTTTTTTTGTTTGGTTTTCAGCTCCGAGTTCAAAAGCCTGGGAGACCTGCTGGCTTCTCTCCCAGAGCTGGGCCACATATTGTTAACCTGGGCCCTGGAGGTCTGATCAGTGTCCTGGCTGGATCCAGTGCAGTAAGAGAAGCCAAGGAGAAGACAGTCTTCCAAGGCCTGAAGCAGGTCTGACCTAACTGCCCAATGTAGGAGGTTTGCCCTGGGACAAACTGAGGTCCTGCAGGGTTCGAGGGTGAAAGGCCTCTTCTCCCAGGAGGCAGCCCCAGACCCACCTTGCTGAACTGGCTGCCTGGAAA
GTCAGAGCCATGCCCCTGGGGGGTTCCCAAGAGCAAGCCCAGAGTGAAACCCAAGCTTGTGATCCTCTCCAGAGGGAGGCCTGGTTCTCAGGGAACAGCAAACGGGAAGATGTCCCCAGATCCCAGGGATCAGGGCTTGGACCAGCCGGGGACGCAGCCCAGAGGGAGTGGGTCCGGAAGGAAACAGCTCGACACAGCAGCCTTCACCATCGGCAGCCCCTCCAGGCCTCCCTCGGGGCCTGCTCCCTCCTCTGTGCACAGTTCCAACACCTGGAGCAGGGTTCTGGGAAGGGCTGGTGGAGGTGGGCTGGTGGGAGGCGGTGATCACAGCCCAGCACCTGGATATCACCAG
AACTGCAGGATGACTGGGGCTGATGACCCACAAGCAACCAATGGGAGCATGAGGAGTTTCAGCACCAAGGGGGAACACCAAGGCTTCAGATGTTCCAGGAGGTGAGGTGGGTTGTGGTGATTTCTGCTGTGCCCAGATTTGCCCTGAGAGTCCTGTTGTCTGAGTTGCTGTGAGCTCTCCCCGGGCTGTGTGGTTTTTTTTCAGGGGATCTTCAGGCCAACCTCTCTTTCCAGATTGCCCTAAGTCAACCTGAGCCCCTGGCCAGGGTCCCACCTGGAAGGCAGTG
TGGAGCCCGGACAGGAACCCAGGCCCATTGGCCCCTCAGCTGCTGTGGACCGGATGTACCCTGCTGCCAGCCCTGCCTCTTCCCCAGGTGGGGAGGACTGGAACTTGGGTCTCACCTGAATCTCCTGTGCCCCTCGATTCTTGACAAACTTGTCCATCCTCTGGCGCAGGTCTCCCACGAGGGGCTGGGAGCGCAGGGAGGCCCCGGGCTCCGGCCCTTCCTTCAGCTTCTTCTCCAGCATGGAGAAGCCATCCATCAGCTGGGACAGAACCAGGGCCAGGGGCGCGCTGGGGCTCTGAGG
GTGCTCTGTACACAGAACAGACTTGGGTCCGTGGAACCTGCTTCTTCATAATTCTGCACCTGGCTTCTGTCAACAGTGGTGCTGACTGTGTCTTTAAGAGGCACTTCAGTTTAGCCTTTTAAAATACTCTCTTAAGCCAAACCAGATTGCCTTGGGTTTGAATCTCAGAACTGCCACTTACCAGCTATATGAATTTGAACAATTTCTCTAACTTCTCTGTGCCTCGGTTTTCTCACATATAAAATTGGGTATCAACAGTACAGGGCCTTTGTTAGCATTAAACAAAGTAGTAGATATAAATTTCCTGGAAGAGTGCCAGGCTGGATGTGGTGGCTCACGCCTGTAATCTCAGCACTTTGGGAGGCCGAGGTGGGAGGATTGCTTGAGCTCAGGAGTTTGAGACCAGCTTGGACAACAAAGTGAGACCCTGTCTGTACAAAAAATAGCCAGAATTAACCAGGCGTGATGGCATGCACCTGTGGTCACTGCTACTCAGGAGGCTAAGGCAGGAGTATTGCTTGTGCCTAGGAGTTTGAGACTGCAGTGAGCTATGATTGTGCCACTGC
AAAAAAAATCTATACAGGTGCATGCCAGTCCCCCGGTAATGAAATGTAACAAAGGAAGCACTTAAGTTCAGTGAGGGAAATACAGCTTTAAATTACAGATTGTACCCAGAGCACTTTATAAACGGTAATGTGTGATAATGTATTATCCTTACTTCTGTGAAATTGTGGACTGCAACTTCTGCCGGGGCCAGTTAAAGGGCCAGGAGATGGAGAGGGTTGCGTGAATGCCATTCAAGAAAAGGGCAACAGAGGCTAAGGGGTTAAACTCCCCAGAAAACCAATTTA
TTTTCTTCTTTCTTCTAGAAAACAAGTCATGTGGCCAGAAGGATGTCAGGCACTTCTGCTTTCTCTTTTAGATTCCCGGGTTCTTATAAGGTTTTCCTGGCCTTCTCTCTGCCTGCAAAGCCCCTGGCACCGCAGAGGCCCCCAAAACACACAGGATGATAAAGCTCTAGAGAGACAGGATGGAAGCCTGGGTGCATGAGTGCGGGAAAGAGGGCACAGGGGCTACTAAATCTTTGCCCAGATGGCGGGGCGGGGCTGGGGGAGCAGAGCAGCAGCAACAGGCTGTG
TTACGGCTTTTTGAGTCTCTACTTTCCGCCTCCCCGGGATGAGGAATGGTGTGGGAGGAGAGTAGGACTCTCCCGCGGGGGACTGCTGAGATGATCACAGTTTTAGGGTATGGGGTGTGATAAGGCACTTGAGACTCAGAGAGGGGAAGTAAGTAATCCAAAGTCACACAGCTGAGTGGTACCTGAACTGCATCTTCTGATCCTTGCATCAGTTCCTGTCCGCTATGCCACTTGGTCAGCCTTCACAGGCCGGGATGCAAATGGAGACATTGGGGTTGGGATTTTCACTCGCGTCCGTGTGAAGAGAC
GAAATAAAGTTCTGGTGTTTTTTATGTTTTGTTTTGTTTTTTTGATGGAGTTTTGCACTGTCACCCAGGCTGGGGTGCAGTGGCACGATCTCAGCTCACTGCAGCCTCTGCCTCCCCGGTTCCAGCGATTCACCAGCCTCAACCTCCTGAGTAGCTGGGATTACAGGTGCCCGCCACCATGCCTGGCTAATTTTTGTATTTTTAGTAGAGACGAGGTTTTGCCATGTTGGCCAGGCTGATATTGAACTCCTGACCTCAGGTGATCCACCCGCCTCGGCCT
GCTGTCATTGTGCTTCCAGCTGTTGTCCCTGATTCTGTGCTTGTGGAGGACTGAGAGATGCCAGACACAGGCCAGCTTGAGGACTCTAGCATAGAACCTGGCTTTGTTTAGTCCTGTACTATTCTTGCACCATCACAGCCCACCCAGGGATGGAAAAAGACACACACTAGCAACCAAAATCCAAATAGAAGGCAGGATTTACCTGCAATTCCCAAACTCCCCATCCAGTTTTAATGCTTCTATATTGCATATATGCCTGTATTATGCAATCCTTATTCTGTTTTTAAGTTATATTTTCTGATATCATAAGAAGGAAAAATCATAA
AATGAGGTGTTCCCACGGGGCCTGCGACATTTCGAGTTTTACATTTTGGTGAACAAAGAGGGGTTAGAGTTGACCACAGTCGCTGTGCCCCTCGGTGGGGAGGTTTTCGGCCCACCTGAAACGGCTGGGCCTGCGACTCCTGATGCCAGATTCCTGGGCGAGGGGAGCAAGCCGCTCACAGGGTGGCAGGTGGGCGTTCGCCTAATGTGGGCCCAAGTGCCGCCCCTCGCGGGCTCCCTGGACTCCCCACCTCCGTGAGCACCCCTTTCTAGAAGGACTGTCCCAATACTGGATGGAGG
GTCAGTCATCTCAGCAAATAATTCCAGTTGTCTACTGGCTTTCTGGAAACATGACTGGGGACTGTTGATGCCTTTGACAGTTGATTCAAGCAGCAGGACCTTTCACAACAGCCTCCTGTTTTTGTGGATGGGGAATAGGCAAGGGTTGGGAAGCGGGAATTCGCCGCTCTTTCTTGTCATTCTCTTCATAGCCCCCAAGCTACTGTGGTCTATTGTTTTGATAGTTGCTTTCCCGAAATGTTAACAGGATGGAGAGTAAAGGAGGTAAAGG
TGTCAGGATGATGGGGTGTCAGGGGCTGAACCTGGGCTCAGGGAACCCCGCCCGGCGTGGCTGCAGCCCCTCAGGGCACAGGGTACGGCCTCAAAGAGTGGAAAAACTGAGTGGGCCACAGAGCAGGAGCCCCGGGAGGGATGCCCTGGCACTTTTGGGGAACCCACCTCTGTTGGGGGTGGGCTGCTGAGCGAGTCTCAGGCCCCGTCCCTGCACTGCTGGGGCCTAAGGCAGAGGCAGGCACATTGATTCCCTCCCGTAAAAGTCTCTGCTCCATCTTGCCATGTGTCTATTTAACCATGAGCGTTTACTGAGCACCTGTTGTGTGCTGGGCAGGCACCATGCCTGGCTCTGAAGATCACGTGGGGACAAGACGGGGCCTTTGTCTGGTTGTAGTGACTGTGACATCAGGCACCTCCTT
AGAGGCCAAGGTGGGAGGATCGCTTGAGCCCAGGAGTTCGAGACAAGCCAGGGCAACATAGTGAGGACCTCATCTTTACCAAAAATAAATAAATAAATAAATAAACATTAGCCGGGCATGGTGGTACACACCTGTAGTCCCAGCTACTTGGGAGGCTGAGGTGGGAGGGTTACTTGAGCCTGGGAGTTCGAGGCTTCAATGAGCCCAGATTGTCACTGCACTCCAGCCTAGGCGACAGAGCAAGAATCTCTCTCAAAATAATAATAGAAAGAAAGAAAGAGAAAGCAAGCAAGCAAGAAGGAAAGAGAAACAAAACTTGCCTTTCCTTTTTTTTTTTTTTTTT
GATCTGAAAGAAAGGATCTCCCGGCCTAGCTTGAGAGCCAAGACTAACTACTTTAGGAAATTCTTAGAAATGTTGGCAGGTCTTTTTTGTTGTTGTCGTTGTCTGAGGGATTCTCCTTACCTGTTTAAAATAGAGTAATTCTTTTTTTTTTTTTTTTTTTTTTGAGACAGAGTTTCACTCTTGTTGCCCAGGAGTGCAGTGGAACAGTCTCGGCTCACTGTAACCTCCGCCTCCCAGGTTCAAGCGATTCTCCTGCCTCAGCCTCCCAAGTAGCTAGGATTACAGGCACCCGCCACCACGCCTAGCTAATTTTTGTATTTTTAGTAGAGACAGGGTTTCACCACGTTGGCCAGGCTGGTCTCAAACTCCTGACCTCTGCGATCCACCTGCCTCAGCCTCCCAGAGTGCTGGGATTACAGGCATGAGCCACTCCGCCCGGGGTTTAAAATAGAGTAATTCTAAGAGCATCTTTTCAGGGTACTAGTGAATCTAAAAGG
GGTATGGGAGATAACTGTAGATACGAGGCACGTGGAGAAACATTTTTTTAAAATGTTAAACCTTTTATATTTAGTTTAACATCTGTTAGAAACAATACAACCAGGCCATGCGCGGTGGCTCACACCTGTAATCCCAGCACTCACTTTGGGAGGCCGACGCGGGTGGTTCACTTGAGGTCAGGAGTTCGAGACCAGCCTGGCCAACATGGTGAAACCTGTCTCTACTAAAAATACAAAAATTTGCTGGGTGTGGTGGCCCGTGCCTGCAATCCCAGCTATTCGGGAAGCTCTGAAGCAGGAGAATTGCTTGAACCTGGGAAGAGGAGGTTGCAGTGAGCCGCGATTGTGCCACTGCACTCCAGCCTAGATGACAAGAGTGAAATTCCGTCTCAAAAAAAAAAAAAAAAAAAAAGGAAAAAGAAAAAAAGAAACAATACAACCAGCTCATCGAAAGTCTGATTTCTGGCCAGGTGTGATGGCTCACGCCTGTAATCCCAGCACTTTGGGAGGCCAAGGCAGGTGGATCATGAGGTCAGGAGATCAAGATCATCCTGGCT
GTTATTGAAGGAGGCAGATATTCAGAGATTTCAAACAACCACAAACACACCACAGGCTCAGAGAAAATGTCGAGGTCAGTATCTGCTCCTGCTCCATCCCTCAAGGCCAGAAGGCCAGCAGGAGTCTTGGAGTCAACTGTTTCTGGAAGCTTCTTCCAAAGACAGTGACATGGTATCCTATAAGTTATCTGTTGACTCTTCATATGTGAACAGTTAATTTGTTGTCTCATTCAAACGCACACACAAAGAGACCAGAAGGAAGCTCCTGCGGGGGAATCAATA
TTTCTACAACTGCTGGAAGGAGACGGAAGCAGAAGCCCAGGAGGTCAGTCTGCCGTGGCTGGTGATGGAACACCTGGATAAAAACGAGTGTGTGTGTAAGTTGTCCAGCTCCGTCAAGACAAACCTAGGCGTTGGCAAGATCGCCATGACCCAGAAGCGCCTGTTCCTCCTAACCGAAGGAAGGCCAGGCTACTTGGAGATTTCCACCTTCAGAAATATAGAGGTAAGGACAGCACAGGCAGACGGCGCCAGACCCCACCTGTGTTTAGGAGACAGATGGCTGGAGTGGGCCCTGAGCAGTCTGCCAGCCATGCCAAGTA
TTTGTTTGTTTGTTGTTGTTTGTTCGTTTTTGTCGCCCAGAGCTGGAGTACAATGGCACAATCTCAGCTGACTGCAACCTCCGCCTCCCGGCTTCAAGCAGTGCTCCTGCCTCAGCCTCCCGAGTAGCTGGGATTACAGGCGCGCGCCACCACACCCGGCTAATTTTTGTATTTTTAGTAGAGACGGGGTTTTACCATGTTGGCCAGGCTGGTCTCAAACTCCTAACCTCGTGATCCGCCCGCCTCGGCCTCCCAAAGTGCTGGGATTACAGGCGTGAGCCGCTGCGCTCAGCCC
GCTGAATAAACAAGCAGGGGGAAGCAGCGCCGGGTCTCCTGCCCCCGAGCCCGACCCCCGCACAATGCGCCTTTCTCCAAGGAGACGCCGCCCGGGCGCCGCCACAGCACGCTCCGTCTGGCTTCCCCTCCCCCAGGCGGCGCAGCAAGACCCAAAAACGGACCCCGTGGAAATCAGTTTTTTTTATTTTTTTAAGAACACAAACAAGAAATCCAACAAAGAACTGAGCGCAGCACGCGGCGAGGGCGTGCCGGTCTAGCACGTGCCCCTTCCCTCACCACCCGCTATCCCCCTGACGCCGCAGTCCGCCTAATGGTCCGGGCGAGGCCAACTCAGCTCAATGCCGGAAGCCCGCCAGCGCCTCCGCCCCGACAGCCCAAGCCGGACGGGCCCAGGTTCTGCCTGG
ACCAGCCGGGCACGGTGGCTCACGCCTGTAATCCCAGCACTTTGGGAGGCTGAGGCGGGCAGATCATGAGGTCAGGAGATTGAGACCATCTTGGCTAACACGGTGAAACCCCGAGAATACTAAAAATACAAAAAATCCGCCGGGTGTGGTGGCGGGCGCCTGTAGTCCCAGCTACTTGGGAGGCTGAGTCAGGAGAATGGCGTGAACCCGGGAGGCGGGGTTGCAGCGAGCCGAGATCGCGCCACTGCACTACAGCCTGGGCGACAGAGCAAGACTCTGTCTCAAAAAAAAAAAAGA
AAGGCTGGAAGCATAACCAGGCATGGTGGCTCATGCCTGTAATCCCAGCAATTTGGGAGGCCGAGGTAGGGGGATCGTTTGAGCCCAGGAGTTTAAGACCACCCTGGGCAACACAGGGAAACCCCGCCTCCAAAATAATCCAAAAATTAGCTGGGCATGGTGGGACACACCTGTAGTCCCAGCTACTTGGTAGGCTGAGGTGGGAGGATCTCTTGAGCCGAGAAGGTCGAGGTTGCAGTGAGCCAAGATCACATCACTGCACTCCAGCCTGGGCTAGAACGAGTGTCAC
TCTATGTTCACTGTTCTCCCTTTCACAATCAGATGTCCCAAACGCAGATTTTTGTCACTTTCTGTGAGTTCGTGTTTGTATGCAGTAGGCGGCACTGTATATACCCTGGGGGCAGTGATGTCTAGGGCTGAGCAGTGCACGTGGGCTTGGGAGGAGAAGAGGGAGCAGCAGAGTGGGAATATCAATGTCAGAGGGACAGGGACAAGTCACTTTCATTTTCTCACTCCCAGGGACCAGAACCCAGGATTCTGACTCCAGGGCACAGTACCACACCTTGCTGGTGTCCCTGGATGTCATGATGCTCATAGTGTCATGTTGCCTTGGCATTCATTTTTTAAGGTGTAAGTTTATTTGCCTCAAATCAGAGGCAGGGCTTGGTCACCATGGCAGTTTTCAATACTGTATCTGGTTCAAGTGGCTCCAGTTGGTGTCCAGAGATCAAATCTTAGAGGCATCTCTCCTGCTTGGTGTGCTG
AGCCCAAGGGCCCTCTCACCACCATTGCCCACCCCACCTCCCTGGGCTCCTGGGATCTCAGCCTTAGGTCAAGGCCCAGCCCTGGTGCACCCTCCCCCATGGGCCAGGCCCTCCATGCCTTTGCCCGCGCCAGTCCCTCCACGGGGCACGCCCTTCCCGCTGTGGCTACTCCTCAATCTTAGAGGCCCCTCCCAAGCCCATTCTCACAGAGCTTCCTAGGCCTGCCCTGGCCTGACACATAGTGCAGGACAGTGTCCAGGCCTGTGTCCCCAAGACCCATCTGGGGTTCAAGCCACATCTTGGGCCTATACACAGCCAGCTAGTGAGTGAGCGAGCGAGTGAGTGAGGCCCTGCAAGATGGTCATCTGTCTTGTCCCGCAAAGGCCAAGACAAACGCCGTGTCAGCGGCAGCCTCTCCAACCC
TGTCTCTGTCTCTCTCTGTCTCTGTCTCTGTCTCTCTCTGTCTCTCTCTGTCTCTCTCTGTCTCTCTCTGTCTCTCTCTGTCTCTGCCTATCTCTGTCTTTGTCTCTCTTTTTCTCCCTCTGCAGCCTCTCAGTCGAGGATCTTTTCTTTTCACCTCTGAGGATTATTCGTTTTTTTTCATTTTGACTGTAAGGGATTAGCGCCCTGTCTATGAAAAGATGCTGCAAAGTCTCCGCTTTTGGACATTAAGATCTTTTCTTCGTATCCAAGCAAGATAAATTCGTAACAAGTTGTCTGCTTTAAACATTAATTTGATTTTTCTTTCCTTTGTGTGTGGAGATTTCATAGGCTATCAGAGTTTGTGATGAAAATGAACAGGAGGGGCTTCTTAAGCTGGAGGTGCTGGATCGCTGTAGAGGAAAGCGGCGCAGTGATGGAGGGCGTCTCCCTGTCCTGCCTGCTGCTGGAGGTGCTGGATCGCTGTAGAG
GCAGGGGTCACTCCCTGTCAAAGGCACCAGCCCCCAGATTCCTCCCTACGGAGGCTTCAAGGCTTCGCTTTAATGGCTGGATGCCCTAGTCCTAGGACTCTTTGTGAACGGAGAGCATGAAGTGCTTCTGGCCCCCCATTTCTGGGGGCTCTGCCTGCTAGAGAGGGAAGCTGCACAGCACCTGTTGCTGACCCGCCCTCGCCCCTTGTGTCGGGTGGAGGAGCAGCTGGGCAGAGAACAGAGAGAGCTGGGGCACTGCTGACAAACGGGGCTCCCAAGCCCCCCAAGCCTGAACCTGAAGCCCAGACCCTGGACTCCACCGCAGAGAAGCTTACGTCAGTTTCTCGGTGGCAGCGAATTTACTGCCAGAGTCTTGTGGCATGAGATCCGCGCAGGCCTGGGGCCCTGGCCGGGAACCCCTCACTCCCCAAACGTCCCAAGCCCAACCCAGGGGCACTCCCACGCGGAGCCCGCGGCCGACACGGGCGGAGGGCGCCCTTGGCAGTGCCTGGGGTCGGGCTGGCTCCCCCGCCCCCCGGAATGTCCCTCCAGCGCCTCGCAACCCCCCAGCCCAGCCCAGCCCAGCCCAGGCCCACCGGGGAACAAAGCGGCGGGAGAAGCCGGGCGGGCCAAGCGCCCGAGGTATAAACGCGGAGGATGGAAAAAGGGGCGCGAGGAGGACGGAAGGAGCGGGGAGATGGAGGTGCCCGCCGACCCCGCAAGAAAAGTTAGTTTGCGCCCGCCCCCAGGGGCGCTGACCCCCAGCGCGGGCCCCGCAGCCTCACCTCTCCCGGCCGCCCGCCGGGGTCCGGCTGGCCCTGCTCGGTCCCTGGCACTCAGGACGGTGGCTCCCACTCCCCCCTGCCCCCCTTTCTCCTTCTCCTTTTCCAAGGCCGGCTCGGCGCCTCCCGCAGGAAATCCCGCCCCTCCCCCCTCCCTCCCGCCGGATCGGGAACGGAGGGACCGTCCCGGCC
AGAAAAGTCAGGATTATTTGACAAGGATTGTTTTTGATGCTTTTATGCAATTCAGAACCTCAATGAATATAGAAAATAATTTAAAAAGACATAAGAGCTCTCTAGATTGAAATAAGCATGGTGCTTATAAAACAATGGTGAACAGTGAATGCCAATTATTTTAATTTAAATTTCTATTATGCAGCAAATTCATAAAATGGGGAAAGTCTTTTTTCAACATTTCCAAGACATGCTCTGTTAAGACATGGTTGCTTCAGGTGGCTTTTACTTGGGATATTGAGAGGTAAGGCAGAGTGGTGATGGTTCAGGCTGAG
TGCTCTGCATCAGCACCAGCAGGAAACTCACCAGGATGAAGTCCGTCTGGTAAGTGGACAGCATCAGCACAGACACGTGGTGCTCGGCCAGTGGCGCGATGACCGAACGGGCGATCTTGGTGACCCCAGCAGCCTGCACTGCCGCACCGCTGTGAGACGACACGTTCAGCACCAGCCATGTGGCCTCAGCTACTTGCAGGAACTCAGATGGGGGCAGCTCTGTGGGCAGGGGACATGTCAGGTCAGGGTCTACAAGGCTGGCCCCTGCCCCTCTCTGAGCCTCAGTTTCCCTTTCTGTGCCTTGGAGGGCTCCATCAAGGTAAGGGCAGGTCTGGAGGCTGGGGCTCCTGAAGTCCCTATGTGTGCAAAGACTGAGAAAGGCTTCAAGTGCTGGCCTGGTGGCATTGAAACTTCCCACTTAAGATCAGAGGTCCAGATTCAGACAGACCTGGGTTCAAATCCCAGCTTTGTTAATTTGTCTTATGACCTGGGGTGG
CAATTGCCCATAGCTGCAACCGGCTCATCAATGCCCCTTGATTGGTCTTTTTCTCTTGGCTCTCACCCGAATACTATCTCTGGGTCTGCTTTAGGGGGAACCCAAACTAAAATAGTGTTCACAGGGCCCCTCCTAAACTGTGGGCCATCAGCTGTCTCTCCAAACACCAACAGGAGAACCTCATCAGGTGAAATGTGAAGCGAAGGAAAAACACCTGGACTGGGAGTCAGACGAATGAGGCTGTCTTCCCATTCAGCCGTCATAATCTGTGCAGCCTTAGAACACTCTCCTAACTTCTCTGAGCCTCTGCTTCT
AAAGATGGCAGCCAACTTCCTTCCTTGCCCATTCCTGGAGGTAATTCCCCTCTTAGTGACCGAAGCTCTGGTGCAGCTCTGCTCAGAGACCGTTCCTGGCTTCACTCTGTTATAAGCCTGTCTATGGACTTGTGGCTGAATCAACTAGCAGAATACTGAGCATTTGTGAGTGATGTGATTATTCATCAGCGGCCTTTTTTGTGTACATGTCTATTTGCCAACATATCCTTTTAAAATACTGTGAATTATTTAATACAGAAAAGGAAAAAAAGAGCCCGGGCATGGTGGCTTATGCCTGTAATCCCAGAACTTTGGGAGGCTGAGGTAGGTGGATCACTTGAGGTCAGGAGTTCGAGACCAGCCTGGCCAATGTGGTGA
CCAGGCATCTGGCCGCTAAAGGTTTACAATTTTATTAATTTGTAGGCACATATTATGAAAGGCTTTTTAATACCAACAGGAGTGAGGTGTTAAGTCTTATTTTCCAGGGGTTTCTCTGGCTTTATTTATCCTTAGAAGCAAACTGGATTAATATGCTCTTCACTCTAAATGTGATTTCCAGGATATTAGTTCAAAATAATCTACTGTCCACATTTAAAATTAACACCACTATATTCCCGAACTAATTTCACACCCTCTTAAAAACAAAGATTCTATTAATTGGCTCAAAATTTGCTTTCAAGTCTAGTTAAATTCTCTTTTTTTTTTTTTTTTTTTTGAGACAGAGTCTCATTCTGTCTGTCACCCAGGCTGGAGTGCAAGGTGTGATCTCGGCTCACTGCAA
TCTTGGGTGGGTCTGACCAGGAGAAGTGGGCGAGCTCTTGCGTGTGTCTTTGAGGTGAGGGTTAATCCCTGAGCATCTGAACACAGCCAGGGCTGGGAATGGCTGAGGAAACAACTCTCCTCACTCGCTGCCAGGCTCTTTCCTTCCACCTCTGCTGCCCGCAAACCCAGTTTCTTCTGTCAAGAAAGCCAGAGGGGACCACGCTTTCCCACCCTCTTGGAGAGTATGCAGGTGGGAGTTGGGTCTGGGCTCCTGCAACCCTAAAGCGATCATGGCTGTCACT
TTCAATTCTTTAGAATAGTTTTTCTAGGCCATTTCCTCTTTTCGAAGGGTCTAATAACCGTGCCTCCTTCATAAGGATATTGTGAGATTACCGAGATGACATGAGTCCTTTAGAGGCTCAGAGGAGGCTTCCGCACACGCGCTCCTTCCCCGGCGCCCGGCTCTCCAGGCACGAGCAGGATCCCTAGAAGCCCCCCAGCTTTTCCCACTTCCCTCCCGGGGGCTGGCACAGAGGCCCCGAATCGCGGTTAGAAATTAAGCATGCGCAAGCACTTCTCTTCACACGAAATAATT
ACCCAGCGGCCTGTTACAGAAACGCTTCTCCAATTAAAGTCAAGTGCTGCTGAGTGTAGGTTTGGAAGTCACCAAGTTTCAGTGCGGGGAGGTTCCGGGCAGCAAGTAGTTAGGCGGCTGCTCCACCCGCTTGCCCCAGGCCCCAGACGTCTGGCACCAGGCGTCAGCACCAGGGATTCCAGATGAAGGTTCCAGCGAAAGCTTTAGAAGGGCTTCAAACCGAGCTCCGGGAGGCCCTGACATTTTTTATCAGGACATCAGCTAGAAGGGCCTTTTCCTGGAGAACATTACAGTTGGAAATAA
CGGCGGGGTCCGCGGCTCTGGCGGCGGGTGCCCGGGCCGTCCCGGCGGCCACGACAGGAGCCGCCGCCGCCGCCTCGGGCCCGTGGGTGCCCCCGGGACCCCGACTGAGGGGCAGCCGGCCGCGGCCCGCGGGGGCGACGCAGCAGCCCGCTGTCCCCGCGCCGCCGGCGGGGGAGCTGATCCAGCCGTCGGTGAGCGAGCTGTCCCGGGCCGTGCGGACCAACATCCTGTGCACCGTGCGCGGCTGCGGCAAGATCCTGCCCAACAGCCCCGCGCTCAACATGCACCTAGTCAAGAGCCACCGCCTGCAGGTGAGC
AGCTTAGATTTATTGAGCGCCTACTGTGTGCCAGGCAGTGTGCAAGGCGCTTTACATACATTATCGCATTAAATCCTCACAACAACCCTGCGAGGTAGGTGTTTATAAACCCCCATTTGACAGATGAGGAAACTGAGGCTCAGGGAGGTGAAGTGATGTGGCCAAGTTCACATGGCTAATAAATGGCAGACAGAGGAGGTGTCCAAGGATCGGAGAGAAAAAAAAAAAGACTTCGGTGTCTGAGTCCCAAGCCGGCTGGGGTGGATGAGTACAAAGATGGGCCCGGCGGGCTCTAGAAG
TCCAGCTTGGCGACAGAGCAAGACTCCATCTCAGAAATAAATAAATAAATAAATAAATAAATAAATAAATAAATAAATAAATAAATTGAGGTCAAGCTGGCATTAGAACCGAGTCAGGTTGTTCCTGACTCTGGCACCTTTGGTGGCGGGGGGTAGGGGGGAGCGGTTTGGCAACTTCTCTAAACCATCTGGCGGTTGCCCTTAAAACACCCCATAATTTCCGTTTCCTGGAGATCTCAGGAAAGAGGAATTGGACCAGGCAGAATATGAGAAACATAAGGGGACCATGCTATAATATTAGATGTTTAGTCCAATATCCCCATTGTACAGATGGATAAAATGATGCCCAGAGAGGGGAAGCGGATCTATGGTACGAGATTATACAACTCCGAGGTGATGAGGTCTCTAGGGCAACACCCTGCCCCTGTAACCAGATGATGTCTGAGTCCCTCCAAGACTTAGGCTCTAAGGATCTAAACCTATAAGTACCTCCCACCCTCCTAAGATACGAAGTTAGGACAATCTTCCCGCCTCTCCCTTCCTCAAAC
CGAAGATGAAAGCTCTGGCTAACTCGGCCTTGCCCTGGCGTCTCATCAGGGAAGGGCTTTGTCAAGGAAGGCAGCCCCCTGGCCACCTAGAACTGCTGAATGCAGAGGCCCGGGGCAGAGGGAACAAACTCCAGCTTGCACAGTCCTTCTGTGCATGCACTGGCCCAGCCACACCCAGATCCTTGCTGGCCCTGCTCTGTCCTCAAGTCCCCTGCAGTGAGTGTCACATAGTAGGTACTTGTCATTTGATGGTTCGCTGACTCTTCAGCTAGACCTTTCTTGCCTTCTT
AATCTCTGTCAGAGCAGTTCACCTAGCGTTAGCAACTCACAGAAATAAACTATGCACCACACACTGCAGCCTTCCTTTGTCAGGGGGCCTGGGCTGAAAGGGTCCCAGGGGAGCAGTTCATCCCATGAGCTGGGAGAGGCGAAGACGTCCCTCCCACTTGTCCCTTAGGAGAAAGGAGTCAGGAAGGAAGGAAGGACGCCCAGCCCAGACCGCGAGACACACAGTCAATCGCCCCACCCCTTGCCCAAACCAGCAGAGCACCGCCCAGCTCACAGCTCCCCCTGGAGGCCGAGGCTGGACTAGCGGGGACAATGACAGCGACACTGGCCAGCCTCAGGCGGTGTCCCCAGGGAAG
GGGATTACAGGCGTGAACCACCATGCCAGTCTGGGTCAAGTATTTTATATTCATTACTTGAGTTTCATAACAACCCTATAAAGTAGGCATCACTGTCCATTTTAAAACAAGTAAACAGAGGCCTAGGAAAGGTAACCACCCAAGGTCGTATACACCAAGGAAGAGGCAATGCTGGCATTCAGACCCAGGCCAGTAAACCCAAAGCCCCATGCCCTTGACCCACCACAACAATCTGGGATTCTGAGGGGCTTGAGTCAGGTGACACCCCAGATCTAAGCATCTGAAGGTCCCTAACTGTGGAGGCTTTCATGAGAACAAGCCACTGGACGGTAAGCACAC
GGCTTCAGTGAATCCTCTGCAGGTGTGTTGTCATCCCTTGAGCCAAACACATGCTTCACACACACGCTGCAGGCTGCGTGAAAATGAGGTAGAAATGTGGGGAAAACATAATCCCATGGAGAGAACAAAGAGCTGAACACGTAAATGCCTCCGGCGTGCCTGGCAGAGAGAACACTCAGGCTGAGAGAAGGGACAGTGACTTGTACCAAAGGTAGGCAAGTAGCCTCTGGGGTCTCAATCAGCAGGGCATCTGGTCAACCCTTCAGACAAAGTCAGGTCTGAGCA
TATTAAGCTCAATAGTAATTTCTTCTTAGAGACAGGGTCTCGCTATGTTGCCCAGGCTGGACTCAGACTCCTGGGCTCAAGCAATCTTCCCACCTCAGCCTCCTGAGTAGCTGGAACTGCAGGCATGAGGCATCATGCCCAGCTTCAAGAGTAATTTTTTAAATACGATTGTGTAAATATGCAAAGATAGAAAGTTAGGTTAGCCCTTATTTTAATATATGAGAAATTAACCTCTAACACCAACTCATAAGGAATAGCAAATTCTGAACTGGATATATGTAGA
CGGGATTCCTATGCACTGTCCACCGGCTCTGTTACTTTTGATGGACTTTACTGGAGAAAGAGCTGACAGAACATTTTCAAGATGGACAACTATATTTTAGGCAGATATTTCCCTGTTTTCCAGACTTCTTTTTTAACTTAATGAAACTTGATATGTATCAGAATGCTATTATAATGGATTTGCTATAATTTGCTATTACTATAGCTATGAAAATTATGTATTCATAGACAATCATTTTTAAATCAAAATGTTGTATTTGCACTTTTCAAAAATG
GTGCTCCTTGGGGAGGCTCGGGCTGCACAGGAGCCCAGGGAGGCGGGGGAAGGCTCAGGCATGGCGGGCTGCAGTCCCGAGGCCTGCCCTGGGGGAAGGCAGCTAAGACCCGGTGACAAATCGAGCGTAGCGCCAGTGGGCCTGCACTGCTGGGGGACCCAGTACACCCTCCGCAGCCGCTGGCCCGGGTGCTAAGTCCTTCATTGCCCGGGGCCAGCAGGGCCGGTCGGCTGCTCCTAGTGCGGGCCCGCCAAGCCCACGCCAACCCGGAACTCCACCTGGCCCGCAAGCGCCGCGCGCAGCCCCGGTTCCCGCTCTCGCCTCTCCCTCCACATCTCTCTGCAAGCTGAAGGAGTGGGCTCCTGCCTTGGCCAGCCCAGAAAGGGGCTCGCACAGTGCAGCGGTGGGCTGAAGGGCTCCTCAAGTGCCGCCAAAGTGGGAGTCCAGGCAGAGGAGGCGCCAAAAGCGAGCAAGGGCTGTGAGGACTGCCAGCACGCTGTCACCTCTCAGTGGGGGCTGTGGGCTCTCTTCCCAGGGGCACTGGCCCTGCCTAACCCTAGCGGTACAGGGAGCACCAGTCAGCTCCTCCTCCAGGCCCACATGCAGGTGAGCACACTGAGGCCTGGGGCGGGGATCGTGGGCAGCAGAGCCCAGGAGTTTCCTGTAGGGTGATGGCCAGCCCACCCCTGGCCTGCTCACCTGAACTTCATACTCCCCTCCGCCACCGGGCTCT
ATAAAAAATAGTCATTCTTTTGGAAATACTAGCAGCTTACAAGCTTTAAAATCCTCTTTCCCAACAGTTTAAATCAAAAGCCAGCAGCCCTTTCTCATGGATGCATCAAATCATGCAGATGTCCTTTTTGTGCCCCCTTTAAGGTGACATGTGCTTCAATTTATTTTTAATCTTCTAAGTGATGTCATCAGGACGCCGCCCGGGTGACACGGGAGGTGGCTGCTCCTGGGGCTGTGGGTCTGGGCAGTGCAAGCTCCACGCGCACTGACCCCATGGGCTCAACCCAGAGTCCACAGTCAGAAACCGG
CCGCATGTTCACAGGCTCAGTTATAGCCGTCGACCACGCCACGGCGCCCAACCACGCCACGGAGCCCGACCACGCCTCGACCATGCCACGGCGCCTGAACTTTTATCTCCATTTCTCAGGTGAGGACCTGAGGCTCGGGTGGCCCCGTCACTTTCCTAGGGGCATTGGGCAAGAGGCAGGGACTGTGCACAGCCCAGAGCTGCCGTCTCCGTCTCTCAGAAAAGCAGCCCTGAGTCTCAGCCCTGCCATCCTTTCCCACAGGATTTCCAGGCAGGGCTCAAAGAAGTCCCTTCCTCACTCTAAGACGGGTCCTCAAAGCTCGGATGCAGGACCTGAATAGAGGCCTGCGCTCATTGATTTGATTT
CTGTTTTCTGGGCATGTGAGTCCCACTGCAGCACTGCCCACAAGTAATTGACCCAGCAAGAGTGGTACCAGGACCTCAGGAACGGGTGCCTGTTCTGCTTGCTAGTGGGAGGCCTGAAAAGGGGCCCCCTTTGCCCAACACGAGGAGGGCCCGTAACTGCTCTGGAAGCACCTGGGCCCATCCCAGCACTGCTTCTGTGCTGCAGGACAGTGCCAACCATCAGGCTTCAGCTCTCTGCGCCTCCCACCCCTCCCTTAGCTGGAAGGAGTGCTCGTTTCTAAAATCACTGTTCCCACCTGTGCCCAGCCCCTGCCAGGCAC
ATTTCTTTTGGCCTTTACTCATAACTAGGGATAAACATGTTTTCAAGCAAAAATCAAAATACGTAACAGTCAGTATTGGGCTTTAGACTCCAGGAAGGACAGGGGGCCAGGTCATTCTCTGATGCACCATGCCTGTGTCTTTTCTGTTTTCTCGTCGGAAATGCACTATTCCAGTCTTTCTTCTGTAGTAACAACCTGCTTGTCTCCATTATCTCAGCCACCTGCCATTGGAAACCCTCCTTTCCCCTAGCAAATGGTGTCTGTCACTCACATGGCGGGGGTG
ATGTATTGTGTCTTACGTAGTTTGTCCCCCCCTTTAGCAGGGATTCCTTTTTAAAGCTATTTTGGCTGGAATACAGGTGACTTTTGTAAACCCCGCGTGGCTCCGTCTTTTGTAGATGCTTATCTGACTACTGGCCTGAAGATGGAAAATATTCTATCTTCAGTCTTCAATATTTAATCTATTGAAGATTGAAAATATTCAATGTGGGAACTGGGGGTGGAGGGAGAAAGGGTGAGGCAGGGGAGGGATCTTATATCACTGG
ATAGGAACACGGGTGTGCATCCACACATGCTCACAAAAACACATTCATTCAAGAAATATTTATCAATTAAAAGCTTTCTAGAGACAAATGAGAATGAGAACACAATTTACCAAAACCTATGAGAGACAGCAAAAGCAGTCCTAAGATGGAAGCTTATAGCAATGAACGCCTATATCAAAAAAGTAGAAAGATCTCAAATAACAACCTTACCTCATTCCTCAAAAAACTAGAAAAACAAAGACAATCTAAGCCAAAAACAAGTAGAAGGAAAGAAATAATAAAGATCAGAGCAGAAATAAATAAAATAGAGATGAGGAAAATGATGCAAAACG
CTCTTGTTGCCCAGGCTGGAGTGCAATGGCATGATCTCAGCTCGCTGCAACCTCCACCTCCTGGGTTCAAGCTATTCTCCTGCCTCAGCCTCCCGAGTAGCTGGGATTACAGGCATGCACCACCACGCACAGCTAATTTTATATTTTTTTAGTAGAGTTGGGGTTTCTCCATGTTGGTCAGGCTGGTCTCGAACTCTTGACCTCAGGTGATCCACCTGCCTCGGCCTCCCAAATGCTGGGATTATAGGTGTGAGCCACCGTGCCTGGCCCAAGAGAGGTTCTTAA
GCCATTTTTTTATGGCAGCCTGAGCAGACTAATACAGTGACGCGTTCATTGTAAATAGTAAAATTCCTTTATTTCATTGACTACCAACAATCTGCTGCTCAAGACAGGCATAGAACCCATGACCCTCAAAATGCTCTGCGTCCAGCAGGGAGACAGATGAGTAAACAGAAATGAATGCTCTGCCGGACAGAGGAAGTACAGGATGGTCCCGGAGAAAAGAGAATGGGTTAGACACCCAGTGCATGTGACTCAAGATTTGCTAACTAGGGCTCCTAAGTA
CACACCTGGGCCCTCAGGCCGGGTGTGCTCAGCTGAGCTTGGCCATTTCTCCTCCCTCGCTCCACAGGCGCACAGGGCCAGTTGGTCATCATGCAGCCCACGTGGCCTTTGGGACCAACCCTGCCCTGCTGGGATATGCTTCAGGGACCTGAGGATGGAACACTCCCCTGGGCCAGTGGACAGACACACACACACACACACACACACACACACACACACACAGAAGCAAAAACTGCTTTGTCCAAGAAAGGCACAGACGCATTTATAACCAGATTCCAAGGTCAGCTGCTTGGAGCATGAAGCGAGGTCATGTCCTCTTGCTTCTTGAATTAGGTCATCTCTCAAA
CACCGGCTCTGCACTGGGCAGGGCGGCGCGCCGGGTAAACCGCAAAGCGCGCTGACCCTGAGAACGCGCCGAGCAGTCCCTCCGTGAGGCGGAAAGGGCCTGGTGAGCCGTGGCCCAGGCCTCGCCGGCGCAGGAGAAGGAGAAGGGGGCGGATACTGCACCTTCCCCCCGGCCCCGCCCGGACCGTCCCGACGTGCGCTATGGAGCGGGCCTGCGCCGCTTCATGCTGCGCCGCCTCCACTCCGGTCCTGGTTGCAGTGGCTTCCTCGGCGGCGGCGCCGGTGACAACCCAGGCGGCGAACGCGG
ATCACTAAACTTGCTGTGTGACCCTGAGCAAGACACTCAACCTCCCTGTACCACAGTTTCTTAGCTGTGCAATTTGGGACAGGATCCTTTACCTTTTTAGTGCCACTTTTTCTTTCTTTCTTTCTTTCTTTCTTTCTTTCTTTCTTTCTTTCTTTCTTTTCTCCTTTTTCTTTCTTTCTCTTTCTTCTTTCTTTTTCTTTCTTTCTTTCCTTCTTTCTCTTTCTTTTCATTCGTTTGTTCTTTCTCTTCTTTTCTTTTTCTTTTTCTCTTCTTTCTCTCTCTTCTTTCTCTTTCTTTCTTTC
GGGCCAGAACCCTTAATTAATCAGGGACTCCTCCACCTCGAAGTGGGAAAGACAGCCCCAGGAGAGTAAAGTCTGGGTGACCCCAGGAGGGACAGGGGAACTTGCTGGGCAGCTGGCCCTGTGCTGCCACAGCTTGTCAGGGAGGTTTCTACAGCACGTGGAGGGAGGTGGGTGGTGGGGGCAGTAAGCAGAGGGAGGGGAGGCTCCAGGGGGTCCCGGATGGGGTGCTCGAGGCTTCGGGGAACCTGGAGTGGAAGAGAGTTTTAGAAGAAGCAAGCCAGGGCCAGGCACAGCGGCTCAGGCATGTAATC
TCCTACCTCAGCCTCCCGAGTTGCTGGGATTACAAGCGTGCGCCACCATGCCCGGCTAATTCTTTTTATTTTTAGTACAGAAGGGGTTTCACCATGTTGGCTAGGCTGATCTTGAACTCCTGACCTCAGGTGATCCGCCCACCTCAGTCTCCCAAAGTGCCGGGATTACAGGCGTGAGCCACCGCGCCGGGCCTAGGGTTAGGGTTCATTCACCTCTGAGTCCTCATCAGCACATTCCCTGATGCGCAAACAGCAGGGAACCCTAAGTGTCGGTCCCTATCTCCTAGGTCCACACCGCCTTCCGT
ACAAAAATATACAGAGCATGAAATTTTTACTCCAGAAATAGTGCACCTCTCTCCCCCTTGGGGAAAAGCGTTTTCCCTACTTCCGTAGGAGTTAACTCGCCAAGGCTTTTAGGAGACGCCGCACAGCTGTGCTCCCGCTCGTTGAAAAAAAGATGCCAAAAGTGTAGAATTTGACCACAAACAACCGAGCTTCACAACGGAGTGTGGCTTGTGTGCCAGGCCCTGTGCTGGGGGTGCAAAAGGCCCCCCGTGTCCAGCCTGGCAGCAGTGACTTCGGGGTCCCTCCTGCAAGCTTGGCTACAGGT
ACAGAGGGTGAGGACTGGCAGAGGTAACCCAGAGTCAGGTATGGGGCAGAATTAAGCCAGGTCTACCTGAGTCCCTTTACAATTTACCTTCAAAAGGCCCCAGCTTCTGCTGAATGTTTCCTCCCCTTTTAAATGCACCCTGCCCTTGGTCTTGTCCTTGACTCTGCCCTTGGCCCTGTCCTTGGCTTTGCCTTTGGTCCTGTCCCTGCCCTTGGCTCTGTCCCTGTCTTGGCCCTGCCCTTGACTATGTCCTTGTCCTTGTCCTTGGCTCTGCCCTTGGCCCTGTCCTTGGCCTTGCCTTTGGCCCTGTCCGTGCCCTCAGCTCTGTCCTTAGTGGCCCTGCTCCCTGGCATTACCTCTCCCTCACCCACCGCTCCCTGTCTTACTAATCCAAGGCCACCCTGCTTGTCTCCCATGTCCCTCATGCCTTTTGTCAACTGTGGAGATGATGACACTCAGTGGGTAACTATGGCATATGGCTTGTGGCTTAAGGA
AAATTTTGACCTGCAAATTTTTTTTTAAATCTGAACCAAATTTTTTAAATTAAACCCCTTTAAGGTAGTACATTTTCAAGATGCAAAATTCAAAAAATATAAGAGGGCACGTGATAATGAGTGAGTCTCACTTCCACCCCACCCTCCAGCCTCCCAGTTTCCCTCTCCAGAAGCCATGGGTATGGATGCCAATCTCCAAAAATATTTTATTCATTACAAGTATATACATATGCATTATTTTACCGCTCACAAATGGTAGCACACTGCACGGTTTCCCAATACCTTGTTTTTTTTCCCCTTAGCAAGCTGTCTGGGAAATACTTCTGTATCTAA
AGGCTGGCTTCAGCTGGGTCTGCACTAGGTTAAGAAAGGGAGAAGAAGGGTGGGGACCTCAGCCCTTCCTTCCTGCCCAGACCACAGCCTGCAAACCTCCTCGGGTCCCCTCTGGCTCCAGGGCTCTCGCTGCAGACAGATCAGAAAGGACTCTGGGTCTGTCCCACCCCAGCCAGGCAGCCCAGAGCCCTCAGAGCAGGTGCTGCCCAAATGTTCCTGGGCATGGTGGGACCTTCTGCTAGGCAGGCTCTTCCTCATAGATTTGGGGGCTGCTTGTTTTAGGTTTAAAACAACCTGAGCTTCCCCCAGCCAAGTCCCTATCTCATTGTGTTGCCGTGGTCTG
ATTCCAGCCCCTTCCCTGGGGACTGGCGGACCAGCTCCACCAGTTACCACTGCTGATGGAGTCACCAGAGACAGCGCATGTGAGGGACAGGGTCTCCGAAGCTTCACCAGTCCTGGGCCCCACTCCTGCAGCTGCACTGGGACAGGACCCCTGTGAACACAGAGACCCACTGTGAGCCCTGGGCTCAGATGCAGCCTCCCATATCTTCATATCTGCATCCTGGAGACACTCACTTCTGGGAGCTGCCACCAGGGGGAGGAAGAACCACAGGTTTTTCATGTTCTTTTCACACGAGGTCCATGACTCTCAGAAAGCATTTCC
TTCTCACACCCGGAAATTCGGGGCGGGGACATGCTGTGGGGGAGGCAGATACTAAAAGAAGCTGAGAGGGTCCTGGCCCATGGGACTGCCCAGCCTAGAAAATCTGTGCCTTCGTGTTAGACGCCCTCTTAGGGAAACATAGGAAGGGTACACCTTACACCACAGATGACCTTGTGGTCCCTTGCACCCCCAAGGCGGCCTCATGCCTGGAACCTCCTACCCTGGGTTCATGGATCCCCCAACAACACAGCGCCTTCCCAGAGGATTCGGGCACCCGGCCTCAGACCAGCTTTGACGAAATAGGAGCGTTGCTAGCATCCAGCAAAGGCAGCCTTTCCCCTTCCCCTGTGCCTGCCAGACTCTGTCCTTACGTCCTCCCCATGATGTCCAGGCTATGGTGGGAGAGTGGGGAGAAGGGCAGTGGGGAAATTGCAGAGAAAGGGGTACGTGAACGCTGAGCAGGATCTGCGGCAAGATTGGCTCACTGCTCTCCAGTTCT
TGCCCGATAGAACACGCCCGCCCTCACTGCTGTTCTTGCCTTACAGCCACCATGGGAAAGCTGCAACCTTTCTGTTTTATTTAAAGAAAGCCCAACATTAAAGGGTTTTCATTGCAAGCGTGCTGGGGAGGGCCTTGTTTCTGAGCTACCACCACCACCATCCATGCAGGGGCGGAGGTGGGACCAGGGAAGCTGGGGCACATTCCCAAGATGGGTGTCTGGCATGGGGGGCTATCCAGGTTTGTTGGGCTCCCGTGAACTTAGGGATCAGGCTGGCAGGGCAGGGCTTGTCCTCATCCCATGGGGCATAGGACTGAGGCCAAGAAGGTGCTGTCCAAAGCCCCCTGGGGAGCCAGCCCTTCCTGCTCCGGCCCTCCTGGTTCCCAGCTCTCGAGGCTTGCAGCCCCATCTACAGATGCCAGCGCCAGGTTCCCGGTTTCCCTCCTTCAGGGATTACCCTGGCGGTCATGCCTCAGACTCTGGGTCTGGCCCTCCAGGCTCCCAGAGCCTCGGGCAGGGTGCTGGTAGCCATTGGGGGCAGAGGTCAATGGACTGGTGGGTGGACAGGAGGCAGAGAGAGCATGGGGGCTGTTCTGCAGGCCCTTCAAAAGGGGTGGGGAGAAGTGGGACCCTCCGGGACATAAAGTTGAGTGAGGCGGGGTGTGGCCACGTCCATGCTGTGACCACCTTCCTGGGAGGGTCCAGAAGGCTCTGAGGGCCAGGGAAGGAGTGGGCAGTTGGAAACAGCTATGAAACCGGCATTTAGTGATGGGGCAGTAGGGCTGGGGAGGGGAAGCAAACTTGCTCAGCAAATCTGGGGTCTGTAGCCAGACTGGTTGGCCAGAAGCCTCTGTGCTTTCTCTGGGGTCCTTGGGGGAGGTGGCTCGTGGGGTCGCCACAGGTGTGTGAGCTGAGTGTTGCCAGACAAGCTTCCCAGTGGGGCTGCAGATGAAGCTGTAGGGATGCCGTCCAGCTGATGGTCCTGACCATCTGCCTGAGCCCTGGAGCAGGGCGGGGGCCACAGGACAGGGTGCCTGGGCCTTGGGAGGGCACCATGTGATGATGCCACTGCGGTCCCTGGCTCAGCAGCTACCTCTGGGTCGTGGAAGGCACATTGGCCTGGATAGGGAGTAGGGCTCAGTGACTGGACTAGGAATGAGTGTATCCAGTGCGCATATGGATGTGCGTGCCTGTGTGCATTTGTGTGTGTGTGTGTGTGTGTGCGCACGTGCACGCAGGCAACGGGCAAGCTTCAAGGTGGTTGAATGGGCAGCACCCGCAAGCCTCTGGGGCTTCTCTCTCCATGCAGAAGCTGAACACCCTGGGCTGTCATAGGCTGGCTCAGAGGAAGGTTTGAGCCAGCAGGGCCCTCTCTTGGTCTTGTTTTTGGAGGACGGGCTGACGACAGGACTGGCCCGGGTCAGGGAATGGGTGGCTGGGATTGGAAGTGAACCAGTGCCTTGTCCTGGCGGAGCCACTGGAGCCCACTCTGCTCCTGTGAGCCTGCCACTCGGAGAAGTTAGAGGGCAGCAACTGCTTCGGCCCGCGTCCTTCCCCCAAGGCCAACAGC
AGCAATGTCCCGAAATCCCAAATTCACCCCTACCCCCAGGTCAATAATGTACAAGAAGCTACATTCCTTTTTTTTTTTTTTTTTTTGAGAGGGAGTCTCACTCTTGTTGCCCAGGCTGGAATGCAATGCCACGACCTCGGCTCACCGCAACCTCTGCTTCCCAAGTTCAAGCAATTCTCCTGCCTCAGCCTCCCAAGTAGCTGGGATTACAGGCATGCGCCACCACACCCTGCTAATTTTGTATTTTTAGTACAGACAGGGTTTCTTTTTTCTTTTTTTTTTTTTTTTTGGAGACGCAGTTTCACTCTTGTTGCCCAGGCTGGAGTGCAATGGCATGATCTTGGCTCACCACAACCTCTGCCTCCTGGGTTCGAGTGATTCTCCTGCCTCAGCCTCCCGAGTAGCTGGGACTACAGGCATGCACCACCATATCTGGCTGATTTTTTTGTATTTTTAGTA
GTTTATCAACCCGAGCACTATGCAGAATTACACATACAGATTTTAGGGTGTGGGCAATGGCGAGCCTTTGAAGGTTTTTATACTATGGGAGGGACCTGCTGTGACCAGGGTTTTCAGAGGCTTCAGGAAGCAGAGTGTAGGATGAAGTGGGCCATTGTGAGCCCCAGGCTCCAGCTCCAAGGACTGCACAGAGGCGGTAACCCTGGGAGGAGAAGGGAGCAGATGAGAGAAGTGACAGAGCCTGAGCAGAGGTCGCAAAGGGCGGGGCGGGTCAGAGAGAA
TGACACTGAGGAGGGCACAGGACCAAGATAGCCCAGGGCTCACCCCCGGCTCGGGGAAGCTCAGGGTCTTGGGGTCTCAGGGCGGGGAGGCAGGACGACGCATTGGCGACAGCAGCTCTCCGTATCACCCCATCCCCCAAGTCAGCCTCGAATACTCACTTGGTCAAGGATTTCCAGGCCGTCGCTGGACTGGGGCCTGGGGCCTGGGGCTTCCAAAGGAGACCTCTGGGTTTAGTAGGTGGGCTCACCTTCCAGCATGCAGACCCCACCTGGCCATACTCTACAGGTAGCACACGAATGTGGGCAGCCCGGGGGATACTG
GGGAGGTGATTCCAGGGGGGCCTGAGCTCTCCTCCCGAGACCGTCCACGGGGCATCCATGTCCCGGGTACCTGCTTGTGGGCTGCTCTGGTCACTCTTCCTCTAGGGCAGGAGAGCCAGTCTGGCCTCTTCTGAGTGCACACCAGCAACGGCTGTTGTTTATTTGCCAGGGATTGATATTCTTGAGGGATGGTCCATTTCACCAGGGCCAGGGAAACAACAGCTTGCAGGACTGTGGTTTCCCAGCACCGGCTGCAGGCAGCCTCGTCCGGCTGCTCCCAGAGGATGCCCCACCCTGTGCACGGCTGCCTG
GGTGGGGTCACCAGTCGCTGGTGGGCACAGGGGAGGATTGGGAACACCTCAGAGGGGATTGGGGCCACTTCGGGGACGGGCAGGGGGACAGGCAGGACCAAGGCTGCAGGGCCCCACCAGCTGTACACAGGGCTGGTTCTACAACATGGGGCAGGGGTGCAGGGGCTGGGCTGGGGGCTTCACCTGGGGGGCCTCAGGAAGTGTTTTGGGGGTCAGGGGAGTGGTCTGGTCGGGGACTGGGCTGCCTGGTGCCCCTTCCTCAAAGCCCCCGGGACCCTGGAGTGGCTGAGTCGGGAGCTCTGGA
CCACTCTCTATGGAGTAGGCTTTCTCTTGGGATAGGGCTTAGGCCTTTCTCTTGTGTCCCAAGGCTTGTTGGGTGTAGCCACTGAGGAAATCCCAAGGAAATCTCCCAGGTTCCTCGGGCTTGTCATAGACCTTCTTCATCACTTGGCTGTGCGCTACATACTTTCTGGTCTTCCCTGGGCTTGTCGGTCCAGAAGTCTTCGGAAGGCAGAAAACAAATGCTTTTGGGTGTGCACCCATCTCTCCCCTTTAAGACCAAGTCTTCTCCCCAGCCACAATCTGCTGTAGCTTTGGCCCCAGC
TCTTCATTGTGCCAAGAATGTGGATTTTTTTGAGAGCAGGGACTCTCACAGATATTTGCACACCCATGTTCAAAGCAGCATGATTCACAAGAGTCAAAAGGTAGAAGCATTCTGAGGGTCTATGGGTGAGTGGATGGACAAGCGAAATGTGGTTATGCATACAGTAGACTGTTACTGAACCTTTAGCAGGAAGGAGATTCTTTTTTTTTCTTTCTTTTTGTGGAGAATGGGGTCTCGCTATATTGCCCAGGCAGGTCTCGAACTCCTGGGTTCAAGCTATCTTCCCACCTCTGCCTCCCTAACAGCTGGGATAATAGGCATGAGCCTATAATATCACCCGGCCAGGAGGGAAATTCTGAGAGGCATGCCAACACGCATGAGCCTTGAGGACATTGTGCTAGATGGAATAA
ATTAATGTAGTGGGGAGATCTGTCATTAACTAGCTGTGGGATTTTGGAAAAGTTGTTTCCTGTCCTTGGGCCGCAGTAACAGGAAGGGATGGGATAGAGACCTCTGAGGTCTCTTTCAGTCCTGCATTTTAATGACTCTATTACTTACAGCACTGGGGGTCAAGGAGAGGGGGTCCTTGGGGGGGGCTGGGAGAATGTGGGGGGCAGTGCAGGTGGTGGGGAAGGGCAGGAAAGGCAGGCTCTCGGGAGCACTGTGGTCCAGTCCAACTGAGATGCTCTGTGCTTGGCAGACATGCTCTGCAC
GCCTCCCAAAGTGCTGGGATTACAGGCATGAGCCACTGTGCCTGGCGTAGAGTGAACTAATTTCATAGCGTGGGTTGATGAACATGAACAGGTGGGGCGGGCCTACAGCAAGGAGCAGCACCAGCGCCTGTGTGTGTACTGTGGCCGCTGCTCGGCCCCGGGCGGTGCACTTTACCTGAACCGTCCTTCCAGGCCTCCCAAGCCATCTGCAGGAAGTGCTGTTTCCATCCCAGGCCTGAGATGGTGGAAAGGCTGGGGACTCCAGGGACACAGGGCTGGCAGGCGGGTGAGGTGGGCAAGTACCCCCGGCA
ACCAGACTGAGCTGCAGCTTCAGGGTCAGGGTAGGCTCTGACTTAACTGATGTGACCCAGGACAAGGGGATTTATTGATGGTGTCACATATGCTTAAGCTCTTGGCCTCTGTGATTTCTTTGGGGCATGATACCCCTCTGTCCCATGCTTAGGTGCCCACATGTGGCCACAAGTGCCTTTCCTACCACCATCCCTACTTGAGGCTGGTGTCCAGGCACCTGTGGCTCCAGGCAGAAGGCTGAGCGCAGAGCCAGGCCTGGGCAGATGTTCTGCAGGGGCTGCAGGAGCTGACAGTCCTGACCACCCAGCCCGTGGCCATCCATTCCCTTTCACCGT
GTCTCCCTCCCTCTCTTTTTATAAAACACTAATTTTTGTTCAAAGCAATAAGCAAAAGTTTAATTTGTTCTGTGTCCTCTATATGTAAAGTCCATAAAGTTCTGCGGGAATCATCTCCTTTTAAATATGAGCTGCTCAATTTCGACACTGAATTCAGCTAACGTATATTAACCAAGAGAAATCAAGAGTGCTTTGAATTCCCACTCAAATTCATTTGACGGCTATTTGCCTTACCACGCAGGGCTTTTATAAAGCCCCAGGAACGGGGTGTGCAAACAGTGGTACCTAACTCAATTATTTCTCTTCCACCTTTCTTTTCTTTCT
CTTCCGAACGGGGACCCCACCGGGCTATCGAGGAACCTCGCCACCTGCAGGCCCAGGGACCTTCAAGCCGGGCTCGCCCACCGTGGGACCTGGGCCCCTGCCACCTGCGGGGCCCTCAGGCCTGCCATCGCTGCCACCACCACCTGCGGCCCCTGCCTCAGGGCCGCCCCTGAGCGCCACGCAGATCAAACAGGAGCCGGCTGAGGAGTATGAGACCCCCGAGAGCCCGGTGCCCCCAGCCCGCAGCCCCTCGCCCCCTCCCAAGGTGGTAGATGTACCCAGCCATGCCAGTCAGTCTGCCAGGTGAGCGGCCAGGTGGGGCGGAGGTGGGCCTGGAAAGGGGACGACGACAAGGCGGCGACGAGAGAGGGAGTAGCAGGGAGGGGCCTTGCGCTGGTGTAGTGTTTTAGAAAAGCACGCCCCTCTCCTCCGTCCAGGCCTAGTGGCCAGTGAGGCCCGCAGCAGCTCACAGCCTGCAGGGGTGGTTTTGAGGCGGGGGCTACAAGCACTCGCCGGGGCCGCGGCGCTGCGGGCTCCATCGGGCA
CTGGAAACTCAATTAGCTGGGTATGGAGGGCTCCATCTCTAGTGACAGGTTTTATTGCCTGCTGAGTCACCACGAGGACAAGCTGTGTCTTAAATATCTGTCTTGTGCCTTTTAAAGTGTGGTTTTGTTCAGAGGGATGGACTAGAGGAGGGGGAGAAAATCCACAACAGACCCTCAGAACAAGGCCTGTCACTCAATGGATATTTAATTATCGCCTTGGAGGAATCTGACACTACTTGCACCTTTCAAAGAGCTGTTCTCAGCGCCATCAGACTGACCTCCCATTTCTATGACAAATATTTTGTAGAGCGCCCTTGTTTTCTTGAAAGGAAATTTATAGGTAACAAAAGCTACCTATGCATGTCATTTCCACAAAATCAATATAATGCTCTAACTGCAATCTACAGGGAAAATAAAAGGAAAGCAATTTATAATGAAGATAAATTTCAATATGAAATTCCCCCAGCACATCCATCAAGAAGGCACAACACAGTAGTCAGGCAGACGCCTGCACCTAGACACAGATTCACTGGGAATGTGACAATTACAAGGGCAGCTGGGTGGGCGGGCGACATTTGCCATTCAAATCCTTTGGCGTAGCACTGTCATCGGGGATGGGACTTTCAGAAATAAGGAATGACTCTTGGGAAAGTTTTGCACTCAAGTATAATATTGCCTCCATTTTCTTATTCCGTACATTCCTGGGAATATGCAAAAACCCTCCAGTATTTACATATAAAATAGACGTAGGTTCAAGACTCAGATGACAATAAACATAAAATAATCTACCCATATGAGTGATG
GGAAGAATAATGTTCTCAGGTGGGGGAAACACACCTAAGGTCACATACCTTAAAAAACAGTCTCCTCTAAATATGGCTTTTTTAAAAAAAAAAAAAACACATTAGAAATAATGTTCATTCAGCTCCTTACATTTTAACATTGAGAAATTTTGAAAACCCTAAAGAAATGCATCAAATCATTAAAGATGGACTGCATGTTTGTTGTTAGAAAAAGCAGTGAGAGAAAAATAAGAAAAAAGGGCAGGAAAAATGTGAGAAAATAGGGAGAGAAAGAATAAAAAAAAGAAACATTGTCTAGGAGGTGAGAAA
GGAGCCACGGAGGATTCTGAGATGTGTAGGGTTCTATCAGGGCTTCCAGTCGTTCTTGCCCAGTGCCTGTGACTTCTTTGAGGAATCTATTTCCAGGGATGGTGTTCCCTGCATTTTCGGCTCTTCTTTTAAAATGCATTACAGTGATGATCCATGAGCCACCTTCCAGGGACCCAGGGCAGGCTCAAGCTTAGGGGTGTTTCTCAAGAAGTGCATAGCTTCGTGTGTTGACTCAGAGGAAAGGTAGGCATGGTTTAGGGGAATGAGGGGGGAGTGACAGGCAGAAATGCTATTGTTTTTTGCTGCAGTGAA
TTTCCTTGGCTGAGGGAGGTGGCCTCTCCCAGCTGAAACCTGGGGACAGGCTGGGCGTGAGAGCAAAGGGGGGTGAGCAGGACCCCAGGCCTTGGAAATCCTGAGTCGGGGGAACAGGCTTTGCCTATGACGTGCCTGGGAGCTGTCTGGGGGCCCTCCTGGGGAGCCAGGCTCACAGGATGTTGTGTGGGACTCAACGTGGGGCAACGTCCCGGCCAAGAGGGGGAAGGCCATCACCCCAGGGTCTGTGGGAGGCACATGCAGGCCAAGCTCTCGCCCACCCGGCGTGCCGATCCGCTGCAGCCAGGGTCCCTCAGCCTTGGCCAGAACCTGAAGTCC
TTTGCAGAGGAAATGGATCTCTTTATGGAGTGGGCAACATTTTTCAGCAGTACATCACCCCAAGCCAGCCCAATATTTCCAGAATGTCTGCTTTTGGCCAAAAAGACTGTTCGAGAGCCCCAGAGACTAGATCTGCCACAAAGGACTATGAGCAAACAGGATGGCCTGGGCATGATGTTCCAGCTTTATGTGTGCTAATGCACCTGAGCCTAGGAAGTGGCTATTAGGTTGAACCAAAGGAAACTACTATTTGTGAATCCAAAAATAGTTGAATATTGGCAG
TAGATTTTATAAATCTTACCTGCAGGAAGGTTAGTCTGACCAAGCTAACTCTGCCATTACCAGAAACTCGAAGCTAGGACCTCACAATTATCTTTAAAAAGACTTTTTAAATCTTTTAAACATTTTCACTTGTACTTATTTGAAATGCCCACATCACATTTTGAGTCAGAGGACCTAGGGTTAGCTTCTGTCAGTATGACTTCTATTTTATTTATTTATTTATTTATTTATTTATTTATTTATTTATTAAGGCACAACCATGTTCATCATTACTAGTCATATGGT
ATTTCAACTTGTAGGCTCCTGCCCAACGTTATCGAGTTTATTTGTGGCATCCAGCATCTTTGGTAAAATTGGCACATCATATAATTTCCCTGTTTCCCAGGCCAGTGCAGATGATAAATATTTAAAATATGGACTCTAATGAGTGCCTGCCCGAGCCAACCAAGACCCTTTTGCAGCCCTCTGACAGCAGAGGAACTTGATTTGGAAACAGATTGCAGGAGATGCGAGTGCAGAGTGGGGTGGGGAAGGGTGGTCTTTTTGAGGTAAGAACAGACTATTT
AATCTCAGATCTTCCACTGACCATCTGGGAGGCCTTGGACACATCCCATGACTCTCCTGGGCCTCAGTTTCCTCATCTGGAATGGGGATGATGTTATTTATGTCACAGTTTCGTTGGGAGGATTAAATTAAGTGCATAAACAGATGAAACATACGAGATGCTTAGGATTAAATTAAGTGCATAAACAGATGAAACATACGAGATGCTTAGGATTAAATTAAGTGCATAAACAGATGAAACATACGAGATGCTTCACAAGCCTCCTCTCGGATACTTGTTATTGCTGTGTTCATAGCAATTCATAGCCACTTGTGTTTGATGAATTTCCAGTGTACTCA
CTTGGGTTCTTATGAATTTTGGAGTCCAGTAGTTGAAGGTCAATAACTCACATACGGAGCCTGATAAGGTATGATGTAACATTCTCAAGGAGGGCGGAATTACACTCCAAATTTTTATCACAGCAAAACATATGTCACTCAAGTAGCAAACTATGTAAAAGTTTGGAATCATTTCAAATTTACATCACATTATATCTCTTCTAGAGATACAAGTCAGATTAATATGAGATCGTGAATTAAAAATTTGTTAAATATTTTTATTAGTAATATGTTAGATACA
TGCACCTCCCAGAATCCTTGGAGGCTCTGAGGGCAGGATGGATGTGAATCAAAGAACAAAAGTTTGGTGGGGCCAGGTACAGCAGCTCAAGCCTGTAGTCCCAGCACTTTGGGAGGCTCAGGCAGGCAGATGGCTTGAGTCCAGGAGTTCAAGACCAGCCTGGGCAACACAGTGGGTCCCTGTCTCAAAAATAAAATAAAAGGTAAAGAAAATGGGGCAGGAGCTCCCTTTGTAACCTTTAGTGTGAGTGTAATGATGAACAGGTTGAGACTGTGGACTCAAGGCACATGCCAGGAAGACTAATAGAGAGGACGCTGTTTGGGAAAATCCTA
AAAGCCTGACACTCCCTGGCTCCTGCCCCCACCCCTGCCTCAACATCTGTGCCCAGCCCCACAGCTCCATCTGCTCCTTAAACCCCCGAGCTCCTTACCTGGACATCAATGTGGTGGGGAAGGCCAGCGAGGAGCCTTAGAGGACGTGACTTTTAAGCAGAATCCTTAAGAAAGAGTGGAACGTGGCCAGGTAGAAATCTGACGGAAGTGTCCAGCAAAGGCAGGCCCGAGTCCCAGGATCCCCGACGGTTAGGAGCTTGGTTGGCTGAGGACAGGTGTGGGCAGCTCCTGCTGAGGCAGGAGAGGTAGGCAGCGCCAGGCAG
GATTCCTGGAAGGTCACGCTGAATGATGAATGCTCCTGGGTAGGATTGGAGGGCTCTTTTTTCTTTCTTTTTTTTTTTTTTTTCCTTTTCTTTCTTTCTTTTTTTTTGTCTCCCATGAATTGCATCACTGGGCAGCCTCTTGGCTGTATTCAGCCGACTCCTGCGGTTTTTAGACCTTTCCCAATTGTTCGGTGTCTGCTTCCTCTCCAGGACCCTTCTGGCCAAGGCAGGATATTCAGGGTTGGCTGTGGCCAGGGAGCTGGCCATTGTCTAGCACATTCCATACACACACCCTGCCCAGCCC
ATTTTCCCTGACTAGGTCAAATCCTCCAGTACAGCCTTTTGTTGACACCTGTTACAGTTCATAACTGTGTGCTTATTTATGTGGTTGCTTGGTCAATGATGGTCCTGTCCAGGAGCCTGTGGGCACCTTGAGGGCAGGGTGATGTCTGCTTTGCTCACTATCATTCGGCCTCTGCCAAGCACAGTGCCTGGTATGTGGTAGGTGCCCAACAACCATTTGCTGAGTTAACACACATTGAATGAAGGCGAGAGCTGGGCACCCCAGGTAATTCCAAACCATAGGTGACCCA
CACCCGGACTTCGCAGTCAGCGGTTCTCAACCTCTGCCCCGCCCCGCCACGCGCGTCCGCCGCCGGTGGCCCGGGCCCGGGCTGCACCCCCGCATCCCCAAGCCAGCGGCAGGAAGTCTCAGGAACTGCCCCAGGGCCGAAAGGGCGCCGCTGCGAGCGCCTGGCTGACAGCCACAGCGGTGGTGACGGTGCTGGGAGACCCCGCGTGCGCTTTCCCCTTGAGATGTAAACCGGGAACGGGGAAGGGGCTGAGGGGAGAAAGGACATGGCCTTCCCCGCGAGTCCATGGCCAGTGACTGTGGCCCGACTCGAAAACAACCCTCTTCTCAAAAGGGACCATCACCGCCCCGAGCGTGCGCACACAGACCGGTCGGAGGCGAGAACTGGTCTCTACAGGGCACAGTTCAGCTCCTCTGTGGATGCGTCCCCAGATCGCAGGATTTCCAAGAAATCGAGCCTGTCCCTTGTGCACTTGGGAATAATTCCCCAAGACAGCACTTCGGGATTCCGGGTTATCCTGAGG
TTTTATTTTTATTTTAAGAGACAGCGGTCTATTTGTGTTGCCCAGGCTGGTCTCAAACTGCTAGCCTCAAGCGATCCTCTCGCCTCAGCCTCCCAAGTCGCTAGGATTACAGGCGTGAACAACCGTGACGGGCTCTGTTCTATGCTTTAAAGATCTTCTCTGTTCAGAAATTTTAGAATTAAAGTGTTTTCAACAAAGCTTTCATGGTTGCAGTTTTTCATCCCATACCTGAGGGCACGGTATTTTCTAAGTCCGCTTGCGCGGCTCTGGAAAGCCCGGCCTGGCAGGGCGCCCGGCCCGCAGGCTCGCGGTTACATTTTCCACGGGCCAGACTGGGAATCACGTAGGGAGA
GGCCTTTCTACAGAGGGATGGGTGCTGAGCCCCGGCCCGTGGAGGACGCCACATCCATCCCCAGGGCCCCCCACCTGAGCCGCCCACAGGCTTACGTTGGGCACGAAGCCCGGCTCCACCCTCTTCTCGCTCAGGTGGTCCCACAGCACGCCGGCCAGCGCCGGGGCTGCCTGCACGTCCTGGAGGCTGGAGAGCCGGTGCTCGGGGTTCACAGTGAGGAGCTGCAACCAGGCATGAGTCAGAGGGTCCAGGGCCCACAGCCCACCAGCACGGAATAGCCCGCCACCCCCAGGCCAGGGCACCTTGAGGAGGGTCCCACCAAGCCTGAGGTTCAGA
GGTAGAAGTTCTTAGTGTAGCATCTGGCATGCAGTAGGTCCTAACAAATAAGTATCTGCGCCCCCTGCCTTGCATTTCAAAAATTGCAACCACAGCGCAAACAAGTCATTGCCCTTTTAGCAATAAATCCTGCACTGTTGCTTTGGAGCTGGAGAAGAAAGCCGACTCAGACCACCACGTCAGTGAAGAGGTGAAGCTGGGTCCTGAACTGCTGCTGCGATGGGATCATTCACATGGCTATTAATCATACAAGAGCCCATTTATGACAAACGCAGGTCACTCCCTTTGCATGACAAGGCACATGGGTCCACAGAGCCCCATTATCCAAAAAAAAACACAGAGC
CATCATCCCCACCTCATCTTGGTCGCCGCACTGAAGGTCACCAGAGCTGTTTCCCTGAATGTCCTCACACCTCTCTTTCCCTCCTAGAAGGCCAGACCCTAAGTGGGCTGCAGTGTGAATTGGTTAGTCCTTGGACTCTGGAATCGGGCCCCAGGTAATAGTTGTGTGACCGTGGACAATATACTTAACCTCTTTGAGCCTCTGTTTTCTCACCTAGAAATTAGAAATAACAATACCTGCCTTACAGGTTGTAATATGGCTATGTCTATGATGCATTTAGCCCAGCAAACTTCGACTCAAAGAAATGGTAGCTGTTGGAAAGCCACAGAAGTAGT
GACCAGCGGCTTTCCCTACCTCCACGGCCCCTGTGCTGGGTCCTGGCCAGCCAAGGGTGACCAGGGCCCTGAGTCTGGCTCTGCTGGGGACTCTGGGAGCCTCCTTCTGTCCTGGGCTTTACTCACCTCATTCAAGAAATGAGGTTATTACACTGATGCTCGAGAGCCCAGATCCATGTGTGTCTAGAGCCACGCCCCTTAGCCTGGGGCATCCATGAATAGACTGGGCTGCCCCCATATCAAACCGGAAAGCAAAGCCTCCTGGGTATCTCTGGCTTAGAGACCCGCTGGGAAATTGCCACCAGGGTCTCCCTTGCTGGAAGCTTCGGA
CCAGTGCCAATACTGGATTCTCAAAGTCTAGAAATGAAGGCAGAAGCTGGTGTTGGAGATTTTGCCCCTTTAATCAGCTGCACCTCAATCCCCTCTGTGCTGGCTCAGGTTCTTATGCTGCAGGAATCAAGGCGAGCCTTGCCTCTCTGGCCTCGGTCTCTCTGCTGTGTTTCCTGTGGCTTGTTTGATTTTGTTCAGGACAGGTTGTTTTGTTTTGTTTTGTGTGTTTTGGGTTTGTTTTTTTTGTTTTGTTTTTTGGCTTTTTGTTTGTCTGTTTCGAGCCAAGGTCTAGCTCTGTCACCCAGAATGGAGTGCACTGGCACGATCTCTGCTCAATGCAAACTTTGGCATACCCCCCCAACCCCCGCCCCCAGTCAAGTGATCCCAAGTAGCTGGGACCACAGGCATGCACCACCACCCCCGGGCGTGTGTGTGTGTGTGTGTGTGTGTGTGTCTCAGGGTCTCACTCTGTCACCCAGGCTGGAGTGCCATGGCGTGATCTCGGCTTACTGCAACCTCTGCCTCCCAGCTTCAAGCGATTCTCCTGCCTCAGCCTCCTGAGTATCTGGGATTACAGGTGTGTGCCACCACACCCAGCTAATTTTTTGTGTTTCTGGTAAAGACAGGGTTTCACCATGTCAGCCGAGCTAATCTCAAACTCCTGACCTCAAGTGATCTGCCCGCCTCGGCCTCCCGAAGTGCTAGGATTACAGGCATGAGCCACTGCGCCCGGCCCCAGCAATTTTTTTTTCCTTTGGTGGAGATGGGGTCTAGCCATGTTGCCCAGGCTGGTCTCAAATGCCTGAGCTCACGCAATCTGCCTGCCTCTGCCTCTCAAAGTGCTGGGATTACAGGCATGAGCCACTGCACCCCCAGCCATTTTTTCTTTTGTTTTTTGTTTGTTTGTTTGTTTTTTGTTTTTGAGACAGAGTCTTGCTCTGTCACCCAGGCTAGAGTGCAGTGGCACGATCTCAGCTCACTGCAACCTCTGTCTCCTGGGTTCAAGCTGGGTAGCTGGGATTACAGGTGTGCAACACCACACCCAG
GTTACAGCGACTCACACATACACATATCAATAATACATTCCCTTTTGTCTGGAGAGACACATGTGGTGCAGAACCAGCCTCATATGTGCACACGCTTTAAGTCCATGGACTTGGATTCGGTACCTACTAAGTGCCAGGCCCTGTACTGGCCAGCAGGGGCACAATGATCCTGTCTCAGATCTTCAGGAACTGGGTCTAGTGGGAGCGAGGGGAAGATGAGTCACATACCCTGGTGAACTACAAACCATGGGCAATGGGGCACAGGGAGTCTCAGAGGAAGGTGGGAAGATCCCAGTGGGCTTCATGGAGGTGG
AGTTTGTTCCTTGACACTTTTTACATGTTTACGCTCTCAAAAATTATTGAGGATCCCAATATGTTTATGTGGCTAATATCTACTGAGTTATACCATACTGGCAACTAACACTGATAATTTTAATATTTATTTAAAAATTTCATTTTATAATATAACTTTTTCTTTTTCCTTTTCTTTTTATTATTTTTTTCTTTTTTTGAGACGGAGTCTCGCTCTGTCACTCAGGCTGGAGTGCAGTGGCACAATCTCGGCTCACTGCAACCCCTGCCTCCTGGGTTCAAACAATTCTTGTGCCTCAGC
AGAAAGATGAGTAGTTATGTGAGGCTGCAGGGTACATTGCTTACATGTGAAGTGGTAAGAGGCACACTCTTCACCATGCTTGGAAATAAATAAAAGGCGAACTAAGTGGGGCTGCTTCCTGGAAAAATGGCTATTTTAAGCTGCAATCACTGGGCAACCGGGGCAAATGGCTCAACTTCTCTGGATCTCAATTTCCTCTTCCTTTCTCCCCTCTCCCCAGCATTAAGGAGCTCAGCCTTAGCCTTGCTTGATTGTTGATTGGGAAAAATGAATACCCTGTGGGAAATGCTGCAGGGTCCCATCTGGCCA
AAGTTGTGTCTTCTGGGCCGAGCGCCCCCCCCAGGGCTTGGCACTGTGTTTTGGGGCAGGTGTGGTGGTGCCCACAGTTAGGCACGTTCTCCCCACCTTTGTGGTTCTGTTCCTGAGCCTCTGACCATCTGCCAGGCCCTGGGCTGATGCCTCACATGTGGCATCTCCGTTATTTTTCCTACTCAGCCTGTGGAGTTGATCTTTTTAACCTCTCCTCTGTACAAGTGAGGGCACAGGCTCAGAGAGGTGAAGCCACTTCACATGGCTCACCTCAGAGCTGTGAATGGAGCTCAGGTCTGTCTGA
CTTTGCAACAAGCTCCACCTGGCTGGTCCTCTTCAGTAAACTATCCCACAGAAGGACTTGGGGGAAGGCCATAAGCTGCTGCCCCAACCCTGACGGGCACACGCCCCTCCCCCAGATCATAGCCTTTGATGAGCTGCGGACCGACTTCAAGAACCCCATCGACCAGGGGAACCCTGCGCGGGCAGTAAGTGATACATGTGCTGTGCCGAGGTGTGTCCGTCCGTCTGTCTTTCCATCTGTCGTGGGCTGGGGGTGGGAGACGGGAAGACGGGGGTGGGGTGGGGGGCCTACGGCCATGCCCCCTTCCTCTCTGTCTCCGCCCCCAGCAAACACCTGGCGCGGGCTCAGGGCTG
CCTGCCCTTGCCTGCAGTCCTGGTGGTGCCCATGGAAGCCGATCAAAACCAGGGATTGGGGATCCCGGTGCTGGGAGTTGGCCCAGGTGGGAGGGACTGGCCCAGAGCGGTGCCAGGCACAGGTGTGAGTAAGGGTCCTGGGGGAGGCGGGGTGGTAGTGGTGGCAGGGGCCCACAGCGCCCAGGGTGGGCCTCCTTCCAGACCACCTCTTCCACTCTTGGCAGCATGGCGATGGCCCGTGGCAGCATCGAGCTCGGTGTTGAAACTTGTGGAGGTCATTCATCCTCAAAGGCTGAGCTCACACAGGCTGTGCCT
ACAGTTTAAGCCTTTGGTTAATATCCAGAGTTCTGAAAAGTCGATTTTGACAGTTGCTTTTTGGCCAGTGTTCTTATTGTTTTATGGAAGAGTAGATTTGGGAAGGTCTTTACTCTGCTATTCTGGAAGTGCCTTTAATTGAAGTATCCATAGGAGTTAATATCTATTAAGGGCTTACTCTGGTGTCAGACACTTATCTAAGCATTTTGCATATTTAATGCCCCCACAGCCCAAGGAGAAATGTATTATTATGTCCATTTTAGAGATGGGGAAACTAAGGCATTCAGTGACTAAAGGTT
ACAGTGTCCTCCTTCACCAAAAACTAAACTCCCTAGAGCCCTAGAGTCGGGAAGAAAGCGGTTTAGCAAGGAGGATGGGGACACTAGGGGCTGAGTGCTTGGCTCAGGTGACATGTGGCTAAAGCTGTCCTTGGGACAGCAGAGATTCTGGAAGAAGCAGGGTTTATCCAGTGGTGGAAGAGACAAGTCCCCTAGAGACCGGGAGGGAAACTGGTCCATCTGTCACCAAGTGGGGAGTACAGTGGCCCCAGCACCCGGATGTGAGGTTCCTGGCCCTGCATCCTGGGTCCCCAGGATGTCACTATTGATCACAGGCTTAAGCTCTTCTCCTGATGGTGCAAATGAGGCAGGGGGGCTTAGAATTAGTGGGGCTGCCTGCGGAGGGGTTGAGGGGCAGGTGACCGTGGTGTGGTCTGGGAACACGGCAGG
TAGACTGGGCCTGTCTCCCCCGACTGAAGTGTGGGTCACTCACTCTTATGCTCCCAGGCCCGGACTGTGCCCACAGTGTGCCACTGGAGTGCTGGCGTGCAGGGGCTGCGGGCATCTGACGCCCTCGGGCTCGGGGAGATCCCTTGGTGCAGGGTGTGTCTGGAACACACATCCTTGGCTCCAGCAACACCACCCAGAATGCCCAGCCTGTGAAGGGTCAAGATACCAGGAGGCAGCTGGGGGGATTTCAGAACCTCCAGTGGGGAGTCACCTGGGACAGGTGCTGCTTGCAGTTGTCAGCACAAGAG
CTTGGGTGGGCATCTGCACCAGCAACAAGAGGAGGCCAAGTAAGAGACCCTGAGCAGAGGAAGCTCAAGGTTGAGAACTCACATTTATCTGGTGCCCCCGTGTGCCAGGCACTGCTGAGCACGGGGCAGACAGCCCTGTAACGTTAGTAAGCTTGTGGGTGTCTGCACTGCTAGCACATCCAAGAGCCTGCACAACCTCCACTGCGGTGCCCCCTCCTGCGGCTGTTTTACTCCATGGTCAGCAAATCAGTACACGTTTATATTAAAACACATATGCCCTTTTAAGTAGATACAAAATGCTCATTAAT
AAGCCAGCCCTGGGGGAGGCCTCGGCTGTCCAGGGTGAAACAGGGTCAGGGTGATCAGGCTCGGTTTGTGGGGGCGGCCTGTCCTGCTGGAGGGTCCTCCTCACCCAACCCCAGCCTGCTGCAGGCTGTCTGCAGGGGAGATGGCAAAGACGGTGTTGTCCAGTTTGCTTGGGACATGAATGGTCTGGCAAATACGCAATGACACAGCTCTGGGGTCCAGATCCGGCCCAGGCGGCCGCCTGACAGAGGAGGTGCCCACAGAGCTTCCGTGAGAGGGCAGCCCAGGCCCAAGCAGCACTAGAACCCCGGCTTTGGGCTTTTGGGGACTTAGCCG
GAGGTCAGGAGATTGAGACCATCCTGGCTAACACGATGAAACCCCATTTCTACTAAAAATACAAAAAATTAGCCAGGCGTGGTGGCGGGCGCCTGTAATCCCATCTGCTCGGGAGGCTGAGGCAGGAGAATGGCGTGAACCTGGGAGGCGGAGCTTGCAGTGAGCCGACATCACGCCACTGCACTCCAGCCTGGGGGACAGATTGAGACTCCGCTTCAAAAAAAAAAAGAAGACACAGATCCACAGGGAGAAGGCCATGTAACAACAGAGGAATACATTAGAGTGAACCAGCTGCGAAGAATGTCAAGGATCGATTGCCAAGTAGGTCGAGGCAAGGAAAGAGTCTCCCCTCCAGAAGAAGGTGGCTCTCCCGACACCTTGATTCTGGACTTCTAGCCCCCAGAACTGTTAGGAAATAAATTTCTGTTGTTTTAAGTCACCCAGTTTGTTGTACTTGGCTATGACATCTGTAGGAAATTAACACAAAGGCCACAG
CTCAAAGTGCTGGGACTACAGGCTTGAGCCACCACACCTGGCCCAGACTGTGTTCTTTTTTTTTTTTTTTTTGAGACGGAGTCTCGCTCTGTCGCCCAGGCTGGAGTGCAGTGGTGCGATCTCGGCTCACTGTAACCGCCTTCTGAGTTCACACTATTCTCCTGTCTCAGCCTTCCAAGTAGCTGAGATTGCAGCATGTGCCACCACACCTGGCTAACTTTGTATTTTTAGTAGAGATGGGGTTTCACCATGTTGGTCAGGCTGGTCTTGAACTCCTGACCTCAGGTGATCCGCCTGCCTTGG
TTCTTTTGCTGGGAAACTTGAAGCCAAGAGAGGAGAGAGGCCCGGTGCATCCGGGTGCTGGGCCCGGGACTGGACTGTGGGGGCTGTCCAGGTTCCAGTGGTGGAAGCATGGGATGCCCCAGGACTCCCTAGTCACCCCCACGAGTCACCTCAAACCCCCATCCAGCCGACTGCAAAAGCACAGCTTCTAGACAGCTCCCACCCCTGCCCCCACCTTCCACCCAGACTGCAGGCCCCTCAATCCGTAACAATTCTAGAGCCTCCCCATCTCCCCAGCACCCTCTGCTCCCACACACCCTCCAGCCCCCTTTGCCCCACTCCATCCGCAGCCTCAGGAGACTCTCTGTG
TCTGGCCACAGGTGAGCCCTTGAATGGGGGAGAAGGACATCTTCTCAAGCAGCAAGTGTCCCACCCAACACGGATCCCAGCCTCCGTCCCCAGCCTCCTGCCCTGGCGCCGCCGCCCCCGCAGTCCGCTGAAACCGGAAGCCCCGGGCCAGTTCAAGACAAGGGCGCCCCGCACCCGGCGCAACTCCCCTCCTTCCACGACACAGCCCTGCTGCTGTGGCATGGCCCTGGCTCTCAGCGGGGCGGTCCCCTTCCCTGCTCCAGAAAGGGTCTCCAGGGCGAGATCT
TGTCCGACACTCCAAACCCACACTTAGCCCAAAGCTGCACTGAGCCCTGGGACAGTCCGCCCAGTACACCAGGTCACTCACAGGCACCTGAGCTTGACTGTGGCCTTTTCTCCTTGGCATTGAGGCCGTTGCTGGCTGACTCAGGTGGTGGTTCTGACTGGCAGGACTGCTTATAGCTACAGGACAGGGTGGCAGCCCTGAGACTACCTGGAGCCACACCTCAGCTCTCCCTCCCAATGCCTGCCCAGCACCTGCAGTCTGGATGGCCCAGCTGTCACCACATACTAGAGGATGACTCTGACCAGGAGCCATAGCTTCAGGCTTCCTGCTACTGGCCACCAGAGAGAGTCGACCCCTGCCCTCACCCAAGTCCTTCCCCAGCCTGATCTCTCATCCTCACTGAGCTGCTCCATGGTCTGGAACCAGGTTCCAAAGTCCTCAGGTGGAAATTATCTGCAGCCACCTGAGGCAGCTGCAGCTCCCTAATTACTGTGCATTCCTGGTGCCAGAGGGAAGAACAGCAGGGTGACAGGGCCCGGTGGGGGGTGCTGGAGGAGCCCTGGTGGGGGTGTGGAGTGGGGCTAAGGGTCTTGGCCTCTCTAGGTCTTTGCTTTTAAGAGGCTCCCACCTCCACTCCAATCCCATCCAGTCCCTACTTGTTCTCAGAGTTGGG
TGAGCCACCGTACCCAGCCTGTCACAGAATTCTTTACTGCGGCAGCCTCTGATGGGCTGGATCCTCCGCCTCTCTACTCATTGGAGTAAGAGACAAGTCAGCCCTTTCCAATCTGCCTCCTGAGGGGAACCATGGGGCCCTCGGGACATGCGGCCCCTCCTCAGGCTGGCTCGGGGCATCTGCACCCCTGTACCTGAGCAAGGGACTTGCTTGAAACGGCGGCCACCCTGGGCTGGGGACCAAGCACGCTCAGGGGAAAACCCAAAAAGGCTACTGTGTCTCACTGGCTCTATG
GGAGAGAGAAGCAAGCGAGGAGACAGGGTGGTGCATTCTGCCACGCTGGCCCCTCACCTCTGTCATCACAGGGCGTTCTGGGTTCCTCTGAGAGGAGTTTTTCCCTTATAAGGAGGCAGTAGTGGGATTCCTCTTCGGAAGATTAGCCCTGCCTGTAGCCAAGTAGAACGAAAGGATTTGTGTGTAAGACTGTTGATTAGCCCGTCTTTGGTCTATAGCATTCTAAAGCAAAAACCTTGACAGGACAGGGGTGAAAGAAGGTGACATCCGTGACAGGAGGTAGGCAGGGAAGCTCAGGTCAGCTCAGTGCAGGGGAATA
GGAGCCCCAGCCGAGCAATGGGTGGAGAATGCTGTGCCCACAGCCGCCCCGGGCGGCGGGTAACAATAGCCTATGCCGCACACACTCCAGCCACCTCCGCCCCGAACGCGTACGTGCCCTCTCCGTGCCTAACCATTTACGGGGTGTCACACACACAAGGCCAGGTCACTGGCAGCACGTTTTGAAGAACAGCAGTAGTAGCGAAAAACACTCAGACACACAGCTTAGAAAGTTAGCATCACTTCCGGGAGGCCGAAGACAACGTGGCTGCCGAGCTGATGTCTCCCAGCCTCTCTTCCAAACACAGTTCAGCACAAGCAAGGAACGCAGGTTTACACCAGCATCGCCGTCTGCACTGGACGAGGGCGCCTAGACTTCAAAATCACTGCAAGTCGGCGCAGAGTCAACACACGCCTGAGCCTGACCCCCCAGTCTCTCCCCTGCAAGGCCGCGGTGGG
AGGCCGAATGGGGTGGATCAGTTGAGGCCAGGAGTTCAAGACTAGCCTCACCAACATGGTGTAACCCCGTCCCTGCTGAAAATACAGGCGTGGTGGTGCATGCCTGTAATCCCAGCTACTTGGGAGGCTGCGACAGGAGAATTACTTGAACCGGGGAGGTGAAGGTTGCAGTGAGCAGAGATTGTGCCACTGTACTCCAGCCCAGGCGATGGAGTGAGACTGTCTCAAAAAAACAAAACAAAAAAATAAACTAGCTGAGGTCTACCAGTTGCCTGGGACTGAGGTAGTGGAAGAGTTGGGGTGGA
CTCAAGTCCCAAAATGTTGCTGGCTCCTGGAGGTGGGTCATACTGGCCTTGTCTCTGCAGAGAAAGAAGTGCACTAAGTGGTGAGCATGATCAGAAATCTGTATGTCACTACCCCTGGCCCCCCTTCCAAGATCCCCTCTTTTTTTTTTCAAAAATAAATTTCAGAATGAAGTCAGGTTTTTGTAAGTAAGGAGAAGAAAAAGGAGAGGCCATTAGTTTTATGCAAATAAACTGGAGGTCACATGATCAGTGGATGTTATAACTGGTAGAGTCCTTAGCTATTTACCTCATCTGAACCCCTTGCTTTACAGATGGAGAAACTGAGTCCCAGACGGGAAATAATAGTAGTGGGATTAGGAACCTTGACGATGGTTCCCATGCATCAAGCGCTAGGCTCTGTGCTCACTCACCCCAGTCCTCAGAAGCTGTAGAGCAGAGGGACTTAACCAGGAGTGTGTGGCAGAACCACCTGAGGAGTATTTCAAAGTACACGTGCCTGGGCCCCCATCACGTTTCTTTTGTGCCCCGGGGGATTCTGATGCACATTTCTGAATGACCCCAACCAATGCAGCTGGCCCAGGTCAGTAAATCAGCATCAGACAGAAGAAAATTCTTAAGAGTACTGCCCGCTGTCAGCTCCGGGACTCTCAGAGTGGAAAGAGTTAAGAGGTCTTTGGAGCCACAAAGACCTCAGCTTGAATCCCAGCTCTTCTGATTGCTAGTGTCACGGCCTTGGGCGTACTGCTTAACCTCACTGAACTTCAGTTTCCTTATCTGTAGAATTAAGATGGCGAACAGGGTAGCCTGGGGAGTAAGTGTGCCCACACCCCACAACAATGTTAGTTCCGCCCTCATCTGGAGGCCTGAGTGGCTAT
AGCCTCCTGAGTAGCTGGGATTACAGGCGCCCGCCACACCCAGCTAACTTTTTTCTTTTTTTTTTTTTTTGTATTTTTAGTAGAGGCAGGGTTTCACCACGTTCACCAGGCAGATCTCAAACTCCTGATCTCATGATCTGCCCGCCCCAGTCTCCCAAAGTGCTGGGGTTACAGGCGTGAGCCAATGTGCCCGGCCTTTCATGGTATATTTTACCTTATTATTTTTTTTTTAGATTAGTCAAGTGCAGTAGTGAGAAGGGGGAAAAGAACAGAACAAGGAGTTTGATCTGTAACTGACTGTGAGCAATCAGTTGAGATAACACACTACCTTCAGACCAACCATCACGTCAATCTTTAAAAGGTTTTAAAAAAGAAAAATATATTGAGGTAAAGAGGTTCATACCCCCAGAACTCCTACTTTGTCCCTGTAGGCCCCATCCCCTCCCGCTTAGGTGTCAACTCTCCACTCCCTGCCTGCCCTTAATCTGGGAGTGGTTGGTATCAGTTTGTGTTGACCCAACTCTTCTGGAAATACCCAGCCTTTGGCTTGCACTCCCAGCCCAGCCCACACCTAGACTCTGACCTGGAGGGCCCAGCCAGGAGGCCTCTCTTCCCTCTATCCCTCTAAGCTCTATGTCAGATTCCCCAAACTCTCCTCTGCTTTGCTGGCCTGTGCTCCAGAG
AATTTCCCTCTTGGTCAGTTCCAGTAGCAAGAGAGATGCAAGACAGAGAAGGATGTAATTATGCAGTAAACATTTATTAAGCACCTACTGTGGTCTAGACACAGATTTCAGATATGGGTGAGACATGATATGGAGATGAAAAGAACCATGAGAAATAACTAGCCAGGGCTGGGTGTGGCAGCTAACTCCTGACCTCGTGATCCACCTGCCTCGGCTCCCAAAGTGCTGGGATTACAGGCGTGAGCCACCGTGCCCAGACCATCTTCTCATCTGGGCCTCTGGGAGGCCGAGGCCAAGGCGGGCAGATCACCTG
GATGAAGGTAACGATTGAGGGGAGGTGATCATGTGAATGAAATATATTTAAGAACGCACATGTCACGTCACTTTTGCAAACTTGACACCTCATTCTGTTCCTTCTTTCCCTTTTCAGCTCCAAGAGGCCTTCGGGTGGGAGCCATTCACCCAGCTCTTTGCTGAGTACCAGACCCTCTCTCACCTCCCCAAAGACAACACTGGCAGGATGAATCTATGGGTGAAGAAGTTCTCTGAAAAAGTGAAGAAGAATCTGGTTCCCTTCTTTGAGGCCTGGGGCTGGCCTATCCAGAAGGA
CCAAATTTCCCTTAACCAGGTGGGCCCCCTGAAGCCACCTCGAGGCCGGAGATCAGCTCACCGCCAACCCTACAATCATTTTGGATTTCAGAAGATCTTCTCAGCCAGCTGCTAGAAAGAAATGTAATTAGATGAGAAAAGTAATTCACATTAAAGCGTGGATGACTAAGTGTCTTGTCACTCCTAATGAACGCTGGCATTTTAAAATAAGTTTGCCTAAAATAAATCTCTCATTTGGGGAGGCGTGGGCCAAATCTTTTTTATATAGGGGAGGCTTTGGAAGTGAAAG
CGGTTAGTGAGTGGGACACTAAAATAGCACTGCAAACATAATGAGAAAATGAAAACTGAGTTTACCAGAACTGCTTTCAGAGAAAGAGCTGGAAGCATTGGAGGGAATTCTTTGATAAGCTGCTTTGAGATGTGGTGGTGGGGGTGATACTCTCATGGGGGCAAACCTAATCTGTAACAGCAAAAGATCACCAAGCTGCCTTCCAAAAATGTCCCTGGATTGCAAGGCTGTGTTTTCCCAAGAGAATGGAAATTTGCCTTCAAAGGAGAGTTTGGTCACTGTCCCCAGGGAGGCTTCTTCGCAGTCTTTCAACATTCGGCAGGAAACCTATCAGTGTCCGGGTGACTACCTATTAACCTGCCCTG
GCAAATATGTACTCAGTACATGTTTGCGAGACGCATGGACTTGTAGAACAGTTCCACAGCTGTCCATCACTGATGTTCCATACCTAGCGATGCGGCCCCTCGAAACGCACTGGAGAGCTGGGCAGACCAAGGATAATTTCACAGGTAAGTCAGATAGAGCCTGGGGAGGTGCAGCGATTGGCCTAGGCTCCGAGACTGATGACCCGGGAAGCTGGGGCCTGCGCTCTGCTCTGTGGCTCGGCATGCTGTGCAGCTGACCTGAGCAGCTCTTGAGGAGTCACTGCTCATTTACCAGTCACATCGTCGTGTCATGC
TGTGCTCAGCCGAGGGATTGCCATCTATACTCAATGTGAAACATCACGGTTGGATGGGGAACAGATGTTTCTGCCCATTAAAATTTATATGAAAACTATAAACGTTCCTCTGACAAATGAAATAAGTAGAAACCTCTGAGAAATTGTAAAGTCATCACCCTTGGGAAATTCAGCAGGAGTGATGCATGACCCAGTGGCAACAGTGCTTGCCATTTTTCTTTCTAAATTAAAACACAATCTGGGTAGAGAAAAGCAAGCCCCTTGCAAATGACACATAGAACCAATATCCTTGGCTATGTCTCTCACACTAGGGAATTCTCTCCTTGGGTTAAGAAATTGCATAGCAAAAATACCAT
GCCAGAGAGGGGCCACGGTGAGCGCAACTCCGTGGAAAGCTCGTGGGGACACAGTGCCAACCAATGGGAAGATGAGCTATGGGGGAGAAGAGACAGAGAGGAAAGGACGGAAGGTGTGAACACCCACCCCTTCTATTTTACCCTGACTGGGCCTTGGCAGGCTTGCCTGGGACTCCATCCGTGTGCGGCCAGGAGTTGATCCCACCGTCTCTGCACAGACCTCCTCAAAGCCAAGGGCAGGGGTCTGCAGAGGTGGGTGAGGGATGCTGGGGAGCCAGCTGTGGGGCTTCTCGCTTCATTACAGTCACTGCCCTTTATAAATATTTATAGCAG
CTACAGAGCCGAGCAAGGCCTGACGCTTTCTTTGCACGCTGGAAGAAACCTGTTGGTTTTTAAAGGTCAAAGATAAGGAAACTTGTGCCCCCACGTTCAGGAGCACCCCACGTGCTGGCCAGACGCCAGGAAGTGTTTCATCAGGTCACAAACACACAAGAGCTTGGTGCTTTTTCTTTTCTCTTTTCAACCTCCAGGTGAATTCCTGATGCGGAGATGAGACCATGCCCTGAGGGGAGTGATGAAGGTGCTAGTACATGCAGGGCTGTGCAGGGGGAGGCCCACTAGCTGTGCCACGCAGCCCCTCCCCGCTTCCCACCGGCTCTGGCTCCC
CCTTTCAGGAACTTCTTGTTTCATGGATGACATCCATTCATGTCTCTTGTTCAGCAAATCCATACCAAGGACCTTCTATCTACAAAGCACTATTCTAAGCCTTCTGAGCACTATTCTAAGGATATACCAGTGAAAAACAAATTAAGAAAAAATAATTCAAAAGAGCTGTTCTCATTCTATTGCAGGGGTCAGCAAACTAGGGCTAGCAGGAAAAATCCAGCTCACCATCTGTTTTTGTAAATAAAGTTTTATTGGAACACAGTCACATGCATTTGTCTGCATATTGT
AAATGGCGCGATCTCGGCTCACCGCCACCTCCGCCTCCCAGGTTCAAGCGATTTTCCTGCCTCAGCCTCCCGAGTAGCTGGGATTACAGACACCTGCCACCACGCCCGGCTAATTTTTGTATTTTTAGTAGAGACGGGGTTTCACCATATTAACCAGGCTGGTCTCGAACTCCTGACCTCAGGTGGGTCACCTCAGCCTCCCAAAGTGCTGGGATTACAGGCATGAGGCCCCGCGCCCGGCCGGCGCCTTTTCATGATTGACACAAAGGCCCCTTAAAGACTAGCAACTGCGCCTGCGGAGGGGTCTCTTGTCA
TGGCCTGAATAACTGCAGTGTTTTTCTACCTAATCCCGATCTTGGATTTGAATGGCCATTATGTCTGGTCTTGCCTTTTTATTTTAATTGAATGCTCTTTTATTGTATACCACTTACTTAGGCACTGAATATCTCTTATGGAAGAAGGTAGGGAATAAAGAATCCATACTTTTGCACCTCTCAATAAATAGCTACCATTTGTTGGGTGGATACTCTCTGTTCCAGGCACAACACCAGGACTTTACATGACTATCTCTAGTCCTTAGAGCTGTGCCCTGCCAAGATGGGCGTTATTCTCATGTCACAGGTACAGAAACGAAGGCTTAGGAAGTAACTTATCCATATCAAACAGCTGATGGAATTCAGAACCTAATGCATTGGTGTGTATTCATCTAATGAGATGCAGACATGTGGATTCCGAACAGCCACCCAAGGATGCTGGGTTTGGTCCTCAGCCAGCAGCTGTACTCTCTCCATTTAAGAAGGTGAAGGGCACGGCTGGAATTGGCATGGGGGCAAGAGGGTGGGGGAGAGAGCCTGAGGGCCAGTAGGCCACAGAGGGGATGCTGGGGGAGGGCAGCCGGGAGCCCCGATGGTGGGCCCGTGATGGAGAAGATGGCCCCCTCC
GCTTCATGGCGGAGAACACGCTCCTCCCGGCTCTGTGAGGGGGGCCACCAGAATGAGGTGCAGGGAGAGGGACGCATGGAGGAAAACACACAAACACAGAAGAGCCAAACATGAGAGAACACATCAGAGAAGGGAGATGGACCCGGCCCCTCACCTACTGGTCCCGAGACAGATCGGGATCTGTCTTCCCAAATTGGGAGCCAGGAGGGGGAATCAGGGCAGTGAGAGACCCCTCCACTTCCGCCTTTGCCATCCTTTCACACACGGAGGAGAGGGATGGGGTCCCCAGCAAGCAGGGAACGTGGTCTTGAGCCGGAAAGAGCCGTTTTAACTGGAGCTCCTCTGGGTCTTGGACTTTTCAGTCTGATCCCAGCCCCTCAGTCTAGTCTCCTCAGAGCTCCGAGCCCTGCCAGTGTCCCCACGCTCATCCTCCCCGGCTCAGCTGGTTGGAGAGAAAGCCCGAGGACTGGAGACAGAGCATCAGAACGGCGGGGCAGGGACCAGAGAGGACTCAGGGGCAGAGGCCGATGAGGAGATGGGAGATGTGGTTGAAACGAGCTGTTCAGTTCTCAGATGGCCCTGGTGCTCAAAGCCTGACTTGTCTTTCTCCAACCTCTCCGTGTTCTG
GATGGGAAGAGGCTCACGCCTGTAATCCCAGAACTTTGGGAGGCTGAGATGGGAAGATTGCTTGAAGCCGGGAGTTCAAGATAAATGCGAAGATCCCACAAAACTGGGAGCATCCCACATGTGGAGATAGCTAGACTGCCTGTTTAGATGGGGCACCGCTTCCCGTTCACCCCCGCCCTCCCCGCTCCCTAGGCACGCTGGAGGGTAACACCTGGGATCCCCCGGCCTAAGGGCAACACACAATTCAGGTTAATTTCACCCATCAGAAATTAGGAATTCAGTAACAACTCAAGCCAAGGAGAGAGAGGATGCCAGGTGGCGCTGTTACGTCCTTCT
GGGGCTCATGCGGGGGGCGGGGGCTCATGCGGGGGCGGGGGCTCATGCGGGGGGCGGGGGGATTCGTGCGCGGGCGGGGGGCTCATGCGGGGGCGGGGGGCTCATGCGGGGGCGGGGGGCTCATGCGGGGGCGGGGGCTCATGCGGGGGCGGGGGGCTCATGCGGGGGCGGGGGCTCATGCGGGGGGCGGGGGGATCATGCGGGGGCGGGGGCTCATGCGGGGGGCGGGGGCTCATGCGGGGGCGGGGGCTCATGCGGGGGGCGGGGGGATTCGTGCGCGGGCGGGGGGC
GTAGACTCCGGTGGCTACGAGCCTGAGGGCCTGGAGAATAAGCCGGTGGCCGAGAGCCAGCCCAGCCCGGGCACCCTGGGCGTCTTCAGCCTCATCCTGCCGCTGCAGGCCGGGGACACGGTCTGCGTCGACCTGGTCATGGGGCAGCTGGCGCACTCGGAGGAGCCGCTCACCATCTTCAGCGGGGCCCTGCTCTATGGGGACCCAGAGCTTGAACACGCGTAGACTGGGGTCCCGCCCGACGTGTCTACGTCGGCTGAAGAGACAGCGGGGGCGGCGGGCTCCTGGGGTCTCGCCTGAGACGGGGCACCTAGCCCTGGGCGAGCGCCGCACCCGGGCCCGCAGCGGCACCGCGCCCAGAGCGGCCTCTCCCCACGCCCGGGGCGCGCCGGCTCAGGGAGGCTCGGGGCCGCCCATGCAGACTTTTGGCCTGGCGCGATCCCCCAAGAACCCCTCCAGGGCCGGCCTGCGGAGGAGCCGATCCTCGCA
TTCAGGCAGGGCTGCAGATGCGAGGCCCAGCTGTACCTCGCGTGTCCCGGGTCGGGAGTCGGAGACGCAGGTGCAGGAGAGTGCGGGGCAAGTAGCGCATTTTCTCTTTGCATTCTCGAGATCGCTTAGCCGCGCTTTAAAAAGGTTTGCATCAGCTGTGAGTCCATCTGACAAGCGAGGAAACTAAGGCTGAGAAGTGGGAGGCGTTGCCATCTGCAGGCCCAGGCAACCTGCTACGGGAAGACCGGGGACCAAGACCTCTGGGTTGGCTTTCCTAGACCCGCTCGGGTCTTCGGGTGTCGCGAGGAAGGGCCCTGCTCCTTTCGTTCCCTGCACCCCTGGCCGCTGCAGGTGGCTCCCTGGAGGAGGAGCTCCCACGCGGAGGAGGAGCCAGGGCAGCTGGGAGCGGGGACACCATCCTCCTGGATAAGAGGCAGAGGCCGGGAGGAACCCCGTCAGCCGGGCGGGCAGGAAGCTCTGGGAGTAGCC
CAGTGTCATTGACGTAGGGAAATAACCCACTTGGTGGTCAACATGACATTTCACCCTTGAATGCTTTGAAACTGAAGTGATGAGACAAGCAAATGGAGACGTTTAGTAGAAAACTGGAATGCAGGAGTGGCCTCCATGACTAGGGGCTGGGAGAGCTGATCTGGGAATGGGAAGAGGCAACAAGCATTTCCACTTCCTGTTCCCGTCATCTCACCCCACTCCATGACTATATGGGTATTTCTGCAGGGTGAGGATAACTACCACAGAACAGAACTCCAGTTAGTAAGGTGGCCAACGCCTAAGTCCACAAGAACCCCTGCTTGTGGCCTAGGAGGCAATGCCACATTTGACCAGGGGAA
GCTTTTCCAGGAGCCCTGAACAGAGGATCTTGGCATAAAGAGGAGAGAGAGGTGGCTGACTGGTTCCACTTGTAGGTAGGGGGGCAACAAACCCCATGGGACCCTGTTTTTTCAGGGAGATTTCAGTTCACTTCTTATCTTTTCTCCACCCACTTGAGCCTCTGAGAATAGAGGAGACGAGGCTGTTTTAAATTGGCCTAACCATAATGGTCTGGACCCTTGCCCCAGGGCAGACCTAATTTTGGGGCTCTTTGCAGCATGGAGGCTCACGCCTGTCCACCCCAGGTGTCTTCAATATAGGGTCTAGTTAGGCCTGGCTGGCAGTGATGCTGAGACGCAGCACGACCTGGCCA
TCATATCGCCTCTCGGTCCTCCTAAAAGTCGTATGAGGTAGGCGGCGTTCCCATTCTTTTATTTTAGTCCTGGGAAAATGGAGGGTTCCAAGGGAGGGAGGGATTAGAACCCAGATCCTGAGCCTCCGAAGTCCAAACTTTTTCTACTACGCAAAGCTACCTGGTGTCAAGCCTTATTCAAAGTGCCCTGCAAGTGGCTTTACCCCCTCGGATGTTTAACCTGTCGTTTAAGACTCACTCTGTGTCTTCAGATGGAGCTGGAGGAGGGGAAGGCAGGCAGCGGACTCCGCCAATATTATCTGTCCAAGATTGAAGAACTCCAGGTGAGGACGGACTCCAGAGGGAGCTAGGAAGGGTGATGATGGGGGATGGAAACGGACTTCCACAAATCCATCTAATTCCTTTGGGAGTGCAGTGGAAGAAGCTGCTGCTTCTCCTTTCTTGTTTGTTTCTT
ATTCTGAGCAACCCTCCTAGCAGGCCCAGCTCAAGCCGCAGCGGGGAGGAAGAGTTCAAAGGAAGCTATGCCAAAGATCTCGAAGGCTTAGTGGGAGACCCAGCAACAGGTGGCACCAGGTCTGGGAAAGAGACTCCTAGAAAGCGGAGCGGGTCTCGGAGGGGGTGGATTTGGCCCGAGGTGCCCGCGATCAGCGAACGAGCGCCCGCACGGAGGAGCCGGGCTGCAGCTCCCGGGCAAGGGGAGCGCGAGCTCTGACTCCTCAGCCGGGCCGGGCCGGGCCGCTCCGAGGCCCCTCGAAGGAGGCCGGGCGCCGTGGGGCAACCCAGGCAGGGCGCGGACCACCGCCTCCCGGGCTCGTGGGGTGCAGCTCTGAACCTGAGGCGCTCGGAAGCTCAAGGCCAAGACCCGCTCGGGTGGTGGCCGAGCGCCCTCCAGCCCCGGGTCCACCTGCGGCCGCTCCCTGCACCTCACGCCCAGCGGGGCTCCGGGGACCTGCCTCAGGGACCGGCGAGGAAGTGACGGGTAAAGGGGTCCGGGAGAGCAAAGGGACCCCCCTCCGGGAGGACAGCG
TGCTGCAGATGGGGAAGAGCTGGAAACCAAGAAGTTTGTCAACAGAGGACCCCTACTCCATGCAGGACAGGGTCTCCTGCTGCAAGTCCCAACTTTGAATAAAACAGATGATGTCCTGTGACTGCCCCACAGAGATAAGGGGCCAGGAGGGATTGAAAGGCATCCCAGTTCTAAGGCTGCTGCTAATTACAGCCCCCAACCTCCAACCCACCAGCTGACCTAGAAGCAGCATCTTCCCATTTCCTCAGTACCCACAAAGTGCAGCCCACATTGGACCCCAGACACCCCTCTGCAGCCATTGACTGCAACTTGTTCTTTTGCCCATTGCTTGCTGTGTGTGTGGTGTGTTCATATGTGGCTGGGCACTTGCCCAAGAGTGGGAACGATCTCCATGACTTAAGCGGGGCTCTCCGAGAGCACCTCACTGTCAACTCTGAGACTGTCGCGAGAGAGATCTCAGTCATTTCTTCCCCCTTCACCTCCTTTATAGTTGTAAAACACCAGAGGAAGGAGGGGCTTGGGTTTCGCTGGTTCTGCTTAAAAACATGGCTTTCTGTTCCATGG
CAGGTCAGAAGTGCCCCCTCCCCACTCCACTGTGGTCCCCAGAACCATCTCTGGGAACCACCCCATTTGTAAATGAGATAATGCATGTGACGTGCTTAGCAAGGGGCTGGGAGAGTAGGGGACCAGTGACTATGTGGTCAATGAACAGCTATTAGCTCCACTAGGTAGAAGCAATGATCTGTTTGGTCCTGTGCTGGGGGCTCGTTTCCAGGGGGGAGGACAGAGAAGCTCTGTCCAGTGCTGCTGAGGCAGGAATGAGGACTCCATGTTCGGAGTCTGGCACGGAGCAGGAGGGTGATTTGATGGCTCGGTGTGTGTTGGCTGCAAGAGCAA
CCCGGCAGTGAGGAGCCCCCACCCCTGCCGCCGCCGCAGTGGCCCGCCCCGGGCCCCAGCTCACACCACAAACACTTGCCTCCCTCTCAACTTGTTTCCGGCATGTTCTCAGTCTCGCTGGATGTTAGTTTACCATCGGCTGCTGAACATTCGGCAGCTTCTATTATTTCAGAACTAATTTAAGGATTAAAAAGTAATTCTCCCAATTACTAGGCAAAGCCCTGGGCAGCCAGATAAACAGGGGGCAGGCGCTCCCATCCAAGGACAGGGCTGCTCCTGCAGCCCTGGGCAGACAGGTGTGCAGGGCA
GTCATTTGATGGAGGAGGACTGAGCAAGGAGGGGTAATATAGACCTAAGATGAGCTGCTTATTGTGAAATTCCCTTCAGGCCGACTCAGAAACCACAGGCCTCCCCACACACAGGAATGGGAGCGGTTGCCAAGGATGGGCATAATACCAACAGCCCTTTTGTCTTCTATCTAAGCCTGCAGAAGGGGGTATTTCTGAACAGCACCCTTCTGTGGGCATGCTACATCCTGTCTCCGAGGCTGCTTCTGCTGGCTAGATTAGTCTCTAGGTGGCTCTCCTGCTGGAAGAAACGGAAACCTAAACCTGCCTCTCCCCACCCAT
TGTTAACCTCAGACTCTGGGTCCCTTTGGGCCGAAGCTTTAAGAAAACAGGGGCAGCGAGCCCGGCGTCCCAAGGAGCCTTGCCAAACTGGGCATGGAGAACGGGCCTCCTGGATGGCCACCCGCCCAGCTGCCAAAGAGGCCGGAGAGCTGGAGCCGGGACTTGGAGGATCTTCTTCAGAGAGGCAGGAGGGCGGTCCGAACGTGCCCCCACCCCTGACCTCAAGCCCATGTGGAGAGGGCCAACAGAGCCTCTTGGAGAGCTGGATTTGCGTCCTCTGCAGCTTGGGGGACACGTCGTTGATGGTGACTGACACGCCCCAGAGATAGTGACATGATGATTAAGAGTGACAGCCTGAGGGAGCTGAGCGCAGCATGGCTGGTC
GATTTCAATTGAATTTTTAAAAAAGACGCGGTCCCGTGAAAAGACATAACTGATTACAGTCCAATCAAGTGAAAGTCCCTTGCAGAAGATAATGCAATCTTTCTGCTTAGATGAAGGAATTACATTAGCACTCAATAAATTCCCGTGAAAATTATAGCAGCCTGTAATTTAATGGCTTAATATATTATATTAGGTTGGAAAGTCCCAATTATAGTTGCTAAATAAAAGTTGGAGTTGAGACATTTTTTATGCAAAAGGTTGCACTTGCTAAGCTTACTCCTGTCGTTTC
GGCCCACACCTGTAATCCTAGCACTTTGGGAGGCCGAGGCAGGTGGATCACTTGAGGCCAGAAGTTCGAGACCAGCCTGGCCAACATGGTGAAACCCCGTCTCTACAAAACAGTACAAAAAAGCAACCGGGTGTGGTGGTGGGCACCTGTAATCCCAGCTACTCGGGAGGCTGAGGCATGAGAATAGCTTGAACCTGGAAGGCGGAGGTTACAGTGAACTGAGATCGAACCACTGCACTCCAGCCTGGGCAACAGAGTGAGACTCTGTCTCAAAAAAAAAAAAAAAAAAAAAGCTATGATCATCCAGGCAGTGATTCATGCCTGTAACCGCAGGGCTTTGGGAGGCCAAGGCAGGAGGATGTCAT
GTTCTTGGAGAACCCCAACGTTGCTGATCGCCTCTCAGCTGCAGTCCCCTGGACCTGAATGAAGGTGTTCTGTTTAGGTGCGGCCTCCTTCTGCAGCCCTGAAGCACCGGGAGGGCTGCCTCCATCGGCCTCCTTCCTGCGGAGATCCCACCGCCCTCCGGGGAAGCCCGCTAGACAGGATCTTAGACGACCTTGCTTGGATCCTTGCTTGGAGGTTCACATCTGGTCTCAGGGGACACTTGTGCCTCCCACACCCACACCTTGCACCAGTGGGTGGGCAGTTACTGCCTTCCACAT
GAGCCCTTCCTAGGAGCCCGATCCTGGGGCTAGTCCCCTCGCCCCTTGGCCTCACTTTCCTACCTGCCAGGTGAGATGCTGGAACCCACTCGGAGGCTCCAGCGCAGTGGGCAGGTGCCCCAGCCGGCAGGTAGTGGAGACTGGCTTTGATTCCTGGCTCCACTCCCACTAGTGGCTCCTCCCACCCGAGCCCACCTTTCATCCATATACGATGTGGATAACTGTTTCCTGCAGAAGGTCCTAAGGATGAAAATAAGGT
TTTATACGGTTTATCTCATCCAAGGACGAGATTCCAACTATCTTGTTAAATAAAGTGGCTCAGCTATTTATGTGGCCAGAGACATGACCTGTGTCATTCTATATAATACTTACAACGACCCTGTCAGAGAGAGATTTATTCTCTCTGCTAAATAGATACAGGGCAACAAGGTTCAGAGACGGTAAGTTACTTCCCAAGGTCACACAGCAAGTCAATGGCAGAGCTAAGATTGAAATTATATCTGTTTGAAGCCAAAACT
TGAAGCAGGGGACTGGATCTAGAGAGAGGGTGGCTTTGGGAAACAGTGAGGGACGTCCAAGGGCAGAGGGAAGCAGTGGAGTGAGTGGGAGGAGAACGAGGGGAGACAGTAATTCTAGAAGAGGTCTAAGGAGTAGGAACTGCCCAAGTAGGAGAGAGCACTGGAGGTGCCAGTCCACTGGGAAAGAGAGACTCTGTCATGAATAATAATATCACCACCACCATCTAATGTTGATTGAGCCCTTGCAATGTGCCAGCTTCTGTACTGAGCTCTTTGCATGGATTATCTAATTTAATCTTCACAACCACTATTTGAAGTAAGTACTATTATTATCTTCATTTTATAGAGGAGGGAACTGAG
CCTAGAGGTAGCAGGGCTACCTCTATAATAGTAAGTGCTTCCTGCACTTATTATTCCTGTATTCCTTAGAGTCCTCTTTTGCCCCTTTTAGAAGTTAACACCTTTTACTACTTCATAATATATATATTTTTTTTCTGAGATGGAGTTTTGCTCTTGTTGCCTAGGCTGGAGTGTGGTAGTGTGATCTTGGCTCACTGCAACCTCCGCCTCCTGGGTTCAAGTGATTCTCCTGCCTCAGCCTCCCAAGTAGCTGGGATTACAGCGACCCGCTACCACACCCGGCTAATCTTTGTATTTTTAGTAGAAACGGGGTTTCACCATATTGGGCAGGCTGGTCTCGAACTCCTGACCTCAGGTGATCCACCTGCTTCAGCCTCCCAAAATGCTGGGATTATGGCATGAGCTACCATGCCCGGCCTATAA
CATGTGCCTGGCATTATATGAGCTTGGCCCAAAGAGTGTGTCTGAAATGCATAGCTGTGAGGTTGGGGGACGTGTGCATGAGTGAAAGGAAGTCAGACCCCTTTGGGTCACCCAGGGGTGAGACAAAGCCTGGAAGGGGCGGGAGGTAAGGAGCAAGGCATGAAGAATCTGGAGACTCAGACTATGTCACGTCTTGCGTTCCCTGCCCGCCTCAGACCTGTGCCACAGGGCGTGCCCACTGTGTGTGGCTAGAGTGCCCCATCCCTGATGCCCCCGTTGTCACCAACGTGACTGTGAAGGCACGAGTGTGGAACAGCACCTTCATCGAGGTCAGTGCCTGGGTCTGAAGGTCTCTCCTACCATCCACCCTGAGGGGGAGAACAACAGGGAGAGGGCGAGTCCAGGGTCATAGCATGGGTGTGTGTGTGTGTGTGTGTGTGTGTGTGTGTGTGTGTGTGTGATTTGCGTGTCTTTGCATGGATGTGTATGTGTTTGTCCCCAGCCAAAATGACCTTTCTCGTGTCCATTATTCTGTTATGTGTCCATTACTGTCCCAC
AACCGCCAACCTCAGGTAGGTGAAAGGGGTTTTTAATTTTCATTGTCACAAGCATCATAAAAGAAGCAGCAACTCCCAGGCTAAAGAAGGGGAGGACTGTTTTGACTTACTGCCCCAGAGAGCATGGGTCTCAGCAGAGCTGCTGTTGCTGAATTGGAGGGGCTTTTTTCTGGCTGTTAATTGCTGCCCCTCGCTGATGATTGCGGAGTAGAATCTGTTAGGACGTGGATCTCCAAGTCTGTGACATGGAAGGAACCTTAGAAATCTGCA
CACTCTCCCTGCGGGCCCCCCACTCCCAGGACTGGACCCTGTGTATGGCGTGTGATGAGTGGGGGTGGGGCTGCGGTGGGGCTGGGTGGAGGTCTGTGATGTGTGCTGCTGTCAGGGAATCTGAGTGTGGCTGTGCCGTGGTGTTAGTGTGGGAGCGTCTGTATGTGTTGAGACGTGTGTGTTTTTGTTTATTTTTAGGGGGATGTGTACAAGTATGTCCGACTGTGAGTGCGTCTGTGATCAGCGGTGTGTGTGTGTGTAATCAGATGTGTGTGTACTCAGATGTGTGTGTCTGTGTTCAGAGGTTTGTGTGAGTCCGTGTGATGACTGTTCAGGTGTACACAGCTGTTCAGGGTGGCTTCTGCTCGTGTGATGCAGGTTGGGGTGTGTGTTGGGGCTGAGGGGTGAGCTGAGCCTGCCTGAGGAGGGAGCGAAAGCCCTAATCAATTTCCACCTAACAGAAGGGTGGCGGCCCCCCTGTCCTGTCTGCTTCCCTCAGCCCCATCAGGACCAATATTTTCCTTTCCTGTCTCCC
TGCATTAGAGCCCTATGAGGTCGATATTGTCATCACCATGTGACTGATGAAGCTGTAGAGATTCAAAAAGGTTAAGCTATTTGATCAAGGTCCCCTGAACTAAGGGCCAATGTAGGGAATTGAACCTCCCTCCCCCTGTACTCTGTTAACTTCCTAGCCTTTCTGGTGTAGAGGAAAGGATTGGGCATCTCATGACCAGGCTTAGACTTCTTGGATGATGGCTCAGCCTCTCAAGAAAGGACCCAGACTCCATGGCAGATCCTGCAGGGATCA
CAGGAGCTCAGGAAATCATTCAACCTTTACTGAGGTTTCGCGGGAAAGGCAGGTGAGCAGCTTAGGATGGGCTAGTTTGAATCATCCTGGTGGGCTCTAAGCTCTAGGGATGGCCCTAGTTGTCTAGTACCCAGCTCTGGAATGGTTAAGGCAGAAATTTTAAAAAATGAAAATTTAAAAAATATATATGTGTACAATATCATACACACATATATACAAAATAATACACATATATATTGTGTTTGTGTGTACACACACACACACACACACACACA
CTGGGTCTTCACGCGCTACAGTCCAAAAAAGACTCTTTTCCTCTGGGCTCTTACAGGCCCTAAGCCAGTTTATGCCAGGGCTGTAACAAGATGACTCTTAAGGGTAGAAATATGTACAAATAGTAGCCAAATTGCCTGTTCAGGAATCGTCTCTGCCCAGTTGGCAATTTGGATAAAATTACAAAAAAAAAAAAAAAGTCCTTGATTAGATTTGGCAAGGCTGGCTTGTACTCACAGGTCGGGGCCTAAAGGAACCCAGCAATAATCAGTCTCCTTAAAATTTAGAAAGA
CCCGCGCCTTCTGAACTCGCCGCGGTCCTGGGAGGCCCGGCGCGCAAGGCGCGCCGCCTGGGAGTAGTTGCGACCCGCAACCGTTGGCGCTATGCGGCTCCTACCCGAGGCCAGGCGTGGAGTGAACACGGACGAGCGACGAGAAGTGCGGAGAGGCTAGGGCTGCGGGTGTTAACCGCCCTGCCGCTAATTTAAATGCTTTTTATCACCTCTTAAAAAGAGAATGAGGAAAAAAACCTCTAAAATCCCTGCAGTCATACCCCCCGAAAAGCCCTAAAATTGCAGG
GCATTTATTTGCATTACATGGGCTCTGTGGAAGTGTCTCGTCTAAGGGCTTAGTGCTTTAGTGTCTCAGAAGCAAAGCGAAAGAATTGTCCATGGGTAACATCCTAGCCACATGGCCCCGTGGGTGTCCCTACTGCTAGCAGATATGTGATCCCTGCAGCCCACTTCACTTAGGAGGTTCATGATGCCTTGAGTCCAATGTAGTTGAAGAGCTTGCCTCGATTAGGAGGACGCATAGCTTGCCTAGGTGGTCCGTTGCTGTCCTCTTTGAGTGCAGCGATGGAGTTC
TCCAGGTGGTTAAACTTATTTAAGGTGAGGCCCTCGGGCACACTATAGAACAAAGCTAATTGGGCTCAGCAGAGATCAAAACCACGACCTTGTCCTTATTTTATCTTTCTGCCACTGGCGTGCTTAAGGCAGACAAACACTTGCCATCAAACGGCTATAAAGCGTTTTATTTCCCTTCATATTGTGTAGGTTGCTCATTTATTCAAAGAACTCAGCCTTTCAAAATAAGCCACTGGCAAGAAGAGAGAAAAGGGATGTTCCTATAAATTATCCAGTGGAAAAGCTTTTACGGCATTCGACCAG
CCCCGCCGTACTTAGAGTTGCCCATGTCTGATGCAGCTCAATTGCAAACCAACCAGTGTCTGTATCTGTAGCATCTGTGATTGTGACTTCAAATTTGCCACTCATATTTCAAAGTGCTCTTTGTTTTCTGGGAGATACAATAGTGTGGGGGCAGCTACAGTTCCTGTATCCGTGAGATTACATGTTAGTGGGGGATACAGGTACTAAACCAGTAACCCCAGAAGCAAGCAAGCTCATTATCGTGAGTTGTGAAACCTGCCGTTGACTACAGAAAGCAAGGGATGTCTTG
GAAACAGGAATGATGACTCATAATGTGTCTCCATTTATAACCACAGGTTGAAGAGATCTTACAGAACTGGAATATTTAAGAATATGACATTATATTTCTCAAATGTTTGATATCTCCAAACAATAGTAATTTTTAAAATAGCGGCCAGGCACAATGGCTCACGCCTGTAATCCCAGCACTTTGGGAGGCCGAGGCAGGCAGATCACCTGAGGTCAGGAGTTCAAGACCAGCCTGACCAATATGGTGAAACCCTGTCTCTACTAAAAACACAAAAATTAGCTAAGTGTGGTGGTGGCACCTGTAATCCCAGCTACT
TGGCTAAGTCTCTTAAGGGACGTCTGGTTTCCGGGGACGCAGTGATAAGCGCAGAACGGGAGGTCTCTGAAGCAAGATGGGGCTCCAGACATAATCTTTACCTGAATAAGTCCCAACGCTGGGAGTGTCAGCCCGATCCTCCTACGGTGGAAAAGGCGGCAGCCAATTGCTACAGTCCCTTTAGGCTTTTCTCTCCCGCCAATCCTCACTCTGCCCTACGGGAGGGTTCTTGGCCGCTTCAGCTCGGTTTGCTGCTTACCAACCCCGCGGCCCAAGGGGAGCACGGCTCCCTGGCCCGATGCCCCCGG
TGTAAGAAAGCCCTTGGGTCTGGCCAGGCCCGGGTGTGGACAGGGATGCTCACATTGAGCCTGTGGACACAGAAGAGTCTTTATTCGGGCAGACTCTTGAGCCCTTGTTCTGACTGAGCCTATTGGTGCATTTGAGGGGGGTTGGGGGGAGTGAGGATTTAAAAAAAAAAAAAAAGGTCTTGAGGGATGCTGGGGAAGGAAGAGAAGCCAAGTGTCTGGATGGTGTGACCCCAGACTGCAACGCTAGAATGACTCTCAAAACATTCTCCTTTATCAAGGAAACAAGAAT
CTCTTCTAGGGTTCTGGAGGTTCCTTTCCCTGTGATCCTTTTCCTGAAAGTGAGCAAGATAGCCTGGCCAGGCAGCCCTGGGGGTGATGGAGGCAGCAGGTGGGGAGAGGCCTCCTGGATTTGCCCTCCAATGCTGCTCCCATGGGCACCCATGGAAATGGGGGTAGGAGGGCACCTCTGACCACAGGCTGCTGATGGGGTTGGCGCAGGCAGAGGAAGGGAGGGAACTGCTCTTCCTGGCTATCCTTGTCAAATAGCAAATTCAGAGCAGAGCCACAGCGAA
TTAGGATGAGCGATGCCGGCTGGAGGCCCGCCAATGCACCTGTGGTATTTTGATAACTTCACATATTGCCAACTTCTTAATTTTAATATACAACTTACAAGCAGGGCAAAGTTTAACTCACTCTAATCAACTGTAAAATGAACTGGGGACTTGCTGTTCCCCTCTAAAGACCTGCGTCTGCATCGTGCTCATCATTAATGGTCGTGGAGCTCTCTGCTTGCCGAGATTGGTTATTAATGAGGGCTGGAATTACGGATTTCAATTAAGTACTTTGCACTGGTCCTGAAATGCAGTGGGATC
GCAGCTCCTTCGTAACGTGATGTGATGCTCTAAGCGTTACATTTGCAAAGGTGTTAGAACAGGAGAAAATGTCATCCAGGGACTCCAGGGAGTCTTTGTAGGGAGACAGCAGCACGCGTCTCAGAAGGTTTGTAGTAGAGGGGTGTCCACAGATAGCAGGGGTTGGGAGAAGGGTTGACTTGGCGTCTTGCTGACCCGTTTTACCGTCTCGTGTTAATGATATCCTCTCACCTTTCTTACTGAGAACAGTAAGCCAAATGTGGCTGTGTCCTCTGCCACAGAACTCACTGGCTCTTCCCTTGTTAGTTTGCA
AGCCAACACAAGGCGGCTCTCTCCTAATGGGTTTTCTGTTCCTCCCTGAGATACAGTCCCCTGCCCCAGAACAGAGTGGGGCTCCAGCATACACGGCAAGAGTCACCGAGTGCCAGCTGGTGTTTACACCGTGGCCTGAGGCCTGTTGACTGGGCTCGGGGCACTCACAGGTATTGTGGTCACGGGGGCAAATGGCCATCCGGTTCCCTGCTCTCCACCGGCTTTCTTTAGCATCCAGTGGGCCTGCACCCGAATGTAGTTGCTGCTTCCCAGGCTGAGCCCGGGACCCG
AGCCTCTTGAGTAGCTGGGATTACAGGCGCCTGCCACCACGCCCGACTAATTTTTTTATTTCTCCACGTTGGCCAGGATGGTCTTGATCTCCTGACCTCGTGATCTGCCCGTCTCAGCCTCCCAAAGTGCTGGGATTACAGGCGTGAGCCACCGCGTCCGGCCCTAAACCCACATTTTTAAATGTGAGCAATCCTTGCTGTGTGCAGTGTGCTGGGGATTCATTGCGGAACAAATACAGCACAGGTGCTGCCTTCGCGGCGCTCACTATTTGGTGGGGACACAAATG
GCAGGGTGGGCATTACTGCTTGGTGCCCTCCGCCCTCACTCTTCCTCCCTGGATGTTGAGGATGGCCCCGTAAACCTTGTTCATAGGGGTCCCTCGTTTTCTGAGACACCTCATCTGAGCACTGACGAGGGGACACAACTCTTGGCTGGGAAGCAGGAGACTGAGCATTGCCTTCAAGCCATCCCCACACATGTGACCTCAGTCAGCATTCTGCCCTTTCATGGGTGTCAGTTGTCTCGTCCATAAAATGGGATGATGTTCTTGTTCCAGCCGGCATACTG
GCCTGGAAAGAAAATGAAAATCTCATTCCTCCCCTCAAAGAAACACAGATAAGCCAGGAGAGCAGGATCTGGTGCATGAGCCCAAGAGGGCTAATGTGACCACTTAGGCTGAAGGGGGACCTTACCTCTCTCTGCCACAACGGTGTCCCCCACCACCTGGAGGAGGGAACTGGGGATCCAGAAGGCTTGGGTCCTTGTCTTTGGTTGGAAAAGTCAGCCAGCATTGCAGTGGGGCAGCAGGAATTCCTCTATTTTTGTGTGTGCAACAGAGTTGAAAACTT
GCATGCAAAAAGTAGGGATAGGAAGAGGTGAAAAAGTTCCAGAAGTCTTTGGAAGGCCTGGCAGCCTCCAGTCATGCCTACAGGCTGAACCCAGCCCAGCTCATCTCAGATAAAGCATCTAATTCAAGTCCTACACGGAGCCCAGGCCTCTGCTCTGAAAAGTCTCTTGACCCCAGCATTCCAGCTCGGGACGGGCCCAGCGAATCCCAACCCCAATCTGCCGTCCTCATCCCAGAGGAATGCTCAGCCTACTGGACCTTGGCCTTTCTCTGGGGGACGGTGAGGCCTGTGACGGGGGAAGCCCTGGGGCGGAACTGGCAGTCGTGGGGAGGCCCCCCAGGACGCTGTGGCCAC
ACAAGCGCTTCCTCCCACAGCCCTGAAACCATCAGAGAATCTCAAGGTTGGAAGAGCTCTTGAAGATTTGAGTCTCAGGGGAACATCACACTCTGGGGACTGTTGTGGGGTGGGGGGAGGGGGGAGGGATAGCTTTAGGAGATATACCTAATGCTAAATGACAAGTTAATGGGTGCAGCACACCAGCATGGCACAGGTATACACATGTAACTAACCTGCACATTGTGCACATGTACCCTAAAACTTAAAGTAAAAGAATAATAATAATTAAAAAAAAAGAAAAAAAAGATTTGAGTCTCTTCCCAGCTTTGGAACTCAGAACACATCACGCCGA
AACCTATTGCTTCCTACTCGGTGATGACATTTTTCAGGCACCAAGAGTTGCCCGTGGAACAAGAAGTACATAAACTTCCTTGCTTTGTAGAAAACAGATTCCGTTTTATAAGTGGTTTAGTATTTAGACACTACCTCCAAAGGTTGGGAAGGCCCTTACAAAGCAACAGGAGTCGGCCAGAATGAAAAGAATCAGCCGATGGCTGGGAGGCGGAGGCTTCAGTGAGCCGAGATCGCACCACTGCACTCCAGCCTGGGCGACAAAAGTGAGACTC
AACTCGATATAGGATGGGAGCAAACTAGGAATGAATTGGGTAGCTAGACTGTGCAGGAATTGTTGGAACCTGGAGGGAACAATAACAGTAGCTAGCAGATTTGGCTTCATCTTCCAGGGGCCCCACACTCCGTGGTGAGCCACCATCAATACAGAAAGTGACCTAAGATGTACCAGCAAGATGCCATCCCTTCTTTTTGTGTGGGGTCATGGGCTCCAAAAGCCAACGTGAACAATTAAAAATGTATTGAGCATCTACTCTGTAGCAGGTCCTGTGAAAACACTTTAGGTGGACAATCCCTTGAGG
TTTCATTTACAAAGTAACATTATATATAAGGTTAAAATGTGATGGGTATTAACTTGCAGAGAAATATTTCAAGGTTTCTTGTGAAGGTAAAAAGTGGTAGGTAGTTTTTTATACAGATAAGTGCATGACAATTAGCTTACAGAAAAATGATCCCAACTATTCTTAGAGTACAAATTCTGTGGTTCTTTTCCAGCAATGTCGTCAGTCTCAACTCTCAGAGATGATTTGGGGAAGGGTTCTGAGATTTAGTATATGAAAATGCGGGGCATCAA
AGTAGGAGTGCAATAAACCTTTGTCCACTGTTAAACTGGGGAGAGACTAGTCATATGATTTTTCCTAGTGCTTGTGACCTGTATTTTCTGGCTACAGGACAGAGGGGTCTTAAGCCAGTATGGGAGGTAGGGGTTGGGGCAAGAGGGAGGATAAGAAGGTCTCAAAAACAGGAGGCTCTGATGGGGCTGGACTTCAGCACCCTTGTGTGAGGTTGATCAAGAGAAGGGCTGAAGACAAGAGTGGGAGGAATGTTTGGGGAGGTGGTAGGATTCTGGGGGATAATGGGGTCCAAGTGTCAAAGTGTGACCAGAGTG
TGGGGTATGAGACTCGGCTTTGGCCTCTCTGAGGTCAAGCATCTTTTTATGCTTATTGGCTAGCAAGGTTTTGTCTTTGTGAATTTCCTACCCAGAGCCTTTGCTTCTCATCCCGTTAGGTTTGTCTTTTTCCCATTGATTTGTAGTTTTTAAAAATATATTCTTAATCCGGAGAGGATCTCTACAGCAAGCACGTGGCACGTGCAAACTGAGTAATTTAAGGTGAGTTTAACAAAGGGGCTGTGTGGGGCCCTCCCTATCCACCGATTCCATATCCCCAGATTCAATCAACCAGG
CCTGGGGGCGGGGCGCGGGAAGCCGAAGGCCCAAGTGGGGCTATTCAAGGCCTGGTGAGGGATCGAAGCCCGGGCCGTCCCCGCTGCCCCGCCTGCCGCCCCTCTCACCTGGTCCCAGGCGCTCACCACGCCCCCGGTGAACAGGAAGGCGTGGCCTAGCGCTAGCAGCGCGACCCATACCAAGCCGGACAGGGGACGCGTCCAGCGCTGCAGTCGCTGCTCCCGGGAAGCGAGGCCCAGCAGCAGCGAGAAGCCGCCCAGCGCGCACAGCACAGTGGTCAGGAAGCTCGGGTCTGAGGTCAGCTCCTGTGGGCAGGGGTGTGTGAGGCAAGATTGTGACAGGGAGAAGGAACGAACCTGATAAAGGAAAAGCCAGCAGCCCAGCCCCTCAGCCCAGTTCTGAAAGGTGTCTCAAGCCTAAGTACGAAAAGGAGGCAAGGCACCTCCGCTTGCCATTCACTTTAGGTTGAACCATTTGAAATTGCTTGTGTCCTACTGCTTTTATCTAGACTCAGCAGTCTCGTATGGTTTTTGTTGGTTGGTTGGTTTGTTTTTTGAGACAGAGTCTTGCTCTGTCGCCCAGGCTGGAGTTCAGTGGCGCGATCTCGGCTTACTGCAACCTCTGCCTCCCGGGTTCAAGTGATTCTCATGCCTCAGCCTCCCGAGTAGCTGGGATTACAGGCTCCCGCCACCACGCCCAGCTAATTTTTTTTTTTTTGTATTTTTAGTAGAAGACAGGGTCTCGCCAAGTTGCCCAGGCTGGTCTCGAGCTCCTGGGCTCAAACGATCTCCCGCCTTGGCCTCCCAAAGTGCTGGGATTACAGGCGTGAGCCACAGCGCCCAGCCTCCTGTTGTCCAACCT
GTCCTGGGACCATCTCCCCCAGGGCCTTCAACCTGGGGGGTTGAACCCCAGGATAGCAACCCCAAGCCCTCCTTGCTATCCTGGCTACTGATGGAAGATGTACCTCAAGCCTGTCCCATTCCTCACTTCCTGCTGAGACCTGGCCCCAACATGGCCAGCTCTATGTTCCTCAGACCCTCTCAGGCCACCTTCTCTCTTCTAGGCACTGTCACTGGGCTTCTCCCCACCCCATAGATCCACAGCCCCCAGGTAGTCCTACAGCTGTGTCCACT
GGAACCCTCCCTGGCCACACGGTCATTGCCTGTTCTGGGCCACCCTCATCCGTATATCCCCTGGACCGCAGCTGTTGGCTGCTCTGACCCTGAGAGCCGATTTGGACAATGGGAGCTGAGGTGCTGGCTGAGGCCATGCCAGGCTTCCTGGAGGTCATCGCTATTTTTAGTCTTTTACTGGGGAGTGTGTTTGTAATAGTTTCAGGCTTACTAATAGCACCAACAAGAGTGCCCTGATTTCTGCCAAATGAGGAGGGATATGGGAATCATATTTGCGGGGGAAATTTGATTCTGAGTCCTGGGGTGAGCCTGGGGGGTTTCTGTTCATCTCGTGTTGGGTCAGGATTGCCGAGAGTGACAGGG
CTTCTCACATTTCTACATGTGGCAGTGTAATGCACCTGCACGCAATGTTTGTATGCATGTTCACAGTGCCGGTTCATGCATGTTTATACATTCATACATGGTGTTCATACACATGGCGCTCACGTGCACCCACATACACATACACAGCCTTTCTGGCATTCTCTGCCACGTCCCTGCACTGGCTGCTGTCACCCATTTCAGCTGGGCCTGAGAGATGGAGACAGGACCCCCACCCCGGTGCTGCCGGCTAGCAGATGCCACAGTGCTGATGTTCTGCTCCATTACTGGGTTGATGGAGCCTCCTTCTGCCTCCGGCCTCC
TGAGGGCAAAGGCAAGGGAAGCCAAGGGTCCCCAGCATGGGCCTTTTGGCAGCAGCAGAGGCCGAGAGCACCTGAGGGCCACAGTGGTGGGGGCAGGCCTTCCTCGCAGCCACCTCCTGCTGTCTCCCCAGAGCTTGGTGTTCTGCACCCCGGTCCCCTCTACCGCCATCTCCATGTGGCAGTGGCTGAGACTCAGGGGAAAGAGTGGGGACAGGAGGCCCAACCCCCAGCTTCTCAGTGTTTTCAGCCACCCCACAAACGTCTGCGGGACTCCTCCTGATTCTGGCCCGGGCCAGGTG
TTTTCATCTAGAATATTGTTCGTTTTAGGTTATAACTGTCGCTATGTGTTCTCTAGCTATTTGGGTCAACAAAACCAAATTAGTAATGAAAACCTGACATGGATTTGGGGGTTCTGACCAGACACTCTGTACTGTATCAGGCAAGGATTTAACAATGCAACTTAAATTTAAGAGACTATTTATAGTTACACATGTACTTTCTTCATAAGGTTGTCTTATAGGTTTAAGCATAGAACAAAATTTCAGGCACCAGAACTGGCCCAGAGAATTCTCCC
TGGGGCTTTCCCGAATGGCGCGCCCAGGACGGCTCTTGCGGCTGGCTGTCCAAACTGGGCCCGCGTCCTGAAGTGACCCCAGCCTGATCTCGGCCAGCTGCTTGTGACCTTGGCCTGTCCCAGCACCCTTGGTCACTTCGGTCTGATCCCCGGCTCAGGATCCAGGAACACCCTCTCCTGAGAGCGAATCACGGTCTAGGGGTCAGCGGCGGAGAGGGATGGGGTGGGTAGTGGGACAGGGTGTGCGTCTGGTGCCCTGCAGGAGGAGGCCATTGCTGGGTGGAGAGGTGGGCGCTGAGAGTCAGATCCCCAGGTAGGGCTGGGTGGTGTCCTGGCAGGCGCTGAGCGGAGATCTTGCAGGCAGTGGCCTTGTCGTCGAAGTCTGGCCTTTCCCGAGGCCGGAAAGTGATGCTGTCAGCGCTGGGCATGCTGGCGGCAGGGGGTGCGGGGCTGGCCATGGCTCTGCATTCGGCTGTGAGTGCCAGTGACCTGGAGCTGCACCCCCCCAGCTATCCGTGGTCTCACCGTGGCCTCCTCTCTTCCTTGGACCACACCAGGTGTGCA
GGAATTCCAGGCAGCCGGTGCAGCTGCGGGTCGGTGGCCCTTTCAGGCCTGAGGAATTGCTCCGGCGGCCGGGGGGCGGGCTGGGCGCCGGGTACATTAGCGCCTGCTTTGCTCGCTGATGGTGTTTATAGGGATGTGGAACGGGCCTCCAGGAAACCGTCTGGCAGGCCGGGCTTCAGCAAATGGATTGCCAATTAATCAGCATCTATTTATGAGAACGTTTAAACCATTATTAATGTAGTGTAAATACGGAACCGCTGGCGGCCCAGGGCGGGCGGGCGGGCAGGGGGCCATCTGCCGAGGCTGCCATCACATTCCTGGGGCGTGTTCCCGCTCCCACCCTCCTGGGGAGGGGTCCCACCCCTTGCCCTCATCCCCGGCCAAGCCTGCTCCT
CTGCTGCAAACATCTCTGTGAACTCGGACAGGAAACAGTGTTAACCTGTGTTTCCTTCCAAGTCGGCCCTGGCGCATGTGAACTGCTTGCTAATACTGTGTACAATCACGCCGTGCAATGACAGAGAGAACTTTTCTTATTGATGAAGTGGTTTAAAAAGTTACCCTGAGCCTTTTTTCTTTGCTTTTAAGCTGGAAAGATAGCTTGATTACTTATGAAATGAAAAAAAGTTTTCCTAAATGAATGTAACAGTTTAAATCATACTGTTACGAAAACAACACTGTCAAGATTAAAAAGAAATTCTGCTCCTTTTAGTAATAAACAATGTCG
TCAGAGTCCCAGGGAGAGGGAGGGATGGTGGAGCCTGCTTCCTGCCTGAGCTCATTCCCACATGGGCCTGGGTGGACCCAGCTGCCAGCGAGACTAAGGAGACCCTGCTGAGAACAGGGTGGGGCCAGATGGCCACAGGCAGTGCCCGCCCCCAGAGTCCGGCTCGTCCCTCCCATTGAGGACTTGACCTAATTTAAAGAGTGTGCTGTTGTCCACTGTGTACGGTGGGTGGCGATTGCTGGACCCCAGACGCTTTCCTTGGAGCTTCAGGAAAGCCTGGGCCTCCCTGTCTCTGGCTAAGCCTGAGACTGCTGCCCAGTTCCTCATCAGAATGTCTGAGGGATGTTAATTTCCTCCAGGAGTCTTGCCCTATTGATTCAGTAGCTGATTCCCCCAGATGGCTCTTGCCCCTTGCTCTGTGGCT
TTGGACTTTGGATTGAAAGTCCAGCCCTACCATCTACAAGTTGGCTGGCTGAGACAAGACACTCTACTTCTTTGAGGCTCAGTTTTCTCGCCTGTGAGATGGGATGATCACACCACACCAGTTAGGCATGAGGATGGACTAAGGGCAGGTTCACATGCTTCTGCCTGGCATGGGAGCTGTTTGCTGCTTTTACCACCATTTCAGCTCTTCTGCTGTTCTCTGACCCACAAGAGCTAGGGTTCAGGCTGCGTGCCTTGCGCAGTAGTTCTCAAATGTGTCTATGTGGAAGCTTGCCT
CTATCACCAGCCAGAGCCTGCAGAAGTAAACAGGGCAGATGCCTTCCCACATTCCCCAGGGGCCCTGGACTCTACTCTAGGCCCCCATCCCAGCGCCCAGGCCTAAGGCTTGAGGCTACCGAGGCCTAAGGCAATGGCTGGGGGTGAAATCAGCTATGGCTTCTCATTTGCAGCTTCCCTGTACAAAACCGCTAATCTTCACTCCCGGGTTCCGGGCCCACGTCCTCCAGACCATGCCCCTCACCCCCGGCCACCACCCTCCCCGACTGACCACACCTGGAAGGGAAGGAAGGGTGGGGGTGGCCTGCAGAGGGTGTGGCGAGATCTGGACGGCCTGGGGGCGGGGGACTAAGTTG
AGCAGGGCATATGGTCCACGGGTGGGGCTGAGTAAGTGTTTGCCAATGAGTAGGCTGGATGTCTTGGTTTCAATACTCATTCACCAAAAGTTGCATTGAGAATTCTGCAGCTGCCGGGCACGGTTCTGGGTACTGGGCAGATATGAGCCATGTATCTCTGGAGGGGGACATGGATGACCAAACAGCTGAATATGGAATTACAGCCTGAAAGGAAAATATAGGGTGGCATTGGGGACGCAATGGGGTGCCCGCTTCAGACAGATGCCCGGGGGGGTTCTCTGAGGACCCACCTGAGGGTCCATTTAGGCTGCAGCCTAGAGGAT
CAGCAGTGGGATTGCTAGATCATATGTTAGTTTTATTTTTAGCTTTTTGAGGAACCACCATACTGGTTTCCGTAATGGCTGTGCTAATTTGCATTCTCACCAGCAGTGTGTAAGGGTTCCCATTTCTCCACATCTTTGTCAACACTTATCTTTTGATTTTTTGATAGTAGCCACTCTGACTGGAGTGAGGTGATGTCTCACTGCAGTTTTGATTTGCATTTCCCTGATGAGTGATGTTGGGCACCTGTTCATATAGCACCCGGTGCCTTATTTTGTACATTTGGTGAGGTCTTGGTTCCCTGAATATTATTATTGATACTTGTGGGCATGTGACAAGTCT
AGAGAAGCTCTGAAGGTCCCAGGCTCCCCATTGCCAGGAGCCTGGGGGTGGTTGGTTGGAGGTCTATGGCAGAAGCTACTCCATCCATATCTTCATTCAGCCATTCAACAAACAGCCCATGAGGACCTGCTGTTTGCCAGGCACAGCTGTAGACATGTGGGATTCTTAGTGAACAAAACTAGGTCTTTGCCTTTGTGCAGCTCAGATTCTCATGTGGGAGGGGGCAGGGCGGGAGACAGTGCATGCCCAGCATGATGAACAACAAATGATATGGAAGGACAGATGGCTAGACGTGCACGCG
GCGCCCTACCGTGCCCCACCGTGCCATGTTCCGGGCTGCCTGCCTTCTAAAAGTTCCTGCAGGAAGCAGGTGATGTGGCCTCCCCGACCCGGGCCCGCCCCCACCACTTTGCCGGAGGCGAGCTAAATTCCAGCCGGGGTTCCTAGCAGCAGCTTAGTGGCAGGCGACAGGAAAAAGGGCAAAGGCCCCAACTGGCTGGAAGGCAAGCCCGGGGGCAGGACCTCCTTGCGGGACGGCACGAGGCAGGAGCCGGCTCCAGGCTGGTCTCGGCCTGGTAATAATTTCACACCACCAGCCGGTCATTGTTCAAAGCACTGTAGACCATTTTACTAAT
GCCAGAAGTACAAATCTATACTAACTCATACATAATGGATAATGATTTGGCCAGATGGTCATCGACTTGGAAAGAACAGAATAGAAAAACTGCTAAAAAAAAAAAAAAAAAAAAGAGGACTGAGGAATAGGCAGATGGATGACCTCTTAGAAGGGGCAATGAGTGGGAAATATTTGTATCTCATGTGCATGCTCACAAAAGGACGTCCACTGCAGAGAAGGCTGTCAATAATCAGGGGGACAAGATAACATATTCTGAGGATGTCAGC
CCAGGTTTCAGGAAGCAGGAGATGAAGGTATTTTATTTTCGCCTAAAGGCTTTGATATTTTTCAAATAAAAATTTAAAAGATCCAGTACCTTCTCCCGAAGCTTCTTCATAGAGTAGTGGATTTTTAGAAAACACAAAGGCCTAGGGGTGGGGCGAGAGTGGGGGGTGGGGATGGGTAGCCCCATAAGAGCAGTGCCCTGACGCCTCTTTTCGCCCTTTTCAGACCATTTGGATTTTCTTAAGCTGCCCCTTTCCCCAACCCCCGTTTTTGCCATTTGCCTCTCCTCCCATTCTCCAAAGTGCA
GTAAACTACGCCAAGAGAGGCTCAGAAACCTGCCCAAAATGAGCTGGAGCATCAGCAGGGGTTCCAAATGGCAGGCGTCCTCTCCCCTCTGTCCCACAAAGAACAGTCCGTCCCCTGGGCTGGGAGCTGGGCCCGGAGCCCCGGGGCAGCCCGCCCGGCCGTGCTCGCTGCGCCCCCGGGCTGCGTTCATCAAGCGCAACTCCAGGCGCGCGCCGCAACCGCGCAGGGCAACCGGGGGCTCTCCCGCCGAACCCGCCCTCACTTACATCTTTCTCGTCGCCCTTCAGGGGCTGCTAGTTTGCTAATGCTGCCAGGAAGCTCTCCTCCCA
TGCAAAGAGATAAATAAGCAGGTGATGAATAAACAGCACTTCAAGTAAAGACATTACGCTGCATGCATAAAACGGCGCCAGGCACCTAGGAGCTGTGGGTGGCCGAAGGTTGGCCATTTCATGCCCACTCAGTAAAGCAGACTTAATCGCTTCCAATATTTTCTGTTAAAAAGCACGCTTAATGAGCCAATTTCACAAGCCCAGAGAAACTGATTATTATCTCTGAGTTCCAAGAGAGTTGGTTGTTTTCCAAGAGCCAGGTTTTTTTTTTTTTTCCTTGAT
GGAGGTTATTTAAGGCCTCTATTTAGCTCATTTAAGGTGAATATCCACACACTTTGCTGAGAAATACGATCAGATAAGAGGATGCTGCCCCAGCTCCCATGGGACTTGTATGTGCTTTGTATTAGCCTTCTACAATCCACAGAGCTCAGATTCTGAAACACGTCTGGCCCTAGCGGTTTTGGATGAGGGGTAACACCTGTAACACCCAGAGGTGGCTGAGAGCAGTGAATGAGAATCCACGGACAGCACTGAAATTCACACCTTG
GTGGTGCAGTCTTGGCTCACTGCAGCCTCCTGCTGGGTTCAAGAGATCCTCCCACCTCAGCCTCCTGTGTAGCTGGGATTACAGACGCCTGTCACCATCCTCGGCTAATTTTTATATTTTCAGTAGAGATGGCGTTTTACCATGTTGAGGCTGGTCTCAAACCTCTAACTTCAAGTGATCCTCCTGCTTCAGCCTCCCGAAGTGCTGGGATTACAGGCGTGAGCCACCACGCCTGGCCAACTGATCCCCACTTTTATAGGAGCAGACCTGGCCTTGCTCAAGGTCACATGGCCAGGAGGCACC
CAAACCATAGTTATCACAGCCCAGCAGGGCGAGCAATCAGTCTGCTCAGAAGTGAGAGGCCTGAAAAAAAACTCCTGGTGTCCCTGATGGTGAAATCTGGCCCCTGATCCCAGGGTTCCTCCCTCTTCGTGCTCAGAGGGCTAGACCTAGCAGTGAAGGGTTCCCAACCTCACCCTATGCGGCCCCTCCAGAAGGCAGAGCCCATTCTTGCTGATATTCCCGATCTCCAATAACACAAAGTGAAAGAGAATGTCTTAACCAGAGTACTGAGTCTTGGCCTATCTGAACATATTTCAAAGTTTAAATGTAC
ACAGAGCACAATCCCTTCTCCAAGAAGGAAACCATGGGGCTTATCAAGAAAGGTCTGTACTTTTACTGTCAGGCATCCTCAGCCCTGCTGAAATATGAAATAAATGAGGTGGAGTTTAATTTTAGGGTCTACAAATCTGTAATGTGTTCATCATTCCTGATGCCATTTTACATGGCAGGCTGGTGTTGTCAGACATGTTTTGTGAGGAGAGCTGCATTTGAGTTCTGGTTTAATGAAGCCTTCGCATACACCCTCCCAGGTCCCTCCTCTAATC
GACTGACAAACAAACCAAACAGGAGAGTGGCTGGGCTGGGGTGAAGTAGGAGAAGACTAGACATACCTCCCAGAGCTCTTCAAGCTGGTGATGACCTATGAAGTTGTCCACTCTGCCACTAAAGACCACCAATCTGCAAGTGGTCCCAGCCCAACTCGTACTCCTCCCATGATAAGGAGCTCCGCCCCCTCACCATCCCTGGACTGGTCCTTCTGTGAGCAAGTTCTGCTCACATGTTCTGCATTACATGCAGATTGGGGTAGGGAACTGGAACTCAAAAGACCCTCGACCCTAGGAA
GAGCAGGCCCTGGGCCTCTGCGGCCCCTCCCGGAGCCACTCTTCAACTGCTGACCTGCTCCCAGCTCTTCTGTGCCCCGCCCAGCTCCCTGCAAAACCTCACCTGAGGGGAAGGAGGCCCTGTTTGGGCTCAGACGCAGCAGGTGCAGCTTGTGGTCCTGGGGCCACACCTGTTAGAGCCCATCCTTCTACCCCTGCTGGGCCCTGAGTGTCGTCCGTCCCCACAGAACTCAGCAGGGTCAGGTCTGGGCACTCCAGGCCGCCAGCCCCCTGAGTGAGCCCTGGGCCGGAGGTAGTTGTGGGTCACAGGCACCCCAGCCAGA
AGTAAATGCAACTGAGCCGTCGCCAGCAGAAAAAGTAGAAGGAGGTGGACAGACTTGTCTATGTACAATGAATAAAAATACCATGATCAAGAATATTTAGTGATGTAGTTGCTTGCATATGCGTGGAATATATCTGGAACGTCACAAAGGAAAGTGGTTACCGTACCTGCCCTGGTGACCTAGGAGGGTGGCTCATGACTTCCTTGACTTTCGTACCATGTGCACATATTACCTACTCAAAACCAAAGCATTTAACAACCTAAAGATATATTTAATAAAATGTGTCGGTCAGGCGCCGTGGCTCACGCCTGTAATCCCAGCACTTTGGGAGGCCGAGGCAGGAGTATCACTTGAGGC
TCAAAAAAAAAAAAAAAAGCTTCAGCCAGCATGGTGGCTCATGCCTGTAATCCAAGCACTTTGGGAGGCCAAGACAGGAGGATTGCTTGAGGCCAGGAGTTCAAGACCAGCCTTGGCAATGTAGCAAGACTACTTCTCTATACAAAAATAATAATAAACAAAATAAATAAAAATGTATCCTCTAGAAAAGTTTAAATAACCTAAGTACTTTGCATTGTATTTCTACTGGGCTGTGCTGGCTCAGACCTTACCTGGCTCCCATTCAGACCTGGCAGAGTCTACTGTGCCCCCCACTGAC
TTCAAAGGGAAAATGTGTTCTGGAAGAAGCAGTTTCTTTTTTAGATCATTATATATTTACTTCAAAAACGTAAAGGTATCCTGTAGTGTTCTTCACACTTCATTCATGACTTGTATCCTGTGGGGCATCCGTTAAATATACAAATTACCAGGCTTCTCTGCTGCAAATTCTGGGTCAGTAGGTAACAGTTGCAAGCCCAGGAATCTGTGTGTAACAAGCTCCACATTCTTGTCTCCCCTCCCCGGAGGAAGTTTGAGAAATACAGCTAGGAAGCTGTGCATCTTGAATGTGGAGATGC
CAGCGCACCAGCCAAGGAGGAGGTGTGCAGAAAATGCCAACAGCATCTTCATCTGCAGAGGCCCAGAGCTCTGAGGGAAGGCACTGACAGTGCTTGTCCTGAGCTTACCTCCCATCCCAGGAATGTCCTATCCCTCTAGCTCTTCCCTTGGAAGGTCGATCATCTTCCCAGGGGCTCCCCAGACCAAAAAGTCTGCGTTCTGCGAAGCCCGGCGGACTCTGTGCGGGCCTCTGCCCCCCACCAAGCCCAAGGCAGTGCTCCAGATTAGAACTTGAACCTCACCATCTCGAAGGAGCTAGCACCCT
AAACAAAGTGGTTACCAGTCACTTCTGCAACACCCAGCCTCTTACCTCGTGTTGTGCTGTGGCTAAGTTATGTGAGTAGAGGTAGTGTTGGTCTGTTTCCATTTGTACTTGTTAATAACAGGCCTAGTTTAGAGATTTTATCCAAAATCTGATGCCTTTTAATTCACATTGGATACAATCTAATTTCTTTTAGGCTTTCACTTTGTATTAAGCTTTAAGTATTGCCGTGGTTACATGATTCTTACATTTCCCTGTCTCTAGGCACGTCAGCTCTTTAAAGAGCTATATATTGATCCATCAAAAGTGGACAATTTGTTGCAGTTGGG
GGAGGAAGAAAGGAATGAGTGAATGAAGGAATGAATGAACTCATTATTTCCTAAAAGGTCATGTGAATAACACTAGTAAACTATCAGGGTAATTTTTAGATAATAGCGATGAACTTCTTTAAGAGTTATGTATCTAGTTTGATTGTATCTGATCCATCAGATTCATTAATATTTAAAACGAATGTCTTTAGATACAAAAGGGTCCATGTAAAGAAAGACATTAGGTAAATAACATGTATGTACTCTCAGCTCCTAGCGTGGGTATTCAATAAATGCTAGTAATGAATGAAGAATAAACAAATGCATGTACAGCTGACAAGGCAGATCATGGATGATCATTATAGGGCAGTAGGTCCCACACTTAGCTGTACCTTGCCATCACCTGGGGAGCTTTAAAGATTATCTCTGGGTGACTCTGTGTCTCTGAATCTCAGGGGGCTGGGGAGG
TGGTATTGTGTTAGGCATTTAGACGTGCTCAGGTTGTAAGGTTGAAGTGCCAGTCTTTGAATATTCTGTAAGGATTGTGAGGGTGTGAGGTGGTTTTGAGTCTGGTCACGGGTCTTGTTTCCTCCGGGAGAGGGTGGGTACACCAGCCCTCAGGCCCAGGTGCGGCACTGTGGGCGGCTTTCAGCCTTTCCCGTTCTGTAAGCATTGCAGATTCCCAAGGAAAAGCGAGCCTTTACCATGTGGGTTTTCTTTGTTCCCAGCACATCGT
GTAATCCCAGCACTTTGGGAGGCCAAGGTGGGAGGATCACCTAAGCCCCGGAGTTTGAGACCAGCCTGGGCAACAAAGCGAGATTCGTTTCTACACAATTTTTTTTAAGAATTAGCTGGGCATGGCAGCGTGTGCCTATGGTCTCAGCTACTCGGGAGGCTTGGGCCTGAAAGGTCAAGGCTGCCGTGAGCCATGATCACACCACTGAACTCCATCCTAGGCAACAGAGTGACACCCTGTTCCAAAAAAAAGGACGCTCTTGCCATTATTGAGAACTACCATCTGGAAGAATGCAGTGTC
CTGGCTCTACCATGCACCGCCTGCCCCGCTATGGACATATGGTTTAACCTCTGAAGCTTCTGTTTCTTCATTAAATTGAGATCATCAATTGTACCTGCATCACAGTGATGTTTTACAGAGATAATTCATGTAAAGCACATCCTAAGGTTTCAATAATAGTAGCTTATTATTATTGATTCAGCTGACACCTCTACAACTAAGTGATAGAACAACTGAGAGGGTCTGGTAGACAAAAGTCAGGGGATTTGTTTTTTCAAAGCATTTTCATCATTAAATGGATCTGATCTGGTCGCATGGGCACATTTGAGGGACATGCAACTTTGCCTAAAGGGGAAATAAATGCCAGAGATATTCACAGAAACATCAACCACAAACAA
GGTTTGAGGGTGCCTGAAATGTCATCATGATTCGTCCTTTGGGCTAAGCTGAAACCTAGTGACTTGTCAGGTCAATAAATTAAGGTTATTTCCCAATAATACAAACATTTAACACCGTGAAGTAGGTTTTAGGCAGGATTCCCTCTTTTCCACTGCAAAGGAGAGGTAAGTTCTTGCTGAGGTGGTCAAAGTCCCACCTGGGGCACTGGGAAGGTGGCGGGACATTGGAACGTGCAGTAGTTGCGTTCTGGAGTTTACTGAGGCTTTCCAAGTGGGCATTCCACGCAACAGGTCTTAGGGCGCCCCTCCCTCCGGGCGTGGCAGCCCGGGGCGTGGCTCCTGGCAAGGATCCGGAGCAGCTGTCATCGGAGTCAATTTCAGGACTCCAGCTCCAAGCTTTGGGGTTTCCAAAATTCTGGGGGCTTGTCTCCCTGTCCCCCCCCCGCCCCAAGTTTCCCTCCGTCGCTGGCGCTGTCCGGTGCCTTCGGTCGCTCGGGCCGCCCCCCTCAGCGACTTTTTTTTTTCTTTCTCTCGCTGGCTCTTTCAGCATCAGTTT
TAAAGGAAAAATTATTTCAAAGTTAAAATTAAAAAAATAAAAGCATACCAAGATAAAGTCCATTTCGTGAGATTTCATGCATCTTAAACAAATGGATCTCAAACCAAATATATTCTTTAACCCTCTGTACATCCTCTTCTATTAGTATTATCTGTTTTCATTAATTTCTTCAAAGTCCCAATGGGCCAGGCGGTTAAAGACATTTTCACACTTATGGCCGGGCACTGTGGGAGGCCAAGGGGGGAGGATCGCTTGAGGCCAGGAGTTCAAGACCAGCATGGCCAACATGG
GCAGAGAGTCTGTGCCTTCCAACGAGAGCCGTGTCCCGAACGCCATCCACTTAGCTCTCACTCTCCTCCTTCCTCCTTTCCCTGCCGCTTTCTGTTTTTCATCAGGGCCTTGGAACTCGCTAGTACAGACCGACTTTCAAGTTAAGTCTTTCAAGGAAAATGACTCTTGGTTTCCAGCCTGGATGTGTCATTACACCCTCATGCGTCTCAGGGAAATTAGCAACCTGATTCTTGCCCTGACTGTCATTTAAAATAAAAAGCTTTCTTATTTGCCATCTAAGACAAACTCTAGTAAACCCACAGCGGACGGGTAGGAGGAATGAAACACAGTTACTCGTATTCAGCA
TGCTTACACAGGTACATTTACAGCCATGATTCTTCCCTCTAGGGCTGGTGTGTGTGAAAAGCACACCTTTGGGGGCTCATTCATAACACTCTTTTCCAATAAGAGGATTAAATTAGGAAGACATTTACCCAGATTGGTCTCATTTACTCACCCTAGTCTCTCCCTGAAGCCCCTTCTTTCTACAATACAGTATGCAACCCCTAAGGAGAAGGCAGGTGCCATCGAGGTCAAAAATACATTGGGTGAAGAGCAAAATAATCCAAAGGAAAGAAAGACAATG
AGAGGCATGTACTATTTACTTTACAAAATAATTCCTCACTTTATAAAAAGCCAAATATTTTCTCTTGGAAGTTAGCCTTGTGATGCTACCAGTAAGACTGAATCTATAATAAAGCTAATGATCCAACTTTTGGTTAAAAAACCCATTCTGTAAAAAGAAGCATAGGCATGCTATGCAGTGTTGTTATATACAAAGTGGGTTTTCTTCATAAACACAATCACATTTTTGGAAGACATTTCTGTAAGATAATGTCTTTCTCAA
GAACACACTTCCAGTCGCAGCTCTACAACTTTCTAGCTATGTGGCCTTAGGCAACATACATACGGTCATCTTAATGAGCCTTAGTCTTTAAATCTATGAAATGGAGAATACAAATACTTCTGCTTCCCTGGATTATTGAGAGATTTATTGTTAGTGCATACAAAAGGCATGACTCCATGCCTGATACACAGCGGGAACTCAATAAATGGTGGCATTTGTCACGAGTTGCTCTCAGTTTTGCTTGGGAGCCTCGGGTTCCCCTGCGTCTTCTACTGTCCCTGGAGCTTTCCCATCCGTTCTTTGGGACAGACTTCCCGTCGTGTTCATGGCTGCGGTGCTAATGCAGCCCACGTGCTAAGCGCGGTCCTGGCAGTAGCTAATGTTTAAGGAGCACTCGCTCTGCCAGTTTTGCCACCGTTTTCATGGACTAGCTCCTTCACTCTTCACAGCATGCCTGTAAGGTAAATGTTTTTATCAACGGTGTTGCTTGAAAGCAGAAACTGAGATGACGGAGGTTAAGTAACCTGCCCAGCGTCACACAGCCCAGGCAGAAGGGCCACAGTGGAGTCCCAGGCTGGGTGACTGCACCACCTCTGCCCTTCAGGGCCACACTTGGTGGCCTCTCAGATGTGAGTGTGTTGAT
GGTTCAATATCCGACGACTTTGAAATAATTCGAGGGCTAACTGGCTCATCTAGTGTGATTTAAGCTCGTAGTTTCCCATTCATGTATGTACTCACTTCTTCAAAAAACACCTTTCGGAGTGCCTCCTTCGTGCCAGGCTCTGCAGATATAGCTGTGAATAACAGATAGTCCCTGTGCAAGGAATCTATAGATGGGAATGGGGAGAGACAGGCAGACAGGTGATTTTCATTCTGTGTGTAAATATAATTAGGAAAGTACAGGATGCTATGGGACACCGAATCCAACTTTGCGGGACAGGGGAAG
CGTAAAATTCTTCTGGACCTCACTTATTGTGTTGGGGCAGGGATTTACTGTTCTTTCAATTCACTTGGTCTTTAAAGCATAGAGGGCAGGCAGCAAAATTACCCTCCACGTCCTGACATCTCTAAGGGAATAAAGCTTGGGACTGCTATAAATAAGGAAAACTTGTTAAAGTTCATGAAATCAGCTATGGAAATTGTGGAACATAAGTCATGGTTCCATTTGTTTTATAGAAGTGTAAAAAATGAAATCTGTTCTTCAAGATAGAAAAAAAAGAGAAATA
ACCCTGGGCCAATTTAATTTAGATAAATGCTCAAAGTTCAAACGGCCACAGGAAACCCCTGATGTAACACCTGTTGTGCCGGCCAGCTGTGTCTCAGGAGCTGACTGCAGACACCTGGTCTGGGTCCCTCAAGCCCAGCAGAGCTTGTTATGTCCCCTAACACAAAGGAGGAAAATGTGGCTCCTCGAGAGGAAGGTGCTGAGCACCTCACCCCAGGGTGTCACCGAAGATGGGCAGTGACAGCACCGTATGGACTGGCGGCCCACAGGCCCCAACCTCACCTGGCCCAGGGGGTCAGCAGTCGGTAAAGCGTGGCCAGGCGTGCCCATGGCCGTCCCTGCTCCCCACCCTGACCATCCGGGCCCAAACACACATGGACAGTAAGACCAGGTTTCAGACCACAAAGTCAAGAGGAAGGAGGA
TTATTTTTTAATTTTTTGTAGAGATGGGGTCTTACTATGTTGCCTAGGCTGGTTTCAAACTCCTGGTCTCAAGACGACCTTGGCCTCCCACGGCGCCGGGATTACAGGTGTGAGCCAACATGCCTTGCCCAAAATGCGTAATTGTCTTTTTATTTGTATTTGTTCATTCGATACATATTTATTGGTCACCTGTGCCAAACCCTTTCTAGACGCTCAGTGATTCTTGGTAAACCAAGCAAGAGGTCCCTGTCCTCTGGGACTTGTTTGTGGGGCACACAGATATTTGCTGTCCAGCTGAA
TACCTGGGCCAGGTGCCTGGGGAGGGCCACAGGTGGGACAGGAATGAGAATGGGCAGGGCTAGCTCTGGAGAACAGGACCTGGGGTTGGGCGGTGCTACAGGGAGGCGTGCCGGGTGCTGAGTACTGTGCTAGCAAAAGACGCTGCTGATTTCATCTGCCCTTGCAAACAGCAGCCTCTCCCCAGGGGAGCACCTGTCCCAGGATGAGGAAGGCCACCTGGACTCTCCCACCCTTCCACGTGGCTTGCTAGCTGTCTTGGGTGACTCTACTGGCCTGCCCGGCATGTAGCTCCCTTCAGTTGAGTGACCACATTCCTGATATTCTTTCAGGGCGTCCCCTCCTCAACCCCTGTGGTTGGGGATGGATGCCTCACCTGGGCCTGATGCCAGTCCAGAGAGGGAGAAGCAAGTGAATGAAGATGCTTGAACACCAGGATCCAGCTGAGTCTGAAATGGTCCACTTCTGTGCTTTTGGTTGGGTGAAGCAATACATTTCATTTTTAGCTTTGAGTTTCTGTCACCTGCAGCTGAGTGTCCTGACCATAGGGACAAGCATAACA
TCTGATCTGGGAACGCTCGGCCCGGGAGAGAGAGGAACGCGTGCTCCGACCCTGCTTTCGGCCACCCGCCTCCTCTCCGGGAGCACACGGACCCCGAGACCGCGGCCTCTCCGGCGTCTTCCCTCCACACCGTGCCAAGCCGCCGCCAGGTCGCGCCTGGAACGGAGACTGACTATGCTTTCCACCGCTCCTTCTCCAGCCCACGCCTCCTGCAGCCGCGAACTGCATTTCCCAGGGCCTCGGGGGTCCCGGGGCCCGAGCCCGCGGCACCCTGGGAGTGGTAGTCCACGCGGGCCGCCGGCCTAGCCAAGAACAATGGGAGGAGCCTGGGGCTAGGACCACACCTCCCGGAGACCCGGCAACCCGCTTTCCGGGTCCTGGCCGGGAACCCCGCCGTCCCGGCCCTCGCGCCCTGGCTGCCGGCGGAAGAAGCGAGGCGTCCGGACTACATTTCCCGGAGGCCCCCGCGGTTCGCCCCTCTGCGGCCGCGACGCGGGGGTCTGTGCTCCC
GGCCTTTAGCCCTAGAACCTGCAGGTGGTGGGGGCGGCTACCAAGAAGGAACAGAGGTCTCTGGGGAGGAGTCTGGGTGGTCCAGCCCTGATGATTGGCCCCACCTCCTGCTGCCCCATAACCCTCTCTTCATTTCGGCTTTTTCATTTACCCTCATTTAGAGCCATTTGCAGAGATTTAGAAAGATTTACAGTAACGAATGGATTCCTATATAAAGATTATTTTTATACTTTTTGCAGCAAAAGGAAATTGTAATATTTGTACAGTGTTCAAGTGAATAAAAACCATGCCTAAGGCTAGCTCTGATGTGGTTCTTTGGGGACCCTCCTTGGGACTGTGCTGGACTGGCAGTGTGATTGGGTGGG
TGTAATGTATAAGCAGATCATTGATGCATCAAGCATGGAAACTGCATGTTGCTTTGTGAATATTCCTGGAGCTCTCATTCTGTGAGCCCACTTGGGCTTTTGCTTTCTTCCCTCCCTGCCCTACTGCAAGCAGAAAATGAAGGCAGCTGAGTTCCGATGAGAGGATCAACGAAAGAGGTTATTTCAAGAACTTATTTTGCTTATCTCTTTTTTTAAAAAGATTTACAAATCAAGTCCTCTTCTTGAGTTCCTAGGTTTAATATTATCATTTGTGATTCATTCACTAAAAGGCTGTTCTATGC
CTCTGGGCAGTTCCCTGGGAGTTGCTGGCGAGAAACCTTCCGTACTGCAAAGGCAAACAGATCGAAGTCTTGCAAAGACCTTACTGCAGGCAGGTGAAAGGCTTCAAGTTCCACCCTCAGGGTTCACAAAAGAGCCCCACCTGCCGCCTCCCCGCGGGCCAGGCGCACTGACACACGTGCTGGCGCTTCCGCAAGGTCCTAGCGCACCCGTCCCGCCGGACCCCCGCCCCCAACCCCGCCGCCTCGCTAGGCCAGTATAGGGCAGGAGGGTGGGGGCGAGCAGGCAGGGGACAAAGGACAG
GTCAGGAGTTCGAGACCAGCATGGCCAACATGGTGAAACCCTGTCTCTACTAATCAGTTGGGCGTGGTGGCGCATGCCTGTAATCCCAGCTACTTGGGAGGCTGAGGCAGGAGAATCACTTGAACCTGGGAGGCAGAGGTTGTGGTGAGCCGAGATCGTGCCACTGCACTCCAGCCTGGGAGACAGAGCAAGACTCCACCTCAAAAAAATTATTAGACCCACCTCCATTTCTATAAATGGCAATAAAGTCCAACATAACCATTATGGGAAAGTAAAA
CTCCTTGCGTGCCCTCTCAGCTACAGCCTGTCTGGGCATGAGGAGCCACAGACCCAACCTAGAGCCAAGTTGAAAGTAGAAGTGAACACTTTTCGGTGAGGTCAGACACTCCTGATAGCTAGAGGAAGACTACAGAATTTGAAGTTATCAGACAAAGCATTGAGCTGCACCAGCTGCAAGGTGACCTTGGGCAAGTGATATTCTCTCTGGGCCCTTCCCCCATCTTTATAAACCAGTGGTGAAATTCAGACATCCTTCCCTGTTATCACTTCTTATCTACAGGCTCACAACCATGCAAAGGAGACACATCCAGA
CGTGAGCCACCACGCCTGCCCAAGAAATGCAGCGTCTTGTGTTCAGAAACTATTAGGAATCTCAAGATAACAACGGCAGAGCATTAAACCGAGCACAGGGCCCTGTGCGTAGGTCACAGACCCCAGAGGCCAGCCCTGTTTTCCAGCTTTATTGCTCATAATCTTGGGAAAGTCACCTGGTCACCGCAAGCCTCCTGACTGTCATTTCTGCGAAGGGGATAGCAATAATTTCCTCCAGGTTTTTGTGCAGATTGCAATAAGATTATGAACGTGCCATGCTTAGGGCGGGGCTTAAGCACTCATTCAGT
TTTCCCCAACAGAAAGTAAAACAAAATTAAAATGTGTGCAGCTTTTACAAGGCCAGGTTGCTGCCTGGCCACCCTATTGTTCATGAATGCTTTCAGCTGTGAGTGTGCTTTACCTTCGTAAAAGTAAAATCAACAAAACATTAAATACACAATAATATCAGAAGGTGATAAGTGCAATGCAGGAAATTCAAATAGGCTGCCACGCCATCTGGGAGAAAGCCCTTAAGAGGAAGCAACCCAAGTCCTCAAAGAGGTGAAAACCCCATTTTACAGAAAAGGAAACTTAGGCTGGAGAGGTGACGGGACTTGCTCAAGGCCACAGGGCCAGGAAGCCACACG
AACTCCCCACTTCCAACCTGGTATGGCTCCTTCTGCGAAGGGAAGCTGATCCCAGCCTCCTGAGCTGAATCCTTCAAAGGCACAGCAGGCAGAATGAGGGCCACAGGCAGGAGTGGTGTGGGCACACTGCTTAGGAGTCAACATCTTCATCATTGGGCTTTCTTTAAAACGTGCACTTTGTAATTTGAAAGAGAATTATTAAAGCATACTGAAAAAAGGAAATTTACAATTTCCCAGCCCTCACAATTAATTTTAATTTTGTCTATTTTCATATAACCCATAGTCATGTTTATAGAGTTTTAC
CCTGAGAAGAGCGACGTGTGCTTACCCTCCAGTGGCTTGTTCTCATGAAAGGCTCCACAGTTAGGGACCTTCAGATGCTTAGATCTGGGGTGTCACCTGACTCAAGCAGCTCAGAATCCCAGATTGTTGTGGTGGGTCAAGGGCATGGGGCTTTGGGTTTACTGGCCTGGGTCTGAATGCCAGCATTGCCTCTTCCTTGGTGTATAGGACCTTGGGTGGTTACTTTTCCTAGGCCTCTGTTTACTTGTTTTAAAATGGACAGTGATGCCTACTTTATAGGGTTGTTATGAAACTCAACTAATGAATATAAAATACTCGACCCAGA
CCCCGTCTCTACTAAAAACACACAAAAAAATTAGCCGGGCATGGTGGCGCTCGAGGCAGGAGAATCGCTTGAGCCCAGGAGGCGGAGGTTGCAGTGAGCTGAGATTGCACCACTGCACTCCAGCCTGGGTGACAGAGCAAGACACCATCTCAAAAAAAAAAAAAGAAAAAGAAAAAAAGAAACAACTCCAGGTGGAGACAGGGACGGTGCCTCCACCCTACCCATCTTCCCCATCTCAGGTCCTGGCACATCCATCATGCAGTAGGTCAGCTCAGAAACCCAAGACACAGTCTTCACACTTCCTCCTCCCTC
CTGGACTCAGGACCATGGTTTTTCATGATGAAGAATCAAATCCTTGATAAATGATGGCAGGTCCTCATCTTCCAGAAAGAGGGAAAAAAAAAAAAAAAAAAGGCAGAGGAAAGGAAATAGCTCGGCTGAGAAACAGAGAGCGAGTGAGCACAGCGCTGACAGAGAGGGAGCCGCTGCCTGCCGCTGAGAACACAGGCTCTGCACCCAGGGCACAGAAGCAGGAGAAGATGTAATTCTCGAGGACCACATTGATTAACGCCCGCCCAGGGCTAGCCACAAATTAGAGCCCCGTCCTGAAAGAAGCAGTGCTATGTCTTGTAAGGCATGCTTCCAAAGGAGCTTGCAT
AAAAAAAAAGAGTGCCGGTCACTGCTGACACGCCCAGACCCCAGCACTTCCCTCTTCCTGCTTCTAAAATGAACATATTCCAAATTTCAAAACTAATACACAGTCACAGAAAACCCAGAAAATACAGAAGAGATGGCATCTCCACATTCTGACCTCCCCACCACAGCCAGCATTGGTGACAGTAATGTTTTTTCTTCCATTTAACAAAGAAAATCTGCCAACAGTTTCAAAATAAACACAACTGCCAGACAGAGGAAATTTTAAAGCTTGCTCTACTGGGATTGTGAGTCAATCCATTTACAAATTACCGTGGGGAA
TGAAGGGCTGGAAACAAGTGACCCCAGGGCCTGTCTCCCTTCTTGGGTAGGGCAGACATGCCTTGGTGCCGGTCACACTCTACACGGACTGAGGTGCCTGCTCAGGTGCTATGTCCCAAGAGCCATAAGGGGGTGGGAATTGGGGAGGGAGAAAGGGTAGTTCAAAGAGTCTGTCTTGAGATCTGATTTTTTCCCCCTTTACCTAGCTGTGCCCCCTCTGGTTATTTATTTCCTTAGTGCCAGGAGGGCACAGCAGGGGAGCCCTGATTTTTAATAAATCCGGAATTGTATTTATTAATTTGCTTCCAGCCTGAC
CACAGGTCTTGAGCGTGGGGCTTGATGCCTTTCAGTGGTTTCTCTTCGGCGAATCCTCCCCTAGACCATGTGCTGCCTCCACGAGACCATCAGTTTCAAGGGATTAGGGATGTCTGTTTTGACTCCTGCTTTATGTTCCCAGTACCCGGAATAATGCCTGGATATTACCAGTGCAGACCCTTGGTAAATAATGTGGCTACGTTTTACTTGAATTATATTGATTCTGAATGATGTAGCATTAATTGCATTAATAACTCACTTTTTAAGTAATGTAGT
AGCCAGGGGTCAAACCGGGGCAGGCTGGCTCCGGAGTCCACATGGTTTTCTCTGGTCTTTCTGAGTTGAGTCACCTGACTTTGCAGTTAGGGTGATTCTGCCTGCCTTGTCATCAGGTGCCATTTGGCCAGTGGGCTGGGTCCTGCCTCATCTCCCTGCAGGCTGCCTGGTCCCCCGGGCTTTTCCTCTTCTCCCCTGCCTTTATCCTTGCAGGAACAAATGAATACACCTCAGGGTTCTGGCTTTGACCACCCCTGGTCCCCTCCACTGTCTTCACCCACTCCCCTTCTCATTCTAACAGACTTACACATTCACTATGCCTGAGGCCAAGGACATCCTT
CCTCGGCATCAGGGCTCCTGCTGCCCCGGCATGGTCTGGCTACAGACGATGGTTGTTGTGTGAGAGACTGTGAGAGACACTGTGAAATCAGACATGGCAGAGACAGGCCTGGAGGCCCAGGGCCCTCCCTCTGCCTAGTCTTCTCCTCCCCCGGTGTGGCTCTTACCTGGACCTGAACTCCTTCCCCACCAGCTCCCCAGGCCTCCCAGGAGCACAGCTTTGGGGTAGGAAGAGCTGAGGAGAGAGGTTACCGCCCGCCCCACTGCACCCTAACACATGCCATCCACCACACGATGTCCCCTCTTTAAGGTGCCACATGCTGGGGGAAATTTTTCCTGTG
GCTTTGGACTTCAGCCAGGCAGAGGCTGGAAGAAGGTTGACCAGAGCTCCCTTGCTCTGGTAGAGGGATGGGTACATGGAGAAGCCCCTTCTTCCCCATGAGCCTCCCTCCTGTCAGTTCCTCTCAGCCTCCAGCTTTTATAACTCCAGAAGCGTCACAGTTGGGTGGTTTGATTCAGAGAGAGTTATTTTTCTACTGCAGAAATGCCTTGGACAAAACCAGTGCTCACTGAATCTTTGCCACAAAATGGAATAGGCTATCCCAGGGGGCAAGAGGTGCCCGCCCCTGTGCCCAG
CTGCTCTCCTTAGTGTGGCTGTCCCCAGGCCCCAGTCTGGAGAGTTCAAGCTCAAGAGCTGAGTATGTCGGGAGCCTTCAGGCCCTTCTCTCTTGGGACTGAGTTTGCTCTGTGAGTCCCTGGACGTCCCTAACATCATTCAGCAGAAAGGTCCAGTGAACTGTGCCAGAGCCACTCAGAGGGACATTATGCCTCAGGAAAAATTGTGTTTATAAAGGGTTTGTCAAAACCTGGGGAGAGCTTATTGCCTGACATTCAGTAAAAGAAAATCATTTTGCATACAGCAGATCTGTC
TGTTTTCTGGAGGACAGCAACAGGTAAAGGTGAACAAGGAAGGGAAGTAATCAGCAAGTTCACCAACCACATCCCGGGTGTGCACGTGACCTCAGACTGCGTTACACTTTACTGTTGGAGAAGGAGAATGGGAAGATCAGATTTGGGAAGAGGCAGAAATCAGAGAGGACAGTGGAGGAAGACTGAGGGGTGTCCGTTTCCTTGGCGCATCGCATACCTGCCTAGCAGTGAGGGACAGATTCAGAGTCCATACATGTGCCAGAGCATTTCCTTCCGTGCTTTTCTTATTTCTAGACATTCCTTACCAACATTCA
TTAATTTTTAGTCTGCTGGAGAATCTTGTCTCTCACTTCAGCCCAATCTGTAATTCTGTTCAAAAGTCTCTGCTGATCACTAACTGAAATGGACGTGGAATTGAATAAAAGCACCCAGCCCCAAAGCCTTCCAATAGGTGGAAAGCCGGGATGAGCCCAGCCAGCCTCTGGAGACCAGCCGCCCCCGTTATCTGCAGAAGGCCACTTCTGCAGTATCACGGTGGAACTTGCACCCCAAGGAGGACCTCTGCGGGGAGGGGTGGGGGCAGTGAAAAAGGCAGCCGCCACTGCAGCGTGCGCCCCTGCCAGGCCCTGAAGAGTT
AGGCGCCCGCACAGGAGCGGGAAGGGCGAGAACCGGGAGAGAAGCCCAGGCCCCCGGCGCGGCAGCGGCGATGTCCTTAAGCCCAGAGTCTCCTCAGCGGCGGAGGTGGTGGCGGCGTCTGCGGGCTCAGACCATTCTCTGGCTCTGTCTTCGTGTCGTTCCTGGGCCAAGCCGGCCTAAAGTTTGCCCTCCTGTGGCCTCACCGGCTGGACGCCGTAGTCTCCCCCATTTTGTGGGCCCAGCGGGCGGTGTTTTTCCCCCTTTAATCCGAATTCACGGGTTTTCCCTTCGCTTTAATGGCGGCCACAGGGACCAGCTCG
TCCCTGCTGCCCAGATGGAACCCCGGAACCTGGCCCTGGTCTTTGGGCGGACACTGGTGAGGACGTCTGAGGACAACATGACAGACATGGTGACCCACATGCCTGACCTCTACAAGATCGTGGAGACACTGATCCAGCACGTAAGCCCCTGTTCCGGGGGTCACCCGGCAGCCCCTGGGGCCCAGGCCATGTTCCTCTGAGCCCCTCACTCTTGCTCAGCCTGGCGGGGTGTGCCCCAGGAAGGGCTCGGCAGCTTTAGAGCATGCTGCTAGGGTGGTATATATTCCTCCAAAGCCATGGGCTGCATTTCAAGGCAAGGCAGGAATGGATCCTGGAATCCTTGCTGCCCTGGGATGTTGTGTCCCCAGCAGGAGAGTCAAGAGGCCCCCGAGCGTCCAAGATGCCTGGGAAAGGCAGAAGAGGAGGAAGGGCAGGGAAGGTGCTACAGGTGGAGGGCAGAAGGGGCAGCTTCAGAAGGTGGCCCCTGGAGAGGTGTCCTGGCAGACACGAGCAGACGG
CGCGTGCAGCAAGCAGGGTTTGGATTTGGAAGTGCAGCTCGTCCTGGCGCCAAGCACAGAGCCTGGCCTCTAAGATGCTCGGGAAATGCCGCTCTCTGCGCCCCTGAGTGCTCAGTGCGAGCCTGTGAAGTCCATTACAGTCTCCGGCTGTGAATGTAGCAAGGAGTGGGAACTAGGCCTGGGAGATGGGAGTGTTTGTCTGATGACTTCCTGAGCGAAAGCAAACTGGGAAATCTCGGGCTGCGCGCTGGTGCCCCGACTCCGCACCTCCCACCCCTTCTGTGGGGCCAGCACC
CACCTGAGGTCAGGAGTTTGAGACCAGCCTGGCTAACATGGTGAAACGCCGATTCTACTAAAAACACAAAAATTAGCCAGGCGTGGTGTCGGGCGCCTGTAATCCCAGTTACACAGGAGGCTGAGGCAGGAGAATCGCTTGAACCCGGGAGGCGGAGGTTGCAGTGAGCCGAGATGGCGCGACTGCACTCCAGCCTGGGCGACAAGAGCAAGACTCCGTCTCAAAAGAAAAAAAGCGAGGGAATGACGACCACAAGTGCAAACGTGGCTATCCTAATGGGAGGAAGGGGACTGTGATGG
TTGCCCACGCTGACCCCAGCCTTGATAGCCCTTTTCTCACCCTGGGCTATTCAGAATACCCATCTTTTAGGGCCCAGCTTACAGCCTGCCCTCCACATGGCCCTAAAGCCTGGGTCCTTTCCCCAACTCTGTGGATTGCCAATTCCACCCCCTGTCCACGTGGCAATGCTGTGAATGGATGCCAGCTGCTATTGGCCCTTTTGGCATTGTCCATCTGGCCCATGGTCCAGGTCGTCAGTGGGGTGGGCTTAGGACCAGCATGCCTTTGGGGGAGATGGGCAAGATTCCAAGAAAGGGAAGCTCTGAGAAATCAGGGCTGCAACCAAGCCAATCCTTG
GCCCAGGATGGAGGTGGCGGTCGCGGCGGCGGGCCGAGCCCTGCGGCGGGCGGGAGGTAAGGGGGGCCTCCGGCGCGGCGGGCCGGTCCTGGGCGCGGGCGCGGTGCGAGCGGCGCGGCGGGCTGGGCAGTGTCCAGGGCGCGCGGTGGCCGGCCCGACGGGTCGGCGGGCGGAGTTGCAGCTGCCACGCGCGCCCGTGGCAGGTGTGAGGTCTGTGGAGCCCCTGGCACCAGCGTGGGGATGGTGACACGCGTGGCACGGGCGTGGGCAACGTGGGTCCGGCACAGGCGGCGTGGTTTTCCTGGAACGGGTC
GCCCTGGGAGCCGGCTAAGGGATGTGGGGCCAGGGTCAGAGTGTGGCAGATGGGCCTCTTCAGACAGGGACCAGCTTCCCCAGGGAGGCCTCCTAGCTGAGCCTGGTAAAAGGATGAAGAACATTCTAGGGGGCCAGGCTGGAGAGCCCAGGAATTGCAGACAGAAGTGAGCCAGGCAGGGGCACTCCACATGTGTGTGGGTGCGAGTGTATAATAAATAATGGCTGCAGGGTGAGCCCCAGTTCTGCTAAGGCAGGAGGCAGGGGAATGACTCTTACGGCTTCAGGGGTCTGAAGAGGGGCAGGGGGATGGGAGGCTGGTGATCCTAGTTCAGCAGTGGCAAAGCCGGTGTCTGAGGGA
TCAGACCCAAATCAGCCAAGCTTTCCCAAATGGGTAAAGCAAGTCTCCCCCATGTGGGGATGACAATATCCTTGCCACGTGTACTGAGATGTCCAGCCCAAGCCTGCTCCCCTTCCCCCAAATTTCTTTGGTCTCTTTACACATCTCAAAATTGCCAGAATAGGCCTGAAATTGCCTTTTTGACTCAGGTGAGAGAAGGACCCTTGGGGTGAAGTCTTGGGGTACATTCTCCTCTTGTTGCCTATTGAGTCAGCATGGTGCTCTGAGACCAATATCCTAGCAGAAAGTAACAGACAGATAAGACTCTCAG
CTCAGAAAGCTAAGGCAGAAGAATTGCTTGAACCCAGAAGGTGGATTATGCAGTGAGCCGAGATCACACCATTGCACTCCAGCCTGAGTGACAGAGAGACGCTCCATCTGAAAAAATAAAAATAAATCAAATAAATAAATAAATAAACCATGACCACCCCACATGTTGATGGGGAGGCAGAGAAGCTGGGTCACCTACCTGCTGCTGCTGGGAGTGGACGATGGAGCAGCCGCTCTGGAAGACAGCTTGGCTGTTTCTTATCAAACTAGACACGCAACTCCCACGACCCCCTGATGCGCCCCAGAGAAATGAAAGTCATGTTCATA
CCTTGCTCTCCCTGACTCCTCATTATGTCCTTTGCCTTGTGGGGATCACATCCACTTCCAGGACTTCTCTTTGGCTCCCTGGCCTGTGTCTTTAGCTGACCTCTGCTGAGCTGCAGACCCGTCAAGCCAGCTGCCTGCTCCACCCCCTGCCCCTCAGCACCTCAAAGCCCATACATCCACAGCCGGACGCACCTACCCATCTGTGCTTCTCCAGGATCACCCACCTCGACAAACAGCATTAGACATGTACACAGTTTCCCAAGCTACAGGAAATCTGGGAATCTTCCTCAAGCTTCCTCTCCTCTTCCCCAGCCC
AAACAGCCGCTCTCTGCCAGGGGCGGTTCTGTGGGGCATTTGGCCATGTTTGAGGGCATTTTCAGTGATTGTGATCTAGGGGTCAGGGGTTGCTGCAGGCATCTGGTGGATAGAGGCCAGAGGTGCTGCTAAACATCTCGCAAGGCACAGGACAGTCCCCCCACCAAAGGATCATCTGGCCCCCAAATATGTCAACATTGCTGACACTGAGAAACCCTTGTTTTCACCACAGTCAGTGACAGACAGAATTAGGAAGCTGAATCCAAGGTAAAGGAGATCTGGTTAGCAGGGCATGACCAGGAGGGGATGGGAGCCTGG
GTTATAGTAACTCTTACAAGCAATTCTTAAGACACACACACAGCTTGCTCCTGAACTCCAGCATGTTGCAAGCTGCGTTTTTCCTCGGCCTCCAGCTCCTGCCCGGGAACTGTCTGCACGTCTAACACCTGCTTCTCTTCAGTCCACAGCTCTCTCAGCCTGGCCCACGCAGGCCCCAGCCAGGGGCATGCCAAGGACTTGGCAGTTTCTGTGCCACCTCCTGAGACACGTTTCCTGACCACTGGCATAGTGGATCATTTTGCCTCCTTTCCTGCTTACGTCTCCTCGTTAT
CTTCTGTGCATAGAGTCCTATGGTTAGTGTGGGGGGCGGGGAACAAGGGAACACAAGGATGACCCGGGATAGACACAAAGACAATCCACTTTGGCCCTGGCGGGTTTAAAATGCGTGGTCTTGCCTGTCCTCAAACACACGTGAAGTAGCCTGTGCTGCAGCTCAGTGTGAATGGCTCATAACAGGGCAGGGGAATGAGGCTAAGTCCTGTGGCCAAGACAAGCTTGGTCTCAACTACCTACTCCCTGCTCCAGCACACACTGGTAGGGGCCCAGTGTGACTGCCATGGCCCCCAGCAGAC
CACTCAGGCTGGAGTGCAGTGGTGCAGTCCTAGCTCACGGCAGCCTCGACCTCCTGGGCTCAAGCAATCCTCCTGCTTCAGCCTCCTGAGTATCTGGGACTACAGGCACATGCCACCACGCTTGGCTAACTTTTAAAGTTTGTGGAGACACGAGGACTCGCTATGTTGTCCAGGCTGGTCTTGAATTCCTAGGCTCAAGCGACCCTTCTGCTTTGGCTTCCCAAAGTGCTGGGATTACAGGCGTGAGCCACCATGCCGTGGGCCTATTGTCTTACCTTGGACTTCAGGTTGGGTGCGGCCGGTGGGAGGAAGTGGCAGGAGACTAGCAGGTGGGAGCAGAATGAGGTCGAGGTGCTTAC
GCATGGTTGCACACAAAATGATTATCCCAAATCTGCATATTTAACCCCAACCTTTCCCCAGAGCTCCAGAATTATTTATCAATTGCCAGTACACATCTCCTACAGGATGTCCTCAGGACCTCACGTTCCACAAAACCCTACTCACTTTCCCTGACCGCCACCACACGGCCCCTCTTCTGTATTCCTATCCGAGTTCTGGATGTCATCCAGGAGACAAAGGTGGAAGTCAGCTCCCCAGGCCCTCACAGTTGCTCCCCACATGCAATGGCTTATCAGAACTTTCCCATCACATCCAAACTCCTATCCCGGCTCCATCCCCGCTGTCACGGTCTTTGTACAAC
CCCTCGGAGGTCACCAGGGACTTGGATGAACCCCACATTGCTCTCACTCCCTGGCAGTGGCATAAAGTCTGGAAGGCCCTGAGCACAAGAGTTGGCCCTAAGGAAGCTGTCAGTAAGTGACAGCTGTGAGGTTAATCCTGGTCTCTGAAAGGAGAGAACCCAGAGGGGGCTCAGATGGCTGCCAGTGGGATCACTGCAGGGTCACTCAAGGGCCAAAAGCATAAGACAGGTGACTTAACGGACGTGGCAGCCAAAACGGGTAGAGGCTGGGGCAAGCTAGAGAGCAGGTATCCCTATCCAAAGGGAAAAACCAC
GCCCAGGGCCCCAGGTGAGCAATGCCTGCTCCTTACCTGAGCCACCCCACCCTGCTCATAGACGTGGAGGTGGCACTCCTGCCCAAGGAGGAGCTGGGAGCCCCGGCGCCAGCAGTGACACATCACTGAGACAGAAGGAGGGCAGGTCTTGGCATTGAGTCTGGAGGCATGTGGCCCTGCTCAGCGTGGCTAGGCTGAGCCCTAAGGCTACAGTCAACTCACAAATGCCTGAGGCCGGCAAGGAAACAGCACCTTCAAGACACCTCAGTGCTACGTGCCAGAAGACCATCCCATTAAACACACAAGTCTAGGATAGCTGTGCTGCGCTGGGAATCGCTGGGCCACACCCAGCCTGCACACCTGCGCCTGGAGGCCCCTCCA
CCTTTGAGATTGGAGTGGGCGTTGGAAGCAGGGAGAGGCCAGGCAGCAGGAGCAGGCATCTCTGAGTCTGCAAGGGTAAGAGTGCAGAGAGGCCAGGGTCCCGAGCCCCGACTTGGCTGCTGCTTGCTCCCGCTCCTGCTGGCTCTGTGGAGCATGCAGCCCTGGCTCCCCCTCGCACGGTTTGTGGCCTTGCCCGGGGGCTGCTCCTGATCAGGGAGTGGATTGTGGGCCCTGGGCCCTGGGCCCGGCTGTCAGGAGTGTCGGGCCTGGCAGTCACACCGATGTGGGGTGGATCCTAGGGATGCAGCCCAGGCGGCCCTGCACCATAGCCTCCTCCAGAGGAACCCAGCACCCTCGGCCGGGTGGACACAGGGACCACACTGCTGTCCGGGTCCCCAAAGCGCGGCCCCAGCTCCGCCTACCCCCCAGAACCCTCTGTGCAGCAGCAGCAGGCCAGAGCGCACCATGGAGCCAGGCTCTGAAGCCACAGAGGCCTACTCTTAGACGC
GACAATGCTCCGCTCTTCACGCGGCCGGTCTATGAGGTATCTGTGAGTGAGAACACCCCGCCCAGCGCCTACCTGGCCACGGTGGCCGCCCTGGACCCGGACCTGGGCCCCAACGGCCAGGTCACCTACCGGCTGCTGGAGGCCGAGGTGGGCCGCGCCGGGGGCGCTGTGTCCACTTAGGTCTCGGTGGACCCAACCACCAGGAGCTGCGCGCTCGACGGCTCTTTGACTGCGAGGAGCTGGCGGAGATGCAGCTGCGGTTGGAGGCGCTAGACGGCTGCTCTCAGCCGCTATGGGGCCTGGCCATAGTGTGGCTGCAGGTGGAGGACCAGAACTACC
TGGACTATTCGCTCCTTGACACCAGGTTGCAAGCTTGAGGAGAGGCAGGGTCAGTTTCAAGAACCTTTCTCTGTCCCTGCCAACTATCTATCTATCTATAATTATTTGATAGATAATTGTGGCTTGATCACGGCTCATTGCAGTCTAGACCTCCCCAGGTTCAGGTGATCCTCCCACGCATCACCACGCCCGGCAAATTTTTCTATTTTTTGGAGAGACAAGGTCTCACTACGTTGCCCAGTCTGTTCTTGAGCCCGGGAGCTGGAGGCTGCCGTGAGCCGAGATCGCC
CCCGCCGCAGCTCGGACTTCGCCCCATCGCAAGAGCCGTTTTCTCCAGTCCGGGAGTCGCGGGGACCTTCATGGACTCTCTCGTGCTCCGTAATGGGAGGCTTCTGCCCCTAACAAACATGGCCGCCCACTCTGTCCCACCCCGCCCTTTGGCTGGTATCAAATACTAGACTACCTTTCATTTCCGGGTCACTGTAGATGCGATGGCGCCGATTCCAAAGACTGTGGGGCGGATCAAGCTAGGTGAGCGGTATGACAAGACCAGTGGGGGTCTAGGAGGGCAGAGGCAGCCCCTCTTG
CCTCTCTCCCTCCAGGTCTTCTTGCCAAATGAAAGGCAAAGCGTTTGCTCCCTCTACTAGAGTCAAAACAAAACAAAACCATAAAAACCTCCACACGCATTTTTAACACACACAAATAACATAACTTCTTTCCTCTGAATGGTCGAAGCTGAGCAACTTGGAGGTGGGTGGGTGGTAGGGGCTCCGTGACCCACTAGACTAGACTACAGAGGGAGTGGGGGAGGAGGTGCCTTCTCAAAGCACTTTCCAGGTTAAATCCAGCCTCGGGAGGAGGGAGTGGAGAGAGAATTTACTCTCCCCCAACTTACCTCCCTCAGAAATGGGGGCAAGTGGAGGGTCAGCTGAGCAGAGAGGGAGGAACAGTCTCCCGAGATCCCGGGGATGGGAGGATTGAGGGGAGGGGTCCCGGAAACTCCCAGGGGAAGTGGGTTAAAAGAAGGGCCGGGAAGAAGGGTGGGACGCCCTCCACTGGAAAGGGGAGAGCGTTCTAGTTAATGCTGAGGGGAAGTTGGGGACCTGGGTCAATCGGAGTCAGCGTGTGTCTGTCTCCATGAAGGGGGGTCCGTCTCTCCCCGCCCCAGGCGCCGTCTTTGGTCTGGAGAAGGGTCCAGCCTGGGGTCGTTGGGGGTGTGAAGGGACCAATGAGCGGTCTGTCCGCTCAGAAGGGTCCAGAGAGAGAGCCAACTGGAACTACACCCCCGCTCCCCCTTCCCCCGCCAGAACTTGGGCTTGTCC
AGGGACGCAGCCGGGCAAGGCAGGGCGCAGGGCGGGCGGCGCGAGGCGCAGGGCGCGGCGGGCAGAGGCCACCTGGCCACCTTCCCTGGCGCCCGGGGAAGGCGCGGCGATGGCCGGGGCGCGCGGGGCGGCGGCGGCGGCGGGCGGGCGGCGGCGGGCCGAGGGGGCGCGGGGACACAGCCAGGCGCCCCTGCCCGCCGCGGTGCCCGCCGCCTGAAGGCCGCCTGGGCGCGGGAGCCGGTGCCAGCTCGGAGCGGGCGCTGGAGGCAGCTCGAGGCGCGATGTCGGTGCCGCTGCTCAAGATCGGGGTCGTGCTGA
ATGTGTGCCTGGCAGGGGCTGGGCACAGGTGGGAACAGTGATTTTAGAAACGAGCACTCCTTCCAGCTAAGGGAGGGGTGGGAGGCGCAGAGAGCTGAAGCCTGATGGTTGGCACTGTCCTGCAGCACAGAAGCAGTGCTGGGATGGGCCCAGGTGCTTCCAGAGCAGTTACGGGCCCTCCTCGTGTTGGGCAAAGGGGGCCCCTTTTCAGGCCTCCCACTAGCAAGCAGAACAGGCACCCGTTCCTGAGGTCCTGGTACCACTCTTGCTGGGTCAATTACTTGTGGGCAGTGCTGCAGTGGGACTCACATGCCCAGAAAAC
TCCCACCCATTGCAGGCCCCTCTGTGACAGGACGGGGGCTCCTAAACACACCACAGTTCCGAGTCTGAACTCACACAGTGGGATGCGGCGTTTCTGGGCCACAGTTGGGTGCAGGTAGCCTCTGGGAGGATGGGAGGTCAGGAGCCATCTTGCGAGTCAGGTTGCTTGAACTCAGGATGGAAGTGTTCCGGGCCCATTGGTTGCTGTATTAGCCTGTTCTCACGCTGCTAATAAAGACATACCCAAGACTGGGTAATTGTAAAGGAAAGAGGTTTAACGGACTCACAGTTCCACCTGCCTGGGGTGGCCTCACAATCATGGTAGAAGACAAGGAGGAGCAAGTCACATCTTACATGGCTTCAGGGAACAGACAGCATGAGAACCAAGCGAAAGGGGTTTCCCCTTGTAAAACCATCAAGTCTAGTGAGATTTATTCACTACCACGAGAACAGTATGGGGGGAACCACCCCCATGATTCAATCATCTCCCACTGGGTCCCTCCCACAGCACGTGGGAATTAT
TTTGTCCTGTTATGTGAATGGCCACCACGGGGAACATTCCCGCCCACTGGGGCCTGTGGGGGCTGTGTTCACCCCGGGGTGGGGAGGGGGGTCTGGCCCTGCAGGTGGGTCCTCAGGCCCCAGGCAGGGGTGTCCTTGGATGAGCTGTCCTGCTGGGGGGCCATGCAGAGCTGCCGAGGAGAAGGAACAGGCAATGAGGCCGAGGCCAGGGGCGTCCCCTCGCTTCCTTCCAAGGCTTCCTTCCGGGACCTCTCATCTTGGAGGCTGCTTTTTCTTTTGGTTCATTTCATCTGGATTTTACCAAGGAGAAAAATGCACTGGGGGAAGCAAGGAGTT
GCCCAGCGCGGTGGCTCACACCTGTAATCCCAGCACTTTGGGAGGCCGAGGCGGGCAGATCACCTGAGGCCAGGACTTTGAGACCAGCCTGGGCAACATGGTGAAACCCCATCTCCACTAAACATGGAAAAATGAGCCAGACATGGTTGGTGCAAGCCTGTAGTCCCAGCTACTCGGGAGGTTGAGGCAGGAGAACCGCTTGGACCCGGCAGATGGAGGTTGCAGTGAGCCGAGATCGCGCCATTGCATGCAAATCTGCAACCCATCAGCCTCCTGGGCCTCATTCTGATACGA
GGGGTTGTTTAAAGATCTCTTCAAAAAAATTTAAAAATAAACCTGTTTTGTGGGCATGTCAATAGATACAACTTCCATGGGAAGGCAGTTGACAATAGCTACCCAAATTTCAAATGGTGTCCCATATTGACACAGTGTTACCCCTTATGGTGATTTATCCATCAGATATACTTATCAGAAATGGAGAAGCAGCAAAGTTAAGTGGCTCAAAGTGAACCTTTAGGGCGGAGATTTGGCTGAAATTCCAGTTCATTGGCACCAAAGCAAATGGAAATAAAGGCTGGGCC
CTGGTTCTCAACTACTCTGTTCTTGTCTCTGTGTGTCCTCCTGTCCGACCTGGGAGACCAACAGCCCTGGGAAGACAGAGAGGGGACACCCACTCATGACTCACCCTTAGTGCTGATGCCCCGGAGGTCGGTGATTTTCATTAGCATCCTTGGGAACATGTAGGGCTGGCTGGGCCGCCGGCGCCGGGCGTACAGCCTCAGGGCTTCCAGCAGTGGCTCCTGCAGCTTGTCCACTTTTTCGGGCTCCTCCAGGTCCATGCGGTCTATGGGGACAAGTATACTGGAGTGAGAGGGGAAGGAAGAGATGGGGAAGACACAGTGACAGATGGCTGATCACCAACCGGC
TGTTCCTTTCACTTTTCCATAAAGGAAACGGGTAACATCTAGTATCTTCTTTATTTCAGTTTTCTTATGGCCATACTAAGGATGCATTTGACAACAAAACTCTCAAAAAGATAAATTGAAGGTGTATCTCTTTCTTGGCTTGCTCACCCTTTACCAAAAACTTCCTTTTTCAAGTAAAGCAGTTAGTTCTTTGCTTATTTTTATATAACAATATATGATACTGTTTTAATTTTAAACATGTCTTCTCACTAAAC
CTCAACTCCTCTGGGCTCTGGCCCCAGGTTAGCTGTTAACTAGAGCTTCCTGCTGGCTTCCTGGCTCACAGGAAGGTTGAGGAGCACTTCTTGTTCTCCTGTGTCTTCGTGTGTGGGGGCGTGTGTACACGTTTGTGTGTGCAGGCCTGTGCATCCTGTGCACATGGATAGGAATGGGGTATCCTGGAGACTCGCAAGGCCTCCACCGTGTTTCCTGGCAGAGGGTGAGACCCTGCGGTTGCTTGGGTCCTGCTGCCCTGCACATGTCTGCCGGCCAGGAGCTGCACTCAGCACAGGTCTTTCCTGGAGTCTGGGGGTTGTTCTGGCAGAAGAAG
CCCTTCACCTTCATGACCTGAACACAGTGTGAAGATCACAGGGGAGTTACTGTGTAAAATACCCCTCACTTTGTTTGTTTGTTTGTTTGTATTGCCTTACAGTTAGATTCAGGTTCTGTAACTTCGGCAGAAATACCATCGACACCCGGCTGCGCTCTTCTCCCATTCTACCCGGCAGCATGTGACTTTAGTTTGCCCCAAGACTGATGATGTTCGTGTTGATCATTTAATTAAGGTGGTGGGTGTCACAATTTGCCACTGCAAATTTATTCTTTTTCTGA
TGTCTACCCTGCTCTAGCAGCTCCGTCACTGCCCCGCCCCTGCTTCATATCATTTCCACTGCGAAGCTTGAGAGGAGGAAAAATCCATCCAGAGAGAATGAATCTTCCAGATCCGTTGGGAATGCCTCAGATTTAGGAGAGGCGACCTCAGGAGTTTGCCCTGAGACCCCAGGCTCAGGAGAAGTCTTGCCTCATTTGGCGAAGGGGCTCAGTGCAGACCTCCAGGGTGGGGCAGGTCCTGGGAGGCCAGCTGCCGCGTCTGCACTCCTGGAAAGTGCAGTGTGGGAAGGGTGGGAGCTGTGGGAAGGGAGGGG
CGCGCTCTTAGCCCTGGATGCTCTGTGGTGGGGCAACATGCGGGTCGACCAGCAACCCCCAGTGCCTGCCCCTCCAACACGAGACCTATCGGGGTCAACACGAACCATCTTGAAAGGGTGTTTGGAGGCCTCCCCGCGTGTGTCCCGATACCAGTACCTTCCATTTGACCCCATTTTCCTCAAGTTCTGCCTCAGAGGTGGGCACCGGCAGCTGTACTCAGAGGACCGCGGAGGGGGCTCCACCAGCCTGCACTAGGTCCCGCGTCGGTGCGCATCCTCAGACCTGCCTTTTCCGAGGCCCGCTTGGGAGGTGACAAGGGACTGGAGAAGAACCAGGTGCCCCGGGGAGGGC
TTTTGTCCAATCCTTTGTTCAAACTGCCAAGAACCTGGACACCCTCCACCCATAACATAACCAGATTGCTGCCTTTGAGCCTCTTCTTTTTTAGAAATTCTAAAGGCGCTACTGAGAATATGATGCATGTCCCTTCAGCCACTAGCTGTTCCCATCTCTTCTGGGAGATGTTCAGCGCTGGGTCCTCTCCACCTGCCCACAGGTTTAGGGAGCCGAGGGAGCCTTCCAGAGCCTCTAAGTCACCTCTCTAGGAGGCTGTCTGCCTGGCCCACACACAGGCAGGCCCCATTCTTGGCCTCCCCAAGCCAAGAGGGCACAGACTGATGATCCAGGGCAGGTCTAGGCAAGTGGGGCATGCAGGGATGTTGTATTAAAGCTTAAGCATCATGAGAGGATCTGATGACTCAGGGAGCAATTTCTTGAGCCCATATTGTCCACCTGGGAAGAAATTGTGGCTGA
GTCTTTAGAATCTGTGGCTTGAGGTGGGGCCTCCCCGTCCCTGTCCCCATGCAGAGAGGATCTGTGGGGCTGGGCCCTACATCCCCAGCACTTGCAACAGGGTGTGACCAGAGAAGGCCACCAGCAGACAAGCAGGCCGATGTGGGTAGAACAGACCAGGGAACCCACAGCTTCTATTTAAATATCCTCCAAACATTGTATCCTATTTGAATATGTGATATATGTTCAAGCAAATATGCTTGAAACTGTCAAGCTTGCACAAAACTGATTTGAA
GTAAATGGTGAATTAACCATTGATCTAAAATCACAGCTCAAAATGTATTCTGGGCAATGGCGTCTCTGGGTGACAATCTCTGGGTGACAAGCTGGCCTGACTTGTTTTTCTGCCTTAAGACACCTTCAGGAGGCTCAAGGAGACAAGACCCAGAGACTCGGCCTGGGGCCACCGGGGGCTCTTTGTTGAATAGAAGCTCTGCTAATAAGTGTAGACAAATTGCTGAAAGTTTCAAGCCTCAGTTTCTGGGGCTGATGATGGAGGTGACATCCTGATGTCTGAAACCTCTCAGGAGAGAACTGTCTCAGGCTTTGCA
AGCTGAGCCCAGGGAACGCTTTGCTGACTGGTGATGAGGGACCTACCTCTTCACACCCATGACACCCACCCGCTGAGCCCCTCACCGGGGCTCCGAAGGCCCTGGTCAGGTCACCTCTGGTCTCACTTTCCATTCTCCCCTCCTTCCTCCCCTCCAGCCACAGGGTCCTTCTCGATGTGCCCAGACATGGTGGGTGCACACTTGTCTGACAGCCTCTCTTCTTTTCCCTTTGCTTGGAATGCTCTCTTCCCAGTTACCAAAGATACTCAGGCTCTCTCCCCAATTTCCTTCAGGCCCTTGC
AAGACAAAGTTACCCATAGTTTCACCACTCAAATATAACTTGTTTACATTTTTGGTGTGCTTCTATTTAGCCTTTTTTTAAATTACAGAGTTTATGTATTTTTTAATTGTGATTATGTATTTTCACGCTGGTAATAATTCTATTGGATTTATTTTACTAAAAGTCACCCTTTAGACAAAGCTGTTTCCAGAAACTATCATTAAGATGCATTGGCTTCCTGGAAATCTGATCTTACAATAATTTTTAATATTTTTGTGTTGTATGT
TTGGATTCATGGGCCGGGGGTGGGGGGCAGCCTTCCAGGCCAGGAGGGGCTCCCTAATTCCTCCCCAGCTTGGTGTGCAGTCCTTGGAGCCTTAATATAATTATGATAACTGGCACTTATCATGTGCCAGTCATCATAAAAAACACGTTACATAGCTGTCCATTTTATAAATGAGGAAACTGAGGCTCAGAGGGGTAACTTGCCCAGGATTATACAGCGAGCAGCTAGCAGGTGTCAGAGCTGACTGTTGCTCAAAATACCATGCTCTTAGCCACATGCCCCATTTGAGTCTCAGCT
GTAGCTGGGATTACAGGCATGTGCCATGATGCCCCACTAATTTGTTTGCATTTTTAGTAGAGATGGGGTTTCACCATGCTGGCCAGGCTGGTCTCGAACTCCTGACCTCAAGTGATCTGCCCACCTCGGCCTCCCAAAGTGCTGGGATTACAGACATGAGCCACCGCGCCCAGCGGGCCCGTTTTAAAAGTCGATATCATTTCCCACCTGTATCTTGTGAGCATAGTCAACGCTCAGTGAAGGTCAGCTTCCTTCCTCTTGCCTGTCCTCATGAAATGCCCCTTCCCATACCGCCCCCGCG
AACGGCTTCTCGACATCCTCCTGTCAAACCCTGCATGTTCAGGCCCATCTTTAAAATCCATCCTAGGCCAGGTGCAGTGGCTCATGCCTGTAATCCCAGCACTTTGGGAGGCCGAGGCAGGCGGATCACCTGAGGTCAGGAGTTCGAGACCAGCCTGGCCAACATGGTGAAACTCTGTTTCTACTAAAAATACAAAAATTAGCCAGGCATGGTGGCGTGTGCCTGTAGTCCCAGCTTCTTAGAAGGCTAGGCACGAGAATTGCTTGAACCCAGGAGGCAGAGATTTCAGGGAGCCGAGATTGTGC
AGCCTCATCCCCTCATCAGACCCCCATCCAACTGCCCAGGGTACCCCTGTGACTTTTCAAAGCCCCGTGTACTCCAGATTCACCAGCTACTCACATTCACTCCCAGCCACCCATCCCCTCCCAAATACTGTCTGGGTTACCCACCAACCCCATCCATCCGCTCACCTGATGCCTGTCCTCCTCCTCACCCACCCACCCGCGCCCCTCGCCCCTTCCACCTGCTGTCCTGCCCACCGGAAACTGGCCAAATTGTCCCATAGATTTTTTTTTTTTTTTTTTTTTTTTT
TGAATTCCCAGCATCCAGGCCTCACCGCCAGCTCCCCGGCGCCCCTAGACTTCTTGTGACGGCTCAGTAGTGGGTTGGGCTTCCCGGCCACGCCGTCTCGGTGCCGCCGGCTGGAGATGTGCTGCGGGGGCCAGTGGATAGGGGGCTGTGAGCTCCCGGAAAGGGGCAACAGCGAGGGAGTATAATCAAGCTCCAAGCACCGGCCCCCTCCCATCTGGCCCCCTGGGGAAAACTCTGAAGAAGGGCCTTTACTCAAGCTCCTTGCTCCCCTTCCCCACTTAGCGGGTGGAGCGTCCCAGAATTCCTGGGAAGGGCCTTAGACCC
GAGGCAAGGAAAACAGGGCAAAGGGCTTCTTCCCGTAAAAGGCATCTGACTATAGGCCATAGGACAGGTCTGTGAAAGTCTCTGGAAGGCCTCAAAAGAAGACTTGATCTTGAAATAGGAGAATCCATGATCCATAGAGCGGGTGAGGGACTGTGGGTGGGAGGGCTGGCAAGAGAACAGCCAGAGTCATAAAAACAAATTCCACGGACAATGAAAAGGACACTCCCCCAGGCCTCAAATCATCTGGGAGGACTGGGGGCTGAGCTGCAGAAACTCACCCCATGAGTC
TTACCCTGGTCCTGTACTGATCAGTGAAGGAAACCGTGGTTACTGAGGCCCTGTTGAAAAGTGCACGTCTTGTCCAATAAATCACGCTGCAGTTGGTGTCCATCCCTGAGTTGCTGGGGTAAGGGTCCTCTCCAAATGCTGAGCAGAGTCCTATGGCCTGAGTGCCCAGGATCCCAACACCCCCTTTCATGTGCAACTTGGGGGCAGAAGGAGTCAGTGGAGGATTGGAATGGGAAGAACTTTTGTCCTGGAATTTGGATGGGGCCTGATTTAAGAAGCCCATTCTCTAAGCATCTTGCCTGTTACCAGAGGCAATGAGTTCTTGGGGTGCCACAGGGTTGGACCCTCCTCCCTGGGGATCAGGGCTTGCCATGTGCTGGTGGGTTGCTGTCAAGGGGAGAGTCTGGCAAAGCCTCATCTGGGGGGCACCTTGTTGTAATTGCCTCTTTTTAACTCAGAAGATGGAAGGGTGGTCAGGTGAAGGTGGGTATCTCATGAAACCTGGCCGGAACCCTCAGATGACACGTTCCTGATTTTGTCCCCCCGCCCCACCACCACCACTTCCGGACCTAAAGTAAGTGGCAACAGAGACAGGAACAGGGAGAAAAAATGGTGCATTGAGCAGGAAGGAGACGAATGCTAGTCCTTTGCCCCCTTCCCTGGCCCACACTTCCCAGAGACCCCAGGGAGGCCTTGGAGAATGGAAGGAAACCCACAGAGCCAGGTGTGATTTGGGGTAAAGTTTAATGGAAAAGCCGTGGAAACGTTGAGTTCACAAACAGGACTTCCCGTGCAACTGTCCAGCCAGACCTGGGGCAGCTCCTGGGGACCCTGCCCCCTTCACACACACCCATCCCATCCATGGTGCCTGAGAGGCCTTCATCTTCAGTTCCCTCCACCAGATCAGTTGGGCATGTTGGGGGCAGAGATGGAGGGTTGTTGAATCACACTAGGCTCTGTAAGCTGAGAAGACGATCCTGCACAGGGTGGCATAAGCCAGTCCCTCCTGCCAGGGCACCTGCAGGGCGAGAAGTCACATGCCAGACTGAGGCATGCTTGCGAACACTAGCCTGGCCCCAGCAGCAGGGGGTGCTGGAGGAGCTGCAGCTTTTCCCCATCTTGCTGAATTATTGATGGGCCTGGCACTGCCCCTACCCCCAGCTACAGCCATGTTTCAATCAAAAAGGGACAAGGAGGAGAGTGCTACCAGGCTACCTGTGCATGCTGCCCATGGCCTGTCTTCCTGGGGATGGGTTCAGCTGCCCTAGGAAGCATGAGCCCCTCTGAAACCACCCCAGGACACGTGGATGTGGCAGAGACCTTGCTGCCAGGGGCTCTCTCAACCATTCAGGGAACTGGCTGGCAGCTTACAGAGTCAGGAGTCCTCCCTGGCCCGGCCCTTCCCCTCCAGCAGGGGCAAAACAGCTGTGGCCTCCCCCAGGCAGGGAAAGTGGTGGGTGTAGGGCTGGACTTGCCGGCTGAGCTTGCAGGACAATCTGGTTATTCATCTGCTTGAAGTCAGGGCAACTCTTTGAGTATGTGGGGGAAGGGTGAGGATAAGAGAGACCAGATAAGCTGGCCCCACAGCGGCTGCCACTGGAGCTCAGGTTATCAGAAAGGCCTTGGGCCTGGCCTCCGGCTAATTGGGGAGGTTATGGAGCCTGCCATAGCCTGTAATCAGCTGGAAGGGAGAGCTGGGCCCCAGGGTTGGGGACCTTACTGGCCACTGGCCCCAGAGCAGCCGCTTCCTATCCTCTACAGATAACATCCAGGGCAATCTGGGACTCACCCCCAGCCCCAGCAGACCTAATGGTGGCATCATCTGGGAGGGCATCAGAACATGAATCAAACTGTGGCTGATCAGGGGACCTTTAGGAATCCATGTGACCTACCGATTCTCTCGGCACTACCTGGTCAACGGGCAGCTTTACTACGGACTTCCTCTCAATTTGATGAAGGAAAAATACCTTCATGATCTGGAAAGAGGCCGGTGGGAGCCAGCGTGGCAACTGAAGGAGCAAGAGTACTGTCTGAGATGAGAAAAGGCACGGTGGGCCTGAGGCCAATTCAAGCACACAAGCTCAAACACCAGGGCCAGCCCCTCTGTCAAGGAGCAGAGGCCAGGCTAGGCAGCCACCAGTCTGGAAGTGTATATGGTTTCTCAGTGGTAATTTTTTATTTTCACAATTCAGGGACTCATGAAACTAGAAAGTACCTGAGAGTTCTGTTCGAGCCTCATTTTTTTTGCAGATGACAAGCAAGCCTGAGCCCCAGAGAAGGGCAGGGCCTTGCCCAAGGTCACAAAGTCACACGCCTAGTGAGCCTATCCCTGTCTGCACCTGGCTGCTTCACACCCTGGCCAGTTCCCTTAGAGGGACCCAAATCCGAACTGACCTCCCTGTCCTGTGCCCCTATCCCATCCAGAATGCTGACCCCACTGATCCCCATCCTGACTCCATCAGGCTTCCTGCCTGGGCTGAGAGACTGAATTTGCAGCTGCTCCCTTGCCCCTGTGTAGCTGGAAGGCAGCCCTCCCACTGCAGACCTAGAACTGGAGGCTCTAGAGGCAAAGGGACAGTGCATCCTGTATGTCTCGAATTCAGAGCAAGAGCCCAGGGGAGGGTGGCAGCCCTGGCATCTCAGGATCACCTTGCTGTAGGAGCAGGGGTAGGCAGCTCAGCAGCACCGGCTTCTTAGGAGTGGGTTTGGACTTGCTCTCTTTAAGGTCCCAGGGTCCCATCCCAGCTCTGCCACCAGCAGGTACGTGGCCTTGGGTACATGACTGCACCTCTGGGATTCAGGGTCCTCATGTGTAAAGGAGGGAGTGGAGGGGAGAGAGCAGCATGCCCTTCCGAAGGCGCGACAGAGCAGAAGCAGGCAGAGGGGAAGCTGCGGGTCCACAAGGCAAACCCATGGTTCGAGGGGAAGTTGACAGCCAGGCCAGGTGCCCCTTAGCAGGGATGGGGAGGGCGGAGGCGGCACAGCTGGAGCCCGGATTGTGGCACGCCGTCACCGTGCTGCTCCGGGGAATCCCGACCCGCTCCCTGCGAAAGCGTTTCCGAACGCGAACCCAGAGCCTGTGAACGCGCCGGCAAGCCCCCCACTCCCCCACCGCCGCCCGTCGCAGGTGGGCCCGTCCTAGGGGTCCTTCCTGCGCTCTACCCCGTCTCTCAAGTCACTCAGTCGATCGCCCCGTTCACGCTCCCGTGATCCCAGACATCCATAACCACGATCTCGCCTCCATGCACATCCAACGCACGACGGTGCACAGACGTGCACCTGACTTCTGCGGACCAGGTGTCTCAAGCGTACAGCGGCCACCCGCGGAACCGCGGCCCGGGGCCAGTGAGTCGTCTGCAGCTCCCCGGGTTAGGGGATTCCCCAGAACTCCGGGAAAGTCACCCGAAGTCCATCCGGGATGCGGCCTTGGTTCTCGGCCGCGTGATCTCGCCCTTAGGTGCAGAACGACGCCCTTCCAGGGCCCACAGCTGCCAGGCTGGGCCTTGCCCTCGCATCCCCCGGGAAGACCAGGGACGGGGCCACACAGGCCGTGGCTGCGGAGACGCTTCCCCGGGCCACCCCGCGACCAGGAGGGAGTCGAGCCGCCCGCTCTCCCCGCGTCCCCCGCCCCATCCCAGCCAGTTGGCCCCACCCTGCGCGGGATAATTGGGACGGGAGGGAGGCGACGGGAG
ATAGAAGGGTGGACGAGAGGGTCACCCAGATTCTCCTCATTATAATAATAGCAATAGCTACCCCTCTGGGTCCTTGTATGTGCCAGGTCTTTACTATGTGTTAAGCAATTTTCATTTATTATCTCCCTTGATCTGTACAAAACCCATGAGGGAGGATTCATATTAAAATCTCTGTTTTACAGATGAGAAAACTGAGGCTTGGAATGGTGAAGGAGGTCACTGAAAGTCACACTGTGAGTTAAACTGCAAAGCTGTGAATGGAAAACCCCCTAAGGCCCTGCTCTTAGCTCCTCTTGG
GTAGACAGCCTAGGCAATGTATGTTCTGGAAGGGTGTCCCAGGGTTTCTCAGGGTGCAGCCTCCATTCCTTCCTTCGATTTGACCCGGGACCAGCCTAGATGAGGGGGCCTGTGGAGAGCTGGAACTGGAAACAGGTTCTCAAGGGCAGGGCTCGGCACAGCGTGGCAGCCAGGGGCTGTGCGGACTGAAGGGATGCGGCCCTGTCCTAGGCTGAGACGTCCGTCCAGCAGGTGCCGCAGGGAGGAAGGGAGCCTTCCCCATCCCCGACGGGGACAGTGGGTCCGTGTTTCCTCCCACAGCTTTCGGCCCCTTAGCTCTGAGGACAAGGATAGGGTCCTTCCTCTGCTTCTTCTGTACCTTTTGTGGTCCGGAGATGTCCCCGGCGGAGGTCACTATACCATCTGGAGGTCTAACGGGAGGCAGGAGTGCTCAAGTCAAGGCCGAATGGGCACTCAGTGGGACCCTGGAGAAGCAGCTGACACACCAAGGGGCTGCCACGTGCCTGCTGG
GTCCTGTGCCTCACATCCTTGCTTTGCCCCTGCCCCCTGACGGCTCTCTCTTCTCCTCCCAGGCCTGCGGGTGCGCGAGGTGCAGATCGAGGTGTCGCGGCAGCAGGTGGAGGAGCTCTTTGGGCTGGAGGATTACTGGTGCCAGTGCGTGGCCTGGAGCTCCGCGGGCACCACCAAGAGTCGCCGAGCCTACGTCCGCATCGCCTGTACGCCACCCTGACCCCCACCCTGTCCCTGCAGGAACCTTCCCCATCCCTGAGGATGCTGGAGAGGGAACTTCACATCTGTGGGGCCTCCTCCAGCATCCCTGGCTGAGGATGCCCACGGCAGAGACATCCCAGCACATGGATGCCAGCTCAGAGAGGGCTCCTAGACCCAGAACCTAGGCCTCTTTTCATCTACTTCTGTATAAAAGAAGCTGGCAGCTTCCTCCCCCATCCTGAGCCACTATATGCTTAGG
GAGCACCCACCCCATCTCCTGCCTGTCCCACTCCACACCCTCCCTCTCCTCTCTTTATTCCCTCCCTCCTGTCCCTTCTTTCCCCCCTCCCCTTCCATGTCCGTCTCTCACTGTATGTCCTCCTGCTTCCTTTCTCTTTTCTTCACACACACACACACACACACACACACACACGTGCACACATGCACATATAGTATTATGCATAAGAAAAGGGACACAGTATGGAATGTGGGAGCTGGACAGAAGTGAGTTCAAGTCCCAGATCTGCACTAACTGT
ACTCGTAGTTGAGTCTCCCCACCCCTTAGAGTGGGGGTATTCCTGGCCCCAACCACTTCACACCTTTGACGCTTGGGGGAGGGATGCATATACAGGTGGAGGCTGCTGGGAGTCTGGGGTGCCATGTGGGATACCCCAGACATCTGGCAGAGCTGCAGTGGTGCCCTATGGGTGCAGACTGGTTTGGGACCACACGTGAGCCACCCCAGGGGCTTCCAGAAGGGCGCAGTGCCAAGGCAGCTGAGGATCACGAGTAAGGAGCCTAAGGGGGCCAGAGAACTTGGGGGCGTGTTACTTGTGTCTAAAAA
TGTAGAAAGTTGCTCAGGGTCCCGTAGCTATTAAATGGCAGAGCCAGACTCATCCTGCAATGCCCTTCCTTCTACCCCAGACTGAATCATTTTATGCAAAATATAACAGGACTCAGGGATGCTGGAAACAGTACCCTTCTTTATTCTATTAAAATCAAATTAGATCTGACTCCGCCTCTGGCTGGGCTGCAGAAAACTTCATTCTGACTTGCTTTTGGAGATGGGAGTGGGTGCTGCTCCTCCCTAGGCCTGTGCAAGAGCCAGGGAGTCTAAGGTGATGCCAGAAAATGGGTGTGAGGGAGTAGTGT
ATGGGGGACTCCCCCACTTCTGGAGCAGCTGTTGGGGAAGTATTCAGGCTATACTTGGGCACTGCACTCGGCCTGTTCCCAGTGTGGACTGTCCACGCAGGCCAGGGCCAGCGAGCACAGGGCACTGACCCCTGCAGACATCAGGGTCAGGGCCTAAGCCCGGGCTTCGGCCTCTTCTCTTCTGTACAGGACAGCATTTGCATTGCCCTTAGAATGTTTTTCTTGCTCTGGATAGCTGGCCTGCAAAATTTTCAACTGGCTTTTTTTTTTTTCGAGACAGAGTTTCACTCTTGTTGCCCAGGCTGGAGTGCAATGGCGCAATCTCAGCTCACTGCAACCTCTGCCTCCTGGGTTCAAGCGATTCTCCTGCCTCAGGCTCCCGAATAGCTGGGATTACAG
CCCACAGTCCTGGCTCTCCTCAGGGTGGAGCCAGGGAGTCCCCTAATCCAGGTCTCTGACGTCCCCCGCTGAGGCTGGATCGTTCCCCAGTGGGGCTGGATGGCCTCTGGGTTCACTTCCCAGCCTTGTCTGAGCTTCCACGCCCCTTTTATCCTAATATTTGCTAAGAGCCTCGTCCAGGGACCTTAGGAGTCACACAGCCAGGGGTTCTGCCCCTGCCCTTCATTTCTCAGATGATAGAAAAGCAAAAGGAACACTCTGAGAACTTGTAATGGGGAGGAGTGGGGGGTTGGTCCAGTCTGACGGGGCGGGGGCAGGGTGGGAGACGTCCTTGGAGCGAGATCTGAGGCAG
CAAGACCCAAACCCAATGAAATTAAAAACAGAACTAAGCCTCTTCACATTGGAGTAGTTCAAATAAAGGAAGGACAGAAACAATCATGGGTTTCAAGAGCTTGCAAAACGGTGGCAGTTCTCTGCTGTCTGCGTTTGTTGTGTGGCGTGAGAGTCCATCCTGGTTTCGTGGCATTTTTCTCTGCATCCTTTTTATTGACAAGACGTTCCTGTCGTGAGTGGTTTTCCTCTGGCCTCTTCTGGGAGCTGGTGGATTTGCAAGTCACGGCCAGCCTTCGAAAGCAGGACTGTTGCCTGGTTCCCCAGTTGCCCTCCTGGAAAGCTCTACCCTGCTGGCCCTGGGCCTCGGAGGGGAGGGGAGCGCCTGGGGCGCCGCGGTCCTGACCCCACACAACTTCTTCTGCCATGGCCCAAACCCAGCCCTGTGCCGCCTCTGTGGGCCACAGGGACCCCCACAGCAGACCCCCAGCAAACCCTCAGTGACTGTCTGAATGAAAAACGCAGGAGTGGGTGGTGTGGGAGAAAATAGGATTACG
GCATACTGAACCCACTTTCTCTCTCGTTAAATCCACACCAGCCATTTCCCCCAAGTCCCATCTTATTCCTGCTGCTTTTGCTACATAAACTCTCAGCACATGGGCAGCAAGAGCTGACAGGCTGGGCTTCTTGTAGCGCCTGGAATCTGAACCAGACGGCAAAGCCGTATGCCTACCAGGAACTCCAGCTCCTTCCCACAGGCAGCAAGAAAGCAGTGCTGACAACAGCTAGACTTACTGTACTGAGTCGCGTACGGCCAAGAGAGATCTCGGAGGCCAGGACCATTAAGGGTCTGGCTTCTAGTTCTAATAGAGGAAGGCAGATCAGGAAGAGGAGGAAGGGCGGGGGCTGCATTCCGG
AAGTCCTCTGATCCTCCTGTGAGAAGTAAACATTAATGTTATTAGATTCTTTTTTTTTTTTTTTGAGTTTCGCTCTTGTGGCCCAGGCTGGAGTGCAGTGGCGTGATCTCGGCTCACTGCAACCTCTGCCTCCCGGTTTCAAGCGATTTCCTGCCTCAGCCTCCCGAGTAGCTGGGATTACAGGTGCCCACCACCACGCTCGCCTAATTTTTTGTATTTTTAGTAGATACGGGGTTTCACCATGTTGTCCAGGCTGGTCTTGAA
AGGGATCGGTGCAGGGGACTCCTGGGTCTGTGGCATGTTCATCCACTGACTGTGCCCAGTCCTGTGCTAGGCGCTGGCCCCACTGAGCGAGATTAAGTCCCACCTTACAGCCTGGCATTCCAGACGTGGGAAGGCAAGACCTCGGAGCTCTTCTGACCCTGTGGACTGTCCCTGTCCTCCCATTAGCCTCTTGCAGCCTCTGTCAGGGTCCTCCCCCAACTTTCCCTCCCTGCCAGGAGCAAGGTTCCCTCTGCCCCAAGCCACTGGACTGGAAGGGGCAGGAAGAGGGCTAAGGTTGTC
AGGCATTTAACCCAATGATTGAACCTCTCTGTGCCTCAGTTTCCTCATCTCTAAAATAATAATAGAACCTAGCTCATATAACTGTTAAGGGGGATCAAAGGAGGTAAAATGTTGTGACAAAAGTTGCATAACACAGTGGAGTGTATTTCATTCATTCCCAAGTCTGAACTTATGTGTAGAATAATGCCACAATCTATGGCCCTGTGTCCTGAAATGCCCTTCCTCCAGGCCCTTTTGGAGCAAGAGCTCCAAGGGGCTGTTCCCTCAGATAATAACCTAGGTGATTGGAAACCTTGACT
GTGTGCACTTTGGACCCCACACTCTTTAGGTCATGGGCAGGAAAGGAGAGAGAAAAGACAAAACACAAATTCTGTGCTATTTTCAGCTGTTGATTCTTAAGGCAGGTGCCAGCCTTCCTGAGTACTAAGCAGGGCTGGTGGGCACTCCCCCAACCTGTCCCTCCCTAGACCCGAAGGAGTGTCCTTCTGTCTGCTGGTGAGACCTGGTGGAGGGTGTCTCTTTTGCACAGTGCAATTCCTGTGTGATTAACACGTTTCCACGTGTGCTCATGGTGGCTCCTGGATGGGACGGCAGCTAGGGAA
ACTGAAGCAGGTTAATAGCTGGCCCAGAGCAGATGGTTTATTCCAATGATGACTGGGTCCCTGTACCCAGGCGTCTTCCTTAGTGCTGCCTCGCCCACCGGCAGCCCGCAGCTCTCCCTGGGCCAGGCCCCACTGGAAGGGCCAGCCCTGCTGCCCAGAAATCCTGCCACTCCGCCACCCAGACACCGAACACCCAGACACCTAACACACAGACACCTGACACCCAGACACCTGGACACCTGACACCCGGACACCCAGACTACCTGACACCCGGACACCTGGACACCCGATCACCCAGACACCTGATACCCAGAT
CTCCCATGGAGCACTGGTGCCTTCCCATTAGCCAAGATGTCGGCACAATCACTGTCCTGTTTCTTAGGCCTCACCAGGGAGGCCTCTGCGCAGTGATGTGGGATCAGGGAACTTGGCCTGAGCATAGGCTTGAACAGATGTGAGGGAAAGGGAGAAACAGTGTCTCCCGCAAAGCATCTCCCTAATATCCTGACACGGGGCTTAAATTCCACCATAAAAATCACTCCTCGGGACTCTGGAAAGGCACCAGTGGAAGACAAATGAGATTGAAGGAGATAATGCCTGTGGCAGTGAAATACACGGCG
GCCAAACTCCCACCCACTGCCGCCGGCGAAGCCCCCAGGAGACCACAGAGCAGAAGGAATTCAAAGGAGCCTTCTCAGGTACAGGTGTGTGCATTCCAGGCCTGCCAGCCGCCTCCCCCGCCGCCTTCCCGGGCCGTTTGTCCGAAGGCATTATGCAAAATAAAGCCGCCTTGTTTCCCGCGCCTGGTAACCCCGGGCTTCCCGGAGGCTTTCTTGGTGAGAGGGAGGATCCCAGAGCGGCGACCCGGCTGAATCACCGCGAGCCGCGAGCCTTCTTCCTGCCACTTGTTCTGGCCCACCTGAGAATTCGCAGTGGGGAGCAGAGGAAGATCAGACCCAGCTTCTA
ATTTCAGCATCTGGAGAGGCATAACAGTGGGGCAGAAAAGCCAGGGTCCTAGATCTGGTTCCAGCATGTCCCCTACTGGTGGGCTCCCTTGTCTACTCATTGATTTCCTAGTGCACCCCCGCCCTCTCTCTTCTCTGTCGGTACCAAACTGCTGAACAGGGAACACCTGGATGAATAAGAGAGCATCACTCCTCCCTCTTCCACAGAGAACACCTCCAGCTTGACTCATGGCCTAGAGAAGAAACGTGTGTTGTTTTGAGTTTTCTTGGGGAAAGCAGTTTTATAAGCAGATAATTACAATGCAGTATGATACGGTTATAATAAAAGGCATGTACCAAGTTTTCTG
GTTGGACCCACCCATTGCGGCCCTATCTGTGAACCACAAGAAATAATCATTTTTAGCTCCAAGAAACTCCAGTTTTTAAATTCCTGCACTCTGCTGAACCTGCCCTCGCAGCTCCAGTTTCGCTGTTGCCCCTCTCCCTCAGCTGCTCCTGGGCCTTTCTGCCCAGAGTCTGGCCCGGGTGCCAAGCAGGGCAGTGGGCAGGGGCAGAGGGGCTGGGTGGTGGCACAGAGGACCGAGAAGGCAGGGAAACACTCGTGGATGGGGAGTGGACGGGGAGAGGTCCCCTCCCCACATTTGCAAC
CTCCCATTTCAGGCAGGCTCTTACCAGGACTCATGAGAAAGCCAAGCCAAGCACCACTGGCACTCGAGGGTCCTTCCTTGTCCCTTTGGGTGATTGGCACGGTTGTCCACTGAGCCCAGAGCCTCACTGTGCTCATTAGGTGTAGCCTAAGGGCACTTGCATGGAGGTGCCAGTGGTCACTGCTTAGAGCTCTCAGCCCTAGATGGCGTATCACAGTTAATGCTCTATAAAACCCATCATGGCTTTTCCCTAGTAAGCCTCAAATCGCTGCAAGCAAGGCTTCATATATGAGAGTTTCT
CACTGTGTGGCTTTGGCCCTGAGCATCCTCTTGAGGAAAGATGTCACCATATGTCAGCTTCTTAGATGTCCTTAGGGCATCCTGCTCTCAGAGCGATCCAGCCCATGTATGGGCAGAGCTAGGGGCACTCTCCAAACCTTAAGGATTCCGGAGGGGTCTTAAAGTTTCCCAGTTTTACCTCTATATCTGCATCCTATTCATGCCGCTCCTTCTGTACACCATGTACCCCATTAGACAACACCCCAGCCTCCACACGCCAGAGTGAAGAGCACACTTTACTGAACATCTAGAGTCAGAAGGCAGGGATCAA
GTTTCTCTCTGCCCACCATTGTATACTCAGTGCCTTGCAGAGTGGCAGGCGGCAGGCACTTAATAAATATTGGCTGAATGTAGCCAATGAGGCCATGTGTAACCTATGAGACATAAAATGGGCTCATCAGTATTATTTAAGGAAGACTTCCTGGAGTGGGTAGGATTTGAGTAGGACCTAGAGACGAGGAGGCTGCAAAAAGCAAACCTTGTTAGCTGGTGGACCTGGCCAAGGTACGCCTTCGCCTTGGATCTCATTTCTCATTTGTAAAATGGGCAGGGGTTGGACAAAATGAGCTGAAGCTCTGGCAT
AGTAGGCCGGGCGCGTGGCTCACCCTGTAATCTCAGCACTTTGGGAGGCCGAGGCGGTCGGATCATCTGAGGTCAGGAGTTCGAGACTGACCTCACGAACATGGTGAAACCCTGTCTCTACTAAAAATACAAAAGTTAGCCAGGCAGTGGTGGTGTGCGCCTGTAATCCTAGCTACTCGGGATGCTGAAGCAGGAGGATCGCTTGAACCTGGGAGGCAGAGGTTGCAGTGAGCTGAGATCGGGACACTGCATTCCAGCGTGGGAGACAGAATGAGACCCTGTCTCAAAAACAAAAATAAAACCCAAAAAACCCTCAAGCAGAGGGAAGGCCTC
ATTTGAAGGGGCAGAAAGATTCAAATGTGTCTTCCAATCCTCTCCTACCACAGTTTCTGTAACACTCATTCCTTCAACAAGTATTTACAGAGGCCACCTTGATGTCTGTGGTACTAGGGATACAGGGATCACCCAGATAGACCAAGTCCTGCCCTAAGACTCATGCTCTAGGAGGAGGGGCAGGAATAGACGCCCACCCAGATCAATGCACAAGCTCAGTTCAGCGCACAGCAGGTGATGCAGTGCTTATGCAGGCAGGCACTGCATGGCTCTCAGCCCAGCTCTCCCACTCATGCTGTGTGACCTCAGGCATGTTAGTTAACCTCTCTAAGCCTCCTTCTCCTCATCTCTAAAATGGGGATGAGATGCCTGAGTAAAGGACCTGGCACATTGACAAAGAGGTGGGAGCCACTGGGAGGCAGAGGGTGGGCCTGGC
TTTTATTTCCAAATGTTAAGAATTTAAGATTGGGCAGACATTAGGGATGAAAGCATGAAGGAAACCCAGGAGAGGTCAGCTTCAATTAAACTACCCTTGGCCTTTGGTAGGTAGGGATGTGGATGGTGGTGGAGTTGGCAGTTCATGATGTGGACCCAGGAGGCCTGATGTGTTTCTTGTGAAGAATCACAGAGTTGAAGGCACCACTACCTGGTTTCCTGGGTGGAGCCTGCATCACTGCGAATTTTCTGGGAAAATAATGCTTTGGGAAGGGTTTTAGATCTGTAATCACCAAAGGCTTAGTGAAATCCCTGTGCAAGGAGA
AAGCACGGGCCACGTATAGAGGCTGCCCTGTGCAACCCCCAAGGCTCAGCTGGATTCTCCTTTCCCAGGAGAGCTCCTCTGCCTGCACCAAGTCAGAGCTTGTTTCCACAGGCAAACTTGGCGGCTATGGCAGAAGGACAAAAAGTCAGGTGAGCATCAGCTCAACAATGAAAGGTTCTTTTTACTATGGCATTTTACATCATTCATTCCTTATTCCTTCCACTACTTTCCAAAGTCATTTAATTCTAACTTTGGTATTCTATTATTTTAAATGGTTTGTACCTTTTGCAGTGGTTGTTTTGGCCTTTCCACTTCTATCTACAT
GACAATCCCAATTCATAATTTTGGGTGGAGCGGGGTGGAGTTTTATGACATATTCTCAATTAAAAATATCTTTATCCTGTTTTTGAATCATAGAATTTTAGAGCTGGAAAGGATCTTAGAAATGAGTCAATAAAATTTTATTGAGTTTTTACTATGTGCCTCTGTACTACGTGCTGTTAGGGACTTAAGGATGAATTAGATATGAATAAGCCCTGTCCTCAAAGAGTTAAAGGTGTAGCAGAAAAGTCATACAATAAAGCGAGTAAATGCCATGTAATGTGGTAGGTGCAATAACATTGGGAGAGCATGCGATACTGTGAGGACAGATGTCAGAATGGCCCCCTCTACCTGAGGTAAGTGAAGGCTTAAAAGAGA
GTAACGTGCTGTTGAATTTGGTTTGCTAATATTTTGGTGAGGATTTTTGCATCTCTGTTCATCAAGGATATTGGCCCATAATTTTCTTTTCTTGTAATGTCCTTGTCTGGCTTTGGTATCAGGGTAATTCTGGCCTCATAAAATGAGTTTGGAAGTGTTCCTTCCTCTTGAATTTTTTGGAAGAGTTTGAGAAGAATCAGCATTAATTCTTTCTTAAATGTTTGGCAGAATTCACCAGCGAAGGCATCAGATATCCTGGGCTATTTTTTGTTAGGAGGTGTTTGATCACTGATTCAATCTCCTTACTCATTATTGGTCTGTTCAGATTTTCTAGTTTTTTGTTTGTTTGTTTTGTTCTTGTGTGTTTGTTTTTTTGAAGTGGAGTCTTGCTCCCGTCACGCAGGCTGGAGTGCAGTGGCACGATCTCAGCTCACTGCAACCTCCACCTCCCGAGTTCAATTGA
AAAAAAGAACCCCCCTAAATCAGGTTAAAGACCCACTCTTGACATTTGATCACCCTTGATCCTGAGTTCCTCATCTTCCACCATCTCCCAGGTCTGATCACCCTGGTCTGTCTTCAGCAAAAATCTTCCTGGGCTAATTTAGCCAGAACCCTCCTTCCCCCCAATATTTCCTCTTGGGAATGTCCGTCCTCCGAGTTTACCCAGCTCCCTGGCTGTCAATCCCCGCCAGCCCATGCTGTGTTAAGAACTGAGCCCCATCTCTCTCCCGCATGGCCGTGGTCCCTGCTCCTGCGGCGGTGGTCCTGAATCACACCTGCCTCCGCATTGAACAACTATCATGGAATAATTTTTTCTTTAACATTTCTAAACACACTCTTAGGAGGCGCCA
GCCTTCGGCAGAGCCTCCCCGACCCTCTCCTGGCTGTCCCCCGCCCCGCAGCGCCTCCACCCCGGAGACCCGGGCCAAGTTCACGCAGGACAATCTGTGCCGTGCCCAGCGCGAGCGCCTGGCCTCGGCCAACCTGCGGGTGCTGGTGGACTGCATCCTTCGCGACACCTCCGAGGACCTGCGGCTCCAGTGCGACGCCGTGAACCTGGCCTTCGGGCGCCGCTGTGAGGAGCTGGAGGACGCGCGGTACAAGCTGCATCACCACCTGCACAAGGTGGGGCACCCTGAACCCCGAAGACGGCCCCCTCTCATCACCTGGCCTGGGCCCTCAACACCTTTCTCCTCTGTCCCATTTATCCCGAGGGACCCCAGAAGCAAGTGTCTCCTCTCCGTAAACCTATGTAAAACCAGGTGACACTGGGTATGATCGACCGGTGTTGCCACCCCTATGACTCAGCAGGAGGAGCTGTGGGGAGGATGGAGGCAGGAGGTGGTCTGGGGAACACTGACCGCCCGGGAGGTCCCCA
TTGCCTGCAGTCATGGACAAAGCATGCCCAGCACAGGCCCTGACCAGGTGCCTCTCAGCCTCACGTGCTGTCCCTCTTGGAAAGAGCTCTCCTAGGGAGCAGGGACTCTGTCTTTCCTACTCACACACCCTCTACCCTCCATCCCCATCCACAAGTCACCCAGACAATGCCAGCCTGTTTTGTGCTCAGAATATCATGAGGACTTTGTCGGACAGTGGCAGAGTGCCACATCTCCCTGGTTCTAGAAAACATGATCCTACAAGAGGGTGGGGAAAAGAGCACATGCGGATCATTGTCCCTGGAGGCAGTGGGCACACGGAGCCCATGGCCCATCAAAGGACAGTGCCCTGGTGAGCAGCCACCACTTCAGATTTTCCAGTTTGTGGATTTTGTGCAGTAGACACAGAGCCTGCCTGCTGGAATCAAGAGGCCTAGTCACCAGCCATGTGGCCTGCGCACATTACCTC
AAGTGGCATCTCCGGTGCACCTCAGGTATATGACTTTGATCTCGTTGGGGTCGAACTTTGGCGGCATGGTGGAGGCGGCTGGTGTCAGATGAACCCGGATTCGGGACAACCGAAGAAAGTTGCACCTTGGCCTCCTCCAAGCCGAAAGCCAAGAGCGAGTTTTTCTTTTTCTATTGCATTGTCAGGCTGCAAATTTTGTGAACTTTTTTTTTCCAAGCCAAACTGTATCCAGCTTTATTAAAGATACTTTCCATAAACAGTCATGGTATTTCAGGCAGGACATGGGCAGACAATCATTAACAGTATACAACAACTTTCAAACTCCCTGGATTCTTCAGTGGACTACCAAAAAGAAAGCCAGTATAAAACCCAATGAAGTCTTCATCTGATGCTCTGAACAGGGAAAGTTTAGAGTGAGGGTTGATATTTCACATTCAGCATGCTGTTAACTTTTCACAAACCAACCTTGACTTTCAGGAAGTGAAATGAAAATGGCAGAATTTATCTGAAGATTCACAATCTAGAAATGGAACCACTGCTCTTTTGACAGGTGCCATCTCAGTGGCATCTGGAAAGTCCAGATTGCCTGACACTGGTAACCAATGACTAGGGGTCAGGTCCCAACAGACGTCTGGGCTTAAGGGAGTTAAGTCTATGCTGAAAGATGGAAAGGGAGAAGAGGACATAAAAATAAATTTGTTTTTCCATACCGCAAGCCTTTTGTGCCAAGGTGGCCATGTGTATCAAAGCCAGGGAATCCCTCCTCCTGGGAGCCAAAAGGAAGTCTCTAAAAACTAGAAGGGAAAGGTGTTTTCCCCATATCAATCCAGCTTCGGAGTCATTCTATTAGTGACGTATGCCCCTTCCCCTAAAAACAACAATGAAGTGTTCTGTGTGCTAACAACGTAGCTTAAAAAAAAAAAGTAAAATAAAATTCTGCATTTTTATAAATCTTGATAAAAAATAGTATTTCAAACTGTATAGTCACCAGATGTACACAGTTATCAAAAATGCACACACTTCACTTGGCATCTCCAGCACCTTCAGCTTTCTGTGCCTGATCTGTTTTGGCATCTTCATTTTCTGCAGGGCTATTCCCTCCTTGCCAGCATCAGCTTTTCCCTTTTTCCCTTTGGGTACCTTCTCTCCCTTCTTTGCAGGGGCCATTTTAGGCTTGGGCTCCGGCTTTGGAAAAGCAGGTTTAGCA
AGGGGAATCTGTGTGGTGGCAGTGACAACCAACACTTGTTAGATTCTAGCCAGGAGAGAGGGTAGCGTGCTTTTAGTGGGGAGAGGGTGTGATGAGGTGGGCTGCTGGCTCCCACCACCAGGCCAGCCGGCCACCTGGAGTGCAGGGTACTGATGGGGCCCTCTCTGGCTGTGGGGTTCCCGCTGGGTGGGGCTGGAGCATCCCCTGGGTCTGTCCACCTGCCAGCCACTGTGGGGACACTCAGACTCCCTTCTCCCCGGGTGGGCCACGTCAGTGCCCCCGGGCATGTGAGGTGCTCAAAAGACCCTGCGCTTCTGTGGGTATGCGACTCATTCCACCTCATTTCCCCAGA
CTGCAGGGACCCTACCAGGGCTCAACAGCCCGCTGGGCAGAGCTGGGGGGGATCGGAGGGCCCCATGACTACAGCGGGGCGTCCCACCCACCCTACAGGGGCCTGTGCAGCTGCCGGGGTCCTCTCCCTTCCCCCCTCCCCACAAGCCTCCGCAACCACTATGTGTCCCACTGTACACAGCACCCTTGACATAACTAACTCCATCTTAGAAAAAGACTGCATTTTACATATCATAGGACACTTTGCTAACAGGGACCCGATGTTTCGCCTGATCAATAAAGACTGCATCCAGCCAGACAAGGACATAACCAAGCACACTCCTCCACTCAGTCCTCATCAGAGGACACTGTGGCCATAAGAGCAGGACTTCAGCAGCCCCAAGTGGCCGTCTTAACAGACCCAGTCTTACAGTCACTGGTGATCAGCACCTGACATCTGCTCACATCAAAGACACTTCCTAAAAGTACCGAAGATTGCACCAGCCCACACCAGGAGATTTCTTTTTCTCTGTTACTCTCCT
TATGCCAGGACTTGGGGGCACCCACAGCTGACGCCAAGGCTGCGACACGGCTGGCCAGGCCCGAGCTTGGCCTGCTGACCTGTGGCTGTCATCATGGTCCTAGAGGCCTCCTCCAGCTAATAAAGCCATTTCTCTCCTCCAGCCAATAAAGCCATTTCTCTCCTCCAGCCAACTGAAGGCACATCAGGCAATGCCCTCTTCTGCATGGCTTAGATGAGTCCTGCATTTCTTAATTCCCATATGTTCGTTGTTGGGATTGAGAGACATTCTGTTTTACATGCAAAAAAGGTTGCAGGAGATGCGGCTGGTGTCCTG
[truncated: 1,893,121 more chars]
