# Supplementary material for: On the Value of Intra-Motif Dependencies of Human Insulator Protein CTCF
Source: PLoS One. 2014 Jan 22;9(1):e85629. doi: 10.1371/journal.pone.0085629 (PMC3899044; doi:10.1371/journal.pone.0085629)
Supplement: File S3 — Data sets for GM12878 and HeLa-S3 cell lines. (ZIP) [file pone.0085629.s012.zip]

Archive with 10 entries (10 files):
- GM12878_genomeWideBackgroundData.fasta
- HeLa-S3_genomeWideBackgroundData.fasta
- GM12878_bg_train.txt
- GM12878_fg_test.txt
- HeLa-S3_fg_train.txt
- HeLa-S3_bg_train.txt
- HeLa-S3_bg_test.txt
- HeLa-S3_fg_test.txt
- GM12878_bg_test.txt
- GM12878_fg_train.txt
