# Supplementary material for: On the Value of Intra-Motif Dependencies of Human Insulator Protein CTCF
Source: PLoS One. 2014 Jan 22;9(1):e85629. doi: 10.1371/journal.pone.0085629 (PMC3899044; doi:10.1371/journal.pone.0085629)
Supplement: File S3 — Data sets for GM12878 and HeLa-S3 cell lines. (ZIP) [file pone.0085629.s012.zip › GM12878_genomeWideBackgroundData.fasta]

>chr1	96437738	96438009
AATGATACATATTTTCTACAAATCAGATTCACCAAATCTGCTCCAAGGTTTTGACCAAAATATATTTAAAGCATGAATACAAAATATAATATGCTGAAACATGTATCTTTTGCAATTCTTAAATTTGAATTAAAAAATAGATGTTAACTTAAAAATGTGTAGGGTGACATATAGTATTCAAATAAACTAAATGTCTACCAAAAGGAAACTGAATTAATGAATTCTGGTATATTCAGAGAATGCAATAATACATATCGTCAGTTAAAATGAAT
>chr1	152583592	152583863
GAGCTCAGGTAAACAAGAAGCCCAGGGGAGGCGGTGCTGTGCGTTGTGCCCAGGGCTCAGGTGGGGGTTTCTGGACCATTTAGACTTGAATCCCTGCTCCCCACTGCCGTTCTGGAAGACCACAACCGTATCATTTCCACCTCGACAGGAAAGCCCGGGAGAAGATGATGGACTCATCCCGCTCCGTAGGCAACGGCTTCACCTATCAGGACAAGCTTTCTTCTTCCAAGCTAACTTCTGTCCTGGAGGCCGTTGCTGGGGAGTACGCCCTG
>chr1	10167215	10167869
ACAAACAAAAAAATCCCTCTGTTCTACCTACAAAATGTATCCCAGAACTCGACGACTACTCCCCAGGTCCCCTCCTGTCACTTTGGTTTGAGTTGCTGCTGCTGGCTCTCTCCTGGATTATTCCAACAGCATCACTGGTCCTCCTGCCTCTCCCCTTAACCTCCTTTCTCAGAAAAGCAGGTAGGATGATCTTGTTAAAACTTTGGCTGGGCGTGGTGGCTCACACCTGTAATCCCAGCACTTTGGGAGGCTGAGGTGGGCGGATCACCTGAGGTCAAGAGTTTGAGACCAGCCTGGCCAACATGGTGAAACCCCGTCTCTATTAAAAATACAAAAATCAGCTGGATGTGGTGGTGTACGCCTATAATCCCAGCTACTCAGAAGGCTGAGGCAAGAGAATCGCTTGAACCCAGGAGGCGGAGATTGCAGTGAGCCAAGATTGTGCCACTGTACTCCAGCCTGGGTGACAGAGTGACACTCTGTCTCAAAAAAAAAAAAAAAAAAAACCAAAAAAAAAACAACTATAGCTAGGCGTGGTGGCATGCACCTGTGGACCCAGCTACTCAGGGGCTTTGGCAGGAGGATTGCTTGAGTCCAGGAAGTTGAGGCTGCAGTGAGCCGAGATTACACCACTGTACTCCAACCTGGGTGACAA
>chr1	43677815	43678469
TGGTCTGCAAGTCCCAGAGCTGAGCCTTCCTATGGATTTCTACCCAGGGGTTGCCTGCATCACTCTAGCCTTTGTGGATGAAGGAGGGGCCCCCTTGTCACTGGCGTTGTGGCCCCCCTCCTCTCCGGGGCCCCCAGACCCACTGCGAGAGGAGGAATTTGAGCAACTGACCCAGGTCATCCGCTGCCCGGTTGTTGTGGACAGTTCTTCAGGTGGGACAGCTTGGTCAGAGGATGAGGTGTTCAGTTATTGCTGTGGGAGGTAAGGGTGGTGAGTAGAGTGGGATCTAGGGACACCCTCAAGTGTCCCTGTTCTCCTTCCAGCTCAGAATGGGGCCCCACGGCTTCGATTGGATGTGTGGGAAAAGGGGAACATTAGTATTGTGCAGCTGGAGGAGAAACTCCGAGGAGCAGCTCGCCAGGCCCTGGCCGATGCCATCATCGAGCTTCAGCTGCTGCCAGCTTCACTATGTACAGAGGACACACCCACAGGTATGCAAGTCAAGAGGTCCCTGGGGTCCAGAGAATGTCACAGATCCAAGCAGGACAGTGTGGCAGGTGAGCGTGCAAAGGTGGGGTTTAGGGGAAGCATGTCAGAGAACTACTACATCAGAACCACTTATTCACAGTTGTCCGTGAGCTTGTCTGGGCATCAT
>chr1	105107131	105107385
AGTAGGGTTTCTCTGTTATTTGACCGAGACAAAGATTATATTAGGATAATATACAAGCTTCATTCCTGAGAACCTAGCATGCACGGCTTTGAGGTTCAGTGGCTATCAGGTTTTTAAGATTGTAGATCAAGTAATCTCCAGGCCAACATTTGAAAAGAGTTTGCCTCCTAGGCAAAATTGTTTTCATTTTCTATCCCTTCCTCCCTCTTCTAACCCGCCCCACCTCCTACTACTTAACTGCCTTTGGTCTCTAAC
>chr1	26186247	26186501
GTTGCAGTGAGCCGAGATCACGCCACTGCACTCCAGCCTGGGCGACTGATCGAGACTCTGTCTCAGAAAAAATAAAATAAAATAAAATAAAATAAAATAAAATAAAATAAAATAAAATAAAATAAAAAGATCTCCATGGCTACAATGTGGACAATGGTTTGGGGGCTGAGAGGCAAAAACAGATGCCTTTGAGATGTGCAACATTCTGGGACCTAAACTAGACATATATGTTGATGAACAGACAGAGAGAACATT
>chr1	159422899	159423402
CAGAAAAACTTACTTATGCCAGTGAGAACCCTACTTGGTGAGCGAAGGGCTTTCTCTTAAAATAACAGGCAGAAAAGTGATTTAAAAGTGAATCTACACCTGTAGTCCAAGCTACTTAGGAGGCTGAGGTGGGAGGATTACTCGAGCCCAGGAGTTCAAGGCTGTAGTAAGTTATGATGGTGCCACTGCACTCCAACCTGAGCCACAGAGCGAGACTGTCTCAAAAGAAAAGGCCAGGCATGGTGGTTCACACTGGTCATCCCAACACTTTGGGAGATCGAGGTGGGAAGATCCCTTGAGGCCAGGAGTTCAAGACCAGCCTGGGCAATATGATAAGACCTCGTCTCAACCAAAAAAAAAAGTAAATTAGCTGGGTGTGGTAGCTCGTGCCTGTAGTCCTAGGTACTCAGGAGGTTGAGGTGGGAGGGTTGCTTGAGCCTGAGAGTTCAAGGCTGCAGTGAGCCAAGATCACACCACTGTACTCCTGCCTGGTCAACAAAGGGA
>chr1	59943583	59944086
CTTTACTTGAAGCTGTGTTTTTCAGACTGATAATGTTTTAGACTTTTATGTGCCCAAGAGTAAACTTTTATGTGCCCAAGAGTTTTAGACTTTTATGTGCGCAGTAAGGACTGAGGAGGTGAGTGTTTTACCAAGGGCAAAGCTGAGATCAGAACATACCAGGCTGGCAGGTCCCTGTGTTTGTTAAAGACATTCTTAGTAATTTTATCATTAATTATGGGGAAATTCTAAAACTCCATTGGGATCAGCCACAGGCAAATGAGATGCTGCAAGAAGCTGGATACTGAGCATGCAGCCTGAAGTCATCTGAGCGTTGGATCATAACCAGCTTCCTCTACTTACCACTTGACTTTGAGACATAACTTTGCTTCTCTGAGCCTTAGTTTATTTCTCTGTAGAATGGAGCTAATCACAACTTCAAATGACTATTGTGAGGTTTCACATTTCCCATGTTTCAGCACTTGGTATCTGCTCAATACATGTTTGCTTTTGCCTTTTCTGGTT
>chr1	31174534	31174854
GTGGCCCCAGAAAGAGGCACCAGGGTTGCATTAACAGAGGCAAGGGGCTGCCTGTGTGATGTGTCTTCCTGTGTGATCTCACACTAGCCCTGTGAGAGTGACAGGCCTGGTCTACCACTCCAGGTGATGGCTGGAGAAACCACGGTCCAGAGAAGTCAGTGATTTGCCAGAGATTACATAGTCAAAGGCAAAGCTGAGGTTCATGAGCCAGGTCAGTGACCATACCCTCTCACCCCACACTCACCATACCCTGACACCCTGTGTGTGTTAGGGCCTAGTGCTATGCACTGCAGACGCTGGAGGAAGCAGGAGGAGAGGGAG
>chr1	111413586	111413906
ATAAGCATTCCCTTTTCTCCATAAGCTCACTAGCATCTGTTATTTTTTGACTTTTGAAACAGTAGCCATTCTGACTGGTGTGAGATGATATCTCATTGTAGTTTTTATTTGCATTTATCTCATAATTAATGACATTGAGCATTTTGTCATGTACTTGTTCGTTGCATGAATGTCTTCCTTGGAAAAATGTCTGCTCATGTCCTTTGCCCACTTTCTAATGGGGTTGTTTGTTTTCTGCTTGTAATTTAAGTTTCCTATAGTCTGGATTTTACACCTCTGTTGAATGCATACTTTCCAAATATTTTCTCCCATGATGTAGGT
>chr1	202195115	202195451
ACTCAAAGTAGTATAGCTTATAAGGCAATGAAAAGGATAAAATGGAAGCATAAAAAACAATCTAAAAGAAGACAAAAAAAAGAGAGACAGAGAGAGAACAAAGAATAGATAGAACAAATGGAAAGAAAATAGAGCGAGTAGCTTTACATTTTACAATATTAATAAACACTTTCAAATTAAATCTTCTAAAAAACAAAATTAAGTCAGCTGGGTGTGGTGGCTCACGCCTGTAATCCCAGCACTTTGGGAGGCCGAGGCAGGTGGATCACCTGAGGTTGGGAGTTCAAGGCCAGCCTGACCAACATGGAGAAACACTGTCTCTGCTAAAAATACAAAA
>chr1	225308002	225308338
AATCAAGGAGGCTAAGTTATATTATTTCCTTTCCTGATAGTAAATTTTGACCAGGAAAAGAAAAAGTAGAAGAAAATGGGACTCAAGACACATTTTGGCCCAGTTTACAATTTTATTCAGGGACAGCCATGGAGAAAGTAATCAGTTTAGATTATAAATATGAAATATGACTCTGAGTTGGGAATATGGCAGAAATGTCTTTTAGTTTCTAAAAATCTCCTCCTCCTAGTTTTCATAAGATTATACACATTGCAAGAATTAGGTGTCCATGGAGAGGGGCTTTAGTTAAAATGGAACTGAGAAGCAAAGCAGAATTGATACATTTTATACCAGTAAG
>chr1	4646957	4647241
CCATGTCCTCACCACGGATGGGGACAGGAACCTGGAGCCCCATCCCTACTTCCAACCTCTGTGTAGGCCTTTTCCTCGCTCTTTCCTTTCCTCCTCTTTACAGAATCCATTCCATAGACATGGACAATAATTTAGTTTTAGAAATCATGATCACAGCCAGAATGCAGGCTTGAGGACCTGAACGCCTCTCGAAAGCCACCATGGGCACTCGCTATGTAGTGAGACCCTGGGAGAGTTTATTCTGGGAAGCCGTGGATGGGTTTCCACAATCTCCCATGACTGGTG
>chr1	233593087	233593371
TTTTATTTATATTTTTTGTATATTTTTTTTGTAGAGAATATATATATTTATATATATTTATATATATTTTTGTAGAGAATATATATAAATATATATTTTTATAATATAAAATATAAAAATATAAAAAATATATATTTTTTTTCTAGAGAAGGGGTCTCTATGTTGCCCAGGCTGGTCTCCAACTCCTGGGCTCAAGTGAACCTCCCGAAGTGTGGAGATTACAGGCATGAGCCACCGTGCCTGGCCTTTTGGTGAAATTTTGAGTCAAAAAAATTTTTTTTGAGA
>chr1	222837893	222838214
GGAGGGTGAGTTTAGACACCAAGTTGTTTGGTTTAGTGATTCCTAATCAGAGATGCACTTCAGACTTACCTGCAGAACATTTTAAACTAACAATGCTGGGGCTCCTACCATTGGAGACTCTGATTCAGTAGGTCTGTTGTAGAGCCTATGGAGTCTGTATGTGGAAGAGTTCTTCAGCCAATTTTGTTATATTCCCTGGCTAAAAATCCATGAAATAGAAGGTGATTGTAATGGCCTACTTTTAATGTAATGGAACTTGGATTTCTGGTGGTGGCAAAGGAAATGGATAAGAAGGGTTGAATTTGAAACACTTTGTAATACA
>chr1	208539565	208539886
TACTAGTTGTTGATGACAAAAAAAAAAAACATTGTATGCCTCAGGCCATATCTACGAAAAAAAAAAAGAAAAAACTCTTCCCTGAATCTGTCCTCAGATCCTTTTTAAATGCAAGTTGAGACGAGAGGTTTCCAAGCTGGCTGGGACCAAGAACAATGCCCTGTAGCTGTGGGTGTGGGAGTGGGTGCGGCTTGTCATCCGGCAGCTTTTGAAGAGGTGTCAAAAAAAGGCCATTTTGAAATAAGTGCTCCAGTTACCTAAAAGAGGGCAGCGCCTAGGTCAGAAATGTCCAGAGGTCTCCTTGAAAAAAGAAAAAGGGAGA
>chr1	60081996	60082328
GTATAAGTGGTTCCTGTTATCACAGGGCTAACATCCAGTTAGGAAGTGGGAGATACACATAAAAACAAAACCATTTAAATATGTGTTAAGGACCAAATCAAGGCCATAGGACAGCCAATAGGAGTTCAAGGCAGTGATTGCTGAAACCTGGGGAGAACAAGGAGTTTCTCAAATAAGATAGGTAACCCTGTAATAAATGGAAAAAAATGTAAATCGTAAGCCAAGTAGGTGCTTTTCATTTTAACTTGTATATTTCTTTAACAAAGTCATGTATCCTTACCTTTAATAAACATTGATTATCTTTTGTGTGCATACCACTCAGCCATGAACTAT
>chr1	98490161	98490493
AGTGTATTTACCAAATTCCTATACCCTTATTGTATCTAGGAAGTAATTAACTTGCTTTTGATTTTTCCAGGCTTATAAGCCGAAGAGACTTGCCTTGTCTTGAATGAGACTTTGGGCTATGGACTTTTGAGTTAATGCTGAAATGAGTTAAAATTTTGGGGGACTGCAGGGAAGGCATGACTGGTTTTGAAATATGACGACGTGAGATTTGGGAGGGGTCAGGGGTGAAATGATATGGTTTGGCTGTGTACCCACTCAAATTTCATCTTGAATTCCCATGTGTTGTGGGTGGGACCCAGTGGGAAGTAGTTGAATCATGTCATGCTGTTCTCA
>chr1	6353349	6353639
GGCTGGTCTCGAGCTCCTGACCTCAGGTAATCCAACCACCTTGGCCTCCCACAGTGCTGGGATTACAGGCATGAGTCACCACGCACAGCCAATGATTAGTATTATTTTGATTTTTTTTTTTCTTTTGAGACAGAGTCTCACTCTATTGCCCAGGCTGGAGTGCAGTGGTGCGATCTCGGCTCACTGCAACCTCTGCCACCTGAGTTCAAGTGATTCTCCTACCTCAGCCTCCTGAGTAGCTGGGATTATAGGCGCCTGCCACTGCGCCTGGCTAATTTTTATATTTTTAGT
>chr1	199918238	199918528
AAGGGCAGTGTCACTCATTATCTTATTTTCTTTAGCATCTACTACATATTGTAGTTCTCCTTGGCATACTCAAGGGATTGGTTCCAGGACCACTGACTTATAACCAAATCTGTGCATAGTCAAGACCCGCATTCAGCTCTGCAGAACCTACGTGCTATGAAAAGTTGGCCCTTGGTGTAGGCAGTTTTCACATCCCGGGAATACTTTATTTTCATTACATGCAAGGTTGGAAAAAAAAAAAAGTAATGTGTAAGTGGACCCACTAAGTTCAAGTCCATGGTGTTCAAGGGG
>chr1	84397149	84397470
TGTTAAAAAGAATTTCCTTTCTCTATTTAATTATCTTGGCATCTTTCTCAAAAATCAGTTGACCATAAATGAAAGGGTTCACTTCTGAATTCTCAATTCTGTCCCAGTGAACTACATGTCTGTCCTCATTCCTATACTACACTGTCTTGATTACTAAAACTTTAAGGTAAGTTTTGAAATCACATAGTGTAAGTCCTCCAACTTTGTTCTTCTTTTATCAAAATTGTTTTGTCTATTTTGGGGTCCTTTGCATTTTCATATAAATTTCTGGATCAATTTGTCAGTTTCTAAAGAAAAGCTTTATTAGATTTTCATAGAGATT
>chr1	175767834	175768155
TACTGGGAGATCTACAGGGAGGGCTCTGGGACATTCTAGAATCCAGGAAACACATTTAAAACCAAAGATAGTGAATGCCTGCATGGAGACTGGCACCCTTGCACCTGTCAGTCCCCCATTTCAGTCAATAAGCATGTGCTGTGCTGCTGCTGCTGCTGCTGCTGCTGCTGCTAGAACATGGAAATGTCCATGAATTCTGCTGCCACCACCTGATGAAGTGCCTTGGCTGGCACCACCCATCATAGTGTTGTTACCAGAGGTCTGCAAACACCTTGGCCACTCCAGCACAGCAGGTTTCTAACCTCAAGTGTCCAGAAAACAA
>chr1	89208019	89208349
CTCCTGCCTCAGTCTCCTGAGCAGGTGGGACTATAGGCATATCCTACTGTGCCAAACTATTTTTTTTGTTGTTGTTTGTTTGTATATTTTATAGAGACAGGGTCTTGTGGTGTTGCCCAGGTTGGTCTCAAACTCCTGGCCTCAAGGGATCCTCCTACCTTGGCCTCTCAAAGTTTGGGATTACAGGTGTGAGCTACCATGCTTGGCTGGAAGGAATGCTTTTTCAAATGAAATTTAGATGTTCATCTTCTCACCTAAGGACAAAAAGTATCATCCTACCCTAGAAAGCTAATCTGTTTTAAGGCTTGTAATGTAGTAAAGAGAACAATAA
>chr1	61537381	61537711
AAGATGATCTTCTCTAGTTACATTCTAAGTGCTGAATTTTTCCTTCCTTGACAGATTCCCATCCGGTATCAAGAGGCTCTAAAGATCCCTCAAATCACTGTTGGCATTTAGTGCCATTCCAGCAATTTTGCATCTTGATCTTTTTATTGATTAGAATTTTACCTTCCTTTTCAATCTTTTGAACTCTCTTCTGAACTTTGAAGACTCAAGTGTTTGAAATCTTGATCTGGGTCTGTCTTAGGCTATACAGAAGAGAGCTTTAACTTATGTTTCCAAAATGAGGCCACTACCTCTTTAATTTTTCTTTTTAATTTAATCTCAATGTCTGTAG
>chr1	225009692	225010030
GATTAAGCTTAGTGAGGAAGGCAGGTAAAAAGATGAGATGGGCCAAAAGCTAGGCCTCTTGTGCCAAACGGTTAGCCAAATTGTGACTATGCAGGAAAAGTTCTTGATGAAAATTTAAAATGCTACTTGAGTGAACACACAAATAACAAGAAAGCAAAATAGTCTTACTGATGACACAGAAAAAGTATAGTGGCTGGGATAGAAGATCAAACCAGCCACAACATCCTTGTAAGCCAAAGCCTAATCCAGAGCAAGCCCCTAACTCTCTTTAATTCTGTGAATCCTGAGAGAGATGAGGAAGCTGCAGAAGAAAAGTTAGACACTAAAAGAGGTTGGTTC
>chr1	166876391	166876729
TATAATGTACTAGAACATATATAATCTGATTTAGTTCTCACAACAGCCATATAAAATTTTCAATACTCACAAATACCTATTACAAATGCTAATAATGTAAACACCATATCCCTTTCTAAACGTTACATGTACTCTTGTGTGGGCTGCATTTTTACATAGATATTTGGAGGAAAACCAAGAGATGTGGTTCAGTTAAATAGGCAGTTAATTTAAACTCCCTTGTTCTTACAGTGTGTGTTGTGTTTTGTTTACATATGAAGAACGGGACATCACAAAGGCTGGCAGATCCAAGTGAGCACTGCATGAAGGGAGAGGGCAGGTAAACTGGAGATGGAGGAA
>chr1	80568117	80568596
AATAGTGTCTATTGCAAATGTTCATGTGTCTACCACCATAAACAACAATTACTTTTGTAGCTTATGCACAAAATAAAATATGCCCACATCAATAAAAAAGACATTTGTGGCCAGGCGCGGTGGCTCATGCCTGTAATCTCAGCACTTTGGGAGGCCTAGGCGGGCAGATAATGAGGTCAGGAAATCGAGACCCTCCTGGCTAACACGGTGAAACCCCGTCTCTACTAAAAATACAGAAAAAAAAATAAAAATTAGCCGGATGGCGGGTGCCTGTAGTCCCAGCTACTCGGGAGGCTGAGGCAGGAGAATGTCGTGAAAATGGGAGGCGGAGCCTGCAGTGAGCCGAGGTCGCGCCACTGCACTCCAGCCTGGGAGACACCGGGAGACTCCGTCTCAAAAAAAAAAAAAAAAAAAAAAAAAAAAAAGACATTTGTAATTATGATTATAGCAGTATGATTTATAATGATGAAAAAAAGTGGG
>chr1	65781395	65781874
TGTTTCCTGAATTTTTAATGATCGCCATTCTAACTGACATCAGATGGTATCTCATTGTTGTTTTGATTTGCATTTCTCAAATGACCAGTGATGATGAGCTTTTTTTTCATATGTTTGTTGGACACATAAATGTCTTCTTCTGAGTAGTGTCTGTTCATATCCTTTGCCCACCTTTTGATGGGGTTGTTTGTTTTTTTCTTATAAATTTGTTTAAGTTCTTTGTAGATTCTGGATATTAGCCCTTTGTCAGATGGTTAGATTGCAAAAATTTTCTCCTATTCCGTAGGTTGCCTGTTCACTGTGATGATAGTTTCTTTTGCTGTGCAGAAGCTGAGCTGTTTAGTTTAATTATATCCCATTTGTCAATTTTGGCTTTTGTTGCCATTGCTTTTGATGTTTTAGTCATGAAGACTTTGCTCATGCCTATGCCCTGAATGGTGTTGCCTAGGTTTTCTTCTAGGGCTTTTATGGGTTTAGGTC
>chr1	242052117	242052492
AATTAAGGCAGAAATCAAGAAGTTCCTTGAAATCAATGAAAACAAAGAGACAATGTACCAGAATCTCTGGGATGTAGCTAAAGCAGTGTTAAGAGGGAAATTTATAGCACTAAATGACCACATCAAAATACTAGAAAGATCTCAAGTTGACAACCTAACATCACAACTAAAAGAACTAGAGAACCAAGAGCAAACAAACCACAAAGCTAGCAGAAGACAAGAAGTAACCAAGATCAGAGCAGAGCTGAAGGAGAGAGAGACACTAAAAACCCTTCAAAAAAAAAAAAACTAATCCAGGAGCTGGTTTTTTTAAAAAATTAATAAAATAGCTAGAACGCCAGCTAGATTAATAAAGAAGAAAAGAGAGAAGAATCAA
>chr1	206254384	206254759
AAAATAATAAGCACTCACTTATTGAATATCTACTAATAAAAACCACAATCTCAATTTACTTCTAATCTTGGTCAGTAAATAATGTGCACATGTTTGCTTTTCTACACATATACACAACTGTGTACTCCGTATGGTGGAGTCTCCACGTTTCCACTTGAAGTTACCCCATACTCACATGTTCACATATTGACACAGTTGTCCCACTCAGTTTTTAATGGCCTGTAGTTTTCCATCATGTGAATTCATAAATTAAGAAAACATATTTTAAATGCTGTCTGAAAGGGTCAACATATGAACAGATTTATAGGGAAGGGTCTCGTCGTGGGAGTATAAGGCAGATCCGCTTTGTGGGGAAATTTATCACTTTGGGGGGCTT
>chr1	238777861	238778174
AAAGGAAGGTAGGAGTGATAAATCAGTGTAAAGAAAGACGCGGCTGGGCATGGTGGCTCACACCTGTAATCCCAACGGTTTGGGAGGCCAAGGTGGGTGGATCATCTGAGCTCAGGAGTTCGAGACCAACCTGGTCAACATGGTGAAACCCCATCTCAACTAAAAATTTAAAAAAAAAAAAAAAAAATTAGCCAGGCGTGGTGGTATGTGCCTGTAATCCCAGCTACTCGGGAGGCTGAGGCAGGAGAATCACTTGAACTCAGGAAGCGGAGATTGCAGTGAGCCAAGATTGTGCCACTGCACTCCAGCCTGGG
>chr1	203295606	203295919
TGAGGCATCGCATATGCCAGGGGCCTTCCATGGCCAGGATCACTTGGTCTTCCAGCAGTGCATGGCAGGCTCAGACAGCTTGAGTAACACCCAGGGCTGGAGGCAGGCAGCACAGTGTACAGACTCCAACCCTGTCTGTCTCATTCAGATCCCAGCTCTGCCACCCGCAGACCTTGGGTAAACTGCCTAACCTCTCTGTGCCTCAGTTTCTTTATGGTGGTGATAATAGTACCTACCTCATAGGGTTGTCATGAGGATTAAATCAGTTCATATATGTGAGATACTTAGAACAGTGCCTGGAATTTAGTTAAGTG
>chr1	60358383	60358684
CTATGAATAAAAAGAAGAAGAAAAGCCACTGGGTAACTATACATGAAACATTCACATTCAACCAGCCATAGTGAGCACAATAAAAGATTGAGAAGCACTAATTACTAAATCAAAATGTATTCTTGTTGGCAAAATGCCTTAGTAACTCCCTGATTTTCTCTCAGATTAGGCACTTGCTAAAGGTCCATGGGACCTGGGAGGCAGAGGGTGAAAGACACAGGGCATGGAATAGCTCCCATTTCCTTCTTAAAATATTCTTAAGTAGAAAGGCTATTCCCAAAGAGGTGCCACAGGGACTAACC
>chr1	24274428	24274729
GGGTCCAGTGGGCCCTTGTAGTCTTTGGACCACTGAAACTCTGAGGAGTCGGGGGCTTCAGGGGCTTCAAAAGCCAAATAGATAAAGCCCTCTTCATCCACACCAACCTCGATCTCATGGGCACCTGAGGGCGAGATCCAACAGAGGGCAGCGGATGTTTATGCATAATAAACCAGGTCACACCCCTCCCCTGCTTAAACCTCCAGGGCCTGCCTGTTGCACTTAATAATAAACTTGACTCCTTGCTGTGGCTGCCAAGGCCTTGCAGGATCCGGCTCCTTCCCACCTCAAATGTCACCTCT
>chr1	220137057	220137395
AATTTTATGTAAATTATGCTCAGAGGTGATTTTACACACACATACATACATACACAAACACATGCATAGATACACACATTATTTAAAATGAAAGCATTCAATGTGGAAAAGATTACAGATTACACACAACTTGGTCCTTTCCATCACTGACAGAAGATAAAAAACTTTCGGCAAGAAATTTTGAATTTCAGTTTTTTCCTGTGTCCCTGATGTTATTCCTACTGCCTCTCTGGAATAAGAGAGCAAAAGACATAGTCTGTCTAAGGACCAAAATAGATCCTGTGTAAACACACACTGTGGTTTTGATTGCACATATCTGCAGATGGATCTAAACCCTGT
>chr1	25243647	25243985
CAGTGGTGCGATCTCACCTCACTGCAACCTCTGCCTCACTGCAACCTCTGCCTCCCGGATTCAAGCGATTCTCCTGCCTCAAGCTCCTGAGTAGCTGGGACTACAAGCGCGTACCACCACACCCAGCTAATTTTTGTATTTTTAGTAGAGACAGAATTTCACCATGTTGGCCAGGATGGTCTCGATCTATTGACCTCGTGATCTGCTTGCCTTGGCTTCCCCAAGTGCTGGGATTACAGGCGTGAGCCACTGCGCCCTGCCCCCAATTTTAAAATAGTGTCTTGACTATTCTTGGTATAAGACAAATAAAGAAGGGAAGGAAGAAATGAAGGAAGGAAG
>chr1	151760068	151760580
CAGCCCTCACTGATTCCCCTAGCATGAGCTTTTTGTGCAGGACACAGATTGGAGGGCTGTTCTCAGCAGCTCTGCCTAGGGTAACTCCAGGGAGCACAGCCTTAACACTATAGACTAGACCGTCTCTAACATCCCACCCAGCTCTGGTTTATCAGACTTCTTCAATTCCATAGCCTCACTCCTGAACAAAGCAGTTGGGCTATGTATTTTTGTGAGATACCTATCGCAGCTATTAAATCCATTAAAACCAAGTATCTTAAGTAAACTGAAATGACTTCTGAATTGCTGTGGTCAGGCAGTTCCCTCAGGGCGAAGCATGGATCTCAACCATCAGGGCAGCCCCAGCAATAAGGATGGCTCCTGCCACACAGAAGGCACACTCTGAGTACACATGTATTGAATAAAACAATAAATAATGACAGGATAGGTATCTTGGCCAACCAGAAACATCTCAAAATGCTACATAAAATATGAAAACCTTTTTAAAGTGCATCAGTGAAACAATTTGGTAAG
>chr1	70520850	70521362
AATTTACAGTGGGAGATTATACATAATACTATGACATGTAGCAATGGCTTATCAGTAGAATGACGAAGAGGCTTAAAAGCTAGTTAATGACCCTCACAAATGCTGTGGCAAAACATTAGGTAAAATAGTATCTAGTGATATGCTAGAAAGCAGAGAGACATGCGTTTAATAGAACCTTTAATTTTAGGGGAAACCGCTGGAAACGTTTAAGATTGCTGCTCCAACCTAGAACCACAGCAAAGACTAATCCCATACCCACTGAAATCTCTATCTATTAATATTTTAAATATTATATATAACATTTTCATGGTAAAGACACATTTGTCATATGATTAGATAACATGGCATGTCACATCATTATATTTTTTCAGGTAATAACTTTTCCAAGTAAGTTTCTACCATTTCCAAATAAATTCTTTCTAAACAGTACATTATACATTCCCCATCTTAGTAAAGACTGTAATCAATGTAATTTAACCTTTTATTGAGCACTTTATCTCATCATTATAAATA
>chr1	213099817	213100110
CCCCTAGCTCTTTTCGTAATGAGTTGTTTGGCATGAGGCCCAGTCATGAGAGCCCTTCATGACTGGTCTTCAGCAACACAAAAAGGTCAACTTGTTTTTGCGATTGCCTGTTGTTTTTCAATAACTAACATATAGGAATATATTGAAATAGAGATTTCTCTGAAACAGTGCTGGATGAATGCCTCAAGGAGCTCACACAACCTGTTCTGGGAATTGGTGACCATTGTTTTTGTCCACGTTCAACTGAGTTCAAATTTAATATTTAATTTTTCCTCCACAACCTCTGACTCTGAT
>chr1	234228414	234228707
TGGAGAAACCCCGTCTGTACTAAAAGTACAAAAACTAGCTGGGTGTGGTGGCGGGTGCCTGTAATCCCAGCTACTCGGGAGGCTGAGGCTGGAGAATCATTTGAACCCAGGAGGCAGAGGTTGCAGTGAGCCAAGATTGTGACATTGCACTCCAGCCTGGACGACAAGAGCAAAACTCTGTCTCAAAAAAAAAAAATCTGGTTTTGTTCACTCTTGAATGTAAAACGTGTTTACTTCCACAAAATTTTACGTTGGCATAGGGTTTTAGAGTTTTCATATAAGCTGTTTCCATTC
>chr1	49620637	49620929
ACCATATTGAAAAAATGAAGGGGGGAAACTACACGATCAATTCAGTTGATAGAGAAAAAAAATTTTTTGACAAAATTCAATACCCTTTCATGATGAAAAAAAAAGTCAACAAACTGGGAATAGAAGGAAGTTACCTCAACATAAAGGTCATATATGAAAAACCCACATCTAACATTATTCTCAATAGTGAAAGCCTGAAAGCTTTCCCTCTAAAATTAGGAACAAGGCAAGAATGCCTACTCTTGCCACTTCTATTCAATACAGTACTGGAAGTCCTAGTCAGAGTAATTAGC
>chr1	201826678	201826970
AGCCATTTGGGTTCCAGAGCTGAGAGCCCTTCCCAGAAATGACTGTCTAATGATTAGCATGGCTTGAGTAGAGAGCAGCCCCTCATCTGGTTTCAAAGGCAGAATATGCCTCCTGCTTATTTCCTTGAATTCCCTAGAAGAGTCTCCTATGCCAGGGAGAGTGTGGGACAGAGCCAGCCAGGTGAGAGTGCAGGGGAGGCCCTGGAAGGCAGGAGCCAGAGGCAGAGGAACAGAGGGAAGAAGGGGGAGGAAGATGACAGAAAGAAAGTGGGCTTGGGAAAAAGAGTCATAAC
>chr1	69421258	69421561
TCCTGCAATGTATTGGAGTTCACAGTATTCCACCAATTTTTCATTAACATTTGCTAATGAGATCTCTTATTAAGATCTCTGGCATAAGCATAATTTTTATTAAATAGGACTGAATTAAGGAATATGGATCTTAGAGATTTTCTATTTTGACATTAAAGATTATAAGGATTATATATTTTTATCTTCTCAATAAAGCAACTAGCGAAATACCTGGCATAAAATAAGACTAAGAAAATCCCTCATCTCTGCCTACAATTGTACTTCCAGCTGCCTTTAAGGATCATTTAACCTTTATAAAACCTAA
>chr1	224900293	224900596
AGAAAGGAAAGAAGGAAAGAAATGCTGGCTGGCTTAGCTCTCTTCTCTCCTGGCCTCTGTCTCTGTCTCTCTCTCTCTCACACACACACCCCTCTTTCTCAATCTGCTCTTATGAGAAATAATCCGGTTAAACCAGTCACAGTGGACACAGCCTTCTGCTCTGAGCTCTGAGTCTCCGTGCCTGGCCTCCCAGACAGCCCTGCAAGGAAGCATGGGGGGGCTTGGCATCTGGCCGTCCAGCCCGGGTGCTGCAGTGAGGGCCAGCCCCACAACATGAGCACCGCACGCTGGACACCATGGGGGC
>chr1	79121738	79122168
CAAGATTGGCAGATGAGGATGGCAGATATAATGGAAATCTGGATTCTCAAATTAGCAAATAATAAAATTTCTAGTTAATTTTTATCTAAAAAATTTGTAATATCTAGTTTACTAAATATGGAAGCTAGAAATTACCTTTATGTAACAAAGAAATCTATTGTTCAGGAAACAATGCAGAACATTTAAATAGCATAAATAGGTAAAGCCAAATGCATTTTACAAACAAGTAATTGGTATTTATTAAAGAATATTTCTTCTTTTCTATTGGCAATTCCCTTATCAGTTTTTCTCAAGTATTAAAATAGCTCATTTGCTTTTTCCTTTAAAGATATCAGGATTGTGTTTTAAAGGAGCATGCTTTCTGTCATCTTAAATTAGGCAAGAGTAAATGAAATGACTGGAAAGTGTCCTGAACCGAGAATATATACATT
>chr1	103297398	103297828
CCTTCAGCCATCCTGTTCCACCTAAGGTCATGGGGTGAGGGACTGTGAAGCACTGATAAAATTCACAGTCCAGGGCTCAGGCTCACCAAAATCTGAGACCTAATCATAGAATGAGTCCTTCCCGTTTCACCTTACCAACACATAGCTAAGGGCTTATTAAAAAAAAACAAAACATAGTTTCTTTTACCCAGTGCATCATGTTCACCTTTCAACACAAAATTAAAAGGCATACTGCAAGGAAAAGAAACTACAGTTTAAAGAGACTGAATAAGCATCAAACCAGAGTCAGATATGGCAGAAAGGTTGGAATTATCATTCTAGGAATTTTTCAAACTATGATTCCCGTGCTAAGAACTTTAATAAAAAAGTAGACAACAGGCAGGAACAGAATGGCTAATGTAAGCAGAAAGATGATAACTGTAACAAAGAAT
>chr1	149749910	149750218
TACATAGAAAAAGATGTCAGGCTGCAAAATGATTGCGGAGGCCACAAGATAAAAGAGAATCCAAGATCAGGGTTCTGGTTCGGGTCAGGGAAAAGGGAGACGAGCTGAGGTGCAGGAGGCTCTGACGTCGGGGGACAACGGAGATATTTTCTGCAGAAAGTGACGAAAGAGCATTCTGGTTCCTGCAGAGGTAGGTGAAGGACAGAAAGGGCCCTGGCCGGCGATTCCCTTGGAGTAAACGGGAGGCAGGAGGCTGTTTTCTAGCAGAGCCCAGAAGATGCTCTGGCCGACGGCTCCCGGGATCTTGGC
>chr1	172328520	172328828
TAGAATAATAAAATATGTAGTGTTTTCTGGCTTTTTTTCCTTAATATGATGTTGTTTTGAAGTCACCTATTGTATTATATATATATATCAATAGTTTATTATTTTATTACAGAGTAGTATTCCATAATACAAATGTACCACAGTATGTATATTCATTCTCCCATTGAACATTTGGATTGTTTCCAGTTTTTGGTTTTTGTGAATAAAGCTTCTATGAACATTCTTAGGCTAATCTTTTTGACAATTGTTTTTAACTCCAAGACCTGTATACTGAGAAAGATATTGTCCCTTAGCTTCAGATTCATATAA
>chr1	154588459	154588781
AAATAGAAACAGGTTTTCGCTATGTTGTCCAGGCTGGTCTTGAACTCTTGGCCTCAAGTGATCCACCCATCTTGGCCTCCCAAAGTGCTAGGATTACAGGTGTGAGCCACTGCGCCCAGCCTGGACCCCTAAAAACTTCTTCAATGTGTCAGACACCTGATTCTTCTAATCTTACTAAAGTACTTGCCACTTCCTGATCATCAAGTCCAATTAGTAAGATGTCATTAATATAGTGGACTGGCATGATGTTGAGCAGAATAAGATAGCTGAATTCCCTGCAGACTATATTGGGTTAGAGAATAGGAGAGTTAACATGATCTGTG
>chr1	119258040	119258362
TGTGGGGAAGAAAACAGCATGAGGGATTTGATCTGGTGATTTAGACTATGCAACAAAGAATTTGATTCTTACGTTAGCTATCCATTTCTCTTTGCCGAAGTGTACACAGTGGCGGAGCATACAGGTGTTTTCTAAAAGGCAGGAGCCATCAACCATCAGCAGGATGTGAGGGAAGTAATGTCACATAGAAAAGAAGTGCCTCTTCCCCAGTGATTCTTACCTGTTTCTCCCAGAATCTCTGAATCCTTTAGCAAAAGGGTTTCGGTCAATTTTTAATCTGGTAATCTGGAAACAAACAAATAAGTATGAATTGCTTTTATATT
>chr1	158674907	158675218
GAAAGCCCTATCTCTGTCAGCATCTCGTCCTCATTGCCAGAACTTCCAACAACTATGAAAAGCCTGAGATTTTATGCCACTTCTAAACTAATAAGTTTGTCTGTTAGTTTCATGGGTACTGACAAAAAACATGAGACTCCTGGGTCAGAGACAAAGGACTTTATTACACTTGGCCCAGCAGGTAGCATGAACTTCATATTTGCATTAGTTCTCCTTGCCTCTAAGTTCCACTGGGTGATACGGAGCAGCCAATCTGGATGCTCTGCATACAGTAAGTTTATGTCATGGTTGAGGAACCCTGGGATTAGGAAA
>chr1	77639746	77640057
GATATATAACACTGAAACAAAACAGCCAATTGATTTCCCCATCAAGAAGGAGAGGAAAAAAATGGGAGACAGACCTAAGTTTAATCAAAAGCAGAATCGCAGAGGAAAGATTGAACTGGTACCATCCCTTTTCAGTCCATTTAGGGTGTCTCATAGACATAACATTGCTCATTATGTGGCAAGCCCTATCTCTATTGCAGTTTGAAAATCAGAGCCAAAAGAAAATAAAAACAAAAACTCATTTCCGCCATTAAAAATGCAAACCATGATTATAGTTTTCTCCTCAGATGGTGCATAATTCTCCTCCCTCTG
>chr1	210704390	210704715
TGGCCATGTGTAGCACCTGCCTTCCTGGTAGCCGGGGCGGCTTCAGGCATTTTTTTTTTTCTCACTGCATGCCACTTCCTTGAAGACTTTTCTCCCATTGCCTCACCAGGCTCAGCCCCTGCCTTTGCGTCAGCAGCCCACTCGGAGGCCTGTTGCCCTGCAGGCTCTGGGGTCTGGGCTTGCTTCTGTGGGATTTCTTGTTTGAACTGGCGTGTGTGTGTGTGTGTGTGTGTGTGTGTGTGTGCGCGCGCGCGCGCGCGCGTGTGCCTGTGCGTGTGCATACTTTCCATCAGTCCTCATTGGAGCTTCCTAGGAGCAAGGATCAT
>chr1	114754800	114755125
TCAGTGTCCACAATCATTCACTTAAATAGAAATGTAATTATGTTAGTACCCAGCTCTGAAACTCTGAAAAATTCTTATAGCCCACAGAAAGCCCTTAGCTTGACACACAAGGCCCCTTACTACAAAAAAAAAAGGGCACAGTTAACAGTACATATGAGCCCTTCCCTTACTTAGAGGCAGTACGATAAAGCCAGAAGACCCATAACTATGATTCTGGGCTGGTTCTCAACCTGAACGTCAGTTTCCTATCCTTAAAACATGCCACCTATATTGCAGAACTCCGATGATTAAATGACAAAATGTGTAAGAAAGAGTAAAAAAAATTA
>chr1	194032043	194032314
TATGGGGTGAAGAGAGGAGCATTTTTAAGATGGGAGAAATTGCATCATGTTTGATGCTGTTGAGCACGATCTTTATGAAACATTCCTACTAGAGAAAAAAAAATTCCTACTAGAGAAAAAAAAAAATGACACAGAACAGAGACAGTAAATTTCTGGAGGACTATTTATGAGCAGGTAGGAGAGATCTCACCTGGAGCACAAGTAAAAGGTTTTACCTTTGGTAGAAATGCAAACAGTCCATTCATAGTAACAGGAGGCCAGAAAGCGAGCAG
>chr1	33309560	33309831
CCATCTCACATTGAATCTGGGACAACTCTCTGACCCACTTTAACCAGTAGAATGCAGGGAAAGTGATGCTGTGCCAGTTCTGAACCTGAGATTTTCAGGAGACCCGGCAAGCTCTGCCTTTGAGCTCTTAGGAGTCCTGTTCCACCAGGTAAGAGGTCCAGCTCCCCTGCTGTGAGACCAAGTGAAAACCCCATAGTGGGGCCCTGACATACACAAAGAGGGAGAAAGGCCCAGCTATCCCAGTGTCCTAGTTGAGCCTCTGGGTGACTCTA
>chr1	47067344	47067655
GTCTTGACTCTTTACCCAATTTGCCAGTCTGTGTCTTTTAATTGGGGCATTTAGCCCATTTACATATAAGGTTAATATTGTTATGTATGAATTTGATCATGTCATTATGAAGTTAGCTGGTTATTTTGCCCGTTAATTGATGCAGTTTCTTCATAGCATCCATGGTCTTTACAATTTGGCTTGTTTTTGCAGTGGTTGGTACCAGTTGTTCCTTTCCATGTTTAGTGCTTCCTTCAGGAGCTCTTGTAAGGCAGGCCTGGTGTTGACAAAATCTCTCAGCCTTTGCTTGTCTGTAAAGGATTTTATTTCCCC
>chr1	190713210	190713521
GTACAGATAAAATAACATAATGTATGAAAAGAGCTTAGCACAGAGAGTAGGTGCCCAGTAAATTTTGTGTATAATTATATATTCCTTTTATTCATTTTCATTTTTTCAACATATAAATTATTTTATTAGTCGTTTAGCTTAATCCACACATAGTATAACACTATAACAGCATCAAACTGTTGTATGCCAATGTCTATGTTATTGACATGTAGTAGATTTCTAAATGATTTAGAAATGTGTTATACAAGAAGCCAGGTTAAACTTAAATAATGAGAGTTTCTGCAAAACTAATCGACTGACTCTTACCTCTGG
>chr1	38501871	38502195
GACAGGCTCACAGCTCATGAGGCTGTTTGAGAGGTTCCAGATGAAAGGGGAATCTTAAATGATTCATTTCCAAGGGCAGAAGGTGGGCAGCTATGACTTTGGTCGATTGCATAGGGAAGCGCAGAGAGCCCCAGCCTTATCAGGATGGATGGAGTCCTTGCTCAGGGGCCTTAGTTGACATGGGAGTGTGGCCCAGTACTTCCCACTCCTCCAACCCTGAGTTCTCAGTGTGAAGACTGAGAAGCCATCACCAGGTCTAAGAGACCTTTCCCAGGAAAGGCTTCTAGGGACTTGGCCATATAAACCAAGGTGGGAATCTCCCACC
>chr1	42504884	42505208
AAGCTCTTCTCCATAGGTCTTTACCATGTGTTCCTAAGAAAAAATAGGGGTAGGAAAGGAGACCCAAGAAAGTCTCCCCTAGTGGCATAAACAGGAAGAAAGTGATTGACAGTGACAGGCAGTGAGGAGACAAAGCCCACCAACCTTCCATAGATTTTACAAAGCAAAAAAACAAGTTTGCAGTAAAGGCAGCAAAACCTGTCACCCATAGGACTCTGGCAAAGATTCACTGCTTCTGGGGGAAGAATGGAAACAAAACCCTGGTGCCTCTAGGAAGGGATAGGAAACCCTTACCCAGTACATAGGCAAAGATGTTCTGCTGCTG
>chr1	178699992	178700282
AGAGGAAGTCAAACTATCTGTTTGCAGACGACATGATTCCATATCTAGAAAACCCCATAGTCTCGGCCCCAAAGCTCCTTCAGCTGATAAACAACTTCAGCAAAGTTGCAGGATACAAAATCAATGTACAAAAATCACTAGCTTTCCTATACACCACCACCAACAAAATGAAGGGCTAAATCAGAAAGGCAATCCCATTCACAACTGTCACAAAAAAATAAACAAAGTACCTAGGAAACAGCTAACCAAGGAGGTGAAAGATCTCTACAATGAGAATTACAAAACACTGCT
>chr1	210735208	210735498
GGCTGAGCGTGGTGGCTCATGCCTGTAATATCAGCACTTTGGGAGGCTGAGGCAGGAGGATCGTTTGAGTCCAGAAGTTTGAGATCAGCCTGGGCAACATAGGGAGACCTTGTCTCTATAAATAATTTAAAAATTAGCCGTAGCGTGCTGTGGAGTGTGCCTGTAGTCCCAGCTGCTCAGGAGGCTGAAGTGGGAGGATCACCTGAACCTGGGAGGCGGACGTTGCAGTGAGCCAAGATCGTGCCACTGCACTGCAGCCGGGGTGACAGAGTGAGACCCTGTCTCAAAATA
>chr1	80025304	80025629
TGGTATTTTCATGGAATCTTATTAAAATAACCTTTTTATTTTAGACTGGTTTTAGATTCACAGAAAAATTGTGAAGCTAGTACAAAGATTTCACATACGCACAAACACCTATTATCAACATTTTATATTAGTATGATACATTTGTTACAATTAATAAACAGATTATCAATTTATTATTATTAACTAAAGTTCACACTTTAGTTTTTACCCAGTGTTCTTTTTCTGTTCCAGGATCCCATCCAGAATTCATGACATTTTTTTTTTTTTTTTTTTGAGACGGAGTCTTGCTCTGTTGCCCAGGCTAGAGTGCAGTGGCACGATCTTGG
>chr1	50518426	50518751
TCCTGAATCTGTAGGGGCTGAGGAGAGAAAATGTAATCAAGAAAACTTGGGTGTGGTGAATACAGTCCTTATTCATTCAAATAACCTCCAGACAGATGGCATTTTGTTTGGAAAGTGGAAGGAGGGCAGGGATTCCGGAAACTTCAGTTTCAGTCCTGGCTCTGCTGTGAACTCTCTACTCAAGACAAAAATCTTTCTGGATTTCCGTTTTTTCATACGTCAAGTGGAAATAAAACCTGACCCTCCCATGTCACAAGATTGTTCTAAAGAATACAAAAGATGATGTCTGTGAATCTCTTTGTAATCTTTTTTAAAGTGCTTGCCAT
>chr1	235286184	235286532
GTGTGAGGACTAGAGACTATACCTGTGAGGACTGGAACACTGCACCTGTGAGGACTGGAGCACTGCACCTATGAGGACTGGAGCCCTGCACCTGTGAGGACTGGAGCACTGCACCTGTGAGGACTGGAGCACTGCACCTGTGAGGACTGCAGCACTGCACCTGTGAGGATTGGAGCACTGCAACTGTGAGGACTGGAGCACTGCACCTGTGAGGACTAGAGACTGCACCTGTGAGGACTGGAGCACTGCACCTGTGAGGACTGGAGCACTGCGTCTGTGAGGATTGGAGCACTGCACCTGTGAGGACTGGAACACTGCACCTGTGAGGACTGCAGCACTGCACCTGTGA
>chr1	106872004	106872352
AGAATTTTATATCTTATAAAATACTTTCTCAGATAAACAAAAACTAAATTGAAAAAATGTTTTGCCAATATACCTGTCTTGCAAGAAATGCTAAAAGTAATTTTTTAGAAAGAAGGGAAATTATCAGAAATACAGATCTGCATAACTAAAGGAGGAGCATGAAAGATGGAATAAGGGAAGGTAAAATAAAATTTCTCATCTCATTCTTAATCTGCCAGATACATTTATTCAAAATAATAATAGCAACAATGTATTTGATTATGTATGCTTATGTATATATCTTATACATGTAGATATTCATGTTTATATATGTTTATATACAGGTGAAAAGAATGGCAGAAATGATAGA
>chr1	168464004	168464271
AAATGGGCTTTTATGTTTTCATTTTTATAAATTGGGAAATTTTATACATATATTTCTCTATATCTTGCTTTTTTACTTTTCAAATGCTGTGAAATTCCTCCAGGTCATTTGGGAGAGATCTAAACTCTCTAACTCAATATTTTTTAAAGCAATATTTGACAAAATTTGTATATATTCAAGATGTATAACATGATAGTGTGTTATACATAAACATTGTGTAATGATTACCACAATCAAATTAAAGAGCACATCCATCATCACCCATAGT
>chr1	62735455	62735722
TTTTCGACTCTTTTTCTATTTTATTCCTTGGTTATTCTTCCTAAATACCAGTATTCCCAAAGATTCTGTCAAAAACCTTTTCTCACTTAACATACTCTAAAGAGCCTCATCCATGTCTTTGCTTCAACCAGTATATACACATGTTTCTGTCTCCAGCTGATATTTGTCTGTAGAACTCCAGGCTACTATATTTTACTAGATAGCACCATCTGGATGTCTCATAGGTACCACAAAGTCAACATGTCTAAAATACCTTCTCTCCCTATTG
>chr1	115833929	115834227
AGAAAATCTTTGCAAAACACGTATCTGATAAAGCACTGTTGTCCAAAATATACAAAGAACTCCTAAAACAACTACGATGTCCTTCAGTAGGCAAATGGATAAGCAAACTGTGGTCTATCCATACAATGGAATATTATTCAGCACTAAAAAGGAATGAGCTATTGAGCTATCAAGCCATGAAATGGAGGAACCCTAAGTGTGTATTGCTAAGTGAAAGAAGCCAGTCTGGAAAGGTCACATATGCTTCCGATTATATGACATTTTGGAAAAGGCAAAACTATGGAGAAAGTAAAAAGAAC
>chr1	188002853	188003151
AGGTTCAACAAGTCATTTCTCATATGAAAATTTGCAAAAACACGGGTTAATTTTTATAGAATATATATGAGGCATGACTTTTTTCCTATTTTTGTCTCTAAGACTCATCTATTTTAATTTTATAATGGCAGAAATAAAGAAAAATAAAACAACATTCAAGAAGACTCCGGGTTTGAACTTTGCGGAAAAAAAGTGAGCTTTGAAGAAGAATATGGTTTACATGTCTTTGTTTTCCAAACTAGAAATGTTAACCCTAATACAGTACATAGACTACAATCTAACCCATAAAACTATGAAAG
>chr1	196834980	196835274
TCTAGAATGTGCATCTAGAAGCTTTCCATGCTCACTTCCTGTTTCCCCTGGTATTTATTCAAATGTCAATTACAAAGAACACAAAATGTCTAGTACTTTATAGCCTCCTTATGTTTAGGTTTCACTCCTGACCTCAAAGACCTTAAAACTAAGTAGATTCTGAATTTTTCAAATTATTTCAGGGTATTGCAACAATGGACATTTTATTTGATTGTATACTTATTTTTCTACTGGAAACTGTACTTGAAAACAGTTAACTAAACATCTATTTACCCTCTCACAGTAAAATTTCTAT
>chr1	99207192	99207486
ACAATCTGTTAAAGAAAATTGTTAACTTTATTGTCCAGTGTTTTCCAAACTTATTTGAGCTTAGAAATATATATTCCAGGGACAATCCTAAATATCTGGTAGAGCTAGCATCTCAGAAACACTACAGGGAACACGCAAAAGTAAAAGTCTTCCTTTCTAGAGGACAGAAACTTAAATTTAGGAAAGATAGTCTAGTGTAGCTATTATATGACAGAGAAAAGAATTAGAGGTCTTCAGAAGGCAAAAGTAAAGCTGAGAAATGCTGTCTTTAGAAAGTGAAAAACTCATTCACCAC
>chr1	72644141	72644396
GTAAGAATAGGTGAGATCTCATTGAGTGTTCTTGCTAGGTACTATATGATTTTTTCTTGTATTACTTCATCCAAGTTGCATTATATCTAGAAGAGCTTCTTTGGACTCTGTGGGATCTTTGTCTAATTACAAAGAAGATAAAGTTTTATTTATTTTGGGCTCCTTTGTTTGCATTTTGAAGAACTTCAGGGAAGAGAAATGTAAAACTATAAATTTTTGTACCAATCATGTGTGAAGTTTTAGTTGTGTTCATATT
>chr1	35673754	35674009
GGGCTCTTGTCTGCTGTGGCTTCACTGGATGCTAGGGTGGCAGAGTAGGTGCACACTTGGACAGGTCTCTCCTGCTGGGAGAGCCTGACTGAAATGGGGACTCTCAGAAGCAGTCCCAAGCAGCCAAATCACAGAACACACAAAGCAAGAACCGTATGAAGCACCTGGGGTCGAAGAAGACACCTGCGATTCTGCAAGCCATGGCAGTCCCTTCACTACTTATCCCTATAGATGCCGAGCGGCCACAGACATGAAA
>chr1	165506555	165506839
ACACAGATTGCTGAACTGTGGCATTTTTGCTGTTACTGTTATCCTGAATTTACTGGGAACAGTTTTAATATGGGTGCATTTAAACACTTGTTTGTGGATAGGGAGAGATGGAGAGTGAAATTTCATTCTCTGTTGAATGCTCCGTCTCCTGCCCAGCACATTTCTGCCCCTTCCACATGGTTTTTCACTAACTCCTGAATGTTTCTCTATGCTAATCTGAAAGCTCTACAGCAGAGACTACACATTTATACAGTTCCCCACATACAGGGTCACTTTATGAAATGA
>chr1	243223020	243223304
ACACAGAAGCCACAATATCTTTTATAACATAATCTCAGAAGTAACCAAACATTACTTTTGCTCTATTCTATTGGTGACATAAACTAACCCTATATAATATCAGTGGTGACTGCGCAGTGGTATAAATAGCAAGAGGTGAGGGTCATCGGGAACCATCTCAGAGGCTGGCTACCACAGTCTGCCTTCTGGCCTCCAGTGATTCACGTTTCTCGCACATGTAGAATGCACTCACTCTCTCCAAAGGCCCACTAGAATGGGCCTTCCGTCCCATTACAGCCATTACAG
>chr1	143561674	143562010
GGGTGTTCCAGACCTATGCAGCATCAGGGCTTGCCCAAGGACTGCGGCCACTACAGCCTGCCTGCCACTGAAATTTATTTGAAGCCCAAGAAATTTCCAGTGATAAAGCCGGCCAGAACTTTGCTGGGTTCTTCCTGCTGGGGCAGCTGGTTCCCTTGTGGCCCAGGGTGGGTCTAAATGCTTCTTCTGTGGGCACCAGCCTGGAATCAAGTGCTGTGGGGTTCTGCCCAGTGCCGTGTATCACTATGGCAAGACTGGTACTAAGTTTCAATATAAAGTCTCACACTTTCCCCCTTGTCCCCAAGCCATTAGATTCTCTCTCAGAGAATTTCCTGTG
>chr1	208718405	208718741
TTAGAGTTATAAGTGGAATTTGGCTGTGGTCCTTGGCTATTGGGATGGTGAAATAGGAAGGTGAGGGGCCGAATCTCTGGAATCTAAGAAAATCTTTAGCAGCCTAAGGGTTCTAGGTCTCTTGCCTGTGCTTCAGAGGAGAGGGAAGGATGTTAGGTGAGGTGGAGAGTGATTCTCTCCCACTCTGTGAAAGCATCTTCCTAGTGGAGCCTTGACCACAAGGGACTCTTCGGCCCTTTTCCAGCATAATGTAGGCAGAAAGGAATTTTCCTTATGACAAGTAGGGACAGGACCTGCCCTCAAGAAATCTATGCAGGCTGTTCTTGTGTGAGTTTGT
>chr1	72592834	72593106
TTATATGACTTGTTTATCCCCTCACTTGTTGGCATTTGGGTTGTTACCACTTCTTTTTAGTAAGCAGCTATTAACAGTCATATATGTCAATTGTAAGAACATATCTCTTATTTATCTTGAGCAACAGCTAGGAGAAGAATGAATGGGTCATATAGTAGTTACATGGTTTTCACATTTATTTACTTACAAAAATGCCAAGCTGATTCCCAGTCACTTTGGGGTTCTAGTTCTTCTGTTTCCTCATGCACATGTAGTATGGTCAGCCTATTTTTT
>chr1	195666493	195666765
TCTCTTTCATCATGAGAATATAAGCTTCACAAGGCAAGAAACTTTTCTATGTGGTTTCTTGCTCATAAATATTTGTAAAATAAATAAATTGATATTATTTTCTTCAAATTTACTTAATATTTTCACTTAACTGCTGTGGACATTAAGTACATTATCAGCTTACTATAAAAAAAATACATGCTGGATGCAGTGACTGACACCTATAATCCCAGCACTTTAGGAGGCAGAAGTGGGAGGACTGCTTGAGCCCAAGAATTTGAGTCTGCAGTAAGC
>chr1	8936510	8936770
GATACAGGTCATAAAGCTTGCTGATAAAACAGGTTGCAGTAAAGAAGCCTGACAAATCCTACCAAAATCAAGATGGCCACGAGAGTGACCTCCAGTTGTCCTCACTGCTACAGTCCCACTAGTGCTATGACAGTTTACATATGACATGGCAACGTCAGGAAGTTACCCTATGTGGTCTAAAAAGGGGAGGCATGAATAATACACCCCTTGTTTAGCATATAATTAAGACATAACCATAAAAACGGGCAACCAGCTGCCCTT
>chr1	79422762	79423022
TTTGTTACAGAGCTGAGGAATGAAAAAAGAGTAGAGTAATACTGTCAAAACAAAACAAAACAAAAAGAAGAATTAAACTGCATCTACTTTTGCTGCAGAATTCCATGATAAGGGCAGAAAAAGTGTCATGAGATTTAATAAAACAGAGATCCTGGCAAACTTTGAGAAGATATGAATACAATTGAAATGGCTGAGAATGAAGAGATGGAAGTAGAGACAGTATACAGAAAACTCTCAATTAGTTTGGCTATGAAATAAAAC
>chr1	155683335	155683657
TTTTAAGTTTTGTATACTCTATGCCAAATTTTGACACCTTATAGTATCTGTCAGTGATAAGCATGAAATTGCTTGATCAATAAATGCAAAGAAAAATGTATCCTGGCAAATCTTCAGGCATTTCTAATGTTACTTTACCAATATTTTTAAGGCTCACTTATTTATCAAAGATTTTACTTGAGTCACGTAAACACGAAAAAGCATTTGAATAGTCTCCTTTTTTCTGTTAAAGCACTTAAGAACTTTTAATTTTCTTAAGCCAATTAATTAGAGTTCTTTTATATATTTTCAGTAGTAAAACACTGTGTACACAACACATAAAT
>chr1	165237272	165237594
ATAAAAACATTTTTTAAAAAAGATCTTTCGCCAGCAAAAAGATTGTTAAGTCACTGAAGACTCAGGTGATCATTCGTATTTTTAGCAATAAAATATTTTTATATTAAGGTATGTTCATTTTTAAAACAATGCTACTGCACACTTAATATAGTCATAACTTTAGAGTACATAACATTTATATGCACTGGGAAACCAAAATATTTGTGTGACACTTTATTTCAATACTTGCTTTAGTGTGGCAGTCTGGAACTGAACCCACAGCATCTCCAAGATATGTTTATATTCCCTATCTGGCTAGGGAGATAGCAGTTGCACATTTTAAT
>chr1	206991043	206991354
GATTCAGATGGATTCTCAATTGATAAATAGCTGTTTCATATCACGGACTGTGAAAATGATTCCCAAACTTATCTGCACATTAAAATCACCTGGTGATCTTTTAAATCTTCCAAAGTTCAGAATATACCCCAGGCCAATCACATCATCATCTCTCAAGTGTCAGTAGTTGTTGAAGCTTCTCAGGTGATTCCAATGTGCAGCCAAGTTTGGCAGTCACTGGCTTGTCAGAAAGCTAGATGAGAACCCAAACACCAAACACCTGCCAGAGTACAAGCCTATTTAAATTATACTATGTTATCTTCCTAGAGGGTC
>chr1	232774339	232774650
AGTGGGCTGCTTCTTGGCCCTCTGTGTTTTCTGGCCTCTGGGACCATGCTCATTCACTTCTCTTCAAACACTTTTGCCAGGAAATGTTGCTTGATCCGTACAAATAGCTGTAAACAGTGTTTGGACTGTATTTGTTTAATAACTTCACCTTAGTCTCCCTTAAATGACAATTATCTGTGAGCTTGGTTTGCCTTCCCTCCTAGATTATGAGCAGCTGGGTAGAAGTCACACCCCTGACCCCAGCACCGCAACAGCATCAAATACGTAGTGGGCTCTCCAGAAAGACTTGTGGAAGTGATTTATCATCTCCCA
>chr1	170237337	170237657
GTCTGGAAATCCCTTTCACGGTGATTTATTTCACAGCAAATGAATTTCATTTCTAAATCTAGCATGACCAGAGGTCTTCCTAGAGTATAAAACCATCCCAAGAGGAATGTGAGACCTCTGGCTGGGAAAGAGGGCACCATCTTCTCTTGAGATGAAATTCGTGAATTGGGCCAGAATTAACTACTCAGCTGGTGGCAGACTTTTAAATTCATCTTATGGGGGTGTGTCCCTACATACCTCCTTCAGCGTTTGCTTTTTGATATCTCCCTCTTAAATCTGGAAAATGTTAAAAATCCATGGGTGATGTAAACTGATATTCAT
>chr1	195025955	195026275
TGGTCGGAACCACCAAGATGCATACGTAAGTTCTTAAAATTCTAGATCCTGAGAAAATCAGAGTAATAAGTTTGATATTTGCTTTTTTATACTAGAATTTTTATGGGTTATTACCCTAGAACTGTGTTCACAAACAGCTATTCTGCTGAATGTTTGCCTTTCAGATCTTAATATATAAGTGTATAAGCTTGGAAAATTCCATGTAAACAATGACCAAGTTTCTTTTTTAAAACAGGAATGTCGGCCTGGGGTGGTGGCTCACGCCTGTAGTCCCAGCACTTTGGAAGGCCGAGGCAGGCAGACCATGAGGTCAGGAGTTCG
>chr1	214305041	214305314
AAAATAAATAACAATTGCTCAACAGTTTTCTGATTTTCTTCTCCCTATACATCACTACCATGTATGACATGCCTTTTGAGTAACATCCAGTACTGCCCTACATTGGTTTACAATCTGTGGGATCTCGCCTTCAAGAAGGTATCCTTCAGAATCTTGGGAGAGGCTGATTTAATTTGAAAAGCCTCCCTGCATCCAGTTTCTGATTTGTTCTTATCCTAACCTTAGAATTACTATTTTGAGGAATATGCATTATATGTTATCAATATGGTATATC
>chr1	43640597	43640870
GCTGGGAGGGGATTGAGAGATTGGAAAACCTCCTGTGGGGAACAGGAAAGGCTGCTGGCCAGGAGAATTCAGAGGACTGGTAAAGGCCTGCTAGAGTGGGCACTGCTGGCAAGGTGACAAGTTTCTTTCTGTCCAAGTGCAGCTGCCATAGTATATGTGTGGATAAGGGAAAATGTCAGATTCATCCCCAGATAAGATTTGACAGGACATGTGTAGTGGAAGGACAAGGACATGGGCAAGGGAACCGATGCTTGTTAGAGCATTGTTGAAGTGG
>chr1	29625437	29625687
TGGCCTCTAGGAATTGCAGGAGAAGGTAGAGCTTCACTAGCCCAGTAATTCCAAAAGTCTTAGAATAGAATTTCACTGGTTAGTGCTAAGTCATGTACCCATGCCTAAGCTAAGTACTAAGGCCAGAGGAATAGGATGCTCTAATTGGCCAGGCTGAGGCCTTCAGCCCACCTCTTGGAACTCAAACCACAAGGACCTAGGAGGGGGTGACGTTCCCCAAATGGAGGAGCCATAACTCCAGAGAAAGGAGA
>chr1	33882592	33882842
TGACGGGGTGACATTTGGGGTGAATTTTGGAATCTCTGCCAAGAAGAACTCAGTTGGGTCAAGTCGGAGGCAGCTCTGGTGGTTGCTAAGGCTTGGCTGGGGGAAAGGACATCACTCGTAGTGACTCTAAGTATCACGTTTGTGCAGCTTTGTCTGGGTGTCCTCAGCTGTGTGGGTGTGGGTTCAACAAAGGGTACAGTTTTGCAAGGTTTATGCACTTGGAGGACTAGCGGGCAGGACAATTGAGGGTA
>chr1	162515274	162515567
GAATGAAACTGAACCCCTACCTCTAACCATATACAAAAATTAACTCAAGATGGATTAAAGACTTAAATTTAAGACCTCAAATTCTAAAAATCTTACAAGAAAACAGGAAATACTCTTCTGGACATTGGCCTAGGCAAAGAATTTATGACTAAGTCCTCATAGCAAATGTAACAATAAAACTGACAAATGGGATCTAATTAAGCCAAAGAGCTTCTGCACAGCAAAAGAAACTATCAGCAGAGTAAACAACCTACAGAAAGGGAGAAAATATTTGCAAACTATGGATCTGACAAA
>chr1	191832634	191832927
ATAAAAACAAAACACGTAGGAAATTATGACTTCTAATAACAAGTTTCACTTCTCTTCCCCAGTCCTGTTATCTTTCTATCCCAAAATGCATGTGAAAGTTTCCCATGTTTAGGATTAGTGTTCTCCCCAATTAGTGAGGCATCCAGAATGGTATAGGGAAAGCACATGTAATTTGGTTTTGATATTCTGTTTTATTCAATTACATTTTTTATTGATAGGCTTCAAGGAGTCAAAATGCCTATTTTACAGTTGCTTATTTTGAGTTAAAAAAGTACCACATATGAGTTAAAAAAA
>chr1	22475750	22476033
CATTCCAAGTAGCAGGACTGTGTAGGAGAGGCATAGAGGTATGCACGATCTGGTCTCAACAGTGGATGAGAAATTTAATTCCTCTTCTGGGACCCCACGGTGCTTTGCCACTTTGTCTATGGAAGGCCGTTGTATACGTGGGTTCATGTGTCACGTCTCCTGGAGGACTGTGGACACCCCAAGAGTGGTCTGTCTGCTCACTCACCTTCACCTAACTCTCTAGGGTTCAGCCATGGATCCATGCTCAGGGAGGTGGATCCATGTTCAAATGAAGAATTGAAGCA
>chr1	237530413	237530696
TGGCCCAGGTTGGATTGCAATTGCATAAACACAGCTTACTGCAACCTTGACCTACCAGGCTCAAACAATCCTCCCATCTCAGCCTTCAAAGCAGATTGAACTACAGATAAGCGCCACCACTTAGGGCTAATTTTTTAATTTTTTGGAGAGATGAAGCCTCACTGTCTTGCCCAGGCTGGTCTCAAACTCCTGAGCTCAAGTAATCCTCCTGCCTCAGCCTTCCAAAGTGCTGGGATTACAGGTGTGAACCACTGTGCCCAGCTGGAAAATTGTTTTTGAGCAGT
>chr1	23405442	23405743
GTCACTCCCTTAAAATCCTCCAGTGGCTCCCACTGCACCTGGGATTAAGCCCAGGCTTCACAGCTTGGTTTAAGAGACTCTTCATGAACTGGTGTTTCCTTCCATCTCCAGCCCCATCTCCCAGCATAGCTGGCTGTGAACTGCATACTCCAGCAGCACAGACCTGCCTGTTCTTCTGCCAGTACCCTCCTGCCATACCCCAGGCTCCGGTGCTGTTTCCTGCTGATCCTTTGTCCCTGCTGTGTCCTCTGACTGGAAAATGTCCTTTCTTCAGTCCCCTGGCTACCTAATTCCAAGTCACC
>chr1	75530642	75530943
ACATCTACTAGTAAATAACACTTTTTTGGGAGACCCATGAAATCCTTTGAGGTTTTTCTGGCCAAAGAATGAAATATTGCCTACAATAATTTTATTTACTCCATAGTACAAACATTAACTGAAGGAAAGAAAACCAACTATTTAGGTGTGGATTATGATAAAGAATACACTCCCCTTTTTAGTCTATACAAAATAGAGACTAATTTTTTTAATTACTGAAGATTGACAATGGCACTGCAGCAAAGTGACCCATATCAGTCTCAGAGGGGCAAGACTGAAGATAATAGATTGTTGATGATCTT
>chr1	164502427	164502752
TGTGGTGCTGAAAAAAATGTATATTCTGTTGATTTGGCGTGGAGAGTTCTGTAGATGTCTATTCGGTCTGCTTGGTGCAGAGCTGAGTTCAATTCCTGGGTATCCTCGTTGACTTTCTGTCTCGTTGATCTGTCTAACGTTGACAGTGGGGTGTTAAAGTCTCCCATTATTAATGTGTGGAAGTCTAAGTCTATTTGTAGGTCACTCAGGACTTGCTTTATGAATCTGGGTGCTCCTGTATTGGGTGCATATATATTTAGGATAGTTAGCTGTTCTTGTTGAATTGATCCCTTTACCATTATGTAATGGCCTTCTTTGTCTCTTTT
>chr1	41586856	41587181
AAGACTGTGGTCAGAAATGAGGAGCTATGGCAAATAAAGTGGAAGGGGGGAGGTTTGGATGACGTGGTATCTGGAGTTTTACTTTATTATTTTTTAATTTTTTATTGAAACAGGGTCTCACTCTGTTGCCCAGGCTGAAGTGCAGTGGCACAATTATGGCTCACTGCAACCTCGACCTTCTAGGCTCAGGAGATCCTCCCACTTCAGCTTCCTGAGTAGTTGGGACCACAGGTGTGTGCCACCATGCTCAGCTAATTTTTGTAGAGACAGGGTTTTGCCATGTTGCTCAGGCTGGTCTCAAACTCCTGAGCTCAAGCGATCTGCCT
>chr1	46526625	46526940
TGCTTCACAGGATTGTTGTGAAGATCAAAATGAAGTAGTACAAATTAAAGCACTTTGTAAACTGTAAGATATAAAAAATGTTACTGCTGCCACTGCTATTAGCCTAGCTGGGATATGAAATGGAGGCAGAGCCTGTTAAGCATGGTGCTCATTCAGACTAAAGCCAAGGCTGTGGGGGCCTGAGGTTCCCCAAGACTAAAACATTTCTTTGATCCTTACCCTGCCTCCATGCATTCCTCCATACTGGAGTGACTCTCAGTTCCTATTTGAGGTTCTTAGAAGGAACTAGGCCTCTGCTGTCCTCAAGCAAAAGTGT
>chr1	144512154	144512469
AAAAATAAGCTGGGTGTGGTGGTGCGCACCTATAATCCCAGATACTCGGGAGGCTGAGGCAGGAGAATTGCTTAAACCTGGGAGGTGGAGGCTGCAGTGAGCTGAAATCACGTCACTGCACTCCAGCCTGGGCAACAGAGTGAGACTCCGTCTTAAAAAAAAAAAAAAAAAACACAATAGACAATATTCCATTCTTTGAATACAAAAATTATACACCAGTCCATGAGCATGGGATATCTTTCCATTTATTTGTGTAGACTTCAATTTCTTCTATTAATGTTGTATAGTTTTCAGTGTCCAGGTCTTTCTTCCCCCT
>chr1	52776882	52777116
GGCAACAGAGCAAGACTCTGTCTAAAAAAAAAAAAAGAAAAGAAAAGAAAAAAAAAAAAGAAAAATGAAAAAGAAGATTAAAAAAACATGAATGATCAAAGAATCCTATCATATCTTTCCTTACTAATATTACTTCCCTGAATTAAACATTTATTCTAAAAATGATGATGCAGAAGGAAAGGGAAAGATAGTGCAATTCATATCTCCTTTTCCTTTCATTCCTGCCTTACTTACC
>chr1	60195121	60195355
CTGATGCTGAGTCAGAACACACATGTAGCTTCTGCTTATCTTAGCCATAAGCCACCATGTAAGAGGCCCTATTACCTTCAGGCCACTAAAGTGACCCATGTGGAGGGATCACATGGAAAAGCCCTTAGACTGCATGGAGGGCGATGCTGGCCTATCCCCATCATGCCTGTTCCAGTACAGTTTGACTAAAACTGCATGACAGAGCCCCCCACTTGGGTGCTTCCAGAATTCTTGG
>chr1	108430296	108430589
GTGGACTGGGATTCCATGCCCAAGTCCAAATGCTTCTGTCTACTTGGGGTATGGGAAGGTGGAATCTCCTGAAGAAGGGGTAGGGATAAGGAAGAGATGGTTACGGCAGCAATTGCATGCCTGGATTGGGGATGGATGTGTAAGGGGTGGCCCACGAATGGAGTACAACCTCAGCCCATCTAAAGTACTTGCCCAATACTGCAGGTGAGAGGCTAGGGACTTTCTGGATTTTTTTTCTTGTCCTCGTCCTGAGTGCAGATCCTGCCAAAAGACAGAACCTGCTTCCTCTCCTAA
>chr1	151521599	151521892
AGTTCAGTTCCTGGATATCCTTGTTAACTTTCTGTCCCGTTGGTTTGTCTAATGTTGACAGTGGGGTGTTTAAGTCTCCCATTATTGTTGTGTGGGAGTCTAAGTCTCTTTGTAGGTCTCTAAGGACTTGCTTTATGAATCTGGGTGCTCCTGTATTGGGTGCATGTATATTTAGGATAGTTAGCTCTTCTTGTTGAATTGATCCCTTTATCATTATGTAATGGCCTTCTTTGTCTCTTTTGATCTTTGTTGGTTTAAAGTCTGTTCTATCAGAGACTAGGATTGCAACCCCTG
>chr1	226206565	226206895
AGGCTGGGTTTTCCCTGCCCTACCCGCAACTAGGGTTCAACATGCTTTCCAAGGGGTGGGGAAGGCACAACCCTGACAGGTTGTGTCAGCGCCAGGGAGGAGGCGTGGGCTCAGGAAGGAGCCTTACCACATAGAGAGAAAACCCAAAAGTAAGCTGCCTGTGAATGCTCATCACGTCCAGGCGCTCTTGCAAACATCCGTCTTCGTGCAGACCCCTGCCCTGTGAAGTGCTGAATCCCCCACAGCCGCAGACCCTGACTATGCCCACACAAGACAGCATGTACAGGGGCTGCCTGAGCTGCCGTGGTGTCTGGGCGCTGCTGGGACACCC
>chr1	114247065	114247395
GGAGTTTTACTTACATATCTCCTGATTACCCAACTAGATTGTGATCTCTTAGAGGGTAGCAGCCAGGATTACCTTGTCTATTATATCACACAGTACTTCATACCATAGGCCTACAATAAACATTATTCTTCTATTCATTCAACAAACACTTATTATTATTTTTGAGACAGAGTCTTGCTCTGTTACCCAGGCTAGAGTGCAGTGGCACAATCTCGGCTCATTATAAGCTCCGCTTCCCAGGTTCAAGCGATTCTCCTGCCTCAGCCTCCCGAGTAGCTGGGACTACAGGTGCGTGCCACCACGCCCAGCTAATTTTTGTATTTTTAGTAGA
>chr1	36765763	36766339
CAGCCTCCTGAGTAGCTGGGACTAGAGATGCATGCACCACGCCTGGTTAGTTTTTGTATTTTTAGTAGAGACGGGGTTTCACTATGTTGGCCAGGCTGGTCTCAGTCTCCTGACCTCATGATCTGCCTGCCTCGGCCTCCCAAAGTGCTGGGATTACAGGCATGAGCCACCACGGCCGGCCAGAACTCTCTTTCTGTCGGTTTTCAGAGGGCAGACTGTTTACCTGCTGCTGTTTCCCTTCATGCTCTTGGTCTAAATGCATTGTTCTGGACTTTGGGGGTCATTTTCCATTCTTCTGTTGGCCCTTCCAGCTTAATGGCATCTTTTCATCTTCAGATGTATTTGTCATGCAAATCCGCAACGACCCTTTCCAATGACACCGCCTCTGAACCATTTAATCAACACACAGCACAGCTTCAATCAACATATGATCATATTTTACCCAGCCTGCATTTTACAGAAATCAACATTGCTCTCTCGGGAGAGTGCCAAATGCGTTTCTGAAATGTCTCTAGTGCTCTTGGACTCATCATTCCAGAAATGTTGTTCGAAGTGGACATTAGCAGGATGTAACCTT
>chr1	13876179	13876755
TGGGGATTACATTTCAACATGAGATTTGGAGGGGACAAGCATCCAAACCATATCAGTTGGGGGTCCAACCTCACTTTTTGCATGTGGCTATGCAGTTGTTCCAGCACCATTTGTTGAAAAGATTATTCTTTCCCCATTGAATTTTCTTGGCAATGTCAAAAATCAATTGACCATAACTGTATGGGTTTATTTCCAGTCTCTGGATTCTATTCCACTGATGCATGTCTGTTCCTATGCCACCATCACACTTTTTTTTTGAGATTGGATCTTACTATATTGCCCAGGCTGGAATCAAACTCCTGGATTCAAGCAACTCTCCCACCTCAGCCTCCTAAGTGGTTGAGACTACAAGTGTGCACCACTGTGCCAAGCTTTTATTTTCAAATTGTATATATTTAAGGTGTACAGTATGATGTTTTGATATACATATACAGAGTAAAATGATTACTATAGTCAAGAAAAGATTACTACAATCAAGCCAATTAACATATCCATCATCTCACATAGTTAACTTTCTTTTTTATGGTAAGAGCACCTAAAATTGTCTCTCTTAGCAAATTCTCAGTATATATAATAC
>chr1	35324833	35325138
TTGAAATCTCATGCAATTTTTTTTTCAATTAAAAAATTCTTTTTTTTTCTTTTGAGATGCAGTTTCGCACTGTCACCCAGGCTTGAGCGACAGTGAGCTTGATCTCAGCTCACTACATCCTCCACCTCCTGGGTTTAAGCAATTCTCTGCCTCAGCCTCCCGAGTAGCAGGGATTACAGGCGCCCACCACCACGCTTGGCTAATTTTTTTTGTATTTTTAGTAGAAACAGGGTTTCACCATCTTGGCCAGGCTGATTTTGAACTCCTGACCCTGTGATCCACCCACCTCAGCCTCCCAAAGTGCTG
>chr1	191472743	191473048
TGGATTGCAGTGGCGCGATCTCAGCTCACTGCAAGCTCCGCCTCCCGGGTTCACGCCATTCTCCTGCCTCAACCTCCTGAGTAGCTAGGACTACAGGCGTCCGCCACCACGCCCGGCTAATTTTTTGTATTTTTAGTAGAGAGGGGGCTTCACAAGGTCTCAATCTCCTGACCTTGTGATCCACCCATTAGTTATTATGAATGTCAATTGTACAATTCTGAAATGTCTTATGTTTTTAGCAGCCCCAGTTTTTGTTAGTGGTACCATCATTTTTCCTTAGAAAATACCCAAGCTTGAAAGTTTTAG
>chr1	242558610	242558935
AGTGATGCCTTATTGCTCATTTCTAACATTGATAATTTGTGTCTTTTCTCTTTTTTTGAAGAATCAACTTTGGTTTTACTGATTTTCTCTATTTTTTTGTATTCTCTTTTATTGAGTCATGCTCTAATTTTTGTTATTTCCTACTTTCTGTTAGGTTTGGGTTAAATTTATTCTCATTTTACTAGTTTCTAGGCTTATAATTTATATCACTGGTTTGATACCTTCCTCCTTTTCCATTATAGGCATTTGAAGCTGTCCATCTTTCCCTAAGTACCTCATAGATATTTGATGTGTTACATATTCATTTTCTTTCAGTTCAAAATATC
>chr1	217281234	217281559
TAAATAAAAGATTCCCAAAATAAACAAATTATAAATTTTAAATGGCCTGCCATTTTGAGTAGCATGATGAAACCTCATGCTGTTCTGTTCCAGCCCACCCAGGATGTAAATCACCCCTTAGTTCAGCATAAACAGGCTGTATGCATTACCTACTGGTGAGTCACTTTGTAGCCATTTCAATGATCAAATCAACTAACTGTTTTCATATCACAGTGCTAGTGTTCAAGTAACCCTAATTTTACTTAATAGTGGCCCCAAAGGGCAAGAGTAGTGATGTTGGCAATTCAGGTATGCCAACGAGAAGCATACCTGTTTGAAAGATCAGA
>chr1	16133656	16133967
GCTAATGAAAACAGTCGGTTCCACCCAGGGTCCATGCCTGTGATCGACGATCGTCCGGCAGACGCGGGCTCAGGGGCGGGGCTGCGTGTGAACACTTCTGAAGGGGTTGTGCTCCTGAGTTACTCAGGGCAGAAGACCGAAGGCCCACAGCGGATCAGCGCCAAGATCAGCCAGATCCCCCCGGCCAGTGCAATGGACATTGAATTTCAGCAGTCAGTGTCCAAGTCCCAGGTCAAACCTGATTCTGTCACAGCATCGCAGCCTCCATCCAAAGGCCCTCAAGCTCCTGCAGGCTATGCGAACGTGGCCACC
>chr1	92595581	92595892
ATAGAACAGATGAGAGTATTCTAGGAAGTACCTATAGCGTGAAAAAAGCAAGATAAGGCTGATAACTAGAAGGAAAGGTTGGGTCTGTTGTACTGATGGATTTTTTTTGTTTGTTTTCAGACACAGTCTCTGTTGCCCAGGCTTGAGTGCAGTGACATGATCTTGGCTCACTGCAACCTCTGCTTCCCAGGTTCAAGTGATTCTTGTGCCTCATCCTCATGAGTGCTGAAGACTATAGGCATGCGCCACCACACCCAGCTAATTTTTGTATTTTTAATAGAGATGGGGTTTTGCCATGTTGGCCAGGCTGGT
>chr1	159549873	159550165
TAATATAATTGAGTATTTTTTTTGTAGAAATAGGAGTTGCTCTAGCCTGTCCCTTTTACTCCTCTCCACCCTACTCCCCACAAGAGTCAAGAACTTTTGTGCTCTGTTCCCTTCCTTTATCATTTGCTCTTCTTCTTTCTTCAGTCTTGAGTGCTCGGCAGTTGATTCCTGTGCTTGGGTTCCCTAAAACTGTATATATATATATACACATATATAAATCAAAGCGTGTTCTTCCCCTCACTCCGGGTTCTTCTAGCTGTGGGTGTCACCCACATAGCGCTGAAACAACGAAC
>chr1	79928386	79928678
ATGCATTTTCCTGTTCTTCCTATATTATTTCTAGTTCTAGAAACAGTTCTAATAACAAAGTGTAAAATTAAAATGCAATGCAGTGCAGTTCTTAAGACTATGGGCGTTTGAGTCAAATAGAGCTAAATACAAATTCTATTTTTGTCATTTACCGATTGAATGAACCTAGGAAAGCTATTGAACTAGCCAACCCTCGCATTTCCATTACGATAATGGGAATAATACAAACTTTATAGTTTCAAGAGGATAAAATGAGAGAATATATGTTAAAATAACAAAGTGACTGGCATTTA
>chr1	110322157	110322479
TGAGAGGCATGAGGAGCAGCCTTGGGAATCCAGGTTGGTTGCAGGGAGGGCTTGAGAGGGTGAAATGGTTAATGGTTTGTTGAAAAACAGGGAGAGTCCCTCCTCCAGGGGCCCAGCTGGCTGCAAAGCCAGGAGCAGAGACTCCAAGGGTGATGCAATGGGGCCCGCCCTGCACACCAGAGAGGGTGAGGAAGGCAGGCTCCCACCCCGCAGCAGCCTCCGCACCACCAGCAGCCGACCACTCTCCTCTGGCTCCAGCAAACCAGCCACAGGCCGGGCCCTTCAGGGCAAAGGGGCAAGACCCTGAGCACCTGAGCTTTGGG
>chr1	111283556	111283878
AAAGCAATCTATAGATTCAATGCAATCCCTATCAAAGTACCAATGACATTCATCACAGAAATAGAAAAAAAAACTATCCAAAAACTTATATGGAACCACAAAAGACCAAGAAGAGCCAAAGCTATCTTAAGCAAAAAGAACAAAACTGGAGGAATCATATTACCTGACTTTAAATTATGCCACAGAACTATAATAACCAAAACAGCATGGCATTGGCATAAAACCAGACAGACCCATGGAACAGAACAGAGAACCTGGAAACGAATCCACACATTTACAGTGAACTCATTTTTGACAAAGGTGCCAAGAAAATATACTGGGGA
>chr1	167635829	167636188
TGAAGCAGTCATGTGGAGGGATGCTCCAAGAGTCTGTGTGGGGGTTTCCCTTGGGTCTTGGCAAGGCCTGGGCTGCACATGTGTAGAGTGAGGCTCTGTAAGGTCTAACAGAGAGTAGCTGCTGTTAATGAAGAAGATAATAAAGGTTGCATAGTTTTGGAGACATTGGAGTTCCAATCCAACTATAGTGGGAATACTTCATTGCTTACCTTGGTCAACCACTTACAACCCTAAAAAGGCCATGCTTTGGAAATAAGGGTCATGTCCTAGAGTAAGGACCATGCTCTAGGACTAAGGACAAAAGCAAAATAAACCCATCCTAACAAAGCATAAAACAAAGTCTGACAGGATCAAGAGTAT
>chr1	4949016	4949375
ATTCATTCACTCCACAGACTTCATTAAGAACCCAGGATATGCCAAGACTTCTCTCCCAGGTACTGAAGCTGCAGGAGCAGATAAAGCAGGCATCATGGTGTTCTGGGGATGATGCCCCCAAGGGAAGCCAGTTCCTGATCCTACTGCATGCCTGCCTTTGCTATTGATGGGATTCAAGACATGCTACCCCCAGATATGCACCTTGGCATTTGAGAAAATGGCAGAAACACAAGGTCATTCTCCTCTTCCCCTCTGCCTTTCTCCCCTGAAGCAGATCATAAAACCTAGGAAGGATTTTCCTGAACTTCCCCTGATGCAGGTCGTAAGATCCTCATGTGAGAGGTACCCTTGCTTCCCAGA
>chr1	169399098	169399408
TGGAGCATTAACACTACCTGACTTCTGATTTCAGAATTTCTTATTTTATGAAGCTACAGTAATCAAGTCAGTATGTTATGGTGTGAAGATAAACAATAGGTCAATAAAAAAGAATGGAATGTCTGGAAATAGAACCACACAATATGGACAAAGGTGAAAATTCAGTAAAGACAGGAGAGTCTTTTCAACAAATGATGTTGGAACCATTGGATATCATGCAATATGGAAAAAAAAAAACTTCAGTCAATACTTTGTACTATATACAAAAAGTAACTGAAAGAGGATTATAGAACTAAAACCCTAAAACTTCT
>chr1	108798259	108798569
TGCGTGGGAATCAGATCTGTGGCAGGATTGGGGAGACAGCTGCTGAAGTTCAGAGAGAGGCTGGGCAAGCCTCCAGTGATATGAAGAGGAAAAGGTCTTTTCAATATTTGGCCACATCTTGATGGTGACCCTCCAGATCAGAAACACATTGCCTCATGGATCAGGAAAACATGCCAGGGCATTTTTTTAGAGATAAAACATGAGAGCTTTCAGCACAGTGTGGACTTATACATGTAGATGTTTATGTCCCTGTGCACATAGGGCTCACTGTGCTTGCAGTGGGTGAAATGGGAAATATTTCAATGGACACA
>chr1	4165501	4165799
TCTATCATTGTATCTCCATTGCCAACCTCAGTGCTGAATATCTGTGGGGTAAATGAAAGCATGGGAATTTGAAGAGCCACCCATAGAAACTGTTTCCTCAAGCTATCCCTCCTTTTCAGTGTTCACAGAACCCATACTTTGCTCAGAAGATTTTAAGTTTCCATCACAGCTGATGATGGAAAGTTTGGGCACAGCATGACTTTGTCTTTTGTTCAGATCTCACACAAGGCTGCAGTTGAGTTATTGGCTGGGGTGTGTTCTCATCTGGAGGTTCGACTGGGGAGAGATCTGTTTCCAAG
>chr1	149520090	149520388
TCAAAAAATAAAAAAGTTAGCAGGGCGATTTGGCGCTCACTTGTAGTCCCAGCTACTCAGGAGGCTGAGGCGGGAGGATCACTGGAGCCTGGGAGGTTGAGGCTGCAGTCAGCCGTGATCGCGCCACTGTGCTCCCGCCTGGGCAGCAGAGTGAGGCTCTGCCTCAAAAAAATTAATTAAAAAATAAAAACACGCCGTTAACGAGCGGCTGCGTGCGCGAGGTGGCACACTGGGCTTGCATACGAATTCTGCCAGTGAGTGCTATTAGAGCATCAAGGAGATTCATTTTCCGAGCGACT
>chr1	30525779	30526083
TTAAAGGCACCACGCATGGTGCCTTGTGTCTGTCATTCCAGCTACTTGGGAGGCTGAGGCAGGAGGATCACTTAAGCTCAGGAGTTTCAGACTAGCCTGGGCAACATAGTGAGATCCCATCTCTAAATAAATAAGTAAATAATAATTGGGTGTGGTGGCATGCACCTGTAATCCCAGCTACCAGGGAGGCTGAGGCTGGAGGATCACTTGAGCCCAGGAGTCTGAGGCTGCAGTAAGCTGTGATCACACCTCTGCACAAAAGCCTGGGGGACAGAATGAGACAGTTTCAAAAAAAAAAAAAATGA
>chr1	148844152	148844456
CTCACCTCATCTCTTTTTTTTGGGGTGGGGGATGGAGTTTTGCTCCCCCTGCCCAGGCTGGAGTGCAGTGGTGCGATCTCAGCTCACTGCAACCTCCACCTCCCAGGTTCAAGCGATTCTCCTGCCTCAGCCTCCTGAGTAGCTGGGACTACAGGCACCCGTCACCGCGCCTGGCTAATTTTTTTTATTTTTAGTAGAGACGGGGTTTCACCATGTTAGCCAGGCTAGTCTCGAACTCCTAACCTCAGGTGACCTGCCCGCCTCAGCTTCCCAAAGTGCTGGGATTACAGGCGTCAGCCACCTCA
>chr1	72875061	72875342
AGCCTTTGATGCTACTCTGTTATCTTTGGCACCAGCTCACAGGCTCCGCAGGGCTGAAGCTGGAACTCTTCCATCTCATCTCCTTTCTTTTGTCCTGCAATATGGTTATCCTGGAGGCCACTCAGCTGCCTCCCAACATTAGAGTTAGGTGACAAGAACAGGGAATAGACTCTCTGAAGCTAGAGGTAAGCGGCTGAACATCTTATAATAGTGAACACCTTTGTTGTTGCTAAAACTCTTTTCTAAACACATGCATGGGGTATTTTGAAATGAATTTTGGCA
>chr1	152933870	152934151
AAGAAAACTCTGCATGCTGTTGGCAGAGAATTGGGGAATGGGTGCTCTAGAGATAGTGAATAAATGTCCTCTACAGTTTTCTCACATCTTATTTCCAAGTACAGAACTGAGAATGTCAGTTCCTCTTATTGATGATCTGACCATACTCGTCGAGCATTTTCTCAATTAAACTGCCACCAAACAGGGTCCTATGTTCCCAAATTTGTGAATCAAGTAAACATTGCATTGTTATTATTGAAAAAAGTCTGTAGGAAATCCTAAGGGTAAATTTGTTAAGATTCC
>chr1	165076037	165076316
CACACCTAGGAATTGCCCGCGCCCATAGAGGGCAGGAGTGCGGCCCTTTGTACTGGCCAAGAGTCAGCGAATAGAGAATTTGCAGCCCAGAGGCAATGGGTTATTTCCCTGTCGGGGTGGGCCCCAGCCGATTTCTGCACCTTTTTGGGTATCCAGGCATAACCCTCACTATGTTTCACTGACTCCTGCGTTTGCAAAGTCCCTTAAGGTAGAATGACCCTATTTTCTGAACCAGCTCGTGGACAGAACCTTTGAATTTGGAAAATCCAGGCAATGGGCC
>chr1	186459893	186460172
ATTTGCATTAATCTATGATCAATAATGTTGAGTACCCTTTCATATACTTGTTTGCCATTTGTATGTCTTCTTTTGAGAAATGTCTATTCATATCTTTTGCCCATATTTAATTGGATTATTAGATTTTTTCCTATAGAGGTGTTTGAGCTCCTAATATAGTCTAGTTATAATTCCTTGTCAGATGAGTACTTTGCAAATATTTTCTTCCATTTTTTTGGGTTGTCACTTCACTTTGTTGATTGTTTTCTTTGCTGTGCAGAAGATTTTTAACTTGATGAGA
>chr1	192289495	192289765
GAGAATGAGCTCTCTTAAATATTCCACTATTAGGAAGCTCTGATTTTCATGATTTTAGGAGAGATTTTAAAAATGGAAGGAAAAAGAATGAAAGAAAATTCAGAGAAAAATGTGGACTTAGATAAAAGGTAGAATAAGATTATAGAACCAAGAGAGGAAGAAAGAATTTCATGAAAGTAAAGATAATCAATGCTGCCTAAAGATACATTAAGGTCAAACAGATTGAAGGCACAAATATAGTTGTAATAACAATGTGAGGTATCTTGAGTCA
>chr1	110385240	110385510
TGTTTCATGGCTGCCCAGGAGCTCACAGCAACTGCTGACCACCAAGATCACCCCTCAGTTTTTGAGGGTTGAAATCTGGCTCTTTTTATGAATTTGGAAGTTTTTAGACTAGGTGGTTGTAGTGTTGCCTCCCGGGTGTTAGGATCCCTGGGCGTCACCTCTCAGCTCCTGCTTTCCATTTCCTCATCATAAACCCTGTTTTTGTTCTCACTGTGACCCTGTTCTGCTTTGACCCTACAGCTCGCTACCACCTCTGTGGTTTTTTTCTTTT
>chr1	183732790	183733129
ATTAGCTTTTCTTTTTCCTTTTTTTTTTTTTTTTTTTTTTTTCTGGTGAGGGGAGTTTACTTCTTCCCAATTTTATGCTTCCCTCATCCTGCTTCTTTAAATTCTCTGCTCCCTCGCTTTTTGAATTTCCCTTGTTCAGAAGGTAAAGTTAAACAACTTTTGAAAAGTGTCCTTTCTGTTCAGTGGCAGTGCATTTTTGTTACTGCCAAATGACACCTTGCATTGGGGGAGCATTTTTACAGCTCACAAGCATTCCTATAAATTATAAGAATTATCAGAATCATGTTGATGGGCAGAAAAATATCAATTTAATGTTTTACATATGCCCCAATTTTGGGGC
>chr1	171115677	171116016
GATGGTTATAGGTGTGCAGCTTTATTTATGAGTTTTCTTTTCTGTTCCATGGTTTATGTGTCTGTTTTTGTACCAGCACCATGCTGTTTTGGTTACTGTAGCCTTATAGTATAATTTAAAGTCGGGTAGTGTGATGCCTCTGGCTTTGTTCTTTTGTGTAGTATTGTTTTAACTATTTGTTTTATTTTTTGGTTCCATATGAATTTTAGGAGAGTTTTTTTCTATTTCTGTGCAAAATGATACTGGTTGTTTTATAGGAATAGCACTGAATTTGTACATTTCTTTGGGTAGTATGACCATTTTAACTATATTGATTCTTCTAATCTATAAGCATGAAGTG
>chr1	227231207	227231498
GAATTCTTTCTAGATCAGTGGCGCCCAACAGAATTATAATGTGAGCCACACACGTCATCTTACATTTTCTAGTGGCTAACTAAGAAGTAATAATAATAAAAAGAAACAGGTGAAATTAACTTTAGCAATATACTTTGTATATAAAAATCATTATCATTCCAACATGTAATCGTATAAAATTTGTAAGATTTTTATAGTCTCTTTTTCTAGTACCAAGGGCTTGAAATTCAGTGTCAGTTTGGAATTGCCACATTTAGAGTGCTCAGTAGCCGCATGGGGCTTGCAGCTACCA
>chr1	174843580	174843871
TAGTGTACTTTTAATCTCCATAAGTTGTATTTAGTTCTTTGTCACATCTGCCTAGCCGTTTTTAATTTATTTTTGTTAATTCGTAATTTGGATATGCTGTTTTTATTTTTAAAAGCATGTTAAAGTGATGGATACATGAACTTACATAAGTAATAAAAACACCCACAAACAAGTATGAGTGAAACTGGGGATATCTGAACAAGATTGATGGATTGGATCAATGTCAGTATCCTGGTTGTGATACTGTATTATAGTTTTTCAAGATATCATCATTGAAGGAAACCAGGTAAAA
>chr1	54881211	54881506
TGCCAATGAATGAGATGATGACATCTTTCTTGAAGAGTTGTCATTCATTCATTCATTCATCCTTCCCTCACTCCGTGAATGTTTTCTGAACCTTCCCTGTGTGCCATGTGCTATGTGCTGGGAAAATAGGGGTAACAAGATAGCCAGACACTCACCAAACTCATTTTCAGAGTAGATGCATATAAGTAAACAGACTGATCCTCTGATACAGAGTGATCACATGAGGAGGGTGCCTCACCCACATTTGGGGATTCCAGGAAGACTTCCTGGGGGAAGGGACATCTAATCTAAGCTGG
>chr1	48620182	48620477
CTTCAAGCATCTGTTTAACAAAGCACATCTTGCACCGCCCTTAATCCATTTAACCCTGAGTGGACACAGCACATGTTTCAGAGAGCACAGGGTTGGGGATAAGGTCACAGATCAACAGGATCCCAAGGCAGAAGAATTTTTCTTAGTACAGAACAAAATGAAAAGTCTCCCATGTCTACTTCTATCCACACAGACCCGGCAACCATCCGATTTCTCAATTTTTTCCCCACCCTTCCCGCCTTTCTATTCCACAAAACCGCCATTGTCATCATGGCCCATCCCCAGTGAGCCGCTGG
>chr1	156356705	156357042
TCATTTGGGACCAAAAAAACAGTGGCATTTACTGGGGATGAGGGAGTGGGGGTCAGAGGCCCTCTTGGTTCTCCTCTGGCAGATTGGGTAAATTGGGTTGAACAAAGCCACTCCCGCAGTTCAGCACCTGCTGCCTTCCAGCTGTGCTTCCAGTGACCAGAGCTGCCCACATGATCTCACTGGGAATTGAGGTGGTGTCTTCTGGGGTCAGACAGTGGAAAGAATGCAAACCTTAGACTCAGCAGATCTGGCTGCACCTCTGACTTGCTTTGAAACCTTCAGCAGGTTACTTTACTTCTCTCAGCCTGTTCTTGTAGAAAGAAGACTAGCTTCCTCTC
>chr1	36535008	36535345
CCCTTTGGGCTATACACCAGAACTTTCAAATCAGAGGAGTTTAGGGTTAGTAATTATAGCAACCTGTTTCTTCTTTTAATCCATGTAAATGTCAGGTAGGGTCCCTAGTTTGAAAACAATTTCTACATCAAAATAGTGTGATCTTTGTCCAAAGAAGGCTTCATGAGAGAAGTTAATCTGTTAAATTGACCACAGGGATGGTGTGGAGAATCATTAGAATCATTTGGGAATTCCTTTTGCAGTTTTAGATGTACCTTTTTCATCACACATTTTCATGGGGAAGTTGTATTTTAGAAATGGCCCAAAGTCATTGTCAAGTAATAACACTGTTTAGTCAA
>chr1	83049121	83049474
GGGAATTAGCTGCCTATTCACTGCAGTTTTCATCTTTACTCTTCCCAGAGTGTTGGCTTCAGTCTTTTCATTATAGACTCTTCTTGGCTCTTTGCTCCACAGATAAAACATTGGCACCCCAAAGTTCTGACTTTAAACATACGGATGTATACCATCAGAACATTTCAGTTCCAATTCCCTAAGAATAAAAACCATCACACCCAACTTGGAACAGATGAACACCTTTGTGCCAATAAGCTATTGTCAAGGGGCAGTATAATCTATTAGATGCCTATCTAATGGTGGCTTACTCTGGAATGTGGAGTAGCATCTATGGAAAAGACAAGACATTAATGTGTAGGCTGGAAAGATAGC
>chr1	38222490	38222843
TCCCTCTTCATCTGTGAACTCCACCAAGTCTGAGGGAATCAGATACATCAATGATTCAGTTTCTACAGACCACTCTCTTGGACTTACCTTTTCAAATGGACTGTGTGTTCCTAGTTTCCTGAGGCAGCACTTCACCCAAATGTCTTCCCTTTGCTCACAATATAACCTCCAATAAGTTAAGTGAGATCAAAAGTGAGTTTTCTCTTACAAGGTAACAAGGACTGACTCATTTTAGTATTGTGAACTAAAGTGAACAATCCTTGGCTTTCCAAGCCAGTAAATTTGAGGTAGGAGAGAACAAAATGAACATTTTGCCCAAGACCAACTTAGGATGTCACTCTAGCCCAGAAACCA
>chr1	85515674	85515986
TCAGCCACCAAGCAGCTGGGAGTCCAGCTAGTTTTTTTGTATTTTTTATAGAGATGGAGTTTCGCCATGTTGCCCAGGCTGGTCTCAAACTCCTGGGCTCAAGCCATCCACCCGCCTCGGCTTCCCAAAGTGCAGGGACTACAGGCATGAGCCACCCAGCTCATCCTACTCAAACATTTATTGAGTCCTTACTAATATGTTCTAGGCAACTTATACTATGAGTCCTCCATTTTATAGGGGGAGACTGATGAAGAGACGACTATCCCCAGACCGTATTTTAACTACTATGGCGCTGTGTAAGAAGCAACCTGAG
>chr1	94303442	94303754
ACGAGTCTGAGTGACTCCCCCAGAGGCGTGGTAGAGTAGGTATCAAACCCCAGGTCATTTGATTCCACAACTACTACCCGAGAAATAAAGAAACGAGAAAGGCAGACAGGGCGTAAGGACCTGACCACAGAACCAAGCTCCACTGCACTGGGAAGAAGTAGGCAATCCCAATTCATTCGCCGAAACCTCTCACTCCCGAGTCCCACCTGCGCCTCAGAGTATGCACCGGAAGCCTCTGGCGATTCAGAGGCTGTGTTTGAACAAGGGGCTGCACACCCAACACTTCTTGGGCCTCCTGAACTAAACTGTCCCA
>chr1	108417301	108417605
ACTCATCTTAAAATTGAGGAAATGTGATTTCCTTTTACCTTTGAATTTTTGTCACCTATAACAAAACTTCCCTTGTTGCAAACAAACCTGTAGAAGGGATAGCGTTACTGATATGGCAAACAGACATGCCACAACTCTAAGATCCCAAACCTTCTAAATGGTGATCAGATCGGTATGAGTACTTCAGTCATGCTGTGGATAAGAGAAACTTCTGTGGACCTTTCTAAGATCCCTATCTGATTCTCTATCAGTCATGTTGTGGACAAGAGAAACTTATGTGGACCTTACTAAGATCCCTATCTATT
>chr1	15589705	15590009
CCAGTATCTGGGGCTGCTCTTTCTTCAGGGAACTGTTGCTGAGGTGCCACATCTTGGGGACCCCAGGGTCAGCAACTGTAAACCAAACCCCAGGGAAATAGCAAGCTTCAGATTCTGGGTGACGATGACATTCAAACAGGCCCCTAAAGGGAGTTCAACCATCATGGGCCCCACCATCCCTGAGCCATTGGGATACCGAGGTGTGAACCACCGGGCATCTGCAGCCCCTTCCACTTGCTCTGGGAGGCGCTGCCTCGAGCTAAAACAGACGTGTCCTCCGAGAAGAGCATTGTTCCTCACAGGCC
>chr1	245118752	245119031
GGAGCCCAGGAGTTTAAAGTGAGCTATACACATGCCACTGCACTGCAGCCTGGGCAACAGAGACCCTGTCTCTAAAAACAGAGAGAGAGGAGAGAATTGGGAATTTGACCCTAGTTAGCATGATGAGAACTACAGACATCAAGGAGAGTTAGTCGGATAAGCCCTTAATTTGCCTCAAGTTCAGTCATCAACAAGCCAGTCAGTCAAGGTGAGGTCCCCATGTGGTCCATCCAGCCAGTGACCATTCTATTTTTCACCATATTAAGCAAACTACCATAAA
>chr1	46110407	46110686
AAGAGTGCTGCTACTGCAGTAGGGATCAATATACGTATAGTGTGAGAATTCAATAGCAAATGAGCCAGGCTGAGTCCCAGGGAGGGAGTTGCCTCAGGCATAGACAGCTTTGACCCATAGTCATCTCCACGCTGGTGACTGTTGACATAAAGGACAAGGACCAGCCTTGTGACTCCTGGCTTGCATATTTACTTGTGGGGGTAGCGGTTACTGCCTTTGGACACTTGGCCTTTGTCTTTTCTTTGGAAATATTTTATGGCTTTAGTCATTGTGAATAATG
>chr1	39403966	39404268
CAGGCTGATAATACTACTTTTATGTTGATTACTCATTGTAACAACTGTGGGGATGGTACTTTCAATGAATACCAGTTGTTAAATAGCATCTTTTGCTCATTGTGGAATGGCAGGAACCTTTTGGACTTCTTGGTTTGAAATCCTTTGATTTGGAAGATCACTTTTTTACAATCTGTTATCAACTTAATTGCCTCACTCCCTGATCATGTTCCATGTTTCCTGTTGCATTTACTGGAAGTCTCCATCTCCTTCCTTCCTTTCATTGAGAACTTTCTGACAGGATACAAAGATTATTGATAGTCC
>chr1	198170460	198170762
CTTTTTGAGGTGATATAAATGTTCTACATGTTGTTTATCGTGACGATTATACAAATACATACATTTGTCAAAATATGTCAAACTGTTCACTTTAAAAAAGTGAATTTATAGTATGCAAATTATACTTCAATAAATATGTTTAAAAACTTTGAACCCCAAACCCACACTAATATAAGTTTTGATTTTAAAATTTCCAAATGGGATTTTATTTTTCTATCTCAAAGCCAAAATAAAACAGATAGTTTACTTGTCTTCTTTCTGTGCCAAAAAAAAAAAAAGGCATTTTTTCCCCTAATCCACCAT
>chr1	240313410	240313676
TATAGATCCACCTATGAAATATGAATGAGAGATAGCTTTATCACTGGAGACAAATTGGCCTTTGTTTCTCAATGACATTTTCCTACAGAGGATTTTCAAAGTGCTTTATCAGTACCATAACTTTGCTGAAAATATGGTGTTGCCTTCTTGTTATTACATTTTCTAGGATGTTGCCTTTAATAACTCACCCCTTTTAAAGAAGCAGCTAATCTTCACTTTTAACTATTAAGTGAAATTGTAGATTACGCTCTGATTTGAATGTTATTG
>chr1	2886114	2886380
TGTGTGTTGGGCCTCTGAGGACACGGCCTTCCCGCCTCCTTCCTGAGAATGGCTCCTGTCTCCAGGAGGAGGCCTTGGGCATTAGGGGCAGGGCCAGCCTCCTGCTTCCACCTCTGTGTGCTCAGCCTCTGCCAGACATGGGCTATACCTGGGGTGCAGGGTCCAAGCTCCAGGATCCCCGAGATTCTCAGTGGGAAGAGGGACCCAAGCTGGCCGAGAAGGGCACAGGCTCTGTCGCGTGGGACCGGGCCCCGCAGAGCCCCTGTG
>chr1	78764415	78764727
CACAATTTATATTATTCACTGGGACTAAAAAATTATTGCTAGATCTTTATTTTAAAGTGGTCTCCTATTCAGCAATAGAAAATTGAAGATAATTAATGCTTTCTTTATGAGAGGCTGTGGAGTATGGGATTGCTGTGGCATCAAATTCAACACACTGAGAGCTGAGATTTGATGCATTTCTAGAGATAGTGTTAAATGAGATCACTGGATCCTGCTAAACATGTTCTAGTGCTCTTGCCTTTTGCTGTATGTTTGGTGTCATTCATCAGCAGGGAATGGCTGAAATGTGAGGTGTAAATTGACAGAGTAGAGA
>chr1	236258064	236258376
CTTTGGGAGGCTGAGGCGGGCGGATCACGAGGTCAGGAGATGGAGACCATCCTGGCCAACATGGTGAAATCCCGTCTCTACTAAAAGTATAAAAAGTAGCTGGGCATGGTGGCATGTGCCTGTAATCCCAGCTACTCAGGAGGCTGGGGCAGGAGAATCACTTGAACCAGGGAGTCGGAGGTTGCAGTGAGCTGAGATTGCTCCATTGCACTCCAGCCTGGTGACAGAGCGAGACGCCGTCTGAAAAAAAAAAAAAAAAAGAATTTCACATAGAAAGCCATCAGCACCCCGTACAGTAGGAGCATGAAGCTGT
>chr1	211537382	211537707
ATGTCCACTGTGACTGCCTGGTCCAGGTACCTCTGCTTACAGTGCCTGGAAACAGTCTCTTTACCTTTTTTAGGATAAAGTCAATGCAAAGGATTAGCCGAGAATACTTGAGTCCACATGATGGAAGGAACTGGATGCCATTTAATGAATAAGTAATTTAAGTGTAAGTATACATACCTAGAAATAACTATATGTGGTTTGGGTTTTTATTTTAGTGTGTATTTTTTTTAGAGACAGGATCTTACTCTGTCACCTAGCCTGGAATGTAGTGGTAACCTCAAGCTCCCGGGCTCAAGTGATCCTCCCTCCTGGGCCTCCCAAGTAGC
>chr1	172885173	172885498
CGGCGATGGCTTGTCTGTAAAGGATTTTATTTCTCCTTTGCTTATAAATCTTAGTTTGGCTGGATATGAAATTCTGGTTGAAAATTCTTTTCTTTAAGAATGTTGAATATTGGCCCCCACTCTCTTCTGGCTTGTAGGGTTTCCTCAGAGAGATCCGCTGTTAGTCTGATGTGCTTCCCTTTGTGGGTAACCCGACCTTTCACTCATGATTTGGCTCTCTGTTTGTCTGTTATTGGTGTATAAGAATGCTTGTGATTTTTGCACATTGATTTTGTATCCTGAGACTTTGCTGAAGGTGCTTATTAGCTTAATGAGATTTTGGGCTG
>chr1	96468947	96469254
ATAAAGCCATGAAGAAATACCCGAGACTGGGTAATTTATAAAAGAAAGAGATTTGATGGACTCACAATTCCACATGGCTGAGAAGGCCTCACAATCATGGCGGAAGGCAAAGGAGAAGCAAAGGCACATCTTACACAGTGTCAGGCCAGAAAGCTTGTGTAGGGGAACTCTCACTTTTAAAACCATCAGATCTGGTGAGACTTATTCACTACAACAAGAACAGTACGGGGGAAACTGCCCCAATGATTCAATTATCTCCACCTGGCCCCACCCTTGACACGTGGAGATTATTACAGTTCAGGGTGAGG
>chr1	120580514	120580821
GAAATCCCATTCATACATTTATTTTTTTACCAAAGTAATACATGCGAACAAAAGCAATCAACTGGTGGCAGCATTTAGGCCCACTAAGACACAACCACCCATTACCAAAGAAGGCCTGCACATCATTCTGACTCATGTTTGGAACTTTCTCTAGAGCACATCTCTTGGTATTTCCTGCAGATATACAGCAAGCAAGATTTCATTCCTGCCAGACAAGCTTTTTTTTTTTTTTAATCTCCACCAGTCAGTCTCTTACAGTGAGATAACCTCCAGTCACAACTCTCTCTCCAAATGAATTCCCAAGTTGC
>chr1	104967717	104968001
AAAATCTCCTAAACAAAATCTTCAGATCCAGATGCTTCAAAATATTTAAACAAGAATTACATCAACTGTGCAAAATCTATTCCAGAAAATGAAAAAAAGAAGAAAATAATCTAAAACAGAAATGCACAACTAAAATTCTATACCAGTAAAAATATTATGTATAAAGAACAAAATAAAGACATTTTCTGCAAAATCAAAGCTGAAAGTAATCATTTCTAGCATAGCTACAATATAAAAACAGCTAACAATTCTTGAGTTAAAGAGTAACATTCTCGATCAAAACAG
>chr1	231615793	231616077
AATAAAATTTGACTAAAATGAAAATGGCAATGTAAGACACAGACTCAAGGAGACCAATAATTTGTTTATTCTTCTTTAGGGTATTCAGACACAGAACAAAATTAAGAAATTTAACAGTTAATTTGTGATTTCCGTAGCCACTTTGCAAATGAATGTTAAAACAAATGCATTTTTTTTTCACTTAGAAAGAATTGGATTTAGTGGGATTCCGTCCCTAAAACTACTAACTTTTTTATCTTGAAATGTGAAAAGTTATTTATTCCCTTGAATGTGCCATAGCTTCCC
>chr1	244560970	244561293
AATCACTTGAGCCCAGCAGTTCAAGCTTGCAATGAGCTATGATTGTGCTACTATACTCCAGCCTGGGTAACAGAGCAAGTCCCTGTCTCAAAAAAGAAAAAAAGGAGAAGGACAAATCGGGAGCCTACAATAATTTGAGAAAGATATTCACACTAAAGATGGGTAAAAAAATCTAAAAGGCTTCACCACAGCAAGATTTCACAGAGTTTACTGTTTTGCCACTTATGAAAAAGGGCCGAAGAAATCACTTCAGTGAATTTTAGGAAATAAGATAAGTACTCTTCCAGTCAATACTAATTATGTATGTGTATCTTCCTTGAAGAG
>chr1	85864460	85864783
CCGCAGTCTCATAGCAGGCATGGTATGGCTGGTAGGTCACCTCCACACAGCAAATGTTTTAAGTTTCTTGGTCTCTGTGCTCAAGAGTTTAATTCTAGGGGGAAAGCATTTGATTGGCCTAATGTGGGCCTCAAGGGAAGGAAGGCTTTTAATGACAGCCCCCAAAGACTAAATCCAACGGGAAAGAGATCTTCCTTTAAAAGGAAATTGGGGTATTGTTAGGACGTGAAATGGATGCTGGTCAGAAAAAACAAAACAAACCAAACCAAATTATCCCTACACTAAACTTACCAATTGCCTTTTCTTCTCTTTACCTTGTAAACC
>chr1	214978198	214978537
ACTGCTGAGGAAGGGGCTTAGGGTAAAGTGAAGACCATCTGTGGACTCCAGCTTTTGTAGTGACACAATGCTGAGAAACCAAATTTCCAGGGATCCATCAGTTTATGAAACTTTACTAAAATAAGTCCTATACTGCCAAGCAACTAAGGAGAAAAAAGTGAACCATAAAATGCTTATCAATGAAGAGCTGAGTATAATGTAAAAATCTATTCTAAATACTATGCTTCAGAGTAAAAACAGATGTGAAATGGTTAAACAAAATCTGTGGTATCATAAGGCAATAAAATTTAGTTGCTTTTCATTTTCTTCCTTATATTCTTATGTATTGTTTAGATAATTT
>chr1	200634066	200634405
GCTGGGATTTTTACATATGTGACATTAACTTAGAAAACTTAGAAAATGTAAAGCTCCTACTTCATCCTCACTGTCATGTTAGTGTCACCTGGGGGCTGTGATCTGAATCTTCACTGAACTCTCTTCGTTATTATAGCATTCATTGATTTTGATGATATTAAATTGCCTTTTGGAAAATATTCACTATTTAGTTGTTGGAGTCCCTTCCTCCTTTAACCTGTTCTCCCAAAACAGCTTTGGTTTTTTTAAGAGACAGTGTGCCAGGCATGCTGGTTAGCCTAGAATTAGTAGACACAAGGAACCTTCTGTCAGAGGGATTGTTGTGTCTGGCACAGGATCA
>chr1	242610050	242610358
TTTTTTTTTTTTTTTTTTTTTGAGATGGAGTTTCACTCTGTCGCCCAGGCTGGAGTGCAGTGGCACCATCTGGGACCTCCACCTCCCAGGTTCAAGCGATTCTCCTGCCTCAGCCTCCCAAGTAACTGGGATTACAGGTATGCGCCACCATGCCCAGCTAATTTTTGTATTTTTAGTATAGACGGAGTCTCACCATGTTGGCCAGGCTGGTCTCGAACTCCTGATCTGAAGTGATCCACCCACCTTGGCCTCCCAAAGTGGTGGGATTACAGGCGTGAGCCACTGCACCTGGCCAACAGACTTTTAAAA
>chr1	35578766	35579074
ATGGGCAGGCAACCTAGATCCCTCACATGCATAGTTCACAATAGGGTTTGCGCTCCTATGAGAATTTAATGCTGCTCTCCTATGAGAATTTAATGCTGCTGCTGATCTGACAGGAGGCACAGCTCAGGCGGTAATTCAAGCAATGGGGAGTGGCTGTAAATACAGATGAAGCTTTGCTTGCTTGTGGGATGCTGACCTCCTGCTGTGAGGCCCAGTTTCTAACAGGCCATGGACTGGTACTGGTCTGTGGCCTGGAGTTTGGGTACCCCTGCTATAAAGGATTATCATGCAAGCTCTTTATTTTATATT
>chr1	226872119	226872470
AAGAGTATAATTTCCTAAAAATTAATATCATTTTAGCTACTTCATTGTGAAGTGCATTTCTGCCCAGAATTCTCTCAAAGTCATAGTGATGCTTAAAGGATGCAGTTTGTTCTTTGGTGCACTTCAAACTGAAAATCATAAGGGTGCTGAGATAGTGATTAAAGAACGACCACAAGAATATAAACATGAAGTTCAGATAACTAGTTGCTTTTGAAAACCTCCAGGCTCATACACAGTAGCCAGTCAAGTGGGTTAAACATCAAGCCCTTATGGTGGGCCTGGCCTTGCTCTTGGCAATGGGATAAATAAAGTTGCTGCTACTAAGAATCTCATGCAGAATAGTAAGTAGGTA
>chr1	17194220	17194571
CTATGACACTCCCACCTTTTACCCTTGCTTCTCCTCGACCTGCCCCTCACTGAGGTCACTGAGGGACCTGCTCAGGGGGCTTCCTTGACTGCCTTCTCTCTAAGGAAGTGTCCCCATCTAGAACCCATCAAGCTATCCCACTGGCTTCCTTCCTAAAACCCACTGCCCACTCCTCAGCCCCAGCAGCTCCTTTGTGCACTCCTGGATCACTTACTTTGGTGGGGGACACACACACTCCAGTGACCACAAGGATGCCTGTGTTGGTCACTGCTGGGCCCCAAGGGTTGGGAGCAGCACGGGATGCACACTAGGGCCCCAGGTCCCCACCAGTAATTTTTTTTTTTTTTTGAGT
>chr1	29742577	29742897
TGAGGATGCAGCAAGAAGGTGCCATCTATGAGGAATGGGCCCTCAGCAGGCATCAACTCTGCCAGCGCCTTGATCTTGGACTTGCCAGCCTCTAGAACTGTGACTAACACTCTTCTGTCATTTATAAATTACCCAGTCTAAGGTATTTTGTTGTAGCGGCCCAAATGGACTAAGACAACTCCCAGTGGGCTTTTGTCCCCAGGTGGGGCTGTGGCGGAGGGGTCTGCCTCATACCACTATGGCAGCTTCCAGCGGAGCCTGAGACGGCCCTACCTTAACATGCCCTAGCCCCAGGCCACCCCCAGCTCAGCTTTTTGCTTT
>chr1	184283562	184283882
GTTCTCCATGTGTGCTTTTAGCTAATTCCAGCTCTATTGTTCACACCAATTGATTAATAAGTGTTTATTGACTGGCTTCTGTGTACCCCTGCTAAGCCAAGTGCTTCAAATGATCACTCTAACTTCAGTGATCATTGAATGTTTTAGAAATTATTGATTGCAAACTTAGTTGGCAATAAGTCCCATACTGCTTGTTATATCTTTTGTATTATCTTGTGTTATTACTTAAATATTATTTATTAAATTCTTTTTTATGTTCACATCCTTTATATTCTCAACTGGATTGCAAACTTAAATCAGAAACCATATGTGACATTATAT
>chr1	214116296	214116579
GAATCTTACAAGAACTAGGATGTTTTCCCACCACAACTTTTTAAGAGGACAGGAGAATTTTCCTTAGTTTTGCCATTCCCCAGAGAGAAGAACACTACAGCTAATATTCCTAAGGTACAGAGCAGTGAATTAATTCTTGATTGAGCTAACCTATTTTTAAGTATTCAGGTGTAGGGCACTATGTGCTGGTATGTGCCAGACACCATGCTAGGAACTGAAGACAGAGTCACGAAGACCGCACCCCTGCCTTATGGTAGATCTGATAATATAACGTGGTGTTTAGA
>chr1	208434637	208434920
TGCTAGCATTACAGACATATCACAAACTTTATCTGTTCTCCAAGCCCAGGTTGACTCTTTAGCTGCAGTTGTCCTCCAGAACTGCTGAGTCCTCGATTTGCTCACTGCTGAAAAAGGAGGATTCTGTATATTTTTAAATGAAGAGTGTTGTTTTTACCTAAATCAATCTGGCCTGGTATATGACAACATAAAAAAACTCATGGATAGAGCCCCAAAACTCACCAACCAAGCAAACAATAACGTTGAATCCCCTTGGACACTCTCTAATTGGACGTCCTGGGTAC
>chr1	238758504	238758800
AACTGCAATCGAATTATGTAATTACCTAAGTAATTAGTACCATGCCCATTCTCACTGTGCTCGGTGAGTGGCTGAGACGAATCTGCACTTGAAAATGTTTCTCACCGGCCCCTCCAGTGCAGGTCCAAGCACTCTGGCTTCTCAGTTGCAGCCGTACCAAGGCCTTGCCAGGGAAATGATGAACAGCCTGCCTGCTGGGGTTTTATGACTTTCTAGCCTTAGAACAGTCCTTTATATCCGAGTAGAGCTTCAGATTTAGCATCCAGCTTTGCCAAAGCCACATCAAGGAGACTCGCT
>chr1	61783566	61783862
TCCTTTTGGAGTTGATGTCCAGTTTTATTCCGCTGTGGTCTGAGAGAGTGCTTGATATAATTTCAGTTTTCTTAAATTTATTGAGGCTCGTTTTATGGCCTATCATATGGTCTATCTTGGAGAAAGTTCCGTGAGCTGTTTAATAGAATGTGTATTCTGTGGTTGTTGGATGAAATGTTCTGGATATATCTGCTAAGTCTATTTGTTCCAAGCTATGGTTTAAATCCATTGTTTCTTTGTGGACTTTCTGTCTTGATGACCTGTCTAGTGCTGTCAGTGGAGTATTGAAATGCCCCA
>chr1	222908827	222909126
TTTCTTCCTTTCTTTGGTCATAAACTAGGTGTGACCTCAGTAGACACTGATTTTAGCCACTGTTGATGCCTGTTTCTAAAAACTGAATCAGCAAATGCCTTGCAGGATTTAATTGGCTATACACAATAACTCCATACAGCAGGTCACTTCCTTTAGTTACTTAGGGACACACTTTGCAAATAATTCACTCTGGAGAATTCATTAAGAAGCTGTATTGCCCAAAGCCAGATAGTCTACAGGAGCATTACCAAGATTTTTAATAAAAAATACCTCTGCTTAATAACTAGTAACAAGTAGTAC
>chr1	219302646	219302945
CACACTGAGTATTCCCTCTGCCTCCTTTTTCCTCTACTTTTGATGTCAGTGGAGACTACATGGGGATTCTAGACTTCCACCCACAGCCACTGGTGCAGTAGTGTCAGAAAAAGCTTAGTGGAGAGTCAGGACTTTTACCACCACTTGTGGCCACCCTGCTCCCTTGGTATTAGAGGAGCTCAGGTGGGGAGAAGCAGCTCCTACCTCTGTCCAGCGGTAACAAGTGGCATCCCCCACCCCAATGTGGCAATGGAAGCTAAGTGACAACCTGGACTTTTACCTTCATTGGCTAGGAATGAG
>chr1	74361973	74362317
CATTTGTTGATGGACACTTAGGTTACTTTCAAATCTTGGCTATGGTGAATATTGCCACAATAAACATAGGAGCACAGATATATCTTCAACAGACTGATTGCCTTTACTTTGGGTATGTCCTTAGCAGTGGGAATGCTGGATCATATGGTAGTTTTTGTAGATATTTGAGGAACATCCAAGCTGTTGTCCATAGTGGTTGTCCTAATCTACATTCCTACCAACAATGCCAATGTCAAATTATACTACAGAGATATAGTAACCAAAACAACATAGTACTGTCATAAAAACAGACATCTACAGATGTCTCTATATCTGTGCCAGCATTTGTTTTTGCCTGTCTCTGAT
>chr1	81642765	81643109
ATAAGGATGCTATTGGGCCAAGGCAAACAATTAGTAAGAGGCAAAGCTCAGCTTCAAACCCAGAACTTAAGCTCTCAGCCACTTCACTCAGAAACTTTGAATAAGTATAAAGCAATGAATAAAATGCTTGATAGGTTGTAAGCATTTTAAAATCTTAATTACTTTCAATATAGTTAACTTTTTAATCCATATTCAGGTGAATAGTCATTTCAAATTTCCTCAGACTAATACATTTCTCCAGGTGGAGATTTAGATCTCTTCTTCCTTTTCCTTCATTTCTTACTCTTCCTCTTCCATCAAAATCATCATTTCTGTCTCTCATGTGCATTCTTATAAATTCCACCT
>chr1	156136935	156137244
GAAAGTGAGTCCAAAATAATAGATTTTAAAGTAATGACGGTGAAATCCCCAAATCTGATGAAATATATGAATCTGTAAGTCCAAGAAGCTCAACAAACTCCAAGAAGGATAAACTTAAAAAGACCCACAATAAGAAATACTATAATCAAACTATCAAAAACCAAAGACAGTAAGAGAATAATTTTATTTTTTAATTTTTAAGTAACAGCTTCACTGAAATATAATTTGATGTTTTATACATATATACATTGTAAAATGATTACTACAATCAAACTAATTAACATATCTTTCACTTTATATAGTTATCATT
>chr1	205889068	205889377
CCAGGGGAAGGTGACTGATCACTGCTTCCCAGGGGGAGGCAGAAAATGCTTCTTGGAGGAGATGATGGGTGGATTAAAGAAGACAAGAGCTGAGCAGGAGTTGTAGCTACCGGCCAGGGAGGAAGGGTATTCAGAGCAGAGGAAGCAAGGTGAGCAAAGGCACCAAGATGTGACACTGCTGGACTGCCAAGCTATTCAGTGTGGCAGAGTAGGGTAAAGGAGACAACAAAGAAGGGAGAGGAATAAATCACAGGGTGAGCAGTTCTAAAAAGCAACAGGCTTGTCAGGAATAAACAATCACCATCGTAAA
>chr1	12651996	12652299
TATGATTGAAATAGACATATGTGGAAACTGGCAGAATCCTGCATTGGCTCTATAATCAAAGAGATGTGGGTCATTATGGCAGGAAGCACTATGTGGAAGGCCCTGGACCTTTCCCTGCCTACCAAGATAATAAGTCAGAAGCAGTGCTGCACCACACAGGGAACTACAGAGATTCATACCACCCTAGGAGACTTCAAAGAAGCACCTATCACACCCTGATCTAATTCAGCAGTTTGAAATTTGCAGAAGTCTGATCTATCTTGGAGAATGCATATGAGTGATTCTAAAATTACTCATGCAATGA
>chr1	175637095	175637398
GTTACAAGTCTTTGCTATCGTGAATAGTGCCGCAATAAACATACATGTGCATGTGTCCTTATAGCAGCATGATTTATAGTCCTCTGGGTATATACCCAGTAATGGGATGGCTGGGTCAAATGGTATTTCTAGTTCTAGATCCCTGAGGAATCCCCACACTGACTTCCACAGTGGTTGAACTAGTTTACAGTCCCACCAACAGTGTAAAACTGTTCCTATTTCTCCACATCCTCTCCAGCACCTGTTGTTTCCTGACTTTTTAATGATTGCCATTCTAACTGGTGTGAGATGGTATCTCATTGTG
>chr1	185317245	185317554
GGGAGTAGGAATTCAAATGCTCTCACCTGGAACTATGAACTGATGTGCTTGAGGAACTTGGAGAAAGTCCATGGGGCTGGAGTGCATTGTGAGGAGGAGAGTTCTATGAGATGAGTTTGGAGAGGTGATGGGTTTCAGATGAAGGAGAGCCATGTAGGGCATTTTAAGTTTCACAAATCCCACAGAGTGAGGCCTTTCCCCAAATGCAATCTTTATTTCTCATAGGTCCCAGAGGTATTATTGCTTCTTTCCTTTTCCTAAAGGCCTCTGACTTTCCCTAATGGTCTACGCCTCCCTCCCTCCCTTTTCC
>chr1	114654438	114654747
AGGTGAGAATTGAACAATGAGGACACATGGACACAGGTAGGGGAACATCACACACCGGGGCCTGTTGTGGGGTGCGGGGAGGGGAGAGGGATAGCATTAGGAGATATACCTAATGCTAAATGACGAGTTAATGGGTGCAGCACACCAACATGGCACATGTATTCATATGTAACAAGCCTGCATGTTGTGCACATGTACCCTAAAACTTAAAGTATAATTTAAAAAAAGAAAATGTTACATATATCATAGAACAAGTAACATTTAAATATGTCAAAAATTAAGTTTGTGATACATGAATCCATGGCCTTTA
>chr1	203912980	203913338
GTAGAGGAGAGACACGGACATCCAGTCCTGCTGTGATCTTTGCACAGGACCACAAGTTCAACTGCAGATGCGTCCTTCGTAGCTTACATATAGTTATCTACGGGCCGATTCCCTTGCTAAGAAACTCTGGTTTCTAAGTGTAAACCACAATGATTGGCTCCATTGTCACCAAATAACAGCAGCTGACATTTATCAAGCTCTTTTTACAAGCAGCTGCTGTGCTCAGAGCTTTACCTACATCAGCTTATTTAATCCTGGAAATACTGTGAGGTAGGTACTATTATCCTCATTTTACAGAGGAGGAAGTTGAAACAGTTTAAATAACTTGTGCAAGAGGAAATCAGATTAAAATCATTTTG
>chr1	111528536	111528894
CAAATATAATTTATAATAATCAATGTTGTATAACTTTTATTCTTTATTATTGGTAACACGCCCTAACTATCCTGTGTGAGAATGGGAATTTCAAGTCCCATCTTGTAAATTGTATATGTTGTCATGCAGGGTTTGGGCCAAGAAAGCATGCAGAAAAAAATGCCATGTGATTGTAATTATCCTGGATTCAGAATAATACTGTGATGGGGAGCCAGATCCGCAGTGGTGGAGAGTTCTAATGTTGACTGTTTGCAGGCCAAAAGATGATTGCTTTATAATTTTAACAAATCATTGTCTTTTAGTAACATCCTTGTTTAGTGTCTTCTCAAGCTTTCTTTACTGAGGAATTCAGCTTGTGA
>chr1	235446419	235446798
AGAGGCTGAGGCAGGCGGAGCACCTGATGTCAGGAGTTTGAGAGGAGCCTGGCCAACATGGTGAAACCCTGTCTCTACTAAAAATACAAAAAAATTAGCCGGGCATGGTGGGCACCTGTAATCCCAGCTACTTAGAAGGCTGAGGCAGGAGAATGGCTTGAACCCAGGAGGTGGAGGTTGCAGTGAGCGAGATCGTACTATTGCACTCCAGCTTGGGCGACACGGTAAGACTCCTTTTCTTAAAACACCCCCCACCAAAAAAAAAAAAACAAAAAACAAAACAAAACAAAAAAAAGCAAGAAAAACCCCTATAATGTGTTCAATATACTATATAGGTATTGCAATTTGAAGCATTTAAGTTAGGGTCTGAGTAGCACATG
>chr1	6125660	6126039
TCGCAACGCCCCCAGTAACAGGCTCCTCCACTGGATCCAGACATTTACTTTTTTTTTTTTTGAGACAGAGTCTTTGTTGCCCAGGCTGGAGTGCAGTGGCACAATCATGGCTCACTGCAGCCTCAATTTCCTGGGCTCAAGGGATTCTCCTACCTCAGCCTCCCTAGTAGCTGGGACCACAGGCACACCACCGTGCCTGGCTAATTTTTTGTAGAGGTGGGATCTCACTACGTTGCCTCAAACTTCTGGGTTCAAGCGGTCCTCCCACCCCGGCCTCCCACAGTGCTGGGATTACAGGCATGAGCCACCATGCCCGGCCCATTTGTCTCTTGATCCTGCTCCAGGTCACTGGCCCCATGCAGTCCTCCCAATGGACCAGG
>chr1	157866545	157866825
GAAAAGGTGAGAAATTCACACTCTAAATGTTGAGCCCCTTTTTTCTCTGAGGTCTAGAGGTAATTCTTTACAAGGAAGATGCCATTAGAAAACTTTCCAATACCAACTAACAAAATCCACTCTACATGTGTAAAACAGAAAAGCTTAATATAGGAAATTGGTTACACAGGCAATAAAAGAGCTGAGAATACCAACAAGATACAATGAGGTAACCCAAGGATTAGCAACATCAAGAATCTGGTACCGCCCTAAATAAGAAGGACAAAGAAAGCAGCATCTTA
>chr1	246728948	246729228
GTGAGCAGAGATCTCACCACTGCACTGCAGCCTGGGACACAGAGCAAGACTCTGTCTCAAAAATAAATAAATAAATAAATAATGAAAAGCTTAAGAACTTTTTATCTAGTTTCTAACCATTGTTTCAAAATGGCTGAACTCAACTGTGTTTCTCCTTGAAGCTAGATGATAAGCATAGACAAAGTTCCAGTCTTCTCTCTTTTTACCTGCTTTAGCCATTTCTCAGTATCCTTTGAAGCTCAACTCTGTCCAGGTATTGCTAATCTCCATTGTTGTAAGCA
>chr1	236732720	236733044
ATAATAATAAATTTTAAAAAAATGCAAAAATTAAAAAAAAAAGTGTGCTAAATATGTGCCATGTTTTTGTATATCATATGTACCTCTATGAAGCTGTTGAAAAAATTAAAAAATAAAATGTCAGTTGAGGTAAATCTTTTAAATTGAATTTACGCCTTACAGAGGGTAAATGATGACGCTTTCAGAATAAACTTCTGTGAACATTAGGGCAACCCCTTTCCTGTCTTTTGAAATTTTTGTACAACTATATCATTTGCAACTTTCCATGTCATATTTTTAGTTTTGATTATAAGTTTCTAAACATAATTTTATGAATATATAGATT
>chr1	210504371	210504695
TTGATATACGTATATATTGTGAAATGACTACCACAATCAAGCTAACATACCTATCACCTCACATAACAACGCTTTTTTGTGTGTGTGGTGAGAACACTTAAGATAAACTCTGTTAGCAAATTTTAAGTATACACTACATTATTATTAACTATAGTCATCATGCTATACATTAGATCTTCAGAATTTATTGATCTTATAAAGGAAAGTTTGTACCCTTTGACCAGTATCTCCCTATTTCCCTCACCCTCCATCCCTGGTAACAACCATTCAACTCACTGTTTTTATTTTATTTATTTTTAATTGTTATTATTTTATTTATTTATTT
>chr1	156157423	156157775
CAGAAGGCCCAGAACTCGGCGTTCTCCACAAAGTCAAAATGAGTTGGAAAGCTTAGATATAGGATAAAGACACTTGACATTTTATGGAGCATTTCTGATCAATACACAAACATCTGAGCAAGTCTGTAAAGGAGAAACAATTTACTTTCTCCTTATCCATGGGAGTGGGGAAAATGCTGATTGACAGAGAGCTTTTCTACTTCCTTTTTTCTATTTTATATAATCCCTACTGAACCACAGGGCCAAATCCTGGCTTCACGGTCCATGCAGACAAACAGCTGCCCTAAGGACCTAAGCTGCACCTGACAGTTGCTGGTAGAACTTCTTGCCTTAGCCCTTATGCTGCTCTGGAC
>chr1	174969963	174970315
TGGTGTCTAAAATCACAGTTTGAGGACATGCTCTCAGAAAGAATTCAGCCAGTCGTCTGATTCTGATCTAACCCCCTTCCATGGACTTGACAAATCATACATTGTTGAATGTCTACCCCTAGTTCGGGTGGGATTATAGTGGTTCCCCCTTCATTTCAAAAAATTATGAGTTGATCTCACCCTTCTGAAACACACACACACACACACACACACACACACAAACTCATGATGTGTTTGTAGCCTTTCTTATACTATGAAGGAATAACTCAGGAAATCAGCTGGGTTTTAGCCATACAAAGGTGGGCAGGGGCTCAAACATCAGAAGAAAGTAAAAACAGGCTCCAACCACACCT
>chr1	96041587	96041928
ATTTTAATTCACCGTGAGCTTTAGCAATGAGAAAGAATAAAATATGTGATAAGCATAATGGCAAGTTTTGGTTTGCTGATTTCCAGTGAAAATAATGAAAATGAACAATTATAGTCAAAAGCTTAATTAGATCTTAGCTACAAGTCATCTTTTCATACACTCTACGTGTTAGATGGAGGTAGTGCTGCACCTAAGTGAGTGCTCCATCTAAGCTCTATCTGAGCATGTAACTCAGCAAGGTGAAGGGACTACTGCTTTCCAGCTAGTTAGCAGAAGGGCTGGCTAGGATGAAAGCTCAAAAAATAATGGCCGATAGTTCACTAGCCATTATATTTCTTACCA
>chr1	84374513	84374854
TTATAATTAATAATTTTCAGAAAAAGAAAGAATCAGGACCAGATGAATTCACTGGTGAAATATACAAAATAAAAATCAGTTCTAAGATAACAAACAACCCTATTAAAAAGTAGGCAAAAATCTGAATAGCCATCTTATTAAAGATATAGATGTCAAATAAGTATATGAAAAGATATTCAATATTATTTGTCAAATTGCAAATTAAAAACAATGAGATACCACTGTACACTTACTAGAACGGCCAAAACCACACACACACACACACACACACACACACTCACTCTGACTGCCGATTGGTGACAAAGATGCAGAGCAACATAAACTCTTTTTCGTTGCTGGTGG
>chr1	218166409	218166717
AAAGCCCTGGGCTGACCTTAGTCCAGTGCTTCCGACCTTGACCACATGGTGAGAGGCTAGCTAGGTGCTTGCCTTGGGCCTCACCAGAACACTCCCTTTGGTCCTGGGAGTGGAGGTTTTAGTGAGCCAACGGTCCCTTCACAAAAGCAGATTTCTGGCAGAAATAGCTGATGCAATAGGGTCACTCAGCAATGCGAGATAGGGCATAACCTTGGATAGCAGCTCACCTACTCTTTTCCTACCTTTATCAAAATCAATTCAATTAAAATGGGTTGCATGATTTATTAGCAATATCCACGGACCAGTAAA
>chr1	219688169	219688477
AAAAATAAAAATATAATAATTAAAATAAAGTGCTCAGTTAAGCTTGGAATCAGAATTTTTCACTTGGGGATTTTATCCAAACCCAACCCACAATATTGCCATTAAAACTAAGAAATACACACCACTTCATCCTAATCCTAGCATGCACTAGTAACGTGTCTTATTTCCCATTCCCAAGGCAACTCAGTTCTTGGGTCATTCTGTATATTCATGTGTGTCCTGTTCAGCAGTTCTAAGTATACTCAACAAAGCATGATACAAAGAGTAGCTCAAATGATTATGCTTGTTGGTTGGTTTTTTTATCCGAAC
>chr1	156648166	156648520
GTGTCCTATATTTGATCAGCACTAATATTATTGGCTTTTCAATTTCTTTATTTTATATGTGGGCATATTCTTAACTTTTGGGAATATTCAAGATAGTGAAGATTGCTGAGAAAGTAACGTTTTTGGTTTTTCTCTTTCAGTTCCTTCAAGTTCAATGCATCATAGCAATTAGGAAGTATTAGCATTGGTTTCTAGTAAGGGTTAGGATATATTACTGCAGGTTAGAGATGTTCTGTAAGCAAAACACCCTGAGCCAATAGGGAGAAAGAACTGACTCAAGGTCAGCATGAAACAGGGACAGAGAAAAGTTTAACAATCTGGACCAAGGTCCAAACAAGTAAATAAAAAATGCAGT
>chr1	243436626	243436980
TGCTTCAGGTCTGAGTGTTCAAGGCAGGACCAGCAAATTTCCATGAACTCTCTGACCGTAGGCCACCTCTGTTCCATTTTGCTTCTTTGCTCCTAAAAAAATTAAATATCTTAAGTTAGTTTATAAAACATTATACTTTAAACAGGAAGTGAAAATGTTTTTCTGTTTTTAAAAGTAATATATGCCATTGTAGAGAATGTGGAAAATACAGAAAGATTCAGAGATCACAGAATTAAGAATCCAAATGATTTTGACCAGCTGGAATGATCAAGTCTGAATTAGCATGATGATATTTAAATGGGATGTGTTTTGCTTTGACGATTTCGGCTTAGGGTCCTCGGAGAGAGAAGCCTGT
>chr1	179465417	179465685
GCTGGGAATAAAGGCATGAGCCACTGTGCCTGGCCTCAAAAGTCCTTTTTTTTCTTTGAATCAATCGATCAATCTTACTTTTTTCCCCCAGTGTTGTATCCTTGGTTCATGAATATGGTATCTTCTTTTATCTCTATGAGGATAAAATTACAGTTTAAAGAAATGTTTTCTTCTGTTTATTGCATTATTTCTTTTACCTCTGTGTTTCTTTCTTTTTCTGTTTTGGCCCTTCATTGTCATGTTTGAGAATTTCTTCCAAATATCTGGCA
>chr1	196014886	196015154
CCTTTTTGTTTGAGTTGGAATGTATTTATTTATCCCTCACTCTTGAAAAATATTTTCACTGATGAAGAATTCAAAGTTTACTATTATTTCTTTCTGCATGTTATCAATATCATTACACTGTCTTCTAAGTTCCCTAATAACAATTGGAACTTTGAAAGTAATCTTAAAATGTCATCTGTTTTTTCTCTCTGACTGCATTTATGATGTTTCATTTTTGTCTTTAGTTTTCTATAGTTTCACTGTGAAGTATCTAGGTGTAGATTTTTATT
>chr1	155328459	155328763
ACAGTTTGCAAGGGCATTTTATTCATGGTCACAGTGGAGTATTACAGAGCAGAGAAGGCCAGTGTCTCCCCACCCCACTTGCCTGGGTCCTGGGGAAATGGAGAGAGGAGGAAGTGCCTGCATGGGACAGGGGTTTCCAGGGTCTCAGAAATCAGAGGGATGGGAGAGAAGTTGCATGGAGGGGTGAGAAAGGGACTGGAGACCTTAGCCTGGAATGGGGAGATGGGCCCCAGACAAGACTCAGGGAACACAACCACCCCTGTCCTCTCCCCAGGCTAGACCCTTAATTTTCCCCCTTATGTGGG
>chr1	179225086	179225390
CTAAAATACAAAAAAAAAATTAGCTGGGCGTGGTGGCGTGCACCTGTAGTCCCAGCTACTCAGGAGGCTGAGGCAGGAGAACTGCTTGAACTCGGGAGGCGGAGGTTGCCGTGAGCCGAGATGGTGCCACTGCACTCCAGCCTGGGTGACAGAGTGAGACTCCGTCTCACAAAAAAAAAAAAAAAAAAGAAACCAATCAATAATTTTCGAAGAAAAAAATGAGAGATCTTTCTGAAAGTGTCTTTGCTGAGATGGACAAAGGTCTGTTTTTTCTAAGAGAACTAACTGAGCTTGGTTCTTTATTT
>chr1	59075784	59076097
GGCTCCAATTCCCATGGAGCAATGTGAAGAGGACCAGATGACACCTGGCATTTGAGAGTTGTATTAGGAGAGGAATCCCAAGTTTAAGGAACTTGAATTTGTTTTAAGCAAGCCTACCCTCTGCTCTAGAGGGAGACACTATCTCTCTTTGTTCCTGTAAAAACATCCTTGAAAATAATATCTAGAACAAAGGCAGTCAGGCCTTTAATCACAAAACATGCAGAAATTTGAGACATCTTGGAGAATTGTGTATCAATGAGGGCCAGGTGCATTGTGAGTGCTTTGTGCATATCAGCCATGATGAGGGTGAGGGT
>chr1	36903605	36903918
TGGCCCTTGGGCTCCCAGAGCATAGCGCAGCCAATGAAGCAGCCTCCTGCCTCCAGCCTGCTGCAGGTCTGGCCAGAGCACAGGCTGCTTAGAGGTCTCCTGGTGTAGCCCCCTCATCTTTTGGAGGAACACAGGCAGGTCAGGGCTGGCCTAAGTGCCTCACTAGGGGCCTTCAAGTCCCTCCCCTGCACTCTGGTCATTCTGGGGAGAGTAACACTGCTGTGGGTGGGGCTTCAGCACTTGGAAAGGCTGCCAAGAAAGGAACCGAAACGCTTAGTGGAACCACAGGCAAGACATGCACCTCGCACTGAGTG
>chr1	209316304	209316993
CTGACACCTCACACAGGCGGGTGCCCCTTGGGGATGAGGCCTCCAAAGGAAGGATCAGGCAGCAATATTTGCTGTTCTGCAATATTTGCTGTTCTGCAGCCTCCATTGGTGATATCCAGGCAAACAAGATCTGGAATGGACCTCCAGCAAACTCCAACAGACCTGCAGCTGAGGGACCTGACTGTTAGAAGGAAAACTAACAAACAGAAAGGAATAGCATCAACATCAACAAAAAGGATAACCACACCAAAACCCCATCTGTAGACCACCAACATCAAAGACCAAAGGTAGATAAAACCACAAAGATGAGGAGAAACCAGATCAGGAAAGCTGAAAATTCCAAAAACCTGAGAGCCTCTTCTCCTCCAAAGGATCGCAGCTCCTCGCCAGCAATGGAACAAAGCTGGATGGAGAATGACTTTGATGAGCTGACAGAAGTAGGCTTCAGAAGGTCGGTAATAACAAACTTCTCTGAGCTAAAGAAGGATGTTCGAACCCATCGCAAGGAAGCTAAAACCTTGAAAAAAGATTAGATGAATGGCTACCTAGAATAAACAGTGTAGAGTAGACCTTAAATGACCTGATGGAGCTGAAAACCATGGCACAAGAACTATGCGACACATGCACAAGCTTCAATAGCCAATTCGATCAAGTGGAAGAAAGGGTATCAGTGATTGAAAATCAAATTAA
>chr1	1457547	1458236
GATGAGTGAGGAAATGTTCTTCAATTTGTCCAAGAGTTTGAGGAGTGATACTGATTCTTCTTAATGTTTTGTGAATTCACATGTGAAGACATCAGGTCCAGGTCTTGTCTTTCAACTTTTATAGTTTGAAGATTTTAGGTTCCCAGAAAAGTTGCAAGAGTAGCACAGAGACTTCCTGGGCCTGGGACCTTGCCACGTGGTGAACATCATGTGTCACTGTTGGACCCACCTGTGACTGGGTTTTGCCCCAGAATCCCACCCAGGACGCCACGTGACATTTAGCTGTCACTTCTGGTGGGCTCCTGCCAGGTCCCGTGCTTCCTGGAGGGGTGGCCCCGTGAGCATCTGCATAGCCCCTTTCCTCTGCTGGGCCCTGGGTGGGGTGCAGCCACTCGGGTGGACCCTGAGGGTCCCTGCACCTGTTTGCCCTCTCTTGGGTGCGCTCAAGACCAAAAATGATGTTGAGCAGTCCTGGGCCCCGGACCCACAGTGGTGGTGCGGCTCTGGTCAGTGTCTCCTGCGCTCCCAGGCCCCTGACCCACAGTGGCGGTGCGGCTCTGGTCAGTGTCTCCTGCACTCCGGGGCCCCTGACCCACAGTGGCGGTGCGGCTCCGGTCAGTGTCTCCTGCGCTCCCGGGCCCCCGACCCACAGTGGTGGTCCGGCTCCGGTCAGTGTCTCCCCACACAGTG
>chr1	240082509	240082844
TAGTACCCTATGATCATCGCTGTGAAGAGCCACTGTACTCCAGCCTGGGCAACATAGTGAGACCCCGTCACTAACAATTTTATCTTTATTTTTTGACAGTCTCACTCTGTCGCCCAGTCTAGAGTGCAGTGGTATAATCTTGGCTCGCTGGAAACTCCACCTCCCGGATTCAAGCAATTCTTGTGCCTCAGCCTCCCGAGTAGCTGGGACTACAGGCACGTGCCACCACACCCGGCTAATTTTTGTGTTTTTAGTAGAGATGGGGTTTTGCCCTGTTGGCCAGGCTGGTCTCAAACTCCTGGCCTCAAGTGATCTGCCCGCCTCAGCCTCCTAAAG
>chr1	9341751	9342086
CCGGGCGCTATTAGTCAGTGACGAGGATGCTTTTTCCTCTCCACCAGCATCAGATGCCCAGCAAGTCCTGGTCAGACATGAATGGGCCCTGGGCCACGTGGTCAGTTGACTTTAGAGGTTCCAGATTGGAAAATAGATGTGGTCGTTCTTGGGACACCGAGCAAAACATTGGAGGGTGGGGCACTGTCACAACTCCGCTGCAGCGTGGTGATAGGGTGAGGCGCGGGTGTTAGCGCTGCCAGCCTCAACCCGCTTAACCCGACACCTCTGGACGCTTATTGAGGCAGCATCTTGTGTCTTAGGAGTGTCGTTCTGCGGCTGGGCGCGGTGGCTCAT
>chr1	216180048	216180334
CTAGGCAGCCAAGAAAAGCAATCTCACACACACACACACACACACACACACACACACACACACACTTGAATAAGTTTACAAATTCTTGAAATCAAGCAACTCTTCTACTAGGTTCCCTGATACCTATGGTAAGCCTTCTTATACTTACACAGGCCAGCATCTCCTTTCTGGGGTTAAAAAAAGACAGTGGCCCCTTTCCCTAATAAAGGGAGCCAAGGAAATGCACCTGTACTGGAGAATGAATACTCTAATACTTAAGAACCTTTTGGTGAAGGTGAAGGGGGCTT
>chr1	72015856	72016142
GAAAAATAAGATTTTTACTGAAATCTTTTTAATTGTTCCCTTCTTTGGGTTTCTTTATGCAAGAGACATGTTTTCACGATTACCTTTAAAGCTAGTAACTAAAATCTGTTGTGACGATAAATTACCCATACTTTGAATTTTTTTTGACAACCAAAACTCAGCCTCAAGAAAATCAAGAATGATATAATTACAAATATAAAGTATTTGATTATGTGTAACTGTTGATATGATTGAGGAGAAGGCTTTTTCCTAAGTAATACACCACTGTAACTGTTTCCAAATGACAT
>chr1	199632853	199633193
GATGGGCTGCAGGCTGGCCCCCAGCTACCCACCCACCTCTCCATCCACCTCCCCACCTGGGACCGTGCTGTCACACCCTAGCACGGTCCTCCCCAGCCCAGGAGGCTCTGTTGACAGTGACTCACAGCCCTTTCCTGCCTGCCCGCTGAGGCTTGTTCACCCAGGGAGCGGAGCGGGAGCGGTCCTCTGTTCCAGGTGCCTCATCAGGGTGACTGTTGGCAGCAGCTGCGTCTGCCCACAGGGCTCTATGAGGGCTGGGACCCGGCAGGGAGGGCAGGCCAGGGGCCCCTGTGGCAGGACTGTTCCCCAGAGCTTCCTGGCACTTACCCTGGACATCTTGT
>chr1	109987554	109987894
AGAGCAGAGCAGCGCCCGCGGGACTGGCCTGAGGATCCCGCAGGCAGGAGGGACCCCGCGGGCCTTTCCCTACCTGGGAGGTGCACGGTTGGCCACCAGGGCGCGCTGCTGGACTCTCCCCAGAAATCGGGCGGAGGTTTAGGCCTCAGAGTCACTTAAACTTGTAACCCTACCGGTAGCCGTGGAGTCTAGTAAATGTGGGGTCGGCTGGGGTTCGCCAGTCATCCCATGCTGCTGAGGGGCAGGCATGGGGCCCGTTGGCCACAGGAGACCTCCAGGCTTCTCTCCCACTCTTCTGCCTGCACCCCCTCTCGGGTAGAGGCTGCACCTCCTGCTTGGGT
>chr1	63006847	63007147
TCATAAAGACCGGAAACTTATTTTTATAGATTTATTATGGAGATAAACATTTTTTGTTTGTTTGTTTTTGAGAAGGAGTCTCGCACTGTCTTCCAGGCTGGAGTGCAGTAATTGCCTGGAGTGCAGGCATAATCTTGGCTCACTGCAACCTCTGCCTTCCGGGTTCATGCGATTCCCCTGCCTCAGCTTCCGGAGTAGCTGGAATTACAGGCGTGCGCCACCAAGCCTGGCCAATTTTTTTTTTTTTTTTAGTAGAGACAAGGTTTCACCATGTTGGCCAGGCTGGTCTCAAACTCCTGAC
>chr1	116507043	116507343
TGCCAAACTAACTACCACATACTGGTGACAGTGTGATGGATAAGACATCATTGTGGTCCTTAGGAAACCATAGTCATGTGTGGGAGAAAATAAATGCCCTGGAATAACACATGCAATGTGTGCAATGATTGGGTTATACAAATGTTGCCATGGAAGCACAAAAGAGGGGCACCTAATTCAGCCTTGGGGACTTAGGGCATGCACATCAGGGAGGTCTTCCAAGAGGAGGTGGCAGGTCAAATGAATCTGGAAAGAGAAGTAGGTATTAGGCAGGAGAAGGGTGCAGTGAAGCTGAGGGAGG
>chr1	172542051	172542401
GGCTGGGTCAAATGGTATTTCTAGTTCTAGATCCTTGAGGAATCACCACACTGTCTTCCACAATGGTTGAACTAGTTTACAGTGCCACCAACAGTGTAAAAGTGTTCCTATTTCTCCACATCCTCTCCAGCACCTGTTGTTTCCTGACTTTTTAACGATCGCCATTCTAACTGGTGTGAGATGGTATCTCATTGTGGTTTTGATTTGCATTTCTCTGATGGCCAGTGATGATGAGCATTTTTTCATGTGTCTGTTGGCTGCAGAAATATCTTCTTGAAGTATCTTATGAGAAGTTTCAAATGATCTCCTGTGACTTTAGAATTTTCATGATTGTTACGTCATGTCCTGTTT
>chr1	246389177	246389527
AGTACATATTCTGTAAATGGATAATTAAATATAATGATGAGAGAAGCCACACCGTTTCTATTACTTCATTCTCAGATCATGGGTTCTGGCCAGGAAGGAGGCAGAATTCTACAAGCAAAAAGAATACCCTGTAAAGCAGAACCGCATGTGTTCAAGGGGTTTTATCCTGAGTGGTGCTGCAATTAAATTTTTTATAATCAATTCCACCCTTCAACTAGGTAAACTTCTTCTTGGCAATGAGGTATATGGTATGACAAGTTGATTCCAAGACCATAAACCCGTTCTTAAACTTCCTTTGCTGTGAAATAATTCCTTTGATCTAATTCACTTTTCCACTGGATACCATGATAG
>chr1	64213559	64213899
TAGTTCGATGGTACGATATATCTTGTTAATAGAATCATGCTGGCACTGGACTGAAGAGATTCATGATTAAGTTATGTCTATTTCTTTCTGCCTTAGAAATAGCAATGAAACCTGGATTTTTTTTATATGGGAGCTCTTCAGTCTTTAAAAAACTGAATTAATAACTGAGATGGCATAATTAGCTGCCTGGATGAGCTCTCAGAAATCAACTTTTCTTTGGGTCAGCTGTCTTCCAGTTAAGCAGTTATGCGGAAACCTTTCTTTTTCATGCCCGGAAGTATAAAACAGAAAAATCATGGGATGCTGAAATTGCTGAACACACACGAAGCGGTGCCACAGTG
>chr1	92443996	92444336
AGTTGGTCTGTAGAAATGTTTTTTAGATAATAAATATATATGATTAAACAAATTTTTAAAACACATTCTAACAGGTATAAGGTGATAGCTCATTGTGGTTTTGATTTGCAGTCCCCTGGTAATTTGTGATGTTGAGCACCTTTTCTTATACCTGTTAACCATTTGTATGTCTTCTTTTCAGAAATGTCTATTCAGGATCTTTGCCATTTTTCGATCAAATTATTTGTTTTCTTGTTGTTGAGTTGTGCTCCTTATAGATCTTGACTATTAACCCCTTATCAGATGTATGGTTTACAAATATCTTCGCCAATTCCATAGGTGTCTCTTCGCTGTGTTGACTG
>chr1	108907395	108907702
ATTTTGGTTCTTGCTAGGCAGCCTACGTGACCAGCCCTAATACAAATTTTGGGCATTGAGTCTCTAATGAGTTTCCCTGGTAGACAGCACATCACAATTTAATTCTAGAGAAGTTAAGTGTGTGCTGATTCGACTTTGTATCTTTTCATTGTAATAAACCTTAGCCATGAGTAGGACTGTATGCTGAGTCCTGTGAGTCCTAATGAATCACCAAACTTAGGATTGGTCTTGGAGACTCCCTGATGGATGAACCTTTATAAAATAATACTCATCTTGCTACAGAAAAGCCTTAGAGGCACACAGAAAAT
>chr1	105690198	105690505
ACCTCTGCCTCCTGGGTTAAGCGATTCTTCTGCCTCAGCCTACTGAGTGGCTGGGATTATAGATGCCCACCATCACACCTGACAAATTTCTGTATTTTCAGTAGAGATAGGGTTTTGCCATGTTGACCAGGCTTGTCTTCAACTCCCAACTTCAAGATATCTGCCTGTTTCAGCCTTTCAAAGTGCTGGGATTACAGGCTTGAGCCATCATGCCTGACCAATAATCTAGTTTTTGTGTATAAAGGTATTCACAGTAGTTTCTGATGGTTGCTTTTATTTGTATTTCTGTGGGGTCCATAGTGACATTC
>chr1	166330618	166330923
GTGGCTTGGCCAGGTGATGGTCTCCTTTCACCTTGGCCCTAAAAATCCAGCTACTTGACCTCAAAACTACACAGTAAAAATGCTAGAGGCAAGATCCACAAATGTGTCCTGAGTCAGTGGGAAAGGGCCAAAGAGGAAACAGGGTATTTGCATCATCTCAAAGTATCTCCTCAGTTGTATTTATTAATTACAATGGGAAAATCAGCAGCTTTACTGTGGAGAAAGCTGACAGGCACCACCTTAACCGAGAGATCAAGAGCAACACAACTAGCAATAAGGCATATTGGCATATGTGCCCCCTGCTAT
>chr1	244525850	244526155
TTTCTCACAGAAAATTCAAAGGTTTGATTTGGGTGTTTTGTTCTGCTGTTGTATGTATGCATGTATGCATGCGGAGGTAGGTTTTGCACTCCAGGACATTCTTGGATGTTTTTAACTTGCTGCTTTCATCTAGAAAATGTTAGAAGGACATATTGAAAATGAACTGATTCTAGACAGGAGAGGAAGGAAGTGACTGTCAGGAATTAGGCCGCTCTGAGTCTGGACATGCAGACTATGCAGACAGAGAAACTTCCTCCACAACCACCGAAGCCTCAGTCACGCCCATGAAAATCACATGGATTTTCT
>chr1	226491368	226491679
CCAGGATCCTCTCCAGGACTTTCTGCTTTCCTGGAGCTTGCCTTTCAGTTCTACAGACAAAAAACTGGAGCTTTGTGTTTGCTGCCCTGATCCTGCTTCTTATGGTTGCAACTGTATGTGCCAGAGCTGAGCGCCAGGAGGACAGAGAAAAAAAAAATCAACAGTGCTTACCCTTGAGATCAGAGCCCCTTCCATTGAAGAGGAGTGTTTCCCTTTTTTTTTTTTTTTTTTTTTGAGATGGAGTCTCGCTCTGTCACCCAGGCTGTAGTGCAGTGGCACAATCTTGGCTCACTGCAACCTCCACCTCCTGGG
>chr1	238148360	238148671
GGATGGATAATGTTAGAAGTTATTGACTACACTATTGTGCTGCCTGGGTTAGCTTGAAATGGAAACAATCAACAGCGGTTCAGACCAAAATGTAGAAGAACAAAACTAACAAAGACAACAAATGAAAACCAATACTAACCACCGTCTGCAGTGAGTTCCTTCAGCTGTGACTTTTCAGGGAAGGACCTCCTCTGAAGTTAACTTCAGAACAATATAAAAAGGCCAATCCTTTGCCAGTGGGCCAGAAGTAAATATTTTCCCAGATACTATTGTGTAAAATCATTCCCACACTTGCTGTGGAACCAGTGCCAT
>chr1	222848371	222848671
AAGTTGAAAAAGTTCTGGAGATGGATAGTGGTGATGGTTGCACAACAGTGTAAGTGTAATTAATGCCACAGAACTGAACACTTAAAAAGGTAAATTTTATGTTATATTTATTTTGCCACAATAAAACAAAACAGAAAAGTGCTCCACAGCCTGAGGACAAGTGACCCCTAGAGCCCAAGCCTGGCCCAGGTGGCCTGGACACTGCACACTGACCCAGTCTCCAGAGCCCTTGCACCCCCGCTTGTCTGGAAGGGGCTGGAGCAGGTGTGGGAACTGGAGCAAATGGAGGTTTAGGATTTGG
>chr1	225581380	225581680
GAAGGGGTAGCCTCCAGTTTCAGCAAGGAATGGGAACAAATACTGCATGTTCTCGCTGTGGTATTTGGTAACTAAACCATGAGTACACATGGACATAAAGAAGTAAATCACAGATACTGGAGACTCTAAAAAGAGGGAGACTGTGGGGGTTAGGCTTGAAAACTTGCCTATTGAATACAATGTTCGCTATTTGGGTAATGGGTATACTAGAAGCCCAATCCCTGCAAATATGCAATATAACCATGTACCCCTTGAATCTAAAATAAAATGAAAATTAAAAAAAATAAATAAGCCAACTTCA
>chr1	81765059	81765443
TCCATATTTGGAAACTGTAAATTAAATCAGATATTTTTGTCTGTTTGTTATTACAATTCTAGGGTAAGTTCGCCCAAGGGCAGAGCTAACACAAGCGCACCTCCTTATACTGCTATGATGCCCTGATTTACCCTATTTGAGGGAATAGTATTGACCGTTTGGAGCCACCTCTGGCTACAGTATTTCTCTGGCTATCAGGTTAATGGATCTGTTTGGGTGGTATTAAAATCAAAATGATCTTTAAATTGCATCTGGCTGCAAAATTTGCAAAAGCAAAATATAAAATCTATACATGAAAATCAGAATGTTTTCATTCAATAAAGTCGAATTCAGCATTTAATCTGTTAGGTACTATTAGGATCACCAATAAAATACCAACCTGGTT
>chr1	149917614	149917998
GGGTTTCTTTCATTTCTTGGTTATTGTGAATAATGCTGCTGTGAACATGGGTGTGCAGATATCTTGTTGAGATCCTTTTTTCAATATACCCAGAAGTGGGATTACTGAATCATATGGCAGTTCTATTTTCAACTTCTTGAGGAACTGCTATACTATTTTCCATAGTGACTGCACCATCTCAAATGACTTATTTTTTTGTTTTGTTTTTTATTTTTTGGAGACAGAGTCTTGCTGTGTCTCCCAGGCTGGAGTGCAGTGGGATGATCTCGGCTCACTCCAACCCGTGCCTCCTGGGTTCCAATGACTCTTATGCCTCAGCCTTTTTGAAGTATAAAACTAGCTGGCACTACAGTTGCATATCACCAAGCCCAGCTAATTTTTGTAT
>chr1	166098430	166098719
TTGTAAGCCATCCATTTGTAGTACTTTTTTACAGAGGCCCCGGCTAGTGAATACAGCACTTAGTAGTTCCTGAACATAGTAGGAATTCAATTAATGATTGAATACATGAATAAACAAATGTCTTCTGACTGTTGTGAATTATCCCTTCAGCAATGATAAAGATATTTTAAAACTGGCCTTTCTCAGGCCTAACTTTAATGTGGGATAGAGATACAGCTAAGAATATTATAAGATTAACAAGCATTTTCCCCTCACACTGTTTAGGTTAGGTGGGGAAGGGATATGAGTCA
>chr1	211410432	211410721
GACACAGCCTGCTCTTGCAAATCCTGTAGCATAGTTGAGGACCTGTATATGTACATAGTTGAGCAAACAAAGTTACACTGGTAAGAGCCATCCTAATGGGAAATTCTATCAGAAAGGATAAAAAGGAGTGCCTTCTGAATCTGATTTGACATGTAGGATTTTTTCGGTTCTTAGGCAAGGAGGCTAGAGGAGAGTAGGCACAGTATTTTTCTTTTATGGTAAACATTTGCTTTTTAAATTTTCCTTTTGTATGTTATTTTGTTAAGCCTGGCCCTTTTTGGCCAAGAGCA
>chr1	88624594	88624956
GCTAGTGAAATAAAAATGTTAAAAAGACCAGAATAAATGGAGGAAGTTTGCTGCGTGGATATCTGGTCAGAGAGCAAAGCAATCCATGCTGGTGAAAGTCAAGTGCTGAGTGGGAGGAAGACAGGGGAGAAAGTGGTAGAACATGAGGCCCATGAAGCAAGAAGGCAGACCACAGGGGTCTTAGAAGGCCATCGTCCGAACTTGGTTTTATTTTTCTTTAATTTTTTAAATTTTCACTTTTTTTAAAACATAGTAGCTATATATATTTATGGGGTACATGAGATATCTTGATGCTGGCAAACAGTGAATAATAATCCCATCTGGCTAAATTGAGTACCCATCCCCACAGCAAGTATTCGTCAT
>chr1	185772312	185772674
TGCCGATTTAGCCTTTGAGCATCTAAAAAATACCTTCACAAAAACAACTAGAATAGTGTTTGACCAAGTGTCTGTGTACTGTGGCCTGGCCAATTTGACATGTAAAATTAATTATCACACTTACTATCATCTGTTGTTACTATTCTTTCCCTTTTTTGATAATAGCCATTATTATGGGTATACGATGTTATCTCATTGTTTTCACATTTCTCGCCTTTAGTAAGTTTTACAACCAAAATCTCCTGTTCAGAGTAAACCAAAACCAAGTTTGTAACTCTTTTCCCAACCATTCTCACCCTAATTTTTATGTCTGCAGACTTTTTTTTCTATAGTTGTAGCTCTAGAGACCTATTTGGTCATATA
>chr1	109303210	109303538
CAGGAGGCTGAGGCAGGAGAATCACTTGAACCCGGGAGGCGGAGGTTGAGGTGAGCCGAGATCACGCCATTGCACTCCAGCTTGGGCAACAACAGTGAAACACCGTCTCAAAATAAATAAATAAATAAATATATGAAAATTAGCCAGGTATGGTGGCACACACTTGTAATGCCAGCTACTTGAATGGCTGAGACAGGAAAATCGCTTGAGCCTGGGAGACAGAGGTTGCAGAGAGCTGAGAGCACACCACCGTACTCCAGCCTGGGTGACAAAGTGAGAATCCAACTCAAAAGAAAAAAAAAAATTAAAGAAAAAAAAGCTCATATGAT
>chr1	1100179	1100507
GAAACCCTGTCTCTACTAAAAATACAAAAATTAGCCGGGCATGGCAGCAGGCGCCTGTAATCCCAGCTACTCAGGAGGCTGAGGCGGGAGAATTGTTTGAACCTGGGAGGCGGAGGTTACAGTGAGCCGCGATTGCGCCATTGCACTCCAGCCTGGGCGACAGAGTGAGACTTCGTCTAAAAAAATTAAAAAAAAAAACACCTTTAATTTCAATGACAAGAAATAACAGCTCACAACTTATTTAGTTATTTGTGAACATCATAAGGACATAAAGTTAGAAAAGCCCAAAGGAGGCCTCAGGCTTACGATGAAATCAGCACCTGGCTGCC
>chr1	239617950	239618288
TGTCTCCAGGCAGAATGCTGGCATCACTGTGCTGTGAAACAGTCAATAGTGAAGAAGAAAGGAAAATAGATCTACTGCCTCTCTCCATCTTTTGTCTTTTATCAGTGAAATTTCACCACATAGAATGTTTACTTCACTGTGTTCCAGGATTTGGGAGACTGGACAGCTTATCTCCCAGGGTGGCTCTTTATGAGACCAGAAGTGATGGGAGGGGCCAGAGCCACTGGTTCCATTTAGGCCAGATCTGGAGGCTAGAACTGCAGTGACTTTCTCTGTGCTGGGGATGATGGAACATGCGAGAGCCTGGTCTTCTCTAGAAGTAGCTGAGGCTGCAAGTAT
>chr1	84245183	84245521
ATAAGACAAGTCTTGTAAAATATTTTCACTTTCTTCCTTTTTCAGCATTCTTTCTCTCCTATCCTTCAGCTCTGCTTCTCTCTTCATCATGTTCCATCTCTAAAGATTTCTATTCTGGTCTATTTACTGTTTAGTTCAGGCCTTTTCTTATGGATTTTCCTGTGATGAAGTACTAAGTAATAAACTCTTTCTTGTGTATCTATGAATATTTTTATTTTATGTTGAGAAGTGAATGATATCCTGTCCAGGTACTGAATCCTTTGGTTAGGGTCCAATTCTTAAACTATAGATTCTAGTTAATTTTTGTTTCTAGCTTCCATTATTACAAATGTGAAATCT
>chr1	13103288	13103600
CCACAATGGTAGGATTAAACAGTCTGAATGGGATGCTAGCATGTAGAGCCTTCTAAACTCTCTTTCTCTCCTTTTTTGGGGAATTTGGGATCTGCCTACTGATTACAATTAATTGCACTTTTTTAACTGTTTGATTAAGATTTTTTTTTTTCAACAGTCTGACTCTGCTGCCCAGGCTGGAGTACAGCACTGGTGTGAGCATGGCTCACTGCAGCATCAATCTTCTGGATTCAAGGGATTCTCCCACCTCAGCCACCCAAGTAGCTGGGACTACAGATGCATGCCACCATGTGTAGGGAAAAGAAAGAGAGAT
>chr1	212735379	212735691
TAAAAAGGACATGTGAAAGATGACACCAAAACCAAAATTTAATTCAAATCTTCTGAAGCAAACTAAGTACCATTAAGGAGAGGAATAACAATTGGTCAGAAAATCTGCAGTAATTCAAGAGTCTAAAAAAATAGTGTTCCAATTAATCCACTCCAGGAGAAAAGGTACTTAGACAAGACTGACATTATCAAATTAAGATGGGGGAGGAAAAGTGCTTTTCAGAACAGTTATCATGTGCTATTTTATTTTTTTTATTTATTTATTTATTTATTTATTTATTTATTTATTTATTTACTTCGCAACGGAAATTCGC
>chr1	81885157	81885490
ATATGAGATTAAAATGTTATGCCTTACGTGAATGTACTTTTATCAACTCTTAAGTGGAGGCTGTAATTATTAAGTAAGTCAACAAACAAAACAACATTTTGAGCACGTATGTGCCTGATACTTATATTTATAGTCACAAAGATCTTGTAAGAATAAATATTGTTGTTCCCAAGAGAAAGTATCAGCTCAAAGAAATTGAGATTCATGCTCAATGTAAATTTGGCAGTAGCAAAAAAAATTCAAACAAAATCTATCTGAATCTAAAATCTAGGTTCTTTTCAGCACATAATCTGCCTTCATCCTTTGACAGCATATCACACATAGTAGGTACTTA
>chr1	150898749	150899082
CCAGCTAAGGAAAATGGCAGGTCCCAGATGAGGCAAAACAGATGCAGGACAGTGTTAGGAAATCTCTTAAAAGTTATGCTAATATCAAGACCTGAAATGAGTCCCAGTTCTGGCAGGACCACGACACATGAATTCTCCAACAGTTCTCTGCCTGGAGTTCATGGCCCTCTAATGTCTATCACCAAATGTGACTTCAGCAAAGAGCCATTCTGGACCTGGGTTCTCAAGCCCCACTTTCCTGTGAAATCATCTCTTGTTAAAAATTAGGGGATAAAATTGTCCAGAACTTAAAATTAAGCCAAAAAGTAATTTCGGATCAGTCTTTTAAATTTTC
>chr1	181296366	181296705
GATTTGTTTACATGTCTGACTCATAATTATCATTACATTCCCTGGGGACAAGAGCTAGATCTTAATCATGTTTGTATTCTTAGCACTAAGTTGATGCCAGACACACAGTAGGCACTTATTAGATGCTTATATGACCGAATGAATGGGTGAAAAGCAGAAGTAGAGAAGTTATCTTAAGTTGATATAACAGTATGAGCAAAATATGGATGCAAAATCAGTGCTATTGTGATGGCAAGAATGAGACAGTTTGAGAAAATATCGTGTTGAGAAGTAGGTTTGTGTAAAATAGAGATAGGAAGATATGATCACTTCATGAAAGGCTTTGAATATGAAGCTGACC
>chr1	8307141	8307480
ATTCGTCCCTCCCCACCCCCGCCCCCCAACACCCCGTGCCCGCTTGAGCTGGTGGACTTCGGGGACCTGCACCCCCAGAGGTCCTTCCGGGAGCTGCTTTTCAACGGCTGCATTCTCTTTGGCATCGAGTTCAGCTACGCCATGGAGACGGCGTACGTGACCCCGGTGCTCCTGCAGATGGGCCTGCCCGACCAGCTCTACAGCCTGGTGTGGTTCATCAGCCCCATCCTCGGTGAGCCCCGGCTCCTCCCCGATGGTGGAGGGCCTCTGGAAGCCTCCAGAAGCCTCATCGCAGTAGCCTGAGGGTCCTGAGGGGAGAAGGGAGGATCAAGAGTTAAGT
>chr1	29587597	29587893
GGGCCGGTTACTCCACGTATTAGAGCATTCTCATGGTACTATAAAGAACTGCCTGAGATTGGGTAATTTATAAAGGAAAGAGGTTTAATTGACTCACAGTTCCACAGGGCTGAGGAGGCCTCAGGAAACTTACGATCCTGGCAGAAGGGGTAGCAAACACGTCTTTTTCACATGGCGGCAGGAAGGAGAAGTGCCGAGCAAAGGGGAAAAGCTCCTTATAAAACCATCAGATCTTGTGAGAACTCACTCACTATCCTGAGAACAGCATCAGGGTAACAGCCCCCATGATTCAATTAC
>chr1	73183082	73183378
TTCCACTTTGATTATCTTAAAGCTAAAAATGCTTATGTTGTGACTAATCATGACTTATATGTATTATTTTTAGGCTACACCTTAAGCAGTGCCATATTTTATATATGGTTACATATTACAAAACTCAGTAGAGCCTATCTTGGCAGAAAATTATTTTCACATTTAAATTGGACTGAAATTTACTTTGCCGAAAAAGCAATTATTATATGTCTATGATGTTCAGGCAAGGTGTTGTGTTCTTGTTAGTTATGCCACTTGTTCATATCTAGCATGGAAGGGTATGTAAATAAATTTCAG
>chr1	91087007	91087301
CATATGTTAGTATGATGACTTTATAACTAGTTAAAAAGTCATTGAGGGAAGTCATCTAATTTTCTTTCAGCTTGTTTTGACCCCAAATTATATTATCCTGACTTGACCACCCACCTTATTCTTCAGAGCACTGAAGGATGCTAAAGGAAGATGGCTTGCCACCTCCAAGGCTCTTAAACCAGATGTGCTGTGGGTTCTGAAAGCAGTGCCCAACAAAGAGCTCCAGAAACGTTTTGAGCAATGGCAGCAATGGAAGCACCTACACAATAAGTGACAGCCTTCCAAGATGACTTGA
>chr1	98855687	98855981
GTCTTTGTGTTTCAGTTACAACACCTCTCTCATTCTTAATCTTTTATGTTTTGGTTCTGTCTTTTCTCCTTTATGGTTTTCATGAGGAATTTATCTCCCTTGGTAATTTACAAACGCAGCTTTGCCTTTGTATTTGTTTTGGCTTTATCCTATTTTTTCTCTTAATTATTTCAGATTCTATTGTGTAATTTCTACCTCCTATTTTATTTTTTATTGTTTTTGTTATTTTTCCAATTTCTTGATATGTGTTTAGTTGTTTTGTTTTGCTGTTCACCTCCTCTTTAGTGATGAGGGT
>chr1	93381675	93381973
GGAGATGTTATTAGAGTAGCAATTCAATATTAATTCCTACTACTTTATAGGTTAAATGGATACAATAATTGATATTAGTAATTTGCTTAACTTTTTAGTCCTTTAAGTGCTGAAATTGTTTATCTACAACTAAGAATGTCAAGCTTCAAAGAATTATAATTAATTTCTAAGATAATTGTTTTACCAAATTCAAGTAATATTTATTAAATTTGATTTGTTTCATGATCTTGGGTAAATAACTAAATATGTAAAATTAAGTTACCTGTACTGGTTTGCTTTTATATGGAAGGTAGAATTTA
>chr1	117119353	117119651
GTTTTTACGCAGTTCCAATAGTGACCGATTCACGTGTTTTCCAAGTGTAAGACACACTCCATCGCATTCAGCCGGTTCTCCGCCTGGTGTCTTGACTCCTGAAGGAAGACTCCGCCCCTTCGTTGTTTCTGCAGCTTCATCGGTTTCTCAGCGGGCTCCCTCTCCTCATGAGATTAGTGAAGAAATAAGTTTTTGGCAAAATTCCTCAAAGCTACGTTATGGCGGTGAAAGCATCAGATGTGGACAGGTAGATGGAGGAGGCTGGAGCGCCAGGTTGACCGGGGGCCTCAGGGCGGTCC
>chr1	169897174	169897509
TCCCTGATGGCTGCCCCAGCCCTGAGCCTACCTCCCCGCATGTGACCTTTCAGCTCATTTCCTCTGTTAACTGACCCAGCCTCTGTGTTTCCCAAACCCCTTCTTAGAAGAGAGCTGATTGGCTGAGCTCCTTCTTTCAAGTGACCATACCAGCAGGAAGTTGTCCAGTAGGCAACTGAAGCACTGGCCTGGGACAGAAACTCAACTTTGATGCATGAAATTATGTTTTATGGAGGGGGATGAGGGCCTGTTTAGAGCAGAAAGATCTATGGGCAAAGAAGAATCCCTTAGAAGGAGATGTGGGTAGGCAAAGGATAATCAGCAATTGTAGTTCAG
>chr1	164238361	164238696
TCTCATTGTCAATTTTTCCTTTGGTTGCAATTGCTTTTGGTGTCTTTGTCATGAAATCTTTGCCCATGCCTATGTCCAGGATCATATTGCCTGGGATGTCTTCCAGGTTTTTATAGTTTTGGATTTTACATCAGAGTCTTTAATCCATCTTGAGTTGATTTTTGTATATGGTGTAAAGAAGGGGTCCAGTTTCAATTTTCTGCATATGGCTAGCCAGTTATCCCAGCACCATTTATTGAATAGGGAGTCTTTTCCCCATTGCTTGTTTTTGTCAGCTTCATAGAAGATCAGATGTTGTAGGTGTGTGGCCTTATTTCCAGGCTTTCTGTTCTGTTC
>chr1	19517296	19517620
TAGGTCACACAGCTGGTCAGAGATGGGGCGGGAGAGTGGGAGGGCTGGGATGCGTCAAACACAACCTCTGTCCTCCAGACTTTGACAGTCTCGTGGTGGAGACAGCAGCAGTGAACACAACATTGTGTGGCCGCTGCCATGATCAGGGAGTGAGGACATGCTGCACAGGGGTCAAGAGCATCTTGACCTGGGCGTGTCACCTCACTGCTCTGAGCCTCAGTTTCCTTGCTTGTGTCATGGAAATATTGTTACCTAACTAGATGGTTGCTGTGAGGATGGCATGAGGGTGTGTAGGGAGAGCTGCCCACTCAGGGCCTTCACACAA
>chr1	218307618	218307942
TTTGCAGCCATCATCATCAGATTCCTCTGTGCCTCTTCCACCATCATCCAACTCATCCTTACCTGCCGAATCACTTTATATTCCTGGATTACACTCTAGACTTGTATTTCAAGCCTTTAAAACAGAGTTTCTCAAAGGGAGGCCCAAGGACTATCAAGCAGCATTAGAATTAACTGATGTACTTTTTATAATACAGATCTTCTCAGGCTCCTTCCCAGAACTAGTGAATCAAAATCTGAGAGTGGGGGACAAGACCTAAATAAGCTTTCTAGGTGCTTTTATACACATTAAAGTTGTCTAGAGCTTCCTTATTTCACAATGGGTT
>chr1	162991767	162992066
CCCTGGCAGGGTGCCAGGGTTTTAAGAAGGCTCTGGGGGCCCAAGGTAGCCTCCTGGTGCAAGTTAACATTCATTGTAAAACCCGATTCAGGAAAAAAAAAAAAAAAAAGAAAGAAAAAAACCCTTCCCTTGCTTTCCCCTCTGCACAGAGCTAGCTGGCATACAATTAATATCTGTGCTGGCACGTTGCCCCTTATTTTAGGGGCTGGCTTTTGCTTTGGGATGGCATGGAGAAGGGGATTATTTGCACTGTAGCTTTTGATGTAAGCCATCATTGTCATATTATATGAATAGCACCGC
>chr1	82971422	82971721
TCACCCAGGCTTGAGTGCAGTAGCACAATCTTGGCTTACTGCAACCTCTGCCTTCCGGGTTCAAGTGATTCTCCCACCTCAGCCTCCTGAATAGTTGGGACTACAGACGTGGACCACTACGCCTGGCTAATTTGTAATTTTTGGTAGAGAAAAGGTTTCACCATGTTGGCCAGACTGGTCTTTAACTCCTGACTTCAAGTGATCTGCCCACCTCAGCTTCCTAAAATGCTGGGATTACAGGTGTGAGCCACCATGCCCAGACATGACTGTCTTTTTATCACAATGGTGCACTAGTCAAAG
>chr1	114357274	114357613
ATGTTGCCCAGGTTGGTCTCAAACTCCTGGGCTCAAGCAATCCTCCTGCCTTGGCCTCCCAAAGTGCTAGGATTACAGGCATGAGTCACTGCATCAGGACCCAACCAACTTTTGTTGAATAAATGAATCAAAGAGTGACTAGACTGCAGAAGAAAGTGTTGTCAATTCCCTTACTTAACAAAGCTGATGCTTAATAATAACAAACATTTTTCTTGGATCTCAGGTACACAGGATTATTCCGCCCTTCATCTCATCTCACAGTGTCATCAATGGTCCATGCAAGAACTCTGCCATTCATTCATTCATTCATTCATTCACTTATTCATTCATTCTTTTTATC
>chr1	231181493	231181832
ACTATAAAAATGAAGTAGGAAAGTAGAAGAGACCCCTGAAACCCCAGAACTGATAGAGGATAAAAACTTCCCTCCAAGTGGTAGATGGTACTGGAGTGATAAACAGTTCAGTGTTTTTAGGTCATTTTTGGTGAAGATCTATGAATTTCCAGGATTTTTTTTTAACAAATTAGCATTGGCTACAAACCCACTGGTATAAGCAGCAGTGTGCCTTCTCTCTAACTGTGGACAAGTCGGGCATGTGGCGGGTGAGGAGCCCTGGGCTGGGCACTGGGGCACAGTGAATGGGGCGGGAGGGGCTCACATCAAAACCAAAATGGCACGCAGCCCAGGTCTGGTT
>chr1	217100491	217100827
TTGAAACTCACTATTTCACATAAAAAGTATTTAAGGAAGGTGGCAAGAAGTTAAACAGAAGAAGGCCATAACTCTGGCTCCTTTTCACCTACAATCCCCTTTCCTACTCCAACTCTAAATAACATCTAAAGGAGACAGAAAATGACTTACAATAGAAAGAGAAGTAAATATTATTCTGTAATTAAAAGAGGCTAATTTGTCCAGATAATCTCCCTGGTACATAACTGGCCTTAGATAGGTGATGTACATATTCAGTTTCTCAATTCCTGGTGAATTATATCTCTCTGTCTACATCCACGATCTGGTTATACACTACTATTCATTCATATTGCCAGAT
>chr1	40647218	40647554
TAAGACTGCAGTGATTTCACTGTGAATTCTTCTATAAAGTTACATCTCCACTAGTTTATTTTGGATCTCTGAAACTATTGTTTGATTAAAAAGAGTAGTTCATTGTGCTCTGTTAACCCTGGCAGTCAGCAAAATTGCCATTCATTTTTATCATCTTTTTATGTCTTGGGTGAAAGAATTAACTGTTGTTTACCAGTTTGTCAATAACCAATAACTTTCTTCCACCATCTGTTCAACAGAGCATAGCACCTAGGACACAAAACCAAATCCCTTAAAGGCAGTGCTTCTCAAAATGTAGTTTGTAGATCATCTTGTTAAGGTTCTTTTTTTTTTAATG
>chr1	38924150	38924437
ATGTATTAGGAACCTAAAGTTGAGAATAATGGGCTTTTTTTCCCTCCTGGAAAGCTAGCCTACAGGAGGAAAAAAAATCCATTCAAATAATTTCGTTTAGTCCTAAGTATAAAATAACTGAAGTCAAGGTGTCTCTGCTGTTATTATTTTTTCTGATGTTTTTGACACCCGCGTGTGGAGTTCTCCGGCGTTCACAGCTTCCAGAGCTGTGAGCTTCCACTTGGTATATTCGTAATACTCCTTAATATTTTCATTTTGATGTAATTTGCGGCCCCAGCTTTTTAAATA
>chr1	146120727	146121014
TTAGTTATGAAAATGAATATAAATATATTAAAGTTATTTATTAAAAGATCAAGGTTCTTAAACTAGGTTAGAAAAAACTCCAGCTATATACTGGATTAAAAAATATATGTATAAATTAAAAGTGAAAAGATTAGCAAAGATCTACCAGGTTTATGTAAATAAAAATATGGTAAAAAGGCTTAGGTAAATAAAAAGGCAAAGTGTAGGCAAAATTCACTAGATAAAACAAGGAATGTAAATTTAGAATGCCAAAAAAGTTAGACTTCACAATAAAAGTATAAGAGGTAG
>chr1	17798144	17798424
GTCGGGCTTGTAGGCTCACTCCCAGCACTTTGGGAGGCCAAGGTGGGCAGATCACCTGAGGTCAGGAGTTCGAGACCAGCCTGGCCAACGTGGCGAAACCCCATCTCTACTAAAAATACAAAAATTAGGTGGGCATAGTGGCGCGTGCCTGTAGTCCCATCTACTTGGAAGGCTAAGATGGGAGAATTGCTTAAATCCAGGAGGTAGAGGTTGCAGTGAGCTGAGATCGTGCTGCTGCACTCCAGCCTGGGTGACCAAGTGAGACTGTCAAAAAAAAAAAA
>chr1	84115591	84115871
AATTGAACTGTTATTTTCCTTTGCCATAATGTCTTGGTCAGGTTTTGGTATCAAAAGTATGGTAGTCTAGAACAAGTTGAAGAGTGTTCGCTCCTTTGCTGTTCTCTGGGTGGGTCTGATAGAATTGGCCAGTGATGCCATCTACAGCTGGAGTTATCTTTGTGGAAGGGCTCTTAATAATTGATTTAATTTTTTCAGTAGTTATGACTATTTAGGACTTTCTATTTCTTCTTTTGTTTGGTAGTATGTGTTTTTCTAGGAATTTGTTAACACCAATGAAA
>chr1	3131343	3131636
AGGGACTCTGGCGGGGCCACAGGGGCAGATACGGTGCTTGGGTCAGAGACAAAGAGCAAGAAAAGGCCAAGGGCATCACCTTCCCATTTGTTGCGTTCCTCCTGAGGTGGGGGCGAGGAGCGCCTTCATTACGGTTCAGGTCTGCTTGGACTTCATGAACTTGATTTTCAAAAGAACCTTGAAAATGTTAGAGTTTAAGGTCATATATGCTTGGCAAAATATGGCTTTTAGCTTGGAAGGAAAAAAAAAGGCATAGAGGGCATTTTGGACACAAAATAGCTCTTTAAAACAGCA
>chr1	149751355	149751648
AAAATATTGATAAATATTAATACTTATTTCTCAGGAGGCCCCTTTCTGGGGGCGGATGTCAAACCCTTTCTCCAAGTACCCACATATTTTTTCTGTGGTTCTAGATGGGGACCATTGGATGAGGTTTGGGAGCCCAACCAATTTCCTTGATGTCTGGAGGAATCCCCATTACTCCCTGAACGCCCTCCAGGCATCCCTGACTCCTGAACTGCGGTGGCTGTCAGAATGGCAGCAGGCACTATTGGGGCAGGAAATAGGCAGGACTCATCAGGAGACCACGAGACTAGGGAAATT
>chr1	180302740	180303013
CCTTTTTTGAGGCCAATAACGTTCCTAGAGCAGTGATGTCATAAACCTGGGTCTGTCATCGCGTGCTACACTTGGCACACGTGGCAATCAGTGACAGAGTGGAAGGTTTGTGCTCTGGATGGGATGACATTATAAGGCAATGACATCACATGTCAGTACTTCCTGGCACCCCCTGCAGAACAGTGCCAGGTAGAATGCCTTCTCTTCACTAACTCAACACCACCTGCCCCAGTGAAGACTGCACAGTGTAGTGATGGAGCATACAGGCTCTGAC
>chr1	184484328	184484601
TTACAGAGACCACCATTTCATTCTTTGCACTTTTCTGTACATTTCAAAATCTCACCTAATCAATAATGTATTAGTCCATTTTCGCACTGCTGATAAAGACATACTTGAGACTGGGCAACTTACAAAACAAATTGGTTTAATTGAACTTACAGTTCCAAGTGGTTAGGGAATCCTCACAATCATGGTGGAAGGCAAGGAGGAGCAAGTCACATCTTACATGGATGGCAGCAGGCAAAGAGAGAGAGCTTGTGCAGGGGAATTCTTCTTTTTAATA
>chr1	63935534	63935821
CAAAAAATCCCTAAGTTTTAGTGGCTTCCCATAATGAAAATTTATTTCTTTTCATATCAAGTCCAGACAACGTAGGGTTGGCAGGAGCCTCTGCTCCATGCAGTGATAAGGATCCAGGATCCATCCATTTTATGGCTCCCTCATTTTGTGGGGCCTCAAAGTCCTTTTCTGAACCTTCTTCATCTGTTGGCAAAAGCAGGAAGAAAGAAAACATGGAGGATTGTGTAGGAGATTTTATAGGCCACTCCTGGAGGTGTTGCACATCACTTTTGCTTATGTTTTATTGGC
>chr1	116210576	116210863
TGATAACTACTTGTTGTATCACTGGTGATGTTAACTTAGTCACTTGGTTAAAAAGGTACCTGCCGGTTTTCCCCATTGTAAAGTTATTACATTTTCTTTTGTAATTATTAAGTGTCTTATGGGGAGATACTGTGAGACTATGCAAATATCCTGTTTCTCCTCAAGCCTTTTCCTTCCAATTTGTGTATACATTGATGATTCTTGCCTACAGCAATTATTACTGTAGTGTATATGTTGCGGGGGTAGGGGTTAATTTAGATTGAGTGGTCACAGTAGGGGTTAATTTTG
>chr1	58008960	58009292
TTTAAATGAGAAAAGAATGTAATTAATTCGTTCAGAGATGCAAATAACTTTTTTAGCTGAGAAAATAAACAACTATTGGCACTTACAGTGTATTATTATAGTATAGAAGGACATTGAAAGAAAATGTGTGATGGGTGAAAAATAGGCTAGGATGGGAGAGAAGGAGAGGACAGTAAGAAAGTCAGAGATACACAGATGGGCACTGCAGGAGGGCACCCTTAACTCATTGTCTAATCCATACTGAGCAGATTACTTCATGATCTCATTTAATCCCCCTAGCCTATGAAGATGGTATTACAACCTCATTGTACAGATGGCAAACCCTAGAAACTT
>chr1	154613748	154614080
GCTTTGGCTTCCTCATGGTCTTCCTGCAGCGTTACGGCTTCAGCAGCGTGGGCTTCACCTTCCTCCTGGCCGCCTTTGCCCTGCAGTGGTCCACACTGGTCCAGGGCTTTCTCCACTCCTTCCACGGTGGCCACATCCATGTTGGCGTGGAGAGGTGGGCAGCCGCCACCCACCCAGCTCCCCAAGGTTCACTCGGGAGGCCCCTGCCCATGGGCCCCGGATCTAGCCCTGTCCTTCAAGTCTGCTTCCTGACTCACGATTCTGGGCGTCACTTGGTTTCTCTAGGTGTCCTGCCTGTCCTTATTGCCTGACTTCCTCTCCCATCCTTGACCC
>chr1	78976501	78976780
TATATTGGAGAATTTTATTACTTAAGATAATGCTAACTCCAGAAATTGATCAACTAGAAAATTTTAACTACTAGTATGGTTTGGCTGTGTCCCCACCCAAATCTCATCTTGAATTGTAACTACCACAATTACCATGTTTCGTGAGAGGAACCTGGTGGGAGGTAATTGAATCATAGGGGTGGGTTTTCCTCTGCTTTTCTCATGATAGTGAATAAGTCTCAGGAGATCTGATGGTTTTAGAAACAGGTTTCCCTGCACAAGCTCTCTCTCTCTTTGCCTG
>chr1	169446455	169446734
TGAACATTGCTCTTCATTTTGGCCTGTACTTCTCCCTCAGGGACGTAGAACAATGGAATGTCAGTCAGTCTCTGTAGTTAAAACTTTTTCTTTAAAATTCAATTAAGGTACTTCTCCCTCAGGGACGTAGAACAATGGAATGTCAGTCAGTCTCTGTAGTTAAAACTTTTTCTTTAAAATTCAATTAAGGTACTTCTCCCTCAGGGACGTAGAACAATGGAATGTCAGTCAGTCTCTGTAGTTAAAACTTTTTCTTTAAAATTCAATTAAGTTACACCAG
>chr1	151661782	151662070
TGTCTCTCTTTGCTTTCTTCTGACTGACATTTATTCAGCCTTCTCTACAGGAATCTCTTATGTTCCCCCACATGCAGGTGGTTTTTCAGTAGGCTCCTGAAGAGTGATCTCAACTTTCCAGGAAGAAAAGAGGGCAAAGGGAACAATGTGAAAAGAAGCAGAAAATCATAAAAGACCATGTGTTTGATAAACAACCAGATTGTTTCTGGTTCCCTGCCACTATAAAAACACCATGAGAGCATACTCATACATGTTCCCTTATAAATCTGCGAGGTAGTTTCTTTGGTAT
>chr1	78429774	78430062
GCCCAGTTAATTTTTGTATTTTTAGTAGAGACAGGGTTTCAACATGTTGGCCAGGCTGGTCTCGAACTCCTGACCTCAGGTGATCCATCCGTCTTGGCCTCCCAAAGTGTTGGGATTACAGGATGAGCCACCGTGCCTGGCCAGTTGTCTGTTTACTCTGATGATAGTTTATTTTGCTGTGCAGAAGCTCTTTAGTTTAATTAGATCCTATTTGTCAATTTTGGCTCTTGTTGTCTTCATTATGAAATCTTTGCCTGTGCCTATGTCCTGAATGGTTGCCTAGGTTTTC
>chr1	56788230	56788529
GTATGAGCCTGATTTTACAAAGACTAGAAATGAAGAATAGTGATAAGGCCACAGAGAAGTAGGCCAGAAAGGGACGCTGGGTCCGGCTGACTTTCCATGGAACTGTGAAGCCACCAGATATTCTATCTTTAGGTACTTTTAACTGGAGCTAAGGAGGGGAGCCACTCACAAACTGGGCAGCTGCTTCCTGTAGTCAGAAATCCAGGTACTCTGGGACCATCCTCAGTTGCTCCTGCAGCGCTGCCCCTTCCCCCACCAGAATGGGAATAACAAAATGTAAGGCATTCGGATACACTGGGA
>chr1	240876958	240877257
ATCACTCTTAGCAATTTATTAAGAATTAGTTTAGATTTAAATAATTACCTCTTTGGAAATATCTTTTTTTTTTTTTTTTTTTTTTTTTGAGACAGAGTCTCGCTCTGTCTCCCAGACTGGAGTGCAGTGGCGCCACCTCAGCTCACTGCAAGCTCTGCCTCCCGGGTTCACGCCATTCTCCTGCCTCAGTCTCCCGAGTAGCTAGGACTACAGGCGCCCACCACCAAGCCCGGCTAATTTTTTGTATTTTTAGCGGAGACAGGGTTTCACCATGTTGGCCAGGATGATCTTGATCTCTTG
>chr1	71309169	71309498
GAGCGACTTCGTCTATTAGATTTCTTTTTATTACTATCTTCTTCTTCACTGGCATCAAGATTATATTTTGAGAGATCAGCGTCATCTTCATCCTCATCCTAACAAAAATTCAATTATAATTAGACATTTAGATATTAGTGTTACCTACCAGGAAAGATAAAACAGTTAGGTGTACTGAGCACCTCCATATGCATATATCACAGGTATCTCAGCAAATTAATTCTGAATTCTAAAATTCACCTACTAAACTCATCTCAAATAGAGACTTGACAACTTTGTCTCAGGTATTGCACAGACATAAACCTGGAGGCCATACACACTTTTTCTGTC
>chr1	101455648	101455977
TTATTTAAGGCAGACACTTGCATTTTGAATAAGCAGGACATCAAGAGAGTGATTACCATACAACCTTCTGAAATTCCTCAGTGTTTAGCACTTCACATTTAGTGGCAGAGATAAAACTCCAGCAATTGCATATCCTTGTCTGAATTGTGGGAACGTACACAAAGTACTTCACCTGTTTATCTCTGGTTTTTCTCTTCAATTGTCAGTGCCCCTCCTGCCACAGAGGACAGATTTAAAAATTGCAGACAATGGAATATGTAAGAGTTAGGATGAACATGGGGGCAGAATAACATGTGAAGACAAAATTTAGTAAGCCAATTGAGTCTAAAC
>chr1	7184543	7184858
CATGTGTCTATTTTTTATTTTGTTGTTCATGCTTTTGATGTCATATCTAAAAAATGCTTTGCCAATCCAAGGCCGTGAATGTTTATACCTATGTTTTCTTTTAAGAATTTTAGTTTTAACTCTTTCATTTAGCTCTTTGATCCATCTGTTTTGAGTTTATTTTTGTATATGGTGTGAGATAAGGATTCAATTTCATTCTTTTGCATGTGACTAGCTAGTTGTCCCAGCTTCATTTGTTGAAAAGACTATTTTTTTCCCAGTTGAATGGTTTTGGTGCCATTGTCAAAAGTCAATTGATGACAGCTGTATGGGTTTA
>chr1	108792499	108792814
AGTGAATTAAATACAGCCAGGGGAAGACCCAAGTCTCATATTTCTCTTGTATATTCCAAAGTTCCAGTGAAATTCCAGGTAATAGAGGTTATTTCCCACACTGTTAAAGCAAGGTTGCAGACACTTCTGAATTTCGGTCCCAATGCTGAAGGAGGGCACACCTCTGTCCTGGAAAATGACACAGGAATGAATGCTATTCCCATGACTCATTCTGGTCATTCTTCCAGCATCACAGAAACCAAAAAATAGAAATATAGCCAAATACATGATTTGCTATCCCTCTTCTTCAGGTTTCTTACCTGTTTCTTATGGATAA
>chr1	26249704	26250035
TTTGTGTATTTGTTTGCCTTTTCTCCTATTAATCTGCCTCTTTTTTTTTTTTTTTTTTTTTTGAGACGGAGTTTCACTCTTGTTGCCCAGGCTGGAGTGCAGTGGTGCGATCTTGGCTCACTACAACCTCCGCCTCCTGGGTTCAAGCAATTCTCATGCCTCAGCCTCCCAAGTAGCTAGGATTGCAGGCATGCGCCACCACGCCCAACTAATTTTGTATTTTTAGTAGAGACGGGGCTTCACCATGTTGGTCGGGCTGGTCTGGAACTCCTGACCTCAGATGATCTGCCCTCCTTGTCCTCCCAAAGTGCTGGGATTACAGGCATGAACCA
>chr1	193248724	193249055
TGTTTTTTCAGAGTTTGCTACAGCAAGAGAGTTGGCTACAGCCACTGTCCTTTGAATTAGGAAAGAGATTAAAAATCATGCAGGGAGTGTATTTGTTCGTTTTTACACTGCTGATAAAGACATACCCAAGACTGGCGAGAAAAAGAGTTTATTGGACTCACGGTTCCACATGGCCAAGGAGAACTCACAATCATGGCAGAAGGTAAGGAGGAGCAAGTCACGTCATACATGGATGGCAGCAGGCAAAAAGAGAGCTTGTGCAGGGAAACTCCATCTGAAAAAAAGTCAAGTCTCATGAGACTTACTCACTGCCAGGAGAACAGCATGAGAAA
>chr1	31210221	31210561
AGCTAAGGCCGTTATAAAAACTGTGTCCAATGGGGGTCAAGCTGCTCGATGTCCTCTTATAAAGGTCACTGCTGCCAGTCAGGGAGTCACGGCGGGAGCCACTGCCAGTGTTGGAGTTTGCAACTAAAATGGAATTAAAACAATGCAGATAAGAACAGGCCTGTTCTTCGAAGAACAAGCCCAGTGACCTGTTCCTAACACTTTGATCCAGACTCCTTACCACCGCAAATTTGTCAGCAGAGACAGCCTAACTGTTAATGTAGCAGTACTAGGGGCAGATAAGTAATAAAGAGGACATGGCTCAGGTTAACATGACCATCAAACATATGCCAAATTTACCT
>chr1	184030562	184030902
CATCACAACATTGATTTAAAAAAACTTGTGATAATATTCCCAAAATATGACTTTTGTAAAAAAAATGAAAGTAGTGCCACTATATTTATATATTCTCTGTATATTTGGGGTAGAAATTTTTAGATTAGAACTTTAACTTTTGGAATATTTACATCAGTTCTGGAATGGTTTACTTTCCCCGTTAAGGTCACTGTCTATTTCTGGGAGCAGTTAGAAGTCTTGGTTTTCCATTGAAGGAACTATGCATGTATGTGTTGCATTAAGAAGAAGTAAGAGTACCTAAATAAATGAACTACACACTGGCTTTCACAAAAGTTGTTCTACAACTGAGTGTCTAATAG
>chr1	112247251	112247569
GAGGTGGAACTCTTTCTCTCTGACTCCAGTCTGGGACATATACTCAGCCTGGCTCACTGTTCCCTGAGAGTCTGGTGACCATCAGACCAGAGGGAGCAGAAGGAAAGTACCAGCTTCAGTACCTCGCTGCTTTCTCCAGCCTTCCTTGGTGCCTACTTACTATCTCCAGGCTAAAGTTAGAGCAGGAAAGGCTGAGCAGGTGGGAGGCGGAGGAAGGTCATGTGACATTCAACACGGATGTAGTGGGGGAGGGAAGATTTTCCAAATGTCCCTGCTAGCATCCAGCCTAGCCACCTGGAGACAGCACCCACTCAGTATG
>chr1	47673087	47673405
TCGGTTAGAGAAACAGCTATTTGGATAAACAGAGGGGTTCTGGGCTAGGAACCCGGACACGTAGGTCCAACCCAGCTTAGCGCCCCTCAAAAGCCTGACAAGTAACATGATCTCCTGGACCTCAGTTTCCGCTCCTGTAAAAAGTATGTATGTGAAGGGTCTGGATTCTCCCTCCCCAACCCTGCAGAGCAGAAGCTGGGGATTCTGTACTCCCCTTCCCCAGTGTAGGTCTCAGTAGCAGTGAACGTGCAGCAAGGCCAGGCAGAGGCAAGGGCTGGCTGCTGTAGCTGCTTGGTAGAACTTCTCTGAAGCAGGAAAT
>chr1	147648539	147648866
AAATAAATGAATGAATGATTATTACCAGTCTCACAGCTGAGGCAGAAATTTAAAACAAATAAATAATAAGTACTGCATTTATTCACTCCAAGAAAAGTAAAAGCTAAGGCCCAGAATGTGGCAAGGCAAGGGTTAAAAAGAAGAGAACAAGTTTTCCTCTGCCTAGCAAGCTTACTTCAAGGACAGTTATAAGATAACGCTGTCCAAATAGCCAAGGTCAAAGGAATAGGCTCCAGACACCCCTCCCTTCCAGAGCAAGGTTGGAGGAAGAAAAAGAGAAAGATTCTTTTACTCTTACTCTTTCCCCAGGCCTCTTAAGCATTATTTA
>chr1	78222691	78223018
TCATGTTTTGGGGAATCTATATTTCTTTCTTTCTTTCTTTCTTTTTTTTTCCAGAAAGCATCATAGTTGATTCTACTCATCAAGATTTGAAAACTACCCTTTTACACAAAACATATTTAATATTTGAGGAATTAAAGTGAATTAAATTTTGTTTCCCTGGCTAGATTGTAGTAAATGTTATGAATACAGAAATTTTGTCTTCTCCCTTTTCCCCTCCTCTGTATAAAAGAGGGCTTGTCAAGGACCGCGTCTTATTCTTTGGTTTGCCCAGTATGCTTTTATGTTGGTAAAAGTTTAATAAATATCAAGTTGAATTCTTTATTCCACT
>chr1	154405812	154406153
TTTTCTTTTCTTTTTTTTTTTTTTTTTTTTTTTTTTGAGACGGAGTCTTGCTCGCTCAGTTGCCCAGGCTGGAGAGCAGTGGTGCGATCTCGGCTCACTGCAAGCTCCGCCTCCCAGGTTCATGCCATTCTCCTGCCTCAGTCTCCGGAGTAGCTGGGACTACAGGCGCCCGCCACCATGCCTGGCTAATTTTTTTGTATTTTTAGTAGAGATGGGGTTTCACTGTGTTAGCCAGGATGGTCTCGATCTCCTGACCTCGTGATCCGCCCGTCTCAGCCTCCCAAAGTGCTGGGATTACAGGTGTGAGCCACCACGCCTGGCTGGTTTATGTCTTTTTAAAAA
>chr1	168454525	168454866
CTCAGCTGTTGTATGCCAGTGAGGCAGGCAGCACCTGTATTGACAAAGATGGTACCCCAGAGACACAGGGAGGGGGACGTTGCTCCTGAGAACCCTGACTCTTCCTTTATGGACTTTGAGGTCCCACCAGTCATACTCCTCTTCCTTGTTCATTCATGTATCACTGCCTTTAACCCAAGGCTGAAAGGCTTTCAAAGAAATTAGAATTTTTTTAACAAAAAATATGTTAAATACTTCTTAAAATAGACTGTTTATATTATGGATCAAACTGAATTCCTAAGTTTAACTATATTTTTGGTAATTTTTTCTCACCTACCTTTTGAGAAACCAGATTGTTTACTG
>chr1	158725922	158726225
TGGAGCCAGTTATTTCACATTTGGGATATTATTAAGCTTTTCAGAGGTCTCTACAGCGGATTTGATTATTTTGGAGATGAGGAACTGGAGGCTCAGAAAACTTAACTGACTTGTGCAAAGCCATACAGACAGTGATGAAACAGCAACTCAAATGCACGTCTTCTGACTTCAAACCTTATGCCTTTTCCTCTGCAAGTGATGTCATGCATCACTCATGCATGAAATGAGACCCAAAGCCAATCTGAGTCCAGAGCCTGTGTTTGTGTTTCTATATCATGTTTTCTCTTTCCACTGTGTCTATCCA
>chr1	168551096	168551399
AAAACTCAAGGCACATCACATTTCTCTTCTGCTCAAAACTCCCCACAGTCATCCCCTCTCAGGTAGAGAGAAGCCACAATCTGCACTCTCCTTGCTCCCTTCTGGACCTCATCTCTCACTTCCTCCCAGTGTGCTTCCTCTTGGTCACTCCAGCCTTTGTTTCTCTACCATTCCAAGTACACTCCTACTCCGGCCTTTGCTTTGCCGCTTTGCCTGGAATACTCTCGCCAGGTATCTGTGTGGGCTTTTCCTAGGTGACACTTTTTAGGGAGGCCTTCACTGGCTACCCATCCCTTGTTTAGCC
>chr1	179504743	179505053
TTCCTGCTTTCTCTTGTGGGCCTTTAGTGCTATAAATTTCCCTCTACACACTGCTTTAAATGTGTCCCAGAGATTCTGGTATGTTGTGTCATTGTTCTCACTGGTTTCAAAGAACATCTTTTTTTCTGCCTTTATTTCCTTATTTACCCAGTAGTCATTCAGGAGCAGCAGTTTCCATGTAGTTGTGCAGTTTTGAGTGAGTTTCTTAATTCTGAGTTCTAATTTGATTGCACTGTGGTCTGAGACACAGTTTGTTGTGATTTCTGTTCTTTTACATTTGCTGAGGAGTGTTTTACTTCCAATTATGTGGT
>chr1	76525288	76525598
ACTTCTGATCTTGCCAGAGATAGTTGTTAGAAGAAATTGATGATAACTTTTTTAAAAAGAAACAAGTTTTAAAACTAGAACTAGCTCAGCCTTCCCTTCATTCAAGGTTGGATAAGCAGTAGTCAGTGAGAACTTGGGAAAATAGTCTTGAAGAGGAACTGTGTTCACATGTCCTTAGTCATGAAAATCATTTTTAGGTGAAGTGATTTCTCATTTTGCACAAATGATTATAGAGTGTGTCTGTTTGTGAACTTGGTCATAATTGCTGCCCAACATCATTATGGCGATAATTTGTTTAGCTAAGAGAATAA
>chr1	170898103	170898448
ACATTTTCCATTTTTTTCCGGTTAACTAATTAAATCTTTTATTCATTCACATGTGTGAGGCTAGATGTTGGGTGTTGGATGCTGATTGAGGATGAGCCAGCCCAGGGGGCCTGTCCTTATGGAGCTTTTAGCAGGGGGAAGAAGCTAAACAAAAGCAAGCAAACAGACCATGCAATTCCAAAGTTGTACTAAGTACAACCTGAGAATCTTCTTTAAGGAGGTGTTGTTTACGCTAACACCTTGGGGGTCAGAAGCCCGATGAGTGAACGGCTGTGTGCATGTGCTGTGGAGTGGGGTGGGGCTGGGGGCGGGCATTTCAGCGCTGGGAACGGCACATGCAAAAACC
>chr1	202193362	202193707
GCCATTCTCCTGCCTCAGCCTCCCAAGTAGCTGGGACTACAGGCGCCCGCTACCACGCCCGGCTAATTTTTTGTATTTTTAGTAGAGATGGGGTTTCACCGTGTTAGCCAGGATGGTCTCGATCTCCTGACCTCGTGATCCGCCCGCCTCGGCCTCCCAAAGTGCTGGGATTACAGGCGTGAGCCACTGCGCCCGGCCAACAAAACCATTTTTTAAGAAATCCTAAGAAGTAACTGATACCTAAAATGCTCTGTCTTGAGTCATGAGATCCATCAGTTCTTGATATTGCCTAGACTTGCATCTAGAACTACATTGTAAAATCTTTTTAGGCATGTGTTAGATTTCT
>chr1	36496426	36496759
CTGATGTGAGCCCTCTGTGCCTCTGGAGTGAGGAATCAGGGGAAGAAGTTTTGGCTGATGTAACCTAGGCTGAATTAGAAGAATACATAGCGAGAAGACATGAAAAAGTATTTTGAGTGAGTTTTTTAAAGTGCTATATTTGTACTTACATTAATAAAGAAACACATACCGACATTGTTATTTGGTAAAGGATCTGAATACTAAGCCTCATCTGGATAAAACAGTATTATCCTGTTAGTAATTTTTTTTTTTCTTGAGGCGAAGTCTCACTCTGTCCCCCAGGCTGGAGTACAGTGGCGCGATCTCGGCTCACCGCAAGCTCCACCTCCTGGGT
>chr1	102012605	102012938
CCAAGACCTTACTCATGGCTTCTCAATTTACTCATATGTAAATTAGCATAAGAAATAAATGAGAAAATGAAAATTTCTGTTGACTTTTACTTAGATCAGGAAATAGTAAAGTTTTTCTCTTACAGAGCCATGTAGAAAATATTCTAGGCTATGATTGGTCTCTGTTACAGTCACTTGGCTCTGCCATGGAAGGGAGGCAGCAACAGATAAAATGTAACAAACGGGTGTGCCTGTTTCGGTGAAACATTATGCATAAAAACAGGTGGTGGGAGGATTTGGCCTCTAGGCTGTAATTTGCTAATCTTTTACTTAATTCAACAACCTACCTCTGGGA
>chr1	58983542	58983902
TACAGCCCATTTCTTACTCATGTTATCTCCAAGGGATTCTGACTTCATTAATCTTTGGACCACCACTCTCAAACAGGGAAGGGACATTAATCACAGTTCTCCAGTGGGGGAGCAACAGGACCCGGAGAGAGCAAGTGGTTTGTCATTTATAGAGAAGTGCTGGAGTAATTGGAACTATATATCCAGCTTGGAGTCTTTCTAAAAAAAAAAATTTTTTTGCTATTAGACAATCAATCAACCATGTTTATATATTTAGTAGATACCTAATATATGCTATGAGTACTTAAATGTACGCAAAATACAAACAACTGTGGGTTATAGCTCTTATCCCCTTACAGTCCAAGGAGCAAGGAAAGACAAA
>chr1	188038329	188038689
TTTGCTATGAATTTACATATTTACTTCTCATACATATATCTAGTTATTTCCATTACATATTGCTCTGCAACTTGCTTTTAGTTTTACACTTAGCAGTATGTCAAAAGTGTTTGCATGTGGATACATTTAAGTCTACCACATTCAAATAGCTGCACGGTTTCTCATATTAAGGATTGCCTTCGTCAATTTCTACTGCTATTACAGGATATCATAGACTAGATGGCTTGAACAACAAACATCTATTTCTCACAGTTCTGGAGGCTGAGAAGTATAAGATCAAGGTGCTGGCAAATCAGGTGTCTGGTACTAATTTGCAGATTGCCATCTTCTTCTGGAGCCTCACACAGCAGAGAGCAGAGAG
>chr1	73217888	73218164
TTCCTACTCAGAATTATAATCCCCATCACCTGTATTCCACTGCTACTTTAAGTATATCTCCATCATAACACTCATCATAATACATTATAGTTCTTTGTTTACATTACTGTATTCTTAATCAGTTTATGAAGAAATAACAATCTCTAGTTCATTTCCATATTCACAATGTCTAGAATGAGGGCATGGAACCAAATTAAGCAATAAAAGTTTATTGCAATGAGTGGAATCCTCTATCCTCTGCTACAAATAAACTCTATTTTAGCATGACTAATGGACA
>chr1	55222094	55222370
ACTGGGAGTAGTCAGAATTTTTTGCTCCCTACATGAAAAGGCTTTGAGCTGGAGACAGGAGGCACTTGCCCCCTGGACAGATTCACAGGAAGAGAACTGCAGGTAATTTACAAATGGAATTTCTCTATATGCATCCAGAGGTCTAGGGGTGCAGAAAGATTGAGGTCCACTCCCAGAGCGCCCCTTTTACATGTGTACATTCTCTCTCTCTCACACACACATGCACACACACACACACGTGTGTTTTTAAACACATTTGGTAACATGCCCTTTTGAA
>chr1	20425896	20426226
GTCAGGTTCCTTCTCCTCCTTCTCTCCTCACCTTTTCCTGCCCTATCTTTTCCTCTCGCAGACCCCTAACCTCCTCTTCTCCTCTTAGAACCACATTTTAAAACTTTAACCTGTAAAGCCAGAAACTATTTTTTCATTGATTTAGTTTGTAGATCAATTGAATCCAAAACACAGGCCATCAGTAGACGTTCTTGTATATCATTTTCACAGGTTTTATACTTTCCTAAAAGTCTTGTAATGGATCTGTAAAAAATGAGATTTAGGGTATTTATCAAAACAGTCTACAAAGCCCTGAGCATAATGGCTCCCTCTTTTCATCATACCAGGACTT
>chr1	71939221	71939551
ATATGGAGGAAGTAGAGCATGAGCCAAGAAAAGCTGTGGCCTCTGGAAACTAAAATGTCCCTCAGCTGACAAAAAAAATTAATTATCCTTTATAACCTCCAAAAAGGGACACAGCCTATCAACACCTTGCTTTGAGTCTGATGAGACCAGTGCTGAGCTTCTGACATACAGAATTGAAGGATAATAAATTTTTGCTCTTTTTAGCCACTAAGTTTGTGGTAATTGGTTATAGCAACAGTATAAAATTAACACAGTGTCTCACTGGATTAAAATCAATGTGTCAGAGGTTCAGGATTCTTTTCTGGAGATCTGTTTCTTTGTTTTTCAGGTT
>chr1	202678265	202678577
CAGTCACTCACCCTGGGCACAATTCCCTTAACCAGCAGACTGGGGCTGAGTGGCAAGCGGCACGAGCCATTGAGGGCAAAGAACTGCTTCACCTCCTCCAGGCCCGTGCGGAGGATTCCCTGGAAAGAAGGGGAGGAGTACAGCAGGGGTGAAATGGAGGGTCCATACTGAGAACCAGACCTCTCCCAGGGGTGGGTTCTCCGTAGTAGTCGGTATGAAAACCACCCCCTGAGAAGTGTGGACACCCTCCAGAAGATCCTTAAGGAGGAGGACCCCCTACACCCCAGCCTGGGACTGTACGCTAACAGCAAGA
>chr1	30666306	30666618
CACTCAGAGACCTGCTCACAGAGGCAGGAAAGTCAAGGATCTGCTTCCCCAAAGAACAGGCTGAGCCTCACACGGCCAAATCCCAGAATGGCTTTCAAGGAAGAGAACCCAGGTGTGTTTGTGTCCTGCCTCCATCTCTTACTGGCTGTGTGATCTCAGGCAAATGACTCTGTGAGCCTCTATTTTTCATGTGTGAAATAGATTTATTCGTAATAACATACGAAGCCTATACTCAACACATGTGGATTTCCTTTCTCTTCTACTGTCAGCTAGATCCCACAGAGCATGGTTTTCCCATCTCTGCCCCTCCATT
>chr1	88759870	88760184
TCATTTACTTAACAGACATTTACCTAACATTTCCTGAGTCTTCACTTGTCCTACATACATGTGGAATCAAATCCAAGAATAAATATTTTGCAGTGGAAAAAGCAGTAGAACAAAAGTCCTGAACTCTAGTGTCATTGCTATGATTCATCAATTATGCGACCTTCAGCAGGTCACTTTTTTCCTATACATACCTCTAATAATAGGAGTTTGGCTATGTCATGTCTACGATCCTTTATAGCTCTGAAATTCTACAATTTTATCACCACCCCAGTAGCTCAGCGCAAATAAATTCATGCATCTGTGTTAATAACTTTG
>chr1	187464802	187465116
TAAATATGATATTAGCTAATTTTAAGTGATAGAAATTAAACCATTCAAAATAATAAATAGTTTCAATACAGTAATGCACTCATAAAGTCATTTCAGTCAATATTGGACTGCATACATGAAGGTGGTTCCATCAAATAATGGAGCAGAAATATTCCTATTGCTTAGTGATGTCATAGCACAATGCATTGCCTTTTTGATAATTCTTTTCTTTCTTTCTATTTTTTTTTTAATTGAATTGGAGTCTCACTCTGTCTTCCAGGCTGGAGTGCAGTGGCACGATCTCGGCTCACTGCAACCTCTGCATCCTGGGTTCAA
>chr1	93212076	93212353
TTCTGGGCCACATTCAGTCTTGTTGAGACCTCTTTGGTGTGATTTGTATGAATTTGGATCAGATTACCTGAATTTGAATCCCAGTTATATGATTTTCTGGCTATATGACTTTGAATAAGTCATATACCTAATTTCTCTGGCTTTAGTTTTCTCATTTCTAAAATAGAAAAAAATAATATATCCCAACCTCGTTGTGCAGATTAAACAAAATAATATATCTGAAAGTGCCTTATGTATTTTCTGTAAGTATTCTGTGCATGTTAACAAAATCCTTAAGA
>chr1	56346786	56347063
AGAATTTACCACTACCAAGCAAACACTACAAGTAATGCTAAAAGAAATTTGTTTCTAAATCTTGAAACAAAACCTCAAAATATACAAAAATAGAGCCTCCTGAAAGCATAAATCTCACAGGGCCTATAAAACTATAACACACACACACGCGCGCTCGTGCACACACACACACACGCACAAAAAGGTGACCAGGCAACAACTAGCATAATGAATAGAACAGTACCGTACATATCAATACTAACATGGAAAGTAAATGGTCTAAATGCACCACTTAAAAG
>chr1	7860471	7860794
ATTGTGCCACTGCACTCCAGCCTGGGCAACAGAGCAAGACTCTGTCTTAAAAAAAAAAAAAATTTGGTTGAAAATTTCTCAAGTCTTGCAAGACATATAAGCATCCAGATACCGGAAGCTCAAAGATTTCCAAATAGCTTCAACCCAAAAAGATCTTCTCCAAGGCACATTATAGTTAAACTGTCAAAAGTCAAAGACAAAGAGAATTCTAAAAACAGCAAGAGAAAAGTGTCAAGTCACATATAAAAGAATCCAGCAGATTTCTCAGCAGGCCTTACAGGCCAGGAGAGAATCAGACAATATGTTCACAGTGCTGAAAGATAA
>chr1	222412599	222412922
CTTCCATAGTATTGACTGTAGAAGGAGCCTCTACAATATTGACTATATATTTTTATAAACTACTGGCAAGGAACTTACCCAGCTGTTATACATGTTTTCAGTTCTCTTTGGGGGCCATGTCCTACATTTGCATGGATGGATGCATGCATTGCCTAGTCAACTCACTTAAAAAGCTCTTGCACTGGTATTGATCTTGAACCTCTATACTTCTCCACTTTTTAGAGCGGCGTCTTAGTTTATTTAAACGCTTAACATCTTCCACCGCAACAGCTTGCCTCTAGAGGGGGAATTGTTCATCCATTTGTCCTCCAGTTTTATAGGAAC
>chr1	231554224	231554539
CCAAATATGACTGTTCCTTTTAATTAATTTTTATTTTATTTATTTAGTTTTGAAACAGGGTCTTGCTCTGCCACCCATGCTGGACTGTGGTGGTGCAATCACAGCGCACTGCAGCCTCATCCACACGGGCCCAAGTGATTTTCCCACCTCAGCCTTCTGAGTAGCTGGGACTATAAGCACCTGCCACTATGGCCAGCTAATTTTTGTATTTTTTTAGAGACGAGTTTTACCATATTGCCCAGGCTGGTCTTGCACTCCTGGGCTCAAGCATTCTGCCCACTTCACCTTCCCCAAATGCTAGAATTACAGGCGTGAA
>chr1	77693735	77694050
TAAAACAGCAAGTAATTCCTCAATATAAGTTTTGAGATTTAATAGTGAGGGCACAGCCAGAAGGCATCATCTATGAACAAAAAAACAGGCCCTCACCAGACACTGAATCTGCCAGAGCCTTGAACTTCTACTTCCCAGCATCCAGAACGGTGAGCTATAAATTTCCATTGCTTGTAACTCACCTAGTCTATGATGTTTTATTATAGCAGCCCAAACAGATGAAGGCAAAAACTACTGCTCTGTACCCAATAGTCATTACCCTAGCTGCACATTAGAATCACCGGGTGAGCTGTAAAACCTCCCCACGTTCACGCCC
>chr1	157596477	157596789
TAAATGGACATTCGCAGCATATAAAGTAGAAATTGCTAATAAGCATATGAAAAGATACTTAACCTTATTTGTAATTAAAGAAATTAAAATTCAAAGGAAAAAATAATAAACCCCTTTTACCTTTAAGTTTGCCCATTTTTTAAGGAGTTGGTAATACCCATCATTGATGAAAGTGTGGGTGAGGAAGCATTCTCAGTGTTGCCGAGTGTGTAAATGAATGTATCCTATTTTGGTTTCAGTTTGGCAATAGTTATTAAGATTTTAAAGGCACATATTACTGATCAAGGAATTTTACTTTCAGGAATGTATTCTA
>chr1	171230676	171230988
ACTAATCAGTATGACAAGGAGGCTATAACCCTAGGTGAGGCACCTATAACCCTAGGTGAGGCACCTTTAGTCATTACCTTCCCTATGAGATTGAACAAAGAAAAGGCTAACCAAGGTTACAAGGAGTTGGAATATGTGGTTTCCCAAAGAAAACCAGGGTTATATTATCCCTTGAAGGGGGAAGAGATACTGGTGAGACTAAAAAAAAAAAAAGTACACTACCCATGGCATATACATCTTACCCTGATTGTCTTGACTACTCTTAGTCTCTCCCATCAATACTCCTTCTCGCCATTCACCAGACTACGTATAA
>chr1	63692464	63692798
CCCAAAATAACACATCCTGATAAAAGACATGTGGCTTCTTATTTAAAGAAGGTAATAGTATTTTTATCACATGTCCAGTAATGGTATATATAAAGAAGTCTATCAAATGTAAATGAGACAAATTAATAGGTTTATCTTTAAAATTACTGTCATTGAAAACTCAAAAATTCTTACTTAGTTCTTTGGTTTTCTGCATTTCTCTTTTTAAGAAATGTGATGCACAGGAGATTCCAATGAGATTTTCAAGCTCTCTACTGCCCTCCAAAGCCTACAAGAAAGTCATCTTGAATGAGTTAAGTTCTCTACACACATGAGATTACTGACATGTCTAGTGA
>chr1	235404100	235404434
TTCAATCTAGTTTAATATTTAAACAGAAGGTGTATAGTGAGGTTAGAGGATGGTGCGTTTATAATAAATCGGTGTGGCAGAGTTTTCCTTAAGTATCTTGAGTTTGAATCTGTCTTTAGATTAGTGGCAACATTAAAGAAATAGTAAATAACCAGTCTGTTCTTACTAATGTCACCCTGGCTTATATCCTCTTACATGACCTGGTTTCCTGCTGTGCTAGAGCATCATCCTTAGTCCTTTCCTCCTAAAGTAGGCACTGTTTGAAATGAACTTTGATTTCAAATGCACCTGCTCTCTATTGATGTTGGCCATTTGCATTTATGAATCTTCCTCCC
>chr1	237979806	237980115
ATGGTGAGAAAACACTTGAGTTATAAGAAGCTGTGTGAATATTATACAATAATAATACCACGGCTTTGAATCTCAGTTAAAAGTTTAAAAAGCCTCATGGCTGTTGTTTAAGGAATAATTATTCAAAGATTGAATGTTCATTAATTGGTAACATACTTGTGCTATTACTTCGTCATATTGTAAGAATCACCCATTCAGACACACCTTTTCTTACCACTCTCTTCTGAACACCCCCTTTCATGCTACTTTGATCTGTACATACTTTCATCATTGCACTTGTAACTCAGCAGTAGAGCTTTCCATGTACTGG
>chr1	112830314	112830623
CTGTGGCTCATGCCTGTAATCCTAGCACTTTGGGAGGCCAAGGCAGGTGGATCCCTTGAGCTCAGCAGTTTGAGGCCAGCCTGGGCAACATAGCGAGACCCCATCTCTACAAAAAAATTTTTAATTAGTTGGGCATGGTGTTAAGTGCCTGTAGTCCCAGTTATTCAGGAGTCTGATGTGGGAGGTTGGCTTGAGCTTCAGAGGCAATGGTTGCAATGAGCCAAGGTCACACCACTGCACTCCATCCTGGGCAACAGAGCCAGACCCTGTCTCAAAAACAAAACAAAACAAAAGAACATACCAAAAGCAC
>chr1	177294006	177294325
AACAATGCTAGTATGATATGAAAAATCCGTGATTTCTTGTAGAGACAAAGTCACATGTAATACAAATATGACGGTTTGCTCCCTGCCATCATAATAGAAGGAAATGCTAATTTTTAGTAGAGGTTAGTGAAAATAAAGATGTAATTTTGTTCCCATCCAGCTTACAGACCCTATGAGTTGACCCTGTTCCAGGTAGAGGACAGAGCCTGGACAAGGGTGATGAGCAATGAGAGAAGAGCAACAAGCTCAGGAGACTGTGCTGTTTAGCTGAAGGAAAGGATGTGTGGGGGCTGGCCAGTGAGGAAGACAGCTGGTCAGGA
>chr1	207219083	207219402
TCCTGAGGCCTTCCCAACCATGCCGAACTGTGAGTCAAGCTTCTTTCCTTTATAAACGACCCAGTCTTAGGGAAGCCCTTTGTAGCAGTGTGAAAACAGACTAATGCATCCATAAACAATCTTTCTCCCTCACCTTCAGGTAGCAAGGAGTTGGAATGCATCGCTAAGAGTTTGAAAACCAGTAACTCTAGAAGAGTGAGAAGCAGCAAGATGTTTATCCTGAAGAAGAAATGATTTAGTTCAACAACGTTGCTGTCTTCAAATATTTTCAGAAGAGCAATTAGATTTATTTCAGGCACCTTTAGAGGGCCGGACTAAGA
>chr1	74146454	74146746
AAATAAATTAAACAATAACATGTATTTATTTAAATCTAAGTTTATATCTTTTGGTTTATATGCATATATAAAATTGTATTCTTTAGTCATTTATTTGCATCAGAATACAACTTCTTTCCTTGTAGTAGTCGTGGGTCTGACATGAGGCTAGATCATTGCGATGACTACAGAACTGAGGATTTCTGGGAAAAATGTGGAAGAAGTGGAAGATACTGATTTAAGATCTTTTCAGCCTGAAGAATTATGTAATTAAACCGTAATTCTACCGTATTTTTCCCCCTTATAGTTTCTGA
>chr1	209747525	209747817
TGATTTTTTAACTTGGAAGATTGCGTTGTGTATGGTCTTGCAGGAGAGTGCCCTTCTTTTGGGGAGAAGTACACACTTGAGTATTTAAGGGCTATGAGGTATTTTGTCTTCACCTTGCTCTCAAATCATTCAGAAAAAGACTAATGACAATGGGATATATATAGAAATAGAGTGTGGGTAGGAACCATGACTTGCTTCTAACCAACAGAATATGGCAAAGGTAATAGATTGTCACTCCTTTAATTACATTGTTATATAAGATTCCATCTTGCTAGCCAGCTTGCTCTAGAGAC
>chr1	43170534	43170815
CCCTGGCCAGCTCCCACGGATGTGGTAGGCAGGCAGCACCCGTTCTGCCTGAGCACACTCACCACACTCTCAGTGCCATGGGACTGGCCAGACCCACCCAGCCACACGTATAGCAGAGTGCAGGCCCTAGTTACCCAGAAACGGCTTCTTATGCACGTATACCATCACACACACATACCCGTGCTCATAGAATCTAAATATTCCTGCTTTAGCCAGTCACAAACTCACATGCCCCTCATCCCCTACCACTTACAGCTCAAACTCAATTCCATGTGAACCCAA
>chr1	17305751	17306032
TGACCTCAGGTGATCCACCCACCTCAGCCTCCCAAAGTGCTGGGATTACAGGCGTGAGCCACCCTGGCCAAGGGCAGGCTTCTAATCAAATAGGAGAAGAAAGATGAGAGAGGAGGAGGAGGAGGAGGAGCAGCAAGAGAGGGAGGGATAGGTAGATAGAGATCTCTCTCCATGGACTGAGGAAAGATCTTGTGAGGACGCAGTGACAAGGTGGCCATTTGCAGGCCAGGAAGAAAGCCGTCACCAGAACCCCGACCATGCCACCACCCTGATCTCGGACTT
>chr1	86494275	86494606
TGGTTATGTTCATAAACATCTTTTTTCAAAGATTATTATTCTAATAACACAGGTCATGACTGTGGGAGCATTGTCAGGAACTGCTCTTCAGGAAACTGCTGAAAATGTGATATGGACATAGAGGAGCTCACATTTCAAGAGTATCTGTATTGTACTATTTTCCCAAAATATCTTCAAGGGACTAACCTGTCCTCTATCCATCTCCTTAGTGGGATTTTGCATACAAGAGGCTCTTGGGAGTGCACATAGTGATAACTACCTAAACAGAGCTTTCAATATTAATCATTGTTTTATAACATTTTGAAGCTTGAAAAAATGTTATGTATATATGC
>chr1	85731359	85731690
AATATATTAATATTATATATACTTTCTTTGACCTAAAATTTTATCTTTTTCTTCTGATTTTAAAATAAAAAAATTTGTTTTCTTCTGATTTTAAAAGACTGTTTTTATAGGCCTCTAAAAGTATTGTGGGCCCCAGGTGCTATGCCTACCTTGCTTAGGGATAAGTCAGTCAAATCCTATGTGTTAAATATATTTTTGTTAACTGAATGAAATGAATAAATGACTTAAAGTTAAGTTGGTGGTAGTGATTCTTAAAGCTTCTATTTTGGAGTGACTTTCAGCTTAAAAAATTTTTCAAAAGCAAATAATTAATAAAATCACCACAACATACT
>chr1	224684245	224684518
CACTCTCGTTTAATGCACTGCTAAGTGACACCCCCAACAGCAGCACTGGCTTTGAGCAGAGGACTGGGACATGATCAGATGGGATTGGCTCCTCAGCCTGACACCCATGCACCAGGCACTGGGGGCTCAGTGCTGATGTCTTGACCTTGAGGAATCACGGCCTCATGATAGAGGCCTGGGGATCCCCGCGGGGCACAGGGAGATCAGAAGTGGTGGTGGCACATTTGCACTCACTGCAACACATCATTACAGCATGCCTGTCTTTCTCTGTCAG
>chr1	84400796	84401069
CCAGTTCACTGATTTGATCTTTTGCTCTTTTAAATCTGCTGTTGGGCTTACTATACTGAGTTTTAAAATTTTGGTTATTATACTTTTCAAATCTGCACTTTTTATTTTTAAATAGTTTTTCTTTCTATATTGAAAGTTTCTATATGTTGTTCATTACTGTCGTGTTTTCCTTTAGGTATTTAACACAATTTTCTTTTAATTATTTTCATATATGTATAATAGCTATTTTAAAGTCTTTAAAGCCTTTGTCTGCTAAATTCTACACCTGGGCCCA
>chr1	153258150	153258430
CTGACCCAGCTTATCCTTTCACTGGGCCCTCTAGAACCTCTGAAAAGAAAGCTTTGCTTCCCCTTCAACCTCTTGACTCATCATGACCTCTACCGCCCCATTCACACTGGAATGTGCCCACTGGACAGTTTTCTTTGCAGTCCTCCCAAGAGGAGGCAGCTTAACCTTCTCAAACCCAGCTGGCCCGTAGTGTTTTTTTGCAAAGCCCCTGGCTGCCATGATAGCTGTACCACCAGTGCTGTGGCTGTCTCCTCAGGCCTGCCAGACACCTGCCACATCTG
>chr1	53891014	53891294
CAAGGTGACATAGAGGACCTGGACCCTGGGGCCAGTCCTAGGATGACATGAGGACCAGCTAAGGCCCCTAAAAATGAGGCAGGGGGCATGACAACTTCAGCCCCACCCTGGCCATGTGGTCCTGGGAAAGCCATTGAACATCTCACTGAGCTTCCATTTCCTCATCTGCAAGTGGGGATGATGAGAAAGCAACTCCTGCCCAGGGCGGCCAAGAAGATCAGCTGAGAAAACAGAAGAGAATGAGGCTTGCTGCACACACAGGAGGCTCAGCGCTTCCTTCT
>chr1	222089927	222090273
TGCTTCTAGTTATTTCCTTCCTACCTCCCACTTTGCTATGGAAGTAGAGGCAAGAACTACACTCACCAAAGAAAATCCAAAATAAGAATATTCATTCATCCATTAACTCAAACAATATTTATTAAATCCCTACAGTGTGCCAAACACTGTGCTAAGTGCTAGAAACACAAAGATGAAAAGGCATGCTCCATGTCCTCACAGAGCTTATGGAACAATGAAGAAGCACTGCAAACCACGAAAAGGGTGCAATGTTGAGAAATGAGAACTTCCTGGTGAAAGTACATTTAAAGCATTTGAAGTCCAGTGAGAACAGAAAAAAAAATCCCCTCCAAGCAGTGGAAGAAGGC
>chr1	40574956	40575302
CTGTTAGCCAGGATGATCTGGATCCTCTGACCTCGTGATCTGCCTGCCTCGGCCTCCCAAAGTGCTGGGATTACAAGTGTGAACCTCACCCAGCCTATCTTCAGAACTTCTATCAGATTATTTTGAAGGTGTGTGAACATATTTTTATTTGTTTGTTAAACCTTGAAGGTGGATTGGATTTGAGAAATAGCTACTAGTTGTTCAAGACCAAGTTGGGTGAAAGATAATGGGTCAGAAATTATAATCTGGTAGTCCTCAATTTTCTTTGATTTGCTTATAATGTTTTTTGAGATGGAGTCTCACTCTGTTGCCCAGGCTGGAGTGCAGTGGTGTGATCTCGGCTCACT
>chr1	188186487	188186850
TCCTCTCTGGAGTCATAGTCCCTGTAGTTCTGTGTCTTCAGCAGCTCTTAGCTGCCTTCAAATCAGTCCTTTCTAGTCTGTGTGTGTGTGTTGCATGGTTGTTCTAGGTATGCACAGCCAATACATTTTCTGTGCTATTTCATTCTACATCTTATTTCAGAACTTTATACACATTATTTTGTATGTATTTCTCACAGCAGTCCTTCAAGAAAGGTAACGTCAGTATTTCTGTTTACTTATCAGGAATGTGATGTTCCTGAGACTAATCAACATTCCTGAGACCACTCTGTTCATAAATTCTGTAGTCAGAATTCAAATGTGGGCCTGTAGAATTCAAATAAGTGTGTGTGCCCACACTCTTTCT
>chr1	71080238	71080601
TTAAAGCCTCTGTAAAATTACTGGGTTTGCATTAGATGTCCTTAAAAGTTCCTTTTAGCACTAATCATCCAGTCCATTTCTCATTCTTTGATACTTATGTCATCAGAGTCTTGGGAGCCGACAGCTTTTCACGTCTTCCATTCAATACAGTATCTCTACATAGAACCAACAATCTTTGTTCATTCATGTTTTAACAGCATACTACTGGGATTATGATCTTATGTTTTGATTTCTTCTTCCTGACTTCTGCATGCATTTATGTAATTTTTTTAGCTGAATAATTTATAGTGGTAGATTCTGGATCAGCTTTCTTATTCCTTGACTATGGTTCCTAGTTCCAGTTTTATGTAAAAAGATTAGAATG
>chr1	244418922	244419241
TGTGTGTGTTTATGTTAAAAATATGAAGTGTTTCACAAATTTGCATGTCACCCTTGTACAGGAGCCATACTAATCTTCTCTGTCTCATTCTAATTTTTTAGTATATGTGCTGCTGAAGCACGAACTAGCCATTGGGTTTTGATTTTATAACTGTTTTCCAGAAGGCAAACTTCTAACTTCTTAAAGAGAAAGGTACCTTGTTGCCATGTCCTCCCTCCCACCCCACTACACAGAGGCGCTTTCTTCTACAATGCACACTATTTCATCCAACTCTTACAAATATCTAAAGAGATGCTATCATCAGCTTTTTAGACATAAGG
>chr1	194342684	194343003
ATCTACAGAACTCTCCACCCCAGATCAACAGAATATACATTCTTCTCACCACCACATCACACTTATTCTAAAATCAACACATAATTGGAAGTAAAACACTCCTCAGCAAATGCAAAAGAATGGAAATTATAACAAACAGTCTCTCAGAACACAATGCAGTCAAATTAGAATTCAGGATTAAGAAACTCACTCAAAACCACACAACTACATGGAAACTGAACAACCTGCTCCTGAATGACTACTGGGTAAATAACGAAACAAAGGAAGAAATAAATAAGTTCTTTGAAACCAATGAGAACAAAGATACAATGCACCAGAAT
>chr1	109831863	109832178
GTCCAGTCACTGGGCTGAAGGCAGCCCTCCTGAAAAGGAGCCCAGTGGGACCAGGCTGCCCCCTAAAACCCACCGGAAGATGGCTCGTGAGTAGTTGTGGTCTTGGGGGTCCAGAATGTAGAGTGGGGACTCCTTTGGGCTGCTTTGTCCTTGGGCTGGATGAGGAGGAGGTCAGGTTTATGGGCCTGGCCATCACAGGTTGTAGGGTATAGGAGCCCCGTCACCTCTTGACCTGCTTGCTTCCTGGGAAGCTTCTCTCCATCCTGTGTCTCCTGATCAAGGCTGAGGGAGCCCATGCCCAGGAGGTGAAGTTCTT
>chr1	230283442	230283757
CCAAATCATGAGTGAACTCCCATTCACAATTGCTTCAAAAAGAATAAAATACCTAGGTATCCAACTTACAAGGGATGTGAAGGACCTCTTCAAGGAGAACTACAAACCACTGCTCAACGAAATAAAAGAGGACACAAACAAATGAAGAACATTCCATGCACATGGATAGGAAGAATCAATATCATGAAAATGGCCATATTGCCCAAGGTAATTTATAGATTCAGTGCCATCCCCATCAAGCTACCAATGACTCTCTTCACAGAACTGGAAAAAACTACTTTAAAGTTCATATGGAACCAAAAAAGAGCCCACATTG
>chr1	120816680	120817011
GGATGAAATGAGAAAATGTGTTGTGTGGTACTTGGCATAAAGCCAGGAATATACTAAGTGCTCAGTAAATGATAACTGGCATTGCAATTGCTGCTGCTGCTTTAGTTGCTGTGAGAGGGTGTTTGATCTGGATAAAGCAGAACAGACAGATCCCCAGAATGCCAGGCCGGTAAAAGGAGCTTTTGGAAGCTTTTCCTCTTCCCTATTTTATATCTGAAAGGTAACAGAAAGCATAGGCTACTCCATAGGCTGCACTGCCCTCTTCGGGGTTCCTGACCAGCCCAGAAAGGCTTTGCCCTTGGGGCCTGAGAGTGGTGGTGTTGTTTCCCATC
>chr1	192464689	192465020
AAAATGAGTCATTGTATGTGATTGACTGCTACTCATTTCAACAATTCATACCCAGATGTATATTTGGATTACAACATAGTAAATATGAGAGTGTGATTGTTCAGAGATTTTGCTCTCCTTCAAGAGAATGCTTGTGATGCAAAAACAAATAATTGAAAAGAAACTGAATTTTTCATCACATCAGCAAGCTCTGAATAAGTATAGTAGATGACAGTATACACCACTTCAATATGTAATGTTTACACTAACATGACTTTTCTCCTCATGGAAGAATGTGCCTCTTCCAGCTCGTTCATAAAATTTAATTCCAACATGTGCCACCATATCATGTA
>chr1	237409757	237410092
ATAGACACAACATTTAGTTTTCAGGATAGCACAGGTTTCTTTTGGGCTACAGTGTATATGTCTAAAGTCATGTGGTTTTGTAATATAGCCTTTTTATGACAGTAACTTAATTAATAGCAAGGTATGGAATCTTATCATTTAATAACAAGTTAGAAAATGCAGCTGTCGCTTAGGGCCTTTTGGATATAATTGGTTAGGGCCTCTATATGTCAAATGACATCTTTAATACACAGCTGTGGTATAAAGAAAGAAGCTAAATGGTCACACCAATGGAACATAGAATATACCTATTGAGATTGTAAACGGGGAAAAATTGTTGGTTTTGACAGCATGTGA
>chr1	186949613	186949948
GAGGCTAAGATTAATTTTAGTTATACATTTTATTTAGCATGCTGTATCTAAAATATTGTCCTTTCACGACCAATTTATAAAACATAATTGAGCTTTTACATTTTTTCACACAAAATCTTTAAGATCTGATATGTGTCTTATATTTACATGACATCACAATTAAAACAAGCCACATTTTAAGTTCTCAGTATCTAGTAACTACTACAGTGGATGACGTGTGTGTAGGTAAAGTAATCTAGGAAAAAATAATCCATAACCTAATAATTGTAATTAACATACTTAAAATACTTAGAGGTTTAGAACAGTCTTAAATACTACTCCACCAAGTATAAAATT
>chr1	45614447	45614773
GAGATGTGACATTTCTTTCTCTCTCTTTTTTTTTTTTTTTTTTTTTTGAGACAGAGTCTCACTCTGTCACCCAGGATAGAGCATAGTGGTGTGATTTCGGCTTTGTAGCCTCTGCCTCCAGGGATGAAGCAATTCTCCTGCCTCAGCCTCTCAAGTAGCTGGGATTACAGGCCCCCGCCACCACGTCTGGCTAATTTTTTTTTTTTTTTTAGTAGAGACAGGGTTTCACCATGTTGGCCAGGCTGGTCTTGTACTCCTGACCTCAAGTTATCCATCTGCCTTGGCCTCCCAAAGTGCTAGGATTACAGGCGTGAGCCACTGTGCCTG
>chr1	176490060	176490386
CCCATATTATATACTCATAATATTTTGTACGTTTCATATATCATAACTGTAATTACATGCACAGGGTCTTTAAAAGTTAATGTCTGGATTATGTCAACTTTTGGCATTGCAGTCTATCTGCTGATCCATTTCTCAGTGAAATTATTGAAACTTATAAAGAAAACAGTTATTTTAAAGCCTTTGGAAATGGTCATAAAGGCATACAATAAATGAAGAAAAACCTACAAAAGTTCAAGAAAACTTAGAAAAATATGCTAAGAAAAAGCAAGAGTCTGTAATACTTGAAACTGCTCCTGACCTCCCACTACTGAGCTCACTGAGACTGTT
>chr1	164159690	164160011
TTACCAAGTTTTTAATTTCAGTGACCATATTTTTGGCTTTTAGAAAAACCATTTCATTATAGTCCAAATCTGCTTGTTGATTTTTGATTGTGTTTTATACTAATGTTTTAAATTGCTATTCTTGGCCCTTGTCTAATGTCATTTTCTTATATGCTCAGCTATGCATTAAGCAGGACTTCATTATTATTATCTTTTTTGTATTTTATGTGGAACTTGTAGGTATTTTGTAGCAGGAAGGTTTTCTGGTTATCTGAACCATGATAATGAAAAAAAAAAAAGTGTCTCATTGGTTTTTTCAAACTTTCTCCTCCAGAGAAATTCT
>chr1	148176692	148177013
AGGGACCAGGCGCAGTGGCTCACGCCTGTAATCCCAAGCATTTTGGAAGGCCAAGGCAGGCAGATTACTTGAGGTCAGGAGTTCAGGACCACCTGGCCAACATGATGAAGCCCCATCTCTACTGAAAATACAAAAATTAGCCAGGCGTGGTGGCTCACACCTATAATCCCAGCTACTTGGGAGGCTGAGGCAGGAGAATCGCTTGAACCCAGGAAGCAGAGGTTGCAGTGAGCCAAGATCTAATGACTACGCTCCAGCCTGGGCAACAGAGCAAGACTCCATCGCAAAAAAAAAAAAAAAAAAAAAAAAAAGCATAGGAAGA
>chr1	76437433	76437749
TGGATCCTCCAAGACATAGAAGGTTATGACTGGTTATAAAAATTGCCACATTTACCTCTGGTATAACCCAAATAGAAGCTCTGCATCATAAAATTTAGAGTTGAAGACAGATGCTGTAACTTAAAAGGATTGATGCTGGGCCAGACTGCTGAATTCTGTAGAGGCTTTATAATGGAGACACATCTTTCTAGGCAGATATCACTTGTCACTTCCATAAGGAAAATTCCCTGGAGTTGATGAGTAGTAGAGCTGTGCTTCTGCTTTATAAAATCCACTTTTGATGAAAAATTAACATTTTAATTCAGAGGTGTGTAGCT
>chr1	161952903	161953219
ATAGTATAGTATAGTATAGTATAGTATAGTATAGTATAGTATAGTACAGTACAGTACAGTATAGTTTGGAGTTGGGTGGTGTGATGACTCCATCTTTGTTCTTTTTGCTTAGGATTGCTTTAGCTATTCGGGCTCTTTTTTGGCTCCATATGAATTTTAGAATACTTTTTTTCTAATTCTGTGAAGAATGATATTAGTAGCTTGATAGGAATAGCATTGAATCTTAAATTACTTTGGGTAATATGGCCATTTTTATAATATTGATTCTTCTAATCCTTTAGCATGGAATCTTTTCCCATTTGTTTTTGTTATCTCTG
>chr1	226857842	226858167
CTCCTAAGAAAATAATTCTGGCCCAGAACTTTGGATGATAGCAAAGGCCTATGGAACAGACAAAATTGGGCTTAACAATGGACTCCAGGTAGACTTAGCCTGAGAGCCACTCCCTCTAAACCTCTCTTGTTGCTCAAATGTGGCAAAAAAGGGTTTTGCTAGTCGCGATTCATTTCCCTTGAACACAGGGCTAGACCAGACTAACAGCTCAGGACAGGTACATCTCAGCACTGAGGGACAATCAGAATCTAACTACAGTACGATTGGTTAGTGATGCTTTCAAAGAACAATCTTGATCAAAAAGGGGAAATGTAAAAGTTGTCAGA
>chr1	153169107	153169432
TCTACTTGTTGGTTATATTTCTTCTTGTGACTTAGGAAATCAATGCATGAACATTTCATTTTGGTTTTGTTTTTTAATGGGAGTGGGGGATAGAGTGGTGCTGGACTTGCACAGAGCAAGGGCAGTCTGGCCTATCAGAGTCTTCCATGGAGCTTTTAAAAATGCAAACTGGCCAGGCACAGTGGCTCACGCCTGTAATCCCAGCACTTTGGGAGGCCGAGGCGGGCAGATCACAAGGTCAGGAGTTCAAGACCAGCCTGACCAATATGGTGAAACCATGTCTCTACTAAAAATACAAAACAATTACCCGGGCGTGGTCACCCATG
>chr1	35039868	35040182
AATGTTTTTTGCCCATTTTTCTATCAGGTTTTACTATTTTCTGATCAACTTGTATAAACTCTTTATAGGTAGAGGATATCAACCCTTCATCTGGCATATGTTATAAAAATTTTTCTGTATTATTTTGTTCCTTTGTCTGCAGATATTTTTAATTTCTATGTAGTCAAATTTATGGACTTTTTTCCTTTCCAGTAACTTTAGGCTTACACTGTTATCCCCTTTTCAATATTATTTTTAATTTTATACTTTAACCTGGCTTGAACATAATAGGAGAAAAATAATTATTGAACAAAAGACAAAGCATGAACAAACAAC
>chr1	92722108	92722422
CTGCCTGGCTGTGCTTTACGGCTGGCGAGGGAGGGCGGGGACACGCGGATCGGTTTAGGGGCCGGGGATGCCCAGTGGTCGAGGACCCGGAAGGGGCAAGGAGCCAAGACCTCCAAGAGCCAGCTACCAACTGGAGTGAAAGGACCGGGGGGAGGGGGGAACAGAACACAAGATAAAACTGTGGGGCGGCGGGAGGACAGCAGCAGAGGGATTGGGGACAGCAGAGGCCAGAGAAAGGAGGTGGGAGAGCAAAGGGACAGGAAAGTGAGGGGAACAACAGACGACCAACCCCCGCCCCAGGAGAAACTCGCATCT
>chr1	94099912	94100255
TTAATGGGTGTAGCACAGCAACATGGCACATGTATACATATGTAACTAAGCTGCACATTGTGCACATGTACCCTAAAACTTAAAGTATAATAAAAAAATAAAAATAAAAATAAAAATAAAAAGAAATTCAAGAGCAGCCTGACCTACATGGAGAAACCCCATCTCTACTAAAAATACAAAATTAGCTGGGCGTGGTGGCGCATGCCTGTAATCCCAGCTACTTGGGAGGCTGAGGCAGGAGAATCGCTTGAACCCGGGAGGTGGAGGTTGTGGTGAGCCGAGATCGCGCCATTGCACTCCAGCCTGGGCAACAAGAGCGAAACTCTCTCAAAAAAAAAAAAAAA
>chr1	145851628	145851971
GTGTTTTGGGCATTATTTAAAAAAAAAAAAAAAAAAAAGAAAGAAAAGAAAGAAAAAAGCCTGTCTGCTTTTCACCATGTCTTTGTCCCCTGCCACACAGGGAAGCATCCAGTACAGCACTGGACAGATATTCCTGAAGGTCTGTGTGACCTGGGGACCCACAAAGAACACTGACATTCAAGTCAGGGGTGTTGATTGCCCCTCCTGACTCTGGGTATTCCAAGATGCCACTTACCTGCTCTATGAGACAATTTTCTCTATGTTAGTTGAGGATGATAAGTTCTGCCCCTCCTTCACAAGATGTTATAGGTCTTTTTTAAAGCTCACTAATTTGGAAATAAATG
>chr1	239186006	239186351
TATACATACGTATTTCATTCTTACCAGAACAGTGGAAACACTTGCACAAAGCTAACGCAATTGTCTTCATTTCACTTGATGCACACACTCTCTACCTTTGGCTCCCTGATGAGTAAGCAAGGGCTGGGAACAAAAGCAACAATGGGTTGCCCTATCTGCCTTTCCTGTGGAAGAGAAGCAGGAGCCAACTCCAAGAGTTCCCAATGGCCAAAGATAAAACCATTTCAGAAAAAAAAAAATTGAATTAAGTAATTTTATATTTTGAGATTATATCCCAAAGTACCAAAAACAAAAAACAAAAAAACAAAAAAAAAACCCACTATGGGTTCATGCTGATGTAAATAAA
>chr1	7815170	7815515
CCACCACACCCAGTTGATTTTTTGTATTTTTAGTAGAGACGGGGTTTCACCATGTTGGCCAGGCTGGTCTTGAACTCCTGATCTCATGATTCGCCCGCCTTGGCCTTCCAAATTGCTGGGATTACAAGCATCATCCACCGTGTCCAGCCTATGCTCTAATTTTTATTACTTCTTTTCTCTTTACTTTGGATTTTATTTTTTTTTTCTTATTTCTTAAGGTAGAAGCTTACTTGTTAGATCTTTGAATTGAGATTTTTCCCCCCCAATATAAACATTTAATGCTATTGAATGCTCTAACCATTGCATCCCTCAAATTTTTTTTTTTTTTTTTTGGAACCAAGGTCTC
>chr1	23282924	23283220
ATCAGGTCAGAAGATAAGGTAGGGGGGCCGGTCCTGTAGAAGCAGTGGACTTCCTGGTCAGTCGGACTAGGCTTCCTCACTTGGGTGGGGGTGGAGTGTGGTGGTGTGCCAAGAACATGGTTATTAGGAAACTTTGGATGCACTTTCAAGATAGAACACAAAAGAGCTGAAACAAAGTCTGAGCCTTTGGGAGACCAGTCTGCCTTTATTCCTGATTCCCTCCATGGGTATGTGCTAAAACTTCCCAATTCTACTAAAGGTGGTGGTGTACATTTTGGGAAGCGCACTACATAGGAT
>chr1	178340165	178340461
TGGGAATTTTGCTTAGGATCTCTAGTTTTAAAAGTTTCTGAATCTTCCTGAGCCTCCTTCAGTATTTTTGCATGTAATAAACCCCAAAGTTCTCTCATGGGGATTCTTTTATAAATGGAGAGAATGGCATAAGCAGTTAAGAGCAAGGTCTCTGGAATCAAACAGCTTGTAAGTGTCCAGTCTTGTCTTTACCACTTATTAACATTGTGATTTTGGGTGAGTTCTCTCACCTCTCTTTCTCAGTCTCCCGCTCTTTAAAGTAGCAACCTCGTAGAGTTGGGATGATTAACCAAGATC
>chr1	114150024	114150345
ATGGTCTCTGTCTCAATTACTGTATTCTGCTACTGTAGTGCAAAAACTACCATAGACAATATATATGAATGAACAGAGCTATATTCCAATAAAGCTTTATTTCTGGACACAGTTTAAATTTCGTATGATTTCCATGCGCTACAAGGTCGTTCCAACTATTTTAAATTGTAAAAACCATTGTTAGGCCAGGCACAGTGGCTCATGCCTGTAATCCCAGCACTTGTGGGAGGCACATCACCTGAGGTCAGGAGTTTGAGACCAGTCTGGCCAACATGGTGAAACCCCATCTCTACTAAAAATACAAAATTAGCTGGGTGTGGTG
>chr1	4465684	4466005
ATCTCTCCACCTTCCTGACTTTAAAGGTCTAAAGTGTGATAAAGAAAATGAAGTGACAAATGGCAAGAGATGGAAAAAAGCCACTCAGCCCCTAGCAGTTGCTTCTCAGGGACCCTATGCCTCTCATGCAAGAAATATCAGTTAACCTCCTCCCCTTAAATGTGTTATGAGCCACTGTTCCTCCCCAGGAAAATACAGAACAGAACACCTTGAAGACAGCTCCCCTTGAATACCTTGTCAAATCTAGACCATCGTCACCACGACAGCTTTGGCCACAGGAATGCACATCTCTGCCGAGGATGCTTGGTCCAAGGGTGTGGCG
>chr1	112900023	112900290
GTACACTGTAACAGATTAAGAGCACCTTCTATTCGTTTCCAGTGCTGAAGATGAAAGAAAGCATAGGCAATTGCTTCACTATCACCCCGTTTCAGAATGTGTTCTGGAGGTAAAATTAAACTTTTCATCTCTAATAAATACTGAAAGAGTAACACACAGACACATATACACACAACAGAAAAAAGAAAAATTAAATTGTGTTAAATTCAAACACCCACAAAAATGTAGATTCAAAGTGTTAGAAAGTTAAACTGATTTTTAAAAAACT
>chr1	66751282	66751549
TATTCAACGTAATACTGGAAGTCCTAGCCAGAGCAATAAAAAAAAGAGAAAGAAATAAAGGGCATCCAAGTGGGTAAAGAGGAAGTCAAATTGTCACTGTTTGCTGATGATATGATTGTATAACTAGAAAATCCCAAAGACTCCTCCAGAAAGCTCCTAGATCTGATAAATTAATTCAGCAATGTTTCAGGATACAAAATTAACATACATACTTAGGAACCAAGGAAGTGAAAGACCTGTACAAGAAAAACTACAAAACACTGCTGAA
>chr1	239468817	239469150
TAAAACATTTAAAAATTTTCCTTCAATATTTAATTGGCCAATGAGTCTCCAAATAGCTATTGCCTCTCTCTCTTTTTTTTTTTTTTTTTTTTGAGATACAGTCTCGCTCTGTTGCCCAGGCTGGAGTGCCCTGGTGCGATCTCGGCTCACTGCAACCTCCGCCTCCCGGGTTCAAGCTATTCTCCTGCCTCAGCCTTCTGAGCAGCTGGGACTACAGGTGTGTGCCACCACGCCCGGCTAATTTTGTGTATTTTTAGTAGAGACGGGTTTCATCATGTTAGCCAGGATGTTCTCGATCTCCGGACCTCGTGACCTGCCTCCCACGGCCTCACAA
>chr1	186893184	186893517
ATTTTTATGGAAGTATTAACATTGACTCAATTATACCTGACAGGGTCCATCATCACATCTGTTTCTAGAATGAGGAAAAAAAACACAAAAAACAGAAAGATGCCCCTTTGATAGAATACTACTTTCAGAGGATTCTATCTGAACATAGGAGATAAAACTAGACCAATCTAGGAAGGATAGCTTGTGGTTATTACAGAAACACATGGACACAGGAAGGGGAACATCACACACCAGGGACTGTTGTGGGGTGGGGGGCGGGGGAGGGATAGCATTGGGAGATACACCTAGTGCTAAACGACGAGTTGATGGGTGCAGCACACCAACATGGCACATG
>chr1	242181490	242181797
GATTCCATACGTGAGCCGCCGTGTCTGGCCTTGATGACTTCTTAATGGATATCTCCGTCCCTATTGCCCTTTTGAGCTTGATTCATGTTTAAGATGAGTTAAACTAACATTTCACCTCGGTACTCTGATGGTACTCAAAACCAATATGTCCCAAACTAGCACAGTTCAGCAGGTGCTAAAGAAATATTTTTGATACAAAAAAATTAGCTGGGCATGGTGGCGGGCCCCTGTAATCCCAGCTACTCCGGAGGTTGAGGCAGGAGAATCGCTTGAACCTGGGAGGTGGAAGTTGCATTGAGCTGAGATGG
>chr1	119477302	119477609
AAGCCCTTATTTTATACAAGGTAATCCTAGTGGTAGTAGCCAAATAGAGACATGGAGATAAATTTACAAGACAGCTTTGCTTCTTCCTCATAATTCATTGAGCGAAACAAGACTGTAAGAATAGCAACAACAAAGGATGATTTATAATTTCTACTCTACATGTCACCATGGCAAGATATATAAGTGACTTTCATAGAACAGATTTAAAAGTTACAAGGCAGTTATCAGCAAATTAACATGTGTACTTTGCTTCAGAATTTATCATCATTGTAGTTAGTGCACAGGGTTTGGAATCAGGCTAGCTGGGT
>chr1	64110327	64110598
ACTTGGTGGAGAAGTAGCAACAAACAAACTGCATGCTTTCAGCAGAAACTGTCAACATACACATCTCTGAAGAAATTCATATTTTATGCCAGGGTGGTCTACAGTAGTTCCCATTAGTAAACGGTTAAATATCACCCTTCCCTGGTAAATCTGAATACTTTTGTGTCTGTTGTGAAATGCTGTACACATCCTCTTTTGATGATCTGCCTGGGAATTCTCCACTGTGAGAATTGTCTCTTAAAAATGGGAAGCAGCAAGGCATAGTAGAAAGA
>chr1	88835515	88835786
GTTGATTCTCCTCAGAAGCCACCCCCAATACTCCTATTTGCTTCTAGACCTATAACTAGACTAAAGTCCTGGCAGGCCCCTAGAGGTGAGGTTGAGAGTGTGACCCATGAGGAGGTGCGCTACACTCAAAAAGAACTGCTTGGTTTTTCTAATTTATATAAATAGAAATCTGGAGAGCAGGCATGGGAATGGATATTAAAGGTGTGGGATAGTGGTAAAAGGAACATAGAGTAGGATCAGGCTGAATGTATTGATTTGGGCCCACTAAGTAG
>chr1	60512383	60512681
CTAATGGGACTGTCTCTCATTAAAATATGGCATATCAGAGCAGGGGAGAATGTATGCCTTCTGGAAGTTATGTGCCCCACGAAGAAAAATGGAGGAGCTGCACTGAGCATGACTAGTTCATGCTTCCAAATTTACCTATTATAAATGCATATGTGTCATTCTATTTTCTCTGCACTGGAGTTTGTAGAGAGAGAGAGTTCAAAAGCATTAGAGGAACTGAGTCCACGTTACTGAGGTCAGTCAATAAGCTTCATACAATAAATTTGAATGAATAAAAGGAAGAACAAGATAATTGAGAA
>chr1	17667433	17667731
ACAGGCATGCCCCCACCATGCTCAGCTAATTTCTGTATTTTTAATAGAGATGGGGTTTCACCATGTTGGCCACTCTGGTCTCGAACTCCTGACCGCAAATGACCTGCCCGCCTCAGCCTCCCACAGTGCTGGGATCTCAGGCATAAGCCACCACGCTCTGCCATGACTCTTGAGAAATATGAGCATTCATCTAACTGTCATATGTGGAGCATGTCCAGGACCCAAGGGTGTTTCCTCCAGCTCCTTTGCTATCTCTCTTCTCCCACCCTCTTCCCCTGGGCAACCTCTGTTCTGATTTC
>chr1	111208756	111209039
ATCAGCCCACACAAATGAGAAAAAAAACCAATGCAAGAAGTCCAGCAATTCAAAAAGCCAGAATGTCTTCTTACCTCCAAATGACCATACTAGTTCCCCAGAAATGGCTTTTAACCAGGCTGAAATGGCTGAAATGACAGGAAGAGGATTCAGAATATGGATAGGAACAAAGATCATTGACAGGAGAAAGTCTAAACTCAATCCAAGGAAACTAAGGAATACAATACAATGATATAAACGATGAAAGATGAAATAGCTATTTTAGAAAGAACCAAATTGATCTG
>chr1	7788486	7788769
TATATGTGAAATTATGCAACATATAATGAATATTCAGAATGTTTTCAGTATTTTAAAAAATTACACTGGTATTTACATCTTAACAACAAAGATTATGTGAGGGAAAGGATTTAAGGTCTAGTAGGTATTAATCTTGCTCATAAAATATTAATTATTCATTATATTTATAAAGTATAAAGCTCTGTGTAAGACAGTGTGCTGGGCCTTGAGAATGTAATGGTAATCAAAACATTCTCTTTACCATCAGGAAACCCACACTGTAATGGGAGAGACAGTAAATAAAA
>chr1	113675020	113675330
TTGGGGGATTGGTTCCAGGACCCCCATAGTTATCAAAATATGTGGATGCTCAAGTCCCTGATATAAAATGGCATGATATTCGCATATAACATACATACATCTTCACATACACTTCAAATAATCTCTAGATTACTGAGGCCAGGCAGGGTGGCTTACACCTGTAATCCCGGCACTTGGCTTTGGAAGGCCAAGGTGGGAGGATTGCTTGAGCCCAGGAGTTCAAGACCAGCCTGGGCAACATGGTGAGACCCTGAATCTATAAAAAATACAAAAATTAGCCAAGCATGCTGATGCATGCCTATAGTCCCAGC
>chr1	216685655	216685965
TTGAGCAATCAAAACATGGCTAATGTGAATTGAGATATGCCAGATGTGTAAAATATACACCAGATTTTGAAGACTTAGTACAAAAAAAGAGTGTAAAATGTAAAATGTCTTATTAATGATTTTTATATTGATTACATGTCTAAATAATACTATTTTGAATATATGGGATTAAATAAAGTATATTATTAATTTTACCTGTTTTTTTTCACTTATTTAATACAGTTACCAGAAAATTTAAAATTACTTATGTGGCTCACATTTGTGTCTTGTGTTCTTGTGTTTCTAGTAGACAGCTCTGGCAAATAATTTGA
>chr1	210002770	210003067
TACTTAGCAGCTGGCACCCCCTATACTGGAGTTGGAGCATTTGAATTTTTACGTCAAGACTCCAAAATGTGAGCTGACAAACAACATGGCTAAACCCTCAATTCAATTATGTCAAGATTGTGTAAGGAACTAAGCACCGAAGAAGATTCTGAAATAAACAATTCCTGCTTTCAAATAGCTAATCATCTAGCTGAGGGAAAAGAAAAGTAACAACCAGAATATGATAAATATTGTGTGAGGATTTTAGAGAACTACTGCGTGAGTTTAAATGAGGGAATGTGTGTATCTACTTATGGCA
>chr1	201581047	201581344
ACCTCCCATTTGAGTGGCAGATGTGGTTCTGCATGAAGGCAGAACGATGATAAAAGGTTGTGATGAAGCCTTTTCCATCCCAACTTTCTCTGATTGTATGGGTAGGTGCTAATAGATTCTTTCCCATGACAGCTGTTCTTTGCTGTCACAGTTTCAGGGTCAAACTTGGATGAAGCACAGCATACGTGTGACATTTCTGATGTGACTGCTCCTGGATTCAGAGTGTGTGGCAGGTAAGTAGTGGTAACTGCTGGTGTGATGATAGACAGCCACAAGGAAATGTCAAACGTCTGCAGCT
>chr1	77488727	77489034
AAATGAAACAACATACTCCTGAACACTGAATGGGTCAACGAAGAAATTAAAAAGGAAATTTAAAATTATCTTCAGACAAATGAAAATGGAAACATGACATACTAAAGCCTATGTAATATATCAAAGCAGTTCTAAGAGCAGTTCTGTAGCAATAAATGCCTACATCAAAAAAGTAGAAAGACTTCAAATAAACAACCTAAAGATCACCTCAAGGAACTAGACAAGCAAAAACAAACAACACTCATAATTCAGATAAAGTATCTATCTGAACAATACAAAAGATTGAAGTAGCAAAAATTGCATTTTTG
>chr1	189866275	189866582
AGAGAACACAAATAAATTCAGAATTGTATCAGATAAATTTAACAAAGAGATTGAAATAATTAAAAGCAATCAAGCAGAAATTCTGGAGCTGAAAAATGCAATTGGCATAATGACGAATGCATTAGAGTTCTTTAATAGCTCAAACAAAAGAAAGAATTAGTGAGCTTGAAGACAGGCTGTTTGAAAATACATAATCCAAGGAGACAAAATAATATAAAACAATGAAGCACATCTACAGGATCTAGAAAATAGCCTCAAAAGAGCAAATCTAAGAGTTATTGGTCTTAAAGCGGAGGTAGAGAAAGAGA
>chr1	218937083	218937397
AGTCAGATGATTTGCTGTATTCTCCTGAAAGGTCGTAGGCTGACAGGCGCTCACATTCCTTGGCTGCCTCGGTTCTGAGGGCAGCTAAGGAGCTGTTTATTCCTCAAGTCATGCTCCCCGATCTCCTTCCTCTACCACTCTGTCACCAGGAGTTTAATTACAGGCTTGAGGAGAAGAAAGGAAGAAAAGATATCTTGATGCTTTGAAAACTGTGTTGGCAGTGTGGCATGACTGTTTAAAGTAGATAAAACCTTGTCATTTTACCCCATCCCTGCATGACTGTGAAGCTGGCGAGGAAGGAGGAAGAAGGGCAAG
>chr1	233831680	233831994
TGGGTGCCGCTTCCAGGCCTGGGCTTTCAGATATCATTTGGGGACCTCTGAGCTCTTTCCCATCACACGTGGATGTGTCTACAGCTTAAGTTCAACAAGGGCAGGCGAGGACAGTGGCCTGAGTGGTGCCTCCAGGTGTGGTCCCTGGACCGGAGGCATCAATGTCCCCTGGGAACGTGTCAGAAATGCAAATGCTTGGGCCCACTCAGACCTACCAAAATAGAAGCTCTGGGGCCAGGCACAGTGGCTCACGCCTGTAATCCCAGCACTTTGGGAGGCCGAGGCGGGTGGATCACCTGAGGTCAGAAGTTTGAG
>chr1	35659010	35659340
GAAAATAGGGATTCTGGGGTGAGGATACAAAGACATTGTCTTGCATATCCATAAGCAGGTCTTAGAGCATTATTCCAAACTCTAGCTGTTTCAGTAGTTCTATGAGGATTGCAAGTCATAGGTGTGTGTGGCATATCAGTCCATCTCCCTCATCTCCATTCTCAGTTTCTTCCCCACAAAATTTGGAATCAAAGCTTTTATGACGTTTGCCAATTGCAGAACTTCTTCAGCTAAGGTTAATTTGACGCTATGATAAAACTGAGAGATGTCAAAAAGCCTCTTAGAAATTTTAATCTTGAAAGACTTTTCAGGGTATCTCATTTTTTAGGTG
>chr1	14542209	14542539
AAGAGCAAAACTCCATCTCAAAACAAACAAACAAACAAACAACAAAAAACTTTCGTATGTAGCTGGCACATTTCACATCCCACCTAGTGCTGTTTTCTGATGGAAGTCAAAACCGTCAATTTGGGAGAGCATTGATAGTTGAGGGTGGGATAAGGGAAAACATCGAGGAAAAAAGATCAGAAAGACGATTTGAGTCCACTTCACGTTTTCCTGCCACACTCAAGCAATTTAGGAAAATTGGCACAAATAAATGGAGATTACTTTCCACTGAAACGCTTGACTGCAGAAGTGAAAGATAATTTTTCCTTGGTCGAGAGCTATGCAGTGGAAG
>chr1	41847707	41848023
TGTGTTTGCCTTTGGAGGTGGATAATCAGCAAAGTCCCTGTACACTGTCAGCTACCACAGCTGAGATTCAGCGAGCTATCTACACTAAGTGTACCAGGAGAAAGGGTTCCACCCCATCCTCTAAGGTTGCTCAAAGGCTGTCTCCAATCCATAATGACACCCCTTTTTAAGACCCTTCAGCCTCCCCACTAGTTTAGGCCCCACGGCATGGCTCTGGAGGCCTCACCTCTCTCATTCCCTCCATCTGTGTGTTCCAGCCACATGGAGCTGGAGAATTCTCAGAACACACGCCGTTCCCAATGGCTGAAATGCCCTTT
>chr1	23018145	23018461
ATGCTGTGAGACCTTAGGATAGTGTCTTCCCCTCTCTGTGCCTTTGCTGCCGAGGAGCTATAAAAAGACAAGCCTGAATTAGATGACTTCTCAGGGCCTTGCCAGCTCTGCAGTTCCACAGCCTGGTCGCCCAGCAGATGTCTCTCTCTCTCTCTCTCTCTCTCTCTCTCTCTCTCTCTCTCTCTGCTGGTCTTTGTGTCTTTTCATTCTGCCTTGAAACTCCATCTCCGGCCACCGCCTCTCACAACCTCTGTTCCAGTCTCTCTGGCAGCCCCTCCTTTCCCTTTCTGCCCCAAGACTTCTTGTGAAGACTGAGG
>chr1	93858398	93858796
GCTTTTAGCCTTAAAATATATGTTACTCATTAAATTCTAAAACTGCTTATTCAAATACCACATATGGTTTTAATCACACTTGCCCAGATGTCTCAGGATTGTCTACTCCAGAGTCTCTGTCATGTTAGGAGTTGTTTAACAGGCAGCAGGTGTATCCACAGCATCTGCTCACATGATCCTAACCCAGGGGACTCCTGGGTTCATCCACAACTACCAGCTCTCCATGTACCACCCTTGTCTGAGCCAATCTGACTGGGGATCCTGTGGGCCCCCTCTGCCTATGGGGCCTGGGTGGTACCCCTCCTTTCCCATTGCCTTGGGACCAAGCTAGTTGCAGAATTGGACTTCAGCCTCAGTCCTGATTGGATGCCCTACAGGATCCTCACTCCTCCAGCCCCA
>chr1	247155239	247155637
AATCCATTTTGAGTTAATTTTTGTGTATGGTGTAAGACAAGACTCCGATTACATGCTTTTGGATGTGGATATACAATTTTCCCTATTTATTGAAGAGACTATCATTTTCCTATTGTGTATTCATGGCACTCTTGTTAAACATCAGCTGACAATGTATGCATGGGTACCTTTGCTGATTTTAACCTGTATTCTTTCACTTTAATAAGTCAAAACTCACTGTAATGAATATACACATTTTCTTTTTTCTTCTTTTTCCCTTTCTTCCCTCCCTCCCTCCCTCCCTCCTTTCTTTCTTGCTTGCTTGCTTGCTTGCTTGCTTTCCTTTCCTTCCTTCCCCTTCCCCTTCCTCTTCTCCTTCCTTCCTTTTCTCTCTCTCTCTTTCTTTCTTCTTTCTTAGAT
>chr1	48109519	48109829
GAACTGCAAAGGACCCAGGAAACCCCAGCATACGCCGTCAGTGTGGCCCCTCCCAGATCCTCCCCTGCCCTCAATCCCTGCAGTAACCAGAACCAGACCTGGATTAGGGTTTGAAATCTGACAGGAGGCAAGTTGGCTCAGAGCCAGCAAGGAAATTCATTCACTTTCAAAAACAAACCAGCCCCCACAGCCACCCCGCCACACGTACACACTGCATGCCTACTGAACAGAATGACTTGGAGCCCTGAATGAACCGCCCTGAATGGCCGCCCAGGGAGTGGAACCATTTTCATCCTCTGTGGGCTGGTTCC
>chr1	25361653	25361963
GCTCAATATCATATATCATTATGGAATTGCAAATTAAAACAAAAATGAGATATCACTACATACCTGTTAGAATGTCCAAAATCCAACAGGAACTCTCATTCATTGCTGATGGGAGTGCCAAATGGTACAGCCACTTTGGAAAACAGTTTAACAGTTTCTTACTAAACATAATATACTAAAAACTAAACATATGATCAAGCAATCGTGTTCCTTGGTATTTATCCAAATCAGTTGAAAACATGTCCACAAAAAACCCTACACACAATGTTTATAACATTTTTGTTGCCAAAACTTGGAAGCAACCAAGTTGT
>chr1	167123171	167123492
ACCCTGCAGAGCACAGCCAAATAGTTCAGGCAGGGGTCTCAGGTTGAAATAAGCCCCCAACTGGGTTTCACGATATAATCTTGGGTAAGGATGAACTCCCTTAGCCAGGGCTGGGGCAGGGGAGTGAAAATTGTGCTCCAGCTGCTAGTCCAGGAACCACAAGTGCAGAAGCTGGGTGCCCAGCTTCGCAGTGGATAGGGAGGGGCATGGACTGAAAGCCACAGTTGCCATCTCCAGAGGGAAAGCATATGCTTTGGAGCAGTTGTGAGTTCTGAATGCAGGCCACCTGGAACTGAGCCCACCGCTGCCAGTGGAACACTGC
>chr1	203033697	203034018
TAGACAGCACAGAGTAGCGCCTGAGTCTGCCTCGCTTCTCGCTGGACAGTGTCACTGTGCCTGCCTCAGCTCCATGCCTGAAGAGTGTACGGCCTGAGTGAGGGCTGCTCAGAGGCCAGCTGGGCAGCATGCAGAGGTGATGGGCCCAGGGCAGCAGGCAGCAGGCCATAGCCCTGACTTTCATGGCTCTGCCACCAGCCAGCTCTGCACCCTTGAGCAAGCCCCTTGGCGTCTTTGGTTTTCATTTTCCTTGTTTCCAAGGTGAGTGACTGCACTAGAAAACCGATTTGCAGATTTCTTGTATTTGGAATGAGAATTTCCT
>chr1	165056722	165057015
CAACCTCTGCCCTTTACCCAGTTCCAAAGTCACTTCCACATTTTCAAGTATCTTTACAGCAATGCCCCACTCCTCAGTACCAATTTTCTGTATTAGTCCATTCTAGCGCTCTTGTAAAGAACTACCTGAGACTGGATAATTTATAAAGAAAAGAGGTTTTATTGGCTCACAGTTCTGCAGCCTGTACAGAAAACATGGCAGCATCTGCTTCTGGGGAGGCCTCAGGAAACTTGTACTCAGGGCAGAAGGCAAAGTGGGAGCAGACATCTTCATATGGCTGGAAGCAGGAGGAAG
>chr1	99969785	99970078
ATCAAACTGAAATTCAATGTCCATGTTTCATTGGAACACAGCCACATTTATTCATGTACATATCATCTATGGCTGCTTTTATACTACAACAGAGTTTAGTAGCTACAACAGAGACCATATTGCCCACGAACTCTAAAATAGTTACTACCTGGTCCTTACAGAAAACGTTTTTTGAACCCCGATTTATTTTTTATTTTTTAAAAAAGTAGAGATGGATTCTCGCCCTGTTGCCCAGGCTGGTCTTGAAATCTTGGGCTTAAGCAATCCTCCTGCCTCAGCCACCCAAAGTGATGA
>chr1	18924049	18924502
AGGAGGGGCTGGCAGTCCGCCTGCACAAAGTAGGTGATGGGCACATAGTAGGTGCTTAAGGCTATGATCCTTTGCCCATGTGAGCTTCTCTATAACCAGGGGCCATTTTACAAATGGGGAAACTGAGGCTTGTTTATTAATTCATTCCACTGAAGGGATTTTGTTCCTGGGAGGGGGCAAGCCGGGCCTGAGCTATCACGGCCCTGAGTCCTTAACACGTTGTGATATGTGCCAGCTTGTCTGCCCAGGTACTAACAAGGCCTCCCTGCCACCGCTCAGTCCCTGCCAGAGCCAATCTGCATCCTCGTCTCCACCAATTACAGAGGTGGAGACGCCCCCCCCCCGCCCCACCAACACCGCCAGGCCAGGGGGGCCTGAGAGCCCAGACGTCCTCCTTTTCCAACCTGGGCGGGGGACCAGAGTCAAGGAGGCCCTCCTCCCTCCCCTCTCCTTC
>chr1	162905741	162906194
CTCTGATGTTGGGTGCATATATATTTCTGATTGCTATATTGTCTTGATGAATTATCATTGACCCTCATGGTCTGGGCTTCTGTAAGCCCTTTCCACCCTTCCAATTCCAAAGCTGCCAGCAGTATCAAGATTTGACTACCAGCTCACAATATTTCCTCCTGCACATCTGGCTGCTATGAGAGTGTGAGAGTACTAAGCCATAGGCAGAGTCCATGAGGAGTGGGACTCTGCCCTCAAGTGACCAGAGGCGCCTCCTGAGGGCTTCCACCATGGAAAAGGAATATTTGGTTTCTTCCCTTTACACCCTCAGGGAGGTCCAGGGGAAACTGCCTAGGACCTCTCTAAGAGCTGATGGCCTGAGGCTTGCATCTTTTGTTTTGATGACTGATAGGCTGAAGAAGTGCTGGGGAGGAACCTGGAGGCCAGGGATTTTGCAATTATGCTTCCCCACTCA
>chr1	213632338	213632651
AAAATCTAGCATACAATTTCAGAATGGAAGCTATTATCCTTTGCCGTATTTACCAGACTTGTTGCCTTATTGAAATGAAAACAGAATCACTGGAAGAATACCCATGAACACAGTAACAAACAGAAACTTTCTAGTTCTCCCATACACTGCCAGAAAGTAGTCTTGATTAAATCTGAATAGTTCAAGAACTAAATTTCAACTCAAGTTAAGAGCAGTAAGTAATCAGAATGATATCAGCAAGATGACCAACTAGAAGTACATGGCACTTATTCCCCCCTCACAAAAAGGAATAAAAACTAAAAATCAACACCTAT
>chr1	86632047	86632360
TTGCTATTAACTGTGAGGACAAATAATACGCATCACTCTCTGCCCTAAAAAATTACCTAACACAGTGGGGAGCATAGATTAGGTTCTCAAATATAAGTTAGGGTGACTAAATTATTTACTGTTTAAACTCGGACACTTTTGAGTGTCCATATAGAGCCCAATTACCCGGAAAAAGACCTGGCCAAAGATGTTCAGAATATTGTCTAATCCCAAATAAAGTCACCATCCTGTACCAGACAAACATAAAGCATATTCCTTTCCTTCAACACGACAGCTGTTGCCATTTACTGAGCAGAGCACTGACTGACCTTATA
>chr1	142552993	142553283
AATGGTTAGTCCTGATAGACCTGTTTCTTCAAAATTTCTCTCAGTTCTTTGGCAGTTTGCTCTTAGCTTATAATTAAAGATCAATTTCTGACTTGTCTTGTTCTAGAAAACCTCAATGGAAATTACAGCAAGCTGAATAGGATACTAATTAAAAACATAAACCTGGTGAAACCCGAACATAGAGGCTCCAGTTCAAAGATGCTTCCAATAGTTGACATGGCCCTTCATTCCTTAAAACCAGCTATTTTTCTTTCGAATTACATTACCTTTAATTCTGTAAATTGGATGTTA
>chr1	700658	700948
GCAGTGAGATATTCAAGCACAGCACACACACACTTCTCAGGACAGCTGTCGTGAGTGTTCCATGCTCATTTCCTTCTGGATACATCAGCAACTCACTCTGCTATGATCCTGCAATACATCTCATGTTAGAATTAGAGACATCTGGGCCAGGCACAGTGGCTGACGCCTGTAATCCTAACACTTTGGGAAGCCGAGGCAGGCAGATCACCTAAGGTCAGGAGTTCGAGACCAGCCTGGCCAACATGGTGAAATGCTGTCTCTACCAAAAATACAAAAAATTAGCTGGGCATG
>chr1	59198302	59198638
AAAATAATTTACAGACAAGCAAATGCTGAGAGATTTTGTCACCACCAGGCCTACCCTAAAAGAGCTCCTGAAGGAAGCACTAAACATGGAAAGGAACAACAGGTACCAGCCACTGCAAAATCATGCCAAAATGTAAAGACCATCGAGACTAGGAAGAAACTGTATCAACTAACGAGCAAAATAACCAGCTAACATCATAATGACAGGATCAAATTCACACATAACAATATTAACTTTAAATGTAAATGGACTAAATGCTCCAATTAAAAGACACAGACTGGCAAATTGGATAAAGAGTCAAGACCCATCAGTGTGCTGTATTCAGGAAACCCATCTC
>chr1	245285834	245286170
CAAAGAAGTCACTACATAATGATATGTATGTGCTGATATCCAATTCAGCAAGAGGATATAACCATTTTCAATATATATGCACTCAATACTGAAGCACTCAGATATATAAAGCAAATATTAATAGAGCTAAAGAGAGAGAGACCCCAAAACAATAACAGCTATAGACTTCAACACCCTACTTTTAGCATTAGACAATCTTACAGACCAAAAAAAAAAAAAAAATCAATAATGAAAACACTGGAATTACTCTGCACTGTAGACCAAATGGCCCTAATAGATACTTACAGAACATTTTGTCCAACAGCTTCAGAATACACATTCTTTTCATCAGAACATG
>chr1	175645979	175646336
GCCAATTCCCATATCTTGATTACCTCTAATTCGACCTATAAAAGCCCATTTCTAACATCCATTATGCTGATTAACAAGCCACTAATTTCACAAATGAAAACCCGGTTTTGACTTCAGCATGCTAATTAGCAAAATGTCTGGTGTTGATCAGAGTTAAAGATAGCTGAAGTGCTTGTGGTAGCTGCCTCTGGAGGATGGCCTTTCTGCAACGAAGCCAGCTGTAGTGCAGATTCCTGATTAAAGCAACTCTCTGTAGCTTAAAGTAACTAATATACACTTTTGGAGCACACTTTCTATGTTATAGTATTATAAAGTAGATGACAACGTCACAAGTTGCCAGGTAGACATCCACACAGAG
>chr1	55139963	55140320
GAGAGGTCTGATAAAGAAAAAGGAGCATTAATCTTGACTATGCCTTTAGCTTCAGCCACCTTTTTAAGAGTAAATTGCTGGGCAGGTGGGGGAGGGCTAGTCACGGAACAAAACTGTAAGCCAGACCAGGTGTGAGGAGGAGAGGTGATAAAAGGATTATAGGGTGGAGGAGCAGAGGCTGAGGAAGAATTGGGACCTAGCTTGGCCTGGCAAGGAGCAGCCTGGGGAGGAGGGGAGAGGTCAGATGGGTCTGTAGAAAAGGAAGATTAGGAAGACTCAGAGGCGCTTGGGGTTGGGACTGAGGGGGCAGGTGGGAGAGAAAGAAGGAAGATTTGGGATAAGCTGCATTGGGAACAGA
>chr1	223375824	223376152
AATATTCATCTTTCTTGGCCTGGCTTATTTCACTTAGCATACATAATGTCCTCCAGGGTTATTCATGTTGTCATAAGTGATAGAATTTACCTCTTTTTTGGGAGGCCGAGGTGGGTGGATCCCCTGAGATCAGGAGTTTGAGACCAGCCTGGCCAACATGGTGAAACCCTGTCTCTACTAAAAATACAAAATTTAGCCAGGCATGGTGATGCACACCTGTAGTCCCAGCTACTTGGGAGGCTGAGGCAGGAGAATCCCTTGAACCCGGGAGGCGGAGGTTGCAGTGAGCTGAGATTGTGCCACTGCACTCCAGCCTGGGTGACAGAGCG
>chr1	245856353	245856681
TGGTCTGGTGTTGATGAAATTCGCCAGCTCTTGTTTTTCTGGAAAGTCTTCAATTCTTCTTCATATTTAACTAATATTTTCCCTGGATATGGTATTCCAGAATAAAAGTATTTTTCCTTCTGCACTGTAAACATGTCATACCATTCTCCTGGTCTGTAAGCTTTCTGTTGAAAAGTCAGTTCCTAGATGTATTTGAGCTTCATGGTATGTTATTTGTTTCTTGTCTCTTGCTGCTTTTAGGATACTTTATTTTGACCTTCGGAAGTTTATTAAATACCTTGAGGTAGTCTTATTTGGGCTAAATCTGATTGGTGTTCTATAACCTTGTA
>chr1	10936702	10937037
GGCAGCCATCTCGGCAAATTCCAGGCTCAGGTCTACCCTATAGAAAGCTTGTGTTCCCGGGGTTCCTCCGACTTCTTGGCATCGCTGTGGGGCCACAAGAAATTAGTTGCACATTGGCTGGGCGCAGTGGCTCACGCCTGTAATCCCAGCACTTTGGGAGGCTGAGGCAGGCGGATCATGAGGTCAGGAGATCGAGACCATCTGGCTAACACAGTGAAACCCTGTCTCTACTAAAAACACAAAAAATTAGCTGGGCGTGGTGGTGGGCACCTGTAGTCCCAGCTACTCGGGAGGCTGAGGCAGGAGAATCGCTTGAACCCAGGAGGAGGAGGTTTC
>chr1	163383549	163383884
AAACCATGTTGTACATTCCTCAAGGGAAAACCGTGGAGGTGCCTTTCTTTTTATCCACGTTATCATTGCTCAACCCTGACTTGCACCTTGAATCGCATCTCAAGCAGTTGTAATGGAACATGCTCTGGACATGGACTCAGAACTCCTGAGTTCTCATTCATCTTCAAGAAGTGAGGGGAAGCTGGAGGAGAGACAACCTGGTGATTAAGATGTGATGCTGGTAAACGTGGGGAAGGCTAAAGTCAATTTTGTGGAAGAATACAGTTTTGGCCACCTGGCAATTTTGGAAAAGATTTACAAAAGAGTGTTGCATAATAATTTCTCCCAAGAAGCTCA
>chr1	196863946	196864250
CACAGATAAGGTATTACTTATTTTTATTCCCACTGTACTCTACATTATAGTAGAATGATTCAGCACTTTCTTGTTTCTACTATCAAGTTCTCTTGGACAATTTTTTTCTTGTTCAAACTCAAGTTATTTTTGGCAGAAATGCTACTTGTCCCCCAAAACTCATATTTATGCTTCCCTTCCACAGTTTAGAGTTGTGATTGGCTAGTGAATGCCCAAATGGAGAATACATTTCCCATCACCTCCATCCCCTGGTATCTGGGTCTGGACAATGTGAGTAGTTATTGCCAGTGGAATGGGTGGCAAGT
>chr1	226236173	226236477
ATATTGCTGAGGGACCTTTATCTTCTCATTCTTTCATCTTAACCCAGTGTTATAAAATTGAAATCACCAATATTATTCCATATCTAAAATTAATATCTACCTTGTAAAAAATATCACTCTGCTGCATTTGAGAATAGACTTTTTAGGTAACAATGATGCAATCCATAGGGTTTTTTGGGGGCACAGAGGGATTCATGCTAACAGAACATTTTATTTTCTATTTTCCCAGAGCTGTAAAACATGAAATTAGGGTAGTATAAGGCATATTTTTACTCTTTTTATAATTTTTTCTAAAAAAAATTAGT
>chr1	211480620	211480954
TTTGGAGATCTTAATACTTTTGTTTGTTTTGTTATACTTGTTCACAGGTGGCAAACTGTGGTCATATATCAGTAAATTTCTAAACAGAAGTCCTGAAGAAAGCTTTGACATCAAGGAAGTGAAAAAACCTACACTTGCAAAAGTTCACCTGCAGCAGCCAACTTCTAGTCCTCAGGACAGCAGTAGCTTTGAATCCAGAGGAAGTGATGGTGGAAGCATGCTTAAAGCTCTGCCTTTGAAGAGTAGTCTTACTCCAAGTTCTCAAGATGACAGCAACCAGGAAGATGATGGCCAAGATAGCTCTCCAAAGTGGCCAGATTCTGGTTCAAGTTCAG
>chr1	192108883	192109217
TCACATGCAGAGACACACATAGGCTCAAAATAAAGGGATGGAGGCAGATCTACCAAGCAAATGGAAAACAAAAAAGGCAGGGGTTGCAATCCTGGTCTCTGATAAAACAGACTTTAAACAAACAAAGATCCAAAGAGACAAAGAAGGCCATTACATAATGGTAAAGGGATCAATACAACAAGAAGAGCTAACTATCCTAAATATATATGCACCCAATACAGGAGCACCCAGATTCATAAAGCAAGTCCTTAGAGACCTACAAAGAGACTTAGACTCCCACACAATAATAATGGGAGACTTTAACACCCCACTGTCAACATTAGATCAACGAGACA
>chr1	237931646	237931971
ATGGCCTCAGTCATCTCATTCCTTCCTAACCCACCCATTGTTCTATGCAGCCTGGACTCCGATCGCCGTAGGTATGTTTGCTCCTTCTCACCCCATTCCTCGCTCATGCTATTCCTTCCATCTGGAATATTCCTCACTCTCCTTATCAACTATCCAAATCTTATCTACTCTTTAAAGGCCAGATTTCAACCTCTTTTCTCCATGTAATTTATTTGCTTTTGTTTATGTTAATCACTCTAAGTCAACTCCTAATGTCTAGATAATAATTTTTCTATTAATATTATCACTTTATAGTTCTAGTCATGTCAAGCTTCTTCTTCTGGGCT
>chr1	192467660	192467985
TATAACTTAATAACTTACTTATGTTATCCTACTGATAAGATAAACAATATTAACACAATACTGATAACATAAACCGTATTGATTCATGTCAGCCTTACTGATAACACGAACAATATTAACATGTATTTTGTATGCTATATGGACTATATACTGTATTCATATGATAAAGTGATCTACAGAAAAGAAAATGTCATTAAGAAAATCATAAGGAAGGGGAAATATATTTACTCTTCATTAAGTGGAGATGGATCATCATCAAGGTGCTCATCCTTGTCTTCATGTTGAGAAGGAGGAGAATGAGGAAGGGTTGGTCTTGTTGCCTCAGG
>chr1	14030087	14030367
AGCAAACTCCCTTTCTTGCCATCAGATGTGAAAGATTGCATGACAGAAAGGCAAACAAGTGACTGATTTTGGCATCAACTGGTAGGATTTTCAAACTAACATCATTCTTGGGCATCTGCAGCTGTAGGTCCCCTGCCCCTTCCCAGGGCCATGCTGGGTGAGCACTTCCAAACCAGATGTTGTGGAAATTTGGGCACTAGTGTGGTCCATATATGTCTGTCTTACCCAAGTGCTATTAGGTTCTACCAGCAGAAGGCTGAGGCTGAGAGTGGAGGGAAGGC
>chr1	242786478	242786758
GTAAAACACTGGAAGAAGTTATAACATGCAACATGAAATTTGGGAGGGGAAACAGATCCAGACCATATCGACCAATGTCAAGGTGGTTTATTGTGTTTTCTTCTAGGAATTTGAGAGTTTCAGATATTACATTAAGTTTTTAATCCATTTTGAGTTAATTTTAATAACTAGTACAATTTCAATTTTTATACCTTCTTTTTTCCTTTTCTTTCTCTTTTTTTCCCCAAACTGTTAGAACTAACAAATAAATTTAGTAAAGCTGCAGGTTACAAAATCAACAT
>chr1	224476005	224476331
TTACAGGCTTGTGCCACCACGCCCGGCTAATAATTGTTTATTTATTTATTTATTTATTTATTTATTTATTTATTTATTTTGAGACGAAGTCTCGCTCTGTCACCCAGGCTGGAGTGCAGTGGCATGATCTCAGCTCACTGCAAGCTCCACCTCCCAGGTTCACGCCATTCTCCTGCCTCAGCCTCCTGAGTAGCTGGGACTACAGGTGCCCACCACCATGCTCGGCTAATTTTTTTTTTTGTATTTTTAGTAGAGACGGGGTTTCACCGTGTTAGCCAGGATAGTCTCGATCTCCTGACCTGGTGATCCGCCCGCCTCAGCCTCCCA
>chr1	150578077	150578403
AAGGAATCTATATCTGACTTTCTATTTTCAACCATGAAAGACTGACTGTTTCAAACTCCAAAGTCAGGAGGCCCACCCACTAGTTTTAGCTAGATCTACCAAACCTTTAAGAAATCCACATTTTGCATGAACTATTCCAGTGCACAGAAAAGAATGAAAATTTCCCAACCAATTTTGTCAGGTACAAAAATTAGATAGTGAAAGCCCAAGAACATAAAACTATAGATTAATTTCACTTATGAACACAGAATGCAAATATCCTAATAAAATATTAGCATATCAATTCCAGGAGTGTCCCAAATTTATTTCCCAAATAGAGTTTACCAA
>chr1	233407393	233407705
TTGTTTTTGCAGAAATTCTTTTTTCTTTTTATTATTATACTTTAAGTTCTAGGGTACGTGTGCACAATGTGCAGGTTTGTTACATAGGTATACATGTGCCATGTTGGTTTGCTGCACCCATCAACTCATCATTTACATTAGGTATTTGTCCTAGTGCATGTTTTTTTTTTGTCTATTTTGTTTTTTAAAGCAAGTAGCCTTACAGAATTTGTGTGACTTTTTTTGAGTGTACAGACAAAATCAAAATAGTGTACTATCCCATACCCTGAATACCATTTTCTTACTGGGGGTAAAATTATCAGCTATTATTTTT
>chr1	207675615	207675927
CAGGGAACTGGCTGGGCTTTCTGGAGAGACACCTACACATCAAAGAAAAATAATGTGAAAAATTCTCTTTGTCTGGGGACAAGAAGCAGCATCTGGGAGTCTCGTCATAGCCTCCCTCCCTCCTCCCCACAATCTCTCCACCATCCGCCTTCAAATCCTGGGAACCTTTTGGAGGGGTGAAGATGGCCATTTTTCCTGCTGCCTGTCAGATAGCAGGGACCGGTGGGACACCTGGTGGGCAGTGGGGGAAATACAGCCACATTGGACCTCAACGTCACTACCCAGGTCTAGAGAGACCTGTGTATTCTGAGAT
>chr1	25081930	25082221
TTCCTGATTTTAGTGGGAAAGCTTCTAGTTTCTCACCATAAGTATGGTGTTTGCTGTAAGTTTTTTGTAGATTTTTTCATCAAATAGAGGAAGTTCTCCTCAATTCCTAGTTTACTGAGAGTTGTTATATGAATGGGTGTTGAATTTTGCGAAATTATTTTTCTTCATCTATTGATATAATCATGGGGTTTTTCTTTTTTAGCTTGTTCATGTGATGGTTATATTAATTTATTTTCAAATCTTGAACCAGCCTTATATACCCAGGATAAATCTCACTTGATAATGAGGTATA
>chr1	229638242	229638533
TATTCTTCAAAAATGTCAATGTCATGAAAGACAAAGGCTGAGGAACTGTTCCACATTAAAGAAGAATAAAGAGACATAACATACCACCCAAAGTAATCTACACATTCGATGCAATCCATATTAAATACTAATGATATTTTTCATAGAAATAGGAAAAACAATTCTAAAATTCATATGAAACCAAAAAAGCCCAAACTGGCAAAGCAATCCTGAACAAACAGAAAAAGCTAGATAAATCACACTATTTGACTTCACGATATACTACAAAGCTATAGCAACCAAAACAGCATAC
>chr1	163221564	163221874
GCAGTTGTCAGAGGTGATACTATAAGAGACTGCAGTAGTTGCAATAGTGACTGAGCACTTATCACAGTGCATAGAATACAGGGAAGGCCCAGTAAATGTTGAATTTATGACTAACTAGTAAGTGGATAAGTAAGCCTACTGTCCTTCATAGTTCAGAAAAGGGTACTGAGGAACAGGAGGGTTAATGAGTGGAAAAAAGTCACACAGCAGGTTTTTGGCCTCAGAGCCTTTGATTCAGAGTTCAGAGCTCTTTTAGTTATCTCTGATCATCACCTCTTTCCCCACAGTCTCAGCATCTCATATGCTCCCCA
>chr1	30810106	30810416
AAAATGGTTCTCATCTATAATATACTGATCTGTGACAGACAATTCAAGATTTCTTGCTTCCTAGATTTTCACTAAAATTTAAAAATACTAAGTATTAAAAGTTTTAATTAATAGAATTCTGTACCAAGAAGTTAAGATGTATTTTTAATAAGAAAGATCTTAAGAAAGGCATAAAAGTGTGGTATTTACCTTAAAAAAGAAAAATTTTTTTTCTAATTTGGAGGTTATTTAATGGTTGTTTCAAAATTTAGGATGTAGGAAGAAAATAGAAACAACATTGAAAGTAACCAGTAAATAGGACAGAGAAATGT
>chr1	79485650	79485972
GTGAATAGCACTGCATTAACACACATGTGAAGGTGTTTGGTGTGGGTGCTTACCTTCAACAATTTGGGTATAAACCTAGGAGTTGATTTACCAGGTCATATGATGATTCTGTGCTTAACTTTATAAGGAACCTCCAAACCCTTTCCATGGCAGCTGAATCATTTTATTTCCAACCACACTGTACAAGGGTTCCAATGTATACAACATTTTGTTTATGATTTATATTGAGACAAAATTACATTGAGGTAAAATTTACATATGGTGAAATACAAGTATGTTAAAAGAACATCTTAATGAGTTTGAACAACTATACACAACCATGC
>chr1	200804762	200805084
TCCTGAGTAAGGTTTGCCTGAGTCAGCAGACAAACCTTTGACCGTGAATCTGCTGATCACACAGCAGCTGGGAGGCAGCATTTTTACTCCCTTCTGAATTCAATAATGTTCAACAGTCTCATTGTTCCGAAACAGGAGAGGCGAGCCTTGGAGCGCAAAATGTCAGAAATGGAGGAAGAAATGAAGGTATGAAGAGATTTTCTTTCTTTTTGTATGCCTGTTCTCTGAATGCCTGCCAAGACTGGATATTTGAGCATAGGCCTGCCCCCTCCAGATTTCACTACAAACTCAATATCTGCAAGAAGAAATGATGTGTAAAAAAG
>chr1	90827424	90827713
GGATTTTAAAGCAGCCACCAGAAAAATGCTTCAGCAACAATTACAACTTGTCTTAGAAAAAATAAAAAACCATAAAATCTCACCAAAGAAATAGAAGTTATAAATAAGAATCAAATGGAAATTGTATTGGTCCATTTTCGTGCTGCTGATAAAGACATACTGGAGACTGGGAAGAAAAGGAGGCTTAATTGGACTTATAGTTCGAACCATTTCTTACATGGTGGCAGCAAGAGAAAATGAGGAAGAAGAAAAAGCAAAAACACCTGAGAAACCCATCAAATCTCATGAGA
>chr1	12683496	12683785
CACTTATAAATGGGAGCTAAACACTGAGTACACATGGCCATGAAGAAGGGAACAGTAGACTCTGGGGCCTACTTGAGGGTGAAGGGTGGGAAGAGAGGGTAAGGATTGAAAAACTACCTATAGGATATTATGTTGATTACCTTGGGTGACAAAACTATCTATACACCAAACCCCATGACACATAACTTACCTGCACATATACCTGTCGAACCTAAAAGTTGGAAAGCAAAAAAAGCATTTGCAATAAAATTGCACCCAAGTGGGCACATGATTGAAAGTTGGAAAACAGA
>chr1	166436429	166436753
AAAATGTATTTCCCCCCAGTTTTAAATTGCCTTTGAAATTTAAAAAAAAAAAATTTAGACTTAGTACCAGAACCAAAAATACCTAGATTTTTGGAGAACTTATTACATACATAGAAACATGAATATGGTTTACCACTGTGTGTGTGTAGGATGTTAGAATTATCTGTCCTCCATCTTTAGGTGCTTTTTCTTAAATGTGGTTCTACTTATACTGATATTTTTAATTTCCATCTTCCATGCAACCTCAGAGTGAATAAACCCCTTAAATTTGGTGCTGGTTCGAAAAAGTCTAAAGGGTTTATTAGGGGTTGTTTTTCGCAAATAT
>chr1	26381127	26381451
GCGAGAAAGGAGGAGAGGAGGCCCTGCCACTGGGTATGGGACAATGGGGCCTGGGGTCCCCTAGCTGGCAGGGGAATTTTGACACTCAGGACAGGGAAGGAGGGGAGGGCACGTGTGGTGACTTCTGGGGGCCTGGTATCAGGGAAACGAGCCCTCTGGTTAAAACGCTGAGGCCCTGTGGTTCTGGGCAGGGGGCCAGTGTAGGGAAGGCAGGGAGGGACTGTACGGAATCCCACCCTGCCCCCAGGAGAAGGCAGTCCCCTTATGGCCCTTGCTCAGGGGAGGCCCCTGCTCTCTCATTCTACTTCCAGGATGGTCCAGCGGC
>chr1	220971856	220972170
TGTGAATCCAGGTGTAAAATAAGAGTGCTTTTATTTATTGGTATCTAAGTACATCTTGGTGTTCTAAATCAAATAGTAAATTAAGTGGAAATTTTGAGGTCTAACTACCAAAAGACTAGGGATCTGTGACAAATGAATAAGAATTATTTTACAGCCATTGCTCCTTTCTTGAGATTGAGTTGTGTTTATATAATTTCCTTTCCATATTAAAATTTATTCCTTAAAATAACTATCTTTATATTCTGTTCAGCTATAAAATAATGCCCTAAGAGATAGCCTATTGCTGTCATAAGTTATGTCTAAGCTTTAGGGTTC
>chr1	235109190	235109504
CTTCCTGTGTTTTTTCTAAATATATAGAAACTTAGATACAGGATTGGTTGGTTGTTTGGAAAAGCTTGAGGGTGGTGTTTCTTAAAAATACAATTGCATTAAATATAGTGTTCTGCTACTTTGTTTCTTTCTCATATAATAGCATATTCTGGATAATATTCCAAACATATGTTTTTGTCGAGGGGGAAGAATATGAAAGCACTTGAGGAAGAGTACTGCTACTTCTGGGGAGGAGGAGAGAGGATAAAAGGCAGAAAGCACTGCCCATCTCATGGGGACTGCTGCTGGCCACCCTTCTAAAGGTGGGATGTGGCC
>chr1	29921564	29921894
CACACAGTAGGTTCATGATACATGTTAGCTGCTAGTATCTCTACTGTTATTTGTATCCTCCCCCCATTCCTAGCACTACTGTCCAGGCTGTCTCCCCCTTCACCTTCCCGAGGATGTCCCATCAATGGGACTTCATTCCTTTTCATCAGGTCAGTTAATCCTAAACTCCATGGATTAGAGGAAGGGCTACATTTTTATCATCTGGGCATATCATCTGGGTTGAGTCACTCTGGGAACTAAAATATCCTCTGTCAGGTCAGTGGTGACCAGCATGAGGTTGTGTCTTTTTCGTTTCTGATTATGGTTCATAGTCTGGGTGGTGTTGTTTTAT
>chr1	108319345	108319675
TCAATTCCTTTCATTTTGATCTCTTATGTGGAAGTGTCTGGGAAGATGCAGCCACTGGCTGAGATTTCTTCTTAAGGCGGCTCCCTGGGATCTGGATGTGTCCCCAACACCTCCATTGGAACCACAGTTTACTTTTTAGTAAAAGTGAGAAGGAGACAGACATTGCTATCACAGGGCCTGTGGGTCTCTGATGCTGAACTGAGGGTAATTAGAAAGGTCTTTTCTTTGCTACTACATCCAGTTTGAACATTTTATGGTAGATATGTACCTAATAATTGCTTTTCTAATGCTCATTACATATTTCATATTCAGACATTAAAAGCTTAGTTCT
>chr1	3973759	3974084
TATGCTAGACAGACTTCTGGAAAGACCAATAAAAATGGGATCTGGTGAGGGCCTTCTTGCTGCATTATCCCATGGCAGAAGGCAGGAGGGCAAGAGGGGGAATAAATAAGATAATTAATTGGTATTATGCATAGGCATATTTAACAAATTTGATACTTAGATGACATGGATGAATTCCTTTTTTTTTTTTTTTTTGAGGCAGAGTTTCACTCCTGTTACCCAGGCTGGAGTGCAAAATGGCACAATCTCTGCTCACCGCAACCTCCGCCTTCCGGGTTCAAGTGATTCTCCTGCCTCAGCCTCCTGAGTAGCTGGGATTACAGGCA
>chr1	185890329	185890654
TTATCACCAACTAATAATAATAAATTTTTTAAGACTTATTTTTCTGAAACTTCATGTAAACCAATGAACTGAGTTGATATGGGAAGCGGCTATTATTAACATTAGTAGTATAATTCTCTCTACATTACTAATTTTAATAATTATAACTAATCCTTATTGAAAATTTTTTATGAGCCAGTCATGGTACATGCATCATCTCAGAATAATATTATTACAGAGCACCTATTGTTATACTGATTTTACAAATGAGGAAACTAAAGGTTGTAGACACTAAGGAATGTGCCCAAGATTTACATAGCTCATAAAGTATTCTGTCTATGTAAATC
>chr1	73449248	73449583
TGGTACATATACACCACGGAAAACTTCACAGCCATATAAAAAGAATGAAATCATGTCTTTGCAGCAACATGGATAGTGCTGGAGGTCATAATTCTAAGGAAATTAATGTAGGAGCAGAAAACCAACCAAATAGTACATGTTCTCATTTATAAGTGGGAGCTAAGCATTGAGCACATTATAGACATAAATATGGGAACAACAGACACTGTGGGCTATTGGAGGGTGGAAGCAGGGGGCTTGGATTAAAAAGCTACCTATTCAAACAACACTCACTACCATGGTGACAGGATTAGTACAACAAACCTCAATATCATGCAATATTCCCATGTAATAAAT
>chr1	197814659	197814994
CTTGAATCATCCTGAAACCATCTGCTGATGCCCTGCCTGGTCTGTGGAAAAGCTGTCTTCCACAAAGCCAGTCCCTGGTGCCAAAAAGGACTGCTGCCTGTGGGGGAAGGGAAGAGAATAAAAGTAAGAAATAGGGATAAAAGAGAAAAAGGAAGAAATGATAATTCTAGAATCATGATAATTTTCCTTGAACTTGGAAATATGTTTAATGTAATCATCTGTATCTGAGTCCAAACAACATTTCATCTATGGAGTTTGACTCATATAGTTCTTCTCATTCTTTGTTCTCTTCCTTTATATCAACAGCCTTTTTCTGACATGATATAAAATCATGTG
>chr1	235916970	235917311
ATATATTTTTTAAATCCAGAGTTTCAGTGGTACATTTGGGCAGATAAAACCAAATTTTTTCCTGGTGGTTTTTCAGTAGTTATATCCTTATGGGGTTCATATAGATTGCTTTTATATTAATTAGCTTTGCTTTCAATTTTTTTTGGTTTCTTATAATATGTGCTTTTTTAACCATGTTTGTTAAAGAGATGCACTCAAAGACTCTTTCTTTAATACCTTTACTCCACATTCTGCTCAGAGAATTGATTCTTTCTGCGTGACATCATGTTGCTTTTTTCCGGCTCATATATCAGCTGTTTTTTTTTCTTTTTTCTTCTTCTTTTTTTTTTTTTTTTTTAATTT
>chr1	98352926	98353267
TAGAACTCTTATGCTTACTTAGACTCACATGTTTACAGGCATTCAGATCCTAGTCTAGGTCTCCGACCACTGCAAGCTGTAGATTCCTCTCTGGCAGATGACATTAATAATAGTGCCTACTTATAAGGTTGTAGGAGTAAATCAGATGATGTATATAAAGCACTTAACTAGTGTGGGAACATAGTATATATTCAATAAATGTTAGCTTTTCTTTCCATGATTTCCCAGGCATTAACTTACGGGCTCTGAGCACTCTAGAAGAACAATTGCTGTTCTCAATCCTTGCTAATGTGTCCTATGGTTTATATTTCAACCCAGTAAGGTTGTCTCGGATTTTGATGG
>chr1	111595859	111596166
CCCACTTGTCCCTCTAGCCTGTGTTCAGTGTCTTCTGTTTCACAGGAAATGTATGAGGCTTTTGAGCAAGAGTCTACCCGCAGCAAAAAGCCCAGATTGTTGATGTCTGCTGCTGTGTCAGCTGGCAAAGGTACCATTGAGACTGCCTGCCAGATCCCTGAGATGTCGAGGTAAGCAAACCCAGGAGCTCATATTCAGAGCTAAGTGACCCTTAGACCTTCCCCGGGCATTGTCAAATGCCCAGATACCAGTGACCAATGCTCAGGTACCCAGGATAGAGAGGACTCTATCTCAGAGGAATGAAATGA
>chr1	60363178	60363485
TGAATTCAATCTGTGTCCATTAGTGGAGGATTGGGTAAAGAAAAGATTATATATATACGTAGTGGAGAACTGGAAAAAGAAAAGGTTTTTTTTATATATATATATATGCATATACATATGTATATTATATATATGTATATATGTGTGTGCATATATGTCTGCATATATACATACCATGGCATACTACGTAGCCATAAAAAATAATGAAATCATGTATTTTGCAGTGACGTGGATGGAAATGGAAGTCATTATCTTAAGTGAAATAACTCAGAGACAGAAAGTGAAATACTACATGTTCTCATTTATGA
>chr1	227306006	227306309
TTAGATGGGTTTGTGGTCTAAAAATAGTTAATTTAGGAGATCAGTTAATCAGCAAATACCTGTTAAGCATTTATGCAGAATACGAAAAAGTACAAGGTGAGGGTCCTGCCCTCAAATTTCTTATGGTCTTAGAGATGACACAGGACAATGACACTTTGCCATGAGCATGATTTCAAGAATCAAGACCAGGTCTTCTGATTCTCAGGCTCCATACACCAGGAGATACTTTTGTTTATTGTTTGTTTGTTTTTAAGATGGAGCCTCGCCCTGTTGCCCAGGCTGGAGTGTAGTGGTGCGACCTCAG
>chr1	188995246	188995549
TTGACTATCTAAATATTCCATGCCAGGCAACCAGAAAACATCTCACTGAAGTTTCACAACAACACTATTAGGTGGAAATTATAACCATCATTAAAATATATATAAAGAAAACTGATGCTAAGAGGGGCTAAGTAACTTAGCCAGATATAAACCTCTCACTGGCAAGTAACAACAGCAATTTGCGTAACTAACACTTACTGAGTATTGAATTATGTGCCAGACAAACACCTAAGTGGTTTACAACTGTGATTCTCATAACAAACTTTACAATTGTATTCTGTTATCATTACCTCTTTAAAAATAA
>chr1	159769189	159769516
GTCAAGCTTCGGGCAAACTAGCACCGGAGGTTGCGCCTGAAAACATGCCGGTGGCTGCACAAATAGGAGAGCCTCCGACTTTCTGAGATAAAAACTTGCACAAACCTCCAGCTCACTCAAATAAGGGAACAAGGCCTGAAATAGAAATGCCTTTGTTCTTTGTATAGTCAGCGGGCTCCCAGGAAAAAGTTCCTTCTCTTTTTGTAGGCATAGGCACAGTAGGCTCCAGTGGGTTCCAGTAAGCACTTTTCTTTCCTTTTTTTAAACTGCAAGTCCAGCCTCTATAAATCACAAGTTCAGCCCCTAATTGGTCCTGGGCAAGGTCCCG
>chr1	201328651	201328978
TTTTAGTCTGCTTTTTTACAGTTTCCCTTTGTAATCTCGTTCTTTCACCTAGTTTAACTACCATGTGTATAAATGCTTGATAAATGTTAACGTCTCTTAACTTTATGTACTAAATTATGTATTTATGTTATGTATTAATTACTCCCAAGTCTATATTCTAGCCTCTGCCTCTTCCCTGAGCTGGATCACATATCCAAGGTGCTAGTAGACTTCTCTACTTCCATGTCATGCGGACTCCTAAAATTAAATTTATCTGATAAAGAATTCACTCACTCTGTCCTCCATTCCAATATCCCCCTTACTGGTGACTGATGCCACCACCCACCCA
>chr1	240887784	240888316
ATAGTAAGTAAGCTGTTTTCCTGAATTTCTCTGTAAGCCTTTCTAGCAAAGGCAAGGAGACGGTTGTAGGAACCCCGATTTATAGTACGGTCGAAAGTACAAGAGGCCTGGAATTGCACCTGGCATTTGAAGTGGGGCAATCTTCAAATTGAAGAGCAAGCTCTTAAACTTGTGGGATCTGATGCACAAGTTAAACCTTCAGGTTGTGAGGTAGTTAGGGTCAGAACTGAAATACGTTGTTAGGCACCTAGTTTGTGTGTCCAGGGAGACGGAGAATTGTTTGTTCTTGTGGAAAACCCCACACATTCGGTGGTAGAAATGCTGTCAGCAAAAACAGATTCTAGTAGTCGGACACGTTGTATTTGTTGGATCTGGAATTCCATTTTTGGAAGTTTTATTTTACTTGATAAGCTTGTGTTTTTAGAGCCATAATACAAGGAGAAATTTTGTTTATCTTTGGCTTCCACACATAAAACCAAATAAACTTTACTCCATGTTCTGTGGTCCCTAAACGCCATCCTCCATAGGCATGA
>chr1	161124949	161125481
GGCTGGACTTCCTCTTCTTTTTGGGCCAGAATTAGGTCAGATCTAGACTCTAGGGTATTGGGAAGCCTGTAATGACTTTCATTGTATGGTGGGAGGACAAGGAGGGAGGCAGGTTGACATCGTTAAGAGACCCTTAGACACATCTAAGCTTATGCTATAGTTAGGCAAACCTAGGCTGTGCTTGTGATGGCATGACCCAGAGGGAAGGAGTGTTCTCTCCCTGACAGAATAGGGTCTGGGTGGTGCTGGTTTAAGTAGGCCCCCAGCAAGGGGTAGTGTAAGGTCCCCACTTTTCGGCAGTTGTGCTTGCAGCATCAGCAGTGCAGAGATGCATCTGGGGCAGCTATTGTAGCCTCCTGCAGACCCCAGGGATTACATCTGCATCTTGGCTCCATGTTTGCACTGGGAAAGTAGCTAGAAATGATCTTGTTACACATGCCAGTAAGCACACAGAGAGATTTGGAGACCTCAGGGAAGGGGAGCTCTGGGTAAAATCTGGACTTCTTGTTAGTCTTGGCAGATCAGTAATGATA
>chr1	209029366	209029676
ATCCTCCTTTCCAAGAATGCTTAGAGGGAGGGGTTGGGTACTAGATGCAAAAGTAAATGCCACTTTTTTTCTGATCGAATTGGTAAATAACAAAAATAATGCTGTCAAGACATCTATATGAAAAATAATATCATTCTTCTAAATTATATCCTAATAACCAACAAATGTGAAATTTGAAATAATGTTGACTCTCTCAATACCCCTTTGAAAATTAAAACAACATTTTTTTCCACATTTGGAAAGTAGCATATACTCTTAAAGACAACTTGAAAGACAAATATTTAAAAAAATTAAAATATCCTAAAGCCTCA
>chr1	108011146	108011456
CAGCTTGTACTGCTGCCTCTGCTCTAATGGATCTGGACACTTAAAATCAAAACAAGACAACAGCATGGCTATGGCCTCGAGAGTCTGGTATCCAGAAGCTGCCTCTATAGGTTTTAGCTCACCTTCTATACCTCTGCTCCAGGAATGTATAGATGGTGGCAAAAATCAGGTGATGCTAATATCTACCATTTATTAGTATGGACAAAGAGCCAGACACTGTGCTAATGTTCCACAATATAGTCTCTCAGTTAATCAATACACAGAAATTCTGGAAGGTGGATGCTAATAACACCCCCAGTAACAAAGGATGG
>chr1	214088749	214089267
AAATGTAGAAACACATACAATTTTATACATGTTCCTGGTTATCACATGAGAAGTTCTGGGAGCAGTACATGCATAGAAGCATCTTTTTCATTGCTCAAATAAGGTCTTTAAACTTTGATGTACTCTTCCTAAGTCAGTGAACCATCTAAGAAACAGAAGATACATCTTCAGTTCAATAGACCAGCACAAAATTAAAGGCTGATGACCTTGATTTTACCTCTGAGAGAGGAAGGCTATTAACATGGAAACAGCTGAATGAAGAGGCAAGTAAATTTCACCCTCCCTGTCTATTGAGAAAAGCTGGGTCTGAATGTATCTCTCCTTTTTTAAATAGAAAAACATAAGTTACAAGGCTTCTTCCTAGCATAAGACAAGGGAAATCTTGTCTAGAACCTTCCAAGGCAGAAGTTTTGTGTATATTACTTCTATGACAATGGGATGGAGGTTTTATAAAATATTTGCATGGTGTACCAAAAATAAAAAAGGGACATTACTTTATGAAAAAGAAGCCTCTATGAA
>chr1	114252031	114252549
GGCTACATAATAGTTTTTTCACAGACTAGTAAGCAAACGCCTGTCTATTGTTGGAGGTAGGAGAGGCTTGTCTTCTATTCTTTTGTCTCTGACCTTCTGCCCCCATGTACATATTCCTCCAGGTGATTTTCGATACACACCATCCATGCTAAAGGAGCCAGCCCTGACACTGGGGAAACAGATCCATACTTTATACCTAGACAACACCAATTGCAATCCAGCCCTGGTTCTTCCTTCCCGACAAGAAGCTGCCCACCAGATTGTCCAGCTCATTCGAAAACACCCACAACATAACATAAAGATTGGTGAGTTGTTTCCTTTCAGTTTCCTGTCACCTGTAGATAGTGAACTAGATTCTTTAAGGATTCTCACATCTTTCAGATCTTTGTGCAGTTCTCACTTTCTCCTACACTGACCACCTTATTTAAAATTGCAACCTGGCTAGGTGTGGTGGTTCATGCCTATAATCCCAGCACTTTGGGAGGCCAAGATGGGAGGGTCATTTGAGCCCAGGCGTTT
>chr1	162511292	162511579
ACAAAAAATAAAGCTACCAAATGATCAAGCAATCTCACATCTGGTTATATATCTAAAGGAAACACAATCAAGATCTTAGAGAGATATCTGTCCTCTCATGTTCATTAGAGCATTATTCACAATAGCCAAGACATGGAAACAACCTCAGTGTCCACTGATGGATGAAAGGATTTAAAAATGTGGTATGTGTATACAATAGAATATTATTTATCCATAAAAACAAGGAACTCCTGCCATTTGCAGCAACATGTTTGAACCTCGAGGGCATTATACTAAGTGAAATAAATC
>chr1	213347905	213348192
TTTGGCATCAGGAACCAGTTTCATGGAAGACAATTTTTCCACAGACCAATGGCGGTCAGGGGAGGATGGTTTTAGGATGAAACGATTCCACCTCAGATCATCAGGCATTAGATTCTCACAAGGAGCACACAGCCTATTATAGATCCCTCGCATGTACACTTTACAATAGGGTTTGAGCTCCTGTGAGAATCTAATGCCATGACTGATCTGACAGGAGGCAGAGCTCAGGTGGTAAAGCTCCCTGGTGGCCGCTCACCTCCTACTGTGCAGCCTGGTTCTTAATAGGCC
>chr1	9574677	9574972
TTCCGCTCGCACCAGGAGCGACCCTAGAATGGTGGATTGGGGCGTTTTCCATCCTGATGTTGGAGTTGCTGCTGTGGATTCAAGTATGTTTTGCTTGGAGATGGGCTGGAGGCCCTGGCAGTGCTAAGTTCTGAGTTGCATTTTGATGCTTCTGTCGCTGAAGCCCAGGAGGCCTCTTCTCTGGTCCTTCTGGTTGAATGAAACACGGTGTTGCCCACTTAAGCGGGAAGTGCAGGTGAGGAGCTGCTTGGGAGGCTGGCCTCTGGCTCCCTGGCCCCTGAGGGAACCTGACTCTT
>chr1	94174957	94175252
TTGCCTCTTCATGTGAAGGCCAATTTCATGGAAAGTAAGAGACAGTTAATCCTTCCTGTGGCCATTCATTCAAGTTCCTATTTAGGGAACCAGTGATTATGTTGCCTTTGCATGGTCAGGAGACCAAAGCTGTTAAACATGTCACTGAGTAGGCAGTGCCTCTAATACTAGGTTGCTAGAGGTGATGTTTCATTAAACAGGTGGCATTTGTGTTTGCTGAGATCCTTTTACTTTTTGAGATCTTTCCTTAGGTGCATGCCTGTGTTGTGTTAATAATTATTTGAATAAACAGTCAA
>chr1	210141351	210141715
ACCGAAAATCATAGCTGTGGACCCATGTATTTCATTCCACAGAGCATACAGGAACCCTTTCCCCTGGGTGCAGCTACAGCCACCCAAGCTGGGGCTGCAGAGCTGGGTATCTCTGCACTCTTGGGGGCCTGGGAAGGCCCCCTCCCCCCATAGGCTCAGAGGTGTGTGCTCCTGCTGCCTGGTCTCTCCCACTCCTGGCACCTGATCTGATCTTGGAGCAAGGTTGGGGCTGAGCCCAGGTGCTGTCGCACCTAGCTGGATGTGCACACGCTTGGGGCAGTGCTGACATGACAGCCCCCTGCCAGCTTGGCCCCCTCCAGACTTTGGCCACCAACAAGCATGGGAGGGAAGCCTAGGTGGGGCTG
>chr1	220066200	220066564
TAATCCCAGCACTTTGGGAGGCCGAGGTGGGTGGATCACGAGGTCAAGAGTTCGAGACCAGACTGACCAACATGGTGAAACCCTGTCTCTACTAAAAATACAAAAATTAGCTGAGCATGGTGGTGCACGTCTGTAATCCCAGCTACTCAGGAGGCTGAGGCAGGAGAATCGCTTCAACCTGGGAGGCAGAGGTTGCAGTGAGCCGAGATGGCGCCATTGCACTCAAGCCTGGGTGACAGAGTGAAACTCCATTTTGAAGGAAAGAAAGAAAGAAGAAAGAAAGAGAAAGAAAGAAAAGAAAGAAAGAAAGAAAGAAAGGAAGAAAGAAAGAAAGAAGGAAGGAAGGAAGGAAAAAGGAAAAGAAA
>chr1	147367216	147367522
ACATTGGATCAGCCATTGCATTGATGGGGTGGAGAACCAGGGTCCAGCCTTGCTTTATGGAAATATATCAGCAAAGTAAAGAAGAAAGTTTCCTTCCCGATTTCAAGGTGACTGTGCAAAGTAGCTAGGTAAGCTGACTTAAAGGAGATCGAGATTAAAGCTGAGAGCAGTGAAGCCTGGGGAACAATATTTCCAAATACACAGGAAAAGCTGCCAGCTTCCTTTAAAAGGCATAGAAACTCCATGGACATTGTTTAGGGACAGATGGCCTAATCACAGGGGACAAGAGATACTGAGTCAAAGCTAG
>chr1	181082309	181082615
AAAGATAATATGACACTGTCTACTTGCTGTTTTCTGTAAGAAGTCAGCTATAATCAAATCACTCTCTCCCATATGTAATGTGGTAGTCTGTGTTTTTAAGATCTTTTCCTGTTATTTTTGGTTTTTAGTATTTTGTGTTGTGACCGGGCATGGGTTTTTTTGTATGTGTGTGTTCTAACTTGTTCAAGGTTTGCTGAGATTATTGAATCCATAGATTTATGTATTTCACCAACTTTGAGAGACTTAGCTATTATTTAAGATATTTTTTGTTTTATTTTTTCTTCTTTCCTCTTGGTGTTTATATTTA
>chr1	1056516	1056782
GTTGCTCTCTCTTTCTCTGGTGAATATTGCTGCAATTTGGAGCAGGTCCTCTAATCACCTTTTCTATCCCATTTTCTTTGCCTTTTCACGTCACGTTCGGGGAACGTCCTGGCTCCGTCCCTTCCAGCGCTTTTCGTTTCTGTCCTCGGAGTCATTCTTTTTAAGACGGAGTCTCGCTCTGTCGCCCAGGCTGGAGTGCAGTGATGTGATCTCGGCTCACTGCAAGCTCCGCCTCCTGGTTCACGCCATTCTCCTGCCTCAGCCTCC
>chr1	241887006	241887272
AACCCCAAAGGTGATGGTATTAGGAAGTGGGCCTTCATGAGGTCATGATAGAACTCATAGATTAAATTAGTGCATTTATAGAAAAGTCCTCAGAGAGTTCCTTTGGCACTTTTACTAGGTGACAATACAGGGGAAAGACACCTTCTATGAACCGTGAAGAGGGCCCTCTCTAGACACTGAATTTGCCAGCACCTTGAACTTAAACACCTGGCCTCCAGAACTGTAAGAAATAAATTTCTATTGTTTATAAGCTACTCAGTTTATGAT
>chr1	202092149	202092469
CAGGGGTATGTTCATTTGGGCCAGTGATTCTGAAGCCCACTTTGCAGATATCTTAGGTGTGTCATGAAGTTTTACAAGAACATTGTGAGTAGTTGCAATAACAAAAGGAAACAAATGTTTCATATTACTTTCCATTATCCGTGTCTCAGGTATTCTTCCAGAGATACTTTAGCCATGTGTAAGTGAATACACTTCCATACAATATCATGCGTAAAACACATGACATTCTGAACCCTGCCGTTTTTATTAAAGAAAATTTCAAATGTATTTAGAATTAAAGTATAATAAACTCCACATAGTCACCCAGTTTCAACAATTGCA
>chr1	110830132	110830452
GGCCCAGTGCCTGGAACCTCAGCAGTGCTGCAGTGGGCTGCTATCACTCACTACCTTGGGCAGGGGGTCGGGGAAAGCTTCCCTCAGGGGTCTCATGTGGAAGCAGGAGAGGTGTCCTGACCACTTTGGGACAAGAGGCAGTAGTGGTCAGAGTAGGCTGGTGGATACATTGGGCATCTGAAGAAGTGGGCAGATTAAGAAAATATTTTGGAGTTAGCACTTTCTTAGCATAGTGCTGATCCATATTCAATAATCACTTAGTAAATGTCAATAAATGTTCAGTGTTAGTATTATTTAGTCAAAGCCCTGCCTTGAGATGTG
>chr1	71116800	71117104
CTTGTTTCTCTAGTTTCTCTAATTGTGATGGTAGTTATTAATATGAGTTCTTTCTAACATTTTTATATGAGCGTTTAATGCCATAAACTTCCCCCTTAACACTTCCTTAGCTATGTCCCAGAGATTCTGGTATATTGTATCTTTTTTCTTATTACTTTAAAAGAATTTCTTCATCTCTGCCTTCCTTTCATTATTTACACAAAAGTCATTCAGAAGCAGGTTGTTTAATTTCCATACAATTGTATTGTTTTGAGTGATTTTCTTAGTATTGATTTATATTTTTATTGTGCTGTAGTCCGTGAATG
>chr1	40206883	40207187
TGAACATGCTCGTGACCATGGCTCCCATAGTTCTCATCCTGCTGGGCCTGCTGCTCTTCAAAATGTACCCCATTGATGAGGAGAGGCGGCGGCAGAATAAGAAGGCCCTGCAGGCACTGAGGTGAGTGGGGAGGGGACAGGATGCTGGAGGAGGGGACGTCACTGTGTCTAAACCCTCAATTTGTGTCTCCTGTGGCCAAGTCCAGACTCACCCCCCACACATCTTCTCTGGACAGCTGTAACACTTAAGTACGCACCAGGCACTGTGTTAAGTGGTCTTACCTTTATTCAACAAATACATACTG
>chr1	48409301	48409596
GTTGCATTGATCCCTTTACCATTATGTAATGCCCTTCTTTGTCTTTTTTGATCTTTGTTGGTTTAAAGTCTGTTTTATCAGAGACTAAGATTGCACCCCTGCTTTTTTTGCTTTCCATTTGCTTGGTAAATATTCCTCCATCCCTTTATTTTGAGTCTATGTATGTCTTTGCACATGAGATGGGTCTCCTGAATACAGCACAATGAGGGTCTTGACTCTTTATCCAATTTGCCAGTCTGTGTCTTTTAACTGGGGCATTTAGCCCATTTACATTTAAGGTTAATATTGTTATGTGT
>chr1	226479885	226480180
TTAGTTTTTTTGTTTTCTGCTTATTTTTTTAACTGCTTTGTAACAAATTATCACCAACTTAGTGGCTTGAAACAATGCTCACTGAGTAGCTCACAGTTCTGTAAGTCAGAAGTGCAGGCGTGGCGTGCCTGGGTTCTCTGTTCAGGGTCTCAGAAGCTGAAGTCAGGTGCCTGCTGATTAGTTCTCTTGGTTCCTATTTCCAGCTTACCCAATTTGTTGGCAGAATTCAGTTCCTTGCAATTGTGGGTCTGTGAGCCCATGGGTCCAAGGCCCTATTTCTTGGCTGGCTGTCAGCC
>chr1	209709531	209709811
AAGTGTCCCAAAATGGTGGGTCATTTTCTTGCTACTCTTGCCAGTGATTTCCTGTTTGATGGTGGGCAAATTGCTTAGCTCCTGGCTACACTGGAAAGGATGTTGCTTTCTCATCTACCTCCCAGAGTTAGTGTGGAGGTCAAATGAGAAAATGAACTGAAGGAAAGCAATGTGATGTGGTGGTAGGTGGGAGGCATCCAAGCTAAGCCTCAGGAAACAGAGGCTACACCATGGGGACAGGTCACTGAGGACCCAGAGGCAAGTGAGCAAGTGGAAAATAA
>chr1	25002525	25002805
TTCTCTTTGAATCTCAGTTGGCATTAATGACTATGCTGGTAGTATTCATGTGTCCCTTGTGAGGCTGTGAACAATCTCCCATTACTTGCCTGCCAGAGCAGCCTTCGTGCTTTGGTGGGAGTCATTTCCAAATCTAATTTTCTGTTCATATTGCAATTTAAAGAACGTTTAGATAGAAAAAAAAGGGCCCAGGCTTCACAAAGAATTTCAATTTACATCAACGATTTGAACAAAAGCTTCAGATAATATAAGTGAAAATACTAAAATTGGGGCAGAGTTAA
>chr1	153930325	153930620
AGATTGCGCCATTGCACTCCAGCCTGTGCAACAAGAGCAAAACTCCCTCTCAAAAAAAAAGAAAGAAAAAAAAAGAGATACAATCCTTTCAAATCAATATTTCTAAATCATTTGACTGTTGTTGAGGTTGTTGACACCTCTCTTTTCTGGGCTTAAACTGTTACAGTTGAACTGAACTCTGTGGATGATCCGGGCTCCATCCAGAAAATAAATGATAGGATACTGGTCTTTGATTATGACCTGAAATTTTAACTAGCCAATGTTGTCCGTAGCCTTTTAGGCAACCGACAGCTGGC
>chr1	3743033	3743328
CTCATTTCCGGCTCCACCACTGCCTCCCCATAATGCTTACGAATAGCTGGAAGAGGCCGCTCATCGTAGGGCAGGGACTCTGCCTGCAGTGAGTGAAGGAGAGAGGAAAGTGCTGGGGAGCTCCATAGGTCACATTCTCCAGTGCAACTCTCACTGGCAGGCTTACTGCGCTTACTTACCTGATCTGAAAGATGTTATTTTGCTAAATATCAGTATCATCAGATTAGAATAATTTATACAACAAATAGGATGTAATTGAAAAGATTAGATGAGGCTTTCTATTACTTTCTAAACTC
>chr1	178994744	178995029
GGAAACTGAACAACCTGCTCCTGAATGACTACTGGGTACATAACAAAATGAAGGCAGAAATAAAGATGTTCTTTGAAACCAATGAGAACAAAGACACAACATACCAGAATCTCTGGGACACATTCAAAGCAGTGTGTAGAAGGAAATTTATAGCACTAAATGCCCACAAGAGAAAGCAGGAAAGATCTAAAATTGACACCCTAACATCACAATAAAAAGAACTAAAAAAGCAAGAGCAAACACATTCAAAAGCTAGCAGAAGGCAAGAAATAACTAAAATCAGAGC
>chr1	179601473	179601758
GCTTTGTTGGGCACAGGCCTTCTTCTCTGTGGCTGGGGCCATGGACCTGCTCTGGTGTCCTGACGTTTAGCAGGAAATGGCACCTAGGCACAGTTGGTAGTCTTTTAAGGCAGATGATGGAAGTGCTGGTAGCTACAGCATCCTCACAGAGGAAGTGGACAAGGGGGCTAGGGTAGAGAGGAGGATTAGGGCAGATGTACTGTGCAAACTGGCTGGTGAGCACAAGTGAGATGGTTCTTGGGGACCTTCTGCTGTAACTGGGGAGATGTTGCAGGGGACCAAAGGC
>chr1	31904185	31904514
AGACCAGGACCACATCTCCCCATGCCCTCCTTCACTCACCGCTGGGCCTGGGGGGCCTGGGAGGCCTTCAGATCCTGGGGGGCCCTAAGGATACAAAGGAACAGAATCAGTCACTCCTCCTGGGGAGGTGAAGGATGAGGTAGGGGGATGTGACAGGGGACTGCCCAGAACAGAGGTGGCATGTGCTGGGAGGCCCCTGGGCTGGCAGGCCCCCTCTGCCTGATCTGCTCAGGCTTCCCTGCTCTTGCCCGAGCTACTGAACCAGCCTCCTAACTCGTCCTGCCACCTCCTGGCTCACTGCAAGCCAGCCAGCAAATGGCTGCCCTCTTC
>chr1	85793434	85793763
GCACAGTAAATAGTTTTGGAATGAACAAAAAGAAAGAAACCTCCTTGAATAGGAGATAGTGGATTCGACTTGAACATATAGACTGGTTCTCTGACAACCACAGGATTTAAGGAACATTTGTACAGCATTGTATAGTTGGCAAGCACTTCCATACATTTATCGTCTGTCAGCCAAGTGTCAATAAGTTTAGTTCACTATTGAGTAAATTGTCCTTAGGAAGGTTACGGGATTCATCCCAGATTTTTTAATTCCCTACTGTATGGAATTACTATATTGTGTGCATACATGAACACAAACACATACACACAATCATCTGCCAAAAATTCCTTC
>chr1	49711779	49712082
ATAGATTCTGGATACTAGACCTCTGTCAGTTTGCAAATAAAATTTTTCTTATTCTGTAGGTTGTCTGTTTGCTCTCTTGATAGTTTATTTTGCTGTGAAGACACTGTTTAGTTTAATTAGGTCCCACTTGTCAATTTTTGTCTTTGTTGCTATTGCTTTTAAGGATTTAGTCATATTCTTTGCATAGATCAATGTCTAGAAGAGTATTTCCTGGATTTTCTTCTAGTATTTTTATAGTTTTAGGTTTTACACATTAGTCTTTAATCCATTTTTAGTTAATTTTTGTATGTAGTGAAAGGCAAGG
>chr1	103747267	103747570
AAGCAATAATACAAGCCAATCTCAAAAGGTTACATATTCCAACTCTACGTATGTCTTTTGCATTCTTGAAATGACAAAATAAAATGTCTTGAAAATGAAAACATAGAAGTAAAATAGATTAGCAATTAACAGGAGCTAGTGATTGTGGGGGTGGAGTTGATGAGAAGATGCTTAGCACAAGAGAGCTTCTATGCAGTGATGAAACATTTCTGTGTATTAGTTATATGAATCTATATACACAATAAAATTGTGAAGAACTACACACACACACACACACACACACACATTCACATATTGGTAAAAT
>chr1	99008082	99008417
CTGCCTTTCAAACTCCTACTCATTTAAGACCCACCTTAATATCATCCAGTCGTTGATGAATTTTCCTATTATCTCCAAGAATCACTCTTCCCTGCATCCTCCTGTGGCACTTTATAGCTACGTTTATTTATTGTAACATGTGCCACTGTTCTTGAAGTCTACCTGCTTAGATCATTCTGGGAAAAATACAGTCACAGGAATAATAATTTTTCTCTAATTCTCTGTGTCATATTCTCAGCTGCAAACTGTACTAGTTCTATGCCATTAGAGAAAAATATGAAAATGTTCAGTGCATAACAAACTGAAGAGCTATATTTGAACCAAAGGCTGAGATGG
>chr1	48766343	48766678
GCATTATTGTCCCATTTTAGAGATGGGGCAAGTAAACTGCTCTAAATGATTTATAAGATGATTAGCAAGCGGTGGAGCTGAAATTAAAATTCAGGTCTATCTGACTCAGAGTCACTCCATAATACTACCTGAAGGCAGACACACCAAAGAGGCAGAAGCAATGGGACGTGGTGGTTGGTCAGCTGTGTGGGGAGAAAGACATAAAGGAGTTAAGGCAAGGGCAGGGCTTCCAACCTGAGCAATTAGATGGAAAAAGAGAATATTAACCAAGGCAGCTGATGCCAGGGAGAGAAGCAGATTTGGACTTAAGATTGACATGGGGTCAGCTAAAAATAG
>chr1	3741672	3742238
CAAATAAATATGTATATTTAGAGAAATAATTTTCTCTGATAAGGAAATTTAAGACTATGTTAAAATATAAAAAGTATTAAATTCTCCAAGAGAAATATTTTAAAGCTGAGAACGAGGGAAAACCCTACTCATTTCTTTTTATTTTGAGACAAACTCTCACTCTGTCGCCCAGGCTGGAGTGCAGTGGCTCGGCTCACTGCAACCTCTGTCCCCCTGCGGGTTCAAGCAATTCTCCTGCCTCAGTCTTCCAGCTAGCTGGGATTACAGGTGCCTGACACCATGCCCAGCTAATTTTTGTATTTTTAGTAGAGATGGGGTTTCACCATCTTGGCCAGGCTGGTCTTGAACTCCTGACCTCGTGATCCACCCGCCTTGGCCTCCCAAAGTGCTGGGATTATAGGCGTGAGCCACTGCGCCTGGCCAACTCTACTCATTTCTATAAGGAGATACTTCCATCTTTTGCTATGCCATCCTTTTGCGCTGGAATTAGCTGGTATTCAGAAGGGAGCAGTTGTTTAATACAAGCTCCATGAATGCCAGAAGGAAACACCCAGGCTGAAATGAGTA
>chr1	30784498	30785064
CCTGCTGGGTAGGGGCTCCCAGTGCCCACTGTGAACGTTGACTGCCCAGCGTGGAGTCAGACTGGCTGGGTCCTGTGTTCTAGTCCCTCATGGCTCAGGGGGTGTTGCTGGCCCATGGGCATCATCTGGAGACTTGTCAGAAATGCAGAATGCCAGGCCCCACCCCAGACCAGAATCTGAATCTGCACCTTAATGAGTTTCCTGGGTGATCTATGACCCTGCCCTTGGCCACATCCCTGATGACTGGCACCCCCCGGCCCCTGGAGTTCAGGGAATTCACTCTTTCCTCAGAGTTTGCTGCAAAGACTGACCCATTCATCACAGTGGTGAAGAGCCCTGTGCTTGCCACTTAGACTGGGTGAGGATCCTGGGTTTGCCCTCTCTAGCCTGTGACCTTGGCAAAGGTCCCCTCTGACCTGTTTTCTGTACCCGGAGCTTTTTAAATTTTCTCTTGCCTCCAGGCCTCTGAAGTATTGCTCCCTCTGCCCGCAACCCCCTTTCTACTTTCCTCACCTGGCTAATGCCTATGCCTCCTCAATCTCAGTCTCACACTCCCTGGGGAAACCC
>chr1	85883859	85884168
AAAAATCCTCAATAAAATACTGGCAAACCGAATCCAGCAGTACATCAAAAAGCTTATCCACCATGATCAAGTGGGCTTCATCCCTGGGATGCAAGGCTGGTTCAATATATGCAAATCAATAAATGTAATCCAGCATATAAACAGAATCAAAGACAAAAACCACATGATTATCTCAATAGATGCAGAAAAGGCCTTTGACAAAATTCAACAACCCTTCATGCTAAAAACTCTCAATAAATTAGGTATTGATGGGATGTATCTCAAAATAATAAGAGCTATCTATGACAAACCCACAGCAAATATCATACTG
>chr1	10238744	10239053
AGCCCAGCCTATTAATTTTTGATTGCCCTATTCAGATTTAGTGGTATGAATTTACTGATTGGGATGTTTTGAACACACAGAATAACATGTTTAACTAAAGAACTTGTAATTGAGTGACTTATAAAATGAAACATTTTTATCTTCTAGGTATTATTAACCCAAAGAATCCAAAGGAAGCTCCAAAGTCCTTCAGCTTCGACTATTCCTACTGGTCTCATACCTCAGTGAGTACCCTCATGCCACAGCACTGCCAGCTCCTGCCTCCTTTCCTCTTTCCTTGCCGATTTGTCTTTTCTCTTAGCTGAGCAGA
>chr1	207132854	207133174
AGAGGAAATTAATTGCCAAAGAAGACAAGGTTAGAACTGGAGAGTGAGGACTGGGGAGAGGAGGCAGGCAGAAGGGCACTTTGTTTCTCCTTTGTGGTTTTGACAGAGGGGTTACAGCTGGAGGACGGGAGGAGGCTAAGCACAGAGCTGCTTCCTACTCTTAATTATGAGAACAGCCCCAGAATTTCAAGTGGTGCCAGTGGTGAAAGACTAGCAGAGGGATTCCCTCGATTCCTTTCTCTTTTTCCTCTCCCTGCTCCACTGGGGGAGATTTCTGGTTATTTTTTAATTCCAGTTCAAAATAGAGGTTGGGGGAAAAGA
>chr1	16799684	16800004
TGGCAGGACTCAATCACCAATCCACCCCTTTGTGAATTTGTCAGGGTTTGCTTTTAGGCTTTAGCAGGTTGGTCTACAATAGGCCTTATTGAAAAGTGTGACACTTATTCCTAAAGCACATCCATTCTAGTGTCTCAGTTGGATACCTGGGTGCTAATGAGGTGTGCATGAGTTCTTCCCACCATGGATGGCAGAAACTCCATCATACATTCCCCAACCCTCCTCCACCTCAAGTACCTCTGGTCCAAACTCAATTTCATAGCAGCCACCCCTCTGTTAAATCTGTTAGTCTTTTCCTTGTGCAGGTAGAGTCCACTCCTT
>chr1	204302173	204302487
GGCGCTGGGGCCGGGTGCGGCGGCGGCTGGTGCCTGTGCTAGAGCCGGAGCCGCAGCCTCAGCATTAGCCGGGAGAACTGCAGCGCCCGGAGGCTGGCCTGGGGTCTGACATCAACGACACAGGCGGGGAGTGGAAGTCCTTCCGCACAACATGGTGTGGGGCTGCGGGGGTGTGGACGCGCCCAGCTGTGTCCCCGGGAGGGAGTGGGTGCTTTTCGGGGTGCCGGGGGAGGGCTGGGCGTGCTTCGCGGTTTTTTGTCGTAGAGGCTCAAAGATGCTGCAAATCAAATCCCAAACGGGAGCCGCAACAGCGCA
>chr1	99040363	99040677
CTGAGTTCTGAGAAGGGCAAGTGGTAAAAGTATTGTCCAGTCCTTTTTAAGTTGGTGGCTGAGCTTGGTGAGGTGTGTTTTTAAAAGACCATTAGTTCACTGAATACTAAGAGCCTGAGAAACTGCTTGGGTAATTTGACTAATAAAGGCCAGTCTGTTATAGGACTGTATAGAGGTGGGAAGGCCAAACTGAGGAATTATGTCTGACAGAAGGGAAGAAATGACTGTGGTGGCCTTCTTAGACCCTGTGGGAAAGACCTCTACCTATCCAGTGAAAGTGTCTACCTAGACCAAGAGGTATTTTAGTTTCCTGAC
>chr1	185703491	185703816
CTAATTTTAGGTTCCACAATGGTGATGTTATCTGCAGGAATAATTGGGGAAGTTGCATATCTTGTGAACACTTGTATATAATGGCTGGCAACTGTTTATGTCTACACTTAGCAGAATTCAGGCTTCTCCATCCACCTAGCCTGGTGGTGTCTCATTAACTTTACAAAGGTGGTTGAGTTTTGGGGAAGGGCTATTATCATTTAAACTATAAACTAAATGGCTCCCAAAGTTATCTTGGCCTAAGCCCAGGAATAATTAAAGGCAGCTTGAAGGCCAAAGGAAAGATGGGGTTTAGCCAGATCAGATCTTCACTGCCATTATTTTGC
>chr1	66177529	66177854
GTTGCAGCTTCCTCCAAGTCTAGCTATACTAGGTTCTGGCCAAATCATGCCCTTGAAATGAAGAGGCATCCTCCTCCTTTCCCTTTTCCCTTTCTACTGGTTGGAATGGGTACACAGTGATGAGATTTCTTGCACCATGTAGCCAAGGTTACCACAGGCCTGATAGAACAGCAAGACAAAAGGGCTCTGAATATGTAGCAACTTCATGGACAGCTGTCATACCAGGCTGAACTTTAATGTGAAATAACTAAAATTCTGTCTTGTTGTTTCTGGGTGTCTCTTCATCACAGAAGCTGAGCCTACCTCATAAGTAATACTGGGGGAGA
>chr1	195107615	195107913
GAAGTGGATCTACTGACTTAATTCTAGAAGACTGAATAGATATCAGGCCATCTCCCTGCATAATCCCAGTGTTACTCTGAGAGCTGTTTCTACTCTAAATCCTGCTAACTAAATCTATACATGATTGCTTATAAAGTATTGAGCAAGTTTATTCTATTCAACCAGACTTGACCAAAATTCCCTTTAAAAACCTGGACTTAGAAATATTCACTGAGGAAAGCAGCTTTATGAACCACAGACAACAGAAGGCTGAGTATGCTATGGTAACCCTGTGACAGATCCTAGATGCAGAGACACTC
>chr1	213528990	213529288
TTAACTATACATTGATCGAGTTGTTCTGAGTTGAATCCAACAAGACTTCAGTCTAACTGCTTCGATCTCTACCTTTCTGTCTGAGCTCAGAGGGTCTGACTCTTATGACTATGGATTTGGTGATAGACTCACACTGCCTATCCCCATATGATAATCAGCGACTATTCCCCATCTCTGACCCTCCACTGACTTCCAGTGGCCACTGGCTCCATCACTCCATTTAGAATGCAGAATTGACATCTTTAATTCAAATATATTTAGTTCAGGCCCCAAGGGGCAAGAAAAGTTCAGCAAGGGAA
>chr1	220197618	220197948
TCACTCATAGGTGGGAATTGAACAATGAGAACTTGGACCCGGGGTGCAGCAAACCAACATGGCACAGCAAACCAACATGGCGCATGTACACCTATGTAACAAACGTGCACATTGTGCACATGTACCCTAGAACTTAAAGTATAATATATATATAAAAAAAAGAAAAAAACTTTGTTCCTCCCCTGGCCTAAAAACTTATCACCACCTACATTAAAGCTAATATGCCTGATTACTATTTTTAGCGAACTTATTTTATTAGGGCAGTTCCAGTCTCAAAAATATGCTAACTGGCACCTTGGTAGCCACATAAAAATGTGCTCTAGACCCAAAA
>chr1	7010793	7011123
CACCCACCTCAGCCTCCCAAAGTGCTGGGATTACAGGCGTGTGCCACTGCCTGAAATATTCTTTAGTATATTTCTCCCTGACACTTTTCTGGGCCCAAGTTTATGGCAGAAACTAAGCCAAGGAGAAAAAGAAAGAGCTGTCAGGCATTTCATTGTCTTAATTGCGGAGCACAGATATTAGTGTCAGTGAGTCTCTGCGTGGTAGAGCTGGTGGTCAGAGTGGACCTAAAGCCAGAAATCACAGCATGAGCCAATGAAACTGCTGAATATACTCAGCCTCTTGGTTTCTCCAACTTCTGAGGCTGTCTCTAGCACAGGTGTCTTCATGAGG
>chr1	45056519	45056819
AGTGGAGGTGGTAAAATGTGGTTGGATGAAGCGTACGCTTTGAAGGTATCAACAGGACCAGCTGATGGAAGGGAGTCAACAGGACTAGCTGATGGCTGTAAACTGGGGGGTCACTAGCTATCAGATGGCATTTACTTAAAGCCATGGAAGTAGGTGAGCTCCCTTATGGAGAGGGAATAGGAAGGAGGTAGACCATTCTATCAAAATGCTCTTTCTACAGGGCACTTCTCACTGAGATATTATTTATCTGGGATTTATATTATTTATTCAATTTGTTTTGTGTTTGGTTCTATTAGAAAAG
>chr1	35805681	35805981
AGCATAGCCTATGTGCCCACCTGTGGTTGGCTATGCATAGACAGGAATATTTATTTATTGACTGGTTGTACTGAAAGCCATCTTCTTAGCATGGATTCTCTGGGGTAAATATGAAAAGACATAGAGGCTAGGTGTGGTGGCTAACGCCTGTAATCCCAATACTTTGGGAGTCTGAGGTGGGAGGATCACTTGAGCCCAGGAATTCAAGATCAGCCTGGGCAACACAGTGAGACTCCATCTCTACAAAAGAAAAACAATTAGCCGGGCATGGTGCCTCGTGCCTGTAGTCCCTGCTACTCCC
>chr1	76344188	76344444
TCTTCACATGATGGAGAAAATAGAATTGTCAGGTAACATGGAAAGAGTATAAGCTTTGGAGTCGTACCAAACTGTGTGCAGGTATTTGCTCTGCTATTTATCATCACTGTGACATTAGGCACTTTTCTTAAACTCTCTGGGTCTATTTTCTTCTCTGTCAAATGACAACAAGAATGCTTGTCTTTTAGAATTCATATGTATATGAAAACACCTGGCATAGGGCCTTGAACATAATGAGTGGTCAATAAATCTTATAT
>chr1	163943017	163943273
TATATAACGGTCCATGCTAAGCAGTCCAGGGATAATATGGTGGCCCCCAAAGTATTAGGGACCAAGGGACCCTCTGTGTTCTTGTTCTGACATCCTCACGTTAACTTCTCCATGTTCCTTGAAAGGCTATTCTCTTTCAGCTTCTGGTAGAAGAGCTTCTGACATAACAAGACGTGGCGATGATTTTTTGTATCAATAATCAGCATCCACAGTGATTCTGATGCAAGCGTCCTTGGACCACATTCAAAACAATTAAG
>chr1	163112403	163112696
CGGGGCGGGGCAGGGAATTAACATTTATTGAGCGCCTCCTGTGACCCAGACACTGTGCTCGGTGCTCTGTGTTTATTATCTCATTTATCCTCCAGGCCAGCACATTAAGGTAATAGAAGAGTGGAATAAAGCCGAATGCATTACTAATTTCTGTGGAAAAGCAGAAGGCCTGACCCTAGCTGTTTTCTTCTTTGCATTCTGGAGTGAGATCTAGAAGAAGGGGAGAGTCCTCCAGGGAATGAGAGAAAGCCTGACCCAGTGATTTATCACAGCCCCCAAATGCTGGGACCTTTT
>chr1	31099335	31099628
GAGCTTCCAAAAACGCAAATCTGACAATGTCACTGCCCTCCCCACAGAACTCTGACAGCTCCCTGTGCCCTAGGAGATAATAGCCTTTAGTCTGGTTATTAGCTAGGATATAGGTTGAGCTTCTAAAGCAGAGACCCAAAATAACTCTGGCTTAAAGAAGAGAGAAGTTTCTTTATCCCTCATATAATAATTTACATATCAACCATTAAAGGCTGGTGCTCCTTGGCATAGGGGACCCAAGTTCCTTCTGTCTTGTTAAGCTGTTGTCATTCCGTGTTGCCCTCATTCACATGT
>chr1	2614457	2614791
TCTGACAGCCTGGGTCCGCACCCACACCCCCAGGTGCGCATCTGATGGTCTGGAGCAGAACCCACACCCACAGGTGAGCATCTGACAGCCTGGAACAGAACCCACACCCCCAGGTGAGCATCTGACAGACTGGAACTGCACCCCCATGCCCAGGTGAGCCTCTGACAGCCTGGAACAGCACGCACACCCCCAGGTGAGCATGTGACAGCCGGGAACAGCACCCACACCCACAGGCGAGCATCTGACTGCATGTATCAGCACCCACACCCCCAGGTGAGCATCTGACAGCCTGGAACAGCACCCTGCACCCCCAAGTGAGCATCCGACAGCCTGGA
>chr1	59913650	59913984
AAGGGTACACTATTGGGAACAGACAGATGTAAAAGTGTGATGCTGTTTGTACTGCATTTTGGAAAATGTGGTACACTACACACTATCCAAGCCTCTGAAACTAATGACTGTGAAATCTCCCTCACAAGGAATTAAATCCACTCATGAATTCTTGTGGATTCTGAGTGAGTCTTTAAACAAAGGTGGTATAGTTCAGTTCTCGACTTTTTCTGGATAGTCTCGTCCTTTCTCAAAAATAGCACATGGAGATATTTGTTGTTGAAATATCAATGAATTGTCAATTATTATTTTAGTGTATCAGCTGACGGAGATGTTCTCACAATTAAATATCTTGC
>chr1	153951955	153952323
AGAGAGAGAAGCTGCTTGGTGAGACTATAAAATACTGGTAGCTTTCATATGATAACCTATTTATTAAGCAACTCCCTTATTACACTATCCATTATATTTCTGTTCTCTTGCTTCTCCTGGCTGCATTCCCTAATCTTTTCCTCATAACACATCTTTTCACTTTCTACATAAGGTTTGTTATCCTTAAGCTCAGTTTTGGGGTTTTTCACTTACCATTTTGTTAGATTTGTCTACCGAAATCCGCCCCCTTCCCCTCCCTGTTGGTTCAGAGGTTTCGGTGTACAGTTCACTGAGTTACCTATAGAGCAGTTTGCTTTCACTTAGCTGTGTATTTGACATACTCCCTTATTACATGTCTCTAATGAAAGA
>chr1	189077984	189078352
GCAAAATGGGTTGCCATCTGAGTCTGCCTTCCCAAAATCTTACCCAGTGATTCTCTTTTTATATCTCACTGGCCAAACCTATGTCACTTGGCCATCTCTACCTGTGGGATGAGTTGCTACCCCCCCCAAAAATAAGAACTTTATTAATAAGGAAAAAAGAAAAATGTGGATTTTGCAGGCTACTTGCTACTCACAGTCTCTGCCACAATCACCCTCCAAGTAACTTTGAATAATTAAAACAAGCAGAAATTGATTATGTAATACTCACATCAAGCCTGCTGTTTTGTCCAGATAACTTATGTTGACAAAACCAGCCACAGGCATTTGAGACTGTAACTACTCATTCACTCTAAGGAAGCCCAAAGGCAT
>chr1	218574948	218575287
AGTAGCTGGGATTACAGGCACCTGTCACCATGCCTGGCTAATTTTTTGTATTTTTTAAAATAGAGACAGGGTTTTACCATGTTGGCCAGGCTGGTCTCAAACTCTAGGCCTCAGGTGATCGACCTGCCTTGGCCTCCCAAAGTGCTGGGATTAAAAGCATGAGCCACCACGCCTGGCTACATATATATTTAGATGTCTGCTAAAGCCAAATAATATACCGGGGCCTGGGAATGCAGTAATGAGGATTGATGATGTTGATGATGATTATGATGATAACGATGATTCCTTTAGTATTTGAGAGTCTTAATAAAACAGCACTTCTCATTCCTGAGTTATGAAT
>chr1	81175127	81175466
GAGCTGGCAAAAGAATCAATAAACTTGTAGACCAACAGGAGATTCTAATCTGAAAAATGGACAATTTTAAAAAATAAAAGACAAGTAATCCTCAGAAATCTTGTGCAACACCATCAAACACATCAATATATGCATAATGGGAGTAAAAGTGGGTGAAGAAAAGCAGAATGGGCTAGAAAGACTATTTGTAGAAATAATGTCCAAAAAATGTTCAAATGGTGAGGAAAACTATCAACTTATGCATCTGGAAAGCTCAACAATCTCCAGATGGGATAAATAAGACATCCATACCTATATGCATCAAATCAATGTATTTGTTCAAAAACAAACAAACAAAATC
>chr1	3264312	3264626
GACCCAATCGTCCCCCATGGTGAGGCAGAGAAACCCTGTGGTCTCATACAGCGAAAGCACTGACCCACACTGACCATGAGGCAAGAGGCCCACTCGTGAGCCTTGCTGTGCCCTTCACTGACATGCTCGCCCATGAGCTGAGTCTGCCTTGACCACTGAAGGAGGCTGCCCTGGCTAACGGCGGTGCCCAGTGGCCTGGCCTCACGCGTGGGTCCATCCCGGAACCACACAGTGGGCCTGGCCATGACCCCCTTGCCCAGGGCAACGTGGACCACACAGACACGGTGCAATAGGCCACTTTCTGGCCTTGGAGGG
>chr1	231465313	231465627
TTGAAAATATTACCTTGGATTTCTGTGATTAGTTATGTGTTCACCTTTGGCCTCCTTGTCTTTATTTGGCTTTTCTTCCTTTCTGGAGGGCTTTTGCTGAATTACTTCTCCTTTGTCAAACATGAGGTGTAGGCGATAACTGACCAGTTTGATTATTGTGAAGAATATAGTCACTGCACTGCAGTAGAAAAATACAATGATCGCATTTGGAGGAAAAGCCTGAAGAAAGGAAAAGACAGAGAAAAATCATTTGCTTTTAAGATTTTCTTTCTGTTTTAAATCTGGAAGCATTTTTAGACTATCTATTGAATATAA
>chr1	100019483	100019779
GGAATGAACTCCTCTTTCTCTTTTGTCAAATCCTTTGTCATCCTCCAAAAGGTCATAAAATAAAAAGATTCTGAGGTTGGAGGTCATCAAACTCATTAACAGAAGATGGGAAAACATGGCCCAGTGGAGGAAAGTATGGAGAAGTTTTGTTTTGCTTTAAGAGACAGGGTCTCACTCTGTCAGCCAGGCTGGAGTGTGCAGCATGATCATAGCTCACTACAGCCTCAAACTCCTGAGCTCAAGGGATCCTCCCACTTCAGCCTCCTGAGTAGCTGGGACTACAGGCATGCAGGCATG
>chr1	103543979	103544275
TCACAACTTAGATAATATAAATCAGTACACACACAATCTATTCCCATTATTTCCTTAGTTTTTATTGTTTCACATTTTATCATTCTAGTCAAAAGCTAGAAAAGGAAAATGCAAAACTTACCTCCTATTACGAAATCTATCATCAAAGATATTATGCATGGAGAAAAAAAAAACACCCCAGAATGTTTTAAAATGGACCATGAGTAACACTGACACAAACCATTTCAGGAAGTTAGTAGAGTTAAAACTTCATTGCCATGAATTGAAGATGAGAGTTGTGGTGACATAGCCAACAAA
>chr1	145747320	145747598
ATTTTCACTGAACTCATGAGACACCCACTTTTCCAGCTTTTTCACCTTTCCAATTTGCTTCAAAGGCTGAACGACCATAGAATGGTCAACATGGAGTTCTTCAGCAACTTCTTGTGTAATTGTAAGAGGATCGGCTTTGACGATTGCTCTCAATTGGTCGTTGTCAACTTCCAATGCCAAGACACTATGCACCTCATCTTCAAGGCTCTCATCTCCTTTGCAAAATTTCTTGAACCAACACTGCACTGCATGTTCATTAGCAGTTCCTAGCCAAATGTG
>chr1	33745793	33746071
CAGTTTGACTGGGGTTTGTCTTGGAGCTGAGCATTGCAGGATAATTTTCCCAGGAACCTGGTGGACCTTTCAATATATATGTTAAGTTTTTCTTTTAGTTCTAAATAGTTTTCCTAGAGTATAATTTTAAATATTAATTCTGTCTAATTTATTTAGGTTTTCTTCTTTAGGGACTCCTATTGTACATAAATTGGCTTGCTTTGCCTGTCTTTTATCTTTCTTTCTTTCTTTCTTTCTTTTTCTTTCTTTTTTTTCTTTCTCTTCTTTCTTTCCTCTTTT
>chr1	71069141	71069488
CTCTGTCCTGAAGAATTTACTGAAGTCCAGTGGTATAATCAGCCAAAAAACTCAGAATTTACATAATCAGAAAAGAAAAGTTACTAAATAAACAAAGAGAAAAAACAGCAACCACAGCAATCATAACCAAAATAGCATTTAACCAAAACAACAAACACTGGAAAGAAGGTTAATATAATTTCAAAAGTTACTCAATAATATTTAAAATGTTGAGTTGACACCCAAAAAAAGAGACATGCAACAAAGAAAGTATGGCTCATATATAGAAAAAAAAATGTCAGTAGAAACTGTTCTTGAATAAGTCCAGATTTGGACTTACTAGAAAAAGACTTCAAATAATCTATTGTA
>chr1	175256830	175257177
GGAGGCGATAAAGTTTCTTACTGATGAGCATGTGGGATGACCACATCACCAATGCTTTCCAATTCCAGCATTCATGAAAATGAGAGTCTTTGCAGTATTGTTTCTCAGCTGCTATCCAAAATGAAGATGCTGCACCTTAGTTTTGTCTTGGGGTTTGGGAGATTATTTTTAGTCTTCCTCTGTGTCTTTCCAATAGGAAATTCATTCATGGTCACAGACATTGAGAAGCTATTAGCAGGGGAGGGGCTTCCCAAAGTCATTTTCAGCAGGGATTAGAAATGAGACATCTGGAAGGGACTGAAGAGTTGATGGGAGAGCTTTGCTGTAGACAAGCAGCTTCCTGGCACA
>chr1	52884571	52884899
AAAGAGTCCAGAAACAGACTAATAAAAATATAGGAATTTGTATAAAATGTATAATTTTCTAAAAAATAAAGGAAAAGATTGGCAAATGTCCCTACATCAAGTACAAATAATATGACACTGTATGTGAAGTTAAAAAACAAATGATGGGCTGCAAAGATATTATATTACATTAAATATCTATACACACACACACACACACACACACACACACACACACAATTAGTCCTCATATTCTCCAATTCTGTATTTGCAAATTTCCCTACTTGCTAAAATTTACTTGTAACGTCAGCATCAATACTCAAGGCAATTCTGAGGTCATTTGTAAATGT
>chr1	189182969	189183297
ATAACGACTCCCATGCATAAGGACTCCTTCTTCATAACCTAATCACCTCCCAAAGCCCTCACCTCCTAATATTATCATGTGGACAGATGAGGATTTTAACATATCAATTTTGGGGAACACAAATGTTCAGACCATAGCAAAGATTTTTTTCAAGAACTGACTTATTGTACTCAGTATATGATTTAATTAATAAAAACAATGTTTACATACAAATTAAATAATACAATTCTATATACATTAAAATATGTCCCTTTCATTGTTGACTGTTTATTGTCATTAGGAAATAAGCTTTAGGGGGACAATAAGCATAAACCAAAAGAGTGCTGTAG
>chr1	202297503	202297806
TTCCAGCAGTTCAGATGGGTTATCACTATAACTATCTTCCTGATGGAGTTTTTCCCCAGGATCTCTTATCTTACACAGATTAATCCTTATAGACAGGAGGGGCCAGCTTTGGTGCAAATGGAGCATCTAGAAGGGGTGGTTGGAAGGGCCCACTCCAGAAGGCAGAGAGGGCAGCCAGCCTCCTCCTCCACTTAGGGCCTGGGTTAGCCTTGAAGCTCTCCCCTGAGGGCTGTGTTTCCAGCCTCTGCGTTTAATAAGCAGAGAGAATTGAAAACAGTAAAAAAATGGAAGATAATACAACAGT
>chr1	22342540	22342843
CCCAACCCGCCGCTGCGGGCACTGCAGCGCGGCCCTCGCTGTCCCCCTACCCCCCCCACCGCCCCCCGCCGGCGCCTGGAGCCCAGACCCCGGTCCGACCGCGGCGGACCCACCGGAGCGCGGCTACCACTCGCGCGCACCCAGGCGCTGGCGCTCCGGGTGCCTGGGGCTGCACATCGGGGCGCTGGATGTCTCCCGACCGCCCCCCGCCCGGCCCCTCCCTGCCTCCTGGCCCCCGCGTCCTGCGGCCCAGCCCCTCCCTGGCGCTCACCTCCCTACAGCCTTCCGGGAGCTGGACGGGGCC
>chr1	45483893	45484209
ATGTATTTAGAGACAGAGTCAATAGACTTTGGTGTTGGGACTGATGTGAGAGTGAAGAAATTTGAGGACTCATGAATAAACCCCTTTGATTCAGCAATTACTGGATGGTGGAACCATTTTGTAAAATGGAGAACAATGGAGATGAAGATGGGAGTGGGCAGAGATAATAATGTCAGTTTTCTATGTCTACTGTTGGAGAGAAAATTCTGGCCTGGAGATAAAGTTGAGCACAACTGACATATAGATGGTAACCGAAATGATGACAATGAATGAAATCATCTAAGGAGAGAAGTTAGTGTGGCAAGAAAAGAAAAGAG
>chr1	169628488	169628804
TACCGCATTGAGAGCATCCTGAGCAGCGGAGGAAAGCGTCTGAGCTGCCTCAAGATTGCTGTCTCTCCCATCCTGGCTAACAAGGTGAAACCGGTGGCGGGCGCCTGTAGTCCCACCTACTTGGGAGGCTGAGGCGGGAGAATGGCGTGAACCCAGGAGGCGGAGCTTGCAGTGAGCCCAGACTGTGCCACTGCACTCCAGCCTGAGCAACAGAGCGAGACTCAGTCTCAAAAAAAAAAAAAAAAAAAAAAAAAAAAAAAAAAAGATTGCTGTCTCTCTAGAGGGAATATAACATGGCATCAGCCACAGCAGAATTA
>chr1	92296065	92296370
ATAAAATCCCACTGTTAAATACTCTTTCAGATATTATAAAAGGAAGATATGTTTCAGCTCATCTTGTGAGGCTAATGTAACTTTCACACCAAAACAAGGATTGAATAAGACAGGCAAATTATAGGTCAATTTAAGTTATAAACATAGATCCACACATTCAAAATAAAATATCAAAATGAATTCAGCATGCATTAAAAAATTAAACCAAGGATGAGTTAGCATTAAAAATCAATTAATTAGGCTGGGCACAGTGGCTCACACCTGTAATCCCAGCATTTTGGAAGGCCGAGGTGGGTGGATCACCTG
>chr1	168670035	168670340
CTTTAAAAAACTTTTCTAGTAAAATTTCAGGGTTAAGAGTCATGAATAGAAATTGTCATATGTCTTGAAACTGAACAATTCCATTTCATTTATACAGGATCATCAAGAGGTAACTAAGGCCCTTGGAACCAGATCCCTGCTCTGTGAAATACTTGTGATAGAACACAGCAGTAGTTCTCAAACTTTAGCATGCATCAGAATTGCCTGGGAGGACTTATTATATATGGATTGCTGGGACTGACCAACCTTCAGAGTTCCTAATTCAGCATACCTGGCTGGAGCCTAGACATTTATATTTCTAATCTG
>chr1	205425490	205425804
TTACGCCAATACCACAATGTCTTCTTTACTACAGCTTCATAATGAGCCTTAATATCTGGCAATGTGGGTCCTTCTCCTATTCCTCCTCCACCGCCTCTTTAGATTACATTGACAACTTTGCTCCTTTGCACTTAAATGAATTTTAAAATCAGCTTGTCAATTTTCACCAAAATTCTTTTGAAATTTTTATTAGAATGCATTTGATTGATGTATGAATTTGGGAGGAATTGATATCTATACAACATTGTGCCTTCTAATCCATAAACATGGTATTTTCCTACATTTATTTATATCTTTTATTTATCTCTAGCTTTC
>chr1	185650035	185650349
CAGTAATAAAACATTTTGTAGAGAATATTATTGCTCGGATGTCCAGATATTACCTTTCTCAATAAAGACTCTAATCCTCCCTTAAATAGATAAATAAGAAGTTAGAGAAAATTGACCAGAAAAAAATTTTTAAAAACATATCTCTTTACTTTTCCTTCCAAATAACTGACATCTTTTGAATTTTTTTCTTCAAATGGTTACATTTTTTTAATATCTCACTATACAATTTGAAACAGATAAAAGGAAAAAAAGTGCAATAAACACATAATTTGCAAGCACAAAAGGTAAAATGTAGTACAGGGTATTACATAATTT
>chr1	179074631	179074979
TTAATTTGTTTTCTGTTCTGGGTTGTAATTACTATTACCCTGATTATTACCTACAGTTGATCAAAGCAACATTACAAATGTATTACACATTTAATTTTTATAAGTAATTGTTGCAGATAAACATTTCTTAATGAGATAAATTTATGTTATTACTATTTCCTTTTTCAGTTTTTATATAAGTAAACTCAGAAATCTTGTGGCTATGCAGATGAGAATAGGAGTTTCGTTGTTGCAGTATCCCACAGTTTTATGAGTTCAGTGAGTTATTTATGGGTTATTTACCCAATTCTGAGTTATTTGTTCAAAAAATTGTATAGTGATCTGTCATCAATAAATATTTTTAGTAATG
>chr1	221278627	221278975
ACAAAATTGGGAGCCTTCTGGGTCTTTGGCCCCGCCTGCCTCTGCATGAGTGTTTATGGGATTCCTGTAACCAGGCAGACCCATTTCCAGATTCGTAGAGGATGGCAGCCCGCCTGTGTAAATGCCATGGTTGCCTGACATGGATTGGCACTGGGGCTGGCCCAAGGACCCGGGGCCCTGCTTGGCGTCGGCTGCCCCTGAGCTGCTCGCTTTCTTTGGCATTCACAGAGGGGCCTTTGTATAGTTAGCAGCCTACACAGAGCTCTTTAGGCCATGACCATGGTGGAGTCAGGTTGGAGCGGGGGCCCAAAAGCAGCTGCAAGGCCAGGTCCCTGGGGCACAGAGGAAT
>chr1	222175746	222176046
AATAGCTCTTTCCACAGATAAAGGACCTTTTGAAAGGATAGGGTCTCTAGATAGAAAAGCAAATGCCTCATTCCAGAAGGTCTTCAAGAAGAAAATGTTGTGGTGATAACAAACATAACTGATTATAATCTATTCTATGAAAAAAGCTTATGAAACAGTAGATGTGTGTATCTAGTACATAAGAGCTGAATGTCAATATATATAGATATATACACACACTCAAATAAATAATAGTTATCTCTAACTAGAGAAATTCTAGTTGCCTTATATTTTCTTCTTTTTCCTTACTATATTTTCTACA
>chr1	186419934	186420234
CTGAGATTGTGCCACTGCACTCCAGCCTAGGTGACAGAACAAGACTCTGTCTCAAAAAATAAAAATAAAAATAAATAAATAAATAAATAAATAAATAAATAAATAAATAAATGGGACTTACACCAAAGGGAGTATAATCATTATAATTAACAGGAAAAGAGGCCAACCATGTAATAGGAGTACATTATTGGCAGGGTTTATATTTATCATCCCAGGTATTAGTAAGGGCTATAATTTTATCCCTGTGGGCACATAATGTTTGTGAATATTGGCAGTGGATTACAGTGTTGTTAATTTGATT
>chr1	153251359	153251626
GGTGGGGTGGGCAGGGAAGGAGGGAGAGGGATGGGGTGAGCCACGTGCCTGCCAGTGCCCAGCTCCCAGCCAATGGACAGCGAGGACAGCCCCACCCATCCCCCTTAGGAGGGACAGGATCCACTTGGGCCCAGGAGGGTGCCTACTGCTGCTTAAGTAGCTGCAGCCACTGTTGCTGCTGCTCCTCCTGCTGCTGCTGCTGCCCACCTGGTTTTTGTTTGTTCCCAAGTCTGGGGGCCATTTGCCACTTGTACCATTTGTAAAGTAC
>chr1	60813775	60814042
CTCTGTCCACTCTGTACTCTGTGTGACGTGAGGGCAACATTCAGCCCCTTTTCATTTAGGTTTTCTCAAACATTGCCATGAAAATGAAAGGTTTGACCCCAAAGCCCAAACTTAGGTTTCCTGACATTGGGCAATATTCCTGTAACATTGCCTTGAGCATTTCCATATCTGTAGTAGGGCAGAGGTAACACATGTTAATCTCACTTCCCATATTGTGTTTCCTACACTCAATTTATGATCATTGAACTGGTTGTGGAGGGCCTTCTGA
>chr1	202395494	202395827
CACACTCTGTGCCAATACACATCTCTGCTGCGGAGCCCAGAGAGAGCTAGAGTTGACCAGGGATCGGAGAGCAGAGGCTGAGAGGGTGGTCCTGCCAAGCAGCAAAAGAAAAGCTGCCAAGAGCTCCTCCCCTCCCCAGTGGCCAGACTTTCGTGCCTGGCAGGACTGGGTCTTGGCCCCCACCCTTATCATGGGCGAAGGGTTTCTTTAGCACAGACAAGCTTGCCCTTCTCCCTCCTTTATATCTGAGTTCACAGAAAAAGGAAGGGAGGCAGGAATCACCCTGATTTCCTCTCAGGTGCCACGTGTGCCCCTCCCCTAACTCTGATGGAGC
>chr1	45464556	45464889
TCATGGTATTGTCTTGTGACCTGATCATCTATAGTCATTCTCTAAGATCCATCCAGTCTCTGTAGAGGCCAAACAGGTGTTTTTTTTGTTTGTTTGTTTTGTTTTGTTTGGAGACGGAGTCTTACTTTGTCTCCCAGGATGGAGTGCAATGGCACATCTCAGCTCACTGCAACCTCTGCCTCCTGGGTTCAAGTGATTCTCCTGTCTCAGCCTCCCGAGTAGCTGGGATTACAGGCATGTGCCACCATGCCCAGCTAATTTTTGTATTTTTGGTAGAGACAGGGGTTTCACCATGTTGTTCAGGCTGGTCTCAAACTCCTGACCTCAAGTGATC
>chr1	244794860	244795137
TCTGAAAGTGCTGGATTACAGGCGTGAGCCACCGCACCAGGTCAAAACTTGCACTCTTCATCACCATGATTCACTACCTCTTAGAAGAAAAAAGTCACAGCAAAATAGATTGCCTCTAGCCTATCACTTCCTCACGGACTACACGGATGCTTTAACCATCAAAGAGATTGTCAAGCCTAAACAGAACTGACTCCCTGTGATATGAAATGGTGCTTTAAAAAACTATCATTCAAAAAGCCTATAAATCTTGTGTTCTTAGCATCCTGCTATGGTCTATA
>chr1	115675932	115676209
TCCTGAGCAAGCTCCTTGGGGCAGGATCATGATTTATATTTATTTTGAGTCCCCAGAGTGCCCAGTGTCCCAGGTAGCATATTAATAAGGATGCTAATTGAGAGAAGAAAATCTATCCAGTAGCCTCATACATGGTGGGCCCCCTCCCCTGTGGGGCGAGGACAATCTTCCCCTTTAACCACAGGTTCTATGTAATTCAGCAACAGCTGCTTAACCCTTGGCTCTTGGTCTGGGAGAGCAGAAATGCCCCACTGCCATAGCAAAATTCACTTTCTCTT
>chr1	85220769	85221102
TCATAATATACATATGGTTCAGCATATGATATGTAAATGAATACGTATTTAGAGAGGGTAAATGTTCTTTCAACTGTTGGGAACAAGTTATAAAAAATATTTGGAACTACTTCCTTATTGTTTCAGAGCTCCAACCACCCCTTAGCTGTGGTTGTTCTTTGTTGTCCTAACTGCTATTATAAACTTGTTAGCTTTAAAGAAATTTATGTTTGTTCCCCTGACCCCAACAAACAAACAGAAAATACAGAAAATGGAGTACAGTGGTGCGATCTTGACTCACTGCAACCTCCACCTTGCAGGTTCAAGCAATTATCCTGCCTCAGCCTCCAGAGTA
>chr1	51516613	51516946
ATTCTTCACACAGCAGTTAAATTAAGGTGAATAAATAAATTGATGTCATTTCCCTACTTAAAACTTTAATAGGCCGGGCGTGGTGGCTCACGCCTGTAATCCCAGCACTTTGGGAGGCCGAGGCGGGCGGATCACAAGGTCAGGAGATCAAGACCATCCTGGCCAACATGATGAAACCCCGTCTCTATTGAAAGTACAAAAATTAGCTGGGCGTAGTGGCGCACACCTGTAATCCCAGCTACTTGGGAGGCTGAGGCAGGAGAATCGCTTGAACCCGGGAGGCAGAGGTTGCAGTGAGCCGGGATTGTGCCACTACACTCCAGCCTGGTGACAG
>chr1	149741014	149741295
TGAGTCAGGCTGGTCTCGAACTCCCGACCTCAGGTGGTCCGCCCACCTCGGCCTCCCAAAGTGCTAGGATTACAGGTGTGAGCCACGGTGCCCGGCCAGGAAGTTATATTCTATCCCAAGAAAGTGGTCCCCAAGTTAAAAAACTTGCCCTTAATCCACTTTTATATTTCATCCCCTTGATTAAGCACTGTCAAAATCCAATCCCATGGGTACTTCCCTACTCTTACCACTAAACGTTGGCCAGTTCTTGCAGGATACTTTGGGTTATAGTCCCTTTCTTTC
>chr1	190539125	190539406
CATTATTATCTTTGACCTCTTTATTGTCCTCTTTTAATAAACAGACTATAATTTATTTAAAATAGTAAGGTTAGATAAGGCAGGGAACTAGCAATTTTGAACAATGTGCAGATACAGAGGCTTTGAACGCAATTTTAGGAGCTTCACATATGTCACCAAATCTTGACAAATTAGACAAATTATTTTTCCTATTTAACAATTGAGGGAACAAAAATTCAGCTTGCCCAAGTTTTCACTGGAATTAAATGATAAAGCTGTATTTCGTATATGTTTTTGCAAGTG
>chr1	157533186	157533512
CTCAATACACATACATACATTCTCATGCATAAACTTACATTTCCTAAAGGCCTTTTGTAGGTGGTAACACAGAGTATGATGAGAAAGTTTCAGAATGCGTCCTGCCCCTCCCACTGTTCCCATCCTCACTCATACCCTCTTTCACGCACTAGAAACACACGGGTCACAGAACTGTTTAGCCAGAGTCCTGAAAAATTAGGTCTTCAAAAGTTGCCTATTAAAATGCAAATGTCCTGGTCTGGGCTAAGATCTCTCATCCTTGTCTGTTAACGGCCTAAAAGGATTCCTTTAAGAGATTTCTCTTTCCGTTTTGAAACTGTGTAATTC
>chr1	103215429	103215755
CACAAGGAACATAGGAAATATGTTCTTCCTGTATAGACATTGAAAACATATATGAATAGTTATTGAAAATGAATCCACCTAGATTACTAAAACAACAAAACAAAACAAAAATTCCCAAGAGGTACTTGTCTCACTCTCAAAGTGTTTTTAAAAGTAATCATACTGTTGGATGACAGTATTGCTGTTTTTCAAATTAAAATGCAGTATCAGCAAAAGCATATTCACTTGTAAGGAAATATTATTGATCATAACATTTTGGAAGACAAAACCAAATGCATGAGAGAATCAGTGGTGCTCTAAAAACAAAACTCACAGTTGTGCTAATTT
>chr1	162245734	162246064
TTTCTTTTTACTATTCTTTAGGACTCCAATTCTAGATTTTCAAGTCGAAATTCTTGAATTTGAAACAAGAGTCTGGATGTCGGCAAAATGGCAAGTGCCAGCCTTCATTCTCTCCACAGAAACACTAATTTAACAATTACATCCAAACTAAAATACTTCTATGAGAGGCCCAGAATCTAATTAAAAAGTGTCAGTACCCCAGATGAGCACAAAATTGAGAACAGACTCAATGAAATGAGGAAGAAGAGCAATTTCACTTAGTCTGTGTCAGTACCTCCCTCAAGCTGACATGGCTCAGCATTAAGAGAGATAGCTTCAGCCCACAATTTCT
>chr1	200357674	200358004
AGCATCTATCATGCTGAACTTACACATTTACTTCCTTCTCTGGACTGAAAGCTCATTGGTGGCAGAGATCCTTTACATTTTTGTATTCTGAGTGTCTGGAACACAACACGTAGTCAGTAAAGACGTGTTATTGCAAATGTCCACACATCTTGTGTCTGGCTCAGAATATGGTGTTTTAGGCCGGGTGCGGTGGCTCCCAGCACTTTGGGAGGCTGAGGCAGGCGGATCACCTGAGGTTAGGAGTTTGAGACCAGCCTGGTCAACACGGTGAAACCCTGTCTCTACTAAAAATACAAAAATTAGCCGGGTATGGTGGCGGGCACTACAGTAA
>chr1	15473157	15473484
CCTTCCTTTTGAAAGCTGAAGAATGCTCCCTTGTATGAGAGACCACATTTTGCTTATCCGTTCTTCCATGGGTAGACACGTGGGCTCCTTCCGCCTTTTGCCTATTGCAAATGATGCAGCTGTGAACCTAAGTGTACAAATTTGGGGAGGGGTATTTTGTTTTAATCACATAAGTGTGTCACCCAGTGGTAAAGATGTCCAACCTTCACTTCTGAAGGAGCAAAAGAATGTATTATAAAAGATTCTGTTTTGGCCAGGCATGGTGGCTCACACCTGTAATCCCAGCACTTTGGGAGGCCGAGCCGGGCAGATTGCCTGAGCTCAGGAG
>chr1	94483308	94483635
TTGTGAAACAGCCTGGCAGTTTCTTACACAGGAAATGTACATTTAACATACAACCCAGTAATTCTCCTTTTGTATGCATCCAAAAGAAATGAAAACATATATTCACCCCTAAACTTGTATACAAATGCATAGCAATTTTTTTCATGATAGTCAAAAACAAAACAACCCAAACTCCATCAACAGATAAACAAACTGTGGTACAGCCTTACGATGGAATACTATTTAACATTACATATCCATGACATAGGAAAAAATCATAGATGAATCTCAAAAGCATTAAGCTAAATGAAAGAAGCCAGGCACACACACACTGTATATCTTTGGTATG
>chr1	201688941	201689207
CTAGCCTGAGCTGGCTCCTTGCCCAAAATGGGGGAAAGAATGGTATAGGACAGAAGTGGAGAGGGCCAGCAGGGAGGGAAGATGACATTCTTGTTTCCTGCCTCCTCCTCCTCCTGGCCACCAGCCCCAGGATGCAGCCTCCAGCTATTATCTGCTCTCTTGGGACGAAAGTGATCAGGAGAGCACTTTAAATAACCAGGTTGTTGTTATGAAGCATAGGAGGCAGGTGATCATGCCCATTCACAATTACCCCTAAGCTGAAAGAGA
>chr1	29629739	29630005
CCCATGGTCCTCAGGTTCCATGGGTCCTTGCTTCTGAGGGTCTCTACTCCTCCTGCTCCTGCTGCTCTGTCTCCTGATGTCACTTCCTTGTGACATAGGCCTTTTCTAGCATTTGCCCGAAGTCTGAGTCTTCATCAACAGCACTCCTGAGACGCACATTTGTCCTCTGGGAAGTATCGGCCCCTAATCACTTGCTTGGGGGCTTCCTACGCTACTTTCCCCAGTAGTTTTGATCTAAGTCAACACAGGAATTTGACACATTGCTAT
>chr1	113144809	113145108
ATCATTATCTGTACCTGCCTGGGACTGCGTGTGGTGGTTAGAGCCCGTAACTACCCATAATGACTTCATGGGGCTCAGCCCAGGTAGGGGCCCAGACATTTCAAGCTAATGACTTTTCTTCCCTTTTTATTCTGTCTGTATTAGCTCCCTGCATGGATTGAAAGGTGCTTATTAACACAAGCGCCCCTGATAATTAGGTTGGTCCTGGCTTCATTAAACACTGATGGGCTTCCTGCTTTTGGGTCCAGACAAGAGAAGGAGCCAGAAGACAGGATTCTCCTCCCCATAGGTCTCCGGGGT
>chr1	15138207	15138506
ACCACACCAGGCTAATTTTTATACTTTTAGTAGGGACAGGGTTTCACCATGGGGCCAGGCTGGTCTTGAACACCTGACCTCAGGTGATCAACCCACCTCGGCCTCCCAAAGTGCTGGGATTACAGGTGTGAGCCACCGTGCCTGGCCTGTTTATTCATTTTAGACACAGGGTCTTGCTCTTGCCTCCCAGGCTGGAGTGCCATGGCAGGATCATTGCTCGCTTCAGCCTCAAACTCCTGGGCTCAAGTCATCCTCCCACCTCAGCCTCCCGAGTAGCTAGGACTACAGGCACACACCACC
>chr1	69952093	69952409
GCCCCAAATAAGAATTTCCAGTCACAAAATGTTAATCACAATGGCTGAATGCTTGTGTATCAGACACCTAAGAGCTTTGCTTAGAAAATTTACCCAGTAATCTTGCTAATTCCTGGGACTCTCTTCTTCTCTCTCTTCTTATTCTGTCTCTTATTAATCCCAAAGCTAAACTCATCCAGCACCCTCATAACAAATATTTTGTACAATTTGCAAAAAGAGTCATATGCAGAGAGGTATGTTATATGGACTGGCCACAGCCTTACACCAATTCACCTTGCTCTCCAGGCCTTCCCTCTTCCCGGAATGAGATTCTCCTT
>chr1	235420868	235421184
TTGTGGCCTACGCTTTTGGTGTCGTATCCAAGAAATCATTGCCAAACCCATTGTCTGGAAGCTTTCCCCCTGTTTTCTTCTAGGAGTTTTATAGTTTCATGTGTTAGTTTAGGTCTTTAATCCATTTTGAATTAATTTTTGTATATGGTATAAGGTGTGGGTCCAATTTCATTATTTTGTTTGTGGATATCCAGTTTTCCCAGCACCATTTTGTTGAAGAGACTGTCCTTTCCCCATTTTGTAGTCTTGGTACCCTTGTCAAAAGTCATTGGCCATATATGCAAGGGTTTATTTCCAGGCTCTCTATTCTGTTCCAT
>chr1	64483473	64483727
TATTGGCTTGAGTGTCTTTTGTATTCATGAAAGTGCTTTCTTTCCGTTAAAGGATACGAATCTGTAATCTAATCAGTAGTTTGTATTTAAGTTCTCCAGAGAAATAGTAAAAGATATAAAATCAGAAAGCAATGAAAGCTGTTCTTTCGAGTGTTCTTGGTTGTGCACATATAAAACTATGTTTGTGCCATACTCTAGCTAATGATTGCTTCTGTGACAACAGAAAAATCTTTATCAGTATTCTAAGCTTTGGCA
>chr1	40433623	40433877
CTTGAACCCAGGGGTTGGAGGTTGCAGTGAGCTGAGATCGCGCCACTGCACTCCAGTCTGGGTGACAGAGTAAGATTCTGTCTTTAAAAAAAAAAAAAAGACAGCAACAGAATTTCACAAGGCTTTGAGTATAGTCTTTTTTGGTTACTTATTTTCAGGAAATCCAAATAGGTTCTTTCAATTCCTAGGTGTATCAGATATGTTGAAAAGGCAAAACTAATTTTTATATTGTTAACTTATTTTCTGGGTGTGCTG
>chr1	198427735	198428026
AAGAGAAAAAGAAAAAAACACCTGTGAGCTAGGATTGACCGGGGACAATAAGAAATGTAATTTTTTTCCTAAGATTAAAACTGTCCTTGTATTAATTACCTCATCCTGTGGAAAACTCTGTGGGTAGATAAGGTATCAGTGTGTTGGGAGCTGATATTAAATGATTACATATCTTTATATTTAACTCGACTGAAGCATCCTCAGAATGTTTGTGTTTATTTTCATAAAGTGCAGTTGGAGCTTTGCACTTCAGATCCAGATACTATTAACTACCAGAGTCAAAGGAAGGGGT
>chr1	35922816	35923107
CTGTTGGACCTGGTCCTGAAGCTCACTGCTTTGGTGGGACCCTGATCCACCTTCCTGTTCCTCCTCTCATTTCATTATCATCATATCTGCAGCAGGTACTCTGCAAAAAGATAGTTCTCCATTTTTCAGATGAACAAACTGAAGTTGAGAGCAGGGAAGTAGCTTGTCTAAGGACAGCAGACGTTTCCCTTCTGTTCAGAGGCTGTGCTCTTCTGGGATTCCAGCCATCAGTTCAGCTGTAACTTGCTTTTCTGTCTTTAATAAACCTTTTGTTTTGGAATAATTCTAGATT
>chr1	145825602	145825918
CTGGGCAAGGCCAACTCTTCATTATACCCATATTTAGCACTCTGTATATGTCTTCATTGTGATGACGATGATGACTTTTTTTTTTTTTTTTTTTTTTTTGAGACAGAGTCTCACTCTGTTGCCCAGGCTGGAGTGCAATGGCACGATCTTGGCTCACTGCAACCTCTGCCTCCTGGGTTCAAGTGATTCTCCTGCCTCAGCCTCCCACGTAGCTGGGATTACATTCACTGGCCGTCATGCCTGGCTAATTTTTGTATTTTGTAGAGAAGGGGTTTCACCATGTCGGCCAAGGTGGTCTTGAACTCCTGACCTCAGGT
>chr1	76141053	76141369
ACATTCCCACCACCTGTTGGCTATTTGTATGTCTTCTTTTGAGAAACATCTATTCAGATGTTTTGCCAATGTTTTAATTGGGTTTATTTGGTGGGATTTTTTTGCTATTGAGTTGAGTTACTTAGATGTTTTGGTTATTATTTCTTTGTTATTATTTTGCTTAATTTGGTTGTCAGAAGGAGAGCTTGAAAATATTTCCTCCCCTTCTGTAGGCTGTCTCTTCACTTTGTTAATTTTTTTTTTTGCTATGCAGAAGCTTTTTAACATAATGTAATTATATAAGTGTATTTTTGCTTTTATTGCCTGCACATTTGAGG
>chr1	63621511	63621842
CTGGGATTACAGGTGCTCACCACCATGCCTAGCTAATTTTTTTTGTATTTTTAGTAGAGATGGGGTTTCATCATGTTGTCCAGGCTGGTCTTGAACTCCTGGCGATCTGCCCACCTTGGCCTCCCAAAGTGCTAGGATTACAGGCATGAGGTACCGTGCCTGGCCATTATTTTATTTTTTAGATACAGTATCTCACTATGTCACCCAGGCTGGAGTACAGTGGTGCCATCATGGTTCACTGCAGCCTTGATCCCCTGGGCTCAAGTGATCCTCCTACCTCAGCCTTACAGGTAGCCAGGACTATAGGCACATACCACTGCACCTGGCTAACA
>chr1	16193355	16193686
CTCGCAGAAGCTGGGTGAGATCCCGAAGCCTCGCAGCCACTGCTGGAGCCACAGCAGGCGCCCCCACCACGTGCCTTCCAGCTGCTGGTGCAGGCTTTCCTGACAGCAGGGCGCCCTGCAGCCCTCGCCTCAGCAGCTCAGACTTGGAAGGTATCTGTGGCTCAAGTTCCCAGTGCTCCCACCGAAGAGAATTACTACGGAGGATGCTCTGGGTCCTGAGTCGAGCAAAATGGCACGCCCTATGGATGCAGCCTGCTTCTTTCCCGGCCACCACGCCTGCTGGATGCGCCCACCGAGCAAGTGGTCTTGAGACGGTCATGGGGACGGAAGAG
>chr1	55396615	55396962
CGAAGGAAAAAATAAGTGAATTATAACTGAACTGCATTGGCTCCATGTGTCACACACCAAAACCAACTGTGCTGTTTCTGTGGATATGATAACAAATTCAGAAAGCTACAGAAAATTATTTCCATCATTTTGCTTTGACCAACACTGCTGCAGTCATTTAGTTTTTGTCCCAACCCCAGTTAGAAGATTTGGTTTAAGTAAACTTACACCTGAAATAAAACAAAACCAACTGTACCCTTAGAGCAAAAGTAAATCTCAAACTGTATATTCTAAGGGATTATATTCTAGGAAATTTCACAAAAACAGTAAATATTTTAAATATTTCAGATGTAAATTTTGAAAGTAACA
>chr1	2348644	2348991
GTGCTGGGGGCAGCCGAACCCGCCCCAGCTCAGCCGCCCCTGCTGGTGGTTTCTCCGGGATAGGGTCCTGCCCTCTCTGGGCCTCAATCTCTCCCTCCTGAGAGTGGACTCTCTTGTGGGCTGGGTGGCCAGTGGGGCCTCAGGCCAGGAGGGAGAGGGAGCCCCTCTGTGACATCTTTCCTGGAGAGGCTGAGGCTCCCACTTCTACCTGCCCTCAGGGGGCTTCCTGAGCCAGGGGATACCAGCCAAGGGTGTGGCACCCCACTTCCTGGGCACTGCCGCAGAAGGTGGGAGGGAGGATGGGAGGATGTCAGAGGAGCAGGCCGGGGCTTGTGGGGGCCTCCGGTA
>chr1	53044888	53045214
TTGTACTTTCTTTTGACTAGTGTTAGCATAGCATTTCTTGTTTTATCCTTTTACTTTTAACCTATATTTGTCTTTATATTTAAAATGTATTTCTTGTAGATAGCATATACCTTGCATCCTGCTTTTTCATCTAGTTTGAAAATATCTGTTTTTTATTTGGGGTATTTGGATCATTTACATTTCCTGTGATTTTTAAATTTTTTTAAATAATAAAAATAATAATTGTGTATGTGGAGTACAATGTAATTTTTTTTTTTTGAGACGGAGTCTTGCTCTGTTGCCCAGGCTAGAGTGCAGTGGTGTGATCTCAGCTCGCTGCAACCTCCA
>chr1	117980752	117981078
TCAATTTTTAAAAGGTGGACTCGATTAAAGGGACCGATTTGCCTGTCATTTTTTTTAGACTACTAGATTGGGGGTGGAAAGATTGTTTTGTTTTGTGTTTTTAGTTGCCTATTGTTAGAACAGCGCATTTTTACTTCAGATTAAAAAAAAAATTACTATGCTCGAATGGTGATAAAATCAGGGGGGTTTGTGGTTAGTAGAACAAAACTGAGTCTAAGATTTGACATCCGCACAGCAGGCAGTGATGAGGGATTTCTCACTTCCCCTAATAAAATCCCCAGTGTTGAAGGGAGACTTCCATCAGGAGGCGAAGGTGACCAAGCTGCT
>chr1	88315722	88316061
AAGACACAGTGAAGGTTGTAGAGAGTTTCTCAAAAGTCAGCTAATATACAAAGAAGACTGTAATAATCATTCTGAATTCTCAATGAAGTATCACTATGATCTCTTTAAAAATAAAGAGACTAATTTATCTTTGTATCCTCAGATCTTAGCATATACCTAGAAAAATTGATTTAAAATTTCTTGAGGGAATGGGTATAATGATAGTCTAAGCAAATAAAATTGAATCTTTGGGAACAGTGATGAGGTCTATTTGGCAAAGACAGTTTGTCAGGGTAGTCAGTGGGAGGGCAACTTACACGAAAGAGATAGGGGAAAGTTTTAGATTAGGTGTTAGAAGGCC
>chr1	206962298	206962637
AAGAATAAAGAATGCCTTCTATACTCATCAGTACTTACAAGCCATTTGATTTTTTTCTCCAGCATGCCTATCAGTACTCTAGGCTGGAGACAAAAATCAAATAGCTTAATAGGAATTACCTAAACTAAAACATAAAGATAAAAAAAAAGAAAAGAATGTGTGTGAGAGACAGAACATTCAGGAGCTGTGAGAAAGTATCCAATTGTCCAATATGCATGCAATTGGGCTTCCAGAAAGAAAGGAGAGAGACCGCTGAAAATAGAAGAAAAATTTAAAAGACAATGGCTCATAATTTTTCAAAATTAATGACATACATCATACCACAGATTCAAGTTCAGAG
>chr1	187587326	187587637
GGCAAACAGTTTGGCAATTGTCACAGCAAGTTCCAAAGCATCACCAAGTGTCCTTCTATGAACACGTGTTTGAACCGCACTTGAGAGAGGATATTCATTTTCAGGAGAATATATATGAGGAAATTGCATTAAAAGATAATTTCTAGGTGGAAATATGCTGAAATAAGCTTTACCAGGTTAGGAAGCATAAGTAGGCAAGTACATACTTAAAATAGTCTCTTCTATTATTGCGTACAATTTGCACATATGCAAACCAAAAATAAAAAGAAGACTATGGCTTGTTATTATTCACTATATTTGGTAAAACTGAAA
>chr1	40277186	40277497
CTCTTCTCTCTCCTCTTCCTCTAGAATGCGTGTATGGTCTATGTTCCTTCTGTCTCTAATCCAGAAAGAGATTTAGAATAACTAAATGCAGAGTCAAAGATTATGTCCAAATAAAGTTAGAGTTTGTGTGTGTGTGAGACAGTGTTTTTAGTTAAATGTCAATATTTAAAATATACTATGACTTTTATACCATATTTTTTCATGTTGTCATGTTCTTTTAAACATGCTGGGAGCCATAAAGTTAGGAAGAGGCCCAGTAACCCGTCCAAAGTAACCTGACCAAAGTCTGACCCCTAGTAGAGGGCCTATGCC
>chr1	185872485	185872804
CTAGTGCTTCTAACTACTGAGACCACAGTCTGAACAGCAGAAAGAGGGTGGACTCACCATACCCAAGTCAAGAAAGCGCCACCATCTTTAGAGTCATAGGCCATTGTTCTGGGATCAAGTCCCACCAAACTAAAGCTAAGAAAAGACTAATCGTCTTATATCTCTTCTATTGTCTCTTCTTCTTCCTTCACTCCACTGTCAGCCACCTTACTATCAATGTAAACCAGGTCAGCCTCCCTCCCAAGCTATTGCGTGTGATACTTACTTAGCCATACCCTGTGGAGACCTACAAAGTCAAAGGCAACTAGCCTCTTCAGAAA
>chr1	94329389	94329708
CTACAGCTACAATTTCCTTCCCAGCTCTTTTTAGTGGGAATGGTAAATGATGAGGGTCCGGTCCTCACACCTTACATCTCTGAATACTGCCTAGTCCCGAGGGAGCCCTCCATATGTACCTGTTCACAGTTGCCTGACTGAGGTTGCCATAAATTATAAAATAACTTTCCCAGGGCTCTCCTCTTCTTTTGGTTCCCCCTTCCCTATTATCTGTTCAAATTCACATGAATTGTTTCTGTCAAAGAACCGGAAGAGACTGTAAGTTTAGTTGGAATGGAACTGAGAAACTATTTCTGGAAAAAAAAGTCACAGATCAAAAT
>chr1	112343587	112343913
CTTGCCTTTCCTAGTTAACTCTCAGACAATCATCTTATGGCCCTCCTGTACTCACTGGTAACATAATTTGGATATGACTTCCTTAAACAGAAGGAGCTCTGTCTGACCCTGTTCTCCAGACAGTCCTGAGAGCAGGGTCCACACATCATTCCCTCCCCAGCAACTGTGTAGATGCTGAGCAGTAGATGCCAACAGGGCTGCGCTTCCTGGCCTGGATTAGGGATATTTCACACAGCAGCCAGAGTGATTTTTCAAAACACATATCCAACAATGTTGACCGTTAGTTGAAATCCTTCTATAATTCTCACTGCCCTCAGAATTGAGTAA
>chr1	40619087	40619413
TGTGGTACCTTTTAAAAAGTAAAAAATTCAATGGCGTGAAACAACAGAAGGAGTTCTGCTTCCATTTCTAGTTGTTAAACGCCTTTCTCTAGCCAAGATCACATATATTTCTGGTTTTTTATAGCTAGTGCACTATAACTCTGACAGTCATGGTTAGATTGATAGTTTTACTGAAAGTAATTTATCAAAATCCCCATTAGATTGTCTTTTAATGTCAACATATTAAACCTGTTCCCTGAGAGATACTTTCCTATTTGTTCTCCTTGCCCTTTAAATATCATTTGGTGCCAGTGAGATGAAGAATAGAAAATGTATATCTTTTAGGGG
>chr1	162625822	162626127
TTTTCATAGGCTTGTCCTTCTACATGGGTCCTGATCCCTTCCTCTCCTATTTTCCCAAGGATTCTGTTCCTTTACTCACCCTCTCTTTTTCTGCATCATAAAATTTTCTCTCTTTAGTGGAATAGTTCAGCATATAGAAGTGCTCCATTTTCTGTCATCCTAAAATATAACTCTCCCTTGATATATCTCTTGTCTGCTCCTCTTCACAAAGTGCTCTCTGGAGTTTTATATATTCTTTCTCTACTACCTCACCACCCATTAAGTCCTCAAATAACTCATATCTAGCTTCTGTCTCTTTCATGACAC
>chr1	206442847	206443152
CTCATACAAGAATTGTCCAAGATTGAAGTATATTAGAAACTACACAAAAAGTACAAAAAATAAATGAGTCTTTAGTTTCTCCCCTTTCAGAATGACTCTGGGAGATCAGGACCTCCTTCCCTGGGGTCTGCTGGGGATCTGGACAGAGCCGACATCTCCTGTCTACACCTGCCATGGTCAAGCAAGGAGATGTGCTGGCCAGAGTGTGTGTGTCAAGACGGGTGGGAGTGGGACATTCTGTAAATATGCCCCTTTCTTGTGCCAACCAAATGCAGCCTTTCCCAGCTTTCAGAAGACCAGTTCTGG
>chr1	82199436	82199740
GTGTATTCATGTTCAGAAAATCTATTGAATAAGGCATATATTATTTCAAGCATACAGAAAGTAGAGGATAGCATAACATCTGTGTACCACTTACTCAGCTGAGCCACATATTGGTATTTTACCATATTTGCTTCAGATTTTTTTGGAAAAAGAAAATCATAGATAATGTCGAAGTTCCCAGGATTGCCTCCTTCCTGATTCATATCATGAATGAGGTAGCTGTCATCTTTATTACTTAGCATTAATAAGCTTAAAAAATTTTGCTTTGTAAGTATGTACAGTGAATACTTTTCAGGTTTTTAACA
>chr1	172694376	172694680
ACTATTATATAGCTAATCTACATTACTTATATTTAGATTTTTCCTACTCAGGTAAAGTTCTTTGCATATCAAACTTAGTGTCTAGTTTCTTTATTTAACTACTAATATAACATAATCGTATTTTACCTTTAAGCATGGAGTCAGTAATAATTAACATTGGATGTAGTCTTCAAACTTCAGAAGCATTTATTAAACTTCTCATCAATAAATGATAATCTCATAGTCTAAAAGAGTTAATTTACTTATAAGTAAGCATGCCTCTTTTGTAGTACTCCAATAGGCCGTAAAACAAAAAACTAAAAAAC
>chr1	71205090	71205387
GAACCACATTTTCTTTATCCAGTCTATCACTGATGGGCATTTGTGTTGGTTCCATGTCTTTGCTATTTTAAATAGTGCTGCAATAAACATACATGTTCATGTGTCTTTATAGTAGAATGATTTCTATTTTGGGGGTATATACCCAGTAATAGGATTACTGGGTCAAATGGTATTTCTGGTTCTAGATCCTTGAGGAATCTCTATACTGTCTTCCACAATGATTGAACTAATTTACATTTTTTCTTAACAGCAGTCATGTCATGCCATGTTAAAAAAAATACAGATGTTTTCTTCAAGA
>chr1	225713261	225713558
TCTTACTTGGTGTTTGCTCAGACCTTTTTCTGAAAATTAATGTCTGTGGGTAGAGCTGGGGAAACTGTAAATGTATGAGTTATCTGAGAAAGATTAGGAGGCAGATAGCACAAACATGGAAAGTAGACTGAAGAGCCAAGGACCCAGGATATTGCAGCTCCCACAATGACAAGCTTTTGGAGCTTCTGTCAATCACAGAGGACAGAGCCCGATGGTGGAGTGTCTGACCCTTAGTGGCATCTCTGTTGCACCACATTATGCAGCCCCTGATCCAGTGCATGGCATAAATAGTTGAGCC
>chr1	63421632	63421927
CCAGCTCTTTTTGACTGCCCGCAATTACTTGTGACAAATGATTCTTCAGTGTATTGTCTGCTTTACCTTTTCCAAACGTTTCCATGGTTCACAAATAAGTCATCTGGTGTATACTGTACTGTCTCTCCAACAGTAAAGCCAGGCATCGAGGGGCTCCTCCCAAAATTCTATTGTATTCTGCAAGTTGGCTACTCAAAGTAAGAATCCTTGTAGAACACACAAATAAATTTCGTTTGAATACTTTAGTTAACTATAACAAAAACAAACAGATAAAAACTAGAAGAAAATATAAGTTA
>chr1	232533184	232533479
GTCCCAAGGCCATTATTACATCACAGGTTCTATGGGTTACTTTTATCTAAATTTTATCTCAATTTTCTGATAGCATTTAATTTCCTTTTTAGCTGAGAGAAAGTGCTTTCACACAGCCAGACAAAGTCCCGTCAGCTCCCCATGGACTCAATGACTCACCTCTCATCCTCTGAAGCGTTCACTGTGGGTCATGCACACTTGTCCATATTTCTAAATCCTAGGTCGACAAATAATGTACGCAGCCACCCTCACTCCCTGAACAATCAGAAATGGAGGTTTGGCCAGGCACATGGCTC
>chr1	64055514	64055828
TGATGTCAACGCCCCGTGGTCTCTTATCTACAAGAAGGGTATAGCCGGGGCAGAGGGAGAGAAAGGACTATTTTCAAAGCCTCTCTTGAAGACTTTGTTGAGCTTTAACTTAAAATTTTCCTCATCTCCTTCCTCAAACGTTTGTGCTTGATGTGCATAAACCATGCCAGTGTTTTGGAAGATTCAAGTTTGACCACCATAAATTGGTTCATATTTCCAGCAGGGCAGTTATTTAATTTCCTGTTGGAAGTCTACAAAATGTTGGCACTGTTTGCTCTTTGGCAGAAGACCAAAACTCAGTACAGTATCATTAGC
>chr1	218514268	218514582
TTCTTCCCTGAGGCATTCATATGTCTCCTGTGGTGGTCATTGAATTTCATTACTGTGTTGGCTCAGTTTTAATGGTGAAGTCCCTGACTTCCTTCCAAGTACTGTTGAAAAGGATCATTCATGGATGTTTTTAAGGACTTTAGATACCCTTCACAGAAATTACAACACATTCATGAACTGAACTCTTCCCCCAGGAAGTTGTAATGCAACAGGGGGGGATGCCTCTGGAGTTCTGCTACCATGGTTTCTGCGGCATGTGGGAGGATTGCATCAGACAGTGAATATCACTTATTCCACAGTCATAAGAAAGCACAT
>chr1	234019490	234019778
TACATGTCCAAAGGCTCAGACTTTTAAAGAACACTACTGCTTATTAGACTGCATACATATTAGTTGCTATTTTTCAACAGGTAAAACCATGACCGATGTTAAAAAAATACTCCCTGTAGCGATGACAATAGTTTTAAAAAAGAAGAGTTAAGGTCACTGATTATTTTGAGGCTGCTGACCAAGATATATGATATACAGAGAACTCACATCTGATGTGAAATTTTAAAAATGTTCCATACCAAATATGAACTTCTGCAAATAAAAGAGTAGGACAAAACCAGTGTGTACC
>chr1	155627595	155627883
TCTGGCCATGTATGGTGTGCCTGCTTCCCCTTCGCCTTCTGTGTTGATTGTAAGTTTCCTGAGGTCTTCACATCCATGCTTCCTGTAGAGCCTGTGAAACCGTGAGCTAATTAAACCTCTTCACCGTATTAATTACCCAGTCTCAGGTATTTCTTTGTAGCAGTATGAGAATGGACTAATACAGCATCCTAGGTCAGGATTGTAATGGGTGTTGCATGAGCCCTTTCAGGACATTTGCCAATTTGTCCTCAGAAATACACTTGAGCTTGATTTCACCCCTCTCTGGAGT
>chr1	103842544	103842859
GTATAGAGGAAAGTTTAAAATCTTTAGATCTGTCATAAATGAAGGAAATAAATTTTTAGTTGGTTAAAAGTGACCCTCTGTGTAGAACAGGTCTTTAAACTTTTGGTCTTTTGAACTATTTGCATGTGTAAAACGTGTGTCTTTATATGATAGAGGTTGCATAGCTTTCATCTCAAGTCTGACTCAAAAAGTATTGAAAACCACTGGACTGAAATTAGTAATCAGTTAAATGGTCTTGAGTTTTCATCCTTTCCCGTGATTTTATTAACATGTCACATTACTCCACTGGTAAAAAGTCAGATTTCTTTGTGAGAAA
>chr1	210346796	210347111
TTACTTAACCCTTCTGTGAATGAGTTTCCTACCTTAAAATGGAATTATGTGGGGCCGGACACAGTGGCTTATGCCTGTAATCCCAGCACTTTGGGAGGCCGAGGCGGGCAGATCACAAGGTCAGGCAATTGAGACCACCCTGGCCAACATGGTGAAACCCCATCTCTACTAAAAATACAAAAATTAGCTGGGCTTGGTGGTTCACGCCTGTAATCCCAGCCACTCGGGAGGCTGAGGCAGGAGAATCGCTTGAACCAGGGAGTCAAGTGGTTGCAGTGAGCCGAGATTGTGCCACTGCACTCCAGCCTGATGACAG
>chr1	184901164	184901490
TTCGTGTCTCAACCTCCTGAGTAGCTGGGATTATAGGCGCTTGCCACCATGCCAGGTTAATTTTTGTATTTTTAGTAAAGACAGGGTTTCACCATACTGGCCAGGCTGTTCTTGAACTCCTGACTGCAAGTGATCTGCCTGCCTTGGCCTCGCAAAGTGCTGGGATTACAGGCGTATGTCACTCTGTCCAGCCCCTAATATAGTCTTTTGATGAGCAATTTTATTAATTTTTTGAAGTCCATTCTATCAATTTTTTCTTTTATAATTAGTACCTTCTGGATCCTATCTAAAATCTTTGCTTACCTCAGGCTTATAAAGATATACAAT
>chr1	240905798	240906124
AAAATTTAGAACAGTAAAACTAACCACGTATAGATTAGTTTATTTTGTTTGTGTTCTGTTGTGAAGACTGAAAATGACAAAATGAATTTGTTCTCTTAAAAAGAAATCAGATAAAGAAATACTGTTGAATCATAAAGCAAGTTGCAGAACAATACAGGAAGCAGGATAATGTATTTTTAAGGCCCACTCAATCACATATATTTTCATAAGCATAGCAAAGTATCTGGAAGGATAGACATCAAACTTCTGACAGCAGTTATCTCTAGGGCGTTGAGAAGAAGACAAAAACTAGGCATGGTGGTTAAAGAAAACTTTAGGCTTAACTTT
>chr1	145754644	145754932
AAGAGAGGGTGAGAGAGGGCAAAAGAGGGTGAGAGAGGGCAAGAGAGGGCTAAACCACTTTTATTATAACAACGCACACTCTCCATAACGAACCCACTCCCACAATAATGACATAAATCCGTGTGTAAGGGCAGAGCCCTCACGACCTAATCACCTTTTAAAAGTCTCACCTCTCAAAAGTCCCACCTCCCAACACTATTGCATTGGGGATTAAGTTTCTAACACATGAACTTTGGGGGACACATTTGAACCATAGCATTCTTCCCCTAACCCCCAAAATTCATGTCCT
>chr1	227424904	227425192
TTGAGATGAAGTCTCACTCTGTCACATAGACTGGAGTACAGTGGCACAATCTCAGCTCACTGCAATCTCTGCCTCCTGGGTTCAAGCAATTCTCCCAGTCAGCCTCTCAAGTAGCTGGGATTACAGGCACGTACCACCACGCCTGGCTAATTTTTTGTGTTTTTAGCAGAGACAGGGTTTCACCATGTTGGCCAGGCTACTCTCCCAACTCCTGACCTCAAGGGATCTGCCCCCTCGGCTTCCCAAAGTGCTGGGATTACAGGTGTGAGCCACCACGCCCAGCCAAATT
>chr1	141664684	141665061
GTAGCTGGAATTACAGGCATGTGCCACCATGAACAGCTAATTTTGTGTTTTTAGTAGAGATGGGTTTCTCCATGTTGGTCAGTCTGGTCTCAAACTCTCAACCTCAGGTTATCTGCCCGCCTCAGCCTCCCAAAGTGCTGGGATTATAGGCACTAGCCACCGCACCCAGCAACATATGGGGATTTTGTTTTAAAAGTTCTGTTTCCTGGATCTACCAATCTCATGAGAAAATAGAGCAAACAAGTCATTTGCATGGGTAAGAAACTTTGGATTTATAGCTTTTCCTCACTACTCTAGAAGATTATCATCATGTTTTGCAAAGCAAAATGTTAAACACAGACATAAGGGGAAAAAGAAATTAAAACTATAGGGGTGGGT
>chr1	39566011	39566388
CTATACTAAGGCAGTAAGAAATATTAAGTTCCAAAGCAAACTGGTAGAGTAGTTTCACTGACTAAGACGCTGGTTCCCCTCACCCATAGTCATCTCATCATGTGGCATCTTGACCAGTTCCCCTCCATATTCATTTCCTGGACCATGTGAAAGTCATCATAGTTCCTACTGGTTGTCCTAAGTTCTTCCTGGATACTTGTGCGTGTGTGTACACTTACCATATTATATACATGTGTCTCTGGGATATATATGTGTGTTTGCCTGCTTATTTCCTATGTTGTGAAGCAATGGCCAACTTATGTGGGGCAGGCCAAAATTAAGCTCACGTGATAGTCAAATTTGGTCCAGATGATGCTCAAAATGATATTCAGACAAAGC
>chr1	81565119	81565398
TTAAATCAGCTAGGAGATAAACTGATCGATTTCATCCTTGTAAAACATAAACTCTAGAGGTAGCTTAATTTTCACATTCATCATTTGTGATTATTTTTCCAGTTCCTCTTTGCTTTAAAAACTACATCAAACTCGGATTTCCCTGCAGCGGACTGGCAGGCCTAAGCCACTTAATACAAATAAAGCCCAAAATGCTTAGAAATGAAATGAGTTGTTTTTTAAAGAGGTTCAGGACATACACTTATGTCCTAAGAGTACAAAAGGATATGCCTCCTTCTTT
>chr1	7005224	7005503
AGGTAGTGTAGCCCACTTGCTGGGGCTGACTTCTGTTGCCAGCGCCTCACCTCCATCTGATTGCAGGGTATTGGTTGGCCATATGCTTCAGGGATTTGAAGGAGGGTTACCTATGTCTAGGGCTTAACGTGTTCTTGGAGAATATTGGGCAAGAGTATGATTCCCTGAGTCTGGGGGAAGGAGGAGCTCCAGTGGAACTTCCAGTCAAGATGCCAACTATGCATATGTGGGAATCTCTGTTCTCTCACTCTAAACCCATAGAAATGTTGGATTAGTTATA
>chr1	64203205	64203498
TGTGCTAAGAGTTTGCTTAGGTGTGAAGTCTGTGTTCAACTTTCCTTATGGCCTTATCTCTCAACAGGTACAAGGAAATAAAAAGAAAGTTCTAGTATTATGATTGTTTGTTGAACACTTTTAAATATGGCATGCACTTTACATACTATCATTTCATTCTAAGAACTCCATGAAGTATCATCATCTGTATTTTACAGATGAAAAAACTGAGATTCAGAGAAGTTAAGAAATTTGCCCAACGTTAACACAGCTGGTAAATGGCAGAGCTCAAATCCAGCTCTATATGACTCCAAA
>chr1	225540247	225540540
GGCACAAGGCAGTTGAAGCCCTAGGCCTGGCCCCTTGAAACCATTCTGTCCTCCTAAGCCTCTGAGCCTATAATGGGAAGGACAGCCTGGAAGATTTCTGAAATGCCTTCAGGGCCTTTTTCCCACTGTCTTAATATCGGCACTTACCTACCTTTTCATCATGCTACTCTCTCTAGCAAGTGGTTGCTCCACAGCCCCCTTGGATTCCTCTCCTGAAAACACTTCTTCCTTCTTTACTACTGCACCAGACTGAGATTTTTCCAAAATTTTATGCTGTTTCCCTTTTTATTATAA
>chr1	2574489	2574786
GGAACAGAACCCACACCCCCAGGTGAACATCTGACAGACTGGAACAGCACCCACATGCCCAGGTGAGCCTCTGACAACCTGGAACAGCACCCTGCACCCCCAGGTGAGCATCTGACAGCCTGGAACAGCACACACACCCCCAGGTGAGCATCTGACAGCCTGGAACAGCACCCACACCCCCAGGCGAGCATCTGACAGCATGTAACAGCACCCACACCCCCAGGTGAGCATCTGACAGCCTGGAACACCAGCCTGCACCCCCAGGTGTGCACGTGACAGCCTGGAACAGCACCCACAC
>chr1	195164914	195165211
GTGTCTGTGACCTCTGAAGTTCTTCCATCTCCTTTCCTTTATTAGTTGATGAGCTCCCTCAGCTGCATCTTATGAAATCCAGTTATTTATTATACTTATTTTAGATGAACAACCTAAAAAATGTGATTTGAGCACTTAACTCAGATTCTTATTTATCTTCAATCTGGTGTACACCTAAAGATTCTCTTGCAAGAATTTTAACAAGGGTCAAATTATCAGTCTTCTATGAAACTACAGAAAATATCACAGACTTGTTTTTAAAACTTTTCTTAAAGAAACAGGCAGAAAACTGTCAAAA
>chr1	43146909	43147240
CCTATTGTAGAGTCTTCTTTTGTTCTGGGCCTCATTTAAAACTAGCAACTTTTTGGGTGGCTTTGTAAATGGACCATTTTGGAGGCAAAATCCAAAATTCAAAGAGGCCCACGAGGTATTGTGCCTCTTTCTTGGTTGTAGGAGGGGCCAAATGCTATAACTTATTTTTTACCTTAGAAGGAATATGTCCCACACCACCAGCCCTCTAGAAATTCCACTGCGTAGAAGGCTCCTGAATTTTAGTGGCATTTATTTCCCACCCTCTGACATGCAAATGTCTTACCACTAAGTCTCAAGTATACTTGTTGCTCACTAGGTCCAATTAGCATAAT
>chr1	199617851	199618182
GCTCAGACCAATCTGCATGAGCAGGGATGGGGGCGTTCTGGGTGGACTGCGCGATTGCAGGCCAATTAGTGTGTGCACACGGGGACGATGGGGTCTCCCACAGTACACCGTGGCCCTCCGCCGTAGGGCCAGGCTCCTCCCCACCATTCACCTCAGCGTCCAGCGAGGAGTCAGATTTCTGTCCCCACTGAGTCCTCTCGGTTGCAGATGATGCTTTCTGTGCCTCCTGATTGAGGGTATCAGGGTGGAGACCAGAGACTAAGACCAGGCTCCAAAGGGCTCGGGATACCCCAGGCCCAGCTCCCAGCCCAGGATGTCCTTTCTCTTCCCAA
>chr1	173891505	173891763
TGGGGACAGCTCAGACATCACACCTCACCAATGTCCTGCCCTGTGAGGGAGAAAGGAACAGGGAAGTCAGAGAGAGGTTTGTCACCCTTTGGTTCTGAGCTGTCACTATAAGGACAATGAGGAGTCTCCTTGGGGATAGATGGGGAGATGGTAGGAGGATGCCTGTTCTAGGTGGCCTTGTAGGGTTAGGGTTACACAAGTTGTGCTGTCCACAGGCTCAAGTGTAGGGATAGGGGGTGCTGGATCCAGCCAGGGCTCT
>chr1	7627587	7627845
CCTGGCAATGACTGTCTGAGGCGCCGTCTGAGGCCTGGAGTTTACAGTACGCAAGTGATCTAAAGCTTAGTATGTCTCATCCTGGAAATTCCAGGGTCTGTTCCAATGCAGCTGGTCTGAGAGAGCACCAGATTTGCACCCAGTAAACCCCCATAGTGTGAGTGAGGAGCTGAAGGGGGAGTCCTCTCCTCCCAGATTAGCCACTGAGAGATGACTTTGAGTGGAGTCGACTGCTCTGCCAGGCAGGCTCTGTGCTTCT
>chr1	159997800	159998064
TTAGGTCAGGAGTTCAAGACTAGCCTGGCCAGCTTGGTGAAACCCTATCTCTACTAAAAATACAAAAATTAGCTGGGCATGGTGGCAGGCACCTGTAATTCCAGCTACTTGGGAGGCTGAGGCAGGAGAATCGCTTGATTGTGGGAGGCAGAAGTTGCAGTGAGCCGAGCTCACGCCATTGCACTCCAGCCTGGGTGACAGAGAGAGACTCCGTCTCAAAAAAAAAAAAAAATTCTGGGAAAAACACAGAACAAAATGAAAAAAG
>chr1	224094027	224094291
AGTGCTGAAAGAGGCTGGCTCTGTGCTCGCTCCTCAGCCCTGAGGCCTGTTCCTCCGCCATCTCTCCTCTCTCCCTGTCCTTGACACCAGCCCAGCCTCACCCCGGCCCCTCTCTCTGCCTTCAGCCACGTGAAAGGCCTGCACTTGAACATGGCTTTGGTTTTAAGCAACTTCTCTACCCTGACCCTCCTCCTGGGACAGCGTTTCGGGAGGTTTCTTGGCCTCACTGAGAGGGATGTGGAGCTGCTGTACCCCGTCAAGGAGA
>chr1	224662345	224662661
GCAGGCGCCTGAGCGGCCAGAGCCGCCACCGAACACGCCGCACCGGCCACCGCCGTTCCCTGATAGATTGCTGATGCCTGGCCGCGGGAACGCCCACGGAACCCGCGTCCACGGGGCGGGGCCGGCGGCGCGCGCGCCCCCTGCCGGCCGGGGGGCGGAGTTTCCCGGGCGCCTGCCGGGTGGAGCTCTGCGGGCCGCTGCCCTGGGGGCCGAGGCGGGGCTTGGGCTGAGCTAGTAGCTCTTTGGAGGACCCGGCGCCACCCCTTTGATTGTTCTGTCCCAGGAAGTCTTACTTGATTTCACAACTAATTTTACCC
>chr1	194628086	194628402
TCTCCACGATAATAAAAAAAATCAAAGAGAAAAGATTTCCATCCAAAAAAATGAGAATTTTCAAAGGCTTAATGTTTTATATTTTGAAAATATAACAACTCTAAGCATTATGTTCTTAAGTAGGTTGTAAAAATGAAGTTTAAAATGATGTCTATGTGGGTGTTATATGGGAAATGAAGAAATCATTCAGCATGAAAAACTCACACTTTACCATTTGGTGAAAGTCAAGCCTGCACATCCATATGTTATTTAGAAACAGCTAAGATGATTTCCAATATTTATATTGCTTGGAAATATTTTCCCACTCTCTTTCTTGG
>chr1	4017161	4017485
GCTGCCCTCACCGGCTCCCCTCCTACCAGGACAGGTGCACTGGGCAGGGAGGCACTCATTCCTACCTTCCACCAGCAGAAACAAACAAAGCAGCGGGTGAATGATCTGTGGCCCACTCCGCATAAATCAGGTGCATAATGTAGCTGCCCGGGCTTCTATACTGCAACATTCGCAAGGCAATTAGCTTGAAAACTGAATTGATGTACATTGATTTTTTTAATAAAGTTATTGTAATATATTCACTCGTTAGAATCTGGAGCTGAAAATAGACATTTTGTTTCTGATGACAGGCCCGTCCCTATAAATCACTGGGGATGGTAGAAAC
>chr1	10640109	10640433
CACAGAGAGAAACCCCATACTGTAATGGGAAAACCACGTGCAAACAAATATTTAGGCTGAAGTGGCCAAAAGGGCCATCTGCGGAGGCACTAATAATAATGGTAATAATAATACCACAGAGGAGACAGCACGGGGCAGAGCTGAAGACAGAGTGGGACAGGGGGGCGGAGACAGTGGGATGGGGGTGGACAGAGACAGAGCAGGACAGGGGATCGGAGACAGAGTGGGACGTGGAGGCGGAGAGACAGAGCGGGCGGGAGGAACCTGGAAGATCTGCGGACAGACAGGCGCCAGCCGCTGGGTGCTGCCCCATCAGAGGGCAGGC
>chr1	76177331	76177645
ACCTTTGCCTCCCGGGTTCAAGAGATTCTCCTGTCTCAGCCTCCTGAGTAGCTGAGACTACAGGCGTGTGCCACCACGCCCAGTGAATTTTTGCACCATGTTGGCCAGATTGGTTTCCAACTCCTGACTTCAGGCGATCCACCCACCTCGGCCCCCTAAAATTCTGGGATTACAAGCATGAGCCATCATGCCCAGCCAAAAATCTCCAGACTTTTAAATTAACGTGTCTTCTATTATTTGATTCCCTTCCATCTCCTAGAAAAAAAGGGTTTGATATTTATTAATAATTCAATGAAGGCATTTCTGTAATCAGCT
>chr1	166639962	166640276
ACATGTGTTTGGGGGCACATACACATCAGACCATAGCTGTAAGTGAACATATGTGCAGTGGAAGCAAACAACCCAGGGAGGGAGCATGGAAGGAGAAGAGAAGTGGGTGTTGGATGATGAAAGAAAGCACAGAGGTCTGGTGGTAGATAGAGGTGACTTATATTAAAAGTATACAAAGAATTTATAGTAAGAGAGGCTTTTCTTGTTAAAGAGGGGAAAGCCTTGAGCACTTTTAAATACACAATCCTGAGATAGTGACAAAGTGAAGAGGAGAGAGTAGATGGATTTAGAGCACAGCTTCCCTATCTCCTTTCT
>chr1	9230924	9231233
TCTTTCTCTGGGCCATTTTCTCTTTTTCTTTCCCCCGCCCCTTGGTTTCTCTTCAGCTGCTTCTCCCTTCCTCTCTGAATGTGTATTTAGTGCCAGAAGCTCTCTGCGGGGCCGAGGTGCCACAGTGAGGTACAAAACTCAGCCTCTCAGATATGGCTCCCTAATACTGCCCAGATTCACGGGTGCTGTGGGGGGTGATGATCTCATCACACTGGCTGGTGGGACAAACTCCAAAATGGAGCTGGGCGCAGTGGTACACCCGTAGTCCCAGCTACTCGGGGGCAGAGGCGGGAGGATCATTTGAGCTCAG
>chr1	205538810	205539119
TTAGTACTTTCGTTCTTCAAACTGTACCCAGTTCCTGCATACTTACTGCTGCTTGATCAGTTGAAACTCTTCCATACTTAAGCCTTTCCTCATGCCAGAAAAACCACAGCTTTCCACCTCTTAGACTTACTTCATTTCTTTTGAGTTGTTTACTCCATTATTACAAAAAGCCAATCATGCTTTGCAAGATAAATATTTACTCTCAGAGTTCCACTCTTCTTTCAGAAGACAAAATAGACACCTTAGAAGGAGAGCAAATAATGCATGTAGAATACTAACAATGGAAGCCACATATTTCTATTTGTGGGCA
>chr1	63939291	63939608
AAAGACTGCCTTTAAATGGAGCACTGACTCCATTTAAGCTTGATTGATTCTGCTCACAGACTTCTCAGAAATTGGAATTTAGAGGTGATAGGCAGAGACTAGTGCTTTTTAGTACAAACCACTTTTCGGTTTGTCCAGCGTCTACTCTGAACTCTGTTTATTCCAAGTCTAATGCAGAAAATACATGCACTAAAAAACAAATTTAAAATAAATGATAAGTGAGTTAGAAACTGCCTGGGGATGTCAGGAACTTATGCACCGTGCTATGTGGGTTTTGAGTAAATATTTGCTTTGCAAGCCAGGAAGCAATATGTATTT
>chr1	86032679	86032996
AAGGAGCACAAAACTTGTCATTAGGGTTAACTGTAAACTAGCAACTTCATTTTACTTGCAGTGCCATCAGATATTTAACCCAGTAGAATGAATATAGTCCAAGTCATTTACTATGCTTGTTGGTTTCTTAGAGAGAAATTTGAGGATGATAGCAGAGTGTTCTGTTCAACGTTCCAAACAATGTTTCATACAAGTAAAGAACAAACATTTCTTATTACACAGATGGCTGATTAATTTTGTTTGCAAGAGAAACAGATGCTAACCCTAGGCATTCTTTCCAGTGTCTTCTAAATGATTTGTCTAAAACAATTCAGCCTA
>chr1	168655995	168656316
GAAACAAAAATGGTGACAGAGACCTGATGGCGAGAAGAGGGGCCTGGTCCCGAAGGTCCTCAGATGGCCAGCCAAGGCCCTTTACTGCTCTGTAGGCAGTGGGGATCCACTGGAGAGACGTAAGATGAGACGCACATTTGTCCATGTATATCAATCAGAGCTCTTCGGTTGCAAACAGCTGAAATCAACCCCAACTAAAAAGGAATTTTTAGAATTGAAGGAAAAGATGAAGAAACAGGACTTGGGAAGGATAATTTAAAGCAGCCCCAAGACGGAGATGGCAGGATGGTAGTGGATAGCCTCATCAAGGATGCAGCAGTTA
>chr1	22628176	22628497
CTTGGGCCGGGCGCGGTGGCTCATGCCTGTAATCCCAGCACTTTGGGGGGCCGAGGCTGGCGGATCACAAGGTCGGGAGATTGAGGTCATCCTGGCTAACACGGTGAAACCCCGTCTCCACTAAAAATACAAAAAATTAGCCGGGCGTGGTGGCGGGCGCCTGTAGTCCCAGCTACTCGGGAGGCTGAGGCAGGAGAATGGCTGAACCCGGAAGGCGGAGCTTGCAGTGAGCCGACATAGCGCCGTTGCACTCCAGCCTGGGCGATAGAGCAAGACTCCGCCTCAAAAAAAAAAAGAAAGAAATTCTTACTGATCGCAAAGT
>chr1	232739345	232739680
TCAGCCAGTTAATGTTTTAGACAATTCCTGGATGAAAGCCACGCTCCAGAATTCGTCCCCCGCAGTGTGTTTCCTGGGTGCCCATGGGGCCAAGGAGGACAGAGGACGGTAGCTAAGGGTAACCCTCACTACTAAAGGCTCTCACCTCTTCTTCCTCCTTGGATGTGTCCCTGAAGACATTTGTCTCTTGGTTTCTTTATTCTCAAAAGGAGGACAATTCCTACCCGCTCCCTAAGAATGTTTAGGAGTAATAGCTAACAGAAGTTATTTAAAAGTACCTGGCAAATAACATTCAGGACCAGGTGCTGAATGATCCCCTTCCTCACACCACCCTAC
>chr1	46280904	46281239
TGTTGTTCTATATTGTTATTTGGTATATCAAGCCATCTAAAAGCACTGCATTGCACCTTTTCTTTACTCATACAAACAAGTTACAAAGGTTTCAAACAACAGATCATTCTTTAGGCTAAGGAAACACCATACAAGCACCAACTTCATTTTATGATTCAAAGCTCACCATCCCCACAAAAAGAATGCTATTCCTCATCTCAGAGAAACAGGCAGGAAGGACAGAAGGGGTTAGTTACAGTGATCAATTTTAGCGTTTGCTAAAACTCACAAATTCTAGTCTTTTTATGTTCAAGTTTTGGTACAGAAGTATACATTCAACTATGAGTGCCACGTTTT
>chr1	215496893	215497206
GGATACAAAATCAATGTGCAAAAATCACAAGCATTCTTATACACCAATAACAGACAAACAGACCCAAATCATGAGTGAACTCCCATTCACAATTGCTTCAAAGAGAATAAAATACCTCAGAATCCAACTTACAAGGGATGAGAAGGACCTATTCAAGAACTACAAACCACTGCTCAATGAAATAAAAGAGAATACAAACAAATGGAAGAACATTCCATGCTCATGGGTAGGAAGAATCAATATCATGAAAATGGCCATACTGCCCAAGGTAATTTATAGCTTCAATGCCATCCCTATCAAGCTACCAATGACTT
>chr1	164600605	164600918
ATAGCCCAATGAAAGTAGATGATTCTTAGAGCATTACATTCTAAAATAAATTTCTCACTTAAGATTATACTTTTATGACTGTTCTCATGTCGCTCTAGCATTTTGGAAAATGTGCCTTAGAGGCCTGGGGAGGACATCTCATCTTCAAGCAGATTACTGGCTTTTTATCAATTTTATATATCACGATTCTAGGTGAGTTTTCCTTCGAGGAGACGATTTTATGCAGCTTACTCCTTCCTAACATTCTCTCATTTTTTCAGCTTTAGCAGACATGTTTTAAACTTTAATTTGAATAAATTTCAGATTTTTCTGCA
>chr1	63319109	63319379
TTTCTATAAGCAACCTTCAGACCGTGGAGGTGAGTGCCAAGGGATATGAATGGGGTGTCAACTAGTATCTGCTGGCTCCCCATGGCAGCTAGGTAGGCTTTGGTGGCTCAATGTAACAAAATAGCCAAGCAGAGCACATTGTTAAGGGATAAATTTTAGTGTGGGCTCCATGGGCAAATCTCATGTTACTGACGTGGTATCAAGCCAGCAGTGAAGTGTTAGATCTGGAAGCAGCCTGAGATCATTTGCTGGGGATGTTTGTTTGTTTGTT
>chr1	214068684	214068954
TAAAAGACATGATCTGAGTTCTTTCTCTACTTTCCCTTGAGCCTCATGCCTGGAAATGATGCATTTTGGAATACTAACAGTAATGTAATAAAACATCTTTCTTGTTTGTGTTATTTTCTTAGTGTCTCCATTTATGGGGAATAAATAACTAAACTTCATAGCACAGTACCTAGTGAAGCTGTCAGCTGCAGTGTTTGTCATATTTCTATCAAAGCCAGACCCAGCCCGTTATCTTCATCCAGGTCAGTCTCTACATTCTCGAGGACCAGAA
>chr1	27171940	27172290
GACCTAGAGAGTCAGAAGAGAAAGAAGGGAGAAAAAAGGCAGAAGCAGGTGTAGTGGGGATGAGTACTGGTGCACACATTTAGGTAGGCAAGAAACGGGCTATTTTTAAAAACACACTTAGAGCCCTCATTCTACCTGGCTGTTGCGAAATCCAGTCTCCATCATTGTTGGGCTGTCTTAACCTGTGACAGCCCCCAGAGTTTGGCCAAGGCCCAGAAATGTTACAGAACCAGATATGAACAAGACCCTTCAGCCGGGTCCGATGGCTCATGCCTGTAATCCCAGCACTTTGGGAGGCAGAAAGGGCAGATCACTTGAGGTTAGGAGTTCAAGACCAGCCTGGCCAATATG
>chr1	1701489	1701839
GGGGGCGGATAAGATCATTAACATAATAATGCGTGAGCTGAGTTTTTGCATATGATCATTAGCATAATAATGCTTGATCTAGATGGCGCACCCACAAGCCAGGCACTGAGCCAGGCCTCAGTAGAATCTTCTAGAGTGGAGGCAGTCAACTGCTTCTGCAGAGGCAACCAGTGACTGTCGTGGGCCCCAGGTCACACAGCAGGTGCCCTTCGCGTGTCCCGCTGTGTAGGGAGCTCCAGCAGCTGCCCCGTCTGTGGCATGAAAACCCTTTGTCTACCCTGGGCCTGGGCACTGCCTGCAGGAGAGCTTCCCTGTTTCAGAGATGAGAAAACAAAACCAGGGCTGTGGTTT
>chr1	17979453	17979793
TCTGCGGAGGGGCTGTAGATCCTAGTTCTCCCACAGTCCAGGCCATATTCTTCCTTCCTTGTTCTGCTCACTGTAGCCTGGCCTCCTGCTGTGGGATGCAGGCAGGGATGGGGGCGTCATCTCTGGGGCTCTTGTGAAATTATTTTAAGACCGTGGAAAACAAATTAGAATTTCAAACCATCCAGCCCTCTTGAAAGCAGACTGGGGGTGTGTTCGAAGTAATGTAATTTTTGCTTTGTTTTATTAATAGGATGTGGGAGGTGAGGGGAGGGTGTGAGCCGATGGTGACTGAGGATGCTGGCTTCAGTGCCTTGGTTGACAGTGCAGTCCTGAATCGGGAA
>chr1	241633473	241633813
AGAAAACTGAGTCGTAGGTTATGTGACTTACTTAGAGCAGGAGTTCCCAACTCGGGGTCACCTGACCTCCATCTCCTGTCGGAGCAGCAGCATCATTGGATTCCCATGGGGCGCTAACCGTATTGTAAACTGCGCATGTGAGGGATCTAGGTTGTGCACTCCTTATGAGAATCTAATGCTTGATGATCTGTCACTGTCTCCCGTCACCCCCTGATGGAACTGTCTAGTTGCAGGAAAGCAGGCTCAAGGCTCCCACTGATTCTACATTATGGTGAGTGTTATAATTATTTCATTATATGTTACAGTGTAATAATAATAGAAATAAACTGCCCAATAAATGG
>chr1	149086376	149086707
AAAAATTAGCTGGGTGTGGTGGCACGTGCTTATAGTCCCAGCTACTTCGGAGGCTGAGGCAGCAGAACCACTTGAACCTGGGAGGCGGAGGTTGCAGTGAGCTGAGATCACACCACTGCATTTGTGGCAACAGAGCGAGACTCCGTCTCAAAAAAAAAAAAAAAAAAAAAGAAGGGGGAAAGGGAATTCGGCAGTGCTTTTCTCAGGCACAACAACCCGACTTGGTAAGATAAACTACGATAGTCTTTTTTTATGGTTAGGAAAAGGACAAACGAACCTCTCTTTGGATCTGCATGTAGTTGTGACTACTGGATTTTATGGAAGCAATGACT
>chr1	188212329	188212660
GAAGCCTCACAATCATGGCAAGAGGCAAAGAGGAGCAAGTCACATTTTACGTGGATGGCAGCAGGCAAAGAGAGAGATTTGGCAGGGAAACACCTGCTTTTAATACCATAAAATATCATAAGACTTATTCACTATCACAAGAACAGCACAGGATAGACCTGCCTCTGTGATTCAATTACCTCCCACTGGATCTCTCCCACAACACATAGGAATTCAAGATGTGGTATGGGTGGGAACACAGCCAAACCATATTATTCCACCCTTGGACCATCCCAAATCTCATGTCCTCACATTTCAAAACCAATAATGCCTTCCCAACAGTCCCCCAAAGT
>chr1	43561634	43561999
CCTGAACCTGGGAGGCGGAGCTTGCAGTGAGCCAAGATCGCACCACTGCACTCCAGCCTGGGCGACAGAGCGAGACTCCGTCTCAAAAAAAAAGAGACAGAAACTGGGCTTTCTAGGAAAAGAAACACTGTCTGAGGCCTCAGCCCTCTGTTGAGGTTGCCTGTCCAGGATAGGAGGTGCTCTGGAAGACTCATTTTACACAAACACCACCAGCCCCTACCTCTGTCCTGATTAGAAGGCCAGTTTTCCCCTGTTCCCTTCCCTGCTCTCCAGCTTCCATCACTAACGTGTCTCCCTGTGTATCTCTAGGTAGCAGCCAGCCTAGGATTCTTTGTTCTGTCCAAATAGTCCATGCCAGGATCATCT
>chr1	171291964	171292329
AATAGTATATGATATATATTTGATATGTATGTGTGTGTGTGTGTATGTATGTCAGGTATTTAATTTGGCAATGGAGAAATAAAGAGAAATAAGACAAGGTCTCTGATCTTAAGGAATCCATCATCTGGTCATTGCTATTTTCTTACATTTGAGCATTACAAAATTGCATGGAAAATATGTTTACAATCACAGATCTTCTTTGTAGGGCCTTATGTAACTTCCCTGGAGTTACCAGGTAATATAATTCAGGCAAGAATTGGCCAACCATCTAGAGTTATTCAGGCCAAGCTACTCATCTATCCAGTTTGGTGACTCTAGTTGTGAATGCGGTAGGATATTCCTCTATAATGAGGAAATTTTGAATGG
>chr1	59248998	59249307
GTAAGGAATAAAAGAGATGATAGGTATGAAAGGTTCAGCCCATAGAAGATGTTCAAATATGGTAGCTTCCTTCTACTTATTACAAATCCTACCTACTATTCAAAACTCGATACACGCTGCAGCCTCTCCAGCCTTCTCTGACCTCCTCAGCTGATGGGGCACTTTCTCTTCTGAATTGCATTTGTCCTTCATGGCTTGTGAATTAGTAAACAATCCTTGGCATTACTAGGCAACTTTTCATGTGTATGTGTGATATATTGCCACAATTTGGTCATCAGCTCCTTAAAGGCACTTTTCTCCTTCTCATGAG
>chr1	150570361	150570670
TAAGTGATGTATATATTATTTATATTGGGTGGCAACTGAAGGGTTTTTAAGTGGAAAAGTGACAGGACCAGATTTTCATTCAGTAAATGTAACTACTGGAAGTATGGATGGCGGATTGAGCTGGATACAGGCAATTTATATAAAAGAAGGAAGAGATAGTAAAATCTCAAACTAAGGCATTGGCAGTGGGATTGAAGAGAAGATACATTTTAGAGGCAGATCTTGGTGATGCATTGGAAGTGGACTATGAGAGAAGGTGCAGAACAAGAGGGAATAGGTTAGCGGCCTGGCAAGCAGTTGGTGTTGGGCA
>chr1	36053645	36053961
AGAGAGAGAGAGTTCTGTGGGGAAAAAAAACAGTTAGCTAAATGATGAGGTAAAGTTAACTAGGTTTATTTATTACATGACTTTTTAGATAATTTAATATGATAATATGCATTGAAATTTTAAGAGGGGAGAGAGTATGCAAGGTTTCTTTAACTTATAGAATCTTTTCTTTTTTGAAATAGTTTGGAAATATTACTCTATCTACATCAGGGTTTCTCAACCTCTTTCTCAGCACTATTGATATTTTGGACTGGGTAATTCTTTGTTGTGGGGGGCTATCTTATGCATTGTAGAATGCGTAGCTGTATCCTGGGTCC
>chr1	73697674	73697990
TAGGTATGAAAATAAATAAATTATAATTCCATATGATATATGGCACTACAAGGGAAAAAACTGTTGCATCATTAAGAATGGAATAAATATTTCTGCCTGAGACGCACTTTGGAGGATACACTGATGTAGTAACATGTAACTTGTTTTAGCAGAAATTCCCTGGATGTTCATCAACTGCCCTGTGATTTTTCCCTTCCTGGAGCTTTGAAACTAGAAAGGCCATGTGACTATTTCTCACCAATGAAAACAGAAATGGCACATGGCATTTCCAGAAGTGGCCCTTAAAATTGCTCATAAGACATTTCTTCTCTCAACAC
>chr1	18760805	18761105
AGAAAGCACCCGGGACTGAGAGTCAAAGAGGAGACAGGGACACCCGGGCTCCAGGAACTACTCCACCACTTAACTAGCTGTGTGGTCCCAAGCAGATGGCTAGCCTTCTCTGAACCTCGGTTCCCTTGCTGGGAATGTGAGGGCATTGACAGCCTCACCTCCAGGGTTGCTGAGGGGACCACAGGAGGGCACAGCCCAGCGCAGAGCCCCCAGCAGGGCTTCCTGGGAGCCTCTCAGGCCTGCACTAGCCCCCACAGCACATTCCCACTGCAGGTCGGCCCTGGGCATCTGTGTGACCTCA
>chr1	217542227	217542527
CAGATTACATTGCCTAAATTAGTATTTTCCAAGAGTCACTCTTCTGGGCAAGTATTTTCATTACCTTCACTGGTCTTATAGTATAGAATACCACTCCAGGCCCTGAGCATATTCTAACAGTAAGTTAATTTCAGCCTTATTTTTCACTATTCCCCTCTCCACCCCTGCTTTCCACAGCCCAGAAGCTCCTTATGTTGGTGAGGTGTAGGAGGAGCACGGTCCTCAGAATGAAACTGATCTGGGTGCAAATCCTGGCTTCATCACTACAGAGAGGTTGTGAATCTAGGCAAGTTTCCATATC
>chr1	169104308	169104707
AAGTTTCTGCTGCCGTTAGTATAAGGAGTGCACATCAGGTTCATGAAACATGCCAAAAATAATTTAAAAAATGAGATTGCCTCCAGCTTTGTTCCTTTTGCTTAGGATTGTCTTGGCTATGCGAGCTCTTTTTGGGTTCCATGTGAATTTTACAATGGTTTTTTTCTAATTCTATGAAGAATGTCAATGGTAGTTTAATGCGAATAGCATTGAATCTGTAAATTGCTTTGGGCAGTATGGCCATTTTTACGATATTGATTCTTCCTATCCATGAGCATGGAATGTTTTTCCATTCGCTTGCGTTCTCTCAGATTTCCTTGAGCAGTGGTTTGTAGTTATCCTTGAAGTGGTCTTTCACTTCCCTTGTTAGCTGTATTCCTAGGTATTTATTCCCTTTGTG
>chr1	114311376	114311775
TATATACCCAGCAGTGGGATTGCTGGATCATATGGTAGCTCAATTTTTAGTTTTTACAGGAACCTCCAAACTGTTCTCCATAATAGTTGTACTAACTTACATTCCTACCAACAGTGTACAATTGTTCCCTTTTTTCCATATCCTTGGCAGTGTTTATTATTGCTTGTCTTTTGGATATAAGCCATTTTAACTGGGGTGAGATAATATCTCATTGCAGTTTTGATCTGCATTTCTCTAATGATCAGAGATGTTGAGCACCTTTTCATATGCCTGTTTGTCATTTGTAAGTCATCTTTTGGAAAATGTCTATTCAATTCTTTTGCCCATTTTTTGATCGTATTATTAGATTTTTTTCCATAGAGTTGTTTGAGCTGCTTACGTATTCTGGTTATTAATCCCT
>chr1	164183639	164184032
ATTTTTGGTCATTTATTGTTGAGAGGTGTCTTAGCCTGAATTTCTTAGGAAACAGAACCTGAAGCAAAGTTTATGAGCTCATGCTCTGTAGGGGTGTGGGAGTACAATTCCAGGGAGGTGAGAGTGAGGGAAGAGGGGAAATGAGATGGGAATGAGAAAAAGCAAATACAAAGAGTTGTTTTACCAAACTGGCTACAGTTTAACCAAGAAGCCCAGCTATTGCGCCATCAAATGGTAGGTCTCAGGAGAGGTTGAACAGAAACACTGTTTGGGAACAGTCTGTTGGGAGGAGGGGAGAACTGATCCACTCTCTCCTCCCTATCTTCCTACTCTGATCAGCCAAGGTTCTTCCCCATGGGGCCTTCGCCCTTTCATATTTCTAAGTTGTGTTACC
>chr1	169318832	169319225
ACACTCTGTAAGAACTATCATCCATTTTCAGAAAGAAAAATTTATGTAATGATAATGATAACCAAGGAATTATAACTAGCGGATAAAGTGAAAGTTCAGATGTCAAAGTAAACAGAGACTTCTTTGAGTTGATGTAATTCCTGAGAAAAAAATCATTTTACTATATAATAGAGATTATATAACAACTTTAATTTTCATCACAAGAGAAAATACTAAGTTATGTGCTTGAACAAGTTTTTTGCTGCTGTTCTCTGGCGAAAAGATCAAAGAACATTTGAATCTCTTCCAGCACCTCAGAGGTCAAGCCAACAAAACTAGCTTACAAATATACTAGGTCTCCTATAAACAAATATATGCTGCTTTTCTCCAACATGGCCGAGCCCAGGAGAGGTGG
>chr1	59580852	59581129
ATCTTTTATCTGAAATGAATTATCCTGTGCAAGAAAATGAAATTAGAATTATAAAGGTGGTTTGAAGGTTCTTTAGAGACTCCTACCTGCATGGCAGCGACCAACTCTTGATTGGCTAATGGGAGTAATTGTGAGGAGCAGAGAGTGGGGTCAGGAAGATTCCAGATAACCCTAATCATGCAGATAACCTAAAACCAAACCCATAAGACCAGCAAAAGTATTGCCGTCTTTAGATGTTAACCAAAAAATTATAAACGAATAAATTAAGTACAATAGTT
>chr1	116877892	116878169
TTCAACATCACCGGTGATAAATTCTCTTCTCTCGTCAAAGAGAGGCTGGTATAATGCTGCATATTTTCTTTCCAAGTCATGAACTTCTTCATAGAACTTGGCTTCTATATGAGCGCATCTCACCTGAATTTGTTTCAATGCATTAATTCTTCTTTTTACTGCTTTAGGTAAAGTTTCGATGTAGCTGGAAGGGGTGTGAGGGGCATTGTCAAGTCGCTCCTGTAAAGCTGCCAAAACTCCAGGATTCTGCATCACCTGATCCGTGAGCTTTTCCGTCT
>chr1	191478856	191479394
CCTGGCTAATTTTTCTATTTGTAGTAGAGACGGGGTTTCATCATGTTGGTCTGGTCTCAAACTCCTGACCTCAGGATCCGCTCTCCTTGGCCTCCCAAAGTGCTGGGATTACAGGCGTGAGCCACCGTGCCCAGCTTACTTCTTGTTTTTAACTTCCAGAGGCTTAAAAACTTTTAATACTTTTTCTGAATAGGAAAGATTTTTTTTAATGATAATATGTTGGTGTAAGTTTGTTTCGCATCATTGCTTCATGCGAATAAAGTATGAGTGAAACTTTATATGTTTTTAAAAATTAGTGACTTACACTTTTTGGACTCTAGTATCCTAGCTTTAAATTTAAAAGTTGTCTATTCTGGTGGAAAAATAAATATCAATAAAGATGAAATCTGTTGAAATTATTAAAGAAGACTGTAGGCCATTATGGCTTCAGTTTGATCATTTTAAAAAATGTAACTTAGATGCATTCTGAAGAATGATTAGCAAATAGTTGAACAAGTTAGAAAAGCAACACCTAAGCAGAATGGAAATGATTAAAATGT
>chr1	66499439	66499977
ATTAGCCATCTCTGGAGCAGTCTGGCAGGGGCAGGCTGGAAAACTGAGTGTCCATTTAATGCACTCCATTTTATTTCTAGATAGTGAATACCTTCAAACAACTAAAGAAAAGCCAAGAGAAGGAACTGAAGACAATAATGTTTGGCAGGAATGGATACAACATACAGAAAGCATACCCCCACCCGAACACACACACAGACACACACACAAACACTCACACATATACACAGAGTTATCTTAACAGCTGAAACTGTAGAATTCATGGAACTCAGATATTCCTTTCTGATATACTTGACTTCAGATCCAGGGTGCCACTCCCTGCCTTGAATGTAGCATTTAAGCAATAATTGTGTCCTAGGAGTGGTTTTCATGAGACATCTGGTTAGTGTGGTTTATTGTAGGAAAAGGAACTCCCACATAGAACTATACTTCTCATAAGTCAAGATTTCTTTTATCTTTTGGCTCTTTGCTGTGCATAAAAGCAGTCCATTGTCTGCTTGTGCTTTACCACTCAAAGGGTGGAAATCTCAAAGTTCCTG
>chr1	103017867	103018183
CTAATTGCCCTGGCCAGAACTTCCAACACTATGTTGAATAGGAGTGGTGAGAGAGGGCATCCCTGTCTTGTGCCAGTTTTCAAAGGGAATGCTTCCAGTTTTTGGCCATTCAGTATGATATTGGCTGTGGGTTTGTCATAGATAGCTCTTATTATTTTGAGATACGAACAAATGGAAGAACATTCTATGCTCATGGGTAGGAAGAATCAATATCATGAAAAGGGCCATACTGCCCAAGGTAATTTATAGATTCAATGCCATCCCCATCAAGCTACCAATGACTTTCTTCACAGAATTGGAAAAAACTACTTTAAAGT
>chr1	86007892	86008208
GAAGTGCGACGAGAGAAGAAAGAACAAGGAGAGAGATGTAATCAGGCTGCAGAATCTGGTAGAGGCTAACCATCCCAGATATTTCAACTGGTCCTACCAGGACATAGGTTCCCCCAGATCCTTCCCCTTCTCTGAATGTGCTTTAATGTTGTCCATGTTTTCTTTGGGGATAGCATGACTGGTACCACTACCTGCTTTATACTGCATGCCATATTTCTATCACTACAACCTAAGATGGCAGTCCTAATCTATTGCATTTGTAATCCATCACAGAGCCACTCAATTTTTTTTTCATGTGAAATGCTTGTGACATTGCC
>chr1	205411725	205412029
GGTAATAACACTGCTGTGAAATCTCACTGCTTCTTTTACCCTCCGTTAGAATTTGCATGAATTTTCGATTTAACCCAATGCCTACCCTGAGTGTTTCTTTCTCTTCACTCACTCACCTCAGTTGCCAAGTGCGAGCCCCCTCCAGACATCAGGAATGGGAAGCACAGCGGTGGAGATCAAGAATTCTACACATATGCCTCCTCTGTCACCTACAGCTGCAACCCCTACTTCTCACTCATAGGCAACGTCTCCATCTCCTGCACCGTGGAGAATGAAACAATAGGTGTCTGGAGCCCAAACCCTCC
>chr1	152471318	152471622
GAGGCTGAGGCAGGAGAATCACTTCAACCTGGGAGGCGGAGGTTGCAGTGAGCCGAGATCGCACCACTGCACTCCAGCATGGTGACAAAGTGAGACTAAGTTTCCAAAAAAAAAAAAAGGAAAGAAATCTGATAGTGTTGGTGTTTGTCCTGGAAGTTCCATTTGTACAGGTTTTTTACAAAAATATGTGTAAATCAAGGTATGCATTTTTTTAAAAACTTTTAAGTTTACAATGCTCATTTTCCTGAGGAAGAGTGTTTTGCAAGGGTGTTAAGCTTATTTTCCTTACCACAGACTTTCCCTCT
>chr1	202389231	202389512
AGACGGGGGTTCCTCCATGTTGGTCAGGCTGGTCTTGAACTCCTGACCTCAGGTGATCCACCCTCCTCGGCCTCTCAAAGTGCTGGGATTACAGGCGTGAGCCACCGCGCCCGGTTGATTTTATTCAATTTTAATTAATTTTAATTTTAGTGTAAATAGCCACATGTGCCTACCATATTGGATAGTGAAGGAGATAATGGGGGTCGTGCCTGCCTTCCTAAGGTCCTGGAGCTCCAGGATGGAGCTGGAAAAGACACTGGCCACCAACACTTCCTTTGCAGT
>chr1	57865198	57865479
TGTGATGGTTAATTTCATGAGTCAACTTGACTGGCCACAGGGAGCACAGACTACTACTTCTGGGGGTTTCTGGATGAGATTAGAGTTTAAATCAGTGAATTTAATAAAGTAGAAATTGTCCTCCCCAGTGTGAGGGAGAGTCATCCGATCTGTTGAGGGCCTGAATAGAACAAAAGGCAGAAGGAGAAATTCACCCCTTTCTGCCCGACTGCTTGAGCCGGGACAGCCATCTTCTCCTGCCCTTGGTGTTCCTGGTTCTCACACCTTTGGACCCAGACTGGG
>chr1	41438274	41438574
GGCTTGGCAAACAGGCAAATCTTAAACAAATGTAAAAAAGTGTTATTAATGCAAGGAAGGAACTAATTGGCACTGGCTTTCAGATCTTTTTTGATTGTAATCCACAGACTTAAATCTAGGTGTTTTTTACAACTGTATACATTCCTGGAAACCTCACAATTCTATAAAAATAATGCTTGTGGCCGGGTGCAGTGGCTCATGCCTGTAATCCCAGCACTTTGGGAGGCTGAGGCGGGTGGATCACAAGGTCAGGAGATCGAGACCATCCTGGTTAACATGGTGAAACCCCGTCTCTACTAAA
>chr1	111207058	111207358
TATAAAGTTTTATGTTTTAGATTTAAATATTTCATCGATCTTGAGTTGATTTTTGTATATGGTGTAAGGAAGGGGTCCAATTTCAATCTTCTGCATATGGATAGCCAGTTAGCCCACTACCATTTATTGAATATGGGGTCTTTCCCCATAGCTTGTTTATGTCAGCTTTGTTGAAGATCAGATGGTCATAGATGTGCAGCCTTATTTCTGGGCTCTCTATTCTGTTCCATTGGTCTACGTGTCTGTTTCTGTACCAGTTCCATGCTGTTTTGGTTACTATAGCCTTATAGCATAGTTTGAA
>chr1	191068813	191069123
CAGCAGCGTTATCTGGCAGTTATTCTTACAAAAAACCTCCAATTCTCTTCCCCACAACAACAGGTCCTCTCCCCACCACCCAAACTCCCGCCCTCAGCCTCCCTTCCGTCAAAATCCCACCCTGTCTTGCAGGCCCGTGAGGGTCCATTTAAACTAACAGCTATTGCGATGTCACACTGTCCAGGCACAAAACACACAAAAATAAAATTATTTCTACTCTCAAGAATCTCACTGGAAAGTAAGAGACTGCCAAATTACTGCGTGTGAGGCTGTGCCTGGCTCATAAGAAATGCTCAGTGAGGGCCAGGCAC
>chr1	43117150	43117460
CCTTCTCCATCAGCCCAGGTCCCAGACTGAGGACGAGGACAATACTCCTAGCCAATTCATGATGGACATGTGTCATGAGCAAGAAATAAATCTTTGGCTGGGTGTGGTGGCTCACGCCTGTAATCCCAGCACTTTGGGAGGCCGAGGCGGGTGGATCACGAGGTCAGGAGATCGAGACTATCCTAGCTAACATGGTGAAACCCCATCTCTACTAAAAATACAAAAAATTAGCTGGGCATGGTTGCGGGCACCTGTAGTCCCAGCTACTCGGGAGGCTGAGGCAGGAGAATGGCGTGAATCCGGGAGGCAGA
>chr1	215061759	215062075
TTCCTTATGATTCAACCTAATGCCTATCTCACTTGTGTCTTACAGTGCTATTTTCTGGTGGATAGTATTATAGTGCAGTGTCACACAACTACTCACATACAAAAGCTGGGCTTTAAAACTGGCTCTACGTGGGTTCAAAGCTTGGGATGCTGACCTCCATATTCTGATGTCCCTAGGTAACTCTCCATTGCCTGGCCAAGCAGAAGGGGGGTTAGATCTTTGTCACAAACGTATTCATCTTTTAAGTATTTGGTAACTCTGACATGATAAATCACAGTATCTCAGATTGGGACCTTCTACATTTCTCTATAAAGATG
>chr1	202681966	202682282
GGGTGCAGCCCTTACCCTCAAGGGAGTGCTGCACACACTGCAATTCAGCGGTTCCCAAGCTTTGCTGCATATGACACCCACTTGAGGGGCTGAGTGAACCCCCTCGCCATGCCTGGGTCACACCTGATACCAGTTAAGTCCAAATGGCTGGGGAAGCCAGGCATCAGTCTATGCCACAGATCACCAGGTGATTCCAATATGAATCAAAGTTTGGGAACCAGAGCCCAAATCCTATCTTTGATCCCAACTCAGGGACATCTTGGATGGAGAATGCATGGGCCAAGGGCACCGAATCTGCTACCCCTCCTGCGGATGCC
>chr1	34470323	34470622
AAAGGATGTGTAGCACACCATTTCATAAAATCATAAAATAAACAACAACACTTTATTTTAAATTCCATATAGCCAATCGGTTCTCACAGAACACTTTAATTGACTTTTGCTGAGCTCTTGTATCTATAGCCAATCTAGGGAAGCAACTGGGAAATGAGTGTAGTTCTGACATGAATGTTGGCTGATATTTTCTTTTATATTAACAAGTAAGATGAAAGTGAAGCAACAATGGCATGCCAGAACTCCATTCGTTCATGAATGAGATGAGCGACTGCTTTGCTGAACCAGATAACAGTTTTC
>chr1	3684957	3685256
GCCGGTGGGAAAGGATCTGCTGGGCCAGGTGCGGAGCTGTTTTTATTAGTGAGTCGGGGGGTGGGGTGGGGTGAAGAAAACATCAGAGACACCTGTGCTGCGAGTTAAATACATTTCCAGCATCTCACGCATCACAAGCTGCATCAGGAAAGGGCACAGCATGTGGCAGCCTCATCCACACCCACGCAGTGACAGATGTGTTACAGCATGGACACCAAGTCCCCGGGAGCCAAGATGGCAGCTCCAGCATCCCTCCCTTCCTCCCTTCCTCCTTCCCGGGCTGGGCCGGGCCATGCAGAG
>chr1	46413358	46413760
AGCAGCTACACCTACACGCTGACCATCACAGGCACACAGAGGCACATCCACCTCACATCCACCTCATACTTGTGTACTCTCAGGGTTCAGTCTTTCATCCTATCCCTCTCTGATCTGTGCCTCCCAATACCTTCCAAGATGTTTACAGAGACCCTTCTCCCTGTGCAGTTAGGAGTGTAAGGCAAGAGAGCCCCTACTTCATGGGGCAGATCAAGAGCTGAGACCAAAGATGGTCTATGTTGCTGACCTTGTCCTGTCCTCCTGCTGTCTTAAACTATGATCCCTGCTGCGGTCACTGAAGCCTTTCCCTGTAAGTATTCAGCCATAACCCTCCCCTCACGCCCTGCATAGTCAGCTGGTTAACACCTCTGTGTGGAATAAGGCAGTTTGAGCAGAATGACTG
>chr1	199287653	199288055
CTTTTCACAGGCCATAAGGGCTGCAGGCTGCTGTGACCTCATGGAGCCTTTGACACGCTGTGCCAAGAAGGGGCCCTGGGTGTGGGTGTCCCTAGGCCTTGTCTGGTCTCAGTAGAGCATTCCACTGTGGGCCAGGAAGCTCACCTCTCCCACCTGGCTCCTGCACGCCCAGCAGGCCTGCAGCCCAGGATCCTCGGTTGCAATCCAAGCTCTAGCTCCTGTGCCCTGGCCAAGCATAGGCCCCTGCGCCCTACCTGTGGCAGCGCCCCCCACCCCATCTGGAGCTTTGCTCTGCCTTTCCCTGCATTCCTGCTCATGCTCTGGGAGCGACGAGGGCAAATGTCCGGGAGAAGATATCTGACCTCTGTCTCTTGCTTCATGGGGATGAGATGGGAGGAAAATG
>chr1	157675094	157675417
TCCGTGCGTACTAACCTTCATCATTGATGTGATTTACTTTATGCAAAACTTCTCTTTCTGAATATGCATAAGCAAATCAGAATATAATTTAAATACCCTAGAGAAGCTTACTGTTTAAAGAGATAAAAATGTGAAATATTACATAAATTGAACTGATCCCCTTCCTTCAACAAAATGATGTATCTTTGGTGTAGCTGTTTTTTTATATTCAGGGTTTGCTTTTGCTTTAGGTGAGGGACACTTAAATTTGCTGTATCTTTCCTGATACAATTGTTTATCTCTGCAGAGTGGGTGTAGGCTTACTCACAAAGTTGTATTGGCTAT
>chr1	15683178	15683501
GGCCCAAGGCTAGAGTTCAGAACAGCATTTCCTCTGTGACCTGAGGTCTCTGGAGCTCCACAAAGGCCCCTGGAGCCCTCATCAGACCCTCCATGCCCCATAGCAAAAGCTGTCCCCTGTGCCATTTGGTCTTGCTACTGAGAACCCGGCTGAGGGTGGGTCTTCTTTGACATAGACTCCAAGGGTCAGAGATCCAATGACAGTAGCCACCAAGAGGAACAGAGTTCCCGCCCTTCCCTTGTGAAAACACCAGAGGTTTGGAAGATTCTAGGAAGGGATGAGTGATAATGACCTTATGACCGTAATGACATTATTAGTGATGAT
>chr1	146443758	146444086
AAAAATTATTATTGGGTACAATGTTCACTATTGGGGTGATGAGTACAGTAAAAGCTCAGACTTCACCACTAGCAATATATCCAAATAACAAAACAATCATATAATAAAAGTATGCTTGTACCTAGCACATTTATAAAAATAAAATAAAAGTAATTATTTGGGTAGTACAGTATGTGCTATAGTTAATTGTATGCAGTTGTGGTTTAATACAGCATCTTTATGTTTGTTTATGTTTCTCTTGACTGCAAATAGTGACTTGTACGGTTTGTGTGCATACATTTTGATAAGTTTTAACTTTTTATAATAGATTTGTGTATATTTTATGGTAG
>chr1	143074374	143074702
ATTGGCATCTATGGCCATGTGCCCTCAGCTAACACCTCTGCTAGTCAGGGTTTTGCCTTGTGAGATGACCAAATATTCATTCCTGACAGAGAAATGTCCTTGATAATCTTTTTGTGTGAGCGTGCCATGGTCATTGTTAATTTCTTTCATTTAACAAAATAATAGACTTTATTTTTTGAGCAGTTTTAGCTTTATGGAAAGATCGAGCAGAAAGTACAGAGTTCTCACATACTGTCACCTTTATCCCACCCCCAGTTTACATTAGGGTTCACTCTTTGTGTGGTACAGGTCTAGGAGTTTTGCAAAACGCATAATGTCATGTACCCATC
>chr1	77141090	77141453
ATTGTATATCCACATGTAAAACAATGAAATTGGGCCCTTACCTCACACAATATAGAAAAATTAACTCAAAGCAGATCAAAGATGTAAATCTAAGATGTATGTACATATAAATCTATTAAACTCCTAGAAGAAAACTCAGGGATAAATCTGCAGGACCTCAGATTTGCCAACGAATTCTTAGGTGTAATTCCCAAAACATGAGCAACAACAACAACAAAAAATTGGTTTTCACCAAAATTAAAATTTTCTGTGCTTCAAAGGATGCTATCAAGAAGTAAAAAAACAACCCATGGAATAAGAGAAAATATTTTCAAATTATATATCCCCTTTGGAACTTGTATCCAGAATATGTAAAGACCCATAC
>chr1	103772389	103772752
AATAATAAATATCACAATTGGAACATTCTTTGGTTTTTTCATACATGAAACAGAGTACTAAAACCCACAGTGTACCTTAATCACAGAGAGATCTGATCAAATAAAAGTTTCAAAAATAGCTGTGAATTTATTCTCAAAAGTTTAAGCTATGAAATACACCTGAGATTAACTGTAATTACAATAATCAATATGCTCAAATTCTTTCAAATTGGATATAGTCTATGTTTTTATAAAGAATTCCCTAAATTATCTTAGTATTTTAAATCTTTAAATCACTGAATTAAAATATAATTAGACCAAACTCAAATATATTAGAAGAGATGCAAGGTAAAATTATCATATTAGGTTGTATATGATATTTATT
>chr1	11302200	11302524
AAGGGCTCAGCCATTGGCTTATCACAGGTGAAAATTCCCCATAGTCCTCGGAGAGAAGGGGCAGGGGTCAGGGCTGTTTACCCAGCAATGTGATTGTGATGTGACTCTCAGTTTTGGGAAGAGGAAAAATGAGGGGGATGGGGGTGCATCGGTGGGGAATCCAACTCAGAGAGCAGGGACTGAGTGGGGGCTCTGGTCCCATTGTTGATGGGTTGGTGGGGAGGGCTGGTTGGGTACCCAAAGCATTGAAAAGCATTTGTTATATGCCAGGAGCTTCACCCACTTCATCTCATTTAGGCCCCACACCTGCCAGGTAGGTGTCATT
>chr1	52580741	52581065
GGATGGTCTCGATCTCCTGACCTCGCAATCCGCCCGTCTTGGCCTCCCAAAGTGCCTTTTTTTTTTTTTTTGAGACGGAGTCTCGCTCTTGTCACCCAGGCTGGATTGCAATGGTGCAATCTCGGCTGACTGCAACCTCTGCCTCCTGGGTTCAGGCGATTCTCCTGCCTCAGCTTTCTGAGTAGCTGGGACTACAGGCATGTGCCACTACACCCAGCTAACTTTTGTATTTTTAGTAGACAGGGTTTCACCATGTTGGCCAGGCTGGTCTCAAACTCCTGACCTTGTGATCTGCCCGCCTCGGCCTCCCAAAGTACTGGGATTA
>chr1	33068918	33069206
ATAAAAGAATCACTTATTAAAAAGATCACTCCAGGCTAGGCATGGTGGCTCATGCCTGTAATCTCAGCACTTTTGGAGGCAGAGGCAGGCAGGTCATTTGAGGCCAGGAGTTTAAGACCAGCCTGGCCAGCATGGCAAAACCCCATCTCTACTAAAACTATAAAAATTAGCCGGATCATATTCTTTTGGGAAAAAAAAAATTAGCCAGGCGTGGTGGCACATGCCTATAATCCTAGCTACTCAGGTGGCTGAGGCACAACAATCACTTGAACCCGGGAGGCAGAGGTTG
>chr1	10174329	10174617
GCGGATCACATGAGGGCAGGAGTTCGAGACCAGCCTGGCCAACATGGTTAAACCCCGTCTCTACTAAAAACACAAAAATTTGCAGGGTGTGGTGGTGCACGCCTGTAATCCTAGCTACTCCAGAGGCTGAGGCAAGAGAATTGCTTGAACTTGGGAAGTGGAGGTTGCAGTGAGCTGAGATTGCGCCATTGCACTCCAGCCTGGGTGACAGAGTAAGACTCTGTCACCCAGGCTGGGTGTGGTGGCTCATGCCTGTAATCTCAGCACTTTGGGAGGCCAGGGCGGGTGG
>chr1	213971030	213971306
CATGACAATTCAATTAATTTTTATTAAACTCTCACGAATTCCCAAATTGAGATGTAGTCATGGTTTCTATAAAGCCGACATTCTTAACAAAATTTGCCTAAAAGTGGGGTTTTAAATACATATACTATTTAAAAGATTGAGTATTATGTTGGCCTCAAGTTTATTCACCAAAAGAATTAAAAGGTGCAGCCTGGTTAAGTATTTCTTATCGCTATTGAATCCTTGAAAAATTAATATCGTGGAGAAGTACATGTCCCATCTGCACTGCTAAAAAACA
>chr1	229233275	229233551
CGAGACCAGCCTGGACAACATGGCAAAACTCTATCTCCACAAAAAATATAAAAATCAGCTGGGTGTGGTGGCATTTGCCTGTGGCCCCAGCTACTTGGGTGGCTGAGGTGGGAGGATCACCTGACCCTGGGAGGCAGAGACCACAGTGAGCCAAGATCTTGCCATTGCACTCCAGCCTGGGCAACAGAGTGAGACTCTGTCTCAATAATAATAATAATAATAATAATAAACCTATTACATGCTAACACAAATAACATTTTCATAAATCTTTTTAAAT
>chr1	42464659	42464934
AGGAGTTCGAAACAAGCCTGGCCAACATGGCAAAACCCTGTCTCTACTAAAAATATAAAAATTAGCCGGGCACAGTGGGTGCCTGTAATCCCAGCTACTTGGGAGGCTGAGTCAGGAGAATGGCTTGAACACAGGAGGTGGGGTTGCAGTGAGCTGAGATCATGCCATTGCACTCTAGCCTGGGTGACAGAGCGAGACTCCATCTCAAAAAAAAAAAAATTTTGTCTAGCTCTGTTACCAGAAGACCATGTCACCAATACTAAACTTTAACTTCTT
>chr1	27548987	27549262
TGCCCGCGGCCCCGACGTGAGCCCTGCGAGCGGCCCTGACTCCCACCCACTCCCGTCCGCAGCTGAGCGGCAGCCAGATGAGCCTGTCAGGCGACGCGGAGGCGGTGCAGGTCCGCGGCTCCGTGCACTTCGCGCTGCACTACGAGCCGGGCGCCGCCGAGCTGCGCGTGCACGTGATCCAGTGCCAGGGCCTGGCCGCCGCCCGGCGCCGCCGCTCGGACCCGTGAGTGCCCCGCCGGCCAAGCGGGGCGCGGCTGTCACAGCCCAGCCCACCAT
>chr1	168123775	168124079
AATTTACTAATACAATTACATTTTCCATTTTAGAAGATGATATATCTGAATTCCTAAATTTCCAAAGTGCTAGCTATCCAAAGAAGCATCAACTAATGCCTTCATTTTCCCTAATTCAAAAAGACACTTGGGGTTATTTTATTGACTTACATTCCACAGTAAAATCATTTTTTCTGATAAGAGGCCAGGATCTCCTGAGTGTGTCAGACAGCATGCTAATGCACTGGCACCCTCTGCCTGGAGCAACAATTATAAGGCATGAACTACAAGGATCTTTTCCCTAAGGAGGAAGCTGAAGCCTCCAG
>chr1	103213769	103214073
TTGTTGGCAGAAAAAGTAATTGGTAAGAGATAATCCTCTATATGCCCAGAACGTAATAGTTACATTTATTTAAGAAGATTTATGAAAGATAACATAAGTAAAATGTCTTAAGTAATACATTTAGGGTAGGATTTATGTATTTTTCTAATCAAAAATAGAGTTTACTGAAGTTGGCCTTCAATAGAATTTACTCTTTCTATTTATCAATCTAGCCTTCCCAAGAAAAATCTCATTACCATTCATAAGCCAATGTTAGTTCAGAAATCATCACAAGTTTTTATTATTACCAGCATCTTATATTTAAA
>chr1	109614396	109614689
GGCCCAGGGTTTCCTCTTCTGTGGCTCCCCCGGGATCCCCCAGCACCTGCCTCTGGCCCAGGCTTCCCTGGAAGCAGTTCCCAACACCCAGGCCCTCCTCCATGCCTGACCCGAAGCAGAGCCTGTGCTCTGGGCGGGCCCCGGTCGCTGACCTGCCCTGGCCTGGGCCCTCAGTTTGCCTGCACAGTCATTGCCATCCTGCTGCACTTCCTGTACCTCTGCACCTTTTCCTGGGCTCTGCTGGAGGCCTTGCACCTGTACCGGGCACTCACTGAGGTGCGCGATGTCAACACC
>chr1	37457626	37457919
CTAAAATGTCCAGGTTTCAGTCTAAAATCACTCACCATACCAAGAACCAGGGAAATTTCAACTTGAATGAGAAAAAAACATCAACAGATGCCAGCACTGAGTTGACATTAGATGTTAGAATTATCTGACAAGGATTTTAAAGCAACCATCATAAAAATGCTTTGTCAAACAATTATGAACACATTTGAAACAAATTCTGCCAAAAAATTGACAAAATAGAAGATGTGAAGAAGAACTAAATGGAAATTTTAAAACTAAAAAATATGATAACCAAAAATTTAAAACTCAAAGGAC
>chr1	49799074	49799394
TCCTAAAGGAAAAAATCTTTTACCCCTGAATAGTATATCTGGTGAAAATGTCCTTTAAACATGAAGAGGGAATAAAGATTTTCCCAGAAAAACAAAAGCTGAGGGATTTCATCAACACCAGACCCGTCCTAAAGGAATGCTAAAGGGACTTCGATCAGGAAGAAAAAGATGCCAGTGAGAAATAACTAATCACCTGAAGGTACAAACTCACTGCTAATAGTAAGGACATGGAAAACACAAAATTCTATAACAACATAACTATGGTGTGTAAACTACTCTCACTCATAGCACAAAGATTGAATGATGAACCAATTAAAAATA
>chr1	66874357	66874677
ATTTGGAAAACACAGTAGTTTTCATTTACTCCATTTAAGAAAACTCTTAGGTATTTCCAAATGACTTCTTGAATGTCTGGGGCCAATTTTTAAATTAACCATATAGACTTTATGGACTGACATCTGAATATACTTTTAAAGAGTGATCACACATAAAAGATGTGTGTTACCTGTTTCATCGACAAAGGACAGGAATTCAAATTTTAAAAAGAATCTACTATCTATAAAGAAGCCTTTGGCTATAATAGAAATATCACCACATAAATTGAGTAGTCATTTCTTAGGATAAGCACTGTCTCAATAACATCAGGAATTTGGCAG
>chr1	102171013	102171311
AAGTCAAAACCCAATCCAAGGAATCTAAAGAATGCAATAAAACAATACAAGAGGCCGGGCATGGTGGCTCACACCTGTAATCCCAGCACTCTGGGAGGCTGAGGTGGGCAGATCACGAGGTCAGGAGATTGAGACCATCCCGGCTAACACGATGAAACCCATCTCTACTAAAAATACAAAAAATTAGCCAGGCATTGTGGCGGGCACCTGTAGTCCCAGCTACTTGGGAGGCTGAGGCAGGAGAATGGCATGAACCCGGGAGGCGGAGCTTGCAGTGAGCTGAGATCACGCCACTGCAC
>chr1	69989132	69989430
TGATATCACCACATGGGGATTAAGTTTTAACATGAATTTTGAAGGGGACATAAGTCAAACCATAGCAATTTCCATGAGTTCTTAATATGCTAATGCATATGGGATTATGATCTCCTCTCAGCTTATGTCTAAGAGGAAGATGTAACCCAGGAGCATGGTCTGGGAAATACTGTTGTTGAAAATGTAGACTCAGTGAAGCTTTTAAACTGGGGAATGGATGTGCATTTTAAGAGATTAATTAATGTCTTAAATGTATGTGTCAATATGTAAAAAGGATAAAACTCTAATATTTGCTTTTA
>chr1	200663429	200663754
CTGTTGCCCAGGCTGGAGTGCAGTGGTGCGACCTCAGCTCACTGCAGGCTCCACCTCTCAAGTTCACGCCATTCTCCTGCCTCAGCCTCCTGAGTAGCTGGGACTACAGGCACACGCCGCCACGCCTGGCTAATTTTTTGTATTTTTTTTATTAGTAGAGATGGGGTTTCACTGTGTTAGCCAGGATTGTCTCGATCTCCTGACCTCGTGATCCGCCTGCCTCAGCCTCCCAAAACGCTGGGATTACAGGCATGAGCCACCATGCCCAGCTGATTTTATTTTAATTAAACTAATTTTTTTTTTTTTTTAATGGTAGAGATGGGGGG
>chr1	188243218	188243543
ATCAGTACTGATCACATTTAGCTGACAGACATTTCAGTTCAAAAAACATAAAATTATCAGTGAAAAATTAGCAGTAAGTTAATATTCATGGTTGAGAAATTAACAGTATGTCACAAATCAGATTTAATAAGAGTTAGTACATTTTCATGCTACTCCATTTGTCACATCATGGTTGAATTGTAATCATAGGTTGTCTACAGATACAAAATTTTGGCAGAAAAAAGAACAATCAACAATATGTCTTGAATAAATTGGTTATATGAAAATCATAATATGTATTTTATATCTCATTAATATTTGGATATTGTGTGCTACAAATATACACA
>chr1	231087602	231087918
GGTCAGGAGGCAGATTTGAAAAGAATTGGTACCTTTGCTCCAACTCCTAAGACTAGACCCTTCTTCCTCTCCCTCTCCCTCTCCTAGTACAGAATGCCTGAAAGGGGAGAGAATTATGTGGATCAAGCCTGGGGCTCAGGGCTTTGGAATGAGCTTCAGAATCCCCCCCAACTTTTAGGAAAGAGTGGAATTTGCTGAGGGAAGGGCTGAAGCCACTAGCCTCAGGGACTTGAAAGAAAGGGCTGTAGAAAAAAGGATGTAGTTGCCTGGGCTTGGTGGTTCATGCCTGTAATCCTAGGGCTTTAGGAAGCTAGGGA
>chr1	101462498	101462814
TGGAAGTCAGGTAGCATCATTAATATCTCATTCTGGTTACAAAGGTCCACCAGGTTCAAGTAGAGGCAACATACATTCCAGCTTTGATGGAGGAGTATAAATGTTATATTGTAAGAAGAGCATGTAGAAAGGGAAAAAAGCAATTAAAACAGCCTACATGAAAGAACAGGGAATCAGAATGGCATCAAAGTTCTTAATAGCAACACTGGATACCAGAAGACAATGGAAAAATGCCTTTTAAATCCTCAAGGGAAATAACTTCTAACCTAAAATTCTGTATTCAGTCAAACTATGAGTAAAGAATGAAGGCAGAATAA
>chr1	72867680	72867962
ATTACAGTTGCCATATCATAATTAAAGGTTATGTGACAGACAGGGGTGTTTATTTGGATTATATCAGATTATTTTTCTAGGCTTCTGAATATTATAGCTTTTGAAGAGCATGGATTTTAAAACCTTCTGACATAATATCTGTTTTTATTTAGGAGTAAAGCTGTTCCCTCTTTCTGAACTTGAAATGCAGCTATGATTGTCTATATTATGAGAATCATATTCAAATGCATTTCTCTTTCAACCAAACTGCCTAAAGGTATTGATGTCAGAATATTTCCCTTCT
>chr1	15546166	15546448
AGAGACGTTTACATGTCGGTTCTCCCTTGGCGTCTCTGGCACAGGTGTGCCCTGCAGCCCTCTCACAGAGCGTCACTGAGGTTTGCCCCCAAGTGATTTCTCCAGGGGTGGGGATGAGGAGGAGGGTCTCCAAAGAGTTACTTGAGTCAAATGCCCCAAGATGTCAACAGCAAAAGCCTGGGGAAGATTCTTGAATTTAGAGACTTTGAGGCCACGGGGCTCAGGAGATAAATTCAAGCTTCATTGCAGAGGATCTGTGGTTGGGTCACCCCGCGTCTGTTAA
>chr1	42217717	42218044
AGTAATGGGATCTGGACTCAAAAAGGCCAAAGTGCACACTTTTTCTTCAGGCCTTTCCTATTTCACTGTCCTGTTCTCTCTCCCTATTACTGTCACTCACTCTATTTTCTTTTCTTTTTTTGACATATCATTGCACCACACAATAATCAGCTCCTACCTGGTCTAATGGGAATCAGCTCACCTGAGCCTTTTGTGATCTCATATCCAGGGCTTAGCAAGAGCCACATTCTGAAAGTAACACTGGTTGATTTCTGTGTACTCAGAAGGCCCATTTACACTTTAACATGAGCCCTCCTTCCTTGCTGCATGGTGCATTACTAAATTCCCT
>chr1	120719985	120720312
TCCTTCCCCCATACTTTGCCTTATGCATCTTTTCATCTGTATTTTTTGTTATAAACCAGTAAACCCAAGTGTTTCTCTGAGTTTCATGAACTGCTCTAGCAAATTAATACAATGCAAAGGAGGAAGCCATGGGAACCCCAGCTTGGAAATGGTTGGTCAGAAGTTCTGGAGGCCCAGACTTGGAACTGGCATTTGAAGTGGGGGCAGTCTGGTAGACTCAGTCCTCAACCTGTGGGATCTCCTGATAAATAGTGTAAAAATTGAATTGGAGTACACTCAGCTGGTGTCCACTGCAGAACTGATTGCTTGCTTGCTGTGTGGAGAACCC
>chr1	168234173	168234525
CACACACACACACACACACACACACACACCACACACACTTTTTTTTTTTCTTGAGGAAACAGTGTGAAAGGAGGTGATGACAGAGCTAAGGGACTATAATATTCTAACCCAAGTTGCTAATGTGTCTTCTGGATTTTATGTGAGTAAAGTTTCCCCTAGAATTTAAACAACTGATTTACAAATAACTATAAATTTAATTCCCCCCCTTTTTGTAATTAGGGAATGAAAAAGATATAAACTGGCATTTGGCCTTTTATTCAGAAAAATACGTAAATATTTTATAAACGGTCTTGTTACCCACATATTATCTTGATGATTCTAGTTCTATCCTACAGTTACAAATCACATATTTT
>chr1	243214346	243214698
GGATATAGTAATCACTGTAAATATTTGTTGCAAGAATGCAGGAACCAGGAGTAGCACATTGATGGCACCTTGCATCTTCTTATTAAGAGTAAATGTATTTTTCTGTGAATCCTTTTAAAATACTGAAAATAGGCTATGTGTGGTGGCTCACACCTGTAATCCCAGCACTTTGGGAAATTGAGGCAGGTGGATCACCTGAGGTCAGGAGTTCGAGACCAGCCTGGCCAACACAGAGAAACCCTGTCTCTACTAAAAGTATAAAAATGAGCCAGGTGTGGTGGCACACGCCTGTAGTCCCAGCTACTCGGGAGGCTGAGGCAGGAGAATCGCTTGAACCTGGGAGGTGGAGGTTG
>chr1	209966188	209966704
ACTGGTCCTTCAGAGAAGGCTTACTGGAGGAATGGGACTGGAACTGAGGTCTGAAGGATGTGTAGAAAGTGAGAAGAAGAAATTGGGATTTTGGATATGGAATGCTTTCAGTTTCAAATGACAGAAACCTTACTCAGGCCAGAGGAAGCAAACCAGGGAACTGTATAACTGGGACGACTGGGTGAAGCTGGCCTCAGACACACAAGCATTCAGGTTTGCGGCTCTCCTCAGACTTACCTCTGCTGCTTCTTCCTCTGTGTTGGACTCATTCTCTCCTAATCAGGTTAGCTTCCTCCAGGTTTCAGGGGCAGGAGGGCCCTGGCCACAGGCAGTTCCAGGCTTATATTAACCGAGTTTTTTGGCTCCAGAAAAAAGAGAGAACTTTCCCAGCACCCATATGTAAAATCCCACGGAAGGGCTCTGATTGGCCCAGCTTGGGTCATGTGCCAATCCCAGGTCAATCACTGTGGCTGGGGGATGGGTACTGTGACTGAACGGGCCTGGATCTGCTACCCAG
>chr1	34265596	34266112
GTACTGTTGGTAGAAGTGTGCGTTCGTATAACCTTTCTGAAGACACGATGGAATTATGTATAAAATGGAAAATCTACATACTCTTTGACCCAGCAATTGCACTTCCAAGAATTTATTCTAAGAAGATAATTAGATGAGGGCTTAAATTGTATGTACAAGGATGTTCTTCACCTAAATGTCCACAGAAGATGACTGGTTAGATAACTATGGTATATGCAAACCACAATGGCTTCCTCAGTGATGTTCATTAGAAAGACAAATCAGGGCTACTTTTATTAACACAGAAAAACGTTGGCTTCATTAACCAGATTACAGAATTGCACAGATAGCATAATCCCAAGTGCACACGGATCCACACCTGTGTGCATATGTGTGTGAGCAGATAGATGTCTAAATGTATATTCATTGGAATGGCAGAACTGAGGCTAGACCTGGGCAGACAGCCCTACATGGGCAGACAGCCCTACATGGGCAGAGCAGGACATGGGCAGACATGGGAGTCAGGAGGAGGAGGAGG
>chr1	54113245	54113565
ATACTGCTACAGTGGATAATATTCTTCTATATGTTGTTCCATATATATGTGAATTCCTCTAAAATTATCTACCTAGGAGTGAAACTGCTGAATTATAGGGTATAAGCATCTTCAAACTGCTCCAATTTGTGTACCAGTTACATACCCACCAGTTACATACCTACCATACAAAAGTTTCCACTGCTCCATATCCTTGGCCACACTTAATATCAATGTTCATGAAATCTGACTTAGAGTATGTCACTCCTGGCTTGGGGCAGTGGCTCATGCCTGTAAGGTCAGCACTTTGGGAGGGTAAGGCAGGAGGATTGCTTGAGGCCA
>chr1	34187644	34187964
TTGAATTCTAAAGACCTCCCGTACAGCCTAATAAGAATCATTCGTGAATAGTCCTACCCAGCTGCAAACTGAAATGCAAGAGGAGACCCTGTGTATCAATGGACTCAGACCTTGTCCCCTCTCTGATCCTCGCCTCAGCTGCCCTGTGCTGCCCTGGCTCACCAGCCAGTGGCTCACAACTTCAGGGATGAGGGGAAGGAATAATTTGGAGAAGTTTCCTGGAAGAGGCATTTGGTATGGTCTTGACAGAGAAGGAAGGATGTTCCAGAGACAAGAAGTGGCACATGGCCAAGAGTACAGAAGCCCCCACTGCTTGCTTTC
>chr1	203893932	203894239
GGGAAATTTTGGGCAGTGCCTTCATCAGCCCAGTCCTAGAGAGAGTAGAGGGGAGTGGAAGTGGGGGGAACCAGGCTGGGCCAAGAGAAGAGGGGTGGTTAGGGAAGCCGTTGAGACCTGAAGCCCCACCCTCTACCTTCCTTCAACACCCTAACCTTGGGTAACAGCATTTGGAATTATCATTTGGGATGAGTAGAATTTCCAAGGTCCTGGGTTAGGCATTTTGGGGGGCCAGACCCCAGGAGAAGAAGATTCTGGCAATGATCAGCCCAATGACCAGCTATCTCAGGGGACCTGATTGTTGGGGA
>chr1	80651902	80652209
TGACTTTTTAGTATAGTGTAATGTTAGGAGCATGGACTTGAGAGCCAGACTGAATCAATTTGACACCTGGTACCCCACTTCCTGGCAGTGTGTCCTTTAGAAACACACTCACTCTCTCCTGTATTTATTCATATATAAAATTGAGAAAATCATAGTCCTGCCTATTATGATGGTTTTGAGAGCCACGAGTCAATATTTGTAAAGTTAGAATGGTGCCTATCATAAGAGAAGGTTGTGTTGGATATTTTTAAAAACTTATTTAACAAATATGTATTGATAGATGAATATGTTCTAGACACTCTTCATTG
>chr1	119543721	119544061
AAAGAAATAAAAGGCATCCAAATTAAAAAGGAGAAAGTCAAATTTCCCTGTTTGCAGACGACATGATCTTATATATAGAAAATCCTAAAGATGCTACCAAAAAAAACCTATTAGAACTGATAAATTCAGTAAACTTGCAAGGTAAAAATAATCAACTGCATTTCTATATAGTAATAGTGAAGTATCTGAAAAAGAAATCCAGAAAACAGTTTCATTTACAATAATATAAAAAAAGGAAGATACCTAGGAATGAACTTAACTAAGGCAATGAAAAATCCTTGAGATACTGGTGAAAGAATTGAAGAACACACAAATAATTGGAAAGATATCTTGTGTTCATG
>chr1	117667547	117667887
AAGTGCTCTCGGTTGTCAGCTCTAGGTTCTTTTTCTCCCTCTCCATTTTTCGCCCTTATTTCTGGATGTTTGCCTTGCTCTTTCCAAATGCATAGATGCTTTCTACGCAGAAGTAGTGCAGAGAAGGGAGTCCTGAGTGGGAAAGGGATGAAATGGCCCCAGGCATTGCCATGCTTGCATCACACCAGCTTGGTGACCCCAGAGGAAAGAGACAGCTTTTCCCTTCTAGCAGCCAACTCTATCCCAGGGCACCATTGTGATAGTCCTGGCTTAAGTCATACACCATGTCTGGGTCAATCACTGTGTTCAGAGGAATGGGATACTTTGATTGGCTAGACCTG
>chr1	90433784	90434121
AGACGGGGTTTCACCATGTTGGCCAGGCCGGTCTCGAACTCCTGACCTCAGGTGATCTGCCCGTGTCAGCCTCCCAAAGTGCTGGGATTACAGGCGTGAGCCACTGTGCCCAGGCTTGTCTTTCCATTTTTTATATTGCATCTCTATAGAAAACAAACAGTAATTTGGAGAAGGCAGTTGAGAAAGTTCCCAAGAACATAGAGGAAAAGGATAGTGATAATTTTCCTTATTCTTGCCTCTAATGCAGATTTTCTACTGGAAGATTCCATTTTAGATGTCCTGCCCTTTTTCCCTAGTTTCCTTTTCAGCTCTTCCTTTGCTTCATAGTATTCTACCCC
>chr1	205524557	205524894
TAAGATTCAATGCTGACCTTTAGCTGTTTTCATTGCAGGATATTAGCTCACCAGACAGCTGGGTGAGATAACCTCTCTTTTAAAATAAAGCAACCCTAAGGGATTGGAGCAGCAATAATTACCCTCTTATTTCTGCAAGAAACATTTATTACATTTGAAGCTGGCCTCATGATAGTCAGTATTTGCTTGAAAAACAGATGTGTTAGTTCCATCTGGACTGGGCTAATGCTTGAATCTTGTCATTAACAATGTATTTGTGTTCGTCATTCCTCGTTTTCTGCATATTTTTAAGGAATTTTTCCTAATAAGGGAAAAGTTATCGAGCCACATTTGCTTGT
>chr1	99490370	99490908
ACCCTGAATTTAAAATACAAGTTTTAAAAAATAAAAAAAAAAAACATTAAGACTAGGAAGTTCAATTTCTATGTTTATTAAACTGTAAATATCAATTGTGTGAGACAATTGGGCTGGTTTCACTTTCTTACATGAGGATCCTAGCTTTTTAAATTAAATCAAACAGATTCATTTTTCAAAATACCAGAGCAAACAACTTTTGTGGCTTCCTTGGCCTTAAAAGTCTTCCTCAGGGTTGTTGGGTCCTATTCTATTTACATTTGCCTAGATCAACTCTTTTTAAAGTAAAGATCTGCTCCAAGATGACTTCTCTCTTTTCCTGTAGAATGAACTTGCAATTTGTCTTCATAAAAATAAAATTTAGCCTTGTTCAAAAGAAACCCTTATTCAGGTGTGAGCTCATTTTCCTGGAATGCAAGAAGTCCTTTCTGGAAGGGCTAGACATTCTAAATTGAATAGAAGCTCAAGTTTTTAAAATGCAAATTAAACCAACACTTTGTGTATTGATTCTTTTTAACTTGCCAGTGCCCTACTTATCT
>chr1	101401566	101402104
TAACACTAACAGATTGAATTTTGTTTCCAAAGACTTCAAAAGCTGCCAGATTATTGTGAAAGGAGAAACACTGTTTTCGAAGGCTGCTGATAATGCCTATTAGCCAGAAGAAAGAGCCTGAATCATTCAAAGGTTTTCCATCTAGTAAAGAAGTGTGGTAAAAATCTTGCCCAGATCTGCATGTGCTAAGCATCTACGTAAGTTGGAGCATCATATTAATGACACCCAGTGAAGAAACGAAAGGTAAAACTATAATGCAATGTATTTCTGTGCCTCGTGTTGAAACTTCATATTCAAAGGCTAAAGGGACTTCATTTTTCTTCTCCTTCCCCAGTTGTGTATTTCAGTTTTGTATTGAAATGTTCTCTGGATTCATAAAATATTTAGGGACTACATAAAGAATAAAGACTTTGGAATCGAAGGCAAGATTCACCCAACACAACTTCTGTTAGATGAAACTAGGAAATCAGGATCTATCAAAGGCCCAGTGTTAATCGGTATCAGTTTCTCACCATGTTTTGATTAGAAGAACATTGAAC
>chr1	88035007	88035363
GTAATTACTCTGTCATTTCTTAAGAGGTGAAATTCTTAACAGGTTTGTGCTTTATGTGTTGCTGTGAGTGTTCTTGTCAGAGCACATCTAACCACGTTGGAATCCCCATTCCATATGGCCTTTATGGGGAACAAAGAGAAACTGGACATTTTAACATGTATTAAAGCATCTAGGAGAAAAAAAGCATGAGTCAAGGAGGACATAGATAAGGTGCAGAAAAATTGCAAACAACGTTCCTGTTACCTCTTCAGGCTTCAAAATACCTATGAAATAAATACTTCGTCATTAACTTCTTTTTTGTTCCATTTCTCTCTCTGTCAACAAACAAGTATAACATTTTGTATCTGCATGTGATAA
>chr1	191924997	191925353
TCCGTATGTATGAAGTTTCCGTTACGTTAAGCATCAGAAGTTACCATAGATTGCTTTAGGGAAGAAGAAAGGGGTATTGATCTGGAAGAGACACAGTGGAGGTTCCTGGGAGGCATTCTTTCTTCATCTGGGTTGTTGTTACATACACTTATTCACTTTGTGATAACTTCTGAATGATGTATATAGTTTTCTGTATGCACATTATGCTTTAATAATGTTTTTAAAATTAGGTTACCCCAGTTATAATGGCAGTTACTAAAAAGTCGCAAATAACAGATGTTGGCAAAGATGTGGAGAAAAAGGAATTCTTATATACTGCTGGTGGGAATGTAAATTAGCACAGCCTCTGTGGAACAG
>chr1	28067492	28067836
CTCCCCCATGATCTCCACAGTTGTCTCAGAGGGGCCATGCAGGGTCTGTTCATGTTGTTTTTGTTAATATGAAAGTAATTCAAGGGCAGAGGGGGCAAAATAGCCAGACCCTGTCTCTAAAAAACATTTAAAAATTAAAAATAAGACAAGGCTCCAGACTGGAAGAAAAAAATTTCTTTTAAGTACTCAAACTGTGTTCTGGAAAATCCAGAAAACAGTTACAAGACAAGACATGCCCTTTTGCCACCGTCGCGCCTGGGAACTGTGAGCATTTCTGCAGGAGACCTGTGGGCTGCTGTGGTGCCGTCTTTGTATTGTGGTCATTGCGGAAGGGCGCCATGAAGC
>chr1	160157353	160157697
TTTGAAAAAAAATTTGGAGTCTTTTTAGTAAGGATCCACCCTCGGCCTCCCAAGGTGCTGGGATTACAGGTATGAGCCACCGTGCCTGGCCATCCGTTGTTTTTTGTTTGTTTGTTTTATTATATTGAGAAGTCCACAGCAAAGAATCACAGTGATGAACCAGTTGCTGTGTTGAGTCAACAACTTAAGAGCAGCTAAGGCCAAGCAGCAGCTGCTTGCTGCAGCACTCCATCATATGCTAAATTGGAATTGAGCAAAGTGTCTGGGAAGAGACAGTAAAGAGAGGATTCATGTTGAAAAGAGAAATAAATATTTATTTATTGCATGGGATGCAGCCAGATGATT
>chr1	71433769	71434086
TGGAGTAGCACTTTTAATCTCCTTCAAGAACTTTTCCTTTGCATTAATGGCTGGGCTAACCAGCACAAAAGGCCTAGCTTTCAGCCTGTCTTGGCTTTCAAAATGCCTTCTTCACTAAGCTTAATCATTTCTAGCTTTTGATCATCTAAAATGAGTGAGTACAGCTCTTCCTTTCACTGGAACACTTAGAGATCATTGTAGAGTTATTAATTGGCCAAATTTCAATATTGTAGTGTCTCAGGGAATAAAGAGGCCCATTGCGAGGGAGAACGATGGGCGAATGGCCAGTTGGTGGAGCAGTCAGAACATACACAACAC
>chr1	100001151	100001468
ACAGGATTATTTTCCTAAGGTACAATTCTCATTATACCTCTCCTCTCCCCGCAAAACACTCAGCAGCTTCCCAAGAATTATTAGATTAAGAAGCAAAGGCACTCGACATTTAATATTTTATACTTTTCTACACAACCAAAATTTCAAGAATTTTTTTTCCCTATACTGTAATAACAATGTGCCATCTGCTATTCCAGGAATAAGCTTCTTTTTCTCCTGAAGTTTTGCCTTCTAAATGGGACCCCTATTTTTCCCCTAAATGGGACCCCCTATTTTTATATGGACAGGAATTTGGTTAAATTCCTGTCCATATAAAAA
>chr1	19067952	19068276
ATTGGTGTCAGTTTCCTCCTTTGTAAAATGGGAGTAACAGCACCTACTTTATGAGACTTCCATGAGGATCCGAGGCCATGATGCCCGAAGCATTTAGCCCAATGCCTGGCACACAGCCTGCATTCAAACAATGGTGGCTCTTGTTATTTACTAATCTGGCCCCTAAACAGAACACCCAGGAAGTAAGACGATGAATGGGTCGGGGACGAACTAGTGAAAATGAAGACTCTCTGGAGAGGGTGGGTCTGCCTCCTGCCACTTCCCCTGACTCCCCCCGCCAGGAGCTCTGGGTCAGCCTGGTGGCCTGCAGCCAGCACAGGTGGCC
>chr1	161325152	161325476
TTTATATTCAGTGTTCTTTCTAAATTGCCTTATTAATTCTAATAATTTATTTGGAAATTAATTTGGATTTTCTCCAAATATAATCACATAATTTGCAAATACTTGCAATTAAATGTTGTCTTTAACCATTTTGATGTACTGTATTTTTCTCATTTTACTCCAGGTTGAATGAAAGTAGTAATAGTGGTCATCCTCACCATGTTCCTAATCTTTTTTTTTAATTTTTTTTATTATACTTTAAGTTCTAGGGTACATATGCACAACCTGCAGGTTTATTACATATGTATACATGTGCCATGTCGGTGTGATGCTCCCATTAACTCGT
>chr1	27744851	27745140
AAAAAAGTTTGCTTCATTGTCTCTGCCATGCAGAGCTGCGAGAGCCTAAGGGATTATCAAAGTAAATTTCCTTGAAAAGATGGGGAAACTGAGGCCCAGAGAGGGGCAAAAGCTTGGTCAAGGGCATGTGGGAAGTTGGTGGCCAATCTGGGAATGGTCCTCCCGGAGGCCTCCGGACTCCTGCATGCTGCCCTTTGTCACCTTCAGGCACCAGGGGAGCTGGGGTCTGGCAGAGAGGGGGCAACAAGTTTCCACTGACATGACTTCAGGACCCTGAGTCACCCTGGCCT
>chr1	9930341	9930630
CCCACATCCCATCCATTGCAAATCACATTGGCTGTATGTTCCAAATACACCCAGAATTGAGTGACATCTTATCACTTTGCTACCACCATCAGGGCCAGGTCAGCATCACCTGTCACCTGGATTATTGCAGTAGCCTCCCATCTTATGTCTTCACTTGTACCCTTGCCTCTCCCTACATTCTGTTTTCAGCTTCAACTGCTAGAGAGATCCTTAAAAATATGTCAGATCATGTCACTCCTCTGCTCAAAGCCCTGCAGTGGTTGATGAGGTCTAGAGAATGTGTTGTTTCT
>chr1	201260694	201260977
GACAAACATTTGGTAAAATGTGTTACCAGTCGTTATCTTGGCTTCAGCCTTCCTCTGCATTGGCTGAGTTGCCGTTTCTAGCATGATACATGCTTTATTAGTGACAGGATGTGAAGTGTCTCAGGGATTTCCTTTTGGTGAGGACCCCAGACCACCCGAAGAAGAATTAGAACTTTCTGGACTACAGGTTATATACTGTGATTTTGCTCTGTCAAGCAACATAAATTGATCCTTGAACGCTGTGAGAGTTATGGACACAGACCCTCACACAGTTGAAAATCTGC
>chr1	64232896	64233179
GAACTTAAGGGAGAGGTAGTAAAGTGAAACTCATTGCATTGCTTCTCTCTCCCAAGTGCTTCCACCAGCCACAGCAAATTCCCCCAAATACCTCCGTCATCCCTGACTGAAAATGGATGACCACATTCCATATGGGAAAAGTATACACCACCTCTGAGCATCCTCTTATCAGCCAGAGATCAAGTTGCCCATCTCAGAAGGAGATACACAGGATCAGACAGGCTGCCTCATCCATCAAGTGCACAGTAGCTTTGGTCGTTCCTGTTCATTGCAGTTGACTGGAA
>chr1	227429592	227429915
CCCAAACTTGCCTCAGTGCCCTGAGTAAAGATGCTTACCAATTCCTAAATACCGCAGTGGCTAAGAGCTCTACATCTATCAGCCACATGCTGACTCCTCCAACAACTCTAGAAGCCAGGCTGGCTTCTGTCCCATTTTTACATAAAAAGAAACTGCCTCAGAGAAGCTGAGCAATTTACCCACAGTAACACAGCAGTCAGTCTCATCACAGGGAGGCGTGACTGCAAAGCTCTCAGCAGCGATAATATACAGCTTTCTGTCTTTTAAACTTCTATTTGTAGAAGTACACGGTGAATCTCCATGCCAAGGAAGCTTTCTATCATC
>chr1	112364011	112364334
TTTGTAACACAAATTGCAGAAATTAAGCTTTAAAATATTCTACTCTGCCAGTTGGTTTAGGATGGGATGGAATAAACAAGATAAACTAAGAAAGAATTATAGGTGGCTTGAATGAAAATGGGGTCCTGCAATGTAGCATGAACATTGTTGGTAAATAGAAGTGCAAAGGGTAAGAGGGTTGACAAGATGCAATTGATGTTTTTCTGTGATGCTCATTGTTAACAGAACACTGAAGCTTACACTGGAGCTAGACTTTTAAAATATACATGTAATCTGAGCTTTCCAAGCCTCTCTAGCCTATGGCTCTCATTCATGGCAATAGCT
>chr1	184611409	184611699
CTCCGGGATACCGCCACGCTCTCTATGGCGCCCAGAAGGGGGCGGGGTGGCGACCGCAGTCGCTTTGGCTGAGGCTCTGCGGGGAAGGGAGGGGGGGCTTTTACGTCATCAATCTGCGCCACCTGACTCCCAAGTCCCTGGCTTTGGAGTGGGAAGTGAGGTGTGGGAAGTAGGTCGCTTTCTGATGAATTCAGTGGCAGTGAATTGAGACCGGAGGGAATCTGGCCCCTAGAGGCTGGTACTTGGGCCCGAAACCCCCATCTCCGGCGGAGAGACCGTCCGAGGTAATTG
>chr1	157714565	157714855
AAATATACAAATATAATGTCACACATTATTTTTAATAAAATAATACAGAGCAAGGGTAATACAGAGGCTTTTTTTTTTTTTTTTTTTTTGAGACGGAGTCTGGCTCTGTCGCCTAGGCTGGAGTGCAGTGGCGCGATGTCGGCTCACTGCAAGCTCCGCCTCCCGGGTTCACGCCATTTTCCTGCCTCTGCCTCGCGAATAGCTGGGACTACAGGCGCCTGCCACCGCGCCTGGCTAATTTTTTTGCATTTTTAGTAGAGACAGGGTTTCACTGTGTTAGCCAGGATGGTC
>chr1	7466829	7467090
TGGGTGAGTACCTGGCACAGAGGGGGGCCCACCTCAGGTCCGCCTTCCCTCGGGGGGCTCACCAGCCTGACTCAGGCTGGCCCCCAGTCCCAGGAGACTGAGCCTCTCCCCAGGAGGCCTGGAAAGGGTTGTCCTGATGCAGCCGCAAGGTCAGGCCCTGGGTGTTCACACTGACCTGGGTTCTAATCCCCCTTCTTCAACCACGTGGAGCTGTGTCACCTCGGGCTAATTAACCCAAAACCAGGGGCTCAGTTTCCTCATC
>chr1	9695557	9695818
GTGGCTCACGTCTCTTATCAGCACTTTGGGAGGCGGAAGCGGGTAGGTCACCTGAGGTCAGGAGTTTGAGACCAGCCTGGCCAACAAGGTGAATCCCCATCTCTACTGAAAATACAAAAAATTAGCCAGGTGTGGTGGTAGATGCCTGTAATCCCAGCTACTCGGGAGGCTGAGGCCGAAGAATTGCTTGAACCTGGGAGGTGGAGGTTGCAGTGAACTGAGATGTGGGCCATTGCATTCCAGCCTGGGCGACAAGAGCGAA
>chr1	238979154	238979493
GTACACCATACAATTTTGTCAATTTATTTATTTTTTGAGACAGAGTCTCGTTTTTTTGCTCAGGCTGGAGTGCAATGGTGTGATATCTCGGCTGACTGCAGCCTCTGCCTCCCAGGTTTAAGCGATTCTCCTGCCTCAGCTTCCCGAGTAGCTGGGACTACAGGTGCTCACCACCACACCTGGCTAATTTTTGTATTTTCAATAGAGATGGGGTTTTGCCATTTTGGCCAGGCTGGTCTCGTACTCCTGACCTCAGGTGATCTGCCCACCTTGGCCTCCCAAAGTGCTGGGATTACAGGCATGAGCCACAGTGCCTGGCCTTATTTGTTAATTTAAAAAT
>chr1	115700786	115701125
AACAAAATACCAGAGACTGGGTGGCTTAAACCACAGACATTTATTTCTCACAGTTCTGAAGACTGGGAAGTCCAAGATCAGGGTGCCATCATAGTTGGCTTCTGGTGAGGGCCCTCTTCCTGGCTTGCAGCTGGCAGCCTACTTACTGTATCTTCACATTGCCCAGAGGAGAGACAGAGAGAGAGAAATTTTTGGTCCTTCTTATAACAACACTAAAATCCCACCATGAGTGCCCCACTCTCACCTATACCTAATCATATCCCAAGGTCCCCACCTCCAAATACCATCACATTGGCGGCTTCAATATATGATTTTGAGGGGCATACAAACATTCAGACTT
>chr1	204701077	204701366
CCCCTGACGTGGTTCTGGACACCTTGGAGCCCCTCAAAACCTCCCCAGTGGTGGCCCCCACGTCAGAGCCCTCCAGCCCTCTGCACACCCAGCTCCTCAAGGACCCCGAGCCCGCCTTCCAGCGCAGCGCCAGTACTGCTGGGGACATCGCCTGCGCCTTCCGGCCTGTCAAGTCTGTCAAGATGGCTGCCCCGGTCAAACCACCAGCCACACGGCCCAAGCCCACTGTCTTCCCCAAAACAAATGCCACTAGCCCTGGTGTCAACTCATCAACTTCCCCACAGTCTACT
>chr1	67476090	67476379
AGGAATAGTATAAGAACTTTTGCAGGTTGTATTGCTATTCTTTGCACCTTCATTTATTTAATATTCATTAAGCAACTCCTGTGTACGAGGCACTGTTCTGGGTACTGGGGAATCAGCAGTGAAAACAATGAGCAAAGCCCCTGTCTTCATGGAGCTTCTATTCTAGCCAGACAGGGCAGAAAAACAGCAAACAAAACAAGAAGAAAAGTCAGGTGGTGGTGAAGTGTCGTAAAGAAACATGAAGTGGGTAGGCATGGTGGCTCACATTTTGTAATCCCAGCACTTTGGGA
>chr1	116941574	116941895
GTAACACTTAAGGGGATGCACTCTCCTGGTGCCTCAGCTGCCCTCTGGGAGTCCTGCACGGCCTCAAGCACCCACCTTTGCTCTTCCTAGCCTCCAAAGGGCCATAAAAGTATATTACTGTGCACCTTTAAGTAGAGGCCTCTTAACAGCCCAAGTACAGTGATACTCATAAGTCTCCTCTGCCAACCACTGTTCATTCTCACTTTACAGTGAAAACACAACAGAAACCAACTCAAGACACCCAAGACACAAAGACGACCTCAGAGCAGATCTGGGGTCTCCCAACCCTCCAGCTACTTTACCCAGGAGGCAATTATGGTAT
>chr1	167927279	167927600
TTTCCCTTTATGGTCTTATTTGTTTCTCCTCAGAAAAGACAAAAAGCTGAGCTGTATAAACACCTGTGGGCTGGGGGTTGAGGGATAAATGAGGGGCGAAATGGAAGCTGAAGGAACTGTTGGTCAGGTAGAAATCTTCCCAGATGCACTGAAGGAAACACACTTCATGTTTGACGTAGGAGGTGCCACCACACAAAACGTTTCATGGAAGGATTTAAAGGATCTCATGATTTTTAGTATTCCAAGAATTTTCTTTCACCAAGGGCGATTTAATATGGGTCATTCATACTGAAAGAAAAACAAAAGATAATAAGAGTTTAAA
>chr1	52968874	52969176
CACTGCATCCAGCCTTCATACAGTAATTTTAAATGTGAAGAGTTTTAATATATCTTGAGTGTGCTGAAAAAGGACAAGTTGATAGCTGGGCATGGTGGTGCATGCCTGTAGTACCATCTGCTCTAAAGCCTGAGGTGGGAGGCTCACTTGAGCCCAGCAGTTCAAGGCTGCATTGAGTTATGATCATGCCACTGCACTCCAGCCTGGGCAACAGAGCGAGACCTCATTAAAAAAAAAAAAAAATAGAAAGGAAAGAAAAGAGAAGTTGTGGAATAATGGAATGGAATAGTTAGGAGTAGCTTT
>chr1	69029874	69030176
AGTCTGTTCTTACCTTGTTCATAAAGACATACCTGGGACTGGGTAATTTATAAAGGAAAGAGGTTTAATTGACTCACAATTCCACATGGCTGGGGAGACCTCAAAATCATGGAAGAAAGTGAAGGGGTAGCAAGACATGTCTTATGTGGCACCAGGAAAGACAGAGCTTGTGCAGGAGAACTCCCATTTATAAAACAATCAGACATCATGAGATTCATTCACTACCACGAGAACAGTATGGGGGAAACCACCCCCATGATTCAATTATCACCACCTGGCCCCACCCTTGACATGTGGGGGTTA
>chr1	240886110	240886432
ATCCAGTGTGACGATGGTCCTTAGTCATGTTCACCAAGTATTTCTGGCTCTCTGCTTTCAAGACACCTGTGTGGATGCACCTCTTGGCTACATTAAGATTGGGTGGAACTGTGTGATTTGTCCTGACCAATAAGCTATGAGCGGGAAGGGTGATTGTTGTTTTTAGAAGAGAACATTATATTGCCAGTGTAAGGTCCTCCAAAACTCTTTTTTACCCTTATCATAGCAACGATAATATTTGAGATGATAGTTGCTCTGACAATATTATTCCTAGAATGAGGAGACAAAGAACAGAGCACCCTGCAAACCTACAATGGTCTTGA
>chr1	220653428	220653750
TAATGAGAGACAGGAGAGAGGCAAAAGCCAGCAAACAAATTGTTCCCTCTTCCTTGTCTATGACAGAGAGATAACTGTCCCATGCATTCTCTCTGGAGACGGCCCATGTGACTGAGCAAACATCTGGATTTGTAGGAAGCTGTAATCAGCTTGATGATGCACTGCCTTGCATTTTCTCTCCCTTCCTGCCTCACTTTTTTTTTTTTTTTTTTTTTGCCTCACTGTTGCTTCCTTGATGTTGCATTCCTAGTAAACTATTAGCATACAGAATTCTGCCTCAGGCTCTTTTCTCATGAGAATCCAGTTGAAACACTAGATAAATA
>chr1	145665748	145666057
AATGATTGGACAGACATTCAGTAATCATGAAAAACAAGCTGTTATTTTAGATATTAATAGTTAACAGGTAAGAAGTTCTATTTACAAGCATTTTTAATTTGTCTTAAAAAATAATTTTAGAATTTCTATAAATCACCCATTTTTAGTTATGTAAGGCATAAAAGTATTTTTTAAAATTGAATATGCTTCCAATATGCCACAGGAATAGGTTTGATTTGACAAACAGATTTGTCAAGTAGACAAAGGACAAATATTTTCATTTTATACTAACAATTTATGCTGTAAATATATCCATTATTGTGTTCATAAC
>chr1	52509231	52509540
CTGAACCCCGAGTTTGAGACCAGCTTGGGCAACATAGTCAGACTCTGTCTCTATATAAAATTAAAAAATTAGCTGGGCATGATGGCACATGCCTGCAGTCCCAGCTACTCAGGAGGCTGAGGCAGGAGGGTGATGATTTTCTCTTTCTGTTAAATTTCTTTCCTATCTCTTAGTTTGTATGATGGGTTCTTAAACTATAAATATTTTTGAAAGAATGAGGAAAGTCTAGTGAGTGAATGTTATAGGGAAACAATTTTCTGCTCATTATAAGACAGGCTAAGCCACATTATTTTGTGCTCTCACATTGTGC
>chr1	109822323	109822639
GAGAGGACATTTTGGGATGAGGGGAACCCAAAAGCCACTTAGCCTTCTGTTCCTTCCTCCTTCTGCACTCTGCCTCCAATTCCCTTCTCATTTCCCCACCTCTAGGCACGCTCTCTGTGATGTCTCCCCTCCTCCTGCCTGTTCTACACAATGTGTGTGAACACATAAAGGGGAGCCTGGGGCTGTGGCTGAGCTTGAAGCTGCGAGCAGACCCAGCATGAGTGGGAAGGGGCTTACTGTCACTCAGCCCTCCAGCCTGGAAAGGGGCTTTGGAGCAGTAGTGGGTCTGCTGGATGCATATGGATTTGGCCATCCCA
>chr1	84136467	84136783
CAATTTTTATACATCATTTTTATATATTCTATACAAAAGAATACCCCATATGAAGAATTCTTAGTAAAATAAAATACATCAGAGAAACAGTCTGACATGGGGAACCTTAGTACAAAAGAAAAAATTTCAGCCTGCAACCCTTCTAAGGCTAGAGTACATTCCCTTATGATGTCTCACTTAAGCACAAGGACCCTTCAATACTTAATGTTGTAAACCTCAAAGAAGTTCTGAGAAGTCACCTGTCCAAGGTAAAGGCCATAGGCAATACTGAACTCAAGTCCATACTGTCTCATGAGATGTCTACTACAATGTCATGT
>chr1	176811227	176811511
GTCTCCCAAGTAGTTGGAATTACAGGTGCACACTATCACGCCTGGCTAATTTTTGTGTTTTTAGTAGAGATGGGGTTTCACCATGTTGGCCAGGCTGGTCTCGAACTCCTGGCCTCAAGTGATCTACCCACCTCTACCTCCCAAAGTGCTGGAATTACAGGTGTGAGCCACCATGCCCAGCCAACCTGGCTGTTTCTTTTCCAGCCCTTCCAGAATGAGAATTCATGTAGGCCATCTGCCCCACTCTGATCTGCAAGCTGCCTCCCTGATTCCTTGACTCCCTGC
>chr1	112805014	112805298
AGTGCTGCCTTGTCAATTTGTGTGTGTGTGTGTGTATGTGTGTGTGTGTGTGAATTCATAAGGAGTGCTTCTGATGCTTAGTCCTTGAAATGGAACTTCAACTGTCTTTCAAAACACTGGCTTCAAAATAGGATGTGTTTTCCTAATGAATCAGAAGTGGGCAATGAGCATTGTTCCACAGGAATAATTTTTAATTTAATTTCTATAAAACTAGTTGAGAAATGAGAGCCTGTCCACCCACCATTTGTGTATCAGTGGCCAATTCATTAGTAAAAATAAAGGAGG
>chr1	141764450	141764839
GCAGAAAAGGGAAAACTTCTTTACTGTTCTTGAAGGCCTACAAGGTTACTTCCTCTTAATCTGGCTATTTCATGTAAAATCCATGTGGCAATGACAGAAGATATATGTTATGCCTGTGTCTTTTTATTTCTCTGTTTCTGCCAGTCAACTAGCATAAACATTTATATCAGATAGCAAAGAGTGGATGCGAATAAAAGCACAAAATGGAGAAGAGTCCTTTTTGAAATTTTGGAAAATTCTTCCATTCACTCAAACAGAAATGAGCAGACTTGACAAAAATTTCAATGATAAAATGATGAGTATCTTATAATTATTATGTATAATGATAAAATTAAAGTAAGCACAAAATATTTTTATCATTAAAATGGCGATAGTTAACCTGAATCAAGT
>chr1	235226524	235226913
CGAAAGTACAGGTACCAGGCCGGGCACAGTGGCTCATGCCTGTAATCCCAGCACTTTGGGAGGCCGAGGCAGGTGGATCACCTCACGTCTGGAGTTTGAGACCAGCCTGGCCAACATGGTGAAACCCCGTCACTACTAAAAATACAAAAGTTAGCCAGGCATGGTGACACTCACCTGTAATCCCAGCTACTCAGGAGGCTAAGGCGGGAGAATCGCTTGAACCCAGGAGGCGGAGGTTACAGTGAGCTGAGATCATGCCATTGCACTCCAGCTGAGGTGACAGAGAGAGACTCCATCTCAAAAAAAAAAAAAAAAAAAGATAAAAAAGAAAAAAAAAGTACAGATAACAGCTCACAGCATTACACAAACGTCATTCATGTTTAATGCAAT
>chr1	19264002	19264319
CCCTCCTGGGCCTCAGTTTCCCTGTCTGAGGTTGGTTGGATCTGACCCCTGAGGGTCCGCCACCCTTCAGGAGTTAATGGAATGAAAACAGCCATGGGCATGCCAGCCGTCTTGTGCTGATGGCTCTCCCAGGCCGGACGCCACCCTGTGTGGTGCTCAGAGCAGCACGACATGGCAGGGAAGGAAGCCCAGCCTGGGCCCATCCCTGCCCGCCCCTCTGGTTCAAGGCTGCCTTGCCTTCCCTGGCAGGTAGGCAAGCGCAGTCCAGGCTCCGGGCCCCACCATCCCAACCCTGGAACGTCAGGCCCCAGGGAGGCA
>chr1	110786608	110786925
ATCTCTAGGGAAGAATCTTTCCTTGCCTATTCGAGTTCCTGGTGGTGGCTGGTGTTCCTTGGCGTGCAGCAGCACAATTCCAATCGTTGCCTCTGCTCCCCATGGCCTTCTCCTCTTCTCTCTCTTATAGGAATATTTGCCATTGGACTTAGGACTCGCTTCTGTAATACTGGATGATCCCATGTCAGGATCCTTAAACTAATTACATCTGCAAAGAGCTTTTTCCCAAATATGGTCATATTCACAGGTTGGAGTGCGAGAGAGACATATCTTTTTGGAACCACCATTCAACCCACTAGTGTGTCTAAGCACTCCGAG
>chr1	202616420	202616724
GGGCAGCTGCTTGTGCTGAACGTGGGCAGAAACAGGGGACAAGATGACATATATTTGAAAACATGTATTACACTACTGTCTTCTTCGAGCGCCTCTTGATCTATTTTTCCACGAGATTTTTGTCTTGTTTAATGTCTAATGTAGCCTGGGGTTCCTGGGGACATTTACCTAGATGAGAAAAGGCCAGTGGCTCAGATTTGTAAATGTTTATTACTCATTTGAAATAAGAAATCACGTTCGAAAATATTTCCCTAACTGTGGTCTAGTCTCGCTAGTGACTTTTTGCATGCTAGTTCTTGTTTATG
>chr1	21447189	21447493
CTTTCAGCAAGAAAGGAAAAGCCCTCAGCTCAGCTAATGCACACAGCAGGCTGGTCAGCTCTACTTTTTTTTTTTTTTTGAGACGGAGTCTCACTCTCTTGTCCAGGCTGGAGTGCAGTGGTGCCATCTTGGCTCACTGTAACCTCTGCCTCCAGGGTTCAAGTGATTCTCCTGTTTCAGCTTCCCGAGTAGCTGGGATTACAACAGGCACCCACCACCATGCCCACTTAATTTTCGTATTTTTAGTAGAGATGGGGTTTTGCCATCTTGGCCAGGCTGGCCTTGAACTCCTGACCTCAAGTGAC
>chr1	177874563	177874891
CACATTAAATATATTCATTTTAACTATGTACACTTTTTCTTGTATCCCACTGGCCAAAATTTAGTATTCACATAGCCACACCTAGATGCAGGAGAGCTTGGGAAACCTGAATGACCATTTACCCAGTTAAAATTTGGGGGACTCTGTTGCTAGAGAAAAGGGAAAGAGGAGAATGGGCATTGAGGAACAACTGGCATGTCTTCCATATAGTTGGAAATATTCGAGTTTTGAAGTGCAGAAAGGATGCAGGGTCTTCTAGAGATAGATTGAGAATTAACAATTGATCAGTAGTGTGGTATAAGACATGAAAATGGGTGAGACAGTATATA
>chr1	106997130	106997458
CTATGAGTGAGAACATGCGGTGTTTGGTTTTCTGTCCTTGCGATACTTTGCTGAGAATGATGGTTTCCAGCTTCATCCATGTCCCTACAAAGGACATGAACTCATCCTTTTTTATGGCTGCATAGTATTCCATGGTGTATATGAGCCACATTTTCTTAATCCAGTCTATCATTGATGGACATTTGGGTTGGTTCCAAGTCTTTGCTATTGTGAATAGTGCTGTAATACACATATGTGTTCATGTGTCTTTATAGCAGCATGATTTATAATCCTTTGGGTATATACCCAGTAATGGGATGGCTAGGTCAAATGGTATTTCTAGTTCTAGA
>chr1	2851533	2851818
TGTGTTACTGTGTGTGTCCCTGTGCGTGGGTCAGTGTGTGGGTCAGTGTGTTGGGTGTGTGTCAGTGTTGTCAGTAGCTGCACTTGTCAGCTTTGTGCATATGAAGAGGTGTTAGTGTGTTTCGTGTGTTTGCATGTTGGCATGTGCATGTGTATCTGTATGTGTCGGTGTGTACAAGCACGTCTGTGCAAAAATACGCATGTTGGCGTGTCTGTGTATACGCATGTTGGCATGTGCACACATGAATGTGTGTGCACATCAGTGTGTGTGCACATGTGTCCATGTG
>chr1	25035130	25035415
AACCTAAAGAAAGTTGACAAAGCCACACTGACATTGGATGAAGTAGACTTTAAGGAAAGAAGCATTATGAGATAATGAAGCGTGTTCCAGACTGATTTAAAAAGGTTAATCAGGAAGATAAAATAATTCTAAACTTATCTTACCAAATAACTAACCTGAAAATATAAGCCAAACTGACAGAACTAAAAGAGACAGATCAATCCACAGTCATAGTGGGGGATCTTAACTTACCCCCTTAGTAACTGTTAGAATCAACCGCAAAAGGAAAAAAATGAGAAGATAAAAT
>chr1	82165148	82165496
GCCTAATTTGCATTAAACTGACCCCAAGGTCCGGTAAAAACTGCAAGGAATTTCAAAGGTTTCTAAAACATAGAAAGTTGTTTTTAGAAAATCAGCATTGCCATTTCAAAATGCTTATTTTAGTAATTAATGTGGTATTTTTAAGGAAATTTTTGGAGTTTCTAAGTTGTAAATGAACTAAATATTAAAGTATGCATACTTTGTGTTTATAAATTCTGGCATAATATTTTACTCAAATGCAAAGGTTATGGGAAGATGTTATTCTGTTTTCATTGACTGAAAAAAAGCACGACAACCTCCTAGAATTGATTTTCCATAGGATTTTACTGTCAAGCTTTTGTTGACTTGC
>chr1	157451053	157451401
CCAGGCCATCAGTTAGGTATTCCAAGTTTCATTTTCATTCCCTGGCAAAATGCAAAACATATCAGAGTTGGGTGGTCAGATAGAGCACTGGGTTGAGTAGGGAGACATGAGTTGTGCATTCTGAGCCGTAGCACTTCGCAGCTTTCTAAGTTTCTAAGAGAAAAAGCAGGTAATGACACCTTCCTTGCCTGGCTCACAGGTCTGATGTAAAGATTAAATGGGATGACTGACAGATGTGGAAGCTCTGAAATCAGTTACAGCTGGGAGGAAATACACTGCAATTAGTATTAAAGAAGAGTTTGCCCTGCAGGCAATTCGAAAAATGTCCATTGCCTTTTGGGGTCACTTC
>chr1	27375487	27375836
GGAGGTTGGGGACCTGGATGTCAATTTCCTAGAAACACAGGAAACTAATGGAAAAGTGAGACCTGGCCAGGCAGGGTGACTCACGCCTGTAATCCCAGGAATTTGGGAGGCCGAGGTAGGAGGATCCCTTGAGCCCAGGAGTTGGAGATCAGCCTGGGCAACATAGTGAGACCCCTGGGAGTAGGGGAGCTGAGGATCACTTGCACCTGGGAGGTTGAGGCTGCAGTGAGCTAGGATCGTCCAACTGCACTCCAGCCTGGGCAATAAAGTGTGACCCTGACTTAAAAAAAAAGAGAAAGAGTCCTTTTGCGGGTGGCAACCAGCGCCGAGAGGACGCCACGAAGGCCTTG
>chr1	85012927	85013276
GCAGGAACAATGGACCAGCCTCCTTGGCCTCACAGGAGGCGTCTGAATGAACGATGATGGCTCTTGGCCTTCCAAATGGCAAAGACACATTCCCAGAGAGGCCGGCTGTGGAGGGCTCCTGCCCAGATGGACTCGCTGTACTGTGAAGGAGCATTCTGTGTTCCCTAACTGGCAGCGGCTGCCCAGCCCATCAGCTTGCCTGACTGCACACCAAGGGCCCTGACGGCTTTCTCATGGGGCACCCCGGGGCTTCTGCCCCAAGCAGATGCTGGGCTTTATGTTCCCACAGAGAAGGCTTGCCCGTGGCGGTCCATCCATCTTCCTCTCCTTCATCTGAGAGGCAGTGTGGC
>chr1	50383304	50383626
TCCCATGCAAACAGGGGCAACCACAGATGACAGCAAAACCAACCTCATCGTCAACTATTTACCCCAGAATATGACCCAAGAAGAATTCAGGAGTCTCTTCGGGAGCATTGGTGAAATAGAATCCTGCAAACTTGTGAGAGACAAAATTACAGGTATGCACAGGATTTGAAGCTATGTTGTTCCATTAGATGTGCAGATCTTAGCAGAAATGCACATGTGTGATGGTGCACCTGAATGTCTATATCATGTACCCTGCATGCAAGATGGCATGGATACACAGTCATAAACTCACACTACATACACCACATAAGACCTTATTGTAG
>chr1	157794354	157794676
GGCTAAGGCAGGGTTTCTCTGTGGGAGCTTACCCCAAGATTGCCCTGGGTAGCAGCAGGGTTCCTATGGAGGCAAGTTTGGTAAGAGCCAGTCCATTGTGGGAGAGATTGGAGATGTGTACATGTGGGACTCTGTGCTGTCCCCAGAAGAAATCTGGTTTGTGTATCAAGGTATCTACATCAAACCCAATATTCTGGACTGGCGGGCATTGAACTATACAATGCAAGGTTATGTGGTCACCCAGTCCCATAAATAGAGTTGAAGTTCTGCTTCAACAGGACAAAGTTACTGGGAAGGAAATCCCCAACATGAAAGACCAGCTC
>chr1	58152897	58153437
AAAAAGTCTGTTGAATGAATGAACAGATGAATAACTGAAAATGTTCATTGTAGCATTGTTTATACTTAATGAATGACTGTAAACAACCTATATATCTTGTATAACAGAAATGGGTGAATTTGTAAAAAATCCACTCAATGGATCATATAAACATTATATTGAGCCTGACATAAATGATTCCCAAAGTATGGTCTATGAACTGCATGCCTCAAAATTGCCAAAAAGCAGAGTCTCAGGCACCACCCCAGAATTTTCATAAGTTCTTAAGGTGATTTTAGCACCCTAACTCTTAGGAATCCCTGGTCTAGTATGAAAATTGCAGAAATTTGCAGTAATTTGAAAAATGTATCTTACTATGCTAGCTGGACAAAACAAAAATAAAACCAATCAACCAAATAAGCCGAAGCGAGGGCAATTATAGAACTAAATGAGACAAATAGATAAGTAGATATGTAGGAAGGTAAAGAGACAAACAATGATTCTTTAAATCATAAAAAAAAAAAAAAAAGAACTGGAAGGAAATACCCGGAAGGAAAAAAAG
>chr1	109644097	109644637
GACTTAATAGTGTTTTGAAAAAGAGGGCCGTACTTGGAAAGGAGGGTCAAAACCTCATCTTGTCAGGCTTGGTTCCCCACTGTTGGGGGAGGAAATAACCCTTTCTACATTTGCTGGGGAGAGGGCTGGAGAGAAGCTGGCTCTGCTGTCCCTGTGCCGCCTGCCTACAGAATGTCGGCATTAGGAAGGGCCTGTAAGCACCAGAACAAGGATGCTGGGAGCAAGAGGGCTCCGAGAAAGAAGCCGGTATTCTGGAGACCTCCCGGCTAGCTGTGACGACGTGCCTGGCACCAGAGACTCCTGCCTCCCCATCTAAGATTGTGTGTCTGAAGGACCCATTCTCAGAGCACTAGCTGTGTCTTGCCCACCAGTGTCCACCCAGCAATGAGCACCATAGTCAGGGCTTGGACAGTGGCCTGCCCCTGGAGGGAGGAGGCCCAGAGGGAAGGCGGGGGCTAGACATACCCAAGAACTGCAAAGGGTTGAGGTGGGGAGAGGAACCCAGGCCTTCATGCCTGACAGAAGTGCCCGCTGAGCCCCG
>chr1	180245688	180246007
TCTGGAGGCATCACATTACCTGACTTCAAACTACACTACAAGACTATAGTCACCAAAATAGTATGGTACTGGCATAAAAATAGACACACAGACCAGTGAAACAGAATAGGGAGCCCAGAAATGAAGCCAAATACTTGCGGCCAACAGATCTTTGACAAACTAAGCAAAAACATTTAAGTGGAGAAGGGACACCCTATTCAACAGATGGTGCTGGGATAACTGGCAAGCCACATGTAGAAGAATGAAACTGGCTCCCTCTCCCTCTTCCTCGTCTCCCACTTTCCACGGTCTCCCTCTGATGCCGCTCCCTCGTCTCCCAC
>chr1	235536279	235536598
ACTTAGCAATCAATGACAGATAGTAATCTGGCACTATTTTAAAATACTCGTGTATGCAGTCTATGGACTATTCTATCATTTAATCTATTTATGATAGCAAGTTTCACTTATGCACATCCAAAAATTTTGAGGACATTTAAATTGATTTCTTTGGATATTAATGAGAATGGAAAATAACCAGTCAACATTGTTCTCTAGGCTGTACTTTATATTATTGACATTTAAATAATTATTTGACCTTTTGTGTGATAAACATCTTTCTCCTGATATCAGCTTTGACTTTTTTCGTGTGGGTTTTAGTTTTCATGATTTAAGTTGTC
>chr1	188011073	188011374
ATCATCAGAGAATAAGCATGACATATAGAAATAAACCAAAATATCACATGTTGGGGAACCACCTCCCCCCAATTCATGTTCTTTTCATTTGAAAAAGAAAATTCAATTAATGTAACTCAAAGTCTCTTCTATCCTCCTACACAGAAAAATAGAATGACTCATCCACTGACGTGTTTGGAAAGATTAAATTGGACATACTCATTTCAGCTCTACAACTTTTTCTGGAATGGAGCAGCTTGTAAGAGGTATGAAAAGAATTCCACCATCATTGCCTGTGACTGGAAGATAAGTCTGTCTAAATC
>chr1	53558850	53559151
TTCCATACAGTCAGAAGAAGAATCAGCATCTAACAGGCAAAGGCTGAGAGAAGCCTATGAAAACTGGAATGTCATCCCCATGGGAGCTGGAAAAGGCCTATGTGAGGGCTCTGCGGGGTCTCCAGAGAACAGGGTCCCTCCCCAGTCCCACTCCCCAGGTCAGAAACTGGTAGCTCAGGGAGGCACTGCTGAGTCCTGCAGCTGCTCCCTACTTCCTCCCACACCCTCCAAGCACCAGCCTCTGACCCCACCAGGGTAGACAGCGCTCAGCGGGGAACGGCTTAAGAAGAGTCTGGGCTCCA
>chr1	57935020	57935320
GAGTGTTTACATACTTCATGCCACCTATCTGACATGCCTTTCCTTTCATATCATCCTGGAATTTTCAAAGCATCATTCCTGGTCTTGATTTCCTAATTATCTGGCTAATTTATCATTATGATACTACATGTGCTCTTCTTTTGAGACACTTTATAATTCTTACAAATTTACCAGGTATAGACGAGTAGCAATAATAGTCAATGCAGGAAGTTTCTGCTTACATTTTGAAGCTCCCATCCAAAAGTCACCTTCTCTGTGAAATCTAACTGCACTCTCATAGGCAGAGCTAATGTCAATCAAC
>chr1	200009775	200010075
GGTTGTTTGGATTTGTAGATTAGATTATACAGGGTTATTGAGGTCTCTGCATTCTTTGTTGTTTTCACCTCCTCGTGAATTTAGGCCTAGCTTGTTGTTGCCCAGCTCTCTTTTCTGTACTTGAGATCTATGTGAGAAACAAATATAAAGAGAAATGGGAGGGAGACAGCAAAATCCAGCTTAGAGTGAGCAAAGAAATTCTTTCTGCCAAACAACAGATGCAGTAGCCCTGCATAACTCTGAGCCCTGTCCTCTTTACTTTATTCTTTTTGATGCCATATTTAAGCTGCCTTCCTTTCTC
>chr1	198113876	198114174
CTATCTTATGTTATAAAGATAATGTGGACAAAGTACCTGATCACACATGGTAAAAACTCAATCATATTTGTTGAATAAATAAATTAATGACTGACTCACTTTGAAGTAACTGCAATAAAATCAAACTCACTATTTTATCTCCAAAACTCATTATTTGCTGACTTCCCTTCTTCTGTAAAAATGTAATCATTTTATGTTACTCAAGTCAAAACCCTGGAACCATCTCTGCTGTTCTTTTTGCCTCTCCCCTCTCAGCTTCGATTGTTTAAGGATAATTAATTCTTCCCCCATCAGGTCTA
>chr1	168118369	168118667
GTCTAGCTCAGGGACTGTAAATACACCAGTCAGCACTCTGTATCTAGCTCAAGGTTTGCAAACACACCAATCAGCGCCCTGTGTCTAGCTCAAGGTTTGTGAATGCACCAATCCACACTCTGTATCTAGCTACTCTGGTGGGGACTTGGAGAACCTTTGTGTCCACACTCTGTATCTAGCTAATCTGGTGGGGAGGTGGAGAACCTTTGTGTCTAGCTCAGGGATTGTAAACGCACAAATCAGCGCCCTGTCAAAACAGACCACTGGGCTCTACCAGTCAGCAGGATGTGGGTCGGGCC
>chr1	17706429	17706781
TCCGAGGCTCTGGGACATGTTCAAGGTCACAGACTGGTCAACTGGTTCAAATCCAGTGTCCTGGCTGGGTGCCATGGCTCACACCTGTAATCCCAGAACTTTGGGAGGCCAAGGCAGCGGATCACTTGAGGTCAGGAGTTTGAGACCAGCCTGGCCAGCATGGTGAAACCCTGTCTGTACTAAAAATACAAAAATTAGCCAGGTGTGGTGGTGGGCGCCTGTAGTCACTACCACCTGCAACTTCTGGGCTGAAGCCATCTTCTCTCAATCTCCCGATTAGCTGGGACTACAGGCATACACCACCACGCCAGGCTAATTTTTTAATTTTTAGTAGAGACAGGGTTTCACCATGT
>chr1	239975381	239975733
ATTATTATCAGGCAGAAGCATTAAGCAATTCAATATATGACTGACAATAGTATTGTTTATATGCAAGCAAGCCATATTTTACATTGTTAGTTCTAGAACCTAGAATTCTTTCAGATATTGAGTTTGTCCTCCTCAAAGGTACATACGTTAAATTTATTTTATTGTGTTTATTTATTTGGAGTCAGAGTCTCACTGTGTTGCCCAGGCTGGTCTTAAAGTCCTGGCTTCAAGTGATCCTCCCTCCTTGGCCTCCCGAGTTGCTGGGATTACAGGAGTGAGCCACTGTGCCAAGCCCTCTCTGTTAAATTGACAGAGATCCAGGACACCCTGGGAAGTGAGATTCTGACTCCCAG
>chr1	63894787	63895103
AACCAGCCTAAGTGCCCATCTACAGATGAATGAAGACATTGTGGTGTGTGTGTGTGTGTGTGTGTGTGTGTGTGTGTGTATACCACAATGGAAAATTATTCTGCCTTAAAACAACAAAAACCAAAATCTTGCCAATCTTGCCATTTGCAATAACATGGATGAACCTGGAGGACATTATGCTAAGTGAAATAAGCCAGACACAGAAAGGCAAATACTGCATGATTTCACTTGTATGTGGGATCTAAAAAAAGTGAATCTCATAGAAACAGAGCAGAAAGGGGCTTACTAGGGGGTAGTGAATGGGGAAAATGGAGAGA
>chr1	172267001	172267317
ATACTTTGTAACCAAATGATGTCCTCTAGCACAAATGTATATTCAATATCTATTGGGCAATATTAGGTTTATCCGATCATGAATATCAGTTAAGAAAAAGTTGGACATTCATATGTAAATCATTCAGGAAACTAGAATTTGAAACATAATGCTTTAAGCAATATGGAGGAGAAACTTCCTTTTGCTCCATACTTCACTTTGTATGATCTGGACTTGGGGGAGTCTTTAGAGTTTTTTGTTTTTCTAAGAGGTTAGGGATCAAAGATTATCCCTATCACTTGGAGGCAGTTCATGAACCATGCAGTAAAATGTCTGTA
>chr1	82956345	82956749
GGGATAGGGAGATTATTCTAGATTATCCAGGTGGTGGGCCCAATCCTTAAATGTGAGAAGCTTTTCTGGCAGAGAACTCGAGACATGGTGTGGCAAAGGAAGAACTTGACCTGATGTTGTTGGTTTTGAAGATGGAAGAAGAGGCCACAAACCAAGGCGGGTGCCTTCTAGAAGCCAGCAAAGGCAAGGTTAGGGATTCTCCCAGAGAGCCTCCAGAGAGGAATTAAGTTCTGTTGAGACCTATATCTTAGTGCATTAAGACCTGTGTTGAATTTCTGCCCTACCCAACTGTAAGATAATACATTTCTGCTGTTTTAGCCATAAGTTTGTGATGATTTCTTACAGTAGCAATAAAAAACTAATATATACCACAAATCCTCATTCTATCAACGTGGCAGGTACACT
>chr1	87469680	87470084
TGGAGTGCAATGGCCTGATCTTGGCTCACTGCAACCTCCGCCTCCCGGGTTCGAGTGCTTCCCCTGCTTCAGCCTCCTGAGTAGCTGGGACTATGGACATGTGCCACCATGCCTGGCTAATTTTTTTGTATTTTAGTAGAGACAGGGTATCACCATGTTGGCCAGGATGGTCTCGATCTCCTGACCTCATGATCCACCTGCCTCGGCCTCCCAAAGTGTGGGGATTACAAGCATGAGCCACTGCGCCTGGCCTCCAGCTCATTCTCTTTAGTACCCATGCTGAATGATGCCCTTGGCCACGAGGACCATACTCGATTGGTATTTCCACTTTTTCCCTGTCCCTCACCCCTTTGCTGTCCCCATTCTTCTTACTGAGCTTAAATCTCAGGCTCAATCCTCATAATC
>chr1	114967522	114967837
GTTTCCATGCTAAAGAGAAAAACCTAGAGCAATATATGCTTGATTATAGAAGAAAATACCATCCTACAATTAAGGGCTTCACCAAATATATAATCACTAAATTTAACTGCAAAGTTGTCAACACCTACATATGATATCTTCATAGATATTGTCCTCAGACTGTGTGTAATAAAGTGCTGACCCAGAATTTCTTCCAAGTTCTTCACGAATCGTCTGTGAGTTCCGATTTCGAAAGTGCTGAATATCCTCAAATTCAAAGGATTTCCTTAAAAAAGGAGATATATTTTAAAGTTATATCTTTCAAAACTCTAATCTT
>chr1	244566685	244567000
CAAACTGCCCAAATACAAAAAGAGAGAGTAAAAATTCTTAGCATGCTAAACATGAGAGCTGAATAATTTCTGCATTACATTTGAGTATTTGTACGTCACATTTATTTGAGATGCCTTACAAGCAAGGCAAAAAAGAAGGCATAATGGCTTATATAATCCTCAACTGACAGAAAGTAAAAACATACAGTTTCACCAAGTATTAAATCACAGGAGGGATTTATTCCAAGAATGCTAATCAACACACTGAACAATGTCCTTAACAACAGTTCACAACTATAATGGCCTTTCATATGACTTCTAATATCAGTACTCACTG
>chr1	25018046	25018367
TGTATATTTGGGGGAGACTTGGAGTGGCTGGAATGTGATGTGCATGGTTGGGATGGTAGGCAGGAAGGCTGATGAGCAACAACACCTCTGTCTATAACTAGCTTCTCATCTGTTGTGAGCAGAATTGCCCTCTGGTTAACAATCTTGTGCTAAGCCTAATATTTTATTTTCTTAATTCTTTTTTTCTACTAAAATTCTACAAGCCTATCCTCTACTATCCTTCCTGCCCTTCTAAGAGCCTGGAGCTTCTTTTTTTCTCTACCTTCCCAGGAGTCCTAACCTTCCTTTCATCCCCAGTAAAGTATCTCCAGACCAACATTAA
>chr1	2678639	2678960
AACAAGACCACTGCTCCCAGGTGAGCATTTGACAACTTGGGAAAGCACCCTCCACCCACACGTGAGCATCTGACAGCCTGGAAACACCCCCACTGCTTCCAGGTGAACATCTGATAGCCTGGAACAGAACCCCAGGCCTCCAAGTAAGCATCTGAAAGCACGGAACAGCACTCTCACCCCCAGGGGAGCGTCTGACAACCTAGAACAGCACCTTCACCCCGAGGTGGGCATCTGGCAGCATAAAACAGCACCCCTACTGGCAGATGAGCATATGACAGCCTGGAACAGCACCCACACCCCCAGGTGAGCATCTCACAGCCTG
>chr1	239098212	239098544
TTTTGTTGCAGTAGTTTTTCTTTCAAATGTATACAGAAGCATCAGATACCTTCAAATAGCAAGAGAGTAAGCAAGCGATATCATGGTGGGAAAATGCATGGTTTTATAAATTAAATACGATGCTATTGAGGTCTAGTCATCCTACACAAAAGTGGTGATCTTTTCTTAATGAATTCACCAAGATACCATGGAGCGTGCATGGGGTCACTACAGTCTTTCACTTACTTTGGCAGGGCACCCCTCACTTCCCACAGACGGAGAAGATGGATTCAAGACGAGAGTGCGACGCTTGCTTACCACGGGCCTGTGCACGTCCCAGAACGCTCTCTCTTG
>chr1	200941009	200941341
TGTAAAGTGGGGACAGCGATGGCGTAGCCGAGGACTGCAGTGATGAGAGCTTGACCGCCCTTGTGAGCCGCTCTATCCCCGAGCAGGGGAGCAGGAGGCGCAGGGAGGAGCCCTGAGGTTCCCTGTTGTGCGGGACCCACACTGACTTTGCCCTTTCTTATGCCTGATGCTTAGTGTTACTGACAGCAAAAGCTGAAATCCTGAGGTCCCCGGCTAAAGTGACCAAGGAAGGGCCTCTCCTGACTTTACAGCAGCAGGTAACCCCCCTTTCTTTCAGATTTGGAGGCTGCTTGGCCATTTTAATGGACCCTGCTACTCACATCCTACTTCCCT
>chr1	145332032	145332440
AAGTGTTTGCAATGGGTATTGCATGAAATCTGTGTCTTAATCTAAACCTAAAAGGTTCAGATTAATATTAATTCCAGTAGTTTATAAAAACTTTGCTTCTATATAACTCCCTTCCCATTATAAACTCATTAACACAAATTTGTAAGTATTATTTTATCTTTAAAACATTTTTTTATTTGATTTTTTTTTGGGCAGTGGGGATGGAGGCTTACTTTGTCACCCAGGCTGGAGTGCAGTGACACGATCTCGGCTCACTGCAACCTCCGCCTCCTGGGTTCAAGCGATTCTTCTGCCTCAGCCTCCCAAGTAGGTGGGATTACAGGTGCACACCACTCCGCCTGGCTAATTTTTGTATTTTTAGTAGAGATGGGGTTTCACCATGTTGGCCAGGCTGGTCTTGAACTCCTCA
>chr1	231473005	231473413
AACAAAAAAGTAGAATAGAACACTTTGTCTTAGGCCTGCTATTTGACTTTTGTTGGGTTTGCTGTCTGTTTCTTATGAAATCTGCTCTGATTTTGTTGAGCTCCTGGACCTCTTTCTTAGTGTGCAGTTTTGATGAGAGAAATTGATGATAGAGAGGTGACAAGTGAGTGTCTGGACCGTTAGGATGGTGCTACAGGGAATGGTAAGATGAAAAAAACAGCCAAAGGTTAGAAAGTTAGATTTGACCATATCAGCAGAGTCATTAAAATGAGAATCATTGTAGACTTACTCACTTTGAAAATTATTTAAAAAGCTGCACCTTTCTCTCTTCTCTTCTGATAGAGAATATTGAATGGATAACTTAGTAAATGAATGTTTAGTTTAGTCAAGAAATTTGAACTCATGTTGT
>chr1	153842427	153842739
AAATATCAGTAAGTAGATCCAACTTTTTTTTTCTTTTTTTTGACAGAGTCTTGCTCTATCACCCAGGTTGCACTGCAGTAGCATAATCTCAGTTCAGTGCAACCTCCACCTCCTGGGTTTAAGCAATTCTCCTGCCTCAGCCTCCCGAGTAGCTGGGACTACAGGCACTGGCCACCATGCCCAGCCTTTTTTTTTTTTTTTTTTTTTTTTTTTTTTTTGTATTTTTAGTAAAGACGGGGTCTCGCCATGTTGGCCAGGCTGGTCTCGAACTCCTGGCCTTAAGTGATCCGCCTGCCTCAGCCTCCCAAAATGC
>chr1	72826243	72826555
TTAAAATCAGCTAGACTAATTTGATAGATGTAACTAAGGACTTACTCAGAATCAAAATCAAAGCATATGTATATTGTATGCTAGTCTTTAGATGAATTAACATATATGAGTATATTAGAGGTGGCCTTCCTAAAGAAGGCCATGCCAAACAATGAAACACTGTTTTCCTTCATAAGTAGGTACCTTGGAATATCCATGCAGCAACCTTCTACTATTTCTTCGCAGTTATAAGGGTTCTCTAATCTATTAGTCTGAATTCTCCAACAAACAGTATCCGGGAAGGAATTGCTATGCAAAAGATTTATTGGAAAAA
>chr1	34531674	34532285
CCCTCCAAAAGGCCCCTGTGTGTGTTGTTTCCCTCTATGTGCCCATGTGTTCTCATCATTTAGCTCCAGAGAACATGCAGTATTTGGTTTTAATATCCATCAATTGATAAAATATATGATGGCAAGAAGCTCTATGAATTCAGGAAAACTTTCAAATAAATTTACTTCTTGTTAATCACAACTTTATCTACTTTCCTTTAAAATGGCACATATATGTATGAAACTTTTTTTCCTCTAGAAAATACCCAGTGCAGTAAAACTTTGCAAATCTAGATGCCCTTTGTCCCAGGCTCCTGAGTCTAGTGATTGGGACTCATTTTCTAGTCCAGACCATCTTCTAATGGGAGTTGATCATATCTGTTACTATCTGCCTTCCCCTAGACTGAGAGATCTTTAGGGAAAGGATCTCTGCCTTTTTCATATCCCTAGCACCCAGCATAGGACACAAAACAAAATGAGTTTTTAAGAATTCTGGTTGACATTGTGGAAGTCAGTGTGACAATTCCTCAGGGATCTAGAACTAGAAATACCATTTGACCCAGCCATCCCATTACTGGGTATATACCCAAAAGATTATAAATCATGCTGCTATAAAGACACATGCACATGTAT
>chr1	211273270	211273881
AGTAAAATGGGAAAACTTTTTTTTTTCTTTTTTGAGACAGAGTCTCAAAGCTGGAGTGCCAGTGGTGGGATCTCAGCTCACTGCAGCCTTAACCTTTTAGGCTAAAGTGTTCTTCCTGTTTCAACCTCCCAAGTAGCTGAGCACCACCATGCTTGGCTAATTTTCTATTTTTTGTAGAGACAGTGTCTTGCTATATTGCCCAGGCTGGTCTTGAACTCCTGGGCTCATGCCTTCCACCTCAACCTCCTAAAGTGCTGGGATTACAGGTGTGAGCCACTGCAGCTGGCTGGAAGACGCTTGAATCAAATAGACATGGGTTTTAACACATACCCTGACACTTCTCAGTTGTGGCATTGGGCAAACATATCACCTCTTTGGTCACAGTTATCTGCAAAATGGGGATAATAGTACTTATAAAATATTATGAAGATGGCTGGGCGCAGTGGCTCACTCCTGTAATCCCAGCACTTTGGGAAGTCAAGGCGGGCAGATCACAAGGTCAAGAGATCAAGACCATAATGGCCAACATGGTGAAACCCTGTCTCTACTAAAAATACAAAAGTTAGCCAGGCGTGGTGGTATGTGCCTGTAGTCCCAGCTACTCGGGAGGCT
>chr1	209125363	209125667
AGTCTTCACAACCTGCAGACCAAGAGATTCCCTCAGGTGCCTATACCACCAGGGCCCTGGGTTTCAAGCACAAAACCGGGCTGCCATTTGGGCAGGAGTTTTTTTTTTCATACCCCAGTGGCACCTGGAACACCAGCGAGACAGAACCATTCACTCCCCTGGGAAGGGGGCTGAAGCCAGGGAGCCAAGTGGTCTAGTTCAGTGGATCCCACCTCAATGGACCCCAGCAAGCTAAGATCCACTGGCTTGAAATTCTTGCTGCCAGCACAGCAGTCTGAAGTCCACCTGGGACACTTGAGCTTGGT
>chr1	213982850	213983154
CAAAGACTCCTTTATGTGAGCTAGGTGTTTTTCTTTCAAAGGGCCTTATAAAACAAGACTTTGCAAAACCACCATTTTAATATATTTAAATATTTATGATTTAATGTGCAGAAATGCATAATGCTTTACTCGATGCCAGACTGTGATTTTTCTGGGTAAACAGTCCACTACAAATAAGAAGTGAAACGTTAGTCTTTATATTTGGACTGAGAATGTATTCCTTTTTAATGAAATTTTTTAATGAAATACTTTTTCATAAAAGCCCAGGCCAAGTGTCTGAAAGACTTTCACCATTTTGACATGCT
>chr1	162378966	162379257
AAAAGTTCAAGGTGAGAGACATATTAACCTGGTTTTGAATATTCATTTCACCACTTTCTAATGATGTGATATTTATATACTCATAGCTCCAACACTGTGCTACCCATCCTTCAGATTTTAATTTTAGTAGCATTTCTTCTAGAGTATTTTATTACAGATTCTTTTAATATATATCCTTTTTTATATATTCTCATTGTTCCTTGTGCTTATCCCTTATGACATTTGTTAGAATTATTATGGACTAATTGTGTAATTATTATCCATCTTTCTTGATATACTGCAAGCTCCAGGA
>chr1	154180290	154180581
TGTGATCTCAGCTCACTGCAACCTCCGCTTCCCGGGTTCAAGCGATTCTCCTGCCTCAGCCTCCCGAGTAGCTGGGACTACAGGCTCCCGCTACCATGCCTGGCCAATTTTTTGTAATTTTTAATAGAGACAGAGTTTCACCATATTGGCCAGGCTGGTCTCAAACTCCTGACCTCTAGTGATCTGCCCACCTCGGCCTCCCAAAGTGCTGGAGTTACAGGCGTGAGCCACCGCACCCGGTCGAGCTATTATTCTTACACCCTGTGTAAAATGGAGACAGAGAGATGGGAGG
>chr1	110151635	110151958
TGCACCCAGATGAGGTTTGGGGAGGGTGGAAGCAGGTGGCCAGGGCTGGGAGATGCTGGCTGTGCTCCTGCAGGGTGGAAGGCAGCCTGGGTCTGGGTCAGGGTGGAGCTGAGACTTTGTTAGCCTGGGAGTCAGCTGTTGCGAGGGCTCAGACGGGCTGGCATTCCCCCGAAGCCCAGCCTGGCTTCCAAGAAAACACTCTAAACATGGTCGGTAACGGCGGGGAAGAGCACCGTGCAGCCTGGCGCCACCTCCTTTCATAAATGGGAGCAGGTCCGGGCTCCTCAGGGGCAGAACCTAGCAAAGGAGGATGCGCACAGCAGG
>chr1	48564207	48564530
CACACAAATCAAGGTTTATCCCAAATAAGTAATACTTCTTTTCACCAATAATCAGTTTCTCAATTAGTTTGTCTCGTTTAACTAAATCCAGATGTCAACCAGAAGGGGGCTTACCTGCCCAGGTTGGGCAGTGGAGCAGCGGGAGGCTGGAGCCAGAGTCTGTGACTGCCACCATCTTGCATCTTCCCCTCCCATTTGGTAGGCCCAAAGGAAAAAATTAAAAATTAATCAGTGTACAAAAATTAGTTACATTTCTATTAACCAGTAACCTTCAGAGAGCCAAATTAAGAATTCAATCCCATTTTCAATAGCCACACACACAGA
>chr1	245353273	245353606
ACCACGCCCGGCTACTTTTTGTATTTTTAGTAGAGATGGGGTTTCACCGTGTTAGCCAGGATGGTCTCGATCTCCTGACCTTGTGATCTGCCCGCCTCGGCCTCCCAAAGTGCTGGGATTACAGGCGTGAGCCACTGCGCCCGGCCTACGTGAGCCGTTTTTTGTTAATAGCTTTATTGGGATCACACACGTATCGAACATTGGTTTCCTAAATTAGCAAATCGACCATTTCCTCAGGTTATTCCAAGTTCTTCCAAGATGCGTCAGAAGCATTCTCTGGAGGCAGTTGTTCCAAATGGTGAAGAGTACTAGATGGATCCCAATCTCACAGGAT
>chr1	47028535	47028868
AATGTGACACCAAACCTAGAGTTGGGAAGTGATATACACAATCTGCTCTTGAGAGCCAGTGCCAGCCTGTTCAGTACACTAATGGACTGGGGGCCATCTACAAGCCTTTTTTTTTTTTTTTTTACAGTTGAAGTTTTCTATGGGACTCTTAAAGGAAGAACTAAGACTACTGGGTGGAAGCTTCCAAGAACTTTGGCTTCCACAAATCACACTGCCAAGATGGTCAGGGTATGTAGCTAGTAGGATCAGGACCTGGGAGTTGACTGAAGCCTAGCCTCTGGCTCTGGTCACATGATGACTTGTTTTTTGCCCTAAAAATGTGGGTGGCTGCCAG
>chr1	23948659	23948985
TGCAAAGCTCTTATCTTAGTGCCTAACACCTGCCCTAATCACTCTTGTTATTAAAGTTCTGAACTTGGTACGCTTTGCTACTGTGTGTCATTAGAGATTTGGGGCATAGACACAAAGTAATTTAGTGTTAAGATTTGCAGGGTATGTTGTAGGAAGGAAGTATTGCTTGTTGAGTTTCTCAAAGTAGAAAGCCTTATTTCTTTAGAAAAACGTTAGCCTAGTTCCAGACCCCTCTAACAATTACTTTGTCAAATTTTAGGAGACTGGGGTTGGGAAAACAGTAAATAGCTTGCGAAAACACGAGCATGTTGGAAGCTTTGCCAGGGA
>chr1	196379786	196380112
TTTTGCTACGGTTTCTGAAGCCGTTGCTTTGACAGCTTCAAATTGTCTAGTACAGTGCACAGGAAGTTTTCTTGAATTATTGATAAATCTGCATAACTTGGGGAAGTAGAAAATGGCAACTCAGGAGAATTAACAGTTGTTCTAATTCTTTATTCAGGGATATGGCATTTTTACATGTGTTGCAGAGAAGGAAGATCTCATAACTAAGTAGCTCATTTTGTAGAAAGAGTACTTATTTATATATGGAGATACAAAGGACATTTGGATGGGAAATCTTATTCATCAATGTATGCCCTGGATACTCTGTACTTTACAGTGAGTGTTCAA
>chr1	9540631	9540932
GTGTATACACTTACGAAGAAAACTCCTTTTACGTGGTAGTATTTCATTGATTTTGCACAACCTTAGCAGATGAGTACTCAGGCGTGACGTTACCTCTATTTTAGAGAAGAGGACATGCAGGTTAAGGGCTAAGTGACATGCCCAAAGTCATGTTCAATGTATATCCACCTTGCTTCTAAGAAAGACTTGAAGCCGCTAAAGTAAAGTAAGAAATGAACAAGCCCCAGACACAAGGCTGAGCCTCTGCTGCTTCTCCGCGAAGGCAGCAGCAGTTCCCAGCTCAGAGACTCCTAGGACTGCAC
>chr1	60276988	60277289
TTCAGATAATCTGAAGACAAAAATTTATTAGGCCAAGTGAAAAATCTGAAGACCTTTTTTCTGCATAGGAAAGGACTGAAGGAATGTCATCCATTTCCACTGCTAAGCTGGATGCCATCCTAGGGACTCTGGTGGACAGACAGCTCCAGGGTAGCAGAGTGGTGAGCAGTGGGAGAGGGAAGCTAGATAGGGCCCCTGATAGAAACTAGGTCTCAGGCCAGAAAATTTGGTTGAACTGAATATTCATATGGGTTGCAGTAATAAATCAATATTGTATTGCTAAATACTTCTCATAAATATAT
>chr1	71593930	71594193
GCCCCCTCCCTCCCTCTATCTTTTTGTATCTCCAGTGTCCATTGCTCCCATCTTTATATCCATGGTACCCAATATTTTGCTCCCATTTATAAGTGAGAACATGCAGTATTCGGTTTTTTATTTCTCTGTTAATTTGCTTAGGATAATGACCTCCAGCTGCCTCCATGTTGCTGCAAAGGACACGGTTTCATTCTTTTTATGGCTACGCAGTATTCATGGTGTATATGTACCACATTTTCTTTAGCCAATTCACCATTGATGGAC
>chr1	1955902	1956165
GTTTCACCACATTGGCCAGGATGGTCTTGATCTCTTGACCTCATGATCTGCCCGCCTTGGTCTCCAAAAGTGCTAGGATTATAGGCATGAGCCACCGTGCTCGGCCATGAGCGAGTTTTTGTTTATTTGTTTGTTTGTTTTTTGAGACGGAGCCTTGCTCTGTTGCCAGGCTGGAGTGCAGTGGTGCGATCTCAGGTCACTGCAACCTCCACCTCCCGGGTTCAAGTGATTCCCCTGCCTCAGCCTCCCAAGTAGCTGGGATTA
>chr1	52700125	52700408
GCCATAAAGCTCTATAATAACCTTGCTACTCCAAGTAAGTGATTCATAGACCTACAGTATCAGCATAATCTGGAAACTTGATAGAAATGCAGAATCTGAGGACCCTCCCCAGTCTACTAAATCATAATCTGCATTTTAACAGGATCCCAAGGTAATTCACATGCAGATTAAAGTTTGAGAAGCACAAAGACAGGAGAAGAATATGGTTTTCAATAAGTGAATAAACAACTAGAGGTGAGTTTGGTGAGGGCAAAACAATATACTGATTAAGTACATAGGCTCCA
>chr1	233232629	233232912
ACCAGGTTTCACCATGTTGGTCAGGCTGTTCTCCAACTCCTGTCCTCAGGCAATCCACCCGCCTCGGCCTCCCAAAGTGCTGGAATTACAGGCTTGAGCCACCGCACCTGGCCAACGCTAGCTCACTCTTAGTGGAAAGGTGAACTAGACCAGGGATTGCAGAGAAGATTGCTGTCTTGAGGCTTGGCATAGCATAAAAGGGAAAAACCTACCCTGAGAATCTGTAACCTCAAGCCAGCCCACATGTGAGTCTGCTGTTCTTATCTGCTTTAGTGGCCCTAAAT
>chr1	47029343	47029665
ACATGTTCCTCTCCTTTGTGTTTTCTGCTTGATAATGTCTCAGATATCTGCTTCTTCTCTAAACTATGCCCCTCACTTTCACCATATCCAGATTATTGCTTGCTCCTATCTTATGGAAGCTTTGCCCAGGCTAATACCACTTAGAACTTCTCTATGAACTCCCTCAGTATTTCCCAGGCAAGCCCCACTGCTCAAAATGTACCAAGATAATCCCACTTGTCCCTTCCCAGGTTAATTTCATTCAGTTTGTCCCAAGCTAACCCCCTAAATATGTTTCAGCCCAATTTAGCCAAGGCTTTCTCATTTTCCCAGGTTTTCCCTAG
>chr1	106840381	106840703
CTTCTACCTGAGTGGTAAAAATCACCTGGCTGCCCAGAGGACCTGACTCTAGTCAATCCACCCTGGTTCTCAAGGCACCAATGGAGTACTGAACCTCTGTCCCACCTACCCCGATAAATTGCCTGGACTCAACACAGTACTAAGAGGCAATACTCACATGAATTAACTCTTGCTACAGAAATACAGTGCTAGTTTACATGTTGCAACTCAAGGATAACAGAATTGACTTAGCAAATATTTTAAGTCTTATATCAAAATAAATATCAATTATGAAAATTCCAGGCAAGGTTGAGGACTTGGTAGGTAAGGCTGAAGGCGTACCT
>chr1	43810195	43810512
AGTCAATGGCAGTCAAACCTTGAGTTGATGGCCTGGCCTCTGGTAAGGGCTTCATGGAGCTCTTTCTACTTTCTGTGCCCTTGACCCTCCTAACACTGAGCTGTGCTGACCCGTCCTTGGTCCTTGCCCACCTCCGGCCCTCTGCTCACCTTCCGGCTGCTCCACTTGAAAACCTCCACCCTGCTCAGCCTCTGGCTGCTGCCTCAGGCCTCACCTTGCTTTACATTGTCACCATCTGGCTCCAGTTCTGCTCAGCTAGGCCTTGCAGGGAGGGCCTGGGTCTGATCACACTTGGTGAGGTCAGCTGTAGGACAGGTC
>chr1	105439821	105440138
CAAAATAGGCCTTGCCTTAATGTTAACAGAAGAGTATAAAAATATTTATGTCTCTGAAATAGACAAGAATATAGCCCATCTGCTGCATTAGACACAGAGCTAATTTTAAACAAGGCTTCCTCCAAAATGTCTGTCCTCTTAAACAATTTTCATTAGACTAAATTATCACATTCAGACTCTTTATAAATGAGAATTATATCCAACTTGCCCTTATTACCACTTAATTCTTACTAATGAATAAATAAATATACTTTTGCATGGTAAATAGAAATAATTTAAAGGCAATTTGGCCTCTCACCAAAAAAAAGGAAAAATAAA
>chr1	79328704	79329018
TCTGATTCATAATAATTCTGTATTTCCTAAGTACCTATAAATTCACTTGCTAGAGAGCATCAGGAGAATAAAAATGTTCATTGGATAATTTAATTCAAGCCAGAAAAGTAGAAGGCCAAGATTTATGAGTAGAAACACAATGTGCCAATGCATATTCTGTCAGGCTCCATAAGTCTTAAGTCAGAGCCATACCCAGTACCAGCAAGCTGAGGGTAATTTCCATGGGTTCTTTCTGTTAGGAACTCTGGACCTTACTTTAAAACAACAGCAATAATTTGAGGATAAATCCAATAGAGAAGAAAGGAGTAATTACAC
>chr1	29824221	29824535
CATACTCAAAAAAAAAAAGAAAGCTCAGTGTGACTGCTGGGGTGGGGAAAGGATTGGAGGGGCCTGGCATACTCAGTGTGATATTTGCTCAAGCATACTCTTATTACATCTGAATTGAAGTCACTTTAGGAACCTTCGGTGGGAGGAAAACATGCTGATTGGCTAAGACCTGGGTCCCAGATGTCTGAGTGGAGACGCTTTCCTCCAAAGTGGGAGTTTTCTGCTCCACGAATGACACTGCCTCATGTCCAGCAAGAACACATTGAAACATTTGTCCACGTAGGCCTTAGGCATTTGCACAATTACTCTTTCGCT
>chr1	151234201	151234530
TATAAATCCAGCACTTTAGGAGGCGTAGGTGGGAGGATCATTTGAGCCCAGGAGTTTGAGACCAGCCTGGGCAACATAATGAGATCTCATCTCTATGAAAAATAAAAAAATTAGCCGGGCTTAGTGGTACACACATGTGGTCCCAGCTACTCAGGAGTCTGTGACAAGAAGCTCATTTGAGCCCAGAAGGTCTGCAGTAAGCTATGATCACACCATGGCACCTCCAGCCTGGGTGACAGAGTGAGACCCTGCCAAAAAGAAAAGAAAAAGAAAGAAATAATTGGAAACTGGAATCTTGCCAAATGTTCTTCAAAGGAGAAATGGTTAAAC
>chr1	98809668	98809997
TAAAAATAAATCAAATATCCATCAATAGATGTATTAATAAACAATTATATTTTCATGATGGAATACTACTTGGCATTAAAAAAGAACTGCTTATACACACAAAAACAAGGTTGAATATCAAAATCCCTAAGTGAAGCAAGAGAGTCTGGCATAAAGAGACACCTACTATTCAATTCCATTTAGGTGAAACTCTACAAACGAATCCAAGACAGATGCTCCTGGACTTATGATAGGATTACATTTATGTCATAAAATAACTAATCTCAAGTTTAAAATATCATAAGTTGAAAACGCATGTAATACACCTAATCTGCCAAACATCACAGCTTA
>chr1	38802891	38803169
AGTCCCAAGTGGCAGAGGTGGAGGGAAGAAGGATCAGGTGTGCAAATCCCTGTGGGACAAAACACCTCTGGTCACTGTGCCCAGGGGTCATGGGGAAGTTGGCAGGGAGATCAAGGCAGCTCAGCTGGGCTGCTGAAGATCTTGTATCCCAGGCAGGCAGACCCGTGGATGGGGTCTAGCGGTCTGCCTACGATCTGAAGGCATGAAGGCTCTCAACCCTTCCTCTGGCGAACCTCCAGCTATTTGACTAAAGAGGTCCGGAGGGGCCTTCTCATTGAG
>chr1	159536812	159537090
GCCCAGGCTGGTCTCGAACTCCTGGACTCAAGCAATCCGCCTGCCTTGGCCTCCCAAAGTGCTGGGATTACAGGCGAGAGCCAATGTGCCCAGCTGACAAAGGTTTTTAAAGGCAAAATGAGGAGGCTCACATAATTGTTTTGAAATATTAATAATTATCCTTTGCTACAATAATCAATAAAGACAATGCCAGTTGGAGGTTTGACAGACAGTTGTTGGGCAGATGTCCTTGTAGATGTAATTTTTGTGTAAGGTCGTGAACAGCATTTGTGCAAGGTT
>chr1	238898366	238898676
AACCTTGAACTCCGGGGCTCAACAATCCTTCTGCCTCAGCCTTCCGAAAAGGTAGGACTACAGGTGCACACCACTGCACCCAGCTGATTTTTAATTTTTTTAGAGATGGGGGGTCTCACTATGTTGCCAGGGCTGGTCTCAAGCTCCTGCCCTCAAACAGTACTCCCTCCTGGGCCTTCTAAAGTTGAGATTACAGGTGTGAGCCACTGCACCCACCCAGTAGTACTTTTTTTCTTTTTGAGATGGAGTTTCTCTCTTTGTTGCCCAGGCTGGAGTGCAGTGTGGCATGATCTCGGCTCACTGCAACCTCT
>chr1	112112817	112113127
GAAAATGGCAGCTGCCACCTTCTCAACTAACAGGTAGCTATAGTTGTGGATGTGGAAGGGATCTTCCACATACTGCTATTTGTGTGTGACTCACCTTTGTGTGGAAAAAAATTTTTTTTTTGATTGTCAGTCTAGGTGCATCTTTCCATCATCTGTTAGGAACCATAGAGAGGTTTACAGTAGATTCACTTGAGAAGGCTCTGTGGTGGTGTGAAAAAGGTACTTGTCCTGGTTGATACTGCTACTACCTACTTTTTAACCTTGTACCAGTCATTTAACCTCTCATGGTCCAGTTTTCCCATCAATAAAAT
>chr1	62664158	62664511
AAGGTTTATAAACCTTTAATAATATTGTGATTTAAACATATAATATGGTAAAAAAAGTATGTTATATGACATACTCAAGTTAGTTAGAAAATATTTTTAAAGATGGACCTGGAATTTGCCAGAAGGTAAGGATGCTTTCAAAACGTAAGAGGACCCAGAAGCTAGTGAAAAGGAGTTCCCACATATTAAATTGTGACCATTTATTTTTTGCTTCAAAAAGGAAATAAAAATTATTCTTAAAGCAAGTTAAGATTGTAAAAAGCCATGGGTCTTTAAGCCATGATACTCAAAAGAAAATAATAATTTATTTTCTCTTCAAATACCTAGTATTTTATTATAGCAAATTTTATTCAG
>chr1	150893567	150893920
CTTGTTCCCTATCCTTAGTGTGGCAATAGCTGTTCCGCGTGATGCTAGAATTCTCCATATTTGCCTTTTCAATCCTCTAACACCTGTTTAATCCAATGCTTATTGTTTCTGTCAAAATAAGGAGTGTTTCTGTTTTCCTGAATGGACACAGACTGATACAAATCTCTAATAGGTTAACATGGAGGAACTGATGGACAAAAAGAATATCCTGAAATAATAATGTACTTATTTCATTTTGCGAACTTGTAACAATTTTACTGGCAGAAAAATGTGACTTATAAAGTGAAAATAGGTCTATATAGTTCAAAAGCAATTGTACCTGACGTTTTAAGAAATCGTAGATATTTATACTAT
>chr1	50939964	50940280
ATAATCTGTGTATTTAGTTCATTCAGTTCCTGAGACTTATTCAACTCTATTGGCTTCCCATTTAATCACTACTTTGTACAAACTGTAATAGTACTGAAATGTTTTACTACTCCCTGCAAGATATATCTTTATAGGTTGCCAATTTTCCCCTTTCATGCCATTAAGAACTAAATCAACAATAATAAGAACAGTGAGATTTCTGAGGTAAAGTGAAACTTGGAAGAGGATTTAAATAATTCCAATAGCTATTCATCATGCTTCTTGTTGTAACAGATAAGTAATACTCCATAATTCTGCACTAAAAATACTTAGGTTTC
>chr1	87647341	87647657
ATGCTGACCTAGCACTTCCCACATTATCTGCTGTTATTTGCTTCCTTTTCACCCCTAATATTTCAACTTCTGAGGGCAAAAACTGCATTTTATTCACCTTTGAAATCTTCTGCAACATAGTGTAGTGATTGGTGCATATAAGAAATTCACAATAAATATTTGCTGAATGAATGGGTGATTGAATACATATATAAGTGGGAAATAAAGTTCCCTTGTAACGTTTTTACAAGATAAAGAATATTAACAAGAATCACTTTTCAATTTCTTTTGGACTGTGACACTTCTTATTGAGGATATCTAAAAACAATGGACAAAGC
>chr1	84196955	84197272
TGAAAGAGAATAAAAGTAAATGAAACATGCCACTTTTAAACATCAAAATTTAAAATGCTTATTTGTTTTGAATATTATTCAGATTGGATTTAATGTCAGTTCTACATTAGTGTTTCTTAAATTGTAATGTGCACACCTGGGACTACTGTTCAAGTTCAGATTCTGACTCATTAGGTCTGAGGTAGAGCCTGAGAGTCTGCATTTCTGACAAGCTCCTAGGTATGCTGGTTCACAGACCACACTTTGAGTAGCAAGGCTCTGGATGACCACAATGTTTATCATTATGCAGATACAAATTTTTGAACTTAAAGCCCTTCT
>chr1	74284190	74284507
CAAGGAGAACTACAAGCCACTGCTCAAGGAAATAAGAGAGGACACAAACAAACGGAAAAACATTCCATCCTCATGGATAGGAAGAATGAATGTCATTAAAATGGCCACACTGCCCAAAGCAATTTATAGATTTAATGCTATTCCGATCAGGCTACCATTGACTTTCTTCACAGAATTGGAAAAAACTACTTTAAAGTTCATATGGAACCAAAAAAGAGCCTGCATAGCCAAGACAATCCTAAGCAAAAAGAACAAAGCTGGAGGCATCATGCTACCTGACTTCAAACTATACTACAAGGCTACAGTAACACAAACAGC
>chr1	82342332	82342645
TAGGTGATAATCTTTTTATTTTTATTGTACTTTAAGTTTTAGGGTACATGTGCACATTGTGCAGGTTAGTGACATATGTATACATGTGCCATGCAGGTGCGCTGCACCCACTAACTCGTCATCTAGCATTAGGTATATCTCCCAATGCTATCCCTCCCCCCTCCCCCCACCCCACAACAGTCCCCAGACTGTGATATTCCCCTTCCTGTGTCCATGTGATCTCATTGTTCAAATCCCACCTATGAGTGAGAATATGCGGTGTTTGGTTTTTTGTTCTTGCGATAGTTTACTGAGAATGATGATTTCCAATTTCA
>chr1	75552326	75552639
GTATTTAATTTCTCTATTTTTACTTTATAGTTTAAATAATCCTAACAGTCAGATACACTAGAGAAAAGTTTAAAGACGTTGGTCTTTATTGTTCTCCTCCTTTAAACATTTACAGTTTATTCCTTTCTAATACAACAACTGTTTGTCAGCTACCAAAAAGCCACTTAACAGACTCATGCATCTCTTTGTCTCCCCCTTTACTAGACTTAGAGAATTTACCTCAACTCAGTGTCTGTGCAGCCTGGTCCCGGTACGGTAACAGAACGACCTGTAATCCAATGCTATCTTGCATGGACAATAAAAAACACGCCAGC
>chr1	166231412	166231697
GCGCCTGTAATCCCAGCTACTTGGGAGGTTGAGGCAGGAGAATTGCTTGAACCCAAGAGAAGGAGGTTGCATGAGCCGAGATCACGCCATTGCACTCCAGCCTGGGTGACAAGAGCAAAACTCAGTCTCAGAAAAAAAAAAAAAAAGCTTATTATAACAAACCAAACAATTCAGAGGTATACATAGAATAAATTAATAATCTGTCTTATTTGTAATTCTGACACATTTTGGTGTTTTATACTGAAACTTTGATGATAGTATTCAGACAAACTTAACTCACCAAATA
>chr1	160925245	160925530
CCAGTGTGTCCCTTGGCACCTGCCAGTCACAGCTTGGTTGGTTCTGGCTGTGGGGCCGGCCTTCCTGAGACCCTTGTCAGGGGGCTCATACCCTGGTGCTCTGTTTTCACTGATGATGAAGCCTCAGAGCCCTTGGTCCCCTCATGATGTTCTGCGGGAAAATTGTGCACACTTTTGTTGTGTGACTTAGGTTCTTTAACTCAGGCTGGTTGACATGGAGCTTGGTTCCAGTGATCAGTGCTGGCTTTAGATATGATTTGCGCATCTCTGCAGGCTAGTGTCACGC
>chr1	242691453	242691758
CGGGGATTACCCCCGGCGGGGCAGGCGGGAGGGTCCTGCTCTCCACCCCATGCGCCTCGGGACCGCTCGCCCTGGCCGACCACTGCCTCGTCTCCTGGCTCCCCAACACCAGCCCCAGTGTCCCACCGCTCCCACCCGAGAGTTTTCCATGAGCGAGAGGGGACGCAGTTAGCACTTTGCTACCCTGCTCCAGCTCCTGCAGTAAGGTCGCAGTACCTTCATGCTGCTGTCCTCAGAACATCTGAGCCCCAATGAAATCTTACTTTTTTGTTTGTTTAGGGCGGGGGTTGTCTGTTTGTTTTAGAG
>chr1	62887693	62887998
GAAAGAACTAAAGACACTCAATATAGTAACATGAAAGTTATTACTTAGAAGCAGGTATCTTAATCTTTAATGGAATGTTTCAAGTGTCTTAATTTGTAAAGCTGCATACGTAAGCTGCTCTGATAAATCAGAATGCTACTGAATTCTATACTAAAAAAATTGACGATATGAAATTCAAGAAAGCAAAGAATGATTCATGATCAATACTCTCTTCTATGTCATCCTGTCCTCTAGTCTGTTGCTATGATAAGGCTCTAATAATTACCCATTCAACCCCACACACATCACCATTTTTCTGACTTGTTT
>chr1	103306087	103306410
AATATGTTAAAACAATTCTAAAAAGAAAACTCAGGGCCCTGAAATTTTCACTGGTTAATTCTATCCAGTATTCAAGAAGGAAATAACATCAGTAATATAAGAAAGTTTTCAGAAAATAGATAAGGAGAGATCACTGCACAGATGAGTTTATGAAGCCAGTATAACCCTATCAAAACCTGACAAAGACATTATAAATACAGAGATTCATAGACTAGTATTCCTCATTAATATAGACTAAAACTTTTTAAAGATATTTTACAAAATGGAATTATATGTTACATTAATAAGATAACATACTGCATGACTACAGTGGAATCTATACAC
>chr1	33928279	33928602
TTCTCCTCCAAACTGCCAGGAGCTGTCAAAACGCAGCCTCATAGCCCCAACGCCCTCTGTGCTCCCCACAGCCTCCACCACCAGCTTCATCTCCCATGAATGCCGCCACCCACCAAATCGCAGGTGATCATCCAGCTGCGGGAACCATTTCCAGCTCCTTGAGGCTGACCACACTGCTTCACTCTGCCTAGAGGCCCATTACCCTCCCACCCACCTTCCTCCTTGGCTACCTGGCAACCTCCTCTCCTTCCTTCAGGACTCAGCTCTAGGGTCACCTTTTCCAGAATAACTTCTCCCATCTCCTCCTGTCCTGCTTTTTCATTC
>chr1	174815302	174815587
CTATACATTTTTTTGAGTCAGATCCCAGTCATCTGCAAGTAGTGGTCTGCAAATTTGTTAATGTCACACTCACCAGCCCATGTCACTCTTCTTGCCCCAAAATAACAATTAAGAACTAATTATTTAGTATTTAAAATGTTTTAGTGTAGTAGAAAGAGCATGGAGTTTTTGTCAAATAGACTTGGTTTTGATACCTTACTGGCATTTGCTAACTGTGAGATGGTGGATGACTTGCTCAACTTCTCTGATTCTCAGTTTTTTGGTCTGATACACTCAGCTTATACAT
>chr1	165990222	165990507
AAACCATTAAAATCACAATAAAAAATAGCACACACACTTGTGGGTGGTTATATGAATAATTCGTGGACTTTGGACACCAATGTCCTGTTAACTCAGGCTGCCAGTGCAGTCTTCAGAATAAAGTAGATTTTTGTAATTTCTCTGCCGACATGTAAACTTATACAAGTGTGTTATTGATTAAGAAGCTGAGTAGAGCACTGCCCTGGTATTTTGAAAAGTTCAGGTTCATGCATGTGCACTAATAATGTATTTTACAAGTGAACATACCTATACCTACAGTCAATCA
>chr1	53915015	53915323
GACCTCCAAGAGTGCCCTCTAATGCTCTCCAGGGCCAAGCCAGGCTGTATCCCTCCCCATCAGCCTCATTTCAGGGCTAGGAGTTCTAATACCCCCTTGAATTTATTATAATTTCTCTTTCATTCTTGCCTCATACTAGAATGAGAAGGCTTTGGACGCACTTGCCTTCAAATCCCACTTACCGGTCCTGCGGGCCCTCTGGCCTTGCTAAGGCTGATCTACAAAACCAGAATGTAACACAGGTCTCTGGGACTGCATGACGTGACATACACGGAGCCCCTAGCTGAGCAACGCAAACAGCAGGTACCG
>chr1	207315375	207315683
TTAATTTTAAAATATATAGACTAAATTTTTAAAAATACGAACAGGAAATTCACAGAAGAAATCAAATAGCCAATGAAGATTAAGTTGCTCAGCCTCACCAGGAATAAGAAAGAGGGCAGCCAGGCATGGTGGCTCACATCTGTAAGCCCAGCACTTTGGGCGGCCAAGGTGGGTGGATCACCTGAGGTCAGGAGTTCAAGACAAGCTGGCCAACATGGTGAAACCCCGTCTCTACTAAAAATACAAAAATGAGTTGGACGTGGTGGCACGTGTCTGTAGTCCCAGCTACTTGGAAGACTGAAGAAGGAG
>chr1	230390909	230391228
CTGTGATTCATGCAGAGATCTGAGAAGCAAGCCTGAAGACTAATGAAACTACCTTCCTTTAAACTCCAAGCTAAGTAGCTAACAAGCCCTCTCTACCTTGTTGGTAAAGTCAGATGTTTTTTCAGCTTCATCACAGAAGGTGTCCCTGATAACTGGTTCTACAATACTCCATGTTGATGGAGAACCTTCATTTTCCACTTATCTGCATATTGATTGCATAAACATATGTCCCCTAGGGAATTTGTAGTGGCAGTAAACTTCACAGGCTTCCTTACATATTTATAGCTGGAAGAAAGGCCTCAAGGGAGTGTTGTACCTTG
>chr1	17817292	17817611
TGGGTCACCCTCCCAACCCCAGGCTGGCTAGGGCTCTCCTCAGCCCTCCCCACCCCGCCCACAAGCCCAGCGCCTTCCTGAAGTGACCCTCCCTGCAGAGGCGATATTAATAGCCGTGGCAGGGCTCGAATCACAGGCCAAGAATGTTACCCAGCAGCTCGTGGGGGAAGAGGAAGCTGCGAGGCAGGCTGGGGTGGGTGCGGAGTGATGCCCGGGGCGTGATGTGGGCCCGGCAGGAGGGTCTGCACCACCCCCACCCCCACGCCGTCATCCGCTGTCCCTCCTCCTCCTCCTCCTCTGTCTCCTGCTCAGGTAAGGGC
>chr1	113444706	113445035
GTGACCCAAGTTATTTCCAAAAGCACACAGTTCAGGCAGGAAAAAAGAAAGTATTAATACTCAGTTATTTAAGCGGCTAGAGGTAATTTTAAAATAGCCAACATTGAAAAGCCCAGAGTGTGTGGCACCAAGACCTTCTGTTTTGCCTGTTCTACCAATGCTTATAATTAGGAGACCTCAGCACTGCTCCTTATGCTTTATGTATACCCTACTGTTCCTTTTTGGATTATCAGAAACATGTGTTACCAGTTCTTAACACCTTGTGTGGGTTACAATAAAGGTATTATGTGATTTTGTTTTATAGTTTCCGAGGTGATTTAACAGTTAGTA
>chr1	95331145	95331474
GTGCTGGGATTACAGGTGTGAGTCACCACACTTGGCCTTGTACTAAGTTTTTGAAGAAATTCTATTGCTAAAGAAACCACAAATCTGACTTGGAAATGCCAGTCATTGTTCATATCCTAAGGCAGTCTCTAGGAAAACATATTCTCCAACATCCACTTCAATTTTTAACCTGAAGAATAATGCACAAGGAAGAACCTCCCAGAGGGTGAACCCAGGGGCCCAGATGAGGCTAATCAAGGAATTTCTTTCATGGCCAGTGGAGAGATTTCTGCTTGGAAAGAAAACAAACGAACAAGCAATTAAGGACTACTGATTGTGTCAGGTTTCCAT
>chr1	78554945	78555248
GCTACAAAACTAACTATGTTATTACTAAACGGATAACCAGGTAGGATTCTGACATTATTGTATGCTTAAGAGTGATTTAACAATAGCTACTCCCAGTAGGGAAATTTTAAAAATCAGATCCAGTTACATGTATTACGATTTTTCTACCTTATGGACTATTTTGGAGGGATAAGCTATTAAGACTAAGACTATGAATGAGAGTTGGGGAGAGAGTAGGAAGGGAGGAACATGCACACCACATTAACACAGTGGCAATCTTCTGCCTCGGACTGTTCTTTACTACTGTTCTTAAAGAAAATATTCA
>chr1	161100500	161100803
ATTATTTTAAAAAGTAATAAAGAGATAATCTTAAAAACAGCCAAATTTAAAAAGGTACATTACATACAGAGGAACACAATAAGAATTACACAGACTTCCTACCAAAAATGATGAAAACCAGAAGATAGTGGAGCAAAACTTTTTAAGTTCTGAAAGAAAAAAATCAACCTAGAATTCTGTACTCAACAAAAATATCTTCAAGAGTTAAGGAAAATTGAATAATGTTTCAGTCACACAGAAGCTTAAATAATCCTTCAACAACAGACCTACAGTTCAAGAAACGTTAAAGGTAATTCTTCAAGCA
>chr1	119494766	119495098
GATGGAAGAGGACCCAGAGTCAAGGAATGCAGGTAGAAAAGAAAAGCCTGGATTCTCCCCTAAAGCCTCCAGATGGAACACAGCCCTGCCTCCACCTTGATTTCAGGACTTCTTACCCCAAGAATCGTAAGCTAATACATTTGTTTTTGTTTTTGTTTTTGTTTTCTTTGAGATGGAGTCTTGCTCTGCTGCCCAGGCTGGAGTGCAGTGGACTGATCTTGGCTCACTGCAGCGTCCATCTTCCGGGTTCAAGCGATTCTCCTGCTTCAGCCTCTCAAGTAGCTGGGATTACAGGCGCCCACCACACCCGGCTAATTTTTTTTTTTTTTAATA
>chr1	64352845	64353177
CTGCTCCACAACAGGGCCCAGGGTATTGACAGTGCTGACAGAACAACTGAGAAGTTGTTTAGGTTGGCATTAACAAACCCGGCACATTGCCTTTTCTGATTGACACAATTCAAACGGGTATCAACTGCCTTTCAGTACCACTGAGAAGTGGTGAACGATGAGGGAATCATAGGGCCATCCAAGTGCATTCCTAGCAGGGACCATGAATCAGCCTTATCTTGTCCCACCTCCTCTTTACACAGGGAGGTAAGCCAAGGCTCAGGACATCATCAGATATGTGATAAATCCTCCATTAACTGGAATAGTCAGTTAACAAGACTTGTTTGCCTTTTA
>chr1	218221449	218221748
TCATTTAAGGCTTTATTTCTCCTTTAGGGATGTAACAGCTAAACCAGCAAGATAATTAATAGGAATTAAAATGTAATAAATAAATTTGAAAAATAAAATGTATGTTTGTGTAAATATATTTCCAATGTTTATAATAAGTGAATAGTATTATCTATTTCATGAAGTGTATTACTCAAGGATACAAATCTAAACTTGATCATATTTTACATTCTTCACAGATTTTACATTCTTCACATAACAGTTAATGTACTTCGACGGTTTTCACATTTTGTTTTTAAAAACACAAATAAAGGTCATGTT
>chr1	234592579	234592878
CTTCTAGAAGTTTTATAGTTTTAGGATTTATTAGATCTAGAATCAATTTTGAGTTAATTTTTGTATATTGTGAAGTATTCAAATTCTTTTTTTATTCCTAATCAATATCCAGTTATTCCAGCAACATCTGTTGTAAAGGCCATCTTATCTCTGCTGCCTTGCCTTGTGCCCTTACCAAAAACCTATTGTCGATTTATGTGTGGATCTACTTCTTAAAATTATTTGTGGGCTGGTTGCAGTGGCTCATGCCTGTAATCCCAGCATTTTGGGAAGCTGAGGTCAGAGAATCGCTTGAGCCCA
>chr1	57839319	57839632
GAGACTCAATTTTTCAATTTGCCGATATTATAAGATAAAAAACACTGCATACATGTTTATGCCTTGTATTTTGATGGGGTGGGAGGCTATCAGTTCATCCACCTTTAGGGTCTCTATACTTCCCGAGAGAGTCAATCCAGACTCCACAGACTGCCTTTCCAGATCTCCATAATTGAGCTAGCATTTACACTTCTGAAATTTCTAAGCTTCAGCTTCTTTATTTGAAAAATAGGGGTCAGGTGAGTGGCTCTCACCTGTAATCCCTGCACTTTGGGAGGCCAAGGCAGGCAGATCACTTGAGGCCAGGAGTTCAA
>chr1	196261648	196261961
AAGGCTGAAATGCCTGCTTTTTCATTTCTATATTGCTGGTGATGCAGAAGCATCCCAGGTTACTAAATTCGCTGGGGAAAAGATAATCTGCTTATTGGAAGCATCACCATCTACTGTTTTTTTTTCCTTCCCATTTTCCACGAAAATAATAGAGCTGAGGGTTAGTTCTAAAACTAGGCAGTAAAATTTAAAATTTTTAGAACACCACACTGGCTCAGGGCAATGGTTTCTTTAATAGTGTAGAACTAAGGGAATATTCTGGGGATGCACAATAATCTTCTATGAAATCCAAATCCAAAAGTTAAAAAAAATCC
>chr1	105905742	105906125
ATTGCCATTTTATTTTAATTTTTTGAGAAATTTTCATACTCTTTTACACAAATCCTGAACCAATATACACTCATAACAACAATGCACAAGTGTTCCCTGTTCTCCACACCTTCATCAACATGCTATCTTTGTCTCTTTAATGAAAGCCGTAATAATAAATGTGAGGTGATATCTCATTGTGGTTTTGATTTTGCATTTTCCTGATCATTAGTAATGTTGAACATTTCTTCATATACCTGTTGGTCATTTGTATGCCATCCTTGAAGGCATGTTGATTCAAGTCCTTAAACCATGTTTTTAAATGTTTGTCTTCTTAATATTGAGATATTTGATTTCCTTATATACTTTGAATATTAACCTCTTATCAGGAGTGTGACTTGCAAA
>chr1	160402577	160402960
AGCTGCCGCAGTGCCCTCCAGACTGCCACCATGCCTTTGGCTGTGCCCTCCCACCATCCTCCACACTGCTGCCTGGCTCATCTGTATAAGGATGATTCTGTAGGCATTGTCCTACTTAAAACCATGTGGTGATTCCAGGCTTGAGTCTGAACTCAGAGCAAGGCACATGGCATTCTGCCTGGCACCTGAGGCCACAGCAGCATATTATAGGTCCGCTGTGCCTTGTGCCCTGAGTATGTCCTGTTGAGGCCACTTCTATTCCTCCTCTTCCTTCTACCTGGGAAGCACTCCCTTCCCATTGCGGCTGAAGCCTGTCTCTTCAAACCTCAGCCCAACTTCTGCTTATCTTCCAGAGCCTATTTGAGCTTTCATCCCTTCTAGAAG
>chr1	207216617	207216980
CACACTATCCTCACCATACCCTCTCTGAATTCCTGATCCACAGAATCTGTGAGCAAAATGTATAAAGCATGGCACTTTAAGGAGGTTCATTATAAAGCACTAGTTAACTAGAATACTACCAAGATAGAAACTATACCATCTATGTTTGTATTCTTAAAGTAAGGGTTCAATAAATGTTGATTGTATGAATGAATGCATATTGTTAAACAAACAAAAAAGCATGTGCAATCATGAACCCAGATGTTACATGTGCTAAGAGTAAACCTCACAACAAAGAACATCTTCTACAATGTTAAGCCTTAGGGGAACTGGGAATAAAAGCTAAAATATTATTAGAACTTATCAAACAAATCTGCCTGCTGCT
>chr1	117760987	117761350
AACTCTGAGGAGGAGACACCTAGCCAAGTGCTTGATATCTGTAAAGGAAACCATGAGGCTGATTTGGGGATTGTGTGTCTGTATGTGTGATAAGGGAACAGTACTCTGGAAGCAGTTGCCACTGCCAGGGTGAACCCTGGCTGGTGAGACACTATCAGAAACTAGAAGTAAGCAGGAGGGAATAAGACTCTTCTTCCTCCAGTCTTGTATTGTCTTTTTAGAACCTCCTAATGTTAGTGCCTAAAAGGGAGCCAGTTGGTAAATTAAATGCATTTGTGTAGTTCCAACTCCCATATACCAAAGTAGAGTATAGAAGAATGGATTTGAACCTGAGAGAAGTAGTGTAATCATCAGCACAGTCATT
>chr1	219646787	219647085
AGTTAGAAGCAGAAATCCACTGAAAAATGCATTTGAATAACCATTGGTAGATGTTGCTCACCCAGGATACAGATTCAAGTTGAACATGCCTTAAAACATATGATTTGTTTTGTTTTCTTCTCTTATCCTTTCAGTTTCACAGTCTGGTTTACTCAGTGCCTTCCTCTGGCTTGTCCCAGAAATCCTGTAACATCAATCTTGATTCTTTGAGCTGGGAAAAGATGTCTTTGGTCCATCCAAACTCTCCATAGTCTGAAGAATTGGTAGTGCTCATCAGAGTTTATCAATTTGATGAATTA
>chr1	45230848	45231146
CCTGTCTCTACTAAAAATACAAAAATTAGCCGGGCACAGTGGCGTGTGCCTGTATTCCCAGCTACTTGGGAGGCTGAGGCAGGAGAATCACTTGAACCTGGGAGGTGGAGGTTTCAGTGAGCCAAGATCATGCCACTGCACTCCAGCTTGGGCAACAGAATGAGACTTCATCTCAAAAAAAAAAAAAAAAAAAAAAAAGACATGTACTCAGGCCAAGGTTTAATAAAATTAATATAGTTTACTGCTTAATCAAAGACCTTCTTAAGTGTAACTGACTTTGTTTAATTTTTTTTCTTTCT
>chr1	115320420	115320760
TGTCATTCTCTACTCTGGTGATCAAGTCAACTCTCTGTTTGCCAGGCCGTATTATAGGAATATCTTACTTATTCAGATTAAATAGGAACCTTAGTGGTCTGGCCATCTCTTTGGTTTAAGGGAACTGATGATTATTTAGCTACCACTAAAGATACGCATTCTTGTATGAGCTGTTTCATACCTTGGAAACATATATTATATTAGAAGAGACTTTACCAAGATCTCCAGACGAGGAAAAGTCAGAATTGCAGAGACAGTGCAGTTGTAGGCGATGGTTTCTCCCGTCTGTCCTCTAGAAGCCAAGATACATATTCTGAGAGTCATTACGATATTGCTGGTTT
>chr1	78063583	78063923
TGTTTCTCTTATAGGAATATAGGAGTTGTGCAATCACAAACAAATGAAATGAAGATTTGAGTTAGTTCTCTAAAAATGAAAACGTTTTCCTTATTCACTTATAAGACCGTTTAGTGCTGAATGTGAGATGTTGAAATCACTAGAGGGCAGCACGTTTTATCTACATGTTGGATGCCTGTGACTCAGGTGCCATTCTGTGTTGCTACTTGTAGCACTGGGAGTTAAATATAAGTCAACACTTGCTGGCAGGCTTTGTATGCACCTGGTACTGTAACTCAGAATGAGAAAGAACGTGGAAGTTATGCAGAGAAGACATGAAATAACATTACTGTAAATTTCCA
>chr1	69769768	69770086
TTCATGACTAGGCTAAAGTCATGTTATATTTCGATGTGTTGAAAAGAATCATAGCATATTTGAAAAGGTGCTAAAGCTGGCATTTTAGTTTTGGTTTTATGCTTTGAATTTTTTTCATCTTTCAAATAAGGAAGAAGAACTAGATTGTTTCTAATTTTGCTTCTAGCTCTTACATTCATAAATAGAAAACTGATAAAATTTCTCAAAAACATATTTCTTACAGTTCAAATCTATATGTACTTAAACACGGTTATATTAAAAAGCCCCAAAGCATCTGAATTTATACACTAAAACATTTTCATATATATTATATATGTGT
>chr1	242381271	242381589
GTCTCACAACCTGATGCAGCTACTGATTTCAGATTCTGATTTACTCTTAAGATTTGTAATTATGTCTGAATATGTTTTATGGAATTTGTCATTGGCTTATGTCTACTTAATTTAAACAGCCCATAGCCCCTTGTTCTTGTCGTATGTGAAGTAACAGTACTGTTTCAATGAATTGTGATGAGGTCAGTTACTTTAGAAGGCCAGGAATTACGGGCAGAGCAGACGCCCCAAGGATCCTTCTCTCATGGGCCATAAAATTGTCAGAAACACAAAAATACTAAAGCACAATATTAACATGATCATAAATAAAGATTCAAAG
>chr1	101085908	101086194
ATATTGTTTGTACTAAGTGTTGCTTTTTCCTAGTCTGTAATCAATGAACAAGCATCTCTTGAATATGTAGTATTTACTTAGCACAGTTTGAGACACTGTGGGATATTCTAAAGAATAATCTGTAGAGCCCTTGCCTTTCAATAGCCTACAATAGAGTAGGAGGAATACAATGGCACATTTAAGCCATAAGACAAGGCAAGATGATACTTAATTACCATAAGTACTAAATTATGAGGTACAGACTATTAGTACTGTAAAATGTACTGGGTTCCCAGAATACTCTCCTT
>chr1	41376804	41377090
CCCTTATTACATTTTCAGTTGAGTCTATTGTCCTGTTGTTCACCTTGGAATTCAGTCTTCCACTGAGATAATTTTGTCTTTTTTTTCTTGAGTTTGGACAATACTATTTTCACATCTTCTTGTCTATTGTGCATGTCTAGCTTGACTTTTACAACCTATGATTCAAGGTATTTTTTTCATATCTGCCAAGACTTGTTTAACTCAAGTTGAGTTGCTGTGCAACAGGTTTCCTCTGATTAGTCGTTGGTTTTGGAAGCATTTTCAGTAGTTGAAATGGTTTTATCCTC
>chr1	89125563	89125836
TCACCGGCTCTGTAGTCCTCCACTAAAATCGCATCTGGATGGTTTGGACATGTGACTCTTGGAAGAGCATCCAAACTAAAAGAAAAAAGTTGTATTTTTACATCTTCCCAACCAACATGTATCAAATTAATCTTCTGGGATGGGGGATGGGGAAGACAAAGATTGTGAACGTTTTTTCATACATACAACTGTAACACATATAAGCTAGATTTTCAAAGTAAACATCCCAGTTAGGTTATTTTAAATTCCAGCTAGTAACTGGCAAGTAGTTTCC
>chr1	82447163	82447436
CTGAAACAAACTTGACTACATGAATACAGAAGAAATGTAGTTGTTTGGTTCTACTATCAAACTAACTGGTAATTGTTAAAAAGTTAATCCCGTGGCATTCTATTTCTGTGACACCGCCTCCACTAGACACTTGCTCCACCTTGCAAGTGGCATAACCACAGACTCTAAATTCAACACCTCAGAGGAGGAAAAAAGGAGGCTTTTATTAAATTGCAAGAAATAGCCTTTCTAGAGAAATTACTTCAATCACAGAAGAATTGCTATTGCTTTAAGG
>chr1	108563765	108564054
CTTTTGTTGGCATGTAGTTTTTTTGATTGCTAATTCAATCTCTTTAGTTTTAGAAGTCTATTCAGATGTCAGTTTTGATTGCTTGTGCTTTTTTTCAGTATTTAAAAACTATTGCAAACTTCTAGTTTGTAATGGTTCTGATAAGAAATTGAATGTCATCCTTACATTTACTCCTCTGTGTGTAATGTGTTTTTTCTCCTTTTATTCCTCTTAGGATTTTCTGTTCATCACTGGTTTTGATCAATTTGAGTATGGTGTTCCTTGGTGTAGTTTTCTTCATGTTTCTTGTC
>chr1	187146868	187147157
ATTTAAAGAGATTTCTTAGTACAAGTGTTGAGTGAAGTAAATTTTAACAAATTTTTTGAACTAAAATTTTCTTTCATAAATTATATGTTTCTTTTCTCTTCCCTAAGTTAGCTTTTCACTTATCTATAAATATTTCTTTTTAGACAAAAGGTGTGAATTACGTTTTAGAAATTTGTTTTTAGTACTAGATATTTCATCTCATTAACTATGTGTTCCTCTTATCTCAAGTTTAACTCTGCACTTACCTACATATATTCCAAATTTAGACAAACTTTCCTGGTGGTAACATT
>chr1	54084065	54084384
GCTTTTTAAAAAAAATTTACGTGGATCACGAGGTCAGAAGATCAAGACCACCCTGGCTAACACGGTGAAACCCCATCTCTACTAAAAAAAAATACAAAAAATTAGCCGGGCGTGGTGATGGGCACCTGTAGTCTCAGCTACTCAGGAGGCTGAGGCAGGAGAATGGCGTGAACCCAGGAGGCAGAGCTTGCACTGACCCAAGATCACGCTACTGCACTCCAGCCTGGGCAACAGAGCAAGACTCTGTCTCAAAAAAAAAAAAAAAAAAAAAAAAAAAAAAAAAAAAAATTTACAAAGGTTTGTATTTTTGTTCTAATCAT
>chr1	116913621	116913940
ATCACCAGTCCTTGAAGGCTGGGCTCAAATATCCTCCCTCCCATGAAGACTGCTTCACAAAAGACACTTGATTTCACAAAAGAGACTGCCTTCTTCTTCCCTCTGTACCCTCACAGCTCACCTTTTTTTTTTTTTTTTTTTTTTGAGACAGGTCATATTCTGTCACCCAGGCTGGAGTTCAGTGGCACAATCACAGCTCACTGCATCCTCTGCCTCCGGGACTCAGGTGATTCTCCCACCTCAGCCTTCCGAGTAGCTGGGACTATAGGTATGCGCCACCACGCTCAGCTAATTTTTGTATTTTTTGTAGAGCCGATCTT
>chr1	70453260	70453598
CTGGGTTCAAGTGATTCTCCTGCCTCAGCCTCCGAATAGCTGAGACTACAGTTGCACGCCACCACGCCCAGCTAGTTTTTGTATTTTTAGTAGAGGCGGGGTTTCGTCATTTTGGCCACGCTAGTCTTGAACTCCTGGCGTGAAGTGATCCACTCACCTTGGCCTCCCAAAGTGCTGGGATTATAAGCATGAGCCACCACTCCTGGCCGTAAGTTTTTTAAAACTTACGGATTTGTAACCAGCAATTTATTTCCTAGGTTCTTCTCATGGCTCTGTATAGCTAAAGGGGAAAAAAAATATAGCCAAATACTTTGAGAGTTTGCTCAACCAAATTTCCCT
>chr1	71442519	71442857
GTATGCACCATAAAAAATGGAGATATTTGTTATGCTCATTGTATCCCTGGTGCCTACAGCAATGTCTACCATGCAGTGTGTGACTAATAAATCACTCTTGATAAAAATAAATGGTGATCAGTGTATTAAGGTGATTTTCTTCCTGTTATCTAGCTGAATTTCCTAATTTCCAAGTTTTAGGAACTCCACAGGAAAGACCTTGAAACCCGTCCTTAGGAAATGGGCTTTGGAGATATTTAACAGGGTGAAATAACAGGGTGACGGAAAGCCCAATGGAAGCTAGATGGAGGGCCATGGAGAGAAAAGTTTCCATGAGTGAAGAGGAATGTGATTTATTGG
>chr1	196699800	196700137
TGCCTCACCCTTCTGAGTAGCTAGGACCAAAGGCATGTGCCATCATGCCTAGCTAAGGAGTACTGGTATCTTGTCCAATGTACCTCAGTTGGGATTTGCCTGATATCATGGTTAGGTTGGGTTTATGAGTTTTGGGGAGGAAGACCATAGCCATAAAGTACAATCAAAATGACTTATCACTATTAATGTTAACCTTGATCACCTGGCTGAGGTGTGTTTGTCAAGTTTGTCTATGGTAAAGTTATTCCTCCCCACTTTTTCTGAATTGTGCCGTTTAGAAGGAAGTCACCGTATGACTTACATGGAGTGAGGAGTTATGCTCCACCTTCTTGGGTGGG
>chr1	151862276	151862613
AATTTCAAGAGGAAAGTCTTTTTTTTTGAGACGGAGTCTCGCTCTGTCGGTCACCCAGACTGGAGTGCAGTGGGTGAGAGGGGATGGGATCCAGGGCACCAGTGAAGGGTTGGCCTTAGGGGCAGTGACGTATCATTTGCATAACAGAAGACTGCTGATTTCGGGGAGGGAGCACATACAAGTTTCCTGATTGCTCCTATTTTCGTTTCCTTTTTTTTTTTTTTCCTTTGAGACAGTCTCCCTCTGTTGCCCAGGCTGGAGTGCAGTGGTGCAATCTCAGCTCCCTGCAACCTCTGCCTCCTGGGTTCAAGCAATTTTCCTGCTTCAGCCTCCCAAGT
>chr1	145634938	145635254
TGGATCATGTGGTAATTCTATGTTTAACTTTTTAAAGGAGCAACCATAATGTTTTCCACAGTGGCTACACCATTTCACATTCCCACCAGCAATGCACAAGGCCTCCAGTTATTCTACGTCCTTGTCAACACTTGTTATTTTCTGTTTTTTTTTTTTTTTTTTTTTAATAACAGCCATCCTAATGGGTATGATGTGGTATCTCGTTGGCTTTGATTAGCTATTTTCCTAATGATTAGCGATGCTGAGCTTCTTTTCATGTGATTTTTGGCCATTTGTATATCTTTTTTGGAGAAATGTCTATTCAAGTCCCTTGCCCA
>chr1	25829645	25829961
TGATTTCTTCCAGCAGTGTCTTGTTGTTCTCCTTGTAGAGAAATTTCACCTCCTTAGTTAAGTATATTCCTAAGTTTTTTATTTTATTTTATTTTTGCAGCTGTTGTAAAAGGGATTGAGTTATTGACTTGATTCTTAGCTTGGTTGTTGTTGGTGTATAGCAGTGCTACTGATTTGTATATACTGATTTTGTAACCTGAGACTTTAATGAATTTATTTATCAAATCTAAGAGTCTTTTGGAGGAATCTTTAGGATTTTCTAGGTATACAGTCATATCATCTGTGAACAGTGATAGTCTGACTTCCTCTTTCCCAAT
>chr1	216434761	216435071
TGAGGCCTCCCCAGCCGTGCTCAACTGTGAGTCAATTGAACCTCTTTCCTTTATAAATTACCCAGTCTCGGCTATGTCACTATTAAGCATCATGAAAACAAACTGTGAGAAAAATAATGCATAATTAATTCAAATCAAGATGTAAGAGGAACTGTGAATATGCTGATTTTTGAATTTTGCCCAGCAGGGAATCAGTCAATTAATATTGCCTAAAAGGGAAACCTCTGGTGTCAAAGTTATCAAAAATTAAATAAAAATTTTTCAAAAAGTGAAACTTGTCATTTGGTCAATAACTAAATTGTTTCATAATG
>chr1	47207028	47207338
CGTTTTGTCCTTGACTGTACTTAGAGGCAAGAGCAGTGCCTTGTATCTTTGTTTTCCCATCATGGTGTATGGGACTTTACCCTCAGACACAGGCTTAATAGATACTGTTATATTTAAATGACATTACTTGGGTTTTGAAAATGAATGAAATAGAATGGAATACAGTGAGAGTCAGTATTAGTTCTGAGCTCGAATTTGTGCTGCTGAATACTCTTGGTATGGTTTCGCTGTTGGTCCCCTCCAAATCTCATGTTGAAATGTGATTCCATTTTGGAGATGGGTTGGGTGGGAGTTGATTGGATCATGGGGGC
>chr1	184512055	184512367
TTAAAAAATCTATAAGATATGACCTGGGAAGTACTTCTGGAATGGCAGGATAAGAAGCTCTGCAAATCAGACCCTCCACAAAAGTTATGAAAATATTGGCAAAAAATGTTAAAAAAAATGTTAAAAATCTAACTTTCAGAACTCTACAAATTAACCAAAGGCTTGCAACAATACAAGGGGCACTTACGAAGAATTGTTATACCTCCACGACAAAAAGAGAAATAACTCAATTTTCTAAATGAGTGAATGGTTTGAATAAATATTTCTCCAAAGAAGATATAGAAATGACTAATAATGAAAAAAAATCAACATC
>chr1	46803241	46803553
CAGCTCTGGATCAGGGAAACACTCCAAATACTTAGGAGCCCAGAGGAAGCATACGTACTGGGGTGGTCAGCTCTGGTGTGGTTATGGGGGTACAGGAGTTGTTCAGTTTCATCCCACTGCCCAAGTCAAAGTCACAGATTTTCACTGGAGACACCTGAAAAGGAAAACAGAAGACAGGGTCACAGATATAAGAAACTACGGGGCAAGAGGAGCCAGGCATGGCTGTACGGGTGCATGGCTCCGTGGCTGTCACACCGCAGCTGGTTTTGTCAGGTCATGTTTGCTCTCCGGAGGTTAACAAGAAGTCCCCTGA
>chr1	92524541	92524825
TTTATTAATGAATGTATCAATTTACATGTGCAGTACTGAGAATATAGTGGGATAACATTTAAGATTATAGCAGATTAAATTAGCTGTACTTACTATTATTTCTGATGCAAAATACCTGAAAGGATCATTTCCACCTTCTTCAGACTGTTCAAAGAATTGTGCTGTCAGCAAAGGGCATTTCAAGCTTTTGAAACAACTAAGGCATAAGAAATAGGTAACTATGAAATCAACACTTCCAAGTATAAAATCCCTAGGTCTTCAAATCTAAGTTAATTTTACTTGAAA
>chr1	119097399	119097683
CCTGAGCCTATCATCTCAAGAAAACTGCTAGAGGGGAACGAAAAACATATTTGTTAATATGCATGACATTAGCCCTGACCATTCCACAATGAGACAAATACTGTCAGTGCCAAGCATCTGCGAAGCTATAAACACTAGGATGCCAGGATGTCTTTCTGTCTAATTAGGATGCTCTAATTTTTTTCAAATTTATGTCTTAAATGTGCCCACCGGTGTGATATTGGCTCTAACAGTGTTGTGGGATCATAGCTTACTATCACTTACTAGTTAGACTTGCAAAATAAG
>chr1	215262961	215263709
CTGAAAACTAATCTAGTGTAGAGGCACAGAAAATAGCCAAATCAGTTATCTTTTATCAAACCATTACTTGTTTCTACTCTGGCCAAGATCCATTCACAATGGAGAAAAGAAGCTAATGCAATATATTAATTTAATGCATGTACTATCAAAATGTACACTAACTTAAACAAAAAACAATGTGTCTCTAAAAGATTCCCTAAGATTTTCCTGCAATTTACCTCTCCATTAATATATTTCAGAAATGGAATCAGCTGCAATCGTACATCAATACCACGTAAACCAATAAGGCCCATCTGGAGGGTACAGGAAGGAAAGCAGAATACCAGACACCAGGAGGAGGGTTCCCAGAGACTCTCAGGGAAACTATTCCTGTTATCTGCACCTACATGGCATCCAGAGGGAGTTTCCTGGAGCTTCAAGTTACTCCCACTTCTTATAGGAGAAGTTTGATGTGCCACGAAGCCAATTCTTCAATGCAGGGGTAGAGCCTGGAGACACTGAAATCACCCTTTGGAGTGAGGGTGGGTTTTTGTCATTTCTGGAATTACTTGGAAGGAGGGCAAAATCTTTGAAAGCAAAATTTATATAACATTAGCTGCAATTTAAAAAGTAATTTCCACCCATATTCAAACAACTCTGGAAACCTCCTTCCTTGAGATGCTTTCCTGGAACAATCACAAGGGTGTGGATTTCCTTGGCGTGTCTCTGTCACAGAATGATTTGCTCCCTGCCCACTCACTTCCCCACCC
>chr1	112989413	112990161
ATCAAATTCAATGAGGATAGGATCTAAATTTTTAGGAAACAATCAGTAGAACAAGACTTTAAAATCGGTAGTTATACTGGGCACAGTGGCTCACACCTGTAATCTCAATGCTTTGGGAGGCTGAGGTGGGAGGATCACTTGAGGCCAGGAGTTTGAGACCAGCCTGGGCAATATAGTGAGACCCTCTCTCTGCAGAAAATTAAAATTTTTTAAAAATTAGCCAGGCATGGTGAGGCACACCTGTAGTCTTAGCTACTTGAGAGCTTGAGGCAGGAGGATCACTTGAACCCAGGAGTTTGAGGTTACAGTGAACTAGGATCACACCACTGCACTCTAGCCTGAGCAACCAAGTGAGACCCTGTCTCTGAGAAAAAATAACTACAAAAATTAAATAAGTAGTTAGTGTCCTCATAAAGATATTGTATACACACTAAAATAAATTGCTTTGCTCTACATACTTGCCAGTGCAAAAAAAAAAAAAAAAAAGACAAAAGGAATTACCAAAAATCTTGGAAATTAAAAATTGAACAGTCAAAATAATTGTTATGCTGGGCCTGTTGATGAGTGCCTGTAGTCCCAGCTACTCAGGAGGCTGATGCGGAAAGATTCCTGAGGTCAGGAGTTGGAGGCTGCAGTGAGCTATGATCACACCACAGTACTCCAGTCTGGGCAACAACATAGCGAGACCCTGTCTCTTAAAAAAAAAAAATGGAGCAGGAAAATGGGCACAGACGAAGAGCATATTAATG
>chr1	108396455	108396828
GCATTGGGAATTAGTGTTAAACAAGACACAAAATGTGTGCTCTCAGGAAGATCATATGCCAGTGCAGAGAGATGATAAACACGAAATCCAATAAATACACAGTTTGTGCCATGAAGAAAATAAAACAAGCTGATGAAATTATAACTACCAGGTGTGTCACTTCGATTGGGTGTTCAGGGAAGACTCAGGAGATGCCATTTGAGCTGAGACATGAATGATATGAAGAAATTGACTATGGAGAGATCAGGGGCAGAACATTCCAGGTGGGGACAAACAGGGTCAACAGTGGTAAGGCAGCAACAAGAGTGGGGAATTCAAGGAGCAGCCAGCAGGCCAGTGGGACTGGGCATAGGAAGGAGTGCAGGTGAAGGGAG
>chr1	112575675	112576048
TGCCAAATCTCAAAGGCTCTGCCGCCACCATAAGGAAAGTCTGACCTGTTCCAGATTCTTAGCAAAGTTCTCTTAAGAGTCAAAGTGTGAGATGGTACTGCCTGTTTGGCTGAACCAAGATCACAGGCTGGCTCCTGCATGGCCTTTGGGCTGGGAGAGAGGAACTCCCCCCTTTGGTTTCCATCGTGAAAGAAGAGCAGCCTGCACACCCAGCAGGCAGGTGGGTGGGGAGGTCCCAAACCCAGAATGGTGCGTAGCTGGCTGAGCAGCACAAAGAAATGACGACTGTTCACTACAACATTATAATGTTGTGCGGTGCTATAAACTAACAGTACTGTGAATAATAACTATTAAAATGAGTGTGAAATGACTTA
>chr1	195806543	195806998
TTTTTATGTGTAATAATAAAAAACATGTTAAGGAGAGATTTGACTGAAATTTATTTAGCACCCAACATTGACAAGGTCCTATGCAAGAAACTGGATATATAGAATGCAATCATAAATGGTCCCAGTATTAGAAAGGTTCATAACCTATTGAGAAAATTGATATGTAAATGAATAAGACAGTTATTTAAAATGTCAATATAAAAAGACATATATGAACATTATCTCTGATTTCTTATTTCTCTCTACTCTAACCCATAAGTAAGAGTTGACAATTCTACCTCTCAAACAAACAAATTCTGTCCTGCTTCACTCCATCTTGTTTACTACCACCATCACTTCTCTCCTGGACAACTGAAAAAGCCTCATAATTGGACTTTTGCCACCTCTCTCTCCTCTAACATATTTTCACATGGTAATCTGGGCAACCTTTACAAAATACAGATCAGATCCAATCAT
>chr1	203339422	203339877
TCTATCACTCTAAATCCAAAGAACAAAAATTATTATTAAGAGATGGAAGAAAATTAGACTACATTTGCTGCAGAAAGGAGCTGTGCTTAGTCCAAGAATAAAAACAATTTTCAAAAGAAACAAAACAAGTAAACATTAAATGAGCCAGTGTACAAGATGCCTGATTTGCCAGCTTTTAGGCTTACCTTGCCTTTTGCGTTTCCCGTATAAATATATTCCCCTCGCCTATCAAAAGATGCCACAACGTTCAAATCGGAGTCATCGTCCACCGGCAGAACAACATGTTTGGAATCTGAAAGGGTCAACATGACAGGAGCAGATTTCATGGGACACACGAGAACCTTGTTCCTGTTTAAAAATACGAACAGTACATTGGCTGTTGCTTTGGTATCAGCAAGCTGATTCCCTGTCCTTTTCCCTGATCCCTGTCCATACCCTCATCAATTCTCCCACCCA
>chr1	16775248	16775557
AAAAAACACCATTGATACAACTGTCATTGTGAAAGTATGGAGGTCTGGAGTCTCTCATAAGCCTGGGGTTTTGGGTCATCAGGGCCTATGGCCACCTTACCTGGGCTGAGCTTTTGGACAAGGTGCTGTGCCAGTCTACACCCCTCAGCCAGCTGTTCTTGGAGGTCCTGCCCCTGGGACTTGTCTGGCTCATCCGGAGTGAGGAGGGCCTGGAGATGCTGATTCAATGAGCAGGAGGCATCTCTCCCTTCCCGTAACTTCTCCCTTAACTGGGTCAGCTCTCGTTCCTGAGAGTGAACCAGGACTTTAT
>chr1	235216821	235217130
CACCATGCCTGGCTAAGTTTTAAATACTTTTGTAGAGATGGGGTCTTGCTATATTGCCCAGGGTGATCTTGAACTCCTGGCCTCCAGCAATCCTCCTACTTCAGCCTCCCAAAATGCTGAGATTACAGGCATGAACCACTGTGCCTGGCCTATACTATTTATCAACATCTTCCTCCCATTAGCTTAATTTTAATTAATTATATTTAATTAAAATATTATTCATAAACTCTACCTTTCAAAAATGTACAATCGAGTGGTTTTCAGTATATTCACAGGTCATGCAGCCACCACTGCCATGTAGTCCCAGGAT
>chr1	189267122	189267454
AAGAAAAAAATAGAGGATATTCAAATAGGAAAAGAAGAAGACAAACTGTCTCTGTTTGCAGACGACATGATTCTATATTTAAAAATCCCATCGTCTCATCCCCAAAACTCCTTAAGTTGATAAGCAAATTCAGCAAAGTCTCAGGATACAAACTCAATGCACAAAAATCACAAGCATTCCTATACACCAACAACAGACAAGCAGAGAGCCAAATCTGAATGAACTCCCATTCACAATTACTACAAGAAAATAAAATACCTAGGAATACAGCTAACAAGGGACATGAAGGACCTATTAAATGAGAACTACAAACCACTGCTCTAGGAAATAAGA
>chr1	42006016	42006348
AGCAGCTGGAGTCACAGATTCTCTGAGCTGGCAGGGCTTTTGTTCATCTGGCCCAAACTTGTCCATCCTTAGTACAGTTTCTTTCCACTGGATCGTGTTTGTCAGGAAATGAACAAGAAGCCTCAGGCTGAGTTTGCTCAGGATTCATTTTTACCTCGTTCTTCCTAGTTCTGCATTTGTTCCTTATAACAATCCTTCATGCTCATGAAGCCATGATGGATTGTAGATGTAGATGGCAGACATCATTCATTGTCATTTACAGATGAAGAAACGGAGGCCAAAACACTAAAAGCACTGCATTCCAGGCCTAGCTCTGTGGCTGGCTGCTCTTTC
>chr1	172286063	172286336
GAAAAGAGGCTCAGGGCTCCCACTGATTCTACTTTATGGTGCGTTGTATAATCATTTCATTATATATTACAATGTAATACTAATAGAAATAAGGTGCACAATTAATATAATGTGCTTGAATCATCCCTCCTGCTACTGGTTCATGGAAAAATTGCCTTCATGAAACTGGTCCCTGGTGCCAGAAAGGTTGGGGACTGCAGCACTAGACTACATAAAGTAGTACCTGATCTCTTGAAAGTTCATGAGCTGAAATATTGTATTTTCTTTCATTTCT
>chr1	225848456	225848729
ACTTCATAGTCCTAAGTGCCTTTTTACTGAGAAAATTCCTTTAGCACCTATTTTTATTAGTTTTTAAACCAAAGAAAGCCAGATACCATTTTACATTTAACAATGCTTTTTGTATGATTTTTATACCAGATAAGCTAAATTTTACCTTTGTATTAGTGTGTTATTAATGTTAAACCTAATTTTAATAAAACCTGATAGACGTATTTATCCAATTGTTAATGTTTGACCATAAGGTAAGATTTTATGGACTCTTTTTAACCTTTCATAATTTTTG
>chr1	29262703	29263009
ATTATAATTTTTTACCCCAATACAGCTGTTTCCTACAGAGCCAAAAAAGAAAGACTAAATCCAAAATTCACCAAGCATATTAGGAGATGTATTTAGCATTATGCTTTTCTTGGATACAAAGCTGCCTTGATATATAATAAACACAGAATTTTTTACAGTCATCAAGTGATGGGCTCCCACATGTTTTGATCTCAAGCATAGATCTTTTAAGGTTTTTTGAAGTATTGTTGGACAAAGAACATTTGAGTTTTTGTCTTCAAGTTATATTTACCATACTATTTTTGGCCAAGTCCCCTTTTTGAAAGTT
>chr1	39593989	39594295
TGGGATTATAGGCGTGAGCCACTGCGCCCAGCTTTTTTTTATTTTTTAAAGACATGAGGCCTCACTTTGCCACCCAGGCTGAAGTGCAGTGGTACGATCATAGCTCACTGTAACAGGTGTGGACTCACCATGCCTCATTAATTTTTTTTTAAGAGACAGTCTTGCTATGTTGTTGCTCAGGCTGGTCTCAAAAACCTAGCTTCAGTGATACTCCTGCATCAGCCTCCTAGTCACTCAGCTTTCTTGAAATGATGTGGGAAGCTGAGGCTATCAGGTTGTTGTTGATACAGGCTAAAACTAGACGATG
>chr1	11487985	11488296
ATAAATGAATGGAGATGCCTCAAGGAAAGGTACTTGGCTGGGTTGGGAAACTGAGAGGTGATGACTATAGAAGGACTTTCACGGTTTTAGGTACCAGTATTAACTCTGCCCAGATGTTTAGCTGCTGAGACAAATCCCTTGCCCTTAGGGAAAAAGCCACTCTTTTCTGTTTTCTCCCATTAGAGCGTCACAGCAGTGGTGACAATCCTGTAGACTTGACTTAAGCGCTTTTGGATGAACAAAATTCTTAAAATTACTCTGTTATTGGTTACCCAAGAGATGGCAACATGTACCTTGACTTATAACAGAATA
>chr1	180764335	180764646
AAGGAGCTCAATTCCCATGCAAGTCCAGAATCCAGTAGGGCAGTCATTAAACCTTAAAGTTCCAAAATGATTTCCTTTGACTTCACGTCTCACATCTAGGTCACACTGATACAACAGGTGGGCTCCCACAGCCTTGGTCAGCTCCACCCTTGTGGCTTTACAGGGTACAGCCCAACTCCCAGTACCAATTTACTGTGTTAGTCCATTCTCACACTGCTGTAAAGAAATACCTGAGACTGGGTAATTTATGAAGAAAAGAGGTTTAATTGACGCACAGTTCCACATGACTGGGGAGGCCTCAGGAAACTTTCA
>chr1	190300133	190300454
GACTCCTGTTAGAATGGTTATTATTGAAGAGATGAATGATAAGTGCAGGCAAAGATGTGGAGAAAAGGGAACACTTGTGTGCTGTTGGTGAAATTGAAAATTAGTACAGCCATCATGGAAACCTGTATGGAGGCTCCTCAAGAAGCTAGAAACAGAATTACCATATGATTTAGCAATCCTACCTCTGGGTATATATCCAAGGGAATTGAAATCAGTATGTTGAAGAGATTTCTGCACTCTCATGTTCATTGCAGCATTATTCATAATAGCCAAGATTTGGAAGCAACCTGTCTATCGACAGGTGAATGAACATTAAAAACAT
>chr1	62266843	62267164
GACTGGGCAACATAGCGAGACCTCATCTCTACTAAAATTCAAAAAGAAAATTAGCCCAGTGTGGTGGCACACACCTGTGGTCCCAGTTTCTTGGGAATCTGAGGTGTGAGGATTGCTCTAGCCCAGAAGGTCAAGGCTGCAGTGAGCCATGATCATGTCACCCACACTGCTACCTGGGCAACAGAAGAAGACTGTGTTTAAAAAAAAAGAAAAAGAAAAGAAAAGCCAGAAATGGTAGCCTGTACCTGTAGTCCCAGCTATTCAGAAGGCTGAGGTGGGAGGTTCGCTTGAGCCTGGGAGTTTGAGGTTTCAAGTCTACAAT
>chr1	67698906	67699196
TCAGAAAAAAATTTAATTATAAAAGGACATAGTAGAGCAATGTGTTATTCCAACAGGCCTGTTTGATGTGATAGGACAAGGATGGGATAGGCACATTTGAGAACAAACACATTTCTGTAAGTTTTTCTCATGTCACATAACCCAGAACCAAACTTTAGTTCCTGTAGTGGCTAACGCAGCACAACTGTCTTCTATAAATAGTCAGAAAAACTCAGTCTGGATTCTTATACAATATCATCTGACAGACATGATGGAAAAGGCATGTTACTAGAGGGCTGGGAGAAAGAGGAG
>chr1	13387324	13387614
CTTCCAGACAAGCCTTAACCTAAGCCCTGAGACCACTCACGCCCTCAGTGGCACCTCTCTTCCACCAGAACAAGCGTATAATCTGCTACATTAGGTGATATAAAACCCACAAGACCATTCGATACAAGGAGATTTTTATTCTTATTTTGTAGGGATGACACCTTTGTTTTTATAAAGCTATTTTAACTATAAAGCATTTTTTTTTTTTTGAGATGGAGTCTTGCTCTGTCACCCAGGCTGGAGTGCCTCAGCCTCCTGAGTAGCTGCGATTACAGGCACATGCCACCAAGC
>chr1	8544400	8544736
GCATCCCCTCCCTGAGTAAGTGTTCCCAGAGCTACCTCAGACACAAAAGTATTGCTAGAAAGTTAGACACAGGTAATTATGTAATTCCTACTACTCACTAGTTGAAGAATTTTGTTCAAAATCACAGAAAATTAAAGCCAGACGTGAATTTAGAGATCATGCGATTCAAGCAAAACTGTCTAAGTTTGAATCCTGGCTCTGCAACTTACTAAGCTATGTGACTTTGGGCAAGTAACTTCTCCAAGCCTCAATGCTCTCATATACAAAATGGGAGAAAACCAAGTTTCTACCTTATTTGGTTGTGAGGATTAAATAAATTAATATAAAGCAAGTGGAT
>chr1	57094853	57095189
AATAAAATTTCACATGAACCCTAACATTGAAAACATATTATATAGTTTTACATTTTAATGGTACACATTTATTTTATAAGTTCATGTTTAACATTTGCTTATTATAAAATCTTAAAAATTTGTTGAGAAAAACATTTTAAAACAATGGTGATGGAAGGAAGTTATAATCTTCAGCCTAAAAATCAGTGGATCTCTATTACATATTTTATACAAATTTATTTTATAAGTTCATGTTTAACAGTTGCTTATTATAAAATCTTAAAAATGTGTTATTTGAGAAAAACATTTTAAAACAATGGTGATGGAAGGAAGTTATAATCTTCAGCCTCAAAATCTG
>chr1	35676139	35676476
CCTTGCCAGACCTAGCTATAACCCACTGACACCACGCTGTGTGAATCACTGTCAGCTCCTCCTTGGACCAAAAATCTCCTTGCTGGTCTCCACACTTGTAGCCACTCCCCTTCAATTATTATATGTTGTCACCAGACTGATTTTCCTAAACCAGCTTATCCAAGACTTTGCTTCCCAGCATCACCAGGATAAATGTTTAACTCTGCAGGCTGATAGTCAAACTTTCACAATTTGGGCCTTGTCAATCTTTCATTCTCATTCCCTCAACTCCATTCATAACTGTCTTGCACCAAACACTTGATCTCCACCATTTCTTCTCCAGTCTCTCCCATCTCAGG
>chr1	117962492	117962829
ATAGAATGAGATGAGAGGAGATGGATTTGCATGAATTAGAGAGTCTGAGGTTTTTTTTTAATGAGCATCTTTTTAAAAAGTATATGAGTAGAAACTTGATAGAAAGGCATTCTAAAGGAAAAGAGTCTCTCTTCCTCTGTTCATCCCCTTATCTGTAGAGATCAGCATTTACATCTTGGAGGTGAAGCTTCCAAGTGTACTTAATTTTGTCACATGGATGTGGGAATGCAGAATGTGGAATGTAGAGAGGAGGGGTGGGAAGGAAAAAGGGGATTGAAGAAGTTAAATAAGGCAGCAGGTGAATAGAAGGCTCCTAAGGGAGAAGCTTTAGGATCATA
>chr1	47833968	47834265
TCACCTGGAGGGCTTGTGAAAACAGATTGCTGTACTCCACCTAGGAAATTTTGATTCAGTAGGTCTGGGATGGGGGTTCAAGAATTTGCATTTCTGTCCTGCTCCCACTTGACAGCTGAGGGCTGCCAGACTACAGACCAAGTGGCACCGATGTAGAAAAAATGGACCAATACTGTTGTATTAGTCCATTCTCACACTGCTATGAAGAACTAACTAAGACAAGGTAACTTATAAAGAAAACAGGTTTAATTGACTCACAGTGCCACAGGCTGTACAGGAGGCATGGCTGGGGAGGCCT
>chr1	104437386	104437683
GATTAAGTTTTGCAAATATGTAATCCACCCCTAATACTTGTTTTTTTTTTCCCAAAAGTCTGAATTGTAAGTTGAGGAATAAAATATGTAGTTAAGAGAAATGGTGTTTATAAATCAGGTAGACAAGTAGACTCTTCTCCATCTCCTACTTCTAAACTATTACTTTGCTTTGTAAACCAAAAAGTATCTGAGACAAGTCTCAATCAATTGGTTAAGGACATGCCTGCAAAACATCCTCAGGAGGTTCTGACAACATGTGCCCAAGGTGGTCAAGTTACAGTTTGGTTTCATACATTTG
>chr1	11641309	11641649
CAATCAGGCGCCCCACCCCCGCCCTGCCCCCAATCTCCGAGGCCCTGATGGGCCCTCCCTCTCCCTGCAGGTTCGCAGCCAGGCCAGATTGCGGGTCCAAGTACCAGCTGTGCGTTCAGCTCCTGTCGTCCGCGCACGCGCCTCTGGGGACCTTCCAGCCAGACCCGGCGACCATCCAGCAGAAGAGCGATGCCAAGTGGAGGGAGGTGCGTGGGCCTGGGGGACGGGGGCAGAGGCAGATCGTCCAAGGCTGAGGCTGTGGTCAGACGGGGCCTAGGTTCAGATCCAAGCTCTGCACCTTCTCACCTGTGCTTCCAATGCTCTGAGCTTCACTCGCTGTT
>chr1	223345579	223345919
ACTACAAGATGACCATTTCCAAGACACATAATCGTCAGATTCTCCAAGTTGGAAAAAAGGAAAAATAAAGGCAGCTAGAGAGAAGGGGCAGCTCTACAAAGGAAACCCTATCAGGTTAAGAGCAGACCTTTCAGTAGAAACCCTACAAGCCAAAAGAGATTGGGGCCTATATTCAGAATTCTTACAAAATAGAAATTCCAACCAATATTTTCATATCCAGCCAAATTAGATTTCATAAGCAAAGGAGAAATAAGATCATTTTCGGACAAGCAAATGCTGAGGGAATTTGTTACCACCAAACCTGCCTTAAAAGAGATCCTGAAGGGAGTGCTAAATAAGAA
>chr1	229594813	229595114
TTGGTGGCCCAGGTCTGTCTGATTCACTATATGCTGTCAACCAGTGTAACTAGACAAAATGTGAAAACTACAATGAGAAAATTACAAGTAAAATGTTATGGTGGTAATAGAGAGGGTGAGGTATGGAGCTGTCCAGCCTGAATTCAAATCTCAGCTCTACCACTTCCTAGCTGTATTTGGAAATAATGACAGTATACACTTCAAAAACCTATGGTGAGGATAAACAATAGAATACATGTAAAAGACTAGCATAGCACCTGGTACCTAGTAAGCATCTAACAAATGTCACTTATTTTCATCAT
>chr1	77518282	77518583
TCCCACAGCAAGGATGTATTTAGTGTTCCTTGTCCTTTCTCTTTCCTCTCTTTTGAACCATTAGCTTGGCTTTTAAGCATTATATCTCTCTCATGTAGCCCCTCCCTACAAAGCCACAACTTCCTTTGCAAAAGTAATTATGAACATCTTCCTCTTTCACGCATCTCTCTCCACCCTGGCACACACCAAAATACACTAATTGTCTCTGCATAAGGCTACTTGAAAACTTGCCGTATCACCATTTACTACATTTTTCAGGCTATCTACAATTTTTAGTGCAGTGCAGTCTTTCTTATCCATTC
>chr1	151864130	151864440
CACCATTGCACTCCAGCCTCGGTGACAGAGTGAGACTCTGTCACAAAAAAAGAAAAAATTAGCCAGGCAGTGTGGCATGCGCCTGTGGTCCCAGCTACTTGTGAGGCTGGGGCAGGAGGATTGCCTGAGCCCGGAAGGTCAAGGATGCAATGAGCTGTGATCGCACAGTGGCCTGGGCAACAGAGTGAGAAACCCTGTCTCAAAAAAAAGTCTGAGAAGTTGGAAGTTGTAGGGGATTTTGCAGATGAAAGACCATGAGTTTCAGAGACTCACTGTGTTCAAGGAGTCCATATTCACACACTTCAACGTGC
>chr1	95345567	95345877
AACAAACAAACAAAAAAAATTTGCTCTTTTAATTTTTAATTATTTTTAGGGTAGTTTTTTGTCTCTGTGAAGTGGTTGGTTTATATCACTACAAAAATATGATTCTTTTGGAATTGAATATTTTAGCAGGGGATGGCAGTAGAGCAGGGGCTCTTTATACTAAGGAATACTTCTAAACTCTAAAGTTGTATTTAGCTATAAGGTCTATGAAAACCACTTATGAATAGTTTATCAACTTTATTTTTAAAAATCGTACATAGGAACAGGATAGGGAACATGTTAGTTCTGATTTTAATCATATTGATGTATGG
>chr1	32385695	32385971
GGCTGGTCTTGAACTCCTGGGCTCAAGTAATCGTCTGGCCTTGTCCTCCCAAAGTGCTGGGATTACAGGCATGAACCACTGAACCCAGCCTCTTTTCGGCACTTTCTTATTCTACTGCCTTCTGACTTTCGTGATTTCTTTTCTTTTTTTTTTTTTTTTTTTTTTTTTTTGAGACAGGGTCTTGCCCTGTTGCCCAGGCTGGAGTCTAGTGGTACAACCACGGCTCACTGCAGCTTCAACCTCCTGGGCTCTGGTGATCCTTCCACCTCGTCCTCCC
>chr1	74964103	74964379
ATTCCAAATGGGAGAAATTGGCCAAAACAAAGGGGCTACAGGTCCCATGCAAGTCCAAAATCCAGCGAGACAGTCAAATCTTAAAGCTCCAAAATGAACTCTTTTGACTCCATGTCTCACATCCAGGTCACTTTGATAAAAGAGGTGGGTTCCCATGGCCTTGGGCAGCTCTGCCCCTGTGGCTTTGCAGGGTAAGCCTCCCTGCTGGCTGTTTTCATGGGCTGGCATTGAGTGTCTGCAGCCTTTCCAGGCACACAGTGTAAGCTATCAGTGGATC
>chr1	61557546	61557887
TGAAGCTGGTTGAAAAAAAGATGAAATTATACATATGTTTGTGTAGTAGCAGGAATCTTCCATTACATCTCAAGAATGAAAGGAAAAAACTATTAAGAATAGATGTTTCATTTCTGTGTTCATTCATCACAGATATACTGAGTACCCACCATATGTCATACATTGTACAAATGGTAGAATCAGAAAGATGAGAGAAGTAAGATCCCCACTTTAACTGAGTCCTTATTCAAGCTGTGTGTCTGTGTGTGTCTGTCTGTTTGCGAGTGACAGATCCTTAAACAAAAAATAATGATAACCTATGTGAAATGCCCCAGTAGAGGTTATTTTAAAACTCAAGGAGAG
>chr1	147945262	147945603
TGGAAGCTACAGACAAAGGGCCCTTGAGAGGCGGCATCTTCACCTATGGGAATTTTTTCTGCTCCATTGTGAGACAAAGAGCATGTCCGAGTTTTCATTTTGGCCAGGCCGCCCCCTAGTTTACGCACTGTGGACTAAACTCCAGAAGCTGGCGCCCTTCCGGGCCAGCGGTTTACTCCGCTCTCTGGAGGCTGCTAGGATTAAAGGCAAAGCAAACGACAGGTCTTTTAGCTACAATCGCAGGAGAGAAAACACTACTGTGACTCAGATTAGAACCCAGGTTGCGGCAACCACAGCTACAAGTATTGACCACTACACGACCAAAAAGCCTGCTGACAACCA
>chr1	96583874	96584191
TCCTAAGACAGATACAGAAAAATATTAGTGAAAATATGTTGATTTATCACACTCATCTATGAAAAATATAGTTTTCACATTTTTTTAATTAGTAGAATATTTGAAACTACTAATACTCCCAAATAAGTGCATTAATGAAATTGCTTTGTTTCTTAAAAGGGTGAAAGGAGGACTATTACAAATTGCACTCTTATCTTGGCTTTGTCTCTTTAAACGCACAAAGCATTCACACTTGCTTCCTTTGCGCCGTCAGATGAACAGAAAACTGTAAAACTAGACTATATAAAAATAGATCTTACTTTTAAATCATGTTATAGT
>chr1	80239187	80239504
CTACTTTAAAGTTTATATGGAACCAAAAAAGAGCCCGCATTGCCAAGGCAATCCTAAGCCAAAAGAACAAAGCTAGAGGCATCACGCTACCTGACTTCACACTATACTACAAGGCTACAGTAACCAAAACAGCATGGTACTCGTACCAAAACATGTATATAGACCAATGGAACAGAACAGAGGCCTCAGAAATAATACCACACATCTACAACCATCTGATCTTTGACAAACCTGACAAAAACAAGAAATGGGGAAAGGATTCCCTATTTAATAAATGGTGCTGGGAAAACTGGCTGGCCATAAGTAGAAAGCTGAAAT
>chr1	182372576	182372895
TTAGCTTCTCTATTTCTAGTTTCCTATAGTGGGTGTTTAGGTTATTGATTTAATATCTCTCTTCTGTCCTAATGTAGGCATGTATAACTCTATATTTCCTGAACTTTAATCACTGCTGTAGCTGTATCCTACAATTTTTCATATGTTGAGTGTTTTTGTTTAGCTCAAAAATTTAAAAATTTTCCTACCGTTTTATTTGACAAACAGTTTAGATAGAAGTGTTTTAATTTTTAAGTATTTTGTGATTCCTTAAACTTCCTTCTGTTTTTGTCTAATTTAATTGCATTGTTTTTGAAGAACATACTTTTGATTATTTCAAA
>chr1	152144347	152144666
GCCCTGTAGTCTCAGCTACTTGGGAGGCTGAGACAGGGAGAATCTCTTGGACCCGGGAGGTGGAGGTTGCAGTGAGCAGAGATCACGCCACCGCACTCCAGCCTGGGTGACAGAGCCTGACTCGGTCTCAAAAAAAATAAGAAAAATACAGTGATTCAAGGGCCTAGGTGAAATAAAAACTATCTATAACTGAGCAGAATCCCATTCAGATTTTTAGCCCAAAGTAAAAAACTATGTGAAAAGAAAAACCCATCCTAAAATTCATATGGCATCTCAAGGAAGCCCAAACAGCCAAAACAATTTTGGAAAAAAAAAAAAAA
>chr1	19312016	19312309
TTAGTTTTGCTTTAGAAAAAACTTTACATGCATTATATAACTTAATCTTCTCAATAACCCAACTGGTTAGATGCTTTATCTCCATTTTACAGAGAAGGAAACTGAAGCTTGGAGAAAGTGGCTTGACCAAGATAAGTGGCAGAGTCAGAACTCAGACTCAGATGGCAGGCTTATGCTCTTAACTCCCATGTAACAAAGACAAAGGTCAGAAGCTAATACACGTGTAGCAAAGATGGCACTCCAGCAATTTGGGGTTGAGGGGGAAGGTAAACTGGATGCTCTCCTTATATGAGG
>chr1	40537186	40537479
GATGAGGTCAGTTTTTGAATAAAGACCTGAAGCAAGGTCACTGGCAGTGATATTTTGGGGAAGAACATTCCAAACAGGGCATGGCTTGTGTGTTGTACACGTGTTAGAGGGACAGCATAGGCTGGTATGGCTGCAGTGGAATGTACCAGAGTCTAAGCACAGAGTTGAGTTTAGAAAGGCATATAGGAGATTCGTAGATCACAGCAAATGGTCTGAGTGAAATTTACCCACCAGGGAGTCTTACGTAGGCTACCAACCACTGGTCCTTAGGGATTAGCCCCCTTTCAGCCCCTT
>chr1	40229513	40229828
CTCAGTAAACTTATTCGTGGAGGTCTGGGGAGTTTCTTCAGACCCCTAATGAAACTTATTTAATCCTAAATAAGTCCTGTTAAGAATTGCTTCATTGGCCGGGTGGTGGCTCACACCTGTAATCCCAGCACTTTGGGAGGCTGAGATGGGCAGATCACGAGGTCAGGAGATCGAGACCATCCTGGCTAACACGGTGAAACCCCGTCTCTACTAAAAATACAAAAAATTAGCCAGGCATGGTGGCGGGCGCCTGTAGTCCCAGCTACTCGGGAGGCTGAGGCAGGAGAATGGCATGAACCCGGGAGGCAGAGCATGC
>chr1	5286440	5286755
CCTTTTTCTTTTACTCAAGCTAACCCTATACCCTATAGGGATCAGTCCTACACATTCAAAGGTTTATTGGGTATTTTCTATTCCCTTCATACAAATCAGGGAGAAGGATGAGATAAAAACCACAGATCAGCCCTTCCCTCCTGTGGCTCAGATACAGCCCTTTGTGCAGTGAATCCTCAATGTCCTCATTGATCCTCTAGGAGAGATCTGGCAATGGCCCTTCAGCAGGCCAGAAATAATGTTGTTCTTGCAGAGGCATAAAAGGTGAGGGTTTCCATCTCTGTTGACAATAGCTCTTAGTTTGAGCTACTCCTCA
>chr1	233896201	233896503
TAGCCGTAAAAAGGAATGAAGCATGCGAAAACATGGATGAACCCTGAAAACATCATGCTAAGTGAAATAAGCCAGACACAAACAGACAGGTACTGTATGATTCCACTTACATAAAATATCTACAATGGGCAAATTCAGAGAGATAGAAAGTAAAATAGAGGTTACCAGGGGCTGGAAGCTGAGGGAGGAGGAATGGGGAAATAGTGGTGATGGCTGCACAACACTGTTAATATAATTAATGCCACTGAACTGAATACTTAAAAAATGGCTGGAATGGCAAATTTTATTTAAATATACATTGAG
>chr1	155029073	155029375
TGGCCCAGGCTAGTCTCGAACTCCTGGCCTCAAGTGATCAGCCCGTCTCAGCCTCCCAAAGTGCTGGGATTACAGGCGTGAGCCACTGCATCTAGCCGGCCATATCTAGTTGTAAGGGGGTCTAGGAAATGTAATGTTTTATTAGTTGTGTGGTAATATGCCTAGCAAAAATTTTGGATTCTTTCACACTAAAGAAGAGGAGAATGGATTTAGGGAGGCACCAAGCAGCTATGTTAAATACCGTTGTGTTTCACATAATGGTCTCTCACTGCTGCTGAGCTTTCCTAAGCTTCAGCAAAAGGA
>chr1	220749626	220750000
TATTTCCAAAGCTGGGCTAATGTCCTTTTGCTTGTGTCTGAATAAGGCACCAATTTTAAGCTGCTAATGAAAAAAAAAGAAAAAGAGAAAGAAGCAGGCCCAGGCTGGGCGCAGTGGCTCATGCCTGTAATCCCAGCACTTTGGGAGGCCGAGGCGGGTGGATCACCCAAGGTCAGGAGTTCTAGACCAGCCTGGTCAACATGGTGAAACACCATCTCTACTAAAAATACAAAAAATTAGCCAGGCATGGTGGCGCATGCCTGTAAATCCAGCTACTCAGGAGGCTGAGACAGGAGAATTGCTTGAACCTGGAAGGCAGAGAATGTGGTGACCCGAGATCACGCCATTGCCCTCAAGCCACGGCAATGAGAACAA
>chr1	175203845	175204219
TGTGACTTTGGGCAAGTTCCTTCATCATTCTGTAACCCCATATCCTCATCTGTAAAATGAGGCAGATGGTAATAACTGTATTTATTTGACAAAGTTGTTATGAGGAGGAACTAGCTAATGTAATTAAAGTGCCTAGAACAGTGCGTGGCATTTAGTGAGTGCCACACATAGAATCATTTGTTAAATAAGTTAAATTGATCAATTACATGCATCAAATATAAATACTATAAGGAGTGTTTCCCAAATTTCAATAGAGGAAGATGTGTCTTGCCCTAAGGTGCAAATGCAATGCCAACGCCAGGCTTTAACTCAGATTATAGATGTCTTCACATAGGCTGGAGAGGAGGCAACATGAGTATGGAAAGGCCAAAGCCC
>chr1	150357176	150357484
GAGTTCTTTATTACAGAAGAATTGAAAAAAGAAAATAAAATTTATATCACTTAGATGCTTTAATATTATATCAATATGAAGGCTTGTCACTTTTGAAATCTTTAGGGGTGGGGCTTTGCTGGATTAACAAACAAACACATAAAGGACTAAGAGTATTAGATTTTCCTGGTCTTTATCTCATTCAAGGGCCCATTTCCTATTTCTTCCTGTTAGAACCCAGGAAAAGAAGAGAATAGATTTGACATCCTGTGGCATTTACCTGGCCCAGGCCCTGACTCAGCTCAACTGGATAACTTCCAGAATGAAAAT
>chr1	80039801	80040109
GGACAGGGACAACTGGATCAATGAGTTTTATCGCAAAGAAGAGGGAAGTTATAGTAAGGTCAGAGCTTCTAAAGAGAGAATTTCAGGTGCAAAGTCTTGAAGTTATAAGAGAGTTTTGTACATTGAAGAGTAGATTAAAATATTCTGTAGAATATATTGAATGGCATAACAAGAAGCGTTAAGATAATTGGAAATAACATACATACTGACATTTCTAAACAAACAAGGTATCACTCATCAGACACATTTGTGTTGATTTTATTATCTTAATTTTGCCACATCCTTCCCTGGCTCTCAGTTTAGTTATCT
>chr1	202702931	202703263
GTGACAGAGGTGACCACCTACCAGGGTGCCCTGACTCAGTGAGCAGGCCCAGCTGGGTGTGAGGAACTCAGAGCTGGGAACAGGAATCTCCCAGTCCCTATAAATAGCGGGAACAGCCCCACCTCTCAGAGCAGGGCCTTTAAAAATCCCTGAGCTCTAGGGATGTGGCTTATCCCAGGAGCTGATTCTGCTTTTGGGGGGACTCTCTTAGGAGAAGCGGAGGAAGGAAGAACTGTGTAGCTCTTCAGAGTTGGGAAGGTTCCCAAAGGCTAGACACAAGGTGGGAAAACCCCAGTGCCCCTTAAACAATGGCTAAGGAGGAAACCAGGACAG
>chr1	231216338	231216670
AAAGGGGACATCTGTGCAATGGCCACTGATTTGGGTGATTTGAAGCTGACTGATGAAATTTTAAGAGCAGTTTGGCATGAGTACTGTTTCTTTGGTGGACAACATCACCCGAGTGACACAGGGTGCCAAAGAGCCAGCAGAGTTTGATTTTGTTTCTGTTCTTTAAAAAGACAGACGTGAGCTATTTACCCACTGAGGGGAGAGACCCAGTAGAGAAAGGGTTTGAAAAACAGAAGGGGCATCCAATTCATCAAAGCTCCAAGGAGACGGGGTGAAGTAGGGTCTGGACTAGAGCTCAGATGTGAGGATTTTCTTTTATGAAGACAATTAGGG
>chr1	58773698	58774019
TACAAAAATTGGCCAGGCGTGGTGGCGCACGCCTGTAGTCCCAGCTACTCGGGAGGCTGAGGCAGGAGAATAATTTGAACCTGTAAGGTGGAGGTTGCAGTGAGCCAAGATGGCACCACTGCAGTACAGCCTGGGTGACAGAGCAAGTCTCTGTCTCAAAAAAAAAAAAAAAAAAAAGATTCAGCCATGCCAAAGCTGTCAAGTGAGGCTACTGGACATGAATTCGAAAAATATTAATTGAGCCACAGGGCACATAACATGTGTATGTGCTATGAACTGGAGAGAAAATGACCTCTGTCCCTAAGAAACTCACTAGGGTACA
>chr1	32834666	32834987
GCTGAGGCACGAGAATTGCCCAAACCCAGGAAGTGGAGGTTACAGTGAGCTGAGATCGCGCCACTGCACTCCAGCCTGAATGACAGAGTGAGACACTGTCTAAAACAAAAAACAAACAAAAAAAATACATTTATGGGCTTTAGGATCATCTCATTTGCTGAGGGAAATGTTTTCACACAACTCTACCATATTTAAAATTCTTCCAACTTAGTGTTTTTACTTTGCACGTAAAGCATAATTATGTATATTGATTTTTAATCTCCTTCAAGACCTTGAAGTGGGGTATATTCTTTTGATGGTAAATAGTTTTATATTTCCATTT
>chr1	142119255	142119545
AAAACTGCGCCGCCCAGAAGTGGGGACTGGGTCCCCCATGGACGAACGTCCCTACCCATCAGCCCTGCACTGGGCCCCGGAGACCCTAGCATCCCTGCCTCAAAACAACGGTGTGCCTCGGGTCGGCTAGGGGTACCTCAAGGCGGGCAGAAAGCCCATGACGGGAAAGTGAGGGACTGGGGAAAAAAAAAAAAAAACGCCACAGAGAAGCAGAGCCTGGGTCCCCGAGGAAGAACGTGTCTTCCCATCAGCCACTGAGCTTGGCCCAGTGGAATCTGGCTTCCATGGTTC
>chr1	151194255	151194545
GATAGGAGGAATAAGTTCAAGAGATCTATCCTACAAGTGATGACTACAGTTAATAATGTATTATACACTTGAAAATCACTAAGAGTAGATTGTGTGTTCTCCCCACAAAAAAAAAAATCGTATGTGAAGGTACACATATATTAATTAGCTCAATTTAGCCATTCCACAATTTATGCATATTTCAAAACATTCTGTTGTACACAATAAAGATATACCACATTTGTCAATTAAAAATAAATTAAATAAAATTCCTTTAAAAATTTAAAAAGAAGAAAAAAGTCAACATTAGAG
>chr1	12512265	12512530
TTCTTGTGTATTTTTTTCCAGGAAGACACACACACACACACACATTTATATATATATAAAATAGGCCAGATCCCATCCTTCCTGGGTCCACCCTTCCTGGGCAGCCCCTCAACCCAGCACACAAACACACTGTTATTTTTCTCATCTCAATTCTCAATCCACCCTTGATCTTGTACCCCAATCCAGCCACTGCTCAATTCTTTGCTTTCTTTAAAATACAATTTGTCAAATTATATGTATGTGTGTTGGCAATTACATATATACCT
>chr1	26203002	26203267
CACACAAGAGCCTGCTTCTCTTGGCTTCCTTGCCTGAGAGCTTTCTTAAGTATCTATGAACCAGGAGGAACAGGCGTGTTATGTATCCCAAGGGCAACCTTCAACCATCAAGAGAGTTGGTGCCTAAATGCCCAACCTCCTCATCTTCACATAGGAGAGTCTTTTCTTTTTCTTTCTTTCTTTCCTCTCCTTCCTTTCTTTCTCTTTCTTTCTTCTTTCTTTCTCTCTCTCTTTTTTTTCCACTTCCCCTTCTTCTTCCCCTTCCT
>chr1	148251100	148251388
TATACCCATATAAATATGTCTTTCTAATCTTAACGCCACTGCCACAGACTTAATAGAACCAGGCGTGGAGCTCAAAGGCACTCTACCCTCAATATAAGACTTTTTCTTTTGGCAGTGACCATAGAAGGTCTCCAGATTTGAAAGCTGGGCCAAGTTGCTGGTCAAAGTCATTTAAGTGACCACACTTTATAGGCTTGCCTGGAAATTTAGGGGCCAGGAAGTGATGGGGTCACAGTTGCTTTGTGCCTATTTCTTGCTCTGACCATCCATCATTCATTGTTGTTTGTGC
>chr1	193103946	193104234
ATTTCAGGTTAAGTGTTCTTACCAGAGAAAAAAAAAAAAGGAAGGGTAAGAGGAAACATTTCCAGGTGCTGCATATGCTTAGTATCTTGATTGTGGTATGATTTCAAGGGTGTATGCATATGTGCAACCTCATCAAACTGCACGTATTAAATAGGTACAGTTTCTTGTATGTCCATTACAACTCAATAAACCTGTTAAAAATATAAAATAAAATATTTCACTGACAGAAAAATAAATTTAAAAATTACCTCTAAAAATAATTTACCGGCCGGGTGCACTGGCTCACGCC
>chr1	196207027	196207306
ATTGCATTTTTTATTAGATGATACATCTTGTACAAGTCAGTTTATACAGACCTATTTTTAAATGGCTGCCCGGTAGTACATTATTTATTAATCCATTTCTTTTCCATTGATTATCAATTAGTAATTAGCCATCAATGGACGGACATTTTAATTATTAACAAATTTTTTTTCCTTATAAAGAGTGCCAAATGAATAACTGATTAAACATCTTTTGGCATTAATGACAGCATTTGAATTGGAGTAATCCTTAGAAGTTTCTTGTTTGATTTTTTTTTTTTTT
>chr1	103373023	103373302
TTGAGTTCATTGTAGATTCTGGAAATTAGTTATTTGTCAAGTGTATAGATTGTGAAGATTTTCTCCCACTCCGTGGGTTGTCTGTTTACTCTGCCAACTGTTCCTTTTGCTGTGGAAAATCTCTGTAGTTTAATTAAGTCCCACCTGTTTATCTTTGTTTTTATTGCATTTGCTTTTGTGTTCTTGGTCATGAAATCCTTGCCTAAGCCAATGTCTAAAAGGGTTTTTCAAATGTTATCTTCTAGAATTTTATCTATTTCATGTCTTAGATTTAAGTCCT
>chr1	30591758	30592035
AGCTCACCAACCTCTGGCATAGAGAAATCAATTGATTTTTCCATCGTCTGGGATGTGAGGAGCGCCTCTGCCCAGCCGCCCCGTCTGGGAAGTGAGGAGCGCCTCTGCCTGGCCACTGTGCAATCTTCCAAGTGTGAAGTGACAGCCTTTCTGCAGGTGTACCCAACAGCTCCGAAAAGACAGTGACCATCGAGAATGGGCCATGATGACGATGGCGGTTTTGTCGAAAAGAAAAGGGGGAAATGTGGGGAAAAGAAAGAGAGATCAGATTGTTACTG
>chr1	10505454	10505731
AGCAGAACAAACAAAACACTTTAAAACTTTTGGCTGGGAATTATGTAAAATGGATTACATACTTTCTTGCTTTATTAAGCTGAATATCTGGAATATAATTTAATCGTGATGACTCAGTATTGTCATTTTAGATGAACGTGTTTATATGGTGTTATAAGCATAGCTGTGTTTTCAAAACCTGTTGAAATATAGATGTGTTGTATATTTGCCCCTACTTGAAATGACTCCACCGATTCTAAATGACCCCAGACTAATAAGCTTTTTGAATTTTTTTGTTT
>chr1	170470002	170470296
ACCAATAACAGACAGAGAGCCAAATCACGAGTGAACTCCCATTCACAATTGCTTCAAAGAGAATAAAATACCTAGGAATCCAACTTACAAAAGATGTGAAGGACGTCTTCAAGGAGAACTACAAACCACTGCTCAACGAAATAAAAGAGGATACAAATGGAAGAACATTCCATGCTCATGGATAGGAAGAATCAATATCATGAAAATGGCCATACTGCCCAAGGTAATTTACAGATTCAATGCCATCCCCATCAAGCTACCAATGACTTTCTTCACAGAATTGGAAAAAGCTACT
>chr1	184626810	184627104
AGTTTAATAATAACTAATAATTTAGTTGTTAGACTAAATATACTAGTACTTATTATGTGCTGATTAAGTATTATTATGTGCTTTGTCATTAAACTAAATATAACAGTATTCATTAATTAACATGTAAAATGTAATTAATGTAAGAAGCTATACTGTTTGGACTTTTAGCTTTCTCTTAGTACTTAGGTTTTTTTGTCTTCCTTTTTCCAGTTCTTTTTTGTATTTCTATACCATTCTTTTATTTTTATCTTATTTTTCTTCATTTTTCCCATTGAAGATGTCAAATAGAGCTTTT
>chr1	147301426	147301796
AGTTCGAGTCCATTCGATGATTCCACTTGATTCCATACAATGATGATTCCGTTCAATTCCATTCAATGATTCCATTCTATTCCATTCAATGATAATTCCATTCGAGTACATTAGATGATTCCATTCGATTCCATTCGATGATGATTCTATTCTTCCCCATTAGATGATTCCACACGATTCCATTCGATGATGATTCTATTTGAGTCCATTCGATGATTCCATTCGATTCCATTTGATGATGACCCCATTCCATTCCATTCATTGGTGATTCCATTCAATTCCATTCATTGATTCCATTACATTCCATTCAACAATGATTCCATTCGATTCCATTCGATGATTACACTTGATTCCACTTGACGATGACTCCA
>chr1	86731669	86732039
TTAACCCTCCAGAACAGCCAGTGGATGAATGGCACAGTGATCGTGGACAGCACCGTGGGAAAGGACACTTTGTTTCTTATCACCTGGACAATGCAGCCTCCCCAAATCCTTCTCTGGGATCCCAGTGGACAGAAGCAAGGTGGCTTTGTAGTGGACAAAAACACCAAAATGGCCTACCTCCAAATCCCAGGCATTGCTAAGGTATGGAGTCAGCTTTTTTTCTTTCTCATAATTCAACAAGATAAAATAAAGTTTTTACAGAATAATTGTAGCATTTTAAATGTTGGTGGTTGCTAAAAGGAGAGTCAGTATTGAATCAAAGAGAGAACGAGGAAAAAAAATCTCCATCCAATGAAAATCACTCAGTATGT
>chr1	41912414	41912755
AAAGCTGGCCCTGAGTCTGTCTCATGCCCCGCCAGGTCTCCAATGCCCAGTCCAGTGCCTGATGTTTGTTAAATGATCATTAAACAAATCAATGGGTGAAGAGGAAGGAGGCATCAAGGAACCACTACATCCTCCCCTTCTCTTTCTTCCATTCCCCACCCATGCCACTGTTTTGTGGACACAAGGGATGGCCTTCCCACGAATGTATTCATTCTGGCGATGCTTCATCCTGTTCAGTGGCATTCATGCTTACAGCCTGTCCAGAGCTCTCAGGGTGCTGACTGGAACCTGGAGTATTTCAAGGACGTGGGATTCTCAGGGCAGGAACCAGGGGAAAAGGAG
>chr1	115411869	115412210
AGAGCCGAGTGGCTCCTGCGTGTGTGGGCAACCCCTTCTTGGAGAAAACCTGTTAATATCCTCTGCTCACAGACATGACTTCATGCACCAAGCACACAGTCTCTCCAGTTTTCCAAGGGCTGAGGGGCTCGCTCCCTACTCTGTAACTCTAGAAAGAAGACCCCTGGGGTGTCTGCCCACTCCAGAGAGGGACTGTAACAGGAAGTCAGATGGGCAGGTTGCTGGAATTTGGAAGACACGGGGGCTTCTCCCAAGAGTGCCCTGAAAGAGACTAGCGTGGACAAGGTCTAGGCAACACGGAGCAACCCAAGCCCTCCTCTGCCAGCGTCACTCCTGCCAGGT
>chr1	174407935	174408269
GAAGCTAGGACAACAGCTGCATACCAACACGCCTGGCTAATTTTTTATAGAGACAAGGTCTCGCTATATTGCGCAGACTGGTCGCAAACTCATGGCCTCGAATAAGCCTCCTGCCTCAGCCTTCCAAAGTGTTAGGATTATAGGTTTGAGCCACTGCACCTGGCCAAAATTGTATTCTTTACAATCACTTAAAGTTATGACGAAAAAATTTTAATGCAAACTTAAAAATATGCACGGATCATCACTTTTCAAAATTTTCATATGAGTTATACAAGCAAAAAGCTTTAAAGAGTACTGCTGTAGAAATTGTGTGGACCAGTCCTCTACCTATGACT
>chr1	6082947	6083281
ATAGACCAAGTCCCGGGGGTCTCCACTCAGTCCTGCTGCCTGCTTCACCAGAAGCAGCCCTGTGAGTGTGGGGTGGGGAAGTCCCTTCCCAACGGAGGTCCCAGCCTATGGCCCTGGGCCCAGGTGGGGGTCGCCTGCTTCCTTCCCGGACAGGGTCCTGCAGTGGCCAATGGTGCCAGAGGGCAGGTGGCCCACCCTCGCCATCAGGGAGGGTGGCTGGCCCCATCCCCACTGCCACCCAGCCCCACCCACTGTTGGAAGAGGGACCAGCGCGAGGTGGTGCCCAGGGTGGGCACTGCTGCTTAATGCGAGGCACACCTGGGGCAGCTGAGCCC
>chr1	192392621	192392921
TATTACAGGTGCCCACCACCATGCCTGGCTAATTTTTGTATTTTTAGTAGAAATGGGGTTTCACCATGTTGGCCAGGCTTTAATCTATTTTGAATTGGTTTTGTGTATGGTGTAAAATAAGGGTCCAATTTCATTTGTTTGCATGTAGATACCTCATTTTTTTATTATACTTTAAGTTCTGGGATACATGTGCAGAACCTGCAGGTTTGTTACATAGGTATACATGGGCCATGGTGGTTTGCTGCACATATCAACCCATCATGTACATTAGGTATTTCTACTAATGCTATCCCTTTTCAGC
>chr1	113185545	113185845
TTTACATTATCAGGGAGGCTTTTCAGGGCCATCCTGGATCAAATGTCAACCTCTGACTTCGCACTCCTTACCTTGCTTTATCTTTCTCCCTAGCGCCTATCTAAAAGATTATCTAAATAAGAGTAAACACTCATATAGTGCTTTCTATGAGGCAGGAATTAGATTAAGCACTTTAGTTGATTAACGAATTTAATACTTTCAACAACCGTATAAAAAAAGTACTATTATTTTTTTTAAGAGTAGGGGAGGCTGGGCGCGGTGGCTCACGCCTGTAATCTCAGCACTTTGGGAGGCTGAGGCG
>chr1	100089960	100090282
ATGTACCAAATGGATGTTGCTAGTCATAAACATTTCAAAGGAATTTTTAAATTTCGCTAATGTTTTAAGAATTAAATTTTTGAAAAAAATTTCACACATACAATGTGATATCTTCATGCCAAATCCGCGCCTTTTTCCAACTTTGGCATTTAAAATCACTGAGTACCTACTCCATTTTTGGCTTTCCTGACTCTGCACTTTTCTGGTTTTGATTTTTTTTTCCCCCTCCCCTGTTGCATATTCTTGTCAACTTGGTGTCTCTTACTAGGCTCTCTTCCTTTCACTTTTTAATTAATTATGGGTATCTGCTAGGAATTCTTTTT
>chr1	6144836	6145158
TGACCAACTTGGAGAAACACTTTCTCTACTGAAAAAAAAATACAAAATTAGCTGGGCATGGTGGTACATGCCTGCAATCCCAGCTACTCAGGAGGCTGAGGCAGGAGAATCGCTTGAACCTGGGAGGCGGAGGTTGCAGTGAGCCGAGATCGCACCATTGTACTCCAGCCTGGGTAATAAGAGCCAAACTCCATCTCAAAAAAAAAAAGAAAAGAAAAGAAAGAAAAGAAAATGCCTTGAACATCTGTGACCCGGGAGAAACCTAAGCACAGAGAAGCAGGGCTCTGAGCCAGGGTGGAGGGGAGGGATGGGACGTGCACCCA
>chr1	183163269	183163574
TCTCTGTGTTGAGCTGCCTGGAGCTGGGGAAGGGGTGACACAAGCACCCAGTGACCACCACCACTGGGACTATACTTGGTCAGACCGGAAGCCAGGCACAGCACTAGGACTCACCCAAGGCCTGTGATAACCACTGCCTGCCTACGACCTATGTTTGCTCAAGGCCTTAGGGCCCTACAATTAGCAGATAGCAAGATGAGCTTGGCTTGTGTCCTTATTTTCAGAATGGTGAGTTCCCCCCAGGCCCTGAGCAGGTCTAGAGATGCCATCCTGGAGCCAGGACCTAGAGTCAGAAACCTTAGGAAT
>chr1	99677719	99678024
AATATGTCCCTCACTTCTTTCTGAGATTAAATCATTGTGAGCTCACAGTACTATAGGTCAGAAGTCTTCACAGTCTTAGCTGAGGTCACCAATGAGGGTCTCACAGGGCCTAAATCAAGGGGTTGGCTAGGCTGAGCTCTTATCTGGAGGCTCTGGGGAAGAATAGACTTCCCAAGCTCATTCAAGTAAATGGCTAAATTCAGTTGCTTGCTGCGTATAAGCTCTCAGTTCTTAAAGGCCACCTCCATCTTCAAAAGCAGCAAAGATACTTTGAATTCCCCTCTCACTTCAAATCTCTGGCTTCTC
>chr1	73338875	73339757
AGAGCACTAGCACTCTAAGAAGAGAAAGAATCTGTGTAAGAACTCTGGTAATTCAAGAAGCTGGTGTCCCCATACCTGCAAATGAGTCCACTAGCTTCCCAACAATGGTTCATAACCAGTCTGAAATAACTGAAATGACATATAATTCAGAATCTGGGTGGCAAGGAAGCTCAGTAATATTCAGAAGAAAGTGGAAACCCAATCCAAGAAATCCAGTGCAATGTTTTGAGAGCTAAAAGACAACATAACCATATGAAGAATAAGCCAAACTAAACTTCTAGAACTGAAAATTTCACTACAAGAATTTCATGATACAGTCAGAAGTATTAACAGAGTAGAGCAAGCTGAGGAATGAATTTCAGAGCTCAAAGACTGGTTCTTTGAATCAAGTCAGTCAGTCAAAATTATAGAAAAAGGATTTTTTTCTTAAATGAACAAAACATCTGAGAAATACAGGATTATGTAAATAGACCAAATCTATCACTCACTGGCTTTCCTGAGAGAAAAAGAAAGAACATAACAACTTGGAAAATATGTTTGAGGGTATAGTCCACAGAAATTTTCCTAATCTTGCTAGAGAGATTGACATGCAAATCCAAAAAAACAAAACAAAAATACAGGAAAACCCTGCTAGATACTCTACAAGATGACCATCCCCAAGGCACTAAGTCATTAGTTTCATCAAGGTCAATGCAAAAGAAAAATCTTAAAGGCAGCAAGAGAGAAGGGACAGGGAACTCCATCAGGGTAGCAGCAGACCTGTAGCAGAAACCTTACAAGCCAGAGAGATTGGGGACCTATTTTCTTGTGTTTTTTTTTTGTTGTTGTTGTTTTTGACGGAGTCTCGCTCTGTCGCCCAGGCTGGAGTGCACTGGCACAATCT
>chr1	74349184	74350066
TCACTGCCATCAGCTACATGATGAATGCACTCTAGCCCATGGAATAAGGAAACGTGAAAACAAAGGGGGAGCAATAACAATTTAAGCACATAAAATCGAAGTTGTACTCATTACTTCTGCTCACTTTCCAATATAACAACAACAAAAAATTGTAGTCTGATGAATATACTTAGTCACGAGAGAGTGTGAATACAATCTCTAGTTTTCAGTCAATTGCCAAAAGAAAAGAAAAGAATGGATGTTAAAGGGAAAAGTAGTCTTCTGCAAATGCTCAATATGTGCCCTGTGAAGAGAAAAAAAAAAGTTTCTACCATGATGAAGCTTATATTCTCTACTATGTAGAGACAGATAGTATATAAATAAAATACAAAATATATAATAAGTAAATTGCTTTTTACATAGTCTGGTCTGGGATAATATTGCTAAGAAGAGACAAGATATAGCGGGCATCACAGAAAAAAAATTCCAGTCAGAGCAAATACCAAGTGCAAAGAACCAGGCAGAAGTATGCTTCATGAGATAAGACCACATTTGGCATGTCTGAAAAACAGAAAGAAGGTCACTGAGATGGAAAGTCATTGCAGAGCTTTGAGCAGAAGAGTGGCTTTGAAAAGGATCATGTTGGGGAGATGATTTTCTGGAATAGAGATGTGAGAAATTCTGTGGAATCTCTTCCCAGTGAAACAATATCTAGTGGAAATTATTTTTTTAAGTTATATATCTCTGGAAATTGTCCAAAGGGCATACAGCAAAATAAACATCTATTCAAGAAAATCTATTACATCTCAGTGTTAACAGTGAATCTTTGCCATTTAAACCACAATTTTCTCTCTTCTTTCCTCCCTTCCTCCCTCAACCCCAGTTCAGTATGACAGAAGTTCGA
>chr1	146037668	146037985
ATCTTATGCCATCATTATATTTAGTGCTCTGTATGTAACATGTTCTTTCCCTTTTTATTCTTCTTAGGATTTCCTTTTTATCACTGGTTTTGATGGATTTGATTAAGGCGTTCCTTGGTGAAGTTTTCTTCATGTTTCTTGTTCTTAGAATAATCATATTTCTGTAATATTTGAAGTTTATGGTTTCCATGGAGCTTCTAAATCTTTCATCCAGTATGTTTTAAATATCTTTGTCTCTCTTCTCCACTACACGCCCTTCAGGGATTCCATTTAGCCCTATACTAGGGGGTTTAAAGTTTTGATGCCGATGGTCTTTTT
>chr1	84929601	84929918
CATATAGGTTACACAAAGATGTTCTTTGATTTTTGTTTTGTTTAGTTTTGGTGAAGCCAAGGGATTTATTCAAAAGGCGAAAAACAGGTTTGGTGTTTTAAGGAGACTCCTGAGAGCACTTTGAAACCAAAACAGTATGAGTGAAGATGCTAACACTGAAAAACAAGAGCGGGAGGAATGTCCACCTCCCAGTTTGCATGCACGTATCCCCAATCCTGGATGAAAGATCAGGGCCAGAAGAAGCACGCCACGGTGACAACTTCAGGGCCCAACGAAATCCTCCTCTTTTCCTTTGGCCAAGCAATCAGAGGCCCGTCT
>chr1	211717551	211717901
ATATGTTTTTCTTTAAAACATTTTATATGAAAGTGAAAAACAAAAAGCAAGCCACAAAGGTTAATATAATAAAACCCAGATACCATCCAAAGTGAAGAAATGTTAACACTTTTCGTACTTCAGATTTTTAAAAAATTAATAAGCTTTTTAAAAGCAGTTTTAGGTTCACAGCAAAATTGAGTCAGAGGTACAGGGATATCCCCTCTCCCTGCATGTATAATTCCCTCTGTCATTCACATCTTGTGTCACTGTGATACATGTTTTATAATCAATGGGTTAATATCAACACATTATTACCAACCAAAGTCTATTGTTTACATTAGGGTTCACTCTTGGTGGTGTATATTCTAT
>chr1	221425909	221426259
TCAACAAATGGTGCTGGAGCTATTGGACATCCATAGGCAAAATACATGCACTTCAACCTAATTCTCATACCTCATACAAAAATTAACATAAAATGGATCACAGACTTAAATGTAAAATTATAAAACAGAAAAAAAAACATAGAGAAAATCTTTGGGCTCTAGGGCTAGTCAAGCAGTTAGACCTAACATGAAAAGCATGATCCATAAAAGGAAAAACTGATAAATTGGATTTCATCAAGACTGGAAACTTTTGCTCTATGAAAGACCCATTAAGATCATAAAAAGACAAGCTAGAGAGTAAGAGAAAATAGTTGCAAACCACACGTCCAACAAAAGGCTAGCATCTAGAAT
>chr1	144174385	144174697
TTCTCTCTCTCTCTCTCTCTATATATATACACACACACACACACACGTATATATATATATATATATTTTTTTTTTTTTTTTTTTTTTTTTTTTTTGAGACAGAGTCTCACTCTGTCACCCAGGCTGGAGTGCAGTGGCGCAATCTCAGCTCACTGCAACCTCTGCCTCCCGGGTGCAAGCGACTCTCCTGCCTCAGCCTCCTGAATAGCTGGGATTACGGGCGCACGCCACTACGCCCGGCTAATTTTTGTATTTTTAGTAGAGACGGGGTTTCACCATGTTGGTCAGTCTGGTCTTGAACTCCTGATCTCAT
>chr1	91798146	91798458
GTATGAAGTGTCTGGAATGTACATAGAGTTCCTATAAGCAAATATTGACTTTTAAATCTTTGAGATTATCTCAAAGCTGTTGTTTGAAGGTGCACCTTGATTTTTCCTTGATGAGTGGATTGGAGTTCCTGCCAAGTAACAAAAGGACTCAGTCTATTTGAGGGCTCTGGCCCAATTCAGACACACACAGACAGCATCCCCCAAACTACCACCATTCCTCCTTAGGGGAAATCATGTCTGCTCTGTCTTTAGTACCACAAACACCTTGATTAAACTAAGGATGTGTGGTTTTACTCCTCCTCACCACCCCTAC
>chr1	144430478	144430805
AATATCCCTTGTGGAATACTTCCAGTAAAATTCTTCCTTGTGCTGCTGTCAGTCCTGCCTGCCTTTAACTTTCAATGAAGTCTGCTGAGGGCCCCACATGGGAAATGTCTATGGATGGCAGGCAAGTCTCAGGCACATGAGGCAGACTGCCTGGATTTACGTCCTGACTCCACTTACTACGTGACCTTGGATAAGTCATTCAACCTTTCTGTGTTTTCCTCAACTGTGGAATGGGGATAATAATTGCAGTTATATCACAGAACTGCTGTTTAGAGTAAATGAGAAAGTGTGTAAAACAATTGGCATGGTGCTTGGCATATAAAAGTAC
>chr1	57704458	57704785
CCCTCCCATATTTGTTCAGACCATTAAACTATCTTATATAGAGAGCATATTGGAATTTGTAATTTCTGTAGCCACATCAAATAAATAGGACTCATTTTCTCAACATATACTGACTAGAGTATTTCTTCTTCAATGTCTTCCAGTCTCCCTATTTCCCAAATGATTGACCATTTTCCTTTTTTAGAATTAGGAAACTTTGGAGAAAAAAAAATCTAAATTCAAATGATTGTTCTGCTATTAAGTGTGAGACTGTGAGAAAATAACGTAACCCCTCTGAGCCTCATCTATTAATTGCCAAACCTAGATAAATACGTATTAGTTTTCAATT
>chr1	209922278	209922583
CCTCCTGCCTTGGCCTCCCAAAGTGCTAGGATTACAGGCGTGAGTCACCGTGTCTGGCCTAGTTCTGTCTTAATGAGTTATGTGACCGAGGGAATCCATTTCACCTCACTGGAACACTGGGCTGTTTAGTCATTGGTCTGACCCCGAATGACAATTTTTGTTAAGTAGCTATGTCTGCATTAGCTTTTCAACATCCCTTCTCTGGGCTCTGTAAAATGAAGTTGTTGAACCCTTCCTGCTCTAAATGTTGTGATTCCATCCCCTCTCACCAAAACTTCACTGGAACTGCTGTGTAAATCAGCTCTC
>chr1	168682199	168682504
TGTGGCATGTGTTGTTGGATGATAGGTAAGAGAGTTCAAATTGAGACGGATTTGTGAAATCGCTGAAGTGAAGGAAGCACTTTTACTTATATAAGCCTTTATCAAAATGTTCTCCTTTGAGCCAGGCTGGGGACATTGCACTGCTCTCTTCCTGGATGTCACCTCCATGTTGAAGACAATAAAATTTCCCAGGATTCTGTGAGCCAGGTGAGTCTCTAAGTTATCCTGAAACCCCTAGAATCCAAACCTATTAAGGAACAAGGTGAAGTAATTTTGTTAGTGATGCCTGACAACAGGTTATCAGGA
>chr1	199234141	199234424
CTGCAGCACACGGTCGCGCTCCAGCTGTGTGTCTCGGATCTTGTTCTGCAGCAGAATCAGCTTTTCCTCATACTGGTGCTTGAGCGTCTGCAACCGCCGCTGGCTGTTCTCCAGCTCGTCGATCAGCTTCTGCTTGATTTCGATCTCACAAGTCAGGTCGGCCAGGTCCGCCTGGAAGTTCACCTCTATGGGGGCACAATCAGGCTCAGCCCAGCGTTAGGGCGAGGGGCAAATTGGGGAGCAGATGTGCCAGTGCTGGGGAGCTGGGACCCTCCTTTGGTCAG
>chr1	48950617	48950900
TTGCCCCACTCTTTGCTGCTTTTTTCCCCACGGGTAGGACCCTGAGCATATCATTTCCCCTCTCTGGCACTCAGTTTCATCCTTAGCAAAATGAGGCCTTTACCTCTCAATGTTGTTGTGAATTAAAAGTAATAATAATAATAGTGATAATAATAACATAGAGCTCTAAACACAGGCCGGATGCTGTTCTGTGTGCTTTATATATATCAGCTCCTTACCCCCACAGTGTGGTCTGCAGGGTTAAGGGACTTGCTCAGCTGCAGGCCTAGCACCCAGGAAGCATC
>chr1	58884918	58885212
AACAACATGTGGACTTAGAGATGTGTTTGGTAGACAGGTGCTAGAATTGGGGTTTAGGTGGGGCCTTATCCACCAGATGGTTATTAGGATTGGGGTGGGAGTTCTAGAACAGTCCCCAACCTTTTTGGCACTAAGGACTGGTTTCGTGGAAGGTAATTTTTCCATGGACCGGGGATTAGGGGACGGTTTTGGGTTGAAACTGTTCTACCTTAGATCATCAGGCATTAGATTCTCATAAGGAGTGCACAACCTTGCATGCATACTTCACAATGCGCTCCTGAGAATCTGATGCCAC
>chr1	29180414	29180708
GCTCATGTCCATGTATGTCGAATCATAGAAGAATTTCAAAAAGAGCAGCACCATGTATAAAATGAATGTGAATGTATTCTCTGAGGAGAGCCATGCTCTAAAAGGAAAAAAGCAGCTATTCGTGGTGATGTAAGACTTCAAAATATAAATGATTGTGAAAGTCTGCCTGCTCTTATGGACCGCCTCTGCACAATTGCCCAGAATCTATTGCTGTAATATACTTTTTCATATGTTGAGTTTTCTTTTTAGTTTTTAAAAGTTTTTTCCCCACTTGTTCAAATTGCCAGCATTATTT
>chr1	214588141	214588469
GTATTCTTAACTTATGACAATAGATATTTGCATAAGTGCAATAAGCATCTGTTTTATTTTGTAACAGGACACAATTGGAAAAATTTGTTATTTTACCAAGACTTTCACTGGAATGGTGTGCTTTCCTTTAAGGAATCAATCTTGACTTATAAAGCCAATAAAAACCCCTTGGGAAAACTGGTCACATTCTTTGTTTACACATGCCCTGTACAGGGTTCCTGACCTGTGATAAGTAAAGAATGTCACTTTCTGATAGACTCAGGGGCCCGAAGATATCTTAGGACCTCAAGAGTAAAGGAATTAACCCAACTCATAGGTATTTGATTGTA
>chr1	70326613	70326941
GGACAGGAGTTCGAGACTAGCCCGGGCAACACAGCAAGACTCTATCTCTAGAAAAAGAAACAAACTGAAATTATTCAGGCATGGTGGCATACACCTGTAAGTCTCAGCTTGTTGGGAGGCTGAGGCAGGAGGATACTTTGAGCCCAGGAGTTCAAGTGAACTGATTGCAACACTGCACTATAGCCTGGGTGACAGAGTAAGACCTTGTCACTAAAATAAATAAATAAGTAAATAATAAAAAATAAAGTTACAAAGTGTTTTTTCTTTATGTAACCAATGTATACTGCCTCTTGGTCCGAAATCTTTCAATTATTTGGGATCACCCTGTC
>chr1	142471856	142472175
CTGTGGGCCAGGCTGGAGTGCAGTGGCATGATCTCGGCTCACTGCAACCTTAGCCTCCTGGGTTCATGCCATTCTCTTGCCTCAGCCTCCCGAGTAGCTGGGACTATAGGCGCACACCACCATGCCCAGGTAATTTTTTGTATTTTAGTAGAGACGGGGTTTCACCATGTTAGCCAGGATGGTCTCCATCTCCTGACCTCATGATCCACCTGCCTCAGCCTCCCAAAGTGCTGGGATTACAGGCATGAGCCACTGCACCCAGCCACACGCATTGTTTTCTAACATGTCATATAAATTATTGAAGGGTGCCAGGGAAGATT
>chr1	102014353	102014672
TTTCCAAGGTACTGTTGAATAGAAAAATATACAGTAGAAAAATATCAGTTTCTTTAGCTTATCTACATTTAGAAAAAGGAGAAATAAGTTTCTCTAGAGAAGCTATTATAAATGTAGGGGGAAAAAAAAGCCCAGGGTTGGTTATTTGCATAAAGGAAAAGAGAACAATCAGAATAAAAATACAGTAAAAAAAGAAAAAGGTCAATATCTTGAAGGTCAAGATGTTGAAAAGGGTCAAAGAGAATGAGGACTGAGAAAAGGCCCTTTAATTTGTCAAGAAGGAGATTACCAAGAATGCATATTTAGTAAAGTGGTAGTAA
>chr1	30334773	30335044
TGCCCTTGGGGCCTGAGTCAAGGAGGCATGAACCAGAAACAACAGTTGTGATTACTAGCTCTGATTAAAGCAGTGTAAGTTATACAGTACAATAAAATAAAACTCTTGCAGCAATAAAATAGTTAACAGTACTCTGAGTTATTTCTCTTTTCTTTGAAGGGAGCACAGGCTGTTTATTTTTTACTCTGTATTCTGATGATTCCGCTTATTCATCCAGGTCATTTACTGATCACCTACTATGCGATAGGCATATACTGGGTGCAGGGAAGAGA
>chr1	187878744	187879015
TACATTCAAATCATTAAAACTTTATCTTTTCATATTTAAATAGAAGATCTGCATTTTGGCACTGTGCAGAAAGAATCTATAGAGAGCATTCTATAGGCTTAGGACATAAATGTGGTAGAGTTTAATTTGTTCTTGTTCCACCAGCAGAATATAATTAGATATCAACAGAAAATTAGTGAAGTATAGCCATGTTTTTGAACAAGAGTTTCATTAGTTCTCCTTTCTTCTTATATTTAATGTGATTTCAAATTCAAAGTAATTATATTTGGACA
>chr1	155334173	155334465
AGTTACATAGTATCCCTTGTCTCATGCCCCCTCAGCCATGTACTCAGCCAGGAGGGCCCTCCCTCCTCTGGCTAAGATCCCCCTGGGCCCTCCCAGCCTTGAGCACTCACGGTAGACGCTGCTGCTGCTCCCCTTCTTATCCCCAGAGGTCTCTGGTGGCCCTCGGGGGGTCTGCTGTCCTGTCAGCTGCTCCACCATGGCCTGATGGGCAAATAGCATGCTGTGCAGGAGCTGAGGGGTGAGAAGTAGGTGCGAGGTGTGATGGGCTCTCCTTGGCATGTATCCTCCAGTAC
>chr1	40435757	40436049
TGGGGTTGAGTTAAACATCCTTAGTGTATTTTCCCCTGATATACTAATCAACTATGTCACCCCACCTCTGGAGTTAACAGTAATTAATCATTTTTAACATAGAAAAACATCAAGAAATGGGGAGAAGCATTGCTTACCTAACATTCTTGGTATCCTGTTTATTCAGTAAATATTAATTAAGCACTCACTATCTTTAAGACTCTGAATAGGTACATGATACCTACATATCCAAGGAATTATGTTGAGGACCACAGTATAAGTGGTGGGTAACATGTAGCCTGCCTCCTTTCACA
>chr1	150843314	150843659
CCCAGAGTTCCCCACCCAGTCTGAGCCCCATGTCTAGTCTACCTTCAGTCTTCTCCTGCTATGGCTCCAGCTCCAGGGGTTGCTTTAACTCTTAGGGGGCAGCTGCAGCCTGGGCTACCACAGGTGCTATCTCTTCCACTGGCACAGGCACTAGAGACATGACTGCTGTGAGTTTACCCACTGGCAGCTGCAGCTGTTGCCAGAGCTTTGGGCACTGCTGCTGACCTGGGCAGTGCATTGAGATAAGCAGTTTTAGAGGAATCAGAGACCCAAAGTGCCCAGGATTAACCTCAGTCTGATGTACCTGCTCCTAACCTCCTGCCCATGGTCGGAGCTCCTGAGTTCA
>chr1	239087368	239087713
ATAGGCTGTGATAAATGTATAACAATATGTATCCACCATTAAGGTATCTTACAAAATATTTTCACTGTCCTAAAAATCTGTGCTCTTCCTCTTCATCATCCCTGCTTTCCCTTCAACCCTTCATCTTTTTCCTGTCTCTGTGGTTTTGCCTTTTCCACAATGTCATAGAGTTGGAATCATATGATAACTGGCCTTCTAAGACTGGTTTCTTTCATTTGTACGATGCATTTAAAGTCCTTCCATGTCTTTTTGTGGCTTGATAGCTCATCCCATTCTATCATTGAAAAACATTCTGATATGGTTTGGCTGTGTCCCTGCCCAAATCTCATCTGAATTGTAGTTCCCG
>chr1	42407451	42407758
GATCACGAGGTCAGGAGTTCAAGACCAGCCTGGCCAACATAGTGAAACCCCGTCTCTACTAAAAATACAAAAATTAGCTGGGTATGGTGATACATGCATGTAGTTCCAGCTACTCGGGAGGCTGAGGCAGGAGAATTGTTTGAACCCATGAGGCAGAGGTTGCAGTGAGCCGAGATCGCACCACCACACTCCAGCCTGGGCGACAGAGCGAGGAAAAATGCTCCATGACCTTTCTGAGCCTCAGTTTCTGCTTTAAAAAATGGAGACAATAACAGCTAGATTGCAAATTTCAGTTTTTCTGGAAGACT
>chr1	12214231	12214538
AAAAATAAAGAGTACTCTGACCTTGGCTTCTTGCTCAAATTTGTTTGGAGTCCCCATAGTAAGATTAGTCAGTTTCACATTTGGTTTTCACAAATTTACTCCTTTCAAGTTATAATAGTGGCCGGGCACGGTGGCTCACGCCTGTAATCCCAGCACTTTGGGAGGCCAAAGTGGGCAGATCGCTTAAGGTCAGGATTTCAGACCAGCCTGGCCAACATGATGAAACCCTGTCTCTACCAAAAATACAAAACTTAGCCGGGGATGGTGGCAGGTGCCTGTAATCCCAGCTACTCAGGAGGCAGAGGTAG
>chr1	97856703	97856990
TCAAGTTTCTATAAAAGTTTCTAAATACAGTGTGTGGGCTTATCTCATTACAGACCAGTAATAACCAGTTCAGAGTCCGGCGCCAGTCTATGGCTACACAACCAGCAGCATTGCTATAGATGACACAGAATTTGAATTTAGGTAGATGATACAGAATTTGAATTCAGGTAGCCACACTTCAGAAATAAACGTAGGATTTTAATCCAGGCAATCAGGCTTCAAAACCAACAGTTTCAACCAAGCCACCATCACAGATTAATGAAGGGCACGGGGTTCCTTGCCCATAGC
>chr1	162327779	162328066
GCTGCTAATAAAGCCATAACCAAGACTGGGTAATTTACAAAGGAAAGAAGTTTAATGGACTCACAGTTCCACATGGCTAGTGAGGCCTCACGATTATGGCAGAAGACAGAGAGAGAGTAAAGGGATGTCTTGCATGGCAGCAGGCAAGAGAGCTTGTATAGGGGAGCTCCCATATATAAAACCATCGAATCTCATAAGACTTATTTGCTACCATAAGAACAGTATGGGGGAAACTGCCCCCATGATTCAGTTATCTCCACCTGGCCCTGCCCTTGAAATGTAGGGATT
>chr1	66117293	66117738
TTATGCAAAATTTTATTCCCAGTTTAGAAATGAAGAAACTGAGACACAGAAAGGTCACACCCTGGTTTCTTCCCTCCTTTTACCCTCTAGACTCCCACTGGTGATTTTATTGGCTGAACTCAGGAGTTAGCTGTCAGGGGTGCCTGAGATATGCAGTAGTCAAAATTCTTCCTCCCAGGCCATAAAATACAAACCCAAAGCAGGGAAGGGAAAAGAGTGGGTCCCAGGGAAAACAGGCCCAGAACTAACAGATAACTACTGTGTAGCAGGTGCAGGTATGTGCTATTTTTTTTCTGATATTTATAAGATTTTGTATGAAATTTTACTTGGTCATTTCTTTGTTTTAAAAATGTTAAGCTCCTGCTAAGTAATTGTGACTGAAATATATATAAAATAAACAGACCAGTAGAAGAAGAGACAAGTTCATAAATAAATAACATATAAAA
>chr1	180269391	180269836
AATAATAAAGTACTATAAGCTGGATGACTTAATAAAAATTTCACCTCTCAGTTCTGGAGGCTAGAAGTCTGATATCAAGGTGTCTTAAAAGTTGGTTCCTTTTAAGGGCTGTGAGGGGGAGTCTGTTCCAGGCCTCTCCCCCTTGGCTTTGTTAATGGCCATCTTCTCCCTATGTCTCTCCACGTTGTTATCCTTCTATTCATGTCTTTCTCTGTGCCCAAATTTATGCAATGGACTGAAAGTGTCCACCCTAAAATGCATATGTTGAAATCCTAATCCCGGTGGGATAATATTTGAAGGTGGGGCCTGTGGGAGGTGATCAGGTCATAAGGGTGGAGCCTCATGATTGAAATTAGTGCCTTTTATAAGAAGAGGTCCAAGAACTGCTAGCTCTCCTTCTGCCGTGTCATGATCCAATTAGAAGTCAGCAGCAGTCTGCAACCTGG
>chr1	154099327	154099615
TTCAACCAAATATTTACTGAACTCCTATTAGAAGCAAGAGACTCTTGAGGGATTCAAAGATCCATAGGATATTGTTCCTGCCTGCCTTCAAGTAGCTTACTACCAAGGCTGTCTCCATTTTGTGAAAACTTTCCCTAAAAGCTATTTCATTTAATACTTTGAGACTAAACACTATTATTATTCGGTATGGATATAGACATGGTCACCTTGATTTATTTTGTTAATAATGTTTTGCTCCTTATCTATATTATTTTAAAATGTACCCGGGTACAGTGGGTCGTGCTTATAA
>chr1	154775710	154775998
GTTGTCACCTTGTGAAGGAGCCAACAGGGGGATCTCTTAACCCATTCTCTCCCCATTCCTTTGTGTCTGGAGAGCCTACTTGATTTCCTCCTGGAGTGCTGTCTTGAACAGCTGGAGCAGGAGATAGGCCTCTCGGCGGCTGGAGGCATAGTTGTACAGGCTGAAAATCACTGCCTCCATGAACTTGGTGGTTTTGTTCTGTGGCATCTGAAAGATCAGCTTGGCCAGGTAGATGGGCTGAGTCTGCAAGCAAGAGGGGAGACAGGAATGGCTGACCATGCACTTCAAG
>chr1	153040898	153041204
GGATGCACAACCCCGGAGTGAAAGACTCGGCCTCCGGGGCTCTGTTTGCTGATGTCAGCACCAAGTCGGGGCGCGCCAGGAACGCTCTCAGCAGTCTGATGGGAGTGGGCATGCAGGCAGCAGAAGAGGAAGGGGCCAACCCACAAGAGCAAGGGAATAAGAACATGGCCTTTGTTCACTTGTTTCTTGATTGGACAATTATTAGCACTTACTGCATGCGGGGCACTGGCAGTAGGGGTGAGATGAAATAATAATAGTAACAAAAACAATAGCAGCTACCATACTGAATTCCTACCCTGTACCACTG
>chr1	84455032	84455338
TTAAACATAATCATGCAGCTGCTAAATAATACCTATATTTGATCCCAGGTTCTTCAGATTCTCAATTCCAGGTCACATTATCCCTTTAAAGTCCTTTTGACATGATTCTTAAAATGAAACTCCAAACCACTAAACAATAAATTGTTTCACAAGATTTTCATGAATTTTACGTGTATCATCTTCTTAACTTTTATGCTTTGAGCATTTTGGGAGTAGGAAGACTCTGTCTCAAAAGGCAGCAAAAAAAGAGAATGAACTGTGGTGTTAGGTAGACATTGATCTGAATCCCTGATCAACCAATCATTAG
>chr1	144542019	144542345
CTTCCCTAGTTGGTTCTCACTTTTCCAGACCTTCTTGGAGGTGCATTCCAGTCCTTTCCTCTTATACAATCTCATTTTGGATATATTGACCTTGGTGCTGACTTGGTATGCACCGCCTTGTCCAGGGCCTTGACTGGTTCATATGAGTTAGAGTCAGCTCTGTATCAAGTGCTTGGTTGTTCTTGAGGTCGTGTTCCTGAGGAAAGAAGATTAAATAGTTGTGTGGTTTTATGCAAGTTACTAAACTCTCTGTACTTCAGTTTCCTCATCTAAAAAATAGAGATAGTAATAGTATCTTATCTCATAAGGTTATTATGAAGATTAAGT
>chr1	228770004	228770330
AAGTAATGAAATCCTGGCATTTGTAGCAACATAGATGGAACTGGAGGCCATCACATTAAATGAAATAAGCCAAGCACAGAAAGACAAATACTGCATGTTCTCACTTGCATGTGGGAGCTAAAAACGTGGATCTCCTAAAGATAGAAAGTACTTTGGTGGTTACCAGAGGCCTGGAAGGGGAGAGAGGGTGATGAAGAGAAGTTGATTAATAGATATAAAAATGCAGCTAAATAGCAGGAATAAGATCTAGTGTTTGACAGCAGGGTGACTATAGTTAACATTAATCTATTGTACATTTCAAAATACCTAGAAGAGAATAATTCAAGC
>chr1	50337954	50338269
TAAAATTTGGAAATATTTGTAAAGATTAATGCTTTGGGACTTTAGCAGACAATTTCATCTGAAGATCAGTCACTCTCTACACCACTTCCAAGCCTGGAGAATGGAATAGCACATGCACGAAATAATGTAGACAAAATGTTTCCCTTGTAATCCTCATAGGACCAAGGTTCTGTTATCACCTGGTGGCAGAATACAGAATTTACAGGCATAGATTATTTTGATTGTTACTGTTTTAAATGTCAATAGAAGTCAAAGACATTATTTTGAATGTTAGTTTTTGAGTATAGAGTAACACAGAAAATAAGACTTAAATATC
>chr1	193790791	193791106
CAACAGAAAGTATCATAATTTTAATTTTGAGGAATATAGACATTCTTAAACCAGAAGTTCTAAATACAATCTCCTACCTTGCATTGCTTTACATTGAATATGTATTTTAAAGCATGATTTTTCTTTTAAAAATTGTCAAATGTGTTTATTTTAGCATATAAGAAATTATGAAACGACATTCGGCAGGGGCCCACAAAATTGTGAAACAGATACGTAACATAGAAGATTATTTTTTTCTTGAAAAAAAAATATAAGGACACTCTACATCTACACTTAGTGCAATCATTTTAGAATATTTATTATACATGATTTCCTT
>chr1	79705092	79705415
AATTTTAATCTCATTATAATATAAATTTTCTGAAGCAGCAAAACAAATTCATGTTGTAAAAGGAATACTGGCTCTTTTGTGAAGAAAAGATTATAGGAAAATAATGGAATGCTCTTTTGCAGGCTAGCTAGGGGTCATAATGGCTTGGGTTAGGGTGACAATGGTCAGATTTGACATGTATCATGGTGGCAGAACCAAGATGACTTTGAAGGAATTGACTGTAGGACAAGAAGAAATCAGAATCTTAAAGAGGTGGGTGGATGTGGGCACCATTTACCCACATGTGGAGGCAGGTGTGAGAAGGGTGTGTGAAGCACAGGGAGG
>chr1	167100750	167101073
CAGCCAAAGCAAAGATAAGCAGGAAATAGGTCCACAGGTCCACAAGACATTTAGAACTCCCTGCCCACTGTGCTGGCTGGTCTTTGTGGATATGACTTACATCTTGGGAGAGGAAAAGTAGACATTTGAATTTCTGGCTAGGAAAGAAAGAAAATACATACGGAAAGCTCTGGAATAATTGTATTCTCCACTATCCCCCATCCCATTAGCTGCATCAACAATTGAGTTTGTGAAATAATAATGATATCAATAGCTAATGTTTGTTGTGCACTTAATCATTATACTGAACCTCAAAAGTATGTTACGATTATATCAATTTTCTTG
>chr1	1618549	1618838
CTGTCCTGGCCACCCACTCCTGCCCACCCTGCTCTCCGCAGGGGCCTCCTTCCTCTTTCAGCTGTGCGCCCTGGTTGTGGAGGCTCCTAAGGAGGTTGTGGCCTCGGTTTACCACCTGCCTTGGCTCCTTGGTGTTGCCAGACCCTGAAGGCAGCCCATGCCCTGGCTGAGATCCTTCTGGGGCAGGATGTGCTGGAAGCAGCTGAAACATGTGGTGATGTACCAGCTCCTGCTGTCCCCTACATCCCCAGCACCGCCAGCCTTCCCTGGGCTCCTCCAGCTGGCTTCTC
>chr1	93446724	93447013
CCACCATGCCTGGCCCTAATTTACATTTTTTTTAATGGCTCATGATGAGCAACTTTTCATGTACTTATTAGAATGGCATAGAACTTAAAATTTTTTTTCTTTTTTTGAGATGGAGTCTCGCTTTGTCGCCAGGCTGGAGTGCAGTGGTGCCATCTTGGCTCATCGCAACCTCTGCCTCCCGGATTCAAGCGATTTTCCTGCCTTATCCTCCCAAGCAGCTCAAACTATAGCACGCACCACCATGCCCATCTAATTTTTGTATTTTTAGTAGAGACGGGGTTACACCATGT
>chr1	41590353	41590635
CACCCTGTATGTGGATTGACTTCCTGTATCTGTACTACTTTTCCTCCCTCATCATTTATGCCTCTACTTCCATAAAAAGGGATTTGGGTAGATTCTGATTTTTATAAAATGACACATACAATAAAAATACAACCATTAAGTAAGGAAAAGAAGTAAGAACTTTGTAATACAACGGGAAAAGAGAATGAACTACAAACCTACACTTAGAATAGTTCCTGTGTTTGATACAAGATTTAACTCTGTGCTTCCCAGCAGGCAAGAAGGTAGCATATCTGCACACATT
>chr1	4813459	4813741
GTGCAGCCTGCAGAACCACGAGCCAATTAAACTTCTTTTCTTTATCAATTACCCAGTCTCAGGTATTTCTTTACAGCAATGTGAGAACGGCCTAATACACTGCTCTTCCTCTTTCTCTTCTCCTTTTTTTTAACCTATGGCAGATTTGAGGATAAAATTACATAATGCAAGTGAAAGATCTCTAAAAACTACAGCGTTCCATGATGTTTTATCTCCATCATCAATATTACATTCAACTGCTGCTTGATGATTAATGCACAACGAATTGTCTCTTCCAGGTACA
>chr1	79564914	79565241
AATATCTGTTCTGTTGTTTTATTTTTTCATTCTTTCAATGAAACTATATTAAGTACTAACTATGTACCAGGCATTCTGATAGGTATAGGGAGTTGGGATAAATAAAGAAATAAATTATTACTGAATGACATAATATATGCTGTACTGAAATCTGAATAAGAATTTATGGACACACATGAGATGCTGAATCAAAAAACAATTATTGGCTGGGTATGGTGGCTCATGCCTATAATCCCGGCACTTTGGGAGGCTGAGGCAGGCAGATCACTCAAGGTCAGAAGTTTGAGACCAGCCTGGCCAACATGGTGAAACCCTTGTCTCTAATAAA
>chr1	145651777	145652104
GGGAGGTAGGGAGAGCCTAGGATGGAGGAGCTAAGTCAGCCTTCCTGTTTAGGGAGCTCAAGCATATCAAAGCATGTCGGAGTATGCAGGGTACCCCACCACTGGTTCTGTTTGAATAGGGGCCTTATAAGCCTCAAGGGAGACGAGACCAATTGGAGCTAATGACTGCCTGCTGTAATAATTGTAGATAGTAAGAGAGATGCCATTTTTTAAAATTATACTTTAAGTTCTAGGGTACATGTGCACAACGTGCAGGTTTGTTACATATGTATACATGTGCCATGTTATTGTGCTGCACCCATTAACTCATCATTTACATTAGGTATTT
>chr1	74136905	74137224
TGGAATGTTTGAGTTCAGGATTTTAAAAGAGTAACATCTGCAGATGAGAAGAAGGTTCAGAGTGTGATCATATGAATGAGTAGATGAAATGGTGTGGAAGTAATGATGCCTAAAAATGAGGAAGTCAGCGGCCAAGAGCCCAGAGTTCAAAAGCTTGCTTTTCACAACATTTGTCGAAGACACTCAGGATGATCATAAGATATTTCAGTGGAAAGTAAACATTTTAACTGGGTATCAAAAGCTTCCATGAGTAAAGTGGAATGATCAGGTAGTCAGCATTGACAGGAAACAGAAAGGTAGATTTGTTATTGGGAAGTGTG
>chr1	66212554	66212873
AAATAGACTATTTGTAATTATCATGGATTGCTTCAACCTGATTCTATATTAAGGTCTCATTGTTATTTCTAATAAACTACTGATTGCTAAAGCTGCATTTTTAAGTTGGCTCATTATATAGGAAATATTCAGATGTTAACATAACTATAGGTGCTCATAGTTGATCACTCTACAATGCTTGGGTGTTGCCATTCCCTTCTCCCTGGGTCATGGCAGACATTACCTATTAATCAAGGCATCTTTGTTTCTATTCATTGCAGTCTCACAAACCTTCTCATGTCAGTGTGATATGGTTTAGATTTGTGTCCCTGCCCAAATCT
>chr1	38974897	38975185
GACCTTAGGAAATGATGCAAGTGAATTAAGGGTGTTCCTAGCTCTGTTCTCAGTAACATGGTGAATGAATGAACAAGCGCATGAACAAACTAATAAGCAAATGTTTTCTACCTATTTATGATTTTTTTAAAAAAAGAGCTGACTGGAAATACATAATTTTTAATAAATAGAGATATTACGTTTTACCTAGGGGCCTCTATTATTATCTTGAAAACAGAGTTTGATTCAAACATTTGTTTCATTTCAAGAAAAGGTTCTATACAGAAATCATAAAGTAACCGGAGTGTGT
>chr1	236045259	236045547
CCTGACAGCCATGTATTGGAAGTTATTCACCACATACCTCCTATTCCAGCACCACAGCCAACTACATACAGTTGTCTAAGGCTGACCAGGTAGTAAAGGATGAAGCTGGGAAAACCAGTATCAACATCCCACAGGTGAACTGTACATTTTATTCTTTTTAAATTTGGTAATTTATTAAGCCTAAATAATCAGATGCACAAGACTGTCTTTTCAGCATGACTGTTAAGTCCACTACCGATCTCTGCTGGAATCCCTTCATCACAATGCATAAAGCTGATGTAAAATGAAG
>chr1	244412042	244412574
TAAAACCTCACCACTGTTGTTCTCATCGTAACTGAAATCCAGCACATTAAAGAGAGAGAGAAAGAGATCAACTTTTAAAACTTGTAAAACTCCATCCCTGGTGGCCACAAACACTCTTATCAGTTCCCCACTGAAAACCCCTCCTCGCCATCTCCCTTCCTTCCCCTTTCTCCTATTACCTCAGCCTTCACTCCACTTAATCTTCCCATCTCTCGACTTCTCTATCACCTCTTCCTCCCTGATAGTTATGACCTCACTCCCACTGTCACACATAGAACTGATCCAAAGGGGACCTAAGAATTATTCTAACCAATCTCCCACACAGTAAAAAGGACAACTGGAGACTGAAGTGATAACGTCACAGGCTCAGGGTCAGGTAGCCACTTTCATGCAAAGCTGGGTCCTCACCTAGATATATGACTCCCAGTACAGTACTCTTTCCAGTACCCCACACAACAGTCTACCTGGACCTGTTCACCAGCCTTATCCAAGAGATCCATTTCTGAAACAGTTAGGTGCACTTTGTTGTTCTT
>chr1	169539314	169539846
CACAGTCCCATGCAAAAAGAACAAAACTGGAGGCATCATACTACCTGACTTTAAAATATATCACAAGACTACATTAACCAAAACAGCATAATATTGATATAAAAACAGACATGATCAACAGACTAGAATGGTAAGTCCAGAAATAAATCCGTGTGCTTACAGCCAAATGATTTTCAATAAAGGCACCAAGAACATGCACTGGAGAAAGGACACCCTCTTTAATAAACGCTGCTGGGAAAATTGGATATCCATATGTAGAAGAATGAAACTGGATCACTATCTCTTCACATATACAAAAATCAACACAAAGTGAATTAAAGACTTAATCATAAGGCTGGGTGCAGTGGCTCATGCCTGTAATCCTAGCACTTTGGGAGGCTGAGGCAGGTGGATCATGAGGTCAAGAGATCGAGACCATCCTGGCCAACATGATGAAACCCTGTCTCTACTAAAAATACAAAAAATTAGCTGGGCATGGTGGCACATGCCTGTAATCCAAGCTATTCGGGAGGCTGAGGCAGGAGAATAACTTG
>chr1	27391724	27392051
CACGCCTGACCCTCAACATTTATTTTTTATTCTCGCTCTGTTGCCCAGGCTGGAGTGCAGTGGCGCAATCACACCTCACTGCAACTTCAAACTCCTGTGCTCCAGTGATCCTTCTGCCTTGGTCTCTTGAGTAGCTGAGACTACCAGTGAGGCTCAACATTTAGAATCTCAACATGCCACACCTGGTAAGGGCTGGCACCATTCCACCGACCCAGCACAGAGACCTCTTGGGCAGGGAGTTGCAGGGTGGAGCCTTATGCAAAATTCCACAAGTTCTAGGTTGAGTCATTTCTTCCACCACACCCACTCTGCTCACTCTCTCCTCCCC
>chr1	196321312	196321639
ACTCCAGCCTGGGCAACAGAGAGAGACTCCACCTCAAAAAGAAAAAGAAAAATTGCCAAAGGTCTACCATGTACATGGCATTGTCAGCAGTATTATAGAAAATAAAAATATGAATAAGATCCAGTTTTTAAGGAGCTTAGAATCTAGCAGGGAAGAGAAAAGATAACCTGAAAATGGTAAGGCTATGGGTGAAATCATCACATTACATGTTCCATTCACAAGAAGTCTGAGGTGTTTCTCCAGCTCTTGGTTGTTTTACTCAGTATAGTGTTATTGGGCTTTCTAGCTGACATTCCGAGATAAAGAAGCAAGTGAATTATTACATGCT
>chr1	233741856	233742172
ATCCAGTGACTACTCAAGGAACGGTGTAAAGATGTGGGTAACTCTGAAGAGCCATCCCGTGGCCTCTCTTGCAACTGCGTCACAGTCCAACTTCTCCCTCCGCCCAATTCTGCTTTCCTCACTCCCTTACCGGCATTCCCAAGAGCAGTCCCCAGTAAACCTGTATACAACCCGTGTTTCAGAGTATGTTTCCATGGGAACCTGACCTAAGACAGCGATTCTGTTAAATGACATGAAAGATGATGTCATTTCTCTACCTAAAACCCTGCAAATGGCTCTCCAGTTCTGTTCTCTCACAGGGAAACCAGAGTCCCTTA
>chr1	215165591	215165907
AATGCTCCTTCTTTTCCTGGTTTATTCAAAGTGGGTCTGCTCGGCTGGGTGTGGTGGCTCACTCCTGTAATTCCAGCACTTTGGGAGGCCGAGGAGGAAGGATCGCCTGAGGTCAGGAGTTTGAGACCAGCCTGTCCAACATGGCAAAACCCTGTCTCTCCTAAAAATACAAAAATTAGCAGGCGTGGTGGTGTACTCCTGTAATCCCAGCTACTTGGGAGGCTGAGGCAGGAGAATCACTTGAACCCGGGGGGTGGAGGTTGCAGTGAGCCAACATCGCACCATGGCACTCCAGCCTGGGCAACAGAGCTAGACTC
>chr1	211209205	211209854
GGAGTGCAGTGGCGAGATCTCAGCTCACTGCAAGCTCTGCCTCCCGGGTTCACGCCATTCTCCTGCCTCAGCCTCCCCAGCAGCTGGGACAACAACAGGCGCACGCCGCCATGCCCGGCTAATTTTTTTGTATTTTTAGTAGAGACAGGGTTTCACTGTGTTAGCCAGGATGGTCTCAATCTGCTGACCTCGTGATCCGCCCACCTCGGCCTCCCAAAGTGCTGGGATTATAGGCGTGAACCACTGCACCTGGCCCGAATTCTTTTTTTGAGACGGAGTCTCGGTCTGTGATCCAGGCTGGAGTGCAGTGGCGCGATCTCGGCTAAGTTTTTGTATTTTTAGTAGAGATGAGGTTTCACCATGTTGACCAGGCTGATCTTGAACTCCTGACCTCAGGTGATCTGCCCGCCTCAGCCTCCCAAACAGACCTGGATTCTAAAAGTTACAGCATCTCTGTCTTTTCTCTTTGCTTTGGTCAGCATCCCTGGGTCCTGCTTTCCACTCGGGGATAGTGAAGGATATGAATGGGTTCATCCGTCTGTGTCTCCCACAGGCCCTTCTGCAGGTCCTGGCTCAACAACTTTGAAACTGGTTGGCTTGGCTGCTTGGACGCCTGTGTCCATTGGCCTGTCCTTCCTTGCCTTCTCTTT
>chr1	182160802	182161451
CATATTACACTTGGAACAATCCTTGTTCAAAAATTACAGATGTCTAGTTGGGAATCATTGAAATTGAAAATAGTTTAAATATTAAAAGAAGGGGATATTTGCTGCAATATTTGCTGCTCCTTCTGCACTTGGAGAAGAGACCTATCCTGACAGTCACTGTCTGTGAAGTGACAAGGTACAGAGGAGTTTTCTACCAGCCTGTTTCCTTCTCTCAACAAATACAATACCCAAATTCATATTAGCAGACAGATACCCAGGAAGGGGAGCATCACACACTGGGGCCTGTCAGGGGGTTGGGGAAAAGGGGAGGGAGAGCATTAGGACAAATATCTAATGCATGCAGGACTTAAAACCTAGATGACAGATTGATAGGTGCAGCACATGTATACCTATGTAACAAACCTGAACATTCTGCACATGTATCCCAGAACTTAAAGTAAAATACTATAAAATAAAGATATGCACGTTCAGCACATGTATCCCAAAACTTAAAGTAAAATTTTTTTAAAAAAATATACATACTTTCCTACATGGGAAATAAAATACTCGTTTGACGGGATTACTTCAAAAAATATTTCAATATTTCAAGTAGAATTCTGGAGTGCTGTAGATTTTCTGTTTTTTCTATGTCATTGGATTCTCTTAGTCTT
>chr1	155871089	155871404
TTGGACTAGATTTTGTCATTAGGTGATTTTTCAAGAAGGGTTAGTGCATTCTCATTTTCCTGAATCCCTGTATTTTTGACAACGCCTTTTTGATTTCATATAAAATTCTCAGTGGTTATTCCTCCCTTGGAGGTCCAAGTCTGGACATCATTCCTCTCTTTTTGGCACTGAGTGCTCTGCAAAGTCTAAGACTAACTTGATATTTTTCTTTCTGAGATGACTGTTTTTTCCCCATGATCATAAACACATACGTATATTTTTAACCTCAAAGTTCAATAACCTCATCAACACATATGTTCTGATCTACCTATTCAAG
>chr1	118417842	118418157
CTCAAGCTGGGAGTAAATTTATTTTATAGCTGAAGTAAAGGAGACTATTGATCTGAACTAGATCTGAGAGAATGACCTGGAGGTGAACTGTTCTAAATCACAGCAGACTCTCCAGACCTATCTGACCGTCTCCTAGAGAATCACAGTCCATAAATACCTGAAGCAGTACTTTCGGTTTAAAATGTTCAGTAAAACTCCAGTCCATTAGACTGCGCTGCTGTGTTTTCTTTATGTCCTCTAAATCTGCTTCCACCATCATCTTCTTGGGTTTCTAAAATATCATAGGAACACAATTTCAGCTTTAATTTGTTTAAGT
>chr1	55548431	55548788
CCCCAAGAGCCAAAGCAGGTCGGTGCTGCGATATGGTGTTGAATGGCCGGGGCCTGTTCCTCTTCCTGCCACACGTAATCCAGGTGCTGTCAACAGGCAGCAGGAACACCTGGTTGTGGGGTCACAAATTCACTCAGGTGCCCGGCTGTTCCCTACTGAGCCTCTCCAGTAAATCAGTCATCTGTCAGAACTGGCTTAGACCGCCTGGTGTGCTGGAGCTGCAGCAGCTGGGCCTGGTGGGTTCCCAGGAGGGGCGCCTGCAACATGGGCTGCACAGGCGAGTTGCAACTCTGACTCTGCTCAGGTGGGCCAGAGGCAGGCCCCGTTTTGAGGCCAGGATCTGCTACTTACTCACCTG
>chr1	56982046	56982403
AAACTCACTTTTACCATAAGAATGCTCTTACCAGCATCTTCATGTTCCTGATTCTAAATGCATTTATTAGCACATACCTTGGTATTGCTGTTAGCACATATCTTGGTATTGCTTCTCTTAGCTTCCCACAAATTGGCATTATTAAAATATGAATAATTAAAAGACATCTTATCACTAATCAGCCATAGAAGCATTCTGCAATTCCTACTGGCAACTTCAGAAATGTCTTCCTATACTTACCACTACTTGAGGCAAGTGAGCTAGAGTAGTTCAGCTTCGGTCTATGGGAGAAAATAACAAAGACCATTATTGTACCTTTAAAGTCTCATCACATTCATCTTGCTGAAAGACTGGAATG
>chr1	50839913	50840218
CCTGGGTGAGACTCAGTCTCAAACAATACATATATATTCATATATATATATATACACACACACACTATATATATTCATATACACACATATATTCATATATACACATATATATTCATATGTATACATATATTCATATATACATATATTCATATACATATGAATTAGTTCTTCAAAGTATTTTTTATTTTATAGCCAAATTTTAACCCTCCCCAAATACATGCTTGCAGTCTGTCTTTTTTTCTAATTATAAATGACAAAGAATAAGACATTTTAAGAGTATTGGAAGCTATAAAACCTGTTATGGGA
>chr1	233427815	233428120
GCAGCAGTACTTTTACCTTTCCTATTAATATCGAAAATTGTATAATGCTTAGGAAAGCAATTTACTTCCTTCCAAAATCGGGGGCATGGTGGGAAACGAAAAGAAAACACCTCCATCCTCTGTAGATTTCAGTATGAACTCCTAGAAGTTGCTCTATTAGAAGAGTTATGGAAAGAAGAAGTCAAGATATCAACTTTGTTTTTAAAAGAAAACAAAACAAGCTTTCTAATTTTTTATGAGAGAAACTGAAGTCAGTTCATGATGGCTGCACATAACATTAATGTGAGCTAAACAAAGTTATAATCA
>chr1	177431190	177431518
TATAAAATGGTAAAGCCACTATGGAAGACAGTATGGTGGTTCCTCAGAAAAATTAAACATAGAATTACTGTATGATCCAACAATTTCACTTCTGTATATATATATTCAAAAGAATTGAAAGCAGGAACTCAGATATACTTGCATGCCCATGTTCACTGCAGCATTAGTCACAATAGCCAAAAAGTGGAAGCAATCAAAGTAGTCCATAAAGAGATGAGTGGATAAAGAAAATGGGCTACATACACACCATTAAATATCATTCAGCCCTTAAATAAAAAAAAAGAAATTCTCCTGCACGTTACAACACAGATGTACCTTGAAGATTAAGT
>chr1	194518035	194518363
AACCCAGATCCTGGTGTAGTGTCCAGTCCCAACAGAAGTCTCGTGATAGAAATCATATAATCCTTCACAAATGACTGCAATATAAACAAACAAACAATATATAAATGTATATTTATATATAATGTGTATGAGATGTGTAGAACAGCTAAAAGTGTGAACATCTGACTTCTAAAAGATTATTTCTCATATCACATTTTTAACCCTCCATACAAAAGTAAATTTAATCTATCTTGTTAGTATCCTAGATAAACATGTACAGTTAAGCTGTTCATAAGGAAACACAGGAAATAATTTTTGTCTAGAAATATCTAACTATGCTTACATTTTAT
>chr1	87314108	87314443
TATATTCTGCTATCCTTAGAAATAGTTGTCAACTCTGCTTTTGAGTTTTTCATTTATTTGTTGTGTATGTAATATACACAAAGGTTGTACTACATTCTTTGGGGAAATAACAAAGAAATAGAAAGCATGGCCACATCCTTGAAGGAGCTTATTTAAAATTTACTTGGGAACATAAAACATAAACACAGGGGCTATGAAAACAGTTAAAATAAAACATCAATTTGTGGTGATCTCACTGAAATATTTAACCAAAAGTGTTCCCTACCAAAATGTTTGATTTGGACCTAATCCCGAGAAAACAAATTAATGTAGAATATTCTACAGAACAACTGACTT
>chr1	32778227	32778562
TCCCAGGGCAGTAGCCCGAGTTTCTCGGTGCAGCCTCCATCCTTGGTTTTATGTCAAGATGCGACATCTGGGCTTAGAACCGAGGGCGAACTCACCGCGCCTAACCAATGTTGAGCTCCCAACTATTTGCTTCTGGACGGAACCTTACATGCTCATCTCTACCCATGCGGACCGCCTCTTTTGTGAGTTAGTCAGCGGCTTGTTCCCTTCCCCTTCAGATGCGCTTATGTATCCCCGATTGTTCCAATGGCCCTACTCCACATCATTCTAAGACGCGTTTGGAAGCGGTAGATTCACACACACCTGGTGGGCTTCTAACCACACACGTCAATATCA
>chr1	42178636	42178926
TATGCACCCTCTTTAAAGTGAAAATGTTTGAATTTCAGATTTTCAAGAATATTTGCATGTATATATGTATTTGCTTATTTATTTTATGCAATAAATTTTATTTCTGTTATTCTCAAGGCACTGTGCTAGGCACTGTTGGAGGTGAAATGAACTCTTAAGAGAACATACTATCAAGAAAGAGACAAAAATGTTTACATAAATATCTACAATATGTGGCTTAGGAGAGTGATCCCAAACACAAATGACCACAGAGGCCAGGTAGTCAATGTAAATGCAAGAAACACGTTGTGT
>chr1	24802044	24802334
GAGGCGGAGGTTGCAGTGAGCTGAGATCGCACCACTGCACTCCAGCCTGGATGACAATGTGAGACTCCATCTCAAAAAATAAACAAAATAAAATAAAATAAATAAATAATAAATAAAATAAAAGTAGCTAACATATATTGATCTCATACCACATGCCAGGCATGGTTCTAAGCTCCTTACATGTGTTAATGCATTTAATCCTCATCTAACAACCGCACGAGGTGGGTACTACTATTATCCTCAATTTTGTAGGTATAGAAACAGATACAGAAAGACTAAATCATATGCCCA
>chr1	163070096	163070372
GTTGGGCATTAAGGCAAAGAAAATGAAAAGGAGACCTAATGCCTGTTCTTGAGCAGCTCTCTGTCTTGATCTTGTTGTTTAGCCTGTTTCCATTGGCCCTATTTTTCTTTCTTTTTTTTTTTTTTTGAGACAGAGTCTCACTCTGTCACCCAGGCTGGAGTGCAGTAGCACAGTCTTGGCTCACTGCAACCTCCACTTCCTGGGTTCAAGCAATTCTCATGCCTCAGCCTCCCAAGTAGCTGGGATTACAGGCATGCCCCACCACGCCTGGCTAATT
>chr1	170143812	170144088
ATAAAATACTTAGCATTTCTGTGTGTTACACTCATATAGTTTCTGTTGAATTCCATTCCTTTCTTTTCCATTATGAAAATATGTTGGTCAAGTTCTACAAAATTTATTTCACAACTCATTTATTGGTTACAACCTATAGCTTAAAAATATTGGGCTATTCTTCAAATCCCATTAATGCAGGAGATAAGATATGAATTTTTTGCATTAACTTCTTGAAAACATACACTGCAGAGGGTGATGATTGAAAAGTCACTTATACTTTTGAGTTATTGGCATG
>chr1	242234966	242235287
TGGTTGTCCTCTGCAGGCAGGGACTGATGGTGGGAGATGTTGTTACAGAACTGGGCTTCCTGATAGCAATGAGGATGAAAAGATTCCAAAACAATAGATTTAACCAGCAGAATCAAGGTGGGTACAATTATTATAATGGGCATCTAGGATAGAGTTGGGAAGGGGTGCTCTGCAGAGAGCTATGGTAATGGTTAATAGAGCTTGGTATTTCTAGGAGCAAGATAGATTGCAGCTGACAAGGGTATTGCTCAATCTGTACCTCAAAAGAAATTAAGAATGAGTGATCAAGAGGCCAAGGGCGGCCATCCCATTAAAACATCAT
>chr1	145486700	145487021
ACACTGGAGTGTTTAAGGCAACCATAGTCTAAAGAATTCAGGACTTTAACTCCTGTGCCAGTGCCCACGTTGCTGTCTCTGCCTGGAGTGTCTTTTTGCCTTATCTTTTCCAAGCCAGCTCCAGCTGCTCCTTTCAAGATTTATCCTGGGCATTTCTTCTGGGAAGTTTCCTGGACCCAAACCATGTCATTCCTGCTCTACCACCTCCTAGACTGGGTATGCACTTATGTGGCTCTTATCATACTGCACTAGAATCATCTGCCTCCTGCTCTGGGCTGTGGCCCCTCAAAGATTGGGATTGTTTGTAGTTTTTGTACCCCTA
>chr1	112690316	112690639
GGGCCAGGATTTAAACCCAGTTCAGCCCAACTGCAAAACCTGTGCCCTTAAATCATGGCAGTACACCGCCAACAGAGATTCATAACATCTCAAGCACTGAGCCTGAGACACAAAATGCATCACATCAGGGAGTTATTAACCAACAATTCATCTGGGAAAGGGAGGCCAAGATGTTGAGATGCCTGGAAACAATGTCATATGATTTAACAAACAGTTGAGGATATTTAGCTGGAAGATGACAAAACTAAAAAGGGACCTGACAGCTTTCTTCACATATATTAAGGGCAAGTGTAGAAAAGGGAAGATGTTGTGTATTGCAGCCTC
>chr1	10921946	10922269
TCTTAGTTAGTGCAGCCAGGATCTGATCTCAGGTCTGACTGATTCCAAGTCTGTGTTCTTTCCACCCACCCGCACTGCCAGGGAATTCAGCCCCTCTCCTTGGTGTGCTCACAGAGCCCCAGGCGGCTCCTCTAAAGCCTGAAACTGCGCAGCCAAGAAGCCAGCCCTGGAAATGACTCGTGGCAGATCCAATGCTGGCCTCGGAGGCAGACCAGTCAGGTAGGACTCTCACCAACCCCATGGCCTCGGACAGGCCACCTTACCTCCTGACCTTCATCTTCTCTGCCAGGGAAGGGGGATGGAGGCAGGATTTCCAGAAGCATG
>chr1	60560116	60560442
CCGTAGCATCTTGGCAAAAAACACCCAACATTACCAAATCCTGAATTTGAAACAATGAGGCTACAGAATCAGGTATGAGCTAAGGCTGAGGTCAATATCAAAGAATTTTCATCCTCAGTGCTAACTCCACTTAACTGACAGTGGCTGTAATTGATTACTGATGTCTGGCATGGGTATGGGAAAGGGATTGATAATACTTGAGCCAGGTATTTGCCATTATTGATCTAGACAAAAAGCATATGAATATGAATAAAAGAAAATGAGCCACTGAAGGTCAGGAACCCTAAAAGTCATTTGATGCTGGAATTCACTTCACAATAAATATGC
>chr1	62253424	62253750
TTGGTGGCGGGCACCTGTAATCCCAGCAACTCGGGAGGCTGAGGCGGGAGAATTGCTTGAACCTTGGAGGCGGAGGTTGCAGTGAGCTGAGATCATGCCACTGCACTCCAGCCTGGGCAACAGAGCAAGACTCTGTCTCAAAAAAAAAAAGAAAGAAACGTAATAGCAAAGATGAGTAGTTTCGAACCCATAAAAATTAAAAATCCTTTTGATATCAAGGGTACTCTAAATAAAATGTAAAGGCATTATCTTGTTTAATTCTCACAATAGCTTTGTGAAGTAGGTACTTAGATTTCTTTTAGAGAAGGGGAAACTGAGGCACAGAGA
>chr1	111682718	111683061
ACCTCTACACAAATAAACTAGAAAATCTAGAGGAAATCGATAAATTCCTCGACACATACACTCTCCCGAGACTAAACCAGGAAGAAGTTGAATCTCTAAATGGACCAATAACAGGAGCTGAAATTGTGGCAATAATCAATAGCTTACCAACCAAAAAGAGTCCAGGACCAGATGGATTCACAGCCGAATTCTACCAGAGGTACAAGGAGGAACTGGTACCATTCCTTCTGAAACTATTCCAATCAATAGAAAAAGAGGGAATCCTCCCTAACTCATTTTATGAGGCCAGCATCATCCTGATACCAAAGCCTGGCGGAGACACAACCAAAAAAGAGAATTTTAGA
>chr1	84133528	84133871
AAGGTCTATCATTTAGTAGGTTCCTGTCTTAGTAAGTCATTCCTTGCAAGAAAGTCACACCTATGTAGACAAGGTAAAAAATCATTGAGAGAACTTACCATGTGCCAAGCACTGTTCTAAGCACTTTTACATATATTAACTCATTTAGTCCTCAAAACAAAAACATGAGGTAGATACTATTGGTCCACAGTCCCTTTCCAAAAATCTCAAGCTTAGATTCCATAATCATACATATTATTAATTCTGCAGGAAAAAAATGTAAATATTCAAACCAAGAGATAGACAAAATCAATACATAACTTCTTGTCAGGTCATTGTCACCAAATGAATTCAGGTAGGTTAGG
>chr1	200661369	200661720
GCCCGCCAGTGGCTCAACAGTGGGAAAATAGAGGATGTGAGGCAGGCTCGCTCAGGGGCTACAGCCCTTCATGTGGCTGCTGCCAAGGGCTACTCTGAAGTCCTCAGGTATTGTCCATTTACATCAATCAGGAGTGGTTCACTGGGAGAAGATGGAATAGGTTTTGGAAGCAGAGGCTGAATTAGATTTTCCGCTATGACGTGTTTCCTTTTTTGTTGGTTTCCTCTCTGATTGTGCAGTCTTTTCTCACATTTTGCTGGTATTCATCCATGGATTGTCTCCCTCCCTCCTACCATTCCTCTAGCTTCTCACTAACATGTATGATGTGAAACAGAGTTGAGGTACATGGTCC
>chr1	10565146	10565497
TTCTACCTAGGGTGATCACAGAGGAGCTTTGGTGATGGAAGAGATAACCCGGAACAACTGACAAGCTCAGAGTAGGGTTGGGAAGAAGCTACTCTGATGGCTGGAACATCAGGGGTGGAAGACTGATGCCTGACTCTCTCCAGAGTATAAGGCATATCAGGGGCTGATGAATAAACTAGTTTGCTTTATTTAGTACAGGGTGAATATATGGTAACAGGCATTTTGTTTTGTTTGGTTTGGTTTGGTTTTGAGATGGAGTCTCACTCTGTAGCCCAGGCTGGAGTGCAATGGCACGATCTCAGCTCACTGTGACCTCCGCCTCCCGGATTCAATCAATTCTGCCACCCCAGCC
>chr1	49210668	49210988
CAGTTGTGTCTTATTTTTAGCTTATTTTTTGTATGCCTGCTCTATTCTAGACACTGACTAGTATCCTTTAAAGGCAGTCCCTCATTTCATTCTCAATCCCGTGGGGTAGGCATCATTATCCCATTTTATAGGTGAAGAAAGGTTAAATAATTTGCCTGAGGTAGGTGACTTTCTTACAGCGTAGCTAGAATCTGATTCATATATCTCTACTTTGAACCTCTATCTTAAAAGACAATGTTGGCCTGAAGTTAGCCTATGGGTCAGGGCTCAGCCTGAAGCCAAGTTTAAGAGGCTCAGTCTGTGACCAAGATCAGTGATCAG
>chr1	175741426	175741746
AAATAGAGAAAGAAGAGAGCAATTCAAGCCAAGGCAAGCAGAAGGAAAGAAATGATAAAAATTAGAGTAGAAACCAATAAAATTGAAAATAGAAGAAAATTATAAAACTAAAAATCAGTTCTAATTCATCTAAATTAGGTATGCATCAGACTGTAGGTATAATCCATTTTGAGGCACATTTCTGTGCCTTTTTTGTGAACCTGTGGAATACAAAAAAAAAGCTATCTGCTCTCAAAAGATAATAAGAAAGGAACCTTGCAAAAAATAAAAAATAAAAAAAGGTGTCCCCATTTCCAAGCAATTTTGAAACCCAGGCAGGAA
>chr1	59830230	59830551
GCAAAAGAAACTACCATCAGACTGAACAGGCAACCTACAAAATGGGTGAAAATTTTCGCAACCTACTCATCTGACAAAGGGCTAATATTCAGAATCTACAATGAACTCAAACAAATTTACAAGAAAAAGCAACCCCATCAAAAAGTGGGCAAAGGACATGAACAGACACTTCTCAAAAGAAGACATTTATGCAGCAAAAAAACACATGAAAAAATGCTCACCATCACTGGCCATCAGAGAAATGCAAATCAAAACCACAATGAGATACCATCTCACACCAGTTAGAATGGCAGTCATTAAAAAGTCAGGAAACAACAGGTGC
>chr1	51609062	51609383
TAGAGATAGGGTTTCGCTGTTGGCCAGGCTGGTCTCGAACTCCTGACCTCAGGTGATCCACCCACCTCAGCCTTCCAAAGTGCTGGGATTACAGGCATAAGCCACCATGCCCACCCTATTTTGGTTTTTTTGAGATGGAATCTTGCTCTGTTGCCCAGGCTGGAGTGCGGTCGTGCGATCTCATCTCACTGCAACTTCCACCTCCCGGGTTAAAGCGATTCTTGTGCCTCAGCCTCCGAGTAGCTTGCATTACAGGTGTATGCCACCACACCCAGCTAATTTTTTTTGTATTTTTTAGTAGAGATTGAGTTTCACCATGTTG
>chr1	194927507	194927832
TACTACATAATAGTCAATCTTTTTTCATGATGAATGTTTCTTGTTTCTATTTAAAGGAATACTTCAAAAACATAGAGCCACTATACTATTCTTTATTCTAAAAAGTTATAAGTTACCTTTTCTTTTCATATTTTAAAAATATTTTGTGTTGATTTTATTCATGATAATGGCTGTATTTCATGTTTAAATGAAATATGGTAAACTCAACATTTCCCTAACAATTTTTATAGTACCTTTCTCAAACAGTATATTTTTTATTGTATATTTTGTACATTGTGTGTGTATACACACACACAATAACTATTACTCTGAGTATTCTGCACTAT
>chr1	162956400	162956725
CTCTCTGATGTATCTGAGAACCCTGGAGGCTTCTGACTTCATTTGGAAGAAGTCATGGAAACAAAAGCTGCTACTTCTCAGGCTAACATCTGCTGACATAAACAGAAGCCCCTCAAGGATACCTTCTGCCAGTGACCAAACCGGGGGCTCAAGTGAAGAAATATTATCATTAGACCTGCCTCCAGGTCTAGCTAATGTCTTATTCAGTATGAATAGCAGTGGCGTTTGGGCAGGGAGGTGATGAGATGCCTATTAAGGTAACAGAGGTGTCCAATGGAACATTGCTTGTTTAGCCTTATGACCTCTGTCCAAGGGAGGGCTTCCTC
>chr1	169884834	169885145
AGAGAAGAAAAAGTTATATATAACTTTGTAGTAATAGTTATGTAGTAAAATATGTCATATTATGTGTATGTATAAACAAGTGATTTCTATGATTATAAGGAATTTTTTTCTACATAACAACTATTAATACATGATCAAGAAAGTGGTGGTAACAATTTGAGTTGCAGGTGGAATACAGAAAGGCTGCCTTCTCAGGCCTTACCTTTGTCCACTCAGCCTCACTAAGCTTCTCTACCCAAACCTTCACACCTAGTTCTTGCCACTCCTGCAAAAAAGCATACCTAGACTTATATTCCAGCCTCCAGAATGCCC
>chr1	100909952	100910263
ATAATATGGACAAACACATCCCAGATGTGATGGAATAATTAGTCATGGAGAAAACTTTGAAAATAAAAAAAAACAAAACAGGCTGTTGATAAAGGAAAGTATAATTCTTACATACTGTTTGGCTCAGCAGTGAATAACACTTACATCATTATTGTAGTACAACTATTGATTATTTACTTTACCATAAATCATGATATGGCTTTATTGGGATAAGGGGACAGGGGAACTGAGTGTGTGAGCAATGATGGTGTAAGGGCATTAAATGCAAAAAAAATCAATAGAGAAGATGTATATTTAATAAATCAAGAAATA
>chr1	207736570	207736876
AGTGCTGGGACTACAGGCTCAAGCCACCACAACTGGCCTTTAATTTTTGCAAATGTGTTCAAAGTCTGACTTAATAGAAGATATTTGGATTTACATATCTGCTTCTTTTTACCTCAAACATTTATTACTTCTTGTGCTGGAAACATTCCAAATCTTCATTTCTAGCTATTTTGAAGTATACAACAGTATAGTTACTGTTAACTATTGTCATCCTCCTATGCTATCAAACACTAGAACTTATTCCTTTTATCTAATTATATTTTTGTACCCATTAACCAACCTTTTTTCATCTCCCTCTCCATTCTAC
>chr1	167708172	167708478
AAAACAACTGGGATATCTAAAACTTTCAAGGATGCTGGAAGGATTATAAGAAAAGAAAGTATATTCCTGGAAGAATGGAACTATTAAAAGGATTCACAAGTTTCTATTAGAAATCCTACCATAAACTGATAAGAAAGCCTTACTTTTCTCATCTAGAAAATGAAAATGATAACAATAAAACCTATCCACAAAAGATTATACAGAGTTACACTAGATAATGTATATATTTATTATAGAGGGGCTCAATTAGTGTTATTTTTATTGCATAGCTTAAAAAGTCATGGCATACATAAAATAATGCCCAGTA
>chr1	204576403	204576693
CCCTGCCTGCCCGTCTGTCTTTGAAAGATACCTTCAGGCTGCCGCTGTACTACTGGGTCACAAAACCAGCATCCACCATTACAGGCAGAATCGTTTTCAAGTCATTTCCTACCTTGGTGATTTTTACCCCCTCCTTCTTTTAACACCTTCCCCAGCAAATCCAATCCATCCTCTGGCTTATCTGGGTCAGCAAGGGTCTGATTTTATGCATGACACTGTCAGACCATAAATCCGCTGCAGCTTTGCCTCTCTATCCAGCCTGCCTGCTTCTGTCAGCATCAGCAAAATGCA
>chr1	32095188	32095478
TTCTGGATGTATTTTGATGGTAGAACCAACAGAATTTCCCAACTGGAATATGGGGTGTGAGGAAGAGAGGGGAGTCATCCGTTTTTGGTCTGAGCAATTGGAAGGACACTCATCAACTGAGGTAGAGCAGCCTTTGTGGGGGAAAGATCAGGAATTCAGTTTTGAACATGTTCAGTTTGAGATGTCTATTTTTATTTTATCTTATTTTATTTTTTGAGAAAGAGTCTCACTCTGTCGCCCAGGCTGGGGTGCAGTGGCGTGATCACAGCTCACTGCAGCCTCCAACTCCTG
>chr1	16658464	16658742
TTTAGAGGCTGCAGCTTGAGCTACAATCAGGAGGGAAATTGGAAGGATTAGCAGCTTTTAAAAATGTTTAAATATTTTGCTTTGCTAATGTGCTGATCCGCACTAACTCATCTTTGCAAAAGGAACTGCTCCCTCGGCGTGCCCCAGCTGGGGCCTCTGAAGGGATTCCTCACTGTGGGCAGCTGCCCTGAGCTTCAGGCAGCAGTGTTTATCTCTGGCCAGTTGTCTGGTTTCCATGTATTCTAGGCCAGGTAGGCAACACAGAGCCAAGGCGGGTGC
>chr1	12120115	12120393
GAGGCCACTTCTTTGCCCTTACCTGTAAAAATCAAAAACTAAACTGACACTTTCCTCATGACATAGCTGTTTTTTTGTTTTTTTTTGTTTTTTTTTTGTTTTTTTTTTAGCATTTAGAAAATATTTATTAATAATATACATGAATTTAGATTATATAGTATAGAGGTCACCGGGCTTGTCACTTGAACTAACAGTAGTCTGTTTTTAGAATGCTTGAGTGTGATCATAAAAGACTACTTTCCAGGATGTCGGGGCTGGGGAGCTGGAGGGGCTGCTCCA
>chr1	44981069	44981355
ATATCAGTTTGGTGAATGAAATCAATAACCTGGTTGAGGAGACAAAAAGACGTTTCTGAATCACCAACTAACCAACTAACAGAAGACAACTTGTGATGAATGGCACAGATGAGCATTGCTAGAGCAGCTCAGAGGTGGAAACTTGCTGAGAATGGGCTGGGCTTAGAGGGTGGAGTGTGAAGGCTTAGCTGAAGCAGCAAGATGGCACACATGGGGACCATGAAGAAGCTGGCCACGAGCAGTGCAGGGCCCAGGATGCTTGGCAGCCGCAAAACAGCTGAAAAAGG
>chr1	30655986	30656272
GCACAGGATTCCATGGCCCTGGGCGGCCAGTGACCTCACTGCTCTGAGCCAGGGGTGGGGATAAGAATGCCCCCTCCCAGGACTGCAGTAGGGAGTGAGATAACCTTTACCAGGTAACATGCTCAGCCCAGCGCCTGATAGACGGGCTCCCTCCCCAGTCCCCAGTCAGGACACCCCAGGGGTCAGGACTGTGGGCTCCACAGTCCCACATCTGGGATTGGTGTCCCGCTTCACTGCCTGCTGGATGTGTGACCCCGGGCAGGTTCCTCCCCCTCCCTTAGCCTCAA
>chr1	32621827	32622120
GGGTGATGCAATTGTGAGTTTAAAAATAATTATCCTGTCCTTGCTTACTGGTATTTTCTGATTTACTATTAATAATATACCCATATTTATTTTTTGGCCTGAACATGGGCTGCTTTTGTGAGTACAGGATGGAAGTTAAAGCCCAGGTTACAGATGTTAGGCATCTGCAGGGGAGACTGTCAGTGAATACCTTGGTGCCATCATAGGGCTCAGCTGTGCCAGACGGTGTGCCCATCAGGGTGATGACATCGCAGTCGATGGTTTTGTCTGGCGAAGGGGCAAAGGTGTCTGAGA
>chr1	180986342	180986635
TGTTGAGGGTTCCTCTAACTGCAAACAGATAGCCACCAAAATTTCTCCATCAATTAAAAACAACCAATAAATGTAGACTTTTAAGTTTTATCATGCAACATAAATGCATTGAATACCTTCATGTTTATGAAGTAGGCAAAGAAGAACAATTTATAGCCCATGCTTTTAGGAAGTTTACTATCTAGACTCTAGATACTAGACTAGATACTATCTAGACTCTAGATACTAGACTAGATACTATCTAGACTCTAGATTCTAGAGGATGTAGGTATATAAATAAACAGCTACAACTTA
>chr1	185292750	185293015
AATTTTTTGATTTTTTTGCAGATGGAGTCTCACATCGTTGCCCGGGGTGGTCTCAAACTCCTAGGCTTCCTCCCAAAGTGTTGGGATGGATTACAAGTGTTAGCCATCACACCTGGCCACAAAATAATCTTAACTATTTGGTTTGGAGTGCCTTGGCAATTGCATATATCCATGTAACCATCACCCAAAACAAGATATAGAATATGTCCATCCTCCCACAGTGTTGTCCTGGACCTCTTTGTGGTTGATTTTCACTCCTCACAACT
>chr1	149077332	149077597
AGGTTTTTGCTCAAGTGCTTCCCAAAATCCACAACACTACTCCCCAACTCATTTTCCATATCTGCATTTTACAGGATTCATTACAGCACTTCTATTATAGAACTAGTTCTATGTTTAATTTATTTATTTACATGTCTGTTTCCACCAGAAAACCATTTGTCTCACCATTCTTTCTATTTCTCACAGCACAACACACCTGGTTTGCCCACAAAAGGTGCATAACTGGAGTCTGTTGAATACTTGCACATGTACTGTTAGAACATATT
>chr1	173035361	173035694
GTAGACTGGGAGGGGGAAGCGCATCTGTCCAATGGCTCGCCATTGGCTTCTTATTACAGCATTCTCCCCTGAGACACACTCTGCATGCTCATTCACCTACCTCCTCCTCTTCCCTCCCCTTCCTTCCCTACCCCTTCATTACTGATTCACAGCGAGAGGCAGCAGCAGCAGCAGTAGCAGCAGCAGCAGCAACAACAGCGCTGCTTGTCACGAATCGAGGATTGCAATGAGCTCATCGTTTTCTCCTTGCAGCTTCACAACTGCCCTGGCTTCCTGGCTACTGCTGCTGCTGTCTTCTCACACATAGACACGCACACACACCCTTTCTCGCACA
>chr1	190499314	190499647
GAGGGCTAGATTAAGTCTGACGTGTTTTACCAACTGCATTTTTAAAAATGTGAATTGGATAGACATCAAGAAAACAAAGAGAATCTATGTGGGAGGGAGTGATTCACGTTTCATGTGACCAGCACCAGTGAGACCAGTTGACTCCAGGAAGAATTGGCAGTTCTGGAGAGAAAGTGTGGCCTTTGCTAGTACAGGAGGTCTGGAAAAATGAATGTAAGTTGCAACAATTCAGAGTTGCCCTTTGGATAAATGTTCATAGAGTGATTGTATTTCACAGGACATTGCTAGTCAATTTTATGTGATAAAGAAAAAGGGAAGAACACACTCAAGAGGA
>chr1	190666353	190666645
AGGCCCAGGACCCAGCTGCCCTCTGCAGCTTCAGGACTTGGTGCTGTGTGTCCCAGCTGCTCCAGCTATAACTGTGGCTATAAAGGGCCAATGTACAGCTCAGGCCATTCCTGCAGAGGGTGTAAGTCCCAAGCCTTAGTGGCTTACACGTGGTGTTGGGCCTGCAGGTACACAGAGGACAAGAGCTGAGCTTTGGGAGCCTTTGCCTAGATTTCAAAGGATGTATGGAAACACCTGGATGTCCAGGCAGAAGTTTGTAGCATGGGCGGAGACCTCATGGAGAACCTCTGCTA
>chr1	231033141	231033433
GCTCAGTCTCTGTTTGTGGCCATTGCATTCTCTGGAGCAGGTCTTATAGAGAGGCTGTTCTGCATTCCTACATGCAAGAAAGGACCAAAGTCCAGGGGCCTGGGGGAAGGTGAGGAGCCTGAGCAGAGTTTGGTCAAGTCACATTGATGGCATTTTGTCCACACTGGCCAGTGGGGACCAATGGCTAATCATTCATGAGACACAGAATGGGAATTGGAAGGTCCGTGTCTGACCTTGTCATAGGTAAACAAGGAGGTCATCGGTGGGTTTTATCTAAATCTTATGGGGAAGGG
>chr1	189845137	189845453
TTCCTGGGGCCTGAAATCAATTAACATTTTAATGTTAATGGGTGTGGACCATCAGGAAATGGCCTCCCCAGGCCTAGCTGCCAATTTAGCACTTTTAGAGAGGCAATGTGATTGCCTAACCATCACCTGACATTTCTAGTGGGTGGGGAGAAGAACTCTCTCTTTCCTCACTCATGCCTAACTACTTGTAACAAGACCAGCCTGGGTGACATGGCAAAACTCTGTCTCTACTGAGAATACAAAAACTAGCTGGGCATGGTGGTAGACAGCTGTAGTTCCAGCTACTCAGGAGGCTGAGGTGGGAGAATTGCTTGAGA
>chr1	71042077	71042393
GAGCTTCTATGTGGTGTTGACCCTGCAGATGCACAAAAGTCAAGAATTGAGATTTGGGAACCTCTGCCTAGATTTCAGAGGATATATGGAAACACCTAGATGTCCAGGCAGAAGTTTGCTGCAGGGGCAGGGTGCTCATGGAGTACCTCTGCTAAGGCAGTGTGGAAGGGAAATGTGGGGTTGGAGCCCCCATACAGAGTCCCTACTGGGGCACTGCCTAGTGGAGCTGTGAGAAGAAGGCCACCTTCCTCCAGACCCCAGAATGGCAGATCCACTGACAGCTTGCACCATATGCCTGGAAAAGCTGCAGACACTCA
>chr1	90637681	90637978
ACCATGCCTGGCTAATTTTTATATTTTTAATAGAGACAGGGTTTCACCATGTTGGTCAGACTGGTCTTGAACTCCTGACCTCAGGTGATCCACCCACCTTGGCCTCCCAAAGTGCTGAGATTATAGGCGTGAGCCACCACGCCCGGCCCTATTTGCTAATTTTTGTCAAAGATTTTTATGTCCATGCTTCAAGATGGCTGATCAGGGGAATTTCATGCTCTCACCCTCCAGTAACAAGAACTAAGATAATGAGTAGATAATCATGCTTCAAATAGAGTATCCAAGAGAGAACACCAGA
>chr1	17380447	17380744
AGACCACATCCTCTAACTCTAAAGCAATTAACTTAGAACTCAGCAAGGATAATAAGAAAACCCTATTCATCTGGAAATTTTAAAAACCAGTCATTTAAATAACTCATTGATCAAAGGAGACATTGCAATGGCAATTCCGAACTGAGCAGTAGAAAGGTCACATATGAAAACTCATGGACTCAACTAAAATTGTGCTTAGAAAGAAATGTATAGTCTTGAATGTTTACAGTAGGGACGAAGAATGGCAGAAAGTGAATGAACTAAGCGCCAAACTGGAGAATTTAGAAAAATAATGAAA
>chr1	62318538	62318808
GACTGGGGGTTGAAAATAGAACTTTATAAAGAATAATAGGTATTTCTACTTGCTTTTTTTTCTTTTTTTTTGAGACAGAGTCTCATTCTGTCACCCAGGCTGGAGGGCAGGGGGCTGATCTCAGCTCACTGCAACCTCTGCCTCCTGGGTTCAAGTGATTCTCCTGCCTCGGCCTCCTGAGTAGCTGGGATTACAGGTGCTCACCACCATGCCCGGCTAATTTTTACATTTTTAGTAGAGATGGGGTTTCACCATGTTGGCCAGGCTGGTC
>chr1	232818582	232818852
ACAATGCCATTCAGCAGGATAATTTGGCCTTACCAATGGAGTTTCACTAATCTATTCTGGTGACTGACTTACTTTAGTCTAATGGGCTCAGCAAAAAATAAAGTAAGCTTGTTATTTGAAACAATTATTGTATGTATATACTGCAGATTCCAATGATATCTCTCAGAGGTCTACACATTTAACAATAAAATTCTTTCTCCAACACCTGTTTTTTGGCATGGGAGGAGTAGTGGTCATTTTTGTAGGTAAAGGAGACACAGAGAGCTCCCTA
>chr1	231520911	231521197
ATCTTTTTCTTTTTCTTTTTCTTTTTTTTTTTTTTTTTTTTGAGACAGAGTCTCACTCTTGTTCAGGCTGGAGTGCGGTAATGCAATCTCAGCTCACTGCAACCTCCGCCCCCGCCCAGGTTCAAGTGATTCTCCTGCTTCATCCTCCTGAGCATCTGAGATTACAGGTGTCTGCCATCATGCCTGGCTAAGTTTTGTATTTTTAGTAGAGATGGGGTTTCACCATGTTGACCAGGCTGGTCTCAAACTCCCGACCTGAAGTGATGATCTGTCCACCTCAGCCTCCC
>chr1	22281951	22282237
AAAATTTTTATTTTTTTTTTTTGTTGAGATGGAGTTTTGCTGTTGTTGCCCAGGCTGGAGTGCAATGGTGCAATCTCGGCTCACCGCAACCTCCGCCTCCCAGGTTCAAGCGATTCTTCTGCCTCAGCCTTCTGAGTAGCTGGGATTACAGGCATGCGCCACCATACCCGGCTAATTTTTTTGTATTTTAGTAGAGGTAGGGTTTCTCCATGTTGGTCAGGCTGGTCTCGAACTTCTGACCTCAGGTGATCCGCCCGCCTTGGCCTCCCAAAGTGCTGGGATTACAG
>chr1	108547271	108547592
GACCTCTTTCAGCACCTACTTTGGAATCTTTTCATAATCATTCTGGATTTGGCTAGTTTTAGTTGATAAACACATTTCTTCTTTCTATCCACTGAATCACTTACTTATTGTGTAGTGCTAATAAGACCAAAGAATCTGCCTCTCCACAAGGAACAATTCTATTTCAAAATCCTTCAAGAATATTCAGAAAGGAAAAAAAGATCCTGGTCATTGCTCCCTCAAATTTGAGTAATCACAGCTTAGGCTCTGTAAGAGAATTTGATTGGTTCAGTGTAAAGCCATAACCATTACTGGAAGGATAATTTTTTTTCATTGTACTTTA
>chr1	70238956	70239277
CTCTTCATAAGGCTGACTACTTCACATCCTCTAGGTCCATACTCTTAAACATCAGTGAGCATTCAAATTATCTGGGAATTTTGTTTAAAAGGCCGGTTCTGATCCAGTAGGTCTGGGACCTGAAGGGCCTGGGTTCTGCCCTTGTCACAAGCTCCTAGGTGATGTTAACAATGCTGCAGATTCACGGGAAACATTGTGAATAACAAGGCTATAGATTTAGATTTAAATATATCTTCCACAGTGAGGCCTTCCCTAAATGACTTTCCACCAATATAATCACCAGCAAATTTCCTGTCCCTGTTCCGACTGTTTCTTTCATGAT
>chr1	87337253	87337592
GGCCAGGCTGGTCTCGAACTCCTGACCTCAAGGGATCCACCTGCCTCGGCCTCCCAAAGTGCTGGGATTACAGGCATGAGCCACCGTGCCCAGCTGTGTCACCTGTTTTATAAATAAAGTTTTATTGAAACACAGCCACATACATTTTTTTACTTATTGCTTGTGGCTGTTTTCACACTGCAGCAGCAGAGTTGAGTAATTGTAACCTAAACCATGTGTATTAGCTGTTCTTGCATTACTGTAAAGTACTACCTGAGACTGGGTAATTTATAAAGAAAAGAGGTTTAATTGGCTCACTGTTCTGCAGGATGTACAAGCATGGCACCAACAAGGGCCTCAG
>chr1	162647687	162648026
GGGAGGCCAAGGCAGGCTCATCACTTGAGGTCAGGAATTCAAGATCAGCCTGGCCAACATAGTGAAACCCCATCTCTACTAAAAATACAAAAAATTAGCCGGGCATGGTGGCACGTATCTGTAATCCCAGCCACTCGGGAGGCTGAGGCAGGAGAATCGTTTTAACCCGGGAGGCAGAGGTTGCAGTGAGCCAAGATTGCACCACTGCACTCCAGCCTGGGTGACAGAATGAGACTCCATCTCAAAAAAAATAAAAAATAAAATTTAAAAATCTAAAAAAAAGTAAATATTTGGCAGAAGAAATATCTAAGCAAAACTGTGAAGGCGCTGCATCACTTCT
>chr1	173611354	173611864
GAGACCAGGAGAGTCAGGAAGGGCCTGGATTCCACAACAAAGAGGAAAATGGTGGCCTCAGAGACAACGGCTTCTGCAGGGAATGGCAAATACAGGTGCCATAGAGCTTTAAGTGTTGAGTCAACAGTGAGAGTAAAGGGGGCCTGACCTTGTGCCCAGCAAAGGCCAGGCTGCCACGGCTTCAGGTCTGAGCTTTGTGAGGATTAATACCAATAAAAAATTGAATGGGTATTGAGTGCTTACTGTGTGCCAGGCTCCATCCTAAGTTCTTGAATAGGGATATATGTATGATTTCATTTAATTCTCGCTACAACCCAATGAGGTAGATAGGATGTCTTTTAGATGAGAGAACTAAAGTGCAGGAAATTTAAGAAATTTGCTCAAGGATGCACTTTTCATGAAGCTGGTCTCCCCCCTGAGTGGGGTACTTCCACAGCTGTGCTCTAAGTGAGTGCTTCTCACTCATAGATTTCCTTGAAGCAGGGGTCCTAAAATGCAGGCTCTGGGTTGG
>chr1	882868	883378
TCTGTCTCTAATACCCAGCACGCAACTTGTCATCAGATCTCATCAGCAACACCTTCAAAACCGTTCGTGCCTCCTCTCAAACCACCACATAGTTCAATTCTCAGTTAACCTAAAGGTCTCTCTGTTTCCACCCTTGTCACCTACAAGGCACTCCACCGCTCAAACCCAGAAGTAACTCCCTGTTTTACGAGGCAATCTTATGACGGTCTACGGCACCTGGCTCTTCATCACCCTTCTGGGCTCATCTACCCCTATTCACCCCCTCACTCCTGCCGTAGCCACGTTTACCTCTGTACTCTCCCCAAATGCTCCCACTGCAAGGCTTTTGCTGTTTTCTGCTGCCTGAAATCCTAAGACACGTTTCCCCTACTGTCTGTGTGGCCTCCTTGTTCGAGGTCTTTATTCAGACGTCATCTTCTCAAACAACCACCTCCGCTTTTTTTTTTTTTTTTTTTTCTCCTGAGGCGGAATCTCACTCTGTCGCCCAGGCTGGAGTGCAGTGGCGCAATCT
>chr1	225259661	225259926
ATACTTATCAGTAAAAAACAGCATTTTTTTGTTTGTAAACACAGTAAGTAAAAGCTATATGGTTAGATGTGACAGTGAATTGTAGAATTACATGGACATTTGCCGATAACTGAAAGCTTTTACTATGTATGACATTTTTATTTGCTTAACAGCTGATACGTCCATTTGGAGAAAATTCTACTAAAATTATATTCTTCTCAAGAAAATGTTTTATTGATGTGATACCAAATGTGCCATTTATAAGTTCACACCCCAGTCACCAGGCA
>chr1	152671981	152672246
AGACAGGCCCCTGGAAAGGGATTACTGGGAGCTCTGCTTTTTCTCTTGTGTGTCTGCTTTCACACCCTTGCCCAACTGCAGCACTGCTCCCTCCTTCTTCCACAGGCAGGGGTGAGCTCAGCCTCTGCCTTGGACCAGGCGCAGTGCTGGGGCAGTGGGAGGAAGCGGGCCAACAAGACTGAGCCCCGGCCCTCTGACCCCACCTGGGCACACACGTAAAGCAGTCGGTGACCCTGCCTTCGTGGCTGGGTGGAAGCCTGGGTGGT
>chr1	216938625	216938907
ACCTTTTTTAGGTGGTTATCGTACTATTCATTTCCATGTCTCTGCATGGCATGGTTATATTGCTATTTCTTAATTTTCCAGTTTTAGGCTTTATCTATTGACTTTCCCTTATGGAAGATGACCATTTAGCTCCTTTTTTTTTTCCATACACATGCATCCTTTCCTTCTTCATCCTCCCGATATAATAATGTGGTGTTTTTGGTTAAAGCTAATATTCTGTTACTGTGGCTATGAAAACTGTATTCCCAGCTGAGTCATATAAAATATGGTTACTTTTCCTTTC
>chr1	175956068	175956350
ATTTGTTGAGGAGTTTGACCTCCAATTATGTGGTCAATTTTAGAAGAAGTGCTATGTGATGCTGAGAAGAATGTATGTTCTATTGATTCAGGGTGGAGGGTTCTGTAGATGTCTATTAGTTCTGCTTGGTCCAGAGCTGAGTTCAAGTCCTGAATATCCTTGTTGATTTTCTGTCTCATTGATCTAATATTGACAGTGGGGTGTTAAAGTCTCCCACTATTATTGTGTGGGACTCTAAGTCTCTTTGTACATCTCTACAAACTTGCTTTATGAATCTGGGTGC
>chr1	55204967	55205245
GGTGGTGTGAGCAGGAGATACCTGTGACCCTCCATCTTCAGAGCCCAATCAGGGGGTCAGTGGAGAATGGGGGATCTCTGAGAGCACGGCTGAGAATTAGAGGAAACGTTCGAACAGTCAGCGGCATGGTGACCAGCCCTGAGGTCATGACGGCCATGCCTGACCAGAGAGGAGGTGCTGCTGGGCAAGTGGATGAGAGACAGAAAAAGTAGAGAACAGAGTTGGTCCCTGGGACCAGGAGAACAGTGTTGGGGAAATGACACCCAAATGAGGCGACTC
>chr1	21266689	21266967
ATGTATAAATGCTTTTTAAGAAAAATACTTCAAAATAGAAGGGTAAATAAAATCTTAATAAGATACCTCTCCATTTAATACACCGTAAAGTCGAAGTTGAGCTATTTCCAAATCCTAGGAATCAGGTTCAAAGTGCAACACAGCACCACTGCAAGGGGAAAATCTGTCTAGACTAGAATAAGGAATCTTATCAGTGAGAGTTATTGAACTCTCTTAAAACTGCAGTTAAAAAATAAAAAAAGAGGCCAGGCACAGTGGCTCACGCCACTGCACTCCAGC
>chr1	149046229	149046547
ACAACCAGAAATGGGGGATAGAAACTGGACAATCAGAATGGGCTCAGTGCGTTTCCTCCAGGGTCCCTAGCAGGCTTGGAGACAGACAAATAGCAAGGTGGTAGTGGGGTTCAGAATACACAAAGGAGAGATTTCCGTCTAAGTTTTGCCTCCTGATCATTTCTTCGAGGCGTTCTTCTCTTTCGTGCCTAAATTCTGGTACTTTCCCAGATCTTGTCAGAAGAGGACAAGGGAAAATAGGACAATGTTTCCTGTTTTCTGAGACATTGTATATCTCCTCATTCTCCTTATGCATTTCTTCTTCCTTTTTCTCTCCCTT
>chr1	116429864	116430182
TAGCTCCCACTTGTAAGTGAGAACATATGGTATTTGGTTTTCCATTCCTGAGTTACTTCACTTAGAATAATGGCCTCCAGCTCCATCCAAATTGCTGCAAAAGACATTATTTGCCCCTTTTTATGGCAGAGTAGTATTCCGTGGTGTATATGTAATACATTTTCGGGTTTTTTTGTTTGTTTGCTTTTTTTTTTTTTTTTAGATGGAGCCTTGCTCTGTCACCCAGGCTGGAGTGCAGTGGTGTGTTCTTGGCTTACAGCAACCTCCACCTCCTGGGTTCACACCATTCTCCTGCCTCAGCCTCTCAAGTAGCTGGGAC
>chr1	146225289	146225565
CCAGATTTTGGTAGTGGGGTTGATGGGGAGGAAGCTCACATTTCAGGCCTTTCAAAATCTTAGGAAAAGTTTTCTTTATTTCTAACTGTGAAATGTACAAAGCTTTGGGTCATTTATAATTTCTTCTTCTTCTCGAAAGATCACAGGAGACCTAATATTTGTGTCCCCCCAAAATGCCTTGGTTGAAACCCTAACCTTCCCCTGTCCACCCCTGGAAAGTGTTAAAATTAGGAGGAGGGGCCTTTGGGAGGTAATTAGATCCAGAGGGTGGAGTCCT
>chr1	604540	604816
TCAATTAGAAGAACTCAAGAGGCAGGAGCATACAAAAAGCTAGCAGAGGACAATAAATAACTAAGATCAGAGCAGAACTGAAGGAGATAGAGACACAAAAAAACCTTCAAAAAAAATCAATGAATCCAGGAGCTGGTTTTTTGAAAATATCAATAAAATAGATAGACCACTAGCCAGACTCATAAAGAAGAAAACAGAGAAGAATCAAACAGATGCAATAAAAAATGATAAAGGAGATACCACCACTGATCCCACAGAAATACAAACTACTATCAGA
>chr1	10813537	10813808
TTAGTGTATGCAAAGCTGCTGGTAATTGCTAATGGCTCAATTAATGGCGGCTGTTACCATTGTCAAACTTACAGAGGAAGAGACAGGCGGCCTAGAAGAACCATAGACTTTGTCTAGGATAGGTGAGATCAGGGGCTGAGTAGTCAGTGTCATCCTGGCCCACCCAATGGCTGGAGGAGGGGATGAGGACAGGAAGAGGAAGGGGAAGGGGAGGCACTGGGAGATGACAGAGATAAATATATGTCATGATCTTGCCCCATCTGGGTCACTGG
>chr1	191812256	191812527
TGAGCAGTTAGCTTCCCAGATTTTTATAATGCAGCTTCCTTAAATGAGTAATAGAGATGAATTGACATAGATGTTTTGTGTTTTGAAAATCTTTTATGTTAAATATATCTCAATCCAAAGTGTGACATCACTGCACTTTTTATTCTTAATTTGATTTCCTAAAGACATTTTGCTCATGATATCATTATAAAATACACAACTAAGTAATATCTGAAGTGAACTGATATCCCGACTATGATAACATGTATGAAAATAATGATTAACTTCAAAAC
>chr1	188834351	188834638
CAAAGAGTTAGCTCCAGGTCTCCAAACAGAGAGAAACTGTTCTCCTCTTAATACATTCATTTCGACTAGTTAACAACATAAAGAGCTGAATGTTCCACCACAAAACTTGGGTTGTGTTATGGAACTTCAATAGAAATGTTTCAGGAAGCATTTCTCTAGGGGGGGAAAAAAAGCAGTCTGGTTATTGTAGGGATAGATTAAGAAACATGTAGTTTGTTATTTTATGTTTTTTGTAGTTTCTATGTAAAATTTGTTTTCTTGATAATAAATTTGGAAAGCATCATGAAT
>chr1	93711578	93711865
CTAAACTCTGATCTAGATTTGTGTGACTCCAAAACTTTTTTTATATGCCTCTAATGGATGTAATTTACCTAGAGATTTATTAATCCTCTAGTGGGGGTCGTTTCCATCTTCAACAAGCATTTATAAAATACTTTATAGAAAGCACTGTGCCTAGTTCTGGGTATACATCCCCAACTGCCTTGTAGAAATTGCTACACTGGATAGGATGTCTTAACTTGAGCTTAACGTGTATTTGAACAGACATTTGTATTAGTCTGTGGTCCTGGTAGGAAACAGTACTCAAAAGGC
>chr1	25924165	25924484
ATGAATGTGGGAGCTGCCTTTTGTCAAAGCACCATTAAAACCCAGCTCTGGTCAATACCAATGTGGTGTGAAGACAAAAGGCTCAGTTTGCTCCTCTTGTGACTGGAGAGGGAAGGCCCAGCAGGAGGTGGGAAAATAGGTATCTTGGGATCTTAGCAAAAGGAAGCTCATTAATTCATTCATTCAGAGGCTTTTCTAGGCCAGCTCTGGGATGGATGCTAGAGATGCAAAGGTGCACTGGCCACGTCCCTTGCCTCGAAAGAGTTCTCTTCTTAGAGGAGGGATTCACACGTAATTATGTGGTCAAAGTGCTACGGGAA
>chr1	77869356	77869675
TCTTTTGTGTTATGGCCCTGAATACTTTATAGGAAATCTAGGCAAGAAATATTGTGAAAAATTTGGATACAGAATTCTTTATTTACAACAGTGACTTAGCAAAGGTTGAGAGCTGATAATATTTTAAGATAGTCTTCCTTTATATTTAGTATCAGGAAAAGCTATGTCAAATGTTTTATGTAAACTATCCAGTAGACTAACCCTTGCTAATATGCTAATTACAATATACTGTCATAGTGTTAATAGTAATATCCACTTCTCTAAGTCAAAGTCAAAGATGATGCATAAAGCACATTTTTTAATAAAAAATTTTAATTGGG
>chr1	227625203	227625494
TTATTCCAACTACCCTGCACTTGGGGTTTAACAGCTTTGCAAAGCCTGGGGCCTCCTTACAGGAAACTAAGACCCTGAAGGTCTACACCATTGGGTAAGCTTATAGCAGTGAACTATAAGCTAACCCTACCCTACACCTACACTCAGGGAATTTGCAACTTGTCTTGGCACTGAGCGCATGGTCTTGGTATGGAATGCTGATGGTCATGGTATGGGATGGAATGCAAACTTCTAGGAAATGGTAAATATAAACTCAGTTCTCATGTGTAGTTGCAGGACAGATTCATAATTC
>chr1	28691074	28691365
TGGTAACTCCACCACCAATACTGAAAGAAAGAAAATCCCTGCTATCTCACAGAGTAAAAATACTGGAAGGAATAAATACATTTCAAACAGTGGTTGTTTGGTTAGAGGGAGTTTGGGCTATATATTTTAGTAATTACCAATATTTCATTTTTATAATGCTGTGAAAAACTATAAAAGCTGGCCAGGCGTGGTGGCTTATGCCTGTAATCCTAGCACTTTGGGAGGCCAATGCAGAGGGATCACTCGAGGTAAGGAGTTCGAGACCAGCCTGGCCAACATGGTGAAACCCCAT
>chr1	230865583	230865982
GTACATGGAGAGCCACAATGAGGACGTGTGAGTTAAACGAGTGGGAGTGGAGAGGACGTTTACACCCTGCTTAAGACTGCTGAGTATTGCTGTCAGCAGCAAGGCATCCATTTGGTGGAGCTATGTCAAGAAAACAGGACAGAGAGAACACTCCATTGAAAATGCTTTCCTTCTTCTAGGCCTGCAGCAGGCCACTCTTCTAGAAAAGCCTGCTCTGAATTCATTCTCTCTAGGAGCACTTGGTTCATCAGCAGACCCCCTCCCCCACTTCCATTTAGCCTGAATGTTTATTTTCTGTCTTGTCAACATGAATATATACAGGAGGCATCAACTACATTTTTGCCCAGCTCAAAGTTTATCTTGCTGGGTGTAATGGCTCACACCTGTAATTGCAGCCATA
>chr1	45042371	45042770
CTGGGTCCTGGGGTGCTAATTCCTAAATCTCAGTGCCCTGTCTCCTTCAGGATTTGAAGAAGGTCTGACTGTGGCCACAGTAGTGGAGTCAGCCCTTTGTGCTCTGAGAAATTGTATAGCCTTCATGCCCCCAGGTAAGGGTGGGGTCTGGTACATGCTGCTGTGGTGGGAGTTCTGTGGCTGGGAGGCCAGGAGCAGGTGCTGACTCCCTCCTCTCCCATGACAGCGGAACAGAACCCGGCCCCCCTGGCCCAGCCAGAGCCTCTGGTGTGGGTCAGCAAGTGGGTTGACTACTCCAATAAGTTCGGCTTTGGGTATCAACTGTCCAGCCGCCGTGTGGCTGTGCTCTTCAACGATGGCACACATATGGCCCTGTCGGCCAACAGAAAGTAAGTGCTGT
>chr1	223162291	223162639
TATCCCAGGAAAAAGAAGAAGCAGCTATGAGGAGAACAATGCAATAGTATTAAGAAGTGGGGCATTTAGGGGGTGATTAGGTTATCAGGGCATAACCCTTATGAATGGGATTAGTGTCCTTGTAAAAGGGGCTCAAGGGAGATTATTCTCCCCTTCCACCATTAAGGACACAGCAAGAAGGCACTGTCTTTGAAGCAGAAAACCCTTGTCAGACACTACATTTGCTGGTGGCTTAATCTTTGACCTTCCAGCTTCCAGAACTGTGAGAAATAAATTTCTGTTATTTATAGATTACCAGTCTCAGGTATTTTGTTTGTAGCAGCACAAATGGACTAACACAACTAGTGAT
>chr1	89191968	89192316
CAGCCGGCGATCATTATTAGCCTTTTCCTTTCTAATAATTTGCTACTTCTGATATTCTGGAAGATTAAAAACTGGTAACAAAGCTTGTTTGAATTACAGATTAAAGTAACTCTGAAAGAGGGCCTAAGGGACTTGTAATTAAAACATACAGACTTGATTCTCCAGGCCTAATTTTTGTTTTGATGCTCCCTCCTTCTTCTTCTTCTTCTTTTTTTTTTTTTTGAGACGGAGTTTTGCTCTTGTTGCCCAGACTAGAGTGCAATGGCCGGATCTCGGCTCACTCAACCTCCGCCTCCCAGGTACAGGTGATTCTCCTGTCTCAGCCTCCCAAGTAGCTGGGATTACAGGC
>chr1	121042619	121042907
TATTCTTCTAGGGTTTTTATGGTTTTAGGTCTAACATCTAAGTCTTTAATCCATCTTGAATTAAGTTTTGTATAAGGCATAAGGAAGGGATCCAGTTTCAGCTTTCTACATATGGCTAGCCAGTTTTCCCAGCACCATTTACTAAATAGGGAATCCTTTCCCCATTTCTTGTTTTTCTCAGGTTTGTCAAAGATCAGATGGTTGTAGATATGCGGCATTATTTCTGAGGGCTCTGTTCTGTTCCATTGGTCTATATCTCTGTTTTGGTACCAGTACCATGCTGTTTTGG
>chr1	201163194	201163482
AGGCCGAGGCGAGCGAATTACCTGAGCTCCGGAGTTCCAGACCCGCCTGGGGATCACGGCAAAACCCCGTTTCTACAAAAAAAAAAAAAAAAAAAAAATTAGCCCGCACCGCGCCTGTAGTCCCAGCTACTCGAGAGGCTGACAGGAGGATCACTTGAGCCAGGCAGCAGAGGTTGCAGTGAGCCAGGATCGCCACTGCACTCCAGCCTGGGCCACAGAATGAGACCCTGTAAAAAAAAAAAAAAAAAAAAAATGTCCAGGCGTGGTGGCTCACGCCTGTAATCCCGGC
>chr1	196812019	196812331
TCTTCCATAGCTTCAATTATCAGAGAAGTTGCTGACTTTCTGAGTCATAGACTTTAAGTAGCTGACCAAAGCAATGAAACTCCTCCTTCAAATATTGACATAATAATAAACCATTTTATAACATGTGCTCGTAACATTTATTGAGCACTTACTATTTGATCTATTAAATCCTCACAACAACTCCATGAAGCTGGATAAGAAAACTTGCCAAAGAGCCACACTTTCCAACTTAATATAGCTGGGATTCAATCCCCAGCAGTTGACTATAAATAACCTAGGGCACTCAAATTCTGCATATATTAGAAGAATTGTG
>chr1	239068386	239068698
CTCGGTTTAGCAAAATCTCTGTAAAGAAGATTAATTTCAAAGATATACTCTGTTGCATTCAACTTGATTTCCAAAAAGAGAAAAAGATGTAGTGGTGTTAGAAAAGAGATTTTTACATAAAGTTCTTTTCTAGATTTCATATTTATTGCTAAGAGCCAAAATTTTATTTTCAGTGCTAGGGAAAAAAAATCTTTTAAAATAATTCCCATGCATCCTCGCATTCTTACTTAATCATATCCAAAACAACAGAGTCTTTCTTGATGATTTGAGGTCGTGATTATTTGAGGACAATGCTTATTTTTTATTATTTTTT
>chr1	179200294	179200542
TTTCGCCTGGGCGTTTCGGATCCCATCCATGGGGTCCCTGAATTTATTTCAGTTGGGTATGTGGACTCGCACCCTATCACCACATATGACAGTGTCACTCAGCAGAAGGAGCCACGGGCCCCATGGATGGCAGAGAACCTCGTGCCTGATCACTGGGAGAGGTACACTCAGCTGCTGAAGGGCTGGCAGCAGATGTTCAGGGTGGAACTGAAGCGCCAGCAGAGACACTACAATCACTCAGGTGTGCAT
>chr1	118367450	118367698
TTTCTTTGTGTTGGTAATCTCAGATGGTATCGTTTCTGATTTCTGCTGAGAAATAGAGTCCATCAAATCTCCACTGTGAGGCGTTGCTGGCATTTCAGAAGGAGGACAAATAAGACCTGAATTGGGACTCCTGCTCACAGCACCATCTGCAAAGAGAATCTGAAGAATGAACAAAAGTTTTCAGCATTCTCAGAAGCAAGAGAGAGGTTGTTTAACAATAAACGCTGTGTGTCAAATGGAAATAGCTTC
>chr1	38405498	38405800
GTCAGTATGAGAGTTCATACTCCATCCCAAGGGAGTCGGGGGAGGGAGAGTAGCCACTGCTTAGCTCCAGCCAATTGTTGACATTTGGGAAGTTGAACCTGGTGTCGCCAGGTCTTCTGAGTTTCCAAGAGAAGTCAGAAATCTGGAATTTTATGTGAGATCTCCTGAATTTTAAATGTTGGCAACTAACTCAATTAAACAAAAATACCAATGTGGGACAAGCAAGAGTTCCAGGATGCATTTGGCCCGCGGGTGGCCAGTTTGTGAAGCCTGATACAGAGTCACTGAGGAATAGTTAGGGTC
>chr1	236708789	236709091
ATTTTACATAATATAGGCTACATAAAATATTTCACTTTTACAATAAATTTTGCAAATTATTTTTCTACTTATTCTATTGCTATTTAATTGATTCTTTTTTCACATACTTACAAATTTTATATATTTAAATAAATAATTTTGTACTCTGTTCCCTTTGCATTTCTTCTTTAAAATTTATTCAATTCAAATAGCTTTAAAAATTTATAATTATATTTGAGTAATATAATTGATTCACTAGTCATTTTTATTTTTATTTTTATTTTTTTGAGACAGGGTCTGGCTCTGTGGCCCAGCCTGGAGTGC
>chr1	229958634	229958918
TGAATGACAGCATACCTTGAATGACTTCACTTCTGCTTAGGTCTTAAATACATCTGTTTTCTTGAATATCTGTTTACTCTGACAGATGATAAGCTCCTTGAGGACAAGACTGTATTATATTTATCTTTCTATTTCTAGAGACTAGAATAGTGTCTGGCCCATAATCTGTATTCTATATTCATTGAATGTGTGAATGTGACACATATGCATATGTAGCTATATATAGGTTCACAAACGTATATGTGAATATCGAGAGAGAGAGAGAGAGAGAGAGAGAGAGAGAGA
>chr1	199804555	199804839
CTCACCGACTCCCTCTTCTTTCCCAGGGTGTCTGTTTAGTCTAAAAGTTCAGATGTGCCTCATGCATGCGCAGAAGTTTGCGGGGGTCCTCTAGGTCAGTGGGCTTGAATGGCAGGTCCTAGGGAGGAAGGTCAGACTGGGAAGGTCAGACTGTGTGGTCCAGGAGCCTGAACCTCTGTGCAAGGTGGGGCCTTCTCAGCTCCCCACTCCTCCCGGCTGCTTCCTGTTAGCAGGACACCCAGGGAGAAGCGTGTTTCCTTCCTGCTCTGGGCAAACCCAGGCCAC
>chr1	14751305	14751653
TCCTCCTGCCCCCTATTAATGTATCCTGGGAAGGAAGAGATCTTGAGCGGTTCATTTCTGTTACAGAAAGATCCGGCTAGCAGAGCCTCCCTGCAGCTTACCAGGCTCCACGGAGAGCGGCCCAGGCAGGAGGGCTGGGAGCCGCCTGCAGGGAGGAGGGCAGCTGCCTCCCAGGCCCAGATCCCCACCCTCCGTACCACGGCTCCCCTTCCGGCAACCGGCAGTCTGATTCCAACTGCAGAGTGTGCCAACCTGAAGCTGCAACTTGGCGGTTGCCAGGGAAACTGCTCCCTGTATTTTCTGGTGGAAACTCAGAATTGGTGTGTAGCAGCTGGGTCTTGGGGAGCTT
>chr1	183218099	183218447
ATGATGCTCCCCGTGGGGCCACAGCTACTGGGCAGGGTGGGAAAGAACACTGACTCCGGTCCAAATCAAATTCATTTTGCTACATCTAGATTAGCTTAACAGTCGTTTGGAATTATTCAGCGATTTCTTACAAATATTAATATCCAAGCTTCTTTCTCCTCAGCTAACAAGTGAATCACTCTTTGAGAACAGAACTTTTCCGGCTAAATTTATTTAAGGGGGCTAATTCTAGTATTTTAACATGCAAACTTGTACACATGTGTAAGCTTTGTACCCACAAAATGTGCTCATAACACACATTTTTGACGTTAATTATATTTTGTAAAGCACAGGGTTTTTTTCATTCTTT
>chr1	168680132	168680402
AGATGAGATGAGATGGTTAGTTCCTTCTTCTCACCCTTAGATCAAAATTCATCAAGACATTGCAATTGGAATGAGTGGTCAGTAAAGAGACAAATAAACAATGGTTAATGGATGGAGTGAATGTCCTCTTTATCAGGTTTCCTTCCTTGGCACACAGACCTACATTCTCTCTTTTTAGAGCCTTTGTCCCTACAATTTCTACTCTCTGAAAGCCTGTCCCTGCTTCTTCTGCACAATCTGAGCTTACCTGTCCTTCAGGACTCTGCTCAAA
>chr1	158926756	158927026
TGCCAAAGGAGCTAACATGAGTCACATCCATTTGCCATCAAGCATTAGGAGTTAGGCCTCTAGGCTTAACACCAGGTTCCTGATTTGGAAGTACGAAGACCTGGCACTGAGGGCAGCTGTGAACAATAAACTTAGCCTGTTTCTAGGTAAGAGCAAATTTATCTTTTAAGCCAGTGGCATTGACATGAGTGAGATTATGGAACTCCTGAGCTTCTTGGGTCATTAAAGACACCAAACAGTCAACTTCATGGTTACCAGCAGACATGGGTCC
>chr1	163875574	163875867
AATTGCTTGAACCCGGGAGGCAGAGGCTGCAGTGAGCTGAGATAGCACCCCTACACTCCAGCCTTGGTGACAGAGCAAGACCCTGTCTCAAAACAAAACAAAACAAAAGAAGCACTCTATGGGACCAGGTCTTATAGTTAGGTATTATATATGTAGTAGTGATATTTTCAGTTTTGCTGTTTCTGCCAGATGGGATGAAAAATTCCATGAGAAGTTGGCTGGAAGTCCTACTGATTCATTAAATAGGCCTTTCATTTGAAGTCATGTTTCTAATCATTCAGAAGTTGAGGTATG
>chr1	145140021	145140314
TAGTTTGTATTCTCATACCAAGAAGTCTGACAGAACTAAGCTGTCAACATTCTGTTCAGTCTCATTTCCAGTTTCAAAGGCTCAAGAGCTAGGTTTAGGCCACTGTTTTCCAAACTGTATGATAAATTACATGTATGTAGCAATTTACAGTTTATAAGTTGCTTTTACATGCATTAACTTGACTCTCACAAAACTCTATGAAGGAAGCAGAATAGGTGTCATTATCCAGGTTTTATAAATGAGGAAATTGAGGCCTAGAAAAGTTATGTGACTTGTCCAATGATACACAGCCTA
>chr1	83210439	83210749
ATTCAAATTTATTTCTTTATATTCTTTTTTGGAATTGAAGGATATAAAAATTAAATAATATTAATACACAAAGATTTAAAGGTATCTTGAATTTAATGTTATTAAATTCTCCAAAGTCTAATGCCATGCAAATCATATTTGTATTTATCCTCAATATTTTTTCTTGACCAGTAGGTTCAATATTTTTAATACTTTTTTCCAGATTTTACACTTTAATTTTAAAAATCATTGTCAATGCAGACACGACAAAAAACTAGTCCCGAAGTTATAGTTCCTCAGCTTCTGAAATATTTGCATATTGGTTTCTTTTT
>chr1	185739346	185739656
TTCATTCTAGCCCATTTTATAATTGAAATTAAATCAGCATTGAATTTAACATAAATTAACATGATGTTCATTTACAAAATTATATTTGTGTTTTTTCAAGTTCATGAAATGTTCTTAAAATACTATGAGGAAAAAAAAATGAAAATGTACACACGTAAATTTTTCAATATGAAAATACATAGGAGTAGGCTTATATATGGCTCAGTTTTTAAAGTATTTATGGTCCTTTAAGCAATATTCAGAGTATTCTTGGATGTAGAGAGAGAGGCCAGCATGTATACAACTGGAAAGAGGTTTTCTCTGTTGTACCC
>chr1	236990373	236990695
TATATGCCCCTTTCGAGTTTTAGTTCATCTTTTTCCTGTCTCATTAAAATGTTCGAAAAAACATTGTATACCTGCAGCCATCATTAATTTACTTCTTTATCTTTCATGATCTTTATAAGACTACATCCTGTGCTTATCAGATTAATCACAGGAAAATATCTGCAGGCACACCTTGGAGATTGTATTAGTCCGTTTTCATACTGCTGATAAAGACATACCCAAGACTGGGTGATTTATAAAGAAAAAGAGGTTTAATGGATTCACAATTCCAACTGGCTGAGGAGGCCTCACAATCATAGTGGAAGGGAGAATGTACCTCTAAC
>chr1	161235671	161235993
CTGTATTGTGCTTCATTCTGAATGTGGTGGCTGTAAGACAGCAAGCATTAATTTTAGCTAGAAGGAGGTAAGATTACTACAAATGAATACTTCTGTTGGCAGAGGAGTCATAGGCCCCAGTATGGTGTTTGGCAAATAGTAGAATGATAAATATTTTTGAATAGAAGAATAAGTAAGTACAAAACATCCCTTTCTCTGTCCTTTGCCTACTAGTTTAACTGTCTAGTTTTATTGTATTTTTCTACCATAGGAGAACAAAAATATTTTTAAAAAGAGAAAGAAAGGCAGGCAGCAAGGAGAAAAAACATTTTTTAAAAAAAGAA
>chr1	163339712	163340009
TAAAAGCGTTCCTATTTCTCCACATCCTCCCCAGGATCTGTTGTTTCGTGACTTTTTAATGATCACCATTCTAACTGGCATGAGATGGTATCTCAATGTGGTTTTGATTTGCATTTCTCTGATGACCAGTGATGATGAGCATTTTTTCATATGTCTGTTGGGTGCATAAATGTCTTCTTTTGAGAAGTGTCTGTTCATATCCTTTGCCCACTTTTTGATGTTTTTTTTTTCTTGTAAATTTGTTTAAGTTCTTTGTAGATTCTGGATATTAGCCCTTTGTCAGATGGATAGATTGCAA
>chr1	34439080	34439377
ATCACTGACCCTGCCGCCCAAGAAACCTACATGTCCAGCCGAGAAGAACTTGCTCTATGAGTTCCTTGGGGCCACCAAGAACCCAAGCGGGCAGCCGAGACTTCGAAACAAAGTGGAAGTGGATGGGCCGGAGCTGAAATGTGAGCTGACCTACCCAGGGAGGGATTGGAGGGGAGGGGGTTGCAGTGACCCTCACAGGCTTCAGGGTGGCTCTGTCACCAAGTGGCTGTCTTATCTACTGCCTTTCTAGAGGTGTCAGTTTTTAAACCCATAAAATGGGGGCAATGACTTTCTCCCC
>chr1	106608838	106609147
TACTCTGGAATTGGCATCCCAATGCACACCAGCACCCACTCCCCACATGAACAGCCGTGGCTGCATTTGTAGCAGTGTCAGGGGGGCAGTAGGAGAAATTCCCCTCTCCACATCGGTTTCCAGGCACCAGTGTCACCTAGCCACTGAGACAGAACCACACTCCTCCCCTATAGAGCTTCACACTCCACCCGTGTCTCTGTAGGGTGAGGGCACAGTCACCTTCTGCTCACAAGCAGGGAGCTCTTGGGTACAGAGTGTACAATCTAGTTTCTTTTTCTTAAGGGGCACTTTGGCAATTTGTGTTCTCCCT
>chr1	110934278	110934587
AGGAGCAAGAGGGAGGGGGGTGGGTGCTTCACACTTTTAAATGACCAGAACCTCGTGTGAACTTAAGAGTGAGAACTCACTTATCACCAAGGGGATGACCCAAGACATTCATGAGGGATCTGTGCCTATGACTCAAACACCTCCCACCGGGCCCCACCTCCAACATTGGGGATCACATTTTAACATGAGATTTGGGTGGGGACAAATAACCAAATGATAACCAAATGGGATGATGCATGTCATATACTTTGCAGTCTGGCACAAAGTAAGCTCTTATAACACGTATGGTACTTTGTGTTTATATAGATAT
>chr1	118061266	118061564
GCATTACAGCTGATCCAGCCCTGGCTGAAAGGGACCAAAGTAGAGCTCAGGCCATGGCTTCAGAGGGTGCAAGCCTCAAGGCTTGGCAGCTTCCATGTGGTTTTGAGCTTGCCAGGGCACAGAAGTCAAGAATTGGAGTTTGGAAACCTCTATCTAGATTTCAGAGGGTATATGGAAACACCTGGATGCCCAGACAGAAGTTTGCTGCAGGGGCAGGGCCCTCATGGAGAACCTCTGCTAGGGCAGTGTGGAAGGGAAATGTGGGGTTGGAGCCACCACACAGAGTCCCTAGTGGGGCA
>chr1	222368688	222368986
ATGTCCTACGACGAAATTAGCCAGCTCCGCCTGGTGAGGCCCCCGCAGAACTCCTGCCTCCCTCTCCCCCCGGCCGAGGTCTGGGAGATGAGAAGGGAGCGCGTTCCCCGGGAAGGGAGCCCCCCGCGAGCCCCAGCCGGCTACAGATCTGGGAGGGAGCCGCTCCCGTCCCGAACTCTCCCTTGGCGTCAGTCAGCAGGAGTGGGCTGGTTCCCGATTGCGTCCTAGCTGCGGAGCTGGGGTTACTTCCTGAGGGGACTTCGCCTTGGGGGCTCCTTGCCCCCCGCCCGGAAGCGGGC
>chr1	5801639	5801986
TCCAAGGAAATAGTCAGGGGAGAAGGGACACAAGACCCTGAACACCTGCTGACATAAAAAACCCCAAGTCAAAACGTCAGACCACGCACTTGATCTTTCAAGTCACCCGCTTGGCCTTCTTCCAAGTGTACGTTCCTTCCTTTCATTCCTGCTCTAAAGCTTTTTAATGAACTCTCACTCCTGCTCTAAAACTTCCTCATTCTCTCCTTCTGCCTTATCCCCCTTCAGTTGAATTCTTTCTGCTGAGGAGGCCAGAATTGTGGTTGCTGCAGACCTATACGGATTCACCACCAGGAACAATTTCAGAGCAGCAGCACCTGCCAGAGGCCAGGGGGACGGTGGCCTGGT
>chr1	45280509	45280856
ACCTAGCTCCATGTAACCTCTCCCACACCAGAAACTAATTATCTTAATTAAAAACACCTGACCATTTGAAAATCAAAAAATGCTCAGTGTTGTTTTAATTTGCATCTTTGTTAATGAGATGTATATTCTTTCACATGCTTATTAGATTTACGTTTCAGAAGTGCTGGATCACAGGAGAAGAAAGATGATCAGAGGAAACTTCAGGTGGTGACACGGTGAGTCTGGCTATTGCTTTCAAGAGAGAGAGGGGCATATCTAGATTCAGCAAAATCTTGAGCAAGACAAAGATATGGTGTGAGAGATGGAGGCAGGGAATTGGGAGAAGACAATGAAAATGTATGTCATTGC
>chr1	177322582	177322955
TGAAAACATACCAGAAGAGCCTGACAGAATTGACTGCACCTGTCTTTGGCTTTGTTTTAATATTTGGAATGTGTTCACCTGGGAAGATTATGTCAGCGTCTGAGGACAGAGGCTGCCCGCGTCTCCTGGCAGTTTCCATATGGCTTTGGAGGGCAGGGGCAGGCTGAGCTGGGCCTTTCCGGGCAGAACTGTCTGGCTTAGACTGTGGCAAGACTGCTGCAGCCCCAGCTTCCCTGCTGTGAAAACTGGCATGTGCATAGCCCTGCACCTCACACTTTCCCCCACAAAGGTGCACCCAGTAGACAGGGAGTGTGGGCTCTGGAGTGGGAGCTGGCCCTGAATAATATATTCCCTGCCCATTTCGATGAACATTG
>chr1	76936080	76936453
AATATGTGAACTAAAAACAATCAATTCGACTACATGGAATTTTTTTTTAACTTCTGTTTACCAAAAGACACAATCAAGAGAGTAAAATTAGACTCTAGAAGCTGGCAAAAAAAAAAAAAAAACTTGCTACATATATATAAAACAATAAATTTAGTATCCCAAATGAACAGTAGAAAAATATGTTGGTAATTATGGATACAATGAGAACTCTTATAAACACTTTGTTGGGTTATAAATTGGTACAGCCTCTTTGGAAAACGCATTACATAGTGAATTTGAACATTCCCATTATTTATTACCCAGTATTTCCTCTCCTCCTAGATATAGCCAAAGGAAATTTGTACCTGTGTATGAGGAGGCACATACAAGAATAT
>chr1	49643979	49644277
TTTGGCCTCAGATCTACGTTTTTATCAGGGCAACCTCTGAATATCATGGGTGTGTGGAAGTAACAGTAAAAAACAAGATGTTTGCCAAATATTCCCTATGTTTCTGTCAGAATGCATCAGTACATGATGCCATTTGTATGGGAGTAGAGAAAACACTCTCCAACTCAATGTCATAATATCTGCACATTTGGAAGAATCCTATTGGAAGAAGAAAGGAGACTCAGTTTAGGAAATGCTTATTGATATGTTAAGCAAAGCCATTAGCTGTATAATTAGCCCTTACAACAACCACTATCCTT
>chr1	1419921	1420219
CCCCTGCACCCCGTGAGATGAATCCTGCCTCTGGGAGGTACAGCTGGGACGGGGCGAGGGACCCACTCAGCTGTCCAGGAAGGGTCCCCTGCCCTGTGCTTCCTCCAGGTGTCCTGGTGCACTCCTGAGCACGGCACCTAGTGGGGGTCCCCACACCCTCACCCTGACCCATGGGTGCCTCCCCTTGGGGACTCCACGCCCTTCGCTGGCACTGAGATGGAGAGCGACCTGTCCGTGGCAGAAGGGCTGCTGCACCTGAGGTGCCTAAGGCGACACCAAGGGCCACAGCCCCAGTAGCT
>chr1	156843175	156843484
CTGTACTAACTGCTTCCTTCTGGCTGCCATGGGCTTTGACAGATATGTGGCCATCTGTGCTCCACTCCACTATGCCAGCCACATGAATCCTACCCTCTGTGCCCAGCTGGTCATTACTTCCTTCCTGACTGGATACCTCTTTGGACTGGGAATGACACTAGTTATTTTCCACCTCTCATTCTGCAGCTCCCATGAAATCCAGCACTTTTTTTGTGACACGCCACCTGTGCTGAGCCTAGCCTGTGGAGATACAGGCCCGAGTGAGCTGAGGATCTTTATCCTCAGTCTTTTGGTCCTCTTGGTCTCCTTC
>chr1	83820945	83821254
CAGGTTGTCCTGACATCTTTCTGTGAGTCTGGATGAGTCCAGCATTTTTATGGGCTTAACAAGGGAGGAAGAGCCTGCTGATTGGTCCATGGGTGGCCATGGGTGGGCTGGAAAAAGCACTATAAGTTCTCACTCCCAGCAGGGGACTCCTCTCCGAACTGACATCCCCACCCCCATGCTTCAGGCTGCCCTGGCTTGAAGGCAGGGTGATATGGTTTGGCTGTGTCCTACCCAAATCTCAACTTAAATTAACTTAAATTGTATCACCCAGAATTCCCATGTTGTGGGAGGGACCCAGGGGAGGTAATTG
>chr1	17992586	17992871
TTCATTATTTTCCGGCCATTTCCAGTTAAAATATAATCTGATTCATTTTAGAACCTGGGACCTCACATCTCATCTAAAGCACTCTAAACCCTTCCCCTACAGCTTTTCCAGGCTGCTCCAGGAGTGGGGAGAAGGAAGGAATCTCACTCTCTATTGGACAGGCAGGTTGCAGAGGGTGAGTGGCCACCTACCCTGGTCTGGGTTAGCTCTGCCTACTCTGGTGATCTTCTGCTGTGGTGGCACCTCCTGGCTCCTGTTCCCTGACAACCTCCACCTCCCGGCCTGT
>chr1	171983606	171983891
TAGAAGGAAGAAAATAATAAAGATTAGAATAAAAACCAAGAGCTCTTTAAAAAAAAAAAAATGATGAAACTCCATCTCCATACTGATCAAGAAAAAAAAGGAAAGAAGACACAAGTTACCAGTAACAGAAATGAAAGAGAAGATATCACTACAAATTCTTTATACATAAGAAGGATGATGAGGAAATATTATGAACAACATTTTACCTATAAATTCAGAGATGAAATAGGCAAATTCTCTGAAGAAAACACAAATTACAAAAACTAAGAAGAAACAGAAAAACAGA
>chr1	236212148	236212448
CATGGAATTAAGTGTGGTTAGGCAATATGAAGTGAAATGTAGATGTTGGATTGATAATATATTAAGACATCAGAGATGTAATTATGTACATAGTGATTTTAAAATTAGTTTAAAGGATTTCCTAACATTCAATGCTTCTAATTTGTTGGAAATTGTGTTATCTAACATTTTTGTAATTGGGCTAATATTTTGAAAATTATTAATTTGCTTTTTTTCTTTTCTGTATTGTTACTGCAAGACCCTTGTCATAATCTGCTTCATGCGTCAATCCACATAGTGGAAGAGGTGATGGATAAGAGGT
>chr1	57022174	57022474
TGGGAGGTTACATAACAGCTAAGCAAGGTTTATTGAACACTCTCTAGATGCTAGGCCCTGCCCTAAACACTTCAAGATCATTATTTTATTTACCCTCACCACACTAGTATGAGTTAGGTAATAACAACATCATCATTTCACAAAAGTAGAAACTGAGTAGATCTTAAGATGTAGACCTTTAAGATGATTAAAATACATATCCAAAGAAATACAGCTAGAACACAAAGACTCCTGTTTTATACATTATGGTTGAAAATAATGAGAGTTTTAATTTGGAGAAGAATGTAGTCCTTAGATGTTT
>chr1	114547063	114547360
GACGGAGGCAGATGGATCATTTGAGGTCAGGAGTTCAAGACCAGACTGACCAACATGGTGAAACCCTGTCTCCCCTAAAATACAAAAATTTGCCAGGCGTGGTGATGGGCACCTGTAATCCCAACTCATTGGGAAGCTGAGGCAGGAGAATCGCTTGAACCCAGGAGGTGGAGGTTGCAGTGAGCCGAGATCGTACCACAACACTCCAGCATGGGTGACAGAGCGAGACTCCCTCTAAAAAAAAAAGACCAAAGAGAGGCTAGGCACGGTGGCTCACACCTGTAATCCCAGCACTTTG
>chr1	48687091	48687388
GGCAAATATAGAGACAGAAAATACATTGGTTTCTGGGGACTGGGAGGTGGGCACAGGGACTGACTGCAAATAGGTATCAGGGACTTTTTGGGGTGGTAGAGACATTCTAAATTAGAAAATGATGATGATACACAATTGTATAAATTTTCTAGAAATCATTTAACTATAGTTACTTACAATGGGTGAATTTTATGATATATAAATTATACCTCACTAAAGCTGTTAAATAAAGTAAGGGAAGGAGGGAATGAAGGATTTGCCCTGCCTTTCTTCTAGGAACTATATTTCAAAGTAACAA
>chr1	35158106	35158412
TGGGGACAAATCATTCCTAAGTCCATACTTGGCTAAGGCATCCACACCACCAGGGTAGAGGACCAGAAGTGGAGCAGGAGAAGAAGGGAAGAGGTTGGGGCCAGGCATTAGAAGCTGCCTAAGTATGCTGTCCCACCCCCACCACATCTGGCTTCAGGAAGTCTGGGCCATGCCTGAGCTCTCCATCTCTGAGCTCTCCGCAGCCATTCCCCTTCTCTCTACTCCTCTCACAGTCCACGTGCCTCTCTCCAAGTGTCTCTAAGTCTCTGTCTGTGGCTCTGACCTCCTAAGACCGTTCCCTTTGTTC
>chr1	184801653	184801959
AGATTATAGCAGAGACTTAATATTGGCAGCTTTGAATACTTCACTTCAAATGTATACCACAGAACTTATGATGTTGATGTTGACCATGAGCATATTTCTGGATGCCACTTCTCCATGACAAAGACTTGCTATTATATCTTCTTTCCAAATGATGTAATAAACTGATGTGAGCAAAAAGGTAAGATAACCTGTCTTTGTAGTTAAAAACTATCTTAAAAACAGTAGCGAATTGTGTTCGTACTTTCCCACTCCCCACAATTGTTGTTTTATAACCTAATGACATGGGTATAAAACATAGGTCTTTATT
>chr1	239918320	239918628
AGTTGTACGCTTACAATGAGTGAATTTTATGATATGCAAATGTTATGATACCTATTGGGGTATTACATACCCTAATAAAGATGTCTCAGAAAAGCTCATCGAGACTCCTGGCTGCCTTCCAGTCTGGCATGTAAAGAGCTTGGAAGTTGCCATTCCATCCTAACAAGTAAAAATGTAACAAACTAAAAAATAAATAATTTTTCTTAGATCCATCAGAGAAGTAAGGTCACAAGGCAGTTTTGTTGCCCCCACATTGGAGAGACAGAGGGGCAAACACTGGGAATCACAACTTACTGGAGCAGAAATTCA
>chr1	211894740	211895048
CTCTGCTCCAAATGATCAGCCTATAAGTTTCCAAACATAAATATTTAGGTATTGGAAAGACAAAGCGGGTGAGGTACTTTCATTGTAACATTGATGTTCACGTCGACTTCATTTCAAGAGATGTTTTTCACCCAATGAGTAAACTATAGGCAAATCTCACAAAAGATCGCTTCTTGAGGGGCAAAATCTCTAACTAACTGCCCAAGTGTCCCAGTCTTGGAGAGTAGTGTGATTTGCCTTTCAAGATCATGGTATGTTTTATGTATTTTTTCTTTTTCTTTATTTTGAGAAAAAGTCTCATTCTGTCAC
>chr1	30154728	30155051
ATATGGGACGTCATCAATAATCAATTGCAACGATGAAAATAAAATGTTCCTAAACCATCAGTAACAAAAAATCAATTTCTATCAAACTCAGCCAGAGGAAACACTAAATAATCTTTCTTCTCTCTATGAAAAACGGTATTATGAAGTCTTTGCCACAGAAGATGTAATCCAGGAGAATGTGGCCCAAAAATGTAAGGAAAAAAAGGACTCTGGAGATGTGTCAGGAGCTAATTAAAAAACACTGTTATTTTTGTTGATTCTGTAATGTTTTTGGTAATTTTTAGCTTTTTAAAATCTGTAATGTATTGTGAATTCTTTTCTCAC
>chr1	55424856	55425179
TGTTTATGATACATGTTACAACATGGAAGATCTTGAAGATATTATGCCAAGTGAAATAAGCCAATCACAGAAAAACAAATATTATATGATTCCACTTATATGAAAGTACTTAGAGTAGTCAAATTCACAGATGAAGAAAGCAGAATGTTGGTTGCCAAGGGCTGGGTGCAGGGGGGAATAGGGAGTTAGTATGTAATGGGTACAGAGTTTCAGCTGGGGAAGATGAAGTAGTTCTGAAGATGGATGGGACTGATGGATGCAGAACAATTAAATGTACTTAATGCCACAGAACTGTACACTTAAAAATGAATAAAATGGTAAATT
>chr1	156037301	156037601
TACATTCGTTTGTTTGTTTGTTTGAGACAGAGTCTCACTCTGTCACCAGGCTAGAGTGCAGTGCCGTGATCTCAGCTCACTGCAACCTCCAACTCCCTGGTTCAAGTGATTCTCCTGCTTCAGCCTCCCAAGTAGCTGGGATTACAGGCATGCATCACCACGCCCAGCTAATTTTTGTATTTTTAGTAAAGATGGGGTTTCACCATGTTGGCCAGGATGGTCTCGATCTCCTGACCTTGTGATCTGCCCACCTCAGCCTCCAAAAGTGCTGGGATTACAGGCGTGAGCCACCGCCCCCGGC
>chr1	81807950	81808250
TGCACATCTGTAGTCCCAACTACTGGGGAGGCAGAGGTGAGAGGATTGCTTAAGTCTGTGAGTTCAAGGTTGCAGTGAGCTATGATCATGCCACTGCACTCCAGCCCTGATGACAGAGCCAGACCTTGTCTCTAAAAACAAATTTAATTTAAAATTAAAAATTAAACCAAAAAAGATGTCAGTAGAAATGTCAGCCATCTAAAGGTTTGACTGGGGCTTGAAGGTATGCTTCTAAGATGCCTCACTCACATGGGTATTGGCAGGGTGCCTAAGTTTCTCCCTAGCTGTTGGCAGAAAGCTC
>chr1	112245611	112245902
ATTTGTTTCTTCAACAAATATTCATAGTGCACTGGCTGTGCAGTGGCAGGCCCCTAGCTAGGCACTGGGGACCCGGAGATATATGATGAATTCAATGAGCTGCTCCCAGACTAAAGAATGAGACCTCATGAAAATGGGTCAGGACAATAAATGCTGAAGCAGAGCCCAGAGCGCCACCTCTGTAGGCGGTGGGGAGGCTCATTCCCAGTACTTTTGATGAAGAGGCTTAGGAAGAATGCTTTCTTTTTTTCTGAGAGATGTGGGTCCCAAAGCCCCAGCCTGACCTCTCCTG
>chr1	197105706	197105997
TTTTTAGCTTTTATTTTCACATAAAGCAGAAAAGTGATTTTGGCCATACCATTTCAAAAATCTTCTATTATTTTTTTTTTCATTTCAGGGTAAAAAAATTGTTTACTAAATGGACGTTTTTAACCTAAATATTCATTTATAAATAGCTTCTTTCACATTCTCAATTCTATATTCTGCCAGTTTTGTTAAGATCACCTGAATGATACAAAAGTTACTAATTTATACTGACTTAAAATCAATCACACAAGCACACCATTCTATGGATCAGGACTGCAAGATTGGATCTGTAATG
>chr1	194038463	194038834
[truncated: 9,382,459 more chars]
