# Supplementary material for: On the Value of Intra-Motif Dependencies of Human Insulator Protein CTCF
Source: PLoS One. 2014 Jan 22;9(1):e85629. doi: 10.1371/journal.pone.0085629 (PMC3899044; doi:10.1371/journal.pone.0085629)
Supplement: File S3 — Data sets for GM12878 and HeLa-S3 cell lines. (ZIP) [file pone.0085629.s012.zip › HeLa-S3_genomeWideBackgroundData.fasta]

>chr1	191209839	191210057
ACCTTCTATTGAGCACTTACTACTTCTAGCAAGGTGCTAATTGCTTTACATAATGCCCTTCATTCCATCCCCACAACAACCCAGTGAGTCAGGTGCTATTACTACTCCTGTGATTCAGGTGAGAACATTGATCCCTCTTGACTCAACGTCAAGTAATTTACCCATGGTTGCACAGTTTGTAAAAATCCTTATTTTTATTCATCTATCTCTGCCTTTAAA
>chr1	52404396	52404614
GCTTCATCAGTCAAGTGAAACTGACGTTTTAGAACAACTGAGAGTGCATGGCAGTGAAGAATAAGACTACCAGTATAGTTTGGTATTGCTGCCTTGATTATTGCTAAGGTGCAAGCAGTTCTACCCATCATTGCTATTGTGCTTTCACTACAGTTGTCAACATGGTGAAAAGGGCATACATACTAAGATGTGGATTCCCGCGAGTCTGTGGACTACAAT
>chr1	232146239	232146596
TTTTTATTCCTTCATTCTTCTTTGAGGTTTCCTTACATGGAAATTGAATAACCTGCTCCTGAATGACTTTTGGGGAAAAAATGGAATTAAGGCAGAAATCAAGAAGTTCTTTGAAACTAATGAGGACAAAGATACAACGTACCAGAATCTCTGGGACACAGCTAAGTCAGTGTTAAGAGGGAAATTTATAGCACTAAATGCCCTATCCAAAAGCTAGAAAGATCTCAATTTAACAACCTAACCTCATAACTAAAAGAACTAGAAAGCCAAAAGAAAACCAACCTGAAAGCTAGCAGAAGATAAGAAATAACCAAAATCAGAGCTGAACTGAAGGAGATTGAGACACAAAAAAACATCC
>chr1	149113236	149113593
GACAGTGTAGCAAAGAATTCTGACCTGAAAACATTTACTTTCACTAAGCACAGTACATTTCCACCTATGTCCCTCCATTCATTAATCTCATTTCCCAAAAAGCAACAGGCTACTGAAAAAATCCACAATGTATCTCTGATCTCTTCCTCATGATATACAAGAGCAAAGGGAGAAAAGAAAAAAGAAAATATATCTTCTGATTTGATTGAACTGAACATGGGATCAATAAGTCAGAAGAGATGGAATAATTTTTCAACATCAAAAAAGAAATCTGGTCAAAGTGTCTCACATCTGTATTCCCAACTTGGAGAGACTGAGGCAAGGCTTGCTTGAGACCAGGAGATCAAGATCAGCATGG
>chr1	114330950	114331259
TGGACAAGCTTGCCGTAGAGTGCTCTTCCCTGCACATGACCCAGAAGACTCACTAGAATAATGAAAGAATCTCCCCAAAGCCTGGCCCACATCATTCTACCGAGGCTCACTCAAGTCACACCTCCTCCACGACACCTTCCAGACGACCTGGTCAGTTCCACATTCCTGTTCTGTTCATTCATGGTCTGCCGTCTCACCCCATCAGAGCCTGTAGCACAGTGTTCTCAGAGGCAAACTTATGTATTAGAAAGAGCATCAACTTTGGGGTCAGAGCCCCTGGGATCAGAGTCTGGCTCTGCCACTTACCAAA
>chr1	61035470	61035779
ACCCCTGATTAAAGGCTTGATTTGAGGCTGGACTCTGGGGGCCTTGATTGCCTGCAGAGTGCTTTAGCATTTATTCCATAGGCAAGGCAGAGCCAGCAAAGGTTTTCACTATCAGAGAATTCCAAAGTGGTTATAGTTTTCCATTCTAAATGGAACCCAAGAAATCTGGATGTTTTTAACAGATTGAAAGAGAGATTGGAAAAAAAAGTGCATAGATAATTGAGCTCCTTGTTGGCCAAAAACATTTGCAACCAGATGCACTATATGGCTTCAAAGACTGCTGACTGCAGAATCCAGATGCACCTCAACA
>chr1	200875345	200875619
AGCCTTTCCTCATGACTAACCTTGAATGGAGGGATGCCATGCTGCTGGCTTGCGTTCCCTCATCATCAGGAGCCTTTTGTCAGCCACACTTCTCTCAGACTCATGCTGCTTGCTTGGCCTTTGGCCTTTGTGGCTGAGCTCTTCCTTTCTCCAGGCCCCATGACGAAGACTAGAGCATGCAAACTCCTGGAGCCTGAGGCCAGTGCGCAGCAAGAGGAGGACACAGGACGTTGGGGCATTTTGGGGGATCGTGTGCATGGTGACAACTGCAGGAC
>chr1	105303040	105303314
AGTAACCCTCTTATCCTCTTGCCCTCCATCATCTGATTTGATTCAGCCAATGGTAGGTACCTGTATGATATTGTATAAAGGAAAGGACGAGAACATTTATTTCCCCACATCCTTCCCTATAGTTATACAGATTGTTAGCGGCTCTGTTGCAAGGCATCAGCTCCTTTCTAGTGGTCCTTTTCTCTATATAACTTTAGCTATTGCTCTCTATATGTTCTGGCAACTCCACCCTTCATTTGTATACTGAAAATTACAAAATTTTAATGGAAGAAACT
>chr1	36911898	36912180
TTCTTTGCCCAGGTGAGCCCTCAGTGTACACTGAGACCAGGACCAATCTTCCACAGATGGCCTCTGCTCACCTACCACATAGACAAAAACTGGAAAAGGTTTGGTCATAGCAGTGCTGCAGAGGAAAGGGGTTCTCATGTGGTAGTTGGTGTGTGTGTGTGCATGTGCATGCAATTTGGTAGTATGAGTGGTTACGTTCATCAACTCTGGAGACAGACTGGGTTAAAATCCCAGCATTGGCACTTGCCAGCTGTGTGGGCTTGGGCAAGTCATTTGTTTCCTC
>chr1	113358072	113358354
TGCAAGCCAAAAACTCAGTTGTTATAACAAGGAGCTCCATATGGTGTTGGGCAGCTCAATCTATTGCTGGACAGCTCTCATCATAACCCTTGCTTCTTCCTGTGGTTCTCTGGAGCCTCACAGAATATGTCTACCTCTCTTCCATATGACAACCCTTCACACACTGGTAGCTGCTAATTTGTGCCAATTAAGCTGTCACCAGGTCTCATAATGATTTTTCAGATCACATTGGGAAACGCATGAACATCCAAAAGTTAATGTTTAACTCTGGAAGGTAAGATTA
>chr1	37184947	37185221
TGGTGCTGCTCATACACGGCAGGGTTGAGATGCAAACCCTATTCTGTGAGACACAAAAACCAGGGCATCCAACTACCCCGACACTGTCTCCACCCCAACAGGCTGTCAGGTACCCCAGGAAGACCTGGACAATTTGATTTGTATTATACCCTCTACGGATCACTGGCTCAGAAGGGGTAAGAAAGGACAGAGAAGGAGAAAGAAACACATGTGAGATGAAAGCAGAGGAGAAGCCCAGATACTTGGGATTTGGACCGTGGAGTTTCTAAGATTGT
>chr1	226559080	226559354
CCACCTGTGTATCAGCATGGGCTCAGTCACATTGCCCTGTTGGGCTCTATGTCTTGTCCTCCATTCCCTCATATTCTGTCTACTGAAGTGCTCCAGATGATCTGATTTCCATGTGTGTCTGGCCCTCTTCAGCTCTATATGTGCCAGATTCATATAAAGACTGAGGTGTGAGGAGGCCACAGAGGGGGCCATGGTCATGTGCTGTACAGCCTGGACTGAGGGAAGCCACAGTGCACAGCCTGTGCTCAGCACATCCCGATGTGGCTCATGTCCAT
>chr1	157818301	157818574
CAGGGATGTCAATATAGGAAATGCAAACCAAACCCATGGACACCTGCACACATGTGTGGTGAATAAAATACTGTTTATTTCATAGATAGTATTGTCAATGCAGGAGAGTTTCATGACAAGAAGGGTGTCAAACAAGAAGCAGTCTAAATAGCATATGTGCTCCTTTTGTACCTCTGTGACACTGTGGTTATTTAGACCACTGTCATGATCAGGCCAATGCAAAAGGCACCACACGCCAGCTGGGCACATGCCCTCTTATTCACAAAGACTGTGC
>chr1	6355373	6355646
TTTAGTAGAGATGGCGTTTCACTATGTTGGCCAGGCTGGTCTCGAACTCCTGGCCTCAAGTGATCCAACCGCCTCAGCCTCCCAAAGTGCTGGAATTATAGGCATGTGCCACCGTGCCTGGCCTCCGGCTTTTGGCTTAAAGTGAGAGATGTGTGACTCTCTCCTTCACTGGAACACTAGAGGTAGGGTATTAATTGGTCTAATTTCAAAATTGTTGTGTCTCAGGGAATGAGGGAGCTCACGAAAAGGGAGAGAGATGGGGAAATAGCCGGTC
>chr1	43430225	43430549
ATTTCTCTTTTGATTTCTTTTTGACCCATTGGTTTTAGGAGTGTGTTGTTAAATTTCTGCTTATTTGTGAGTTTTCCAGTTTCTTTCTGTTTGTTATTAATTATTAATTTAATTACACTGTGCTTAGAGAATATATTTTGTATTATTTCTATTCTTTTAAATTTATTAAGGTTTGTTTTTGGCCTGGCATATAATCTATTCTGGAGACTGCTCTATATGCACTTGAGAAGAATGTATATTCTGTTATTATTGAGTTGGGTGTTCTATATACGTCTGTTAGGTCTGGTTGGTTTTTAGTGTTGTTCAGATCTTCTGTTTCTTGTCA
>chr1	6567798	6568122
GTGAGATTTAAGCAAAGACTCAAAGGAGGTGAGGAAGTTGACCAAGTGGGTGACTGGGGAGCATCTGGGCAGAGAGAAGAGCCAGGGCGCTGGGGTAGGAGGATCCTGGGGGCGTGACAGGCAGCAAGGAGGCACATGCCTGATCCAGGTGGCCAGACGACACCCTGGGAGAGAAGCAGGCAAGGGGAGGGCTGCCTGCGCCTTGATAGGCCTCCCGGGCCCTTTCTCTGAATGGGGAAGCACTGGGGATACGTGAGCCAAGAGGTACTGAGGTCTGACTTAAAGGTCCTTCTGGCTCCTGAACTGAAACCTGTGGGGGAGGCAG
>chr1	41775366	41775747
CCACCAAGCTGCATTATTTTCTGAAATGAAGGGATGAACTCAATGGCCTCCAAGTTACCTTCTTAATCTGAGATTCTATGTATTAAGCTATTCTGCATTTATATTATGACTTTTCCACCTATTATTCATATTTAATTAGAAAACTCTTGCATCTCTTCCAAGTCTGGATATTTTAAAGGTTTGCTGCATTTCTGATTTTATTATGATCTGGTTGCCAAATATGCTTTCCTCCCAGGGGGCACACTTCTTGGGTGTAGTCAGTCATGCAAAGCAAGAGGAAGATGTGACGAGCAATGCACACACTGTTGCTCTGAGACCCACTTTGGCGGGCAGCCTGTGTCCGTGAAGTGAGGCTCAGGGCCAGTTCCCAGAGGTCTGGTAC
>chr1	76997129	76997510
AAAAGGAAATATAGCCCCCCAGTTCCAATCTCATCTCCTTCTCGGTGAAAACTGTGGTTCCCCTAACTTCTTTACTAATACTGAAGTCACATTACCTGAATTTTAATTCCAGACCTACCTCTACCTGTAAAACCTTCAGAAAGCTATTTAACCTCTGTGCCTCAGTTTCTTCATCTGTAAAATGGGGATAATCACAGTATCTTCTAATGCTGTTTAATGATTAAATGAATTAATACATATAAAGTCTTAGAATACCTATTATATATTGAGTGGTAAGTGTTATTATCTCCTATGAAGAAGAACACTTTAAAAATACTCATTATATTCATTAACATTCCTCAGGAAAAAAATCCATATCTTTGGAGGAAATAACATTTTGCCA
>chr1	189636205	189636487
AAGATGTTCTTTGATAGGTAAATGGATTAAAAAAAACTAGTACATCCATATAATGGAATATTATTCAGCCATAATAAATAATGAGTTAGTGAGCCATGAAAGACATGAATGAATATTAACTGCCCATTACTACATGAAAGAAGACTGTCTGCAGGGGCAAGATACTGTACAATTCCCACATATGAAAGCCTGGAAAAGGAAAAACTATACAGACACAATAAAAGATCTGTGTTTGCCATGGGTTCAGAAGGTAGAGATAGGATTGACTATATGAGTCACAGGG
>chr1	47839029	47839311
AGGAATGAATCTAACAAAATATATAAGAGACCTTTTGGGAAAAAATATAAAACTTTAAGATATCAAAGATCCAAATAAATTAAAAATATATAATATTAATGGATAGGAAGAGTCAATGTTATGAAAGTGCCAATTTTCTCTAAATTAATAATATATTTATTAGGATTAAAATAAAATACCAACAGTGCGTGTGTGTGTGTATGTGTGTATATAATTTTTAAAACTTATTCTAAAATTTACATGAAAGAACTAAGGTTCAGTAACAGTTAAACAATTGAAGAAA
>chr1	115809262	115809525
CTCGTTCTCACCACACTCCCTCTCTCCACATGGCTTTTGCATGTGCCATTCCCTTTGGGCCTCTATTTCCTTCCCTGGAAGAAGGCACCATCCTGGAGGCACAGAACTCAGCACGCTAGAGTAATTGACCTGAAAGGCACCTTAGGAGCCACCTAGCCATCTCCTCATTATACAGATTGGGAAACTGAGGCCCAGAGTGGGGAAGGGACAGGTCCAGTGTCACACAGCAAGTTCACACTAGAGCCAGGACTAGAACTCAGGTCC
>chr1	36972076	36972339
TGAGTTCACCTGACCTCAAAGTGTTGGGATTACAGACATGAGCCATGATGCCTGGCCCCAGCTGAGATTCTTGGCTTCAACTTCCTGACTGAGGTGGAACTCACCACTTCCCACAGTACGCCATGGCATTGCCAGAGGGGCTGATAGGAACTCTCCTTCATGCTAGAGTGGGTTTTCCTTTCCCCACTGACCCCTCAGCTTTCTTGACCCCAGACAGGCTTGAGAAGGTTTAAGAAGCTTCTGGCCTTGAGGCTGCAGGAAATG
>chr1	204780005	204780268
GACATTTGTCTGGAGACATTTTTGGTTGTCACAACTTAGAGGATGCTACTGATTCTAGAAGAGGCCAGGAATGCTGCTAGCCGGCCTGTTTTGCATAGAACAGCCCCCCACAACAAAGAATTATCTGACCTCAAATGTCAGTTGGGCGAAGACTGAGAAACCCTGCCCTAGAGTGGGCTAGCCAGCTCCCAAGTGTGGCAGGCAAAAGGCCCAGGGAAGGCCTGGAGTTGGCTGGATTCGTTGTCTCATCCTCCAAATGTCAGC
>chr1	40431009	40431272
TTTTATATTATAAATGGACAAGGCAGCAAATGGTATTAAGGATACTTTTGGTAAGAGAATAGTTTTTATCAGAGCAGGCTGCAGGTAGAATATTTCTCAATTACTATTTACAGCTGAGTAACTTTTTTCCTATGGACATAAAAATATACACTCTGCAAATGATTTTTTAATGAAAAATGACAGCCTATTTTCTGCAACTTGGTTTTTTACATAATAATCATGGACATACATCTAAGATTGCATATGTAGATCTCCTGTTTTGAT
>chr1	181886787	181887228
TCTGCCACATTTGCTGCTAATATTTTACCTGGTTTATACAGCCTTTTAATTATGCCAATGTTATTTTAATTGCACCAAATTTTACATTTTTATGTGGTCCAGTCTCTACTCCTGTGATTTTTTTTCTTATTGTATTTAGAAATGCCTTCCTCATCAAAGCATAATTAAGTATTCCCCATATTTTCTTCTAGTATTTATGGTTTCATTTTTTACATTTAACTTTGTCAGATAACAAAACTGATAAGGCAGAAAATTTAAATGAGGTAAACTGACCATTGCAACAGAATATATTTTTCACTTTTCAAAATCTCACTTATCATATCACAAGTATGAATACTTGTGCTAATAAATAAATTATGGCCTCTCATATGGAAGTGCTATGTTCACCTTCTGTCTTCCTCAGCCCACATCAGCTCATTCATTGCTGTATTTGATACAGCTT
>chr1	228259322	228259763
TCTCTGGTTCTGGGATGACAAAGGGATGTTCAGGCCCCCAGAATGGGCTGTTTCTAGGGTAGACCAGGTCCATCATCAAGTGGGACCAGGGAGATGTTGCTTTGGGACTCTGAGGGTTGCCATGAGCCCTACATACCTGTTAGAGTTTTTAACCCCACAGCTCCACAATGTATGCTTGCTCTGTCTCTTTCTAAAATCCCTGTTTCTACTCTCCTTTGTCTACTTGCATTGGCAAATGGAAACACTATACACTAGTCAGCTCCACTCTTGGCAGTTCTGATTCAGTAGGTCTGGGATGGGAATCTCGAGAAATTTTATTTTTAAAAAGCTCTCCAAGATCTGCAATCTGGCAGGGGGAGGGGGGAATGGAAAATCCCTCATGAGTTACGTGGTCTGCCTACACAGCTCTGCACATCTTATGTATATGTGTTTGTGGGTTTCT
>chr1	22413971	22414250
CTGGCCTCGAAAACTGCATTTAAAATTACAATGTGATGCCATTTTTCACCTATCAGATAATAGTTATGAAACTGAATAAATCACCAGGTTAGTGAGTATATGGGGAAGTAGGAATGTTCATAAAATGCTAGTAGAAATGCAAATTTTACCACCTCCATGGAGGGCAACTGAGAATATCTTTGCCTTTGACATAGCCTTTGATCCAACAATCTGAGTTCCAGGAACTTTCTAGAAACAAACTTGAATGTGTGTGAAATGATATTCCAGTGACACATTGTTT
>chr1	41820227	41820506
GACCCACTCAAAGAGACATTGCTTTCCTGGCTCGGGCTGCGAGACAGAGGCACAGAGGACTCGAAGCTGGACTCCCCTGATGATTGGGCCATCTCTGCCAGGCGCAACCTCTTCTTTTTGGGTGGCAGCTTCTCAGCTGGGAGCTGGGCAAGTGTCTGGCTGCGCTGGGGCCATTGGAACTCCTCAGTCTTCTCAGGTTCCTTAGGGGGCGGCTCTGGCTCTGTGTCCGGCCGGTCAGGCTCCTCAGTTACTAGGATCTCAGGAACCTGAATGTTGGGCT
>chr1	71277194	71277664
GACTTGATCCTAGACAACAGTTAGATGCACAATTAGTTCAACTCAAGATTCCATTGAGAATAGGTTTGTGCACATATAGGATAACAGGAAGACGACCCTGACTGGAAAGAGCTCACATGAGAGGCTGTGGGTGCTAGCAAGACCCACATTTAACTCCAACACAGAGGAATGACTGTTCAGGTGGGGAGGGGAACTGTTCACTGCAGATAAGTCCTCCCCTTCTCAGGGCCATCGAGCAGAAAAGAGCATTCCAGACCTGTGACAGAGGTCTTCAGGACACAAGGTACTAGCTCTTCCCTCAGGTGTAAGGGAAAGGGGAAATGGGATCAGTGTGTTTTGGAGTTAGAGAGCTAACTAGAAGCTGTAAAAGGGAACAGATTACAGGGCTGAGAGAATGCAGAGGAGGGATGGTGGCAGGGGGAGGGAAGGAGGGATGAATTACAATACCTTATAAAAATTTAGGCACCCTGT
>chr1	152007898	152008368
TCAAACCTTGAGATGTAATAAGGAAGGAGAGTGGGCTATGGGATAAAAGCTGAGGAGCCCATCCAGGACTCTTCCCCTCTCTTTTTCCATTTAGTTTCCAGATGAAACCTTGAGGAGCGGAGAGCTGCTGAACATGATCGTGGCTGTTATTGACTCTGCACAGGTGAACATTGAGCTCTGACCTCCCCAGAAGATCTGGGAGGCAGCATTAGGGACATAGGGCCTCTGCTCTCCCTCCAGGCCTGCAGACAGGGAGCCCATGCCTCCCAGGCACCCTCCCTCCTGGCTACAGTGGTGTGCGCTTTCAGCCATGGGGCCTGGGAAGGAAAAGTGGAACACAAGCAAGGCAGGCTGAGGTTAGGCCAATCCTGCCTGGAGTTCCCCTTATTCTCCATATTCTTTGGGCACTCCTGTTCCACAGCAAAAGCTGAGGGGGTTGTGATTTTAGCTCTCAACTGGCCTTTCCTTTGG
>chr1	159061004	159061273
TTCTCAAAACCATTGAAAATTAGCTAACAATTTAACAACAAGAATTTTTGGAAAATACACCACCACCTACAGTACATTAGTTTTATTCTAGTGTTTAAAAAAATCCCAGCCGGGCGCGGTGGCTCATACCTGTAATCCCAGCACTTTGGGAGGCCAAGGCGGGTGGATCACAAGGTCAGGAGATGGAGACCATCCTGGCTAACATGGTGAAACTCCGTCTCTACTAAAAATACAAAAAAAATTAGCCAGGCGTGGTGGCAGGCGCCTGTA
>chr1	64351497	64351766
GTGCATACATTAAGGGAAGAGATTGTATTTTCTTCATTGGTTTTCACTAAATAGCCTAACACCGTGCATTTCACAAAGAGGCACACCATATCTATGGAAAGAGTGAATCAGTGAAAGTAGACATAGCACTCTGCAGTTTACAAAGGGCTTCACAGGTACCATCCCTATATTCTGCAGTAGGCCGAAGAGATAGCCGTTGAGTCATTAGCCCCATTGTACAGATGAGGAAGCTGCAAGTTAGTGTGGTCGTTAATGGTCCAGAATCTCACT
>chr1	151816028	151816281
GTGAAACCCTATCTCCATAAAAAACACCGTTTACCCAGGCATGGTAGTATGCACCTGTGGTTCCAGCTACTCAGGAGGCTGAGGTGGAGGATCGCTTGAGCCCAGGGAGCAGAGGTTGCAGTGAGCCAAGATCACACCACTGCACTCCAGCCTGGGTGACACAGGGAGACCCTATCTCAAAAAAAAAATAAAAAAGAAAAGAAGAAGGGAAAAAGAGAAGGCAAACAGGCAGGTAGGCAGGAAGAAACTAAAAT
>chr1	92526442	92526695
TCTATTTCCCACACTCACCCTGAGCTACATGTATCTATTTCCCCCACTTTCATTATTCACCTACTATGATGAATAAGGCAATACAAAGAAGAATATAAAGTAAATGAATGGATTTTGGTTTTATAATTATTTTATTAATTAATTTCTTAAAGACAGGGTCTTGCTCTGTTGCCCAGACTGGAGTACAGTGGCCAATCATCATTCACTGCAGCCTCACACTCCTGGATTCAACCCATCCTCTAGCCTCAGCTTCC
>chr1	89710417	89710675
CTGATGGACTACAGGTCTTTTGTTAGAACCCTAAAGGGCACTACAGTAGGAGGAAGGTAATACTAGAAATTGACAGGGCTTTGCAGGGACTGATATTCAGCTTAATACACTAATTCCTGAATATATATCTGGATTTGTAAACATAAATCATTTCTAGAAGAACATGACATCATTCTAAACTTCTAACAATCTCTATAATTTTCAAATACAATTTTGAATGACCAATAATTGAAAGTAATAAGACATATCATGAGGCAAG
>chr1	80728378	80728636
TTTTTTTTCTCTTTAAAAATGCTTAGCAGGAAAATAAAATAAATGGTTGTTTTATTTAGGAATATCTCATGCTTTTTTAGCAGTTTTATTTTTCAAGATAGGTACTATGTTGCCAAGCTACAGCTCTAGACAAATGAGAAAATGATTTTCCTGACTTTTGTTCATTTAAATACTCAATCATGACATTGTGTTAATGTTATTTTCAAATAGAATGTCCTTGCTTTTCACATGAAAAATGAGGGGAAGGGAATGATGTGAT
>chr1	47667277	47667545
ATGACCCAGTTGGTTGCCTGTCTGCTCCTGGGGAGTAATTGTGAGGGGAACAAATTGGATAGCCCCGTCAGGACCACATGGAACACAGGAGGGAAGGTTTCCTTCAACAGAGGGCCGAGACATGCAAAAACTGTAAGCATGTTCAGCTCATCATGCCAGGGAAACTGCATTTTGTCTTACAAGCAATGTGGAGCCCCTGGAAGACTTTGGCAGGGCTCAGTCTGGAAGCTGGTTTGATTTGTCACAACCATTTTAAAAGGAGGAAACTG
>chr1	80972794	80973062
ACGTGAAGGACCTCTTCAAGGAGAACTACAAACCACTGCTCAAGGAAATAAAAGAGGATACAAACAAATGGAAGAACATTCCATGCTCATGGGTAGGAAGAATCAATATTGTGAAAATGGCCATACTGTCCAAGGTAATTTATAGAGTCAATGCCATCCCCATCAAGCTACCAATGACTTTCTTCACAGAATTGGAAAAAACTACTTTAAAGTTCATATGGAACCAAAAAAGAGCCCACATCGCCAAGTCAATCCTAAGCCAAAAGAAC
>chr1	107030611	107030883
AGATTTATCCCAAGGAAAGAAGCAGAAAAAATGCCTAAAAAGATATGTGTAAGGACATAGATACAGGACACAGACGCAGATATAAATAAAGATACAGAGCATTATTTATTTATAATAGCAAAAAAAGAAGAACAAGGTACACATAACTAAAATTATTCCCTGTTTATCCTGAATGCCTTATAAAATCATTTATTAAATGTTTTTGGACAAGCATGTGAACACATTGTAGTATTAAAAACAAACAAACAAAAAATCTTTTCAAAATATGTTGAA
>chr1	159836499	159836771
TAACATATAATTAGGTGACTAGGGACTTTCTAAGAAGATACCTACCCCCAAAAAACAATTATGTAATTGAAAACCCATCGATTGCCTTTATTTTGCTTCCACATTTTCCCAATAAATACTTGCCTGTGACATTTTGCCACTGGAACACTAAACTTCATGAATTGCGCCTCAGATTTTTCCTTTAACATCTTTTTTTTTTGACAGTCTCAATCTGTTACCCAGGCTGGAGTGTAGTGGTGCTATCTTGGCTCACTGCAAACCCGCCTCCCAGGT
>chr1	45663718	45664009
CTGGGCAACATAGTGAGACACTATCTCTACAAAAAATACAAAAAAATTAACTGGGCTTGGTGGTTCAAGCCTGTGGTCCCAGCTAGTCGGGAAGCTGAGGTGGGAGGATTGCTTGAGCCCAGGAGGTCAAGGCTGCAGTGAGCTGTGATCGTGCCACTATACTCCAGCCTGGGTGACAGAGCAAGACTGTCTCAAAAACAAACAAAAAAGTTCTCTACAATGAAAGTTATAAAACATTGATGTAAGAAACTAAAGATACAAAAAAATGGAAAGATATTCCATGTTCATGAAT
>chr1	208718584	208718875
CCACTCTGTGAAAGCATCTTCCTAGTGGAGCCTTGACCACAAGGGACTCTTCGGCCCTTTTCCAGCATAATGTAGGCAGAAAGGAATTTTCCTTATGACAAGTAGGGACAGGACCTGCCCTCAAGAAATCTATGCAGGCTGTTCTTGTGTGAGTTTGTCATATATGCACCTCAAAAGTGCCATTTATCCAGTCTTAGATGGATACTCTGGAACTGTTGGCCCCGAGGAATGTGTCATGAAATGTTTTTCTGGTGCTGGGAAGCATTTTTCTGGACCCCTTCCCTCCATAATG
>chr1	43935819	43936092
TGGGTAAGATAATATGGTATAAGGGCCAGTTGTGGACTAGCTAAATTTATGGGAAGAGCTAAATTTATGGAGGAAATGTGGTACTGGTCTCTTCCAATGTCCTGGCTGGGATGGTGGGTATCTGGAAAGGCTTGTTTTAGCTCCCATCTCTTCTCTCCTTTTTACTTTTACTTTCCCATGCTTATCTTTCCCTGATAAGGAGGAACTAATTGATCTTCATCTCCATATGCCAGGCCTGCAAACTCCACGTGTGAGTAACCAAAGCCTCTGTTTT
>chr1	207571126	207571399
CATTAGTTAGGGCAACACTATCTGCTGCTGTAATAACCCCCAAATTTCAGTGGCTTATCATAATAATCACTAACTTCATATTAGCATAACTTTTTGAACACAGGTTCCCCTGTTTAGCAGGCAGCTCCTCCCCATCCAAAGAATCAGAGATTTGGACCCTTTCCACCTTTTGACTCTGCCGTCCTCCAAGGCCTCACATTGCCTTGCATTCTGCCAGAAGAGGGAGGAAGGTGATGAAAATCTTATTCTCAACAGCCTTGGCATGAAAATGTCA
>chr1	166004494	166004745
CTCACTGGTTTGACCAAGACGTTATTCCTCAGTTTGATTCAGCAAACTATGTAGTTCCTGCTGTGTCCAAAGTGCTAAGGAGTACAGAGATAAATACATCTTATCCTCTGCCTTCAAATGGCCCCCATTCAATGAGGGAGCCTGACTGAGGGAGCTGTCTCAGACCCAGTGCTGAGAAACAGCATCATGTAGCTCATCCCCGCTGGTTCAGAAATGCAAGGCAGGGAATATGTGGAGATGTTGTGGGAAGGG
>chr1	203202576	203202827
ATATGTTTCATCCTTTCTTCTTTTGACAAAAAGATAAAATAGAAGCAAACTCTATGAATTGCACTCCACCAGTGCCGAGGGAGAGAGTTGAGTGCCCCAGAACAGGAGCCCCGCCGGTGCAGCCAGGCCCCAGCAAACCCAGCAAGCTCCTTTAGGAAGCACCAGTTACATCTGGATAAAGTTCCCCCGCACTCTCTCCTCACGCTACCAGCACCGATTAAACCCTGGATAAGTGTCTTCATCCTCACCCCA
>chr1	218714217	218714492
TCTCCACAATTTAAAAAGTGCAAAAAGGACCTATGTCATAGGGCTGTTGAAAAGATGCAGTAAGACCATTTTTGTAAAGTACTTAGACTTCTTCCTGGCACATAGCACTCAATAAATGTTAATTATTATTGTTTATTGAGGTTCATGAAGGCCCAATAAATAGCACTCCATTTCCTCACCTGAGTACTCGTGTAATTAAGAAATATATAGAGAGTAAAGTAGATGGAGATCAAAATTCACCTTTTTTTTACACTGATAATGCATTATTGTAGAATG
>chr1	188324848	188325123
CATATCTATTTTAGCATATATTGCTTTAAAATATATATTTCAGTGAATGTTCTTGAGTTTATAATACATTTTTTTAACTATCTTACCTCCAACTTTAAATAGTACTATATGGCATCATGTTAGTACAGGTATGTTGTAACAGAATGATTAGTAAATATTTCCTAGATTTTTCAAGTTAAAAAAGAAAATCTGTTGAGCTGTTAAATCTATTAAACTATTTGTGAATTTAGCATAGAGGATTATAGACTGGAATATTCTGCAAAATTGGGGGCCACG
>chr1	84115546	84115822
TCCTAATATTTGGTTTAGGAGTTTTGCATCTATGTTTAGGAGTGCAATTGAACTGTTATTTTCCTTTGCCATAATGTCTTGGTCAGGTTTTGGTATCAAAAGTATGGTAGTCTAGAACAAGTTGAAGAGTGTTCGCTCCTTTGCTGTTCTCTGGGTGGGTCTGATAGAATTGGCCAGTGATGCCATCTACAGCTGGAGTTATCTTTGTGGAAGGGCTCTTAATAATTGATTTAATTTTTTCAGTAGTTATGACTATTTAGGACTTTCTATTTCTTCT
>chr1	93820562	93820838
CTTTGACTCAAACTCGTTGGGCCTGAAGGAGGAGACAGTCTCCAGGAGGGGCGTCACAAACTCGCCCTTGTCCCACTGCCCCTTCTCCATCTGAGCTGCCGCAGGTTCCCAAGGTCTTTCCCTGTCATCATCATCAAGGATCAAGTAGTTGACGCCAGAGTTCCGGGGACCTGGCGCCTCATTCTGCTTGGCTGTGAGCAGTTCTGTGTGGCTTCCCTGGGCACATGAGGGTAGCTTTGCTCCCCTGCCGCAGCCTGTGGCAAACGCTGGGTTCAGT
>chr1	99576133	99576408
ATTCATAGGTTTATTTGCCCATGTACTTTTTCCTCAGTCTCTTTATTCTTATTTTTTTTACTATACTTTAAGTTTTAGGGTACATGTGCACAATGTGCAGGTTTGTTACATATGTATACATGTGCCATGTTGGTGTGCTGCACCCACCAACTCGTGATTTAGCATTAGGTATATCTCCTAATGCTCTCCCTCCCCCCTCCCCTCACCCCACAACAGTCCCCGGAGTGTGATGTTCCCCTTCCTGTGTCCATGTGTTCTCATTGTTCAATTCCCACC
>chr1	215577215	215577490
TGGTTACCTCCCTGTGCTCACTTGAAATCCAGAGAATGGATTGCGCCATCCTTTTCTCTTAGGACTAGAGTACCTACAGTTATGTCCACTGAAATTCCATCAGCAGGACCAACTCAAATTATCTAGGTCCTAGAATGAGTTAACAAGCACCAACATATTCGCTAAGCTTAAAAGAATACTCCATTATTGTGTAGCAATTGGTAAAGAACTTATTAATTAAGGATATAAAATAGACAGAAATCTCCCAGGAGGCAAAAAGCCATTAGAAAGACATTG
>chr1	185787379	185787661
CTCTGGAGGGATGAACACTGTGTCTTTCATGGCAGAAGGAATAGAAGGAAAAAAGGGCCAAAGCTAGTTTCCTCCAGCTCTTTTATAAGCACTAATCCATTTACAAGGGTAGAGTTTTCATGAATTAATCACTTCCCAGAGGCCTCATCTCTTAATACCACTACAGTGGAATTAAGTTTCAATATCTGAATTTGGGGAAGCATTCAGACTATAGCACCTGACTATTCAACTTTGTACTTGAGACCCTAGCCAATGCTATGTGAAAGAGAAAAATGAGATCTAT
>chr1	236862570	236862852
CTTCTGATAGTGTTGTGGTAAGAAATAAATGAGATATATAATCAAAGCACTTAGTTTACTGCTTTGCAAATTCAGTTCTAAATGTTGGCTATAAATACTTGAATATAGTAAGTGCATTTGCCATGTTCACCCAGTCTATTTTTTTTTCTCGATTTCATGGATGTCACTATATTTTATTGCACATGTGTAATTTCATCTTTTATAGAAGTCCTCATTATTAATTTTGATGTTTTATTTGAATCAGTGTTTTAATATTTTGGAAATGAATTCCCCAATTCTGTTT
>chr1	110002846	110003088
GGGAAGATGGCTGCTTGCTCGTGGCCAGCTGGGGCCATACACAGCCCTGGGGAGGCCACATCTGTGCAGGGAGCTTGTGTCTGAGGGTGGTGACAGCTGTTTTCTGCCTCAGGAGAAACTGAAGCCAGAATACTTGGAGGAACTTCCTACAATGATGCAGCACTTCTCACAGTTCCTGGGGAAGAGGCCATGGTTTGTTGGAGACAAGGTAATGGGGGCATGTGATGAGGACACTAGAGATTT
>chr1	217107102	217107344
ACGTAATAAATACTTCAGAGTTTTCTCCTGTTTTCCACACATTGCTAGAGAATACACATGATTATATGCACCTGTATTGTTTGGTCATTTTGTCTCCTTTGGGAAGAATCAAATGGATGAATTGATCCAATTTGGATGCAGAAGCCATGGGAAAAGCAGCTCTTACTGTGAGAATACACTGCATTTATAAAACTGCACATATAAAAACAATATTGAACTTTTGGAATGTTCACTGAGTATATG
>chr1	953604	953884
GTGGGCACTGACCACTCCACGCCAGCTGTTTTCCTTGGTTGGGGTTGGGGGCACCGAGCGTTTGGGTGGACCGGAAGTCAGCGTCTGCATTCGAGCCTGTGTGCGGTGCATGGGCCAAGGGCGCCCACACCCACGCCACCCTTTCCGAAGGAACCGAGCCCCAGCCCCTCATGGGCCAAGGGCACCCACAGCCACGCCACCCTTTCCGAAGGAACCGAGCCCCAGCCCCTCGTGGGCCAAGGGCGCCCACAGCCACGCCACCCTCTCCCAAGGAACCGAGC
>chr1	29149306	29149586
CTTACAAGATATGATAGCATTTAATTTAATAATCAGAACAACCTGTAACTATCAACAGTTTAATAAACTGTGGCTTAGAGATGTTATGTATCCAAGAAGCCACATAGATAGCAAGTGGCTGAACAAGTTCAAACCCATGTTTGTTTAACTTTAGGACCAGACTCTAGCAGTAAGTCGTTTTGTCTTTCTATAGTAAGTGTCCACAATCAGGCTTTATATATAGTATAATTGGGATTTATTTTAGTGTGAATGTTTAAGGCATACATCTATTTTGAAGAGTA
>chr1	46324428	46324701
ATATGTGTGCATAGAAACATATGAAGAGTACACAAACTGTTAATAGTGAATACAATAGGGATGGGGAACAGCAGAGAACACTGTAGGTATGTATGTATATTGTATATGTTTTCTTTATATGTTTTAACAACAAAAATGGTGCCAGGTGCAGTGGTGTGCACCTATACCCCCAGCTACTCGGGAGGCTGAGATGGGAGGATTGCTTGAAGCCAGAAGTTCGAACCCACAGTGTGCTATGATTGCACATGTGAATAGCCACTGCACTCCAACTTGT
>chr1	18075808	18076081
TCTCCAGCTGTCTCTTCTGCTTGCTTCTCTGCTGGCTTCATTCTTCAGGCCCATGGGATAGCAACGTAGCTGCCGGCAACTCTAGAACACGGAGAGATCCGGAGGGTCCTAGGTTTAAGGCCAGCAGAAAATATACCACCCTCTTAATAGTTTTAATGCAGTCCCAGACCTTGTATCTCATCACTTAAATTTGTGAGCTTATACCAGAATGAATTACTGTGTCCGGGTGGGTAGCAGTGTTTGGGTTGGTCAGCCCAGCACATGTTCACTCATG
>chr1	19880333	19880615
GCACTTTGGAAGGCTGAGGTGGGTGGATCATCTGAGGTCAGGAGTTGGAGACCAGTATGGCCAATATGGTGAAACCCCATCTCTACTAAAAATACAAAAAATTAGCTAGGCGTGGTGGCAAGTGCCTTAATCCCAGCTACTCAGGAGGCTGAGGCAGGAGAATCCCTTGAACCTGGCAGGTGGAGGTTGCAGTGAGCTGAGATCATGCCATTGCACTCTAGCCTGGTGACAAGACAAGACTCCGTCTCAAAAAAAAAAAAAAAAAAGAGTCAGAGTCTCACTC
>chr1	93376640	93376922
AGAAAGTTGCTTTATTTCTTTAAACATCTTCAAAAGATGATCCTTTCTTGTCACATTATAGCCAAAAGAAGCAGAGAACTTCATTGTCTGCATTTGGTTCCTGGTTGGCCAGGTATAAATGAGCTTTACAAAAGTGCAAATTAAAAACTGTTACTTCTGTTTACCTCCACCAAAACTTGATTTTCCCCTAGCTATTAATTTAAGGTTGCCTTTCCTGCAGCTGCAATATTTTGAATAACACACAGAGTTTGTGTTGATTTTTGAATGTTTGTTTATATCTAGG
>chr1	73657093	73657368
TGTATTAATATTGCATAGAAAGACCTTTAGGATATAAAGAATGTGGTTATAGTATTTATGAAGAAAATAATTTTCTGAGTTAAATTTCAGGAGCAACATTATGCTCTTGATACTGCTACATTAAATACTATTACATTAAAAATACCAAAATGAAAATGCTCACATTAAAATATGAACATTTTATTATTTTATATTTATAAAATATATAAAATTTTATATTTTATATTTATAAAATATAAAATATCACATTTTGAATAATATTCAGTCTTTCACAGC
>chr1	26030059	26030334
ACAAAATGTTTTATAGGTTGACTCTCAAACTTTCTCTTACTTGCCTTTTGGACCAAATTAGATTCAAGACCCTTATTGCTAGCCCCCTCCTCCCACTTGTGTCCTCAGATCAGAAGGAGCTGGGTCAGTGAATAAGAATGGGAAAGTACCCCAGTCAGCAAAGGTTCAGATATGTCACCAACCAAACGCAGTCCCTCTTGTTTTTGCTTTGAAGGTTGAATAGTCAGTCTTGGCTCTTATATTTAGCTTAATCACCAGTAAAACACCTTCATGATG
>chr1	106948439	106948733
GATATTTTTATCAAGAAGCAAGTAGGAGATTAGGATACTGAGGGAAAGAGATGGAGTGCTGCAAAGACAAAGAGAAAGGGAGAATTTCCCAGGAGAGTAGAACCAACACATTTACAAATAAAAACAATCCAGACGTATAGGAAGAGACTTTATTCAGGAGAAAAACTATTGCAATAGAGAGAAAAAGCCATTCTCAGATATCTGCAAGCATCTCAAAATCAACAGAAAAAAAAATTCCTCTTTTATAGAGTAAGAAAGGCAAGCAAAGATATGCTGAATCATATAAAGGGAAGTT
>chr1	34792822	34793116
TTTTAAAAATCATATGAAACAAAAAAGGATCTCGAATAGCCAAGTCAATTATAAGCAAAAAGAATAAAGCAGAAAGCATCATGCTACCTAATTTCAAACTTCACTACACGGCTACCAAAACAGCATGGTACTGGTACAAAAACAGACATATAGACCAATGGAACAGAATAAAGAGCTCAGAAATAAAGCTGCATACCTACAACCACCTGATCTTTGATAAAGCTGACAAAAACAAGCAATGGGGAAAGGGCTCCCTATTCAACAAATGATGCTGGTATAACTGGCTAACCATATG
>chr1	67521191	67521492
TCTCAAACTGGGGTGCGGGGTGGCGGTGGCCCACAGGTCATAGGTGGATTCAAAAAGATTCTCTGATTTGTGATTTGTTAGGGAAGCAAAGCTTTGTCTAAAAACTTGGCATCAGCAGGAAGAAATGTTGAGCTCTGGCCTGTGGGCAGGACTTCCTTCAGGACCCTCAGGAAGAAATTTAGGACACAGGATGGTGATCAGGGTTCAGTCCTCAGTGCTCCCTTATCTGAGGTCTATGTGCCAGCAGATGACATTTTCCATTGGGTAGCGGTCCAGGTTTCTGAAAAACAACTTGGGGCCGG
>chr1	59667526	59667827
GAAACTTAGAGGTTAAAAAATAATAAATATACATGAGGAGATTTAGAGTGTATGTGGAAACAGAGATCTTCGGAGGACAAGTGGGATATTTCTTTATAGAAAGAGTTTTCCCTCTTGATTTTTTTGCTTGGTAAGTTTCTTTCAAATCAACTCAATTCATTTGGTGCTATTGCTTTTCTTTTGTGAAAACGATTCTGGGGATTTGATCAAAACCGACATGAAAATACAACCCTCAAATGGTAAATATCAGGGAATCTGGAATTTGCATTTTCTAGGCTAAAGTAATTTACTGGCCAAGTTTG
>chr1	166800865	166801114
ATGTTAAGTGTTCTTACCACAATAAAACAGACAAAAACAATTAAGGATCACACACACACACAAATAATAAAGAGAAGGGAAAGGTGAGTTGTAAAAGCCTAAGCAGCTAAGGAGAATATAAAATTTTTCCAGGTATTAGAGAGAAGTTGGTATGACTACAGCTTTACATCTATGGCTTATTATTAAAGATATTAAAATACCATATGATGAAATTGTGGGTATTCAACACAATTCTTTAAAGGAAGATGGT
>chr1	59108714	59108963
TCAGCAAGGCAGTTGGGCCCCCGGGAGGAAGGGGGTGGGCAGGTCTCATTCTATTTGTACAGGTGCATTGTAATGCTGCCTGTGGTGTGAACATTTTCCACTTCATTACTCCTGGCCCTGGCCCAGGCCCTGTCTGCTCCCCTGGCCCCTGCCTTGGTTTAATTTCAGCAGTTCCTGGCCTTTGGAAGGCAGCAGTCACAGAAAGGAAAATAAATGAGGTCGCCATAAACATCTCTGCACATTGCCCAGC
>chr1	20090497	20090789
CTAAGTCTGGAGGCCATGCCAAGAATGGATGGGGAGAGAGACTGATAAAGGAGACTAGTTAGAAGGTCTCCACACTGGCCAGATGAGAGTAGAGGAGGTCTCCATCAAGGTAGCTACTGAGGATAATGAGTAAGGCCCAAACCAAGCCACACTTTGGCAGTATAATTGACAGGACACATTGGAGGTGAGGAGGGGAGAGGGAGGAGACAAGAGTGATTCTGAAGTTTCTGCTTAGGGAATGGGTAATTGGCTGTACCGTTAGCAAGAGAGAGGGCAGCAGGAGGGGGACATTT
>chr1	54813976	54814268
GTCACAATGGAGAGCACTGCAGAAGTGAGGTACACGGGTGCCCGGGGTGCTGAGGGATAAGGAGCATTACAGAGATGGCGGAGCAGGACAAGTGTTCCAGGCAGAGGGAGTGGCACGGGCAAAGGCCCAGTGCTGGGAGATGGCAAGCTGCACATGAGGACCTGAAAGAAAGCCAGTGTGACTGGGTCACGCCATGGTGCTATATAGGACCACAAGGTTCATGTCTGTTGTGTGTGCAGTAATGGAGCAATGCACCAAAACAGCAGGAACTGAGGCAGAGAAAGTTTCATAAT
>chr1	245412590	245412879
ATATATATATATTTCTGATCATTAGCCACTTGAAGACAAGGCAAGAGGCTTAGCAGTCATTTCTAGGGGTTAGTGTATCTCCCCATGCAAGGGACAATTGAGAAGAATCCAAGCTGCTCCCTCATCTTCCCTCAATTTTAACCTTCTGGAGACAATATGGGGGAAGGGGATTTTCCAGTGCTTTCCCCTAGAAACATTGCAAGAGGTACAGCCAAGTCTTACGGTAACACTGAACCTGCTCTTTGCTAGCAATTTAGCAAGTTTGCAACCTGTGAACCAACCTACTAGAA
>chr1	199025931	199026220
TTGAATGTTTCCCTCTCCCAGGTCAGTTAGGCTTTGATAGTACCTTAACAGATTAAGCTCTGGTTTAACCTAGTTTCTTCTGAGGGCAGGCCTTGTTAAGAAGAATGGAGTGCTCTAGTATATTTAGAAATTCTCTCTCCCCTCCCACTGGAACCATGGGGGCAGCGGGGCTGGGGGGAAGGGTTGGGGACAGTTTCTGATATTTATTGTGAGAACCTGTTCAAGCCAGAGCCTGGTTGAGCTCTTGAAGGTAAAGCTCCCTATAACTTGATCCCTTGGAGTTTTAACTC
>chr1	104217424	104217716
GCCATTAAAGCCTATGGTGAAAAACTGAATATCCTGCAATAAAAACTGGAAACAAACTATCTGTGAAAATGCTTTGTGATGTGTGGATTCATTTCAAAGGATGGAACCTGTGTTTTGATTAACCAAGTTGGAAGCCCTCTTTTTGTAGAATCTACAACTGGACAATATTGAGCCCATTGATGCCTATAGTGAAAAACCTAATATCCCGCATAAAAACTAGAAACAAGCTATCTGTGAAAATACTTTGTGATATGTGGATTCATCTCACAGAATGGAACTTGTGTTTTGATACA
>chr1	33124453	33124745
CAGGGTGCTCCCTCGAGGGGGACCGGGGAACTGAGGGCGTCCCCTTCTCTCCGGGGCGGGGGTGGGGGGCGGAGCCCAGCGCGCCGCTCCCCAGCCCCCAGGGCTGGCGGGGACCCCCCCAGGGGAGGGGCTCCGGGTGAGCGCTGCGGGGCGTCTCCCTCGCAGTCCCGCCCGCCCCTCCTGCCGCCCCTGCCGCGCGCGCCGCAGCAGCGCCGCCTTCCCTGCGCAGTCGGTGTCTCCGCGTCGCTGGGTGAGTGGGGGCAGCTCCAGCCGGGGCCGGGGGATGAGGGCAG
>chr1	169672050	169672330
TGAGGTTAAGATTTTCCTCACTCCTAATAGCACTTCCAGGCCTTCACTCTCCTTGAAGTGTCACTGTCCTTTTGAGAGTTATTCTTTCTCTGACATCTGTATATTTTACATGCTTGCATTCTTGGAATACTTGGTAGTTTTCAATGTTCAGTGGATAACGCTTCTAACACTTTAGCTTCCTAGTTTCTTGATGCCTGCAACTTCACTAATTACCATTTCTCCTTCATTCAGCTACTCATTCTTGTGATCATTTCTGAACCATGTCATCATCTGGAATTACT
>chr1	215378127	215378407
GGTTCACGTCTATTGTTTTATGCCTCCGGGAGAGCTACCCCGCGTGATAGATCTTTTCAGATCCATCACTGGAAGAAAAACCCTGGTGATAACGATTATCTCCCGCTCGCGCTATCTCGCCATCGCCCCAATTCATCTCCCTCTGGCTCTAGCCCCTTGGGGAGACGAGGAGGGCGAGGCGCTGGCAGGAGGACCGGCCAAGCCGCTGTCCTCGGATGGAGAGGAGAGGGAGAGGCACGAGGCCACCTCATTCGTCCCTTTCCGCTTCGGGCTGGGGAGAC
>chr1	178399672	178399943
GAAGCCCTGCCATGAGAACCTGTACTAGCTCATGGGACACGGAGGGTAGGTTGGAGGTGAGGTCAGTAAAAAACCAGATCACGGGTTCATGCCAACCTAGGACAGGCATGAAGAGATGGAGGTTTGGGTGAGGGAAGAGACTTCAGAGGAGAGTGGACAGGATGTGGAGGCAGGTGGGGATCAGCAATCCCCTGGTAGGGGCAGAGGGATTGCATCCTGGGCCTGGCATGCAACAGGCCCTGACCATACCTGCCTTTGTGCAGGCTGCCTTG
>chr1	153006590	153006861
TGCTCCTCCCAAGGAGATAAACATACAAAGGTGAGCTGGCAGGCCACTGCACTGCTCAAGGCACGCTAGGAAGGCTGGCTCTCCAACCTGCTGCCGCAGTGAGGACCCGGGGCCTCAGATGGTCTCTCCACCAGTAAAGCTGCTTGGCACTTGACAGTGTAAAATCAGGAGGTTCCTCCCTGAGGGAGGTGGGCAGGCAGCCAGGAGAATCCCAGAGAATGCAGAGTGCCACAACTGTCAGGCCTCGGAACCCATGATGTAATGCCTCTCTG
>chr1	182948662	182948950
GCAGGGAGGTAACTGATAAATTTTACTAGTGAGAATCATATAAGAATCTTCCATTAAATTAGAGAGCTGGAAAAAGTCATACAAATTTGACGGAATTTATTATGTAGCTATTTAAGTGATTTAAAAAGAAGGCTTTAAATGTAAAGAAATTACTTGCATGTAATTTCCTGGCCAACATGGTGAAACCCCGTCTCTACTAAAAATACAAAAATTAGCCGGGTGTCGTGCCAGGCACCTGTAATACCAGCTACTCAGGAGGCTGCAGCAGGAGAATCACTTGAACCCAGGA
>chr1	161344346	161344634
TCATAAATAGAATGCCAACTAATATAGGAAAATGCTCGTTAGAACAAGGTATTTATGTTCACTGGATTGGAGCATTATCCTCCCATAGACAAGGAAAAAATCAAAATATCATGAAACTCAGCAGCTCAAATCATCTGTTATCTCCATCTCCACCTTTTTATGTGTGCTAATGGGCTTACAGTTTACAGTCAGTTCTGCCTCATGGTTCATTCTTTCACTGGTTACCTACTTAAAATTCCTGTAGCTCTTTCTTTTTCCATGATCAAGCTAGGCAGAATAGGACACAATC
>chr1	201789674	201789963
CCTGGTCAACATGGTGAGACCCTGTCTCTACAAAAAGACAAAAATTAGCTGGGTGTGGTGGTGGCACACGGCTGCAGTCCCAGCTACTTGGGAGGCTGAGGCAGGAGGGTTGCTTGAGCCCAGGAGGCAGAGGTTGCAGTGAGTCGAGATCACACCATTGCATTCCAGCCCGGGCAGCAGAGTGAGACCCTGTCTCAAAATAAATAAATAAATTAGAAACAATTCAAGTCTACATCCTTAATAATGTCATTCTGATTTCCTTGCATTGCAATAGGCATTCCTGAGTGGGA
>chr1	81075187	81075476
ATCATCTCAATATTTTGTTGAATAGATAATATATATTCCATAACTGCCTTTGACTTTCCATGACTGAATAAATTGATCAGAAATTCAAATAGTATACCATGCAATAATCCGGAAGCAAATAGCAGAACCCAGACTTTAAATCTTCATTTCTCATGACATATTGGAAAAGTTTTTATTTTTAATTTCAACTAAAGAATCTCTGCATGGAATTTGTTAAGAATATATCCCAGCCGCTGCTTTTTCTATTCAGTGTGACCCCAAACAAGGAATGTTTCACATGGTTTTAGGTT
>chr1	83049746	83050063
ATTTCAATGACTCATTTGATCATTTTGACCAAAAAAAAAATCCTCAAATATGTGGTAAATGATTAATACGAAAAAGACACTATGCAAAGTTCTGAAGCATGTTTTTAAAAGTGTATGTAAGAGAGAGGTAAAGTAAAGACTTTGTATTTTTAGATTTAAGTATTTGTTCGTGGCAGTATTGGTTGGAAGAGTTTTGTTTGTTCAACACAACATTGATTTAATGATAGTTTTGTTTAATAATTTTTAAAAGAAAAGGTAGCTGTGACCTCATTAGTTTGTTTAGAAGTAGAGCACTCTTTTTCTTTCATTAAACTTTGA
>chr1	204572672	204572989
TATACATTCTTCTAAATTTTTTTCAAAGTTTTCAACTTCTTTGCCTTTGGTTTGAATGTGCTCCTGTAGCTCAGAGTAATTTGATCGTCTGAAGCCTTCTTCTCTCAGCTCGTCAAAATCATTCTCCATCCAGCTTTGTTCCGTTGCTGGTGAGGAACTGCGTTCCTTTGGACGAGGAGAGGCGCTCTGCATTTTAGAGTTTCCAGTTTTTCTGTTCTGTTTTTTCCCCATCTTTGTGGTTTTCTCTACTTTTGGTCTTTGATGATGGTGATGTACAGATGGGTTTTCGGTGTGGATGTCCTTTCTGTTTGTTAGTTT
>chr1	210456282	210456615
TATTCTCCTTTAGATCCTCCAGAAGGAACACAGCCCTGCTTACCAACTGTAGACTTCTGTGTTGTTTCCAGCTATTAAATTTATGCTGATTTGTTACAGCAGCAATAGGAAACTAATACAATGAGCTGGGTGAGTTTCCATCTGCTCCATGGTTTTTTTTTAATGTTTATTTACTTACTTATTTATTTATTTATTTATATGAGATGGAGTCTTGCTCTGTCACCCAGGCTGGAGTGCAGCAGCACGATCTCGGCTCACTGCAAGCTCCACCTCCCGGGTTCACACCATTCTTCTGCCTCAGCCTGCCGAGTAGCTGGGACTACAGGTGACGGCC
>chr1	167174496	167174829
AGGCCAACAATGCCAAGGCCATGAGTGCACGTACTGAGGCTATCAAGGTCCTCATAAAGCCAAAGGAGGTTAAGCCCAGATGCCAAAGGGTGTCAGCCTCAAGCTCAATCAATTTGCCTACATTACCCACCCCAAGCTTGGGAAGTGTGCTTGTGCCCGCATTGCCAAGGGTCTCAGGTTGTGTGGGCCAAAGGCCAAAGCCAAGGATCAAACCAAGGCCCAGGCTGCAGCTCCAGCTTCAGTTTCAGCTCAGGCTCCCAAAGATGCCCAGGCCCCTACAAAGACTTCAGGGTAGAGATCTCTGTCTGCCAACGTGAGGACAGAAGGACTGGTG
>chr1	42035434	42035712
CCCACACCTGGCTGAACACGTCTCCCAGTCCAGCATGAAGCTAAGGAGCTTATGCTCCAGGAAGCTCCTGCTCATTTTCAACCAGGGCCCAGCTATGGTTGCTCCCCTGAGCCCTCATTATCTGTGCTGAAGACCTTAGGTTGCAGGGTTTGAAGCCTCACAGAGAGCAGAGCACAGTATGTGAGCTTCAGGCTACAAGCCTCCACCCCAGCAGTCCTGGCTTAAATTCTGTTTCTCTGCCTAAGATGAATTCCTCCAGGAAACTATTCCCTTCCCTCC
>chr1	113703269	113703547
AAAATTTTGAAACTACTAGAGTCACCTGGGAGGTGGTGGGCTTACTGCAGATTAAAGGGCCCTACTGCATACCAAAATCTCTAAGGGTGAAACCCAGAAATCTCTTGTTGGGAGCAAGCCCCACAAAGTCTGGCCATAAACTGGCCCCAAAACTGGCCATAAATAAAATCTCTGCAGCAATGTAACATGTCCATAATGGCCATAACGCCCAAGCTGGAAGGTCGTGGATTTACAGGAATGAGGGCAAGGAACACCTGGCCCGCCCAGGGCGGAAAACCG
>chr1	46360307	46360595
CCTGGGCAACAGAGCGAGACTCCATCTCAAAAATAAAATAAAATAAAATAAAATAAATAAATAAAAGAAAAAGAAAACAATAAGATAACCCTTTTACTTTATGTGAATTTACAAATATGCACAAGGAACAATACATACAACATATATGGGCAAGCAATGTGGAAATTGATCTTTAATAAGGCTTGATGGCTCACTTTACTTGTTAAAAGTCAAGTCTTACACACAGTAAAATTAAGTGGTATAATAACACACTGGATAACTTAAAACTCTCCGTTTGGCCCTGTGTTAT
>chr1	217122006	217122294
CACCTCACCCTGTGGGCCCAGCACAATGAGCATGGGGAATGCCTTGGATTCTATACAGCCAGATGGGGTGCGACTTCCAGGCCTTTTCAGTATGGGGGTTAGTGAGCCAGAACCTATCACTGAAGTACTGTTTGAAGGACTCTCTGATCTGTCTTCACTGACTAAGATAATCTCAAAGTTCTGGCCTGCCTCCTTGATCTTCTAATAAGATTCCACCAGGACCTGGGTGAGGCTTTGGCAGGATGAACACCCATGTGCAGAGAAATAGGGTCCTATGTAAGGCCTTTCT
>chr1	74112344	74112612
AAGAACCCCAAAATTGAGTATGAGAGAATTGAGACTCACAGGCAAGGGAGGGTGGGACAGAGACAGCCCCCAAGAGCCTAGTGATTCTGCCCAGTGGTATTCTAGTTGCTGCCATTGTCACCCTTGAAACCATATTATATTTTCACTATTGTGCTTCTCAAAATAACACAGTAGTCCTTATATTGTGTTGGATTTGGCTTCCATTCCCTATTCCAGAGACAGAAGTGTATTGCTAGACTCTTCACACAAAAGCCTCCCCCAATGCCAAA
>chr1	212511619	212511887
CAGTGAAGTCAAGTTCTGTGCCCAGCCCCCTCCTTCAGCCACTAGATGACACTGCCTCCCCCCAATAACGAAGTTGTTAGCAGTTCTCAACAAGACAGAAACATGCAAGACTTCTGAAATTTGTTACCTTTGGTACTTTTTGGGGTGGGCGGGGGTGGAGTGGGGAGATGGGGAAAAAAGCGTAATTAGACTTACCAGAGATAAACATTTTAAAAGCTTTCATGTCTAGTTCAGGACCAAACATGTTATAATGTAGTATTTTCTGGGCT
>chr1	116465326	116465621
CTTGTTTTCATAGGTATTCTTAGTTTTTACTATTTACAGTCTCATTTTATACATGTCATTTCAGCCAGCAGGGTGCCTTATGCCTATAATCCCAGCTCTTTGGGAGGCCAAGGTGGGAGGATGGCTTGAGGCCAAGAGTTTGAGACCAGCCTGGGCAATGTAGTGAGATTCTGTCTCTATAGAAAAAGAAAAAAAGATAGATGTTATTTCCTTTGAGCCCCCACATTCCTAGATGAGAAAAACTAGGCTCAGAGAAGTCAAATGACTTGATCAAGTCATATCAGGCACTAAAGCCA
>chr1	11636278	11636573
GTGAGGGCTGTCTGCAGGCAGGTCTTGTTTCCATCCTGACTCAGCAGGCAACCCCTGCAGGCCCCGCAGGGAGTTGGAGGGATGGGGGTGAGGGGTCTTGGGTGCCAGAGAGGATGACTGGGCAGCCTGGGAAGGCCCTGAGCACCAGCCAAAGCTGCCCCCAACGCTCCCTCACCGCTAGTCGGGTCCCCACTGGGCATCTCACCACCCCGGGGAGGGGCAGCCCCTCCAGACAAGGGAGCTCAGGAGGAAGGCAGGAATAGGTGAGGCCAGGCCTGGGACCCCAAGGAACCCAC
>chr1	150490209	150490452
AGCAGTTTTAGGTTCCAGAATTATAAATCTAGGCCTGTAGTTTTTAATTCTTTGGAGAATTGTGGCCAGCTTTTATAAAATTAGGACACCTGAAAAAGCAAGAAATTTTAGCTCAGAAATTAAAAAAAAAACCTTTAGCTGAATCTCAAATGAAATAAGTGTATGTGCTCCTTCCAGCTTGGGAAATGGTGGGCTTGGTCAGTATTAGTTTAATCGTATTTTTTCTCTCATTTTCTTCTATATT
>chr1	25294756	25294999
TTCTTGCAGGGCTTGAAGATCTGAAGTCATGTAAAGGACCCTAGTATTCTCCTGTGGTGTTCTCACCTATCTTGGGCTGCCATTTATTTTTAACCATATTTGGTCTGCAAGTTGCCAAGAAACCATGTAGAGAAAACCAGTGTGGTTTGGGTTAAGCCCCAACAGGGTGCAGACAGCAGCCAAACTATTTCCTTCTTCCTCTAAGATTTCTTCTGCCGTCTTAGCCCAGAGCAGACCTGAAGAA
>chr1	93361603	93361904
TTTAGTTTATCTAAAATGTGGAGTTTCCTTCCTCTTGCCACCAGATCAGAGAAAAAATTTTGTAATGATATAAGTTGATTGAGATTTTTTATGGCATTTTGCGTAGGAATATATATTGCACAACTAGGCAGTTATCCACATTTATTATCCCTGAACTTTGAATTATAATTTTACATATGATGAGGCTGGCTAAACTTTAATGGTATTTTTTATTTTAGAAACCTAGTAAATACATATTTACATTTGTAATTACTTGCTGTAATCTTACATTGAATCAGTTGTATTCTGTTTCGTGTATTGTG
>chr1	141783303	141783604
ATCTAAAACTGGTTTACTAAACACAAGTGTTCCTAGATTTTTTTTCGTTCATTTTAGTTTTCTTAACGTACATTAAGGAGTACAACATGATGTTTTGATATAATTATTTCTAGTGAAGTGGTTCTTATAATCAAGCAAATCAACATATTCATTTTCCCACATTATTACCCTTTAAATACAAGTATTTCTAATGGAATCTTCAGAATCTTCCAAGTACAGCCATTTTAGAAGGCAGGAAGTTTTACCTGTTGAGCCATACATCACTGATAGCCATTTCTCTTCCCTGTCTACTTTGTTTGAAC
>chr1	241089692	241089975
GGGGCATTAAGGGGTTTGCCCTGAGGTGATAGTTTATGATTTAGCTGTGGAGGGATTTCTCTCCCAAGCTGAGCATGACTGACACTGAACTGCATGGGAACAGGACCCTTCTAAGATGTCATGAGGACGTTTGCCTGATGTACCCCAATAGGACTGAACTGGAAGGTATTTGTGGCAAACAGAATAGAGCTCCCCAAAGATGCCCATGTCCTAATCCCCGGAACCTGTGAATATGTCCCCTTACATGTCAGAAGGGACTCTAAAAATGTGATTAAGATAAGGAC
>chr1	214535286	214535569
TTTTTAATAAACCCAACATCATTAATAGTAAATAAAGCCAAGTAAAAAAAAATTTAGGAGTTTTACATTTATAATCATAAATGAGATTTATCTAGGTTTGATAAAGACTTTTATTAAAATAAATACACCTTAGAATTTTAATAGGTAATTATATGTATTTGTATTTATAAAGTTAATTTTGATATCTGAATGATCAGAAAATTCTCATTTTGCATACACACTGAAACCAATTACATTTTATCAAATTATATTTCATGTAAAGTACAATAAATTCAAGACAAGAT
>chr1	93969077	93969352
CATCAGGAATAAGTCATGTGGGCAGCATGTGCCCTTGGTACATTGTGATGAGAAAGGTACTGCACCTCTGTGGTCTTCCTCCCCAGAATTCATAACCTTAGTCTAGCCATGGGAGAAGCAGCAGACAAATGAAAACCAAGGGACAATCTACAAAACACCTGACCAGTAAGTACTCTTCAGAACTGCCAGTGTCATCAGAACAAGGAAAGTCAGAAACAGTCAGAAACAGGCCAGAGGAGGCCAAGGACGACTCTGTGCAGTGTGGTATCCTGGATG
>chr1	235255176	235255451
TTTCTTTGACTCGGAAAGGGAACTCCCTGACCCCTTGCACTTCCCAGGTGAGGCAATGCCTCGCCCTGCTTCGGCTCGCGCACGGTGCGCACACACACTGGCCTGCGCCCACTGTCTGGCACTCCCTAGTGAGATGAACCCGGTACCTCAGATGGAAATGCAGAAATCACCCGTCTTCTGCGTCGCTCACGCTGGGAGCTGTAGACCGGAGCTGTTCCTATTCGGCCATCTTGGCTCCTCCGCTTTTTTTTATATCTAGTCAACAATCTTGTCCTT
>chr1	30593019	30593272
AAGGTTTTTTATATAGGTAAACTCATGTCATAGGGGTTTGTTGCCTAGATTATTTCATCACCCAGCTAATAAGCCCAGGCCCCGTTAGTTATCTTTTCTGCTCCTCTCCCTCTTCTCACCTTTTACCCTCAAATAGAACCCAGTGTCTGTTGTTTCCTTCTCTGTGTCATAAGTTCTCATCATTTAGCTCCCACTTATAAGGGAAAACGTGCAGTATTTGGTTTTCTGTTCCTGCAGTAGTTTGCTAAGGAGAA
>chr1	178841887	178842140
TTACTCAATTTAGCCATAAGGTCCATGTAACTAACTGTGATCAGATAAAACAAAAAGAGTCATAATTAAGCAGAAGCTGGGCAATGAGGTTGATGATCCTTTTCCCTTAAGGTTATGATCTTAGAATGTTTGTAAATTCATGACTGTATTTGATGCCTTGTCTAAAACGTGGCCTGAAATGCTGGAGCTGCAAGTAACCTTAGCAACAAAGCAAGTAAGGAGAATGCCTTATTGTGGAAAACAAGGATTTTAAC
>chr1	238553755	238554087
ACTTCTGTCTTTCCTCTGAAGCTTCCTCCTCAGGGTTCTCTTCATGTCTGACTTAAGGACAGCTGATTCCCAATGGTATCTTTTGCCCTCGCAGCTCTCCGAATGTTCCAAGTTCTCTCAAGCCTCACTGTCATGCTACCATTACTTAGTACCACAAAAGGAACACCTGTCACACTGTTTCATGGCAGTTTATTCTTTTGTCTGCCTCCTGTTTGGGCTGCCTGAAGGCAAGAGTTGGGATTTGCTAGCCCTTGTTTTCCCCCTTACCATAATAGTGAGTTGTGGTCCGCGAGTGATACTTATTTGATGAATTGAAAGCACCAATTTCAAGCC
>chr1	18834622	18834954
GAAGGAAAGCAGGCAGGCAGGTGGGCAGGCAGGAATGGGCAAAAAGTTAACCTAGAAAGCTGGATGATAAGAGAGCCCCCCTGGAGGCTTTTTCGGAGAAAATGGCTTCAATAGATGGATCTGTCCTAGGAGGGTGGATGCCCATGGGCTTCCCTAGACCACCGTCTCAGAGTTATGATTTCTGCTGTCGCCAACACCAGCCATTTGAGTCCTAAATTTGGAGGTCCCAAACCATACTGCCTGTGAGAGAGAAAGTGATCTGTTGTGTGTGTGTGTGTATGTGTGTGTGTGTGTGTACATGTGCATTCAGGCACGCAGGGCCAGAATGCACAC
>chr1	76475851	76476145
CATAGTCTAAAAATTTGTAAGGTAATCACTATAAATGGAGGGAAAAAAACCCAGTTATTTTCTCTTAGGGCCATTTCTCATGGGAATTCAGACTAGAATAAAAGGAAGTTATTTATAGGATGTTTAATACCCAGTCCCTCACCAGGATTCTAGATAGAAAAAAAATATTTCTGGAGATGGAAACGCTGGTTTCAGTGTCATGTGGAAAGTTTTGTTAAACACCTATCATGTGCAAAAAATGAATATCTTCTCGATTTAGAAGAGCATATAGTCTAGCAGAGGAAGATAGATACTT
>chr1	205735376	205735670
TCCTGTGTCCATGTGTTCTCATTGTGGAAGCTGGAAACCATCATTCTCAGCAAACTACCGCAAGGGGGCTAACTCTTGATTGCTTTCTTCTCACCACCAACCTTAAGAAAGGAAGTAACCAAAATCCAATACATGAGCAACTGTTCATTCCATCTCCAATATCTTTGTTAATTGTCCACTTTATCCACCCAGTCAGGGCCGCCATCAAACCTCACTTGGATGTCGGCAAAAGCTCCCCTGACTGGTCTTCGCAGTCCATTATTGCCCTATTCTAATCTACCTTCCATACTATACA
>chr1	168990573	168990852
GGTTCTGCTAAAATTTTTTCTGCAAAGAGACACATGTATGGTGAGTTCTAGGGGCAAGCCTCAAATAAGAATTATATATCAGACTCTGTCCAGATGGAGCCTCACCTGTTTGAGTGATGAAAAAGTGACATCTACATTTCAAATTTGAATCAGATACCCATATAAGAATAATTTTAAAATACCCTTTTACACTATTCTTATATATCTTCAATGCTGAGTGGTATGGCACCAACGCGAGCAAGATACCAGCTTCTAGTTAGCTAACGAGTGCTGTTCTTTG
>chr1	181613193	181613472
ACATTAGAAGTCACGCAGAGTACAGACATTGACAAAAATTCTGTTTTAAATTAGTCTATGCCATAAATACAAGTTACCGTTAAAGGAATTGGAAGACTTTGGTGCACTAAGGGTAACAGCAACATAGACTTCAAACCCAGTCCAACCTCTGACTAAATTAACATAAACTCTCTACACTAAAGATCTACCAAAAGGAAAAATGGATTCACTTCAAGAATGAAAAATATTCTCCTCATTATCTACTGTCCTATACAACATGTTCAGTTTTCAACAATAACAA
>chr1	196674010	196674277
TTCATTCTCGTGAACATAAGATAGTGCTTATTTTAATGACTACTGAAAATACGCTTGGATTTGAAGTCAGTAATAGTTTTGAATCACTTAACTTGGATCTCATGTCTTCTCTGAAAACAATTAAGATTTGCTCTATTTGGCCCTTTGCCATTTATATGAACCTGTGGATTATGGTCACAAAGAGATGCAGAAATAACAAACTAAGGTAAAAAAAAAAAAAACATTGAAAGTGTCATATTCCTCCCTTCATGCAAAATAACAATTGTAG
>chr1	31568369	31568636
GGTCTCAAACTCCTTTCCTTGTGACCTGCCCGTCTTGGCCTCCCAAAGTGCTGGGATTACAGGTGTGAGCCACCATGCCCAGCCCAGGCTGAAATTTCTAACCCTATCTAATCACATCGTTGATTTCTCTGTTTCTGAAGCTATCTAGGGACCCACAGTAGTCACCTCATTAAGGGACTTAATGAATAACAAAAGACACTTCTATCACTCAGAATAGTCCAAGCGTTTTAGGAACTCTGCCAGGAACTAGGGACAAAGATCGAATATG
>chr1	229886869	229887154
TGTTTGAGAATAATACAGTAGGCACCTGTGTAAATACCAGCAGGCTTAAAAATGGAACATTACCCTCGAGGTCCCTTGCACATCACGTCCTGTTCCCTGTTAAGACTGGTTTATCATTCTTTTGCTTTTGTTTATACTTTTAGCACGTATCTATCTCTTGTGCTAAAAGACTGTTACAAGCAGAACAGTCATTCCAGTTTTAGTGATTCTGGGCTGAGACTGTAGACAATTAAATAAAAAGCCAATTCAGTGTAGGATTCATGCCTTCCGACTGTGAGGCTGTTGT
>chr1	161174442	161174727
ATTGCACAATGCAGCTTTTCTCTTTATCTTTCTCATCTCTGTTCCCATCCGGTTCCTCTTAGTTTACCTGAAGAAAAAAAAAAACTCTAGATTGTTCTCTATCTAGTGGAAAAGCAACTTCCTTATCTGAAACTTTGGCTTCCACTGATCCCTGAAGACCTAGTCGGGGGGTGGTAGTGTTGACTACTACTAACACTAACACTTATCAACACAGTTTTCAAAATAAGATAGTGGAATTCCTAACATAGTTTCTGATGTGTGAAATCTCTTTGTTTTTAAAATGTGC
>chr1	162500129	162500387
ATCATAAAGGGCTTCATCCTCGTTGTTTTTAAGTTGAGTGAGATGATGAAGAAGAAGAGGAGAATCTGGTCTTGCCGTCTTAGGGGTAGCAGAGGTGGAAGAAAATCCATCTATAAGTGAGCCCGCACAGCCCAAACCCATGTAATTCAAAGGCCAACTCTCCTTACTTTTAATTTCATATCTTTTCTTATTTAAAAAAAGGACAACAACGCTGCACTGACATACAATCTAACAGTCATTTCTTGGGTACCCTATGTGT
>chr1	96167533	96167791
AGAAATTCGTATAAATGAAATCACGTAGCATGTTGTTTTTGGTCTAACTCCTTAACCATTAGCATTATGCTTTTGAGATTCACGGACGTTGTGTGTACCTGTAGTTCATTTATCTTTTACTTGCTGAATGGTATTTCATTTTATGAACATAACATGATTATTGCATCTATTCCCCCATTGATGGCCATTGGGTTGGTTGTTTACATAATTTGGTAAAGCTGCTGTGACAATTTGTGTATGTGTCTTTGTGTGGATGTAT
>chr1	141535856	141536140
TGTGACATGTTCATGATGGCCATAACACCCACGCTGGAAGGTTGTGGGTTTACTGGAATGAGGACAAGGAATACCTGGCCCGTCCAGGGTGGAAAACCACTTAAAGGCATTCTTAAGCCACAAACAATAGTATGAGTGATCTGTGCCTTAAGATTAAGGGATACTTTTAGTTAATCTAATATCTATAGAAACAATGCTAATGACTGGCTTGCTGTTAATAAATACGTGGGTAAATCTCTGTTCAGGGCTCTGCTCTGAAGGCTGTAAGACCCTCCACCCCGATTT
>chr1	195396921	195397205
CTAAAGAACTATACGGTAATAAATTTGTATTGTTTAAACCACCAAATTTGTGGTGGTTTGTTAACAGCAGCAATAGAAAACTCATATATCCAGAAACACTAATACTGCAGTAGACACAAAGGCATTATTTTAAAGCCAAATTAGAAAATTACATATTAATTGTCACATGAGTTTGTTGATATTTTCCTCTCATCTCTCCATTTGAAGCATCATCCATTCTCCTAGTAAATTAAAAGATAATTACATCTTCAAGTTGAATCACTAATATCAAACTATTATTTGTTA
>chr1	32401729	32402001
TCTAATGGGTGAAGGAAAACTAAGTGGAATAACTGGACTTACCACCTGGGACATTGTGAGTTAGTTAAGTTTGAGTCATGGTCCCTTTGAGATACTGAAAGCTATGGAACTCCACCCCTGCTTCCTAGATCTTTAAGGTCTCATGGATATCATGGACCTTGGAATAATCTTTTGTAAATAACCCTTCTGGTGAAGGCATAGTAAACAAAGTTCCCCTGCTCAAAGGCTAGAGATTTGGGTATTCTTTGGGTTTTGAGTAGCGAGCATAATTCT
>chr1	59793610	59793882
CACTTCCTCAGTTTACTAAGTGTGGGCCTTTGGGCAAGGTACTTAAACTCTCTGGGTCCCAGATTCCTCATCTACAATATGTAGAGAGTGACAGCACCTGTCAGAGTGCTGCAAGAATTAAATGAGGTGATACTAAGTGCTCCACATGCAGTAAGCACATCACAAGGGCTCACTCTTAATCACTAGGACTGTTGTTGTTACTGAGCAGAAAGCAAACAGTGGCTGACTCTGCCTGGGAGGGTGCAGGGTGATAGAATCTTCTTGAGGTGACAT
>chr1	15115632	15115900
AAGGGACTTAGAAAAGGTGAGATGTGGCCCCTGGATAAGGAAGGACTTTATTATTTTGTTACAATTAAGAATCTAACTTGGGGCCCACTGTGGTGGCTCATACCTGTAATTCTAGTGCTTTGGGAGGCTAAGGTAGGAGGACCACTTAACGCCAGGAGTTTGCGGCAGCTTGGGCAACACAGTGAGACCCTATATCTACAAAAAAAATTAAAAATTAGCTGGGCATGGTGGTGGCACACCTGTGGTCCTAGGTACTTGGGAGACTGAGG
>chr1	55270080	55270348
ATTCAAGCCAGCTGCAGAAATTTGCCTAAGTAGCAAGGAGCCTAGTGTTAATCCTCAAAACCATGGAGAAAATGTCTCCAGGCCATGTCAGGGACCTTCACAACAGCTCCTCCCATCACAGGCCTAGAGCCCCAGGAGGAAAAAGTGGTTTTGTGGGCCAGGCCCAGGGTTCCTGTGCTGTGTGCAGCCCAGGGACTTGGTGCTCTGTGTCCCAGCTGCTCCAGGCATGGCTGAAAGGGGTCAACATACAGCTTGGGCTGTGGCTTCAG
>chr1	237561081	237561342
CAATTTACATTAACACCTCCAAAAAATGAAATACTTAGGTATAAATCTGACAAAATAAATACAAAATCTATATGATAAAAACTATAAAATTGTGATGAAAGATATCAAAGAACTAAATAAATAGATACATATTCCATGATCATTGATAAGGACCTGATATTGTCAAGATGTCAGTTCTTTCAAACTTGATGTATACATTCAGCACAATCCCAATCAGCATCCCAGCAAGTTATCTTGTGGATATCAACAAACTGATGCTAAA
>chr1	7937217	7937478
TCTAGAGCGTGCCTGAACCCGGCCTTTATGGGATGTTGACAGCTACGTTTATTCAGTGCCCCAGAGGCCTTCTTTATGCCCAGTAACTACAATTTAAATTCCTTCTCTGCTTCATTTTGTAGTCGTCTGGTGAATTTGACGTGAGAAATAAGATTAAAATAGGAATAAGAAATTAGTTGAAATCACATTGTAGAGTTCTGCAAATGTAAAATATTAATTTATAGCAATAAAGCAGGCTGTCAAATAACAGAGGATGAAAGCA
>chr1	241585157	241585439
AAAATTTCTGGAGTTTCCTATAGGAATGGAAAATTCTTCTTTGTATAAAATCTCTCTACTTACAACTGAAGTCCTGATACCTTCTCTCTCTCTCTCTCTCTCTCTCTCTCTGTCCCCTACCCTCTCTCCATGGTAATAAATTATACAAGTAGTAGTATTAGCCTTTCTTCATGAGTCAAGCTGTCATTGAAAATTCCCATTAAAGTGCGAGGGGACGCTCATATCTTTAAAGAAAGTGTGGCTGCCAAGGAAACGAGGGAGGTAAAAATAAACTTTTAAGGAG
>chr1	179770438	179770720
TAGTAGGCAAAAAGAATGAGTAAAAAAGAAAAAGTAACAAGAAAATTTAGCAAGTTCATCAAAAAGCAAGAAAGCAGAGAAAGGAAGCGATTTTAAAGTGAGGCAAGCAGAATGTGTGAAAGTAGAAGTAAGTCCTGACTTAATAGCAATTGAAACAAATGTAACAGATTAAACTTATTTTTTAAAAGTCAGAGGCCCTGTGACTTTATTTAATTTTTTGATCTTATGTTTAAATGACTAAGCTAAGTAAAATGACACTAGAAAATTGAAAATAGAGGAGGTG
>chr1	42733804	42734098
TAGCCAGGTTTGGTGGCCTATGCCTGTAGTCCCAGCTACTCAGGAGGCTGAGGCAGGAAAATCACTTGAACCCAGGAGGCAGAGGCTGCAGTGAGATTGCACCACTGCACTCCAGCCTAGGCAACAGAGCAAGATTCTGACTCAAATAAAAAATAAAACAAAATTAAAAAATAAAAATAAAAATCTTCCCATGAGGAAAACTCCAGGCTCAGATTGCTTCATTAGTGAATTCTAATAAGAGGAATTATTTAAGGAATAAATAATACTAAATTTACATAATTTCTTCCAGAAAATT
>chr1	30684361	30684655
AAGGACATCCACACCAAAAACCCATCTGTACATCACCATCATCAAAGACCAAAAGTAGATAAACCCACAAAGATGTGGAAAAAACAGAACAGAAAAACTGGAAACTCTAAAAAGCAGAGCGCCTCTCCTCCTCCAAAGGAACACAGTTCCTCACCAGCAACGGAACAAAGCTGGATGGAGAATGACTTTGATGAGCTGAGAGAAGAAGGCTTCAGACAATCAAATTACTCTGAGCTACGGGAGGACATTCAAACCAAAGGCAAAGAAGTTGAAAACTTTGAAAAAAATTTAGAAG
>chr1	104578719	104579000
TCTAAAACACAAACAGGATCACTAAGAAAATGTTGCAAGCAAATACAGCTATCCAAAATATAAATATAAATATGGCTGTTTCGTGCATCATTTTTACTTAAGGAAGTTTCATGCAATCCTTTTAACACATCTCGATTTCATCTTTATACCATTGGCATTCCAGACTTCTCCACCTAAAGGTGTACAAAGAACGAATCACTGCTTTGGGGTAATTGGTCAGAGTTATGTAAGGTTTTCCTAAGAAGCACATGAATTTGTTTTGAAGACAGTACTGATTTAGAA
>chr1	95983296	95983577
GGTCTATATTTCTCATCAAATTTGAGAAGATTTCTGTCAGTATTTCTCCATATATTTTGCTGACTCTCTCCTTCTGGGACTAAAATTATAAACATATTAGAATGCATAATATTACCCCACATGTCACTGATACTGTTTGTTTTGTTTATCTTTCTTTTCTCTCTCTACGCTATTTCTCTCTATTCTTATTGCTATGCATTTAAATTTCCTGATCTTTTCTTCTGTAGTATATAATCTGCTGCAAATCTCATTCTGTGACATTTTTGAGGCTTTTTTTAGCTT
>chr1	242530367	242530620
AGGTGGGCAGATCACCTGAGGCCAAAAATTCAAGACCAGACTGGCCAACATGGTGAAACCCCGTCTCTACCAAAAATACAAAAATTAGCCGGGCGTGGTGTTGGGCACCTGTAGTCCCAGCTACTCAGGAGGCTGAGGCTGGAGAATTGCTTGAACCCGGGAAGTGGAGGTTGCAGTGAGCTGAGATTGTGCCACTGCACTCCAGCCTGGGCGACAGCGAGACTCCATCTCAAAAAAAAAAAAAAAGAGAGAGA
>chr1	172954696	172954949
TTCAAGCTATTCTCCTTCCTCAGCCTCCCGAGTAGCTGGGATTACAGGCATGTGCTACTATGCCTGGATATTTCTGTATTTTTAGTAGAGATGGGGTTTCTCCATGTTGGTCAGGCTGGTCTCAAACTTCTAACCTCAGGTTATCCTCCCGCCTCAGCTTCCCAAAGTGCTGGGATTACAGGCGTGAGCCACCGCACCCGGCCTATAGTATGGTAGGTTTTCTGAGGCCTTCTTTATACCAGTATTAAAAATGA
>chr1	98517644	98517938
TATGGGTGTATCTTGTTGAAAGTATAATCTACACATGCCAAATAAATGTGAAACAAATGGATGAGCAGAGTTATTAATGCTGGAATAAGAATAATATTTATACATACTTTGTTCTTCATAATAATTACTACAATTTGCTGTTTATTTCCCACTTACTTGTTTAAAGTTTTTGCTCCCACAGAGCTGTAAGCACCATGAACACAGGGAGCATGTCCATTTAGTTTACCACAGGTCCTGGTACATGGTATCCAAAATAAAATATCAGTTAGGTGAACAGAAAGATTCACTATAAGGT
>chr1	191813378	191813672
TCTGCAGAGTGACGGCTGTGTGTGTTTCCTGCATGGCTCACCTCTTTCTGGGTGGTGTTGGTTTCTTTTAGCTTTTAGCATTCAAATCTGCCTGATGGAACTCTTTTCCCAGTCTCTATCACTCTACCAAATGTTCTTCACTCCTAGTCCCTGTCTCAGTTCTTATGACATAGATCTGTAATTCTTCTCAAATAATATCAGTGATTATGTCCTGCTAATTTTATATTCTAAGTGCCTTTTAATTGATATCATGCTCTCATTATGTTTTTGGTGATAGTCTTCCTATAACCTAGAT
>chr1	91238205	91238471
AGACTTAGACTCCCACACAATAATAAAGGGAGACTTTAGCACCCCACTGTCAACATTAGACAGATCAACAAGACAGAAAGTTAACAAGGATATCCAGGAATTGAACTCAGCTCTGCATCAAGCGGACCTAACAGACATCTACAGAACTCTCCACCCCAAATCAACAGAATATACATTCTTTTCAACACCACATCGCACTTATTCCAACACTGACCACATAGTTGGAAGTAAAGCACTCCTCAACAAATGTAAAAGAACAGAAATTAT
>chr1	99903448	99903714
TTGTAAAGTAGATTTTATTATACTCATTAGCCTCATCCACTAAAGCACAAGTCTAAACTGTGACATAAAAGCAAAATAACTCTTTTGATTACTACAGTATATATGTGATTGCATCATATATCATTTTGATTGCACATCCAAATTGCATATTTTATATTTAAGTTCAAAGAGTTCTCCACGAGGCATAAATGAAAATTTATGAAGTATGAACAAAGTTTTACAAGACTAAAATTAAAATTATTTCTAACTAGACTAAAAACCAAGAAT
>chr1	246851286	246851556
GTGGGGGAAGGCATATAGGAAGACGGGCGGGTTGGTGGTAAGGTCAATGGTTACGTTTCTGTGAGACTTCAGTTAGTGCCCAGTAAATGTACATTTTACACAGGATAAGGTGAATGTCTGAAGAGATAGAAGGAGCCAAGGAAGAGTCAATTATGCAGAAGTCCCTGGGTAGGTGGAGGAATGATTTGTCTCATCCGGTCTTTCTTCTGCTCCTGGAAAGAAGCTTGTCATCAACATTATCAGTGTGCAATTGAGCAGACAGAAGAGTTCA
>chr1	68010358	68010628
GCAAGAGGGGCCCAGGGAAGGGGGTAGGCATGGAGTCCTGTGACATAATGATGGAAAACATAATCCTTTCTCCAACAAAAAAAGTGCATATGTACAATTTTGCAAATAATGACAGAAGTTCACAGATCTGTTGAAGTCTATTCATAGTCTCCAGATTAAGAACTACTCCTGTAGATCCTGGGGATTCAACATGAGGTCCTCAGGCCAAGAGCTGCCCACCAGATCCCAAAGTGGTGCTACCCATCCTTGTCCTCTCCACATGTTCCTTATT
>chr1	72588224	72588478
TCATGATTTAATAATTGCAAATAATACTTATAGCCATTTCCCTGGAATTTTATCTCTTGATTAGAGATAATAAAAATCTTCACAATTATCTTTATTGAATAATTTTTACTAGGATAATTTGCTGGTGTTGGGATAGCATTAGGAAGACATAGTAATCTTTAATAGAGTTTATGACAATTTTTATTTTTTCTAATTAACATTTTGTTTACTAGAATTCCAAAAGGCACAAAGTACAGCTGGCTTATTGATATTAGA
>chr1	235694035	235694289
TCTGCACATCTTTGCAGCAAGACATCACCTATTCCCTCCTCTCCTTGAAGATTTGCTCATCTTGCTCCAAATTCCAGGTTCATGGACTAAGATAGTCAAAAGGCTTTCCTTTGATGTTGGTACATTTTAGGGGCTTATTTGGTTACATTTTTTTGGACTTCCGTGCTTTTTTATTGTCGTCTATTTTTTCTCTAAGAGTGAAAGTGTAGCCACAGAACATCTCTTCACATCCTAACTTCACATCCTAACTTCCAT
>chr1	215758022	215758362
ATAACGACTACAATCTGAAATAAAGCAGATATATTTCTTTTTATTAGACGCTTATCACACAAAGTCTTAAGAAGTAAACTGAAAGTTAGAAAGGAATTGATGCTTTCTAGATAACATAACTTTTGTGTCCTAATTCTAAAAGATCACATGGATCTTAGATTTTGCTGTTGTTTAAATATTATCAGTCTCAGGAAATAAGAATGTAGTAGCAAGAGATGAAAATTTAACAATAGTTGTACAAGTACCACTATCGATTCAGGAGGTCAATATGTACCAATATATTGGAAATTCTGCTAAATGATCAATTATCAATGACAAAATGTCTGTTCTCTCAAAGTTAT
>chr1	216807760	216808100
GACACATTAATATTCAAGATGTCAAAACATTGATTTTTTTTCTAAATTAAAATAAATCCTTCAAGGGTGCCTGTCATTTGCCAAAGTTCTAGGAAGTCTAACAATAGCATTTAAAACATTTCTGGTTTCCTCTCTCTCCTTTGAATTGTGGCAGAATACGTGGTTTATATAGTCCAGATTATCCATTTTTTATAGACTTACTGTTGGTCCTTCTGCCACAAAATACTGTGGTGTGCTGATCTCCTAAATTTGGTCAGGCCTGGTGGGCTTAGAGTAATGCTTCCCCTTGAGGCTTGGTTAGCAGGTGCTTGTTGTAGCTCTTGGCGTATAGAAATGGCTCA
>chr1	108655753	108656057
AGAATTTACAAGCTCTCTTGGACAATAGTTAGTTAGATAGGTAATAATAAAATGTGATATAAGTGCTATCTACCCAGACAGATGATACACATAGTACTGTGGGAGCACCAAGGGGAGTAAATACTATTCCCCCCATGCCTAATATTTCTTACATAAATATAGGTTGAGATTCTGGTTAATGCATCCCATGGAGATAAACCTTTAATTCAGTGGGCTAAGTGTAGGGAACATACTTTGAATGGCATTAGATGGTAAGACACATAACCCATCATCCTTCCGCATGTTTGATTCCATCTGTGATCTAT
>chr1	227384890	227385194
TGAAGGCACACGTGTCAGAAAACCAAACAATTTCACGACTACCTGCACACTTTCAGCTGGTAAGTTATGCATATTGTCAGTTTAACCAAGACTAAGCCAAAGAGAATTTCTTGAACATTCCCACTTTTCTTTGGCACATCAAAAGGCAACAAATGCCATTTTCTCCAGTGTTTACATGTCCAGTATAGAAAAAAAAGACCAATTCTCCATCTATATGCCAAGCATGAAATAAAAAGCATAAATATGGTCCGGGCTAAGTCACCTGGGTGGGGCCCATCCAAGGGAGAGTTTGATGTTTCCTTGCA
>chr1	11645269	11645552
TTTACGGACATTGGATGAAGCCGAAGCATTTAGAATGGTGCCTGGCACACAGTTGGTGCGTGATATGGTTAAGCTTTGTGTCCCCACCCACATCTCATCTTGAATGGTAATCCTGGGTGTTTAGGGAGAGACCTGGTGGGAAGTGATTGGATTATGGGAGCGGTTTTCCCCCATGCTGTTCTCATGATAGTGAGTGAGTTCTCACGAGATCTGATGGTTTTACAAGTGACGGTTTCCCCGGCTCCCTCCTGCCGCCATGTGAAGAAGGTCGTTGCTTCCCCTTC
>chr1	218744248	218744531
TATGAATTCATTTTTCAAGCTACTATCTTCAAGGTTATTATCCAGTTCAGGCAGATGCTGCTATTAATGAAAGCCAGAGAGCTTTCTCCTACTCACTAGTGACCTCTAAGACGTCTTCACCAATTATCGTTTCCATTCTAGTCTGTCAAAAGCCACTGCCAGTAAAATCTATAACAGTTGTTTCAGCATCTTCTCCCTGTGATCCCTCATCCCAGGATAGCAGCTGGACTGGTCTTTGAATTGACACGCAGTTCAGCCCTCCTGACTGCTATGAAGTCCCAGGG
>chr1	11518409	11518703
GTTCTAGAAACTAAGGTTTCCCAAAGCTGATCCCCAAGCCCCAGGGACTCAAGTTCTAAGGTCCACACCTCCCAGCCTCAGTCTTCCCAAGTGAACAATGAGAGGGTTGGACAGACGCAGGATTCCAAGGGGGCCCTCCTGCTTCACACTGCCCCAGGTCCATGACTCATTCTCCTTCCAGCCACGACCCAGAGGCCACAAGTCTGCTCCAGCCCCTGGTGGCTTGGTGAGGACATGTTCACATACTCAGTGCCAAAACCGGCTCTGGGCCTAGTAACGATTTTTTTCTTTAGTT
>chr1	20768511	20768805
CCAACAATAAACAAGAGGCTTAATAAATGTGTAAATTACATTAGAAGTGACACATGCTATTAGGTGAGGGGGGTGAGGAAAAGTAGAGAGGTGTAAGGAAAGTGAGTGCCTCCCCACTCCCCTGGTCCCATGAAATGGAAAATTCTAAGATTATCAAATCTCTGGGCTAGAAACAGCAGTCATGGCAGAGACTGACTAGATGTTCACCAAACCTATCACCTCTTCTTCCAGAGCCAAAGCAACACATTTCCCAGGTTCCTTTGCAGCTAGCTGCAGCCATGTGACTAAGTTCTAG
>chr1	232474637	232474923
GAAGGGCAGCACGTAATTATTAATAAAACTTTTCAAAGAGGACAGGAAACAAGACCTAAAGCGTTCTAGAAGTGGAGAAACTCACTTCAACCACAGACTATAAGACCAGACAAGTTAAGAAGTAGCACTTCCAGAACATCTTTGCATGTATACTTTTGGAGTAACATCTTCATCTCTGATCCTCCCCTGCATTTGAAATTGTTCTGAGATAGGGTGGACTGGGATTGTGGGGTGAGGGTAGGGTACAGACATAGACCAATCCAGCCGTCTTCAGATGAGTCATGAAG
>chr1	193715015	193715301
CTAGTATTAATATTATCTAACTGCTGAGGCCATACAGAAAAATAATGTAGGAAATAGACGCATTGACAAACAGCAATACCTATTATGAAGTCACATGTGTTAGTACAGTAGGATAATATAATAAAAAATGAATCTGAATCTACTTCTGAGAGTCAGATAAAACATAACATAACATAGGAAAAGACATTTCAAAGTGTTTACAAAAGAAGAGTAGAATGATATTAGCAGAAAACCAGAAGACAGTCCAGGTCAAGGAAACATTTAAGCAGACACATTTAGTGTGAAGG
>chr1	198691916	198692181
ATTTTTGTATTTTTAGTAGAGACGGGGTTTTGCCATGTTGGCCAGGCTGGTCTCAAACTCCTGACCTCAGGTAATCCACCCGCCTCGGCCTCCCAAAGTGCTGGGATTACAGGTGTGAGCCACCATGCCCAGCCGATAACATTTAACAATATAAAGTTGATATAAGTTGTTCCCTGAGTATTCTTGAGCCTGTGGAAAAATAAAAAATCAAAGTTTTTACTTTCTTCCTTGTGTTTTTCCCTCCAACCCTTTGGCACTGGCTATTA
>chr1	209882690	209882955
GGCAGTCAGGGACCACCAACCAGGGAGCGCGTATGAGGGCTCAGCTTGGTTCTAGAACCTTTGTAAACTCATGCTTGCTATTTTGATGATCACTTACCTGATTTTCCAGAGGAAAACTAACCCAGGGAAGCAGGGAGGAGAGGCCCATGAGCCTGTGTTGGAAGAAGAGGAGGAGAGGTCAGCACTCCACCTTCAGCCATGTCCTAGCCAGAGAGGGGAGTGACAGCTTTCTCAAAGAGAGGAAACTGGGCAGATCCCTGAGGACT
>chr1	191654461	191654710
CAAATGCCTAGGACTGTGTGAATCTTGTCCAAATTCATCAGAGAATTTTTTTATTCTATGGGGAGGAAAAATGTATGGTTTCATGAAATACTTCTTGCCTTCCTGTCTTTTCCCCTTTCAATTCATTCTGCACCACGTATGGTTAGCGAACTGATTTCCTAAAACAGTCTTTCATTATGTCACTTTAAAATGGAAGAATCTGTAATGGTTCCTTATTGCCTATTGTATAAAGTATAAACATCTCATTTTA
>chr1	93072128	93072377
TGTAGTCCCAGCTACTCAGTGGGAGGATTGTTTGAGCCCCGAGGTTGAGGCTGCAGTGAAGTGAGATCACACCCAGCCCTCCAACCTAGGTGACAGAGCAAGACACTGAAACCTAGTTTATGTGTGTGGGGTGGGGAGATTAGAAGTAAGTAAGAAGTTCTTGCCCATCCCAATTCCAGTAGAAGAATAGGGTTTGTCCTGATTTTTCCTATATGGCCTTATATGCCACTTAACCACTGAAAAGGTAGTT
>chr1	17151093	17151377
TTCCTGAGTAGCTGGGATTATAGGCGCGCCACCACGCCTGGCTAATTTTTGCATTTTTAGTAGAGACGGGATTTCACCATATTGGTCAGGGTGTCTCGAACTTTTGACCTCGTAATCTGCCCACCTCGGCCTCCCAAAGTGCTGGGATTACAGGCATGAGCTACGGTGAAGATCTTAAAGAAGGGGCGGTTTGGCCGGTCGTGCTGACTCATGCCTGTAATCCAGCACTTTGGGAGGCCGAGGTGGGCAGATCACCAGGTCGGAAGATCGAGACCATCCTGGCTA
>chr1	167363586	167363870
ATGGAAAAATATATTTTTTCCCTGGTGGTCTAGTGGTTAGAGAAAAAAAAAAGTTTTTTATTTTTTACTTCATAAAGAATGGATTAAAAAAAAAATTTTAACCCACTTGCATGTATAGTCCAGTTTTGGTCCTCTGGAAGCCACAGGAACATTTCAAAAAAATTGATAATCTGAAAAAATATTTTTTCTGAATTTTATTGCGGAAGTAGAAGTTTAACATCATCTAGGCTGAATTTTGCTAGCCATGCTGTTGGCTTTTTGTATTACTGCAACTTATAATGGATA
>chr1	68450998	68451277
CAAAAGATAAATGCCTTCATATAATTATCTTATTTAAGCTTTCAGATCTATAGTAGGTTACAGATGAGACAGTAAAAGCAAGACTAGGTCTCATAGCTGGCAAGTGGTAGATTCCCATACTGAGATCTCAACTCACTAATTTAACATCCAGTGCTTTATTTCAATAACACCACAGATGAACAGATTATCATCTCTCGTGCCTCTTTGTATTCTTCAGAATTTAGCTAAGCGCTAAGATATACCTTAATGATCATCTAAAATAAATTTCTAATGATAGGTA
>chr1	71205334	71205613
TAACAGCAGTCATGTCATGCCATGTTAAAAAAAATACAGATGTTTTCTTCAAGAAGTCTAAGGAAAGACTTCCTTGTACTACTTAAATAAGACTGCCAAAATGGCATAATATCAAAAAAGAAATGTAAATAGAGAATCAACTGCCAACTAAATGCCACCATTACTCACAGTGTGATATCACCTACTTGTCTTAGGCATCATTCATTTATATTATAGTCTGGTCCACCGAGACTATTCATCACATTTTTATTGAGCAATTTCTATGTGCTTAGTACTGACT
>chr1	165676530	165676817
TCTCAGGAACAAGGCAGTGAGAATGACACCATAGATGAAGAGGATTCCATCCAGCAGGTAGCAGAGTTTGGGATCCAGCAGGCCAAAGCTCTGTGCCTCTGTGCCAAGAGATAAAGCTGGTCAGCCAGGCCCAAGGTGACGAGAACACATCCCCATTACCCCAGGGTGGCACTAGGACTGACTGACCAAATAAATCATGACACGGAGACTATATCCAATCCCCATGCCTCAGCCTGATCACAACCCTCTCCCTCCCTCCCACCTCAACCAGCTCCTGGAAAACCTATT
>chr1	26146579	26146866
GGAGGCTGAGGCAGGAGGAATGCCTGAGCCCAGGAGTTTAAGACCAGCTTCGGCAACATGGCAAGACCCTGTCTTTAAAAAAAACCCACAAAACAAAAAATACAAAAATTAGCTGGTCATGGTGGCACGTGCTTGTAGTCCCAGCTACTAGGGAGGCAGAGGCGGAAGGATAAATTAAGCCCATGAATTTGAGGCTGCAGTGAGCTGAGATCGTGCACCAGTGCACTGCACTCCAGCCTGGGCCACAGAGCAAGACCCTGTCTCAGAAAAAAAAAAAAAGGACGGAAA
>chr1	20298542	20298823
ACTTTGGGCAGCCTTCTTACCTGTCATGGGCCTCGGCTTCTCATCTTTACAGAAGAATTGATAGATCATGTTTTAAAAACTGCAATCCCCGTCCACTAGTGGGTCATGAAATCAGTTTAGAGGGTTGCATCCAGTGTGTGTGCACATGTGTGTGTTAATATATCACAAGTAGTAAAGAGCTGCTTCAGCACATCGTGTGCCTATGCTGGCTGTGTATGTGTGGGTTGACTGGGTCCAGATGTCAATTTTATTACATTTTGTGGGTTGCCTTCAAAAGGATCT
>chr1	43099804	43100085
AAGTCATCACATACAAGGAAACTTTATAAAATTATCAGGGAGTTTCTCAGCAGAAACCTTATAGGCAAGAGGGAGTGTGATGATATAATTAAAGTGCTGAAAGAAAACACACACACACACACACACCCTGCCAAACAAGAACACTACATCCAGCAAAACTGTCCTTCAACAATGAAAGAGAGGCTGGGTATGGTTACTGATGCCTATAATCCTAGCACTTTGGGAGGCTAAGGCAGGAGGATTGCTTGAGGTCAGGAGTTTGAGAACAGCCTGGACAACATA
>chr1	32087477	32087787
TTGCTTCTCCATCCCCTATATTTCCTGTAGATAGAAGTCCGGCCTCAGGTTCAACTCTTCTGGCAAGGCACCAGAGCAGGCACTGTTGGTGTCCCACCATGTCCCATGGGCCAGTGCTGGAGGCCACCTGCAGACCTTCTGAGTCTTGCAACCTGAGGGCATTTTCTGCTCCTGAGAAGAGCCAGGGAGTTAACAACCCCGAGCAGCCTTTGACTAGCGTTGGGTGGAGATTGGTGGCTAAATAGCCCAGCTTCCTCGCCTCTCTAGGGAAGGTTTCCGACATGTTCTGTATAGCCTTTCAGAGGGTCCCC
>chr1	177851275	177851585
TTATCACTTTCCATCTTCATTTTCTAGTTCTATCTCATTCGCTTGGTTTATTCCCCATTCTTCATGTTTGATGTATAGCATCTGACACTAAAAGCGTTGTTGAAATCACTGATTACCTCCCAATCTTACTTTTCCATTCCACATTATAACTTCTGCCCTCTATAATTATAGATATCCCTAACTTTTCCTGGGCTTTAAAAAATCTCCACTGCATTCAGTTTAAAGTCACCTTAATTTAGACATTTTGCTTGAGGTAAACTTTTTTTTTTTTTTAACTTTTTTCAGAAGCATTCTATTCCTAGCTAAAAGCT
>chr1	150166911	150167181
AGAGGAAAAAAAGAAGTCTTATGAATCTGTAACATTTACTTCTATCTGTGTGCCTAATATGTCTATGTATTCATATGTTGTGTATATAATGTTTCACTACTACAAATATATAAAAGAGTTCTAATTAATTGGCTTAAAGAAAAAAGTGCTTAAAAAATAGAGACATTAAGTCAAATGCTCTTTCAAGTTCACATGACTTAAGTAAAATCTTAAGCTGGCTTTAAAATTATTGGTAAAATAATTATTAGAAACATCTTAAGAATTGTTAGGT
>chr1	97419290	97419560
TGAATCACGAGCTTCCTCTATACAGGGCTCCCAGCAGGTACTACCAAATGATTAGAGTTGCCTTGTAAAATGAACCAACTTACCTCTGGGATGAGAGAAACCAAGTTGGGGAGGCTTACAGGACTTCACAAACTACTCTGGTTACAAGCAATGCAAAACTACCTCTTCCCATAACTTGAGGGACTCTTATCAGCCCCTCCCCTAATGGTTCACGTTAAATTCAGATGTTAACTTTTGGCAACAGCAGTAGACACCTCCCTTCTGCCTATTT
>chr1	185694794	185695046
AATCACATGCTTGCGATCACCATATATTAAAATGCTTATCCTCATGTCACTGAAAACAAAAGTCAGTTTGAATTAGCCTAGTTAAAAAATGAAACTTGGCTGGGCACAATGGCTTCTATCTGCAATTCTAGCACTTTGGGAGGTTGAGGCAGGGGGATCACTTGAGACTAGAAGTTTGAGACCAGCCTGGGCAACATAGCGAGACCCTGTCTCTATGAAAAGTAAAAACAAATAGTTGGGTGTGGTAGCACAT
>chr1	182708554	182708806
TTGCCTGGGGAGAACTTTCTCATGTTGTCACATGAAGTATTCTGGAACAGTAGTTTCCCTTCTGATATCTGAAGCACCTTGAGGTACGGTGTAAGGAGAGGAAGAATAAACATGCACGGTTATACATTTTTAAAAATATTTCAACTGGGCTTACAAATTTGCTGATTATTTTATCAAAAGTGGGAAAAATGTCCTGTAAAGATGGCATTCAATTAGGCTAGCTCATGGTATCGTGGATTGCACTTCTAATTAT
>chr1	165420609	165420878
ATGGGGGCATGGTGGGAAACTTTTGGACTATAACATAGGATAATCTAATTTGGAAGTTGGTATCTGTTTGAGATCATTTTTTTCTTCCCCTTTTCTTTTTCAACTTCTTGGTAAAGAAGAGATACTTTTTCAACAGCCAAGCAACTGATTCTACCTGACACTGCCAACCCCAACTCAGGCATGGCCCATCCCTGATGGTGGTCTCTCATGGTGGTTCCCAAACTCTGATTCTCAGACAGGTGCTGGGCTGGCTGCATCAGAATCCCCTGG
>chr1	113769323	113769592
TATTAATTTTTGTTTACATGTTTGGTAAAATTATCCAGTGAAATAGGCTAGGCCTGGAGATTTCTTTTTTCAAAGCCTTTAAATTACAAATTCAATTTTTTTTTTTTTTTTTTTTTTTTTTTGAGACGGAGCCTTGCTCTGTCGCCCAGGCTAGAGTGCAGTGGCGCGATCTCAGCTCACTGCAAGCTCCGCCTCCCGGGTTCAAGCCATTCTCCTGCCTCAGCCTCCCGAATAGCTGGGACTACAGGCGCCCGCCACCACGCCCGGCTA
>chr1	96437387	96437654
TCCAGCCTGGGCGACAGAGCTATACTCCATCTCAAAAAAAAAAAAAAAAAAAAGAATACATAGCTCATGAACAAGAGTCCCAGGACTGCAAGCATTAAGCTTGGTTATGAAATATTGAAGGGCGGTGGTTACTTTCATCCAAGTGACTAGAAGAAAGGACCCTGTCTTTATCTTTTTAATTTATCCTTCTTTCTATCTTAGAAATAGAATTTTAAAATGAGATGGTTGTCATGGAGATGAGTATGAAAGCATATTTATTTGAATTGAA
>chr1	229912819	229913086
AATTTTAGGTCCAAACTATGCATTTGGTGCAAATGGTTGATTTATCCTTAACAGGAAGGATGTCTTAGTCTGCTTGGACTGCCATGGCAAAGTACTACTGACTGTGTGGCTTAAACAATAGAAACTTATTGTCTCACTGCTCTGGAGATTGGAATTCTATGTCAAGTTGTCAGTAGGGTTGGTCTCTTCTGAGGCCTGTCTCTTTGGCTTGTAGACAGCTATTTTCTCCTTGTGTCTTCACACAGTCTTCCCTCTGTATGCATTGGTG
>chr1	48447163	48447432
CTTCCATGCCCTCTGCCCTGGAGGGAAGGGATGGTGGTGCAGCACAGCTTTCAGAGTCAGACAACCCAAACAAGCAGTGGAAATCAGCCAATAAATTTCACTCGCATCTGTGTGAAGAGACTACCAAACAGGCTTTGTGTGAGCAATAAAGCTGTTTATTTCACCTGGGTGCAGGTGGGCTGAGTCCGAAAAGAGAGTCAGCTAAGGGAGATAAGGATGGGGCCGTTTTATAGGATTTGGGTAGATAAAGGAAAATTACAGTCAAAGGGG
>chr1	188621783	188622052
TGAGATCACATGGACACAGGAAGGGGAACATCACACTCTGGGGACTGTTGTGGGGTGGGGGAGGGGGGAGGGATAGCATTGGGAGATATACATAATGCTAGATGACGAGTTAGTGGTTGCAGCGCACCAGCATGGCACATGTATACATATGTAACTAACCTGCACAATGTGCACATGTACCCTAAAACTTAAAGTATAATAATAAAAGAAAAAAAAACTTAAAAAAAAAATAATAAAAATAAACTACAAAAAAAAATAATGACTCATCCT
>chr1	189514334	189514635
TATCCTCATTTTACATGCAAAGAAATTAAGGAACATAGATGTTAGGTAAGTTATCCAGATGTTTTGGTATGTGGGTTTAGTCCACAGCTAATGGAATTAAATTCTGTGGTAAAATAAGCATACTTCCCATCAATTTGAGTAATGTATTATATTCTAGATGGTGATAATATTCTAGATAGTCACTCCTTTCCCCCCTCCTCCATCTCCTGACAACCACTAATGAACTTTCTACCTGTATGGATTTACCTATTCTGGACATTTCATATAAACAAAATCATACAGTATGTAGCCTTTTCCATCTT
>chr1	194401039	194401340
AAAGGTAAATGAGGTTAGGAATATACTACATTTTTAATGCTATATCCCCTGGTTTGAGATTCCTGAACTGCATTAGAATTATAAAGCCCAGATAAACATAGATGCAAAAATCCTCAAAAAAATATTAGTAAACCAAATTCAACAAGATATTAAAAGAATCATTTACTGTAGTCAAGTGGGATTTATCCATGTGATGCAAGGATGGTTTAACATACTCAAATAAGTACTTGTGATATACCACATTAAGAAAATAAAAAAACATACAATTATCTAAACATTTTTAAAAAGCATTTGACAAAATT
>chr1	35479138	35479409
GAGACGGGGTTTCAACATGTTGACCAGGATGGTCTTGATCTCTTGACCTCCTGATCTGCCCGCCTCGGCCTCCCAAAGTGCTGTGATTACAGGTGTGGGCCATCGCGCCTGGCCATGGTATATAGACTTAACTCACATAATGACCATTCAGCTTATGACTTTTTGCCATAATGGCTCTTGAAAAATTATTTCACCTTTCAGTCAGTAATTGATTTTTCCCCTAGTGTTATTACTTTTTCACTTAAAAATGCACTAAATATATGCTATAAGAA
>chr1	211243797	211244068
TTTGAAGCTCGATAAAGCAAAGCACAATAAAATGAAGTATACCTGTACTAAGAGAGATTAACTCTTACAAAATTTTAAACTTATTGGCTGGGCATGGTGGCTCACGCCTGTAATCCCAGCACTTTGGGAGGCCGAGGTGAACCTGCAGGTCACCTAAGGTTGGGAGTTAGAGACCATCCTGGCTAACACTGTGAAACCCCATCTCTACTAAAAATACAAAAAATTAGCCGGGCTTGGTGGTGCAAGCCTGTAGTCCCAGCTACTCGGGAGGC
>chr1	177412035	177412325
AACAGGGTGACTCTAGTTAATAATAATTTAACCATACATTTTGAAATAACTAAAAGAGTATAACTGGATTGTTTTCAACACAAAGAATAAATGCTTGAGGTGATAGATACCCCATTTTCCCAATGTTTAACAGGATACTCTATTATACATTGTATTCCTGTATTAAAATATCCTATATACCCCATAAATATATACACTATGTACCCACAAAAAATGTTTAAAAAGTTTCTAAGAAATTGATCAAAATCAATCACTCCTTTTTAACTATATGCATAAAAGGCTGTTATAAAG
>chr1	41137500	41137790
CACCTCTTGCCTCCCTTGGCTGGTCCCAGGGTTGGCTCTCTTTCTGGGGCCCTCTTACCCAAGAGGTCTTGCCTTAGTCCTCTCTTGACCCTTTGAATGCTCTCAGGGGCTTCCTCTTCTCAGGCCAGAGCCTCCCCATTGTACACCTCTGCTCTACTGATCTGGCTGTGAACTGGTATGTGCCAGAGACAGGGAGGAGGCTGGTAGGGCTGGGATTCCTTGGGGGAAAGCTGGCCAGAGCTGCAGGTTCCCCGACTCTCTTCCCAGCATTAAATTAGCACTGGAGCTGCC
>chr1	110479178	110479439
CGCCTACTGTAATAGAAGCTACTACCTTCAAAATCACTTTCTATGTGCCACTTTGTAATCATCGCGTCTACTGTTCACAGCCATTCATCAGGGCAGGTGACATTATCCCCTTTTGCAAGATAAGCAGCTGAGGCTCAGATAGACTAAAGAAGGTCCCCAAGGCCACGAAAGTAAGTGACACAGCCAGGACTCAGATTCAGGTCTGTCTCCAAGGTGTGCCCTGTCTGCACTGGCATACTAAATACCAACCCCTCCCGGGCCC
>chr1	231985212	231985473
GTTGAACAGTTACCTTTTTTTTTTTTTTTTAATGAGTAGAAGGAGTACACTCTAAAATAATGACAAAAAAGTATGTATGATAGATACATAAACCAGTATGCATTTAACACTGGTAATAAATGACTAATAGTATATATTTACCTTACCATACTATAAGTCATTTTTTACCATTATTAAGTATTATGAACTGTACATAATTGTATGTGCTATATTTTTATACAACTGGCAGTGCAGTGGGTTTCTCTACAGCAGCATCACCACA
>chr1	24737896	24738181
CAGGTGCAGTGGTGTGTGCCTGTAGTCTCAGCTATTTGAGAGGCTGAGGTGAGAGGATCACTTGAGTTCAGGAGTTCAAGACCAGCCTGGGCAACATAGCAAGTCCCTGGCTCAAAAAAAAAAAAGTTTCCCATTCATATTAACTCCATCTTTTAAAAATGTCATGATTACAAAGTGAAAAGATTTGGCTTTCTTAGAGGCTCAATCACAGAGGTGAAAGTGACCTTGGAAATCATATACTCTATCCCCATGTTACACAGATTAGAAAAACTGAGGTTATGGCACT
>chr1	206239886	206240171
CAGCTTACTATGAAGAAGAAAGTGAGTTTCTATTGCCCTGAAAGTGGCACAGGAATAGAAAAATGATAGTGTAATGATGTTCCAGTGGAACAATTATTTTCCTGAGATGGAGCAACATAAAGTATCACTTTGATTATGTGCTGCCTTCTTAGCCCACCCTCTCTGGCCTAGTTTAGTAGCCAATAAATCTTTGAGCCTCCCTGACCTGTGGCTGCTATCTCTGCAGGGACTCACTGGCTGGGCCAGTCCTCTCCTCATCTGCCCAATCCCTGCTTCTCCTAACTAT
>chr1	41743703	41744000
ATGTGAGCTCCTCGTGGTGGATCTGTGTCTGTCTTGCTCGCTGTTGTATCAATGACTGCCTCTCGTTGGCACTCGGCAAATCATTGCTGAATACAGAAGGTGAGGACTCCCTATCTTTTCCGCCCGTGTAACCCCAGAACCCTGTGCAAAGCCTGCTCGGAAACAAATTGTTGAAGGCTTACTATGTTCCAGGCTGTGTTAGCCACCCTGTATATGCCATCTCATTTAATCCCCACGCCAGCCCTTATAGATGTGGATCATGACCCTCCACTTTACAGATTAGGAAACAGAGGCACAG
>chr1	188648609	188648906
GCATGGTAGTAGTAATTTAAAAAATAAAAGTAATTTACAAAAAGAAAGAAGAAAGGGAGAGAGAGAAAGAAAATAGGAAGGAAGGCAGGCAAGCATATTCAATTTTACTGATAAAAATTAAATGAAATATTTTGCTTCATCACATTAATAAAATTTTTAAAAATCTCTTTATGTCAGCACACCGCTGAATGTGCAGTAATAACTTTTTAAAAGAACTTTTGGACACTGTGTTTTGGCATTGTAAATATTCAAATCCTTTTATAAACCAAATCTATTTCTGGGAACTTAACAGAAAGGA
>chr1	151069438	151069706
AGGTACTGGGTACATCTCAAGGGGGAGTGCAGGACAGTGGGTGCAGTACAGTGGATGCAGTGAACCATGCGTGAGCCGAAGCAGGGCGAGGCATCGCCTCACCCAGGAAGTGCAAGGGGTCAGGGAATTCCCTTTCCTAGTCAAAGAAAGGGGTGACAGACGGCACCTGGAAAATCGGGTCACTCCCACCCTAATACTGCGCTCTTCCAACGGGCTTAACAAACGGCACACCAGGAGATTACATCCTGCACCTGGCTCAGAGGGTCCTA
>chr1	83974396	83974664
TTTCTTTATCCTCATAGCTGGGATATAATATACCTTTTTTTTTTTTTTAGCTTCACTAATGATCTTTCCATAGAACTATGAATTAGGTGCCTAAAGTATTTATCACATAAATATCCTGGTTATGCTAATACTAAAAACACTGGAACAAACACGATCTTTTGTGGCATGTAACCTCTGTGGCACATCTAAAGTTCCAGTGGACTTATCTGTGGGCATCTGACTCTATGGAGGGAGCAGGCCCCATGAGCCCCTGCAGAGCAGTGACAGAA
>chr1	189166263	189166535
TTTGGGGGATTGTTGTGAAGGCATGATTGGTTTTGGAATGTGAGAAGGACATGAGATTTGGGAGCAGCTGGGGTGGAATGAAATGGTTTGGCTCTGTGTCCCCACCTAAATCTCATTGAATTGTAATTCCCAGTGTTGGGGAAGGGACCTAGTAGAAGGTGATTGGATCATGGGGGTGGATTTTCCCCATGCTGTTCTTGTGATAGTGAGTTCTCACAAGATATGATGGTTTAAAAGTGTGTGGCACTTCCCCACTTGCTCTCTCTCTCTCCT
>chr1	3808115	3808387
AGCCTCCTGAGTAGCTGGGATTACAGGCAGGCGCCACCACACCTGGCTAATTTTTGTATTTTTAGTAGAGATGGGGTTTCATCATGTTGGTCAGGCTGGTCTCGAACTCCTGACCTCAAATAATCCGCCCACCTTGGCCTCCCAAAGTGCTGGGATTACAGGCGTGAGCCACCGTGCCAGGCCCACTGTTCTTTTCTTTTCTTTTTTTTTTTTGACGGGAGTCTCGCTATGTCGCCCAGGCTGGAGTGGAGTGACGCAATCTCGGCTCACTGC
>chr1	7710772	7711082
GCATAGCAACAGGGAATGCAGCTGGGGAACAAAAGCTGGTCACCTCTGTGGCACACACAGAGTCACTGTGACTGTTGGAGGGGTTGACCGGGTGACGCCGTGGGCAGGGCCTGACTCAGTGATGTCAGGGAAGGTCTGTTTCTGCAGTGCCCGTGCTTGGCGGGGGGATGGGCAGGGGACAGCTGATGCGGGGACCGCACTGCAGCACACTGCAGCACAAAGCCACCTCCACGGGCAGCAGGCAGGCTCGCTCCAGGCTGACCACAGCTCAGAGAGCACCTTTGGTGCTTTTCTGCCCCTTTGTCTGCCAC
>chr1	102420040	102420350
AGATTAATTACCTATTCAAGGCATTTTATAGAACATTTCTATATCAAGGTATATTGCTAGGCAATTATCTGGTGAACAAAATGATTTGCTTCTTTGCTCTATGAAACTGGTTTTCTAATGGGGAAAACAGGTATTAGGTACAGGAGCAAATAAATACATTTACACTTATAAGTAAGTTTTACAAAGAAAACAACGGGTGCTAGAAATGGAAAATAATATAAGAATTAAGTGAGGGCACCTGCATATATGGGATACTCAAGAAAGAATCTCTTTAGAGATGGCCTAATTTGTCACTGCTTAGTGCTAATGGG
>chr1	62497864	62498148
ACTTAGTTATTGGGTGATCTAGGGCAAGTTTGCTGACTTTTCTGAATGTCACTTTCATGGTCTGTAAAGTGGGATAATCATCCTATTCTAATAATAAATTTTTATTATTAAATGAAATAATTATATTCATTATTATATAAATTATAATTATAAAGACAATATAATTTATAATTAATATAATTTATAAATATAATTTATCATAAATTTAAATTATATTTAGCAGGTGCTAAATACTTAGCAGAAGGCCACATCTGTGGGGATCATTTGGGGTTTTAAACCTCTTGT
>chr1	151802686	151802970
CTCCAGTGGAGCCATGAAGCTAAAGTGGGGAGGGGGCTGGGCCCCACCCTGGCACCTGCATCGACAGGCACCCGGAACTGGGGGAGAGATTTAACCTGCACCCCCACACTCACACCAGGACCTCCCCCACAGGCCTGTGCCACTCACCCCCACAAAGCTGGGCAGCTCCTTGTGCAGAAGTTCCTTCATTTCCCCCTTACTCAGCTTGAACTTGTCGCCCTCTTGGCAGGAGTACTTGTGGAAGGTAGTGACCAGCACAGCCAGCGCCTGCTCCAGAGAACTGCA
>chr1	22981538	22981858
CCCCCCACCCCCCAGGCCTGTGCTCTCAATAGGCAGGGCCCCAGGGTCAGGCCGCTTTCTGTGGCTCTTTCTTGTCACCAATTTTCCATCTGCGAAGGCGGCTGGGCCCACAGCCCCACCTTGCCAGTAATGAGGCCAGGCTGGGCTGCAGGGCCCCCGGACGCAATTATTTGGGGTGTTTAGGCTGCAGGGCCTCCGCATGTTAATTAGAGAGAGGGGAGAAAGGCAGAGTGCTCTAATTAAGTGTTCTAATTAAGTTCTGAAGAAGAGCAGCGGTTGTAACAAGGGGCTGACTTTGTCACATGGTGCCACCAAAAAGAA
>chr1	217438205	217438525
TAGAAAAGCTAGCAGAAATGACCAGTCAATTATAGGCACCAAAAAAGAAAAAAAACTATTATTAAACATTTTAAGTAGAATAGCTTATAATATATGCATATATGTACATATTATATATGCTATATATAATCCAGTTTTCATGGGTGATATAAAAACTATCAGAAATGTTTTTAAAGTATAGTTTAGAATTAATTTTGACATAAAAATTTACAGTAATTAAGATTTTATCATGATTACACATTTGATATATTTTTTCTCATAATGGAAATGAAATTACATAAGTTATTAAACATTTATGAAAATAAATTTAACATTCACTTA
>chr1	190971192	190971454
AGAGAGAAACAATAAGTTTTTTGAGAGGCTAAAATATTTTTAAACAATTTAGAAAATTTCTTAATCTAGAAAATATCAGCATGGGACTGATCATTTCCAGATTAAAAAATGTTCTAAATTGTTTAAAACATGCTCTTCCACTAAACTCTAATTCTGAGTTGATGGGCTTACGTTAAAATTCTGAGGGTACTCACACAGCTACTTGGCACTGATTTCAGAGTGAGTTCTTGTTCCCAATTTATGTTTGGATCTCCCACAGTGCA
>chr1	69577464	69577726
CTTTGGGAAGCCAAGGGAGGCAAATCGATTGAGGCCAAGAGATTAAGACCTCTCTAGCTATCAAAGTCCTAGGTGGCTCATATGGTCTTGTTGTGTCCCCAGCCAAATTTCATTTTGAATTGTAGCTCTCATAATACCCATGTGTTGTGGGAGAGACCCAGCGGGAGGTAACTGAATCATGGGGGCAGGTTTTTCTCATGCTTTTTGTGATAGTGAATAAATCTCATGATATCTAATGGCTTTTATAAAGGAGAGTTCCCCTG
>chr1	80275448	80275693
TCACATGACTACTCTGTACAAGAAAGTACTACAGCCTGGGCTATTTATCACACATTGATAGAATTTGATTCCTCTGCTCTGCTCCTGCTAAGGATTACAGACAGAGAGTTAGCTAAACAGTTTTTCTGCTTACGAAAGTTTATTTTTAACCTAGCTAGTTTCTTAAAGAATGACTTCTTGGAAAATGTTATATACTAAAGCTTATTTGAACCTACACTCCAAAACAAAGCAATAATGTTTAAATAG
>chr1	200073402	200073647
TTCTTCATTTTGATCTTGTTTTAGTTTGTCCCTGTAGTAATGATCCAAAAATTATGCTCTTGCTAGGAACATTAAAAGTCCAAATCATAATGACCTATGGAAAAATTATTTAAATCATGCCTTAAAAGAAAATACTAGGCCAGGCACGGGGGCTCATGCCTGTAATCCCAGCACTTTGGGAGGCTGAGGCGGGCGGATCACTTGAGGTTGGGAGTTTGAGACCAGCCTGACCAACATGGAGAAACC
>chr1	72930267	72930549
GACTTCCCACACCAAAGGCAGTTACCTGAGAGGGTATTCTCATGGCAACCTGAAGAGGGGGTTGGAGGGTTTATAAAACAGCCAATAATTGAGCCTGCCTCTTGTCCCAGCATTTCTCCTTTTTATTACCTCTGTGCTCTGTCCTCCTTATTCTACTCTCAGTTATAAAACAACAACAACAACAACAACAAAAAACAGAAGACTAATATGAGGACCTCCTGTACACTCCTGTACAGGGGCATTGGGTTCCATGGCTGACTTTTGTAATTTACTCTCAGTTTAT
>chr1	162903261	162903543
ATATGTATAATATGTGTGTGTGTGTGTGTGTGTATATATGTATAGCTCTGTCTATATATATACAGGCAGAGCAATAACTTCGACCCTGGCAGAACTACAGAGAAGCAGTGGACATTTGGGTCAAGACCAGAAGCCTTAGATTATAGTCCCTGGGTAGCTGCTTCAGCTTCAAGACATCACATGGACCCCTGTCATAATTTAAATAGTTTCACAGTAGATCATTGGCATTCAAAGATTTAATATTCTTGGTTTCACCTATTAAGAAATGGCCACAAATCTACAG
>chr1	220406504	220406774
ATGTGCCTGTAATCCCAGCTACCCAGGAGGCTGAGGCAGGAGAATCGCTGGAACCCAGGAGGCAGAGGCTGCAGTGAGCTGAGATCGCACCACTGCACTCCAGCCTGGGTGACTGAGCAAGACTCTATCTCAAAAAAAAAAAAAAAAAAAAAAAAAAAACCACAAAAAAAATCTACTAAGTACTTTTTAGACCCAACACAGACCCTCATAGGCCAGGGATGATTACAAGAGTATGTTTTTTGGAGATTTCAATACACATCCAGTGGTCTGC
>chr1	196014445	196014715
AAAAAGAGAGAAAAATGCTGATAAATTTAAATCTATTTCTGCCATCTAATTTTGTACTTCCCGTTTGTTTCTTCTGATCTGTTTTTTTCTTTCACTTTTGCATTCTTTAGGATTACTATTTATGCTTTCATTTCTGCCCCCACCTCTTCTAGTTTGGAAGTTATTTACTCTGTTTCTATTCATTTAGGAGTTATCCTAGAAATTTTAATAGGTACATTTTAACTGATTAAAGCCAGAGTTCACAAGGATATCCACCCTCTCTCAAACAATA
>chr1	155046714	155046992
TGCGTCTTAGGATTACAGGCGTAAGCCACCACACTTGGCTGCATTAAACTTAATTTCTTCTGGAACACAGGGCCAGGCCAGATTCCATTTGTGCCTGTGGTTCTGAAAATGCAACATGGCTTTACACGTCTTTAACTGAAAAATTATTGACATGGGGACCAATCTCCATGACAGCTGTGCTTGTGTTTATTTCTGTACTGCCGGTTACTTTATGGAAATATAAGCTATTTTTTTTTTTTTGAGACCAAGTCTCATTCTGTCATCCAGGCTGGAGTGCAG
>chr1	184530633	184530911
TTAAGACATTTTGTGAGAATTAAATGCAGTACCTACCAAATGAGTAGTAGACAGCAGAATCCAGCCTACAACCATGTGGTTCACTGAACATGTTTTCTTTTTTTTCTTTTCTTTTTTTTTTTTTGAGACTGAGTTTTGCTCTTGTTGCCCAAGCTGGTGTGCGGTGGCGTGATCTCAGCTCACTGCAACCTCTGCCTCTCAGGTTCAAGTGATTCTCCTGCCTTAGCCTCCCGAGTAACTGGAATTACAGGCGCCTGCCACCACACCCGGCTAATTTTT
>chr1	34239038	34239324
AAAACCATGAAAGATGAGCTGGGAAAGAAAAAGAAGTACCACACTGAAAACAGCTAAAACAGGAAGAGAAGAGAGAGGAGGTAGAAGGGGAGGTGGAGGAGGAAAGGGAGTAGAAAGAGGAGGAGGAAGGAGGGGAGAAGGAGAAAGGGGAAGGAGGAAGAAGGGGAGGAGGAAAAAGAGGAGGGAGAGGAGGAGGAGGAAGAGGAGGGAGAGAAAAGAGGAGGAAAAGGAGAAGGAGGAATGAATTAAACATATCTGAAAACTCAACTCATGAACTTGGCAAGCAA
>chr1	105628184	105628470
CAGAATAAAGCATGGACAGGAAGAGCACAGATTTTAGAATCAGATATACTTCAACAGGATACAGTATCACTCAGCTGGAGGTACATGAACTAGTGAAAAATAACTCTTCTTGAGAAAATTAAAAATTACTTTACATCTTGGTATCTCATTTTTGCCCTACGTAATGTGAGAAAAATAATATGCTATGGAATAAATGTTTACATTCCTCCCCAAAGCTATATGGTGAAGCCCTGATCCCCAGTGTGACGCCATTTGAAGGTGTGACGTTTGGGAGGTAATGAGGTCAT
>chr1	1554740	1555030
GCCTGGTGTGCTCCGAGCTGGCGCTGCTGGTGCTGTTCTCGCCGTGCCAGCACCGCACCGTGTGTGAGGGTGAGTGGGGGGCCCCGGGGTGGGGAGGCCCGGCTAGTAGGGCCGCAGCCAACCGCGCTCTCCTCTTCGCAGAGTGCGCGCGCAGGATGAAGAAGTGCATCAGGTGCCAGGTGGTCGTCAGCAAGAAACTGCGCCCAGGTGGGTGAGGCTCTGCGCCCCCAACACGCCTCCTGCTCAGCTGGTGGCCCGCGGGTCCCCGTCCCCCACCCCTTCCCTCCCACA
>chr1	18471939	18472229
CCCCTCAGATGACAGAGATATGTGGGAGGAGACAATAAAACCACAAAAGGAATGGACAAGAGGCCCAGCCTCTGTCCACTTTATGCTCAGGTGGGAGCTGGTGTCTTTCCCCGTTACTGGCCAGGTCTCCTTGCCCCCACTGGGCCCTCCAATCCCTTCTCCACTAGCAGCCAGACGGATCTTTTTTTTTTTTTTTTTTTTTTTTTAGATGGAGTCCCCCTCTGTTGCCCAGGCTGGAGTGCAGTGGCATGCTCTCACCTCACTGAAACCTCCACCTCCTAGGTTCAAGCA
>chr1	25525907	25526229
AGTTTGAGAGTGAAGCAGAGTGATCGAATTAAGCATGTAGGCCGAGTTCTGAAATAACTGCAATGTGCTGAAGATCATCCATTGGCTTCTGAATGAGTATTTGCAGTTTATTTTTTAAAATGATTTTATTGCCAAGAAAGATAAACACTACTGTTTTGGTACAAAAACATAACAAAATGTGTTGAGTCCCTCTTGCTGTTTTACGCGAAGTTTTAAAAATCTACTCTTGTCACAGTGGTATCACCCCTACTTCTGATTTCAAATAAATGTTCTAGAGACACAGTAAGGGCCCAACAAACGCTTGTTCAACAACACAAGGAGAG
>chr1	108949892	108950214
ATTAGGTAAGAGGGTTTGTACTATACTAAATGTATACTTTTACATGCACAGAGTATCTCTTCAATGATTCATAAAAACTGGTTGTCCCTGGGGTGTGGTTTCAAGTCCTGTTGAAATCTTTCTATATTATATTAGTATGCTTAACTGAGTAAATAATTTAACCTTTCTTTGGTGATTCAGGTTTTTGCAGTGAGTCCACAACACTTTTTGACCATTTCTTCTTCAGCAAATAGATAAAATATTAGCTTATATTCTCACCATTTGTCTCATTTAGATTAAAGTTAAATGCTAAATAAAAATTCTGGTCATTTGGGGGGCTTGTG
>chr1	191913748	191914042
TTAGTTCACATATCTTTGGACTCACTTGAACTAACTAAAATGACAGTTACAAAGATATGAAACTCTAAAGTCCTTGTGATCAAGGAAAGAATGACTCGTTAGTACGTAGAGACTAATAGAGCTCCACTCATGTATTCTGACCAAACTGTAAATTCTGATAGCAGACAGAGGTTGAAGGAGATTTTCTTAGGGCCCAAGTGTTTTTCTTGGGTGGTTGCTAAGGGCCTCTTCATCCACAAGAATGTCTTTGTGTTTCTTTTCCCTTTTCTCTTTTCCAAGCACAAAAAAACCCTCA
>chr1	19944812	19945106
GCACACAGTGAGCACCATCTGTGTGCCCTGCCCCTGGAAAAACACATTTTGTGTTTGAACTCATTAAGGTAGGTGCCACTATTGTCCCTGATTACAGACGAAAGCAAGAAGCTGCTTCTGAGGCTGGCCAGCCCCCGAGCGGTAGAGCTGGTTTGGACCTCAGAGCCCAGGCTCTCACCCATTGCTCTGCCCTGGTTCTGTTTCTTTTCTCCTGCCCACACACCGCAGGGGTAGAACACACTCCACTTAGTAACAGTGAATCAAACAGACCAAGAGTCTCATCAGGGGAGCAAAC
>chr1	143177259	143177603
GCAGATCACCTTAGGTCAGGAGTTTTGAGACCAGCCTGGCCAACATGGCGAAACCCCATCTCTACTAAAAATACAAAAATTAGCTGGTGTGGTGGTGTGCACCTATACTCTCAACTGCTGGGGAGGCTGACCTAGGAGGATCACTTGAACCTGGGAGGTTGAGGTTGCAGTGAGCTGAGATCACACCACTGCACTCTAGCCTGGGCAACAGGGTAAGACTCCATCTCAAAAAAAGAAAAAAAGTAAAGTTCTGAGTAGTAATTTCATTACTCTGTGGGGATTTATTTTTTTTCTAATTATTGTTTAAATATTTCTCATGGTGATATGGTTTGGCTCTGTGTCCCC
>chr1	189213384	189213728
TAATAATCTCACATTTTCTTTTTAAATTGATTATAATAAATAATCTGGTCTGACTCCTTCACAGTTTTCTATATACTCACAAAAACACCATATACTCTAAAGAATATTACTTATTATTACCGAATTTTTGGTCATATGCCTTACAAATACGATTTCCCAATCTCCCTTATTAAATATGTGTGTGTTTGCGTGAGTGAACACCTACAAACACACAAAACGCACACACATTCATTGTTTACTATTATTTTTACCACCCAGTTTTAATACATTTTCTCTGTATTAATTTTTGTTATATTTTTCTCTGCAAGTTCTTCACTCCCCTCATTTGTACATTTATTCTCCTTT
>chr1	81151444	81151719
CACACTGATAGCATTACCAGTGTTGGGAACTTAGTAGGCATTTAATACATATGTGTTAAATAAAGGAATAAACGAAGGCACTGTTCACTATCATTTATTTATAAAAACAAATATTTATGGAGTATTTACTAGATTCCAGTCAATATGCTAAACTATACGAACAAAAACTGATGGAGGTAGCCATTGCCTTAAGAAATAAATAATCTAATAGATGAAACGTAGGTGTGCAATAACTATTGCTTACATGCCTACTAATAAGCATAAAGGACTTGGGGC
>chr1	61188315	61188590
CACCTGCAGTGGTGTTTCCTTGCCTGAATATGAGAGAGTTGTTAAGGAGTAATGATAGAAAGCCTGCATCTAAAACAAAGGCTTCAGTAAATGTAATTTATCCTCATTATTATTCCCAGTGGGAGCGTTGGCTCTCTCCTATCCTCCCTAACATTGGGGCAATCTTTTAACCTCTGGGCCCCAGATTTCCTCACCTGCATTGGCTGGTCAGAGGCGATCATCTCTCAGGTCCCTTCCTGCATTGGTTTTCTATGAAGCAACCTCCATTTGGCATTT
>chr1	5192526	5192793
AAATTTACAAAGCCACTGAAACAGAGTCTTCACTTATGTTACAGAAACTTAAGCTTTAACCCACAATTATATGCCTATTGAATATTTCATATTTGTTAAATGGCACCACCTATAAGCAAAGGCATGATACTGCATCCCAGCACTATTAGACATTACAAAAACCTAGACCAAAAGGATTGGCCTTCTAGGATTATAGAAGGAAATACATCAAGTTACTAAAACACATTTATGTTTGACTGATTTTCTTTTGTCTCCATTCTGTCCGTAG
>chr1	142777414	142777681
AGTGACTTAGAATGCATAATAAGTGATGTTAGTACTTCATGTAGCATCAGAGCAGGAAATACATAACATCTAGTTAGTCTACCGATAGTGATGCTAATATTGGCACCCTCTAGAATAGGGCTGTGATAGTCTGACCCTTCCATTTTCTAGTTACATTTTTTAAATCACATGATAGAAACCTGATTGTAAGGTGTTATTCATGGTGCCAGCCTACAAATATTGGGTGCCAGTTCAGTCATTCATCTGATAATTTTAGTATCAGTTGATA
>chr1	197523101	197523363
ACATTGAAAATTACATAAAACCACATAAACAGAAGACTCCACCAACCCCCTCCCTGATGCTTCCTTAAATGCCCCATGACCTTTTTCACTATGTTGGTCTTATATCACGCTTTTCCTAAAAGCAAATGCTTTAAACAACTTCTTCTGTTCATTAACATATGCTGCTTCTAAAATTTAGAAAAAAAGGAGGCTAAAAAAATAAACAGAGTCTTGGTTTATGTTTCAAATGACCAAATAATTCTTTCTATGCTACTGATATAATC
>chr1	62343452	62343714
TAAGGATTTTGAATTCAGACCGCTTTTATGGAATAAAAATTCCAAGGGGGTCTTTTCTTTCTTTTGAGTACGAGTGAACAGAAATTTTCTATTTGCCTTTTGTAATGTTCCAAGATCAAAGGAGTTTTTGCTGAAAATCAAATTCTGTAAAAGCCATGCATAGTCCGAGTGTAGTGTGTGACTCTTTCAATCCAGTGAAAATAGGGTATTTGGGGACCAAACTTTGAAAACCAGTATCATTACAGGGTGCTACCAGGAGTCTG
>chr1	15122462	15122753
GGTGGGTTCTGTTGTGCAGACCCTCCAAGGTGCCACTTCCTACAGGGTTTGCCTGGCCTTGTCACTGTTCCCCCACCCACTCCCAGGGTCCAGGCTCTGGCCTCCCCTGCCAATGGCTGCCATAGTTGGAGAGTTCATGGGCAGCACTGATAATGGACAGTGGGGAATTACTAATGCCTAACTCATAGATGGGGAAACTGAGGCTGGGGAAGTGAGGTGAAGTCACAGGGCCTCCCACCAGATCTCAGCCCCCTCGCGATCTCCCCCACCAGACGGTGGGTGCACTCAGCAT
>chr1	214318313	214318604
CTTTTCAGCTCCATCTGTATTTTATATTAAAAAAGAAAGTAGGTATATAAAAAGGCTGCAGAAGGGCAGTTTGGGAGAGAGCAGAAAGTCAATTTCTTGAAGAAAAGCAAAACAGTTCCCTGAAAGCACTCTATAGAAATGTGTCACTCTACCCTAAGTTTCTGCTTAGGAACATAGGAAACACTTTTCTAGCTTATAGTTGACATGAAGAATGTTGTATTGATGCAAACAAATTCATACCTACTAATGATTATAGGATGTGATGCGATGTTATGTAGACCTAAGGTTTACT
>chr1	113516795	113517047
TATTTAACAAAATAATAGATGAAAACTGTCCAAGTCTAGCAAGAAAGCTAAACATCCAGATACAAGAGGCTGAAAAATTCCCAAATAGATACAATGCAAAAAGGTATTCTCCACAGCACATTACAGTTAAACTGTCAAAAGTCAAAGACAAAGAGTTCTAAAAACAGCAAAAGCATCTAGCACTTGTTGGGAACAGGCCCCCCAAAATCTGGCCATAAACTGGCCCCAAAACTGGCCATAAACAAAATCTCTG
>chr1	29651250	29651502
ATCATGCGCTGCCCCTTCACCTGTCCTGTGTCCCTGACCTCATCGCCACCCACATGCCCCACAGCTGGTCAGTCCTTTATGTGTCTGTCATCTCTCCCCATTACCATGTGGGCTCCCCGAGGGGAGGGATGGGGCCTCTTCTGTCCACTGTGGTGTCCCAGGGCCTCAGCCAGTGCCTGGGCCACGGTAGCTACTCAGCCAATGATGGGTGGGTGGAGGGATAGACAGGTGGGTGGGTGAATGAATTAATAAA
>chr1	34657291	34657548
CTGGTGTCCTTATAAGAAGAGGGAAATTTGGACACAGACACACAGGGAGAATGCCATGTGCCTCTGAAGACAGAGATGCAGCTGCCAGCCAAGGAATGCCAAGGGTCATCAGCACCCACCAGAAGCGAGGAAGACACAAGAAGTGCCCTCCCCTGGAGCCTCTCCAGGGAGCAGGGCCCGACCAACACCTTGATTTTGGATTTCCTGTCTGCAGGACTATGAGACAATACACTTCTGTTGTTTTAAACCAAAATTGTG
>chr1	223779584	223779841
TTCCCAATAAACTCATACCACCACTTTGGATACACCAATATTCACATATCACATAATTCACTGCTGATCACATTTACTTTCTAGAACAATTTTTTTCTTACTTTGGTGCTAAAAAGTAGTACTTTTAAAAATTTGATTCTTTTTCTATATACCTGTCCCTACTTCACCCCAAACTCTCCATTAGAACTGTAATCCCTATCAACATGGTCCAACATAGCAGAACCACGGTCAGGTTTTTCTATTCTTTTGTTTTGCTTT
>chr1	160630570	160630845
CTTTGACCTAAACTGCAATAACCACTATTTGTGTTAAAATTTATGGGATACAGCTAAAATAGTACTTTGAGCTAAATTCATAACTATAAATATATTTATTAGAAAATAATAAGTATTGAAAACAAGTCAGATAAGCCCCCCTAAAATGAGGCTGGAAATCAAATAAATAGAGAATAACAATTTAAAAGCAGTAACAAAAAAGATGAACAAAACCAAAAGCTGGCTTTGAAAAGACTAATAAGATAGATAAAATCAATAAATATAAAAGAGTAAGAT
>chr1	193060392	193060667
ATAACAAAAATGCCACAAGGAAGTCAGTAGGAAAAGAGAAAAACTACCTTAAAATTTGAGTAGAAATAGTCTGCAAAACTGTCTGGGGCTGAACTCTTTTATGGTGGCAAAACTTTGCAAATAATTCCAATTTATTTTTATTTAAATACTATACTTTCCAGATGTGGTGGCTCATGCCTGTAATCCCAGCACTTTGGGAAGCCAAGGCGGGCAGATCACCTGAGGTCAGGAGTTCGGGACCAGCCTGACCAACATGTAGAAACTCCGTCTCTACTA
>chr1	99852604	99852871
GCTTATTATACCTGTCTGTGGCCCCATGCTCACTTCCATGAGAATTTACTGTCAGGGAAGCAAGACACTCAAATATGGATGAGAACCTTAGATATAATAAAAATATTTATGTTTATTGTATCTGTAAATTCTTGCCCACACTTGGTTAAATATTAGGAAAATAAACTTTTTGAAGTATGGAAATTTCCCCCATACACATGTAGCACTTTTAGGATATCACATGTCTAAACATCAAGAGAGTACAAGACCAGGGAGCCGATATTAACTG
>chr1	517118	517385
TAGATATTCCAAGTAGGCTGATTTGATTTTCACAATTATATGAATGCATTAAACTATCACATGTACCCTGAAACTATGTACATCTATTATGCATCAATAAAAAAGAAAAAAGAAACAAGAACTTAGATTTTAAACTCAGCACTCTCCTAGTGGGCTCCTTAAAAATATTTTTGTTTGGGAGGACAAAGTAGGAGGATTCCTTGAGCCCGGGAGCTTGAGGCTGCAGTGAGATCGTGCCACTGCACTCCAGCCTGAGCGACAGAGAGAT
>chr1	19198306	19198595
GTGCCACTGCACTCCAGCCTGGGTGACAAGAGTAAAACTCTGTCTCAAAAAGAAAACAAAACAAAACAAACAAACAAAAAAACAGTCCATGAAATAACTTTTTTCAATCATTGAAAAACAGGAATGACTTAATGTGACTCCTAAGAGAAGATAAACAAATGAAAGGAGCCCTATGTTTGCCTTGGTTTTCTTCCTGAAGTTATATTCCAGATCATGGCTTGGGGCGAGGCATACCAAGCAGAATATAGTACTCTTGCAGAACTGAGGATTTGGAGACTGGAATTCAGGGA
>chr1	112248492	112248781
GCCTATGGGTGGGGTTGGGGGTTGGTGGGTGGCTGGAGGAACCCTTTAGGGGCAGCTTTCCTAGCTGCTATAAATCAGCTTAGCTTTGCTGTTCTCTTCCCTCTTGCTTTACTTTTTGCCTGTGTTCTTTTAACCCTCTCTATGGGCAAAACACAGCCCCACGTGAGTGTGCCTAATTGAGGAATGTTAAGCCTTCCCATGCTGAGCTGGAAGTCAGCCTCTTTCAAAGCTGTCCACTGGGATGTACCCAGTGCAGGAGCTAAATATAGAAAGGGCTCCCTCCTCCCCCA
>chr1	191257362	191257804
ACTGCAGGAAAAAATTTCTACTTCAGTGGAAAACTATGCACTGTCTAGATAACATCCTCTCAAGTTATGTGATTCTAGGCTTTTACTGCCACTGACCTATTATATATTCTGCCTGGTAGAAGTATAATTGATTGCCCTTCCATAGAAAGTTTCCATCTCTTATAAATTCATTTAAACTTCATATAAATTTGAGCTTCTCTGACTTCTCCTTTAACTAGAGTTCCTTCAGTTAATTAATTAAATTAAAGCTTAACATGTTTGTTTTATAGCAGTATGACAATCATTTTATCTTTTTTTAAACAAAGCATTCCCAAACAATAAAGCAGGACACCTTATGGAAGTTATGGAAACTTTGTGTTGTATTTTGGGCAGATATTAAAAGTTAGTTAATTACATAATAAACACATAAGTATATATAAAGATGGGTAATTTACTTTTTTTAA
>chr1	208446350	208446792
ACTCAGGAGGCTGAGCCAGTAGAATCACTTGAACCCAGGATGCAGAGGTTGCAGTGAGACAAGATCGTGCCACTGTACTTCAGCCTGGGCGACAGAGTGAGACTCTGTCTCAAAAAAGAAAAAAAATAGAGAAGGAAAAAGAAATGTAATCCCCTTGTCTATGTCAGAGGAGGGGCCTGGGGGGTAGGTGATTGGATCATGGGGACAGGCTTCCCCCTTGCTGTTCTCATGTCAGTGAGTGAGTTCTCATGACATCTGATGGTTTAAAAGTGTGGCACTTCCCTCTTCTCTCGCTCTTCTGCTGTCATGTAAGACATGCTTGGCTCCCCTTTGCCTTCCACCATGATTGTAGGTTTCCTGAGGCCTCCCCAGCCATGTGGAACTGTGAGTCAATTAAACCTCTTTCTTTATAAATTACCCAGTCTCAGGTAATTCTTTATAGC
>chr1	232079888	232080176
TCTTTTTTTGTTTGGAGATTAGACTTAGTTTATGGAGAATGTATATGGGCACCAAGTTGATAAGGGGTGTACTTATGATGGATAATTTTGTGTGTCAACTTGGAGGGTGTTTTTGGATGAGATTAACATTTAGATTGATAAACTTTGTGTAAACAGATTGCCCTTCATACTGTGGGTGGGGCTCATCTAATCAGTGGAAGGCCTGAGTAGAACAATTGACCTCCTCCAAGTAAGGGAAAATTCTCCAGCCTACTGGCCTTCAAACTCAAACTGGTACATTGACTCTGCA
>chr1	84788305	84788593
AATAGGTTTTCTTGTATTAAATTAGTTTTTGCATATAAAATATAGTATCATATTATTAAGTATTTTAAAATAATTCTAATCTTATTCAGCTGATAAAGCATTATGACAATTTTAAAGTCTTGCTAATAACTAAGATATTATTCCTTTCATAGTAATAGTTGTTGGTTTTTACGATGCTAATTTAATGGTAACTTTAGAGAAAGTGTTCCCTAAAATGCAAGAAATCAACAGAAACAAATAGTAATTTCTCCAAAGCAATTTAGTTTACTTTACGGAATAGGTTATTTTC
>chr1	66641450	66641735
CCACTGGTCAGGTTTCCTGGAAACAGACTCATAGAGGGAGATTTTTGCCAGATGTTTCTTGGAGAGTGCTCTCGGGAACATCTATAAGGGACCAAGGGAAACAGGACTGGGCAGAGAGAGTTGAATAGAATGAAACAGAGGTTTAAGCTGATCCCATGGGGGAGTTCTGAATCTGGGTTGGCCTTTTAGAGATGTCTCAGATTAACCTCTCTGACCTTCGTATCTCTGCACAGACCAGCTTCCAGGGAGAGGTTGTGTGTAACCTTGGATAAGGCAGTTACCTTTG
>chr1	70395364	70395649
GACTATGAACAGAAAAACATTACATATAATGTATAATATGGAAGAACTGTATAAGAAATGCATTGTAATACAAATATGTAAAGACAGCCTACATTTCACAGTTATTATACCTTCTACTTCTGCTTTAGCATCCCATTTTCTTCTGTGTAGATGCAGCATTTTCATCTCTTCAATCACAAATGCTCAAGTTCATGGGGAACTGACTCATGCTAGTCAGACTTAAAAGATTCATGCTATTTAAAAATTTTAGTTGAAAGCATTTATGCCTTGAGATTGATAATTTATA
>chr1	36542760	36543024
TTGGGACCAAACTGCTTGGATCTTTGTAAAAACCGGTTTTGTATGTCAAGGAGGAGTTTAAGGCCTTTCCGACCACCTTGTGTTCCCCTTTTCTGCGCAGCCATGTATCACGTGGAGTTGCTCCTTACCACACCTCACGTGCCCCTGAGCCCTATTTCCTGATTTCTTCTGGGCTGGACTTCCCCGTTCTCCACCAGCAGCTCCAGTATCCCAAACTTTCTAGTCCTGCTGATCCTCCCAGCAACGGGGTGGAAACTGGAGGGCA
>chr1	188754338	188754602
TACAGTCATGTACCACATAACAACGTTTGGTGTAATGAAGCACCACACGTACTGTGGTAGTCCCATAAGATTATAATGAAGCTGAAAAGTTCCTATCACCCGATGACATCATAGCCATCCTAACAGTGTAGTGCAACATATTATGTGTTCATTGTGATGCTAGTGTAAACAAATCTTTTGCATTGTCAGTCTTATAAAAGTATATTACATACAATTATATACAGCACACAATGCTTAGTAATGACAATAAACAACTATGTTACTG
>chr1	36120362	36120637
TTTGAAGTGCTGGTAGGATATCCAGGTGGAGCTGTCCAGCAAACACTTGGAAATGTGAGTATGAGACATGGTTGGAAACAGAGATTTGGAAGGATAGTTGGGCCGTAAGAGTGGATGAGACCTTTAAGGGGAGAGTGGAATGAGAAGAGAGCTGGGTTTGGAACCACAGTGAACAGTTAATGAGGCAAAAGCAAAAGGGGCCCTTTAGAAAGACTGAAAAGGACTTAGGCAATAGGAGACTGCAGAAGATGCCGCAGCCAAGTAGAAGGCTCAGAA
>chr1	12521813	12522088
GGTTCCTGACTTGCTTTAGGATGGGGCAGACGTTCCTCTGTGCCATGTTCCAGGCCAAAACCTTATGAAGGCCTAGCACCTTCACTCATGTGCTTTTGGGAGCCCCAAGTCACTGAATAGTCTGGCTACCCTGCAGGACAGACCACATGGAGAGGCCATGTAAGACAGGGAGAGAGGCCCCGAGACTCCACAGGGGCAGAGAGACAGGCACAGCCATCCTCGTGAACCAGGTGTCCCAGCCTTCTGGGTGTCCCCACAAAGATGCCACATGCCTGA
>chr1	93056475	93056773
CTCTGTTACTGGAAACAGATGAATCTTGGCAAGCTTCTCCCAGGCTTTCACCAATATCCTCCTTCCCTTCCCAAATTTTAGGCCAGTAGCCAGTAGCTGCACCCTTCTTCAGGTATACTTAGATGGAAAGAAGTAGGTCATTTGTTCATTTCCCAATTTTCTTTCTGCCCCTAGAAATACAGCTTCATCTTCTGGCAGCTTGCTGGCCACACTCCTCCTTCTGGTGAGTAGAAGCACTGCAAGCAAGACCAAATTACCCCTAATCCACTGCAAATCTCTATTTGTCAAAACAAAACAAA
>chr1	73872651	73872949
CCTAAAATGTGTATGAAACCAGAAGAGACCTAGAATAGTCAAAGGTGTCTTAAGCAAAAAGCACAAAACCGGAGGAGTCACATTACCTGATTTCAAATTATAGTAAAGAGCTGTAGTAACCAAAAAGCATCATACTCTCATAAAAAATAGACCCATACACCAATGGAACAGAATAGAGAACCCAGAAACAAATCCACACACCTAGAGTGAACTCATTTTCAACCAAGGTGTCAAGAACATACCTTGGGGAAAAGAGTTCCTTCAATAGATAGTACTGGGAAAACTGAATATCCATATGC
>chr1	24748639	24748915
AAAAGTGCTAGGATTACAGGCGTGAGCCACTGCACCTGGTCATGTGATCAGAGATTTTTAATTGCCAGAGATGGCCCATTGGCTCCTTTTGGCTTTTTGCTTTCTTTCTTTTTATTTATCTTAAACCAGCCTCAAAGCCCCCACTGTTCTCCTGAAAGGAACTGAGGTGAGGAATCTACCTCCTAAGGCAAATGACCAGAGCAGAGGACAGGATAGACTGGGTTTCCATCACGTTGACATATTATTATCTTTCATAACTGGGATCCTTTTGGATCAT
>chr1	105461919	105462195
TAAATAAATAAAATAAAGAGACACGGAAAAACAATTCTGGTCATATAAGAAAAGGTTTTTTAACACCCCCAGAAGGTCACACTAGCTCATGAGCAATAGATCCAAACCAAGATGAAATCTCTGCATTGCCAGAAAAATAATTCATAAGGTCGATTATTAAGTTAATCAAGGAGGAAACAGAAAAAGGGAAAATCCAACAATAAAGTTATAGTCACCGAAACAGTATGGTATTGCTATAAAAATAGGCACATACCAATGGCGGAGAATAGAGAACCCA
>chr1	69940444	69940731
TAATGTTACCTATCTGCTCGTGGGTCATCACACACCGTATTTAATCAAGAACATATTTTCACCTATAGTATTTGACATGTCACATGCCTATCAGTTTACTGTCAAGCAAGACAGAACACATCATCAAGTGCATCAGTTCTTACTGCTCTCTTTTGGAACACAGCACTGCAGATGACAGTAAACATGACAGCTTTTGTGATCAGCAACATTTTTGTGGCATCTTGTTATTAATAACACTTTGGCTAGACAGTATTTCCAGGGATAATCCATGGTAGAACAATCGTTCCT
>chr1	104802679	104802966
TGAACCCAGGAGGTGGAGGTTGCAGTGAGCTGAGATAACACCACTGTACTCCAGCCTAGGTGACAGAGTGAGATCCTGTCTCAAGACAGAATAAAAATAAAAAAATCTATCCTCATCCAGTAGTATTTTTAAGGAAACATTGGTCTGCCTTGATGATGCCAGAAGATTGATTGCAAGTAGTAAAAGAATATGTGAGAATGGAGTTCATGGTAAAGATATTTGGTCAGCATTTTCCATCTTTAATTAGAGACAATGAAACAATTTTGTAAATTACAAATCATAAATTAG
>chr1	212575836	212576122
TCAATGAAACCTGCTACCTTTCTTTTAAGTTTTTAGAATATGTATTAAAAGGAAAGAGTATGCTTTTCGAAAGGGAAAAATAGTTTAGCTACGTCTTGCAGGTTAGTAATGTCAACTAAAAATCAAAATAGCTTTGATATAAAATTCACTATGGACTTTACCAGCATCACCTATTTTCTGGGTTGAACATAATCAAAAAAATTAGTCCTTAAAGCATGTTTTACTGAAAGATCTAGAATCTTGGGGCAAGAGAATGTCATGAAATCAGTTTCATGACATCGTTTCTC
>chr1	84521789	84522075
GTGTGTCTCAATTTATCTGTCTTACTAGGAATCTTTTGGGGTTTTGGAATTTGAGGTTATCTTTCATCAATTCTAAGAATGTCTCATTCATTGTCTCTTCAGTTATTGCCTCATCCTCTCCTCTGTTATTGCCTCTTAAAAAACTTTGGTTACAGACATTGAAGCGTTTCACTCTATCCTCCAAGTCCCTCAGCCTCTCTGTCATATTTTCCAGCTTCTGTCTCCTTGTGCTGCATTCTGTGTAAGGTCTTCCAGTCTATAATTGCCACTCTCTAATTCTCTCTTCG
>chr1	235456595	235456898
TAAAAGCGCTGACAGTGTAGGAGGCCAGATTTCAATTTCTAGAGGTGTCATTTTAGAATGGAGTAGGGAAGACATATGTGTCACATAGTGGTTTTTTTGGTTTATTTGTTTGTTTTGAGACAGTCTCACTCTGTCACCCAGGGTGGAGTGTAGTGGCGTGCTCTCGGCTCACTGCAACCTCCGCCTCCCGGGTTCAAGCGATTCTCCAGCCTTAGCCTCCCAAGCAGCTGGGGTTACAGGTGTGCACCACTACACCTGGCTAATTTTTGTATTTTTAGTAGAGATCTGGTTTCACCATGTTGGC
>chr1	200119660	200119963
TTCTTTTTCCCTTGAACAGGGAGAGAGACACAATGGATCAGAGTGTCTCTGCCAGTTCTAACTTGGGGATTCTAGTGGGTTGAACCGAACGGTAGTCCGTTTCCAAAAGAGGAAGCCAAGACCAGAGGGGGAGTGGTTCCTTCAAGTTTGCAGAACCAGTAAGTGGCAGAGCAGGACTCATATCTAGTTAGTGGTTCAGAGCATGGGCTCCGGAGCTAGACTGCCTGGATTTGAACCCTGGCTTTGCCACTTGCCTGTTGGGTGACTTTGGACAAGCTGCTTAAATTATGTCTCCATTTCCTAA
>chr1	78965027	78965311
AAACAGAGTTAATAATAAGTTTACTCAAAGGTCTGGTCTCTATGTATTTTCCTTTTTCCCTGATCCCTCACTAGTACACTAAAGGCATTCTAAGGCCATACTGAAGCAAAACAATGACTCAAAAAAGGATTTCCTAAGATCCAGAAACTTGCCAACAGAACTTATCTTTTCAGCTCTCATAAACCATGCAAAACTTGGGTTACCATAGACCCTAGAGATAGGCTTTTTGGATTTTAATCCCAGCTCTTCCATTTATTAATTCTGTGTGACTTTATGTAAGTCATT
>chr1	202420213	202420497
AGAGACAGGGTTTCACCATGTTGGCCAGGCTGGTCTCGAACTCCTGACCTCAAGTGATCCTCCCACCTTGACCTCCCAAAGTGCTGGGATTACAGGCATGAGCCACTGTGCCTGGCCATATCTTCTTGTTTGAATGAGTCTGATTCTCAACTCCTTCCATGGTTTCATCCCAAGGGGCTTCCACTGCCTTTTCCTTATGCCTGGCCTGGGTCTTTTTTCTTTCATAAGCTGGACACTCAGTGAGCCCTTTCAATTTGGAAATTCATGTCCTTCCATTCTGGCAAA
>chr1	224978006	224978278
GGAAGGGACAGAGGCTTTCACACCCCAAATGCTGGGCATTTTGTGTCTGGATGACCTCAGCCAGTTTCCACCTACAAAACAGAATAAAAAGAGGCTGGTCCCCAGGGTGTGTAACCTGACACCTCTTGCCGGCAGCTGAATACAGGGGATTGTTTTTTTAAACTTCAAGTTCCAATCCCTAGTAACAAAGTGAGGCCTCTCCTGCAACTAAAGAACCTCCCTGGAAAAATAAATCCTGCTGCCTGTTTTGTCATCATCTTCGACAATTAGCTG
>chr1	146792193	146792465
ATTTCTACAACTTCCCCTCCCACACTCACCTGGGGCTATGACATTGTTGTGGGCACTGGTTGGGCCTCGCCCCTACCACCTAACAAGTACATCCTACAGGCCCAGGAGGGCATTATCTGTGGTTTTGAATTTCTAGTGTCTCGAACTGTACTGGCCCAGAGAGGACCTCAAATATGGAAAACTGAAGTGATTGCTTTCTGCACGCGTTACCTATGCACCCATGCATAACTCACACAAACTTACTGAATCTTCATTTACTCTTCTGTGAAAGGG
>chr1	188811232	188811495
TTAAAAGAGCATTTGGCAGATACTAGATATCCTATCTTATGAGTATTGTTGAATATGTGTCAGTTATTCATAGTGAGGTCATTGATAAACTTAACCATGCTTTGCAAATATAATTAAATTACAGCATGTTCATACTACACCCATCTTGATGAAACATTGCTATTAAAATAACATTTATTATCTCAAAATTGTGAGATAATCAACTTTGGAATTATCAAAATCAATCTTTCAATATTATGGGGATAGATTTAGCAAACAGAAAAA
>chr1	166839789	166840052
TTCTTTAGTGTCTGAGGGTGATTCTCTGTCCCTTGTGGCTAGACTGACCTATGGGCCTGGTCGGAGGCAGATGTCTCATTGTCTGCCATCTACTCCTCTCTATCGCTTGATGCCCAACCTCTGAGAAATTCTTTCCTTGATGAAAATCAACTCATGGGAAAGAAACTCCAGTTAACTGCCAGCTCTGACACTTCACAACACATGCATTTATTGTTTGAACCCTTAGGTTGAGAAACTTTCTGTATAATCTACTGCTACAATGAA
>chr1	203796702	203796991
TTCTGTTAAGTGAAATAAGTTCAGGCACACAAATATTAATGTAGCATGATTACATTCATATGTGGAAGCTTGAAAAAACTGAGCTCATAGAAGTAGAGATAGGATTGTGGTTATTAGAGATTTATAAGGGTGGGGGGACGAGGAGGATAGGGTGAGGATGCTTAATAGATACAAAGTTACAGCTCGATGGGAGGAATAGGTTCTAGTGTTCTATAGCACTGCAGGGTGAACATGGCTTACAATAACTTAGTGTATATCTTTGAATAGTTAGAAGAGAGGATTTTGAATGT
>chr1	109884868	109885157
CCAGTCCATTAGTGAGGGAGTGCCCATTAGCCAGATACACTGATCTGTCTGTTAAGAGGTAAATTGGAATCCTGGCATTTAGGAGTCACTGTGGAGACACTGGCAAGCTTGAGGGAGCTATGAAAAAGAGCAATGTCCAATGCCTTCTTGCTCAGGGCTCCATCATGGCTTCGTGGCATCCCTCCAGCTCCACGTGGAAACCAGGTCTGCTTCCCTCCGTCTGGGACTCTTGATGTCCATCCAGACATGGTGGGCCTCTCCTCCTTCAGCCACCAGGGAGGGACTCTGAA
>chr1	111634163	111634435
ATGATAAAATTGATGATGGTCCCTATCTTTGTCTATGGAAAAAAATATCCAGTGAGTTTTGGGGGAACTCATGACCCAAGTCATAATAGGAATTTCAGGCTTCATAAAGACATCATGGTTGAAGCAGAGGTGTTCTGTTTCCAGCAAAGCCCAACAGGAAGCTAACTTTTGCTTTTTGAAAGGAGGATTCCCCACCAGACTGGGAAGCAACAGCCTAGGCTCCAGAGTCGGACACTGGACTTAAGTTGTTATCAGATGAATTTGCTCAGCTGC
>chr1	177657245	177657517
ATTCTTGTGCCTCAGCCTCCTGAGTAGCTGGGAATACAGGTGTGCACCACCATGCCTGGCTAATTTTTGTATTTTTAGTAGAGATGGGATTTTACCATGTTGGCCAGGCTGGTCTTAAACTCCTGGCCTAAAGTGATCCACCTGCCTCGGCCTGCAAAAGTTGGGATTACAGGTGTGAGCCACCATGCCTGGACCTTTATCTTTTTTCTTATTTAGTCTAGCTAAAGCTTTATTGATTTTGCTTATCTTTTCAAAAAACCAACTTTTCAGCTG
>chr1	46726619	46726869
CCCGGACCCTCAACTCTGCCTGTGGCCCCTTCTGCCCCACCCAGCACAAAATTCCTGACGCCCTCAACCCAGGCTGGGGCTCTAAAATCTACTGGCAGTATTGGCCAGCCAGCACCAGCTCCTCCCGGTGCCTGAGCCCCTAAGCAAGCAGCCCAGCTCCCAGGAGGTAGACCTGAGAGCTTCGCTTATAGACCAGAGGGACTGCCAGAAGCAGGGTCCCTCTGCTCTGGTCCCAAGACTCTGTGCCCATC
>chr1	17434393	17434643
AAAGTAGTGTGGAGTGGACCATGTTGCAGGCAGAGGGAAGCGCTCAGGCAGAAGCCTGGAAGCCAGAGAAGGTACAGCTCAAAGGAAAAGTCGAAAAAACTCGGTATGGGTGGCATGTAGATGGGCAGGGATGGACCGGTAGGACCTCAGGCAGGAGGGGGCTCTGCGGGTCCAGCTGGGGACAGAGTTCAGGGAGAAACCATTCTGTTCAGATGCCTCATGGGGCAGTTCTCTCCTCCAGGATCCTTGGG
>chr1	77949179	77949534
AATAATTGGAAGGGTACTAGTCCTTGCCCATAAAACCTGGTTGTTCATGCTTTTGATTTTATGACCACACTTTCTGTTGCTTACAATTAAGGGACACCTCATAATATGCTCAGTTTGTGAAAAGTGAGTATATTTATAAGCCCAGGAGTCCCTCAAAAAAACAAAAGAATATTATATCTCACAAAAGAATCAAAGTAGTACATGCAGTCTGGATAGACTACAGACAACACTAACTTAAGGAAACCTGTAATTTTCCATTTCAATAAGATTTCTGCCAGTGCCAATACATTAAAAAAAAAAAAAGTATTGTCAATCCATAAAAGCAAAAACCCACAAAGGGGCCAGGAGCAGTGGCT
>chr1	96295806	96296161
TCTTTGGGGTTGCTCACGCTGGGAGCTATAGACTGGAGCTGTTCCTATTCAGCCATCTTGGCTCCCCCTCCCCCCATCTACTTCCTTTTTAAAATTTAGTCTCTTAGTCTTTGCAAAATCTAAATCCTACACCTAGTCTTAATAATGATTTTTATTACTATGCAAATATCCCCTAAGTTTAATGTGGACTCAGAACTTGTATGGCCTCCCTTTTTAGATCTCCTGCATGAAGGTACCTATGAATAACCATAGCTAACTGTGGCTTCAATTCCTACCTGACCCACCAGTAGTACCAAATGTCCCCAGAAGTCTTCAATCATTGTTCCCCTCAGTCTTAAGTTATTCTGAAGCAGTAG
>chr1	157386999	157387315
GAAGTTGCTTATCAGCTTAAGTTTTGGGGCTGAGACGATGGGGTTTTCTAAATATACAATCATGTCATCTGCAAACAGAGATAATTTGACTTCCTCTCTTCCTATTTGAATATGCTTTATTTCTTTCTCTTGCCTGATTTCCCTGGCCAGAATTTCCAATACTATGTTGAATAGGAGTGGTGAGAGAGAGCACCCTTGTCTTGTGCCAGTTTTCAAAGGGAATGCTTGCAGCTTTTGCCCACTCAGTGTGATATTGGCTGTGGGTTTGTCATAAATAGCTCTTATTATTTTGAGATATGTTCCATCAGTACCTAGTT
>chr1	153494349	153494665
CCCCGGTTCACGCCATTCTCCTGCCTCAGCCTCCAGAGTAGCTGGGACTACAGGCGCCCGCCACCACGCCCAGCTAATTTTTTTTTTTCTTTTTTTTTTTTTGAGATGGAATCTCGCTCTGTCGCCCAGGCTGGAGTGCAGTGGCAGGATCTCGGCTCACTGCAAGCTCTGCCTCCTGGGTTCACGCCCATTCTCCTACCTCAGCCTCCTAAGTAGCTGGGACTACAGGCACCCGCCACCACGCCCGGCTAATTTTTTGTATTTGTAGTAGAGACGGGGTTTCACCGTGTTAGCCAGGATGGTCTTGATCTCCTAAC
>chr1	198830580	198830872
GTACATGGAAACAATAGTTCACCCTTAGGCACTACATCCCTCCTACCAGTCTAGTGTCTTATCCAGGTGAAGGTTTATACAATGTGTACTTGTTCTGATCCCTTTCCTCTCCTAATTCTATCTACTCTGCTCTCAAAATTCCATGGCCTACCATTCTGGACGCCCCACAATCTGGCTTCAACCACCAACCTCCCTCATCTGCCACTATTTTCCCATAAGAACCCCATTTCACACTTAATCAACCATATGAATACTCTGAATTTGCCTTAATGTCAGCTTTCCTCCTTTCCTTG
>chr1	202107024	202107316
TTCAGAGCAGAGCAAAGACCTCCCTGCAGCTTTCTTGGCACCAGAATAGCTGGGAAGAAGGATAAAAGCCCAGAGGAGTATAATCTCTAAGAAAACCTGCTGGCTGCCTTTTCCATTTCCCTGTGTGGCCTTTCTGACCTGGCTGCCCTGTGGAAGCAGAGCTGTGCCTGCTGTGGCTTATTCTGAATGGATCAAGACATGGAAGGTTCTATTTTTGACAGAGCAAATGATGATAGTGAGAATTAAGGTACAGTGAACTCTTACAATTGAGCTCTGTATTTAGAAATCTCTGC
>chr1	83319373	83319649
TATTAAGCATTTGCAATATGTGGGGCATAAGGCAGCAGACAAGACAGGTAAGCTTTTTACCTTCATGCAGCTTACATTTAAATAAGAAAAAGAGAAAGAAAGGAAGAAAGAGAGGAGATACTTAGAGATTTTGATACATACTGTCAAGCAAATCAACAGTGAATGTGACAGAGTGTTATTGTGATGGTTGAGAGCCAAGGTTCTACTATAGAAAGAATGGTCAGAGAAGTCACGGGTATCATTTGGGACCTGAAGTGTGAGAAGTGGCCAGCCAGGC
>chr1	17683717	17683993
CCCGGCTAATTTTTTTTTTTTTTTTTTGAGACAGAGTCTCACTCCATCGCCAGACTGGAGTGCAATGGTGCAATCTCAGCTCACTGCAACCTCTGCCTCCCGGGTTCAAGTGATTCTTCTGCCTCAGCCTCCCGAGTAGCTGGGACTACAGGCACCTGCCACCACGCCCGGCTAATTTTTTGTATTTTTAGTAGAAACGGGGTTTCACCATGTTGGCCAGGATGGTCTCGATCTCTTGACTTCGTGATCTACCCGCCTCGGCCTCCCAAAGTGCTGG
>chr1	175105843	175106110
ATAGACTTGGCATTTTTTTCTTACAGAGCTCAAAGTAGTTCATCATTAAATATTTTCTCTTTTAATTTGTCCAAAAGGAGATGTATTTACATTTTTCTCTCTAAACAGCTTGGAAACTAAGATCTGGAGAGCAACGTTTTGTCTTGGATGCAGTGTTAATTCTGGGCATGAAGAAATGAAGTCCACAGGTTCCTAAGCCACAACTTGGCCAGTGTGACCATCTGTTAGCTCGCAGCCATGGTAGCTTGATTCCTGGTCAAACTTCCAA
>chr1	194388317	194388584
ATTTTAGGGAAATCTTTATCAAAAAAGGTATCCTGACCTTATTTACATACCTCATTCCATCCAAAGATTGAAATTCAGGAATGAGAAAACTGTCTTTGTATTTGAAGAAGTCCATCGCAAAAGCAAAAAGTAATATAACATTGTTATTTTTATAATTACTATGACATTATTACACATTATAAAGCAAAGTTTTATGAAAAAAATTCCTATAACCTGTATTCTCCTTTCATAGAGAATATTTCCTCAAAATCTAACTCGTGGAGTCTTT
>chr1	10987338	10987620
GGGATTACAGGCGTGAGCCACCGCACCCGGCCAGTGGTCACAGTCTTAATTGAGAGATCAAATTTAGCATCACTAAAAGTGAAACAGCCAGACATTATGTGGCTCTTGATAAGGAGCATTGGGATATTCAAGGCTTTGCCCAAGAAGTGTTGTGGCCATTGTGTTTAACCTGGATGTGATCGTGTCTTTAGATCTAACTTCCAGTATGCAGGAAAAATAGGGAATAGAGGAGTGTGCTGAGTAATACAACAGGGAAGCAACCAGATGAATTCAGAAGGTGCGA
>chr1	230418741	230419023
GCCAGGACATATGGGGGCCGCTAATAAATGGAGTTCTGGCTCAGATCAGTCTCACAGTAGGTCCACTGATTGTGCAGATCCTCCTGGTAGTCATTTGACTGATTCCTGATTCAATAATTGCAATAGGAATACTTTGTATTTGCCTAACCTCCATTTTGCTTCCAGTGGCATCACTGCTATTGTAGTGGGGAAGGTCAAATAGAATCCTTTGAAAGTGTCCAACCCCCTGGTCAAAGTGGTAAAGTCAAGGCAACATCACCTCCCTGGGGGTAATGGCAGAGAT
>chr1	13080571	13080860
AAAATCCCTGTTGATATTCATATTAGTACAGTACTTTTGGTAGTGTTAGCACTTGTATTAGTAGTAGTACTAGTATTAGTGTCAATACCTACATTAGTATTAGTAGTGGTCTTGTTTAGCTGATGAAAGCTTGTTTCTCTCTCCTTCTGGGATAAAAACTCAAGACACCCTGGGGATCTCGAGTGCATGGACCAGGGAGTCTGAAGGAGTTTGTTCTTTGGATGTGAACCCATGGGAAGTGGGTGTGTATTCTGTGGCCAAAGTCGCTGACCTCTTTGATTAGAGGAGAC
>chr1	201745378	201745667
TACAGACACACAATCAGTCTAGTCTCACAAGTTGAGCTTTCTGAGCCCAAATCAACTATACCATGGCTTTAAAGCTTGCTTAGCTGCAGGCCTTCCTGACCCTTCTCTAGTCCATGCAGAAGAGAGAATAATCCAAGCTTTTCAGGCCCTTTCTGACCCATCCTGAAACCAAAGGTAACGACCTTTGAATTACACGTTGTCCATAATCAGTGTCCCCCAAGGATCACTGGGCAGTCTTAGGAGAGGTGCTTCCTCCCACAGAGAGGCCCCCTGCCTCCCAGGACAGGCTC
>chr1	28526263	28526552
TTTAGCTACCATCTATGAGGCTATGGTTTTGAAATCTCTATCTGTAGCCCATTTCTCTCCCCTGAACTTTGCCATTTGGGTGTCCCACAGACACCTGATGCTCAGTGGGTCTACATATGAACTCATCTTTCCTGTCTCACCCACACTGCTCTGTGTTTCCTAGCTTAGAGAAAAAAAGTGCTACGATAGCCACCCAAGACATCTGTGACTCCTTCATCTCTGTCTTTACCTCTGGTTAGTCATTAAAGAATTATTTTCCATATATATATAGAGGACAGAGTCTTGCTCTG
>chr1	49159578	49159867
TGTGCTGGACACTGGAGATGCAAATTCCTACCGTGACAGACTCACTTTAGTGGGGAAGACAAATATAAATAATTAATGACAATAATATCAGACATATGCTACAATAAAGCGATACGGTAGGTAATAGAAAAGTGTTTTAAAATTCCATAGCTCTGGCTCAAATTACACCTTTGTTATTTAGTAGCTATGTGGTTATATGCTAAGTCAGACTGGAAACTCCTAGAGGGTAAGCACTATGTCTTGTACATTTTTGGATGCTCACTGCTCTAGCCCAGAGTCTGGCATTGCTA
>chr1	82213752	82214030
CATTGTTCTCTCCCTGCCTCTTTGCCTGCCTTCCATTGAGAAATAGGGGAAATACCATGTTGGATGGTTGTGATTTATTTTGTAAATGCGTATCAAAGGCAGAAAAATAAATTGGGCAAAAGTAAAAGTAAGGAGGAGAAAGAAATCACTTATTATAATTGGTGGGGGCGGGGGAGAAGGGGAAAGCACAGAAGTATATGGATGGAAAGAGCCATTTATGTCATGAGAAAAATGCAAAGAAGAAAGGAACTCAGACTTGCAGCCAGTAGTTTATTTGAA
>chr1	60906645	60906923
TGTAATTACCAAGAAACCAGTCAATTTTATTGACAATCCAACTGATAACATATGGTCCAATACTGTTTGTTTGGTGTTTTTTTGTGTTTTTGTTTGATTTTTTGGTTATTTTCGTTTTTGTCTTTTGAGTGTTTTTTGTTTATTTGTTTTTGTGGGTTTTTATCTTTTTTTGTTTGTTTTGTTTTTTCTCTCTGAACCCAGCACAGTTTGGAGTGATATCTTAATTTATTATTATGAAAGGGACAGCAACTGGTTTTTAATGGCTACAGAATGGTGACT
>chr1	114692396	114692647
CGTATTTCAAGATCCAATATTATTTGTATTTTACTGGTATATGTGGTGTGGTTCAAAGACTTTAGTCAGTTGGCTTTCAAATTTGCTCATTTATTATTTTTTTCTGACAACCATAACCACTCTAATGTGTTGCATTCACATAACATCTTTCATCTGCCATCTCAAATGTTTTTCCTCTCAGCTTCCTGAGTGCTCTTTGTCAAAACTGCTTTGGTTCTCTTTGTCCTTCAGGGATGGTTCCCCTGTGCCTAC
>chr1	188348799	188349050
TGTGATAACTGTTGATACTACACAGTGTATATGCATATCGAATTATATTGTACACTTTGAATATGTACAAATATTACCAATTAAATATTTTAAGATAATAAAAAAGCAATAATCAATTGATTATTATTATAATCATGGTAATAGTCCCTATGTACTAATTATTCTTCTTCCACTCCTCCTCATCCTTAATTAATAATTAAGTCAATTGATTAATTATCATTCTCCCACTCCTCCTCATCCTCCCTCTCCCTT
>chr1	107690338	107690628
TCCATCAGTAATACAGCTCTGGAAGAAGATTGATCCCTGATCAATTTGGCACTATGAGGAAACTGCATTTCTTTGGCTCTGGGTATAGATTTACTACAGTCAGCTGGCCAGAGGCAAAGTGGTGTTTGAGTGAGCCATTCTGATACCCTTTAAGACTGCAGGCTGGAGAAAAAGACCATTCATTTGATGGCAACCCAGATGCAGAGTGGGAACTTACCAGATAACTGGATTTCAGGTAGTGGCATGGACATGACCCATGCCCCTTTCTAGGATGGCAGCTTAACTACATAG
>chr1	54970965	54971255
CCACCTCGGCCTCCCAAAGTGCTGGGATTTACAGGCATGAGCCACTGCACCCTACCAGAAATGTTTTTAACCTTGAAGCTGTTTAAAGAAAATTATGTCAGCTGGGCATGGTGGCTCATGCCTGTAATCCCAACACTTTGGGAGGCCAAGACAGGAGGATCACTAGAGGCCAGGAGTTCAAGACCAGCCTGGCAAACATGGCAAAATCCCGTGCCTAATAAAAATATAAAAAATTAGCCGGGCATGGTGGTGCATGCCTGTAGTCCCAGCTGTCTGGGAGCCTGGGGCACG
>chr1	199775876	199776118
CAGGAACTGGAGAGGACGCGAGTGGCGGGTGGCGGGGGCGGTGTGTAGGGGTGACGTCCACCCGGCAGAGAGGGTTCCTTGTCCCCTGGAGCCGAACACAGGAAAATCAGCTGGTGAGTCAATGGGACTTTGTTAGGATAGTCACAGGGCGCAGCTGGCGCCGGCTTAAGGGAAGAGCTGGATCCCCCCTTGATAACATGCTGTTTATCTGGCTTCCTGTTTCAATGATTGGGATACCATTGG
>chr1	229122891	229123133
AGAAGGTCTTCTACTTTGTGTACCTTTTCCAGGGCTTCCCGAACTTCCAGCAATCCTTTAGGATTATTAGCTCTTAAAGAGAGACAGAGAGAGATGGCAACTGAGATTAATGCAGAATTGTAATAATTAATCATGCAATTATCTTTAATTTAAATAAATTGACCTCAATTTTGAGTAGCTAAACATTCAAAATGGTAGGCCACAAATAAACCTTCCAAATAACGGGATAGTTCAATTCTAATG
>chr1	156202392	156202744
TACCTATTTCCTTCCCTCACTGTCTCCCCAAAGGTTAGACTGGGGACTAAAATCCTCCTGTGCTGTAACATCAAGCTGACTTAGAGCAGACGGCCTTTCTACTGGGGCCTGCATCCAGAGGCCTCCACTTCCCCTCCCCTCCCCGGCCTTCACATTCCAATTCCCCGGCTGCGAACTCATGTGAGATCATAAGTCACAGTACCATAAACCACTCCAGAGTGTGTAATAAGTGAATTATTTACCAATGACCCTGGCTAAATGTTCACAGGGATAAATGATTAAGCCGCAGATCTGTCAAAAAGTTCCCATAAATAAGTAATTCTGTGCCGCCTTAATGGGCTTTGTAAATTACT
>chr1	246658991	246659343
AGTGTTTAAATTTTATTTATTTGTAAATTGAATTACCAACATTTTACTTTATATTAGTTCTTTTTGTGTCTTAACTAATCTGTTCACAAGCTGAAGTCAAGAAAATATTATCCTATCTTATCTTCTAAAAGCTCATAGTTTTTTTTTTTGTTTGTTTCTTCACCTTTTAGTTTTTAACCCGCCTAAAACATATCTGTGGTATGTGACTTTAGGCAAATTTTCCATTCCCCATATGAACAAACAATTTTCCCAATACAACTTGATAAATTTATTTTTCCCAGATCTGCAGTGACATCTCTGTCTCCTTTATAGTCACATTCCACAAAAGCTTTGCCTGCTCTTGGTCTCCCTAA
>chr1	151638258	151638540
CAGGAGGCACCTGTGTGAGCCGCGAACCCACCACCAAGCCCCACATCCCACCCATCCTCAATGCCTCCAATTATGGCAGCCAGTGTTGTGATGCTTCACAGGTCCTTCAGGAGCAGGACTGAGCCTTAATTGCATTCCTGAGGTGACATCACAACACTTAACTTGCTAAGATTAACTCAACCAGTTTCAGGGGCCCACATCCCTTGGAGCAGGATCTGAAGCATCTAAGAATCACAAAAGGTCCCATTATCTGTCTCCCTGCCTCAGAGCTTGTCCTCTCAGC
>chr1	111563481	111563763
ACTAAAGTTTGACGCTTCTGAGGTTTCTATTAAATTTCCAGCTGCTCAAGAAGGACTTTCCACTCTAGCCGGTCTTATCAAATGTCTCCCAGCCCAGTGCAAGCTTTAGTGGTTGTTCAGCTTCCAGATCTCTGGTGGTGCTTATTTCCTTGGTACTTTTGGTTGTTGTTGTTTTTGCCCATTCTGCTGTAGTCTCACCCTCTGTATGAGAGCTTTGTATTCAGCCACAGATCTGAGAGAACCCCATGCAGGTTTCTGAAGCTCTTTTTCTGTACTGCTCCCT
>chr1	164796847	164797103
TTGGTGTTAGCCTTCCATATACGAATAATTACCATATTATGTACATTGTCCAGAGTATAAAGTAAATAGGGCAACTTCTTCATAAACCTGATAGCAAAGATAGCATAACTTTGACATGGTGCAAAAAATTAAGCAGCAAACCAATCTTAGGTACAATAATCTTAGTTATAATTTTAAATGTAAAAGCTCTAAACAAAATTTTAAGAAATAGAATCCAACCTTTATACATATCACCACCAAGAAAGCTTTAATGTAGA
>chr1	28616672	28616928
CAGAGCAGGATGGCATGAGATTTCATCATGATACTCAGAGTGGCACATGATTTAAAACTTACAAGTTATTTATTTCTAGAAATTTTCCATATTATATCTTTGGACTGCAGTCAACCACAAGTAACTGAAACTGCAGAAAGTGAAACCACAGATAAGAGGGGACAGCTCTATAATGCTATATCAATCAGTATAGCAGAGAAAAAGAAAGTATACCTGTTTATTTTATAAAGTTGGCAAAATCTTGATAACTAAAAGCT
>chr1	52730535	52730803
CTGATTGTGTGGACAGAAAGAAAAAAGAAATTTAGAATTCATATTAAAGCCAATGAGAGAGTATGGCTTTAAAAAAAAGCTCTCTCTTCTAACCCAAATTGCAAATACTTTTGATTCATATAATTTAGGGTAATAATAACAATCACAACAGCAAAAACGTAATAAGAAGTTATTGTATATCCCACACTTTTCTAAACTATAGTTTAGCCTATCTCATTCTTACAACAACTTTCTCATCAAAAAGATACAATGTAATATTACCATTTTAC
>chr1	111781012	111781280
CATAGCTTCTCACTACTGAGTATTTCTGTCTGGTTTCTGACCCATCTGGAATTCTCAAAAGGTAATCTAAGTCAGTGCTTCCCAAACTTTAATATGCATGAGTCACGTAGGAAGCTTTTGAAAATGTAAATTCTGACTCAGTAGATCTGGACATTCTGTATTTCAAGCAAGTTCCAAGATATGCAAATGCTGCCAGTTTATAGAACACATTTTGAGGAACAAGTTAACACCTTATAAAATTAAGCCAGAACCCCCCTCTAAAAAAACCA
>chr1	61451402	61451664
AAATTTTAAATTTAAAGTGACCCAAGTTTGATGTACAGGATATGAAAATGCTGTGGTTCCTCCAGTGGTTTCATATACTTTGATTCAGACCCTTAGAAGTTCCTGGTGGGCAGTTGACAATTGAGTATCAGTCTTGATGCTCCAGATTTGAATACCATTTCAGTTGGAGGCATGGTGCGCCTGATATAGATGACGTGTGAATGTTTCAATGTCAACAGGAGATGCGGGTTGTGAAGATATGTGTTCACATGAAACAGACTGCA
>chr1	244211662	244211924
GTGTAAGTTCTGGCTCCAATAAAGTTGTTTATGGTTAGAGTTAAGTAAGAAGGGGTCCTTTAACTTGGGAAACGATTACATAGAACTTGTTGCAGAAAGAAAGAATTCCATACTATTTCTCTTTTTCTATTTTGTCCTCTCAAAGAACTGTTGCTTCCATGCATCAGGTCTTCAAACCAGGCTTGGGCAGGCGAGTCTCCCAGCCCTCCCTCCAGCCTGGCTCTGGGTGCAGACCCACGGTCATGGGGACCTTGAGCACGTGG
>chr1	203392065	203392354
AAAGCCACAGACACTCAACACCAGCCCATGAAAGCAGCCAGGAGGTAGGCTGTATCCTGCAAAGCCACAGGTGTGAAGATGCCCAATGCCATGGGAGACCACCTCTTGCATGAGTGTGCCCTGGATGTAAGACATGGAGTCAAAGAAGATGATTTTGGAACTGCAGGGTTTAATGACTGCCCTATTGGATTTCAGACTTGCATGGGCCCTGTAGCACCTTTGTTTTGGCCAATTTCTCTCATTTGGAATGGGTGTATTTACCCAATGCCTGTACCCTCATAGTATGTAGA
>chr1	40311965	40312254
TGTTTGCCCTTAGAATCTATCTCACTACTTTAGTTAGTTGTCTCCTTTGGGCCTGGGCACAGTTCTGGCACTGATCTGGAACAGACTCCCTTTTCTAAAACTGAACTTGACCACATCAAAAGTTTGTAAAACAATCTCCATGGTAATTAAACTTGCATTCAACACCATATGGTAACAGAAGATGGCAAAGGATAAGATTCAGATCTTAGATCTTTCCAAGTAGGGCATGTTAGATGATAGAAGGATTAGTTGCAAGCTGGATCTGAGCTCAGGCTTGGGCATGAAGGAAA
>chr1	153289605	153289878
TCCAACACGCGGGAATTGTCAGGCCTGGCGACTTCAGACAGGAAACGCTGTCCAGTTCCCCTTCTTTCCCGCCTCGCTCCCGGGCTGGCGCTAACGCCCACCTCCCAACAGCGCCACCCGCTGGCGGATATCCTGCACCGCGGCTGCCCGCTCCTGCGCCGCTGGCTGTGCCGGCGCTGCGTGGTGTGCCAGGCACCCGAGACGCCCGAGTCCTACGTGTGCCGGACGCTGGACTGCGAGGCCGTGTACTGCTGGTCGTGCTGGGACGACATGC
>chr1	156435243	156435516
ACTAATTTTCAGAGAGGGGAGCCCTTTGTGAGTGACCGTTAAGCAGTGGCAGTTTGTGGAGGCAAAGGCGGAGAAGAAAGCCTGCCAAAGACTGAGATAGATGAGCTGTTGGCACTTTGGTGGCCAGGCAGGGACACTGGAGTCTAGAAGACTCCCAAATGCAGCAATAATATACTTAACTCAGAAATGCTTTCTGGCGTCCCATTCCCATTTTACTGAGAATAGGGTGAGGCTAAAAAGCAGAAACAGGCCGGGCGCGGTGGCTCACGCCTGT
>chr1	193535963	193536240
TTGCAAATATAAAAAGAATTAAGAGTTTAAGAATAGTAAGATGAAAAAGAAAACCATTCAGACTGAAGAAATGGTATCTGCTCAGGCTTTATGATGGGAAGAAGAATGTTAAATTAAAGATGCATGAAGATGTCAGCTGATCTGAGCAAAGGGATGAAAGAGCAATTTGGAAAGATGTTAAGCTATAGAATTAGGTTAGAGTGAGATTATTTAAGGCCCTGTTGCTTGTTTGCATTATTTGCACATTGTTAAAAGAATAATATGAAGATATAAAAGGG
>chr1	85143195	85143472
ATCAGAACTCCACCAGGCCTTTTTGCAGAAATTGACAAACCGATTCTAATTTTATATAAGAAAGCAAAGGACCTTTTGGATGAAGCTGGAAACCATCATCCTCAGCAAACTAACACAAGAACAGAAAACCAAACACCTCATGTTCTCACTCATAAGTGGGAGTTGAACCATGAGAACACATGGACACAGGGAGGGGAACATCACACACAGGGGCCTGTTGGGGGTTAGGGGAAGAGGAGGGAGAGCATTAGGACAAATACCTAATGCACGTGGGGGTT
>chr1	57847619	57847892
TATTATAAGTAATCTAGAGATAATTTAAAAGATACAGGAGGATGTGTGTATGTTATATGCAAATATTATACCATTTTATATAAGGACTTTGAGCATCAGTGGGTTTTTGTATTTGAGGGGGATCCTCGAGACGAATTCCCCCACGAATACCCAGGGACAACTTTACAATCTAAAAGGGAAAAAAGAGCAGTTCATTAGTTGGTATGCCTTCATGCATTTTCCTTTACTTGCCATTGGCCACATAAATGGATCCCGGTTTCCTCATCTGAAAATT
>chr1	168727420	168727693
TTAAGAAACATTTTTTTAGGTGGCATATTCTGGTCTCCTGCAGTAGCTATCACAATATTGCCCTCCAGTGAGGTTTAACAACGTACCCACCTACTAATTATGTATAAGAATGCCTGTCACTTACCCTCATCGGCACAGTATGCTATTAAACTTTATGATCTTTGCCAATCTAGTGGGTGACCAGGGGTATTTTAGCATTACCCCTTTTCATGAGTATCAAATGTAATTTTTGTGTTTGTCTTGTATGGGTCTGTTTAAGTATCTTTCTACCTGT
>chr1	17670223	17670529
AGTCATGGTGTTTTGGCAAAATGTTTTAAATTATAACCATTCTAGTAGAAGTGATTTTGATTTTAATTTGATCATTGTGATTTAATTTGCATTTCCTTGATAACTAATGATATAGAACATCTTTTCGTGTACTTATGGCATACTCATCTACTTTGTTTTGTGAAATGTCTGTTCAAGTGTATTGCCCATTTAAAAAAATGGGGCTGGGTGTGGTGGCTCATGCCTATAATCCCAGCACTTTGGGATGCCAAGAAGGGAGGATCACTTGAGACCAGGAGTTCCAGACCAGCCTAGGCAACATAGTGAG
>chr1	214325747	214326053
GTTGAATGAAAACCCTCTCTAATCTAGAGACATTTCTGAGGAGGTAACTATAATCAGCCTTGAGGATTCAACTATATCCTTCTCCTAAATTTGATGAACACTTTCTATTCCTTTTGATCTTCATCATGATTCCCTGAGACTGCAACCCATGAACAAATTATACTTATCTGGGTTCTAGCTTATTTGTAATATTTATGTAGTTATATTTTAACTTCCTGGGAGAGACTTGGGAGGCACCCTGTGATTCTTAATGAGGACTTGGGAAACAATCCTAGAATATTAGCATTGCGTTTGAAGGGTGATTTTT
>chr1	208148850	208149127
GGCTTACACCTGTAATCCCAGCACTTTGGGAGGCCAAGGTGGGAGGATTGCTTGAGCCCAGGAGTCCGAGACCAGCCTGGGAAAGACAGTGAGACCCTGTCTCTACAAAAAATAAAAAATAAAAAAATTAGCTGAGTGTGGTGATGCATGCTTGCAGTCTCAGCTACTTGGGAGACTGAGGTGGAAGGATCAGTTGAGCCCCGGAGGTTGAGGTTGCAGTGCGCCATGTTTGTGCCACTGCACTTCAGCCTGTGCAACAGAGAAAGACTGTCTCAAAG
>chr1	223139945	223140222
ATTGCTCCTAAATCTACCACCTATCCCAAACCTAAAAGAACCAATGATAATCCCACCACTCTTCACTGACTCCTTTCTCAGACTCAGCCCACTTGCACCCAAGTGAATAAACAGCCTTGTTGCTCACACTAAGCCTGCTCAGGTGGTCTCTTGCATGGACATGCATAACATTTGGTGCTGAAACCCAGGACAGGGGAACTCCTTCGGGAGAGCGGTCCCCTGTCCTCACACTCCCTCTGTGAGGAGATCCACCTACAACCTCAGGTCATCAGACCAGC
>chr1	120023744	120024032
AAGACCAAATACATTTTTTAAAATACTATCACAGCTTCTCTGTGCCATCCAGGCTTATTAAGATCATAACTGATCACTCAATGTTCCCACCTCTAGCTTTTTGCTTGATTGCCATCTCCTCCATTCATCTTTATCTCTCTGTCTCCAACTGGATTAGGAGTGGGCTTAGGGTCAGAACCAGGGTTCTTTTGGCATTGGTGATGGATCAACCAAGAGAAGGTTAAAACCTCCAAACCTGATCAGTCTATCAGGTTGGGACTGGCTCCAGTAGTAGGTAACAAAACGATGT
>chr1	78603796	78604084
AAATAGACATACATTTACCTAGAATATCCTTGAGCAATTTGTAAAATAGAAGAAATGCAAGATTTATTCAGTCCTGAAGTTGAGTTACAATTCAGCCAGGGTACAATTGGGACATTAAACAATTACCTAAACTTAGTTTCTTCATTTACACAATGAACATAAAAATGAACATCTTCAGGATTGTTGACAGAATTCAATGAGAAAATGAGTGTGATAGCTCTTAGCACATGTGCTCCATAATGGGTACCCAACAAATTGTTGCATTATTACTATATTTCATGTTAGTTCC
>chr1	55540366	55540654
CATCCTCAGGCAGGTGCTTCCTAAGTGAGGGAAAGTTGGCCATGAGCAGCTCCTGGCTTGTGTTCTGCTAGCAGGTGTTTCTTGTCCTAGTTTTAGAAGACACTTCCTGCCCCAGTTTTAGAAAAAGCCCTAATGCTTAGTTTGTACTAGGTTGGGTCAAGTGTCCATTGGAGACCAATCATGAGGAAAGGATCATTCTCTCCTAAATACTCTAAGGCATAGTCCCCTGCATTAGTGTGGAGCCACAGCAGCCCTATTTGAACCGCATGGACAGGGCGTGGTAGGAGGT
>chr1	108844551	108844839
TAGTAGAGGCGGCGTTTCACCATGTTAGTCAGGCTGGTCTTGAACTCCTGACCTCAGGTGATCCGCCCTCCTCGGCCTCCCAAAGTGCTGGGATACAGGCATAAGCCACCGCACCCAGCCTCAAATTTTAAGATATTTTGAAGCATAGATCTCTAAGAGTACTTGGAGGCAAATGCTATGCAGACTATGATATATATATGACTATGAGCCTTGCCACTCTTTCAAGAGAATTTCAGTTATGGTTTATACATTCATCCAGTAAATATTGGGAAAGCATTATCTAAATCTG
>chr1	245015342	245015623
TACTCAGCATGAACAGATGCTCAGTGCAGGCTAGCTTAGGAACGCTCCCAGGAGCTGGTGCTGTGAGGGAGGGTGCAGGACAGGGAATGGCTGGTGCTGGGAGGGAGGACCCAGGACAGGGAACGGGAGAGTGGATCCCCCTGTTCCCCAGAGCTCCAGCTCATACTTGGAATACGTTTTGCCCTTGACTGGGTCTCCGGAGGCTGCAGCTGGTAAAGATAACCTGTGTCCCCATGGATCCTCACCTCCTGGGTCCCGTCCCCGTGGATCCTCACCTCCTGA
>chr1	88799957	88800238
TTAAAGAGCAATGTCAGATTATTGTAAAAGTGTTTAGATATAATAACTTTTTTTAAGAAACCAAATTCATTTATACTGAACTCTCTATGGCTGACATACCATGATAAATCACCTCATTACACAGGAAGCCATAAATATGGCTATTGAGGATAAGTGTGATTGTAAATGAGACTGCTGGAATTCTACTGTGTCTTGCAATGACCCTCAATAAAAAGATGCCTATGGAACATGGTAAGCTTCCCTTGGAAATAGTGCTCCACGCTTACAATGTTATCCAAATAA
>chr1	144638582	144638847
ATTGGGCAGTTCTTGACTTTGATAGTAGAGAAATGGAGAAAAATGAGCCTTTTGAAAAATAAAGGGAAAAAACATTAACTTAGTTGTAACCATGAGTAAGTTATACTTTGTTAAATGTGCTGATTTTTAAGGTATCATACATATTCCACTCTTCTTCTGGATGTGTCTGATTGTAGGCTGTAAAATTCCTCTACTACCCCAACCAGGAAAGGTATAAAAGAAGACTGTGCTTCGTTATGGAGTAATATGTGTATACATGTACACAA
>chr1	242995452	242995717
AAGATGCATCTTTAGGTTGTTCATTCCAAGTTTTTCCTCGTTTTTATATAGGCACTTATAGCTATAAACTTCCCTGTTAGTACTGTTTTTGCTGTATCCATGGGTTTTGGTATGTTGTGTTTCGACTATCATTTGTTTCAATAAATGTTTCGATTCCCTTCTTAATTTCTTCATTGGCCCACTGGTCCTTCAGGACCATACTGTTTAATTTCCATATGTTTGTATAGTGTCTAAAATTCCTCCTGTCGTTGACTTCTAGTTTTACT
>chr1	79977007	79977267
AGAAAATCATGGGCAATATTTGCCAATAAATTTAAAGATGTAAAGTAGATAAAGTCTCAATAAAATATAAAAGATTTAATATTAAAAATAAATTAAAATCTTGAATAGTTCAAAACCATTGAAGGAATCAAATTGTTAATTATAAATATCTTCCCAAGCACCAAAAACCAAACAGACAAATCAAAAAACCACTAGACCCAGTTCATTTTAAAAGTCAAACAAAATGTTTGTGAAAATGAAAAAATTATAAGCCAATATCAT
>chr1	74439209	74439469
TGATTGTGTCATTTGGGAGAATTATTTAAATGGGCTTTGTGATTTGTAACTCTGTATGAATGTTTATATTTATCAGTCTTCTAGTGTTACAGATTGTGTAATTGATTCTTCTTTCTTATAATTACTATTTTGGGGAGAATATTACCTCATCATTTATTACTGAGGGTTGTTGTCTGGGTTTCATTGCTAATTTATTGATTGGTTGTTTGCTATGAGATGTTTTTAATTTTGTTCTATTGCCAATACCTTTGATGTCCATCT
>chr1	203232038	203232294
ATGCGCCTCACTCTGCCTGGGACTCCTCTGTCTGCTGTGGGCTGGGAAGGTGGTGCTGCTGAGTGCGGGTTATTCCATTAGCTCCCTCTTCCCATGTTCTCATGTGAATAGAAAGCACCTGGGGTACCTGGACCCAAAGTTCCTAGAGAGAAAGGCAGTTATAAGAAGTGTCACTTTGGATTAGGGTGGTTGCAGGAAGGGCTACCACTGAGCAGAGAAGGGAAAGAGAGGGAGGAGAGGCAGGGGAATGACCGAGG
>chr1	213736366	213736622
AATTATGAAGTAAGTTTTGTTCTAAGCCACTAACATTTTGTGCGCTTTAAAATTACCTTTTTTGGTAGAAGGATCAGAGAGCTTCATAAATACTTTTAGCCAGAAGGTAAAGCTGAGACAATAAAATGCAGGCAGTGAATGTCACATAGTGAGCCTTTTACAACACAGATTTGTTGATTTATTTATGTTGCATTTACAAGTTCTCTGAATGTGTTTATATATTTGTATATAGGTTGAATAGGCTACAACAATGAAAC
>chr1	215915812	215916117
TCTGGCACTCACATTTCTGCCATTGCTGGTCACTTTTAATCTTGGCTTTACTTCCAATCCTCTTTTTCTGAAAATATGGATGAGAACAACTATACTGACCTAGACAGCTCTTAGGGACATTTTATTACTCATACCCTGTTTACTTGGAAAACTGACCTTGTGGCCTGATAATTCATGAGCATCCTTATTGGTAGTACATTTCACGCAGGAATTCTAAATTAAGTGACAATTAACTAAGGAGTAAGTTGAGGCATTCCAATGCAGTGTCACATGCTTCCCCTTGTAGGCAGAATTAGATGGCTCATG
>chr1	115570840	115571145
GCCATGGAGAAAAGACTCCCCAGAACACTTCTCCAGCGTCACCTCAGTGTGGTGTGTCTGGGCTCACAGGCCCTTCCTTGGGGTGACCCTTACAGCTCATGCCAGCACTCTGTGGAAAAGATATGCCTCACTCCCCAGTGCCAAATAAAGACATCAGCCTACATCCAGAGCAGAAACAGCATTTGTTCCTGAGTCTTCCATTTTTGCCATTTAAATAGAGAAGTCAAACTATTCCTTGATACACTCTTGTCCCCCTAATTTACTTCAACCAACACGTATGGGGCACAGACTGGGAACTGGTCATTT
>chr1	102592685	102592976
ACTGCTGAATTTAGAGATCCTCTAAGGCTAACATGTCAGAAGAACTAAAAAGGCAGTGTGTAGATGGTATGATTTAATGCCCTTTGCCAGTGGGAATTACTGGAGCTCAAAGTAATAATATCTTCCACATTAATGTGCAGTGAAGTGAAGGCTGCATTAATCTTCATAGAAAGTTCAATTCTTTTGAGAGGATAAGAAGATAATATCAACTACATTAATACAAGAAAATGATTATAATTAGGCATCATTAGAATATTATATTTTATATAGGTTTAATATAGTATGTTTTCCA
>chr1	179091469	179091760
TCATTGCTTTTCTCAGCTCCTAACTCAGCCTTTTCCTCTTTATTCTTACAGACCACCTTGTCTCCTACTAGCTTAAGAAAATTGAGGCTATCAGGAATCATTTTCCTTCAGCTACCTTCTCCCTACATGCTTATTTAATCTAAACCCCTTTTTACTGTATTTTCCCCAGTCTAAAGTAACAAGGTGTCCTTCCTCCTGTGCACTGCTCTCATTTCCCCTTGTCCCAGGATCTAGCTCTGGCAGTTGTCCCTTGTTTTTCCCAAATCTTCAAACTGTTTGTCATTACTGGCTC
>chr1	184307552	184307809
AAGCACACTTCATAGTACAATATCAATTCTTTATGAGTTTACTTGGAAACAAATAATCCCTTTCTCCTTTGAAATATTTTAATCTTTTCTAAAGTTGTTTCATTCCTTATAGTTACCACATATGCTCACATGTACATGAACACATACACACATTAAAAACTGGGTAAAGACTAAAAGTGCACAGGAAATGAGGCATTTTTGTCTTATTTTTGAAAATTTCATTATAAGTTGTTAAATTGCAGCTTCAGGTTCAGGCTT
>chr1	171966410	171966667
GGAAAACTGGCTAGCTGTATGTAGAAACCTGAAACTGGATCCCTTCATTACACCTTATACAAAAATTAATTCAAGATGGATTAAAGACTTAAATATTTGACCTAAAACCATAAAAACCCTAGAAGAAAACCTAGGCAATACCATTCAGGACATAGGCATGGGCAAGGACTTCATGTCTAAAACACCAACAGCAATGGCAGCAAAAGCCAAAATTGACAAATGGGATCTAATTAAACTAAAGAGCTTCTGCACAGCAAA
>chr1	57525830	57526102
GCATAGTTGGAGAAAGTATTAGTAATAAAAGAGCATAACGACATGGTTATATTCAAAATTCAATATCAGTATATAAACTGTTTATTCCTTTTAAAGTTGTATTAATTTTGTCCAAGTTAGCAAATTTGTTTAATGAAATACTATTACATCATCAAAACTGAAGAACAAGAAATGAATTAATGCTGTTACCAGCACGTTTTCTCTCTCTTTTATTTATTTATTTATTTATTTATTTATTTATTTGAGACGGAGTCTCATTTGGTCACCCAGGCT
>chr1	112042707	112042979
CTGGCTGGCATTTTTAAATGTGATAAGTTGTTTAAAATTCAGCACAAAGTTTTCCACTATAATTTTTATAAATGATGGAAACATTTCAGATAGTTCAAAAAAGCATGTAAGCAAATTGGAGTGATTTTATACAACAATATAGTACTAATTATACTGTATTTTTCCATTCTTTTTTGGGAAAATGGCTTAACTCTTATCAGGGACCTTTGCCCTCACAACAAGCTTCTGGTAAAGACCTTCTGAAACTACATTTTCTATCAGCTGAATCAAGCT
>chr1	87718529	87718789
TTTATTATATTATTTTTCTTTGTCTTATTATATTTTCAAACATTAAACCATCCTTGCATTTTAAGAATAATATTTAATGATGTGTCCGGAGACAATTCTCCATGGGTCTCTCACATTTCTGTACTCCTTGTGAGCAGAGGCACTGACTGCTCTTTGTTTGAGAGTATGTTTTCAAGGGTAGAGGCTTTTCCTCCATAAAAAGGGTAGGTTTGCTTACAGACTTAAAAATATAGTGCCTCTCCCTGGTGCAACAAACAGACA
>chr1	47848133	47848393
TACTCCATGTCAGAGCCCATGGACTATGGTTAAAGGGGTGCACCCAGGCCAGTGTTGCTTGTGAATGAGTGGGTAGGGCAGATAGGAGCCACACTTTCTATACCTAAACTTTATCAGCAATAAAATAATATTTTGTCCTCCATCTGTTTTATTCTCAGTGGGTTCAGAATTTGGGCAAAGAAGAAGGATGTTATTTGTTGGACTGCCCGTATACTACTAAACGATGCAACAAGGCAAAAGAAAAATATTAGAGAGACAAAA
>chr1	17388901	17389184
GCATTTAGAATAAGCATGAAATAAAGGTGGCTGTTAAGGGGTCAGCTCCCCTCACCAAAGTCACTTTTGATTTACTTACAAAAGTTTTCTTAAGATTTCTTCAGAACCCAGGTAAGGTGAAAAGCAAGGGTTTCCCTATGCTTATTTTCTGGGCTGGGTTTTTAAATCCTTTGCAGTGAGTACTGCTTTTAGAAGATTCCTTGACTCCATCAGCTGAATGCGTGCTCATCTGCTGATCCCTCCCTTGGTTTCCGCCCTGTTTTGGGGAATGTTAGGCTGGACCC
>chr1	145737271	145737554
CCCACACTGCCACCCAGATGACACCCAGCCCTGCCACTGCTGCCCATGCCCTCCCCCAGCTTCCTCAGGAGGATCAGTACTGCCTGATCTCTACCCCCAGAGTACAAGAGTCCCCAGCCAAGCCCACCATTAACTTGGGGTTGCTGATCTCTGTTTTAAGGGGTCCTTGTCCCTCATGGAGGAGACAGGATTAGACAAACGCAGTCTCTCTGAATAATCACAAGTAAGAGGAACAAATAAATACAGACAGGCCAGCTGCCACAGCACATGGAAACTAAGAGTAA
>chr1	178913642	178913897
GTTAGATCAGATCTTTTGTACTGTAATAATTTTCTCAGTTATAGTTTTTGCAAAGGTGTTTTCAGTTTCTGCCTGGCTGACTGCAGATTTGAGGATTCCCATGATCCCCACCTCCAGGTTTGATAATTTGCTAGAACTACCCATAGTACTTAGGAAAGCACTGTACTTACCATTACAGATGTATTATAAAGGATGCAACTTAAAAACAGCCTAATGGAGAGATGCATAGTGCAAGATGTTAGGATGGAGATGGCAC
>chr1	163764137	163764392
TATTTGGGAATAATTCCATGTAGATGCTGCACCTGACACCATAAATAAATCTCAGATGGATTAAATGGTTAAACACAAAAAAATAAAACTATTAAGAAGAAAGCCAAAGATTTGCCTGATCACTAGATGAAGAAAGGTATTCTACACATAAAAGCAATGGAGGCCGGGTGCAATGTCTTACACTGGTAATCCCAGCACTACTATGGGAGGCCAAGGAAGGAGGATCACTTGAGCCTAGGAGTTTGAGACCAGCCCA
>chr1	108491645	108491924
TTAGGGTGTCGATTTTAGATCTTTCTCACTTTTTCCTGTGTTGCCCACTTTTTAAAAATGTAAAAGGCATTCTTAGGTCAAGGGCTGTATGAAACAGTCCGTAGGTCTGTGTTTTGCCAACCTATGCACTAATGAAAGGATGTCTAATTAGGATAATCACCATATAATCAAATCCTGAGATTCCATTATTAAATTTATGGTACAGAAACTCTTTGGACAGGAATGGCAGCCAGCCTCTAAAGTGGCAGCCAGCCTCTAAAGTGACCCCCAGTGATATTTG
>chr1	9808013	9808292
GTAAGCGTCCTGCACCAAAGCCTACAGATTCCATCTTGTTAATGTCTCTCCTTCCTTCCCCTGCTCCCCCTCCCCTGCGTGGAGGAAGACCGGACTCTCCTTGGCTGGACCCTTCCCAAAGCACCTGCCTGGCCCGGGCAGGCTCCAAGCCACACCCACCACTCCTTCCAGCCAAGGCTTTGAGTCATCCTCTCCCCTGGTGACGGGTGTTGCCATTGCTTCTGCCCCTCCTGGAGTTATAAACTCAGTGAGTGCCTCCCTGCTGCCACCTCGTCAGGTC
>chr1	173295716	173295974
CTCCTGCCTCCCTGATCTAAATGACTTACAGTGTAGATCAGTAGTTCTCAACTCTGGCTACACACTTGCACATTTTAGAACCACCAGGGGAACGTTTACAAAATACAGTTCTTGGGTTTGACCCATGGCCAATTAAATCAGAGTCTCTGGTTCTCTTCCCCACCCCAACACTGCCAATTTCTTTTATTAAAACTTCCCAAGCGATTACCATGTGCTGCCAAGACTGAGAGAATTATAGGGTAGACCAAGACCTGGGCAA
>chr1	22497899	22498157
GAAGAAGAGCCGAGAGGGTAGTGGAGGAAAAGAGAGGACAGAGGAAGAGGAATGGGAGGAAGCTTTGAATGTTAAAATTTCTTCCTCTGATGGCTATTATTATTATTTTTTTAAAGACACCGTCTTGTTATATTTCCCAGGTTGGATTAGAACTCTTGCTCAAACTCCTGAAGTTTGAGTGGTCCTTCTGCCTTCTGCCACAGCTACTGAGCTGGGAACACAGGTGCACACCACTGCGCCCAGCTGGATGGTTGTTCTT
>chr1	67397777	67398047
TTCATAAATTACTCAGTCTCAGGTAGTTCTTTATAACAGTGTGAGAACAAACTAATACAAGTATATAAGTCAGGACAAAGATGGATGGACCAAAATGATAAATAATAATTCTCATGCAGTGGTGCATGCTTGTGGTCCCTACTTGGGAGGCTGAGGCTGGAGGATCCCTTGAGGCCAGGAGTTTGAGGCTGTAGCATGCTATGATAGTGTCTGTGATAGATGCTACATAAACATTCTTATTTAATAGCCATATGCTTATTTTAATGTGTAT
>chr1	1824554	1824824
CCTGGTCCTGGTAACCTCGGTTCCACCTTCTTTTGTGAATCTGGCTGTCGTAGATGCCTCCTGCCAGTGGAACACACAGCCTGTGACCCTTCATGTCTGGCTTCTTCCACCAAGCATAGGTCTCCAGGTTCATCTGCATCACAGCATGTCTCCGTACTTCCTTCCTCTTTACGGCTGAATAATATTCCACTTTATGGATATACCACATTTTACCCATACATTCATGAATGGATATTTGGGTTGTTTCCACCTTTTGGCTTTTTTTTTTTTT
>chr1	154499960	154500224
TCCGACTCAGAGCCCTCCTCAGAGGCTGGGGGGTGGGTGAATGGAAGAGAAAAAAACTGGGATAAACAACTGACACTTGGGAACAGGCCTCAGCTCTGTGCAGGGAGCATGCTTCCACCTGGCCTGGGCCCTTCCAAGGAATTTGGATATGAAAAATCTGGGGAACCACTTACAGGCCCTTATTCAATTTTTCCAGGCCCACTAACTGTTGTTGTTTTTTAATCTCATCAAATTCATTTTACCAAGGTTGTTTTTAAAATATGGT
>chr1	148327681	148327945
TAATTTTTTAAGGAATCTTCATACTATTTTCCATAATGGCTGTACTAATTTACATTCCCACCAGTTGTGTGTAAGGGTTCTTATTTCTCCACGTCATCATCAACAACACTTACTATCTCTAATAAGAAACAGCCAAGAGTCAAGATCCAAGTGAAGGTAAATAGAAAAGGGCAGAGACTGATTACTGCAAATAGTCTTTGACTGTCATCATACCAGTTTTGTGAATTTATAGTTACTTGGATTTCTCAGATTTGCTTAAAAGTAC
>chr1	238491994	238492294
AGCCCTTTTTTTTAATTATTATTATACTTTAAGTTCTAGGGTACATGTGCACAACCAGTATAGTCCTTTGAGTCCCATTTCATTGTGGGGTATGTCTAGGATCTCTATGATGAGTGGGTTCTGGGCTTTGATATTTGGCCCCTCCCACCGTGAAACTGTCAAGAGAAAGTTGACATTTGTTAGGATAGGCAAATACACTCAGGGCAAAAGCAGTTTGTGAGCTGGATCACTTCTCTGAGTTCGCTCTTCATTTTGTTTAGCATGGTAATTATATCTTGTCAGCTCTTTGACGTCCTTATGA
>chr1	195934620	195934920
TCGAATCCCTGAATACACCAATAACAAGTTCTGAAATTGAGGCAGTAATTAATAGCCTACCAACCAAAAAAAGCCCAGGACCAGATGGATTCACAGCTGAATTCTACCAGAAATACAAAGAGGAGCTGGTACCATTCCTTCTGAAACTATTTCAAATAACTGAAAAGGAGGGACACCTCCCTAACTCATTTAATGAAGCCAGCATAATCCTGATACCAAAATCAGGAAGAGACACACAAAAAAAGGGAAAACTTCAGGCCAATATCCCCAATGAACACCAATGCGAAAAATCCTCAAAAAA
>chr1	115700586	115700900
CCAACTTAAACCTGAGGCAATGTAAGCTGGAGCTGCTTGGGTTGCACTGGGACATGAGCTTTTCTTGACAATGGAGCCTTGGGTGAGTAAGCAGAGCTGAGATACGGGGACAGATTAACAAGGTGATAAGGACAGCTTTGATCCCTCTAGCCAGCCGTGCCTGAGGCTGGACATATGCCTTAGTCTGTGGGCATTGCTATAACAAAATACCAGAGACTGGGTGGCTTAAACCACAGACATTTATTTCTCACAGTTCTGAAGACTGGGAAGTCCAAGATCAGGGTGCCATCATAGTTGGCTTCTGGTGAGGGCCCT
>chr1	94142245	94142559
AGTAGCCATATACTGACATTTAGTGGAACACAGTTCCTTATTGTTTCATCAGAAACTGACATTTGAAAAATTACTTCTAGTGATGTTGAGTCTACTAAAGCAATCTACCAATCACAATTGATAATCATTCCTCTCCTAGACCAAATATAAACTGAAATAAAACACTGATAGTGAGGAAACCATGGTGAGAATTAAGCATGAGAATCCTAGTATCTTGTCTGGTTAAAGAGTTGCCTACGGTCTAGATTTTCTGTTTTATGCATAAGCCTACTGGATCAGAGTGCCGTCTCAGCAAATCAACCACAGAGAGTTTAT
>chr1	67481734	67482001
CCTACCCCTTGACAGGCCCCAATGTGTGATGTTCCCCTCCTTGTGTCCGTGTGTTCTCATTGTTCAGCTCCCACTTATGAGTGAGAACATGTGGTGTTTGGTTTTCTGTTCTTGTGTTAGTTTGCTGAGAATGACGGTTTCCAGATTCATCCATGTCCCTGCAAAGGACATGAACTCATCCTTTTTTATGGCTGCATAGTATTCAATGATGTATGTGTGCCACATTTTCTTTATCCAATCTATCTTTGATGTGCATTTGGGTTGGTTC
>chr1	81715235	81715502
TGCATTTCAGCTGCCCTGTGGAAATATCCATGGATGTCCCACACATAGCTCATTTCAACTTGCCCAAATAAAACTTATCCTCTCTGTTCACAGAACTACTTTTCGTTCTGTTCCTCAGATTGGTTGACCATTGCCACTAACCCACCCTGGAACCAATACTATGTACCCACCATGCACTGTGCTATGGTTTACATGTGTCATATCACATAATAGGCACACCAGCCCTCCAAGATGGATTATTATACCCATTTTACAGATGAGGAAATGG
>chr1	244358886	244359132
CCCTGCTAATTTTTTTGTATTTTTCGGGGTTTTGCCATGTTACTCAAGCTAGTCTCGAACTCCAGGGCTCCAGCGATCTGCGCACCTCGGCCTCCAAACGTGCTAGGATTACAGGTGTGTGGCCCTCCCCACTGTTGATCCCATTCTTGTTCATTGCGATCCTTCAAAAAATATGCAAGATGGAAGACAAGGTGCAGGCAGGGGACAGATGGGGAATCTTTGTGTCTTCAAAATCTCTCAATTTTGC
>chr1	80807165	80807411
TATCCAGAATATAAAATGATTCAATTAAATAAATATTTTGCTCAGAAAAAAATTTTTAAGAAAAGTTTCTGGCTATGTAGATAGGTTCCAAGTCTGTATTTTATCAAAATATTTAAGTTAGAAACACATCAGCATTTTTACTCTTGAGGTGTTTGGAAGACCTCAAAAGAAGACAATGCCCAACAATGAAATGTACCCTTGATATTTAATTGTTCATGAGAAAGAAAGACCATTATGGCTAAAAGGC
>chr1	220379422	220379747
ATTCATATCCTGAATAGAAAGATTAAAAGATGAACATACCAAAACTAATAACTACAACAACTTTTCAAGACATAGACAGTATAAGATATAAATAAAAACAACAAAAAGTTAAAAAATGGTGGGATAAAGCTAAAGGGTAGTTTTTATTGATTTTCTCATTGCTTGTTAGATTGTTTTTGCAATCAATGTTAAGTTGTCATCAGTTTGAAATAATGGGTTATAAGATGTTATTGGAAAGCCTCATGGTAACCTCAAATCAGAAAACATAAAACAGATATACAAAAAATAAAAAGCAGCAAATTAAAACATACCAGCAGGGAAAATTA
>chr1	16521817	16522142
TGTGAAACCTAGCATAAGTCACACAGAGTAAGAAACAAAAACCTCCCTAAGTAATGAAAGTTCCCCACTTACTTCAGGAAGATTTTGTAAAGATAGTAGATATCAAGAAACTACTCTGAATTCATTGGAGAAAATCCGTAACCTAGAAAGAATCAACTCAAAAGAATTTCAACATGGGAATGAAACTGCTATGCATTTAAAAGCCATTGCCAGATTTGAGGGCAATATTTGATTAGTTTTTTGCCTTTGGTTTCTATTCAACTAGACATCTGACAATCCTCTTGTGGTAAACACATCTTTATTAAAGTTGGAATACACTTCATTTA
>chr1	70426483	70426752
GGACTTTTTATGTTGATAAGTAAAGTATACCAGATTGTGAAGCCCGCAGATTATGAAATATACTCCTTGTGCTTCACTTTACCACAGGACATGGCAACAAAGGACTAAAAAGAATCCCTGAATAAAAACACAAAAAAATTAAGTTCAATAATTTAACTCAATGAGGTTGAAGGCAAGTAATACATATACATATAGACTTGCTTTAATATCTAGAATAATAATGATAAAAATTGTAACAATAGGCCAGGTGCAGTAGCTCACGCCTGTAAT
>chr1	160328818	160329087
TTCGTCAGTCCTGTTGAACTTTTCATGCCACCAAGTGGTAAATCTGGTGATTGTTGACATTTCCAAGAAAAGTGTTTCTCTGAAGGCTCCATGCTATTCACTGAATAAGAGTTTATGACTGACTTAATGAATTGACATTTTATTTATCTCAGTGCTTATTCTCTCTCAGTGGTCTTTTTGTTTCTTTGGGCAAGAAGATAGTAATTCAAATTTGCATACCCTTGCCTGGTACATGATTTATGCTCAATGTATATGCAGTGAATGAATCTG
>chr1	63131632	63131906
AAAGAATTTTGCATGAGCAGAGAGAAAAGTTAATGGTTTTATGCAAAACCCAAAGGCCATTAAGAGAAAAAATAGTCAAACCAAGCAGCCAGCCTTTTAAGGGGAAAGGAGAGACTGCCAAGGCCAGGGAAAAGTTATTATGGATCTGGGTTGAAGATAAGAGGAGAGTAGCCTCTTTTGGCATCTGTGGACTGAAAACATCTATGGGGCAGGAATGGAATATTTTCATGATTACTTTTTAAATACTTCTACTTACCACTCCAGTGCTTGTTTCC
>chr1	94506835	94507109
CAAATGATTATCTTCTTCTTCTTTTTAGAAACTGGGTCTTGCTCTGTCATCCAGGCTGATCATAGCTCACTGTAACCTTGAACTTCTGGGCTCAAGAAGATATATATATATATATGTGCATATGATATATGATATATGTAGAGAGAGACAAATCCCTGAGCCATTAACCTCTATTTGTCTTCCTGCTAAGCCTAACTAAACTTTAGTAGTGACTATTTTTGTATGTATGTATATATATACACACATTATACATATATAATATGCATATAAAGGCA
>chr1	18385804	18386063
CTTATTTTGCAGAGGGGGTTCAGTCCAACTTCAGTGGCTTTGCATATGCCTTTCCTGCCCCCTGGAATTCTCTTCCCTCCTCTCATGATCTCCCTGCCCTCACCTAACTTCCCTGGGGTAACTTCTGCTCATTCTTCAGGTTCCCGTTGCCTTGCTCACTGATGGAGGCCTTCCTGGCTGTGTCTGGGATCTATGCTCTCATAGCATCCTCTGTCTTTCTTCAACACACTTATTTTTGTAACCATCATCCCTCCTGTGAC
>chr1	232667310	232667569
CAGGATGAATAACAGCAGCCACTGTCAGATACGGAAAGGAAAAGGTTAGAATGAACCTTGCAGTACTGAACTAAAACTGGACGTCCTGGTGTGAATTCACGGTTCTTAATATGGATGGATGGATGAACGGATGGATGGATGGATGGATGGATGGATGGATGGCGGACAGACAGGCACTCAAACAGATATAAATGAGTAAGTCTGGTCAGTAGACAAAGCTAAGAAAGATGCGCACACAGGGAGAGGCAACGATCAAGCAA
>chr1	107924577	107924851
GAGATGCTGAACACCTATTAAATACTGTATGTCTCACGGCATTAACCATACTCTATGCCTGAGGAATCTTCTTAGGAGTAAAAGGTTAATCAGTTTCTCCTGCCACCCAGTGTATAGCTCTCAGCCAAACATTTTAAGGATTGGTAGGGATGCTTTCTACTTTTCTACACACTGTAGCGTGACTTATTGTTGCCACTCTTCCTATATATCAATGGTAAATGCCTTTGGGTCCTTAATTCCTTTGAGCTGGAAAAACAGCATTTGAATGCCTGGCA
>chr1	162105380	162105654
TGAGGCAGGAGAACGGTGTGAACCCAGGAGGTGGAGCTTGCAGGGAGCCAAGATTGTGCCACTGCACTCCAGCCTGGGCAACAGAGGGAGACTCCGTCTCAAAAAAAAAAAAAAAAAAAAAAAATGAGCAAAAGACCTAAATAGACATTTCTCCAAGGAAGACACATAAATGACCAACAGGTATATGGAAAAATGTTCAATATCACTAATTATCAGAGTAATGTAAATCAAAACCACAACATATTACTTCACTCCTATCAGAATGGTTATTGTCA
>chr1	232438397	232438685
AGGGAGTCAGATAGCCAAACAGGGTGGGGGTGCATGCAAGGGAGCTGAGAGTGGGGGAAGGCCCAGATACATGTCCAGATACATGTGTCCTGGGGCAGGGTACAAAAGTTTCTTAGAAGAAGTTAGCTAGGGCCTGGCATGGTGGCTCTTGTCTGTAATCCCAGCACTTTGGTGGGCTGAGGAGGGCAGATTGATTGAGCCCAGAAGTTCAAGACCAGCCTTGGCAACATGGCAAAACCCTGTCTCTACTAAAAATACTAAAAATTAGCCAGGCGTGATGGTGCACCTG
>chr1	185529967	185530255
GACAGATACTGAATGATTCCACTTGTATGAGGTATCTAAAATAGTCAAATTTAAAGAAGTACAGAATAGAATGTTGGTTGTCAGGGGTTTGGGAAAGGAGTACGTGCTAATTTTTGCTCAATATGTATGAATTTTCAATTATGCAAGAAGAATCATTTCTAGAGATTCACTATAAAAGGCAGTGCCAATAGTTAACAATGCAGTATTGTGCACTAAAAAATTTAAGAGGGGCTGTGGGTGGTGGCTCACACCTGTAATCCGGCACTTTGGGAGGCTTGGGCAGGAGGAT
>chr1	238240313	238240568
TTATAAAATGTCCATGACTAGTATCTTGCTCTTTCTCTCCTCTGTTCTCCTTTTCTTTCTCTGTGTTGTCCTCTCTCTGTCTCTCCCTCTCTCAGATCCCTGACTCTGGGGAATCAGCTGCTGTGTTATGAGCTGCCCTATGGAGAGGCTCATGTGTCCTAGGATATAGAGAGGGAAATGGACAGAGGGGAGCTCAGGCCATCAGTCCTAACTGAATCCTTCCAGTAACTATATGAGTGGGCTTAGCATTGGATCC
>chr1	244062599	244062854
TGACCATTAGAAGTTATATGGAATCTTAGAGGGACAAGTTGCTTTTCATAAACTTATGATCTTGGTCTCCTTTGTATCCTTAGAATAAACAACATAATGTTGAATCCTGTAAAGAAATATTCAAGTTTCATGTGCCTTTTTTTATAAGCTTATTGTTTCATATTTTCCTTAATTGAATAACGTGACTGAAAGGTATTGACTTTGCTAAGTGTCAGCTGGAAGCTCTTGACAGATTCTTGGAGATGGAGTGATAGTT
>chr1	69060271	69060544
CACATCTCCATAGACACCGGTGCACCATCCTTTGATTGAACAACTCAGAGAAATGTAGGTGTTTTAGATTAAATTCTTGAAATGCAATGCTACTCTCAGAGTCCCATACCCTTTTTTTTTTGAGATGGAGTTTCACTCTTGTATCACAGGCTGGAGTGCAATGGCACGATCTCGGCTCACTGCAACCTCCGCCTCCCAGGTTCAAGTGATTCTCCTGCCTCAGCCTCCCGAGTAGCTGGGATTACAGGCTTACGCCTCCGTGGCCGGCTAATTT
>chr1	64961400	64961673
CAAGTGGCATAACCTAGCCCATCCTGATTAATAAAGGAAGGCAGCATGATCTTGCAAGGATCCTACCCAAGAAGTGGACCATGTAGGAGCTAGTGACTCCAGCAAGAAAAATTAAAAGGTGGAAATTGTGGGGAATGGTAAGAAGCCAGTTAGATAATGAATTTTTTAAGTCAAGGAAGAGTAGAGGTCCCCAAAAGTTTTGGGGGAAGATCAGTAACAAGCATCCTTAGAGAGCTCACAAGGTCCCCCACGAGAGGAAAGTCATTTTATCATT
>chr1	97988091	97988366
TGATTTATATCAAATAATTATTCCAGGCTTCATAGAAAAAAAAAGGAATTATTTTGTGTTGCATATTCACATGCTATGCAAATTATCTTCTTAATTTTTGAAACACCTGTTGTATGTTTATCTTAATTTCAATGAAGCTCCTTTAGAAAACTTTAAAAAACTAATATATATTTTTCATAGATGCCCTAGAAGTAAACCTCTCAGCAAACTTCAAAACAGAGAAAGCTCTATATTTTATGACATATTTGTGGGCAATTTCAGAAATAATATATTAGT
>chr1	32787238	32787513
TATGGTGGCCCGCACCTGTAGTCCTAGCTACTCCAGAGGCAGAGACAGAATCGCTTGAACCCGGGAGGCAGAGGTTGCCATGAGCCGAGATCACGTCACTGCACTGCAACCTGGAGGGCAGAGTCAGACTCTGTCTCAAAACAAAACAAAACAAAACACCTCGCTGGGTGCTGTGGCTCATGCCTGTAATCCCAGCACTTTGGGAGGCCGAGGCGGGCGGATCACCTGAGGTCAGTAGTTCGAGACCAGCCTGGTCAACATGGTGAAACCCTGTCT
>chr1	182162214	182162481
ACTGGAAATGAATTTGACATGAAAAGGATGAACGATTCACTGATTCTCTTTGACTCATTTGAGACTAAAATGCAGAATTACCAACATTTAAAACATATATATGCACATGTATTTGGTATGCATGTGTATCTATATAAAAATATATAAGAGGGACTTTATGGGATAGTATGGACTATGGAAAAACAAATTTGCACAATGGCCTGGGAAGTTGAGGTCACTTTTTACAGGGAAATAGAAGAAACTGAGAACCTAGTCTCGTATATTCTGA
>chr1	151789331	151789598
CCACGCACACATCAAAGGCCAGTCTGGGCTCAGACACCACTCCCCTTTCATTCCCCATCTGCCCTCCCCCAGAGTTGGGAACAGGGGACAGTCTCCTGCCAAGTCCTTCCAGCTCAGTTGGAGGAGACAGTCTGGCTTATCCATCACATCACAGCCCCATCTCTTCACTCTGCAGAGGCCCCCAGAATACCAAGTGGGGACACACTTCTGCCTCGCTCAGGTTGCACCCCTACAAATCTCTATTCCGGGTAGAACTTGGAGAGCACGT
>chr1	176280904	176281171
ATTTTTCTCCTTCTTTTATTCAGACCTTATATCTTCTGTTTAATTTCTCAATTCATCCAAAACTGTATCCAGGCCATCGCCAATCATTCTATATGAAAAATGCTCCTTCTAATCACCCACAATATCACCCCTGACCACAAAATCTTCCTTCAACTTAATCTCTCCCACTCTAGGTTCCCACACCACCCCTAATCCCGCTCGAAGCAGCCCTGAGAAACATCGCCCATTATCTCTCCATACCACCCCCAAAATTTTTCACCTCTCCAAC
>chr1	9042190	9042457
TTTTTTTTTTCTGAGACATTTCTTGCCCTGGCTGGAGTGCTGTGGTGCTATTATAGCTCACTGTGACCTCAACCTCCTGGGCTCAAGTGATCCTCCCACCTCAGCCTCCCGAGTAGCTGAGACTACAGGTGCATGCCATCATGCCTGGCTAATTAAAAAATATATTTTTATAGAGACAGGGGTCTCATTATATTGTCCAAGCTGGTCTCAAACTCCTGGGCTCAAGCGATCCTCCTGCCTCAGCCTCCCAAAGTGCTGGGATTGTAGG
>chr1	3705896	3706159
CCCAGGAGGCAGAAGTTGCACTGAGCTGAAATTGCACCATTACACTCCAGCCTGGGCAACAGAGGGAGGCTCCATCTCAAAAAAAAAAAAAAAAAAAAAAAAAAAAAAAAAAGAACTTCCAGGGGCTAATTTTGAAGGAAACCAGGCTCAGAGACCCAGATGTGGATCCTACTGCTCTGGGGCAGTTAGGAAGAGTGAGCCCACCACTACTGGGCCAAAGTCAGGATGATGCAAGCTGGACCTTCAGACAGGGTGTTACTCGAG
>chr1	39423403	39423666
AGCTGGGCGTGGTGGCGGGTGCCTGTAGTCCCAGCTACACGGGAGGCTGAGGCAGGAGAATGGCATGTACCTGGGAGGTGGAGCTTGCAGTGAGCCGACATGGCACCACTGCACTCCAGCCTGGGCGACAGAGCGAGACTCCGTCTCAAAAAAAAAAAAAACAAAAAAGGAAAAAGAAAAGAAAAAGATATATCAGAAGAGCTGGGCATGGTAGCTCACACCTGTAGTTCTAGCTACTCGGGAGGCTAAGGCAGGAGGATTGCT
>chr1	185200171	185200425
CATCTCATCTGTTCTCCTCCCATACTGTCCTCAGACTGCAGGCTCCTTGCTGTCCTCAAACACACCCAGCCTGATTCTGCCTTGGGACCCTTGCTCTAGCTCCTCCCTCTCCCTGGTAACTTCTGGATCCCACCCTCCCAATCTTTAGGTGGCCTGTTCCGTATCATTATTCTTATTTCAGTGTAAGGTTTTCTTCTCAGAGGCATCTCCCCTGACCATCCACCTGAAGTTACTTACTCCTTATTATAGTGTCCT
>chr1	210706860	210707114
GCACAAGACCCAGGTGTCTTCCCAGGGGAAGTGGAACAAGGGTGGCCTGCCTGGTCCAGGACGTCAGCTGAGCAGGAGGCCTGGAAGAGGGGAACTTTTGACTCAGGAGGGCTCACATTAGTGGTAGGCTGGGAAATACCCCACAAGTGATGGAAAAGAAGCAGATGGCAGATCAGGAACTGGATGTGGCAGTTAGGGTGACCTGCAAAGGAATGCAAAAGAACGGGTTTGCAGGTCCCAGGAGGGAGTTGCGGA
>chr1	184428520	184428789
TCCCTTCATAAATGCACACATGCACACAGGAGCATGCTTTGCAGGGTAGGATAACAGCACATTTACCAGAACTTACCATTTCACATTTCAGTTCATCTGAGTGAGTCAGGTAGGCCAAAGATTGACACTCCTAAAATACAGACCCATTTGTCCGGCTGGTTACCTGACATTTTCACTTGGCTCCTTAACTAACTCACTCAGACTTACACATCCAGCATATGGTTGATCCAAACCCCAACCACATATCTCCTGCTCTCTAGCAGCTGTCTA
>chr1	24350707	24350976
TCATATCCCACAACGGGAACAGGAAAAAAAAAACACACAATACATTTTAGAGAAGTGGCAAGACAAAGGAAAGCAGGTTTAGGCTCCCAAAGGAGGGACCTCTGAGAAGGTAAGTGCATGGGAGTAAACTGATGGCATAAGGTTTGTAAAAGTTGTCTCCAGTAAAGAATTTATAACCTGCCTTTCGGCGGAAAGAGGGGAGCTCTTCCTCTGTTTGCTGCTTTTTAACTACCTTAGCTAAAAAATATTCAAAATTATCGTGTCAAAGAG
>chr1	141851400	141851692
AAAAAATATAAATATAAATATATAAATATAAATATAAATATATATATATATATATATATATATATATATATATATATATATAGGCTGGGCACAGTGGCTCATGCCTGTAATCCCAGCATTTTGGGAGGCCAAGGTGGGTGGATCACTTGAGATCAGGAGTTTGAGACCAGCCTGGTCAACATAGTGAAACCTCATCTCTACTAAAACCACAAAAATTAGCCGGGTATGTTGGCGTACACCTGTAATCGCAGCTACTCAGGAGGCTGAGACAGGAGAATTGCTCGAACCTGGGA
>chr1	192170105	192170397
AGAGAAAGGGAAATGGATTTAGTTGGCCTTGTGCTGCTTTTATTTGGTCTTATTGTTTTGGAAAGTGAATCTCCTCTATACAAAAAAGTAAGGTTTTTGCTTAATTGAAATTTTTGAGTTCTCATCTTGGTTAAATGAAAGACTTATTTTATATAACCTGTTATTCTATTTTGTGATATGAAGTGTTTAAAACCATTGATATTTGAGAAACTTTCCAAAATCAAATTCTAAATTCAGTCTCTTGGACCTCATTTTTTTTTTTTAGATATAAAGTCCCCTGAAGTCCAAGAGAG
>chr1	143732438	143732977
TTAACAAGGCAAGGCCCACAGCATCCTTACCTGCTGTGTGACTCGTTCTGGGTACCATCTCCCCATCATCCTCTGCAAAATAATCTCTGTGGAGGCAAACACATCATTAATTAATGAGATACTACCCCACAAGGCTCCCATCCCAGGGATCGAGGAGAAGACACCTACCTATTTGTCATTTCTATTTATCTCTCTGCAAGTATTTACTAAGCTTCTATTATGTATCAGGGACCGTGTCAAGTGCTAGGGATACAAAGGCAAACACCACAGAAGAGTTCCTATTCTCAATAAGTACATGAGAGCCAGCCATTAAATAATTTCACAAGAATTAACTACTATTGTAGTAAATGTTGTGAAGGAAAATGCAGAGGGAACTTAACTAGCACAGGGACTCAGAGAAACTCAGGGAAAGGAACATTTAAACGTAGATGGGAGGATGTCAACCAGGTGTAGAATGGGAGAATGGGAGTGGAAGAGTGTTCCATCATGAGAGAACAGCAAAGGCCCTGAGTCAGAAAGGACTCTGGCCTGTTAGAGGAA
>chr1	2174789	2175328
GGAGGAATCGGAAGGAACAGGACACGCAGCCTTATGTTCCTGTCAGCCCTTCCTGCACATATGCCCTGTCTCAGGGGGCTGCTGGCCTCTGCCAGGGCCTCCTCACTTTTGTTCCTGAGGACATCTTCCCAGCGCGTGTGCACTTACTAAATGAGCCACATGCCCCCAGTTCTGACAGCTAGGAACGGTGCGAGCAGATGGAGGATGGAGCTGGTGCTGCTGCCCACAGGGGCCCTGGGAGTGAGGCTGCGGGTCCCTCGTGCCCTGGTGCGGCCCTGGCTTGAGGCCTTGGTTTGGGGGTGTTGTGCCCCCCCTACCAGGGCTGAGAGCCCACAGTGACAGCAGAGGGGAGGTGTGTGCGGGGGCCGGGCATCGATGCTGGACTTGCTGAGGGTTGCTTTCTGGTGGTGTGCACACATCTTGGGCCAGAGTGGTGTCCCCAGAGTGCCTGCTGCTGGAAGAGAAGGCTCTGGGTCCTTCTGGATGCCCATCCTGGCTGTGTGGACCACGGCGGCAAGGGCCACGTGCCTGGTCGTCAGG
>chr1	168389252	168389544
GATCTCAGATGGAAATAAGAAACTTATTGGGAGGTGGAGCAAAGATCACCCTTGTTATGCTTTAGCAAAGAGCTTAGTTGCATTGTATCCATGTCCTAGGGATCTCTGGAAGATTGAACTTAAGAGTGATGACTTAGCATATCTGGTGGAATAAATTTCTAAACAGCAAAACATGCAAGATGTGGCCTGGCTGCTTCTAACAGCTTAACCAGGATTTGGAAGCGAGAAATGACTTAAAGTTGGAAGTTATATTTAAAGGTGAAGCACAGCATAAAAGTTGAAAATTTGCAGCC
>chr1	147093502	147093794
AAATTTCAGGGTGATAATAAAATAAATACTTATAATATTTATATTGTCACTGTATATTAGTTATTTTCTTTCTTCACTACAGGAGTTTTTCAACCTATAGGCTATGTTTCAATTCTAGGTTATCCAGTAGATTTTGAAATGTTATGATTAAATATCTACTTCTCAAGCATTCATCTTTGCAAATGAAACAATCCTAAGCTCTTATAATACACATCATATAAAGGGCAGATTAGTCAATGTATGGTTCAGAAATAATTAAGTAATATTTATAAGAAAATTAAAAATTTATATCC
>chr1	99474788	99475044
AGGTTCAGAATAAAGATATTAATTAATATTTGTTGAATCCACAGCTGACTTATAATATTCACCAAATTGCATGTGTTTTGATTCTGCTGTCTCTTATGCCCATTTTGACACATGGAAGGAACTCCATAAATGTCCATTGAAAGAAAGAAATCTGAATATTTCATAATGGTTTTAGAGGTAGCCAATTCAGAAGATTCAGCCAATTCAGCCAATTCACAGATCAGTATTCATAAACTTTTCAATACACTGTAAATATG
>chr1	224320478	224320734
ATTTGTAGTAACAATTTCAAACAACAGTGCCTAGAATAAAAGAAATGTCTCTTCAGGTCCTGAAGAAACATATAGGTAGAGAGAGCTTAATACCTAGGATGGGAATAGGCAGTATTAAAAAATTATGCATTAAGACGTAAAAGGAGCAGTGAGTGGAGGATAGGATTGGATTGGCAAGATTGGGGGAACGGTGCTTAAAGGTGATACTGGACGTGTAAAGGGGCCAGGATTTGCCTTGTGGTTTCCTAAAGGGGATT
>chr1	204125077	204125363
GGGAGAAGGGGAGAGGTCAGATCAGTCTGTAGAAAAGAAGGATTCAAAGGACTCAGAGTTTGGGGTGGAGACTGAAGGAACAGACAGGAGCTAAAGAAGAAAGATTTGGGATGAGTTGCATTGGGCACAGAGACTAGGGAGGGACCAATGTGTATTAGAAGGCCTGGATGTCAGGCACCTCAGACCATTTGCCCATTTTTCAACAAAAATTATCTAGGTCTCGGAGGATGGAGAAATCAAAAGTGCCATTTTCTGGCCATTTAGAACCATTGTCGAGTTTGTATTGG
>chr1	44928921	44929207
CATGGTGAAGCTTCTTTTGTTTGTTTGTTTATTTGAAACAGAGTCTCTCTCTGTGGCCCAGGCTGGGGTGCAATGGCACAATCTCAGCTCACCGCAACCTCTGCCTCCCCAGTTCAAGTGATTCTCCTGCCTCAGCCTCCTGAGTAGCTGAGACTACAGCCATGTACCACCACACCTGGCTAATTTTTGTATTTTTAGTAGAGACAGGGTTTCACCATGTTGGCCAGGCTGGTCTCAAACTCCTGACCTCAAAATGCTGGGAGTACAGGCATAAGACACCGCGCCCA
>chr1	187036242	187036487
AACTGATGCCATATATTACCCTATTCCTGCTTTTAACCTACACTTTTTACTACTTCTAAGTACATCAAGATTTATAGATGCCAGTCATTATCACCATATTTTTTGGCTCCCTGCTGATCAGAAGAAAAATATCCTTATTTTGATATTTTACAGGCTTAACAAGTTATATGTGACATATAATATTTGACATATCCAACCATAAAACCACTATCATAATTGAGATAATGAACAAATTAGTCACCATCA
>chr1	205713332	205713577
TCTATTCAGGGTAGATAATGAGAGAGCCTTTTTAAAGAGCAAACAGCATTCAGTAGTGAATTTGAGCTTCATGATCTTTGGCATCAGAGTTTCAGACTGTCTGTCCAATGTTGTACACTTAGTGTTCTTGAGTAGAAATTCCTCTGTGTTGGTATTTATGTAGGGAGTTTTTCTCTTCAGGCTGCCAGTCACCTCCTGGGCTCCACCATGGTCGTCATACAGGTGGAAATACGGTCTTCTTTGTCT
>chr1	199987043	199987300
TATGTTTGATATCCAGCCCAGGTTGGAGCACATTTTTAGCACTGAAGAGATAAAGCACCTAAAAATCTAATGCTGACTTTGTCACTGATTTGTTCCACGGCTGAGGGCAAATCTTCCAGCCTTAGTTTCCCCCCTTTGAAGAAGAATGAAGTTCACTGGCAGTTGAGAGGCACATAATGGGTATGAGACAGTTTAGAGAGAATGGAATTTTGTCTGAATGGAAAGTGCATCAGTAAGGATTTGCTACAGAAATATGGC
>chr1	196436953	196437210
TCCCACCAGAATTTACTCCATAGGTCATACCTAAATTTATACAGTGGTTGGCCGCAAAGTATTTCAGTTTTATTTTAGGATACACTGAATGGGTCTGTATTCTATGCTGTCTCTTAGAATTGTTTTATTAGTTTCATTTGAAAAGCCAGGAGTATATAGTGGTTTTTTTTAACATATAAAATGTTATGTACTGTGCCTGTTTTTGTAAATAAAGTATTATTGGCACATAGTCACGTATGTCCCTTTATATATTTTTAT
>chr1	66745056	66745342
GTGAAGACTGTGACAAACTAGAAAGAGTATGTCCTAATTGGATAGTCAGCATTTAGCTTTAGTTTATTATTCCCATGTGTCAGTTTGAGGCTGACATTAACAAAGCTTCCCATTTTCCAAAAGAAGACCCAGAAACCAGAAGATACAGAAACCTGGACTTTTGGATATTTTTCGTAGTTTTTATTTGTTGGTAAATCATGCAGATCTTTTCTTAGAAGTGAGTTGTCTATCAGATAAAAACATCAAAGGGCTCAATTTAATTCATACTATTAATGTTTTACTGACTT
>chr1	21283340	21283626
GAGGTTTAACTGACTCACAGTTCCACGTGGCTGGGGAAGCCCCAAGAAACTTACAATAATGGTAGAAAACGAAGAGGAAGCAAGGCACGTCTTACATGATGGCAGGAGAGAGAGAGAGAGCAAGGGGAGAAGTGCCACACCTTTGAACCATCAGATCTCATGAAAAATCATTCACTATCACAAGAACAGCATGGGGAAAATCTGCCCCCATGATCCAATCACCTCCCACCAGGTCCCTCCCCTGACTTGTTGGGGATTACAATTCGACATGAGATTTAAGTAAGGAC
>chr1	182045139	182045434
TTTTAAAGTAAAACTCTGTGTTTGGAAAACTACAACCAAGTATGTCCCAGGCCCAGTTTACTTGTACGTGCAGCTGCATCCTTGCCCATTGACGGTGAGATTATATTGGCAACTTTGAAAAACCAAATATTATTGAAATACTGACCCATTTTCCCTTTACAATAACATCTTTGGCTGGGATAATTTTACCCACCTATAATTCTCGAAGAAAAATGACTTCAATTATGTCACAAAATTTAAAAAATCTTAGGATTGGAAGAGACATTAAAGAGCAATTCCGAGCCTAGCACAGTGGC
>chr1	71597022	71597317
TTTCACCATGTTGGCCAGGATGGTCTTGATCTCTTGACTTCATGATCTGTCCGCCTCGGCCTCCCAAAGTGCTGGGATTACAGGCGTGAGCCACTGCGCAAAGCCAGGATTTCTGTTTTCTATGGTTGAATAGTATTCCTTTGTATATATACCACATTTCCTTTATCTATTCATCTGTTGATGGACACTTAAGTTGATTTTATATCTTGACTACTGTGAATAGTCCTGTAGTAAATGTGAGAGTACAGGTATCTCCTTAATAGACCGATTTCTTTTTCTTTGGATAAATATCAGTG
>chr1	240917071	240917333
TGTGAAGAGCAAATGAAAGTTTGGGAAGGTATTTCCAACGCATTGAGATCTTGAGAACCTAAGTAGAATTGGGGGTTGGGGGACAAGGCGCAGGGAAGGGGAAGAGATAGGATGGGAGTAAGTGTTGTAGACGGTAAGAAGGAAATGACCTCATTGTGGACTGGAGTTTGGGTGTTCAGTGAGATAAACGCAGGCTGGAGAGAGAAGGTTGAGTACCCATCATCTTTTGTGACATACTTTCCTCATCAGAGGAAGAAGAGAGG
>chr1	166260526	166260788
GTGGTGGCCCGTGCCTGTAATCCTAGCTACTCAGGAGGCTGAGGGAGGAGAATCGCTTGAACCTGGGAGGCGGAGGTTACAGTGAGCCGAGATTGCGCCATTGCACTCCAGCCTGGGCAGCAGAGTGAGACTCTGTATCCAAAAAAAAAAAAAAAAAAGATTATTCCTTATGGACCTGAGGTGAATTTCTGATCTTAAATTACTCCTTATGGACCTTAGATGACCTGTATTACTATAAGGTTTTCTGTTCTTGAGAAAGAAAG
>chr1	195120860	195121186
CCTTCTATATCAAAGTCTTTCTCCTAGATATAAAAGTAATGTTTTTAATGAAGATATGGAGGCATAGTGCATAATATCAAAATAATTTAAACTCTATAATTTGTAGATTTGGCACTGTAGGATATGTCCAATTCTGAATATCTTCCCCCTTAGAAATTTTTTGCAAATATATAGGTAGTAGAGAGACAAAATATTTCTAGATGGTACCCATTTCTGCTCTATTGAAAGATTTCCCTACCATACTATCTAAATATTTATGAAGATTTTCTAGGAACAGTTGGCTCAGTTTGTGCTATTTTTTGCAAAGCCACTCGGTAATATATGTAT
>chr1	224351473	224351799
GCTCAGTGCAGTGGAGAAAAGAGGATGGAAGGGCAGGGCTCTGTTCCACCTAGGGTCTCAGGGATCCAGGTTGCTAGAAGAGCCACCATCTAGACAATCACCAGTCACCATGGCATGGGAAGAGAGGGCATGGAGAACTTACACCTTTTGATCCAGTAGTGACACATGTAAACCAAAAAGTGACTGAGGCAGGTCTCAATTGATTAGAAGCTTATTTAACCATGATTGAGGATGCAAAAAAACCAACAAAACAAAAACAAGTCACAGAAGCATCTACAACCTGTGATTTTTCCAAGGAAGGTTTCAGGAACTTCAGTATTTGAAGGG
>chr1	183596736	183597006
TAAGATACTATACAAGATGACCATCTCCGAGATACATAGTCATCACATACTGCAAGTTCAGTATGAAATAAAAAAATCTTAAAGGCAGCCAGAGAGAAGGGGCAGGTCATATACAAAGAGAACCCCATCAGATTAACAGTGGATCTTTCAGCAGAAACCTTACAAGCCAGAAGAGATTAGGGGCCTACATAGAGCATCACTAAAGCACAGAAATTCCAACCAAGAATTTCATAGCCAGCCAAACTAAGCTTAATAAGCAAAGGAGAAATGA
>chr1	244705955	244706225
AGATAATGACAGTATATGATCCTAAAGCTATTTTTCTTTCACTTTACCAACAAATTGTAATGTTCATTCTAATGAATATGGACATTTTATTCTATAATTACACATCAAAGTATACAGTGTACTCTATATTTTAAAAATATCTAGGTAATTCTAATGGAGTACTTCCTACGAACTCCTCTAAACATTGCAAACGTACCATCATCGTCACTGTTTTACAGTTAAGGAAACTGAGATGCAGAGGTTAAATTACTTGCCCAATGTCACAAAGTTA
>chr1	9665953	9666255
GAACCTGTAGTCCCAGCTACTCGGGAGGCTGAGGCAGGAGAATGGCGTGAACCCGGGAGGCAGAGCTTGGAGTGAGCCGAGATCGCGCCACTGCACTCCAGCCTGGGCGACAGAGTGAGACTCTGTCTCAAAAAAAAAAAATAAAAACAACAACAACAACAACAAAAAAAACGAGCCTTGTGCCTTATAGCAGTGGGACAACTTGGTGTTAGAAGCAGTTTTAGGTGGTGGTTCCAGGTGGGTTCTGATTCCTGCTCTGTCACTTCCTGCACGGCTTCGGCGTCAGTTTCCTCATGAAGATGA
>chr1	158620714	158621016
CCCAGGCTGGAGTGCAGTGGCACGATCTTGGCTTGCTGCAAGCTCCACCTCCCAGGTTCCCGCCATTCTCTTGCCTCAGCCTTACCGAGTAGCTGGGACTACAGGCGCCCGCCACCACTCCTGGCTAATGTTTTTGTATTTTCAGTAGAGATGGGGTTTCACCATGTTAGCCGGGATGGTCTCGATCTCCTGACCTCCTGATCCGCCCACCTCAGCCTCCCAAAGTGCTGGGATTATAGGTGTGAGCCACCACGCCCGGCTGATCAACTTTTAGAGAAGTAAAATCTTAACAATATGAAATCT
>chr1	176664796	176665059
GGGTGATTTGGGGACTTTTTCAGAGATTTATCATCCCTGAGGAGCTCTCACCTATGGTTTCATTGACTCTGACAGATGCATTTCTCTTCCAAGTGCTCACTTGCGAATCCTTTCTAGAAAGGAGTTCTTGATGCTTTGGTTTCTTCATCATGCAGTCTTATGGTCCGCAGGAAACCTCCACAAATCTTTTGCCCTAACAACCTCTAGGACTACAGGCTTATCCAAAAGCATCAATGCTCTTGCTCTGCCACCAACAGTTAGTTG
>chr1	148873599	148873862
AGTAGCAAAAACCAAAAGTTGGAGTGGGGCTAAGGGATCTATTCTATTTATTTGCACTGACTGAATTTTTTGTTCCACTAATTTAATTTCTTTTATTGCCTCTGGGGTTAATATTCTCTTACTATTTAAGTCTGAGTCTCCTCTTAAGATAGAGAACCAATTTTCGAAGCATCAAAAGCCCATTTAAATTTGGTACCAGAAACTGAGGCAATCGCAGGAGTGACTGATGGCCTCGCAAATCTTAACCCTGTCACTTGGGTTAAG
>chr1	68510287	68510590
GGTTCACGCCATTCTCCTGCCTCAGCCTCCCGAGTAGCTGGGACTACAGGCGCCCGCCACCACGCCCGGCTAGTTTTTTGTATTTTTTTAGTAGAGATGGGGTTTCACCATATTGGCCAGGCTGGTCTCGAACTCCTGACCTTGTGATCCGCTCGCCTCAGCCTCCCAAAGAGCTGGGATTAGAGGCGTGAGCCACTGCGCCCTGCCGGTATTAGTTTTTAAAAATATTTTTGTTAAAGAAAAATTCAACTCTGCCAATCTCTACTTAATTGAGAAATCTGTGTGAGCTTTACCCTTGGCTATG
>chr1	97463743	97464046
TATATATTTTAAATATTAACCCCTTAAAAGACATATGGTTTGAAAATATTTTTCCAAATCCATAGGAAGTCTTTTCATCTTGTTGATTGCTTCCTTTTTTGTATAGAAGTTTTCAGTTTGATGTAGTCCTACTTGTTTATTTTTCTTTTGTTGCATGTCCTTTGATGTCCTATTCAAACAATCATAGCCAAGGCCAATGTCTAGGAGCTTTTCCCCTGTGTTTTCTTCCAGGAGTTTTATGATTTCAGGTCTTATGTTTAAGTCTTTAATTCATTTTGAGTTTGAGTTTCAGCTGAGCCCAGTA
>chr1	48363290	48363539
CTAATCATTAGAGAAATGAAAATCAAAACCACAATGAGATACCATCTCCCACCAGTCAGAATGGTGATTATTAAAAAGTAAAAAAGTGGGCTGGGCGTGGTGGCTCATGCCTGTAATCCCAACACTGGGAGGCCGAGCTGGGAGGGTCACTTGAGGTCAGGAGTTTGAGACCAGCCTGGTCAACATAATGAAACCCCTCTCTACTAAAAATACAAAAAATAACTGGGCATGGTGTTGGGCACCTGTAGTC
>chr1	244568769	244569018
TTTATGCGGGTATTTTTATTTGTCACAAGGTTTATGGAAAATTACAGGCACTTAATGAGCAGGAACCAAAGGAGCCAGACATTCTGTGTCGGACAGTTCTCCACAATGAAGAATTATCCAAATCCAATGCAACTTTCAAGTGTCCAACCAAATTCCATGACGGTGGAAAACTTGTTTATAATTGTCTGAGCCTAGAACTAAATCTCCTTTTACATTTAAAAACAAAGAGCTCGTTTTTACATAATCCTAA
>chr1	244081091	244081374
GCAATTCCTCCTCAGGTTGTCAAAGGCCTGGTTTTCTGGAGATGCTCACAGGTGCCCCTCAGCTGGCTGTTGAAGGCTATCTGTAAGCTCCACCAGAATGAGGACTTTGTATTGCCTGTTTCGTTTACCACAGTGCATTTAAGTAGGTAGGTCTCCATAAATATTTTTGTTGAAAAGGATGAGTAAAAGTGCCTGACCCAGGAATGTGAGATGTACCCATTCAAATCAACTATGATCTATACATCCAGGAGGCCATGCAGTAAGCTGAGAATCAGGTAGAGAAG
>chr1	87173806	87174089
CACTGCAACCACTGTCTCCAGGGTGTAAGTGATTCTCGTGTCTCAGCCTCTTGAGTAGCTGAGATTCCAGGCGTGCACCACCACTCCCAGCTTATTTTTTATATGTTTAGTAGAGATGGGGTTTTGCCGTGTTGACCAGGCTAGTCTCAAACTCCTGGCCTCAAGTGATCTGCGCACCTCGGCCTCCTAAAGTGCTGGAATTACAGGCGTGAGCCACCACACATGGCCTCATAATTTTCTTTGTCTCATTTACAGAAGTTTCTTGTGAGGTGTATTTTCTGCAT
>chr1	48233771	48234032
TGTGTGTGCGCGTGTGTGTGTATGTAGGAGCTGAAGAGAGGCATGCAGACAGGGGTCCTTTCTACAGATCCAAGTCAGGGCTAGGCATAAAGGGCAAAGCCATTTTCCAACCAGAAAAATCCCTGGAGTGCCCACTGACCACTTGCAAGCTTTAGACCAACTCATAACACTTTTCTGCCTGATTCTGGCACAAATGAAAAGTATGTGTTGGGATGGGTGGGTTGTGGGAGAACAGTACCTTACTTTACTAACAACCCCAAAC
>chr1	23243160	23243421
TCAGTCTAGCAGCCGTTAGTAAAAGACACTCGGAATCCATTTTCCCCCATCCAGACTATTAATATTAAATAAGACTGACAGCAAGGATTTAGTGATTAGAAATACTATGTACTTTGTTCCACTGCCTTTCAACAAGAATCAACATGTAAAGTTGAAACTTCCTGACCAGAATTTGGAAGACTATGATGTAATTCCCTGGGCCTTGATTCCAGAAGAAGGAGCTCTCTGAATATGGGTTTACTAGTTGGTGGTGAATTCATGA
>chr1	913208	913485
TGTTTTTAACACTGTGTCTTGAAAAAGAGTTCATGCTTAACAATGAGGATACACAAAATTTTTTTAAAAAAGAAAAAGAAAAGTTCTTCCTTTTAATGAAGTCTAATTTGCCCATTTTTCTTGATGTATTATTCTTTTGGTGTCGTATCTAAGAAATCTTTGCCTAAAGGTCACAAAGATTTTTAAAGTTTTCTCCAAAAAGTTTTATGGTTAGATTTTGCATTTAGGACTATGATCTATTTTTAGTTAATTTGTGTATATGGTGTGAGGTAAGAATC
>chr1	6462177	6462454
CCACCTCGGCCTCCCAAAGTGCTGGGATTACACGCGTGAGCCACCGTGCCCAGCCTTGTTTTTTGTGGTCTTTTATTACATTGACTTTTTTTTTTTCTTCAAGACAGGGTCTCGCTCTGTAGCCCAGGCTGGAGTAGTATGGCATGATCAGCTCACTGCAACCTCAACCTCCCGGACTCAAGTAATCCTCCTGCCTTAGCCTCCTTAGTAGCTGGGAATACTAGGTGCATGCCACTACGCCCAACTAACTTTTTTATTTTTAGTAGTGACAGATCTCA
>chr1	172784641	172784891
TAATTTAAAACTACAATAGTGATCTAAAGTTTTTAATGATTTTTCAATTATGAAAATGTTTTACTATTGTGCTTATCCCATGAAGATTTAAAAATTTAGTGGCCGATACTTGAAATTGTATAGGTAGATAGGATACAGCATATGTTATTTTCAGTGTATCTAAAACCATGAACTTGGGTCCTGTGTGAGTGCAAAGTGGATACTGAAAACTAGTTTAATTTCCTCAGATTCATCTGATAGGTTATATCCTA
>chr1	222057975	222058225
GTATATTTATCAGAATTTGCATTAAAAATATTATTAAACTCCAAATTTTAGAAACAATAAAAATTTCTTTAGAACTTTCAATTTTATAACATTAGGTGGATCTATTAAACCACAAACATTCTGAATAAAATGGTATCGTAATAGATGGAGCTATTATATGAATAAAAATCCTTGCCTTCATCAAATTCTCAGTCAAAAAATATTAAGGGGAAAAAATGCTACATTTTCCAAAGGTATCTTAGAAATCCTGT
>chr1	170148737	170149029
TCTGGTGCTTTAAATTCTTGAACAGACTGACTTAGTGCATAAGCAAATAAAATGGATTAAATATTAAGGCATTAAGTTCTTCAGCATGTTTCCTGGTGGGGAGAACACTTAGTATTTGTAAAGTGAGAACTGACTTCTTTGTTCAGTTTATAGATCCCTGACTCAGAAACTTTTGCATTCTAAATGTTTCAGTGGGAACCATTAATTATTGATTATTTAGATTTCATGAAAATATGTTGTTTAGAAATTTTGAATTTTGTGAATAAAAGCAAAATATTGGGATTCTTAAAGAT
>chr1	59720168	59720460
GAGTATCTTATAAAAACCGACATGAAAAGAAAGTCTGATTTATAGAATCCTATTTCCTGACATTGTGAATACTAGTTCAGGACTTTGCTAACTACTTTTTGACCAGTGTGACTGATTTATTTCCCCATGCCATCATCAACCCAGCTATGCAAGTACAGGAAGACAGGGTATCTAATAACCAGATGGTGAACAAGATCTGTATTCTCTTGGGTATACTAAGCTATTCTGAAAATTCAGTTTATAGGGGTACAGACTAAGGGTTATATATCTCCAAACAAATGTGTTTGTCAAGT
>chr1	103108079	103108352
CTCTGACTGTTACACAGTTCTAAAGTCACTTCCACATTTTTGGGCATCTTAATAGCAAGCAGTACCCCACTCTACTAGTACCAATTTACTGTATTAGTCCTTTCTTACACTGCTGATAAAGACATACCTGACACTGGGTAATTTATAAAGGAAATAGGCTTAATTTACTCACTGTTCAGCATGGCTGGAGAGGCCTCAGGAAACTTACAATCATGGTGGAATGGGAAGCAATGACATCCTTCTTTATGTGGTGACAGGAGAGACAAGTGCAAGG
>chr1	144144490	144144763
GGATCACCTCAGCCCTGGAGGTTGAGGTTACAGTGAGACATGGTCATGTCACTGCACTCCAGCCTGGTGATGAAGTAAGACCCTTTCTCAAAAAAAAAAAATTAGCTGGGTATGGTGTGTGTTCCTAGTAGTTCCCGCTACTGAGCTATGCTTGTGCCACTGTACTCCAGTCTGGGCAACAACAAAATAAACAAATAGATAATAAAGAGAATCCTGGGTTTGGAGAGTGGCTCCACCAGATACTAGCTTATGTCCCAGGTCAAGTCACTTAACC
>chr1	141779914	141780197
CCCTGAGGATTAGTGATACTGAGCATTTTAAAATTTATTTATTGGCTATTTGTATTTCTTTTTCTAAAAAAAAGTATAGTTAGATATTTTGCCCAGTTTTAAACTCAGATTTTTTTACTGTGATGTTGTTTGAGTTTTTTTGTATATTTTGTATATTAGTCCCTCATTAGGTGAATAGCTTGACAATATTTTCTCCTATTCTACAGGTTTTCTCTTCACTCAGTTGTTTGCTGGACAGAAGCTCTTTAGCTTAATGTAGTGTCTTTTGTCTATGATTTGTTGTT
>chr1	46913991	46914274
TGACACCACAGTCATCTAGAAGTCAGGTTTTCTCTTCTTTTGGTTCTTCTTTTTATATGCTACCTTTTTGCCTCTCTGATTTATGGGGAGGCTCTTTTAGTAAACATTATACAAGATAGTACAAGGCAAAAGAAAACAAGGACCAAGAAGCAGTGCTTTGAGTAACTTAGGAAAGCAGCAGTAGGAGCTGCCAGACTGAAAAGGTAAAAGGGTTTAAAACCAAAACCAAAACCAAACTCACTATCCAGTCTTCCTCTCAGAGATGAGATATGGCTGGTGAGGCT
>chr1	110079455	110079739
GACTATGCATGAGCAATTGCGCACAGCTAATTAAAAAAAATTTTTGGGAGACAGGGGTCTCACTATGTTGCCCAGGCTGGTCTTAAACTCCTGGCCTCAACTGATCCTCTCACCTCAGCCTCTGAAGGTGTTGTTATTACAGCTGTGAGCAACCACACCTGGCCTGTTTTGGGGATCTTTGCATGTTAGTTCACACAGTTCAGTCTCATTCTTCCGTTGCCACATGGTACTCCATAGTATTGACAGGTATTTACACGGTTTCCACTTATTTGTCATTACAGACAA
>chr1	229610383	229610667
GATATGACTAATACTGTACGTAACAAGCAATAATAAAAGTCCTCTGCCGAAGACAGAATAGTATAAAACCTTTCCTTCCCCTGCCCTTACAGATTTCTAGAGAAGATAATTTGGGAATAAAAGGTATAAAAGGTTTTTGAGAAAAGAGAGATCAAAGGACATTCAGAGTTCGGGAGGATATCTGGGAAGCAGACTTAGCTTAGATCCTAAAGGGTGTAGAAGATCTGCATTGCTGGGGAGGAGTGTGGGAGTGGTAAACCAGTCAAAGAATTCACAGATGTGCTG
>chr1	197604122	197604417
AGAGTCAGAATCCCTTTACCCAGAATTTGGAATTGGGACTAAGAGACCAATTCAGTTCCTTTCCAGAAAGGAATTTAGTAGTGTCTTGTTTGAGAACCTGAGAAGCACAGTGAGTCAATGTATGAAGAGAAAGAACAAAGCATATGTGAAGGGAGGAATAGGAAGCCTCAGAGAATAATAGAGAGTAAAGATGAGGAGAGGAGCTTGAAAAAGTATTCTTGGTTTCAAGGGCTTGGATGCATTTCAACTGTAGAGTTTCACGAAATCATTCAGTCTTTTTATAGTAAGTTATTTCT
>chr1	115153097	115153392
CTGGGTGACAGAGCGAGCCTCCATCTCAAAAAAAAAAAGGAAATGACTCAGTCGGGCACAGTGGCTCATGCCTGTAATCCTGGCACTTTAGGAGGCCGAGGTGGGCAGATCACTTGAGGTCAGGAGTTCAAGACCAGCCTGGCCAACATGCCAAAACCCTGTCTCTACTAAAAATACAAAAATTAGCTGGGCATGGTGGTGCATGCCTGTAGTCCCAGCTACTCAGGAGGCTGAGTCATGAGAATCACTTGAACCCAGGAGGCAGAGTTTGCAGTGAGCTGAGATCGTGCTGCTGC
>chr1	101965703	101965951
TTCATTCGTATGCTCTTTCACACAAACACCTCCTTTGTTCTGTTTTTCACATTTTCTATGTTCCTACTAATTTATTTTTGTCTGTGTGATCTATGAGTTATTGGAAGATGTATATTAAATCTTTTGATAATGGATGTATTAGTTTATACTTGTGGGCGTTTGTGTTGGTTTTTGCTTTACATACAGTCCATTCTCATTGTTTTTAATAGTTCTGTTTTATAAAGTTGCTGTGAGTACTGAAATAGTGAA
>chr1	62652657	62652905
CCATCTCTACAAAAAATACAAAAAAAAAAAAAAAAGCTGGGTGTGGTGGTGCAAGCCTATAATCCCAGCTACTCAGGAGGCTGAGGCAGGAGAATTGCTTGAACCCAGGAGGCAGAGGTTGCAGTGAGCCAAGATCGCACCACTGCACTCCAGCCTGGGCAACAGAGCGAGACTTTGTCTCAAAATAAAATAAAATGGTAAATTTTAAGCCATTATGTTTTGGTGCGGTTTTTATACAGCAGGTAAATG
>chr1	73082241	73082513
ATAGAACATGTGCCCCATTTGATCTGCCATCAGTAGGAGTGCAGTTATTTTCAATTATACCCTGCTTTTCATTTAGCTGCACAGCAGGTAGTTTAGCTACAGCCTTTTGCCCTTTTAAAATTCTCACTTGCAAGTCTGACCCTCATCCAGTATGTCACTAGACTGCTGGGAATACAATCAACCTAGTTGAGTTATCTCTTTGAAATGACTCTCACCAAAATTAAGGTCAGAAGACAGTCATCCCACCCCAAGCCCCTAGGGAGATGGCACTCA
>chr1	120355202	120355474
AGAATATGCAAAACCGTAGAGATAGAAAGTAGATTAGTGTTGCCAGGAGCTGTAAAGAAAGGGAAATAGACAGTGACTACTAAGCAGTAGAGAATTTCTTTCAGGGTGATAAAAATGTTTCGAAATTAGATAATGGTGGTGGTCTCATAACTCTGGAAATACTAAAGTCTACTAAATTAAACACTTTAAAAGGGTAAATTTTATGATACATAAATTATGTCTTAACTTTGAAAAGAACAAACTTTGTCTCTCTACAATTTCCAGGTTATCTCT
>chr1	219957970	219958242
GGCTTCCTGAGAACAAAGCCCCTGAGAGCCAACCCAACTTGGTGTCATACCTTAAAGCCAAGCCAAAAATGGTCCAAGGTCAGAATGGGGGTGGCAGGGTGGTGGGGGTGGGGGCGGGGGCTGCAGGGGGTGGGGGTGTGCTGAAAGGACCAGCATGCCTATAAAAGGCAAGCGCAGTAAGCCTTGTAGAACCTTAGTTCCATGAACCAGCTACATGCACGCACAGAAGCCCACTCCTCTCCCAAAGACACTTCCCTCCTCATTAGATATATG
>chr1	99441112	99441384
AGAACATATGGAAATGATACTTACAGTTTCTTGGAATCAGGAGGCATGTCACACTGCCCAGGACCCTACAGGGGTGTGCCAGGTTGTGGTAGGAGACAGAGGGAGCATAGAAACCTGTGGGCATAAGCCTTTATTGTAGTTTCTGTGGGAAGGAATGAGTAAGTCAGGGTGAGCAGGTGTAGGATTGGCTTGATTGAATAATTTCAGTGGGATGTAGGGTTTAAAAGTTGTCCTTCATTATCTGGTACCTGGCCCTGGGAGAACACCTGTGTG
>chr1	164089348	164089634
CCCCGCTCCAACCAGGTGTTTGCAGAAAGGATCTTTTTTTTTTTTTCCGGAAAGGATCTTTATCCAGAAAGGAATTTTAAACCTCAGAGTTAAGTTCTTCTTCACCTCAGTGCTTCCCTCACTAAACATCATCCTTACCCAGAATGTATTTCATAGAGTGTTCCTCTTTCCATCCTTTGATGCTTTATGACCCATGAAAATAATGAAAAGTATTTGTTTCGGGCCCCTAGTATTACCAGGTTTAGGTACTATTGCTATCCTGCATCTTTTTCATTCTTATCTCTGTG
>chr1	221712166	221712452
CCCACTTCTGCCCCAGCCTCCAGGTCTCTTCACTAGGCAGCCAGAGCCACGGCGTCCTGGGGAGAGCCAAGGCCCTGACTCTCTAATAACACAAGTGGACTCCTGGGAGCCCTTGCTCCACCCCTGGACTCCAGAGAATTGAGCTGTTTCTTCTCATCCTCTCCTCCTCTCCTCCTGGCTGAGACTTGCAGAGATGGATAGCAGCACAGTGTCTGACCTAGAAGGGCCACTGCGAAGCACCTCTTCATTTGATTTTATCTATCTATCCATTGATTGATCCATCTATC
>chr1	101241645	101241939
GATTAATCATGGACAAGTCAAGTAACATTCCCAATCCTTGGGAGGAACCCTTCTACAAAATGGGTATAATAACTGTAAACATAAAAATGTGGTTTTTAAGGGTTAAATGACACAAAGTATGCAGAGTGCCTAGTAGTGCCTTGCACATGGAAAAGTCTTAGTGTTAGGAATTTGATGATATAATAATGATAATGTTTTAATAATGAAGATGTTCTAAAATGCTGTGTCCTGCTTTAATCCAACTGCTTTCCTTATTGGAGTAAGCTCAAAAATATTACTAAATACTTGAAACTAC
>chr1	116412381	116412675
TCTCATGAAACTTGAATACTATCTCAAATAGGAATATAAACCTGGAGTCAACAAGCTTAGGCAGCATTGATTTAGGTCACTTTCCCAGTGAGGAAAATTTCTGTGTTTTCAGAATTTCCATTTCTACTAACCTCTTGGAGAAAAAGAAATTGAATTAGAGGTAAATAGAAGACGTCACTGTGGCTGCTTCTGGAAGTGCTGGAAGCATCACCCCAATTGGCTCCAAATACTGTCATGTTTTCTTGCACACTGACTTCTGGTTTCCACTGTATCAGTATGTACCTTTGTAATTGTT
>chr1	197793821	197794126
TTGTGGGAGCTGAAAATTAAAACAATTGAACTGATGGAGATAGACAGTAGAAGGATGGTTTCCAGAGGCTGGGAAGAGTAGTTGATAGGGAAGTAGAGATAGTTAGTGGGTACAAAAAGTAGTTAGAAAGAATGAATAAGACCTAGTATTTGATAGCACAACAGGGTGACTATAGTCAATAGTAATTTAATTGTACATTTAGAAATAAATTTAAAAGTATAATTGGATTGTCTGTAACACAAAGGATAAACATTTGGGGAGGAATACCCCATTTACCCCGATATGATTATTATGCATTGCATGCCT
>chr1	669578	669883
ACTGGCATTTCACAATCAACAGTATGTGGCAGCTTGAGTCATTGTGAGCTCACTTCCTGGAAATCACCAGCATCCCATATCCCATTGCAAGGAGCTCAGCACTGCTCCTTGGATAACCAAACCTATTCCCAAATCCCATCTGTGTGCGTCTATCTCCTGGTACCCTTCCTAGCATCAATTCTGTATTTGTAGGAGTCCAATCAGGAGACACAAACCACTCAAAAGTTTAAACTAGAATGAGCAAGATGGCTCACACCTGTAATCCCAGAACTCTGGGAGGCCAAGGTGGGTGGACTGCTTTGAGCT
>chr1	50885525	50885821
GGCCAATCTCAGCAGCCATTCTTCAACCACTGATACACTGCTAAATGTTCAAACTGTTTCCAAATAAGGCAAATGCCAACCTGTAACCAATACAGCTGTTTCTGTACCTCGCTTCTTTCTGTACGTCACTTTCCTTTTTTTGTCTATAAATTTGTTCTAACCACGAGGCATTCCTGGAGTCTCTCTGAATCTGCTATGATTCTGGAGGCTGCCAATTTGCGAATCATTTTTTTTTCTTGTTCAATTAAACTCTGTTAAATTTAATTTGTCTGAAGTTTTCTTTTAACAGAGTTGTTC
>chr1	154649444	154649740
AAATCTCTCCCCCTTTTTCTCTTCTCCAGCCCCCCTCCCCTTTTTTCCTGGCTTCTACCATGAGCCTCCTGGAATGTAAATGAACTGTATTATGCAAATGCATGCAAATCAGGCTTAACGAGCGGAAGGAGGGGGCAGAATGCCTAATGAGTAATGGCGGAGGGTGCAGATGGAGGGTGGCAGGAATGGCCCCCTCCTCTTCTCTGTTCCCACAGCCTGGAGGTTTGCTGGAGGTAGCCGGGTGTCCCTCACTTCTGGGAAAGAGTAGAAGGTCAAGGCCCCATCGCTTCAGCTGAG
>chr1	67390916	67391183
TTTTAACATGAAGGGATGTTGAATTTTATCAAAGGCCTTTTCTGCGTCTATTGAGATAATCATGTGGTTCTTTTCATTGGTTCTGTTTATGTGATGCGTTACATTTATTGATTTGTGTATATTGAACCAGCCTAGCATCCCAGGGATGAAGCCAACTTGGTCGTGGTGGATAAGCTTTTTGATGTGCTCCTGGATTCGGTTTGCCAGTATTTAATTGAGGATTTTCGCATTGATGTTCATTAGGGATATTGGCCTGAGGTTTTCTTTT
>chr1	116902284	116902551
AAGTTCATTTGACCAAAAAAAAAAAAAAAAGAAAGAAAAAAGAAAAATTCCCTTAAAAGTTTCAGTACCTGAATATATGAATATTGGTATTTCCCTCTGAATATAAGACATCATAATGGTGATTCATTTAAAGCCTCGTGCAAGCCCAGAGATAGCAGGGTCTTGGGGCATTTTTGCTCCCAAGTGAGCAGATGGATTTCTCATCTGGATATGGGTCACTGAGCACAGCCTTGTCCCTCTCACTTCTCTGCGTTTGGTCTTCACATCA
>chr1	41997052	41997350
TCTCTGAAGCACTCAGAAAAATTTAAAGACATTGCTAGAATCTTAGACACCTCCCTTTTAGGAGAATGGGGGGTACTGGCCCCACTGCTCCCCCATAGTGTACTGTGACCAATGACTCCCTCACTCCCATCTTTTTTAAATTGTCGTAAAAGATACATAACATTTGCCATTTTAACCATTTTAAAGTATAAAATTCAGTGGCATTAAGTGCTTTCGCAGTGTTGTGCAACCATCACCACTATCAAGGTCCAGAACTTTTTGATGACTCAAATGGAAATTCCATAATCATTAGCAGTAAC
>chr1	238881669	238881967
CCCTACCAACACAGGGAGACCCTGTCTCGACAACAACAACAAACAAACAAAAAGTTATTTAAATACCAAAACTTTTTAAAAAAGTGTTTAAAAAGATTGTAGTGAAGACTGGTGCACATATATCATTGTCTTTCAATTGTGGCAATGACAATAACCATGATCCTTGCTATCAGTTTGGGTCTCATTGAAGGGATTACGGAAGTAGCCTATGAGCAGCTGTCTTTTTTACCTGCATATCGATGGCAGGAGTTGTAATTTTCAATTTAGAGCTAACCTATTTCACTGATTAATATGTTCAT
>chr1	80404188	80404476
CAAGAAAAACTTCCATTTTGAACACATACAAAGCAATTCCCTGATCCCTACCCAACTGGCTTTATTACTATTACTGTAAATAAATCCGTGAATAAATATGTAAATAAATAGTTGCTATAAATTGTGAGAAGTAGGATGACAGAGACACATAGAAAACGTTCAAACAGGAGATAAATTGTAGTAAAGTGCACGTGTTTGCGGTTTCACAGCAGGTGTGTTGCTTTATAGATTCCATTCATTGGGTTCCAAATTGTCAAACTACCTATGCTTACCTTTTGCTCAAATAAAA
>chr1	10093105	10093393
AAACCTCCTGTAACAGACCTTCATATGTACCCCCAAACCTAAAATAAAAGTTAATAAAAATCAATAAATCAATAAATAAAAGCTGGAAGTTGATCTGAAAAAAAAAATTACCCCATGGTAAAGGTACCGCAGAAGTTATCCGGAGGAAAATGTTTCTAATTGTTTCCTAGGAAGTTGATGACTAGAAAGAAATTTGGTGGTTTTGTGTTTGTTTTTTAACTGTAAATATTTCAGTGAAGGAGGTCAAATCTTGAATGTCACAAGCCTTATATGAGTAGAGAAAGGGAAA
>chr1	50287123	50287411
TATGTTGTAATTGTTGTCTCTCTTTGGGCTGGGGGCTGTTATACATGTAGGATTTAGTAAACACAGGTCTTGAAGTCTTGAACCTGCAGGAGACTCATTTGTTTCTACAAGGAGAGAACCTCCCCTCCCCCAACATATGTTAAGGGACTTGAGGAGACCACAGGGAAACCGAAGGGAGGGACTTCTAGAAAACAATTCCAGGTTTGGGGGAAAATGAGTCATATTGATTCCCAAGCTGTTAGCCAATACCACTCAAGGGTAATAATTTTCATAAAATCTTCCCACTGGG
>chr1	111265396	111265684
TTGGGTTACCAGTGAAGTGCAGAAATAGTATGAATAACTTCTAAACTAATAGAAAAAAAATGAAATGATTAAAAAGGAAAACATATTCAGTCAAAAAATATCAAGAAAGGACTTTTCTGTTGGGACTAATAAACAATAAAAAATAAAATGGAAATGTGAATCCAAATATTTCAATGGAAACACCAAATGTAAAACAATTAAAGGTCCAACTTTTTTAAAAATCATAAAATTGAATAAAAACAAAATTTAACTAATACAACAAAAAAGCATTATTAAAATCAGGCAAAAT
>chr1	151292715	151292994
AAACAAACAATGGGGAAAGGACTCCCTATTCAATAAATGGTGCTGGGATAACTGGCTAGCCATATGCAGAAGATTGAAACTGGATGCCTTCCTTACACCATATATAAAAATCAACTCAAGATGGATTAAAGACTAAAACGTAGAACCCATAACCATAAAAACTTTGAAAGACAACCTAGGCAATACCATTCTGGACATAGAGACAGGCAAAGATTTCATGAATAAGATGCCAAAAGCAATTGCAACAAAAACAAAAATTGGCAAGTAGGATCTAATTAAA
>chr1	184293059	184293338
TTGACTTGTGAAGCTTCTGGAATTCCCCTGCCTTCCATAACCTGGTTCAAAGATGGGTGGCCTGTCAGCCTTAGCAATTCTGTGAGGATTCTTTCAGGTATTAGAAATTCTGGTAGCCTTATAATCTTGTTAGCTTCATACGGCTACAATTTCTCCTTAATTTCAAATTGCTCAGTGTTTTTATTGTTTTATTTTTTAACCTACTGCTTACTGTAATATTCACTAATCATATTAAGAAAAAATATTTAAAAGGATGTAAGAAACTATATGAAAATGAGAA
>chr1	110963662	110963948
AGGGGGCGCCACATGCAGCGGTATCTGCACACTGTGGCTCGGGCGGCAATGCGGCAATCTGGGAGGGCTGCGGCCGTCAACGCCCACGCAGCAGGGAGAGACCGGGAGTGGACAGCCACAGGCAGGGCTTCTTAACCAGCCGCGCCTGGCTCCCTGCGCATCCCGTATCCCGGGTCCTAAGAGATAAAAGGTCAGGGGAGATTTTGAGGGTTTGATATTTTTCGCCACCTATTTGTTAAGCCCTTAAACCCCAGCACTTTCAGTCACCTGAGGTCACCTCTCTGACA
>chr1	35974570	35974856
TTGCATTGATTATGAAAGAAGGAAGGATCATTGGCTGGAGTGTCAATTCCAACTTTCAGTGCTAGAAACTTCTCAAAGCAGTCTCAATGTAGATTTTGGCACCTTTGATGGTGTTAGCTCTCCAAATATTTGAAGATGCTTCGCGTCAATCCTGAAGTGCTATCATCTGTTTTGAGGTGCTTAGGTGAAGGAGAAGTCATGAAAGATGGACCCCTTTTCTTTACCTAGAGAGCAGAGAGGGAGTCAGGGCCAGCTAAAGACCTTCATACAAGTATTTACCTTCAATT
>chr1	6903546	6903838
CCTTTTAGGCCTCTGGGCCTGTGATGGAAGAGGCTAGCATGAAGACCTCTGACAAGCCCTAGAGACATTTTCCCCATTGTCTTGGGGACTAACATTCGGCTCCTCGTTATTTATGCAAATTTCTGCAGCAGGCTTGAATTTCTCCTCAGAAAATGGGATTTTCTTTTCAATTGCATTGCAAATTTTCCAAACTTTTATGCTGTTTCCCTTTTGAAACTGAATGCCTTTAGCAGCACCCAAGTCACATCTTGAATGTTTTACTGCTTAGAAATTTCTTCTGCCAGATAACCTAA
>chr1	99532766	99533058
GAGGCGGAGGTTGCAGTGAGCCAAGATCACACCATTGCACTCCAGCCTGGCCTGCAGAGCAAGACTCAGTCTCAAAAAAAAAAAAAAAAAACTCCTGAAATCTCAAGGTCTCAAGCTCATTTGAGATAATGACTATTGTATTGTATGACAAAACACACTTTTCTATACAGATAAATTCTTATGTAATTCAACACTCATGGACAAGATGTAATCATTACAAATATAATTATACAGAGAGAAAAAAAATTATTCACAGAATTTTTATTGAAGAAGTGAAGGTGAAATTAACCTCT
>chr1	47480738	47481007
CTCTATTCCTATTTCCAGCCTACTAAATGGGAGATTAGAATAGTATCGACTTCATACAGTTGTAAGGAATAAATGAGTTAACAAATGTAACAGACTTAAGACATAGCAGGTGTGTTCAGTAAAGGTTAAGTATTGTTATTACTGCACCAAATTGTGATGATTAGATGAAGGAATATGTGTAATAATGCTTTCCTTTAAACCCTACTGATCCCCAATGCGGCAAGCAAATAGTATTGGTTCCATAGCAGACAGTTTCTGGTCTTTAAAAAG
>chr1	210139571	210139840
ATGCCCAGCCCCTAATTTATTGTTGTCTTGAACCCATTGTCTTCCACGTGGTCATGCACTTTGCTAAATCAATTAAGCAATATCCTATTCTCTTTGCTAATGATTGATTAAGAATAGGTGTATAACACAATTCTGGGCAACAGGATGTGAAGGCAGATTAGCCATCGTTTTGTTGTTGTTGTTGTTGTTGTTGTTGTGTTAATGAAAAAAGGTGGGGCTGGTGGGGGCGAGCTCAGTGGCTCATAACTGAAATCCCAGCACTTTGGAAGG
>chr1	109334460	109334823
CTCGTGCCTCAGCCTCCCAAGTGGCTAGCATTACAGGCGTGAACCACTATGCCTGGCTAATTTTTGTATTTTTAGTAGAGACGGGGTTTTGCCATGTTGGCCAGGTTGGTCTTGAGCTCCCGACCTCAGATGATCCAACTGCCTCAGCCTCCCAAAGTGCTGGGATTACAGGTGTGAGCCACCATGCCTGGCCTAATATTTTTTTTTAAATCAAAGGAATTGGAAACACTGGACTTGCATATTTCTTTTGCAAGGGACAAATATTCCTTTGTGCTTATCATAAAAATGGTCAATTTTATTAATTTATGTTATCTATTTCATCCCTAAAAGCATCTCAAATTAACACCTTTGTTTATGGGGTTAA
>chr1	81066101	81066464
GCAGTTACCCTAGTGCTGCTGGTTCTACTGCCAAAAATAAAGCATGCAAACACATTTAAAGTCTCTACTCCTATCACATTTCCTCATAATCCACTGGCCAAAATAGCACATGGTTAATATCAAGTCAAAGTCACATGGCCAAGAGTGTTGATGTATATATCTTGACTAAGGATGACACGAAGAATTGGAAACAAAAATCCGCTTGCAATGGTTGTTATTGAGTGTCAACTTCACTGTATTGAAAAATGCAAATTATTATTCCTGGGCATATCTGTGAGGGTGCGCCAAAGGAGATTAACATTTGAGTCAGCAGACTGGAAGACACAGACCCACCCTCAATCTGGGCCTCCATTTTTCTCTTGTG
>chr1	195565634	195565907
ACCATGTTCTCCCTTAGCACTTGCCGTTTTTGTACCTTCCTGAAAGCCTTCCTGAGGCTTTCAGCTTTTAAACTTGCCTTCTTCTCCCAACACTTTCACACTTAGTTCTTTATTTTGTCATTCTTTTTCCAAGTGTTAAGCAATATATCTATTTGGAAAATATTTCTCTTCAAAATTTGCACCAGAACCCTCCAGCATCATTTTACTTTTAAACATTCTAAAACTATATATTTTATAAAATAGACACATTCCTAGTTGCTCTAAAATGAAATTT
>chr1	74146424	74146697
AACAGCTAAAAACATATTGATAAAATGTGAAAATAAATTAAACAATAACATGTATTTATTTAAATCTAAGTTTATATCTTTTGGTTTATATGCATATATAAAATTGTATTCTTTAGTCATTTATTTGCATCAGAATACAACTTCTTTCCTTGTAGTAGTCGTGGGTCTGACATGAGGCTAGATCATTGCGATGACTACAGAACTGAGGATTTCTGGGAAAAATGTGGAAGAAGTGGAAGATACTGATTTAAGATCTTTTCAGCCTGAAGAATTA
>chr1	218692157	218692463
TAGAATCTGAAGCAGAGACTGAGTTGAAGTTTCGTAGAAAGGGTACAAAAAATGTAGTAGAATTAAGAGAATAAAACAGAAGTTTAATAAATTTATTTCATTAATTTGTTAGCTTCCTGCACTTGGTATTCTCAGTGAGTAACTTAGATAGTGAGTTAGTTTAAGTTTAATTCTGAATATTCCAGTTTGTTTGGTCATGGCTCTTAAATATCTGGACCGTCTAGAACCTGTAGTGAAAAACATTAGCTGAGTTTCACCAACCAGTCAGCATTCTCTCAAATCTTCAAAATACTAAGATATTATGTCA
>chr1	98609605	98609911
TGTGGTATTGTCCAAATTTAGGATCTGGTGCTCAGAGAGTAATTAAGACTAGGGACATAGATTAAGAATCACCTGAATGCAAGTGGCAATGAAAGTTGGATATAAATGCCAATTCTGAGGAATTCAGGGTAGGTGTTAACTTAAATCAGACCTAAAATATCCTTCCAGACGGGGCTAACCTGCTAGTATTCGGCAGAGCTTTCAAAATCCATTCCATTTCCATAGTGAAAACCCAGCCAGAATTGCACAATAATTTCTCATCAATACTTAAGAAAAAACCAATAGAAAGGAGACGCTCAGCTCAGAT
>chr1	202966544	202966819
AATCCATCTCTGCAGCATTCACTCTTTCTTTTTTCTTCCAAAAATCTGTGTCTTGACAGATGTGCCAATGGGCAATGGTCACACGGTGGGAAGGAGGCAAGGACTCTAGAGGTTCTTCTACCAGCAGGTTTCAGGGACAGACCTGAGATCCCAGAGAGGAGAGGTGTGGCACAGAGTGCCCACCACCCCTCTGTGGGGAGGAAGAGAGCCCCAGGATGAAGCCAAATGGAGAGCGGGGAGCAAGCCAGGAACCGGCATCTGGAATCCCTTCACCTT
>chr1	155176280	155176555
TGACCTGGCAGCAGGCTCCACAGGATCAGATGTCGCAGGTTCTCCACTGGAGGGGAAACAGGGTGATGTCTTCCCAGCATGGGACTGCACACCACGCCAGAAGGATCGTTGTACTGCCCCACTGACCCCAAGGTGGTGACCTCAGGCACAGGTGAAGCTGGAGGGCTCTGGCCAACTAGCTGGTGGGGGTTGGGTGGGGAATGACATCTGTCTCCGCATCCATCTCTCCTCAAGCACACCAGGAAGAGCCTTCGGGAAGGTGGAGGGTGCAGGCGC
>chr1	167717312	167717599
ACTGAGGTGCTTTTACAGGGCATTCATGAAGAGATAAAGACTACAGTCTCCAGCACTTAACTAATGGGTCTCCAAGGCAGATCCTTTTCTTTTTCAGTGTTTCCAATGACAGCAAAAAATGCTTCCTTGATATTTTGAATCTTGAAGGGAAACATCCTACAGGCAAAAATGTACCAATTACAGACCCTTATTAATTGTCCATACTCCAACTTCTCACTTCACGTAACATCTGCTATGTGAGCAACGGGAATTGATTTTATTATGACCAAGGTGCCTTTCACAACTCTT
>chr1	57596253	57596540
ATTTTGTATCCTGCAACTCTACTGAAATTGTTTATTAGCTCTAACAGTTTTTTGGTAGAGTCTTTAGGGTTTTCTATATATAAGATCATGTCATTTGCAAAGAGGGACAATTTAACTTCTTCCTTTTTACTTTGAATGCCTTTTCTTTCTTTCTCTTCACTAATTGCTCTGGCTGGGACTTCTAGCACTATGCTGAACAGAAGTGGTGAAAGTGGGCATTCTTGTCTTGTTCCAAATCTTGGGGAAACACTTTCAACTTTTCCTCATTTATTATTATATTAGTTGCGG
>chr1	105660098	105660369
AAATTAAAAATCTTAATTGCTCCAAGACCAAATGGTTAAGATAAAAATTAAATTCACCTGTGAAGCCTAAACTCCAAATATAAAATGAGAAATTACACAGAAAAATTGTGAACAATAAGATTATTCTGCTCAATTTCTACTATTATCTAAGCAATTTTTATTATTTATCTGACTAATTTTTTCAGATGTTTGAATAAATTAGTAGCAGGGTATTACTTTAAAATAGAAAAAATATATGTAATTTGTATAAGTACCCAGAAGTTTAATGAGTA
>chr1	86821553	86821824
TTGCAGTCACCAGACTCTAAGCCTAACCAGCAAAAGAACCTCCCATTTAAGCCCAGACAACCAATAGAATCATAGAAAAAAGAAAATGATTGATGTTTTGAGCCACTAAGTTTTGGGATGGTTTGGTCCACAGTGCTAGATTACCCAAATAACCAATAACTGTACTGGTCAGTGTTCCATCAGGGAAACAGACCACCATGAGTATTACAGAGTAGGGAATTTATTTATTATAAGAATTAGGATGAGGAAGTAAAGCACTGAAGAAAGGAAAT
>chr1	231062950	231063225
CAAGTCAATCACAGGACACCTGGGTAAATTCGTATTTCACATAAACAATGAAGAGCATTTTATAATTGTATGGGATATACTTATATTAAAACCTTATTCATTGTTTATCTTAAATTCAAATTTAACTGGGCATCCTGTGCTTTTATTACTAAACCTGGCAACTCTTACTCCCAGTGAGTTTTTAGTAATTTCTAAAATATTTCTGGAAAGTGGGAAATGGCCAAGTCCTGGAACCGGACCCACCTGAGCACCCAGATGAGAGGGACCAGCTGAAAG
>chr1	1335946	1336221
TCTTTCCTAAGTCTCTCGTTCCACCTTACGAGAAACACCCACAGGTGTGGAGGGGCAACCCACCCCTACACTCACACTATGCAGGGCGACATGAGAAGCCCCGGTGTTTTGTCAGGAGGCAGAGAGAGGGGAGAAAGCTAAGGCCAGAGCCTTGGCTGGGGATTCTGTGGGAAAGGCAGGGAGGGCGGGGTGAGCAGCTCAGAATGGGCCAGCTTGAAAAATGCCATCTTGGCCGGGCGCAGTGGCTCACGCCTGTAATCCCAGCACTTTGGGAGG
>chr1	236026155	236026443
ATTTAATGGAATAAGGAAGAAGCTTCTAAATTATTAAAGCAAGAGTTTCTTGCTTTAATGAAGAAAACTCTATATCTGTAGTCAAATAAATAGGTAAACCATAATGGCAGCTAATCCTGTTCCTGGATTTCCCGCTATGGTACCTAATTTGTCCTGCAGGGAATGTGAGGACACAGTCCCGAGAGAATCCCCCGGCTCAAATCAGCCCAGCCCATTTTTAGCACTGTGAGAATAATGCAAAACAAATGGTTTTAATTAACCTAAGTAGTTCATGTTCATAGGCTCTTTC
>chr1	55547021	55547309
TACATGAACTAATAATACCAATGATAACAGTGACAGCACGTACATTTAGAGCACTTCCCACACTCCAGGGATTTTAAGCACTTCATATGTTTACTCATGTAGCGTGCACAAAAGCCCTATGAAGTTGGTGTTGTGCTTGTTCTCATTTTATAGATGGGAATCCAGCAGACTGGGTTGCTCAGGAAGCCAACTCTGAGACGGACATGGGCATGCAGTCTGTTTAAGAGGGAGTGCTCTTGGGACCAACACCGGTGGGAAGAGGGAAGAGGCAGGAGGGGCCCAGGGAAAT
>chr1	46248735	46248992
CCCTGGAGGGAGTTGGGGGAGATGGGCAAGACCAGGTGAAAGAGGGCCTTGAATATAAAGCTAAGGCATCTTGAGTTGACTTTACTTGAAGGTGATCTATTAATGTCTTCAGTTATCAGGTTTCCCAAATGGCAGTTTAAGGAAACCAGGATCAGAGGGAGCCCATTATTTTGCTATTTCCAGGTCCTTCAGGCTTAGCTCCAACTGAGCTGGAACTAGAAGGGAAGTGTTTCTTTCTTGCTTTTCTTCCCAGGCCAC
>chr1	202137778	202138035
CTCTTCATTGACACAGTACAAAGTTATCACACTTGATAATTCCTTTTTGTCACTTCTGATGCCTTTAAGGTTATTATGTGTGTGGGTATGTATGTGGCTATGTATGTGTATGTTTGTGTTTGGTGTATAGCTACTATTTTCAGTGGGAGGGGTTACGATTGCCAGGTAAATACAGGACACCAATTAAATCTGGATTTCAGTAAACAATTATTTTTTAACATAAGTATGTCTGAAATTCAAATTTATATGGGGGTCCTG
>chr1	121011520	121011782
ATGTAAGTTACTTCTGAATGATATTCCAAATAAAAGGTAAAATTCAATATACATAGGCTATCTATTAATCAATTACTTTTTTTAGTTCCATAAAAGATCTGGTCATTTATGATGTGCTCAAATATGCTTGTTTACACTATTATAGGGGAAAATATGCAGTATAGTTATACAAAAATAAATACTTTCCTTTTCCACCAGAGGACACATAGCAACCAATCTAGAAGTAAATCTTTTGCAGTGGCTACATATTTTATTTTATCACC
>chr1	201632848	201633110
GGGTCCAATGCATCAGAGGGGTCCAAACTGGTAAGCACTGAAAAATATCTATTGAATCGGACAATTAGGAGGACTAACCTCCTCAAGAGTAAGTTCCTGCAGTTTGCTGGATAAAGGGCATCAGAGCGCCGTGGGTTGGGTTGAGGACATCTTCTCCCTTACAGCCTCCTGGTTCTTCTCTCAGAAAAACTTCTCCTCCTTCCCAGCTCAATCCTATTTATTTATTTTAAAATTTATTGTGTATATTTAAGGTATACAACATG
>chr1	150782136	150782423
TTTTGTTTTGCAGGCAAGAAATGAGTGGTGGGATTGGGAGGGGTGGGAGTGATGAGTCTTGTTTAGGAGTCAGCTTCTTCCCTTCTGTAGCCCCAAGCCCTCTGCATCTCCATGGCAGGTGTCAGGAGTTATGAGGAGAGCAGGGATCCAAGAAACTCCAATATCCAAGATATTCATATATTTCTGCCTCAATCTTTCTGTAGGTCTTTAGCTCTTTATTTTTCATTTGTTATCATCATCCGTTATTTAAACAATTTATATTGAGATGATGGTGATACGAGAGGCGGG
>chr1	95038886	95039173
CCATTATGCTGCACTTCATGTGGGGATGTACTAAAGTACATTTATTAGGGCTAAGCCACTTTCCAGTGGTCTATGCAGCGACAGAGGAAAATTTAAAGATTTGTGGTATTCATATGTTAAACACAAACCAATTTCTTCTCAGTGTGAGCATACTATTTCATTGCACTCTCTCCAACATTTGGATCATTTTATTTTTAACGTGCATACAGTACTTAAGACATTAGTCAGCGAATGCTATATCACTGTTGTTTTCATTTTAATATCAGGAGTTTACATCTTTCATATGAT
>chr1	20559808	20560084
TTCAGATTTGAGGGAGGACAATGGACTATAATAGGAATTCCCAATAAGCCAGAAACATTGCAGCGATGTGCTAAGGGCTCCTAATGGGAAAAATTGGAGGAGCCCCCAGGCTGAAGCTGACATGGTAAACAGAAACCCTGTTCACATGCATGGCCCTCCTAGGTGATGTTCAGCTGGATAATGGACTGTCACTGTGATAGACAAGCCCTCTCCCTGGCCCTCACCATGGCTCTAGGCTGCTGGGGGGACCTGACGTCCCCTTTGTAGTACCTCACTG
>chr1	57863941	57864217
ACTTTAAGGAATGGTAAAAAGATAAAGTCAGGCTGCTAAATTAGAGGAGGGAAAGGGAGGAGGGGAAAAAGGAAGACAGAAGGAGAGAGTGAAGACCGGGAATCAGGGGAGTGGCCAAAAGGAGAAGGCCTTATAGTTCTAACAGTTGTACACCAGTTCTGGCTCAGTACAAAAGCCCTATTTTTGGATTTCATAGGCCAGTTTCAAAAATAAAACAAAAAAGCTGGGTCGAACCTTTATTTTATTAAATAAAGACATTTACCAAAATACTGTCTAT
>chr1	18954706	18954979
GAGGTCCCCCCAAAAGCCAAGCAAATGTTGATGCCATGCTTGTATAGCTTGCAGAACTGTGAGCCAATTAAACCTCTTTCCTTTACAAATTACCCAGCCTCAGGTACTCCTTTATAGCAACACAAGAACAGACTAACACAGGGGTGGAAGTGATAATGTGACTTCCAGGCCAAAGGATTAAATTGTCATATATGTTTCTCTAACAATCTTTTCCCCTACTATATTCATCAGAGAAGCTGCATAATCCAGAAAATGCAGCTACATGATGATGAAA
>chr1	97386569	97386842
ATCTCTTAATAGATTTCCATCTAGGAATCAAAAGTCTGATTTTATTTTTCAACTCTGATGATGAATACTAAGAATTATTTTAATTATAGATCTATTTCATTCTGCAGGAAATAAGGAGAGGCATTTTGAAGTTTTTTTCTTTAAAGACCTCAATAATATTTATCTTCTAAATGGGATTTTCATACATACCATGACAATCTTATGGATTACTACATATTGGGAGATACCTACTATGGAATCCCTGGCAATATCTAGTTTTAATTAAAATGAAATG
>chr1	227060327	227060596
TTTTTTAGTTGTATTTTCTTATCTTTTTCTTTGTTCTTTCTTCCTTTTTCTCATATGATGGCCTTTCCATGGGTGTGTGGAGCCTGAGAGTCATTCTCTACCTGATGACCACTGGTCCCTGCCTTTTGTGGGAGAGGACTTTGAGGAGCCGCAGGATCCTCTCTCCCTTCACTTTACATACAGTATGAAGATCCTGAGCTCCGTAGAGCCCTATGAGATGGTGCAGGAGATGAGCCAGGTGACTCAAGCAGCTGCACATGGGAGCGACGC
>chr1	97699988	97700257
GCAATCTTTATCACAAGGTTAAAATTAGCCTTGGAACAATAAATGCTTTCAAAGCTATTCTAAACTCCAAACTGCTTTGCACCAGTCTGTTTTGAGGAACTGAAAACAAGTAAACTGAAGGACATTTGAAAAACTTCCTGTCTGTGTCCTCTCAATTTTTTTTTTGTTTGTTTCATAGGAGACAATCATGTTATACCTGAAAGGTGATCCATATGGCCCTCACAGGGTAAGGTTTCAGAAGTTAAAATCAAAACCAAACAAAAATAATTA
>chr1	11747592	11747873
GAGGCTGCAGCAGGAGAATCACTTGTACCCAGGAGGCGGAGGTTGTAGTGAGCCGAGATGGCACCACTGTGCTCTAGCCTGAGCCACAGAGCAAGACTCTGTCTCAAAAAAAAAAAAAAAAAAAAAAAAGAAAGCCACAGAGCTGGGCCAGCCAAGAAGGGGAGCAGCCCAAGAACAAATGTAGATTCTTGAATTCACATCCCAGTTTCTTCGTGTTCCAGCTGTGTGACCATGAGGCAAGTTGCTTGACCTCTCTGAGCTTTAGTTCCCATCCACAAAGGC
>chr1	160616450	160616731
CGTGATTAAAGAAAATAAGAAGGATGTGGGACCTGACAGGCAAATTGTGCCAAAGTGGATGATGTGGCAAGATACACACTTAGGAGAATCATCAGGAGTTGATGACCCTGCTTGCTGTGGAGCGGGCTGGAAGCTTCTGCTGGTGTGGTGGGTCTATCTGGAGCCCAGCCAGCTTGGGCCCTGTGTCCCAGGGATGCTGTCATGCTGTTCCCTGGCAGGTCCTCACCCTGCAGTGGTGCAGGCCACAGGGCTCATCCGCAGAGAGTAGTCTCCACTTCACTT
>chr1	112275982	112276368
AGGAATGGGCCAGACTGACATGGAACTTTCCAGTGGCGGTCTCACCATGGTGGCAAATGCCCCTGCTCCGAGACTGTATTAGTTTCCCATTGCAGCTCTTACAAATGCAAACGTAGTGTCTTCAGCACCACCAACGTATACAGTTCTGGAGATAACAGGTCTGCAATGGGCCTCCCTGGGTTAGCCCTTGGCTTGTGGCCCCTCTCCTCCATCTTCAAAGCCAGCCGCAGCAGGCCGAGTCCTTCTCAGATTGCACCACTCTGACCTCTCCTCTTGCCTGCCTCTTCCACCTTAAAGACCCTTGTGATTACACTGGGCCCACCTGGATAACCCAGGAAACTCTCCCTTTCTTAAGGTCAGCTGACTAGCAACCTTAATACCACCTGC
>chr1	116700633	116701019
ATGAAAAGTTCTTAAAAGTAAGCACTGCCACTCAGCTTTGCATCATAGTAGTAGCCACTTTTAATAGATTTCTGTTTTAAAAGAACAAGATTGATGAGAAAAGAAAGTATATACAATGTTACTGAAAAATGTAGACATGTCTATGTAGGATTTTCTATTGCATTTTGATTCTTTCTAATTTCACTCTCAGTGAGACATTTATTCTGGACATTCTGGACGTTATTAACCATCATCTTTATGTACTAATTACTTTACCCATAACTATTCATATTCCAACTCTTTTTTGAAAAGCCTTTTGGATATTCCCAAACCACTCTGACCTTTCCCCTCCTGGGAAGTTTCCATGCAGTACTGAATCACTCATTCTCTTAGGTCCACGTCATATCC
>chr1	70031694	70031955
ATTTGGTGCCTTTAGAGCTCCATGACAATATCTCAGTAGCCTTGTCTCTGTTCATTTGACCAGAACTCTCCTCCACAAATATCTGCAATGCTCATTTCCTTATCACCTTCAGGCCTTTTCTTAAATGTACTGTCAAAGAAGCATTCCCAGACCACCCTATTTAAAAATAAGATACTGATATTATTATTCAATAGAAGCACATTTTACTCTTTTTTTTTTCTTATATGAAAAACTGACCCACTGTGTATTTAAATTATTTATC
>chr1	19310765	19311026
ATTTCGACTCACCACAATCTCCGCCTCCCAGGTTCAAGCGATTCTCCTGTCTCAGCCTCCCAAGTAGCTGAGATTACAGGCATGCACCACTACACCTGTCTAATTTTGTATTTTCAGTGGAGATGGGGTTTCTCCATGTTGGTCAGGCTGGTCTTGAACTCCCGACCTCAGGTGATCCACCCGCCTTGGCCTGCCAAAGTGCTGGGATTACAGGCATGAGCCACAGCACCTGGCCCTATTTTTGTATTTTTAATGGAGACGA
>chr1	183473570	183473876
AACCAGGGTTAAGAAGATTTAGCATGTATTGCTTACATAAGCAGTATCTAAAAGAAATAATTACTTGAATTTTAAGGCTAATACAATTTGTTACTCTTTCATCTTAAGGACACCTAGCACTAGGGATAAGAAAAGATTGGTAGCTCTGCTACCTTTTAGCATGTGACCTGGGGTGATTTTTTTTTTTTTTAAACAGAGTATTACTGTGTTTCCCAGGCTGGAGTACAGTGGAGCAATCACGGCTCACTGTAGCATCGAATTCCTGAACTCAGGCAGTCTTCCCACCTCAGTCTCCTGAGTAGCTGGG
>chr1	102133488	102133794
AATTACTCTTAAGCTAGGATTTTGACCTTAGACTTATGTGCTATTCTACCTTGGTAAAGCTCAAGAATACACACACACACACACACACACACACACACACACACTCACTCACATTTGATTACATTAAAATACACCTAAATTCCATGCTTCATTAATCATTTTCCATGAATTTTATATTAATCCTGTACATTAATGAGAGCTTTTAACAATTTCCTTTTCTACTGTTGAAACTTCAGTCTTCTATTTAACCCATTTTTGGACCTTTGATCCATGTCAAGATAGCCTGTGAAGACTGTTGAACTGTTTG
>chr1	1650584	1650871
ATATTCTCGATGGGGAGGTGGACAAGGCCACCCTGGGAGTTGCTTTCAATCTGTCCTCACAAATCAACAACTCCCCGCCACCTCCAGAGCATTTTCTAATAGTGTTTGTTTTTGAGACGGAATCTTGCCCTGTTGCCCAGGCTGGAGTGCAATGGCACGATCTTGGCTCACTGCAACCTCCGCCTCTGGGGTTCAAACAATTCTCCTGCCTCAGCCTCCTGAGTAGCTGAGATTACAGGCACCCACCATCACACCCAGCTAATTTTTGTATTTTTGGTAGAGACAGGG
>chr1	194776274	194776561
AGATTATAGCAGCACTGAATACCAACCAACCAAGAAACAACAACAAAACTTTAAACACATAAACATGAGCACAGTACTGTGCTAAAGTGAAAGTAGCATAATGTGGCTGAATCATAGTTGTTCAGTTCTACACAGAATCATAAAAACCTATGTATAAAAATTATATCCCAACTCTCAGCAAGTATGTAACCTTGAAAATATGTCTAATCCCCTCTCTTTCTCATTATTTCAGCTATGAAATAGAAATTAAAGATATCTATTTAGGCCAGGCGCTGTGGCTCACGCCTG
>chr1	220794597	220794876
GTTAACATAAAACAATGTTTCTATTTATTGAGAAAAAACATTTACCAGGACCCATGCTCAGCACTTTACATCAACCTTTCCAGACCATCCCATTTTACAGAATAAAGGTGAGGCCCAGGCTAGGTGGGGGGCTTCAGTCATGCTGGAATTTGAACCCAGACCTTTCTGACTCCATAGAACATTCTTTTATTTCTTTTTATGAGGGGAGGTGGGAAGGGAATGGGGTGTTGACAGCTTTACAGAGATGTAATTCACATTCCATATAATTAATCAGCTAGGG
>chr1	234975688	234975967
ATTATAATCACTGATACATCTGTAGAATGTTTAGAGCCTGTCACATAATGGTAACTTCAAAAATTAAATAATAAAAATTTATTTCAATATATTACGTTTTAAAACTGCCACGTTCTGGCTGGGCACAGTGGCTCACGCCTGTAACCCCAGCACTTTGGGAGGCTGAGGTGGGCTGATCACGAGGTCAGGAGATCAAGACCATCCTGGCTAACACGGTGAAACCCCGTATCTACTAAAAATACAAAAAAAAATTAGCCAGGCATGGTGGCGGGCACCTGTA
>chr1	33375004	33375256
TGAAACCCTGTCTCTACTAAAAATACAAAAATTAGCTGGGCGTGGTGGTGCGTGCTTGTAGTCCCAGCTGCTTGGGAGGCTGAGACAGGATAATTGCTTGAACCCAGGAGGCAGAGGTTGCAGTGAGCTGAGATCACATCACTGCACTCCAGCCTGGGCGACAGAGCAAGACTCAGTCTCCAAAAAAAAAAAAAGAAAAGAAAATCAGCCAGTGCTTGTTGGGAGTGGGGGAGTGACGGTTGGCCAGGAGACA
>chr1	62376420	62376672
CACAACCATTTGGCGACTTAGGAAGTTCTAGTAACTTTAATGGTGATGCAATACCCATCACCAGCAATTCCAGATCTAGTTACCTGCCCTTAAACAACCACTCAAGATGTCTACAGCAGCACTGTGCCTAACAAGAAGGAGCCTAAGTTTTCTGTTTGTTTGTTTGAGACAGAGTCTCACTCTGTCACCCAGGTTGGAATGCAGTGGCACAATCTCAATTCACTGCAACCTCCGCCTCCTGGGTTCAAGTGAT
>chr1	22705401	22705652
CTGGGGAGATAAGATTATGTTAAGAAATGTCATTGCAGAATAGAAACTAGCCGTCATAAATCGATAATTCTCGATCTCTCTGGAGTTAAGGTCTGAAATCTGAGAGTGACTCTTCTCGGTTAAGCTCCCTCATGGTGTTCCTGTGGCTCAGGATTTATTAACGTGTGGCTTTCCCAGGGCTGTCCAGGATCACCTGTGAAAGCCAGAGGAGCAAATGTGCTCATAAGGCTTAGCACTGTGTCAGCCATATTC
>chr1	189168652	189168903
TCAGAGTGAACAGGCAACCTACAGAATGGGTGAAAATGTTTGCAATCTATCCATCTGACAAAGGGCTAATATCCAGAATCCACAAGGAACTTAAACAACTCTACAGGAAAAAAAAATCAAAACGTGGGTGAAAGATATCAAAAGACACCTCTCAAAAGAAGACATTTATGCGGCCAACAAACATGAAAAAAAGCTCATCATCACTGGTCATTAGAGAAATGAAAATCAAAACCACAATGAGATACCATCTCA
>chr1	169961546	169961853
AGGTTCAAGTGTTTCTCCTGCCTTAACCCCCTGAGTTGCTGGGATTACAGGTGCACACCACCAGGACTGGCTAATTTTTGTATTTTCAGCAGAGACGTTTCACTGTGTTGGCCAGGCTGGTCTCGAACTCCTGACCTCAGGTGATCCACCTGCCTCGGTCTCCCAAAGTGCTGGGATTACAGGCGTGAGCCACTGTGCCTGGCCAGGTTTCCGTTAATTTTTATAAAATGTTTTCACTTGGAAAAAAACCCAGCCTCAACAAAAAAAGTCACATTTTTTTTTGGGGGGGGCGAAGTATCACTCTGTTG
>chr1	48391641	48391948
AAATCTAGAAGAAATGGATACATTCCTCGACACATACACTCTCCCAAGACTAAACCAGGAAGAAGTTGAATCTCTGAATAGACCAATAACAGGAGCTGAAATTGTGGCAATAATCAATAGTTTACCAACCAAAAAGAGTCCAGGACCAGATGGATTCACAGCCGAATTCTACCAGAGGTACAAGGAGGAACTGGTACCATTCCTTCTGAAACTATTCCAATCAATAGAAAAAGAGGGAATCCTCCCTAACTCATTTTATGAGGCCAGCATCATTCTGATACCAAAGCCGGGCAGAGACACAACCAAAT
>chr1	100405566	100405905
AATTTTTTGTTATTTGCTAACTGACATCGGCAAATAACATTTGCTAATTTAATGTTTAGAAAGAGGCAATGGCCTGGCATGGTGGCTCATGCCTGTAATCCCAGCACTTTAGGAGGCCAAGGTGGGTGGATCACCTGAGGTCAGGAGTTCAAGACCAGCCTGGCCAACATGGTGAAACCCTGTCTCTACTAAGAATACAAAAATTAGCTGAGTGTGGTGGCATGCGCCTGTAATCCTAGCTACTTGGAAGGCTGAGGCAGGGAGAATCACTTGAATCTGGGAGGCGGAGGTTGCAGTGAGCTGAGATCATGCCATTGCACTCCAGCCTGGGCGACAGAGT
>chr1	89574050	89574389
CAGCTCAGCATGGAAAGAGATATTCCATTTGTTTGGGAAAGTAAGAGAAGAGAACAAAAGTCTTTGCTGGGTAATCCATGAAATTGTACTGGATCTTACCTAAGACCACCAAAGCAGTGATGAAGGAGTTTTCTCTTGACCCCTTTGTTGGATTTGCACCAGGGGTGCCTGATATGGTTTGGCTGTGTCCCCACCAAAATCTCAACTTGAATTCTATCTCCCAGAACTCCCATGTGTTCTGGGAGGGACAAAGGGGGAGGTAAATCATGGAGGTCTATCTTTCCAGTGCTATTCTCATAATATGAATAAGTCTCATGAGATCTGAAGGGTTTATCAGGGG
>chr1	70528382	70528655
CAGGAAGGGGATAGGATCACACTAAAGTGGCATGATCACAATTTTAAACATTTTACATAATGTACTCAACTAAACTATGGCTGATTCACTCAATATATGATCTTTCTAAATATTAAAATGTTTTACTGACAAACATAGTATTACCATGAATTAGTTGAAACCTGGCATACTATTCTGGAAACTTTGACCATCACTAAAACATAGAATCCAGGACAATACTATAGGGAAAGGACTAAACATTCCAGCAATTCAAGCCTCTTTGTAGTATGTAGTA
>chr1	221910719	221910992
GGTTGCAGTAAGCCAAGATCACGCCATTGCACTCCAGCTTGGGCAACAAGAGCGAAACTCCATCTCAAAAACAACAACAACAAAAATTTATTTACCTGTTTTTCATTGAAAAACTAATACATGAACATGAGAAAAAAAACCCAACAGTAAATAATGGTGTAAAACACAAAATCCCTTCCGCCTCAGAGTCCGCACTGGTAGCATTTCTTAAGTGTCCCTCCAGAAGCTGTCTTCTGATATGAAAGCATATTTATGTACATACACACGTTTTGGG
>chr1	190997352	190997601
CAACTGAATGAATGGTAGTAACATTTGCCGAAATTGAGGAGCTTCAGAAAGGAACTGGATGGGAGAGGAGGCAGGAAGGTTGGAGGATGGGGAGAACAGATGAAATAGTTCTGTTTGGAATGTGTTGAGTTGGAAACGTTTAATTCACATCCAAATAGAGATTATTTACATCAAGTATTTCTTAGTCTTTGACCTTGAAGACAAGGCCTGGTGCCCACTGCAATGCATGAGCTCAAACTATATTTCTAGC
>chr1	42945642	42945891
AGGCTGGAGTGTAGTGGCACCAGCCCAGCTCACTGCAGCAGACTCAAACTTGTGGGGCTTAAGCAACCTTCCCAACTCAGCCTCCCGAGTAGCTGTGACTACAGGTGTGTGCCACCACACCTGGCTATTTTTTAAATTTTTTGTAGAGATGCATTCTCCCTATGTTGCCTAGGCTGGTCTTGAACTCCTGAACTCAAGCAGTCCTCCCTCCTTGGACTCCCAAAGTGCTGGGATTATAGGTGTGAGCCAC
>chr1	38528757	38529055
CTTCTCCTTTCCCTGTGAACTGCCCTTTGGTTTGGAGCCATAAAAAGCTAACAGAGAAGAAAGAATTAATATCTACTGAGTAGGCCAAGAAATTATTGTAAAGAACCCCAAACTCATATGTATATTATCGAAACTTGTCCATAAGCCAGCCCTTCTCAAAACATATTCCAGAATTAAATGTTGGTACTTAGAAAAAAAAAAAAAAGACTTATGTGGTCAAAGAAGTTTAGAAACTGCTAGACTCCTCAGATCTTTTATTATTCTACTATAAAGCTTCAAGATGGGCAGAGAGCTTATAA
>chr1	74209000	74209298
AATTGCAGCTAAAACCTTAAAGTTCACTCAAAAGAAACTAGTCAAACATATACCTCCAGGACTACCTAACCAATATCCTTATAAAACCACCCTGTCTGACCTATTCATGTAGAAGCCTAGGGAGAATTTTGAGGAATTTCTACAAGTAAGAGTTACCTAATTAGAGAAAGAATGCAATGGGAAGGGGGTACTTCCACAGGCAGGTAATGAGCCCCTCCAGGAAAAACTGCTCACAGAGACTGGGTTGCCTACAAGTGCACTTTTTGTGACACGAAATGCTGTGTGTTTCCAAAAACAAC
>chr1	47807514	47807783
GCACTGGGCCAGCCCCTGGACTGCTGGTGGGATGGGAGAGAACTTGTTTGTAACAAAAATCTCCACCCGGGTTTTATGAACTGTCATGATAATAATAATCGCCCACATTTGTATACAAAGCACTTTCACATCCGTTATCTCCTTTAGTCCATGCAGTAACTCTTTGAGATTGGTATTATTGATAATGCCCGGAATGAACACATTAGGAAACCAGAGAGGTTCATTTACTTCGCTAAGGTTGCATAGCTAGGAAAGAACAGCACCAGGATT
>chr1	227485338	227485607
TGAGGTCTTCCTGGTTCTTGGTATGATGAGGAGTTTTCAACTGAAACGTGGATATTTTTATATTATGTTATAGGACCTTAGATCTTTATTTAAATCTTTTAATTGTTTTCCTCTCTTGGACACTACCTTATCACTGCCATCATGTCTAGATTCTGGAATCTAGAAGTTCAGATTCCCCACTTGCTTCCATTGACACATGAGAGGAATTCATCTTGTTACTGCTGCTGGGTAAGGATTAGAATGTTCTCGTCCCTCTTTCCCTGGTGACCT
>chr1	164858023	164858262
CTGTTAACAGGACAAAACTAAACAACAAAAATAGGCAAACACATAACATTTGTTTATTACTTTCTATAGTTTTAAATAGATTCTAATTAATGATAACAATTAGCCCTGGCCCACTTTCAACTGGTTTTAGTTTTGTGTCCATTCATCTTATCTCACTTCCTTTCAGAGAAAGTGAAATTACTAAAAATAAGGGACAAATGGTAAGCAAATCAAGCAAAAAGCTGGCAAATCCACAAACTT
>chr1	88877709	88877948
CTTGCCACCAATTTTCCAATCATGTTCCTCACATCTCCCTGATCATCCAGCCAAACCATTGACCACAGCCTATAAATCAGCATATAATCACACATCGGGCCACTTCTTCTAAGTGAATTTGGAAGTTCATTTGGTGCACTGCTTGATGTTCTTCCCAGTGGGAGGATTTCCCTTCACTATCCATCACGGATATCTCAGGGAAGGGTTGTAGTGCTGCAGCTGTCCACTTCCAGGTAGTGC
>chr1	170307911	170308199
AGTTTATTGGTACAAACTTTTGGCCAAATGGATTTGGAGTATACAATTTAACTGAATCTGGCTTTATTGTTGGGAGAAGAGAGGCAAAACTACAACTAATCCAATAATGATCACGCTTCCTAATGTTTCAGTTTTCTTCAAGATATGAAACAAAACTCTGACTGTATGAATTTTTTTCATACAAGTATGATGTTATTGACCTAATAGCCCCCATGCCTTGACTTTATTTTTGGTAGTGGGAGTAGATTTGGAGTGATCTTTTAAATCTTTTTTTGACAGGTCCCCTTGT
>chr1	15506422	15506710
TCAGATGAGACTTTGACTTTTGGGTTAATGCTGAAATGAGTTAAGACTTTGGGGGACTATTGGGAAGGCATGGTTGGTTTTGAAATGTGAGGACATGAGATTTGGAGGGGCCAGGGGCAGAATGATATGGTTTGGCTGTGTCTCCACCAAATCTCAACTTGAATTGTATCTCCCAGAGTTCCCACACATTGTGAGAGGGACACAGGGAGAGGTAATTGAATCATGGGGGCTGGTCTTTCTCATGCTGTTCTAGTTACAGGGAATAAGTCTCACAAGATCTGATGGGTTT
>chr1	44653149	44653434
GGGTGTTCGTACACCCTCGTTATTATCCAGAGTTGCATTTGTGACTAATCTTTAATAAAAAACAAAGGTGCAAAGTGAAAAGGAGGCTGTGCTACCCTGTGGTCACCCTGGAGTTGTGCTTTTTACTCCCTTCCTTACCTTAGGTGGTTAGCACATCCCTCACTGGGTCATACTAGATAGCGTTTGTGCTTTTGATTGCGAATTTTTGGAAGGCAGGAGAAGTATTTTTCTGTAAGGAAGGGTTGAAGAGGCACTAAGACAAAGTCTGCAGCAGCTTTCTTGGCTC
>chr1	43168427	43168712
CATGAGCCCTGTTTCTCAGTTTCCTCATCGGTCACATGGGAAAAGTAGGACCTACCCCACAGTGTTGCTGGGAGGACAAATGACAAGGCCACAGATGTGTCCAGCACAGAGAATGGGGGCTGCTACTCTGCCACAAGAGGGTTTTGGGGACAGGGAAGGGGAAGCCTCCTGGAGAGAGGGTACTGTGCATAACAGCCTGCGGCATGTTGGGGGAAGGCGGGCCCTGTGGTTGGAAGCCTAGAGTGAGAAGAAAGGGACTGAGAAGAGTCAAGTCATCTTGCTGTCA
>chr1	234053643	234053932
ATGTGCAATTCTTCTGGTCTGGTGTTTCCTGCCTCTTTACATCGCCAATTCCTACTTAGGGATGTCAATATCTAAGAAGCAGTTCCTGATGACCCCTCTCCACTACATTCACCAAATACTTTTTACACTGTTTTGTCATCATTTATTTACCTATCTCTTCAAAAGCGAAGAGCTCCTGGTAAAGACAGTCGCTGTCCTTTCATCTCCGCATCTAGCAGAGGTGCTGGGCCATAGTAGGTACTTAATGGTCTGCTGAGTAAAGCAGTGAATAAACTGTAGCCACACTTCTA
>chr1	57466352	57466641
AGACTGAAGTGCCTATAATAGGGCCTGGAACACAGTACCTGCTCAATAAGCCTTAATATCTGGGCATATGATATCTGCAACTTTGTTCTCCTTTGAAATAGTCTTCACTATTCTTGGATGCCTGCACTTTGGTATCCATTTTATAATCTGTCAAGTTATACACACAAACACACCCACACACGTTAGAATTTTGACCTGGATTGCACTGAATCTATGATTTCATTTGCAACGACAAAATTTATGATGGTACCAAAAATATGTGTATATAGAATACACTCAAAAAAACACAT
>chr1	143415059	143415331
CATGGCACATGTATACATATGTAGCTAACCTGCACGTTGTGCACATGTACCCTAAAACTTAAAGTATAATAATAATAAAATAAAATAAATAAAAAATAAAAAATAAAAATAAAAATACAAAAAATTAGCCGGACGCCATGGTGGGCACCTGTAGTCCCAGCTACTCCGGAGGCTGAGGCAGGAGAATGGCATGAACCCGGGAGGCGGAGCTTGTAGTGAGCCGAGATCGCACCACTGCACTCCAGCCTAGGCGACAGAGCAAGACTCCATCTC
>chr1	52434892	52435164
TCTCAGAAAAAATTGGTAAATTGGAGGTCATGATAAACATCAATAAAGCCTGGAAGGATTGATTATTAATTGTATAGCATTTAATAGGAGAAATTTTTTAGTGGTATTTATTAACTTGTAAATTTATAAAATCTCAGCATTTATTCACATGGATAAAGAATCAGAGGTGGGAAAGAACATGATACTCTTGAGGAATAAGATGTCAGTGTAGATGTAGAGAAGTAAGCAAAAAAGAAAGTGACAAAAGTATAAACTGGAGAGGTAGGCAAGTGT
>chr1	221199455	221199709
AGGAGTTTGAGACCAGCCTGACCAACATGGAGAAACCCCGTCTCTACTGAAAATACAAAATGAGCCAGGCATGGTGATACATGACTGTAATCCCAGCTACTCAGGAGGCTGAGGCAGGAGAATTACTTGAACCTGGGAGAGGTAGGTTGCAGTGAACCGAGACTGTGCCATTGCACTCCAGCCTGGGCAACAAGAGCAAAACTCTGTCTCAAAAAAAAAAAAAAAAGAAAGAAAAGAAAAGAAAAAAGAAAAATT
>chr1	120369110	120369364
AAGCAAAGCAAACTATATGAAACCCACATTTACAGTTTTGTTTTTTTTTTTATCGTGAAGGTACACCCCAGTTCATGCAGCAGAAGAGGAAGAGTGTGCAAGCAGAAAATGGAAGTCCTGTGATACTGAGGAGTCAGAGGTATCTGGAGCTGTCACAGCAGCTAGAATATGAGGAGAAAAATTCCTGGAAAAGACAGAACCACAGAGTGGGTAGCTTCAAAGTATGCATACAACTCTGCTCAAATCCTTAAATAA
>chr1	209381335	209381608
CTATGGTTCAAGAGTATGGTTGGTATGATTTTGATTTTTTTAAATTCAGACTTGCTTTATGGCTGAGAATGTTGTTGATCCTGGAGTATGTTCCATGTGCAGATAAGAATGTATATTCTGTGGCTGATGGATGGAGTATTCTGTAGATGTCTATTAGGTCCAATTGATCCAGTGTTGAATGTAAATCCAGAATTTCTTTGTTGACTTTCTGCCTCAATGATCTGTCTAATACCGTCAGTGGGGTGTTGAGTTTCCCTAATATTCTATGGCTGTC
>chr1	148283838	148284111
GTGCCACCGTGACCGGCTAATTTTTTTGTATTTTTAGTAGAAATAGGGTTTCACCATGTTGGCCACGCTGGTCTCGAACTCCTGACCTCTAGTGATCTGTCCAACTCAGCTTCCCAAAATGCTGAGATTACAGGTGTGAGCCACCGTGTCCAGCCAGAAAACCTTTGTGGAGGTGCTGGGGATTGACCCAGGGCCTCATGCATGCTAAGCGTGCGCCCTACCACTGATCTACACCCCCTTTAATTCTTAACATCAGAAATATTATTCAACAGAC
>chr1	236749066	236749341
CACCCTTACCCTTTCTCCATTCCTTAGTACAATTATAGCTGAGCTTAAAGAAGACAGAGATCATCTATTTTTTTACATCAAATGAAAAATTTACATAAGTGTTATGTACAGATTACATAAAATACAATCCATTACTTATTCTCTCAACTACACATCAGTGCTCAGAAATTAAGCAGCTGTCAAGCTTTTAACTAACAATAGGTAGAAGTCTAGCCAATTAGTTGCCTTGTGTTGTCATTACCTGATTTTAGAAAGTATTTTGTTCTACAGCCTTGT
>chr1	212054925	212055200
TTGAGCCATGATATGGTTTGGCTGTGTCTCCACCCAAATCTCATCTTGAATTGTAGTTTCCATAATCTCCACGTGTCATGGGAGGGAGCCATTGGGGGATGATTGAATCATGGGGGCAGTGACCCCCATGCTGTTCTCGTGATAGTGAGTGAGTTCTCATAAGACCTGATGTTTTTATACGGGGCTTTTTTCCCTTTGCTTGGCACTTCTTTCTCCTGCCACCTTGTGAAGAAGGATGCGTTTACTTCCCCTTCCACCATGATTGTAAGCTTCCTG
>chr1	143624212	143624473
AAATTTGCTAAGAGAGTAGATCTTAAGTGGTTTCACCATACACGCATAAAATGTGTAGTGACGGATGTGTTAATTTGTGGCAATCACTTCAAAATGTATATGTATATCAACACATCATGCTGTACACCTTGAGTATATACAATATTTGTCAATTATACTTTAATAAAGCTGGGAAAAAAATTTTTTTAAAACCCAGCAATCTCTTCTCTATCTCCAACACTTCTTACTGTGCTTAATTTTTTTTCGATGCACTTACCATTAT
>chr1	169572209	169572470
AAGTGCTAAGACTGTCTAGATGGGAGATTGGGAATGAGCAGGTCCTCACAACAAAAGCAGACAGAGCCTGGGTGAGACTGACTGCGAAACTGCCAGGCCCCTTCCACACATGAGGCTCCTTGTGTAACAAAAATGAAAATGTTCTAAGACAGGGTTATAAAGTGGGTTTTTTTTAGAGACCAGTCCTCACTCCATTGCCCAGGCTGGAGTGCAGTGGCGTGATCATGGCTCACTGCAGCCTCCATCTCCTGGGCTCAAGGGA
>chr1	187947380	187947659
GGAGAGAAGATTCAAATAAATACAATTAGAAATGACAAGGATGTCATTACTGCCAACCCCACAGTAATACAAAAATCCCTAAGGACTATTACAAACACCTTTATGCATACAAATGAGAAAACCTAGAAGAAATGGATCAATTTCTGGAAACATACAACCTCCCAAAACTGAACTAGGAAGAAACTGAAATCCTGAACAGACAAATACCGAGTTCCAAAATTAAATCAGTAATAAAAACCCACCACCAGAAAAAGGCCTGGACCAGACAGATTCATAGCCA
>chr1	42590438	42590717
ATCAATAAATAATTAAAACCTGTATTAGAAATGAAGATCTCATCCACAATACTGATACAAATAAAAAGATTATTAGAAATCAACCTGACAAACATTATGTAAGATCATTGTGAAGAAAATTCCAAAATTGAAGAACAAATACAAATACATACACAGATCTGAATAAATGAAGATATCCACCAGGTTCATGAGTTCAATATCATAAAGATATAAATTCTTCCTTAATTTGTCCATAAATTCAATACAATTCTAAATTAAATCCAGCTATGACTTTTTGTGG
>chr1	84334768	84335024
AGCTTTTTGCATGTCCTTTCTACCAATTGAGGAAATGCCCTGAGGGCAAAAGCTGTAAAGAATCTTGATCTCTAATCATTTCCCATCTTTTCAGGACCTTGGTGTTCCTCAAAACCTGCTGACTCCTTTGCTAATACTTTCAAACAACTCTTACCCCATTTCTACCAATATTTATGTTATTTTAACAAGAGTTTTTTTTATATATCACTTTATTGAAGCAGAAATCCCTTGATAGTATTTTTTCTTTTTGTAAATCT
>chr1	188766931	188767187
TCTCCAAGGATATTTTCAATTCACACTGACAAAAATTGAATCCATTAACTGTCTTTAATTGTCTGTTTTTAATTTTTTCTATTTCTTTATTTTATGTTGAATATACTCCTACAAAAGAATATGTGGAATACAATTGTAGCTAAAAAATAATAGCATGCAAGTATTTATCAGTGTAAGAATTAGCATAACATGTATGCATTAATACATTCAAATCCCTTTCCTAAAATGTAATCACCATTATGCAAAACTTCTGACTT
>chr1	242563093	242563376
TCTTTTTCTTCAAGCACTTTGATTATGATGTCCTTGGTGTGGGCTTCCTTGTGTGTGTCTCTTAGTGGGTTGTTGTTTTTTAGTTGTTTGTTCAGCATCTTTTTTTTGCAAATTTATATCTTTCATTGAATTTGGGAAATCTCAGCCATTTAAAACAAGTTTTTCTGTCCCATTCTTCTTTCCCTCTCTTTCTGTTATTTCAGTTACATCCATGCTGGATTGTTTGATATCATCTAACAGATTCCTGAGGGCTCTGTTTATTTTTTATCTTCTTTCTCTGTTTT
>chr1	214207763	214208046
CAGGTGTATTTATCTGTATAAGTATGACATCACTAAGGAACCAAGACAACTTTTTAGCCATATCACATAGCAATGACCTATAGTCTCGCATATCATCCTTAAGAGTCCCTGGAGAATCGATCCAATGAATGTTACAATACAAGACACAGTCATAAAATTCTCAATCTTAGACTCCACTAGTGTTATGTAACATTGGCTAAGTGGGGAGTAAGAAAGCAAAGTGATTTTCTTATGGAAAACATTATTGTATTTTATTAAAGAATATTACAAAATGTGAAGGGTTT
>chr1	68861876	68862384
ATTCTGTTGGCTGGCTTTAGTTCAGGCCTTCTTTTCCTATTTCCTGGATTATTCTTTTAGTGTAACTTGTCTCTAGATTTTTATCTACCCCTCTCTGATCTACTTTATATTATGCTGTTGTATTAATTAATTATGTCATTCCATGCTTAAAAACCTTTAATTTATTGCTGGAGAATAAACTTTACACCTTTTGGCCTGACATTGAAGCCCTTCTAAATTTAGTTGCCCTGATATGAATGAGTGACGTGCTGCAGGAGAAAGAGGTGAGGAGTTGGGAGACCTTGGCTGCTGCCCAATTCTACTGCTTACCAAACTGTGAACTTGGGCAAAGCAATTAGCTTCCACGAGCCAGAGCTACTTCATCTTGAAGTTGTAGAGTATCATAATGCCTGGATTAAAAGGTTGTTAAGGGAATCATATTTTTAAAACAATGACTATGAAAGCACTTTAAGTGGACAACAAAATGTTATCCTTATTCTTGTTTGTGATTATTCTTCCCATCTTTTCCT
>chr1	10615551	10616059
CGGGGGAGTTGCCTTCGGGGGATGGTAGGGTCTCCGCCCGCCTGGGGCTGCCAAGTCCTTCAAAAGCCAAGGCTCCCAGAGCCAGTCCCATCCCAGGACCCTGGCTGGGACAGGGAGCGCCTGGGTCAGGGGAAGGGGCTGCTGAGTTTGTACCCACAGGTGGGATGTGTAGCAAAGCCAATCCACATAGAAGGGGACAGAGATGCGAGAACCTGCCACCTGCCCATCGGCTCCCTGTGTGCCCACAGAGTCTCTTTCCCTCTTTCTTTGTTTTTAATAAACGCATCTGAGCAAGCTGTGTTCATCTTTCGGGGCCCTCACACCCAGGTACAGGTGGAAGAGTTTTCTAGAAGGTTTCGCTTCTGCCCTCCTGGCGGCCCAGCCAGGAGCATGGAGGCGCTGGGTCTCCGGCCTTGCCCCAGACCCCTCCCTCTCCAGGTGACCACCCTGTCCCTGCCCCAGACCCCAGGAGGGAAGGGGAGGGCAAGCAGGGGCCATTCTTCAATGGC
>chr1	227558604	227558873
GTGTTTCTATGAATTTTTCTCACTGATTTCTTTGAGTTCATTGTAGATTCTGGATGTTAGTCCTGTGTCAGATGTATAGATTGTGAAGATTTTTCTCCTACTCTGTGGGTTGTCTGTTTACTCTGCTGACTGTTCCTTTTGCTGTGCAAAAGCTCTTTAGTTTAATTAGGTTCCAACTATTTAGCTTTGTTTTTATTGCATTCACTTTGAAGTTCTTGGTCATGAAACCCTTGCCTAAGCCAATGTTTAGAAGGGTTTTTCCAATGTTAT
>chr1	46673049	46673318
TTTCTTTAACAGAGATTTATTAAAAGCTTATACTCTTGACTTTCAGAGGCAGGGCAAGGGAAGGGAAGGATTCCTGGAGGAGGCAGCATTTGAGCGTGGTTTTGAGGGCCAGACATGCCAAGATGATGTGGCGTCTAGAAGGCTGTAAGATTGTTTGTAAGCGGCTGACTTTGCCTGCAGCAATATGCACGTGTGGAAGGGCTAGAAGGGGAAGCCATGGAGAGTTAGAGTCTTGAAAAGCAGTCAAAGAGATCAGACTATGCTGTGGGC
>chr1	238322941	238323200
GCGCCCAGTCTCCCGGCAGCGCAACCCGCGGCCAAAGACTCGCCCTCCTCCACGGCTTTCCCATTTCCCGAGGCCGGGCCGGGGGAGGAAGCGGCCGGAGCCCCCGTGCGAGGGGCTGGGGACACGGATGAGGAGGGTGAGGAGGATGCTTTTGAGGATGCGCCCCGGGGCTCTCCGGGGGAGGAGTGGGCCCCGGAGGTGGGAGAGGACGCCCCGCAGAGGCTGGGGGAAGAGCCGGAGGAGGAGGCGCAAGGACCTGA
>chr1	233383057	233383316
TCAGCCTCTTCAAGTGCTGGGATTACAGGCATGAGCCACCGCACCCGGCCTACTGCCAGTTTTTAAGAACATTTCAGGAAAGTAGGTGACTATTCAGTTGGATGAACAAAAAAATTTTACTGAAACTTGTGAGACTCTGTCTCAAAAAAAAAAAAAGAAAACACAATTCAAGCTCCTATTAGTATCCATCGGATGTATGCTTTTCTTTCAATCTTTTATAACCTTTATCACATGTAAATTAAGGATAGACTTATAACTTC
>chr1	70458755	70459056
GCAGTATTTTCTTTAGAAATATATACTTGAATATATTTAAGTACTATAAACTGTGTTTCCAAAGTCAGCTATTGTGGAATTGGCTGGGTGCAGTGGCTCACGCGCCTGTAATCCCAGAACTTTGGGAGGCCAAGGCGGGTGGATCACCAGAGGTCAGGAGTTGGAGACCAGCCTGGCCAACATGGTGAAACCCCATGTCTACTAAAAATACAAAACTTAGCCTGGCGTCGTGGCAGGCGCCTGTAATCCCAGCTACTCCCGAGGCCTAGGTAGGAGAATGGCTTGAACAGGGGAAGTGGAGG
>chr1	184817324	184817625
TAACCATGAAAATGTCACCATATATTGGGAGCTGATCATAATCTCAAAAAACATAATCTTGAAAGCCATAATCCTGAATGTTGGCATCCCAAAAGATCAAAGTCCTGAGTATGTAATTCTGGAAAAAAATAATTTGAAGGATATTTATTGACATTTTTATAACGGGATTTGAGAAACATACAAAAACATGACAGAACACTTTGATAGGCCACTTTACACAATAAAATAGACAATAATAACATACCTATTTTTGCAAGCTTAAACGCACTCATGTATTCTAATGATAGTCACATGGGTATAAC
>chr1	224717648	224717940
ATCTCTGTGCCTCAATTACTGGTCTGCAAAAAGGAAATATAATAAGAGGTACTTCATAGGGTTATTGTAAGGATTAGATGAGATGATTCAGATAAAGCATTTATGATAGAATCTGCCATATTGGCTGGGTGCAGTGGCTCACACCTGTAATCCCAAAGCTTTGGGAGGCTGAGGCGGGTGGATCATTTGAGGTCAGGAGTTGAAAACCAGCCTGGCCAACATGGTAAAACCCCCTCTCTACTAAAAATACAAAAATTAGCTGGGTGTGGTGGTGCATGCTTGTAATCCCAGCT
>chr1	155596757	155597049
TCATGTCTTATTATTAGAGAAGACCTTGAAGGGAATCAACTTCTTGTACTTTTCTCATGCTTGGGCCCTCCACAGCATCCCTGCTGAGACATCAGCCAGCCTATGCTGGAATGCCTCTGGGGCCAGGGAGCTCAGCACCTCACCTGGCCTGAAATCACCGAAAGTTAGAGCTGGAAGGGACTCTTGAGACCCTCAGGCCCTGCTCATGCTCATGTTTCCTGTCACCCTTCTTGCACTCTGAAAGTGACCTCCCTGTCACTCTTACCCTTAAGGAGAGTCTTCCCCCTGTACTT
>chr1	159926779	159927118
TCAGGAAAAATAACTAATGAATCCGAGGCTCAGTACCTGGGTGATAAAATAACCTGTATAACAACCCCCCATGACACAAGTTTACCTATGTCACCAACCTGCACATGTATCCCTGAACTTAAGATAAAAGTTAAAAAAAATTTTGTGAAGATGGAGTCTCACTATGTTGCCCAGTCTGGTTTTGAACTCCTGGGCTCAAGCTATGCTCCTAATATTTTTAATATACATATTTGCACTTATATTTTCATCAATACATAGAGTTAGTCATAGTCTATATTTCCCCCTTGAACTTTTTGGGGGATAAAAAGCACCCAGATAAAAATAAGCCAAACTAACCATA
>chr1	156061382	156061721
TAGGAATCACTACCCCTGCATCCTTAATTGTGTCACTAATCTCCGCAATTCTTCCAAGAATGCAGTCTTGCTTTTAACTTACTATTTTTCTAGGCGGAGGCAGTACTATTGGATTCTACCTGGACTTTACCATCATAGTAGCCCTCATTCCACAGGTCAGAGAAACAATGTAGGGTCTTTGTCAGCTGCTGAGTATATCTATTTCAATTATGCATTCCGGAGCTGGGGTTATAACCACAGGATGGGTTCAGGGACCCATTGGGCCCAATGTGAGACAGACCTCAGCTAAAATTCCATTGATCACCTGAACTTCATAAGCTCCTACCCTGACTTCTGGAGC
>chr1	48394441	48394718
CACAATGGAATAGCATTTGGCAATTAAAAAGAAGAAAATCATGTTATTTGCAGAAAGTTGTATGGAACTGGAGGTTATTATGTTAAGTGAAATAACTCAGGCACAGAAAGACAAATATTGCATGTTTTCACTTATATGTGGGAGCTAAAAAAGTTTGCTTATAAACGTAGAGAGAAGAATGATAGATACTAGAGGCTGGGATGAGGGGATTCAAGGGGGAATTAAGAGAGGTAGCTTAATGGGCACGCACGTGCTCGTAAATAAAAATATAAGTTCTA
>chr1	143545902	143546179
CATCCTAGGGCCTCATCCACTGATTCCTGGGACTACAGGCTCACACCACCAAACCCGGGTAATTTTTCTGATTTTCAGTAGAGATGAGGGCTCACTATGTTGCCTAGGCTAGTTTCAAGCTTCTGAGATCAAGCAACCCTCCTGCCACAGCCTTCCAAAGTGCTGGGATTCGAAGCCAAGCCTGGCTGGCTTTCATGTCTTTTCTATGTAGTTTATGTTTCTGGATGCCATTGAGAGTCTGGCTGGCTTTCACATATTTGCTATGTCGTTTATATTTC
>chr1	511505	511783
CATTGTTGCTTAGTTTGCGTTTTGTTTCTCCAACTTTGTGCCTCATCAGGAAAAGCTTTGGATCACAATTCCCAGTGCTGAAGAAAAGGCCAAACTCTGGAAAAAATTTTGAATATTTTGAGCCAAATGTGAGGACCACAACCTGTGAGAACGGAAAATAAATCCTGGGACCCCAGACTCACTAAGCCAAAGGGAAAAGCCAAGCTGGGAACTGGCTTATGCAAACCTGCTTCCCATCTGGTTCCTAAATAAGATAGCTATTACACAAAGATAAAAAAG
>chr1	193072004	193072282
TAAAAGATACATATGTAATCCACTGTAGAGAATTAATAAACATTTCCATCATATTTGTCTCAATTCTCTGTAAAAAGGAATCAAATCTTATAATGCCCTTCACCTCACTTACTTGAGGTAATCTTACAGTGCACTTATTTGGCACAAGGGACAAGTATATGAGATCTAAATCAATATATGGTATATTGAGTGTTTTTATTCTAATTGAGTATATTTCTTTTCCTTTATGATTTCTTCATTTTATGTTTTGTAAGAAAACTTCCTTGACTCTGAGTTGGA
>chr1	226469965	226470220
CACGGTGGCCTCAGCGGGTGAGTGGTTCCTGGATGGGCAGGCCCTGAAGGCCAGCAGTGTGTATGAGATCCACTGTGATCGCACCCGGCACACGCTCACCATCCGGGAGGTGCCCGCCAGCCTGCACGGGGCGCAGCTGAAGTTCGTGGCCAACGGCATTGAGAGCAGCATCCGGATGGAGGTCCGGGGTAGGTGGAGGGCCCCAGCTTGGGACCCTGAGCCTCATTTCTCCAGGGTGGGCGGTGTCAGGGCTCCA
>chr1	154660988	154661243
TGGTTGACAACCCAGTCTCCCACCACCCCTGCTCAAGGATAAAGGTGAGTAGGGCATCTGTCTTTATTCCAATGGAGAAAGAGCTATCAGCCATGAAAGAAGCAGAAAACTCCCCACCATCATGTTAACTGGGACTGGTTTGTATACCATTGTTCCAGTTTCAAAAAAGAAACTACTTGGAGGGTGGAAAATGAGACAGTCTCTCCAGAGCAGGGGCAATTTCACACATATTCTTGTCCATGGTAGCTAACACTAT
>chr1	200164561	200164840
GTTCAAACAATTCTCATGCCTCAGCCTCCTGAATAGCTGGGATTACAGGTGTGTGCCACTATGCCTGGCTAACTTTTTTGTGTTTTTAGTAGAGACGGGGTTTTGCCATGTTGTCCAAGCTTGTCTTGAACTCCTGACCTCAAGTGATCCGCCCACCTTGGCCTCCCAAAGTGCTGGGATTGCAGGCATGAGCCACCACACCCGGCCTGCAAAAATATAATTAATATTTTCTTTAGGGTCTATCTGTGGCCCCAGGGATCATAGGTGGACTTTATTTATT
>chr1	5203971	5204250
TTGCACGCTCACCTAGGTAAGTTGGCAAGCAATGGTTCTCACCCTAGTGGACGGCCCCATCATTCCGATTTCTCATGGCATAGCCCTAGCCCCCCACCCCACTATCGGAGGAAACACAGTTTCCTGATAGGGTGGGCAAGGGGAGCAGGTTTCCCATCCCCCATTTCCTGTTGCTGACTCATGAAGAATGTGGTGAAGAGGCTTCCACGAGGCCAGAAGCCAGGATTTCCGTGAGGTAGCCACCCTCTCACCACCCCAGAGCCTCTCACAACCCCAGACC
>chr1	175512635	175512939
TAGATTCAAGAGAACTGGTTTTGCATCCTTGCCTGGTTTGACAAGCTTTATGACCTTGGATTAGCCGTGCAGCTTCTCAAGGTCTCGAGTTTCCTCATCTGAAAAAGAGGGAGAGTGATAATAGTGAATGGAAGGCTCACATGAGATCATGTAGATGCTCAATGTATAAAGAACTCTGCATGGTATATTTGCACATTTCAACACTAAATGAATGATATTTATGTGGATATAGTTCAAAAACATGATGTTGAATAAAACAAAGCAAGACAAAAAGGTTACATTATATATATATTTATATAATGTCT
>chr1	247052126	247052430
TTTAGACAGCCTTTTCTGAGCAATCTGCACACCCTCTTATCTTAGAATAGTTCATTTATTGGTGCCATGTGTTTAGCAGAACACAAACGGCTCCAAGACATATCCTTGGTATAGCTGATTTACAGAGGAGTTATTGGGAATTAACTGTCTGGAGCCATAGCTGTCGATATCAGCCCTCAGTATGACTTAACATCATCATCTGTGGATCTTTACACATATATCCGTGTCCAGTTTATCCTCAGAGATTCTGATCTAAGCTGCCAGGAGAGGGGCCTTAGCAACTTTATTATTTAAGTTGGGCCTGG
>chr1	62754827	62755116
AGAGGTCCCAGAGTTCTACATTTTCTAGGCCAAGATTCATACCTCTCCTTCATATTATAACAACCAGAGCTTCACGATTACTCTCTGCCTTCAGACCATCAGGATTAACCTCATTAAATTATTTTCCCCAGTTTGTGTCTACCACCTCAACAGGCCCAGCCTTCAGAAGGCTTCATTCATGACTCGGACTCTGATCACCACACACATAGCTCTTTATATTGTCTCTTCTTACCTCACTTGCCATGTCTGCCCCTTCTCCTAAAATTCTTCCACTATGACCTCTGAAACAC
>chr1	42986784	42987073
TGGCAAGCAGGAATGAAGGGCTCCAACCAAGGGCAGATCCTGGGCAGAATGGCACAACCCTGGTTTGTAGCTGGACTTTACAAAATACAAAGGCCCAGGGAAGTGAGAATGAGGGATCAGGAGGTGGGACGGACGCAGGGCAGAGTGGGTCAGTCCTCCATCAGGACTGCAGGAGATGGGGCTGAGTGGCAGGAAGTGGGGCAGAGAAGAGCTGGCTAGCAAAGGGAAAGCATGAACTTCAGTGGGGCTCTGGGGTGGGGTGGGTGGAGAAACCATGCAGGGAGAAGGTC
>chr1	177385952	177386222
GTACTCCAGCCTGGGCAGCAAAGCAAGACCCCGTCTCAAAAATGAAACAAAACATTTTATACAGTAATAGCTGCCACAGTCAGTTCTCTGATGGATCTGTTAAAATCAATTGACAACCTTTTAGAAAGGATCTACCATTCTAGATGCCATTAAGAGCATTCATCATTCATGGGAAGAGGTCAAAATAGCAACACTAACAAGAGTTTGGAATAAGTTGATTCCAATCTTCATGCATAACTTTGAGGAGTTCAAGACTCCAGGGGAGAAAGTA
>chr1	199171183	199171453
CAGGAGAATTGCTTGAACCCAGGAGGCGGAGGTTGCAGTGAGCCCAGATTGCGCCACCGCACTCCAGCCTGGGAGGCAGAAGGAAACTCCGTCTCAAAAAAAAAAAAGACCCGGCGTGGTGGCTCACGCCTGTTATCCCAGCACTTTGGGGGGCTGAGGGAGGTGGATCACCTGAGGTCAGGAGTTTGAGATCAGCCTGACCAACATGGCAAAACCACATCTCTACTAAAGATACAAAAATTAGCCGGGCGTGGTGGCATGTGCCTGTAGT
>chr1	227320415	227320730
GGAAATGGGTGGGGACGGCTCCGGGGAGCTGACCAAGAGCGTCAGCCACGTGACTTGTCAAGGAGACCCAGGGAGCAGTGACTGAGAGAGGAGGCCAGCCTGGGAAAGGAGCCAGGTGCGCCAGCCCCCGCCCTGGGGCCAGGACAACAGCTTCCATGCACACACAAGAAGCAGAAAACTTTTTTTTTTTTGAGACAGACTTTTGCTCTAATCACCCAGGCTGGAGTGCAGTGGTGTGATCTTGGCTCACTGCAAGCTCCACCTCCCAGGTTCAAGCGATTCTCGTGCCTCAGCCTCCCGAGTAGCTGGGATTACC
>chr1	186955472	186955787
ATTTGATTCTCAGTTTGGTCGCTGTTGGTGTATAGCAGTGCTACTTATTTGTGTACATTAATTTTGTATTCTGCTGCTGGTTTGTTTACATTAATTTTGTATCCTGAAATTTTAAGAATTCATTTATCAGATCTAGGAGCTTTTTGGAAGAGTCTTTAGAGTTTTCTAGGTATGTGAACATATCATGAACGAACAGCCACAGTTTCACTTCCTCTTTACTGACTTGGATGCCCTTTATTCCTTTCTCTTGTTTGATTGCTCTGGCTAGGACTTCTGGTACTATGTTGAACAGAAGTGATGAAAGTGGGCATCCTCG
>chr1	206066481	206066753
CAAGAACAAAAAAACCCGAATGGGATGACCAGGAAGCAGAAATGAATTCAGTTCCAAAAACATGGGAGGATGTTTACTTAGCAAGCACGCTCGAGCCTACAAGGAAGCAGTTTTACAGGGTGCTGCATGCAGTGTTTGATTTCAGGGGGTAAAGATAACTTCAGAGTGGGGAAAAGGTGCTGGCTCCTTCTACTCACCCTCAGAGGCTTGGGGAGGCCAGGCCAGCACAAACTTGAAAAGGCAAGGCTTCAGCTCAAGCCCAACAGGTTGCCG
>chr1	23216239	23216511
TTTTGACATTATGTATTTTATATATATATATATATATATATATATATATATATATATATATATATATATATATATATATACTTTTTTTGAGACGGAGTCTCGCTCTGTCGCCCAGGCTGGAGTGCAGCGGCGCGATCTCGGCTCACTGCTACCTCCGCCTCCTGGGTTCACGCCATTCTCCTGCCTCGGCCTCCGAGTAGCTGGGACTACAGGCGCCCGCCACCATGCCCGGCCAGTTTTTTTGTATTTTTAGTAGAGACGGGGTTTCACCGT
>chr1	86454888	86455186
CCTCTGCCCGGCCGCCCCTACTGGGAAGTGAGGAGCCCCTCTGCCCGGCCAGCCGCCCCGTCCTGGAGGGAGGTGGGGGGGGTCAGCCCCCCTGCCCGGCCAGCCGCCCCGTCCGGGAGGTGAGGGGCGCCTCTGCCCGGCCGCCCCTACTGGGAAGTGAGGAGCCCCTCTGCCCGGCCACCACCCCGTCTGGGAGGTGTGCCCAACAGCTCATTGAGAACGGGCCAGGATGACAATGGCGGCTTTGTGGAATAGAAAGGCGGGAAAGGTGGGGAAAAGATTGAGAAATCGGATGGTTG
>chr1	39284787	39285085
GTATTTTTAGTAGAGATGGGGTTTCACCGTGTTAGCCAGGATGGTCTCGATCTCTTGACCTCGTGATCTGCCCGCCTAGGCCTCCCAAAGTGCTGGGATTACAGGCACAAGCCACCGTGCCCAGCCTGAGATCATTCTTACTTCACAGGATTTCCCTGATAATTAAGTGAACACACACACACACAGCATCTAACACAAAATACTTTGTACACAGTAGATACTAGACAAAAGATAACCATGGCTACTGCTGTTTCTTTTTTCTCCTCCTCCTGCCTACCCTTCCCCCTCATCCTTTTATC
>chr1	105731311	105731598
AGAGGCACTGAGTATAAGCCATTGAAATCATACTTTCTTAATACGAATACTTTTAACACAAATACTTACAAAATATCATTCTTGGTGAACTAAGTTAGGCTAGAGATTAGCATCAGAAATTCTATTTGCATAGGCTATTAGTTGTCAAGCATTAGTGAGTGTCAGAATCACCTGGAGAGCTTCCTAAAACAGATTGCTATGCCCTACACTCACTGATTTTTTGGGTTTGAAATGAGGCTTGAGAATTTACATTTCTACCGCATTTCCAGATTATGCTGCTGCTCCTGA
>chr1	233550268	233550555
GGGAGGACATACATGTGCAAGTTGCAGTAAGTAGAATTTTCCCTTCACACCCAATCCATTGAAATCCAATCATCCCCATCTTCAAATATATTCCCAATACTACTATTTCTCCTCACCACCATCTCTCCCCAGGACTAGCTTGACAGCCTTCTGACTGATCTCCCTACTTCCACTCTTGTGTTCCCATGATCTGTTCGAACCCATGATGTGTTCACTACCCAGCAGTCAAACATTTTTGAAAATGTTTATCACATCACTTCACTCAACACCCTTCAAAGGGTTCCTAAC
>chr1	97978201	97978489
TAAATGTGTTTTGATGATCAATGACAGTTCTTGTCTATTAGTATTTAGCAAGCATAAACTAAAATCAATCTTTTCAGTGTCTTGAATTTTAAAAATCATTCATTTTAACACAAACTAATTTTCAAAACAAAAAACAATGAACCTGGATTTTCATGATAAATCACAACTTGGAAGTGCTTAATTAATAAATGTGCCACATTTTTAAATGCCTATAGAAGTCATATTTAATGGTTTAACTGGATTTGCTAAGACAAGCTGTATTCTGTACCCACAGATAATAGAGAACAAG
>chr1	154623209	154623497
ACCATCGTGGGCAACATAGTGGGACCCCATCTGTACAAAAAAATGAGCCAGGTGTGGTGGTCTGCAGCTGTAGTCCCCACTAATCAGGAGGCTGAGGCAGAAGGATCGCTTGAGCCCAGCAGTTCATTGCAGTGAGCCATGATCGCTCTACTGTACTCCAGCCTAGGTGAGAGAGACCCTAGCTCAAAAAAAACAAACAAAAATTCATGGCACTAGCATTTTACAACCTGACCCTTTCCCTCTGCTGGCTGATTCCTTCCCGACTACCACTGAATCTTTTCCAGGCCTG
>chr1	44005035	44005291
AACACAGAGGTCTCTTCTGGAATTTCTGTTGAGCACCTAGAATTTAAAATGGGAGGTTGTGTTCCTTTATTCCCTCAGCAAAATAAGAGGAAGTGACTCTCAAGCCTGGACTTGAAAGATGAATGAATAAGATGAGAAGTGCATTCTAGGCAGTGATAGTAGCATGAATAAAGTGGAGGGGCCTGGAAAAGGGCTGGGAGAGTCTTGTGTGGAATGCAGAGTTTGGATTCTGAGTTAGGCGGAAGCAGCTGATGAAA
>chr1	107659187	107659443
CTCGCTCCACAACTCCAAACCTGGCCTTCCAACTCAGTAAAAAGTACCACCAAACACCTACTTGGTCACTCCAGAAGCCTGCTTTTTATCACTTCTTGTTCTTCATCTTTACCTCATATCTAGACCTGTCATAAATATTAAGGAGGTATATAAAGCTCCATTGATTGTTCTTTAAAATATACCTTCCATCCATCCTCTTCTGTCCATTTCCACTCCTCGCACCCCGTATCAAGCCACCAACATGCCTCATTCAGTGA
>chr1	235431949	235432212
GTAGAGAAATGGGAGAAATAGGGCTGGGGTAGACAGAAACCTTAATGTAGGATTCAAAAGATGCTATTTGTTACTATGAATTTTATTGTACACAAAAAAGTAGTTTTATCCTAACACCATTAAAATATGATATTTACTTATACAATTTGCATTAACATTTCCCTCAAGGTAGGCATGTGTGCCTGATATGCCTATGAATATATTTTTGTGTCTGATGATAGTCTCCCATTTCTTTGTCATTCATTTCTTATTGCAGTCTCTTTT
>chr1	111369938	111370201
AGCAAATTCTTAGATACCTACAAAGAGACTTACACTCCTACACAATAATAGTGGGAGATTTTAACACCCCACTGTCAATATTAGACAGGTAACTGAGACAGAAACTTAACAAAGATATCAAGGCCCGAACTCAGCTCTGGATCAAGTGGACCTGATAGATATCTACAGAACTCTTCACACAAAAACGACAAAATATGCATTCCTCTCATCACCACATGGCACTTACTCTAAAACTGATCACATAATCATAAGTAAAACACTCCT
>chr1	24721370	24721634
CTCACACCTGGCCTGAGCTGCCGTGTCTTTCCATCCCAGCATTTCTGTGCTGCCTGAACAAGGATGCTCAGCCTTATTGATGCATGCACAGACTTGGAAGCATGAGGGAGTTAAAGTCCCATAGGGTAGCCCTCAACCAGTGGAAAACTAAACCCGGTGAATAAGCTCCTCTGTGTTCTGACACTGAAGCCAACAGTTCTCAGGCAGGTTCTTACTGGCTCCCCAGCAGATCAAGCCCCAGTTGCCCACAGAGGTGACCAGCTTG
>chr1	82509676	82509940
AGTGAAATAATGTCCTCTGCAGCAATATACATGCAGCTGGAGACCATAATCATAAGTGAGTCAATGCAGGAACAGGAAACCAAATATCACATATTCTTAGTTATAAGTAAAAGCATGAGTTGAACAACCACCTGTTGGGTACTCACTACCTGGGTGACAGAATCCATACCCCAAACCTCAGCATCACACAAAATATCCATGTAACAAACCTACACAAGTACCCCTGTATTTAAAATAAAAGTTGAAATTTAAAAAAAGAATTGAA
>chr1	1795166	1795463
GCAGGATCCCTGTGGCACACCCCAGCTGTCACAACCACCAATGTATCCAGGCAGGCAGCGTGGGGACTAAATACAAGAGGGAACGCATACCTGCCTCTAGGGGACTCAGCACTTTCACAGGGGAAGGAAAGATTCCCTGCTTTGGAGGCATTCTTTATGTCTTCTCATTGACTTCTGATCTAGGTTACTGGTCCCCAAGGACAGTCAGTGGAACAAATGCTGGCAGCAGCCTCGATCCATCCCTGTGGAAGCTACCGAGGACAACACTCTTCAGTTCCCACAAAAGAAAGACTAGCAA
>chr1	104422362	104422659
TATCAAAATGGAACATATCTGTTATAGAATTTTAAAAGAATTTTCTAAAAGTTCTAGTCTAATTTTGACTTTGACAACAAATAACAAGTTCTAAACTAATTTCCATTTTTACTTGTTAAATGTGCTTTTAGCTTCTGAGCTGTCATTAATAAAATAGAAAACATAAATATGTATATAATGTAAAATTTATATGTAAATAAGTACATGTATAAATTAAAGATTCAAGAGAGAGGTTTAAAAACATAAAAAATAAAATTTGAAATATGTTTCATTTGCCATATGGGTCACTCCATTTTAT
>chr1	41638350	41638621
CCACAATTCCCCATCCCTCCCTGAGTGCGCCTCATGGCAGTAAAATTTGGCAACTTCTCTCATTGCCTTGAATCTAGGATGATCTTGGACTTACTTTGGCCAACAGAATGTGGTGGAAGTGACAGAGCCAGTTCTGAGCCCAAGCCTAAAGAGGCCTTGTATGCTTTCCTCCATTCTGTTGGAGCCCTGCCCAGCTGCTGTGTGAACAAGCATGGGCTATCCTGCTGGATGAAGAGAAATGTACGGCTCAGTCACCCTCAGCATGCAGATGT
>chr1	63097256	63097527
ATTTCATTGTTGTGCGAACATAATTGAATGTACTTGCATAAACCTGGATTTGTGTAGCCTACTGCACACCTAGGCTGTGTGGATGGGTTGAGTATCCCTAATCTGAAAATCTGAAATCCAAAATGCTTCAGAATTCAAAACATTTTGAGTGCTGATATGATACTAAAAGGAAATGCTGTTTGGGACATTTAGGATTTCAGATTTTGGATTTTTGGATTTTCAGCTTTGGGATGCTGAACCAGTAAGTATATATAATGCAAATATTTCAAAAT
>chr1	12587393	12587649
GCACTTTGGGAGGCTGAGGCGGGTGGATCACAAGGTCAAGAGATCGAGACCATCCTGGCCAACATGGTGAAACCCCATCTCTATTAAAAATACAAAAATTAGCTGGGGTGGCGCATGCCTGTAATCCCAGCTACTTGGGAGGCTGAGGCAGGAGAATTACTTGAACCTGGGAGGCGGAGGCAGGAGAATCATTTGAACCCGGGAGGAGGTGGAGGTTGCAATGAACCGAGATCGTGCCACTGCACTCCAGCCTGCGC
>chr1	82703113	82703369
CTCTGACCCTTGCCCTCCTCCTCTGCGGCCATCAGTGGAAAGTTGTAGGGTAGCTCAGGAAGAAAAACAGCATACTCTTAGAAACTTTGGGTTTTTGGACTGGACCCAGGGAAATCCCTGGGAAATAAGAAAGCAGTATTGTTTATGTACAAAAAAGAGACTTATTTATAAAAGATTTAAAGCACTTAATCCATTTTGCAAAGCATAATTAAGTAAAATAAACACCAAATTGTAGAACAGAACAATAAATAAACAAA
>chr1	94736558	94736841
AAGTAAACAAAGTAAAAGGTCCCTTCACAATACCTCTTCACTGCTCTACCTAATGCTACATTTACAGACAAATAGAAGGCTTATAATTAGCCAGGAGCTATTAATATTTGAGTCTAAGGAAATGTTGATTAAGTATATGTTAATTTGATTTAATTACTTCACAGACTGATTTTTTTTTTTTTTTCAGGTTCGATCTGGGGCTAATGTTCTAATTTGTGGTCCAAATGGCTGCGGAAAGAGTTCACTTTTCCGTGTTCTTGGTGAAGTAAGTACAAGTTGGCCTC
>chr1	46311790	46312073
GTTAACCAAGGTAGATCAGACACTTCCAGCTGGCTCACAGTAGGCCATCTTTTCATCCATGTTTCAGCCAACTAACCAAATAAACCGTTGCCTTTCTTTTTTCTTTGAGATGGAGTCTTGCTCTGTCACCCAGGCCGGAGTGCAGTGGCGCGATCTTGGCTCACTGCAACCTCCACCTCCCAGGTTCAAGCGATTCCTCTGCCTCAGCCTCCCAAGTAGCTGGGACCATAGGCGCATGCCACCACATTCAGTTAATTTTTTTTTTTTTTTTTTTTAGTATTTTT
>chr1	14494834	14495126
GGGATTCCTTCCTGACATCAGATTTCTTGGCTATGCAATTGCAGAGAACCCCATTTCTTTCCTTCATGTTGCTTATTTTGGTTTGCAGTTATACACTCCTTAGCTAGATCACGGGGTACTGTCTGCCTCTTCTGGAGTTCAACAGATACTCCATGCATAGGAACTACATTGGCATCACCCAGCGCACTGTGGATTGCCCAGTTTGGAATTCTGACCTCACTACTTTCTGTCTGTGTGACCTGGGGCAAGTTCACCTCTCTGTGCCTCAGTTTTCCATAAAATCATAGTACCTA
>chr1	50215908	50216200
CACGTTTTATTTCACTTCATTTTAAAATATTATTTGTGCTACATTTATTTTATTTCTATTGTTTTCAATTGGCTAATTTTTGTCACACACACACACAAAAAACTTCAGCCTGTCTATCCATCCACTGCATAGATGGTTAGGGATATTCCTTTTTTCTTCAAAGGTATTCTTCCAATAACCTTCTATCTTTCTGCTCTAATCAGGACTGATCATTCTCTAGGCCTGCTGCCTAGCCATTATCTTCCAATTCTCTTTCACTATCATCTAAGAGTAAATCTACTTTTCTCTTTCTG
>chr1	39745789	39746045
GAGGAGTCAGGGTTCCGTTTCCACGTGTGGGAACATGGGAGGAGATTGTATTTGGTACTTTCTGTCCGAGCCAGAACTGGGGGACCGTCCCAGTGGCATTGCTGAGGTGCTGCCGCTCAGCCAGGCATCTTTGGGAGATTCCAGACCTTGGTTCTATGGGAAGGTGGGGGCTGGGCATTCACTGACAAGGAAATGCTCCCGAATAGGGTGGGAGAAGCATTCGCTGGACCATAACCAAGTACTGACTACCGTCAACA
>chr1	78832347	78832603
TAAAAACAATCAGAATACAGTACTTTGCTTTCAGCCTAGATTCAGCCTTTGGATTACCAGTTATGATATAAAAGTACAATGTCATTAGCTGGCTTTGCTGTATGATAGCCAAATCATTTAATTACAAAGTACCTAGGAATAAATCTAACAAAAATGTGCAGGATCTAAATGAAAAACAAATCAAAACTCCAAAACCGCAGCCAAAACTTTATTGAGGAAGATAAAATAATATTTAAAAATTATAAAGATGTAAATTG
>chr1	218117917	218118166
ACAAATTCAAGAGATAAAAGGATTGATGAGTGTCCCTACCTATGTTGAGAGAAATTAATTTACACATCCATGTTTTGACTTTGGCGTCCTTAAGGAAATAGAGGCAACATGTATGTGTATATAATATACACTTTTCTTACAGTAGAGATTATGTGAAATGCAGAGGATGTTTCAGGTTGATGAAGATGAAATTAAGGTGCTTAACAAATATCAATAAATGTAATACACTAATAGGCAAACTCTTTAAAAA
>chr1	105143680	105143929
AACCTCATAAAATGATGTGTTGAAGCTACAACTGAGTTGCCCTCTTTTGTCATGCAAGGATAGAATGCCATCCTCCAGGACACAGACTATACCTTTAATTAATGATCCTGATATGACGCTGTTTCTCTAGGAAACAAGAACCAAGGGATGGAGTAAGAGTGTCTCTTATTCTCAGTGATCCATCTCAGAAAATTTGTAGTTTATGACACTAAAACACTGATCTCTGCAGATTTAGATATTCCAGTCCCAG
>chr1	230910389	230910687
GCTACTCAGGAGGCTGAGGCAGGAGAATCACTTGAACCTGGGAGAAGGAGGTTGCAGTGAGCCGAGATCGTGCCACTGCACTCCAGCATGGGCAATGCAGCAAGACTCCATCTCAAAAAAATAAAAATAAAAATAAAGAAAACAAAAAGAAACAAAAAAGAAAGTGGAGAATGTAAGCTGCATCCATGATCCATCAACACGATATTTTGTTGAGAAAATTGTTGGCAGTACCATGAAAGGGATGTTTCCATTGGTATCTAGAAGAAAACATTACTGCCAATATTGGGGACAAAGATTTT
>chr1	20114399	20114697
TCTCTGCCTTTGGGGGACATTAGCGCAGAATTCAATTGAACAGGTACCTGTTTAGCATCTACTGTGTGACATTTGCAATTGGAGAGCAAAAATACAGAAGGTGGCCAAGCGTAGATGGAGCAGCTAGCATGCCCCGGACACTTTGGATACATGGTCTCATTTGAACTTGAAAACCACCCTGTGAGGCTGATGGTTCTATTCAGGAATAAATAATTGTCCCAAGATCACAGCTTAGTAGCAGAGACAGGATTTGAACCCAGAGCAGTCTGCCGCCACCATGCAAGGACCCAAATAACGGG
>chr1	54368090	54368477
GCTGGCTGCCTGGAGGGCTGGGAATGTCAGTATTTGGGCACATCTGTGAAGATAAAACCATCCTCTCATTCTCTACTATTTCAATCCTTTCCCAACCAGACACAGCCCTTGCATTTGAGGGCACTGGCCTGGGATCCCAAGAGGCTCCAGCCTGCTGCACGATGCCCCCAGTTCAGGGAAGAACTAAGTTTCAACATTCCATAGCCATATGACCTTGGGCACAGCACTTACCCTTCCAGAGCCTCACTTTCCCCATCTGTAAAATGGGGGCAATTAGGGCTAACTTGCAAAGTGTCTTAAACGAGATTATTACCATGGACCTGTGAGTCCACTTAAAAGCTCTGACTTAGAAACCCAAGTTCTAGGCCCAGCCTTGCCATTGATTTGC
>chr1	34122116	34122503
GGGCAGGGCGGGGCTGGGGTTCATGGGCCAGTGCAACAGACTGGAATTCAGTGGACTCTCTAGGCCAGGCAGGAAGCTAGAGGGCCTCCCATGACCATAGCAGACACACAGTGGACACACAGTGGAATTCCCAGGGCTTTCCCTGACATGCTGGATGTCAGCGCAATCAACTCCATGCCCACCCTCTCTAGTGGATGAGTCTAGGCTCCCAGGAAGTCCTAATACTCTAATTTATTCTGCTTGTCCTCTTGTCCTCTCATCCTCCCTTTTTCCCTGTTGTGTCCCCGTTGTAAGCTCTCTCCTCACACCTAAGCTGATGGCTCCCAGACATCTATTTTCAACCTTTACTCCTCCCCAAAACTTTAGATCCTTACATCCTTCTACCTCT
>chr1	230457400	230457685
TCCAACACCAACCTCCTTTGGATTAATGTTTAAATCATATACCTTTTTCATCCTTCCATTTTTTAAACTTTCAGTGTCTTAATATTTCAGTTGTGCCTCTTATAAGCAGTGTAGAGTAAGGTTTTATGTCTTCATCCAGTCTATTACTACTAATAAAAGATTATAGATTTTGAAATATCTTCAGTTCTGGACATTTTTGGTTTATATATTTTGAAACTGTGTTGTTAGCCGCAATATATTTAGAATTGATGTTTATGTGTTTGTTGAACACTTTTATTATAAAATC
>chr1	189289271	189289556
ACAATAATGTTGAAAGTTAGACTTTATTTTTTTTTATTTTCTTATGTATTAGTCAGAGTTCTCTAGAGAGACAAAACCAATGAGAGAGAGAGAGAGACAGACAGAGAGAGAGAGAGGTGGAAGGGGAGAGGATTTATAGGATAATTGGCTCATGAGATTATGGAGGCTCAGCCTCAATCTGAAAGCTTCAGAACCAGGGAAGTCAATGGTTTAATATTCAATTTGAGACCAAAGGTTTGAGAACCTGGGGAGTATCTGGAAAAAGTCCCAGAGTCCACAGGCCAGA
>chr1	186562533	186562791
AATTTTCTCTCTCCTTTCTCTTTGTTAACAGTTAATATTGGTAACTTTAAGTCATATCATCATCTCATTTTAGTGATTGGAATTTTTAGTTCTATTTAATATGAAAACAACTGAACTTGACAGCATAAAATACAATATTTTTAACTAACTTGTTACTATTGTTATAAAATAATTTATGTGCCGGGCGTGGTGGCTCATTCCTGTCATGCCAGCAGTTTGAGAGGCCAAGGCCGGTGGATCACCTGAGGTCAGGAGTTCG
>chr1	38703778	38704036
GCCCTGCTAGTTTGCCAACTCATTCTCTGTATCCATGGCTTGGGGGGGACACAGGCAGCCAGTCACTAATGACACAGCCAGTTGAAGGGTGAAGTGATTCCACCAGTTGTCACTAACAAAGCTCTGAGGCTAAAATCCAGGTCATCAGGTCTTTACCCCTCCCCAGGGTTGAGGATCTCCCCTTTCCCCACACACCAGGAGCGCTTTGTCTGTAGCTCTCCCTCCCCGACCCCAGTATTAGCATGGATTTCTTTTCTTC
>chr1	94852386	94852662
ACAGACTGGGAGTTGTATTAGAGTCTATTTGATTCTCAAAGCATTTCGCGGCCTTTCATTAGGCAGCACCCTGCCTTCCACGTCACAGGCTGTCACAGACACTTGTTGAGGATGATGCTGGTGACGTCATCAGTCCTTTTTCAGCAAAGTCTCCTGAAAATAAAGCTCAGATTGGCTGTGCACATCTCTGGACCTAGTCCAGAGTCAAGCACCACTGAGGGCAGGGACCTGCCCAGGGGTGCTGCTGACGTTTGAGATGGAGTGGTTCTTCACAGCA
>chr1	879486	879762
ACACAGGGGCTTAGGAGGACCCTCTCAAGTGCATTAGCTCCTCCTTCAGTGGCCTTGAACTCCTGTCTGCCCTGCCCAGGGTTGGCCACCGCCCTAAGAGTCCCCGGAAGTCCCAGCCTCCAACTCCCTCTCAGACATAAACCTTTTCTAGGTCCCCTTGATCACATCCCCACCGTGAGACCACACGAGGTCCCTAAGCCCAGCAGCTGGTACTCAGCACCTCTGGGGTCGCCCAGGCACCACCAACTGCCGCAGACTGGTTTCCTTTGGCCCACAT
>chr1	14822429	14822722
GCTCAGTGAACTAATGCAGGATAGAAAACCAAATGCCACATGTCCTCACTTATAAGTGGGAGCGAAACATTGAGTGCACTTGGACACAAAGAAGGGAATGACAGACACTGGGGCCTACCTGAGGGTGGAGGATCGGAGGAGGGAGAGGAGCAGAAAGGATGATTATCGGGTATTGAACTTAATACCTGATTGATGAAATACTCTAGATACTAAATGCTCATGACACACAATATACCTAGATAACAAGCCTGCACATGTACCCCTGAATCTAAAATAAAAGTTTAAACATAATAA
>chr1	195699449	195699742
GTGGTGAAAATTAAGAGATGACATCTAAAATGCCAGAAAATATTAAATCCTCAGCTTGTAGTTACTTTTTCCATATCCCTATGTTCCACCTTTTAGTTCTAACGTATTTTACAGGTAATCCCAGTGTAGCGAATGAACCAGATACAGGAAAGATTAACTACCTGGATCGAATGCTCAAAGAATCAAAGACCTAGTTGTCATCTTTGTCATAGAATTAATCTATTTACTCTGGGTTCCTGAAACTAGTAAAAGAACCCTAACAAATAGCAGCAAACGAATTTTAGTGAAAGAGAA
>chr1	113391553	113391839
CAGATGCACTTTTGCAGTGTTTCTGTCTCTCCACTGTAAACCTCCTCCCTCTCCAGGGTCTGATATACACACCAATACCTTTGGCTAATAACTAATAAAACAAGTAATTATGTAACATTTGCATGTACCATACTGTTCTATGTATTTTACATACATGAACTTATTTAATTGTCATAATCTTATGAAGTTGGTACTGTCATTATTCCATTTTCATAGATGAAGAAAATGAGGCACAGAGGGTGAGTAATTTGCCTATGAATACTCAGTTAATATTCTGAAGCCTCACT
>chr1	71292031	71292317
TTTAGAGCAGCATGTTTGGAATGAAACTGGCACACTTAATCAAGCCTCAAGGGCCGTTTGAAGTCATGTGTGGCCCACACTGGCCTCATGGGAACACAGGTGCTCCATGACCCAATAGGTTCAGGACTAGGTGGGGGGAAACTCCAACCCTGAAAACATCCCCCTGCTGTCTAGACCAGCCTGCCCCATGGCCAAGGGCAGTGAGAACCCCGGCCACCCCTTGGGTTGCACCCCTGCCAGTGCTAGAATTTTGCCCATCCTGGGCAGAAAAGCTCCGCATTTGGCTA
>chr1	145271926	145272211
TGAGAGGGAAAATTGGAAATAGTCTGTTATAGGGTACTTTCACTGCACATGAAGAGGAAGAAATATTAACTGTACATGTATATGGCAATCCATAGGGCAACTACTTAAAAAATTGAAAAGCGTAATTGATATGCTAAAAGAAGAGATAAAATGGAATCATATAAAACCAGAAAATGCAGAAAAAGAGATTTTAAAAAAGAACTGGTACAATGAATAGAAAACGGTTACAAACAGTAAATATTGATTCGACAATATCAATAATCACTTTAAGTGAGAATGGTCTAAA
>chr1	53790449	53790734
AGTCCCCTAGCCTCTCCCCTACCAGCTCCCAGGCCTCACCACACACCCCAACCCTAAGCTGCTATAGGTGGAAAGTGTGTCCCGGTAGGAGGGGGACCAGGCGGGTCCCTGAGAGCCCTCACAAGGCCCCCCGCTGCTCCTGTGCCTGGGCCAGCTCTACACAGCATGGCCCAGGTGGCAGGCAGACAGCCAGCTCCCGCCAGGCCTTCCTTCTCAGGTCTCCCTTCCCACATTCCTGCCTGCCCCAGGGGTTTATTCTTCCCCTGCTCATTGATGATGAAAATAC
>chr1	26877577	26877875
TGGGGAGAATGGGGAGAGGAGGCTAAAGGGTATGGAGTTTCTTTTCAGGATGATGAGATGTTCTAAAATTGATTGTGGTGATGGTTGCATAACTCTGAATATGCTGAAACCATTGAATTGTACAATTTGATGGGTGAATTGTAATTATATTTCAAAGCTGTCATAAAAAATGACTGATGAACATTTATTTAAAAATCAGACAGTAAAGGTTATAATGTGAGTGCATTCTTACCATCTTTCCCCTCCCTGGTCCTATGAATGTGGATGGCCACAATGGGAGTAAGAGGCATCCCTCTTCG
>chr1	157025163	157025461
TAGGTCTTATTTATTGTCTAATTGTAGTTTTGTACCCATTAATCAATATTTCCTTTTTCATTATTAGCACAATCATCTTTATTTTCTATCCAACTTGATGTTTATGTTATACATAACCTTTGACTTGAGGTGGAAGGATGACAGAAGGGCCTCATTTTAGCTTTTCTGTTTTTATTTAGAAGTTAGAATATTTCTAAAAACCCAAAAAAGGAAATACCATAGAAATTGACAAAATATGTAATAAACTTTATTTCCTTCACCCTCTACCTTTCCTGGTAACCAACAACCAACTTTCTATC
>chr1	235803305	235803629
TATACAACTGAAATGATTTGCTGACCAGTATAAGTTGTTTCTATATACCGTCAAAAAGAAAATCACAAACATCTTTGAAAGACTGATATGGCCATCCAGTTAAATCCAGGGGGGAGCTATGGCTATCCCAGTTCTGGAAGAGGATAGGGTTGTTCTATAAAGGTACTGCTAGGAACAACCCTATCCTCTTCCAGAACTAGATGGCGGATCACAAGATCAGGAGATCAAGACCATCCTGGCTAACACGGTGAAACCCTGTCTCTACTAAAAATACAAAAAATTAGCCCAGCGTGGTGGCGGGCACTTGTAGTTCCAGCTACTCGGG
>chr1	10936739	10937063
CTATAGAAAGCTTGTGTTCCCGGGGTTCCTCCGACTTCTTGGCATCGCTGTGGGGCCACAAGAAATTAGTTGCACATTGGCTGGGCGCAGTGGCTCACGCCTGTAATCCCAGCACTTTGGGAGGCTGAGGCAGGCGGATCATGAGGTCAGGAGATCGAGACCATCTGGCTAACACAGTGAAACCCTGTCTCTACTAAAAACACAAAAAATTAGCTGGGCGTGGTGGTGGGCACCTGTAGTCCCAGCTACTCGGGAGGCTGAGGCAGGAGAATCGCTTGAACCCAGGAGGAGGAGGTTTCAGTGAGCCGAGATCGCGCCACTGCAC
>chr1	52448032	52448318
TCATACTAGAGAAGTAAGCAGAAACCAAATCAAACAGAACAGAACATTGTCAGCTATGTTATGGAAGTATGGACTTTATCCTAAGGGCAATAGGATGACATTGAATGATGTTAAGTATGGAAATGATACAATCAGATTTGGGTTTTGTATTTGTGTGGAGAATAGGCTAGATGGGTACAAAACAGGGGGCAGGGAGACTAGGATTCTTGCAAAAATCTAGGCAACAGAAAGATGGAGGCATTATGGGATATGGCAGTGGGAATGGAGAGAAGTGGATGGATTTGAAA
>chr1	202375763	202376049
ACTGTAGAAATGCCCCTCTCACCTGCAAACTCATTGAAATGGTTGCCAATGTCAAAAGCTTGGTAGTTGTAGCCAGCATATTCATAGTCAATGAACCGCACGTGACCTATGAAGTAGAGGAGAATCGATGAGAGTTGGCCCAGGAGATCTGGCAACAGAGCCTGGTCAAGCTTCCACAGACCTCTGGGATGCACCCACTGAGTGATGCCGGCCTCTGCAGCAACCCTGCCCAATCCCATCACTGCAGCAGTCTTCCAAGCTACTTCCATTCATCCATCCATCCATCC
>chr1	68165429	68165707
AATAAACAATGTTTCACTATTTTAGGTTACTTAGAAATTACTCAGACATCTTATGATTATCTGTTACTTAATTTAACATGACTTTAAGATAAATTACTGAAAAGAATTTTGAAACTATGACACAGTTACCATCCCTAATATCCTCCCCTGTTGGCCTGCCACATGGCACCTAGGATTGCTGCGAAGGACAGGGCTCATCTGGATCCTAAATTTACACACCACATATAGAGCACCAGACAGAGGACAGAACTGTGTAGAGGATGCCTGGAGGATTTGACT
>chr1	210961736	210962014
GCAGTTCCAGGAATTTGCTGCTTACTCAGTAGTGGTGGATGCAGCAGGGAAAATAATGCAGGCTTCCTGCCCATTTCCCAGCCACTTCTCCGTATATGCACCTGGTCACAAAGGGATGGTCACAAAGACCATAAGACAGACCCCAGAGACCCCAGGCAACGTGTTCCCTGGCAGGGAGTGTGTCCTGCGGATGGTGTTCCTCAAGGAGCACAGGCTTCTTAGGGGCGGCTTTCACTCAACTTGGAAGGGAGGTCTAGGTAGAGGGGTTCACTCAAGTGG
>chr1	9448560	9448886
CTGGCAGCCCAGGCCCGCACCCCTCCTGGCCGATGGTGGGATGTGCAGGGTGGAGGAGCCTCTTCTGCAGGTCCCCTTGGTGCTGCCACCCACACAGAGCCCCAATGCCCTAATATCTGCCCTCTCCCCTGCCTGCACCACTCCCCAAAATATGCCTTTTAGAGATAAACCCTGGGGAGGTTCCCTAATTTTCATGGGGCAAATTGTGCACGCTGACCATGAAACCTGTGCTTCTTCCCACTCTGTGGACGTCCCCTCCCTCTACAGTGACCAACTCAGTCTGGTTTGCTTAGTCTCTGGGTTTCCGTACAGAAAGTCCTGTAGCCC
>chr1	40049920	40050246
GGCAGGTGGATGGCTGTGCCCAGGAGTTCAAGATCAGCCTGGGCAACATGTTGAAAACCTGTCTGTACAAAACATACACAAAAATTAGCCGGGTGTGGAACACAAAAAAAATTAGCCAGGCGTGGCAGCATGTGCCTGTAGTCCCAGCTACTCAGGAGGTTGAGGTGGGAGGATCACATGAGTCTGGGAGGTGGAGGCTGCAGTGAGCCACGGCTGTACCACTGCACTCCAGCCTGGGCAACAGAGTGAGACCCTGTATCAAAAAAGAAAAAATTGTCTTTGGTTTTTGGCCATTTTACTCTGATGTGCATAGGTATACTTTTCTTT
>chr1	105026626	105026884
TATGTCCAATAGAAAATCCAGTATAGTATTTTCTTAGCAATGAAAAGAAAGTAATCCAAAAATAAATAATAAGGAGATAAAAGCCAACACACTTTTGGAAAAGACAACTGATAGTATATTACCTTTTCAATATAAATTAATAATTATGATGAGTATTAATCCATATTTTATGATACATTTTTACTATCTTCTGTTCTATATGAAGTATTTTATAATTAAAATAAAAAGAGTGTTACCATTGAAAGCATAGACAAGTAAA
>chr1	23638042	23638300
GCACCTCAAGGATGTGAAGTGTAGACTAAGACTAGATTGGGGCCTTCAGGTCCCATCTGTCCTCCCAAACGGGTCTCCAGCTCCCTGGACCTAGGTTTGGGGGCCAGTCTTAGAGGGAGGGCTTGACATTATTTGCTCAGAACACCAGAAGAAGAGGGTCCATCGTGCCCTGAGACTCCCACCACCTCTAGGCCTCACCGTGCTGTGTGAGATGGTCAGGCAGCCATACTTGACTCCACACTTCCTTTTCTGCCAGACT
>chr1	106215652	106215928
CATTTTTCTGCATATTGCTAGCCAGCTATCCTAGCACCATTTATTGAATAGGGAGTCCTTACCCCATTGCTTATTTTTGTCAACTTTGTCAAAGATCAGATAGGCATAGGTGTTCTGGTTTATTTTCTGATTATTTATTTTGTTACATTGGTTTATGTGTCTGTTTTTGTATCAGTACCATGCTGTTTTGGTTACTGTAGCCACAGCAAGTTTGAATTTGGGTAATGTGATGCCTCCAGTTTTGTTATTTTTACTTAAAATTGCTTTAACTATACGG
>chr1	102386712	102386988
AATGTAAGTCATATAGACTATTCAACATAATGTTATTGCTGATAGTAGACCTTAAGAAAATTGAGATTTTTTAATGATTTCTCACAGACACTGGGTAATATTTAGAGAAAATATGTAAACATTCTGTATTTTAAATTAATAAATAAATACATTAAAAAATAAAAATCTAACACAAAATAATAATGATCATACGTAACTCCTTAGCAACTGTAGGATTTGGGAATGCCACTGAGACTCTTACAAACCTTTAAAACATGGGAACGTTGGAAATAATGTA
>chr1	99477452	99477752
AATTCCATCTCCCTTCTCCCAATATTTCATGAGTATCTTTTGAATCACCAACTGAATTGTTAAATATGTAGTTATACAAGTAGTGTCTTTTACTATCACCATATACATCCCTACTGTTCTGAGTACTCATAGACAGAGTATATATACTCAATGAAATAAATGGTTATAGGAGTAATAATCATAATAATAATAATAACAGATGCCTCAGATACCCTTTGCTGCATAATAACTACCCTAGAACTAAGAGGCTTAAAAAAAAATGATGGAGAACTACTTCCAGAATAGCAGTGTGAGGAGCTCA
>chr1	230502764	230503064
GACAGATTTAAATTATAATCAATGAAACATATTGATGCTATGTTTCCTTTAGTCAAAAGGATAATTTAGCTGTCACAGAAATGAGGAAAAATGATCATATTAGAGAAAAAGATTGAGTGATCTCTGTACTTTCATGAGAATGTTTTTCTTCTGCCACCTGGGAGAGGATAGTCCTTCCTTTGCAACTGGTTGCAAAATCTCAAGAAGTCAAGCATAGTAGCGTAGCTGCTTATAAAACTGTCCAAATTTCACAGAGCATGGCTGTGGCTTATAGAACTGCTCATATTTCACGTAGCATAGC
>chr1	209267108	209267386
CAGACAAAGATTTTTGAACAGCCATCATAAAAGTGCTTTAACAAGTAATTAGGGACAAGTTTGAAACAAATAGAAAGTCTCAGCAAAGGAGATATAAGGAACCAAATGGAAGTTTTAGAACCAGAAAATGTAATAACGAATATAAAAAAAATCCAATGGATAGGCTCAAAAGCAAAATGAGGCCAGGCTCAGTGGCTCATGTCTCTAATCCTAACATTTTGGAGGCCAATGTAGGAGGATCTCTTGAACTCAGGAGTTCAAGGCCAGCCTGAGCAACAT
>chr1	187042072	187042350
TAATTATTTATGTAAAGTTATATAAAGAACATATGCATATATTAAACGTAGTACTTTATTTTTACAGAGAGAACGTTTCCCATGACCAAGAGTCTCTAATTAGTGAGTGACAGACATAGAAAAAGTCATACCTGAGACATTTTACTGTCACCAAAAATATACTTGACTTTTTCTTTCTTCACAAACTGTATGAAATCATGTCACCTTATTATTATGTTTCCTGTTCATAGATCTTTTATTATTCTATTAATAGTCAATAAGTCCATCCACTCACAGTCT
>chr1	2339720	2339985
GGCAGGGCTCTGGTCGTTCTGCTCCACCACGTGCTAGAAGGAGGGGCCCCGGGGCCATGGCTGGCATTGGGCCCCACCCACTGCCTCCCTCGGACGGCTGAATGGTGTGGGTCATCCACTCCTGTTCTCCTCTGACCCGCCTCCTTCAGGAGTTCTGAACCTGGCATTTGATGCCCGATGGACAATAAGGGCTCCCCACGAGGCTGCTCCTCAGGGCTCAGGATCTTCAGTCAGGCAAAGGCTCCCCAAGTTCCAGGGGTGCCGTC
>chr1	112355841	112356106
TCCCCTTTTCTGTGCTCTGTTCAGTAACTAGACACCAACTACTGGACCTTCCTGATGCTGACCACCAGTTAGGGTGTCTGTCTAGCTCCCATGATGTGTTTTCCAAATAAATATCTTTGCTTGGTGGGCTGGCCACCTCCCATTGCTGGTAGGTTTGCCCCTATGCTACTCACCCACCACAATGGATAATGCTCCAATTCTAGTCTGGGTGATCTGGTGGTCTGGCTGTCTGTAGGCTCTAAACTCTCTTTCAACAGCCACCCTCC
>chr1	224524641	224524888
GACATCAGTATTTGCATAGCCAAGTTATTAAAGCAAATCCAACAACTCTCCAAAAAATTAGAATACATAGTTGCTACAATATATTATCTGAAATATCAAGTTTTCCACCAAAAATTACTAGACATGTAAAGAAGTAGGAAAGCATGGCTCTTAAGAAAAGTACAGTAAGAAATTGAGAGAGATATTTAGCAAAGACTTAAAAAAGCAGCTGTTATAAATATGTTCAAAGAATTAAAGTAGGCTGGGCG
>chr1	150119624	150119871
AGGTGGGCTAGTCAACTTCTCCCTATGATTATATCAATTTAATTTATACTCTTTATTAGACGCATATTGATTTAGTTATTATTACCTACTATTGAACTGAATCTTTTATTACTATGAAGTAGCCTTCTCTATCCCCAATATTACTTTTTTGACAGTTCATTATTTTTTCTGATCCCAGTTTTCTTCTGGTTAACTTTTGTGTAGCATATTTTCTCTTCCTTTTAAACTTTTTGGTGTCATTTCAAAAA
>chr1	170738925	170739186
TTTCACACCTACTAGGACTGACATTTTTCCCTGAGCACCAGCCCCTAAGCTTGACCAGTTATACAGATAAATGCCATATCGATACTCTTCTGATAGATTAGGGTTCAGCTATCTTCTAGATTCTAAATCTAGAAGATTTCGAACAGGTAAATCTTCTCCCTGTCATGTATTGCTTCAAATCTCTGTTTTGGCACCCAGTCGCAAACACCAGAAACCTTAGGGCCTTTGTGGTTCTGCATCTGGATGTGCCTTTGCATTTCAC
>chr1	96567809	96568070
TGTGTGTTTTTTTTTATACTTAACACTTGCTTTGCTGTGATAACCCTGTAACTTGCATTAATGGCTTTCTTCTCTGACTCTGGCTCAGCACATTCCTCCAGTATTCTCGATTTCCAGCTCCTGGTCCTGACCCTCACAGACTCCCTGTGCAGACATGATCCACTCTGACACCCTTCTCCCCAGTCCCTCATTTCCAGGACCCCTCATTTCAGAAGTTCTTCCACCACATTATCCTAACTTGCCCCATGCTTTTCTCTAATTC
>chr1	200575735	200576023
GGATCACTTGAGATCGGGAGTTCCAGACCAGCCTGGCCAACATGGGGAAATCCCCTCTCTACTAAAAATATAAAAATTAGCCAGCTGCGGGGGTGGAGGCCTGTAATCCCAGCTACTCAGGAGGCTGAGGCAGGAGAAAGGCTTGAACTCAGAAGGTGGAGGTTACAGTGGGCTGAGATCGCGCCACTGTACTCCAGCCTGGGCGACAGAGCAAGACTCTGTCTCAAAAACAAAACAAAACAAAACTGGCCAGGCATGGTGGCTCACACCTGTAATCCCAGCACTTTGG
>chr1	227750184	227750472
GCAGCCTCTGAGCGTGTCTGCTGCACTGTATCCCATGGGTGGAAAGAGACTTTCCCAAACCAGGCACATTAACTGTCATGCACTACTAACACTACTTTTCTCTTATTAACTACAGACTGTGGGCGCTAGTGAGAGGATACAGGAATAAAATAAATATAACATGACTCAGAGGCCTTTTTTATTTTTACTTTTTTTTTTTTTTTAAGAGACTGGGTCTTGCTCTATCACCCAGGCCTGAATGAAGTGGCACGATCACAGTTCACTGTAACCTCAACCTTGTGGGCTCAAG
>chr1	149227218	149227500
GCAAGAGCTGGAGGAGGCTGTCCAGAACCGTTTCCATGGAGATGCTCAGGTGGCTCTGCTCGGCCTAGGTAGGGGCCTGCTCAGGATTTGTGAAGTAAGTCTCTCTTGGGATGGGAGATTGTGGTCCTAGTTGTGAACCTCCATCCTTCCATCTTTGTTTCCAGCTTCGGTGATCAAGAACACACCGCTGTACTTTGCTGACAAACTTCATCAAGCCCTCCAGGTGAGAGGGGCACTCCTTTCCCTCCCCAGAACAGAAACTGGGGAGGAGAGAGGAAGTCTC
>chr1	72769604	72769886
CATCATTTTTTGTGGCTGCATAGTATTCCATGGTGTATATGTGCCACATTTTCTTAATCCAGTCTATCATTGTTGGACATTTGGGTTGGTTTCAAGTCTTTGCTGTTGTGAATAGTGCCGCAATAAACATACGTGTGCATGTGTCTTTATAGCAGCATGATTTATAGTCCTTTGGGTATATACCCAGTAATGGGATGGCTGGGTCAAATGGTATTTCTAGTTCTAGATCCCTGAGGAATCGCCATACTGACTTCCACAACGGTTGAACTAGTTTACAGTCCCA
>chr1	211524387	211524683
AGAATAGCTTGAACCAATGAGGTAGATGTGGTGAACTAAGATCTTGCCACTGCACTCTAGCCTGGGTGACAGAGCAAGACTTGGTCTCAGAAAAAAAAAAAAAGTGAATAAATACAACAGAAGTATGAATCAACACAACAGAAATATAAGTTGAAAAGGAATTTAAAAAATTTTTTAAGTAAAAAGGATTGAAAAGAAAGTGCCAGATATTGAAGTAGGCAAGAAGATGGAACTTGTTTAGTAGATCACAAAGAAAACCAATGCAAGGGAACTGAACTAATAAAAACTAATTCAAGA
>chr1	88407115	88407411
AGCCACAGGTGCAAGAGGCAGTGTGTCTGAAGTTCTCACTCACATTCTCTTTTATTATTGCCTATTTCAACCAGCATGATCTATAATGAATACATTGGGTTTTGTGCTCTTTCAGAAGTTTCAGCAAGTGTCTCCATGCCTTTACCTTAGTGTTCCTGAGAGAAGGAGAGCCTCGAGGAGGGGTGGAAGAAATTGAAAAATACAAATAACAAATCAAAAATTACAATTGATTGGATAAACAATTTCCCTTCGTCTGTTTCTTAATAAGTGATCGATTTTGTGATCAATATTCATTAT
>chr1	75203595	75203866
CAGTACTCTCAAAGTTATCTGCAAGCATTTTCACTGTCTTGCATTGCAGTTGTGAACGTATTTTCTAATCTAAACTATTCAGAATCTTTATTTTTGAAAAAGTTTCAGACCTTAATCTCAGCAGTTGCAAAAACCATGTAAAATTTTTTACCCTCTAAAATAATATATACAGAAAATAAAAACAAATAGTAGTCTGCATTCAATATGCTTATCATTAAGAATAGCAATAGCAACAGTTCTGATTGCTAAAATTTAATGAAAAGGAATCGTAT
>chr1	120224488	120224759
CATGAATGACTGTGAGTATCAAATTGCCAGTTCTTCCTGGACCTAACTCCTCCTTCCAAATTCAGGCTGTTAATTAAGTTCTGTCAGAGTCTCTTCTTACTTCCCTGAAGTACTTTAGTATCTGTCTTTAGTATGGACCAGGTCACTACTACATTTGCAAAAGTGGACTAATCCTAGGTGAGGATTATATTTGACAATTGAGGCAAAGCATTCCATGCCTGGAACCCAGAAATAAACAAACAAACAAATAAATATATATATATATACACACA
>chr1	25176720	25177005
AGATTGCTTGAGCTTAGGAGTTTGAGACCAGCCTGGGCAACATGGCAAAACCCCATCTCTACAAAAGATACAAAAATGAGCCAGGCATGGTGGTGTGCACCTGTAGTCCCAGCTACTTGGGAGGCTGAGGTGGGAGGATCACCTGAGCCCAAGAGGTCGAGATTGCCGCTAGCCAAAATTGTGCCACTGCACTCCAGCACAAGCAACAGAGTGAAACCCTGTCTCAAAAAATAAAATAATAATAATAATAATAATAATAATAATAATAATAAATATAGCAACTCCA
>chr1	185281081	185281366
GAGTACAGAACAAGACTCTATTTCCTTTACTGTTAAAATTATAGTAATTTTTTAACTCTAATGAATTAATACAGTATTTAATACTACAGGGCCTCCTACTGCAAATTGCCAGGATCCCACACAGTTGCTTGTGCTGGTCCAAGAATCAGTCTTCCTGTGGCTTCCTCATGGCAGGAGAACTCAGCTGTGCCAGCAAAACCATCGCCTGCAAACATTGACCCTAAGTAGCCCTGTGTGCCGGGCCTGGTTCCTCTGCACTAAGCCCAAGTCTGGTTTCACAGCCATA
>chr1	146694896	146695161
CTTCTGTAGGGCTGGCATGAGTCAGTCAGTTCAAGACAACCTGAAGGAGTTGAATAACATCTATCCAGTGAGTCCTGCAAGACTTCAGGCCCTTTCTCATCCAGCAGCTCCCTGCTGAGCCTGGAAAAGTGGGAAAAAGTAAAGAATAAGCCAGGGGGAATCAGAAACCACACAGCCCCAGCTAGATTTCATGGCTAACGTAAGGAAGAGTTTGAAAAGAAAAAGGACAGATCCATTAATGAGGTAAGAAATTATTGCCTTTATGT
>chr1	119887388	119887653
GGATGCTCTTTCTACTGTGGCTCCAATAAAAGATAAACTAAACTCCAACTTCAGACTCTTGATGTCAAGCCACCGCTTGCCTCCCAGCGCAAAAATCATACCTTCCAGATGTCACCATAGTCATCATTTTGAACCTTGTGTGCAGGCTGATGAGAACATTCAGAGCCCTCCTGTCCACCTCAAAGAAGAAGTCCTCTTGAGAGAACTAGCAAAGCTGGTTCACAGAGGTCTGTCAGGACAGAATTATCCAGCACATGCCTTCCCAC
>chr1	79049599	79049862
ATGGGGTGAGGTAAGCAGGATGTTAAGGTGGCCCCCCCAAGATTTCCACCTCTTGTTGTACAGTCCCTATGTAATGTCTTTCCCTTGAAAGTGGGTAGAACCTATAAATATGATGATGCATCACTTCCATGACTGTGTAACATTATATGGCATAAGGGAGATTATCCTGGGTAGGCCTGACCTAGCCAGCAGAACACTTAGAAGAGAGAGACTTTCTTTTACTGTCCTTAGAGGAAGAAGTCAGAGAAATTTCCTGCTGGCCAG
>chr1	963548	963811
CTTCAAGGTCCCGCCAGGTACCCAAGGTCTCTCCACTGCCCTGCCACATTGGTCCAGCAGCTGGTCACTCAGAGCCTGTCCCTAAGGTACCTCTAGGCTCCCATCCCAGAGCTTGCTCTCCATGCCCCTGCAAGCAGTCCAGCCCCGCTCACCCTGGTGAGCTGCCATCATCACCTTCTTCCCCAAGGCTCTGTCTTGGGACGTAGCAGGACCTCGGGCTGGACTATGGAGGGAGCTGCGGGTCCTGGTGGATGAGGAGCATGC
>chr1	160271110	160271408
TAACTTGCTCAAGGACAAGAATGTACAGCTAGTAAGTAGCAAGGTAGCTTTGGTCCCAGGTCTGTGTGATTGCAAGTTCATGCCATCCATCACACTCTATCCTGGAACATTTAGCTTTTTAAAATCTGACTTCAGCCCTTCACCCACATGCCTTATCTCATTATAGAATTCCATGCTTAAGGCTCTCCAACCACTTACATGCAAAGTGGAACGAACAGCTTTAACCAACCAATCACAGATGCAGTCACGGAGTGAGGTGTCCCAGAGCTACCACACCAGCTCTGTGTACTTGGGAAGTA
>chr1	20622278	20622576
TCAAAAAAGCTCCAAGTAGAATTAATGCAAAGTAGTAAAAATGCTGAAAACTAAAAAGAAGAAAAGAATCTCAAAAGCGGCAAGAGAAAAAAAAAAAAAAAAAACAAGAATCATCACTTGCAAGGGAGCCAAATAAGATTAACAGCTGACTTCTTATTAGAAACAGTGGAGGCCAGAGGCAGTGGGATAACATATTCAAAGTACTTAAAGATAACTCCCAACCAAGAATACTATATCCTTAAAAACTTCTCACCAAAAGGAAGGAGAAATAAAGACATTCCCAGTATTAATCTCATACC
>chr1	75000108	75000386
TATTCTGACCTCATCTCTCAGCTCTGTGGTAGCAGGATATGGAAAACATAAGCAGTCTCCGCTTGGGAGGAATGATGGAAGATGGTGTCTACAGGGGAGCCAGGTTTCAGTAACGGAAGGATGTAAAGGGTGCATTAAGTGAAAGGATGTTACCATGGAACAAGGCCCAAAAAGTTATGTATGTCACGCATCTCAGTCTTTTTAAATTTAACTCTGTGTCTGTTTTTGAGATTAATTCATTCATTGATAAAAATATTTATTGAGCATCTGTTGTTTGCC
>chr1	199332721	199332999
TTCTCCTGATAAACCTGCTCTTTTTCATGTGTCGCTGTCTCAGCCAAAGGCACTCAGTGGCCCAAGCCAGAAACCTCCAGGGTCTTTCTGGACTCCTCCTCCCTCTTGCTCTCCCCGGGTCCCAGTGTCCAGCAGGTCCGGGCCATTCCACCCCTACCGTCTCCTGCATCCAGCTCCTCCTCTTCAACTGCCCCTGCCATTGATTGCTCTCCCCTGCCTGCAGTGGTCCACCGCCACCCACGTCTCCTCCCCCGAGCCCTTCTCCATACAGACCCGGCT
>chr1	228844952	228845219
ACTGAGAGGCGGTGGCCGGCGGGATGGAGAAAAGTAGGATGAACCTGCCCAAGGGGCCGGACACGCTCTGCTTCGACAAGGACGAGTTCATGAAGGTGCGCGCGGCGTCCGCTCCCCGGAGCCGGGCCATGAGGGTGCCTCTGCCCTGTGCCCTCTGTGGCGGTCTCTTCGGTCGGCTGCTCCTGCCTGCGCACGCTCAGTGTCAGGTCCTCCGCCGAGACCTCGCTGCACTTCGCAATGAGTCTTTTGGCGTCAGGTTTGGCGGGTG
>chr1	230567887	230568154
AAATAACAAGGAAAAATCCCAGAATATTCATAGTCCAGATTAGCCAAATAGGACAATGAATCCATGCATCAAAAGAGAGAGAAGAAACATATTAATTCAGTATGTGGTAAAATTCGCATTTCCAATCAGCAGAAAAGTTATGAAATTATTTCATCGATTAGTTCAACACATTGTGACAGAAAAGTTGGCTACTCATCTGTGAAAGAAGAATAAAGTTAGATACTCTGCTCACATATATATAAAAACAAATTCCAAATTGGCCTAAGAT
>chr1	196566614	196566887
CACCTCAATCCAAAAGCAGTTTGAGACAAGGGGCTGCCTGCAGGTCATTTATTTTGGGAAGTGATCATATGAAATGAGAGTGGGAGACTTTGGAATTATGCAATAGGGAAGGAGAAAAAGGCAATACAATAGTGTTTCTGCAGTTCATCACAACTGAAGAAACAGAACTCAATCCTACTGGGAATTTCTAGGCTAGAGAAGGCATGCCTGGGATTGTCTACCTCAAGAATGGAAGAGGGAAGCACTTACGCCTTGATTCTTGTCTTGCATTGTT
>chr1	88929366	88929639
TTCTGTCACCCAGCTTGAAGTGCAGTGACGTGATCTCGGCTCACTGCAGCCTCTGCCTCCTGGGCTCAAGTGATTCGCCCATCTCAGCCTCCCAAGTAGCTGGTACTATAGGTGTGAGCCATCATGCATGGTTGATTTTTATATTTTTTTGGAGAGACGGGGTTTTGCCATGTTGCCCGGGTTGGTTTTGAACTGCTGGACTCAAGCAGTCCACCTGCCTTGGCCTCCCAAAGTGCTAGGATTACAGATGTGAGCGTCTGTGCCTGGCCTGAGT
>chr1	49590928	49591201
GCAGAGGAAAATGAAGAAAAATGAGGACAGATAGAGGAATAATAAAAAGCTAGCATGTATTGACTGCCAACCACACATCAAGAAAAGCTGAGCACTTTAGACATGTTACTGCTAATCCTCATAACTTATCAATAGGACCCATAATAATTGTCCTTATTTTACAGATGAGGCTAAGAAAAGTTAACAAAATGTCACATAGTAGTAGCAGCAGATGGAGTTGGGATTCAAACCTAGGTTGGACTGGTCTTTTCTCTGTAACACTGCCTCTATCTTT
>chr1	218313273	218313546
GACGGAGTCTTGCTCTGTTGCCCAGGCTGGAGTGCAGGGACACCATCTCAGCTCACTGCAACCTCCCCATCCTGGGGTCAAGCAGTTCTCCTTCCTCAGCCTCCTGAGTAGCTGGGATTACAGGCATTCACCACCAAGCCTGGCTAATTTTTGTATTTTTAGTAGAGACAGGGTTCAGTTTCACCATGTTGGTCAGGCTGGTCTTGAACTCCTGACCTCGTGATTCGCCCGCCTCAGCCTCCCAAAGTGCTGGTATTACAGGCGTGAGCCACTG
>chr1	184113943	184114225
AAACAGACGTAATTTCACTTCTTTTCTAATTTGGATGCTTTTCATTTTTTAATCTTCACTGATTGCTCTGGCTAGGACTTTCAGTACTATGTTGAATAGGAGTGGTGAGTGGGCATCCTTATCTTGTTCCAGTTCTTAGTGCGAATGCTTTCAACTTTCCCCCATTCAGTATGATGTTACCTGTGGATCTGTTGCATATGGCTTTTGTTATTTTGAGGTATGTTCCTTTGATGCCTAGTTTGTTGAGGGCTTTTACCATGAAGGGATTTAGGGTTTTGTCAAA
>chr1	175577730	175578012
CTCCTGACAGGGCACAGAGCCACACGGTTCACCTCAAGAGTCCATTAAAAAGCCTGATGGAGAAACTGTGTTTATGGTCAGGTTACAGAACAGGCAGCAAGCAATTAATGCCTTCCCAGTTTCCCTGTCCTTCAATTTTCCATCCCTCCCAACAGCCACACAGGACACGCACACAAACCCAATTCTATCCCTTGCCTTCTCTTAAATGCTCTTCCACAAGCTCCTTCCCTGACACCCACCCACTTCCCTGCTCATGCTCCTCTGTCTTTACAATGGGTATCTC
>chr1	4269766	4270049
ATGACAGAGCAGACTGCATGAGGGACAGACAGCAAGAGTGGCTCTTTGGGTGTCTGGGGGTGGGGCCATGACCTCTCAATGGATTTGGGGTAGGAGGGGTCCAAGGAGCCAGGGTCCTACGTCCCACTGGGACCCACCCAGAGGAAGGAGATATTGGAGGTGTCTTGCTGGTTCAGGATGCTTGCTGGCTGGGGCTCAGGGTGAGGCATGGAGCCAGTCCACCGTCTCGCTGGGACAGGTGGCCCGTCCCAACAAGAACAACAAACGTGTGGTCTGTGTTCCCT
>chr1	11514632	11514915
TATTTTTTAGTCTCTGGTCTGTAGGGGCCGGTGGAAGTCCAGGATGCCCCCCTCTGCCACTGTGGGAGGCCAGGTTGGGGCCCCAGACCCTGGCAGCCTCCCTTAGGGTGGCCAGGAGTCCGGCCATCCCCCGTACCTCCCTGCTGCCTGTCACCTCTGGACGCTCGCTGGGCTCTGCCCAAGGAGGCATAGGCACACATGTGTGCACATACCCACACATGCACACACTCCTGACCTGGGCACTGTGGGGACTCTCGGCCCTGGCACATGGCTCTCCCAAGCTT
>chr1	49386297	49386605
CTTTGCAACTTATCAACTGAGTGGCCATGGGTAAATCACCTCACTTCTCTGAGCCTTGATTTCTTCATATCATCAATGGAGATAATACTTTGTAGGACTATAGTACAATTAAAGGAAACATACATAAAGTATTTAGCATGTTCCTCGAATACATTAGGTATTAATAAACTTTATTACACTGATTAGTGTCGTTATTATTACTATCTATCCCTCATAATGTGAGGAGCATGTCACTGGGTTTCCAGTGGTTTCCATGGTAGTCTCCAGGATTTGGCTATTTTCTGTTAAAAGGACATGGCTTTTCTTTAA
>chr1	99369290	99369598
ATTAGAAATTATAACTTTCCCAAGTAACATTAATTTGTCCTCACCAAATTTTAAGTAATTGTCTACTGTAACTATATAATATCTCAGTTAGAATTGGCTTAGAGCCAATCTTCAGGGCCATAAAATAAACTAGAATTTCATGAATGATAGCTAAGTGAATATAACTAGGCTGAAATAACTTTAAAATGCTAGAAAACTTAAAATGAAATATGAGCAATTTAAATTCAGTTGAGGTCATACACAGCAGAATTGAAGCTACAGAAAGACAACTCAATGTTTGATTAAAAAATTAACATGTTTTTCTAGAAT
>chr1	192799866	192800226
AAGCTGCTTAGAAACTGAGTTCATTGGTTTCAGAGGTTCAAAGCCAGAGTTGTTGTCAGTTTATTAATGAAGATGCCATGAATGGGCAAGTGTTCTTCTGCAGACATTTGATCTGAATTACTGCAGTCCTAAAGAATGTCTAGTGATAAACATTATCAAAGCAGGAGGATGCCAAAGGGTTTTAGAAAATCCTCGGAAACAGTTCTTAAGAAACAGTTCTTATCTCACATTTGTAAAGCGAGCATCCTCTCTTTCAAAACTTCTTGATCCTATTATATCTGGGTCTAAAAAAGGTGCTTTCATTTGGTATTTGCAGTTTTCACAAGAGCATAATGAATATTTCATTTAAAGACACATACCT
>chr1	101730547	101730907
CTGATGATTTTTAAATGGAAGTTTCCCTGCATGAGGGAAACTCTCTCTCTTTGCCTGCTGCCATCCATGTAAGACAAGACTTGCTCCTCCTTACTTTCCACCATGAGTGTGAGGCCTCCCCAGCCATGTGGAACTGTAAGCCCATTAAACCTTTTCTTCTTCCCAATATTGAGTATGACTTTATCAGTAGCATGAAAATGAACTAATACAATATGATTTAAATTTTTTTGAATTTACTGAGATTTACTTTCTAGCCCAGCATGTGGTGGATCATGTTTGGTGTGCAAATGAGAAGAATGTATATTCTGTGGCTGATGGGTGAAGTGTTCTGTAGATGTCTCACAGGTCCAGTTGGTTAAGT
>chr1	203980453	203980751
GCTCACTGCAACCTCCGCCTCCTGGGTTCAAGCGATTCTCCTGCCTCAGCCTCCTAAGTAGCTGAGATTATAGGCATGCGCCACCACGCCTGGCTAATTTTGTATTTTCAGTAGAGACGGGGTTTCTCCATGTTGGTCAGGCTGGTCTCGAACTCCCGACCTTAGGTGATCTGCCCGCCTCAGCCTCCCAAAGTGCTGGGATTACAGGCATGAGCCACCGCGCCTGGCCCTCACGAGAGATATTAATGTGATTGTTTACAGGAGTACTACCCTAAACTAGTGATGGTACATTACTATAC
>chr1	31676513	31676811
TCTGTGTCCTCTCCTCTCCCCTCCCCTCCCTTCCCCTCCCCCCTCCTCTCTCTTTTCTTTTTTGAGACAGGGTCTTCCTCTGTCACCCAGGCTGGAGTGCAATGACACAATCACAGCTCACTGTAGCCTCAAACTCCTGGGCTCAAGTGATCCTCCCACCTCAGCCTCCTGAGTCACTGAGACTACAGGTGCATACCACCATGCCTGGCTACTTAAAAAAACATTTTTTTTTTTTTTGTAGAGACACTATGTTGCCCAGGATGGCCTTGAACTCCTGGCCCAAGCAATCCTCCTACCTC
>chr1	49162347	49162635
ACTTCTTGTAAAAACTATAGCTTTACAAGCATCTTTCTAGTTTGTCATTATGGAAGGTTTTTTTGTCAAATTAGGAAGATAGATATATATTTTAATATTTTGCTAGCTATTCATACCCCAAACCTCAGCATCACACAACACACAATATATCCATGTAGCAAACCTACACATGTACCTGCTGAATCTAAAATATAAATAAATAAATAAATAAATAAATAAATAAATAAATAGGCTTATGCTTCATGGGTCTCTATTTGTTCTCTCACCTGAGACCTGCAAATGTTTTATG
>chr1	172400029	172400317
TACTCCCATTTTTGAAGAAAAATATGAATTGTGGTGAAGAGACATCTGTAACCAAGAGTAAGATTTATCAAATTATGTAGTATACATGAAGGACACCAGGAGATTGTTTACCTGAACATTTATTAAACTCATTTGACTGTGACCCACAATAAAAAATACATTTTACTACTTGATTCCGCAAGCGCACACACACACAAAGTTGAAAGTTTGGTGAAATAATATTTATCTTTTCAGGGCCCTACTGAGTTAGCTATAATGGCTTGCAAGACCAGTTGTGCATATTTCTTCC
>chr1	145532230	145532504
ACAAAAGATATGTGAGATTCTGCTCTTGGGATATGGGGGAAGACTGGGACCTAGAGTAAAATTTGCCTATCTAGGCTATATTTTTAAGTTGATTATAAAAACATCTACCACTAAAATAGATGAAAAAGAAAACATTGTTTTTGACCAAAATTACTTGGCTACAAAAATATAGTTTAATATCTAAACCCAGGTCCATATGACTCTAAAACCAATATTGTTTCTGTTATACAATACTGTTGAGATCTTAAGGTAGATAGAGGGGCCCTCATTGGGCT
>chr1	164431449	164431723
AGAGCGGGGGAGGGGGGAGAGAGAGAGAGTGTGTGCTTTAATTTCCTTACTCTCAGATGGGGATAGTGTTCTCTACCTTACTTGTTTCACAGGGTTGCTCTGAAAGTAAAATTATACAAAAAAGGAAAGTAAATATGACTGTGCTTAGAAAAAATGACTTATGACAATTTAAGATATTATTAATTAGTGATACTAAATCAGTATTACTCTGCATTCCCCTGAGATAGTGTAATCTAGTGGTTAAGACTCTGTTTTGGCTCTTACTAACCATGTGA
>chr1	80701339	80701610
CCCTCTGAGGACTGTGAGAAGGAATAATACCAACGTCTATGAATACACCAAATTCAAGGCTCTATGTTTTCCTGTTGTCATATTCTAAAACAGGCTCAAATATATTGCAAAGATGACCAAATGAGAGCCCTGTTTGTTTAAATTTTTTAATATTTAAAAGGAATTACAGGAAAATAAAATTTATTCACGTATGCATATATGTGCTGTCTTTTCTTCAAGTTTAACCACCAAATGCTTTGAGAGCTGGCAAGTCTGAGTAACACTGGTATCTG
>chr1	13897216	13897487
AGACAACTACTGGCTACTCTGTTAACCAACCATCTAGTATCCATTCTGGTTCACCGTGCCACTTCTGATTTAACATCCTTTATTTTCCTTTTGCATTCTATTGAATGCCAGGTGGCCCATAGCTTTTCTCTTAAAATGGTGATTTCTATGTCAGTGTTTTGATGGTGGATGGAACAGTGGGGTCTCCCTATTTTCTTCATAGATACCCCAGATAATTTCGATGCATGGATCCAGTTGGAAGGTATTAATCTAGGTAAGGGGTGCAGAAGTCT
>chr1	83216218	83216501
GTTTTGGGTTTCGGTGGGATTTGGCCATCTTCTTTACCACATCCTCTTTATCAACAGGGTCCTGTGATTAAGAATGCCTGACCTCCTGGGAGTGCAGCCCAGTAGGTCTCAGCCTTATTTTACCCAGCCCCTATTCAAGAGGAGGTCACTCTGGTTTGGACACCTATCTCCTTCCCACCCTTCCTTCCTTCCTTCTTTCCTTCCTTCCTTTTCTTTCCTTCCTTCCTTCCATATTCTCTCTAATTAGGAGACTGTTTCAATGGACTCTTTAATTTTCATTTAAA
>chr1	16537070	16537353
GTGGCTCACACCTGTAATCCCAGCACTTTGGGAGGCCGAGGCAGGTGGATCATGAGGTCAGGAGATCAAGACCATCCTGGCTAACACAGTGAAACCCCGTCTCCACTAAAAATACAAAAAATTAGCCAGGTGTGGTGGCAGGCGCCTGTAGTCCCAGCTACTCGGGAGGCTGAGGCAGGAGAATGGTGTGAACCTGGGAGGCAGAGCTTGCAGTGAGCTGAGATCATGCTCCACTGCACTCCAGCCTGGACAACAGAGCGAGACTCCATCTCAAAAAAAAAGAG
>chr1	219163876	219164151
GACTTCTTATCCTTTGGGTAGATATGCAGTAGTGGGATTGCTGGATCAAATGGTAGATCTACTTTTTAGTTCTTCAAGGAATTTTCATACTGTTTTCCATAGAGTGTAGTAACTATTCACATTCCCGCCAGCAGTGCATAAGTGTTCCCTTTTCCCCATATCCATGCCAACATCTATTGTTTTTCTACTTTTTACTAACGACCATTTGTCATTAGGAGTAATGTGGTTTCTCATTGTGGTTTTAATTTGCACTTCTCTGATGATTAGTGATGTGAG
>chr1	239865593	239865868
CTCTGACCACTTCTTGAACATGCAGCTGCAAGGATGGATTCGGGCAAACCTGTCCCTATTATAACCACATCAAACTCTGTGGGAAGATTGTCCGCCATTTTAGGAAGTAACAGCGTCTGGTGACAACTGCTGATGAAAGAAATGAGGTGTGATTATGCTGTAATAAAATCTGTCCTTCTGATGTTCCAGTTATCCCAGAAGCACTGAAGTTGCAGGTCCTAGCTGTTTAACGGTTACCCTTTTAAAATATTTTTTTTCTTATAAGTCAGTAGCATA
>chr1	104142837	104143143
CTCTACTAAGAATACAAAAATTACCTTGGTGTGGTAGCGGGTGCCTATAATCCCAGCTACTAGGGAGGTTGGGCAGGAGAATTGCTTGAACCCGGGAGGCAAAAGTTGCAGTGAGCCGAGATCCCCTCACTGCACTCCAGCCTGGGTGACAGAGCGAGGCTCCACCTCAAAAAAAAAAAAAAAAAAACCCACAATTTATGTTTAAACTTCTTTGATGACTTAATGCTTTTACAATAGCCTATAAATTTATAGAGATTTCACCTTGCAATCCCAATATGATTTTTTTAGGGCTGTGGACACATTATTA
>chr1	72562363	72562669
AATGCCAGCCAATAATTTTATATCTGGTAAGATTAAGCTTCACAAATGAAATAATGTCTTTCCTAGACAAGAAATTACTGAAAAAAATTGTCACCATAAAAGAAGTTCTCTATGGAGTCTTTTTATTTATTTATTTATTTATTATTTTTTGAGACAGAGTTTCACTCTTGTCGCCCAGGCTGGAGTGCAATGGCACGATCTCGGCTCACTGCAATCTCCGTCTCCTGGGTTCAAGCGATTCTCCTCCCTCAGCGTCCCAAGTATCTGGGATTACAGGTGCCTGCCATCACGCCCAGCTAATTTTTGT
>chr1	1493820	1494072
CCTGGGTGACAAAGTGAGACTCTGTCTCAAAAAAACTCCAAAAAACTATCATAAAGAAGCCATCAGGCGGGGCATGGTGGCTCACGCCTGTAATCCCAACACTTTGGGAGGCGGAGGAGGACGGATCACTTGAGGTCGGGAGTTTGAGACTAGCCTGACCAACATGGAGAAACCCCGTCTCTACTAAAAATACAAAACTAGCCAGGCGTGGTGGCTCATGCCTGTAATCCCAGCTACTTGGGAGGCCAGGAGT
>chr1	175736742	175736994
ATACCGAAACATCACACCATACCCCATAAATATGTACAATTATTATGTGTCAAATACAAGCAAAATAAAACTTTTTAAATTGTCAAATAAGTATTATTTTTGACAGCAAACAGCTGAATATCTAGATGCCAATTAACAAGAGAATGGATTAATAATTATACTACACGCAAAATACATTATACAGTAGTGAAAATGATAAACTCCAATTACATCAACAACATAAATGAATATATGTGTGTATACATATATATGT
>chr1	177571639	177571924
GGCACAGTGGCTCACGCCTGTAATCCCAGCACTTTGGAAAGCTGAGGCAGGTGGAACACCTGAGGTCAGGAGTTCAAGATTAGCCTGGCCAACATGGTTATTTAACCATTTGTCTCTACTAAAAATACAAAATTTAGCCGGGCGTGGTGGCGGGCGTCTGTAATTGCTGCTACTCAGGAGGCTGAGGCATGAGGATCGCTTGAACCTAGGAGGCGGGGGTTGCAGTGAGCAGAGATCATGCCACTGCACTCCAGAGAGAGACTCTGTCTCCAAAAAAAAAAAAAAA
>chr1	39337711	39337996
GGCCTAAGAATTTCTTTATAAAGCATCAGTTAACACATAAAATAATGCAGCATGAACCAAAGGTGAAGAAAAGCTGGGAATAAACTTTCTAGAGGTTGAGGAAGGAGCACTAGCAGAAAGAGAAATAATTTTGTACTTCCCTCTTTCCTCCCTACACATGAAGTGCCCTCAGCCCTTGACCACTGAGTGGACATTGAGTTGGATTCTCAATTGTCTTGAATCAGATCTGGCTCCCTCCCCCAACCCCCATAACAGTTCAATGAGGCATCCATTCCTTCAGCAAATA
>chr1	20655490	20655778
TGTGTAAAGTCCTTAGAATACTGCTTGATGCATAGTCCATGCTCAACAAATGTTAGTTTATGATTCCATCCTGCAGGAAGCAAATCAAGAAGTCTCCCCGGCCAGCTGATTTCTCCCTCTGAGCTATTGCAATGCTTGAGTGGGTCTTGACTTTTGCGTAACTTCATCCATTTTGTAAACATTCATTGGATTCCCATAGAGATCAATAAAGCAGGGTGCTGGCCCCGAGGAGCTCCAGCCCAATGGGGAAGACAAAGAAGCAGATCACAGAATCCAGGGTAAATAGGGC
>chr1	238774764	238775052
CTCTCTGGATCTTCTCATTCCTCTAGTCTGTGAAAAGTTATATAGTTCTCAAAGTTCAAAACTAAAGTTTCCTACACCAATTCATTTCACAAAGAGAAAAAATAAGATCAAATGTTATTGTGATATTGTGAAATACATATTTGGTCCTCCACCTAGTTTCCTGAGGCACAGCTCCTAAAATCTTTGGGCTCCTCAAAATGATAAGGATCTTTTTGTCTGCTGATGTTGTCTGATGGCTGGAGGCTCCCAGATAGCTTCAGGATGGTGGCTGGTCAATGGAAAGACCACA
>chr1	177857784	177858032
TATAATTCTGTGTGCTATCTTATAGACAGTATGTTAGGTCAAGATAATACCTACTTTATAGAGTTTTGTGAAGTTTAAATGACTTAAAAATAAGGCACTTAGAACAGTGCCTGGCACATAAGCTCTGCTCAGATCTCTGCCTGACCTTTAACTGCACATGCTTGGGGCAGACATAGAGCAGCCTCTGTTCTTTTAAGGCTAAAAGAACTGAAGATATTTCAGCTGTTGCCCATCAAAGGGTGGCAGATT
>chr1	111073479	111073727
TGTCTCACAAAAAAAAAAAAAAAAAAAAAAAAAAAAAAGGAGTTTGCTTTGGGAAAGGCCTGTTATCACCTTTGTTTTAACTATAAACTTTCCTCCTATAGTTAGTTCAGCCTACACCCAGGAATGAACAAGAACAGCTAGGAGGTTAGAAGCAAGATGGAGTTGGTTAGGTCAGATCTCTGTCACTGTCTTAGTTACAATTTTGCAATGGCAGTTTCACCTGTGTCCATATTCCCTTGACACTCATGA
>chr1	242721728	242722000
TACTACAAACACCTCTACACAAATAAACTAGAAAATCCAGAAGAAATGGATAAATTCCTTGACACATACACTCTCCCAAGACTAAACCAGGAAGAAGTTGAATCTCTGAATAGACCAATAACAGGCTCTGAAATTGTGGCAATAATCAATAGTTTACCAACCAAAAAAAGTCCAGGACCAGATGGATTCACAGCCCAATTCTACCTGAGGTACAAGGAGGAGCTGGTACCATTCCTTCTGAAACTATTCCAATCAATAGAAAAAGAGGGAATC
>chr1	215076902	215077174
GTACAAACAAAAACACACCACAGACACACACACTCAGAGCAGAAACATAATTGCTTCCAAGCTTTAGTACTGGACGGATCAAACATGCAACCAGCTTATAATAAAAATAAATAATAAAATTACACATGATAAGCATTTGTCCAGTCACAGGTAAAGATATATTCTATTTTTTTTTTAAATACAACTTTTAGGCCGGGCAAGGTGGCTCACGTCTGTAATCCTAACACTTTGGGAGGCCGAGGCGGGCAGATCACGAGGTCAGGAGATCGAGAC
>chr1	231149469	231149738
AATGCGGGGGAGGCCTCTCACACCCCCTCTCACTTCCCCTTGTCCCTCTGCTTCAGTCATGGTGGCTGGTGGCTGTCCTCGATCCCCACTGGCTAGGGGTAGATGTGTTGCCCGGGTCACATGCTTCCTCAGAGTCAATCACTGAGGCTGGGAAGATAGAATGATCTCGTTGACCAGGCTTGGGTCATGTATTCCCCTTGGATAATGAGAAAGGGAGGGAGGTTCACTCCTATCAATCACAGAGCCTGGGAGAAAGGGGGTTCCTAAAAG
>chr1	96873937	96874206
GTCATTCACATTATACAGTAAAATGTTTTACTTTCTCTTAACTAGCACAAATTCCCTCTAGACCTAAAGTAAGAGTCTCTCACAATCACTTGTTAAGTACAGAAAATGCAAATGACAATGCCTCTTAAATCCAGTCATGTCACAAAAGAATACATATTTTACAACATTGAAAATTATATTTTCACATTAGTTTTCCAATGTTTTTGTCTTAATCGTCAAAAGAGTCGATGATGCTTTTCTTTAAAAATTTTTATGCCTAGGAAATACATG
>chr1	31398482	31398743
GTTTCATAATGTTGGCCAGGCTCATCTCAATCTCCTGACCTCGTGATCCACCCACCTCGGCCTCCTAAAGTGCTGGGATTACAGGTGTGAGCCACCGCACCCGGCCACAACTTTGTATTGATATCACTCAGTTCCATACTTAGTCCCAAAGGAATCTGCTACTCTCTTGAATCAAAATGTGATAATGTAATAGATTATGCGACTTGTCTAGAAGAATAGTGCTGGGCATTCATTCACCAATATTTATTAGGCTTTTACTAGC
>chr1	78070691	78070952
AAACAGGCATTAAAAAATACACAGACAGTGGAGTAAGTACATAATAACATGTTTATAAAGTGCTATGGGAACACTAAGGAAAAGCATGTGATTATTCATGGAGCGGGGCTCATGGGAACGTTTCACAGGAGGAGTGACACTTAAAGAAAGATGGTCTGCTAGGGAGACAGTTGAGAAAAGAGCATTCCTAGCAGAGGGAAGAACATGGATCAAGGTGCAGAGTGGAGCCTGTTTAGGGAACTACAAGTTCTTTGATATGTTT
>chr1	212367416	212367785
GATACTGTCTCCAAATAAAAAAGAAAGGTCTGATTTTTTAAAAAATCTAAATTGTCCGAATTCGTGGACACCTTATTAGAGAAGGTTTTGGGTTACTAGTTTAAAAATTGTTCCCTCGTTTTTTGTTTTTTAATAGGATATCAGGAAAATCCACCAACAAAATCATCTCTGAAGTCATTAACATGAGACAAACAAAAGCGGTGACTGAGATCCAGAGTCACCTAAGCCAATTTAAAGTCTTAGAATATACGGCCCATTCTTTACAAAGTCCTCAAACCATCACCTCAGAGTTCCTTAATAGAAGTCAGAAGCCCAAATTCAAACACAGAACTACCATGGAATTGTGTGGTGACACCCAAAACATCACCTG
>chr1	181235864	181236233
TGTTCTCCCAGATATGACTCTGTGTGAAAAATCTGTATAATGATCTGAACCTAGAACTTAACACCATTTACTATATAACAGAAAAGCATTTTTGGAAGGTTTTAATATACACTAAATTTTCTGTAATGCAAGAATTATGTGCATACAGCTATTACTATGTTTTGTTTAAAACTTTATCAAGAGTTGTTTCATCATTTTGGAAAAATCGCATCACTGACTGCAATACTGCCTGCAAAATTTTATCTTCAAAACAACAGATCTGTATAAGTCTGCATATGGAGTTGTTGTAGTCATAGTGATTCCACATATATATGCAAACACATGGCTACTTTGCTGTGTCTTCTAGTAGAGTTGTGCCTAAGAATTCATA
>chr1	167888924	167889200
GCAATATTGTACTAGATGTCCTAGATAAGGCAATAAGGAAAAAAAAAGAAAAAAGAAAAGATATAAGGATTGGGGGGTAAGAAATAAAATTGTCTTTATTTGCAAATTATATCATTGGGTAGAAAACTTCAATGAATCTACAGAAAAATTACTAGAATAGTAAGAAAAATTAAAAACTTGGCTCCTTAAAAAATAATATGTACATTTGAGTTGCAGTTCTAAGTATCAACGCAAAAATTTTAAAATGTGCTTTTTTATAAAAAGACTTTTACAGTAC
>chr1	178228940	178229216
GCTGGAAAAATTATAGAAAGAAGGTCAGGGGTATAATCTGGGTAAAGTTCAGAGTTAAAAAAAAGAAGGGAAAAGTTTGAAGAAGAATAATCGAAGTTTAGAATCTCTAAACACACAGATATTAAGCAGCTTGCCTAGAGACATAATCATTACCAGAATTGAGACTGAGTTGCTCACTTTATATTTATGTTCAGTGTTCTTCCTGTAAATAATACTACTTTACATTTAAAAGTATGTAAATTATGGTTTTTTGTTTTTGAGACAAGGTCTTGCTCTG
>chr1	144435621	144435904
AAGAACAAGTGTTCATGGGAATGTGGTGAAATTGGAACCTTTCTATGTTGCTGGTGAGAAAGCAAAATGGTGCAGCCACCGTGGAAAACAGTATGGTGTATGGTGGTTCCTTAAAAAATTAAATGTATGATCCAGCAATTCCTTTTCTGGGCAAATACCCAAAAGATTTGAAAACAGGGACTTGAACAAATATTTGTACATCCATTTTCATGGCAGCATTATTGACTGCAGCCTAAAGGTGGTAGCAATCCATTCCTTGATGGACGAATAAATAAAATGTGATG
>chr1	45976126	45976409
ATCATCTCATATCATCACCAGAAGGGTAAGGACAGTATAATAAGATATTTTAAGATAAAGTACATCCACATAACTTTTATTACAAATATGAACATAATTGTTCTACTTTATTATTAGCTATTATTAATCTCTTACTGTCTCTAATTTATAAATTAAACTTTATCATAGGTATGTATTTATAGGAAAAAACATAATGTACATTAGGTTCATTATCACCTACAGTTTCAGGCATCCACTGGGGGGTTCTTAGAATGTATCCCCCATGGATAAAGGGGGACTACTGC
>chr1	22266580	22266872
CCACCGGCTAATTTTTGTATTTTTAGTGGAGACAGGGTTTCACCAAGTTGGCCAGGCTGGTCTCGAACGCCTGACCTCAGATGATCCGCCTGCCTCGGCCTCTCAATGTGCTGGGTTTACAGGCCTGAGCCACTGCGCCCATACCAGTTTGTTCCTTTTTGCTGTGTCTTCTTGCATGGTGCAAGGGGTAGGGGAGCTCTCTGGGGTGTCTTATAAGGCCACTAATCCCATTTGGGGATGAGGGGACTCTGCCCTCTGGACCTAATCACCTCCCAGCAGTCTCACCTTCTAAC
>chr1	245970434	245970726
TATTTTTCTCTTCATTAAAACTTCTTTTTCTCTAATGTGTTGATTCCTGACTTGTGCAAATTGCTTTCATAATGTATTAGAATTAATGAAATAGCATTTAGCACTGTTTCTAACATTGTGATAAATTATACATTTTCTGGACCTTTAATATTATATAACATTTCAAGTACCCTAAATGTGTAGAATTGTTTTCTACTCCTTGCTGCAGGAGACAATCGTCGTATCACCCTATTTGTCCTCTTGCTGCTTCTTTCCTAGAGATGGAAATTAACATTTGTTGCCTAATTTCACTG
>chr1	226932720	226932975
CTGCAGCCTCTTTGGGGCCCAGGGGCTGGGTGAGGGCTGAAGGCTGCTCTGGGTCAGCAGAGCCAGCAGTGAGATGATATCACTGCAAAGCAGGAGGCTAGTGAGGATGTGCTGGGCACCGCTGTGTCCATCCACTGGCATGTTTGACCATATGACCCTCCTCCACTTCCCTTCAGTCTTCTCAATTCTGAGAATCATGTCTCCGGACAACTTTAGCCGAGAACCATACAAAGAAGGAAATTCTGGGAGCAGACAG
>chr1	179748283	179748538
GAGTCAGAGGAGGGGTGAAGGTAGATAAAGTCTTAGAAGGAAGGGTAAGGGCTTGGGAATGATTGCATCTATTTGTTGTCATGTGGAATAGACAAAATACTCTTATTTTTTAATCTTTACACCATTGGGATTACATGAAAGAGAAAACACTGAAGATGTAATGGACTGGAATATGTAAATGGAAGCACGTAAGCAGCCAGCCCCTCAATATGGGAAATGGATAAATAGACTGGGATGACTATTCATGTTTAAAAAT
>chr1	40377755	40378023
AGAGATTTTCCTATGTCCATTGTTTCTTCTACATTTATTACTTGAATTCTATAGTAAAGTATCATTTCCTTTCCCGTATCCTCTTTTTTTTTTTTTTTTTTTTTTGAGACCAAGTCTTGCTCTGTTGCCCAGGCTGCAGTGTAGTGGCGAGATCTTGGCTCACTACAACCTCCGCCATCCAGATTCAAAAGATTCTCATGCCTCAGTCTCCTGAGTAGCTGCGACTACAGGTGCACGCTGCCACACCCAGCTAATTTTTGTAATTTTAG
>chr1	168217689	168217957
AATAAGCTGTTTAGACATTAACATAAAAATAAATTAAGGTTATTTACCATTTAGCAATTCAATGAGTGCAGGGATTATGCCAGATTTGGCTAGCAATGCAGCACAAGAGTCATCCATGGATACAGTTCCAATCATTATAACCACTTCTAAAACAAGATCATCTTCTGCAGCACCTAGTGAAGTCAAACCATAGAAAGTTTTCACTGAAATGTCCTGATCCAAATTCATTTAGAGTATCAAAATGTAAATACACAGAAAGGATACTGAAA
>chr1	155374808	155375078
AGTGACCTCCTCGGCTGCTTTCGTCACTTCCATCCTCAGCAGAGAGGGCGGGGGAGGAGGAGGCGCCCTCCCGCCGGTTCCCAGCCTCACCTCGCCGCACCCAGCAGCGTCTCCCTTTCCTTTCTCCTTTCAGCAGACGCCGACTTCCGCCCGCACTCCTCCCCCTGCGCGCTCCTCCCGGCCCGCATCCCGCGCATCCGCCCCGGCACGGCCCGTGCGTCACGCTGCGGGGGCACGTTACGCACGCTCGTGGCGGGCGGCCGGCCCGGTC
>chr1	142030178	142030448
TTAGAACATCTTCTGCCACAAAGTAAAAAAGTGCCGACAGAGTAATGGAGACAAATCAAAGAGACATAAAGTCAGCTTGGAATGTCTACTACTGGCCTAATCTTGGGGAATTGGAGCATCAGAATCATGAGCTTTCCTTCTCCCTTATTTATTGGTTTTATTTCTCCATGTAGAACAAAGAAGATAATAAGAAAATAATCATCTGGTAACCATCATAGTAATAATTGTTCAAACACAAGTCATCCATGAAATGCTAAATCTAGTGGGTTCT
>chr1	177351784	177352109
CCCTCGAAAAAAAAAAAAGCTCTGTGTCACAGTACTCTGCAAATGAGTGATAAAACCTAATGTGAGGCTGAGCACAGTGGCTCATGCCTGTAATCCCAACACTTTGGGAGGCCAAGGCAGGTGGATCATTTGAGGTCAGGAGTTCGAGACCAGCCTGGCCAACATGGCAAAACCTCATCTCTACTACTATGACAAAAATTAGCCGGGCATGGTGATGCATGCCTGTAGTCCCAGCAACTCTGGAGGCTGAGGCAGGAGAATCGCTTGAACCCGGGAGATGGGAGGTTGCAGTGAGCTGAGATTGTGCCACTGCACTCCAGCCTGGA
>chr1	218727708	218728033
TTTCACACTCACTATAATACAGTGAATGCTCACAGTAATCAGCTCTCTTTCATATGGGTTCTGCCTTTCACTGAACATGATTTCCAGTTGATCATAGAACAGGCACTGAACAGAAATAAAAACTGGAGTGTGCAGGATCAGTGGTTGGCATCCAGGGGCAGGTTTGGTTCATTATCACGGGGACAACCTCAGGTATAGGCATTGAGGACAAATGGGGGGAAATTACAAATTCTATATTTTTTAATGTTTTTGATGTTTTGTTGTTAAACAAATACCAGATTTTAAAAACAAAGGGAAGTAAAAATACATCAAAAACTACTTATCAT
>chr1	116892410	116892673
GCTGATTGTTTATATTGCTGTACAGAAGCTTTTTAATTTAAGCCCCATCTATTTATCTTTGTTTTTGTTGCATTTGTTTTTGGGTTCTTGGTCATGACCTTTTGCCTAAGCCAAAGTCTAGAAGAGTTTTTCTGATGTTATCTTCTAGAATTTTTATGGCTTCAGGTCTTAGATTTAAGTTTTTGATCCACCTTGAGTTGATTTTTATATAAGGTGAAAGATGAGGATCCAGTTTCATTCTTCTACACCTTATGCTTTTCCTAA
>chr1	60569220	60569483
TTGTTTTGTCTATCATTTAAGATGTTTTCAGTTACAAAGAAAAACAACAGTTAAAACACAGGCATCTAAAATAAAACTGGTTAAAAATAAAAGGAGTTTATTGCCTTGTGATTCTTACAAGTACAGAAATACAGGAGCTTTAGGCATAGTTTGAACGAGAAGTTCATAATGTCATTAGAGCTCTAATTTCTTTTCTCTGAAATTCTCTTGGTTTTGCCTTCCTCCATGAATTGACTTGATTTTCACACTGGCTTCTCTCATAGA
>chr1	224655840	224656104
TCCGGGTATTGCCATGGCAATGGTAAACTGATATGGCACACTGGTGGGTGTTTTATGGAAAGCTGCTTCGTCCCTGTCCCTGCTTTAGTTAGTCCTCGGTTTGGTTTGGTGTCTGAGCCCCACCTCCTACCTCATTCCCCTCTCAGAGATGAGCTATTCTTCCTTAATCTTAAGGGGGCTGCAGAAGGGTGCAGGTCTGAAACTACTCTGTATGATACTATAATGGCAGATGCATGTCATCATACATTTGTCCAAACCCATAGAA
>chr1	42111141	42111405
ATGTGTTCACTTCTCTTGAGTAAATACCTAGGAGTAAAATCACTGGGTCATATGCTGTGCATGTTTAACTTTCTAGGAAAATGCCAGATTTATCCTGAATAACAGAAATGATCAACTGATTTACTATTAAAGGACTTACTGGATTTTATAAGGAAAAGAGGAAACGAGACGAAAGAAAATGTAGTGCATCTGAAAGCACATGGGGGCTGCTTTGCTGAAGGGGCTGGCAGGCGGCTTCCCAGGCAGGGTCTGCTCAGGACTGCTC
>chr1	115371239	115371531
GTCTTTCAATATTAAGCATGATATTAATCATAAATTTTCCATGATGCCTTTTATTAAGTTAGGAGGTTTTCTTCTATTCCAAGTTTGCCGAAAATTTTTTCAGGAATCTATGTTGGATTTTGTAAAATGCTTTTTGTGTATGTGGTTGTGTGTGTGTGTGTGTTTCCATTGGGATCATCATAAGGCTTTTAGTTTTTAGCCCGTTAGTAGGGTGAATTTTCTTAATTGAATGCAAACTAAACTCGCATTCCTGAAATAAATTCCACTTCGACCATGATGTATTATTCTTTTTA
>chr1	56701721	56702013
CCACCCTTCTTCAATGATGGGCAAGACTTCATCCCCTCACACTGTGGGTTCCAGCCTGTCTGCCTGGTTTAGGGTTCCCTGAACAGGCCACACCATTCACCCTCCCATACCTTTGCTTAGTCATTCCCTCTGCCAGCAAGTTCCACAACCACACACCCCCAAACTGTCATCATCCATCAAACACCATTTGAGCTTTTCCTCTCGCAAATCCTTCCTAACCTGCCCCTGCCCAGTGGTGAGTTGACCACCCCCTCCTCTAGACCTCCACTTTTCTATGAACTTGGCTCTTATGC
>chr1	149700633	149700918
AAAAAAAAATTATTGAGCACATGTACTAGGCACTGTTTTAGGTGCTGGGAATACAGCAGCAACAACAACAACAAATACCTGAATCTGTGGGATTTATACTCTAGAAGGAAAGAGACATAAAATATACACATAAACAAATTGTTCTATTGTCTATTGTTAAATAACAAATGACCCCGAACTTAGTGGCTTAAAACAACAATTTCATTACCTCTCATGGTTCTGGGAGGTAATTAGGCTCAGCTAAACAGTTCTCACTTGGGAGTCTCGTATGCAGTGGCTAGGGCTG
>chr1	28065971	28066256
AGGCTGAGGCAGGAGAATGGCGTGAACCCAGGAGGCAGAGCTTGCAGTGAGCCGAGATCGCGCCACTGCACTCCAGCCTGGGCGACAGAGTGAGACTCTGTCTCAAATTAAAAAAAAAAAAAAAAAAAATTAGCTGGGCATGGTGGCATGCACCAGGCTTAGGTGGGAGGATTGCTTAAGCCTGGGAGGTTGAGGCTGCAGTGAGCCGTGATTGCACTACTGCACTCCAGCCTGGGTGACAGTGTTGCTGGATTTATAAGGAATCAGAGAGATCTATGGGGTTCAG
>chr1	216571088	216571346
ATTTTTTCTAGAAAAATATGTCATCCTCTGATAGTTGGGGAATTATAAGGATACCATTTGTAAGAAAGCCAAAAGACTTTTGCCAGATTTCATATTTCCCCTTTTCATGTACACTTTATATATACTTCATTAAAATTATATTTTAAACCCTTGTATAATTTTAAGCATTGTTCCTCAGAACATTTGTAAAAGGATATATTTCTGCTTGACCAGCGAGATGTGCATTTTGCCAGGATCATATTGGTCATGTCTATTGGTG
>chr1	193355314	193355572
ACTGGAAGGTAGTATTCTGAAGCTAGGGATGACAGATATTCTGTTTCTTGATCTGAGTGCTGATTGCATGTATGTGTTTATTTGTGTAACTATATTGAGTTGAAATATTGTTATAATTGCTTTCCTCTGTGTATATTATACTTCAGAGTTAGTAATAGGAGGCATAATATTTAAAAAATGGCTAAAACAGGCAGGGCACAGTGGGTCACACCTGTAATCCCAGCGCTTTGGGAGGCCGAGGTGGGTGGATCACCTGAGG
>chr1	201991890	201992141
TGCCATGGCATTTGTAAACTCTCACGGCACTTGTGGGAGAGTCTTTTAGCATGCTTATGAATTATAATTAGTGTATAATAAACAGTGAGAATTACCAGAAGTTGCCACCTTGGTTTAGGGCTTTTTTACCACATGCGGTTTGTGTTTTTTTTGTTGTTGTTGTTTGGTTGGTTGTTTTGTTTTTGTTTTTGTTTTTGTTTTTGACGGAGTCTTGTAGTCTTGCTCTGTCACCAGGCTGGAGTGCAGTGGCAC
>chr1	85895550	85895801
GAAAATAAAACCAGTGGGTTTAGAAAAGGAGATAAAGGGTAAAGGCAATGGCATTAACTTATTCTAAATGCTGCCAAATTTTTAAATATAATGTTCCTTGCAACATTTTCTCCTTCTATAAGGTAGGATACTAGGCTTTTTTTTTTTTTTTTTAACCATTCAACATTTTCATTGTCAACTAAAAATGTTTTGTAATCCCTCATTTTAGAAATGTCTAAAGTCTTAACTATGGAGTAAATGTACGTGATCATG
>chr1	75946100	75946354
AATACAGTAAAAGTCCAACATGACTATTAATCAAAACATGCAAATTAAAATGTTACAAATTTTCATCTATTAACTTGTCAAAGATGAAAAAATAAGGAAAGTTGGGAAGAAATTGCTATTGATTAAATTAGGTAACTTGTATGGTATTTGACATGTAGTTGGCACATAGTAATTATTTAATAAATACTACTAAATGTATTATTGCTCTTAATATTATAATTTTATTTGACAAGGCTAGTGGGAATGTTAACTGGT
>chr1	65661589	65661843
TTTTGGTCAACTCCAACTTTAAGAGATTCAGAGGATGTGATTCCTGAAAAAAGAGGAAAAAAAAGACCAAAAAGAATCAAACAGAAAGATGGTTGTGAACGTTGAGAAACTGGTATCAGAACAGAAGGAAGAGGTCTGCAGTACCTAGCTTTGACAGGCCTCATGGAGGAGGGGGTACTGCCGATGGTCAGGCACAGAGGAGAGGAGCAAAGCCTGCTGGGAAAAGATCATCTGAATGAAATAGTATGTGGTATT
>chr1	13237141	13237419
TAATTAGTAATTTCCCCCAATGGTAGGAGGGGTTCACTTTCAGGTTCCTCCACACTCACTAGTCACTGGATGGAGCACTGGATAGAAAGGAAGGGCTCGTGGTGGCCCTGCTTCCTCACTGCTTCGGAGACGCTCATGCTGATGCAGCAGAGGCAGAATGCTGGCTTAATGGCCACTGAGTACAGGGCAGAATTGGAGTAAACTGAGGGCTGTTTCACCATTGCCAGAGCAGTGACTTTGGCCTTGGGAGAAGATAAGATTGCATGGGCTTGGCCTGAG
>chr1	200599063	200599341
TTCTGGTCTATATTGCTTGTACTTCATGTTGATTCCATTTCCTATTAATCTGTTCATAGTAAAAGTGGAGAAAAGGGTATTGATCATTATCTACACATTTACCTTTGTATGTTTTAAGATAATCAAGACCTTGTCATTAGCCTTCTCTAATAAGGATAAACATGTGCATTCTTTAATTTAGTTTCCAAATCATTAATCGTTTTGTCTATCTCTCCTGGGAATTTCTAGTTCCCTTTGGGTCCCCTGGCTCTGTGAGAAGAGACTGTAATGTCTTCAGCT
>chr1	172720661	172720923
ATTTTGATAGGGATTGCACTGAATCTGTTGATTGCTTTGTGTAATATGGACATTTTAACAAGATTGAGTCTTCCGATACACGGACATGAAATATCTATCCATTTGTGTGTGTGTGTGCTCTTTAATTTCTTTCAAAAGTGTTTCATAGTTTTCATTGTAGAGATCATTTACTTCTTTGATTAATTCCTAGGTATTTAATTTTATTTGCAGCTATTGTAAATAGGATTACTTTTTAAATTTCTTTTTCAGATTGTTTACTGTTA
>chr1	65708680	65708942
ATATTTTGTAACTTAACATTGGTTCTAGTTCTGCCTGGTGAGTAGCTCTAATCTCATTTTCATTATGTGAGAAAACACTTATTAATTAGTAGAAACTATTGGCAAACTTGATATAGTTGTGAATGAATAATGTAAATCCCTAGTGGGGCCCTTCCCAAACCCTTGCTCCCCTTCCTAAATAAGCAAACAGAGGGAAATTTCTGATTTTAGTGGGATGATGTACCACTGATTACCCAACATTGCTTATGACTTTACCATTAAGA
>chr1	91285190	91285470
GGAAAGAGAGAATGAACAATGATGATTCCTGTGTTTCTAGCTTATGAACTGAATGGATTATGGTATCATTTTTTTTCCTTCCTTCTTTCTGTTTTTTTTTTTTTTCTTTTTTGGATGGGGCAGATGAAACTCACAAATTGAATTTGGGAAACGTTGAATTTGAGATAACTATGTGTGGAAATGTCAAGCAGACAATTGTGTATATAGGTCTGAGGCTCAAGGGCTGAAGGTAGAAAACAGAAAATTGGGAGCTGTCAGGATGTAGATCACAACTATGGACA
>chr1	179251459	179251739
ACTGTCACCAGGGCTGGAGTGCAGTGGCGTGATCTCAGCTCACTGCAAAAGAGGGTTCAAGCAATTCTCCTGCCTCAGCCTCCCAAGTAGCTGGGACTACAGGTGCCCACCACCACACCCAGCTAATTTTTTGTATCTTTGGTAGAGATGGGGTTTCACCATGTTGGCCAGGCTGGTCTCGAATTCCTGACCTCATGATTCGCCTGCCTTGGCCTCCCAAAGTGCTGGGATTACAGGCATGAGCCATCGCACCTGGCCCACAAATCTGTTTTCTTTGTAGA
>chr1	186548269	186548563
GTGAAAATACATGTGTGGTGGTTTTAAAGTGGCTATGAGTAATTTGAAACTTCCATCATTAAGAAGATTATTTGTTTTTCTGCTATTGAGATTTAGGAGTTCCTTATGCATTTTGGATATTAATCCCTGTTATACTATCTTAATTACTATAGAATTGTAACATATTCTGAAATCAGCAAATGTTATGTCTCCAGCATTGCTCTTTCTCAAGACTGTTTTGAATTAGACAAAGAGCTTAAACAGATATTTTTCTAAAGAAGGTATACAAATGTCCAACAAGTATAAGAAAAGATGT
>chr1	33972365	33972659
CTTGCTTTTTTCCTGATTTTAAAAGTAACACATTTGGTGTAGATAGAGAATAAATGTGGATGTGTTTATACCAAACTGTTAAACCATTTTCCTCTGGGGAGTGGGACTGGGAAATGAGCATTTCCACTTTGAGCTGTATTGCACTTGTGCATCATTTGAAATTTTTACAACCACCAAGTATTCCTTTATTTGTTTATTTGACAGAGTCTAGCTCTGTCGCCCAGGCTGGAGAGCAGTAGTACAATCATAGCTCACTGCAGCCTCTAATTCCCAGGCTCAAGCAACCCTCCGAGTA
>chr1	224658587	224658861
CAACAAATGGCATTTCTGAGAGCATACTCATGTTCCAACTCTCAAACGTTCCACCAGATCTCAATTAGGCTGCTGATACAGATCCCTAAGCATCTGGCTATCATGGAATATTTGCAATGGCCTCGACCTGGCTCTGCCTGCTTGTCTACCCCTTGTCTACCCTTCCTGTGCAATGTTCCAGTTACCCTTGTATAAAGAGCACAGGTAATGGCTATGGCACTTCTTCCTGGCTCTGCCAGGGGCCCCAGACCTGCTGCCCTTTGGTCTGGGTGCTG
>chr1	207115133	207115407
ATCTCATCAGAGCCCTGAAGAAGGGACTATTAAAAGAGTTAATGGAACGAACATCTGAATAGATGAGTCAGGCCATGACAAACCAAAGTCATTTTTTGATTTAAGGAGAAAAAAAGAAAAAGAAAACTGGTGATATGGATCCTGTGGCTCCGATGGCCTCCAAGCCCCCGATCAAATCAATTCTAAATGCAGTAGAGTTCAGATAATTTTAACGAAGAACTCCAGAGGTGATGTAGTGAATTTGGTCACAAAGGTGAAATAGGAAAAAGGTATAG
>chr1	205615725	205615993
TTATAATTTACTTTAATCATTAGCTTTTTAATCATAAGTGTTACTACTATATGAACAAAAACAGGTGAGGTTGTTATTCATAAGTCCAAGAAATGACGTTGAATTTTGTTAGTTCTCAAAAAAAAAGTAACTTTTAGGAATGAAGTTCATGCAGTGTTCTAATTTATAAAACAAACATTAGTTTTCAGTCAACCATTGGCATATGATATGGTACCCAGATATTCTAATTGTAGTAATTTTTTAGTGCTACATAATTTGTAATATAGTCT
>chr1	63837150	63837418
CTTCGCCTTATAGTGGAGGAACTCCACTGTCTCCCGCTTGAAGTGAACCACCCTTTTCTGAACTTTCATGAGATCCATCTGCAAACACTGCTGAAGGAACATGTTTCTGGCTATAGCAGTTCACATTTCTTGAAAAGGAAATAAAAGAACACTGAGCAGGAAGGGGAAGGTTTTGAGACTCTTGGGTAGTTGGAGTTAGGTGGAGACACCTTGCTACTTTAACTTTAAACCTTATATCCCTGGGGCAGGGATGACTTGGCAGAGAAACA
>chr1	236306609	236306881
GGGGATTGTAATTCAAGATGAGATTTGGGTGCGGATACAGAGCCAAATCATATCAGAACTTCTGTTGTTTAAATCTTCTTAACAGGCACCCATTAGGTCAAAAGCCCTTTAGTGCCAAAGTAAAATTTTTATACATCCAATTGTTTTAAATATAACCCGTGTCAGCAGACTTAGCCATTTAGAGACTGCCTGCTTTGCATACTTTGTAAAACTGTACCTAATATCTGTTAGCTGTAGGTAAGATAAACCCTGTGGCTTTAAAGGACTCCAAGT
>chr1	68963569	68963841
TATATCTGTTACCCCCTAATGGCATCCCTGAAGTTACAGTAATACCTATGTCAAAGAGAAGGCATTTGAGACAGAGGGGAAAATCAGCAGACCTTGCTAACCAGATCCCTTCCTTCCCCCACCCCTGAGAATGGATGTTTCCTGGCAATGGAGAAACTGGGCATCGTGCCACCATGGAGGTGCCTGGACTGTTTGTAACAAACAGTTTCATTAGATTACCCACAATTTCTCGAGAGGTAATTCCATTAGACAGTGTTTATCAGTCATCATATG
>chr1	176081509	176081788
TTCTGCCCTTCCTTTTGCCAATCCCTGGCCCTGTTGACCTGTGCTGTAAGTGAGGGGCTGCCAAAGTGCACACCTACTTTGTCAATTTCAGACCTGAAATTCAGCCTACAGATTAGTGGTGGCACTTGAGTTTCACTAGCTACTGAGCTGGAAAGAAATATGATGTGACAAGGAAAAATACCTATGCATAAAAGCATAAAGCTAGCATATATACAAAAAAAATAGTGCTCTTGAAAGAACAGTAGCAATTTCACCCTAACCAGAAAACCTCAGTAAAAGG
>chr1	170664352	170664631
TGAATTACTCCCTCACTTCCTTCAAGTCTTTGGTAAAATGTTACCTTTCCCATGAGACCTACTCTGACCTCTTTATTTAATGCTATGCCACTTTTTTCTTTTTTCCATAGCACTTACTACCTTCCATTTATGTTTATTATCTATCTCCTCCTGCTATAATGTCAGCTCTACTAGGTCAAGAACCTTTGTCCTTTTTATTTACAGATATATTCCAAGCACACAGAACAGTATTTGTCATACAGTAAGTACTCAAAAAATATTTATTGACAATAAATTCCTG
>chr1	28170368	28170641
CCGTGACATTACAGACCCATCCTGTAGAACCCACAGTGCCTGGCCAGGCATGGTGGCTCATGCCTGTAATCCCAGCACTTTGGGAGGCCAAGGTGAGCAGATCACCTGAGGTCAGGAGTTTGAGAACAGCCTGGTCAACATGGTGAAACCCCATCTCTACTAAAAATACAAAAATTAGCCAGGCGTGGTGGTGGGCGCCTGTAATCTCAGCTAATCAGGAGGCTGAGGTAGGAGAATCGCTTGAACCTGGGAGGCGGAGGTTGCAGTGAGCCGA
>chr1	76813089	76813362
GGGTTGTTAGGGGATATGGCTTTGATCTGCCACTCGCTTGTCAGCAGAGTTGATTCACTCACTTGGCTAGTTGAGAAGGTGGCCCTTCCTCCATGTGTGGTCTTCCTCAAGCCCCATGCTAAGGCAAAGAAGTTGACCTAAGCTCTGTCTTCCATAGGTCAAAGGTACCTGAATAGTTGAGTTATTTTAGTAGAAACTCTGAATATGGAATTGCAGTTTGAAGCAGCCAAAATATTCATTTTTATAGCTGAGAAGAGACTCTAACATGCAGAAC
>chr1	20172489	20172771
GAAATATATTCATAGGGTTAAAAATCAAAACAATATAAAAAGTTATGTATCAAAAAATCTTTCTGTCACCCCATCTGTGCCAGACTCATTTCTTGCCAGCCTTGTCCCCTAAAGATAGCCATTTTGATGAATTTCTTGCATGATCTTTGAGTGTTACTGGAAATATTAACACAAATATATTAACAGATGTATTTTGCTACATAATTGTGGCACACTGTTTATACTATTCTCCTCTTTGCTCTTTTCTGTTACCACCATATCCTGAAGACCTTTGTCCATTGGA
>chr1	21137730	21138012
TAAGTGCAAATAAATTATAGTCATTAAGCATATGACCACGTCAGGTGGATATACTTAAAGACTGGAGGTAATTTTAATTTTCATTGTTAACTTTTGTGACAAAACCATTAAAAAATATTCGGACAGAAATGAATGGGTCAGAAATGCTTCTGAGGCTTTATAATTTACAAACTGCTGGCCAGGTGTGGTGGCTCATGCCTGTAATCCCAGCACTTTGGGAGGCTGAGGCGGGCGGATCACAAGGTCAGTAGTTCGAGACCAGCCTGACCAACAAGGTGAAACC
>chr1	85141336	85141605
AGCTTTGTTCTTTTGCTCTTTGCAATAAGTCTTGCTGTTGCTCACTCTTTGGGTCTGCAGTACCTTTATGAGCTATAACACTCACCGCAAGGGTGTGCAGTTTCATTCCTGAAGTCAGCAAGACGATGAACCCACCATGAGGAACAAACAACTCCAGACTAAAGAGGTGTGACACTCACTGCGAAGGTATGCGGCTTCACTCCTGAAGTCAGTGAGACCACAAACCCACTGGAAGGAAGAAACTCTGGACACATCTGAACATGTGAAGGA
>chr1	182647720	182647989
GAAACTGGGATGAAAAGGCTTTACAATCTACCTCTGTCTCCCTTTATTGCAGAAGTCCGGACAGCTTTTCAATGTGATGGATTCTGTGGCAAGGATTACATCATTGGGGGGTTTTATATTTCTATAATTTTAGATTAGTTATTTTAGTTCCCTTACCCCCATTTTTAAATATTCCTGTCAGCTAAAACAAGGATTTTCTTAGGAAATGATGAAGCCAGGTTTAATTTCTACTTAGTGAGAAGACTGCATTACCACCCCACTGTTAAGGTG
>chr1	120490531	120490798
GTAAGTAATTTGTTTCTGTTGCAGTTACATCCCTCCTCAGCAATGTCCACATTACACCACAGTGTCCAGTAATTTACAGAAAGAAATCTGCTGCTTTGTATATGATTCTAGCAAGGCTACGCTGTTATTGTGGCAAAAACGGATATATTTAAATTCCACAAACGAGTGGATGGGCTATAGCAGAACTTCTTAAACTTCTGCTTGGAAGTTCTTTAGTGTCTTTTTTTCTTCTTCTTCTTCTTAGATTCTTTAAAGCAAGCAGAGTTTT
>chr1	42733194	42733461
AGTCAGTGTGGCGATTCCTCAGGGATCTAGAACTAGAAATACCATTTGACCCAGCCATCCCATTACTGGGTATATACCCAAAGGACTATAAATCATGCTGCTATAAAGACACATGCACACATATGTTTATTGCGGCACTATTCACAATAGCAAAGACTTGGAACCAACCCAAATGTCCAACAATGATAGACTGGATTAAGAAAATGTGGCACATGTACACCATGGAATACTATGCAGCCATAAAAAATGATGAGTTCATGTCCTTTGT
>chr1	7103515	7103803
AATTAAAATCTCAGAGCCACACTTGTGATTAAGGTATCATTAATCATTTCATAAAGTTATCTTTCAAAGAGAGTCGGCCTTCAGCAGAGATGTCAGGGCCAGGGTTGTTTTGCAGAAGTGCTCTCACTTGTGGCAACTAAGAAGAGCCAGCAATTCTGCCAGTGGTATCTAGCCTCTGTACTGCCTCCTAGGGGCCTGGTGGCCACAAATGGAGGAAAATAAAATCTTCCAAGAGAAGCTGCATCAACCACATTACCTGGAGGATCGAATATGGCATGAAGCAGAGCTC
>chr1	233095425	233095713
AGCCTGCAGTGAGCAGACATATCTCCTGGTCTTTTGCCAAAAGTGGATTCTGACTTAGTCCATATGAGATGGGCCTGAAATTGGACATTTATAACAAACTTCCAGGGGATGCCCCTGCTGCTGGTTCCTGGGCCACATTTTGAGAAAACAGACTGTAAATAATCCCACTTTCATTTGTTTGTTTTCTGCCAAAACTTATTCTTCAACTAATCTTAAGAAAGGACATAGTTATAAATCTATATAAAGACTGCATACCCACAAGGGTGCTTAGGAGGGTGTCCACCCTTTC
>chr1	10922816	10923105
AAAAACGCCAACATTAAAGGGAGCGTAGCTTTGTAAAACTGAAACTGTAAAATGCTTCTGAAACCCAGCCTGGGGGATTAAAGAAACCACATGAAAAGGGACTCGGGACGACCTGGATGCTGACTTCCTGTTCAGAAGTTCGTTCAACATGTGCCTCCCACCCGGGCCCGTAGCGTGTATGGAGGAGTGGGAGGGAGGAGGAGGGAGGAGGAAGGCCAGGGCCAGTGGAGGCTGGCGGGTGCCTCAGGGGCCTCCAGAAACCCAGAGCATGGCTAAGTCTGAGGCCTGCA
>chr1	211057382	211057671
CACTTGAACTCAGGAGGCTGAAGTGGCAGTGAGCCGAGATCGCACCACTACACTCCAGCCTGGGCGACAGAGCAAGACTCTCTCCCCACCCCCCTACAAAAAAGAAAACATGACTAGAGTGACCCCATCTTAAAGTGAGTAGCTAGGCTCTCACAAGGCAGTTATAATATTAATACTTAAGGTCTGAAAATAGCCACAAGTATTATAATTACAAAATATTCACACCTGTAATCCTAGCCCTTTGTGAGGCTGAGGCATGTGGATCGCTTGAGGCCAGGAGCTTGAGACCA
>chr1	173236065	173236344
GCGCCAGTCAGTGCGCCGCCTTCCCGGGGGACACCTCACTCGCCCCTTGCTGCGCCGTCGGCTCCCCAGCGCTTCCACTCGACCTCGCACCCCACTCGCCTGCTGGGCTCGAGCGGGGGTGTGCGGCGATTATCCGTGCAGGCGGTGCGGGGAGTGGGTCTGGGAGAGCGGCCCTTTGCGCGTGTTCCTCAGGCCCTTTCTGCCCTGGTTTCCCAGCCAGTGGACAGGAAGCTTCATTCAAGCAAAGCTGGGTGCAAACATGAGTGTCGTTCTTGGTAGA
>chr1	240951140	240951419
GAAAAAGATGAGAAGCAACAAATATTTGTCAGATTTTTCTTCTCCAGTCTTCAACCTTCTACTCTACTTTCAGGCTTCTGGAATTGAATGGGTTTCAGACTAGATGTCCTCTTACAGTCCACCTGAGAAAGCGGAGGGCAGATGGAAACTGCAAGGTCACCTGGCTGGACAAGGGCAAGGAGGCCTCAACTAGCGGCACTTTCAGTATCTACACGTGTCCCTCTTCCTTTGTGCTGTTTTATACGGTAGTCACTAGATCCTTGTGGCCATTTAGATTTAA
>chr1	120423972	120424248
CAGTACTCTGAAGCCCACAGGATTGTCCAAAATACAAGTATAAACCCATCACTTCATACTTAAAACTCACCAATGGCTCCCCATTCTCTACAGTTAGAGCCCAAACTGGACAGATGGCATGGAAAATCGTTGGCATTCTGACCACATTTACCTCTCCCCCTGCTGCTGCCCAGGATTGCATAGCCTTTGTTCCAGGCACATCAAGCTACCAGCCAGTCCCCAGACATGCTGGGGGCTCATGTCCTCTTCACCTTCATATGTGCACTTCCCTTTGCCT
>chr1	147105933	147106209
TAATCCACTGCTGTCTCCCACATTCAGTTTCTCAGTCTGTGCTCTTTTAATTTTGGGGGGAGGGAAGCCAGTCCTTTAAAGCGATCTTCAGCATGATGGCAGAGCCAAGGAGTGTGGACAGGTGGCACGGTGTCTGATTTTGTTCCAGCAGCCACTTGGGCTTTCTCTGGGTCTTCTCTGCCCTCGGGATAGCACTACTATTGAAAACATGTCTTTGTGACATTCTCTATGCCAGGAACTCCCAACATATTTTCCTTGAAACTGATGAAATGAAAAA
>chr1	111800787	111801071
AACTAGAAGAGGCGAAGCAGGCTTCCATCCAACACATCCAGAATGCAATTGATACGGAGAAGTCACAACAGGCACTGGTTCAGAAGCGCCATTACCTTTTTGATGTGCAAAGGGTAGGTTTCAGAAGTTTCTAGGAAGAATGAAGTTACTTGTTGTGTGCATTTTTTTAATTCAGAATTTTTTATGAAGAATGGTTAAATAGATTGAACGTATTTTATTTAGAAAAGAGAAGATTTGTGTAGGAGTTGGCATTCACGGCTATTCAAACATTTAAGAACTGTCAAG
>chr1	75197963	75198247
GTAGAGGTGGTAGGAATATGAAGGATATGAAGGAAGAACTTTAAATGTTATTTTATCTTCTGGAAACTATGTCTACATCTTCTCTGAATATGTGATTTATTTTAATACTAGATCCTAGTATTATCTTCCTTTTCCACTCTAGGCTCAGAAGTACTAATCTATGTTCCTAGTGAACCTTTCTCTGTTTATAATTAGCAAGCCTAAAAAAGAAATGGAAAGGAGGTGGGGAAGTGATATGGTTTGGATCTGTGTCTCCACCCAAATCTCATGTTGAATTGTAATCCC
>chr1	232755335	232755592
TAATAAGTAGAATTTTAGGTTGAGTCCCACTCTTGCATTAATAATGGTTTGCCTCTCTTTTTAGATGTACTGATTCATTTCCCATTTTTACCTCATTCCCCTCACGGATTTGGTCCAGCAGAGTTAGATGGCGCTGGTACCTTTTCCCTCCATGACCTTTAAAGCTTAGACTGATGGCCTCACAGATATTTTTCTTCGGGGACAAAGGATGAGGATTTTCCATCCCGAACAACATGAAGCAAATGCGCATGGATCTCC
>chr1	37681870	37682127
CTGCATTCCATGCTGGGTGACAGAGCAAGGCTGTCTCAAAACAAAAACAAAAACAGAAAACTTAAAAATGAAATAAAATAAGGGGTGTGCTTCAAGTTCACATGTGTCTACACCCCTAAAATTAACATGATTTCTAGAAAACAACTATCCCCAACTGAGCTTCATTAGGTCGGAAAAAAAAAAAAGACCCTCTTATTCAGATAACCTGCTACAATATTTTAAAACTGATTATTGCCATTATAGAAAAAAGCTGGCTGG
>chr1	98458206	98458485
AAGCTGTTGTTACCTGGAGGAAATAAAATTAAATATTAGGCTGGAAGCTCTGCTTTCAACCATGAGATCTGGTATCTCTCTGACTGGAAAACATGCTTTCTTCATCACGGTGCTCTATTTTTCCATTTGTGAAAGTGAAAATAAAAAACTCCACTAAGGAAGATGTTCTCTAAACTTATTTAACAATCTTCCAATTTGGAATCAGGTACATCCTTACACAGCTGAATCTCATGTTGGCAGCATATCTTCACACCTCAAATCTAAGACCTTGTAGGAAATT
>chr1	100503934	100504213
CAAAGGCCAAGAGTATCAATGTACCAGGGCGCACACACTTCGAGAGACAGGTTCGGTGCATCGCAGGATCCCAATCTTTCTTGCATCTTCAGCTCTAAAAGTCGGCACCTCGGGGTATGCCAGGATCCTCGAGAAAACAGATATAAACACATATTTACCCACAAAACAGAGATAAAGCACAAGCCTGCGGGATAACTGGAGGAGTTATCTTACAGTTGAGACTTTCTGCAACCTGCAGATTTTGCCGTGCCCAGGGCACAAGTTTTTCAGGGCTCCTGGG
>chr1	245169443	245169699
CTAAGAAAAGTTGGTTCCAGCTGGGCACAGTGGCTCACGCCTGTAATCCCAGCACTTCAGGAGGCTGAGGCGGGTGGATCACAAGATCAAGAGATCGAGACCATCTGGCCAACATGGTGAAACCCCATCTTTACTAAAAATACAAAAATTAGATGAGCGTGGTGGTGGGCACCTGTAATTCCAGCTACTCGGGAGGCTGAGGCAGGAGAATCACTTGAACCCGGGGGTCGGAGGTTGCAATGAGCTGAGATTGTGCC
>chr1	67085602	67085858
CACCCAGGCTGGAGTGCAGTGGCATGATCATAGCTTGCTACAACCTTGAACTCCTGGGCCCAAGCAATCCTCTTCCTCAGCCTCCCAAAGTACTGGGATTATAAGCATAAGCAACTGCACCCAGCCTAAACATGTTTATTTTTTTTAAATACCTTTTAAAACAGGAAGCTGACGATAAGCTGCAAGTTTGGGCTGAAATATATTTTCCATCAGAACCCGTTCCATAAAAAATAAGTCCTGATGAAATTTGTCAGATT
>chr1	34251727	34252008
GGGGCTAGGTCTCCTTTGCCAGGGGCGGTACTGTTCTTGGTTCCCAGCTCTCTACAGCCTGATCTGCCCCTTCTTAGACCTCTGGAAGGAGCTGACACTACAACTGCTGCAAGAACCAGAAACAGACATAACTGTTTTCCAGGTCCACACCTGGGGAAAAAAAGGGGCAAAGGGCACTCTCTGAATACCACAGGCAAAGGCAGCCTTGGGGAGTAAAGAGAATCCCTCTTTTCTGTCTCTGCTCCCTTGCGAGGTCATCTCATCTGACCTCATGGCTTTCAA
>chr1	154980272	154980553
CCTTGGGACGTTTAGGAGAGTCCTAGGCAGGATCAACAGAGGAAGTGGGCTGAGGCTGGAGAGGGAGGCCACCAGCCACCCACTCCTCTCCTCCGGGGCTCCTTCCCAGGCTGACACCCACAGTCCTTCCCCAACCCTACTAGCTGAAATGCCTTCTGTGTCCCATCTGGTCAGCTGGGGACTCCCCAAGACTAGGGGCTGGATCGACCTCTCAGACTGGGCACCCCTGAGGCAAAGCCCTGCTCCTGTGGGATACCCCATGGGGAATGTTGAGGGGGGCCC
>chr1	244071459	244071715
TTAACTTAGATCTAATTCAAATTCTAAACGGACGGAAACACAAAATTAAGGTTAAACTATTTACAAATTGGTGAAAGAACATTAAAAATTCTTTACAAAATAAAATAACATTTTTAAAGCATATAAAAAAATAAAATGTAGTTGAAACAATCCTGTCACATATGAAATGCCAAAACTTCAGGTAGAAAAATTGTATTTCATATAGGAATTGTTCAAATGATGCCGAATTCTGTTGTCAGCCTTCCAGCATTTTAGAA
>chr1	22226825	22227081
TGAGAAGAATTGGTGTACTCCCAAGAATATCCAAGGTGCTGGGTCTAGAATCAATTAAAGTCTCCTAAGAAATGGGTCAGGGAACCTTTAGAGAAGGGATGACTAGGTGCTGGGTGCACGGCAGCTAGTCAGCGTTAGTGATTGTTGGCTTCTGTCAATTGTTGCTCAGGAAACAGATTTGAGAGATTCTCTGAGGTGGGAAGGATTTTAAATGTCAGCTCTCCTGCTATGTATTATATGTCTGGAAGGGATTAGTT
>chr1	165139803	165140056
TCTTAACAGTCAATGTCCATGATCCTGAGTTATTTTCAACACTGATCCTTTTATGAAATCATTTGAGTATTTGTGTATTGGCTGTCTCCCTCGCTGGAATTTGAACTCCATAAGGGTAGGGGGCCTTATTTGTCTTAATCTTATTCACTGCTGTAAGCTCAGTGCCAAACCATTGTATAGACATAATTAGTGCCCAACAAATACTTTTTAAAATAACTTGAATAAAAGGATAAGACTCTCCTAAGCAATATCTC
>chr1	100086392	100086645
AAAGTTTTTTTAATGTGGCTACTTGAAAATTTTAAATGACCTATGTGGCACTTAATATTTCTATTGGACAGTGCTTTCTGCTCATTCAGGCCAAAAACCTTGGAGTCATCCTTGACTCCTTTCTCCACCAATCCTGTAGGTTCTATCTTCAAAATAGTCCAGAATTCAGCAACTACACCACCTGCTATACCACCTCCCCCCCATCACCCCCAACCCCCCGACACAGAGAAAACACACACAAGTCACTTTCTCTT
>chr1	36123329	36123604
GACTTGAGTACTTCCTCTCTGTCAGGACCCTCTCTCCATCCCAGGAACTTCTGTTTTTCAAGGCTGGGGACTATTTCCAACAACCCATGAACTAGAGTAGTGGGGTAGGTCATTGAGGTCCACATGGATTGCTGGTTGCTGGTACCCATTCTAGACTAATGATTTTTATCCTGATGAATTCCTAATAGGCTCTGGAGTGATGAAAAATTGACTTTTTAAAAATTTGTTACAAAAAATAAGCTTATAGGAAAGGAGCTAGAACCTGCTGTTTGGAGT
>chr1	236315691	236315966
CGGTTGAGAGGCTCCAAATGTCAAGTGTCAAGGGGATGAGAAGAACTTTCCCAGAGCCAGAAACAGTTCTAAGACCTCCATCTGACCACAGCTGATGAAGACATGGAGGCTTGCAGATAGAATTATCTCTAAGATAAATTAAAGGAAGGGTGGTAGTTATTTACATGGTTTAAGCATCCATGGATGAGGGGATTTCTAGGTCAATCTACCAACCCCACCTTAAACTTTAATGCCTTTCTATTTGGAGTGGTAGTGGGATGAAAGAGACAGATGCCT
>chr1	190512639	190512895
TTCACACCACACTTCCTCATAGCTATAGTTGTTTTTTATGTGGCACCTTTTCTCCAAGCAGCACCACATGTTTTATAGACTGTAAGTTACTAATCAAAAGGGTAACTATGCTTTAAATTTGAATCTATTTCACTTATCTTAAAGGTAAGTGCTATTTTGAGTGTTTTGCACTTTCAGAATTTTTCACCTCTAAAAAGTAAGTCAAGTTTCCTTCTGGATATAATAAACTGCCAACAACCTCAACATATTTTTAAAGT
>chr1	50196351	50196607
GGATTTTATTTCTCCTTCACTTATGAAGCTTAGTTTGGCTGGATATGAAATTCTGGATTGAAAATTCTTTTCTTTAAGAATGTTGAATATTGGCCCCCAGTCTCTTCTGGCTTGTAGAGTTTCTGCCAAGAAATCTGCTATTAGTCTGATGGGCTTTCCTCTGTGGGTAACCTGACCTTTCTCTCTGGCTGCCCTGAATATTTTTTCCTTCATTTCAACTTTGGTGAATCTGACAATTATGTGTCTTGGAGTTGCTC
>chr1	16138028	16138304
TCATCTGGTGCCCACTAGATCTGGCCCCAGAGGTGGGCAAAGGGGCATTTTGGACAGAAGTCAGTAGAGCACATGGGGCGGGGCGCCATCACCCATCCTGAAGAGAACCCAGGGAACCGCTGAGAACACAGGTTTTCCATGAGTTTAAAGATAGGGCCCCAGGGGGTTCCTGTTTATAGTTTTCTGACACCTGCTAGGTCTTCCAGTAGACATAGTCCTGGCACATTTGCTGGTTGGGGACTGATTTGGCCTGGCTCTTAGCATTGGGCCTCTTCAG
>chr1	52078581	52078857
AAACTCATCTTCATCATCAAAACCCTCTTCATCGTCATCTTCTATTTCAGCTCCAGAATCTTCATCATCATCTTCTTCTTCTTCCTCCACCTCCTCTTCTTCTTCATCATCTGTTGTATTTCCTGTTTTACCTTCCATATTACTTAGGTCTGAAATCAGAAGTGCCTGCAAGCCATTCTGTAATTTGATGTATCTGGGGGGAGAAAAAAAAAATCACACATTTTGATTCAGCTGTTCTTTACACCAATACAAGTAATCAGCTTAGCAGAATTTTAAA
>chr1	39213014	39213464
CACCATGCCTGGCTAATTTTTGTATTTTTAGTAGAGACGGGGTTTCCTCATGTTGGCCAGGATGGTCTCAAACTCCTGACCAAAGGTAATCCACTGGCCTCGGCCTCCCAAAGTGCTGGGATTACAAGCGTGAGCCACCACGCCCAGCCCTGAAGTTCTTTCTTTTATAACAGCTGGGTTTGCTGCTGTGGTTAAGAAGGTCTATTTCATACCTACATTGTACATGTGGTCTCTTCTATTTTATTCTAAGATTTTTGTTCTTTAATTTTATGTTTTCATTTAAATGTAAAAGTTTAAACCATCTTTTTTTTTTGTTTTGAAACTGAGTCTCCCTCTGTTGCCCAGGCTGGAATGCAATGGCGTGCTCTCAGCTCACTGCAACCTCCGTCTCCCTGGTTCAAGCCATCCTCAGGCCTCAGCCTCCCAAGTAGCTGGAACTACAGGCGTGCAC
>chr1	142728926	142729376
GATTGGTGCACTCACAAATCTTGAGCTAAACACAGGGTGCTGATTGGTGTATTTACAAACCTTGAGCTAGATTCAGAGTGCCGATTGGTGTATTTACAGTCCTTGAGCTAGACATAAAGGTTCTCCATGTCCTCACCAGAGCAGCTAGATACAGAGTGTCGATTGGTGCACTTACAAACCTTGAGCTAAACACAGGGTGCTGATTGGTGTGTTTACAAACCTTGAGCTAGATATGGAGTGCCGATTGGTGTATTTACAATCCTTGAGCTAGACATAAAGGTTCTCCACGTCCTCACTAGAGCAGCTAGATACAGAGTGTCGATTGGTGCACTCACAAACCTTGAGCTAAACACAGGGTGCTGATTGGTGTATTTACAATCCCTGAGCTACATATAAAGACTTTCCACGTCCCCACCAGACTCAGGAGCCCAGTTGGCTTCATCTAGTGGAT
>chr1	236488996	236489307
GGCTGTTTTTGTTTGTTTGTTTTTCTCATTTGTGGGTAGAGGAGGCAATAAATTAGATAATATGGAGATGAAATTATACATTCAGTCATCTTAATAACAGGCCCTAAATTGCCTATAACCGGTACAGTCCAGTGATGAATATGATGTAGTACTACAAAGAACACAAGAAAGTTTTGTATTAATCATGTTGTATATTTTCTACATTTGATGATGTTTTGAATCATCAAGCTGCCATTTGATAAGAAGATGAGTATGCACAGAAGGAAGCCAGATGCTATTCATCAAGACAAAGGCAGGAATAGCTCTGAAGGT
>chr1	144804886	144805197
TAAATACACAGGATCTCTTGATAGAATTATCCTCAGACTTTCCAGTTTTAATCTTCTAGATTTACTGAAACCTGATCCTGTCCCCGCTGATGAAACATCAGAGGAATGGGATCCTGTAGGTGAAGATCATCAGCTTATAAAATCCTGTTGCCATCAATGGGGGTAGCAGGAAAATGATGAAGATTGGTTAAGGGGCCAGTGGACTCAGCATTGAAATGAATCATGGACTTGAAGCCAAAAGACTCAGTTTGTGTCCCAGCTCTCTCAAGCAAAGCCCCCAAGTCCCAGTTTCCTCATCTATAAAAAATAATA
>chr1	202777990	202778296
TTGACCCAGAATATGTGGTACCAGTGAGATTGCCTGGACAACCTTGTGATCACCTATTATGGTTTGTATTGCCTTGCTTTGATCTTAAGGGTTAGACCACTATGTTACCATCATTTGCAATGCTGTTAATCAAACTATTATCAGGCACTATGTACTAGAGCAAGTAATTCTATAGTTTATACATGGTAGGAGTGTTTAAAATACCAGTAAATGCCCATTTAGAAATTCTTTTAGCACAAGGTCATTGTTCAGATGCTTTTAGAGTCTTTTTTTTTTCCTGTCTTCTCATAGAAGACAATGCTTTTAG
>chr1	110777346	110777652
AGTACCTTAATTCTATGACTCTACTTGACTAGCACTGAGAGATCTTGACCACTTAAAACATTCATTTATTTCCCACATACCTGGCAAAATTCTGTTTTGCCACAGGCCCTGCTGCCGTGCAAGGTTTTGTTACATGGCGGTGGAATTTCACTATTAGGGGAATCCCCTACAGTTCAACCTGTAGAAGCAGAAGGAAGGAGCAGATATCCAGTCATGTGGGGGTACATGGGATTATAGGGCTTCTCCTCCTAGCCTAGTGGGATAGAGTTGATAAAAAGGACAACTGTTATCTACCCCATCTCCTCCC
>chr1	164823489	164823794
AGCAGGCATGGCTGTGCCACATCCCCGTTCTCCCTCCTAATCATTTATCACACAGATAATTATTGCGTGCCCACTGTATTAGCGTTCTTTGGAGAAAGAGAACCAATAGGAGATACCTAGATAGATATTATATAATATTGTGGGGACTACCAAGTCTTAAATTTGCAGGTCAGGCTGGCTGGCTGGAGACCCAGAGAAGAATTGATGTTGCAGTCTCGAGTGTGGAGGCAAATGCCTTCCTTCTCAGGTCACTCGGTCTTTTTCCCTTAAGGTCTTCAACTTATCGGATGAGGCCCACTCATTTTA
>chr1	161052971	161053276
ACCGTTAAATTTGTTGAGGTTTGTTATATGGCCTAGGATAAGGCCTGCTTTGGTGAATGTCTCATGGGCTGTCCTCCACACTGTGCCTGCTGTTGTTTCTTCTTCGGAATTCTAAGGTAATTGTTTTTTTTTTTTGCCTTTTTTCCACAGTTAATAGTTGTTCTTCAGGAAGGATGGTCTGTACGTGGGGTACATTGCTATAATTAAAAGCAAGACTTCTCCGCACTTTTTAGTTCCATCTTTATTTCTGTATGATTTTACTTTCTTCTGTTTCTTTCCTGAGTATAATCAGTTTTTGTTTTATTT
>chr1	34538969	34539232
GTGTCAGAACTTCATTCCTTTTTATGGCTGAATAATATTTCATTGTACATATATCCCACATTTTGTTTATCCATTTATCTGTTGACAGACACTTGAGTTGCTTCTACATTTTGGCTATTGTGAATAATTCTGCAATAAATATTGATATACATGCATCTGTATTTTTTTATAATCTCTTTTATCTCTGTAAGGTTGGCAGTAATACCCCACTTTTGTTTTTACTTTTAGTTGCATCTTTTCTCTTTTTTCTTCGTCAGGCTACCT
>chr1	54877782	54878045
AGAAAGGCAAATTCAATGATCCAAAACAAAGTGAGAAAAGAGAAAAACAAAATAAAAATGAAAAAGGAGAGGTTCTGCTTGTAATAGGCGAAGTAGCTCCTATCAGATCAACCTTCATACCGGTAACAATTATGAGCTCTGAACAAAAACAAACAAAAAACCTCCTGAAGACTCTGGAAAGAGAGCAAAAACAGGGAGAACCTAAAGGGAAACCGACAGTTACAAGAAAATAAATAGCTACCGGGTGCAAAGGATATTTAAAAT
>chr1	8752388	8752653
CTGGGATTACAGACATGAGTCACCACACCCAGGCCACACGATTTTTTTTTATTTTTTATTTTTTGAGATGAAGTCTCGCTCTGTTGCCCAGGCTGGAGTGCAGTGGCACAATCTCAGCTCACCACAACCTCCATCTCCCAGGTCCAAGCAATTCTCCTGCCTCAGCCTCCCGAGTAGCTGGGATTCCGGGCGCACACCACTGCACCTGGCTAATTCTTTGTGTTTTTAGTTGAGATGGGGTTTCACCATGTTGGCCAGATTGGTCT
>chr1	147502461	147502726
CCCAGGTTCAAGTGATTCTCCCACCTCAGTCTCTCAAGTAGCTGGGATTACAGCCACCCACCACCATGCCTGGCTAAGTTTTGTATTGTATTATTAGTAGAGACAGGGTTTTGCCATGTTGGCCAGGCTGGTCTTGAGCTCCTGACCTCAAGTGATCTGCCCGCCTTGGCCTCCCAAAGTCTTGGGATTATAGATGTGAGCCACCACTCCTGGCCATTGGCAGCTTTTGATTTCCTGTCCTCCCAACTTCCAAAGTTTATGAAGAG
>chr1	30168912	30169197
TCACATTGTGCTCCTTTATTTGCATGTAGCATGGATCTCCATCTGATATTTGTGATTTACTTCTTTGTCCAGGTTACAATGTCAGCCTCCCCCTGTCCCCAAGGCAGGGGCCGTGCCTTGATTATTCCCCTCTACATTCCTCAGCACCAACAGGACACACCAGCTGCTTAAAGATTGCTTGTAGAGTGACTCTGTGATCACAGGCAGTAGGTCAGTGTTATGAGCCCAGCCTCTGAAGCAACACTGAGTTTGAAACCTGGCTTTGACATTGGGCAAATAACTCAAC
>chr1	47460099	47460384
TTTCTCTCTCCTACACGCACACAGGCATGCACATGCATGTGTGGGTGTTCACACACACACACTTTTAATGGGAAGGATCACCATCCCCTGCCCATGGTACCTCTGAAGCTGCCTTTCCAAACCATAGCAGGCCCTAGCCCAGCTGACTGTTTGCCAAAGGCCAGACCCAGCCTGGGAAAAACACAGCACAACTGCAGGGCAGTTCTACCCTGGGCGGCCTCTGAGGAAATTACTTGCTGCTTTCAGGCCTCCAGGCCAGACAGAGAGCATCCCTCAGCAGTGACAT
>chr1	165094149	165094422
TAAAAATTTCAGAAATAGTCCCAGCACAGAGACAACTGAGCAACAAGGACAGGAGTGGCCTGCTAGAATCTTATTTAAAAAATCTTTAATTGAATTAGAAATCCATTCAATGTCTACTCCTGTAGACATGAATAATCTGTAATTTTAATTTTTAAAGGCTGGAAATAAAACATAATACAACTATATTTACCCTCCTTCTTCCACAATGTTAAAATATTTACCTAGCTCAGGATACTGAACTTCCAGTTGAAAAAACTAACAGACCTTAACTACA
>chr1	98260485	98260758
TCTTCATAAGGAAATATGAAACTATGGAAAGACCCCTAGTCTTCCAGGTGGGTTCCATGTCGATGACACCTTCATATTTTCCTCAGGTACTATCTGCATATAAAAATTTGCTTCATTTGATCTTTCACACAAGAATTACTAAGGTATATTCAATGACATCATTTGTTGTGTAAGTAGAAATACGTCTAGCTGGCTCAAAACCTTAACAGTAAACCTTAACTGAAACTGAAACATAATTTTCAACTTAGTTCATTTGTGTAATACCTGTATAAAG
>chr1	52952839	52953105
GAACTGCCAGGTTGGAAATAAAAGAGGCCAAAACTCCTGGGCTGGACAGCAGTGAGATCACGCCTGTGAATAGTCTCTGCACTCCAGCCTAGGTTACATAGCAAGACCCCATCACACACACACATCCCTCACACATACACACACACACCACACACAGACACACCACACACACACACACACACACACACACACACACACACACACACACACAGTTTACTGGGCCTTACACCCAGAATTTCTGATTCAGTTGGTCTTGGTGGCCCAGTA
>chr1	77811807	77812073
CTAATCCCTAGCAAAGCCTGATAAATAGTAAGTTTAAATAAATATTTCTCAGATGTACAATTCTAATAATCACAAAGTATGAAATTATACACAAATGCTGTTTAAAACACAGCAATGATAGTAGTCATTTTTCAAAAGACAAGTTTAAAAGGAAATTTTAAAATTTTTATGAATACAGTTATTAAGGTAGTTTGATGCCAAAGTATACAATCAGTATTCGATTAATCTAGCTATAGAACAAAGGAGCTTACTTTTATTTGATAACTT
>chr1	175882212	175882495
GTCTCCTACTTTAACAGACTCCAAGGCACAAAAGCACAGCATTTCTTCCAAGTAGGTCTCTCCTCTCTCTCTCACCAACTTTAAGTTTCTTCCATGTACATGATCATGTGAATTCTCATGGGGGGCAACGCAATTTAAAGTTGGAATTGCCTGAAAAACACCAGCACTGTTCGGGTACTCAGAAATGATATCCAGACCACATGCAAATGAACTCACAGCCCTCTTAACTAATTTGATCCACCTGGATGTGGCTCTTAGGAAAAACCTAATAGAGACACCTGCTA
>chr1	151661058	151661341
ACTCTCCATGCTTATGTCAATGCAGGACTCATCACATCTATTCGGATATTCTGTTTACACACCCATGTCATCCCAGAGAGGTGATCACAGGGCAGGGACACATGTGTGGCATACAGTTCCTAGTTAAGATCCCAAATCCTGAGATATTGCTGATTTGCTATGGCAGGTCGTCAAGAGAACTGTGTCATTCCAAACTCACCAAGGTGGCTTATAGAACAGAAGCAGATGGATATGAAGAGGAGAGGGGACCAGACCATCTCCGCAACCACAGCCCAGAGCTCCAG
>chr1	61933417	61933710
TACTATACATTTGGAGAGTTAAAATATAAAAATTGTCATGCCAAAAAAAAAATCAGGAAAAAACACTGCTCTTGTTGTAAAATTGCAAAATTTTATTAGCAATCCAATTACCTTTATCTTATATATTTCTTTTTCCTAAGGATCACCTGTTTATTAGCTCTATAGTCAAAATCAACAATTCTGTGCTGAGCACTATATACAGCTTTGTCCTTGGTCCCAACCCAAGAGCTAAGATGCTAAAATAGATGATAACAGAGTATCTAATATGGGACATCTACAATAATATAACCCAAA
>chr1	324146	324439
GAAAGACAAACATCGTAAGAAGCAATAGTTTCTCTTACTATTCTGAGAGCCTTATCATTCTACATCCCATCTTCCTGTGAGTTTGTCTTTGTAGCATTTAACTCTAATTGCAGTTCTCATTTTAAAAACTGGCTTGCTTATTGTATATTTTCCCCAACTAAAGCGTGAACTCCTAGCAGGGCGTGGTGGCTCATGCCTGTAATCTCAGCACTGTGGGAGGCCGAGGTGGGTCGACTACCTGAGGTTAGGAGTTCGAGACCAGCCTGACCAACATGATGAAACGCTGTCTCTACT
>chr1	214008977	214009246
TGTGACCTGACCAAAAAGGTCCTTCCTCATAATTCCATCGGTATCCCTGTCCACAGCAATGATTTCATTGAGTTGGAGATATTTTTTAGTTGCAGAATATTAATAAAATAACAGAAACTAATATAATTTGTGGGCAATACACATATTCTAGATTTTTTCCTGAATGCCAGATGTAAATATGGTAGCTAAAAGTAAACAGATATTTAAATTTTTTTCTCGAATATTCTGAGCAAAACAATGGCCTCAGTTATCTTCCTCATTGTGGTCGTG
>chr1	42040173	42040442
AGCTGGTATGTCAAGGAGTGGGGGGCAGGGGAGAGGCATACCCTTGGCCCACAGGTCCTACTGGGACACCACTATCCAGCTGCTCTGGGAGAGAAGCAAGGTGTCCAAATGTAAATGCCATGGCGGCTGGGCCTGGCTTGCCTAGCCACAAGTTCAAACTCTGCTCAATGCTGGACTGGTATCATGTCCCTGCCAGTTTAGAAAGCATCTAAGGCAGTTTGGAAAAGCAGTAGACTAGAAACCACTAGTTAAGTAACTTTCAGACTCAGC
>chr1	18544515	18544825
GGTGCAGTGGTGCAGTCTTAGCTCAATGCAACCTCCGCCTCCTGAGTTCAAGTCATCCTTGTGCCTCAGCCTCCTGAGTAGCCAGGATTATAGGCGCGCACTACCACGTCCAGCTAATTTTTGTATTTTTAGTAGAGACATGTTTCTCCATGTTGGCCAGGCTGGTCTTGAACTCCTGACCTCAGATGATCCAACTACTTCGGCCTCCCAAGTTGCTAGGATTACAGGTGTGAGCCACCGCACCCGGCTATGGTTAATGTTTATTGAGCATTTACTATATACCAGGGACTGTTCTGCTTAACACCTGCTAT
>chr1	16824658	16824968
CCATGTTATAAATGGGGCAACTGAGGTATGGGAGGTTGGGCAGCTTGTCCAAGGTCCCCAGCTAGGAGAAGTGGGACTGGATTTAACCCAGAAGCAGGCTCCAGTGCCTGTGACTTAACCCAGGACTGGATGCAGGAGGCTGCGAGCCTGGCCTGCCCCACATGCTCTCCAGACCACCCCACACACAGTTTGGCCTACCTGTGCTAGCTGCTCCTGCAGCCAACTGAGCTCATGGTGCAGTGTGGGGAGCTGTTGCTCCAGCGCCTCCTGGGCCTGCTCCGCCACTCATAGGGAGCCCTCCAGGCCCTGCC
>chr1	19769623	19769900
GAGAATCAAATTAATATTTGACAATAAGGACTTCATATCAACATACTGATTTTTCCAGGAATCACACTGAGGAATTCACCTTCTGTTGGTGATTATTCACCCTCAGCCTTACATTGTTCTCCATTGCACTGATAGCCTCCAACAATTGTCATCTGCTATGGTTTGAATGTGTCCTTCCAAAATTCATGTTGAAAATTAATTCCCAATGCAATAGTATTAAGAGGTGGGGCCAGGTGTGGTGGCTCACACCCACAATCCCAGCACTTTGGGAGGCCGAA
>chr1	196945836	196946113
AAATTTAGCTCTGTTACCCACTTTGAGTTAATATTTGTATATGGTGTGAGGTAACAGTCTAATTTCATTTTGTTGCATATGGCCATCTAATTTTTCCAGCGCCATTTGCTGAAAATACTATTTATTCCCCCACTGAATAGTCTTGCCATTCTTATCAAAAATTAGTTGACCATAATGATGGGTTTATTTCTGAACTTTCAGTTTTATTTTATTGATTTATATGTCATACTTACACTGTCGATTACTGCTGCTTTGTAGTAAATTTTGAAACTGGAAAC
>chr1	232192899	232193206
GACCTAATGTACAGCATGGTGACTGTACTTAATAGCAATGTATTGCATTCTTGGATTTTGCTAAGGGAGTAGATCTTAGGTATTCTCGCCATACACACACACACAAAGGTAACTCTGTGAGGTGATGGATATGTGAATTGACTTGATTGCAGTAATCATTTTACAATGTGTGCACATATCAAAACATTACATTGCATACCTTGAATACTCACATTTTAAAATGTGTCAATTACACATCCGTAAAGCTGAAAAAATACTCAAGCATCAAAAAATATATACAATATGTGTAAACTGTTTAATTAAATGCC
>chr1	114584741	114585048
AACCCATGAAGATGAGGAAACACCAATGCAAAAAGGCTGAAAATTCCAAAAACCAGAATGCCTCTTCTCCTCCAAAGGATCACAACTCCTTGCCAGCAAGGGAACAAAACTGGATGGAGAATGAGTTTGACAAATTAACAGAAGTAAGTTTCAGAAGGTGGGTAATAACAAACTCCTCCAAGCTAAAGAAGCATGTTCTAACCCAATGCAAGGAAGCTAAGTACCTTGAAAAAAGGTTAGAGAAATTGATAACTAGAATAACCAGTTTAGAGAAGAACATAAATGACCTGATGGAGCTGAAAAACACA
>chr1	96136978	96137251
AAAAACAAAACAAAAACAAAATGAATAATACCCCTTTAATTTAGTCAATATGTTTACAAATAGAAATTTTTTTACAAGATTAACTTTTCACAAACCCTCTTTAACTTGTCCATTCAGCTTTATCCTATCTAACTTAAATAATCTTTTAACCCCCTGAGCTTGCCAAAAAAATCTACATTCTTATCCCTTCTTATAATCTTTTACCAAAAACACATTTCACTTTCTTTACACACCTTGCATGTAAAATTGTTTTTACTTCCCAAAGATTACTTAA
>chr1	209009283	209009556
TCTTCTCCAGAATAAAATGCTCTTTGGTTAAAGTGGGCTAGAAATGTACATATGGTATTCAAGACAGTTCACTATGGCAACCTCAGTTTTAGAAAACAGGCATTAGGAGGGCTCAGCTTTGAGAACATCAGTAACTATAGTCCCAGCTCCCTCCCAAACTCACTAAGTTGGGGCTTTAATCAAACAAAAAAAATTCATCCTGGAACAAATTAATATAAACAAACACTGCACAAAACAAACTCTATACACAACAATATTGGCTTTAAAAATAAAG
>chr1	175929476	175929766
AAGTTTGAACCCATCGCAAAGAAGCTAAAAACCTTGAAAAAAGATTAGACAAATGGCTAACTAGAATAACCAATGAAGAGAAGTCCTTAAAGGACCTGATGGAGCTGAAAACCACGGCACGAAAACTACATGACGAATGCACAAGATTCAGTAGGCAATTCCATCAGCTGGAAGAAAGCGTATCAGTGATTGAAGATCAAATCAATGAAATGAAGCGAGAAAAGAAGTATAGGGAAAAAAGAATAAAAAGAAAAGAACAAAACCTCCAAGAAATATGCGACCATGTGAAAA
>chr1	224028100	224028390
GAGAGGGTAGATACAGTGGAAATGGGATGGGAAATGGGATCAGAAATGGGATCAGGAATGGGAGGCAAAGACATGAACACAATCGCGGGAGGTGGTGAACATAAGGAAAAGTGCAAGGGCTTTTGGTTTTGACCCTGCACCCAGGCTCTGCTTTACCGATCTAGCTTCTGTATTTCTACTAGTTACACTTTCTAAAAATCAAAATTAATCCTGTCACTTCCGGTTATGATTAACATCCACTGGCTTTTGCCATTTGCTGGACAATCCGGAGCAAAGTCTGGGGCCAATCTG
>chr1	203090184	203090458
AGGGAAAGCATATGGATTCCCAGCAGATGCTGCAGTTTGAGGAGGGAGGGGACCCTGGGACAGGTGGGTGTGTGCATGACTCTGGGATTAACCCTTTGGCTGCTGCCTCCTTAGGACAGCATCTCCTTTCACTTTGCCATCCTTGTGGGAATGAACAACTCTGGAGTTCTCTCAAGCTGGTTAGCCCTCTCCAGGGCATTCATCTCTGGGACACAAAGCATCAACTTAGTGCCAACTTAGCACTGACTTGGGGGACTTTCTGCTCCTTTCACTTG
>chr1	229566240	229566514
GAATCCTGAAAATCTTTGCCTACTCTTGATAAAGGTCTGTGTTTTACAGCTGGTTAATGTGTTGAATAAAAACAGCATTATGAAGCTTTATCTTTAACCAGGATTAAACACATATAGGCCACAAACAGTTTTAAATTTTGTTTGAAATAGAGTCCTGCTTGGTGACAAGTTAATAGTCCCACTAACATGAAATGAATGGATATTAAATAAATGGCCATCCTGATTTCTTGATCTTTTCACAATGATTCCTAAGAGAGTATATAAACTTTTCCAAA
>chr1	180312826	180313105
CACCTACAAAATATTGTAGTTGGACCCTTACTTAATGCCATATACAAAAATCAACTCAAAATGGATCAAAGATATAAATATAAGAGCTAAAACTGTAAAACTCAGAAGAAGACATAGGACAAAAGCTTTACAACATGGAATTTGTCAATACATTCTTGAATAGGACACCAAAGACTTGGGGAACACAAGAAAACATAGACAAACTGGACTTCACAAAATTAAAAACTTCTGTGCATCAAAGAACACTATCAACAGAATGAAAAAGCAACCTACGGAATGG
>chr1	43849891	43850170
ACTCTGGCTCCTTGAGGAGACTGGATTAGAGAGGAGAAATTGAGGCAGGGAGACCATTTAAAAGGCCAGCAACCAAGTGAAAGGTGGCAGTGGGAACAGAGGGGACAGACTTGGGAAACGTGAAGGAGGTGAGGACAGCAGAGTCCGGGCTTAAGCCCACTTGGGGAGAGGTAAGGGTGGCTCTGCAGTTGCTGGCTGAATGAGCAGGGGGTAGGGGTGTCCTGGGGCTGGTGGGTCTGTGGGTCTGAGGACTTCTGAGCTGACATCAGGGCTGAAGCCC
>chr1	176834670	176834951
TAACTCAAAGCCTAGCAGCTTGAAACAAAGAACTCTGATGATCTCATGAAGTCTGTAGTCAGGAACCCAGGCACTGTGTGGCCAAGCCCCCAGCGTCAGAGTCTCCCTGAGGCTGCAGTGGAGGCGTCAGCTGGGGCAGTGATCACTCAGGGCTCCACCAGGTATGATCAACTTTTTAGCTCGCCCAAGTGATTGTTAGGCAGAATTCAATCCCTCTTGGAGTCCCAGAGTAAGAGTCTCATTTGGAATAAGGACCTCAGTTCCTTGCTGGCTGTTAGCTGG
>chr1	206199181	206199462
TCGCCGAGGGAGGGCCCGGACAGCCCTGCAGCGCGTCTCAGCGGAGCCCTGGGGGCCGCGCCGCTCCTCCAAACATGATTCAGAACCGCCCGTCAGCCTTGGCTCCAGCGCCTGGCGCGAGCGAACCGGGCTTGGCTGTCTCGGCCCCGTCTGAACCCTGCGGGCCGCGGGCCAGGGCGCGCCGGGATCCGCTGCGCCAGGACCCTGCAGACCCGGCCGCGGCCGGGCCGAGTGCCTCCCGCCGGGGCCTTACGCCCACGGTCCACGCTTGCAACACCAGGG
>chr1	117379931	117380190
CATGATCCACCCGCCTCGGCCTCCCAAAGTGCTGGGATTACAGGCGTGAGCCACCACGCCCGGCAGAAGACTCTTAGAAAGTGTGATGACCCCCTGCCCCTATTTTTTAGAAACCTGTATTTTAATTCAAAGGGAAAGAGAGCAGAAGTGAGCCTGGGCAGAGAATCTTGGATGGACTCTGCTGCAGCCCTCTGTGGGAGCACTCTTCACCCCATCCCTCCTCTCTGCTCACATGGACACCTCCTTCAAGCTTCTAGCTC
>chr1	105045336	105045595
ATGATTAATTTTTATATAGATTTTAAGTGAACTCAAATTGGCAAAAGTTTTTAATCAATCCCCCTCCCACTTCTTTGCAAAAAATCAAAGATTATGGATAAAATTAGTTAGATTTTGATGATGGAAATGTTCAAAAATATTGTAAATATTTTTTTCTTCTGCTTTCAAATATAATGGCTTAAAATAACAGTGTTATTCCCCACTTCCCTATCCCTCTAAGAGAAACACAGATTCTCTGATATTTAATATTTAGGTAGTTT
>chr1	100858639	100858898
CCTATTTGCCCTTCTGCCATGGGATGATGTAGCAAGAAGGCACTCACCAGATGCTGACCACTTGATCTTGGACTTCTCAGTCTCCAAAACTGTAAGAAGTAAATTTTTATACTTTATAAATTATCCAGTCTCAGGTATTCTCTCATAGCAGCACAAAATAGACTGAGAGAGACCCTTTATCATTTCTCATGTATATAGTTAACATTACTGTCTTAACTGATCTCCTGACCATTGGCCCTCTCAAAGCCATTCTCTACACT
>chr1	155263318	155263577
AACTTGGCCTTCCCTAAAGTGCAGCATGGACCAGAGTTGGGGGTCAGTCTGAAAAAGTGTGAGAATTTTTAATGCCGAGAGAACCAGTCAACATTTGATCACTAGCTGATTAAAGTTATTGGAAAAACCCTAATTGGAGATTTTTAGTAAACTCTTTCAGGTAGCTGGTCAACATTACTTAAAGAGTACTGTCTAGGCTGGCTGCAGTGGCTCACACCTGTAATCCCAGCACTTTAGGAGGCCAAGGCAGGAGGATCGCT
>chr1	70566360	70566623
ATATATATAAAACATAAAAAGATAAAATATGAAACAATGTTAATTATTGAGTCTATATGGAAAGCATTTGAATGTTTGTTGTGATAATCTTTCAATTTTGGGGGTATATTTAAATTTTTTATAATAAAATATTGAGAAGGATAAAGGAATTAAATAAATCAAAAAAAGGAATCAATCAGAGTCATCTCAACAGGCTTAAAGGAATGTTCACGGTGTACTGCTAAGTGATAGAATTCATCTGCTCAACACAGAAGTATATAATGA
>chr1	93337909	93338172
AACATGGAGAGCTTTAGAAGCAGGAGTTACATGTGGAAAAAAGATTTGAAATTATCATTGACAGTTTGAAACAGGAGGCAACAAAGGGATATATTAAGCAATTTTGGGAAAAATTGAAAGTGAATAAGAAAGGATATTTAATAAGGGCATACCACTTATCTTTGCATGACCAATATTTACACATTGTACAATAAGTAAAACTTACTGATTTAATGAAAATAGTTCAATAAGATTTGTAGAGGATGAGAGGTAGGAAATAGGAGT
>chr1	173793030	173793319
ATGCACAGACTCCTGACCCACGGAAGTGGTATGATAATGTGTGTTGTTTTAAGCCACTAAGTTTGTGATAATATTACTCACAGCAATAAATAACCAATATACATCATACTTGAAGCACTCAACAATATGGCTATTCAGTTTCAAAGACTGTTTAGATTCAACAGTGTGTGAGGAGGATAACAGAAAACATTTACCCTAACATCCCTTTTGCAGAATTCCCTCTCCCCAGCACCTTGGACAGTTCACATCCAATCTCAACTTGAACTTTGATAGCTTTGAGAAGCTTAGTG
>chr1	229173511	229173800
AGACCATCCTGGCTAACATGGTGGAACCCTGTCTCTATTAAAAATACAAAAAAATTAGCCGGGCGTGGTGGCGGGCGCCTGTAGTCCCAGCTACTCGGGAGGCTGAGGCAGGAGAATGGCATGGACCCAGGAGGCAGAGCTTGCAGTGAGCCGAGATTGCACCACTGCACTCCAGCCTGGGCAACAGAGCAAGACTCCATCTCAAAAAAAAAAAAAAAAAAAAAGACAACCACAGTTGACATCATATACTGCATTGCTCAATGGCCCCGAAATATGGTCCCAAGTGGTAA
>chr1	147100171	147100439
CTATTTTAGGTACTGTTGCTAAAAATACTTGTGTACAATTTGTGTTTGAACACCTCTTTCCAATAATCTGGGTGTATACCTAGGAATAAATTTCTGGGTCATATGACAATTCTATGTTTCATATATTTAGAAGCCATCAAATTATTTTCCAAAGTGGTCAGTTCTAGCCATAGAGTATCTAACTGTGGTTTTGATTTGTAGTTGCCTGAAGAGTGATGCTGTTGAGTATATTTTTATGGGATTATTGACCGTTCATGTATCTTCTTGGG
>chr1	193951983	193952251
TTTAAAACAATACCATCTCAAAGGTCTCTCCAACTTTAGAGCTATTGAGAAAAAGAGAACATCTAATTTGAGAATGAAGACCCCAAAACCCCAAACCAGTTTCAATACAAATTTATCAAATTTTCTACTCTTCTTAGACACTGCAGTAAAAAATGTCTTAGTCTCAAAATCAATTTAAATGAATGAAAATAAAGTATCATTGAAAAAAATGGGGACTTTTTTTTTATTCTGTTTTATGAACTTCAATTGTCATTTGTTCAGGTTGCTCT
>chr1	90477309	90477567
TATACATTTAATATAATTATTCTTATTCCTGGGTTCAAGTCTAGCATTTTGCTCTTTCTTTTCTACTTGTTCCCTCTGTTCTTTGTTCCTCCTTTTCTAGCTTCTTTTGGACCACTCAGGTATTTTTATTATTTCATTTTGTCTTTTCTATCAACTTTTAGATGCACTACTTTGTTTTATTTATTTTTAGTGATTACCTTAGGTATTACAATGTATCCTTAATTCATTGTAATCTGTCTTAAATTAATATTATACCATT
>chr1	50867904	50868162
CCCCTTCTTTCTGTGTTATTCAACAAGTTGTTAAACCACCCTAAGCCTCAGTTCCTTAATGTGTAAATGTGGGGATAATAACATCTACCCTTCGGGATTGATTAACGTGAAGATTAAAGATAAAACATATAAGGCCAGGTGCAGTGGCTCACGCCTGTAATCCCAGCACTTTGGGAGGCCGAGACAGGCAGATCACCTGAAGTCAGGAGTTCAAGACCAGCCTGACCAACATGGAGAAACCCCATCTCTACTAAAAATA
>chr1	93524413	93524682
GATTGTGCCACTGCATTCCAGTCAGGATGAAAAAGCAATACCTTTTCTCTAAAAGACGTTAAAGTTAACAAGAACTTCAGTACAAAAATCCACAAAAAAGCTTCACCAGAGCATCCATCTCCACCAGGACAATGTTCCTGCTCGTTCCTGTCATCAAACAAGAGCAATTTTGTGAGTTTCTATGGGAAAGCATTATGCATCCACCTTACAGTCCTGATTTGGCTCCTTCTGACTTCTTTGTGTTTCCTAATCTTTAAAAAAAATCTATAA
>chr1	95359306	95359575
TGCAAGGAGTGAACTTGGATATGTAAGCACATTTCTTTAGAGCAGTAAGATTTTCGTCTGTACGCTTAATGAGGAGACAAAAGGACCCAGAACAAATTGGCTGATGAATTCAGGTCATGTCCACTTTCATGGCCGGATAGGGAGCAGAGGGGCTAGTAGTGCAGGGAGGGTGAGTAGGAGGCTCACACCTCCCCTCACAATTTTGAGAAGTTGGAGCAGAAGCAGCGGATGGAATGTGTTTTGAAACCCCATTTGCTGATCAAACTCATT
>chr1	55775765	55776074
ATACAGATTGAAATGTGGATGAGAGCAAGGAAAGAGTAGAGACTGGACTGGCTTTGGACAACTAGCAGTGTCTGCCCCAGAAGAAACTAATACACACCATACAACTATATACCAAGCAGGTTCCAAGTCAATGACTACTTCAGAAATAGTTTGGACTCTGGATGGAGACACTTCCTGGTGTGGAGGGAGGAAACGTGATGTATGGGGAGAAACATGGTGTCTTTAGAATCAACTACCTTGAGTTCAAATTTGGTTCTACCCTGACCAGGCAGGTTTCTGGTGGCTATGTGTTTAGTCAGTTAAGGAAGTG
>chr1	194533927	194534236
GCATCAAGCGTGCATCCTACAATTAAGTGCAATTGTGACACTACCTGGAGTTGGCAAAGACTCCACAAGTTAAGGGGCTCAGTCCCAGAAGACTGCACCCAATTTAAACACCAGCCATAAGTCCTAGGTACCCTCAAGCCAACTGTATTCCTGCCCAGCCAGCTACAAATTTGGGGCTTCCCATAAACCCTCAGATTCAATAATTAGCTAAAATAACTCACAGAACAACAAAAGCACTATGCATATGATTACAATGTTATTATGAAGAATATAAATGAACAGTAGATGAAAAAGCATGTGGAGGAAAGTC
>chr1	90079415	90079672
CCGCCCCTGCCTTTGTACTTGAAGGCCATGGTCATCTGGGTGCACTACAATTCAAGTCTGTGAGGTGAGGAGAAAAGGGTGGGTGAGGTGTAGTTCATCGTCTGGAGGCCTCAGTATTGTCAAGACCACCCCCCCCCTTTTTTTTGTGAGTGCACAAGACTCTTAATCACCTTTTCATTTGGTTGCGTCAGGAGCCTCATAGCAGCATGCTACTGACAGGTGATTGTGAACTAAGTGTTATAGCAGAAGGAAACAGAA
>chr1	106149415	106149672
CTTTTTTGTTTTGGATGCTGCTTTTTTCCCTGTGTTTTTGAAAAAGCCCAAAGTAACTCTATCGTAAGAATATTTCAAGTTGATAATTTCAGTTGAGAAGGTAAATGGACAATCTTTCTTATGTCATATTGTAGATAGTTTCATACACTCCTGATACTAAATTTATGCAAAACTGTCTAATTAAAAAATACATAGATATGTCTTCATTTTCCTATATGTTGATGTCAAAATGTTGGAGTGTATTAAGAAGTTAAAGAC
>chr1	69167332	69167625
GGCATTATTTACAATAGCAAAGACTTGGAACCAAGCCAAATGTCCAACAATGATAGACTGGATTAAGAAAATGTGGCACATATACACCATGGAATACTATGCAGCCATAAAAAATGATGAGTTCGTGTCCTTTGTAGGGACATGGATGAAATTGGAAATCATCATTCTCAGTAAACTATCGCAAGAACAAAAAACCCAACGCTGCATATTCTCACTCATAGGTGTGAATTGAACAATGAGATCACATGGACACAGGAAGGGGAATATCATACTCTGGGGACTGTGGTGGGGTGG
>chr1	75110180	75110473
TCTTCAACTTCCAGAGGACATAATTCTGGAGTCACATTTCTTTCCTTGTCAGCATTCAAGTTAACACTATAGAGGCCTTATTTATGTAATTCATGACCAGAAACTATCAATGTCTTTCAATGAAAGCCCATAACTTGAAGTATGGGAATGGACACCTTTCTTTAGATGCTGGTTTCACTGCTAAATAGTTACGTACATTTGGACCAGTAACTTTATTTCCTCAGTTTCTTTATCTCTAAAATGTTTTAATGATACTCATTTCATAGGGTTTCAAGATTAAATGACATAATTAAT
>chr1	152491778	152492053
CCTCCCTAGTAGCTGGAATTACAGGCATGCACCACCATGCCCAGCTAATTTTGTATTTTTAGTAGACATGGGGTTTCACCATGTTGTTCAGGCCAGTCTTGAACTCCTGAATGGAGATGATCTGCCCACCTTGGCCTCCAAAAGTGCTGGGATTACAGGCGTGAGCCACCACACCCGGCCCAAATCTTATATGGTTCTTGAGGGAGCCTAGAATTCAGAATTCTCTAAAATGAGTGTGAACAAAAGATGGCTTTTCCTGTGCTTAGGGTCCATGTT
>chr1	61177269	61177544
GAATAAATGTTACCTTTCATTAGTATATTGAACATGATTTTATAGCTTACCTTGTGGATTTGGCATTTTATGATGCTTCTTTCTGCTGCTGAATACACTTTGTAAAAATCATTGAGATAGTTAACGTCTTGCTTCATTTATCTATTGGAGAATAGTGTTGTTTGTCCTATCAATATGTATAAAGTCATCCTATAGTATTACTAAATCTTTGTTTATATTTGCTCTAAGTGTTTCCCCAGATGTTTGTCTGCCCTTTAATTTTGCTTAACATACTTT
>chr1	224559695	224559961
GGTCCCAGCTACTGGGGAGACTGATGCCGGAGGATCTCCTTAGCCCAGAAGATCAAGGCTGCAGTGAGCCACGATCATGCCTCTGCACTCCAGTCTACACAACAGAGGGAGACCCTGTCTCTTTAAAAAACAAAAAACAGATTTAAAGAAGACATAATTTAGTCAGGGAGGATGGGAAATGGCTCTCTGAAGAAGCATAAAATGGGATCTAAAAGACAATTAGAAGTTAACTGAAAGTAAGGGGGGTGTGGGGGGGTAGCATTCCAG
>chr1	241968626	241968892
TTACACACTGTAAAATTTAGTGTTCAGTTACAATCTAAGAAATGCAAAACTATGTAACTCTAAAGAAGCAATTAGGTAGTATATACTAAAAAGCAAACATTAAAAATGCTAAAATCCAATGGTAGAAGAATATTGTTTTAACTACATTATTTTAGTTTGTCAATAAAAAATAACATGCATTGTTTTTGCTTGTTTACATGTCTGAATCTGCCATTCCGCTACCATACATTTTCTTGTATTTTTGTGCTTGGAGGCTCCCTTTTCCTT
>chr1	53880175	53880479
GGCTGTCCCATCCCAGGGCCGCTGCTCTGTGCCTCCCATCCTGGGCTGACCCCGAAGCTCTCCCTGACAAGAGTGTCTGCTCCCTGACCCCACTCCACTCCCAGGCACTGCCAAGTGTGGGGCCTGGAGGCTGCTCCTGGGGCCAGCTGGCCAGGCCAGGACACCTCAGTGGTCCAGCAGGCCCAGAGCTTGTGGGGCCAGGCCACACCTACCCTGATGAATCCCAAGGCAACACACTGCCCTGTTTCTGTTCCCCATTACGAGGACTGGTGCCCATCAAATAAATCAGGCTAATGGAGTCTGAT
>chr1	79263227	79263531
TTTGCTAGTAAGTGGCAGTGAGGTGGTGCCTGAATCCCATCTCAAAGCCCTGGTTTCTACTGTCACATCAGCATTTTAAAATTGATTTGCCTGCAACCCATAGCAAGAGATTTGTTTAGCATTTCAAACTCAGTACGTGGGCAAACACACCTAAGCACACACATGATGCTATATAGATATACGACACTAAAGAGTGCCATATCTTAACTCACCCCTCCTTTTTAGCTTGTATCCTAACAATTTGGTACTGCATGTTGATGAAGTAGATCCACCTCTTCCTGTCAGAACAACAGGAAAACAAACTT
>chr1	46385576	46385828
TGGTCTTGAACTCCTGACCTCAAGTGATCCACCTGCCTCAGCTTCCCAAAATGCTGGGATTACAGGCGTGAGCCACCACGCCCGGCCAGGAACTCTGTTTTTGTTGTTATTGTTGTTTTGAGACGGAGTCTCGCTCTGTCACCAGGCTGGAGCGCAGTGGTGCGATCTCGGCTCACTACAAGCTCTGCCTCCCGAGTGCACGCCATTCTCCTGCCTCAGCCTCCCGAGTAGCTGGGACTACAGGCGCCCACCA
>chr1	26031512	26031764
AGGGCTGAGGGGAAGGGGCTATGAATGTTTGTATACATGTTCACAGGGCACGGAAAATCTTATGCTGCTCCGTCATAAACCTACACCAATGCCCAGCAATCACCCTCCTCACTTCCTTGTCTAGATGTAGAGGTCAGGCTGCTGAACCAGCCAACACATGGGCTACTGCTGGGAAGCCTGGGCTGTTTTTTTTCTTAAACACATTTTATATTACTGAACAACCAAATCTACCCTCCACGGCCCTGAGGCCTTA
>chr1	184755979	184756265
ACATTATTTATTATCAGGGTGCACATAAAGGGAAACTAGGACAAAAACCTACCCTGTTTCAATTTGATCTTGTTCTCTTAAGCATGGAAAAAGAATACTTGTTGCTATAACTCAACAACTAAAACTCTTGTTTCTCAGGAGAAAATGCAAAAAGAAAACCAGTTTATTTGTCATTTTTGGTTTTGCAAATGCTAATCAAAGTTGGTCTTTATGCAATGCAATTTTTCCCACTCTTAAAACTGACTGATAACAGCAAATCAGACTGAACCTAAAAATGACTCCTTCAA
>chr1	207376594	207376880
CTTATAGATAGATTAGCGAAATGAATGACAGCAATGTTAGAAAGGATGAGAGAGAAGAATTGGGAGTACTCTGTTATATAGTACTTGCACTGCTTGTGAAGTAGTATAAAAATATTTGAAAGAGGACTTGAAATAATTGTAAGTATATACCGCAAACTCAAGGGCAGCCACTAAAAAAAAGTTTTTTAAAAATAAAATATTTGAGAATCATCTAGAATTAAGGAAAACACCAATCCATATAATTAAAATGCCCTACAAACTCTTTGCAAAATACATTTTTAAAAAAC
>chr1	183431981	183432248
CAACACCATTTATTATATAGGGAATCCTTTCCCCATTGCTTGTTTTTGTCAGGTTTGTCAAAGATCACATGGTTGTAGATGTTATTTCTGAGGCCTCTGTTCTGTTCCATTGGTCTATATCTCTGTTTTGGTACCAGTACCATACTGTTTTTGTTACTGTGGCCTTGTAGTAGAGTTTGAAGTCAGGTAATGTGATGCCTCCAGCTTTGTTCTCTTTGCTTAGGATTGTCTTGGCTATACGGGCTCTTTCTTCTTTCCATATGAAATT
>chr1	100852741	100853008
TTTTTGTTTCCCTGTTTATTCTTGAAACCTCTCCTAGGAATAAATAGCTCACAGCCCTGTGGAGCTCACTGGAGAAGGTCTGAGTGAGACAAGTGGGGCAAAGCAGCCCATCTGCACTTTCTGTTCTTTACGTCGTGGGGGAGATTGTTGTTTCCTAGGTGCACAGCAGGGCAGCAAGAAGGACAAGGGGCAAAGTTGAAGCTTAGTTTTGGTTTTGGTTTTGGTGCTACACTAGAAGTGCAAAGCTCCAAACTGGAAAGATTAGATT
>chr1	8662878	8663279
AAAAAAATACATCTGAGTATATGCATAAGTTGCATTTCTCTGGAGTACTTCCTTCTGCCCTCTGAGTCCAGGTACCAATGATCTCTGAGGGGAAAGGTCAGCCATCTGCCATGAGAAGAGGCCAAAATGTGGGCAACTATTCCTTTCTAACCAAAGCACTTCTGAATCTGAGAAAGCAAGCAAACGTAGTGTGGTGTATAAAGCAAATTCTCGCCCGGAATTCTAGCTTGAATGGAGAGGATTCCATAGAAAATGTTTCCAGAAGGACTCTGACAACAGAAAGAAGCAATTCAAGAACAAGGACGTAATGCCATATGGATGGGGGAAAGAAAGGAAAAGAAGGAAGACAGAGGAGGAGTCTGAGAAAATCTTAGTTCTTAAGCATGAGAATCAGAACTGTGG
>chr1	223226985	223227386
TTCGCTGTGTTAGCCAGGATGGTCTCGATCTCCTGACCTTGTGATCCGCCTGCCTTGGCCTCCCAAAGTGCTGGGAATACAGGTGTGAGCCACCGCGCTTGGCCAATTTTATTTTTAATATCTTTATAGTTTTTCTTAGATCACTATATTATAAAAGGTAATATTTCAAATAGAAAAATGAGATAAAGATGAAGTGTTAACAACTTAAGCTGGTGATGCCAGTACAGGGGTGATTAGACCATCAGCATCATCGTTTTACCTCATGAAACTTTTCTGGTATATTAGTTTTTGTGACCTGGTGCAGATACTCCTTACACTATCACTGGGTTCCCCTCTGATTCTTATGGATTTTCAGGGATCTTCTAGGGTTCTGAGATACCATGACTCTATGGATTTGGATTA
>chr1	44273724	44274022
GAGGCTGTGCCTGCAGCCCACATCAGCAAGTTAATGTGTGTGACTATTATGGTGGGTCTGGCTGTGTCCGTCTGTCTGGCCATCCTAATAATCTCTCTTTGCCTCACTGCTATTTCAAGGATTGGAAGTAAGGCCCCCCTTCCCCTCAGACCCGAGGTACTGAGGGTCAGGCCTCACTGTAGGGAGGAACAGGCTGGTTCCTGAGCTAGAGACTGACCCCAGAGCTGCCCTGCTGCAGGGCTAAAGATTTCTCCTACTGCTCCTGCCCCTGCTGGACCCAGAGCCTCTTTGGATTGGGA
>chr1	42962990	42963288
GATATTATTCAGGATAGATCATAGGTTAGGCTAAAACTTAAGTTTCAATAGATTTAAAATGATAGCTATCATATCAAGTGTCTTCTCTGACCACAAAGTATGAAGTTAGAAAGAAATAATAGAAGAAAAACTAGAAAAATTACAAATTTGTAGAAATTAAACAATTTGAGTGTATTGTTTAATAAGAACCAATGGATCAAATAAGTCACAAGGGAAATTAGAAAATACTTGGAGAAGCCAGGCACATGTTTCACCCCTGCAATCCCAGCACTTTGGGAGTCAGAGGCAGGAGGATCGCT
>chr1	40611693	40611947
CCTAGCGCATAGTAAGAGCTCAGTAAATGTTAGTTGTTGTCTTCCTTCACTTTCTTCCATTCCCTCCACTCCCTTTCTACCAGGCTCCATTCATTCTCTTCCAAGGACACGCAGGGGGCGTGCCCACCCCTTCCCTCCGCCCCCACCCAAGGCCCGCCCCCCGCTTCTCCACGGATTGGTTCCCGAGAGGCGGAGCTGAAGGAAGAGCCCAGTGCGGCGCGGTGGGGGCGGGGCGCATGCGCGAGCTGGGCAGGG
>chr1	62627063	62627317
ATTATAAAGGAATGATATAATTTGACTATCATCAATTTGCATTTCCTAATGGATATGGGTAGGAATCATTGATAGCTGCTATTAATAATATCACACAAGAAAGGAGACAATCAAACATTATGTATGTACCTCCTGATGGAAGTACACAGCATCTATGGAGTATTCTCACCAAAAAAGCTTAAATTGAAATCTGATCAAGCCTCTAGATCTATTTAAAAATTTATAGGACATGCAGGGGTCAGAGGAAGATGAAAT
>chr1	1012859	1013144
GGCATGTCAGCCAAAGCAAAATCCACACCAGCTGGGTCTCCTGGGAATGATTCTCTATTTGAGTTGGTGAGATAACTTTCATTCCAGATACTAACATGCTCTGGAGGGTAGGTGGGCGGCAGACAAGGACACCCCCAGGGAGCATGGCGGGGCCGTGAGCACCCCACGCTGAGTACTCCACACTGCGCACCCTGACCCTGAGTACTCCGACCCCAAGTACTCCACGCTGCACTCTCCACGCCGAGCACCCCGGCCCCGAGTACTCCACGCTGCACTCTCCACGCCG
>chr1	65360342	65360627
TTGTGATCCGCCATACCTCGGCCTCCCAAAGTGCTGGGATTACCCGCGTGAGCCACTGTTCCCCGGCCAACTATGTGATTCTTTTATTTATTTATTTATTTAATTATTATTATACTTTAAGTTCCAGGGTACATGTGCACAACGTGCAGGTTCGTTACATATGTATACATGTGCCATGTTGGTTTGCTGTACCCATTAACTCGTCATTTACATTAGGTATTTCTCCTAATGCTATCCCTCCCCCAATCCCCCACCCCACAACAGGCCCTGGTGTGTGATGTTCCCT
>chr1	106554702	106554972
TTTGTTGTGGGTAGTTGTGAAACTTAGTTTTCTGGGTCAACATAACTTGGTCATAGGATGGTCAGATATCTGGTTAAAAATTGTTTCTGAGGGTGGTCGTGAGAATGTTTCCAAAAGATATTAGCAATTAAATGGGTGGGCTGAGTAAAGCAGATGGTTCTCACTCATTAGAGTGGGCTTCATTCGATTTGTTGAGAGCCGAACTAGAACCAAAAGGTGGAAGAAAGTTGAATGAGCTGTGCCTGACCATTGAGCTGGGGCATTGATCTTC
>chr1	161765415	161765685
ACATTACATTTATAAGAATAACTTTTTAAGATTTTGTTTTAAAACATAAGCTTTCTAGTGAAATCAAATGCTGGATGTTAAGAACATGCACTTAATAAGAAGATGAAGAGAGGAGTGAATATTTACTGAGCACTTACTATATGATTTTATATACATTATTTTATTTAACCTTCATGAAACTCTATCAATATACCTTAATGTCCTCAGTTTAAAGACCCTAACTTCTTTGTCCAGGGTTACATAGCAATGATATACCAGAGTTCAAACTGCC
>chr1	94118494	94118752
ATTTTTTTTTTGTATTTTTAGTAGAGACGGGGTTTCACCATGTTGGGCAGGCTGGTCTTGAACTCCTGCCTTCAGGTGATTCACCCGCCTCGGCCTCTCAAAGTGCTGGGATTACAGTGCTGGGATTATAGGCCTAAACGACCTCGCCCAGCCCTCCTGATCTTTTAAAGTGCATTTTACTTCCTGGAAAGTTGGGTTCGCTGGTTTTCAGGCGGCAAGTTTGTGCCATAAGGATGAAGGCATGCTTTAGAGATGGCAT
>chr1	197990845	197991103
TATTTTCTCTTTTTTCCTATTTTGAACTAAAATTTATAGGCCAGGAATCTTTCTTAGAACTTTAGTCCTTTAACAATTTCCCCTCCAGAGCTAGCACAGACAGGTTGTCTGATTGTCTCTTTTTTGTACTGAGTGCAAAACAAACAAGCTTCCATCACTGCAAATGTCGCTAGTGTTTCCCTAAATATAAGCTCAAGTTACCTATGTATTTTATTTATGGTTCACTTCTAAAACAATTTGGACAGCATATGTTTCATGA
>chr1	155218211	155218493
CTTATATTCCTAGTTTAATTTACATCCAGGAAGCACAAAAAACACTAAAGCCAAAACAAGTTAATGAGAAGCATAAAAATTACATATTGTACATTTGCCCCAACGTGATCATTAAATCTTTAAGTTGCATTCCTCTGATCAAAACAAAACTCCCACAAAGCCCATCTAAATGTTTCTACTCTAAAAAGAAAAATTCAGTGATGACTACATTCCAATTTGGCTTTTCAATACTGGGACTCAAGACTACCCTCAGCTAAAGTGTGCTATTTATGGAAGAGTACTT
>chr1	202887259	202887541
TGAGGAAGGGACTGACACCTGGATGATGAGGAAGCAGAGTGGGGTGACCAACTTGTCCCCATTTCCCAGTTTCAGCATTTAAGTCCTGCATCCCCCCAAAACCCCCCAGCCCCAGGCAAACCAGATGGCTTGTCACCATATGGCAGAAGGAATGGCCTGGGCAATGGCTTGGGGAATGAGAGCTTTCAGGTGAGTTGTCACAAAAAGCATCCCAAGGGAAGTTCTGTCGGACACAGGAGCAGGTGATGGGGGCTGCTGGGGAATCGCTCAGAAAACTCTTTCA
>chr1	12470883	12471144
AGGGAGATGATTAACTTTTACAAGTACCTACTATGTGCCAGGCACTATGCTACACATTCTTCATATTTTATCTCAACATTATCAACCAAGTAGGTATTAAGTTCTCACCTATTGATGAGGAATCTGAGGCTAAGAACAATCTAGTAACTTCTTCAGTGTCACCCAGCTAATAAGTGACTGGGATTTCAGCCTGTGTTTGTCTTTTTCCAGTCTATGTTTGTTCCTTTATACTACTTTGTTCTTAAATTTCATCTCTTCTCTT
>chr1	191719948	191720209
TTTTTTTTTTTTTTTTGAGATGGAGTCTCACTCTGTCACCCAGGCTGGAGTACAGTGGCGTGATCTTGGCTCACTGCAAGGTCTGCCTCCCGGGTTCATGCCATTCTCCTGCCTCAGCCTCCCGAGTAGCTGGGACTACAGGCGCCCACCACCATGCCCGGCTAATTTTTTGTATTTTCAGTAGAGACGGGGTTTCATCGTGTTAGCCAGGATGGTCTCGATCTCCTGACCTCGTGATCTGCCCGCCTAGGCTTCCCAAAGT
>chr1	67521798	67522069
CAAGAGAGGGAAGACCCAAAGAAATGGCCAAAGCAGAAAGCTTTTATACCTTTCAGGCAAAGAATGATACATTTTGTGAAGAAATGACAAGACTGGGTCTGGGCTAGGGGCAGTAAATTCTAGGGTAATCACTAAGAGATATATGGAGGGCTGTAAGGCTAGTGAAAGAGGAGGATTATTTTAGTAAGCTTATTTATTCGGATCCATTGCAGCATCACTTCTCAGTCATGGCTAATAAGGGTTATCTTCTCATGCTGGAACAGGCAAGGCAG
>chr1	13718649	13718920
TATTTATTTAGAGATAGGTTCTTACTCTGTCACGCAGGCTGAAGTCCAGTGGGGCAATCATGGCTCACTGCAGTCCCAACCTCCCAGGCTCAAGAGCTCCTCCCACCTCAGCCTCCCAAGTAGCTGGCACTACAGGCACATGCTACCACACCTGGCTAATTTTTTTTTTTTTTTTTTTTTTTTTTTTTTACTTTTTGCAGTGATTGGGGGTCTCACTATGTTGCCCAGGCTGGTCTCAAACTCCTGGGCTCAAGTTATCCTCCTGCCTCAGT
>chr1	6467494	6467896
AGCCAAAATAACAGAGGGGGGCCCTTTGGGGAATACACGCATGTGAGGATGGGGACAGAGAACCAGGCGTCCACCCTCACACAAGGGCTGGGGCCAGAGGCACAAGGAGAAACAGAGGCCTCTGGGGTAGGAGGAGGCTGTGGGCAGGGCCAGGGCAGAGGAAGGAAAGGAGAGGGGCGGCCCAGCATAGGGCCCGGGACCCACAGGTGTGTCCGGAGCTGGCCCCAGACACAAAGCGCCAAGAATTGGCGGGGACATCTCAGCCGGCGGGGACACACCCCGGAGTCCGAGGTCCCCGTCACCAGGGTGCAGCTGCCCAGGTAGGGGGCTCGGCCGCCATGGGCCGCATCCTTCCCCTGGGGGCCGCGGGGCCCATAGTCACGGGCACCCCCTCCCTGGCCTC
>chr1	60590622	60591024
TTTTACACAGATTGTGAATGTATTTATTCATTTTCTCTATTTGCTTCAAACTGAAGCTACCATCTTCTTTTCATGCTTATTGATATTTCTTAACAAAACTGATATATTATCCTATAGTCATAAATGGAATTGTTGGAAGGAGCATGTGGCCTAGTTCCTTTATGTTATAAATGATGATAACAGAAAGCCAAAAAGTCCACACAAAACCAGAAACTCTAAATACAGTGTGTGAAGGAAATAAAAATGCAGTATGATTATGGACCAAATTATGTACCCCCAAAATTCATATGTTATAGTCTTAACCTCCAGTACCTCAGAATATGATTGTACTTGGAGATAGGGCCTTTAATTAGGTGATTAAGTTAGCACAAGTCTTTTAGAATGGGCTACAATCCAATCTGTC
>chr1	68064802	68065075
ACCCACATGAAGCCCCATGGTCTAATGTGCAGGCCATGGTCTAATAATTCAGAAGATTTCATTAGTCTAGGCACAGCTCAGGCACCTAGTCTAAAGGTTACACCTTTCTAATTTGCCTGAGATTCTGGTTAAACTTGGTATGATGATGTTATCTCAATAAGGTCTTCAATAAGCCTCAATAAAGTCCAAGAGGCTTTTAGATTTTGATTCCTCTTTCCACCCTTAGATTTAGCTCATGTTGGGATTTAATGGATTTCAGTTTGAGTCTTCATTT
>chr1	150248251	150248524
ATTTTCCTGCCTCAGCCTCCTGAGTAGCTAGGATTACAGGTGTGCGCCAACATGCCTAGCTAATTTTTGTATTTTTAGTAGAGACGGGGTTTCACCATGTTGGCCAGGCTAGTCTTGAACTCCTGATCTTGTGATCCGCCTGCCTTGGCCTCCCAAAGTGCTGGGATTACAGGTGTTAGCCACCACGCCCGGCCCGAGTCTTACAGTTTTGCACCTTACATTCAGGTGTAAGATCCATTTAGTGAAAGGTGTAAAATCTGTGCCTAGATTTATT
>chr1	142643770	142644044
TTTTCTAGTCCTGCCCCTCCCAGTTCACTCTTTCATCTCACCCCACTTTAGTCCTTAGTCCTTAACTGCTGGCAACCACTAATCTCTTGTCCATGTTTATAATATTGTCATTTCAAGAATATTATAAAAACGGAACCATTAGCATGTAGCTTTTTAGGATTGGCCTTTTTTTTTCACTCAGCACAAGTGTCTGAAGACTCATTCAGGTTGTTGTGCATATCAATAGTGTATCCCTTTTTATTGCTGAGCAGTATTCTATGGTATGAATGTATGAT
>chr1	214727839	214728113
ATCAATTCAACAAGAAGAGCTAACTATCCTAAATATATATGCACCCAATACAGGAGCACCAAGATTTATAAAGCAAGTCCTGAGTGACCTACAAAGAGACTTAGACTCCCACACATTAATAATGGGAGACTTTAACACCCCACTGTCAACATTAGACAGATCAACGAGACAGAAAGTCAACAAGGATAACCGGGAATTGAACTCAGCTCTGCACCAAGCGGACCTAATAGACATCTACAGAACTCTCCACCCCAAATCAACAGAATATACATTTT
>chr1	184577889	184578166
GCTAATTTTTTTGTATTTTTAGTAGAGACGGGGTTTCACCGTGTTAGCCAGGATGGTCTCAATCTCCTAACCTCGTGATCCACCCGCCTCGGCCTCCCAAAGTGCTGGGATTACAGGCATGAGCCACCATGCCCGGCCCATTATATTATTTTTTATATAATCTATGTTACTTGTTGACTCTCTTCTTCCTGTATTTAAGGTTGGTTTCCCCCTATGAACTCATTCGTAGGCGGGCATTTTCTAGTATTTACTTTCTATAGCCCAAAGGAATAAAAAAT
>chr1	50735877	50736154
GGCTCATTGCAACCTCCACCCCCCCAGGTTTAAGCAATTCTCTGCCTCAGTCTCTGGAGTAGCTGGGATTACAGGTGCATGCCACCATGCCCGGCTAATATTTTGTATTTTTAGTAGAGACGGGGTTTCACCATCTTGGCCAGGCTGGTCTTGAACTCCTGGGCTCGTGATCCACCTGCCTCGGCCTCCCAAAGTGCTGGGATTACAGGTGTGTGCCACCGCGCCCGGGCTCAAAACTCTTTAAGAAACAATTGACTGTATCTCAATGCCATTTTTTA
>chr1	96224887	96225149
TACACAAAAAAGGGGAACTCAGGCTGACTCTATTACTTGACTTCTGTTCTTTAAAAGCACTCTTTCTGGTCAAGCGTGGTGGCTCACGCCTGTAATCTCAGCACTTTGGGAGACCAAGGCAGGTGGATCACTTGAGCCCAGGAGTTTGAGACCAGCCTAGGGATCCCATCTCTATCAAAACAAGCAAACAAACAAACAAACAAAAAGAAACACACTCTTCCTTCCTTCCACAGTTCTTACAAAATTAGAATAAAGATGGCTTG
>chr1	218512728	218512990
CAGAAACTAATTCGTTTTAAACTAGTGGCAGGCCAGTGGGGGACCGTATCCTGCAAGAGTCGGATTTTGAAAAGATTAATTGCTCTTCCGGAGATTAGCCCCGTCAAGGCTGGCTTTAAATGCTCCTACTATAGATTCCCATAGTACTACGCAAGCCCAATATAGTACGTGTTATAGTGTATTATACACTTTTGTTTTCATTATTCATTTGGTTTTTCATTCATGCATTCATCCATCCATTCAACAAATATTTGTTAGTCTTT
>chr1	171665400	171665685
AATGGCAGCACCCAGCACTGTGCCTGCCGCGTGGTGGCGCTTTATAAATGTTTGAGAAGGGAGAGAGGAAGTTGATTTAGTGGGTTTAGTTTTTAATTGGGTCTGAATAAAAGGTGAGCTTTTGCAATATCCTCTAATCCCCCTCATATATCCTTGTTGCAGAAGGAAAAGTTGAGTGAGAATGTAATTGCCAAGACCCCTTAAAGTGACATTGGTCATAGCAAATGTAGCAGCTTCCTGCCTTACTAAGAACTTTTAGGACGTGCTGGGCTGACGCTGTCAGCTG
>chr1	49388987	49389272
CTTCCTCCAGGCACCCTTCTCGGATCCCTCAAAGCTGCATTAAGTGTTCTTCCAATGAGCTTCCACGTTATCCTATAGATTCTTATCACTCTACATGTAACTGAAAGTTTGTTTGCCTCTTTCCTATCAGTTCTACACTCCAGTGATGTCCATTACTGTGCTTGGCAAATAATGAATACTGAGAAATATTTCTGAAATTAATAGATTAATGAAAATTAAAATACAATTTAAAACTCTCTTTAAAAATATATACATATAGGCCAGGCGCGGTGGCTCACGTCTGTAA
>chr1	120869378	120869637
TAAGGTTGGCAAAGCAGGGATTTCTAGATCAAAAGCTCAATATCTTTGAGTCTTTAATCAATATAGAAGTTAGTTTCAGAGAAACTATCCTATTTGATTACAATTTATGTTCTGTGCTTTGGATTCATTTCTATAATTAAAAATTATACCAGGCACTTTTCACTGGATACACATACATTTGCACACACGTGCTTGTGCACATACACACCAGCGTATACACTCAGATGACATCACAAATCTTGGTCATGAAAAACTGGGTA
>chr1	146484309	146484568
GGGATGACAGAAGATTTAACCAACAGACTTTAGACAACAAAACCTCCCAGATGATCTGATGGGAGACAGAATGGAGTGGTCACAGAAACCAAAGGCATTTTTCCTTCAAGAGGAATAAAACTATCCTTCTAAATACAGGGTGGAGGGTGACTGCTCTGGGGACAGAGCAAAAATGGGCAGCGTGTGCTCAGTACATTTGCCACAGATGAGCCAACTCAGGGCACCCAGACTCTCCCTGTAAACTACCATCATGACTTGCA
>chr1	88119255	88119525
AAGTGTTTGAAGTTTAATGGCCATTTTTTCTTTTCCCTGATAAAATGCCATTTGTTAGCCATGCTGTTCACAAAGCCAACAATTTTTTCAATTGGTTTTGCTGTTTTCCGTTTGTTTGTTTTTTTGGTTGCTTTGATCTGTCATGAATACGTGATTCTATCATTGCTCAATTTGCTTGACATCTATTAATTGATACTGTGGGCTAAAAACCCAGAGACACAAGGAAAACCTAGACATGATTCCTGTGCTCCATAGGCACCCCTGGTAACCC
>chr1	18888674	18888944
CAAGGATAACTTTCCAACGGACAAGATAGCAGGATGGAAGGAAGTGGGCCCAGGGCAGAGAGGCATTGCCAAGATGGATGACCCTCCAGGCGCATGACCTCTCACACATCCGGGCCATACCCACCAGCTTCCTGGCTATGAATGTGGCACCATGATTAAATTACCCAGCATGCCTTTTGACACACCAGGCGTTTGCATGTGCTCTCCTGTCTGCCTGCAGTGCCCTTCCCTTCACCTCCACTTAACATGTAAGGCAGTACTAGTTTCTCTT
>chr1	158075933	158076190
AAACAAAGTTTGAACAGGTATCTGTAGAACAGGAAATGCACCCATCCATTCATTCAGTAAGCACTTACTATGCACCTACTATGTGTCAGCACCAACTGGGATACAGGAATTACTAAATAGTAGCATCACAAGCCCTGCCCTCAAAGAGCTCACAGACTGGTAAGAAAGCAATGTGTCAACAAAGGATTCCAGTGAGTTCACAGGCACACAGCCCCTAGCATGAGCTCAAAGGCACCTCCTGGCCTGTAAGACCTCAGT
>chr1	75418160	75418417
GTGACAAAATCTCTCAGCATTTGCTTGTCTGTAAAGGATTTTATTTCTCCTTCATTTGTGAAGCTTAGTTTAGCTGGATATGAAATTCTGGATTGAAAATTCTTGTCTTTAAGAATGTTGAATATTGGCCCCTACTCTCTTCTGGCTTGTAGAGTTTCTGCCAAGAGATCAGCTGTTAGTCTGATAGCCTTCCCTTTGTGGGTAACCCGACCTTTCTCTCTGGCTGCCCTCAGCATTTTTTCCTTCATTTCAACCTTG
>chr1	97902959	97903231
TCAGAAAAAATGACTATAAGTTGTAAAAGGCTGGAAGCTAGAACACATGCACGCACACACACATACACAGGGGAAAAGAGAGCATACTTAAATATAGTGGAAAGCAGTTGCAGAAAAACATAAGATTGCTTTACCACTAAAAGTCTAACACATTTCGGTCTCTACCACTGTAACAGAAAACCTCACAGATGGATCAATCACTAGAGATTAATACTCTGTCTTTTCTAAGCCCCATATGATCTCGTATTATCACCCAGAATGTTTCTGTCAGAA
>chr1	219441154	219441426
CCAGTTTTGATGGATTCTTTCATTCTCTATAGGCCTTCACTAGATCCCCATCCCATCCTAGGATTCTCTACCATTCTAGAACAAAATTCCCACTCACTAGTTGACATGGACTCAGAAAGAAAGCTAAGCAATAGTGTATTTACTCTCCAAATATGACCATTGATTATCTAACATACGTTTTCACCAAAGTACTTTTATTGTAGAGGATGTCAGAGGTATTAAAGAAGCCACACCCCTAGTGACAAATACCTTTACTGCCTCCTGTTTTACCTT
>chr1	52698754	52699028
ACAACAACAACAACAATAGCCTTCCTATTAGAAAGAGGAAGCTTTATGAAATGAAAATCTGACCAACTTTCTCCCCTACTAAAACTCTTCCACTAACACATTAATAAAATTAATCATTCCACTGAGCAGCTACCACAAAGCAGGCACTACAATGAACTAGAGAAACAGAGGTTCCTGTTCTCACCTAGTTTACACAATTAGCAAAAGAATGAGAAAACTAAATTCAATGTCATAACAAGTGTTATAATAGGAGAAGCGTAAGGTATTATTGGTAT
>chr1	16386264	16386538
CTGGCATGGTGGTGCATGCCTGTAATCCCAGCTACTCAGGAGGCTGAGGAAAGAGAATCGCTTGAGCCTGGGAGGCGGAAGTTGCAGTGAGCTGAGATTGTGCCACTGCACTCCAGCCTGGGTGACAGAGCGAGACTCTTAAAAAAAAAAAAAAAAAAAGGGAGGCATGGGGGGCTAGGGAAGGGATAGCATTAGGAGAAATACCTAATGTAAATAGCGGGTTGATGGGTGCAGCAAACCACCATGGCACGTGTATACCTATGTAACAAACCTCC
>chr1	235777594	235777870
CTATTGCCCTTATATGTGTGCATTGAAAAGTTAATATTTTCAACTTTGTATTTCTTCCAACGATTACAACTTATACCTGTTTTATTACGATAATACCTTCTCTCTCCAGCCTAGAATGTAGAAGCAGTCTCTGCTAAGAGATCCTTGAACTCTAGGGAAATAAAATGCAATCAGATTTTAGATGGTTATATAGCTGTGATTTTCTTTACTTTCTAGTCTCTATCTTATTTAGTCTTCCTAAATAACGTAACTAGGAATGACAGTAAGGAAATAAGTT
>chr1	112092935	112093211
AGAGGTCCCTCAGTGTCACCACCGAGGCTCAGATTAGACAGTGACAATTACTTCTTCTTTCCTGGCTATTGCCTCCCCCTTCCCTTTCACTCCCTGGAGGGAACAAGGAGGCAGACCAATCTCTTGGGACCTAAGAATAGATGCGGGAGGATCAAAGGAGGGAAACAGGCTCTGGCCTGAGAAAGCCCCTCTCCATACCTTACATGGCCTTGTTTAAGGCTGAGTAACAGCCCAAAGGGTGGAGGGAATAGAAAATGTGAGCGAAGCTGCCTTGCAA
>chr1	43338441	43338702
TGCTGCCTAGCATCAATTCTTCTCTATTTTCCAATCCTCATTCTCCAGCCTTTTATTATTTCTGTTAACCCCAATAACTTCCCTTATTGCTTAAAAAAAGCTCTTTCATATCAACAGCCCTGATACAATTATTGCTGGTATATATAGCAAAACTATTGACTTCAATACTTTATTTTATTTTATTTTATTTTTTTGAGACAGGGTCTCACTCTGTCACCCAGACTGGAGTGCAGTGGTGCAACCATGGCTCACTGCAGCCTAG
>chr1	82624769	82625030
GTATTTTGGAGAGTTTCTACACAAAATGCTCAAGTGTTTGGCTTTGCCTTATTTGAAACAATTCAATTTCCATCTAAGGAATCCCTGAACAAGGCAGTTTCAAAGTTCCCTCAGTGACTGAGCACACCCGCCCAGGAGTGTATCATCAGCATAAAGATACACACAACACTCAGAACCCTGCCTTGTCAGCTCATTTATAAAGATCATAAATAACAATGGTCCAAGGATTGATCCCTGAGGAACCCCCATAATGACATCCATT
>chr1	51817982	51818253
TGGTGGTGCATGCCTGTAGTCCCAGCTACCTTGAGGTGGGAGGGTCACCTGAGCCCAGAGAGGTCAAGGCTGCAGTGAGCCATGATTGTGCCACTGCACTCCAGCCTGGGCGACAGAGTGAGACTCTGTCTCAAAATAATAATAATAATAATAATAATAATAATAATTTAAACGTTCTTGAAGACTCAAGGCCTGTTTTAGGCTGTAATGTACAGCAGAGGTTTGGGTCTGGTTTTGTAGTGTTTCTGTCTCCACCGTCCTTGTTCTGCTGT
>chr1	35128437	35128708
ATATTCCAACAGAAGCAACTGCAAAATATTTCCTGGGGAACTCACTCCTAACCCAAGCTGCTCATGCTTCTCACAGATAAATTTCCATTGAAGGTGAGTGTATTATGTGGGAGACAGCCTCTGAAATAGCTCCTAATGATCTCCATCTCCTGGAACTCACACCCTTGTGTAATCCCTTTCTCATGAGTGTGGACCAGACTTATTGGCCCACTTCTAATGAATAGAATATGGCAGATACAATGGGATATCACTTCTGAGATTAGGTTACAAAC
>chr1	75790208	75790477
TTTGTGCTCCATCTCAGTCAATCCCTAATTTTCCTTTCTCTGAAAAATTTCTTTTTTAGTGTTTTCTCATTTGGGCAGCTGCCTTTTGCAATTGGCTGTCTCCATAGTTCATCACTCAATAATGCTTAAAGAAAGTATTAGTGCAAATGAAAGTGCTATCTGAGAATAATCGTATATATTCTGAGGAATAATTAGCTCACAAACCCTGTGATCTTGGGCAAGCCACTTAACCTTTCTACATGTCTGTGTCTCATTAGTCAGCAAACGTGC
>chr1	244974702	244974971
CTAATTTTTGTTTTTTTTTTTCTTTTTCAGTAGAGTTGGTATTTTGCCATGTTGGCCAGGCTGGTCTCGAATTCCTGGCCTCAAGTGATCTGCCCACCTTGGCCTCCCAAAGTGCTGGGATTATAGGCGTGAGCCACTGCACCCGGCCCCTAAAATATAATTTCTTTTAAAAACAACTGCACAGTTCATTGTATTAGAATGAATTATCATGATCTCAACACTAAAGCATTTATCACTGGTGCACAGTAAATGTTGTTGGCCAGGAAAATT
>chr1	216777436	216777691
GGCAACAATTTGCTCTCCAGCTATAGATTGGCATGGAGGTCAATGGCCAACAGGTAGGCATTGGTGAGAGTAAAGTCCTTTAAATGTATTGTTTTTCAACACCAGGCCTAAGTATTTTTCTATATATGAAAACAATATCGAATGAGGGTTTTAAACCAGCATTTCAGAGCATGTTCATTACGTTACTCAAGAATGAGTAAACAGAAAAATATGAGACATTGAAAATATTTTGCAACAAGAGAGAAGAGCAAAGCAT
>chr1	214367679	214367934
ATCAATGAGTGAAGAGTAAGTTTCAAAGGATTCAAATTAAATGCTGTTGTAGCAAAACTGTCAATTATCCCGCATTCTTTTATTAATTTTGCTTTTATTTGTAGAATGGCCTTTCCTTGGAGCCATTATAAAGCATCAGTATGGCAGAAGAATCATTGGAAAATAACTGCCAACCAGATTTGCTATCTGTATTCTAAGTAAAAGATGCTGATTAGAAGTCAGATGTAGCTCAGGATGAGTAACATCAGGGATTCTG
>chr1	150241657	150241913
ACTAAAAATACAAAATTAGCTTGGTGTGGTGGTGCATGCCTGTAATCCCAGTTACTTGAGAGGCTGAGGCAGGAGAATCACTTGAACCCAGGAGGCGGAGGTTGCAGTGAGCCGAGATCGCACCACTGCACTCCAGCCTGGAGACAGAGCGAGACTCTGCCAAAAACAAACAAACAAACAAACAAACAAAACAAAAAAACCCCCACAAACATACTCCAAGTCTTCTTGTTAAAAATTAACACAATAATTTTATATTC
>chr1	10324803	10325059
AGCTTAACAGGTTTGGACCAGATAAGCAAACATTTTTGATGGTATTGTTTTGATTTTTAGTTTCTCAATTGCTGGAAAGGAAGAAATCTTTTGAGGGATTAAGATAACTAAATAAGTATTCTATATTACCCTGTTTCCTCTTTAGAAACTTCACTATCATCTTATAGCCACCTAATCACTGATTTTAGATAGAGCAAATTAAATTTTGACCAGGTGACCTCAAATACCATCTTTTTGTAGGAAGAGACTTTGAATAT
>chr1	214188550	214188834
CAGTATAATCTTTGTAATGGATTTACCACAATGCCTTCAATCCATATAGTTGAATATTTAGAAACACCCACCCTCTTGATTTTTATTATACATATAAACTCTGTCAGGGACATAATTTTATAAGGATTTTCCTGTGCACCTATCTAATTTTTTTCTAAAAATTTCAATAAGGATAATTTCTGGGGTTCTCAATGGATAGGAATATTTGAAACATCTTATATTTACTTCATAAGCTTATTTTAATAATCTCACATGAATAACTGGAAGCAAATAATTACTAAAAAA
>chr1	197458787	197459071
ATCACATTAAATTCCCCCATTTTATACTCTCTGGGCTACAGATGCCAGTAGCTATACGTTTTGCTAAAACTCAGAGAGATTTAAACAATTTGTCTGGGGTTTGAGATCTAGTTACTAGAAAATTAAAAATCTGGTTACTATGGACATTTTTCTTCACTCATTTAATTAGGTATAAGTCCTGGTAATTGACCTCTCAATTGATCCCCCTTGCCTCCCTGTCTTGCTCTATTCCACTGTCCCCACCCCTACGGGCACTTTTGCCTACATGAGAACCTTAGGCTGTCA
>chr1	207124883	207125129
CCTCTGACTCAACTTCCTTGGAACACTTAAAGCTTTCATGAGTAGCTCAGATTAATCCTGATTGGAGTCTTCATGTATTTAATTCTCATATGCTGTGTAAGGTGGTACTCTAAAAGGGGCATGTTCTGCTTCCTTGTCGTCATGCCCACCCTAGAAGGTGGCTTTAACAAGCAGGTGACTTTCCAGTGTGATAAACTGTAGACTTGTTTCACTGGCTTTCCCCACGAGCTTACACTTTCCTTAAAGA
>chr1	212818505	212818751
TGATCTTGGCTCACTGTAACCTCCACCTCCCGGGTTCAAGCAATTCTCCTGCCTCAGCCTCCTGAGGAGCTGGGATTATAGGCGCACCCCACCATGCCTGGCTAATTTTTGTATTTTTAGTAGAGACAGGGTTTCACCACGTTGCCCAGGCTAGTCTCGAACTCCTGAGCTCAGGTGATCCACCTGCCTCAGCCTCCCAAAGTGCTGGGATTACAGGCATGAGTCACTGCACCTGGTCCCTGCTCAG
>chr1	175642794	175643054
AACAGTCTTATTAGTATCAAAGAAGTTCTATAATCTCCTAATAGACAAAAAAAAGTGGTACGTTCTCCCTTGACCCCACATACTTCTCTAGTATGCAATATTTTTCTGCCCCTCTTCACAGTCAAGCTTCCTAAAAGGTTTTTCTAAGCAATCTTCCTCTACTCTCTGCATCTCCAATTTACTCTTCAACTAACGCCTGACTTCCGTTGCCATTACTTAACGGAAACTACTGTTGTCAAAGTTAACAACCTCTGTGTTGCC
>chr1	219284958	219285218
AAGAATACGTTCACATTCATCTTCTATGTGGCACTGCTCTTTTTGAAATTCTCCTATGATTTTATAGATGCTAACATGAGCATTCCCTATTAAATGTTCCCATCTTCTGTGTCAGGCTTCTAGATTGTTTTAGATACAAAATGATATGGAAATGCATTCTGCATTCACTCATTTACAGACCACATATTTGGTGAAAACGATACTGCTGATTGAACAGAAACACTAATATGTCTTCTTATCCTACTGTACGTATAATTATTT
>chr1	217579395	217579652
TGCTGTTCTCTCCATTATTATTAAGAATTAAATCCTTTTCCATGGATTTTTTAAAAACAAAAAACTTTTGCATACACAATTTACACAAATATGCAGCTAACTGTTGTTTCACTCTGAGTCAGCAGCTGAATGGTGTCTATCGTTTGCCAAGTTTAAAAATAGATGCTAGTCTTCTATTAACACTGGGTTCAAGAAAATTTAGGTTTAGCAATGGGTATCACTTGCATTTATTCCCATTTCTAGCTTAGAGGTCTTTGG
>chr1	85391589	85391846
GGTATTAGCAGTGACAAACTCCAATGCAGTTTAAGACACACAGCACTTAGACCTGTTGATGGCTGGGATATACAGGGGGGACAGGGTAAGAAAGACTCCAATTTTGGAGCAACAGGGTTCAGATGATTAGGAAAGTGTTGTGTATATTTGTCACTGTTTTGCCTGCTCGGCATCCAAATCTCCTTCTGCGATCATAGAATCTACTTACTATGTAAATTCTAAGAAAGGATGCAAGCTAATTCCTCTCTGCCTCCTGGA
>chr1	72850770	72851013
ACAATGGGGTGGTATCCTTAAAATGAGGAGGAAAAGGGAGAACTGCCAAAATACAAGTCTGTATACAAAAAAGAATTTAAAAAGCAGATTAAATTACAGTCAGAAAAACATAATGTGAAGTTCTTGCTTAACATACCTGAATTGAAGAAATATTAAAGTACAATAACATAATAATTCCTCAAGGAAACATAAACTTCAAATAAACCTGAAGATTAAAGGAGTGGATTAAAATGCAGGCAATTAT
>chr1	115702803	115703046
GAGTAATTATCAGGCCCAAAAAAGACAAGAAATGTGAAAGTGCTTTGTCAAGTATAAAGCACAGTCAAATATAAACTAACTTAATGAAATAAAGCTTGAAGACAAGATTAGAGAAAAAAGAATGAAAAGGAATGAGCAAAGCCTCCAAGAAATATGGGACTATGTGAAAAGACCAAACCTACATTTGATTGGTGTACCTGAAAGTGACTGGGAGAATGGAACCAAGTTGGAAAACACTCTTCAG
>chr1	187907737	187908018
CCTGCCCCATAGGGTTCTTATGAGAATTAAGTTACTTTAATTAAGTTCTGTCACATAACAAAGAGTCGGTAAATGGTAACATTATTGCTATAATCACAACATTTGGCTCTAACTCTACCAAGTCCTTACCCCAGTTTTTGATGAGGCTGTGGTATGGTGTCCTGTGTCTCTTTGATGTGTCAGCCATGCAACTCTGGGATCTCTCTCTCCTTCTAGAACTTTCACACTCTTTATGTCTCAGCAATTCAGCTTGAGAGAGAATCCCTCTCTGACCTTCCTATA
>chr1	218163819	218164100
TTCAAGACCAGCCTGGCCAACATGGCAAAACCCCGTCTGTACTAAAAATACAAAAAAAATTAGCCGGGTGCAGTGGCGCGCGCCTGTAATCCCAGCTACTCTGTAGGCTGAGGCAGGAGAATCGCTTGAGCCTGGGAGGCAGTTTGTGGTGAGTCAATACCACGACACTGCACTCCAGCCTGGGCTACAGAGTGAGACTTCATCTCAAAAAACAAAACAAACAAACAAACAAAAACTCATTTTTTAAATTCCCATTGGAATAAGAGAAACAGTAAAGAAAGT
>chr1	90494833	90495124
TTTCACGGAGTTTTGGAAAAACAGTCCCCTCAGGGAAGTCCATGGTTGTTTTGACATTTGGGATAGAAAATATTTGCCATGTAACCTTTACATTAAAGGACCCATAGGTAGGGACAAACAAAGAGCATATTTACTTGTCTCCATGTGAGCATTTGGGATGTTGCTCAAAGTCAATTTTTTAAATGGAAAAAGAACAAGGGAGGAATGTAGGGGAAGAGAGAGAGGAGACGAAAGATGAGAAGATACAAATTAGAATGTTCACATCAAGACTTTCATCTGCTGATATATATTT
>chr1	110596215	110596506
CAGGCCTGCACAGCCCACCAATCTCTCACCTCCACTCCTAATCAAGGTGCCCAGAACCCAGTAAGCCTGGAGCTTGAGTTCATTTATCTTATCAGGCATTGGCACGGGCAGCTTGGGGAGCTCAGAGGCCTCCTAGCTAGGGAAGGATGTCCAGGTTCTGTGACTGTCAGTGTGCCCCTAAGAAAATAAATCCGTTAAAATGATTTCTTTTTCTTTCCAACCAAGAAATGAGGTTCATAACCCATCCTTGGCTACCAGAGAACAGTCCTCTCTGAATTCCTTCCCTACCTTG
>chr1	112249151	112249405
GGAAGTCCATGGCATTCTCAGAGAGCTCTTCCCCGTACCTCCCCAGAACACTGAGAATGGATGAATCAGTCCCGGCTCATCAGAGCCTTTCATGCTAAACCAGCCCAAATGACTGATTTAGAAACTGCGTGGTCTTGTTCTTTGAGTGGATTTCTGAGGCACACTCCAGAGCAGGCCCAGGTCTTCATTATCTCCATGCACACCCTTTGATTAAGCATCTGTGACCACACAGCACTGTGTGCTGTACCCAAGGAG
>chr1	44556316	44556570
GCTTTCTAGAGAGAAGAAACTGTTCATCATAGTCTCACAATCCCTCCTCCCATTCCCACAAAAAGTAGCAGCAGCAGCCTTACTCTAAAAGAAGTCCCTCTTCTTCCGATACTCTCAAGCATCCACTCCTGCCCAGGGTCCAGCTCCAGCAGAATACTGTTACATTCCTAAACAGGTAGCAAACTTACTAAAATTTGGGCCTGCCTGTCTACGTAAGGACAAGAGGACATTAGCCTTTCAAGGCCAGTGGAGGGC
>chr1	111598018	111598319
GTCACAGAATTAGTAAGTGGCAGAGCTGGGATTCAAACTTAAGTTGTCCAGCTCCAGAATCTCAGACCTTACCCATTATGCTATACTGTCCTCTTATTAGCTGTTTTGAGACACAACTCTTTCAAACGGAACAAATTCATTTCAAAAGGAAACCAGGACACAAGGCATAAGGAAGCTGCTTGTTCATTGTTGCACATGAGGTTATTGGCAGACAAAGGACTGAATTCATGTCTCATCTCTCTAGCTAGAGCACTCCACTGTCCCATGGGACAAAAGCAGGGCAGGGAGCTGGGTGACACTGG
>chr1	20390839	20391140
CTCTCGAAGCCAATGCTTTCCTGTCTGTATTTGATGCAGGATTAAACACTTCCCAGAGAGGATTCTAGTCTGGTAAATAACCACAGTGTAGGAACTATCTAACTGGCATTTGTGTTTCTTGCGAGTATTTTGAAGAAACAGGCCGTTGACCCCATCTTTGGAAGTAGCCCTTTACCATGCATGGTCAGTTTCTTAGGGATTTACTATTTGTGTGAGGTGGCATCTAAGGGAAGAATGGGTTTTCTTCCCCAAAACATCAGCATTTCTAAAATAGTCCTAAAGCTTGAAAGTAAGTTGCTTCC
>chr1	24745398	24745658
TTCCCATTCAAATGTTGCCCTTTCCAAAACCACCCCTGGCCCACCCAATCCCCATCCTGTACCCATAAAAACCCCAGGCTCCACTGGCAGAGAGCAGAGAAGGGGAGAAGAGAAGAAGCAGCCGGATGTCAGAGAGAAGCAGCTTGACTTCAGAGGGACGGCTTGACAGTGGGACTTTGGAGAAAAGTCCGATTGGAGATGGCCAGACTTCAGGGGAAGACCACCTCCCCGCTCCATCCCCTTTCCAGCTTTCCTTCCATC
>chr1	42476345	42476605
GAGTGCTGTGATCTCACTCACTGCAACCTCCACCTCCCAGATTCAAGCAATTCTCCCACCTCAGCCTCCCAAGTAGCTGGGAATATAGGTGTGCACCACCATGCCTGGTTAATTTTTCTATATTTTTAGTAGAGATGGGATTTCACCACATTGGCCAGGCTGCTCTCAAACTCCTGACCTCAAGTGATCCGCCCACCTCAGTCTCCAAAGTGCTGTGATTATGGCATGGCCACCATGCCCAGCCGCCAATACCATTTTATC
>chr1	119632966	119633216
GGCCATAGGTGTAGGAGGTTGGACCAAGGACACACTTGGCACAGGGCTGACTGCTGGGGGTCAGGGAGTAGAATGAACCACGTGTGAGAAGAGGAGGACTGAATGAAGAAGGTGACGGTGGGGAGTCATCACTTCAGAATGTACCAGTATGGAAGCTGGAGCAGCTACTATATTTATCTCATAGGACTGAAGGCCGGAAAGAGAAAGAATTTAAATGACTTGCTCAAGGTCACATAGCTGGTTGGTGTAGC
>chr1	58144479	58144729
ATAAAGAGTATACGATAACCATAATGAACCAATACCTATATAGCATCAGGCACTGCTCTAAATGCCTCATATATTTTGAATTCTTTAATCCTCAAAACATCCCTATGAGATAAAAACTATTACCTTCATTGAACATGAGGAAAATAAAGCACTGGCAGGTGAAGTAACTTGCCTATGGTCCCACAGCTAGAACATGATAGAACCACTACACAAACCCAGACAATATGGCTTAGCTCTTAACCACTCTGCCA
>chr1	15777528	15777804
GCCACACCTGGCTAATTTTTGTATTTTTAGGAGAGACGGGGTTTCACCATGTTGGCCAGGCTGGTCTCGAACTCCTGACCTCAGGTGATCCACCCACCTTAGCCTCCCAAAGTGCTGGGATTACAGGTGTGAGCCACTGTGCCCGGCCTCCTCCCCTCTTCTAAGCCAGCACCGTCCGAGGGGTTGGTCGATTTCTGCTTGTCTCCCCCGCCCAGCGATAGACTTCCCATGGCCCATAAACCAACTTCCTCACTCCTATGCTCCTTATGCCCCTGAT
>chr1	47205272	47205548
CATGTTAACTTGGACAGGCTGTAATACCCAGTTATTCAATTAAATGCTATTCCAGATGTTGTGAAGAGATTTTGTGGTTGTAGTTAACATCTACAATCAGTTGACTTCAAGAAAAAGAGATAACTCTTGATAATTTATGTAGACTTAATTCAATCACTAATAGGCCTGTAGAGCAAAGCTCTAGGAGCTGAAAAAGTGGAAGAAAAGAGATTCTCCCTAGAGCCCCTCAACACCTTGGATTTGGAGCAAGAAAATCCAATTCAAATGTGAGACCTCC
>chr1	199290422	199290694
AAGAGAAAAAGAGGCAGGGGCTAAAGACCCCACATGGCTGCCAATCAGGGGCGGGGTGGGTGGGAGTGAGGACTGAAGCTCTGTGGGAACTGTGAGGCAAGAGGTGGGGGACAAGGAAATAAGAAGGGGAGGGAAGGCTGGACACAGACAGATCCCTTCTCATTTTGGAGATGCAGCTACGGGTGGCAAGGGTTTGGGTTTTTCTTATGTGTTTGGGTTATGTGATGCTGGGGACGTCCCTAATGAAGGCGCATTGGAAGATGCCTGCTCATT
>chr1	4060420	4060692
CATCTCTATAAGTCTGAATTGGTATTTTTCCTTCTGTATCTGTATATACTGAGACTGTGTTCAGTCTCTTTCCTCTAGCTTCTTGAACACACGAGATAATGTTATAGCAACTTTTAATGTTTTCATCTACTAATTCTATAATCTGTGCTATCTCTGGGTAATATTTTCCTGCTTCTTTGCATGTCTGATAAGTTTTGATTGCATGCCACACACTTGAATTTTGCCTTATTGCATGCTGTATATTTTTGTGTTCCTATAAATACTCTTGTGCTT
>chr1	154467800	154468054
AATGAGATCCTGTCTCAAAAAGAAAAGTAGAAAATCAGGCTTCAGGCTGGATTACACCTGTAATCCTAGCACTTTGGGAGGCTGAGGCGGGTGGATCACCTGAGGTTAGGAGTTCAAGACCAGCCTGGCCAACACGGTGAAACCCCATCTCTACTAAAAATACAAAAATTAGCCAGGCGTGGTGGCGGGTGCCTGTAATCCCAGCTACTTGGGAGGCTGAGGTAGGAGAATCGCTTGAACCCAGGAGGCAGAGGT
>chr1	186753748	186754002
TTATTCTATTTTCTTTTTTTTTTTATTATACTTTAAGTTTTAGGGTACATGTGCACATTGTGCAGGTTAGTTACATATGTATACATGTGCCATGCTGGTGCGCTGCACCCACTAACGTGTCATCTAGCATTAGGTATATCTCCCAGTGCTATCCCTCCCCCCTCCCCCGACCCCACCACAGTCCCCAGAGTGTGATATTCCCCTTCCTGTGTCCATGTGATCTCATTGTTCAATTCCCACCTATGAGTGAGAATA
>chr1	237558428	237558704
CCACCGTGCCTTACTTCCTCCCTGCCTCAAGGTCTTCACCTCCTGTTCTCACTTCTCCTTCCTCAGGCCTCTTATGTCCTTTTCCACCATGGCTGCAGGTGGAAAAGCAGCTGTGGGTTTACGTGCTTGTCCTCCTTAAGGGAGAGATGCTGTGTATCTGGTTGGTGCAATCCTTCTGTTTTCTGTTGTTACTGTCTTTGACCCGTCATAGAGGCAGGCAGGGTCCAGGTGGCTCATTCAGCCCAAGCAGCACCCAACACTGGCCGCAGGATATAAA
>chr1	147631921	147632197
CTGTGATACAGGAAGGAAATCAAAATGGAGTGACCTTGCTATCTGGGGAAAGATGAAAACTGCATATGCAAAAGCAAACAGACTGAGATTTATAACGAGTTGATCCCTTAAAAGCTTAGGAAAGAATCTCAAGGGCACATAGGAAAATAAGCAAAGGGCTTGATAGACATAATCATGACAACACAAGAAGGTGAAGTCGGGAAGAGGAAATGGACAAGGTCATCCCAAATTGAAATAACTTATAAAAGATAAATTATAATATCTCCAGAAATTAACT
>chr1	25998222	25998484
TGCGCTGGGGGGGTTGGTGGGGCTCTGCAAAGGCAGGCACTGCTCACCTCTGGGCTCAGAATTCTTGTCTAGAGGCTTCTGCAGCTGCCACCCTCGCCTGAGAAAATGCAGGTAGAGACATCTAGAGCCACCCCATGGTAACTGGGGGCTTTGAAAGAATGGAAGAGAGCCCCAAGGAACCAAGGTCCTGGGGATTGACAGGCATGAAAATATGTCCTCAACACCACCCACCCCTATTTCCAAGGCCCTCCTCCAAGCATGCC
>chr1	204574940	204575202
GTTTTTCTATGGACTTTGTGGATCCAACTGTCAACATGATATTGATGGTTACGAATTCTTTTTAAGCTGAGAAACGTATAAATTTTATGTTCCTCGGTCATTGATCACACCTTTGTTCTGTCTTTTACCCTTGCTATGGTGTTTTAGTTTAACTGAGTGAATGAGTCAGCTCAGGCCTTTGATGTGATCACAGCCTATTTTGGGGGGCTTTCAGGGAGCATATTTAATACCTAAGTGCATTTCTAGGCCCTTAGTTCTATGGA
>chr1	151837239	151837530
TTTACTAGGAATCTAAATGTAAAATAAAACCAAATTTACAGAAAATACAAAAGTTGACACAGATAGTTTCAGGTTTCTTACCCTATGTGACAAAATGAGCTAGGCTCTCACCCTAAAGAATGATAGATCTGAGGCCAGGTGCGGTAGCTCACACCTATAATCCCAGCACTTCGGGAGGCCAAGGTGGGAAGATCACTTGAGCCCAGGAGTTCAAGACCAGCCTGGCCAACATAAAGAGACATCATCTCTACAGAAAACTTTTGAAAATTAGCCAGGCATGGTGACCCTGCAC
>chr1	228082214	228082505
TGTCTCTGGTTTTGCAGATGAGGTGCTGTGCTGGACAACGCTGCCTTTGGGCTTCGGCTTGGACCGTGGGGAGGCAGAGCAATGATGTTGTTAGGATTAAATGACAACCAGCCTTCTGTTATTTCTGGAAGGTATTTTTCCATGACTCAAAGAGTGGGAGGAGGGGAAAAGTTCCTTGCTGTTGAGATATTTGCCTCTTGGAGAAGGTTCAGAAGAGCTACCTTGGTAGTCAGAGGAAGGCTCACATTTTCTAAATATTCACATAACTCAGAATCAACATGGAAAAAATTTA
>chr1	228063035	228063296
GGTGCACAGAGCTGCTGGCCACAGCCTCCCAGGTCCTGCCATAGAATCGTCTTTCTCCAGGACAGATTCAGCCTGGGTATCGGGCTAGATACTTCATAAAATTATCTCATTTTATCATGTAAGAAAGAGATATCATCTCCATTTTCCAGATGAGCCAACTGAGGTTCCAGGGGTTAAGAAATTTGCCCAAGATTATAAACTAGCCAATGGTAGAGGCAGGAGTTTAACCTAGGGGCCTCTGCCTTCAACCCCAATCTTATGC
>chr1	220957665	220957926
TAATCAATAAGACTCAAGGGATATACCATTCAGGATTAAGTCTGTGCTCTCTTCTAAACATCACTGCTACCTTATAGTCTAAATCTCAAAAGAAAATATTTGAAAAGTTATTCTTTTTCCACTCAACAAGTAATTTTGAATATGTGCTTTATCCTAGGCACCTACCAAATTCTGGATATACAGCCTCTACTCTCTTGGTGCTTACCATTTAAATTTAGTCTTTCTTTAATGGTTTACACATATTTCAAGGGTCTTTGGTCAT
>chr1	207395848	207396149
CGTTCAGGGATCCAGCCTATAGAAAAAAGTGGGAGAAATCTCCCTGAGGAATGAAAGCAAGACTACTAGCGTTTAGCACTTATGTTGCACTATTTTAAAACTTGCAAAATTTTGGACTGACTTTGCACTTTTATAAAATTAAGTATAGTATGGTTATTTATTACTCTTTTTGAAAAAAATCTGGACAGACGAAAGAATTATCCTAGTATTGTAAACTCTCATCTCTGCTTCCAGGCTGAAATGAAAGCGAAAATAAACACCCTTGGATTATCTATCTTTTATTGGTACTTAAACATACAAGA
>chr1	60165283	60165584
CTATGATTGGAACTGTGCCTGGTAAACAGCGATAACAACAGCAGTACCTAACATTTCTTGGGCTCTTACTATATGCCAGGCAGCACATCCGCCTCTTTACATAGATTATTATTTCATTTTGACAAAATTATGAAGGAGAAGCTCTCGGTAGTCTCATCTTGCTGTTGAGGAAACAGAAAAGTTAAGTACTAAGTATGTGGTGAACAAATAAATCCACCCTTCTGAAACACATCTAAACGAGGTCCTGTATTTGAAAGTGTCTGGAAGATTAAAAGGCACTACACCAAAGCTGCTAGCACTGA
>chr1	225654596	225654864
CACTGCACTACAGCCTGGGTGACAGAGCGAGACTCTGTCTCAAAAAAAAAAAAAGATCTTTGGTTCTTTTTTTCTTTTTTTTGAGACGGAGTTTTGCTCTTGTTGCCCAGGATGGAATGCAATTGCATGATCTTGGCTCACTTCAACCTCCACCTCCCGGGTTCAAGTGATTCTCCTGCCTCAGCCTGCTGAGTAGCTGGGATTATAGGCATGTGCCACCATCCCCAGGTAATTTTTTTTTTTTTTTTTTTAGTAGAGGCAGGGTTTCA
>chr1	148545802	148546070
GCCTCCCACAGTGCTGGAATTACAGGTGTGAGCCACCAGCCTGACAGGATGGAACTTTAAGTAAGAGAATCACCTTAAGAATCACCCCTAGTGATTCTGTTCTTACTGAAAATGGCTCTCCCCAGTTGAGGTCTCTGAAATGCCCCATTAGTTGAGAATCATTGCTGTAGGGAGACATGTTCTTCAGGTACTGTATCATATCCCTCAGGTGTGTTGTGGTAGAGTAGATTTGAGAACATAACTTTGACTATAAACTCTCCAAGAGCAAG
>chr1	18285124	18285406
CAGCTCCAGCCTCCTGGCCCCAGTCCTCTACCTCCAGGTTGTTGGAACACTGGAGGGTGGCAAGACCACTGGAGCAAAGCACTGCGTTCAATCTGTTCTGTTGAGCTCAGTGGATATTAACACCTTCAGGAAGAGAAAAACAAAAAGACAAAGCTTCTTTAAGAAGGTTCATGGAGAATCCTCTCCATTCTGAAGGAATGACTCTTTTTTTTTTTGTTATTGAGGGGAGTTAAGGATAAGTTAGAAGCTTTGCAAGATGTGGAAGGAAAGAAACTGAGCGTGT
>chr1	54871503	54871785
GGAGGTTTTAGAGAAATTAGTTGCTGAACAATTAGAAAATGGGCACATAACTCCAACATTTTCTCCTTGGAATTCTCCAGTTTTCATAATTAAGAAAAAATCAGGTAAATGGAGAATGTTAACTGACTTAAGAGCCATCAGTTCAGTTATACAACCTATGGGAGCATTACAGCCAGGATTGCCTTCTCCTGCTATAATTCCAAAAAATTGGCCTTTTAATAGTCATAGATTTAAAAGACTGTTTCTTTACTATACCTTTAGCTGAGCAAGACTGCGAACAGTT
>chr1	19720568	19720814
GCTCATACAATTATGGAGGCTGGCAAGTCCCAAATCTGCAATGTGGGCTGGCAGGCTGTAGACCTAGGAGAACTGGTGGTATAGTTTCAGTACAAAGGCAGTCTTCTGGAAAATTCCTCCTTGCTCACAGAGGCCAGAGTTTTTGTTCTATTCAGGCCTTCATCTAATTGGATGAGGCCCACTCACATTATGGAAGGCCGCCTGCTTACTCAAAGATTTAAATGTTGATCTCATCCAAACACGCCCT
>chr1	223848645	223848891
TCATTCCCACTGGGGCAACAGTCTCTCTTCTCTTCACTCATTTAATCATGCTATTCCTGATTGTCAAATAAGAAAATCCTTCCTTTCCTCCATCACCTTCTTAATTGTTACTGCTCAATTGTATCTCCCAGTTCACATCCAAGTAGTCTACTCAGACTGCCTTCTTCCAAAAACATCCCTCTAGGAGGGAGGTCTCCAAGCGCCACAGAACTGCAGGGATACTCCTACCACGGCATGATCCTCACTC
>chr1	227391788	227392045
GATCATTGAAGACCAGAAAAACTTAAAAAAAATCATTTGTAGCATTTCCCTTTACCATCAAAAGTCAATAAGAGAATGATAATAAGATGGTGACTCACAATAGTGACAAAAATTATCTTGTATCCAGGAATTTAATTATGGAATACTTAAGACCTAGGCGGGGTGTGGTGGCTCATGCCTGTAATCCCAGCACTTTGGGAGGCTGAGGTGGGCAGATCATTTGTGGCCAGGATTTCAAAACTATCCTGGCCAACATGG
>chr1	230315777	230316034
ATGTCCTTTGTGGCAACATGGATGCAGGTGGAGACCATTATCCTAAGCAAATACAGGCAGAAAGAGTAAACCAAATACTGCATGTTCTCACTTATTAGTTGGAGCTAGGCACTGGGTACACATGAACATAAAGACAAGAACAACAGACACTGAGGACTACTAAGGCGGGGAGAAAATGAGGGAGGTAAGGATCTAAAAACCACCTACTGGGTACTATGCTCACTACCTGGGTGACAGGATCATTAGTACCCCAAACCT
>chr1	77345880	77346182
CTTGGTGCAGAGCTGAGTTCAATTCCTGGGTATCCTTGTTAACTTTCTGTCTTGTTGATCTGTCTAATGTTGACAGTGGGGTGTTAAAGTCTCCCATTATTATTGTGTGGGAGTCTAAGTCTCTTTGTAGGTCTCTAACGACTTGCTTTATGAATCTGGGTGCTCCTGTATTGGGTGCATATATATTTACGATAGTTAGCTCTTCTTGTTGAATTGATCCCTATACCATTATGTCATGGCCTTCTTTGTCTCTTTTGATCTTTGTTGGTTTAAAGTCTGTTTTATCAGAGACTAGGATTGCAA
>chr1	159708632	159708934
CAGCCCAGGGGGCCGGACCCCAAGTGCGAGCCGGTGGCGTGGGTCAGAGCGCAGGAGCGAGGCGACCACGGACCTGGTCTGCGTTTCTGAGCCGCACGCCACGGCTGCGAGACCCGTTCCCCATCGCCGCCCCCGCTCGCTGACACACCCATCCCGCCTCTCACCTGCTGGTGACACAAGTGAGAAGGCTGGCCCCACGGTGGTGAAAAAAAAAACACCTCACGAAAGAAAGAAAGAAAGAAAGAAAGAAAGAAAGAAAGAAAGAAAGAAAGAAAGAAAGAAACAACAAAAACAAAACACAAA
>chr1	113453336	113453584
ATATATTTCTTCCTCCCCTTCCACTTAACTGCTTTTATGGCACAATGAAATGTTATCCAGTGGAGATACTGGTTAAGAATTTATATACCTGCTTCTCTCAATCAGTCCAATAACATTATTAATTATGAATCCATATTTTATTAGCCAGTCCTAAGCCAATCTTCAGCTGGACATTTGACCTATTTGGATTTTTTCACTACTTCAGGTGAAACCCGTGCACATACAAAATGCTTTCAAATAATTTGTTTT
>chr1	29826205	29826453
TGGTGGCACTGGCAGTGTGTCCAGGAGATGCCCAGCAGGCTGTGGGAAATGCAGAGACTGGGGGAAAGGGCCCTGGAGTTAGCGCTGGTAGATCTGGCTTCACCTCCGGACCCTCCCTGGAGGCTGTCGCCAGCAGAAACCCCCTCTCGTGCTGTTTTCTTTCTCTGACTCACAGTGTGACCTTGGGCAGGTCCTGCCCCCTCTCAGAGTCTCAGCTGTCACATTTGTGAAATGGAGATAATTCACCTC
>chr1	19032148	19032411
CACCTCCCTTGCTTGGCTCACAGTGATTCGTTCTTCAGGTCTCTACTTGAGGCCTGAATGCTCAGGAAGCCTTCCTCCACCTCCCAAGGCAAGAAACCTTTTCTGGGTGTCTCTGTGGCACCATGAGCCACCCCATCACAGAGGATCGCATGGTGTTGTGAGCATCTGCCTTGTGTCCTGAGTCCTCCACTAGAATGTGAGCTGCTTGGGAACGGGGACTATGCTCCTGGGTGCATACCCTCAGTGCCACACAGGGCCTGACCC
>chr1	185020572	185020835
AAAATACTTAGCTTCTCTTTATGTATTTGATACTGTTCCGCATTGCTTAATTTTTTTAAAACACATTTTTTTAAAACAAAAAGTAGAATCTCATTTTAGAGAATTAGAAAGTACAGAAAAGTACCTAGGATGAACTACTGAAAACAGTTGAGTGTGTATCTTTACACTAACACATGTTCTTATTATGAGCATATATCCTCATACATACACTCACAGTCTCCCTCTCACACATGAGAGAATGCTATTTATTGTATTTCATAACCT
>chr1	161099599	161099855
AGTTTTCTATAATTCTCTCTGTTTTACATGGAGTCACACCCTTTTGTAGTCAAAACACATCTGGAATCAAAGAATCTGTCATTTATAGACTATGTGACTGTCCTATCCCTTGGTTTCCTTATTTGTAAAATAGGTTAAAAGTATCTTTATCATAGGTTTTCTGATAGAATTGAATGAAATGATCAATTTAAAGTAATTCATGTATAGTAGATGTCCAATAAAAGTTAGCTCCTGATTTTCAGCAAAGATGGAGCAAT
>chr1	141499013	141499269
TTCCTTTGACTTCCACAGATCTCTCTGCTGGTTCACAGAGGAACACTTTCGTGGCTCTCAGTTCATTTTGCAATTCTGCTAGAATCTCATTCCATCCTCAGTTGTAACTACCTTGTCCTTCACCCAAAGCTTATTTACGGAGGGACAGATAGCAAGAAGAAATCGCACTCTGGATTACAAAGTGGGAAGACGCACCCCTTGGCCAGAATGCCTGCCTCCTATGTTCATGAAGGATATTTCTAATTGATCTCAGCACT
>chr1	83896808	83897071
AAAGTCCTGCACTTCCATCAGCAAGTCAACTCCAAGAATCAATTTTTACATGCTTTGGAAGCACACTACCCAATGACACACAGAAAGGTAAAGAGATGGGCCACACACCATCTGTCCTCTAGACTCCCTTGAGGAAACACTGCCATTTAAAGGGGATAGCCCTGCATTTCTAGTCCCTTGTCTGCCACTGGGAAAGGCTCGTGATCTTGTACAAGCCACTTAAATTCTCTGAACCTCAACTTCCTCGACTATGAAATGAAAATA
>chr1	215489742	215490005
GGTTGCTCAAAATTTCGGGGTGAAATTTGTAAGTGGAAGATGAGTGGAACAAGCTACAGTCTCTACTGCCACAAACTGGTCGTGAAATAAGAACGTTTCATCATCCCCTCTTTTACCATCCATTCTAGATTCTTCTCAGCTCCTATTGAATTTAACAGTAATGCTGTGCCCTACTCACCAGCACATTCTTCATTGCTCCAATGAAGGAAGTTCCCTCTGCGCTTTCATGAAGAACATAGTCATGCATAACCTCTAAATCCTTTT
>chr1	187626114	187626366
CAGTTATTCAAACTTAAATTTGTTGACAACTCTTTTTCCCTTTTTCAGTAGACAGGAGCATCACTATCATTATTACAAAATATTGATTTCAATGTGTACTCCAAAGTGCTGTTAACATGTTCTCTCTTTCCACAAAATCAATATTTTATAATTCACTACCCAAAGAAGCTGAGATTCCTTAGCATAGCAAAGCACATCTTAAAAGACCCAGCACACTTTGATGTAATTTTAGCAAAATGGTTTTCTCACTTTT
>chr1	165727020	165727272
GAAAATCACAAGTGTTGGTGAGGATGTGGAGAAGGAATGCCGTGCACTGTGGGCGGAAAGGTAAAATGGTACAGCTGTTGTGGAAAACGGTTTGGTGGTTCCTCAGAAAGTTAAAAATAGAACTACTGGCCGGGCGCAGTGGCTCATGCCTGTAATCCCAGCACTTTGGGAGGCCAAGGCGAGTGGATCACCTGAGGTCGGGAGTTCGAGACCAGCCTGACCAACATGGAGAAACCCTGTCTCTACTAAAAAT
>chr1	4059912	4060182
ATATATAATATATAATATAATATATATATTATATATAATATATAATATATATAATATATTATAATATAATATATATAATATATAATATAATATATATAATATATAATATAATATATAATATATAATATATATAATATATAATATAATATATAATATATATAATATATAATATAATATATAATATATATAATATATTATAATATAATATATATAATATATAATATAATATATATAATATATAATATAATATATAATATATAATATATATTTA
>chr1	91598700	91598970
GAGATCTACAAAGAGACTCAGACTCCCAGACAATAATACTGGAGACTTTAACAACCCATTGACAATATTAGACAGATCACTGAGACAGAAAATTAACAAAGATATTCAGGACCTGAACTCAGCTCTGGATCAAGTGGACCTGACAGATAGCTACAGAACTCTCCACTCAAATTCAACAGAATATACATTTTTCTGATAGCTACATGGCATGTACTCTAAAACTGATCACATAATTGGAAGTAAAACACTTCTCAGCAAATGTAAAAGAATG
>chr1	18158679	18158938
GTGATGGAGGATGGGGGATGATGTGAGTGGAAAACTGCAAAATGCACAAAAAGACAACCATGAGATGATCTTCTGCCTAGTCTCCTTGTCTGTTACATGTCATTCTTTCAACTTAGGCTGGATAATGCAGCCAGATTCATTTTCTATTAGGTTAGTGCACAGAAATAATCACACCATTTATTTTTGTGCAAAGAAATAATAATATGTGCAAAGAAATAATTGCACAATTATTTTTAATGGCAAAAAATGCAATTACTTTT
>chr1	35656107	35656366
GAGAATCCTTGAACCTGGGTGGAGGCTGCAGTGAGCGGAGATTTCGCCGTTGCACTCCGTCCTGGGCAAGAAGAGCAAAGTTCCGTCTCAAAAAAAAAAAAAGAGATGGCAACTTCTGTCTTGATCTCTACTGTAGGAGAAAAACATGTGGAACCCTTCTTTCTGCTTTATCTTGATATGTCTCAGGAACCCTGTGCCTAATGAAGTTTATTAATAAAGTCAGGCTCAGAATAGAGACGTTTTCCAGTGCCAGTGCCATA
>chr1	35906260	35906523
TGGGTTAAATAAAATGTATAATTAAAATGAATTTCATCTGCTTCTCTTTATTTAATTGCACTTGTGGCTCACATTGTATTTGTGTTGCTCAGCACTGGTCTAGAGCCTGCCGTGAGCCAGACTGCTTGACTGGGCCCTGATTCCCTATTTGGATCTTGTCATTTCTTTCCACAGAAATGAGACCCTTGTCATTCTTAGAGTCCTTTGTTGAATGGAAGAAGAAATGGAATAATGCCGTATCCACCTGATGGGGACATCACCTCC
>chr1	199980819	199981082
TTGTGGAGCATGTGTAGGATGTGAGAATTCATCCTCAGCCTAACTTTCTTGGGATGCTTCAGGAATTTCCTAGAAATGCTCAATTCTTGGACGTTTACATCTTAGGAAACCTTTATCCCATAAAGGCTCTGACTCATGATTGGGTAAGAAATATTGAAAAAGAAAGAATATCAAATATCCCTCCCACACACATGCATATGTACACACATACAAAACAGTCTGGCCACTGGTCCTTAAGTATTGAGCATAATCAAGGAATGCTTG
>chr1	66450867	66451150
CATTTAAATTTTATTGTCTTTCCCCCCACCAGAATGTTAACTCCTCGATGTCATTTCTTTTGTGCCCACAAGCACCTAGAAAAATCCTGGCCCATACTGGACTCTCATTAAACATTCAATGAACTGACCCTAATCTTAGTGACCTCCATCATGATATATGCTCCCTGAGATCTGCTATAGACTCCATACAACCCCCGACATGGCATCACAGGACAAGCACAATAACAAGGATAAAGTGGAATAGCTGCTTGTGCTGCAGCACAATACAGCAACGAGACCTCTCT
>chr1	46164525	46164808
TTGTTTAGATATTACCTGGGCTGCTAGACTGGTTATTTTGCTGCTTCCATTGTTGGGAGACTCAGATGTTGCTAATTCTTAGCACTTCATTTTGCTTCCATTACTTTTTTCTTTGCTTCTATTACTTTTCTCATATTCTTATTTTCCCTTGGATATATTGCCTACCATATGTCCATACTGCAGAAGCTCCATTACTGGCTTAGGTGAGGCAGTGGCAGCTGGGTGCCCTCCTGCCCTCTCATGCATTCTCACTAATTGTTTCTGCTGAAAACTGGCCTGTTGGG
>chr1	188586778	188587078
ACTCCCGACCTTGGGTGATCCACCCACATCAGCCTCCCAAAGTGCTGGGATTACAGGTTTGAGCCACTGCGCCCAGCCCTCAAGTTCACCTTTTTTGGTATTTTAGTTTTTCCTACATCTACGAAGTAGACAAAGAATGTCACTTAAGAGAATAAAAACCTTTTCTCATTTTAGAGATCTTACACATTGTGTATGTGTGTGTGTGTGTTTTGCATTGCCATTACTCATCAAATTTCAGATTCTCAATCCTTGCAATTGGATACAGCAGGAAGAGTAATTTATACTAGAAAGATTGCTAACA
>chr1	89846752	89847052
GTGTCTGTTGCTTAAGCCACCCAGTCTAGGATACTTGTTATCACAGCTCAAACTGACTAAGACCGTTAGTAACAACACCAGAACTGAAGAATGTATCAAATTTTCTTATTCAGAAATTTTTATTTACAAAAACCTTAGTGACGTGCTTAAGTAATTGTAGCTGATTTCCACTTAGTCACGGAAGTGAGGACTCTTTGCAGGGACTAAGGTAGCATCAGGTGCAGAACGTCTGCCTTTCCCAACAAAACTTTGTCATCACTGTGTACTCACCTTAGACCTGGTCTCTGTGAATGTTTAAAAT
>chr1	86821148	86821407
ACCCAAACCACAGTGCCTGATGAACATTCACACCAGCATAAAATAGGACTAAAAGGAGTTCAACTCAAAGCAACACTGAAGTGATCCAGGCCTATTGCAGCCAAACAGAAAAGTATGGTAGCTAATCCCCAAAAATGTTTCCAAAGATCCACAATTCCAATTATTTGTAGCCTTATGTAGTTCTTTCTCACATTGGATGTCAGCTGGGTGAATGATGTACCTTAATTAACATAACACAGAAAAATGATAGATGTTTCCAT
>chr1	86153575	86153834
TGCTGTAGGTCTCAGGCCTGTGGACTCTGATAGAACTTACACTGTCAATTCTTGTGGTTCTCAGGCCTTTGAACTCGGACTGGAACTATACTGGATTTCTAGGATCTCCTGTTTGTGGATGGAAGACTGTGAGATTTTTTTTTAGCCCCCCACAATCATGTGAGCCAATTCTTTATAATAAATCAATCTATCTATATCTATATCCTGTTGGTTCTGTTTCTCTGGAAAACCCTAACTAATGCTGTCAATCAAATCTGAGC
>chr1	175134068	175134314
CCCACTGCCTTCTGGTCCCCTCGCCAAACAGGATGGGGCTGTCTGGAGAGGAGCTGGATTTGCACAGGAGTGATGAGCAGCAAGCTCCCAAAAGCTATCTATTCAGTTTCCAGCAAAGAATAGAGATGTGTGTGTGAGGGAGATTTTTCAAAGAAGAAATGCATTTCCTATGTTCAGTTAAAGATACAATTGGGAAGTACTCTTTAAAATGATGGAGTCCAATGGTGAAAGCCCAGATAAATCTCCC
>chr1	218107979	218108225
TACCGATTCAATGCCATCCCCATCAAGCTACCAATGACTTTCTTCACAGAATTGGAAAAACTACTTTAAAGTTCATATGGAACCAAAACAGAGCCCGCATCGCCAAGTCAATCCTAAGCCAAAAGAACAAAGCTGGAGGCATCACACTACCTGACTTCAAACTATACTACAAGGCTACAGTAACCAAAACAGCACGGTACTGGTACCAAAACAGAGATATAGATCAATTGAACAGAACAGAGCCCTC
>chr1	196013403	196013688
AGTCTTAAATCTTCCCAAGATCATATTTCAGCAATGATATTTCCTACTCGACAATTAATATTAACAGTTTTCAGGACCATACCAGTCAAAGAACATAGTCTGTATTGTTGTCAAAGAACATGGTCTTTATTTATTAATTAATTTCTTATTAATTAATTAATTTAGTTAATTTTTTAAATGTTTCAAGACTTAAATGTTGTATGTGGTTTGTAAAGAATATATATTCTGCAGCTTTGGGGTACAGTGTTCTAAATATATGTCCATGATCAAATACGATGATTGTGTT
>chr1	199526483	199526768
GGGGCAATGCCCTGAACTCAAGGTCCCAGGGAAAGAAAGACATGGTTCGCACTTCAGAGAGTGTCCAAAGTACATGGTGGTGGAGACTTGTACGGGCGTGAGATGGAGATGGGAGTAGGCGTCATTCATCAGGAAAGGCTTCCTAGAAGTGCATTCTAGAGACATCGGGGACCAAGTGGAAGAGTGAGCTAGCACCATTACACTCATTAGAAGCCCATGCTCTTGCTATTGAACTTGACTTTTAGAGGGCATTACTTACCAGTCAGACACCCCAGGGTCAAGAGAG
>chr1	82888526	82888780
GGTGATGGGTGCACCAAAAGCTCACAAATCACCACTCAAGAACTTACTCACGTAACCAAATACCACCTGTTCCCCAAAAACCTATGAAAATAAAAAATTTTAAAAAAGGTATCAAAAATAATTTTTAAATGTAGAAATACATTTTATAAAAGATGTACAAAACTTATGAAAACAACAAAACTGTTTTGAAGGGAATTGAAGACATTTAAATAAATAGAAAGATATCCCATGCTCATGAATCAGAAGACTTAAATT
>chr1	220434811	220435065
TAAATTTTTGTTTCCTTTTATTTTGCGTAGCAGACTTAGTCAATCACATAATTTTCCATGATTTCAACAACTAATGGCTCCCAAACCTTTTACTGATCTCTAAATTTAGCTGCTTTCTAGGCACAACTTCCTGGAGTCACATAGCCCACACTCAGCAGGTCTGAAGTGCAACTCTAGTCCCGCAAAAATCTATTCAATGCCTATAACTCTTTGAATAAAACCATTCATCCAAAACTTTCACATTGAATCATCCTT
>chr1	243748256	243748525
ATGGGCCCACACCTGGGTTTTGTTACTGAGTCAACCTACGCTACTTGTTCATGTTGTACCTATTTATCTTGAGCTGGTATTAGTATATCCATTTCTAAAAATCCTTGCTTGAGAAGGAAAAACTATTCAGGAGAAAGAAGAGGAGATAAAGTCTAAACAACTTGATTTCACTTGAAAAGTCCTAAGTCGTCCCTTGGAAACTATCTATAGTAAAAAGCATGGGATTTTATACCGTGTTTTAGGCAACTGAAAGGCTTTTTTACAATTGTA
>chr1	39984849	39985118
CTGCAGAGTCAGGGAAAGGATCCCAAAGATTAACCACTTTCTTAAATGGGCTTTCAGCCAAACTTACTGTCTCCAGGATTACCTGCACCCTTTCCTCTGAGCTTTTGGAGTGCAAATTGAGTTGCTTCTTGGCTTTTACCAGCTTAAGATTCAGCTTTCTCGGGTCTGCTATATCATTTAGGACTCATCTATTTTGTTTTCTAACTTCAGAAATTTTGTTGCTGTTGTCTCTTCCTCCCTGCTTTTTAAGTTTATTTTTTGGCTATTTTA
>chr1	30966904	30967154
CTGGATGGCCAGGCCGGTCATGGTGCCTGTGGACAGCGGCTGGATACGGCGCACAGCCTGCAGCAGTGCGGCCTTGGAGACATGAGCCCGCAGCGAGAACTCCTGCTTCACGGTGCTGGCATAGTTGACCATGCCCACCCGGGTGGCATTGGGCCCCACGTCCAGCGACTCGATGACCTGGGACAGGAATACCTTCACTTTCTCAAATTCAACAGGCCGAACGCTGCGAGAGCTGTCGACAACAAACACCA
>chr1	95282822	95283072
ATCACCTTCTAACAGACTTTACTATTTTCTTCTTCACTATGTCTGGTATTACTGTCTTCTCATCCAGGTCAAGTGGAGTGAGCTCCATGATGGCAGACATTTTTTTGTGTTTTTTGTTCACTTGTGTATCCCAACTATCTATAATATTGCCTGGCAAATGGAAAGCAAATATTTATTGCTGAATAAACAAAGTATTTTTTTTTTAAAAAAAGCATTAGGATTCTGACACCTACTGCATTATAAATTTGGGA
>chr1	198251091	198251343
CCAACATGGTGAAACCCCCGTCTCTACTAAAAATACAGAAACTAGCCAGGCATGGTGGCAGGCACCTGTAATCCCAGCTACTCAGGAGGCTGAGGCAGGAGAATTGCTCCAATCCCAAAGGCGGAGATTGCACCATTGCACTCCAGCCTGAGTGACAAGAGCAAAACTCCATCTCAGAAAAAAGAAAGAGAGAGAGAGAGAGAAAGAAAGAAAGAAAAGAAAGAAAGAAAGAAAAGAAAGAAAGAAAGAATAA
>chr1	171743288	171743540
CACACCACCTCCCACCCAATTCTTATGCTGAAGTCCTAACTCCCAGTATCCTGGAATGTGACCTTATTGAAATGGGTCATTGCAGATGCAATTAGTTAAGATGAAGTCATACTGGAATAGGTTGGGCCTCTAATTTGAACAACTAGTGTCCTTATAAAAAGGGGAAACTTGGACGCAGACTTGCACACAGGGAGAACGCCACGTGAATATAAAGGCAGCCATTTATAAGCCAAGGAGGGAGGCCTGGCCCAGA
>chr1	227760842	227761107
CCAGAGCAGCGCGGGCCCCGCGCCCCATAGCCGCGCCGGCCTCAGGCCAGTGAACGGCGATAGGGACCCGGGAACGCGGCTGGCCGCGGCCCACACGCAGGCTACCGGCAGGAGCCGACCTGGCTCGGCAGGGCTCGGTGGCTCGAGCAGCCGCAGCGGCCAGGCAGGGGGGCCTCGCATGGCGCTGCGTGCGACCCGTACGCCTCAGCCCGCCGGCCAGGCGCGCGCAAAGCCCGAGGACCCTCCCGGCCCGGCCCCGAGCAAAG
>chr1	61845160	61845425
AGAACTGGCTTCATTTCCACCATGACCACATCGGCCCTGTTTTCTGCTGTGCAAAAACAAAATTCTAAAAAATGTTACCATACCAAATTGTAGGCTGCTTTTGTTTTATAAACAATTTTTTTAGTCTGTGGAAACTGTAATAAAGACTAATGACATATCCAGTTGTTTTCCAGAGCGCCAACTCAACTTGGGGGACTTTTTCTCTCAGCATGAGGTCCTGTCTTTCTTTCCTAGCAGATATTCCTGAAATTCATCTCCATGCGGTC
>chr1	197655230	197655484
TGTGCCTTTTAATTGGGACATTTAGTCCATTTATGTTTAAGGTTAATAATGTTATGTGTGAATTTGATCCTGTCATCATGATGCTAGCTGGTTATTTTGCAACTGGGTACCTCAGTTGGAAATGCAGAAATCACCTCCCTCTGTATTGGTCTCACTGGGACCTGCAGACCAGAGCTATTCCTATTTGGCCATCTTGACCCCTCCCCAGAATGGCTATTATTGAAAAGTCAAAAAAACAAGTGTTGGCATGGATGA
>chr1	236290075	236290329
TTTTTTCTTGAGGTGAGAAATGAAAAACCACAAAAGCTTTACTGGTTACTGCCTTGCTGTGGTAGCCTTTATGAGAGCAGGCTTTTCAGTAACTCATTGTCAGGTTATCTCACACTTGTCAGCTGAACAGCTGCACACTTCCTTCTCCAAGGCCACAGTCATTACTGAGCATGGCATGGGGTCCTCATTCCATCACTTAAGTGTGGCTGTGGAAAGAAACTGCTGCCTGGACTTCCGGGCAGCTATACAATCCTT
>chr1	89057842	89058106
TAAATTAGTTCAGCCATTGTGGAAGACAGTGTGGTGATTCCTCAAGGATCTAGAACTAGAAATATTATTTGACCCAGCCATCCCATTACTGGGTATATACCCAAAGGATTATAAATTCTGTAAAGACACATGCACACGTATGTTTATTGGAGCACTGTTCACAATAGCAAAGACTTGGAACCAACCCAAAGGCCCATCAATGATAGACTGCATAAAGAAAATGTGGCACATATACACCATGAAATACTATACAGCCATAAAAAAT
>chr1	40520027	40520291
ATATGATTATAAGCTATCTTTAAAACAGGAACTTGTGTGTATATATATATATGTGTGTGTATATATATATATAATTTCTTATGTGTTTATGATCAAAGAATTCCCACAAGCAAGATAAAGAGAAGATAAACATCTAATTTTTAGCTTTATTAAGACAGTAATTGTAGGCTTTGGCAATGGAGAGACTTGGATTTGAATCCTGGTTCTGTCATTTAGTAGCTTTGTATCCTTGGATACGTTGTGTAATTTAGTCTGTTTTATTTGT
>chr1	167789452	167789709
GGGCCCCTGTAGTCTCAGCTACTCGGGAGGCTGAGGCAGGAGAATGGCGTGAGCCTGGGAGGCGGAGCTTGCAGTGAGCAGAGATTGCGCCACTGCACTCCAGCCTGGGCGACAGAGCGAGACTCCGTCTCAAAAAAAGAAAGAAAAACGCAATGAGATGCCCTCTCATGCCAGTCAGAATGGCGATGATTGAAAAGTCAAGAAAGAAGAGATGCTGGCAAGGTCATGGAGAGAAAGGAACACTTATACACTCTTGGT
>chr1	65743472	65743729
AACATGTTGCCCATTTGAGCACCACTTGATGTTACACTATTGGATATTGAGCTCCTAACTGACAAATGTATCAAGCATATAATTACAAGCAATATTACATCTTAAAATGTCTCGTAATTTTCCTCCAATTGAAATGAAAAAAAGAAAAAAGGATATGACATGCATACTCTTTCCTCTGTCTGATCCCTATGCTGTCTGATCCCACATTAATATGCTTTGGTGGATTCCACCACGATTCCATTTTTCTGCCGTTTTTTG
>chr1	186231896	186232150
ACAGTGTCAGTGGAGTTCTCGTCGGGAGCCTGGGCATCCACACCCACCTGGCAGTAATAAGAATGGTGGCACAGGAGGCCTGCTGAAAATGGGATGTAAATATGATTCTACATCTTAACCCACAATACTCGAAATACCCAGGCTTCAATGGAAAATCACTTACTACACCAAGAATCAGGAAGATCTCAAGCAGATTGTAAAAAGGTAATCAGTAGATGACAACAGTGAGATGGCACTGATGTTAGAATAATCAGA
>chr1	167978605	167978859
TCAAGATGAGATTTGTGTGGGGACACAGCCAAACCATATCAAGTACCTAGATTCATGTTTGATTAAACAACCAGGGAGCAGAAATCTTCAGGAGTGGGGGGCATCTTTAGAATTCTGCCCACCAAGGCTGGGCGCGGTGGCTCACACCTGTAATCCCAGCACTTTGGGAGGCCAAGGTGGGTGGATCATGAGGTCAAGAGATCGAGACCACCCTGGCCATGGTGAAACCCCATTTCTACTAAAAATACAAAAATT
>chr1	198109911	198110174
AGAAATGAAGTGGCCAGCATGGTGGCTCACACCTGTAATCCCAGCACTTTGAGAGGCCAAGGTGGGTGGATCACCTGAGTTCAGGAGTTCAAGACCAATCTGGCCAACATGGTGAAACCCCGTCTCTACTAAAAACACAAAATTAGCCAGGCATGGTGGCACATGCCTGTAGTCCCAGCTACTTGGAAGTCTGAGGCAGGAGAATCGCTTGAACCTGGGAGGCAGAGGTTGCAGTGAGCCAAGATCATGCCATTGCACTCCAGT
>chr1	195681658	195681921
TAGACTGGGTGTGGTGGCTCACACCTGTAATCCCAGCACTTTGGGAAGCCGAGGTGGGTGGATGACCTGCAGTCAGGAGTTCAAGATCAGCCTGACAAACATGGTGAAACCTTGTCTATACTAAAAATACAAAAATTAGCTGGGCATGGTGGCGCATGCCTGTAATCCCAGCCACTCAGGAGGCCGAGGAAGGAGAATCACTTTAACCCGGGAGGTGGAGGTTGCAGTGAGCTGAGATCACACCATTACACTCCAGCCTGGGTG
>chr1	13972541	13972832
CCAGCACTTTGGGAGGCTGAGCCAGAAGGATCTCTGGAGGCCAGGAGTTTGAGGCCAGCCCGGGCAACATAGTGAGACCCTGTTTCTACAAAAGAAAATAAGAAAATTCACTAAGATGATGGCATGTGCCTGTAGTTCTAGCTACTTGACAGGCTGAGGTGGGAGGATCACTGGTGCCCAGGAGTTAGAGGCTACATTGAGCTGTGATCCCCCCACTGTACTCCAGCCTGGGTGACAGGGCGAGACTGTCTCTAAAAAAATAAAAATAATGATAATAAAATGAAACATATGA
>chr1	176684978	176685269
CAGACTCTGCATTGTTTAGACTTGAATCTTCCATCTATTATCCCATTTTACCTTTCCAATTGAAATCAGATTGCACCTTGGTATCCTGTGACACACAGGAAATACTATCTGTGAGATACACTAAAGAAAGCCCTGATGAAAAGACCTGATTTCCACTTGTAGCAGTGGAGGCAGGTTTCTTTCGGCAGTAATATGTCCATCCTTGTTGACTTATTCCTACATGTGAAATTTTTATGCCAGATAGTAATGAGTTAATGATTTACATAGAAAATACATCATAGAACATTCTGGG
>chr1	173648464	173648744
ATCAACCTCTCTGCTTCTCTCCTGTGCTGCTTTTCTAGGGGAAGGCAGAGAAAGAAGATAGAATGAATGGCATGAGGTGCTCCACTTTTCTCACTTTCTCTGAGCCCTGCTGAAGGGGGAAGTGAAACTAATGTTTATTAAATGCCTGCTTAATCAATGTGCCTGTAGTGTTGCTAAGCTCATGTCACTTAATTATTTCAAAGTGGCTTTCTTTCTTGTGTCCCTGAAAACTTCACTTCTGGCTTTATTCTCTACTGCCACCTCCCATTCTTCTGTATTGC
>chr1	147183201	147183481
TGCTCAAGATCACACAGTATGTGTGGCACAGCTGAGATTCTGACCCACAGGTGAGACTCTTGAGCTTATTCTTCTCACTGAACCCCCTGCCTCTCATGGTTATGTGGCTCATGCTCCCATAGCCTTAAGTCCTGAGGCTAAGGAAGGGTCCTCAGATAAAAGACGTCAATTTCTGTGTCTTTTTTGAGCAGGCTTCATGAACATCAACACTCATTTGAGGTTACTGAGAGCATTTGCCTGGCCTTAACATTGTCATCCCAAAGCTGTTTGCCAATTCATTC
>chr1	38130521	38130775
AAGAGGAGAAAGGCAAGGGTCAGAGATTAAAACTGGAAATAGTCTAAGAGCTCTAGAAAATGAGAAGCGCTTGTCATTGTTGACAAATTGCCTTGAAAACCAAAGAGCCCAAGGGCCCAACCCAGAAATATTTTGGGAAAGTCGTTAAACCAAGATAAACCTGGAAAGGAAAATTAATCTGCCAATAGCTTCTCTGCTCTTTAAAAGCCAGATCTCTTGTCAACAGGGAACAACATGAAGCGGTCACAGAGAGAT
>chr1	50228735	50228989
ATTATAAGTTTCCTGAGGCCTCCTCAGCCAGGCAAAACTGTGAGTCAATCAAGCCTCTTTCCTTTGTAAATTCCCCAGTCTCAGGTAGTATCTTTATAGCAGTGTGAAAACGGACTAATGCAACATTTTATTTTCTTTTAGCTACTGTATACAATCTTTATAAAGCCCTAGGTTGAGTAGTACTAATTGTAATGGCATACCTAAAGGCATCTGTGATCTGTCACCGATTAGCCATGTAATCTTGGCCAAGCTATT
>chr1	759155	759690
CCTGCTGTGTGGGGGTGAAGCTGGAGGCAAGATGATGCCTGGAGCTAAGAGATGGTCACAGGAAATCCGGCAAGAATTAACGAGGACTGGACAGTGACAGGCAGGCCAAAGAGTGAGAGGAACTTCACTGGCAAGAGCCAACAGGGCTTGTTGATTTAGGAGAGGAGACAAAGGACTGAGGGGTTTGGGGGCTGGGGCCTGGGAGGGTGGAGAAGCCACTGTCTGCATTATGGGATGCAGGAGGAGAAGCATTCAGTTCTCCACACAATGAGTTCCCTGAGAGGTGTCTCAGTGGGATCGTGGTGCAGTTGGAAATGTTCATGAGAAAGATGAGAAGCGGCACCAGCAGCAAACATCCAGGAACCCAGAAACCATCAGCACAGGTGCCTGCTGAGTCCCATAGACCCACTAATGGCCCACCAGGACCAACCAGGAAGCAAGTGTGGAGCTGGGAGTGAGGGAGCTGGGTGTGGAGATCAGGGGGAAGACTGTCATCTAAAGGGCGAGAGTGGGAAGGATGGAGTCATCTGTAGCTA
>chr1	103306146	103306681
TCTATCCAGTATTCAAGAAGGAAATAACATCAGTAATATAAGAAAGTTTTCAGAAAATAGATAAGGAGAGATCACTGCACAGATGAGTTTATGAAGCCAGTATAACCCTATCAAAACCTGACAAAGACATTATAAATACAGAGATTCATAGACTAGTATTCCTCATTAATATAGACTAAAACTTTTTAAAGATATTTTACAAAATGGAATTATATGTTACATTAATAAGATAACATACTGCATGACTACAGTGGAATCTATACACCTTTAAGGAATGCAAAGTTATTTCTAAATATTTGAAAAATCAATCAATGTAATTCAACATACTAACAGGAAAAAAAACCCGCATGATCATTTCAATAGGTGTAGAAAAAGCGTTTTATAAAATTTAGTACATGTTCTTGATAACAAATATTTAGGAAACTAAGACAAACAGTAAATTTCAAACTGATAAACAGAATCCAATGAAAACTTTCAGCCAACATCATACTTAATGCTGAAAGACTGAATTATTTTCCACATGAGGTCAGAAAAAA
>chr1	38446730	38446985
GGAGATGAACGCAGATCATTTGGGAATGAGCCAGCCAGGAATGACTTTGGTTAGGGGCTGGTGGTGATGATGGAAGGTGTGGAGTATTAGAGGGCACTCCCTGTTCTTGGTACTTCCAACTATGATCTGATCTAGTCCTCCTAACAGTTTAGTGAGATCTTGCAGCAGCGGCCCTGGATGCCCCAGTCTCCAACTTCCCCTGGGCACTCACTGCCCCATACCTGCCATGACTCTTCCTTAGGGTTCCTCTGGCTGC
>chr1	180207961	180208216
GGATTATAGGCGTGAACCACCACACTCAGCCAACAAGTTTTAACTCTTATCAGTTTGCCCCATTCCAAGTTTGCAAGAAGTCCAGGCAGGAAGCAAAAATGGCAGCTTCAGGGGCTGCTTTGTCAGAGTTAGTCATAGGTTGGCAACTCTTTTCCAGAGGAGGGCATTGTAACTCTTGAGCACAAGAACATGCAGTTGATCTTTGTAACCACCAAGGCACCTAGTTCTGTGCCTGTCAGATGAAGGTGTTCTGCTT
>chr1	59530762	59531040
ATGTAGGAATGAATAAATGAATAATAAGATCTATTTCTGTGCTATGATTCTAAGAATCTTAGGGAAAATATCTCTTTTCTCTGGTAATGGGCAGGTTGCTAATGCAGGAAAAGCTTTCATAGAATGCAGTTAGAGCATTACAGGGCCTCCACAGCTTACCAGAGAAGCTCCGTGTCTCCTCTCTGTCTACTATATGGAACCATCTCTGAGCAGGAAGGAAATTACACAAACTTTCAGCTCAGCTGGTTCCAGAGTTTCACAACCCAGCTCTGTCTTGCT
>chr1	97860043	97860321
CCCAATGGACACAGCCAGAACAATTTGAGCAACAAAACAAAGTGATATTAGTTTACAGCAAAAAGTAAAAAATAAATATCCACGAGTCCATCATACTTATATAAATAAATGACTGAATAAATAAATGGGCAGAATAGACAAATTCCCATGCAGATGAATCCCAAATGATTTATGTAGATACTCTATTCTCAAGGAAGTGGAGCATAATTCCCCACTCATTAGGTGTGGCCTGCTCATAGTGGCTTTCTTCCAAAGAACATGATATGCAAAGAGTCATAA
>chr1	16226685	16226956
TGAGCCCCTGACCTGTGTTGAGGGGCAAGGGGCCCTGAGGGTAGAAGGGATGAGGCTGGGCAGGGAGGCAAGAGCCTGGTTGTGGGGGCCTGGAATGCCAGGACACAGATTCCGAGTCAGGACCTGGCACCCCCTCCACCCTGGGCTGTTAGTCTGGGACTTGAGTTTGGGTCGGGTGGGAGCGCCATCTTGGCTCCCCACTGCCCTCCTTCCCCAGAGACCATCACCTCCCTCTACAAGACCAGTTTCCGGGTGGACGTTCCCTTCGACCT
>chr1	211465450	211465721
TTCAAGTGATTCTCATGCCTCACCCTCCCGAGTAGCTGGGATTATAGGTGTCCACCACCATGCCCGGCTAATTTTTGTATTTTTAGTAGAGACGAGGTTTCACCACGTTGGCCAGGCTGGTCTTAAACTCCTGACCTCAGGTGATCCACCCACCTTGGTCTCCCAAAATGCTGGGATTACAGGTGTGAGCCACTGCGCCCAGCCGGTTTGGCCTTTTTATCTGATCTGCTTCATGCTTCATGACTAAGTGAGATCAGTAAGGAGGTATCACT
>chr1	94989519	94989773
AAGTTCTAGGGCACATGTGCACAACGTGCAGGTTTGTTACATAGGTATACATGTGCCATGTTGGTTTGCTGCACCCATTAACTCGTCATTTACATTAGGTATATCTCCTAATGCTATCCTTCCCCCCTCTCCCCACCCCATGACAGGCTCCCATGTGTGATGTTCCCCGCCCTCTGTCCAAGTGTTCTCATTGTTCAATTCCCATCTATGAGTGAGAACATGCAGTATTTGGTTTTCTGTCCTCGCGATAGTTTG
>chr1	26333603	26333857
AAATCCAAAGTAAGCAAAAGAAAAATAATAAAAATTGGAGCAGAAATCAGTAAAATTGAAAACAGAAAATCAACAGACAAAATCAATGAAACCAAAATCTAGTACTCAAAAGATCAATAAAATCAACAAACCTCTAACCTGGCTAACTAAGAAAAAAAGAAAGAAGGCCAGCCATGGTGACTCACGCCTATAACCCCAGCACTTTGGGAGGCTGAAGCGGGTGGATCACTTGAGCCCAGGAGTTTGAGACCAGCC
>chr1	101471720	101471978
TAATTATCAGGACATGGTGACTGGTGCCTGTAGTCCCAGCTGCTTGGGAGGCTGAAGTAGGCGGATCCTTTGAGGGCGGGAGATCAAGGCTGCAGTGAGCTATGATTTCGCCACTGCACTCCAGCCTGGATGACAGAGCAGAGCCAGACCCTGTCTCAGTTGAAAAAAAGAAAAAAAAAAAGGAAAGGGAAAAGAGTAGAGTTGCAATATTTAGCAGATAAAAAATATAGCTCATGGCTGGGCTCGGTGGCTCATGCTT
>chr1	219331354	219331612
AAGAATCAATTATAATCTCACCATGCAGAAGTAGTTCTGCTTTTTTTTTTTTTGAGACGGAGTCTCGCTCTGTCGCCCAGGCTGTAGTGCAGTGGCGCAATCTCGGCTCACTGCAAGCTGCGCACCCCGGGTTCACGCCATTCTCCTGCCTCAGCCTCCCGAGTAGTTGGGACTGCAGGGGCCCGCCACCACGCCCGGCCAAGTTTTTGTATTCTTAGTAGAGACAGGGTTTCACCCTGTTAGCCAGGATGGTCTCCAG
>chr1	199080125	199080421
CTGTCTCTACTAAAAATTCAAAAATTAGCTGAGCGTGGTGGCGGGTGCCTGTAGTCCCAGCTGCTTGGGAGGCTGAGGCAGGAGAATTGCTTGAACCCAAGAGGTGGAGGTTGCAGTGAGCTGAGATCGCGCCATTGCACTCCAGCCTGGGTGACAGAGCGAGACTCCGTCTAAAAAAAAAGAAAGAAAATTTTTTTTAATTTTGAAATTAAGTCTGAATACTTCAAAAAGATCTTAAAGAAACTTGACCCTTTGAAAATTATTTAAGAAGAAAACTTTATGCTATGATTTCTCAAT
>chr1	234589093	234589389
ATCTCACCCTCACTCTCTAGATATTTAGTCCCCTATTGGCTGCACACTGTCCTTTTTAACCACTGCTGTGGTCTGAATGTATCCCCCAAATTCCTATATTAAAAATGTAATTCCCAATGCAACAATCTTAGGAATTGGAATGTTTAGGGAGGTCATGAGGGCTCTGCCCTCATTAATAGATTCATTCCATTATAAAAGGGCTTGACTGAAGGGAGTTTGAGCTCTTTTGGCCTTCAACCTTCCGCCATGTGAGGACATAGTGTTTAAGGTGCCATCTTGGGAGCAGAGATCTGATCT
>chr1	149943898	149944184
GTCACGGAGGGTGTGTGTGTGTGAGAGAGAGAGAGAGAGAGAGAGTGACTCAGATTATTGAAAAACAGCTGAGGGAGCTGCCCCAGCCCCCTGCTTCAAGTGCCCAGGGTCAAGGGTGGGGTGGGCATCCCTGAGGGTGGTGGAGGACAGGGGTTGGGGGTGTAGTCCAATCGAGGGCCCTGGCTGCAGTGTGTGAAGCTGGGGAGGGAGGCCACAACGGAGCGGGACCCACCTGGGGGCCCTCAGTAGGGCCGGTTGGCATCCTTAGGCCGCTTTAGCTGGACTTT
>chr1	48817436	48817722
GTAGCTAAATGATTGGCCTTAACAGCTATCATCTATCATATTGTTTTTTATTTTTATTTTTATTTTTTTAGATGAAGGCTTGCTCTGTCCCCAAGGCTGGAGTGCAATGGCATGATCTCAGCTCACTGCAACCTCTGCCTCCCGGGTTCAAGTGATTCTTCTATCTCAGCCTCCCAAGTAGCTGGGATTACAGGGGCCCGCCAACAAGTTTGGCTATTTTGTTGTTGTTTTTGTTGTATTTTTAGTACAGATGGCGTTTCACCATGTTGGTCAGGCTGGTCTCGAAC
>chr1	111732253	111732520
TTTTCTGAAATACATGAATTTTGTATAGCAAGTTATACTCATTGTGTCAGAACACCTTATAACCTGGACCCCATCTGATCTTGGGTTGCCTAGAATCCCCAGGGACCCTCATTTTCTGAGCCCTTCACAGGACGAAGGTTCTCACCAGGTGAAGTAGAAGCTGAAGACGGGCTGAGTAAGCTGGCTCTGCTGCAGCATCCCCTGCATTACTGTAGGGGAATTCCCCTCTGCCATGTTTGGGTAGGCCATTCCCAGGATCCCGTCAAAG
>chr1	245439682	245439949
CTTCTCTGCTCACATAAAATGTTTACAAACAGAAAACAGATGTCTAAAAAAAGTGCCATCCAATGCTCTGTGAAAAAATGATGAAAACACTGTGTGTGAAATGTACAATAAAGGACACACAGGCTGGGGGGACAGGATGGTGGATGTGAGACCGTGCTTGCCACACATTTGGAAACGCAGTGGAAAACCAGTCCCCCTCTGGAGTGTTTAAAATAATTAACTAGCAATCAATTAGACTGAAGTAGCACTAGGACCATCGGTTCCTAAG
>chr1	187918285	187918546
AATCTATATGTTTCAAGCACAAAACAGGTATTTACATACATTCACATAAACTAAATATTTTAAAGCCACCAGAATTAACTCTCTGGAATTCTCTATTTTCATGAAATAAAGGGAAGGGGAAGCCACTACAGATTCAATTTTCCCAATTTTGAAAATGCAAGAGGAATACAAATGTAGGTTTGCCTAAGGCTATTATTGCGTAGATAATGAGTGTCTCCCAGTACCATGTATTTCATAATAGCTTAGAGTTTTAAAAGCACAA
>chr1	19076538	19076799
TTTGATCTGCGGCCACAGCGAGTGCGGCACGTAGAGACGCGAGCACGCGGAACACTTCTGGCCACCGTACTCGAAGGCTGAGCGGAGGGTCCCGCTCACCACGCTCTCCACGTCGGCCGAGCGGTGCACGAAGTGGAAGTTCTTTCCGCCGCACTCTACAGGGGTCGGGGGTGGGGAAATGACCAGAGGAGCTGGCTCCCCCGGTTGCCCAGGGGCCCAAAACACCACCTACGCCATCCATGGCCCGGGACCAACACGAGCA
>chr1	105657563	105657843
TACTACAAATAAAGAAAGAACCATGACTCTGTAGTCTCTTTTATTATATATCTGGAGATTACAGAATTGAGCAAAGTAGCCTCTACCGTAAGAACCTCAGTCATGTGAACTCCAGAAGCAATCATTATAAGGCCTTCTTTCTTCAGAGGTCAACTTTTTTCTCTCACTTTCTCTGGTGTAATTGCTTGGCAAAATGTAATCAATAAAATACATAAAAGAATTATGTATAAACAATAGTTATATTAAAAATTAACTTTATTCTAGCTCCGCACTTAAACAGT
>chr1	216659944	216660224
AAAGTGCTCACTTAAATTATAGTACAGGCCACATATGTTATAGGTGCCAGGAGGTAGGAATCAAGTTAGAAGTCTACTCCCCAAGTTCACATGTGTTAGTGTTAAAGTCAGAGTGGAATTGGAAGGGGGAGGTCAAATAAAAAATTAGAAGATATGGCTCCAGAGAGCTTGAGGTCTTGTGGACAGTCTTTCCCTCAATGGCAGGAAATAGGTAGGTCATTGTCAAAATTTATACTGCTGGGCTGTGTGGTACAGCCTCAAAGACTGTAGGAATTCAGCTA
>chr1	64626103	64626364
GACCAAAGCCCTGTGACCAGGCAAATGGCCAGAAGCTGCTGGGATAGGCCAATTATGTTTTTATGAGGGCACCGTGCTGCATGAATTTAAGAGCTGGACTTGAAGAAGGGAGTAGGAGCGAGAGGGTCTGGAGCAGGAAGAAGTCTTTGAGATGATGAGGGCAGGGTCAATAGAGAACATCAAATTGCAGCAGGTCACCAGGGTGGTGGTGTGACAGGAAGAGTGAGATAATCAAGTCTTCTCTGACACCACTGAATGTTAG
>chr1	189480358	189480619
CAGATTTGATTTTCAAATATTTCACTGACAAATTTTTCATCTTTGTCCATGATTATTATTGCTCTCTCTGTGGTTTCTTTTTTTTTTTTTAAAAAAATAACTTTATTTTAAGTTCTGGGGTACATGTGCAGGATGTGCAGGTTTGTTACATAGGTAAACGTGTGCCATTGTTGTTTGCTGCACAGACGAACTCATCCCCTAGGTTTTAAGCCCACCAACCGTTAGCTATTCTTCCTGATTGTCTCCCTCCCACCGCCCTGCT
>chr1	28505742	28505998
CTCTCTTTCTGAAGGTACAGGAGGTGCAGCTGACCCATGCAAAGGACTGGAGTTAGGAAATGGAGAGTTCTGCAGATCCAATCAGCCAGCCCAGGGGGCCAGTCCCATGGTGCAAGTGTAGTTGCAGGCAAACAAAATAAGATCTTGGGCTCAGGAGTCCAACAACTTGAGTTGAAATCCTGGTTCTACCACTTACAAGCCATGTGACCCTAGGCAAGTTACTTAACCTCTCAGACCCCAGTTTCCTTATCTTAAAA
>chr1	83052313	83052569
GTCTGTTTGTGCTGCTGTAACACAGTGCCACAGACTGAGTAATTTATAAATAACAGAAATTTATTCCTCACAGTTCTGGAGGCTGGGAAGTCCCAGATGAAGGTTTGGTGTCTGCTGAGAGCCCAGTCTCGCTTCCAAGATGGCGTTTTATAGCCGCATCCTCTGGAGGAAATGAAAATGATGTCCTTACATGGCAGAAGAGCACAAGAACAAGAGAAGTTAACTCTCTCTGAAATCTCTTCTATAAGGGCATTCAT
>chr1	68594592	68594880
GTTGAACCCATCAAATGACTTTCCATCTCAGAGTAAATGACAAATTTCTTTTAATAGGGGTTGTGAGGCTGGATGCTGTGGCTCATGCCTGTAATCCCAGCACTTGGGAGGCCGAGGCGGGTGGATCACTTGAGGTTAGGGGTTCGAGACCAGCCTGGCCAACACGGTGAAACCCCATCTCTACTAAAAATACAAAAATTAGCCACCCATGGTGGCACACACCTATAATCCCAGCTACTTGGGAGGCTGAGGCGTGAGAATAGCTTGTACCTGGGAGGTCGAGGTTGCA
>chr1	49024511	49024799
GTTCTTTTAATCTTTTCAAAATATCCCATAAAGTCAGTATTATTAATATCTCCATTTTTCTGATGAGGAAACTAAGACTTAGAGAGATCATAGAACTTGTTTATAGTTACATGGAAAAGACTTCAACCTGGGTTTCTTTGATTCGAAACTTAGGTTGTGATGGCTGTTTTGATATAGGCCTTGCCTCAGAGTTTCCTGAAGCAACAAGGAGCTGAAATGACTATGGGATTTAATCCCTGTTCCCTTTTTCCTAGAGGCTGAATCCCTACCTAGAAACCTGAGAATTAGA
>chr1	211762034	211762295
AGCCTTACAAAATGTATTTCTCAAATAATAAGACTTGAAAGTCAAATGACTTCTTGATTCATAGGCTGCAGAACTGATATTGTGTTAGCAGACATGAAAACAACATTCATCTATTTGCACATCTCCATCAGAGCTCTTGAGTAACCAGATGTATTGCCAACAAGCAATAATATTTTGAAAAGACTCTCTTTTTTCCTGAGCAGTAGGTCTCAACAGTGGGTTTAAAATATTCAGTTAGGCCATGCTATAAACAGATGTGCTG
>chr1	70769874	70770135
GTTACTGAATCTGGCATTTCAGGGTTAACATTAGGTTCTTAAAAGCCAAAGTCAGTTTGTCTTTTTCTGCCTCTCATCTTTCTTTTGTGTTATGTAACATTGATTATTCATTTCTCCTTACTGGTAGGAACCACAGTTGTGTCCTGTACTTGAAGAGGCTGGAAAATAGCCCATAACCATAATTGCAGTGTTTCTTTGTATTTCTCTGTTAAGTAGATACATATTAAGGAACATGTTTTTTACATCTTTCTATTATTACATA
>chr1	197626385	197626656
TGCTTCCAGCTGCACAATGTTTTAATTTTTATTTCATGTCATCTCTGTTGGACATACATTTAAGACAACTAGTGGTATGAAAAAGCACTCAGGTTCTTCCTATCTGTGAAATTCTGTGTTCTAGGACCAAAGATAAATCACCTATGGGCAAGGAAAGCTTTTTATGTTGTTCTTCTTGGGCCTATTTAGCTTAAAGCATTTACTGAATCATATGCTACAGGGTTCAACTGTTTTCCAGAAGATCCAATAACTTGGAGATATAAAATAATAAA
>chr1	26526994	26527265
AGCCTTTGTGGCAGAGCAAGACTCTGTCACACAAAAAAAAAAAAGAAAAAGAAAGAGAAAAAAAAGCTTTTTTTAAGAAATAAAAATTAATTAAAAGACTTTTAAAAAGAGAGTTAATCTAGAGAAAAATATTAAGTAGACAATGGCTCAAGAGGAATGACGATGTGGCAAAAGTTGTGACAAAAGTACACAAATGCTGTGTTTGGGAAACACACAGCTAGACACTCATCCAGAAAGGCCTGCCCAGACACGCTCAGCCCCAGACACGCTCA
>chr1	208453103	208453370
CTTTTCTAACAGAAACCTGCCTGAAAAGCCAAGCTGCAAGCATAAATAAGCAAGCTGGAAGCTTGCATAGACGAATACCAACAGCTATACTAAAAGCCAGGTACGCCTAATATGGCAATTCCCCCTCCCTTCTCTTGGTCACCATGCATGTGGGTGTCATGGTGCTGGCCACGTAAAAAACCCCATTTACATAATAAAAGATTAAGGTGGGATGGCCAGTTTCTTCTTGGGCTATGTAAATGGCACATCTGGTCAAACCAATCCCCTG
>chr1	29661040	29661307
CAGGAAATGTCTGTCTCTCAGGAGGGATCAACCAGGCCCTCCTCCTTGAAGCTGGGATTTACTGAGGCTTCTGTTTCCCAGGGAGCTGCATGGTGGCTTTGTGGGTGCTGGGGTGAGGGTGAGGGTACAACCAAGGTGGAAGGAGCCATGGGGATTCACATGCAGTAAAGAGCAAACCTAGACGGTGTGGTCGGGATGAAGAGGTTAAACTTAAGTGTCACTGGAGGCCTAGGACTGATTCCTGCCCCACCACGGCCAGGCTTGTGTG
>chr1	219884600	219884896
CATGCAGAGATGGGCAGGATTCCTTCTTAGACAAGGAGGGCAAGTTCACCAAAGTCATACAACCATTTTTTCACAGAAGCTGAAAGCAAAGCAAGGGATGTCTACAACACTAGGATATTTTTTTCACTCACAATCTTCCAGGACATTGCAATGCTAAACCTGAAAATGACATGCTATGATTTGCACAGTTCTCTACCAAACAGCACCTAATTACAGCAATTTCCTGTGAGCTGCTTTCCAGATTTCAAGACAGCCTGCCCTTTGCAGTAGACATCACTGCATGATTCCAGTGACAAG
>chr1	83607458	83607754
TGAGTGCTTGCTGTTCCAAAGAGGCCGCTGACGACATTTCAGAAAGTGTAACTTACCTTTGGATAATTCTGCATGCTTTCTGTGAACATGGAGGCACACACCTCCTGCTGCTTTCCTCATTTTAACTAGATTTAAATTTCATAACACTTTTACAGCCCTCCAGGTTTTCATTTCTGCTTCTTTGTTCTCTGTTTTGGTTTTAAGTTGGTTTCAAAGAACGAGGCAGAAATGTCTTTACTCTGCCATCTTTAATTGGTTCCTGTACTCTTTAATACATTTTAAAATTAAAGCCAGAGA
>chr1	195265869	195266165
CAATGTGATAGAAAAGAGACAATTTACAGAGGACCTGCATGCTAGAATAAAAAGTAGGCTTGTCCTAAAGAGAATGCAGAGATTTTGTAGGGTTTTAGATAGAATAGAGATGAAGAAAGTTTGCATTTAGTAGATAATTCTGAAAGTCATGTGAAATATGATTCAGAGAAGAAGCAAGACTAGAGGCAGATAGATAAATTTGGAGTAGGCTAATTTCATTAGTCCAAGAGTAAGACTATGAGAACCTGAACCACAGTCATGATAGCAAAAATGAAAGAAACTGTAAATTCAAGAATT
>chr1	230735854	230736150
TGACCTGAAACTGGAGTCAGCACCTGAGTTGAATATACTGTATGAGATGGTGGATATAAGGTTTCAGTTGGAGCAGGTGTTCTGGGCCAGTGTTCAATCTAAAAATAGGAGAGATAACAGGCAAAGTGTTGGTTAAATCACAGAGGACAAAGCTGAGGCACATACAGATGTCCAAGGAAGGCAGAAGGGGATAAAGAAAAAGGTGTCACACAGCCTCTGCTAGACCCTTGATACACAACTTAGAGTGTTCCACAACTTCCATGTAAAGACAAGAACACTTTGCTCAGAGACTCCAAA
>chr1	170566759	170567016
GCAAATATGTTATTTTCCTCACTGAATTGCATATTGTTGAAGGACTATATTAGGAGTCTCCAAATGCTCACATTCCCTCATTCATTGCCTATTGCTTTCAATAGTGTCTTTGTTTCAAATGCTCAAATTCCATGAGATGAAGCCTCCCCATCTTCCTGGACCAATCGTTCTTCCTTAAATTCCAGTTTCCTACCTGTCAGCGCTGTTGACTACTATGACTGTGTTGTGTGTAATATACAAATAATGTATACTGTCTAA
>chr1	35573006	35573263
TCATCTTGAGCTAAATAAATGTTTTTGACACTTAAACATTTTGGTATCGTTTATGACATCTGGGTTTTCAGTCTTGTTTAAGAAAGTTTTTCTCACTCCTTAGTTATTTCTCGGAATACTTCGAAAACTTTTTATAAATTATTAAACACAAAATAAACTTACAATGTAAGATATATTTTATGAAAACGCTTAACCACTTAGCTTTTTAAAATGTATATTTTCATGCTCTTGATGCCAATTTCCCAGTCTCATACAAGT
>chr1	88969931	88970184
GTTTTTATGGGTACTCTAACATTTCTTGGCATCTATCAGGTCAGACTGTTTTATATTTCTGAAATGTAGAGAGAGTAACAGCTTTTTCACTACTCTGGGAACTGGGCCAGTGAGGAGTAAACATCCTCTCCTGTCTCTCCCTAAATGAAGTACTTGGTCACGAGTGACAGTCCATTTTCATTTTGTTCTTTGAATCTGGTCTTGTTCTTATTTCAGTGTTTTTCTTAACTTTACTGTGAGTTTGTTGAAGTATA
>chr1	28982128	28982381
ATGGATACTATACAACTGAACAAAAGGTAAGAATCCATGTATTGATATAAAATGCTTTCTGGCCGGGTGCAGTGGCTCACGCCTGTAATCTCAGCACTTTGGGAGGCCGAGGCAGGCGGATCACAAGGTCAGGAGATCGAGATCATCCTGGCTAACACGGTGAAACCCCGTCTCTACTAAAAAAATACAAAAAATTAGCCGGGTGTGGTGGTGGGCGCTTGTGGTCCCAGCTACTTGGGAGGCTGAGGCAGGAG
>chr1	155807766	155808067
AGCCTCAAACAGAATTATATTCCTCTATCCTTGGTCTACTATTCTTAGCAAAATATACAGATTTCTGCTGTTAAAATTAATAATTAAAGAAATTCTATTAAATCTAATTCTTCCTTTTTGGGGATTTATTGTGCAATCGGGTGTCTGCAACATGTTGGGATAGTATATTAAATTGTTGCTTCTATTCTTTTAAGGAAGAAGCCCAACATTTGACAGGCCTCTGGATCTTGGAAGCAACAGATGTCACATTTGGTTGCTTGTTCTGACTCAATAACTGGATAACTCACAAACCTATCATCCTT
>chr1	31942879	31943180
TGCTCTGGCTTTGCGGTTCCAAATGTGCTGTGTAACCATACTCCGTTTTCTCATCTGGAAGATGGGATCGTGAGAGTATATGCCTCATAGACCTTTGCTGTAAGCAGGAAATGGGCCAAAGGCTGTAAGCGCTTAGCACACGGTCTGGCACATGAGAGGAGCTCAGTAAATATTTGCTGCTATTATCGTTATTACTGTGATCCCTGGCAGGGGACGGGACTGGATTTCAAGCCTTTACACCAGCACTGGGGAGGGACCTGCTTTATATTCACGGTCCAAGGACGCAAGAGGAATTGAGCTGG
>chr1	162677090	162677363
TCTTTATGTTTCCATGCTTAGAACCTAGTACAGTGTCTGGCACATAGTAAATGTTCCATTAAAATGTGTTAAAGCCATGAACTATTAATTCATAGAAGCCATAATTTATATAAAGTGTGCGGTTTTCTTGAATAGCTGTAGTGCCCAAAGTTTAAGAGAAAAAGTAATAATAATAACTGGGTTGACGGGATTGAGCCAGCATCTTTTTGTGCTAGGAGGATGTGTTGAAAAGATGAAGAGGAAGAGAGCTAACAGTATTGGCAAAAGATGGGTA
>chr1	25108619	25108892
GGGATCCTCCCTGCTACGGAAGGGATTCAACAAGCATGGCGAGAATGACGCTGCTCTCCCTCTTTCCTGCTGGCCACTGGAGGCACAGTTCACTCCGCAGTCCTCTCCACCCACATTTCAGTCCTTCTCAAGCTTCCCCTTTAGTTCCCTTACATGCAACACTCCCGGGAACGTCCCTGTTCGCACCCCCTAGTGGCTGCAGCTTCTCCAGGGCTGACCCGAGGAAAGGACGGCTCCCTTGGAGGACTGTGCACTCCAGGGTTCGGCTGATCAA
>chr1	60837047	60837289
GAAGGAGAGAAGGAAAGAGGGAAGAAAGAAAAATCAAGATCATGTTTGAGAAAGTATTTTGTAAATTTCACATGGCTTCATACAATCAGGAGCCCTATTCATTTCACCTGGAATAAGCTAACGTACAAGGCTAGCTACTCTTAGGGAAAGCCCGTTTTTCCTTAAATCCTTTGACTCCAGCAGATCAGACCCACCTACATCCTCTGTAAACTTAAGTGAATGAACTTTGTAAAGAGTGTTGCC
>chr1	70265430	70265672
ATTTCATTTTGTAAAGTTGATTCTACTCAGATGCAAAACAGTATTGTTGGAACAAGCCAGGCCAAGTAAATCCTTTTTTTCCCAGTCCCTTTTAATTTGCATGCACAACTTGTACTTATTCTATTTTAAATATATTATAACAAGTACCGTGATGATGAAATATTCTATATGGAATGTCTCATATTTTCTCCCTCTAAATTTAATGCTAAGAATAGTCATTAACATGTGTTCCCAAAAGTTATA
>chr1	64428540	64428797
CTGCCTGGACTTCTGTTGCAGTCCAACCTAGTACTGACACCGTATGGTTTGAAACCAGGTATGGACAAAGTAGCCAATGGGCTGAACTTAGAGTAGTATGGATGGTGATCACCAAGGAGGTGACACCTATAGTTATCTGTATCGGTAGCTGGGCAGTCTATCAAGGCTTAACCTTATGGTTAACTACCTGGAAAATACAAAAGGGGTTAGTCAGCCACTGACCCATTTGGGGCCAAGTCATGTGGCAAGACCTTTGGG
>chr1	150185553	150185810
ACCTGCCTCAAGCATGCTGAGAAGTGGTTACATGTTGCCTCCTGAGGTGTGTCATACACCTCAAGTGGTTAGTTATGATTAATATTGCTCAATTCTCATTGACTACTCATAGCATATTGGGCAGGAGCAGAGTGTGGACATACCCTCTAGGAAATGACATGCTAATAAATGTCAACCACTCAATCACTTAACTAGGTCTTACTGAGCTGTTGCCATGAGAAAGGCACAATGCTAGGATATAATCAGGAGTTTAAACAT
>chr1	20048839	20049097
GTTTGTTACTGACCAACTTGCTGGGTTGTCTTGAAAAGTGGGCTTACAGGTGTTCTAAGCCCATGTTTTATCTTGAAGTACCCCTTGACACTGAAAAACGAATTCATAGCACAAAATACACCAGCTTAAGACTAGCCTTAGAATTCTTTTTCACATTAATTAAAACTTTACAGAGGAGATAAACACTGATTTATTTATTTTTTATTTTAATTTAATTTAATTTTATTTTCTTACCATTCATTCAACCATTTGCCCAGAA
>chr1	39557897	39558155
AATGTTGTGATATTTTGCTTCCTAGGCCCTATTTGCAGAAATTGAGAGAAATCAGACAAAACTGGATCAATGTCAAAAATTTTCCCAGCAGTACTCTACTATTGTAAAGGTAACTTTACCACATCCCAAAAAGAACATGAATCATCACCAGCTCAGGAAAACCTACATCTTCACTGTAGGTTCTGTTTCTAGACAAATTAAGCAGAGTTCTTATGCTACAAGCTGGCCTGATCCTTCAGTTAAGCAGATGTGTATTTCC
>chr1	158575199	158575499
AATCACTGTTTCCCATACTAACTCTACTTCCTCTCTCTCCCTTAAATGATGGTCTGTCTTCTTATTCAACGTACTCCTTGAGCAATATCTTCTACTGCTTCTCCTTTGGCTCCTCCCTTCATGACGACAAATCACAAATATATTTCTAGCACAGACACCTCAACTAGACTGTCCCTTAGGTCCCTCAAAATCACCAGAGACAAGATGGAATTCATTATCCATTCTCTTCCACTCCAGAAAACTATCTCCTCCTGATTTTCCTTTCCTAGTTAATGACACCCCCTTTACCCAGTGACCTAAA
>chr1	24586171	24586471
TGGGACTGAGCAGCTTATTAGCAGCCTGTTGAAGTGCCCTGCGTGGGATGGGGGCAAAAATGCAATTTAGCGGACACTGATTGAAACCTACTGTGCATCAGGACCTGTGCCAAGGATGGAAGATACAGGCGCAACCTGTTAGCAGCTCACAGGGTTTAGGAATGGGAGGAAGGAGATGTATCACAACAGTGCTCATGGATGGATGTGTGGTCGTGACTCCATGGGAAATGCGCAGATTTGAGTTGGGGGCATTTGATCCATTTTTGAGGGGTTTGTGGGGTCTGGAAAGGACAGCAATGAC
>chr1	57608881	57609222
AAAAAAACGTGTAACCCTGGAGTGATTTCATCTCCCAATAACTTATAGTTTCCTCGCATATAAATGGAGAAGGTTAAACTAGGGCAAATTTAGCATAGTTTTTTATTTTTAACTGAAGTGCCTTTTAATTCCACTTTCTTCCTAAGCCTTGAGTCCTGACCTAGAAATCCACTGTACCTTGTAAATATTTTTTATGGTCGTTTTAAAATTAACACAATTGTAGTGGTCAAAGCCTGGAAAATAAATTTAAATCTAAAGTTTAAAAAGTGATTTCAAATACTTTTCAATAACATTAAACTTCTGTGCTGCTTCAGCATAAATCTTGGGAATGGCTGCTGTCCC
>chr1	244166922	244167263
ATACAAGTCAAGTAAAAAATAAAATAATAATATTATTTAAGAAAACTCTTTATCCCACCACACATGACAATATATTTGGGAATTTGTCTTTCTAGACTGAGATACATCCAACTGTTTTCACAACTGCAGTGGTGTCTGTCCCATTTCAAGCTCTGGCCACAAATAAGTCTGCAGTGCACACTAGACACACAAAATCCTCAACAATCACTTGTCAAGGCTAAAATCAATATCAAGGCCAATATCATAAGGAATGGCAATCATAAAATTGTGCTTTCTATTTTATCTCTCTCCCACAGTCAAACTGCCAAATGTTAGCAAATGAAGCCCCTTTAGATAACATGC
>chr1	146684198	146684460
AGTTGGCCGGGTGACACACTGATGAAGGGGTCAAAGGACACTCTGAGTTAGTGCCCTCGGGACACACAGCGAACAGTGATCATGAAAAGAGTGGGCTCAATAATTTTCCATAAACTTGCTCAAGATTCCATGCAGTTGCCATACAGACTTTGAGGTATGGTCAACCTATAGTAAGTTAGTAAATGATAAGGGGAGGAAGAAATGGAAACCTAAACATCTACTGCAATGAAAACCAACAGCAATATCAGGAGGAGTAATTCAAC
>chr1	184298304	184298566
ATGTGAAGGTAAAAGAGAAACAGAGTGTTACGCTGACTTGTGAAGTGACAGGTATGGGCTCAGCTCTCAGACTTTTGGTGCTCCCCCCACTCACTGATAGTCATTGCCTCCACTATATATCTTAAAAATTTTTTATATATTTAGGGGGTACAAGTGCGGTTTTGTTACATGGATATATTGAGTACTGGTGAAGTCTCAGTGATGGTAAACATTACCCAAGTAGTGTACATTTTACTTATTAGGTAATTTCTCATCTCTCAATC
>chr1	181701024	181701293
AGTGCTGAGATTACAGGTGTGAGCCATTGTGCCCAGCTCCCAAATTTCTATTAATTTGGTTTTTGTTTTTTAATTCCTTGACTTAATGAACATTTATTGAGCATTCCTTGTATCTGGTGTTCTGCTAGGGAAGTGATAATACAAGAGTAAGCAAAATAGGCACAGCATCTACTCTTACAGAGCTTACAATTGGAGGTAACAGACATTAAACAAAGATTTACAAATATGAAAGACTTACAAATGCCATGAAAAAGAAGGGCAGAGTGCTAT
>chr1	207101928	207102197
AAGATGAGAATCAAACCAAGAACTCAATCCCTTTTACAACAGCTGCAAAAATAAAATAAAATAAAATAACTTAGGAATCTACTTAACCAAGGAGGTGAAAGATTTCTACAAGGAGAACTACAAAATACTGCTGAAAGAAATCATAGATGACACAAAGAAAGAAAAACACATCCCCATGCTCATGGATGAGAAGAATCAATATTGTGAAAATGACCATACTGTCCAAAGAAATTTACAGATTCAATGCAATTCTGATCAAAATACCATCAT
>chr1	72578578	72578862
ACCTTGTTGAAAATAAACTGACCTTAGACATATATGTTTATGTCTAGATTTTCACTTTTATAACTTTGATCTAAATTTCTGTCCCTAAGCCATTACCACGCTATCTTGATTACTGTAGCTGTGCGTTAAGCTTTGAAATTGGAAAGTATGTGTCCACCAACTTTGCTCTTTTTCGTAATTTTTGCCCATTTTTGGCACCTTGTATTTCCATGGAATTTTAAGATCAGATTTTCCTTTTCTGCAATAAAATGGTAGTTGGAATTTTAATAAGAATGGTGTTGAATG
>chr1	237666424	237666708
GTCTGGAGATAACATAGTTTTATGTGTCCCTTTGAATCGCCGGCTCTGCTTGTTCATCTGTCTCACCAACCATTCAGGAACAGCCAAGGGATAGTCACCCATCCTTATTTTGATTGAAAGAGGAAAAGCTTTATGAATTTTTCTCACATTCATTAATCATGCTCAGTTACTTTTTCTGTATGGTGCTTCTTGTAATTTCCTTCCCTCAAATGCATTAGATTCCAAGACCTCTAAGTAATTGACAGCTACTTTTCTAGGGCAAAGATATTCATTTTAGTTGCCATG
>chr1	109772409	109772654
GAAACCCTGTCTCTACTAAAAATACAAAAATTAGCTGGGCGTGATGTTGGGTGCCTGTGATCCCAGCTACTCGGAAGGCTGAGGCAGAGAGTTGCTTGAACCTGGGAGGCAGAGGTTGCGGTGAGCCAAGATCTCACCACTGCACTCCAGCCTGAGCAACAGAGTGAGACTCCATCTCAAAAAAAAACCAAAAAAAACGGAGTTATTTTACTACGTAGGTACTTTAGCATAATATTTCCTGAGCAC
>chr1	158235427	158235672
AGGAGAAAAATTAAGCTAATGTTCCACCTCATTCTTTATATCAAAATAAATTCTAAATGGATTAAAGAGTTGGATTAAAAAAAATGAAATCATAGAAGAACTTTTTCATGCTTCCTTTCAACCAAAGCAACACTAACCCCAGGGTGCTGTTAGTAGGGAACAATCAACTGAAGAGTTGAGTCAAGTTGTATCATCCCAGCACAGCGCAGAAAACCATCTAACATTCAACATCAGACATTCCTTGCC
>chr1	54292583	54292853
AAAAAATATCATGGCAGTCTTTAGTGGGGTTTTAGAATCTGCCCTCTTTCTTGACCAGAACACGCTGCAAGCACGTCAAGGTAGTCGGAGTCCCCTAACAATGGATAAATTCGTCATTCGAACGCCTAGAATCCAGAATAGCCCTCAGAAGAAAGATTCTGGAGGAAAGGTTTACAAGCAGGCCACGATTGAATCTCTGAAGGTGAGAGGGGATCTGGGGCTAGAGGAAATGTGCAAAGGACTGATAGCAAGGTGGTGCTAGAGGTTCTGT
>chr1	57813742	57814012
CAGAGCTGAAAGCAGATACTAGAGAATTGGAGTCACATGATGTAGAAAATGCAAATGGCACCAGATGAAACATAGCTTCAGAACAGTTCAATGAAAATGATAAGACAGTGAAATGTTGCTATGTCATTATAGAAATGAAAAAACAGAGCTTCAGAGAGGTTAAGAAACTAGTGCCAAAATACAGTACTGTACTGGGGCTGAGCTATGAACCTAAGACTGTCTAATCCCCTCAAACTTTATGTTTATTTCCTTAGCCAGGCTGCAGACTGTA
>chr1	206226678	206226940
TTTCCCACCCCTGCCGCCCTGAGACAGCAAGACCAATCTCTTCTCTTCCTCCTCCTCCTTGGCCTACTCAGCATGAAGATGACAAGGATGCAGACCTTTATGATGATCCACTTCCGCCTAATAAATAGTAAATGTATTTTCTCTTCCTCATGATTTTCTTTTCTCTAGCTTACTTTATTGTATGAATGCAGTACATCATACATATACAAAATATGTGTTAATAGACTATTGGTAAGGCTTCTGGTCAACAGTAGACTGTTAGT
>chr1	63161718	63161980
TGAGATGGTATCTCATTGTGGTGGTTTTGATTTGCATTTCTCTAATGATCAGGGATATTGAGTTTTTTTTCATATGCTTGTTGGCTACATGATGTCTTCTTTTGAAAAGTGTCTGTTTATGTCCTTTGCCCACTTTTTAATGGAGTTGTTTGTTTTGGGTAACTTTTTAAACCACTGTTGAAAGGGAAGCCTGGCAGGCTTTTCCTCAGCCTGTGAGACAAGCATGTGGAGGTGTTGGGGAGCCAAGGAGGACCTGGCCTCCC
>chr1	209999342	209999606
ACCCAGCTCCTCTTTTTAGTAACTATAAGATTTGTAGTGATATCCCCCTTTTCATTCTTGATATTGGTAATGTAGTTAACAGTGTTTTCAAAGAAATGAAATTTTCTGGTATTGCTATTTCTACCATATGTTTCCTATTTCAACAAATTCTCCTTCATTTTTCCCGCTTTCTACTGTAATTGGATTTAATTTGCTTTTCTTTTTCTTATTGAGATAAATATTTAGATTACTGATTTTTAGCTTTCTTACTTTCTATAATATTAGC
>chr1	217152048	217152312
CTTATTCACTTATTCAATAGACTTATTCACTTATTCATCATGAAAAAAAATCGCCCCCAATGATTCAATTATCTCCACCTGGCCCCACCCTTGACACAGTTCAAGGGTGAGATTTGGGTGGGAACACAGCCAAACCATATCACCAACCAACAATTTTCGGGTCTCCGGAGGTACTGTGTTTTTTGGTAGTAATATTCCTTTGCATATGGTATTGCCTCTGTCATGCTAATAATGACAATGACAGTGATATTATTAATAATGATAG
>chr1	116687784	116688071
CTGAGAAAACCTTCCTTACTCTTCAGGGTATGCTACTGGAAGTCACCCTGTTTCTCTTTCTCCAGATGTTCTGATGCACAGATTTCAGTCCTAGCACTGCTGCAGCCATGTCAAACCCAGCTTGAGGGTGGAGCCAATACACAAAAGAGTACACAGCCAAGAGTATTGCAGGGACCTGGGCCTCTGGCCCCTGGCTGAAGCCAATCCTGAAGTCTACTCTACCTATAGACTTCTGGTTATAGGAGCCTATTAATTTCCTTATTGTTCAAGATAGTTTAAGGGATAGCT
>chr1	37107389	37107676
TGGAGCCTGTAGGTGGGCTGGGCTAGCTGACAGTGAGTGGGCAGACTTCAGTATGAATGTGGACAGAATCCAAAGCGACAATTCCCGTGAGGCCCGAGATATGCGTGGGGAAGTGTGGGCTAGGAACCGAGGGCCATGATAATCATAATAGTGAATACTTCCAGAGCTCCTCATGTACCAGGCACTGCGTGTTACCTTATTAACTCATTTGGTGCTCACAGTAATCCTAGGAGGCAGAAGCCCATTTTGCAGAGGAAGAAACTGAGGCAGGGAGGTTAAGTGCCTTAG
>chr1	204263753	204264058
GTAAGGGCTGGATGTATAATACTATACTAAGTCAAGAAAGTTCAAAATACAGATCATTCAGTAACAGTGGCAGTGACAAAAGAGATCCTGGCTAATGCCACCACCATCCTAATCCTGTGGGAAAATGCCACCAGGAAACATTTCTATCAACCACACCATCAGATTGGGAAGCTGAGTAATTGGTCCAACTGCCAGACATTGATATATTCAAATCAATTAATCGGTAGTCACCAAGTGACTAAAAAGTGGACAACGCTCCACTGTGTGCTACAGTATACATCAGGCATTTCTAGTTCTAGTCCTAGT
>chr1	191202240	191202545
TATAAACAAACAAAAAATATTTCTCACATTCTGGAGGCTAGAAAATCCAAGATCCAGGTTCTAGCAGATTCAGTGTCTAGTGAGAGTTCTCTTCCTCATAGATGGCACCTTCTTGCTGTGTCACATGGTCGAAGGGGCTAGCTAGCTCTCTTTGGTCTCTTCTATAAGAGCATAATCCCAGTCATGTGGGCTCCACTGTCATGATCTAGTCAATTCTCAAGGGCCCTGCCTCTTAATTCTATCACCTTGGGGATTAGGAATTCAACATATGAATTTTGGGCAGACACAAATATTCAAACCATAGCA
>chr1	229237358	229237717
GACCAACGCCAATCAAGAATGCTGCACTAGGAGCGAATCCCCTTATTCTAAATGGCACTTCATAGCCTGACTCAATCACAGCCTCTTAAAGACTAAAACTTCCTCTGTAAGACACTGGTTTCACATAAAGGATAAGGACTGTACTCCACTGGGGTGTCAGCTATTCCAGCTAATGAGCTGGAATCCAGTTCACTGGACAAGCTCATTAGGCATTTAGTTGTTTCAACTAAAATGTAGGAAGGCTAATTGTTACTAGTTTCACAAATTCAACTTTTTTTTTCCTTAGGTTCAATTCTTTACACAACATTGCAATTTGGGAATTCAAAAGTTCTGTGTGGATGACTTCCCACTCTGCACAGG
>chr1	97534141	97534500
AACAATGCAATCAAGGCATCCCGCTGGTTCTTCTGTCTCAACTCCTCTGTTTCAACAGTCTTTCCCTTACTTTCGAAAAAAAGCATATTTTTCATTGATCTCAAATATTACAATAACATATACATAGAATATAAAAATTTGGGGATACCAAACAAAATAATTCAAAATATTGGTGTTGGTTTTGAGAAAATGATTGATTCTAATGATTGAGTGACAAAAATTCTTGCAAATCAGGTAAAACCCAGGTTTCTGATTTCAATAAAATAGAAAGAGCAAGTCATCAAGTTGCTTAATCACTTTTGGTGAAGATCGCTAACTAATTTTAGGCTTACAATGGAGAAGGTGTCCAAATATTTAGGT
>chr1	200061374	200061646
CAAGGTGACAGAATAAAATCCTTTTTTTGTTGTTTTCTGTTTGTTTGTTTGTTTTGGAGAAGGAGTCTCGCTTTGTCACCCAGGCTGGTGTGCAGTGGCACGATCTCGGCTCACTGCAACCTCCGCCTCCCAGGTTCAAGCGATTCTCCTGTCTCAGCCTCCTGAGTAGCTGGGATTACAGACGTGCGCCATCACGCCCAGCTAATTTTTGTATTTTTAGTAGATACGGAGTTTTGCCTTGTTGGCCAGGCTGTGCTGGAGCTCCTGACCTCA
>chr1	44116699	44116971
GGATGGTGAGGGTTGGCCTCAAGGGAAATGAGAGATTTGAGTAAAGACTGGAAGGAGGCGAGGAATGAGCCAAATGTGTGTCTGAGGAAGAACATTCCAGGCAGAGGAAACAGCTCTAGTCAAGGCCCTAAGGCAGCAAGGAGTGTGGCTGGGGGACTGTGAACAGAGGGAGAGTAGTAGGAGATGAGACCAGAGAGGAAGTTGGGGTGAGGGAGATCATAGATGGCCTTATAGGCTGTTGTAAGGATGTCAGCCTTTACTCTGAGATAGGAA
>chr1	244102829	244103088
AGGCCTTTTCCGGCTACAGCCTCAACACCTCCCCTCCCTCTGTGTGGGGTTGTTCCCATCCCAGTGAATAAAACTGCTTCTCAGAGAAATAAGCTTATTTGCTTATATAAAATCAAGTCAACCTGGAGAGAATAAAAACAGCATCTACACGTTGAGGGCAGTTTGAGAGCCTACCTCTTGTCAGTGGTGCTTGCTAAAAATGAGCCTTCTGTAGAAAAGCATTTTGTAGAAAACTAGCATGATGGGCTGATATACAAGGC
>chr1	16756111	16756370
AGAGGCACCTTGGAAAATAGACAAGAGACAAGAAGAGGAGAAGCTTGAAGATATATTTGGTCCAAGGAAGAGACTCTTCAGAGGGAAGATCACATCAGCTAGAAACATTAATGCGACTGGATGGGCTCAAACCACCGACTTTTCAGTCAACTTCCGACAGCACTAACCTAGTGTTCCAGAGACCCTGCTTGTTAAACAGTGAAAGCTGTTGCTCAATTGTGTCATCCATAATTGTCAAATATTGTCATTTAGTAGCACAA
>chr1	103331143	103331407
ACAAAAGAAAAGAAAGGAAATCCATGAATCCATCACTGCATCTATGCCAGTAAGTGCAAAAGCCTTGAACTTTTGCAAAACATCTTTTTTAAAATCTTATATTGAAAATGCAGCTTTATGTGGGTGAGGGTGGCTATGAGAAAGCCATTATATAGCTATGAAGTTCAATATGATTCAAGAAAAAGTGAAGTCATTATATGACAACTTAAAGCAAAAGCAAGGTGAAGAATCTAAAGCTGAAGAATTTAATGCCAAAAAGGGTGGT
>chr1	205259042	205259306
AGCCTACAGGGCGGCCCCTGCCAGATCATGCTTCCCACTGTGGAAGAAGGCATGTACGAGTGAGTGGGCTCATCGGTTGACCTCTGTGTGAGATGGCACGTGGTCCTACCCTGCAGAGTCAGAGCACAGAATTCCAAGTGTAGCACAGGTGTGGCAATTCAGAAGAGCAGCTGTCAACACATCTGAGGGCACAGACCCCCCTATCATGCCAGGCTGGGAGAGGCCACTCCTGTATTTGGCAGGTGGCTTGTGCCCAGTGGCATCA
>chr1	166831420	166831703
TGCTGAGAATGATGGTTTCCAGCTTCATCCATGTCCCTGCAAAGGACATGAACTCATCCTTTTTTATGGCTGCATAGTATTCCATGGTGTATATGTGCCACATTTGCTTTATCCAGTCTATAATTGATGGACATTTGGGTTTGTTCCAGGTCTTTGCTATTGTGAATAGTGCTGCAATAAACATACATGTGCATGTATCTTTATAGTAGGATGATTTGTAATCCTTTGGATATATATCCAGTAATGGGATTGCTGGGTCAAATAGTATTTTTAGTTCTAGATAC
>chr1	151368216	151368499
CTTTTAATATATGTGGTAGATCAATGGTAAAACCTTCTGGTCCAGAATTTTCCATACAAAAGTATGTTTTAGTACTACTTCAATTATATTTAGTTACTGGGTAGTTCAGTATTTTGTTTCTTTCTGAGTTCATTTTTTTAAGTTAGCTGTTTAATTAAATTGTCTATTTTATATAAATTTTCTAATCTATTATCATAAAATTGTTCTTAATATCTTCCTGTTATCTTTATAATTTCTGCTCCCTTTATATGTTCCTTTTTCATTCCTGATGGTGACCTTCAATC
>chr1	240061282	240061563
ACCACAAGATTCTTTTTTTTTCTCCTATCAGATTGGAAAAGAACAAAATATTTGATTAAAAGCAATCTTGGGGAGAATGTGGTGGGAAAGGCATTCCCCTTGGGAATACAGACTGGTACTATCCCAGGGAAGGGCCATTTTGGCAGTATCTATACACATTAAAATGCTCATACCAGGCCAGGCGTGGTGGCTCATGCCTGTAATCCCAGCACTTTGGGAGGCCGAGGCGGGCAGATTACCTGAGGTCAGGAGTTTGAGACCAGCCTGGCCAAGATGGTGAAA
>chr1	45328918	45329199
AAGTAAATAAATAAGCAAGCTGGGTGTGGTGGCACACACTTGTAGTCCTAGCTACTTCAGGACTGAGGTGGGAGGAATGCTTGGGTCCAGGAGTTTGAGGTTGCTAGATAGCTATGATGGTGCCACTGCACTCTAGCCTGGGACACGGGGTGAGACCCTGTCTCTTTAAGAAAAAGAAAAAAAAAAAGAACTAAAGAAGAGAACTGTAGGGTTGGGAAGCAGCTCCTCTCCAGACCTATACCCACCAGACATTGCCAGCAGAGTAATATATAGCAAAGAGCA
>chr1	15340895	15341189
GCCCAGATATCTACACTCGTATGTGAAAATGCCCCATTTCAAATATTGGCAAGTAGTGATTTAAAATACTCTATGGGCCGAACAAAACACACGAGGACTGCATTTGAACTGCAGGACACCAGGTAGTGGCTTGTCTTCCTGCCAGGTTTCCGTCGAGCACAGCATGGTGTTGGGTTTGGGGTGAAGGACAGCTTGGCAGGGGCTTACACAGACCGAAGGCTGACAGCCAGCCTGGGAACAGGGACCAGGTGTCCCCCTGGGGGGGCCTTTGGCACTGCATAAGGCCCTCGGAACT
>chr1	41906806	41907100
CACTAGTCCGTAAACATAATGTGAATTTGGATACTCCACTTTTCCCCATGCTGTTCCTTCTACCTGGCATGCCCTTCCTCCTCCTATCCCCCATCCACCCTTCCCTCCAGCTCCCCTGTAAATTCTCTTTGCCTATTTAGTGAACTCGTCCTATAAGCTCTCCTTCAAAAGTCCTGTTTTTCTTATTTTTTCCTGACTTCCACTCTCAGCAGAATTGAAAGCACCCTTCTCAGTGATGTTCTGGTAATTAGCTTTGTATATACCATCAAAATATTTCTCACATTATAGTAAAGTA
>chr1	197908116	197908416
AACATACTTACGTACACTAATGTGTGAATGAAATGGTCTTTCAGTCTCTGGAATTCCCAACTACGATATCCAAATACTCTTTCTTGGTCCTTATCTGAAGTATCTGATACTATTTATTAATCCCTCCTTCTTGGCTACCATAACCAGACTTGGTATTTTCCTTCTGTTTTTTTTTTCCATCTTTTCTTTAATCTGATAACCTCCCTAGCCTTTCCAGAAGGCTATTTTTTATTTTCCCTAAGGTTAAATTTGCCACATTCTTCCCTTCTCATGATATATATTTCCTCTTAAGAACCTCAGC
>chr1	95117091	95117391
GACCTAAAACTATAAAACTCTTAGAATAAAATACAGGAGAAAAGTGTCAGAACATTGGATTTGGCAGTGATTGCTTGGATATGACACCAACAGCACAGGCAACACAATAAAAGTAGACAAATGGGACCACATCAAACTTAAAAACTTCTACACATCCAAGAAAATAGAGTGAAAATCATCCTATAGAATGGGAGAAAATAAATTATATATGCTTAGAAGTTACTGTCCAAAATACATAAGGAACTTCTACAATTTAACAACAACTACAAAAAAAAAAAACCCGATTTTAAAATGGGCAAAG
>chr1	197585045	197585302
GCACGGTGGCTCATGCCTGTAATCCCAACGCTTTGGGAGGCCAAGGCAGGTGGATTACCTGAAGTCAGGGGTTCAAGACCAGCCTGACCAATATGGTGAAACTCTGTCTCTACTAAAAAAAGAAAAAATACGAAAATTAGCCGGGTGTTGTGGCATGTGCCTGTAGTCCCAGCTACTCGGGAGTCTGAGGCAAGAGAATCGCTTGAACCTGGGAGGCAGAGGTTGCAGTGCACCAAGATTCTGCCACTGCACTTCAGC
>chr1	23915359	23915616
GCACACACAGGGGGATTGAGAGGAATGGAGAAAGACAGGAGGAGGAGGAGATAAGGGAGAACTAACATGGCCAGTATGTATCTCCTTTGTTCTAGGTGTTTGACATATTTGAGATCATCTTTACAGTTGTCCTATGAATTATATATAACATTCCTATTTTACAAGGAAAAGAGGGCCTCAGAGTCACCACCAGGAAGTGGTGGAACTTGAATGCTAACCCTGATCCTTCTGATTCACAGTGACCCCTCACACTGTGCT
>chr1	177599830	177600077
GGAATATGGTGATTGAATAAGATAAAGTTTCCTCCCTGTCTGGAAGCAACTAGACGCTGGGCTTCTCCCAGCGATTCATTATTTGGCACTAAATCTCTGCCTTAATATGAAACGATCCGGCTCATGCCTGTAATCCCGGCACTTTGGGAGGCCGCGGCGGGTGGATCACCTGAGGTCGGGAGTTCGAGACCAGCCTGACCAACATGGAGAAACCCCGTCTCTACTAAAAACACAAATTTAGCTGGGCG
>chr1	200655933	200656180
TTATTTTCCTTTCACATTGCCTTCAAGTAGCTTTCAGTCTGATGGAATGGTTGCATCGAGGTACAGTGTAAGTCATGACTGAGGTCTAGAATTAGTGTTTGTTGGGGAGGAGAAGAGGGAGTATGGGGTTAAAGGAAGGAAAGAGGGAATTCAGTTTGTGAGAACAGGCAAAGGTTTCATGAAGGCAAAAGCATTTTAAATGAACTTTGAAAGAAGTGAAAGGTTTCTACAAGGGAAAATAGAAGGGA
>chr1	235318528	235318801
CATTCTTCCATGTTTTTGAGTTCATTACTTGGCTTAGGATTAAACCAGGGATTCAGAAATTGTCCTGCATTGGTTTTATGTTGTAGAAAATATTCGAGGGGTAATGTTAAGTTTTCTACCTACAAAATACATTCTTTCCAGCCTTGTTTTTGTGGTAGGTAATCCTTTCTCATAGTACTTAGACAGTTTAGGTTAAGTTGTCATGTGAAGGATACAAGATATGGCTCATAATATCTTACCTTCAAAAGAGGCAAGGACAGTATTCAGAGACAAC
>chr1	103425514	103425787
AAACAAAACAAAACAAAACACAAACAAAAGTCATGGATTCTCAGGACTATTTAAAGAAAGATACTGATTCATATATCTGAGGTGAGTTCATGAAATCTGTATTTTGCGAAGTGACATAGATTATTTTTATAATCAAGAAAACTTGAGAAACACTTGTTAAAGTTTCTGAGAATTCTGCAGTAAAGAAACCTTTTTACTTTTATTTAACTCAACCTTTGTCAAACATATTTAGTTATGTACATCCTTTTTATCTGACATCTAATTCTTCTTAAAA
>chr1	51028814	51029081
CTTTTCTCTGACTTAATTTATCTTATGTATTGCCACTTCTTTTTTTTTTTAACTCTCTGAGAGAAGGTGGTGGGGAGAGAGAGAACCATAGGAGTGTTTCAGTTGTAACATCAGTATTGTATGTATCTTCCACGACCACTAGAACTCAAGACCAGCTCTAAAACATCTTTCCTCTCAACCTGAATTTAAGAACAATGTTCAATTGTTCATACAATTAAGCAGAAAAATATTTATATTTATATTTATTTTATATTTAATTTCCTTCATA
>chr1	55372156	55372423
GTGTTGGAATTACAGGCGTGAGCCACTGCACTGGGCTGGTGAAGGTATTTTTCAAAAGAAGAAAAAACATTATGGGAAAGATGGTATCATATGACCTTGATGTGATTTCAGGTTGTATTTTCACTCACTGAATTGTGATATAAAATTGCCATGCTAGTTAAAAAATACTCATACCTTTCTTCCTAAAGAATCAAGTTGATCAAGGGCTTCCTGAATGGCTGGATCAGTGGGTATCAAGAGCAGAAGCTTCCGTACTCGTAGAGTTATC
>chr1	34805846	34806104
CTTGGGCAGTATGGCCATTTTCACGATATTGATTCTTCCTACCCATGAGCATGGAATGTTCTTCCATTTGTTTGTGTCCTCTTTTATTTCCTTGAGCAGTGGTTTGTAGTTCTCCTTGAAGAGGTCCTTCACATCCCTTGTAAGTTGGATTCCTAGGTATTTTATTCTCTTTGAAGCAATTGTGAATGGGAGTTCACTCATGATTTGGCTCTCTGTTTGTCTGTTGTTGGTGTATAAGAATGCTTGTGATTTTTGCACA
>chr1	207879522	207879780
AGAGCATGGCCAGAGAGGCGATATATCCCTTGTTCTTTTAGCTTGTGCCTATGTGCATACATATACACATACACACACACACACACACGCACACGCGTGCACATGCGCACACGCACACACACACACACAGATAACACGACCTTTTCCCAGCTCCCCCATATAACATACATAAAATCTGCTTTCTCTGAGTAGCCATGATCCCAAACCCTGTGCGCAGCTTAAACCATACTGTCCAGAGGGCTCCAGATTTACCCACAAA
>chr1	110363361	110363612
CTATTCTTTTTTGATGTAATAAATTGTGGAAACAGGTATTCTTAAGTATAGAAAAGAGTCACTAAGTCAGTATTCGTTGAATTGGCTGTTTTAGTTGAGAATATAATGTTCCAGCTTAGTTTTATTTGATTTGTTCTTTCGTTAGGAACTAAACAAAAACAACAAATCCTCTTAGGATGTGTGCTGCCCTTTAGTATAGGCAAAGTCCTAGGTACTGTGACTGTGGTAGATCACTGTAGTACTTACCCAAAT
>chr1	48609190	48609441
AAACTTTCTGAGAAAGAAAGAAAACATTCCCAACTAAAGTTATAATGTGATCACAACAATGCTACCAAATCATTCAAGGACAGTACAAGAAAGGATAATTATAGGCCACCCTCAATTGTGGCCATATATGGAAAAATTATAACTAAAATATTTTAATTCAGGAATGTTAAAGAATAAGCTAGAAGAACACAACATGACAAGGCAGTTTATTCAAATAATACAAGGATGGATTATCATTAGAAAATTTATCAA
>chr1	117551919	117552211
CCTCACCTACTCTTATTCTGCAGCATCCTACCTGCCCCTCCAATCATTGATCAAATATCACCAGTTTTAAGTCCAGTGTTTCCTGAATCCATTTTCCTCCTGTAGTTCTTTACTCTCACTCTCATCTATGCCAGGTCCCTGTCATCCTGTATACTCTGACCACAACTGTTTCCCAACTCTTCTTCTGGCCTCCAGGCTTGCTGCCCACCTGAGACGAAAACCACCTTGACCCCCCTCTGAAGGCTCTGAAGGCTCAGATTTTATAGGCTCAGGGAAGCTGAAAGTTGGACACC
>chr1	90339013	90339305
AGGCAGGAACTAGTTCCCAGCTAGTTCCCACTGGAACTTTACTGGCTGCCTTCATTTCTCTGTCTTACTCCTTTACCAATTTTTTTTTTCATCTTCCAAATAAACAACTAGCACCTACATCCTTGTCTTATGATTAGCCTCTGGAGGAACTTCGATCAGGACAGGGTCTCTCTGTGGTTGCTGTGCAGAGAGAAATGTGCTCGATCACGGTACCGAGTGGTTGAGCAGATCTGTCCAGGACACGTTTATGCAGATATTACCCAGATGTGAGCATCTATAAACCACTAAAAGGA
>chr1	244414504	244414767
CCTCTGATTCTATTTGGAGAAGGGGCTTCTCAGACAGTAATTAAGGTTAAATGAGGTCATACAGGTGGGGACCTGACACAATAGGATTAGTGTCCTCACAGGTAGAGACCAGAGAGCTCATTGACCTGCTCCCTTCCTCCCTGTGTGCTTGCATGAGGAAGGGCCATGTGAGGACTTAGCAAGGAGGCACCATCTGCAAGCCAGGAAGAGAGACCTCACCAGAAACCTAGTGGGCCAGAACCTTGTCTTAGGCTTCTAGTGTTG
>chr1	90673706	90673969
TTCCATTTTGTACAGATGCTAGATATATTCTTTCACTCAGAATCAAACAGGCACACTTGATATTTAAAGCAGGTTTTCTATTTTTAGTTGCTTGCCAAACATCTGTCGGCCTTTCTTCTTAATGGTCTGCTCAGTAGAAGAGAAGGAGAAAAGCAGTATAAAATCATTTTGTTGTTCAATACCATGATTAGTTTTCTCAAGTTGACAGCCAGCCTTAACAAGATTCTCCTCTTCAGGAAAGGTTCTTTTGATGGATGGTGTCCC
>chr1	75133084	75133370
AACATTAAGTAATTGTAAGCGTGACAAGTGTTTTAAAGGATACTTATAGTATGCTCTGCAAGCATGTACCTGGAGAATCCTATCTATTGGTGTTTTCTTTCTACTCTGAATCTTAAAAAATCTCAAAAATGCTGTAAATATCAATTTTATATTTAGATAAATATAAATTAATATCATTAAAAATACAAGATTAAAAGGGGCATGTTTCCTAAGAGATATAGACAAAGAAGTATAAGAATTCAGAGGAAAGTGGAATTGCTTCCAATAAGGGTGATAAAGGGACACTA
>chr1	56058225	56058511
AATTTGGTCTGCCAATAATGTTCGCTGAGTGAACAAATCATATCTGAAATGCAGACATGATTTACACAGTATTTCCTTAGGATAGATTTCTAGAAGTAGGATTTCTGGGTCCAAATACCTCACGACTGTTGTTACTGTAAGCACTTAACACCCTTTCTTGTAATGGCCTATTTTTGTCTGTGATCCATAAGATGAAAGTTCTTCAGGTAGGAGCCAGGCCTTTTTGTTCTTCATTGAATGCTTAGTACTTGACAAATTAAGGACCCCTTCTTTGTGCCAGACCTAAT
>chr1	219789443	219789697
AGAATAAGACTGTGTGTTAGTAAGTAAATATATGAATGTAATGTAGTACAGGGGTGGCTATAATTTATACAATCATATTTGAAAAGAAGCATGAACAATTTTAGTTTTAAAGGATTAAGTTACAAAAAGTATGCTAAAAATGAAGATTTCATTTTAGAATAAAATATCTTTTCTATTACATCTTGCAAACTACCATTCAATAAATTGTACATGCAATTTTTTTACTTCTTTGAAAGTAATTGGCTTATTTAACGA
>chr1	60396226	60396480
AGCCTCTCCCCAGGAACAGAGCTCAGCAACCCTATGCTCTAGCATCATCTGCACCAATTCTTTGATGTTCTCAGTGCTGGAGACAGCCTACTCAAAGGAATGCAGGGTTTGGAGTCAAGGAGTCAAGTGTAGGTAGGAATTTCAGCTCCCAGACTTAACTAGCTGTGTAAGCTTGAGTAACCATTTACTCCATCAAAGTTTCACTTTTATAATTTGTAAAAATAAGAATAATGCCACCTAATTATTAATGTTGTT
>chr1	245979586	245979844
GCCTCCAGACCTGCCCTACCACCAGACCAGCTTCCATGGCACTAGACTACAGGCCAACTCCACAGACTAGGCTTCGGCCATCTTTAGCACTGGGCTAGCACCTGCAGATCCCAGCTCCAGGCTTGGCTCTGTGGATATAGGCTCCAGACCTACGCAGTTCCAGGACAACCATTGTAGCCCCAGGTACCAGGCTGGCCTCTGTGGCAATAGGGTCTAGGCCAACCACACAGACAAAGCCACTAGGCCAGCATCTGAGACC
>chr1	219691578	219691836
GTGACTGGCTTTTTTCACTTAGCATAATGTTTTCAACTTTCATCTATGTTGTAGCCTGTATCAGTATTTCATTGCTTCTAATTGTTTAATAATATTCTATTATACGGATATGCCACATTTTATTTTTCCCTTCACCAGTTGATGGACATTTGGGTTGTTTCCACTTTTGGGATCTTATGAATAATGCTGCTATGAACCTTTGTGTAAAAGTTTTTGTGTGAACATATGTTTCCATTTCTCTCAGGTATATACCTAGGAG
>chr1	46274143	46274426
CAGCCCTGAGCATCACCCAAGTGCCTGATGCCTCAGGTGACAGAAGGCAGGACGTTCCATGCCGAGGCTGCCCCCTCACCCAGAAGTCTGAGCCCAGCCTCAGGAGGGGCCAAGAACCAGGGGGCCATCAAAAGCATCGGGATTTGGCATTGGTTCCAGATGAGCTTTTAAAGCAAACATAGCAGTTGTTTGCCATTTCTTGCACTCAGACCTGTGTAATATATGCTCCTGGAAACCATCTTTATGTCTTTTGCTTGCTTGTTTTCCTTCGGTCAACCCACATG
>chr1	7275728	7276011
CCAGAGCCCAGGCTTCGTTGCTTTTCTGCTGTATTCCTGCCCCCTTTCTACTGCTTTCCAGTGGACAGGGACGGGGTGGGGCTGCCTTCCTGGGAAGGGATTGCGCTGCAGAAGCTGGGGCTGGTAAAGGCTGGGGAGCAAATGCAGACCTTGTCTGGGTGATGAGAGACCGCCACTCGTCTCCAGGAGCTCCCGCCAGAGGCCTGCTGTGACAAGGGATAACGTGCTGGCAGGCCACTTGTCCAAGAGAATCATTCCTTCCTGCACCTGGACACTGTTTCAGG
>chr1	5951033	5951314
AGCCCAGGAGTTCAAGACCAGCCTGGGCAACATAGGGAGATCCCGTCTCTACTAAAAACACAAAAATTAGCCAGGCATGGTGGCACAGACCTGTAATCCCAGCTACGTGGGAGGATGACACACAGGAATCGCTTGAGGCTGGAGGCGGAGGTGGCAGTGAGCCAATGTTGCACCACTGCACTACAGCCTGGGTGACAGAGCAAGACCCTGTCTCGAAGAAAAAAAAAAAGGCAAACCCCCAAGCAAGACACATCCCACACTATGCTATTATGGACACACAAC
>chr1	5947114	5947395
TATCATTATAATGCTAAAGACCATTCTCCAAGAGAAGACCACCGCGTGTTCTGTACAAGCCATGCCTGGAGAAGCATGTTATGATCTGCGTCAATGTGCCTGGAGTCCCACCCTCCCGGCCTGTACCCAGTCCTTCATCTCCATGCCTCCCACTGTCCAGGGAGAAGGTGCCTTTAAAGTGAGGGCTCCCTTCTCCACTCCCTGGCCAGTGAGTAAAACCTGACTACCTTTTCCAATTGGATATTCTTTCTTTGCAGCCGACACAAAGTGGGAAAAGAACTC
>chr1	48850947	48851203
AAAAACAGAAATACACTATAAATATTTGTATTAAAAGAGGTGTTGAATTCAGTTTTTCTTAAGTTTAAAAGAACTTAAATGAATTACATCTTTAAAAAATGTTTTCTCACAAGAGACTTTTTTTTCCCCTAAAAGATATTTCTAGGGTTAAAAACAAAATGAGGGCCAGGCACGATGGCTCACGCCTGTAATCCCAGCACTTTGGGAGGCCAAGGCGGGCGGATCACCTGAGGTCAGGAGTTCAAGACCAGCCTGAC
>chr1	117329154	117329410
AGTGTTTGGGAATGTCTTCTTCTTGTGCCAGGCTGTAGCTGACAGAACCCAGGTGGCCACAGTTTGAGGAATGTGCCATAGCACGTCCTGCTTTCTTTCTAGACCTGGCCTGAGCCTGCACCCAGAAGGGCACCAGCAGCCCTTGCAGTTTCCCCAGCTTTGCTATTATGTGCTAGTGTCACCATTGATAAATAATTTTCAAGACTTACTAGAAAAATTTTCAAGGCTTTGCCTCTTCCATAAATTTATAGAAACTC
>chr1	12484145	12484376
GAGTTCTAAGAGAAGTTTTCAACTTTCCTACTGGTAACATGTGTCCAGCATCCAAAGTTGCCTGTGCACTGGCAAATTTCTTGCCTTACCCTAATGCCAGTGTCATTTTCTGAGACAGACTAACGCATACATTTATTGAATCCTACTATGTGCCAGGGTGAGTAAGAAATTTCCTCTGTCCTCAGTGCGTTCACAGTTTAGCAGGGGAAGCAGACACTGTATTACCAACAAC
>chr1	189489388	189489619
GCTACTTGTTTTTGGTTTCCATTTGCACGGACTATCTTTTTGCATCCTTTCATTTTCAGTCTATGTGTGTCTTTAAGGGTGAAGTGAGTTTCTTGTAGGCAGCATACGTACAGTTAAGCCTTGTTTTTAAAAAATTTCTTATTTTTTTTAATCTATGCAGCCACCGTATGCCTTTCAACTGGAGAATTTAGCCTATTTATATTTAAGGTAATTATTAATAGGTAATGACTCA
>chr1	61888726	61888971
AAAAAAAGAAACTATTAGGTTGGTGCAAAAGTAATCGCAGTTTTGCCATTGAAATTAATGGCAAAAACCTCAATTACTTTTGCACCAAGTTAATATTATTATTATCCCCATTTTACAAATAAAGAAACTCAGGGTCATGCACATAGTAAGTGAAGGAACTCAGAGTGCCACTCAGTTCTGTCTGATTTCCATGGACCCTCAGTGTAAGCAGTTGGTATATTTTTAATTAATCTTGCTAGAGATAAT
>chr1	94635568	94635813
TCATGAACTTGACACTTTTGAAGAGTACTGGTCAAGTATTTTGTAGAATATCCCTCGATTTGAGTCTATGTGATGTTTCTTCATAATTAGTTGGGGGTTATGGACTTTTTGGGAGAATGCCATGGAGATGAAGTGCTCTTCTCATTGCATCATGTCAAGGACACATGATATCAACATGTGCTCATCAATTTCTTCCTGGTGTTTTTAACCTGGATCACTTGGCTAAGGTGGTATGTGCCAGGTTTC
>chr1	116573047	116573317
CATTACGAGAATTTTAGGCACATCTTAAGACTTTCCTGAAGCCCTAGAGCCCTTAAGCTTGGGCAGGAGAGAAACTGTGCTAAACTTCTCTAAGAGCTGGTGTTGGGCAGGGGGCTCCATAGAGCACGTCTTCTGGGGAAGGTTATACAGGATCTGTAATACTACAAAGGGGGCAAAGCTCTGATGCAGGAGTCAAGGAGCCTAGGGAACACTGGACACATACTCTGTGAGACTTGTTGAGCACAGAGAAGCTGGCTAAGACTTCCCTGGG
>chr1	236305065	236305335
AGCCTTGGGAAGCTCCACCCCTGTGGCTTTGCAGAGTACTGTCCCACTCCTGGCTACTTTCATGGGCTGGCATTGAGTGTTGGTGGCTTTTCCAGGCACACAGTGCAAGCTGTCAGTGGATCTACCTTTCTGGGTTCTGGAGGACAGTGGCCCTATTCTCACAGCTCCGCTGTGCAGTGCCCCATTGGGGCCTCCATGTGGGAGCTCCAACCCCACATTTCCCTTTCACACTGCCCTAGCAGAGGTTCTCCTTGAGGACACTACTTCTGCA
>chr1	67050195	67050448
CTTCAAGGCTTAATTATAACATCTGGAAAATAGAGATTATGATAATATTACAACTACATGCCCCATTAGTCTCATAGGATTGCTGTGATGATATATTGGGAAAATGGATGTGAAAGTGTTTGGCAAACGGTAAAGAACTTTCATGTGCATAATTAGTATGTTAATAACTAAATCTATTCAGAGTAAAATTCAATATTTTCTTTTAAAGAGACTCCTCCTGAGATAAAATGGCAAATACTAAGTGTTCCATTTTC
>chr1	191307794	191308047
CACCCAGGCTGGAGTGCAATGGCACAATCTAGGCTCACTGTAACCTCCACCTCCCAGATTCAAGCAATTCTCCTGCCTCAGCCTCCCAAGTAGCTGGGATTACAAGCTCCTGCCGCCATGCTCTGCTAATTTTTGTATTTTTAGTAGAGGCAGGGTTTCACCATGTTGGTAATGCTGGTCTCGAACTCCTGACCTCAGGTGATCCGCCTGCCTTGGCCTCCCAAAGTGCTGGGATTATAGGCATGAACCACTGT
>chr1	13672406	13672679
CTCCGCTGGCCCAGGGTCTCTGTAAGAAGGTAGCCCTCCTGAGCCAGGGGTCTCCTCCACTGGAGACTGCAATGCTGGGGAGCAGAGGGGTGACCCAGAGTCTCCTCTAGGCTGAAGGGGAGAAAAGAGTGGGAGAGTAGGAAAGAAGGGAGGAGGTCAGGAGGCGGGAGAAGGGGGAAGCAGGATTCAGCCCAAAAGCCACCCAATCAAAGGCCTTCTGCGATGTGATGGTTAATTTTGTGTCAACCTGACTGGGCCATGGGGTGCCCAGATA
>chr1	235685692	235685965
AAAGCAAAAAAGTATCAACATAAACCAATAATAACGTGGACTAGTTTCCTGGGAGCTTTCACATATGCCAAATTGTTAGGCTCTTTTACAATGCTGCATTTATTTAATATCTGGAAGAAGTAACATTAAATATTGGGGTGTAAAAATTAAAATAGTAATTTAGTTTTTTTCCCAACTTCTCATATAAGACAATCTGGATGGGGACTTGGAAATGTTCTTAGGTCCATGGTATCTCTTAAATTCTGTGTGAAATAAGTTAATTGGTTTAGATAGT
>chr1	223680191	223680473
ACGCAGGGGCTACTTGAGGTTTTAAAAGACCCTTGAACAGTTTCTGCGTGTTCTTAAAAACTTATTTACTGGCATCTTTCCATTGCACTTACACACCACATACACAGTATCTGTGTAATATAAACGCAGGCCAGTGCCAAAAAGATTCTTATCAATTATTCTGGGTTAAACAAGTTAACACATATGGTGGATACCTGTTAGGTCTCTAAAGCTTACTTTTTAAAAGAAGAATTAAGATTTGCTTGAAAAACAAACAAAATGAACCGGCATTCTTCTTAGAAGA
>chr1	102701270	102701552
AATATTTTTGAAATAGTGTTCACTGTAGGTACCGTTTTTCTCTTTTAAGTACATAACATTGATAGTAGAGTCCGTGAGGAAGGGATATTTGCATTAAATTAATGATAAGTCAGTTGTAATATCTTAGATATAAGATGAGTAGACTACATTGGCATTTCCTTGCCAAACTGTAACTTTCAGGCTAGCAGGAAAAACATTTGTTCTCCATTATATATGCCAAATTTCTGTCACACAGTAGGTCCTCAATAAATCTTTGTTGAATGCTTTTATCCCTAGTTGAATT
>chr1	109299347	109299623
GTTACATTCTAGGGGGGAAGGAAGGACAGTAAGTTGGCAAAAAAACAAAAACAAAAACATGTAACTCAAGATAGTGATAAATCCTAAGAAGATAAAGCAAGACAGTGGTACATATGGATTAGGCGATGCTGGGTATTTCAGGGTAGGCCCCTAAGATCTAAGACGGTCACAAATGCTTTGTTACTCTCCCCACGGAAAGATGGAGTGTATTTCCCCCTCTCCTGAATCTGGGCTGGCCCTGTGACTACTGAACCAAAATCCTTTGGTTGAAGTGGGG
>chr1	210136365	210136641
AAACAAGATTGGCCATGAGTTGATAATGGTTGAAGTTAGATGCTGGATACATTAGGATTTGTATGTCTAAAATCTGTACAAATTGGTACAAATCTGCACAAATCTGCCTGCTTTGTATATACAGTGGGCTCTTCAGATCTGTGGGTTCCACATCCTTGGATTCTGCATCCATGGATTCAACTGAGGATCAAAAATATTGGAAAAAATTGCATCTCTGCTGAACATGTACAGACTTATTTTATTTTATTTTATCTTATTTATTGTTTTTAGAGATGGG
>chr1	58471733	58472256
ATGCCTGAGGAAACTGCCTGCAGTGCGAGGAGCTGGTGAGGACTGCTGCTGTTACCAGGGTCTGCCCTTACCCAGGTCTTTTCATTCTCTCTCTAATTCTCATGATAATCTCCAATACAAAGTATTTACATCCCCTGTAATTGTATAAGGAAATAGGTTCAGAAACTGAGTAAACTGTGTCAAGGTCACCTGGCTAGCAAGGCAGGTGGGAAAGCAAAGGATTCAAACCTGGAGTCCAGAAGGTCTGACTCCAAAATCTGATCTTCCCTTCAAGCTACTCTGAGCCACAGACCATAAGAATTTGAAATCAAAAAAGAAATCTCCATTTCAGCTCCTAGAACACATGACAGTTTCTCACCCCAGATTGTTCTCAGCTCAGTATGAAAACATATAACAGAGTATGAACGCCTGAGTGAAAGAAAGACCTAAACTTAAATTATTCCAGAACGGCAAGCTATTGTCAGTGATTGACAACCAGTCTCGACTCTCACCAGTGACAGCCACACACAAAGTCAGCCTTCAAA
>chr1	169285854	169286377
TTTACTCAGCTGATTATTTCTTTCACTGTGCAGAAACTTTAGTTTAATTAAGTTCCATTTGTCTGCTTTTGTTTTTGTTGTGTTTTCTTTTGAAGACTTACTAAATTTCTTTACCCAAGCCAATGTCCAGAAGAGTTTTCCCTAATTTTTCTTTTATAATTTTATGGTTTTGGGTCTTATTTAAATCTTTAACATCTCTTGAGTTAATTTTTGTATATGGTAAGAAACAGGGATTTTTAAAATTTGTGTCATCTAAAATTTCTTTCATCAGTGTTTTATAGTTCTTCTTATAGAGATCTTTCACCTCCTTGGTTAAATGTATTTCTAAGTATTTTATTTTTTTGTAGCTATTGTAGATGGGATTTAGTTCTTGATTTGGTTCTTGGCTTTATCCTTGTTGGTGTATGAAAATGCTACTGATTTCAGTATGTTGATTTGGTATCCTGAAACTTTACTGAAGTCATTAGGAGTCTTCTGGAGGAGTCTTTAGGGTTTTCTGCATGTAACATCATATCATCAGTGAA
>chr1	95730483	95730761
CTTTGGGCAGAAAGTGATTGTTCCATGTCTTTCTGGGACTAAGCTAAATTTTGAATTTGGAAGCATATTTTAATAGTTGAATGTGCTGGTTTCTGTCTATACGACTCTGGTGGGCTAGTAGTTACTGTGCCTAGTGACTCTGGATTCAAAACAGAGACTTGTATGATTTAAAGGAATGTAAAGATGTACAAAGAATGGAATGGGGTACTGTGGTTTTCATAGCATCCATGGCTTGAATAATAGACGTGTCTTAAAAGTTTATTTTAGAAGTAGAATTAG
>chr1	207187909	207188187
AGGATATCACAGAGTCACAGTAGCATCATGACATTTTACATTACCGAAAAAAAGACCCTATAAACTTGAAGCGATGGAGAAAAAAATTATATTCAAAGGATTCAGGACCTGAATGACATCAGACTTCTGAATTTTAATGTAAGTCAGAAGATACTGAGCAGCACTTTCAAAATTCGGAGGGATAATGACTCTCCACTCAAAACGCTCAATGTAGCTAAATGAGAGATCAAGTGTGAAGGTAGAATAAAGACATTTGCAAACATGCAGGGTCTTAAAAAT
>chr1	145173597	145173861
TTCAGTCCTTCGTAATACCTTGGACATTCAAATTTGTATTTAGTTTCTTGTGAAAAAATTTTCATTTAATTTTTACAACAGCATTATAGGATAGCTACTATTATCCTCATAATTCACTATGCATTATGGGCCTTTCAGAAGCACTCTGATTGTTAAAACCCTCTAATTAGGAAGCCTAATTAGACATGCCATTTTTGAGCAATTTGAGGGGATAGAGGTGGGGAACCCCCTTGCATCAAAGTTATAACTGTGCCTCAGGGATAGA
>chr1	169647479	169647743
CACTTTACTCCTGCAAGAATAGCCATAATTTAAAAATTAAAAAAAATTGATATTGGTGTGGATGTGGTGGAAAGGGAACACTTTCACCCAGCTGGTAGGAATATAAACTAGTACAACCATTATGGAAAACAGTATAGAGCCTCCTTAAAGAACTAAAATTAGAACTACCATTTGATCCAGCAATCCTACTGCTGGGTATCTACTCAGAGGAAAAGAAGTCATTATATGAAAAAGACACTTGCACATGCACGTTTATAGCAGTGCA
>chr1	189297034	189297338
CCCATTTAAATTTAAGGTTAATATTGTTATGTGTGAACTTGATCCTGTCATTATGATGCTAGCTGGTTATTTTGCCCGTTACTTGACGTAGTTTCTTCATAGTGTTGATTATCTTTACAATGTAGTATGTTTTTGCAGTGGCTGGTACAAGTTTTTCCTTTCCAGGTTTAGTGCTTCCTTCAGGAGCTCTTGTAAGGCAGGCCTGGTGGTGACAAAATCTCCCAGCATTTGCTTGTCTGTAAAGGATTATATTTCTCCTTTGCTTATGGAGCTTAGTTTGGCTGGATACAAAATTCTGGGTTGAA
>chr1	178355997	178356301
GACTGTAGTGTAGTGGCCTGATCTCAGCTCACTGCAACCTCTGCCTCCCAGGTTCAAGTGATTCTCCTGCCTCAGCCTCCCAAGTAGCTGGGATTACACCACACCCAGCTAATTTTTGTATTTTTAGTAGAGACGGGGTTACACCATGTTGGCCAGGCTGGCCTTGAACTCCTGACCTCAGATGATCTGCCTGCTTCAGCCTCCCAAAGTGCTGGGATTACAGACGTGAGCCACCGTGCCTGGTCAGCATATATATATATTTAATACAGAGTTGAACACCAGAACAAAGACGTTAAAATGAAATG
>chr1	120266104	120266395
ATTCCCTTGGCATTCATCCTTTCCCTTCCCATTGATCGTGAGCTTACAACAAAAGGGCACCTCAACACAGAAGCTGGGCGGCATTGTGATAATATACACAGAATAGATGCACCCACGCTCTGACTGTGGTTTCAGTCACTCACAAGGCATTTAGAATCATGGTCAATGTGAGTAAATGCCCAGAGCTTAGAATTTAAAATCATGATTCAACAAGATATGCTTTTCTAGTCATCCCTACTTATACTGTGAATAGTGGCTTATTGGCAATGCCTCTTACTTCAGCCCCACAGCA
>chr1	156399193	156399484
TGGATAATCTGGACCTTTTCTGCTGCAAGCATACCACTAGATAGAAAAGAGGACCTGTGAAACATCTTCTCCACATTTCCCTTCCCTAGTGGGAAGCTTATTGTTTCAGAGTCAAGAACTTGGTTCCAGGCTACAGTCCCATGGCTACCATTCTCTAACTGTTACTTTGCACTTCTAAGGTGTGTTTTTTTAAAATATGATTAATAATGGTGCCTAACTTGTCAGGCTGTTGTGAGAATCAAAAGAGAAAAATAAATGTAAACTGCTTAATGTATTGCTGGCACATAGAAAC
>chr1	246841561	246841821
CATACCCCATAAAAATATACAATTGTTATGAGTCGATTAAAAACAAAATAAACTAAAATTTTTACAAAGAAAAAATTTTATAGTAAATGTGGTAGGATTTATTTTATACCTTTATTTCTCCTTTTAGTTCCATCTATGTCTTAAATTATGTATAGCACTCACAGATGTATTTATAGAGTGAAAAAGATGTTTTAAAAAGATAATATAGTTTTAATCATAAGAAATTATTGACATGAATTTTTTTTGTCACCACGCAGGGCC
>chr1	212536679	212536939
GTTCAGAAAGGACTAGTAACTTGCCCAAGATCACATAGTACATCAAGTACCAGAAAGAAAAAAGGATTTGAGAGAGGGAAGTGGGAAGAGTAACTCATCATATTCATCCTAAATTGTGAGACAGGAATCAAGAAGCAGCAGAACGAAAGCTGAGGTTTTCTTTCTTAAAACTTGCACCTGCTTCTAGGATACTTGATCTTAGGTTAGAAAAAGACAGGGTCAGCTACTTTATTCTTATGTAAATGTTCATCATCAAGGTAG
>chr1	198013493	198013752
CAAGTAAAAAGATGAAACATTTTTATTTCAAAGCAGAGTCAAGAGCAGAAAAAAAATGTATCATTCAAATTGAAAAAAATAAAAAATAAAAAAAGGCAGTTCCTTTCCTTTTTCACTCTCAGCCTGTACCTGTCATTATCTAGACATTTGCTGCAACTCTTCCTGCCCTCCTGCTGTGTGGAGACCACTTGGTGAACAAATCTCTGTGCCTCTTAGTAAAGCATGGATAGAGGTTATTGCCCACATTTGTTCATGGATCT
>chr1	11585537	11585796
CAGGGCCCAGCTCTCCCATAGGATGGTGGTAGGGAGGGGAATCAGGAAAGGAGAAATGATGGATTACTACATCCTCCGACCTGCTAAGGCATTCACATTTCAAGAGGGGTGTCTAGAGACAGTGCCTTAAACTTTAGGAGAAGGGTCAGAGGTGAAGTTGAGGAAACTGAGGCCCAGAGAGCTTGGGGAACCAGCCACGGTTGGGTTGCAGAACTAGTAAGCATCCCTGCCCTGGCCTACATCCAAATCTGCCTGGTTCA
>chr1	63878177	63878436
TGATAGAATTGGAAGGTATGAAGAAGGCTGGATGAGTCTTGGGGTTGAACAACTTCCACAACAAAGGCTAGACAGTTTCCCAAAGTTGTGGGTGTTTAAATCAGAGATTACAAGGCCACTGCTTAGTCCTTTTCTACTTCATATAATGGGCATGGTGCCATGCTATTCTGAGGGATACTACATGAGTGCCCAATGAGCCTATGAGGTGGTCTTCTCCCATGAAACTCCCCACAGGGTCATCTAGTTCAGGCCTGGCTTCA
>chr1	82519443	82519702
TTTCTAACCTCAAGTTAGAGCATATTATTCCATTAGTTAAAGAAATTATTGATTCCTCATGTACTTTAAAGAGTTTTTGATAAATGGCTTGTTCATGATCTGGCCCCCTACATACCTCCACAGGCTTATTTAACATTAAATCTGATATTTAATTGCTGGAACCACTAACAATTCCTTAAATAGAGTATATGTTTTTCATCTCTCTGGATCTTTAATCTATGCTTATAAAGCTGTTCACATTTTTGGTCTCAAATGAATTT
>chr1	147105271	147105539
CAAACGAGACTAAAAACATATTAACTAGCGGAGTAAGTCTTCAAATTGATAATCTGAACTATAAAAGAGGAGAAACTTCAAGCACTCAAATATTTGAAATGCTACAAAATATTTATATAAACTATTATTTAACAATTTCTGTTTGTAGAGTGCTATAGAGTAATCGATGTAAATGACATCTCAGTCTTTCTATAGCTTTGACCACATTTACCTCCTAATTTTAATTATTAATATGTTGGAGCAGTGCATACAACTAGATTCCGATCTTC
>chr1	112353752	112354020
TTTACAAATAAAACTGTAATGAATAACCTGTGGGTAAGTATACCTGTAGGGTATATAGGAGTGTATGTGAAGACAAATTTCTATAACAGGAATTGTTTGGGCAAAGGCTTTATTCATTTGTAAATGTGATAGTTATTGACAAATTGCCTTTCATAAATAGCCGCCTTTTTTTAGTTATAACAAAACTGGAGCTTGAAGAGGGTAAGTGACTTTATTAAAGTTGTGCAGATTATACATAAAGCAACTGGGATGATAACTAAGGTTTGTTG
>chr1	11460067	11460363
TTGCTCTCAGCTGGGCTTGGGAACACACTTTGTGTCTCTCTATTGCTCCCTTAAAAACAAATCTTTTCCTTGTTCTCCCTCCTCCCACCCTCTCACATGGCTCCTCATTCTCTGCCCTCCCTCTAGGATATGGCAAATGGGACTAGAAGTTTGCAGGGTGGTGCCAAGTCTGGTCCTCTGTACTCATATCAGATTTGGCCTCTGGTCCTGGGACAGCAATTTTCACACCCTCTACTTCTCGGGAGAGATCTCCTGTCTCTTTCTCCCCTTACAGCTCACAGTGGCACCCTTCACCCC
>chr1	5971168	5971464
AATTAATATTTTTAACATTTCTCAGTTTTAACTTCTATGGCAGTAAACATTGGTAGATATAACTCACATAAACAAAAGTTCTTTGGGGTCCTCAATAATCTTTTAAAGGGTAAAGGGATCTGAGACCAAAAAGTTTGAGAAGGGTTGTGCTAATGGTTCACCCCCTGCATGCTCCCGGCATGTGTGGGAACCGAGAGGACATGACCAGGCAGCCTGAGAGGGGCCTTGGCCCAGGGTCCCGCCTCCACCCACAGTGCACCCAGACGCTGCATCCTTGGCCCAGGGTCCCGCCTCCAC
>chr1	79956407	79956700
AAAAAAAAAATATATCATCTGTGTTAGTCTGTTTTCATACTGCTTTAAAGAACTGCCCAAGACTGGGTAATTTATAAAGGAAAGAGGTTTAATTGACTCACAGTTCAGCTTGGCTGGAGAGGCCTCAGGAAACGTACAATCATGGAGGAAGGTGAAGGGGAAGCAAGGCACCTTTTCCACAAAGCAACAGGAAGAAGTGCGAAGCAAAATGGGAAGAGCTCCTTGTAAAACTATCAGATCTCTTGAGAACTCACTCACTATCATGAGAACAGCATCGGGGAAACAAACCCCGTG
>chr1	193732942	193733235
ACAATGTCATACAGCAGATCTCTAGAGCTTATTTATCTTGCTTGACTGAGACTTTATGCCTACTGATTAGTAACTCCTACTTTCCTCTCCTGTCAGTCCATGGCAAACACAATTCCACAATTTCATACCATGAATTTGACTATTTTAGATACCTCATGTAAATGAAATCATGTAGTATTTATTTTCCTGTGGCTGGCTTATTGCACTTAGCTCCCCCTCCTCAAGGTTCATCCGTACTGCAGAGTATTGTAGATTTGCCTTCTTTTTTTAAAGCCTGATATCAGCTCACACATG
>chr1	190303389	190303669
TCATCTCAAATTCCTACTCCTCACTATAAATTGGTTACCCTACTTCCTTCTTTTTGTTAAAAAAAATTCAGAAAAAAAGTCTTTACTCACCAGAAATCCACACTCATCTTTTTCCCTGAAAAAAAAAAAAGATGCACTCTTTTTCTAAAGCAAACCCTCCTTGTATGTACAAAAATTTCATTCCATTTTTCCTTCTAATTATTACCTTTTTTCTATTGTCTTTTCAGTTTCTCTCTCTCTACTGCATCATTTACAAATATGCTACCATACTTCACTCCTTA
>chr1	206571375	206571655
TATACTGATTTAATTGATCTGGGGTAGAATCCAGAAACCTGGATTTTAAATAAGGACCACCCCCCTCCCCTGTCCTGCTGTTCCAAATGATTCTCACACAGGCAGTCCAAAGTCTAACCTTTTACAAAATACAGCTCTCTGCTGGTCTACAGCCCCCAGTTGCCCTGGGATGGTTCCCTTTTTCCCACTGGGCCTGAAAGGAAATCTTCCCCTCTATACAGTGTCTGTGTCAGAACCCAGACCTGAGTCATTGAACAGAGGGTGGAAATCATAAAATAAAA
>chr1	158271950	158272224
ATGCCTTGTGCTTTCTTCTCATGACACTTTCTTCATGCTGTACTTCCTACAAAGAGACCTGTTTCTCTTTACTTACTTAAATGCTATTTGGTTTTTCAATGTTGAACCCAACTCTCAACTCCTCTTCCTAGACCTTAACAAGTGAAATAGTCTCTCCCTCCTCAAAACAGTGATGTTTATTGTCTGTTCTCTTTTTTAATAGTAATTATGTCATGCTCGTTATCTAACTCTTTTATAGTTATTTAACAAGATATACAAGCTCCACTGCATACTTT
>chr1	7217917	7218191
ATGAGACTGACTGCATGAAACACTAGCTACAGGATAGTGCCATTGGCTATCCTTGCTTTTATTCAGAAAAATGAGGCCGGGCGCATGGCTCACCCCTGTAATCCAGCACTTTGAGAGGCTGAGGCGGGTGGATCATTTGAGGCCAGGAGTTTGAAACCAGCCTGGCCAACATGGCGAAACCCCTGTGTCTACTAAAAATACAAAAATTAGCTGGGCGTGTTTGGTGGGCGCCTGTTGTCTCAGCTACTTGGGAGGGTGAGGCAGGAGAATTGCTT
>chr1	99994426	99994719
AAAACCAAAAGAGCAGTTATCCTGATTCTGTAACTAAAATATTCCCAAACCTGATGAGATTTGTACAGTTTTCTTTCTTACCTGAAAGACAAGTGCTTAGTAAAAGGGTATGATGACTGCTAACACCATGTTCTACATATATCTCACATAAAGATAAAACCTCAAAGCAAGTATATTCTTCATTATGTAAATACAAAATTCTTGTACTTAAATGAAAATGTAATTATTATTTGATTGTGGGCCACAGAAGCAAGTGATGTTAATAAAGAGAATATATTTATTACAAAGTAAAAA
>chr1	41169911	41170204
CTGGGGATTACATTGAATGTGAGATTTGGGTGGGGACACAGATCCAAACTATATCAACACGTTAATCTCTTTCCTTCCTCACATCTATCCCCACACTGACTTTGGAGGCAGCTTGCTAGCTCTCAGCCGGGCTTACGTCACCACCCTGCTTAAAAAATCTTTTATTCTTCCAGTGCTCTCTAAGCTAATGTGAATATTCCCTGGCTTGGCATCCCAGACCCTCCTCACCCGCCCCAAGCTGTTTGACCCGCCAGCTTTTTTGCCACCCTTTTCTAACTAATGTGCTGTCAAGTT
>chr1	76590557	76590852
CAACATTGTCAACACATTGTTCTGTGTTTTTGGCTGACTCTGCTTTTCAATACCGTCTGTCCAACTTGACTATTTCCTCCTTTTTTTTTTTTATTGAGAATATTATTGGGCTCATAGGATTAAATGAAATAAGATAGTAAGGCATTCAGAACTGTGCCTGTCCCTCCTGCTTTCCCTCTGTCTCACTGGTTATTTTCAAACTTTTTGGTTTCCTTTTTTTTTTTTTTTTTTTTTTACCTCCGGCCAATCTCTAATTGCTGGAGTGCTAAAGAGCTTGAGCTCTTTTTCTTCTCTAT
>chr1	94784647	94784942
AGGTTTAAAATATACATTCTCTATCAGTTTGAACGTATTGATGAACTCTCAAAGTTTTGAATATGGAAAAAATATATGAAGCTCAACAAGAAAGACAGCTTTATAAAAAGGCAAGTCTAGCAGAAAAGATAACCAAGTAGGAGGAGATTCCTCACGTAAGGAAAAAAACAAGTAAAATAATCAGCTTAAAAGCATGTGTGCAAGATATTTCATTGTTATTTTTATGTTTGTTTGTTGACATTTTATAGCCTAGTTAACAGATGCTCCAAATTTTGAGCCTGTAACCCTTCCAATCC
>chr1	90940276	90940576
AGCGCCCTACATGGGCTCCTGGAGACAAGAGAACAAGACAGTTCTCTTGGAACTTCTGTAGTACGGTTAATGTGTGTCATGTAAATGAAAGGGTAGACTATTGCTATTTAATTCTTTTCCTCAAACCCCCTACCCTCACCCTCAAATTTCTTTGTCAGTTATGGTTCTTTTTTTTTTTCTTTAACCTGAATTTAGCTCTCATGAAAGGTGCTAGATTGACAACCCCCAGAAGCTAGAGCCCTCTACTTACCCACAGAATAGTTGGAGCACAGAAAACAACAGGGTAAGCTTGGCAGGCAAC
>chr1	52945595	52945895
ACTGACACAGTGAGGTGCTCAGCCCATGTTGTTGAGTGAAAAAACTAATCTGGACTTCTAAATGTAACCAAATACTGACTGTCAGAAAAAAGCAGTTGTGCCAGTAGAGAACTGGAACTAAATGTCACATGGCATTAAAGTCTACGCCCCTAACCTTTGGCCACAAACCTTGCTATCCGCCCCAGCCTGCCTTTCCAGCTTGTTCTCTTCCCTCCCATACACACTCTTTGAACCTCATCCCAAATTATTTGTTGACCCTATAAACATCACCTGCTTTCACGTTCCAGTGCCTTCACACATG
>chr1	63155029	63155323
CTATGAGAAAGTCAGATATACGGTTGCTGTGTCTCTCACTCAGGCCTTCCAGTAGTTTCTGTCTTTTAAAGCAGATACGGTTCCTTAGTGCATATATAGGAATGTGAAATCCATTAAAGGGTCCTGAATATGTTGGGGAAAATTATGACAGGATAAGTATGATGTAATTTAAGTATTTTGGCACAGCAAATGGAAAGAAATTACATTTCCTATTATCTTCCAACAGTTATTGAAAATGAAATGAAATATATTCTATACTCCCCCAAAAAGTCAAGGGTTTTTTTTTCCCCTTAGA
>chr1	194850913	194851207
AGCAAAACCGACGGGAATTCAACTTCTCCCACCAGAGCAGAGAGACACGTGTTCCTCTATTTTCTTGATTAGTTTTATTCTGTGACCCTTGATTCAAGCTAAAATAGATTCTATCTACAGAAATAAAAATGTAACAAAACGTGTCCTATATTCTAAGCATGTCCAGCTACATGAGCAGAATCATTTTATTTCAGCAACACTGAAAAGAGGAAGGAGTAGAGATAAAATAAAAAAGGCAGTATATCACATTTAATTCACAAATTTTACCCAATTAGCACAGGTAAATAATACAAAG
>chr1	214658460	214658773
ATTTTTTATTTTACTCACCTGCACACTAAGATGAATCCATTTCTTCACAAGAATTCTCCCCAGTGTCATTACTTTTATTGGAGGTTGCAAACCATTTACTGTGCGATAATAAAACATGGTCTCTTTCTCAGATATTGTAAGTTTGAACACAATCTGCCCATCTACTGTCTTTTCTATAACACACCTTAGGAAGCAACCGGAAAAGAGAGAAAAGGTCAGCATCCAACCAAAAAGACATGCTAAGGTATTGTGCAGTTACAGTGGTGTTAAAATGACCTCAAACTTTGCTCAAAATGGTGTACTATGAATAAGTG
>chr1	88878686	88878999
CCAGATTGCACAAGAACTCACTATTGTGATAACAGAACCAAGACGGAGATGGTGTTAAACCATGAACCATGAGAAACCGCCCCCATGATCCAATCACCTCCTACCAGGCGCCACCTCCAGCATTGAAGATTATAATTCTACCTGAAATTAGGATGGTGAAACAGATCCATATCATATCACTCTCCCTTTCCAATCAATGCTCTGACTTTAACAACAGACACTCTACAAGGCTGGGAGTTCAAATTGTCTTGTAATTCAGCCAGTCACAGGATGAGGTTCTGGGTTTGATTTTCAATAATCTCAGCCCTGACAAT
>chr1	21118667	21118973
AAATAATCAAAGAAAATATCCATTTTAACTAATCTGAAATTAAGGCAAGGAAAAGTCTTTTTTCTCTTGCCTTTAATATATATCATAAAGTAAATTAGAAGGGAGACACAGCGTCTACAAAGCCTATGATCTGGCATGTTTCTCCTCAGCTATTTTACTCTAGCTATGAATTTTGAGAATCACGAAGCAATACTATTTTTTAGAGACCCTTTTATAGAGAAGAAAATCAGAATGTTGTAATGATGTAGGCTATCCTTCTAAAGACACCAAAGTCAGAATGTTATTTTCTCTTGTGATGACTTCAGTT
>chr1	51064360	51064666
AAATTACAAAAATGAAAGCAAATTAAAACCAAAGAAAGAAGAATTTAAATGTAAAGATAAATACGAAAAATTTTAAAAAGAGTAAACAAATACTCTTTCTTGTGTGGAGAAAGCCACAAATATTCTCAAAAGTCCATAAAAAAGAATCCAGTAAAAACTGGATCTTTAAGCTGGGCACAGTGGCTCATGCCTGTAATCCCAGCACTTTTGGAGGCTGAAGCGGGTGGATCACTTGAGATCTGGAGTTCAAGACCAGCTTAGCCAACATGGTGAAACCCCGTCTCTACTAAAATACAAAAATTAGCTG
>chr1	35990283	35990558
AAATGTGATATATATCATGACAATTCCACTGTAAGGAATTTTCATCTAATATACCACCATATATCTGGCACTATAATATAACACTGTATGCAATAGCAACAACTGGAACAAACAAGACATCTGTCAATACGAGTATGGTTTAATGAGTCATGTTGTATTCATTCAATGGAATATTATGCAGCCATTTTAAAAAAAGCCTCAAGGCCGGGCGCAGTGACTCACGCCTGTAATCCCAGCACTTTGCGGGGCCAAGGTGGGCAGATCACGAGGTCAGGA
>chr1	156193622	156193897
ATTTGGTAGGTCAAAGATGCCTGAATTTCCCGAGAGCCAAGTGGATGTTGTGGGAAGTAGCAACACTAAAGCTGTTTTGATGAGATTCAACCCAAGAAGGCTGCCTGCTTGGAGATGGGACACCACCAGTAAGTGGCTGTAGATTGTACCTGTAGGGGCTGGACTTGAGGAAGGGTTACAAGAGGTCAGCCAGGAGGAAACAGCAATTAGAAGACTCCAGGTGATAGACCTCCCAAGAACTTGCTGCCATCCTAGAGGGTGTGTAGGTCAACCACC
>chr1	44148653	44148908
TGAGTTTCATTTTCCTCATCTATAAAATGGAAATCATGAAAGCTTCCCTGCATAGCTACCTGTTATTCTGCTATAAGAACTAGTAGGACAATGCACAGGACAACAGTGACACACTGTGCTCATCTGCAATGACAGTCACCTTCTGAGAAGTGAGAATGGGCACAAGAAATATTGCCTGCCCACTGGGCAGAAACCCAGACCACAGGATAAGGAGTGAGAGTGTTGGCGAGAGCAACAGGGCCTGGGCCTAAGGGTA
>chr1	67777703	67777958
AGCCACTGCGCCTGACCTGGGAATTGGTCTTTTTAAAAGCTTCTAGGAGATTGTAACTGGTGAGACGGAGGAGGTGGAGGGAGGTCACAGGTGCTTAAGAAGATAAAGCTGGCTGGTAAGAACCTTCCTATGGTGGAGGTGGCCTATGCAAGTTGGGGCCGCCACGGTCAGTGTTTAACTGTAAGTGGTTTTCTGTCTGTGCTGTGGCCTTCTTTGGCTCTCTCAAGCCTGCAGTGTGAGCTGGCCATCCCAGCAC
>chr1	36686366	36686648
TAGTTAAATGGTAAAGCTGGAATTGGGATCCAGGTCTGTAAGACTCTAGAGAGTATGTTCTTAATTGCTAATTTACACTATCTTCCAAGATGCAGACTACCTACCAGTCTGAGGACTCCAGCATGTCACCTCATTGGTGCCACTAGCCTGAATGAAATCAGATCACACAGGCACCAAGGAAAACAGAACCCTCTCAAAGGAAAAATGACAATGCTATATAAAACTGCCAATTTAGATAATCAGTTCAAAAAACATTTTGTGATCACTAATTTATTCTGGTCTA
>chr1	229864514	229864796
CTGACCTGTTGCTGGCCAGAACATATCTGTAAGAGGTGGCTGGAGACCCCTGTTTGGAGGTCTCACCCAGTCAGGTGGAATGGTATCAGGGACCCATTTAAAGATGAGTCTTGCTGCTTTTTGTCTGAGGAGGTGTGCTGCATTGTGGCAGACCCTTCCTCATCTGGACTGTTTGCATTCTCCAAAGCCAGCAGGCTGGAATGGTTGAGTCCACTGAACCACAGAGATGGCAGCCACCTCTCCCCCTGGGAGCTGCATCCGAGGGAGAGGTCAGAGTTCTGTT
>chr1	227743251	227743531
GAAGTGAGAACTCCACAAAAGACACTATCAATGGAAAGCCACTCTTGATACATGACTAAGTCAAAAAAGAGTGACAAAGCAGAGTATACAAAACAATCCTAGTTGTGGGGGAAAAAAATCTATACCTAAACATATCAGAAAAACATAGAGGCAGAAAAACAGGAGTATATGTAGATGCAGAAATGCATTTTTATGCAGAGAAAAAGACAGACTCCAAAATGTTAATAATGTTAATTCGAAAAGACAGGATTATGCGTGTTTTTGTTTTCTCTCTTTATATT
>chr1	54478069	54478349
AGCTTCCCTGCTATGGGGAGCCGAGGAGGGGGCGGGGGAGAGTCCCCTCCATCTCCCCAGTTAGCCAAAAAAGTCTCCAGCTAAAACGTTTCTATCAGGAGCAGGCGCTGTAATTCTTGGGCAGAAATCCAGCTACCTCTCACTTTTTATTTTTGGGGTGGGTAAGGATCGTATGTTGAATTCCTTCTAGCTGGCTGGTATGCTATTCTTAGCTGGGAAAGAAACATAATTGTGATGGGGTGTGTGTGTGTGTGTGTGTGTGTGTGTGTGTGTGTGTGTGC
>chr1	222813981	222814238
GCCACTACATCTGTAATTTTTTTAAAAAAGAATTCCTTTTAAAAAACATTGAGAAATATAACACAATTAAGATAAATGCATAAAATATGTTAGTAAAGTTTTTTTGAATTATTATAAAGCAAACACTCAGGGCAAAAATAGTCTACTGCTAGCATTCCAGTAGGCCCTGCATACCCCTCCCCAGTTATACTCTTTCCCTCTCCCTAAAGGTAACCACTATCCTGGTCTTCATGGTTATGATGTCTTTGCATTTTTTTC
>chr1	216253866	216254123
TATTTCTTGGAGGCTTTGCTCATTTCTTTTTATTCTTTTTTCTCTAAACTTCCCTTCTCGCTTCATTTCATTCATTTCATCTTCCATTGCTGATACCCTTTCTTCCAGTTGATCGCATCGGCTCCTGAGGCTTCTGCATTCTTCACGTAGTTCTCGAGCCTTGGTTTTCAGCTCCATCAGCTCCTTTAAGCACTTCTCTGTATTGGTTATTCTAGTTATACATTCTTCTAAATTTTTTTCAAAGTTTTCAACTTCTTT
>chr1	103046465	103046723
CAGACCTAATATTTTATTTCTTATATTTTTTTCTCATCCGATTTTCAAGGCTTATTTGAATTTTTATTGTTCCTTTCAAAGTACAATTATAGTGATTCCAAATTATTGAGATGATTCTGAGACATGATATCATAGCTACTACTTATTAAAAATTTACTCATGGTACTTGGTCATGTTTATAAACACAAATCATTTTAAGTGTTTTAGTAACAAAGGAAAAGATAGTTTTAGAACCACCCCATTATACACTTAGACCAAT
>chr1	160463531	160463789
TCACCCTTAATTCCAACATTACAGAGTTATCTCTATTAACATTCATAGAGTAGATTCTTCCAGTCTTTCCCCCGCTGTGCATTGATGTTGTTTAATCTATTTCTATATACAAAAACATAAATTTTTCACACATATGAGCATTTTTAGTATTTAAGAGGGCCATATTAACATTTCCTGGTGGACTTGTTGTGAATAAAGTACAGTAAGCACATTCAGAATTATTTCTTCTGTTCCAAACACATAGGAACAATTTTAAAAA
>chr1	163328647	163328934
TGCTTTGTTAAAAATGTGTTTGAAGGCAGTATGCTTGGTAAAAGTCATCGCCATTCTCTAATCTCGAGTACCCAGGGACACAATGCACTGTGGAAGTCTGCAGGGACCTCTGCCCAGGAAAGCCAGGTATTGTCCAAGGTTTCTCCCCATGTGATAGCCAGAGATATGGCTCCGTGGGAAGGGAAAGACCTGACCATCCCCCAGCCCGACACCCATAAAGGGTCTGTATAAGGAGGATTAGTGAAAGAGGAAGGCCTCTTTGCAGTTGACATAAGAGGAAGGTATCTG
>chr1	85827383	85827670
AGTGGGAAGGACTGTGTCTCATGGTTTGAGTGCTAGCTTAGGCACTGTAGTGTAAAGCACCAGATAGACTTCTAAGGTTGTTGACTCGAGTCCCTGGATCCTGGATGGCATCTCTGGACCTTCCCAGGGCCTGGGGGAACTTGCTGCCCTGAAGGGAAGGACACAAACCTGGCTGCTTTACCACCTGCTGATTGTAGAGCCCTAGGGCTTTGACTCAACACAGATGGTACTAGGTAGTGGTTACAGGGGGCCTTGGGTGAGACCCAGTGCTGTGTTGTCTTCAAGTCT
>chr1	164924310	164924581
CACAATCCCAAAATAATGGAAGGTGTGAAGATGTTAACAGAATTTAATTATCAATTTTTCTTAAAGCAAGACAAAGCTATCTACACAAAGCCAGGTCATAGTACAGATATCTCAAGAGTCAGGACTCTAAACTGTAAGCCCACTGAGGAACAGACTGTCAGCTTTATCTTAAGCTTCTCTCCTAAGTAAAGCTGTGGACTGGAGCTCTTGCTTGTCTCCTTGTTCCATTACCTAAGTACATTCATTTTCACACTTCTATTCCAACTGTGGAC
>chr1	7412226	7412497
ATGCTGGTGGCAGTGGTGAATGGTGATGCTGATGGTGGTGATGGTGATAATGATGATGATGGTGATGACAGTGCTGATAATATGGATGATGATGAAAGTGATGATGGTATGTTAGTTCTCACATTGCTGTAAAGAGATACTTGAGACTGGGTAATTTATAAAGAAAAGAGGTTTAATTGGCTCACATTTCTGCATGCTGTACAGGAAGCATAGTGGCTTCTGGGGAGGCCTCAGGAAACTTTCAATCATGGCAGAAGGCAAAGGGGAAGCAG
>chr1	5151083	5151360
GGTCAAGGTGAGAGGGGTGGAGCTTTCAAGTCACCAGAATGATGAAAAATGTCCACTTGTATCTATTCAAATAACATATTTGCCTTTTTCCTATTCTTTTCAACATTTCTATAAAGTCACGGTCAGATGTTTGGAAAAAATATGTATGTACAAATATATATATGATATGTATATGAATCTATATCTACATACTTTATTCTAAAATATATCCCCAGCACTTACAAATATTTGTTTTCAGTAAAAGTGAAATCCAGAACTGTGAAAATTCGTTAATCCTC
>chr1	231652349	231652626
AATTTTTGTATTTTTAGTAGAGACAGGGTTTCACTATGTTGGTAAGGCTTTTTAATAAACTTCCATTCCTGCTCTGAAACTTGCCTCTGTCTCTTTTTCTGCCTTATTCCCCTTAGGTGAATTCTTTCTTCTGAGGAGGCGAGAATTGAGGTTGCTACAGGCACATAGAGATTCACTACTGATAACAATATTTGCAATTTACCTTAATCTCAGAGAAAGGATAGAAGGGCACCAAGAACAGGAAGATGTACATCTATCTTTTCTCTGAGAGCAAGGTA
>chr1	14729684	14729936
AAAGAGCCTGGCACCTCCTCCTCTCTCTCTCTCTCGCTCCCTTTCTCACGATGCAATGTGCCTGATCCCCCTTCACCTTTTGCCATGAGTGGAAGCTTCCTGAGGCCTCCCCAGAAGCAGATGTCATCACCATGCTTCCTGTACAGTCTGCAGAAATGTGAGCCAATTAAACCTCTTTTCCTTATAAATTACCCAGTCTCTGGTCAGGCATGGTGGTTCATGCTTGTAATCCCAGCACGTTGGGAGGCTGAGG
>chr1	148214576	148214828
AAAAGAAAAAAAAAAGAAAATGCAAATTAAGGACAAAGTTGTACTAAATTACTAAACTGGAATTTAAACCCTGATCTTCTGTTTCCAAACTCATGCTCTCCTCACGGGTAGCCAAGCAAATGTCTAATTGTCACACCTTGCTAAGGGCTGGCAATTTAAAATATTACCTATGTATGCTAAGAACTTGCCCCTTCCCCATAGGCCTGCCTGTTTGTGTCATTACATATTTTCATCTATTATTTGTGACTCTAAA
>chr1	55765106	55765502
AAAGAAAGAGATGCATACAGAATGCTCAGAACTGTGTCTGGCACCTGGCTCTCATGCAATCACGGTGAGCACTTATGAGTCTTTTAGAAGGCTTTCCTGGACTCCTACTTTCCTTTAACTCAGCTAATCAGATTACGGTGTTAGTGTTATGTGGCCTCTGAGCACCAAAGTTCAGATTCATTAGATTTGGGTTGGGATTCAGATATGCCAGTCCCTTTTTGGCAGGCATTCCAGGCAATTTGAGTGGTTCCCACTTAGTTCGTCTGGGATGGTATTTCTCAATTCTTCACTATAAGATACGAGGCTATTTTCTCCAGACCCTGAACTCTGTGAGGGCAGGAGCTGCCCCTGTGTTTTTTTTAATCAGTGAGTTTCCAACACCTCTGCACAGTGCCTA
>chr1	98481057	98481453
ACACTACCCAGTCAGCCTCATCAATGAGTTTCATTAAGAACTTGTTTACTTCTCTTTCCAAATCATTAATAATGTTGTTAAATAAAATCAAACTGAACAAAGAACTTCTTGGCAGCCTATGCAACACCAAACCTGAACTGAAAATAGAACCATTTTTTATTCTCTGCTTATAGACTTTCATCCTTTATTCAATCCATTTGATGGTACTTTTATGTAGGGCAATTAGAATTAATTTTGTTAGTTGCATTTCATGATTTTGTGAGCTCCCATCTCATTTAATATAGTAATTTTCCCAGAGTAGGGCTCTGGGAAGTAGCAGTGCAGGAACAGAGGAAATGTTCCATTTTAGAAGGGCAACATATTTCAATGCAAACTAAATTCATGATAGACTGGGTAC
>chr1	156761227	156761508
ATTGGAAAGGTGGTGGACTCAGAGGATCTCCGTCTAAATATTTCCCATGAGATGTTGTGACAAAGCAAAATTTTGGAAGTTATCAGGAAAAATTTGGTCAAAAAATGCTTAGAACTCTTTACCAAACTGGCAGAAGATAAAGAGAACTACAAGAAATTCTATGAGCAGTTCTCTAAAAGCGTAAAGCTTGAAATATATGAAGACTCTCAACATTGGAAGAAGTTTTCAGAGCTGTTAAGATACTACACATCTGCTTCTGGTGATGAGATGGTTTCTCTCAAG
>chr1	104572806	104573087
ACAAAAGCAAATGGGACATTAAGGTCATCAAAGAACACTTTGAAAAAACTGAGAAGCATGATTTCTAATAATAATATTCTTCCTAAAATTTATCTGACTCCTTATTGTTTTTAATAGGTGGAGTTAAGGTACCAGCTTCATCAGAATCACCTGGAGTCTTAATACAGATATAAATTCCTGAGTCCCACCCAATACACATAAAAGTATTATGATCTCTGGTTGTAAATGGAGCCCAGAAATCTTCACTCTCCATGAAAATTTCAGAGAAATGCAATGCCAACT
>chr1	170426404	170426741
AGTGTTCCTATTTCTCCACATGCTCTCCAGCACCTGTTGTTTCCTGACTTTTTAATGATTGCCATTCTAACTGGTGTGAGATGGTATCTCATTGTGGTTTTGATTTGCATTTCTCTGATGGCCAGTGATGATGAGCATTTTTTCATGTGTCTGTTGGTGGCACAAATGTCTTCTTTTGAGAAGTGTCTGTTCATATCCTTTGCCCACTTTTTGATGGGATTGTTTGATTTTTTCTCGTAAATTTGTTTAAGTTCTTTGTAGATTCTGGATATTAGCCTTTTGTCAGACAGGTAGATTGTAAAAATTTTCTCCCATTCTGTAGGTTGCCTGTTCACTCT
>chr1	45484757	45485094
TGTTCTCGTGGTAGTGAATAAGTCTCACAAGATTGGATGATTTTATAAGGGGTTTCCCCCTTTCGTTTGGCTCTCATTCTCTCTTTGCCTGCTGCCATGTAAGACATGCCTTTTGCCTTCTGCCTTCTGCCATGATTGTGAGGCCTCCCCAGCCATGTGGCACTGTGAGTCCATTAAACCTATTTTTCTTTATAAATTACCCAGTCTCAGGTATGTCTTTATCAGCAGTGTGAAAACGGACTTCACTATCTTGCCTCAAGTCTGTGTTTACTCTCCAACTCTGTCATAATCTAGATTGTAGAGACTTTGATTGTATCACCTTTCCATAACACCTAACC
>chr1	161598449	161598758
TATTTTCAAATTGAGGAGTTTAGTAGTCTTTATTTCACAAGACTGTTGTAAGGATTAAATCAGATAATAAATGTAAACTACTTGGCACGCTTTGGAAATGGCTATTATTGCTAGTAAAACAGAAGATATAAAGTGACAAAAATGGCTGCAACAGGTGTTATGTGAGCTTTTACTGTTTGAAAGAGATAGACTCTACCCAGAAGAAAAAAATCACATGGCACCCATTAGAATACTAATGTTCATTTATTGCTAACAGTTGTATCACCCGTCAAAGGAGAAAGGACTCAGAAAGTACTGAGAAATTTACAGC
>chr1	80949240	80949549
ATGAACGAGAAAAATCCAAACAACTTTGAAAGAGGAATGAACAAAATAGGGGAACTAATACACTCTGATTTTAAGGCTCATTATAAAGCTAAAATAAGTGTAGTACTGGCTTTAGACAGATAAATAGAACAATGGTGTAAAACAGTGTCCAGAAATAGACCCACATGTATATGGAAATCCTTTTTGGACACAAGTGCAAAAGAAATTCAGTAGAGAAAGGATAATCATTTCAAAACATATTTCTGCAAATATTGGACATCTATATGTAAAAAGAAGAAAATTGAACTTTGATCACTGCTTTGTAATATCA
>chr1	117854159	117854423
TTTCCACCTTTTTATCTAGGAAAGGTTTCCATATTGGCATATATAAATCCACTGAGGAATGTTTTATAATTTGTTTAATCAGTACCCTATTGTTAGATATAGAACTTGGTTCTGTTTTTTTGCTCTTATAAACAGTGCTTCAGTGAATGTCCTTTTACATATATCTCTGCTCCCTGTGTGAAGATAAATGTTGGTTAGATTCCTAGAAGTAAAATGGATGACTAGGGCAGTGGCATGTGCATTTGACATAACTATAATTAAGCAA
>chr1	203031931	203032195
TCCTCTCAAAGGGTCCCTCTCCATAATAATATTTCCTTACAGACTCTGGTAATGACTTAATGTCATCTTCTTTCATCCTTCTAGGTTAGGGATGGTCACAGCCCCCCATTTGACTAGTGCTGGCATATTATGCCATGTCTCATGGTTTCCCCATAGCCTGCTGTATTAGGATTCTCCAGAGAAACAGAACCAAGAGGAGACAGATAGATAGATAGATAGATAGATAGAGAGATAGATAGGTAGATAGATAGATAATAGATAATTA
>chr1	36125574	36125861
TCTCTTCCCCCCAAGCTAGAAAATAAGACTGGAGACAGCAGCCAGACTGGCAAAAGAGGGTAAAGTAGCTGGATCTGGCCTTACCCTATCCCTTTCCCAAGGGCCTCCTCTGTCTTGAAATTGATCTCTTCTGCTGCTGTCTGGACCTTCTGTGTGGAAGGATCTGTGGGGCATGGAGAGAATCTTGTGTTCTTCCCAGAGCCAGTGTCTCTTCTCCAGCATTCTAATTGCCACCTCTTCTTCCCAAACCCGTTAGTTCTTTCTTTATTCAAGCTTTTTTTTTTATCA
>chr1	235431609	235431896
CTGGGTGGAATTTTCACTGGATGAGGGGCTCCCAGGGCTGCTGAGGCCTCACTCCTCCTGTGGCTCTCTGATGACTCTGGCATTGGACTCTTGTCGGGAAGGCTGATGACAGTCCCATTGTGGGCTCCCATTATCTGTTGGAGATGGACTGGAAGGTGACGTATATTCAGGATTTGTTTGATAGGCACCATTTGGTTCTATCTGAGTTATTTTATCATATCTACTGATACACTGAATTACTTGCCAGATGAATCAACAAAGGCCTATCTCAATTTGGATGGATTTCCT
>chr1	191783085	191783358
TGAAAACAGATTAAAGTTTCAGTCCTTCTCATTTGTGTTTCTTATTTGGAGTCAGGCTTTTATATTTCCTTTTCCTCACACCCCTAGTCGCCTTCCCTCTCTTTCCTTCACTTCCCTTCTCACTCCGTTTAACATTTTATTGGGATACAGAAGCTTGACATTACTGTGGTTTCCTCAAGGTCTTTCATAGGTGCCACAAGACACTCTTTGCATTCCTTATCTGCAATAAGGCAAAGCGTAAGGAGTAAGGAAGATTATAAACAAACTTGAATGA
>chr1	146148598	146148871
ATGAAGGCAGCCAGGGGACTGTTTTGTTTCAAATTCCCTGTCCTGGGTGTAGCCCTCCAAATATCAGTGCTTGCTTGTTGAACTTCTTATGGAGAAGAAGAAAAGTCTTTTAAAAATAAATCTTGGACCCTCACATCTCAGAGCCATGGGCGAGCCTGACTTGCTTTTGTTTTTAATAATAGACTACCTTTTAGAGTTGTTTTAGGTTTACAGGAAAGTTAGGCAGAAAGTATGAAGAGTTCCCATATACCCTCTTCCTACCCTACCCCTACTC
>chr1	96461571	96461842
GCCGTGGACCCTTGCGGTGAGTGTTACAGCTCTTAAGGTGGCGTGTCTGGAGTCTGTCCCTTCTGATGTTCAGATGTGTTCGGAGTTTCTTCCTTCTGGTGAGTTCGCTGCAGACCTTGGCGGTGAGTGTTACAGCTCTTAAGGCAGCAAGTCTGGAGTTGTTCGTTCCTCCTGGTGGGCTCGTGGTCTCGCTGGGCTCAGGAGTGAAGCTGCAGATCTTCGCAGTGAGTGCTACAGCTCATAAAAGCAGCGTGGACCCATAGAGTGAGCAG
>chr1	148606396	148606667
TTTATGCATGGGCCTTGTTTTCATTTAAGTTCTTATTTCTTTACAGTTATACTTAGTTTACTCTGAGTTTGGTTTCTAAGTCAGCTTTAGGAAAAATTGTGAAGCAGGTATCTTTGGACTCTGAGTTTGGTTTCTAAGTCAGCTTTAGGAAAAATTGTGAAGCAGGTATCTTTGGCATTCCCAGCCTTTCTGTCCATTTTCCTGATGCCACTTTGCTTCTCTTTTTTCTTCTGACATCCGTTATTTAGTAATTTATATTTATATTTAGACCT
>chr1	242838557	242838836
AGTCTCCTACTTTGTCTCACACAACCTGGCCATCTGCTGTACTGAACCCTCTGCTTTCTCCTTCTCCCTCTCTCTCACGTTTCCTCCCTTCCCTTCCTATGCAGCGTGAGCTCCATAGTTCAATTCTCTAGCACCATCTTGCCAATATCGATTTCTCTGTATCTCTATCTGTATCTCATTTTTCCCAGTATTATTTCTGCTTGCTGTTAGGGCAACTTTAAACACTCATCTTTCTGCTTTATCCATGCCTGTGTCTGAGTTGCTCAATTCCTATCTTGGA
>chr1	247107374	247107653
CCTGTTTGTGCTTCATCACATTACCCGCTTTGTTCTTCCAGCCCAAGTCTGGCTGGGTTCATGTCAGTGACTCAGGAAAGCTGGGTTTTGGAGGAAGGCGTTGGTATAGTCTAAACGCAGGGGACTTCTCACTGCCCCATCCTGCCTTGGTCATTTCCTAATGCATCCCCAGACAAGGATCCCCATCTAAGGCCAGCGAACAGGCTTGGCGTTCCTTTCCCTCAGAGCAGTGTTGATGGTTCCCAGGCTAAATGCAAGCTCCCCTTTGAATCCATTCCTG
>chr1	118460915	118461193
TAAAAACCAAAGGAACTAACCAAGTGTCAGAAATCTTTGCAAGTCAGAAATCCCTGCAAGGACTCTAGGAAATACAGTGCTTTGCTTTTTATGGCAGTTCTGCTCCTGCTAACACAATTTAGGGAAAGAGACATGATGGCTGTGATTTTTGGGAGCAGAAAAACATAGCAGTACACCTGCAGAACCTCACCATTTAATGATGACCAGATCCCACGTGGAAGGGGATCCTAAGGGGATGGAGGTCAGGCGTTTACTGTAAAGTGAAAGCTGTCTGACTGG
>chr1	234681731	234682009
CCTCCCCGGAGATGAGAATTTGGCCACTGCACAATTACCTGATATGGGCAGTGCACTTCCAGCTGAATTTTTACACCTCCCCCCAGCAGCCAACCCCAGCTCCTTCTCTCCCAGGAATACACCTTGCACCTCTTACCTGAGCAGGTAAGAGGCCTGCGTGCTTTCCAGAAGGCACTGGTGCATGTGACCCATGGAAAACATGCCCCACTGTGCCATCATCCAGGGCGGCTCCAGCTAGCATCTTGCTTCCTCATGCCCACAGGTTAGGTCTTCCAGTGG
>chr1	223130917	223131178
CAGAAGAAAGCATTGGAAAAACTCTTCCAGGCATTGGCTTAGGCGAAGAATTCATGACTAAGACCCCAAAAGCAAATGCAACAAAAACAAAAATAAATAGATGTGACCCAATTGAACTAAAAAGCTTCTGCACAGCAAAAGAAATAATCAGCAGAGTAAACAGACAACCCAGAGTGGGAGAAAATCTTCACAATCTATGCATCCAAAAAAGGACAAATATCCAGAATCTACAAGGAACTCAAATCAGCAAGTAATCCCGTCA
>chr1	168348077	168348338
TGGCTTTCAGCTCCGTCAGCTGCTTTTTCTTTTTTTTTTTATTATACTTTAAGTTTTAGGGTACATGTGCACATTGTGCAGGTTAGTTACAAATGTATACATGTGCCATGCTGGCGCGCTGCACCCACTAACTCGTCATCTAGCATTAGGTATATCTCCCAATGCTATCCCTCCCCCCTCCCCCCACCCCACAACAGTCCGTTATTCTAGTTTTACATTCGTCTAATTTTTTTTCGAAGTTTTAAACTTCTTTGCCTTTGGT
>chr1	69034527	69034786
GGGCCCTTTCTGTGCAATCCATAATAACCACAGGGTTACTCTTTTGCTCTCTCCTTCAGTTCTGAAGCTCCTATTTCCAGGCAAAAAAAGTGGAAATATTTCTTATTAAATGCTTTTCGTCTGAGATGAGAAAAGATCGGGTGCATATAGGGTGGTATGGCCATCAACTTCATTGAATGCCATTCTAATAGAAAGTTATGGATAAACTTTGTGCCCATCTCCTTAATATATTGCCTACTCTTGATATTCAGAGTAAAGCT
>chr1	149032473	149032732
TGCAGAAGTAGGGAAGTTAGAGGACTATCACATAAGACTAGGGGGAAACAAAGGGAACTTAAACTGTGTGGTCATGCTAGAGGGAGAGAGAAACGGCCAGATTCATATTATATTTTGAAGAGGCAGGGACAGAATTTGCTAATATGGACCAAAAGAGAAGTAGAGAAGAATAACAACAAAATGATTGAGCAATATTTAATTTGGAATCACATGGCTAAATAATATATATATATATATTTTTTTTTTGAGATGGAGTCTCA
>chr1	93988883	93989154
TAGCAGTCCTAACCAACAAGGCCCTCCCAGGTCAGGCTCAAGACATGTGAGTGAATGAGCTTTGAGGTGATTCCAGGTTCCAACAGTCAAGATACCCTGGATCTTTACCCTTCCCAGATGATGCCCCAGATATCGTGGAGCAGTGATGAGTCCTCTTTGCTGTGCCATTTCTGAATTTCTGACCCGCAGAATCCATAAGCTTGATAAAAAATAGTTGGGGTTTTTCTGCCACTAAATTTGTGCTGTGTGTGATGCAGCCATCGTAATCAGAA
>chr1	170891795	170892066
CGAGGAGGGAAGGTGACCTGTCCAGTTCACACAGTTAATGAGCAGAAGAGCTGGGATTGGAAGTCACATAGTTTAACTCCAGAACCACCCACTCCCAACCATCATGCAACACCACCTCCCCATCCAGGATATGGTGTATTTTTCCCACTTATTTGAATCTTTGACATTTTCAGTAGAATTTTTATAATTTAAAAGATATGGGCCATGCACGGTGGCTCACGCCTGTAATCCCAGCACTTTGGGAGGCTGAGGCGGGCAGATCACGAGGTCAA
>chr1	207165725	207166011
ATTAGAGGTGTGAGCCACTGCGACCGCCCCCCCCGCCAGTGGTCAGCCTTCTAGCAACCAAAATTAGCCAGAATATAGCTGTTAACCTAGACATAGCAGAAAACATACACAAAAAGAGTTATAAAATTCATGAACTTTATGGGAGAGACATTGGGCTACCTTCAGGAGGATTGACTTAAAAATCATATAATAAGGATTTGAAATCTGATTTGCTCCAACAATATTTGATTTCTTCTAAGCTATCATCTACAACAGATGTAAAGTAGTTAAGTTTGGAGAGTGGTAGG
>chr1	50492529	50492815
TTGTAGCAGTCAAGCTCTGACTGCTCCATCCATTAGATTCAGAAGATGGCAAATTCCTTAAAACACAGATACAAACAATTCTGGTAACACAATCTGATTTTATAATTAATTTTCTGCCTGGGAAGGCAAAAGTTCTCCTTCTCATGTTCTTTGTCCTCAAGTTCCCGACTGTTCTCCCACTTCTGGCAGACTCTTAATTAAGGAAAAGCAGATTCTGTTACCTGGAATTCTGTTGTGTTGCAGGTAAAAAGGCAAATTTTTTCTCAAATGTGCTTTGATCACAGAGA
>chr1	209026829	209027181
TACATAAAATACCTCTTGGATCTATTTTTCTTCATTTCCACAGCCATTTAAGTCAGGTTAGGCTACTGTCATCTCTCAGCATGCTCCCTGCCTTTTATCTTGGCTTTTTCTACTCCATTCTCCACACAGCTGCCAGGATGATTTTTCTAAACACAGATGAGTTTCTGTCATTCTTCTGCTTTAAAATCCTCACTGGCTCTCCATTACCCTCAGTCCAAATTCCCTAACAAGTCTCAAGGCCTTGCTCACCTGTTCTACCCTCTTGAGAATGCTATGCTCCAGGTATTTGGAACTACTTTTTTTTTTTTTCCCAGATGTGTCTCCAAAACCTTTGCAGATGCTTCTCCCTATTC
>chr1	106459313	106459665
GATAGGACACAAAGAAATGGAAAAACATTTCATACTCATGTATAGGAAGAATCAATATTGTGAAAATGGCCATACTGCCCAAAGTAATTTATAGATTCAATGTTATTTGTTTCTTGTAAACAAATTTACAAGAAAAAAAACAACCTCATCAAAAAGTGGGCAAAACATATGAACTTACACTTCTCAAAAGAAGACATTTAGGCAGACCACAAACATATGAAAAAAAGCTCATCATCACCGGTCATTAGAGAAATGCTAATTTTTGTATTTTTAGTACAACAAACCACAATGAGATACCATCTCAGGCCAGTTAGAATGGTGATCATTAAAAAGTCAGGAAACAACAGATGCTG
>chr1	193732037	193732295
GGTGGAGCCATAAAGCCCCCAAGACTTTATGACTTTTGTGTTTGGCTACCAGGATGGGTGGAAAAATACCATCAGGTGGGGGCAGGGATATATGGGTCTCAGCTCAGAATCTTCTTGGGTGGGGCTTGCTGTGGTCACTGTGGTGGATGGAGGGGTGGTTCTCAGGCCAATGAGGTTATGTTTCAGTGGTGATTATGGCTGCGTCTGCTGTGCCATACAGTTCACCAGGGAAGTGGGGGATATCCCATAGTGAAAGGCC
>chr1	171685722	171685980
AAAAACAATAGAGAAAATTAATGAAACTAAAAGTTGATTATTTTAAAAGTTCAGCACAATTGATAAACCTCTAGCCTGGATGACCAAGAAAAATAAGATGCAAATTAGAAACATCAGAAATGAGAGAAGAAACATCACTATTAACCCCACAGACCTTAAGAGGATAACAAGGGAACAGTACTATGAAAAGCTGTTTGTAAATTTGACAAAATGCACTAATTTTTAAAATTAAAAAAAATTACCAAATTCATTCAGGAAG
>chr1	177005384	177005652
AGGAGAGCTTGCTGGGGTACCCAGCAGTGATATACATAGACTGGTTTCAGGTCATGAAGCTGGCCCTGGCTGCACGTCTCATTGTCCGGGAGAAAGTGCAGCTGTAGCAGCTCTCCCCACGCATCCAAGGCCTGCAGTGGGGGAAAGCACAGTTCCAACACCCCAGTTAGCTTCAGGGATTAGGAGCAACAATGTTCTATTCCTTGGCCTGGGTTGCTCAGATGCCCAGGGAAAAAGTGTCACAGAGAGAGGCTCTCTGCCTTTCTTGC
>chr1	1906810	1907078
CCGGGCGTGTGTCAGGCCTCAGTCATCCAGGGGCCATCCAGGTTCACCTGGCACTCCCTGGCCTCCTCTCGCTCAGGAGGGAAATCTCGGCACTGGGCCACCTAGCCAATGGAGCGTGGGGCTGGCGGGAGGCTCTCCACATGCCCCTTTCCGCTGGGCAGGCAGTGCCCACATGGCACAGCCCCAGGGGGAGTGAGGGCTTGGGGAGCCTGCCCTGGACCCTCAGTGGCCCCTGCATGAAGCCCCTGGGGGCAGCAGCCATCCAGGCC
>chr1	48439367	48439801
CATTCCCTTCTGCCCCTCCTGCCCCTCCTTTCTTGGCTCTGCAGCTCTCCAGTTCCTATGGGGGCACCATAATCTTTCTCCCAGACTAGTGGTTTCAGTGATACTCTTCTGCAGACCAGGCTCTCTCTATTTTCCTACAAATACAGATTCCCTCTAGTCAGGCACCAGTCGCCTCTTCTTGGACCCAGCCAAGCCCATTACAAAGGAGAGACATGTCCCTCCTCAAATTTTGGTTAAATACCATGATAATGTGTTGAACATGCTCCCAGCATTTCTTACTCATTGACTGATACTGTCCCTCTGCTTGGACCCTATCTTCTCTTCTTTTTTAACAAAACCCCATTTATTCTTCCTGCCTAGCTCAAACCCAACCGTCTTTAGAAAGCCTTCAATAGTATTCTCACTCGATGAGATGTATTCTTCTTTAAAGCCTTA
>chr1	219886325	219886759
TCCTAGAAAATAACATGGAATTCAACATTTGTTCATAGAAACGATGGACCATTAAGTAAAATGACATACCAAAATATACCTGGCACAAGGCAGTCATTCAATAAATGGGCACTATTGTTACAGTTCTCCTATTTGTAATATCTAAGAGTTTACTCTATTTGTTGGAGTCAGGGGAGGGGCATTACATTAAAAATCTTAATTTAATTTATTTTATTTTCTATTATCTTTCTTTTTGTATGCTAATGAATCCAAGCAACTATTGAAACTAATCCCTAAACTTCACAGTTTAAACGTTTTCCAATAATCCCAAAGGGCTATGAAGAAACCAAACTTAGAACAAATAAATATAGGATATGCAGCTTATATAAACCCAAGGCTTAATAACCTCAGTTAATTTAGTACATTGGACAAAAAAATCTGTCCAACTAGTTGCCT
>chr1	372076	372378
TTCCCAGGGATGAATCCCACTTAAGCATGGTGAATTTTTTTGCTGTGTTTTCTTAAAAATAATATTTGCTAATATTTGGCTGAGGGTTTTTCCATCTAAGTTCATCAGGAGTATTGGTCTGCAATTTATTTTTATTATAGTGTCCTTCTCTGGTTTTGGTATCAGGGTAATGCTGGTTTTGAAAAATGAATTTGGAAGTATTCCTCTTCTTCATGTTTCTGGAAGCGTTTGAGAAGGATTGGTGTTAGTTATCTAAGTGTTTGTTAGAATCCAGCCACTGAGCCATTCAATCCTGGGTCTTTC
>chr1	35513726	35514028
TTACTAAAGAATATGTAAGTAGATAAATATAAAATTTCAGTTTCTATGGATACTTAAGAGGTATTTTTGAATTCTGTATTAGGAGAACAGCCACTATTTAAAGAAAAGTGATATTTCCCTTAAAAATTCTGATTATTTTACTATGAGCTAACTGTATGTACTTACTTTAGCAAAGGAGAAAGGCAAGTATTGTATAAATGTACTGTATTCAACCCAACAAAATTGCTAATACTTGACCATTTGACTTAAAAAAAAATGACACTTTTATGTGGCTTAGCCATTAGCAGGAGCATGGGTTTTTCA
>chr1	112850393	112850644
TCGGCCTCCCAATGTGCTGGGATTACAGGCGTAAGCCACCAAGCCTGGGCCTCAAAAACATGCTTTAATACTTGAGCATCTGTGTTGTGCCAAGACACAGTCCCACTTGACTGTAAAGACAGCTCAGGCCAAAGAAGGGGCCTCAGAAGTGATTTGGGGGCCCATGTGGGCGAGTCCACTCTAGGTTAGGGCTGATGTGATCATCTTCAGCCAACTTTCCCCCTCCCTGCGCTTTCCACCAACCCCAGGCCC
>chr1	3288146	3288397
AGGAGAACCCCATGCCATGGCTGTGGTCACTCACGCGTCATTTACCTTCTCCCTGGCCCCTGTACCATATATGAAGAGAGAGAGCCCAAAAGAGACGCATGCTGAGAGGGAGAGATACAGAGACAGACAGAGAGAAGCAGAGCAGGGGAGACAGAGAGGAAGAACCTGGCACCCAGGCCACCACCTGTACAGGGGCTGTGAGTCCCCTGCCCCACAGTGACCTCCAACCCAGACCCGGCCAGTGGTGAGGGA
>chr1	160695435	160695716
AGCTCTGCCTCCTGGGTTCATGCCATTCTCCTGCCTCGGCCTCCTGAGTAGCTGGGACTACAGGCGCCTGCCACAACACCCGGCTAATTTTTTTTTTTTGTATTGTTAGTGAGATGGGGTTTCACCGTGTTAGCCAGGATGGTCTCGATCTCCTGATCTCATGATCTGCCTGCCTTGGCCTCCCAAAGTGCTGGGATTACAGGTGTGAGCCACCAAGCCCTGCCTTAATGATTTAATTTATATAATGTTTTGAAAATGCAAACTAATCTATCATGATAGAAA
>chr1	203017004	203017285
AGCCATCACTACTTCAAGGGCTGAGAGCAGAAGCAAATAATGTCACCAAAGGAAGAAGTCAGATGTAGAGTCATGAAGGAAGAGACACAGGGCAGGAGTTGCAGTCCATGGAGGGTCACAGCCACCGCCAGAGATGTAATATACATGCAGGGAAGAACTACTCCAACCTCACTGCCAAAAACAATCGGAAGCTGGAAGACAAAGGAGCCTAGGCAGTGCGTTCCAGAAAAAGGGCGAGTATCCTGGGCCACAAGCAGCATAAAGAAGGGCTGAGAATGCATT
>chr1	46849092	46849391
GACCTAAACTCTCCCCAGAAATATGTGCAATTGCAGAGATGCTCACATCACACTCTTGTATACAACTCCAAGGAGAGTTCAACAACTGGGTCCATTTAAAAAATCCCTGGGCCTTCAGGATTAAGTCCTAACTTTCCAGCAGGACGCTGCTCAAGGCCTTTCATGATCTTATCCTGACCTCCCTCTCTAGCCCCACCCCATGTCCCTCCTCTTTTCAACATTCACACAGAAGTCCTCAGACCCCCAATCCTGGAAATTATGAATTCTGCAAGAGTTAGTTCAGACAGCCCTCATTCCTTC
>chr1	162013318	162013617
AGGATTTAAATAGCATTTCTAGACAACAGTAGCTATGCTATTAAAGGGCACCTATGATTAATTACTGAACAAATTTTACAGACAATAATTGCTAAAAGAATTCAGAGAAAGGAGAGATCCCTTTAGGCTGTGGCTGGCAAGGACATTGGTATGGAAAAAAAATATGCTTCAACTGACTTTTGTCAGGATAGGAAGTGATTTGGTAAGTAGAGTGATGTACTGTGTCTCTTGATTATCAAAGTAAATTGAAAGAAATGCCTACCTAGTGCCTACTACAGATGTAGTTCGATGCTATACACT
>chr1	204322982	204323261
AGGGTCTCGCTCTGTTACCCAGGCTGGAGTGCAGTGACATGATCTCAGCTCACTGCAACTTCCACCTCCAGGGTTCAAGCGATTCTCATGCCTCAGCACCCCCGAGTAGCTGGGACTACAGGCATGCACCACCATGCCTGGCTAATTTTTGTAGTTTTAGTAGAAGGAGTTTTGCCATGTTGGCCAGCCTGGTCTTGAACTCTTGGCCTCAAGTGATCCACCAGCTTCGGTCTCCCAAAGTATTCGGATTACACGCATGAGTGTGAATCCAACACTGTTT
>chr1	5617612	5617891
CTCTGGGGGCCTCTGGGCTTCCGAAGAGTGATGAGGAGGAAGAAGTGCAGAGCCCTGCAGACAGCCTGTGCTCTGTTCCTAATAACTGCCCATCTCCACATTCCCAATCAAGCAGCCCCTGGGGAATGTCTTCAGAGCTGCTCTAGGTGGGGGTCCCATCAAAGCAGCACCACTTGGACCATAGTGTTGGAACCCCCAGACAAACATCACCCCTCCGGGCCTTTACCCAGGTCATCTGTAAGGGGACATAGCCCTCTTATCAGGGTCCTGGACCAGAATC
>chr1	15722073	15722323
TGGGCCAGGGCACTGGCCAGGGATATCCAGCCAGCCACTCACACCTACTGCACCTCATGGTAGGAAATATCTCCTGCATCCTCACAGGCCTGTGATGAGGGTCAAATGAGACAAAGATGGGAAAGTGCTTTTAAACAAAACCTCAAATGTTTGACTTCATTATTCTCCATTCTGCATCAGGTCCCCTCATTTCCAAAACCTCTTAACAAAACATAAACTGAACACAGAAGGGGCTGGCCAAAGAGGGCAGG
>chr1	166009107	166009357
GTGTTTCCAGTTTGGGTAGTGGTGGGCATAGTTACTGCTGTGGTCCTAGGTCTCACTCTGCTCATCAGCATGATTCTGGCTGTCCTCTATAGAAGGAAAAACTCTAAACGGGATTACACTGGGTAAGAAACACTGTTTTTTTAGGGCAGGGGTGGAGGGAGGGAATCAGGGTTTATAGAAACTTCTGTATTTAATGAAAAAAGGATTTTAAAGAATTAACTACTATTTTCTTTCATGTCAGAATCAGGCAG
>chr1	51309651	51310025
TCAATTGTTTAAATCTGGGTAGTGGCATTTATCAGTGTTTGTCTTGTACCTTTAAAGGTAATCGTTTTCTGCTCTTTCCCTTTCCCCCACCAAGACTGTGAGCTCAGAGCACTAGGACGAAGAATGATTCAACTTCCTATGTCCAATAACTAGCACAGAGCTTAATACTCATGGATGCTTAATAAATGCTCATTGAATTTAACACCTATGAAGAAGTATTCCTGTGCTTGAATTGAGCATTCTTACCTAATTTGGGTGCTCCCTGAGACCAAGAACTATGTTTCATTTCCTTGGGATTTGGCACAAAGACTCTTAGTACCACATGTTGGTTGAAAAAAATTAAATTACTATGCCAAAGTTAATATGCAAAGTCAA
>chr1	94937318	94937692
AATACCTACTGTGTTACAGGCACTGTAAACATTGGTGAGCATACAGCTCTTTGAGCCTTGGTTTCTTCACATATAGATGGCACTAATAACCCTTCCTTTGACAGTAAACCCAGTAGGGGGCAGGATTAGTGATAGGATTAAGTGACATGGTGGGGCACAGTGGCTCACACCTGTAATCCCAGCACTTTTGAGAGTCTGAGGCACGCAGATCACTTGAGGTCAGGAGTTCAAGACCAGCCTGGGCAACATAGCAAGACCCCATCTCTCTCTCAAAAAAAAAGAACATTAGCCAGGCATGATAATGCACACCTGTAGTCACAGCTACTCAGGAGGCTGAGGCAGGGCAATCCCTTGAGCCCAAGAGTTCAAGGCTGC
>chr1	201961872	201962182
CCAGCTACTTGGGAGGCTGAAGCAGAATTGCTTGAACCCGGGAGGCGGAGTGCAATGAGCTGAGATCACGGCACTGCACTCCAGCCTGGATGACAAGAGTGAGACTCTATGTCGAAAAACAAAAAATAAAGAGATTGGGGTCTCACTATGTTGCCAGGCTGATCTCAAAGTCCTGGGCTCAAGCAATCCTCCTGCCTCGGCCTCCCGAAGTGCTGGGATTACAGGCATGAACCGCTGCACCCAGCCCTCCCTAATTAATGTCTGACCCAATTCCCTCCACCCTGTTCTGTTTGGTGAAGATTTCTTTTTTT
>chr1	49267319	49267629
TCAACATGATAAAGGGCATCTATAAAAAGCTCCAAAGCTAATGTCATATTTAATGGTGAAAGACTGGATGCTTTACCTCTAAGATAAGGAACAAGGCAAAGAAGTCTGCTCTTGCCACTTCTATTTAACATTCAACTAAACTATCCATAATGGCCCAGGTAATTAGGTGAGAAAAGAAACAGAAGAATGAAATAAAAGGAAGAAGTAAAAATATATCTACTTGCAGATGATATGATCTTGTGTTTTAATCTTAAGGAATCTAATAAAAAACAATTAGAAATAATAAATGGGTTCAGAAAGGTTGCAGAATG
>chr1	80925020	80925275
ACAGGGTCAGGCTGCAAATTTTCCAAACTTTTATGCCTGCTTCCCTTTTAAACATAAGTTCCAATTTTGGACCATCTCTTTCTTCACACATGAGCCTACACTTTCACAAAAACCCCTGTCACTTCTTGAATGCTTTGCTGCTTAGAAATTTCTTCTGCCAGATACTCTAAATCATCTCTGTCAAGTTCAAAGTCCCAGAGATCTATAGGGGAGGGGCAAAATGCTGCTAGTCCCTTTGCTAAAACATAGCAAAAGT
>chr1	28828039	28828294
GGGCGCCTGTAATCCCAGCTATTTGGGAGGCTGAGGCAGGAGAATCGCTTGCATGGAGAGGCAGAGGTTGCAATGAGCCAAGATTGCACCACTGCACTCTAGCTGGGGTGACAGAGCAAGACTCCGTCTCAAATAAATAAATGAATAAAACACACATACACAGACATACAGTTGTAAATTCATAAATTATTCCTGGCAAGATACATAAGAAACTGATAACAGAGGGAGGTGGGGGAATGGTGGTATCTGGGTGGCC
>chr1	205298506	205298772
TCTCCAGGCTTGAGTTTTTCCATTTACACGAGGGAAGTTATCAAGTCCTCATTTTTTTTGTAAATCTTTTTTTTAAAATACATTTATTTATTTATTTTGAGACCGGGTTATGAGACTGGCTAATTTTTATATTTTTAGTAGAGATAGTGTTTCACCATGTTGCCAAGGCTGGTCTCAAACTCCTGGGTTCAGGCGATCCACCCAACTTGGCCTCCCAAAGTGAGGATTACAGGCATAAGCCACTGCGCCCAGCCTCAAGTCTTCATT
>chr1	56984308	56984574
TACCTGCTTCTTTAATTCTCTTAGCTTGCTTTATTTTTTCATATTTACTATTAATACCATTCAATATAGATCTTTTATTATTTATTGTCCGTCTCCTCTGATCCGAAAGTAACCTCTGTGAGAAAAGGAATTTTTGCCTGTTCACTGCTATACACCCCCATTTCCTAGAACAGTGCTGGGCACATAAAAAGTACTTAATATATTTGAATTTCGAATGATTTGAATGCATGTGTCTTCTCACTGGTGAATTTAGTGCATTACATTTAT
>chr1	52444561	52444833
ATGGCGTTTTATCTTGTGATGAAAGTATATGTGTGTATGGCGTGGTGGTAGACAGTTCTATAATTCTGTTGGCAAAGATAATCCAAGAGATGTCTAACATCTCAAAATTGGAGATACAGACTTTGGCTAATATGGTATTAATTAATATTTCAGTCATGGATAAACAATTTATATACCACTTTAGTTTCTCCAGAGAAACAGAACCAGAAGGAGATAGAGGTTTCTGTTTTGTTGTTGTTGTTGTTTTGTTTTGTTTTGTTTTTTGAGACAGTC
>chr1	87386971	87387243
TCACAGCCCCACCTTGGGGCAGGTTGGAGGTCCTTCTGTTGGAGGATGTATTTGGAAGTGTTCTGACCAAGGGGTCTTCTCACGCTCCTCAGCATTTCCTAAAGTGCACTTTCTGATGGCGTGGGCACTCCACTTTCACTGTGGCTGCTGTTCTACTGTTGAGACACTTCCCTATTTCACCGGACAGTCTCTTTGAAGCTTCCACAGTTGCCCATTACATTTTGCTAGGAACAGGGAGTCACTTCTCTCTGGCTGGGAGGAGACCTCTGAGTC
>chr1	157742879	157743162
CCTTTTTAAGACCAATGACACTTAGATTATTTTTGAGGCTATTTTTTAGATCTCACAAGCATTTTTCATTTTTTCCTTTCTTCTCTGATGGTGTGCCTTCAAATAGCCCGTCTTTGAACTCTTTTTTCTGCTTGATAAATTCTGTTGTTGGGACACTCTGATGCATTTTTTAGTTTGCCAACTGTATTTTTCAGCTCCAGGATATCTGGGTGTTTTTTTAAATTATTGCTTCAATCAAGAGATTTTTAAATTTATCTAATAAATTTCTAAATTGTTTCCCTGTT
>chr1	38812410	38812693
TAGATAGATAGATAGATAGATAGATAGATAGATAGATAGATAGATGATGGGATAGTTGCATAGATGGATGGTTGGATGCATGCTTAGAAGGATGAATTGTTAGCCTGGGAGACTGGGTGGGGTTCAGGAAGAAAACAGAGCTGCTTTGACCCCCTAATAGTTTCTCAGGTCTCAGCTCCAATTCCCATTCATGGCTGCCTTGTGGTTCCAATCCTTGAATTTCAAGAGAATTTTATGTGTTCTTATAATAAACTTTCTTCTATTTGAGACAGTTTGATTTGAGC
>chr1	41559339	41559593
GGTGGGCTCTAGGGAGTCCCACTTCTCTGCCAGCCAAGTGAGAACGCAGGCTTGAAGGGGAAGGAGGAAGAGAGACTTGTTGGCGGGGCTCCCGCTGGGTCGAGAGCAGTGCCTTCTGGAGGGATGCAGCGTCTTGAGGAATCCTCATGACTACAGATAACAGGGGGTGAGCTGGTATCTCTCTCTTACACTGGAGGACAGTGAAGCTCAGAGACACGAAATTGCCTGCTTAAGACTACACAGCTAGGAAGGAGT
>chr1	93964276	93964530
CAGCTCAATGCAGCCTTAACCTCCTAGGCTCCAGCGGTTCTCCCACCTCAGCCTCCTGAGTAGCTTAGACCACAAGTGCATACCACCATGCCCAGCCAATTTAAATATATTTTTTTTTGAGAGAGAGACAGGGTCTCATTATGTTGCCAAGGCTGGTCTCAGACTTCTGGGTTCAAGCAATCCTCCCACCTTGGCCTTCCAAAGTGTCAAGATTACAGGCATGAGCCACCGTGCCTGGCCTATTAGCTATTCTTA
>chr1	161419267	161419538
GACTTTATAGACTGAAAGTTTCTTATTGTACATGGCACTAGTAACTCATTTTATATACCACAAAAATATAAATGAAAGGGGTAGTAAAAGGTATTGGAGAAGGAGGGAGGGAAAGAGGAGAAATGTAAAATTAATTGAGATCTTAATAAACATTAACATGTATTACATCACTTAATAAAACTACAGTTCCCAGAACTTTAATGTGTCCTCTCATAATACATTTACACAAAAGATACAAATTCATTACTACAAACAACAATACTTAGTCAATA
>chr1	69837267	69837538
TGAAACGTAATAATTGGCTCAAATGTGACTGAAGCTCTAGGAAGAATCCCTATAAAGTAGAAAAAAGAAAAACAGCATGTATGTGTACCACTAGCTGATGTATGCCACACAGGAATGAGGTAGACATTATCTCAGTTTTACAATAAAAAAAAAAGGGCCAGATAGGATAAGTAATAGGTCTAGGATCACAGAAGTAGGATGGAATATAGTTGGAGTTTACGCCCATTTCTTTGTGGTACATGTTCTTTTCCTTTTGTTCCATGTGCCAAAAA
>chr1	100832545	100832834
TGGGATTTTTGAAGTATCCTATTATTTTATTGCTATCTATTTCTCCTTTCAGCTCAGTCAATGTTAGCTTTATATATTTAGGTTCTCTGAAGTTGGGTACATATACATTTATAATTGTTATATATTCCTGGCAGATTGACCCTTTTATCATTATGTAATGTCCTTTTTTCTCTCCTGACAGTTTTTGGCTTAATGTCTAATTTTTTTTTTCTGATATGACAATGCTTGCTCTCTTTGGTTACCATTTATAAGAAATATCTTTTTTCTTCCTTTCACTTTCAGCCTATGTA
>chr1	61069713	61070002
GCCACGTGCAGTGGCATGCACCTGTAATCCCAGCACTTCAGGAGGCCAAGATGGGCAGATTATTTGAGCTCAGGAGTTCTAAACCAGCCTGGGGAACATGGCGAAACTATCTCTACAAAAGATACAAAAATTAGCCAGATGTGGTAGTGTGCACCTGTAGTCCCAGCTACTCAGGAGGCTGAGGTGGGAGAACTGCTTAAGCCTGGAAAGTCGAGCTGTAGTGAGCCATGACTGCACCACTGCACTCCAGCCTAGGCAATAGAATGGAGACCCTGTTTCAAAAAAAAAAA
>chr1	112616563	112616834
AAATCACTCAAGGTGGTGAATTTTTTTTTCCCATAAAGTGTCTACAAAATCTGTCACCTCGACACCCAGTGTTTAAACAGGGCAGTGTCTTGAAAAATGACTTTGTTCTCTAGATCACTCACGGTGCTGGCCTGACACTGTTTCTATTTTCTGCTTCAGTGTGAAACCTGCTGCAAACAGCTGCACAAGAGCTCAACTCAACAACTGCCAGAAGCCAGGAAGAGTAGCCTTCACCCCCTCAGGCTGTCACTTTGGGCACCCCCTCTGTCCCC
>chr1	26109993	26110264
GTTGCTTCAGGCCATCTTGATATATACGTGCAGGTCACTGGGGATATGATGGCTTAGCTTGGGCTCAGAGGCCTGACATTCCTGTCCTCCACTGTAAGAGTTACCCGAAGCTCGGCGTCCATGATGGCCCAGGGGGCTTCCGAGGCGATCGGGCTGTGTCAGTCTTCAGTCGCTAAGCCGAGAAGATCCAATTTAAAATCAGTGAGATGTTCCTTGGGCTGGTTGGTCTGTTCATAAATTTGGAAAGGAGAGCTTTATTTCTCATAAAGATT
>chr1	206077289	206077542
TCCTCTGATGAGACCTCCTCCTAATGCCTGTCCTTGGCAGATGAACTACTCTCTATTGTCATACTTGACCATCTCTGGCATAAAAGGTGGGGCTAACCAGGTTTCCTTAGGGAAAAAAAAAAAGGCCCAATACACGTGACTTTTTTGTACATAAGTATTTTTTAAACAAGTTTTTACTACTGACTCATTGAAATGAGGTGAAATGTATGGTTAACCCCTTCCAGTTTACAAAGTGCTTTTGTAACAAATTAACT
>chr1	204253282	204253535
CCCTAGAGAAATGGCTGACTCCATGTATGGTGCAGGATATAGATCCTGGAACATCTTTTTTTTTTTTTTGCCAGAAAGCAAGGAAGCCATCCAAGTCCAACAGGATCACGTCAAAAGGCCATGGGAGTCAACTTGAAGAGATACTTATTAACCTGAGACAATATGAGCATCTAAAACAATTAATAGTGACTACAATGGGCTCAAATGCAAACAATAATCTATGAGCTCATTACGATATTCAGGAAAAAAAACTA
>chr1	87496725	87497014
TCCATATTTTTGCAATTGCGAATTGTGCTGCTATAAACATGGCTGTGCATGTGCCTTTTTCATATAATGACTTGTGTTCCTGTGGGTAAATATCCAGTAGTGGGATTGCTGGATTGAATGGTAGTTCTACTTTTAGTTCCTTAAAGACTCTCCATACTGTTTTCCATAGTGGTTCTACTAGTTTACATTCCCACCAGCAGTGTAAAAGTGTTCCCTTTTCAGTATATTTATGCCAACACAGGTTGTTTTTTGATTTTTTTTTTTTGAGATGGAGTTTCACTCTTGTTGCC
>chr1	166381590	166381879
AAAGAGAGGAACGAAGGCTGTGCCCAGTTAGCTGTGTCAGTCAAGACAACCAGGAGTAGATTTTAGTCACCTTAAGGTCGAAAACTATGTTTGTTATTTGGAGCTTCTTTTCTTTAGTTCGCTTTATTTTCCCCTGGTTTATTTGAGAATTTTCTTTTGAAACTACCCATGAGACTCATTTCTACTAGGAACGTTAGAAAAGTAAAAAGACATTCTTTTCCTCTCCCCTTAGGCCGGGGAGGCAGAGGGCCCCTAGTGGCCAATGGTGGAACTGCAGCAGCCCAGTCCCA
>chr1	22201325	22201582
ATTCTCACAACAGCCTCAGGAGATCAGTACTATCATTATCCCCCATTTTACTGACCCTCAAGGAAGTAAAGTAGCTTATCATAGAACAAAAGGCAGAGCTGCACTTAATGTTTTTATTTTTTGCTTTTTTTTTGTAGAGATGGGGTCTTGCTTTGTTGCCCAGACTGGTCTCAAAATCCTGGCCTCAAGCAATCCTACCACCTTAGCCTCCTGAGTAGCTGAGATTATAGGCACATGCCACCATACCTGGCTACTTTA
>chr1	180926933	180927190
CAGAATTATGACCTAATAAATGGTTGTTGTTTTAAACCACTAAGTTTTAGGATGTTTTGTTACACACCAAAAGCTCACTGATACATCATGGAGTAGCCCAAATTTTAGCTCTCTTCCTTGAACACCAACTATTTTTAATTTACCCCTCCCAACTTCATTTCTAGTATCAAAGAGCAAAACTGACAAAGGCAACGAAATGAAATCTGGGCTTTATTAGAAAGTTTACTTGTGAGAATCTGAATCCAGCAGCATGTCAAA
>chr1	101531631	101531910
GCAGAAAAAAGTGCTACAAAGTCTAGCAGCATCTCAGAAAATTGGGACAGATGGCCTCAGGTTTCTCTACGTCAGTGCATCTCTGTGGTTTCAATTTTTTGACCACCAAAAGGAGGAATTGGATTTGATGAACCCAGTGGTTGCAGTGGCTCTGGGAAAGCAATGTGGTTGAAATTTTATGCTTCAGTTGGAAGGGAGCACCCAATGCCATGCTCAGGACTTTTCATTGTGGTATTTGGTCTTCTTTTCTTTTTTTGCTGTGGGTCTTATTTTACTAATG
>chr1	158289678	158289957
TTTTGGATACCAGTTCCAACTTGAATAGCGACCTTAGAGTCCTCCAGAAGGAGATCAGTTGCATTGGGATGAAAAAGAAGCACTTCTGGGCTTCCAAGTGTTCTTAATGAGGGTTGGGGAAGAGAAAATGAAGGAGAGGGGTAAGAGAGGAAGGGCAGGAAGAAAAGCACTGCATGGTTATGTAAGCCCTCAAGGTTGGAAGAAGAATGGAGCTGGATTTGGGGTTCTTTTCAAACTTGATGTCTTTATTCATTAATCCGCCTCCTGTCTTGCCCCAAGG
>chr1	74234146	74234414
TATAAGATTCCTTACAATTTAAAATTATGTGAGCTACGTGAGTTAACTTGTCATAACTCAGATTAGGAGTAACTTCTATAATAGTTATAGTTGCAGTAATTGCTATAGTAACTACTCCTCAAAATTTCAATCCCATAAAATAATATAATTATATTTTTCATCCACATAACCATGTTCCTGTTTTTCCACATGGTGATTCATTCACAGGCTTCTCCACCTATTTGCTCTATCATTCATTCACTGGAGCCTCAGAGTCCTCTGCTTCTGGT
>chr1	184726977	184727245
TGCTATTAAAAAGGTTATATATGCTCATAACCATCATTTCACATTTGAAATTTGGTATCCTATATATTATTGAAAATATTTAAGATTTTTTTATTTTAAATTGTTATGGGTAGATAATAGATGTATATATATTTATGGAGTACATGTGATGTTTTAATACAGACATACAGTGTATAATGATTACATTGGAGTAATTGGTATATCTATCATTTCAAATATTTATCATTTTTTTGTGTGTGTTAGAAACATTCCAATTCCAGGGCCAGGGG
>chr1	211131721	211131982
AAATGATTAAGCTTAGTGAACAAGTCATGTCAAAAGCCCAGATAGGCCAAAAGCTAGTCCTTTTGCACCAAACAATTAGCCAAGTTGCTAATGCAAAGGAAAAATTCTTAAGGGAAATTAAGAATGCTACTCCAGTGAACACAAATGATAAAACAGCCTATTGATATGGAGAAAGTTTGAGTGGTCTTGTTAGAAGATCATACCAGCCACAACATCGCCGTAAGCCAAAGCCTAATCTAGAGCAAGGCCCTAACTGTCCAAT
>chr1	110839412	110839673
CATACAACGGCTGTCTGGAGGAGGTGGGGTCTCTGAAGACCAGGAGGGACATCTGACCCGTCCTTCTGCCAAGGCTGCCATACTCAACACCCTGCAGGGCTCATCTCTGAGCCTCTGTGCATGCTGTTCCTTTGCCTGATATGACTCCACCTTCTCTAACCTGCAGACTGTTCTTCGTCCTTCAAGACCAGCTGATATGTTATCTCCACTGGGAAGACTCCTACTGTACATGAGGCCTGCTTCACCCAAACTCCCTAAACCA
>chr1	198394109	198394444
AAGGGGTTTAATAAAAATTCAAAGAATGACATAAATATAAAGTATTATTCTCAGAGATTACAATTCACAATTAGCCTGCATTTTATAAAATACCTCTAAAACATCTTCAACATTTAAAAATTGGATGTTAAAATTGGTGATACATTAATAATACTCTTCATTCCTTGAATTTCTGATTCTGTTGCTGACTTTAGATAGAATTTATTTTTCATCAGTTACATACTCAAAGGCTAAAACAGGAAGGCATTCTTTTTTGAGACAAAGTCTCACTATGTCACCCAGGCTGGAGTGCAGTGGCGTGATCTCAGCTCTCTGCAACCTCCACAGAAAGGCATT
>chr1	165332210	165332545
CCCCCGAATAAGGCAGAGGTCGCTTCGTGTGTGGTTGGGATAGGTGACAGTTTCGTGTATTGCTAAGAGTAATGCTAGCTATTATATCTAAAGGACATTTCTTTCTTGCTCAAATAAGTTCCAAAACAGGTACCTGAGCAGTGATTCAAGAACTAAGACTCCTTCTGTCTTGAAGGTTCACCACTTTAAAGCATGGCTTCTAAAGTCACAATGCTCATCAGTATTAACATAAAATGGAGACAAGCACGGATAATTTCCCAGGAGGTTTTATGGTCCAGATGTGAAAATGGTCACTTCATTTTCACTCATATTCTATCGTCTAGAACTCAGCAAGGT
>chr1	42227302	42227568
GTGGTCCCTAGAGGATAGTGGGGGATGGGTTGGAGAGATGCTGGTGAAAAGACATAAAATTTCAGTTAGATGGGAAGAATGAGTTCAAGATATCTACTGTACAATATGGTGGTTATAGTTAATAACAACGTATTATACACTTAAGCATTGCTAAGAGAGTAGATGTTAAATGCTCTCACCACAAAACAAATGATAATTATATGTGTTAATGGGTATGTTAATTAGCTTGATTTAGTTATTGCACAGTATGTGTACATATATATATAC
>chr1	41864259	41864525
TCCATATCCATTTTCAAATGAGATCTGTCCTCTAGCTTCTCATTCAGAAAGCACATTTATTCTGGAGAAAGCCCCACTTCAGGCCCCTTCTGAAGAGTGGCTGTGACTCCATGTTTCCCTGCCCTCAGTAATTCCACACATAGCTGTGCCCAAGCCTCTGATGGTGCTGATGGGCCACCCCGCCCTCCCCAGCACCGGGGCGTTTGCAGCACTGCACACCTCTGTCTTGTTCGGATGCCATATATCCCAGCTCCTCCCTGGTGGCTG
>chr1	109198808	109199070
GATTATTTTAAATCATTTAAAGAGGGTAACATTTAGTATAAAGTGAGGCATGTCTTCATGAGAAGAATTACAGGCTATTCTAATCCAAGTTGAAGAACAAGGGAAAAGGCTTCCCAAGAAAGTGAAAGGCACAGTGGGAAAGCAGAAGTGGAGAGGCATGGATCTGAATACTCTGGCTTCTCTGCTTTCTAGCTGTGTGTCATCTGGCAAGTTATTTAACTCTTGTGAGTCTCGGTTGCCTTTTCTGAGAAATAGGACTAGCA
>chr1	11783470	11783732
TCTGTTACTCTGTGATTGGGCCAAGTGCTGGGTGCAGCCAGCAATCGATGCAGTGGTGTAGGCAAGGCAGAGGGTTATCAGGCCGCGACTGCATTCCTGACGGAACTCCTATGTCGAGGTCAAGAGGTGGAAGAGGTGGCTGCCTGTGTGTGGTGCCCAGGATGACTCACTACCCACAATGCCTACTGACACTACTGGCGGGGATGGGATCCTGCGGATCCTCAGCGTGGGGCCCAGGAAGAAGTAAAGGACCATTTCAGGAA
>chr1	112715201	112715454
ATGTGCCTCCCTGAAACCTTGTTACAACATTGGCACATTACCCATCTGATGTGGAAAAAAATGAAACTTCAATATCCCACTTGAACCACAATCCTCCCAGCTCTATTCTCTTCCTCCCACTTTACCACTCCTTGGCCTCGCTGAGTTCCAGCCCTTTAATCCCTTCGTGGCCTCACAGTTTATCTTTACTTTCCCCTCAATTCCCAGGCTTCAGTCTTTTAAAACCCAAGCTAGACCTCTGGCCAACAACTTGA
>chr1	24983676	24983929
CCTCTCTAAATGGCAAAAGCTTTTATCTGAAGAGCAGATTTCATGAATTGGTGATGCTGAGTAAGGAAATGGTAGCAACCGAAGTCTTTGCAGTATCCTCTGCTTAGCTGTTTTATTTATACAGACAGAGCTGGACACATAGTAATTCTGTAATCCCAGCACTTTGGGAGGCCGAGGCAGGCGGATCACGAGGTCAGGAGATCAAGACCATCCTGGCTAACCTGGTGAAACCCCATCTCTATTAAAAATACAAA
>chr1	93923339	93923639
TTGCAGTATGGTTCACAAGTTAAAACTATATAATAAGGTATCCTGTGAAAAGTTCCCCTCTTACCTCTGTCTCCCATCTGCCCAGACCCCCTCCCACTAGAAATAAGTACTGCTATTAGTACTGCTATTAATATTGTATGTGCCTACCAGAGTTTCTATGTGTGTGTGTGTGTGTGTATGTGTGTGTGCGAGTGTTATTACCCCCTCCCTACACAAAAAGTAACATACTATACCCATTGTTCTACACTTTGCTTTTTAAAAACCACTTAATATATCTTGGAGATTTTCATATATTAGTACA
>chr1	149698064	149698364
GCCGCGGGCCGCGCCGCCACTCGCGGTGGGCGGGGGCGCGCACCGCCGGCCCCCCGCCCCCACCCCCGCGCGTACCGGCCCCATCCCCCTCTCATTGTCTCGCCTCTGAACGCCTCGCCGAGCGAAAAGATAACGGAACCCCCGGGAGCAGGGGGTGGGGAGAGAGAAGGCTCGCTCGCTCACTCACCTCCTGTGGTCGTCGCCGCCGGTAGTCTGACCCGAGGAAGGCGCCGTCGCCTTAAAGGGACCTTACACCCGGCGCCAGAAGGGGGTGGGAGCAGGGGGAGGGGACGGGGGCTTG
>chr1	200060880	200061209
GGTGGAAGTTAGGAGAATGTTTGTGTCTTTCCTAGTTGAATACAACCTTCAGAGAAAAACCTTATGCCTTGGAAATTACTACCTGGCACACAAAGGGGCTTCAACAAGGAAAAGCAGTTGGAGGTCTCTTCCAGATTGCTCTTCTGCCGAATTATTTGTATCTATTCCGAGCTGATTATGTAATAGGATGGAAAAAGTAAAAAAAAAAAAAAAAATCTAATTTGTATTTCCATGACAACGTGTTCTCCCAGCAACATCCCTCTCCTTTATTTGAGTTATAAAGGGCACTGCTGGGCCTGAGAACCAGGCCAGAACCTCCTTCTGTATGGC
>chr1	185213330	185213659
TTCCATCTTTCCCATAGGAACTTCTACTTGCAGAAAAGTGGGCTAAAATGAACAAGCTCCCCTTTCCAAAGATTGATCCTTATGTGTTTGATCGGGAAGGGCTGAAGGAGTGCTATGTCTTTAAACCCAAGAATCCTGATATGGAGAAAGATTGCCCAACCATCATCCACTTTGTTCTGGCCAACATCAACTTCAGAAAGTACAGGGCTCCAGGTAAGTAGGGAGTAAGCTGTATTCCATAAAATAGAAATTAAGTAGGGGACGAAACTGACATTAAACTGTTTCACTCTGTCACTGCTGTACCAGCTATTACACTATTGAATGCTTCCC
>chr1	1248728	1249005
CCTCAACCTCCTGGGCTCAAGCAATCCTCACAACTCAGCCTCCCAAGTAGCTTGAACCACAGGCACACACCACCACGCCCTGCCAATTTTAGCATTTTTTTTTTTTGGAGTGATGGGGTCTTGCCATGTTGGCTAGGTTGGTCTTGAACTCCTGGGCTCAAGCGATCCTCCCACCTCTGCCTTCCAAAGTGCTGTGATTGCAGGCGTGAGCCACAGTGCCCAGACTGTCAGGACTTTTAGGAGTACATATTTGCGTTTTTTGCTATTTTTTTCAGTGT
>chr1	161037995	161038272
CATGTTCATATGTACATGTACGGGTTTTATGGGTGTGTGCACATGTGTTTGTGAATGTACTTTTTGGGTGTGTGCATGTGTGTAGGTGTCAGTGCATGTGGGCTGCACATGCGTGTACATGTTCTTGTATTGGCTGTTAATATTGCAGGTTGGACTCAGCATGTTGGCCCAATTGTGCACCTCCTTCTGAAGTTTCTTGAGATGTTTAAAAACTTGTCACAACTGCTTCCTGATACTCTGAGAACTCCCTTTTAGAGGGATTAGCTTTTCCTTTCATA
>chr1	12410005	12410267
GGTAGAGCTTTTGCACTTCTTCCTAGCTCCCCTGACTCCTGGAACATTGCTGGACAGCACAGTCAGCCCTCCATATCTGTGGGTTCTGTATTCATTAATTTAACCAACCACAGATCAAAACCGAAAAAAAAAAGGATAGTTGTGTCTGTACTGAACATGTACATGTTTTCTTCCTTGTCATTATTCCCTAAAGCATACAGGATAACAGCTATTTACATAGCATTTACATGGTAAAGTAATGTGTTATAAGTAATCTAGTGATG
>chr1	93979403	93979665
ACATGCTGAATAATAACAGCCTATATTATTATTAATGCCTGATACCTCCACAAAGCCATTACAGTTCAATATCAAGATCATGGACTCAGGTCAGACTGTTTGTGATGCCTCACTGTGACACTTGTTAACTCTGACCATGGGGAAATTACTCTCTGTGCCCGGGTTGTCTTTTCAGTAAAACAAAGATGATGAAAGTGACTACTTCATAAGGTTGTTGTAAGGATTAAATGAGCTAATATTCATAAAGCACTTACAATAATGCT
>chr1	245343393	245343663
GGAGGGGAACATTTTCACCCTATCCTGGCACAGCAGTTTTGTTCTCTGATGTGTGTGATGGGAAAAAAAAAAATCAAAAGAAGAAGAACACTTTATGACACTTTCCAATTAGAAGTTTCCATGTCCATAGTAAAGTTTTCTGGGAGTGTAGCCTTGCCTGTTCATTCACATGTTGTCTGTGGAAGGCTGCGGTCACGCTGCAACTGCAGGGCCCCGTCCTTGAGACGGATGCATTGACAAAGTTGAAAATATTGACCCTCGGCTCTTTAGG
>chr1	22499691	22499961
GTCTCAGTCCAAAAGCTTCTTAAGGTGATAAACAATTTCAGGAAAGCATCAGGATACAAAATCAATGTGCAAAAATCACTAGCATTCCTATACAGCAACAACAGTCAAGCAGAGAGCCAAATCAGGAATGCAATCCCATTCACAATTGCCACACACACACACAAAATAATAAAATACCTAGGAATACAGCTAACTAGGGAGGTGAAAGATCTCAACAAGGAGAACTACAAAACTCTGTTCAAAGAAATCAGAGATGACACAAACAAATGCA
>chr1	204356016	204356291
AAAAAAAGGCTGGGCACGGTGGCTCACACCTGTAATCCCAGCACTTTGGGAGGCCAAGGCAGGCGGATCATGAGGTCAGGAGATCGAGACCATCCTGGCTAACATGGCGAAACCCCGTCTCTACTAAAAAAAAAAAAAAAAATTAGCCGGGCATGGTGGCGGGCGCCTGTAGTCCCAGCTACTCAGGAGGCTGAGGCAGGAGAACGGCGTGAACCCAGGAGGCGGAGCTTGCAGTGAGCCGAGATCACGCTACTGCACTCCAGCCTGGGCAGCAGA
>chr1	71316853	71317128
ATGCAATATGAACCTGGAGAAATAAATAAATGATACATATACAGTATAAATAGAATCTTCTTTAAATACTTACCCCGACCACATCGATTACAGCTGGTTCTTCTAGCAAAGTTTACATTTCCACATCTAAAAACAGATTAAAAAGCATTTATAAAAATTTAAATTTGTAAAATTTTACATTTTAACTTGTCCTCACTACATATCTGGAATTCATAACTTCTAATCCATCTTAGTCATGTTAATGTCAATGTTACCAACAAAAAACTCCACACAATT
>chr1	60724270	60724546
CCTATCTCTACTAAAAATACAAAAAATTAGCTGGGCATGGTGATGGGCGCCTATAATCCCAGCTACTCAGGAGGCTGAGACAGGAGAATCGCTTGAACCCGGGAGGTGGAGGTTGCAGTGAGCTGAGATTGTGCCACTGCACTCCAGCCTGGGCAACAAGAGTCAAATTCTAAAAAAATAAAAAATAAAAAATAAAATAAAAGAGTACATATGTAAAAGGTTTCAAATGTCATCAAGCATGTAACTGATGTCTAATAAATGAGCTAAAATACTGTGT
>chr1	149329692	149329968
[truncated: 5,704,185 more chars]
