# Supplementary material for: On the Value of Intra-Motif Dependencies of Human Insulator Protein CTCF
Source: PLoS One. 2014 Jan 22;9(1):e85629. doi: 10.1371/journal.pone.0085629 (PMC3899044; doi:10.1371/journal.pone.0085629)
Supplement: File S3 — Data sets for GM12878 and HeLa-S3 cell lines. (ZIP) [file pone.0085629.s012.zip › GM12878_bg_train.txt]

GCAGGAGAGGAGATGCCCAGGCCTGGCGGCCGGCGCACGCGGGTTCTCTGTGGCCAGCAGGCGGCGCTGCAGGAGAGGAGATGCCCAGGCCTGGCGGCCGGCGCACGCGGGTTCTCTGTGGCCAGCAGGCGGCGCTGCAGGAGAGGAGATGCCCAGGCCTGGCGGCACACGCGGGTTCTCTGTGGCCAGCAGGCGGCGCTGCAGGAGAGGAGATGCCCAGGCCTGGCGGCCGGCGCACGCGGGTTCTCTGTGGCCAGCAGGCGGCGCTGCAGGAGAGGAGATGCCCAGGCCTGGCGGCCGGCGCACGCGGGTTCTCTGTGGCCAGCAGGCGGCGCTGCAGGAGAGGAGATGCCCAGGCCTGGCGGCCGGCGCACGCGGGTTCTCTGTGGCCAGCAGGCGGCGCTGCAGGAGAGGAGATGCCCAGGCCAGGCGGCCGGCGCACGCGGGTTCTCTGTGGCCAGCAGGCGGTGCTGCAGGAGAGGAGATGCCCAGGCCTGGCGGCC
AACCTCCAGCTTCTCAAATTTTCCAGAGGCTCTCTCCTAGAGCATGTAGGCGGTGCAACTGACCTGCTGACCTCAGCCAGGGTCTCCTGTTCCTAGGAGTCCTGGTCCCTGCACAAGGATGAGTAATTAACACTCATGAGGCACCTTCTCAGTGCCAGGCATTGTTCCTGATGCTGTATGTCATCAACTCTTGAAGCCTGGCATGCTCCAGACAAAGGGACAATTTGAAATGCCACATGGTATCACTGGAGGACAACTCCTTAATCAAGGACACTGATC
CAGTCATAATACAAATAATATTTATTGTACCAGAAGGCCTAGGGATCCTGGCTCTGCCCCTTAACTGGCTGTGTGACTTTGGGGAAATTACTTAAACTCTCTGCACCTCAGTTTCCTCATTTGTACAACACAGATAATAATGGTGCTCACCTCATAGACTCATGATGATGGGTGAGTTACTATATGTTGAACACTTAGAATAGCACCTGGCAGATAGTAAGTGCTCAGTAAAGATCAGATTGAATTATTACAGCCAGGGCCAGGCATTGGCTAAAGCATCATCTCTGTCAAAGTGGTTCCTTACTGCCGCCCCACAGCACCAGGATTTGAGAGTACAATTCATTCTGACTGGAGGTAATTGAGAGGACTTTTGAAAGAGGTGAGATTTGGATTTCTCTTTAGTCAGAAGTGGTCTAATCAGGGCTGAGTCTGTGACATCAGGGAGATGCCTACATTGAG
AGGAGGAGCAAAGTGTGGATGGGCGGGACCACCCATCCGGAGCTGGGGTCAACCACGGGGTCCAGGCAGTTAATCCAGGGATGGTGTAGATGCCTAGGGGGAGCCAGGGTGGGCTCCACAGAGACCACAAACAGCCAGGAGTGGAGCGGGGGTGCAGGCCCGGCTGTGACGGGGAGGGACTGAAGGGGACTTGGAGCCATAGCCCCTGCAGGGCAGTTGGGGAGGGGGGAGGCAGGGAGTCCTTGGGGGGCCCAGATCTCAGGGTGAACTTGGCAG
TAAGCCACAGAACCCGGTTATCGGCCTCCTAGCCCACGTGCAGATCCTTTCCTCCCCCTTCTGCTGCCTTTTTTGTTAAAGCAGAAGTGACAACGACGAAACGTTCGGAAGATGGACTACAGTGTCCCATGGCAGTTGGGAGTCAGCCATCCAGGGGGTCCATACACTGCAGAGGGCATGCTCCGTGTATGGACCTCCAGGCTGGAGAGGACATGCTCCGTGTATGGGCCTCCAGCAGCACACATTGTTTGTTCATGTTTCCAAAACTCAGGAGGAGACTCAAG
GGATGTGATGAGTAAAACCCAACAAAATGACAAAAATTTATCTTCCCAAAGTCATTCAGAAAATCTTAAAAAGTTAAGATCAAGAAAGCCACAGCTCTTATTTCACTTGATGGATCAAGTATTCATCAATATATTTTTATAATTGTATTTTATTTTTTGGTAGAAAAGTTATATTTAACAATTAACTATATTAATGATAAGGTATTAATGATGGTACTGATAACAAAAGTAATTATAATGCCTGATGTGCACAAAGCTTTGTGCGTACTCTCTTTAAAAAAAATTATTTTAA
GACCTCCAAAATCTACTGTTAAATGGAAAAAGATGTAGATAGTGGTGGGCAGGCTGACACACTTGTGAATAAGAATCGCTGCAGATCTATTGGATCTAAGATGCCAGGAGTGACAAAGCCACCATTAATTTATATGCCACTAAGAAAGACCATTGCTGATTAAATTGGCACAATGCTTAGAATTTTATATTTGAGAACTCATTTAGACTTATTTAGACATGAATTTATATCATATCAACTTTGGGCACAAATAAAAAGGAAACATATAGACAAAATAAATATGTTAAGGTATTAGGTGACACCAGGACTGCCTTCTTGTATGATGC
CTCACCTGGCCAGGCCGTGGCCTCCAGCCTCACCTGTGCTCGCCTGTGCCTGGCCCAGGTGGTACCACGGGCGCCTGTCTGGCAAGGAGGCTGAGAAGCTGCTGCTGCAGAAGGGGCATCCGGGCAGCTTCCTGGTGCACATGAGTCAGAGCGATCCTGGGGGCTTCCCGCTGTCAGCGCTGACGCAAGGGTGGGACGAGGCGCAGGGCTCAGGCCGCCAGCCACAGGTCACGCACATCATGACTCACTCCCAGGTGGGAGGGGGCGGCGAGCTGGGGCGGCCTCTGGGAAGGGCGGGCGGCCTTGGCCAGGCCCCTCACCGCCACCCCCAC
CACTGGCCCTGATGCCCACTGGGCTCTCGGCCGATGGACGACCAGGAGACGTGGGGACCAGCGGGCTGGGCTGTGGGTGCTCCCTCCTCAGAGCTTCAGGAACCCTCTGTGTGGGGGGCGTCTCTTCCCTAGAAACTGTCCTGTGCTGGCTAAAGAGCCTCCGGCGGCTGTGGGACAGCCTCAACCTTGCCAGGGCTGAGATGACGATGGTTGCAGCTGCCTTTGGAGCTCGGCTGCCTGGCTGGGCAGGAGGCTGGGGGGCCTCTGTCCCGCCATGGCTTCCCCGGGAC
GCATTCCTTGCTTGAAATTCAGCTTTGGGGTCATAGAACAAGAAACTACTTTAAAAATTCTGTTCCGTATTAGGACAGTTATGTATCTGCGGTCAGGTTACATTTTAAAAGAAATGTGACGTGAAAAAAAAGGCATCGGAGGCCGGGCGCGGTGGCTCACGCCTGTAATCACAGCACTTTGGGAGGCTGAGGCGGGTGGATTACGGGGTCAGGAGTTCAAGACCAGCCTGGCCAACGTGGTGAAACCCTGTCTCTACTAAAAATACAAAAGTTAGCCGGGCATGG
GATAAGGAGCGTGAGCCATCTCCAGTGATAGGTAAAGTCACGTGGGTCACGTGTCCACTGGACGGGGGCCCTTCCCTGTTTGGCAGCCAAGGCAGGGGCCAGGGAGAGAGAGAGACAGCTTACGCCATTATTTCTGCTTATCAGAGACTTTTAGTACTTTCACTAATTTTGCTACTGTTATCTAAAAGGCAAAGCCAGGTGTACAGGATGGAACGTGAAGGCGGACTAGGAGTGTGACCGCTGAAGCACAGCATCATAGGGAGACGGTTAGGCCTTCGGATAACTGTGGGTGGGCCTGACCCTCCACAAGAGGTGGAGGAG
CCATCCAGTGAGAACCTGTACTGTCTTAGCATGCTTTTAATTTTTCCACTCACTATTGGATTCATCTAATTGTGTATTCTTCTGGACATGAGAGAGACTGCTAGGTGATAAGATGTTTAGTAAAAACGAGAATTATTTCAGAACTCATTAGTAGAGGATCACAAGGTTCCAGGCGCTCTAAAGGAGAAATTTAGGAAGGAACTTCCCAAGATAAGCATGAAGGTGGCAGAAGTTCCTTCGTTGATAATGGAAAGGGTTAAAGATCAAATCAAAATTATTGACAGGCTCAGGGAAAAATGCTGG
TATCTTGTTATTCACTTTGAGACAATTTCCCAAATTTCCAAAATGAATCCAAGGTAGGGGTATGCCTTGTGAGTTGAGAAGGGATGGTATTCAGGACAGCTTAGTACTGTTTGTGGGGAACAGAAACTCCAAGAAGTATGGGGGCATAAGCAAACTTCCCAAGAAGGAGAGGTTTTAAAGATTAATCATTGGTAATTTTCATTAATGATGAATCATTAGTGATAAATCATTCATGAGCCCCTTCCCGACAACGATGGATGAAGGGCTGCATCAGAACAGAGAGTTCT
AACATGGCAAAACCCTGCCTTTACTTAAAACAAAAAATTAGCCAGATATGGTGGTGCACACCTGTAGTCCCAGTTACTCAGGAGGCTAAGGTGGGAGGATCGCTTGAACCTGGCAGGTCGAGGCTGCAGTGAGCCAAGATCACACAACTGCACTCCAGCCTGGGCAAGAGAGCAAGTCCCTATCTCAACAACAACAAAAAAAAAAAGTTGGCCATCCTAACGTGGAGCCTGAAGACGGGACTGAACTGCTGCCATCTCAGGATAAAACTCTAACAGGTGAGGAGCAGCATTTATGGATGAGCAAAGTAAGTGG
ACAGCATCTGACCCACCGTCCACGCGCATGGGAATCCCAGGAGCCCAACCCCACCTGGCTGCAGCCCCATGTCAGGAGACCTGGTCCAACCCGCTGCCCCGCCTCCCCACGCCCTCCTGCTGGGTGGGGTGAGGGCTGAGAGCCCACACGCCCCGGTGTGCGACTCTGCAGAGGAGTGACTGCAGGTCTGCCTGCCCTGCCTCAAGCATCTTAGACACCAGTCAGTGCCCCACTGTCCTGGCCAAAGCGTGTCCTTCGTGCCCCAACACAAGCACAGCCCACTCTGCA
GTGTCTGTGGGGGGGCCCTGCTGGCTGGACTTTGGGTTTCTCCTGAGCTCCCCTTAGCCCCCAAGTCAGGCCACGGAGGCCTGAGTAGGACCCATGGGCTGTGTGTGTCACTGCAGGTGGCGTGCTCACAACTGCACTGCTGGTCGGCAGGTGGCCAGGGTTGCAGGCCCGGGCCTCGGGCCCCACCTCCTCTGGAGGGGTAGGATCTCCTTCGTGCAGCCCCTGCCCCCTACCCTGTTCTCCGGAGTGTTGGCAGATCTGAGCCCACGGTCACGTGAGAGGAGATGCCTCTTGCACACTGAGCCCAGGCCCAGCTCACGGAGCACCCTGCAGGTGGCAGCGGGGCACCAGGGGCTCATTCCTGGTGGCCTCAGTGGCTTCTGTGGACGACTCAGACTCACATGAGAAGCTGGGAGGAGCTCCAGCTCTGCAATCCCGAGAGGGCAGAGCGGGGGCCCTGGCCACAACCCTGCTCCCCA
ATCTCACCACTGTGCTCCAGCCTGGGTGGCAGAGCGAGACCCTGTCTCTAAAAAAAACCAAAAAAACCCATAAATTAGGTGGCTTATAAACAACAGAAGTTCCTTTCTCATAGTTCTGGAGGCTGGGAAGTCCAAGATTAACTTATCAGTAGAGTCAGTGTCTGGTGAGGCCCATTTCCTCATAGATGGTTATCTTACTGCGCCCTCACATGGCGGAAGGGGTAAGGGGGCTTTCTAGGGCCTCTTATAAAGCACGAATCCCATTAATGAGGGCTCTGCTTCTTAACTTCATCACCTCTCGAAGGCCCCACCTCCTAATCCCATCACTTTGAGGTTAAGGATTTCAACAAATGAATGTGGAGGGACACAAACACTCAGGCCCCAGCGTGGCCCAGCACCTGCAGAATGTGGCTTGGTGCAATCA
CCAAGGTGGCTGGAATTTTTGACAGACAAGAAGGGTGACCTTGGGATGGGGGTGTGGTCTGTTACTTTAATGTTTCTGTTTTTAATGTGAAGGCCAAGCAGGCCCTGGGATGGGAGTGGGGCGGAGGAGGGTCCTAAGAGCTGATTATTTAATTTCTATCCAGAAATCTTTCTTCTTCTTGCTCTGTTTTTTTAAATTAAAGATTTCAACAAAATTTTGAGAGTTGGGGGATTTGGGGGGAAAGAGGGCTGCTGTGATGGCAGGAGGCTGCTACCAAGGGGATGATCTGCAGGTGGGACGCCTGAGGGTGTGTGGAAGGGTGAGAGGCACACACACAGACACTGAAAGAATCCTAGGCCTGGTAGGCACTTAACAAATGTCTG
GCTGCCGCCGCCGCCGCCGCCGGTCCCGGAGCCAGAGAAGAAACAGCAACCGGCGCGCGCCAAAAGTATCGTCACTTCCTGTATTGGCGCGTAATGATGATATAATAGCCGACCTCCGGCCCAGAACTCGAGACAAGGACAGGGGCTCGCTCTGTGCGGCACTTCCTGTGTCTGCGCGGGATGATGACGCATAAAACAGCGCTTGCTCAGGTCCAGGACGCCAGAAGAAACAGCCCGGTGAGCGCACTTCCGACTTCGGCGCGGGCTGTGACGCAGGAATCGGGACTCCGGGGGAGCGACGCCCACTTTTGGA
CGACAAGGTCTGGCAGGGGAGAGGCAGTGGTTCCTGATCTCTGTCACTCTCTGGGTGAACGCAGAGGACACAGTAGTAATTCCCCTCACCCACAAGCTCCAAGCTACCCTAGAAAACAAATTGTTTAGCCTCAGGCCATCGTTTGAGATCAGGGACCAGGGAATTAAGTGGACTCTGAGATCCATTGCCATGACAAAAGGGGTAAGAGTCTCATTGCTTGAGGAAAGAATACGCCTTAAGTTCACTTTATGTCTTCTGCCCATTGCATGGCAGTTAGGGGAGCTGAAGGAAGAAAGTGAAAGAAAAAGAGACCTCTCATAACCAAGAGTGTTTGCCGCCACTGGCTTCTCCTTTAAACCAAACTCCAAATTAATCTGCTCCAGGAAATTTTCTGAGCCCAGGCTGAGAGGGTTGAAGGCTCATGCATCCTACTGAGACCAAGGAGCTGCACTGGGATGTTTTTGTATATAACACAGAGGTCCCAACACAAATACATC
CCGCCTCCCAGGTTCAAGCAATTCTCCTGCCTCAGCCTCCCGAGTAGCTGGAATTACAGGCATGTGCCACCACGCCCAGCTAATTTTGTATTTTTAGTAGAAATGGGGTTTCTCCATGTTGATCAGGCTAGTCTCGAACTCCCAACCTCAGGTGATCCACCCGCCTTGGCCTCCCAAAGTTCTGGGATTATAGGCATGAGCTACCACACCCGGCCTGTTGGGAAGATTAAATGAGACATGCTCAAAAACACTTAGAACTGGGCCTGGCTCTTAGTCACTGCTCAGCAAATGGAACCAATCTTATTGTTCTTCTTGCTCCCTACAGACCTAGG
GGACCCGCCTCAGGGGGCACCGCGGCGGCTTGGGGACCACTTGGAGCCCCGTCCTGGGGAGAAAACAGCTCACGTCTATGGCCCTGACTGCTTAGGCGGGAGCTGCGTGCAGCTCAGCTTCTCCGGGGCATTTTTTTCTACACGGTGAGTACAGAAGTTTGTTTCCTCGAACGTTCCCTTTATTCTCATCTTCTCACTAGTTTTCCTCTTTCTCTTATAGTATTTTAATATTTGTTTTACCATTAGTTTTGTTCCCTGAGGGCTTTTGAGGGTGGGAAGTGTAGCAGACTGTGGTATTTTTAGGGTTTGAGGAGTTCTTCTGAGGGAACCTGTCC
CACATTTGGCGTTAGGGCTAGTATTTCACAAACATTACCGTCTGGAACTTTTGAAGGCTGAGTTAAATGACTTCATCTTGTGTACTTGTAGAACTGCTATTAGAAGGAGGCTGGGGACTCCCTGATGATGTGAACCAGCCCTTCTCTTCTCAGTTTCAGCACTTTGTGATCATATTTATAAACCTTGGACAGGGCTCCTTGGCCTTAGAGTTAAGTGAAGAGTTAACACTGTGACTTTAGATGCATTTTTCTCAGTGTAAGTGTCTGAGCTCATCTCCAGTTCTGGACTCGTGCCCCCACTCCCGGGTGCTGACA
TCATGTACAAATCTATCCTAAAACAAAACTGCCCTTTTCAGTGGCTGGTTTATATTCAGAAGGCACAGAACATAAGACCCAACTCACTCCCTGGCCTGCCACCGACCCACTGTTATTCGTATCAGCTATCACTGGTCCTTAGTTGAATACTAGTCTCACCTCTTTTAGCTAACTTCTCTACTCCTTGGAGTTTTAGATCCCTGGCATAAAACATGTACTAGAACCTAATATGATAAAGTGCATTTGTTTGGAAACTTCAGCACCCTGTTTCTAGCAGATTCTATCACATGGACTTGGGGTT
TCAAACCATTTTAAGCTATTTAATCAGGCATCTTAATGGATGTAGGCGAGAAAATGATAGAGGCAGACATGAGGCCTTCAGATTTCTGCATGGTAGAGTAAGAGCTTTAAACAAATCCATTACAATAAGGTAAGTTTACCTAATAAATGTATATAAATGATGCTTCTTTTTTTTTTTTTATTGATCATTCTTGGGTGTTTCTCGCAGATGGGGATTTGGCAGGGTCATAGGACAATAGTGGAGGGAAGGTCAGCAGATAAACAAGTGAACAAAGGTCCCTGGTTTTCCTAGGCAGAGGACCCTGC
AACGCCGGGGATTAAAGAACAGCTACTATACAAGCCACCATCTTCTGAGCCCACACTTTGTGTCTCTGTGTTAATCATTTTACCACAGGAGACCGGCATTATTACATCCAGTCTATAGATAAGGAAAAGAAGCCCAACAAGGTTAGCTAACTTGTTCAAGGTCAGACCACTTGGTAAATGACAGAGCTCCTTGAAGCCAGCAGTGTCTGATCACCAAAGCCCAGGCTCTTAAACCTAACGCCTGTGCTCTCCTCTCCTCCTAACTCATCCCAAGGTCTGCTGGATCCATGCTT
ATAGTTGTCAGCGTTCACTTAAACAACATAGGTTCCAAGTCCTTGGCTCTGGAAACATCAAATGGGGAGAGGGAGGAGGTGGAGGATGAGCTGCTCCAGCCCCTTCTTCCCTGGTCTGGGGTCTCCCAGGACTTCTGCAGCCTCCCTGGTTATTAAGCTACAGTTCAACCTTGGGTGTGTGTGTAGGACAGACAGACTTGGACAAATTACTTCATGGGTCTGTGCCTGTTTCTTCATCAGAAAAAGTCTCTACAGCTAGAAAACCTTGGACTTTGTTTGCTTTGGTAGGGGAGAG
GGCTGTAGGAAGGGAGGGGCTCCGGGGCCCCAAGGCTGAGCTCCCAAAGCTCTTGCTCAGAGTCAGAGTCTGGGCGGCACTGGGCAAATGGCACACAACACAGGCAAGTCCTCACCAGGCTCCGCCCTTGCAGTGATCCTGGAGAAGCCCATCCGGATCCCCCGGTTCCTGTCCGTCAAAGCCTCCCATGTTTTAAAAGGATTTTTAAATAAGGTACGTTTCTGGCCATGCTGACAAAATCTCGTTTGTGGCCTCGGTGTTGGTGGGCAGAGGGCCAGGCACGGCTGTTGGCCATTTTTTCAT
AGCGGGAAAACCGGCCGCGCCCCCGCCCGGCTCCCGGCCTCACCCGCCCGCCGGGCGCGGCCTCCGGCGGCTCAACCCCAGCCGCGGCCTCCGCGCCGCCTCCATCCAAGCCCGCGCCGGGCGGAAGTGAGCGCAAGCCCCGCCCCCGCCCCTCCAGGCCCCGCCCCCGCCCCGGCCCCGCCTCCAGACCTCTGCAGCGAGGCCGCCCCCCTCCGAGACAGTCGGAACCCCAGGGGCCCTGATCCCAGCCTGTAGGGAAACTGAGGCCAGGGTTCCTTCGTCCTGCACCGCACAGGGGGGCCTGGCGTGAGGGTGGGGGGCCCAGGTGGGGGAGCCCCGCCCGTGTCCCCTTTCCCGTCCGGGCAGCCCCCGGGCCGGAGCCCCCTCCGTTACCCCGATGGCTGCCCGGCCCGCCCCGGCACTGCCTCCT
CATACTTTTAAAAGGCTTTCTTCACAGCAATCTAGTCATGGCTCATCTGTAATCATACTTTTTTTAAAAAAATTTATTAATTCAACAAACACTTATTGAAGACTTTCCATGCTTAAGTATTACACCTGGGCCTGGAGATACAAAGCTCTCTCCTTTTCCCCCCAACTCTTCCTACCTCTTTTTCTTACTTTCTTTTTTACTTTCATAAACATATAGTCAGTATTTTGCTAAGTACCTGCAGATAGATGCAAAGATGAATAAAATGTAGTCCTAGCCCTCA
CTCGCTCGCCTGGCCTCATTAACCCGCGTCCCCACTTTTCCCCGGGCCACCGGCTACCCCGCCCTGGGCGGGTACCGCGAGAGCTCTCTCCGCCCTCTACTTTCTGCGCAGAGCTGGACGGGACCCGACACGCCCACGCCCCCTAAGTCCTGGTCCTGGGGTGGGCTCCGGAGCCCCGCGTCCGACAGTGGTCTCCGTGCAGACCCAGTGCCCCTACCGCACCACTCGCAGTCTTCTGGCCGGAGTCCCGTGTTTACCTGTCCCTCCCGCGCCCGCGAGGTGGGCACTTGGGAACTGCTGAGTAACCCATCGCCACCTCTTCCCGCCGGCTCTTAAA
TTCTCCAGAATACGGCTAAAGCTTGTAAGACCAAGGTTGGGAGTTCACTTTTTTTTCCTCCAAGTGCATTAAATACATAAATCACCTCTCAAGAAAGAACATAAGGTTCCTGGATTTCTATTTTGTCTGGCATGAAAACTAAAGTCCAATCTGCAAAGCATCATACTGTTATATCCATCTGCAGTGCACTAAAATCACTCTCAAAGATTGTAACTCTTGGAGCAAATTTTTAGCACAATGGGCAGAGCGGGTTGTTTCTTGCCCAGGTAACTGAAGCAGGTTCTTATCTCACCTAAATTCATCTTCTGTCTGA
GGGCAGAGCACAGAGCGCAGGGGCGCAGAGAAGGGGACGAAGACGGGGCCGGAGGCGCCTGAGGGGGGCTCCGTGCGGGAATCGGCGGCGCCACCCAGCCCCGCACATCGCCGAGAGAGGCCCGCGTGCTTCTGAGAGCGCCGCCCCTGACGTTTCTGCTGCGCGCTGGGACCGAACCTACAGGAAGCAAAACCCTAGAGGAAGAAGTCGGCGGCTTTTTGGCTCGGAGACAAAATGGAGCCCCGCGGATGCAGCCTGGGCTCCCTCGGGCGCATCCCCAGAAGCTGCGGGTGTCC
CTGCTGACCAATCTTCCTTGTCAATATATTTTTTCCTGTCTCTTTTGTGGCACTGTCTACTGGATTTCCTACGTCCTTGGCTCTTCCATTTGTTTTGACTAGTAATAATGAACACAAACATTCACTGGAGACTTGCTAGTATCTCATTTCGTTTTTCACATTAAATGCTTTCACACTAAATGCTTATAGTAGTCATACTATTAATAAATGGGCGGACCCAAGTCTGTTTCCTTCTAGAGCCCCATGTTCAAACAAACATGCCACACGGTCTCATTTCTGGAGGGACAGGACATCTATGATTAGCGACCCAAGGAAGA
CTCCCAATAGCTCGGGAGGCAGAGCGACATGACTCCATTTTAGAGATGAGCAAACGGGGCTCCTGCACTCTGGGACCATGACAGAGACACAGGAAGTGAGAGTGGGCTGAGGCCCTGCAGCAGTGGGGGCCGGCCTTGGACCGTGATCCAACCCGACCATGGCTGCCCAACCCCCACGGGCTCACCTGGCCCCTCATCGAACCATGTATTACCCGAATAATTTATTCTAGTGTCTGGGCCCAGCCCCGTGTCCCTCACTGACAACCAGACCATGGAGGGCAGCCCTTGTGTTTTCCCAGGGGGAGGGGAGG
CTCTGGCAGGGCGGCCCCCCACGTCCTGGCCTGCTGCCAGGGGTCGCGCCCACAGCCCTGCACCGAGCAGGGAAGGCCCAGGCCTGGGTGGGTCTTTCCGCAGGATCCTGGGATGTTGCTTAGGGGAAGCCGAGACCAGACGGGCAGTCACCTGTCTGGGAAAGCACCAGGCCCTGGCCGGGTGCGATGGATCACGCCTGTCATCCCAGCAGTGTGGGAGGCCGAGGCGGGAAGATCACGAGGTCAGGAGATCGAGACCATCCTGGCTAACACGGTGAAACCCCATCTCTACTAAAAATACAAAAAATCAG
CTGCCCCCTGCCCCTCCTGGTCCTGACTTCAGCCAGGTGACCCCCTCCAGGGTCCAGCCCTGGCCCCTGGGGGACTCAGTGGCATCTGGTGGAAAGGACCTTGGGGATTGCGCCCACCCTCACCTGCAGGAGAGTTGGCAGGGTGGCCAGCCACAGGAATCTGTGGCAGGAGCCCGGGGACCTGCACCCCAACTAGAAAGTGTGCAGCCCTGCAGGCCGGCCCTGGAGAGGGAGCAGGCAGGGGTGAAGTTAGGCCGGCTGTGGTGTGCGACACCGTCCTGTGGGGCCAAGCGTCCCGAGCTCCAGAGGCAGGTGCACTCCTGGC
GACCGACAGCAGTTTCCTTACACGTGTCCAAAGTGTTCCATTTAATTTCCGTCCATTCTTCCCTTCATGAATGCAAATCACTGCTAATAATATCACTCGACATTTCTGGAGCCCTTTGTGTATCGCAAAATTCTTCATCCTCTTTATCACTTGATCTTCGCAACAACCCCGGGGGTCTCATAAACACAGCAAAGACTCGCTTCCACAATCTTCCAAACGGAGTCAAGTGCTGTCAAGTTTATGGAGGAAGAATGCCGATCAGTTTTCCTCTATCTCCATGAAAGGCTGGGCGGAGATGGATTTCCACCCAGACAAACAGTATTGGGCGCT
TTCTCAGGTCCTCCCCCAGACCTCCTGAATCCAAACTCTTTTAACACACTGTCCTGATGCACACTTAAGTTTGAAAATCACGGTCCTAGAATCAGCCTCTGGGTAACTTGGGAAGAAGTGAGCAGGAAGCGGTGAAATAGAGGGTGGGCCGGCTGCAGGGGGTGAGGGTGGGTGTGCTGGAGCGGGTGAGGATGGGCCGGCTGGAGGGGGTGAGGGTGGGTGTGCTGGAGGGGGTGAGGATGGGCCGGCTGGAGGGGGTGAGGGTGGGTGTGCTGGAGGGGGTG
CACAGAACAGTAGGAGGGTGAACGCCTGCTTGCTTTTTTTTTTTTTTTTTTTTGAGATGGAGTCTCGCTCTGTCGCCCAGGCTGGAGTGCGGTGGCGTGATCTTGGCTCACTGCAAGCTCCGCCTCCCGGGTTCACGCCATTCTCCTGCCTCAGCCTCCAGAGTAGCTGGGACTACAGGCGCCCACCACCACGACTGGCTGATTTTTTTGTATTTTTAGTAGAGACGGGGTTTCACCATGTCAGCCAGGATGGTCTCGATCTCCTGACCTCGTGATCCACCCGCCTTGGCCTCCCAAAGTGCTGTGATTAT
ACACCGTATGTTCTCACTCATAAGTGGGAATTGAGCAATGAGAACTCATGGACACAGGGAGGGGAACATCACACACCAGGGCCTGTCAGGGGGTTGGGGGCAAGAATAGGGAAAGCGTTAGAATAAATACTGTGGGAGGCAAGCCACCCAGGTGCCAAGGCAGGAGACCGAAGGCACAAGTTGTTCCAGTATAATAAAGAAAATAATTAGAATAAGAATAGTTATATTAGAAATAGAATATAGACATGATTATATATGAATATTATTAATCATTAGTTTGTAGCATTACT
CCAGATGGCACCTGACACCCAGGCAGCCCCAGCCACAGGGCAGACATTGGGGGACTAGTGGGTGGGGCGACCAGAGCAGGAGGGGCAGGGCAGGCCGCCCCTCTACCTATGACACCTGAGAAAATGCCAAGTGACAGCCCCAGAGCCTGTGGTGTCTCCTCAACCCGCAACGGGATCTCACGGCCGCCCAGGCCAGGGAGGCAGGTCCTGGGAGGAGGGTGGTCAGTGCCTCTGGCTGGCACACCGGTGCCCGGCCCACGACCCCAAGGCCTGGGGTCAGTGAGGGGACGCTGGTAGAAGCTGACCCAAAGCCCAGTGTGGATG
CAGACCGGCAAGTCTGAAATTTGCAGGGCAGGCTGGAAACTCAGGTAAGAGTTGATGTTGCTGCTCGTCTTGAGTTGAAGGCAGTCTGGAAGCCAAAATCCTTCTTCCTGGGGGAACTTTAGTCTTTTCTCTTAAGGTCTTCAACTGATTGGGTGAGGCCCACCCATATTATGGAGGGCTTTACTGCTTTACTCAAAGTCTACTGACTTAAATGTTAATCACATCCAAAAAGTATCTTCACAATAATATCTAGGCTGATGTTTGCCAAACGTCTGGGCACCAAAGCCTAGCAAAGTTGACACATAAAATTAGCCAGCACAGCATCCACTTACTTGCT
CCAGGACTGCCTTAGAAAGGCACAAACAGATGCACACATACACAAAGTCAAGACTATTTGGGGGCCTCCAAGCGGAGGACCCCAAGTGTGAAATCCCCAGTTAGCCAAAAAGCAGAGCCTGCAGCCTGGCGCCCGGCCTTTGCCCCGCCCACATGTCTTGCCCCGCACAGGCCCCAAGCCTGCCTCCCACTTCCCTCTGCAGAGACAACCTTTCCCAACACCGCTGGGGGGTACACGGTGCGGGGGTGGGGGGGGGGGTGCGGGCAGCAAAGTCTGGGCTGGCCAGAGGG
TTGGACAAGAAAGAGCGATGAGATGGTTTATATTCCACTTTATTGTTATTATTTTTATTATAAGTTAACAATAATTGAGCACTCATGACATGACAGGCACTATTCTCTGCAGTTCACATTTAATCCTTGCCTCAACCCTGTGAGGTGGATACTACCATTATTATCATTTCACAGATGATGGCGCTGAAGTATAGCCATGAAGCAATAGTATAGCTTCATGAAGCAGTGAAGTGGGGTTTCTGACCTGAGCACCCTGGCTTTGATCCTTATGCTTTTGCCACTACAGTTTGCCATTTGACCTCCAACAACCTTTGGTTCTGTCAAGGC
CTGGACGGTCCCCATGGTAGGACCTGGGGCACAGCACCAGGGTGCCCGGTGTCCAAGAACCTCCTGAATTGCCCAGTTAAACAGAGTGGCATGGGGCTGTCCAGGATTCCCTGTCCCAGGGGTTCAGGGGCCTGTGTGTGCCAAAGCCCACTGCAGTTTCCCAGGAGGGCAGGGGACCCCCAAGTGGAGGTGGCCACGTCACCAAGAACAGAAGTGCGTGTGGACATCCAGGTGCCTTCCAACTCTGCTCCAGCCACGCTCGGCATTCCGTCCAGGGCAGGCACTGTGGACCCTGACACCCAGCGGCACAGGGACTCTCATGGGG
CGCTCACGACTGCCCCAAGCACTGCCAGCCCTCGTACACAGCCCTGGGACCCGCCAAGCCCCAGCCCTGGCTCCATGGAGAAGGGAGAGGCTGAGAAACATTCCTCAGCCCAAAGTGCATCCCCCAAAGCACAGCTGTCTCTGGAAGCCCAGGACCCTGCCTGAGGGAAGAGCCTCCAGGCTGCACACTGACCTCCAACCTGGGGGAGCTGGTGCCGGCACCTAGAGGACACAAACCCTTGGGCTGCCCTTTGGCACGTGGCCCCCTGACTCCCACATCCATCGGAGAACAAGGGCACAGGCAGGACCCACTGATTTTGTAAAATGCAAAACCATAACATGTGGAAAT
AAAGTATCAAAATCAATCTTATTATCATGAACACATTTTGCCCAGCCATGAAAATCTTTATTTTTATATTTAGGTTTGATGAATGAACAGCCATACAGAAATGTGATTGGACACAAAGGATCTGGCCTAACGGTGAAGGACGGAGTGGGGAAACCCAGCAAAACCACAGAATTTTTTACTGAGTACTTCAGTTACAAGGTAGAGCGTGAACCCTGCAAGAGAAATGAGCTCCTATTGATTTGTTTATAAATTATCACAACAAAACAAAATGCCCCTGGCTAAACTGGGATCTGGGATTTGGGGTTGTGCCAACCGTCA
TTTGGCAGCTGAGGCGGAGAGAGAGAGGAGAGACAGCTTACGCCATTATTTCCGCATATCAGAGACTTCTGGTACTTCCACTAATTTTGCACCTGCTATCTAAAAGGCAGAGCCAGGTGTACAGGATGGAACATGAAAGCGGACCAGGAGCATGACCACTGAAGCACAGCATCACAGGGAGACAGGCCTCCAGATAACTGTGGGCAAGCCTGACTAATGTCAGGCCCTCCACAAGAGGTGGAGGAGTAGAGTCTTCTCTAAACTCCC
AATCATGCACACAATCACTGCAGGGCTGAGGAGGACCCTTAAATAACTAGGAATGCCCCTCGAGTCGGTGTCCACATTTGCATTCCTGGTTATGGCGCTAATGGTGCCAGATGATCCCAAAAGGACCAGAGTTTACTGTTTAATTCTTCACTCAAACTGGAGCTCAGAGATACGTTCTCAGGGGCCTCAACGTGTGTGTGCGCGCCTGTGTGTATGTGTTATGTGTGTATGTGTGCGTGTGTGTGTGTGTGTTGTGTGTATATGCGTGTCTGTGTGTGTGTATGTGTGTGGGGTGTGTGTTTCTGTATGTGTTGTGTGTGTCT
CCCTCTTCATCTCCTGGGCGATTCGGTGCGCCTTTCGGCCTCAACCTCGTGGCCGGCCCCGCCCTCCCCTCCCGAAGCCGCGGCGCGCGCACCTTGTTCTGGGGGCCGGCAGGCCGGTCCTCCGGCCGCCGCAGCTGGTAGGTCCCGCACGCCAGCAGGTGCCTGCAGCCTTGCAGCGGGCACCACTCCACCGAGTCCGCGGTCAGCTCGGTGTCCACCGTTTGCAGGGCGAAACAGCCCATCATCCAGCCCTCGGGGAAGGGCGCGGAGCCGGCAGTAGAGGCGGGTCGGCGGGGCCGGGCTGGGTACTGCGCGGGGCGGCGAG
CCCACCTCTGTGGTCATATCCTTCAGATACAACAGATCAAGTCTTTGGGTTGCAGAGCAAGGATCAACTCTTGTGGCTATCACGAGAGCGCTGAGGTCATGAGCCATCCAGGAGCTGGTTAACTCTGCCCATCAGGACACTCAAGCAAAGGCCAATCCTGGTGGCCCACATCCCAAAGGCAAGCATGAGCAGGGAAACCCTAATCTGCATACAATCGCTTTTACGACAGGGCTGTGTGCTTCAGCAAAACTCTAAGTTTAAATATGGCATTCAGGGCCCCATGAACAC
GTGTCTGAATTTTACCCTACTCAGTTTATGGTTTCAATACTCAAGGTGGCCTCATATTCTAAGAATGCCAGAGCTCCAATCATCATGTCCATGTTCTGGGAAGGGACAAGGAGAAAGAGAGGGAGAGCAAGGGGCACATTTCCCATCCAGATGCGCTGCCTGGGCCGGGTGGGTGAGGGCTGCCAGCAGAGCAGAAGTTGTCCTGGAGAGTTACACATTCACCACACAGTAGCTCATCTGAGTCTCTGGCCGAGTCCTGGCCACCGGCTGCAGTAGCTTTTTCCCCGTGAAAGTTAATCTTCAGGAAATG
GGGAGGCCGAGGTGGGCGGATCACAGGGTCAGGAGTTCAAGACCAGCCTGGCCAACATAGTGAAACCCTGTCTCTACTAAAAAATACAAAAAATGAGCCAGGCGTGGTGGCAGGTGCCTGTAATCCCAGCTACTCGGGAGGCTGAGGCAGGAGAATTGCTTGAACCCGGGAGGCGGAGGTTGCAGGGAGCCGAGCTTATGCTATTGTACTCCAGCCTGGGAAATAGCGTGAGACTCTGTCTCAAAAAAAAAAAAAAAAAAAAAAAAATCAGGTCTCTATTAGAATA
TTAGGTTGCCTGTTTGCTCTGTTGATAGTATCTTTTGCTATGCAGAAGCTCTTTAGTTTACTTAGGGCTCATTTGCCATTTTTTGATTTTGTTAAAATTGCATTTTCTTCATAATGTCTTTGCCAGTTCTAATGTCCTAAATTGTATTTCCTAGGTTATTATCCAGAGTTTTTATAGTTTTAGATTTTACATTTAGATCTTTAATCGACATATAGTTTTTTTCAATTGATGCTGAAAAATCATTTGATGAAACTCAACATCCTTTCAGGAAAAAAAATGTAAAAAATGGGTATAGAAAGAACACATCTCGACATAATAAAAAGTTA
GCTATCTATAATCAATGAATTAATACAGAGTGTTGGTGCCCTAAAAGCACAAAGAAGCAAAGCCGAAGGACTCTACCCAACATACACAACAGTAACACACTCAAGCGGGGAAGAAAAAAATCCCACCGAAATGAAAGTAAGTTTAAAAATAGAAAGTGACAGCTTCTACACATGAAAAGGGACCAGTACAAGAACTCCAGCAACATGAAAAAACATAACGTTTTGACACCCCTAAAGGACCACACTAGCTATCTAGCAATGGATCCTAACCAAAATGAAAACTTGGAAATGCCAGATAAAGAATTCAAGGTATGGATTTTAAGGAAGCTCAGTGAAATACAAAGGAAAGTGGAGAACCAACACAAAGAAATCAGAAAAATAATTGAGGAGATAAAAGATTAGATACATATATTTAA
TCACACTGCCATGGCTGCAGTTACCTCAGGATATTATTGCTGCATATCTGGACTTCAAAAGGAACGTAATTTAGGATCTGTCAATTGCTTACTAAGTGTATTAATAAATAATATATACGGCTATATCAGAAATTTGTTTTTATTACTCTTTTGATAATGCATTTGCATAGAATTGGTTTCCTAATAATCCTGGGCTTTTTCATCTATGCACTTAGAAGCCATTCTGAGAGAGGTCAGCAGGTGTCCACAAGGCTGCCCAAGGGGTTCCTGGA
GGCGGCCCGGCAGGGAAACTGCTGAGTCACCCTGCTGCCTCTCGGGTCCTCTGACCGGCTCACAGATCACCATAGCCACAGTGTGTGTAAGGCCTTCTCATGGAGCCCTGCAAACACCTCCCCGGGGAGGGGCTGTGGGACCCATCTTACAGATGAGGAGACCGAGGGTCGGAGAGGCCACACAACTCGGCCAGGACCCCGAGTTAGCAAGCGCTGGCCCCTGGTCCAGCCACGGCAAGGCTGGCCCTCCTGCCACCACACTTCCCTGCCTC
TTTTTTAAAGTTTTACATTAGGGAGCCATTTCCAGATTTTCCAGCTTGTGTTGTCAGGGGAAGATGTGATTTATTTCAGGTTGGAAATTTAGACCATATTTAAAGTATTGCCATGAAATATAGTTGAGTAGTTTTTTGTTAAAACAGATAAATTATCCCAGTTTACAATTCCATTTTTTTCAGTGGTTTCTTCTTTGCACGAGCAAAGAAGAAAGGAAGCTGTAAAATACAATAGCAGATAAGAATTCAATGGTATTTCTTAGCAATGAGAAAGTAGGAAAATATATATTTAG
ACCAGGGTCTGATTTTTCACACGTGTCTGCAATTCAAAAAATTGCAACCTCTGGCATAAATGGGTTAATGTTATTCCTTTTCTCATGCTCTCCCAGAATGTGACAGGGCTTCCGAGGGAAACACTATACCATGGAAGAACCGGCAGAGTGTCCTTAAGGCCCCGGCAGGAGTCAGGGTCATTATGTGCTGGAGCCACCATATTTGGTGAAAAGGACTTATTCCCAGGCCTGACCCAGCAGGATCACCTATGAAATTGGTTTCTTAGGAGATTCCTGGCTCTTTTCTTTGGAGATTGTTATTCCTTAGTAGCCAGGTAGAACAGTTTGCCTCACAGTAGTGAGGCTGG
GTTTTGAACTTGATTCTGGATTTAATAACCGTTCATCCAGCATTTTCAGGTGTTGGTAATGTTTGTGGGTTCTATGTTAGCTCAAACTACCATGATACTGGAGGATGACGTTTAAATTGGTCTAAGGTGTTGAAAACTGAATTTGCCGTTTCTTCCCACGGTTTTCTACTTTTTCTGCAACCACCATTCCCGCAAAACAGAATCATCTTTCACTTTTCCCTCTCCACTACTTCTTGCATCCCAATGAGTAATGATAATCCTGTTGGTTCCATATTGCTGTCACTTTCATCTGTGGCTAGTATTGTGCTGTATAATTGGTCGGCTGACCGTCAGTGGTTTCAAACCTTGAGATGTGTGTGGAT
CAGGAATGTAAAGGAAGGGCGGCGGACCGAGCCCTGGGGCTCTCAGGGGGCTGGAATGGTTAAAGCACAGCTGAGAACAATTCGGAGTTTCACCTTTGACCTTCCCAAAGACTTCTGCTGAGGAATTTTCTTTCTTTTTTTTTTTTTTTCTTTCAGACGGTGTTTCACTTTTGTCGCCAAGGCTGGAGTGCAATGTCGTGATCTCGGCTCACTGTAACCTCTGCCTCCCGGGTTCAAGTGATTCTCCTGCCTCAGCCTCCTGAGTTGCTGGGATTACAGGCGTGCACCAGCTAATTTTTGTATTTTTAGTGGAGACGGGGTTTCGCCACGTTTGGCCAGGCTGGTCTCAAACTCCTGACCTCAGGTGATCC
CAGGTTCTGTGTCCCCAGCCAGCCCCAAGGCCAGGGTGACTTGACATGTGGGTCAGGCCTGTAGAGCAGCCTTGGAGGCCCCCAACTGGATGCCTGCACTGGGCTGGGGTCCTGAGGACACTCCAGTCCCAGCTGGGTGGGCTCCAGCACAGCTCCCAAGCCCCAATGCACTTAGACCCAGCCTGGATGGTGAGCTCAGCATGGCCACAGCAGGGAGCTGGGAGACCCCAGTCAAGAGACCTGCTCCATTGAGCTGCATGCATGTGTGTGCATGAGGGTGAGCCTATGTGTATGCGTGTGCAAATATACATGT
TGTTCCGGGCTGCCTGCCTTCTAAAAGTTCCTGCAGGAAGCAGGTGATGTGGCCTCCCCGACCCGGGCCCGCCCCCACCACTTTGCCGGAGGCGAGCTAAATTCCAGCCGGGGTTCCTAGCAGCAGCTTAGTGGCAGGCGACAGGAAAAAGGGCAAAGGCCCCAACTGGCTGGAAGGCAAGCCCGGGGGCAGGACCTCCTTGCGGGACGGCACGAGGCAGGAGCCGGCTCCAGGCTGGTCTCGGCCTGGTAATAATTTCACACCACCAGCCGGTCATTGTTCAAAGCACTGTAGACCATTTTACTAATTTAACCCTAA
ATCTGTTTTAACCCTTAAAGAACCAGATTAGTACCTGGAACTTGTTAGATATCCTAATAGGCAGGATTCATCTCCTTCCTAGTTGTTACAAAAGATGGCCTTGGAATATTTTGTCAGAGGGCTGCAGTGGAGGTTTATTCTAGGCAGTCAGGCTCTGCTTCATTTTCCCCTGTACAGTAGTCAGATTAAAAGGGCTATCATCACTCTCTGGAATTTTTAGTATTCAATGTATCACAACGTCAGGTCAGTAAGAAGTTTGAAATTCATTCATTCATTCATTCCCAAAATATTTGA
TGACTGATCTGTTAAAAAAAAAAATTAAGTAATTTGGGCCGGACGTGGTGGCTCATGCCTGTAATCCCAACACTTTGGGAGGCCGAGGTGGGTGGATCACCTGAGGTCAGCAGTTCAAGACTAGCCTGGCCAACATGGTGAAACCCTGACTCTATTAAAAATACAAAATTAGCCGGCCATAGTGGTGCATGCCTGTAACCCCAGCTACTTGGGAGACTGAGGCAGGAGAATCGCTTGAACCCAGGAGGGTGGCAGTGATCCGAGATCGCACCACTACACTCCAGCTTGGGCAACAAGAGTGAAACTTGGTCTCAAAAAAAAATT
TGCTGACTTATTCACTCAGCGACTCTGCCCTGAGCACTCACCTTGTGCCAGGTGGCCTGGTGGGCTCAGCATTGGTGCTGAAAATGGCAAAGGAGTCCCTCTCCACCCCAGGAGCCCAGTCTTAGGAGACCTGCACAGAACCACTAAAGCAAGTCCACATGAAAGAAAAGAGCAGGTGCTGTGATAAAAATACGGTAGGATGACGGGAGGGAGGGCCGGGGAGTCACTGTGTGGGGAGAATCCAAATGCCTCACTGAGGTGACATTTATGCCATGGCCAGAATGACAATGGGGGACCAACGCTGCCCAAGTCAGG
TGGCGCTGCCAGGGGCTGCCATGGAGCAGCCCCACTGTGGGCTCTGCCAGTGCTGGACACGTAGGAGTTCTCCTGCGGGGAAGGGGGGATGCAGCTGGCGGCCTCCGAATGCCCGGGCACCCCCGCCACCACTGCCTGCAGCTTCTCTAGCCTCTCGTACACCTGCAAGTGGAAAAGAGGGACTCTCAGGGTGAGATGGCAGCCCTGGCCGGTCACCCCGTGGGCAAACCACAGGGCTGCTCCAGGCCGTCCGTGACCTGCCCCAGGGCTCTAAAATGACATACCCTGCAGCTGGGAACGCTCTGCCCCTCGCCCCTCTGTTCCCATCACAGGGA
AGTCTGGTTCCAACTCAGATCCTGGACCAAGTGCAGTAATCACTGATCCCTACATAAGACAGGAGACACTAAGCACAAATTTGTCTCCAGTAACTTTTCTTAGGACCCCAATTCTCAACAGCAAAAATAAAAATCCTCATTTTTGCTTCGATACCTGGGGCAATGAGATTATTTCAAAATGGTTTACCAAACTAAAAAAATGGTTCTTGGTTGTTTATTTATTCTGCTTAATCCTGTTTCCCTTCTTGCTTATGTAACTTGATAAAGCCGAAATAAATTATCCTTAAAAAAAATTTCTGTGTCTTAAGATGCCTAGAG
TGAGTATGTGTCAACAGGTGCCTGTTCGTTTGTAATTTGGTGACAGCTAGATCTGTATCAGCTTTCTTTTATCTGTGTGTCCTGAATGATTATTGTGTTCATGACCTTTCAATTGTTTTGTTATAATCAAATTAACGTTTGAAGGTTCTGATGATAAAGTGACATAAATATAGATGAATACTTGAGGGTAAACTCTAGATTCCACTTATGCCAATAATAGTTCTCTTTAGTTGCACATCTACATAAAAAGACCACCCCCCATACTTTGACCCCAACTGCT
AGAATTGCTTGAACCTCAGAAGCGGAGGTTGCAGTGAGCTGAGATCATGCCATGGCCCTCCAGCCTGGGCAGAAGAGCGAGGCTCTGTTTTAAAAAAAAAAAGCAGCCCACTAGTGAGTGACCATCCCTTAAGGAAAAGTTGGTAAACAACCTGTCCTAGGTAGCCAGATGCTTATGATGTTTACTTAGATGTATATCATCCTTTACTTGGTATAAATATAGCTGGGAAAATAATCTCTGTATTTATCATAAATGAGACTCCATCTCAGAAAAACAACAAAAAAAGATAATGTGG
TTCTCTGAACCTTCCTCCTGCTTTCCTACTCCTTGATGGCCTTGCTGCACTCCCTTCATCCATCCTCCCTTCTCCCTGTCCCTCTGCTGAGGCCTGCTGTTCCCTTTTGTTAACCTCGTCCTTCAAGGCGTTAATTCATTGTGGTTGAGGAGGGAGTGCGAAGGGAAGGCCCAGCGGGGCCGGGAGGATAAGCGGTCAATGCGCTCATTGTCATGCAGGCAGGCCTATTTTCTAGTGCCCTCAGTCATAATTCTGAAAAGGAAAGGGCAGGAGAGCTGCAGAAAAAGCCCTGCTCATCCC
AGCGCCGCACGGCCGTCGGATCCCGGGGACGCCGGGGGCCCGGGCTGAGCGCCGCGGCCCGCGAGGAGGAGCACCGGTAAATAGCCACAACTTTCTATCTCCTTGAGATCCTGAGAATAAATGCAAAATCGCGCTTCCGCTGCATGTGGAAGTGAGCGGGGCGGCAGCTAGCTTGCCCCGTGAGTTTTTAACACAGCTCGATATGATGTTTAGTATAATTGCATAATTTACCGATATATCTGAGCTGGAACTCAGCTGTAACAAATGATTGTAGTTCAATAAATGC
GTGGCTTGGTTCATTCTACATATGCACACACACATGCATACGCAGATACACACACACACACACGCACACACACACAGCTTCCACTCCTCCACTGAAACACACCCTACCCACTGTTCCAGGCTGAATGCATGTGCCATGCTCTGCATGGCTGTCCCCACCTCCCAAAATCCCTGTGTTGAAATCCTAACCCCCAAGGGAATGGTAGTAGAAGGCAGGGTCTTTGGGAGGTGATGAGAGAATGGGGACAGAGCCCTCACAAATGGGATTAGTGTCCTTATAAAAGGGCCTGAGAGAGCCACTCCTACCAAGCGAGGA
TAGAAGACTTGGAAAATGGTGGTGCACTGAAGGTAACCTTAACAAAAATCTCAATCCCAGCTCAGCTTCTGACCAAATTAACTCAACTGTCCCTACCGATGGCCTGGAAGAACAAACAGTGTGCCCATTTCTAAACAGATACTTTTACCTCTGTCTCTCCTGTCTTAACATATGTCTGGCATTCAATAAGAAATTATGAGGCATCCACAAGAGCAAGAGAAAAACGAAGCCACTGTGAAGAGCGAAAGCAGTCAACAGAATCAAACTCATATATGACAAGGATGTCGAAACCATCAGACAAGGAATTTAAAGTAACTGATTCATATGTT
TGATCGCCTATGCGTTATGTCATAGAAAATGTTAGTGTCTGGAGGCTGGACACATCCTGGACACACGCCAACTTGGGCCAGGCCTTTCCGGTGGGGACAGGACCCTGAGATCTGCTGTTTCACGATGCACAGGGGCCAGGTTCCATATCCTGGAGCCCACACTCTGCACTTGACAGAGCCAAAAACCACATCCAGCTCCCCAGTGCGCCAGTGAGAAATGGAGAGTTGTTGAAGAACTCTCTTTGTGCTTCAGTCATTCAGGGAAGTTTCCCACGTGGGACTCCTCCGTG
CTGGAATAGCAATAAAGCATCACCTAGCCCTGGCCCACAAAATCACAAAACCATGTGCTAGATGAGCTCGTCCATGACCAAGGTGGCCACCTTAGGAGTGGAGAACACAAATTGCAGGGCCTTTTGGAATGGAGGAGGCCCAGGGGAGGGGTGCCCAAGACAAGCCATTTTAGCACCTCCTCCCAACAGTACCCCTGCCACTTGCTGGCCTCACGGCACACCTGCCTCTGGGCACCCAGAGGAGGGCAGCGCCAGCCGCAGTGAGCCTGTTGCTTTGGCCACCAGCTCCAGCAGCGAGGCTGCGAGGAAATGACTCCTCCTTCCTTTTGT
CAAGCCCAATATTCCAGCGTAGACACTCTCTTGGGAAAAAATCCAGAATTCCAAAGTATTAACCCTAATGACAACCATCATGTACTGACTACCTGCCTGGGCACTGGGCTCCCACAGTAACACATTTATTCCTAAATATATGTAAATATATAAAACTAATAACTTTATCTTAAATAAATATCCATTTTATATATTATTATATAAAATTTATTATAGAAAACTTTATATAATTATATAAAATATATAGGCCAGGCATGGTGGCTCATGCCTGTAATCCCAGCACTTTGGGAGGCCGAGGCGGCATATCACCTGAAGTCAGGTGTTTGAGACCAGCCTGGCCAACATGGCGAAACCCCATCT
TGAGTGTCAGTCATGAAATATTCAACAGCCTGTTCCTGACGCAGCAGCATGTGAGTGTGCGTGGGGGTGACGCTGGCGCTGGGGTGTGGAGGCTGGCAGCCACGAGCCAGCATGTTTCTGAAGATAGATACGTAGCTGTGTCTTCTGTCTCCCTCATCTATGTCGACGGGACCCCCTCTGGATCACCAGGCATGGTGCCTGCTCCCCGCACCATCGTGAAGTGCCGGGCTCAGCATCAGCCCCAGCAAATGGCAGCCCTGTGTCTAGGGAGTGGGGAGGGAGGAGAAATCAGTGAGTGGAGGTCCATGGGGGCTGCAGACAGCCTTGGGGTCTCAGGAGTCAGGGAAGTAGACAGAGAACCAGGGCTTTAGGGACAGGGAGATGCCAGCTGGGAGGGTCTCAGGATGTGTGTGAGAGGGAGGGAGAGGGCACACGTGACAGGGGTCAGAAGAGGGGCTAAGTCGTGTTGGGAACAAGAGGGTGGGTGGGCAAAGGGGGGTAGCCTGGTGCCCATTGATGGGCAGGCAACAAGCGGATGGGCAGTTGGATGGGTGAGCGAGGGATGAATGCGGGGTG
GTCACAGTGACTTACTGCAATGACAGCAAAAGCTCCAGCACTCCAGACAGTGGGATTTTTATGCTGCCAGCAGAAAGGTCTTTTCATAGACACTCTTACAAGAAATCAAAATTCTATTCTATTAGTATCCAGCATTCGGCCAATTTTTGACCTTAAAAATTGGTAATGTCATATGATTCAACCTAATATTTGATACATATGAACTTTTAAAAGGTTGTTTTGGAATAAAAACATGAGTATCTCAGTTTTCTGTTCAGAGTAGATGGACTATCACTGTCAGAT
TGGTGAGAGACAGATGTCACTCATACTTGTGTGTGCTTATCACAAACATACATGTACATCCACATGTACTCTCCCCACCCACAAAGTCCACGTGTGTCGCCCACCATTCATTATTCTTAGCTACTCACATACAAAAGCACACACTTGTACATGTGTACATACAGCATACAGATATGAACACACAGAGCCATGCGAATATCTGCACACACCCACCCTACACACAAGCAAGCACACAGTGCTCTATTTCCATACTACAGATATGCACGCACACACACACACATACACACCATGTCCACAGAGCAATG
ATATCTCAAGCCCCACAATCACCCAGGAAAATGGCTTTAGTTCCAGAACCAGAGAGAAAAGGGAGGCTTCCTGGGGAAAGACAAGGACAGCTAGAGGTTCATTTCTGCCCTTGGTTCTCCTTTCTGCACGTCATGTGTAATCCTGTCTCTAAATACCTCCCTGGCTCAGCTGGGCATTCTCATGCCAACTGGGATGAAGAGCAGCTGGTTCAGGCTGTGATTGGTTCCTGGGACCTCTTCTTCCCCTACTGCCAAGGCTGCAGTTGCCACCAAATGATGGTTTCCCCTCCCCCTGACACTGCCTGGAGCCCAGCTGACTTCACACTTC
AAAAAAAAATTAAAAATTAGCTGGATGTGGTGGTGCATGCCTGTAGTCCCAGCTACATAGGAGGCTGAGGTGGGAGGATCCCTTGAGCTCAGGAGTTTGAGGCTGCAGTGAGCTATGATGGCACCACTGCACTCCAGCTCAGGTGACAGAGTGAGTCCCTGTTTCTAAAAAATAATAATACATTTAAAATTAGCTCGGTGTGGTAGCACACTCCTGTAGTCCTAGCTACTTGGAAAGCTAAAGCGGGAGGATCGCTTAAGACCAGGAATTCGAGGCCGCAGTGAGCCATGATCACACCACTGCACTGCAGC
CTGGTCCTGAATGTCTGATCTGAGACCCAGCCGTGGGGCCCTCCAGGTATCTCTCTGCCCACTCATCCCTCACCTACCCTTTGCCATCCACAGAGCTCTCCTCCTCCTCCTCCTCCAAGTCCACTGCGGGGCTGGTGCGCGGCGGGCATGACCGGGTGGACACGTTCCGGGCCAGCACAGAGCCTTGGGAGAAAGCAGGAGAGGGTTGTGCCTCCCCCGCCCCTCCTTAGCCTGCAGCATGGCTGCCTCCAGAGGGACCACAGCCTGTTACCCTGGAACCCCCAGATTAAAGGTAGCAAGGGCCCTTCAGTTCTGTGAGGAGAGG
GTTTTAGTCTCATCAGTGGCCGAGGCAGAGAAACCACAGCTTCTTTGTGTGTGGCAACCTCAGAACTCACAGAATCCTGGTCTTTTCCCTGCCTCCTTTCCCTGCACTGTGAGTGAGTCGGGCAGAAGGAGCTGCTCCCGGGGACCAGGGAGTGGGGAAGGGTGAGAAGACAGTCCTGGAGAAGGTCAGGTGATGGACGATCAGAGACCACGCACGATGAGACGGAATGAATGGAAGGTCTACAAGCATTGGGGGATGGAGGGGTGGAGGAAAGAAGGGTGGAGGTCTGCACAGGCAGGGAGAGATGAGGAAGGGCAGGCAAGCT
GCAGGGGCTGGAGCTGCGAGTCCACCACTCCCTTGCCGGCCCCAGGGTAAGAGCCACCTCCTAGGCCGCAGTGGCCCAAGGTCCCAGCTGCTCGCCTGAGGCCGCCGGGGGTGCGGTCCAGGCCTCCCGTCTCCGGGGGATCTGTAGGGTTCCCGCACTGCGATAGGGCGGCCCGTTCCCTCCTCTTGGCGCAGGACGCCCCGGAACCCAAACCAACATTTCCAGCTCTCAGGTGTACAGAAATGCGGTTTACTTTGTAGGCCACGTTGGTTCAATAAATGATGCAG
TGAAGCCATCAATAAAGCGGTCCTTCCAGGCCTGGGGCTGGCGCAGCAGGAAATAGAGCAAGTGTAGACAGCCGAGGCTGTGGCCAATGAGGAAGACAGGCTTCCCATAGGCAGCGTGCATCTCCTCCACCAGCCCTGCGAGCTTGCGGTAGTACTCCTCCTGCTGGCCTGCAGCGGGTGGAAGGGGTCAGGGCAGCTGGGGTCTGGGGCACCTGCCCCACCCCAAGCCGGTCATCCGCAGAGACACTCACCGGGCTCCAGCCGCCAGTCATAGGGGGCGGCGCGCACAGTCTCGTCCCGCACGTAGCCATTGTTG
TCTCCCGCCCTGGTATCATGACGTTAGTAAGTCGCGCTCATGGAGCTCCGACTGCTGAATCCCCGCTAAGTCCACGTCCTGCGCAAGGCACTTAGTATCCACTAGCTGTCACCTTTACAGCAACACTGTGCCTTCATCTTATCTGGTTTTATAGATGAGGCTCCAGCAACTAGGTGACTTGCCCAAAGTCGCACAGCCCATTTGATGCCAGAGATTTTATTTAAATTTAGTTTATTTTAAACACATACAAATGACACAAAACTCAAATTTTCTGAAGGATTCTATAATGAAAACATCTCCCTCCAACCACTGTTCTGCCAAGTTGCCACACTGTTTGCAACCTTCGTTTTTAGTTTCTCGTGA
TAACAGGAAAAAACTGTCAATCAAAAGTGTCCAGGTCCATTTCAACCCCTGCCTAGAGGGGGAAACTTCTTGCAGAAAGTTGCACAGTTTACACTGCCCAGGACTAGAGAGGGTTTGAGTCCCAGTACAGCAAATATGAGCTCAGGAAGGGTGGCTGCAAATGTCTGAAGATCCCTTACCCAACTCCCAACCAGGAAGTGCTGCCTTTCATTCCTCCTCCCTCACTGGTTCAACTCCAGGAGATTCCTCCCAGGCTTCCTTCTGCCTTGGGGAAGCTACAAGTCTAGGCACCTGTGGAAAGAGGAG
GATATTTTTTTTCTCCTGCAGAAAAAGCTTTAGGATTGGCAGTTTAAACAAAACATGTCTATTTGCATACCTTCGGTTTGCATGCATTTGTTTCGAAGTGAGCAACCCTGGGTAACAAGGCGAAAGTATATGACAATTTGCTCAGAATCTTAATGTCAGAAAACTGGAGACTGGGGCAGGGGGGTGTCGACTCAAAGCTGTGTCTCATTTAGTAAACTGAGGCCCAGGTAAAAAGTTCTGAAACCTCGCAACACCCGGAGAAATTGTGTTCCAGCCTCCCACCTCGCCCCAAAATGCCAGAGCTCCTTTTCTAAGCCAGGTG
CTCACCATCTTCCCAGCCTATCTGGGAGGAAGAGCTGCCTCAGTTTCCTAGTAAACACCAAGACAAGCTCTGTGGCCTCAGGCCACCCCCTGCCGAGTTCCACCTGGAACATTTGAGAGTATAAGCAAGGCCTACATACCATATGTCCAAACCCCAGTAATCAAAATATAAATCAAGCAGAAGCTAGCAAACTCCTAAATATGTTCCATTCCTCTACCTCAATAAATACACCTTATGAACAACCTCAAAGAATTCTCAGCTTCCACACTGGCCCCTGGCAGTA
CCCTAGGGCTTTTCCTGTACTAGAAAGGGAAACTTTGCTTTTTTTTTTTTTTTTTGAGACGGAGTCATACTCTGTCGCCCAGCCTGGTGTGTGTGCAGTGGCGCAATCCCGGCTCACTGAAGCCTCCACCTCCCGGGTTCAAGCGATTCTCCTGCCTCAGCCTCCCGAGTAGCTGGGACTCCAGGCGCGCGCCACCACGCCCAGTTAATTTTTTTGTATTTTTGGTAGAGACACGGTTTCACCATGTTGGCCAGGCTGGTCTGAGGCTCCTGAACTCAGGAGATCCTCGGCCTCCCAAAGTGCTGGGATTACAGGCATGAGCCACCGCGTCCTGCCTAGAAAGGGAAACTTTGAAGTCA
TTCTTCCTATACCTTACCTTTTTTTTTTTTCCCTCTGGATAACTCTGCAGGTTCAGATCTGGGCCGGCTAACAGGTCCTAAACCCATAGGGCTTTATCATTCTAGAGGTCTAGTAATGGCCCCTATTAAACTGGCTCCTCTGAGAAGCAGACACTAAGGCTGGGCAACTATGTGTGGTTTTTCATGGGGGAAACATCTATGAGAGAAAACAGGGAGCTGAGTGAGGCTGACAGCGCTGTCAGAGAGTGAGGAAAGTCCTGCCTGAGTGAAGGAGATAGGGTAGGA
TTTTCATTTTTTTTTTTTTTTTTTTTTGAGACAGAATTTTGCTTTTGTTGCCCAAGCTAGAGTGCAATGGCGCAATCTTGGCTCACTGCAACCTCCGCCTCCCGGGTTCAAGCAATTCTCCAGCCTCAGCCTCCCTAGTCGCTGGGATTACAGGCGTGCACCACCGCGTCTGGCTAATTTTTTTTTGAGACAGAGTCTCACACTGTCATCCGGGCTGGAGTGCAATGGCGTGATCTTGGCTCGCTGCAACCTCTGCCTCCCGGGTTCAAGCGATTCTTCTGCCTCAGCCTCTCGAGTAGCTGGGATCACA
GGCGTGGTGGCGGACGCCTGTAATCCCAGCTATAATCCCAGCTACTCAGGAGGCTGAAGCAGGAGAATCGCTTGAACCTGGGAGGCAGAGCTTGCAGTGAGCCGAGATCACGCCACTACACTGCAGCCTGGGTGACAGAGTGAGACTCCATCTCAAAAAACAACAACAAAATAAATAAATAAATAAAAATAAAATGTCTTGTTCTCTTTTTTCCTCCAGTGCCCAGATCAGCGCCTGATATATACTTGGCACACAATAACCACTCTTGAAATTCATGAAGGAATCTGGACATTTAGGG
TTCCCATAACAAAAAATTGCCTGGACAGATGTCAACTGTGCCGAGGCTGAGAACCCCGATCTACACTGATCATATTAGGAATGATCTGGTCTGCATTTAATATGAGGGAAGTCTTTTGAGGGCTGTTATGGGTTGAATTGGGTCCCCCAGTTCTTATGTTGAAGGCAAGTCCTATGCCCAGGACCTCAGAATGTGCCTGTATTTGGAGATAGGGCCTTTGAAATAATTTAATTGAAATCATTAGGTTGGGCACGGTGGCTCATGCCTGTAGTCCCAGCTACTCAGGAGGCTGAGGCAG
AGTTGGATTTTTACAAATGGAGGCATTCCTTAAGAGTTGACTTAAGAATTCATTGATTTAGTGCTTGATGTTAATTTTTTCAATAACCACTAAAGCCTGTGCGATACCCTTCTTTTTGCCCAAAACATGTACTTTAAAAAACAGCTAATTTTCATGGAAGCAAAAAGAATATAACCACATCCTCAAATCTGGAAAAAGTTGTATCTTACTTTCTACTTTTGTACAAGTTTCTGAGAAAATGTAATGCTCCAGTACTTTGGAAGTAAAAGTACTGGAACTTTTACTTTTTCTGAAAAGTTCTTAGAGCTA
TCGCCTCCACCAGGCAGCCCTCCAGCTTGTCAAACTGTCGCCAGCAGTGTTTTCTCAGCATGGAGATTGTGTGTGAGTGTTAAGTCTAGAAAAATCACTCAGGCAAGGCAAAGACTTGCTTTGGTGCAGGGGACTGGAAAGCAGATGTGCTTTTTCTGGCTCTGAACACTGAGGGGAAGTGAGCTTTGGAAGAGAGGCGCTGACTTGGTGTGTGTTTTGGGGCAAGAGGAAGTTTAAAGAGGGACAGTCTGAGCTTGCTCTTTGCAGGGGCTTGCTTGGAGGCCCACAGGCTGGCTGAGCATGA
CCCGGCCCAGCGCCGGTCCCCAGCTCACCCCCGCGGCCCCAGCGGGCCAGGCGGCAGCGGCTCCCGGGCAGGAAGTAGTGTTCCGGGTGGGGTAGGCACACGGGCCGCGAAGCCGCGCTCAGGTTCACGGGCGTGCGCAGCTGCAGCAGCGCCAGGTCCGAGGCGTTGTCCCACGAAGCGTTCTCGTGCTGCACCAGGCGCGCCACCCGCTCCGCGCGCGGGCGCGAGGGCAGCAGCACGCGCCAGGCGTCGAGGTCGCGGGGTGGGCTGTCGGAGCTGTTC
TTTGGGGACCTGCTCTGTAATTCTGGAGTGGTGGGGCTTGGGGTGGGGCTGGAACTAGCAGCAGGAGACCCTAGGGAGAGGTGCCTGTGCCCACCTTTTTTCCTCTCCAGCTCAGTCGATCCTGATCCAGTATCACCTGGCTGGCTGGGGACGGCGGGCTGGGAGCTCCGAGCCTGACTAGGAACAGGTATCCCTAAGGCTCAGCCAGAGCCCATCGAGGAAGGACAGCAGCCAGCCTAAAAGTCCGGACGTAGTGGCTTACGCCTGTAA
GTGACTCTGAGCTCAATGGCACCTTCGGAGTGCCCACCACACCCCCCACCCCACCCCATGAAGGCCAGTTGGGCATCTTCCCCGTGCCCCCTGACCCTGGGCTTAAGAAAGCGATGCAAAGGGACAGGGAGGAGGCCAGGATCAGGGTGCGGGGGGACGGTCAGAGCTGTCTTCTGGTCCTGGCTCCTTGAGACCTGACTCTCTGGGGCTCAGTTTCCTTACGTGTAAATGGCTGAGAGGGGGTGGCCTCGAGGCACTCCCAGTCCTAGGACCTGGGAGATTTGGTCCTCGGGACACTTAGAGGCGCCCTGGAGCCCTTAATGTCTTGCAGAAGCCAGG
TCCTCCTGCAGAGGAGCGGAACACCAGACGCTCTGCAAAGCCCGCGGTGTCCGAGCCAGGCGGGGAGAGGGTGAGGGAGGACGGGTCGGAGTTGGGTGGGATGTGCCGCCCCTGCCAGCATGAAAGGGACCAGCCCAGCGAAGGCCTCACCTTATCCTGGTCCCAGTCCCACTTGGCCACAGCCAAGCCGACTGGCCTCTTCTCCCCACACGGGGATGTCTGGGTCTCAGAGGTCTCCCCAGCTCCAGGGATGAGGAGGGAGCTGGGTGTTCTGGCTACCCTGGGTCACCTGCTGGGAGGCCCTTTCCTTCG
CAGTAAACATCCCCTAAATAAATAAATAAAAATATCTAAACTTCACGTAGATCTATGCCTGCACATGCCATATTTTTTGCAACATCTAGGTATCACTTGTGATCTTAATATCAACCTTTTTCCTGTAAATCAACTTGTTTGCTAAGATACATTTCATTTAAAAGAAAAATCTTTTGCCACCTCCTACAGTAAATGGAAATCCAATATCATGCACCAAAAAAGTAGAAGATAGCCATAAGACTAATCCACGCAACACCAAATCACATGGTTTGATTTCTTCTGGACCTCAGGCCTGGCTCTGTGTTTGTTACAAGGGGG
GGCACCCCTACCTTCCTCATCCCCAGGGAGAGCCTCCCTCTACTCAGTGACCAGCCCCTCTCCTCGGCTAAGCCGTAAGTAGGGGACCTCCAAGGTGCCGTCCACCTCGCACCTCCCTCTCTCATCACTAAGCAGGACAATGGCCATGAAGCAGGACTGCCCGGGCCCCGGACATGAGGCCACCCTCCTCCTCCACTTTCTGCAGCAGCCCCAGGCTGGTCGGAACGGGGAGTCAGGGAGTACCCCAGCCCTTCCGATGCTCTCCTGCCCCTGGGCGCCCTGGGAGGTTCC
ATACATTTTCTTTCTTTTGGCGACTTGCACATCATTGTTGGACTATTAAGTTATGGGGGAAGGGCGTCCCTACTAAGGAGCCTCCTAATTCTTTTTGTTGTTGTTAATCTAATTTTTTATAGGGACGGGGGTCTCGCTATGTTGGCCAGGCTGGTCTTGAACTCCTGACCTCACGTGATCTTCCCACCTCGGCCTCCCAAAGTGCTGAAGAAGTGAGCCAGCTTCCCCGGCCAGCGCCTCCTATTTCCTTCCCTTTAATTAGGCGGCACGTTAGCCTTTAACAGAGGCGGGCCAC
AGTTCATTGCCATGGTTATGTTCCTACAAGAAATTGAGTGCCCAACGGGACCAGGGATTCTGGAAGGCACTGCAGGTCCACCAGCTTGTTTAATCCTTACAAGGAGGTGTCGCGGTCAGGGGGATTGTTCCCACTATCATGAGGGGTCTGAGGTCACCAAACCAATAGCTGCATCCATGATAACTTTCTTTGTGCCCGGCACTGTATCCGGCACTTCATATGCACTATCCTTTTTTATCTGTACTGCATCCTTGTTGCTGAATTACACCTCTGTTGAAACAGAGG
CCTCCCAGGTTCAAGCGATTCTCCTGCCTCAGGCTCCCGAGTAGCTAGAATTACAGGCACCTGCCACCATGCCCAGCTAATTTTTGTATTTTTGGTAGAGACGGGGTTTCACCATGTTAGCCAGGCTGGTCTCGAACTCCTGATCTCGTGATCCGCCCACCTTGGCCTCCCAAAGTGCTAGGATTACAGGCGTGAGCCACCGCACCCAGCCAAGATTATTCTGAAGTGTTGCAGTTAGGGATTGGAAACATTTTGAACACAAAGAATATTAGCCTAGTCCTTAATATTGAGTGAATGAGGAACGCAAATTGGAAGGGAGTCTATGTTGAGAAGAAAA
ATGAGCTTACCTGATAAGTATGAAAGACATCAGTAAATTCCTGAATCCAACTGTAACATAAATTTATTCACATCGTAGCAGTGATTTTATTACCACCTTGAAGGGAGCAGCCTAAAAATTCTCGTTCACCGATCACTTTCCTCACTGTGCTATCATCTATTAAAGTTTACTTTAAAATGCAAGATGATGTAGGAATTTCTTCTTAAATTCTTACCAAATAAAAATTAAAAACAATTTATAAATCCATTCAAATAAAAATTGATAATTATTCAATTCTTACGGACTTCTAAAATTTGCTACCATACATAGCTGTCTTGTGTGTAAAAATAACGTGGAG
TTGTTAAAGCATTGAGTTTATTTTGCTGTCGATTGTGACCTAATTTGATAACAGGGCTTTTCAGCGCCATATCCATCTAGTCGTTATTGTTATTATTTATGCTTTGTGATTCTCTTTCCCTTTGGGTAGGGGAGGAGATTAATAGAGAATAAACTGAAAGCTTAGAGGATCTGAGTGTGAATTCTGGAGGGTTCCACTGTGTTAAGGTAGAATCTAGGCCAGATTGAGTTGAGAGAGCCAAAGAAAGAGATCTGATGTGGAGTCTGAAAGGGCAACAGTCAATGTTCATTGACAATTATTTTAAGCCAAGATTTTCGGCACAGCATTCAGCG
GCTGAGGCATGAGAATCGCTTGAACCTGGGAGGCACAGGTGGCAGCGAGCCGAGATCGCGCCGTTGCACTCCAGCCTGGGGGATAGAGCGAGACTCTGTCTCCAAAAAAAAATAAATAAATAAAAAATAAACATAAATTTTTAAAGTTAAAAGTCTATTGAGGGTGGAGGATACAAATATAGATATGTTTGACACTTTTGTACCCTCTTTTCAGTTTTACTCTTTTTTATTTCTTTTTTTTCCCCCTTTAGGGTAATGACTTGAGCATCAGCACAGCCCAAGATGAGGTGTACCTGCACCCATCTGAAGA
CGGATGCCATCTCTGAATCCCACCTCCCGCCCGCACCAGAGGACGGTAGATGCTGTATAAATAATCGCTGCACGAATGGAGGAATGACCACAAGGCCTGGGAGGCTCTCCCGCTCCAACCTTGCCTGTGTCATGACCCCACTCCATCCAAGTCTCAGGCTTCTGGATAGAAAAGAAATGGTGGAGATAATGCCCATTCCTGAAGCTATGATGACTACATGAGGTTAAAATACGGAAACACCTTAACACAGTGACTAGCACGAGATCTGTTATCACAAATAACGTTATTCATAAAAATTCACTTGGCTTCATG
GTCAGAACTGCAGTTTGCTGGGCATCAAACTTTCAAAAAAGTAGCCCCCGCTTCCCTTCTCATATTTTTCACATCTCTTGATGCAAAGATCCTTCTGGTTTAAAAATTAAATGCAAATAAAAGTATTTGTGGATGACAACTGAATCCATTAAAAATTCAGCTGGAGAAAGAAAGCAAAAGTATGACTTACAGATTGAAAAAAAATTAATTTTTAAAGCAGTGGTCAATTATTTCCTGATCCCGGCAACAATTTTGTAAAAGAACATTTCACTGTTGACATATTCAGTTTCACTCTCTCTGGTAAAGAAACTT
TGATTCTTGGAAGTCATCCGCTGCTGATGCCATCCTGGGATTCTCTTCCACACAAGGAACATTGAGTTCCTACCGGGTACCTCCCAAGCCTTGGGGGATGCAGCGGAGAACAGAAGAAACCTCCTGTTCTCTAGACAAGGCCTTTGCCCTCATTCTCACAGCCGTGCCCGCCCTGCCTGCCCACAGCCATCAGCCTCACCTGCCCACACTCAGCCCCCTCTTCCCAGCCATCTCCACAACCCGCTCTGCTGAGGCCTGTCCAGTTGCCTGATCTCTGACCCGCCTGTCCGGCCGCCTGCCTCGA
CTGTCCTTGCTCTCACAAAAGTTACAACTTATTTATTTATTTTTGATACAGGGTCTCAGTTTGTTGCCCAGGCTGGAGTGCAGTGGCGCAATTGTAGCTCACTGCAGCCTCGACCACCCCGGCTCAAGAGATTCTTCCACATCAGCCTCCTGAGTAGCTGGGACTACAGGCGTGCACCACCATGCCTAGCCAATTTTTCTGTTTTTTGTAGAGATGGGGTTTTGACACATTACTCAGGCTGGTCTCAAACTCCTGGGATCAAGCAATCTGCCTGCCTCAGCCTCCCA
AAAAATTAGCCAGGCATGGTGGTGCGTTCCTGTAATCCCAGCTGCTGCTAGGGAGGCTGATGCAGGAGAATTGCTTGAACCCTGGAGAGGGAGGCTGCAGTGAGCTAAGATCGCGCCACTGCACTCCAACCTGGGCAACAGAGCGAGACTCTGTCTCATAAAAAAAGTAACTGTTATTATTATCAGCATTAAACATTAATTTACATCAATAATTAATTTATTAATTAAATTAATTTATATTAATTAAAATAAGTTAATTTATATTAAATGTTAAATACATTATTTAACCTGTATGAAATAGAT
TAACTTAATTAAAAATGAAAAGTCCATAAAGGGAGGCAGTGTGTGGTTTCAGCAGTACTAGATTACAATTAGGTAATCTAGGATTACAGTTCAGTCTGCAACTGCTAGTTGCAACCTGAGTGGAGTCCCCCAACCCTATGAAAAGTGAAGGGGTGGAACAAAATTGTTTCTATGCTCTCTTTCCATTCTTACATGTTTATATCTAGATTTCCTCCTCAAACAAAACCAAGTAGATAAAATGATGCTGTGGGAGAATCTCTAATTTTTTCTCTGTATCTG
TGCAGTGTGCTGAGATCACGCCACTGCACTCCAGCCTGGGCGACAAAGCTAGACTCTGTCTCAACGACGACAACAAAAAAGAAATCAAAATGGGCCAAGGAAGAAGTCTCGCTTTGACCAGGTCCCATGGCCTCTGCTGTGCCTCGTCCCAGCATCTGCGGTGACACAGGAGAGAGTGTTGACAAGGATGTGCTGTCCGGGAATCTCCCTTTATCCAGTGACAGCTCCATTCATCTCACCGAGCTTTGCCCAGAGCTCTGGGCTGGCTTCACTCTGGCTCTGAGTCCCTGTGAGCCACAGGG
TTTGTCATATTGGGGAAAGATGTGCATACTAAGTAAAAATGAACAGCTGTTGAGAATAAAAGGAAAATGCTTCATTTAGAATCTATTAATTTCTATCATCATTGTTCAGTACAATATTCTCAGACTTAATTACTCATGTAAAGAACAGTATGACTAAATGTGAAATAAAGTTTTCTTTACTCCCTTCAAGATCTGTTCTCCTTCTAACCACAAACTGTGCCACTGACATTTTATTATTTATTTTTTAACATAGAAATCCCACTAGGGTAACTAATTTCATTCTGA
TCATTTCTCATCTGGCCAACATCAAGTACCCAGGTAAGGGAAGCCAACTGTGGCTGCAGGAGGGAAGGGGAATGAGTGTGAGTGTGAGTGTGAGGTGGGCCCAGGGGGCAGGGGATTGATGCTGGTGGGGAGGGTGGCCCGTGGGCCCTGCCAAGGGAGTCCATCCCTCCCTGTGCCAGGTTACTTGTTCCAGTGATTTCTGCTGTTGGCTTAGGCAGCAAACCTCTCTGAGAAGCCTGTGCATAAATTCGATGTGTCATTTCCCATGATTGGAACTTCTGACTGGAGTTGCACTAAGTAGGCATATCCTTG
GCAATTCACCTGACCGGAGTCCTCCAAACCTGGGGCTTCCACATTCTTGCTCCTAGTGACGCCTGTGTCCTTTCATCTCTCTCCCAGCTTAGATTCCACCCCGATACTCTCAAGTCTCCCTCAACACTCCCATGCAAACACCCTCTAGCCCTCACCCCTCCACCCCTCCACAAACTCACCTGGCAAATCTCCAGACCAACTCTGGAGTTTTTTTAGTTATTTTCTTAGTGGTTGGCTGGCAGCCAAACAGCTGAATGCAACTGGACAGAAATCCATAGACATCTAACTGGTATTATTATCGTTATTATTTTT
TTTTTTAATTAGTTATTTATTTATGAGATAGAGTCTTGCTCTGTTCCCCAGGCTGGAGTGCAGTGGCACGATCTCAGCTCACTACAACCTCCGCCTCTGGGCTCCAGCAATTCTCCTTCCTCAGCCTCCCGAGTAACTGGTATTCCAAGCGCCCGCCACCACGCCTGGATGATTTTCGTATTTTTAGTAGAGACGGGGTTTCACCATGTTGGCCAGGCTGGTCTCGAACTCCTGGCCTCAAGTGATTCGCCTGCCACGGCCTTCCAAAGTGTTGGGATTACAGGCGTGAGCCACCGCACCCG
GGAAAGGGCCGGGAGCCGACGCGGAGGCGGTGGGCGGGGCGTTAGGGGGCGGGGCCGGGAGCCGCCGAGGGGGCGGTGGGCGGGGTATTCGGGGGGCGGAGCCGGGAGCCTCCCAGGGGGCAGTGGGTGGGACCGGGAGCCGGCCGGCCGGGCCGGGGATGCGGTGAGCCGAGGGCGGGGCCTCAGGGGGCGGGACCGTGGAGAGGGCGGGGCCGGGCCGCTGGCGCTGTCGCCGGCTGCAGTGGCCGCCGCTGGAGACCGCGGGACCTGGCGCTGCAGCGAGGTAGGGGCTCTTCGGGATCTTCCC
CGCCGGGAGGACTGCAGGAAGATCTCGGTCCTCACCACCGAGGGGACAGGACCTGGAGGGCAGAGCAGGATGGGTGGGGCGGAGAAGGACCCAGGTGTCCCCCAGGGCTGGCGGGACGCGGCCCACTCTAGCCTCTGACCTAGGACCCTCAAGAGTACCAGCTGGGATTGGGGACTGGAAAGGAACCCTGCCTTTACCCACAAAACCAGGGCGTGATCAGAGCAGGAGCTGCAAAGATCCACTTTGCAAAGTCTGGTTGGAGAGCCTGGAATTGAATTTCCATTGCTGCTTCTTCAAGGCCAATGAC
TGCACTTTGTGCAGGCAGTGCACACTCAGGGCGGAGGAGGGGTCATCGCTGTGCCCAAGGACAGCTGCACCTGGGTGACCAGAGGAGGCCAGGGAAGTCTCAGGGGCCTCAGGAGGAAGGGGCTGGGGCGTGGAGACATCGGGAAGGGCCACATAGAGCCTTCAGCCCAGTCCCCTGGATTCTCAGATGGGCACAGCCGCCCCCTGGCAGGGACTCAGACAGCATCGGGGCGGGCAGGCCATTGAGTCTGGCATTTTCTACCTGCCTTTCTGCAGCGAGCCCCCTCTGTAAAGATGCCCGGAGGGAGCCCGCAGCCCCTGCAGAGCTGTGTC
CAGAAGAGTTTGAATAAGGGAGCTGAGACACACTCCTGAGCAGTGTGACCTCGGGGCCCTCAGCCTCTTTAAGTCTGTTTCCTCATTTGTAAAATGAAGACACCATAATAATATGTGCTTCATGCAATTGTTTTTAAAATAAGATTTTTTTCCAATCTACAATTTACTTTCCTATCAGAAAAAAATGCTAAATATGTAAAGGGCAAGGCAGGATGGGACACAATTAAACATCCTAAATACCTACAATCATCTCTGTTTACATTATTGTTTTTAACAAATCTTTAACTTTTTTATTAATAAGGCATCTTGATTTATATTTTGCTAC
TGGGACAGTCAAGGTCTTTTGTTTCTCAGTTTGTAATATCTTTCATGATTACCATTGGTAACTAGAATCCTAGCTGTAGTGAATATTGAACTAGACTTTGACTGAATTTGAAACTGTTTTGGAACTAAACAGCGTGAAAACCGCTAGAAGGACAGGCGGTTCCCTGACAAACAGCGTAGCGTGTTCCATCCGTGCTGGCTTTGCAGGAGGGCATAGAGATTGCTCGGGATACGCCAGAGCCCTTAAGCAACCTCACGTGCTGTTACTGAAAATAAGTAAAAAATATTTTAAGGAATTTCATAGGAGCTCAAAAAAGCA
AATCACACCATCTCCGCTACCAACCTGTTTTGCAATTTATTGACGCCTCTGAGCAGCTGGTCTGGATGACTCTATTTTCGGAAATTTCTGGCGTTTGGGGCCAGCTGTCTATGGGGGAAACATCTTTTCAGTACGCTCACGTATATGATTCAGTTGCAGGCAAGAATCTGGGAGCTGCTGGAAGCTGGGGGGAAAAGTCTCTGACTCTTGCCTTCAACCCCTGGCCACTGAGAAGTGGGACTGCAGCTAGTATGGCCCCCATAGCTATTGAAATGCCCGAGACACGTCAGT
TTCCAAAGAGCGGATTTCACGTGGAGACAGCTTTCTGGGTCAAGGTGGTTGGCCCTGGGGAGCAGGTATGTGTGTACAAGAAAGACAGAGAGAGAGAGAGAGAGAGAGAGAGATAAGAAAGGAAGATTTAGGCAGAACTAGATTGTGAACTCCTTGAGGGCAAGAACTATGTCTTTGTGTCTTGGTCACTGTTGCTTTTATGAGAGCTTAACATTGTACCTTGCACGTAATAGGCACCGTCAAGTGAATGGATGAATACAGATGAAGCCGGCACTTGCTTTAAAACTGGGATCTGTGAGCTATTC
TCACCCTTTCTGCTTCCCAAACCCAGTTCTCCCACTTATCGTTGCCCACTATTAAAAACTGCTTTGTAATGAGAAAACCTGCAGTTTACAAGGTGTTTTCACAAACTTCATCTTATGTAAGCCACTCTCACTGCCTTTTCTCACTTCTCTTCCTCTTCCAGAATGAGAAGAAAAAAATGGAAAAAACAACAAACAAACAACAACAACAAAAAAAAACTGAAAAAAAATTACAAATGCCTTTCTAGTATTTTGCAAAAGGGTAGGCCTGCCCACACCCTTGGTTTAGGTTCCAGGACCAGTTATCTTG
GGACTCAATGTTGGCCTCTATCTAATGAGACAGATGCCAGAATTTCCCTGGCATGATGTGGATGCAGGTATCCAAAGGCTCAGGGAGGTAGGAATGTAGGGGTGGATTGATCACATCTGGCCTCCTCACTCACCTCCCAATGCCATGCTCTGGGCCCAAAAGCTACTTCCTTTATGAAGGCACTGAACAAGGAGCACCCCCAAACCTGAAAAACTCTGTGGTGACTCATGCAACAAGACATGATGGTGAGAGATGCCACCACCACAGATGTGTTCCCTGGTTTCAGTGGG
TTTTTCTCTTCTTTGTCTCTACCTACCCAAGTCTCAGCACAAGAATTAAGGCAATAAAATAATAATTTTTAAAAATGTATCAACCAAAATGGCTGCTTTCCAAACCTTGAAAAGAACTGTGGTGTGTGGGTAGCCTAAGCTATTTTCTCTATTAGCCATGCAGTCAAGGCCTAAATACGACAGGTTCCTCAGAAATACTTTGCTTGTCAGTATCATGGTAATGATTCAAGAACAGTTAGGCTAAATGCCTCAGACTTTTCTAAACACATAGCTGATGC
GCGAGGCTGAGGCAGAGAATTGCTTGAACCGGGGAGGTGGAGGTTGCAGTGAGCTGAGATCGCACCATTGCACTCCAGCCTGGGTGACAGAGCAAGACTGCGTCAAAAAAAAAAAAAAAAAAAAAAAAAGAAAGAAAGAGAGAAAGAAAAGAAAAGAGAAAAGAAATCAGGAGATTTTACACTAGCAATTCGGATTTCCAGCTCTGGAAACATGAAAAGGTTGAGCCCCAGCGTGCCTCTAAGCATCCCCAAATAGCCACAGAGTGGAGCTGGGCAGGGGCCACCCAAGCCAGGCATGTGTCCTCCAGTCTCCAGTCCCCACCCAGCCTATAATGCTTTGTGCGTGTCTAAGTTTGGGGTCCTTGTGCTGGTCTAACCCCCTTAATGTGCAGAGGAGGAACCCATGGCCCAAGGTCACATGATTGAGTTAGTAGCAGAGTCAGAGCTGGAACCGGGACGCATTTTTGTGGGTGCCCTGGGTAATTCTCCCTGGCCCTTACATTAGTGTCCAGGCCCC
TCCCACTGCCACGTCCCTACAAAGCGCTCTGGCGGGCAACTTCCAATAGAATATTGAGGCCAGCACACTGGAAACACCTTGGCCCCTTCAGCCTAGCAGATTCCTAACCCCAAAGAACCAAAGAACAAAGCCAGGCACCTGTTATCAACCCCGTAAGTTAGAATATGCAGCCTAGGAGTGCTGAGGTGAGCTTTGACCACCTGAAATCTTACAGAAACAAAACCAATCGACAGAACAAGCCAGTCAATTAAACCCACAATCAAACTTCCAAGCACATCAAAAAAGGTAAAGACAGAAA
CCGACTCGAAGGCAGCGTTCAGTGCCCAGGCACACTGCCTGCTGCCGTTGGTTCCTCCCATGGTTCTCAGGGCGCCAGGTCTCTGTCAACTCCCAGCCCCCAGTTTCCTTACCTTGTCCTACTGCATCTGAGTCAGGATGCCTGATGGGTTGAGCGCTGATGATCTCATCCGTGTCCCACATGTCCCAGGGAATCCCAGGTCTGCCCTGAGCTTCCTGTGTCCTTGGGAAAGTCGGTTAATCTCTGGGCCTCACTGTCCTCATCGCTGAGCTTGGGGACTTGTAACAGATGATTTCTAAGTATCTTCCAGCTTTGAATAG
CCTGAGCAACAAGAGTGAAACTCTGTCTCAAAAAAAAAAAATCCTTCTTTTGGCCTGCCTGAAACAGCCTGAGTCTACCTGCTATCAATTAGGATAGAAATTGAAACCTGCTACCCGGTGTGAAAAGTTCTCTCCTTCTCAAAAGTAAGGGCTAAATATATGCCTTTATTTGTGGCTCCTCTGTGGGCAGAGCCAGGATGGTTCCTGCACGGTCTCACCCCCTCCTCCTCTCGCCATTACATCTGAGCCACCACTGCCCTCTCCAGCCCCTGCCCCACCTGGCCAGGTCCCTTCCCGAGCAGCTATCACCTTGAAGTGGTGTTTATC
ACTCCCCACCCCACACACACCGCAGGCCATTCTCCCCCACTCCCTACCCCACACACACCGCAGGCCATTCTCCCCCACTCCCCACCCTACACACACCGCAGGCCATTCTCCCCCACTCCCCACCCCACACACACCACAGGCCATTCTCTCCCACTCCCCACCCCACACATACCACAGGCCATTCTCCCTCACTCCCTACCCTGTCCTCTGCCCTGCCAAGGGTTCTGGTGGATCCCAGCTGCTCTCCACCCCTGCAGTGGTGCAACCCTAGCTGACTCCTAGG
TTTTTTTGAGACAGAGTCTCTGTCGCCCAGGCTGGAGCCCAGTGGCGAGATCTTGGCTCACTACAACCTCCACCTCCCGGGTTCAGGCAATTCTCGTGCCTAAGCCTCCCGAGTAGCTGCGACTACAGGCGCCGGCCAGCATGCCTGTCTAATTTTTGTATTTTAGTAGAGACAGGGTTTCACCATGTTGCCCAGGCTGGTCTCGAACTCCTGAGCTCAGGCAGTCTACCCACCTCAGCCTCCCAAAGTGCTGGGATTACAGGCGTGAGCCACCGCGCCCAGCCAGAACATCTGTT
CTTGGAACAGAGTAAACTTCAGTTTCTAAGAAATTCACTAACTTTTCCAGAGAAGATCAAATTTCTTTGACCATCTACATTAGGATTTTTTTAATGCAAATCTATTCTCATAGAGTCTTCAAGTTACAGACATAATAAACCACTTACATTTTCTCAAGAAAAAATAATACATAATAGTATCTGCAAACTTTCTGGAGGGCTCCGGTCAGGTTTACTCACCATTTCAGAACATTTCCTATGAGTGTCAGATGAGCTATATAATTTCTAATCGCTACAATGAACCTACAAAGTGGGCAGTTTAGCAGATGAGGAAAGTGA
GAGGCATAAAGGAAACAAAGAAGGGTGGGGGTGCAAGAAAAGAAGCCTGGTCTACCTACACACTTTGCCCTGCAGACAGTTCTACCTCTCAGCACGTGTGATGACTTACCTAGGAATGGAATGTGGACCTGGGAGGGGAAGCTGGTACAAAGCTGTGGAGGCTGGAAAGGAACCCAGGGCCCTATTACAAATCGTGAATAGTGACTTTTAGCTAGAATCACTTGCCAGAAGCTTGGGAAAAAAATGTTTTCACTGAGGGCCTAATTGGATGTCAGAAGGCTTCTACAGAAAGCCTGGCTCCTAGAGCTTCCTAGCTGCTGAGATGGGCTATCCTGG
CTTTACTCTGTGGTGTGTTGGGCTGTATGGACTGCTGATGTCTCCTCTGAGAGGATTTACAACCCTGGGCACATAAGAATCACGTGGGAGAACTTTAAAAAGTGACAGTCCCAGACTGCACCCCCAGAGATCCTGATTCTGGAAGTCTGGAGTGGGTGTGGGTCAGGCTAATGAAGCTCCTGGAGGCTTGAAGGCTCTGTTAGGTGTGAGCATCCCAGACTCTGCCTGGGTAATTCTAAACCCTGGTTGCACTTCAGCATCGCACAGGGAGACTTATAGACCACTTGTGTCTCATGTG
AGCTACTTGGGAGGTTGAGGTGGGAGGATCACCTGAGCCCAAGAAGCAGAGGCTGCAGTGAGCAGAGATCGTGCCACTGCACTCCAGCAGTGAGACCCTGTCTCAAAAAACAAACAAACAAAAAACCCCAGAAAACAAAAAATCAAATCTCCCAGAACTCCTGCTCTGCTCCCCTGCTGTATTTTCCTCCATAGTGCTGACCAGAATCTAATACAATCTATACTTTAATCATTGATCTTGTTTAGTGCTTGTCTTCCCCCAGGAGAATTTCAGCTCCACGAGAACAGGAATTGCTTGTCTTGTCCATGAATGTGTCTTTAGGGCCAGAATTACAGCATGTGCCAAGGAACATTCGA
ATATGTGGAATTGAAGCTTTTAGGGATCCATAAGGGACTTCATCCACAGACTTGCAGGGAATGATGGTGGGCTGGGGGAGGGGGTCATCCCCTTTTCTTGGTTTTTCCAAGGCTGGGGTGGTAGAAAGGAAAATGATTCCTGGCAAACCCGTGCTGCTGTCCCGTGCCTGCCTCCCAGGGCTGCTGAGAGGGTGGGAGATGCCTTCTATTGAGAACTCCCCACCCCCATCCCCAACCACTTTGCATTCTGGGGCAGGGGAGTGGGAGCCACTTGTC
AGACACGTGACGTGTGGCTGTGCCCAGATTCTTGGCGGTGAGCCCCGGCGAGGGACCCAGCGGTCTCCCGGCGTCTGGTTTAGGGGGGGATCTCCGCAAGACCCCGCCCGCACGTGGCTCCTGTGAGGGGCACTGCGCGCGAAGGCTGTGGTCTGCCCTCCTGGGCCCTGGGGGAGAAGACAAGGCTCCCACAATTACAAGGCAGGACCCTGCCCTGGGGAGGGAGCCAGGGGCTGTGTGGATACAGCGGGGACACAGAGCTGTGGATTGAATCGTGTCCCCAAAACTTCAGGCCCACCTGGAACCTCC
TGGCGTCCTTTCTGGTCGCGGACGTCAGAGCTGGCTGCTCCGGCACTCAGCCGGGTGGTTGGTCCCCAGGCAGCCGCTGGGGCCCTGCCACCAGGTCTCACCTGGCCGAGAGGGAGTCAGGATGCCCTCTGAAGCAATGTCCCGAAATCCCAAATTCACCCCTACCCCCAGGTCAATAATGTACAAGAAGCTACATTCCTTTTTTTTTTTTTTTTTTTGAGAGGGAGTCTCACTCTTGTTGCCCAGGCTGGAATGCAATGCCACGACCTCGGCTCACCGCAACCTCTGCTTCCCAAGTTCAAGCAATTCTCCTGCCTCAGCCTCCCAAGT
AGAAGAGCTATTGCAGTTGATTTTTGCAGGAACTTTTTACAGGCTAGTGACGTCTTAGGTAATCTTTCATCAGGATGTCCAAACCTTCCCTACTACGCCCACTCCCAATTCTCTCTCGCCATCCATCACCATATGTCAAATTCCTCACCTTGGAATCATCTCACTTTTTACAGATTTAAAAGGAAAAAATAAGCATGGCTGCCCTGCTTTTCTTTCCACTGGTCTCCCCTGGTAACTTTAACGTGGTCCATTTTTAAGGCTACAGATTGTGTGGCAAGCATACTTACGTCTACATGCCATTAATAAGTAA
ATTAAGATATTGGCATCTCTTCTTTGTGGTGGTTTTGTTTGAGACAGGGTCTCGCTGTCCCCCAGGCTGGAGTGCAGTGATGCAATCATAGCTCACTGCAGCCTCAACCTCAGGGGCTCAAACATTCCTCCTGCCTCAGCCCTCCCAGTAGCTGGGAATACAGGTGCACACCACCACACGCAGCTAATTTTTGTTGTATTTTTTGTAGAGAAGAGGTTTCACCATGTTGCCCAGGCTGGTTTCGAACTCCTGAGCTCAAGCAATCCACCCACCTCAGCCTCCCAAAGTCCTGGGATTATAGGTATGAGC
CCTTTTGCTTAGCAGAGAGAGAGAGAAAGCCGGCAGGCTGTGCAGAACTGAGTGGCTCTTGGGTCCAAAGGGCTTCCCCTTGGCCAAGTCCCACCCCAAAGCCCAGGAAGTCCACAGCTTGGCGCCCAGTCAAGGCAAAAACATTCCTCAGGACTCTGACAGGCTGGGGGATGGTTCCCACCACGAGGATGGGGGAGGGGAAGGAAACACGCGGGGGAGGAAATGACCACAAAGAAGGGGGTGAGGGTAAGAGGTGGGGAGTGAGTTCTCAGTGCCCTGAGTCCCTTTTAGAGAGAAAGGTTGAG
TCCGGAATAGCTGGGTTTACAGATGCCCATGACCACACCCAGCTATTTTTTTGTATTTTTAGTAGAGATGGGGTTTCACCATGTTGGCCGGGCTGGTCTCGAACTCCTGATCCCAAGTGATCAGTGCGCCTTGGCCTCCCAAAGTGTTGGGATTACAGGAGTGAGCCACCACGGCTGGCTCAGAACTGATGTTCAGTGGTCCCTCGGGTATGGTCAAGATGGAGCCAGCAGTGGAAATAAATGCATAATGGTGACAATGACTTAGTTCCCATGGACAGCCCTGTGCCCTGCCCTTTACACGGGCCAGTTCTTGGACCACACAGCGCCGTGGTGAGGGGGTCTTGCGTCCCTG
AATGTGGGCAGGTTTGTGGGTCATGTAGCAGGAGGCTGGCTGGGGCACGGGGGTCAGTTAGCAGAACTGGAGGCCTTGTGTCCACCCATTATCAGGGCAAGGGCAGGTGTCCTTGGGGAAGGGGCTGGTTGGATGCAGAGCGGCCCTCTGGCCTGTGGCTGGGAGTTCCCAGAGCCTCACTTCCTCTGTCCCCTACCTGCAGGTTCCGGGGCTACTGTGAAAGGGCCTACACCATCCTGCGGCGCCACGGGCTTCTCTTCCTCCACCTCTTTGCCCTGATGCGGGCGGCAGGCCTGCCTGAGCTCAGCTGCTCCAAAGACATCCAGTATCTCAAGGTATGTGCCGGGCAGGAGACTGCTGTCGCCAGTGGACTTCCAAG
TAGAGAAGAAAGTAATGGTGGGGAAGAAGAATTCAGAAACGTGGCACTCATTCATTCTTTTATTCAACCAACTTTTATTAAGTGCCTGTTATAGGCCAGGTACTGCTGGGAACTAGGAGAAAAACAAGACTGAAATCATCACTCTAGTGAGGATTACAGAGATATAAAAGTAACTACAGTATAGTAAAGTACAAAAATATAGGCATATACATGGGATAGAAGCAACACAGATGAAATAGATGTTCATTCTAAGGGACGAACAGAAAAGGCCTGTGTGTGTGTGT
TGTCACTTGCACTCCGGCCTGGGTGACAAAGCGAGATTCCCTCTTGAATAAAAAAAAAAAGTTAGCTGGCATGGTGGCACATGCCTGTACTCCCAGCTACTCGGGAGGCTGAGACAGGAGGAATGTTTCAGCCCAAGAGTTACAGGCTGCCGTGAGCCAAGATCTCACCACTGCAGTCCAGCCTCAGGGAGAACAAGACTATCTCTAAAGAAAAAAGAAACCCACTGTTTCAAACAAGAGTGTGATGTGTGCCTCTTATCATGACACGTAGGTTGGTCAT
GTGGACTTGCACAGGTGTGAAGGGGCACGTGGGAGTGAGTACGTCCAAGGGGGTGTATATAGGTGAGAACAGGGACTCCTCAGCTCCCACCACCCAGCCACATCGGTCTCCTTGTTACTCGCCTACAAGCCATCCACCTCAGGGCCCTTGCACAACTGTTCCCTCTGCCTGGAATGCTTTTCCCCCGGATCTCTTTGTGGGTCCTTCCGTTAAGTCCTTTGGTCTCTGTTTATGTGGCACCTTCCAGGGAGGCTTTTCCTGACCTCCCTCCTTAAAATTATAGCCCCCATGTCCAGACACACACCCTGTCCCCTCCCCTACTTTCCCCCATAGCATTTGTA
TGAGGGGTGACGTGAAGGACAAGGGAGGGAAAGGAGGCTGTCATTGGTGGTCTCAGCCCAGCAGAGGCCAGGCAGGCTGGGAACTGGGGGGCCACTGGGGCCTCTGCTGGAACCACCTGGTGAGCCCGTAAGGGGAGGCCCCCACCCCAGGGTCTCCAGCACCTGCCTGGCTCCCCATAGATACTCAACAAATGTGACCGAGGAAGGAATCGAAGGGTAGGGGGTAAAGGGGTGCCCACGGCCCCCTCCCTGGGCCTCAAGTAAGGGAGCAGTGCCCCAGGTACCAGACCCATCCAGCCCTGGAGGGGAAGCATGTGCAGGGCT
CAGGATCCTGCAGCATCAGCTGAGATTGGCTCTGCGATGGAGAAGGTGGGCAGGTGAGATTTTAACAGAGATCCATTTGCCCACATGGCACAGGCAGATGCAGGGTCCTGCCCTCACATGGGTAAGCCCAGTATGGGACTGGGCTGATTGCAGTTCTGCTGTTATTGTTGTTGTGTTTGTTTGTGGTGTCGTTAGGCTCGCAAAGAAAATAAATATGCTTATGAAACTCTTCCAGACATGGCTGACCCCTCCCCTCTCCACTCCCAGTCCACAGAATTCTCAGAACCTCCTGCAGCTCAGGTCTGTGTGGCTCAGGCCCCGGCA
GAGCCACCATGCCCGCCTGTCCTGATTTTCTGAAAGTGCCCTGTTGGAGAACTTGCTTATTGTCTCTGCCCACTGCCCACTGCCAAGGCCAGGGCCCCCTCTGCTGTGCTCACCCCTGTCCTCCGGGAGACTAGCACTTGGCAGGCACTTAATAAATACTGCCCGCTTGGCTAAATGGAATAGTGAAACAGCCTGTGGTGTCTGAGCTTCTCCCACTCTGCAATATCCACACCCATCTAGGCCCAAATGTCATTGTGTTAAGAGACCAAGTACCTAACCCAGTCTCCCATAACCAAATTTAGCTTTTCCAAAGGACTCACACTTTCAAAGTAGTGGGCCTTGGGCTATTGTG
GTGGCTCAGGCCTGTAATCCCAGCACTTTGGGAGGCCAAGGAGGGTGGATCACTTGAGTTCAGGAGTTCGAGACTAGCCTGGCCAACATGACAAAACCCTGTCTCTATTAAAAATACAAAAATTAGCTGGGCGTGGTGGCAGACGCCTGTAGTCCCAGCTACTGGGGAGGCTGAGGCAGGAGGATTGCTTGAACCTGGGAGGTGGAGGTTGCAGTGAACTGAGATCGTGCCACTGCACTCCAGCCTGGGCAACAGTGCGAGACTCTGTCTCAAAAAAAAAGAGAAAAAGAAGCAGGCTCAGATACTTTCTCA
TCTTTATTTGGGGTGAATTGGGTTATGATGTCAGTCCTGTGATTTCAGCGGAACTGTTTCTTTTTATCCATTGTCAGTGAGTGCTCATTAATACTTAAATGCAGCTTTCTTTTTCTTTCTTTTGAGACAGAGTCTCGCTCTGTCACCCAGGCTGGAGGGCAGTGACGCAATCTCGGCTCACTACAACCTCTGCCTCCCGGGTTCAAGTGATTCTCCTGCCTCAGCCTCCCAAGTAGGTGGGATTACAGGCACCTGCAACCATGCCCGGCTAATTTTTGTATTTTTAGTAGTGACAGGGTTTTGACATGTTGGTCAGGCTGATCTCGAACTCCTGACCTCAA
TTATTTTTTAAGTGTGGGTACTGGCCGGGCGCGGTGGCTCACGCCTGTAATCCCAGCACTTTGGGAGGCCGAGGCGGGCGGATCACGAAGTCAGGAGATTGAGACCATCCCAGCTAACACGGTGAAACCCCGTCTCTACTAAAAACACAAAAAAATTAGCCAGGCGTGGTGGTGGGCGCCTGTAGTCCCAGCTACTCGGGAGGCTGGGGCAGGAGAATGGCGTGAACCCGGGAGGCGGAGCTTGCCGTGAGCCGAGATCGCGCCACTGCAACAGAACGAGACTATCTCCAAAAAAAAAAAAAAAGTGTGGGTATAT
TTGTATTCTTGTGCACCGGAGGATGGTTTTCCCCCACTGACTCCAAACGTCTTCCTTGCATTTGCTGTGTACAATTCAGTGATTTGGGTCTCTCATCCATTTATACTTTCAAATTTTACCAATACTTTTTGAACACACTTAAAAAAAAAAAAACCCAGGAAGTATCTCTAAAAGGCCAAGGTAAAATAAAATGAATGGGAGTTCTTGTGTTCGAGTTTTCTTCCAACTGGGCTTTCCTGGAGGAGGTGGAAGAGTGTGTGGCAGATGTTTCAGAAAATGAGCGCTCAATACGGTAGATCACGCTCCCG
CACGTCCGGCGCGGCTGCGCGGGACGGGGTGGGACGGAGGCGGGGAGAGGACGCAGGCGAGAGGAACTCGGCGGCGCGGCGCCCGCGGCCTATTGGCTGCCACGTCCCGGCGCCAGAAGCCCCGCCTCCCTGACGGGGGTCACGTGATCCCTTTCAAAGATGGCCGCCCTGTTGTTTTGATGAATAATACTTGGTGGGGCGAGGGGGAAAGAGTAGGGGTGGAGGGGTAGGAGGATTTACTCTTCCAGCGAGAGCTACGCGCATCCCATCCTCCCCCTCCCCCCTACCCGGGCTCCGGCGTGGAGGCG
GTCCTCTTCATGTTGAAATGTCTTATTAATAAGCCTGAAAGCAATGACTTATCTAGCTAGCAATTACGCCTATTTAATACTCGGGAAAAGGAAAATTTAAACAATGTAAAGAAGGATAAATTCTACATCAACTGAAAAAAGCTAGTATGTAGGGAAGATGTGATACCTCTCATTTCTCATCTACATAGGACTTGCTCTTTCCCGCGGCCCTCTCAAACCCTGTGCTCTGGATGCTTTCTTCTCAAGACTGCCCCAGGAAAACATTTTT
CGTCCTGTTCCAGGCAGGGAGGGCATGAGAGACCCGGGCTGGGGTCTTAAGCATGGCTGGGTTCTGCTGGGAGAGGGATAGGGGCATTGCGATAGAGAGAGACGGAGGCAGGGAACTCTGGGGGAAGGGAAGCAAAGCTAGGATACCCTGGTGGAGGGGCGTTGGGCCTGAAGGTTCCCCCCAACCCAGGGATGGGGTTGGGGAAACCAGAGACATAAGGGAGGGGGCTCAGGGCTTCTCTTTTCTCCAAGGAACCTCAGTGTGCAAGGCTGACTATATTTTTTGAGTCCGAGATTCAAGCCACAGG
TGGCCTCCATCACCACCATTAGCAGTCTGTGAGTGACCAGACATGAGAACACAGGCCCCTGGCCCAGATTTTCACCTGTCTTCCCCAGGTTTAGGACAGTGTGTGCCTGGCACAAGTCAGTAAATATCTGTTGAATGAATGGATAAAACTGGGGATGGAGAGGACTCCTAATTAGACTCCAACTTTTCAGTTAAGTGTTTTTACTGATACACAATGGATCATTTTAGTTAGCCAAGGAACAGTGCTTGCTCTGATGATTTACTTTAATACCTTTAAAAAGGTTTCACTCTGTCTCATTTAAAGCAGCCAAACTCCTTCCCCTGTGTT
CAAGTGATCCTCCTGCCTTGGTCTCCCTAAGTGTTGGGATTACAGGCTTGAACCACCACACCCAGTTCCATTTTCTGTAATGAATACCTCAACCCTCGACCTATTTCTCAGACCTTTTTTTTTGAGACAGAGTCTCGCTCTGTTGCCCAGGCTGGAGTGCTATGGTGCGATCTCAGCTCACTGCAACCTTCACCTCCCGGGTTCAAGCAATCCTCCTGCCTTAGCCTCCCAAGTGCTAGGATTACAAGCATGTGCCACCATGTCTGGCTAATTTTTGTATTTTTTGGTAGAGACAGGGTTTCAT
GTTACCAATGCCTGGAGCTTTGGGAGGACAGGAGGCAGGGAGGCAGGGGAAGCTTGCTCACATTCCCTGAGACGGACCCTCACTTTCTAGATCGTTTCCTGCTGGCTGACCTCTTGTCCTGGGGTGGTGAGGCTCTTGGGACAGGACTTCGGATGGAGGGATAGAGGCCTTCACCCAGCAGAGTGCTTGCCACTGTGCTGTGTGCCAGCTAATGTGGTAGTAGCTGGGCATGAGGAATTTTTGGGAACCCTCTGCAGACCGGGCCTCTGTCCTTTTCCAAGGCGGCCTGGCACTTCCATCTGATCTGTAATAGCCGGGAGAATGGAGGCTGCAGGCTGTCTCCTGGGACACACAGATTTTGCTGCACTTGTCTGGATATTAACTGTAGATAGATGGCAATTGGCCTGACCATCAGTCACAGTAAACTAATCATAGCTCACTTAGCAGCATACCTGCTTACTTTATTCTTTTGGAGATTTGTAAATTTCTTCAGAATCTGTCTCTACCTCTGCCTCTCCCTTTCTCTAAATTTTGGCCAGATCAGTCAAGGGTCGAAGGCGCCTGTGAGGGTGAGGTAGTGGCCCCAAGGAAGAGGAAACGGGCTAGAGCCAGGGCCTCGGCCACAGTGCTGCCTGCTCGCCTGGAGGTTGGTCTGCTTATATGCCAGCCTGTCACTAGCTTATTTCCAA
CACGCGAGTGAAAAGAAACCTTCTGTTCCTATGGTTCTGCGTCAGTAGTGTCCCTTTAAAAGTAGCTGTTACCTAGAGACTGCCTCTGTCAGTGACCTCTGACTTCTCTTCTCGCGTGTGGGGACGAGTGAGATCTCTCCTTAGTAAAGGCTGGTCCTTTCTAGGACTAAAAGCATCCACCCCAGATGGTCCTGCACCACTTTGTTTGTGGCTGATCAATAGTAATTAGTGAGATTCCTGCGCCCGTGGGAGGCTGAGGTGGAGTGAGGTGGCTGGGCTTCTAGATTGTTTGAAGTAGCCGCCCTCTGCTCTGCCCCTCAGGGTGCGAGCGCCTCAGTGGTCTTTAAAGAACAGGTAAGCGATGGAATTCTGGTTTTGCCTGGTCAGTAATTGTGTGATTGTCATTCCCAACGCTGTCTTCTTAGACTATGGATAGGGAAGAGGCCTATTAAGCACTGCAGGTAATTTTCTCTCCCAAGTGCTTTTCATTTGGTGGCCAGAGTCCCAGGCTGCCCACCCCATTTTCATTCTTTTTTGCTTTTCAGGGCCTGCTGTAAGTCCTCTTGGCTGGGTAGTAAGACTGGCTCTGTATAAACCAGATAAGTTTGATGGGAGAGCCAGCTCTAGGTTTAACTTTTCAGAGCTTTTTCTTCCTGCGTAGCGATAGCAGGCGTAGGGCTGTACTGCCA
TCAGTTTTTATACTCTTATCATCTCTCTCTGCCTCTCCAGGACACAAGCTCCGCTGGCAAAGGCCACTGCACTCTTGCCTGTCTTGTCCTCTGCTGTGTTCTAAATGCCTGCATTAGAGCCTGGCATGTGCTAATTTCTTAATAAATATTTTTAAAAGTAAGTTAATGTTTGTGTGAAGCTATTCGCTATTGAGAAATGGGCATTGTAGAAAACCTAGGGCCTAGGTGTTGCCTTCTGCTCCTGAAACAGCATCTTAATTAAATGGTCTATTCCACTTTTGCAAGATGGGTAGCAAGCA
GAAAATACAATATCCAGGATCTTTTATTTCTACTTTCTCTGCCCCCTCAGGTAAATCCTTTATCTGTGTTTCTATCAACATCCACAAATTCCTCATTGTCAGAGTTAAGGCAGCAAAGTTCACCTGCTTTGAAGATAAGAGAATAGAGATGTCTTTAAGAGAGTAAAATCTTTCTGTCAGATCTTACTTGTTGCCAAGAGCTAGACATTGATAACCCACTCAAATAATGTTTAGAGGTTTTGAAACTTTCCCCCATGGGCACGTGTCTTTAATTCTGTTGGGAATACCACTGTCATATGGTTGATTACCTGTTCTTCCTGTCAGCATTTCCCCCC
TTCACACGGGGCTCACCCCTCATGTCTTTTCAAAGAAGCACAGGAAAAAAAAAAGAAAATATTCATGTTTTTCCTGTTCTGGGAAACAAAAGAAAACAAAACAACAACCCAAATCTCTCAGGGATGAGGTCCTGACACCTTTGGCTGAATTAAGCTGTTGGGAGACAAGGAAGAGGTAATAGTGGTCAGGTAATCTCAACACTCAACCGCCATCCTGTTTTGGTGGAGGGCCCCAAGTAACACACTTGGTGGGAGGCCTGGGCTGAGCAGGATGGGTCTTCCTCCCAGGAG
CTGCTGTTGAGAGCCTCTATTGTATTTTTTCAGCTCAGCAAATGTATTTATCAGTTCCAGGATTTCCATTTGATTGTTTTTATTAGTTCTATCTCCGCTATATTTTTCTGATAAATTTGTGAATTGCTTTTTCATGTTACCCTGGAGTTTTCTGAGTTTCCTTGAAACTGCTATTTTTAATGCTTGATCTGAGAGCTCACACTTTGCCATTATGGTAGGGTTGATCACTGCCTCCTTGCTTTGTTGACTTGGGGAGGTCATAGTTTCGTTTGCTGTTGTTTCTTGTGGATGTACATCTATGGCT
TATTAAATATCTATGTGCCCTGTGCCCACAGCTGCATTTAGCCAAGGGCAAGGCCGGTGAAACGGCTTTAATTAAAACTTAATGCAAGTTCAAGGTGCAGCCACGGAAGTGGCGGCTGCAGAAGTCACCAGGAATGAATCAGTCAATTCGATGAGGTTCTCAGATGGGGGAAGGGGCTGGAGGGGAGGCGGGGGCAGCAGAGACCTGCCTCTGCTCCTTGTGTGCTGCCTACCTCTGTGCGACTCTGTTTACGGATGCAGAGCCCCCCCCACCCACCTGCTCCCACACCTCGGTCAGTGA
GCCACCTTCCTGTCAAACGGGGATTTCTTTTTCTTTTTTTTTCTTTTCTTTCTTGTTTTTTGAGAGCGAGACAGTCTCGCTCTGTTGCCTAGGCTGGAATGCGGTGGTGCGATCTCAGCTCACTGCAACCTCAGCCTCCCAGGTTCAAGTGATTCTCCTGCCTCAGCCTCCCGAGTAGCTGGGATTACAGGCGCCTGCCACCACGCCCGGCTAATTTTTGTATTTTTAGTAGAGAGGTGGTTTCACCATGTTGGCTAGGCTTGTGTCGAACCCCTGACCTCAAGTGAGCCGCCCGCCTCGGCCTCCCAAAT
TTTTTGTATTTTTAGTGGAGACGGGGTTTCACCACGTTGGCCAGGCTGGTCTTGAACTCCTGGCCTCAAGTGATCTGCCTGCCTCTGCCTCCCAAAGTGCTGGGAATACAGGTGTGAGCCACCGCGCCTGGCCAAGTTGCCCATTTTAATCACCAGCTTTCCAAACTAGCTTTAAAACAAAGGGCTCGCTTATGTAAATTTAAAGTTAAGTATAAAGAAAGAAAGAAAAAAGGGCGGGATTCAGAATCACATTTTCCATAGCCATCCTTTTTGTCCTCTGAAAACTTATTTCTTGGCTTTTTATCATTTAAAGATAGACAAAAGAAATCATGCTGACACACGATTTTCTC
CAAAGGCAAGATTAAACTCTCAGGTGCTTTTGCAAATTAAGGTTTCTTGTTTTCCCTGGGACTGAGCAAAAGGTATGTGAGAAAGCTGGGTTATGTGGGAAGATGGTGCAGTCCCCACAAATAGAACATCTGCTCCATGCCAGGAACTTCAGAGCCATGGCTCAAAACCAAGAGAGAGTGTAACTCCGAGGAAAAGAGCTCAGGGGAGGCTTTGGGACTTGCATGGGACTGGAGCTGTGTTTAAATCCTAGCTCTCCATTTCCCCATGGTTATGTGTAACCTCTCTGAGTCTCAGTTTCTTCATCTGCAAGATGGGGGGCGGTTGACGATAATAGTTGCCCCAGGGCTGT
AAGTAAGGGGAAATCTGATTTAAGAAAATTGGCCTCAGGTATTCATGATGGAGTTCACAGCATGGGAAAATGTGGGCCATCGATGTGGTGAAGAAAGCCTCACTTCCATCCCAGCTTTTTCACTGTTCCCCACGAGTAAGTAAGTGAACGGCAAATGTGCAAGGGAGTTAAAGTGTAAATTCCTCCCGGCCCATATAATTGACTTGCTGAATTTTTGCAGTAACAAAAGACTGCTGTTCAAAACATTTCCAGTGACATTTTAAGACT
TTGCAGAATCAGCCTCACAGCAATGTTGCTCTCTGCCTAACCTGGGCCACCAGCTCCAGTGGCCAGTGCCTCTTTCTCAGAGGTGCCCTTCCTCAGAAGGGTCCTAGGCCCCACAAAATTTCTCCTCTAAGTGTCTAGGTTTCAATAATTCCAGCCTCTTCCCTTTGTTTCCCCAGTCCTAGGGATGGGAACTACATCCTGCACTTGCTACCTTTGTGATAAATTTCAGTGTTCTCCTTTTGCTGTTTCAGTTCCTCCAAATCTACTAACCATTCTTTATATGAAATTCTCTCTGTT
CCTGAGAGGGACCCTGAGCCACAGTCCTGGCTCCCCGAGAGCCCTCCCAGAGCCTGTCCCTCAGAACCCTTGGGGGGGTGACACGAGTGCTGGGGGGGTGAGACGAGTGCTAGGTGGGGAAGGACCGAAACGTGAAGTCGTCTGTTACCCAGTAGTCGGAACTGGTGCCCAGCGTCCAGGGGGCAAGACACGGCGTGAGCCAGAAGGAAACAAACCGACAAGAACCCCCAGAAGCCATCAGGAAAGCCTGGAGATTCTGATGACACGAAAACTAAAATCCCCTCTGTGACCAAGCACAACCCGCAAACCACACAGTCAAGAGACAAGTGATAATAAGGGGAGAAAATAGTAGCAAGAGGTGACTAAGGGCTCGCGTCAGTCACACACACACAGAGCCGGACA
TTTGGGGAAGCGCCAGCAGGTGCCTAGTCCTGACCCTGTCCTAGACCCTGCCCTGCAGAGCCCGTGGCCGCCCCTCTTACCCAGCCACATACCAGCTCCCCTTGACACGCCTTCCTCCCAGGCCAACATGTCACACAGATGCCCACACCCCTGTCTCTGCCTGAATCTGTGTTGGAGACTAGCTTGGGGGACCCACTCTGGCTGTGCCCACTGCTCCATCCCTGGCCCAGGCCAGCAGCCTCCAGCACTGGGTGGGAGCTGAAGCCATATGGCATTCAACCTCCCAGATTCCAGGCTAA
GGTCACAAGGGTTCCCCTAGTAGCCCCGTCCTCCTACAACTCAGAGTTCCGGGCCCCCATCCACTACTGTCCTTCTCGTCAAGGGCCCCGACGCCTGGCGTGCTCACCCTTGTTAGCCACCTCCCAGGCCACTTCGAAGAGCACTGCGTTCTCCAGGTCGAATTCATCCTCCCAGTCCTCCAGTCCTGGCAGTGAGGACATGGACAAAGTGCGGTTTAAAGGCATGGCTGGCGCAGGAAGGGGGGCTCCGGGGATCTCCAGGTAGGGACCCCGGAGGTGTCTAGGGAATGCACCAGGTAGGGTGCGGGG
GGCACCCCGGGACCCCCGCGCCCGCGTCACTTACTCCTCTGCCGTCGCCACCTGTCTGGGTGCCGGTCTCCTTCCTGGCCGACCGCGGCGCGTCCTGCCCGTCCTCGCAGTCCTGGGGCTGTGCGCTTCCCCCCTCCAGCAAGAGCCGCAGCCTCTTCTCTTCGGGAGGGACGTCGTCCTCCTCCCTCCTGGGCCGGCCATCCCTGCCTCGGGGCTTGCCAGGGGCTTCGGAGCTGCCGGAAGGGCTGGCCATGGCCCCGGGGGCTCTGCCTGCACCTGGGGAAGAGG
TTCTGGAAACCAACATTTCTTTCACTTCTGCTTCTCTTCTCCGAAAAAGAGTCCTCCCACAAAGTCACCGGCTGTCGGGTGGGAGGGGGCCCTGAGGCATCCGTAGCACTACAGGAAGACAGGGGGCCCACTGAGTCCCACCTGCAGCCGTGCCTGCCACCTAGGGCCATCTTGCCCTTCCTTTCCCAGACTCTGTTTTTCCTTGTCAAAATAAAATAAAAACCCAAATCCTCCAAGATGGCTTCCTCTGGAAGTTCTTCCCTCCCTAGCAGAGACTAATATGCTATGCTCTCACTCCCACATCCCCATCCCCCAGAAAT
TAATGAACCTTAGGAATAATGACAAAACATGTTTAAATAATTGTCTTCCTCAATTTCCCTTTATAGGGGCGAATGTGAACATGAAGACCAACAACCAAGATGAGGAGACGCCCTTGCACACGGCTGCCCACTTCGGCCTTTCGGAGCTGGTGGCCTTCTACGTGGAACACGGGGCCATAGTGGACAGCGTGAATGCCCACATGGAGACCCCCCTGGCCATCGCCGCCTACTGGGCCCTCCGCTTTAAGGAGCAGGAGTACAGCACGGAGCACCACC
GGTTCGTGTCTTTTAAGCTCATTGGGGCTGCCGTGAGGAAGCTGGGTTGTAGGGCAGAATAATGAAGGCAGGAGGGAGCTGGCTGGCCCCGAGCGTGCAGGGGAAGGAAGGGGAGGGCACGGGCCCTTCGCGCCTCTGACCCCCCTTGCCTCCACTCGCCCAGGGCTGCGCTGCTATGCCAAATTCCACCGGAACCGCAGGGTTACACGGAGGAAAGGGCGCTGTGTGGAGCCCGAGACGGCCAACGGCGACCAGGGATCCTTCATCAACGTCTAGCGGCCCCGCGGGACTGGGGACTGAGCCCAGGAGGTTTGCACAAGCCGGGCGATTTGTTTGTAACTAGCAGTGGGAGATCAAGTTGG
GCAGAGACCACTGAAGATGGAACTGCCCCCAGAGATGGAGGCCACTGGGTTCAGGACCAGTCTCACAGATGGTCCCGCAGGACTGATGGGTCCTGGGGCTCAAACCCTGGCTTCAGTGGCTCAAACTGCCATTATAGCACAGGAGCCCCGGCTAATTCTGGAAATTAAAGGAAGGAAAGTAGACCTCCTTCTAAACATTAGAGCCAGTCTCTCCCTTTTCTCCTCTCTAATCCAGGCCTCTCCTCTTCCCATAGTACGACCGTAAGGGGTGTCTCAGGAAAAACTCTAATCCAATATTTTTCTCAA
TATGTCCTTGACCTGGTGCTCTGTGGCATAAAGTTACCATGGGCAGAGCTAATGGCAGATTGTCCTGGGCCTAGGAATGGTCTCAGCATTGCAAAGCTCCCTGGTGAACCTGAGCAATAAAGGTAGCACGTTTCCTCTATGCTTGTGACATATGTGAGGGCTACATGGTTTCCTTCAGGAACTAAGTCAACCTGCCCTTTCTGACCCCAGAGCCGGAGACACAAGGACTCACTCTGGGTGGACTGATCTGGGACCCTGGAGGTTCCTGGTACAACCTGTGTCCACTTGGGACACATTCTTGCACTTTTACTTTTCCAG
TTTACTTTGACACAATCAGAGATGACCTATAAGTCTGTTGTAATGGTTAGCTTAAAAAAAAAAGATCTGAAGTAGAAAATGAAAAAATTTTCCTTATATACCAAAAAGTTCCCTGAAGAAGACAATAAAAATGATAATGCCTTGATAGTGACATAATCTTATTTTCTCTGAGATAGCTAGCAATCCATTATTTCTTAAAAACATGAGTTGCAGGTGCACAAAAATTCCCATTTAAATATACTCAGTTCATCGGCCGGGCACGGTG
ACTACCCGCGGTACCCCGACATCCACGACCTGGACCTGACGCTGCTCAACCCGCGCATGATCGTGGTGAGAAGGGCTGCCCCGGCCTGTCCCATGCGGAGCTGCCTCTTCATGCCGTTGGCGTCTCAGGCAGTCAGTGACACGTGGTCTCTTTGCAGGATGTCACCCCATACATGAACCCTTCGCCTTTCACCGTCTCGCCCAACACCCACGTCTCCCAAGTCTTCAACCTGTTCAGAACGATGGGCCTGCGCCACCTGCCCGTGGTGAACGCTGTGGGAGAGGTGAGCGAGGCCCCGGCCCTGCCCCCACC
CAAGCAAAATACTTTGAGTTTTACAAAGATATAAAACACCTAGTAATTATTGCTGCAGACTTTCCTTTTTTCTTCTTTTTAGAACTTCATTATTTTCTTATTACACAAATATTTTCTTATTACACAAATATGATTTCATTGTAGGAAAATACAAAAACACATATGAGCAAAAAACAAGCAAAAACCAAACCCTCGTCCCTACCCTGTCGCGGTAGCCCTGGTAACTTTTCAAGGCCACCCTCTCAGTCTTTTGTTGTTGTTGCTGTTGTTGTTGTTTTGAGACAGGGTCTCACTCTGTCACCCAGGCTGGAG
AGCAGTATGGCTAAATCCATTTATTCCAAAATAAAAAGCAAAATAAACAGGAGTCACATCACCAGGGAGCCACGACCCCATCCCCACCTCCTTCCTCTGTCCTATGCTATCAATAAATAAGTTTCCCAGCCACAAATAATTATTAGAACCTCCTCCCCGTATACCAGCTCCAACCTCTGCTAGGTACAATACAGGGGGTGGCCCTACCCCCTAGAATATACAAAACGTTACACAGATACAATATGTACACTGGGGAAGGGGGGCCACCCCAGCAGCCTATGCCCTCACCTAGTCTACAGTTAGCCCCACTGTCCTGACTCAGCTGTGCCTCTGAATAAGAAGATGGGAGCCCCCCAGAGGGAAAAGTTGCTTCGGTGCGAATAAGAAGGCCATTAGGCCTCCTCCAAACAAACCAACTCCACCAGCCTCTGGCTCGTAAATAACAAACATCATCATCCAGAAATTTAAGGACTCAGCCCTGGTCAAGGTGGCAAAGGATCTGTTCGTCTGCCCCCATTAAACAGGGGTCTTGTCTTGCTACCCTAATGGTAAAGGGGTGACTGGGAAGGGGTGTTAGGGACAT
CCTCCTGGGTGCTCTGGGAGGAGGCTGATGAGGAGGTTCCCCCTCCTCCCAGGGCATCTTGAGCAAGGCCTGTGTCTCACCTGGGTGGGAGGAGCTGAGCCAGGGAAGGGGCCTGAACATCCCCATCCACCCCGTGGGAGCCCATGACTTCTTTAAGGTCAGAGCTGGAGGAGTGGGTTCCCAGGCAAGGGAAGGGCTAAGGATGCAAGTCTCAGCCTGCTGGACCAGAGGGGCTGGCTGGGGCCCTTTTAAGGGGTGGGAGTGCCACACCTTTCATTTCCTGACCCCAAACTCTTTCTGCTTGAATGGGAGCAGCCCGAACCAGCAAAGAA
TTTTTTTTTGAGTTGCCCAGGCTGGAGTGCAGTGGCGTGATCTTGCTTCACTGCAACCTCCGCCTCCTGGGTGCGATTCTCCACCTCAGCTTCCTGAGTAGCTGGGACTACTGGTGCCTGCCACCACGCCTGGCTAATTTTTTTTTTTTTTGTACTTTTTAGTAGAGATGGGATTTCACCATGTTGGTCTGGCTGGTCTTGAACTCCTGACGTCAGGTGATCCGCTGGCCTCGGCCTCCAAAAGTGCTGGGATTATAGGTGTGAGCCACCGCGTCCAGCCAGAACCTGTGTTTTGATAAGCTCTCCAGGTGATTCAGATGC
TGTTCTCTCCGTGAGAATCCCAACACCTGTTCCTGTCCTGGAAAGTTCAGGTACCATTTTTTTTTTTCTTTTCATGTGTGTGTGTGTGTATATATATATATATATAAAAAGAAATATATATAGATTTTATTTATATATATATATATATATTTTTTTTAAATAATAGAGACGGGGTCTGGCTGTGTTGCCCAGGCTGGTTGTGAACCAGGCACAATTTCATTTTATTTATTTTAATTAATTAATTAATTAATTAATTTAGAGACCGAGTCTCACTCTGTCGCCCAGGCTGGAGTACAGTGGCGCAATCTTGGCTCATTGCAACCTCTGCCTCCCAGGTTC
CTGTCACCCAGGCTGAAGCATAGTAGCACAGCCACAGCTCACATGCAGCTTCGAACTCCTGGGTTCAAGTGATCCTCCCATCTCAGCCTCCCAGGTAGCCCACCACCAGGCCTGGCTATTTTTCTTTTTTTTTTTTTTTTTTAAGACGGAGTCTCACTCTTTCACCCAGGCTGGAGTGCAGTGGTGCTATCTTGGCTCACTGCAACCTCCGCCTTCCGGGTTCAAACGATTCTCCTGCCTCAGCCTCCCGAGCAACTGGGATTACAGGTGCCTGCCACTAGGCCCAGCTAATTTTTGTATTTTTAGTAGAGACAGGGTTTCACC
CTGCCGCCTGCCCTGCTCCACCCAGGAAGGCCACCCTGACTGCAAGATCCAGGAGGGAATGTGGCTGGAACTGGGGATGACCTGTCCCTTTCAAGTGGCCCCCCTGAGACTTCCCTATTCCCCATCCAGGCCTCACCAATGCAGATGCTGCCCCCGACCCCGACCTGGTCAGTGCCCCAGGTCCCTCGGCCCCACGTCCCACGGCAGAAGCCCTGAGGACTGACTCCTGGGGGAGAACAGCATTCCCGCCGCCTCCAGCCTCTCCCCTCTGGCAGGCGCACCCAGGAGATGGAA
GGAACTGGGGAGGGTGGAATGGGAAGAGGGGGTGAGCTCTGCACTGGGGGAGCCAGAACTAGGGTGCGTGATTGTCTCTGGTTGTGGGGAGGAGGGTATCATCCTTGAATCTGTGGAGCTGGGGCTCGGCTGGATGGTAGGGGTTGCCCCTGAACTTGAGGGGCTGAGGTGGGTTATGGAGTCTGTCTCCAAACTCATGGTGCTGGAGTAGGATTTGGGGGGTTCCCCTGAACTGTGGGTGCTGTGGGCGAAGGGAGAAGAAATCAGAGAGCTGACAGGTGATGTCTCCATACTGTTCTCTGAGGTCACAATATCTGGAAAGAAAAACTGGGCGCGGT
CACCACAACCTCCACCTCCCGGGTTCAAGCAGTTTTCCTGCCTCAGCCTCCTGAGTAGCTGGGATTACAGGCACGCGCCACCACGCCTGGCTAATTTTTGTATTTTTAGTAGAGACAGGGTTTCACCATGATGGTCAGGCTGGTCTCGAACTCCTGACCTGGTGATCCGCCTGCCTCGGCCTCGCAAAAGTGCTGGGATTACCGGCGTGAGCCACTGCGCCCGGCCATTTGTTTCTTCTTGCTCCTGCTGCCTGGCCTGGTGACCACCTTGATGTGGCTCTCCCAATGCAGACATTGG
TACAATGGTAATGGCAGAGACCGTGCAGGGTTATAAGCAGTGTAGCATTGTAGACGGCCTCTGTCAGAGTTAGCTCTTAGGCTGGACGCGGTGGCTCACGCCTGTAATCCCAGCACTTTGGGAGGCCAAGGTGGGTGGATCACGAGGTCAGGAGTTTGAGACCAGCCTGGCCAACACGATGAAACCACATCTCTACTAAAAATACAAAAATTAGCCAGGCGTGGTGGCGCGCGCCTGTAATCCCAGCTACTCAGGAGGCTGAGGCAGGAGAATCGCTTGAACCCGGGAGGCGGAGGTTGCAAGGTTGCAGTGAGCCGAGATTGCACCGCTGCACT
TGAGAAGCACTTAACTGGCATATACTACTTTTTAAACATCTAAACATGGACTTCAATAAAGTGCAATCACTAGCTCTATGATCTCTGTAAGTGACAAAAGGGAAAAACGAAGCGAGTTTAGTACCGAGGTGTGAAGAAGTAGATCTAGATAGGGGTTAAGAGCGTGGCCCTGCAGTCCCCCCGGCCTGGCCTGGCCTGGGCTGGGGCTCTGCCACTTACTCTCAGGGTGACCTTGGGCAACTTAACGAACTTTCGTGAGCCTCAGCTCCCCTCATTTTTAAACTGAAGGTAGTGACGGTGCCTAGGGCATAGGGTTGGGGATCATTCATTCAGGG
GGCAAAGAAAGAAAGAAAATGAAAGAAGAAAGAAAGAACGAATGAATGAAAGAAAGAAAGAAAGAAAAGAAAGAGAGGAGCTCTGCACAATAATTTTGCAGTGTCTTGGGTCTCTAAAGATCTTAATTAGGACCTAAACTCAGATTAGGCTGGGATCCTGGGCAGTGTGGCCCCAAATACAGTTATGGGAGGCCCTTCCAAGATAAGTCTAGACTGAGATAGAGTAGGTCTCAGGAGAGGGGCTGATATGCCCATGGTTCTCAACCT
AGTGGGAGTGAGCCTCCCTGGCTCCTTCTGATCCCATTGCCCTGCAGCTCGGTGACCCCAGTGAGTCCTGGCAAGTTCCCTGGGCATCTCAATAGGTGCGGGTGGGAGGGAGAAAGCCGCCCGCAGGTAAACTGATCAAAAGACAGGAAGTGAGCAGATAATCTAATTTGAAATGGGCTGAGATACAGATGTTATTCTGCTCAAATGCACAGCACAAAAGGACTGGGGCCTGGGGAGAATTGGGAAGCAGCTCCGTGGAGCCAGTCTTCTGGCCTCTGGCTCAGCCTGGGCCTGTCATCTCCATTCC
GCTCACGCCTGTAATCCCAGCACTTGGGGAGGCTGAGGCGGGCAGATCACCTGAGGTCAGGAGTTTGAGACAAGCCTGGCCAAAATGGTGAAACCCCGTCTCTACTGAAAAAAAAGAAAAATTAGCCGGGTGTGGTGGCACGTGCCTGTAATCCCAACTACTCGGGAGGCTGAGGCAGGAGAATCACTTGAATCTGAGAGGCGGAGGTGGCAGTGAGCCGAGATTGCACCACTACACTCCAGACTGGGCAACAAAGGGAGACTGTCTCAAAGAAAAAAAAAAAAAAGAATATTTACTTTCCCTAGAACAGTGGGCAA
TCCAGAGCCTTAAGGCACAATGGACCAAGTAACTTCTTACTTTATCTAAGGGCAATGACTGAGGCAGGTAACTCATGGATCCGGGCTAGGAGTGAGAAGTGCTTTATGACTGCAGTGAAACACACAAATAAACTCCCTACCTCCATGAATTCTACATTAAAATCATTAAATAAATAACAGGAAGTGCTGGAGAGTAAAATAAAGAATAAGAAGTGGGGTAGGGTGTAGGGGCTTGAACAGTAGCCAAGACCATGTTCAGATGACAGCAGGTCAGAAAACAAAGGAAGGTAAAAAAAATGCTCCTTCTCAGCCCGCAGTGAAGAGCAGTGAGCTTAGCCACAGAGGTCTTGC
GGGGCTGGCGGGGAAGGAATGGTGGTCGGGCAAAGGAAAATGGCGCTAAATGCTCCATCCAACAAACATTTCTGGCTGCCTTCTGGAGCTCCCCTTGTCCCCAAGTCTGCATTTGGTGATAAATTTGCATCATTACTTATTTACCTGTCATTCTCTTTTGTCCAGTTGGCGCCATGTCTATTTCCTCTTGGGATCCATGGTGCCTACGCAGAGTCTGGCCCAGAGCAAGGATTAAGGGTCTTGGCCGAAAAAAAGTGAAGCTTATTTTAAGCAAGAACTTAAAACAGACT
ACCAGATGGGAAGCAGGTTTGCATAAGCCAGTTCCCAGCTTGGCTTTTCCCTTTGGCTTAGTGAGTCTGGGGTCCCAGGATTTATTTTCTGTTCTCACAGGTTGTGGTCCTCACATTTGGCTCAAAATATTCAAATTTTTTCCAGAGTTTGGCCTTTTCTTCAGCACTGGGAATTGTGATCCAAAGCTTTTCCTGATGAAGCACAAAGTTGGAGAAAAAAAACGCAAACTAAACAA
TTTATACGCAATGCCAGATTCGTCTTTTATGAGTTGAATTAACCATGTTTGAGCACCTACTGTGAACTGATCCCAGTCACCAACCCGCTGACCCAAGCTCAGATGACTGGCCACTCCTACCAAAAGCTTAGAGTCTGGAGCTGGGGGGTGTGAAGAAGCAAGAGCGGTTTAGAATTCATTCTGCTTTCAGCAGCAGTGTCAGAAGCCCGAACTTGACCCTCCTATCATTCCTGCTGCCTAATTTCTCTTTGTTCCTGCCTGTTTTTTACGCCTTATACTCTTGCCTTTCTATCAGTTCTGTGAGCAAGTTATTCACTATCCTTCCAA
ATCAGAGAAGTCAGATTTGACCTCAGGCTCAATGGATGAGGAGGATCTGGCCCTTTGGAAGCCGGAAAAGAGCCTTCTAAGTGAGGGCCGGGGCTAGAGGGAGGCACTTGCTTCAGGCTCCAAATTCAGAGGATGCCAAAACATTCATTAATCAAGATAAGTAATATTTTAATGCAATGTTTAAAAAAACAAATATTAATGCAAAACAATTATGATGAACAAAATGTCAAAATGTATACACAGGCAGGACCCAACAGGGCACAGCAAGTGTGCAAGTGAAAAATAGAAGCCTGTTTATATACATATATATATTTTAAGGACAGGATCTTGCTCTGT
AAGGCTTCTTTTACTCACACATATGGAAAGATATTAAATTGCAGATCTGGCCGGGCGTGGTGGCTCACGCCTGTAATCCCAGCACTTTGGGAGGCCGAGGCAGGCAGATTGCCTGAGCTCAGGAGTTTGAGACCAGCCTGGCCAACATGGCAAAACCCCATCTCTATTAAAAATACAAAAAATTAGTCGGGCATAGTGGTGCATGCCTGTAATCCCAGCTACTTGGGAGGCTGAGGCTTGAGAATTGCCTCTCTTGAGGCTGAGGCATGAGAATTGCTTGAACCCAGGAGGCGGAGGCTGCAGTGAGCCCAGATCATGCCACTGCTCTCCAGCCTGGGCAACAAAGAGAGACTAAAAATAAATTACATTTTTCTTTTTAATAATGATTTAATCTTTTTTTTTTTTTTAAAACCAGTTGTAAATATGTGTTAATTTGCAATTGGAAGATCTTTATAGAATAAATCTTTGGTACTTTCTTCATGTTATTTTGTTTTATTTTCAAATTGG
ACCCACCTCAATGCCTTTGCCATTGCTCTACCCTCTACCTGGAATTCTTTTTCTCAATTCCCAACCATATCTGCGTGGCTTTTTCCCTTATTTCCTACAGGTTTCTGCCCAAGTTGCTCTTGATCACTAGAGCCTTTCCTGACCACCCTAATGAAATAGATCCGTGTTGACAGGACTCTCCCTGTTTACTTTTCTCCATAGCAATTATTACCATTTGACATCGTTTATTTACATGTTTATTCTTTACTGTCCATCTCCCCTTTCTAGAATGTAAACTATCAAGGACAGGGAATTCTTCTATTTTGTTCCCTCTTGTACCC
ACAGTTTGTTTTTAAATTTGTACTTTATATGTTCAACATTTGTAGACTATTGGCCATTTTTCTGTCTGAAAGCCATCGCATTTTAGGTGCTAGACAAACATTGCTTGTAAAAATATTATTATGAAACTGTTCACTTTATTTTATTTTCCCATTGTAGAGTCAGATTGATCAGCTGAGCCTAGAGATCTCCAACTAATCTGAACTTTTTTTCATACTTAACTTTTTAGGAGAGAGAAACAAATGATCAGAAACCTACTTGCATCTTGAATTTATTTAAGAAAACAACTTCCTAGGGCCAATTCTCATTTA
CCGATTCTGCACTTACTTGCCGGGTGACCCGGGTTTGGTGGCTGCCGGACTTTGGGCCTCCTTTTCTCATCTGTAAACTGGGGGTGATGGCAATGGCGCCTTCCTCGTGAACAGCTGCAAGGATTTAAGTAAGGATGCTGTGCAGGACTGGACGGGGTTAGGGTAGGGCGGTGCGTCCGTGTGTGATTCAGAGAGCCGTTGTGGCTGCAGCGGCTGCTGTTGTTGGTGTCACTGTTATTGCTGCTGGCTTCTTGGTGCTGCCTGGAAACTTGGAATTGGAGGAGGTGATACTGGAGTTGCAATTCCAAGGATGCCAGGCAGAGGGAAGAGCAAGGCTCTTG
GTGCAATATGATTACATTGGTACTGTTGAATGATCCTTAGGCTGCTGTGTGGAAAATGGATTGAAATGGCCTGAAATGAGATGCAAGCAGGCCACGTGGCAGGCAGTGGCAAGAGAGTGTCCCAGTGGCTTGGGCTGAGGTGGGGCTGTGGATGTGGGGCAAGGTGGATAGTGCCAAGGGTGTTGGGGATAGGTCAAGCAGGCTGTGATGGAGTGGGGGCCAGGGCGTCTCGTGTCTCGGCTGATGCCCTGAGTGGTTTTGAAGGGAATGAGAATTCAGATTTAAATACAATGATCTGACCAGTGCGGTGGCTCAGGCCTGTAATCCCA
GCTTATGAAATGGGTTCTCCATTCGTGTTCCAGGAATAGCCTTTATTCCAGGTCCTCACCGGAACCTTGCAAAGTGGGAACCGCTGGTGAATGGCCTAAGGTCACAAAACCATCAAACTTCAAAGACCGCAGTCTTTCCACTGTACCAAGTTACCTTGTTATTTCAAAGAACAGTGAAATGAGAGCGTTACAAGCTGTTCCCTGGGCTTAGGGCTGTGGGTGTGGACAAGGGAGGCTGGATGTGGACCCAGTGCCTGAAGGGGAATTTGGTCAACAGCCATAATGAAGAGCAGGAATGGGGGTGGGCGTGCAAGGGCATCGCTTCACCATGT
CCTCCACCCTCCTCTCCTGGGAATTAAAAGTCAAAGGGCAGAGCTGCTGACGCAGATGCCAGGGGAGACATGAGGCTTGGAACAGCTGGGACTCAGCTCCCAGGCTCCACTGCCCCAGGTCGCAGGCCCTGGTTGCCCCGGTTGCCCCGGACACGATGTCCCCCAGGCAGGCCCCTAGAGCTTCATTGCCAACTCAGGGAAGGGGGCTCTGCTCCCTCACCCTTCCCCTGGTGCTACGTCAACAGAACTAGATTCAAGGTTAATCAGGCTGCCCTGAAAACTGTTGCCAGATGACAGCCTGGAAGAAGCAGTTGCCAGCCT
AGGAGTCCCTGAGCTCCCTACTCCAAAGAGGCAGGCTTGAGGTCCCACTCTGGCGTGAGGTAAGGGGAGAGATGCAGTGATGTGAGGTGGGGTGCCCAGCTGAGGGTGAGAGTCTGCTGGGCTGGAGGACCAGAAACTCAAACCGTCCTGACAGTTTTGCTGGCCATGGCTCAGCTGAGAAGACAGAACTGCCGACCCCCAGCTCTAGGAAGCCCGTGCCCAAGACGAGAGCCTGGCCTGGAGTTTCCCCCTCATTACAATAGGCTGGTGGGGAGGGGGCAGGGGGCCAACCCATAGCA
TGAATAATAATAATAATGCTAAAGACATCACATATTGATCTTTTACCACACACTAAGCATTATGCCAAGTACTTCACATATTTGATTTAATTTCATTCTATTAAGTTAGTGATAACTGTGTTAATAAACTAAAAAGTAGTAGTAAGTATTGAGTACTCACTATGTGTCGGGCACCATGTTTCATACACTTTATTGAATTTAATCCCACCAACAGTCTTGTGAAGTAGATACTGTTATCACTTCCACTTTGCAGATGAACACACAGGTAAAATTATTTGCGTGCACTCACAGGTAAAGTCAGGATTTGAACCCCGGGGGATGTGACTCCATAGCCCATGCC
GCAGATTGACTGCCTTTTCAGGGAGACTGGGTACTAGGGAGACTTGGGTACAATTTCCCCCATACACTGCTTTCTCAAAAAAATCTGTTGGCCAGGTGCAGTGGCTCACAAGTGTAATCCCAGCACTTTAGGAGGCTGAGGTGGGTGGGTCTCCTGAGATCAGGAGTTCGAGACCAGCCTGGCCAACGTGGTGAAACCCGCTTCTCTACTAAAAATACAAAAACTAGCCAGGCGTGATAGCGCGTGCCTGTAATCCCAGCTACTCTGTTGGCTGAGGCAGGAGAAGTGCTC
GCTGCCTGAAGCTACCATAATCTTTGCAGGCCACATATGGTAGATGTGGCTCAGAGACCAGAGAAGCTGAGAAGCTCGAAAGAGGACACACAGCTAGTGGGTAGCAGAGCCTGGGCTGGAACCTAGGTCCTTGGACTGTGCTGGGAGGATGGAGAAGATGCCCTCTGCTGCACAGTGCCTGAGTGAGTCTCAGGTCTGTTCGGCACCTTAAACAAGTGCCTTAATGTTGCTGAGTATTCATGTCCTGGTCTGTAGAAGGAGGATGACAACAGTAGTACTAACCAAATGAGGGGGGTTGGGAGCGTTCCGTGAGATCACATACGTCAGTTAC
TAAAGGTGTTGGAGTCCAGTCCTAGTTCAAGGTTGGAGGATTGGTGCAGTCCCCAGTAGGCACACAAGTTCCATTTGTAAGTACTTGTGATTATTTAAGAACAAAATGAAGGCCGGGTGCAATGGCTCATGCCTGTAATCCCAGCACTTTGGGAGGCCGAGGCAGGTGTATTGCTTGAGCTCAGGAGTTCAAGACCAGCCGGGCCAATATGGTGAAACCCCCTCTCTATAAAAAATATATAAATTAGCTGGGTATGGTGACACATGCCTGTAGTTCCAGCTTCTAGGGAGGCTGAGGTCAGAGGATGCCTTGAGCCCAGCAGGCAGAGGTT
CTGGAGCCACTCGTGAAATGTCATTACGCTCACACAGCTGCAAAGTTCTCAGTATTTACCAACTAGGACTTTTCTTGTATTGGTATTTGTTTAATTGTCTTCTCTCCTCAACAGTAACTATAATGTCCTAAAACTCCGTAGACAATAAATAGTTCTTTAAAGACCAGATTTAGTTTTCATGTAACCTACAGGTTGGGGAAGGGGAACCACAAATTGCATTGACCCTCAAAACAGTGGCTGAAATGGAAAGAACTCCTTAAACGGAACCCTTGGGGAATCCATCTGTAAAGCCCCATTGCCTCTCAGAT
TTGAGACGGAGTCTCGCTCCGTCCTGTCCCACATCTGGGTTAGGGGCTGTGGCATCCGAAGCCAGAGAAGGAAGAAAGGTCTGTGGTGGGAGCTTGAGGACAAACTGAATGTCACCTCATTGTGTACCCGACAGAGCCCAGAGGCTCCTTTGTGTCGTTTTTAGTTTGTCTCCACTGGGCATTCATTCCTAAAGATTCAGCTTTTGTGTTGTCTCGGTCTTTCGCCTGGGAGGGCCCAGCTCAGAGACGTGCCATCATCGTGGGGCCACAGCTGGGCCCCTGGTTACACCCTGGTCTCAGGCATGCATGTGGCCACCT
TGAATGTTTTGTTTGTAGAATTGATTTATTTTAGCCACTGTGAAGTAATCTCTTCACATGAATGTTTCTCCTGCTGAAGTACATCTGCCCTTGATTAAATGTTGTCTATGCAATTCATGGACAATCGATGGTACTCTAGGCTCTGAATGAGAAAACTGGAACTTCTGGTTGCCACAAGTCTGCTGATGGCTTAGGCAGGGACATTCTGTCTCCCAGGGGCCCTATCAGTGCTCATGTGGTCACGTAGACACACTTCAACTTGAGCTTCAGGTGGGATGCTTCCCTATAAGCAGTGAACGCGAAAAGCCTT
TTCTATTTTAATAGAATTGTATTAAAACACACGGCGCTTAGTATCTCTTACATATTAGAATGTTCATTTCATTCATTCTTTCAGCACCCATTTGAGTGCTTACTATGTGCCAGGCACTATGTGGGGTGTGGAGATACAATGATGAACACAAACAGCAAATGTTTCTATTTTTGTGGGCCTTATGTCAGTAATGAACTAATCATAATAGTGACTGTCCAGAGTGTCTTCAAGGAAGGAGATACAACTCTGTGAAGATAAAGAAACCTGATCCT
AGCGTTAAGAGGACAGCTAGAGGCTGAGAGAGGAAAGAGGAGCTCAGAAAAGAGCTCAGAGCTTAGCTGCTCAGAAGAGAGTGGAGAATTTGGGAGCCCTCCCTCACGGGTGCCTTCCAGAGCCCTGGAGATGGGTAATACAGAGACAGGAGTGCCTGGAGAAAGAGGGGAAGGGGTTAGGAGGGAAGAGGAGCCCATTGTATGGCAGCATGTACCCCAGCAGGGTGGTCACGGGATGCTGAATGCATATCCGGGCATGAAGGCAGGAAGGACAGGGAGGACCCACCCAGGACCCTCAGCAGGAGGGTGGCATGACAAGCTGTCTCTGGCTGCTGCCCCAG
CTCTTCTGAAGTTTTTCCTTGTTCCTGTCTCTCTTCCTCCTGTCTGCTGCAGCCTCACACACCAGACAGTTCTCAAGATGTCCTTCGGGGGAGCCTCCAGGAAGGTCTGTCCCTTCTCTTTCTCGGTGCATATAATTGAGCAGTGACGTGGGAGACAGCAGCCCCCTGGGCTCTGCGCCGGGAGCCGGGAGCGCTAAAGCGAGGGCAATTGTGTATGGGGAGGTGGGGACGGGGAGCTGGGGACGTGAAGAATGAAGAGACTGGTGGAGTTTACAAGAAGTAGGAGTGGGAGTGGCGGAGGAAGGAGCGTCTTTC
AGGCCCACTCTCCACAGTGTGAAGGACCCAGGCAGCTGCTGGACGTAAATCATTCGGACCCCCCTGCAGCTCCTTGCACTGTCTCTTGGTTAGTAATACGTGGCGGTGTCTGTTCCTACCTTTTTCTTCATGCACACCTTTCTGGTTCCCCATTTATCAAAATCCTATTCATTCTTCAAAGCCCAGCAAGGCCTGTCAATGCCACCTTCAAAACATCTCAAATTGGACCATTTCTCACCGCTCCTCCGTAGCCTCCTGGTATGAGTCGTCCCCAGCTCTCAAGCTGGTCTG
GCATCAGGGTGTGATTTATGGGGGAAGATGCTCTCCGGGGAATATAAATATGTAAGCCTTACATACTTATAAAGTTCAAGCACATTACCTCTTCAACGGCTTTCAAAACTAAAGTGACCTCAGTTCAGTCAAATAAATAGGACAGACATGTAAATTAGCAAAAGAAGTGCTCTGACATTTATGCAAGGCTTATATCCCACGATGAACAATATCTAGATCAGTGGGAAGTCGGAAGCATTCTATATGTAGCTATCGCCAGACAAATCTAAACACTTGGTAGGCACTCAAAAAA
AGTCTTTCACTAGTTCATATGTTTATTTGCTATCTATATTTAGTATTTCGAATGGTTAATACATAATATCCTTGATATGGAAGAAGTCTTAATAATGAGTAGAGAAATCATCAAAAGATATGAACAGATAATTCACATAAAATGCAATATACATAGTCACTAAACTTTCAAAAATATACCAAATTACAATAATTCTGCCTGCCACGGGCTGCCAGTGTGCACCAGAGGTATCTCATGTTTCATCTTATGGATGCCCCAGAGTAGAGGATTTTACTGTCTTCTTTTACACT
TGTGACCTGGGCCAGACTTCTTCATATGCCCAGGTCTCTGCCTTCTTGACGGCACATGGCATCAAGAGAATGTCTGTAGAGCCTGAAACTCAGTGTCCAAGTAGACGCTCTTAACACATAAGCGCCTGAAAAGCCAAATCTGTGAAGTCCGAGCCAGTGTTTCCCTAAACATGTCTGATTATCAGAATTTGAGGGGGACTGTTCAGTAAAATTACAGGTTCCCGGGGCCCCTCCATGGGAGATTCTAATTTTGTGACTTGCCAGTGGGGGAGGAGGAGGATGCACAATATCTCTATTTCTTTTTTTTCAT
TTTTGCAAGGATGTGATTTGTGGCTGGCAAAGTGAACGATTTCACATAAAAATACCAACTTCAGGCTTCTCATAGAAGTCTCAGGGATGGGGTCTACATGCTCTGGTGACGGTGATCAGCTGAAGCCAAGTCGTGCCTGTGCTTCAGGCACTCCCTCCACCCCAGCCCATCAAGCACATAACTTGCAGGCCCCTGAAGAGCCTGGCCTTCAGGTCTACCTAACTGTCCAATCCCAACTCCCTGACCCCACTCCAAACCTTGATTTTCCCCTGGGGGGAATTTCCCCTGGCATTTTGTTTTCCCAG
GCACACAAAAATACTATCAGTCTACCTTCCTGGAGACAGGCAAGAGAAGCAGAAGCTAAAACGCACCGTAGAATAATCAGAGCTAGTGTCTATGTGGGGAGCCAGGCATGGTCTATGTACTCTTACATGTACTAACTTATGAAAATGCTTTCAACAACCCTGAAATTACGACTGTCACCACACTTACAGAATAAAAAAATGGGACAGAATTGGTGTCCTCCCTACCTTCACACAGAGACGGATTTTGCAGATGGCAGTCTGGCTCCTGAGTCCCTACCATGCTCCACGGCCTCAGGCTGTTAATGCTGGTTCCTAGAGCCACGTGGAAAGAACTGGAAGCAGGCA
TCTCTGACAGCTGGTGCCAAAGGCCTGCTGTGTGGCAGTGATATGAAGAACAGGACTGCCAGAGCTGGGGCTGGGGGCGGGGAGGCCAGTCATTGAGAGGAGGAGCCAGAACAGAGCCCAGGACAGCCTCTGCTTTCGCAGCATTTGAAAAACGTCCGCCGAAACAGAAGCTGGGGTATGTTTACACCTGAGAGGATGTAAGTGAGGAAACTGAGGCCCAGCGAGCTTAGCCGGCCTTCCCGGGAAACAGCTCACTGGGGACTGGCTGCACCCTGCCACTCAGAAGAAAGCTTTACAGGTTGCTCTGGGTGTTTTACATGAAATCTGTGTGAC
TGTGCTAGAAGTGGTAGCAATAAACAGTTACAATAATAAACCCAGCAGTTAACATTTACCAAGTGCCCACGATGGGCGGCAGTTCCTTATGGTGTTAGGATGACTCTGTATAGTGGCTACTGTCATCCACCTGTTCTAGGTCACAACATCTAACACACTTATAGAGCCCTTACGAAGCGCTGTCACTATTCCAAACTTTTTAAAATCCCCACAATAACTCTGCGAAGAGGGAACTAGTATCACCCCATTTGACAGATAAGGACACTGAATCACAGAGCAGTGAAATGACTTTGCTGAGGTCATACAGCTTGCTAGGGACCGGGCTGGGATTAG
ACTCAACCCCAGACCTCCCCGTCCTTCCCATTCATTGGAGTCCACTGACCCCTGCCTGGGCCTGCTTCCTTCATGCTGTTTCCAGGAGACACGCATCATCACCCTCTTTTCTGTTCTTTAGTCATCAATACCCGCCCCCCAGGCTCCTCCTCCTCCATCTCCCCCTCCAGAGGTTTGGCCCAAACAAGGCTGCTGAGTAACTCCCCTGATTAAACCATTGCGTGGTTGTCAGCAGCAGCACCGGGGAGGTCCAGGAGTTATCCAGGGACCTCCTTCCCAGCTCCCTAGGAGTGAGCACCCTCTGGGCA
AAGGGCTTCGGGGAGAAGGGACGGGGACGCTGAAAGAGGGCATGGTGGCTCACACCTGTAATCCCAGCACGTTGGGAGGCCGAGGTAGAAGGATCACTTGAAGCCAGGAATTCAAGACCAGTCTGGGCAACATAGTGAGACCCGATCTCTACAAAATATAATAACAAATCATACTGAAAAGGAAGCTCCTGATGGTGATGGCAGTGGGCCTCGAGTCCTTGGACCATGAGAGACCAGGGCCAGCTGTGTCATGCCAGGGCCCTCCACCAAGGGTCTCAGCCTGTCAGGAGCCCCCAGCCTGGGTCTGCACAAGACCCCCACTCCCAGCTCTGGCAGAGAAAGCAGGTTGAGGAGGGAAGG
TCCCAAAGAGGGGTCACCCCAAAATTGACGGCTCAGCCTCAGAGAGGTGGCTACTTGGTTGCCTATCACGCTGACGTTGCACACCAAAGTTATCGACTTTAATGCACATTTTTCAGCCCTGGTGCTGTTACCTCCTAATGAATGGGTGGATGACATGTTGGAGGGTTTTAAAATTATTATTTAAAAATGATTTTTAAATTATTTATTATTATATTTAAATTAATTATTAAATGATTTTTAAATTAAATATTTTTAAAGTATTATAGTGAGTTATAA
GCCAAATTTGGCTCATATTTTTTTTTTATTTTTTATTTTTTTAGAGACAGGTGACAGACTGGCTCTGTCACTCAGGCCGGAGTGCAATAGTGTAAACATGGCTCACTGTAGCCTCGACCTCCAGGGCTCAAGCGATCTTCCTGCCTAAACATCCCAAGTAGCTGGGACCATAGGCACACACCACCAGGCCTGGCTAATGTTTTAAATTTTATGATAGAGACTGGTCTCAAACTCCTCGTCTCAAGAGATCCTCCCACCTTGGCCTCCCAAACTGTT
GGCAACCCTGGATGGGCTGTGTTCCTCCCACCTGCCCATCCTCTCACTGCTGCCACCTCTAGGGACACAACCTCTCTTCATGTCCACCTTCCCAAACTCACCTGCACTCCTCCATTATCTGACTTTATGTGAAAGCAGTGCTAAGATCCCTCTCCTGCAATGCAAGAAGGAGATGAGAGGCCCGGGTCCCCACAGACAACTCAGCAGTGGGGTCCTGCTGAAGTGGGACCGGGCAGAATCATGCACTCCCAACATCCTGGATCCTGACTGGGGGTAACAGTGAAGTTCAAAGACCATGCCATCAAAATCTCCAGAG
CCTAGGGGAACGGGAGTTAGGTGGGGGTGTGGGAGGAAGATGGGTGGAGCCAGATGGGGAAGGTTCCCCAGTGTTGTCCTGCTCTCAGTCCAGGTTTGGGAAAATGCCTGCAGCTTTTCCTTGTGTCCTTTCCTCACAAAGTCTCCAAGTCTCTCGTTAAATTAGCTCCAGGACTTGGGAGAAACAGTGCCCCTCCTCGGTCCGGGTTGCTTGGATCCCCAGTGGAAAGGTAAGACAGAGGGATGCTGTCTGCCTCTCTCACATACTGAGGCTTCA
AAATAATATTCTCTTAACCTTTTGGAATTAAACCAGCCAAATAGAGTGTAACATGTTTCTTAATCATTTGGGCCACCTTCTCCTTTCTGAATGGATGTTGGTTTCAGTGGGAATGTTTTCTGTGGTTGTGGATCATTGAGAAGATGGTGCTGATTTGCTCTGGTAAGCTGAAGGAACAACCAGGCACGTGGCATGAAGTGAAATAAGGACAAATGCAAGAGACATCCTGGAGACAGGCAACTGAGGACAAAGAAAGTCTGTGGGGAAAGGGTGGTGAACCAGG
AATGTATAAGATTTTAGGATCACAGGAGACCCTGAATATAGGTCCAAGTAGTTTATACAGAATATTAACAAAATTCTTGCAATTCAGATGTCTAGCTGGTCTCATCACCACAGACTCTGTTCTGCTCACTCTGTTCTGAATGAATCAGCTCCAGCACTGAATTTTTAACGGGTGGGATCCACTCAAAGGGGCAACTTCTGGTCATCCACACCACTCAGAGAAGCAAGCATATGCTGAAGACGCATTAGAGCAGAAGGAAGAAGGGTGAAAGATCAAAGAAACAGGGCTTATCTAAAAGTCAC
TGGGGACAGCCAACACAAGGCGGCTCTCTCCTAATGGGTTTTCTGTTCCTCCCTGAGATACAGTCCCCTGCCCCAGAACAGAGTGGGGCTCCAGCATACACGGCAAGAGTCACCGAGTGCCAGCTGGTGTTTACACCGTGGCCTGAGGCCTGTTGACTGGGCTCGGGGCACTCACAGGTATTGTGGTCACGGGGGCAAATGGCCATCCGGTTCCCTGCTCTCCACCGGCTTTCTTTAGCATCCAGTGGGCCTGCACCCGAATGTAGTTGCTGCTTCCCAGGCTGAGCCCGGGACCCGGAG
GCACCCTTAGAAAACTCTGGGATTTTAAAGAACTTTCCAGAAGTAGGCAGCAGTCAAAAGTATAAGTAGCCTATTTATCTCTCAAAGCAGCAGGGGATAATGAAGAATGAGACCCTAAAAGGGGATCCTCAGTCATTTCCTGCATGGGGAGAGAAGCTAGGCAAGGAATTGGAGCTCTCTTTCTACTTTGAAGCATGCCTGCCTGGAAAGTTCTTCTCCACCCAATAGTGGGATCTGGCCCTCCCCTCCTCAAGCCTCTTCTTCCCACTGGTGGGTTTGGGGGAAAGGAGTTT
GAGGTGAGAGAATTGCTTGAACCTAGAAGGCAGAGGTTGCAGTGAGCCGAGATCTCGCCACTGCACTCCGGCCTGGGTGACAGAGCAAGAGCAAGACTGTCTCAAAAAAAAACCAAAAAAGTAAAAAGAAAAGAAAAGTGGCAGAAGCTGCATCAGGTGAGGCCTGGCAGGCTGCAACAAGACCTTTAGATCTTAGATCTTATTCCCAGATGGCAGCACTGGAAATTGTGAGCAGACAGCGTCATGGCCAGACGTACCTTTGGAAAGGATCCCTCCGGGCCTTCTGACTGCAGGGAGGAGGCACCGGAGGCTGAGTCTTAATC
GGACAACCAGCGAATTCCCCTTCACCATCCCTGTACTTTTAATAATGTCATAACTGCCAAGAGTTTCCCCCAAGGACAAGGGCTATTTCCCTCCCACTCCCAGTCCCAGGGACATTCTCCTATTCAGCCAAACCTGAAGGATGGGACTATGGGTGGCCATCACCCAGCTCATTTCCCCAGCGGTTCCCTGCAGAGAATGGCCAGGTCCCACCCCCCCGATGAGCCTACTTCTCCATCACAAATCACAGAGGCCCCAGACTCATCAGGCAAATAGCCCTGGAGGTGTCACTTTCCTCCTCAGACAGGAAGAGTAGTTGGAATCCTGTCACTCACCCAAGAGAAGAAGG
TTGGGGAGTGTGACACACGCAGCCCCCGGGGCAGGGCAAGAGCTGATGAGGAGCTCAGGCTCCAGCCTCCCGTCCCAACCCCGCCCCGCCCATCTTATCCTGCTTCCTGCTCCTCCTGGGCCTGGACAGGGCAGCTCCTGCCGTCGCCCCTCACTGCCAGGGTTGCGGGGATGATGCAGAGAGATGAGGGAATTGGGGGGCTTGGCAAATGGAAGTCTCTGGGTGGAGAAAGACAGTGGAGTTGCACCAAGGCACACGTGCGTTTCAATTTCAGGTCCACCCCATTTTGCCTGTGTGATCTTGGACAAATTATGT
GGGCCACACCAACCAAAGACCTGGGTGGTAAGAGTAGGAAGTACGTGCACTTCTCGCAAGCATAGTTGAATTAACCTGGGTGGGGGCAGGAGGAAGAGCCGTGAAGAAAGATCGGCTTGGACTTAATAATTAATAATAACCCTGTAATCACAGCTACTTGGGAGGCTGAGGCAGGAGAATCTCTTGAACCTGGGAGGCCGAGGGTGCGGTGAGCCGAGATTGCGCCATTGCACTCCAGCCTGGGCAACAAGAGCAAAACTCCGTCTCAAAAAAAAAAAATAAATAAATAAAAATAACAACAGCTGGATATGGCATTTATTTT
CCTGAGTGACAGGACATCGGTATCGGTCCTTTAAGATGATGAGGAAGCTGCCTTGCCGGCCCAGCATTGCCTCCATTTTAGCTGCCCATTTAAAGTGAAGGAATTCTTAAAGATAATTTCCAGATTATTACTGGAAGAATAGGGAATTTTTATTTCAAATTTAGAATGATGAATGGTGGAGAAAATCTTTTAAAAATTCTCTTTACCCATGTAGCTCATTTAAAAAATGTTTTTTTTCTGGACCATTAATGAAGCAGGTGTAGTGTTTTATTTATTCGCAGTGATGAACAAAGTGAATAAAGCCAGTCTGATTTTACCTGGAAAC
CAGGTGATCCACCCACCTTGGCCTCCCAAAGTGCTGGGATTACAGGCAAGTGACACCACAACCCAGCTAAATTTTGTATTTTTAGTAGAGACAAGGTCTCACCATGTTGCCCAGGTTGGTCTTGAACTCCTGAGTTCAAGCAATCCTCCCGCCCTCCACCTCCAAAATGAGACTTTAAGAGGCAGGAGGCAGGAACAAAAACCAGAATCCTGAGTTCAAATTTCAGGTCTTTCACCTGCTCACAGTGTCACCTTGGGCATGTCTCTGAGCCTCAGTTTACCCATTAGGACAATAGGAACTGAGTTAGGGTTAGACGAGCCAATGTATCACATGGA
TAATCCCAGCACTTTAGGAGGCCGAGGCGGGTGGATCACCTGAGGTCAGGAGTTCGAGACCAGCCTGGCCAACATGGGAAAACTCAGTCTCTACTAAAGATACAAAAAAAAAAAAAAAAAAAAAAAAAAAAAGCCAGCGTGGTGACATGCACCTGTAATCCCAGCTACTCTGGGGGCTGAGACAAGAGAATCGCTTGAACCCAGGAGGCGGAGGTTGCAGTGAGCCAAGATCACGCCACTGCACTCCAGCCTGGGTGACAGAGAGGGACTCTGTCTCAAAAAAAAAAAAAAAAAAAAAAAAAAGAGGCGCCCTGAGTTCATCTCTAAAATGCCC
TCAGCCTTTGTCAGGTCGTCTGATGTTGCTCAGCATTCTTACTGACTTTTGTTTCTGGCATAAAAAAGGAGAAATCTAGCAGTGTCTGAGATATGCTCATGGCTCTGGGAAGCCGCTTCTGGAGTTTGAGCTTATAATGCAGCAGTCAGGAGCACAGGTGAATGCTAGCTCCCCCATTCCTCGTTATGTACCTCTTGGGGAAGTTGAGTGACTGACTCATCCTGGTTCACCTGGGACTGTCCCAGTTCAGCATGGAAACAGCCTGAGAACATCCTCAGTCCAGGCAAACTTAGACAGTGGGTCACCCTGCAAGTTGATTGACTTTTGGAAGCCTTAGTATCCTCAGAGA
TCAAGCCCCCTACCACTAAAAAGCAGGCATAGATATTAATGGGCATCTTGGATCCACATCTGGGTATTAGATTATTAGAAGGGCATCAGAATTTGCATGCGGTCCGAACCAGCCACTGCCTCCGAAGCCTTGCAGACCACAGTGCCTGCTGCCCTTCCTCTGGGTCCATATCACCAATCAGAATATGAAGTGTGTCTCCTTAACTGCTGATGACCGGAGCCTTCTGGGAATTCCTGAGGGAGGGGAAGGACTTAGCCTGTGGCTTCTAGTCCTGAGGATGCTCCCTTTGAATGTCAGTTACCAGCTGCTTATGGAAGCTAAGACAAGG
GGGGTCATGGAGCAACCAGGCCTAATGCAGAGTGAGATGGGAGCTATGGTGGGGGCTAGGCAGGGATGGTGCCCGGGGCACCTCTGCCACCATAGCTCCCATCTCTCCTTAGTTGGGAGAGCCCAGGTCAGAGGTCTAGGCTGGAGAGCCAGAGGGGCAACCTGGAGAAGCAAGTGTGTGGGCTCTGGGGCCAGGCTGCCTGGGTTTGAATAGGGCTCTGCCACCTATGGTCAATTTCGTCCCCTCTCTGGGCCTCAGCTTCCTCACCTGCAAAGCAAGGATAAGAAGAGTACTCACCTCCCAGAGCTG
CAATACATACATTGAACATAAGCCTGCTCAGTATCTTTTTGTTGGTTTAACATGGAATCAACAAACAGTAGGTGCTCATATGGTTCAAGAACAGAGTAAGCCATACCATTCAAGGGTGTTTAGTTGTTTTGTTTTGTTTTGTTATATTTTGGAGAGTGGGAGACATAATGCATATTTGACTTCATAGAAATTTCTCAAATATTTCTTGTTTCTAAGTGACTGCGTAGGCTCAACAGAACCTTCCTGGAAAACATAGATATAAAAAGAAATCACTAAAAGAACACATT
GCTGCACCAAACAGAGTGCAGGGTTCTGGACTGAAATCAGATGGGAATGTAAGTCCCTAGTCAAGTTCCAACTGATTATGTGACCTTGGGCAAGTCATGTCACTTCCTTGAGCCTCAGACTCCTCATCTGTGGAACGGGGTGACAAAAATAGGGTTGTTATAAGGATTAAAAGACCTAACACCTGGCCGGGCGTGGTGACTCATGCCTGTAACACCAGCACTTTGGGAGGCCGAGGTAGGAGGACTGCTTGAGCTCAGGAGTTTGAGACCAGCCCGGGCAAATGGTGAAACCCCACCTCCACTAAAAATACAAAAAATA
TTCCCTTCCCTTTGGAGGCTCAAAGGGCAGCACTGCCTGGTTTGGGCATCAATGTGACAGTCAAGTCTGGGTCCTGGTCCTGCCCTCTCAGTGGCCTGCACAAGCCACACCCTCCCTGAGCTCCAGAGTCCTCCTCTGTAAACAGGATCACAAAACTTTCCGGTGGTAAGAGCTACGGAGAGGAACTAGGAAGAGCCAGCAGGAGGCTTGTGTTTGAGATGCGATGGCCAGGGAGCCCACCTTTGAGGAAATACCCGAAGCAGTGAGGGAGAGATCTTTGCAGAGACCTGGGAGGCCAGCGAAGGCCTGTGCCAGTTCAAGGAAGAGCGAGAGGT
AAGTGACAGTCAGCTCCTGAACCTAGGTCTGCCCTGTCCTACTGCCTCTAAGTCCCTTCTGAGTCCACAGAACTACGTCTCAAAAAATTGAAATGGCATCAAGCGTTTCCTTGGTTCCAATCTTGATCTGATGCATCTCTGTTATTTCCTCCCATGCAGGTGGTCAGACCCTGTTTGAACACTTCCAGCCGTGGGCAAATCATCACCTCACACAGCATCCACTGACATGCTGGCAGTGTTTGTGGGAAGAGAAGTAGTAAAGCCACTGAGACCAGAAGGTGGAACTTAGCTG
TTTAAAAAATCAAAATTAGTGCAAAAAAACCAAATCCATGATGAACAAACTATCAATATTTTAAATAAAGACGAATCAGTAAGAGTGTCAAGTGAGTCACATTGGAGCCTGAGGCTAAAGGAGAAATCAGTTAAGACTGAGCCTGGATTCTGGGAGTCCAGCAAGGAGGTAACTACGATAGTCCAGGAGTGAAACGGTGGCGGATTAGACCAGAGAAGGACGGTGATAGTGGAAAGAACAGGGAATTCCAGGTATCTTGAAGGTCAAGGCTACAGAATTTGTTGAAGATGGCATGAGACTGGGGCAGAGAGAAGGTGCAGATGACGCCAGGGTT
TCAAGCCTGACGTCCACGTCTACCGCATCCCTCCGCGGGCTACCAACCGTGGCTACAGGTGACTACCCACCGCCAGACCAGGCTAGCTCCAATTTAACCCTTTCTCCGCCACCCGGACACACCCACTGCGGGAACCGAGGACAGCCCTGGCCAGTTTTGGGGCGAGGGGGAGCTAATGCTGCTGCTTCTTCCAGTTCCAGGCCCGAGCAGGGAGGTGGATCCAGAGTTTCGCCCGTCTCAGTTCGACGCACGGGACTCCTGGCGGCGGGGAGGGCGTTAAAGCCGTATCTAGCGCTTAGGGACCCCGGTGGGCTGCCGGGTACCCTAAACT
ATTTTAATAGCTAAGGAAAATATTTTAATATTAAAAAAAGACCATGGCCTTTTTTCAATAGCTAAGGAAAAGCAGGAGAAGAGGGGCCCAACAGTGCTTAAGTAGGGGTGGAGAAAGATTTGCTTAAACAGGTAGCTGAATATAGCTCTTCTAGTTCTGACAGAAAGTATTCTCCCCATCCATCCCCTAAAGAAACCCCCAACTGTGAAACAACTAAAAGATGGAGATGCAGCTTTGATCATAAGCAGAGAGGCTAGTTTAAGAGGATGTGAATGACAGAGGAGGTAGCAAAGAAAATCAGAAA
CTCTATCCCAATTCACTTTTGATGATGATTAGAAGTTGGATTTGAGCTTTCTGTCCCTTTTATGATTTTAAAGATTCCCAGTCCCCAACCTACCAGCATTGCCAGTTCCCTTCATCTCAATGATGAAGATTTATTATTTTAACAACATGGAAGCATCCCCTGAAATATCCAACAGTGTTACGTGCTCCGTCTTCCTCCTCTTCTCCCGAGTCCTCCCTCCCTGAAAGCCTGAGGATGCACTTAGTCTGGAGCGACAACCCAAGGCAACGCCGGCAGACAGCACCGCCTGCCTCAGAGCAGCCGTGGGTGTGTACCCTTGTGGGCGCAAAAACCCAAGTACAACA
ATCTTGGCCAGGCTGGTCTCAAACTCCTGAGCTCAAGTGATCCGCCTGTCTCGGCCTCCCAAAGTGCTGGGATTACAGGTGTGAGCCACTGCGCCCGGCCATCAACTATTACTGTGACCATCAACTGAGATTACACCGGTAAGGCACCTAGCAGGGGACCTGCCAGAATCAGAATTCAGTCAATGGTGCAGCTACAGCTGGGGAGGCTCACAGGTGGGGCTGGGACTCTGTGCCATCACCCATAGTCCCACAACAGAGGCACAGACTCAGCTCTCTCCTCGGTCACACAGTTGGTAAGTGGCACTTGAACACCCATCTGTCTGTGCATGCAGGGCCTGGCTGGCAATATGGGCATGCAGGGAG
GTCACCTCTGGCCTCCGCCCTCCGAGCGGCACTCTCTCCAAGCCACTTTATATACACATTCAGCCCTCCTCTCCCTTCTACCAGGAGTAAGACCATGGCCATGTCTCACTGATGATCCAATAGGATAGAGACGGACAGAGAAAGAATCCAGCCCCGACAAAGCACACTTAACTTTCCAGCCGGGCACGCCTGTCAAAAATAGGAAATGAGTTTCTGTGAAGCTCTCTCTCTTCCTCCTCTGAGAAAATCAAATTGAGTCTCAAATTAACCCAAAGGTGAAGAGACTGGC
CTGACCTAATGTACAGCAGGAAAGCACTTTCATTTGCTAAGAAGTACTGTTTGCATATGAAGAGCCACTCAGACCTCAGCATATAGAAAGGCAAGGGGCCAGGGAAGTTACTAGAACACTGACTCTGGGTTTGAATTGCCTGGGTTTGAATCGAATCTTGGTCGCTTACTGGTGATGCTACCCAAGGTGTCCGTGCCTTCATTTCCCCACCTGTAGAAATAGGGATAGGATAGTGAAAGGTATTGAAGATGAGCTGAGACCATCTGCATAGAGGGCTTAGCATAGTGACTGGTACTTAGCAAATGCTCCATAAGTTATG
TAAGTAAATATATGTTTATTATTATTAGTTATAAAATATATATTAGCTACAAAGATTTTCCCAGGGACTCTATTACCAGTGAAAGATGGAAGGCACCCCAGATTCTAAGAGCAGGGAAATTATCAATAGGAAAGAATCTGCTCCTGGCTCTTTTTCTTTTGTTTATTTATTTTTTTTGAGACAGGGCCTTGCTGTGTCGCCTAGGCCGGAGTGCAGTCCGCGATCTCGGCTCACTGCAACCTCTGGCTCCCGTGTTCAGGAGATTCTTCTGCCTCAGCCTCCTAAGTAGTTGGGACTACAGGCACGCACCACCA
CAGCTCTGCAGTTTACTAACTCTGGCCTTGGACAAGTTACTTAGCATCTCTGTGCCTGTTTCATCTTCTGTAAAGTGAGATCGATTCATAGAGTAGTAATTAGAGTTAATATTTTTTGGAAAGTTACTTAGTGCCTGGCACTGATAAGCCCTATGTATTCAAATGCCAGCTGTTATTACTAATAAACTATGGGCATTACAAGGCTTGTATAAAGAATAAAGAGATTAATAAACAAGTTCTAGTATTTCCTCCCACGGGGATGTTTTTGCACCGCCTGCTTGAGTGGCGAGCACTAAAGGAGAAAGGGTTGTACTG
GCATGAAAGGGGCTGTTGGAACCAAGGGGCAGGAAAGGGCTGCCCTATAGGATCCGCCAGAAGACAGACCGGCATTTCACGAAGTGAGCAAATTCCGGAGGAAATAAAGGATTTCCGTTTTAAGGGGTTGGGAGGCAAGAGAAAAGGCTGAGAGGGTGTGTGTGTCTGAAATGGGGTCTCTGGGTGAGAAAACGTGTGAGATAAAGTGCGAGGCTGGAAAAACGCGCACGTGTGCAGGAGGCGGGGATCTGCTGCACCGAGTGTGCACATTTGCACGAACCGTGGGGGCGTCTGCGGCTGTGGGTGGAGAGGAAATCCTGGATCACACATCTGAGAGAGGGGGTGTGGGTGGGAGT
TATGAACGTATTTATTGTCAGAGCCTCCCATGACCGATGTCAAGGACTCCCAGAATTGGAATAGACGGAATTGGCAAATCAAAACGTCAACCAGCCAGCGGCACAGATCCTTTCTAGCCCCCACCCCAGTCCCATCTATGATTTTTCTCAGAGAAGCCTTGTCCCTTATGCTAGGGCACTCGGTGGTCATCTATACTAAGGGTCATGGGGCTATTGGGGTGACTAATGATGGTAACTGCCACATTTGGAGGACACATTTGGTACTGTGTACCAGGTCCTATGCAGAACACTTTGGGTACATGTCCTCTCTGTAATCATTTCAGCAACGGCA
TCTGCAAGCGCCACTCCTGGGTTCAAGTTATTCTCCTGCCTCAGCCTCCTTAGTAGCTGGGATTACAGGGGCCTGCCACCATGCCTGGCTAATTTTTTGTATTTTTAGTAGACACGGGGTTTCACCATGTTGGCCAGGCTGGTCTCGATCTCCTGACCTCAGGTGATCCGCCCACCTGGGCCTCCCAAAGAGATCGGATTACAGGAATGAGCTACCACATCCGGCCAGAATTAGTGCATTTAAACCTCACAACCACCCTCAGAGATGCACACCCCACGTTACCCTGGAGCCAGAGCCTGCTCAAAGACAGAGAACA
TTTGCAACAAGAGAAAGGCCCAGGCCTTAATATTTCTTGCTTGGATGTTCAGTATCATAAGCTAAATGGTTCTACATGATGAGCTAAATGATTCAACAGCTTCCTTCTTCCATGCTGGCCAGTCAGCCAGCCACAGTGGTCTGGGTGGAGACACAAATCCCTGGGGCCCCTCAGGAGCCTCTGCTCTACCTGAGAAGATGAAATGATTACAGACAAAGCCATCGACCACAGCGGAGACAGTGTGGGACTGATGGCCAGGGAAGAATTTGTTTTGGAAATAAAAATGAATTAACATTT
CGGTAGGCAGAGGCCTGGTGCTTGCTGATGGCTGTGTGCATGGAATTCACTCTGGCTGCAATGTGGGGGCTAATTAAGGATGCCAAGAGGAGCTCGAGGACGTGATGAGGTGCCTGCTACCCGTGAATAAACGCGGGAGGTCTTCTGAAATAATTACTGAGAGGACAGGGACCAAGGCTGCGTGTGTATACACTGCAGTAGAGTGTGGGAAAGAGAAGACCAGTGCTGAGCAGAGACCATAGCCAAAGAGGAAAACCGTGAGGACAGGAGGAGAACCAGAGGTGGGCACTTGGCGGGAAGCCCTTGTGTACACTGGACCATGGGAGGAAG
AGTGAGACCTTGTCTCAAAAAAAAATTAAAAAAGAGAGAGAGAAAGAAAGAAAAAAAGAAAGGAAGGAAGGAAGAGGAAGAAAGAGAAAAGAAGGAAAGAAAGAAGAGGCAGTTAAAGATGTGGCTACTTAGGAGAATATTCCAGGGTGTAGAAACAGCTGTGCAAAGGCCCTGAGGCAAGAGCAGGCTGGAGACAGCAGATCAGCAGGGAGGCTGGTGGGCCTGGAGCCAAGTGAGCAAGGAGGGGCGCAGTGGGGAGTGAGGCCAGAGAGCTTGGCCGAGCACGCTTCAGATGTAACTTGGAGCTGGTATTTCTATGTATATCA
AGTGGGCATAAAACATTTTCACCATAATTAAAAATAGTTGCGAGGGCTGGCATATCGCAAATAGTAACATTTAAAAATAAAACGATTACATCATTGTTTTAAATATATCCAATGACATATACACAACACAATTTGATACTGTCACCCATTTTTTAAAAATACATGAACAAGTTCTTCCTTAACAGTCAGAATCATTCATCTTTCCTTTTTCTCTTCATATTTCCGTTCCTTCCCCCATCAATTTGTAATATACTTTTATGCTGAAAGTCTTTTATTTACCACTCTACCATGACTCTTGCCACAAAAATACAAATGTA
TTCAACTTGTATATACAGGATCTAGCACAGTATCTGGAATGTCGCAAGCACTAAAAGTATTATTACAATGTTGAAAGAAGGAAGGAAGTAATAAAACATTCAATCTTCTGATTAACAAAATGTGTCTAACCTCAGCTGAGAAAGGGACTGCTGTATAGTGGAAAGAGTGTGGACTTTGAAGTAAGAGAACTGAGTTCCAATCTCTGCTCTGTAGTTTATATTTCACTTAGGAAAGTCATTAACTCAGATTCAATTTCATCTGTAAAATGAAGCTAATA
CGGTTCTGGGCTTCAGAATGTGGGCTGATAACCCCTTGCCTGGGGGATTGTATACTTCGAAATCGTACCTTTCTGTCCACGCCCAGGTCTCTGGTGAGAAGCTGCTTCATCAGGGCTAGGACCAGCGTTCAGGTACAGCCACCACGTAGCTGTGGTGGGTGGAATTAGGAGGGACCAGAGGAGAGCAAGTAAAGCGGTTCCTGAGTCCAGCATCTGGCGAGTCCAGGGTAGCATTGGTGAAGCCTTAACCTCTGGTGCTCTGTGTCTACCCTTCCCTGAGGACGCAGCTCATGGGTGTGGAGGGGACCTCAGAGGTCC
TAGTAGAGATGGGGTTTCACCATGTTGACCAGGCTGGTTTGGAACTCCTGACCTCAAGTGATCCACCCGCCTTGGCCTTCCAAAGTGTTGAGATTACAGGCGTGAGCCACCGCGCCCGGCCTGTCCAGGACTTTTTGAAGGGGTTTTGTTTGTTTTGCTTTTAGGTATGTCTATTTGTTATTTTCTTAATAAAAACACCACTAGCGGCCAGGTGCGGTGGCTAACGCCTGCACTCCAGCCTGGGTGACAGAGACCCTGTCACGAAAAAAAAAAAAAATCTAAAGAAAGCCTCTCTTTCTAGCCAATGTTTAAAAGCTCTCAGTGTTGCTCCTCTCTCTTCCTACATTTCCTCTTCCTAAGCAAAGTAACAT
TTTCTTAATAAACGAAGAATCCGTCATTAATTTCTTGTCCCACATTGTTCAATTTGAGACCATCACAGAATGCATTTATAGACTAAAAGGTTTTGTGTGTGTGTGTGTGTGGAAAGAAATAAACAAACAATACTGGCCTTAATAGGCTTAAGCATACTTTTCCTAACAGTGGCAGAATATGAACATCCACAGAGGATTACATGAGCACCCGATTCTCATAAACTAAAGAAGAACTATTTGAATTCATCAGATGAAGTGTAAAATTTACAAATGGTAGCAGCTAATACCTAACT
TATCATGCCTGGCTAATTTTTTAATTTTTTTTTGTAGAGTGGGGGTCTTTCTATGTTGCTCAGTCTGGTCTCAAACTCCTTGGCTCAAGCGCTCCTCCCTCCTTGGCCTCCCAAAGAGTTGGGATTACAGGCATGAGCCACTGCATCTGGCTCTTGGGTTTTCTTGATATCATGATCAGGGTGGCCTGTGACAACTACCCTGGCCAATGAAGCCTAAATTGTTTTGGTCCCAGAGACTTGAACTGAATCAGGCTACCTTTCATTCAATGCAGATCACCTCCTCCAGGAAGCCCTCTCAGACTGCCCAGGCTAGGTCAGGTGTTTCTCCCCAGCCCTCTGCTGA
GGCTCAGGTAACCTGCCCTCACTGGAGGCACTTAGGTTTTTTCCAATTTCTTGCTGTTCCAAACCATGCCACAGTGAACTTCGTTGTTCCTGTGCAGTGCCAGAATGTCTGTGGTGCAGGCTCCTAGAAGCAGGATGGCAGGCTCCTACCTCTAGACATTTCTTTTTTTTTTTTTTTTTTTTTTTTGAGACGGAGTCTCACTCTGTCACCCAGTCTGGAGTGCAGTGGCACAATCTCGGCTCACTGCAACCTCCGTCTCCTGGGTTCAAGCAATTCTCTGCCTCAGCCTCCCGAATAGCTGGGATTACAGGTGCCGCCACCACGCCCAGCTAATTTTTTGTATTCTTAGTAGAGACGGGGTTTCACCATGTTGGCCAGGCTGGTCTTGAACTCCTGACCTCGTGATCCACCTGCCTCGGCCTCCCAAAGTGCTGGGTTTACAGGCGTGAGCCATGGCGCCCGGCCAGCATTTCCCATTTTGATCTTAGCTGCATTTCGAAGCCTCTGGGTAGGCGATATGCTCACTTTCTTCCTTGTGTGTGTGTGATGGAGGGTAAATGGTGCTGACCGAAGGGTCCCACTCAGGCAGCCTATCTGTTCAGCCCTCCTCTGACCACAAGCCCCTTTCTGCAAGATGGGAAGCTCCAGCTTCTTCCAGACCTCTCTCTAGGCAAACTTCATGGAGGCATGAAGACATTGTGCTTTACCATTTACTAGACCTGAGTTTGAATCTCACCCATGCTCCTTAAACACTCTGGATTCCATTATCATAGCTACGAAAAGAATATAAACCTCTCAGGGTTGCAGGGAGGATGAAGCTGAACACGTGAAGTGCGTTGCAAACAGTTACACAGGAGTTAGCTATTGTCCTCAGCTGGTGCTGACAGCTCTTTCCCAAGCATGAGAGAGGCTCTTCCGTGCTGCCTATCCACACTTACCTGCAGCAATAAGGCTGTCTCCTGAGTTTACAAAAGGGCTTGGTCCTTGACCTATTTCCTCACTTCTTCTGGACTTCTTGAGCGCTAAAGTAAAGAATGAAACTCTTGGACAAAGCCATTCATTCAACAACAAATATTTATTGAGCACCTACTACATGCCAGCCAC
TGAGTCAAATCTGGCCCACTACTTGTTTTAGTAAATAGTTTTGTTGGAACACAGTCATGCTCATTTATTTGTCTGGAGCTAATTTTGCCCTGTCTATGACAAAGGGGAGTGGTTGTAACCGAGACCACTTGGCCCACAATGCTAAAAATATTGACTATCAGAAAAAAAAAATTATAAACCTCTGCTCTAAACCACAGGCAGTAACTGCCTATCTCCAGACTTATTATGTAAAAAAAAAAAAAAAAAAAAAAAAAAAAAAAAATCCTCTTGTGTTTGACATGAGGTTTCTTGTGTTTAACATAACGTTTCTGTTACTCACAGAC
TCCAAGGCCTCCTCGTACTTGCTTTCCTTTCTGTGATGTCTTGCCTGTGCCCCAGCTGCCTGTGCTGTGAATTTAATTCCTGCAATAGGAATCTCATAAATGCATGGGTGGCCAGGCAAATAGGTATAAATAAGTAAAAAAGTTGTGCCTCTGAAGCTCTCCGTGGGGTAACTCATCCTCAGAAGAATGTTTATGGGCCTGAGCTGGAAAGGGAAGAAGTGCAAGTTCCATCCTCAACAAGGTGCCTGTTGGCAATTTGAGCTGGAAGTAGGGTCAGGATGACATAATAGTGAAGTGACGGGTCTGTGTTCCAGTCCTGAGCCAACCACTGTGTGCGTGTCAAAA
CAGTCAGATTCCTTTTTTTTTTTTTTTAAAAAAACACAAAAACAAAAAAACCCTTCCCAATGCTATATTTCTTCTGTGATGACAAAAGCATTTTCATCTTCATGTACTTTTTGGCGTCTGACCCCAGTTTCATGAGGTCTGCAGTTCTCCAGGTAACAGATGAAGAAATGAAACCCAGTGGGGCAAAGGGCCTTGCCCAAGATCCCCCAGTGACGGAGCTGGGGCTGGGACCCTGTGTTCCGGCCTCGGGACAGTGGCTTTCCCACCTCAGGCTTCAAGTGGCATCTCATAGCCGA
GTGTGGTGGCTCGGCTGGGTGTGGTGGCTCACGCCTGTAACCCTGGCACTTTGGGAGGCCGTGGCAGGAGGATCACTTGAGTCCAGGAGCTCAAGACCAGCCTGGGCAACATAACAAGACTCCGTCTCTACAAAAAATTAAAAAATTAGCTGGGTGTGATGGTGCACACCTGTAGTCCCGGCTACCTGGGAAGCTGAGATAGGAGGATCTCTTGAGCCCAGGAGTTTGAGGCCACAGTGAGCTATGATTGTACCACTGCACTCCAGCCTGGGCGAGACAATGAGACCCTGTCTCTA
CAGGTGTGAAAATTGATAGAAGTAAAATTCCAGGGGTAAGAAAACAAAAAGATCTTCAAAGATTGTAAGAGGAGGGCCCGATTCCTTTGATTTGGAGAATAATAGAGATTTAACTGTTTTGTACCCCTGGTGGAACAGGGCATACTGGCTGCAGCTCTAAGACGGACCTTCCTTCACAATACCCGTTTACACTTAGTAGCCCCACTGGAGTTACAGAGGGAAATTTCCTAAGTCAGAACAGGGACATACACCACAGAGGAAAAGGTGTGGATTTTGACGTGAGGTAGACTTGGGTTTAAATCTCACTTCTTCCACTGA
AAGCAGGCCAGGCCCAGAGTCAGACAGAGCCGAGTTCAAAACCCGTCTGGCCTGTCACCCCTTGGGTGTCTTTGTGCAAGGCCTTAGCTCCATGGGTCGCCGTTGTCACGTTGGTTAAGTGAAGTCAACACTTGCTTCCACACACTGTTGTGTTGTGGCAAATGGCATCAAACAGTAAGAGCCACGGACACAGACTCCTCTGTAGCTGAGTGAATTGGGGTAGTTATTTAAACTCGCTGTGTCTCGGTTGTCTCCGTTATGAACAGGGATAATAATAGTATCTACCACACATGCTTGTTGGGAGTTAAGGAAATAATTCAA
AAATATGAGGTCTTGATGACTCTGCAATCATATTCTCTGCCTGCCACACACTATGGACTCCCTCTCCTCTTCTGACCCTTCCTCCAATTACTTCATCTGGCTGACACCCAGTCATTACTGAGGTCTCATTAGATGTCACCTCCTCCAGGAAGCCCTCTCTAACGACCGATGTTCTGTCTTTGTGTTCCTGTGAGAGCTGTGCACCCTGGCATAGCATTGATCGCAGACTATAATCATTGGCTTTTTAAATGTCTGTATTCTCCAGAAGACAGTGGGCTCTCAGGGGGTAGGCAGGGTCTGGGTCTTTTGGGTTCACTGTGGTATCTCAATGCT
AGCTGCACGGGACCAAAGTGGCTAGAGACAGGGGTGCTGAGGCCGGGGACACGGGGTCTAGCTGGAAGTGACAGTGGTCCCACCGCCCAGGCGCATGAGCATCTGCTGACAGTCGTGCAGCAGCCGGCGATCGCCAAGCTTCTCGAGTGTGCGCGCCGCCTCAGCCAGCATGCCCACGCGCTGCCCGGGCGCCGACAGGAAGCCGGGGGGCAGGTAGCAGGAGGCCAGCAGCAAGGCCTCCGCGTGCTCCCGCCGCGTGGGCCGCGGCTCCAGCTCCGCCACCGCGCCTGCGCACACGAGGATGT
AGAGATTTTCCCCTCGTGGATGAGTGTCAAGAAATAATCCGACGTCATAGCATTTATAGTCCTAGATAGTAAAATTTCAAAATCCAAGGATCAGAATAGTTAGAGAAACCTGAGAAAAACCTAAATAAGGACCTGTAAAAAGCTACTAACTACAACCACGAGATTATAGATGTTTGCTGATATTGTTCTCAGTTTGGTTATTGTGTTGTTTATGAATGAAAGTAGTGTATGTTTGTGTGAATTTTTGTTTTTAATTTTTTATGAGTGCCCTAACAAAGATTACAAATTGGGAATACAAACTC
TCTTAGTAAGCCTATGCCCGGTTAGTCTATGTGGATTGATTTTGTGATTACATCTTGAAGTCCGGCCGCCAGGAGCCTTGATAAAATCTTTACATCTACATTAATCAGGAAAACCAGGTAGACCCCTCGGAGTACTTTCCAGATGTGTCCGGCAGATGAAGGCCTCCACGAAGATCAGTGTTCTCGGGGTCGTCATGAATTGTCAGATCCAGTAGCCAAAAGGGGCTGAGCAGCAAGAGTGGGGGAAGGAGATCAGGGGTGGGGCTGGCATGGACATTTGGAGACCTTGCTGAGAACCCAGCAAAGCCAGGCTCTGTGGAGGGGCCACAGGCCTTCATCCCTGAGCTTTCAGCAGAGGGACACCCCCTCTCTCGA
GACCAGAGGGGATCCCACAGCTTTTCAAAACGATGGGACAGCTGGGGCGGGAAGAGCAAGCAGCACAGTGGGCTCTCCAAACACCATCTCAAGGAACCTTTGCAATCTGGAAAGTCAGGTCTTCCTCTTACAGAGCAGGAGCTGGTAAATGGAAGCACCTGGATTCATACTTTATCCTGACCACAGGCCCCTTTCTTATAAGCTCCAGCTGAGCCATGGGTGAGTGAGAACTGTGGGTGAGGGGGAGCTTTGAGTACAGCTTCTGCCTAAAGATTTAGTGACAGCCCTCAGATGACAGCC
TTTTGAGACAGGGTCTTGCTCTGTCACCCAGACTGGAGTGCAGTGGCACGATCATAGCTCACTGTAGCCTTGAATGCCCAGGCTCAAGCCTCAACTTTCCAAATAGCTGTGACTACAGGCCTGCGCCACCACAGCTGGCTAATTTTTAAATTTTTTGTAACGTTGGAGTTTCACTATACTGCTGAGGCTGGTCTTGAACTCCTGGCTTCAAGTGATCCTCCCATCTTGGCCTCCTAAAGTGCTGGGATTACAGGCATGAGCCCACGCACCCAGCCAATTATTCTTATTGGTACATGC
CCTGACAGCATGGGGCACCCACCGTGGGAATCAGTGAGAACCTGAGCTCCTGCCTTTGGGCCCCCATGCAGGGAAAGTGTCCCCTTCCCCTGGTAAATGTTCAGAACCTCCCAGAGCAGCTGCCACCTGGCTCTCAATTCGGGACACATTGCTCCCTGTACCCAGGACACATCCGTCCCCTCCCTGGGGCTGTGTTCTCATCTAGAAGGTGGGGGAGTGCACCATTGAGGGTTTCCGAGGTCCCCTGGAGTTCAGATTCTGCCTCTGTTCTTTCTGTCTCTGCTGCCCTCTTGTCAAGGGAGAACCTGAGTTGATGACAGTTTCTGTCATAAGAGAAAAAATAGAAAAAGCTCAGA
ATAGTGAGACTCTGTCTCAAAAAAACAAAACAAAACAAAACAAAACAAAACAAAAACATCGATAAGGTCCCTGGGGGAGCCAGACCTTCCATGTCTCTAGAATTTGTCCTTACTTAGCTCTCTGTGTCATGGTAGGGCAATAAGGAAATAAAATGCTGCTACAAACTATCTATCTATCTATCTATCTATCTATCTATCTATCTATCTATCTATCATCTATCTATCTATCTATCTTTTTCCCTTAGAAGCAGTACATTGGAATAAATGAATTTGTTTCAGATTTCAGACTTAATTTCCACTAGAGAAATAATGCATTCAT
AGATTGCGCCACGGCATTCCAGCTTGGGCAACAGAGTGAGACTCTGTCTCAAAAATAAATAAATAAATAAATAAATAAATAAATAAATAAATAAATAAATAATAGTACCTACCTCATGTTGTGTCCTGAGGATTACATGAGCAACTAAGCATAATATAACAAGGCCTGGTTCCAAGGAAATGCCATTACAGTGCTTGCTATGATAACCACTCAGGAGGAAACCTAGTCAGACAGACCAGAGCTACTTTGCTCCTCCACTGGCTGTGTGACCTCAGGCAAGTTAATTAACCTCTCTGAGTCCCATTTCCTCATCTGCTAAACAAATAGTACTTATCTATTGCTATGAAAGCA
AGCGGAGGTCTGAACTCCGGCTTGTACCACTTCCCCGTGGGTGCTGTCCATTCCGCCCCAGGGGTTCCATCCGAAGCCGCGCCTTCCTCCCTCTCCAGGACCCCTTTCTCCCCAGCCTCCAGGAGCACCTGCGGACCGCGTCGGCTCTGGCCCGGAGCTGGGCTGCTCCAGACGTAACTCACACCGGAGGTTACTTCCCTCGATTTGGGCGGGGATTCCCTTCCATTTTTTTCTTCCCTTTTCTCCCAAGATCCAGCTTCTTGGGGGCACTCACGGGTGCCCGTTGCGTTCTGCTCCGTCGGCCC
TAGTCGCCCAGAGGGACACGGCGTTGGGGTGCTTAACACGCACCCCCTCGCACACCCGCGTGCACACACGGGTCTCCGTGGGCACTGCGTACACACGAACCACAGACACTAGCACCTGTGTGCCTGCATTCACCCACACAAACCGCCCTGCTTTCGGCCCTTGCCTCTCTCCGACACCTGCAGCCTGGCAGACCCCGTGCCGTAGAGGTGACACAGAAACACACACTGGGTGAGTTAACAGTCGGGGCTGGCATTTGGCACCACACTCTGGATAGACGGGAACAGCCTGCACGCATGCACCTCCGTGTCTCTGC
GGGAAAATTTGTGTCCAAGTTAGGGACCACTCTCCTTGCGTGGATGGGGAAACAGGCCCAGAGGCAGGGAGTGACGGGGTCCATTGGTTGGCCCAGGGAAGAGGATCATAGCGATTTCATAGAGTTCTTGTTCTCCAGCTCCTCATTTTGGTTCATATCTTGACTGTGTTTCATGTTTTGACAGGCAGGGCACTGATTTAGGGGAGCCGCCCAGGAGGCAGGCAGGCTGGGGTGAAGTGATGGGATTCGCAGGTCCCCTGCCCACACCAGGCCTTGCCCTGGACAGGAAGGCCCGCTGCAGGAATCCTGTTCTC
CCTCCCTCTCCAAGCTCACCTCCACTTTCTCATAGAGGCAGACATGGGGGCAACCAGTGCCACGGAGGAAAGAAGAGGCGAAGCCTCAAGTTTAGCCTCATGTGACCCAGGTTCGAATCCTGCCTCTGCAGCCCCTGGCCTGCCCTGCTTTGTAGCATGGGACAATCACCTCACTCAGTGGGGCAACACCAGATCCCGCAGAGCCAGTCGAAGACACCAATTCCTAGCCCTGCCCCTAGAGGTTCAGATCCACTGGTCCCCAGTGGCACCCTGGCACCGGCACCACCAGTACCGGCAACAAAGAGCCTGCTGCTGTGGGCCCATGTGGCG
ACTTTATATTTCCACCCTTGAGCAAACCACACAACCTCTACCTTCCTCAGCCTCAGTTTCCTCCTTTGCAAAATGGTGGTAATGCCAGGAATACCCACTTCACAGGCAGCGGTGAGGCCCCGCACACAGCCCAGTGCATGCTGGTTAGGGCTCTCCTTTTGCTTCCTGAGACTGCACGAGCTCTGCCTTCTTCATGCACCACGTGGTAAGGAAGGAGCTGGAGGCCTCCGCCTCTCGGACCTTGCTCACTGCTGCTTTTTTTTTTTTTTTTTTGACAGAGTCTCTCTGTCGCCCAGGCTGGAGTGCAATGGCACAACCCCGGCTCACTGCACCCTCCGTCCCCCGGGTTCAAGTGATTCTCCTGCCTCAGTCTCCCGAGTAGCTGGGATTCCAGGCGGCCGCCACCACGCCCGGCTAATTTGTCATATTTTTAGTAGAGATGGGGTTTCGCCATGTTGGCCAGGCTGGTCTCGAACTCCTGACCTCAGGTGATCCACCTGCCTCGGCCTCCCAAACTGCTGGGATTACAGGGGTGAGCCACCGCCCCAGGCCTCTTTCGGCACTGCCCTCAACCACATGGGCCTCACTGT
TTCTTCATTCCTTCCTCAGCTCCCTCCCAAGCTGCTGTGTAGTAATATTAGCAAGAAGTCATTGGGAGAATTCCCTGAGCCCTAGGATGAAGATAGATTCCAACAGAAGAGATTTTCTTTTCCCTATGCCAGGCTCTTAAGAGTGCTACGAGTCTGAGAAAACTGTACTGAATCATAGCATGAGGCATTTTGTCTTTCTGCCCTGCCCACTTACTTTGCCACCACCACCACCACTTAGTTCATTGGTGAGTTTGGGCCACAGATCCGTCCGAGGGCCAATGTGTGGTTAAAATGTCTAAGGATGTTACC
CGTGACTCCCAGTCTGGCCCGTGGAAAAGCTAACCGCGAGCCTGCGGGCCGGGCGCCCTGCCAGGCCGGGCTTTCCAGAGCCGCGCAAGCGGACTTAGAAAATACCGCGCCCTCAGGTATGGGATGAAAAACTGCAACCATGAAAGCTTTGTTGAAAACACTTTAATTCTAAAATTTCTGAACAGAGAAGATCTTTAAAGCATAGAACAGAGCCCGTCACGGTTGTTCACGCCTGTAATCCTAGCGACTTGGGAGGCTGAGGCGAGAGGATCGCTTGAGGCTAGCAGTTTGAGACCAGCCTGGGCAACATAAATAGAC
GACTTGAGTTTGTCTTTACACTCAACAGAAAAAAACTTCATGTCCATTTTTAATGATAACCCTTCATTTGTGAGCAGTTGTGGTTAGAATCTTGTTTGAAAATGACTAAGATGGATGCTTGTGTGAGGCAGCCTGCCACAGGGTGTTTATAACCTATTTGAAGAGTCAGGGTGTAAACTAATAGTAGCTATTATTTATTGATTCATTCTAGATCATAGGTTATGTGAAGATTAAAAGTGTTTAATTTTAGTATCATTATATTGTGTCATAATCCCAGTGT
GCAGCTGCATAACCTAGACCATTTGGATTTGCTTTCCTTAAAACTTTAGTTATGAGCTCCAACTCCCGAGTTTTGTTTTTATGTGTTTTTTACAAGAAGTGCCCAAAAAAAAAAGGAAGTGCCCATTGTTCCTAGTACAGCAGTTGCCAAGCAGCTCCCGGTGTGCATATGCACAGATGGCAGCGTGACCAGGAGGCTACGGCGCCCAGAGCAGCTCGTGCAAACCAGACCACCCTAAGACAGCCCACCCAGGATGGCGGCTGTCCCACCCGAGCGTGTGGGCTGGGATGCTGGGATGTGTTCCATTTT
CAACCCCACCTTATTCACAGGCTCCTGTCACCCTCCTGTACCTGCTGAACAATCTCTCCATCTTCCACATTAAACTTGACAATGTTCACATGGCTGAAGGGAACAACTCCGAGGGCCCACACCACCCCAGAGCCGTAAGAATACACCATCTGGTAGTGGATGCTGTCACTAAGAGAGGGAAGAAGAAACCGCAGCGTCAGCTTTCAACCCAGGACAGGATTATCCTCAGGGGCTGCCAGGCCTCAGCCAGATGTCACAAACTAGTAATTCCCAAATAGGTTTTGTTTGGCTCACACAGTTTGGGGGCTTT
TCTCAATTGAGCCTGAGGTAGAATTTCTGAGGCCGGAGGTAGAAGAGGTTAGGATGGGGAGGGAGGGTAATTAATTATTTCTCAGGCTACAGAGGCTGACGAAGAAGAAATAAAATTGGGTGGGCCTAAGAACATAAAACTAAGGACCGAGGACATTTTCATATTGTTCAAATAATTAGTTGGTTAGCCATCGGGCTGAGACATTCCAGGGCCTTGGGTTCCTACACAAGAAAACTAAAACCCAACTCAAACAATAAAATGGAACTTAAGCTCAACCAATCAGAAACTGCCAAGCGCCCTCTAAGTGG
GTATTAGAGTATTCTGGAGTTGACTGTGTACTTACTTTTTAACCAGTGAATTTCATATTCATGTTTTCCTGTTAATAATTAGCATCCTTTTCTTTCAGCTGGAAGAATTCCCTTAACATTTCTTATAAGGCAGGTTTAGCGGAGATGAACCCCCACAGCTTTTGTCTGAGAGTCTTTATCTCTCCTTCATTTCTGAAGTAGGGCATTGCAAGGTAAGTGCATATTCTGCTTCTCTTTGTTTCTAGGGGGCCAAAGCTCTGTATTAATAATAGCCTTAATGTAGTGGTTTTCTCAAATGCTGGTTGTTTTTT
GGTTAGGGATGGGTCAATGGTGGTATGAGAAAAAGAAGGGCAGGTTTCAGGATGTGGGTTATACGGGGAAGTGGGGAAGTGCAGCCTGGTAAATCTTAGACCATTGTGCGGATTGTAAGTGCCCTTTGACATGTTGTCTATTCATGGGAAAGATGACTCTATAGTCAGTAGCTCTAGGAAGCCCAGCATTCTGTGTTTCTTGGTATCAGAACGCATTTGCACAACATTGGATGTTTTCTTCCCTACCCTTGCTTATTGGAGCTGCATCGCTGGCCAAAAGCTCTGCATGGGTTTTGACTGCAGGCAGGTGCAACCCAA
AAAAACTAGGAGATAATGAAGGTTTTTGGCCTTTTAAGCCACTGAGTTTAAGATAACTTTTTACATGGCATTAGATGACTAATACAAATGCTGACTTTAATTGGAAAGTCTTGGGTCACAAAACTCAGCCCCAGAGCCAAGTTTGGGGTCATCCTACCCAACCACAAGCCTGGAAGGGAGAAAAGAAATGGGACTGTTGTGCAGATGGATCCAACGGGGCCAAGACTGGAGGAGATAGGAGTGAATTGGTGCACATTGCAGGGTTCGGTTTTGTCTTTATTTAAAATATTAATAGTTTTTCCCTTGTGGATTCTTTTAATTTTTGCATATTGCATTAAAA
TTTTTGTCACACAGGCATAAAAGTTTGCAGTCACATCTTAAGTATTTAATGACTCGTCATACTTTTGGCAGGTTTGTAAAGCGTCCTTCATGGCAGAAATGCCGTTCTGGATGTCCTGTTGCTCGAAGGTCAGGACAGCCTGCAACACCACAATGGTACTGTAGCCCAAGGCATGGTACATACTCTCCTTAGCCCTGGGAAGAACACAGGGAATTCAGACATTTTAATTCAATGGAAATACTGATCATAAGAAATCCTAGTAAATGCATGTCCTGACTTGCACAGTAACCT
TTGCCTCAAAAAAAAAAAAAAAAAAAAAAAAATTAAGCGCTAACTCTGATATCGCTACAAGGAGGGTCCTAAGATTAGCCTCATTACAGATGGGGATGAAGGGAGCAGGAGCCAGAGAGGGGATCCTGCCCCAGGACTCTTCGTTAACGTTACTAAACCCCACTCTGGAGGGCAGGGAGGGGTACAGCTCCCCCTCACTGGGTGTCTGGGCAGCAGCCTGCGAGGTCCCTCTTTGTGTGCACGCCCCCCTCGCCCCGGGCCTCAGGGCAGGAAGCACCTGGTCTGGAGCGGATGCACAGGGCGCCTGGTTCCGGTCCAGCTTCCGCCACTGTGGCCCCTGGAGAGC
AGATGTATGCTAAGCACAAATTAGGTGAATTCAGAACATTTAAAAATAAATAATCAGCCATTCTCGTATCTTATTAGTTTGTAAGATCTGCCATCTTCTCCTTTTTTCTGTGGGAAACCAGTCTTCTAGACTCACACTGGCATATGAACTTGTTTTCATCAAATGAGTTAATAGGAATGGGAGAGTTGATTTAGGAAATTTTGGGCTACATTGAGGGAAGAAGTTGAATGTCTTGAATCAAAGAGATGATGCATTTACTCTCTTTTGGGTGAGGCAAACCAACCTGGAAAGTTGTACTCTG
TCTTCAAGCTCTATCTCATACCTACCAGCTTGCATAGAGTATAATAGTGGGAAGAAATATTGTGAAAGATTCTAGAACCTAAGTCCTTTCTAGGCTAGGCAATTCTAGGCTACACAATTCGTAGTCTCTGTAAATACCATTTGATAACTGAAATAAACCTATAAAGTGGGATTAAATGTTAGTCCAGAAGACTAAGTGATTTAAGGAAAGAGGGAAAATAACCAGATAGATTTCTGGTGGATATTCATAGACAGACATAATTTCATCATGTATTATGGCCCTAAGTCATCTA
CACACACACACACACTGAGCAAAAGGTATTCAATCATGTCTGACACTCAAATTTAAGCTAAAAGAGGCTTTTTTGTCAACCAGACCAACCCCTACATTTCCCAGGTAAACAAACTGAGGTTCAGAGATCTGGAGTCTCTTGGCTAAGGCCAACCAGATAGACTGTATGAAAGCATGTCAAAAAGAGTGGTGCCCCAGGAAAACACCAGAAAGGCTCTGGTTTTTAGGTGCCAGGATTGTTTCATCACAATCAACTTAGTCAGTTGCCCATGTGGTTTCTCCAGTTGTGACTTCGTACTGTGGGCCCCAGCAAGAAACATCCCTAATAGCCATCATCACATGAATGCCCTCAGAAAAAAAATATCTTTAGCACCTAGC
TCTGGATGACAGCCGTGTGTGGGAGAGACTTCATCTGGCATCCTCGCTGCCTCCTGTTCCAGCCCAGCCTTGGCTCTGATGCTGGCCCAGCCTTTCCCATGATCCCCTGGGGGGAAGAGAGCTGACCTTAGTGGGTGCCTCCTAGGTGCTGAGTACCTTCATTTACTCCTCCCAATTCTTCTCCAGGGAAGGTGCAATGCTTCCCATGTTAGGGTTGAGAAAGGCAGTTTCTGAGGAGTGAACTTATTTCTGGAGTCACACAGCTCCTAAGGGGAGGGGCTGCAGTTCAA
GCAACCTCTTCCAAAAAGTCACCATTACCCCATTTCCCAGTAAGCCTCCATTAGCCTCAACCCCAGTCTCAACACTCGGCTTCAGCCTAGTTGTGACCCACAGCCTCGGTTGTGACCTCTCCTAATTCCAACTCCAAGTGCTCACCCCAGCCTCCCTCCCTCCCTCTGTCCCTCCCTCCCTGCCTCCCTCCCTCTTTTCTTTCCTGTCCTTTTTTTCCCTTTCCTTTTTGACAGGTTCTTGCTCTGTCACCCAGTCTGGAGTGCAGGGACGCAATCATGGCTCACTGCAG
AGAAGTAGAAGATCACAGAAAAATGTTCTAAGTAGGTAGCGCCAGAGCAGGACTGGAATCGAGGTCTTTGTGCTCTCCAGCACCCAGCCTATTGTACTCCAAAAAAGAGATGTGTGGCCAATCATAGATGGTTGGACAGACAAATCCTAACACACGTGAATGGCTGTGCTGGCTAAGAGGAGGAAGAGAGCTTTCAAGAAAGAAAAAGCTTACCTAGAGGCAGCAGGTTTTCTGAGGCATTGATATAAATCACAGAATGAAAATGCTTGAAGTCATTTTCCTTGGCCTGTAGGAAAGCATTTCAGAAAAAAAA
GCATCTTAGAGAACAATACTGTCTGGTTCAGGGTCAGTTTTTTTGCCTGAGGTCTGGCCAGCCAAGGTGGCCCAGGAATTCACTGCAGGCCAGGTGCGGTGGCTCACGCCTGTAATCCCAGCACTTTGGAATGCTGAAGCAGGAAGATCGCTTGAGCCCCAGGAGTTTGAGACCAGCCTGGGCAACACGGCGAAACCTGGTCTTTACAGAAATTAGCCAGGTGTGGTGGCGGACGCCTGTAGTCCCAGCAACTCGGGAGGCTGAGGTGGGAGGATCACCTGAGCCCAGGGAAGTCGAGGCTTCAGTGAGCCGTGATCATGCCACTGCACTCCAGCG
TTCAGCCTCCTGAGTAGCTGGGACTATAGTTGCACACCACCATGCCTCGCTAATTCTTTTTTGTAGAGACGGGGGTCTCACTATGTTGTCCAGGCTTGTCTTGAACTCCTGGCCTCAAAAGATCCTCCTGCCTTGGCCTCAGCTTCCCAGAGTGCTAAGATTACAAGTGTGAGCCACTATGCCCAGCCTATCTTGCATTTAATCACAGGACTTTTATCTCCCAATGCAATGATGCCTAGTGATGGCTAAAGCTCAGTCTCTCGCAGGTCACAGTCACATACCAACTCTAGACTCTGTATTAGTTTTTCGGGGCTGCCATAAC
GCCAACATGCCTATGAGAATCAGAATGGCAAACAGTTCTTTTTTCTACATTGACTGGAGGAGAAGGCTGATGCCCAATAAATGAGCAAGAAGCCCAGGACATGGCCCCTGATCAACGTCCGTTGCCCTGGGTATGGGAGTTCTCCAGGCTAAGCCCAGGGAGGGAGACGAGATGGTGATGGCGGGATGGAACAAAGCAGAAACCCACCTTCCACGGAGATGTCCTGGATGGCAAAGCGCAGGATGATGGTCCAGATCATGCCCAGGGTCATCTTCACATTCCCATCCACGATTTCTACAGAAACAGCAGCAGCACACATCAGA
CAGATTAAAGGGTAAGTTGGACTTCTTCATGTGATAATGTCTCCATCTTAACTATGTGGTGGTCTTACAAGTATGAGATTGCTTTGTCTCATAAAAGGAAGTGTTCCCAGGTTTTGAGTAGACACAGAATAAACTGGCCACTGGCTGCTGAGTATTCCTTTTAACTTTGTAAAAATGTAATTTTTTTAATTTTTGAGACAGAGTCGCGCTTTGTCACCCAGCCTGGAGCGCAGTGGCGCGATCTCGGCTCACTGTAAGCTCTGCCTCCCAGGTTCACGCCATTCTCCTGTCTCAG
CCATGAGTATGGGACTCTGGGCTTAGCCCTGCCTGGAGGGCAAGGCCATTTGGGTAAACCCTCAACTATAGAATTAAAGGGACAGGCCGGGTGCACTGGATCATACCTGGAATCACAGCATTATGGGAGGCCGAGGCGGGAGGATTGTTTGAGCCCAGGAGTTTGAGACCAGCCTGGGCAAAATAGTGAGACCTCTTCTCTATTTTATTTTTATTTTATTATTATTATTATTATTAATTTATTTATTTTTTTGAGATGGAGTCTCACACTGTTGTCCAGGCTGGAGCGCAGTGGCACAATCTCTGCTCACTGCAACCTCTGCCTCCTG
GTGATCAGCGTTGGCATCCTGAGAAAATGAGAACCACTGAGCCCCAGTTAGGACAACTGTTAAAATGTGATAAAAATCTTCAGCCGACCCAGTTGCCCTTCTGCAAACCCACCTGCTTGTTGTCCTCGGCACACGGCATGCTGTGACTGCTGCTGGCTGCTTAATACATCGGGGCCCATCCAGGTGAGTCTCACCTAAGGAGGAGTCAGCAAAGCAGTCTTCTCCACCCCCATCTTCCTGCCAGATCTCTCAGGATCAGCGCTTACAGTTAATGTGCTACCCGACTTTCCCAGGTAACATGCATTAAATGAGGCTCTTCTAGAAACTGACGTTTTAAGGAG
CCCACCAGCATTTCTCAATACAGAAGCAGCTGCGTTTCGTACTTCATTATCGAACACTCTTATGCATCAAAGAATAGCAGCACCCTGGGAACTTGGCCCTAAATGCCAGTTGCACCCACACAGGTTGTGATAACAATCCTGACTCTCCCCACATTTCCAAATCCCCCAAATCAGGAGCGGGGGGCAGGACAGCCTCCTGTTGTAAGGCACTGAAACAGCCTGTTCCCAGTAATGGCTCCATCTCTGAGCATGGAGGTAGGGATGGTGGGTCGGGGCTGACCTCGTACCTGCTGGGAGAGCCCACACCTTTGGGAAGAGATCATGGTCAATCCCCG
GCAGTGGCGCGATCTTGGCTCACTGCAAGCTCTGCCTCCCGGGTTCAGGCCATTTTCCTGCCTCAGCCTCCTGAGTAGCTGGGACTACAGGCACTCACCACCACGCCCGGCTAATTTTTTGTATTTTTTAGTAGAGACAGGGTTTCACCGTGTTAGACAGGATGGTCTTGATCTGCTGACCTCGTGATCTGCCCGCCTCGGCCTCCCAAAGTGCTGAGATTACAGGCGTGAGCCACCGTGCCCGGCCGTGTCTGTGTGTTTTAAGGCGTTATTCT
CAAGAGCCTGGCCTGCCCCCTCACCAGAGACACAGAGAACCCTCCTGGGTCAGATTTTCCACCCCAGGACGTGGAACTGACGCCCACCCCACCCTAGCATCATCCCGGACCCAGCATCCCCTGTGGGCCAGAGGCTCCACACCAGGGCCTAGAACTCACTCTCACCAGGACTCAACAAGCTCTGCTGGCTGGGAGCCTGTCCTGACCTCCCCCAAACCAGAGATGCAGCACCCCCTTTTTTGTTTTGTTTTTTGTTTTTGAGACCGAGTCTCACTTTGTCGCCAGGCTGGAGAGCAGTGGCGCGATCTCGACTCACTGCAACC
AACAAAACAAAACAAAAAACCCAAAACATTTATCGAGCCCTGGGAAAGCAAAGAGTAAAGGCTGGTCTGTGGCCAAAAGACAGCTTGGTTTTGGTGGGTGGGGGTGGGTGAGTAGCAGGGGTCACAGCAGGCTGCGCTGGAATCTTGCTCCTAAGTTTCAATGTTTGTTTCGTCGGACAGTTATACAACTGTTAAGATCATCAGGTAGGTGTCCCATTGGTACCTTAAATCCATCATGCCCAGGTGTCACCTCTCTCTAATCTGCCCCATCAGCTCCTTCTCCCTGTGTTTTCTGTTTCTGCAGTGGCCATCATCCTCAGATGGT
TCCTTTTGCTAGCACAGAGCTTCTTCACCTTTTAAAGGTCACAGCGATACATCCCTTTGATTTTTTTTTTTTTTTTTTTGAGATGGAGTTTCTACTCTTGTTGCCCAGGGTGGAGTGCAATGGCATGATCTTGGCTCACCGCAACCTCCATCTCCTAGGTTCAACGATTCTCCTGCTTCAGCCTCCTGAGTAGGTGAGATTACAGGCCTGCACCACCATGCCCGGCTAATTTTGTATTTTTAGTAAAGACTGGGTGTCTCCATGTTGGTCAGGCTGGTCTCGAACTCCCGACCTCAGGTGATCTGCCCGCCTTGGCCTCCCAAAG
CCATCAAATGTGGCCCAAGATGTCAGAGCAGCCCTGCAGCCAAAGAGACGCCTTATGCCTTTGGGAAAAAACTGTGGGCCATTGCCCCAAAGGGCCCAGGGCTGGCTGGGGTCCCCCACTCCATGCCGCGATGTGTGCAAGGAGGCAGAGCAGAGACAAAGGAGGTGGGTGAGTGGGAGAGGGCACACCTCCAGGGACCTCAGCAGACAGTTTGCTACCTGCTTCCGCATGAGCTGAGATTCCCAAGATGCCAGGAGCAGTTGTCTCTGAGAGGTGGAATTGTGGGTGATGGGAATG
AAGTTTTGGCGGGGCTAGCAGAGGGAGAAAAATACCCAAATTTGAGTTGTGATTTTTAATAGGGGGAAAAAAAAAAGGCAAGGAGGGTGTGTCCTACCCTCTGAGAGGCCCCCGCAGAGGGGAGCAGGAGAGCAGCACACTAGCATCCTGCTCGCGGAAGCCTGGAACGCAGGACATGGTTTCTGCCAGAAAGAGCTGAGCCAGGCCAGGCTGCGGAGCTGGAAGCCTCTGTGGCTCCACGCTGGCTTCCCATCCCCCATCCTCCCGGAGAAGGCAAAGGTGGCCTCTCCAACTGTGGTGTCCTTT
AAGCATCCGCTATGGGGCCCTATATACAGTAGGTGCTCAATCAATGGCACCTGTCATGGAAGAGGACCACCAAACGCCAGCCCAAGAGTTTTGACTCCAGCCATTCGCCCTAAACCCAAGTCCTAGGGGCCAAGACAGGTGTCTGGGGCAGAAGGTGGCCCCTCTTCTCATCTTCCCAGGCTGCCCCATGAAGCACTCACTACATTGGATGTGGCAACCGGTGATGCTGGAATTGCATCGGTGCCACTTAGGGGAGCGCTGGTGAGGTGTCAAGAGGGAGTAGCAGCAATCATGCGGGAGACAGCACCTGTGGGGAGATCCAGGCT
CCAGGAGTACACAGTCTAGTGAGGAAAATGAGAGAGAGGGAGAAAAGCAGAGAGAGAGAGAGATAATGAATGAATGAGAATGAGAATGAAAGAAGGAATGAGAATGAGAGAGAGGACTTTTTGAATGGGAATGAGTGGATTCTGGTGTGCCCTTGTGGAAGTCTAGATTTGCTCATTGTTCTGCAGACCCGACTGCCTAACATGTTCACCTGAAAAGGAATCCCCTGGCCTCCCCTTTGGAAGTGGAGTTGGAGAATTTATTTTAAACCGAATATTTCTGAGCAAGTGCAAAGCACCCTACCT
CCCGCCCCCACCCTCCCGAGAAGCCTGCAGCCCAGGCGGGAGGCAGACGCTGAGCTCTTAACCTTGACACGCGGTGCCAAGTGGTGTGGCCGGGAGCACAGGGGTGAGGACCCAGGTCTGTGTGGCAGTCCCAAAGGTGCCAAAAGGGGATGGATGCAGCTGGGGTGGTGCAGCTGGGGTCTCCCTGGCGTGGAGAGGAGGAGCAGGGGGTCACATTTTGTGAGGAGGGGGCCCTTCTACCGCCTGGGGATCTCCTCCCCTGGGGACCCATGAAGACTCCATCCGGGGGACTGAGGTCTTCCACGCTAAAGC
CCTGTTCCTCTTCAGAGCTGCAGCAGGGAGCCTCTTCAGAAAACTTCTGGGCAGCTTCCTTGGGTCCTGGGGACTTTTTTTTTGAGACAGAGTATCGCTCTGTCGCCCAGGCTGAAGTGCAGTGGTGTGATCTCTGCTCACTGCAAGCTCCGCCTCCCGGGTTCACACCATTCTCCTGCCTCAGCCTCCCGAGTAGCTGGGACTGCAGGCATCCGCCACCACGCCCGGCTAATTTTTGTATTTTTAGTAAAGACGGGGTTTCACCATGTTAGCCAGGATGGTCTCG
GTAGTAAGTGTTCAATAAATGTGAGCTAGTGTTAGGGACTCAGTAATTACTTGTTTATCAGGGCTGGATTCAATTCTATCTCATTAGAAGCAGCCCCATATCTATAACTGAATAGTGAACTGTACAATATGCATAATTGGAGGCAGAAGCCAGCATGGAGTAGAGCAACGAAAGATTATAGAACTGTTTGCTTGATAATTGCTGCTTAAGTAATTTCTGTTTTGGATGACTTGGGCAATTTCTTATCTACTAGAATTTGCCTATATAGGGGCATGGTTGGGAAAACTTGGCAATTCTACCTAAAGAGA
ATCCTGGCCAACATGGTGAAACCCCGTATCTACTAAAAATACAAAAAATTAGCTGGGCGTGGTGGCGTGTGCCTGTAATCCCAGCTACTCGGGAGGCTGAGGTGGGAGAATCCCTTGAACCAGGGAGTCAGAGGTTGCAGTGAGCCGAGATCACGCCACTACACTCCAGCCTGGCGACAAAGCAAGACTCTATCTCAAAAAGAAAAAAAAAATCAAACATTTAAAATCCTTAAATCTTTTTTTCTTTTTGAGACAGAGTTTCACTCTTGTTGCCCAGGCTGGAGTGCAATGGCATGATCTCGGCTCACTGCAACCTCCACCTCCCGAGTTCAAGCGATTGTCCTGCCTCAGCCTCCCTCGAAGCTGGGATTATAGGCATGCGCTATCACGCCTAATTTTGTATTTTTAGTAGAGACAAGGTTTCTCCATGTTGGTCAGGCTGGTCTCAAATTCCCAACCTCAGGTGATCCACCTGCCTCGGCATTC
TGCCTAACATCACCCAGCCAGTAAGTTGCATAGCTGGGACTTGAATCTAGACGAAGGTGGCTCTAATAGCCATGATCTTGCCCCTTGACCACGATAAACCTCAGCTCAGGGGTTTGAAGAGGTGTAGACCACTGCCGACAGACAGGTGACCAGTGAGGCAGACTTCTGCAGTCTTCGGACACATGAGGCACTTCTCTGCTACCCACAGAGGCAAGGGGCACCTGTCCTGTGGGTAATGCCACTGGGGAAATCTGTGGCATTGTGCTTGGCCTGTCTGGGAAATGAGCCTGAATGATTTGAAGGACAGCACTCTCTCCCGAAA
CATGTCGGTATTCTGAGGAGAGTCAGGGGTGGGGCCGGGGGCCATTGGTAAAAGACTGGACTTCCTGGTTGGACACGGTAGCTCACTCCTGTAATCTCAGCAATTTGGGAGGCCGAGGCGGGCGGATCACTTGAGTCCAGGAGTTTGAGACCAGCCTGGCCAACATGGTGAAACCCCGTCTCTACTAAAAATACAAAAATTAGTCGGGCGTGGTGGCACGTGCCTGTAATCCCAGCTACTCGGGAGGCTGAGCCAGGAGAATCGCTTGAACCCAGGAGGTGGAGGTTGCAGTGAACCAAGATCGCGCCACTGCACTCCAGCC
ATGTACACAAATCATTCGGAAAGGCAAACCATCTCTGTTTTGGAAAATAAAGTTTTATGGACAGCTGTGCCCGTTTGTTTACATATTGTCTGTGGCTGCTTTCACACAACAGAGTTGCATAGTTATGACAGAGAGTAGATTGCAGAAAAAAGCAAAGATATTCAATGTGTGTCCCTTTACAGAAAAAGTTTGCCAACCTCTGCTTTAAACTCTTAGGTTTACCTGCAAGCCCGTCTGGAGATTTTCAGAGATCCATTCATCCAATCCTCCAGAATATCAGCAA
TCACTAGAGGAAAAACCATTTTCTCACTACCTTGATTCTAGAAAAATTTGTGCATTCTTTTGATAATACTCAGACACAAATAGTTCTTTAGTGGCCATTCAATTATTCCCTTTGTTACTGTACATTTCCAAGATAGATTATTTGATTAGCAAAAATGCCTGCGCAATGCATTCAGGTTATTGCCAGGTATGGACACTACTAGAATGACAGTGAGTAAGAGAGAAAAAAGAAATGATACCTTTCAGTAAGAAGGAAAATGGAACTATCAA
AAATGTAGCGCAATATTGTGGAGGCGGACATGAAGGCAGGTGAGGTCCTGGTGAGGTGGTAGAAAGATGATTAAGGACAGGATACAGTGTACAGCCCAAAGGACAGAGTTGTCTATCTACTACGGATGACCAGTGTGGGGGCAGTTAGGGAAGCTTTACAGAGGTAAGGAACCCTAAGGTGTCTCTTGAATAAGAATTGACAAGTAGATATGAGAAGGAGGAGTTAGGAATTCCAGGCAGAAATACAGGCAATGTGAAGATATTGTGCTAGCTGGGTGATTTAGCGTGGCTGAACCACGAGGTGTAGCAACAGGTCCCAAGAGAGACA
TCGTGGTTTAGGCCCCATGGCCTACAGTCCTTTATTAGAGCGAGAGTCCCGAGGCCCAGCCCCCATATATGATGGGTCCACTTGAGTCTCCTTAGGCGCCCCATGAGGGAGTAACAGCTTGGGTAGAGAGCTAGGGACCTTGCCCAGCCTGACCCTGGGGCAGGCAAGCGGCCCCCCAGCCCCCACCACCACCCCAGGAGAGGGCGGGGTGAGAACCGGAGTCAAATCTTGGGCCGGGTCCAAGCGCCTGAGCGCCCGGTTTACGCAGGAAATAGTCCAGTTCTCAGAAGTGGTCTAACCAGCCCCAGCCCCAGCCCGGCACCACCTGGAGGGTTCAAGTACATGGAGGAGAGGAGTAAGGCGGACTTAGGCCC
AATCACTGGCAGGGCAGAGAGTGATGAGCTGGGCTTGGAGGGGACACAGTCTTGGATATGAGCCCAGCTCTGTGGGCACAGGCACTGTGGCCCCTTCTCCACTGGCCTCAGGTTCCTGGTGTGTGAGATGAGGTGGAAGTGAGCAGAGGGGGCTCCTGGCAGGGCTGCGAGCCTCCTACCTCTGGGTCCCACATCGGTGCTGGGTCCCAATGCCCACCTTGTCTCAGGGGTGACGTCATCACCTTTTGAAGAAGCCCCAGATGGTGTTGAATAGCGATCGCCACCCCCAGTGTGCACCAGGGAAGGAGCATCGTAGACCTAGCAGATGAGGGCAGGCATGACTGAGCCCGTCCCA
GGGCTGGGCGCGGTGGCTCACGCCGGGAATCCCAGCACTTTGGGAGGCCAAGGCGGGTGGATCACGAAGTCAGGAGATCGAGACCATCCTGGCCAACACGGTGAAAACCCGTCTCTACTCAAAATACAAAAATTAGCCGGGCGTGGCATACGCCTGTAATCCCAGCTACTCGGGAGGCTGAGGGAGGAGACTCGCTTGAACCTGGGAGGCAGAGGCGGAGGCTGCAGTGAGCCGAGATCGCGCCACTGCACTCCAGCATGGGCGACAAAAGTGAAAACTCTATTTCAATAATAATAATAATAATAAAATAATAGTAATA
GGTCTTGCTCCGTCGCCCAGGCCAGAGTGCAGTGGTGCAGTCACGGCTCACTGCAACCTTGAACTCCTGGTCTCAAGCCATCCTCCCACCTCAGCCTCCTGAGCAGCTGAGACTACAGGTGTGCACCACCACACCCCACTATTTTAAAAATATTTTTTGTAGAGATGAGGTCTCACCATGTTGCCCAGGCTGGTCTTGAACTCCTCGGCTCAAGCAATCCTCCAGCCTCAGCCTCCCAAAGTGCTGGGATTACAGGTGTGAGCCACCACACCGGGTTTTGCCTGTGTCCTCCTTATT
GCCATCTTGCTCCTTCCTGGGGGACTCCTCAACCCCAGAGGTGTCAGCTGCTCCCTACACTTCCCATTCTGCATTCTTCAGAGCAGGGACCAGCAAGTCCAGCCCACTGCCTAGCCTTATAAAGTTTTTATTGGACCACAGCTGCACCCCTTTTTAAAAAATTTTTTGAGACAAGTCTCGCTCTGCCACCCAGGCTGCAGTGCAGTGGCACGATCACAGCCCACTGCAGCCTCGACTCTCCAGGCTCAAACAATCTTCTCACCTCAGCCTCCTGAGTAGCTGGGACTACAGGCACACACCACCACCACGCCCAGCTAATTTTTGTAGTTTTTGTAGAGATGGGGTTTTGCCATGTTGCCCAGGCTAGTCTCAAAACTCCTGGACTCAAGTGATCCGGCCACCTCGGCCTCCCAAAGTGTTGGGATTACATGTGTGA
GTCACAGAGCCCATAAGGATGGACTTGCAGAAGGCTGGACGGACCCTAGGAATCTTCTGGTCCAAACCCCTGGTTCAGACTGGGGACCGGAACCCGGCTCCTGGCCCGTGTCCTCTTCCCTACACAGAGGGGGCTCCTCCCTTTCCCTGAATGGTTCTGGAATACAAAGGGAAACACGGTCCCAGGAGCATAGCAGGTGCTCAATAAATATGAGAGTTGAGAAAAAGAACAAATGGCAGGCAGGAGGGACGCAGGGATAGCGGGGTGGGGGAGGGGCACAGACATCTTCAACGCTTCCTCCAAGCATGGCTCACAGAAGAAACCTCAGGGTTTCT
CGCTGTGTGACTCCATGCCCACTCCGAACAACAGCAGGCTGACTTCTCTGGTTTCTGCGGGCTTGTCTGAGCTCAGCCATCCCCCAGGGCCCCTCCTTGCTAAAGCCTCCCCGGGAGCCTCCCCAGAGCTACAGGAAGGGACCTGACACCCGGGCTGGAAACGGCAGTGGAGGGAGAAAGGCAGTGCCCGCTGCCGAGCTCCAGAGCCTGCAGGGGCGGACGGCGTTCACTGGGGGCACCATCGAGCCTCTCCCCAAACAGCACAGGCCCCGCCCGTCACGTGCAGCGCCCGAGGCTCTTGGATGGATTTCTCCCACGCCTCCGGCCCACAGGAC
GATCACGCCACTGTACTCCAGCCTGGGTGACAGAGTGAGATGGTCTTTAAAAGAAAAAAAAAAAGAAAAAACGAAGTCACTTGATGAAGTTTATAGAACTAGTTTATAGTTGGGGTGGGGTTTAAACCCAGGTCACTCAAACACCAGATTCTGAACACATTACTCAGTCTCCTTCTGAACTTAGGGCCAAGGGCGTGGGGCAGGGATTATCAGCTCCATTCTTGCAGATATCAGGAGCTGAGAAATGTGAAGTAACTTGCCCAAGTCAGGAAACTGAGGGGCAAGAACTAGAACTCACATTTTCAGGCACCCAGTCCAGAATTCCTTCAGCTTACTCACTG
GGCCAAGGTGGGAGGATTGCCTAAACCCAGGACTTCAAAACCAGACTGGTCAACATGGTGAGACCCTCATCTCTATAACAACTAAAAAATTAGCCAGGCGGTCCCAGCTACTCAGGAGGCTGAGGCAGGAGGATTGCTTGAGCCCAGAAGGTTGAGGCTGTAGTGAGCCGTGATTGCAACACTGTTCTCCAGCCTGGGTGACAGAGCGAGACCTTGTCTCAAAAAAATAATACATAAATAGGTTGGGTGTAGTAGCTCACTCCTGTAATCCCAGCACTTCGGAGGCCAAGGCGGGCAGATCACCTGAGGTCAAGACTTTGAGACCAGCCTGGCCAATATGG
GCCCTGGACCCATAACTGCTAGGGCTGGGAGGAGTTTGGAAATCTCTTCTGTGCAGTCATCATGGGTCAATGAGGGAGGCTTAGGCCAAGACCCACTTCCAACAGAGACTCTCCACCTTCAGCTGTTTACTGTATTAGGGGTCTATCGGAGCACTGATTTGAGGAAAGGATTCTGCCAAGAAGAATGCAGAAAGGAAGGGACAGAGGAAGAGAAGGAGTTTTAGAACCATTGAGAGTACAACCCCTTCCTTTTACAGATGTGGATTTGAGGCCCAGAG
AGGACACACAGCACCTTGGGAGGACAGACACCCAGACACATGGCCCTCCGTACAAGTATTTTATTTCCATTACAATAGTGCCACGCCAAAACTACAGTAGCTCAAAACATAATACAAAAAATAGATTCCCAGCTCCCAACCCCACGTCCACGCACCCACAGAGAAGCCAGCCCTATGGCTCCCCAGGCCTAAGGGGAGGGGTCTCACTTCATTTTCCTTAAAGCTCTGGAGCGGGTAGTGGCAGTGGCAGGGGCTTCCACCCCTGCTGGGCCTGAGCCCTCTTCTTCCCCAACCCCCTGCCGGCCCC
ATCGCACTCCTGCCTGGCTTTGTGATCACACAACAAATAAATTTCTTTTTTCTTTTTGAGATGGAGTCTCGCTCCTGTTGCCCAGGCTGGAGTGTAGTGGCGCAATCTTGGCTCACTGCAGCCTCTGCCTCCTGAGTAGCTGGGATTACAGGCACCCGCCACCACACCCAGCTGATTTTTGTACGGGGTTTTGCCATGTTTGGCCTGACTGGTCTCAAACTCCTGACCTCAGGTGATCCACCCTCCTTGGCCTCCCAAAGTGCTAAGATTACAGGTGTGAGCCACCGCGCCTGGCCAAGAAATTTCTTATATACAAGCAGGGTG
TAATATTATGCAACCAGAAACAGGCTGAGGAGCTCCTTCAGTCTATGCCCTTTGACGCCAAAGCCGTTCTCTATTCCTTTCCCCTTATCTTCCTTGCTCTTTCCACCACTTCTGTACTTTTCACACACAGATTTCATAAAGCCTAAATAGAGAGAGGAGAGTGAAGGGTCGGCATGCAAAATATTTAAAAACGTATTGCATTCCCTGTGATATTAGGGCCACCGTTGTCATTCAGCTGAGGTCTCTGGGATCGATTCTCCTCAGATTAGCCCATGAGGAATGCGTTCT
TTGTCATACCCGCTGGTCCTACATGGGGTGTGGAGTGGACAGTCAGGCCATGGGCTGTTCTCCAGGCTGGGAAGAGGAGGAGAAGGGACTGCCCGGCTAGGATGGGGGGTGGGAGAACAGTCTGTGAGTAGCACAGAAGGGGCATGAGCCAGGCAGGAGAGTGGAGCTCAGATTCCCAGGGCTGTGGGGCTGGGGGAAGGTGGGGTGAGGGAGCTGCCAGGGGGCCAGCAAGGAGGCATTGAACAGAGTTCAGAAACGTTTGTCCATCTAGGTGGATAGAAAGGGTGAGCCCAGCCTGGATTGGGGTGCCCCTTTGGGTGAG
GGCGGTGGGGCATCTGGAAAGGCATCTTGCAGGGAGGCAAGAGCCAGGTATAGAGCGTGGGAGCAAAGAGGGGCTAGCACACGCTCCAGGGTCTGGGGAGACTTCTCTTGGGAGAATCCTTGGTTGCTGAGGATGGGAAGGATGGGTGAGGCAGAGGTGCCAATGCCCGGCCCGGTGGCCTGAGCCCAGATCCGCCCTCTGATGGGGAACCCCAGGCCCACAGGGACCTCCCTCTGCCTGACCCCAGACCTCCTCTTCCTGGTCCAAGCCTCACCTCACCTTCTCCTCGACTACATGTCATCAGCCTCATCCCCCAGCC
CACTTTATAGGTGATGAGCCGAGGACCTAAAAATCTGGGTGACCTCTCTGCAGTCATACAGCTTGTTTGTAAGAAGTCTGGGTTGGAACTCACCTACCACCACCAAGGAGGGCAGCTGTGCTTTGACGAGCACCTACTAGGTGCCAGGCTAGTATTCCGATGTATTCCAGTGCTCAGCACTTTGAACCATCCCAGGCAAGTCAATACTCACAGTAACTGTATGTGTTAGGAGGCATCATTATCCCTACTGTACAGATAATGAAACTAAGTGGGAGAGAAGCCAGGTCACTTGTCCAAGGCCACACGAGTGATAAGCAGCTAGCACACCAGGACTGCTTGACTTCAGAACTCTGCGGTCTGGCCTCCTGGTATCACCAGACCTTGGCCTCGGGGTCAGGGTTGAATGCATGATTTTGGGTTGTTCCATGGCCCATTGGATGCAGCTCCCCACCCACGGCTTGATTGTCAGGAACAGTGGGGATGGACTCAATCTTGGCTCAGACCTAAGGTTCTCCCAGTGAGAACCAGCCCC
TTCCCAGCTTCCACCCTGCAGGATCAAGTGGGATGGTGTCTACAAAACAGCTCTGTAACCTGTCAAATGCTGTGCAAAGGTCAAGGGTGAATAACAGTAGCATCAATACAAACAGCAGCCACCACAACATGCCAAGCCTAGGCATGGTTTAAATACATTTAAATGTATTTCCCATTTAATTTTCAAAATTCAGAGGAGGCATGGTTCCCACTGTACTCATGAGAAAACAAGCCAGGGAGGTGATGTAATTGACCCAAGACCTCATAGTAAGTGGCAGAGTCCAGATTCGAACCCAGGTCCTGGTGAGTCTGAAGCAGAGGAACCGACCCACCTTGTTATACTACCTGGACTATGGGCCCTGCCAAGCCCCCAGCTGTGATGTTAGGCACTGGAGAAGGGTCGTCCTTGAGTTCCAGTCTTGCAATGATAGACATATTTGCCTTTTAAGTGTCTGGTTCTAAAATGAAAAGCTGCATGCCCTTTCAAAGGCACTTTGGTGGCATAAGGCAGGCAGGGGGACATCTCAGACTGG
GATTCTCAGCCGAGGGACAGCAGGACTGGTAGAGACTGTCAGGCCACACAGCTGCCTGCACAGCACCCCCATTCTTGGTGGGGGGTGGGAGGGATGGCGGGGGCTGGCTGTCCACAGGCCGGACATGACAGGGAGGCTCACTGGAGGTGGCACACTTTGGAGGGGCAGTGTCAGGGGAGACCTTCCTCTTGTTGGGCCACAAGACTCCACAAGGACAGCACGGTGACAGATTCCCAGTGCTAGAGGCGAGGCGGTCAGCCATGTGTAGGTGTATATATATATATACGTATATATAACTAGATATATATATAGAGAGAGAGAGAGAGAGAGAGAGTATTTATAGATATTTATAGAACAGGGCAGGGGCATACCACAGAGGGGGCACAAGTTTTCAGCAACGGTCACACCTGGATCAGCTCACCACTATGACAGACTAAGTCACAGATGAAGGGGGCTGGCTTTGGGGCTGGGGAGCCACTGTCCAGTCACAGGACACCCGCCCAGGCAGGCTTGGAAAGGGAGGCCTCCGAGAAGAGGAGGATCTGTTTAGAGGTCAGAGTGGGGCTGGGGCTCTCAGGACGGGATGGACTTGCCTGACCTGATCAGCTGGCAGTTGGAGAGAAAGC
GATAGATCTGAAATCCAGATGCCTCTCACCCTCGGAACATCATTTACTGTGTCATGTTTCGTGTATTTCCCGAAAAGCGGTATCAGTTTTGCGGCCTGTTAGAACTGAAGCAATAAGGGATCACCCAGAGGAGAGCTTCGGGCTGCTCCAGATGTGGCTGTTCTTGGCTCCCACAGACCCAGAACATCCTCGCCAGCCTGTGCTCCCTATGGGGCACCCCCTCCAGTGGAAGTGAGGGCAGCCACGCACCCCTGGGAATGCCTTAGAGAGGGGCCAATTGCCATCGCCAGGGGCCTGACTCTGCAACCAT
CAAGAGATAGGCCCAGAGGGCAGCTCTGGGGCTGAACTCTAGCCCCCCACCGCTGTCCCTCACCCTGGTGTACTCTTGAGGGTCTGGGTTTGTGGTTTCAGTTTCTTCCTCTGCAAAAGGGCTGCTAGTACCCCTTGGTAGAGTTAGGGGAGAGGGCACGAGGGAGACAGGAGGCCCTGGGCAAGAATCCAGTTGCGCTGGTTGTATTGACATGCATGGACTTGAGAGTTATCCTGAAACCCTATCCCTCCTTATCTGTGATTTGGGAATCACGTTCTGGCCTGTGT
CTAGGCATAGAAGGTGTTTAGTCAAGATCAGCTGGATCTTAGAGACATAGGGCAGACGCCTGAGAAAGGCTGGGACAGCTCACTTGGGGTGACGAGGTCTCCCATGAAAGCATTTGGGGTCTGGATTTCAGGGCAGTGCTGGTTTCCTCTCTGGCCACAGCCTGCAAGCAGCGAGCCATATAGGAGAGGAAAGTTTGGCTGGGTGTGGGGCCTCACCCGGGAGTCCCAGCACTTTGGGAGGCTGAGGCAGGAGGATTGCTGGAGCTTAGGAGGTTGAGAGTCTGGGC
AATCTAAGGGTATATTTTTAATAAATAGGTGCCCAAGGCTGGTTACTTCTTTGGCTCTTGTGGTGTGGTCATGCCACAGCATTCATGTAGGGAGGTGGAGGGCCTTTTTCATCTCTTATGCCAGTATATAGTTGGTTTTTGAAGTCAGGTGTGTAGGCAGGCTTATTTCCTAGGAATATCATGACAGGAAAATGAAGAACGCTTTTTTTTTTTTTTTGAGACGGAGTTTTGCCCTTGTCGCCCAGGCTGGAGTGCAATGGCGCGATCTCGGCTCACCGCAACCTCCACCTCAGTAGCTGGGATTACAGGCATGCACCATCAGGCCCAGCTAATTTTTGTATTTTTAGTAGAGTCGGGGTTTTTC
CCTCTCCCCGGCGCCAGGCGCCGCCGCACGTCTCCCAGCTCACAAGGGCGCACCTGCGCCCGCCCACTGTGCTCTCGCCGCCCCCTCCCGCGGGACCCGTTCTCTCGGTGCGCAGATCACGGGGCCGCACCTACGCGTTCCGGGATCTCTGTGATCCTGACAACAGCCCCGTGAGGCTGATCCTGCAAGAGTTACATGTCTGCCATGGCTGACGGGGGAAATTGAGGTGTGCAAACAGAGCAGATCCAGCTCTTCCGAGCTCTTCGGGACCTCAGTCCCTATCACCCGTGCGCTGCAGCTCAGTGGCACAGCCCCTTCTAGTTCCCGAGGCCCTGTGCCAAGTGCTTTCATCCAGTCCTTAAAC
GAAGAGGGCAGCAGTGGGAGGCATCTGGGAGGGAGACATTTGGGCCAAGGCTTGGAGGCTGGCCGACTGAGCCCCTGCCCCCAAATCACTCATCGACCCCTTGACTCCTCCCTGCCATTCCCTGCATTTCTCTTTCTTCCAGCTCCCCTCTGATCTCTGGGGTCCATCCTTCTCTTTTTACCTTCTTTCTCTTGAGTTCTGTCCTATCTCCTCATTCCCCAGTCATCCATTCATTCACTTGTTAATTCATCCACTCATCTAACACAAACTGAGCACCAGCTCTGTGCCAGGGCATTGGAACCTGAG
GAGTGCAGTCCTTGTCATAAATGTTTAGTGCCCTACCCTTTTGTTTGTTGTTGTTTGGTTTTTTTTTTGAGACCAATCTCACTCTGTTGCTCAGGCTGGAGTGCAGTGGCTCCATCTTGGCTCACTGCAACCTCCGCCTCCCGGGTTCAAGTGATTCTCCTGCTTCAGCCTCCCCAGTAGCTGGGACTACAGGTGTGTGCCACCATGCCTGGCTAATTTTTGTATTTTTTAGCAGAGATGGGGTTTCACCATATTGGCTAGGCAGGTCTCAAAAGTGATCCACCCATCTCAGCCTCCCAAAGTGCT
CTTTCCTTATCTGTAAATGGAGATAACGGTTCTCACCCAGAGGGCTGCCAAGAGGAATGCCCGTGATTTGCTGTGTGATGCACCTGGCTGTCAGCTGGGCACATTCTAGGTGCCAGGTAATTGTGGGGGCAAGTGTACAGCATGGGGCAAGTGCAAAGTAGGCGGTCTCAGGCCGAAGAAGGCCAACCTCCCCTCCCCACCCCCTGCATTCCTGGTCTCCCAGGGGCCTCCCCGCCCCTCCTTCCTATCTACCAGGTGGTTCCCAGGGGATGCACAGACTGGTGGTGTCCTGACAAGGCCCAGGCAGGAGCTCGGAGCCC
TGCTCTATGATGTGGGGGCACAGAGCTGGCCCATCCCCAACTCAGTCTCTGCTCCCACAGCATGCAGCCAAGAAGGCTGCATCTGGCTGTGCTGGGCCCTGGGCTCTGGTCAAGGGAGGCACCCAAGGGCAGGGGTTCTCTGGGCAGGGGGGGCAGCCTCTGACCCACCATGACCTTGGGCAAGTCCCTGCCATACTTGGAGCCTGTCTCCTTATGGGTACAGTAAACCGGTGGGTCCATATGGCCTTTCCCACTGTCGGAGTTGGTGGGCCTCCTTCTACTGGCAGGGTGGGGAGTGGCCGGGCCTCAGGGGCCTGCTG
GGTGGGAAGAGAAGATGGGAGCTGCTCTGTCTGCAATCTGGCAGTTGTTTATCCCAAACAGGGAACCAGAAGCTGAGGATTTAAAGGCTCGGCGTGGGAGGAGGTGCTCTGGGCTGCAGGAGATCCGGTGGGGAGCCCCAGCCCTGCCTTTCCCTGGCTGGGCGACCTCAGGCCAGGCCTTCTACCCTGATGGTGGCTTCCTCACCCATAAAACATGGAGAGGTTAGAAGTCATTTCAGACATTCCTTCCAGCTTTGTTATCCCAAAGCAGATGCGCTAGGCAAACAGAGGGTGCCTGCTAAAATGCCTGTTGCTGACTGATTGG
AGCACAGAACGTGGCTGACCTTGGGGTGACACTGCTTTGGTTACCTGTCCCTGCTTTCTGACTTACCAGCTGACGGTGTGACCTTGAGCAAGAGACAGCCTCTCTGAGCCCATTTTCTGTCTGCAAAAAGGAGGACTATTTGCTCCCTTGCAGAGTTGCTAAGAGCCTGAGGAAGGATATTGCCTGTGATGTACCTAGTACGGAGCCTGGGGCATGGTGAGTTTTCAGTGGCCAGTCATTCCCTGTCTCCCTCCTCTACAAATGAAGTCCTAGGATGCTAGGAGAGCACTGGAAAAGAAGCAGT
GGGAGGTCGAGGCGGGCGGATCACCTGAGGTAAGGAGTTCGAGACCAGCTTGGCCAACGTGGCGAAACCCCGTCACTACTAAAAACACAAAAATTAACTGGGCGTGGTAGTGCGTGCCTGCAGTTCCAGCTACTCGGGAGGCTGAGGCAGGAGAATCGCTTGAACCCGGGAGGCGGAGGTTGCAGTGAGCCGAGATCGCGCCACTGCACTCCAGCCTGGCGACAGAGCGAGACACCGTCTCAAAAAAAAAAAAAAAAAAAAAATTAGCCAGGCGTGGTGGTGGGCACCTGTAATCCCAGCTACTCGGGAGGCTGAGGCGG
ACACTTTACAGTCTCAGGGGTCCCTCTTTCCGGTCCTCTGGCTAGAAAGTCAGGGTTTTAACTGTACTGCTCTGCCCTACAGTTTCTGTGACTGTCTGCCTCCACGGCCAAGCATGGAAGGTTGTGTAAAGAGAAAAAAGCCATGGGCATGACTCCCTTGCTGTTGGGACCATTCTTCCTCTGGCAGAGAGATGAGTTTCCTTCCCTTGAAGTTCTAGGCACCTGCCTGGCTGCCACTGCTGCAGTGAGATTGCCTAGGGGCTGGTGTGGGGAGAAAAGAGACAGCAAACACAGGATTTCCCCGCTTTTGCTGACCTATAGGGGTGCTTACCTCT
CCTATGGAGGGGAAAGGATGTGGTTGGGACCAAACCATGAAGGGCTTCCACTGCCAAACTCAGGCTCAGCCAGGACCTTGAGGGCAGCAGGAAGCATAAGGGGGATCCAGGCATTTTAAAACAGGTCCCGCTGGAGGAGCGTGAGGTGTGGAGGAGACTGCACAGGCAAAAAGGTCTATGGAACCTTTTGGACGGGAGATGAGGAGAAGACCTTGGCTCTGGACTGGCAGGGGCCATGGCAATGGTGATAGGGAGGTGTGGCTCAAGAGGAGACCTACACAGGTGGCACAAATCCCAGGACTG
GCTGCACGCCGCAGCAGCCCGGGTGTGGAGCGCGCAGAGGGGGCACCTCGGCTGAGTTTCGGGCACGCTGCGCACCCACGGGAGGATTTCAGGGAGGCGGTGGCCAAGTCGGGGAGCGCATGCCGGGGCCGTACTCCCTCCTGGGACAGCGAGCCTTCCGAAAGTCCGAGCCCCAAGAAAAGTTGACCCTGGGTCTGAGAGTAAGAGGGAGGAGCCGAGAGCATGGACTAGAGAGGCACGGAGCCTCCCGGGCCCTGAGGCTGCCGCCTCCCTCCGCAGCAGCCACCTCCTCCCGCCCTTTACAAAGACAAGCTCCTTGCTCCCAGGAGTCG
CGTCTGCCTCAGACTTCTTCCTTAGTCTGGTCTGTGTCCACTTTTTCTAAAGTAACCCCACCCCCAGCACACCATTGTTGGCACCTCTCAAGGTTGCTCTTGGTGTTCAAGGGTCCCCTACTCCCTGGACTAGTGCAGTCCTTGCCCTCAGCCCCAGACCAGAGATGGGTGGTATATGCCATGTGGGGTGGGTGATGCCAGTAGATAAAAGTGTGAGAGAAGGGGTCTCCAGGGAAGAGTCACAGGCTGTTGGACGCAGCCTGGGTGGCAGAGGGCAGGGTCATCACCCTCTAGCATCAGTGCCTG
TCCAGCCTGGGTGACAGAGCGAGACCCTGTCTTAAAAAAAAAAAAAAAAAAAAAAAAAAGGCAGCACAGAAGACTGAGAGGGTGGGGCTGGAGTGTGTTTCAATTTTAAATTAGGCCTTGAGGGCCATTGAGGGACCTTGGCTCTCATTGTGAGTGAGCTGGGAGTCATGGAGGGTTCTGAGCAGGGGAGGAGCCTGGCCTGACTTAGGCCCTTGCAGAATCACTCCACCAGGAGGCCAGAGTGTTAGGACCCAGGGTGGAGGCTGCGAGCTCGGGGAGGAGGTGACCGCACACAGGATGGCGGCTGGGCTTGGCGGGGCAGTGGAGTGGGGAGACAGAGTCTGGATGTATCCTGAAGGTGGAACAGACAGGATTAGCTGGTGGATGGGACATGTCGGTGGCAGACAGAGAGGAGTCGGGGATGAATGACTCCCTGAGCCTCTGGGGAGGGTGGAGCTGGCTGCCCTTAAGGCTAAGAAGGCTGTGGGCAGAGCAGGTTTCTGCGGGAGATGAGGAGTG
CTCTGAGCATTTACCTGTTTGGTTATTTGTAGCTTTTGACCAAAATTAGTTTTTCTTTTATTCACTAAAGCCTTTATCCAATTCATATTATACTTATAAGAACTTATATTTATTTAATAGGTCACAGTTTGTAACATGTTTCTGTACAGGTTGTGTCACTCATTATGAAGTGTGAAGTGGGTCCTGAAGGAATGCATGAGAAATGCAAGTTTCACTTCTTGCTCTCCTAAGTTCACACTCTCACTGGGAAGATAGAACAGAGTTTTAGTAGGTGGTCAAGAGCCCATACGATGGCTGTAGACTGTGCTACCAAAGCTCAGAGGACGAGGAGAGAGGATGGGGAGGCAGAGCAGCCAGGGAAACCTCAGAGAGGAAGGA
CCTGTGCCAGTAGGCCCAGAGGGACGTTAGAGAGGGAGGCCAGGCCCATCGCATAGAGCCGTAGTGAGGAATGGGGATTTTATTCCAGGGCTAATGAGAAGCTGGTGGTAGGTTCCGAGCAGGGGCTCCTTCTAGGGCGTTGTGGAAGAACGGGATCTAAAGAATAAGATGGAAGTTGGGGATTCAGGAGGTCACTGGAGGAGCCCTGAAGGGAGAAAGGGGTACCCACCCTTCACTGGAGGGCCCCTCATGCCAGGGGACCTTAGCCTGCCTCGGGTGTCACTCTAAGCTTTCAAGAGCCGCTTTCAGCTCTTTGGGCCAAGAACATCTCAC
AGCCCCCGCCCCTGGAGTGCATCAGCTGTTGTTTGCCTGGAGGTCCTATTTGTTGGCCTTATCGAGCTGGCAGCCCCTACCCAGAGCCCCTCTCCTATTCCTGGACACCTGGCACCTCCGTAGCTCGCATTTCAGAGGCAGCCTGTCTTTGTTTTCCCTCTCTTAGTGGAAAGGGCACCGGCTTGGCAAATCATCAAGTCATACGGATCTGGGTTCAATCCCATCCCTGTCCCTTTGTAGCGGCAGGACCTTGGAGAACTGACTTCACCTGTCCAGGATTCAATCTCCCCCTCTACAGAATAGGCTAATGCCACCCACCTCACAAACTCCTTGTAGGGAT
AAATCCACATCCTTAAAGAAGATGGACAGGTATATTAGGACAATAGGTGGGAGGGGAGACAATTTGGACCCACAACCCCTGGCTGGGACATCTGGGAAGTCTCCCCAGCAGAGGTGGCACTTGCGCTGAGTCTTGAACGATGAGTAGGACACTGCAAGACAAGTGAGGAAAGGGTATTTCAGACAGGGGCAACAGTGCTTGCAAAAACTCAAGAGTGTCCATGGAAGGTAGAGTTGCTAGATAAAATAGAAGACACATGATTACATTTGAATTTTTTAAAAATAAATGTTTTAGTACAAATAT
TGGACAGTTATGATGTCCTCTTGATGAATCAACCCCTTTATATACAGTCCTTCTTTATTCCTGGAAATATTCTCTGTTTCTGCTTCATCTGACATTAATATAGACACTTGAGCTTTCTTTGGATTAGTGTTTGCATGGCATGCCTTTTTTCCATTCCTTTGGTTTTAGGCTATCTAGGTCTTTATTATTATTTTTTATTTCTTTTGAGACAGAGTCTCGCTCTGTTGCCCAGGCTGAAGTGCAATGGCGTGATCTCAGCTCACTGCAACCTCCACCTCCCGAGTTCAAGCGATTCTCGTGCCTCGGCCTCCCAAGTGGTTGGGATTACAGGCATGTGCCACCACATCCGACTAATTTTTGTATTTTTAGTAGAGATGGGGTTTCACCATGTTGGCCAGGCTGGTCTCGAACTCCTGACCTCAGGAGATCAGCCCGCCTAGGCCTCCCAAAGTGCTGGGATTACAGGTGTGAGCCACCGCCCCAGCCCTAGGTTTTTATATTTAAAGTGTGTTTC
GGGCCTCGGAAAAGGCAGGTCTGAGGATGCGCACCGACGCGGGACCTAGTGCAGGCTGGTGGAGCCCCCTCCGCGGTCCTCTGAGTACAGCTGCCGGTCCCCACCTCTGAGGCAGAACTTGAGGAAAATGGGGTCAAATGGAAGGTACTGGTATCGGGACACACGCGGGGAGGCCTCCAAACACCCTTTCAAGATGGTTCGTGTTGACCCCGATAGGTCTCGTGTTGGAGGGGCAGGCACTGGGGGTTGCTGGTCGACCCGCATGTTGCCCCACCACAGAGCATCCAGGGCTAAGAGCGCGACAAGAGCCTCCTCCGACCTTAAGC
TGGGGAAGAGGTCAGAAATTTTCTTTTTTTTTTTTATGGAGTTCCGCTCTTGTTGCCCAGGCTGGAGTGCAATGGCACACTCGGCTCACCGCAACCTCCGCCTCCCAGGTTCAAGCGATTCTCCTGCCTCAGCCTCCCGAGTAGCTGGAATTACAGGCATGCGCCACCACGCCCGGCTAATTTTGTATTTTTAGTAGAGACGGGGTATCTCCATTTTGGTCAGGCTGGTCTTGAACTCCTGACCTCAGGTGATCCGCCCACCTCAGCCTCCCAAAGTGCTGAGATTACAGGTGTGAGCCAACGCCCCC
ACCCACCTCCTTGCAGGGAGGAGTGAGGATTGCATGAAATAATACACCTAAAATGTACAATCCAGTAGCTGGCACGCAGCAAGTGCTCAGCAAATGTTAGTCACTCTTATTACCATGAGTCTCATTGGCCTCTCCTCCTGGGAGAAACTAATTGTCCTCACCCTCTGCATCAGGACCTTTAAGAAAGAAGAATGTGGGCCGGGCATGATGGCTCATGCCTATAATCCCAGCACTTTGGGAGGCCAAGGCAGGCGGATCACTGGAGGTCAGGAGTTTGAGACCAGCCTGGCCAATATGGCGAAACCCCATCTCTACTAAAAATACAAAAATTAGCCAGGCGTGGTGGTGGGCACCTGTAGTCCCAGCTACTTGGGAGGCTAAGGCTGGAAAATCGCGAACCCAGAAGGCAGAGGTTGCAGTGAACCGAGATCACGTCATTGCCCTCCAGGCTGGGTGACAGCAAGACTCTGTTGAAAGAAAGAAAGAGAGAAAGAGAGAGAAAAAAAAAAAAAGGAAGGAAGGAAGGAAGGAAAGAAGGAAGGAAGCAAGGAAGGAAGGAAGGAAGG
ACATTACACCATAAAGCAATTCAGATTCTGACAGTCCACTGTTTTTAATAACAGATTTAAAATAAAAAATTCTCCCTTCCTGGCCAGGCATGGTGGCTCACACCTATAATCCCAGGACTTTGGGAGGCTGAGGCAGGCAGATCACTTGAGGTCAGGAGTTCAAGACCAGCCTAGCCAACATGGTGAAAGCCTGCCTCTACTAAAAATACAAAAATTAGTTGGGTGTGGTGGCGGTCACCTGTAGTCCCAGATACTCGGGAGGCTGAGGCAGGAGAATCAGTTGAACCCAGGA
ATAAACTTTGCTTGGGTCACAACTAGAACCCTTCGCTTCGCCTTTACGAAAATATTGAGGCCCGTTGCAACCCTAGATGAGGTTGTCTCATTTTCTCGCTGGAGAACTGTCAGGGAACACGGAAAACCCACCCGCGACCCGGCTTCATGCGGCGCCGTCTCCTATGGCAACCGGGAGGAGGCGTGGTTCGAAGGTTAGTCACGCCCCTTTCCTTCCAACCCGAACAACGATTGGTCCGAAGGCGCGGCGGTGGCGCGGGGAGGCGGATCCAGGACCGCAGCTCCGGCTGGCCCGCGCCGCCATTTTGGATTGTGTGAGTTTCCGGGACGTTCGGAGGGTGGCCTC
CCAAGTTATCCATCCAACTAGCAAAGGGTATAGTCAGACCACGAACCTGCCTGTCGCCCTTCCAAATTCTTTTCAACACATCAACTGTGTCTTTAAAAGAGAGGTTTCCAGAGTCCTCCTACCTGAGCAAGACTAGGCTGTTTGGAGCATTTCTTCCCACCTTCCTGGCAGGGCACACCCAGCCCTGGTCCCGCCTCCCCGGTTAGGAGCTGGCTGGCTGGCTGGAATTCGTGTCTGGGCAGCATTTCAGGCAGCCACACTCATTTTGCTTTCAATGCACACGCCTGGGAACTGAGCCAAACTGCAGAGAGGGCATCATC
CACTTCCACACCTTTGGGTGTGCCATTTCTTTCTGCTTGAAATGACTCTCCTGACTCGCCTCCCAAACTCCTCCTATTGACTTTCCATTCTCAGCTCAAATACTTTCTCTTCCACGAAGCCTCCTTTGACTTTTATAGTCATATTGAGACATGCTTCCTATGTTCCCACGGTGTTTTATACCTACCCCTTTCTAAAAACATGCATTTTGGTGTCTGCCTCTGCACTCATGGTTAGCCCTAAGAAGGGAGAGGTGATGAGTTTCAACCTTTGCCTGGCCTTACAGGTCAAAAATGGGTGAGCTACAAATATGTTTTGTCTC
TTGCCCACTCTGGAATGTAGTGGTGTGATCTCAGTTCAAACCTGCACCTCCTGGGTTCAAGCGATTCTCCTGCCTCAGTCTCCTGAGTAGCTGAGATTACAGACACATGCCACCACACCTGGCTAATTTTTGTATTTTTAGTAGAGAGAGGGTTTTGCCATGATGGCCAGGCTGGTCTTGAACTCCTGACCTCAAGTGGTCCACCTCCCTTGGCTTCCCAAAGTGCTGGGATTACAGGCATGAGCTACCACGCTTGGCCAGAGCTAGCATCTTAGTCTCACAGTGGCCCCTGCTCTCTAGGTCCTCAGCCCTTAGCCCTGCTGTCACCCACCCACATCCT
CCACTAGCCAACAGATACACTGGGCATCCTGCTGGTCACCCTTTGCTGTGGTCACTTGTTTCAAGCGATTCTCTTGCCTCAGCCTCCTGAGTAGCTGGGACTACAGGCACACGCCGCCACGCCTGGCTAATTTTTTGTATTTTAGTAGAGACGGGGTTTCACCGTGTTGCCCAGGCTGGTGGTGAACTCCTGAGCTCAGGCAATCCTCCCGCCTCAGCCTCCCAAAGTGCTGGGATTGTAGGCGTGAGCCACCACACTTGGCCCTGTTCTACATATTTTAACCATGGAGCCACCTGGCCTTTTCCCAAACAGCT
TCTAAAGGAGGAAGGTGGGTGGGTCTCAGGATCGCAGTGGATGTGGTGGCAGCAGCAGCAGTTGCAGAGATAGGATGATGTGTGAGAAGCCTGAGCCCTGAGTTCAGACTGTAGATTCTTCTGAAAAGGTTCCAAAGAAACCTGTAAGCACTGAACTGTTGGTTGAGGCATGGCTGGTGACTCTTAGGGAGAGGAGGGGACGACACTGTCGCCCCCCACCATCCTCCTCCACCTAATTCAGCCACCCTGAATGCCTCCGGGTCAGCATACACCAGAGGGGCGTGGAATGTCCACAATTAGCGAGTCAGGCCAGTTTCCTTCCCCTGCTGGTCTGGTCAAGATGATGATGAAA
CCTCCCGGGTTCAAGCAATTCTCTGCCTCCGCCTCCCGACCAGCTGGGATTACAGTGACGCGCCACCATGCCCGGCTAATTTTTGTATTTTTAGCAGAGACGGGGTTTCACCATCTTGCCCAGGCTGCTCTTTAACTCCTGACCTCGTGATCCACCCACCTCGGGCTCCCAAGGTGCTGGGATTACAGGCGTGAGCCACCGCGCCCGGCCAAAACAAACACTTTTACGACAATTGAAAAATAGAAGTTTCCAATTCAATTTTGCAACTAAAAAAT
GATTATGCCTGAAGGACAGCTTGTGTGTCAGGGCCCTGAATTTTATTTACTATGTGTGGGTCACCTTTCTGAAGGCTCATAAACTTCCACGCATATGATCCTCATATCATCCCCATGAGATGTGTAATATCATCACCCCCATTTTATAGATGAAGAAACTGAGACTCTGAGCATTTACGTAACTTACCCAAGGCCACAGGGCTGGTGACAGTAGAGGTGGTTTTGAGCCAGGGCTGTCCAGGTACACCCTCTCAACCACTTTGTCATCCTTCCTCTGGATATTCTCTGGACACCTTGG
CAGACAAGGCAGCCTCGACTTCCCCGGCCGGCTTCCCGCCCTCGCTGCGGGCTCTCCAGGACCCTTTAGACCTCCAAGGCTACAGAACTCAGTCGGATCCGCAATAACGACAGGCCGGGGACTGCGAAACGTGAGCCTGCCGCGGGGACTGGGGATTGGGGGCGTCCCTCCCCTCCTACATCTGCGGGTCCGCTCCTCGAACACGCGCAGTCCGCGCGGAGGGGGCGCATGCGTGCACTTACGTGACCCCGGCCTCGTCGTGGTCGTCTGGAAAATGGGCCTCGGCGTGATGCTCGCCGGACCCTGGCACCA
ACAGAGAGGATTTCGCATCATGAATCACTATGTACGAAGTGACTACCGAAGGAGCTGAAAAGAGAACTCTATCTCAGAAGCAAAAACTGCAGGGAGCACCTGCTACGCTAGGGCTGTGGAAACAAAGGGAAGCGTTTGGAATTACTGGGGTCAGAAAGCCTGGGAACTAAACCCCTAAGGAGAGGGCTTCGCAGGTCTCTGGTCCCTGACCTGGCCCCGAGGGTGGGGACAGATCCCCGAGGCGAGGCGTCGATGGCTGCGGTCTGAGGTCTCTAGCGGGGGGCCGATGAAGCTCTTCTGCGAAGTTGGGAACCCGCGCACCAGTTTT
ACTCTCATTTTACAGATGAGGAAGCTGAGGCTCAGAGAGGTGCTGCCACTGGGATGCGGACTCCAGGAAGCCTGACCCCGTCCTGCCTTTTAATCACGGCATCATACTGCTCTTGTGGTTTGGGATGATTAGAACCTGAGAGAGTTGGAGAGGGGAAGGAGCGGGTTGAGTCTGAGCCTAAGAAATGGGCTGGGACCAAATCCCGGGGGGCTGCTGGTGTTAGACTTGGGGGTGTTGACATCATTGCAGATGAGTGGGTAGCACATTCTTAGGGAGAGGGTGGTGGGATCACGTGTGCTTTTCTGAGAAGTCACTCTGGGATGGGGCAGA
GTGACCGAGTGAGACTCTGTCTCAAAAAAAAAAAAAAAAAAGAATAAATAAATAAATAATTTTCAAAAAACAAAGACATTTACCCATTCATTCAGCACTCTCACTATATCCTGAGTACTGAACTAGGCCTGAGGGACACAGTGAAGAGTCAAGCAAACCTCTCTTAGTTCCATCTGTAAAGGGGCGTCAAGCTTGCATCTGGTGCCCTGCATGCTTGGATACAACATCCTCCTGGGACTGGGCTGCTGTGTCTGTCCTGAAGTAAGCCTGAATCTGAGAATAACTTAAATCCCAAACATCTCAAACCCAGAATGGAAGTA
GCTTGGAGAGAAGAGGCGACTTCTCAAAGATGATCCAGAGGAGTAAAGGAGGCCCCGGGATTCAAACCCCCCTCCGTGAGGTGCTCTCCACCTCCCGCTGTCCTCAGTGTGGACTTAGATCCCAGAGCATCTTCACCCCTCTGAGGGGGTGAGGCCAGTCCCCTCCCTGGCTGGCTTGCAGACAGCGACCCAGGTTCAGGTAGCGGCCTAACCCACCCAGCTCTGTCTCTGTGGGGGTGGTTTGACCTGATGCAGGTTTGAGCCTGTATCAGGCTCTGTGGGGGGTTAGGGCAGGGTTCT
GCTTGTTACAGTTTTACACACATTCATTCAGAGGAAGACATTACCATCAATGTGTTGTTTCTTTTTTCAAATTCCAGTATGTTTTTAAAGACCCATATTTCACTAAGCAGTGTACTTGTTGAAACTGATGTGAGTGACTTTATGTTTCCACATGTGATAGAGCATCAGATACTGGAGTTTGCCAGGGGTAGAATGGTTGGATTCAGGAATGTTTAGCTGACTCATAGCAGGAAGTTACACTGTAAAAAAATGAAGCAAGGCAGGGAAGACAGATTTAAGTACCATGCAGCTC
AGCTTTGACACAGGAAAAGGAGCAGGAGACCTGTTGCCCAAGGTAAAAGAGAAGGGTTCTAACAACCTAAAGACTCCAGAAGGGAAAGTCAAAACTAATTTGGATAGAAAGTCACTGGGCTCCCTCCCTAAAGTTGAGGAGACAGATATGGAGGATGAATTCGAGCAGCCAACCATGTCTTTTGAATCCTACCTCAGCTATGACCAGCCCCGGAAGAAAAAGAAAAAGATTGTGAAAACTTCAGCCACGGCACTTGGAGATAAAGGACTTAAAAAAAATGACTCTAAAAGCAC
GAGGCCAGCAGATCACTTGAGTCCAGGATTTCGAGACCAGCCTAGGCAATGTGATGAAACTCCATCTCTACAAAAAATACAAAAATTACCTGGGCATGGTGGCATGCACCTGTAGTCCCAGCTACTCAGGAGGCTGAAGTGGGAGGACTGGTTGAGCCCAGGAGGCAGAAGTTGCAGTGAGCCAAGACTGTGCCACTGCACTCCAGCCTGGGTGGCAGAGTGAGACCCTATCTCCAAAAAAAAAAAAAAGTTTATAAATGGAGCAATGGGAAAAAACTTGGATGCTTTTCTTACCTGCCCCAGGGTAGTCCTAGAAATCAGTGAGAATTCCCAT
CCTCCAAGAGGGGCAAACCTGGCCCAGGGACTGGTCGATTGTGCCCCTCTTCAGCGTTCCCCTCCCTGTGCCACTCATTCTTCCAAATCCTGGTGTCTTGGTGCCTCTGCTAGGATTGCACCCCACCCGTCTCAGCCCTCAGGTCCACCAGGGCCCTTGGCCATGGAGCTTGTCCTCAACCCCTGGGCCTCGTTCCCTGGTCGGCATGCTCTTGCATCTTCAGCTGTGCCTTAACGTGGAGCACCAGTCCCCACGCAGCCTGACCCCACTAGGCCCTGTCCACCTCTGCCCCCACATGGTCA
CGCCATTCTCCTTTCTCAGCCTCCCGAGTAGCTGGGACTACCGGCGCCCACCACCACCCCCGGCTAATTTTTTGTATTTTTAGTAGAGACGGGGTTGCACCATGTTAGCCAGGATGGTCTCGATCTCCTGACCTTGTGATCTGCCCATCTCAGCCTCCCAAAGTGCTGGGATTACAGGCGTGAGCCACCGTGCCCGGCCAATAGTTATATTTTTTAATAGAGGTACATCACTATTTAAATTTTTGGAAGCCCATTTGCACATCTCTAAAACCACTGCAAAATGGGTCCATATTGGAATAGGTCCAATATGGGTCCAATTGGAATAAGCCATACTGGAATAGGGTGGGCCCCTAATCCCATACGACTGG
GCAGAGGTGGGTGGATCACCTGAGGTCAGGAGTTTGAGACCAGCCTGGCCAACATGATGAAACCCCACCTCTACTGAAAATACCAAAAAAGTAGCCAGGCGTAGTGGCACATGCCTGTAATTCCAGCTACTCGGGAGGCTGAGGCAGGAGAATCGCTTGAACCCGGGAGGCAGAGGTTGCAGTGAGCCGAGATGGCGCCACTGCACTCCAGCCCGGGAGACAGAGTGAGACTCCGTCTCAAAACACAAAAACAAACAAACAAACAAAAAACTTAAAAAAAAGAAAACTAGGGCAGGGATGGGGTGACAGGAGGGGAGAGGCAAGGGACAGA
TACTTGATTCGGATTTTTATTAAATCTCTTAACCAACTTTCGTCATTCTCAAATGCCAGTATAATTCTGTGAACACTCCAAACATTAGAAATACTTTTCTTATATTGTAAACAAATTCTGTTTATGTAGAAGATGGTTCTCTTTGGAAAAACAATGCCTGAAAGCTCTTCCAATTTAGCAAGGAAAATAGTCTGAGAAAAGAGAAATAGGTATGCAGGTACATGCCCCGCCTCAGCCCTCCCACACGTGGTCATTTTTGCTTGTTGAAAAATTAGACTTTAAGTAAAAAATGAAGCATCGA
ACTACGTGCCAGAGGAGCTGGGGCCAGTACTCCAAAAGGAGACCAAAGACTGGGTAAAACCAAACTCAGAACAAGAGCTGAGTTGGATATGAGTCAGTAACAGGCTGGGCTGGCCTGAGGACCAAGGGATGAGCTGCCCCAGTGAGATGCTAGAGGATTCATTCATTCATTTATTCACCTGATGTTTACTGAGTTGCCTGCTATGTGCCAGGCACTGGCACAGAGCAGTGGGCAAGACTGATAAGGTTCCTGCCCTCTCAGAGCTTATCTCAAGTTAGGGAGATGGCCAATAAAAAAGCAACCAAGTAAGTAATGGAGAAAATCTCAGAAGTGATGTGC
CGTTAGCGCGAAGGCCACTGTCCCGTCATCCTCAGTGGAAAGGTCAAGCAGCTTCTGGTAAAATGCTTCATCATAAGGCCCATCTATTTGTAAGGTTTTTCTGAAGAAGAAAGCACAATAAAAACAGGATGACAAAGCCGCACGGAGGTTGTTTCTTAAACTGCTAACAGTCTACAAAGCCCAGCACCACTAAACATCACACATTTTGTTTTGAAAAACACATAACAGATCTATCTCCCTCATGTTAAACATCAAGGTTTTTAACAGAACTCAGCAAGACCAGAACCAGCGAGCCTTGAAGCTGAGCCTTCTCCTGTTCATGACAAGTAGC
GACGCAGTGGCTCACGCCTGTAATCCTAACACTTTCGGAAGTCGAGGCGGGAGGATCGCTCTGAGCCCACAAGTTGGAGACTAGCCTGTCTCTATAAAAAATAAACAAAATGAGCCTGGCGTAGTGGTGCACGTCTGGAGTCCCAGCTACTCGAGAGGCTGAGGTGGGAGGTTCGGGATCGCTTGAGCCCGGGAAGTCTGGGCTGCAGTGAACCGAACCGTGATCACGCCTCTGGGAGTAGTCCATTTTGCCGCAGCAATCCTGCAGGGGTAGGCTGAAGTGAGATCACGAGTTTTATTTAGTGATCACTTGGG
TGCCTGAACTCAGGAGTTTGAGGTTATAGTGAGCTCTGATTATGCTACTGCACTCCAGGCTGGGTGACAGAGAGAGAACCTTGACTTGAAAAACAAAACCCCAAAACACAGATTGCTGGGCCCCACTCCCAGAGATTCTGATTCAGTATTCTGGGATGGGGCCCAAGAATCTGCATTTCTAACTAATTCCCAGGGGAAGCAGATGCTGTCGGTCCTTGGACTCCCTATGGGCAGCACTGGACAAGAGAATCAATAAGGAAGCTCCATGATCTCTCAGTCCCCTGGGCAGGGCTGAT
GCCAGGAGGATAGACAGGATGGCGATGATGACCACGGTGCCCGGGCTCTGGGGGCCAGGGACAGCCCGAAGTGCCTGGGCTGAGGGCAGTGATGGGGGCCGCATAGGCGGGCAGGAAAAGAAATTTTACCTGACCGGAAGGGGCCCTTGGGCAGAATCCAGACCAATCACCGCCCTGCCTCCCCTACCACCACCCAGGCCTGGGGGAAGGGGGTGGCTGGGGGAGGGGCGCCTGCAGATTGCAAGATGGTTGGCTGCCTCTGACTGAGTGGTGAGCTGACCTGTTCCCCCAGCCCATCCTCAGTCCTCAGGACCCCCAGGCCCCAGCCCCCTGCCCCTACTGTTTGACCGGA
GGTACAAATTTATTTTATGTTCGTAGGGGTTTCCGTGGTAGAACCAAGGGAGCAGGCTGAAGCCGAAGGAAGGGAGAGCAGGGTTTTGATCCTAGTTCCTTGGCTTCTGCAAATCGGCTGGGACCCCCCGCTGAGCAAGCGACTGTCGTCACGGCCCCCGCACCAGACGACCCCAGCCTGTGGATGATGTTTCACTGCCCTCACATAAACGCCACCCAGAAATGCAAGAGTAAGAATGTTCACGAAGAGGGGAGGCAGGAGCCCCAGCTGATAACAGGAGGAG
GTAAACATGACTGAGTCACTGGGGGGCTCCCCACCCCAGCCTCCTCCTGCGCTAGCTGGCAGCAGGAATAATTAGTTAATTACAATTAATGGTGCATTAGCCCTCGCGTGATTCCAAGGGGAAGGCGCATGGTTTGGTTGTCGGCAGTTGTGAAACTTGCTGCTTGCCCTTGAGTCACTCCCCACTCTGGGCCTCAGTTTCCCCCATTGTGAAATGAGAGTTTAGATGAAGACAGCCTTGAGGGTCCTTCAGGCCCCTGTGCAGGAGGGCAGGCAGGGAGGGGGTTGGGTCAGGGCTTTGTCCTGTC
ATAAAAAAGAATGAAATCATGTCCTTTGCAGCAACATGGATGCAGCCAAAGGCCATCATCTTAAGCAAATTAATGCAGAAATAGAAAACCAAATACTGCATGTTCTCACTTGTAAGTGAGAGCTAAACATGGACACATAAACACATGTCCATAAACACATGGACATAAAGATGAGAACAGACACTGGGGACCACCAGAGTGGGGAGAGAGGGAGAGGGGCAGGGGCTGAAAAACTACCTATTGGATACCATGCTTATTACCTGGGTGACAGGGTCATTCATATCCCAAACCTTGGCAACATGCAATATACTCGGGTAAGAAATCTGCACATGTAACCCCTGAATTCAAAATAATAG
CATTGGGGGATGGAAGGAACAGAGAAGTATAGTTAATCGGTTAAATGGCTGCCATATTAAGATAAAAATGGTTTATAAAAATATATTTTTAAATATTTAAAATATTGAGGCCGGGTGCAGTGGCTCATGCCTGTAATCCCAGCACTTTGGGAGGCTGCAACGGGCGTATCACTTAAGATAAGGAGTTTGAGAAACAACCTGGCCAACATGGTGAAACCCTGTCTCTACTAAAAATACAAAAAATTAGCCAGGCATGGTGGTGCGTGCCTGTAGTCCCAGCTACTGGG
AGCCATTGATCAAAACCTAAATCACATGGGAAACAATCAATTACAGAATAATAAGTCCCAGACCAAGTGTTAAGGTCCTGTTCTGTCTCCCGCGTACTCCCTCCAACATCACTATGCTCGCTGAGCAGCACCAGTGCCCCCTCAGAGCAGATGCTGGGCGAGGGAGGACGGGCACCGACGGGCAACGGGAATTTGGGATCAGGATGGTATCATCGCATGCGAGAGCTCCTGCAACCTTATATGTAAGTCAGTCACAGCCGTCCACTTACTGACTCCAATTCATACGCCAATTCACTCACTTATTCTTTCATTCACTTACTCAATCCCA
GACATTTTCTCAAGGGAAAGCCTAGGCCCTTCATAAACAGCTTGCCTGTAGGCCTCACGGAGGTCAGACAGGGATTTTCCTGGCTCCATCCCTGCCAATCTGAAACCCTCTCACTTATGTTCTCCATCATTTATCCTCATTATGCAGACAAGGGGCTGAGCTGTGGTGACTGTGAAGGCCTCACAGGAGTCCGAGAGGAGCTGGCCCCTCATCCAGCTTGGAACCATGGGCCCACTTAATCTCCCACACTTCTCGTGGGGTGCTCTGCTGGGGTCTGGGGGGATTGAGAGGTGTGCAGGGGA
CCTGAGTAGCTGGGACCACAGGCGTGTACCACGACTGGCCAATTTTTTGTATTTTTTGTAGAGATAGGGTTTCACCATGTTTCCCAGGCTGGTCTCAAACTCCTGAGCTCAAGCGATCCATCCACCTCAGCATTCCAAAATGCTGGGATTGCGGCATGAGCCACCATGTCCAGCTATTTTATTTTATTATTATTATTTTAAATGACTTTTCAAAAAGGCTGTACCAATTTGGGTTCCCACTAGAAGTCGTGGATTGGTGAATTTTTAAAGGAGCAGTGTGGCCCTCATCAACCTGGACGCACA
GTTCTGCAGCCTCTTGGGAGACTCTCGGATGTACCCATAGGAGGCTGTGGGAGACAGAGGGTCATGTCCAGAAGGGAAATGGCAGTGTATGGCGTCACAGTAAGAGCTGGGGCAACTCCCCCGCTGTGTCTTTGATGTCTTTGCATCACCTTTCCAAGCCTCAGTTTTTCTCATGTGTCAAATGGGAGTGACAATTTCCTGCCTCGCTTTACTCTGTGTGTGTGTGTGTGTGTGTGCGCGCGTGTGTGTGTGTGTAACTTATGCCAAAGTGCTTTGAAAAACCGAGAAGTGGGAGGGGGGAGG
CAGCTACTTGGGAGGCTGAGGCAGGAGAATGGCGTGAACCCTGGAGGTGGAGCTTGCAGTGAGCCGAGATCGCGCCACTGCACTCCAGCCTGGGCGACAGAGTGAGACTCCGTCTCAAAAAACAACAACAACAACAAAAAACCATGGGCTTTTGGGCTAGAGAGGCCTGGGCTGCACAGCTAATCTTGCTACCAGCTAACTTGAAACCTCAGAAAAAAACTGTTTCTCAGTTTCTTCATCTGAAAAATTGGATTAGTAATAGTTCCTATTTCATAGGGCTGTTGTGAACATTGAGATCATCCAATAAAATTATTTA
CAGTGTCTCAGCTTTCTTCCTGGGACTGGTCCTCTCTTCTCAGATCCAGTTCCTGGCCTCCTCCTGCTTATAGCCTCCAGCCAAGCTGCTGAATCTGGCAACCCAGGCCCTGGCCAACCTTTCCTTCTTGTCCAGGCCCCTAGCGGCCGCCAACTTCCCCAAAGCCAGCAGGCACGTGCAGGACATGCCAGCTTGGAATAGGTTTCCTGCGCCCTCTCTCTTCCCCCTCAACTCTGTAAAATCCCTTTTTTTGATTCCTCCTCTTCAGAGATGGAGCCGGGCAGGACTAACCCTGCTGTGCAGATGGAATAAAAGG
TCCAACTGGCAACACCCAAGAGTGCAGCATTTTAAACAGGGAAAAGGTGAGCAAACACAATTACCCGCATCTAAGTCCTGTGATACAGGCAACTGTTTTAATATAATTCGTCTTCCTAGTTGTCATTTACTAACCTAAAGAGCATTATTGGGCTGATTTAGTTAAAAAACACCACCACCACCACCAAAAAACAAAAAACAAAAACATGGATGGAAAAGGGAAAGCAATAGAAAGGGAGTCTGAAGATTCTAGATTGAGTCCTGATGTCTCTG
AGCTGGGAAGCTGGAGGCAGGTGGAGAGAGGGGAGCAGCTGCCTGGGACCCAGTGGGCTGTGGGGTGGATCCAGCTCTTCTTCCCTCTCGCCAGTACCCCCCTTCCTCAGGCCCTTGGGCCCTGCCACCCACCCTGAGCTGAAAGTCAGTCCCACTCAGGAGATTCTGGGCAGCCAGAATACCCCTGGCCCCGGCCCCCAACATACTCACACACCGTGGGCCCCATTCCTCACCCTGTGGGCCAGAATTCTTTCAGGCAGTCCTTCCTAGTCCCTCACTGCCTTCCCAGACACTCCCTCTTCCCCTGGTCCAGGTTCTCTGGCCTAATGTGCTTCCATCGCAGCAGC
GTATAGGACATGCTTCATCTCATTTAATTCTCACAACAACCCTATGGAGTTGTGACTTTTATAATTCCTATTTCACAGACCAGAAAACCAAGAGGTGAAGAAAGTTGGCCAAGGTCACACAGCTAGTAAATAGCAGAATTCAGGCTCACATCTGATAAGTATCAAGAAAACTGTCATTCTGAACATGTCAGCCCCCCTCTGGAGTCATGTGTCCAGTTTTGGGGTCATTCTTAGGGGAGTCCTTGACACAGAGGAATGAGGAACCCATGAGGGACACCATCACCCGAAGGCTTGTTTGAA
GAAATAAAATGAAAAGAAAAACTCAGTGTTAAGATGTCAAGGTTTTTTTTTTTTTTTTGCTCTTAGTGCAGGATGATTATTTTCCCAGTATAAAATTAACATGTGCTCATTGTAGAAAATTTAGAAAATGTAAAAATATAAAAGAAAATGAAAATAATTTCCCATTACCCAGAGACAACAACTAACACCATGATAATTCTCCTCGACTAATGCTAACACAGCTCTACCCTTCAACTGATAGGTAAGGCCTAGAAACCCAAATCTGTGACTGAAATTTAGTCTTTCTCTAATACCCATATTC
ACAGAGAGGGGAGCTGTGCAGTGTAGCAGTGGTCAGCAGTCCTGCAGCCAGCTTCTCAGCCACAGACATACTTACTGTGAGACCTGGGCACATGACTTCACCTCCCTCAGCCTCCTCTGTTTCCTCTTCTGTTAAATGGGCATGGATTCAATAACATCATACAGGTAGAGGGCTTAGCTCATGCCTGGCATGTCACAAGGGCTCCATCAATGACAGTTTTCAGTGTTCCATCAAATCTTACATACGTGCAATTGTAGGATGCACCACCACCTATTAAACCACCACCGCATTCATTGTAAGACGTATCTGACTTTAGAGAGGTCAAAATACAGG
CTTGGGCATGGTGTTCAACAGTAGACCCTAGGAGGAGTGTGCCCAGGAGCCGGGGTGGCTGCAGCAAGGGCCCATCTTGCCACGTGGCCGCTGGTTGCAGCACACGTTGTGTTGGTTCTCCAGAGCGCCCACCCTCTTCCACCTCGGAGCAGTGAGCAGCATTTTGCAGTCCCTAGTTGGTGAGTGGCCTGGCCTAGCTCACTGGGGACCTGGAGGCTTGCATGGAGTTCTGTACGCCTTGCTTGGGAAGGAGGCAGTGTTTCCTCTGGAGACCCTGGATTCACCATGGTGCTCTTTTAACTG
CCAGTCTATACTGATAATACATTAAAAGCTTGAGAAGGAACAAGATATTTAGATAGTCTCAAAGTACCTCAATGTATAACACTAATTACAAAGAGAAGAAGGAAATGTAGGAAAGCCACACACCTAAATAATATTAAACTGTAAAGAGCACCCCAAAAGGCAAAAATGTATGAGGAACATTTGTCAGGGGGACTAATCCATTCTAGGGAGGCAGAGGAGACTTGAATTAACTAACGTGGGCAAAGCGGTGAGAATGCTACAGACTAGACTCCAAAATTGTACTTTATTGCCTGG
GTAATACCGGCCAGCTGGTATATAAAATACTCACTTCGTTGGGCGTGGTGGTGTGTGTCGAATAGTTCCAGCTACTCTAAAGGCTGACGTGGGAGGACTGCTTGAGCCCAGGAGTTCGAGGACAGCCTGGGCAACAGAGATCTTGTCTCTAAAAAAAAAATTATTCCACTTGGTAGGGAAACCTGGATGGGAGGGCTTTCAACAAGAGGTGTTGAGAGGGTAGGGTTAGGTGTAGTCTAGGGCAGGAGACAAGGATTCCGTGAGAGCTGCCACATGACCATGACAGAGAGCTCTGTGTTTGGATCAAACACAGAGAGGAG
TCAGGCAACCAAGAATTCAGGCAGCAGTCAAGGCCTAGGAGGCAGCCCGGGTAGTCACAGCCATACGACCATGGCCAACAAGGTGGAGACGCTGAAGGAGGAGGAGGAGGAGCTGAAGAGGAAAGTGGAGCAATGCAGGGTGAGGGCCATGGGGGTCCCCTGGATATGTAGGGGTGGCAGGGGTGGGTCCTGGCCCATCTCACAGGCAAGGAAGCTGAAGTTCAGAGAGGTGACATGACTTGCCTAAGGCCACGTGGCTAGGAGCCAGCAGAGCTCCGCCATTCCCTCGTAGCCTCTTCTGTCTGTACCCCATGCATAACTTGGGAAGGCAGAGACTTGGTCTGTTCCCTGA
GTTTTGGTCTGTATTTATTTATTTATTGAGACGGAGGCTCACACTGTCACCCAGGCTGGAGTGCAGTGGCGCCATCTCCGCTCACTGCAACCTCCGCCTTCCCAGGTTCAAGCGATTGTCCTGCCTCAACCTCCCGAGTGGCTGGAATTACAGGCGCCCACCCACCACACCCAGCTAATTTTTCTATTTTTAGTAGAGACGGGGTTTCACCATGTGGTCTCGAACTCTTGACCTCAGCTGATCTGCCCGCCTCGGCCTCCCAAAGTGCTGGGATTACAGGCGTGAGCCACAGCGCCCGGCAAACCTTGGTCTTTAAATCACGTTGGCAAGACTGAACTCAAACGTAAGCTCTCTGTTTTGGTTTTGAGAGTTGTGCCTTCTTATCTAAAACAGTAACAAT
ATAAACTTGCTATCTCTGCATCTTTATTTACCCACTTGTCCCATAATAAGGTTGCATTAGAGAAGTGACACTCACACTGCCCCCTCCTCAACCTCCCCCTGACAGACATGATTAATCAATCACATTATCCTATCTCCCTGAGCCAGGAAGCAGCCTCAGAATTTTCTTAACGCTAATTTCCAAGCATAGTTCTCCAATGCAAGCAAACCTTCAAGATAAAAGTTATTAAAATTAATTAATTGATTTTTTAAAAATATAAAAGCCATTTGCCATTGCTGACCTATATTATTCCCTGTTTCCCTGAAACCTAGAACAATGCTCAGCAGA
GCCCCGCCAGACACCATGCACGTGAGTATCATTTAGTCTCTTTGAGCTTTGTTTTATCCTCCTCCCCTCTCCTTCCTGTGTCATCCGCAGAACTGAGGGCCCTCTGTTCCAATTCTCTCACTCCACAGCTGATAGGATTGAGGCCAAGTGAGGAGAGGGGATCAGTTCAAGGTCTCACACACCACTCAAACCAGAACTCGGGTCCCCATACTCCCAGCTCTGGGCTCATTGACACACCAGGTTGCCTTCCTCTTCTCTAACAGGTGGGACAGGACAGGCACAGTGGCTCACGCCTGTAATCCCAGCACTATGGGAGGCCGAGGTGGG
CAAACACCATGTTTCATTTATCTTTGTCTCCCCATCTCCTCCTCCCTGCCACATCCAGTCCCCTGCACACACCTAGCATACTACTAGGGAAACTTGAATTGAGGTCAATCAAATCGAAACCTACTCCAGGAATCACTTTCTCAAATTATGGTTATACATTTTGACAGCTGGAAATTAAGCAAATCATCTCATTTTACAAATGAGAAAACCAGAGGTCAGAGAGGTGAAGTTACTTGCCCAGTCTTTCCCAGCTGCCCTTAAAACAGTTTTTTTGTTTACACTGCTCTGGTAACACCACTTGCAGCCTTGTCATAGGT
AGTATGTGTGTATTTTAGAGTTTACAAACTTTTTTGGCACACATTATTTCTATTTGATTTTCATTCTCAGATGCTCGTGAGATTCTTCTCCAAATATATCATGCCTGTCATCTATTTTTGTACTTTTCATTAGAGAGCTGAAAAGTATTATCTTTAGAACATCATCCACATCTTAGAAACAAAGGGAGTTGAGTTGGGGCTTAAATGCTGCCTCTGTAATTTGTTCTGGACCCAAGAAAATTTCTTATCCAGGTTTTGGTACAGAGGCAGAGAGTCACCAGTATTCTCAAGC
CACCATCACCACCAACTGCGCCAAGTTGACCTTCCCCAAGACAGCACCCGCTGAGATCAGCACCGACATAGCACTCATGGTGGCCAGCCGAATACTGGGGGTGAGAAGGAGAGCCAGGATGACTGAGAAGGAAGGATGCCTCTCACTCATTCATTCATTCATTCATTCATTCAACAAACACTGTTGGGCACCTTACTTTCTGTGGAAATAGAAGACAAGATTTCTACCCACCTGGGCGCTGATGCTGCAGAGTGGAGTGACCATCTCTTCTCCCGTTAAGGTGGCCTCTGCACCCTGAGCCATGTGGTCTGGCAGA
GCTATTTCATCTCACTGAGCCTATTTCTCCTTCTGCAAATTAAGAATGATGATCAAACGTATCCCATGTTGGTGTCCTGGGGATGTGAAGGAGTATTCTTCCTATCGGTGTGTCTAGCACCAAGACTGGCACAAAGAACCAACTCCTGAAAAGACACTAGCCTTATTAACACTATTACGATTCCTTCCTTCCCTTGACCAATGAGCATGCTCAGGAGGAGAAAATTATTTTGGTCTTGAAGGTTCTTATGATCCAAAAAAAAAAAAAATGTACTTATGATCTAGACAGGCTACATACACCATGAGCCTGTCAACTA
TTTGTAAAATCATTCGCTTGACAGGCATCACAGAGATCTGAATCCCATCCTACTGCTTGGAGGAAAGAAGCTGCACCGTTTATGAAAAGAATAAGAATTTGGATTTGTGCCCTGTTCTACCACTTATCTAGCTGGCTGCTCTTTTGTCAAATTACTAATACCTGCAAGCCTCTGGATCTTCAACTTTAGGGTAACATTAGACCTATTTCACCTACCTTATAGGGTAGATGTAAATTTTAAAAACAATATAAAAACGGTGCTACTTATTGGGTAATAGCTATGCTTCAGGCACT
GGATGGCTGTGTCCCCCTGTTACATCTCCCCCTGCTTCAGCCCTTGCCCTCCTATAGTCTTCCGTTCAACAGCCAATCGGCCAGTCGTTCCTTTATGTCTCAAGACAGATCATCACTAGTCCCTGGTCAGAACACCCCCAGGGTCTTTCCATCTCACTAAAAGTAAATATAGAGTCCTTATTACCGTGGTCTTGGAGACTCTGCAGACTTAACCCCATCCCCTTCTTTCAGCCCCAACTCCTGCCTCTCTCATCACATTTTCCAGCCCTCTTCTCCCAGGTCCTTCT
CTGTGGAACCCATTGGCTGTGTGGCTGTGGGCAAGGCCCTGGCCCTCTGTAGGCCTGTTTCCTCATCTGCCGGATGGGAGACTGACTCCTGGCCTACTTCACCCACAGGGCAGGCGTGAGAGGATGGTCGGGATAACATGGGAAGAGAAAATTGCCCCTAGGAGTGGGGGTGGCTTCCCTCCCTCCCCAGAGTGGGAAGGGCAGGGGCTTCCCGGTCAAAGGGAAAAGGAAGAGGAGGGCACAAGCCCTCCATCTGCTCACCTAGGGCTGGGCACACCTGCCTCCATCGCAGGGTTGTTGAGGAGGGGGCCTGGACTGTATGGGACAGGAG
GATACAAACCCGGGTCGCCTCCCTCCTTCCGAACGGGGACCCCACCGGGCTATCGAGGAACCTCGCCACCTGCAGGCCCAGGGACCTTCAAGCCGGGCTCGCCCACCGTGGGACCTGGGCCCCTGCCACCTGCGGGGCCCTCAGGCCTGCCATCGCTGCCACCACCACCTGCGGCCCCTGCCTCAGGGCCGCCCCTGAGCGCCACGCAGATCAAACAGGAGCCGGCTGAGGAGTATGAGACCCCCGAGAGCCCGGTGCCCCCAGCCCGCAGCCCCTCGCCCCCTCCCAAGGTGGTAGATGTACCCAGCCATGCCAGTCAGTCTGCCAGGTGAGCGGCCAGGTGGGGCGGAGGTGGGCCTGGAAAGGGGACGACGACAAGGCGGCGACGAGAGAGGGAGTAGCAGGGAGGGGCCTTGCGCTGGTGTAGTGTTTTAGAAAAGCACGCCCCTCTCCTCCGTCCAGGCCTAGTGGCCAGTGAGGCCCGCAGCAGCTCACAGCCTGCAGGGGTGGTTTTGAGGCGGGGGCTACAAGCACTCGCCGGGGCCGCGGCGCTGCGGGCTCCATCGGGCAGCTC
TTACTTAATACATGGATGTTACAAGAGCACAGATTTCTTCCCCCCGCACACCTCTTAACACTTTGCACAGCCATGTCTGGAGGTAAACTAGTTTGGGAAACACAAAAGGCATGTGCTGGTCAATACTCAGCTTTGTCACGTCATGCACAATTTACAGAGTAAAAACATGGAAGCTCATTTACCCAGCAGGGGAGCAACTATTAAGGACCCTGTTAACCTAGTGAAGACCTACGAAGCTGAGTGGTGACCACACGCGCACACACAGCAGGGTTCAAAGTGTCTTCAGAATCAGACGAAGCTCTAATCAACT
AATCCCAGCACTTTGGGAGGCTGAGGTGGGCGGATCACCTGAGGTCGGGAGTTCGAGACCAGCCTGGTCAACATGGTGCAAACCCCGTCTCTACTTAAAAAAAAAAAATTAGCTGGGTGTGGTGGTAGGCACCTGTAATCCCAGCTACTCGGGAGGCCGAGGCAGGAGAATCGCTTGAACCCAGGAGGCGGAGGTTGCAGTGAGCGGAGATCGCATCACTGCACTCTCAAACAAACCTAACCAAAATCAAAACAAAAGCAACTTTTGCCTTGAATTCCTTCGTTCTCTGTAGCAAATGAG
TGCTCCTTCAACACCCGTTTCTGAAACACACCACCTCACTTTGCCACACCTCCTCCTGATGTTTCTAAAATGGTTATTTTAGATCTTATGGGAAGGATAGGGGCACTGATAGCTTTATCTCTGAAAGTGGGGAGCCCAGGGACACTGTCTATAGCTGAAAATAGAAGTATCCTACTTAGACTTACAAAGATAACAACCAAGGAGCAAATGCCAGCCATCTAACTGGATGGGGGGGAAGGGGGAGAGGAGATCCCCCATCTGATACGGCCAAATATCTGTAAAACAGATA
TTTGTGTCTTCTGCACACTTTGCTTCCTGTAAGAATAATAGACTGATCATTCAAATTAAGGGGACATTCCCTACCAGCCTGCATCTGTTGACACCTGTGATTTTCCATTGTCCTCAAAAGACTCCCTGGCAGAGAAAGGGGAGGAACCCGAGTAATCTGCTGGGCCGCATCCATCCCACATTACTGTCTAATGCTGGTTCTTAGCGACACTGATGGACAAGATACCGCTCCTAGCCTCAACAGAATCACAGTCTAGCAGAGAATTCAGACAAATGAATAATGACAGCACAGAGCCGTGATCTCATGGGGAGACACAGCAAGCGTGG
TGATCTAAGAGTTATAAATGCATTTGAATAATGCATCTCAATCTTTGGCAGTACTTGGCAAATTAAAAAGCAGTCAATAAGTGCTACTTATTCCCATTATAATTAAACATAAGTTAGACCCCATCTTTTGGGTACCAGTGATTCATTTTGAATGAATGGCTTTAATTCAACAAAAAAACATATTTAGTCTTATTATACCTGGCATACTGTTGGCAGTGGTGAACAGACACAGCCTGCATGGTGAGAAACATTGTGTGCGTGCATGTGTGTATGTGTGAGAGATCGAGAGAGAGAGAGAGAGAGTGAGAGAG
TTTTTTTTAGACAGAGATTTGCTCTTGTTGCCCAGGCTGGAGTGCAGTGGTCAGATCTCGGCTCACCGCAACCTCCACCTCCCGGGTTCAAGCGATTCTCCTGCCTCAGCCTCCTGCGTAGCTGGGATTACAGGCATGTGCCACCATGCCTGGCTAATTTTGTATTTTTAGGAGAGACGGGGTTTCACCATGTTGGCCAGGCTGATCTCGAACTCCTGACCTCAGGTGATCCGTCCGCCTCGGCCTCCCACAGTGCTGGGATTACAGGCGTGAGCCACCGCGCCCAGCCTGGAGTTATTCTTTACAGATGAAAAACCTGAGGCAGAGGGAGTTTAAGTGGTT
TATAAACAGTACTTTGCACAGTGCCTCGCACAGAAGTTAGTATGAATATTACCTATTATTTATTTATATTACCGATTTGTATTTATTTATCTATAGTTTATAGGTAAAATTGCTCCATGATAATCTGCTTCCTGTGGACCCATTCTAATTAGGGACAGCCCATTTGCCTCTTCCCATGTGACCTCTCTTCAGATAGGAAAAGTAAGGCTCAGATTCATGTTGATTTATGGGGCTGGGGACCTGGAGTCCAAAGACTCCAGGAGTCTTGGCTCCACCAGTGACTTATTAGGAACCTAAGTTACTGAGTCCCT
TAGCAGCCAGACACTACCTGGGATCAGGACTGATACTAAATGACTTCTGCCAAAATGAGGACAACTGAGGCCAGTCACTTCCAAACAGGTTCTGTCACCCTGAGTCAGAATAATGGCAGCTACCTCTCCTCCTCACCGCCCAGTCGTTTCTAAGCCTGGCTCGTCGCCGTTGCTGCTCCGCCAAGCCTTTCCTCGGTGCCCTCTCTCTTTTAGAACAAATTACTTCATCTCCAGGCCCTTCTCAGGGCAGCTTCTTTGCAGGGGCCATAGGGCGTCGGAAAGGTCTTTGGTCCAGGAAAGCCGCGAGCCACAGATCCAAGAGGAAAA
TCTTTATTACTGTAGAATTAAATAAGTGAACCCTTAACATCATCCTTGGCACATAGCAAGTGCTTAATAAATGTCAGTGATAGCAGCAGCAGGAACATACTCTGTGACTGGTGAAGCCATTTGACTTCTATGAGCCTTAGTTACCTCTTCTGAAAAGTGGCCATAATAATAAATTATTTTTTCAAGTTGCTTTGCAAACCAAATGAGAATAATGTATGTGAAGATGTTTCATACACTACAGAGAACAATATAAACGCAGAAATCGCTGCTCTTATCAGTTAACTGGTATTACAAGCAGCAGTGTCAAGGTAAGCAACCA
TTTTTCCTTTTTAAAAATGTTTTAAATATTTATTTCTTTTTAGCAGACATCTGCTGGCAGGAAGGGCTATCCGTGATCTTGAAGGGCTGTGAGAGGAAGCAGGTGGGCAGCCCTCCACTCCACTAGGTCAATCCCCAGGGTGAAGTGGAAGAGCCAGTGGGGTCGGGAGAGACTTCTCAGGGGCCTGAAGGACCGGCCTTGGGACTTCCCGGAGCCTTCATCCCCCGGCCAAGGCAGGCCAAGCCTAGTTAATCAGGTGTCTCACAGAGTTCAGGGCTTGACCCAGACGGGGCTCAGAGG
ACGAGGAAGAAGGAGGTCTGTGGGGAGAGGGCATCACGTGTTGGCTTACGGGGTCCTGGCCCAGGGCCTGCAGGGCCCACCTGGACACAACCTCCTGGGATGGGACAGGTGCAGCCTCACCTTCAGCTGCTCGTTGAGCTTGGTATCCACGTCAAGCCGGATGAGCACGGGCTCCGTGAGGCCTGCAGGAGACATGGGGGAAAGTGGGGGAGTCGCAGAGGGACTGGCCCCCAGGCCCCAGCCTGACCCCCAGCCCCCATCTCCACCCCCAGCTCACGCACCAGCCCGGGCAAATTCCACCAGCAGTTTGGGCAGCGTGGCGGAGAACA
GGCGTGGGCCGGACGGGCACCTTCATTGTGATCGATGCCATGATGGCCATGATGCACGCGGAGCAGAAGGTGGATGTGTTTGAATTTGTGTCTCGAATCCGTAATCAGCGCCCTCAGATGGTTCAAACGGATGTGAGTCATGCCTTCCTCTTGCCCTGATCTAGCTTCCCAAAGCAAACCCGATGCCTTCGCCACACAGGTGTGCAGGGCCCTGGCTCTGATGGGCACGTGGCAACCAGCCTGGGCCTGGCCTGGCTTCGCTCCCCATAGCCTTCCCTGCCCACGCGTGGGACCTCAGGGACTCCCTCGTCCTCATCTTTCC
ATACCCAGAATTTCACTATCTGAGATTCATTCCTTTGGCTGATGGTTCTGTTCTCCTTTCAAACAATTTTCCTGTCTGACTCTTCAAGCGCATATTAATGCAAATGGACTTAACAGTTCCTTTTCCTGTGGACCAAGTTTGGGGAGGGAGGCAGGACTGATCCTTTACCCTTCAACCTGAACCTTGGTCACAGGCTGACCACTGCGTCCAACCCAGACCAAGCCTTGACCCTGACTAGTCAGTGACCCAGGCCACACCCTAACTCCTGGTCACAACCTGAACCCCTGCTTCAGGTGTGAGAACTG
CCGGCGCGGCTCGACTCCCGATTGGCCAGAGGCGGCAGAACGGGGTGGGGCCAAACGACGCGCGTTCTGTGGCGCGCGGCCTGGCGGGCGTGCAACGGCCGTTAGAGGAGCTGAGGGAGGGAACCACCGCTCACCGCAGACGTGGTGGCTGCAGTCAGTCTTCCCGAGTGAGGGATTTCGCCGCCCGCTTTCAGGCCCGTGTAAGTTTTCCTCCTTCGGGAGCCTCAGTCCTAGTGGCCGACCTTGCCTCTCCTCCCATAGCTCCGGCGAAGCCTCAGACGCTCGCGACCTGCCACCGTGAGGGG
TCCATAATTATTACCTAGGAAGGTTTTTTTTTTTTTTTTAAGACAGAGTCTTGCTCTGTCGCCAGGCTAGAGTGCAGTGGCGCAATCTCGGCTCACTGCAACCTCCGCCTCCCAGGTTCAAGCGATTCCCCTGCCTCAGCCTCCTGTGTAGCTGGGACTACAGGCACGCGCCACCACGCCCGGCTAATTTTTTGTATTTTAGTTGAGGTGGGGTTTCACCATGTTGGCCAGAATGGTCTTCATCTCCTGACCTTGTGATCCGCCCACTTTGGCCTCCCAAAGTGCTGGGATTACAGTCGTGAGC
AAAGTGGATTAAGCTGTCAGGAAGAGAGGGAAACAGACAGACATACATGAATAGATGGTTTTTGTAATAAAGTCTGACTCCACTGAGGTGAGAGTTTGAAAAGGCAGGACTTGTTCCAGGGCTGGATCCTCCAGGTTCCAGCTTCTCCAGCCCCCCACCTAGTGGCTACTAGCTGTCATATTGTCTTTCTTACTCTCTTTATTCCTCTGACACACTGTGATCAGGCTGGCTGGTGGCCACTTTTGTCAGGGTGGCAGGGAGAGATTGAAACCAGTGTCTCCTCAGATTTCACGGTTCACATTAA
CTACCCTGTGAGTGCCTCAGAGGCAGGAATATAAAAGCCACAAACTCATATTGTACTTAGTGCACACCAGGGACACCCCTCCTCCCAGCAGCCCTTTCTTTTGCAGGAGACACTTTTACAAGCGTCACTTTACACTTGAGAGAACTGAGGCACAGAGAAGTTAAGTAACTTACCCAGAGTCACACAGCGAGGAAATACCAAGCCCAAGATTGGGACCCAGGTAGTCTGGCTTCAGAGTCTCTGCTTCATGGCTAAGAACTGGTCTAATTTGGAGTCCTTCCCCCTCACTCTCTCACCTGC
GAGGCTGTGTATCCCCACTCCCTTCAAAATCCCCAAAGGTGTGGTTTGAGGAGCAGCTTATCACCTTAAAGGGGACCCCATTGGGGTACAGTCGCTGGAGCTCTGAGGGAAAGAAGCCATCCAATATGTCTCGGAGGCAGCGCTGCAAGGGAAGAGGAAAAGTGAGGGGGTGGCCTGGGCCTTGGGCCCACCCTGCCCTGCCACTGGTCTGGATGGCAGGCCCTAGATCCAGGGTCACCCAGTGCCGCACTCTGGAAACATTCAGAGTCCCAGGCCTTGGGAGAGGGGCCTCTGCAA
GGTTGCCCGAGAGCTGCAGCTCCAGGAGGGCAGGCAGCCCCTCCAAGGCCCCAGTGGGCACCTCTCGCAGCTGATTCCTGTCCAGGTGCAGCTTCTCCAGCTCCCGAGCTGGGCCCAGCGCCCCAAGGGACACTTCGGTGATGCGGTTTCCACTCAGGTAGACCCAGCGCAAGGCCCGTGTTCTCCCCAGGTCCCCAGGTGCCAGGCGGTCCACAGCGTTGTCCTGCAGGTGCAGGGAGAAGAGGCTGGGCAGGGCGCGCAGGGCAGCCCCTGGCACCTGCAGGAAACGGTTGCGTTCTAGGTACAGGTAGCCGA
CTGCACCTTAAATATACATAGCCCCTCATTTTTCACCATGTGCTGATTCGTAGGAAAACACCACTTATGGAAATAAATACTGCCTGACAAAGTTTCCTTACCAGTTTAAGAACAAACTCAGTCACATGCAAGCTTGTCCAACCCAAAGCCCACAGGCCGCATGCAGCCCAGGATGGCTTTGAATGCGGCCCAACACAAATTCGTAAACTTTCTTAAAACATTATGAGTTTTTTTGGGATTTTTTTTTTAAGCTCATCAGCTATTGTTAGTGTTAG
AATATCAGAATAATATATCCACTTTAGTATTTGATGTGTCCAGTGTCAAGACATCCAGATTCACCCAAACTGTGGCAGGGATGAGGCAGGAGAGACCCGAATACAGAGCTGTCCAGTGTGCCAATTTCAGTCAATTCTTAGATCAATCCGGAGTGTATAATTCTCAGAAAGGAAAAGATTTGTGGATTTTGTTATAGTTGTTTCATGCCAATGAACGTTCTCGTCACATTCTGATCGTTTAAAATAAAATGCACTAGATTTACTTTAACACTTTGGTCTCTGAAAGAGAAAGAAAGCCACGCGGCTTAATAAAAGCAA
TAACTTGGAGTCCAGAAAGGATGGTTGTCCAGGTAAGGGCTTTCTTTGCCCAGAGCAAATGTTGAGAGACTAAACCTAACACTACCGTTAAATCGGGGTAATCTTAGGCAAACGCTGCCCATTAAAAGCCTCAGTCTCCCCATTTTAACCTAAATGAGACGATCTCATAGGCAGTCCTCTAGGGTGGCGAGGACTTTGGTGGCCGTCTTATCCGATATCTCCACCCAAATGAACCATCCAAGGTCACTTGGCCCTAGAGGTTGCCCAGGAGTGCCTTCTAGCTTTGAGGTCCTTGCTTCTAGAAGCAGACTCGG
GCCTTATTATTCTTCTTAATACTGTGAAGTAATTATTATTCCTGTTTTACAGTTGAGGAAACTGACGCTGGGAAAGTTTCAGTAACTGGCTTAAGATCCGCCAGCAGGTAAGAGCAGCCCCCAGGTTTAGGGCCACAGCCCTCCAGATCCAGAACTCTTTCCTACACACTCCTGTGGTTTGAGACAAGTGATGGTAGCCGCTGGAAGCATCTGCAGTCCCCACCAAGGGTGAGAACTGGCTCTGGGACTGATTTCAAAGCAGATCTATGCCACAAAGCCTGCCCTACTTTCAGCCTCAGAACCCCCAGACCCCAG
CCTGGACGCCGCCCGCCGCGGCGCCGCTGGGGCGGGCGGGGGGTGCGCTCAACTAGCTGGCGGCCGCCGCTCGCCTACTCCGGGGCTCCCCGGAGATCGGTCTAGCTTTACTTGCTCCCCGCCGGCTCAGGCGCTCGGGCGCTGGGGCTTTCGCCGCTGCAGAAGCTGGATGGAGAGACCTCCCCGCGGGGCTGGCGTAACCCTGGTGCCGCCGCCGCGAAACTCCGCCTGCAGAGTCGCCGCCGCCGCCGCCGCCGGAGGAGCGAGCCGATCCCTCCTCTTCCCTCCTCGAAGCGAAGTCCTCAACACAGACACGATTACATAGCCTCTGCCCAAGCGCGTCTCAGTCCAG
GCTGGGATTAGAGGCACCTGCCACCATGCCCGGCTAATGTTTTGTATTTTTAGTAGAGATGGGGTTTCACCATGTTAGCCAGGCTGGTCTCGAACTCCTGACCTCGTGGTGATCCGCCTGCCTCGGCCTCCCAAAGTGCTGGATTTACAGGCATGAGCCACCATGACTGGCCCAGCGTGGTGTTATTTAATTTAGACAGGACTTGGCTTTTCTAAGCAGTAGAATATAAGAACTGAGTTTCTGGCCTAAAAGTCTAGGAACCTTTCATTCTTATCCCTGATCAAGCCGGTGGTTGGGTGGGGGCAGGGTGGGACG
GAGAACCGGTTGGTTCTCCCTTACCAAATCTTACCTCCAGGAATGAAGCTAAGTTAGGGATGTGACACCACAGGACTGAATCATTAAAATTACTTTCATCAGCTGCTTTTTTAAACGTAGCTACTAGAAAGTTTTCAATTATATATGTGACTTGCATCATAATGAATTGCACTGGGGAGAGTTAGGCCAGCTGCACTCAGCTCAGCTCTTGCCTCTTATTGCGACTTTAACCAAGGTGCTTATTAACCCCTCTGCCTCCATGTCCTCAAGCTGTAAAATGAGGGTCTTCATATCACCCCACTGCACCAGTTTGAT
CCTTGACCAGCAGAAGATGGGAGGGAGAAGTCCCCAAGGTTTCATCTGAAGAGGAGAATCTTCATTCCTCTCTCCTGACATGAGGCTGACCAGATCTGAATCCCAAGTGGCTCGGCAGTGGTTGTGTCTCTACAACCTTAAGTGCTCAGAGCCTGGGCAGTGAGGACGCATCCATGAAACTACACAAATTGAGCTTGACCGGAACACTGAAAGCTTTGAAAATCATAGTCTAGTCCCTGCTGTTTATTTAGAGATAATATGGGCCATTACAATCAGATGAGAACTTGAGAGTTTATTTTACATAAAAACCTCTAACACTTAAT
TATGTGGAAACAAGCACATGTCAGAGTCCAAGCTTAATAGCGGGTTGAGAATGTGATACACAACAGGATGACCCTGACAGCCTGCAGCTGGCGGCTATCTAGCGTTCCCTCACGCAAGATAAGCAGTTTTCACAGAATAACAACAATAATCAGACAAGGTCCCTCCGTAACCATGGTGGAACAAGACAATAACAAGATTGCAACTTACTCAATCTGAACATGAACACAGACAAAGACATTAAACAATCACGAAAATAACCAAATAGCCACCCTGATGTAGTCACACGAGTGACTCTAGCCTCCCAGGTAAAAATTAAGACACCCAATC
CAGGGTGCACAGAGGTGAGTTTGGTAGTGCGGTCCCGACCTCGACAAGCATCCCAGCGAAGCAGGCTGAGCGCCCGGCTGGCTCCCTCAGGACCCCTCCTCCGGGCCTTCGCCCTGTTGATTTGGGTGTTTTAATGCAAGAAAGTAGGACACTGGTTGTCACCTGCCTGCTCCTACAAGGAAAATGCATGTTTGTGTGGTTATCCGTGGCCACCCCCACCAGGGCCTGCGGGGGGTCCAGTGCAGTGGAGGTGGGGAGGCGACTCATGGGCTCCAGGATCCGTGGAGAGTGAGTGTCAGCGGGAGGGTGTCCCCTGAC
ATGCAGTTGCTTGCTGTTATTTAATTTTTTTTTTTGAGACGGAGTTTGGCTCTTGTTGTCGAGGCTGGAGTGCAATGGCGCGATCTTGGCTCACTGCAACCTCAGCCTCCCAGGTTCAAGCGATTCTCCTGCCTCAGCCTCCGGAGTAGCTGGGACTACAGGCGCCCGCCACCATGCCTGGCTAATTTTTTGTATTTTTTTTTTTAGTAGAGATGGGGTTTCACCGTGTTGGCCAGGATGGTCTCGATCTCCTGACCTCGTGATCCGCCCGCCTCGGCCTCCCAAAGTGCTGGGATTACAGGTGTGAGCCACC
TGAGGCCTCTGTCAACCCCTACAGCCATAAAAGTATTATCACCAACTGCTGTGCTGTGCTCTGTGGCCCCCTACCTCCCAGGTAAGTGAGCGGGGTGCGGAAGAGGGGTAACAGGGCCATGCCTGGCCAGTGATCAAAGTGTTCCTGGATATCAGCCGACCTCCCCCTACACCCTAGATGCCCTCCGTCCACTACCCCCTGGAGGGCATTTGTCATGTGACGGAATTCCATGGAGAATTGTTATTTAATCACGTGCTCATTGTAGAAAAAAAAAATTAAGTACAAAACGTAAAACAGAGGAGCATTGGATATGACATGTAATTCTACTCCC
CTCCCTCACCTGCAGCCTGGCTTCTTGGCAGCCAGACAGGTGGGCCAGTTGGAATTAATAGTGAATAAATTCTGTGGCCAAAAGCCAGGTGGCCAGAGGGCAGAGAGAGGCCTGCCAGAGGTAAGAGTCTTGGGCCCCCAGATGGGCAGCAGCTCTCCTTTCCTCAGCCTTTCTCAGCCTGGGCCTTTCCTTGGCTGAGATAGACTCTGCCGTCCAACCCCTGGCCTAGAGCCTCAGTGTTGGGCAGAGCCCTCATGTGTCTCCCTTGTGTTTTGGAAGCCTAATTGACCGGAGGGGATTTGTGCAGTCCGACACCGTGTTGCCCTCACCC
ACAAAACCAAAGCCGAGACGTTGCTCCTTACCCACTAGTCCCCTGCACCCAGGCATAGCCCACCCAGAATACCACACCTTCCCCCAGCAAGGCCTCTGGGGTATCCTGTTTGTCCCAGGTCCAAGTAGCATCCCCAGCCCGGGTCTGGCTGATTCGCTAATTGCCAGTGTCCTCTCTATTGGGAATGGAGAGCAGGAAGAACCTTCCAGAAGGGCCACATTCTCGAAGGATTCCAGTTTTGATGAGTTCAGAAGCCCCTTCACCATTCTCAAGCCAAGTGGTATGAAATGAGGAGGGGGGCCTTTCTTCCCTGATCGTC
GGAGTGAGGGAGCAGGACTGGGCAGAGGGAGAAGTGGAGCTGCAATGCAGCTGCTGGAAAGGCCTCAGCCGACCCTCTGGGGAGCCCTGGGGAGGGGCTGATCCCTGCTGAGCAAGAGAGCCAGGCCTTGGTACCTTCCCACCAATCACTCATTGGGCACAGACTGCCCACTGGGAGGGACACAACCCTGGGCCAGGCATATGCTCTGTACCCCTTCCCCTGTTGGCCTCCCCCACCTCCCCAAGGTGCATCTAGAACCAGCTGTTTCCCCTGCCTGGAATGG
CGGAACCTGAGGCAGCTGGGGAGGGCCGGGCGCGCCGGCCGGATAGCGAGCCGCGCTGGCGGCGGCGGTGGCCGCGATGATGGAGATCCAGATGGACGAGGGCGGCGGCGTGGTGGTGTACCAGGACGACTACTGCTCCGGCTCGGTGATGTCGGAGCGGGTGTCGGGCCTGGCGGGCTCCATCTACCGCGAGTTCGAGCGCCTCATCCACTGCTACGACGAGGAGGTGGTCAAGGAGCTCATGCCGCTGGTGGTGAACGTGCTGGAGAACCTAGACTCGGTGCTCAGCGAGAACCAGGAGCACGAGGTGGAGCTGGAGCTG
TCTCCCTTCGGTTTGTCTCCTAGGGGTTCCCTGTACGTACCCCTTTCCCTCCAGCACTGGAGCCCGAGTCTCCCGCTGAGCAGGCACCTCTCCCTCCACGCCCAGGCTTCTTAAACCAACCCCTCCTCCCCTTGTCATTCATGAACCAGGTAGGAGGACTTAACGGAACACTTCCTGTGGGCCTTGCAGGGTGGGGAGCCAGAGGAAATGACCTGGTTCCTGTTCTTAGCATCCTGGGGGTGGGATAGGAGGTAGGAATAGAAACCAAAAGAGATAAATGGAAAACAGGCAGGATTGGCTTAAGACTTCTCCATCTGTAGGCCG
GGTGGTGCATGCCTGTAATCCCAGCTACTCGGAAGGCTGAGGCAGGAGAATCACTTGAACCTGGGACGCGGAGGTTGTGGTGAGCCGAGATCGCGTCATTGTACTGCAGCCTGGGGAACAAGAGTGAAATTCCGTCTCAAAAAAAACAAACAAAGAAAAACAAAAGAAAAGAAAAGAAAAAGAAATGGGATAACTGGGAATGAGACTGGCTTCGGAGTGACCTTAGGGGGTTGAGTTTTTGATGTTGGAGAGAGGGTGTGGCATAGACCAGACAGAGGGAGGACAAAGAGGAAACTAGGATCAGGCTGAGCACCAAACTG
GGCCAAGGTGGGTGTATCACTTGAGGCCAGGAGTTCGAGACCAGCCTGGCCAATGTGGTGAAACTTTGCCTCTACTAAAAACACAAAAAATAGCCCGGTGTGGTGGTGCGCACCTGTAGTCCCAGGTACTCGGGAGGCTGAGGCAGGAGAATCACTTGAACCTGGGAGGCGGAGGTTGCAGTGAACCGAGATTGTGCCACTGCACTCCAGCCAGCAATAGTGTGAGGCTCGGTCTCAAAAAACAACAACAAAAACAATAACAAAAGGGAAAATGAGTAAGGAAATAATGCCCTGTCCCAATGACTGTGTCTGTCTGCAGTGCACTCTATG
CCCACAGTCCTCCTGTTTGTTCTCCACTTCCCCTACATTTCCTGGGACAGGAGAGGATTCAGATGGAGGTAGGGATCACGGTACTTTCACCCAATGGGTCCGGGTCTTCCCAAGTCCCCGCTTGTGGAAGGAGTCCTTGCGGGAGGGCCATGGAACAAAAAGGCCTTAAAGACAGGGCCAAAGCGTGCGGAGGGCAGCGAAGGGAAGGAGGGGGCTTCTGCGGCAATCAGTTCTGGAGCAGGTCACCTCCGCCCGAGCTGCAGCTTCCTCCTCTGCAAAACGGGGCAGGGTGAAGGCCCAGTGAGAGCATGGGCGCGGATGCCAT
TCTAAACACGAAATTCATTTATGTTTCATATACAGTTTCTACCCATAGCCTGAAATTAATGTTACATATTTTATTTTTTTTGAGACAGAGTCTTGCTCTGTCACCCAGGCTGGAGTGCAGTGGTTCCATCTCAGCTCACTGCAACCTTCACCTCCTGGGTTCAAGTGATTCTCCTGCCTCAACCTCCCGAGTAGCTGGGATTACATGCATACATCACCATGCCCAGCTAATTTTTGTATTTTTAGTAGAGATGGGGTTTTGCCATGTTGGCCAGGCTGGTCTTGAACTCCTGACCTCAGGTGATCCGCC
CGCCAACTCAAAAGTTTCTGAGCTGACGTCAAGTGTCAAAGCCTTTCTCATAAAGAGGTTTCTGCCGTGGGTGGGCGGAAAACATAGAAAAGTAATTATATGTATATTTTTGCTCAATCTGGTCCCCTAACGTAAACATACTCAAACAGCGCGCATTAAAAATAAAATAATAAAAATTGTTTTCTGGAGGACTTATATTTAGCCATCTTGAAGGAAATGGCTTAACTGGCTTTTGCTTTTTGCAAGCCTTCTGCAAAGTTGACGAGGACAAATATGT
GTCAGTGTGCCTGCCTTTAAGCAGTTCTTCCCTCCTTCCTGTTCTAATTTACAAAGTTGGATCCTCTAGAATTGGAAAACTAAGCAGGCAGGTTTGTAGAATGTTCTACAGGAAGAGTCTCCCCAGGAGGGTCGAAGGGCTTTTTCTTCTGTCGATAATGGGCATGAACTTTTGTAATGTTTTTGGCTATTGCTAGAGGGCCACTATTATTCACATGTAGCCTAGGTATATTGGAAAAGGAAGATGATTGTGTGAAAAGGAAGATGTTATTGAAAATGTTTGGAGGTTTTGGAAATGAATCAGGGCCCGATGGCAG
TGTGGGCTAAAGGAAGGGGTAGGGAGCCTGAGCTAAAGGAAGGGGACCGAAGGGGGTGAGAGCCAGTCCAGGAAAAGGAGAGAGGGGGCTGGGAGCCCAGGCTGAGAAGGAGTGAAACCGGGAAGCGGCCGGGAGCTTCTCCACCCAGAGAGGGGCAGGGGTCCAGGCGCGCCGGGCTGAGATTCCGGGGAAATGGAAAGAGGCGGAAGGCAGGCGGCCTGGCGGGAAGGCGCCTCGGCGCGGGCTGGGGGCGGCTCGCGGTGGGCCAGCAGCAACACGCCCCTCCTCGCGGCCCTGGCGCGACGCGGCGCTCCGCCCCGG
AGTCTCATAAGGGCTTTCGAATAATCCTGTGAAGAATGTATTATTAGTTTATGTATTTAGTTACCGTGTGACCTTGAGCAAGTTACTTAACCTGTTTCACAACTTTCTCATCTGTTAAGTAGAGACAGTAATAGTGACTATGTCAGAGGGATGATGTAATGACTGAGACAATCCGTGTAAACTATTTGGAATGCACCCTGGCACATTATTACAATTCCACTTTTACAGATGAGGAAACAGGTGAAGAGAGTCCCCTGGCTACTATGCAAGTAGTTGTATTGCTTACTAGGGCTGCCGTAACAAAGTATCACCCCAAACTGG
TATCTCACTGAGATTATAGGAGATTTTAAGCAAGAAAACAAAATGAAACCAAGCACTTTATCAGTAGGTTACAGGTCAAAGGCGATAAGTCCTCAAAAATCCCAGTTCTCAACAGGAACCTGGGACTTTTCACTGCACTCACTGCAGAGGTGAGGAGATGACAGAGGAAGCAGAAGGTCCCTTGCCCTTGGCAGGCTCCCACCAAGCTGCCATTACTTATGGGGCCATCTAATGAGGGATCTGAAGAAATTGATGACGGACCCCTAAACATCCCTGAGTCCA
GGTGCACAGCTGTGGTCCCAGCTACTTGGGAGGCTGAGGCAGGAGAACTGCTTGAACCCTGCTGGTGGAGATTGCAGTGAGCCGAGATCACGCCACAGCACTCCGGCCTGGGTGACAGAGCGAGATCCCGTCTGGAAAAAAAACTGAGTTTTTAGCAAGAGGGAGAGAAGGAGGTGTCTCAGGCACCACCCCAGGGTTTGGGGGCAGGGCTTCAATCTCAGGTTCGTACTCTTCTGTTGTGTGAACATGGAGAATGTCTTTCTCCAGGCTGCAACCTGTCCATCTGGGACTTGAGGGGTTGGGCCCTACAGT
AACAGAAAAAAAAAAGTCACTCCCTCTCGCCACTTCCTCCAGCTCCTGGTAATCACTTATCTGCTTTTTGTCTCTATAGATTTGCCCATTGTGGACATTTCACAGAAACAGAATCATACAATATGTGACTTTTTGTGTCTGGCTTCTTTCAGTTAAAATGAGGTTTTCTGGTTTCATCCACGTGGCAGCATGTGTCAGCACTGGATTCCTTGTTATGGCTGGGGCATAACCCATGCAGTCTCATCCATTCATTCACCGAGCGCACTGGGCGGCTCCCGCCTTCTGTCTGTTATAAATAGTGCTGCAATGCCCCTGCCTCAGAGAAAGTTCTTTTCCTGCTCTTTCCTGCATTCC
CTTGGTCTTTTTTTTTTTTTTTTTTTTTTGAGGGTGAGTCTTACTCTGAATGTCGCCCAGGCTGGAGTGCAGTTGGCACAATCTTGGCTCACTGCAACCTCCGCCTCTGGGTTCAAGCGATTCTTGTGCCTCAGCCTCCTAAGTAGCTGGGATTACAGGTGTGCACCACCACACCTGGCAGATTTTTGTATTTTTAGTAGAGATAGGGTTTCACCATGTTGGCCAGGCCAGTTTCGAACTCCTGACCTCAGGTTATCCACCCACCTAAGCCTCCCAAAGTGTTGGGATTACAGGCATGAGCCACAGTGCCTGG
GCACTTTGGGAAGCCGAGGCGGGTGGATTACCTGAGGTCAGGAATTCGAGACTAGCCTGGCCAACATGGTGAAACCCCGTCTCTACTAAAAATACAAAAATTAGCCAGGCATGGTGGCAGGCGCCTGTAGTCCCAGCTACTCAGGAGGCTGAGGCAGGAGAATCACTTGAACCCGGGAGGTGGAGGTTGCAGTGAGCCGAGATCACACCATTGCACTCCAGCCTGGGGCACAAGAGCGAGACTCCGTCTCAAAAAAAAAACATTAAAGATGGTTACATCCATATGCCAAGGTATTATGTTGCCACTAAA
TTTCTCACTATCTCCTGCCAGAAGTCCAGAATGGCAAGATGTCCACCAACGGTGTGTCCAACGGTGTGTCCAATGGCCTGCACCTTCATAGCAATGGCTTCCGGCTGCCGGAGAGTAGGGGACATGTCAGGTGAGGCCAGCTGGCTTGTCCAGCCCTCCAAGCCCCAGTTACACTATATGGACTGGAGGGAGGGACATAACCTGTAAATCTTCCTCCTGACCCACACCCACTCATGCATCCCAGAGAGTGAGGACCAAGGCAAAGAGCCT
GCCCCATCCTGTGTTTCCTGCCCCTGCCCCGCCCCAGCCCAGCGTCCTTTGCCTGGTATTTGGCCAACTCCCCAGCCACAGATGTGGGCGTCTCCTGAGAGGCACCTGCAACCACAATTCTAGTAGCAGGGGGTGGGAGACACTGCTTTCAGCAGGCACTGTTGTCCTTTGAGTAAGCTGCCCTGTGTAGGTGACCCTGACTGATGAACACATCTGGGGATGTGACACACCCCTTGCCTCCCATTCTCACCCATGTGGAACACACACTATCACCACCCAAGCTCACAATGCCTTTCTTGCCGACAGAGTGGCAAAAAACAGTCTCCATAAAG
GGAGAAGAGAGAGAGGGTGTGTGTTTGTGTACACATACGTTTTCTGCACATGGCATGAAGAAATGTGAGGGGCCGCTGCCTTGCATGGAAGGCCAGCCCTTGTCACATTATTCTAATGGGGAGCCCTAAACTAGCCTGCTGAACTGTTTGGAGAGGACCTTGACGCAGGCAGTCTGGAGGGAACTGTAGGTTTCCCCGTTAAGAAGAATTGTAAAGCAGCCCTTATGGGATGGGCAGGAGTGACCTGGGGCCAAAAGCCCAGCAGAACAAGCAGCCCGAATGGGGCTAAGAGAGAACCCTCTCCTCATTACCCCCACACA
GTGACTCACGCCTGTAATCCCAGCACTTTGGGAGGCGGAGGCGGGCGGATCACGAGGTCAGGAGATCGAGACCATCCTGGCTAACACAGTGAAACCCCGTCTCTACTGAAAATACAAAAAAAGTAGCCAGGCGTGGTGGCGGCTGCCTGTAGTCCCAGCTACTCGGGAGGCTGAGGCAGGAGAATGGCTTGAACCCGGGAGGCAGAGCTTGCAGTGAGCCGAGACTGTGCCACTGCACTCTAGCCTGGGCAACAGAGCAAGACTCCATCTCAAAAAAAAAAA
TTTTACTTTTCTAGATTATGCCATTTCCTTTATAACTAGAAAAAATACAAAATGTAGTGTTGAGAGAGTGGTGACTGCCACATCTTTCCACAAAAGAAACCAAGAATCATCATCCACACACACACAAGCCACTTGAGTGTAAAAAATAACCAAGATATATTTTAAAAATTTATTGTAAATTGACAAATTATAATTGTATCTATTTGTGGGGTATAATGTAGTGTTATTTGTACACAATGTGGAATGATTCAGTCAAGCTAATTACCATATCAATCACCATCAAATACTTATAA
AAGGCCTAGAAAGTCTTCGGCGGGAGGCGAGTGGGGTGGGCGGGCTTGAGGTCCAGGGAAGGCCTGGGAAGCTAGGACTGGGCAGACGGTTTTTTGCTGCAGGCCTGATCTTCACAGAGGAGACAGGGAATCTGGGAACGTCAAGTCCTGGCACCTCACCAGGCACGGGGAACTCACTACCTGTTGTTGGGCAGCTCTAACTACCAGAAGGCGCCCTCACCGCATCCGGGAAGGCAAACAGCGGTCTGTGCAGAAGCGCAGGCCCAAGGCCCTGGGCCCTCAGCCGTCCTTGCAGCGCCCGCAGCTCCTGGGCGAGCTGCCGGCGGTTGGG
CTCTTAAGTCATGGCTGAACCCAAGCCAAATTTACCGAACTGTTCAAACTTTAATTTTAAAAGTGCAAACTAAATTGTTTTAAATGAAGTCATTATGTAATTGCTCTAAAATTTTAATCAACACTGAAAACACATTTTTCAGATCAGTCTAATCTACTGTCTCTTAAAATTATCTTTCATTTGTCTCTTTACCCACTAATGTCATAAATACAAAAACTCTTAGAACAAAAGTGGAAAGTTTAAGTCATGAAAATGCTCTATAGAAAAACATATACTCTTGGAATACTCTGACTTCACTGCCA
CAGTACCTGCCACAGGAAATGGCGGGTTTACGGATTTGTTTATAAGTTTATTTCCCCAATTGGTTGTTTTTCCATCTTGCGGGGTTTACATCGTCTCCTCCTCACTTGCGTGGCAGCCTGGACGCATCTCTATCACAGCACATTACCTCGTTTCGTGACCACAGCGTAGTCTCTTCCCCATCCTCAGACTGAGTTAGGGCCCCTTTGAGTCAGGTATTTGCCTTGCTAATCTTTGTGCCCTCTGTGTCTAATACGGTGCTTGGTCCTGGTAGATTTCTCCTTG
AGAAATGGAGACATGGTCCCTCACTTTTGCAGGTTGTTGTAAGCCTTGGGCTCTGGCTGGGCACCTGGTAGGTGGGAAGGGTTGGAGGAGGTGTCAAGGAGGTAGGGACAGAGGGCATGAGGAGAATAGGAGAGAAGGAACTATCTCTTCCTTTAGAGAGCAAGTATGCGGGGAATGGAGACCTGATTGGTATGAGCACTTTTGGTGCGTGAGGGAGAGCACATGAGGTTCACGTGAAAACCCATAGCCCCCCTTTAGTCTCTTGGCTCTCCTGGGTTTCTCGGGGTTAGAAATGTCACTGCATGCCGGGTGCGGTGGTTCATACCTGTAATCCCAGCACTTTGGGAGGCTGAGCAGGGTGGATC
ATGTCACTTTACGTTTGAATTTCTGAGCTAAAGAGTCAGAGAGATTAGTCACATAGTTGCCTAAATAGGAGAGAGAAAGATTATATATGCACATATACAAAGACAGTGTCTATTTATGATTGATTTATTTATTTATAAATTTACTTATGGGTGGTAAGGGGCAAAAAAGAGGCCCACACCTTGATATCCAGGCCATACCAGGGTATCCCTTGTCCCTTCACCCCCATTTCTGACCTCAGTTCCTGGAGGGGGGAAAGGGTGAAAGAGAAACCACGTATTTTGTTATTATTTTGGATTATTTTTTATCGA
CCCTCTGCCAACCGGGGTATGGCCCCCAGTGCATTCCCTGTTCCCGTCTCCAACCCAACTCAATAAAAAATGATTTTGTCATAAATATGTTTCCCTATGTGTGTGTGGAGGGTATGGAGTGGGGCCTGATGGGGGATGGCCTGGAATGAGAGGGTCAAGCCAGGCCTGGGGGGCCTGTTGGGGGATCTGGGGAGCTGGACAGAGGGTGGAGGGTGGCTGGCAGGTGACTCCTTCTCAGATGTCAGTGCCCCTCTGCTCAGACCTGGGCACTGACTGGCAAGGACCTTACCTCCTCCTGGTGACAGGAAC
GAGACCTTCCCATCACCTCCCTTTTCCTCCAGGGGCCTTATCTCTCAGGATCTGTCCCTCAGGGACTAGTCATCACCTCTGTCCACCTCCTTCCCTTCAGCCGCCTACCTGCCCACACAGTAACACCTGAATATCTTCTTTCAACCTGATCCCAGGCACAATATCATAATACAAATAACAATGATGGCAATAATAATGGCAGCTGTCACTCATTTGGCATCATTTAAATAGAGGCACAGAGAGGTTAAGTTATGCCCTTAAGAACAAACAGCCATCTCATTCAATTAAGCTGGTGTCTGAATTTAGGTTGGGCTTC
TATGGGATTAAAAAAAGTCACGGGATATAAATAAAAATAAATAAAAGCAGGCCCCTTCCAGCATAAGCCTGGAGAAGTGGGTCTGGACTCTCCGCCCCCACCATGTCCCTACCACCCCTTCCCAGTCAGCCCTTTACCATTAGGGTAGCAAGACCCCTGTCTAATGGGGGGAGACAGACCCTTTGCCACCTTGACCAGGGCTGAGTCCTTAAATTTCTGGACGATGATGCTTGTTATTTAAGAGCCAGAGGCTGGTGGAGTTGGTTTGTTTGGAGTAGGCCTGATGGCCTCTCTACTCTTGCCAAAGCAACTTTTCCCTCAGGGGAGCTCCCATCTTCTTATTCAGAGAGGCAGCTGAGGCAGGACAGTGGGGCTAACAGTAGACCAGGCAAGGGCATGGGCTGCTGGGGTGACCCCCCCTTCCCCAGTGTATATATTGTATCTGCGTAACATTTTGTATATTCTGGGGAGTGGGGCTGCCCCTGTATCGTACCTAGTGGAGGTTGGAGCTGGCATATAGGGAGGAGGATCTAATAATTATTTGCATCTGGGAAACGTATTTATTGCTAGCATAGGACATAGGAAGGAGGCGGGGATGGGGTCGTGGCTCCCTTGGTGATGCGACTCCTGTTTATTTTGCTTTTCATTTTGGAATAAATGGATTTAGCCATACTGCTCAGCCTGGT
ATAGACATTCTGACTCTATGGTTCAAAACCTGGGGTCCCTGGATCTCTGTGTAGGAACCAGGTCCTTAAGTTATGTGCAATATGTTAAAAAGTCACAGAAATTGCACACTTACCAACAATATTTTACAGGCTAGGTAAAGTATGAATTTTTATGTTGAACTAGAAATACATAACCTTTGTGTAGTAAGCTTGGTTACTGCATGTTGGTCACAAGTTCTGATTGGCAGTTTTCTATGACTTTAATAGATGCAAACTGGTAGACTAATAAATACGTAATAGA
TAGTCCCAGCTACACAGGAGGCTGAGGCTGGAGGACCACTGGAGCCTAGGAGATCAAGGCTGCAATGAGCTATGATCGTGCCACTGCACTCTAGCAATAAAAAAAACAGAAAGGACCAGAATCCAGGACTCCTGCTTCCTACGTCAGTTCTTTACCTCTGAACCTCGGGAAAATGAAACTGATCTATTTAGTTTCCTACTTCAGCTTCAGAAGCTTTGGCAACAATACCTAAGAATGACTTGGGAATTTTAAGTGCTAAGTAAGTATTGAGTATTTCTTTTGAAGGATATATTTTAATAACA
GCACATTTTTAACTCCTTCAGAAAGTGGTGCGTGGGAGGTAAATTTTTGAGATCTTGTATATCTGCAGGTGTCTGTTTTATTAATAACTTTTTTGTCTTTAGTTTTCAGAAGTTTAATTTATGGTATGAATTGGTTTGAATTTCTTTAGGTTTATACTAGTTGGGGTTCACGCAGGTTCCTGGATTGGTATATTTATGTCTTCTGTCAAATTTGGGATATTCTGAGCCATATTTTCTTACCCTGCTTTTCAGCTCTGCCCTCTTAGACTCAGCTTCTGAGACTGATACCAGTGTTTGAAGTTCTTTTATTTCCCACAAGTCCCTGGGACTGAGTGTTGCTGGATGGG
TACTGATATGGTGACTCGACTCTTGAGGGACGGGTTGTAGTTGGGGCTCCCACTATGATAGATTTCCCCAATCCACTCCAGCCCCTTCCCTGGGGGCTGGCGGACCCAGCTCCACCAGTTACTACTGCTGATGGAGCCACCAGAGACAACGCAGGTGAGGGACAGGGTCTCCGAAGGCTTCACCAGTCCTGGGCCCGACTCCTGCAGCTGCACCTGGGACAGGACCCCTGTGAACAGAGAGACCCACAGTGAGCCCTGGGATCAGAGGCAGCCTCCCCTATCTTCATGTCTGGATCCCTGAGATACTCACATCTGGGAGCTGCCACCAGGAGGAGAAAG
TAAAAATAATACATCGAACCACACGGATATCATCCCCTCCTCCCCCCAGACACAGAAAGACACTTGGCTGAGTGGGATGGGGTCCGAGGGTCCAAAAGCCTCCGTCCTGGGAGAAGGCAGCAGTGTGGGCCCAGGTCGGGGGAGGGGCAGTGTCCTTTCTCCCCGGAGGAAAAGTGCAGAGCCAGGGCTAAGGCCCCAAGGCAGGGAGGCCCCCCTCTCACAGCAGATTGGCAACGGGCAGGCTGGGAAGGCGTCCTTCACAGTGGCCATCCCCTGAAGGGCCAGGCCGGGCCGGGCCCGTGGGCTGCAGCTCTTGGGAGGCTC
ACCTTCAAATGTCTTTCTTGGAGTCTGGTCCTCTAGTCCTCTATGGCATTGGGGACTCCTAGGGGACAGGGACGATACTGGCTGAGGCCCCTGCCAGGACCCCCCAGGAACAGACCCAGCTTATCACCCCACAGTGTGGACATGCTGTGGTGATACTCTCACCTCCATTCTTGCTAAAGGCAGCGTGGCTCAAATTTAGGACCCACAAGTTACTGGCTGTGTGATCTTAGGCAAATGTCTTAACAACTCTGGGCTTTAGTTTCCACACCGATAAAACTAGAACAGTAATATCTGATTATCAGGATGAGGAGTAAAGGAAATGATGGCTTCGAAAGTATCTTGTACATAGCGGGTATACAAAAAGCTGTCAGGAGCCAGGGAGGGAGGTCTGAT
TCCGCGGCAGAGGCCCGCCCCGCCTGCCCGAGATCCTCGCCCTCCAGACCCACCTCCTCCGACGGCCATGAAGGTCAGGGCCTTCCAGAACCCGGAGCCGCTGTCCGAGCTCTCCGAGCACTTTTTCTTACCTGCAGGAGAGCAGACAAAGCGTAGTGGGGGTGTTGGGGTGGGACACAGGGGTCCCCTACTCTGTGTCTGATGCTCAGGACCACTCCTGGAGGCGGGGGCCACCACTCTCCTACTCAGAGAGCCTCACAGAGGGGAAGGGACTTTCCCCTAGGCGCCGAGCCTGGCACAGAACTAGCATCGAGTAAATTTCGGTAGGATGGAGGAATGAACAGAGTAGTGGGATTTGAATCTGGGACTCTGGCGACACCAACCCTGCGCTGTCCATTGGAATGGACGCCAGGGTCTCTACAGAAGCACGCCAGACCCTCTACACCCCGGACCCTGAAACTCTCTCCTTTATCCCACACTCCTCCCATCCCCCAGCACCCTTATATGCCTCCTTACTTGTCCCCTTACCTGCACCCTT
GGAGCCTCGGGAATCCGTTTCCTCTCCGCATCAGTGGCAGAGATGTCCCTGCCCCAACCGGTGGGTGTGCGGATTCTGTGCGGATTCGCACGGTGTTTGGCACGTGGTAAGCTCCGCAGATGTCAATATCATGACTGTGGTTGTTCCTGGCCTTGTACCCAAGTGACCTTGGGCAGGATACTAGGGTACTTTGCTTCTCTGGGCTTCAGTTTGTTTATTTCTAAAATTGGGGTATTAATAGAGTCTATTTCAGAGGGTACTTGTTAATTTAATAACTGTTCCACGCTGTATCCCCGGCACTTTGAACAGTGCCTGACGCATAGAATTTGCTTTAAAAAAATTTTTAAGACAAACTCATTCTTACAATGCATTGAATATCTACTGGCACCAAACGTTGGCCTCACATCAACTTAATTTTTTTTTCAGAAAGAAAGCACAGAAGGGTGTGTGGAAAAAGAAACTCAGTTTCCCTCACCGTACGAGAGGCTTCTGACAGCAGAAGTGTGGGGGTTTCTCCCCACCAGCAAGCAAACAATCA
ATCTGGAGAACACAAATAAGCTGTTAACAGCAGATGCCTCCAGGAAAGGGAACTGGCAGGCTGAGAAATCTACCAAAATCATGGTGATGACGATGGTGATGACGTTATTTTGTATCTTTTAAATTTTGAGGCATACAATGTCCTGCTAATTGAAAAAAATTTTTAACTTAAAAAAACATTTATTAAATGTTGACGCTATGATGACTAAGGGGCCATCTTTTCTTCATTCATTGATTAGTGTTCTTAACAAATACTTACTGAATGCTTCCTGTGAGGGGGGCACTGTTTGGAGG
GCATTTTACAGATGGGGAACTTGAGGCTCAGGGTACACAGACCCAGGTCACAGCCCTGGCAAGCCATGCAGTGGGGATTCTAGCCCGGCCCTGAGGTTTTGGAGCAGGGACGGTGCAGGGGAGTCTCCAGCCCAGGCTCCTCCCCTGCTCTTTCCACATCTGTGACAGGCTCTGGATTTTGTTCCCTGAGTTTTTTTCCTTCTCGAGTTCCTGTCCCCTCTGTCTCTATCTCTGTCCCCTTTGTGGTATGTGGGGCTTCAAGTACTACTGAGTCTCCACAGCTGTGCCAGGTTGGGCCTGGGCAGCTCCCCATAGA
CCTTCCCCTTAAAGCACATTGGCCTCTGCCATTCCTCAAAACTACAGGTAGGCCCAGGGCCTTTGTGCTTTTTAATCCATCTGCCTGGAGTGCTCTTCCCCCAGATACCTGCATCATTCATCCGCTCACCTCATTTACATCTTTATTCACATGTCACTTTCTCAATGAGATCTTCCCTGACACTACATTAAAAATTGGAACACTACCATCCTCTTTGTACTTTCCCATCCAACAAGTTGCTTGTAAATTTGGCTTAGTGTCTCTCTCCCCCTGCCAGAATGTAAGTTCCATGAGTCCATGGATG
GGACTTATACACACCTAAGCTATATGGTATAACCTATTGCTCCTAGGCTATAAATCTGTATAGCATATGACTGTACTGAATACTGTAGGCAATTGTAACACAATGGCAAGTATTTGTGTATTTAAACATATAAAAACATAGAAAAGGTACAGTAAAAATATTAAATAATCTTATGGGACCACCATCATATATGCATTCTATCATTTACCAAAATATCATTATGTGACAGCTATGATTCTAAAACAGAGCTACAAGAAAGCATGCAAATTCCTCCCCAGAGCAGAAGCTGTACCTTGCTGGTGCT
AGGAAGAATGAAAGATGAAAGGGGACCAACGGGAGGTTGTCCCCAACTCATCAGATCCAAAAAGTCTTTGAAACAGACTACTTATTTACCTTTCTTGGCTTGTGGTTATGTGTTTAGAGCAAAGCAAATATATCTGTCAAGTTTTAGAAGAAGCTACAGAATCTGTGGCATTATGTCCAAGTAGTTTTTCTGGCATTTCTATAACTGCATTCTTGATCACTTTCACCATGGAACCTCCTTAAACCACATATCATATTAACTGATACTTTTATCACATTGGC
AAAAGATGTGTCTAGTTACAAATATCAGAAGAGCCTGTGTGTGAATGCTTGTGTGTGTGTGTGAGAGAGAGAGAGACAGAGAGAGAGACTTCACCAGGTGGGAACAAATCCAAAGGTGCATACTCAGAACACTACTACAGCGATCCAACCCTGCTCCACCAACATAAACCGATGTGTCATTGGGTATAAATATCCTTATTAAAGAGATCAGATCTATTGATTAATGCCAGACTCATGGGTACCATATAAAACAGAACACTTTCCAAGAGATATCTGACAGTGCCTTGTACCCCAGATAGACGTGTGTTTATCAAGTCACACAGTGACTTGGAGACCGCCATAGTTTTACCCTGACCAAGACTGTCATAGAGCTTGGCTTCTAACCTCAGCAGAAGGCTTGCTCATGTCCATGCACTTAGTCGGT
TCCAGAAATGGGTTTGATTCTCAGCCAAGGGACACCAGGGCTGGTAGAGACTGTCAGGCCACACAGCTGCCTGCACAGCACCCCCATGCTTGGTGGGGGGTGGGAGGGATGGCGGGGGGTGGGACGGTGGGGGGGTGGGACGGATGGCGGGGGCTGGCTGTCCACAGGCTGGGCATGACAGGCAGGCTCACTGGAGGTGGCACACTTTGGAGGGGCAGTGTCAGGGGAGACCTTCCTTTTGTTGGGCCACAAGACTCCACAAGGACAGCACGGTGACTGATTCCCAGTGCTAGAGGCGAGGTGGTCGGCCATATGTAGGTGTGTGTGTGTGTATATATATATATATATATGTATATTTATATATATATTTATATATATGTATATTTATATATATATTTATATTTATATATATATGAGTATTTATAGCTATTTATAGAACAAGGCAGGGGCATACCACAGAGGGGCCACAAGTTTTCAGCAATGGTCACACCTGGATGTGTCAGCTCACCACTACAACAGACTAAGTCACAGATGAAGGGGGCTGGCTTTGGGGCTGGGG
TTATATACACTGCCAGTTCTTTATGGCACCAGTTCTCTCCATAATGACTCTGCAAGTTTAGAGCTAATTTCTATTTCTTTGTTTTACAGATAGGGAAACAGATTCAAAGAGCTGGAAAAAAAAAATTCAGTTTGGGTTACTTGGCTAAAAGCTGGCACCCGAATTGCCTGACTCCTGGGAAGTGCTCTTAGGAGATAGTTGGCTTTGTTTCTGGGAGTCTGTGGTTGTACTGCCTGCTAATGCACAACTCCAAAGGACAATTTTGGTTGTGTAGCTTGACAGCTCGGCACCTGTCAGCTC
CAAGAGGACACCACCCCTGCACCTCCTGGGCCCGGCCGCACGAGCCCCCTCACCACAATGAGCAGGTCGGCGTGGGTCCCTGTGAAGACTGGGATGTCCATGGGCACGCGGATTGAGTAGGGTTTGTTCAGCCGCACCCCGAAGTTCCGCTCCCCGCTCAGAAGCAGCAAGATGAAGACACCAATGTGCATCAGGCCCACCCGAGCTGCGGCAGGTGGCGTGGGAGGGGTCACTCGGGTGGGAGGGGGAAGGAGGGGCCCAGGCAGTGACCATTTTGGAGGCCTCCCTCCTAGGAGGTCAGAGTGCCAGGCCTGAGCTCCTGGGAGTCAGGG
GAAAGGTCTGAGGGAGTTCTTTGGGGTTCAGGTGGAGAAAAGCCTGTGCTGGATGCCAGGCTGCTCTGAGAACAGGAAGGAAGATAATAATGTTAACAGCAACAGTTACAATTACCCAGCCCCTGTAGGGTGCCAGGCCCTCTGCCAAGGTGCTTTCTTTTCATTCTCTCAAAGACTACTTGAGGTGGGGAAACCCCCAGTTTACAGATGAGAAAACAGGGTCCCAGAGTGGTTAAATACCTTGCCCATGATCACGTGACTAAGGGAGGGCCAAGCCACATTTTAGACTCTTGCCTGTCCTGCCCTC
GACTGAGTTTATTCAGAAGTGTCTCTGTGACATAAGTTTGTCAAATATTTCAGCTCCATTCCAACCATAGTAGTATTCCAGATACAATGAAACAGGGACACACTTTTGTTGTATTTTATTTTTTCAGTGTTGTGCACTCACGAACCCCTAGAGAGCCCAGATGAGGACTTGATTCTCCCAGGCATGGAAGGACAGACAGAGAAACTTCTTAGGAGCATTGGTCTGTGGTTTTCAAGACCTTCTGTTATTTAGGAATTTTGAACAAACTCCTGCCCCCGCAA
GCCTGAGCCGCGCGCTGTGTCTCCGCTGCGTCCGCCGAGGCCCCCGAGTGTCAGGGACAAAAGCCTCCGCCTGCTCCCGCAGACGGGGCTCATCTGCCGCCGCCGCCGCGCTGAGGAGAGTTCGCCGCCGTCGCCGCCCGTGAGGATCTGAGAGCCATGTCGGCCAGCAGCCTCTTGGAGCAGGTACAGGCCCGGCCCGCATGCCTCGGCCATTGTGTGAGGCGAGAAGGAGCCCGACTAGGCCCGGGCCCGCCGCTCCTGGGCAGGCCGAGCCGAGCCGAGGCGTCGTCTCTTGCGGGCCAGGTTTCGGGCCTCTCAGGCCGGCCGCGCCCGGCGCCTCTCCCTCAGCCTGTTCTTCCCGCTTCTCCTCGGGCCTCGGAGCCCACGGGCCGGGCCGCGCCG
GGCAGGAGAATCGCTTGAATCCAGGAGGTGGAGGTTTCAGTGAGCCAAGATCGCCTTACTGAACTCCAGCCTGGCGACAGAGTCCCCCAAAAAACATCACAGGAGAATGTGTAGAGGGTGGATATGGAGGACAGGCCTGGTCACAGATGCACTTCCCAAGTGAGAGTCTTAGTAGCCAAAATAGCAGGGCAATGTCGTGCTCAGACTATACCCCAGTCATGGCCTCTGGGGTGGCAGCTTTAGATATAGGCAAAGCCACCCCATTTCCTGTGGCCTCAAAACATTCAGGATCATAGCTCCCATAACATTCCAGTTCCTAATGT
GCCGGGCGAGGTGGCTCACGCCTGTAATCCCAGCACTTTGGGAGGCCGAGGCGGGCGGATCATGAGGTCAGGAGATGGAGACCATTCTGCTTAACACGGTGAAACCCCGTCTCTACTAAAAACACAAAAAAGTAGCCGGGCGACGTGGTGGGCGCCTGTAGTCCCAGCCACTCGGGAGGCTGAGGCAGGAGAATGGCGTGAACTCGGGGGGCGGAGCCTGCAGTGAGCCGAGATTGCGCCACTGCACTCCAGCCTGGGCAACAGAGCGAGACTCCGTCTCAAAAAAAAAAAAAAAGAAGAAGAAGAAGAGGCACAGCTGGGTC
TAACTTGTGGAGCTCTTTTCACGGATTAGCTCCGGTAACCCCCACAGGCCCCCATGATGTATGTTCCCATCCTACATATGAGGAAATAGTATCTCAGGGAGATGATGTGACTTGCTCAGGGTTACACAGCAAATACCTGGACAGGGTGTGACTTGACAAAGCTTTTTGTCCAAGTTAAAATGCCAGAGACATAATATTGCAATAATGCCAGTAGAAGTTGCTATTTATTAAGCTCCTACTACTGGGCGAAGCTTGCAGAATACAGAGATGAATATGACAGACCTATTCCATGGGCAGTTTGTCATGTGTCCACTCCCCTGGGAACCTC
ATGTCAGGTACTGCTGTCCCTTACAGCTGTTATATTTGTTTTCTCAATCCATGTGCCTTATGCAGTGCTTGGCCATGAAAAGTTCTAATAGCTATTTCAATTAAATGAATTAAAAACACTTTAGGCCGGGCGGGGTGGCTCACGCCTGTAATCACAGCACTTTGGGAGGCCGAAGCGGGGTGGATCACGAGGTCAAGAGATCGAGACCATCCTGGCCAACATGGTGAAACCTTGTCTCTACTAAAAATACAAAAATTAGCCGAGCGTGGTGGCGCGCGCCTGTAGTCCCAGCTACTCAAGAGGCTGAGGCAGGACAATCGCTTGAACC
TAAATTTTATTTATTAATTTTTAAAAGACTAGTCAAGTGCAGTAGTGAGGAGGGAAAGAATAGAACAAAGAGTTTGATCTGTAACTGATGGTGAATAATCAATTGAGATAATTCACTACTTTCAGGCCAGCATATTTTCATCTTTTTTTAGAGACAGGGTCTCACCGTGTTGCCAGGCTGGTTTCAAGTGATCCTCCTGCCTCGCTTCCCAAAGTGCTGGGCTAACAGGTGTGAGCCACCTCGCCTGGCCACTGATGATCTCTCTTATTCCTTTCAAAGTCCCCAGAGAAGAAAAAATGAAGAGGAAACATAAGGGACTTAGGGTTTCACAGCAAGTTGTGGCAAGCTGTGAGGTTGCAATCC
GTGAGCCACCATGCCCGGCCTAGGTTGGTCTGAAACTCCTAGTCTCAAGTGATCCTCCCACCTCAGTCTCCTGAGTAGCTGGGACTACAGGCACGTGCCACCACACTCGGCTAATTTTTAAATAATTTTTGTAGAGACAGGGTCTTGCTGTGTTGCCCAGGCTGGCCTTGAACTCCTGGGCTCAGACAATCCTTCTGCCTCGGCCCCGCAAAGCGCTGGGATTGCAGGCGTGAGCCTCTGCTTGGCCTAGGAGTGTGAATTAAGTCCCCACTCAGTGCCCAGGCCTGAGCCCCATGTTGGGAACACAGGAGTAAGTGACACAAAGTCCCTGCCCCCACAGTGCAGAGAGGCTGCTGGTTTTT
AACTGGACGATATGATGGAAAGAGAGTAAGTGAGGAAACCGAGTCTATTACTGACTTGCTGTGTCTTCCAGGGCAAGCTGCTCCCTGAAACTTCAGTTTCCTCATCTGTAAAAGACAGATGACAAACCTGCCCCTGTCTCCTTCACGTCTGTATTTAGCGCACTTCCAAGTACCACACAAAAGCAAGGGTAAAGGGGCCTTGGGTTAGACAGTTCACAGAAAGAATAATACAGCTCAAATCATTCCCAAATATCAACTGGGGTTTTGAAAACATGAGGTTATCACAAGCCAAGAGTCTCAGAAAGTCTTAGCTATTCAGTAAGG
TGCATTCTGGATGACAGAATCCCCTGTGGAGCCAGGAAGAGAACCAAATCAAGCCCTGTATAGATCTGCAATAGGTCAAAGGCTCCCAGCCGGGGATCCTTCTGTAGGCAAGGGAGTCCTCAGGCTCAACAGGGACCCAGGACCTGGCTGCTGAGTCTTCTCAGACCTTCCACTGTTTCTCACTGTTCTCCTAATGCCTCCTAAACTTCCACAACACTCACGATGCCTCCCAGGACTTGGCAACTCAGCATCTACACTGGATATAATTTAGACCCTGCCCTGCTATGTAAAATATTTTATAGCCTTCGTCATCCTCCCAACTTT
CTACTAAAATAGACTGGGGACCAGGACAAGGCAACACATCCCCTCCCAGCTTCCAGGTTCTAAGAAGAGCCACAGGAAGAAATTTTTTTGCTTGTTAGCCTCTCCATCATAATCTTAATTGAACACCTACTAGGTGTTGGGTCCCCAGAAGTCACTGTCCCACAGCTCTGACCAAGCCATCTAAGTGGTTAACATGAGAGCTTTTTAAACTATATGTGCGCTAGAGAAGCTTTTTTCTGTAAAGGACTGGATATTAAATATCTGTTGCATGTTCTTTTTATTTATATAGTCCTTTAAA
CCCCTGCGTTGCCAAGGGCACAGGGCATAGGAGGACGTGGACTGATCCACCCCAAGCTCCGCTCACCAAGTCATGCCCTAGCCTACATTTCCCATGAGGATGGGAGCTTCCTCTGATTTGCACAAAGCCCCCCTGTCGGTTAGTGGTGGCCTGCAACCCAACAACCTCCCAAGTCAGCCTCCTGGGATAGGGAGGATGTAGTGAGGGGGTGGGAGGGTGTGCAGGCTCGGCTTCCAGAAGCCGGGAGAGCAGTTTCTTTCCCTGCTCCTCTGCTGCCTCCTAGTGGATGTCTGATGTCTCTCCGGTTTGCACAAATCCATCCCGCTTCGGTCAATCCTAGCC
CTAATTGCTGGTCCCCCAGGTTGAAACCAGCCCTTAGGTTGAAATTTTGACCTGCAAATTTTTTTTTAAATCTGAACCAAATTTTTTAAATTAAACCCCTTTAAGGTAGTACATTTTCAAGATGCAAAATTCAAAAAATATAAGAGGGCACGTGATAATGAGTGAGTCTCACTTCCACCCCACCCTCCAGCCTCCCAGTTTCCCTCTCCAGAAGCCATGGGTATGGATGCCAATCTCCAAAAATATTTTATTCATTACAAGTATATACATATGCATTATTTTACCGCTCACAAATGGTAGCACACTGCACGGTTTCCCAATACCTTGTTTTTTTTCCCCTTAGCAAGCTGT
ATGCCTTTGGCCAGGTTGTTTCCTGGGCCAGGCACACTCTTTCACAATTTTAGGCTTCTATATTGAGAGGGTGGCCTCCTTCCTCCAGGAAGCCCTCCCTGGCTGCCTCCTCTGAGCTAGCTAGCTCCAATGTGCCCCCACGGCCTCTGGGGGATGACTGCCCCAAGCATCAACCATGTTGTGCCCTAAGGGGCTGGGGTCCGGGAGGGGAGACGAGGACAGGGGTCACCTACCTCCTTTTGGGTTAGGTGAGGGAGCGTGTGGGGGATGGGGCAGGCCTCCCTCTGCCCGGCCTCTTCTG
CAGGAGTTGGACACTAGAGGAGCCACCCGGGCTGCAGGAGCTGGGCACAGGGAAAGACCCTGCACTGCAGGAGCTGTGCACTGGAGGAGCCGCCCACACTGCAGGAGCTGTGCACTGAAGGAGCCACCCGCACTGCGGGAGCTGGGCACTGGAGGAGCCACCCGCACTGCAGGAGCTGGGCACTGGAGGAGCCATCTGAACTGCAGGAGCTGGGCACTGAGGAAGGACTGGCATTGCAGGAGCTGGGAGCTGGTGGGGCTGCCTGTACTACAGGAGCTGGGCCTGGGAATGCTGTCTGCACAGGACCAAGGGAATGCTAG
ACACACTCTACACACATTTGGATTCCCATATAACAGCAACAGAACTCTATCATTTCCATCTCATAAGAGACAGCTATCTGTCTTACAAGGGAACAAGATCCTTCTCCAAAATGAGGAGGCACATGATCCCAAGACTCATTGCATCCACTGCTGGCTATAAATTACTCCTCAAATTCAGTCACAGTTCACTGACTATTCTGTTACTGAAGACTAAATTGTTAAGTTAACTTCCAACCACTTGTATATAGAATAAAAATGGGAAAAAGGAAAAAGAAGAAGAAAGTAGCTAGCATATGTAAGTGAACACAGACATAGAGTAA
ATCTAGGTGGAGTGCATCTCAAATAGAACCGACACACTTTTTTTTTTTTTCAGACAGAGTTTCGCTCTTCGCCCAGGCTGGAGTGCAATGGCATGATCTCGGCTCACTGCAAACTCCGCCTCCCAGGTTCAACCCATTCTCCTGCCTCAGCCTCCCAAGTAGCTGGAATTACAGGCATGTGCTACCATGCCCGGCCAATTTTGTATTTTTAGCAGAGATGGGGTTTCTCCATATTGGTCAGGCTGGTCTTGAACTCCCGACCTCAGGTGATCCGCCCGCCTTGGCCTCCCAAAGTGCTGGGATT
TTTAAAAAAATTTCAATCCATAATTCCAAGGTCCAAGGCAGTCCCTGAGATGATTTTGCCCCGCGTCAGCAGTCCATTTCACAGATGGGCAAACAGGCTCAGAAAGCATCAGCCGAGGCACAGTAAAGGGTGAACAGGGACAGCAGGAACTTCAGAGTCCAACAGGCTCAGCTTCAAATTGCAGCTCCACTACGCCATGACTCAGATGAGTCTCTTCCCGTCTCCAAGCCTGTGTGTCATCTGTAAAATGGGGCTGATAACCATACTGGCTTCACCTCGTGCTTGTGAACTGTTAAGT
ACGTCCTGCACGCTGTCCTGGGGCCTCCCGTCTGTCACCACGATGACCACCTGCGACACGCGGGGCGGTGTGACACCGGGCTCCCGGAAGCCCACGGGACTGTCCAGGAGAGGAGGCTGAGGCCCGGAGAGGCGGGAGGACTGCCGGGTCGCACAGCCAGGCGGCACCCGGGGGAAGAGGACCCGGCTGGCCGAAGAGGAGACCCGTTTCCTCTGACTGAGAGACGTGGCTGGGGGGCTTTCCATCTGCTTCGCCTCCCTCGGGCAGGCAGCTCTGAGATGCCCGGAGGGATGTGATGCCCCATCGCCAAATTGGGGTCTCTAAG
ACTCCCCGGTATGATACATGCCCCTGCCAGAGAGGGAAAGAATCTGCCTGCTCCCCTCCCACTAGGCTCCTCTGGTCTGTACCCTGGAAAGAAAGAGGTGGCGGACTCTGTCACTGAGATCCGGCTTCGTGACCCCCTGTCTGCACCCGCCCTGAGGCTAGGGCGCTCCCAGCTCTGCCCAGTCTGGGTTAGGCATCCAGTCCCGCTTTGCTGCTTCTCTGCTTCTGACTTGGGTCTGTTTCTGATTCCTGGGTCCCATCCTTAGCCCCAGGTCCTGACACCCTGTCCTGATGACAGGCAGTTGAGACAGGCCGTGTTTAGAAAT
AGTCTCATGGCAGCAATGGGGCCCAGCTGGGGCCATGCAGGGGGAAGAGGATGTCTCAGCAATTAGCAAACTGATGCGAGTCCAGGGGGCATGTCACAGACCTGCAGCAGTGCACACAGACCTCCATAACCGTGCGAGAGCTTCAGGGAGACATCCGGAAACTCTGAAAGTCATTGAGGTTAGATTTTCTACCAGCCTGGTATTATTAGCACTGGGATCAGAAATCAAATTAATTTATATAAATAAAGAGATGTGCTGTTTCCTGAGTTTGTGAACTATGATTCATGTATGAACTTGATGCTTATGAA
TTCCTCTGTGAAATGGAGCCAACAACAGCACATCACAGAGCTAACAGTAAAGAAAACTGGGGCAGCCTCCTCACCCCCGTCTCTTTTCTCAGTGGTTAGTTATGCCAACGATTGTTCCAGAATCCAAACTCACACAGCAGAGAGAGGCAGCTCAGCACACGGACCTTGCAGCCAGTTGGCCCTGAATTCCAGCCCTGCCACTTACTAGCTGTGTGATCCTGGGCACGTGATTTCACCGTCTTTCATTGTGGAGTTGTGAAGATTCATAAGCTAACTCTCACACGGTAGTGAGCGCAGGGCCCG
CAAGCTAGTGGGAGGAACACAGGTAGCCTGGTATCACTTGAAGGCACAACCCAAGGGTGACATGCAGGGCTCTGGAGAACCAGAGGGGTGCACGCCCTCGCTTCCAGGGCCCTGTGCAAATGCAGCACCGTGTGCGCCCCTATCTGCACCCCATGGCTGCACCTGGTCGGAGCAACAGCATGGAACAGCTGCAGCTTTGGGTCGGGAGGCCGCCCTGGGGCAGGTGGCTGGGCAGAAACAGTGCACTACGGCCAGGCTGAGAGGAAGAAGCCCTTCCCTGGGCCTCAGCAACTGACTGAGCGTAATCCTTACAA
ATTGAAATCTAATCAAGGAAGGAGCTGCTGCATTTCTCAGTATCCTGGAGCTGGGGCCTGGCAGTAATGATGGTGGGTGGTAAAGAGCTCCCTAGACAGACTTCCCTGCTTTGCAGAAACAGCCTCTCCCCCAGGCTGTAACACCTGTGGGTTCTTACCTTTCTCAACAGGGGCATGTCTGTTCATTTTCCATAGGGTAGCTAATGCTAATATGAAACAATTTTTTTTGTTGTTGTTTTGCATTTATCCACCAGGTGCCACTATGTGCCAAGAGCTTTAGAAATCTCATTCAATCCTCTCAAGTAGGTTCTAGTATTTTTCCCTTATTTAAACAAAGGAAATACTTG
TCCTCCCACAGGACCCCCTCTTCCTCACGCAGACCCCCACATACCTATCTCCTCTCCCGCCGACCCCCTCCTCGGTACTCTCCTCGCACAGCTCCGGGTCACGAATACCGCCCTCGCATCCCGACTCCACTAGCCTTTGCCCGCCCCCGCCTTCGCCGCCTCACTCTCCCTACGCTGACACTAAGGCCCCTCCGCTGGGCCTCTTCCCAAAGCGGAGCCCACCCGGAACGAACCCCAGCCCTGGGAACCCACCAAGCCCACTCTACCGCGCCCACCCGGTCCGATACCGCCCCCAGCCCCAGCCACTCCCCCACCGCCCCCGGCCTTCACTC
ACATGCAGCTCCCCTGCCAGCCTGCAAAACTCAACCAGGGATCTCAGCCCTAGGGAGGCCTCTCCTGACCCCTCTCCTCTGCTGCCTCTGGATCCACAGTGCCCGCTGCAGATCTGACTCCAGCAGGGACCAACCGCGGGTGGATGGAAGGATGGACGAAGAAAGCCAGCTACAAGCAGCTACGTGGTCGTTCTCTAGAAACAAATAATTTGACGTGGAAAACTGCTGGGGAGGAAAATCATTTTTAAAATGTAAAACACTCACTGAGGTCTAAGGGCTGGCACCATGATCTTACTTAATCCTAACCAAACGCCTTGTTGGGGTGGG
TTAATTTCAACTATTTTTCCACACATGGGGCCAAGAGCTGTTAAGACATGATGTTTGAGATCTGAGATGTAAAAAACTGCATTGGTGTTAATTAAGCTAGAGCTGTGGTCCTAGCTGCTCAGTGCATTGGTCCCAGGAGAATGGGGCGGGGCGGGACGGGGCGGGGAGGGGGGTGGGGTGGGCGGGGTAAGAAAGGATTAAGGAAGTGACCTAAGATAAGAGGGGAGGGACTTCCCAAATATACTTCTTCTAGGGAGACAAATATAGCTCTGGCTAACCCATAGCCTATTAACT
GGTTTGGGCCACAGTCACGGGGCTTTCTTACTCCTCTAGTCATGTCAGCACCGTTCAGAAACTCATCCTTGGCTTAGAGATGATAGTGAGTTACATGTACATAAATACACCGAGCTCATTACCCTGGGCCGGCATCCTGCATGACAAGGGCCCACATCCATTTCTCGGCAAAAACAAACTACATCTGCCACTTGAAACGTCAAGAAGCGCTTTCTTGTATGTTGTGCTCCATGGATCACTGGAAGTCCTTTCCCTCTTTTCCCATGTCCGGGCCAGGAGGAGCAGCTGCTCTC
CTGGATTCCAGTCTGGAAGTCCGTATACTAGACTGGACCTAGTCCAGCTCCTGTCAAACACCCAGTTTCACCCTAGTGAAAATTGCAAGGGCCCCAACATAGCAAGGAAAAATTGGAGGTAATGATAACTCCTATTTATGGCTTACTGTGTTCCCAGCCCTGTGTGTGCCAAGGGCTTCCAATATACCCTGTGAAATAAAGCTATTATTAACTCCATTTTACAGCTGAGGAAAGAGAGGAAGGCAGATGACTTACAAAGGTCACAAAGGGCCAGGCAGAGCTGGGATTTGAAGCTCAGTCATTAAAATAGACTCGGAGGTGTGCGTTGTTTGAAAGCTTGCTGCAAAAGCCAGGATGTGGCCCCAGAAAGAGGCACCAGGGTTGCATTAACAGAGGCAAGGGGCTGCCTGTGTGATGTGTCTTCCTGTGTGATCTCACACTAGCCCTGTGAGAGTGACAGGCCTGGTCTACCACTCCAGGTGATGGCTGGAGAAACCACGGTCCAGAGAAGTCAGT
ACAGTTCTAATCAATCCCACTATGTATTACACACAAACCATGACTCCCAGAACAAATGCATATTCTCATTGTTTTCCACATGGACCTCAGCCTCTTCATCTCTGTGCTTTGACCCTACTATTGACCCCATTGATAAGCAGTTGCCGGCCTTCTCCACACACAACCCCCAGCAGTCTTTCCACCTGTCCAAATTTTCATCCTTCCAAAACTGGTCAGATCCACATTTATAAGAAGCTTACCTAGTGATCTATCTTCTCCTTTGAACTCACTGAATTTTAGGTCTATACCACTCACTAGTCAATGAGT
CCACAGAGAAGTGAAAAACTTTGAGAAGATGGTAAGAGAATCAGACTTTCGTGTCCACAATGCCTTTCCTCCCAGTCTGCTCAGCACCAAGTGTACGGAAAATTTCTCCCTGACTTATAGTTTCCACACTGGAAAAACCGAGGTTGAGGTGGACAACCAGCTTCCCCAGCATCTTGGGTTCTCTGGCAGGAGACCCATCCCTGCCTCAACCCAAGGGAAGCATCAGGAGTACCTTGAAAGGAAAACTATTCCTGAGGGCAGCCAGAGACAAAGGAGGGAAGTGAGACTGCCATCCTCAGCCCTGGAACCTCTGTAACTCAGCGAAATGAG
AGGGGAAATTTCGCAGCACTCTGTAAGTCCTTTTCTAGCACTATATTACACTATAGTCTTTCCCCTCCACAGGGTGCCATGGAATGGAACATACTTATAGCAATAAATTATTCCTTGGGTATCTGAGGTTCAAATTTAACTCTGTGGGCCGGGCGCGGTGGCTCACGCCTGTAATCCCAGCACTTTGGGAGGCCAAGGCGGGCGGATCACGAGGTCAGGAGATCGAGACCATCCTGGCTAACACGGTGAAACCCCGTCTCTACTAAAAAATTCAAAAAATTAGCCGGGCGTGGTGGCGGACGCCTGTAGTCCCAG
AAAACTTTGATCCAGGAATATCTGGCACTCTGTGGAGGTGAGGGGTGGTGAGGGGACATGAGGGGAAGGGAGTAGTTAGGAGGTCCTTAGCAGATCTGAAGGGAAGGAGTCCCAATGCTGGGAGGCAGTAATGCCATATTAAATGGCAGTTTCAAAGGCATCAGGGATCTGGGCCCAAGAAGTGGGCCCGCTAGGGACCTGATTAAGAACAAAAGTCCTACAAAGTCTCATACTTTCACTCTCTGGCCTCAAAGGACACTGCTGCTCTGCCTTCCCATCTAGGTAACCGGTG
TAACAGCCCATTCAGTATCTCCACTGCTCCCCCTGTGTGCGACCCTGGGCGAACCTCTCCTTTGGGGCCTTGGTCTCCACATTTGTTAAATGGAGAAGGGGCTGGCCTAGATCAGAAGTTCTTACCCAGGGTGTGTACCCATGTGCCCATCCATGCAGTCACTCATTCAACAGATAAATACTCACTGCCTGCCGACCAGGGGCCAAGCACTCAGATGTGTGACCTTATTTTATCCCCTCAGCAACCACATGAAGTTGCAGTTGCTCTTATGTCCACTTACTAGATGAGGAAACTGGGGCTCAGAGAG
AAAATCATCTCCCAGACCTCAAGAAACTCTTCTTGGGGTCACTTGCACCTCCTCTTAATTCTCCTAAACACATTGTTGCCATTTAGACTACTGAATGTCAGAGCCAGAAGGGTCCTGAGGCCATTTGGTGCCTTCAACTTGTGAAGATGGGGAAACTGAGGCCCAGGGTAGGGCAGGGACTTGCTTAAGCTCATTAACATTGAAAACCAAGTCTTATGGCTCCCAGGTCAGGACTCATCCTATTAACTCCTTTCTTAGGGATAGGGAAGCTGGCCCAGAGAGAGGAAGGTGAGTGCAAATTCACACAGCAAACAAGCGTCAGAGCCAGAGCCTGGGGATT
CCTCTGCAGTACTCCTCATCCTGCGTTTGCTCTCCAGGTGTCATCTTTCCGCCGTGTTCCTAACATTTTGATTCCTGTCTTGAAAAAAGCACCTGCTGCACTGTAAGCCCAGGGATGTGGCAGCTGCAGTGGGCTTGGCTTTGTGAAGAACCGAGTGTGTCCACGGATGTGGCAGCTGCAGCGGGCTTGGCTTTGTGAGGAACCGAATGTGTCCAGGGATGTGGCAGCTGCAGCGGGCTTGGCTTTGTGGGGAACCGAGTGTGTCCACATTGGGGGAACATCATACTTGATACACACGTTTTTATTTGCACAAAGAAAATGCTATTTTTGGAGCCAGAGA
CTCCCAAAATGCTGGTATTACAGGTGTGAGCCACTGCACCTGGCCTGCTCTCAGCTTAAAAGTCACTTCTTCAAGGAGGGCTTCCCTGACATGCCACCCTCAATCAAACCTAGGCTGCATTAGCACTTTTCTGGCAGTGGGTACGTGTCCTTCTTAGCGCTTGTCACGATGTGAGTCATGATTTGTTTAGTGTTTTTCCTGCTTGTGTAAGCTCCAGGAAGGCAAGGCCTATGTCTGTTGCTCTCCAGGCTCTTAAATCCCTGGGTGAGGAGTAGGGGCTGTTTGGGGGAAGATAAAGTTTACCAGAGGTATCTGGATGTGGGGCCTGTTTCTTTAA
TATCATCCGTGCTTACTGAGAGGAGAAATTGCCTAGATAAGGAGTAGCTAATCATACACGTTTCCTGTTTGTGTTCACTCTTTCCCCATCTCTCCGCCTGGCTCAGCCCTCTGGTAGATTACCTAGAAATGTGTATGGGCAGCAGCAGCTCTCCATGGTTAATGGACAGCGTAGGATGAAGACACCATGTTAAGGGTGTTTCCGTTGTGCCAATTAGTGTGGGAGTTGGAAAATTTGTCAAATTTGCAATGTCAGGTTTCTTCCTATTCTTTGGTTCACAGGGTTACCCCTCTTTGTCCAGCGCACAGTGGCCCGAA
TGAGCCACACTGCGCCTGGCCAGGAGATTCTTTTTAATTTAGCAGTTTTCAGAATATTAAATTGGAGCCTCAACAACTTTCTCTAGTTTTTTTTTTCTCTCTTTTTTGAGGACCATTGTGAACCAATGGACTTTCATGCATCTGACGTCTTTCAATTCATTGCAGCTCTTCTTTGTAAGCTCAAGTTGTTCAGCCTTTGGTTTCTTTTCTTTTCTTTTAAAAAATATTATTATAGAAACGGGGTCTTGCTATGTTGCCTGGCTGGTCTCGAATTCCTGGGCTCCGGCGATTTGCCCGCTTCGACCTCCCAAAGCAGGAGGGGCTTTTGTTTTATCCAAGCTCTCTG
GCACGGGGGGGGACTTTCAAAGAAAGAGTAGCAGGACCCAAGAGAGGGAACAGTTGAATGGCACTGCAGTTGTAATCAGCTGAGCCTAAAGAGCTCTGGGGCTGGGATGGACCTTCAGAGTTGTCCCAAACTGAGACAAAGGGCTAGGCCTCTGTACTTTATAACAACCATTCATTGGATACATACTGCCCCCAGGAAGCGGGCATTGCATTTGGTGAGACAGCTCCCTTTGGCCACAGATAGTGCTCAAGGAAGTACTCAGCTGTGAGCTATCAGCAGCCAAC
CACGTTCAGCACATATACCCCAGAACTTAAATTTTTTAAAAAAAGATAAGAAAAGGGTATTGGCAAGTTCTATGACATGCCAACGTGCCTGCTTAAGAAAAGATGAGTGAATTTCCACTCATGAAACCATCTGAATATTGCATCTATAAAAGCTTTTCAAGAAACTGGAATGTAGCTTTTATTTTTAGTACTATTTTTATTTTTAGTACTATTAACTCCAATATTACAACAGATTACAGATAATCCTGAAAGGGAGCAGAGCAAGCTGGTCGAATTGCAAGGTAGCGTGCTGCTGGACTTATCTTATGCTTCTCTC
TGGAGCATTTTATTGAATTCCTTGGATTGGGTTTCAACTTTCTTCTGAATCTTGGTGAGCTTCCTCGCTATCCAGATCCTGAATTCTATGTTTATCATTTCAGTCATTTTAATATGGTTAAGAACCACTGCTGGAGGGCTGTTTCACTCTTTTGGAGGTAAGGGAATACTCTCGCTTTTTGAATTTTCAGAGTTCTTTCACTGATTCTTTCTCATCAAGAGGGCTAGTGTTCCTCTTTTTGATTAGCTGTCATTTGGATGGGGCTTTTGGTTTTATATTATTTATTTCTCTTGAGGGTTTAACTGTAATATAGGTTG
CAAGTAGCTGGGACTACAGGTGCACCACCACACCTGGCTAATTTTTGTATTTTTTGTAAAGAGGGGGGTCTCACTGTGTTGCCCAGGCTGGTCTCGAACTCCTGGGCTCAAGCGGTCCACCTGCCTCCGCCTCCCAAAGTGCTGGGATTGCAGGCATGAGCCACTGCACCCAGCCCTGTATTCTTATTCTTCAGATATTTATTTTTCTTTTCACTGTTTTAAAATAAAACCAAAGTATTGATAACTACAGTGTCTTGGAACCTCTGGGAGTGGAAAGCCAAGCCAAAGTTGGGCTGGCAGTGGTTAGACAGCAGAAAGGACTGCCTGAGGTGTTGCTGGTTGGC
ATCTGCTGTTTAGTGCTGCATGTGCCGAGATAAGCACTGGGCTGAGAGAGACAAAGAATGCCAGTCCTGGCCTCTCCAGGTGACCAAGTCTATTTGGAAACTTGCATGCAAATGATGATAATTCCATGTGACAGGCCTGCGATAAGGAAGCACATAGGAAGAGGCCAGGAGGTATCGCAGGAGGCTCTCAGGGAAGCTGGATCTCAAAACACAAGCTGGAGTTGGCCACGTGAAGATAAAGCAATGGGGAAATAACAGGAGCACGTGGGTTAAGGCAGAGAAAGCAGCAAGTGCAAAGACA
TAGAAACATTTACTGGAAAATAAAATTCAAGCTAGCGATATACAAACATTTAAAATAGCTCTTTAGAAGGACTTTACAAACTAAAACTATAGTTATACATCTTTCCCTTCAATCTCTTAAGGTTCTTTTTCTCACAAACACCTTCAAAGAAGGTGACTATTGATCCCTCCTAATGTTGTTTTAGTGTGAAACCCCTAAGATATCTGGAATGGGTTTGGTGAAAACTTCCAAAGCTCCATTTCAAGCTCTGACCTCTTAGTCTCTCCTTCTCTCAGC
GTAAGCAGTGAACATTCTCAAAGGGCCTCCACCCCAAATCTTACACCCATGTCCTTTAGTCCATCTCTGCCTATAAACAAGCTTTAGTCTTTTCCAAGGTTTTCCGATGCTGGAAAGCCCTTAGGTTCAGGTTATCTTAAAAGCAATCTGGCATACTGAGCCAAGAATGCCAGCATCAATATAGCAGAGGTCACTCCCTCCACGATTGGTGCTCTGTTTTCTTTCTTTCCAGTTATAAACATATACACTGGCCAGATGCGGTGGCTCACGCCTGTAATCCCAGCACTTTGGGAGGCC
TCAGAGCCTAGAAGCTGGGGTGCCCCACAGGACTTGGCCATGTCTGCACCTCAACCGACAGTCACTTAATATGTTTCTCGAATTAATTTTAAATGTAATTTTGCTTTTCCACTTAGGCTCATTGTAAGTAAAACGAGTGACATCATGGACTAATGTGCCTGTTATATTACTCTCTGTAACACATTCGAATTAATGTATAATAATACGTAAGAAATAACTAGTAAAATAAAGAACGTGTGTGCACATTCTTCCTAAAGAGCCTCTCTTGCACGGACAGGACTAGGCATAAGGTATTTGGGGAAACTG
CAGAAAACCAGGCCTGGCTCTCTGCAGTCCAGGCCAGGAGTCTCTTAGACAGAAGGAGACGGTCGCCCTGGGTTCTTGTCTGTGCATTTCCCAGATCATCCCTCTGGCATGCCAGGTTCTACATGGATTACACGGCACTTTGTCATCTCACTGAACGTTCAACCTAAGAGGTAGATCCTATTTTCTTTATAGATGAGGAAACTGAAGCTCAGCTGCAGATGTCACACAGCTCAAAAACGACCAAACTGGAATATAAATATAGGGGATTACTCT
GTCAGAGCTCAAAGGGAGTCCAGAGAGGCAAATTACAGTACTAGCTCACTTTCCCTGTGTGACCCCCAGAAGTGACTTCATTTCTCGCAGACTGAGTTTACTCATCTGTAAGATGAGGTTTGTAATACCTATCTCATAATGTTCCCAGCCAGCGAGGGCTCCCCTCCTCCTGATGGATTCCACCCCTTTCCTGGCTTTATTTTTTTATTTTTTCAAGACAGGGTCTTGCTCTATTACCCAGGCTGGAGTGCAGTGTCATGATCTCGGCTCACTGCAGCCTCTG
AAACAACCTTTAAAAGCATTCTTAGTTCATGGGCCATTAAAGGAAAAGAGGTCACAGGCTGGATTTGGTCCAAGAGCCATATTTTGCAAACTGCTTTAGAGGATTCTACATATCACAAGCACAAAAGTAAACAGCAAATGTATTAAAGAAAATAAGAATGCCTCTGTCACTTGGAATCTAGTCCTCAGTGCTGGCAGGGCATGACCCAAATCCCTAAACATCCACTCTCACTACTGATACTGTTCAGGCCCCCAGGAACATTCCTTTCCATAACTGTTGTCCACCGTCCTCAAAACACAAGGCAACTGCTTCTAAATGCACTGAAGTTTTCTGTTTTTGCATTTTTAGACAGAGTCTTGCTC
CAGGGGGCTCCCATCTTCTTATTCAGAGAGGCAGCTGAGGCAGGGACAATGGGGCTAACTGTAGAGCAGGTGAGGGCACGGGCTGCTGGGAAGGCCCCAGTGTACATATAGTATCTGTGTAACATTTTGTATATTCCAGGGGGTAGGGCCACCCCCTGTATCGTACCTAGCAGAGGTTGGAGCTGGCATATGAGGAGGAGGTTCTAATCATTATTTGTGGCTGGGAAACTTATTTATTGATAGCATGGGGCAGAGGAAGGAGGCGGGGATGGGGTTGTGGCTCCCTGGTGATGCGACTCCCGTTTATTTTGCTTTTCATTTTGGAATAAATGG
AGGTTCTCTCCTGGAAGCCAGGCCCCTTTCCCCACGCTGGGTTGGTTGGCCCTGGCAGCTGGTTCCCCCATCAGTCCGCAGATGCAGCTCTCTCGAGGTACACCCCACATGAAACGCTTGACAGTTGCAGTTGCTGTTAGAAGCTTGTTCTAGGCCCAAGGCAAGGCAGCACCGTCCAACCCTAATACCAGTCTCCAACCCCACCCTGAATGCCCACCACCAAGGCTAAGACCTTTGACATTTTCTAACACCAGTCTCTGGAATCTGGCAAGAGATACAGAGAGGAGTCACCCAATCTGGATCTCCTGACTTCCTCAACAGAG
GGCATAGGATATATCCGTGCATTCACCTTTGGAAAATACAATCAGCCACAGAGAGCAAACAACCCCACCACCATCCCACCCCTGAGCTTTCACGGGTGTCAGTGACAACAAGCATCGTAGGATGAAAAGAAGTCAGCAATCATGAAAAAATAAAGCAGCAAGAAGTACAATCCTTTCCACCTCGTCTCCCATGAGAGCAGGAGGTTGGGAATGAATCCATCTCCCTGAACTAGAGAAGAGACGTGCAAGGTCACTGGGCCGAGCCTGTGGGTTTGGGTTTCTCAGCTGGCCTGTTACGATGAAGCTTGTTCTTGTCTATTGCTGCACACCAAATTACCATAAATTTAGCAGCTTTAAACAACACCCGTTTAT
AGACTGCAAACCTATCTGAACAATGCTGTCTATTCCAAGCCAGAGACTTTCAGGAGACACTCTTTTCTGACAGCTAGAGCAAGTGATGGAGAGCACGCCTGTCCACTAGAGAGAGCACTCATGGTCAGAACTTGGGGTTTCAGACTGCAGAGAAGGCAAAGTTGCAGGAAAACAACAACAATCATCCTAATCATAAAAGCCCTTGCCCTTGTATGGTTCTTTTTACTTTTCAAAGTATTTCCCAAGGCAATTTGGCATGTCCAAAGAAATTAACACAAGGATGTTTGCTACAGCAAAAGAGAATTTAGGCTGGGCGCCTGTAATCCCAGCATTTTGGGA
GGCGTGCAGCGGCCCTTCTCCAAGCCACTCTCGGGCTGTGCTGTCCAAGGCTGTGCGGGAGGAGGGCAGGTGGGAAGGTTCTGACGTTGCAGAGCCCCCCTTCCTCCCTCCTTGTCCTCCCTCTTCAAGTTCCTCCCTTCCCCAGCTAAGAGCCCCCCAGCCATTCCTGATCGATGGGCCCAGGCGTGGCAGGGGTGAGGGGGTGGGAGAGTGGTTCTTGAGGACGGCTGGGCATCTGCAGGGGTCCAGGCCTGGCTGACTGGAGGGGCTGGGGCCCCGGGGGTTGGGAGGCACA
CGGGGGCGGTGCGGGGGAGTGGGGGAGGCTAAACTGAGAGGCAGATTTTGAAATCCTTCTCGGCCATCCCTAGTGAAATGCACAAAGCTGATACACTGCAGCTGTCAGGAAGTGTCCTGATGCCCTCGTAGTGTTAGGGACAGTTAACAGAGTTCAGAGAAATTAAGCTGCATCTTAGCTGCCTTTTGTTTTCCCACCGTATCATGGTCTTTTTCATCTTTCCCAGGGCACAACTTTCTCAATCCTGCAAAGCAGCATGGTGCCTGGGAAACAGCATCAC
ATCCAATCTACTGACCTTGTGCTCCTGTTGCTTAGGGGACAGAGCACTGGTGTTGGGGGGTGTGGGGCACCATTATAAATAGGGAAATACACAGCCTCCCCTACTCTGGGACTTTCTATGGCCTAAAGATACAGCGAAGTGCAAAAGGAGGCACTGGCCATGCTGCAGGCAGATTCTGAAGAGGTGAAGTTTCAGTAGGTGGCTCCCAACTCAACATGTGCAAATATAAAGATACCCAGGCTCCAACACAGAGATTCTGCTTAGTTGATTTGGGATGGGGCCCAGGCAGTTGGATTTGCTTAATAATGACTCCTTAGCTGG
ATGATGTGGTGTGTGACACTAGCTGATGATAAACTTCTTTGGATAAGCTCTTACGTCTTTTTTTTTTTTTTGTCTCCACTACCAAGAAGACAGCTTCTGAATCTTAACAGATTTGCAGTATTACTCTGGCCACTGCGGTGAGCAACTACACCTATATGAGATATATAATTCAATTTTAATGAATGGCAGTAAGCTATTCTTTTGTTTTAGGATTGCTAGTTAATAAATTTAATTATCATGCTGAATTATTTTTAACTGTTTCCTTCTGAGATGTTGTACACATCTGACAATAATCTGAATAATATTCAGTA
ACCAGCAAAGAGTCAGATAGCTTGAATCATAGAATTTTTTTTTTTTTTTTAATGCAGGACGGGGGCCAGGTGCAGTGGCTGACACCTGTAATCCCAGCACTTTTGAGACTTTGAGAGGCCAAGGTGAGAGGCTCTCTTTAGACCAGGAGTTCAAGACCAGCCTGGGCAACATAGCAAGACCCCATCTCTACAAAAAAAAATATAAATGAAAAGAAATTAGCCAAGCATGGTGGCATGCACCTGTAGTCTCAGCTACTTGGGAGGCTGAGGTGGGAGGATTGCTTAAACCCATATGTTCAAGGTTACAGTGAGCTGTGATC
CCCCCCGACCATTGCTCCAATTACCGCCTGAGCTCACCTCCTGTCAGATCGGCAGCAGCATTAGACTCTCACAGAAGCACGAACCCTATTGTGAACTGTGCAAGAAAGGTATGTAGGCTGCCCGCTCCTTATGAGATCTAACGCCTGATGATCTGTCACTGTCTCCCATCAACCCCAGATGGGACCATCTAGTTGCAAGAAAACAAGCTCAGGGCTCCCACTGATTCTACACCGTGGCGAGTTGTAGAATTATTTCATTATATATTACGATGTAATAATAATAGAAATAAAGTGCACAATAAACGGGATGCACTGGAATC
GCTTGCAGGCGCTGTTTCTCCTTCTCAGCCGGGACTAGAGGGATCGAACTGTTTGCAGCTGCCAACTCTGCAAATCAAACCTGAAGCTAAGCATGGAGAGGGGGGCTTCCTTTCCAGTGAGTCCTCCCAGGGTGGACAACAAGAGTAATGGATTGGGAGTCAGAAGATGCACACTCGTTCTCAGGACTGTAATGTTGGCTCTGTGGGTGATTTGGGTACTTAACTCCCCAGAGCTGCTTTTCCCAATGGTGAGATGAGCTTATGCCTATTGTGTGCTGTGTTCTGAAGTTCTAAAGTGAGAAAGAGGGCATGGCACCTGCCAAATCATAGGG
TATCCTCCAAAACCAAATTTTAGTGTCAATACTGTCCCATCAACAGTAAAAGGGCCATTCAATACCTACATTCTTTTAAGGCACCTATTCTGCCTCCAATTAGAGTGGTACTTAATTGGTAAGGGGATTTTAAGTTCAGAAGTTAACGAGAACCATTCTCTAAGGGTAAACGCTTCAGTATGGGCCATAATAGCAGGATATAGAGTTCAATTTAGCACTCCCACTCCATTAAAGGGTCCTTGCCCAACTATTACATAGCTTTTCTTGGGATCCAATTTTTGGGGAGCCAGGTAGATCACACAAATCCAG
CCCCCCACGGCTTTCTTTCCCTAGTCCTGACTAAGGAATGCTTTACCGCCCCTGCACTTTCTCTCTCCTTGGTATGTCCTAACCAAGGAATGCTTTACCGCCCCGCGGCTTTTTCCTTAGTCCCGACCACCAAGGAAATACTTTACTGGCTCCTGCGGCTTCTCCTTCCTTGGTCTGTGTGGGCGACAAGTCACCCAGGTGCCAAGGCAAGAGACCGAAGGCACGAACTGTTTCAGTATAATAAAATAAATAATTAGAATAAGAATAGTTATATTAGAAATAGAATATAGACATGATTATATATGAATATTATTAA
TCTTCTCCACCACTTCTTGTGGAAAGCCTGACATCAGTTAAGCCCGCCTGCAGCCATCTGGAGGCCTAAACGTCTCCCTGTGATGCTGTGCTTCAGCGGTCACTCTCCTGGTCCACTTTCATGTTCCACTCTGTACACCTGACTCGCCTTCTAGATAGCAGTAGCAGAATTAGTGAAAGTATTAAAGTCTTTGATCTTTCTGAGAAATGCATAGAAGAAATGATGACGTAAGCTGTCCCCTCTCTCTCTCCGCCTCAGCTACCAAATAGGGAAGGGCCCCCTGTCCAGTGGACATGTGACTTGCATGACCTTACCT
TGGTCAGGCTGGTTTCAAACTCCTGAGCTCAAGCGATCTCCTGCCTTGGCCTCCCAAAGGGCTGAGATTACAAGCGCAAGCCATCGCACCAGGCCCCTCCTCTTTGCTTTCTATTAGTCTTTTATCTCCCTGGTCACCAGCGGTTTGTCCAACCGCCTATTTTCCCCTTTTCTTCCAATGAAGAGTCCCACATCTTTCTTTATTAAATTTAAATATTTTTCTCACTTGAATATCTCAGATAACCGATGATCCTCCTAGTTAGTTACAGTTTTGGTGATGAAGAC
CACTGCAAGCTCCGCCTCCCGGGTTCACGCCATTCTCCTGCCTCAACCTCCCAAGTAGCTGGGACTACAGCTCTCACGCCAACACGCCAGGCTAATTTTTTGTATTTTTTAGTAGAGACGGGGTTTCACCGTGTTAGCCAGGATGGTCTCGATTTCCTGACATGTGATCCGCCCACCTCGGCCTCCCACAGTGCTGGGATTACAGGCGTGAGCCACTGCGCCAGGCCAAGTTTTTTTTTGTTTTTTTGTTTTTGAGACAGAGTTTCACTCTCGTTGCCTAGGCT
TTTTTTCTTTTTTTGAAACAAAGTCTCACTCTGTCACCCAGGCTGGAGTGCAGTGGCTGGATCTCAGCTCACTGCAACCTCCGCCTCCCGAGTTCAAGCAATTCTCCTGCCTTAGCCTCCTGAGTAGCTAGGATTACAGGCACTTGCCACCACGCCAGGCTAATTTTTGTATTTTTAGTAGAGACGGAGTTCCACTATGTTGGCCGGGCTAGTCTCAAACTCCTGACCTCAGGTGATCCACCCGCCTCGGCCTTCCAAAGTGCTGGGATTACAGGCGTGAGCCGCCGCGCCTGGCCCCCTGATTCTGCTTCTAGGAAATGAGATTGGGTGGGCGTTAAATGAGAAAATGTGCAGGAAATGCCCAGCCTTTTGCCCAGTATACAAGAGAC
CAAGTCTTCAATCTGTCATTAACTTGCACGTGTGGGTGTGTGACATCTACCTCTGACTGGAAACAGCAATTAGAAGGCGGCTTTCGTCTCTTAGAAGAGTGCCTGTTCCTATGTGAGGAGCACCCAGGACTTCAGCTGGATGACAGTGGGAAGCTGTTGATGTAGTGGCTTTGACAGCTTCAACTCATGTCTGCTTTGGTGTCAGACACTCCTGATCTTTCCCGAGCTTTCACGCAGTACAGTAGGAAAAACTGTAGGCTTCTCTTCTCAGTAAAGGACTAGATATTGCCACTCA
CACCTGGAGCTTCTGATTCAGCCCACACTGATATTCTTTCCCCCCCGGGGAGTCTCATGCTCTGGCAGAAATGAGAGTCGTTGACTCATCCAACACAGTGGTTTTACAAGTAGGGAAACTGAGGCTGAGAGAGTCCAACTGGCTTGTTCAAGTCACACAGAGTTCTCGATGGAACAAGGATTCAGATGGAGGTCCTTGTGGCACCCCATCCAATGTTCTTTCCAACGTACCAATGTTTTCCCAGTACCATTACTCCTTTCAGAGAGGCTAGAGGAGGCTTCCCTAACCAAAGCCATAGAAACCCAAGCCATG
GCAGAATCCATCCCCGGCAGTCAGCCCATAGCTTGGGACCAGTCTGTGCCCTCCTGCCCAGTCCAGTTTACTCCTCTTGGTTCCTGAAGGTGGCCAAGTCATTGTGTTCCCACAGGCTTCTCTAGGCTGGGGGCAGGTGTGGGGCTGTGGAATTCCAAAGCACAAAAGGTGCAGAGGGGATTGGCCTTCCTGTGCCTCAACTCACCAACCACCCTCCTGCCTTCCAGTTCTGCCAGGTGCTCCATGCTGGGGACAAGTAGGAGACTGCCAGGGCCCAAAGAAATGGGTGAGCAGTAGAGTCATCTCGGGGCACTTGG
TTCCGTGTTACAGAAAGATTATCATTCATCCATTCACTGAACAAGGCTAAACAAGCAGTGTTTGGCACTGTTCTAGGTGCAAGAAGCTGACTGACTTCTCCACTAGAGAAGAGACTATTTTTTTCTCAGATAATAGCTTGCTTATATTTATTGAGAAGTTACTAAGTGCCAGGTTCATTTCTAGGTGCTTACATGTATCCACTTTTGAGCCCCCAATAGTCCTGTGAGGTGAGCGTTGTTCTAGCTGAGGAGCCTGCCACCTCTGTGCGAAGAAGCACTTGCAAATGAGTGTAGCCTGCGGGCAGCTCAGGA
TGCAGGGGGGCAGGCCCTGTAGCCCCTGGATGGGTCTGATGCTGCTGTGGGCTCCCTGGAGCCCTGGGTAACTCACTGGAGTGACAACTTTCTTCTGCAGCCTGGATCATTAAGCTTGAGGGAGCTGATGCTGAGGTTCTTTGGACAGAGTCCTTAACAGTGGGAAAACACATGGAGAATCTGTCTGCTGGTGAAAGAACTCTGGGGCTCCTTATGCTGGACAACCTACAGTCCCTCCCTTTTATCCTCATTGAGACGCCAAGTGTTGGAAATACCCCTTCCTGGGGCTTC
AAGGACGCTGCCGTTGGCATTGACCTGAGGGAGGACGTTGGGTATAGTTAGCAGGCATCAAACTCCGTCTCCTGCAGCCAGGCCGTGGAAGGGGTGCCGGGGAGGTGTGCAGGCTCACCAGCAGGTTGACAGACTCTATGACATCAATGAAGACCTCGTTCTTCTTATACTTGATACCCTCGGAGCGCCAGGACACAGCGTTGGTGACAGTGGGTGGCACCCGTGACTTGCCCGTCTCCAGCTTGTTGCTCTGCTGAGTGATGTACCTGGAGGGAGGGCGGCAGGGACAAGCAGCTGGACCCAGGGACACCTCCGTGGACCTCCTCCAGTTCCTTACACCCACAGTCCAGCCCATGGCTGCCTCCAGGGGTCCACTCACTCCTGC
GAGGGAGTGTTGTCAGCAAGATGGTGGAATAGGAAGATACAGGCCCTCCTTTCCCCACAGGGACACTGAGTTAACAATATACAGGTCAGAATGAACTCTAGAGACAGGTTGAAAAGCTACAGCACCCAGGTCATTGTAAAACCAAGAAGAGATTCTGGCAAAATGGATAGACAATTTTGCAACATCTGGCATGCCCATCTGTGTCCTTTCCTCTACGTGGCATAAACCTGAGCAACTTTGGAGAAACCCCTTACTCCAAGGCTCCACCCTCAGGGATGGAAACAGAAGAATGAGCCAT
GTTGTGGGCCAGGCAAGCAGGCTGTATGAGGCCAGGGACATGCTAAATTACTGTCATGCTTCCAATAAGAGGGTAGGCATGTCAATAACAATGAAAATATTACTTTTCATTCAGCAATATTAGAAAGCACAAGCAGCAGCAGGTAAACCAGCACCTCCTCCTTGTGTGGCCTTTCCTTGTCATCTTGCTTAAAATATCTTCAAATCTCTACGTCCATCCTTGTTTCCCTTTTCTCTATAATGCATTTTTACCACCTAACAGGCTATGTTTGTTTAATTTTCTTAGTTGACTGTCTATATTATTAAAAACTAAGCTCCAGGAAAACATGTTTTGTTTGCTTTTTCTT
TACTCAGGATTTGTTAAATTATGGTACATCCTTTTGATGAAAACACTTCCTTAATGTGGGGAGGTCGTTCACAGTCTATTAAGTAAAACAGGTTCCAAAAACATATACAGAGACCTACCATGGTTATAATAAAAAATAGCGTTTGTATAAAAAATAATTAAAGACACTACTCCAAAAAGTTAACAATAATTAGATTCATCTAGTTGATAGACTTTGGAGTGACTTTTATCTTCTTTTTCCTTTTCTGTATTTTCTGAATTTTCTGTAATCAAGTATATTACAGTTGACCTTTGAACAACGCAGAGCTTAGGAGCACCGACCCCCTACACACTACAAAATCTGCATATA
GTCTTATACTAAAGCATTACTCGTCGTTTACCTGAAATTCAACTTCAACTGGGCATCCTGCATTTTATTTGCTAAATATGGTAACCCTACTCTGGCAAGTCCCTGTACGCTGCATGTCCCTCTCTGGGTTTCGCTTTCTCCATCTGTGGAATGGGCACAGTTCTGTGAGACTTGCCTCAGGGATTCCTCAGGCTGAGCAAATACCCTCATGGATCGTCCCTTTGTCCTGGTGAGTCGTATGGGAAGCGCGCTTGTCTGAGGAGTTTTTCGCTGTGTAAATATGAGAAGCTCCTTCCTCCAAAAGCCTCCGTTTTCTCATCTGAGCATATGAGACTCTCAGAAGTGGAAA
TCTCTGCTCAGCTGGAAAAAGGCCCAGGGTAACACCGGAAGTGGGCTTATTTGCGCATCAGCTACTTTCGCTTCTACTTAAAAACGGAGGATCTGGGTAAAAGAACCGAAAGGCTGTACGAACCTAAGACTTGTCTCCGATGTCCTTCTCAACCATCAATTTCATATGCGAGGGAAAACACCTGCTGGGTTCACGCAGAATATAAAGGTCTTTGAAATAATTCTTGATCTCTAGGCCAAGGAGTTTTACATTTTAAAATAATCAAGCGTGCCTACTGCTTGCCAGGCCCTGCTCTCGCCTTCACTCGCATTATTCAATTAATCGACACAGGCCTGTGCAGTGCGTCTTA
GGGAAATCACTTTAAGCCATCACTAACTCCTGACAGTTCAGACCCCCTGCCTCAGGCCATTTCTAAGAGGAGAAAAGGGTTGGAATCAGGAGGGGAGTCAAAGAGGGAGACCCCACCAAAGTAGGGCAGGGGAAATGGACCTCAGGCCTGCTTCACGAGCATGGTGTGACCTTGGGAAAGTTGCCTCCCTTCTCTGGGCCTAGCTCCCCCTTGCCAAGAGCAGACAGTGCAGGGGGCACAGGGGCCGATTCACAGCAGGTACTTGGTAGAAGGCTGTTCCCTCCTCTTCCTGGTTCCCAGAGCCCAGGACTCCAATGCACATTCCTGTATGGTGC
TGAGTGTGTGCTTCTGTTTGATCTAATATTCTAGTTAACAGACCCCGTATCCCCGACATAGAGGTCACTGAGCCTCAGTTTCCTCATCTGTCAAATGGATGAACTCACAGGGCTGTTGGCTGGCAGAGTGGTGCCAAATCAACCTGAGCTAGTACCATTATTTATTCACTCAGTCTTTACTAAACACTTCTGCCTGGTGCTCGGGCATTGGGATGAGCCAGACAGATCTATTTTTTGTCCCCAGGGAAATTAAGAACTGTTGGAGACAAGTATTAAACAAGTACACACGTAACTGTTTGACGGGAAATTGTGTAGCTGCTGT
CTGGTATTGGATAGCATGTTGCCGCCACATTTGAGGGCTTCCTCTGCTGGGTTCTGAGCATATTGAGGTCTGAAGTCAAGGAGTGGCAGGTGGGAGTACCGCCTCTGCTTCTGGCAAAGGCGATTGGAAGGATGTGGCTTAGTGTGAGGGCTTCTGGGCCTGCAGTGAGCCCTGGGTCACAACCTCACCTACCCAGTCCTGGTGCCTCAGGTCAGATCCAGCAGAGCCAGTGGAGGACATGATAGTACCCACCTGTAGTCCCAGCTACTTGGAGGGCTGAGGTGGGAGAACTGCTTGAGCCCAGGAGGTTGAGGCTGTGGTGAGCTGTGATTGTGCCACAGCATTCCAGCCTGGGCGACACAGTGAGACCTTAAGAAAAGGAAGGAAAGGAAATGTAGAGACTGGGGCAGGAGTGGACCCTTCAACCCTTACTCCATGCTAAGGGCTTGATCTTTGTCACCACAGCAACCTGTTGAGGTTGTTCCTCCCCTATGCCTGCTTACAGAGGAGGAAACTGAGGCTCAGAGAGACAAGATGACT
TGGAGGCGCCGCCCCACCCGGCCCACTGGCAGACACAGACCCAGGCAGCACCAGGCCCCAGCTCCCTCCGGGGGCCCTCCAGGAACCACCAAGCTCTCTCACGACCTTCCCAATCTTCCAGAAAGCTTGGTCCGCAGAAGCCCTGCCTGGTCCAGTCCGGGGGCGGCCAGGCCAACTGCAAGATTCTGGACTGTTTTGGTGGCATCCAAAGACGATCTCAGAGCACTTTGAACCTCTCTGTTGAGTTTTCTTTTTGTTCCCCACCCTTCACTTGCTTCACTGTTTTTTTTTTTTTCGTTTTTTTTTTTTAAGTTTGTTTTGGAAATAACAGAAAAGATATTTATTGGCCAGGAAGTTGGTGCTGCTAAGACCGAGAAATTTAAAGAATCGGACAGATGGACGCAGAGAACCAGAGGGCAATGTGGGACCTTCTCTTGCCATGGCCTCAGGTCTTGAGGGAAGGCTCGGGCCTAGGTTTCTGGACTGCAAAGGGGACCCCCAGGTGGGAGGGGCAGGAAGCAGCCGGAGTGAGCCCTTCGC
CAGTATACAACTAAGAGGGAGAGAGGGATGGATCCAGGAATGGCTGAATAGAACAGGAGGTTGTCAAATCAGAGAGAGAGAATGTGTTAGGGGCTAGAAGAGGAACCAGAAGCACGTGGAGTTGCTAAAGAGGGCCAGAGGGTTCGCTGTGACTGCATCCAGCAGCAGAAGAGGCTGAGTTCTGAGAAGGACCTGCTGCCCAGCTGGGCGGGCAGGGGTGGGGAGGCCAGGCTCTGTCCCTTCTGTTGCCCTCCCTCCTCCCCAACACTTTCAGGATTGGATGCACACCACCCAGAAATAATTCCCAGTGAGGGGGAGC
CAGAGCAGGACACGTCTCTGCTCCCTCTTACATGTCATTTTTCTCGAGTCCTAGCAGCACTACCGTGTGTAACCGGAGCGGGACTTTCCACTTATGAAGCAGCAGCAGCCAGACCAGCTATGCTGGGGCAGGTGTAAAGTATGGAGGGTAGCACAGCCCACCCCTCCCTGGCAAATCATGCTGGCCTCAGCAGGCTGCCCTCTGGCTCCTGACCTGTGTTTGAGGGAACGAAACAGAGCCAGGAGGGACTGAGGCCTTCTGGAACAGGGTAGACGCGCAGGCCTGGGGGCATTGGGGTGTCCTGTCTCCCGCCTGCTTT
CTCCTCCCTCTCCATCAGCCACTGGAGGTACCACCTCTCCTCCGCCTTCTCCCATCTTCTGGGACTTCAGTGCTAAAAGTCACTGTGCCCTGCATATTTCTGGGAAGTGCTCTCCCCTCCCCGCAGATCTCAAGCCTTTAGGGAAGTGGAAAGAAGCTCTTCCTACAAGAAGGTTTTGGATCCTGTTTTAGATGAGACTGGGTGAAGTGAGGCCCAGAGGAGAGGGAAGGAGGTGGCTGGGAATTGACGTCCGGGGGGCCACGGAGGAAAAAGTGGTTTAGACAGAAGGAACAGTATGAGA
ATGTGCAATTCATACCTGGTGATAGATTGAAGCTGGGAAGGGAGGAAGTGGGAGGAGGCGGGAGGAGGCGGGAGGAGGCGGCTGACTGCCAGGTGCCATTTCCCACCTCGGCCGCAGCAGAGGAGGAGGCCCGCCCACTCCACCAGCTACCACCCACTCCATGTGCGCCCCTGCACCCAGCCCCCAACGCAGCCCTTATTCAGGCCGGGTCTCCCAGGTGTAGACTGGTCCAGCCCCTGGACATCTATCTCACAAGACTCTGCCATCTGGGCACACAGTCCCCTCGCCCTTCAACCAGAGGCTTC
ATTACAGGCACATCATTTATAAGTAAATAAATACACATATGTTGGGAGTGTGTGCTCAACTCAAAAACTCAAAAAGGCTTCACTTATGGGAGCGCTCTATTGGGAAAGTTTAGAGATCAGGCCCTGGGGTCAGAGACCAGGTTTGCTTCATCTCTGCATCCTTAGAGCCTAGTGTCTGCCCAAATCAGAGAGAGTCCTGGTAGACAAATGCAGACAGAACGCTTGCAAACCAAATCCTGATGGGTGCTGAACCAGAGAGAACCTGGAACAGGTTCAGGCTCTGTTGCTTATTTCTACACG
GATGTAAAAACAACAAATACGCTACAAATCAGCTCTTCCAACATTTTCTTCTCGTGAAAAAGGCTCTTTGAAAGCCCTGTTTTGCAGAAACTTGCTCCTTTTGCATGAATGGTAAATCATAGGAGACCTGGTAGATTACGCTACATACTTAATGTGAAAGGTTGCTTCATTCAAGAGCCTGGAGTTTTCAGACATTGTCCTGAAACTTCCCTGCCTAGGGTAGGGTAATGCCAGCGACGGCAGGAAATAGCTCTGACGCACTTAAGAGTTAAATACAACCTACAGAAGTTCTGGCTGGG
TCACTCCCCAACTCATGAACATGCAGATTGTTTCCAAGTTGCAGATAATTTTGTGATGGTTTTTTTTTTTTTTTTTGAGACAGAGTCTTGTTCGGTCGCCCGGGCTGGAGTGCAGTGGCACGATCTTGGCTCACTGCAAGCTCCGCCTCCCGGGTTCACACCATTCTCCTGCCTCAGCCTCCCAAGTAGCTGGGACTACAGGCACCCGCCACCAGGCCCAGCTAATTTTTTGTATTTTAGTAGAGACGGGTTTTCACCGTGTTAGGCTGTGATGACATCTTTGTATACATTATCTGAG
TAGCACCCAGAATTTAGAGGTGAAAATGGTGGCTGAACATAAGGACTTACAGGGAAAGCCACCTCATTCAAACTTCTGTTTGCCTTTGGATGTTGCCCTCCCCACCTTCTATCATCTTGGTTCTGCCTCAAGACTGGATGCAGAGGTACAGGGTCTCCCAGATCCTCTTAATGTCTCAAAGTCTGGAGTCTCCTAAGACTGCCGAGGGCGTCATCGCTTTGCTCCCAGTTTCCTTCAGAAGATGGTACTGAACACCCAGTTTCCTTCAGAAGATGGTACTGAACAGAAAATAACATCT
TAAAAAGCCTTAAAGATCTCACATATCCTTTAACTTGACAATTCCACTTCTAGATATTCTAAAGTAACAGAAATGTATATAAAGATGTATGTACAATACATTGCATTACTATTCATAAGCACAAAACATTACAATCTAAATGTTCAATAATAGGGAATTCGTTACATAAATTTTAACTAACTGTATGAGAGACTACTATGTAGCACTTAAAAATCCTAGCCTAGAAGAAAAAAAATGACAGAGAAAAGCTCGTAGCGAATATTTCAATAAAATATGTATATTGGTTTGTTGAATAAAATATGTAAACGTCGAAGTAGATACAAAGACTGGAAGGAAATCCACTACATCTTGT
AATGAAAGACATAGATGTACATCCACAAGAAACAACAGCAATCAGGGAACCATGACTTTTTCAAACAACCAAACAAGGAACCAGTGACTGATCTTAATAAGATGGCAGGCAATATGTGAACTCTCTAAGAATTTAAAATAATAGTTTTTTTTTTGTTTTTTTTTTAGGCAGAGCCTTAATCTGTCACCCAGTCTGGAGTGCAGTGGCGCAATCTTGACTCACTGCAACCCCCATCTCTCAGGTTCAAGTGATTCTTGTGCCTCAGCCTCCCAAGTAGCTGAGATTACACGCATGCACCACCACACCTGGTTAATTTTTGTATTTTTAGTA
GACTCCCTAGCCTGAATTACAAAATCACGAAGACATTTCACAAACCCCCATGCCCTCACCCCGCACAACCCCGAGAGACAAGAAAGAGACGCCAGAGCAGTGGGCTCCGGGGTAGTGGGATTCCTGGATCGCTTCCTCCTGGGCTGGTGCCTGCTTGATGCAGGGCTCCTCAGAAACCCCCTGGTATCTGCCCACCTGGGTTGGGAGTCCCTGAGTACAGAGGTATAGGGACCACTGTGGTTTTTTGTGGTGTGGAAGTGAGGTCATAGAAATCAGGGAATTTCTATATGTCTGTCATTCAGAGAAGTTAATGCAAATTAGCTGCAAAGTAAAAAACAAAT
AGGTCACGCAGCTAATGAGGGGCAGAGCCAGGATGCAGACAGAGGTGGGCCTGAGCCCAGGCTCCTTCTTTTTAATGGCTCTACTGAAAAGCAAGAATTTGAGTTTCTGCTCAGATCCCCAAGTGGTTGGTTCTCCAGCTGTAACAAGACTTAGAACCTTTTTGTGGCTACCAAAAAGAAAAGAAAAGCGAATGGAGCCACTGAGGACTGGGCCATAATCTAGGCCCCAAGCTCCCAAATGGAAGCGTGCTCTTTTCACCCTGGAGCTCTTCCATTTCTGATGCCTTCGCAGGATTTTGTGGTCTCTGATCAAAAT
ACCTAAGTAAAGACAGGAGGCTTTGGGAGGCCGAGGCGGGCAGATCACGAGGTCAGGAGATCGAGACCATCCTGGTTAACACGGTGAAACCCTGTCTCTACTAAAAATACAAAAAATTAGCCAGGCAAGGTGGCGGACGCCTGTAGTCCCAGCTACTCAGGAGGCTGAGGCAGGAGAATGGCGTGAACCCGGGGGCGGCAGAGCCTGCAGTGAGCCGAGATCGCGCCACTGCACTCCAGCCTGGGCAACAGCGAGACTCTGTTTCAAAAAAAAAAAAAAAAGACAGGAGGGCCTGTGTCATCCAACTTTATAGAAGTTTGGGATGGCTCCAAGATAGTGCAGCACAAGAGGCGAGAGGCTTCCTCCCTTCTTCTCCACCTACAACAGACCACTATTCAGCTTTG
AAAGAAGAAGGCGATTTCATAAGGCATTCCAGAAAAAACAAAATTCTAGCAGCGTTTGGGCTCCTAAACCGATCCAGCCATTTCCCTATGAAATGCCCTCAGGCCATCTCCATTTGAAACATGACGAATTGAGGCTTCCAGAGGTGAGATGGGAAACTGGCTTTTGAGTTTAACAATTCTCTGCACATATTCAGTTCTAGAGCACCAACCAGCTTTCACCATAATAACCATGAAGAGATTGTACAGGAATTCCTTATTTGAATTAAGTAATTGACACCAAGCAAACGTTTTACAGATTTAT
CTCAGTTCCAATCGCTGCTCCACAGTACTAGGGGCTGGTCTGGGCCAGCACATGCCAGTAAAGGTCCATCAATGATTCCCATGCATACCCCACTGGGAATCCCCCGACTAGAAACCTACCATTTTTCCCCGGAAAATGTGTCTTCATAAATAGAAGATTATAAACTGCCTTGAAACACAGAATTGAGTGAGTGAGATAGAGCCAGATGACCTGCTTTTGTACGTGCCAAGTGCTGTTCATGCCTCTGAGATTGCAAAGTCCTGTATGTTTCCTTTGAGTCACTTTCAGAATGGTTCCAAA
TCAAAAAACTGGTAAGAAACAAAACAATGATTTGTGAATTGCACAATCACAAATGAGTGGATGAATTCTGTGGTATGTGGATTCTATCTCAATAAAGATTTTTTTTTACAAAAAATTTAAGTAAAAGAACCAAGGTGGCTATCATGATTCATCACCTAATTGATCTGGTGGATTTTTACTATAAATATATTTTTAATAGTGATTTTTGGTGATCTTTAATAACATACTCAGTAAGCAACCCTTTGTGCTATATAAAAACAAACATTTGCAGATTGCACAGCATTTGTCTGTTTAAAAAAAAAAAAAGATGAAAAA
CTGTTATAAAACTGGTTAAATGCATATTAACTCACCAGAGCAAGACACTGGCAAAATTTCCCCCCAGGCTGTATTTTGCAAAGAAAGCACTTTCACATGATGTCAGACCTGAGATTCAACTAACACAAGTCACATATTTTCTAAGGTAGTACTGACGCTCCATCCCTCGCCCACCATTTAGTCTTTTGAGATCTGGTTATTATTTTGGTTCACAAATAGTTGGTAAGGCGTTGAGCCCTGACTGTCTCGTTGTTTTCGATACATGTCATTTCAGCAATACGGGTGCTTCCAGGGGGCATATGGGCAAGTGAAGATGAGTGGCTTAGAACTGATTATGCACTGGGTGG
TGGGGTTTCACCATGTTGGCTAGGCTGGTCTCGAACTCCTGACCTCAAGTGATCCACCCGCCTTCACTTCCCAAAGTGCTGGGATTACAGACGTGAGCCACGGCACCTGGCCAGGATGCTAAGATCAGACATTACCAATCTGTTTCTACAGAGCCCCCAAGATGATGATGTTAGCTACTTCCATTTTGCAAAGTGAGGTGCCAGGACACACAGTCAGAACTTGCAAAGCAGATATTTAAAAACAGTTTTGTTACCCTTTACCGAGATCCCACCTGGAAGTTATGAAATACTTGCAGGTAGAGATTAAACAAGGTGTCTCTGGAG
CCTGCCTGAATTCTATAGGAAGGGACTTCCCTGGGCTCGGCCTTGGGGAAAATGGCCTTTCCGCTGGAAGGTCCACTTTCTGCCTCGCCTCCTCTCCCGCCCCTCACTCAGACGCCTGGGCCCTGGCTGCCTTGCTAGCCCCTGAGAAGGTGACACCCGCCGCAACCCGAGTCCTAAGCCGAACTGCTGCTGGGGGCTCTTGGCAGCGTGCTCGCGGCAGGGCCTTTCCCGGCCTTTTCCGCTCCCTTACTTGCTTGCAAAGCTGATGGCACAATCCCAG
TCTCACTCCTTATGCGCACTCTCAACAGGGCATGTAGTCTGCACTCAAGCATGCCATCCCAGCCTCACCCTGCATTTTATTCGGCTCATCCCATTTTCCCTGAACATTTTCGCTGAACTAGGGCCCTGGCAGGATGCTGGGACTGTGCAAGGAGGTAGGACCTATGCCCACGGAGCTAAGAGACAGGAACACAGGCTCATCTCCCGCACTAACCAACCCCTGGGATGGCTCACAGCCCTGCTCCCAGTGCTGTGTCATGACCTGAAATTTAGGGGACACCAACACCCAAGGCCAGACCCAAATGGAAAGCAAAAGAGGATGCAAGGCTATAT
ACCAGACACCAAGTGGAGGCCAACGGGTGGTGACAGGGATATTTTAAAAGATCTGAAAATCCAAAAATGTCCATGGGAAATGTGTTTGCTATTATTTCTGTAGGCTTTCCATCCTCACATTTTTCTTAGGTTATTAAGCTGCCTTTGTACAGGATGCCCAAAAGTGTTTTGAGGGAAACCAATTCTGGGATCTAATATTTGTAACAAGTTGTTAGATCGCCAAAAAAAAAAAAAAAAAAAAAACCATAATTATAGGTGTCATCAGAAGGAGGAGGCAGTTTGAGAGGTCACAAATTGGCAGCCACTGGGTCAAATTAACCCCACGGGTATGATAGCATGCTTAGAATTTTGTATAATGAATTATCAACACTTGAAAATCAGAAGGTTACACACACCAAAAAACCCTGA
AAGCTTTTACATGCAGGCCATAACACCCCTTCCTTTAGAGATTCACAGTGTGTGTAAGCATAATATAGTTTCTTTTTTTTTTTTTTTTTTTTGAGACGGAGTCTCGCTCTGTCGCCCAGGCCGGACTGCGGACTGCAGTGGCGCAATCTCGGCTCACTGCAAGCTCCGCTTCCCGGGTTCACGCCATTCTCCTGCCTCAGCCTCCCGAGTAGCTGGGACTACAGGCGCCCGCCACCGCGCCCGGCTAATTTTTTGTATTTTTAGTAGAGACGGGGTTTCACCTTGTTAGCCAGGATGGTCTCGATCTCCTGACCTCAT
CCCTGTCCCTAGCCCACCTCATTCATGGCCTCATCAACGTCCGTCCTCATTGAGGTGCCGAGAAGCCCTGTCTGCGGAGGGCTACCTGGGCTCCCAGACTTGGCACCAGAACACCCGCCAGAGAGGGGAGCTGGCAGATCTGGCCGGGACCGGGGTGGACCCTAGCGATCACTCCTCCCGTAACTCAGAGGTTACTGGCCTGGGCTGACCCGACCTGCTCGCCGGGACCGCGCGCTCACCTGCGGCCCAGCCCACACTCCCCAGTGCGGCCCCCGCTCTCCGCCCGCTCGCCGGGAGCACGGAAGTCGCCGC
TTAACATTTAGCATTAATTCGTATCTAAACAACAAAACAGCACCAAAATGCAAATGTGAGGAAATCATTGCTGAAAAGTGGGTTGTTGGAGAAATGATACATAAATGCTTCATGCTGTTAATTTATGCTACCACTTTTCATAGCAATACTGCAAGCTCTCCCTAGATGTGCGAGGTGTTTTCACTTTCATGCTTATATTTTGTTCTCCACATGATCCAGTGAAGCAAGCAAGGGGGCTTTGATCTCTATTTTACAGCTAAGGAAACTGAAACCTTTCCTGGCACC
ACCAGTGGGAGGGTCCATGCTGTATGGTTCCATTTTTATGAAGTTCAAGCCATCAAAAGCAACTTATGTGACAAAGTCAGAATAACGGTTATGGGAGGGGGTATAGTCAGGGAATCAGCATGAAGGAACCTCCTGGGGGTGGAGATGTTCTATATCTTCATTTACAGGGAGGGCACATGAGTGTATAGCTATGCAAAACTTTACTGAGTTGTATATTTAAGATTTGTACACTTTCCTCAATGTATATTATACATTAATAATAAAAAATAAAATC
ATGTCTTCACCAGTGCTTCTGCCCTTACGCACCTCCCTGAGCCCTTCTTGCATCTGCATTTCTCTCACAAACTCAGACTCAGAGAGGTAGTGGGGCAGGTACAAACACCCCCATTTTAGAGATGGAGAGGCTGAGGCCAAGAGGCATTCAGGTGCTTCCCAAGGCCACCACGTGGCAGGACATGGCTGGGAAGTGGGGCCTGTGGGGTGATTTCTGCATGTCTGTCCTGCGCTTTGAGACCTTCCGTTGCCAATTCCCTCCCGTACAGCGGCTGGACCAGCCAGTCACAAGCTTCCTCCTA
CTCTGAATGTGGGTGAACTTACAGTTCAAACACTATAATTACAATAAAATGAAAATTATAATTATCCTCTTGTTTGAGTATTTATAAGGCCTAGAAGGGTAGGGGATGGAAATAATATGCTTGATGAAACACGCTGCCGCTCTCTAATGAATATTAATTCAATTGACTAAATTTACATCTTCAGCTGTCCCCCAGGGCTTGAGAAACCATGTTGGTCAGCAGGTGTTAATTTAGCTTCGTAGTTCTCTTTTCCAACTTTGAAGAGGCTATTCAGTTTTCAGATCTATCAGCGCTTGTCTCTGAG
TGTGTATCCTCTTTTCACTAGCTTTCAGGTAGAAACAATATATACTTGAAGAATATTGTCCTTCGATTATCTTACATGTTTCTTAGAATGAATGTTCCCGTTTTACGTTCATTTGAAAAAAGATCAACTTTTGGATATTCTCTGAAAGGATTGACTGAATTTTTTTTTTTTTTTTTTTTTTTGAGATAGTATCTTGCTCTGTCGCCCAGGTTGAAGTGCAGTGGCGTGATGTCGGCTCGCTGCAACCTCCACCTCCCGGGTTCCAGCGATTCTCCTACGTCAGCCTCCCAAGTAG
GCTTTGGAGGTATGTGATGATCAGAAATAACGGCCCAAACTGGCTTAAAACCTTGGAGTTTAGGTTTCACCTAGCTGATCTTGCAAATTCTCCTTCAAAATATCTTAAAATGTTATTCTCTGAATATCTTTTTGGACCCCTTCCTTGGAACTTCACAAGAGAAAACAAAGAGCTACCTCTCTTATTCGGAGCCCCACGTGAAGCTCTGTATATTCAGATGTCTGTGCAGTATTTACTCAGCTTGGTATCTTATGTCTGGAGGTCTGCATATCTGATGGTTTTTCCTGCTAT
GCATGGATGTATTTTTACATTATGAAGACGAGGCAGGACCTATGGAAAAAGTACCTGTGGAAGGGGGTATTGCTGTGAATAAAGACTTCTGCATCCACTAGTGTACCTGAGGCACAGGGAAGGTAAGTTAGGAAAATATCTGTGTGGCAAGCAAAGGGCTGGCTAGAGCACAGCTTCCCTTTCCAGGGAGTGTCCTCTGTCTGCAGGGGGAGTGGGCCCTGTGGGCTCCATTTACCCTTGGAGTTGGCCCAAACCTCCAGGGTCCTCAAAGCGGGCATCATTTCCTGGGGGATCCCCTGCTTTGA
GCACACCTTCTCCCTAGCTCTGCCTCACTCTGGCTGTTTGCAGGGGGAGGGACGTCCCCTCCAGCCCCTGGCAGCCCTCCGTGTCTCCCTCTTTGGCTGTGGGTGTCTGCTTGGGTCCCTCTGTCCCTGCCTGTTCCCTGTGCCCCATCTGTCAGGTTGGAGGAGCTGAGCAGATGCCTGGGAACAGGGCGTAACATGCCCGTACCTTCCACTGCCTCTGTGTTCCTTTTGAGGGGTTCCCAGCAGGGTACCCCGTCATGGGAAGGGGTGCACATCCCTGTACACCAGGAGCCCACTCTGCACTCTCAGTCCCAGGCTGCATC
ACATGGTGAAACCCCGTCTCTACTAACAATACAAAAATTAGCCAGGCGTGGTGGCGCGCGCCTGTAGTCCCAGCTACTTAGGAGGCTGAGGCAGGAGAATTGCTTGAACCTGGGAGGTGGAGGTTGCAGTGAACCAAGATTGCACCACTGCACTCCAGCTTGGGCAACAACACAGCTGAGACTCTGTCTGAAAAAAAAAAAAAGTATCAGAGCTGCTTGCAGGAAACCCCAGACCCAGGAAAGGCCGTATCATCTCTGGAGAAGATGATGCAGACCAGGACAGAGAGCACTAGGAGTAGGTC
GTAGAACCAAGGATGACTCCCAGATTCCTGATCTGGGAGACTGAGTGGATAATGGGGCATTCACTGTCACTGGGAACACTGGGACAGAGACAGATTTGTGCATACCATACACAACTCAACTTGGTAAATGGCGAATTTGTGCTGCTCATGGTATATCCAAGGGGTAGTTGCTTTCTATGGTCTGGAGCTCAAGAAAAGTCTGGGCAAGTGACAGATTTGGGAGCTGTCAGTATAGAGGGTCCCTAAAGTCATGGGAGGGACTGAGATCATCTGGGGAAGTGAAAAGAGAAGAGAAAGGTCCCAAATAAAGTGACAGCCACCCATGGTCCCTGC
AGTCTCCTCTACAAAACCACCAGCTCAGGGCACACCACATTCTGGGAAGTGTCCTCTAGGTCAGTGCTTCTCAAACATTAATGTGCGTGTGAATCTCCTGGAGGTCTTGTGGAAATGCGGAGTCTGATTCTGCAGGTCTGGGCCAGGACCTGCACCTCTAACAAGTTCCCAAGAGAAGCAAAGTTGTGACTCTCTGTGTAGGTCACTCAATAAGAGGTGATCCTCAAAGCATGTCCCTGGGCCAGCGGTGGCAGCAGCAGCATCACCCAAGACATGCAGACTGTCAGGCCCCATACAGAACTAC
CGTGCAGCGTCCTGGAAAACCTAAGTATTAAAATTCGCCCCCGTCCACTGTACTTGACAGTAAAAGGCATGATTCTCTCAAAGCCATACATATTCCTGGACTCCTGCCTCCCGAGACTCCAGGAGGACTCTCGGGACTGGCCAGTGTCCCAGAGCACTGAGCGTTATCAGTCCTTGGTGTGGCTGCAGGGAGCGGACGTTCAGTGTTCAGGCTGCCGGCAGCAGTGGGATGTGTTGGGGGGGACCGGAGAGGTCTGTCACTCACCATTTTCCTCCAAGGGGATTTATTCTCCAAAA
CCTTCTCCTGCTCTTTGTAGCGCTCCTGGACTTGTAAGTGCTGCACAGCCTGGGCCACTGAGGGCAGAAGGGGATCGGGAGGGCCAGGGCCTCGCGGGGTCCCACAGGCAGGCTCAGGACTGCTGCTACGGCTGTCAATGCTCAGGGAACTGCTGGCATAGCCGTTGTCCTCCAGAGGGGAGCAGACTGTGCCAGCACCACCCATCTTCTCAGGCTCAGCCCCGGGAATCTCTGCCCCCTCTGGGGGGCTGCGCACCCCTTCCTCAGGGGATCCAGGGGCCTGGAAGGCTTGGTTGTCAGAGGGTGACTCAGAGGAGCTCCTCCTC
GGGCGAAGCTCGGGGGTCTCGACTGGTGGGAATCCACCTCGCGAGGGAGGACTTGACTTCGCCCGGGGCCGAAGCAGGGGTCAATGAGAGTTTTAAGCAGGAACACGACCTGAATGGGGTTATCGACATGGTTATCTACATGGCAGAAAGGCAGGGGGCAAGGAACAGCCTGAGAGAGATTTTAAACCGACAGGGAAGCAATTCTCGGACTTACGTGGGGAGAAGTGCCTGTTGCAGGGGCGAAGGGGCTATGGGTATTTTAAGGTCCGTAGCGATCCCCAGATCACTGGTACGGAGAAGTGAGGACTGCAAAGT
GGATGTTTATTAAGAACCTCCTTTGGGATCAACAGCTGTGGAAGAATGAGAATGAGCAGGAGTGGCCAGAGGAAGAGGCTGATCTACAAGACAAGCCAGTGACAGCCTCAGCCAACCCCACAGGGAGCTCTGAAGCTAGAATGGCCCTTCAGAGTTGACCCAAAATAAGCTAAGAAGGCCAGGCCGTTACACACCTGTTGCCATTGAATGTGGGCTATCCTTGACCTTGGGCAAGGTGCTCTCTGAGGCAATTCCCACCCTGGAAGACTGTCTGCATAGTGCTTCCAACAGCTAGGCCAAC
TTCCAGGGTAGGCCGCGTCTCTACTTATCTGTGGTCTCAGCGTCCAGCACATGGCGTGGAAGAGGGGGTGGCGTCAGTGAGTTCAGTGACTAGGGACGGAGAAAGACTTCGTGGAGGCAGTCGCTTTGCAGCCAAGGCTTGAAGGATGAGGGTGATTGGGAGGAGAGGTGGGAGGCAGGGCCCCTGGGCGCTGGAGTGCCAGGGGGTCTGGGAATGAAGTGGGGTTCCCATAATGTGTGCGCGCAGCTCGGTGCGACAGGCGGGGGCTGTGTGTAGGTTTGGA
CTCGCAGTGGGAGCTGCTGCAGGCTCCGCGGCGGCGGCAACGGAGGCTGCGGGGGCGGCGGCGCGAGCGGCCGGGCTTGGTAGGGGAGCCGAGCCCGGCCCGGGATCCCGAGCAGCGAGAGTGTGGGGTACCTAGGCCCCTCACGCTGGACTTCACAGTCTCCGGGCCGCCTGACCTCCGCACGGGTATATGGGATGGAAGCGGGACCCTCGGGAGCAGGTAAGGGTCCCCAGGAGGGGGAACGGTGCATGCTCCAAGGACTGGGGGATCCCGCATGAAAAGC
GTAGCCAGCAGGGAGAGGGTTCTTGAACACCCTCCTGTCTATGGAGGAGCAAAGATGGGGAACACTATTCCTCCGAACTCCATGTACCAAATCCAGTTCTTTCCCTCCCCTCAGGGCACCCCTCTCTGGGCTGGGTCAGCACTCCTGGGCTGCAGCAGCGCGGCCTCTACCTGGCTGTGTCCCAGTTGGCCCCTGGTCCGCCCTCCTGATGCTTAAGGGAGGCCCACAGGGGGCAAGGGCCCGGTGGGAGGGCTTGGGGGTGGTCCCGGCCTCGGTGGGGAGGGCCGGCTGGGGGTGCGGAGTTAGGGTTGCTCGCCTGCGG
AACATGGTTGGGAAATTGATGCTCTTTTGAAAAAAAAGAAAAGAAAAAACAAACATGGATTCGTAGTTAGAAAATTTTTTATTTTTTTAATTTTTATTTTTTAAAATATAATAAAGATGGGGTCTCGACAGCTTGCTCAGGCTGGTCTTAAACTCCCGGACTCAAGCTATCCTCCCGCCTCGGCCTCCCAAGCTGCTGAGAGCCACTGCATCTAGCCTAGAAAATTTAATAGATATTAAAACAATTGAACACCTAGTTTGTTCTCCCTCTCTGAATGACCATTCCAGCTTTATACTTATA
GACCAGCCTTGCCCATCCGGGAGAAGCCAGGGGGCCCAGCAGGGCCAGGCTGCCCATGGAGTCCTGGCTTTCCCATGCCTGGTTTTCCTGGGAAGCCAGGGGGGCCAGGGGGACCCCGAGGCCCGGGCTTCCCAGGGGGGCCGGGCTCTCCCTTCAGGTCCATCGGCAGCAGCGGTAGAGGCATTTCTGAGAAAGAAAGAGAAAGGGGCAGTCAGGGGCCTGAACTGTGGGGACAGGGGACCCCATCTACCCATTCCCCCATTCCAGTATGAGGTACACGGGAGAGGAAGAATGGGGCTGCCCCTTCCTGCTCTCAT
AGGTCAGTGTGCAGCCAGAAAGCACCTCCCCTCCCCCGGGCTTCTCCACGGTGGTCAGTGGCGCCCCACGTCCAGCCGACCGCTCAGGACGAGAGCCTGGGGGCCATTCCCGACTCCTCGTCCCTCTCCCACCCCGTCCCTCTGTAACTTCTCCCAGGTCAGCCGCCACTGTGTCCTGCTCACAGCAATGACTGCGACCTCTCCGCATACACATCGGTTCCGGCCCCTCCCCTGCTCGCGGGACTACCCAGCCGGGTGTTCACAGTGAGCTCAGCCGCGCTCCCGCCCTCCCCCGAGGCTTCGCTCCCACGCTTC
CCAGAGCTCACAGGAAGGCCCTTTTCCAAACGCACCTCGCGCTCGGCGCCGGGCCCCTTCCCTGTACGCCTCAATTTCGCCCCGCCCGCCGAGGTCACGCGCTCCAAGTTACCATTTTCTTGCTCTCGGTGCCACGGTTCGCCTGCCTCGACATGGTGCCGGCCGCCCCGCCCCACTCGCCTAGCCACGGGTTAGCTCGGCGACCCCTGCAGACGCCGGAGCCTAAGCCGCTGCCCCTCAGCCCACAAGACCGACCGGCACTGACTCACTGCGCCTGCGCGGCCTCCCGCGGGGCACCACGGGACTAGTGGTCC
ACCCCATAAATATATACACCTACTATGTGCCCACGAAAAATAAAATTAATAAAAGATTTCTGCCCTGGAGTTGAGTACTTTTCCACTGCTTCTGGAAAAGGGCCAGTATTGCTGATGTACTGGCATGTTGCTTTGTGTCTTTTTAGGGGCCACAGAGGGTGGAGGATGGCTTCTGCTTTTTTGGGGGGCAGAGAGTAGGGGATGACCTCTGCATTTTCAGAACGATTTTCATGAGGAAAAACTTTCTTCCTCCTCCAGCAAGTACAGCAGCCCCCACTGGGAGCCACCACACTGTTTCGAGATTGGGGGCTTGGGATTTCTTGGCAATGGTGTAGAGGATGGTGAAGGTGAGCTGGCCTCTTCAAGGTTTGAAGCTCAATTATTGAGGCTGAAC
CTCAAAAAAAAAACAACAACAAAACAAAACAAAACAAAAAATAGTAATCAGTCTGACCAAATCCTTAGTTCTCATTTTCGTTTCTGCCTTTATCACCATTTATTTCCTCCCCCAACTCTTAAAACAACCTTTTCTTTATTTACTGTGTTTGATGACCCTAGACTTTCCTTGTTCCTTCTTACTTCTTCATAGTTGTCTTTGTTTTCTCAACTCTTACTCTTCTCACTGGTTCATATGAAGGTACTGATTTTATAAGTGGTAATTTCTTCCTTAAGAACATAGCCACATTCATGGTTTCAAACTCTA
TTTCTTCATTTTAAGATGATAAAACTGAAACTCAAAAAAGTGAGGCGACTTGTCTAGGGTTGCAAAGTGTGTGGCAGAGCCAGGATCTAGGTCCCCCTGACTTCCAAGCTGAGTGTAAAGGTCTAGGTGAGTCTAAAAGTGTGGCCATGCAGAGAAGTATTGGTGTAGAGCAGTGGTTGTTGACCAAGGGTGGTTCCCCCTCCGGGGTCATTTGGCGATGTCTAGAGATATTTTTGGCTGCCATAACAGGGGTTTGGATGAGGGAGAGGGGAGGCTGCTA
GGTAACAGAAGCTGAAGTGGTGTCCCCGTGCCAGTCACCACAGGAGACAGCAGGGCTTCCGGATGAGACTTGGGTTCAAGGCTTAGCTCCACTACTTCTAAGCTGTGTGGCTTTGGGAAAGTCCTCTCTAACCCTGTTTCCTCTTCTGTAACATGGGGCTAAGAACACAGGCCACGCAGGCCCGCAGTGAGGGCTGAATGAGGTGCCCTCGGGGTAGGCACTCACTGCGGGCTAGTGATGATGATTTTAGCCAAACAGCTAAAGGGTGGAAGCTGGAGGTGGGTAGGGATTGGAACTCTCTTTCCTCGGG
GGTAGCTAAGAAATTAGTGAGTCATTTATTTGCTGTATTTTCTCCATTCAATATATACTTTTTAAAGACTCGTTACTATTTGTGAGGTGTGAAAAAAACAGTCTCTGCCATCTGCCAGTTCACTTCCTGGTAGGGGAGAGAAATCCACACACATTTAATTTGCATACAGTTTAGAATTTTGGTAAGTGCTACGATCACAATAAATAAAATGAAACGTGTTTGAAGGTCAGAGATTAATTGTGTTTGGTCCTATGAGCAAGTTTCTTACATTTTAGAACTTAGAGTACACGAGGGAAGAGGCATTCCATGAAAAGGGGCTAGCGGAGG
AAAGGACAAACCAGACCTTACAACTGTTTCGTATATTACAGAAAACGTTTAAACCCTCCCTATTTCCCCCACCCCACTCCTTTATATTCCCATAGCTCTTTGTTTATACCACTCTTAGGTCACTTAGCATGTTCTGTTAAATCTTGTATTATATTTATTTTGTTACTTTCTATTTCCACTGGTATTACCACTTTAGTACTCTGAATCTCCCGCAGTGTCCAATACTGTACTTTTTTACATAGTCATTGCTTAATGAATATGTATTGAATTAAATATATGCCAGTGGACTACTAAAACCCAAA
GGGATATTGACTCCGGGTCTGGGAGACCCACAGGTGAAAGGAGGCGGGTGGGGTGCGGGAAGTTGAGGTAGGGGCGCATACTGATGAGAGCCCCGAGACCAGGAGGTAGTGCTAAGCTCCAAGTCTCGAGGGCTCGGCTAAGCGAGGAAGGCCCTAGGATGCTCTTTCTGCTTGGGGTCCCCAGCTTTTCTCTGACGAGCAGGACACTTAACGAGCCCCAACCCACCGCACCCGGACCTGGACCCCGAACTAGCACCCCAGGCGGGCTGGACTTCAGTGAGCGCCGCGCGCAGCGCCTCGGAGCCAGAGACCGCTGCCCGGTGCTTCCTCCCATCTTCTTCCATCCCTTCCCTCTTGCTCCCCCTCCCTCCTGCACTCCCTCCCCGGCGGCCGCGGCCTTTATTAGGGATTCCGCGGCTGTCGGTCCCGCCATCCATCCTGTCCGCCGGCAATTAGGCGGCCAGACAAAGAGCAGCTTCGGATGGATGAGGGTCCCAGCGGATCGGAAATGTGAAGGGTCAGCGCTGCCGCCCGCGGCGCACCCCGCTCCCCCTTCCGCATAATCACCGGCCGCCCGTCACTCAGCCGGCCGCCC
CCCAGCTACACCCCGACTGCCCCAAGTCCAGGCTCTTCCTCCGGGCAGGCCTTTTCTTGTGTGCTCCCTGGCCTGCATGCCTTAGAACCCCCTGACCTCCAGGCACTGCCTTTAGCTTCTCCCAAACCAGACTGTGGCTCCCCATGTTAGAAACTGGGTGATCCCCTCTTTTCTGAGGTCCCCAGTCCACAGAAAAGTCTTTCAGACTTGAATGAAAGATGTTTCTTTTCCAGGGCTGGGCCCAGACCCTGGGGCTTGGAGGGAAACATGCAGACTTGGAGAGCTGTGACCTGCCCCATGAGCCTGGTCACCACCT
GTACCTGGGATTACAGGGGTGCACCACCATGCCTAGCTAACTTTTTGTATTTTTAGTAGAGACGGGGTTTTACCATGTTGCCCAAGCTGGTCTCAAACTCCTGGCCTCAAGTCGATCCACCCGCCTCAGCTTCCCAAGGTGCTGGGATTACAGGCGAGAGCCACTGCACCTGGCCACCCCCAACACCTTTAAAATAGCTTTGGACGCTCCCAGTGCTTATTTCACTTTTACATTGTTATTTCTAATACAGACATACTATTGATATTAAAAAGTACAT
CTTGGCTCACCGCAACCTCCGCCACCCGGGTTCAAGCAATTCTCCTGCCTCAGCCTCCCGAATAGCTGGGATTACAGGCGCCCGCCACCACGCCGGCTAAATTTTGTATCTTTAATAGAGACGGTGTTTCTCCATATTGGTCAGGCTGGTCTCGAACTCCCGACCTCAGGTGATCCGCCCGCCTCGGCCTCCCAAAGTTCTGGGATTACAGGCGTGAGCCACTGCGCCCGGCCTCGCGCCGCCATTCTCTAAAAAACATGTGTGTTGAACGAATGGTGACTAAACAGACCGCGGGAGCAGGGGACCAAACTT
TTAAAAAAATGGAAGTAGACATCACATACTATAAAATCCACCCTTTAAACGCGTACAGTGATTTTTAGGCTATTCACAAGACTGCAGCCATCACCACTATGGTTTTTTTTTTGGAGTTGGAGTCCCACTCTGTCGCCCAGGCTGGAGTGCAGTGGCAGCCACCTCGGCTCACTGCAACCTCCGCCTCCCCAGTTCAAGCGATTCTTCTGCCTCAGCCTCCTGAGTAGCTGGGACTACAGGGGTGCACCACCGTGACCAGCTAATTTTTGTATTTTTAGTAGAGACAGGGTTTCGCCATGTTGGCCAGGCTGGTCTCAA
TTGTCAGTCAAATAAATAATAATCCACTCTGGCTTTTTCACCTGAGAAGAAAGTATGTTTTGGTTAGTAAAGGTCATCAGAGAAAACTCAATCTACCCACCAAAGTTAATTTGATTTATTCTGCCATAAACTCACACTCAAAAAGCAAACACTGAGAACTACAATGAAAATTAGGAACTAAAAGAGAGAGCAAACTAAATGGTATCAAATACTATGCTAGCCTACAGTGTTTATATAAGACATTAATTTAACCGGAAATAAAAATGATTGAGGAGGTAATT
AATCTTCTAACTATGAAGAAATCTGAAGACAATACAAACAATTACAATGCAATGTAATAAATATTAATGGAACAATTAAGTTTGTCTGCTCTGCTTGGGGAGACTCACAGGGAAGTGAAATGAGTAGAAGCTGTTTAGGGTGAGGAAAGCTTCGGGGAAGAAGAGAAGGTGCTCAGGATCCTCTTACTGGAGCACTGGAGTCGGGAGGAGAGGGAGCCGGTCATGCTTAGAAAAAAAAAATCTTTGTCGTTCTTTCATACGAATGTCACAAATGAACATTTTAGCCAGGACCCTTTAATGTGCAGGGATATTAGG
CAAGCGATTCTCCTGCCTCAGCCTCCCGAGTAGCTGGGATTACAGGCATGTGCCACCAAGCCCGTTTAATTTTTGTATTTTTAGTAGAGACAGGGTTTCGCCATGTGGGCCAGGCTGGTCTTGAACTCCTGACGTCAGGTGATCCGCCCGCCTCGGCCTCCCAAAGTGCTGGGATTACAGGCGTGAGCCACTCTGCGCCTGGCCGAGGTCTTTCTCTCAAAGCGATCACTAACCTGGCGCCACTGAACTCCAGCCTGGGCGACAGAGACCCTGTCTCTAAAGAAATTATTAAAAAAAAAAAAAAAAAAAAAAAAGGAGTCCTTGAGGCCC
CAGCAGGAGGCAAGGAAAACAGGGCAAAGGGCTTCTTCCCGTAAAAGGCATCTGACTATAGGCCATAGGACAGGTCTGTGAAAGTCTCTGGAAGGCCTCAAAAGAAGACTTGATCTTGAAATAGGAGAATCCATGATCCATAGAGCGGGTGAGGGACTGTGGGTGGGAGGGCTGGCAAGAGAACAGCCAGAGTCATAAAAACAAATTCCACGGACAATGAAAAGGACACTCCCCCAGGCCTCAAATCATCTGGGAGGACTGGGGGCTGAGCTGCAGAAACTCACCCCATGAGTCACTGGC
AAAAAAAAAAAAAAAAAAAAAAAAGGATAATTTAAATAAAATATTTTTTCTGTCCTATTAAATACTTCTTATGTTCTATTAAATACTTCTTATCAGACCTCATGAGTGCATCACCAAAGACACTTATTGAAGCAAATTCTGTGTGAATAGAATTGGCAAGTCAGTCACTGCAAAGCACTAGACAAGTATGAAAAATACTCCCATGTGGGAAAAACTGCTAAAAAATTAATTTCCAGATGGTCAAAGTTCAGGCTTGACTCATGTGGAATTTTTTAAAAATCAAAAAC
CCCTGGAACCTGTGAACATTACTCTATATGGTAAAATGGAATTTGCAGGTGTGATTAAGGATCTTGAGATGGGGAAATCATTCTGTATTATCCACACGGGCCCAGTGGTATCACAAGGCTCCTTAAAAGGCAGAGGCAGAAGGAGGTTGGGCACAGAAGAGGAGATGATGATGGGAGCAGAGACTGAAGCGATGTCCTTGCTCTGTGAAGATGGAGGGAGAAGCCACAAACCAAGGAAAACAGGAAGCCACTAGAAGCTGAGACAGGCGAGGAAACAGACTCACCCCTAGAGCCTCCAGAAGGAC
GATCCTCTGTGGAATGTATGGGTTCTCAGGACACCTGCTCTTGGATTGTTTTACTGCATTCCTTGAACTGGATTTCAATTTCCTCTTCAATCTCAATGAGCACATCCTTGCCATCCAGATTCTGAATTCTGTGTCTGTCATTTAAGTCATTTCAGACTGGTTAAGAACCATTGCTGGGGAGCTAGTGAACTTGTTTGGAGGTAAGGGGACACTGGTGTTTTTAATTACCAGAGTTCTTATGCTGATTCTTTCTCACCTGGAAGGGTTTGTGTTCCTTTAACTGGTGTGTAATTTGAATA
ATATTCCCAAAGAGTGTCTCATTTGTGGTAATGAGTGAGTCAAGTCAGTTTGCACTTGGTGTCTCATAATTTCTTCTCTTTTGTCCTCACCTCCCTCTCTCCTCCTCCTACCTTCCAGGTGCATCACTTGGCCACCATTCCCTGTGGGAGCAGCTCTGCCACCTGCTCTGGGCATTGTTAATCCTCTGGGTCCCAAACTGAATCCACTGGGCCTTGCTTTTGCTGCTGCTAGGGAAGAGAAGGCAGAGAAGTATTCATTAACAGTAAACATTAGTTGTGCTCAGCCCTC
CTTCCCCTTCCCTCCCCCGGCTGAGCACTCCCCTGCATGGGGTCCACACGGAGAAGATGCACCTCAAGGTTGGCTGAACGAGTGAACAAAAGCCAGAGCAAAAGGAAGCTACAGGGAGTGGTGACACCAAGTGGAGTGAACCTGAGTGTTGAGAGAAGAGAATGCCTTCCCTGAGGAATGGGAGCACCGGATTAGACGCTCTTTAGGGATTAGTCCAGAAAAGATAATTGAGTGTACCAAACACTTTGTATTTTGTCTCATTAGCTGCTCTGATGCTTGCCATGC
GCAGGCAGATCACGAGGTCAAGAGTTCGAGACCAGCCTGGCCAATATGGTGAAACCCCCGTCTCTACTAAAAACACAAAAATTAGCTGGGCGTGGTGGCAGGCGCCTGTAATTCAAGCTACTCAGGAGGCTGAGGCAGGAGAATTGTTTGAACCCAGGAGGCAGAGGTTGCAGTGAGCCGAGACTGCACCATTGCACTTCAGCCTGGGTGACAGGGCAAGACTTCGTCTCAAAAAAAAAAAAAAGAAAGAAAGGAAGGTAACCAGTGGAGCTGAAATTACTGGTT
CCAAAAAATAATTTTTTTTTTTTTTAAGAGATGAGGTCTTGGCTGGGCACGGTGGCTCACACTTGTAATCTCAGCACTTTTGGAGGCTGAGGCGGGTGGATCACTAGGTCAAGAGATTGAGACCATCCTGGCCAACATGGTGAAACCCCGCCTCTACTAGAAATACAAAAATTAGCCGGGCCTGGTGGCACACGCCTGTAGTCCCAGCTACTTGAGAGGCTGAGCAGGAGAATCGCTTGAACCCAGGAGGCGGATGTTGCAGTGAGCCGAGATCACGCCACTGCACTCCAGCCTGGCAACAGAGCGAGACTCCGTCTCAAACAAAAACAAAAACAAAAAACAGAGATGAGGTCTCGCTATGTGTGCCCAGGCTAGCCTTGAGCTCCTGGACTCAAGCAATCTTCCCATCTCAAGCATTCCTAGTAGCTGGGACTTACAGGTGCACTT
CCTACAAAACCCCAGCTACCTCTCTGGTCCCAGCTGTCTCAGGCCTAGATGATCACAGGTATTTTCCTTTGTTCATCTACTCAGTGGTAGCCAGCAATGCTGTGCTGGACTGACCAGTCCTGGCAGCTGGGGCTGCAGAGATGAATAAGGAAGGGAACTGACAAGTCCTCCCATGCCCAGCCATCTTCCAACAGCTGCCCAAGCCACCTTCCTCCAGCTGCCTATGTCCTTGCTACTCCACAGCCCTTGGTGCTCCCTCCTGCCCTTAGGATAAAGCCCAGGCTCCTCACAGCCGGGCTCCTGCTGCC
TTCAAGGACATCATTTTGTAGTGAGGCAACTGTGTTGTCTCCTGCCCGAGTTCACCCACCTGCTCTTCCTACCAGACCACGTGGGCAGTGCACTGGAACAAAATCTCTCTATCAGATTATCTCTCCTCTGTTTGTCTCCCTCTCCACCTCTGTGTTCATATGCATAACACACACACACACACACACACACACACACACACACACACACACACACACACACGTTTTCTTTCCAAATTTCCTCTTAACAAAGTCTAAAGAATAATCACTGTTTCTTGCCTCTATGATTTTTTTTGACCTCCTCTGAACCCCACACAT
AACCTCCGCCTCCCAGGTTCAAGCGATTCTCCTGCCTCAGCCTCCCGAGTAGCTGGGACTACAGGGGTGGTGCCACCACACCGGGCTAATTTTTATATTTTTAGTAGAGACGGGGTTTCACCATGTTGGCTAGCTAGGCTGGTCTTGAACTCCTGGCCCTCAAGTGATCCACCCGCCTCAGCCTCCCAAAGTGCTGGGATTACAGGCAGGAGCCACTGCACCCGGCCTAAATTTTTAGTGATGTAACAGTTTTTAGTGTTAATATTAAAATGCACAAGATACTCATCCTTTGCATCTCTTTAAACTTATATTGTAAGTTAT
GCCTGGGCAACAAGAGCGAAACTCTGTCTTTCAAAAAAATAAATAAACAAAATACAAAAATTAGCTGGCGAGTGGCCCACGCCTATTGTAATCCCAGCTACTTGGGAGGCTGAGGTGGGAGAATCCCTTGAACCCAGGAGGCAGAGGTTGCAGTGAGCTGAGATTGTGCCACTGCACTCCAGCCTGGGCTACAGAGCGAGACTTGATCTCAAAAATAAATATATAAATATAAATAAAATAACTCTATTATCTCAAATAGTTTCTAAAATATGCCACAAATTTTGATG
AATGCCCCTTTTTTTTCCCCTGAGATGTCTTTAGGCAAATCACCAGAAATGCTTATATGGGAGTGCTTTCCAGTTACAACCTGGCTTCTCCACCTCACCTTGATGGTTCTGTAACCCCCAGCCACTAATAGCAATGGAAGGTCCATTAAAGGGAGGAGTCCTGGAAGCTGAAGCTTCATTAGTTTTACAATATCTGCCTCAGCCCTTGAAGACTTGGATGAGAGGAGGCAGTTGAGGCAAGAATCCTTAGCAGCCCCACCAATTGATGGAGGGGGCCAGAAGTGTCCTGTGGGGAGAGGGAGAAG
AGCTGAGAAGGGACGGTACCGATTCTTGCTCATTGCTGTATTTTGATCACCCTCCCAGTGCAGGAGCCTCATAGGTGATCAATACATTTTCAATGAATGAATGAGGTGAAACCTCAGGACAGACTGGCAGTACTTTGCCATAGCTGGGACTTTGGCTATGACTGGGGGCAGAAAGGTTGATATGTGGATTGCAGGATACATGGGTGAATTGCCCACTTTCCTACCAGGGCTCAGTTCCACCTGGGGGAGAAGAGAAAGCCATGACAGTGAACTTGAGGAGTTCACTGAGGAGGAGCCCCAGAGCCGGCCGGCTGCAACGGCCCAGGTGCTGCACCTCACTCCAGTGCACAGGCCAGACGGCCCATCCCCCATGGCCTCT
AGAGAGACCTGGAGAGGCAAGTGAACGAGCAGAAGGCAAAATGTGAAGCCACTGAGAAGCGGGAGAGCGAGAGGCGGCAGGTGGAGGAGAAGAAGCACAATGAGGAGATTCAGTTCCTGAAGCGAACAAATCAGCAGCTGAAGGTAATCAACGCGCAGGGTGGGGTGGAGGTGCCCCCTGCCCTGCGACCCAGCCCCACAGGCCAGGCATTCGGTTCCTTTTCCATGGCTTTTAAATGTTTGTCCACATGCACTGCCAAAGGATAAAGGAAGCTGACTTTGGTGGTGGGAGAAGGGGAGGGCT
GTAGGCAAATTACAGCCCACAGGCCAAATCCCACCAGTTGCTGTTTTTATGTGGCCCAAAAGCTAAGAATGGTCTTTATGTTATTAAATGACCGACCAAATTCAAAATAAGAATAGTATTTTGTAACATGTGAAAATTATATGAAATTCAAACTTCTGGGTTCATAAATAAAGTTTTATTGGTTCACAGCCACACTATTTGTTTACATATGGTCTATGGCTGATTTTGCACTACAAAGGCAGAGATGAGTAGCCACGACAGACCACATATGGCCTGTGAAGCCTAAAATATTTACTACCTGGCCCTTTACAGAAAACACTTGCCTACAACCC
TGAGGCCAAAGGAGAAGGGAGCTTCAGGCAGAAATCCAAAGGGCTCCTTTGTCCGCAGTCTTTGTGAAAGCAACTTTGGTGACCTTGAAGCAAAGCACAACAGAAAGTAGAGGAGATGGTCCACTTGCCCGGCATGGTTCTGGTGCACCGTGGTCTCTAGGGGCTACACCCAGGGTGGGCAGCTTCAACTGTGTTGGAGGCAGCCCCTGCAGTGGGGCATGGGGGCACACACTGGCAGGTGGTCTTGAGTAGCTTTGTGAGCAATGCATGCTGATGAGGGGCTCAAGAGGCAAGGCAGGGGTGGATGGATGTCCTTGCAGGCCCTATAGCGT
AAGTCCCTTCCCTCTCCAGCTGTCTCCCCCTCTATAATAACAAACGTGCCTGAACTCTGTGATCCCCAACAGCCGGCCAACCTGTGCTGCTTCAGGAAGCAGAGATCCCAGGAGAGGGCTTGCCTTTGCCCCGCCTCGCCTTGCCCCAGAGCTGCCTGGCCAGTGAATGTGTTAACCCCAGAAGGCTGAGTCCTGCGTGAGGAACTGGAGTGTGGGGTGGGACTTCAGGATGGCAGGCCTGTTCTAAGGAGGGGCTGAGGGAGGCCCACACCCGTGGCTAGAGAAACAGGCTCTCCACCCTTCCCCTCTCCCTCAGCACTTCCAGTATCCAGGGGCAAGGAGGTGGTGCATACGCAGCACT
AACCAGGACCTGGTGTCAACCAGACAATGCTTTGGATGATGCCAAGGGCAGTGTGGCTCTTTGCCTCTTGTCCTTGCTTCCCCACCTCTTTAGGTCCACAATAGAGGAAAGACACTATGTTCTTCAGCACCGTCTTTCCTGTTGTCTCTCTAGCTCCATCCACTTCCCTGAGCCTCAGAAAAGGGCAAGGCATGGCTCACATACTCTCAGCCACGGCCTGGCATGCTGCAGCTCCAAAATCAGACATCTAGGCGCTAATCCTCCCCAAGACCCAGTCCTAAGGTTCAAGGCACTGATGT
GACCTTTAGCATCTACCATAAGCACACAGAGAATGGACTCTGAATGAAAGAGTCTAGAGCTTGAAAGGGAACTGAAATTTAAAAATAAAAAAGTGTGAAATGATGGCTGGGCACGGTGGCTCACGCTTGTAATTTCAGCACTTTGGGAGGCTGAAGCGGGCAGACCACGAGGTCAGGAGACCGAGACCACCCTGGCTAACACGGTGAAACCCCGTCTCTACTATAAATACAAAAAATTAGCTGGGCGTGGTGGCACACGCCTGTAGTCCCAGATACTCAGGAACCTGAGGCAGGAGACTCGCTTGAACCC
AGCTACACATATTGCACCAAGGTAAGTGCTTTTCTTTTCACACCTCAATTTAACTTTTTATTCTGAGCAAAAAATAAAACTTTGTGGAAAGTATATATATGTATATATACACACAAAAGAAATTGCAGCAATCGGGTTAAAGATAAAATAACCTAAAGTGCTTTTTTATTTTATTATTTCTTTAATATACCAATATGAGGTTCTGCAAACTTGTCCCTCTGGACACATTCAGCATTATACAAAGTCTCTCAGGAAAACCCACCCACCCTCCAATATCCCCATCAGTCCACAGCCTTGACCCTGAAAATAAAAC
TTTCACTTCATTGGTACCACTTACTCCCATCAGTGCTGGAGATGCTATTCCAAACATTGCCTTATTTCTTTTCCCTCAAACGGATCATTGGGATTGGTTTTAAAAAGCCCTTTCACTTGCCTTTAGGATTTCAACCAGAGAGTTCCCATAGGAAAGCATCAACTCTTTTACTGCAGGGTGTGTGTGTGTGTGTGTGTGTGTGGTTGAAATAGCGGACAGGAGAGTAGGAGAGAAGAGCAATGTCTCCGGGCGCTGTGAGGAGGTCAGGGGTTCCCGCTCACCCTTCTTCACTGACAGCCGCTCCCTAGAGGTGGCCA
ATTCAGAGTGGGACAACTCCAAAGACCAGACCAGGGGTCAAGGGGTTCAGGTCAGTGCCATAACCATTTCTTGCTGGAAGTATGTGAATAGTGACTGGTACCCACCAGACTGCCAGGAATATGTCTCTTTGGCCCCAAGGCTTGAGCCACAAAATCCAGCTGCAGCGAACTGCCATCTCTTAAGACATAAAAACATACACAACCGCCACTGTTAAAAATACATTTATCATTAAAATATATTACACATGGAGACAGGATGCATCATATACAGTTTGGAAGACTTGCTGGCCCAGAAAATCCCACTTGTTTCACCGAACACTCATTTTTTCAGTGATTTTACATTTTATTTTTAGAGACGGGGTCTCCCTCTCTCACCCGGGCTG
GCCGTTAGTTTGCGTTCTGGAGTAGAAAAGGCCGCCCGAGGGCGGAGCTTACCCGCTCAGCTTTTACCAGCTGAGGCAGAAAGGCCTCTGGGGCTCCGGACCCCGGGAGGAGGTTACCAAGACCGGAGCTCGGAGAGGGAGCCCGGAGGAAGGCAGGGAGGTTCTGAGGGCCAAAGCAAGCTCTCAGAGGTCAAACACGGGATAGAGGCTCGTGCTCCTGCCGCAGCCTCTGCTCAGGCCCCACTCACCGTGGACTTCTTGGTGAGCATCTCTTTAGCCATGACGTCCATGAGCCGTTCCTTCTCCTCATGATAGCGCCGCTGCTGCTCCAGTATTGTCTCCATCTTCCCTTAGTCGCGGCTT
TATATATATAAAATGTATGTATATATAGTGATATAGTATACCCTCTGCCTGCAGCTTGCTCTTTTTTGTAACAGTAGATTTCATTCACTACCAGTATGTCCCACTCTGTTTTAGATGCATAGATGGCCTTTAGATGAATGCATAATTTATTTAATCAGCCCTTACTGATGGACTTTAAATTGTTTCTAGCATTTGCAATTATAAGCAATGTGACAATGAATATGTTTGTGTATCTGTAGACATGTGCAAGCATTTATGTAGGATAAATTCCTAGAAGTGGAAGTACAGGATCAAAGGA
TAGTTTAGAGGTTGACTCACCAGGACTCCATGAATGGGAGGGAGATGCTCAAAATGTTATAGAGAAGCACAGGCTTGGGTGGGGAATGGGGAGTAGATGAGAAATACGAATTTCATTTTGGACATGTTCACTGTAGTATGCTAGAGGAACCATTAGGTTATGATTTCCTACAGGGTTGGGGACACTCACGGATGGCAATGAGAGGAGGGCAGCTTCAAGAGTCAGGGTTATGGGAGCCAGCTGCCAGGGAAAGACCAATGAGGTCATTCCCAAAATAAGA
CCTCCTTGTCAGAAAGTTGTACTCTATGGGCCAGGTACCGTGGCTCATGCCTGTAATCCCAACACCTTAGGAGGACAAGGTGAGGGGATCACTTGAGCCCAGAAGTTTGAGACCAGCCTGGGCAACATAGTGGAGCCCCGTTTCTACAAAAATAAATAAATTAGCCAGGCGTAATGGTGCACTCCTGTAGTCCCAGCTACTCGGGAGACTGAGGTGGGAGGATGGCTTGAGCCCAGGAGGTAGAAGTTACAGTGACCGGTGATTGCACCACTGCACTCCAGCCTAGGTGACAGAGAGAGACCCTGTCTCAAAAAATAAATAAATAAATAAATAAAGCTGT
ATCTCTCAAGCATAAGTGTGAAATAATTTCAACAAACCTCATTTGACACAAAGAAAAGTGGTGAAAACAGATATTTTAATTCAAATATGTGGCATTTCTTTCCATGGAGTCTTGAAGACCACACACATTTACAACAGATGGATTAGAAGAGGAAGCAAGAAGTTCTGCCTGCTATAGGAATGTGGCTACAGCTGTCTTAAGGCCCTTTTGTAACTAGTAATACATAAAGCAAATGATGTTAATGACCTTCGTTTTACCCAACCCCTCACTAAAAAGTGGAAATCATCAACTGCTCCACTTCCAATAAGATGTCTCAAA
CGCCCAGGCTGGAGTGCAGTGACCAATCTTGGCTCATGCAACCTTCGCCTCCTGGATTCAAGCAATTCTGCCTCAGTCCCCTGAGTAGCTGGGACTACAGGTATGTGTCACCACACCCAGCTAATTTTTTTATTTTTAGTAGAGATGGGGTTTCCCCATGTTGGCCAGGCTGGTCTCAAATTCCTGACCTCAAGTGATCCGCCTGCCTTGGCCTCCCAAAGTGCTGGGATTCCAGGCGTGAGCCACCGCGGCTGGCCGCTCTTCTTATATCTTTAGGGAAACTGAGGCCACAAAGCCGCAAACCTGATCAGCTCCCAAAGGTTGATGTTAGATTGAAACCATCTCACCCACCCCATACCCCCGCCT
GTATGGCTAAATCCATTTATTCCAAAATGGAAAGCAAAATAAACAGGAGTCGCATCACCAAGGCAGCCAGGACCCCATCCCCTCCTCCTTCCTCTGTCCTATGCTATCAATAAATAAGTTTCCCAGCCACAAATAATGATTAGAACCTCCTCCTCATATGCCAGCTCCAACCTCCGCTAGGTACTATACAGGGGGTGGCCCTACCACCCGGAATATACAAAATGTTACACAGATACTATATGTACACTGCGGAAGGGGGGCCACCACAGCAGCCCATGCCCTCGCCTGCTCTACGGTTAGCTCCACTGTCCCACCTCAGCTGCCTCTCTGAATAAGATGGGAGCCCCCTGAGGGAAAAGTTGCTTTGGTGAGAGTAGGGAGGCCATCAGGCCTCCTCCAAACAAACCAGCTCTACCAGCCTCTGGCTCTTAAATAATAATCATCATCATCCAGAAACTTAAGGACTCAGCCCTGGTCAAGGTGGCAAAGGGTCTGTTTTTCTCCCCCCATTAGACAGGGGTCTTGTCTTGCTACCCTAATGGTAAAGGGGTGACTGGGAAGGGTTGGTAAGAACATGGTAGGGATGGAGACTCCAGCCCCACTTCTCTGGG
TGTATTCCCAGCAATTCTACGCTGTAAGATGCCTTCTGTGTTCTCTGCAGGGCATCCCTCCCTGACTCAGCCTAGCAATGGCCGGAATTCATGCATTTGCTGTGTGCCAGCTTGCCCTAACCATCTGATTTACTTATCAAAACAGCTCTCTGACATATGCACAACTAGTTAAGCAGATTGACACATCAGGAAGGGGCCTGGAGAGATGAAGGGCAGCTTCGTGGGATGCATACATGTGGACTTTACCTGGGCGGTTTCCCCAGAGGCAGAGCCATGAGGCAGAGGCGTGAGGCCACTCCTCTCTCCAAATCGTGCTAAATCACT
TTGAGAAAAGCTGTTGGTGTTGATGCTTTAGAATGGTGGAGTGAAGGTTCATAGTCCTGCTCTAATGTAGACTTTTTCTCATCTCTAATAACCTTTAAACAAGCCTCGTTAATTAGAATACTTTAGTATCTGGGTTTGTATATGTGCTGGCAAGCACAACCTTGCAGCGGCCATCACACCCAAGAGCATCTTGAAGAATATTCACATGGTCACATGGCCTTCCTCTTCCTAAGAAGGCAAATCCTTTTTAGATCTGAATTGCTATTGGAAAAGTACAGCCCTATTTTTATAAAAAGGCTGTTCTTTTACATCCCTTTTA
CTCTGAGGAAAAATAACCCTAAGCTCACACAGCATATTCCAATGTATTTAAAACAATTGTTTTAATTTTTGAAATATACACATTTAAAAGTATATAAAGCATGCAAAAGAGGAGGGAGGCCGAGAGTGAAAAAATAAAAATAAAAAAGCATGCGAACAGTTTAAAGGATTATTATATAAAATGGACACCCCCTGACCATTACTAAAATAGAACCTTGTCAGTTCTTTAGAAATCTCTCCCTCCACCCCTGTTCTTGCCCTGAGGTCTCCTACCCCTGAAACATACCACTTCAACATAAAGTGAGTATTTGTAT
TAGGGGTCCAGGCGTGGTGGCTCACGCCTGTAATCCTAGCAGTTTGGGATGCCAAGGTGGGTGGATCACTTGAGGCCAGGAGTTGGAGACCAGCCTGGCCAACATGGTGAAACCCGGTCTCTACTAATAATACACAAAAATTAGCCGGGGATGGTGGCAAGTGCCTATAATCCTAGCTACTTGGGAGGCTGAGGCAGGAGAATGGCTTGAACATGGGAGGCAGAGGTTGCAGTGAGCTGAGAACACGCCACTGGACTCCAGCCTGGGCGACAGAGTGAGACTTCGTTTCAAAAAAAAAAAAAAAAAAATAG
AGAGGTTTTAGATAAGGACAGAGGCCCGTCTTTTGGCGTAGGAAGCTGGAGGCTAGACAGTGACCTCTAAAGAAGTCTCCTTGACCTTCCAAGCTCAGGGTGGGTGAGTGACTTGAGGTGCTCACACAACCCACAGTGGACCCAGATATCTTCCTTGGCTCTGTTCTGAATGTTCTGGGCTCCTGGGCAGAGGTCCCAACCAAGCAACCCCTATTTCCTTCCCCAAGTCTTTCGGAAAGACTGGTGAGTCAGCTGCGGCCATGAACTCATCCTAGGCAGTAAAAATAGGAAAACAAACAGGCTTCTCCTCCAGGCAGGGGGAGTGGGAA
AGTTTAGAAACTAGTTAAGGTGCCAGGCGCGGTGGCTCACGCCGAGGCGGGAGGATGACGAGGTCAGGAGATCGAGACCATCCTGGCTAACACGGTGAAACCCCGTCTCTACTGAAAATACAAAAAATTAGCTGGGCACGGTGGTGGGCGCCTGTAGTCCCAGCTACTCGGGAGACTGAGGCAGGAGAATGGCGTGAACCCGGGAGGCGGAGCTTGCAGTGAGCCGAGATGGCGCCACTGCAGTCCGGCCTGGGCAACAGAGCAAGACTCTGTCTCAAAAAAAAAAAAAAAAAAAAAAAAAAAAGAAAGAAACGAGTTAAGGT
GGAGATCGAGACCATCCCGGCTAAAACGGTGAAACCCCGTCTCTACTAAAAATACAAAAAATTAGCCGGGCGTAGTGGCGGGCGCCTGTAGTCCCAGCTACTTGGGAGGCTGAGGCAGGAGAATGGCGTGAACCCGGGAGGCGGAGCTTGCAGTGAGCCGAGATCGAGCCAGTGCACTCCAGCCTGGGCGACAGAGCGAGACTCCGTCTCAAAAAAAAAAAAAAAAAAGGTAGATTTTTTTTTTTTTTTTTTGCCCGGGCGTGGTGACTCATGCCTGTAATCCCACCACTTTGGGAGGCCGAGGCGGGCAGATCACCTGAGCTCAGGAGTTTGAGAC
CATTAAATCAAGATGAGTCTTTGTTTTTTGTTTTTTTGAGACAGAGTCTTGCTCTGTTGCCCAGGCTGGAGTGCAACGGCACAATCTCGGCTCACTGCAACCTCTGCCTCCCAGGTTCAAGAGATTCTCCTGCCTCAGCCTACCAAGTAGCTAGGATTACAGGTGCCCACCACCACACCCAGCTCATTTTTGTATTTTTAGTAGAGACAGCGTTTCACCATGTTGGCCAGGCTGGTCTCAAACTCCTGAGCTCAAGTGATCCACCCTCCTCTGCCTCCCAAAGTGCTGGAATTACAGGTGTGAG
ATGTGCGGGCACTCTGGGTGCGGGCTGTGAGAGAAGAGGTGTCAGGGTCAACTCCAGGGCTTTCGGGCTGAGTAGCTGGAAGAACAGAGTTGCCATTTCCCGAGAGCAGGAAGATTTGGGGAGGAGTCTGTCCCGGAGCCGGCCGCGGGGGCAGGAGCTGGGCTTTGGACGTGTTCGTTCTGGACGCCTCTGGGCCTTGGCTGCTGATGTCCAAGCCTGCACCCTCAGGGGCCTGGGTTGCAGATGTGAATTTGGCGGCTCTGAGCCGGGCCTCGTCCCGACCACACAGGGAGGACAGCAGAGCCTGCGCGGGACC
CTCGGGAGGCTGACGCAGGAGAATCGCTTGAACCAGGACCCGGGAGGCAGAGGTTGCAGTGAGCTGAGATCGCGCCATTGCACTCCAGCCTGGGTGACAAGAGTGAAACTCCGTCTCAAAAAAGAAAAGAAAAAGAAACGAGAAAATACGTTTCTTCACAACAATGAAACAGTTCATTGCCTTCATTTATGTCACTTCTTGATCCCTGTAGGCATTTGAGTTTGCAACTCCTGGACTGGTCCTTAACCAAAAAGATGAGGAAACTGAGGTCCTCAGCAGGTTAATGATGAGTTAGGAGTGAATCCACAACCTGGTCCCTCT
GAACATTCTGGGCCTTGCATGCCTCTTGGATAGCAAAACCCAACACCAATAGGGATGGCAAAATAGGTTTCATCTTTCACACCAGCTCCAGCCCGCTGGTAGTGGCTGCCTGGAATGCTGGATAGAGAAAGATTCTGAGACCCAGTCTGGGCTTAGTGGAGAAGAGTATCATGATGGCATAGCGACAGCAATGATGGCTGTAGATGGGGCGTCTTCCATACTGTCTGTTCTTGCAGTGGATCCTGGAAGCCTGGTAAATCTCTAAATTTGCAGAGTCCTAGAATTCTCCTGATCCACAATTCCATTATGA
TCAGATATTTTGGGTTCACACTATCTAGATTCTTAGTAGTGTCTCAAAGCCAGGTGCCAAAGTTGGGATATTTATAACATTGAAGGTGGGTCTTTCAAGGTGGGGGCATGAGGTTGATCAGAATTTGGTAAAGATCGTGATGTGGTAATTAAGGATCAGTAAATGCCATGGATTTTGAAGAGTCCTGAGGAGTAAAAGGTTGTTCAGCGCTATCAGCGGGAAAGTTGAACAGTCTGGTTTTCTCAAGGGTTGTTTTCTGGGGAATTTCCTGAAACAAAAAACAGTTACTTGCAATTTTTATCTTTCTGGACGAGAGTTTCCTGGAATA
GTTACATTTGTGCCAAATTTTCAGTTATAAAATTTGATTTTCAGCAGATTAAATTTAGTAATAAAATGTTCTCTATGCTAAAGAATAAAAGGAAAGTCCTTGGGCAATAGTGTTTTTTCAATCACTGGTTTTTGAAATGCATTTGGTTGTAATAAACACAACCGCATATGGTAAAATATGACAAGTATTTTTCATTGTTAGCATTTTCATCTGTAAATAAGGTTGAAATTTAGCCAACAATTATTTTTCTCAAGAGGTTAAGAAGTGAAAACATAACA
ACACACACACCTGCAGCCTCAGTCTGTACTTGCGGAAATGCCTGGCTCAAGCTGGGCCAATCAGATGTTGTCTCCTGGGAGTGTGGAATTTTGAATGGAGAAGAAAGAAATCTCATTATCATCACAGTGGAATCACATGCTCTGGGCAGTGTTCTAGGAAGAAAGCTCTATGATCCCTTGCTGTGGGATGTTCTAGGCCTGCCCTTCTGTGACAATTTCTTGGCTGTTCAACCCTTTCTGGGAGCCCCTGAGACACCCCCATGAACCTTCTAACATGTCATGCC
TCTCATGAGGCCTTTATAACACCCTCTCCCCAAGTCGCCTTATGGTTCTCCAAAGCCTGTGTTCTCCCTTGTTACTGCAGCAAGAAATAAACCCAACTTGTTCAACCTGGTGGCCTTCGCCTGGAAGTCTTAACACTGAAAAGTGACTCTGTGTATCTCTCCATTTGTAGTTAATAAATATCTTGGGGGTTGAATTTGAGATTATACTAATAACTTGTTCTTTTCAAACTTGTGCCCGCTAATTTTAACATTCGTTGGTGGATCTTGTCTGTACCACTTATTACTGTGGTGTTTGCCTGA
GAAGATTGCACTCCTGGAGCTGAGCCTTCCCAGCTCCCAGGCCTGTGCTCCTCTCCCCACCGGTCGCCTGGGTGTGGGCAGCAATGACCCTGGTCAGCCCTTCTCCTGGATCTCTGGGGGCTGAGGGCAGATGTGGCTATCATTCTCAGCATTCCCCTCCATCTCGCGACCTCTCCGGCCCTACCTCAGCTTCCGCAGCTTTTGCTGCAGTCCTTCTTGCCCCAGCCTGTGGGCAGCGGCCACCTCTCCTGTCGTTCTTAAGGCAAGAAGAGACGCGCAAATAGAGAAAATAATTTAATAGAGAAACAATGAATGATACTCTTTACACTCAGCCTCCTGCAGGGAGGACAGACAGCTCTTGCCCAAGGAAGCATTTAAGGGCAGAAGGGCTACAAATCACCAACACCCGCTGATTATTTAAAAGAAACTCTCAAATACATTCTTTTCCAGGTTAAATTCACTTTGTCCTCATAAGTGCCCATGCTGTGGGCTGTGAAGGTATCAGCCCCATTGAAGAGATGGGGAGACCCAGGCCCAGAAAGGGG
AATGTTGTTGTTATCCCCATTTTATGGATATGAAAATTGAGAAAATTAAGCAAAATGACCAAGGTCATAGAATAAGTGGTGATTCCAACACAGATTTGACTGACTTTCTAATCATTGTGATTATAGGTCCATCCCTTAAACTTGTTCATGCTTTTTGATCTAGTAATTCCATTACTAGAAATCTATCTGAATTAGAGATGCACATGAAGGTACATACAGGAATTTTCAATGCCATATATGTAGGAAAGTTAGAAGCAATCTACAGTTCCAATGTGAGGAGGGGACTACTTAATTTGTAATCTATC
TACCACAGCCTGGAGGAAACGCCCTTCAGGAATATTTCATAGTGGCAATGAATGACGAGCATTGAGCCATCATGAGGTGCCAGGCACTGCTTCGGAAACCAAAGGACCATGCTGAAGAGCTCTGTCGTTCTCCACTCTGATCCCAGGCTTCCCGAACCGTCTTCTGGTTCTGTCTTCCCGAACTGTTTCGTACCTCAGCATCCCTGAGAGATCTAGCACATTCCATTCTGTAACAGGGACGCCACAGGTTTTTAGTGGAGGGAGGGAGGGAGGGAGGTGCTGCTCCTGCTGGCCATAGGGTCCACGCTC
AGGAGGCAGCCCATTCTCTCTGGAAGACGGTGGGACGAACCAATACGGCCTCTGAGTCTGACTCTGCGTCTACCTCAGGCAAATTGCGTCAGCCTCTGGAGTCTCCTTTTCTTCTGCACGGAGGCAGTGATACCATGAAGCCTCCACTTCTGTGAAATGGAGACTTGGACCTGGTCAGTGGTTCCGTGCTTCTTTTGATTATTCGCCGCACCCCAGCCTGGCAGAGGCACTTGATGTTATCCGGAGCCTGGGCTGCCTGGGTGGGGACACAAGCCTCCATTTCACAGAAGAAGTGGAGTCTTTCATGCACCAAGGCAGCGGAGGGGGCAGGA
ATCTTCCAGTTTACCTTCTCAGAGATAGAGCTAATTAATTGCAGGGGTCAGGGTCAGGCGGGGTATTCCCCAAACCTGAAGGGCTAATATAGCCAGCCTGAGCTGCCACACAGAGGATGAGATGGGATTTCTGAGCAGCTCTGGAGATTGTGATAATGACTAAAGCCCAAGGAGGCCCTCCTGGCACTCCCCCTCACGGGGACATAATACTAAGTGACTTGTGCTTGAGGGCAATTGTGAGACTGTTATGTACCCTTTTTAAGGTACTTTTTTTTTTTTTTTGAAGTGAAAGCAAGTTTATCAAGAAGG
TCCATCTCCTCTTTTCTGCCCCTCCTGGCTTTGTTTTTTGTTGGGTGGGGGGAGCAGGAGACAGAATCTTACCCTGTTGCCCTGGCTGGAGTGCAGTGGTGTGATCACAGTTCACTGCAACCTCCACCTCCCCGCCTCAGGTGATCCTCCCACTTCCCCATCCTGAGTAGCTGGGACCACAGGCACACGCCACCATGCCTAATTTTTAGTGTTTGTAATAGAGATGGGGTTTCTCCGTGTTGCTCAGGCTGGTCTCCAACTCCCGGGATTAAGTGATCCTCCCTCCTCCACTTCCCAAAGGTTGGGATTACTGGCGTGAGCCACCACAAAGTGGCCCATTTTCTTACCTTAGATCTCACCCACCTATCAGAACTGTCTCAGCAACCTCCGGTCTCTCC
GCTAATTTATTGTATTTTTAGTAGAGACGGGGTTTCACCGTGTTAGCCAGGATGGTCTCGATCTCCTGACCTCGTGATCCGCCCGCCTCGGCCTCCCAAAGTGCTGGGATTACAGGCGTGAGCCACCGCGCCCGGCCAGGGGATTTACACTTGAACACCCTTGCTTCTCTCCAGTTTCACACTCACAGAAAATTGCTCTCCTCTTCCAAGATCCCCTGTTGAATTCTTGGGGACTTCTTTCGGGGTGGGACGGGTGAAGAGGGGAAGCAATGTCTGTTGGGTCATTGGCTACTCTAGGTCCCTTCTGGACAGATCATACCTACTTATTCTTG
CGGTGTGAGCCAGGCCAGCCTCAGAGCATCTCACCCACCGCCTGAGGTGGTGGTGGGAGTCGTAACTCCTCTCCCTCACCAGGGCCCCTAACTGTGAGACCGCTGGGATGGAAGGATTGAAAAGACCACCTTGTCCCTGAGGGAGATGGTCTCACTGGCCAGGGTCAGGCCCGGCTCCTGCAAGCTGTCGGGCAGCGCGGGTGTCCCAGCAGATGGGACCGCCGACCCCAGGGGGCCTCAGCTTGTTGCCCTCGAGGGAGGATGTGAGGAGGGGCCTTGGGAGCCTGAAGGGACACAGAGGCCAACCAAGGAGAACAGCCCCGCCTGGCACCGTCATT
GCCTCCCAATGTGCTGGGATTACAGGCATGAGCCACCATGCCCAGCTTGTTACTTATAATTTAAAAAAAAAACCTTAAACAATACTGTTGCAGCTTATGATTCAGTTATGTAATAGAAAGAACACTGGCTCTGGACTCAGAAAACTCTGGTTTCAAATCTAGGTCCTGACTTTGAACAAGTTAATCATTTTCAACTTCAGTTTTCTAATCTGCAAAGGGGATAATCCTAGCTTTCACCATTAAAAGACAAAACACTAATATGTTAAAAGACCC
ATATTTGCCTTGTATCTCAAATGCCTGTTGGTTTTATTGATCTCCTCATCATTTCTCTATGTAACCTCTGAGTCCTCATTGATTGACAAAGCTAGAACTTGCTTTCCTGAAACCTGTAGTAGGCTGAGTAATCCCTAATCCCCAGAATCTGTGAATATCACCTTATATGACAAAGGGACTTTGAAAATGTGATTTATATGAAGGATCTTGAGATGGAGAGACAACCCTGGATTATCCAGGTGGGGCCAATGTAATCACAAGGGTCCTTATAAGAGGGGGCAGGAGGGTCAGAGTGATGAGTAGGAGATGTGCTCACGGAA
ATGTAATAGTTGGGCAAGGCCCCTTTAATGGGCGGGGGGGGGGCATGCTAGATTAAACTCTGTATCTTGCTATTATGGCCGGTGCTGAAGCATTTACCTTTATAGAATGGTTTTGGCTAACTTCCAAACTTAAAATCCCCTTACTAGTTAGGTACCACTCTAATTGGAGGCAGAATAGGTGCCTTAAGAGAACATAGGGACTGAATGGCCATTTATCTGCTGATGGGACAGTATTGAGGCTAAAATTTGGCTACAGAGGACATTTTG
ATTTTAGATTCAGGGGGGTACATGTGTAGTTTTGTTATAAGGGTATATTGTGTGATGCTGAGGTTTGGGGTTCTGTTGATCCTTTCACCCAGATAGTGAACACAGTGCCCAACAGGAAGTTTTTCAGCCCTAGCCTCTCCCTCCCAGCTTTTGGAGTCTCCAGTGTCTATTGTTCCCATCTTTATATTCACGTGTACCCAATGTTTAGCTCCCACTTATAAGTGAGAACATGTGATATTTGGTCTTCTGTTTCTGTGTTCATTTGCTTAGGATAACGGCCTCCAGCTGCATCCATGTTGCTGCAAA
GGGTTTGAGGATTGACTCCAGTTCTGAAAGATGTTCTATTGTGGCCAAAATGCTACCAAATAGCATCGCATGCTACAAAGAAATCTTTCATGAAAGGAAGAGTCAACTGATACAAAGTTCATCATTGTCTCACTTTAAGAAATTAGCACAGCCACCCCAATGTGGGCAGCAGGCCACCCAGGTGCCGAGGCAAGAGACCGAGGGCATGAGCTGTTCCGGTATAATAAAATATATAAAACAACAAGAGTTATCCTAGACCTAGATCATAAACATGATTATATATGAATACCATTCATCATTAGTTTGTAGCA
CATCAAGCCAAATTTATGAGTGGCCGCTCGAGTCACGTGACTCTATTTAAGGCTCCCTTATTTGGGAAGAGCGCATAGGATAAAGAAAGAGATATCTCCACCTATAAATTGTCCACTTTGGAGAACAAAAAACCCCTCAACTTCAAAGAGTCACAAATCACCCTTAATCAAAAAGGGTGCAGAAATTTTTTTGGGCCCTCCCCGCCATGAGCTCCTACGTAGCCAATTCATTCTATAAGCAGAGCCCCAATATCCCTGCCTATAACATGCAAACTTGTGGGAACTATGGATCGGCCTCAGAGGTGCAGGCATCCAGGTACTGCTACGGCGGATTGGACTTAAG
CATTTTACATGTGACTCTGAAATACCCCTGACCTCAGCTATGGTTAACACAAATGGACTTCACCTTTAGCAATATTCTAAATCTCCGAGCTCTGGATAACCCACCACATGCTTAAGTAGCAACAAAGGCAGGCTTTGCAAACCAAGTCCCCTCCTTGATTCTCAGAAATCATTAAAACTCCCACTGCCACTGCTGCTCGAGGACTGCTGACCTTGTCAATGTCTGAGCTGCCTTCTCCAAGACCTCTTAACTTTTTGTCTGTGTCCCAACTCCTGCAGGGCTGATCTGGAGTCAACTCCTGCAGGGCTGATCTGGGGCCAA
CCTCTTGTGGAGGGCCTGACATCAGTCAAACCCACCTGCAGCCATCCGGAGGCCTGACCGTCTCCCTGTGATGCTGTGCTTCAGCGGTCACGCTCCTGGTCTGCTTTCATGTTCCACCCTGTACACCTGGCTCTGCCTTCTAGATAGCAGTAGCAGAATTAGTGAAAATACTAAAAGTCTTTGAAATGCATAGAAGAAAGAATGGCATAAGCTGCCCTCTCTCTCTCTCCGCCTCAGCCACCTGTCCAGTGGACATGTGACTCATGTGACCTTATCAATCATTGGAGGTGACTCACACTCCTTACC
GCCCCAGAGAGGCCTCCAGGCATTTCAGAGCCCTCAGCAGCCAGGGCCTGGCCGGGGGCCCAGCATCCTGTGTTTGGGGGGTGGGGGCACCAGGTTGAATAGAAGTCTGTCCAGACTGGTAAACATCAAGCGGCCCTCCTGCGGGAGCTTTCAGAATGAGGTATTTAACCCTCACCCTGCAGGGAACAAGCCCAGCTGATTCTAAATCGGGGAGAGAAAACCGAAGGGAAGAGACAGGAGTCTGGCCCAAGCTGGTCGGTGGTCTGGCCAAGGCTCCCAAGCGAACCTGAAGAAGCGTCCAGATGTGCCAGAGGCAGGGTGAGGGGTTGAGTCGCC
CTCCTTGCCCCCTGGCCTGGTTCTAGATCTTTGGGGTCAAACAGGGCGGGAGTCCGGAGCATGGCTCCTGCTCTGTCAGAAAAGGCTGTTAGGACACGGCTAGCCAGTTCCCGGGAGATCTGGCTTCAGGCCTTGAATCTTGTTGGGAACAGGCCCCCCAAAATCTGGCTGTAAACTAGCCCCAAAACTGGCCATAAATAAAATCTCTGCAGCGCTGTGACATGTTCATGATGGCCATGACGCCCACGCTGGAAGGTTGTAGGTTTACCAGAATGAGGGCAAGGAACACCTGGCCCACCCAGGGC
CCTGTAGCCTCCAGCTGTTTTATGGGGCTCCTGGGCTAATAGGGGAAAATCTGGCTTCACACCCTGGGGATTGAATCTGCCTAGAGTTGGTTGCCTTTATTTACACTCATTTACCCAACAAATATTTCTGGAGTGCCTACTATATGCCAGGCACCGTGCCAGGTGCTAAGCATCATTACACTTCACATCCTTCACTACGATATGGAGTTAAACGAAAGAGTTTGCACAGAGTTCTAGAAATTGTACCCAAAGCAAACTGAACACACAGCTAGGCACAGGCAGAAATTTGAGAACTGTGAGGGGATCTATATAACCAATGACCTTTTAGTTAAACTAATATCCCTGCCACATCCTTTCTTTATAAC
TTGAGCCTAAGAAAGGTGACTTGCTCAGCTGTGGCAGCCAAGAGGAACAGCTGGGATTTTAATGTAGTTTTATCTGAAGCCAGATTTTATTCCGTCTATACAATTCCAGAATGAGATGTTCAGAACCACCTTGATCTCCAAGAGTTGATGGTAAGTGGTTTTTAAATGGAAAGGCTCCATCTGAAGCCTGGCAGAACAGCATAACAGTTAAGAGCACACTCCTTTTTTACTTAGATGGACTTCAGTTCTTAATTCCTGTTGCACCTTGCTGTGTAATTTCGGGCCGTTTAGCTTCCTTGAACCTCAGTTTTCCAGT
CTGCCCTGCCTGCTCACCTCCCACCCTAACCCTCCCTGCCTAGCTCTGTTTTCACTACAAAAAAGAACAATATTAAGGGAAAGGAGGTGCTAGCTTAAGACAGTGTCATCTTTGCAATATATCATCTTTACTTTTTAGGTCCCTTATCATTCGTCTTTTCTTTCTTTTGCTCTCTTTGCCTGCTTTATTGTGCCTCCAGCCTCATTCCTTTACTGAACATATTTTATATTTCAGGGCCCCTGTTTGCTTTTTTTCAATAAGTAAAACAATACCAAAAACATTATAAAGATGTTCTTTCTCAATCTCCCCAGCCCTCTGACATCAAGGTTCATT
GCACGTTCATGCCTCTGAGCTCACAGCCCCAGCCGTAGCCCTGTGCCCACCTCCCACAGCCCTCCCCACATGGACTCTACCCATCTCAGGCTTTGTACGGAGGTGAGCGGCCCTGGCCCTCTGACTCCCTGTGTGCCAGCTGCCAGCATGGCCCGCCAGCTCCCTGCAGGGTTTCCATGCCTCCCAGGCCTTCGATGACTCTGCCTGCGAGTAGGTTCCTGATTCTGACTCTCCCTGTGCATACGCCTGCCAGCCTTGCCTGCCTGTACCTGGGGGTGTTGCCTTGCTTACCTGAGACTCTAGACCAGGTTTGGGCTGGGAAACCCAGCACACTTCTTCA
ATGTGAGTCCCACTGCAGCACTGCCCACAAGTAATTGACCCAGCAAGAGTGGTACCAGGACCTCAGGAACGGGTGCCTGTTCTGCTTGCTAGTGGGAGGCCTGAAAAGGGGCCCCCTTTGCCCAACACGAGGAGGGCCCGTAACTGCTCTGGAAGCACCTGGGCCCATCCCAGCACTGCTTCTGTGCTGCAGGACAGTGCCAACCATCAGGCTTCAGCTCTCTGCGCCTCCCACCCCTCCCTTAGCTGGAAGGAGTGCTCGTTTCTAAAATCACTGTTCCCACCTGTGCCCAGCCCCTGCCAGG
CCGGGCTCGGTGGCTCACGCCTGTAACCTCAGCACTTTGGGCGGCCAAGGTGGGTGGATCACGAGGTCAGGAGATCGAGATCATCCCGGCTAACACAGTCTCTGTTAAAAAATACAAAAAATAAGCCGGGCTTGGTGGCGGGCGCCTGTAGTCCCAGCTACTCTGGAGGCTGAGGCAGGAGAATGGCGTGAACCCGGGAGGCGGAGCTTGCAGTGAGCTGAGATCGCGCCACTGCCCTCCAGCCTGGGCGACAGGGCGAGACTCCGTCTCAAAAAAAAAAAAAAAAAAAAAAAAAAGAAAGA
ACCGCACCCAGAGCCTGCTGGCCGAGCGCGGCCTGCTCCAGCTGGCCTAAGACGGCGGCTGCGGGGACCGGCGGGAACGGAGCGGACCGCCCGGGGTGGGGCCGCGCAGCCCGGGGTCAGTCCTGCAGCCCGCGCCGCGGCCGCCTCCGTATCCCGCCTCTTCCGTGACGTCGCCGCGGCGAGGGCCGCCCCCGGCAGGGAATGGCGTTGAGCTCCCTCTGTCCGCAGTCTCGGAAAGACGGGAGGAGCTGTGAGGAATAAAAAAGCAATATTTGGCAGCGTCGACGTAGGGCGTTTTGTGTGATGACGACAGGCGCTTAAGGGAAATAAAAAACGAAGGTGAGAAGATG
CACACACTAAGGCCAAGCCGGTTGGCAGCACTCAGCCAGCGACATTATCCATCAGTCCCACCGCCAGTCAGTTCTGCCCTCACTGTCACTGCATGCAGGCAGCGGGACAGCTGTCCTCCTCCAGGAGCTGCAGGACCAAGTGGACCTGGCACCTGTCCCCAACATCCCCCCCGGCAGCGGCTGAGGGCTCCCAGCATGACCAATGGGGTTGGAATCGTTCTCGTTTTACAGATGAGGAAACCGGGGCTCAGGGAGGTTGGGAGGCCACCCTCACACAGCAGGGACTTGAGTGAGGAGCCAGGCACCCCCCACCCGCTCACAGACTCGGGGTCCA
GCTAATAGGCAGGAACACGCTCCTACACTAAGAGAGCTCCAGCTAATAGGCAGGAACACCAATTAGGGCCAGAGCCGCCCTTTTTTCTAGTGGAGCTTCACTTGGCCTGAGTCCCTGCGGATTGGACTTCCATAGATTTGAAACTTCCTCCGGGTACCACAAGCATCAGGCCTGTGATTAAGAGCAAAGAGCGGCCAACTATTGTAACTCTTATTCCCAAGGCCCTGTGGGTCCTATATGTGCCCTGCAACTTGGGGAAAATGGAGGTGGGGTTGTGGTCTCTATGCTGTAG
CACTTGGCTCTCCACTGCCTTCTGGACAAACCTCAGCATTCAAGGTCCTTGGCTGTCCTCTGGTGACTCTGTTGCTTTCTGTCCTTCAGTATCCTGTGGCTCTCCTCAGGCACTCTTTAATTTGTCCACACCAGGCAGGTCATGGACTTTATGCCTTCTTACAAGCTATTCCTAACAGGACTGCAACCCCACCTTCTCCTCCAGAGAAACTGATCCTTTTTAATGTCAAATGTGGCCTCTTCTGTGAAGCCTTCCTGGATTCTCCCAGGCAGAAGCGATTGTTTCTTCCATTGTGTCTGTATAGCCTAGTGCACAGGCCACTGCGGAGTGGGGTCTGGGTC
CTGATGAGCTGATAGTGATAGTGCGTTCTATCAGTTTTTAGTGGCTTATTTGCACATCTGATCTTATTGAAATGTTATAAAGTTCATGGAGGGCTACTCCATTGGGATTATTATTGCTCTTTCTCTCCCTCATTCCTTGTTCTCCATCTTCCCCTCCACGCCCCACCCTGCCATGAGGGTTCCAGCCATTCCCAAATGAGTATTCTGTCCTTCAGGTCCTTATTTAGAAAAACAGTCATTGGCCTGGTTGCCTTTCAATATTTAATTCTACTTTCATAAGTGGAAATAAAGCCTGCTC
TATGAAAAAATTCCCCCTGTGTCAGTTTAATGTTTTCTCAATTGTCAGTTTTATGGGTTATCACAATGTTTTGATTATTCCTTTCTGGAATAACTGTGAGTTATGGAGCACACTTAAGGACTTTCCAAATGTTGGCTGTTTCTAACTTGGCGCTGAGCGCCTTTGGCCGCCTTTCCGATGATGCCCTCGGGACGCGTTGGCAGGAGGAATCCCTGGGCGCAAGGCGCGGCTGGGCCAGCCCCTTACAAAGCCCTACGAGCTGCGGGGACCCAGGCCGGGGCAGCGGGGGCCACGCCCCATCTCCGACCCCACGGGGAC
GGGATTACAGGTGCCTGCCACCACGCCTGGCTAATTTTTGTATTTTTAGTAGAGATGGGGTTTCACCATCTTGATCAGGTTGGTCTCGAACTCCTGACCTGAGGTGATCTGCCCGCCTTGGCCTCCCAAAGTGCTGGGATGACAGGTGTAGGCCATCGTGCCCGGCCTTTACTAATCTCTTACGTGTCAACTGTCACTCCACCCAGATGTTCACTTGGACTGGAGGTTGGTATGGGAGGTAGAAAAAGCTTGCTGGAATCAGGAGGCCTGAGCTCTGGTTTGGACTCTAACACATCATTGCTGCTTCACCTTTTCAGTT
ATGGGGATTAGTGATGCAGGGCCCTCTGGCTGCCCTGGCCACCAGATTCTGCTGTGGGATGTTGGCTGCAGTCCCTGGAGTTGTGGTATGAAGGCCAGGGGTGTATACAGTGTAGCGCCCACTCTTTCACAGATGAGGAAGTGGAAGGCTAGAGAGTGGGGGGCTTGCCCAGTCACCGTGGGGGCAGGGATAGCTGCTGTGGAGCTGGGCTGTCTGCGGAGGAGTTGCTCCCTGGCAGGACCCTCTGTAGACAGCATGTAGTGCCGCAGCTTTGATTTTGGTCAATTTCTCCTAGCTGGTGGCCCACCCCTCTCTGGCA
TAGAAGTTGTTGTGATTATTATGCCGCCAAACTCTGTGTACCTCCGGGAGCATCAGGTTTCTCAGGGGAAAATTAGGATGGTGTGATACACCGAAAGGATTCTAAACCTTTAAATATATCATCAACTTCTCCCCCCTTGTGGGCAAATAGGAAACTTGGCAACAGGAAAATGGGCTGAAACAGAAATAAAATTGGGTAGTAAAATTAGCATCACATTTTTCCATCTTTGTTCAGGCCCCATCAGGAGTGGGTCAGTTCTGGAAGAAGGGAAATGAATTCATCCTAAAAGAGAATCTGGTATT
CGGTCAGGGGGCCTGGGGAGGGGTCCCAGAGCAGCCCGCTGGCCACACTTACCCAGTTCGGCATCCGTAAGGGGCAGGTGGTTGTCCGCCCACTCCTCCGACTTCCCCAGCACCGTGTCGACCCCACTCAACACCATCTGGCCCAAGCGGGAGCCCATGACCGATTGGACGCCGCCGGTCACTACGGACTTTGTCTTGTCCACGCCGCTCTGCACAGCACCGCGGGTCGCGTCCACCGCCTCCGACAATTGGGTGGCCACCGTGTCCTTGGCGCTAGACACCATCTCTTGGGCCCCCGACACCTTAGACGACACAAGCTCCTTGGTGTC
ACAAAACCTTAATTTTAAAGTTAGAGATGCAATACTTTTAAATAATCTTGACACTGTCACATTTCAGTGTAAAATTCATTGTCCCCCAGCACAGTTACAACTCTGAATTTAAATTGTACATTGTAAATTCTTTTGAGCTTTAACTAGGCAAAAGAAAACTTCCAGTGGCTTTCTATACAATTCAGTTCTCAACTTTTGTCTCAGTTGTCTGCTGTATAGGTTTTGTATCCTCAGCTGCATGGGAATAACCATGAGGACAAAGATAAGATCCTGGGTTTGCATCTTACAATA
TCACCTGAGGTCAGGAGTTCAAGACCAACCTGGCCAACATGGTGAAACCCCATTTCTACTGAAAATACAAAAATTAGCCAGGTGTGGTGGTGTGCGCCTGTAATCCCAGCTACTCAGGAGGCTGAGGCAGGAGAATCGCTTGAACCCGGGAGGTGAAGGCTGCAGGGAGCTGAGATCGCGTCACTACACTCCAGCCGGGGCAACAGAGCGAGACTCTGTCTCAAAACAAAAAAACAACAAAAAAAGAAAGTTTGCCCAACTGGACCCTAGCGGCAGGGGCTGGCAATTCT
GTAGTTGCAGTATATTTCAGGCAGGCTTCTCCCATTTATTATCCTGTGATTTAATTGAAAAAGGAAATCACAGAGAATTTTCTCAATAAATTCTGCCTTCACACGGAAAAGAATGTATTTGAACACATGTATTTACATACTCAAATAACTACGTGTAAACCCTTCACCGGGTTTTTATGATTCGGGAAACGGATTTCATCCGTGGCCTGGGCGGGGGTGGGGTGGGGAGGGAAGTCAATGTCGTTTCCTCAAATAGTTCTCCCTTTCATCCTCCCAACCCCCTTTTCAGTTTGTGTGTGCCGCAGTTAAACTACTTTATCTGTGGTAGTTAT
GAGGGAGGGGTTGTAGTTGGTGCTCCCACTGTAATAGATATACCCAATCCACTCCAGTCCCTTCCCTGGGGGCTGCCGGATCCAGCTCCAGTAGTAACCACCACTGCTGACGGAGCCACCAGAGACAGTGCAGGTGAGGGACAGGGTCTCCGAAGGCTTCACCAGTCCTGGGCCCGACTCCTGCAGCTGCACCTGGGACAGGACCCCTGTGAACAGAGAGACCCACAGTGAGCCCTGGGATCAGAGGCACCTCCCATACCCCCATGTCTGGATCCCTGAGACACTCACATCTGGGAGCTGCCACCAGGAGGAGGAAGAACCACAGGTGTTTCATGTTCTTGCACAGG
AGTTTGGTGCTAGTTTAGAGGGACAACATAGTGCCATGGTTAGAAGCATGACTTGAGCTTTACAGCCTGGGTTTGAATTCCACATCTGCCACTTTCTAGCTGGATGACCTTGGACTGATTACCTAAATTATCTGTACCTCAGTTCCCTGGTCAGCAAGATGGGGTTATCATAATGGAACCCACTTTGTAAAATTAAATGAGTTAACGTACGGAAAGTGCTTAACATGTAATAAGTGCTATCTAAGTATTTGCAGTAATTATGAGAGTGTTTTTCACACTTCTTCAACACTTGCTAATTTCCCTTTGAGACAGACAGCCCAGC
GCTCATTAATTTTTTATTTTTTTATTTTGCTGGCTTCTTTAAACCTCTTCCCTTTGCCAGCTTTGCCATCTATAGAATGAAGGTGATACCTTTCTTTGGCTCAATTAGTTAATGTCAGGAAAACTCTCTGCAGATGAAAAGCACTAAATTCTATTGATCAAATATTTAATTAGCCACACTTGCGGATGATTCATAATCATCTATTCAACTTCCTGAATTGCCAAGCAGAGAAAATGGCATGATTAGAAATATAATTTTAAATACCGGTTTTCAGAGATTTTGTACCTGTCAAGGCTATGGGAGAATTACTGAATTAGCATACCAGTTCCTCCCTGATTTTCCAAGGGCCTGAAGAAACCGGCTCCTTTCCCACTCAGCCTGTGACCACAACTGCCCTCCTCCACCCACACCTGGCCTGGGGAGTAACTCAGCCTCAGGGCCTCACTGGCAGTGTCCAGCAAAGGAGAGAGGAAGGAAGGAGAATGGGGAG
AGTAGCCAGGATCTCATCATGAAAATCAGAATAACTCATCCACATATGTGAATAATTTATGGCATATGCAGCCTGTTGGAGAGAGAAGGCCCATGCTATTAGTCAGAACTTACTTACAATCAGCTTGCTTCAATTAGGTTTTCCTTTATTGAAACAGTGACCTTGAAAATGACTTCATTTTCATATTCAGGCCTATCTCATGTGTTTCCCAGAATAGTTATAAAACTGATCTGATGTGTGTGCTGTTTATGTTCCAGCACTTGTTGAGTGGCGATGAAGTCAGGGTCACTCTACAATGAGCCACGACAGCCTCTTTTGTCTCTAAATAATTTTT
TTGCTTGGTGGGGGGCAGTTTGGCCACAGGGGCGTGGTGGTAATGAGAAGTCTCACCCTCCCCACCTGCCCAGATCCCCTGCCCAGAGCCCCTGCCCAGAGCCCCTTCCTGAGACACAGCTGTGTATGCAGAAGCAGGTGCTGTGGAGGCTGCGTCCTTGCAAAATTTATGGAAGGGCCCAGGCTGGTCCTTGTGGGAGTGTCTGGGGAACATGTGGCAGTCCACTCAGGGGAAAATCAGCCTCTCTGGGGGTGCTGGGTTTCAAGCACGGTGTCTCTTTGGGGAGAGGAAAGCAATCTCATGCTTTGTGTT
CCTGGGTTCAGTGTCTACCGCCGCCTGGCAAAAAAAGAACACGGCCGCCCAGGGGACAGTTCCCCACAATCGACAACTCCCCACAATCCATCCTGAACTCCCCCTGTCCTCGGACTCCTGGGCTTTGCTGGGGAAGAAGGATGATTCACTCTGCTTACCCCTCCACCCCACTCCCCATCTCCTGGTTGGCTCAGAGACTACCTGGGAGTGGCCCTGGCGCGGACACATCGTCCAAACTTTGTTTCCCCCAGCCCCGTCACAGCCAAACTTCTGGGCCTGGGACTGGAGATAAAAGGGTTTCTGGATTCCCCCGTGGAGATGTCACC
GGGTAGACTGGGAAAGTAAGTCAAAGGGGAAGACACAGATTGAATGAGCTTTAGTACAGTCACTGATGTTGGAGCAAAGTTTGGTTCTGAGTTTCCTGGTGACCATAGCAAAAATAGAACCACTCGTTAGATCACCCACCTCTCCGGGGAAAAACCAAATTCATCTGGAGGGCTTCTGGGAATTCTATCACATCTTGGTTTATACAACTCTCCCTACAGAGTCTTCCAGATCAACTGTTCATGTGTTGATCCTTCCTTAAATTTTTCATCTCTCTGTTTTATGCTTTGATGTAAAGTGATAGTTAAGGGCATTGGGTCCACTTTCCATCCTC
ATCTAGTTTAGTCATTTTTTTTACTTTCCTAAATAGATTATAAGACCCTGAAAGACGGCTACTTATCTAGCACAGTGTGTAGCACAGAGCAATTGCCCAATACCTGTTTTAATTGGAATGCAGGATGAATATTACACAGCACTCATGGCCTTAGGCTTTTGTAAAAATACAAGCGTTGCTGGAGGAGGTGACTCAATAGGTCATGGGTACTTGCATATGCATTAAGAACATTGGGTTTGGGTAGCCAAATGAAGGTGGAAAATCTGGAAAGAACAAGTTGAATAAAGAAGCAGGAGCTGCTAAAACA
CATTTTTAGTTCTATTTCTGTGCACATCTGCCTGCATACAGCATAAAGATTTTTACCCTGGTTGAGGCGTGCACGGGATGCTGGGATTACAGGCGTGAGCCACCGTACCCACCTGACCCTAAATTATTTTTGGTTCCTCCAATCCAACTTTCTTCCATAGAATACTAAGAATGGGAATTGCTCTGTTCCTAAGGCACTATAAGCTGAAACTAAATGAATTTTAAGGGATGAGTCTTGTGTGTGATCTATGGACCATATAGAAAGTTCACTGGACTGCCTCATGCCATGAGCAGAGACAGTCTAACTGTAAACCAGGACAAGCAGTTGATGGCTTCAT
TAACTTAGAATGGGGTTCAGGTAAACCCATCGTAAGTTGAAAATATTGTAAGTCCAAAAATATACTTTCAATTTGCAATATTTTCAGTGAAAATGAATTTATCTAGACGTAACCCCAGGGTAAGTCGACAAGCATCTGTATTAATTTTGGATTCCATATTCACAAAAGCACACTTTTTTTTAACAAAGATTCAAACAACCAAGAGTGCTGATTTTTAGGGATATAATTTCTCAACAGGTAAATGAGTTGGATACTAGAGAAATGCACCAAGGAGGCTGATTGATGCATGAGAGCT
TACCCATCCATCTGTTCACCTGATAATTTCATTAGTGTTAAGTGCCTTCTAGGTTCCAGGTTCTGGTGAATAATGGAGCTGAATAAGAAATCACAATTTCCAGGGAGCTCACAGTATAGTAGGGAAGGAAACAAGTTAACAATTACAAGATGCTCTAAGAAGGGGTGTGATAGAGGTACGCATGGAATACTATGGAGCTCCGGGGAGGGGTTCCTTACTGAGCTTGGAGAATTTGGGAAGACACTTGGAGGAGCTGATGCCTGCTTGGTGTTGAAAA
TCTTTCAAAGGGTGAAAACATTGGGCTAATTCAGGTAGGCAGAACTCAGAGCTGTTAGGTAGGGAAGGCAGGCACATCAGGGAGAGCGGGGGAGGGAAGAGGAGGGAAGAGGAGGGAAGGGGAGGGAAGGGGAGGGAAGGGGAGGGAAGGGGAGGGAGCGACCAGGAGGCGCGAAAGAGCACCCGCCTGGAGTTCACGTCCCCACTCCCCTTTCACCCCTGACCGCCCGTGCGACCTGGAACTGCTCACTTCTCCCCTCTCTAGACCTCACTTTGTTCAACTGAAACACAGGCCAGAAGATTCCTTTTTTTATTTTTTAAGACGG
CCAGCATTTCGGCGAAATCTCCCAAGGTCCACATTCTCCCATTTCTCTCGCCGATTTGGGCAGGATGCAGGCAGCTGGCCAAGAAATGATCCTGGGCTTCAGGTCAGGAGTCAGGCCCTCGAGTCCGCTTCCTGCCTGCTTCTCTCTACACGTGACTCACCGCGGACATCGACCAAGTCATCGCGCTCTGCCACTGCGCCTGTGTCCTCGTCAGGTCACTCCATCTATAGATTCTGGGAGCCTGATCAATCGTAGTTCCTGGGGCTTTCTCTGCGCCCG
CACTTAATGCTATAGAAATTGCAAGAAAAAAGTCCTGCTGGTTAGTATACCAGTTCTCAAAATGTCAGCATCATTTGTGTCACCTGGGGGTACTTGTCAGGAATGCAGTCTCTCTGGTCCCACCCCACAGGATGGAACTGGAAACTAAGGATGAGCCCAGTCATCTGTGTCTTCAAGAACTCTCCAGTGATTCTGGTGCACTTGTGTTATAGAACCGCTGTGCTAGAGGTCTTAGTATTTGCTGTGAATGTGAGTAGGTAAAGAGAGGGTATTTGGTGAGTGTCACTACCTCA
GGGGTTGAGTGGGGGCAGTGGTGAGGTCGAGAGCTTGATCATGAATGACTTGAATTTTCAGGTTAAGAAACACAGACATTATCCTGAGAGAAATGAGGAACCCAGGAAGGTTTTTAAGTAGGAGAGAGACATAACTAGATTTGAATTTTAGGAAGATCATCGATTGCAGTGTGGAGAATGAGGAGGAAGCAGGAAGCACAGAGATCAGTGAGAAGGCAGTTGCAGTGATCCTGGGAGAGGTGATGAGTGGCCAGCAGTAGGCCCAGCAATTGCAATGGACAGACGGACCAGAACTGTAGGAGACTTATGAAATAAAAATCACAGAATGAAAAAGGGGTCATTAAAAATGTAGTTGACAGAAAAGAATGAT
GACAGGGTTTCACCATGTAGGCCAAGCTGGTCTTGAACTCCTGACCTCAGGTGATCCGCCCACATTGGGCTCCCAAAATGCTAGGATTACAGGCTTGGGCCACCATGCCCGGCCTAGATTAATTATGATGTCTAAAAACAACTAATATTTGGACAATGTTTTGCTGTTTACCCACATTATCTCACTTAATCATTCCAACAATCCTATGGGGTAGGTACTGTTTTTGTATTCTATGTTTCCGGATAAGGAAACCATGGCTTGGAGAGATGGTGTCACTTGCTCAAGGTCAAAGGTAGTGAGTGGTAGAGTTGGGATTCAAACGTAGCTCTCCTTGTTACTAA
CACACACACACACACACACACACACACACACAAAATGTAAAAGACCACCCCAAATAACCTGCAGAACCTTTGTTGGGTCTAGTAATGTTTCCTAATAATCCATTCCACTAGATTAATCCTTTTGAATATAGAAAACTGAGGCTGAAGTGATAAAAACATAAATTTCCTGTAAGATCTCCAAAAAGGGAGATCTCAATGAAAAGTAACATAGCATGAAAGGCAGAGATTGTATTCTGACTGGACATACCGAATTCTGATCTGCCAGCCTCCCTGGCTCTGCCACTCACCAGCTCCCTGTCCTGGGGTAAGTTATTTAGCAACTCTCAAGCTCTCTTCTGTTCACATATATAATGGGGACA
GGCCTGGAACTGGTCATGCTTCTTTACCTTTCTGCATTTATCTCTAACATAAGTAACATGTCATACCCATCCATGTTAGTGTGGCCCCCAGCACAACCAGAAAACACCAACTAATGGAATTTTCCACATTCTATGGGACCCAGCAGTACCTTCTTGTTTTAGTTAAAACTCTCCAATATTGCTTATCCCATCTGATGATCATTAAATTGGAAAGTGGTAGGCCAAGTGCAGTGGCTCACACCTGTAATCCCAGCACTTTGGGGGGCTAAGGTGGGTGGATCAC
AAGGATTTGGTTATGACAATCTTCATGTTCACCTAACTTTTTAATTCCAAGTAGTTTGGTTATTTTCAAAGCTACACACAGGATGCCCATATTTTTAAAACTCCATCCTATTTGTGAAGGATTATTACTTTGGGCTTTGGCCCAGTTTTTATTCTTACTGCTGAATCTTTTCATAAGTCAAAATTAGTGCAGAGTTAATGCTTGAAAAGGGAGTCCTTAAAGTAAATAACTAAATGAAATCACTACCAAAATGTACACTTTGGATTTATTAAGATTCTAGAATTTAAAAACAGGAAAAGGTGCCATTAGTAAAAACTCCATCAC
TAGTTAAAATACAAAAATTAGCTGGGTTTGGTGGTGCATGCCTGTAATCCCAGCTGCTCGGGAGGCTGAGGCACAAGAATTGCTTGAGCCCGGGAGATGGAGGTTGTAGTGAGCCGATATCGCACCACTGCACTCCAGCCTGGGCTACAGAGACTCTGTCAAAAAAAAAAGAAAAGAAAAGAAAAGCAGAAACTTGTTTCTTGATGAAGTTTGTTTTCCTGGGATCACACACAGATCTCCCACGGTGGTCCTTCTTGTTCTTTCTCCTTCTGCAAAGACCCTGGAAAC
TTCAAAGATGAGATAAGAAGGATTGTTTCAGTGACCGCTCCCCCTTCCCCTCTACAGCTCATGCTGCCTGATGGCATCACCGTGGAGGTCATTGTGGTCAACCAGGTCAATGCCGGGCACCTGTTCGTGCAGCAGCACACACACCCTACCTTCCACGCGCTGCGCAGCCTCGACCAGCAGATGTACCTCTGTTACTCTCAGCCTGGAATCCCCACCTTGCCCACCCCAGTGGAAAGTAAGCAGTGCCCTGAGGGGTCGGGAAGGGGGACCCCTGGGGTTGCCTGTTCTGCCCTGGATCCTGATCAGGAGGAGGCTGTTCTGCGATCCTTCATGGAAGCAGCA
ACCTGAGTTGCCTTGTCCAGTTTTTCAGGACATAGATTCTGCTTGGAGCAGAGTTCATTCATTCATCTATTTATTCATTTGACAAGCATTTATACTGTCTACTAGGTACAAGACACTGTGTTAAGCCTCAGGACTTCAAAATCTATAAATACACTCTTCAAGCATCTATAATGGAGAAGGTAGGCCAGCAACAATCAGTTAAAATATGTTACGATAGGGGCTGAACACACTGTGCCACAGAAGGCTGTAGGAGAGGCACTTACATGAATCTTTGAGGATAAGAAAAAGCGTTTAAAACACAGGTCTCAAACTGGCACCCTGTGGGC
ATCTCCAAATTTTATTTCTCACCTGACTCCAAACTTACAGGGTTATCAGAAAGACCCCACAGAAGAAACCCCACAGAGGAGAAACCTCATCTCTTTTTCTGCTCAGTTACCTGACCCAGGGCAGTGGGGGTAGGTCCCCCATCCTTCATGGTGAAGCCTAGCAAGCGGCGGGGGGAGGAGGGGTGGGGTAGATAGGAAAGAGCTGGTGTGGCTTTGGCTGACTCTTAAGTGGTTTTAACACGGATTGCGTGGGGGCGGGGTCTGGAGGCAGGGGCGCTTGGATTGAAGCTCATCAAATCCCTCTGATCAGTAGGTCTTGGAA
CCAGGTGTCACCTGTCTGCCGTGTTCCTAACACTTTGATTCCTGTCTTGAAAAAAGCACCTGCTGCACCATAAGCCCTGGGATGTGGCAGCTGCAGCGGGCTTGGCTTTCTGAGGAACCAAGTGTGTCCACGTTGGGGGAACGTCATACTTGATACACACGTTTTTATTTGCACAAAGAAAATGCTATTTTTGGAGCCAGAATTTTCATGTCTGATTTATGGTGCTTTTCTTAAGAACCAGAACTACTGGCAGAAAGGCGGCACCCACACGCTTAGACAGCTGATATCTTATTAGAGGGCAGTTTGTGGTTCCTGATTTGGAATTTAACAATCTCCAAACATTCCAGTCCAATGAAAGTTTTAGCC
TGCTTTATAAATGCCAAATGTTTGATCTAAATAATGCCTCTAAATGAAAGTTTGAAATTCAGGGCCTCTATGCTAGAAATCAGTACCTGCCCAGTTTGAGGAACCAAATAACTTCTCCCCCTTGATCTGAGACACCTAGGACCATTGTCCACCCCCAGCAGAGCCCTAAAACAACAGCAACAACAACTACAACAAAACAGAGAATACGTAACCCCAGATTAGCTAAGTAACTGTTAATAAATAAAGATTAGAGAAACGACACACAGCTTGCTTTGCTTCAAAAGGCATCTTGGTTTGTAGTTAATTTCTATTGATGTTT
AGATGGGCAGTCAAAAGCAAGTCAAAGGTCCAGTCCGTTAGGGACCAGGCAGCCAAGCCACAGAATGTGTGGATGAGGTACGTTACCCACAAAGCAGGAAGCACACCCTCTCCCCTGCTGGGGTGATCCATGTTCCAGAGTGTCCTAGATGATTACCACCCCCCACTAGCCTGCACCCTCACTCCCTCTCACCAAAGGCCCGGATCAGCTCTGCCCGCACAGCTGCAGTGAAGGTCTTCACCAGACAGAGTGTGGTGAGGCCTGCAAAGGCTGCGTTGTAGAGGAACACAATGTAGAAA
TGAGGCTTGGGGCTCACTATCATTAGATAACTCTTAGAGTGACCAGCTAGCACCCTAATTCTTCTCCAGCCCTCAGCTTCCTCTCCGGCAGCCTGGGGTGAAGGCCTCTGTAGGACCAAGTGTGTCCAGCTATAACTCCTTCCAGCCACTTCTGGCATCTCCAGACCTACAACGCAGAGCAGGAAGGTTCTGGGAAAAGAGGACCCCTCTCTCCCCTCCAGCTGTGTGACCTTGTAACCTTAGACAACCTCTGAGCTTCTCTGAGCCTTGTTTGCTCATCTGGAAAAAGGGGATTAAACCATTTACCTCATGGAGTTGTGAAAGAATAGCTGCAAAGCACCTAACACATAGTAAGGTTCCCAGTGCAGCTACTTCTGCTGGGTTGAGTCTAGCTGTGTAGGCCCCTTGTTCCTCACCTGGAGAAACTGGGGTGGCAGGCCGGTCCCCCACAAAAGATAACTCATCTCTTAATTTGCAAGCTGCCTCAACAGGAGGGTGGGGGAACAGCTCAACAATGGCTGATGGGCGCTCCTGGTGTTGATAGAGATGGAACTTGGACTTGGAGGCCTCTCCACGCTGTCCCACTGCCCCTGGCCTAGGCAGCAGGTGAGTGGTTCTCCCAGTGACTCCTACCTGGTACTGAGGAAAGGCGGCTTGACTGGTGAGGGAGAGCAGGGCTTGGCTTGGGCAGCGGTTAGGTGTGGGAGGGAAAATGGTCAGGGAGGGACCAGGTGAATGGGAGGAGGAGCGGGACTTCTCTGAATGGTCGGTGCACTCAGGTGATTCCTCCCCTGGGCTCCCAGAGGCAGCAAACCCATTATACTGGAACCTAGGCCCTTCCTGAGTTTCCCCTCCACACAGCTAGGAGCCCATGCCCGGCCT
GAGAGGCAGACATGGGCTCAGAAATCTGCCGTTTGAGCTTCTCTCGCTTTAGAGTCTCTTCATCTTACTTTTGATTAGCTTCCCTCATTTGTAAAATGGTGATTTTTAAAATCCCTACACAAGCTACCTAACAGGGTTTTTGTGGCACTCCAGTGAGATCGCGCAGCTGTCCAAAGGGTCATTGGAGAGTGTGGACTAAACACCTGCACAGCCACCCCCACCTAATTCACCCCGGCACACCCAGCAACAGCAGCACCAGACGGGCGCAACACACACAGATTCTGATACAGCGACTGCTGCCTAGCTCCTTAACCTCT
AAGGAGATGGGGCGGGGGTGGGGGCACACTCTGGTGGAAAGTCCCATGACCCCCCACCCCCATCCCCATCAGGCAGCCCGTGGCATGAGCAGCTCCAGTGCATAAACCCAGAGCCAGGTGCGGCTGCAAAGAGGGGCTCACGCTCGCTCCTGGTGTGGGGTGGGCCCATCCAGCAGCTCCAGCCACAGCTCAGGACAAGCCCTCGCTCTCTGCACACTCATGGGCATCACTGGCTGCCCTACCACAGTCAGGCCGCCCCCCACTCCCGGCTCCATACTGCCAGGGTTTCCAGTGTAGGATGCCCCCACCAGGACCCCGATGTACTCCCTTTACAGCAAAAGAAGGTGGCAGCCGACCCAGGGCTGAGGTACCCATTGGCCCTAGACTGTGCTGACAGGTGCGGCTTGGAGGCAATGCTGCGTCCCCGCAGGCGGAATTCCTAGGTCCAGGAACCAGGGAAGGAGGGGGAGTCGTTCCACTAAG
CTTGAGCAGAGATACGTGGAGAGGTGACCAGCTTTGCTTTACTGAGCCTGCCTGGCAGCCCCACAGCCATATCCGGGCCCCCTCTTCAGTCCTCATCTCCGTGCCTCCTCTTGTTTTCTACATGACTAATCATGTCCTCTTTCTTGGAACCCCCTCCTTCCTTGGCCCCAGTGATGCCACACTCTCCTGGGTTTCCTCCAGTCTTCCTGGGTGTTCCTTCTCTCTTTTGTGGGCATCTTGTTCCCCTCGGTCCCAGCCTGTTGGTGCCCCCTGAGCCTCTTGTTTTTGCCTGGATTTGGAGCTGGGCCACCTAGCCGGCAAGCAGGTAGACACCTCAGGGCACCA
CTGCAGCCCCAAAGGGCTCTGAGGAGGGACCCTCGATACATCTCACCTAGGTACCCATGAAGATGGGACTACACCAAGTTTGTTGCTTTAGGGTTGATCTAGACAGAAGGTGCCTATCTGCAGACATGCCACAGACATGCGTGTGCATGCTCGCTTGCTGATCACGGCTCACCTGGTCTCCCAGGAGGTTCTGAGCTTAGGCCCAGCCCTCCCAGCAGCAGGTGCACTGCCTCCCAGTCTCCCATCACTCAGGATGCTTGAGCTGCTTCTCATCTTTGATGAGGTGGCTCAGGCCCTGCTGCTGGGTTCCTTCTCACATC
GAGGAGGAGGACAGATGGTGGGAACCAGAAGAACCAGGTCCAGACAGGCTCCAGCCTGGTCATGAGATGGGGCTGCCATGGTTGATAAATGCTTGAGGTTTGGTTGATGATCTGAGGCCCAGTTCAACTCTTGGCTTCCCCTGGAGCATTGCTGGGGACCCGGCACAGTGACATCAACATCACTAGTAGCCCATCTGCCATCAGTCACATCCATCTTGAGGGAAAGAATGCTTAGATCGTGAGAGCATCCTGCCCTGGGACCAAGGATTTGAGAATGAGGGCACGAGTCGGGGTGCTACTTCCTTCCTTGTT
GGGTCAAATTATGGCTGGCACCAGAGCCCAGAAGTTGCAAGGACACTCAAGTGAGAACGTTTGGGTGTAGAGGTGCAAGACAAGTGCATCTGAGAGTTCGAGTCCCAGTGTGGACGTGTCTGGCATTGTGTAGATAGGCAGACTGTGCTGAAACACGTGTAGATCAGTGGCAGAGAACAAAAAGACCTTTAGTTTTCTGGGAAACTGTACTTAAAACTAGTTATGCATCTTGCCGTCATGAAACAGAGTCACTTATTGCCAGTAATCTCCCTATGAGAGTCTACTC
ATGGAGACAGAAATTTTGGAGGTAAAAGCCACAGATTTGGTGAAGGGGAGGAGTCAAGGGGAAAGATAGGAATTAAGATGCCTCCCAGGTTTCTGGCTTGAGCAGCTGGGTTGGGTGATGGTGATATTGACTGAAATCTGGACTGGAGAAGATAATGTTTGAGAGAGGGCCATGAGTTCAGTACTGAGCTAAGTTTGAGGTTCCTTGGGGCCTCCAGTAGGAGATGTCCAAAAGGCGACCAGTTTTGGAGCTGGTTGTGGTCTTTAACTGAGAAGAGAGACTTCCCTGATGTAGTCTAGCACTGACTCCTTCCTTGGGTCTCTGACA
TCTCGGCTCACTGCAACCTCCGCCTCCCGGGTTCAAGCGATTCTCCTGCCTCAGCCTCCCGAGTAGCTGGGACTACAGACGCCTGCTAACACACCTGGCTAATTTTTTGTATTTTTAGTAGAGATGGAGTTTCACCAGGTCGACCAGGCTGGTCTCAAACTCCTGAGCTCAGAGGATCCGCCCACCTCGGCCTCCCAAAGTGTTGGGTTTACAGGCGTGAGCCACCGCGCCCGGCTGTGACCTTGTACATTTCAATACACATTTATATTGTGGTTTCCACAGATGGCATTTGATTCTTG
AGTCAGTCTCCTCTCTGTGCTCTCAACTTTCTCTTACTGCTTTTGCTTATGCTGTTCCACCTTCCAACTGGTGCCTCTTCCAAACCCTAAATCTTCAGACCTTCTCATATCCAACTCTTCCAGAAGGGATCCCTGAACCATGCCTCCCAGGGTATCCCGCACCATTTTTGTTTGTTTGTTTGAGACGGAGTCTTGCTCTGTCACCCAGGCTGAGTGCAATGGCATTATCTCCGCTCACTGCAGCCTCCACCTCGCGGCTTCAAGTGATTCTCTTGTCTCACCCTCCCGAGTAGCAAAGGTTACAGGCACGTGCCACCACGCCCAGCTAAT
GTGATGGTTACTAGTTCTCCCAGACATTCCCAAGATGTTCAGTTGCTCCAAGACATTCCCAAGATGTTCAGTTGCTCCAAATGTTAGAAACACCCAGATTGTGGCACATCTGAGTGATTGGACAGTTTTGTCAATGGTGACTATATAAATGATCTTCGATGCCTGAGAGAAGGGCCATTTGGGACACAGGGAGTGGCCTAAGCAAGCTGGATTCAGGAGATTGGGGTGACCTTGATGTGCTAGCTGAGCTTCCTTTACCCTAATAAAACATTTTTCCATTCACTACCACCTTGATCATGCTAAAATGCTCTTATTTTTT
AATTCAAATTTAACTGGATGCCTTGTTTTTGATCTGTCAACCTCATCTCCAAGGTAAAATTACCGAATATTTTCAATTTTTTTGTCAGATGAGGTCTCAAATAGGGGTCACACCAGTTAATAAGTCAAAGTAGACAATAAATCGTGTTTTCTTCGTAATCCAATAGTATCTGTGCCAGTCTTTATTAAAGCATTTATTAAATGCTACCACTCTTTATTAAAGCATTTAACACTCTCCGTTGCAATCACTGATTTTCTTATAAGTCTTCTTCAATTCCCTGTGAGATATTTGAGGGC
CCTCGATGGCACCCCGCCACTGCTCTTATAATATGCATCATGTGGTTCTGTAATTCCTGTTTACTCATCTGACTCTTCACTAAATGAAAAGCCCCTCTTTCATAATTAAAGCTCAGCACAAAGTGGGTGCTGAATAATGTTTTGTGAAATCAATGACAAAGTGAATCTCTCTCTGTACATTGCAATATCCTATTTACTGTTCCTTCTACCTCCTTCTGATCTGCTGGCCTCTGCAGCAGCAAGACCAGCCATTCTCCCAGGCAGGTCTTCTCTGGCCCAGCCACTTCTCAGCTC
GGTGGCGGGCGCGCGCCTGTAGTCCCAGCTATTAGGAAGGCTGAGGCAGGAGAATGGCGTGAACCCGGGAGGCGGAGCTTGCAGTGAACCGAGATCGTGCGACTGCACTCCAGCCTGGGCGACAGAGCGAGACTCCCTCAAAAAAAAAAAAAAAAGGCCCCTAGCTCGATAGCTTACACAGCTTTCCCAGCCAGTAGGTCACCCCACTGTCATTCTTCCATTAGCTCTTGGGACTGTTATGCGCTGTTTACTTGTTTTGCAACGGATTATGAACTGCGTGAAGGCAATATCCTATCTTTTGTATTAGTATTATTTCTA
AGTGCACAGCAGGGTTGTGTGCAGGCTGGGGCTCTGGGGCCTCAGTGTGAAGAAGACAGGATCAGTAAGCAGGTGTTTTCTCAGGGACATGATGCTCAGATCACATCCCCAGCCCTGGCATTCTCTCCAGACTCAGCAATACTGAGCACGTGTTTGTCTGCTCTCTTCACTGAAACCCTCAGCCAGAATGGACAGGGTACAGCTTTCCATTCCAACCAGCATCAAGCAGATGCCCTGTGAGGAACAGAGATTTTTATTTTACTTTTTATTTTATTATTTTATTTTTATTTATTTTTTATTTTTTGAGATGGAGTCTCGCTCTGTCGCC
TTGGCAGCTCCTGCCACCCTTTGCACCCAGATGAAGCACAGACAAGTCCCCCTTGGAGCCCAGCAAAGGCCCTTCACAGCTCCACGCCCAGTTTGATGGCACCCAATATCCTGAACACAGGGATCCTGGGGATGTACACAGCCTCTGTCGAGGCGGGTGGAACAGCTCCAGCGATGGCTGAGGGTTTGGGAAAGAAACAGGTTTGGAAGAGAAGAGTGGGTAGGTGAGGGCAACGGAGAGATGAAGAGGAGGCTCTTAATGCCCAGTTCCTGTCAGGCCGACTTCTTTGATGTCTTTAGTCTCCCCTCCCACAAGCTTG
CTCCCTCCCCAGGAGGTTACCAACGACAGTTAGAGGTAACTATTGATCTCTGAGGCTGCCTGAGGCAGTTGGTAACAGTTGTGCACATGGGGGCTTGACAAGCTCTGACATATTCGTGGAGATCTCGAAAGTTACACACATGAATAGGGCTGTGCTTAGGTTCAGGGGCTGTGCATAGTCCCAGGAAAGACCTGCAAAATCCTGAGATCTCTCCTCTGGCTGACCTTGAAGCTCTGTGCACCCTTGGTAAAGGCCGGGAGACTCACTGGTTCTAGGCATCTAAGGAAATCTCTGTTCATTCATTAACTGACCAC
TCTAAACACTTTATCCATTCTTCTCATTTTGACACACAGAATATTAAGAAGAAATATATTCAACGGTTGAGATTTAATAAAATTGATCATTTTTACTGCTTCAACAAGGACATTCTGAAATGAAACTGTGGCCAGGTGTGGTGGCTCACACCTATAATCTCAACACTTTGAGAGGCCAAGGTGGGAGGATCGCTTGAGCCCAGGAGTTCGAGACAAGCCAGGGCAACATAGTGAGGACCTCATCTTTACCAAAAATAAATAAATAAATAAATAAACATTAGCCGGGCATGGTGGTACACACCTGTAGTCCCAGCTACTTGGGAGGCTGAGGTGGGAGGGTTACTTGAGCCTGGGAGTTCGAGGCTTCAATGAGCCCAGATTGTCACTGCACTCCAGCCTAGGCGACAGAGCAAGAATCTCTCTCAAAATAATAATAGAAAGAAAGAAAGAGAAAGCAAGCAAGCAAGAAGGAAA
ACTAAGCCTGCTGCTACAGCCCTGTCTCTTGTTCATTGTGGTTTCCTGGGCAAGTCATTTGTTCTTGGTTTCTTCGTCTATTCAATGAGATGATCAGACCAGTGATCACTGAGGTTTCCTCTAATGCTGATAGGCTGTGGATTCCAAAGTTCCTCTTCGGATTGGAGCAATGAATTTGTCTCCTGCACCATTAAAGAGTTTCCATGGAGTGTGAGTGGCTAGGACCTCACATCTGTTTTTTGTTTTTTTGAGATGGAGTCTCACTCTGTCACCCAGGCTGGAGTGCAGTGGCACAATCTCAGCTCAATGCAACCTCTGCCTCCCGGGTTCAAGCAATTTTCCTAC
GTGAGCCGAGATCGCGCCACTGCACTCCATCCAGCCTGGGCGACAGAGCAAGACGCCGTCTCAAAAAAAGAAAAAGAAAAAAAGAAATTGGCAAACAAGCTCTTGTCTCAACGCTATTGTACTGACTGTTCACTCTGCCTAGAACTTCATCCCATATATCCACAGGGCTCACTCCCCCATCTCCCTTCAACTCTACAAGAAGGCCTACTCTTTTTAAAATTGCAATGCACACTACCATTCTCTATACTCACCACCTCCCCTCCCACCTTACTCTGCTATTTTTTTCCATAGCATTACCTTATTATGT
GGTAGCATTGTCCTTTTTGATTCAGAGGTTTGAGGATCTAAGCAGTTCCCATCAGGCATATGCATTCCATGATTACATAATTGTGGTTACTTAAGAACATAATAAAATATTTTTATTCCAATTTATGTGCATATTTTTATAAACAACTACGAAGTTGTTAAACATAAATATTATTAAAGTGGACCTAACTACTTAATAAGTGGAACTGTGAGGTATTTCTTTTGGCTCAGGAGTGTCAAGGGATGGAGAAAGTTTGGGAACCTTTGCTTTGTCAAAATGGAAATGGATTTC
CAGCAAGAGGCTGAACCAAGATTCCAATCCAGGCAGTTGGGACCCAACGTCTGAGCTTTCATACTAGGGAGCCCCTCTCACCCCCTTCAGACCCCCCCTCAAGGGCTTCTGAGAGGAAAGTGTGATGATTTGTAAAACGCTGGCTGATAGCCTGGTACACGGAAGCACTCAACAAAGTTTGTGGTTATTGTGAGTTGGTGCCCGGACGTGCACCTATCTGTGTCCTTGTAGGCTGTGCCCAAGGACATCCCAGCACGTGTGTTGACTATTGCACAGATCCACAGAATATCAGACCCCAAAATCATGCCCGTTGGACAGGAGGGGGCTGTCCATATTATGTAATGTGTTAATTCTTGGGTCCT
AGGCCTGGCGCGGTGGCTCACGCCTGTAATCCCAGCACTTTGGGAGGCCGAGGCGGGCGGATCACGAGGTCAGGAGATCGAGACCATCCTGGCCAACATGGTGAAACCCCGTCTCTACTAAAAATACAAAAATTAGCTGGGCGTTGTGGCGTTCGCATGTAGTCACAGCTACTTGGGAGGCTGAGACAGGAGAATTGCTTGAACCCAGGAGGCGGAGGCTGCAATGAGCCGAGACTGCACCACTGCACTCCAGCCTGGGCAACAGGAGACTCCACCTCAAAAGAAAA
CTGCTTCTCTCCAGACACAAGAGGAAGCTCAAGGCCATTGTGGCTGGCTCAGCTGGTAAGTGAGGGCCATAGTGGGGACACAGGTGAGAAGGCAGTGGGCTGGGGACCTGGAGTGCCCACCGGAGCCACAAGCCTGGCTCAGGCCCTTCACTGGGCCCAGGACCATGCCCCGCACCCCATCCTCCCTCACCCCCCAACACCACCCCTACCCCTGGCTATGCCCCTCCCCTCCATGCCCCAACCCTTCTCCCTGCAGGGAATCGTGGCTTCATCGACATCATGGACATGCCTAACACCAACAA
GCGTAGCGGATGAGGGTGCGGCGCAGCAGGCGGCCCCGCTGGTCCACGCCGTGCACGCTAGCCGAGATGACGCACATCAGCTGGTCTGGCAGCGGGATGCTTGTGTACTGGGACCACCAGCGGTTCACCACGAGAGTCACATAGAAACCTGCTTGGCCGCCGTGATAGAGGGAGTAGGAAGGGAGAGTGGAGAGCCTGGGGGTCGGAGCGCCTCACCTCCCCCAGCAAAGGGCCTGGTCCAGGCCAGTTGAATCGTGGCAGGGGGAAGGAAACATTCAGCTCCAGTGCCCTGCTGTGCGAGGCCAGGAGGAGGGAGGAGGGCAAACTTCCTTCAGCAGAGGGAAAGTGGGGATTCAAAGCCAGGAGACTGCTTCCCAGGAGGGTGGGGAAGGGGTTGTCACCTCTGTCCAGCTCCCCTGCAGTGCCCAGGGTGGGCTTGTGAGGC
TAGCAAGTGCTGGCCTCAGTTTGTACCAAACCATATCCATTGCTCACTGAAAGTGCTTGATATTGCCTCTTTTCTGCAGCTCTTGAGTTAGGTTTTTTTTTTTTAGATGGAGTCTCACTCTGTCACCCAGGCTCGAGTGCAGTGGTGCGATCTCAGCTCACTACAACCTCCACCTCCTGGGTTCAAGCGATTCTCCTGCCTCAGCCTCCCGAATAGCTGGGATTACAGGCATGCACCACCACGCCCAGCTAACTTTTGTATTTTTAGTAGAGACAGGGTTTCACCATGTTGGCCAGGCTGGTCTCA
AGTAGTTTAAGACCAGCCTGACCAACATGGTGAAACCCATCTCTACTAAAAATACAAAAATTAGCCAGGCGTGGTGGCGGGGGCCTGTAACCCCAGCTACTCAGGAGGCTGAGGCACAAGAATCTCTTGAACCCGGGAGGCGGAGGTTGCAGTGAGCTGAGATTGTGTCACTGCACTCCAGCCTGGGCAACAGTGCCAGACTCTGCCTTAAAAAAAAAAAAAAAAAAAAAAAGGCCGGGCGCGGTGGCTGACGCCTGTAATCCCAGCACTTTGGGAGGCCGAGGCGGG
AAAAAAAAAATACAAAATTAGCCGGGTGTGATGGCGCATGCCTGTAATCCCAGCTGCTCGGGAGGCTGAGGCAGGAGAATCGCTTGAACCTGGGAGGCAGAGTTTGCGATGAGCCAAGATCGCGCCATTGCACTCCAGCCTAGGCAACAAGAGCGAAACTCTGTCTCAAAAAAAAAAAAAAGAAAGAAAGAAAGAAAAAAGAAAATCCAATTCCCATTCACTTTCTGGCCTCTGGCTGCTGACCCAGGCCCGGGGGTATTTTCAGAGGAAGGGAATTGCGGACCCCGGAGGAACCCGAAATTTGCC
TCTTGCTGATACATCAAATAATGTCAACCTCCCACAGCTGTTAACTCGAGTCAATTCATTTGTGGTGGACGTGTTGTTTTTTCTTCTGGTCCTCCTTTTTCTCATAACAAACACTTCAATTTTCCTTTGGGGAACTATACCACCACCACTCAGGTCTCCTGTATACACTCTCATAGGCTGTGCACTGCATAACTCCAGAGAATCCATCCATTCAGACTGTGATGAGTGGTGCCTACTGGAATTGAGGAGTGCCCAACCTGTACAACTGTCAATAACAGCCCTTGAAAGA
ACTTAAAAGGATTGCCTCACTATAAATCTGAAGATTAGCTTTCCAGCCATTGAACGGTGATTTTGAGCCACTGTTTGCCAAATCAGACAGGCCTGAGTTAGTGCTTGCTGTTGGGTGACTGGGCAAGTTACATAATCTTCCTGACTTTCCATTTCCTCTTGTGTAGCAAAGACAGGACTGTTCTGAAGATGAAGGCAAGTGTGCATGTCATGTATGTGCTACTGTTCCTGACAAATAAGTGTTTGCTACTGATTTAACACCTCTAGAAACAAAGTCCAGTCAAGGGACAGAAACCTAATCAAACAGGCTGAAGCGAAGGC
TTGATTAGTTTAAGAAGCCAATCAGTAATTCCATTGCCTTTGCCAAGTGAAGGATTTCGGCATAGGATGCTACATAGTTCTTGCCAAAGAGAGCAAATGAGAAGTTGGCTGGGAGGCTACTAATACATTTTTCCTCACTTTTTAAAAGAGATGCAAGATCAGGCATGGTGGCTCATGCCTGTAACCCCAGCACTTCAGGAGGCCAAGGCAGGAGGATCGCTTGAGACCAGGAGTTCAAGACCAGCCTGGGGGCCGGCCAGGCGCGATGGCTCATACCTGCAATCCCAGCACTTTGGGAGGCCGAGGTGGGCGGATCACGAAGTCAA
GGGATGAAAGAACCTTGGCCTCCAGTGATCTAGCGGAGCAGCCAAGCCCATCCTGACACTGACAGTGGGGCTTAATGCTCTAAGTATTCAGACACCAAAGTTAGTGCTGGGATCTGAGGAAAGTAAATTTTTTTTTTTTTAATTACTGGGTTTTTAGGGTCAGGCAGTATCAGGGATTGAAGTCATTTGGGGAAAATTGAGGTGGATTTTGTATGTGGGGGAAACTTCCTCTTTGTGTGTTACATATTTTTCTTCACCATACCCTAACTAGGCATTGCAGCTGTTTGAGTCCCATGCAGGGCATCTTGGCCCACA
GCTGGGCCTACGCGGAGAAGAGGGGGCGGAGTTCGAGCATCGGATCGTCTCCGCCTCTTCCGGTCTCCCACTTTATGCGCTGAAGGCCTTTTCCGGTCACGTGGAAGGCTGTGAGCAGGCGCCAGCGCCCGTACAAAACACTGGTAGTGTTGCAAACGCAACGTTTAGGAACTCATGAGCAGCCTGTGCACATGCTTAGGCGCGCGGACAACATGCGCATGCTCAGACTCTAGACTGGCCACGGGTGGCCGGGTGCGCATACTCAGGCTCTGAGCGCACTTTGGGGTGCGCGGAT
CCCTGTCTCCAGCAGGCCCAAGTCACTTGTCCATGGCGAAGGCCCGGCCTTGCTTCAGGCCCCGGGCGCGCTCCCCCTGCTCCCCCTGCCCACCGTTTCTTCCCAGGTGACAGAGGCGGGAGAGCAGGCGAGCCACGTGCCGGGCGCCGCAGCAGGGGGCACTCCAGGCTGGCGCCCCTCTGCCTCTCCGTGGGCTCTGACCTTTCTTCTCCCTGCCTGGGCAGCCTCCTTCAGGTTGGGGAGTCTTTTGTTGACCCCTGGATTAAAGTCCTAATCAGGAATGACCCGGAAGAGG
AAATCGCCAATTACTTTATGTGTAAGACTTATGTTACGGTACATTAGTGTGGTATCTTATTTTTGGGGGGGTTTACTGTGTTTAGAACCACTGCGAAAGGTGCAGTTACCCAAGGAATGTGTCGAATGAGAATAAACCAGGACATGCATATGTATACACACTTTCATATGTACATTTTAAAAATCTGAGTTCACACCAATACCTCCAATTCCATTTCACCACAGGGTTCTTTTTGTTTTTCTTCCCCCATTCCATATTTGTATTCTCCTTTTTCCACAGCTGGAGCCCTTCCAGCAGCATTTGAAATATTTACTCATTT
CCTTCCTCCTGGGGCTCCTTCCATGGAGGTACTTTGAATCCCTGGCCTCGGGGGCTGAGGGTTCTACTACAGGATGGATGGATCGGCTTTCTGTGGGTGTGGAACTCTGACCACAAGGACACTCACTGGCCCATCTTCCATTGGCACAGACACACACTCACTGACCAGGAAATCTATATTCCAGCCTTACCTTCAGCCCCACTGGGCTCCTGCCACTGATGCCACCTCCACCAGGAAGCCCACCTGGTCTGCCCACAGGGAGCAGCACCCGTCCCTCAGGGCAGCCACAATCCTCTCTCCTGACCTGG
GGCATAAGTCTCAGGGGTCTTGGAAGGCATCCGCAAGCAAGTGAAATTTATGCTGAGGCTTGGTGATTGAAAAAGTGTTAGCCAGGTTAAGGTGAGAGGGAAAGAAAGAGCATTCCAGGATGGAGAAAACAGCAAAGAAAAAAGCCCTGAGTGCGAAGGAACAGAAAACCTTCAAGAAACAAATTATGGCATGGAGAAGGGGACAGCGGTAACCAAAAAAAGCTGGAGAGTTTGTCTGAGCCTAATCAACCATGGAAAAAGTTTCTGTCTTTACCCTAGGAGCAATCAG
TTATGGAGAAATTTTGTAACAGCTTAGTTTTCTTTTTTTCCCTCTACTTATAAAAATTTTCTTCTTTTAGAGAATGTTTTCCTGTTAGAGATGATCAAGTGTTGGTTCAACGAAACAGAGAGCTATTTTCTTTGTATCTGGGGGATTTTCACCGGTCCCTGAGCAGAGTCTCCATTCAATGTAGAGAATTCTCAGCTGCACCTTGTCACTTGTTTCCACTACTAGGTTAAAATTCTCTCAGCAAAACTAAAGGAAAGCTTTATTTTAAGCAATCCATCCATAACAATCCACCTGTCCAAGCCATGAAAAAGATAAATTTTTAAGGAATATAATTGTATTACTCATGTTGCAGTTAGGTTTTCAATTATGAAGAGCTTAGCTGGATAATTTTCTAACTCATAATACTGGCTCTCAATTTGCATTTTGACTTGTACAGTCTCGTGAGCTTGAGACATTTCTGGGCTGTACTGCAGAAACTGGAGCCGCGGTCTCTCTTTGTCACATTAGAGTGCTGCACTTTCTAGAAAGACAAAAGAAGAGAGCAG
TCTGGGGCCTCAGGCTGCTCCTCGGCGACTCCTTCCTCCGCTCCGGGCCGAGGCCGGCCCCGCGGGCGGCTCAGAGCCGGGGGGGTGCCCCGGACGGGGCGTCCCCCCTGCCCCCGGCCGGGGCCCTCGCTGTCTGGCTGCTCCGCGGAGGGAGGTGGGAGGGAGATGGCCCAGGGCGCGAAGGGCGGCGGCGGCGGGGACCGGCTGGGTCGGCAGGGGGTTTTGAAGCCGCCCCCGGCCCCACCCAGGAAGCGCACGGGGCGGGAGCGGGGGCGGCCCCCAGGGGG
GACAGCAGAAACAAACAAACAAAAAACCTAATAAGAGGATAAAGCTTTTTAGGGTATTTTCCTTATCAGGGTATTCTCTTGGATAACATGCCTTGAAGGCAGCAGAAGGAGCCTATGCTTTGTGCTTCAGCTTGGTGTGGACACAGAGCATGGGGAAACACTGGAAGGAACACAGGAAGAAAAGCAGGCGGGGGGTTGGGGTCATATTTAGCTTTGGGCACTCTAGGCGTGAGGAGCATATGGGACACCAGGTAGAGATATCCCATCCATAGGGATCTGAGGCTCGAGGGAGCTGGCCT
GCTAATTTTTGTATTTTTAGTAGAGACGGGGTTTCGCCATGTTGGCCAGGCTGGTCTTGAACTCCTGACCTCAAGTGATCCGCCTGCCTTGGCCTCCCAAAGTGCTGGGATTACATGTGTGAACCACTGCGCCAGGCCACAAAGTACACATTAATTTTATAATTGGAAGTCAGTAACTTTGAAATAATATTGCATAAAATTGTTCCGTACTGAGCCCTTCTGATTCGGCCTGACCTCCCTTCCCAGTGGGCATGAATGGGCTTGACTTTAGAGTACACTGCAGTGGGAAAAGCTTGGATCGGGAGTCAGAGGGAGCCTCCCAGCTCTTGCTGAAGTTGTTTCCTTTGCCTAGGATGCCCGTACTCCCTGCGTGTTGAGGCCTGGCTCAGATGCCACTT
ACAGAAGCAGCAACCAGCAGAGTCATAAAGTCTATGGGAGGAGTTTTAAAATGGACAGAGAAGTTAACGATAAATGCCGAGGTGAGGGCGAGATTAAAACAGCTGCCAGTCGTATTTAGTAACAAGCCCTTCATAATTGTAGCCAGTGAGCTCTTCCTGGGCTGTTGTAGGTAGAGGCCTCAGCACTGGAGGTGGATGGACATCGTGTGTGTAGCCCGCATTGAGTAGAACTTCATTTGATGGTAGTGTGGGAGGAAGGGGGAGGACATAAGTGGGACCAGTGCCAGGGGAGTCAGGAGGTGGCATCACAGGGCAGGCA
TTGTGAGCTGGAGAATGGCAGGGGCATGGCTGAGGTAGCAAGTGCCCCGTGCATGTAGGGATCTGGTCAGAAGCACCATACCACAGGTGAAAAGGATGTTGGGAACTGCCCTCCTAGAGGGTTGGAAATGGGGATGGGAGGAGGAAGCAGAGATGCTAAACATCCTATACCACACTGGGCAACTGCCCCAAGTGTCAGTGGTGTTCCCCTTGAGAAACTGGTGGGATTATCCTGAGGGTAGTGAAGAGTTTCTAAAAGGTAACTTCAGGGAAGTGGTATTATCATTTGCTTTAGGAAGATCACTCGCTGCAGTATAGAG
CGTGTTTATGTGAGATCCTCCAGGGAATGTGGAATTGCATCTGCGGTGGGGTGGGGGGACATGTGTGATTATATGAGATTTGGGGATTATGTTTTTTTAATAAATAAATATTTGTCTTTATAGATACAGAGAAATACATGTTCATACATGTAATTACATGTAGTCTCTCTAGTTATATATACATAAGTTGCTGCTAACCTCCATGAAGAAACACCACCTCAGAATAAAAGACAGCATCACATAGTTTATGTGTAAACATCTCTATTTTATTTATTTACTTATATGTTTACCATATATTTACATATGGTATATATT
TCTCCTTGCCACAGCAGCGCCCACAGGACTCCCGAGCCCACAGTCCACCTTGCCTTTTCTTTGATGACTAGATTTCTTCCCTGAGCAGGACAAGAAAACTCTGCAGCTTCCAAGACAGCCACAGCCCTGCCCACGGGACACTCTCTAGCCACTGAATGAGTGGTCACAAGAGTGACAAGTGAAAAAGGAGCTGCAGAACAAGTGCCAGGGCTTTGGGGATAGCTTCCCCCCAAAACCCTATCCTGTCCCTGCCCTTCCTGGGAGCTCACCAGAGCGCAAGTTGGTCATGGTGGAGGGCAACTGGAGGTAGG
CTGGAGTGCAGTGACGCGATCTCGGCTCACTGCAACCTCTGCCTTCCGGGTTCAAGCGATTCTCCTGTCTCAGCCTCCTAAATGGCTGGTATTACAGACGTGCACCACCATGCCTGGCTAATTTTTGTATTTTTAGTAGAGACGAGGTTTTGCCATGTTGACCAGGTTGGTCTTGAACTCCTGACCTCAAGTGATCCGCCCATCTCAGCCTTCCAAAGTGCTGGGATTACAGGTGTGAGCCACCTGCCTGGCCTGTTGTTTTATTTTTAAGACAGGGTCTCACTCTGTCGCCCAGGCGGGAGCGCAGTGGTGCGATCTCGGGTCACTGCAGCCTCTGCCTACTGGGCTGAAGTGATCCTCCTCAGCCTCCTAAGTAGCTGCGACTACAGGCACGCATCACCATGCCCGGGTTACTTTTTGTATTTTTTCTAGAGACAGGGTTTTGTCATGTTGCCTAGGCTGGTCTCAAACTCCTGGGCTCAAACAATCCTCCCACCTCAGCGTCCCAAAGTGCTGAGATTACAGGCCTGAG
ATGCACTAGTCTGGATCACAGATAGGAGGAAAAATCAATCCTGGACCCACCATTTTTCTGGGAAGGAGGGCTAGTAGCTCCAGACATCATAGGAACAGAGCTCAGCATTTCAGACCTGGAGGTTAGAAGCAGAGGTGGGGGTGGGGAGCTGTGAAATTAGGAAACTTAGATGGGTCTTGCAGAAGTAGGTGTGGCTCCACAGGTCAGGGAATTACGGGTCAATTGGATAGCACCTGAGAGTGTTGTGGGGCTGGAAAGCTGGGGTGAGTGAGGCTGCCTGGGTATTCCGCTTAGGTCTAGGCATCCTGGCTGAATACCTTAGATTTCAGTTCACCACCAGAGAAGCCCGGAAACTCCAGTAAACACATATCTTTGGTCCCTTCTACCTGCCTCTAACTTGGCTGGTTGAGGCTCAGCTTCTCTCTAACTAGACTTTTCTGGCTTATAGGGTACAGCTGTTTGGGAGCTCAAAGAAGGAGAAGGTAAGAAAAAGGGCAGAAATGCAGAGAGAGGAGAGGATGGGATGAAAACG
GCTCTTGTTAAATTTTCTCCCTGGAATTCCCTCACCCTTGGCTGTCCAAATCCTTTTGACTTTCTTTTTTTTTTTCTTTCTTTTTTTTTCTCTTTTTTTCGAGATGGAGTCTCACTCTGTCACCCAGGTTGGAGTGCAGTGGCACGACCTCGGCTCACTGCAAGCTCCGCCTCCTGGGTTCACGCCATTCTCCTGCCTCAGCCTCCCTACTAGCTAGGACTACAGGCGCCCACCACCACGCCCAGCTAATTTGTTTTTGTACTTTTAGTAGAGACAGGGTTTCACCCTGTTAGCCAGGATGGTCTCAATCTCCTGACCTTGTGATCT
CGCCTATAATTCCAGCACTTTGGAAGGCTGAGGCGGGTGGATCACCTGAGGTCAGGAGTTCAAGACAAGCCTGGCTAACATGGTAAAACCCCGTTTCTATTAAAAATACAAAAAATTAGCCGGGCCTGGTGGTGGGCTAATCCCAACTACTTGGGAGGCTGAGGCAGGAAAATCGCTTGAACCTGGGAGATGGAGGTTGCAGTGAGCTGAGATCACGCCATTGCACTTCCGCTTGGGCAACAAGAGCAAAACTCTGTCTCAAAAAAAAAAAAAAAAAAAAAAAAAAAGTGGATTCCTTGGGGATAGGCCCACATCTTATTTGTCTCA
CTTATGTTTTATAAAGTACTTGGACTTGGTTTTTTCAATCCTAGAAATTAAGAATATTCTTTAAAAATAGATTTTGGAGAAAGGGATAGATAATATTACAAAGATATTCAAAAGTCGTCTACCATGGCCTGTCTCCAGTAGCATGGTAGTTTTATAAAGTAACTCATTAATATCTAAAGACAGTCTATGTGTCAATAGCAAATTTGCTGCACTGTAGCCTATTAAATATTGAAACAAGGAGTTAGTCTTTACCCATGTGTTTGTGTTATTTGGCTATACAGGTTAGCTTACAAAATCTAAATGAAAGAAG
GCAGTCTCATTTCTTTTGACCTCCAGAGCTGGAAGATAATAAATTTGTGTTAAGGCAGTAAGTTTGTGGTAATTTATTAATAGCAAGAGAAAACGAATATAGCTGCTAGTATGTAAAAGGTGGAAATTTTCACATAAAACTCTAGCCATACCAAAGATGAGTAGCAGCTGCCCCCTTTTAATAAAGGATGTGTTTCCAATTTCACTGCAGTCCTCACCCCTCCCTTTTGTCTACCCCAGCCTCCTATGTCCATTTACATGAACTACCCAGTCTAAGTATTAAGTTTTGTAATCGTATACTGAACTGCAGTGTCTCCCAAACAGTAATCCTAATTTCAGCAGCTAAAATAGAAGCAAGCAAATCCAGCCTTCTTAAAATGATTAATCCTATCAATAATAACAATCTTTTCATTTGTATAGTGTGGTCTAGGTCAAGTTACTTAATTTATATAAGCCTAAATGTCCTTCTCTGCACAAGGTGGGGCAAGTT
TGACGGCTGGCCAGTCCTTCCTAGGTCCTGACAACAGCCCTAGCCTGTTCAGCTGGGCAGGCAGCTCCAGCACCCCCCGCAGAATCCATAGGACCCGGAGCAAAATGAAAACACAGGGTCCCTGTTTAAAAATTCCGAGGAGGCCGGGTGCAGTGGCTCATGCCTGTTATTCCAGCACTTTGGGAGGCCGAGGCGGGCGGATCGTTTGAGGTCTGGAGTTCAAGACCAGCCTGGCCTACATAGCGAAACCTCGTCTCTACTTAAAATTCAAAAAATTAGCCGGGTGTGGTGGCGCATGCCTGTAGTCCCAGCTACTTGGGAGGCTGAGGCACAATGATCGTTTGAACCTGGGAGGCAAAGGTAGCAGTGAGCCGAGATGATGCCACTGCACTCTAGCCTGGGCGAAGAAGTGAGACTCCTCAAGATAAATAAATAAACAAATAGGCCAGGTGCA
GCAGGAATTAGCAGGCACTTTGGCTTTAGGTTAAATATTTGCAGATTTTAAGATGGAGGTAGAATTCTATTTTGGCTGGAATTAGCCTGGGGAAAAGTGGTGGCAGATACCAGCTCGAAGGACTGAATAAATGGGAAGCCCTATGCTAGGCGCAGACTTCTTTTCGGCTTGGGCTTTCTCTAGTATCTCCTGAGCTGATGTTTGGAGTCATCAACCTCCCCACCTCCAGCGCCAGCTCCAGTGCTGACCCCTAACCTCTGACTCGTGACAACTACCTGCCAGCACCATCTTCATCTGAAATCACTCCGTGATCTG
CAGACATCATGGGGGTACCACGAGTCAGTGCGCGGCAGCTCTATCCTTTCGCCCAGACCCAGCAGCTCCACTCACAGGGCCACATGTTTTTGTTTTTTTGTTTTGTTTTTTTTTTTTGATGGGGTGGGGAGACAGAGTCTCACTCTGTCACCCAGACTGGAGTGCAGTGGCACAATCATAGTTCATTGCAGCCTCCAACTCCTGGGCTCAAGCAATCCTCCTGCCTCAGCCTCCTAAGTAGCTGGGACTACAGGTGTGCACCACCACACCCAGCTAATTTTTTTGTATTTTTAGTAGAGACGGGGTTTTGCCATGTTGGCCAGGCTGGTCTCGAACTCCTGACCTCAGGTGATCCACCCACCTCGGCCTCCCAAAGTGCTGGGATTACAGGCATGAGCCACTGCGCCCGGCCAGGGCTGCATGTCTTTAAGTACGTGACTTTACCCCACTGTAACATGAGGCCAATAGTACCCACCTGGCAGGCTTAGCGCAAGGCTTAGAGAAC
TGCCCAAAAGAAAACCTCAGGGAGCAGGGCTGGCATTGCCATTGGGAGCAGAATGCATGGTACCATCCCTCCTGTCCAGAGGCATTACTGCCCCATCACAGCTGGTTCTGGCCCCAAGCCCCAGGTGGGAGGGCCGGAGGGGATATGTGGCTGCCCTGGGCACCCTCCCCAGCTGATCATGCTGCCAGATGACCTCTAGGATCTACGAGAAAGGTTGCTGCTGCCAGAGGGCCCAGAGAGGAGGTAGCACAAGCGCCTGACCCAGAGGCAGCCTGGATGCTGAAACTCAGGCGCTGGTGTG
GCCTGGCAGACCAGGACTTGTGACTCCTCCATTTCTAAAGCCATCATCCAGTCCTGGTGACTTAACTAAATGAAGGTGAGTGCTAATAGATTCAGCCCCCACAAAGGGGAATGATTCTGGTCACCCTTCTCAGAATCAGGTGTGTTCACCGAACAAGGTGGTTAAGTGTGGGCGTCCCTGTGATCCAGGTGCAAGCAATTGGCTGATGAAGAACCGCCTCTTCAGGCCCCAGAAGTAAGCCTTTGAAAGCTCTCTCATACAGTGCTGCCCTGTGCTCTGATGATCTTGGGAAAAGGGGAACTTTTCCAAGGAGAGAT
AACTGTGCAATTGGTTAGGGGAACTCTCAGACATATGAAATCTTCTCCCTTCCTGCCCAGAGTTAGGCATCTTGACAAACCCGTATTACTCGGGACCTGGAATCTCAGCTGTGCGATGAGATCCACACCTTTTCCTTCCTCCTTCAGTCCACAGGTGCTTATTGAGCACCTACCTTGTGCCAGGTGGGCACCGAAGGTACAGCTGTGAACAAGTCAGAATCTGGCCTCTTCGTGCTCACATTCCACTTCTCCCTAATCCCCCACTCCTAGTCCACAGTTCTCATCAGAAGGCTCCTGGCATCACA
ATAGCTGTGAAAACCATCAGGTTTTAAGGACTCTGACCCTGGGCGAGCCTCTCTCTTGGCTCCCGTCAGAGCTCAAGGCCTGTTCTAATCAGAGATTCCCATGGAGGTCTCTGCCCTGAGTCTAACTGGAAAACACTCTCCAGGTTTCCCTGGGATTCCTCAGGACTCTTATCCTGGTGACCATGAAAGGATTATTTCTGTCCCCAAAGTGACACCCTGGCTTCTGTGGAGCTGAGGATGTTTCCTCTTGTTACAAAAACAAAGAAACAAAAAGGACAAAAACGTTTTCCACTTAGAGACATCAAATGTT
AAGTGTGATCAACAATATGATACAAGATGCAGAAAAGATAGGAATAGCGTGAAGGAAAGTTTTCAAAAGGTAATGATCCTTTATTCATTCATTCATTCATTCATCTGTCAAATATGTATTGTATTCCAAGACCTAACCTTTGTGCTGGAGCTATAACATGGAACAAAATACACAAAATTCCTGCCTGCATGGACCTTACCTTCTAATGAAAAGAAACAATTCGTAAGTAAGACAGATAGGTAAATTGATAGTGTTGGTTGATGAGTACTATGGAGAAAAATGAAGCAGGAATGGAGGACAGGGAGAATTGTTGGGATGATTGCCAACT
GGTGACAATAGGCCCAGCTTTCCTGTTCCACCCTCCCCACACTGCAGACCTCCTTTGGTCCCTGAAACCCTCGCTTCTTGGTCCTCTTTCTCCCCCAGCCAGAGCCGGGCAGCAATCCCCACCCCCATGTCCCTCTTCCTTCCTGTACAAAATGGGGACATGGCACTGGTCTGTCTTAGGGTTGTGAGGGTGACAGCTGGTCTCGGCAGAATGTGGATTGAGAATACCCCATGGCTCCCCACCCAGGGCCAAAGCACATGGAACTTTGCTGAAGTTCTAGGTGGCATTTATAATAGTGTGACAGTGGGCCCGGTGCTGTGGCTCACATCTG
AATTAGAAATGCGGCTCAGCCCATCTTTCCTCGCTGCCCTTGTCGCAGTCATCCCTCCTTGGCTAGCTGTCCTGGCTTCTCTCTTGGAGTCCCCATGCTGCATCCTCCTGTTTCACTCTGGCTCTGGGAGCTGGAGGAGGCAGCTGAGCTCGCCTGACGTTGTCCTGTCCACCGACAGCAGGCTGGCCGGGCTCCACACCCAGTGTGAGTGACCTGGAGCGGCGGCGGCTAGAAGAGGCTTTGGAGGCCGCGCAGGGAGAGGCCCGGGGGGCTCAGCTCCGGGAGGAGCAGCTCCAGGCCGAGTGCGAGCGGCTGCA
AGACCTTATTAGTTTTTTCACACAGACATGGAGGATTAAAGAGATCATCAGAATGCCTCGAAGAGAATAGGTTGACAGTCTTCTTAGATTATCTTGGTGTGCCATACCCCCTCCTGCGTTTTGAGAACCCCTGCTTTCAGAGACTGTCACTTATCTGAGAACAGATGCTGTCACAGACATGCACAGCCTCATATTCTTTTCCTCTTTGTCTTATCATTCCTCTCTGGTAACTTTACTGTTTTGTTCCTCTTTTTGCCTTTTGTGTCCCACCCCCATTTAAAAAAATGTGATGATCAGCCACGGCAGATTGTACA
TGCCTAATTATTATCCGTATCCTGCACATCCTGCACATATACCTCGGAACTTAAAAAAAATTATTAAAAAAACCCATCACAACAATATTTAAAAATATGAGAAGTAGTAAATAGAGGTTCAAATGGTGTAAGATCCTTGCATTTTCAGGGAAGTATAATGTAATTACATATGTTAGATTCTAATAAATAAAGACTACATGTTGTAATTTCTAGCATACCCATGAAAACTAAACTTATGATCTAAAACAGAAAAAATAATAATATAAAATGATCCAGCAATTAATAAAAGA
ACATCTAGGCTATCAATGTGGCCCTATTTGTACCCAAAGGTTGGTGCAAAAAGTGCAAAGTGCAGGTCCCATCAGTGACATTCATAATTCTTCCTTGCAGAGGGGGAATAAAACTGGACCTAGAAAGGAATGAGGTTGGGAGTGGGGGTTCAAAGAAACCCCATGAGTGTTCCCCATGCAGGAACAGCATTCCATGCCCGAGGGGGCAGAAGGCGCTCAACAGCCGAAGGAGAGCCACACATGCCGCCAGCCACATGAAAAGACCTTGGCCCCGCTCCTTCTCACCCCTGTCCAGCCCTGA
AGAGATGATGACATGAGCCCGTAGTTCCAGCTACTCAGGAGGCTGAAGTGGGAGAGTTGCTTGAGCCTGGGAGGTTGAGGCTGCAGTAAGCCATGATCCTGCCTCTGCACTTCAGCCTGGACAATAAAGGGAGATCCTGTCTCAAAAAAAAAAAAAAATCCCTTTCACATCCATCCTTATAGGAAGTATGCCAGAGGAACAGGTATTGGAGCTTTTTTTAGTTTTCCCCATTTGTCTATGCAACCAATCATACAGATTTATTTTCCTTTCT
TCTGCAGGGGAATACTGGGATTTAATTTCTCTTATGACGCCTTCCTAAATTAGAAGGGGCTTGAAGCATGTTGATGCCCTGAGGCTTCCTTGCCTTTGATTTAGCTGCCTGATCAGCTAACCTATTTTCTTCGGCTATCTTATTTGTTCCCTTTTGATGTCCCCTACAATGCATCCCTCCTATTGCTCATGGAAGAAAAACTGAGGATAATAACCTGCTAATTTTGTGGTGATATTTTATAGGAGGTCCATTGGCGGTTTTCCTTTTAAATGGCAGCATGAGCATGGAGAGCTAAGAGAGCATACTTGGAGTAGGTATAAA
AAATATTGGATCAGAGTTTTTCCTGATATGCCCCTTCCGGTCCTGCTGTGGGAAGAGGGGAGGCCTGGAGTTAAAGGGGAGAAAGGAGACTGGCTCTAATGTTCAGAAGGAGGTCCGCTTTCCTTCCTTTAATTTCCAGAATCACCCAGGGCTCCCGTGCTGTAATAGCAGTTTGAGCCACTGGAGTCGGCATTTGAGTCTCAGGACCCATCAGTCCTGCTGGACCATCTGTGAGAGTGGTCCTGAACCCAGTGACCTCCACCTCTGGGGGCACTTCCATCTCCAGTGATCTGTGCCACAGGCTGGACAGGGTCACGCTGG
TGGGTGAGGTAACAGGGGTGAACATAGAGTGGACAATGGCTAGTGGGCAATGGGAATGGGCAATGATTGACAGGCAGCTGGCTGTGCACGGCAACCATGGGTCTAAAGCATGCTAGGTCTTATGCTAGGGCTTTACATTGGATGGTCACCACAGATAAAAGGAGATCCTGAGACCCGGGGAGGCTAAGTGATGTAAGCAGCTGAGCTAGTATTGACTAACCCACATTCATTCATTCAGCAAACACTGAGTACTTGTTCAATGCAGGCACTATGCCAGTTTTCGTGGGGACATCCCGTCCTCCAAGAGCTGAGGGTGAGATGTA
CCTCGTTGGGGTACATCCCACTAATATAAAATTGGCAGGATGGGATTTGCTCAGGGAAATTTGGCTTCAAGCTCATGCACATAGCCACTAGGCTACACCTGCCTTGAGTTTAGATTCCTCTCGCAGATGTGAATGGCTGTATTCCAGCAGGAAAGGTCTCCCTAGCTGCAGTGTAGAGGAAAACTTGGGGGTAAAAATAAAAACAAGGGAGCAGGCAGCTGCAAACATCAGGCAAGATCGAGGCTTGAACCTGGAGGGAGATGTGTTGGAAAGAACCTGGAGGGAGATATGTTGGAAAGTGAAACTCAGGGACTGAGGGAGAG
ACAGCCACGGAGGAAGATGCCCGAGAGGAAACCTGAGGCCCCCTGGAGCCCAGGGGACACCCTGCCCCCGCGGGAGTTCACATCCAGCTGGGTCACAGAATTTTGGGGCCCCCAGTCCTCAGGCCACCTATGGGCCCACACTTTGGGCCCAGTGTGGACAGCAGCCATGCCACAAGTCAGCGTGGCTCCGGAACTGATGGCGATCACGTCCCCCAGGCCCGGATGCCCTGGAGAGGCATGAGGGTCGCTGGGCAGAGAAGGCCCATCTGTCGTGGCAGCTCATCAGGTCCACTTTGGCTGGGCC
GAATCATTATGATCGCCTAAACAGCTGGACAGTTAAGTAATTGGGAGGAGTATTTAAAAAGTTGCATTCTTGCGTTTCAAATAAGTAATGAGATTATTTGCTTTGATGGTTAAGTATATCCATAAATGCACATGTATCTACAGATCCTAGGCAAGGAATTAACATTAGGTTAGGAGGTGACACTTTGGATACTTGTTTTTTCTAGATTGTCAGGTTTTTAGCAGCACCATATTATTTCTAGTATCCTTTTCTTATCTTTCTTCCTGGGTTTCTCTACCATA
GATTTACTTATTCTCAAAAGAATTATAAAAACATAAAGGTATCTTTAATAGAATCCGTTCTTGACAAATATTAATTTGGGGGTCAATGTGATTAGGAAAAGATTTTAATTTAACAAGTTCAGGAGTACATGTGCAGGTTTGTTACATAGGTAAACTCATGCCAAGGGGGGTTTGTTTTACAGACTATTTCATCACCCATGTATTAAGCCTTGTATCCATTATTTATTTCTTCTGATCCTCTCTCTCCTCCCACTCTCCATCCTCCAGTAGCCCCAGTG
ACCAAGCGTCCCTTCTTCTGTTGGCCATGTCTCGTGCATAAACTTGATCTGTCCCTCACTCCCTTGCTTTGCCTCCTGCCCTGCAGCAAGCCGATCGGGATTGGTACATGATGGACGAGGGCTATGACGAGTTCCACAACCCGCTGGCCTACTCCTCCGAGGACTACGTGAGGAGGCGGGAGCAGCACCTGCATAAACAGAAGCAGAAGCGCATTTCAGCTCAGCGGAGACAGATCAATGAGGTGAGGCTGCCTGCAGAAGTTGGAGCAGATTCAGAGCTGGAGGTAGA
TGTCTACAAACCTATAGAGCCATAGTTCAGTGAAACCTCACTTAAATAGGTGTATTCCAGAAAAGTGAGTTTTCTAGATTACAGGAAGTTCCACTTGTCACTCAGTAACTTTTATACAAAGTTTAACTGCTGTTAGTGAAAATGTTCCTAAAATGCTGGGCACACTTTTCTACCTTCTTAAATAAAGTGTGATAAATATAATTTAAACGTTATAATTTTGCCACTAAAAAGTTATTACTTTGAGACCCATCCCTAAACTCTAAGTTTTTATTTTCTTATTTT
GTCGTGAGGAGGAGGGCCGCTTCGCCCGGCTGCTCGTCACCGCGAAGGCTCCAAAGAAGTGTTGCGCAGCCGTGCTGGTATAACTGAGGGTGTCCTGGCGAAGCCCAGCCCCTGGCGCCCTGGTGACCGGGGGGGTCGATGTGCGGACTGGGCAGAACTGGAGCCCGAAGCTGGAGAGCGCCCCTCAAAAAGAAGCCTGGAAGCCCGAGAGATGAACCCGACTCAGAGAGGGCCAAGACTGCAGACCTTGGGGACCGAGGACACCCTCACCACGCT
TGTGAAAAGGGTTGCAACCCAACTCTGTTCTATTTCTTTGCAGGAGCCTGGGTGAGTTCTTTCTCCCTATCCTGGGCCTCTGTAGCTCCATCTGTGGAATGGGAGAGTTGGATTAACACCAGGCTATCCCGTAGATTGGAGGCTGCTGTTAGATGAAACTGCAAAGTGTTCTCAGTACCCTTTCCTAAATGGCCTAGAATATGGCTACACTTATACATCAGTTCTGAGGTAGGTGTTACTAGCCTCATTTTTACAAAGGCAGAAACAAAGCGCAAAGAACCTTGCCCAAGGTGACAGATAGGGTAAGTAGTGAAGGCAGGA
ACCGAGGGACAGGGCCGCCATCCAGGGCCAGGGCTAGGACAAGGCCAGCAAGGTGGCAGACACGGAGCATCTCGGCCGGGGGGCCTTTCTTGGGTCACACATCAGCACGGGGCACAGAGGTGAGAGCCCAGAAAGAGTCTTGTTTCCATTTCTTTTAAAACGGGAAGGGAAAATGACCCCTCCAATACTGAATATATAATGTATAATGAGTATATTATAGACTGGTGTAGATGATGGGGTGAATATAGCGCGAACCCAGCCTGGGTTCTGGGTGTCTTACCACCCCAGTCATGGGTGCGGTTTGTGATTTTGTTGTGAATTGTGGAGGAAGGGCCCAGGAGGGCCACATGCCCTGCCAGGGAAGCCATAGAGAGCCCT
AGTTCAAGGCCAGCCTGGCCAACATGGTGAAACCCCATCTCTACTAAAAATACAAAATTAGCCGGGGGTGGTGGCACGCACCCGTAATCCCAGTTACTCGGGAGGCTGAGGCAGGAGAATGGCTTGAACCCGGGAGGCGGAGGTTGCAGTGAGCCGAGATCGCGCCACTGCACTCAGCCTGGGCGAGAGAGCAAGACTCCATCTCAATTAAAAAAAAAGAAATTTCTCTCACAAAGTTGAGAGAAAATAGCTGAGACCCATGAAAAAAATGAAAAATAAAATAAAATTCTCTCACAAAGTGTAACTTTCCATTGCTT
GATGGAAATAAAGAAGCAAATTCAAAAATCAGTATACAAAAGCCGATTGATTCCCTCTATGTGGAGGGAAGACGAGCTTGAATAAGAGAAGCATTCTGTGTTACGCTTTAATAATGGCTGGAGATCTGCCACCATGCATTTGTCAAATCCCATAGAATTTCACAGCACAAATAGTACATCTTAATGTGGTTCAGGAGTACATATAATGTCAGTCACAGTTTGTGGGTAAATTACATATTTAATTAAATAGATTAAACAATAAATAATGATATGAGCTCTGCCTGGAC
GTGTGTGATCTGCCTACCCTGAGCGTCCACAGCAGCGGTTCTCAACCAAGGTCAACTGTGCCCCCCAGGGGACATTTGGCAATGTCTAGAGACATCTGGGGTTGTCACAACTTGGGTGGGGAGGGGCTACCAACATCTTATGGGTAGAGGCCAGGGAGACTGTGAACAGCCTGCAAGGCTCAGGACAGATCAGCAAAAGATTCTGCTGCCCCGTGTACTCCGCCCCGTGTACTACGTGCTGAGGCTGAGGAACCCGGATCTACAGGAGTCCAAGTCCCCAGAGGGGCTGAGCTATGGCCAGATATCTAGGAGTCCCTGAAGGCTGCCAGAGGTGATT
CCCACACTGTGTAGCTGCAGGAGCTGCTCCCGCCAACCAAAATAGGGTGATTTTGCTCACTGCAGCAGGAGTTCAGTAAGTAGCTGAGAACGAGTGCATGAAGCAATGAAGGAATGAACTCAGGGTGCTGCTGAAGTCTTCTCCCCACTGGGCCAGCGGCTGTTTCTCTTTCTCCTCCAACCTTCGACAAGTCTGAGCTCAGGAGAGGAAGGGGCCCGTGTGATGTGAACCCAGCTGCTGCGAATCTTTCTGAGCCCAGCTCCTCCATTAACTTGCCTTAGTCAAGTTCTAACCCTCACGTAAGAGGGGGTGTTTGGCTAGATGAGC
ATTAATTTTAACTTCTTGAGGAAGGTCCCCAGTACTATGGTAACCATCACATACTTGATGGATGCTACTCAGTGTCTGCCTCCCCCACCGAGCTGCAGGCTCTGCATTTCTCTAGTTGGGCCTGGCACCCTGCAGGCTCAGGTTTGGGATGTGGAAGGCTTTTGGACCCAAGGTGAACTGGACTCTTTGGGCCAGTTCTCTGTATCTAGGTGAGCCAGTGTGCTGAGGCCAGAAGGGGGGCCTGGGAGTCTGGACTCCTGGGTTGGCCTCCGACTCGCACATGCCAAGAGGCCTTGGGTGGGTCCA
TAAAAAAGGTTAAGAATCAGTGTGTGTAAGCTTTCTGTAAATACTCGTTTTTGATTGGATGCATCCATCGTGACAATAATAGGTGATACTCAATAAACATTATTGAATGAATGAATGAGCCTCCTCTTCACAATTACAGTGTTTTAAATGTTTTCAATGGATTGAGAAAAACCTCAGAAGAAACCTTTGCCAGAAAAAGTTAAAGTGCCCGTTGCTTCAGCCCCTGACTCTGTGGTCCTAAATACGCGGCTCCTCAGTGGGGCCCACAGCTTAAGACCAACGCTTCACAGGCTCAC
GATAATACCCTGGACTTGCTGCAAACAGACCCCCAGTGGTAGCAGAGCTTAACCCTCATGCTGCCCCGGTATGAGTCCGTCAATACCCAGTACCCAGGGAGGCAATTGATGGAATAACAAAAGCATCTGAATCGGCTTTATACACATGGGATTATAGTAAAATGCAAGTCCTCATGGAATACTCCTCTGTTACCCATGCACAAATCAAATGGGGAATACAGGCCAGTGCAGGATCTCCGGGTGGTAAACAAGGCCACTGTCGCTATCCATGCAACAGTACCCAACCCATACACAATGTTGGGACAGATTCCTGCTGATGCCACTTGGTTCACATGTC
TGCCACCCCATCCTCACGGTCACCTCGGCAGGGAGTCACTGCATCCTGCCCCACTTGACAGGTGAAGAAACTGAGGCTCAGAGGGATGTGAGGGTGACCAAGAGGGCAGTGGGAAGTCAGGAAACCTGGTCAGCTCCTTTCCCTGCCGAGCCCAGGCCCAGCCCTGGAGTCGGGGACTCTCGGGGCTCAGCATGTAGCTCTGCTGTGATCTCGCTCCCAACCAGATTGGTTTCTTTCCCCAAGATGCTTCCTCATTTTCAGAGGGGGCCAGGGAGGGGTGTGTTTACAAACCCATAAGGAAGCCAGCCCCTCAGTTTCCTTCTTGCTCACCGCCCCCTCACCCCCACCCGAGAGCAGCCCAGGAGGCTACTGGGAGGTGATAGCTGCCATTCCAGGCCGTGGCCAGCAGGAGTCAGCAGAGCAGCTTGAGAGGGTAGCCTCTGCGCAGCGGCCTGGCCACGCCTCTTCCCTGGGGATGTGGATGTTAGGCGGGCTCCCCACCTGCCCTCAGCAGCCCGCCTGTGGGAAGCTCATTCGCTCACTCGCTCATTCATTTGGTTAGCCAAAGCACATGGAGAGCCAGGCACATAGTCAACATGCTCCAAATGAATGTCTGTGACGCAGCACTCTATAAACTGTCGTTCCCGCAACTTTGGTCCCATCTACCCCTGCCATCTGT
GGCTAGACAGTCTCTGTCCCAGAGACAGCTCTGCCGTTGTAACACAAAAGGAGCCACAGACAACATCAGCACAAATAGAAAAGGCTGTGTTCCAATAAAACTTTATGGACACCAAATTTTGAACGGCATACAACTTTCACCTATCAAGAATTATCCTTCTTTTTATTATACGACAACAAAAATTAATGAACGGGTCGGGCGTGGTAGCTCACGCCTGTAATCCCAGCATTTTGGGAGGCCAAGGTAGGTGGATAACCTGAGGTCAGGAGTTCGAGACCAACCTGGCC
CTGTGGCCTCCACTTCAGCCCCACTGTCCACCAGCAGATCCAGGCACTTGGGGCTTTGGGCTTGGGCCGCCAGGTGTACTGCAAAGTCAGGCATGTGCAACAGCCGAGGCACAGCGGGAGCTCCACTCCAAAGCAGTGCATGCAGCAGCTCAGAGGCACCAGGGCCTGCCTGCAGTGCCAGGTGCATGGCTGAGTCTCCATGCCAATCAGCAGTGCTGGGTCTGCATCCACCTGAAGCAGAAAGCTCACCACCCTCATCTGCCTGGTGATCACTGCCAGGTGCAGGG
ATTACTAGAAAAACTGACATTATCTAGAATTCTCTGTTGTACAATTCAGAAACCATGTGTGTGGTTATTTATATTTAAAATTAAAAATAAATTAACTTTAAAATTGTGTTCCTTGGCCACACTGGCTACATTTCAAGTGCTCAGTAGCCACATGTGGTTAATGACTAAGATTTTAGACAGCACAGACAGAACATTTTCATCATCGTGGAAAATTCTATTAAACCACACTGGTCTAAATTCTAAATGCAATGACGTACTGTTCAGCAATAGCTCAGACTTCCAGCTGCCCAGAA
GTCTTTACTAAAAATCCAAAAAAACTAGCTGGGCTTGGTGGTGCATGCCTGTAATCCGAGCTACTTGGGAGGCTGAGGCAGGAGAATCACTTGAACTGGGAGGCAGAGACTGTGGTGAGACAAGATTGTGCCACTGCACTCCAGCCTGGGTGGAGTAGGACTCCGTCTCAAAAAAAAAAAAAAAAAAAAAATCTGCAGAGGGAAGAGGGAAGTTAGTGCCTTACAGAGGGCTTCTGACTAGGAAGCCCCAGAACTGCGGCCGACCCCTTCC
CCCTACTGTTTACCTATCACACACATAATCTCAGTGTTCTGGATAAGCCTTAGGTTTAGAGAAAAATCTCTGTTTTTTTGTTTTTGTTTTTGTTTCCGGAGTCTCGCTCTGTTGCCAGGCTGGAGTGCAGTGGCGAAATCTCAGCTCATTGCAACCTCTGCCTCCCGGGTTCAAGCGATTCTCCTGCCTCAGCCTCCCGAGTAGCTGGGACTACAGGTGCGCGCCACCAAGCCCAACTAAGTTTTGTGTTTTTAGTAGAGACGAGGTTTCACCATATTGGCCAGGATGGTCTCGATCTT
TATAGTGAGCACCTTCCATGTGTCAGGAACTGAAATAGGAACAGGCAGGGAATGTACACAACGGCCAAGTCCCTGCCCTCAGGGAGGTTAGGCTGCTGCTTTCTAAGTCAACAGCTCTACTCTTGGAGTGGGGCTTCCTGTCCACATAAGATGCTTTGAGGCTGTGGCTACTAGTGTTGGATTCCACTCATAAAATGTCCATGCTTGAGCCTGGCCAGCATGGCGAAACCCTGTCTCTACTAAAAATACAAAAATTAGCTGGGCATTGTGGCAGGTGCCTATAATCCTAGCTACTTGGGAGGCTGAGGCAGGA
ACCTAACATTTTTCTCTAAATAAGGCAAAAGAAAACAAAATCAACAACATCAACAATAAAAATGATGATTTTGGTGCCATGCTCTCTCCAACAAACAAAAGAAGGCAAAATTGTGAGTAAGTCAGCACTAGTACTTTTACATGCTATATACTACAGAGCCCCAATCGGTAAGTCTGTTCTCTCTTGTTGGTGTGTTCGTGGAAAAGAACATGACAGCAGAAACAGACAGAGACCTTAAAAAGCAATTAAGGGTGAGGAATCTCCTGCCAAACAGCTAGTGCAGATAGAACCTTTTCTTCCATA
AGGGCAGCTGCAGGCACAGGGCATGGCAGGAGGAAGCTCTTCAGCGCCTGCCTCAGATCTCCTCATCTCCACATCCCCCTTGGAGCCTTTGCCCTCACCCTCTCCTCTCAATGGCCACATTTGCCAACTACACGGTGCCACCCTGCAGGGTTTTTGTCGGCAACCCATTCCATCTCTTGCCCAAAGAAAGGGAGGAGGGTTGAGCTGTAGGCCATTCACCTCTGGGACCTGTTCTGAGAGAGGGTAAGGCTGGGACTGCTAGGCCACCTTCCTGGCTCCTGGAGAT
CACACGGGATCATAGGAATAAAAGGTAGCTCACGGAAAAGCACATCTGGTTTCATGGGTGACACAATCCCCTGGGAAAGAAACTGAGCGGGGTGCTTGCCTAACTGTGTCATTAACCAGAAACAATCTGTGTCTCTGACTAGGGGATGCAGATTCCTACCTGTCTTCACTCACTCAGATGTAAGCCCCTGGAGGGTAATGTCTTAGTAAGGTCTGCATTCCTGTAGCAAGCACAGTGTTTGGCAACAAATACTTGCTGGATGAATAAATGGATGAATGCGTGTATGGATACATATGTAT
CTTTATTCTACCAAGTACGATTTATTAGCCAAGTTGACATTTGTCGATTTGGTTATAGTAACTCTTACAAGCAATTCTTAAGACACACACACAGCTTGCTCCTGAACTCCAGCATGTTGCAAGCTGCGTTTTTCCTCGGCCTCCAGCTCCTGCCCGGGAACTGTCTGCACGTCTAACACCTGCTTCTCTTCAGTCCACAGCTCTCTCAGCCTGGCCCACGCAGGCCCCAGCCAGGGGCATGCCAAGGACTTGGCAGTTTCTGTGCCACCTCCTGAGACACGTTTCCTGACCACTGGCATAGTGGATCATTTTGCCTCCTTTCC
CCTATCCACTTAAAAAGGTACCTGGTTGACTAGCCTCCAGAATCAAATGAGATAGTGGATACAAAGAACGTAACATAATCCTGTCACTCCATGGAGTCAGAAGACCTGTTTAATCACTAGCTTTGACATTTAGGGCCCAAGTGTGAACTTGGGAAAAAGCTATTTAACTAGCCTGAACTTCAGTTTCTTTATTTATCAAATGGGTGTGCTTATGGAGAGGATTCAATAAAATAATTTTCTATCATTCAATATATAAACCGAGTTTTGCTGCTTAAGCAAAATGGTTTATTAGTATTA
AGAGCAATGTCCTATTGCAAAGGACAGTTTTTATAATACTTAATATGTGGTATTAGTAAGAAACCTGGTTCCAAGCCAAGCTCTGCCCTTGTAACCATAAAAGTGACCCTGACAGGTATTTTCAGACACCCAGCCCTGGCCTGAACTCTGCCAGTAAACATGTAATTTCCCAAAAGACCTTATGTTACTGTGACAGTTCTTTTCCATCCTGAGCCAAAATATACCTGATACACACTCACCAATCCCTGTCCTACTCCCCATAAGCTGAAATAAGCCTAACACCTTTTCATACAACCTACCTTCAAATATTGGTT
TTAATGATATAAGTTGTTGCTAACTTCATCCTATCTGCCTTTAAAATAGCAGCCATCAGAAAGGCAGCCCAGAGAGCTGGCCTGCAACCCAGCAGAGCCTAAAGGGGGCCTGTAATGTCACGCCGACCCCATCTTCAAATCACACTCCCTGTGGTGGCCATCCCTAGAGACCTACAAACAAAAGCTCCTGTTCTTGGCAAGCCTCTTACAAGCAGGACAGATGCAGGAATTGGGAGTCAGAAGACCACGGTGTTCTTCCAGCTCTGAGCCCAACCATCTGGGTCACCTTAGCTGAGCTGCTCCTTCATGTCCCCAACCCTTCTG
AGCTCTGGGATTGGCAAGGGTGTGGGTGTGGTTTGCAAGGAAGACTCATGGACTGCCTGCTACCCACTACGTGAGGCGCTCCAGGTAAGAGCTGGTGGCTGGCAGTTCATGCCTCCTTGTTCTGCTTGGTGCCTATGTGGATGAGGCACTGGTTCCAGGGAGGTTACAGGGCTGGTTCCCCTGTACCAGGGCACAGCCTGGTATCAGCTCTGCCCATCTCTAGATAGTGGGAGCAGGAATCCTTCAGTCCTGATGCACAGATGGGCAGGAAATCTAAAAGCCACCTCT
TGGGATGGCTCATGTTTGTGCTGTGGAGATATAGGTATTTTCAGTTTGCACCCACAGGCTCTGCCATTATTCCCCCAATCACAAGTCCAGTGGTAGCTGTGTCCCCTGTTGGAGCGCGTCCATGGAAGCCCTTGGGTCCTGGTGATGGGCCAGTGTCCTTTTTCCCTTCTGATGGGGCCTCAATATCCTTTCTTGATGGACCTCCTGCCACCCAACCCGTTTCCCTAACTTAAGGGATAGGTTGAACTGTAGATTCGTTTCTTTCCCAGAAGACAATGAGGACAAGGGTTCTTTTGCACATTGATCTACCTC
ATATGTTTAATAAGATACCACAGGGCAACAAAAAAGGAGGAAGATGTGGCTCCTGCCCACAAGGAATTTGCATTCTAATTAGATTATGACAGTATGGCCCAGATTCCATTTCAGATGTGCCAGTTCATGTGCATTTTCCATTTTAGTTTTCTGAAACAGAAACTTCTTGTTCTTTAAAGTTCTTGTTCTTCACAAGTTGTTTTATACTGAGGAAAGAAAAAAACCCAGAACATTGGGTTCAGACCTCTCCAGAGATGACAGTACTGCATTATATGAAGAAATAGAAAGAAAAGA
TGGCCAACATGGTGAAACCCCATCTCTCCTGGGCATGTAGTCCCAGCTACTCGGGAGGCTGAGGCAGGAGAATCGCTTGAACCTGGGAGGCAGAGGTTGCAGTGAGCTGAGATCACACCACTGCACTTCATCCTAGGCAACAGAGCGAGACTCTGTCTCCCCCCGCAAAAAAAAAAAAGAAAGAAAGAAAGAGAAAAGAAAAGAAAAGCAACCACAGCCAGCCTTAGGGAAAACTTGGAAGTAAGTGAAATTTGTCTTCAGAATAACTATCTCCCTTTCTGATCTGTCTCCTACTCTTTAGATGTTCTCAGTCAAGTACTCACTGAACTCATTGATC
ATAATTCATCTAAAATTATTTTCGGCATGTGGTATGGTGTTAAATCCTATCTAATTTTTTGCCCCAAGATAACCATAATTTTTCAATGGTTACTCAAAGGCCAGGCCAACTATAGGCTGAAAGTCATAGTAAAAAAATAGTACATTTTAAGGATGTGATTGGTGAAGGAAAACATTCCATATGTGGTAATAGGGTGAATCTTCTGAGTGCTGATATAGTCTCTCTAGGCTGAAGTATTTAAAAGGTGGTGAGTATGTGGATATTCACTCCTTTGACCTGCTATTGCTCCTACAGTTTTAACAATTTAAA
AAGCAAATACCTTTTTTAAAAAGCGTCAATTCTATGCAGTAAAACAAAGCAAACATAAAAGTAAATCCACACTTTTTTAGAAAAAAGGGAAATGTTTCCCACTGCAAGAAAATACAAAGCAGGGAACTTAAACTTGATTAGGACGCTAAATAGCTCATGTAATATGCATACTCCCCAGGCAACCAAGTGCCTTTTAAAGAAGCAGTTATTAACCACCAGGGATATGATTGATGGAGAAAGAGGCAGACGTTTGGGGGACTGTATGGAAAATGGGGCTGGGTAGAAGGTGTAGACAGAACTTT
TGCAGTCACGGCCTAGAAAGAGAGATGTTGGGGTTCCCAGGACCAGGACAGAGGTGGTAGTGAACTCTCATGGGCATCCAGAGAAGGTCAGGCCCCTTGCTGACAGGCCTATCTGTGGGGCTACTGCTGCTCTTCAGCTGGGTGACCCTTGTCCAGCCAACCTCTCTCTCAGGTACAGCACTTACCCCTGTGGCCCACCTGCCTCTGGTGCTATGGGCTATTCCTGGGAACTGGAACTGATGGGGATGGGTGGAAGGGCATCTTTTCTTCTGGTAGGGGCTGATCTCTTTTACTCTCCAGTAGGGGTGGAGTGAGCTGTGGAAAGGCCCC
CGGCAACAAGGAGTTGCCTCTTCTTCCCCTACCCTCCACTTGCTGAGGCCTGGGGTGCTATTTAGAACCGCAGGACTCAGATCTGACGCTGATGATGAAGGAAGGTGAAGGTGAAGGAGGCTGGGAGCAGGGTGGTTTCCTGACGGGCAGGGAGAGAAGGAGGGAGTTGCTGGGGGGTGGGGAGACCCCGAGAGCAGCTGGAGTGGGGATACTGTGGGTAGGGAGTCACTTCCTTGGGAAGGCCCGGGATCTTTAGGTACATTTTTGCTTGAAACTCAAGGGAAATTCCAAGTCAGTT
GAGCCTTTGGGGTTTTTTGTTTGTTTGTTTGTTTGTTTGTTTTGGGTTTTGTTGTCAAAAAAAGAGTCAGACAAAGGAGCATTCAATAGATGTTGTTCTGGTTTTGGTTTTGTTTTGTTTTGAGACAGGGTCTCACTTTGTCGCCCATGCTGGAGTGCAGTGGCACGACCTCAGCTCACTGCAGCCTCTACCTCTGGGATTCAAGCCATCCTTCTGCCTAAGCCCCCCAAAGTAGCTAGGACCACAGGCATGTGCTACCACACCCAGCTAATTCTTGTATTTTTTGT
TGGGAGAGGGAAGCCCGGGGGAGGGAATTGGGATGGGCCGCGGGGGAGCAGGGTCCAGACTGTCACCCGCTGCTCTCTCCCTCTCCAAGGCTCTGGGGAGGAGCATCGAAAGGGCTCAGAGTCAGCGGGGTAATCTGAGGATGAGTCCTCCTGCAGAGGAGCGGAACACCAGACGCTCTGCAAAGCCCGCGGTGTCCGAGCCAGGCGGGGAGAGGGTGAGGGAGGACGGGTCGGAGTTGGGTGGGATGTGCCGCCCCTGCCAGCATGAAAGGGACCAGCCCAGCGAAGGCCTCACCTTATCCTGGTCCCAGTCCCACTTGGCCACAGCC
ATATATATATATATTTGCAAATCTGTGTGGTGATATTTGATATTTGGTGTCATGATAGTATCCCGTTCCCTAACAACCTTTCTCAAAATTTTAATGATTGATACACTTGCCTGAATCAATTATTTCATTCTGGGTTGCAAAATGGTGACTTTTCAACTCTCATTCCTTTTATTTCTTTCATTCCTTCTAGATTTATTACATGGAACTCTTTAAAAAAGAGCTTTCCCTTATCAATTACAGATGAACTATATACAGTTCTTCCTAAAAGGAAAGTTAAATGCTTAATTCTTTCCTTTTAAGAGTAAGGAGTTTATACAATGGTCACCTCTAACGTGGCAAGTTAGTTTTTTTC
TATGGGAGAAGGAAGAAAGCAATTTTATTATTTTCTTGGTAGCTGTGCCCAAGCTGCTTAAGGCAGGTAAAGATATATGCTGAAGAAAAAGAACAGTATATGTATGTGTATATATATATATACACACACACACATATACATATATATTCATATGTATACACACACACACACACACATATATATATTCTTTTGCAAACATGAAGTGAAATGGTACAGGATTCCAGCGCCTGATTATACACTTACCGTCCAACCTTGCAGAATTATTGTGAGGACTAGAAGTAATACATAAAT
TATATGCACAGACTAGGATCAATCCTGGATATTTGGACCGTTTATGAAGCTCCCTATGGTTGTCTTACCTCCCAGAACTTGCCCCAAACAGGTTTGGTGAAATCAAGGTAATCAAGCTACTGGGCCTCCCTTTTTAATAACCACCGAGATTACCACTTTGACAATGTTCCATAGCAAGTAAACTCCTTCAAGTAGCAAAGCTCATTTTTTTGTTTGTTTTGTTTTATTTTGTTTGAGACAGAGTCTCTATCGCCCAAGTTGGAATGCAGTGGCACGATCTCAGCTCATTGC
GGCTGAGGTGGGAGGGTCACTTGAGCCTGGGAAGTCGAGGCTGCAGTGAGCCGTGATCGCACCACAGCACTCCAGCCTGGGTAACAGAGTCAGACCCCGTCCCCTCCCCTGACAAAAAAAAGAGATAAATATATTCTAGGGAAACATCAATCTATAACCATAATTCCTATATTCTCAGTATCATCTCTTATTTTTTGGGGGGCTGCCTGCTCATTGAACAGCAGAGCATGGCATGGGGTTTCATCACATCCAACATACAACCTCCCTTCCAACCTAACTGATTTTCCACAGTGTTTCTCAGCACTGTCATAGAACTACCGCTTATGGAATGTATGAATGACATTATTA
TGTGGTGAGTGCTGGGATTTGGGCATGTGCTGGGCATCTGGACATGACAGGGCCTAGAGGAGGAGGTAAAGTGTAGGGAGGCTCCCAGAGGAGGTGACCTGTGAGTCAGATTTTGAGAGTTTTCCAAAGGAACGCACGGAAGTGGACAGCAGAGAAAAGGGAGGACGATATTCCAGGCACAGAGAGCAGAGTAGAGAATGCCATAACATCACAGAAGGACATGAGGTATTGGTGAAAGGTTGGGTGTTTAGCTGTTGTTTTGATTGGTAGTTAGGCTCATGGACTAGGGAGTAAGACAGTCTGGGTTCAAATTCTATTCCATCACTTCCCAGTAGTGTGATCTTGGGC
GTTCATTCTGGAGGGCCATGCTAGCGGCACAGACAGAATGGCAGTGATCATGGTGCAGGAGTCGAGGAACTGGCCCTGTGAATGTCAGGCATGTGTCCCCCTGGGTTTCCTGGTCCTTCCCTATTTGCCCTTGCCCTGACACACCTCTCATCCTCCTTCATGCTGCCTCCTGCACAATGCTTCTCCAGATTGGCTCAGTCCTATTTACACAGTCTTTGATCTGGTGTTTATGTCTTTTTTTTTTTTTTTTGAGACTGGTCTCAAACTCCTGACCTTGTGATCCACCCGCCTCAGCCTCCCAAAGTGCTGGGATTACAGGTGTGGGCCACTATGCCCGACCTATGTCTTTATTTTTTTTTTTATTTTTTTTTTTGAGACGG
AGCCTTCCAGGAGAGGCTTGTCCCCACCCTCCCGGTGGCTGCCACCCTGCTGGGCCCTCACGGGTGGGGCCCTGGGCCCAGGCATTGCATCCGATGGGCTGTGGCACCGCGGGGCTGCACTGGGTCCTGGGAGCTGGGAGACGGTTTCCCTCACTCTGAGGCTGGGGTCACTTTGGACCCTTTCCTTCCTGACACGGTGAGCCAGGAATCTGGGCCAACACCTTAGCCCCGGCCATTCCCCCTGCCTGCAAGTCTCCTGCGGAAGCAGACGAGGAGCTGTTGGGACAGAAGCCCAG
CGGACATGTGGTCACCCATTAATTGGAAACTGGGACCCATTTTTTTCCTCTCATTAGCTCCCGTGAAAGTCTGGGCAAGTCTCATGGTTTCCAATGCAGAAATGAAGAAACGGAAGTTACAAGCAGGGAGGTGATGTGCCCAAGGCTGGGCAGAGGTTAGGGCCCTTCCCGCTGGGCTCCGTCCTCTGCAGCCCTTGTGGCTGGCCCAGCCCCTCATCACCGTGGCTCACAGCTTACTTCATGTCCAGAGAACCTACAAGGGGTATACCCCTCAGGGCAGTTCCCAGCGGCAGGGCCAGAAAGGGATTCTGGAACTC
GAGGTCAAGTCCTGCAGCCTCTGACGGCACCCAGCTGCTGTACACAGAAATGTGTCCAAGATATTTTCTCTTCTCCCTCTTGGCATCAGGCTCCAAGGGTTGGAGCCTTGGCCCACCGCAAAATGACTGGAACTGTCTGGGCAAATCCCTTCACTTCCTCAAGGTGCTGCTTGGCCCTGTAAAATAGGGTTGAAGTGCTTGCTGACTTCGCAGGTAGCCTGCGACAGATCGTAATAGGTGAACACAATTTGCAAGGTGCTTCTGTGTGTCACTCGAGATGATGCTCGCACAGGTGCCCTGTAAAAGCCATGC
AGGCTGGGCTCAATCTCCTGGCTCAGGTGATTCTCCGGTGTCAGCCTCCCAATGTGCTGGCATTACAGGTCTGAGCCACCAGGCAAGGCCCTGGCACTTTTAGCGCTAAAAAGGGAAAAGTCTCAGGCGGGCCAGGATGGGCTGGTCACCCTAGATCCATTGCGCCCTTGATTTCCAGATGGGACCCCTCCCCACCCAGCCACACACCCTGGGGGAGGAGACCTCCTGCTGTCTCATGCCTTCCTGCGAACCCCTTTGTCCCCTGCAGGCCCCTGGTTCTGGCGCCTCCAGCCCTCCGGACAGCTGGTGTCCCCGCGACCCGCACGGCTGCACCGCTTCTGGGAGGGGCTGCCCGCCCAGGTGAGGGTGGTGCAGGCCGCCTATGCTCGGCACCGAGACGGCCGAATCCTCCTCTTTAGCGGTGAGTGGGGCCGGCGGCGGGGCGCGCTGGGGCCGGCGCGGGGAGCCCACCCCTGACCTCCCGGCCTCCACCCTGCAGGGCCCCAGTTCTGGGTGTTCCAGGACCGGCAGCTGGAGGGCGGGGCGCGGCCGCTCACGGAGCTGGGGCTGCCCCCGGGAGAGGAGGTGGACGCCGTGTTCTCGTGGCCACAGAACGGGAAGACCTACCTGGTCCGCGGCCGGCAGTACTGGCGCTACGACGAGGCGGCGGCGCGCCCGGACCCCGGCTACCCTCGCGACCTGAGCCTCTGGGAAGGCGCGCCCCCCTCCCCTGACGATGTCACCGTCAGCAACGCAGGTGGGGAGCGCGGTGACCTGCGGGTTACTGGGCCTGGGGGTGGGGAGAGGGATGT
CCAGCTACTTGGGAGGCTGAGGTGGGAGGATCACTTGAGCCCAGGAGATGGAGGTTGTAGTGAGCCAAGATTGGTCCACTGCACTCCAACCTGAGTGATAGAGTGAGACCCCCATGCCCCACCCCAAAAATGTTAAGGTTTGCATGTGGGATTCAGACAGTTGATTGAGCAAGTCCAGAACTGGGATCACTGTGTTTCTAGCAGCTCTCATGAAGACCTGGATGTTTGCATTCAATTATGGTGGCATCCGGTTTATTTATGGTTGCTAAATTTAATCAAGCAGTTTAAAAAATTTTCAGAAAACCTAAATCAGGATGTCAA
CTTGCGGGACCCTGGGGAGGAGCATGCGAGGAGGATGCGGAGGGGCGCGGGGACCCGATGGAGCGGCGGGGACGTGGAGGGGACCCGGGGCGAGCGCGGAGGGGACTCGGGGAGGGCGCGGGGACGCGGAGGGGACCCGTTAGGGACGCGGAGGGGCCCGTTGGGGATGCGGTGGGGAGCGGGCGTGGTGCATTCGGGACTCGGCGCCAGGACCTCTATCTACTTCCCCCCAGGTGCCCGGGCCCCGTCGCGCTGGTTGGGCTTTCTCGGGAAGGCGACCCCCCGGCC
TGGCCTCCCAAAATGCTGGGATTACAGGCGTGAGCCACCGCACCTGGTCCATTTATTGTCTTTATAGCTATATCTGTATGTATATCATCTACAGCTTTCTGTATGCTTATTTACAGCTACTGTAACAGAACCCCCAAACTGCAGAGTCTCATTCACAAACTGTTCAATACATCCAATTTCAAGAGGCCATTTCAATGTTCTTTCAGTCCCAGTAAAACCAAACCACTGCATAGTACATATCTCAGGTCATTCCCAGAATATCACGTGGCCATGTTCTCATTCCCTCCACGGATTTTGTGGGCATC
GGATAAGAGATATTTCTGGGACTCATGTGGGAGTCTTATACCTGCATTCCAAAAGGTTGGTGAAATTCTAATAGCATCTATGGTTAGATTGCGAAGACATAGGATTACAAAGTGGATGAGATTCAGGCGAAACTTTGGATGAAAATTGGAATGTTTGGACAGACTATGTAAATATGTTATGTGAATGTATTTACCTAAATGTATTATGAGGAAAGATATTGTGTCCAACTATGGAAGAGTTCCCCTACGTACTATTATGAAACAGAAGGCATGTAAATCTTCCCTTCAACCAATATTGAT
TTTTGCCATGTTAGCCAGGCTGGTCTTGAACTCCTGACCTCAAGTGATCCATGCACCTCGGCCTCCCAAAGTGCTGGGATTACAGGTGTGAGCCACTGCGCCCGGCCCTGGTTCCCATTTTTAAAAGGTCACTTCAGTTGCTATAAGGAGAAATGGATTATGAGTGTGGGGCAAGAATGAAGCAGGGAGACCAGTTTGGAGGTGGCTGCAGTTGCCCAGGGGAGCAGTGATAGTGGCTTGGACCACTCAGAAAGACAAATTTTGGAGGAAGAGCTGATGCCAGG
CCCTAAGGCCTCATGGGATTACCAGTGGGGTCCTTCTCGACTGCCAAGGGCAGGGCAACCTCCCCTGCTCAGACTCAGATGTGGGACCCAGAAGATCTGGGTTCTGGTTTCTCTGCCTGTAAAATGGGGGTGACAGTCCCAGCCTCTTGGGCTGAGAGGATGATTGCATTCAAAGCTTCTGAGCTCCTAAGATGTTTTTCACATCTGTTGGGGGTCTGTCTATCCATCTACTTCTCAAGCCCCACCTCCTGCTTCCCGCTATTATCCATAATGAGAAACTTTTCCTTCCCAGCCTGGAAGGTCCAGCTG
TGTGCCAGTCCCTAATAACAGAGAAGTATAATGTATTAGGGGTTAAGTGTGCAGGTTCTGGAGGTGGAGTCAGGCTGCTTGTGTTCTAATCCTAGCTTCCACACTTATTAGCTGTGAGACCTTGGGCAAGGTGCCTTACTGAGTTTAGGTTTCTCATTTGTAAAAAGAGATATAATAATGGTATTTAAGTCATTGTTATAAAAATTAAATGAGATAATTCATACAAAGCCTGGAGTGATAAGCAGGAAAAATTCTCAGCAGTGGATAAGAATTAGAAACTTTTCATTTTCTCA
GCGGTGCAGGACGCGGCCCAGCGAGGCCATGCCGACAGCAACCACACGGACCTTGGTGGACGTGCTGGCCAGCGAGTGGTCGCGCACGGCCTGCCCGACATGCCTGGCCAGGCCCACGCGGAGGGCACTGGTCAGGATCCAGGCTCCTGTGGGGATGGAAGAGGGCCTCGTTGTGCCGCACGCCCCAGGTCTTCCCTAGCTGGCCCCACGCCCTAACCCCTAGGCCCAATCAGCAGCCAGTTACCTGGGAGCCAGGGGTGGGTGCTGGGGAATGCCTCACGGTGGGGTGGGGAAGCCGAGGCCCAGAGAGGGCAAGGC
AGAAATGCCTCCGAGGCTCCAGCTGAATGCCGCTCAAGGCTTTTGGAGTTAAAACGGCCCTTCTCATTCCTGGAGCCTCACCTGCTCCTTGCACAGGTGCCCTGGGAAAACTGTGGGACTTGCCCAAGGTCACTCTGCAGTACAGTCAGGATCAGGACCCAGCCCAGCTGGCCCTTGGCCATTCTGACTCCTGCTGTGAGGGTGGGTTGCAATCCACTGGGCAAAACACTTTATGCTGGGGCAACAGTGAAAAGTTTGAGCAATAGTGACAGCATAGGATCACCAGGTTCGTCCTGTTTCCCTCCTTCCTGAAGATACAGGGTGAGGCACAG
GAGCCTGGCAAACAGTAGAGGCTCAGAAAGGTTGTGGATTTTGGAGTTGAAACTCTCATGCTGTCTCTTTCTGGCGGTGGGACCTCAGACATGCAGTTTGCCTCTCTGAGACTCAGTTTCCCCATCTGTTAATTGTGGATGGTGCTGACTTGGTCTCCCCCAGTCACTGCCAGGACCAAGATGTTAAGGCTGGTGAAGCACCTAACACACCATGCAGGGATCCAGCTATCCTTGGGGGCTTTCTCCAGAATGTACGTGGGAACCCTGGAAGGAGACATGTAGTTCCATTCCTCTGGG
TGTTCTAAAGATCAGAGATGGCTGATAATTGATATATCATGTTCTGCAATCATCGTGCCCAGCATTTTGAGTTAGTTGCTGTTGCAATATTATATGATTTGGATATCATATAGGATTTGGAAATCCTATCAGATTTGGATAACAAATTTGCCCTGAAAAGAGAACAAAAAGAGAACAAAAGAGAACAAAAGATGGATCTTTGAAAATGAATATCCATATAGCAGTGTTTCCATGGAAGAATTAGAATGATTGTTTTAAAAGTATTTCTCTTTCCTTTCCCCAGATGAACCTCTACCTTAAGTAATGA
GGGCAACAGAGACACTGTCTCAAAAAAAAAAAAAAAAAGCCCCATCTCTGGCTCCAGACTCTAAGCTCCTGGAGGCTAAGGACGGCTCTGTTTTGCTCACCATGGATTCCAGTCCAAGTAGAGTCTGGCACAAAGTAGGTACCTGGACTGATCCCTCCATGAACGAGGAGGGGTGGAGTGGGGTTCCTGAGTATTTCTTCAGTTACAAAAGACGTAAGTCATGGCCACGGATAGAGTCATGGGCTATTGCAAGCAACAGGGATTGTAGCTTTGGTTGGAATTATAGCTCATTGTGAAGACACTGGTGAC
AGCAAGATGATGGACTAGGAAGCTACAGGCCCTTCTTTCCCCTACAGAGACACCAAGTTAACAACAGTATATGGACCAGAATGCCCCTGTGAGAACTCCAGAGACCAGGTGAGATGCTATAGCACCCAGGCCATTGTAAAATGAAGAAAGGATTCCAGAAAAGGGGTAGAAAGCCTTATGGCAGTTGGTGCACCAGTTCATGCTTCTGCACATTCACAGTATAGTATGGAGAAATTGGGAGGAAATCTTCAAACTGAGGGTCCTTCCTCAGAACAGAAACAA
TGCAATGCAGGCAGCCTGTGCACAGCACTTAGAGCTTTCTCGCCAGCTGTGTGTCGGCGGGTACGTACCTCAGTGCCTTTGCACATGCTGGCCTCTGTGCCTAGGAGGTTTCTCCTGCCCCGTCAGAACTCCAACTGCCTTCTCAAGTGTCCCTTCTGTGAATCTGTCCCTTCACCCCTCATCCCCATCTGTTCCTCTCTCTGCTTTGTGCACATTCGGGACCTCGCACGCATCGCAAAGCCATTACCGTATTGTGCCCCAGAAGGTGCCCCAGAAGTTAGGACTGAGCGCCATCCATCCCTGAAGCCCTGTGTGTACGAGTTCCTAACAGCTCAGTGTCCCCCACA
ACCCTACACACATGTCCTTACTTAATCCCTAGCCCGACTCTGTGGAAGAGCTTAGGTGAGACCCATTTTCCAGAGTTCCTACCTGTTTCCTACTTGCTACTGAATTTCTTACTCGTAGTTACCTTATTTTTTTTTTTTTTTTTTAAGAGGAGAAGCGACTCAGAGAGAAAAGGGGCGAAGAAGGCTGGGCCGTGTAGAGGAAAGAAAAGGCGCGAGAGAAGAAGACTGCCCGGGTGACCGCGAGGCCTCTGAGGAATGGCTGAAGAGCAGATCCATCTACATGGGGCTGGGAGGGGAGGTGCGGTCACCGCTCAGCCGCCGACTCAGCCGAGGGAGACCTTGGCCAG
ACAGAGCTCACTGTCTCAAAGGCCTCTGGTCCCTGAGTTATTGGACTTCAACAGGAATTTCTAAAAAAAATTGACTTCCCCTTTTTTTTGAGACAGGGTCTCCCTCTGTTGCCCAGGCTGGAGTGCAGTGGCATGATCTGAGCTCACTGCACCCTCTGCCTCCCGGGTTCAAGAAATTCTCATGCCTCAGCCTCCTGAGAGTACCTGGGATTACAGGCATGTGCCATCACACCCAGCTAAATTGTATATTTTTAGTAGAGACGGGGTTTCACCATGTTGGCTAGGCTGGTCTCGAACTCCTGGCATTGAGT
GCTGGCTGTTAGTCGAGTCGGCCTCCCCACACTTACAGATCCAGGAGAAGGACAATTCCTGGACTCAGTATCCCATCTATACTTAGGGGGAGATTGTAGGCTGTGTAATTCTTACGGTCCTGCCCAGGCTATGAGGCCAGCAGGCTGGGGGCGAGAGTCTAGGTAGGAGTGAGAGGAGAATTCCGCTCAGCCCTGGGGTCTCCTCGTTACTGCCGCCAGCCTCTCAGATTCCCCCCCGCCCTTCAGAATCCAGGGAGGCTTTTTTCCCCTGCTTATTTCCTCCAGAAACACCCCCTTTAGAGATACAGGCTTAGGGGCATGGTTAATATGCAGAAATCCTC
CAGGCATGAGCCACTGTGCCCACCGTGCCTGGCAGAAGTTTGTTCGTTTTCATCATGTGGACATACCATATCCATTTGTGTTGTTTCTAGTGTCTGGCCATTATGAATAATGATGCTGTGAACATTCTTGTACGTGTCTTTTGGTGAACCTATGCATGCATTTATTTTTTGCAATTATGTGTGTAGGCAGATTATGCTATGATTTTCATTTCATGGTAGTGGAATGGGGGATGTCATAAAATACTATCCAAAGGGGGCATAGGTTCTAAGGGGATGGTTGAGACCCTCCTGTTGGAAGCAGATG
CCCCTGGCATCAGCCAAATCATATCCTGAATAGCTGCAAAAGCCTGATGAATTTATTCAGGGAAGACAATTATTTGAGAGATTTCTAGTTGTGGATGAGAAAAATGAAAACTAAAGACACCGAAATGAAAACAAGGTAAAAACTAAAACCCAAACAACAACTGCCACAAACAAATTCCCTCCACACCGTGAAAGGCACATTATATACCTTAGGAAGGGGAGTTATTTAAACTGATGCTTCCACCCTTTCATCATCACTAAAGCCTGGAACATTCCTTTTGCCAGCTCAAGACAGAATTAAATAACTCCTTCAGGCACA
AGAGAACAAGAGTCTATTGATGCAGTTTAAAGAGGTCACTCTGGGGCACGGAACAGGTGGGGAAGGGCCAAGAGTGAATAAGGAGGGCAAATGTGGGCACTCAGCTCATGCACTCAGCTCCTCATCCTGTTCTTTGCTGTTTTCCACTTCACAGTCTATCTGTACATAGAGCCTCATTCTTTCTGCTAGCTTATTCTATTGCATTTCCGTTGTGGAATACCACGCCACATGCAAGAGACTGAATTGTGACCCCCACCCCAATTATAT
TTTGTTTTCGTTTTTAAATGTGACATCACACACACACACACACACACACACACACAAACACACACACACACCCCAGCGGACACTTTCTCCTACCACCATATTTAAGCAAGAGGCTTCGCCAGTCAAAAAAGCAGTGACACCGTCTGTCTTCCCACTCCCTGAAGACACCCATTCTACCCGGGCGTCTGCCCTTGACCCCATTGATTCTAGGAAGCGGCCGGGCGGCGCTGCCCACAGGCTCCGCCGCCAGCACTAGCAGAGTGACCGCCCGCGGGACCCCAGCGCTGCAGAGGAGCCCCGCGCCCCCGGCCCAATTCTCCCAAACAAAGGCCGAGGGGGAGGGGAGGGACGCGGGGGTCGAAGGCCTACAGGAAGAGGAGCTGCGGGTGCCACGGGTCAGGCAGGCTGGGCACCTTTGCCCGGGAGCCCTCTGGGCGGAGGCAGAGATACTTACGGCGGTCTCGTCGCGGTACACGTCGGGGTACTGAAGGGACAGCATGGCCGGGGACAGGCAGGGGGCAGCGTGGAGGGGCGCGGGCTCCGGGAGCGGACCTGAGCTAGCCGGGCTGGCCGCGAGGCGCGGCTGGGGCGCAGGCAGCTGCGGGGCGGCCGGCGGCAGCGGGCGGCCGGCTCACGGCCAGAGCTAGCACAAACGGACTGGCGGCGCGGCGGCGAGGACGTGCAGAAAGC
GAAATCACTCCAGCTTTGAGAGCCAATTTTGAAGATTCCCGGGTGGCCCTTATCCTACATAAGGCATTTCTTCAATGGCTGCAATTGGTATATTCTGCCTGGTTTTTGTTTTGTGGTAAATATTTTCATTCTATTTTTGTCTTTTATATAGTCAATTTCAGCAGCTGTAAGCCAGTCAACTGAATGGAAACACAATTAGCTAGCGCAGGGCACCTAGGTGTTATTATTTGGCCACTACAAATAATGCTACAGGGAAAGTTTCTGTACTTGTATCTTTTCTAGTGTCTGATGAG
CAGATGTGAGCCCAGCTCAGCCTCTTCAAGGGGACGAAGCTAGCCCCTGGCGAGGGAGAGAAAGGGGCATGTTGGCACCGCTTCCTTTGGCCTTCTAAATCCCTCTGGGGATGGAAGGGTCCTGGAGTTTTTAAAACGGCAAATGGAGCATTAGCTGAATTCTTCCTAGCGTTATACCCTTTCCTGCACCCCTTCCCCAGGTATGCACCACTTTGCCTCTTCTGTAAGTCAGCCTCAGTGTCTATTTGCCTACTAGGTCGGGCTTCAGTAAATGCATTTTGTTCAGC
GCGGTTGCCATGTTGTAACTATCACTGCACCTTTAATTCACTTCAGTGAGCGATCACTGAGTTTTTTCCACCATTGTTGTAAAATTTGTTTTGCTCTTGTGTGTAAAAAGACTGTGAATTTAACCACTGGCTTCTCCTGATATTAACTCGGCTTTCTACGGCTGGGAGGTTGTCTCTGACATTCTGGGTTTCTCAGCCTTCTGTCAAAATCCAAATACAGTCAGTCCGCAGTATACGTGGGGGACTGGCTCCAGGACCCTCCCTTGAAGATACTAACATCACAGGTGCTCAAGCCCCTGATACAGAATGGCACAGCGTTTGCAGACAACCTATGCACACCCTGCAAGCTCTTTCTTTCTTTTTGAAGGAATATAAAACTATTTATTGACCACTGTTCACCAGTATTTACAATAAATTAAACAATATATAGTCGAATAACATTCTGCTTGCTACAGAGTT
GCTCGCCGTCTGGGGCTGCCTGGGTTTCTGCCTCTGTCGCCCCGCGCCCCGTACCTGTGCCCTCCTGAGAGGCCCAAGCCTCCCGCTCCCGCAGGAGAGTCTCGCCGCAAGCGTCCTTTCCCGCCTTTTTTTTTTCTGGCGCTCAGCACGCATGCGCAGGCGCGGTGGGCCCGGGAATGGAGGGACGGGATGGGGCAGGCGTTCATCTGCCTCGCACCTCGTGACGTCACAGGCGCGCTGCGCCTCCTGATTGGCCAGCCGGCGCATCGCCCGCAGTAATAATAGCTGGGCGAAGGGCAACCAGGCCCCAAGAAGCGGGCCTTGAGGTGGGGAAAGGGAGGGAGG
TCATACTTAGCGATAGGTTGGGTTTTCTCAATTTTGTTCATGAGGAAACAGAACTGGGATTTGAAAAATGGGCCTTCGTGATTGCCGAGCTGGTAACTGCTCCGTGGCGTCCATTCCCCCACCCCACCCCCTACTCCTGCAGACTCCTCTTTCCCTCGTTTGTTCACGAAGACAAGTACTTGGTTAAGATGCTGCAGAGACAAGGATGTTCTCAGCCACTTCCTAGAAGAGCTCCACCCATCCTCCTACCCTCCCTTACTTCAGAGCATGG
CTAGTAGCTGGGACTACAGGCGTGCACTGCCACGCCCAGCTAATTTTTTTGTATTTTTAGTAGAGACAGGGTTTCACCATGTTGGCCAGGATAGTCTTGATCTCCTGACCTGGTGATCCACCCGCCTCCGCCTCCCAAAGTGCTGGGATGACAAGCGTGAGCCACTGCGCCCAGCCTGCAAGCAGCCTTTCTAAGGACAGCAGTTCAGGCGGGCCGTGCGAACTCATTTCTGCACACTGAGTCATTGAGCCTCCCATGTTCTGATGGCTGCTTAAATAAGA
TGGAAGTAGTTGTGCATTTGAGTGGCAGGATTAGGGGTCATTTTAGTATTATAGTCTTAACATTCTGAAATAGTTTCTATATATTTTTAGAATATGATATTAGAACTTAGAAAATTTCACAACATATAATGCATGCCACCCCTTCTTTGATGAGTAAACCAAACCCAAGAACAAGAAGCTTCTGATGTTTAGTAGAGCACCTGTAATCCCAGCACTTTAGGAGGCAGGTAGGTAACTAGAGGCCAGGAGTTCGAGACCAGCCTGGCCAAAATGGTGAAACTCCATCTCTACTAAAAATACAAAACAAAATTTAGCCATGTGTGGTTTCAGGTGCCTATA
GTCATTTTGAGAAACATTATCCCTGCAGATTTCAGATTTGAAACTCAAGAAGGCTATGGTGGATTTCAAATAGGGTAATGTTAAATGGCCTACATTTTTACTAGTATTGTGGGCACTCCTACCAGAAGAAAAATTTTTTAATTCCATATAATTCAGAATGAAGTTAATCAGAATGAAGTTGTTCCCCACTCCTTTCTTGTGTCCTTCCAGCCCTCAGGATGGTAGCAGCTTCCGCTGCCACTAATATGTGGTTGTTTCACCAGCCCATTTGGCTTCTCAGCCCAGTCCAACGTGTAACCAATTTCCTGTTTTAAATTCCCTCTTTGAAA
AGTAGAGACGGGGTTTCACCATGTTGGTCAGGCTGGTCTCGAACTCCTGACCTCGTGATCCGCCCACCTCAGCCTCCCAGAGTGCTGGGATTACAGGCGTGAGCCACCGCGCCCGGCTGAACAGACACCTTTTGAGCTCTGCCATGGTCCCCTGTTGGGTGGCTGTGCAACCTCCATGTTAGATGGAGAGACGGAGGCCCAGAGATGGAAGGAGGTGTGACCACAGTCCTGGTGGCCAAAGCAAGGGCTCATGTTTTCTGACCACTCGCAAAGTGTCACGCATGCATCAGTCTGACACC
CACACAGCACCCGCAAGAGGTGGAAATGGAAGCCAAGCTTGAGAGGCTTCAAACGTCCCTCACTCACCCTGACCAAGGAATTAGAGACCCTTTAATAAAGATGAGCACAATGAAAGGGTTAAAGTCAGTCAGTGTGCTTCTGGAACTTCAGGAAATAGTGTTCTTTTGAGCCCATTTTGAGTTAGGATGGGCTAGTTTCTTTTCAAACACACACACAAAGGCCTGTACTGACTTCTAAGGTCATGGGCTAAGGAAGCGAGCCCTCGCCGTTATTTAAATAATTAAGGCGCCAGTTAGTTCAGAGACGATATGATGGAGCTGGGCCTTGGACATGACCTGGTG
GGGGTTTTCTAATCCGATTTTTATTCAAATATTGCCTCAAAATGCGTTAACAACTTAAACATAAGGTCTGAAACTATAAAACTACTAGAATAATTCATAGGAGAAGAGCTACATCATATTTGTCCAAGCAATGATTTTTGGATATGACCCCAAAAGCACAGTCAATGAAAGCAAAAATAGACAATTGGGATTATATCCAAAACTTCTGTACAGCAAAAAGTTGGGGTGCTGGTGGTGAAGAAATTTTGATTAATTAGTACAACGATATGGTTAGAATGAATAAGCTCTACTGTTAGCACAGTAGAGATTATTGTTAACAAT
GCTTGTTTATGGTTAAAGAGCCACCTCTCATTCACTAGTCAAAGTAATCACATTGAATTACAGCAGAGTAGAATAAATGAAAGATCTTCACGCAATTCCATACATGTGAGAAATATGGGCTCTTCTATTGACACTCTCTCAGGCCAGGAACTTAACTAGATCATCTCTCTGCCTGAGTTGAAAGTCCAGTCAACAACTGTTTATCCGGCATCCAAGAAAAAGGAAACATAAATAACCTGAACTACTTTTTTTAAGGCATTTATTCAGCATCACGATCAGACTATTACATTTAGCAATCAA
AAACTCTGATCCAACATTGAGACCTCAGCGCGCCCTTGTACCACCACAAACCACAACATCATTTTGTTTACACCAAGTTAGGGAGTTCAAAGTTGAATTCATGAGAATCTGAGAAATCTATGTCAATCTGTTTCCATGGTAGTGTTATTAATGACTATTCAATTGCCAATAGATTTATTATTACCTTTTAAATGCCTCAAACTCCAATTGGCCATTGTAACCCCATTTTCAATTGGTATAATAATCTTGCCTGCAGAGAATCTGTGCCAGATGCTGTGTTGCCAATGCCTTAGTTGTCTG
TAGATTCTGGCTTTATCAAATCCAGCTATAGAGGGTATTATAGGGAGATGGGGGGAAAATTGGAATATAAATTGTACATATATATTGTATTGATGATATTATGATTATGTGTTACGATACCTGCAACTCATTTCCAGAGGTTCAGAGGAAGAAAGCATCTATCAGGAGTGGGGGAGGGAGAAAACAAATGCAACAAAATGTTAACAGTTGGTGAGTCTAGATGAAGGGTATATGGGTGTTCGTTGTACTGTTCTGTTGTCTTTGAAGATTTTTTTAAATTAAAAATTGGGAAAAAAATCAACAGTGGAGAAAAATTTAGTGGAGGGAAACTTTAGGGAAATTTTTAATCCCCAAAATGCTGAGGTCCATTTTGAAG
ACGCGTGAAGTTGGAAAACTCATCAATTTTCGGGGAATCCCGGTAAGGGACAGTCCTGACTCCCATCAGGAGGACGGTATCCACGCGTAAACTACCAGGGGTTGGGTTATCATGGGTCAAGATTTGACCAAAGAACAGAAAGTATTTTTTTAAAACAGTGCAACAGCTACTTAAGGCTATCCAGTGCACTGTAGAGCCTGGAGCTCTACACAAGCTTTTGTTTTTAATTCGGCAGGAATGCCCTCTGTTTCCTGATCAAGGAACCTTAGAATTATTTATGGGTGCAGGTAGTCCGCTGCCCGGAAAGAGGATATGAGCAAGGCCATTTTAACTAT
TCATTTTCCTGTAAGATTAGTAACTTTAAGGCTAAAAACTCTAAAGTAAGTATTTCCCAAGCCCCTGCTGTAAGTCAGTCATGTTGTGGGTACCAAGGCTATGAAGATGTCTCAGTCTCTATTTTCAGTGACCCAGTCTAGTAGGGACAAGCCATATGAACATATGCCCAGTTAAATTTGAATTTCAGGTTAACACGGAATTTGTGTGTGTGTGTGTCCCATATATGCTAAAGCAGTTAACTGGGCATCTATTATTATCATTATTTTTATAAGCAAAATCTTGCAACCGTGCATATAAACAGATGATTGCAGTATGGGCTTT
AAACCCTCAAAACTAAAAGCAAAAGATTGCTTCGTAGCCATAAAGAAATAAAGAATGACAAAGCTTTTATATCCTGTCTTTTTGTTGTTGTTGTTGTTTTTGAGACGAGATCTTGCTCTGTGGCCCAGGCTGGAGTGCAGTGGCATATCATAGCTCACTGCAACCTCCACCCTCTGGGCTCAAGCGATCCTCCCATATCAGCCTCCCAAGGAGCTGGGAGTACAGGAGCACGCCACCATGCCTGGCTAATTGTTTTCATTTTTTGTAAAAACGGGGTCTCACTATAT
AAGAGAGGGGATTCAGCTGATTTTAAAATTCACAGTCACGGAGAGTGTAATTTAGTGACTATAGTTTAATAATAAATGTTTAGGATGACCCCAAATTGCATTATTATGTTCAGTCCAAATTTATATGTGGCTCTGGAAGAGTCACTTAAATGTGCTTTGAGAAATTTGGTGCATTGAAAGACACTATCAACAGAGTAAAAAGGCAACTCACAGAATGGGAGAAAACATTTGCTTATCATACATCCAGTAAGGGATTGATATCCAGAATATATAAATGTATAAAGAACTCCTAAAACTCAACAAC
TGGCCGAATAGGAACAGCTCCAGTCTACAGCTCCCAGCATGAGAGACACAGAAGACGGGTGATTTCTGCATTTCCAACTGAGGTACTGGGTTCATCTCACTGGGGAGTGTTGGAGAGTGGGTGCAGGACAGTGGGTGCAGTGCACCGAGCATGAGCCAAAGCAGAGAGAAGCATCACCTCACCCGGGAAGCACAATGGGTTAAGGAATTCCCTTTCCTACTCAAAGAAAGGGGTGACAGAGGGCACCTGGAAAATTGGGTCACTCCCACCCTAATACTGCGCTTTTCCAATGG
GACTGTATGATAAGGTGTGAATTCCTGAGAAAGCACAGCATTCCTAGCTGTTCATAATCTGGGCCAGCTTAACTTCCCATCCTTGGCTCCATCTAAGGGCATCTTTATTTCCTCCATGAGGGAGGCACACTCATTGCTCTGTGCTTCTGCATGTATAATCTTGTGGGCTGGAATGCCCTATGCATCCCTTTCTACTGGAAGAAGTATCCATAATATTTGAAAACTTAGCTTAAAAATTATCTGTAACCCTTGTGTCTCTGCCACTAAGAGCCTGAGTCATTTTGGGAAGAATGCAATGGTTCTTTCGGTTTTGCATCTCCCA
CCTGGAGCCAGCCCGGCCCTCATCTGTGCACGCAGGGTGTGCTGCACCCCACCAGGCATCTCCAACTCGGAGATTCAGCTGCAGCCCTGGCCGTCAGACCCACGGGCCCTGAAGTCCAGGGGGCCCTCTCGCCCGCCTCCTGTCTGCAGATGGGGAAATTGAGGCCCAGCCAGGGCAGGGGATTTGCCGACGTTTCGCAACAAATTCGAGTCAGAAATAGGCCCAGCTGGGCCTGCCGGCGCGGAGGCCCGCTCGGGACACTGCTGGCCAACGCAGGGCCCAGCACGGTCCCAGTCACACCCACAGCAGGGTCCTGCCAGCCTTCTCCGC
GAAGGAAAGACATAAAGCCCACCTGGGCATCATCTCTGAGAGAGACACTGGCCAGCGTGGAGGGTGCCCTGCGGGGAGTGGCTGTGTGAGAACCAGGCTGCATGAGCCCTGCTCAGGGACTCAGGACCCTTTTCCTGGGGAAAAGAGGATTCGAGGGCTATGGGAGCCCGCCCTGCTTTTCTGAAGGGCTTTGGTTTGGAAGAGGAAACAGGCTTATTTTATTATATGTGGCTCTAGCAGCAGAACTAGACTTATATATAATATTTATATATATATTCGATTCGATAATTTGAATAAAGATCTCAGCATTGTGCCTAGCATTTTTTTGAGAGCTC
TCTGGAGGGAGTCACATATGCAAAGACAGAATTTATTTATTTATTTATTTTTGCCATCTGTTCAAGAAGACGAATGAGTTTACCTTGAAAACAGCCACATTACAAAGTGATTGGTGGATGGGAATAATTTGTTATAACGCTCCAATTCCGCAGCTTCTTTGCAGGTGGAGAGGATGCCCTCCTCAGTTCCTGGGGCTCCAGAGCGTCGCTTCCTACTGGGAACTGGAGAACAGGCAGCTCTTCCCATTCTAACTAGAGCCTAGAAAGATGGTTCCTTTTGATTGCAAAAAAAAAAGTCATGAGTCAGCTG
TAGTTAAATTCCAGACAGTATGTAAAAGGCTTGGGTATGTACGGTGGGCCAGGGGAGCAGGTCCATTGTTTTCAAATATTTGAAAAACAGCTGCCTGAGGGAGGGAAGACATCATTAGTATGTGTTTCTCAGAGGGACCAAGACCAGGGACAGTTATGGGAAAGCAGATGTTGGCATCCCATGAGGGTTTTGGATGCTTCACTCCAAATGTCACCATTATCCTGACACTAAGAGTGATGAAGCTGAGGCTAGGGTGATCCTCAGTCATTTTGCGGAAGTTCAGCTGGGATAGGAGGCAGAAGT
GCCTGCAGCTCCTGCAACTACACCTTCGCCAAGAAGGAGCAGTTCGACCGCCACATGAACAAGCACCTCAGGGGGGGGCGGCAGCCCTTCGCGTTCCGCGGCGTGCGGAGGCCGGGAGCGCCGGGACAGAAGGCCCGGGCCCTCGAGGGCACACTGCCCAGCAAACGGCGCAGGGTGGCCATGCCCGGCAGTGCCCCTGGGCCCGGCGAGGACAGGCCTCCTCCCCGGGGAAGCAGCCCCATCCTGAGTGAGGGCTCTCTCCCGGCCCTGCTCCACCTGTGTTCGGAGGTGGCTCCCAGCACCACCAAGGG
CTCTGGGGTCAGACATGAGTTACTTAATTTATTTGAACCTCAGTGTTCATACCTGTAACATAATGATAATAGTAGTACCTGCATTTGACAATTAAAATAACTAATACATGTGAGGTGCTTAGCACAAAGACTGGCTGATACCAAGAATGGAATAAATGTTCACTACAAGAATATTGGTGATGCTATACTGATACTACTGCTGCTGCAGCTGCAGATGATGATAATGATGATAAAGGAAAGAGATACAAAGCTCTGAGCATAAATAAATATATATATATA
AGGAACTGGATACCCACTGGAGTCCCTTATAGTTGGCATTCATTTCAACTCAACACTTTTAACAAATATTAATATATAAATCTACCTAATGTGAGACACAAGTTAAAAGTAGGTGCTTTTTTATTAGATGTTTGTTTTAAATTCATTAAATGACAAATTATCTGCAGCTCAGAATTTGCAAAGCATTTAAACTTTCATATTATGGCTCCCGTGCTCTTGAAATAACAACTTCTCAGCTGGGCTGCATTGCAAATTTGATGTCGAAGAATGCATACCACCATTAATTTACATATATT
CCTCTCCCAGCCCCCCTGCCCTCCCCTCTCCAGGGGCTGGCGGGCCCGCGCTTCCTCCGAGGTCGGGCTACGCGGCGCGATCTCCAAGCGCTGGGGCCGAGCTTGGCGCTCCGGGGCGGCGCTTCGGTCCCCGACCCTCGGGCCGGCCCGCTGGCCCCCACTCCGCTTCCTCCCGGCACCCGCTTCGCCGGCAGCTGTAGCGGAGGTGGAGGGATGGGGGACTGTGACCCCCGTGAGTGCCGGCGGGGCGGGGCAGCTTTAAAAACTTCTGAAAGGCCTGGTTCAAAGCCTCAAAGGATAGA
TTAGGCAGAATAAATACTTCAATGTGTTTGCAGTGGGCCTGCTACGTCAGAACCACTGGAAGGTTGGTGGGAGGAGAGCAGAGGGTTTCTTGCTAATGATAGTCACGTCTGGGTCTGTCTGGTTGCTCTTAGCAACCAGACATGATGTAACACCAGGATGAACTTGAACTTGGGGGACTTGAAAAGAGAACAATAGACCAGAGCAATCAATAAAGCCTATTTCAGTGAAGGATTACAGAGCTGCTCTGGGGTAACCTTGTCGGCAAGGCACATACTGAATAGTAAG
TTCCGCTTGACGAGACAGATCATTCTAATTTGAGCAGAAGCTACTATGTCCTGCCCTTTGAACGCGGCGGCCCGGACAGCTGACAAGGACACACTGTGTATTTCCATTCCAATTCTGGGAGTGCTCTGAGGCCTCTGGGGGAGAAGGACCCATGAAATATTCAAAACATAAGTGAATAAAATATCTAGGTGCTAGATATGGGCCAGGAAGAGCCCTCGGCCCTGCAAAGTGTGTGTGATGGTGAGAAGCTACCGGAAGAGATGGTCCCTGTGCTTGGTTCATTCCTTGGACATTTATCAAGCTGACGAATGTAGCA
GCAAACTCGTGGTACTTGCCCTGGGCTGCCCTATGTCCCGTACCACCTGTTCTATGCCAAAGGTATGAACAAATTCAAAAGGACAAATGCCTCACATGGCTGATGGCTGCCTGCCTTTGTAGAACTGACCCTGGAATAAGATAAGAAGATGAGTAAATCAGAGAAAAGACAACAGGGAAATAGCGTGGAGGAGGAGGGGGAGGCCAGAGCAAGCAGTGTTAACTCCTTTCAGGTCAACATTTCCCAGGGTTATATTAGAATGTATTGACTAACTGGTAGATTTTTATGGGGAAAAAATGCATATGG
TCTCTCCCTCTCTCTCTCTGTCTCCCCCTCTCTCTCTCTCTCTTCTCTCCTCTCTCCTCTCTCCTCTTTCTCTCTCTCTCTCCCCTTCTCTGGGGCCTGTTTCCTGTAGACCTGAGGCAAAGCAGTAGTTCAGGCTGGGATTTCTTGCAAGTTTTCCACTGTGGGGTGCCGCAACAGCTGTGACCCTGGCTTGATTTTGATGTAGACTTCAAGGGCGCCGTCCCCAGCGGGGAGAACATTTTTACCTCAGGAGCCTATTCACATTGGTAGCCTTGGCAGGGAAAGTTCCAGAAGCTTTGATTACACAAATA
CCTCCCATCTGGTTAATATAATTATTGCTTTTACGTGGCAAAGCCATTTTATGTAATAGCTTTGTTTGTTACTATGGTTACAAGTTTAGTAGCCCTTTGGAATATAAATCTATCATCCCTGAAAGTAGCTTTCTGTGTGTCAAGGTGCAGCCCTTATGTAAGGAGAGTAACAGCGTTAGTTTTCTGTCGTAAGGAAAGTGGCCTTTCTTGGTCTTATTTTTGAAAGTTCTACGAGCCTAGCCTAGACACTCCCGGGAAACTGCTGGGTGCTGTCCCACTTTTTCCCTCTGGAATTTTCCTAACTG
AGAAGCTGAAATACTCCAAAGCCTCACTCACACAGCCAGTGGAGAGAGGGTGGCCCTGGCATAGGGGCTGAGTCAGAGGTTGTGGTGCGCTGGCAGGGACAGCACTGTACAAGGCCCTCCGCAGGGGGCACAGGCATGTGCGGCTTGGTACACCTGACCGTGAGGCTGACACGCACCAGGGAACAGGGCGACCCAGCCCAAAGGCAGCCTCCCCAGCCCCGAAGAGGCGCCTTCACTGTGCCTGCCCAGGGCGGTGGGCAGCCTGCACTCCCAGGCCACCGTGTTCCCTCCACATTTGGGGAAGAACTA
ATACTAACCTCTGCAAAATGTCAAGGTAAGATATTATCTTCAGTGATTATTTAATTTTCTCCCTTAGTCTCTTCTACCTGTCTGCTACCAAGGGGAAAACATCAGCAGCACCAGGAGTTGAGGCAGAATGCTGCAGGAGGGAAAGAAGGAACTAGAACTTGATTATGGAAAAATCAGAATTAGACTCGAGAGAGCACAGTCAAGCTGGTCCGTCTCTTAATTATAAGGGGAGGCCTTTATTCATCGCTACAGGCCACGACTATTGTCCCTTTCTGGTTTTTAAAGCCTTCTTGTATCCTC
CACCTGGTGACTCAGGGCTGCTACTTCTCTCTCTTTTTAGAAATATTTTTCTCTTCTTCGTTGGTAGTGTCTCAGTAGTGCCCTTGAAGCATGGCTGTCCTGCTAGGCTGGGCCTCCCACTTTCCATCACAGCAGCCTCCAAGTCTCGCCTTGTGTTCCAACCCACGCTCGGATGTGCTGGGATGCTCTTCCAGAATCTTCAGCCTCCGGACTTGCTGGCTGTGTGTTTGACTCTCTGTGTGTCTCTTCCCTGGTGTCTCCCTTCCCTCTCTTGTGGTGTTTCTTGC
TGAGCATTACAGGATCAACTAGAAATGGACTTAAGAATATCTTTTGTGCTGGGTGTGGTGGCTCACGCCTGTAATCCCAGCACTTTGGGAGGCCGAGGCAGGTGGATCACTTGAGGTCAGGAGTTTGAAACCAGCCTGGCCCACATGGTGAAACCCTGTCTCTACTAAAAATACAAAACAGCCGTGCGTGTGGCACGCGCTTGTAATCCCAGCCACTTGGGAGGCTGAGGCAGGAGAACTGCTTGAACCCAGGAGGTGGAAGTCGCAGTGAGCCGAGATCATGCGAC
CCACTTCTTCTTCAACCTGGCCGGCATCCTGCTGTGGTACCTGGTGCCTGCACTGCGGCTGCCCATCCCGCTGGCCAGGCACTTCGGGGTGGTGACCGCCCGTTACCGCTGGGTGGCTGGGGTCTACCTGCTGCTCGGATTCCTGCTGCTGCCCCTGGCGGCCTTCGGGCTCTCCCTGGCAGGGGGCATGGAGCTGGCCGCTGTCGGGGGTCCCCTGGTGGGGCTGGTGCTCCTCGTCATCCTGGTTACTGTCCTGCAGCGGCGCCGGCCGGCCTGGCTGCCTGTCCGCCTGCGCTCCTGGGCCTGGCTCCCCGTCTGGCTCCATTCTCTGGAGCCCTGGGACCGCCTGGTGACCCGCTGCTGCCCCTGCAACGTCTGCAGCCCCCCGAAGGCCACCACCAAAGAGGCCTACTGCTACGAGAACCCTGAGATCTTGGCCTCCCAGCAGTTGTGACGGGCAGTTGCTGAGCAGACCGCCCCACCCTCCCCGGCTGGGAGGGCTCTGGAGGGCCCTGGAGG
AAGACTGGTGGAAGGAATGGGTGGCCCCAAGGGAACTCTCATTGCTGAGGTACACATGGTACGAAGGGAGCCACGGCAAGCAACGCGTTCGTTTTATAATGTTTGTTTTATACTGAGGCATGTTTTCGGTTCCAGTTGTTCACATGCAGTCTGCTGTGAGACTCCAAGATCAAGGGTGCTGGGAGGCCTTAGGCAAGTCACCTTACTTATCTAAGACTGTTTCCCCACCTGGAAGATGCCCTACAAGCCTCCTGTGGCTGTGTTTAGAAAGCATGCCCGGCCTTTCTTGACAGC
TCCAGCAGAGACCAAAGCAGAGGCCACCCCGCGGTCCATCCTCAGGTCCAGCCTGAACTTCTTCTTGGGCAATAAAGTACCTGCTGGTGCTGAGGGGCTCTCCACCTTTCCCAGTTTTTCACTAGAGAAGAGTCTGTGAGTCACTTGAGGAGGCGAGTCTAGCAGATTCTTTCAGAGGTGCTAAAGTTTCCCATCTTTGTGCAGCTACCTCCGCATTGCTGTGTAGTGACCCCTGCCTGTGACGTGGAGGATCCCAGCCTCTGAGCTGAGTTGGTTTTATGAAAAGCTAGGAAGCAACCTTTCGCCTGTGCAGCGGTCCAGCACTTAACTCTAAT
TGCCCTGTCACTATCTGTGGCTGGGTGAACGGCTGTGTCATTATGAGTGTGCCGAGTTATGCCACCCTGTGTGCTCAGGGCACATGCACACAGACATTTATCTCTGCACTCACATTTTGTGACTTATGAAGATAAATAAAGTCAAGGGAAAACAGCGTCGCTATGGGACCTGTTACTGGGGCAAGGGGAGGGGTTTTGGGACCTGGGGAGAGGGAGAGTCTGCACGTGACAATGACCCCGGGGCACCAGGGTGGGCGAGACTGAGTGCCCTGCGTGAGTACCTGTGCATCTGTGAATGAGTAACTCATTCCCTGTGTCT
AGCTCCTACAGCATGGTGTTACTGAACAGCCACTGTGATTTGGCATCTCCTTTGGCTAAATAACTAAATTTCCCAGGCTGGGGATACTAGTTGCAACCTAATCTCTTTGTTTCTGGGTGTCCTCAGGAGTTTTTCTCCCTTAAGGCACTGGCTATACTTCTTGTGGGTGTCTTCTGCCTGGAATCCCAAGATGATGGGAAAGCTGGTTGTCTTCCTTAATCTTCTTCTTCATCTTTTTTTTTTTTTTTTTTTTGGTCTAGTAAGATTTAATAGTGAAAAA
CTGAAGGTTCAAGATACAGGCACAAGAAGCATCAGGGATGGGAACTGGGTGTGTGGGGATGGACATCATTAACATGACAAACACAGAAACAGTTTGGTTCTTTTTCCCTCCTAAGCCTTTGTCTGTGAAATGGGGTTATGGCAAGAAGTGTCCAGAGTAACTGGTAAATTCAAGAAGATTAAGAAGACTTCGTGTGTGGGGGGTGTGTGTGTGTGGCTAAAAAGGATATCAGACCTAGAGTCTTGGTCTTGGGCAGAAGAGGAAGAGAAGCAATCGCGCCTTTTCCAGCAGACAGGGATCAAGGTTGGGGGGGAGGGGAAGGCAGGCAGGCCTCCCAGAGGAAAGAAGAGGTGAATACGAGTGTGTTCACAAAACTACTCCCCATTC
ATTTCCTCCTTTCCCCCGCCTGTGTCCTGGGAGGAACAGAGTCCCGAGGGGAGTTTGTCCTAAAGATTGGGAGGCAATAAAGTTTAGTGATGAGGAAACATTGACTTGGAAGCAATTAAGAGTTATATTTGAGGTTATTTATTTCACATGGTTTATAGGGTGAGTCTTGGTAGTGAGAACATGAAAGGCTGACATGAGTGTGTGAGAGGTGGGTATTTTTAACGTGAGTCCCTTGAGAAACTGTCCTGAGGGGTATGTGATCTGAAAGAAAGTGGGTTCCAGAGCCTTGTGTCCCCGGACTCCACCTG
AAGCAAGCGTGGGGCCTGTCTCAGCGCAACTGCACGAGTCACACAAAATGAAGGCGGACCCCGCGGGGGGCACCCTTGTCCTGAGCTGGTTTCCCTTGGCCAGTGACCCAGGCTCCTGTCCCTGCCCTGCACCCCCACTGACCCCAGCTCTAGCCTTGGGACCTGCCTGGGGGCTCCAGCTGGGCTCAGAGCTCAGCTCCTTCTCCGTGGGGCAGGACCCTGAGTTGAGTGGATGGCAAGATCATGTTTGGGACACAGTTTTCACCAGCTCAGTGAAAAAAGGCTTGGGCAGATTTAATTCACTTTTTGCAAACTA
TAGGTCACCTGACCGTGTATGGAGAGAGAAAAATCACTTTCTTCTTCTCTACAAGCTATGTGAGTGCAGACTGAAGTTCCGAGTTGTGATCTCAAGCAGTCTGCAGAAACTAACCTTTGGCATACTTGGCCACAGCCGACTTCTTTCTAGTAAATTCCCACTGGTTCTTGGCTTTTCTTGTAGAATTAACACATTTGCAAAGTTTTCTTCATTGGTATTCCTGGTACGTGGACTGGAATATTCTTCATCCCTTGATTTGTGGGATCGTTTTGTCTTTGGGCCACACTTGTCATGGGAGGAAAGTCACAGCTAGACTG
AATTAAAAGAAAATCTCCCTCTGGAGCTCCCTTCCTTTCATGCTTTAATTAATTTCCACATACATGTATTCAATGAACATTTATTGTGTAACTACTCTGTCTCCAGACCTGTGCTAGGTGCAGAGGAAACAATGATGAAAAATAGAGTTCCTTAGGAGAAGCTCTGATGGAGTGAAATTGTAGGATATGAATATGATACAATGAAAGTAAGAGTTGCTGTAAAATTAGTCCTGGAGGGCCCTGAGAATTGGGGAAAGATTTTTATTTAGGTGAGTAA
CTACATACTTGCATTATTTGTAACAAAGTTAAATGGAAATACATTATTTATACACATACACACTACAATCATATGAAATACCACCTATGGTCACAGACAAAAATGAACAAACTGAAAAACTGAGATGAAATTTGTGATTTAAAATTTTTTCTTTGCATTTAACTGTTAAATTTGGCTTCTACTATTAAACGGTATATTACTCAAACATGGTAAAAGAGACAGGAAATCTCTACAAGCCTTATCATGTGTAAAAACCTGTGGGAATTAACTTTGACCACCCAAAACGGCTCTCTTGCATTACGGTAATTTCATAATCACTTGTTCCAGACAGCTGTATG
CAGAGGTTGCAGTGAGCCAAGATCGCGCCACTGCGTTCCAGCCTGGGTGACAGAGCAAGACTCCGTCTCAAAAAAAAAAAAAAAAAAAGCAAGAAGACCAAGGGCAGCTGAGCAGCCCCAGGTGGAACCCAGGCGTCCTGACTGCACCGGGTCTGGCCCTGACCCAGAGCTCCCGGCAGGAAAGGGCTGGGCTCAAACACGGCCACCCTGCACCGCCTTAAGAAGGGCAGGGCTGAGCCTGCTCCTCCCCTTCCTGGGGGGCTGACTGGGGCAAAGTGGCCTGGTCCCTCCTCTTGCCCAG
GCACCGTCTATATGGAGTCTTTGCACATGCAAGGGGAAATAGAAAATCAGATCACAGGTAGGTAGCACCAATGAAATTATATTTGTCCCTTGAATAACTATTTTTCTCGCCAAAAGTTTTATTGAGCTCCTCTCTTGACAAAGGATTAAGCTCAGCATGGAGGTTGGGAGCAGGACCATAAAAAAGCATGAGACATGATCTCTGTGCTCTGGAATTTACATTAAAGTAATTTATTGAAGGTTGCTCTTAGAGGAAAAGGAAGCTTTGTGAAATCTCACATTCATTCAAACACTCAATAAATATTATTAAGTGCTTTCACC
TGAGCAAACTATAAAAGAGAAAGAAATGAGAGAGAGAAACAGATTCAGTTGGCCTCATGTTGTCTATATGATGTCTTATTCTTTGGGAAACTGAGTCTTCTGTCCATCACAGAGAAAAGGTTTCTGCTTTTTTGAAATCTTTAATTCTGTGTCCTTTCTCTCTGGATCATTCCAATACATACCTCTACTCTTCAGTTGGTCAGAGGATGTTTAAGTCTAATTTGTTTTTGTTCTTGCATTTGCTTTTGTCTTGGTTTTGCTTTGCTGTGTGCTGCTTGCATCCAAAGGATCTTGACT
TTATCACAGTAATCACATACCATAATTATTGTTTTGATAAATGTATATAATTAATGCTGTACAGAATATATTATTGTATAACTATTCTGATTTATAACAAAAATGGCTGCTATTTCTTGAGCCTGTAGCTTGGCCAGGGATAATGGGCTCAGCAGTTCACGTGCACAGTCCCTCTGGATCTCTCTTTTTTTTTAATTGAGACAGAGTCTCACTCTGTCGCCCAGGCTGGAGTGCAGTGGCGCGACCTTGGCTCACTGCAACCTCCACCTCCCAGGTTCAAGCAATTCTTCTGCCTCAGCCTCCCGAGTATATGAGACCACAGGCACGTGCCACCATGCC
TGGCAAGTGTCATGCTGGTCTTTTAAACACACATCCTCATTTAAATCCTGATGATGCTTAAAATCTCCACTGAGAAAATAGGGGACTTAGTAACTTTTCAAATAACTCAGAAGTAGTACGTAAAAGAGGCAGACTAGGAGTCTAGGCCTGAAGGCATGTAAATATCAAAACCAGCTTGTCAAACAGTGTGCTTCTCATAGAAAGATTACTTCTTAACTTGGAGATGAGAACTTTTCATGCTGTACAAACTCGCATGGACAGTGGGTGAGGACAGACTTCTAGGCTCTAAATCTCCAAGGGGTCAGGAAACAACC
TCTGAAAAGTTTTGAGTAAAAGACCTGTGCCCTAAGGTCTGAAGTTCCAGCCTTCAAACAGGATGTGGGCAGAGGCCTCCCCTTGCTTCGGTAATAAAGTAGATGGATGGCTGATAGGGAGGGCCCAGCAGTCCCTGACGGGGAAATAGTAGGCATTTTCCAAATGAGAGCTCTTCCCTCTCCCCCTCCCTTCACCAGAGGCCCCTCAGGAGATGCTTGGCTCCTGAAGTCCCTGAAGTTGGAGCACATTTAGAAGCTAAAATAGTACCAAGATTTGGGTCTTCTCACTTGCAATTCAGGACTCCTCTGGCTAA
CTCTCCCAAAAGGCAGTGAACCATTCTGCGGACCTGTGGATTTGAATCTCTTTTGTGGAGTTTGCAGTCTTTCTAGCGGGTTATTTGTTAGAATAAGCCAAAGAGGTTCACCTAGAGAATGACTAAGTTGCGAAAGAAAAATCTCCTCTGGTTCAGAAATGAATTATTCCTAGGATGTTGCTTCATGAGTCTTTGTTACAGAAATTGGAGTTTGTGCAAGTAATTGGGGATCAGGAAACAACCACCCTGGGGACAATTGCAGGCAATTCTGCGACCACCTGGCTTAACTTGAATTCTAGGAAGTAGAGCTTCTCTTAGGTTAATCAAA
CAAAGATGAATAGCTTTTCCTAAATGTTTAGTTGAGAATCAGTCTATGGAATGGCCTTGAATCCTGCCCCTGCCGCCTTCCATTCTCACTGCTGGCCCCATGCTGTCAGTCTCCCAACATGCCTTATGTCTGAGTATGATGGAGTCCTAATGATATTGCCTCTGTACGTGGCTCTGTCAGTTACAGGGAAAGAAACTAAGGGAAAAAGGAAGCATCAATTCACCTAGCTTTAAAAGCAACAGAGAGATAAACCTCAACCATCAAAATCTTTCCCTAGAAT
ATAAAGTGGTTCACCCCTGTAATCCCACCACTTTGGGACGCTGAGGCTGGAGGATTGCTTGAACAAAGGAGTTTGAAACCAGCCTGGGCAACATGGTGAGACCCTCATCTCCACAAAAATATTAAAAAATTATCTGGGCATGGTGGTGCGTGCCTATAGTCCCAGCTCCTCAGGAGGCTGAGGTGGGAGTATCGCTTGAGCCCAAGAGTTTAAGGCTGCAACAAGCTATGATTTCACCACTGCACTCCAGCCAGAGTGACAAAGTGAGAGCCCCGTCTCAAAAAAAGAAAAAAATAATAACTGTGCTTTAAGAACTAGATTGGGCTT
GGGACAGGGTCTCGCTCTGTGGCCCAGGCTGGAGTGCAGCGGCCTGACGTGATCTCGGCTCACTCCAACCTCCAAGTCCCAGGCTCAGGTGATCCTCCCACCTCAGCCTCCCGAGTAGCTGGGACTACAGGCGCATGACACCACGCCCTGCTAATTTTTCTATTTTTAGTAGAGACGGTTTCGCCATGTTGCCCAGGCTAGTGTCAAACTCCTGGGCTCGAGCAATCCTCCACCTTGGCCTCCCAAAGTGCTGGGATTACAGGTGAGAGCCACCACGCCTGGCTACATTTTTATTTAAACGTATATATCCAAAATATTATTTCAATACCAAAAATTAATGATATTTTAC
ACAAGAGAACAATTTGAAAATCACCGGCCAAGTTGGATATTTTTAATTTGAGGAAAGGCACAGAGATGTTGAGTCTGGTATCCAAATCTCACAATTTCTGGTTTCTTTTCTTTCCATTAATTAATCTACACTGCCACCTCTGACCAAAACAACAACAACCATGCTCCATAGATGTATCTGCATTCTGGATGTCACAGCCATAGAAATCTTCCCAGTGTGAATCAAATATTAGTAGACGTGTTGCTGGAAAAATCACAGCTTTCAAGAATGAATCTGAAAGATTTCAAGCTTT
AAATCCATATACCAATTTCAGAAATCTCTCTCCCCCTGTTATTCTTACAAGCATCTCTAGTCTGCGGTCTTCACTACCAGGTCCCTCTCACTCCTGAATCTGTAATCCAAAGTGACCCTCAGACAGCTCAGATACCAGAACATAGAGACCTCTTAAACGCCAAGCTCCTGATGTGGACATTTCTGGGGAAGGGGAGGCTTTCACAAGTTCTCCTTGAATGATAACCATTCAGTTGCTATCAGTCTGAGAATGCAAATATATGTGCTTTCTTGAGTCTTGGAGAATGAGACAT
TAAAAACAAAAACAAACAAAACTTCCACTTATGATCTCTGAAGGCAGAGAGAACTGGGCTAAAATTCTAATTCTTCCTTTTACTAGCTATTTACTCTTTGGAAGATACTTAAACTGCCTGTTTCTCAGTTTATCTGTAAAATGGGAATGATCACATCTGTATCATAAGGTGTTATACAAATTAAAGAAACACAGAATTTACCATGCACCCGGCACAAGGTCAAAGCTCAACAAATAGATAACAAATTCATATCTATTTGTATTTCCATGTCTATTTCTCTT
CTAGAATTTTGAGACAGCAATAACAGAGCATTAAGCCAAGCAAAGGACCCCTTGAGCTATAGGGTGTTTTGTTACTCCATGGTTGCATGCCCATAAAGCATCTCTCTCCATTTTCACTCATAGAGAAACAGGATTTGGTTCTTATTATTAAACCAAAAGATCTCTTATGTATGATCTTTAGTCAGTAAAACTTAGTTTCAGTTTGGTGTTTTGCTGGAAGACATATCCGGACAGTCAGTTTCCTTCCACTGGGTGTTTTTTTTTTCTTTCTGTAAACAAAC
CTTGCCCCATGTTGTTTGCAGACTTCGACACTTGCCTCATTGATTGCCTGTCTAGTTTAAGTCCTATTGTTATTCTGGGTGTTTTTAGCATCTGAAAGGATGATCTATTCTGTAAAGGTATGGTTGATTCAGTCATTCATGAATTCATTCATTTATTCCACAAATAGTTAATGAACATATGTGTTGGGCACTGAGATGAACTGTGGGGAAAATAATTAATGACATTATTTCTGCTTCTGAGAAAGCTATATCATACTAGGGGCAATAGACACAAATAAAAAAGTGTAATGAATGAGCTGGGCATGGTGGCTCATGTCTGTAATCCTAGCATTTTGATAGGCAG
ATAAACCTCATGTGGAAATTCAAAGGGCCTACCATAGCGAAAACAACTATGAAAAGGAACAAAGTTAGAGGACTAACATTACTTGATTTCAGAACTATCATAAAGCTACTGTAATCAAGACAGTGCAATACTGGCTTAAAAAATAGACCAAATAAATCTATAGAACAGAATGAATCGTGAATCCAGAAATTGACTCACACAGATAAGGGCAATTAGATTTCAACAAAATTTTCAAGGTAATTCGGTGGAGAAAGGACAGTCTTCTCAAAAAAATGATGCTGAAACAACTGGATATTCATATCC
CCCTCCCATTTTTATTTATTTATTTATTTTTTTTTTGAGACGGAGTCTTGCTTTGTCTCCCAGGCTGGAGTGCAGTGGCGTGATCTCGGCTCACTGCAACCTCCGCCTCCCGGGTTCAAGCGATTCTCCTGCCTCAGCCTCCCAAGTAGCTGAGATTACAGGCGCGCACCACCATGCTAGGCTAATTTTTGTATTTTTAGTAGAGACAGTGTTTCGCCATGTTGGCCAGGCTGGTCTCGAACTCCTGACCTCAGGTGATCCAACCCCCAACCCCCCCACCAAATCCAGCCTCCCAAAGTACTGGTCTCACAGGTATGAGCCACCGTGCCCGGCCACCTCTCTTCCTCTCTCTCTCTGTCCTGTGTTCATCCATT
ATCTCAGCATTTGCCATGGTGGCCAGAGAGCTGGCTGCCACCACGCTGAGAGCCAGGCCGCCCCTCGGACCGCGTCCCCACAGCCAGCCAAATCCAGATGGAGTCATAGAAAGGGGCTGCAGGGGCGCCCAGGGACGAGTCTCAGAGCAGGACCACAGGGGCCACTTCTGCAGGAGGACCAGGTCAAGATGCAACCTGTGGCAGAGTGGGGGTCTGGGCCTGGGGGACCCAGAATGGGGGGTGTGCGCCTGGGACTCCCTGTCCTTGGTGCCTGGTCCTGGGTAGCGATCAGGAGATG
ATGAACCATACTTTTTAGCAGAAGACCACTGACTTGGCCTCTAGCAGGCCCCGCCCACCCAGTGTCTGCTGGTACCAGACATGCCACTGGGTGTGCATTTATTTTATTCCAGCAACCCTAACTCCAGAGGAGCTCAGCCTTTATTCTGTAGGCAATAGGGAGCCATAGAATATTTCGTAGAAATAGAGGCATATTACCTATGCTGAGCTTTAAAAATTGTAATTCCAAATCCTAACGTGTGCATCTCAGGTTAGAGAGGAAACAGAAGTGGTTCAAACAGAAGTGGCTCTGGGGATAAAATAGGGGGGGTGCGAGGGGT
TCCCCCAGAGTCCTGTTTCCTCTCCTTCAGCCCCCAAATGAGCAAAGGTTAGGCCCCACCCCTGCTGAGTCAGCCAGGGAGGGAGTAGGCATCCCTCAGGCCTTCCCCGGGGCTGGTCCCCATACTCACCCATGTCAGGCTGGCACAGCTCCAGGCTGGGACCACCCAGCTCCTCACTGTCCTTGGGCCTCCACTTCACGTAAAGGTTGGTGTTGGATCCTCCCAAACTGTGAGCTGGGAACTAGCAAGAATCAAAAAGCCAGTGTATGCTTCCTGCGAACCACACAGCCTGAACTGCTGTAGGGTGATGTCCCTGTGTGACAGACTGGGGTGGGGAGGGAGGAGGGAAGGGCGGGGCTTTCTCTGGGTGGAGAGAGGGAGGAGGCGAGGACAGGGCAGACCAGGAGAAATATGGAGGAAGGTTAGAGAGCTGTGTTGACACTCCAGTGGCATGGTAGAAGAGGCCGGCAAAGGGGG
GAGTTGACACATGTTCAATTCTGGGAATAAATAAAATTTTCTCTAATTTTTTGTAGTTTTAAAATTGGAAAAACGAATAGAATGAGAAATAAACTTTATACAGTCGCATGGTCAATCATGGTGTTTGAATCGCGTAAGTTGAAAAGGGATATTTGGAAGCCTTAGCGGAAAAGTCAGGGAGCTTCAACCGACCTTTAAATTTCACAGGTGCCTATTTTCTAACAAGAAAATATTTGTATAGAAGCAGTGAGGAAGAACCATTCATTCTAATTATAGAAAAACCTTGCCATAACCC
TTTGAAGATAAAACCTGCCAGGTGTAGTGGTGCGCGCCTAGAGTCCCAGCTATTAAGGAGGCTGAGGCGAAAGGATTGCCTGAGCCCTGGAATGTGAAACCAGCCTGGGCAACATAGAGAGACCCCCATCTCTTCAATAAATAAATAAATTTAAAACCTGTATATATTCTTATGGTTAAAAGTCAATCAATACAGATTACCTAATTTCGTTATCACAGCACCCCTATGAGATAGGTACTGTTTTTTTTTAAAGGCTTAAAATGTATTTTAATAGGTCGATGCTGCATTACTGC
ATTGAATCCTTAATATTTCCGTAAGGTTTTACGTGTAAGATCTTGCCTATTATAATAATTGATTTAAGTGTTTCAGATTCTTAGGTATATATTAACAACATAGCTTTGCAAGTACAGAAATAATGTTTTAAGACTACTCTAGTAGATACAACTTTTTCTCTAAATTACATTATTATAAATAAGTCCTTTTTTCTTAAAATTATTTTAGAAATTAGTATTTAAGTGTGGTGTATTTGATGAATTTTTTCTTGTTTGCTGTCATAAAATGCAAAAAATGTAGTCCTTGCCAGTAAC
CCTAGTTCCCAAGATCAACAAGGCTGGTAGATTTAAGAGCTCTCTCCCACCTCACAACCTCATACATAGTGCCAGATGCTCCCTGAGTTCCACAAAACCTCACTGCCCTGCCACAGCTCTTCACACAAAAGGGAGTCCAGACCACGTCACCATGGGGGACACCAATCCATAGCTCAACCAGGGGCTGAGGTAGAGCACAGAATGCTCCCAACAGATCTAATCTTGAAACTGTAAATTAAGAAAAATAATCAAGAAAATTTAGATTTGAAAGAAAGTACAGCAAGAGGTCATGG
CCCGGTAGACCCATCGCACACTGAAAATGTCTTAAGTAAGAATGGGCTTTGTCATGTGTCCTGCAATTTGAGGCAGGCATTTCTGGTCAGACCCATTTATTATTTTAAATTAAAAATATGGTTTTTTTCAGCCGAGCACAGTGGCTCATGCCGGTAATCCCAGCATTTTGGGAGGCTGAGGTGGGCGGATCACTTGAGGTCAGGAGTTTGAAACCAGCCTGGTCAACATGGTGAAACCCCATTTCTACTAAAAATACAAAAATTAGCCAAGCGTAGTGGCGTGCGCCTGTAATCCCAGCTACTCGGGAGGCTGAGGCAGGAGAATC
GTTTTTCAGTTCTTTTGGGTATATCCCCAGGAGTGCAACTGCTGGGTCATATGATAATTACTGAAAACCTCTTAGTGATTTTTGGATATTGTGCCACATGTATATATTACCTAATAAAAATTGATTATTTTAATAAAAATAACCAAGTAGAGACAAATATATTGTTTTATAATCACAGTTTGGCATCCCTGCAAAATCAGCATTGGATCAATCAGTAGTCTCACAGGACCTAAAAGAAACTGAGGTGTAGGAAGTAAACATGTAATCCCATTTTTAAATATGACTCACAGAAACAGTAGGTCTTCGGGCTACAAATACTCCCCGTCATTAAA
ATCATGTATAAAAATATCAAGCAGTCTTCACTATATTTAAAAATAACATTAGCATGGCTTCTGAATGGGAAAGGTACAAGAAATATTTTTCTTGACAACCTAGTCACTCAACAAGTTGCTACTAGGGCAAATCTTTCTATCCTGAAACTAGAGGCTACGTTATGAATGCTGGAGAATATGTGGAAGTACTTAGCAACCAGGACCTCTAGTAATCAGCCAGTACTTTATAAATGCTTCTTGAATCTGTGTATTGTCTCAAATCCACCATGATCTAGCTGGGTGAGGTCAAAC
TGTTGCTCCACAGGATCCCTGATATTATCACAGCTTAAAATGACATGTTCTCTAACACTGACAATTCTTTCTGTCCAGGGCAATCATACAATTCACTGTCCTAACCAGGATGCTTTTGAGAATGGAAAGGAGTGGATATTAACAACTAGCTAGAACAACAGATGCAAATCAATGCTCTAGAACGACCTGGACACACAGGTCATCCCATCTCCAACCTACAATAATTTATAATTCTGCTTCAAATAAAGAGCCCTTTCCAACATTTTAAAATGACTAAT
CGCTTCATTTGAAAAAAAACTTTTAACAAACTTGCCTGCCGGGCACTGTTTTAGGTACATTACAAATGCCACCCAGCTTTTTATTCAAAGTTATGTGAGCAGGGTCTATTAGCATATCCGTTTTACAGATGAGGACACTGGTGCCAGGGCTTACACGCTGACATGTAAGCATGCATGTAAGCTGACATGCGGCAACCGGGGGGCACCCAGGAAGCCCGGCCACAGGGTGCCTGCACTTCACCATTCCAGTACCTGCCCCCCTTTTTTTTCTTTTTGATATAACAGCTTAATTGAGATATAATTCACATA
CCAGGCTGCTCTTCACGGCCGCCCGCAACGAGATCCTTGTGTGGGAGGTCCCCGGCCTCTGAGATGCAGCAGGGACTGTGGTGGTGGGCATCACGCCTGGTCATGCCAGGCACCTGGACACAGGCTTGGCAGAGGCGCCAGGTTGTCAATGGCCTCATGCTGGGACAGGCCAGGATTCACGTAAATCGCCTGGAGCAAGCTGTTGTAAATTTGGCGCCCTGTGAATACTTTCATACCTGTTGCCCTTTTGCCTAAGAAATCTTTAATGTTTCTATCTTGTAATAAACATGGGCATTTATTGCATTATT
CTCTGAGGAGGAGCCCTGTGTGCTCTCTGAATGAGGGGGATAGAATCCCAGGAAGTATGAGCATCTGTCCTGTAATCAATTTCTGCCTGAAACCACACAAGGAGGTGTTTCATGATATCATGAGGATCCTATGCCGCTAAGAAAGAAGGACCATAAAATACAGCGTCAAAGGGAAAATGGTCTGTTGGAATTTTGATTGCCCTGAGGGGTGGCATGGAAGAGCTGCCAGTTTTTCCCATGTCCTTGAGAAGGGCACAGCTTTTAGGAGAGAGAGAGACAGAGAGTCCTGGTGGACCTGCGAAAGTCTCATA
TGAGTTTACTCTTAAAGCGGTACAATTTTGTTTTCTGCTTTTGAATGTATCCTGCGGCACCACCAACTCTTAGAATTGTGTAACGTCTAATTCCTTAATAAATTCCCCACTTTATATCACTCATGGAGGTTCTGATTCTCTAATTGAACCCTGATGGTTCTAGGAGTTGAGGTTTGTAATGGTTCCATGAGAACAAAATCTTAAGGATGGTTATTGTGAATTGGTTCTGGATTATCTGGAATGGGTTCTTGGATGAGATTAAATTTATAGGCAGTAATAACTGTGTTTGCATTGGTAAGGAGGACACTTGC
CAAGGACTGTTTTTTAACTTTGTGGCTGACACTTGGTTGCCTAAGTGTTTAACGGTGATTGAGCGGGGACGTTGACGGTACAAACACTGATTGAATTTACCACTGGAGGGCAACAAGTCACCCTGTTCAGGCTGACAATCGGTTACTATTCAATAATTCCATTCCCAGAAGATACGCCAAGTATGTTTATACAGGTGGTTTCTTAAAGTTCTGTTTGTGATTATCTCGTCTTGAGCAAATGAGGAAAGGATGTGAAGAATCTGGTGTCCCCATGATCTCACCCAGAAATGGTTTGGTAGTTACAAAGCAAGATAGAGCAGTTGAGCAAATACTTAGCCCATCTAGTCCTCTACCAC
GGAGAAGTATTCGGATGTCTCAGGCAATGGGTGGGCTGTCTGTCCGGTGTTCTACCACTAGGCAGATGGGAGGAGCAAAGCCAGATGGGGCTGTGTTGGGCAAGCCCGTGTCCAGGCTCCCTGTGACAGGCACAAGTGCTGGCTCCAACAGGGGTTAGGTGGCAGCTGTCTTGCAACTGGGACAATTTTTCAGGCTGGTGGAGGCACCTCTACCACGCGAAAGCACCTGCTGAGGAGAGGGGGGATTTGGGGGGAAAGGGACAGCTGGGATTCCACAGCTCACTAGTGGGTGGTAGCACCCATCCAGCTCTCACAGCCTAATCCAGCAG
GACTTCCGCTAATTATTCATATGGGTATACACAAAATTGTTAGGAAAAATAAGAGAGATGACAGTGCGTGTATCTTGAATTTGTGAAGCATTTTCTATTAGATGTTATTATCACAAATAGCACAGCTGTACGGTAATTTTATACTTTATGTATCTCTATAGTTGAACTTGTATAGGAATTTGTATTCGTTTTCTGTTGCTACCGCAACCTTAGTGGTTTCAACAACACAAACTTATTACCTTACAGTTCAGTAGGTCAGAACTGACATGGGTCTCACCAGGCTAAAATCAAGTCATTGGCGGGACTGTTCCTTTC
AGTTTGAAACAGCCTTTCGCCATGAAAAATGTAAAAGAAAGAACATCAAACAAAATATTCTGTTCAAAAGAGGAGGTGATGAAAATGGAAAATTAATAAAAGTCAAGATATGAGAAGAGCCCTACGTGTGTAAAATTGACACCTTTAAAAAAAATTTAAGTACCTGGATTTATTGTCACACATAAAAGATTTGCATGAAAAGAGTGAGCGAGTGACATATTTAGGTTACAACATATCCACCTGAGAGAGAGAATGAGATGCAGCTCTCACCGTGGCTATTCTGATGCTGTAATTTCGTGTTCTTTTCTATCCGTCAGCAGTGCTTGTTAGCGACCTAAAAT
TGTTTTTCCTTTGAGCTCTCCTGCTAAAATACCAAACACAATTTGCTTTTCGCTTGTGAGATGGAAAGAAACAGTTGTGTGGCTATAGCTGTCATTTTGCCATTACCATTCTGAGGTGTTGATTTTGTGCTTCACATTTTTCCTGTGTTTTTAACTTGATGCCCTAGCTTGAATTTTTATTTCACTCTAATCGTTTTTTAAATTTGAAGTCTTCCTTTTACTTTGGCAATTTCAGTTGGAACACTATGTTTGGAAAAAAAAATGTTCACAGAGAAAC
GATAGGGGGAGGTCTGATCCTTACACTCAAGAATCTCACAGACTTCTGGGAAGAAATATCTCTATCTACACACCTAAATATAGAGAGATTATTTTTTATAGTCAAGGTTGTCAGGTTGGGTTGGGTACACCTAAGATAACACAGGGCCCACAGAGATGACCTTTCACGAATCAGGGACAGTGTCACAGAGAAGGGAATGCTGAAATATTGAAGGAGGAGGCTCCAGGGACCCACTGGAGAATGTAAGCGTAACAGTGAAGGGATCAGATTTTCACCT
ACTCTGTCGCCCAGGCTGGATGGAGTGCAGTGGTGCGATTATAGCTCACTGCAGTTCAAGTGATCCTCCCGCCTCCCACTTTTTTTTTTTTTTTTTTTTTTGAGACGGAGTCTCGCTGTGTCGCCCAGACTGGAGTGCAATGGCACGATCTCTGCTCGCTGCAACCTCCGCCTCCCGAGTAGCTGGGATTACAGGCGCGCGCCACCACGTGCGGCTAATTTTTGTATTTTTAGTAGAGACGGAGTTTCACCATGTTGGCCAGGCTGGTCTCGAACTCCTGACCTCAAGTGATCCGCCGGCCTCGGCCTCCCAAAGTGCTGGAATTACAGGCTTGAGTCACTGCGCCCGGCCT
CTCTCCCTGTTGCCCCCTGTGTTCCAGCCACACTGGCCTCCTTCGGGTTTCTTGAACAGGCCAGTCATGCTGCCACTCCAGGGCCTACTCCCACCACCCTCAGTTTTCTTTCTTTTTCTTTCTTTCTTTCTTTCTTTTTTTTTTTTTTTTGAGAAAGAGTTTTCTTCTGTCGCCCAGGCTGGAGTGCAATGGCGGGATCTCGGCTCACTGCAAGCTCCGCCTCCCGGGTTCACGCCATTCTCCTGCCTCAGCCTCCGGAGTAGCTGGGACTACAGGCACCCGCCACCACGCCGGCTAATTTTTTGTATTTTTAGTAGAGACGG
CTAAGGGACAGGGAAGTCAAGTAACTTATTCAAGGTCAGATAACTACAGGAGGCTGCTGCAAGTGTCGGTCTTTCCATATCCAAAATCTGGTGTCTTAGTCAGTGAAAATGCTGCAAAACCTCAAAATTGACAGAGGCCACCCTTTAGACATAATTGCTACAGGAATATTGATCCCATCTCCTCTTGTATTTCAAATCTTCAGAGTGCATTCCACAGCCTTTTGCCTGTGGTATCCAAGACCATAGAGGCAAGAATGTCTGGGAAATGTAGGTGTTAGATTGCCAGCCTCTGCTGGGTAAGAT
CCTGAAGTAGGTGCCATTATTATTCCCTATTTTGAGATGAAGGAAATAAGGCACAGAGAGGCTGAGAATCGGAATCTGCATTTTCATAAGGTGCCCAGGTGAGGCGTAAGCGTGCTACAGCCCTAGAAGCCCTTCTCTACAGCAGTGGATTCAATCACCTTCCACTAGGACCCCCCGCCCAGTTATACCCGTGGTGTGGGGTTGGGGCTGGGCAGCCCAATTTTACCAGCTGCTTCAGCCTATTCTGAGGTGTGGGGATCCAGCTACAAGAAAGAGCAGAGATAAAAGACGGAAGCAGTTTCAT
CATTTAGGGAAAATATCAGGCAGAAGATAAAAGGAAAGGAAATTGCCTCAGGGCGAGAGTATAATGAGGTCTAAAAAGTAGTAGGGGGCTCTTGGAGGGACAGCCATGTCCTCCTGGCCATTCCTTTAGGAACTAGTTGGTCAGGATAGCCACGCTGCCCTAGGCTTTACAAAACTCCGGAAATACACTCTTGGAACCAGAGGTGATAATTCACTGAATGAGGATTACCCCAACCAGCCACAGCGGGAAATCCTTGGAGAAGGTGTGCGCTGATTGGATCAGAGGCACAAAGGAAAAGAATCCCAGCATGAAGGACCAGTTGGAATGCCAAGACTCCATAAATCACTGCAA
GAGGACAAGGCAGGAGGATTGCTTGAGCCCAGTAGTTTAAGACCAGTCTGGGCAACATAGTGAGACCCCATTTCTACAAAAAATAGAAAAATTAGCCTGGTGTGGTGGTTCACACCTGTAGTCCCAGCTACTCGGGAGGCTGAGGCGGGAGGATCGCTTGAGCCTAGGAGGTTGAGGCTGCACTGAGCTGAGATGGCGCTGCTGCACTCCAGCCTGGGCAACAGAGTGACACCCCGTCTCAAAAAAAGAGAAAAAAAATCTAAAAACGATACACAAATTAGATTCTGACTTTGGTAGAAAGTCCTCAGACACAGCTCAG
ACAGTGGGAAATTCTAGGTGATGGGTTATATTATCCTTTAGAACTTTTCTGCAACTTTTAATTTCCTCAAATTAAATTGCAAATTAAATTCAGTTTTAAGAAGGAAAAGTATGAAGTGCTTTGAGTACATATAACGAGGAGACCTGGCCACCCAAAAGGAAGGTGATGAGTGCGCCACACTGTGAGACAGGGCCCTGCATGGATTATATAACCTTGCAGGTGGTCTCACATTTGGGCACAGGGGTGCAGAAAGTCCAGCTGATATCAGAAGGGCCTAATTAGTTGACTGTAAAGTCAGAGGGGCAAC
TTTCCACTCTGTTCCTTAAAGTACACCCCTCAGAGGAGGTAGATAAATGTTTGACCAACACTGTCTGGCAACTCACGATATTACGAGTTCTCCGTGTTGCCTAAACATCCTCTTCTTGACTGAACTTTGTTCTCATCCCACCCCACACACTTTCTACAGTGGTGGCAAGCCTTCATTTACTCACAGCTCGAATGTGGCAAGGTCAGGGGGAGTAATGGTTTCCTCTGATCCAGGGTTGGAGGAGGATGCAAAGTAAGCATGTCCCAGAGACAAAAGAACATTTAAGAGAAGGATATGGAGATGGGG
TTCTAGGCTATGTGCAACTCCACTGTGGGAGCGGTTAGGCACCCACAAGCCGTGCATTCCTGTGCCCTAAGTGACGTATGACAGGCGGACGGCCAGTACACTCAACTGGGAGCCCTGGTGCATCTAGCGAGTCAGCTAGCTAGCTGCAGGTGCAGGCTGGTTACCAGTGCCTACTGTATCCACTGCATCCCTGTCATAGCTCAGCCCCAAGAGAAGCCTTGTGCAGATCCGTTCATGTGAAGTGACTGATTTAGGGCTTGGCCTGGTTGGCCAGACGTGCTTAGACAGGCCAGCACCCCAAAAGTAGGCCAGGCTATAAATATATGTGGTCTCCAAAACA
ATATACATTTATTCAAATTCATAGAATGTGTAACACCAAGAGTGAACTCTAAACTATGGACATTGGGTGATTATGATGTGTCAATGTAGGTTCATCAGTTGTAGCAAAAGTCTTACTCTGGTGTTGGAGGTTGATAATGGGAGAGGCTGTGCCTGTGTGGTGGGGATAGGGAGCATATGGAAACCTTCTGTACTTTCTGCTCAGTTTTGCTCTGAACCTAAAACTGCTCTATCAAAAAAGATTTATTAATGAAAAGTCTTCTATGCTACATACATTTTCCCTTCTGGCTACCAGTGTTGCAGGTAAGAGCAAGATAAGATAGAAACGTCATGTAGAGAGG
AATCCAATGGATACTTTTCAGTCCTCATCTAACTGAAATGCTCTTAGGCAACTGACACTGCTCAGCATCACCCCAATTCTGGACACGTGTTCCTGAAGGCCTTGGTTCCAAGACCCGGCACCCTCCCACAGGTTCTGACCACACTTCATCTTAGTATTCCCCACATTTCCAAATTCCTCCCTCTCCTCTTCTCACTCCACATTGTCCCTGGGTGATGTCACTCATTCTTGAGCTTTTGACCTTTTGTGGATAGGCTCCGAAATCTACATCTTTAATCCAGACCTGTTCTCCATGTTTCTTCAGATTGCTTCTCACCTAGGA
TTGATAGATGGGAAGACTGTGGCTCAGGGAGGGAGGGGAGGTGAAACCCAAAATCTCTGGGGGCTTTAAGAAGAGAGATGGTCAGGTGCAGTGGCTCATGCCTGTAATCCTGGCACTTTGGGTGGCCAAAGCAGGAGGATCATTTGACGCCAGGACTTTGAGACCAGCCTGAGCAACATAGTAAGACTTCTGTCTCTACGAAAAAATGTTTAAAATTAGCTGAGCATGCTAGGGTATGCCTGTGGTCCAGCTACCCGGGAGGCTGAGGCAGGAGGATTGCTTGAGTCTGGGAGCTTGACGCCACAGTAAACCAT
CTTGCAAGTCTCATTGGGATGCTTGGTAAACACACTTCACCTTTCTTTCTTCAGTTTCAGGGTAGAAAGGGTCCCTTTAACTCCTGAAGACAGTAAATCACAGTCTGTGTGGTGGTTCTCAGAAGACACTTAAAGGACTGAACTGGATGCTCTACATAGCACCCTTGCCAAAAGGGTTCGGAAATGACTTCCAGCTTCCCACAGTAATAAAATGGCACTGTTTGGCATCTTCGAGGTAATAAAAGTGAATTTTTTCCATTCTAGTAAATGAGAAGAGAGGCCTGGTTGTTTTAAAAACTGATTTAAATTCGTGTGTTTTCCTCAC
CAGAGACAGGCAGGCCACTCAAGGGTTCCTAGGAGTAAGAAGGGCCGAATCCTGTGCCCTCCAAGCTGCCTTCAGAGACTAATGGGTTGTGGGGTGGGAAGAAAGTGAGAATAAAGCTGATATATTGGCCGGGCGCAGTGACTCACGCCTGTAATCCCAGCACTTTGGGAGGCCGAGGTGGGTGGATCATCTGAGGTCAGGAGTTTGAGACTAGCCTGGCCAACATGGTGAAACCCTGTTTCTACTAAAAATACAAAAATTAGCTGGGCCAGGTGATGCATACCTGTAATCCCAGCTACTTGGGAGGCTGAGACAGGAGAATCGCTTG
TTCAAACCTGAAAATATGAGGCAATCGGACATCTGTTATTGATTATTCTAAAGGAGACATTTCTGAGCACATGCACAAATTTATCTTTACGAGTAATGTACCCATTTTTCAGTCATGCTTAAGATTGATATATTAATGGAGGATGGAAGATAAAGACTTCCAGTCTTGACCAAGTAGTGCATTAAATTAAACTCAGTGGTTTTGGCAGAGAGATCCTTTGCAAGATTGATGTTCTATTATGTGAGTCTGAAAAGCAAGACAAAGGAGAATTGCTGGAGT
AGCCACCACACTAAAGCTCTTAATAACAAAAGAAACCACACTGAGTAGATGCCGCTCAGCTCGCCATTTCCATCAAGGCTGGCGCTTTTGCTTGCCAGGCTCGGTGGCTCATGTGTGTCCAGCTTGGTCCACCTCTCAGGGGCTGAGCAGGGAACTCAGGTCACTGTGCATTTCATAGACCAGTCCATCGCCTGAGGCAACAGAGAGCTTCTCCCTGTGCACAGATATCAAGCATGCACTCAACTGCTTCTACCAGAGTCAGCTCTAATCTGTAAGGACATCTACTAATGTGGAGGGTGAACTTAACAACCCAACAC
GAATTTTTGAAAGCAAATTATCTTGTAGAAATATTCTTGTTACGTTAAACTGGAAATGAAAATAACTTATTTATTTGCTTAGATCAAATTGTTGCATGCAAAGTTAGGCTGTGTTGTTTTTCCACTGCCAAATGCTTTGACGCATTCCTTTAACCAAACAGTTTAAATGTGAATATTAGTTAAGATGCATCAACCACAGTGGGTTGTCAGCCTCCTAAGGATTGTATCCTTTCAAATGGGTCAATGAATAGAGATTTAAAATAGAAGTCAGATACTTTAATGTTTTTCGCATTCAACCAAGAGAA
GAAGAGGACACAGGCTAACCCCATTCTGTTCCTAATCTGCCGCTCTCCATCTGGTGACCCTGGGCACACCTCCCCACAGAGCCTCAGTGACCTCATTCATTAAAAGGAAGAAAAAGCCGGGCACGGTGGCTCACACCTGTAATCCCAGCACTTTGGGAGGCCGAGGCGGGCGGATCACGAGGTCAGGAGATCGAGACCATCATGGCTAACACGGTGAAATCCTGTCTCTACTAAAAATACAAAAATTAGCTGGACGTGGTGGCACATGCCTGTCCCAGCTACTCAGGAGGCTGAGGCAGGAGAATCGCTTGAACCAGGGAGGCGGAGGTTGCAGCGAGCCGAGATC
AAGTTAAAAGTTGTGTACCTTGTGGCCGGAGGGGGAGGGGAAGCCTTTCCCTAGGTGCTGGGGGAGGGCCCAAGCACTCTCACTAGTCAGCACATCCATCAGCTGAAGACACAAAACCCAGATTATAAATAATTTCATTTTTAATTCTCTGTACAAAACTTCTCAATCTATGAAAATAAAGTTTGCAAAAGGCAAAGTAGCACAGGAGCCTCAGGTCAGGAGGCTAAGCACGCTGACCTACACTATGTACACGTCTCTCTCCCACGACGGAGAGAGAGGCCTCTGGGGCAGAGCCCTGCTTGCAG
GAATGTGCCTCCAGTCTGCCATTAGTCCAGATCTTGGGCTGACTGACATCGCTCAGCCAGTCACAGTGGGAACCAACCATTGGATAGCTACTGTGTCCCAGGCACTGTGCCAGATTTACATCTATTACCGCAGCAACCTCCTGGGGTTATTCCATTTTGCAGATGAGAAAACCAACACCCTGCGCATCAAGAAACTTGCGCGGGGGTCACAGATGATAGGGGAAGGTAGGGGGTCCGGATTATACTTCAGGTTCTGCAGATTTCAAAGCCCATGTTTGGGATGAGCTGCTTCTCTGGGCTA
AGTGGAGCCCGAGACAGCCCATCCACTGTGCATCAGGCTGCTTCTGCAGAAGCACAACCTGGAAGAGACTGAGCTTCCCCAGAGCCTTGTGGTCAGCTCGACTTCTAGTCTGGGAAGATGCCTTTGCACAGGCCTCAAGGCCTAGAACCAGACTTACCAAACGCCAACCTGTGAATTGGGGTTCTATTCACCTCAAGTGGAAATCAGTGGCTTGATCGAGTTAGATATTCTCACCTCTCTTAATGAACAGACAAACACCCCCTCTCCCAAAACACATTTCTCCTGGGATCCTCATAATACTCCGAGTGCTGGCCCCCATGCCACGGGTCTCCCTTCAGCATCATGCCCCTCCACCCTCCCAGGGCCAG
TTTCAGAGGCCTCCTCTCACAGACGTGGACCAATTCTTCCCTTGCAATTCCTGTTAAATGTATACATAAAGCACTTAGAACAGGAGGCAGTGTTCTGTCATTCTCATTGTGATTGTTAGTGCTAGCTAGTGGCAGACAGTGGGCCACCCGGTTTTGGGGGGTGTTTACCCCTCCAGTTTCCACACGGGGCTTCCTGACAATGATCACTAAACAATTCGTCACACGACCAGCCATAGAATCTTGAGTTGTGACTCAAACCTCCCTCTGTCCTATGTCCACATCCTTATCTTTGGTAGATGCAGGTCTCACTTTTACTCTCCTCTCGATGTGAGAGGGAGGGGCTGGGCCTGAGTCCACATACACCCTCTCTAGTAGGACGTGCCTCTGGTGGGCATGGACATGAGCCTACAGGAAGCCAAGTTTCTTCTGACCAGAAAAGGGAAGCCAAGTAATCTATGTCTCTCCCTGGGG
TTCTTGAGAGGACTGTGCGTTATCCTAGCAGGTGTATATACTATTTATCTCGTCAGATTTCTTACCAAGGAGACAGAAGCTGAGAAGAAATGAGATTAGGGGTTGTCTATCAAGGACAGAGGGAAAGAAGGGGGTAGCTGCGACTGTGTTTGTGGTGTGTGGGATGAAAAGGAAGATTTGAAGGATAAAACTAGAAGGGAAGTGAAGATGACTCCAAAGTGCCTTATTTGGAGCGGGATGAGACTGACTGGATGGTTCATGTTAAAGGGATCGTCTCAGCACAGCTGAGGGTTTTTCACACA
GAAGCTTATAGGATAAAAGAAATATACCAAGTAGCCGTATGGTATGGACTAACTTGTGTCCCTCACCCAAATTCATATGTGGACGCCCTACCCCTCAATGTGACTGTATTTGGAGTTGGGGCCTTCGAGGGTGTAATTAAGGTTACATGAGGTCATAAGACTGAGGCCCTAAACCAAATAGGTCTGGTTCCTTATAAGAAGAGGAAGAGACACCCAGGATGCGCACACGCGGAGGAGAGACCGCGTGAAGACACCATGAGAAAGAAGGTGGTTTGTACATCAAGGAGAGAGGCCTCAGGGGAAACCAAACCTGCTGACAGTTT
CCTCCAGGCTCATGCACAGAACCAGAACTACACGCTGGCCGCCCAGATCTCAGAGCGCATCATTGTGCGGGTGAGGGCCACCTCCTCCCAGGGCGTAGACAGCCCTCCCCAGGACTGGGAGAAACAGCAAGCAGAAGTACCCGGGTACTGAGAGTCAGGAGTGGGCATGCTCATCCTGCTAGGCACTGGCTGTGTGGCCTTGGGCAAAGCTCCCACCCTCTCTGGGCTGCAGGGTCTCCACAGTAAAGCAGGGAGGTGGACGAAGCCTGGTAGCTTCTGGGATCCCACAAGTGA
AGCACCTTTCATTATAAACTGCATGTTTGTTCCACCGCTCTGAAATTATGTTTATGAACCAAATTTCCATGTTACTGGGTTGATGTCTGGATATTCCATTTGTTTCCTGTTCATGTGTCACTAGCACACAGTTTTAATGACAGAGGCTGTTTTCGCATCTGTCGGGCATTGCGCTTTTGTTTGTCCGCGTCGTCTGCGTTATGAGACATTTGTTCCTCCATGTGAACTCCAGGATCAATATGCCTGGTTCCAAAAAAAAAACCTTTTCGTATTGTTACTGGAATCATGTGACATTTCTGAATGAAC
TCCATTATTCTGCAGGAGGTCTTCAGGCTACTGTTAAATAAAAAGTAAAGCTTCTACTTCGTTCCACCCAAAATTCTAGTTCAGTGTTTCCCAGACAGAGCACCTCCAGCGGGTCTGAGGCTCAGTTCTATGTGGAGACTCATGTTTATACGATGACAGCATCTATATTTTTTCTGGATGAACTAATAATCGACTGGCCATTGTATTTAGGAAAAACCAGACATCACCTCATGGACGTCTCATTGAAGGGGACCGTCAGTTATTCCATTCATTCTGGCAAATTTTCTTTTTAGCTTTGGTTGCAGCAGGAAGAGAGAGACGT
GAAGGCCGGATGCTGGCCCGCCGGGACCTGGGACTTGTGCCACATGGAGTGTCGGGAGTCTCCATTGCCGCGAGTTCTACACCACAGGGCCAGGCTGTTTGCTCCCCATCGGTCGCTGCCCCCAGCACCCTGTTGTTATTAAGGACTCATTTGCTTGGAGCGGCATCATTACAAGGGTGTGGGGTACTACATATACTCCCTATTTTTCTATTTTCGAAAGGCTGCAGGCGCGATGCACAGTGCGCTTGCACGGTGGGGCCTAGTGCTAGCCCGAGGAGCGGACGGGGGCCGGGCAGGGGCGGTGGGCGCCGGCCTCGTCTCG
CAGATGTGCCTCCTCTTACCCCAGAGGCTGAGTGGTGGGGAAACAGGAAGCTGGGGCTCACTCTGACTCCTGCTGCCTCCTCCACACCCCGCCCAGGCTGACCCCAGCCCACAGCAGGAAGGCCCTGCGGAATTCCCGCATCGTCAGCCAGAAGGACGACGTCCACGTCTGTATTATGTGCCTACGCGCCATCATGAACTACCAGGTCAGCCGAGGGGCATGGGACTGGCGACTAGGGAGCCCAGCCTGTCCTCACTGGGGGCTACACAAGCTGCCGAGGCTCTGGGATCCACTGTCCCTTTACCCTGTGCTGTGCTGGGGAACTTGCGCATCTGGGCTGTTGGCTCAGGCTTTTAAGGCTGATGAGTCTTGAGGGGAAGCCCATGTTTTTGCTG
AATTTTAGATTGTTATGAGGCTGTACCTTAATTTTTTCTTTTCTCGTCAATGTTGTATTTAGAAAAATTTGAAATCTAGAGAAGTGTTACAAGAATAGTACAGTGTTATAATGAACACCCATATACCTTTCACCTGGATTCATCAATTCTTAATATTTTGCTATAGTTTCTATTTTTTCTCTCCTTATATCTGTGTGTATATATCTTTTTCTGAGCCATTTGAAAATTAGTTGCATAATCGACTCTTCATCCGCCAATACTGCAGCATGTGCCCCTTAATAACAAGGACATTCTTCCATATAACCACAGTCTCACTCAGGAA
TTGGGAAAACTGAGGACTGATATAAAAATTTTTATTCAAGTCATTGGCCAGAGTTAAAAAGGGGAGCTCATGGTTGTATTTTACACATTTTATCATAGTTGTTCGGTCCTTCTTGAATGAGAAACACCCTTCAGGAAGATGCAATTTACTATTTATGTCTTTTTGCTGAACTATACCTTGATCACACTGACTACTGAGTGGCCGTGGCCCCTCTCAGTTGTCTCTGCATCTTTGGGCCCCATGAGAGCTTGCTGATTTCTGATTTCGCTGCTATCTGCATGCCTAGATGGGCTATTTACCCAT
TTGCACATGGGGACCTTTTTCAGCATCATGGGGCGTCGGTATAAAAGGAGGCGCAAGAAGCGCTCTGAGAGGAAAGGTAATTCATTTAGTTTTTATTCTTCAGTGTGAAGCATTTGTCTTTAATGCAATACAGAAGTGTTTTCTGGGATAGACGGCTTTGTGAATTAATCTTGCTGATGCCAGTTACTTCCTATTTTCCCTTTTTGAGTGCCTTTTTTGTTGTTGGCATTTTATAGAATTTTAGATAGGGGCACTTAAAAAGGAAGATTCAAAAACATGTCTGTAAAC
GGCTATAACAAGACTAGGCGCGGTGGCTCATGCCTGTAATCCCAGCACTTTGGGAGGCCAAGAGAGGCGGATCACAAGGTCAGGAGTTCGAGACCAGCCTGGCCAACATGGTGAAACCTGGTCTCTACTAAAAATACAAAAATTAGCTGGGTGTGGTGGCACATGCCTGTAATCCTAGCTACTCAGGAGGCTGAGGCAGGAGAATTGCTTGAATCCAGGAGATGGAGGTTGCAATGAGCTGAGATTGTGCCACTGCACTCCAGCCTGGGTGACAGAGCAAGACTCTA
TTCTTTGATTCCCAGAAAGCTGTGATTGGAGATGCCTCAGAAACTGCTCTTTTAAAATTCTCAGAGGTCATTTTGGGTGATGTGATGGAAATTAGAAAAAGAAACCGCAAAGTAGCTGAAATCCCTTTTAACTCTACTAATAAATTTCAGGTGAGTTTTTCCTCACAACCGGTAATCTCTGTCATCGGCAGCATGACCTTTCTACTTGCATGCATCCTTTGCTTACCTCATATTTTGAAGGATACCTGGCTTCAAAGACAGTCGTCAGGGATACAGCACCCAGGCATCTGGTCCCCTAGGTCAAGCTCCCTTGCTGGCCTCC
CATTATCCTTTTACAGTCTCCATGGTTTTGCCCTTTCTGCAATGTCATATAGTTGGAATCACATATATCTAGCCTTCTCAAATTGGCTTCTTTCATTTAGTAATATGCGGGTTCTGGGGGATTCAGATTTCCTTACCTCTTTCTTCTACTGCCTTTGGATTATTTTCCCTGAATCTCTTCCTGTAAACTTTCACGTTTATAAACTTTTTTTCCCTAAATAACTTTCACTCACCTCTGGAAGCACTCACTGTGTTTTGCCTCTTGGAAATCCAGCCTTGTCCCAAAACGAGAATA
GGCCACAGCACAGGAGAGATCAGAACATAAAACACCGGCTGTATCTAGTTAGGTAGTTCTATCATTTCGTGGAAGTTAGGCACCAAGGGAACTTGATCTTGCTATTAACTTTTCTCCTTTTGTGTTGATCAAGCTTTAGGGAAATGGCTGTCAGGTTTTGGTACACATAAGGACCTCCTTTGAAGCGGACCAAAAGTGTAGATTTTGAACCAGAAGAACTGAGGGAGGGGCCAATAGACCTATGTTTTTGACAAGCACCCCAGCGTCCCAAGTTGAACCTTGAGAAATACT
TATTAATATAAGTTGCTTCACCTCAATATGACAATTGAATGATTTATGAAATTATTGAGATTTTATTAATAAATATATATCTCCAAGTAATATCTCTCCAAGGTCATAATTTTGTCAACATACATAATCAGGCATTTCTTATATTTCTGCTTGTAATAATCATACATTGGGACAAAATGAAAAGGAAACAAGCCTTGAGTTCTATACAGACTCTAGTACAAGGAAGAAACAGTAACAATCTCCAACCACTCGGTGATGATAAGGATGTCTTGATGTCTTGATTCCTACTGCTGGTAAGCACAT
CCCCCTGCCCCTTCTCTCCCTCCTTACACCTTCAAGGACCTGATCACACCTTTAAGGTCATTTTCTTTTCACTCCTTCCTGTAGCCTCCCCAAGGTTCTTCCACCAAGTGCATTCCCATCGCAGGGCCTTTACACCTTCTCCTCCTCTGCCTGGCTAATTGCTGCTCTGCTAACAGGTCCCCTCCTACAGAAAGTCCCCCTCTTCAACACTACCTCCTTTTGATCAGCTCCTAGGGCCCTAACATTAAAAAGGTAATGGCAGGCCGGGCGCAATGGGTCACGTCTGTAATCCCAGCACTTTGGG
CTCCACTGCTATTCGGCTGTGCGAGGTCTCTGCGGCCCCGCTGTCTCCGGGCATCTAGGGTAACATCTCTTTCCATTTCAGACCTGGGACTGGTCTGAAACTGTATAATGGAATGGCCCTGGGCAAGCAGGGAAAGGACGTTGGGAATTTCCGGAAGCACAATCCCCCTGGCCAGCACTGGTGTTAATTAAGGGCGCTGCTGGTGTTTTGCAGGCAGCTGTTTCCTCCTCCGGCCCTCCTGTTCCCCGGGCCGCCTGGGCACCGGCGCCTGCACTCTGGCATTCATTGCTCTACCGTAAGCCTTGTTTCTAGCCGTTTTCAATCAAGTGGGAGAC
GACCTACACAAAGGAATAAAGAACTCCAGAAATAGTAATTCTGGTACAAATATAAAATCATTTTATTTTCTCATTTGAATAAATATCTTATTTCTATTTAAAGCAAAACTAACAAAAATTTGTGAAGTTTATAATATGTGGAAGTAAAAATATATGTTAACAGCACAAAGGAAGGGAGGAAGAAAATTAAAGTAGACCTCCTTCTAAACATTTGAGCCAGTCTCTCTCTCTCTTCTCCTCTCTCATCTAGGCCTCCCCTCTTCCTATAGCATGACCATAAGTAGCATCTCAGGAAAAACTCTAATCC
AAAGAATGCTTTTTAGCATTTGCAAGCCTGACATTAAGAGTGACTTCTGGGAAACTATTTGCTTGTTGAGGGAAACTGAATTTCAACAGAGCAGAAGAGCTGTGCGCTTTTTGCTTGGCAGAGTGAATACAGCCAGCTCAGAGGTTTTGATGTTAGGATCTGTTTGCTCCAACAGACTTTGTTTTTAAAAGGCTTTTCTCAGCCATAGCTGTCTGTTCTAGCACAAGGCTGGAATGAGTTCCTTGTGAAAGAGGTGAGCAGGTGTGAGGGAGGGTGTCA
GCCTCAGCCTCCCGAGTGGCTGGGATTACAGGCACACATCACCACGCCTGGCCAATTTTTGTATTTGTAGTAGAGACAGGGTTTCACTGCCTGCCTCAGCCTCCCATAGTGCTGGGATTACAGGCATGAGCCTCCGTGCCCGGTGCATCCCTAATCTTGAGCATGATCTCAGTCGGCAAATGAGGCCATCTGTTTTCAGCCTGTTTGAAAATAAGATGTGGGGAGGCCATGATGGAAATAGCACGTGGGGTTAAACATAACTGGCAGATGTGGGAGCGATGGTGGGGCATGCCATTCAAACAGGTCCCAAAATGG
GCGCATTCACAGTTCACTACAACCTCGAGCTCACAGACTCAAGCGATCCTCCCGCCTTAGCTTCCCAAGTAGGATAGCTGGGCACACACCATCATGCCAGGTTTGCTTTGTCTTTTAAGAAAATTTATTGACATAGCAGTTATCAGATTTCATATTGGCTCCATACACCAATAGACCTAAGCAGTTTTGTATCTTGCTTTTCAAATTTGCCATTATAATAAGCATTTTTCACTGTTTCATGCTTTAAAAGTCATCTCTGAAAATGAAATGAGGCAAACAGGAACATTTCTATCCGTGA
AGCTATATGAATACAGGAGCCGGCTGTGTGTCTGTTTCCTTTTTTTTCATTCAAGAAACATTTTAAAAAATCTAACACATGCCAGGTATGGTGCTAGGAGGCTGGAGACACAAAGATGAAATCTCCACCTTCAAGTGGCTCATTATCTTAACTACTGGGAGAGACACAGTCAGGCAGGGGAACCTACTCAACATGCCTTGAGTATTCCAGCAGAAGAACTTGATTCTCTGTAGACCATGGTCTTTCTCCATCTAGAGAAATCATCCTCTCCAGTAAAGTGTCCAGATTTTGGAAAAAC
AGGGGAAGAGAAAAAAAGAAACTTGTGTAATTTTTGGAAGATTTTGGAATTTTGGCCTAGAAAGCAGTTATTGCCAACTGTGGGTAACAGAGAACAAACTTTTCCTTCCCGGCTCTGAAGAACACATCACTGCCGATCAGCATCAAAGATGCTCCTTTCCCATCTCAGAGAATGATTCAAACACTTCAATATTTAACAAATTTTGTTCCTAGATAAACTCTCTACGATCCACTTTCACCATCTAGATTTAGTATTTGAGATTGTGTTTAAACTAGAGCATTCAGTTTTTTAAAAA
TCACCTCCTCTGCTTGGAACCTGTTTACCCTAAGGTAGGAAGAGTGATCTTCATAGTGGAGGAGGGCCTGCCTCTGAATTTGTACATTTTATGGTACCCCAAACCCAGTGGCCTGGAATCTTCTGACCACACTGCACATGCCTGCTCCAGCCAACCCTGGGTCCCAAGCCTACCGAAAGTGGGCAAGGGGAGCAGAGGCTCAGAGCCCTTCCCCTCCCCCAGGCCAAACCTGTGAAGCCAGCATGACCTTCCTCATTTCACAGATGTCCAAGGTGGGACCCAGATGGGGATGAGATGTGGCCAGAGCCACACAGGCAAG
TGTCAGCTCCAGGCTACAAATGCACATGTACTGTGGACGTGGGGGAGCAGCCTCAACGCTGCCTCAGGGGGTAAGAGGCTCCTGGACAAGGTAGAAAGGGGCCAGGGAAAGCCGGCCTGGCTATGTGGTGAACTCCGTGAGGTGGGCTGTCAGTCCACAACGCTGTGTCTAGAGAGACTTGGAAAATTCAAGCCTGGTTCGAGAGAGCACGGTCATGCAGAGCAGAACGTGGCTGTGGACATCCAGGAGGGAAGAGGGCAGCCAGGTCAGCCCCAGCTGGTGGGTTGAGTTTCGGGCAACACAGGGAAAGATCCCTGGAGGAGGGGGCCCGCTGGACTGG
TTTCCCCACTGAATTAATTCTAGAATTAGCTCTTTAACATCCCCTGGGGGACACCTTCCACTAGTTCCCAGACAAGTTTACGCTTCGTTTGTGCTCCTTCAATAGGCCCTAACTAACTGTACTGCAATTATTATATCTGTTCCACCCTTGTTCCCTGATACTCCGCTAACTCCGCATTTTTTCTATTCCTCCCGCCCCCATCCCCAAGGTAGCAACAACTATGTTCTGCTCCGGAAAGCATAAGCCACAGCCCCCACCACAGTGCTTGGCAATGCGGTTGCTGTTTAATACCTGCTGACTGAGTGGAAGG
TCCAGCCACAGGGGGCAGTGAGGCTCGGCATCCAGGAAACTGGCTGGAGAACCTAGCATTGGGGCAACTCCCAGCCCCACCTGTAATGAGCCCGTGGCCCGGGCTAATCACCTCCACGCCCTGGGCCTCTCTTTCTTTACGGGTAAAGTGAAAGTAGCCTACTGAATTATCGCAAAGGTTTCTTCCAGATCTTTAATTACTAACCTTATTGCAAAGGTTTCTTCCAGATCTTATAAAAAGCCAGACAAGGCCTAGGATAATATTTACTTGGCCTCTGTGAAGATATTGGAAAAACAGGAT
AAAAAAATCAGGAAAACCCTGTGATTTTGTTTTTTACCTGTTTAGAACTGGCCAGTTCCAACTACTGTGCTCTAGGTGAGACATTATTGTCCCTGAGCTCTGAGCTTTTGCAAGCAAGAAAGAAAGGTTTAGAAAACAAAGGGGCTATATTGGGTCCTGTGACTGAAAAGTCCAGAGGTCTGCTCTGTAGGGAGGAAGATCCCATTTTGATTCATTTTGATCCCATTTGATTCACCCCATCATCAGGGCCTTAAACCATTTTTCTGATG
CTACTTTTCTTTTTTTCTCTTATATTTAAACCTTTACCTGGGCAGTTTATTATATAGAACAAAGTAGACATCTTTATTGTTTAACAAAATAAGGTTGAGTTTTATGTTCCTTGATGTTATCTTTAAAATCTAATGAATGCACAATAATGTAGACTATATACTTATTTATCTAAGGAAAATCAAATATGTAAAAGTTGTTTCTGAGGTCAGTTATGTGGCTGTTGACTATTCTTTTCTCTCTCTAGATTAATTTTGTAAGTTTTTTTATGGTTTTTAAAAACAGGGTTT
CGGGGTCTCGCTATGTTGCCCAGGCTGTTCTCAAACTCATGGACTCAAGTGATTCTCCCAATTCAGCCTCCTGAATAGCTGGGATTACAGGTGCAAGCCACCACACCTGGCACATCATTTAATTTTCTCTCACACTTATCATTCCACATCTGGACTTGTTTTCAGTTTGCACACACACAAAACCAAAAATGACCAAAAGAACAAGGGTAACACAAAGGGAGGAAAAAAAGAAGAAATTTTCTTGATGCAGGTAAACCACTGGAAGGGAGATAGAA
TGATTTATTCTAGTGGCAGTGTTTTGGAGTCACTTAACCCTGTCATCCTGGTTGGCCGTCCCTTCTCCCAGCTCTAACGGTGAGCAGCTGATACCCTGCTAGGTGCTGGAGAGTCAGAGGTGGACATCAGGGCCCACCTCGAAAAGTTGACAGTCTGTGGTGGGCTGAAGCCAGTAGAAAGCTGCTGTAGGAAGGCAGAGGAGTGGCCCCTATCCCAGGCTTGGGGCTCTCAGGGAAGGCTTCCTGGGGGTGAGATGGGAGGGTGGGTCCATATGCTCTTGGACCAGAATGAGTAGCCCAGAGAAGGCAAGAGGGCTCCCAAGCAAACTTGTCCTATTTAATTTTTTTTTTTTTTCCTGCTTAGAAAAGCAAAATGCGTTATGAACAAAACAAAACAAAACAAAACAAAAC
AAAATTAAAATCAATACCTTTTACAATAGTACCAAAAAAATGAAACTCTTAGAATCTACATGGAAACTCTTAGAATCTGTGTAGAATTTGCATACTGAAAACTTCAACTACTGATGAAATAAATCAAAGGAAACCTAAACAAATGCAGAGAAATGCTAAGTTTGTGGGTTGAAAGGTATTCAGAAATTGGAAGATTGTTAAAATGTCAGTTCTTCTGATATTCATCTATAAATTTAACACAACTGCAATCAAAATCCCAGTGGGAATTTTTTTGTAGATATTGACAACCATTTCTAAATTCATATAAAAAGGCAAAGA
TGTGTCCCCCACCCCTGCCAGCCAGAGAACAACCCCCTTTGACTGTAATTTTCCACCACCTACCCAAATCCTATAAAACGGCCCCACCCCTATCTCCCTTCGCTGACTCTCTTTTCGGACTCAGCCTGCCTGCCCCCAGGTGATTAAAAAGCTTTATTGCTCACACAAAGCCTGTTTGGTAGTCTCTTTACAGCTCACACAAAGCCTGTTTGGTAGTCTCTTTACACGGACGCGCGTGAAATTGTCTATTCTTGAAGTACCTCATTTAAACAAAGGTCAAGGAGTAGGCACCTGGT
TTGCACTTCATGTTCGCGTTCTCATCCTCTCTCTCTCTCAGCCATTAAAAGTGCTCAAATCTCTCTCCCCCCTGCCCGCAACACACACATCCTCTCCACTCTTTCCTTCCTTCGGTTATAATAGAGTCTGCAATTTATTTTAGAATTCCTCAGCACACACAGTTTAATATATGTGTGTAAGTTATAGTCCAGATGTCTCTCATATCCAAATCAGGAATGCACAGGTGCTTGGCTAGAGCTGTAATCAGGAAGCCAATGCTCGAGGCAGCTACTCCAAGCGCTTCTATATTCCTTATCTCCTTACTTTGATCAAGATTGGTCAATTTCTGAGACTTGTTAATTAGGAAATCTGGCTTTTATTGGTGAAATTTGTCATTTTCTCGAGACAGGGTCTCACTCTGTCGCCCAGGCTGGAAGTGCAGTGGCATGATCACAGCTCACTGCAGCCTTGACCTCCT
GAATTCAAGGTTGCAGTGAATTATCATTGCACCACTGCATTCCAGCCTGAGTGACATACCAAGACCTTGTCTCTAAATAAATTTTAAAAATAAAATAAAAGTATAATTCTAAGATGGGAATATAGATCAGTGGGGCAGAATATAAATTACTGAAACATACATGTTTATAAAATGCAATTTTAAAAATAAGAGTCGTATTTTAAGTTGGTGGGGAAAAGACAAGCTAACTGATAATGTTGGAACAGTTATCCTTTGGGGGAAAAATAAAGTTACATATTTCAATGCAGACATAAAAATATCTAACAGATATT
GTTTGAATTTCGTAAAGTGTTTCACTTGTCTTTTTTTTCACCTTTATTATACATGGCCTTCCATATTATACAATTTAACACTTCATTATATACTGTTTTGTTTTCAAGTTGTTTCATTTGTCTTGTGCCCACACTAACATGTAAAGTTTTTGTTAGCAGGGAACATGGCTTATATTAAACTTATTATTTTTAAAAATTGTATAGCACCTAGCATAGTGTTAGGTACTTTATAAACACTTGCTAATCAGTTAAAATGCATAAATACCTTAATTTACATAATAAACGTGTTTTGGGGCTG
CCATTTGTGTGTGTGTATGTCTAGGTATCTGTGTGCATATGTGTATCTGTACATATACGTCAGTGTGTTCATGTATGTATCTGTGTACCTGTGTGCATGTATGAATGCAGGTATGTATCTGCGTGCATGAGTGTATCTCTCTGTGTGTATGTATACATCTCCGTGTATATCTGTGTGTGCACATAATATATCTGTGTGCACGTGTGTGTGTCTGGGTTTCTGTGTGTGCATATATGTGTATCTGTGTATGTCTGTACATATATGTCTGCATGT
TAAGTTTTCTATTTTTAGTAGAGATGGAGTTTCGCCACGTTGGCCAGGCTGGTCTGGAACTCCTGACCTCAAGTGATCCACCAGCCTCGGCCTCCCAAAGTGCTGGCATTACAGGCGTGAGCCACTGCACCCGGCCTAGCCTTGTGATATTAACAGTAACTGTCATTTGCGGTGTGCCTACTCTGTGTCACACTCCTTGCAGTTATTCCATTTAGGGTAGAGCAACATTATTCTAGTTTACAGATGAGAAAACTAAGGCCCCAGAGATTGATTTGCCCAAGCAGCCAGCTGGCAGTGGAAGTGCCAGTTTCTTCGTGTGTAAAACAAGAGAAGGCAATCTACTGCCTACTGGCTTGTCAAGGGTCACTTGAGATCGGACGACAGGAACCACAAAG
GATCTTAATGTTTGGTAAGTACATTTTATTAAAATTTTTTGTATTATTTCAAAATAATAAATACTTCTCCAAAAGATACAACAACTCTGGCCAAACCCATAAAATCAGTACTTTTTTCCCCCTACAGGAGGAACCAGCAGCAATTCAGTCAAGCAGACGGGCCAAATAACCGTCTCGGAGGGAGCATCTGTGACTATGAACTGCACATACACATCCACGGGGTACCCTACCCTTTTCTGGTATGTGGAATACCCCAGCAAACCTCTGCAGCTTCTTCAGAGAGAGACAAT
ATTTGTCCAGGCACATTTCAGTATGGAGCGCATATCTCCTGCAAAGGCCCCAGCCTCCACCAGCCCACTTGCATTTATGATCAGCAGCCCCACCACAACTTTCAATCTTCCCTTGGGCTGAGAGCCATCACTCATCCACATTTGGGATCTCTAGTGGGCAGTGGCAGGAGCCACTCTCCCCAGTGCCTCTGCTTTTTCTGGCCTACCTATCACTGCCTCTGTAGTTGCCTCTATGCCTGTAGTCAGCACCTCAGCAGAGTCCACATCCAATCCTACCTCTGACTCTGATGAAATTGATATGGATACTAAGCTCCTTCCCCAGGCT
AGTACTTTGGGAGGCCGAGGCGGGCAGATCACCTGAGGTCGGGAGTTTGAGACCAGTCTGACCAACATGGAGAAACCCCCATATCTACTAAAAATACAAAATTAGCTGGGCATGGTGGCGCATGCCTGTAATCCGTTACTTGGGAGGCTGAGGCAGGAGAATCGCTTAAACCCAGGAGGCGGAGGTTGCAGTGAGCAGAGATCACACCATTGCACTCCAGCCTGGGCAACAAGAGTGAAACTCCGTCTCAAAACAAAAAACAAACAAACAAACAAAACAGTTCCCTGATTCTTCAGCTTGATCCCTTTGACATGATAGTTTGAGACTGCAACCTAGACCAAGACCATGTAGAGAATTTCCTGAGGCTCAGTGTTTGCTTAGAGTCTTGTCCCAGGTCTC
CTGTTTATTTTGCTTTTTATTTTGGAATAAATGGATTTAGCCATACTGCTAGCCTGGTGTGTTCCTGCTTCCCCCACTGGGTCCTGGAGTTTGTGCCACTGAACGAGGAGCCCCAGAGTGTCCGAGCATGTCCAGCTGGTCTGTTGGGGACCTTCCAGACCTGTTACCTGTATGCTGCCTGGTGACGCGTGGGGGAGTCCACAGGGACTGCCATGGCGCCTACGGGGCACAGTCCGGCCCTGACGGCCAACAGGCTCAGAAGCCTGATCTAGCGGTGGCCGGGAAGGCAGGATGCCAGCACCCACGGGCACTGAC
TCCCACAAGGGACATGCTTGTGACCTGGACCCCAGCACATATGTCCCAAGTTCATTTGTTCACTTGCCAGTGCTATGTGGGAGCCCCATGCATTGGTTTCCCAGTTTGCTCATCAGAGAAGTTTAATGGCAGAAGTTGAACTCAGACCTTCAGGTGCCACAGCTGCCAGCCAAATAAGAGGATCAGACTAGGTCGGTTTCTTATCTGATGCCATGATGGTTGAAGCAGTGGGTTTCAGGAGTGTGGAACCCTGTTGTCCATCTTGGTCAAGGGCTGGCCCTCTTT
GCTAATGAGAATTTTTTAATAGTGTCTTTAATTGGTTTGTGAATTGAAATAATAAAAGTAAAAAGACAGTTTTCATGAGCATTAACTTTCCAAGGCTTACCATGTGTACCTTAGATATAAGATAGGAGCAATCTTTGTTAGTGAAAATGATTTCTTTAATTCCTTTAGCTTACATTTGTGAAGGTCTGCAGTCTGCTCCTCGTAGATAGTGGCTGATGCTTCTTTACGTGACCTGCTTTTGTTGGTATCTATGATTTAAAGGTTGCATAAAAGGTCACAGCAAATTTATTTTGCATCT
CAGTCTAGCAGAGGCTCTGCCACCCATCATGTTACCAGCTACCACAGCAAAGGAAGAGACAAGCATAGAGAAATTATACTCACTTTTCTCTACCTTGGCTCTAAGGGGTCACATATGATTTTCACTCACATCTCATTGGCCTCAATGGTCACAAGGCCTTGCCTAACTGCAAGGTGGCTGGAGAATGCAGGGAGGGCCATAGAACATGTGTGAACCTTGCTGTCTCTGCCCGCTCCCAGGATTAGCCTCTGGACACTTCCTCTCAGCATTGTCATTCAAATATTTATAATATTTTGT
TTTAGGAGGCTGAGGTGGGCGGATCGCTTGAGCTCAAGAGTTGGAGATCAGCCTGGGCAAAAGCGTGAAACCATGTCTTAAAAAAAAAAAAAAAAAAAAAAAATTGTAGGCCGGGTGCAGTGGCTCACACCTGTAATCCCAGCACTTTGGGAGGCTGAGGCGGGTGGGATTGCCTGAGGTCAGGAGTTCGAGACCAGCCTGGCCAACATGGTGAAACCTTGTCTCTACCACAAGTACAAAAATTAGCTGGGTGTGGCGGCCGGCGCCTGTAATCTCAGCT
GCAAGGCACAGTGGGAAAATCAGCCTTATCATTGATCTAGCTTCATACCACAAAATTTGAAAACAACACCCCCTCCTCTACTTTCATCCCTTCTTCCTTCCCCAGCACACACATATGCATTGTCTTATCCATATCTGATTCTTGAAGACCCACCTCCTTTTATCTCCTCACCACTAACAGCCTTTTTTCCATCTTCTCATCAACAAAGATGAACACCCCTTTCTCTATATTTCTTTGGCACGCCTCTGTTACTGTATTTCCTCCACTCTGAGATGCCACTTATTGTAAGATGTGCTATTATTTTATGCA
TCGCTTTGCTACCTTCAAGGACCTTCTCCCAAACTGCTAATTTTTCTTCATCCGTTAAAGGTCTATTGATTCACATTATTTGCTGGCAGTGTGTGAAGTCAACGAACAAGACTGAGTCTTTGCCCTTGAGACGCGTACACTCTACCCAGAGACAAGTTCTAAGCACAGGAAACAAGTAATTTTATAAGAACATCATAGGGCAGTTATTCTCCAGATGAATTCAGATTAAAGAGGACACTTGAGCCGGTGAGATCACAGAAAGCTTTTATCACCCACCCCTTTAGAGGTGGTCGAGATTATTTACCCCTATTAAATTTCACGTGTGGTGGTGGACTCGGTATAAACATCAAATTGAACATGTATTGAGCTTTCCTCA
AACTCCAGGACCCAGTGAGGGAAACGGAAACACACCAGGCCGAGCAGTATGGCTAAATCCATTTATTCCAAAATAAAAAGCAAAATAAACAGGAGTCGCATCACCAGGGAGCCACGACCCCATCCCCGCCTCCTTCCTCTGTCCTATGCTAGCAATAAATAAGTTTCCCAGCCACAAATAATTATTACAACCTCCTCCCCATGTGCCGGCTCCAACCTCAGCTAGGTATGACACAGGGGTGGCCCTACCCTCTGGAATATACAAAACCTTACACAGACACAATGTGTACACCGGGGAACGGGGGCCACCCCAGCAGCCCGTGCCCTCGCCTGGTCCACAGTTAGCCCCACTGTCCTGCCTCTCTGAATAAGAAGGGAGCCCCCCTGAGGGAAAAGTTGCTATGGTGAGAGTAAGGGGGACATCAGGCCTCCTCCAAACAAACCAACTCCACCAGCCTCTGGCTCTTAAATAACAATCATCATCATCCAGAAATTTAGGGACTCAGCCCTGGTCAGGGTGGCAAAGGGTCTGTTTGTCTTTCCCC
GTATATAGTACGTGCTGGAAATTTTTAGCATGATATCTATAGTCCTTTCTAACTATAATTCTATGATATAGTGTGACTTTTTTTATTTTAGTAAAATAATAAAAGTGAAGGGACTTTTCCAATTCCCTCTCTCTACACTTTTGCCTCACTGATCATGAAATACTACAGCTCATGGAGTGATATACAGAGGTCTGTCTATCCTTAAAAAAAAAAAAAAAAATTATTAAGAGATGGGGTCTCACTCTGTCACCCAGGTTGGACTGCGGTGGCACAATCATAGCTCACTGCTGCCTCAAA
CAGACTGGGTCTCGCCCTGTCGCCTAGGCTGGAGTGCAGTGGTGCGATCTCGGTTACTGCTGCTTTGACCTCCCAGCCTCAAGCCATCCTCCTGCCTCAGCCTCTGGAGTAACTGGAACTACAGGTGCACACAACCACACCCAGCTGATTTTTTATTTTTTGTAGAAATTGGGTCTCACTATGTTGCCCAGGCTGGTCTCGAACTCCTGGACTCAAGTGATCATCCTGCCTTGGCCTCCCAAAGTGCTGGGATTACCGGCCTGAGCCACTCGGCCTGGCCTGTAAGTAATATTTTGACACTGGAAGTTTGGGGGTTTCCCAA
AGAGCTGAGGCTGGAAAACCCATTGGACAGTTATTAAAAGAGGGTTTCCTGTGTCCACACTGAGTTTTAGGTGAACTCAATTGTAGATCTCTGCTGCTGTTTTGGTAGTGTGTCTGACCCCATCTATAATGACAAATGAGCCTCCCAACCCTCCACCCCGGCCCTTTCTCTACCACCCCCCAAATCCATATTCAGTCAAACAGTAGGCTGCTTGCTTGGCTTATTCCTGGTCAACAGATATACAGGCCTGGGATGGGAGTGTCCAGGGAGGCAGGTCCTGAGCTCATCCAACACATTCCTCTGCCTTGTCATTGAGCATACATCATGGAAATGTTAGTTAGGG
AGAACCAGCTGTCTCCTGTATCCCTAGAGACACCGGCACCAACTGGCTGGCATCCCGCCCTCACGGATCTGAGTTTCACCTCCATGGAACACCTCCTGATTCGAGCTTCAACTGTTAATAATTACAATCTCTCTCCTTTATTCCCCCAGCCTTAAGGGATTAGGGGCTCTTCCCTCAGTCGCTACTTCCATGATACCCTAGAATTCTCTTTTGGCATTTCCAGTTACCTAGTGAGCAGTTCTTTACATTCTTTCTTGTTCAAATAACTGGCGTGGTTTCTGTCTCCTGACTGGACCGCACCGGATACACTAGCAATCTCTTTAGGGGAACTTCGGGCTTGA
GGGTACTGGTTTGCAATATAATTAGGTCTGGACCCTGGAGGTCTAGTCCAACCCCCACTTTATAGTGGAGGGCCCAGGTGCCAGAACGCAAGCCACTGCCGCCTCAGTCACTCAGTGCTGTGGGGCCCGGACGGGACCAGAATCCAGGCCTGACCCCATGACCTTGCTTGTCCACCACAACACGTGCAAAGCCCTTGCCTCTCATGCAGGAGGATCCTGGCAGCTCCTGCGATCACGCGGCTGCTGCTGTCCTCGAGGCTCTAGGATTCTTCCTCCTCCTAGCTTTACCTGGTGTCTGTCTCCCTCAAGATCTAAGGAGCTGCCAAGAAACAACGAGGCAGATGGGTGGGGTGGGAGGAAGGCATAAGCCATGTCCCCC
ATAAAGCTTCCAGCTCAGTTTTTTATATGGAGCAACTGCTCAATAAATGTTCTCATATATTGATCTGTTAATGTTAAGTCATTTTGAGGGTTCTAATATGTATTTAATATTCTACTCTATAGGCATTTGCAAATGACAGTTCCCTCTTCCTTTATTTCCTTGGATTGCTAAAATAGTACAAGTTTTAAATAGGGTTTTTTGCTCTAGGGAGGCAGCGGAATAGAGTTAAGAGGTGATTTGCCAAGTAAATGAAAGATGCCTTTTAGTGAAAGAAGCAGAAAGCATGACTCATGGCTCCAG
TATTGGCTGGAATGGTTACTTGACCATGCCTAAAGCAATCACAGCAAAGTGATTGGCTTAGACCAGTTGGGACCCTAAATGGGGTTGAGGCATTCCTAAAGCATTAGGGTACATGGAAAATAATAGATAACTTTACAAAAGTTGGGATTATTTTAGGAAGAAGAACAATGAAGAGAATAGATGTTGGATGGGCAGCCATCAATATTCCAGGATGTTTTATCCTTTCAGATTTTTCATTAAGGCTAAAATGACTCAGTTCAGGAGGAGAATCCTCACCTCATCTTCTTCCATAGGCTTAGG
TGCTTTATCTTCTCTCTGTCTTTGCTGCCAGGAAGATGCACCTAATTAAGCAAATTCCATTTGTTTTTCAGATACGGTGTGTCTAAAATATGGCCTCTGCAAACAAATGAGATGTAGAGGACAGTGGGCGGGTGCACAGATCTGAGCCTCCTCCCATGTGCTTGCTTGGATGCTTATGTCTGTAGGCAGGGGACAAAAAACATAGTCAGATAAGCTGAACTACTAATGTCTTATTTTATTCTTTCTGTTTTTATAAAACATCTTGTAAATAAAGGTGTCCTC
CCAGTTCTCCCGGTGGTTTCCAGCCCTGGGGCGTTTGTGGTTCTCTCTGCCTAGTGGGATGCAACTGGCATTTAGTGTTTGTCCGTATGTGGGTGTGGCTGGGGAGGGCAGAGAGGCAAACAGCCCCGCACAAGCTGTACAGTCCCCCTCATCAAGATGTGGCACTCCCTCTTTGCCAATAGCAACTCCTTTTTGAAACACTGGGCCTGAAGCAATCATCTTGAAGACATTTTTCATCAATCTTGTTGAAATCAACCTGGTTTTTCAAAATAGAGGAAGCACATCAATGAACAGACAGCCTTGCCCCATTTCTTCTGGGAAGAGT
AGAAATGCATTAGATTTGTGAGGACAAATGAGATAGTAAGTGTGAAGTGATTAGAACAATGCTTGTGATATAGGAGTTCTTAATGTGTCTGATATTATAAGTAATTTTATAATTAAATAATATTATAATTAATGAATAATCTGTTATTTTAAGTAATTTATTTCCTAATGACCTCATATATTCTCACTTATTTCTATTTCCCTTAACCCTGTGAAAAGCATATTGAGCATGTATGTGATTAAGAGATAAAATAAGATTAGACTTTATTCTGAGATTTATT
CCCCCCGGTGACTTTTTGCCCCTGATATGGCATTTGGCAATGTGTGGACACATTTTTGGGTTGTCGTGGCTGTGGGAGGGGAGGGAGAGCTTCCTGGCATCTGTGTAGAGAGGCGAGGCTTGTTGCTAACACCCTCCAGTGCGCAGGACAGCCCCAGCCCCAGCCCCAGCCCCAGCGAAGATCTGGTCCACAATGTCGGTGAGAAACCCTGCCCTAAAGGAAAGTCCTAAACAGCCCCAGGAACAAATAGAAGATGGCTTTGATAAGGATGTTCAGAAACAATAGTGATCACTCAAAAATAACTTGCAGGTTCTGCTTCTTTGGGGAGTGCCAAATG
ACAGGTGTGATTTGGGAACTTCATTGAGGTCTGTGGGCCAAGGGTATATGGGAGTTCTTTGTACAGTTCTTGTAACTATTCTGTAACTTTTTTTTTTAATGGGGTCTCGCTCAGTTGTCCAGGCTGGAGAGCAGTGGTACAACCACAGCTACTGCCACCTCGACCTCCCGGGCTGAAGCGATCCTCCCTGCCTCAGCCTACTGAGTAGCTGAGACTACTGGCACGGGCCACTATGCCCAGCCTGTAACTTTGAAATTAGTTCCGAAAAGTTTGGATCTTTC
CTAATCCAATATCTCCACGTAAGCCTGTGGCCTCACCAGAATCCCAGCAGCTCTAGGGTGCTGGCCTCAGACCTCCCGCCAGTCCGGGCCCTCATTAAAGACGAGGGGACCATGGCTCAACAAGGTCAGAGCTGTGAGCAAAACTCTGGTCTCTTGATTAACTCTCCTGCTTCGGGAAAGCACCCGAATGCATGGCCAAGGCCACAGAAAGGACTTCATCACAGCCACAAACCCTTACAAAATGCTTACAACGAGCCAGGCACTGTCTACATACTCTACATACATCACCTCATTTAATACTAACAAAACCTGTTATCGCTCCCACATTCCGGATG
CAGGGAGGGCCTGTGAAGTGAAGGCAGTCTGTGTCCTAGGTCCAGAACACTTGCAAACATCATCTCCGACCTTATATCCCTCGCCCCACAGGTGGCATCAGCTCTCCCATTTGAGGATGCGTCATGATGGCAGAGACTCATTGGTTCATTCATTCAACTGCATTCACTGTGCAGAAACTGATTCAGGCACCGGACATGCAGGATGGATGAGGACAGACATGGAGCTTACATCCTGGTGGGCCTCACAGGCTTCTCCAAGTCCGCCACACAGACAGGCTGAGCAGAAACAATGATAGGATTAAAGAAGGGAGCCCTGGGACAGGAGTCAGACCAGTTG
GACCCTCTGAAAGCGTGGCTCTTCCCTATCTGGCCACAGGTGAGCCCTTGAATGGGGGAGAAGGACATCTTCTCAAGCAGCAAGTGTCCCACCCAACACGGATCCCAGCCTCCGTCCCCAGCCTCCTGCCCTGGCGCCGCCGCCCCCGCAGTCCGCTGAAACCGGAAGCCCCGGGCCAGTTCAAGACAAGGGCGCCCCGCACCCGGCGCAACTCCCCTCCTTCCACGACACAGCCCTGCTGCTGTGGCATGGCCCTGGCTCTCAGCGGGGCGGTCCCCTTCCCTGCTCCAGAAAGGGTCTCCAGGGCG
AAAGCGGCCAGGGGCTCCAGCTCTCCATTCCTGGGTCTGTCTGGGGTCGGCTCCAGCCTGGTTAGAAGCCTTAGTCTGGATTCGGCAGATTCTGAATCTGGGACCCTCTGCGCTAGCGGCTTGGAACCTTGTCACCCTCCCCTCCCCCACCCCTACTTCCACACACCTGATTAGTTGTCTGTTTCTTTAATGATCAAAGACGTGGGCGGCGGCGGGATGAGGTCTTGGTTCCCGGCTCCACAGCCCTCCCTAACTGTCATTATTAACGTTATAAACATTAGACCCGCTTCTGCGC
ATAGGTAGTACATTAAGAAAAATGCTCTTTAAAGATGTGACTTCAGTTTTTCTTCTGAGAATTTAGCTGCATTGAGTAAACCATCCACTTTGTTGTGATACAAGGAGCATTTTGACACATTTAGTATAGTTTTCTTCATCTTCCCTTATCCTTATTCCATAAGATCCAGCAAAATTAAAAAAAAAACATATGTAACAGGATTGGAATTATGAATTCTCATAATAAATATATAGCCCTGGGCAATTTGATATCAGTATGCTTTTGGTAGACTCAATGAAGTGTGTGCAAATCAAAC
CTGGACTAGGAAATCCAGAACCTATAAATGCAGAATTCCTTTCTGGAAATGCGCACTCTCCATATCACCACTCTGAAAACCCCAGAGCTCACTTCTACATAAGCAAAGCTCCTAATACAATTGGGAGTCGGTCTAGTGCCAGCTCTGTATCCCATCACTTTATCTGTAGCAGAGCAAAAAGGATCCTTGACTTGCAGCTTGGACTTTGTGCAGCGGCATCTCTTCCTGTCCCCTGCCCGTGTAACATGGGTAGGTAAGATGCCTGCTTGGAATGAGTGCCAAGCTGACGGTCTTTGCATGCTGCTTTTGGTCTTGTGCTTTGCACAGTAGGAAAAGGTATGCATTGCTTGGTGCCAGATGCATGGAACTAAGAAAGGGGAGAATATTCTTTCCATCTTTTCCTAGTCTTTTATACATCTCAGTGTTCTAGCCCCCTTCCCTGAAACGACGCAAAATTGAACAGGATAAAAATATGCATAGTTTAAAGTCTCCACTTTAAGCACAG
GAAGGAGCTGGAGGACAGGCTGGGGCCAGAGCAGCACAGAGCACTCCTTGGGCTCCTCCTCTGTAAAGTGAGATCACGGCCACATCTCCCTGTTGGGTTACGATTAAAAGAGATCATCCACAAAAGTGCTTGGTGCAGTCCCTGGCACACGGAAGTACTCATAAACGTCCCTCTGGCAGCAGGGGCAGAGTCCACGGGGCCCAGGGGGACAGACGGTAGGTCCCTGGTTCTGTGCCATCAAGCTGTGGAATTACATGCATTGGAGCCAAGCAGACGTTGAGGCAGGAGAGGGGAGTCCTGGGGAGGGGAGGCTGGT
AATGAAGAGAAAACAAACATAAAATTAATAAAGAAGACCAAAAGTTGGTCCTTCAAAAATAAAACACAATTTATAAACCCCAAGGTCAAGAAAAAAAGAGAAGTCAAAAAAGTCAGAAATAAAAGCCAGGATATTACTTTAGATTTTATAATTGTTAAAATATAATAGAAAGATATAAACAATGTTATGTCCGTAATTTCAATATTTAAATGAAATAAGCAAATACCATTAAAATATTATTTTTTAAATAACGAAATAAGGATGGGAAATC
GGGCATCTGGAAGTGGTCCTGAGGGACACCTCGCGGTGCAGCCCCCGGGACGACCCAGGACACCCTGGACACCCTGGACACCCAGGCCGAGAGCCGGGACCCGCCCACGCCTCCTCACTGCTGCTCGAGGGTAGGCAGGAGCACGCGGACCCCGTGGGGGCTGAAGCGGGGCTCTGCTGCCCGCCCTGCGCAAGCTCCCGGCTCTGGTTGCTGGTCCACAAAATCGGGAGGCTGAATTAGCCGGTCGGGTGGCCCCCAGCCTTATAGCTTCGAATTCTGTGATCCTATTTTAGACCCAGACTTGTCCGC
CACTGTACATCAGAAGACCCCATTATAAGAATGAAAAGGCAAACCTCAATCTGAGAAAAAAAATTGCAAACAGATTAGACAAAGCACTCCTGTCCTGAATAAAGAACTCATCACATCAATAAGGAAGACAGGCAACACAATAGAAAAATGAGCAAGGCTCAAGTAGCCATCCCTCAAAAGAAGGTTTCCAAATGACCAATAAACACCTGTGAAAAGTGCTCAACCTTGTTAGTCATAAGAATGCAAAATAAAACCGTGTGATACCACTACAAAACCAACAAAATGGCTAAAAGTTAAAAACTTAAA
TGCTCAGGTCATGCCCTGTTTGCTCCTCCATCCTCTCACTCTTCCTCCTTAGATGCAGCAGACGGTCTGCACCACTGAGGGCCTTGTACCCAGCCCCTTCTCCTCCTCCTCCATCCAGTCAGCAGAGGGCTACCAGGCCCATAGGATGTGGCTCAGAAAGACCATCCCTTCTCCCTTTGCAGCCTCTGCCCTCGCCTCCAATTTATTCTCTGGCCCCTTATTTTCCATTATGCTGGAGACAGAGAAAAAGGGAATTAGATTCTCTCACAGATAGAAATTACAAAGTCAAAGAGCTGAGATAATGGGCAACTTAATGCTAGCCACCACAG
GCACATCCCACCAGTGAAACAGGGTATTGCTCTTCTTCTTTTCTTGATCTTCCTGTCTGGGCAGACTTCAGAGACTTTGTGGCCTGGAGGCCTATTAAGCACGACACAGTATCAGTGGAATTGATCCATAAACCTCCCTGTCCACATCTTGCCCAATGGGGAATGGATCTTTCACCAAAGAGCTCACCAGCATTTTCCACAGAGATGCAAATTCTGAGCCCTTGGAGTTCCCAGTGGATTCAAGGAAGGAAGTGGGAACAAGGTTGGATGCCTACTTATGAGCTTGACCATCACAGCTATCGGTAATCAGAAATATGAAACAAAATC
ACAGAGCTGTCAGGAGTGGGGCGTGTGGCCTGGAGCGAGGCTGCTCGCGTAGGCTGGGCCTGGGCTCCTGGCCGTGTTGTCACCGCCAATCCCCACACACGCAAGAGAAAGCAGCTTCTAGCCTCATCTCACACACGGGAAAGTGAGGCTCAGAGATGTGTGGCCTGGCCGGGGTGCACAGCCAGTATCCGGTGGGCCTGGGATGCCAGCCCAGCCTGCCAGGCCCCAGGGTGGCCATCATGGAGTGGGACTCCCGGGCTGGCCCCCCAGAGCCTGTTCCAGGCACGTG
CCCACTCCTTGTTTTCCTTTTCATCATCTTTTTTTTTTTGTCAACCCACAGCCAACATCGTAATTCCCATTTCCCTTTGAGTGAATGTGGCCATAGAGTTTCTCCCTCTCTTTTTCTTCCCCCTCTTCCTTTTTTGAAAAAAGAAAAAAAAGGAAGAAAAAAGATAATTTGATTTTTAAAAAAAATCTCTCTCCCTGAGCTCTCCCCAAGTTTCTTTAAAACAAATCAACAACAACACAATTGGAGCAGTGCCTTAGCTAGAATGAATTATGCCAGTATGCTGTGGCTCTTTC
TTTCTCCATGTAAAACACATAGGACAGGCTGGGCATGGTGGCTCACGCCTGTAATCCCAGCACTTTAGGAGGCCTAGGCGGGTGGATCACCTGAGGTCAGGAGTTCAAGACCAGCCTGGGCAACATGGAGAAACCCCATCTCTACTGAAAATACAAAAATTAGCTGTGCGTGATGGCGCACACCTGTAATCCCAGTTACTCGGGAGACTGAGGCAGGAGAATCACTTGAACCCGGGAGCGGAGGTTGCGGTGAGCCGAGATCGTGCCATTGCACTTAAGCCTGGGTTACAAGAGCGAAAC
GACAGAGTCACTTACAAACCCTTAAGGGCAGGCATCAGGGCGGGAGACATTAAGCTTCCCACCTTCACCCCAGCAAGTGAAGGCCATGGCTTGGCTCCCCAAACTCCTGCCCCTTGTGCCACAGCAGAGCAGGGCCCCCATTCTGCAGAGGTGGAAGTTGAGGCCCAGACGTGGGATGGAACTTCTCCATGGTTGCAAAAGTAGTTCTGGTGGAACAGAAAGGGCATGGCTTTACAAAGCCCACATGGCAGGGCTTTGAACCCCAGCTTCTGGGGTGTGTCCTCCCTGGTCAGCAGGAGCCACTGAAGGTTCCACA
GCACTCCACGCCTGAGCACCTGAATTTTTAAAGAACTACCTCCTGGGAATTCGCACGCCACAGCTAAACTTAGAAACTACAATCCAAACCCTCATTTTGCAGAAGGGGAAACTGTTGCCCACAGAGGCGAAGAGGTTTGCCCAAAGTCAACTGTCCACCCCTTTAAGGAGGAAGGACCCATAACTGACCTCGCTGCCCCCCACCAGTGTTAAAATAGATCAGTCTAGTGATGCTCAAGTGGATACGATTCAGAAGCGAGACGCAAAGAGGTTAAACACGGGTAAACCGCACGCAAAATTCTGATATCACTGCAACACGTCCGTGGGGTGGGGGTGGCAAGAGTGCTCTA
GTTTCTTTGCTGTGCAGAAGCCTTTTAGTTGGATGTAGTTTTAGTTTGACTTGTGACTAAAGGATGCACCTGAGGATGTCAGAATGTACATCTTCCAGCAGGAGTCAGGGAACTGAATTTAAGTTAGGAGAGTCAAGGAGCCTGGATCCTGTCTTTAGGTCCTGGTTCACATTCAGTAGGAGAGGAGTCTCTTTTAAGTTCAATGAAGGCAGATGAGGCTCAAACATTCCTTTATGCAGATCCTTAAAAGAGGGGGGCATAAAAACAGAGAGAGAAAAG
CAATACTAATGAAGGGTCACTGTGGCCTGGGAAAATAGCATTATATTGGGATAGTTACCCGAGCCTTTAGTTATTTCCAAGCCTGGGAAAGGGAAGGTTACTTGCAGAAACTGGAGATTGTAGAAGCACATTCTTTTTTTTTTTTTTTTTTTTTTTTTTTTTAAGACTGAGTCTCATTCTGTCCCACAGGCTGGAGTGCAGTGGCGTGATCTCGGCCCACTGCAACTTCTGCCTCCCGGGTTCAAGCAATTCTCCTGTCTCAGCCTCCCAAGTAGCTGG
AATATTTTTATGCTGGGATAATTTAACTTTGTTTCTGAAAATAATTTGTTTTATTTTTCTCTCCATTTTGTGTCAGTAGATTAAGCCTAGTACAATTATTTTAAATAGTGGTTTCAGGAGCTCAGACGATTTGTTCCAAACCAATGTTAGCTGGTTCCAGAAAGAGTTATATTTTGAATGAAGCTGTGAACAGAAACTCCATTTTTTTGCTTCAATTATTAGCTAAGACATATTATAATCTCATGTTTTATTATATGTGGGGCTAAGTGCTCATT
CCTAAGTGATTTATATGCATTAATTCATCTAATTAACATGACAAATCTTCAAGAGAGGGTGCTATTACAATCTCCATATTACCGTTGAGGAGGCTGAGGCATACTGAAATTAACAGAACTTGCTATTGTAGCCACGGACTGCCTAAGATTGAGGTCAGCAAATTACAGTCCAAGGACTAAATCCAGTTCACTGCCTACTTTCATGCTGCCCTCAAGCTAAGTATTGTTTTGTGTTTTACATTTTTGCATGGTTGGAAAAAAGTCAAAAGAAGAATAATATTTCATGAAGTGAGAATGATGTGAAATTCAAATTTCAGTGTCCACGA
CCATAGTTCTCTTAGGCTCAGACACTTACAGGCATATTATTTTTAGCAAAGCTTCTTTTGAAAATTTGAATTTGGTCAAGGACTGGATTTGTTGACATACCCTGAGTAGCTATGAAGAACAGAATGTCCTGGTAGCCACAAGGAACTGTGGTAGCTGCTGTCCCAGCAGCAGCAGAACGACACTTTGTGAGGCTTAGGTGCTGGCCAGGGAGGTGAGGATAACAGGAGTATGACTTCTCAGGCACAACTTCCCCATTGGATAACTTTAGGGTCCGGGTGCAAGGAGGAAGGGACCTCAGGTGCAGACTGCCAGTCTTCCCCTCTCCCATTTCAAGCTGGA
AGAGATACACACACACATACACAAATGCATACATACACATACACATACATATACACACATATACACACACACACAAACACACACACAGACACATATACACACACATATACACATACATACACATACACACAGAGACACATAAACACACACACATACACATACACACACCCAGAGACACATACACACATTCACACAGTGATATTCTCCTATGTCACTCTCTAAAACCTTTGATATTTTTTTCTTTTGAAGTTTGTTAACGTCTTATCCTCATTTTATTAACTTTATTTTTCCACCTTATTTTCTT
GCATATTCAGTTCTCTGGCCCACCTCTGACACACAGGGCAATAAATAGTTACAGCATATCAAATTTAAAAATAAATAAATGTGTCAATTATCTGAAGATAGCACATTGGGGTGCTCTCTCTGGCAATTTTAATCCATTGATTTGCAAATGGAAGTTTAAAGGCAGTTATGCACAAAATATCAAATTTTTAATTCTCGAGTTTGTATTTTGTTTCATCTTTCTTTCCAAGGAATAAAACTGCTATGCTTGTTCTTCTGTATCCCAGAGAAATAATTTGATGG
GAAGTCGAACACCTCGGGCTTTTAAAAATTCTGGCATTTAACTCATTTGTTCCCCGGTAGCTGCAGCGTGATGGAGAGCACCCTGGCCTTCTAGTCAATCTGGGTCTGAAGCTTGGGTTCGGCACTTATTGATGGTGCAGCCTTAAGCGATGACTTTCACTTTGTGAATCTGATTTCTCCTCTTTGAGGTGGAGACAGTAATATGTGTTTCACGGAGCCGTTGTGGTGAGGATGAACTGAGATAGTGTTAGGTTGAACCGTAGGAAATTGCTATTTTTGCAGTTTATAAACAGTCAGATACCTT
GAACAGAAAGAATGGCCCCAGCCTTCTCTTCGCTTCTCCATTCACTGACAGTGCCATGACAAAGGGCAGGTGGTAACGTGTGCAGGCGAACATGCCAGCCTTCCGTCCTTATTTATCAAGCTACCCTTAACCACAGTTGGTTATTCACGTAGTAGCAGGTTGAAGCTCTTCTCTGGAAAAGCACTGGAGGTAGCTCTCCAGTTTCTGGGTTGAGCAAAGTAAGAGGCAGAGCAAGAAAAAATCAAAAAGTGTCTTCACTTTTTTAGTGCAGTAGAGTAAGGCTGGTCTCCCGAAG
TGGGGTTGGGGGACACACACACACGCACATGCCGGGGTGTGCACACACATGCTATGAGGCCCCACAGCATGCACAGCCGGCATGCACACGCTAACACACATGTCCACAACACGCATACGCCTCCTTCCCCGCCACATCCTGGTACCCAGCACCCTCACTGGCTGGCACGTGCAGCACAGATCTGGGGTGTGCAGCCACTTGGCACACTGAAGCACACATGTGAGCAGAGTCACAACACAGAAGCTCACCCAAACACAGAGGTATTTGCACCAGCTCCCTGCACACTCATGCCTGGCATGCTCAGAGGACCACCGGTG
ACTATTTAATTTATTTATTTATTTATTTTTTGAGATGGCATCTCGCTCTGTCACCCAGGCTGAAGTGCAGCGGTGCAATCTCAGCCCACTGCAACCTCCACCTCCCGGGTTCAAGTGATTCTCCTGCCTCAGCCTCCCAAGTAGCTGGGATTACAGGCGTGTGCCACCATACCTGGCTAATTTTTGTATTTTTAGTAGAGACGGGGTTTCGCCATGTTGGCCAGGCTGGTCTCGAGCTCCTGACCTCAGGTGATCCGCCTGCCTTGGCCTCCAAAAGTGCTGGTATTACAGGTGTGAGCCACCGTGCCTGGCCAC
TTATTTGCCCAAGGTGACAAAGCTAGTTAATATTTACTACTTCTGCCTTCCAATCCAGTGCTCTGGTAGGTCTGTCGGCTGCCCTGCAAACATTCAACAGATATAAGAAATCAAATTGGTCTAAATCAAATCACCGATAATATTTGTACTTTTTATTAAATGTGTTATGATTTTTTGGTGCCAGTTTTAAGCCTGCAACATACTCAACAGGGCACTTTAGTCACCATCAAGATGATTTCAGAGTTTGAGGAAACAACAAGAAACAAAGAATTTGCAAGTGGATAAAATTATTTAAAA
AGTATGTTGGGTAGAAAAGAAGAGTTCTACCTGCCAATATCAATATGCATTTTAAATTTTAGATAAAATAAAGATAAAAATATTTTATTCTAATTATGGATGATCTGTGTCTTTCAGGACTGTATGTGCATTCTCCCAAATATCAGCTCTAATGTCATATTTTTCTATAATAGTGTCAGACTAAGAGCCTATGAAAACCTTGTCATTCTCGGGCGGGTGTGTGTGTGTGCGCACGTGCATGCATGTTGGGGTTAGGGTTACCAAATAAAATACAGGACAACCAGTTAAGTTTGAAT
ATTACAGTGTCACCGAGCCTTCTCATTAGACACAATCTAATGAGAAATGGCAAACGTCAATACTTTGGAATTTTGTTCTTTAGAAACTGTGTGGCAGATGAAGCAATTTTTCAACATTTAGTTTCATAATGAAATGATATCTTTGAAGTTCTGCATATTATATAAGAATGGGTTGACAATATTTAGACCCATTGAGTGTTAGATATGGAAGGGTCTTCAGATGCCACCTTGGCTACTCTTTTTATGCTGATAAGGCGACACTCAGAGAGTTCAACAGATTTGTGCAGGACTACATT
GTCTGCCAATCCTACAGCCCCCATCGCCTTTTCCTTCAAAACAGACCTAGAAGCCAGTTATCACTGACCACCTGCACTTGCCAGCTAGGTCCAGCCCCTTCCTGACTTCTGGGGATCAGTGCAGTTGTCCCCTCCCTGGTCTCCCTGCAGGTTCTGTTCTCCCCACTGCAACCAGAAACACCTTCTCTTTTTTTTTTTTTTTTTTTGAGACAGAGTTTTGCTCTTGTTGCCCAGGCTGGAGTGCAATGGTGCAATCTTGGCTCACTGCAACCTCCGCCTCCCGGGTTCAAGCGATTCTCCTGCCTCAGCCTCCCTAGTAACTG
CACCCAGCCTGAGCGGGGTTCCCTGGTGAATCCCTGCTGCTTGGGGAGGCCCCAAGGGCCCCTTGGAGGCAGCGCCCCCACCTTGGGCTTCTGAGGGCATCATAGGGGGACCCCTAGAGTCAGTTCACCACAGGCCCTGGGGAGAGTCAAAGACCCCCGAGGGTGCCCAGCCCCCCACACTGTGACTCCTCACACTCAGCGATGACCTGTGGGGTGGGGGGCCCTGGGACGTTTTTAAACCTAGGGTTTGGAGTCTGGACTAAGCTCCATCCACGTCACTCACAAGTTTCTGTTTATATTTCTAGCTTTT
TAACTTAAAACCCACTTCTTTATTTCATCAGATTTTCAAACTGAAACTTTTAAAAGTGATTGATTCTCTGACTGATCCCATTTCTTTCCTATAGCCATGTCTATTCATGGTACTTTGGAAACACAGCACATGTTGCTTATGGAAACACACACTAAGATGAGAGCTAGGAAACTCAGTGGCCTTTAATTATTCAGGATTTAATCGTGCAAGCATGTACAATCAATATTTGTTGATCTTAATCTGATTACCTCCTAGTCGTGTTCAGCGTCTCCATCAACAGGATAACAATATG
ATGGAAGCTAGGCTTTTCTTTTTATATTTATGAGGCAAGTTGGAACATGTGGGTCAATTCTTCTAAGGAAAGGAATGGGGTCTCTATCTGGGCTGAACATCTGGCTTGTTATCAACTACCTTGGCCACAGAACACTTTTCCTGTGAAAGGCCCACAAAAAACAGAATATGGCTCACTGGACTGAGAGAAGTAAGAGCATCTGTGGTCAGCTCCTCTGAGAGAGAGAGAGAGAGAGGATTTCGAGCTGGGATTGTTGGAACAAAGAACGCAGAATCCTCCGAGTAAAGAGACT
TTCTGAAATAATTTTAAGCAAACAAAAATATTCATCACACTATGAAAACAAATATCCAAAAATATGCTCTATGGTCACAATTTTTGTATCTGAACATTTACCTACGACTCTGTATATGAACAGTGATACTTGTTTTTCAATCATTTCTTATTTGACTTGTAAAACAGAATTTTTCTATTTTTGGAAAATATCTTAAAAATTAAGAACAAGCCCTTCTCCTCAGTGCTACACATAAAGGACCTTATTTGTCACCTTCTGTCCTGGAATGACAGGACAGGTCGACCCTAATTTCACTCCTCTAA
CAGGCATGAGACACCACGCCCGGCCTAGCCACTGAGATTTTTGAGGCTATTTGTTATTGCAGCAAAACTTAATGAGAGCTTACTACTACACCCTCTCATCTTCCTCAATCTCTCCTCAAAGCTGCCTCAAAATTTAAAAAATTCTTTTATATACTCATGTGATACTTTCTCGCTTTAGGCCAAGTGAAAATAAAGGCATCTTCATAAACATTTGCTTTTTTTCTTGGTTCATGATATGACTGTACAAACTGCACTTGTGTATACGGCTTTAAACCCAGACTTCAGGCAGGGGGAACAG
AGCACTAAACTTACTTTTGCATATTTCTGTAGTATTGCAATCCCCAGATCCAGATCGTGGGAAGTTAGGGAAAATGTGTGATTTTGTGTTTTGAATTACTGTCAGAATTACATACACAGTTACAACAAACTTTATTTAAAGGACATTTCATTATACTGTAAAAATCTCAATATTTATATTTCTTGTTTTTCTCTTTATATATTTTGCATTTTAATATGTTGAGCCACTGGAAATTTGTAACAGATTAATTTGTTATAGGA
TCTGATTTTTATATTTATACTACAGTTAATGTAAAAGCAAAGAGGTATCATGTCTGTAACTTATTCTCTCGAACAATTCAGAAGATTATAATAACAATGTGTATATTTAGAGAGAGTGAAAATTCAAATGTGGTAAAATGCTAACGTTTGAAGGAAATCTAGGTGAAGGGTATATAGGAATTAACCAAAACTATTTAAAAATAAACAGCCTTTTAAAGCATAATATAAAGCAAAAGTACATATAATTGTCTTTATAATCTGCCCTTTTTAATGTTCATT
TCTGGACCTGGATCTCGCCTTCCCCGTCTTCATTTTGGGGAGAGGTGCAGCTGGACGACATCAAATTGGAGCCCAGTGAAAAAATGGTGCATTCTCAGACGTGATGAATCCCCAAACCTGGTTTCCTAGCCCTCCTCTCCCCCGACCCCTTCCTCATAGATTTCCCCCTCCTACTGCTCCGTCAGGCATCTGCCCTTCAAAGACTGCCTTCCCACCACACACACGGCCGGGGCTTGGGATGGTGGGCGGTCGGTGGTCGGGGCTGTAATTTGCACACGTGTTTGTGATTTAGTGATTCCGAT
ATAAGGAAATTATAAATAAAGTGCAGTCATAATTTGGGAAAAGCAAGGGGAAAAAATTAGCAATTTTCACTTATTCCTGTTTTATTTATTATTCTTTATTACATTTTTTTCCTCCGTGTTACAATATCAGGAAAGCTCATCGACCGAGGAAATACATTGCACCAGTTTTTTCTCATAAGTGTTACAAATAAAGGTTGTCTTATTGGTATCTTTCATGTTAAGGGTCAAGTTAATGAAAGCCAATGTGGTAGGTGCATGGCAACAGCAAAA
TGTAAGAGTTCAGTAAATATAGCTGCTATTATTGTAGCTATTTTTATTTTAATATTATCAGCTAGATCAGTTGTACAAATAGCAAAAGACATAATGTACACGAAGGTCACACAAGCACACCTGAATGTCAGTAGGACATCAGTGGGTAAGTGGGTAAAAGATGTGCCTAGATAAATTCCACATAAGGAAATACATGTAATAAGCACCTCATAATGTTAAGACTTGGTAACAATGAAGCCTTAAAACATGAAATATTATTTGATATTCAGAGGAAAATATGGC
AACATCGTGGCCCTCAGGGAGGTGATGAAACATCATCCCCATCGGAGAAGCCAACAGTCACGGGGCGGTTGCCAGGCGCTGTTCTCGGAGCTTTGCAGATTTTAACAAGTTCCTTCCTCTTATCCAGTCTCATCTTGAGGTCTGTAAAATGCCACCATCTCGGTCAGGCTTTCTCTGAGCCCTGGGTGTAAAATAGCCTCCCTCCCCACCCTAGCTAGTTCCCCACCAGCCGCCTGCCTTACCACAGGCTGATGCACCTCGCATTTGACTTAATGAGCTTTTAATTTGTAGTAAAATGTGCATGATGTACA
CCACTGCTCTTTTATTTCCCTTATTTGAGCAAAAGCTTTCTTAGCCTGGGGCCTATTTTTCATGCAGCTATAACTTTTTTCCTTTCAGACAAAAGGATTTTGTCATTCCTGTTTCAGTAAAAACTTATATTAGAATTTGTCAAAACTGCTTTCGTTTTGATTATCAGTCACGATTATCTCTACAATATAGTACTTTCCTTGCCAGCAACAAGGAAAAATAAACTAATGAAGCCAGACGGCTTAACTATTTAAATGTTATCGTCTGGCTTTAAAGCAAGGCTCTAC
GGAGGTGGGAAGGAGGTGGGAAGCGGCCGCCCGCTGCAGGCAGGCTGCGTCTTACCTTTGGAGTCTTCTTTGGCCAAGTCACCACAGGGACCCCAGTGATGGCCAGACTAGGGTCATCATCTGCGTGCTCCTTCAGGACGTTCTGTGGCCAAACAAAGCATCCATATTAGCCCAGGGGGAAGGGGAGGTCTCTGAAGACAGCTGAACAGCAGACATAGTCCAGCAAGGATCACACTCCACAAAGTCAGCGCCTGGCCATTGACTCCACCACCACCCACACATTCAATAGAAACCAAGTCACTAGGGTCCCCTGGGGCCC
CACACACAACAGAGCTAGACCCAATCAATATATGGGTCTATGTATATATACATACACACATATATATTATATATTTTATAATATATAAAAATAATGAGAATATATATTATATATTTTATAATATATAAAAATAATGAGGATATATATATATCCTCATTATTTTTAGTAAGGTTTCCTTTTAAAGTTCTGGCCCTGCTCCTGAAGACATAAAGAAGGGCCTTAGATCCTTGGGAGCAGGGTTCTTACAGTGTGGTCTCAGGGCCAGCAGCAGCAGCAGCAGCATCTCCCTGGGGACTCG
TTGAGACGAAGTCTTGTTCTGTCACCCAGGCTGGAAGTGCAGTGCTGCGGTCTTGGCTCACTGCAACTCTCTGCCTCCCGGGTTCAAGCAATTCTCCTGCCTCAGTTTCCCAAGTAGCTGGGATTACAGGTATGCGCCACCACACCTGGCTAATTTTTGTATTTTTAATAGAGACAGGGTTTCGCCATGTTGGCCAGGCTGGTCTCAAACTCCTGACCTCAAGTGATCCACCTGCCTCAGCCTCCCAAAGTGCTGGGATTACAGGTATGAGCCACCGCACCCGGCCCCTCTTGAGCTTTCTTAATGATTGCC
CAGCACTGTGGGAGGCCAAGGCGGGCGGATCACGAGGTCAGCAGTTCGAGATCAGCGTGGCCAACATGATGAAACCCTATCTCTACTAAAAATACATAAATTAGCCAGGCATAGTGGCGGACCCCTGTAATCCCAGCTACTCCGGAGGCTGAGGCAGGAGAATTACTTGAACCCGGGAGGCAGAGGTTGCAGTGAGCCGAGACCGTGCCATTGCACTGCAGCCTGGGCGACAGAGCGAGTCTCCATTTCAAAAAGAAAGAAAGAAATTGAAGACAAATTAAAGTCACGATCACAGAAAAACTAAAGATATGTATATAACTATGTAGTTATACAAAGGTCAAAAGGCTAAGTGCCGTGGCCATCGCCTGTGGTCCCAGCTACTCAGGA
TCCCGGGTTCAGGTGATTCTCCTGCCTCAGCCTCCCGCGTAGCTGGGATTACAGGCACCCACCACTATGCCCGGCTTTTTTTGTATTTTTATTAGAGATAGGGTTTCAGCATGGTAGCCAGGCTGGTCTCGAACTCCTGACCTCAAGTGACCTGCCTGCCTTGGCCTCCCAAAGTGCTGGGATTACAGATGTGAGCTACAGCGCCTGGCCTTCATCAGCTTTTCTTAATACTGATGGAGCCCACGGACTCCTGGTCCTGTTGTGAACTTCAGGTTGGCAATCGCTTGCCCTGGGCTGT
GACTAGAACTCTACTTTCCTCTGCTCAAAAACGCCTCTGAAACGTTAGCCGACTTGAATATGGAGATAGGGAGGCAGGCAGAAAACAGACTTCCCTGGTACCCGACTGAGTGTCTTCACCAGAGTCCTTTATGTTACCATCTCTGCTCATCACACAGACAGAAAGAAGACTACCGGCGACCCTACTGGGAATCTGCGCAAGAAACCACAGTACCTTGGAAGCCCGCAGTTCTCCTAAGTAGGAATCATCGTTATCTAATGTAGGCTGCTGGAAAGGGTCCCGGGTGGGAGGCATGGCTAAATGCCTA
CAGGAACAGATGTAGGCAACTGATGCCTGCTGTGCCTGATGCTGGGAGAGATGGCACCTCCCACGTTTCACATTTCACAGCTGGGGAAACCAAGCTTCACAGAGGCTAAGACACTGCCAAGTCCCCCACTCCTAGTAGAGAAACACTGCCCAGACCCGAGCCCCGCTCTCCTTACCCAGCACCCACCCTCCTTCCACCATACCGTACTGCCTGCCAGCTCTCCAGCAACAGGAGTCTGTGAAAAAATGGGCAAGGATGTTTCTGAACCCATGGTTAAATGC
TCACTCTGCTCCTGTGGGAGCACATTTCTGTGTTCCTTAGTATGGCTTTGTTTTGGGGTCAGAAGGACTGAAGGGATCTGGTGGCACCAGGGAGGATGGGGCTGAGGATTGGGGTTGGGTGAGACCTTTGAGGGCTAACCAGAAGCTTCTCAGGCCTTTCATCAAAGGTAGAGGGTGCTGGGTTGGGGGGCTTGCCCCAGAGGGCTGGATGGGATGTGACAGGAAGCTGTGGGAGTTGGGAGGGGGCAGCCCTGCAGATGGATCCAGAGATGTCATTCAAAAGCAGGGAGATTGGCCAGGCACGG
GCACTGTGAGGGGGTGAGGAGGGAGCAAGAAAAGTTTCTCTTCTCCCATCTCAGATACCCTTTTCTGGTTAGTGCCTCATTGTCTTCTGCTGGAAAGTAAAAAGGATCCTCTTGTGTCTTGAGAGGCTTCTATAATCTAGGCACAGGGTTATAAGGCTATAGAATTTGTCCAAACTCCCTTCTGAACAATAACAGATTTAGGTTTGTCCATCATATATGTGCTAATAATTGAATGGCAAATGTACATAAATCCCACTAGTGCCTGTTTCACTTCTTTTACTAGCCACTCCTAATCCTTTCTTCCTCC
TGCCCTGCCAAGAAGAACGTGTGTGACAGCAACACTTGCCACAATGGGGGCACTTGCGTGAACCAGTGGGACGCGTTCAGCTGCGAGTGCCCCCTGGGCTTTGGGGGCAAGAGCTGCGCCCAGGGTAGGAGGGGCGGCTGTTAGAGGCCACAGCCTGGGTGCCATCAACAGTCTGGGAACTGGCAGGGTTGGGGCAGGCACTGGGCAGGGCTCTGCTGAGCGGGGCTGTGGGTGGAAAAGCGTGTCTGGGCAGAGCCCTGAAAGGGCAACACAGGAGACAAAGGGGCCAGTCAGAGGCAGGCCTGGGCACAGCGTGGGGCGGTCCCAGGGCAGGTACGCACTTTGGAGGGCGGGGCTGATGAGGGGAGTGGGCTCTGCCTCCCGTGCAGCCGCCACCGCTGAGCATCACAGCCCCAGGGCCCTCTGAGGCTCCACCCGTCACAGT
AGCTGTAAAACCAGACGGACGTCCTCCGATGAAATTGTTTCTACTTAGGGCCGGCTTCACCGGCTTGGAATCCACTTAGAAGGGTCTTCGCGCTTGGTTGAATGTTCTGCAATTTCTGTCTTGAAATTTTTAGTTTTTGAGCAAGGGGCCCCTTATTTTCACTTTGCACTAGGCCAAATATGTAGCCGGTCTTGCTGCTAAGAGTCTAAGATCGATTGCATTCCAAATTCTGGAATTATAAGACCCTGGGTGGAAGATTCTATGCTTTGACCAGAAGAGAGTCTAAGCAGCTTTTGTCTCCCAGGTGCTAGGAGGATGTGTGCTCATCATT
TAGCTGGACAGACGCATTTTATAAAAACATCAAGTTCATGGAAAAGCGTTTCTTACCTGGAAATTCTTACCTCCTAAATTGTCCTTAACCCTTGACATCTGCTACCACTTGCCTGCGGGAAAACATTAACCTAGAAGACAAAATAACAGGTGTATGTAACAGGCAGCAAATGACTTTGAACAGAGCCCCTGGGCATAGCTTATTACGGTGTCCGCCATGGACATGGGTACTTGCAGCTGTGAATGGCTATCTGCTTGTAGGAGTAAGAGATACCCTCTTTAGCCAGAAAATAAA
ACTAGACACCAGTGCAGGGCGCAGCTGGGAAGCACACCTGAGGTTTCTTGCCTTACGCCAAATTTCTCCAGAGCTGAATACTCCGTGTCTGTCTGCATACCCCTTCCCTCCCACCGATTCCTGGAATCCCAGAGGCTGCGGGAGTTGCTGCAGAATTCAGGGAAAGGTGCATATCTAGGCATTGTCACTGAAGTAGGTGAATGTGCCAGGTGAACCTTGGAATCAGCCACAAAAAGGGGAAAGCAGTGATGGGCCTCTGGCTCCAGGGACAGGGCAAGGACACTTTGGTGCCTAAGTCAGGCATTTATGGCCAAATAGGCATGGGTGGGGGCACCAGCTGGCA
GCCCCTATGCTCTTTTGCTTAGAAAAGTAGAACAATTTTATAGAGATACGCATATTGCTGTGGGGCTAAAGGCTGAATACAGAAATCCCACATGGCCATGGAGAACAAAGAACTGTTTCTTTCTTCTGAAGAAAAATCTAGTTTTCTTATTACCACTGAAGTTTACATGAGTATTGTCTTCATCAATAAAATAATAGTTCACACTATTTTGCAGCACCTCTCACAAACAACAAATTGATATTAATAAAATAAAAACTATAATTTTCTAATCTATTTCACTTC
GTTATAGACCAAAAGAAGGTTACTTCACTTTTTAAAGCTCTTACAGCCTGTAAATTAGAGAGCTGGGCTTCAAATCCAGCCCTATGTGACCCAAAGCCCAGCCCATGGTCTTCTTATCATAACCCACTGTCTCTTCTTCTCAGTTTCCAACAACCAAAATCTGTTTAGCTTTCAGCTTGAATAATTCAAGTAGACTTTCCTCTACTTGGGCACATTTCTCTAGGATATGGAAGAAATAGAACTAAGAAACAAACTAAAAATTATAATCTATCATTTATTTATTTAGCTGATTTGT
GACACTTATGCAGAGGAGAGAATGATTTTATTTAAGTAATTTCTACTTTTTACATAGCTAGTTTTAAAGTAGATAATACATAGTCTTAAACTTTATTTCCCCTTTATTTCTTTCTTTTCTGTTAGAGAATTTCTTAAACTTGTAGAATTATCCAAATAAAATGCCAGTCACTAAAAAGGAATAATTAACCAATAGTGGGAAAAAATTAAATTCTTCAAATGAAGAGTACTGTATTCATTTCATATGGTCCCAGAGATAAAATGTTTAGGATTCATTTTTAGTTTTAAATGTT
TGGGCATAAGAGTCGGGGGGTGCTATTTTTAGGTGGGGCAGGAACGCAGGGAGAGGACTTTGGAGGGAAGGAGATGTCTGGGAAAGAGGTCACAGGACCAGTATCATTGTGCTCAGTGGTGTCCAGCCTGGACAGGGAAGAGTCAGGTTCCCTTGGGCTCAGCAGGGGTTGGCTTGGCTGAGGATGAGATGGTTAGGGGCGACTGACCCAGAGACATAGAGCAGGGGTGCCCCCCAGAGTCAGACACCAGGCACTGCTGGGAGTGCTCTGTGGAGCTCTCAGTTGGGAAACCCAGCCCAGTTCTTTTTGTTTTCAGGCCAGGGCCAAAGAAGTAGGCCTTGAACTGGGCGTTCCAGGGTGGAAGGACCAGCCGATAGTCCAGATGCCATGTCCTCTCAGGACAGGCTGGACAGCTTCTTATGATATCATTACTCTATAGGGAGAATTTCCTGGCACTCAAATTACCACTCCA
TGGCTATTTTCAGTGGCAAGAATTATAATAATAAAGGGAAGTCAAAAGTGATGCTTCATATGCCCCAAGTGCCACAGCCGCTACGGGTCAGAGCTTTTATTGGAAGACCAGGTTTGCCTTGATGCAGCCAAAGTGCGTTCCAGTTCACCCCACTCTTGCTTGTGTTTCTTCTTTATGTAAATTGTGTGATGTTTCAATAAATCAGTCTCTTTCCTATTCTGATCCTGCAGCAGTTAGTCGGGGAGAAAAGTGGTCTTCACTACAGAAGGGCCTCTGTTCCTCAACCCTGCATCACCTGCTCCCGCCGG
TATTTGACAAATTGTGCCATAAAGAATGAGAGAACCATTCCAGATCAGCTTGCGGGTGAGGCCAAATTGTAAGATAATTTGGAATATGACTTACCTGCGTCTAGGAATTACCCTGGTACCATCTGGGCTCACAGAAGCAGGTGCTGAGTTTCTACACACACGAGGGCTTCCATTAGGAAAATGGACAGGACTGGCTTGCATACAAGCAGAGAACTCCTAAAGATGTAGTAAAGGAAATATCTCATTACAGTAATGATTTGGGCAAAATAACTTATGAGACAGGTTAGCATACTAGGCACACATCCTAATTGCCATCAAGTCT
GTTCATGCCTTACTCTACCCCAGATAATTCATATCAGAGAGAAACTGTTTGAATGTAACAGATGGGTAAATGCTGTCTGGCCTAGGTCAATCTTTATGACAATATCAAATAATTCGTCTCAGGGAATAATCCTATGACTGCAATGAAAGAGAATATCTTCGGCCAGTCTAAGAAAACACCACAAACATAAGAGTATGCATGTTTATACATATCTCTTGATATCAAAATAATTAGAAAAAATCTAGAGGAGGTGGATTAGTCCACATACTGAATTTCATGGGTTAAC
TCGATAGTGTCTTTTGCTGTACAGAAGTTCTTTAATTTACTTAGGTCCCATTTGTCAATTTTCAATTTTGTTGCAACTACTTCTAGCATTTTCATTATAAAACCTTTGTCAGTTCTTACCTCCTAAATTCTGTTTCCTATGTTATTATCCAGAGGTTTTATAGTGTTAGGTTTTACATTTTGATCTTTAATCCACATATAACTTTTTTCAATTGATGCTGAAAACGCATTTGATGAAACAACATCCTTTCACAAAAAAAACATAAAAAATGGGTATAGAAAGAACCCATCTCGACAAAATAAAAGTTACATTCGAGA
CAAAGTGCTGGGAATACAGGCGTGAGCCACTGCGCCCGGCTAGAACTCAGTTTCTAAATGACACTAGGGAAATGTAGTATGAGGCGCTCTTGCTGTCTTGCTAGCATCCTTGCAAAGAACGTCAGTGTGTATTTCACCGTGTTGTCTCCAGTATGTTCATTAATCTTGTATCTCCTTAATTGCAGATGACCTGAGAACCTTGTGCTCCAGGCTGCCCCATAATAAGTAAGTATCCTCAGGACTCCTAGCTGGGCCAGCTTGCTGGAGCAGGGTGGAGGGAGGCAAGACAGGGCGAGCCCCTTTGTCCTGGGTTCTTTGGGGAGAGCCCAGTAAGCACATG
GGGAAAATAAGTGCAGTAACAATAAATTTGCAGAATTTTAAACTACATGTGGCTTTACTTAAAACAAAAAGCCCCTTCTAGTAATTATTTTTTTGTGAAATTTAAATTTCTCTAAACTAAACATAAGACATTTATGAATCAAAACCTGTAGAATTTGGCCAAACTACTATTCACAGGAAAATATCCAAACTTAAATGCACTTACTAAAAAGTAATACCTAAAAACAAATGAATCATTAACAATACCTGTTGCATTCTATTTCTCTAAAGCAGAGATTAAGTAGTATATGTTGTGTA
CCAGGCTGGTGCGATCTCAGCTCACTGCAACCTCTACTGCCCGGGTTCAAGCGATTCTCCTGCGTCAGCCTCCTGAGTAGCTGGGATTACAGGCGCCTGCCACCACGCCCGGCTAATTTTTGTAGTTTTTAGTAGAGACGGGATCTCACCATCTTGGCCAGGCTGGTCTTGAACTCCTGACCTTATGATGCACTTGCCTTGGCCTCCCAAAGTGCTGGGATTACAGGTGTGGCGTGAGCCACCGTGCCCGGCCAAGCTCCTGGCCTTCTTATTCACTTGACAGTTTTGAGAATCTTTGATTTCAGGGATGTTGAGAGCTGCTCCTGTC
CAAGAATGACCACTGGCCTTAGACTGTTAAGGACCGACTTACCCGTGCCTAGCCCTGAGCTCAAGAAATTGGAGAAGCCTAAGACCAAGACTGGGGAAGGCAGGCAAGAAACCTCACAGTGTGACCGCTGCAGCAAAAGAATCACATGGAAGGCGGAGCTCAGGAGTGGGCCCGTTAGCTACAGGCTGGAGGGTGAGAAGAGAGGACCTAGGAAGGGAAGCTGAACCTTTTTGTAGTAAGATTAAGAAAATGGCCAGATGTGGTGGCTCACACCTGTAATCCCAGCATTTTGGGAGGCTGAGGTGGGTGGATCACCTGAGGTCAGGAG
GGAAACTTGTCCTGACAGTCTTGTGTTTTGAGGCTCACTTGTTCATTTTTTGTTTGGTGTTTTTTTGTTTGTTTTTGTTTTGTTGTTGTTGTTTGTTTTTTGTTTTTGGTTTATTGAGACAAAGTCTCATGTTATGTTGCCCAGGAGTTCAGAGGCATGATCAAAAGTCACTGCAGCCTCAAACTCCCAGGCTCAAGCCATCCTCTTGCCTCAGCCTCCTGAGTAGCTGGGGCTGCAGGTTTGCACCACCATGCCTGGCTTACCTGGTTTTGTTATAAATCTCCAGCATGCATTTTTGGTTTTGTTACCTAGTTGCTTGGTGTCCTGT
CTGGCTAGTCTGTGGCCATTGAAGCTGCGTGGTCTGGTGACCCGACCTGGACAGCCCTGGGGTGAGCATCCACCCTTCCTGGGCCTAGGCTCCCTGGCACTAGCACAGCTTTCCAACTGTGCCCCCTTGTCTTTGCTTTCCCCAGCTTCTCCTTCCCAGTAGAAGAACCCTCGTTCCCATGAGGTGTCTGAATTGGGCCTCCCGGCTCCCCAGCTCCTTTAGAATCAAACCAAATCTAGGAATGTGGCTAAAGAGAGTCTCTTTCCTCTGCTCAGTCCCTTCCCTGGAGAGGATGAGGGAAGGTTTTCGG
CCTCCCCTCCTGGGTTCAAGCGATTCTCCTATCTCAGCCTCCCAAGTAGCTGGGATGACAGGCGTGCACCACCACACCCAGCTAATTTTTGTATTTTTTTAGTAGAGACAGGGTTTCACCAGTTGGCCGGGCTGGTCTCGAACTCCTGATCTCAGGTGATCCACCTGCCTTGGCCTCCCAAAGTGCTGGGATTACAAGCGTGAGCTACCGCGCCCAGCCTGTACTGCTAATTCTTCATTCCTCAGTGTCACCAGATGAGGCATACGGCATGCCTCCACACCTCCCACAGGGGCTTTTGGATTCTCTTGCAAATGTCACCAGTGGATCAAACACACGCACAGCATGAACTGCTGGTGGTGTCCGTGGTGTCCTGACTTCTTGCTTCATCAGTGATTTTCTGAGGGCGGCTCCCACTGAGGAAACTGCCCACACTTCTCTGTGTGCTTCTCAGACACAGGTCAGTAGAGATGTTTGGGCCTTGAATGAAGACAAAACCCACGGTTCTGTGGCCCAAGTCACTTTCCTGGGAGACAACTGGGCAACTACTAAAGACGAAGCACCAGGCCGGGCACGGTGGCTCACCACCTGTCATCCCA
TTTTTTCTTTTTACAAACCCTTGTATCAAGAAGTGCTGACTTACAATAGAGGACGGCGAGGGAGCTGCTCTGCTACATACAAAATTCCCAGCCAGAAGCAGGTGGTCTACCAGTGGTTTACCACCAGGTTCCCCACAAAACTGGCAGTGCATGAATGGCATAGATGACGGTCTCCAAGCCAACTGCAGCATGTAGATTTCAGTGCCTGCTTTTGCATTTGTATGTACAATCACATTATTACCAAGCAATTTCCAGAACTGGCAACATTTGACTTTTGACCTAGTGTTTCTCAAATTGTCTCTT
ATCTTTCCAGGTGAGTCCTTTGCATGGTTCCATTAACTGCCCTTTGCTGTGACCCCTTCTGTCCTGCCCACCTGGGCAGGGCGCCCTCTCTCTGGGTACCTTTGGAGATACTTGAGTCTCCCTCCACCTGTTCTGAGAGCTGACTGCCCATAGAGGATGGGAAGAGGGCAGGGCAAGTGCCCTGGTGGTAGGCCTCTTACGTGAGAAGTTCTTGCTGGGAGGGACCCTGGAATCCATCCCATCCAGCCTCTTGGCACAGAGACTGCAGGCAACCTTTTCAAGGTCACACTGCTAGGAGATGGCAGAAGGACTAGAATCTGGGTTTATAGAATGGGGAGAGGA
CCCCACAGGTTCTCAGGCCCAGGCCACACATCCACAGGTGCCCACTCTCATGCTGGCCTCATAGTGCATGCACACACACACACACACACACATATACATACACTCACGCCCAGACCCCCCCACGCCCCAGGCCACACATGTGGGCCTGCTCACACCCCACTCATTCCCTCCCAGATGCCGCACCACCCCCATGCCCTGTGTGCCCTCTGCCTCTCGGGGCCCTGGGGCCCCAGCTCCAAGAACCACGGGCTTGCTTTAGCCAGGCTTCCACAAGCCTGCCCATTCCTCAGGACACTGACCCTCTCCT
CTGCAGGACCACCTTCCCCTTCCTTGCTGGCCTCTCAGGGGTCGTGGCCAGCCTGCATCCTGGACACAGACCAGCCCCAAAGCAACCAGTGCCAAGCCCTGGGGATAGACAGTCACCTGGTATAAAAAACACCACCACCTTTATTAGAATGCTGGGCAGCCTTTTTTTTCTCTCTCTCTCCTTTTTTTTTTTTTTAAACAAAAAAAACACAAAAGTGTCTGTACAAAAATGGGGATCAGGATCTCAGTCTGTAGAAATCTGTTTTATTCTTACCAACATCCAATATCATTTCCATGGCATAGCTCTGGGCTGGTCCCGTGGAAGAGATTCCAAATATGTGGTGATTTCT
TGGGCAGGGGTGGGTGGGGTGAGGCTATGGAGTGTGCCAGAGCTCTGGGATGTGGGGGAGCTCTGGGATGTGGGGGAGCTCTGGGATGGGGTAGGGTGCACATGGACCAGAATTCACAGCCCTCACTCCCTGAGTGCAGAGCTGGCCCTGACTCTGCAGGACTGCAGACCTGGCTCCACCACTGTGCTACAGACGTGGTGGCTCAGCCTCCTGTGGCTGCGGTTAGATGCTCAGCCGGGCGGGGTCAAGAGAGGGGTGTCCGTGGTGAGACCAGGGCTCAGAGAGGAGCATGCT
GGGGACTCCTGTGCTTGTGCCCTGCAGGGATGCAGAAGTCTTGGCTCCAGGAAAGAGCTCTTCTGTGAAGGTGACGGCCCTGCCTGTTTCCTGACTGCCTCGCCTCTCACTCCTTTGCTGCACTCCAGCTCACCGAGTCCCACACTTCCACATGGACTTGCGTGTGCTGGGCCCTCAGTCAGGGCATCCTTCTTCATCAGGGCAACTCCTGTTCCTCCTTCACACCCACCCAAGCTCCCTCCCAGGTGAAGCCTGTGATCAGGGCCCACCTCCTGCTGGAGTTAGAACTTCTTTGCCTCCATAGTAAAGTTTACTATCCTGTTCCTGCTTCAGGGCCA
GGGTCTCAGTATGTTGTCCAGGCTGGTCTCGAACTCCTGGACCCAAGTCATCCTCCCACCTTGGCCTCCCAAAGTGTTGGGATTACAGGCATGAGCCACTGCACCTGGCCTTTATTTCTTTTAAATTTTTTTTTTTTTTTTGAGACAGGGTCTTACTCTGTCACCCAAGCTGGAATGCAGTGGCATGATCATGGCTCACTGCAGCCTCCAACCCGCAGGTTCAGGCAATCCTCCTCCCTCAGCCTCCCAAGTAGCTGGGACTACAGGTGCTGGCCACCAGACCTGGCTAATTTTTTGATTTTTTTAACAGACAAGGGTCTCGCCGGGTTGCCCACTCTGGTCTCAAACTCC
CACTTATTAGACAAACAAGTGGGCCAGAAACTGACAGATGTTAGAAATACACAAATAAAAGTTATAGACTCTTCTATTTCATGTGTTTCATAAAGTATTAATGGTATATAAATTAAAAAATAGAAATTAGGTAAGAATAACCTCCATCACCGATATTTGACATTTCCTTTCTCAATTATAAATCATTGATCTTAAGTTATTGTTCTTTCAATATCTGAAACATTCTAGGTATTAAATTGATATTGAGTGAGTGAATGAGTGAAAGAATGAATGCGTGTATGGTAGAAGCTATTTTGGGGAAAACGGTCTTC
CCCACCTAGGCTGTGTTTAAGGCTAGGTCGGGCGCGGTGGCTCACGCCTGAAATCCCAGCACTTTGGGAGGCCAAGGCGGGCGGATCACGAGGTCAGGAGATTGAGACCGCCCTGGCTAACATGGTGAAACCCAGTCTCTACTAAAAAATACAAAAAATTAGCTAGGCGTGATGCCGGGTGCCTGTAGTCCCAGCTACTCGGGAGGCTGAGGCAGGAGAATGGCATGAACCCAGGAGGCGGAGCTTGCAGTGAGCCCAGATCACGCCACTGCACTCCATCCAGCC
GGTCAGAATCCGTTAACAACGGGAGTCACTGGAGGAACCGTGGCCTTAGCTCTGGGACATGTAAGTCCATTCGGAGTTATCAGGAGGTCAGCTCGTGGGCTTATCATGAAGCACGTAGGTAGTTGGTGTTACAGTGGTCTGAGCTAGATCATTTGTGCTGCATAGCACGGGTTCAGTACAGTTTTTCTGTTTTCAAGTCACGGTGAAGCACGCTTTGCTTGTTGTATTTGTTTCAGTTATCAGTTCTCCCACCCCACCTTCCAACCAGACCGACTTTGTTTCTCATCGTGCTGATGCCAGTTGTTG
GAATTCCTCCCCAGGGCATCCCAGAGGTAAGAGCTCCCTTTCTCCTCAGCGCAGCAGGATCCACAGAGGAAGTGGAGCCCTGGCCACCAGGGAGGAGTCACATGAGAGGAGAGGACCCGGTGTCCAACACTGGTGGGGAAGTGAGTCCATGGGGCCGGTCCCCGCTCTGGGCTTGATCCTGAAATAAAAGGACTTTGTGTAGACATCACCTGAGTCCTCTACAATGTACAGCCAAAGAGCCATAGACAGATTCACTCCTGAGGAGTCCAGTAGAGCGTGAAGACTGCCCTGA
TGTCTGAGCATCTTTATGGGGGTGGGTTCCTGTGTGTGGGGCCTGAGTAATTACCTTTTCGTTTTTACATTTTATTATGTATTTGTGTATTAATTTTTTTTTTTCTTGAGACGGAGTTTCGCTCTTGTTGCCCAGGCTGGAGTGAAATGGTGTGATCTTGGCTCACCGCAACTTCCGCCTCTTGGGTTCAAGTGAGTCTCCTGCCTCAGCCTCCCGAGTAGCTGGGATTACAGGCATGCACCACCACGACTGGCTAATTTTGCATTTTTAGTAGAGATGAGGTTTCTCCATGTTGATCAGGTTGGTCTTGAACTCCCGA
AATAAAGATAAAATCAGCCCCTGCTGTCCTGAGTTTGGCAGAGGGAGGGGACCGGCCCTATAACTCCACATCTCCCCATGTATCTTTCAAACCAGGAAATGGCCTGGTGCTGAAAGTCACTCCTTGTCAAGTATTCAGTCTTTTGGTTGAAGGTAATGTTTTTGGTTGAGATGCAAGCCCTCTTGCCAGGAGGGGCACACAGATCCACCAAGATGCAGCATAACAAGGGCTTTGGTTCCAAGGAGCTCTAGAGTCATACTTCTCAAGTTCAAGTTCAAATGCCACCCAGCTTCCTGCTTCCTGGG
TGGGCCCCCACCCCTGGCCACTCTGGGTGGTCCAAGCCCTGTGCCCGCCCACTTGAGTGTGACACCTGGATGGGCCCTGGATCTCGAGGGACAGGCCGAGTGGTGTGGGTGGTGGCACTGGCAGGGTCTTGGCACCAGTGAGCCCTGGGTTTCAAAGCCAGCTGTGTGACACTGAGAAGTTTGTGCGACCTCTCTGAGCCCCGTTTACACATCTGTGAAATGGGACATTAATATGGCCAGGGCTGCACAGGGTCAGCGTGAGGCGGATATGAGAAAAAGCATGTCAAATACCCGGTACACAGTAAGTGCCAAATGCTCATCATCCCTGTGCCCACAAG
CACAAAGCTCACAGGGATGTGAGTACACAGCTCTCAAGGGGCATATGTTTCTGTGTGCATGTGCACACAGCTCACCCGGGAGGGTTACGTGTGTCTGTGTGCACAAGTGGGCCTCACGCAGGGTGTACACATGCGCGCACATGCACAGCGCTCACACAGGGTGTACAGGTGCGCGTGCACACAGCTCACAGTGCTTATGTGTCCGTGTATGCACACTCGCAGAGAGCCCACAGGGGGACCACTCTCTCTCTGAACACAGAGAGTGCCTGAGAATGCTGGCATCACAGTTGTTTTTGTCCCCAGTAAAACAAC
AACCAGGCCTATGTCCTATATCACCTTCAAGAGAAGAATAAAACTAGCTGCTGTTAACCCCTCTCTTTTTTCTGGAAGAGGTTTAGGCCTGTCTTGGAGTCAGACAATATCTTCAGAAAAAAAATCTCTTTTTCCAGGAATGTCAAAACTCTGGCTTATGTGAGCCCATTTTATTTCATCAGCCACACTGGAAAGTGAGGTTTGATTCACACATGTGGTTGAGTACAATGTTGTGAAAAACACCTGAAAATGGGCTCTGAATGTGGAATTCTGAATCCTTTGATTTCAGACAAGAGGTCCTTTGATTTCCCCTTAGGATGGATGAAACCAGCAAGAACTGAGGCATTTCCTACAGG
CAAGGCTTGGCAGGGAGGGGGGATGGTTGATTTTCTAAGTTGTTTGGTTTTCCTCCCTTTCCTTAAAGTACATCCACATTAAGCCGTTTATGCCGCGGGTGACCTGTAGTATGAGAAGAAACACAGGTCGCTCTCCTGGCTTTGCAGATAGAGTAAGCTCAGGAGAGAGGGAAAGGAGCTGGGCAAAATGCCAGCAAGGGAGGGCTGGGCTGGCGGGACCCAGATGTTCCCTGCCCAGGAGCGTCGTGGAGAGAAGGGGAGGCATGCCTGGGGTTTGGACTGGCCAGCTTGCAGGTGGCTGTCAACCCTGAATGTTGTGGCATAGGTCAGG
ATATTTCAGGCGACTTTCTTAGGCGGCGATTAGATATCAGGTTGCTCTCCTTAGACCTCAGTGAAGAATGGATCAGCACTCCAGAATCCTTACCTGAGAGCCTCTGCACTCTGCCAGGGACTTCTTGGCTCCTGAAAGCAGGTGCTTGTCACTGGGTTCAGAACCACCTGATGGAAAGGTAGCTCCTTAACATGGCAATGGATATTATAGTACATCTCTAGATCTAATAATTTCAGCTATTAAAATCCCATTCATAAAGTGAAGCACAGGAGAAAAGAAAAACATTTAATAGAGATGAATTC
ACTATCCATGGGAACTTTGAATCTCAGGGGGCTCATTTGTGATGTGGGGGTACCATTATCTGCCTCATCAGGTTGTGGGGAGGATTATATGAGATACCTTATGTAAGAGGGGCTGGTGCATTGTGGAAGTCAACAAGTAAGTTTTGTTAAATTTGAGTAAGAAGACCTGTTTGTTTCCTCAAGTTGCTTATAATCTAGGTGAGGACACATCTGAGAGAATAACTAATAGTTCAGTGAAGGTAAGAGCCAAATGATTGGCACAGACCTCAAGTGGTCTGGCATTTACGGGAGAGGGGGATTG
CTGGCCTCAAGTGATCTGCCTGCCTCGGACTCCCAAAGCGCTGGGATTATAGGCATGAGCCACTGTACCTGGCCAAGCCTGCCTAATTTTTATTTTTATTTTTGTAGAGACCATTCTCATTTCTTATTATCCGAATTTTGAGGAATGTAGAATTGGTCCCCATTCCTATTACTGAAGACAAAAGGGCGGAGAAAGGAGAGGCTCGGGGGGTTAAGAAGAATACATTTGTGAGTATTCTTTATATTCAGGAATATGTTCTTCATAAATATAAAAATAATTTACTTATAAGAATGTACCTATAAG
TGAGTGAGACATGGACCTGGCCACGAGATGTCACCAGGACGGGGAGGGAGGACACAAGAGAAGCAGAGGGAGCAACGACCTGATGGTCCCCACACTTCTGTGACTCAGACACCCCTCCCAGGAGAAGAAAGGGAAACCCAAAGAGGAGAAGCAACAAACACGCTGCCTTTTTAGGTCTCTGAGTGCAGGGTGATGGCAGGTTGGGTGCTGGGCACAGGGGCACAAGGACCAAGCAGATGGGCAAAAAGGGCCCAAAGCACTGAGGCCACGTTGGCAGGGGGTGACTGCTCCACAGAGGCAGAGCCAGCTGCTCAGTGGGGCCGGGCAGGGCAGGGCTGGAGGGCTGCGGGGGT
CTCTAAAAAGAATTTTTAAATGTTGAAAGCTAATCAGAGGCCACAAAGTCATTCTTAAAGTCATTGTGCACTTTGCTTCCTTTGTTGTATGTTTGTTTCCTTTGTAACTGATTTACTACTTTACACACTCAGATTTTTAATTATAGCAGCAATTACTAGATTCAATGACATAAAGTTACCATTTCTGTCAGTAAAGATTCAATACCAGCTAATTTCACACAGTTCAATTTCACACCTGGGGAATTAATTATTCTTAATCATTAGGAGTCAATGGTAAAACTTTCTGA
ATCAGGCATCTCAACAAAACCTAAAATGGGCCCAGGCCCATTGAAAATACCAGAAAAAAATTTCAAATCACCTTAATATTTTAATAACCACAGATGTTCCCCTATTGGCTATTAAATAAATAAAGCAATAAAAATAAGCTTTGAGAGCACTTACTTGTTAATGTTGCTCCCTTCCTTCAGCCTGTCCCCTGCAGCGCCTGTCTTCGTTGCTCGTTCACTGCCAGCTAAATCCACCAGGCTGAGTTTGCCCACTTTCTCTCCAGATGTCTACAAAGGAAATCAATCAATACTAATCAACAGGAACACAGGGCCAGG
TCTGTCACTGTGCTGTTTGTTGTGATAGACACTAAAGATCCAGCCAGCTAAGATCAAGAGAAATATGGTCCTGATCACTAGGAAAATTACAGTTTGATGTGAGAAACAAATATTAGATAGTCACCTGTATGCCTAAATAGTCACAATAGTGATGACTTCTGTAAAGGAAAAGTGCAATGGACTGACTATTTATGTCATCTCAAAGTTCATATGTTGAAATCCTAACCACCCCCCAAGGTGACAGTATTAAGAGGTGGGGCCTTCATGAAGGAGGTTATTAGGTCATAGGA
TCTCTGCCCCTCTTAGAGCCAAGCCCCATCTCTTCGGCTCATGCTGAACCACGGCCCGGCCGGAAGAGTGTGGATTCTGTACCTCTCTGTCTCACGTGGTCGGGATTATGTTGCCTCACTCTCCAAGAACCTCAGTTTCCCCAACCAGGGAATGGTAAGATGGGGTCTTAGGCAAGACTCGCTGGCTCTGCTGCTCACTGTAGCCCCTCTGGTCCCTCGAGTGCCCAGCTCCTCCAGCCTTTCTGAGTGGAAAGCAGAGGTGGCGATGTCAGCCTTAGGGCCATGGAAAGGGTAGAGCTGGAAACTGAGAGCAGCGTCCGT
TACTCCCAAACTCTCCTGCTATGAGGAGGTTGAAGGTGGTCACTAGAATGGGGCTATTAGAAAGATTTTCTTTGCCACCAGATGTTCCGCTCCTGATCTTCCTTAAAGGCAATCCCTTGGCACTACTTGTTAGTGTCAGCAACAGTGATGCTTTGGTGCTTCGATCGACCCAAGTCTTTGAAGCAGGGGAGGGAAAGGTAGACAAGTGAGGAGGTGGCTAAATCATCCTGGCATTCCTGGTGTTGCAGAACCAACGTGTATCTAGAAGAGTACAGGGAAGATGACTTAGGAGTGGAAGAGAGCCTG
TCAGGTGATCCACCTGCCTCGGCCTCCCAAAGTGCTGGGATTACAGGCGTGAGCCACTGTGCCCAGCCCCTTTTTCCTTTTTTGAGACGGAGTTTTGCTCTTGTTGCCCAGGCTGGAGTGCAATGGTGCAATCTTGGCTCACCATAACCTCCTCCTCCCAGGTTCAAGCGATTCTCCTGCCTCAGCCTCCCGGGTAGCTGGGATTACAGGAATGTACCACCATGCCCGGCTAATTTTTGTATTTTTAGTAGAGACGGGGTTTCTCCATGTTGGACAGGCTGGTCTTGAACTCCCGACCTCAGGTGATCCGCCCGCCTCGGCCTCACAAAGCGCTGGGATTACAGGCGTTAGCCACTGCGCCCGGCCTCCTTTTGTCTTTAAAACATGCATTTATTCATATTTTAGTGGGATTTTGAAAAGAAGCAGAGATAAGTGGAAGTTTTCAGTCTATGTATAACTAGAAGTCTTGCTCATTCAATCAGTCAGTCACCCAACAGACCCTGTG
TAGTGATAACTCACTCTGGAGAGTGAGTTAGAAGGACAGGGAGGTATGGTCACACTCCAACTCTCTAGGTCCTTCTAATACCAGCATCTAAGGGCCAAGACGCCAGTCTACATTCCTGACTCACTCCCTTCCTCCACCAAAACATACTGAATGTTTCCTCCATAATTCTGCCCCAGTGTGAATACCCCCCAGAGACAGGGAGTCCCCCGCCAGGACAGCTTCCCTCTCTGCGGCATCACAGTGCCACCGCCGGCTCTGGCACTATAGCTTTCCCTCCTTCTTCCTGCTGCCCCCTCTCAGCTCGATCAGCACTGTTGGGCAGAAATTTGC
GGCTCACGCCTGTAACCCCAGCACTTTGGGAGACCGAGGCAGGAGGACTGCTTGAGCCTAGGAGTTCAAGATCAGCCTGAGCAACATAGGGAGACTCCCTTCTCTACAAAAAATTAAAAAGTGAGCCAGGCATGGCCGGGCGCAGTGGCTCAAGCCTGTAATCCTAGCACTTTGGGAGGCCGAGGCGGGCAGATCACGAGGTCAGGAGATCGAGACCATCCTGGCTAACATGGTGAAACCCCGTCTTTACTAAAAATACAAAAAATTAGCCAAGCGTGGTGGTGCGTGCCTGTAATCCCAGCTATTTTGGAGGCTGAGGTAGGAGAATCG
AGCTGTTCAATGGATTCATGGTTTCAGTTCTTTCTCCTATTACCCAAAATCATCATGTCATCTTCATCTCAAAGTTGTTATGAAGAATAACTTAGATAAAATACATAAGCACTGGGCGCATGGTAGGCATTCAGTAATTGTTAAGTCATTATTATAATTGAGAAAAACAACAGACACTAAGCACCTACTTTGAAACAGACCTTATGCTAAGTGCTGTGCAAAAAGGGACAATCAAAAGTGCCAAGAAATTGCATCTTTCAAAAGCTGTATGGATTTGAGGACCCCATT
TATCCTCTTTCTTTGTTGGTCTTCTGCCTAATTGTTCTATCCATTATTCAGAGCAGGGTATTGAATTCTCCAACTGTTGTTATTGATTGATGTCTCCCTCCAGTTCTGTCAGTTCTTGCTTCATGTGTTTTGGGACTCTGCCGTTACCTGCATGCGTGTTTATAACATGTTTATGTTATGTCTTCCTGATGAATCCACGCTTTATCATTATAAAATGCTGCTCTTTGTAGTAACAGTTTCTGTCTCTAAGTTTACTGTGTATAACCTACATTGGTACAGCGACCCCAACACTCTTTTGTTCCTATTTGCATGACATGTCTTTTCTAT
TTGTGCAATGCACAACCCCCCAGGGCAGTATTCCCATTATAGAGTATTTGAATGGTGCCTCCCCAACCAAAGTTGAGCTTTGCACAACCTGCCCAGCCTTACACAACAGCTCTGCCTCTTGTGGGCAAGGACCAGTGTTGGGACAGGTTGATGTGAGACTGGGACGGCTCTATTCAGTTGTAAACATTATAGCACTATTTGTCTTTTAAAATTATGTGTTTGATTTTTAAAAAATCTAAAGTAGAAAAGGGAGAAGACGAATTTTAGACATCTGAGATAGACCCCTTGGGATTCGGCAGCCTC
CATTTCCCCTTAGAGCAGTGGGAATGTTTTTTTGTTAGTGATGATGTCATGCCTTGTGCAAAATCTGTATTAGCATCTCACAACATAAGATTTGGCTCTATTCTAACGGCATTTTCCACCACTCGATGTCCACCGTAATACTTGGCTCTCGAAGAATCACTGGGCTGGCTCCCTCACTTCATGCAGGTCTATTCTATTATCACTTACTCAGAGATTTCTCTGGCCTTTTCTTCACAGCACTTACAAAATGCGATCTATTACATATTAATTTGCTTATTTGCTTCTTGTTTTCCTATACTCCCATCCCTCCCAGAAGCTCCAAGAGAGCATACTGTTTTATC
GAAGCGGGCCCTCAGCTTGAGCGCAGGCTTTGAGGAGGTCTAAAACGTGAAGCTCTAGCGCTGCAGAGAGGAGCAGCCCCTCACCTTGGGTCGCTTTCCTTCCCCGTCCTTTGTATCAAATGCTCACGCCCAATTCGCAGGGGCGACGGGAGTGAATCCAGCCTGGGTCCTGCCCGGCCGATGGCGCTGTTCCTCCGCCCCCTTCCCTCAGCCCATTTTCTCCTCATCAGGCAACAGAAATGTCTGAACACCTGCGGGGGCACAGACTGGGGTGAGAGGCCTAAGCAGGCAGAAT
CAAAGAGGAAAAAGAGAAGTGTGCAGGGAGGTGGTGGGGAGAAAACGCTGGACTGGTCACCTGGACGCTCAGCTTGCGGTTGTGTAAACAACTGCCAGCTTTCCCTAAAGAAATGGTTCCATCTAGCTCCTGAGGTCCCACGGGGCTGGAAAGAGCTGAATGTTTCTGCTAATGGAGTTTATGTGGCCACTTCTTTCTACCTTCCTCCAGCCCCTTGGTCCTCGATATTTCTCTTCTGCTGTCCCCTAGGACTAGGCCTTGTCAAACTGTGTCAGAGAAGAGTACTGGTGAATTG
AGACTTGATTGAGGAGACAGTTCATGTGCCGGATGACATATGAGTGATATATTTTTCTTTCAATTTATTATTTTCATATTTGATTTATTAATTCCTAGGTTTCTACAAGCCTTGCATTGCCCATTGAGTTCTGGCTAATAAAATCTCAGCTGGGCCAGGCACGGTGGCTCACATCTGTAATCTCAGCACTTTTGGAGGCTGAGACAGGGGGATCCCTTGAGGTCAGGAGTTTAAGACCAGCCTGGCCATCATGGTGAAACCCCGTCTCTACTAAAAATACAAAAATTAGCCAGGCGTGCCTGTAATCCCAGCTACTCGGGAGGCTGAGGCACCAGAAT
CCACCTTCCCGCCACCCAGGCTTTGGGCGTTCGCTGCTCGCTTTCGAGCCCTCCGCAGCCAGGCGTCCTGGGGTTGGGGCCAGGAGAATGGGGAGGGCCCCATCCAGGCGCTCCACCTCTCCTCCACCTTCCGCCAGGCCCCTCCCGCAATCCGAGATGAAACGCTGGCTGTGTTTGGAGGGAGGAGGGAGTCCCTGCCTCTCTTTCCAAGTCCGTCTGGTTCCTTTGCGCTGCCGTCTAGGCTCCAATAAGGACAGAATTTCTTAACCTGGTATCTGATCAATGGACGGGCCCCAGGAAGCCTGTGAGTGCCTCCGCCCATTTGTGGTTTCACCTGCAGTTTTCTGAGTGCCACTATGGGGAAGGGGCACCAACTTTTGTCAGATTCTCAAGAGGATCCGTGACTTCCCTGTTACCTCTGTGTGACGATACCACTTGCTGTCAGGTGGGTCCTTTTTGTCCGAGATAGACAGTGTTCTTACAGGAAGAATGAGAAGAAGGTGGCAGAGCAGTCCCTCGCCCTGGGCTGAGCTCGGAACACCTAGCTGGATGCAGGTGTTCGCCTCCTAACGCGTGCCGGTGGGCGAGCCGTATGCCCCCGCGGGACCCAGTTCCTCCGGGGTACAATGAGTGGCTGACCTCCAGGCAGCGCCAGTGCCAACCTGCCTCCGGGCGGGTGTCCCAAACGGTCCGCCA
AGACATCACAAACCTGACCTCCTCGAAATAAGGTGCAGAATTGAGCATGACCAACACTTCCTCTCCGCAAGCAGAGGACATGTGCTCCTTGCTGTGGGACAATCAGTCCTGCATGGAGGAACAAGCACCCCAGTAACAGCATAGACGGAGATAACTGAATAAAGCCCTGTTTTTTCGTCAGCAGGAAAAGGCAAGGAACCCGCTTTCTGCCGGTTAACCGGGGGGAAAGTGCAACCCTTAAGGATTAGGTTTTGCTGAGTTTAACACACTCCAGAGAGTATGCTGCAGGGAGAGTAGGGAAGAGAAGGGCTCTTGGGCCACAGCAAAGTGAAGGTGAAT
GACTAAATATGTTTCTTATTATGCCACAAGCACAGAGTCAAAAATTGGAAAATATAGGAGAAGGTAAAAGACATGCATATAATGGAGAGGTATATTGAATGTTTCACTGGCATTTCAGAAAGGATAGAGAAAATCGAAAGAAAATATATTTTAAATAGGAAATAGAAACTTAAAAACAGAGGAAAAAAGTAGTTCTGCGTCCCTTTAGTTGTCTGAAGAGGACGGTAAAGGAAATGATCCATGTTAGAAATGGATAATTCAAGAACGTTGTAATTTCTAGGTGCGTTAGTCCCTTTTGCATTGCTATAAAGAAATACCT
TGACCCATGATGCCCTCTGTATGTTAGTCCCTAGGTTGTTTATTTCTTCATGGCAGGCTAAGACCTATTAGCTCAAAAGCATACTAGTCCAAAACTCAAATTGCTACACACCCAATTGTTTTAAATATAGCTCAAACAAGCAGATTTTTAGCCATTTGGAGCCTGCCTGCTTTGCATACCCCACAAAACTGCATCTAACATCTGCTAGCTATAGATAGAATAAAACCCTGGGTATTTAATACCCCAAGTTGCTACTGCCACTTGGAGCTCTCTGACCCAAAGACTTCATGCCTTGCTACTGCGAGA
AATTGTTTTATTTATTTATTTGCCCCATCCCCCTACTTTTTTTGCAATGGGGTCTCTATGTTGCCCAGAAGCATCTGGAACACCTGGGCTCAAGCGATCCTCCCATCTCAGCCTCCCAAGTAGCTGGGACTACAGGCCCGAGTTACCACATGCAGCCCCACGATTGTTCCTTTTTACATATTAAATAACCTATGCTTAATTTAGAAAATGCAAAAAATGAAAAGATGGGGAAAAAAACCAAACACGTAACTCCTGCACCTTGGTGTGTACCCATCCAGAACACTACACATGCACACA
GATGCTCTCACCACACTCTCTCATAACAGTAACACGACAGTGTTATTAATAACCACAGCCACAACTATGACCGCAGCAACCATTTCCTGGGTGCTCTATTCACTGACCTGACCAGAGTGGAAGGGACCAGCATCTGGGCTGGGACAGAGCCGGAGCCCAAATCCCAGCCTCCAGACACAGCCCAGGCCACAGCTCAGGCCACCACGTCCACTCTGGCCACTGCCCTCTGGAGACGGAGGATTACAAGGATTCACAGATAGCACAGGCCAGAGACCCTGCTCCACATCCACCTGCCGAGTGTCCTAGG
CTTGTGTGCCAGCTGGCAAAGGAGAAACGTCTATAGGGTCTGGCTTCAGTATTACAAAGCTGCATAGGAAAGGGTGGATTCAGAGCTGGGAGACAATAAGCTGATAAGTGGTACAGAGTCCTTCCTTTCCAGGTTGTCTTCTTCTCACCCAGAAACAGTGCCTTCCCAATGCTGCCACATTTGAAGCTATATCCTCTCAAGCACCCTTTTTTTCAATTCCCAGTTGTCGGTAGTCTTATTTACTGTCTCAGATATTTTCTCAGTATTTCTCAACTCAGGATGGGATCCTCTCTGGAGGTAAATTTGTATGTAT
CCTGTAGCCTGACCCCCACCTTGCTGCTTCCAAAGCTTCCTTGCCCAGGGCTGGGCCTTGTGGGGCACCCCCCACACCGTGGTCTGCCTGCCTGCAGGGTGCCCAGGGAGACCCTCCGCCTTTAGAAGTCCAAGTTCTTTCCCAGCCCCCTCCCTGCCTAGCTGCCTGCCCCTGGCGCCAGACCTGGCCCGCACCACTGGGGCACTGTGTTCCCAGGGGCACCCTCCTATCCCACCAGCCCCAAAGCCCAGCCAGGCACCCTTCCCTGCCACCTCCCTGGGCCCTGCCCCAGCAGCCCAGTCGGCCTCCTCGGGCCTTC
AAGACTCCAGCACTAGGGTGGGGAGGTTAAAGTAAACAGGACAGAGGGGTTCAACTAAGACAATACCTTTGCTCACGGTCAGAGGCGAAGGCACTGATGCCAGCCGGCGCCGACTCAGGTGAGCACACAAGCTCTCCCGCCGCGGCTGCACCACATGCCTGATAAAGGGACAGCCCTGGATGTCTAGTTCCTCAGGCACGTGTGCACACATGTGTGCTGCGTAGCACTGGCACCCCATTCCTGTTCTGCCCCAGGTAGCTGGTGCATTCCCCGGTGCTCACCGGCTCGACCCCCCAGCAA
AGTCATATCAACGAAATAAAGCATAAAAATTAAAAAAAAAAACCATCCCAATGATAGCAAATTCAAAAAAAGCAGCACCAGTTTCCTCGGATGAGAAGGAACAAGCACAAGAACTTCGGCAATTATAGAAATCCAGTGTTCCATCACCTCCAAAGGATCACATGAGCTCCCTAGCAATGGATCCTAATCAGAATAAAATGACTGAAATGATACAGAATTCAGAATATGGATGGCAAGAAAACTCAACAAGATTCAAGAGAAAGTTGAAATTCAACAGAAAACAGAAAAATGATCCAGGAGTTGAAAGATAATATAACCATAT
TGGGGAACGTTGGGGCCCCATGAAGGCAAACAACCCAGGTCCCAGCTCTGTCTTCCTGGTAAAAGCAAATCAGGCCTTGTCCCTCCTAACTCTCAATTTCTCTTCCAACTCAGGAATGCAGGGCCTGGCCTGTCTCATTCCTAGACACGCCCTGCCCTGCTCTCTCCTGTTCTCTCGATTCCAGTCACACCAGGCCTGTGTGTGTGTGTGTGTGTGTGTGTGGATGGCCCTGTGGGGGAGTGGTTCCCAGATCTCCAGCCTAGGGGCCTCTTCCCCGGGCCTTGGCTCCAGGAGCCCCTCCCTGCGCCC
TTTTGTATTTTTAGTAGAGACAGGGTTTCACCATGTTGGTCAGGCTGGTCTCGATCTCCTGATCTCAGGTGATCCACCCACCTCGGCCTTCCAAAGTGCTGGGATTACAGGCATGAGCCACTGTGCCCGGCTGTTGCAATTTTCAACAGGATGATCAGGAAAGGCCATCTCCCCTGGAGAAGATGACATTTCAGCAAACCCCTGTGAATTTGAGAGAGGAGCACGCAGGTGTTCAGTTCAGGAGAGTTAGAAGAGCATCCTGGGCAGGGTCACAGCCCGTGCAAAGGCCCTGGGGCTGGACCGTGCCTATATGTTTGAATA
AACTTTGGCTTTGTAATTCTTTTTATGCTTCCCCAGCCTCAGGTGTCTGTATTATAGAGAGTATGCCCACAGCTTTATCTTGGAGCATAATCGTGTGGCTATGTTTGAGTAGTAAAATTTTATGGTGAATTACATAATTTTAATAATTGTGACCTTTAGTATTTGGATTTTTTTTCAATAATGCATTTTTGTTAAAATAAGTAACTAGTTATTGGCTCTCCTGGCACTAGTCAATCGCTGATTACTTAAAACACATTGGTTTTTTTTCTGAGTTAATTTTCCAGTACTCTTAGTCTAAAAT
GTAGGAGAGAAAAGGGTGGAGGGGTTTGAGGGGCTGAGATCATGGCGAGTCTTGATCCAGAGGCCTCACTCCATCCTGTGTGTGAGAGAAACACGGATAGAGAATTAAACATGCAGAGTCCTGGGGCCCATCCCTAACAGGAGGTCTGAAGCCTGGCCCAGGAATCTATGTGCTTAACAAACTGATTCCCATGCCAGGGCTCCAGGAACCACACTTTGAGAAATGATGAGTGCAGATGAGACAACTCCAATGAACACAAGTCCTGGAAGCCACAGCATTGGACGGCACT
TTGACGGGCTGTGCATCCACCCGGATCTTGCCCCAGGAGACAGCCTCGTCTGGTCGGGCACCTGAGTCAGAGCCATCAAACTCCTGGGCTGTGTTGATGTAAACAGCGTAGTCGGCCCCGTTCCGCTGTGGGGAGGCGGGGGCACGGTGGGCCCAGTCAGCCAGTCACAGGAGACAGACACAGAGGGAGGACACCGTAGCCAAACAGGCTGAGAGGTGTGTCCCAGATGAAGGAAGCCCTTCACAGACATTCGCTCCCAGACAGGGCCCATGTCAATGTCTGGGGTCACTAGAGCTGCTGGGCAACGATGGCTGTGTTTCCCCAGACCCA
AGCATGAATTGCACAGGCCAAAGTTTCTGGTCTATCCGGAACAGTCTTGCCTAATATGCACCACAGTTCAGAAACCAGAGGTTAAACTTGCTTTTTTGTCCTGAATTTCTGCCTGAATTTTGGAGTTTCTCTCAAATGCTATCTCTAAGGGCAAAAGGAGCCCTTCAAAGAAATGAAAAGTTAAATAATCCAGCACAGCCCATTTGTACAGGATTTCTGTTTTGTTTCCATATTCAAGTTACAAATATTTGGTTTGCTTAAATGCAGGGTTTGCCCAAATGGTCAAAAGCTATTAGTAGATTAGTCATGTATGCAAATATGGGGAGCAGGGGCACA
CAGCTTCTTAATCAAGACTGTGAAATGATCTTTATTATTATTATTATTAATATTTTTGAGAAGGTCTCACTCTGTCACTCAGGCTGGAGTGCAGTGGTGTGATCTGGCTCACTGCAACCTTCGCCTCCCGAGTTCAAGCAATTCTTCTGCCTCAGCCTCCAGAGGTAGCTGGGGTTACAGGCTCATGCCACCACGCCCGGCTAATTTTTTTTTTTGAGACGCAGTTTTACTCTTGTCCAGGCTGGAGTTCAATGGTGTGATCTCGGCTCATCGCAACCTCCGCCTCCCGGGTTCAAGCGATTCTCCTGCCTCAGCCTCCCGAGTAGCTGGGATTATAGGCATGTGCCACCATGCCTGGCTAATTTTGTATTTTTAGTACGGACGGGGTTTCTCCATGTTGGTCAGACTGGTCTCGAACTCCTGACCTCAGTTGATCCACCCGCCTCAGCCTCCCAAAGTGCTGGGATTACAGGTGTGAGCCACCACGCCCAGCCTTGCCCGGCTAATTTTTGTATTTTTTAGTAGAGATGGGGTTTCGCTATATTGTCCAGGCCTCAAGTTATCTGCCCTCCTCGGCCTCCCAAAGTGCTCGGATTACAGGCATGAGCCACTGCGTGCGGCCCCTTAATTATCTTTTATTGTCTGTTTTCTGCACCGTGTAAAATCCATGGCATTTTCTGTCTTGTCCTCCTGTATCACCAGGGCTCAGGATTAAGTCTGGCCTATACTGAGTGTTAAAGGAAAAAAAAAAAAAAAACAGCTGGGCAAGGTGGCATGTGCCTTTAATCCCAGCACTTTGGGAGGCTGAGGCAGGAGGATCACTTGAAGCCAGCAGTTTGAGACAAACCTGGTAACATAGTAAGATCCCGTCTCTGTGAAAATTTAAAAATCAGCCAGGCCGGGTGCGGTGGCTCACGCCTGTAAT
GCTGGTTCAGGTTGTGCAGCATCTCCGTGCTGTGTCTGCTCACCTGGTATGTGTAGCAGCCAGACGGGCCGCACGAAGCGTCGTTCACCCGCTCCATGGCCGCCGCCCCCTCCCACTAGCCCGGCCGCTGCACCTGCCCGCCCCCTCCCTTCCCCTCAGCAGCGAGAAGCGGGGCGCAGCAGACGTGTCCACACTCCCCACACGTGCCGGCCCGAGGCTCTGTAGTCTCGCAGGTGCGCCGAGTGTACACGCCCCCAGCCCGGATCAGACTGTCTAGACTGCGGGGTGCACCACCCCCCAC
CTCCTGAGAGAAATCCAACCCCACATATGAAAGCAGTCCTTATGCAAAGAACAGGTTATTCATTGTGGCATTATGTGTAGCAGAAGGAAGTTGGAGGCACCCTAGCAGATGAGTTAGAGAGCTTTGCTGGGGCCAGCCTGAAAATCAGGCCCAGGAGCCTTCAGATGTCTTCTGCTGAGCCTTTGGTGCCTGGGGAGATGCATCTTGAAAGTGGAGCTTTTGGGAACTAAAGCTGCGAAGGCATATAATGGGCTGGAGGAGGGGAGACTGGCTCATAAGATCTGTTTAGAAAGTTAATGTCTGGGGTGGAGGCGGTGGGTTGCCCACGGAGGGGTAC
GGGAGCTTTGCAAAGCCAGCTACAGTTCTCTAGGGAGGCAAGGCTCCAAAGCTCAGGCTAGTCCCGGGCACTGCTTCAGGACCCCACAGATGGAAGGACTGATCCAGCCCATCGCACGGAAGGGGAAACCGAGGCCCAGCGGGGTAGGGGAGGTGCCAGATGATGTCCCTGAGCCTGTGGCAGAGAGGAGGAGGAGAGGTGAGAGTTCGCTCCTGTTCTTCATCTCTGGCCAAATCGCTGTCATCTGTGTGGAAGGAAAACCTGAACCCTGCTCTGTTTGTTTCTTCATGGCTGGGATTCTGCCTGGTTTCCATGGAAACTGGCTTTGGACCCTTGGGAGGAAA
GATCACTTGAGCCCAGGAGTTCAAGGCTGTGGTGAGCTATGATTGCGCCACTGTACTCCAGTGTGGGTGACAGAGTGGGACCCTGTCTCAAAAAATAAAATAGTGAGAGTAGTAGTGCTACCTCAAAGGGTCGCTCTGAGGGTTAAAATGGGGTCAATGTGGTAAGCCCTCTGTGCACTGCCTGGCATGCAGGCATTTTGTTGGTGAGGTTATATGGCTACCTGCTGCCTTTCCAACAGTGCCTGCCAGGATGCCCTCCCGGGGAACCCCCTGCCTCCGTCCTGCTCCTTCTGGTGGGCTCTGGTTTCACCCCCAACGAGGCCTTCCCAGGTCCCCATTGACAATCACAGCCACCTGCACACCCTCCCACCGCCCTCCTTCCCCCTTCCTGCTTTACTTTTCCTTCCATAGCACTTTGGGCCTTCCAACAGATGGTGGAATTGACTTGTTTTACTTGTCTTCTGGTTTATTTTTCTTTGTTGGTGTCTCCCACCTCTAACACATCAGCTTCAGGAGACCCAGAAGTCTTCCCCTCTCCTTTTCTTACTTTATCTCCAGTGCCGGTTT
GCGAGGAAGGGAAAGTGCTCTCCTGGGGACGAGTTCCCAAGACGCCCCACCGCCCGCAGCCCCGGCCCAGGGTACCTTCCGCTCCGCCGCCTCCAGCTGCGCGGCCGGTGCCGGAGGCTCAGACTGACCCCAGGGCCCCGCCCCGCCCTCCTCCAGCGCCGCGGCGGGGAGGGCGGGCCCGGCAGGGGGAGGGTCGGCCGGGGGCGGCCCTTGGCTCGGCCCGCCCCGGCCCCGCGCAGGGCCGCAGCCACCGGCCCCCTCCGCAGGCCGGGGACTGGGGGCCAGGGGCGTCCACCCCTCCAGGTCGGGGAGAGC
ACGTCATCCCCCAAACTTGAAGACCTCTCAGAGCCGTTCAGACCCAGACCACCGTTCCTCCTCACAATTCGCTTTCTTCCCTGGGCCTGGAATTTCCAGGAGTCCAATTCCTACCTACTCCTCAAAGGGTGCGCCTAGAAATGCTTCTGGATCCCAGCTGTGAATTCTGTTCCCACTCCTAGGTCTGACTTGGCGCATAGGATATTTACCTACACGCGTATCTCCTTTCCCTGTAAGGGAGCTGAGGAGGTGGGAGTAGAATGAGGACGTCCACCAACATTTCATTGGCTTGTGCTTGGGACACTACACAGCTTA
ACCTCTAGATCTGGGAGAGCGGTTGCTACTCCCACCCTCCTTTCTCTCTCAGAACCCAGGTCTTTCCCACAATGCAGACCTTCCCTGACCACAGCAGGACAAGCTATTAATAGGATAATAACAACATAACAAATACTATTTATTGAAGAAGTACTGCATACTAGACCCTTTACAAAGCACGTTCCATACAGTATTAGGTTATTTATACTGCACACCAATCCTTCAAGATGGTTTTTTTTCTGTCAGTTTCACGGATGAGGCAGGACGGGACGCTTCCTGTCATTTTACCGTGACTTGCCCCAGGAGGTCACACGGTCAAGTGAAAGATTCACACCTATGTCGG
TCTTTAGTTCTAGAACCCCTGATCTCCTAGCAACGAGGCTGCGGAACCTCTGCAGACTCCAAGGGTTTTATAGCGTCCGGTAGCGACACGGAGCCGGCTCCCCCTTTTCCAGCCTTCCTCCCCATCTCCCATTCTCCATCCCCCACGACCTATACCAGAGGTCCTTAGGCCTCCACGTCTCTCCTTTTGCCGAGTAGCCCAAGGTTTCCACCCATCTGCCAGGTCTGGGGCGTCAAGTCGGCTGCCTCGGCTTGGGAAGGTGCTTGGGAGGGAAGAAGGAAGGAGAGGCCCACCAGGCGAAGGGGTGAGGGGTAGGGGGTTGCGGGAGTTCCC
ACCGGGGTGCAGTGGCTCACGCCTATAATCCCAGCAATTTGGGAGGCTGAAGCGGGTGGATCACTTGAAGTCAGGAGTTTGAGACCAGCCTGGCCAACATGGTGAAACCTCATCTCTACTACAAATACAAAAGTTAGTCGGGTGTGGTGGCGTGCGCCTGTAGTCCCAGCTACTTGGGAGGCCAAGGCAGGAGAATCCCCTGAACCCGGGAGGTGTAGGTTGCAGTGAGCCGAGATCGCGCCACTGTACTCCAGCCTGGGCGACAGAGCGAGACTCTGTCTCAAAAATCATCATCG
AGATAAAATTTTGGATATTTAAAAGAAGAGGACATTTAAAAGAAACCAAAGTGCTAATGGTGCCCTTATTTTTCATTTTTAAATCTTAATTCATTTTCATTAAGAATGTGGATAATCTTTGAAAAGGGCATTGTACAAGGTAAGATATATGATGATAGCTAATAAAAATGACCATTTACCTCTGACCCCAAACTGAGAGAAACGATCTCATCCTCAAAAGCGGAATGTGTATCAATATGAGCGGGAATTCCTGAGATGGAAAACAG
CTGTCCAACACCCCCTCTCCCCCACCCTGCATCCTATCCTGTCCTTTGAAATACTTCCCAGGTATGTGAATTTACATGTGTTTCTGACTCCCTAGTTGGTCTGTTATCTCCAGGCAGGGCAGGAAAGTGTCTTCAGTGCTCATGGCCTTATCTCCTGTACCTGCTCTGGAGTCCAGTAGTCGTAACAAGTAGTAGGAGCTCAGTAAATATTTGTTGAATGAACAAATAATTCTCTGAGCCCTGGAGGAAGGGTGGGCAGTGTCTCCAATGGACTGTGACAGTTACCT
TGTTTGGTTTCCCAGATATTCGTTAACTCATTTATAAGTTCAAGTATTCTTATGTCAAGACTGTAATTTGTTTTGCATCTTTACCACCAACCAAGGATGGGAAATCACTTTAAATGTGTAAAGGATTTTAATTTCATTTGATGGACTCATCTGTTGCTACCAACCTAGGAGGCCCTGGTTTTCTGAGACGTCATTAGAATTTCTCTATGCTCAAACTGAAGAAAATGCAAAAAATAAAAAAAACAGTGATTGTCCAAATAAAGTAAGGCACAAAACACCA
CTGCCTGAGCCTCCTGAGTAGCTGGGATTAACAGGTGTGAGCCATTACACCTGGCTAATTTTTATATTTTTAGTAGAGACGGGGTTCCACCATGTTAGCCAGGCTGGTTTCAAACCCTTGACCTCAAGTGATCTGCCCACCTCGGCCTCCCAAAGTGCTGGGATTACAGGTATGAGCCACCGCGCCCGGCCTGACTCTTTTCTGAAGCCTGCCCTGGGACTGACCTGGCCCTGAACAGAAAGAAGATGCCCAGCAGCAGCACCATCATGGACCCCAGCGTAAAGCCCTCATAAGTTTCAGGTCTGTGTCAGTTAGTGTACGTGG
AATGTATTTTGTTATTTTTTTTTTTGAGACGTTGTTTCGCTCCTGTTGCCCAGGCTGGAGTGCAATGGTGAAATCTCCGCTCACTGCAACCTCCACCTCCTGGGTTCAAATGATTCTGCTGCCTCGGCCTCTCAAGTAGCTGGGGTTACAGGTGCCTGCTACCACACCCGGCTACTTGGGAGGCTGAGGGAGGAGACGGAGTTTCACCATGTTGGCCAGGCTAGTTTTGAACTCCTGACCTCAGGTGATCTGCCCGCCTCCGTCTCCCAAAGTGCTTGGATTACAGGTGTGAGCCACTGCGCCCGGCC
GCCAAACCAATGGCCTCCTATAAATTTTATTTAACACGTGAAGGTAGTTCACATTCCCTACCCACATTGTTTACCTGTGGGCAAACAATGAATTAATGCTCTGTTGATTATTGGATCTGATGGAGATCAGAACTGTAATTTGCTTGGGAGCTTGGGTTTTCTTTTTTTCTGTTTTCTTCCACTTTCTAAAAGAAGCAGCTTCAGAGTGGGGAGGGAGACAAGAAGAAAGGAAGCCCATGTTTAGTGAACATCTGCTAAGTGCAGCAGGCTTCTTTGTCAGGGCTCTGGGGAAATCCTTACAACAATGT
CAAGACCAGCCTGGCCAACATGGCAAAACCCCATCTCTACTAATAAAATACAAAAATATTAGCTGGGCATGGTGGCAGGCGCCTGTTATCCCAGCTACTCGGGAGGCTGAGGCAGGAGAATCGCTTGGACCGGGGAGATGGAGGTTGCAGTGAGTCGATATCATGCCATTGCACTCCAGCCTGGGCGACAGAGTGAGACTCCATGTTCCAAAAAATAAAATAAATAAATAAAATAAAATAAAATAAAATAAAAGTGAAGATCCAGCTGGGCACGGTGGCTCACACCTGTAATCCCAGCACTTT
CTACATTTTATTACTGTTTCTCAGAGAAAAATTATTGGTCACCCTTGACACACGCAGTGAAAAAGAGAAAGAAAAGGTAAAAAGAAGCCCGGAGAATGCTCCAAGGAAAATGTCAATCCAACTGCCCTTTTTGTATTTTTGCAGTTTTCTTCATGAAGCCAAATTGCAAAACATCCAAGAGGCTGTGGAAAGGCTGTTCTGGGGAGTTTGACTGAACTGGGCACTGGAATTAGATTTATAAAGTCCAGGAAAAGAAGTGCAGCTCCATAATTAGAGTGACCTGGGTCCAGAGGCCAG
CAAAAAATTAGCCACACCTGGTGGCACACACCTGTGGGCCCAGCTGGAGGATCACTGAAGCCCTGGGAGTTGAAGCCTACAGGGAGCCGTGATCACGCCACTGCACTCCAGCCTGGGTGACCAAGTGAGACCCTGTCTCTAAGATAGATGGATGGATGGATGGATGGATGGATGGATGGATGGACAGATAGAAGATAAACTGCGAGGCTAGCACGGGTTGTCTGGCAGGGGCTGGTATGTCTCCACGATGGAGCCCGAGGCAGGGAGGCCCGGTGCATATGGCAGCAGCTTATTGGGGAAGCTTTTCCCAGGCACGGTTCCAGGACACAAGGGTGTGGTGTGAGTGACCTGGAGCTGTT
CTCTCCTAAAAAGGACATCCTATCTTCTGCTGAGCTGTCTTCCCAAGCTAGCCAACGTGTCTGAATTTGGGCATGAAAGAAGAGGAGCAGATGGGCTGGGGTCTGACATGCAGGGCAAACTGGAGGGTTTTCTTGGCATATTTGTTCTTCAAATCTAGACTTTAGAATATGTGAGAAACAGTGACATTCTCACATTGGTCCCAAGCCATGGAGGAAATCCTGCCCCATTGAGAAGTGGAGACATTTCAGCCCTTGCATATCTCATCAGCAAACCACAGGGTTGGTGA
GCTGGGATCCTGAAGAGGTTGGGGTGCATGGGGAGCAGCGAAAGCACCTAGTCTCAAGCAACATAACACGAGTTTAAGGCCCCCACTAGGACGGAGTCCAGAGTAGTCTGGCAACGGTTGCAAGGTTTGGACTTGGCCTGCTAGGAGAGTGAGCCCTGAGCTTCAGGCTTGGTTCCCTCACTCCTGTGAGGCCTCACTCAGGCTCACAGCCCCTGATGGAGCACTCAGCTTGGCGGCTGCCTGCCCGAGGTCTCCAGAAAAGGCAGCCAGCTCCTAGTTGAAGTCCT
[truncated: 4,181,143 more chars]
