# Supplementary material for: On the Value of Intra-Motif Dependencies of Human Insulator Protein CTCF
Source: PLoS One. 2014 Jan 22;9(1):e85629. doi: 10.1371/journal.pone.0085629 (PMC3899044; doi:10.1371/journal.pone.0085629)
Supplement: File S3 — Data sets for GM12878 and HeLa-S3 cell lines. (ZIP) [file pone.0085629.s012.zip › GM12878_bg_test.txt]

TATTTTATATCTTATTATTTCCTTTTTTCTACTTTCCTTGGGTTTGTTTTATTACCTTTTCCGCCATTCTTGAGGGGGAGATTCTTGAGATGAGTACTTACCTTATTAGTTTTCAGCCATTTGTCTTTTCTAGTGTATGCACTTAGCATTTAGAAATGTAAATGCTTAATGGCATTCAACAAGTAGTAGTTTTTAAAAATATATTTATGTATTTCAGAGACGAGGTCTCCCTGTGTTACCCAGGCTGGTCTTGAATCCTGGCTCCTTCCGCCTTGGCCTCCCAAAGTGCTGGGATTATAGGCATGAGCCACCATGCCTGGCTGGATATACAGTATTTTTGTTCAGTTCAAATTATTCTCTAAATTTTA
ATCCAGGTCCTCACTGAAGCCGGCATCAGTATGGTGGCCTCTGCCACCAGGCCGCCTAGGGAGGGGCGAGGCAGCCCCAGTTGGAAACGGAGCGCGTCAGTAGTGGCATCGCGCCTGGGAATAGCCTCTGCGCTCCAGCCGGGTCGACCTGCCGAGACTCCGCCTCTAAAACCAGCAAATACCGGGAGGCTGAGGGACGAGGACCGCTGGAGCCCGGGAGGCGGAGGTTGCAGTGAGTAGCTGGGATTACAGGCAGGCGCCACCACGCCCGGGTAATTTTTGTGTTATTAGTAGAGACGGGGTTCCACCATGTTGACCAGGCA
CAGAGAAGGAAGGAAACCAACACTTCTTGAATACCTACTAGGTGCCAGGCGCTGTGATCTTCAACTGACACACATTATTTAATTAATCTTCTCAACACTCCTGGGGTGCCAGAATTATTATCGTCATTTTGCAGACTACAATAGAGGTCCCAAGAGGGCACATATCTTTGCCCAAGGTCACCAGCCGGAAACAGGAATGGAACTAGAATCAGGGCTAGCTGCCACTCCACACCCGCGGCACTTTCATGGCAACGGGAGAGGCCAGGTAGGCAAGAGAGGAAG
GTCAAGCAAAGAAGACCATACGCAACTCAGTTCACAATCAACCAGGCCCTCCCTCCTTCATGTGTATTCCTTCTGTGTTTTCCTCCTCTTTAGGAACAGAGGTTTATTCAACTTTGCTTCCTCCATAGGGCCTTACATACTGCAGGTGCTTTAAAAAAATCTCTGCTTAGTGGACTTATATAAAGATGATATAGCACGTTTGTTTTTTAAAGTTCCAAAAACATTTTATCACTTTTTCAGAAAAGTGAGAGTAGAAATTTTTCACCCATAATTCCACCGCCCTAAAACAGTGACTATTAATGATTAGCAA
CAAGGGCTCACCAGGCCATAACAACGTGCAAATCACCCAGATTCACAAGGCATGGGCTTTTAAAATAATTTGGCAATATGAGCACATCAAAGAACCATAAAAACATTCTTCTTGCTTGACCCCGTCGTTTTACTTCTAGAAACCTATTCTAAGGAGTTCACCACAAATTCAGAAAAGAAGGAAAAAGAAGGCTGGGCACAGTGGCTCACGCCTGTAATCCAGCACTTTGGGAGGCCAAGGCAGGTGGATCGTTTGAGCCCAGGGAGTTTGAGACCAGTCTGGGCAACAGAGCCCCATCCCTACAAAAAATACAAAAATTGGCCAGGCATGGTGGCTCATGCCTGCAAT
CTCTATCTACGCCTGCCCAGGTGTGTTTGGGCCCTAGAGCGAAGGGAGCACAGGCGTTCATTTAGAAACTTATCCCTCCGTCCAAATATTGGATGCTTACCATGTGCCTGGTGCAATGCAGGGTGATACAAAGAGGAAGATAAGTGAGGCATTCTTATCGAAGGACCAGACACTCTTCCAGCCTGACTATATTCATTACACTCGTGCCTGACCTTTCTTTGACTCTAAGATTCTTCCTTTCTAAATGTGAATCTTAAAGACTGAAGTCTTTGATCTAAGACTGCTTTCTTATCACA
GGCTGAGGTGGGCCATCACGAGGTCAGGTGTTCGAGACCAGCCTGACCAACATAGTGAAACCCCATCTCTACTAAAAATACAAAAATTAGCCGGGCATGGTGGTGCGCGCCTGTAGTTCCAGCTACTCAGGAGGCTGAGGCAGGAGAATCGCTTGAACCCGGGAGGCGGAGGTTGTGGTGAGCCGAGATCACACCACTGTACTCCAGCCTGGGCAACAGAGTGAGACTCCATCTCAAAAAAAAAAAAAAAAAAAAAAAAAAAAAAGAAGAAGAAATAAAGCAGCAAGAGCCCCAAACCTGAAGGATTCTAACGGTGGGAACCATCTACACACCCA
GTCGTAAGAAAACGGATCAAATGGGTCCTTTCAGTAACCATGTGGCTTTGGGCAACTCCATCTCTCTGGATGTCAGTTTTCTCAGATGGCAATACTGGAATGACGGGGATGCAGACCTCGGGTTTTTTTTGTTTGTTTGTTTTTTGTTTTTTTTCCGAACCTGAAGTAAGCAAATGACTTAGAGCCTGAGTGAATGTTACTGCAGGTAGTGGACCAGGAGTTGATGCAGCCAGGGCCAGCTCTTATTTGCAATTCAGTTAAGACCTGGGGAAATGGCCACGTCTAATCTTCAGGAGATAACATCCTGGCTTGGATCCGCACTATACTGGAAGGCTAAGG
AGTGAGGCAGTAGTGGCTGGGCGCTGTGGCTCAAGCCTGTAATCCCAGCACTTTGGGAGGGCGAGGTGGCTGGATCACCTGAGATCAGGAGTTGGAGACCAGCGTGACCAACATGGTGAAATCCCGTCTCTACTAAAAATACAAAAATTAGCCGGGTGTGGTAGAGCCCACCTGTAATCCCAGCTACTCGGGAGACTGAGGCAGAAGAATCGTTTGTATCAAAGAGGCTGAGGTTGCAGAGAGCCGAGATTGCACCACTGCACTACAGCCTGGGCAATAGAGCGAGACTCTGTCTCAAAACAAAACAAAAAAACACACAAATGTTTAGTCA
GGCATATTAGTACAAACCTGTAGTCCCAGCTACTCAGGAGGTGGAGGCAGGAGAATCGATTGAATCCAGGAGGCAGAGGTTGCAGTAAGCCGAGATCACGCCATTGCACTCCAGCCTGGGCAACAGAGTAAGACTCTGTCTCAAAAGCAAAAATAAAAAACAAAGATGTGCACATCCAAAGATGAAGATGGAAACTGAGGGAGAGGGGTATGGAACAGGCTCTATACTAAGAATAATCATTTTTCACAATCCACATCAAACAAAAATATTTCTAAGCTCAAGCAGGT
TGATCAAACTTAGCCCACACTGCCCAGGCAGGTCAACGCTGAGGTTTAAGGAAAAGTCATAGAGATGACATGAGGAACACAGGATACTTCAATGGCCAGAAGTCTAACAGCTGAAATTCAAACACAGAAGAGATGTTTTTCCTCCAAATCCTTAGTCTCTGTGATAAAGATTATCTAAGGATTAATGAGCTAGGTATTAAATGGCACCATATTGGCTTGCCGCTTTTAGAAGTGACCCATAAAATATCAAAATCAATGGCAA
CGATCTCGGCTCACTGCAACCTCCACCTCCCGAGTTCAAGCTATTCTCCTGCCTCGACCTCCCAAGTAGCTGGGACTATGGGCGTGCACCACCATGCCCGGCTAATTTTTGTATTTTTAGTAGAGGCGGAGTTTCACCATGTTGCCCCGGCCAGTCTCGAACTCCTGACCTCAAGTGATCCTTCGCCTCGGCCTCCCAAAGTGCTGGGATAACAGGCGTGAGCCACCGGGCCCAGCCTACTTTACTTTTTTTTGTTTTTTTAAGTGGCTACTAGAAAACTTGAAATTACGCATATGGCTCACGATGGACAGAGCCACACTTCCCTCCTGGGA
GATGAGCAAGAATGGACAGATCCGTAGCTAAATGGTATAATTCTTCTACAGCACAGTGCTGTATTTCATTTCTGTTGTCATCTCAGTGCAAAATTGGGAAATGGAAGGAGCTAATGCATAATCTGCATGCAGATAAATGTTTACCAAACAGAGCAGGCGGCTGTCCAATACCTGTGTATGCCATACATATATATTATTCAGGAAATAATTATATATGTATAATTATTTTTTCTTTTATAGAGATAGGGTCTTGCTGTGTTGCCTAGGCTGGTCTCAAACTTCTGGCCTCAAGC
GAGCCAGGAGAACAAACAGGAAGAGCTGAGTTCTGATTACGGGGGTAGAAGGAGGAGGAGCAGCTAGAGGCAAAAAGGAGAAAGCCTCCTAAATCATTAAAATTTTCAAATCGTTTCACATATCTTTTTTACCTCTTGAATTGAGGCATTTTTAAAATAATTTTTTTAGAAGCTTGTAGGTGTTATTGGAAGTAAATCTTCCATTCAATTTGTCTGTATCTAAAACCAGCTTTTTTTCAACTGTGTGTGCAAATAAATTATCTTAGGCATTTTCGGAACAGCTCCATTTTGGCCACTGCTGCTTA
ATTACAGGCATGCACCACCATGCCCGGCTAATTTTTGTATTTTTAGTAGAGATGGGGTTTCTCCATGTTGGCCAGGCTGGGCTTGAACTCCCGACCTCAGGTGATCCACCCGCCTTGGCCTCCCAAAGTGCTGGGATTACAGGCACGAGCCACCGCGTCCGACCTGAGACTAGGGTTTTTTAAGGAAACTTTGGTGGGCAAGGGGCTGAGGGAACAATTGATCGGCTATGGATGAAATCACAGGTGTGTCCAAAACTATCTTTGTATAGCTGAGTCAGTTCCTGGGAGCGGGTCTCAGGACCAGGTGGTAGCTCTTGGTCTGCCAAAATGCTCACTCTGAAAACTAT
TAGGGCGTCCTGGTTAGGTCAACGGGGGCTGGTTGGGAACCTGGCTCTACCATGCACCGCCTGCCCCGCTATGGACATATGGTTTAACCTCTGAAGCTTCTGTTTCTTCATTAAATTGAGATCATCAATTGTACCTGCATCACAGTGATGTTTTACAGAGATAATTCATGTAAAGCACATCCTAAGGTTTCAATAATAGTAGCTTATTATTATTGATTCAGCTGACACCTCTACAACTAAGTGATAGAACAACTGAGAGGGTCTGGTAGACAAAAGTCAGGGGATTTGTTTTTTCAAAGCATTTTCATCATTAA
CCTGGACAACTGGGTCTGGAGGCTTGGCGTATGGAGCCACAGGTGTGGCCAACCTTTTAAACTGTAATAAGGCAGGCTGCTGTAGGGTCAGGTGCTGTCTTTGCTGATCAGCAGGTGGAGTGTGGAGGCCCTTGTTTTAGGGAACAGATGTGGCATCCTGTCAGCAGACTGAGGATGCCAGACTTGGGCAGCTTGAGGCAACAGTGAGCAGGCAGGCCAATCTACTGCACAAGGATGTAGCTGAGGGGGCTGCATCCCACCTGAGGAAGGTGGGTTGGAGGCAAATGCAAAGAATGGAGGAAGGGCAGGCTTTCTGGGTGGCAGGTCACACC
TAAATGTATTCATATTGTTGTGCAACCATCACCACCATCCATCTCCAGAATTTTTTCATCTTATCAAACTGAAACTGCCATTGGTTCTTAATAGTTATTAATATAAGCTTTTATTATTATGCTAAATATTTGTATGCTCCTGTCTCCTTAACAAAAGGCAGTAAGTTGTAGTAGAGGGCACGAGGTAGAGATTTTGGCCCTTGGTTCAAATTCAGATTCCCGCACAGTCTAAATGAACTTGAATAATTCACTTAAATCCTCAACATCGGTTCCTCTAGGTAGATAATACCAACACATAGAGACCACACAGGGTTGTAGTTAGTATTCTAT
AGGAATTTGAAGCCAGCCACTATGAAGGCAACATAGTGAGACTCCCATCTCTACAAAAAATACAAAGCTTAGCCAGTGTGGTGGTGCATGCCCTGTAGTCCCAGCTACTTGGGAGGCTGAGGTGGGAGGATCACTTGAGCCCAGGGTGTAGAGGCCACAGTGCGCCATGATTGTGCCACTGCACTCCAGCCTGGATGACAGAGCAAGAGACCTTGTCTTTCTTAAATAAAAAAATGGTGACAGGTGAGGCAGGTAACTTAGTTGTGTAGAAGAAAAGAAATCTTCTCCCATCTCATCTTTTCTCCTGCCTTGTTCCAT
CACAGCCAGTAGGACAAGGTTCTGGGTGGTGCTTTCTGTGAGCTTCATCAAGGGTCAGGCAGCAGTGACGTCTTGTCTATCTTCTTGCAAATGTACTTGTCGCACCTCCACCTCACCTACCCCCATGACTCCCTTGCTGAGCAGGAATTACTACTCCCATCTTCAGAAAAGGAAACAGTGGTTGAAAAAGATTAGGCCCAATTTCTCCCTGAGCTGAGAACAGCACCCACATCTGTTTGATCTCAAAGCTAGGAACCCATTTTAGGCTTATGGAGAAGCGAGTAGGCTTTTGTGGGCTAGCCTGGGCACTA
AAGAAGCTATATCCTAGAAGGCCTTGGTAGGGCACAGTAAGAAGTGGGGAGTTCATGCTAAATGAAATTGAAACCCACAGAAGGCTTTTCCGCAAAGGAGTGCCCACCCCACTTGCCATTTTTGGAAGATCGCTCCCAGCTCCCAGCACGCAAAGCACCCATTACCAAGTGGCAGGACCAACACAAGGTATGAGACATTGATGAGATTCATTCTCATTAGTTGGAAGCTTCTGCACTTTCAACAAAACTGTAACCAGGGGCTACGAATTAGATGATGAGCTTATTCTTAAGAAGACATGTTATAAAAGGTA
TCCTTCAATGTGCAGACATTCTCACATGTCTGCAAACATCAGAAATATCCAGGGACTATGACCTCACCAAATGAAAAAAATAAAGCACCAGTGACTAATCCAAAGTGATAGAGATCTCTCAAATAAAATAGCTGTTTTAAGGAAGCTCAATGAACTTCAGTAAAACTCAAAGAAACAATTCATGAATTTTTCAGATAAAATTAACAAAGAGATTGAAATAAAACAAAAACAGAAATTGTGGAGTTGAAATACATAATGGATGAAATGAAATGAAAAGTACAA
AAGGCAAAGGTGATACAATAAAAGGTACTTTGGAAAAGAGAAGGATGTTGATTAATTGTGATAGCTACTAATTATTGATAGTATTTAGTTTTGTTTGTTCAGGGCCAGCCATTCTTCATGCATCATGTTAGTCATCCTCGAAAGAGCTCTACGAAGGAGGTTTTCTTTACAGATAGGGAAACTGAGGCTTAGCGGAAGTGATTAACTTCTCCAGGATACGGTAGGAGTCCAACTCACATCCTCCTGACTTCAAAGTCCTTGCTCCATTCGGCCTCCCTAACACAGCAGTCCTGATGTTGCTCACAATTATCAG
ACTCAGTCTGGTTCTGGCTTTCGTCGGAGTTAAAAATTGGAGCTTTGCAGTTTTCACCCAGGCTAGAGTGCAAAGGCGTGGTCTCGGCTCACTGCAACCTCCACCTCCTGGGTTCAAATGATTCTCCCACCTCAGCCTCCCGAGTAGCTGGGACTACAGGTGCATGCCACCACACCCAGCTAATTTTTGCATTTTTAGTAGAGATGGGGTTTCACTTTGTAGGCCAGGCTGGTCCTGAACTCCTGACCTCGTGATCCGCCCGCCTAGGCTTCCCAAAGTGGTGCGATTACAGGCGTGAGCTACCGC
CACTCAGTCTAAAAAGCTGTAGCTTCTTGGCTCCAACCAACTGTTCCCACATCAGAAGGAGGGTGCCGTGGTACCATTCTGATATTTCAAGAGAAGCCGCCAGGAACCAGAGTTTTTGTTTGTTTATTTATTATTATTATTATTATTATTATTATTATTATTGACAGAGTCTCGCTCTGTCTTACCCAGGCTGGAGTGCAGTGGCACGATCTCGGCTTACTGCAGCCTCTGCCTCCTGGGTTCAAGCAATTCTCCTGTCTCAGCCTCCCGAGTAGCTGGGATTGCAGACATGTGCCACCACACCT
TTCAGAGGCCCGAGAGTGAAATCCAGCGAGTGTGCATGGAGCGCCTGCTCTTTACCAGGTGCTGGATGAGAATCAGGGAATGCAGCGGCCAGAACCTGTTGGCTCAGCTGCCAGGATTAGGTTTCAGCTGGACATGGGAAAAATCCAGACCAAATTCCTGTTCCCGTGGAGCTGACAGTCTAACTGAGGAAGAGCCGAGGACTCGGAGGCTCCGGGAGCCAGTGTGGCCTGCTCGGGGTTTGTCATTTTCCAGAGCAGCGGGTTTCAGGTGGGGCTGAGGCCCTTCTGAGCCGTGGCTGTAAACCGGCCTCACTCACCTCAGAGGGCAGCTGTGGCCACTGAGTGCGTGATGTGTATGAAAACACAGGCACCTGGGCCATGGTACCTTTCCTTATCGTAGGAATTGTCAG
GCTGTTGGTTCCCAGGCTGCAGCTGGAGTTAGAGGCCTCTGTGACCAGGCTGGGAGCTCAGCACAAGCCCAGACTTGGGGCTTCCTTTGGAGCCCAGATGGCTGCTGCCTCTCTCCACCAAGTGACGGGTCTCAGGGGGCCTAGGATTGGAAGGACCCCATCATCTGGGATGAGGGTCTCCACGTGTTATAAGGGAAAGGAGGCAGGGGTGAGGGGCTCGGCAGCCCCTCCCTGCTGCCTGGGAGATGAAATCAGATCTGGAAAGGTCCACCCCCTCCTCAGGACCT
CTGCCATTTTGCCTCTTAGTGCGCATGTGTTGAGCCCACTCACCTCACGCCGGAGGAGATCTATCTGAAAGCTGCGGGCTTCAGGTGTTTCTATCTATTGGGAGATGCCGTTCCCTGGCGCCGGCTGCAAACAATTATTATTTTAGAGAGACAGCTAACCAACCGCCTGACCACCACCTGATGGTCGCCCGCCCCTCATGGTGGGGTGGGGGCCCTCTCTGTCCTGCTCTGCCTGACCAGCTACTGACCTAACAGTTTGATGTCCTTGTGAGCCATGCTTAAGGAATTTGAACTGGCCCCTATATGAAATGGAGACCACTGGCAGATTTAAAATTGGG
AGCCTCTTGTGATTACTGGTGCTTTACATGTGTTTCTTTTGTTAGATGTTCTGGGCTACGGGGCTCCCTTGGGCAAAACCTGCAGTTGGCAGAAAAGCTAGCTACATCCTTCCCAGACCAGCCCTGTGAGGGGAGGCATGTTCTGCTACTCTGCCAGCCCACAAACCACACATCTTTCATCCCTTTTCAGTGTTCTGAGACTGAGGTCTCCCCTGTCCGCTCAAGCACCAGCCACAGATCGCAGCTTGACACTCCCAAGCTGTGTGCTGCAATCTTGAGGCACTGGGACTGAGCCCATGGCTCTGTATTCTGCCACC
GGCCGAGCTGGCCCGCGTGGAGGTGCAGCGGCGCGCGGCGGAGGCCCAGCTGGGTGGCCTGCGCTCGGCTCTGCGCCGGGGCCTCGGCCTCGGTCGCGCGCCCAGCCCAGCCCCGCGGCCAGTGCCCGGTTCCCCTGCCCGGGACGCACCCGCAGAAGGTAAGGGCAGTGCCGCGCGCAGGGAAGGGGGGAGGTGGGCGGGCCGCACTGAGGCCCCGCCCCCACATGGCAGGGTGTTTTTGTTTTTGTTTTTGTTTTTTTTCAAGGAGCCCACCACACCTCTCCACTGAGGTCCACTTCTTAGCCCCGTCCCCTC
TCTCCTGATACCGGCATAATCACAACAATAAATGATGTCTGAAGTGGACGTGCAGCAGCAGAGAACAGGCAGAGAAATGTAAAAAACAACAACATCAACAACAAAAAAAACCCCGTGCCCTTGATATTATGGGAAAAGAAATAAGGAATACACTCACATCTTAATGGAAATAGAGGAATTCAGAATTTTAAAGCCTGGTCAAGGCTCAGATAGACTCGATCAAGGACAGAGACCCCTAGGATAGTTAATTTTGGAGTTATGAGCTCTGGCAAGAATGTGAACAAAGAAGAGAGCAGCAACAAGACCTAGTGCAAACACCAAGAAGGCAAATCCTACAGCTTCCAAGCACCTCTAC
AAGACCAGCCTGGGCAACATGGCGAAAACTGGTCTTTACAAAAATTACAAAAATCAGCCGGGTGTAGTGGCGAGCGCCTGTAGTCCCAGCTACACGGGAGGCTGAGGTGGGAGGATTGCTTCAGCCCAGGAGGTAGAGGCTGCAGTGAGCCGTGATCGCGCCACTGCACTCTAGCCTGGGTGACAGAGTGAAACTCCGTGTCAAAAAAAAAAAAAAGTAATCTGCTCCAGTGCTTCTCAATCCTGCCCTTACATCAGAATCTCTGGGAGGCTTGTTAAAAACAGGACTAGC
AGCCGTGTATATTTTCTCCCCCAATGAATCAATTGAAAATGAGAAGCTCTTACCGCCATGTTCCGGGCAGAAGCTATCAAAAGTATAAGCCATGATATTATAATTTGATGATTTTTCATGCGTCAAATGGTTATGGCCCAGGGGTGAAAAGTGGATGCTCCGTAACTAGATGATGGTCAAGAGTTATAAAAATGAGGTCCTCTCTGTTCAACATTTCTCCTTTCTTGAAAGGATACTGAATATCATGCTCAGGGCCTCTAATGGCCAGAAATAAAG
CTGTCATCGGAGTCAATTTCAGGACTCCAGCTCCAAGCTTTGGGGTTTCCAAAATTCTGGGGGCTTGTCTCCCTGTCCCCCCCCCGCCCCAAGTTTCCCTCCGTCGCTGGCGCTGTCCGGTGCCTTCGGTCGCTCGGGCCGCCCCCCTCAGCGACTTTTTTTTTTCTTTCTCTCGCTGGCTCTTTCAGCATCAGTTTCCCTAGGGGGCGGGAGGGGAATGATATTTGGGGGCTCCCCTGCCTTCCTCTCCGAGCCGCGGAAGGGGAGACGCGGGGAGGAGGTCTGGCCGGCTTTGGGCTCCAGCCAGGGGTCC
GTTGGCAGAGACCACGAAGGGCCTTAGGAACACTTCTGGGGAGCAATAGGGAGCCATAGAAGGACTTTAAGCAGAGGCCACACGATCATATTTGCTTTTTTTTTTTTTTTTGAGACAGGGTCTCTCTCTGTCACCCAGGCTGCAGAGCAGTGACATGATCACGGCTTACTGCAGCCTTCACCTTTTGGACTCAAGTGATCCTCCTGCCTCAGATTCCTGAGTAGCTGGGATTACCGGTGTGCACCAACACACCTGGCTAATTTTTTATTTTTATTTTTGTAGAGACAGTTTCCAGGCTGGTTTCAAACTCCCGGGCTCAAGCGATCCTCCCACCTCAGCCTCCCAAAATGCT
TTTCCCCTTTATGAAGCCAATCCATTAAAACTGGAAGACATGGTCATTTTTTCAAATCCACAAACTCTTGCAAAAAATAACAAGACATATGATGATAGTGGGAAACATGGTCCAGAGGACCAACTATGTATCAGAAATGGAACCCTAAAGAAACAGAGATCTATGAATTACCTGACAACGAATTCAAAATAATCATCTTAAAGAGGCTCAGTGGGCTACAAGAGAATCAGATACACAAATGAAACCAGGAAGTGACCCATAAAAACCAGAATACCAACAAAGACGCAGAGGCCG
GACCAGCACCTGGTGAGTGCTCTACTTGAACCATCTTGAAACTGGAACCAAGGGGACCACATTTTTGTTTTATGCTGAGTGTGTCCTGCCATGGGCTTTTCCTTTCCCTTCCCCTTCTCCTTCCCCTCCCCCTTCCCCTTCCCCTCTCCTCTTCTCTTCTCTTCCGTTTTTTGGAGACGGAGTCTTGCTCTGTCGCCCAGGCTGGAGTTCAATAGCGCAATCTCGGCTTACTGCAACCTCCGCCTCCTGGGTTCGAGTGATTCTCCTGCCTCAGCCTCCCGAGTAGCTGGGATTACAGGTGCGCAC
GGGAGTGGGGCAGAAACTGTCACTGTCACGGTCCTGTTTAGAGAGGAAGGTCGGAGAAACCAGTGCCGTGGAAGGCTCTGGGGCGTTGACAGGCGCTGTCCCCAGCTCACCGGCTCTATGACCCTGGGTAAGTTACCTGGCTTCTCTGTTCCTCAGTTTTCTCGTCTTCCCTGACCCAGGCTTTCCCGACTCCTCTAGGGGCCCCTTCCCCTCTCCATGAACACCTTCAGATCTCGGACTGTTTTCTCCACTCAAGTGGCATCTCAGCTATCCCCTCCCGGGTTAGGCCTCCCTGGCCCCTATTTAACGGTGTCCCCACCCCCACCACTATCTTGTTTGTACCAACACTTGCTGCCTGACAATGCACACTTGTTC
TAGAAAAACTGAGACCCTCCCACAAGGGAAGCCAGGCAAGCCTCCTCTGTAAGGGTCAGTGAGCCCCATGGAGACGGAGCTTCCTGTCAGAGGTGGAAAGAAAAGCAGTGAGTCAGCAAGGCTGCAGCTCACCAATGAAATCAGAGCCTGCAGCCCACCCATGGGTCTGCTCTGGCACCACGACTGGGTGGGGGACCTGCGGACAGCCAGTAACAGTGATGTTGCTGAACGTCTGAGAACTAGACAGACCAGGAGAGAGCACAGTTCTGGTCCCAGGACTTCCAGCTTCCGTCACTTGTTCTCATGAGGATCAGAGCAAAAAAACGCCTGGGCATTAAAAGTATAACCTCTATTTTAAAATAATGGCTT
CAGGTATGAGAGAAAAACTCAGGGATAAGAAATTTGGACCTGACCCCTCTGGAAGGATGGTGCTTCTGTTTGTAAAATGGGAACGACAGACCAGGCGCGATGGCTCACACCTGTAATCCCAGCACTTCGGGAGGCCGAGGTGGGCAGATCACCAGAGGTCAAGAGTTCGAGACCAGCCTAGCCAACATGGTGAAACCCCTTCTCTACTAAAAATAGAAAAAAAATAGGTGGGCGTGGTGGCGGACGCCTGTCATCCCAGCTACTCGGGAGGCAGAGGTGGGAGAATTGCTCGAACCTGGGAGGCGGAGTTGA
TTCAAAACAATTGAGACTGTCCATACAACACTACCTCGATATGTTTGGGAGGATAAACTCAACACCTCAGTCATGATTTAGTGGCTTGGCTTATATATTTGGTGGCATAGATAGAATTCTGTCCCCAGGTGTGTAAGTCACATGAAGCCAGTCCTCAATGACTGGATTTGTCTTCTTCACTGAAGTGAATTGATCTGTTGTTTTGTCACTATGTAGCTAAAGCCAGTGGGAGGGTGCCAGTTATTTGGAGAAAATGTTTCATTTTGAAGTACCAAAGACAGCCGATGAATTGTGTTCATGAAAT
CTTTTGAACCCCTCTAGTTAATTTTTCAATTGGCTCTTCATAGTTTTTCTTTGTTGATATTCTCATTTTGTTTATGCATTGTTTTCCTGATTTCTTTAGTTTTCTATCTGTGTTGTCTTTTAGTTCATTGAGCATCCTTACAGTGGCTATTTTGAATTCTTTGGTAATTCATATAAATCTATTTAGGGTTAGTTTCTGGAGATTTAACTTGTGGTTTTGATTGGGCCATGTTTCCCTGTTTCTTTGTATACCTTATTATCTTTTGTTGAGACTTGAGTATTTGAAAAAACAGCACCCCTCCCAGTCCTTACAATCTGGCTTTGTACAGGGAGAGATCATCACCAG
CTACAATGTGTGTCAGGGCCTAGCTTAGGCACTGGGGACTCTAGCAACCTCTGCCTCCTGGGATCAAGTGATTCTCATGCTTCAGCCTCCCGAGTAGCTGGGACCATAGGCACATGCCACCAGACCCGGCTAATTTTTGTATTTTTAGTAGAGATGGGGTTTCACCTGTTGGCCAGGCTGGTTTTGAACTCCTGGCCTCAAGTGAACCGCCCACCTCGGCCTCCCAAAGTGCTGGGATTACAGGTGCAAGCCGCCGCACCCGGCCCACAAGAACAAATTTTAACAAACAAGCAAAATAACAG
GCTGATTTTTGTACTTTTAGTAGAGACGGGGTTTCACCATGTTTGGCCATGCTGGTCTCGAACTCCTGACCTCAGGTGATCCGCCCATCTCGGCCTCCCAAAGTGTTGAGATTACAGGCGTGAGCCACCGCGCCCGGCCGCTAGCGTGTTATCTTTTCTAAGCATCAGTTTCCTTATCTGCAACACCAGGCTTATTAACAAGACCTATCTGTACACTGTTGTGGTGATGAAGTGAGATGTTCAGGCACCCTTAAATGTTGGTTGATATTTTTATTGCAGTATACTGTAAAGTCACTGCATTCGACTATCTCCGCTACTACA
AATATTTAAATGCCTGTGTCTCTGTGATGGCAACAGAAGGACCAACAGGCCACATCCTGATAAAAGGTAAGAGGGGGGTGGATCAGCAAAAAGACAGTGCTGTGGGCTGAGGGGACCTGGTTCTTGTGTGTTGCCCCTCAGGACTCTTCCCCTACAAATAACTTTCATATGTTCAAATCCCATGGAGGAGTGTTTCATCCTAGAAACTCCCATGCAAGAGCTACATTAAACGAAGCTGCAGGTTAAGGGGCTTAGAGATGGGAAACCAGGTGACTGAGTTTATTCAGCTCCCAAAAACCCTTCTCTAGGTGTGTCTCAACTAGGAGGCTAGCTGTTAACCCTGA
CCTCAAACCTCCCTGCCCCATGCCTCAACATCTCCCAACCTAAAATTTAGTGCTCCCAACCAGGAACTCATTTTCCTCCGAAACTAATCCCCCGCTTTATATGAGTAAAATTAGGAGCCAATGAAAAATGAGAATGTAAGAAATGGCTCCCCCGTCAAATACCTTTCCATATTCCCCAACCCCCCGACCGGCTTTCGAGAACCACGTGGGGAGAACTATTTCCCACCCCCTACCCCGACGGGCGCTGTTCGAGGCTGGTCCCGGGAGCATGCGCAGTGACACCTCAACCCCCAGCCCTCCTCACACCCCCACTGGGCTCCTGCATTAAGCCCGGGGTTCGCAGCCGCAGCCGGGATCGGG
TGGGCGCCTCTGCTGTTAAGTGGGGGACAGCACTATTTACTGGGGAGGAAAACTCCAGGAATGTGGACCCTGGGGCCACGCAGGGGTTGGGAAGTGAAGGGCAGGGAACGCGGGCGGCGCCCGGGGTCTGCGGGTAGGCAGGCGGCCTGGCCGCGGAGGCTTCCCCGAGTCCTGCGCCTTCCTAGAGAGGGAGGGGCTCATATCGGCTGGCACAGCCACCACGGGTACCGAAACTTGGGGACGTGCCCGACCATGCCTCCTCCGGTGGCCCGGGGGCCACCCCGCATTGCTTAGAAGTCTCGCTTCCCGTTCCTCCTCTCTGGTTCAGCTCATTACTCTTCCGGTGACCCTG
TATAAGCTTTCTGAGACCCGGCAGATAGTCCAACATCTTGGTGGCTTATCGTCAAATCTGTTATTCTTGAAGTGTCAGGAATTTTTTAAAAGAAAGGAAAAGAAATTCTAGTTTCATTCTCTTCTTGCCAACTCCCAAATCCTCTTTTGCTATATTCCAGCCCAGCACACTGTCCCAGTTTTTCAGCTGTTGTGTCTCAGCTCTAACCCCATTCTTCTCTATCCTGCCTTGCAACGCTGAAGCCGGGACCCTGCAAACCCCCTCTCTGCTTTGCCAGGTGGCTCATGGTAGGCTCCGCTAGGTTAGGGTGGAGGAAGGATGC
CACCATGCCTGGCTAATTAAAAAAAATTTTTTTTATAGAGATGGGGTCTCACTATGCTGTCCAGGCTGGTTTTGAACTCCGGACCTCAAGCCATCCTCCCGTTTCAGCCTCCCAAATGTTGGGATTACAAACGTGAGCCACTGCGCCTGGCCTTCCTTCGTTTTTCAGTTGAGGCAACGATCTAGAAGACCCAGAGAGGGCCAGGAGTGAGCTGCGGTCACCCTCAGAGGCCAGACTTGTCCTCCTTTTGTCAGAGCAATTACAAGTGGTTAGGTTCACATCTCACCATGTTTTATTAACACTTGACAAGAAATGGGG
GACGCGCCCTCCGCCTTCTCCCACCCAAGCCTCTGCCTTGCCGGGCGGGCCAGTTGCAGGAGAAAGGGGCGGGGAACCGCGGCCTCTCTGGGGCAGCTTCCCCTTTCTCCTGGGACTCTGGGCACCCGCTTTCCGCCCTCGCCCTGCCCCGCCAGGCCGCCACCCGGCGACTCACCTTAATGTTGCGGTGGGGCGTGAGCCGCGGCTGTGGCTCCTGGTTCTCCTGGAAGATAGAGGCCAGTAACTTCGGTTTGGCCTTGAACCCGGACATGGACATCTTCCCCTCACCTCCGGCGGGAGGGGCGCGGAAAAGGAGCCTGTCCC
AACCCTCACAGTTCCAGAAAAAAACAGAAAACGGGTGCACAGTTTTTCTCGGTTAATCAAAGTCAAATTCCTCTTCCCACAACTGCTGGGGTGCCGGCTGGCTGGCAGGATGGAAGACCCAGGATGGTAAAAATCAAAATCCGAAAAAGGCAGGGCCCAAAGTCATTCCTAGGTTTTGCGGTTTAATGTCATCGGAAGTGGGCCGTGACAGCAATCTGCCCACCACTTGCCCAGTCAGGTCCTCTTGCCTTTCATGCTGAGAATAAAGCCATTTTTTTCCCCCCAGGCTT
TAAAGGACGGTGTTGTAAGAAGCTGGACGAGCCCGGTTCCAGAAACCAAACAGCAGTTGTTATCATGCCTTTTAAATCACGCGTAGAGGTTTCAGTTTCTTCCTCTGCAGGCCCGTAAATATTTGCCTTCGGGTTTCTGTGTTTTCTGCCGTTGCCAGGAGCTCCGATCCTCCTGCGGCGGGGGCGCCCAGGTGCGCGGGTCTCTCCTGCGGGCTCAGCGGGCCGGCGCCGCGGCGTCTCCAGCAGAGCGCAGCAAAGAAGACGAAGCCTCCTGGGGCCTTTCCTCGCCGCCTGGAGCGG
GCACTGATTCTAACCCTCTGGAGTTTTCTTATAGAATGATGCTTATCAGAGGAAAAACATCTGTTCCACTTTCTTTAATCTCTAATTTATCTAATCTCCCCGTATAAAATAGGTATACTGCTAATGAGTAAATTCCTGCCAAGGGAATGAAAATGCTTGTTACAATTACTTATTCTGCTCATTGACTTTACCCTCTGTGGTCCAATATCACACAACATAAATATAATGGATGGGCCACTTTTTTCTGGCATCTTCATCACCGGCCACTAATAGAGAGCCTTTCAGAATAGAAA
CCGCCCCCGGAGCCCCGCCCAGCGCCTGCCACGCTCCGCCCCCGCCCCGCCCCAGAGCCCCGCCCCGCCCTCACCGCCTCGGTCTCCTGGCCGCGCTGCCGCAGGTCGCGGTTGTGCGCCCGGAGTTCGTCCCGCTGTCGGTCCGTGACCTCCTTGAGCTGCCGCAGCAGCGCGCGCTCCTCTGAGGAAGGGGCGTTCTTAGCGGCGGCGGCGCGCGGCCCGCGGGAGGGAGGGGAGGACCCGAGCAGGTCGTCACCCGCCCTGCCCTGGCCGGGGCTGCGCTTACCCTGTG
GTCATTTACCTTGCCCAGGATTCCTGGTACCCAGAATGGACAGCCTTGAAAAGCACATCCTTTAGTGCCTCCTCCAACAGGCTGATGGGCCTTGCCCTTGCTCACTTAGAACAGGACCTGGGTCCTGGGACTCCCTGGAGACTCAGAGCTTGGGTAAATCCCATTTGCTCTGCAGCTCAAGAGAACTAGCCAGATGCGCATGTCTACTCCACACCACCCAACCACTCTTCTATCACCACTTCGCTCATTTCAGGCCTTTTGTGGGCTCCACTGGGCACTCCTCGCACCAGGTTCAAGAGCCAGCGACACCTTACTTAAATAATGCTCTGACCCAATCCCACTGATCCTCCGTTATCTCTTGGCAATGCAGTCTTTTGTCCCCCTCTCCCCACCGCCTTCTCTAGGGTAATGATTCTCAGTGAAGACCTGCATCAAATCTCTTGTTTATAATGCAGGTTTCTGGGTCCTATCCCAGACCTACTGAATCAGAATATCCAGATATGGTACCCAGAGACCTGCATTTTGTAAACACTCCTCCGCCCAGGG
ATCTTGGCTCACTGCAGCCTCCACCTCCCGCGCTCAAGAGATTCTTCTGCCGCAGCCTCCAGGGTAGCTGGGATTACCCCAGAGCCCGCCACTGAGCCCGGCTAATTTTTGTATATTTATTAGAGAAGGGGTTTCACCACGTTGGCCAGGCTGATCTCGAACTCCTGAGCTCAAGTAATCCGCCGGCCTTGGTCTCCCAAAGTGCTGGGATTGCAGGCGTGAGCCACCACGCCAGACCTGGATTGCCAGATTTAGCACATAAAAATACAGGACCCCCAGTTAAACGCCTC
AGTTCACACACATACTCTGAGATGCACAAAAAGCCACACTTTTTTAACTTTGGGACTTTCAGAGCTCACCTGAACCAACCAGTCACAGCTTGGCTCTATCAATCAATCAGAACTCAGCTGTGTCAGCCAATCAGCAATAAGGAAGTTTGAATCCTTTGTTTACATAAAAGGACCTGCTCGGGAAGCTGGGCTGAAGCTTTTGCTATAAAACCCACACTCTTTCTTTGTTCTCTGGAACCACCTTTGTTTTACACCTAAGGCTGTGTCTCACCAGTTAGCAAACTGT
CCACAGATCAGTTTCTCCTCGGAGAACAGAACCTCCTGAATCTTAAGAATATTAATATCTCCAGGGCTGAATGTCCCAGCACTACTGATAAAGAACAGCCTCTTCCAGGAAAAGGAGCAGTTTTTTATCTTTGCTAATAACCAGCCAGTCTCATAAAAACTGGGAGGGAAAAAAAATCCTTAAAAATATTTACTTAAAAAACAATCAATAGACACACTAAAAAGCTCATGCATACTGATTTCTTTGATGTGTTTTTAATTGCTTAAG
GGCCTCTGCTCTTTCCTTCCAAGGCATGCTTCATTAATAAGAAATGCTGTTCAGGGGTTAGGCCTTAGGAAGTGACCTGGGACACACGTAAGGAGGAAGATGACAGACCAAACAACTTTCAGAAAGACTCTGAAATGAAGAAAATCCACAGAAAGAAAAGGTGGGGCTTCACCTCAAGAGAGCACAGCTTATCAAGAAAGAGAGCAAGGAACAGGTAGTACCATATGCCTTTTTAACAACTGAAAATATAAACCCCGTGCTGGCTCAGAAAGCATGACAAAGCAATCAGTAAAATCCTAATTAATTCACTGTGACTCATTTTTAT
TAAGGGAAGGGGAAGGGCACCTCTCTTTAGGGTGCTCCCAGAGCGCCCCATCCCATCCCTTGGCATTGCTAGATTCCAGTGTGCGGCTTAGGCTCAGATCACCCGGCAGAGGGGAGGGGAGCCCTCGTCTGGGGTCCTGCTGAGTTCAGAGATCTTATTTCGCACCCCACCATCCACTCTCCTTTACCACAGGGATCCCTGGGGCGGGTGGGGAATTCCCAAGCCCTTTGGCCGGTCCCTTCCAGTGCCCAGCTCCCAACAAAGGGGGCCGACCACGTGCCCCTCCTCGACGTGGGCCTGGAGTGGGGACGCACGCGGCCC
CTGAAAGAAAGAGCTTTTTGACACACAATTAACACATTTGTCTGCTCCTGGGCAAATGTCAATATTTGCTCATTGAAATTTCCCTCCCTCATCCACACTAAAAGAAACAAAATAACTCCTCCGGTTGTCTGGCTCTTATTATTACTTGGAATCCATGTCTGAAGTCGTTTGAGTTTCTAACTCATCCACCAACCAAATGTCATAAACCTTTGTGGGAACTGTGAAAATAGGAACGAACGGTGAGCCAGTCGTTCATTCATTCACTCACTCATTCAGCAAGAACTTACTGAGCACTTCGTTTGTCCAAGCAAGGTGCCAAGGATGCTGGGAAGCAGCCGTGCCATCATGCTAAGAGCAAAGCC
ACCTTCTGGTGGTGAGATGGAGAGAAATTGATAGTGGCGATAGACAGCAAAGTCTCCAGGAGCCAGACTTCCTCGGGGTGAGTCACAGATCTGTCACTTTCCAGCTGTGTGACCTTGGAAAACTTACTTAACCTCTCTGTGCCACCGTTTCTTCATCTGATCACGGGATCATAATACTGGCTGCCTCATACAGTTGTTCTGAGGATTCAATGAAATGTATTAGGTACTTGGAGCAGTGTCTTCCATGGATTAAGAGCCACAGAAGGGTTTGACAAATAAGTTTAAAAACTAATCTAGTAAGTTTCCGGGGGGAAATGTCTTGAAATTTATT
AAGAAAGCTCTTGATCCACATGAAGAAAACTCTCCCAGGACACAGTTGCTGCCATGTATAAAACCCAAATACTCCTTTGCAGGGTGCAGTGCAGAACCCAAAGGGATCCATGATCTCATGGCCAGAACAGCCTCCAGGAAGAAGATGCACAGCTTCCTGAAACCGCACATCCCTCCTTCCTCCTGGGAGCCCAAATTCCAAGAAATGCAGCTAAAATTGGCCCTCAAACAGCTTTTGCAGAGCACGTCGCAGCTTTTTTTGGGTCTAGAGAGCC
GCCACCTGGGTCCTAGAGGCCCCATGAGGTCTGGACATTCTCAGAAGGCTCCCTCCACACCCCTGAAATGTGTACAGGACTCTGTCACTACCCACCTCCCAGAGCCACCACCCTACCTCCTCCCAGTCCCACCAAATGAATGACTAGGGCCCGGGCTTGAAGGATGGCCACAGCGCTGGTTCCTGTCCCTCTGGGTCTCAGGCTGGGCCTCCTTCCTTTCTCTAGGAGCCCACTCAATCCTTGGGAAACAATAATACACTGTTTCACCCTAAAATCGGTGCCTAAATTTTATCTCTTCAAGGGTATCTTCTGTTTAATTGGGAGCTAAGCCTTGAATCAAAGAAACGGATCC
GTGGATTTATGGAGGAGTTGGTGTGGGCCTTTGTCTTGCTGAGTTAAAGGCAGATATCTTGGGTGTGCACAGCAACAGAGAGGGCTCTGATCTTTCTCCATGGAGAGACGTCTTAATGTATAGGGAGTAGGGAGGGCCCTGGTCTGGTCCCAGCAGGGACTGTCTTGCAGTGAACAGACACACTAGGTATTAAGTAGATCAAAGAAAGATGATGTGAAAGTCTAGGAAGTTTTTAGGGGAAAGAGTCAAGCTTAGACTGCATATTAAGAAGATAAGGTAGTTTCTGGC
TTTAATATTATTTTCTCTCTGCTAGTTGATATACACAGTATGGGCACCAGGGGAAAAAAAAAACGCACACAGTTCGGAAGGAAATTCAAGGCAGAGAGGGAAAGCCGTTGCAAAGGCTCTGAGGTGGCAGCGCGCTATACAACTTGAAGGAACAGCAAGGCCGTCAGGCTGTAGGGGAGTGATTGATGGGGGAAGTAGCAGGGCTCAGAACAGTAACAAAGGGAACCTGATAGGGTGGGCCTTTGTAGGCCATGGGAAGGTTTAAGGCAAAGGAGTGAATGATGAAGCTAGCTTTTGTTG
CCCTTATCTGCTGAGCAATATAGTGGCAGGGCTGACCTCTTTCGCACGGGTAAATGTTTAAAATCTTTTCCCTGATTAATTTTGCCAGTTAAGAAAAAGAGGAGAAATGGCCCGGCTCTTAGCCATCACAATGAATAAAGCTTAATGTTGATTGTGACGGAATTTCTAATGCCAGGGAAATTGATTGAACGCGGCAATTACGCTGCAATAGTAACTCAGGGGAGATGGGATCGCTTTCTCCTGGCCGTAGCCTTTTGGTTATTTAAAATAATCCAATTTGCAAGGATAATTATGTATTAGCGTTTTATCTGCCACTTGA
TGGGGAGGGTGGGAGCACACGGACATTTTCACATACATGGACTTGGCACAGGCCCTCTGAGTCGTAGTTGGCATTGTCTAGCAAAAGTCTTCAAAATACACCTGCCACTCATCTCCTGAGAGCTCATCCTAAAGAAAATGGAGGGAGTGGCCGGGCGCGGTGGCTCACACCTGTAATCCCAGCACTGTGGGAGGCCAAGGCGGGTTGAGGGAGTGGCCAGGCGCGGTGGCTCACACCTGTAATCTCAGCACTTCGGGAGGCCAAGGTGGATTGAGGGAGTGGCCAGGCGCGGTGGCTCACACCTGTAATCCCAGCACTTCGGGAGGCCAAGGCGGGC
CATTATCACAGAGTAGCGGAAGCCCTAGATACCTTCACCCCATCCGGGATGCTCACCCTCACAGGAGATGGTGAGAAAGGGGTGAAGCTTAGTTATGGGTTGGTGGTCAGAGGTGGGGTAAGGTGAAGATCAGGAATGGATGAGGGTTGAGAGGTGAAGTAAATTCCCTTGGAAATGTAACTTACTCATATTTTTAAGCTAAAATATAAAAATTCACCTTCAGGGTCATGGGTGTGAATGTCAGATTGGCTCCTCAACCTAGGCCCCCTCTGCAGCCTCTGGAGCTCTGGAGGCCTTTCTTTTGTACACAG
GCGGCCCCCACACGCGCTCTGCAGCCTGGGGGTAACCCTCAGCCCACCCAGTGCCCAGCGAGGGGGCTCTGATCCACAGGCTCCGCCCAGCTCCCTGGGTCCTCTTTTCAGTGGGCCTCTTTTATTGCCTAGCACTGGGGATCGGGGTGGGGGGTGGACAGTTACCCCAGTATAGATACTGGCTCATCCGGACATATCTGTGCTGCTGCAGGGCACTCAGCCTCCTTCCCTGCAAGATTAGAGGGGCTGTGGAAGACAGAAGAAAGATGCTGTGCTCTTATGGACTCCTTTTCCTTAGACTAATGCCCACGGGGAAAGGAAAGGAA
CCACAAAAGGTAAGCAGTAGCTCTGAAATTTGAACCCAGGTTTAGAACAGCCTACAAAGCGTGATGCTATCCTGCCTCTCTCTTTAATTTTCTACTCATACCTTCAGTTTTTTCCCTTCCTTCAATTCCTTTTTGCATTTCCCACATTCGTAGAAGAGTTTCATTTATTTGTTCAACCAGAGTACTTACACTTTTAGAGTCCTACTGTCTGGGATAATTGTGTAACTGTACTTTTTGCTTTTCTCAATAGGTCCTTAAAGCCCTTTATTATTTTTCTTGAATAAGTCATGACTTACACAAACCTCTCCA
TGGGTCTTATTTTCTACCGGCTGATATTGTGGATACTGTATTTGGATTGGCGTTGCCATGACAGAGACTCTCTATTTGATATTCTCTTGGGGTTTGTACTTGTCTAACCTGCATTTGAGGTTGTAATGTTACAGGCATCTGAACCGCTGGAAGAGGAGTTGGCCATCATGGTTTAGACTCTGATGGCCCCGCTAATTCTGGACCTTTTTCTTCTAATTCTAATGCTTCAGGATATATTACCTCCTGTAATTGATTGTAGTCAACATTTTGCATTGACCGAGCCATTACAGACTCTGCTACATATTTA
TCCCACCTTCCTCCTCCCGGAAGCCGACCCTGACGCCCAGCATGTCCCCTCTGATGGGGCCTTTGTTCTGCAGAGGGAGGGGAGGGGCTGGTGTTAGGGGTGGATTCCTGGAATTCTTTTTAAAAATGTATTATCTTTAGAGATAGAGTCTCATTCTGTTGCCCAGGCTGGAGTGCAGTGGCACAATCACAGCTCACTGCAGCCTCGACCTCCTGGGCTCAAGTGATCCTCCTGCCTCAGCCTCCCGAGTAGCTGGGACCACAGGCCTGCACCACCATATCTGGCTAATTGTTTAAACTTTTTGTAGAGACAGGTCTCACTA
ATTGGTGACACGTCTAGCTCTGGACGGCAGCACGTGGGCTGGCCGACAGGTTAGGAACCACTGCTGTGTGCTGTGTTGCATTGCTCTCCAATTGTCAGTACCGGGACTTTCTGATGACGGAGTCTCACTCTGTCACCCAGGCTGGAGTGCAGTGGTGTGATCTCTGCTCACTGTGCCCTCCGCCTCCCGGGTTCAAGTGACTCTTCTGCCTCAGCCTCCCGAGTAGCTGGGATTACAGGCTTGCGCCACCACGCCTGGCTGATTTTTGTATTTTTAGTAGAGACGGGATCTCACCA
GATAGCAGATGTGCTCTGGAGAAAATGAAACAAGTCGTTTACTAGAGAAAGTAGCATTTGAGAGTCTGGAACAATGAGAATGTGCCAGTCTTATAAAGACTTGGGAAAAGTTGCTCTAGGTAGCAGGTGAAAAGACCCAGAATTAGGAAGAGCTTGGAATATGGCAAAAATGAATAGCATATTTGGAGCCTAATGAAGAGAATACAAGAGAAGAGAAGAGAGGGAAATATGGTTGGAGAGAGAAGAAGCAACTAGCTCAGAGAATCAAGCATGCTGTGGTAAGAAGTTAGGATTTTACTCGAGTTGC
GCAGAGGCCTATACCAAATGGGTGGTGCCACTGAGGAGAAAAGGGAAGCCTCTGGATAGAGTCCTTTAGAGAAGTGTTCTAGATGCGCTAAGTGATCCGAGTGGTGGGGAAGGCTGAGGGGAGAGGGGTGGTGGGGAGGAGGCAGCCAGACTGGCCCCAAGGTCTAGGCACAGTGTTGGAATTGAGCTCATTTGGCAGCACCAGGCCTCAGAGGCACATGGGATACCTGCCTGCCCATCCTGTTCCAGGGAGGATGCTCAGGCTACCCAGCCTCTGCATGGCCTTGCACAGCCATGGCCTGTTCCTTGCA
TTGGCTTGAAGGCACTTATATTCTGATTTGGGGACAAAGGACAATTTGTCCATAGGAACGAGGGAGGGTAGGGCACAGGAAGATACCTCCTTGGGGTGCTCCTTCCTGGCCCCCACTGCACCCCAACGCTCAGATCTGAGCTGCCACCCCCTGCTCCAGCAAATCCTCTGGACATGCCCCTCCAGGGCATCTCAGAGTGAGGCATGGGATAGCAAGGCCAGCTGCAGTTGGGGAGGATACAACCGTTCCCATGAGAGAAGTCACCACCCACTCAGGAGCCTTTGGGAAGGAGGTTGGG
AAAAGCAGGTTACCGGAGTTGGCCATTGTAATTTGTTTTGTCCTGTTTCACATTGTGGTGGTTTTATTTTTTACTATTAGCTGCTTGGATCTGCATTTTGTTTTGTGAGGTGTAACACTGTGAGGGCCTGTAGTTTCACTCTTGAGGTCAGCGAGGCCACGAACCCACCTGGAAAAACAAACAGTTCCAGATATGCCGCCTTAAGAGCTGTAACACTCATTGTAGAGGTCTGCGGTTTCACTTCTGAAGCTAGCTAGTCGACGAACCCACCAAAAGGAACAAACTCCAAACACGTCTGACTATCAGAAGGAACAAACTCCAGACACGTTTTTTAGAACTAACACCCTGAGGGTCTGCAGCTTCATTCTAGAATCATGCCAAGAACTCACAAATTTCTGACACATTGCTTTTCCGCAGGAGGTTGCGGGAAGACGTACAAGGAAGGGTCGGGATGGTGCTTGAGGTGGTCAGAGCCACACCCAGGGCTGCATTCTCATCAGAGACACCTCTAAGTTACTGCGAAGTCGGAGACACCAGAAAGGAAGACTCCAACGTATTCCGAGAGGAGTGGAGGCAAATGGGATAGACTAGCCCTCCCGCCCGGGATCCCGCGTCTCGGGGAACGGAGACCCGGGCACACGCCACTTGCTTGCTGGGAGGTTCCTTACAAGTTACATAGAGGGGGAGCTTTTCCTGGCCA
CCTGTCTTTCTCTTTTATTTAAAGCTAAGTTCTATATGGACAGCAGCTATTTCTGTCTTCCTCACTGTTGTGTCCTCAATACACATAGTAGGTGTTCAAAAAATATTCATGAATAAACAGACAGCAAATAGAGGGGATACTTGAGATACAGTATCTAAACTGTTGGAATTTGTAGAACTAGAAGACGCCACTTTTGGCTGTTTTTTTTTTTTTTCTTTTCTTTTCTTCTTTTTTTTTTTTGCACCTGAGGAAGGAAGCAGCTTAATTGAAGCCACCCCAGCAGAAGAATCCACA
GACAGAGGGAGGGTCTGTGCAGACACCCATGGAAAATTCATTAACTCAGAATCTGAATGTTTATGAATGACCTTTTCCCCCAAAGAACTTTCATAACCAATGCTTTCGATATGATCTGGAAGTTGGAAATTAACAACACTACTATTGACACAAAGTGGGCTTTAAAAGTGCTTCTTACAAGATTTTTCTCCATATTCCTGTATCTAAACAATTGATAGTTTTTAATAGCCATCATTGAACCAATAGCAGCCACTTATTAAGGCATTTAGCAGCGTTTGCCATCTCCTTTTGCCATGGAGGTAAGAGGGAAAGTTGTCTGGTTTTTAG
CTTCACAGACTACTGCTTTCTAAATGTTGCTAGCTTTGTTTTCCAGATACCTACAGTTTGCTCCCAGGGAAGGATTACAAATCTGGCTAAAGCAGTGATTCACTCTTTTTCAGGATACTGAGACTCAATCTTGCCTGAGCCTCAGTAACCTGAAAAACAGAGATTCTCCAGAGATTCTGATTTAACTGGACAGTAGTGTGCCTGAGGATCAGATTTTTAAAAGCTCCCCAGGAGATGCTAGTGGTCAGCTGAGGCTGAGAACCACTAGGCTAAAGAAAATGGTCATCAGCTGGGCTCAGTGGCTCACACCTGTAA
AAATCCATTGTTCTTAGACTAAAAAGAATACACCCAGCTCTTGTTGTTGTCAAATTTGTAGATGACACAAAGATGATGATGAAAAGAAATATATTAGATGACACAATCAAGATGACAAAATATACAGGCCGTCATTTTGAATTTGTATCAAGATTCTCCAGAGAAACAGAACAAACAGGATATCTGTATGTGTATGTGTATTACATACATATTATGTATTATATATATATATAAAATACATAATACACACACACATATCCTATTGTGTGTGTGTATGTGTGT
GCTATATCTCTCTGGCAGCATCTGGTGTCAACTTTGCAGAAATAATGTTGGTTTTACAGCCAAAAATCAGAGGTTAAACCTCCAGGACTACAGATGTGACAGCATTAAAGGGAAATTCATCACCCCCAAAGCTTTCATTCCCATATAGTTTAGAATCAGCCCAAACATGAACCAATGTTCTTTTTTCCCTTTCATTCTCCAGGAGCACTGTGGCTCAGTTCCTTTTTGATTTATGAGTGTGGTTGTTGCTGATGAGATCTCCCAGGGAGACCTCAATCTGCCCCAGCTAGAGGCTTGGAAA
GGCTCTTATGTGAATGTGATAAGCCAGGATAACCCCTTAGAGCAGTAACCGGAAAGATTGGCCTCACTATTTCTCACTATTCCCCCACTTCTCTGAACCCACTGCCCATCCAATTTGCACAGTGGAGATGCCAAACCACACACAAATTGCCACCCATCAGTCATTTTTAAGTATAAATAAGTTGAGGGTGAAAGTTCGAAGATACACATGATACAAAATTTGGGAGAAGAAATTTGACTAAATGCAGCCAGGGCCCATGCTCACTCTCAAGCCACTTTCAGGTCCCACCAAGAGGTGTT
CTCAGTGCTTACAGGGCCCGAGCCCACTTGCTGGGCTGGGTGGGTGGTGGTGTCCGCCCGATAGAGCTGGAGAAAGGGGTGAGCGTCACTCTCTCTAGGAGGATGACGCAATGTGCTCCACAACCTACACCTCCATTCACTCATTCAGCCAGGGCAGCGGAGCACCCCGTCGCTGCCAGGCACTGCCGCGGGCACTTACGTGAGGGACAAAACAAAGGCCCCACCTCGTGGAACTCACAGCCCAGGCCAGGAAGCAGTCGGCTTTGTCTGCCAAAGGTCAAATATAATGGCAAAAACCGCAACTACTTTTGCACCAACCTACTTAAATCCGCTAGGCTGTTGGGCCGTGCTCCCCTTGACTCTGCCTTCATGGTGGAAAGCAGCTCCGGGTGGGGCTAAGCAGTCTCGTGC
AGCTAGTCTCAGCCTTCCCCCCACCTTCAACCTGCACCCCACCCAGACAGAAGCACCTGCAACTCTCTCAGCTACACTCTGCTGCTCCAAGCCTTATTAAAGAGAATGTGTGTCAAATGCTCTGTAATAGTACCTCTGTTGTCCCGCTGTGCCCCCACTGTCATCTCCCCACCTGGCTGGCTCCCCCTTGTTCTTCAAAAGTCAGCTAGATGTTGTGCCCTCTGGGAACCTGCCTTGACCCCACCCAAGCAGGTTGGGTCACCTCCCTTGTGTCCTTCCGCCCTGCTCTTTTCTCAGCCGGCTTCTCTCAA
TGAAGCTTCCAGGTCCTCCACCCTGGGCAAAGCCAGACACAGGTAATTCCCCTCTCATCCTGCTGGGCTGCTCACAGGTTTTGCAAGGAGAATGAGATGGGTTTGAAACTCAGATCTCCAGATCTCCAGATCTAGTGTGCAAGAAATAGCATTTTCTCGATATTCTATGCTTCTGGTTCTGTCAGACCCTCATTCCACCCCCAAGGCAGAGGACCCCAGTTCAGTGGTTCTGTTCCTCCAGAAGGAACCATTCGCTGTATGGACTGAGCCTTGCGGACAGAGCTGGGCTGGAAAAGGGCAGAGAC
TAAGTAGGAAGTTGCTTTCTTTAGTTATATTATAGTCCTAAGAATAGCCCCAGTGATGCTTCCACAGTTTCCATAAACATTTTTAAAAACCAGTCCTGAAAGATGTAGGATAATATTTGATGTTGACATATGATTAATTCAATGAGGACTGACTCTATTTTATAATTGCCAGAAGTGAGTGGATTGTGTCACCAGATTTAGGGGCACTCCACACCACTTTATGCTGAAAACTTGTTTTTAGTGCTCCATACTACCAAAGACTTCATAGTTTGTCTCGTGA
TTCACATTCTATCTTGTGTGGCACTTGCCATTAATTACCTTCACACCCTCGTTTTCACTCCCTCACAATCATCCTCACCCCAACCCACTGCAAACTGTTTGGAGAAGAAGAGGAAAGGGTGTTTCATTGTCTTATACTGGAAGGATTATTGGGCCCAGACTTTTACCTAAAAGGCAAGCTAAATTTTAAACCAGCAGAAGAAAAGAATACACACCGGACTGCTCAGATTTTAAAAAGATAATGAGCTCTAGCCAGAAGAGCCCTCCTAAAGTTACAGGCACACCTGGGACAAGCATCCTGCAGAATATTTCTACC
GTATTTGAGGAAGATTAATTTAGAAATGAGAGTTGGATGTATGGAGAGTAAAGAGAAATTGTACAGAGACCTGCTAAAAAGAAAATGATTTATACTATTTTGGTTATTGATTAGAGGGTCTTGAAGACAGATAGTGGCAAAAGTCAGGGAATCTGGGAAAGAGAATTTATGAGTTTTTTAAGTACAGAGACTTGATTTATCCACCTCTCTATTTCCCCTAGCACTACACATTGAATTGATATAGAAAGATGCTCAGCGAGGTTTGTTTCCTTTTTTTTTTTTTTTTTTTTTTTTTTTTGGTTAGCTGGTTGAGT
GTGGTTTCATGGATATATATATATATTTGTATATGTCAAAACCCATGAAATGACACACCTTAAATATGTACAATTTATCATACACCAAGTATATGTCAATAAAGCTGTAGTTTTTTTTTTTTTTTAATGAGTAGCACATCTTTCTCTCTTTTCTTGGTAGATCAGACAAAAGGCTTAGAATGACCATAGCATGACAAGGAAGATTACAACAGAGACTTTTCTTCTTCTAGGAAACATACAAAAGAAGAGGATAACAGAACAAAGGAAAGACCTTATTTAGTGATTTT
AATGCAAGAGGCACATAAGAAAATAACTATGATACAAAGTTGTAAGTACTATAATCACATTTACATTTATGTATTATTATATAAAGGATTTGAGGAAACTCAGAAAATATTTGAAGGGAGAGTGTATACAAATTATAGAGTCAGGATAATGTGAAAGATTTTCAAGGAGTTAATTATTTTTATGATAAGATTAGCACGGGAAATCAATATAAGATCATATTAGATATTATTCATGAACCATAAATTTGACTTTCTTAGTTATCAAAGCAAAGAATGAAAAAAAGATTAATTACAAAATCATAATATAAATAAGTTA
GGGGCCTGAGCTCTCCTCCCGAGACCGTCCACGGGGCATCCATGTCCCGGGTACCTGCTTGTGGGCTGCTCTGGTCACTCTTCCTCTAGGGCAGGAGAGCCAGTCTGGCCTCTTCTGAGTGCACACCAGCAACGGCTGTTGTTTATTTGCCAGGGATTGATATTCTTGAGGGATGGTCCATTTCACCAGGGCCAGGGAAACAACAGCTTGCAGGACTGTGGTTTCCCAGCACCGGCTGCAGGCAGCCTCGTCCGGCTGCTCCCAGAGGATGCCCCACCCTGTGCACGGCTGCCTGCCATCCTGCCCCTGGGGGTAGCCTCCACCTCCCCCACC
TTTACTTTTTTTGTTTGTTTGTTTAGACGGAGTCTCACCCTGTCACCCAGGCTGGAGTGCAATGGCATGATCTCGGCTCACTGCAACCTCCACCTCCCGGGTTCAAGTAATTCTCCTGCTGGGACTACAGATGCACGCCACCACTCCAAGCTAATTTTTGTACTTGTAAAGACGGGGTTTCACCATGTTGGCCAGGATGGTCTCGATCTCTTGACCTCGTGATCTGCCCGCCTTGGCCTCCCAAAGTGCAGGCGTGAGCCCCTGTGCCCGG
TGCAGCTTTCTGTTCCTCAGGGTGGTCTTGGTAAGCTCTGGCCTTGCAAGCATCTTTGAGTGACTGGTTGTAAGCCTTGCATATATTGCAAGGACAATATTTGCTAAATGGGGCCCCTCACTCATCTGGGCCCTCCCATCAACTCTGAGCCAGCACTCAGCTCTCCCGGTGTGTCTAACAGTCCTTAAGCTGGTAGTGGAGTAATTAGTTTTCCAGATGGGATGAATCCGTGTTTCCCAGGTGAGCACGGTGTCTGCAAAATCATCACAACTAGCAACACCTAGTTCGCCCTTGGACATTCT
AGGTAGGAAGGGAGGGAGGGAGGGAGGGAGGAAGGAAGGAAGGAAGGGAGGGAGGGAGGGAGGGAGGAAGGAAGGAAGGAAGGAAGGTTAGTTTTTCACCAAAATAAGAGGAAGTCATACTTAGCATAAAACTTTAATTTTTAACCTTCTGCTCTGTAGTGTCCTTAAATACCCAAAAGCTTCGGTGAAGCGTGCCGCACATCAGCCTGCAAGGCAGTGGGGTGAACAGGACGCTACAGGGTGGAGGGGGTATCTGTGTGAAGACTCAAGGGAGAGCTTCCAAGGGACCACTGGGACCCCAAAGGAAGCCCCTCTCTTC
AGAATCACAGGTCATAGCATCATTCAGTTAAGCAGGGTAAGCAGAGTTCCAGCTATTCTCTGGGGCTGTCTTTTTTCACATATTTTCTCTGTTCTTTGTTTAGCCTTTTCCTGTGGATTGCTCCCTCAGATGTGGGGGCTCACTCCTAATTGGCATATTCACATTCAAGTGTAACAAGTTAGAAGTGGGGACCTAATTTTTCTTGGTTCCACTGCTTGATTTGGCTAAATGAGGCTATCTTCGGTAACATTAAAATAAAATAAATATCTAGTAATGAATCTGACA
CACCTATATGACCTCACTTTATCTTAATGATTACATTAAAGGCCCTAAATAGTGCCATGTTCTGAGGTTCTGGGTGTTAGAACTTCAGCAGAAGAATTTTGAAGGGAGCCAATTCAACCCATAACAACCAGCCTTTGGGGCTCACCCCTCCCATGGAGCTGTGACATTTTGACCTGTCCTCAGCGCTTTCTCTCCCGCCATTGCCTCCCCACCAGGACCATCTCAGCCAGCACGCAGGTCCAGGGAGGAGACTTCAACCTGTATGAGAACATGCGCTGCCACGGCGTGCCACTGGTCACCATCAGCCGGGGG
TACTCCTGGGTGCACTTCGGGATCACCTCAAGACTCAAAAAAAAAAAAAAAAAACAAAAAAAACCCGCAACCACACAAATACCAGGCCTCACCCTCAGAGACTATATGGTCTCTTTGCTCCTAGGTGGAGCTCAAGTGTGGGTGTTTTTTCAAAGCCCCTTGCCATTTTGATGCGAAGCCATGGGGAGACCCGCTGAATTAGACCCTCCTCAGAGAGCTCTGGAGTATACAGCTCGGCATCCCCCTTTACACCTCCACCATTAAATAATGGCAATGTTGTCTCAGAAGCGAGAAGCTTTAAATCTTAATTTTGATAATCCTTACACTAGAAAAG
AGCATTAAAGTTTTACTAGCATTAAGTGTAATAAAACTTTTTACCAAAGGTTGGTGATATAATGCACTGTAAGCTATAAAAAGGTTATAAAAACATTTACATAAAAAAGGATTTTGTATGGTGAATACTTGTCCTAAAAGAAAATAACTGGTTGTTTAAAGGAAGAATGTTTAGGACAAGTCTAAAAGTTTAAGTGTGTTGTAAGAGAGTCTGTGAAAGTCATAAAAAATTTAATAATTAAAAAAAGTCAAAATTAACGCTAAAGTTATTTTAGCCACCCAATAATGTA
TTTCTGCCTGAACCATTTAAAAGTACCTGAAAAATTTTATTGTATGCTTTGTTTTTTACTGCTTTCCATATTCCCTCCCTGCCTTTCTTCCTTCTTTCAACAGACAACCTAATTTTATTTAGCAAAAGAAGGACTTGTAGAATGTGGGTATTTAAAATCCATAATTAATTACAAAATTGCATTGCTTGTAGTAATTTCAAATTCCTCCCCACAAAAATTTCAGCTGACATATTAAATCTAGGCATTAGGTTGGACAGTCTGTGAATGCAATCCCTGGGTAAAATTTTAAAGACCATCGGT
TCCCCCGGGTCCGGCGGAATCCCGCCTGGGAAGGCTTCCCCGAAGCCTTCCTCCATCCTGGGCAGTGGCGGGGCTTGCAGGAGGCCTCAGAGCTCTGTCGGGGCCGGACGGACCGCTGTCGTCGCCAGTGCAGGGACAGAAGGGAGGACCCCTTGGAGGGCGGTGGAGACCAGAGTCGTGAGCGGCCCTGTGGAAAGCTGGCGAAGGGGCAGACATCCAACTCGCCAGCAGGAAGCCGCGCCCAGCACGGTCATGCTCAGCCTCAGTGATCCTGGCGGGAAAGACCGAGACAGAAATTCTTCGCACACCCACCAGGCCT
GGCAGGCGCTATGATGGCCCCATTAGGTAGCTGCAGTGAGTGCAGGCAGAACGGGGACCCCCAGAGGCGCCCTGGCTCCAGGGTCTGAGCTCAGCCACCGCGCTCGCCCACCCCGGTCACCCACCGCCCGCCACGCCACAGGGCCTCCCCTAGCATGCTGGGTCCTGCCAGCCTCTGCTGTACCTCTGCAGAGAGAGGGCTGCTGCTCTTCCTCCAGATCACTGATTCTGCACTGCTCTGTCCCCAAGGGCCTCAGGATGGGTCCCCTGTTCCATGGAGCCCTTTCCGAGCCCCCAGGCCTTTTAGCAGA
AGGGTGTCCCCAGGACTCTCATCCCTGGTCCTTGTCCTGCACCTGACCCTGGCCAGAGCCTAGCCCTGGCAGTCCTGACTGCAGCCCTGTTTAGAGCTGGGTCTCTCAGGGGATCACGTGAGAGCGGCAGATGGCTCCAGGCCGCCAAGCCCCTGCAGCCCTGCAGAGCCACAGCTAAGTGAGGGCTGGGGCTGGCGGCTCCTGTCTGCGGGGATCCGTTCTGAAGTCCCAGGCCCCTGTGTCTCTGCAGGACTGCTGCCTGCGCCTGAAGGAAGGACAGCGTGGGGCGCAGGAGAGGGACTACACCCCAGCCAAAGGAGTCGCTTCCAGGTCCCC
GCCCCTCCCTCCCTCCTGCTGAACTCTTCCTACCCGGGCTCTGAACACATCCCTGAGCTGTAGAGCTGATGTCTGGGTGACAGGGTATTCATTCATACAAAGAAAACAACCTGGAATGGCAGTGTTTGGATTTCTTGTGTGCTTATTTCTTCATAGGATTGAGAAAGGGTGAGGCTAAAGTCCCAGGCCCTCGTGAAGCAATGAAGAAAGTGCCTTCCCAAGGTTCAGGCCCACACGGCGCTGTGAGGCTGAAGGGGCGCGCTAGAACTTCCTTTCACAGGATGCCACCTCACC
TATGCTCATACCCAATTCCCAAAGCTTGGGAGAGAAGCTGGGAGGCTGTTGGGACAGCTGCTGTAATTGGCTGTGAGTGATGTCATTTTCTGCCAACCACATTCCTGCCCTCTTTCTGAGCCAGCAGGGCTTGCTTGGGACCACCTGGTCCAGTCTCCAACCTCCAAGTCAGTTCAGATACCAGGTTTTTATAAATGATAGAGTCCTACAAACATAAGGGATGATTATAATTATTACCTAATGTTTAATAAAGCATATTAATCTTTTGCCTTTAGGGGTAGTAATATAGAGCCTCCTTTCCATAAGACAGCCTCCTTTTTGGGGGCAAAGTACTGCT
GGGCCCTCTACTTCCGTCCTTCCCTCATTGTCCTGGGAACAATGACATCACCCTAATGGTGCATTCACACCCACCTAAGTTACCCAAACAGCAGTGGGGACGTGAGTCAACTTCTGAGTTATATTTTTAGCTCGCAGTAGGGGGAAAATTTGTTTTGAGGCTTAATGTTAATTTTGGAATAAAAACTCACTCTCTGTGCCACCAGAAAAGCTTTCAGCAAATAAATGATCTGATGCATCTCTGCAAGAAATGCAGATACTTCTCACAGTGAGCCACCCAGCAGGCTGCCTGACTCGATGCTGAAGATCTGAATG
TCCCAGGTTTGGCTTGCTGAAAAGGGAACCTGCTTGACAGATACCACCCTGGACATATAATGGTTTTGCTTTGTTTCTCTACACATCTCTGTGAGACTGGGTTCACTATGGCACAGGGATTTTTAACCTGAGATCCATGAACTGAAAGACCCAAGGACAGGCCTTAGGGACTGTAAACCCTCTGAAATTGGGCAAATGGGGTATACATCTCCTTTTTCCCCGTCTGGGGAGAGAACAATAGCTTTGTGAGATTCATGGCCCCCAAAGTCCAGCATCTTCCGGTACCCCTCCTCCCTCCTTAGCCCATTTGCTTCCTATGATGGCTGCAAAGAGAGAAACT
CGAGACTTTTCATGATTTGCCTCAACAATTACAGAGAACACCCCTTTGACATTCAAGGGTACAGACTGCACCCCCACTTTGTGGCGTTCTGATGTCTTGGCATATAAATATTCCCGTATGCTGTATTATTTTTCAGTGTTGAAATATTGGTATTTTTGTTGACACGATGCTGTCATTGTGGTCTGTTGAAAATCTGGGCTGGGCACAGTGGCTCATGCTTGTAATCCTGGCACTTTGGGAGGCCAAGGTGGGAGGATCACTTAAAGCCAGGAGTTCCAGACCAGCCTGGACAATATAGCAAGACCCCC
AACATAAATAATCCTAAATTGCATCAGATTGCTAAACTACTACTTCAAGAAGGAGTATTTCAATTTATAAAGTTTCCAACTATAAGTAAAAGCTCTTTACTCACTCACCTCCCCAGGATTGGGTTGTGGCAGGTTTGTTTTTTCTCTAAATTTGTAGGCAGCAAATAGTGTCTGGTTGTTTAATTTTCTTTACCCTTCTATCATGTGTGTCACCCAATTGAGCCATCTCTCCCAGGGACTGCCTGTCCTGTCCTTACATCAAGTCTTTCGGTACCTTTTGTAGAG
CTCTTTAAATCCCTTCCTGGGCACCGCGGTGGCCCGGCCCTTTCCCCTCGTGCTGTTTCTGCTGGAAACGCCGCACAGTCTCCTCGGGGGCAGCCGCCAGCGGAAACGGTTATTGGCCGCCAGGCAAGCCAGTCCCATCCTTCCCAGCAACTGGGACTTTCCGGGCAGGGCTCCCCAGCGCGGGTTCAGCTAATTAAGGAAGCAATTAGCCTCCCCTGAGGCTATTCATGCTTCCTCACCCACAGTTCTCAGGTTCTGTGAGACCAGAGCCTCAGTCTCCCGTGAGCAGAGGGTGTGTGTGTGGCTGCCACTATTCTGCAGACACGCTGGCTCCACCCCAGAGAGTTGCAGGGCCAGGAAATCTGCATTTAAACAGACCCTGGCTCTCACACTTCGG
GCCTGGGAGGAAGGGAGGGCTGGCTGCCGCCCAAGGCCTGTGCTTCTAGGCTCTTTCTGGGGAGGGAGGGGACGTGGAGGGAGTTGGGTGGGGATGGTAGCTCAGCCAGGCATCTGGGATGAGGGGTTCTGCAGAGGCGTCGGACTTGGAGTCTATCTGCTGCCTGAATTTGTATCCCACCACCCCCAGTCCTCCATATGCCTTTGACAAGCCTGGCTCTGAGCCTCAGTTTCCCCATCTGTCAAAAAGAGAGAATAGACTGGGCACAGTGGCACTTTCAGAGGCCAAGATGAGCGGATCACTTGAGCTCAGGAATTCAAGACCATCCTGGCCAATATGGTGAAACCC
TTTCCCACCTCGTTCCCATCTTGATTATTTCAGGGAATGAATTAGGGATTCACCTTTACAATCAAAAAAGTTCTCTCAAAGCCAGGCTACTGGAGTTCTAATTCTGCCTTCCCACTTTTACTAGCTGTGAAATCTCAGGAAAGTTACTTAACCTCTCTCTGTCTCATTTTCCTCATCTTTAAAAAACAGGATGATAATATTTAGCTCCTAAGATGGTTGTGAGGATTTAAGTGAGCTGATATATCCAAGAATGTCTAGAACAGCGCGTGGCAGAATGGGCATTGCATATGGGTTTAATCTTGTAACTGCCATGTTTCACCAATTCTAAGGTG
CTCTGACAGCAGGGCTGAGTGTGGGCGGTCGAAGCGGCTTTTGCCCGAGACAGAGGCCGGTGCCACGGCCTGCTCTGCTCTCGAAGGCAAAGTGCCTCATCCATCCAGGCTGCGCTGTTCATGGACACCTTGTGTTCTGGGGATGGAATGAAGCACCCAGCACAGCGTCTGTCACACGGGAGGTGCCCTTCTCTGTCCCTACAGAGAAGGGGCAAGGATAGACGGTTCTGAGGTGAAAACTCCGCAGGGCGAGGTGGCATTTTGCAGTAGTGAAAAGCCTTAGATGGAGCAGTGGGAAGAGG
TTATTTTTATTCTGAGGGAGGAACCTTAGTATGGAGGTTTTCCTCTTGGTTGCCCTGTGCTATGCTGTGTAGAGGGAGAGGCACTGATGGGCACACATGAAATGCATGGCACACATGCATTTTTCTATTTGCTGGAATCTCTTCTTGGTTTTACCTTGGCCTGCATGCTGTAGCTTCTCAACGGGTCTCTAGAGTTCTCACAAAGGTATTCTAGTCCATACATTGCTATTAGTTCCATGTCTCTGTGGCAGAAGGAGGGCCTGGAGCTTTCTAGTCCATCTTGCTGATGTCACGCCTGGATATTTTT
ACCTTGACAGCTGACCTTGAAAAAAGGAGAAGAAAGATTTGAGCTCACTTTTTTTCAAACCTGAATTCATCATCCGCCACAATTTCCTTCTCTCTTCACACCTTCCAACATTTCCCATTCAGTAGGTTTATTAGAAGGATTCCATGCTTTTGACTCAGCCCTCTTTGTTTGTTCCTTTTGTCTTTTTTTTTATCTTGCCTTTCTGTGAAACTGTCTTTGTTTCTTCTAGTTAGCCAATTGATCCTAACATTGCTTCTGGAACAAGATAATGTGACCTTCAGCATTAGACAAGACTGGAACCAGTGGGGAAAA
GCCCCAGGCTATGCAGCATGGCGAATTGAGGGGTCAGAACCAGCACATCTCTCAGGGTCCCCCTTCTAAGGAGACAACTAAGACGTGGAGGAAAGGCCCACCATGGAGCTCTTGGCCAAGGGCAGGGCACCCAAGGGGAGAGCCTGTGCATCTCCAAGGAGGAGCATGGAGACCATGTGTGCATGTTTGTGTGCATGTGTGAGTGTGTTCAGCTACCGGTGCACATGGGGAAGGGTGGGGTGGCGGGGGAGGGGTAGGTGCTCGGCAGAGGAGCCAATGCCCAACTGGAGTCTCGTGGGAAGCTGGTCAGATCTCAGGGCACAGGGACCACACTGGGTGACCGCCAAGGTGGCTCCTCTGGGGTAGGCCTCTGAGAAGGGTGGCTTCTCCAGCTGTGGCATGAGGCCTCTGCCCCACAGACGGCCCTGCCCTGGACTACCTCAGGGCCTTGGGCCCCTCCCCTGGCTCTGCCCTGTGGGCACTCACCAGCCTGTCTGCACTGCCATCTCCAGCCCCAGCCAAACCCT
AAAAAGTTGGGTCTGTTCTAAAAAAAAAATCACACCATGGACCATTCCTCCTGCCGCCTCACTCCCCCACCCCAAAGTGTTCATCTACATATGCTCATTTAAAATAAGCATTAGGGGCACCCTTGAAAGAAAAGAAAAGTGCAAAATAAAGGTGATGTATGAAAGAGTGAGGGGTCATCTTGCTAGGGGCAGGGATGATACTGGCTGCCATTTATGATCTCATTTTCTGTTCACTCTATTATTTTAGGAAAGATTATTATCCCCATTTTACAGATAAAGAAAGACTCCGAAGAGGCTAAATGGTTTGCCCAAGGTC
TCCTAAACAAAGTCCATACAGGTTGAGCACCCCTAATCTGAAAATTGGAAATCTGAAATGCTACAAAATCCAAAACTTTTTGAGCACTGACATGATGTCACCAGTGGAAAATATTACACCTGACCTCATGCAATGGGTTGCAGTCAAAACATAGCCAAAACTTTGTTTCATGCACAAAATTATTTAAAATATTATATAAAATTACCTTCAGGCTATGTGGACAAGGTGTATATGAAACATAAATGAATTTCATGTTTAGACTTGGGTCTCATCCCCAAGATAACTCACTGTGTATACACAAATAA
AAAGAGGGCGAGGGTGCAGGGCGGGCTCTGATTCCTTGTCTTCCCCAATCCAGTGCCCCGATGGACACCAACCTCTTGAGCAATATCCAGAAGCTATTCTCTGAACGTATTGATGTGTTCAGCCCTGTGGAGTTCAACAAGGTCCGACTTCCAACGTGACTCAGACTTCCAGGGATCCCGGGGAGGGTTGGCTGGAGCAGCCCCACACCTGCCCAAGGAGCCCCAGGACTCTGTGACCAACTGGGGGTGACCCTGACCCTCCAGTCTCTGTCTCTAGGGCTGTTTTTAGGTAGTACAGAGTGCCCTGCCTCCAAATCCCACAGCCCTTGTCCC
TCAGGAGTTCGAGACAGCCTGGCCAACACGGTGAAACCCCGTCTCCACTAAAAATACAAAAATTAGTTGGGCATGGTGGTGGGCGCCGATGGTCCCAGCTACTCGGGAGGCTGAGGCACGAGAATCACTTGAACCCAGAGGCAGAGGTTGCAGTTAGCCCAGATTGCACTCTTTTGCCTGGGCAACAGAGCGAGACTCGTCTCAAAAATAAATAAATAAAAAATAAAGACAGTAAAATAAAGACATTTCACAACAAATGAAGCCTGAGAATATTTATCACCAGTAGAAAAT
CGGCTGAGATGCTGAGACAGGCCTCATGCCACTTCATCTGCCTGCGGGTGTGCAGAGAAGTCAGCACAGGGGAGCAAGGAACGGGCTCAGGGAGCGGGTCTTGACCCTGCCCCCACCGCCACCCTTGGAGTGGGCGCCCGGGCCACTGACACTAGCTTCATCTCCGAGGAGTTGTTGAGCAGGGCCACCAGGGACTCCACTTTGGTGGAGTCGGGGCGGAAGCAGGGGTGGTCAGGGTTCAGGATCTTGCCCTCCTCAGGCATGCAGGTCTGCATCCAGGTCTCGAAGAAGGGCACCTCAGCTCCTGTGCGCGACTCGGACAGAATCACCTGGGAAAGG
CCCAGGCTGGTATTGAACTCCTGGCCTCCAGCAGTCCTCCAGCCTCAGCCTCCCAAAGTGCACTTGGTGGATGTGGGCAGCAAGCCACCCAGGTGCCGAGGCAAGAGACCGAGGGCACGAGCTGTTCCAGTATAATAAAATATATAAAATAAGAATAGTTATACTAGATATAGATCTTAGATATGATTATATATGAATCATTAATCATTAGTTTGTAGTAATTATTCTTTATTCCAATATTATAATAATCC
GTTTTGGGCTTTTAGGGTACAAAATTGACAAAATGCCCTGCCCACTGAAATCCGTATTCTAGCAGTAATTGCTGTTGTGCTTATTAGTTTTGCAAAGTTACAGATGGGGTTGCAATAAACAGGTGTGGATTCAACTTCGTGTGTGTGTGTGTGTGTGTGTGTGTGTGTTTTGTGTGTGTTTTTCCAGGCTGAGGGAAGAAGGCAGAGAGTGACAGGGGAGTATCAGCATTCATTCAAGAGGTATTCAACAAATATTTATTGAAGACCTAGTATGTGCTAGGCACTGTTCTAGGCATTTGCCAGTTTCCTTGGACCTTGGC
TTTATTCTGTTGATAAATTAGAATTATAGCAAGCTTTGTTACCTCACTTCTGATCCCACAGCAGGTTAGAAGGAAGGAAGAGGTCAGGAGTGGTGTTAGAGACTGGCAGCAAGACAATGAGGGAAAAGGTGAAAATGGAAACAGAAATGAAAACCCAGAAAGCATTGCAGGCTGCAGGGAGTTCGCATGCAGGCTTCATAGTGGAAAAAAAAGTAGAACTGTGATCAGATCTCAGCAGCTTCTGAGCATTTACAGCTGTTTTTCATGGGGCCGGAGCCAATTTTTTAAAAGGAAAAATCTGAATCTCTGAGAAAATGGTTAATGTCGGTCATTGTACTCCAAGCAGGCAGCAAAGAATGCAATGCATTTTTAAAAGACATACA
TGCGTGGGAGGAACACAGAGCAAGGGGGTGCAGCACTGAGGGGTTCTGACACACTGACGGTGGCAGTGCCACACTGGGGAAAAGTGCCCCCGAAAGGGAGGTGTCTCACTGAGGAAGGGAGGGGTCTCCGAGGGACAGCGTTCTTTGAGGGGGGTGGGATCTTGCGGAAGGACGGGCTTCCCTGCAGGTGGAGGCTTCTCTCTTAGAGTCTTTTGGGCAAAGTAGTAAGAGGGAGGTCCCGGCTGGGTGGTCACAGGGCGGAGGACCTGGACTCTCTTCTTTATTGGGAGGCGGCAGGATGAAGTGAGGAGGAGTCGGGGCTAAGCTGGGTATGGGCCGGCCAAAGGCTTCCTATAGCCCCGGGGTATCACAACCTCCCGTGAAGGTAGAAGGTGTTAGGGAGGCCAGAGGTTCAAGGTGTCGGAGTCGAAGAGACCTGGGAAATGGGCAGGCTGGGCCGGGGCGCAGGCCAGGAAGGTGGACAGGTTGCTAGGCTACCTCTGATTGCGGCTGGGCCTGAGGGGCCTAC
GTGGTTCTTTTCCAGGGCAGTGGCGGAATCTAGTGCTGTCTTTCAAAACTGGAGATAATTGATAGCGAAATGAGCATTGGAAAGCTGGACAGAGTAGGGGTGGGTGAATGGAAACTAGAGAGCTAAGATAATTAAGGCTCCAAGTCTCGACTTTCAAAAAATCTTTAATGAGAGACAGTAGCTATTTTTCAATATTTGTAGAACCACTTTATTCCGTGCCCTCGGAGATACCATCAACCAGCAGGGTAAAGGTCTGAACCTGAGCTCTTTAGGGTCCCTCCTTGGAGCTCAACGATTCCATCACCAGCTGAGCAACACC
ACTTGAACCCAGGAAGCAGAGGTTGCAGTGAGCCGAGATCGTGCCACTGCACTCCAGCCTGGGCAACAGAACAAGGCTCCATCTCCAAGAAAAAAAGACAAATAATGGAGCAGGAAGGGGCTGGCCAGACACATCATCGGTGCCAAGGACACCAGAACCATTTGTATATAAGCAGAAGGAAATGGCCTGGGCCAAAGCAGGCAGCTAGGAGGCTGTAACGTGGGCTCCACCTGGAAGGTTCTAGTGAAGCAAGGAAGGTCTCACCTGACAGGTCCAAAGTTGAAGGCAATGAAGAGAAGGAAGACCATGATGCAG
GCTGCCAGGTTCAAATACCAGCTCCACCTTCACTGTGTGACACTGGTCAAAGATTTCATGTCCCTGAGTCTCAGTTTCCCCACGTGTAGACTGGGGACATAACTTACCCAGGCCCCAGATATGGAAAATGGCAAAGTGGGATTCAAACTTGGGTGGTGATTTGGAGGCCCTGCTCTGTCCCCAGAACCAGGTTGGGCCACCTGCTCCTCAATTTTGGCAAGGTGAGGCCATAGGGGAAAGGGGCAGTGGCTGAGGGGGCTTCAGGATATTTATTTATTTATTTTGGGGGGGGGTATTTATTTATTTATTATTATTATTTTTTTTTTGAGACAGAGTCTCACTCTGTCGCC
CCAAAGCAAAGTCCTTTTAATGTTACTTATAAAAAACCTTTTTCAGAGCCTCTTTATGCATGTTTTTACCTTTTTAAAAAAAATGATCAAAAAGATCAAACGAATACTTGCAGATGGTAACAAATCCAGGTGTACAGAAAGTTCATAATGAAATGTACTCTCCAGAAACCTTTTAACTATTTCTATTTTTAGTTCCTCTGATGCTTATGCTGTGTTTCGAGATTTATCAACATTACACAAAAGTTATTGGCTCTTTATATTAATTAGTTTATACAAACAGCCCTCAAGTCTCAGTGGCTTAATGTTGCTGTCCATATCATAGTTGATTTTGGGGT
GATATTGATGCACAACTAAAAGGATCAAGAACAACCAGGGAAATATTATTATATCACCAAACAGACAAAATAAGCTGCCGGTGACTGACCATAAAGTAAAAGGGATGAATTAACTGCATTCTAAAGAAATTAAAATAGCTCTTTAAAGAAAACTCAGCAAACTTAAATAAAACATAGAGTAATGCATCAGAAATTTAGAGAAATTTAAGAGATTGAAATAATAATAAAAAAACAAGCAGAAATTCTAGAGCTGAAAACACAATGAGCAAAA
GGGAAAAGAAATAGGAATTAGCCAGGACAACCTGAAGAGACAGGGCACTTCCCGGTGGTTTGCATCTATTCTTGCTCTCCTTTCTTTGGCTTTCGTAGGAAGGAAAGAAGGAAAATGAAGAGAGAACAGCTGGTGAGAATTAGGAACTAAAGAATCTAGACGGTGGTTTGGGGAGTGAACTCTGGACTCAGTTTAGGAGCACCTTAGAGCTGGTGCCAGCTGGGTTCCTCCGGTGAATAATAGCTGGTAAAGTCACTGTGTAGAGTCCTAGATGGGTGCCAGGCAT
TCACAACCTAATTTCCTTGGCAGGAGGTATTTTTCAGACAGTGTGACGTCTGCCTAATAGATCACAGCTCCCAGCATTGGGAACATGAGGACAGCTATGGGCTGAGTTGCCCAGGGAGTTCGAAACGAGCATGCGGCCTGCAGACATGTTTTGTTCAAACTGCATCATATTGGCCCACACTGTGTTTAATAAAATTCAAATTACCCACCAGCACATAAATATCAGATTTCACCTAAAAACGTGGATATTTTCAGCATGTTGTAAAATCTAAAGATATAGCAACACAAGATCCACACTCCTTCATGACAGCAATTA
ATGGAAAACAATTCCCAAGCCTAGTGGAAAATTCTCAGTACGTAATAGAAAGCCAAGACGGAAAAGTAGGAAGGAGAAAGTAGAAATAGAAGCATAAATTTGGTCTTCAAGAAATGGATTTGAGGGAGAGGGGAGGAAGAGCATCAGGATAAAGCTAATGCATGTGGGGCTTCATACCTAGGTGATGGGTTAAGAGGTGCAAGTCACCATGGCACACATTTATATCTATATAACAAATCTGCACGTCCTGTACATGTATCCCAGAACTTAAAATAAAACTAAATTTTTTAAAAAAGAAATGCA
TGGGTCTACAAAAAGAAAGAGACGAGTGTGAAGCCAACCCACACCCCTTAGAAACATACTAGGGAAACCCAAAACAACAAAGAACTTTTTAAATGCAAAAGTAGAATGACTGCTTTTACCCTCTGTATTTCTGAATTATTTTTTCAGGATTAATATGTATTACTTTGATAAATGAGATTAAATTTTTCTTCATGTTCCCTTCTCAAATTGTAAAGTCTTTTACTATGGTTCTAAGGAGCTGGTCAAACCTGTTCAGGGGTGTTAAGTGCACACCAAGATGGAAGG
AAAACAACCACTGCAAAAGGTACAAACCATTTAAAACAATAGAATACCAAAGTTAGAATTAAATGACTTTAGAAAGTAGTGGAAGGAATAAGGAATGAATGATCTAAAATTCCATAGTAAAAAGAACCTTTCATTGTTGAGCTGATGCTCACCTGACTTTTTGTCCTTCTGCCATAGCCGCCAAGTTTGCCTGTGGAAACAAGCTCTGACTTGGTACAGGCAGAGGAGCTCTCCTGGGAAAGGAGAATCCAGCTGAGCCTTGGGGGTTGCACAGGGCAGCCTCTATAAGTGGCCCGTGCTTTCCATGGGACACATGTTGA
GAACAATGGAAGAAAGGAGTGCATGGGTAAACAAATGACAAATATGTCAAAGCACGGATGCAGATTCTTAGAATGGGCTAATGCTGTTTTCTGCTGGATTTTTGGATGTGTACAAACGAGTTCTCTCACAATACAGATCCACAGTGTCTGGGTCAGAGGAGAACTGATGCTCCGCATGGCATTTTACCATCCTGCCTGCCTGCCTGGGGCCCTGGGCCCACAGGCTTTGGGGAGAGTGTATGGCCAGGCTGCAGCCTTCCTGGGATAAAGCTCTGCCTTTTAGTCTCTTATCCTACTTTTTAGAAGCCCT
AGGATCCCTTGGCCCAGGGTTTGGCTCCCTGGGAGAGCCTGTCTGCCAGGGCCCCAGGCCTCCTGCTCAGGAATTCCCATCGCACAGCTCCACGTACTAGTGTTTTCCTGTGCCAGGCGCCCGGTGATCTCTAGGAAGGCAGGCAATGCTGTGAAGGGGGTACCCCCACAGCCATGGCACCACCAGGGGTGAAGGGCATCGTGGCGACTCAGGGTTTGAGAGGAGGCGGGAAACATCCAGTGACCAGTGACACAGAATGTCCAGGAAAGGCAGGTTTGCACCAGTATCCAGGGCCCTGGGCACACACACACACGTACACATGCACACTCACATATACACACATG
CATAGTAGCCTCTCAATAATTATCTGTTGAATGAATTTCATCATAATGTTGCTAACATTACCCTGCCATTCCTTCAATACCTTAAGTTGTGGATCTACTGTATGGGATAGGAATGTGTCATTTTTTTCTATCAACAAACACAGGGATTCATTTCAAATGTAGATTATCATTCTAGACTCTCACTGTGTTAATGCCTTTTCCTAACATTTGAGGGAAACAAATCCAGGTCACATATATCATGTTCTATTTCACAAATTCTAGTAAGGCTCAACAGTAGTGCATGTTATTATTACCTAACTTTA
CCAGACATTTCTACACACACCCTGGGCCAGAAGACAGGAGCTGACAGCATTCATCACCTAACTGAGGAGCCCTTGGGCCCTGAATAACCAGTAGCGATATCCAAGTACTACATTGAGGGCCTCAGTTGAGCCTCTGAGACTTGCTGGCTTCAGTGAGATTCAGCACATTACCAGCTGTGGTGGCTATGGGGCAAAACTCCTACTTGAGAAAAGCTGAGGGAAAGAGTAAAGAGAACTTTGTCTTACAGCTTAGGTACCAGCACAAACACAGCAGGGTAGAGCACCAGTTGATTCTTGGGTGTCCCTAATTCTAAGA
AGGTAGATCCTCCAGCTAACCCTGGGATTTCCCGGGGAATGGGCATTTGTGTACCTCCTTGTGGACAGGGCCTGAGCCCATGGCCCGATGATCACCTGAGTTTTTACAAGGTGGTTGAGAGTTTGGGTGTGTTTTTCCTCTCTCCTTTTGAAAACCAAGAGGTCAGCGTGAGTGTAATTCTGACACATGAAATCTGCTCCTTGTTTGGAAACACCCTTTTCAAATAAATCTTGAGATGGGATTAAGAGAACAGTTTTGGCTCGTTTTCAGGACTGTCATCTGTTGAACATCTCCCAGC
ATGTGAGGGATACGCAGGGTCTGAGCAGAGCAGCCATCCCCTCCTGCCTCCCCTCCTTCCAGCGCTAGAGCCAGAGTGACTCCACTGTCCTGTGCCCACCCCCAGACCAAGGAGCCTCAGGACCACTCTTGGGGCAGGGAGCTCGAGGCTATAGGAAGATTGCCCCAGAGCAGGATGGCTGAGTGTTCAGGAGTCCAGCCATGTGGTAACCGTGCACTGCAGTGTCACCTGAACAGGGATGTCACCACGTGAAGGCATCCCAGCTGCATCCTTGGCTGACATATCCTAACTGTGCCTGTACAAGGGGCTCCACACACACACAC
CAGGCAGTGAGGAATTGGGATCCCTTGTGTTCCCCTAGCACCCTTTCTATTAACCCGAGAGTGTGCTGGAGGATACTGCTTTTCTGGAGAGCACACACTTCATATTGGGCGACTGTGACACAGGCATCTGAGTGGTCTCTGGCAGGACTTTGCAATATCCGCCCTGGGAAATGGCAAGGGCACCCGAGGACCTGTGAGCTGGCAGGGCCGTGTCACCCCAAAAGACAAGGACTCTGAGAGGAGGTACTTCACCAACACTCTACAGCTGTGTGAAGAAAAAAA
AGGACATTCCCCTCAAGTGCCTGCCTCTTCCTCCTAGACCAGTTCAGAGATCACCACCTTCCATACATCAGTTCAGCCCACTGTGAATGGAGAACTTCTCAGAACTGCCACCACCTTCTTAGCCCTGAGGGTCGTGCTCCCAGCAGCATCCCATGCCTACATCTCTGCTTTCTATCCTAATCATTCTACGTGCATTTTTATCTGATCAACCCTACCTAAATTGCTAAGATCTAAGTAGGGCCAGCCAAGTTAAGTAAGACAAAGGAAAAATCCAAAGAGGAATATTCAGTCAGCAGAGAAGAGA
GGTAATAAAGCAAGACCATGTCTCCAAATAATAAAATAAAATAAAAGGTATTGCAGAACAACAAGTGAAAGATACTCATACAATGTATTTAACAAGTGGAAAGATACTCGTACAATATATTTAGTTTATGAAACAACAGTATGTACTGTATAATCCTGTTTTTGTTAAAAAAAGAAAAAAAACAGAAAAAAGACTGGAAGAATATACACTCAAGTGCCTAATATCTTGGTTATCTCTGGAGGTTGGATTTACAGATAATTTTTATTATTTTATTTTTCCTTATATCTACTTTAAAAATGTTATAAAGTGAATGT
CAGCGTGACAGGTGCTCTGAATACTGACCAGGGATGAGGTTCTTATTGGCAGCTGGCTGGCAGGTGATCTAGCTTCAAAATCCCATGTTAGAGCCTGATTTCTAGGACCGCTTTCAAAATCGTCTTAGGTAGAATTCCCTGGACTCTGAGTTGGGGGGGAGACTGGTTTGCAGGAGGGTAATTGGAGTGTGCTCTTAAGAACAACACCTATAATGGAGTGAGGGAGGCCGGGTTGGGCGGAGGGAGAAAGAAGTTGAACTGTGAACAATTTGTAATAGAGGCCTCAGGCAATCCAGTAAGGGCTCTGGAGCCG
GTGCAGTGGCGCGATCTCTGCTCACTGCAAGCTCCACCTCCCGGGTTCACGCCATTCTCCTGCCTCAGCCTCCCCAGTAGCTGGGACTACAGGTGGCCGCCACCACGCCTGGCTAATTTTTTTTTTTTTGTATTTTTAGTAGAGACGGGGTTTCACCATGTTAGCCAGGATGAAGTTGATCTCCTGATCTCGTGATCCGCCAGCCTCAGCCGCATTACAGGTGTGAGCCACCGCGCCCGGCCAAGATGAAGTTTTCTAATCCTCATAGTAATTATGACTATTTCATTCCCTCTCGAAAGATAACAACAACAAAAA
TGATTAATGATATTCATGTATAATCATGTCTATGATCTTGATCTAGTATAACTCTTGTGGTTTTATATATTTTATTACACTGGAACAGCTTGTGCCCTCAGTCTCTTGCCTCGGCACCTGGGTGGCTTGCCACCCACACCTGTCCGCAGACTCCTCCACAGACTCCTCCAAACACACACCCCTTGGCCCCACAATAAGGACAGAGTGATATTCATACAGCAGGACTAGCCTTTGAGCCCCTTATCATCTACCTCCTAAATACTCCTCCAGCCTCAACTTTAAATTTTTCCCAGTAGTTTAATGTACTTCTGGACAG
AACTGAGGCTCAGAGGGCCTGGAGCTCAGACAGTCTTGCCCCTGGGCCGCTGACAGTGCCTGGGCAGGCCTCTAGAATCCCGTGTCTTTCTGCAGCCTTGCTTTCCAAAACTTGTTGGGAGGGGGAGAAAAAAAAATCAAATCCACCAACCATTCTTTGCCTTAGGAAGGTTATTCCAAGATTCCGAAGCGCTTTCTCACTCACGATGTCACTGGAAGCCGCGGAGCAAAGCCCGCCACTCAGGTAGGTGACAGAGCAACCGCTCCGTGCTTCAGTTTCCTCTAAAATGGGAGCAATAAT
CCTTTTTTTTTTTTTTTTTTTGAGATGGAGTCTCAGTCGGCCAGGCTGGAGTGCAGTGGCGCCATCTCAGCTCACTGCAACCTCCTCTGCCTCCCGGGTTCAAGCGATTCTCCTGCCTCAGCCTCCTGAGTAGCTGGAACTACAGGCGCGTGCCACCACGCCCGGCTAATTTTTTGTATTTTAAGTAGAGACGGGGTTGTGTTAGCCAGGATGGTCTCGATCTCCTGACCTCGTGATCCGCCCGCCTCCGCCTCCCAAAGTGCTGGGATTACAGGCGTGAGCCACCGCGCCCGGCCTCTCGTTTTCCGTTTTTAAGGAAGCTCCTACTGAGTAATGGTGAAGG
TCTGTGGGAAGGTGGCGACAGATAGGAGCACACCCCTTGCCCTGGGGGAACAAACATATCTTATAAGGAGACACACAGCATAACACCCATGGACGTGCTGGGTACCCACTAGCCCAAGTTCATCCGCTGTGTGCAATGCTAGGATAATGGGCGACAAAGTGGCCAGCAGTTGTGGAGAAGAAGGAAGAGTCTGAGAGCCACTTTGAGTGTGAAGTTTGGGAGCTTTACCATGCAAAAGCAGGTTTGCTTTGACCGGCACAGTGCAACCCAGGTGAAGATACTGGACAGGTAGGTTTTTTGCTACCTCTAGACAGGCCAGAGGGTCACCTGGCCTCGCCCCAAGTGGC
GGCGTGGGCCAACTCAGCACAATCTGGCAGGGCGAGCCTGGGCACCAGCTGAGGGAGGCTGGGTTCCAGCCCCTCGCTGCCCAGCCTGACCCAGTTGCCCCAACAGGAGGGCCTCCAATTTCTCCTGGGGCAGCCCAGTCACCTGGGAAATTCTGCTCATAGCAAGCAGGAAAAGGCCAGGACTCACGCCCCAATGACGCCACAGCTGGGCAAGCCCTGGGGACCCAGAGGGCCTGGTTCCAGTCCCGCCTGTGGAACAAACTCAAAGTTGCCTTCTCTGGGGCTCAGTTTCCCCTCTGATTACCACCTCAACCAATCCGTGTGTTCATTTTCCCTTTGTGGGGGCATCTAC
CTGAGTAACCACCTTTCCACAGGCCTCCCACACAGACCCTGCATGCTGCATGCAGGCCTTGTGCCCACCGTGATACTCCAAGTGCCCACCGTGATACTCCAACTCTCCACCAGCCTCAGGTTGCCTGTGCCCCAAAGCCAGCAAACTTCTGTGACATCACAGGGAGCGACATCCACATCCTCTCCAAAGCAGTCTGAACCCAGCCTTGGGGAGTGGCTTCCGAGTGTGTCCTTCCTTGCGTATTTTTCTTCAGCCTTAGGGCACTTATTGAGTTTTCTTTACATCTTTATAGTTACTCTCCTATCTTAGTTTAGTAAT
AGTGAGTGCACCCCACCCCAGACCTCTTGCCCACCCACCTCCTCCCACGCAGGCTTCCTGGCACTGCCCCATCCAGGAACCTCCAGAGAACCCCAGTGCCTGATAGTCCAGTCAGCCTCTGTCATCCCAGCCATGTCCCTAGTGGCCTCCAGGCCCTCACTGGCCCCTCCCCACAGGCGGCTGGGCCCTGAACATGAAGGAGCTGAAGCTGCTGCAGACCATCGGGAAGGGGGAGTTCGGAGGTGAGCTGGGCCGGGCCCCCTGGGGGGGTTCTGAGGGACTCCGAACTTGGGAACAAGACCACCTCTCTGCCCCCAGACGTGATGCTGGGCGATTACCG
ATCTAGAAGAGTATAGATAATCATATTAAGTGACTGGTGTATACAATGTAAAATAACAGAGATGGAGCAATTTGGTGAAAGAATATGCAGGCAGTGACCATGACAAAGGACAAATAGAGGGCTTCGTGAGAAAGCAACGCGCTTGAGCTGCAGATGTGAAGTGACTTTAGACAGGTCTTCCAAACATTGAACTGATTACCAGAAAAATGGTCAATTATCTCACTGCAAAGGCTACCACACAGAACGTACATAACTTTTCTAGACTGACCTTGTGTGCTGCTCTT
TTACAATTCAAAATAAAAAGGCAACACAGTTTTAAAATGGGCAAGTGATTTGAATAGGCAGTTCTCCAAAGAATATATACAAATGGCCAATAAGCATAGGAAAAGATATTCAACTTCATTGGTACAAATAAAACAGCAATGAGTTGTGACTTTATATTCTCTGGGATAGCTAAAATAAAAAAGACAATAACAAGTGTCAGTAAGAATGTGGAGAATTGAAACACTCACACATTTCTGGTGAGAATACAAAATGGTGCAGCCACTTCAGAAAACAGTTTGGCAGTTTCTAAAAATATTGAACATGAAAGTATTAGAAGAGCAAGATTACGGACTAGAAGTCTCCACCAATCATCCTCCCCATAAGGACACTAATTTAACAGCT
CTTCTAGGTTCCTGTATAGAAAGCAGTAGTCTTGGTATGTCATCCTCTGTGGCAGAATTCATGATTTCAAAGAGCATCCCTATTGATTTTTCCTTTCTCAGAAGATTAATTACTTCTTTAGGAAGGAGTCGTTTATGGCTCAAAGCCAGAGCCCACTACAAAAGTAAGTTACATTTAAAATGTTTTAATATATTGGTTTATAATTGTATTCTCTAACCCAGAATTTATAATATATAAGATTAGATATTTATATGTATTAAAAGAGCAGTAATAC
GCCATGAGTACCCCCATCACCCCAAGTTATGCAGCTGCTGGCTCTGACCTGAAATGGCAGGGGTGGAGAAGAGGTAGGGGAGGTCTGTTTCTTGGTCCAGGAGACAGTTTCTCTGTCTGCCTGGATGGGTGAGTGGCCAAAGCCAGAATTCCCAGGCTGTGCTAGGCCAGATTGGAGGGGAGGGCTGTGGGGAGGGTCTTCCTACTGGGCCGTGACCACTGGCCTAGCCTCCTCAATTCCTCGCAGAGGCCTACATCCCGCCCCAGGTCTTCTATAATGGCAAGGTGGACTACTTTGAC
GGTCATGCCTTTGAGTGCTTGGTATGCAGTAAGCGCTTTAGAAATTGTTCAGTGGGCTCTGAGGCCCAGCCTCCCAGCCTGCTGGGACTTTGACATGGAGGGAGGGGCAAGAGAGAGAAGCCAGGGAGAGAAAGACTCATGAGCAAAGGCTCCGGGCAAAAAGGGCATGGCCTGCTTGGCATATTTGACATGCCCAACATAGTGAGGAGTCATGTGAGGTGCCAGTGGTTTGAACATGGAGTCAGGAGCAGAGGAACATGCGGCAGAGAGCTGGGCAAAGGCTGAGCCCACCAGGCCTGGCAGCCGGGGAAAGAGGTCTGTACTCTGTCTTGGGGATTGTGAGGGACCCCCAAAGGCTTTAAGCCAGGAGCTG
TTGATGTTTTTTTGTCTTAATCTAAATTACTCTTGTGGGAAGTTTTGAGTCAACATGCTAGAATCAGCAATAGCCCGGGAAATAAGGCTTCTCAACTTGACGATCAGTGCAAAGTATACGCATGCATTCGCCCAGAGGATGGGGGACAGTGTTTCAGCACAATTTAAACCCTAGGAGTTAATTTCTTTGTAAGCACTACACTCACTTTTTTTGACAGTAGGACTACTAGGGAATCAAATACCCCTTTCAGAATCTGATTAACCTAAGAACACACCAAAAATTTCCAAAAGTTTATTTGTCTTCTATGA
TTTTTGAGACGGAGTCTCGCTCTGTCGCCCAGGCTAGAGTACAGTGGCGCGATCTCGGCTCACTGCAAGCTCCGCCTCCCGGGTTCAGGCCATTCTCCTGCCTCAGCCTCCTGAGTAGCTGGGACTACAGGCGCCTGCCACAATGCCCGGCACATTTTTTGTACTTTTAGTAGAGATGGGGTTTCACCGTGTTAGCCAGGATGGTCTCAATCTCCTGACCTCATGATCCGCCCACCTCGGCCTCCCAAAGTGCTGGGATTACAAGGCATCTTCTTTCATAATTCATGCATCTGGTACTTTGACATATC
TGTGTCTCTCTTGTGCTCCTCATGTTGTCAATGCCCAACACAGAGAAGAGCAGGGTCCACAGAACTTCAAGCCTAAGCCAGTTCAAGCCACACTCTGTGAGCACTCACGTTCTGCTGGATTCCCTGTGCCCAAGGCCAGCGGTGAGCATGCCTCCCCTCACCCATGCTGATTAACCAGATAGCCTCCATGCCCACTGACTACTGACCACCAGGACTTACCTAAGCCAGTGGATCTCCTGTGAGGCAGAAAACTCATGGAGTCAGGCCGACTTGGGTTCTAGTTCCCACCTAGTCATGTTATGTGGCTTTGGGG
CCTGGCAAGCCCCCAACATTTGAAAAGAAACAGGAGGCCCTCTTTCCTGGGGAGAATATTATAGTGTTGAGGGGAAACTGCACTTAGATAGAGACAACATTTCCTCCCAATAACCAGAATCGTGAGAATTTTCCTGAGTTCAGTTCAGCCTTGAGTAATGGGTCAATTTAGCCCAACTACGAGTCACAGTTAAATAACATTGAAGTAAGCAGGGCACAAATGACCTTCAGAAAATATCTCTATTGGTCAAAATCTAATCTGACTAATGCACCCTGCCACCCTGCAGCACATAATTCTGAGAACTCCAGAGAACCTTCCCCCACCCTTTTAAGGA
AGTCAAACTAATAATAGTTTGGCTATTGATCAGGCAGCCCCTTTAAATCACCCGGTGTTTTGTTTAATTGCAGAAAAATACACATAACATAAAATTTTCCATTTTAAATGTACAGTTAGTTTAGTGGTGTTAAGTGCATTCACATTCTTGTGCAACCATCCCCACCATCCATTTCCGGGGCTCTTTTCATCCTCCCAGGCTTAAACTCCACACTCATTAGACAAAAACTCCCCATTCCTCTTCCCCCAGACCTGGAAGCCACCATTCTGCTTTCTGCCTCTGAATTTGACTACTCTATGTACCTCTTATAAATGGGATCATATTGTATTTGTCCTTCTGTGGCTGGCTTGGTTCACTTAGCATAGTGTCCTCAAGGTTTACCCATGTTGTAGTGTGTGTCAGAATTGCCTTCCTTTTAGGGGTGAATAATATTCCACTGTATGTATATACCACATTTTATTTGTCCATTCATCTGTCAATGGCCACCAGGATTGCTTTCACCTTTTTGGCCATTGTGAATAATGTTGCAATGAGCATGGGTGTCCTTTTCGAGATTGTTTTGACCTGTTGGTATTTTAACAGGACTCTTTAGGAAGGTAATCCCAATGGAATAGTTCA
CGGTGGTTGGGTCTTATTTTCTACCAGCTGATATTGTGGATACTGTATCTGAATTGGCATTGCTGGGATAGAGACTCTATCCTTTTCTACTTGATATTCTCTTGGGGTTTGCACTTGTCTAACCTGCATTTGAGGTTGTAATGTTACAGGCATCTGAACCACTGGAGGAGGAGTTGATGGCCATGGTGGTTTAGGCTCTGGTAGCCCCAATAATTCTGGACCTCCTTCCACCAGTTTTGATGATTCAGGATATACTACCTCCTGTAACTGATTGTAGTCAACATTTT
CCCCATTGCTGGAGGGGATATGGCCTTGGCTTGGTGAATGGCAGAGAAGTTCCTCTTGTGCCACACCAGTGGAAGTTGCTGGAAATCCCTTCTCTAGGACTTGCTGATAATATGCCCTGTAATGCTGAAAGGCTGTTTATAGGAGGTACCCCACTTAGAGCCATTCTGCTGTGAAACTACCGGGTACTACGAAGTACCTGGAGAAATTGCTCATTGCTAGGTGGTGTAGGCTTCTGCATATTGCAGGATCTGGGCCTTGGAGAAGCTGCCCACCACCTCAGGAGCCTGGTGCTGGAGCAACATA
GTGGCCCCTGGGGCTGCCACCCCATTTGGGTCATCTGGCCACTGCCAGAAGCCCTGTCCTAGAAGGGAAAGAGCTGAGGGACCGCGTGGAGGAACGAGCCCCAGAAGGTGCAGCTGCTGTGTGTGGTCTAGGAAGGGGTTGGAGCCTGGGCCAGGCCCCCAGAGGGCCGGCCCCTGTTCTGCTCTCAGCCCTCCCGGATGGGCGTGGCTGCACCTGGCCAGGTGTTCAGGTTCTCACTGTGAGGTGGAGGCCACCTGCCTCCGGGGCCTCTGCTAGGGCCGAGGACCCCTGGAGCACCCATTCTCAGC
ACTGCGATGGTGGTTTCCTCTACCTGGGAGCCTGGCAGCCCCACCAGGCCCTACAGGATTACATCTGTTGACTGCACTCAGTTTTACTTCATTGCAGGTGGTGTTTCTTTCCCTTGGTAGAGTTCTTTCACTAACACCCCTGTGAGTCTTGTCAGATGTGATTAAACTCTGGGCAACACAAATGGAATGAAAAGAGGGAGGTGGAATTGTTTTTTTTTTTTTTTTTTAACGTGAGATAACTGACAGGTAAGACTTGAGATGAACCGGGGGGTTAAAGAAGGGTATGCGTGCCTCTGGGTGCTTTG
GGCAATTTTATCCTTTTTTTCTTCAATAATTTTAGGGAAATTGTGGGAAAGAGAAGGTACTGTTTCTAAGACTCTACTTACTTCAAGGGATCCGAAACTATCACAGTGGAAATGATGTAGAGGCTTATGAGTATCTTAACAAGGTAAGAAAAGTAAAGTTGTAACCAATTTTCACCTCCTTTTAAAAAACATTCCCAGAAGTTAAGGATTTTAACTTAGTAGTTTGTGACTTGTGAGAAACATGCCTGTGCTTTCTCCGTGCACAGGAGATGTTGAACCAGAAACATATTTGTATATGTTAGAGTACAGCCAGA
TGAATGTCCTCCTTGTTAACCCCAGCTGGGATAAGCACCTCCGCCTCATAAGATCAAAGCTCTTTCATTCCTGCTTTAACTTTGCCAGTTCCCTTTACTTCGGAAAGAATGAGAAACCTCATCCTAGCAATCCCAGGGATCTGTGCCCTCCAGAGGAAGATCTCTGCAAAGCTGTTTACAGCGGGTTGTTTGGAGGCCAGCTTCTCTGGCACGGCGCGGTGTCCCCGTGGAGCGTTTCCAGGGCGCGGAGGCCCTGGGTCACCAACTCGAATGAATAGTGAGTGAGCTGATTGCCGCTCCACGCT
CCCGCCTCGGCCTCCCAAAGTGCTGAGATTACAGGCATGAGCCATCACGCCTGGCCCGTTGGAGGACTTTAATTTACACTTGGGAACCATTGCTCTGGCTGTGGTGTGGAAAAGGAGTAGGAGGCAAGATAGCTGGTTTTGTCCCTCCTGACAAAGGTTTCCTCCTCCTTCTAGACGACCTGAGTCTGTTAGCCAGCTCCAAGACGCCCTTCTCCTTGGTAGAACCCCACCGAGTCTGATTTGGGTGGCAAGTTAGAGCTTGGTCTACGCCTGGGGTTTCTAAAGCCCCCACACCTCGTGGCCCTTTT
AGGGCCGAGCCGGCCCAGGCCGGCCCCGGGGTCCTCGGTGCCGGCTGGAGGGGCTGGGCACCTCTGGGGCGGGGTTCTGCTCCACCTGCCCTCGGCGCGGACTGTGCCCTCGGCGGGCACGCGGACCGGCGGGGTAGGGCTAGGGCCCGGCTTCTCTGGGCCAAGGATCAAGGTCCCTGCCTGGGTTAGGCCCCCACGCATTCCAGTCTTCGGAACCCGGCCTCTGAAGAGGGCGCAGTAGGGCCCCAGCGGAGCGCGAGAACCCGCTCTACAGCCTATTGCTTCCCCGCCCTGGGCAGAGCCACCTGGACATGAGACCCGCCCTCAATGCCGAAGCC
AATAGATTATTATTATTATTTTTTTTTAGGACTGGGGAAGGGGAGCTTAACAGAAAAAAAATTAATAGAAGGAGCTGGTTAAACAGGTGCTAGAAGAGTGAAGAAGCAAAGAAGAAAGTAAATGCTGGAAGCAGCTACCACTCCCTGGTCCAGGGTACTAAGAGAAGAGGCTGGGGGATTAAAATCCAGAAACTGGAAAGAAAGGCCTGCCGTTCCCAAGAGGCGCCTGGTGCCAGTGCCTGGGCGGGTGGCGGGAGCGGGGAGAGGACACAATGTGGCTGGTTCCGGGAGTGCAAAACAAAAACAAAACAAAA
ATGAGCCAATCTTCCACGCCTCTCTCCATCTTATTTATCTTGCCCTTGCCTTGTTTTGGCATTGGCACATCTTTGAGACTCAGACTCAAACCTCCTATACCTCCTATACCTACACTTCTATTAGTGTCTTTTGATGAGAACTGTATGAGAAAGTTCTGTTGTAAATAGTTCTACTTTATATCCATACATTTTCTTCCTCCTTGACAAATAAATTTGTCTTTACTCTGTAAATATAATTTTATAACTAGTCTTCTCACCTTAGGAGTCCTCCTCAATCCTTTTTCA
TCTGTCCTTGTCTGTGCCCCACCCATCGTCCTGCTCAGGGGGCTCTCCATGAGGTCTCCGTGGCGTCTGTGTCCTCAGCAAAGAGCATTTAATGTTATAAAGATTTGTTGACCCGTCTTGTCTCCTTTAATAGACACTGTTAGGGCCCTGGGCACAGGATCCCTGGTCTCTTTTGTCCCCACATCTCCCTGGCACTCTGTACAGTGCGTAAGACCAGAACTAAATAAATGTCTGAGGGAATGAATCAGTGAAGAAATACTTCAGGTCACAATGAGGTTGCAGAGTGGCATGAGGCTGTTAAGATTCACCGTGAGGCGTGG
AATAAATATTGCCAAATCTAAGATGCCATCAGTTGTGAGATGCTCTGTCATGTATCATAAAGAAAAGACAAAAAAACTTGTCAATTAAACTGATTCCAAGACACATTCTAATTTCAGATGTAAAATGTGAGGAAAAAAGTGTTTTTAAAGAGCCGTGAAAAAATGGTAATTAAAAAACTAGGCTTAAATGTAAACAACAAAAATGGTAATTAAAAACTAGGCTTAAATGTAAACAACAAAAATGGTAAGTAGAAAACTAGGCTTACATGTAAACAAAAAAATGGTAATTAAAAAAACTAGGC
CTGAGCCTTCTGCTGAGGTTTTCTTTATACCTGAACGTGGCCGCTGGGAAATTTTTTCAGATCTCAGATCTAAACTGAGAGGCCATTCCTCAGCTCCCACTCGCCTCTCAAAACACACCTCTATGCTGGAGACGTAGTAACAGAGGGCAAGTTTGGTTGACAAAACGTATTGGCGGCATCCCTTCTCTTGTATGCTCAAGAGACCATGGTCTGGATTGGGATCAGTCAGCCTCAGTATCAAATCCTGGCTCTGGATGACCATGGCCTGTGACATCCTCTCTATAGGCCTCAGTGTCTTTATTGCATGTATAGGG
GGACAATGGACAGGAGACAAGTAGATGAACAAGATCATCTCAGGTCTTGATAAGTACCTTGAGCAAACCAACAGACATGTGGATGCATGGACGGTGACACTGAATGTGGCCGTGTGATGTAGGAGTGTGACATGCTGAGGCTTCAGTGATGGGCAGCTAGCCATACCATGAGTGTGTGTGCGGGGGCATTCCAGGAGAGGGGACAACAACAACAAAAGCCCGAGGAGAAAAGGAGTCCAGGTGTCTGAACTTGTCACAGACATGTGGGGGAGGTGGTGGGAGAGGCAGGCAAGGGCCACATCACATGGGCACTTTT
TCAAGCCCACCCACCAGATCCCAGCCCTCCGTAGTGGTGCTGCTTGTGGGGCGGCTCCAGCAGCAGGTCCTGGGCCCCCCTTCCTTGGCATGTCCCTGTTGACACCCTCCTGGGACACCGCTCCTTCTGGCCCGTTCTGAGCAGCCCACAGCCTTAGGCCCAGCACTTTTGGCTGGCCCACCGGCATCAACTAGCCACAGGCCCTCCATCAGCCCCAGGCTCTTGGCAGAACTGCAGGTGGCCCAGGGTGAGAGCATCGCTGCCTTTGCCACCAGGATCGATGGACAGGAGGGGCTGGGGCTCCCGGT
TTCATTTTATGACTGTTAGTCATCTTTATGAGCTACCATCACTGGCAAAGAGCCACCTAAATGAAAGGACAAGAGAAACAAAGGCAGCCACGGTGGTGCCGGAAACTTTTGAGATGGAGCAGGGCCTGGAGAAGAGAAAACTCTGCAGGTGTTAATAGTTCAGAGTCTGACGTAGCCAGTTGCACCACCAAAAGGTAGAGTGGGAACTCAAGCCAAGCTGTAGTTCTGAGAGCTCTCCAGAGCCTCTGAATCGCCTTATTTTCTGCCCCATTCCCTCTTGCCCCCTAATCTGAGCATCATGGGAGCTGCCCGGAGGAG
ACCCAGCCACACTGGGCCTTTTGTGCCATGTTTGGACTTGGCCAGGAAGTGATGGAGTTACGGGGTTTTAAGCAGGGAAGTGACAGGATCTGATTTGTGTGGGTCCCTCCAGCAGCCAGCACAGAGGATGAATAGACTATAAGAGGTATTGCAGCATTCATGCAACTGATGAAGCTAGAATGACTCCCCCCAGCTCCTCTGGCTCAGGCTTGGCCCCTCCCCAAACCCCGTGCACATCTCCCCACCCGTAGGGCCATCGGCTTCCCTTGTGGTATCCTCCTCTTCATCCTCACCAAGCGGGAAGTGGACAAGGACCGTGTGAAGCAGATGAAGGCTCGGCAGAAC
GGGGTTTCTCCAGGTTGGTCAGGCTGGTCTCGAACTCCCAACCTCAGGTGATCCGCCTGCCTTGGCCTCCCAAAATGCTGAGATCACAGTCCTGAGCCAATGTGCCCGGCCCAGGTGTTTATTTTTTAAAAGCCGTCGTTTGGCGTGGTAGCTCATGCCTGTAATCTCAGTACTTTGGGAGGCTGAGGTGAGAGGATTGCTTGAGGCCAGGAGCTCCAGGCCAGCCTGGGCAACATAGCAAGACCCCATCTCCACAAAACATGTACAAATTAGCCATGCATGGTAGTGTGTGCCTGTGGTCCCAGCTACTTGGGAGGCTGAGGTGAGAGGATCACTTGA
TGACATGTACCTGGGTAGAGTGCACAGTCATAATACAGTAATCAGAATGCCTGGATCCAGAAGGGATTCGTTGAGAACTTCTCTACTGAAGGGGCTCGTTAAGTAGACTTCATGGAATGGAATGGAAGGAACATGTGGCAGCGAGAAGCAGATATTCTAGGTAGACGTTGCCTTTAGGAAGGTAACCAGAGAAGTAGTTATGAGGAATGTGATATAGTTTGGGTCTACCTTGAGGAAGTCCTCTGAGACAGGCTTAAAGTCAATATTTAAACTTCATACCATGAGGAGAAAGTGGAGAGGGGGCAAGAGAAACACAAGCTAAG
GTGGACATAAATCTCCCTCCGGAGAAAGGACTTACAGCAGTCCTCATTCCTCAGAAGTTTCTGCTTAGAGTCATCTAAGAGATACTCCAGGAAGGCTTCTTTCTGCTTCCATTGCATCTCATTTGCCTGCAGTTCAAAATAATCTTTATGCCAAAGAGGCATATTTTAAGGTGACTTATTCTTGTCCCCTAAAACTTAGAGTAACAATGCATCAACTCTGATCTTGCCACAGTGCAGGTCCATCTAAACTCATAATTAAAGCTTATTCTACAGTGTTTCATGCACAATTTGATTTTTACAAATTCTTTTTAAAATTTACATTCCCATGGAATCTGCCTAAGG
GTAGGTGTAGTGGGACATAAGGAACCCAGCAGAGGACTTGAAGAATGAGATGAGACAAGCAGATTTCATTTCTTAAGCCATGTGATTCTAGGCCATTTGTGTGAGCAAGTGCTTTTTCCCACCCCCCCGAGAAAGGTAATGAGAAGAGTGTGATGACATATAACATGTTGAGACTAATCCTAAATTTGTTTTACCTTTGTCTCTGTAGTCCGACCTCACAATAGAAAAAATATCTGCACTAGAAAACAGTAAGAATTCTGACTTAGAGAAGAAGGAGGGAAGAATAGATGATTTATTAAGAGTAAGTATTAAA
GGACACTGGCACCCGCCCCCTCCTTTTTCCAGAATCAGCCTCATTATGTGCCCCTCAGGGATACTGGCACCCGCCCCCTCCTCAGAGGTCTGAATTTCAGCTCTGTGGGGCCCTTCCTCTAAGTGTCCAGGAAGTGTTGGTAATCCCAGCTCTTTCCTTTGCTCCCTCAGCCCTGGAGACGGCAGCTGCTCCCTGGAATTGCTTGCTACCTACCTGATACCTTACAGCTCTCTTTCTACCCTTCTTTTTACCCTTTTCATTACCTCATTAAAACATTACAACCGGTTAACCAGTTAGATTCTCTTTTCCAATTA
AGCTGCAGAAACCACACCTGGGAGGAGAATCAGTGGACATTTTCATGATTATCGTCTTCATTATAGAGACTATTATTTATTAAATGCTTAACGTGCATAGATGCCAGGCTAGGAGCATTACAAAAAACGTTCAGTTGAATCCTATGAGTTATGTACTATTATTCCCATTTTATAGGTGACACATTAATCTCAGAAAGTTTAAGTAACTTGCCCCAGATTACTTGCTATAAAATGGCAAGGCTGAGCACAAACCCAGGTCTCTTGTTTCCAAAGTCCTAAAATATTATCTTACATTGTTCCTCTTTTAGGAGAAAGGAAAGCAGTGAGGGCACCCAGTCCCCTCTCCCAGGAC
TGAATCTTTTCTCTGAATACAGTAAGGAGAAACCAAGAGGGTTGGTGTTGGTCCCTCACTTAGGGAGGAAAGCAGATTGGGGAAAGAATTAAAGAGAATTCCAACAATGAAACATTTATGAATACTAAATGTAATATTAATGAAATTGACACAATGATAAATTTTGTAGGGATTTAATAAATCTGTGTTAACTTTAGCGTTCTCTAGGTTTTATATATTGAAGGGAACAATTTTTCCAGATCTCGAACTTTTTAGCAGGCCCCAGAAAAGCTTTACTTACTTTTTTTGTTTGTTTGTTTGTTTTTATTTTGAGAC
AAACGTCACAGTTCAAAAATTGCTCTGGAGCTTTCAGACTTCATTTTTGTCCAACCTCATGCTTATTGTATAAAAGGACCAATTTCTGAAAAGCCAGACGATAGGGAGCACGGGTGAGAAGAAACCTGCATTATATTGTCAAAGGGCCGACTCTGAGATTGAAATTGATTCCATGAAGTGCACATTCACATAAATATACAAGATCCACCTCGGTTTAGTTTTATTTCCCCACACATCAAAATATCAAAACTCATTTTCCAAAAGATCAAGATGCTCCAAATTTCAAAAAAA
GGGCTCAAGACCCAGGCAGGGTCAGCCTCAGCCTCAGCCTCAGCTGCTGGGGGTTACCACCGCTGCGTTCCTGTCCCTTCCTCGACCTCGCAGTGGAGGGGTGGGGAGGGGCATCTGAGCCCAGCAGCACACCCCCTGCATGGCTGAGGGGTCAGGGCTCCTGCCTGAGGCTTCTGTCCTCCTTGTCCTCAACTCCCGTTGGCCCCTAGCTCCTCTCCTGAATCCCCTGCCTGGATCTGGCACTTTGGCCCACACTGGGAGGTTGGGAGCAGACCCAGGTGGGGTCT
AATTCAGGGGCCACCTTTGTGTGAGGTCAGTGGCAGGTCCCTTAGAGTGGGAACTTCTCGCTGGACAAAGGGGCGACTGAAGCTCAGAGAAGGATGAGAGGGGCCCAGAGAGGGGCAGTGACCGGCCGAAGGGCGCAGAGCCAGTTGGTAAAAGAGGGAGGTCTTTTGTGTCTCATCCTTCAGGCCTGTCCTGTTACCTCAGTGCCTTTGTCCTGTGAGCCTGGGTCGTTGATTCGTTTTAAAAATCACTTGATAAACAAATCACAGAGTCAGGTGCTGTGCGGGTGGGAGTGGGGACACAGGTCCATCCTTATGAGCAACCTAGCAGGAGCAAA
TAAAATTTCCTCGTCTTTCTGCAGACTGCATTGTGCTACAGCTCATAGACTTGAAATAATAAGAATCCCTCTTGAGGGGTGCCAGTGTGATAACGAGGTATTGGGACTCCCTTTCATTCACTTTTTATGAATTGTCCTGTGCATTGTGCTACAGCTCATAGACTTGAAATAATAAGGATCCCTCTTGAGGGGTGCCAGTGTGATAACGAGGTATTGGGACTCCCTTTCATTCACTTTTTATGAATTGTCCTGTGCAGCCTCTCTAAGATTATTCCACCAGGCTCTGCAGGTGAATATGTGTATT
ATAGCCAGGCTTCAAACCAGAGTCCTAGCTAACCGCCCTGTATATACCATGGGCTCATCATCTTCCCTGGTTCCAGCTCAGAACAGAGACTCAGAGGAACAAGGGCTCTGCGCTCACCCTGCCTGGTTAGGTCCAGCCTTTCCAATTCCAAGCTGTGTGACCATGGGAAAAGTGTTTGCCCACTCTGGGCCTAAATTTCCTCCTTGGTAAAAGGCACACAAGAGCAGTACTCTGCACGCCACAGTGGTGGGGTGAGCAGCAGATGACGTGGTGGGTGGAGGCCAGGTGACACCAGG
GAGGAAACAGACACTCAGGGAGGTTAGGTGACTCCGCCGTGGTCACACAGCTGGTGGGTGATGAAGCTCAGATCGAAACTCAGACCTGTATGACTCTAATTCTTGTGCTTTTTCATTTCATCCCCATCCACAACACCCACTGTCCTTTAACTATTTCACCCGTGATGATGTTGCAAGTAATTCCAAAGTTGCTACCTTAAATGTAAGAGAGCATTTTCTTACACAGATGAGTGAGTTTATTTATTTTCATGTGTGTGTGTGTGTGTGTGTGTGTGTGTGTGTGTGTGTGTGT
TGCCAGAACACGAGAGGAGAGAAGTTTTCCTGGACCCCTGCAGAGCTGCGCTTGGAACAGCCAGGCCCAGATGCTCACGAGTTTGCAGTCAACCTAAATGCATGTCTCCTCTGCACCCGGGACACCCAGGCCCTGTAGCCTTTCAAATGGGAAGTCAGGGCAGTGCTGCAAAACCTCCACAGTGCGGAATTCCGGGAAAATTCTTTACAGAGGTGTGGAGGTGGAGGAAAGCTTCCTGGGCAGGCCTTTGGGGTCGTCCCCACGCAGGCGCTTGCAGCCACCCCAGCTCGCGCGGGGCCGGGCTTTGGGGTGTGAGAGCTGGGACGGGAGTCGGGTGGATGCCTGGCCGGAGCCGCCAGCTCCCCTC
CACCCTCAGGATCTTACTGCCCCTTTTCCCAAAAATCTCCACTCCGGCAACCCTGGCCCTGCATCATTGAAGGACATTTAAGTGATATAACATATTGTTGCCTCAAAAAAGTTTTTTCCCTCTTCAACAGCTGGGACAACTGGATAACCACATGCAAGAGAATGATGTTTGGCCACTAACCACACCATACATACAAATTAACTCAAAATGAATCAAAGACTTAAATGTAAGAGCTAAAACTTAGAACAAACAGGAGAAAATCTTCACAACCATGGATTTGGCAATGGATTCTTAGATAAGATGCCAAAAGCACAAGCAACACATGGAAAAAAAG
TAATTTTTACTTCCCACAAATAAGTGAGAACATGTGACGTTTATCTTTCTTTGCCTGGTTAATTTCACTTAACATAATGACCTCCAGTTCCAACCATGTTGTTGCAAATGACAGGATCTCATTCTTCTTTATGGTGTTCTCAAAGCCAAAATATCTTCAATTGTTTGGACCATACTAGAAGCAGGCACAAAGTCAGACAGCCTTCAACATTCAAACAGAAATGGACACCAACACTCTTCTGGCCCGTATTTGGGCTCACTTAGGAAGTTAAAATGAGATCTATAATCT
CTGTGGCAGGAGGCACCAGCCACATTCACATTGTCACCCCAGCACCCTCTCCTCCCGCCTCTGAGATCTAGGGCTCCCTCCCCCACTTCCCTTTTTTGCAGATGAGGAAACTGAGGCTCCCCTGGGCTCCTGCCCTTCCCGCTGGGCCCCAAGGCACTGACTGGTTCTCTTCCCCTCCTGTCTGTGCAGGGCAGCGGCAGTGATGACACGGAGCTGCGGTACTCGTCCCAGTACGAGGAGCGCCTGGACCCCTTCTCCTCCTTCAGCAAGCGGGTTCGTGAGCCCAGCCTGGGCAGGGGAGGGGAGGGGCATCAGCCCAGGGAAGCCCAGGGGTCCCCCCATCACTTGGCCCCCATCCCTGAGCACTCGGCCTTC
AGGCGGATGGATCACGAGGTCAACAGATCGAGACCATCCCGGCCCACATGGTGAAACCCCGTCTCTACTAAAAATACAAAAATTAGCTGAGCATGGTGGCATGTGCCTTTAGTCCCAGCTACTTGGGAGGCTGAGGCAGGACAATCACTTGAACTCGGGAGGCAGAGGTTGCAGTGAGCCGAGCCGAGATCCTGTCACTGCACTCCAGCCTGGCGACAGAACGAGACTCCGTTGTCAAAAAACAAACAACAACAACAAAAAAAACTATTAATGTAGGGAACAGACCTCAGATATTTGGAGCCAGATGAAGATGCCATCGGGGTTACTGATGCCTGGTATGCTGATA
AAAAGTTGTCTTAAGAGAAATAAAGTAATTATTTACACAAATAATTATAAAGGTACCCTGGTGGTATATAGTACAAAAGGAAACTTCTGTGTTTAGTGAGAGCTCTGTGTCTTTTGCTGGAAGATGCTGGTTTATTTCAGAAATTTAGAAGCTGGAAATATACTTCAGACATGTTTTCCATCCTCACGGAATTTGTCTCTTGCTTCCTGTTTGTGCAGCTATTGTGACTGATGTTTTCCAGGGGTCCATGAGGATCTTCACTAAAAAGCTTCCCCATCCTGATCTGGTGAGTTAATTGAGCCTGGGTCTTGGACTGATTCATATTGCTTGAGGGGACGT
GAACAGGGATAAGCAGAGCCTGCCTGCATAGGACTACGAGGACACAGACGCAAGGCTTAAGGAGAGAAGAGAGGCAGAGAGGAGACGGGAGAGGCCAGGGAAGACAGAATGCTGGGGAGAAGTGGAGAAGGCAGAGGCAGGCAATGGTGAAAAAGGATAGGACCCTGGTGTGTTTGCAGACAGGCCCCTGATCCTGCTCCAGGAACTCCCCATCACTATCACGCCCACTTCCAAGGCCTCCCTGGGGATAGTGGTGGCTCCTTCCGAGGCCCTCCTCAACCGTCCACAGTCCTAGGAGGGGGCTTGAGAACAAAGTACAGCTGGCTCAGGACAAGGTTTTGTAAGGGTTCAGAAGAGAGGGTTGGGAAGGGGCAACTGTCCCAGGGTGGAAGGACTAGGAGGGCAGAAGGGTGGGGAGGAGGTGTCTGCGCACCTACCACTTCCAGCGGAGCTGCTG
TTCTGCCTTTTCCAGAAGAGGCTGGAGGGACTACCTACCAGTCCCCTTCACACCTGATTGCAGCTCGATGATACACTGCAGTAGAGGGGCTGCAGGATAAATGCTTTGAAATGTAATAGTCTTCATGGGCTTTATAAAGTAGGAAAGTTTTCCACTTGCTTCCTTAGCTCCTGTTGGGTTTCCACTTTGCAGGTCATTGCTTTCAGAAAAACATGTGGAGCATTTGGTAACCCCATCTTAACTTGGGAGGGTGTGTGTGGGGCTGCACTTTCCAACTACTGTGAGATGG
ATGAATTGGGTGCCAGTGGTGGGGGCGAGCATGCATTGGAGTGTTCCTTGTGGGCCAGAGGTGAGCCCCAAAGGAGAGAGCTGTTCTGGGGCCATTCAAATTCTGTCCAAGAGGTCTCTGCAAGAGAGCTGGAAGGACCACACATGAGCAGCCTGTCTGAGAAAAATCTGTTGCTGCTGTCTAGGTAAGCCTCCTTGGTTGTTCTCTGGCGAGACTGAAGCGCCCACACAAGCCATCCAAGGAAAGGAGTCGGTTTTGGTCATCCCTCCCAGCGAGAGGTGGCTGGAGACATCTGCAAATGCCAGGAAAAACCCGCTCCAGATTGTACTGGGTCTGACCTTGACTTTTTTTCCTTTATCTTCTCCACGCCTGGAGGGACCCATGGCAGAGCTAGAAAATCATCTGGGAGA
ATATGAAGTGATAAAAGGGGCCAACCACAACCCCTTTAAATGAGAGCTGTAACACCAGAATGCGTTTAAACAATTAAAGCTTAAGATGACATCTACCCCATCTCTGAGGCTGCCAAATCCTCATAAACCCTTGCAACTTTACGTGCATGAAAGACTGGGTCTGGCACTCGGGATCCTAACACAAAAACTAAAAGAAATATTGCAACCAGTGGCTTATTTCTCAAAAGGATTGATACAGTGGCAATGGGCTGGCCCCCTTGTCTCAAAGCAGTAGCTGCCGCCTGCTTGTTGCTCAAGGGAGCTGAGAAGCTGACTTTGGGTCAGCCCAT
TCCCCACTGGGATGATAAAGAGCTATTCTGCTTTGGGCTCAATGAGTTCTGAGCAAGTCTCTGTGTTTGCTGTGAGCACAAGCTAAGGTCTGCATCTGGGTCGGCATCAGCTTGGTTGTATGAGCTATTAGCCAAGGGAGTTATTCAGTGGGTTGAACTAAGGGGAAAGATATTGATAAAAGAGGCTTTAACTGCAGGCATCAATTCATATGGAACTGTAAGTCCAAGCTCCCCCTTTTACTATCTGGGGTAACTTGAGGAAGTTACTTATTTCCTAGTTCTGTAATCTGCAAAATGGGAGAAATC
TTTTTTCAAAAATAAAGGCTTATATAAAATAATCCCTCTCCTCGCCAGCCAAAGGCCAAGAGCAAACAAGATTTTGGAATAAGTTAGGCTGGTCACAAGAGCCATGACCAAAGTAGTTGTCAGACCTTGTATCTAGTCTAATCCCATTATCTGAAGTTCCTGATTAAAGTTCTTGATATTTCAAATCATCAAGTTACAGTGAGAACTGCTTCAGGATTCTTAAGGATGTTAACTAGAACTAGTCCTAATAGATGGCAGACATCCAGATTCTCGGGCTATGAGAACATCATT
AGCTAATTTTTTTTCAGTCCCTTATTCCCCAGCAATATTTTTCATTTGTGATCAAGGATTTAACTGAATAGAGAAGCATGAAACCATTAAGACAATTTCATGGAGCTCTTTTTCTCCCCTACAGAAAACAGATAAACACCTAAATTCTGGCTGGGTGCAGTGGTTCATGCCTGCAGTCCCAGCACTTTGCGAGGCCAAGGTGGGAGGATCACTTGAGCCCAGGAGTTTGAGGCTGCAGTGTGCTATGATTGCACCACTGTACTCCAGCCTGGGCAACAGAGTGAGACCCA
TACTCAGTGTTAATGCTAATAAAACTCTATTTACAAAACAGGTGTTTATTTAGAAAAATAGCCGTACCCATTTATTTGTGTCTGGTGGTTTTTGTGCTGAAACAAAAGAGCTGAGTAGTTGCAACAAAGACTCTATGACCTGCAAGGCCTAAAATATGTATTATCTGTCATTTTACAAAAAAAGTTCACTAACCTCTAATCATGGGACATATCACTAGTTCTGAAAGATGCTTTGGCTAGGAAAGGCTATTCCCTAGTTGAATATGTTTGGGAAATCCTCCATTAACATATTAAGCA
CCCTGTGACCCTTCAGAGCCTGGGTTTGGGGGTGGAGGGGGTGGACAGCTGACCAGGTGCCTGGCGCAGGCCCAGTGTGGTGAGGCTGGGTCGCGGAGGCCAGGCCAGGCCAGCGGCCACGACCACCCACCAGGGACCCTCAGCGTCACGACCCCGGTCCCAAGACCCAAGACAGCAGGACATGGGGGCACAGCCATCTCTGGGGGCCTCTCCTTCCCCCCGCTCTGGGTCCTCAGTCATCAGTGCAGACATGGAGGTGCAGGTGCACGCCGTACACCCTCACCTGGGGCCCCTGGCCCATGCCT
GCAAATCACACATGGCATAATGAGTGGCACACTGTAGCCATTCAATCTGGTGAATGAATTTAAATTATGCTGGGTTGGTTTTTTAATCACAATGAAACTTAAAAGACATACCCAATTTTTAACTCTCAGACAAATAAAACACATTCCCAAGTTTAGCATCTTTAGACAGTATTTTCCATCTTTTGTCAAACATATTCACTCAGTCATTTTACAACTGCCTATGTACTCGTTATAACTTGAACATAAATTTCTCTTAGATTGTGTAAATGTGAGTCTAAACAAATCACAGCAAAGGAAAACGTTTATCTGAA
CGGTTAATTCCCCCGTCCACTGGCAGGAAGAGAGACAGCCTTCAGAGAGTTTGGGACTCTCTCATTCCCGGAGAATTAAAAGCCTCCGAGACATCCATTTTAGAAGTTCTGGTCAATCGTTCTTAAAGTGCGGTCAGAAGACCCCTTGCGTCTGAATGGTTTGGAGCACTCATACAAGCAGAATCCCTGCCCCAGTCTTGAGTCTGGGAACGGAGAAGGGAGCGTCAGCGGGGTGGTGAGGGGGTAGCGGGGAGGGCGAAGTTGACCGTGCCAAGCCGGCCCGCTGGAAGAGCTGCAGGGACCAGACGGGGAGCAGACGGAACAAGCGTGCTGATGG
CTCTCCCACCACTCCCCCTCCCTCCCTTTACTCTGGCCACTCTGAATGTCACTGGTCCTCCTTGAGCCCTCCTGAGCCCTCTGCCCAGAGTAATGCCAGAGTGGAGGCCACAGCTGAAGGCAGAGGCTGTTGGCCTGGGGTGGAGAGGGGAGATTCCTCTGGGTGGAAGGTGACATTGGGCAGCCTTGGATGAAGTGAATACCTGGTGTGGGGAAGCAAAAATAAATAGAGAAACAAACGGATTAATTTTGCTTCTTTCCAGGGACTTGATTTTCTACAAGTGCTGCTCCAAGAGGCTTCTACACCCCCGCAGGGAGGCAAGCACCGTTTTGAGGTGGCCGGGCTGGCGAGGAGGTGCAGACCCCAGCCAGCTGGAGGGGCTCTGCCCTGATGGCGTTCCCACTCCCACCTCATTCGCAGGGCGCCGGGGAGGGCTGCAGGTGTTCTATTCCCACCCGGCTTGCAGCGCAAGGAGGGGAATCGCCTGACACCTTCCCCTTCTCCTCTGCCCCGCTTCCTTTCTCTGCTCCCACAGGTGGAAGTCACCAGCGGAAACAACCCTTCACTGTATGGAGGGCTGGGAGAGAGGGGCCAAGAGGGCCCCGGGAGAGCCACTGGGCGGCAGGCAAGGGGCGGGGCAGTCTCCCTTCCGGCTTCCGGGACCGAAGGGTGAAGGGCAAGGGGAGCTCAGGGAATGAACGAGTGCTCCCGACTAATGTTTAACCCACGACTCCGAGACTCCGACTGGTCACAGTCCTGCAGACCTCCAGGTCCTGCACAGGCGACGCAGCGCTCCACTGGCCCGGAATGCGCACCCCGGGGGAAATGGAAAGTGCCATTGAAAT
AGCTAGATTTTTATTAATAGATAACTTTATTTGAAAATTATCTTTAAACGAAAGAGCAAGGGGAAAAATGGATTCTATCCTTTGCCGCACTACTAAAAAGTAACTTCCATTCAACTTATTTCAAAAGAGAACGTCGATATTGATATGCAATACTTTTAATTGTTTTAAAATATTTAATTGTGTGCAATAATTTTTTTAACTGCTCAGTTCCAAAGCTGGAAGTTGAAGTGATGTTTTTGACAGGGAAGACTGAAGAAGAGACCCCATTGCATCTTCATCGGAGCTGGAGGACAAAAAAAAAATTCTTAGGACACTTA
GTTGGCCCCACTCTGCGGCCGCCGTGGCCTGCGCACCGACATCGATGCGACCTGCACGCCCCGCCGCGCAGTAAGTATCCGCGCCGGGAACAGCCGCGGGCCGCACGCCGCGGGCCGCACGCCGCACGCCTGCGCAGGGAGGCGCCGCGCACGCCGGGGTCGCTCCGGGTACGCGCGCTGGACTAGCTCACCCCGCTCCTTCTCAGGGCGGCCCGGCGGAAGCGGCCTTGCAACTCCCTTCTCTGGTTCTCCCGGTTGCATTTACACTGGCTTCTGCTTTCCGAAGGAAAAGGGGACATTTTGTCCTGCGGTGCGACTGCGGGTCAAGGCACG
CCTCGGTTCGAAATGCTTCTACGTCTCACTTTACCTACCCATCCCGCTTATAGTGCATCCCGTTCCCCATCCACCTCTTTCTTTTCATCGGCATCTACGCACCACATGTATAATCTCTCTCTCTCTCGCCTTGAAATATACATTAATGCAACTTATTAAATGCGACGATGAATAGTCAACATTTTTTTCGCCTGTTGGTTCCGCTGATCCAAGCAGGATTTATTTGCAGATCTCACGTCCAGGAGCCATAATGCATGATTTTTTTTTTTCCTTAAATAAAATTGGTCAAATGT
CTATCACATTGACTTCCAACCCCTGCCCCCATGCCTAAGTGTGAAATTCATGATTAGATATTTAGTGAGGCCCCCCAGGTACAAAGGGCCCTGGATGGGAACAGGGTAAATTCGAAGACGTGGCCCCTGCCCTGAGACAGGCTTTTTGAACTGGCTTAAGATAAGCAGTAGATGTAATGGGTTAACCTCCCTCCTGTGCATCCAGAGTGGTGTTGGTTATGCATCATCCTAGGAGAACTGAGAAAGCAGTCACAAGTTGTCTGTGTTCTGTGGCTCGGATGAGAAACCTCACGCATATGATCTGGAGGGGACAGGGAGGATTCCT
GGCTTAGTATAGGTATATTGAAAGTGGCATTAAGTCAGGAGAAGCCCACGTTCTATCTTTGCTATAAGCTCCCTGTCGCTTAATTATATTTCTTCCTTTGCCTTTGTTTTCGTATATGTGGCTATTATTTCTTTCATGGTCATGATTCTCAATCAGAAATTATGTAGAGGTATTTACTTCACAGTTTTAAGTTTTTACTTACACTGCTTTTGATCTGAAAACATTGCAAGTCTTATTTCAACCTGGATATAACTTAGAAAACAAATAATTATGGTGCAGCAAAGAGAGGAAAAGCCTGATTTCCT
TTCATGCCCGCATTTCTTTTGTTGGGTGCTCTGGTCCACAGGGCTCCCTCAGGTAGGAGCCACAGTTGGCAAACAGGTCTTATCCTTACTGGGTCGGCCCTGTGGAGGGAGGCACACACCACCCCTCTATCAAGCTGCGAACCTGGGTGTCTCATCTCTCAGTGATGCTTGGGCACCACCTAAGTCAGAAAGTCCCGCCCAACTGGGAGCTGCGGGAGTGAGTAGTGTCACCTAATCTGCTGTCCAAGTGCATCCTGAGGGTACCAGGGGTTGCAACTGCCAGCAGAGTTTAGGCAGAAGCTGGACCACTGGACTGGAAGCTCTAACAGGCATTGCCCACCTGGCTA
TCTTGCAGCCACATGAGTGGTTCTTTTACTTAAAATTCAAGACTAATCCAAACATTATTTTCAATACCTTCTTATTCTTAACGTTCAGATTTAATGACCATCTTCCACTTCCATTCTGCCCTCTTAACTGATCTATATAAAATAAGATAGGGTTGATGAACATTGACCAATAAGGATATTCTGGATCTCTTAAATTCCCTATAAAATTGCATCGGTCCATTAGCAAATGGACCCCAAAAGTCAGTGCAAAGCCCTCTTTTGTCCATATTCCGCATTGCAATCCCTGTTGACAGGCGTG
CCACGACGACACAGTGGCAGAGGCAGGATCAGACTCTGGTTGGGGTGGTCTCTGCATGTCTCCCTTCATTCAACCCCTATTTATTAGGTTCCTAGGCGGCGCAGAGACTCACGTTAGACCTTCCTGTGAAGGGGGAAGGTCTGCTCCAGCCTGGGGGGTTTACAGGCCATTGGACCTCCACACCTAGAGTCCCCCATTGCTTCCTGGCCCTCACTCACGGGGATGAGCACTCACACAAAACTCAACCAAAGCTGGACACCTGCCAGCGGGAGGTAATGGGCAGCAGATGGATTAGCGACCAGGAG
AATTTATCTTCTGTCTCCTGAGTCTTGCACAGCATCCGGCACACAGTAGCGCTTGGCAAATATTAACTGTGGTTGCTATTTCGGGCATCTGACAAATGAATATTCACCAGACCTGGCCAGATGTTAGCATTCGCTAGGATTGTCAAGAGGCTGAGATGCTCTTCCTCCCTCCCGAGATCCCTCACAAGGTATTTTCTGCATCCCAGGCCAATGAGACACTTTTTTTCCCAGAACACCCTTCCATCATAGAGACCCCTACAATTAGATCCTGAGAAATTCATCCCCCATCGGCATCCTCCCCATCTTTTCCCCAATCCACAAAACAT
GCTTCTGCTGGAGCCACGTGTTCCGGCCTGAGCGACGTCGCACGTGGCCTCCTGGCCGCAGAGCCCATGGCGCGGGGGGCCACTCTTCTGACGCAAGGGTCTGTGGGGCCGCGCAAGAGCCTGGGGCCCCCGACCTTCCGCCGACTGGCCGTGGGCTGGCCGCAGCCCAGCTCGGCTCTGTCTCGAGTTCCTTCGCTGTTCAAAGCAGAGTGGCGGCCACGTTCGGGGGCACTGGGGCGAGGGGTCGGGCGTCGGACGGGGCCCTGGGTCTGTACCGTTTCGGGCTCGCCGGAGGGGCTGCAGGCAGGGCGGGTTTCGGGTTCCACCGCCAGAATAATTCGGCAGTTCTGGATGGGGCCCAGG
CTCTTGTAGAGACAGCTGCAGGGCCCGCAGGCCAGAGCCCCTGGGTCAGAGCAACAACTGCCTTGTGTTTTCTCCAAAAATGAAGATTGCAAAATCCTCGTGGCCTCGAGTTCACAGCTGTGGAAAGAAACTTCACGAGGTGACGGTGGGGTCAAGGGGCCCGGGTGGGGACGTGGGGACCACAGGGCAGGAATGAGCACCCACGGAGAAATGCAGTCCCGACCCCTTCCACCCCTTCAGGTCTGGCTGTATAAACTCGGAGAGGAGGCTGCTCTTCTCAGCTTTTCCCACGTTTCAGTTTTCTCTACATCTGGT
AAGATAGTGAGACCCCCATCGCTACAAATAAAATAAAATAAAATAAAAATTAGCTGGGTGTGCTGGTGTGTGCTTGTGGACCCAGGTCCTCCGGAGGCTGAGGTGAGAGGATCACCTGGGCCAGGGAGGCCAAGGCTGCGGTGAACCATGATTGTGCCACCACACTCCAGCCTAGGTGGCAGAGTAAGACCCTATCTTTAAAACACAAACAAAAAACAAACAAACAAAACTGCCAGGGATGAGATAGTTCAGGCAAGACTGTGCAAGTCCACAGCCCTGGCAGTTCCTTCCTGTGTCTCCCAGACAGAGGGGCTGAGTTCCAGAAGAAGAGGGTTTCACCGTCCCGCGCCCTCCCCTCCATCCTGTGTCTGGCTGCCAGGGGATGTTCCTAAGCCCTTCAGGTTCCTGCTGGCCATAGGACAGTCCCCGAGTGCTCTGGCCTGGCTCTCGAGGA
TTTGTTTTTTTAAAGACGGTCTTGCTCTGTCACCCAGACTGGAGTACAGTGGCAGGATCACAGCTCAATGCAGTCTTGACTTCCCGAACTCAAGCAAGCCTCCTGCCTCAGCCTCCCAAGTAGCTGGGACTATAGGCGTGCACCACCACGCCCAGCTATTGTTTGTATTTTGTGTAGGGGGTGGGGGTCATCTCACTGTGTTGCCCAAGTTGGTCTCAAACTCCTGGGCTCAAACAGTCCTCCCACCTCAGCCTCCCAAAGTGCTGGGATTACAGGCATGAGCCACTGCACCTGGCCTCCCATTGTCTTTCTGTGAAGGGGTAGATCCTGCCTTGTTTT
AGAATCGTAAAAGGGAGAGGCAGTTTTAATATGTACGTACTTAATTAAAACATCTAGTTCTGGGTCCTAAGGGGATGGGGAACGCAGTCTCTGTCCTATAGGAATGGTGAGCGTGTCTAGCGCAGGGGTTGGCAAACTGTGGCCCACACGCCAAATCTGGCCAACCGACTGCTTTAGTAAATAAAGTTGTATTGGAACATGCTGATTTAATTCTGTGTTTATTGTCTGCGGTTGTTTTCTCGCTGCAATGGCAGAGGTGAGTAATCGCAGCAGAGACCTCCTGACCTACAAAGCCCCAAATATTTACTCACTGGCCCTTTTCAGAATCAGTTTGCCCACTCCTGG
CCCTGATCATCTTTTTTCTTTTCTTAGAGACAGAGTCTGTCTCTGTTGCCCAGGCTGGAGCGCAGTGGTGCAATCATAGCTCACTACAACCTCAAACTTGGGCTCCAGTGATCCTCCTACCTCAGCCTCCAGAGTAGATGGGACTAAAGGTGTGCGCCATCATGTCCTTCTAATTTTTAAATTTTTTGTAGGGATAGGGTCTCACTAAGTTGCCCAGGCTGGCATCTAACTCCTGGTCTCAAGTGATCCTCTTGCCTCGGCCTCCCAAAGTGCTGAGATTACAGGTGTGAGCCACAGCGCCCAGCCTCCTCTGACAA
CGCGCCACTGCACTCCGGCCTGGGTGACAGAGCGAGACTCCGTCTCAAAAAAAAAAGGAAAAAAGAAAAAGAAAGCAGATCAGTAGTTGTTTGGGGGTGATGGGGAAGTAGAAAGGGCAGAAAGCAGGATCACCGGGGGTAATGAGGAAACTTTTTGAGAGGATGGATATCTTCACTATCTTGAATGTGATGATTTGAGCTGTATACCAAGGGTCAGATACCAAATTGTAATCTCGGTATATGCACAGTTTATTATATGTCAGTACCTCAGTAAATCTGCCTAAAATGTTTAAAAATTACTGTAATTATACAAAATACATTTTATGAAAAGGAA
AACTCTAGCTGAAAAGAGACTAATACAGAAATATCAAGACATGCTGACCACCTCAGAAAGAAGCATGCAGTGGTGGTTTTTTCTTTTTTCTTCATTAAGGCATTTAATTCAATGTTCAACATACAACAGGTGCTTAACAAATATTTGGTGATATCAGTAGGTCTCTTTTTAAAGAAAACTGAATAAAAAATGATTTTTTTAATTATTAACCCGCCTTATTATTACTAGTAACCTGCCTTTACAGAAGTTTTTCTTCTATACATAATCCAGTATCACAC
GTCCATTGAGTACAGCTATGGCTGAAGCCTAAAAGCCCTGGACCAGAAGCAGGTTAGACACAAGACATGGGCGCACTGGGAGCTAAAGGCACCAAAGGGTGTGACAGCAGCTGGAGCTGGGTGGTCATTTTCAGAGCCATTAGACTTGCAATCACGCAAAGAGGCTGGCTTTCTTTTTTTTTTCTTTTTTTGAGATGGAGTCTTGCTCTGTCACCCAGGCACCTCCTGGGTTCAAGCAGTTCTCTGCCTCAGCCTCCCGAGTAGCTGAGGTTACAGGCGCCCACCACCATGCCCAGCTAATTTTTGTATTTTTAGTAGAGACAGGGTTTCACCATCTTGGCCAAGCTGGTCTTGAACTCTTGACCT
TAGGTTTGTTATATAGGTAAACTTGTGTCATGGGGGTTTGTTGCACAGATTATTTTGTCACCCAGGTATTAAGCCTAGTACCCATTAGTTATTTTTCCTGATCCTCTCACTCCTCCTACCCTTCACTCTCCAACAGGCCCTAGTGTGTGTTGTTCCGCTCTATATGTCCATGTATTCTCATCATTTATTCCCACTTATAAGCGAGAACATATATTACTTGGTTTTCTGTTCTTGTTTCAGTTTGCTGAGGATAATGGCCTCCAGCTCCATTCATGTTCCTGCAAAAGACATG
AAGCATGGCTTTCTGCTAGCATTCCTAGAGCGGAAAAGCAAGTCAGCCATATTCTTTACAAAAGATTTCCTATGCTTTGTGAAAGATTAAGATGAGATTTATGGGTTCACAAAGACAATGTTTCCGTTTTTTTAACCATAATCTATAGAAAGAATAGACTTTAAAATATGAGCTGACTTCTATCTATCCATCATCTATATCTTTCTATTTAGGCATCCCTATCTATCTATACAATCTCTAAACCTTTTTAGAAATAACTCATGCCATACACATGAAACACTCTGTGTTTTTCCAT
TTGCATTCAGCTCCCACTTGTCCACAACATCGGCAACTCTAAAGCTGCTGCCCGGTGCCTGGTTTCCCAAACTACCTTGCAGAGGTGTGTGTCTGTCTCTCTTAGTGGTGTCTGTAAGGCCCTTTAACTGTACTTTTTTTTTTTCTTATCACTGTTCTACCCCATCTCCTCTTCTTTTTGTGCGTAGGTATTTCTGTTATCATTACTGTCATCTTTTCCAGTTATGTAACTCCTTTTGTTCTTATACTGTTAGTATAACCCTTGTGTCCGAGAACCAGAGATTCCAAATTAGCAGGGGATCCCGTCAGGTCATTCCAAACAAAAT
ACTCCCAGCAAGGGAGCTCTTAGAATACAGGCACCAGAAGGGGGAGGCCAGGATGGGGCACACTCCCCTCAGGGTCCTTGGTCCGGCTCTCCATCTAGCCCCAGGGACACCCCTCTCTGCTCCAACACCAGCTTTGAGCCCCAGTCACACACCCACCCCAACCTCACAACCAGCTCTCATCTCAGCCCCTCCCATCAACCTGGAGACCCCTGCCCGAGAGCCTGAGCCCCAGGGACACCCCCTCACACCGACTGCTCACTGCCCAGGTACGGCAGAGGCCGAGAGCCAAAGGCCGGTGGCCTCTGGAAAGG
CACTAGGAGCGGGTGCAAAATACTCTTGCCTGTGAGGCCTCTTCAGGTCTTCGGTTTGCTTTAGTTGGAAACAGGAAGCAGGGTCAGACCAACTTGTATTCATTTGCTGAGAGCTGTTGGAGCTGTGACTGATTCTGACAGATCAAATACCATTTATAACACTCCTGTGGGGGACACTTTAACCGGGGATGTTAGTGCTAGCCCCTCCAGAGACTAAGTATGTTTGCGGGATGTGAGGACCCCTGGAATATACAAATATGCATGCTAATGAATTTTAA
TTTTAAAAATATTTTCTATATGTACTTTCATTTTTAAAAACTCAATTTAAAGTGCAAACTTGTGGAACAGAAAAAGTTCCACAATGACTAAATTCTTTACTAAACAATTACTAAACAATTCACTAAACTAAATTCTTTAGTAATTGTTTACATTTTCAAGAGTTGGGTGCTGTATTCATAGATGAAACAATAAGTACTTACTATATTCTAGTCCTGAAGTTTATTCAAGAGATATAAGGTGCTCATAGGCTAGTAAGGAAGAAACAAAAAAATCAGC
GCCTCTACCTCCCGAGGCTCAGGTGATCCTCCCACCTCAGCCTCCCAAGTAGCTGGGATCACAAGCACGCACCACCATGCCTGGCTAATTTTTTGTACTTTTTGTAGAGATGGGGTTGCCCAGGCTGGTCTTGAACTCCTGAGCTCAAGTGATCTACCCACCTCAGGCTCCCAAAGTGCAGGGATTACAGGCGTGAGACACCATGCCAGGCCAGAATTTGAAGTTTTGAGTCCTGCTCTAAACTTTGAAAATGGCCACAGGGTGTCTAAGTAGATCCTTTTATCTTGTTCCTTCTCTCTTGTTCCTTCCC
TTACAATGGTAATACATTTCTGTCCAAAATGTTAGGAGAATAACTCACTCTCCCTCTGATCAGCTGTCAGACCTTTGACTTCTTAATTTTTTTAATGAGAAAACTGCAGACGGGATGTTATAGCAGCGGCTGTCCATGATCCTAGCATGTCTCCTCGAATCTCTTGTACCATTTCCACGTGCCCCTGCCCAGCTTCTGTGTGTTTTCGCTTCTAATAGCAAAAGGAGGCCTGGAGCCATTTTGTTGGCAGGCACAAAGAGTAGGTGCTGCACGGGAGTTTATTTCCCATCCACCCCCAAACAAACGTCTCTAAGAGTTGATGGAGTAGGAAAGTCAAGCTTGCCTGGTTCCAGGTGGAGCAATCTTTGAGGTGTAAGTTACACTCCA
TTAGTTCTGATGGTAATTAGAAATTGTGATGAAATTGGCACCTGCATAAAAGGCATATTTTAAACTTTTTTTCCTGTTGATTATCACATTTTAACCTCTGATGCTGATGATACCTATGACAAAAATATTTTTTTCCAAACGAAAAAATTGTACTTTGCTTTATTTATGACCATAATACTTTCTTATTAAGAATCAAGATTGGGGCCAGGTGTGGTGGCTCACACCTGTAATCCCAGCACTTTGGGAGGTCGAGGTGGAGGTCAGGAGTTCAAGACCAGCCTG
AGTGGGCTGGTGTTGGCCAGGGTCATTGCCACCAATCTGTCTTCAGGAACTCACATTCAAGGGCAGACCAGACTCTAGGCCCTGAGAGGCTGGTTCTTGCCTGCCAGGTGAGGGGGAGAGGAGAGCTGCCCCTTTAGGACCCCTCAGTCTTCCTCAGGAAGGATGTGGTGGCCTCTGGCAGGGATGACAGACAGCGAGGTCATCACCCACAGTCACTGCAACTGCCACTCTGTTGCCTCCTTCAGCCAGGGGCAGGGCCCTGGGGAGAGGACAGGATGGCAGCCAGCAGCCCAGCTGGAGATGCGGAGCCTGG
CCAGTTGCTCAGCTGCTTCACCATCACTGGGTTTTCTGAATTCTTTTCATTTAGTCATTCTAGTGGCAATAGGGTAGTATCTCATTGAGCTTTCAATTTGCATGTTCCTGATGACTAAAAATGTTGATTACTTTTTCCTGCGCTTTTTGTCCATTTCGATATCCTCACTTGTGAAGTGCCTATTCAGGTCCCTTGCACCTCAAAAATGTTAGCTATTATTTTGTATCATACTAATTGTGCTTTTAAGTTATCCGTATATCTATCTACTCTCCAAATA
GCAATGAAAATGGCTGTGTCTGTGTGGGTCTCTGTATTTTGGTTTTGGTTTTGTTTTTGTTTTAATATAGCATTAGTCCAGAATAGGATTTTCATGTGGATACCATTAAATCCTCACAACCTTGAAAAGTAGGTATTATTAATCTCCACTTTATAGGTTAAGAAATCAAGGTTCAGTGAAATTAAGTGATGTGCCCAGGGTCATAAATGCAAAAGTAGTGTACTATTAACTCCTACCAATAGCATTTTCAAAGCAATAAGGCTTTGATTACTGAAGAGTATGTAATAACATCCTATTGTCTAA
TTGGTGACGGCCTCGTAGACGGTCGGGGGCAAGGCCAGGTAGAAGAGGCGGTTGGCCTGTGACCCCAGGTGGAGGGCATTCATGTGGCTGTTGAGGCGCTGGTAGGAGGCTGCATCATCGTACTGGCCAGCCACATAGGAGTTGCGGGCAAAGAAGTCCTCCAGCTTGAGCTTCTCCTCTGGGGTGGCCTGGGAGACACGGACAGACAGACACACAGACAGATGTCAGCCCCTCTCTTTGAGTCCGTGTGTGTTCTGCCCCAGGGGAGTGGAGGGTCTTCCCTGGAGGTCCAGGGAGGGTGCCCTCAGAAGTCAGTGTCCCCGTCCCACACTGGGTTCAGCCCCATCTTAGCAGCTCTGCACATCCAGAGGG
CAGAGGCAGCCCGAAGAGCCCACCAGCTGTTAACTTAGCTAAACGTCCCAGCAGCCTGGCCCAGGCATTTAGGGAAACCACTGTGAACTGAGGGCCCTTTTGAGCCAGTGACCTTACTTCAGGTAGTGAAATGGGTTATTTAGTTCACTCCCAAAAGAGTAGCTGCCACTTTTTCACATATACCTGATACCATGCTAGGGCCCAGAAGCTGGGCTTTTGAATATATAATTTCCATTTGAGCAGGGAGGCTTATTGGGTCCCTTTTACCTTGCGAGA
GACAGGGGGCCCTTCCCTGCCTGGCAGCCGAGGCAGAGAAGGAGAGGAGACAGAGAGAAAGAGAGCTTATGCCATTATTTCTGCATATCAGGGACTATTTGTATTTTCACTAATTTACTACTGCTATCTAGAAGGCAGAGCCAGGTGTACAGGATGGAACATGAAGGCGGACTAGGAGTGTGACCACTGAAGCACAGCATCACAGGGAGACGGTTAGGCCTCTGGATAACTGCGGGCGAGCCTGACTAATGTCAGGCCCTCCACAAGAGGTGGAGGAGCAGAGTCTTTTCTAAACT
CCATGACAATGGAAGTTTCCCAGCTGAAATTCAAAAGCAGAACAGTTTTTCTAAAGGGCTGTAAGCAATAAGTTTAAAGTGACAAAATTATTTAAATCACTAACATTGTACACTGCAAGCCTTTTCTGTTTCTTACCAAAAACATAGTTAATAACTCACTATTATCATTGATGATAGGAAAATAAAGAAATTATGGCAAATATAGCAAGTCATCAAAATTGTGTCCAACTATTACAGATCAAAGAAAGAAGAATAAAAGTGGTAGAAATGTATCTAAGTATTCTCAT
TAACCTACCCTATCTCCTCTGCAGATACTCCCCTTCTGCTGGCACTTGAAGAGAACAACAGTATATCCTCCAATGTGCGGTAATTTTGTATGTGATTTACATATTTATGTGTTAATGTGTTGTGTGTTAATAGAGAAAAAATTTTATATTACTGGTCTCCCATCTGCCAGAGGAGGCAGGAAGGTGGGCACTAGGGCATCATTGAGTGATGTTGTTGGTTCTTCTAAAAATCAAGGCTCTTTGAAGACCACCAAGACTCCAGACATTCTTACTTTGGAAACGGGAAGATTTGGTTACGCTTTGTGTCCCCATCCAAAT
CAGGTTCTGTTCCCATTGGCTTTTTTCTTTGATTTGGAGTCATGGCCAACATCTGAGTCCCTTGAGATCTTGACCCTGGGAGTCTTTATCCACCTCTCTCCACTTAAGAATGCAGGAAGCTAAGGACAAAAAGAAGGAGCCACAGTGTGGGATAATTACAGCATCGTATGGCTGCCTTGGCTTTCAGTAAGAGTTGTTACAGCTAATGTTTATTGGGTGCTTATGTCATTTGAAGCATTGTCTTAATAAATCAACACAGCTTGATGAGGTTGGTACTCTTAGACCCAGTCCCATTTTACAGATGAGG
GGCTGGAGACTGGCACTGCAGAACCCCTCTAATGCTGGACTGACCAGAATAAATGAATTTTGGTGGAAATCATAATTGGGAAGGGATGACTTTATAGGCACCACCTCATGGGAGACATCTGCACTGGCCGCAGCTGAATGGCCGGAAATACACGGGGCCCGAACTAGTGGCTTCCTAAAGACCACGTCTCATTTATCTTCTCCTTTCTAGGAAAGCAGCTCCCCAGCTTGAGTGACTACTTTAGACTTGGTGAAATTGTGCCTATATATTTTTCTCCTTCTTCTGTTATTTTCCCTTCATCCCAATGCAGCCAC
TTCCATTCAATACTAAAAGATACTTTTGGTATTAAAACTGTTAACTGGAATCTTGTTCTTTTTATAAAATACTGATTTTATTAAAATTAGATTGTTTCTAAAATACACTGGAGTTCATTATACACCAAGATTACACTTACTGCGAATTTATGCTGCTGATTCATAAGCACCAGAGAACGAAGTTCATAATGAAACCACTGACATCATTGTGTTTAAATGTACATAAACCTTTGCTATTATGATCTGTTTTATATTTCATATTTACCTATGAATGATTTATTTTCCATAAGAAACTCTAATATGGCAAATGAACAACAG
GGAGGGGAGGGGAGGGAGTACTGTTCTCATTATAAAATCATTACCTGTGTGCTTCAGCCAGGTGCAGTGGCTCATGCCTGTAATCCCAGCACTTTGGGAGGCTGAGGCAGGTGGATCACTTGAGGTCAGGAGTTCGAGACCAGCCTGGACAAGAAGATGAAACCCCGTATCTACTAAAAATACAAAAAATTTAGCCGGGCGTGGTGGTGGTCGCCTGTAATCCCAGCTACTCGGGAGGCTGAGGCAGGAGAATCACTTGAACCCAGGAGGTGGAGGTTGCAGTGATC
CCCAGCATCTTGGGGGGCTAAGGTGGGAGGATCACTTGAAGCCAAGAGTTTGAGACCAGCCTGGGCAACATAGTGAGACCCCCATTTCTGAATAAAATTTTTTTTAATTAGCCGGGAGTGGTGGCCTGCACCTGTAGTTCCAGCTACTCGGGGAGGCTGAGACGGGAGGATTACTTGAGCTCAGGAGCTGGACGCTGCTGTGAGCTACAATCATGCCACTGCACTCCAGCCTGGGTGACAGAGCAATACCCTGGCTCTTAAAAAATAAATTAGTGATGTGGAAGCAGAGAAGT
AAATAATTGTGAAGGCATAAATGGTGATATTTTAAAGTATTAAGAATGGCATGGCCAGGCATGGATTCTTATAGGAACCACGCTATAGGATTATAGGGTGGTTCACACCTATAATCCCAGCACTTTGGGAGGCCGAGGTGATACAGGAGGGGGCAGGGAAGTGCTGGGTAGAGAAAGGCGGGGTCCCTGGCAAGGGCTCCACCCTGGGGCCTGTGCCTACAGACCTAACTGAGAACAGGTACTCCTGTTTCCATGCCCAGATATTGAATTTTCCAAGACCACTCTGGCCCACCATGCCCCTCATCCTGTGCCCATAAAAAC
TGAAAAGAACTGTCAAGTGAAATACTTTTTAGCACAGTAACTGGCTTTGTGGGCTCTAGAGAAGAGTTAATGAGGCAGTGCATGTTCTTGGCCCAGAGTAAGTGCTTAGTGAATGCTTTCTAACTCCGAACCCCAGCCACATCCAGGGACTGGGTGTTGAGCAAAAGGGGCCTTCAAGATGTTCAAGGCACTTGGATTTTCTCCTGTCTCTCATCGGCTTTTCTTAACGGGCCTCAGTGGGTGCATGTGATTATCCACGTTTCACCTATGAAACATGAACAGAGGAGACTGACTTATCAGTGATTCTTCCGCGGGTTCGGACAGGGCCTCGATTCTGTTTTAAACTCCAGTAGTCCCTAGAAATTGTAGCTCCCTC
CACATCCAACTATTTAATTTTTTTTTTTTTTTTTTTTTTTTTTTTTTGTAGAGATGGTATCTCACTATGTTGCCAGGGCTAGACTCGGAACTCCTGGGCTCAAGTGATCAGCGCTCCTACCTTGGCCTCCCAAAATGCTGAGATTACAGGCATGACCCACTGTGCCTGGCCAGCGGCAAGTCCATTCAATCAACAACTCTCTAAGAGCTTCTCATGTGCCAGGAGCTGGGCAAGGAGCAAGGCAGGCAGGATCCAGTCAATCACGGGCTCATGGGTTAGTAGGGTGACCAATAGCCAAAAGATAAGACTAATGAGGACACACTTATAAACCAGTATCTGT
CTGTGGGGTGGAGTACCAGGGGACACAGAGGTGCTGGGGTGAAGCGTGGCTTCAGCTGCGTGGGATCAATGCCAGAGGGGATGAGGTCAGCTCCGACCAAAGGTGTGCCTAGGTCCGAGAGGAAGCGCCAGGAGCCTGAGGCCTGTGTTGCACGGGGCAGGGAATGGCATCCTGGGCTTTCTTGCCTGCCTCCCACTCTAGCCAGATGGAGCAATGGACTTGGCCTCCTTGAACAAAGACCACAGCCTCCTCAGCTTCTGCTTGTGTCTCCAGCAGACAGCGCCTGCAGCCCCCGGTCATACATGGCCAC
GCTAAAGGAGAAGAAGAGAGCTCTCTGCAACCCCAAGAGGACAGGGAGTCCTCTCAGCATGGCTGGGGCCACAGAGATGCCTCTGAAAGACAGGGAAGTGGGGTCCCTGGAGAGGGTGACGCCACTCCTCGTATTTCTCATCTCCCCTTCCATCCACATTCTCAGTGCTTTGTGATTTGGAACTGACAAGAAGGGGATCCCTGAGACAAAGGGAGGATGAGGGGCTGCCCTGGAGGAGGCTGTGTCCAAGGTTGGTGCCAGGCCCTTCCTAGAGCCTATCGGCCTCACCTGCCCCTCACCACCCGCAGTCCCTTTTCCCCATATCTTC
CCATCCCACCCGCACAAGACCATCTGCGGAGACCACTGGTAAAGACAAGACATCGGGGCGGCACCCACCTGCTGGAGGAGGCCATCCAGCGCGTCCTTGTCCGCCTGCGTCAGGCCGTCCTTCTGCAGTCGCAGCAGCAGCTCAGCCTTGCGGTAGGGCCGTAGTGCCAGGAGGTGCAGCACTCGGTCACGGAAGGGCCTCTGGGACACCCCGCTGCCCCCACTCACGGCACTGGCACCACTCTTCCTGATGGCACTCGCCAAGTTGATGGGGGTTGCCCGCTTCCGGGAGGGCACCGCGTCTGTTGCACCTGGGGCTGGTTTCCGAAACTGAACCTTCTTGC
TTTCAAGAGATTTGTGATGGTGTTTCATAGTCTAAAAATAAAGGATCCGCCCGCAGACATTTCTCCCTCCACTACCCTCATCATATTAGCTGCTGCGTTTTCCTCTCCAGATTTTGATTCTATTATTTTTTATTATAAATGAAAGGTCAAGGAATACTTTTCGTATTCCATAATAGGATTGGTTCTGGAAGAATCTTTGAAAAAAAAAATACGTTCAAGACATTGGGGCTGGGAATAGAACGGAAGCATCTCAAAAGCATGTTTTTCTGGTTAAGGAAAGCACACGAGAACGTTTCAC
GATGGCAAGCAGACAGCAGGACCAGGGGACAGCTCGTCACCCAGGAAATGTGCAGGCCAGAACTCCATGGTGAACCCTCCCACATATTTGCCCTAAAGACACAAACACTGGTTGAACGGAGTTGTGGCAAATAAGAAAGAGGAAAACCCAACCCAGAATACTGCGCTGTGTGTCAAATGGCATGCTCACTCATACGGTTCTTGTTAGGGGGAAATGCTGCTGAAACTGCAGAAATTTTTCCATCTGAAATTTTTTGCATGTATAGTTTTTTCCCCCTCACCGAAATGAAAATGTCACTGAAATGCCAT
GCTCTCTGCTTGCTTTTCTCTCTCCTATTTTCTCTCTGCTTCTCTCCAACTGCCAGCTGATTGGGTCAGGCAAGTCCATCCCGTCCCGAGAGCCCCAGCCCCACTTCGACCTCTAAACAGATCCTCCTCTTCTCAGAGACCTCCCTTTCCAAGCCTGCCTGGGCGGGTGTCCTGTGACTTGACAGTGGCTCCCCCAGCCCCAAAGCCAGCCCCCTTCATCTGTGACTTAGTCTGTCATAGTGGTGAGCTGACACATCCAGGTGTGACCGTTGCTGAAAACTTGGGCCCTTTCTGTGGTATGCCCCTGCCCTGTTCTATAAATATCTATAAATACTCATACATATATATACACCTACACATGGCTGACCGCCTTGCCTCTAGCACTGGGAATCAGTCACCATACTGTCCTTGTGGAATCTTGTGGCCCAGCAAGAGGAAGCTCTCCCCTGACATTGCCCCTCCAAAGTGTGCCACCTCCAGTGAGCCTCCCTGTCATGCCTGGCCTGTGGACAGCCAGCCCCCGCCATCCCTCCCACCCCCCACCAAGCATGGGGGTGCTGTGCAGGCAGCTTTGTGGCCTGACAGTCTCTACCAGTCCTGGTGTCCCTTGG
AATTTGGGTACCTAGGGAGCATGGATTTGATATAAGCATTATACTGTCCTGACACATCAAGCGTCTTGAGAGAAACTTAGTTTTTCTTTCCCATCCAGTTTCTTTCTGCTTTTGGTTGCTCTCAACTGCTTTCAGTCCTCCTCCTCCTTCCCTCCACTCCCAACTTTATAATTATCAGCAGTCCAACTATATGACAAACTGTTAATCTCTTCTACTAAACTGACTGCAGGTTTAGGCTCAATTCGAAGAACAAAATACTAGGGAGTATCAGGAGAGAATACCTCTCCCTA
TCATAAAAGGAGCTCAGTTTTTTTAAAGGCTTTCATGTGAATTTTCAGAGCCTGGCAGCATCTTTCTGCTGTGCTTAATAGCGAAGGGTGAATGCTTCATTTTCTACCAAAACACGCCTTCCACGTGTGGGGATCTCCAACGGGCGTCTGGAGCTCTTGGCTGGAGAGGCTGCCTCTGCCCCAGTGCCAGGTGCGCTGGAGAAAACAGGCATGGGAGCACAGGAAGGATCACGGCTGTCGCACAGGAGGCATGGAGCTGACGGGACCTCCAGGGGCACAGGATGGGGTCAGGATAGGCGAGGACCTTTGGATGGCA
CACATAGGCAAGGCACTGTTGTACCTGTGTGATGTCAACTGGAGCCCATGTGCCACAGCAGCTGAGACAAGAGGCAGGTGAGGGCAAGAGGATCTGAAGCACCATCCTGGGAAGCATTAGAAGAACAGGACTATAGCAACTGTTTGCAACTCTGCACTGGGACATCTAGACCTGTGTCTTGGTGGCAGCCAGTATAATGTGAAAAAGCCAGACTCTCCCAGAGACCCAAGTGACACCAAGCACGTACTAAGTCTGAGCAGTAAATGGGACTTCACAGGCCTTTGTGGTCTTCTGAAAATGTT
GTGAGAGGCTTCGCAGGGCCCCAGAACTATCTGAAACTTTCTGTTCTGCAAGGAATTTGGTTAGGCGGCCTTCTCGAATACCAGGGCATTCTCTCTCAGAAAATGGAGCTCAACAAGAACTGAGGGCAGGCCAGGGCGGGAGTGGGTTGGCAGCTGTATGCTATTCAGCTTTTACCAAGTATTGGGTGAAATGCACGAAATTTAAACGGGAATTCCTGTTTGCTATTTCCCTGCTTGGCTGGAGGAGGTACTGACACAGGTATCAGATAACTGATATTGAAACAAGAATTCACAATTTTTATTGACAACTTGGA
ATACACCAAAAGAAGACTTTCTAATAGCTTTAAACAGAAATATATATGCAAGAAATTTCGTTGCCCCTGTAATGACATCTTGACATATTAGATAATGTGTGTTCAAAGCAAGAATAGGTCAATGTTATGTCTCAAAGCTGTTTCAGGGCTGCTCTGAGAGATACTGTACTTTTCCTGGGGATTGGAGTGAGCATTATGTAGTAGACATTAATTTTAGAGCACAGTTCTCTTTTAGGTCACATTCCTTTATTTTTCTATATTGAATTAACTACCTGACTGGTGGGAAAATTAAA
ACACATATGGAATCACAAACTAAAATAAGGGTTTTGAAGGAGTTTTATTACATAGGTTAATTGCCTCTAAAACTTGGTGTGACAGAGAAAGGGGATTTTCCTGTCTTTGGTTTACATTGAGTTTTGGGCAACCTTCCCACATGGCTGTCCGGCATTAGCTGTTCTGTACAGATGCCCTGAGTCCCTGCTTGCCATGTCACTGTTTATTACTGGGGTTTGTTGTTGTTGTTGTTGTTGTTTTTGAGATGGAGTCTCACGCTGTTGCCCAGGCTGGAGTGCAGTGGCGTGAT
CTTCGGGCTACACAGTAGGTAAACTCCTCTCCCACCTCCTCCACCTCCCCTGGCCTGGCCTCTCCCACCCGGCGTGGCTGAGCAGAAGTGTGTGGAATAGCTGGATGGGAGTGTCAGTAGATGCTAAGGGACAACTAGACATGTCACTGCAACCCTGAAGCCAAAGTAAGCCAGGGTGCCTCAAATGTGCACCACCTGCCTGGCAAAACCACTGTGGGGTTCTGAGGATCCCAGTTCTACTCAGGAAAAGGAGAAAGACAATCCTGGGATCCAGGTGGAGGGTGGAGGTAGAGAAGGAAAAGGAGCC
TTAGATTCTGGCAAAAGCCCCACCAGAGCCCCCGCCAGAGCCAGAAGGCGGTCCCTCAGGTCAGGAAGGGGTTTTCCTGCCGCCGGAGCCGCGACCTCGGCTAGCGGTGGAGCGGGGCTTCGGCGGAGGGAGGTGCGGGGCCTCGGCGGAGGGAGGTGCCGGGGGCGCCGCCCACGGCCTCCTGGGCTCGGCGCGCGGGGCCGGGCTGCGGTTGGCCACAAGAGGCATCCATCTTCCCGGACCAGCCAGGCGTTTCCTAGCGGAGCAGGGGCGGGAGCTTGGACGGAGAAGGGCACAGGCCGGAGCGCGGTC
CTGGCTCTCGTCCCCTCTCTTTCTGTCACTCGCTCCATGGGTTGACTTTATTCTCAAGCAGGCTCTTTCCCTGTGGTGGTCAAGATGGGCATCTTGCAGAGATTGTGGGGATAAGCAGCCCCACATCCTCCCAGATCAGTAACCCCAAAAGTGTCCTCTTGGAAGTCTCAGCGGATCATATCTGGAGGAGACCCCGATTGGGTCTGCTTGGATCCTGGGCCCATCCCTGAACCAGTCGTCGTGGCCAGGAAGATGGGGAACTCTGGTCGGTCAACTCCAATCACATACCCGCCTTAGTGGCAGCTGTGGGAGCCACGGCCAGGCCGGCTGAGTGATGGCCCCTCCAAGACCATAGGGCGAGGGCAAGAAGTTTCCAAACAAACT
TACTGGAGTTAGGTTTAGGTTCAGAGCTTCTCTAGAAACTGCCCAACTCATGCTGGTCTAGCTAAGCCCATCTCCAAAAAAAGAGGGGGCTCTACCCTTGGCCTCTGATTCGGGGCTTTATTTAAAGACATAGGAGTGAGGGTGAAGATTGGCTTTGGAAGACAGCAGAGCCAGTGCCTCCCCACTATGGAGCCGTTTAGTTAGGACCTTGCCACTCAAAGAGCATCCACAGACCCGCAGCACTGGTCTCACCTAGGAGCTTGGTAGAAATGCAAAATCTAGGATCCACTCTAGAGCTGCTGAATCAGAATCTGCGTTTTAGATTAAC
TTGGACTGAACAAGAAGCTGTGCAATGACTTCCTGAAGAAGCAGGCTGTGATTGGCAACCTGGATGAAGGTGCGTCTGGGGGAGGCTGCTGGCAGGAGGCGGGCAGGGCTGGGGTCAGGAGCCAGTGCTGTGCCCGCTGGCGCTTCTGCACTGCCAGAAGGCATGTCGTGTTGCAGTCGGAAACGTGGTGCTGAGCTCTCGGCAGACGGCCCCTCCTTTCTCCCCAGTCTGTATAGACAGACGCACAGGACACCTCTCGTTCCATTTGGAATCCATTTCTGCTAGATGGGATTGCGGGCATTGGGGCCATAGCCTGGGTGTTCACAGTCAGGGCAGAGGAAGAAGG
GAGTTTCGCTCTTGTTGCCCAGGCTGGAGTGCAATGGCATGATCTCAGCTCGCTGCAACCTCCACCTCCTGGGTTCAAGCTATTCTCCTGCCTCAGCCTCCCGAGTAGCTGGGATTACAGGCATGCACCACCACGCACAGCTAATTTTATATTTTTTTAGTAGAGTTGGGGTTTCTCCATGTTGGTCAGGCTGGTCTCGAACTCTTGACCTCAGGTGATCCACCTGCCTCGGCCTCCCAAATGCTGGGATTATAGGTGTGAGCCACCGTGCCTGGCCCAAGAGAGGTTCTTAAA
TGACCGACCCAATCCCCCTACCCGCCCTCTGCCCGCTGACCCGGTGGTGAGAAGCCCGAAGGTAACGGTGGGGGGAGAGAAGGGCACGGCCTCTCCCCCCACCTAGGGCTGTGGTGCTGGTAGCCATGACGGTGGTGGCCGTGGCGAGATGCCCCCTCAGTGCATGAGGGCACATATCCCGGTGGTGCCTTTAATGGTGACAGGTTTGTTTGCAGACAAGGGTGACCGCTGGTGCTGCCCCCAAGCTGGTGTTCCCCAGCACCAGTGCGTTGGGGGTGGGCAACATGACACCCCCCCACCTAAGCCGGCCTCCTGCCTTCTCTCCCTCAGTCTCAGGGGCCAGCCAAGCCCCCACCCCCAAGGAAGCCACTGCCTGCCGACCCCCAG
TATGAAGCCTACTCGGTCAACAAACAACAAACAGTTTAATTAAAGAATCCATTACACAGATTACAATTATCTCAACTACTCCAACCCCAAGACATTTTTACAAAAGCAATTTAATTTACATAAGCAAGTCTGACAAGGTCAACAGGAGAAAGCTCAGGAAGTCTGGAAAACATATAAAGACATAAATCATACTCAATCTAATTAAAATCAGTCTGATTTCACTATCACCAAAACTCCTCACCAAAACAAACAAACAAACAAATGAAAGAAACAGTTAACTGAATGTCCTCAAT
CCTGGCAGTCCTGGCTCCTTCCGGAGTGGCCAACCCAGCTTCCTAGGCTGAACACCGGACTGGCCTCCAGGAGCAGGAGGGTGATGAGGAAAAAGGCAGCTCATCCAAGCTGCTGTCTAGTTATCCCCATCTGTCCATCTGTCTCCTCAGCAAACACATTCTTAGTCACCACCTGGAGCCTGTGACTCTCCCAGTTATCTAAAGGGACAAACCCTTGGCCTCCTCTTCCCACTGGTGCACTACTGTGCAACCTGCACAGGCTGTGGTCATCTGACCCACTTCCTCTCTTTCATTCA
CGTCCCGAGCCAGCGACATGCCTGGCAGCCTCCCGCCCACCTACGCCCCGCTCACCACCAAGGAGCTGTCAGCATCACTGCCCCCAACGGCATCTGGCAAAACTGTTGGGGGTGAGCCAGAGGGAGCACCCCCGTCCCCAACAGCGCTGAGTTGAGAGCCACATCTGTCTCCAGGCACTGCCACCAGCAGGAAGGGAGGCCACCCTGAGCCTGGGAAGACTCCGGAGCTGGGTTATCTGAAGGCCGGGAGTTCAGGTGGCCCCAGGCAGAAGAGGTGGCACAGTGAAGGTCCACACATGGGAGGCGGGCGGAGTGGCTGAGCCTGAAAGTTGGCATCTGGGCCCACCAAGGACAGGCCTGCCATGTTTGAGCCCTGAG
TTTATAATGTGAGCAAATCAAACCGATTAATTTTTCAAATGTACTGTAATATTTGGGACTACATTTAACAGCAAAGTTGATAGGTTGCACTTTGTAGACACGAGTTTCAGATTTATTGATTTTGATTTTGCAGTTTTCTTTTGGTATTTGGGGTTGAAAACAACCTTTAACCTTTTCATAATTTTACCAAACTCGTAAACTAGGCCCTTTGCCTGTCATCTCTAATGGAAAATGGACCTGTTTGGGGCAGTTATGCCATGTTTGTCTCTTTCTCTTTGTTTGTGCTTCCAATAAATGGAATTTATTTC
CTCCACCACCCGCTTCGGGTTTGGCGCCTCTGCCCTCACTCTGAATTCTGTGGCTACTCCCTGGCAGGTCCCCTCCCTTTCCTCCGGCCTCCAGAGGCCTCCGGGGTCTGGAAGGCTGATAGCCAGAGCCCTCAGTGGCCTCCATGTGCTTTAGGGAAATAGATCTGACTCTCATTTTTTGCTTGTGATTTTGGGAAGCTCTTTTAACTCCTCCTCTGAGCTTCAGTGTAAACTAAGTGATTAAACGGTACGTAATGACCAAGGGCCCAGTATTGCTTGGCCTCCAGGGAGCCAGGACA
CTGAAATGCCTTGATAAGAGTTAAGATCTGAGCAATGGTATGCTGATATATGTTTAGCAACCAGCTGTCCAGGAAAAAGAAATATATGTGTGTGTGTGTGTGTGTGTGTGTGTGTGTGTGTATCTTATACATTTTACTGATATAAAAGATTGCAGCACAGTAATGAAATGTACAACATATTTTATTATAAATTCTATATAGAAATTGACTCACAGAATGGCTATGCTTATTTTTACCAAACTTTGGTGTTGATTGCTAACCCATAATTGCAATTCAATCATGTTTTGACAAACAGACTATGAATA
TTTTCTTTTTTTTTGAGACAGAGTCTCGCTGTATCGCCCAGGCTGGAGTGCCAGTGGAGCCATCTCGGCTCACTGCAAGCAAGCTCCGCCTCCCGGGTTCACGCCATTCTCCTGCCTCAGCCTCCCGAGTAGCTGGGACCACAGGCACCCGCCACCACGCCTGGCTAATTTTTTTGTATTTTTATTTTTATTTATTATTATTATTTTTTTGAGACGGAGTTTTGCTCTTGTTGCCCAGGCTGGAGTGCAATGGCATGATCTCAGCTCACCACAACCTCCGCCTCCCAGATTCATGCGATTCTTGTGC
CTTCAGAGCAAAAACCAGGTCTTCCCTTTGTCTTATGAGACAAAACAGGGTCTCATATATGTACAGATCCAATAAATAAAGGTTGAAAATTTTAACAGATGTAAAGAGGACTGATAGGGAGACTGGAGACAAAAAAGAGACAAGGAGAGAAGCAGATAAGAAAGTTAAGGGAAGGAACAGAGAGACATTTACAGAGGAGGCAAGAAAGTGGATGGACCTGGAACTCTAGACAAATTGATTCCTATCTCCACAGCCTGCTTTTTCTCTATGCTCCAGACAAAGCTGGATTTGAATCCTGGCCTTACCTCTAATAGCTGTGCAGCCTTGAGCGAC
ACACTCGCTCCGCTTCTTCTCGCTAAACCCGCGTATTTTACAGCAGGTTTCCTCAGGGTTCGGTGACAACATTCGCATTTTCTAAAATGAAACTGGCATAAGACGAAATAAACAGCCTGGGATGTCGTAGAGTCAGGGAATATGGTTGTCATTTCTGGAAGCAAAAGGCTTCTAAGACCCCTAGGGAACGAGCAGATAGATACTGGGGGGAGGGAGAGGCATGCTGGAAAAGGAGCGTAAAAAATAGGCTGGCGGTGGCTTTCTGGGTGCTTCGGAGGTGTCCTTGAAGCGCATTCTCAGGTCGGAATCT
GGTGAGAAGCAGCTCCACGACTCAGTCCTCACTCCCTGCTCTTCTCTTTTCTGGGTGAGCTCATCAATTCCCAGGGTCACTACCTATTTGTTGAGGTTTCTCAAATCTCTATCTCAACCCAAAGTACTTCCTCCAGGTTTCAGTCTCACATAGCAGACTACTTGCTGGCCATGATATTCACACAGAACTCAACAGACCCGTGCCTACCAACCAGCTGCCCCTCCTGTAATCTATTTTTCCCAGCTGATGCTAATATCACTCACCCAGTTATCCATACTGAAACCTGCGCATTGCACTAACGCCTTTCTTCCT
GGGTGGGAGAAGATGCCCACCCGCCCTGAGGTCTGCGGGCCCGCACTGTGGCAGGGAGAGAGGTCATTTTCCCCAGGGGCAGTTAAAAGGGGCCTCTTGGAAGACATTTTGAAGCTGGGTTTCAGAGTCCTGATGCTGTCCCCTGAGGGAGGGCAGCCAGGTAGAAGGCTCAGCAGGAGCAGAGGCCCGAGGTGTGGCTCTTTGGGCGCAGGGTGGGGGCACTCCCTCCTACAGAGGAGACTTGGATAAAAGGGCTGATTCTATGTCCCTGGGAAGCCACCAGAAGGTGCAGGCCTGGGCTGGAAGTGCTGAGACTCTATGAGCCCCTACCCCTATAGAAG
CAGTCCTTCAAGATAGATATGATAATTCATGTTTTGTAGATGAAACGGAGCTTAGCTCTTTTAAGTAACTTGTTTTATCATTGTATAGCTCTTACATTAGGGAATTAAGGTGAAAACACAAGTTGCTCTGGTGTTAAAGTACATGCATTTTTCACCGTACCATGTCTTCAAACAACAGTGGCAAACCAGACCGACTTGTACTTTGTCCTGGATCTGACGCTCCCACACCCTAGCAACTCTAGGTACGTTGGCTTACCACTAGAGGATAGGTTTCTTCATACATGAAATGACAGTAG
CGTGTGTTGCCATGGTCAAGCGGTGGCCAGGCAATGTGGATTGTTTATGCTCATCGAAGGGAGAGGGAGCGGCCCTGCTCTCTAGAGGTGTAAAGGGTAAGGTGAGAGCCGCCAGTCAGAGGAGATAGGGGATTATAGCCCTAGGGAGATGACAGGAAGATTGCACAAAACAAACAGGATTCTCCAGGAGCTGGGAGCACGGGGAGGGAGGGAGGCTGAGCTCGGCCTGGCATCCTGTCTGACTCGGCTCCCACTGGGCTCTCCTCTCTCTGGCTTCTGTTTCAGCAGGCTCCGGGCTTAGTGCTGTCGTCTCTCAACATCCGAGCAGG
CTGGGAGAATTGTAAAATAGAGGAGCTTGAAAAACCTTTGAGCTGCCTTTGTTCTAAATCTGAAAACTGAAGCCCATTGTTCCCTCATGTTGCACTATAATGAGTGGCGAAGGTAGATCTTGAATCCAGATCTTCTTTCTGATCCAGTGTCTTAAAATCAGGAAGAAAGTTGCTCTGAAACATTCAAGCTTTCTAAACTACCTACTCAGAGACCTGTGCTGCTCCCTTAATTGCTCATGATGGCTAAAAAACTGCATTCCGACCCCCTTCAGTTCCATACCTGTGTGCATGTCACGATTTGGGGCTTGA
CCACAGCTGCCCCTCTATTTTTGTAGGGTGATTCTACAGAACTGGGAAGGTAAGGAGTTGTAGAAACCCTCTGCCACATTTTATTCTTTGCCTTTCGTAGAAAAAGATCATACTTACGTTGCTTTGACTCACTCTGAAGATTAACCTGGAATTGCGTCTCTTCTTGGACAAGTCAGAAGTCCTTTCAACTATCCTTTTCAATTATCTTCTCCTGTCTGGTAGTTTCCCATCTAGAATTTTAATTCACGAAGACTGGAAACAGGACTTCACAAAATGTCATCCTGGCACATTTTCCAGG
ACTTTGCATATAAACATGTCATATCTGTATCCTATTTCTGGGACAGAGCCACGGCGTGTGAAAGCCAGGTATCTCAATCTCTGGTTCAGGATCTACGATGTCATGTTGTTATCCCTTAAAGTGATTATTCTCTAATTATTTATTGAAATTGTCTTTCCTGAATTCCTCAAATCAGAGTCCAGATCCTCCCCCAGACACGGGGTCTGGGCCACTGAATAATACAGTGGAGGGCTCAGGAAAGCAAAGGGGAAGGAAGAAGTAGAGGGGATGAAACAGAAAGAAGACGAAAGGAAGGAGAAGAG
GTAAGCCTCAGTGCTGAGCCCTCCCCACCGCCTTGGGGGCAAAGTTGAGTTTCTTAGGTGGGGCTTCAAAGCCCTGCAGGATCTGGCCCTGCCTCCTCTCCACCTTTATTAAGCGCCCCTATTCCCGGCCTCCCCAGCTCTGCGCCAGCCCCCTTCTGTGTCATGTCACTTATCCTTAAGCCAAACCCCACTTCACTGACATCCTCTCCCCAACTCCATCTCCAAGAATTCACTGCCTTTCCAATCTTCACCATCTACCTTGCCCATGATGGAGTGGCTGGAAGTAACACCCCCAGGCCAGATCCCTTGTGCCCTGCACGTGATGGGGATCTCACATTTGCGCCTGGGGAAATATGGG
ATGCCATGAAAATGGCACACTTAACGTTGGTATATCTAAGAAATCTGGGCAAGCATTAGAGTATGTTAAAGGTTGGAAGTCATTTTCACTTTGTAGTTTTAATGTATTCATTCGTGGCCTAATTTTTTGATGGATATGAGCTTTTTAATAAATCCCTAACCTGTAGGTATATGCCAGTTTGCACGTGGGTTTAGTAGGAAATGAACCAGTGGCGCTGCTTGTGCTTCTCACTCTCTCTCCACGCTGCCACTGTTCCTGCTTCCACGTAACTGGCACGGAAGAGGACAGCTAGCCAGAGTGTTGCTCTCCTTTCTTTTTTGGAACTAAGAAGGCACTGTGTATCCAGCAGCTGCCAGGAAATGTCGCTGATAAAGGAACTGGGCCA
GCTTCCCTCCTCCTCGTGATCCTGGTTCCATAGCCAACACTGGGGCTTTTGTTTGGGGTCCTTTTATCCCCAGGAATCAATAATTTTTTTGCCTAGGTGCCTGACTCCTTTCAGATTCCCTCTTTATCTTCCCTCACAGTTTGGAAAGGATGAGGGTTATCTTCCTCGATTCTTCCACCCTCTCACTTTCCTGCCTGTTCCCCACTCCACAGGAGGGAGCTGACGTTGGCTTGAAAGGAGTAAAGTCAACATCTGCTGCTTTCCTGTGGACTCTGGTGATTCATAGAGCCGGATGGGGAGAGTCAACAGGAAAAAAGGAGGGAGGAGGAAAAGCCACAAGAGACATTCTGTACAATTCCAAGGA
TCCATACTTGGAAACTAATCATGTTGAATGGCATTTTCAGGTCAGATTCTGGTAGTTCAGCTTCCGCATTTCAAGGCTGTGGTAAAAATGGTGGGGCACGGAAGTGTCTCAGACCTGAATTAGAAATTTAAAGTTGAGCTCTCCAGCCATGTAAGAATGAAGGAAAAGCAAAAAGAAAAAAAAGACTATTGAGACTCTTAAGTTGATTTATTTATTTTTTGATGATACAGGGTCTTATTCTGTTCCCCAGAGTAGAGTGCAGTGGTGCAATCATAGCTCACTGCAGTCTCAAATTTCTGAGCTCAAGTGCTCCTT
GAGTGCCGGATGGTGAGTTTGTGTGAAGGGCTAGAGAGTGAGGGGCCTCGGAGGGGACTGGCCTGGAAAGATAGAGCATTACACTCTTCTTTAGTGGGGGAACCAGGGAGTTATTTTCCCGTGTACAGCTGAGTTTATCCGGGTACTAGGGTAGCACAAGGACTGACCTACTTGCTGAATCTTACCCATCAAGAAACTTTCCAAAGTTTTCAAGAAGAATAGGCCAGGCTCTGGCCCTGCCTCCTGGCTATTGAAAGTTTAAAAGTATCTTTTCACTCG
TAAAAAGAAAAATCTCTGCTGTCTCTAAAAACTATTATATAATAGTTTTATAAGAATCTTGAGACATTCAAATATCAAAAATATTCATAATTAAAAAATATTTAATTTTGAAAATAAATGGTTTTACTTATTCTGAAGAATTGAACAAGGATAAGACAAATGTCTATGCCAAACAATTTTCATTTAAGCTCAATGTATTAAAAACAAACAAAAAAAAACCTTTTTTCCCTGTTGAAGACCAAGTTAAAACACATCTTCCAAAAATTATTAATCTGAAGTTACTGGAAAGTT
ATATATGTTTTTTTAGGTTTCTAGAAACACCGTTTGTGGACTGTGCCATTTCTACAGCCCTTTAATACTTATGTTAAGCAATTTTTTAAGAGCTCCGTATATTCTGCACCCAGGTTCTAAGAGCAGCTTAACTGCCTAATAGCTGGACTGTTTCTTTTCTAATTGCCTGCCAGTGTTGCACATTTTCTGTGCACAGGCAGGGATGCGTGAGGCATGATTCTCATAGACCCAAAATCAGGATGGACTTCAAGACTGAGTTTTCAGAACTCCTGGGGAAAGGAGATGTGTTTGAGATAGGTCAGC
CAGGTCCGGGTTTGACCCACACAGACTCCACGACCATCTGAGGCAACCAGCACACGGCAGACGAGGGAAACAACTCAGGTGTCACAATTGCTTTTATTTTTATCTCCAGTCAGTCACAGACCCCAGGAAGGTGAGGTCAGGGAAGGGAACAGGTGCGGACACTGGGGAACTTGCAGGAGCTAAGGCCAGTGGACAGCAGGAGTGTCGGGGGTGTGGCAGCTGGCCTGGGTCCCTGGAGCTGTGTCTGCCCTCAGGGACTCAGGAGAACGGCTCAGGGAGGGCTTGGGAGGGGGTACACTGTGTCCGAGAGATG
GGAAAAGAAACATCCCCGCTCTTTGGTTTCAGTAGTGGAAGGCAGACCCTGCATCCCACAAGAGTTAAACACAACAGAGAATTGCCCCTAAATAGGAAGGAAGGTGGATGGGGGAGGAATATATACATTTCTTTGGTTCTCGTCTTAATGTTCATGACAAAAAAATTACTGTGTGATCATGACCTAATCCTTGACTTTTAATCTTCTCCTTTAAATAATGAGAACAATACTTGCTCCTACTAGCTTCATTGATATGTTGTAAAGATAAATGATTTAATATCTGCTTACCATCCTGAATAACTTAGGAAAAGCATGCATCG
CAGGAGGTCCCTTCTCAAGGAGGAGGGGGGCACCTCTCCCCCAACTACAAGCAGCAGCAAAGCCAAGCCAAGGAGGACAGAGGGAAACTGGAGGGGCCAAGGGACCCCAAACACCCCCTCGGACAGGAGCCACAAGCTTTCTCCCCCCACCCACAATGCATCTACCCCAGGGGACCCATCTGGGTGGAAGAAGGGAGTATGTACACAGATAGAGGTGGCACTGGGCTGGGTCGGGGAGGGAATAATTTATCCGCGGCAGCGGTGGGTGGCAAAGGGGCAGAGGGCAGTAGCCTGGAGGCAGTGGTAGCCTAGGGGTCCCGTTCTTTCTTAACTTTGATGTCTCCAGCAAGGATGGTGGCGATCTCGCCC
AGGGAATGGAAGAACTAAGATTCCGGGGCTTCCCCAGGTGATACCGAAGGAGCCATAGGTGTGCCCGGGAATGAGTCCCAGACTCGTGTGTGCCTCCCGGGCCCCCATCTGCAGCTTCCAGAAGAGGACTTCAGTGGGAGACCCCTCAACTCACATTCCGGACAGTCAGATTCCTGGCTGCCTCCAGCTTTACAAAATCCAGCCCACCCCTTCCTGGGCCCAGCCCCACCCAGGCCAAAAATGTGAAGGGCCTGCAGACTCCCTTCCTCCTTTACAGCTTGTGACACCTGCTCAGCTGCGGTTTCCTTAATCT
CCCCGCGGGTGAGAAACCCTGCTCTGAAAGCGGAGCCGCGGATAAGGGCGGGCTGAGGGGGAGGGCAGGCGGCCCACGAAAGTACTGCCACGGGGCAGACACACGGGGTCACCGGCGTGCCCCGGGCAAGGCTAGGGGAGAACCGGGCTCCCCCAGGACAGATCCCCTCCGTCTCCCGCCCCGGCGCCCCCCGCCCCTCCCCTCCACGCAGCCTTATCGCCCACCCACGCCTCCTCCCGTACCCCCATCCCCAAGGATCCCCACTCCTTGCCCGGGCGCCCCCGCAGGCGCTCTGCGCTCCGCCCCCTCCCCACTGCCGCACTCTGCCTCCTCCCCTGGGCACGATCCTACTCGGAAAAGCTGGGGAAAAG
TGTCACAATTTTCCTATGTGTAAAGCGAGAGATGGACTACGTTGGTGGTTTTAAACTTTTTTAAGCAGAAAACTTTACTGAAAATAAATCTTAAGCAGAAAATGGACATCTAAATTAGCTGAAAAGTAGAGAGGTGTTAAGTGTGTGGGCTCTAAGATCAAATCCCAGCTAACATGCTGGGACCATGACCTCAAGCACCTCACCTAGCCGTTCTGGGCCTGAATATTCTTATTTTAATAGCACAAGCCTCATGGAATAGTTATGATGATTAGATTTGTAAAGGTGCTCTGAGAATCGTGATTGGCC
GCTCCTGTGGGCAGGCCCTGGGGGCCTCAACCACTTGGTTGGCCGGGGGGCAAGATGAATCACCAGAGCTGTGACTTCACCTAAAAGAGCAAAGTGCTGTGGGCATTTGAGGCCTCAGAGACAGACTGGGGGGTGGCTGGGGTTTTGCGCAGGCCTGGCTAGGAGGAAGGCAGGTGCCCAAAGACATCCATGGGTCCCTGTTCTCATGGTAGGTTCCATTTGCTGCAGGCCCCTCCCATGGTCCCAGCACTGAGCGCCCACACACGCCAGAGGTTGCAAGCTGGCAGCCCTCAGAAGCACTTTGGCGGCTCACTGTATTTTTTCAGGGTACTTTTATATCCTCCACCGCAAGT
GGAGAGCCTCAAACTCCTTTAGTGAAGTCCAGGCATTCTCTGAAGCAAACGGCCCCACCCATCCACCGTGGCAGGCCTGGCCTCCCATGGCTCCTCTGTGACATGTAGACTGGGCTGTCCCTGTTACTTGAAACACTTTGCTGGGAAGAGATCCCTTCAGCCTTCTCCCTGAGCCATCGCATGTTATCAGCCTCATCCTTCCTTCCTTCCCCATGCAGGAGGGAGCGACTTTGCCAGTCCAGAGGTCTGAGGTCTCAGCCTTGCCAGGTGACATCTAGGGCCTCATAGCCCTTGCTGGAGAGGTCCTTG
CTTCTAATCCGAGGCGCTGCGGGACGGGTGAGCTTCCCTCCAGGCCGGTCCTGTCCTCGAGATCTCGCCAGACCCGGCGCAGCGCACCTGAGAGTCGGCGCCACAGATCCGAACAGTGGGTCGGGCAGGGCCTCCTCGACCCGGACCCGCCGGGCGCCAGGCGGCCTGGGGCTGCTGAACTGGCCGGGGGTGACTGGCTTGTGGCCACCCGCCAGGAGACCTGCTAGTGACGTGTGGGATGACCCTGGTTTTCGGCTCCTCCCGCCAGCTACTGAGGAGTGCATGTTTGACCACTAAAAACGTAGTGCTTGCAAATTGG
TCCAGCAAAAAGATGGTTTATGAGGAAAGTTTCAGAAGTGGTTATTTACACAGGGTAGCAGTGTGATTACTTAGAAGACAAAAGCTTAATAATGGCTAAACCAGAAAACCTGGTTTAAATTAAACAATTAAAATTATTTTAATTTCAATGATCTAATTAAAATAAAAAACAGATAAACAGATATGTTGAGGATAATCTGAATCTATGAGCCAAAAAATCTCCAAAGCAGAGAATTCTCTTAAAGCAGATCCCAAAGACAAGGTCAAAGGTAGGTCCTATACTATCAAGTGAGAATTGATACCACATGTCCTAGGTAAGT
GGGAGGCTGAGGTGGGAGAATCGCTTGAACCGGGAGGTGTAGGTTGCAGTGAGCCAAGATCACACCACTGCACTTCAGCCTGGGTGACAGAGCAAGACAAAAAAAAAAGGGAAATTTGGGACACAGACACACACAGGACGAACACCATGGTGAAGCTTTCGCAAGCCAAGAACGCCGGTCACCGCCAAGAGAGGCCTGGGACAGAGTCCACTCGGGCTCAGAAGGATCCAGCGTCGCTCACACCTTCGTCTGGGACTCGCAGCCCCAGAACCGAGAGAGAATAAACAGGTGTTTGCGCCGCCGGGTCTGCGGTACCTGTCAAGGCAGCCCTAGCAAA
GAAGAGGAGGAAGCTTTTGTAGGATTCAGGAACAGACTTGTTCCTGGAGCATGGTTGTGGGGGCTGGGGAATGGGAAGGGCGGCTGACCCAGGCTGCATGGCTGTGTGTGTATGTGTATGTGTGTGTATCTGTGTGTCTGTGAATCTGTGTGTGTGTCTGTGAATCTGTGTGTGTCTGTGTCTGTGTATCTGTATGTCTGTGTGTCTGTGTATCTGTGTATGTCTGTGTGTGTATGTGTGTGTGTCTGTGTATCTGTGTGTCTGTGTGTGTTCTGTTTGTGTATCTGTGTGTGTCTGTGTGTCTGTGCATGTCTGTGTATCTGTGTGTGTGTG
CCAAATGCCTTTGGTGTTAGTGGTTTCTCACGTATGGAAAATCATAGAATTATCAAATATAAAAGCCCGAAAGAAATCGTTAAAGATAATCTAGTTCTCCCTTGCTCTATAGAAACTGAAACTTACAAAGGTTTATGATCTGCCCAAACCAAAATTAGTGACACAGCCAAAGAATCCAGCTGTCATTTTCTTAATAGTCAAATGTTAAGGAAAGAGGAAGGGGAAGGCCTGTTGTGATTTTTCTTTGGTCCCCAAACGCACACTTGAAGAGGTAACTTGCAGAACCCATCAGAGGAGCCCTATACAAATGTAGCTGTGGTCTTGT
GAGAGATGAGAGAAAGAGGTGTCACAGAATGTCACCAACTTACTCTTCAGACCCTGAGTCTTCTGATTATGGCCATGTTCAATCCCCTCCATCTTGTACCAGTCCTCATCAGATGTACGTCGACCACTACAGATCCCTGGAGGAGGACCAGGAGCCCATTGTTTCACACCAGAAGCCTGGGAAAGGCCACAGCAATGCCTTTCAGGACAGACTCGGGGCCAGCCAAGAACGACACCTGGGTGAACCCCATGGGAAAGGGGTTGTGAGTCAAAACAAGGAGCACAAATCTTCCC
ACAGGCCTTGGAAGGCCTTCTGAGTGACTCCACCTGGCACGTGCCATCCTTGGCTCCTCCCAGGGCGCCCTCCCACCTTATCTCCCATCGCTGCCCTTGATTCCAATACCCCGAGCCCAGCTGGCGCCCCTCATGCCCTCTCTGCCTCCACGGGTTCAGGTGAGCTCACAGGCCAAGGCCCAGCTCAGCCACCTCCTCCTCCATGCGGCCTTCCTGATGTGCAGCTGCCGTGACTACTCCTGTCTCTGGGGTTCTCTGGGAGCCTGTGTTTAGGGCCCAGTCTCTTCTTCCAGTGATTTATTTGCTAGCATGTTTATCTCTCCCCAAAGCTC
TTCTCACAGAGCTCCCACTCCAGAGAGAACAAAGACCTGCCAGCACCAAGTGGTCAGCTGTGAGAGCCTGGGGTGGTGTGCAGGGAGGGCTTCCTGGAGGAGTGAGCCAGGGTAAAAGACTCCAGATTGCATCCCCATGGCCCATCTTCCCCTTCCTTAGCAACCTTATGTCTTCGTTCCCTCATACATGCTGTGTTCCTGGCTCCTTGTGAGAGACAATGCTGGGCCACAGGAGAAGCCAATTCAGCCCCAATCTTCCCTGGTGGGAGCTCAGAGCCTTGTGAAGGGGAGATGGGCAACAAAAACAAGGGAGGGAAACTGACTAGT
CAACTTGTGATTTTCTCCCTCCCTCTCTCCACCGTGAGATTAACCAGAATTAGACAGGGCAGCTTAGACAGAGAAAGCAGGTGTGCAGTTTCAGAAAGACCACGTGGCTACAGCCAGCCCAGCTGGCCTTATGTGCCCCACCGTCCTCCACCAGAGCTCTGGAGCCACTTGTCCTGCCCTGGGCCCAGCAGGCATCACAGCCAGTGGGAGGGGCCACAGGCTGCCCTGGGGTGTGGAGAAGCACCCCCTAGCTCCCCATCCCATGCACTCTGGTCTATTTCTTCCTACATCCCAGATGGACTCACCCGATTCAAGAGGCCCCCATCACATCAGCTTCA
GGGCAATTCAAAGCATTAGAAGACAAGAGGGAATCTTGGAACCTGGTACCCCACCCTAAGAAAAATAAAACAAGTTGAAGAATTAGCGAGAATGTGAATCTGGATAGATATCTTCAAATAAATCCTTGGTGGTCCCTGGGGGTAAATATTTAAGCAAGCTGGGCTAGAAAGTGGCATAATTTAGAAGGAAGCAAGTGGCCCTTATTTATATATAACATTTTTAATTATCTGGCTGACTGATAAGACTTTCAGCCGACAACTAAATAACGAGAAACAGCTACACGTCTCCAGGGCCTTTCTTCTGG
AGCATGGCAGGGCACAAGCACAGGGCAAGGACGGCAGAAATGGGGGTGAAAGCATGTGCGTGTGTGCGTGCGTGGCAATGTCGAGTACACACAAGTGGGCACATGCACAGGCATACACGCTTGCCGTCATAGCAAGCCTGCCACCCAGAGAGCACATGCTGGGAGGGCCTGCATGCCTGTGCCGACATGATGAACATGAGTGTGCAAATCTGTATGCCCCGTGGACACAGCCAAAATGAGGAGGCAGGAAAGGTGAAAAGAAGAGAAAGGAAGCAGGTGGGACAGGAGAGAAGGCTGGGTGGGTGGCTTTCTGTG
CTATCCTGGGAGAGTACTAGGATTTTTTTTTTTTTTTTTTTTTTTGAGACGGAGTTTCGCTTTTGTTGCCCAAGCTGGAGTGCAATGGCACGATCTTGGCTCACTGCAACCTCTGCCTCCCGGATTCAAGCTATACTCCTGCCTCAGCCTCCTGAGTAGCTGGGATTACAGGCATGCGCCACTATGCCAGGCTAATTTTTGTATTTTTATTAGAGATGGGGTTTCTCCATGATGATGAGGCTGGTCTCGAACTCCCGACCTCAGGTGATCCGCCTGCCTTGGCCTCCCAAAGTGCTGGGATTACAGGTGTGAGCCACTGCGCCTGGCCTACCTGGATCTTTTGAGCGAATGGTTTTATGTGTGCATTTGTTTTTAATAATATCCAGACTGTTCCGAAAGGAAAGATGATTTATCTAGTGTCTATTTCCCAGGACCAGGATCTTAGGCTCTGAGAATCTGTCCATACTCATTCCCAGATGCCTCCAGGAAGTGGAGAATAGATGGCCATAAAGCAGAATCAACTACTAGGTGTTACTGTCTTGAGCTCAGGTGTCAGCTCTCCTCTGGGGG
CTACTCGGACTGGCTCTCTGTGGGCCATGTGGACGAGTTTCTGACCTTTGTGCCTACCTCTGACCAAAAGGTGCGTCCCCTCCTTCCCTGCCTGAGCCACCTCTGCCCTTGTCTGACCTGATGGGATGAGTCAGGGCAAAGCCATCTGGAACCAGCTCAACCCTGTGCCCCGAGTAAGCTCTGGATTGGGACATTTTCTGGGTCAGGGCACCCTGACACGCTCATCCTCACACTTCCAGGGTATTTGTGCTTGGACCCAAATCCCTTATCCAATAGTCAGGAATGATATTGATAATAATTGGTAATATTTATTGAGCACCTACTAT
TCTACTAAAAATACAAAAATTAACTGGGCGTGGTGGCACACGCCTGTAATCCCAGCTACTCAGGAGGCTAAGGCAGGAGAATCATTTGAACCTGGGATGCAGAGGTTGTGGTGAGCCGAGATCACACCATTGCACTCCAGCCTGGGCAAAAAGAGCGAAACTCCATCTCAAAAAGAAAAGAAAATATTATTTAATGAACTTATTAATTTACACTTTCTGAAGACTTACTGTTTGTGCAGGCACACTGGTCTTAGTGCGAGAAATAGAGAATGAGAACAATACCTTTACCCTTGAGTTGACAGGCATGGGGGTTGTGACAGAAATAAATATTTTAAAAAGATCATCACTTTTTCATTCCTGTTCCTGAAGCC
CCTCAGGCTGAGAGGGCACAGCTGATCTCTGGCTATGGGGGGATAGAGTCCCTACTCTCAGACCCTGGGCTGAAGGGTCAGAGCCCACACTTCAGGCTGCAAGAGGACAGGACCCACACCTAAGGCGGGGCAGGACAGATGGAGCCTGGGACTTCGAAGGGGCATTGGGTGGTTCAAGCCCTCAAGGAAGATTGCTATTTTTTTTTTTTTTTTTTTTTTTTAGACAGAGTGTTGCTCTGTTGCCCAGGCTGGAGTGCAATGGTGTGATCTCAGCTCACTGCAACCTCCGCCTCCTGGGTTCAAGCCATTCTCCTGCCTCAGCCTCCCGAG
ATGCAATATGTCCATGTAACAAGCATGCATTTTTAAAAATAATTGTATGGAGGTGCTATTATATTTTCTGAGCCTTCTTCTCCCCAAAGTAACCAAGGTTTAGTCAAGTGTCACCTTGAATAAATATTCAGGGATAATGTGCCAGCAGAAATGTTAATAATGGGTAAAAATAACGTTTGAATGAATTCTACTTCCAGATGTGTTCAAGTATATTTGTAGCTTTCATTCAGACAAGGCTTTTGTATATATAACTTTTGGCACTGAAAAAAAAGGAAACGGGAAAAAATAGT
AGGCCATCCCGTCGGTCTGCACGTAACCGTGAAGACGTGTGGCCGCGTCCCACCTGCGGCTGGGTACCCTGCACCCGGCACTGTAGGAGTCACGTGCAGCCTTTCTCAGGGGACTGTCATTGAAAAGGAAACGTTTGATGTCTGTGTCAGCTGTCTTTGTAGTTAGGAAATAGATCCAATAAAGCCGTATTTTTTTGCTGGACAGGCGTAGTCTGCGAGTGGTTCATGATACGCGTGGAAGATGCCGCTTTGTTCTCAGAGTGTGTTTTCAGTGGCGTGTACTTGGATCGTCTGTGAAATGAACCTCGTGTTGGGAAGGCTGTGTAGACGCGGCCATTCGCCGTTGGAAG
CCAGGTTCAAGCGATTCTCCTGCCACAGCCTCCCAAGTAGCTTTGATTACAGGCACTTGCTAATATGACTGGCTAATTTTTGTATTTTTATTAGAGACGGGGTTTTGCCACATTGGCCAAGCTGATCTCGAACTCCTGGCTTCAAGTGATCCACCCACCTCAGCCTCCCAAAGTGCTGGGATTACAGGCGTGAGTCACCGCGCCTGGCCTCGACATCTTTTTAAAAACACATTCTCTTTATTAAATTCACTTTGTTGAAATGCCTAGTATGGTTTCTGTTTTACTGACTGGACCCTGACTAACACGGTACTTGGTATTATGAGTG
CTCTTAGTCTAGTGATAAAATCCGAGGGTTGGTTGAGAAGGACAGAGAGCAACCTTGGAAAATGTGTTTGTATGACCAGCGCGGTTTCACAGGTTAAGTCATCTTCCCCTCCCGACACTTTTTTCAGGCTGGGTCTCGCTCTGTTTCCCAGGCTGGAGTGAAACAGCACAATCATAGCTCACTGCAGCCAGCCTAAACCTCCAGGGCTCAAGCAATCCTCCCAGCTTAGCCTCCCAAATAGCTGGGACAATAGGCCCTCGTCACAACTGCTGGCTAATTTTTTCGTATTTTGGAGCTCTCACTTTGTTGCTCAGGCTGG
CTATTTATTTTTGCCAATGTTAAATACTTTTTCTAGATTTGGCCTGCTAGGGAGAACTAAATAAATTTCCAATTGTATGAGAAATATTTTTAAAGGCATTCTCGATTGTTTTAGCACCAAGAAGGCAAAGTCAAAGGCACAGCAGATTGTCCCAGTGGGCTGCCAGGAATCTAATAATTCTGCTAATGACCCTTTTTAAAATGTAAAGTGTTGGACTAAGGCAGCGCTCAATTCTTGTCTAACACTATGCTCCTGGGAACTTGCAAATCATCATTGTCTTCCCCCAACCCCCATCTAAAGCAAAGGATCGGATCTTG
TCTAGGAAGGAGTGCCACGCCTGTTCCGCGGACTTCTGACCCCGCACACCAACCCGATGGAAGTAGTGAAGACAGTAGGGACGCACAGCACAGTGACTGAAGCCTGAAACCCTGAGGCTCAGTAAAACTTCAATTCCTAGAAGCCTAAGGCAATCGAATGTTCTCGAAATAGACCTTCCAGAATCAATGCAATTTTCGGTTCAGCTTTTAGATGCGTATAAGATACTCTTTCTTTGCTGTGGGATTTTTCTGGTGCTTGAGATCTTCTTTCCCGAGCGTTCTCCTTGCAGAGATCTTTTGATATGGAGCGGCGTGCACG
TCCAAGCACCATGGGGGACTCCCCCACTTCTGGAGCAGCTGTTGGGGAAGTATTCAGGCTATACTTGGGCACTGCACTCGGCCTGTTCCCAGTGTGGACTGTCCACGCAGGCCAGGGCCAGCGAGCACAGGGCACTGACCCCTGCAGACATCAGGGTCAGGGCCTAAGCCCGGGCTTCGGCCTCTTCTCTTCTGTACAGGACAGCATTTGCATTGCCCTTAGAATGTTTTTCTTGCTCTGGATAGCTGGCCTGCAAAATTTTCAACTGGCTTTTTTTTTTTTCGAGACAGAGTTTCACTCTTGTTGCCCAGGCTGGAGTGCAATGGCGCAATCTCAGCTCACTGCAACCTCTGCCTCCTGGGTTCAAG
GCACAAGCCGGAGCTGCTGCCTGCAGATTCACAAGGGGCAAGTTTGAATACGAATCTGCTGTGTTCCTATCTGCCAAGTTCCTATATGTTTCTGGGGTAAACACTGAGACACGCCAAGAAACAAACACACACATGCACAACTTCCCTGACCACAAGACTACACACACACACACACACACACACACACACACGTGCAGGCAGGCTCACAAACAGAGCCCATTGCAATCACAACACCACACACACACACACACACACACACACACACACACACACACAGTCTTGCTCAACTTCTGAGTCATCAACATAACTAGTGGAGGGTTCTGCAGTTTTTGCTGGG
TTCTGTTAGATAATATTAATCTAAATCTCATCTTTCCTTAAGACCTGGATCAGTTTTCCATCTATTTACAAAGTTACCTTTGTAGCTTTGTACCAGCCTTCTTAAACATTTGGTCCTCACCCCCTCTCACCCTACTCCCCCTTCCCAATATACTTAGCTTCTTCAAAGCAAGAGTAATTCCCTATAGTGCTGTTCATATGGTGGACACTATATACATTATATAATACACACACACATATCTGAAAAAATGGCTAATATTACCACTTTATCAAAAAGGATACTTATGAAAATTGAGGCCTGTTGTGATGTTTTTG
CATTCAGTACCTCCCTTCAAGGAAAGCCCTGTCTCCTGTCCTTGGACTGGGATCACACAGAGTTCTTGGGATGACCCTGGCTCTCCCGCGCCAGCCGCTCTGCTGCCAAGCGCAAGCATTCGCTCCCAGATGCTTCGCCCAGTTCTTTGCAAATGTCATCCAATCAGTGTCCAGGTGTTCACGGCTCATCACTGGCTTACTGCTCTGGTCTACATAGCTTGGGACATTGCTGTTTATGCAGGTATAAAAAAAAAAAAAGAAAAACAAAAGAAAGAAGGAACGGCAGCATCACAGAATGTGAATCAGAATATTAGTCTG
TATCAGCCCCTTCAGGCCCACCCCTCCTTAGAGTTCTGCCCCAAGTTCCAGCTTGTAGCCCCACCATCACCCCATCTGTCCCCCAGACCCTGAACACACCCACACCCCTTTTCTCACTCCAACAAGGGACACCTCAAAGGCTCCCCCCAAAGCTCTGTCCCCAGTTTCAGCTTGTAGCCCTGCCATCACCCCATCTGTCCCCCAGACCCTGAACACGCCTCACACCCAAAATTTTCCCACTCCAACAAGGGATACCTCAAAGGTTCCCTCCAAAGCTCCACCCCTAGTTCCAGCTTGTAGCCCCGACATCACCCCATCTGCCC
TCATTAGCTGAAGTCTGAATATTAGTTACTTCTATCTGTTATTCTTAGTTATACTGTCTGTAGTCACATGTTTTCATAATAACAATAACAACAACAGATACTGTCTGTGTGCCAGGCGCTGTCCACTATGTCATTTAATCCATTCAACAGCTGTGAGATTGGTGCCTGTGTCATTCCCATTATACAGATGGGAACGTGAGGCCCAGAGAAAGCGTGTCGTCTAAGGCCACCCAGCCATGAAGTCAGGAAGCCACTGAACTTGGAATTGGAATCCAGGGCCCAGGCCTTGCC
TGATAAAAATAAACTGAAATCGGTGTAAGGAGCCCTGTACTGTGGAATTGGGAGGTCAGGGTAGAGAGATGGCAAGGATGACCTGGTCCAGCCCTTTCCTGATAACTGAAGGGCTTTCTGAGCATCTGAAGCAGTGAGATCCAGCTTCTGGTGAAGGTGGGACGGTGTCAGGAGGCAGTCTACTCACAGATGGGCATCTCTGGTCGTTGGAATAATCTTCCTAAACCAAGAAACTTGCCTCCCTCTAACTTCACGGAGGGGTATCCTTGGGCTGTCCCCTACGGCTCTCCCAGGTGTTTACCCTCTACCATTCTGAAGA
GGTAAGTATGCTACCAGCTGATGCCAAGAACCCAACAATTGAGTTAAGACTCCGACTGTCATTCCCTTTTGTTTATCCACGTACAAAAAGAAGGACTTTTTTTTTACATCTGGCAACACTAGCGTCGGAGCTTGGATGAGAGCTTCCTTTGTATCTTTGAAGGCCTTTTCTTGTTTCTTTTTCCACAGGAGCAGCCCTCTTTTTTTTTCTTCGGTAGTCTCATATAAGGGCCTTGCTATAAGGGAGAAGTTGGGAATCCAGGTTCGGCAGAATCCCGCTGCACCTAGAAATTCCCTGACCTGCCACCTTGTAACTGGGGTGGGCAATGCACATACAGCCTCCTTGC
AGAGGATGGGACACAGAGATAAGTCATGTTGTGTCTCTACCATCAAGGACCCATGGTCCACTAAACCCTCTCCAGGCTAGGTTTCTGGCTGATTTTCCACCTCCTTGTCTTTGCTCTTGCTGTTCTCTGCACTGAAGTGCCTCCCCTTTCTCATCGCTGCCATTACATTTCCCCTCATTCTTAAGGTTCAGTTCAGACGCCACCTCCTCTCTGGAGCCTCCCATCCACCCCCATCAGCACCCCGCTCCCTCCCCTGCGCTCCCAGCCCAGGTTCTGAATCTCTCTCATGGCTTGAATTCAGGTCTGGCCATGTGCTTGTATCACCCTCCAGACTGGAAGCTCCTCAGGCAGCTAGG
ACTGCTAGACACATCTGCCTAAAGCTTAGCTCTGATGGCAGTCCCCACCTCACCTTCCTCCTAAATCCTCAGGGGCTCTAACCGGCCCTGAGGATGAAGCCCCTGATGCTTGGCCTGGCAGTCCAGTCCTCCGCTGTCCACTCAAAGAGGGCTTCCTAGCTGCATTTTCTATTCTGGGGACAGGCAGCCGCTGTCCCCTCGTTCCCAGCCTGCGCTCGGGCATTTGTAGTCCTGCTGCGATTGGACCCTGTTGCAACAGAGCTCCCCACCGCTCATTCCCCTTTTTCACTGAATTACCCCTTAGCTCCTGAGTTTAAGTCCACGTTTAC
AGACCAGACCCAAAGGGCGGGAGTCGAGCCCAAAACCAAGGACGGAAAGAGCATCTCACTTACCGCTCTCCACCTTAAATTTCTCATGCCGCCCCTTCAGGCCATCGATCTCGGATTGCTGATCAGCAAGGAACTTTTCAAGTTTGTTCTGGACAGACTTGGGCAGCTTGTTCAGCTCCGTGCGCTCCAGGACTTGCTGCAACACCGCCGCCATGTCGGTGGGGCCAGGGACCCCAGTGGCAGCGGCCGACGGGGTAGAAGCGGAGAAGAAAGGCGAAGACCAGCAGGACCCAGACGCCTGGGCCGCCGCCTCTATCACCTCGCTCGGTGGCTCGCGCGCGCCCGCCCGCCGGAGACTCCCGCGGCGGGACCCTGGGAAATCGAGTCCACCCTCAGCGGCAGCGTTTCAGCAACAGCACCTCACCGCCCGCGACCGAAGTGCGCGCGCAGCCGTTGGAAGCTACGAACCCTGGGAACCCGAGCTCAGAGGCTATCCCTGATCCTCTTGCGCA
TCCCTCTCACCCTGAACTTCCCTGGGCTCCTAGACAGGCACAATTGTTGGAGCCTGATTTTCATTATGCTCCTACAGGGGGAAAAGCAAACGAATTCAACTGATGGAGTTTAGGTATGATTTGCTGTGAGAGAAAGAAAGCTAAAGTAACGTTATAGATGGAGCTCCTTGGGCGGATTCAAGATACCGTTGTTGTGGAATGATGTTGAGTGCCTTCACTTCCTCATCTCGTGTCAGAGAGGATCACCCTGTTCAGCAACTGCTTCCTGTGGGACATGTAGATCA
GGGCACAGTGGTTCTTGCCTATAATCCCAGCGCTTTGGGAGGCTGAGGCAAGAGGATTACTTGAGGCCAGGAGTTTAAGACCAGCCTGGGCAACATAGTGAAACCCCATCTCTACAAAAGAATTAAAAATTAGATGTGGTGGCATGCAGCTGTATTCCTAACTACTGGGGAGACTGAGGCAGGAGGATCACTTGAGCACAGGAGTTCAAGGTTGCAGTGAGCTATTATTACACCACTATACTCCAGCCTGGACAACGGAGCAAGATCTTGTCAAAAGAAAAAAAAAAAAGAAAGAAAGAAAAGAAAAGGGGAGGGGAGGGGAAGAGAGGGGAGGGGAAGGGAAAATTCCCAAGCTGAAACTTAAGCCATCATTAAACAAATGGGGAAACAGAAAAGCCCAGGTCTTCTAAGCCCATGGCCAGAGTACCTTCCATCACCTATAGTTTTAAGGAATTTCTGGGTTACCAGGAACCATGAAGAACAATTAGCCCAGGCATCACTGATAAGGAGGAGACATACAG
AAGTACTGGGATTACAAGCGTGAGCCACCAACGCCCGGCCTGAATGTTTTAAGTTTCAAGGAAAAGACCAATTTGGCAGCTACTCTGCTACCTCGTCACCTCCAGGTGACGTTGGGAGTACTGGGGAGCTAGGTTTCCAGAACTTTTTGCTCTTGAGTGACCTAAGACCCTAGCAGAGTTTGGTCAGTGTGATTAAGAATGAGCCTCTGTGGGTCTGTTTAGGATGCTTGCCCCCTCCCATTTCCTTAACTTGCCTGAATTCCTGCTGGGAATACAGATTCGGGGCCCTTCCCACTCTGTAAATATGGGA
AGGAAACAGCCTCCGTGTCTGGGCCCTCGGGGGATGCTGGGCCGCATGATGAGGCGGTTCCACGCCAGTCTGAAACCCGAAGGGGATGTGGGGCTGTCGCCGTACCTGGCGGGATGGAGGGCACTCGTCGAGTGAGTGGCCTCCCGCCCCCCAGCCGGTCCCCGCCTCCTTGGCGGCTCCATCTCCATTCTCTCAAATCGTCTCGCCCGCAGATTCCTGACTCCCCTCGGCTCCGTCTTCGCCTTCGCCACTAGGGAGGCCTTCACCAAGGTGACAGACCTGGAGGCTCGGGTGCACGGCCCGGACGCGGAGCACTACTGGTCGCTGGCGGCCATGGCGGCGTGGGAGCG
ACACTGCTTCTGACTGCAGCTAGAGACGAATGAGAAACGGGAGGGTGCGTCCCTGGGTATCCCCCTCACCCCTCCCCAGCCTGCCTAAACGCTTGCCCTGCTCCCAAACACTCGCTCTACTCCTAGATAGTGGAGCTTTGCGACAGCTCGGCAGAGAAGCACTTCGCTCTGCCCAGCTGCAGCCAGGCATGACATGGTGTCTGCAAGGAAGGGGCTCAGGTGGGCGTGGGGAGCTAGGTCAGGATGCCGCAGGGAGGTAAGAGGCAAATGGGATTCGTCACTGGATAAACTGGGACTCCGCCCCAGCACCACCTGGAGCCTGTGGGTGGC
AGCCATGTGTTGGCCATAGAACTGCAAATGGCATTTGGAAGTCAGAGCTGGCCGCGTGGCTGTGGGCTCCAGAATGTGAAATGGGCGTTGTGGGTGCCGGCGGGAGGCAGAAACGAAGCTCCCATGCCTCCGCCCTTTGCTGATGCCAGAAAAAAAAAAAATGGTGGCAGGAAACTTTATGTCATAGGAATTCTGTTTTTTTGTTTTTTGGTTTTTGTTTTTAATTTTCAGGCTGGGTGCGGTGGCTCACACCTGTAATCCCAGCACTTTGGGAGGCCGAGGTGGGCAGATCACTTGAA
GGTGGAATGAAATTCCTCCTCCCATACATTCATATGCATATCTCAGCTATACTTTCATAATTCTGTCATCATTTGTGAACATTGTCCTCAAAAATATTCACCGAAAAAAATTATCTGAAGGATAAATAGGCAGATATGATAAAGCACTCTTGATGAAACCCTCCTATTTCTTTCTCTAACAACGAGGGATGGTATATGAAATATATTCTTCAGAAAGAAAGGGGTTTTGAAATCAAAGTCCAGGTTTACATTTCTCATGTGAGTGAAGTTGGACAAATTCCTTAGCCTGGCTAAAGCC
CCCAGGTGATCTGCCTGCCTCAGCCTCCCAAAGTGCTGGGATTACAGGCGTGAGCCACCGCACCCGGCCAAGCATAACCCTTTTAAAATAAATATGAATGAGCAAAGATTTGTAAGAAAAACCAGCCCTACAAAGGAGAATAAAAAGATACGAAACCAGAAATTCTTACCACACATGAAGCTTTGATAAATCCAGGAATAGAAGAGTACTTAGCAACATTAAATTCGTGTCTGCAGAAAAATTCACGAAGTCGTTACATCCATAAGGTGGGCACAGAATGCTATGAAAAGGAACAATA
ATAAAGGAGGTCAAGCCACTTACTATGGCTTATGAGGCCCTGCATGGCCTAGCACCTGGTAACATCGCTGGCGCCCTCTCTTTCTGCTCCCCCTTTGAATATCAAATCAGTGTTTATTTTGTTCTGAGGAGCCATAAGTCCTTTTTGGAACCCACAAATGATGCCATGAACCACTGCATTGGAGAATACAGAGGTACATGGAATTTTGCATAAAAATTCATGAGGTTCTCAAAACCTCCACAGCCCAATCATGGCTTTCAAGTTAGAGCTCCTTTCCTATGCCCTGACCGTAGTGAAGTGCTTGCAGCAACCAGAACCGTCCGTACG
GGGGGTTCCCAAGAGCAAGCCCAGAGTGAAACCCAAGCTTGTGATCCTCTCCAGAGGGAGGCCTGGTTCTCAGGGAACAGCAAACGGGAAGATGTCCCCAGATCCCAGGGATCAGGGCTTGGACCAGCCGGGGACGCAGCCCAGAGGGAGTGGGTCCGGAAGGAAACAGCTCGACACAGCAGCCTTCACCATCGGCAGCCCCTCCAGGCCTCCCTCGGGGCCTGCTCCCTCCTCTGTGCACAGTTCCAACACCTGGAGCAGGGTTCTGGGAAGGGCTGGTGGAGGTGGGCTGGTGGGAGGCGGTGATCACAGCCCAGCACCTGGATATCACCAGGGGCACTGGGGCCAGGGGCCAGGTGAGGCCAGGTCGGGGCTATCCTTCAGGAGC
ATTGGCTTCAGGTACAGCTGGATCCAGCTGCTCTCTCAAATCTGCCTTAGGCTGTGTTAGCTTCATTTCCAAGCAGCCTCTCCTACAACCAGAGAGAGAGATGTCCCCTTCCACACAAACTCTTTCCCAATCACTGCAGAAAAAGTCCCAGGCAACAACAACAAAAACCCAGGCCCAGCTCCCATTGTACAGATTTGGGTCACGTGCTCATCCCTTGGCAAATCACTGTGCACCGGATGTACGCGGTAGGGGTGGAGCGGGGTGGAGTGGGAGGCGCTAGGCCTTCAAGAATCGTGTGACCTGAGTGTGGGAGTCCCAAAGGAAATAGGGTGCTATTTCCAGAAGT
CACCGTGCCTGGCCCACATATGTTTTTTCATAATGTGTTACAAATGTCTTCCTTCTTATGAATGCTGCACAACATTCTTTTTGCTGCTTGATGCCCACTGCAGGGATGCGTGAAATCCACTAGCTCCAGTGGCCAGACACATCCCGGTTGCCTCCAGGTTGTAAGCAATCCTGAAATAGCCTCGTATGTTCCTAGGACAGAGTTCTAGAAGTGAGATTGCCGAACTGGAAGAATGCAAGTTACATTCAACCCACGTCCTGCGAATGCCGATCTCTCCGGCATTTGTCAACACCTGGTTTTATCATCAAGA
TCAAGCAACTCAGCCTCACGAGTAGCTGGGACCACAGGGATGCACCACCATCTTTTGTAGAGACGAGCTTGCTATATTGCCCAGGCTGGCCTCAAACTCCTGGACTCAAGTGATCTCCGGGTCTCAGCCCCCAAGGTGCTGGGATTACAGACATGAGCCACCATGCCTGCCCTTAAATGTCTGTCTGTCTATCTATCTATCTAATCAATCTATCATAACACTCTAGAGATTTGGAATGAAACAGAAATTAATGTTGTGCAATGATTGCCCATTTTTGTCATCTAGTCAATTTGGCTCTGGGACTATATGTATAATAATCTGATTTAG
GTTAAATCAGAGAGCTGAATTTGGGGATGTTCTGTGTATTTAATTTATTCATAATAGTTCAGGTTCCTACTAACAGAAAGAATGGGCTTGGCAGGAGGAGCATGCGGCTACCCATGTCTCGAATTGGAGGTGAATTTCTGCCAGAATCCAAGCTCACTGCTTTCCTTAGCTTGCACTTTGTCCATCTGAATTGGCTTCAATCACAGTAATACTTTTAACCTACAATTGGTTATATAGAACATTGTCTTTTGTAAAAACTAACTGGCAAGAAGGTTAGTGACTTTC
TTATTTCCCTGATATTTACATTTTAATTACAAAATACATATGTTGTCATTGTAGAAAAATAAAAAAGAACATAGAAGCTAAAAATATTACTGTAATATGTGAAATAAAAAGAACCCTTCCACTTCTTAATCACTTAATTATTATTTTTTCCTTTCATGGTCTATGTATTTTTTTTCAAACAGCTGAACAAAACTGATGCTATGTCAGTAAAAAAATAAAAATAAACCACTTACCAATTACAAATTATGTAAAAATGGACTCCTTAGGCAAAAATTAT
AGACTCCTGTAGTAGATGTTATATTCCCCACTCAGTTAGTATTTTTGAAATTACCAGGTTTATTGTAGAAAATTAGAACTAAAACAGCGTATGCTATTTAGTCAAGAGTATTTGCAGGGTTCCTATAAATTTCAGCCATCATAGGGGACAGAAAACATGGGATCAAACTTGGATGCAACAACTGCTCTTCAAAAAATTTACCCTAAGTTAAAAATAACATAAACCACCAAAACACACAATCACAACATGCATATTTTGCATAATCATTTATAACAGAAAAAAAAAC
CTGGTGTGATGTGCTGAGAAGAATAACATTGCTTTTAAGACATTCCTGCAAAGATGCATCCCTGCATCTAATCTAATGAGACAATCCCAAATTGAGGGACAGTCTGCAAAACAACTGGACTCATCAAAACTCCCAGTGCCACTAAAGACAAAGAAAGTCTGAGGAACGTTCTACATTTGTGGAAACTAGAGACATGATGATTAAACGCAATACATAATCCTGGACTGGATCCCAGATTGGGGTGGTGGGGGGTGGAATCTATAAAGGACATTATCGGGACATCGGTGAACTTTGAATACGGACTGCACATTAGAGAGTGAATTTAATCATTGTGTAGGTCAGTTAAGAGAATG
CACTTGAGGTCAGGAGTTCGAGACCAGTCTGGCCAACATCGTGAAACCCCATCTCTTCTAAAAATACAAAACTTAGCTGGGTGTGGTGGCACATGCCTGTGATCCCAGCTACTTGGGAGGCTAGGGCAGGAGCATCTCTTGAACCTGGGAGGTGGAGGTTGCAGTGAGCTGAGATGGTATGTGAGTCTTGGTTGGACACAAGAAAATGCACTCCAGCCTGGGTGACACAGTGAGACTCTGTCTCAAAAAAAAAAAAAAAAAGAAAGAAACTTTAGAAGCCACAAGAGGTCAGCTCC
CTGTGTGTCTGTGTGTGTATGCGTGGCTATGTGCGTGTAATCTATGCAGTGTGGAAGCCCCTAATCTTTTCATCTAGTTTGCCTAATCATTAAGCTACTTAACCAATTATAATACTATTATGTCACATTGAACAACTTTACATAATTGCTTCTTTGAAATACTAGAAACATTGACACATGTATTTGGCTTGTAAAGGACTGAAATATTACAGAGAATATTATCCAGCTTTTTTTTTTTAAAGAATATGGCTCTTAATAAATTGATTTTGAGTTCCAGAGCTAAAGTCCCTTTTAAAACATTTCTGAAGCTGACTTGA
AAGTTGTTGTCTACAAGAAGGTCCCTTTACTCTTGGGAAGCAACTTTAGCTGTCCTCTCCTTGCTTTTTCAAAACTCGCTTAGCTAATAAAGAGACCAACATGCTCATCTTGGATCCCAGTACCTCTCAGTGGAGAGGAATTTGGGAGGGGAGTCGGTTTGAAAGGCAAAGTGAGCTCTCGGTAGCTGAAGCTGCATAACTACACCGTCACCCCTCCATCCACCTGCTCCCAGTGCAGCAACCCTTCCTGAGGTCGCTTCAGATGTTTTCAGCTATTCCAGGTGACCATTCTTTAGCAGC
CGCCCGAATGAAGGGACAGCGCCTTCGCGGGAAAGGTCGCCCAGCAGCCGGACAAACACCCGCGGCAGGCGGGGGAGCCCGGAGCCGAGGAGGCTCAGAACTGATTCCGCCCGCGCCGCCTGGGTGGGGCCCGCAGGGACCGGGCCAGGGCAGCCGGAGCGCGCAGAAGACAGGGATGGGCCCCCAGGGCGGCAGCCTGCCCCAGCGGGCCCTTCAGCGCGTTTCCCCTCCCTCCAACCTCATGCGAAGAAAGCCCGGTGCTTCCCCACGCTCGTCCCACACTCACCCATCAGCGCCGGCGTCCCGCAGGACGGCTAGCGAGCCGGGGCCCGCGCAGGCGCAGACTGTGACCGACCCCGAGGTTGGGGCGCAGCGCGACGCGCTGGGCGCTGT
CAGGCTGGAATGCAGTGGCACAATCTCGGCTCACTGCAACCTCCACCTCCCGGGTTCAAGCGATTATCCTGCGTCAGCCTCGCGAGTAGCTGGGATTACAGGCGCACGCCACCAAACCCGGCTAATTTTTGTATTTTTAGTAGAGACGGGGTTTCACCATGTTGGCCAGGATGGTCTCGAACTCCTGACCTCGTGATCCGCCCGCCTTGGCCTCCCAAAGTGCTGGGATTACAGGTGTGAGCCACTGTGCCGGGCCAGCCTCAGTATTTTTAAACCCAAATTATTGCCAGAGAAATTGGTATATTTATTCAGATG
GTGGCGCATGTCTGTAATCCCAGCTATTCGGGAGGTTGAGGCAGGAGAATCACTTGAACCCAGGAGGCGGAGGTTGCGGTGAGCCGAGATGGCATCATTGCACTCCAGCCTGGGCAACAAAGAACGAACCTCTGTCTCAAAAAAAAAAAAAAATTTGCTGGGTGTGGTGGCACCCGCCTGTAGTCCCAGCTACTTTGGAGACTGAGGCAGGAGAATCACTTGAAACTGGGAGGCAGAGGCTGCCGTGAGCCAAGATCGCGCCACTGCACTCCAGCCTGG
TTGAGAGGAGGGAACTCTAATCATAAACGTATATACTTATATAGAAAGGTAATGAGAAGCAAGGTTCTCTTTTCAAATATAAATCAAAGTCAAAAAAAATTATAGGTAGTTTGAGTCTCATGGTTAGCTGTCTTATTATCAATGTTTTCATAAATTCTATAATCAGAGCTTACATTCTTCCACATCCTCAGAGATGATCTTTGCCTTTCTTCCAGTCCTGCACATTCTAGTTATTGTGAGATTTAAGCATTGTTCTATGACTCCACAAACCAAGTAAACAAAGT
GGGGGACCTGCCCGGAGGCCTGGAGGGCAGCAGCGCTGTCGCCCACCTTCTGAACAGCATCACGGAACCCGCGCCCAAACACCACAGGGGCAAGCGCTCCGCCGGCAAGGCCGCCGGGAGCCCGGGAGACCCGTGGGGGCAAGAGGGAGAAGCCAAGAAAGACAGCCCGGGCGAGAGGGCGAAACCCCGGGCACGCAGCACCCCCAGCAACCCAGACGGGGCCGCGACCCCAGACAGCGCCTCTGCCACCGCCCTGGCTGACGCCGGCAGCCCGGGCCCCCCCAGGACGACCCCCAGCCCGTCCCCCGACC
GGAGGGGAGGGGAGGGGAGGGGAGGGGAGGGGAGGGCCCAGATGCCGTTCTAGGGGAATAGCTAAATCAAGAGGGTGGTGGAGAGGAAATGTCAAAGAGAGGAAAAAAGAACAGTGGGATCAGAATTGGGAGTGTGCCATCATGTGTTTTATTATCTTTTGTACTTTTCTGTGTTTAAACAAAGGGGTGGGGGAAGGGTTGAAGTGGCAAGAAAAGAGAATATTGTGTTTTGTTCTCTTTCCTGAATGTAAGCCTGCCCAAGCCAAACTTTTTATTTTTTCTGAGCATTTGCCTCCCTTA
TTATTTTATTTTATTTTATTTTATTTTATTTTATTTTATTTTTATTTTTATTTTTTGATACGGCGTTTCATTCTTGTTGCCCAGGCTGGAGTGCAATGGTGCAATCTCAGCTTACTGCAACCTCTGCCTCACGGGTTCAAGTGATTCTTCTGCCTCAGCTGGGATTACAGGCATGCACCAACATGTCTGGCTAATTTTGTATTTTTAGTAGAGACGGGTTTCACCATGTTGGTCAGGCTGGTCTCGAACTCCTGACCTCAGATGATCCACCCACCTTGGCCTCCCAAAGTGCTGGGATTACAGGTGT
AGCCAGGCACAGGCACTGATGCCACGAGGAAGCTGTGGTACAGGTGTCCGTGGACGGGGCCTCTCCCACCTGGCTTTGGGGTGGTATCTGACTGCCAGCAGGGTGGGAAGAGAAAGGCTTTCAGCAGCCCTGGGGGAATCCAGCTTATGTGAGCACAGAGGTCCCTGCAATGCTGTGACCCTCTCATCTGCAGAAGATCCTGACACAGCCTGCCCAGCACAGAGCCTGGAGGTCCCCACAGAGGTCCCCTCAGCCCTGGATGGCCCTGCACAGTCCCCGACACGGCCCCTCTCCTCTTCCAGGCGTGAACTCCCATCCCTCCAGCAC
CTGCCTCAAATTTCTGGCTTATTGAAGAACAGAACTCCTTAATTCCATTTCACTGCTTTCTAGGTCTCAACATTTTTGCTCTTCTTTTCTGAGAAGTGTTCGGCAGTATACCATATCTACACTCCCATCCATAGGCCTCTTAGTGCACCAGATCCAAAATATCTTATATAAAGGATGATATAAATATCTTACATAAAATATAAATGTATAATGTCTATAAAATATCTTTCAGTATCTTTTAATATCTAAAGTACCTTGTGTAACGATCTTATACAAAGTATGACATCTTATATAAAGTATTATATAAAGTCATTGATTCACTGAA
CTGTGGCCACCACACTGACCCCTCCTCAGCTCCCCCTCACAGGACCTGAAAGCATTTCTGAGTTAAGTCTGCATAGGAAGTTTTCCAGAGCCATGCCACATATCCCTCCATCCACTCAGTGCCCATTTTACAGATGAAGAGAGAGGCACCCAGAAAGGTACACCAAGGCAAGATATGGCGTAGACAGGATGAGGGCAGAGCCAGCTTCCTGATCTGATGGAAGTCATGAAGCCTTCTCTGCCTTACGCTTGGCTCTGCAGGGTCGCTGAGAGG
AGGAAAAATACCTGGGTTGAATGTGAATGTTTTGCCCAGAACCCCACCCGCAAAGAAAACTACCGAAACACTGAATTATAAGCCTCTCTGAAATTCCGAAGGTGCGCTCAGACCATAGGGGAGAGGAAAGATCTGCTGTGGCTTCCTGGTTCAATGCCGGCTCCACACTCCTGGGTTTGAAGAATCACTTGGGATTTGAGAGCAGAGGATGCCCTAAAGAAATCTCTGAAACAACAGTCAGGGATTGTTTTATAGCCTAAAGAGTGACTCAGATCTTTAACTGGGTGTCTCTGGAGGCTTGGTTTAAACCTCAGGCCAC
GGCGACCCAGGTCAGTGTCTCTCGCTCCTGCCCATGATCCTGACAGCCTCTCTTGGAGTTGGGCCTAAGAAGCAGACAGGAGTTTGCCACGTTCCTAAGCTCCCATGGCTTGTCTTTGTTTTTACCAGGGGTCTCCAGGGGCAAAGGCCCTGAACAAGGCTCAAAGGCTCTGGCAGCTGTATCAGGGCTGGGCTTACAGATGCCCCTCAGGTTTAAAGGTGCCACCCTTGGCAGAATAGCCAGTCTCACTGTGATGTAAGTTTATATATATCACATCCTTTTGGGTTTTTACCGAGGCTTAATAATACATACATAGGAAAAAATATATATATATATAATGAATATATATATTGGG
GCCAGGATGAGGGCCCTGACCAGGGCTCCTTACATATTGTGTCTCACCGCACCCCTAGCAGGCGGATGCAGGGGCGCCCTGCTCTCATGGCAGGGAAAGCTGAGCTGCACCTGCAGAAGGTTGGGGGAAGGATTAACCCCCTCCAACCCCCCCCGGTACAGAAGAGCTCCTCTCCAGCCCCGTGGCCCTCAGCCCTCAGGCATTGTATGTTCTGGCCAGGAGTCCTGGTTGTACACTGGCCGACCTAGAGCTTCAATTTTCCCAGTCCTAGCCTAGCCTGGTGTAAGCTCAGTGAAGGCAGC
TGCCCAGGGCTTTCCCTTCCTTCTCCTCCTCCTCCTCCACCACCATCAGCCATCCCAGCAATTATACTCATTTGAAGTTTCAAAGTCAAATGAATGTAATGAAACATCCTATTCCAGAGGTGTTCACTCTGAGAGGCCTGATAAAAGGCCTTTCTGCAAAAAGGGCAAAGGGAGGAGTCCCACACAACAGTTCTCATGCCCATTGCCTCTGACCCCCTTCTTTTCCAGATCTAAATTCTGCTTTGGCATAATAACCCAGGAGCCATTTCCTAATGGTGACGTTTGTTAAGCTTCAGTTGTGGATGCCTGATGAAGTTTGTGACCAACGGTCTCTAAGGCCACTTTAGCTTTCTCTGG
CACCACATACATCTGAGCAGCCCTGGCATCCTGTGGCTGCTCACTTACAATTGTTGTCTTGCAGAGATCATGAAGGGGTCTCCGATCCAGCTCCTGGCCAGGAAAACTGTCACACAATTCAGAGCAGTTTATTTCAGGCTCCATGTCACCACATGCCCCTGTTGGTGTGTGCTTATTCACAGTCTTGGTTACCCACTGGTAGGGATGTAGATCTTTGACTAAGACACAAGAGCAACTCAAATCTTTTCTTCAGAGGCCCCATTTTGGAGCTGGCTGCAGGCTCAGAATCCAGAGTGAACAACCCATTCAGGT
GTAGCTTTTATGGTGGCTATCTTTCTGTTATATATGTTTTCGTGTTTTTATTCTGACATGAGGATATGGAAATCCAGGACAATATTTTTGCTTTAATACAAAAGTTCTCCCAGGATAATTCCAAGAGCAAAATTTGTTACACCAATATAAGATCTTGTCAGTTTCTCCTATTCCAAATACAAGTATGCTATTGGTTCACTTTGAGGAGTTTTTCAAACCTTTTACCCTTATTATCTGATGAAGAGGCCATTACTAGCTACAATTCAATTTTAAGGCAGTGCATTTG
CCAAGTTGGGTGACAGCTGGGGCGATGCAGCAGAAGGCAGGTCTTGCTTTTTGGTAACACAGTGAGCTTGGGAAGTCTGCAACCACATGACTATGAATGAGGCTTCCTGGAACAGTAGAGGCTGAGTGAGGCCAGAGAGGAGCAGGAAGAGTTGCCAGGAGTGGGCTGCATGACAGTTTGTTAAGCATTTCACTGTTGACATCTGAACCCCAACTCTGTCCCTTACCAACCATCTCCTTAAATTGAATCTCAGTCTCTATGTCTGTAGGGTGGCAATAATATTTTCCCCTGTTTTTGTGAGGATTAAATGATGTGGCACATGGAA
AATGTCAGAAATCACCATTGAGGGCAATTTATAAACATCAGTAGACATAAGAAAAAAGAAAGATTTTGATGGGGGCAATTATGTTGCATACATTTTGATTGGAAACTGGAACATTAGTTATAAAGTTCTGCTATCAAGAACTACTAGAAATGAAGGATGCCTGGCTGGCCCGCTGCTTCAGGGAAGGCTTTACACATGGTGTTGTTACAATCTGATCTCCAGCCTTTAGGTATGGAACCTGAGGACCTCAAGCTGTCAGCCCTCTTAGATGTGATTTTGCTCAGAAGAACTGATTC
AGGTCTGGTCAAGGCTGCCTGGCCCCTCTGGAAGGGGTCATCCCAGGCTGGGCTGACCTGCGCGTCTTTCAGTTCCTGAAGCAGCCGCCAACCCTTGGTGGTCTATGGGGTCAGCGGCCCAGGTTTCCAGCATTGCCCCCACACTGCCCACGTGTGGCTTATGTTGCTTTCACTCTACCTGGAAAATCGCTGTCAGTTTTGAGGGAGCAGGGAGCACAGTTTCCAAAGAACGCGGGCAAACTAATCAGCCTTCGGATGACCGCAACCAGGTGCGGGAGCCACCGCACAAAAGCACCTAGGGAG
TGGGATTATGGATTCTTTCCAACTGTGTGTGTGTGTGTGTATATATTGGGGGTGGGGTTTTTTTTTCTATGTAGAAACTAAGAAATTAGCAGTCTGACAAATATCAGAACAGTATCAGGAAAGAATGAGTCCTCTTCTGACATTTACTGTCACTGAATTTTCTATGGTTGTATTATATAGGCATGTCCTTTAGATCAACCATTCTCAAGTTTCAGTGTGAATGACCACTGGGGACATTTACTGAAAATCTGGGTGTTTGGGATTTGTCCTGGAGATTT
TAGGGGTAGACCTAAATCTATAGGTAGACTTCCCAGAATTCAAACATGGGATTTTAAACTGGCAGGGTACGAAACCTTTGCAGAGCTACCATCTTAGGGAAGGAGGCCCCTTTTAGAGTGACTTGATTGGGAGGCAGCAGCTGGCAGTGGGGGGTATTATCTTGAAGTGATTAAGAGTCCACACTCTGGAGCCAGACTCCCTGAATTCTTCCCTTTACTAGCTATGTGAGTCCTAGTTCTTCCCTTTACTAGCTATGCGAGGCCCAAGATCCCATTG
CATTATGTTGGCCAGGCTGGTCTTGAACTCCTGACCTCAGGTGATCCACCCGCCTTGGCTTCCCAAAGTGCTAGGATTATAGGCGTGAGCCACTGCACCCCGCCTGAGATTTTTTTTAAGCCTCTGTGTCTGCCTTGGGGGGAGAAAGTTCTGCTGGGGCCAGGAATGGAGGTGGCCAGAGAGAAGGAGGTGGCTAGGACAACATCCAGGAACAAGTCGAGGCATCCACTGAGAATCAGAGACTGCCATCACCCCCATTTAGTGAAGAAAACAGGGGCATAGGACCTCAGAATGTGTTATCAGGAGCATCCTAGGAAGGTTTCGGGCCAGAT
TGGGCTAAAGCAATTTGTCCTCCTCAGCCTCCCAGAGTGCTAGGATTACACATGTAAGCCACCACACCCAGCCAATTTACTCTCATTTGGATGGTAGTTTTTTATTTTCCTCCTTGAAGGTGACTGTAACCTATGTTGTATATGATCATTTAGCTTTGGTTCTGGGTGCTTTCAGCAGGCAAAAGCACTGTATATACTTCCTTGGTTATAGATAGCTTTTCTGTTGAGTGGTGGCTTTCTCAGATGCCGATTATAGTAGTAATGTAGTGGACA
TCCAAGATAGGAAACATGTGGTCTGTCTCAAAAAAAAAAAAAAAAAAGCAAATAGGGGGTGCCCAGTCCCACTTCTCATACCCTGGGGACACCTGTCAGACATCCTAAAACAAGGACACCTGGATCCCAAGCGATACGTACTCAGCTCAGTGCTCCCTTGGGGTTCCAGGAACCCAGCGCCTTCCCTCACCTCATCCTTTTTCCTGCCCCGCCTGTGCTCAGCTGCGGCTCAGTGGGCCTGAACTCCGGAGCCCACAGAATCTGGCGCTGGGCGTCCGCTCTCCGCGCCTGACCGCACCTCAG
ACTTCCTGCCAGTGGCTCTGCTAAGCAAGGGGACACGGCGGTGACCTCGACAGGCACAATCTCTGCCCTCACGGGGAGTGGGAGTGGTTGCGGGGGGGGACACACACAGATGATGACTGAAGAGACAAAAAGAGACCCCTGGGGGTGAGACATGGAGGAAGTCCTGGGCATGGGCAGGTGTGACAGGCAGCTGTGTGGGAGGCGGGTCCCAGGGGAGTGAGATCCAGACAGACCTGGGCAAGAGGAAGGGGACCCTCCACCCAGCTCACTTCCTGCTCTGAAGGCCGCAGTCTGTATCCCTGAGGGCAGGGACTAGCGTGTCTGCCCCGCTGCATCCCCAGTGCCTGGAGCGGACGACGAGTCGAGGGTGACTCCACCAGGCGGCTACGGTGTCAAAGCAGCTC
TTGTTTTTCTCTACACACCACAAATGATCTCCTCTTGATGGAGAATATTAGTAGTGGAATGAACTGGGAAGATCCATATCCCTTCATTTATTAAAAGAAATTTTAAAAATATCTTTCTGGGTTATCAGAGATAACAACCCCCACAACAAATTACCTCCTGCATATCAGATACAATAATATCTGCCAGGCTGAGGAAATAGGTATGTTTTCCTTACCACAAGAGTTGTTTCTTTGAGTTTCTTGCAAGAGTTGTTGTTTTGGAAGGGGCAAGGTATTAACAGGAGGTGATTTGGTTATTTGTTGCTGTGCCACAAACTACCCC
ACTTATTAAATATATATGTTTAGCCAACTGATTTAGTGTAAAACCCCTGTCCCTTCAATTCCTAGCTTGTAGGTTGCAACCCATCAAAAGAAATAAAGCTCTCTTTTCCAAATGTAAAGATCTTATGATTTTAAGCCAATATAATTGAAGACAAGAGTAGGATCCATGGAGCAGCCCAGGTTCCCCCAGCCTAAGTGAATGCACAGGTGCCAGGTGGAGCCATTGACAGCTCATTTGTCTCCCTGACAGCTTTGGGAGGAAGGTGGGTAAGCTCTCCCCGATCTAAGATCTCTCACTTTTGAATTGAGA
AATCGGTCGGGAGCGGTGGCTCACGCCTGTAATCCCAGCACTTTGGGAGGCCGAGGCGGGTGGATCACCTGAGGTCAGGAGTTAGAGACTAGCCTGGCCAACATGGTGAAACCCCGTCTCTACGAAATATACAAAAATTAGCCGGGCGTGGTGGCGGGCCCCTGTAATCCCAACTACTGGGGAGGCTGAGGCTTGAACCCGGGAGGCGGAGGTTGCAGTGAGCCGAGATTGCGCCATTGCACTCCAGCCTGGGCGACAAGAGCGAAAAACCGTCTCAAAAAACAAAAACAGTGAAAAAAAAAACCACACAATCAGTGCAGAGTGCTGAGCCCTCGGCCAGCAGTACCTCCC
TTCAGAAGATTCATTCTTCCTCTCCTTTTTCATATATTAGCATTGTTCATTCAAGAAATATTATATTCCCGGAAAATAATAGGGAGTTTAAAATAAAATTGTAATTCAATTATGTTTGTTTGTTTTTCTCTGTATTGCTTAATATAGTCATTTGAGGAACACATTTCCTTAGCAATAATGGCATATGTTATTGTCAGGCTATGTTAAACGGTTAGAGAGGAAGAAACTTAGAAGGCACCCTGTTTTCACACTCCTTTCCTGCCCTGGATGATGAGGATTCCCCATG
CCTGCTGGTGGGTGGGCGGGGGTCCCGATGGACGTGCTCCCCCTCCCGCCCCCAGCTCAGGCAGCTGTCCAAGCAGGACGGGACGACGGGGTGGTGGGGCTGCTGAGGGCTGGTGGGGCCAGTGACCCTTGGGTCTGAGCTTCAGCAGGCCCCTGACCGTCCCTGCTTCAGATGGCTTTGACGAGGGTGTGGGGGATTTCCCTCCAAGTCTTCTGACCCCTGACAGCATCTCCAAGGTGATGCCCCAGGCGCAGGGATGGGAATCAGCGCAAGAGCGTGGCCTCCAGATAAAGCCAAGACTCGGGTTT
ATTTCTGTTTTCTGGAACAGCTATGTATTTATCTATCATCTATCTATCTACCTGCCTATCATCTATCTATCTATTTACTATCTATCTTTTCTACCTTTCGCCATCAAGAGCTTCAACACCTGGACACATTCCGCAAAGTTTCCTAAGAAAGCAAGAAAAATAATTAAAAAAAAAAATCCGGAGTCCGGGGGGCTAATGGGGCTTTACTGGGACTCTCTGGCTTAATCCTCCAAACAACCCTGCCATAGCAGCCCATCAGTCCTCTGAGACAGGTGAGGAAACTGAGGTCGCAGGAGGGCACCCAGAAGGTCCAGGCAGAG
CCTGAGTCAGTGAAACCACGAACCCACCGGAAGGAAGAAACTCTGAACACATCCAAACATCAGAAGGAACAAACTCCGGACACGCAGCCTTTAAGAATTGTAACACTCACCGCGAGGGTCCGTGGCTTCATTCTTGAAGTCAGTGAGACGAAGAACCCACCAATTCCGGTAGGAGTAGGAAATCACATCACCTTCTTTTAATCAGTCTCAAATACCTGGCCCCTTGTGGAACCTGCAAGAGCCAGGTTTGGCGAATGCAATGATAAGCAATTGTCTAATCACTGCCTTGAAAAAGAGCAGAGCATTTGAGTATGCTGTCTCCTCCTCTCC
GCTAAGAAATGTGTCCAATTTCACACAGTAAATTACAGATCTGAAATTCTACCCAGGGCTGGGACTTCCCAGTTGATGTTCTGTCCAGGTAAACACATCTTGCTTGGGAGGAGGGAGGGACAGATCCCAGTGTCCCTTCTCCCCCCATCCGGGGAAGAGGGCAAAGGCCTCACACCACCCTCCCAGATTTTCCCTCCAAAGGTGAATGCAGGGCCTCCTGCACGCCAGGCCCCGCGGCAGGCATCCAGCAATGGCGTGAAGATACATGATGGGAAAGAAACGCCTCAAAATAGTGTGCTCAGACCTATGG
CTACAGTGGTGAGGCGCAGTGTGTGCAGAGGCTAGAGAACTGTGGAAGGGGGCTACCAAGGCTGGAATAAAAAGACAGAATTGTTGCCGTGAGTGACTTTGAAAGACCCTGGTGACTTGTGGTGCCCTTCTGAAATTTGAACAATAATGCAGAAGTGTGTGTTTTAGAATTTACGGTGTATAAAATTCATGTTTTTAAAAGAACTTGCCTACAGATGGTTTCCACACCTGAAATTGTGCTCTGTGAGTTGCATAGCTGGAAATTCAATGTTCAATCCTACTTTGGCTCCAATT
ACTCTTCAGGGAAAAGTAGGGCGCTGGAGGTTTAAGAGGCTGTGGGGAGCCCCCAGATCTGACCCATGATCCCATCGGCCCCCTCCCAGGTGTCCTGTGGCCAGGCGGAAAGCAGTGAGAAGCCCAACGCTGAGGACATGACATCCAAAGATTACTACTTTGACTCCTACGCACACTTTGGCATCCACGAGGTCAGTGGGGACAGTCCCCAAGGCCCCAATCTTAGGGGGGCTTAAATGTTGGGGAAGGGGTGGAACCTGTTTTCCCACGCATGCGCACTGCTTCCCCTGGCCGCAGGCCGCCCCCCTGCCCCTCTGC
GAGCACGTCGGCGGGAGGGCGCGCGACACTGCACCGCCCCTCCCTTCGCGGCGCCTGCTCTGTAGAGCCGGCGGAACCGGGTAGCTTGGCCAGGTTGTGAGGAACCGCAGCGCGCCGCAGGACCGGGCCGCTGAGCCTGCAGCCGCCCCGCGCCGTGACCTGCGACCCTAGACCCCGACTCCCTTTGGCTCAGCCCGCGCGCCCCAGGCCCGGCCCGGGCGGCGCGACGGGAGGATGAGCGGCGGGCGGCGGAAGGAGGAGCCGCCTCAGCCGCAGCTGGCCAACGGGGCCCTCAAAGTCTCCGTCTGGAGTAAGGTGCTGCGGAGC
GATGACCCTAGTTACACTGTGGCTAGGTTTTCTTACCTACCAGAGCTTTAGGTGAATTCCCCAATTCTTCAACTTAAGACCCAAAGCCCTCATTATTTCTGAGTTCCTGATGCTTTGTTCTCTCCTTCTGCACCTAGGCTGAGTCTCTCTGTTTTCATTCTCCCAAACACACACAGAACACTGCCATTTCAGTTTCTACAAGACATTCTTTCTTTTAATATTTTGTGATTTTTAAAATGGACTTTGCTTAAAATATAGGGTCATCCTTTTCCTTTTTTTTTGGATCAAGCAGTTC
CCATCTGTGAAAATGTTTGTGCATTCCCCAACAGATTTATATAATATACATGTCTGTACCCATATATTATACATATTTAGAGCACATTGAAAGCAGAAAAGAAGAGGTTTAAAACATTAATAGAAGTTCTCGTCTTTTTGCGTGCATGTGACAAGGTTTCATTCTGTGGCCCAGGCTGAAGTGCAGTGGCGTGATCGTGGCTCACTGCAGCCTCGACCTCCCCAGGTTCAGGTGATCCTCTCATCTCAGCCTCCTGAGTAGCTGGGCATGTGGGTAGCTATTTTTTCTACTTTTTGTAGAGATAGGGTCTCACCA
TTTCTAGCACACATTAAAACAACCATATAACTATTTTAAAAAAATACTTGTGCATGTACTACATAAAATTATTATAGGAAACACCGGTAGTATACACGCCACACTTTGAGTAACAACAGAATTCTCTGTACTATGAAATTAAATCTCTTTAAGTACTTGTAAATTAAGTGACATTGTGAAGATATTGAAAAGAAAATCAAAATCTGTGCTTAAACGCAAGAGTTGCAGAACCAAACATAGATGCAAAAGGATCCTCAGATTGTAAGAGTTGTTCTTGAATTTAGGATTTACAAATATACTAATAACAATGACCCAATTCCATTTAAATATAATTCAAAGGGCATTAAGTTAAAC
ATAAGGTGCTCAAACATCATAACTGAGCCTTGTTCATGCTAGGAAAAGTAAGCACAATATGATGTGTTAAAGATTCTAGCCCATTGGGAGCCCTGACTAACAAAATTATCCTCAATTCCAAGTAATTCTGAGATAAAGGTCTATTGCATATTAATTCTCTAGTTTCTAACCACAATCTTAGGAACATTTTTAAAAACCTGTCAGATTTTTCATTTTACTAGTAGTCTACAAACCTTTTACAAAACTTATTTCATAAACATATTTAATGCATTTAATGATATAATCATTTA
GTTGGTTTGTTGGTTCATTCATTGTTTTTGGGCGGGATAGTATAAGTATTGAATCAAAATAGAAACTTCTCAAAGAAAGTAAAATTAATTTAAATATTTTAAATGTCTCCATAAAATTGGTTACCTCTCTCTTTTTCATACAACTAACCTAAACAGGAAAAAACATGAGAGGCAAAATTATATTTGAAGTTCTTCTGTGCCCAGCCCCTGGAATTCTCCAATAACATGCTGGTAATGTTTTCTTGCCTTTTTTTTCCCCTCTAGCACAGGCCCCATTCTACCTAACAGATGAGTTTGATTCCATT
AGAGAAGGGCAAGAGCTCAGAGCTCGGGCTCCAGTGCCAGGAAAAGGCCAGGAGCAGAAGATGGAGAGATGGAGAAGCAGCAGGTGCGGAGAAGCGGCGCTCCACGGGCTGGGTCAGCATCCGCTGGCGGATCTTAGATGACTTTGAAGATGAGGAAGCAGGGCAGAAAGAGCGGAAACGAGAAGGTGCAATGACACAACGGAACCCAATGCAGAATCCAGCCCCAGGACTCAAACGCTGGCTTTAATTCCAACTCACACCCCGTGCCCCTAATCAGAGAGGATCAGGGGAGATGGAGGACCCAAGGAACCCTGGCACCTGAAGGGTGGGAATCTGAGGCCAAGACTGATTGTGGGAAATTGTGGGAATCA
TATACATTTTTTTCCCCTTTTTTAAAGAGATAGGATGTCACTACATTGGCCAGGCTGGTTTCAAACTCCTGGGCTCAAGCAATCCTCTACCTCAGCCTCCTGAGTAGTGGGGATTACAGAGGCATGCCACAGTACTCCACAACACATTATTATTAACTATAGTCACCGTGCTGTAAAGTAGGTTTCCAGACCTTATTCACCTTATAACTGAAGTTTTGTACCCTGTAACCAACATCCCCCAGTCCATGGTAACCACCATACTACTACTCCGTGTTATGGTGAGCTCGACGTTTATTTAGATTCCA
CGTGCTCGCAGCACAGGCAGCAGTTAGGAGCACAGCCTGCACTGCCCCTTACATTTGAACCCTGGCTCTGTTGCCCGAGGGCTGTGTGGCCTCAGGCAGGTCACGTACCCCCTCTGTGCCTAGCTTCCTGGTGGGGTCAGGGCAGGGGTGGAGTGAACCAGGACCTGGTATGTGCTCTGTAGTTGGCTCCGCCTGGCCCCTGCAGACCAGAGTCTGTGACAGCCTGGGAGAGGTCCCAAGATGCATTTTCAGGGACCCTCATTTTGCCCCAACGGTACTACCAGGTGCACCCAGGCCCAGTAGACCACAGTAGACCC
AAATCTGAGTTAAAAATTAATTTTTAAAGGATACCTAAGGGACCTACATTTTAGAACTAAAATGCTGAAGGATCAACAAATAAATATGAATACCTATTAACTATAAAAGCAAGAGAAAAAACTTTTCTCTATAATAATCTACAGAAAAAAGCTCAAATATTCAGGAAGTCAAATGGGTATAGAAATGTTTACTTAAAATTTGAAACCTTATAATATATATTTTAACCAAATAGTATTTTTACAATTGGTATAATTT
TGGGAACACTGCAGTCTAAGTTTGGCCCCCAGCAAGTCTTAGTAAGACAAAATTTTTGTAAGATAAAAATCAAAGTTGTCCAAACTTGCAAACCAGCCTCTGAATGATTTTTTCCTTGTGTTTTCAATCAATCGGAGGAAACAGAAGGCAGGTCAGAGGAGTGGGGCAATACACTGTGATTTTTCATACTATTTACGTTTTTGTTACAGTTTTGTCTTCCCTGGATTTTAAAAGTCAAATGTGTTATGATTATGAAATACTTAGCTATTTTCATCTACCCATTAGTATTTGCTAATCAAAACCTGTAAAAATCTTGACTTTGCTCATATTGATGTTTTTATGATATTGATATTCTGTTTAATGTTGTTGGCTTAAATTCTGCAGTGTTTTCACTTTGTGCTTTTTTTTTTTTTTATCTCCTCATGCGGCTCGACAGAAGTGCTCACTGTAAGTGGCCTTGGGAGTCCCCTTGCTCAGCGTTGTTGCTCAGGCCCCAGGCATACGTTTGTGCTGTGGATGGATGTGTTCAGGATGGCTGGGGTGTGGCCAACGACGGTTATCTTATAGCTGTGCTTCAACACAAGTTGGCAATTGGCCTTATTG
TGCAGGGGTGCTGAGTTTAAATGTGCTATACCTCTGTGCTTTGCAGGGGTGATGAGTTAAATGGCCATGCCTCTGTGCTTGCAGGGGTGATGAGTTAAATGGGCTACACCTCTGTGCTTGCGGGGTGCTGAGTTTAAACGGGCTATGCCTCTGTGCTTGCAAGGAACAAGTGTAGAGCAGGTGAACCGTTTTCCTCACACATGGTCAACATGCTTTTCTGTGGAGTGACAATATTTTGTCCCCCCTGCCAGCCCCGTTTTTAATGAAGGAATTATGGGGGCCAGGATCCAGCTGTTAGCTTTTCAAATCTGCACACCTCTCAGAAATGCTCCT
GAGACAGAATCTCACTCTGTCACCCAGGCTGGAGCACAGTGGTGCAATCTTGGCTCACTGCAGCCTCCGCTTCCCAGGTTCAAGCGATTCTCATGCCTCAGCCTCCCAAATAGCTGGGGCTACAGGCATGCACCATCACGTCCGGCTAATTTTTGTATTTTTAGTAGAGACAGGGTTTCACCATGTTGGCCATGCTGGTCTCGAACTCCTGACTTCAAGTGACCCCCCCCCCCCCACCCCACCACCTTGACCTCCCAAAGTGCTGGGATTATAGGTGTGGCCTTCGCCTGGCCAGGAATAATAATAATTATATGTCCTGTTTGCATTTTTAAGTATTAAATGAAATCAGGTAAACATTTAACATGGTATCTAGATGTAGTAAGCACTTTAAGAAAGGGTAGTTATTAATAACATATGCAAAAATGAAGTGACATTTTCTTCCCTATTTATTTTTCAGAAAAGAAGGAATCACTTTGTATTGGAGTCCTGACAAAATCTCTCAGCTTATGGGGCACTCTTTCCATTCCTTTATTTAGGACAACCAAGTACTATTCATATATGGGGAAGCCACATTGGATTAACATGTTCTCAATCAGTGCTATCATTTGATGCACAGAGAGGTCACTGGATACAATAGAAACAGAAGAAAGCAAAGGAATTCAGCACAGCTGTGGGGTCATTCATGTGGTTGGGGCGGGTGATGTGACTCCACAGCTGTGCTGAATTCCTTTAATAAATATTTGATGGTGAGTTAAACAGCCTTTGAAAGCTCACAGGTAAAGCCACATTCTTTTTTTTTTTAAATTATACTTTAAGTTCTAGGGTACATGTGCACAATGTGCGGGTTTGT
CCCCAGGTCCCTCCCTGGCTCACCCTCGGCTATAGAAGTCACATCTGTGGCCACCTTGTGAGAGGGACAGCAGGTGCCACATACTTGAATTTGCCCATCAGACCTCTGATGCTCTTAGCTGTGGAGTTTGGAAGACAGCTGGTCAGAGCTAGGGAGAGTCCCTTTTCCACGCTCCTTGAAGAAAAAGAAAAAAGAAAAAGCATGTCCTTTTCTGGTACCTCCTCCTAGCCCTGTTCAGAGGTGGGGGCAGGGCTCATTGGTTCCCTGATTAGCACTGTGGTCCTAAGTTCCTGGATCAATACTTTAATCTCTTTGCCCATAACAAGGAAGAGGGCCACTGCTTTGCA
TATTTCAGTGTCAAATTTGCCTTGGTTTTTCTCATCTGTAAAATGGGAATAAGAATATCTACCCTCAGTGTTCTTTTGGTAGTGGATAATGGGATGGCAGTTTCCTAGCGCCCATCCCCACTTGACTGGCTGACCCAAGAAGTTCACACAAGAAGCGTGGATTGGTGATCAGGATGAAGGCATCTTAGAATCTGTTACAGGTCTGGGTGTGGTGGCTCATGCCTATAATCCTAGCACTGTGGGAGGCTGAGGCAGGAAACTCACTTGAGCCCAGGAGTTCAGGCCTGAGCAACATAGTAAGACCTCATCTCTACAAAAAAAAAAATTTTT
TGAAATATGTGAGGCATTTCAAATGATTTTTACATAAGATAAAGTTACAGAAATAAATGGAGGTGGCTCAGATAAACTAAGTGAGAGATGAGAGGCAAGAACAGGTGGCGCAGATCCTTCCAACCAGGCCCAAATCCAAGGACCACTTTTGATCTCAGTAAGAATTGACAGCAATTCTTGGATAAAATAAATAGATAACATATTACACAATATGATGGAAGTAAAATGTATTAGCACATTACCTTGCCAGAAAACAAAATTTCTAGACTCAGCATGACACGCAGAGATAGGCGGATGGTGGCTGACCTGATGGAA
ACATCTTTGCCTGGTGTTGTGTGCTGAAGCCCTCCAGGAGCCAGCTTCACTCACATCTTACCTGCCTGAGCTACTTGCTTTAAAATTGTAAGAAGGGACAGATGACTTTTCTTAGATCCACAAGGCTTCCTCCACCTTCTCCTACTTATCCTAGGGGATACACTAGTTCTCTTCTCCTATATCCTTACCTCTGGGGTTTGGGTCCCATGTTCTATGGATTAGTCATTCTCATGGTCTTGGATCTCTGCAGTTCACACCTCTAGAAGGCCCGTTCACTTCTTTCTTCCACTATGGACCCGTCTTCTGGGGCAATGGATTA
TGGGGTCAGGGGGTCCTTTTGAGGAGGTCACATGTAGGTGGAGATTGCAGTGATGAGCCACTGGCTGGTCATTTCTCAGAGGGATTGACTCATCACAAAACTTCTGTGGTGAAACTCACCACCCGTGGGAAATCCTGGCTCACTCCAGAAGGGCTAGGGTGGAGGGGGTATCTACAGGTTTGGGATCTTCTAGGAGCTTCTGAGCTGCTGGGGGACCTGATGAGAGGAGTGCCTAGTGACACGGTTGACTCCTCCCAAGGGCATTGTCAGGGACAAGGGCAGGAGGAACTGGGAGATGGTCTCCCCAAGTCTTTCCTCGCAACAAGCAGCAGCCTCCTCCATGGGCTCCACTTAGCTCCCCTGCAGGCCCCACACCTGGGAGTCACACACA
TTAGGCTGCTTTCTGGATGTATTTTCAGAGCTGGGGATGAGGAGAGGTTGCGTAAAGGTGCCGGCCTGCTGCTGGCCGGGGCTGGCAGCCTTTCAGCCGCCGCGGGTGAGTCAACACCTGGGAATTGCATCCAAGGGCGGCCCTTTCAAGCTGCCTGGAACTTTCTGCCATCACACTGAGGCCACTGTTTGACCCAGTCCCGGGCCAGGGAGGCAGGAGCCGATCACGTCCCAGGGCAGTGCTTCTCCCTGGCACTGAGTCCGTGGAAAGAGGCTGGGAAGGTTCTTTCCACACTTGAGGGCTGGCGTTGGGAAAATAGGGTAGTGCTCT
TCCAGCTCCGGGGTAATGACAAGCATTTCTGGGCCAAGGTTTTCTTCCTGTTCGTCTCTGATACTCCTCCCACAAGCCTTCTGAACGATTGGAGGGGGTAGCCCTGGAGGGCGTCATGTCCCACCCCACCCTCCGTGCTGTACCACTCCTGCTGGATCCCTCCAGGAACAGGGAGGCTTTAGCCAGGCTGGGCAACCTGAAGTGGGCCTTATGTTGAACCCGAAGCCAAGCCCTGTGCTTGAGCTTGTTGGTCACCCTCCACCTGTCTGGTTATGCCCCACACATTAACCCGGTCCCCCAACAGCCTTGCTCAGCACCTCCCAAGTCCTCTCCACCC
TTGCTGTGGGCCCCTCAGAAGGGAATCCCTCTTCCTCTTCCACTTCCCCACCCCCACTGCCTACAGCTCCCCAGTTAGTTAAGCTATTTTTTGAGTTTGAGTTAAAACCGTTTCAGATATATTTTTAACTACGTCCTCTTTGAAAAGCTGTTAGCATTTGGCAATCATTCCATCTTCAGCTTGAATCCTGGGGAGGGTGGTTTTTTCTGCCCCCCACCCCCCACAACCAGGCAAAAGTATATAATTTAAAAATCGTTTTAGTGCATGGGTCAGAGGAT
TTGGAAATTTATCCCCACCTTCTTGTACTTTTAGGTTCACCTGCTTTTTCTTAAGACACCATCTCACTTTATATTGCCCAGGCTGGAGTTCAGTGGTGCGATCACAGCTCACTGCAGCCTCAGACTCCTAGGCTCAAGCCATCCTCCTGCCTCAGTCTCCCAAGTAGCTGGGGCTGCAGGTTTGCGCTACCATGCCTGGCTTACCTGGTTTTGTTATAAGTCTCCAGCATGCATTTTTGGTTTTGTTACCGAGTTGCTCGGTGTCCTGTGGGCTGTGGGAATGTACAGGGCCCAAATGTAATGAACTCTGCGTTCATGT
AATATTTTTCTTCTGAAAAAAATCCCAAAATAAACAGATTGTTAAGGAAAGATATAGTATACTGTGTATTAATTTATCAACTGTTTATTAAGCACATTGTCTATGTGAGAAATTTTGGCTCATGTCAACTTTAAGATTTTTCAGTAAATGATTGGGTCAGCTAAATTGACTAAGTGTCTTTATCATTGATTTTTTTACTACCTACTACTTGAATGGCCTTGACAAGTTACAGGACTTCCATTGAATGTTAAATTTCTTCTCTATAAA
CTCAGCATATGCCATTAATAAGCTTGGGCTGTAAAGCCCACTCCAGGGAGACTTGTCACCTGCATAGGGTGGATAGGTAATACTAATGAATACACTACAGAAAACAATTTATGTTTTTCTTGTGGACTTTTTCCATAATGAATACTCCTGTTCAGATTAAAAAAAAAGAAAACATTGATGACAGGGCACTGAATCTGTTGTATACCCATAGCGATTTCAGTTGATGATCAGTTCAATATCACTTGCCCCACACCACCCCCCAAAACAAGAATGCAAACTCAGGCTACATTAATAGAAGTATAGTCT
GAGGTCGAGGCCGGCGGATTGCTTGACCTCAGGAGTTTGAGACCAGCCTAGGGCAACATGGCGAGACCCCGGTCTCTACAAAAAATGCAAAAAATAGCTGGGCGCAGGGGCGCCCTCCTGTAATCCCACCTACTTAGGAGGCTGAGACGGGAGGATTGCATGAGCCTGGGAGGTGGAGGTTGCAGTGAGCCGAGATCATGCCACTGCACCCCAGCCTGGGCAGCAGAGTGAGACCCCATCTCAAAAAAAGAAAAAAGAAAAAGAAAAGAAAGAAAACCAATAAGATCTCTGTCCTTATAAAACAGTAATAGTAAAAACTAACACATACAGAATTTACTATGTGCCAGAGATTGTTCTAGGTACTTTATATATATTAATCC
GCCTTTGGGGTGGGTTCAGAGAGCCTGTTCAGACTCAAGATGCGAAAACAGATGTTGCATGGTCGAAAACATCCCGAGTGCAAGGGCATTTTCAAAGACAGCGGTGCTCAGGGAAAAAGAATACTGTGTGTTTAAAAAGAAAAAAAATTAAAAGAAAGAATGGAAACAAGGAGGAAAAAGTGACCGGAGTGTAGGGTGACCATACGTTCTGGTTTGCAAGGTACAGCTAATGTTATGTCTGCTGTCCTGGTACAATTATTATAGTGCCCCCTTTCACTCTCCGAAGTGTCTTGATTTGGATGATAAAGCATATGATCACCCTATTAAAG
GGAGAAAGCCCTGAAAGGGTGTAGGTCCCAGTTTTGCCACTAACTGACAATGTGCCTCTAAGAAGATTATGTTCCCTCCTTGAGACTCAGTTTACCCATCTGTAAAATGGAAATGTAGCCATGAGCTCCCTGAAGACACAGCCGTGGGCTTCTGTATTTACTGATTGATTCCATGGTCATTTCTTCCAGGCCTGCCTCGTGTCAGGCATCAAAGGATTGAGGATCCAGGAGTGCAAAGTGAGGAGAAAACACTCCTTACCTGAGTTGCTCATAGACTAATGCGGAAGGGAGGCAAGGTAACA
TGACTAAAGAAAATAAATAAAACACCTAGCACATTGCAAGGCATAAAGTCCTCATGTAGGGATTATGATTGTCTTACCTCCTTACCCCTGTCCTCAGAGCCTCATACAATGCTAGGCGCTGGTAGAGGGCTAATGGACATCTGTTGAGTTAAACAGTATGTTGAAAGAACACTGGTTTGGGAGTCAGCAGAGCTAGATTTTAATACTGGTTTATGGGCAGTTGTCACTTTTTCTCTCTGAAATTCAGTTTTTTCACTGTCCTTGGGGCCTCTACAGTCTCCTGCAGCTCTTAGGCAAAGTATGAATGCAGGTAAATCCCACA
TCCATAAACGTGAGCTCCTAAGACCCAGAGTCAGACAGCTGGAAGGGGCAGCCATGGGTTCACACCTGGGCCCGACTCTCCCCACATATCTAATGTGTGCTAATTGGCAAGCAGCAGATGCTGATAAAATAATCTGAACTGTATGAACGGGCTTCTTGCATCCCCAAAACAGCAGCCTGCACTCCCTCCTCTAGGGACCGTCTGGTGTAAGTAACTACAGAGGCTCCTCAAATTACGATGGGGTTATGCCCCTATAAACCCGCTGTAAAGTCGAAAAATCATAAATCGAACCATTGTAAAAGTAGGGACTG
CTCTGACCGGGGGTAGCAGTGCAGGGAGCTACCGCTAGGAGGGAGGTTGGAAACCTAAACAGAGGCGGGTCTGAGGAGTGAAGTGCAGAATGCCGGGTCCTTACAGGAGGCAGAGGAACGGTGGAGCTGGAGAAGGCAGGGGGAAACAGGGCATCTGGATGGCTGTGCTTCACTGCGAATCTACTTTCTCTCTTTTCTCAGGTGTCTTCCATTTACACCAAGGGGATATTCTGAGTGTCATAATTCCCCGGGCAAGGGCGAAACTTAACCTCTCTCCACATGGAACCTTCCTGGGGTTTGTGAAACTGTGATTGTGTTATAAAAAGTGGCTCCCAGCTTGGAAGACCAGGGTGGGTACATACTGGAGACAGCCAAGAGCTGAGTATATAAAGGAGAGGGAATGTGCAGGAACAGAGGCGTCTTCCTGGGTTTGGCTCCCCGTTCCTCACTTTTCCCTTTT
CAGGTCCGTTTTTTGATGGCAGCATTCGATGGCTGGTTTTGCTCATTTCTATGGCTGTCTGCATAATTGCTATGATCATCTTCTCCAGCTGCTTTTGTTACAAGTAAGAAGATATTTATTTTGAAGCAAAATATTTTGTCAAATATTAGATGTCAACCGCTGTTTGTAAAGCCAGTTGCAGAAACCATTAACTTGTATTCTCTGGTTGTATATCTCCTTTATGTAACTAGACTATAGTTCTCTTAAGGGAAAAGGACCTTACTACCAATTAATTAATTGGGC
TATAAAATCTCACCATCTGGCCGCGCTCGTTGGCTCACGCCTGTAACTCCAGCACTTTGGGAGGCCGAGGTGGGCGGATCACGAGGTCGGGGATCAAGACGATGCTGGCGAAAACGGTGAAACCCCGTCTCTACTAAAAAATACAAAACATTAGCCGGGCGTGGTGGCGGGCGCCTGTAGTCCCAGCTACTCGGGAAGCTGAGGCAGGAAAATGGCGTGAACCCGGGAGGCGGAGGTTGCAGTGAGCCGAGATCGCGCGGCTGCACTCCAGCCTGGGCGACAAAGCAAGACTCC
TCCAGGCCAGTCTGGGCACCCTGGGATAGCGGCTGCAGGTAGGCAGAGGCGCTGCCAGTGCCCAGGTGGCCTTTCCCTCCATCCGGCCCTTCCCACCTTCCTATAACCTTCCCTCCACCTCCCTCAACTCCTGGCCTCCCCACCCTTTTACTGCCTTCAAATCTCTCTCCCTAAACCCTGACCCCTTCCTGCACCCCAAGCCCGCCCCTCTCTCCGTAACTCAGCCATCAGCAGGGGCAGACGGCAGGTGGCCTGGTTGCTGCAGCTCCCAGGATCAGCTCTGCCCTCCCCGCAAACGCC
GGGCCAGGACAAGGGCCTCCCAGGCCGCGGCTGGACCTTGTCATCCCTGCAGCTTCTTCAGAAGAGCCAGACGCAGCCCATGTGCTCACTAAGTACCCAGTGAAGGAGTGAGTGAAGAGAGAATGGATGAAAACATTAAGACTGGAAGGAACTAGACATCCTCACGTCCGTCTCCCTCATTACATGGTGCATAATTAGCACAGTGCCTGCTACACTTAGGTGCTCAGCTAAGGTGGCGTTGAGTGAATAAATGAACACGTTCAAGGAAAGGAGGGAGGGAGAGAGGGGCATGGACTTGGGAA
AAGTGATCCACTGGCCCCACGTCACACAGTTACAGTGAAGCCCAAGCCAGGCCTGGTTGAGGGTGATAAACGCCACTGTCTCTAAGGGTTCTGACTCTTTGTCTTTGTGCCCTGAGAACATAAGAAGTTTCTCTTACCTTCTAACTCACAATGGTAGAACCTCCTGGAGAGGCAGGAAAGGGGTTTAGTGCTGACAAATTCCTGATTCCTGATCTGTAGAAGTCCCTCTGGAGTGCCATGTCCTGCCAGTGCCCCGCCTAGGCTTGCCTGTCTCCAGGCACAGGGAGTTCATTCTCTCCCAGAAAACAGGATTTTTTGTTACAGGATATCTTGGGCTGCGGGAGAGAGTTCTTCCCATTCCAGAACTGCTGCTACTCTGACCTTCAACTTGGGCAGC
CTTCTTTATGATGTGGAGGTAACTTCTTACCTTCAGTCCTTACCAAACTTCCTCCCCTTCACTCCTGGAAGACCCTGGACTCTATCCGGTGCTGACCAGGTGTGGCTACCTCTGCTGAGCGGAGGACGCCCCTCAGACCAAGGCCCCCACCTCACTGAGACCCAGGAGGTAGAGGTGAGGGGGCACCACACGGTCACCCCTGCGTGGGATTCCCAAAGCTGACAGAAGGTGCAAGTTTCAGGGGGCCCTCCGCTGTCTGGGTGTCTTCCAGGTGTTCAGATTGAGTCCCGACAGGGCCCGGCTCTTTCCCT
TGAGGCCAAAGTTGTGCTCATCACATATTCCACGTCCTCCTTTCCTTCATATCGAGCTTTCCTAACAGTTAGGTTTGGGCCAGATGAGTTATTCTGGCCAGAAACTGTCAGTGGAAATGACATGTAACTTCTGAGTCAAGAAAGTTAGGAAATGACATGCCTCCTCCACTCCCATCCTCCCCTGCATGAGATAAAGGAGGGCATCCTCACCTGCACTGACTGTGTAGACACAAATAAAGCCAGTACGGTGTTAAGCCACTGGGATACGGGGCTAATCTGTTACCAGAGCCA
GGCATGGTGGCGGGCGCCTGTAGTCCCAGCTACTCAGGAGGCTGAGGCAGGAGAATGGCATAAACCCGGGAGGCAGAGCTTGCAGTGAGCCGAGATCGCGCCACTGCACTCCAGCCTGGGCAATAGAGCGAGACTCCGTCTCAAAAAACAAACAAACAAACAAACAAAACAAACAAAACAAAACAAAACAAAAATGCAAGTCTTTAAGATGAAAGCCTTTCCTCTACCCCAACTTGAGGAAAGGTGGGAAGATCAGCCTCCTCTCTGTTTCCTAGCCTGTACCGTCTGCTCCTCTTTCC
GCCAGGAGTAGCTCAAGATCAGTCTAGGCAACACAGTAAGCCCTCATCTCTCCAAAAAAAAAAAAAAAAAAAAAAAAAAAAAAAAAATTTAGTCGGGTGTGATGACGTGTGCCTGTAATCCCAACTACTCAGGAGCCTGAGGTGAGAGGATTGCTTGAACCTGGGTTGTCGAGGCTGCAGTGAGCCATGATTGTGCCATTGCACTCCAGCCTGGGCAGGCAACAGAGTGAGACCCTGTCTCAAAAAAAAAGTATGGTCTGTCCATACAGTGGAATATTATCCAGCCATAAGGAGGGA
TGCCCCAAGCTGGAGCAGTTTTCACAGCCACATCCCGGGCTGCACTGGGTTAGGGATGCTTTGAGGTTCCTCTGGGGGCTCCCTGCTCTCTGCTTACCAAGCAGGCGGGAGTTGGGAAGGGGAGAAGGAGTGCAGACTCAGGGGTGGGGTAATCCAGAAATGCATCCCTCAAAGGCCAGCCTGGCCTGGTCCAGGCCCTAAGCTCTCTGGGGAAGGACGGCAGGGAACCCCGCCTTGGCGGGCTCTGCGGGTCCTGCGCCCGGGTAGATTTTGCTGAGATGGGGAGAGGGGACCCCCTCCACGCCCCCGGAGTAGTGAACACCATTT
ATTCCAGAGCAGTAGCCACTCTTGCTTTCATGTCCAGGGCTACTACATGTTCCTTGCTGAGGGCTGAGTTGCCAGCTACCTGGTGCAGAGTCATTATGCAGCCAGGTGGTGCAGACTGAAGCTTGGGGTTGCTGAGAGTGAGCTCAGGGGCTCTGAAATTCAGCGGGACACCTGGTTAGCATTTCTCAACAACTGCTACAATGCTGGGCAAGTTCACCTAAACTCAGAGGGTGGCTCCAAACAAAGCCCAACTCGATTTGTGTATTTGATCCCGAGCATCCAGTGTTGAATCCAGAATCTGAGATGCCCTGGCTCAGGGAACACCCAGA
TGTGTCCTCCTGGCTGGTGCTCCAGGGCTGGCCCAGCAGAAAGACCTCGCCTGAAACACCCCTTTTTCTTCATTTTGAACCTTGGACTTGCAGTTTAAATTGGGGCTTCCTGTCACCAGACTTGTTTTCTTTATGAGGGAAACATAATATCTCCAGCACCCGGGCTGGAAGAGCAGACAAAGCAGCCTAACAGTGCTCTGTTTGTGGCGTTCTCATCTTATGCAAAACCTCCTGAAATAAATCAGTCATCCTGCAAGCGGGAGGAGGCGGGGGCCAGAGGAGGAGGGAGA
TAATGTGCAACTCCCTAAAACTGTTACTACAAACAACTATTTTGCCACTCAGCCTAAAAATAAAACCTTTCACCCAAATGACACATCTTAATAGCCATATTTTAATCTACGTAATTTTAAACTATTCTGAAAGAATCCATTTCTAGATGTCAGACAAGAGTTGAAACTGGGACAGCAGTTTGAAGGGGCTAATTTAAAAACCCACTTGCTTGGAGACACCTCAAGAATTTCTAGGCTCACAAGGTGGGTGAAGTAAGGAAAGAGACTAAGAGCTGAACAGTGCCGTTCTTTGCGAGCCCCCACTGGCGC
TGGAGTTATTTGTCTGAAAGTCTGTGGTGTGGACTAGGAATGAGAAGATGACTTGGGGCCAGGCACAGTGGCTCATGCCTATAATCCCAGCACTTTGGGAGGCCAAGGCGGACGGATCACCTGAGGTCAGGAGTTCGAGACCAGCCTGGCCAACATAGCAAAACCCATCTCTATTAAAAATATAAAAATTAGCTGGGCGTGGTGGTGTGCGTATGTAATCCCAGCTACTCAGGATGCTGAGGCAGGAGAATCACTTGAACCGGGGAGGCAGAGGTTACAGTGAGCCAAGATCATGCTAC
CCTCAATATCCTGGCCTCAAGCGATCCTTCCATCTCAGCCCCCCAAGTAGCTGGAACTACAGGTGTGCACCACCACGCCCTGCTAATTTTTTGATTTTTTGTACAGACAGGGTCCCGCTATGTCGCCTAGGCTGGTCTCAAACTCTTGAGCTCTAGCCATCCGCCCACCTTGGCCTCCCAAATGTTGGGATTACAGGCGTGAGTCACTGCACCTGGCCTTCTCTATTTTTAACAAACCCTAATAAAGCATTTACTAGGTTCCAGGCGTTGTGCTCAGCACTTTACAAGCATTCCCTTTTTTAG
ATAAAGAGCAATTGCTACAAACTAATGATGAATGATATTCATATATAATCATATCTAAGATCTATATCTGGTATAACTATTCCTATTTTATATATTTTATTACACTGGAACAGCTCGTGCCCTCGGTCTCTTGCCTCAGCACCTGGTTGGCTTGCCACCCACACACAGTGGCTCATGGCTGTAATCCCAGCACTTTGGGATGCCAAGGTGGGTGGAGCACCTGAGGTCAGGAGTTCGACACCAGCCTGGCCTAAATGGTGAAACGCTGTCTCTACTAAAAATACAAAAATCAGCCAGGCATGGTGGTGTGTGCCTGTAATCCTACCTACCTGGGAGGCTGAGAGGCAGGAGAATCACTTGAACCCAGGAGGTGGA
AAGATCTTTTCTTATTCAACTGGCACCTCTAATATGAAATAAGACACAAATAATGAACCACACCACCATGCGAACCCTGTTGTAGTTAGGACTTACCTCCTTCAACCAACTGGAGAAAATGCCAGTGTAAAAAAAGTAAATAAATAACCTTGTCCTAAGGTGTGTGTGTGTGTGTGTGTGTGTGTGTGTGTGTGTGTGTAGACTACTGCCAATAATCAGTTGCTTTATATTCTAAAAATGACATGAAGGGAAAAAGATACTTCTTGACAAAAGCGTGTAATTAATTGAAAAAGATTTATTTGACTACA
GAGTTCCTGTCTCCAAAACAAAACAAGACAAAACAAACAAACAAAAACAGAAAAAGGGGAACACTACAGAAAGGTGAGGGCCATTCTGTGTTCTCACTCAGGGCCCTGGACACAGGATGATCCCGGATGGTGAGGCGGAGGTGAGGACATTGCTGTATGAGCGGAGAGTTGGCTGAGCTGCTAGAATCCCTTCCTCTGAAACGAAGCAGTGAAGGGATGGTGTGGGGAAGGTTGTCAACCAGCCAGCATGCTCCTGGGCCTGTGGAAGGGGAGAGTGTCCACGGTTCACTTGGGGTCCCAGGGACCTTGCCAG
CTTTGCTGCCTGTGAGGTCGTTGCGCCTACCTGGCCCCATGGGCCCCATTTTATCTCGTCGCTTTGCTGTCTGGGAACTTTGTCACCCACGGATAGGAGTGCCAGGCCCAGGAGGATGTCACGCAGTGTTGGCACTTCAGCTTGGCTGCTGTTCTCCCACAATCCTTGTGAGGGCCTGTGATGACCCAGGTCAGGATAGGACAGGTGGCTTGGGTTCTGCGGGCCACACGGTCTGCAGTGTGCGTGGCCTTGACCTGGTGCTGGAAGGCAGCTGCAGACCACGAGTCAAGGAGGGGGTGAGACTGTGCTCC
AGGGCCAGAGGGTCAGGAACAAAGAGAGAAGAAACAAACAGATGATTTACTAAAAAACATCTGGAGAGTGCCCTACAATTTATAGGGAATGCACACATCACTCAACTCATCTGATGGCCACAATGGCCCTGTGGTGGTAAGTCAGGTCTTTTTCTTCTTCCTAGTTGATGGAACAGATTTATTTATTCATTTGTAGAGACGGAGTCTTGCTCTGTCACCCAGGGCTGAAGTGCAGTGGTGCGATCTTGGTTCACTGCAACCTCCGCCTCCTGGGTTCAAGCGATTCTCGTGCCTCAGTCAACCGAGTGGGTGGGATATAG
CCAGTGATGAGATTGCAGCTCATGAAGGTCTGAGTGAGTTCTTCAGGGAAGCGATACTCTGAGTACCACAGGGACCAGCCGTCCTTATCAAAGTGCTCCCAGAAATATGGCAGTGCCACAGAGAGTGTGTCCTCATTGGAGTACTTGCGCTTAAATTCATCCAACACAAAGGTACTAAGAGGAAGAAAGCACAGGGGTCAATCAATAAGGAGGAAGGTTGCCAGGCTAAGAGAAGTGAAGGGTGCTTTCACTTAAAATTTACTAATATAAAGGAAATGGTCATTGTGCTGGCAGATG
CAGACTGTCTGGGTTCACTTCAGATGAAAGATGTTAGCTTCTTATGTTATCCTCACGGTGACTTTGAGTGACATATTAATTTCAAAGTTTACTTTCAAAAAGGCAAGGATTTGGGAGACAAAATGGCTAGGACATTTGGTAATTGAGCAGTAACTGAATACTTTTTACTTCTACCACCACATCTCAACCAGACCTTGCCTGTGAAATACACAGATAAAAATCGTACCACACCTGGTGCCCCCTTTTTGGGGAATGATGCAAATTGTTTCAAATTGGACAGTGGACT
GAAATACAACCCAGACTTGCGCTCGGAAGCCCTGCCTTCATTTCTTCTCTGTAGCTGGCTCCCTTAAGTATTAAACAGCAGTATTCTAATATCAACGTCCCTTTTTTATTTGCTGTGACTTGCTGTGACTACGGTGATTTTAGTTACAGTAATTAGGTCACTCTTCATGGAGTCGGGCTATTTTAAGTGCCTCTTTAAGGAATATTGTTGCAGATCAGTAATTTTACAATTGGATGTTCTTGTGCAACTTTATTAAATGTGATCTGTCTTTTAAATGTTGCCCTTTTA
GGGCGAGCTCAGCCGCGTCTTGGGCGCCACCTCAGCCTGGGCGGCGGCCCACCTGCCCCGGCTGCTGCCGCGGTGCCGCGAGCGGAACCCCGGATGGGTCCGGACGTGGGCGGCGGCGGCGGCGGCGGGGCCGGGGCGCAGCGCTCCGCAGAGGGAGCCGCGGGCTGCTTGGTCGGCCTGCCCCGCCGGCCCCTCATGTTGGAACCGAGGCGGAGGGAGAAGGGAAAGCGGCCGGGAAGGGGCGGGCGCAATGGGCGCAGTGGGGGCGGCCGGGGCCGGGTGGGGAGGCCAGAGGGGCAGGGCAGGAGGGGCCCGG
GGCTCTTGATTCCACCTTGTTGGTCCCCCAACACCAGGAGAGCTCTCTGTGCTCCCAGATTTTTTTTTTTTTTTTTTTTTGAGATGGAGTTTCGCTCTTGTTCCCTAGGCTGGAGTGCATTGGCGCGATCTCGGCTCACCGCAACTTTCGCCCCCGGGTTCAAGCGATTCTCCTGCCTCAGCCTCCTGAGTAGCTGGGATTACAGGCATGCACCACCACGCCTGGTTAATTTTGTGTTTTTAGTAGAGACGGGGTTTCTCCATGTAGGTCAGGCTGGTCTCGAACTCCCGACCTCAGGTGATCCACCCACCTCGGCCTCCCGAAG
GCTGCTCATGGCTGTAGATGACACACCAAGGAACTAGAGCTTTTCAGATGCCACCTGGCCACTCCTGTTCTCGGCCATAGCAGTGTTACTTGGTACTGTCAATGTCCACTGCATTCTGTCAAATGTGTGTCATTTAAAGACCACAAGACATAACAAAAATTAATTCGTTAAAACTTATTGTATTTTATTTTTTAAACTGAGATAGGGTCTCTCTCTGTTGCCCAGGCTAGAGTGCAGTGGTGCAATCACAGCTCACTGCAACCTCAAACTCCTGGGATCAAACAATCTTCCCGCTTCAGCCTCCCAAGTAGCTGGGACTACAGGTACGTGTCACCACATCGCGTTAATTTTCAAAT
CTCAGATAAAATCCTCACTTGGTTACTGACTGCGGGGCTTAAGTCTCAAACTCCTCATCTGTATAAAGGGCTGAAACATCTCTCCCTGACTCCCTAAAGCTTTCTACAAGGACCAATGGTATCTCAAATACAAAGTACTCTGTAAACTGTAAAGCACTGTGAGAGGGTAAGGGTTATTACATAAACTGAGGAATGCACATTGGAGGGACTCTGGAAGAGAGACCAAGAATGCCGGTACCCAGTGTGTGACGACAGCCCGGGCCATAGAATCCTTGGGACGGACTTGGTAGCAGAGTAATGGTGGTCAGAAGAGGGGGTGGCCCAGAGCCCAGGCCACTCCATGAAACCCAATCCTGCAGATGGAGGGGTCTGCCCCCATGCCCACCCCCTCGCATGATGAACTAAGGGGAAAGCTTTATTGATCAGAGTTGGTCTATCAAAAGACTTGCATCAGATCCTAGGACCTATTTCCACATCTATGAGATAGGGACAGCCGCATTCTTCACAGGGCTGTTG
CCCTGGACCTTGGGGCCATGACCCCTTTCTTCTGGCTGTTTGAAGAAAGGGAGAAGGTAAGAGTGGGAGGAAAGGATAGGAATAGGGAAGGAAGTGCAGGAAGTAGAGAAGGTATAAAGGAGACAGGAGATTAAAAGAAGAGAGAGAACATGGGAGAACATTTAGAGGGGGAAGGTATGTTTAACTTGGGTTATATTTGTAGAAACTATATCATGAGGGGTTGGTTGGGCACAAGAAGGCAGAAAGTGGGGGAGTAGGCCATCATAGGACCTGGGGGCCTGGGACTTTGACACTAAT
GCTGTTCCTTCTCCTGTGGCTTAGGACCAGAACACCTGAAAGAATCACTTACAAGCCCTTAAGGGCTGGCGTCAGGGTGGGACCGTTAAGCTTCCCACCTTCACCCCAGCAAGTGGAGGCCTCAGCTTGGCTTCCCAAACTCCTGCCCCTTGTCCACAGCAGAGCAGGGCCCCCATTTGGCAAAGGTGGAAGTTGAGGCCCAGAGATGGGATGGAACTTCTCCATGATTGCAAAAGTAGTTCTGGTGGAACAGAAAGGGCATGGCTTTACTAAGCCCACGTGGCAGGGCTTTGAACCCCAGCTTCTGGGGCGCGTCCTCCCCAGTCA
ACTTCTTAAAAGGCAACCATTCTACAATATGAACATATAAGCCTGGGCATTCAGAAGCTTTTAATATGGATACTCTAGCACATCTTTAATAATATATACAAAGTTCAGTTTCATCTACTATTTAATTTTCCAACAGGAGAGACTGCCTTGAATACCTCTATATCCCCAGTATCAAAGACCTTGTCTATCATAAACCAGATGCTCAATAAATGTCTCTGTGGAATAAAGGGTAATTTCTACATATATATATAGTATCTATAAATATATGTAAATAAATATATACAC
ATGTATCAATTCCTCAGTAATATCATCAGTAATAGCAGATGGTAGCCTTTGCCTTTTTTCCTGTCTACCTGAAAAAAACACTAAAAAGATCCTCATCTTTCGCTCTGTAATTCTTCCCCATTACACAAACATTACTTTTTCTCCAGCTGAATAATATAGAGAACGTGCGTTAGCAATAATAATTCATGGAGTTTCATTTATGTGTGAAAGTGACTTATTTAGTTCATGTTGTTACAACAAGGAAATGTATGAGCATATGTATGTCACA
CGTGCTGATGGCGGTGTTTGTGATGATGGTGGCGGTGGTGGTGATGGTGGTGGGCATGAGGGTAGTTGGGGTGGTGATGGCATTACCGTTGATGAGGGTGGTGATGATAGTGATGGTGATGGTGGTGGGAATGATGACGAAGATGATGATGATAGTGGTGCAAATGGCAGTGGTGGTGGTAGTGACTGTGGTGTTGTTGATGGTATTAGTGCTGATAAAGGTGGTGATGATGATGATGGTGGTGGGTGACGAAGGTGGTGGTGGTGATGATTGTGGTGGGGATAATGGTGGTGATGGTGGTTA
AGTGTGGGAAAGTGGGACATACGGGGAAGTTTCCAGAAAGCATGATGTCAAGTTGGAGGTGGAGCGCTGCTGGGTTGTGAAGGGTCTCAAGTCCAAGTGAGGGAGTTAGGGACTTGGGAGGGGTTGTTGTTGGGTCGGGGACCTGGGGTCAGCCAAGTGGTGACCTGGGATGGGGTGGGGACAGGCAATGAGTTAAGCTCTGCTCTTTAGCATTTTGCAGATGCTTTTCTCAAACTTTTCTGATCCTGCAGGCAAGCTAAACCAGTTCTGGAAGAACCTGCAAGAGTCTCAGCAGCT
GGCGATAAAGCTAATCCAACTGGATGGATCCTAGCTCTGTGACATGGCTGACTTCCAGAAGCACAGGCTTTTTTGCTCTCGAATATCAGGATGATACCTGGAGTTCTGAGTCTGATGACCTGGAAGATTTGGGGTAATTCCGTTTAGTAGACACAGCTATGGACTCACACAAAATTCATTCATTTTTGAGTCTACTTTATTTACAGTTATTTATCCTTTCTTGAAAACTTTTAGCATCGCCTTGATTAAAATAAGTTCATAAAATAATCTTCACTGTAT
TACATATTTCAAAACATCATGTTGTATACCACAAATGCATACAATTTTTATTTGTCAATTTAAAAAATAAAAAGAAATTACTGCCTTCCTCTCTTTGCCTCCCCTTAAGGAATCCCTTCACTGCCTGAGGGACCTGTCCTAGGTGCCAGAGTGAGCAGGGAGGAACACAGGTGTGTCTCGGTGGCTGGAGAACCCAGCCAGGACGACGCCCAGTTTGGAACTGTACCGAAGCTGAGCCCTGCCTTGCACGGCTGAAGCTTAGCCACAGAGGCGGAACTTCCCTGGCTTTTCCTGGAAGCGGAAGCCGTGAAATGGCCAAAGCACAAGACAG
TTCTTTTTTCAGTGAATCCAGGGGCTTTGCAGAACAGTCTGAGAATTCTTGGTCTGTAGTATTTTCCTGTCTGACTCCACTAGTTAACTTCACAGAGGACTTCTGCACACACAGAGGCAACAGACTGAGAACAGCCCCACGTGGAGCAGCCACAGCTGAGCCTGATCCACGGGGAAGTTGAATATTGAGAGTGATGACAAGAGAAGCTCAGATCAGCACAGACCCCATGGTCATGAGTACATAGTTTCTACCTCCCTTACCTGTGAGTCCTGGCACAATCTATCATCCTCTAAAACCTAGGGGCCACTAAGAACAGACAGAAGTTTGAATCCTATCAAGTTTTGAGAGACCCACAATTACTGTCTGGGCTGATTGGTGAGGGTGATCTCTATGAGCCTAGTCTTTGAAGAAGTATATGATGGCTTTTGTTATAAAGAACAGATAACAACAAAGACAGTCAAGGAAAATGAAGAAGCAGGGGAACATGGTCCAAACAGAAGAACAACCAAAAGGTCCATAAACTGACATCAATGAAAAGGAAGAACATGGATTACCTGACAGAAACTTTAAAGTAAATGTTAGAAACATGTTCAATGAGCTAGTGGCAGCATGCAAGAACAATGTGAGAATTTTAATAAAGATAAAACATTTAAAAGATGACTAAACAAAAATATTGATCCTGAAGAATACAGCCAAAAATTTTAACAAGATTTTAGACCAAACTAGATCAAGTAATAGAAGAAACAGTAAACTCAAAGAAAGATCATTTGAAATAGTAGAGACAGAGAAGAAAAATTTAAGTGAAAGAAATAAAAAAGAGTTCAAGACTTA
GGAGACCCACCCCCCGCCATCTCTACAAAAAAAAAATTAGGCCGGGCGCGGTGGCTCAGGCCTGTAATCCCAGCACTTTGGGAGGCCGAGGCGGGTGGATCACCTGAGGTCAGGAGTTCAAGACCAGCCTGGCCAACGTGGTGCCACACTGTCTCTAATAAAAACACGAAAATTAGGGCCGGGCTCGGTGGCTCACGCCTGTAATCCCAGCACTTTGGGAAGCCGAGGCGGGCGGATCACGAGGTCAGGAGATTGAGACCATCCTGGCTAACACGGTGAAACCCCCTCTC
ACATGAAAGGGAGCTTCACCCCAGGCCCTGCCCAACCTGACTCCCTGCTTGGCCCTGACACCCCCCTACTCATGGCACCCCACTCATCCCTGACCCATTTTAGCTTCACCATCACCCTCAGTTTCATAGCTGCAGAGAGAAAGGGCATGGAATCAGAGGAGGCTTAAGGATCAGCATACTAGGGTTCAAATCTCAGCTCTACTAGCTCCAGCCAAGTTGTCTGGGGAGCCTCCTGACCCTCAGTTTCCTCATCCAAAGAATGGGGACATCTGGGTGCATT
AAAAAGTGAATCTGACCTGCTCAAAACCCTTCAGTGGCTCCCCATTGTCCAAGGCTTAGGATCCCAGCTTGAGTGCATGGTAGACAAGACCCATGCCTGCCTTTGCCATCTTCATCTTTAGCCACTAACCCCTCTGAAATTTCACATTCCTAGCACACCTACCTAATTGTAACTCCCTGAGCAGTCTCATTTCTTGCCTTTGAGCTCACTTAATTCTGTCCAGTCTGGAATGTCCTTCTGTTGCTTCTTTCTTTACCAAGCAAACTCTTACTCTTGTTTCTGATGAATCAACACCTCCTCTGAGAAGCCTCCCAGACTTCCCCCTGCCCAGTTGAGTTAGGACTCTCCCCTGTTCTCCCACATAGCTTTATTGTCATTTTCTGCCCGCATCTGTCCTGT
TTATTCGTGGGTTCAGGTTTCAGACATGCTATTTATTAGTGACTGAGCAGATTATTTTATTTCTGTGTACTTTTTTGCCTATATATGAAGACTACTCAATTACCCTATTTTAGAGGGTTGGTTTGTTTGTTTGTTTTGCAACAGGGTCTCACTTTGTCATCCAGGCTGGAGTGCAGTGGCATGATTGCAGCTTGCTGCAGCCTCAACGTCCCGGGTTCGACGGATTCTCCCACCTCAGCCTCCCGAGTAGTTCGGACTACAGGTGTGCGC
TATTTATGGCCCCTTACATATAACCTTCCTTCTATCTTGTCCATAACCTGTGGTTTCCCTTTCTTCCATCTGCCTGTCTTCCACTTTGTTTCTTGTATTTGTGAGCTTTTCAAAATTCAGTAATGGTTAAGAGGCATGCAAATAAGCTAGTGATGTGCCTATATCAAGGAAAAGCAAGGGTGCGAGTTTGGTCAGAATCAGTTTATAAAGTTCATGAAGAACAAATTAATACTAAGTCCTTTTAAATGTACCCAGAAATCTCCTCCAGAATCTTCTGAAAAGTTTCTATTCCTTTCTTAATCTCTT
ATCAACTGGATTTCATCAAAATTAAAAACTTTTGAGAAGACAACCCACAGAATGGGAAAAAATATTTGCAAGGATCTTATATCTGATAGGTGACCAGTATCCAGAATATAAAGAACTCTTTTTTTTTTTTGAGACGGAGTTTCGCTCCTGTTGCCCAGGCTGGATTGCAGTGGCGCGATCTCGCCTCACTGCAACCTCTGTCTCCTGAGTTCAAGCGATTCTCCTGCCCCAGCCTCACGAGTAGCTGGGATTACAGGCGCCCGCCACCATGCCTGGCCAATTTTTTTCATATTTTTATTGGAGACGGGGTTTCACCAT
AGGTGTTGAGTACCTTTTCAAGTGTTACTTTACCTGGGCAGAATTAGTTACTCCCTTCTCTGTGCCCCCTTTAATACTTAGTACACATAATTCTTTGTTTTACAAATATCTGCTTTATCCATCTCTGCGGCTTCTTGAAGGCAGGAATTATGTCTTGTTTTTCTTTGGATTACCTCCTCCAATACATGTTTGCTGAATGAATGAAAGGCTTAAATTTCACAAAAATTCACTAAACACCTGCTTTATGCAGACATATTATTCTAAAATAGTGTAAAAC
GGCTGGTGGCAGGAGGGCTGCTGACGGAAGGCTGTTTCTGGTAGTGATGGTGAAATCTGGCCAAGGATGCCGTCTGGAGGCAGGTAGCAGCTTGGCTGTGAGTGGCAGCTGTCAGGCATGTGCAAGTCTGCGTGGGCGAACAGAGGCAGGCAAGGACAGGCTGGGCATTCTGCAGCTGAAGCCGGAGCAGCCGCTGACCAGTCTGGATGGTTGGACCCAGGCGGGGCCAGCTGCCTTCTTGCGCCGCCGTTCTCACTGCATCTTCCGCTCTGGCCCAAAGCCACATGGGAGGGTCTGGGAGGGAGAGACTCGGAGGAGGAGGAGGAGGGAGTCGGGGCGATGGCTCTCCTCACAGCGTG
TTATAAGCGCTAGGGACACAGCCCTGAACAAAACATACAAATTTCGGCCGGGCGCGGTGGCTCACGCCTGTAATCCCAGCACTTTGGGAGGCCAAGGCAGGAGGATCACTTGAGGCCAGGAGTTCAAGACCAGTCTGGGTAGCATAGTGAGACCCCCTTCTCTACAAAAGAAAGCAAAACATAGAAACCTCCTGCCCGCATGGAGCTCAAGGGTTCCTGGGGCAATAAATATGCAAAAATTAACAAACAAGATATCCAGGAAGGGTCAGGTGCATGGGCTCACGCCTGTAATCTCAACACTTTGGGATGCCAAAGTGGG
TCCGGGGTGAGTGACCCCTTCAAGTAACTACGTTTTTGTTCTGCCCTTTTGTTTTGTTTTTGAGATGGAGTCTCGCTCTTTCGCCCAGGCCGGAGTGCAATGGCGCGATCTCGGCTCACTGCAGCCTCCATCTCCCAGGTTCAAGCGATTCTCCTGCCTCGGCCTCCCCAGTAGTTGGGATTACAGGCGCCCACCACCACGCCCTGCTAATTTTTGTATTTTTAGTAGAGACGGGGTTTCGCCATGTTGGCCAGGCTAGTCTCGAACTCCTGTTCTGCCTGTTCTGTTTTCATCTTTTGTTATTGTTCCCTGCATGC
ACACAACATGCCAGGTGTGGTCCTGCCCCAGGGCTTTGGCACTACTTGTCCCTCCCCATTGGCCTGGAATGCTCTGACATCCTGCAGGTGTCAGGGCCACGTCACCTCCTCCAAGAAGCCCTCCCTGGCTTCCTGCCCTGGCTGTCCAGGTTTCTCTGAGCGTTCACCTTTACACACCACCCACGCCGGTACCAACCACATGTTCACCTCTGTGACTATTAACACGGCTGGCTCTGCCCCAGGCCCAGACCGGCTGTGGTTTCCAGGCCCTGGGCCTCTACAGGCGTGAATGCTGTGATGCTGTGGTCTAGAACCATCCATGTCTGAACCCTGAGTT
TAATTTCTTATTATGGAATCAAGTGTTGAGACACGTCGGTTTCCTTGAACACTTATTTATTTAATATTTATATAAATCTTTGTGCCAGGTGTTGCTACAGCTGGAAGATATAAATTGCATTAATTTAGATTGGATCAACGGTTCACGGGAATACATCCATGCTGTAAACAATCTCCGTGTTGTTGGTGCTGAGGTGGCTTATTTTATTGATGTTCTCATGGTAAGAAGAGTTGATTTTTTTTTAATTATATTGAATTGGTTTTGGATATTAACACTCAGAAG
CATGGGCTGCATTTCAAGGCAAGGCAGGAATGGATCCTGGAATCCCTGCTGCCCTGGGATGTTGTGTCCCCAGCAGGAGAGTCAAGAGGCCCCCGAGCTTCCGAGATGCCTGGGAAAGGTAGAAGAGGAGGAAGGGCAGGGAAGGTGCTACTGGTGGAGGGCGGAAGGGGCAGCTTCAGAAGTTGGCCCCTGGAGAGGTGTCCTGGCAGACACGAGCAGACGGGGGCCAAGGTCTGGCCTGATATCAGGAGGCCCCGGCTCTAGTGACTTTCCCTGCTGGCCCCACTGAGGTTTTGGGGAGATAGTGGTGATGTTCCTGGTAACAAGGGGTGGATGGGGCAGGGCAC
TGAGGGGCAGTCAGTGGGGTCTGAGAATGTGAGGTTTGAGAAAAGATTGAAGGCGGGAAAGACATGAGTCATGCAGACATGTTTGAGGGGGAGGAAGCGGGGGATAGTCAAAGCAGAAAGAACCTGCACACAAGCTCTGAGGTTGCAGTCGGCCTGTAGTACTGAAGAAGGGTGGAGAAGGCCTGTGCAGCTGGTGGGAAGCTGTGACAGTGGAGCAAGGAAGAGGAGAGGTAAGCTGTAACTGATGCTAGTTTAATCATTAAACATTGTACTTGCATGAAGAGAGGACGTTTTATTTT
GGCTAATTTTTGTATGAGTAGTAGAGACGGGGATGCACTATGTTGGCCAGGCTGGCCTTGAACTCCTGACCTCAAGCGATCTGCCCGCCTTGGCCTCCCAAAGTGCTGAGATTACAGGCGTGAATCACTGCGCCTGGCCACTTTTAAAACATTTCTATCACCCTGAAAAGAAACCCTGTACCCTTTAGCAGTCACTCCTCATTTCCCCTGTCCTCCGCAGCACTGGGCAACCACTAACCACTGACCTACTTCCTGTCTCTAGATCTGGTGGAGATGCTTTTTAAACTTTTTTTTACTACCCTGTGGTCCCTGAGGAGCATTACACTGAGAAGTTTTCTCCTATTTTGTCTTTCA
TATATATGCAAGCTGTATATATATATATATATATGCAAGCTGTATATATATATATATGCAAGCTGTATATATATATATATGCAAGCTGTATATATATATGCAAGCTGTATATATATATGCAAGCTGTATATATATATATGCAAGCTGTATATATATATATGCAAGCTGTATATATATACACACACACACACACACACACACACACACACACACTATATATATATATATATCTCCACACACACTATATATATATATATATCCAGTATATATCCAGGCAGGACCCTGATACACTGTTCTC
TGTCACACTGGAGGAGAAGCAGACACTCACTAGACTGCTGGCAGCCCGTGGAGCCACCATCCAGGAGTTGAACACCATTCGGAAGGCCCTGTCCCAGCTCAAGGGTGGGGGGCTGGCTCAGGCCGCCTACCCTGCCCAGGTATGAGTCCCTTCTTCCCCAGGCAACCTTGGGTTGGTGGAGCCAGGCCCACATGTGCCAGGGATGTGAAAGCTAGAACAGCATATAGATTGGCAGGGGCATGGTGTGAAAGACCATGGGGCCGGCTGGGTGACATCATGGGAGGGGTGCCAGAGACGGGGAGGAGGTGCCTGCATGACCAGGTG
CCAGCCAGGCCCAGCACTGAGTGAGGGGCCAAGTGGGAGGGGAGGCAGCCTGTGGCGGCGGGAGGGGGGCCCAGGGAAGTGGAGGGCAGGTGGGGGCTGCTGGCACTGGGACCTGCCAAGTAGAGAGCGAGGCCAGAAGGGGCTGGGAGGCCTTGAGGGCAGGGAGAGCAGGAACGGGAATGAAGAGGCAGGCTAGGAGCAGGCTCCAAATCTGAAACCTGGGAGGAACCTCCTTGAGTCACCCTACTCTTTGTACAGATCAGGAAATTGAGGCCCACCCAGTCAGGAAGAGAAATTCGTCTAAAACCA
GTATTCTTAATCAGAGACAAGAATATCCAAATAGTGATCAAATTAAAGGCCCATAGTACTCTTTGGTTAACGTTTATTAGTAGCAAGCTATTTTTGTCTCACTCTTCTATCCTCGTAACCAAATTTGGTTGGGCTTCCAAAAATGATACTCCAGGGTCTTGTTTCTGGAGCTGTCTGGAATCCTCTGGAATGTGGCAGCAGCCCTCAGCCCCACTGCCTGTCCTACCCTAATCTGCCCTGCTGTCAGGGGGGCTTGCATAAGCATAAGTTGAGGGTAATGATGAGCTAATATCTGAAGCCATGGAGCAGAATGTATTT
ACTTCTGATTTTTCTTTTGTAATAAAAAAAACTAGCTCTTTTTCTTGCTGTTTAAATTGATACCTCCATGTATGACTAAAATTTTTCCCATTTTCTTCCTCCCAAACTCCCCAGATATGGCAATCTAAGAAGGATTTGTATGAAGTGCCCTTTAAGAAGAATTAGAAGTTTAAAGAGAAAAAAAAAAAAGCATTAGAAGTTAATGTTTGATTCTCTTAGCTCCAAAAGCAGAGAGCTGCAAAATAACACCTGGCTCTGGGGAGTAACCTCACTGATATTTTAAAATTCAATTTCATCTTTTCCAGGAAG
GGCCGGAGGCCAAGAGGAGGGTGCTCGCAGGGGAACATACAGCATGTAGAGGCCAGGAGGTGCTCCAGGGCACCAAGTGTGGGAAAGTGGGACATACGGGGAAGTTTCCAGAAAGCATGATGTCAAGTTGGAGGCAGAGCGCTGCTGGGGCATGAAGAGTCTCGAGTCCAAGTGAGGGAGTTAGGAACTTGGGAGGGGTTGTTGTTGGGTAGGGGACCTGGGGTCAGCCAGGTGGTGACATGGGATGGGGTGGGGACAGGCAATGAGGTAAGCTCTGCTCTTTATTTTTTTGCAGGTGCTTTTCTCAAACTTTCCTGATCCTGCGGGCAAGCTAAACCAGTTCCGGAA
TAAAATATCTGTCAAATAATTCTTATTTCCAATATTATCTCTATAAACCATTTGCCCCTAATAAAATATTCATGGGAGCAGGGATCCCAAGCATTCATTTGCACAGTTATTAAACTATGACAGAATCAAAAGAACCAAGATTTTCTTCAGATGTTTTACATTTTCTTGGATTAAAAAATTGAATAAATTTGTATTATCTTTTAATACGGTGACCAGCATCTTGCAATAAATAAATACTATGTGTTAGGTTATGATGAAGAAAAATTAGTGTATTGTACAGAGGGAATTTCTTCATGGACCATAATGGCC
ACAAGAATCGCGGGGAGAGGTGCGAAGAAGGTCTGGAGAGGAGGAGGCTTGGGACAATGCAGAGTCCTGGAAGTGAGGCTGACCGCTGACCGCTGTCAGGAGGGACATGGACCGCTGCCGGGGAATCATGGGATTTCCCACCGGCCCAGTCATCTCCCACGTCGGGAAAAGGGAAGAGCTGCTTCCCCATGGCGTGTGCGCGTGGGAAGGGTCTCGGGCAGAGAAGAGGCACTTTTTCTGTCCTCCAGGCTGTTTCCGCCAAATGAAGACCTGGGCTGGAAGAGCCAGGAACAAAGAGGAGAGTCGAGTGCTGAGCACCCAGCG
CTGGCAGTTCCTGTGGTAAGAATGAAATTTAAATGGTGAACGTTAAAAGCCTTCAGGGGAATTGCTAAGTGCACTGAGTGGACAGGGAGGCTGGGAATGGAACCTCTGAGGAATCCATTTGACCTAGAAAGCCTAAACAGCACAGGCTGGGAGAGAAGGTGATTGCATCATGAAGGCAGGGCTCTTCTGACTGAGGAGGGGTCTGTGTGCATGTGTGTGTGTGTGCACGTGGACCTGTGCTCCTACTATCAAGGCTGGGTGTTTGTGGATGGAATACACAGTAGGACATGCTGAGTCAGCAAGGCCGTGTGAGAGACCCCCTAGAGAA
TAGCCAGAAAATTTCTGCTCTCATCAGCACTTATGGCTCCCATTCTAAAATGTTACTAGTGTTACTTTTCTCAAATAATAATAAAAAAAATAAAGCCTTCCCACTGACTCAAGGTTGGAAGGGGAGCTGACCCATTTGCCTTCTAGGCTCATCCCCTCAGTTAAAAGTAACCAAGACATCAGGGTGGAATGATGTCCACAGTCAGTGGAGGGGCCTGTGCTCCGCTATTCACAGGGGACCAGCCAAGAGTCATTCAGCTGTGGCACGTGAGAAAAACGGTCCTGCCA
CCAACCAAAGATGTCAAAAATGACCAGCTTAAATTTTAGCCCTACTCGAACAGGAGCTACATCAACGTGCACCTGAACTCCGGGGAATCCATAGACTAAAACAGCCAGCGTTAGCCATCTGGGTGGTTGTGAGGTACCCATCCCCTCTTTATGGAGTGCCAACTGAGAAGGAGAGGTTCTAGACATAACCTCAGACGTTTCCTGTGGAGACCAACAGAAATACCCAGATGTAGGAGAGGAAATACACAAAGCCAAGGAGTGGGGTTTGAGGTATTTGTTCCAGCTTAAGGAAACGACGGTTTTGCCTTCCTTTACT
TATATATATATATATAAAAGGCATTCTAACAGGCATGAATAATATCTCATTATAATTTTATATTAATTGCTCTAATGATCAATAATGTTGAGCATCTCATATACCTATTGGCTGTTTATATGTCAATAGGAGAAATTTCTGTTCCAGTCCTTGCCTATTTTTTTAATTCTTTTGTGTTTATAATCCTTGCCTATCATTTAGATAGATTATAATATAATATATATATATATATGGCATTTAGTGACAGGAGTTCCCTACATTTCCTTACATATTTT
GTTACCTCTTAAGAAATGTTTGCTATGTGCCATGCGGTATTCCAAGGACTTTACTGCCTTCCATCAACCTTCTGAGTTAGGTTCTGTTATTGTATGTTTTATACATGAGGAAACTAAGACACAGAGAGGACAAATAATTTGCCCAAGACACCACAGCCATTAAGTAGCAGAGTTGGGAGTTGAACCTAGTTGGGTGGTTGATCTTTACACCCACACCATACCATCTCAAGTGCATAAACTGTTGGCTCTTATTATTAGTATCATCCTTCATTATACCTTAAAAATACATTGCTAAAGCAAATCCA
TGGCACCAAGTCTATTTCCAGGCAGCTGGTGACCAGAATTGAGAACTTGCCCCAGACCATGAGCCTCCCCATTGAGAAAGCAAGCCGACTCACAGTTTTTCGGCATCTCAAGGAGCCTGCAGCAGTGATCCAGGTCCTTCAAAGGGTCTTTGGATTCTCTCAGCTTTCCTGGTATGTTCCTGAGGTAGTTCTTGGAGCAAAAGTTCATGATGTGAGTCTCCACACAATGCTATGTCATCCCGAATGGGAGCTGCAAGCTAGTCCTGCTTCCTAACTGCCATCTTAATCCAATCT
ACAAATGTCCAAGCCCTATTCAGCAAAGCCCATTACTCTTGGGTCCAGCTTTCAATGAACAAATGCAAACACAGGATGGGTATATTTCTCCCTCATTAGCCATCAGGCTTGTGCAGCTTCGTGAGAAGAAACGACTGTCCCCTGTGATGACCGGTAGTCATGAGGACCTTATCTCTGCTCAGCGCCCTTCTCTCCTTCACCCCACCCCACCCCACATCGAAGCCAGAGCATTTTCACTGAAGTTCAATCTGTTTGTGCCAAGGGCTCTTTCTTCTTTTTCCT
CATTTGTAAAGTGAGAATTATGATATCTACCTCTGCATCTTATGGCATAAGCTAACTTGGGTGCCAATATTGTCTCATCCCTTTTCATCTTTTCTAATAATGATAACAACAGCAACCTCCAACATTTACTGGGCACCTAATATGTACCAGGCACTATTCAACATGCACTAATTCATTTGATCCTCACAACCACCTTAGGAGATAGATTCTATTATTGTCACCATTCTGCAAATAAAGAAACGGAGGCAGAAAGATGCAGTAACTTGCCAACTCCCCAGGCTGTGGCAGAGCAAAGATGTGAGCTCGCCTTCTCTCATAA
AGCCCCTCATTTATACTTCCCGTTGACCGAATACCCTCAGTCATGTCTCAGTGTCCAGAGCCCTTTCTTCAACCCTCTGAGAGCCAGGGACCCCACCCTCAGTTTCATCAGGAGCTGGTCACCCTAAGTCAGTGACACAAGCATCCTCCTTGTCCCTCTCAGTAATAGAGCCTCTCACTCAGAAACCTCTGATCACCTGTAAGAATTTGTGACAGGACCCTCTCCTTCAGGCTTTGGTGACCAGATGTCTCCACCCAGGCCCTTAGTAAGTAGGGCCCTTGACTCAGACCCCTCAGTGATCAGGGATTTTTCCACAGGTCCCCAATGACCAGAGCATCATGTTTAGGCTCGTCATGGACCAGAGCCTACCCTCACCCCAGTTTTCAGTAACTAAGGACCTTCTCTGAGACACCTCAACAACAGTGCCTCAGCTCAGCC
AGACAGCTGGGCAGAGCCGGACCTCCTGGCTTGCCTACAAATTCCCCAGTGGCAAACACAGGGACCAGCCCTGATGAGGGCGGCTGGCAGGAGCTCCTGGTGAAATGTGCTGAGGTCTCTGCAGGTGGTGAGGGGGCTGCACCGGCTCCACATCCTAGAAGGACAGGAATATGATCTGTTTCCCTATCATAACCCCGTCTTTGGGCTCATGACTTCCTGTTTGTATGCACACTAAAGTCTATCTCTGGACCACAGTGCGGTTGAGAGCCATGGGAAAACCCTTTCTGCAACTCTCCATGGGTGTTGCTTCAGGGCATTAACTT
GGATTCACCCACCTCAGCCTCCCGAAGTGCTGGGATTATAGGCATAAGCCACTGCGCCTGGCCGAGAGTGGAACTCTTCATACATTCTACCTCTCACTCTACCCTCAGGTCATCTCCATGTCAGAGGGGTGGTGGAAGTCTCTTCAGGTGGAAGATTCCTCCGAAGTAACTTTGTGCATTACACTCTGGATGGAGCAGTAGTTAACTGTGCAGGCCCTCCAGCCAGACAACCTGGGGTTATATCCTAGCTTAGTCAATTGCTGGTGAAATGACCTTGGAGAAATTACTTAACCTGTCTCAGCCTCAGTTTCCTCATCTGTAAAAATGTCGGGATGG
CACAGGGAGATGGCAGAAGATGGGGTTACGCAGCGGGAGTGGGGAAAGCTGTTACAGAGGTGCCCTTGTGGACCCAGCTATAGGCGGGAGGATTGCTTGAGCCTAGTTCAAGACCAGCCAGGGCAACATAGCAAGACTCCATCCCTAAAAAAAATAAATTTAACATTTTATTTTATTTATTTTTAGACGGAGTTTCACCTTGTTGCCCAGGCTGGAGTGTAGTGGTGTGATCTCAGCTCACTGCAACCTCTGCCCCCCAGATTCAATCGATTCTCCTGCCTCAGCCTCCCTAGTAGAGCTGGGATTACACGTGCGCATCAACATGCCTGGCTAATTTTTGTATTTTTAGTAGAGACGGGGTTTCATCATGTTGGTCAGGCTGGTCTCAAACTCCTGACATCAGGTGATCCACCTGCCTCGGCCTCCCAAAGTGCTGGGATTACAGGCGTGAGC
CGATCTTGGCTCACTGCAACCTCCACCTCCCGGGTTCAAGCGATTATCCCTTCTCAGCCTCCCGAGTGGCTGGGATTACAGGTGCCCGCCACCACACCCGACTAATTTTTTGTATATTTTTTTTTTAGTATAGATGGTGTTTCACCATGTTGGCCAGGTTTGTCTCAAACTCTAGACCTCAGGTGATCCACTCGCCTCGGCCTCCCAAATGCTGTGATCACAGGCATGAGCCACCACACCCAGACTATAAATTATTTTAATTACCACCTGATACTTTCAGTAAATCTAGAAGAAAAATGGTAAATGCAAGGTTTTATTAAAACAA
GACTCTTCGCAGCTCTGCAGAATACATCTTCCAAAATTTCAAGACAGTTCCCTTTCACACAGGCTCTCTTGCCCTCAGGCCAGAATCTCTTACCTCCTGGTATGTCTTCTCTGGACTTAAAAAAACAGCGCCCAGAATGGAAGTTGCTACTCTAGCTGTGGCTGGCCAGGGAAGGGCCTAGAAGCTCTGACACCATTCTAGTTCTAGAACTTGCTATTTCTCTTCCCACAGCCCAAGATCCCTCCAGCCTTGGCTCACCACCCTGGGGCCCCACATTGTCCTTAGAATCTGCTAAACTC
TTGGGAGGCTGAGGCGGGCGGATCATTTGAGGTCAGGAGTTCCAGACCAGCCTGGCCAACATAGTGAAACCCCGTCTCTACTAAAAATATAAAAATTGGCTGGGCGTGGTATCATGCACCTGTAATCCCAGCTACTCAGGCGGCTAAGGCAGGAGAATCGCTTGAACCTGAGAGGTGGAGGTTGCAGTGAGCCGAGGTCACACCATTGCGCTCCAGCCTGGGCGACAGAGCGAAACTCTGTCTCAAATAAATAAATAAGCAATAATAAAAAATGTAAACAGAATTTGGTCCACACTCCAAAAAGCAACCAAGAGAGTGGATCAGAAACTCACTTGCCGAGTTTTTCTGGGCTAGGGAGGCCTGTGCGTGGCTTCT
GTCCAGCATAGCGCAGGCGCTCACTTAGTAGCGGCCGAATATTTATCGGCCCAGGTCTGTCGCCTCGGAGCCGTTAACCGCCTGTCCAGGTCAACTCACTGCGACCCCGCGCGCTTTCCCACGGCGCCGGCCGCCAGGCCCCAGCGCCGCGGAGGGGCCTCTCACCTGCCGCTTGTCCGCCAGCACCTCCTCGGCGAGCTCCTCCACTTCTACAAGGTACCGCAGCACTCGCTCTGCCTCGGGTGATAGCATAGCGCCCACCAACTCCGCTTGCGGCTCTCGCGCGACCCCGGGATCTCCGCTTCGA
TCTATATATATGTGTATATTTTTAGGTTTATGCTTCATTCTTAATAAAACCAGATTTGTTATTTTTCAGGTTTCCTAAAGAACTTAAATTTTAACCAAATATCTCAAGATATTTCCACTTTAAAAAATACCTAATACTAGCATAAAATAAAATTACACATAAAAAGTTTGAAATTATTCATATATAAGGCTATAAAATAGTTATACTAACACAATACCTTATATTATTTTAATTTATGTGTAAAATTATCTCTTGCAGGTTTTGTTTTGTTAAATCTCAGAGTTTA
TTCAGCCCGGGGTGGGGCCAAGCCCCCACGGGACTCCAGAGGGGGTGGGTGTTGGGACAGGAAGGGCACAGGGTGCTTCAAGATCGCTGATAGGCCGCCTGCACTCCCACAGCCATGTAGCTCCCACCTTCTGTCAGCTTTTCCTCGCGTCCTTTGGGCACTAGCCGCTCCCACGGCTGGTGTTCAGTGGAGCCTGCAGGGTGGCTTGGCACACATTCGCTCTCCTGCCCGCGCCCTCTGGCACTTTCCTGAGCCCCTGCAGGGGTCTCAGCCCCCTCTCTCTGGATGCCGGCGCTCCCGCGTCTCCCCACAAGCCCTAACCTCCCACCC
TTTAAGCCTGGAGGGGGTCAGGTTACATGCAGCCTCCAATGCTCAGTGGAGGGCCTGGGATTCTTATCTTGGGTGGGGGCACAGGGCCACTGGAGGGCTGTGAGGAGAAAGGGACAGGGTCAGCTCTGGGTCCCGGAGGACCCCTCTGAGGACTGGAGGAGAGAGAGAGAAGGCTGGGGTGAGGGTCCAGTGGGGGAGGAAGCCCAGGCAGGGAGGAGGGAGGAAGTGGCCAGGACCCCCCGCCCCCCGGTCTCAAAAAATTGTGGTTTTGAGTGAGACTC
TTTCTTATGTTGAACATAGATTGCTTGAACAACAACAACAATAATGCCATATTTTCTCCCTACTATCTCATTTTAATCATCATAACAACCCTAAGGGTAAGTTTTGGTATTCTCATTTTACAGATGAGATTGCGCTGATTCTCTGAACTCACCCCTTGAAATGGTTGGCACCTAATTATGGGCTTGCTGTTTGCTTTCTTAAAATTTTGGTTTTAACTTCTCATTTAGATCATAGGTCCCTTAAAAGCAGAGCCCTAGTCTTCTCCTCCTTATATCTCCTTCTCCTCATATCTTGTGGCCAAGCACTGTGTGCTATACACAGTGAGTGCTTTTTAACGGGT
GAGGAAGCGGCTCTAACGTGGATGAGAGTCAGCTGTTAGGTAGAGGCCTACTAGAAACACAGTTTGGGGTTTGCTTTCTCTCTCCTTTCTCTCCCCCTCTTCTTTCTTTTGTCCAGCTAGATTTAGGCCATGTGTATTTGCCAGGCTGATTTCCTTTCAGGACACAAGAGGCTTTATTGTGTTCCTCAAAGCATGTGGTCAAAGAATAACATCTGAAAGTCTACAGGATGCGTAGTTTTTCGGTCTGGGCTTAAGTTTTTTAAACTCCTCTGGAAATCAAAGGTGG
TTACAGGGCATAGCCATCTCCTAAGCATAAGTTCTGGCCAAACCAAGCCAGTCATTCATTTTATTCTGCAAACATTTGTCAGGTGTCACTCATATGCAAAGCTTATCATCCAGGGATGAGTACATTGAGAACACTGCTCTCAAGTAGTTAATAATATAATGAGGGAGACAGATCCAAACGCCAGTGATTATAATGCCTGCTGAGTGTGAAAACCCTTTATTCTTTACAAAGGGCTGTGGACTTCAAAGGGAGTCCTGAGAGCAGAGGATGCCAAAAGCCAGATGCTGAGATACTCGCCAAAAATTTCTGCAGAGAT
ATTTGAGGACTTTCGTTAACTATTTTAGTAGTCTATCAAACCAAGTGCCTGGTAGATTTCAGTATGGGGGAGTAGTGACAGTGGCCGCAAGAAAGGATCAGATGCAGCCACGATCGTTGTCAGAGATAAATAAACACGAAATAGTGAAGGAAAATGGGACAAGCACGCAGCAGTTTGCAGCCTGGACCAATCACAGTGATGCCTCTTGTGGTGGCCTGGAGCCCTCTGCACAGTCCGGAGAAAAGACTGCCGTGGGGATCGGTTTCTGTTCCGAGAGTACATAGCAGAGTGAGGCTGC
TCTCTGCCCGTCGCTCACTCTGCTCCAGCCTCCTCGCTGTTCCTCCAACACACCAGGTGCCATCTGCCCCCAGGGCCTTTGCATGGGCTGTGCCCTCTGCCTAGAAGGTCATTCCCACTTTCACCTCCAGCTCTTCCCATGACTGACTCCTTTTCTTCCCCCCAGGTCTCAACTCCAACACCCCCTCCTAGAGAGCCCCTTCGGCCACCCCTGCTGAAATTCTTTCTCCTGAGACACTCCCACCACCACTTCTTTTTTTTTTTTTGAGACGGAGTCTCGCTCTGTCGCCCAGGCTGGAGTGCAGTGGTGCGATCTC
CTGACAAAAATTCTTTGAAGAAATGGAAGGTACTTTCTGTTTTGTTTTGTTTTGATAGTCTCTATTTTAAGGAAGTGGAAAGTGAGGTTCCAATAAGTTAAAGCATTAAACTGTGATGCTCCATTCACCCATGACACTAATCTTGCCTTAATGAACTGACACTTTTGATATCCAGGACGCTCTGACCACCAATCCCAACCTCATTTTTAGGAAATTTTTCTACCCTTATTACGTGCTTATTTTATTTTTAGTGGAAGGCTCCTCTTGGGATTAGTTTAT
ATGTGTTGCAGGCTCTGAAACGTCACACATCCACGCCGCATCCTCATCCCACACATGCTCCTGCTTGTCCCTGGCATCTGCCATTCTCAGTGCCATTCACTAGCCTATATGATGCCTTCGAATCAGAGGAAGTTACCTCTCCCTCCAGGGATACGGGCCCACACCTGGTCTCAGGGACCCTTTAGTGGAGGCACAGTCTATATAGCCCAGAGCAGTGCCCCTGATGCCATCGTCTTCCAATTTGCTCAGAGCAGACACTGGGATTCATCCTTAATATCTCTCTCTTCTCTCTCTCTCTCTCTCTCTCTCTCTCGCGGAGGCCCCAC
TTCTATTATACTAAGAAGCCAGGGAAGAAGGAAAGCCTTTTCTTCTAGCACCTGCCTCTTCTTGAGACCCAAGTGATACATCACAGCTTGTCACTCAATCTTTCTGCATTATCAACCTCCTGACAGTGTAGAACCCAAAGTCCTCAGTAATATTCCAGCCATAGAGTACAGTGTCAGCCAAACCCTTGAAGGCGTTCTCCAACCAGGCCTAAATGTCCAGTACAGCCACAGTCAAGAGAGAATTCACTCTCCGAAGGTTTCACCATCCATGTCAGCACTACACTGGTAGATGTATAACAAC
TGCCAGCAAGGCGTAAAACACACGAAGATAGGCTGTTCCTCACTCCAGCCTGGCTATTCAACCCCCTCACTCCTTCTCCAATTCTGCTTCCTCACCTGCTTCCCGTAGCTGAAGGCAGAAGAATGCCTTAAAGACCCTTCAGTCACCGACAGAACAAGCCTGGCCTGGAGCCGCTCTCTTGGTGGCCACGCCCACCGCAGCCCCAGGACCCCTGGACCCTGTGCAGGGGGCTGTGTGCCCTTCCCTGGCTCGGCTTCTCCAGATGTTCCTTGTGGCTCTCCCTCCCCTTCCTCGCACCTCACTGGTGGCAAAGAGCCAAAGCCCCCGC
GTGAATCAAAAGCGGTGAATTTTTAGCAAATGCAATTTCCATTTTTTAAAACTCTTTAAAGTAGAGCAATGATCTCAGATGTTGATTAAAAGCAACAGAAGAAAAGTGAAACTTAAAAAGTGACTACCAATATTAGAAGCACACCAAAAAACAAACCAAACCAACACAATTTATCCTTTATAAGTTTAGCTTAAATATGGTACAAAATATTTCTGTTACATATCTTATGGAGACATGAATAGACTTACCTCTTACGAATATTCATTAATATGC
AATGGATTATTTAAATAGGAAATCTATCATTAAGATGAATCTTTGAGGTGTATGAAACTTCAAATATTCATTTAGCAAATATTTATCTTCCTATATGCATGGAGCAATCCTAGGCTCTGGTGAAAAATGTGTAATTATAGTCTCCGTCTTCAATGAGCTTCAATGAGCTAGAGAATAAGGACAGTTTTCACACATACCTGTAATACAAGGCAAAAAGAAATAAATGTGTGTTATATGAGGAGCTCTGGATAAATGGAAAGAAGTTA
TTGCCCAGGCCAGTCTTGAACTCCTGGGCTCAAGCGATCTGCCTGCCTCGGCCTCCCAAACTGCTGGGATTATAGGCCTGAGCCACCACACCCAGCCCCCTACCCATTCTGATCCTGCCATCTTCCTCCACACCTTCTCAGACAGGCCACCAACACTTACCGAACGCGAAGAAGTGGAGATGATTCGGCCACCTCTGGTGTAGCAGGAAATGGTGACCAAGAACATGCCCAAATCTTGATTCACAGGGGACTCTGGCAGCTCAAGCTCTAAGGTAACACGATACGGCTGTCCATACATCAGCACCTGCCAAAGGTAGCCC
CCTTCCAGTGGGGAACTGAGCCGAACACGGTGCAACAGAAGCAGTATAGCATGATGCTTGTGGGTACAGACTTCTGAGTCAGACCGTCCAGGGTTCAAATCCTAGCTGTGGCACTTACTAGCTGTGCTATTCCAGGTACATTATTTAACTTCTGTAAGCCCTAGATTTCTCTTTGTAACATGGATTAATAAAGATGCCTCTCTCAAAGGGATATTGTAAAGAACTGAGTTGAAGTATTAAAACATTCAGCACAGTGCTTGGCAGAGGGCAAGTGACATTAAGATGGATGCTATTATTGAAATGATAAAATGATT
AATTTTTTTTATGGCAGAAAACACACACGGCACAAATAAGATGCAGATATTCAAGTTGAAGTCAACAAATCATTGCCAGTCTTAAGGCATGAGTGATTGAATTTAATCAGCTGAAATTGGTTGCGGGGGTGGGTGGAGAAGGTTTTTCAAAGCAAGACGATCTGCTTTTCAATATGTCAGGCTTGGTCATTTGAGAAGCCACAGGATTCTGGTCTGCTGTGGTCTTTGATTTAGAATAGGAAAAAAACGCCAAAAACCAAGCAGGGGATTTTGTCTTCTGACTTTATTCATAGCCCATGGGGCAGAGTTGAAGAGAG
TCCCTGGGGAGTGGAAAATCAGAGAAAGGGGGTTACCTGGCTAGGTGATGTCCCTCAGCCTCACGATGTGGGAGGCTCTGGGTCAGAGAGTTAGGAAGAACAGCACGGACTTGGGTCTTCCATAGCCTCAGGGTCTGGCATATCTAAGGCTAACAGATGTCGGTGGAGTTTCTGGGGTAAGCAAAGCAGGCAGGCTCTGAATGACTAAAAAATATGCTTTCTTGGGCCATATTTAAAACAATTGGCTGTACAAGAATTTGAGTTTGCTGCCGGCAGGCTTTTGAGCCAATGGTCTTGGTCAGTAATGAAG
GAGTGCAGTGGCACGATCTTGGATCACTGCAGCCTCAACCTTCCCAGGCTCAGGTAGGTGACAGAGCAGGCAAGTTAACTTAAGGCCTCCTCCTTGGCAATCTGGTCTCAAGTAGGGGACAGGTCCCCACAGACAGAACTGAGGGGCAAGTGTGGCATGGGCTCCAGACCCCGAGCACTGGAATTAGACACCTCTCCTTTGCAGAAAGGTTTAGCCTTTCCTCAAGCGGTTCTGCAAAGGAGAGGTGTAGCTGGGGTGGCGTGGGCAATGGTGGTGGCAGAGTTTGTGTGAAACTTGTCTCTTCCCCAAT
ACTTTGGGAGGCCAAGGCGGGTCGATTACTTGAGGTCAGGAGTTCACGACCAGCCTGGCCAACATTGTGAAACCCCATCTCTGCCAAAAATACAAAAGTTAGCCGGGCGTAGTGGCACATGCCTGTAATCCCAGCTACCCGGGGAGGCTGAGGCAGGAGAATTGCTTGAACTCAGAAGGCGGAGGCTGCAGTGAGCCGAGATCGTGCCACTGCACTCCAGCCTGGTCAACAGAGCAAGACTCCATCTCGAAGAAAAAAAAAAAAAATTCCCCACCCCTACCAATTGTTTTACTTCCTCTTCCTGCTCAGGGAGCAGATGGGCCTCACTGGTTGAGATGGAATAGAATAACTGGGCTATGAGTCACCAGCCCA
AATCCCAGTACTTCGGGAGGCCACGGCAAGAAGATCACTTGAGCCCAGAAGTTCAAGACCAGCCTGGGCAACATGGTAAGACCCTGCCTCTATTTTTTTTTTTTAATTAACATATAAACACTCTACTTCTGTTTTGCATCATGAGATAAGTACACATCTTATGCTAAGGATGCATAATAGATGTAGATTTTATTAATATGCTTCAGTGTTCTTCATGTTCTGGTGGATCTTGCTACAATTCTGTGTTGTGGATACCAAGCTTTTCTTTAAAAAAAAAACCTATTATCTTGAAAATTCTC
TCAGGCTCCCAGCTGCTCACACCACACCTTCCTATGGCTAGACCCTGGCGGCCTCCTGGGGCAGAGGGAGCCCCTGGGCACTGGCACAGGGAGAAGGGGCTGATGGGGGGCAGAGACTTGAGGCCCAGCTGCTCCCTATCTCCCTGTTCCTCCTTCTGCAACCAAGGGCCCAGCCCGCACTCCAGTACCTGTGTGTGGATCTCTTCGTTGATGGAGCGCTTCGTCTCTTGCTTTTTCTTCACAGCCAACAGGTCTACCAGGGGCCGAATGGTCATGCCCTGGGGGGCAGGCAGGTGTCAGGCACTCCAGTTCTGCTA
GGTCTGTCTTCAGCAAAAATCTTCCTGGGCTAATTTAGCCAGAACCCTCCTTCCCCCCAATATTTCCTCTTGGGAATGTCCGTCCTCCGAGTTTACCCAGCTCCCTCCTTGGCTGTCGATCCCTGCCAGCCCATGCTGTGTTAAGAACTGAGCCCCATCTCTCTCCCCCATGGCCATGGTCCCTGCTCCTGTGGCGGTGGTCCTGAATCACACCTGCTTCCGCATTGAACAACTATCATGGAATAATTTTTTCTTTAACATTTCTAAACACACTCTTAGGAGGCGCCAGCAGCCAGCGTGCGGAGTTAAGTGCCT
CTAATTGGGTGTCAGAAGCATGGGTTATGTTGCCAGGACAAGGAGAGAAATGTCTGCTAAAGGCGACAGCTTATGTTTAGGAGTAATAGAAGATATGACTAGAAAAAAAATTGGGTCAAAATGGAAGACTGGAGAAAAATGTTTGGTCTTTACACTACAGGCAATGAAGAGCAGCCATCCATCCAAGAGTCACTGAGCAATTACTATGAGCCAAGCACCATGCTAGCTTCTGGGTGTAAAGTGATGACCAAAATAAACATGGTACCAAAACCTCATGGA
CGGCCACAGGCAGCAGGTGAATGGAGGAGAGCAGCTCAGAGCAGGGGCTGGCATCCGGTGCCACGTCCAACCGACCCGCCTGTAGCGCCATGCAGAGAGGATTCTGAGGACCAGAAGGAAAAGCAGGCTCATCGGAGCAGGAGGCCTTCGAGGGTGGGGCGGGGGGCTGCCCCGTCATGAGCACAGCCGTCCTGAACTGCTTGGGGATCGTGGACGTTCTCCGCTGCAGCAAGGAAACAGACAACTCCCAGAGCCGGCCCCCATCGCCACAGGAAGTCGCCCCAGCCCTGCGGAGCTGAGACCGTCCCGCATGGGATGGGTCTGAGGGCCCCAGACTCACAGGCAACAGAAGAGAGGCAACGCCCACTCCCAAGTC
TCGGGTGGGCTATGCAGGAAGCCTGTGCTGATCTCAAGGCCAACTGTCCTGTACTCCAGGCCGGGGACCAGGCTGCTGAGCGCTTCCGAGAGGGACATCTCCTGGGCAGGGAGTGACATAGGCCACGCCATGTGGGCCTCCCAGCCATGTGCTGGTGCTGTGTGGGCTGGGAGGGCAGGCAGGGGCCGAGTGACGGGGACTGCAGAGCGGGGCCTGAGATGCTGTGACATGCTGGGCTGCCTGTGGCTTTCGGGCTTCTCTCAGATGAGAGTTGCACAGGTGGGTGGGGGGTTGGGGAGTCTGTGGCAGCATCAAAAGAGTAGCCCAGAAACCGCCGAGTCCACTGTTCGAGCCTCCCGGGCCTGCAGCCCGCACCCCAGAGGGGCCACT
ATCCATTGCAATTAGGAAAGTTATCTCCTAGTCCAAGGAATTTATCCAGTAGTTCCCAAATCTGGCTGACTGGCAGAATCACCAGGAGAACATTTTTAAAGATACAGATTCCCAGATTTTATCCCAAGAAACTCTGATTCATAAATTTTGAGAGGAGCGCAGTCATCTGTCTTTTTAAAAAGCTTTTTCAGAAGATCATCAGTGTGTTGTTTATCTAAGATTTAGAAGCGAAAAAATATTTTAAGGGGAAACCAGTCCTAGTCCTCTCAGGACTCTGTGAATACAACTTCTTTTTTTTTTTTTTTTTTTTTTTTGAGACAGAGTCTCATTCTGTCGCCCAGGCTGGAGTGCAGTGGCTCCATTTCTGGTCACCGCAAACTCTGCCTCCTGGGTTCAAGCGATTCTCCTGCTTCAGCCTCCTGAG
CTGTGAGTGTAGGATTGGTTTGTTCTTGAAAATTAGAAGTTGTTGGTTTGTTTTCTCTGATAACTTTTCCCACTTGGAGAACTTTTTTTTTTTTTTATGTTTTCTATAAAGTTGACCTCAGAGCCCTTTTAAGTCACCATCTCCTTAAGCCACAAAATTCTACTTTATTGTTGATAAACAGAAGTACGGCTGTGCCCAGCAGCAAACCAGGAACCAGTCCCCCACCCAGTGGCCTTTATCCCAACCTCAGTGGACTTGTGATGCTTTACTTCATTGCTTCAAAACTTTCGTCGAGGCTATATGTGCCTGTGATGCTTACTATTTTTTTTTTTCAAAA
CACTCTCAGGAACAGGTGGGGATGACTTCGCCAAGATGCTTCAGGAGAAATGATCCTATGGCTTGAAAAAATATAAGTCCTTTTATCATATATTTATTGAAAGCATTTTTTTTTTTTGAGACAGAGTTGCTCTGTTACCCAGGCTGGACAGCAGTGACACGACCTTGGCTCACTGAAACCTCCAACTCAGTCTCCCAAGTAGCTGGGGTTACAGGCGCTCGCCACCATGTCCGGCTAATTTTTGTATTTTTTAGTAGAGACAGGGTTTCACCATGTTGGCCAGGCTGGTCTCGAACTCCTGACCTCAAGTGATCCGCCCGCCTCGGCCTCCCAAAGT
GTTCTTGTTAGTGTTGAATATTTAAATAAAATAGGATAAGAATCAAGTGCAGTATTTTTAGTAGGCTGAAACTCACATAACACCATGTAGTGGCGAGGCAGTAAGTGGCACACCTTCCCTATTTTACAACCTTTTCCTCAAGTCTTACTGGGGTGAAACCCGTCTATTCATGAAAGGCTAGCTCAGACTGTATTCCATGCCTAGGATATAAGCAGCACCCAACATAGGGAGTTATGATTTCCATTATTTTCACATAGACACTGGAAGGCTAGAACCTCAGGGGTATGGAGGGATCGT
AGTAAGTGAAAAATACCAGTTGTAGATCTGGAAGTAGAATCCAAGCAGGCTCTATAACCATATGTAGTTTGAGCACAGGAATTATGTCATAGGTTATTCTTTCTAAATTAATTATTTATTACTTTAATGCTATATGTAGATTGATAAAAAATATGAAAAGGTAAGTATGCTCAGCCATACTTTGCTGATTTGGTCTAACAGAGTAAATTATAGCAGGAACAGAGTTCTGTTAAACTATTTGAATACCTTATGCTTCTTTATGTTTCCCATGATACTTTGAAAGTGGT
AAATTATAAAATTCACATATTCTTTTATAGCTGTAAGAAGTAATTTGCTAGCAATTTTCACTTATACATTAGGTGATGCTTTTAGGTAGGGTTTCAGTAAGGTAATGTCAATTTTTCTAATTCTTTATTTACAGTGTCTTCCCAAAAAAGCCTGACATTTTCTGTTTTAGTGTTCAAAATATCCAGTGAAAAAAAATGGAAAGCTATTCATCGTGCTGAAGTTTACTTTGTGCTAAAAATTATTTTATTATAAAGGAATTATATTCTAGTAAAAATAGATT
GTTTTTGAGTTCTCCCTAAGCCGTGATGGTGCTGCCTGGCAGATGCTCGGCCCTGGCATGCTGCCACACTCACCCTCTGTAGCATCCTGAGACTAAGGATCATCTCCTTCTCATTCCAGAGCAGCCTGCTCACCCTGCTTCTACTCCCTGTTTCTCCGAGGCATAGAATCCTCGGGAGGGACCCCAGAGCTGGAAGGGACTTGGTTGCTGCTAGTGCTGGAGTTGCCATTTCAAATAACTTCAAAGGGCAGGCAGGGAGCCTGAATTTGTGAAGCTGACTTAGGGTAAGATGGCAGGAAATGGTAGTGGCTATGCCGAACTGG
GTCAGAATCAAGAATGTTTGGGGGGGTGGGGCCAAGTGCAGCGGCTCACACCTGTAATCCCAGCACTTTGGGAGGCCAAAGTGGGAGGATCACCTGAGGTCAGGAGTTCAAGACTAGTGTGGCCAATATGGTGAAACCCCATGTCTACTAAAAACACAAAAAATTAGCCGAGTGTGGTGGCGGGTGCCTATAATCCCAGCAGGAGGCTGAGGCAGGAGAATCACTTGAACCTGGGAGGTGGAGGTTGTAGTGATCCGAGATTCCACCACCGCACTCCAGCCTGGGTGATAGCTGGACTCTCAAAAAAAAAAAAAAAAAAAAATCTGTTTGGGG
GAGGCTGATAACAACAATAGAATATGAACGGAGCGGTGCCAGATTAACCGAGATATTTGATGCTTTGCCACCCAGATCAATAAGCCGCACTGAGATTTTTCCCGACATTCGGACCCCGAGCTGGTCCCTGCTGTAGGTTTGTGGGTGTCGTGTTCACCTCCGTCCCAACTCATTCTTCTTTTTTTTTTTTTTTTGAGACAGAGTCTCACTCTGTCACCCAGGCTGGAGTGCAGTGGCACCATCTTGGCTCACTGCAACCTCCATCTCCTGGGTTCAAGTGATTCTCGTGTCTCAGCCTCCCGAGTAGCTGGGACTGCACGCACGCACC
TTTGCATTAAGGATGAGAAACAGCATCTTCTAGCTATTCTTCCTGATGCTCCTCCTCCTCCCCACTCACCCTCTGACAGGCCCCAGTGTGTGCTGTTCCCCCCACTCATGTGTCCATGCATTCTCATCATTCAGCTCCCACTTACAAGTGAGAACATGCAGTATTTGGTTTTCTGCTCCCATGTTAGTTTGCTGAGGATAACGGCCTTTAGCTCCATCCATGTCCCTGTAAAGGAAATGATCTTGTTCCTTTTTATGGCTGCATAGTATTCCATGGTGTATATATACCACATTTTCTTGATCCAGTCT
GAGACTAAATGATTTTCCTGAAAATTATCTGGGAACACTAGAGACACTTCAATTTCTAGTCAGGAAAGGACTGGAAGCGTCCCAGGGCTGGGGGGCTTGAAGCTTCTTTCGCAGAGTTTGCAAACAGAAAGAATGCATAATGGCAAGAACGTTAATTGTCCAGGGCTGCTCCAGGTAGAAAGGGGCAGAGTAGGCTTGAACTCGAGCCTGCTGACTCTTCAGTGGAATATCCAGTTCCAGTACTGACAGGTACACGGATGGGCTTCTGGCCACCCACCCCACTTACTCTGATCTCTGTCCTCTTGGTCCTTG
TTAGTCATAATTTCCACACACAAAAAAGGGATAGAGTGTCCCTGTATCCCTCATGGACATTAGCAGCAAATAAATAGCCTGGGCTAGAGGAAAGTGCCCTGGCTTTAAAGTCAGACAGGCTTGAGTTTGCAGACCCTGTCCCATGCCCTTAGCAATTAGGCCACCTTGGGCTCCCCGCTGGCATTCATTGAGAGTTGTCACCTTTCTTTTTTTTTTTTTTTTTTTTTTGGTTTTTTGTTTTGTTTTGTTTTTTTAATTTTTTTTTTTATTATACTCTAAGTTTTAGTGTACATGTGCACATTGTGCAGGTTAGTTACA
AAAAGTGGTTACAGAATCCCTGCCCCTCCCCAGGTAACCAGAAACCCCAGTTATGCGGAAATAACTACCGTGTTCCATTTCTTCGACTTCAGTCTGTTCATCCTCACCTGTTGAGAATTTTCTTTCTATACAATAAGTGCACATGCTATATTGAATACAGACTTTGCATGCTCCCTTTCTAACTTGATATGCTCCCTTTCTAACTTGATAACTCTCTTGCCAAGTCACAAGACTCAGAAGCTGTCTACCCCAAATCAATCTGACAGTTTGAAAACTTAGTCTTATATTTGTCTTATGTTTTGTTTGTTTGTTATAAACTTGGCTCACTTAG
TGCATGGACTCTCCCAGACCTGCCCGGCCCCATCTGTGCCGTCTCAGACAGACAGCTCCGTCCTCATCAGGTTCAGGTCTGGCCCCGGCGCTTGCGGGTCAGCTGCCTTCAGGCCCTGTCCTGGTTCCCGGCGCTTCTCACATCCCCGCGGCCTCCCCCCTGGACGGCAGTTTACACTGAACTCGGCGCCCTCCCCTGACTTCTGAAGGAGGAGTCCTGGGTGGCCCCGAAGCCTCCCCGGCAGCCGCACGGCTCCGTCCCCGCTCCAGGGTTCAGCTGAGGCACCTGCTGGAGGCGGCCTGTCCCCGCCGCCCTGCTAAAGCGGCGCCCCTTTCTCCGGCCG
CATGGATGCCCAAGTTATAGAAGGCCATATGCGTGTGGATGGCTCAGTCCCCTCGCCCGTCTCTCTTAGCATATCCCAAAACATGAATTGCAAAGTAAGGTATTTGTCCTGGTTTAGGTTTCTTCAGGCTTGGTGTTAACCCACTCAAGCCTGACTAGGGGTGGGCAGAACTGGACAAGGGCTTAAGAGCGAGGCACAGCACCACAGTGGTTAGAGCACAGGCTCTGGAATCAGACTGCATGGATTCAAATCCTAGCTCTACTACTTTACTAGCTAAATGACACTCAACTTAAGGCTCATTTGTAAACTTGGAATGC
ACAAAAAAGCCCAAAGCAAAATGTCAAGTCCACCCCAAAAAGCCCTTCTTTGAAATAACCGTTGCTGGTATTTTTGGGACCTACCTTTCCAATGTATTTTATGTTATTATTTTATGGACTATACATACATTATAATTACGTGTATTTGTATACACATATAACAGTAGATGAAGACGGTTGTGATTTTATTTTGTTTTCCTAAATTCTGTTTTGTAACCTGATGTGTTCTACAGAGTAAACACTTTCTCATCATATAAATTTTTCTTTAAATCGTGACCTGTGAACATTACTATTACAGGAGCAT
GGGCGCGCCAAGCCGGGGGCGCATGCCTGCACACGTGTGCGGGGCTCACCTGGTGCTGCGGCCGGCTCGGGCGTTGCCTGCACGCACCGTGCTCTACCTGCGGGAGCGGAGTGGAGTCCGCGGTGCCTGCGTGGCCGGGGCAGGGCCCACAGGGTCCGGCTCAGAGCCCCGCCCCGCTGCCTGCGGCTGCCGAGCCTTTCCAAGCTCGAGGGGGCCGGGACCTTTGGGAAACCAGCGCCTGAGGCTTGGGGGCGGCCGTGCTGGGAGTGGCGGCTGCCGGGAAGCAGGGCGGATCCCTGGACACCTGGAGCCCTGCCCCCTCGTCCCCGGGGACCCGGGGGTCTGTCTGGTTGGGGTCCGAGCGG
GGCATTGATCTGTGGTCTGAGTGACAAGCAGTCCCCTCAGAGATGATGTCCCCCAGGAGAGGTAGGCATAAGTCTACTGGATCGGAGGTATTTCATGTCTTAAACTGATGTGAACCTGGGTATTTATTGTACTTTGATCTTAGCTCACTGCAGCCTTGACCTCCCGGGCTCAAGCAATCCTCCTGCCTTAGCCTCCCAAGTATCTGTAACTACAGGTGCGCCCCACTGCGCCCAGCACTGTTTTTTTTTTTTGTTGTTGTTGTTGTTTTTGAGATAAGTCTTTGTCACCCAGGTTGGAGCGCAGTGGCGTGATCCTGGCTCACTGCAACCTCCACCTCTCAGGTTCAAGCAGTTCTCCTGCCTCAGCTTCCTGAGTAGCTGGGACTACAGGCACGTG
TTTTCCCAACCATCATTTGGCAAGGATTACACAATTTCAAGAATTCAAACTTCTGTTGAGTGTTTCAGAGTTCTTTTTTTTTGAGACGGAGTTTCGGTCTTGTTTCCTAGGCTGGAGTGCAGTGGCGCGATCTCAGTTCACGGCAACCTCCACCTTCCGGGTTCAAGCGGTTCTCCTGCCTCAGCCTCCCAAGTAGCTGGGACTACAGGCATGCACCACCACGCGCAGCTAATTTTGTATTTTTAGTAGACACGGGGTTTCTTCATGTTGGTCAGTTGGTCAGGCTGGTCTCGAACTCCCAACCTCAGGTG
ATCACGTGAAGACTCCATTCTAAGGTTCCTTGCCAATCATGAGGTCTCTGAAAAGCTACAGGTTTGGAATTTCAACGTTAGAGTTCAAAAGACTTGTCTTTGTTTTGTTTTGTTTTGTTTTGTTTTTTTGGAGACGGAGTCTTACTCTGTCGCCCAGGCTGGAGTGCAGTGGCGCGATCTCGGCTCACTGCAAGCTCTGCCCTCTGGGTTCACGCCATCCTCCTGCCTCAGCCTCCCAAGTAGCTGGGACTACAGGCGCCCGCCACCACGCCTGGCTAATTTT
CTCAGGCCTGGCCCCAGACCTACCCAGTCAGAATCTGCATTTGACCGGGACCCCCCGGGGACTGGTGTGCGTTCAGAGTTGAAAAGCCTGCTGCATGTTCTCTCCTGAGCCGGGGCTGATGGCCTAACTATCCACGCCGTAGGCCCTCAGCCCCGCTGTCTCCGCAGGCATGTGTGCCCGTGGCACTCTCCTCTGCACCTTGGCACCTATTGCCCTAGGTGCCGTCCATGCCCTTCCCCAGTCAGGCCCCGAATCTGCTTTCAAGATGTGAATGCCCCCTGCCCCGCGAAGCCCTCCTTGCTCTCTCCGGTGATCCCCACGCCCCGTGC
CTGGAGTGCAGTGGCGTGATCTCAGTTCACTGCAACCTCTGCCTCCCAGGTTCAAGCGATTCTCTTGCCTCAGCCTCCTGAGTAGCTGGGATTACAGGCGCTGCAACCACTCCCAGCTGATTTTTATGTTTTTAGTAGAGACGGGGTTTCACCATGTTGGCCAGGCTAGTCTCGAACCCCTGACCTTAAGTGATCAGCCTGGCTTAGCCTCCTAAAGTGCTGGGATTACAGGCGTGAGCCACCACTCTGGGCCTCAATTTCTTTTCTTTTTGAA
TCTGCTCTCATCAGCACTTATGGCTCCCATTCTAAAATGTTACTAGTGTTACTTTTCTCAAATAATAATAAAAAAAATAAAGCCTTCCCACTGACTCAAGGTTGGAAGGGGAGCTGACCCATTTGCCTTCTAGGCTCATCCCCTCAGTTAAAAGTAACCAAGACATCAGGGTGGAATGATGTCCACAGTCAGTGGAGGGGCCTGTGCTCCGCTATTCACAGGGGACCAGCCAAGAGTCATTCAGCTGTGGCACGTGAGAAAAACGGTCCTGCCACCCAGCGGGATAACTGTTCTCTTTAGTAAGTGCTTGGAACTGTTTCCAGGAAACATAACAATAACCCAACCCAAGCCCTCACCCCAGAAAG
CCTCGGGGCCTCGTTTGGGTCTCATTCACGCAGGCTTCACTTGCCCTTAGGCAGCAGGCGAGGAAGGGCCCCTCCAGCCCCTTTACCGGGAGCCTCAGGATGCCCAGGCGCCAGGTGGGTGAGGCCAGGCAGGTAGGGCCAGACAGGTGAGGACGGTGCCCTCCTCTGCCTTATAACCTTACCCCCGCTTGCCTGACAGAAACATGGCATCAGGTGGGTGGTGATCGGAGACGAGAACTACGGCGAGGGCTCGAGCCGGGAGCATGCAGCTCTGGAGCCTCGCCACCTTGGGGGCCGGGCCATCATCACCAAGAGCTTTGCCAGGATCCACGGTGAGC
GTGGGGTGGGAGAGGCCAGGCCCCACAGAAGCAAGCACAGCCCTCCCCATCCTGGCGCCACACGGCTCTACTTCCCCTTCCAGATTGGGGCTGTTTCAGTGCCAGGCTTGGGAACGCTGCCTGACAGAGCAGTGGCTTGAGCCAGCTCCTTCCAGGTCACCCCTGTGGCTTTATCGCATATAAAGCCTCTGCCGGAAGTTTGTCAGTTCATTTTCATATTCTAGAATTTATTCTTTGAATTTTTTATGCAAACACCTAAGACTATGAAGCAGAAGCAGTGAAGGTACTCAGCCTCCCCTCCCACCCCAGGATTTCTCTGA
AATTACCATAATTACTGACCTCTCTTCTGAGAGTCTTGGCCACATGGAAGAGTTGAATGTTTTCCCTGAATGCGTTGTCTCCATACAATGTATGCCCTTAATTATAGAACATGATGTCATAAGTTCTGATTAGGGGGTTGCCCTAGAGGAGCTGAGGATTGGCCCCAAAGGCATAAGGGGGCCAGTTCAACTCATAGCCCACCCTAGTCCTCCCGGTCACATGCAGGTAGCCAGTTACTTGGTAATTAACAAAACAAGCTTGTGGTTGTTGCTGTCGTCCATTTTACTCCTATGTCTTTTGGGGCCTTCTTGGGAAAT
GATTTGGTGTGTATTGGTAGGGGGAGGGGGATCTCTGAATTTCAACAAGTTTTCTCCCTCTAGGCTCCACTCCCAAAATGTTCTGTTGACATTGGACCTGTCCTTCAAGGCCCAGGTCACACGGCACCGCCTCCTCAGGGAAGCTGTTCCTCCCCACACCCCGGTGGATGGCTGTCCCGTACCCCCAGTCTGCCCCATGGCCAAGGCACCACCCCTACTGGCTCACTGGGGTCCTGGCAGAAGCCCTCTGCTCTCCACAGCCCCTAGCACAGCCCCACGTCCACAGCAGCGCTACATCCAGGGATGAGCAGGGAGAATCTGAGACCGAAA
CTAAGCACCTGTGTGTATAAGACATGATGCTTTGTTCCAGGTGGGGGAGCACAGAGGGAAAGCAGATGAGGCCCTCCATGCTGGAGGAACTTATAGCCCAAGGGATTTTTCTGGAAAACTGTAAACCCAGGAGGCCTAGTTCCCACTGCCTGCCCCCTCCATAGCCACATTCTCCATGAGCAGGGGTGGGGGCAGCAGGGGCTGGTGAGGGGTGATCAAATACTAGATCAATGAGCAGGTTCCCAGCCTAGGCCTGTTTCAGCATGAACTGGCAGGTCTTGACCAGGAGAAGTGGTATCGTGGGGGCCACCACCCCTATTCGACAGCAGATCTGGACTTGTCCACTCCTGCTCTCC
AGACCCCACCTCTGCCTCAGGCCTGGAAGGTTCCTCTGGGAAATGAGAAGGTGCCCCATGGTCAGCTAAATTTGGGAGACGATGCTCAGCGCCTTAAAAGGCTCCTAGAAGTCCTGCTGCAGAACATGGTTCAATCCTGTGTAACTCCCGTCTCCTGAATGCAGCTGACCACACAACTCCCTCCCTGTGTTTCTGAAGGCCGATCGCTGTGCTGCAGGACTGGCCTCCTTGCAACCACTAGTCTGGGGAGCTCATTAAAACACTGAGGCTCTAGCCCAGAGGCGGATT
ACCCACATCCCACACTAAATAAATTTACATGTAGCTAAGAGTTGAGTTGCTTTTGAGTTAGTTGGCATGTTTTGTAGACAGTAGTTAAACATTGGTTTTCTTTTTGAATTATGGAGCCAATGTGAGGGTTTTTTGTTGTTGTTGTGGGGAGGAGGGCTTTTTCATATTTTCCTAAGAAAAATATTTGAAAAGCTCCTCGGCCCTAAGCTTGGTGCCTTTACTGGCCGCTACAGTAAGTAGACAGGAAAGCAGAGGAAGGCCATAGAAGAGAAAACATTGGCGATATTTGCATCTGGTTGCCTCTGGGGATCAGTCCACTACAAGCACTAGTCTTTAGTTATG
GGATACTGCATCTGAATTGGCATTGCCGGGATAGAGACTCTATCCTTTTCTACTTGATATTCTCTTGGGGTTTGTACTTGTCTAACCTCCCTTTGAGGTTGTAATGTTACAGGTATCTGAACCACGGGAGGAGTTGATGGCCATCGTGGTTTAGGCTCTGATGGCCCCAATAATTCTGGACCTCCTTCCCCCAATTTTGATTATTCATGATATATTACCTCCTTTAATTGATTGTAGTCAACATTTTGCGTTGACCAAGCCATTACAGACTCTGCTACATATTTACAATGTGAACTTTCCATTCCTTTCCTAAACTCTGTCTCTGCCTCTTCTTC
TGCACGCCCCGCGAAGAGCTCTCTTCCTCCGCCTTTAGTGACAGCAACGACGACACTGCCTACGCGGGGTGAAGAGGCGTCCTGCTCGCTCTTCCGCACCGTCCTTCCCGGTTAATAAAATGCCCTGTACGCTTCACGTGGGTCGGGGACTGGGGTGAGCCGCGCACTGCCTCGCCTGCAGTCGGGAAAGCCTGCCCGCCCGACCTCTCCGAGCCAGGCCGCGCACAGGAGGCAGGGAGGCCGCGAAGCTACTAGGGAGGGGTCCGGACCTGGCGCCGGGTGAAGGCGCGCCGCCCAAGCCGGTCGGACCGGGCACCGGCTCCCACTCCGCACA
CCTCTCACAGCCCAGACAGTGAACTAAGGGAAGGAAGAGCTGCAAAATCCCTTAAAATAGAGGACATTCAAAGCAGCAAAAGGATGATGTGACTCATGCCTCCGTTTGATCCCCTCTTCTGGTAAGATTAAGCAAGCACTGGCATCAAAATGTGCAGACTAGGATCAATGGCGTGGAAAAAATATGTAAAAACAACGGCAGAGTGCTCTTCAGAAATATTACGTCACTAACATCCTTAATTGAAGAGAGCATCATAGCCAACATAAGTAGATATCAATAAATCTGATCAACCAATTCACCTCTGGCATTTGGATATTT
AATATATGGCATTGAAAAAAACACAGTTCCATTTCTTCTAAATTATTTCTAATTTTTCCTTTTAATTTTTGCTTGTTTTCTGGGATTTGACTTCTTTTGTTCTTTTGTTTTTCGTATTGTTTTGTCCTCTACTTATCTATATACTCTTACATTCACATGGTACTGGCCTAGGCTTTGAATGGGTAATAAAATAAAGGCTCTATCTTCTGGGAATTTATATTCTAATAAAGACAGTGCCTATGAGGGTAAGTATAGAAGAACATGCCTTATCTTGATGAACTGATCTCTTC
ACTGACTCATATGTTAATCTCCTTTGGCAACACCCTCACAGACACACCCAGGAACAATACTTTGCATCCTCAATCCATTCAAGTTGACACTCAGTATTAACCATCACAGAGGGTTAGAGTGACTTCTGAGGTTTTAAGGGGTTTAAAATTCCACCCTATCCCTATCCTGTCTCTTTCCAATGATAACCAAATTTATTCGCTCCTCCTCTGGAGTCAGTGATACCCAACGGAAGAGTGGGGCAGTAACCCTTACTCAAACTATCAGAAGGTTTTGGAAATAGGGGATGCTCCTGAGTAGAGCCTTATTTTTCCTTGAGA
GGGGCGGAGTCTCATAAACTAGCCTCCTGAGTTGCTGGGACTACAGGCGCGCGCCACCACGCCCAGCTAATTTTTGTATTTTTAGTAGAGACGGGGTTTCACCATGTTGGCCAGGATGGTCTCATCTCTTGACCTCGTGATCCGCCCACTTCGGCCTCCCAAAATGCTGGGAATACAGCGTGAGCCACCGCGCCCGGCCCCAGCCTTCTTTTTTAGTTTCGTTTGGTCTCCTCCACCTCCCCAAGTTGTTAAATTCTTAGTGGCAGTGATTTAAAAACCAGGATATTCCACATGAAAGTCTGAATTTCTGGTTTCCCTTGGAAAATCAGATCTGA
CCAACACAGAGCACTGTGCCTTGGCACAGAACAGAGCCACTTAAACAGAAGCACAGTCCCCAATTCCTCAACACTGGAACAACCGCCCAGCCCCAGGCCTGCTGGAGGGGACCTGGCCCTTTCTCAGGATGGAGATTCTCCAAGCGTGGTAGGGTGAGGACGCTGAGGCTTAAAAAAGAGATGCAAACCCGCATTCTTCGCGGCTGGTCGGTTATCCCAGCTCTCTCCTCTCTGAGCCATCCCAGCAAATCACACCACCGCTTGGCAATTGTCTACAAGTTAACAGTTTTCAAAGGATTTTCACTCTTTACCTCCTGTGATCCCTTTTGCCCACTTGCCCAGCCTT
AAGACTTTCCTCCTGAATAGCATTTCTAGGCCCACCCCAGGCCAAAAGGGAATCCACTGTTCTGGTGGGACAGACCCAGCCCTAGCAGAATTCCCCAGCTGCTGACTAAAGGTAGCGGTGGGTCTTAAATAAACATCAGTGGTAGCCAGGTAGTAGTGTCCGCAGACTTTGGGTAAGCCCAAGTACTGTGTCGGTCTGGAAGGCCATTGGCCTCAGGTGTGACTCAGTGTGGTGCCAGCTGTGGTGGCCATGAGAGTGCCTGAATCATGCCTTTCACAGCTCCAGACAGCCCAGCATAGAAAGAG
TACTGTCTATTTGAGTGTTATCAAAGTGCTTATGAAGACCTTGGTCTTTCTGATTCTCCTTTTTCAAAAAACCAAAAAAAACCGAGAAGCTCATTTGTTTCAGGAAGTTTCCCTGAGCGAGTGGAAGGGGAGGCCTCACACTGAAGCCAGAATACAAAGGAAGTCCTCTTGAGATGGATAAAGCAGTTCTTACATGCAAATCTCAGAAAATGGCAACTCCATCTTTCCACCTGTTCAAGCCCAGAACCGCTGGCAGTGTCTTGACTCTCTCGTCAGACCCCACATCCAA
CCTGGACTTGACACATTGGTCTCTGTTTTTACCTAAAAGAGCCAGAAGCACTTCCATGACGATATCTTTGGTGCTGTATTTCCCTACGAGGCAAAGAAGGACAGGGCGGCGGTGCAGCCCAGCAGCCTGGAGATGTCAGCACTCTGAGGGCCCACAGGAGGGGTTAAAGCTGCCAGCACAGAACTTAACGATGGAGCCAGCTCTGCATTATCCGAGGTCACAGGGCCTGGGGAGATGGAGGAAAGTGATATCCCCCAGCCTCACGTCTTATTTCTCACCTCGTTCCCCATCAAGCCCTTTAC
GCAGCTGGCACTGGGGAGGGGTCCTGGAGGGGGCTAGGGCTATGGCCGTGCGGGGCCAAGGCTAGGGCTAGGGCCAGGTCTGCACTAGGGCCAGTGTGAGGGCCAAAGCAGGATCAGGGCAGAGCCAAAGGCAGGGCAGGGCAGGGCAGGGTAGAACAGGCCCAGGGTAGCACAGGGCAAAGTTAGGGCAGAACCAACCAAGGCAGATCTATGGCTCTGCGGCTTCCTCCTGAGTCCCTGCCGGGCACTAAAAGCCTGGCTCTTTTTTTTTTTTTTTCCAGACGGAG
GCCCCATTTAGTGTCTTGACACTTGCTAAGGTATAGAAGACTCATATTTCTCTCTTTTCTCTCCCTTTTGTTGAGAGGCAACCATGGAGATAGCAGGACTTCTTAACCCTGGGGTGCTTTAAAAAACTGAGGCCTGGGCCCCACCTGGAGATTCTGACTCACTGGGTCTGGGTGGGCCCCAGCATGTCTGTTAACAGCAACTCCCCAGGGAACAACTGATGAAGGGAGGGAGGCCTAGCTCTGCAATTTGTCTCTGTGAGACCATAGGCGAGTCCTTCTCCCTGGGCCTCCGTGCTCCACGTGTTGTGT
AACAAAGAGTATTCTCGGCTGGGCGCGGTGGCTCACGCCTGTAATCCCAACACTTTGGGAGGCTGAGGCGGGCAGATTACGAGGTCAAGAGATCAAGACCATCCTGGCCAACATGGTGAAACCCAGTCTCCACTAAAAATGCAAAAATTAGCTGGGTGCAGTGGCGCGCACCTGTAATCTCAGCTACTCAGGAGGCTGAGGCAGGAGAATCGCTTGAACCTGGGAGTTGGAGGTTGCAGTGAGCCAAGATTGCTGCTGCACTCCAGCCTGGTGACAGAGTGAGACTGCGCCTCAAAAAAAAAAAAAAAAAAGTATTCTCTTCTAGAGA
TGATCTCTTGACTCTCCTCAAGTGCTCAATATACTTTAATGTTTCATGACTTTATAGATCCTGGTATTGTTCTTACTTAGCAACCGTATATTGATCATCTATATATTCTTGCAGATGGGGAGAGAAGTAGAAGTCAGGGAGGAGTAGAATAGGAGACAAGACAAAACCATGGGCTCTGCTTTCAAGGACCCAACAGTCTAGTTGAAGAGGTGGGATTGGTTATGTCAAAAGATGACCAGCAGCCCAAGGCAATGGAGAAATATCAGATGAAGGATGTGGAGAGTTGGT
CGGCTCCGACTCTTACCTTTTCCGCCCCCCGCGTCTGACTGCAGTGCCTCCTCCTTTGCCGCCCCTCTCTATTTTGCTGCCCTTCAGCTCCCTGAAGCTCTCCCTTTTCCCTAATTTCTTTATGTGCTTTTCTCCCCGTGCTACTTTCTCCATGCGTCCTCTTGCACTCTTGCTCTCTTTGCCAGTACCTAAATTATCATCCATTTTGCCGTGTACTCATTCTTTTCTCCCCAGTTTTTCTTTCTGTCCCGTCGCTCCCCCTCTTTTCCTCTCCTGATCCCTCTCACCCACACATTCAGGAGGAAAGGGGAGGAA
GTACTTGGGATCTTTGAATTCAAGTTTTGTTTCCAGCTTGGTCTTTACACACTTTTATTTCAGGACAAAAATAAAAAGGTTTTTTTTGGCATCTTTAGGCAAACTGAGTGTGTGTTGATCCAAGGAACACTGAAATATCAGGTTGTCCATATGAATTGAACTTATGAAAAAAAAGTTATACTTAATGTTGCCTTGGACCTATATTATATGGCCTAAAAGATTCTCACTGAAGTAGACCAAAAAATTAGCACTTTCCAAGATCACATTGTATGTTACCATTTGTCCTTGTATGTTTCTGTTTCTGTTAAGAGATCCCTGTTCGGCT
TTCTGTGATTCTCCTGCCCCCAGGCCTAAGTCAGAGCCTGGTTTTAAGGGCAGGGCTATAATGCGACTGATAATAATATCTAGGTATTCAATAGATTAGTTTATGCCTCAGTTTACTTGCCCAACTCTGACGCTCATCAAGAGTTCCTTTCAAGAGTCAAAATTTTTTTTTTTTTTTTTTTTTTTAAGACGGAGTCTTGCTCTGTCTCCCGGGCTGGAGTGCAGTGGCGCCATCTCGGCTCGCTGCAAGCTCCACCTCCCGGGTTCACGCCATTCTCCTGCTGCA
TTTCCTTCCTAGATGTGATAGCTTGCCAGGATAAGTTGGCAAACTTTTTTATTTTTATTTTTTTGAGAAGGGCTTCACTCTGTTGCCCAGGCTGGAGTGCAGTGGCGTGATCTCTGCTCATTGCAACCTCCGCCTCCTGGGTTCAAGCAATTCTCGTGCCTCAGCCTCCCAAGTAGCTGGGATTACCAGCGCCCACCACCACGCCCAGCTAATTTTTGTATTTTTAGTAGAGATGGGGTTTCACCGTGTTGGCTAGGCTTGTCTCGAACTCCTGGCCTCAGGTGATCTGCCT
GGTATAGATATAGTAGATATAATTTGACACAAAGGATTCATGAAGTTAGCATTGTCACCATTCTTAGATGAGGTCATTGAAGTCGAAAGAGGTTAAACAACTTGACCTTGATAACCAACTGAAAAATGGAAGAGGCAGCATTTAAACTCTGAGCAATCTGAATCCGAAATTGTTTCCATTGCTTCACCCTTTATGGGTATGTATTGAATATAGGTATACTTGTAGAAACATAAAGTGACAAACCTTCAAGTAAAATTTGGGGTAAAGTCTCCTTCTAGCTGTCCTAGTGGTTTAA
ACACCAGTCAGCCCCGCCCACAGCCATCTGGAGCCCGGAACGTCTCCCTGTGATGCTGTGCTTCAGCGGTCACGCTCCTGGTCCACTTTCATGTTCCACCCTGTACACCTGGCTCTGCTTTCTAGATAGCAGTAGCAGAATTAGTGAAAGTACTAAAAGTCTTTGAAATGCATAGAAGAAATAATGGCATAAGCTGTCCTCTCTCTCTGCCTTACTGCCAAACAGGGAGGGCCCCCTGTCCGGTGGACACGTGACTCATGTGACCTTATCAATCATTGGAGATCACTCACACTCCTTACCCTGCC
TGTGTGTCCCTCTCCCCACCCGTCCCTGTCCGGCTCTCCGCCTTCCCCTGCCCCCTTCAATATTCCTAGCAAAGAGGGAACGGCTCTCAGGCCCTGTCCGCACGTAACCTCACTTTCCTGCTCCCTCCTCGCCAATGCCCCGCGGGCGCGTGTCTCTGGACAGAGTTTCCGGGGGCGGATGGGTAATTTTCAGGCTGTGAACCTTGGTGGGGGTCGAGCTTCCCCTTCATTGCGGCGGGCTGCGGGCCAGGCTTCACTGAGCGTCCGCAGAGCCCGGGCCCGAGCCGCGTGTGGAAGGGCTGAGGCTCGCCTGTCCCCGCCCCCCG
AGAGGGTGGTCAGGAGTTGCCAGTGGAGGGAAGACCTGAAGGGTGAGAGGGACGGGGAAAGACACCCTAGGAAGAGGGAGCAGCGTCACAAAGGCCCTGAGAGGCTGAAAGGTTTGGGCGGGTTCCAGGAACACAGGCGGCCAGGGAGGTGGAGCCCACACCTCAACACACAACTACCCGTGAAGAACGTGGAGCGATCCGTGTAGATCCTTGTAGAAGGTTCTCTCAGAGGGCCATGTCACTGACCTGTCAGTCAGCCCACAGCCTCCTCCCAGTCCCCAGATAGCTGACCACTCCCTCCTTGAAATTCTCTCCTCTCTCAGCTTGTGCAACACCAACCTCCGGTGGCAGGAAAAACTATTATTATTCTCTTGTGAAAATTAAAACTTAACCATCAACATAGAGCTGTTACTGGTTTGAAGGAAGCCATTGACGCTGTGTCAAAGGCTAGAGCAGAAAACAGTGGCATGCAGTGTCAAAGGTCAAAGTCAACACTTCTCGGACTGGCACAGGGAAGGTAGGTCAGGACAGAGTCAGT
TAGATCCAGCTGCTGTGGTCTGCATCCCAACTCCACCGATTGGCAGCTATGTGACTGGAGCAAGTGATAAACTCCCCGTGCCTCGGTTTCCTTTTCTGTAAGATTGGGAGTAATAATGGTGTGCACGTCACAGGGTTCTTAGGAGAACTAAGGGAGTAAATATTTGTAAAGCCCTTAGAACAGTGCCAGACACATGGTTAAGTGCTGTAAAGTGTTGTTATTTCTGCTTTAGAATTTCTTCCACTTGTTTTTTAAGTTGGAGAAAAAAAATGCTTGTTCTCACTTTTC
CATGCATCTGTCTTCTAGCTCATCTTCTTGTGTTTGGGAAATGAGTTCTTTTGGTAGACATTCATGTATTATTCCAGACCACATACCTTGTAACAACAGTGGAAGCTGATTCATGTTCACTTTAAAAAACATGAAGTCTGCACAATTTAAACACTCTCCAAAGGCAAGAGAATGAATCAAATTATTTCTCAAGAACTTTCTAGTTTTCATGATTCTAGTTGAATTTATATGAAAGTATTTTAAGATACTTTACTTTTAAAATACAAAAGATACTCTTAAAATACAAAAAGT
TTAACACAGAATGAGCAACATGACTGTTAAAAAAGCAATGATAGGGTCGGGCGCAGTGGTTCACGCCTGTAATCCCAGCACTTTGGGAGGCCAAGGCAGGTGGATCACGAGGTCAGAAGATCCAGACCATCCCGGCCAACATGGTGAAATCCCGTCTCTACTAAAAAAAAAAAAAAATTGCCAGGTGTGGTGGCGCGCTCCTGTAGTCCCAGCTACTCTGGAGGCGGAGGCAGGGGAATTGCTTGAACCCAGGAGGGGAGGTTGCAGTGAGCTGAGATGGTGCCACTGCAGC
TAGCCCCAAGAAGTGACTACACTGTGCCAAACACCAGTAAGCTTGGTGCCACGTCCACTATGACATCCAGCAAGTATAGATCCAGAGGAAGAATTCAGAATGGGTGGAACCTGAGCTTTGCCCACACGTCCTTGGGGCATCTGGATGTGGAACAGGGGCTTGCTGGCCTCAGCCCTTTGGACCTGAGCAAATGTACTGTGTGCAGCTACAGTGGGCTTGCGCTCCCAGCCCCGCTCACCTCAGTCAGGTCTCCATAGGGGAGGTTGCTCAGGTCCTTCTGGAGGCCACAGACGCGGACTGTGTGCTGATACCTGTTGGTGCAAAGCTCAGAAGTAGCTGGGTGAGAAAGACCCCAAGCACTGCTGCCCTGGGCTGCTTCCACAGGCGCTGCTGGTGTTGCTGGGGCAAGGCCAGGGGTGGCGGCTGCTATGTCCAAGGCTCCCTGGCCAGTCGCTCTGCCTTCAA
GGCAAGTGTGTAAGTTAGAGCCTTGACCTTGGTAAAGGTTGCTTGGCACTTGGCACTTTGTTTTTTGGGGAACCAAGAGTTTATTTCTGCTTTTTAATCAGGGACTCACTCAACAGAGGTCTCCATGTGAAAGCAAGTCTGTACTAAAAAGCTAAACAGCACTTCTGTGGACCTCTCAGTGGTTATTTGATTGGATGGCTCAAAGTGTATCAGATCATGAGTTTAACTTCCTGTATGAGGGAGATGGCTTTAGAGTCCAGGATGAGGTATCTGAGACCACAGGACACTGCTAGAAACTGACTCGC
GTTGAAACCCTCTATTGCATTTTTCATTTTATTCATTGCATTTTTCGGCTCCAGGATTTGATTTTTTAAAATTACTTCAGTCTTTCTGCTACATTTCCCTGATAAATTTTTGAATTGACTCTGTTCTTTCTTGAAGTTTGTTGAGCTTTCTTAAAACAGCTATTTTGAATTGTTTCAGAGATCACACATCTCTATGACTTTAGGCTTGACCTGTGGTATCTTATTTTGTACACTTGGTGAGGTCATATTGTCCTGAGTCTTCTTGATGCTTGTGTATGTGTGACAATATCTGC
GATTCGTACACAGCAATCTTCACTCCCACCTCACGGCAGTCTCAGAGAGGTTATGAATTGCTCCAAGGCCACCCAGCAACTTGAGCAGAGCAGGGAGTAGCACGCAGGTACTGGGAGTAGCACGCAGGTACTGGGAGTAGCACGCAGGTACTGGGAGTAGCACGCTAAGGAGGAGCAGACATCGTGTGACCCTGGTCGCCCTGTTATAGGGTTGTCACTCTTGTTCCCAAGGCCCCAGAGAGAAAGGGTTAAGACCCCTTTGAAAATCTGAAGACTTGAGGAAATGCTTCCCAGAATAAAACGCCCAGACACACACG
CCCAGAGCCCATGTCCAGCCTGCAGATCTCGGCAGCCGCTCTCGGAATCTCTGAATGGTGCAGGGCACGGCTGGGGCAGCAACAGTCCCTAAAGCTCCCCGGTGATTCCAAGCAATGGGCAGCCGGGGCTCACAACCGCGACCCTAGGGGTCCTAGAGACCATCAGACGCCACAGCCGTGGTTCTCAAACTAGTCCCGCATCGCAGGCACCTGGGGGTCCTTTGAAAATGCAGCTTGCTGGACCTCACCCCCAAAGGGGTTCTGTAGGTCTAGGGTGGGCCCGAGAATGTGTATCTAGTTCCCAGGAGACGTTGAC
AACATGGTGCTGTTGAACAGCCACTCTGATTTGATGTCTCTTTTGGCTGAGTTACAGAGACGTTTCCAGTTTTATAGATAGTATTCCCATCTCTGCTCTTTGTCTCTGTCCTCAGAGATATTTCTTTAGGCACTCCTGATGATTCCTGTGGCTTGAGGCAGAGACAGGTTTACTGCCAAGAAACCCAAGGTGGTTAAGAAGCTGGTTGTCCACATCATCTCATTTTTTTTTATTGTAGAAACCCTAAGTTGGGGAGAAATTTTCCATGTTCTTGCTGTTGAACAGATTTGGGGGAGCGGTGTCACGGATATGGAAGT
GGCAACTATTCCCAACATTATAGAATCAGTGTGAGGATTAAATAAGCCAATGTTTACAACACACTTAGTACACAGCAAACCCTCAGCAAACATTTCTATTGCTATTGCTACCTGCAACTAACTTTTATTTGGTGCTGGGTATTTCTGAAGGAGATACAGAGGAAAAAAAATGATCTTTACCCTTTACCTCTCCCTGGGAAGATGTACTGCCACCCAAACTCAACAGATTTTTGTTTTAAATCACTGCAGCTAATTGTATTGACTTTTAAAA
CAGGTTAATTTTAGCCATGTTTTAGATTTATTTTTGCTTCAAACTATTCACCCATGCTATACATCTTTCTTTATAAATCAGACTCAATGATATGTGCTAGTAAAAGCCAGTTAGTCAAAATCTGTTATTTAGAGGACACAGCTAGGATCACAGGGCTGAAGTCTCCCTTAGTTCAGGCTTCATTAAACAGCCACCCAACTCATCAGCTTCCCAGACCTCCAAGTCTCCTTCCAGCTCTAGAATTTAGCCACATGTATTTACTGAGTTCTGTTAAACACG
TGGTGGTTGTGATGGGATATCTGGAGCTTAAGGACAGGACTGGGGTTACTTTCAGCTGCAGTGGAGCTATTCTAGGTTGCACGGCACTCTTAGACGAGTGCCATGTCTCAATAAACTATTAATTTTCCAGGAACAAAGGAAACACCAAGTCAGGAAGTAAACAGAGGGTAGCATTCTGTTGGCTTTTTGTTGAATGTTGTTATTTATTGCTTTGTTTCAGAGGCAAGGACCTTGGTCTGCTCCCTCCATGTAAGAGCTGATCTGGCTTCCCTATGGTCACTGAAGGAGTTCCATCTACCTGTTGGGCCACCT
GAGCAAGTCCCCAAAGACCACGGTCTTGTCCATTGTCAGGATAATTCACTCCACAAGCTGGGGCTCCAGGTGCTGCCCTACCCAGCGGTGCTTCTCACCCACACAGTGGTCATACTTTGGCAGGGGCTGGTGCAGTGTGAAGACCTCGGTGTTTTGCATGTGCTTCATCTCTTGCAAGGTCCTCCGGGGTTGGGCTTCAAGACTAGGGAAAAGCCTGGGCTTCACACCCGTGGGCCACTTTATCCACCAGGTCCGGCAGCAGGGTGAGGTACTGCTTCCAGACCAGGAAGCTGCGGTGCTGCTGCAGTG
GTCTGTGTACCCTGGAAAGTATGGGCACGAAGCTAAATAATATGAGTTTCAAAAAGCTTACCCATCAGCTGTGTGGTCTAGAACTCCCATTCCTTGGCTAGGAAGTCCCAACCCTGAGGAAGAAATACAATGACAAGCTTTTCTGAAGCGGGGGATCCGGAAACACAGCCACAGTGTCCTTAAAGTTATCAGTCTTGCAAACCCTCATGTACAGTATACAGTCAAGCCTCCAAGAAGGTCTCTGTCACTTCTTTTTTTTTTTTTTTTTTTTTGAGACTGGGTCTTGCTGTGTTGCCCAGGCTGGAGCACAATGGTGTGATCTCAGTCCACTGCAGTCTCAAC
TGCCTCAATTCCTGGTGGGCTGCATTGTCTCACACATGGTGGAGGCCCTGGGGAGAGGAAGGGACATAGCCAAGGAGACCTGGAGCCTGTGGCGGCCTAAGCCTCCAGCAGAGGCCAGAAGGCAACAGGCTTTGATGTGCTGCCAGGCTAAGAATGGGGCAAAATGCCAAGGAACAGAGTGATTGGCACCTCAGGCCTGCTGTCTCTGAATTATCATCTGCTTCTAGAGTTGCAAAGGCAGGTGTTGTCCTGAGAGACAGGCAGGGACAGATGCCACACATGCAGGAGCATGGCAGA
CCCTGTGAAACATGGAGGCAGCGCCCCTGAAGGAAGCTGCTCAGCATCAGGCTTCTGCCAGGGCTATGTGTGGTCCCTGTGTATACAGTTAGAAAAGAAGCCCTTCTGGGCCAACACTGTACTGTGCCTAAGCAAGGCTGGGTGAACAGGGCACAGCTGGGTGCCAGCCTGCTCACTCACCTGGCCAAGCCTCTTATGCAGTGCACTACAAGCACAACTGTCCCAGGCAGGTGGCTCCCAAACTGCACACTTTCTCTGCATTAGTGCAGACTTCCCAGTGAGCCCTGAGCCTCCAGCTGTCTTCCTCACTAACTCATGCAGCATCCTGAGAACA
GTAGCTGAAGCCGGGCGGGTAGTTGTCGCGCATGAAGCGCTGGTACTGCGGCCGCCCCTCGCCCTGCCAGTGCCACCAGAACCACTCGCTGCCCCAGGCGGGCACCGAGAACACGCCCCAGTGGATGAACACCCCGAACTTGGCTTCGTCGAACCAGGCCGGCAGCGGCCGAGAATCCAGGCTCGGCCAGTCTGGGGTGTAGCGGCGCGGAGGCTGGGCCCGACGCACCGACTCGGCCGCTCCGAGGAAGAGCAGCAGCAGCAACAGCGCGGGACCCGCCGGCCGCGACCTCATCCCCGGAGCCCGCATCGCTA
CATCAGCTTTTGCCCACGAAAAAAGTACAGTCATTGGAAGGGATGGTACACTTTTCTGCCACATTTTCAGGGCTCCCAAAAGCAAGAACCGCTCTTAGAGAGCCAAATGGGTGCCAGGGTCTCAGAGGGCACAGAGGTGCTGGGTTTGGGAGCCCAGAGGCTGGGACCTGCTCCTCCATGATGGGGATCTTGAAGAGGTGGGAGGGCAAAGAGGGGGGTGGGGGACAGCGTCCGTTTGCGACCTGGGTGTGGGGCTTCGTTGGACGCCTTAGGTACATACGGAGGGGCTGCTCTGCTTGCAGGAGGGGAT
ACAGATGCATGCCACCACGCCTGGCTAATTTTTGTAGTAGAGACAGGGTTTCATCATGTTGGCCAGGCTGGTCTCGAACTCCTGACCTCAAGTGATCTGCTTGCCTCGGCCTCTCAAAGTGCTAGGATTATAGGCATGAGTCACTGCGCCCGGCCTATTCATTTTGTTTTAAATAGGTTCACATAAAGTTCATGCAGTATGCTAGATGGCATTCTAGATGCTGAACGTTGAGCAAAAACTGAGAGGCGAAAGTCCCTTCCTTCTCCAAGTCACGTTGTTTATACCAGTG
GATGGAGGCCAGGGAGCCTGGGTTCCTCCCAGCCTTGCCCCTCCCTCCCTCCTGCTGAACTCTTCCTACCCGGGCTCTGAACACATCCCTGAGCTGCAGAGCTGACGTCTGGGTGACAGTGAAACGGGGTATTCATTTGTACCAAAACAAACAAACAAACAAACAAAACCTGGAATGACGGTGTGTGGATTTCTTGTGTGCTTATTCGTAGGATTGAGAAAGGGTGAGGCTAAGGTCCCGAGCCTTCGTGAAGCAATGGAGAAAGTGCCGTCCCAAGGCTCAGTTCCACACGGCGCTGTGAGGCTGAAGGGGCTCACTGGAAGTTCCCCTC
GCTGCTGCTTGTCATGAGGCTCTCGTGATGCCTGTTTGCCTGCAGGTTGTGAATGGATTTGGGAAGATGATTGAGCTCTTTAAAGACAAAGTTCTTTGGGAGAATGAGATCATGATGGTGTACCTAATCTGAGAGCTCATACTTGATTTTCCTAATGCCTTTGGTTTAAATGGGCCTGTGGTTCAGAAGGAATGGTGACACCACTTACTAAAAGTGCTCATTAAGGACACAGAGGCAGGAAATCCAATCTGAGATGCGGCTTCTGCAGGCAGGGGCTGAGTGGTGGGAGAGAGGAAGCATATGGTGGACTGTTACCATTCTAT
TAAGGAATTTAGAATGCCCAAGTAAGGTTTTCACTTAATCCTTTAAGAAATACATCTAATATTTCTAATCTAATCTATCATTTTCAATGGAAAACAGTATTTTTTTTTTCAGTGATTCTCACTGCTTTCTTTCTGAGGAACTTGAAATGAATCTTATGTTTTATTTATTTTTCAATTTCTAAGGTAAGGACTGCTGGTCAGACTGGACTTCAAAATTCCTGGATCCTTAAGACCCAATGCATCAGACAAATGTCCTGCTGGATCCTCCCACCGTCAGCTAAGGGACAGTGCTAGCTCTCTGGTGAGGGAGATCCG
TGCCCTCAGAGACTCGGGCTGACAGGAGTGAGAGCTAAAACTTCCAACTAGCTGAAACCAATAGCCGGGAATCGAGCGAAGGCGAACTCTCCCAGCAAAGTATAAAGCTTCGGGCCAAAGAGTCTGCAGCTCCAAGTCAGGGGCTGCGGCTCCGAAACTCCAAACACTAACTCCCAGGGCAGTGGCAGAGGGTGGGGGCAGCTTCGAAGAGGCATACCAACTGCTCCGGTCCTGGCCGAAGACCGAGCTCCCTTCTGCGGTGACCTCGGCTCAGAGCTGACTCCGTACTCCCTGGGACTCATCTCCCGCTTCCTCT
CAACATGGCAAAACGTCGTGTCTACTAAAAATACAAAAAATTAGCTGCGCGTGGTGGTGGACGCCTGTAATCCCAGCTACTTGGGAGGCTGAGACAGGAGAATCGCTTGAACCCGGGAGGCGGAGGTTGCAGTGAGCCGAGATCACGCCATTGCACTCCAGCCTGGGCGACAGAGGCTCCGTCTCAAAACAAAAACAAAAACAAAAAAAAAACAAACCAAAACAAAAAACCAAAAATTAGCCGGCACCTGTAATCCCAGCTACTCGGGAGGCTGAGGCAGGAGAATCGCTTGATCCCGGGAGGCAGAGGTTGCAGTCAG
TCCTCATCTCTGTCTTCATCTCTATGTCTCTGTCTCCCCTTCTCCATCTCTCTGTCTCTCTGTGTCTCTGTCTCCCTGTCTTTGTCTCTCTGTGTCTCTGTCTCCCTGTCTCTGTCTCCATCTCTGCATCTCTGTCTCCCCACCTCCATCTCTCTTCTGTCTCTCTGCATCTCTGTCTCCCCATCTCTGTGTCCCTGTCTCTGCGCCTCTGTCTCCTCATCTCTGTCTCTCTGTGTCTCTGTCTCCCTGTCTCTCTGTCTCTGTCTCTCTGCGTCTCTGTCTCCCCGCCTCCATC
GCAGGACCCATCCCCCCTCCCTGGGTGCCCCATTCTGGGAGAAGTGTAGGAGACCCCCCACTCTGCCTAGGAGTCTATATGTCCACAGCCAGGGCCAAAACAAGATCTTAGGCCTTGGCTTCTGTCCTAGGTTATGAGTCTAGGGAACCAAGGACACTAAGCTAAAGAGAGTAGGGCAGCAGGTGAAAAAGCCACAGGCTGCCCCAGGAAGGCCCAGGCCACTGGAGACCACAGCTAGAACCTACAACCATGTCCCGAGACTGCTCGGCCTTGCCCTTTGGATGCTTGGGCACAGCAGGAAGGAAGTGATAAGGGTGCCTC
CATCTGCTCTCTAAGCTCTCCTGTAACTTTTATCTTAATAAAGAAAACACAGACAGTCAATTTGAGTCCTCCAGTGTGTATTTGTACTGCCTTTCCATTGGGAAATTCTCCCCACTGTTGAAGGGTTGTTGCTGAGGCCCCGTTGGACTGAGACAGTTAAACAGGATGGAACATGCAGGAAGGACGGCGGGGAACAAATCAGCATCATGAGGATGAATTCGAGGAACCAACTGGTTTCTTCATCACTTGCCCAGTGGTTCCATGACATTTCACACTCAAGGT
CCTGTAGTCATGAAGACTCTACTCAGTTTGAATCAAGTTTTAGGAGGGAGTTGGGTGGGATAATATAGGATGGTTTCTGGGGTGTGGAGAGCCCCAGTAGGTTGAGATGAAGGGGAGTTTGGGAAAAGCATGGGAGGGGGAGGTTAAGTAATGAGATGCAGAGGGCAAGATTAGTAGGGCCCATGGCTCTATGAGTTAGAGGGAAATAGAAGTTAGGTAGGGTTTCTCGAGCATGCCCCTCCCACCCCAGGCTACTTCAGCGGTCCCCTTCCCCTGTGAGGGTGAATTCCATTGGCCCTT
GACTATCATGCAAAGGCCATTGACATATAAAATAAAACCGTTTTACAAGCAGTTACCATGGAGCATTTTATAAAAAGTCAAAACAGCAAATAATGTCTGCTGTTCATAATAAATATAATGTTTTTAAGTGATTCTTCTGATAGGTGAATGTTAGACAGATATAAAATAGAGACAAGTGAGAGAACAGGACAACGGATACCTCTTTCCCAGACCTTGCAAAAACCAGGCTCCCTGAAGCCTCTATGTTGGGGTTTTCAGTTCCCAGATCCCTACTTCCTCTTTACCCATCCACACTCCTGGCTTCCCTGTG
CCACTTAGTTTCAACTGGATTCTAAATACAGCTTTTCATGGGCCTCCCCTAGTCCAGGCTGCGTCTCTGCCCTGGACAGCTGCGACAGCTTCCTAGCAGGTCCCTTCTTGCCCCCTCCGATCCACTCCCACCCCAGTAGCTGGAGGAAGCATCTCAAAACCCCGATCTGAGCTTGCCGCCCTCCCCTGAAAGCCATCAGGGCTCCGTTGCTCCTAGGATCAAGCCCTGTCCCTCCCGCTCCAGCCTGTCACCCAGACCCCAGTACAAGTCTATAGCACCCTCCCCACTTCTTTCCAGCCATTGTAGCCCAGCGATTGGCTGGGTAATTTGCTGAATA
CCAAGTAACTTGAGATTCTGGACTATTGGTGTTGGATCTGAAAGCAGCATACAACACAGAAACATAGAGCTAGATGAAATACAGATATGGATTTGTAGAAAATCTGTTTCTAAAACAGTAAAAACTAGAATTTAGTATTAAATTGTTTATTACCTCATAAGGATTATTTCATTGAGATGTTTTGTGTCATAGGACTTTACTCTTTGAAAAAAGGAAATTCATATTAGAGTTCATGCATCTCTACTTCTTTTTCTAAGACTAATACAGGTTCTCAGTACT
TGTGGGACAAGGGGACTATAAAGATAAACAGAAATGGATGTAGATACAGAGTTTCCTGTACTCTCAGATGAGACGACTGCATAAACAGCTTTACTTAAGCAGATTCATGGTGCTGGGACTGTTCAAAAAGTGTTGCATGCTATGTAGTGCGAAGTTGAAGGATTCTAGCAGCATTAAAGAAAATGTTAATTTATTTGGTTCCATCTCATCCTAGTCAATAAGTCAACACATACAAATTGTTCCCCTTTTTGATTGCCTAGAAGTAAGCACTTT
AGGGTGGAGTCCCGAGCGGCGCGCCCAGCCGGTGGCTACCATTACCTGAGCCCCGGGCGGCGGGACCCCGGTCCGCCCCGCACCCCCGCCGCGGCCAGCCCTTCCCGGCACTCACCCGTCACGCGAATGGACTCCAGCATCGTCGCCCCGAGGCCCGGGGCGGCGGGCTCCGCGGGCTCAGGGGAAAGGGCCGCGCAGGGGCGGGCGGCCTCTAGCCTCTGACCCGGGCCTCGGTGGCGGGGGCGCGGCGGGAGGCGGCTCTCCGCTACCTGGAGCAGGATAAGGAGGGTAAGGGCGGACGAAGACGTACCGACACT
GGTGTGCATCTGTAGTCCCAGTTACTTGGGAGGCTGAGGTGGGAGGATCAACTGATCCCTGCAGGTCGAGGCTGCAGTGAGCCGGGATCATGTCACCGACCTCCAGTCTGGGCGATAGAGCTATTACCCATCTTAAAAAACAAACAAACAAAGACAGAAAAAAGAAATTTTCTTCCAAGCGAAAATGGAGAGGTGTAATCCCCATAGGTCACCTGGGCCAGATGTCTGGGCAGGAGGTCATGCTCTGAGTCAGATTTCCCTTCTGTGCAAGGAAGGACCTGGGACAGGGACCTCTGAGTCTGACACTCTCTGCACAGCTGAGAAGGCCATTCAGCTGAAGTCCCCATT
CTTGCAGCCTGTGTCCGCAGTGTCCCAGGCCGAAGGGATTGTGGGGGTTTCAAGGAGGCAGTGGGCAGCTCTGCCTAGGGGGAGGCCGGAGGAAAATGAGGACCAGCTCCCTAGAGGAGGCAACTCTTAAGCTGAAGCAAGAGAAGAAGTTGCCTTCTCGGCTGACAGGGTTGTGAGGTGTGCCACTCTGAGGGGGCACAGCAAGCGGCATGGAGGTGTGACCGCGGGCATGTCTGGTTGCTGGCTATGTCCTGGATCCTAGAGCACAGGGTGCAAGGGGCTGGGGTGACTGGCCATGGCTCGTGGGGGGCC
CTTCCCAAACAGCTGCTTTCTGACAGCAGGAGGCTGAAACAGGCCCCGGGGTCACAGAGTTCAGCCATCTGCCAAAGAAATATGTACAGTTCTTCCATATGAAGACACCCCTCCTACCTCCAGCACGGCATGGTCAAGACATTCAGGCCCAATCCCCGGGAAGACATCCTGGGCAGTGGCACTGAAGATTTCCTTACAGAGTGCTGGGCTGAGCTGCCCGGCAGACCCTCCCTCGGGGGCTCCGAACGTGAGGGGCAGGGTGACACTGGAGTCTCTACCACTTATGAGGCAGGTACCTAACGCCTCTGCAGCTCAGCTTCTGCACCTGTAAAATGGGA
TCAAGACTTTTCAATTAGAAAACAAACAAAAAACTTTTCCCTTCTTCAATCTACATCTATTCCACCTCTTTTCTTTCTTGTTGCAAAACCTACTGAAACGTCAGCCTATTCTGATCTTCTATCTCCAATTCTTGATTAAAACAAAGTTACTCAAGTCGCCAATGATTCTCATGCTGTTACATTTTTTTCAGTCCTCATCTCACTTTGCTTCTCAGCAGTATCCAACACTGTGGACCTGCATTTCTGAAACACTGTCTCTTTACTTTTGTGACACAGCACTATCCCTTTTTTTTTTTTA
TTCCTCCCCGCGACTCACGCCCCCAGAGCCTCCTTTTTCCCCACCCCCAACGCGGACCTCCGCGGACCCCCGCATTCTGGAGAGTGTCCCCGAGAACTTCGCCTCGCGTGACACCGGGATCCAGAGCGGAGCAGTCCCCGGGGACAGGCTTGCGTCCGCCTCTCAGAGTCTGGCTTGGGGGCCTCTTGGCGGCAGCCCCTCCTGTCGCCGCGGGAGGCGCGAAGGCTGGGGTGGGGGGCGCGAGCCGTCCTGCGGGGTGGCTGCGAGGCTCGCACCGGCGAGGGCAGTGTGGGGGCGAGGGAGCCAGCGAGAGCGAGGAGC
GCTGGGCAGCCCTGGAGACAGACACAGGATGGCAGGATTGCATTAAGACTTCTGGGGCCAGCTATGGTGGCTCACACCTGTAATCCCAGCACTTTGGGAGGCCGAGGATGGTGGATCACCTGAGGTCAGGAGTTTAAGAACAGCCTGGCCAACGGACAGAAACCCTGTCTCTATTAAAAATACAAAATTAGCCAGGCATGGTGGCGCATGCCTGTAATCCCAGCTAGTTGGGAGGCTGAGGCAGGAGAATCGCTTGAACCCGGGATGGTGAGGTGAGAATTGCTTGAATCCTCTCTGAGCCATCCCTGTCCTCCCCTCCTCCCTCCCTCTCGCTCACTCTTTGCA
TATTGGATTCCTGGGCAGGGCACAGTGGCTCACACCTGTAATCCCAGCACTTTGGGAGGCTGAGGTGGGTGGATCACCTGAGGTCAGGAGTTTGAGACCAGCCTGGCCAACATGGTGAAACCCCGTCTCTACTAAAAATACAAAAATTAGCCAGGCGTGGTGGCAGGTGCCTGTAATCCCAGCTACTCGGGAGGCTGAAGCACGAGAATCGCTTGAATCCAGGAGGCGGAGGTTGCAGTGAGCTGAGATTGCGCCATTGCACTCCAGCCTGGAGGACAAGAGTGAAACTCCATTCCCCTCT
TGGGAGCTCACAGCCCAGCACCGTGTTTCCTGCTCCAATAGGCAGCCTAGTCCCAGCAGGTGCTGGGCAGGCACAGGGCAGCTAAGGGGACGGGTAAGGAGTCCTGGCTCTTGGCCCCAGCAAGGACCTGGGAGATGACCTTGGCACCGACCATCAGGCACTCGCCACACTGTCTCCCCAGGCTCCACTGTCTCCCCAGGCTCCGACTAGAAGGGACAGGTGGGCAGGAAGTGCCAAGAAGGTGGACTGGCCAAGCCGGTGGGCTCCTCACAGGGAGGAGCCTGGGCCTGGGCAGGGGTGGGCACGTTCAGTTCAGCCCCGGCAACCCTGGAGCCAGGGGCCTGGCAGCCCCAGCAT
CTTGGGCAAAGGAGAGGGAAGAGTATGAGGGACTTTGCCTTGGAACCTAGTACCAGCCCTGCCACAGCACCAGGAAGAATCCCGAATCCCCTAATTATAGGCTATTGCTCCCAAATGGCACTTCTAAACCCACCCTGGCCAAAAGGCAATCGGCCACCCTAGCAGGATGGACCCAAACCCCAGCCAGCTTCACCACTGGCTGACTAAAGTGGCCTTAAGCAAACCCCAGTATTGCATTGGTTTAGGAGGGACCCAGGGTGGTGCCAGCTGTGACAGCCATGGGAGTACCTGCCTTACCCCTCCCCAACTCCAG
TGTCTGCCTTGGCCTCCCAAAGTGCTGGGATTACAGGCGTGAGCTGCCGTGCCTGGATGGGATCATGTCTTTTAAATCTCTTATAATCCATAAAATTCTCCAAGTTCCCTGCCTGTAACTGAGTGCCCAGGTGCAACCCTGAGGGTTATGTGTGGGCAAGAAGGAGAGGCTATGAAGTAGCAAAATGTGTGATGGACAAGTTATAAATTTGTAATGCTTATGGATCAATAAAAACACATTTTTTCAAGATAATTTTGTTCTCATCTTTTGCATAAAATGGAAAAGGCAGCAGTTGTTCTTATCAAATCTTATTTTTGTTTGGGTGGCTTTGGCGAAAT
CTTGGGTTTTCAGAAGCCTTTCTGGATCTCTCTTTGAGGAAAGAGGCCGCATCTACTCCTCAACATTGCCTTACATTGGTATAGGCTACCCAGTTTAAAGAACAGTTTCAGCTGGGCGTGGTGGCTCACGCCTGTAATCTCAGCACTTTGGGAGGTCAAAGTGGGCAGATCATGAGGTCAGGAGTTCATGACCAGCCTGGCTAACATGGTGTAACCCCGTCTCTACTAAAAATACAAAAATTAGCCGGACGTGGTGGGGGACATCTGTAATCCCAGCTACTCAGGAGGCTGAGGCCGAAGAATTGCTTGAAC
AGTTCAAGACCAGTCTGGGCAACATAGTGAGACCCCGTCTCTACAAAAAAATAGAAAGAGAAATACAATCTCATGATTCAAATATACAACCATTGCGGAAAACTGTCAGTATTTAGCATAAACATATGCATACCTTATGACCTTGCCCTTCAGGTCCTGGCCTACATACCCAACAGAAATGCATACATATGTTCTCCAAATGACCTGTACAGGAATGTTCCTAGCAGCACTATTTGTAATTGCCAGAGATCGGCAGCAACCCAAATGCCCTCAACAGTTAGAATGAATAAATAAATCACAGTGGAATGCTATATACATCAATG
GTAGGCCTCAGTTTCTTCACATTTAAAATGAGGATTAGGAATATCTACCTTACAGGAATAAAGAAATGAAGTAACACATGTAAAACCCCCAGTAGAGTGCCAAGCACACAGCAAGCACCCGTGTGTTACGTAGTATTGTTACTACTATTATCCTGTCATCAGTAAGTGTTGCAGGTAACTGAAAGCAATTCTGAGATGTTTATCATCCATAACAGTCCTCAAGAAAATACCCAGAGGCCTTGAAAATAAAGTTCTTGAATGAGTGATTTTCTTCAAAGCCCAAAATGCGATTTTTT
ACGTGATCTGATATTTTGTTATTGAGATAAAAGAGATTTTCAGGTGAGATTCTTCTAGCCAGAAAAGCCAGTCTAGGAGTTAGATTTAAATGTTATTTCCATTCAGGTTGGGGAATTCAGAGGACCGGCTTGAAGTCAGTCCCCTGCCTGCCCTGGAGAATCAGCTGGGGGCCAGGGGACCACCACCTTGCTTCCTCTGGAAGAAGCACACTGTTAGAGTGCATCGGTCACCAGGCATTTCATGCCACACTAGGGCTGTCAGGAGTCCAATATCTAAACCAAGTGATGCCT
GGTTAAGTCATCTGCCAGACCACATGGCTCAGGGTGCAGAGGCCACCTTAACGGGAGAAGAGATGGTCACTCCACTCTGCAGCATCAGCGCCCAGGTGGGTAGAAATCTTGTCTTCTATTCCCACAGAAAGTAGGTGCCCAACAGTGTTTGTTGAAAGAATGAATGAATGAATGAATGAATGAATGAATGAGTGAGAGGCATCCTTCCTTCTCAGTCGTCCTGGCTCTCCCTCTCTCCCCCAGTATTCGGCTGGCCACCATGAGTGCTTTGTCGGTGCTGATCTCAGTGGATGCTGTCT
TTCCATGCACCCTCTTTCTGAGCAGCTCTGGATACCCTGGGTCAGCTCCCACACAAATTGCTCATAACTCATTAGTCACCCTTAAAATTAATCTCTCCAACAGTGACATCCTGTACTCAGGCGGTGTCTTAACCCCCTGAAAATGCCTTCGTGGCAATGTCCCTGTGGCATAAGCATGCCCCATTTTGCAAGGGAGGGAATTAAATTTCAGAGAAGTTAAGCGATCCAGGGAATTTCAGTAGCAGAAATAAGTCTAGAACGGAGATTACCCAACTTGACTCAA
TCCGATCTGAAAATCATTTCAACATGCTGCTTTTAGAGATAATATTCTACTGCTAAACGTGTGTTTAACAGATGCTTGTGTTTGACTTTGTCCCCTATTAAGGTGTAGTCATTTACAAATGTTTTGACGCATTCATTGTACCGGTAGCTGGACATCTTCTGTGCTATATAACCAGATAGGATAAATGTAATACTCTTGAACAACATAATCTAAGAAATCTCATTGCTATTATGGTTTCTCTAGAGTCGATTTTTTGCTCTTGACTTTGTATAATAGATTTTGTTTTAC
AAGGAGAGAAAAGGAAGGGATACTTTTATAGAGCCTTTCCCAGTTGTTGAATTAAGAAAACACATCTCAGGGTCAGACACATGGTCACTGGCAGAGACTCACTGAGGATACAGATAAGCACATACTTTGGGAATGAAGCAAGGAGATACTCCAGGTAACAATGTTTTGTATAACAGTTGGCTGACTTGAACCCTGATATCTCATTTCAGAGTGGAGGGGTCACTGATGCTTGCACTGAACTTTGTCCTCTCTTCCAGAAGTCTTTGAATCTAACTAGGACTTTAAAAGG
GCGGCTTCGTATGGGAGAAGGCGGTCGAGGGCGACTTTTTCCGCGTGCAGTACAGCGAAAGCAACCACTTGCACGTGGACCTGTGGCCCTTCTACCCCCGCAATGGCGTCATGACCAAGGACACGTGGCTGGACCACCGGCAGGATGTGGAGTTTCCCGAGCACTTCCTGCAGCCGCTGGTGCCCCTGCCCTTTGCCGGCTTCGTGGCGCAGGCGCCTAACAACTACCGCCGCTTCCTGGAGCTCAAGTTCGGGCCCGGGGTCATCGAGAACCCCCAGTACCCCAACCCGGCACTGCTGAGTCTGACGGGAAGCGGCTGAAGCCCTGATAACCTCGCCTTTGTTTTTCGGGGGTCTGTCTGGATGTGGAGAAGCTCTGTGTGAGCGGTGAGGGGTGGAGGGATGTCGCGGAGAGGGGAAGGGGGAAACTGACCAAGAAAGAAATTCTAAGGAGAGCATGAGAGAAGGCTGGCATTGGCAGGAGGAGAGCACCAGGACGAGGATGGGAAGC
TGGATTAGCCAGAAGACCCTGGGCATGTCATCTCACCCCTCCTCAGACCTCAGCTTCTAGCTGGAGACCACATGTTTCTACCACGGGACCCTTGCACTTGCTAGTCCTTCTGCCTGGAATGTTTTTCCACAATCTGCATAGATTTTCTTTGTATATTCATTCGGGATTTATTTTTCAGTGGAGTTCAACCTAACAGTTTTGTCCAAAATACTATTTTACTCCCACTCCCCAGTAACTCTGCTTTTCTTTTAAGTATATATCATCATTTATTTATGTGCCCTCAACTCCTAGAATAGGGCCTGACACATAGAAGGAATGCCATACATATATGTGGAATAAATAAGGACATCTTCCATGACTCCCCTGTCACTTCTCCTCCTAAAACAAAACGTATGCTTCTTCCTCCATATTACAGGGGAAAAGAGGTTCTCAGATCAACCTGATATTTTATTCACACACTCTTACTGGTCAGAGAATCTACTACTGTGTAGTATCCAGAACGGTTTCCAGGCCTCTGAGTGTGGTCTGCCCAGAAGGACTGCATCTCGCTTCCATCTGGACACTAAACCTCTACTGAGGTAACCCAAGATGGTACTCAGGGATTTTGGCAGACAGAGCATATTGCCAATATGTACTGATTTACAGCCAACAAAAAATGCAATTGAGTACTTACTGCTTACTTAGTAAGATGAATAATAATAATAACTTCCACAGACTGTGCATATATTCTGTGCTAGGCATTGTGCTAAATACATATAGTGTCATCTTTAATGCCAAAAGCAAACTCAAGATTCTGTGCTAC
TTGGGATACTAGTGATTGGTTAGTATCCCTTTTTGGTACATAGTAGATACTTAACAGTTATCAACTCATTCTTAGAACTGGATCTAGAATTTCTGTAAGGTTTAGATCAAATTCAGCTTTTTCAAGTTTATCTGTGAAAACAAGATGCAAAATAATAACAATAGGAACACTGAGGACTAGACCACGTGATGTGGGGTTGCTGGCTAAAAGAGGGGTAAGAAGCTCTGGCTATAATGATCCTTTCTGTTTCGGGAGATGATCAAATCCATAACATTCTGAGCCATTGAAATAATGGGTGTTCG
AACAGACAAGTGCCCAGGGGATTTCTGTGGCCACCAACCTGGTGCACCAAGGCTTAGAAACGACGTCCCACCAGAGTCATCAGCGTAAGTGCAGAGACGTTATTGTTTCATACTCTGCCAAGCTCCACTATGGCTACGGGACAGTCCTCTGTGGCTTCCCAGGATGGTCATTTAAAACAATGACGAACTCAATAAATTTGCTGCCAATATGTTGTTGTACAAATGCCAAACAGTGATGCTCTTGGGAAAGTATCAAACTCATTTTCTCATCAGTTTTTTCATCCCCCGAAAATGTAT
GAAGGGAGGAAGGAAGGAAGGAAGGAAGGAAGGAAGGAAGGAAGGAAAAAGAAGAGAAAAGGAACTCCATCTCTACTAAAAATACAAAAAAATTAGCCAGGCATGGTGGCGGGCACCTGTAATCTCAGCTACTTCAGGAGTCTGAGACAGGAGAATTGCTTGAACCTGGGAGGCCCTTGCAGTGAGCTGAGATTGTGCCACTGCACTCAGCCTGGGCAACAAGAGTGAAACTCCGCCTCAATGATAAATAAATAAATAAATAAATAAATAAATAAATAAATAAATAAATGCCAGGATGC
ACTTGGTTTGCGTGTAATAACATCATTGGTATATTTCAAAATATGAAGCTCCTGGTGCTGGATAATAAATGTTTTCCCAGTTTTTCAACCTCTTATGTCCTTCATTGATGCCCAGTGGCCCAGGGGCTGCACCTTCAGCACAGTGTTGAGAAAGAGCCCCGGAAAGGGACTTACAGGCAGACCTTCCCGGGAAGAGTCAGGCCCAGCTCCATGTGCTCTTTGGAGGGGAGTGGAAGGTTGTTAAACCTCATAGCTCTTGGAGGTGGGGCTGAATTTTGCTTCTTGTAAACCTCTTTCCATTGGAAATTACCTCTTTCTCCCCTAA
CGAACTGAAAGGAGAGATAGCAAGAGACGAGATCAGAGAGGTAAAAATGAGCCAGATTGTTTAGGATCTTACAGAACTTTTATCTCTAAACATGTTATAAAAATGTTCAAACTACGAAAAAGTTTAATTTTTTTTTTTTTTTTGAGACTGAGTCTCACTTTATTGCCCAGTCTGGAGTGCAGTGGCACAATCCTGGCTCACTGCAATCTCCACCTCCCGGGTCCAAGCGATTCTCCTGCCTCAGCCTCCCCAGTAGCTGGGATTACAGGGGCCTGCCACCACATGTGGCTACTTTTTGTATTTTTAGTAGAGACAGGGTTT
GGTCCCGGATCCCAGCTGCTGTCCCTCCCCTGCTCCCTGCCCTTCAGCCACAGTGGCCCCTTTGCTTTTCCCCCTGAACATACCGGATGCTTGCCCACCCCAGGGCTTTTGTGCTTGCTCTTGGTGCTGTCTGGAACACTCCCCAGAAACCGGCATGGCTAACTCCCTCATTTCCTTCAGATGTCTACTCACTATTGCCTTGGTGAGCCTTCTCTGATGATGTATTTCACATTCCCATCACCCCTGCATTCCAGGTCCCGTTTCCCTGCTGTAGCTGACATTTATG
GATGAATAGGATTTGGTTGGAGTTGGACTTCCTGCAAAATGAGGCATTGGAGCGAGACTGTTGAGGAATTAAGAGTTGGAGCCTGTGCATTTAGATTTTTTGTTTGTTTGTTTGTTTTTTAGAGATGGAGTCTGGCTCTGTTGCCCAGGCTGCAGTGCAATGGCGCAATCTCGGTTCACTGTAACCTCCGCCTCCCGGGTTCAAGTGATTCTCCTGCCTCAGGCTCCCGAGTTGCTGGGATTACAGGCTGGGCACCACCACGCCCGCCTAATTTTTGTATTTTTAGTAGACGGGGTTTCACTATGTTGGCCAGGCTGGTCTCAAACTCCTGACCTCAGGTGATCCGCCCGC
GAAAACACATTAACATATATTTAAACCATCAGCCCTATTAAATGATTTGATTGCTAAAGGATTTCATACGGAATCTCCCTAAATAATAGGCCCTCTGAGTACAGTTAGAAAAGGCTTCAATCCAGTGCAACAAAACAGAAAAAGCAGCACTAAGAATCCAGAATTTTAGTTTCTAGAGTTGGAGGCTGTGTCTGGTGGCGTCCCTGCGTACCTCATGTCATCTTTCTGAACCTCAATTTCTTGATCTCCAAAATGAGAGGTTTCTGACCAGATGCTTGGTAGGAGCCCTATGACTCC
AAAACCCAAAAACACCATTCTCTAATAGTCATGACAAATGGCTTCAGTATGGCTTGTTTTTTATTTTCCAGATGGCTTTTTCTCTTATTTTTTGAAGCCCCAGTCTTTGATTTTACAGGTAACTTTCAAAACATCATGATGCTGCCAAATGTACTTTTGTAAACTTAAACATTATGATTCCTGTATTATTTCAGTGAGAGCTACAGTGTGATATTTCAGAGTCTATTAAATAAAAATGTGAGTTTGAATTACACCATCTGTGCCAATTACAAAGCAATTAAAAGATTTATTTTTTATGATCTGGTGTAGTGACTGAATATAACAGGTGGGGGCATTGGAACCGACGGGAAGCA
CTGGCCAACAATGTGAAACCCCTGTCTCTACTAAAAGTACAAAAATTAGCCGGGCGTGGTGGTGTGCGCCTGTAGTCCCAGCTACTCGGGAGGCTGAGGCAGGAGAATTGCTTGAACCCGGGAGGCAGAGGTTGCAGAGAGCTGAGATTGTGCCACTGCACTCTAGCCTGGCGACAGAGCGAGACTCCATCTCAAAAAAAAAAAAAAAAAAAAAAAAAGGAGAAGAAAAAAAGCAGCTGAACTTGTTTTGCTTAACCCAGCATTTCCCAAACTTTTATTTATTTATTTATTTTTTAAGACCT
AGATCCGGCAGCCCCTGCCCGCCCGTGCCCACGTTGCCTCCAGGCTCCCCTTGCTGGCTGGGCCCCCAAGGTGTGAGTGCATGGCCACGGGCTGGAACTTTCTACCCAGGTTCTCTGCCTCCTGCATGTTTGCAGGGACCCTTGCTAATGCCAAGCCCCTCTGTGGAGAGAGAGGGGTATCAGGCCCCACTCTGCAGATGCAGACACTGAGGGCCAAGGCGACTGAATGAAACATCCAGAACCATAGCCCCCTGCCCTCCTGCCCCCTCCCTCTCCCCCGCCAGGCCCACCCCTAAATGACAAGTCCCAGTGCTGCCTAGCAGGCTGGCCCGAG
GGAGTTTGAGACCAGCCTGGGCAACATAGAAGACCCCATCCCTACAAAAAAGAAAAAAGTAAAAAAAATAGCCAAGTGTGATAGCATGCATGTACATTCCCAGCTACTCAGGAGTCTGAGGCAAGAGGATTGCTTGAGCCAAGGGGTTCGAGGCTGCAGTGAGCTATAGATCATACTACTCCAGCCTGGGTAACAGAGTGAGATCCTGTCTCAAAAATAAAAGTTAAAAAATAACAGGCTCATGCCTGTTATCCCAGCACTTTGGGAGGCTGATTTGGGGCTGGGGGTGATTTGGGGCTGGG
TGATCCTTCCAGCTGTCCCCGTTGAGCCTCGGTTGTTTCGGTGAAGGAGCAAAGACAGCTTTTTTGTTTTTTTGTGTGTTTTTTTGAGACAGAGTCTTGCTCTGTCGCCCAGGCTGGAGTACAGTGGCGCAATCTCAGCTCACTGCAACCTCCGCCTCCTGGGTTCAAGCGATTCTTCTGCCCCAGCCTCCCGAGTAGCTGGGACTACAGGCACGCGCCACCACGCCCGGCTAATTTTTTTGTATTTTCGTAGAGATGGGGTTTCACCATGTTGGCCAGGATGGTCTCGATATCCTGACCTCGTGATCCACCTGC
CCATAATTCCACTTCTGAGCTGTATCCTAATTTTTAAAATCTTAAATATGTACAAAGATTTATGCCCCCAGAGTTTCCAATACAGGTTTATTTATACAGAGATAGGAACAGTGCAGCAGTCTAGCATCAGAAGGAGTGGCTAAATTATGGGATGAGTCTCTCACTGGAATTTTTCTAAAGTTATTTTAAATTATGTCTTAAAGGCATTTAAAGCTTATTTTATTTTTAAATGTTTTTAAATTAGCATGCAATAAAATTGACTTTTGTCTACACAGTTCTATGAATTTCAGCACTCA
ACGCCTCTGGGACACCCTAGCTGGGATGGACTTCATCCCTGGCCTAGGGGCCAAGGAGTCCTTAAGGAATTCTGCAAACACATATCCAGCTCTGGGAGTTCCCTGGCTCTGTGGGAACCAAGGATGGGCCGCTGTTTCCCTTTGCATTCTCTAGAGTAATGATCCTCAGACTTTACCAGAACCTCAGGATCCCCTGGAGGGCTAAGACACAGATTGCGGGGCCTAAGAATGTGTGTTTCTGATGAGTTCCCAGGAGTTGCAGATGCTGCTGGTCGGGGGGCCACACTTTGAGGGCCACTGG
ACTCATGAGCTCAAGCAGTCTGCCCACCTCAGCCTCCTAAAGTGCTGGGATGGGAGGCGTGAGCCACTGTGCCTGGCCAAGGTTGCAGTTTTAAGAAGTCTGTTGGGGTGAGTCTCATTGAAAAGGTGACATTTGGGCAGAGGCGGGAGTGTACCCCACAGATATCAGGGAAAGGTTTTGAAGCAGAGGGCACAGCCCATGCAAAGGCCCTGAGGCAGGAGCACGCTTGGTGTTGGAGGAGCAGTAAGGAGGCCTGTGTAGCTATAGCAGAGTGAGCAAGGGGGAGAGAAGGAGGAGGGGAAGATGGGGAGG
AAAATGCCACCACATTCATTATTGTGAGTAATTACTTATAAATATATAACAATACACTTTGCAAATATGAAATGCTCGTGTAGAGTATTAAATGCCGGTAATCCTTAAGTATTCTGAAAAGTAAAATTATTTCCCCAGTTGTTTCTGCTTTCATGTAAAGAGTAATCAATGAGCTTGTTTTTATTAGCATTTCTGTTGGTGTGTTTACGTCTTGATGGCTCAAAGCTTAAAGAAAAAGCAAAGCAATATAAATTCTACTGATAGTAATAAAAATATTAAAGCTGAGAAAGAACC
AATGTTTTAAGTTAGGTAAGAATAGAAGAACCTTATCAAAGTACCTCAAATACCACCACCTTATTCTCTACCTTTACTCACCCTACTTATTGATTGATGCCGATTATAACATTTTGAAAAAGGAGAAAGTGGGAAAACCTAAAGACCACTGAGATATTCTATAGAGCAAAAACTTGTTAATTTCTGAAACAGTTGATCTATATAACCAGGAATGGAAATAATACTAAATAATACTTGAAAATATAATTATCATTTTGAATTATTCCTAATAGAGCCTGCATA
TTTTTTAGTAGAGACAGGGTTTCACCATGTTGGTCAGGCTGGTCTTGAACTCCTGACGTCAGGTGATTCTCCCACCTTGGCCTCCCAAAGTACTGGGATTACAGGCGTGAGCCACCGAGCCTGGCCACTGCTGCTTCATTTTTTTAATAGGATGAAGTGCCCCCATAGGTAGCATTTTGGAAGTTCTCTTTGGAGAGAGAAGTCAGATAGTGAGTTCTGGACTTTATCCTTCCTCATTTCAACAACAACATCACCACCACCCCCACCACCCCCACCACCCACCACCGCCGCCGC
CGGGGAATGTGCAAGGATTTCCCCCTTGATCCACATACCTAAGGACTGCCTCCCTCATAAGTGAAGGCTGAAAGAAACCATTCAAAGAAACCAAATGGGAAAAGTCAGCTCTGTCCCCAAATGCCATTGCCTGTACCCAAAATCAATAGAAATGTTTATTTGTTTAAAGAAAAACTTAGGTAAATATTTGGATTATTCTTACATTAGATTCTCCTTTAGGATGGAATATTGAGTGCTAAATTAACACACCGGTTCTTAATTAGGGTGCCTGATGGAGCTATTCGAAAACACAGATGCCCGGGCTCTGTTCCCAGCC
TGTTTTATTTAAGATCCTGAACTCCTAACCCTAGGCTAGTGGTTCTCAAATTTTAGTGTGTATCAGAACCGTTTCAAAAGCTTGTTAAAATACAGATTTCTAGACGTCACCCCGAGTTTCCAATTAATTCCATTTGGGAAAGACTGAGAATTTGCATTTCTAACAAATGTTCAGTATGCTGCTGATGCTGTTGGAGGGGCAAGGCATACTCTGAGAATCACTGCCCTAGGCTCTACTAATGCATAGTTATTCAAGCATTCAAATTAGATTTAGTAATGGTATCATAAAAATTCTCACCCCCAGTCCTCAACTTCATATATCG
AGATACAATTATAACTGGAAACATTGGGTTCTAAGGAAACACTGCATAAATCACACTCTTCCCTAGCTGGCTGACTGGCAATACGGTGGGATCCCTTTTGCAAGCCAGAATATGTTGGAATTATACTGGAGTGATGTGGACTATACTGGATTTTTTCAGATTTCTAAACTGCTTTAAGAAACATTCCATAGCTCCACTTGGCAAGATATAAACAAACTTGTAGGAAACTGGGTTAGTTTTACCAGTCAAATGAGTTGGCAGCCCAATTCTTCTGTCTCAAAGAGATTAATGAGCAATTAAT
TCCAGGGAGGCAAGGGTTAATGGTTATGCAGTGTGGATGGGGAAACTGAGGCTCCAAGCAGCATTGAGACGCCTCCTCACCCAGCCCGGTCTGCCTGTTGCTCTCCAAATCAGGACTTAGGGATTCAGCTCCCACCGGGTCCTGACCCCCAATGCCCCGGGGCCCCTGAGTGGCGGCTGCGGTGACTCTGATACTCACCCTCGGCCATGGTCGGGCGGGGGCGGTGGCTCCTTCCACTGGCGGCGAGACCCTCCAAGTGCGACCACTGGCGGCTGGCACTGCCGAGGCGGAGAGCGGCGCTAACTTATAGCCCGCTTT
CACCAGGAAACAGCCGGAGACCCTCCCAGCGCCCACATCCATGGCGTGAGCCCCGCGTGGGTGCAGCCCCTTCCGCAGCCCGAATTCCAGGCCAGCCGCTGCAGGAGGGACCGCCAGCCAGGGGCGCAGGGCAGAGGGTGGGGGAAGGCGTGGCGCTCGCGCTCTCGGCTCTTGCTTGGATGGCGCCGGCTGAGGACCCCCACACCTGCGCTGCGGTGCAGAGGTCTTAGGATCCGAGGGGGCTGCCGGTCTGGGCCGGCGCGTTCAGGCCCCGGGCGGTGGGGCGGCCTCGGCGTGCGTGGCTCGGTTGCCTGCAGGCAGGCACGCGGCGCTGTGAGAAACGAACGTCCGTGACTTAGCCCACGGGACCGT
CAACATCCCTGAACACTGGTAATATTTACTGACATTTTCTTGGTTAACATGTATTATAACCCGTGTGCTGCTTATATCTTTAAGCCAACTAGCTCACTGCAAATGCGTATTGGGAAATGTTCCCTGATTCCTCATGGGACCTTCTTTGAAGCAATGAAGTAGGGATATTACATTCTAGTCTGGGGCAGGCTGAGTGGTACCCACATGGCCAGGAGGACTTTTCCTTCACATCTCCAGGAAGGGCCTCTCTATTCTCCTTTTTTCTCCATTTGCTTTGGGCTTCTGAGAAACAGCACACAGGATTCTGGGACCTGTTCTCTAACTAAAAAGAAGAT
GAAACTCCGTCTCTACTAAAAGTACAAAATTAGCTGGGCGTGGTGGCGTAATCCCAGCACTTGGGAGACTGAGGCAGGAGAACTGCTTGAACCCGGGAGGCGGAGGTTGCGGTGAGCCTAGACACTCCTGGGCAACAAGAGCGAAACTCCATCTCAAAAAAAAAAAAAAAAAAGTATCTTCTGAACAAGTTATATAATGTTATTATTTATAACTTGATAAATGTGTACTTCTATTTATAAATTGTTTCCATTTTATACCTACAACCTAAGTTACTGAAATGTACAAGAGCTT
TGGGATAGACTTTTCAAACCAGTTGTCTTAACTGGAGGCTCTGATCCGCTCCCTGCCAAGGGTCAGCCACTGTCTTGCCGGGGCGGCTGATCTGCAAGATCCTCATACCCCTGAATTTTCAAGGCCCGAAGGAGCAAACGGCTGATATCTGCTCTTCCTCAAACCTCTCGCTGCCCACCACCCTCCTGGCCCCTCTGCTCACTTCCAGGGTGTGGGAAGTCAAATCAAAACTGAGGGCAAGCCGCCGCAGTGGCACGTGCCTGTAGTCCCAGCCACACAGGAAGGAGTGGGAAAGAGGTGGGAATCGCTTGACCC
TAATGAGGGAACCAGTAAGATGTTACAACTAGATCAAAGGATAATTCAAAAAAACACACATAAATAGGCAACAAGGAATGCTAGAATGCATTTATTTAAAAGATGGAAAATGGTCTAACCACAGGGTGGTTAATCTACTATATTCCACCAGACACAAATAATTTTCATTTCTATGAACTAAAAATCTTTTACATTGTTATTAGTTTTCTACAACTTTCAGAGCTATAAAATAGCCCCAAAACAATGAAAGGAAAAGAAAACCAGGGAGTGTATAAAAATAGAATGTCCAATAATCATACATATAGAGCATGAATGGATATTGACAGTATAGCCGTGAATGGAA
TTTGATTAAAATCAGCGCAAACCCATTCCCATTTGGTGAGGGGGGAGGGGGAGGGGCAAGCCTCAGTGCCTGACTCACTTGACTCACAAGAAGCTGAATGTTTTTCCTTTTGAAAGATAAAAATATTGGTGAATCTCAGACTAACAATAGGGAATACACAAAAATGGAAAAAATGTTGATAGATAAAATTTAAACCTTTGGTAGAACATAATTAGTTTTTTGTTCTCTACATTTTTCCATATCGTTTCTAATTTTTCTACACTGTATGTGTTACTTAAAGAAATAAACCAGTAGGCCAGGCGCGGTGGCTCACGCCTGTAATCCCAGCACTTTGGGAGGCCGAGGCGGGCGGATCACGAGGTCAGGAGATCGAGACCATCCTGGCTAATACGGTGAAACCCCGTCTCTACTAAAAAAATACAAAAAATTAGCCAGGCATGGTGACGCACCCCTGTAATCCCAGCTACTCAGGAGGCTGAGGCAGGAGAATGGCGTGAACCCGGGAGGCGGAGCTTGCAGTGAG
TGGCTTCCATGATAAATGCATTCTCCTTTCTAATGTTTCTCTGTTCTCCCATTCTTCGACAGCCCATTTCTCTCTTCATGGTAGAGTTTTTTTAGCCCCACGTTCTAGGCCTGCTGTTCTTTTTTTCCTTTGCTTTCCTCTATACCAGGCTTTAAGTACTGCCTATTTACAGACAAATTTATATTGATAGCCAAAAATGTCCTCTGAGTTTGAGACTAGTATCTTTAGTTGCTTACCTAGATATTACACAAACATCTTAAATATAACATGCTCCCATCAAAATGTGGACCTCTCACCTGCATCCTCATTTCTTA
TCTCAACTGGGGGGTGATTTTGCCCCCCAGGGAACACCTGGCAGGTCTGGAGGCATTTTTAGTTGTCATAACTGGGTAGGATGCTACTGGCATCTAATGGGCAGAGGCCAGGAATGCTGCTAAATATTCTACAATGCACAAGACAGCCCCACACAATCAAGAATTATCCCACTCCAAATGTTGATAGTACTGAGGTTGAAAAATTCTGCACTAAAGGAAAGAGATGAAAGACAGGGTGGACTCTTCTTAGGAATTTTTTTTAAAACATCAAATCCTAGAGTCATAAACGGC
GGGTTTACGCCATTCTCCTGCCTCATCCTCCCGAGTAGCTGGGACTACAGGCGCCCGCCACCATGCCCGGCTAATTTTTTGTATTTTTAGTAGAGATGGGGTTTCACCGTGTTAGCCAGGATGGTCTCGATCTCCTGACCTCGTGATCCGCCCGCCTTGGCCTCCCAAAGAGCTGGGATTACAGGCGTGAGCCACCAAGCCCGGCCTGGAAGTGTTTTTAAAATCTGGAATTTGGAATTGAGAGCGGTGGCTCATATCTCTAATCCCAGCACTTTGGGAGGCCAAGGTGAGTGGATTGCCTGAGCCC
AGGATGGAGCTGAGACAGGAGCCCAGATAAGAGATTCCATTGCAGATGGCAGATCTGTAAAGTGTCCTGAGAAAGAATGGTAGGAAGAGAACTGGTGTCCTAAAAGCTAAAGAAGGAAACATGTTTTAAAGGAAGAAGTAATCATCAATGCTGGAAAAAACAACCTAAAAGACCTCATTGGATTCAGTCATGAAGTTGAGCTGGGAAAGCAGTTGCAGAGTGGACAGAAGCTAGAGAGTAGTGGGCTGAGAAGTAAACAGGGGACACGGGAGTGGAAGCAAAGTGCAGACTTGTTA
TCCGGCCCCTCACTGCCACTGCCACCCCACAACGGGGCAGGGGACGCTCCAGCTGGTCTGGGGTTGGCCAGGGCCCTAGTGGCCCGCCCTGGGGCCCCAGCTCGGCCCCTCGCCTCGCTGAGCTCTAGTGTGCCCCACCGACCCTTCAGGTGCTGCTCGTGGTGGGAGGGGCGGCAGGCCGCGGGTCCTGCTGTGCACCCGCGGGACCAGCCGGCCTGGGAGACCATCGGCCGGGGGGGATGAGGGCAGGGCCCTGCCGCTCCACCGCAGCCATCTTCCTCACAGGGTCTCTCCCCAAGGAGGGGGCTAG
TTTAATAGAGTAATGGAGGTGAAAACCACGCTGAAGAGTAAATATTAACGAGGGGCTTGGTATCCCTTGTTTTATATAACTGTAGGTCTATCTAATTCCAAAGCCCATACTGCTCACTTTTCAACATCCTGCTAAATTGTCACTCTTCCCTCCTGCTTTTCTTTAACCAGTATATTGATTAAACCACACAAGCAAAGAAACGTGCCCAACTGCCTAGAGTACTAGCTAACAGAGTCTGGATAAATTACTAGCAATACTTATTGTTTAATACAATTCTGTTTTTTGTCCT
ATATACTCTCTGTGGTGTAAATTGTGGCTGAGTTCTTTGAGTATATTTTGTCAATTGTGGAATACTGGTATAGGTTCGTTATCTTTCTATTGCTTGTCTAGTGTAGTTCATTCATACTTCTATCCCGGTGCCTCACCCACTGTCTAGCACAGGGTAAGTACTCACTAATTGTATTCAATGTTCAACTCCACAATTGCTGGCTTGCCCATTTCTCACTGAAGTGGGATACAGCCTGGATCCCAACTGCAATTTGGTTTCATTTGTTCAGAGAAAAATAAACTTCCTTGAGACTTTTTCAGCCTAACAGTGGTAAA
ACGTCGTCCTACAATCTCCGTTCATTCCATTTATTTAGGGACTTGTTACATGTCTAAAAGTTCTCTTTTAAAATCTGAAGCTTCTCATTAGGGCTACACATTAAATTTTGATCAACAAGTTCCAAAAAAAAAAAAAAAAAAAAGAATTCATGTACAGCTCTCTGAGGGAGAGCAGGACAAAGTGAGAGGGAGGTGCAGCTTCCGTTCAGAGAAAGGTGCCTCCCATCCCCGGCTCACCAGGTTTCCCAGGGATAACGTCCGCCTCAGCGGGTCACAGCAGCTTTGGGAAGCATTAGAGACCTGTAT
AAAAGAAAAAGGCCAACAAGCTGTCAAATAAGGCTTGAAGTTGTTGTTATTATTATTATTGCAATGAGAAGATGAACCTTGCTCTGAATTGAATCTCAAACTTCCAGCCCTGATAGGGATCCTGGGCATCTGGTAAGTCCCGACTTGCATGGGGGCATTGGGGACGGGAGAAGAGCTTTCTATATCCAATTCAGAGAATCTTTCTGGCAGGGTAATCAGAGGGGTGGCAATAAGATAACTTATTTTAATAACCTAAGGTGAGAGGTTTCGGGATTCTGGATGACAATGTCTCGGTGCCCTCAAGGCCACTGATTCCTCGCC
ATTCTGTAATTAGTTTCTCAACCAGTAGTAGGTATGTATTCTACTCAAAATTCTAACGACAAAACTTGAGAGCGCTAATTGTTTAACATTGTCTAATATTCTAGCTATTTTTAGAACCATTTGACATTTAGTGGGAGCTTGAAATCTAATAAAATTTCTTTCAACCAGAGGAATTAAGTAATTATCAAAAGACAATCATGAAGGGCTAGGGTAATAAAAAATTACTTCTTTACTAATTCTGAATTAATTTACCATCCACCCTGTTTTGAACTTCCCAGCCTTTCTCCTA
TCAGTCTATATGTTTCTAGAAAAGAGTAATACAGGCACACACTAAAGCTGGGATGGCTAGAAAGAGGCTCTAAAAATGAGACTAGCTGGGGATAATTAGGAGTTAACATATGACACAAAGGGTTGACTTTGACCGTGAAAATCTTTCTGCACCAGCATATTCTATCCAAGTTAGACCAGGGGAATTCCCTGAAGAAATGGATTCAGTATGTTATCTCAAGCTAGTTATCCATATATAATGTGGGTAGGTTCTATTATGCGCTTAAAGTAGTTTTTCAGCAGAAACTGAGACAGAGATGGGATTATGAGTGTGTATATAATGAGGCTACAATGAGCTACCAAGCTGATAAAATACAAACCTCTCTTTGAGCCCTCTCAAAGGAAGGCTATGCTTTCATGAAGGTATCAGACTAAAGAACAAAAACCTTTCCAGCCTCT
ACCTGCTGGCCAATGTCCTTGCTTTTCTGTGCAAACCAAAAGAGGAGCTGAGCCTTGGCCACCTTCTCTGCGAGCAGGCACTCGCAATTCCCAAGGTTGCTCAGTTTTTTTCCCGCTTATCCCCATCTCAGCCTTTTTCCTAGTCCTGGCTGTCTATTACGGGGCTTTAGGGAGACTCTCCTGGGGCGTATCCTCCATTATTTCCCAGGAATGTCCTTCTTTAGTCAATATACTCATCAGCCTGGTTCTATTTGCACTGTATCTTGTTGAAATTCCTTGAAGTTTATGGGCCAGTAATGTGATTTTTTTTACTGATTTCTAGAGTGGAATAGGATTTTTATC
ATGACAGCTGATGTACTATTGAGAATCTCTACCTAGATTGGAAAGGTGGATTGTAGGTGCAAAGTAATACCATTGAAAAGTCCTCTATTCACGTGCTTGCCACTTACAAACTTATGTGGTATCACCTTAAGTAAAATCAGCCTTTAAGAAAGATCAAATAGGCATCTAAGCTATAGTTGTTAAAAAAAAAAAAAAGAAGAAGAAAAGAAAAGGAAGAAAGGAAAAAAAAAATAACCAAGTAGGCATCTGATGCTTCAGTGAGAAGCTGTAGACCTCTTGCTAGCTTCCCATCCCAGATTTAGGGAGACTCTTGCCCTATTTTAACA
TCATCTTTGCCTCTTTTGGTCCCCCTTCTCCTTTCCCCAGCCTACCTGCTTCCTCATTCTCAAAAACGGAGAGGGAAAAAACCTCCTATAGTTTATGTTTTTAAAAAGAAAGCTTTTCCCTTTTAAAAACTCTTGCATTTGGCCTTCTGCCCAGTGGTACAATTAAAATCTTGTCAATGTATACACAGGGTTGGTTTGGGAGGACTTAATTAAGTTTAGACCACACACCAATTTTAAATGAGTGTATGATACAAAGGGTCTGTGTTGCCATCGTAGTCATTGGAAGACAAATGATATATGATTCATCTA
CAAGATCGTGCCACTGCACTCCAGCCTGGACGACAGAGGGAGACTCCGTATCAAAATTAATAAATAATAAATAAAACACATCCCAAACACTCATAGTGTTGAACCATTTAGCATGTGGTTGCTTTGTATACTTCGTGAAATTGTGTCCAATCTCTGCTAGCCATAGATAAGATAAATCCTGGGGCTCTAAAGACTGCAAGCCGTTGCTGCCCTTCAGAGCTTTGTGACTCAGACACCTGTCAGGCTGCTGAGAAACGTGATCTAGTCACGTCAGCCCTCCCCCTGTCTGATCTCCTTCTTCTCTGG
TTTTTTTGAGACGGAGTCTCGCTCTGTCGCCCAGGCTGGAGTGCAGTGGCGCGATCTCGGCTCACTGCAAGCTCTGCCTCCCGGGTTCACGCCATTCTCCTGCCTCAGCCTCCCGAGTAGCTGGGACTACAGGCGTCCGCCACCACGCCCGGCTAATTTTTTGTATTTTTAGTAGAGACGGGGTTTCACCATGTTAGCCAGGATGGTCTGGATCTCCTGACCTCGTGATCCACCCGCCTCGGCCTCCCAAAGTGCTGGGATTACAGGCGTGAGCCACCGCGCCCGGCCCACTGCTGCA
ACCTGCAGTCCCAGCTATTCCGGAGACTGAGGTGGGAGGATCACTTGAGCCCAGGGGGTCTGGGCCGCAGCAAGCTGTGATCGCACCACTGCACAGCACCTGGGCCATGGAATGAGATCCTGTCCCCCAAGAAAAAATAATCTTGTTGTTTATCTGAAATTCAAATGTAACTAGGCATCCTGCATTTTATCTGGCAACCCTACAGCTAGAGAGGCTGTTGTCACCACACAATAGGAATTCTCCCATCAGACCCTGGCCCTTTGGCTTCAGCCTCAATTCCAACTAACATGCAGATGCTTGTGGAAGGAAGGAGTGGGCCAGTTAGTTCCTATCAGCCCTCAGCCTCCCAACTGGGAGAAAGCCTGCCAGGAAGATGGGAGAGGAGGGAGATACTCAGGGTACAGTGTGGAGATGGGGTGGGGAGCAAATGTTCTCATGTGGAATGTTCCCTGAGCTGCCAAGGGAGAAAGGGGCAGACCAAC
TAGCCTGTCTAGATCATAAGTACATTTTTTTTTTTTTTGGATCATAAGTATCTTCAAGACCAAAATAATTTTCTACTCCTGAGCATGCTCATTGGTCAAAGGAAGGAAGGAATCATAATAGCGTTAATAAGGCTAGCGTCTTTTCAGAAGTTGGTTCTTTGTGCCAGTCTTGGTGCTAGACACACCGATAGGAAGAATACTCCTTCACATCCCCAGGACACCAACATGGGATACGTTTGATCATCATTCTTAATTTGCAGAAGGAGAAATAGGCTCAGTGAGATGAAATAGCCACTCCA
TTATAATTTCCTCCGTATTGTTATTTCCTGTCTGTTTCGCTGCAGCGATTAGCAGTAAAACTCTAAAAACAAAAATGACCAAGGTTGTTTTTAAGGTCAGCAAGGAAGCAGGGAACTGGGGAGAGACAGCACCCCAGGGTTTGAGGTAAACAACACCAGGAGATGGAGTGGGTGGAAGGAGCTGAATAGCGGAAAGGAAAGAGGGTGAAGTCCTCTGGCTTGTTTGAAAAAGGAAAGAGGGGGTGGGAGGATGAAGTTGCCTTTTAGCTGGAATGAAAGTCATCATCTTAATAGCATTGTCATTCTTTCCTGTTTTGTCTTTAGATG
CAGTCAAAAGACCTTGATAAGATGGTTCTAAAATTCATATGGAAAAATAAATGAGCAAGAATAAACAAGACAAATTTGAAAAATAAGAAAGAGGGAGAGAATAATAATATTGGAAAGCTGCAGTTATAGGCCTGGTGTGGTGGCTCACACCTGTAATCTCAGCACTTTGGGAGGCCAAGGTGGGAGGATTGTTTGACCCCAGGAATTTGAGATCAGGGTGAGCAACATAGTGAGACTGCGTCTCTATTTTTAAGAAGAAAAGAAAAAAGAAAATGATTAATGTGACAG
GATTTTGGTCATGGGATGAAAATCTTTTTAAATGTATCTTCACATATATTCACCATTATTTTCTTAGGATAAATTCCTAGCAGCAGAATTGCTGAGTCAACGGGCAAGTGAATTGTTACGGCTTTTGATATAAATGAATGCCCTCCAGAAAGGCAGTACCAATGTATCCCCTCCCCACCAATGTACAAGCAAGCCAATTTCCTTGTCAATTTTAAAATGCTTTGTCAATTTGACTGTGTTCTCTCATTTCCATAGAAATTTAATAAAATGTGCTAAGTGAAAAGATGACTGACACTACTAGCTAT
GAATGCGGGGAAGATATGGGCCCTGACTTCTGAGGAGCCTGTGGACTAAGGCAGGAAAGCCCGGCCACGCCGGCCTTCTTCTGGGCTCTTGTTACCTGGCGTCTTCCGTGTGTCCGCCTTCCTATGAATGTCAGCCATCACAGGAGGGAGGAATGTTCTGCTCTTCCACAGCTACATTTTCCCAGGACCTGGTACACCACAGGCATTCAATAAATGCTGGATGAACAAATGTTCCAAATATCTCAGTTTACCCACCTCTCACAGAGGTACTGGAACCCCTTGCTAAACCCTGTCCTGGAGTGGGCCCGGAGAGATGGGGAGATTTGCCAACTGACTGACAGGAGC
ATTGCAGTTTTTCCACTTTCCATTTTGCAGAATGAGATGTATCAACCACTCCCTGGCCAGAGACATCGTACAAGCTGCCCAGCATCCCCTCCTCAGAGCTCTGGGTCTCATGAGCTGGGAAATGTGAACACCAGCTGACTGCCTCTCCAGCCTCACCCCCAGTTATCTTCCAGGTCCCTCCTCAAAACTTCCAAATCTTTTAACAATCCTAACCTCTTCCTTTGTTGTCTCCAGCCCCAGAGATGGTGGCTGCTGCCTACAGCTGCTGCCTTTGTTCTAACTTCAAGTACTCTTTTAA
AAGGGCCCTAGGCCAAGTGAACCCCCAGAAGGCCAAGGTCATTTCCTCCCAGCCACCGCCTTCTGAACTGGAGGACTGAGACACACCTGGAAAACAAAGCCCACAGACACACCCAAACCCCGAAGGAGAAAGAAGTGCGGACTGGGGACCTGCTTTCAGGACCGCCCAGGCTGACTCTGGGCCCGCGGCAGGGCGGGGCGGGGGGCGGGGGGGCGGAGTTGGGGGATAGGACTCGAGCACCCCCCGGGGCAGAGCATTGCCGGGTGAGCCGCATCCCTGCCTGGAACATATGAGAGGTGCGGGGTGTAGGGGAAGTGGGAGCACGCGG
AGAATAACCTTTGTCTCCTTAGTAAATTAATCAACACAGATTGACTATGGCCAAGACAGTGTGATAGTCCTGAACTCGGGGAATTCTGGATGAGGATATGAGAAATCTGTTCGCCCTCGCAAAGATACATACTCCATCAAGACGGACTGGGTACAGGAAGTGTATAGATGATAGATAGATAGATGATAGATAGATAGATAGATAGATAGATAGATAGATAGATAGATGATAGATAGACAGATAGATTCCTTTAAAAGTCTGATAAATTGGGAAAACACAAATCCCTTGGTGGAAGAGAAATTC
TTTTCCAGTAATTTCAGGTTCTCAAGCTCTCCTCTTTGGGCCTGTGGCCAGCATGCAGAGGCTTTACTTACCCCGCTCTGCCATCCATGGGACCAAGTGGTAGAAGGTTGGTGAGACAGAGAGAGAGAGAGAAAAGGCAACAGGGTTTGCTCCATCCTCTTGGGATCACAGCTTCATGGTTTGGGGAGGAAATCTCCCCTCTATCACAGTTTTGGCTCCTGTTGAATTGCAGCCTCTACCACTGTTGCCATGGGATTGTGGGGTGCAAGCAAATGGAGAGAATGAAAAAGAGTGAGG
AAAAAAAAAAAAAAAAAAAAAAGAGAGAAAAAGAACCTTTGAGTTTATCTAGTTAAGTGTTTCCCAAACATATCTGTTCATTAGAAACTTCTGCGATCTTAAATTATAAAATTACAGATTTCCAGGTTCCCACCCTGGGGATTCTAGTTTAATAGATCTGGGACGGAGGCCCCGGATTTTGTATTTTTAGTAAGTAGCCCAGGGGTTTCTGATGTGCGGCCAGGTTTGAGAACTCCTGAGCTAAAACATTTTTACATTTCAAGGATGGGACTTTCCTGGGGTGACATGTTATTATTGGCAGAGCTAGGACTCGA
GTGTGTGTTTAGGGAGTAGTATGTCTAAAATTTTTAGCTCAGGTTAGGTGATACCATAATGAAATGAGTTTAGAACATGATGAATTTCAATTATCTGGAGGAACCCTTCACTTCTCCACACCTCAATTTCTGCTGTCTTAATTGAAAATAGGCACTTAGGGTGGTCCCAGGAAACTGTTGAGCAGGTGAAATGAGCACAGGTGAAAATGTGGTCAACAAGAGAGAATTTCAAGGACTTGGCAGTTCTGGCGCTTGGGCTGTGTTTCCAGCCTCACACACAAGGTTCTGGTTTGTACTTTTTAAATGAAATG
CTGGACCTGCATCCTAGCTGACTGCTTACCTCCCAACCCCTCACTCTCCCTGCACGGTCCCATCTACAGGCCTTTGCACCAGTCATTTCCTCCGCCTGGTGTGTCCTCCCTGCCCCCCGCCCTCCTCCATCGCTGCGGCTCAGCTCTGGCCCCACCCCTCTTGAATACAGTCCTCACCATCCCAGGCTAGCTGCTGGGGCTTTGCTCACTGGCTGCAGATCCCACACTACCGGGAACCTCTGTTTTTTCAACTCCAAGGCTTTCATGTCAACTCCCTAATGACCTTGCATTCTCTATAGAACAGACCATGGTGTCCTGTACATTCTTGGAGCCCTCACAGGACCCAGTAC
CCCCAGGGGCAGGGCCTCACTTGCCTCAGGAACCCCAGCCTGCCAGCACCTATTCCACCTCCCAGCCCAGCATGGCACCCCTGCTGCCCATCCGGACCTTGCCCTTGATCCTGATTCTGCTGGCTCTGCTGTCCCCAGGGGCTGCAGGTCTCTTCCATCTCTGGCAGGGGTGGGAAGGGGGCTGGGGGCCTGGACAGGGAGCACTGTACCTTCCAGGGCTCTCAAAGAGAGGTCTGGACAGTTGGGAGTCAGGGCTGGTGATGGCAGTGACTGGGTATCAGACACTGGGCTCAGGGTACACTCCTGATCCTCCT
CCAGCTCAGCTCTCCTTATGAGAGGGCCTCACTTTTCTATTCCCTTTGCAGCCGTTATCCCCTTTGTAGTTGTTAATTAAGTGTGTAATTACATGATGGCTTAATGTTTGTCTCCCCCACTGGGCTGACTGCACCAGGAGACCAAGGCCAGGGCTGTCACCCACCGCTGCGTCCTCAGCAAATGCTTGTTTGATGAGTGAATGACAGATGAACAAATGGGCAAGTATTTGACTGATTAATCACGGCATGCGTGATTAAATAAATGAGTGAGCAAACGACTGAATGAGTAAGCAATTGAAGGGGAGAGATCTAGGATAATTTCCAAA
TGAACTCCTGACCTCAGGTAATCCACCCGCCTCGGCCTCCCAAAGTGCTAGGATTACGGGCGTGAGACACCGCACCTGGCCAGGGGAGATTTTTTTTTTTTTTTTTTTTTTTAATGACTGGTGCCTGAGCCCCACCCTCAGACTCTGATTCATGGATCTGGGGAGGGCACCAGGCCTGGGTGGGTTTTTAACACTCCCCAGGCTACTCTAATGTGCTCCCAGGGTTGAAAATTACTTAGGCTTCCCAGGGTCTTGCGGGCATCCCTGGTCTCCGCAGGACTGCCCCAATCAACAAGATCCTGAGGGTG
AGTGGGGGGCCTTTGAAGCTGTGAACAACACCCCCTCATCAGACTTTGAGACACATCCACCCCTTAAGAGACAAGCTTCAGGATATAAGGAGCCTCGGCAAAGCATGGAAATGTCAGATGTACAAGCATCTGGGGCTCAGCTTCAGCTACTGTGGCCTTTCCCCAGGACCCATGCCCAGGGTCCTCTTCCTGAACTCCAGCATCAACAGACCCCCTTCAATAAACTCCAACATTCAGAACATCAACAAGCGAGGGGATGGGGAAGGGCAGTGATTATTCCAAGGGCAGAGATGCTATCAGGTTTTGCTCCAAAAAG
TGTAAGTCAAGCCTGAGCTGCCGCGTTGGGGCCACTGATCTGGGCAGAGCCTCGTGGGGTCTCCCAGGGGCTCAGACGTTGGCCAGGACCCCACAGGGAGGATGCTCAGGTCAAAAAGATGCCCGCACTCCGGGCGCTGCCCAGAGCTCTTAACTCTCATGCTGAGAACAGCTTTGTGTGCTGAGTGTTTCGCACACCCGCAGGCCCCGCACGTTCTGCCTGCTGTTCCCTGTAATCCTGACCTCGCCTGGGAGTGGCAGGGCCACCCACTTCGGGAGCGGTGGAGATTGGACTATTTAGAGCACACACGCTGGGGAACCAGGGGAAGAGTTGTGAA
ACCATGATCTGTGAAATAAAGCCCTTAGCGGTGTGAAGCATCCGGTCCTTTGAACAGAAGGGCCTGGAAGGCCCCTGGGGCTGAGAAAGGGTCCGCCCGGTGGCCTGGAGGCAGGCGCCGGGAGCGCAGTAGCACGTGGACTGGGCAGGATGTTGCACTAGCTTGGGGTAGATGCTGGGGGCTGCGGCCACGGTCAGAGGGCCCCACTGTGAGGCGTGGGTGTGAGCCAGGCTGCAGGAGGAACTGGGCCTCCGCTTCCCAGCAACGCAGCCAGGCCTGAGAATTCTGTGCGCCCGGCGGGCTTTGGGAATGAGGGGTTCCCTTGAACATGC
CCAGGCTGGTATTGAACTCCTGGCCTCCAGCAGTCCTCCAGCCTCAGCCTCCCAAAGTGCACTTGGTGGATGTGGGCAGCAAGCCACCCAGGTGCCGAGGCAAGAGACCGAGGGCACGAGCTGTTCCAGTATAATAAAATATATAAAATAAGAATAGTTATACTAGATATAGATCTTAGATATGATTATATATGAATCATTAATCATTAGTTTGTAGTAATTATTCTTTATTCCAGTATTATAATAATCCTC
TGAAAATCTTATTTAGTCTCAAATAAATGCTTGGCGTAGTTCAGTAAAACACTGTTGAAGGAAAGATTACTTAAGTGTAAAGAACTCAACTCTCAGAACTCAACTCTCAGAACTCTCAGTACTGGAAATACAAACTAAGCAAAGTAAATTGCTGATACAAGTGTAGAAAATTTGGGACTTTGTCTTGTTCATCAAAATGTGTATTACATTAAATTGCCCATTTCAAAGGGCTAATACAACTTTAGAAAATTTTGAAAGAATCTACTTTGGAATTTGAAAGGATAGTGTTTAAG
GAACTCCAAAGGAGATAATGAAATCTAGCATTGATTTGCTATCCTACAGCTTATAAAATGATTCATACAGTAAGAATAATTACATGATAATATTAAGTATTGTTGCAGCAACTTGCATTAATTGAGGGCTTGCTACATGCCAGAAACTTTAAAATATCATCTCTTAATCCTTACAACAAATCTGTAGCAAACAAATGCATTTATCCAGCGGACATCCATTTTCCTTCCTTCTCTTAACAGTACTTCGATTTTTCTCTGGGAATGTTCCTTCCACTCCTAGGACTTTGTGGAAATGACTAGCA
ACGGCGTGTGGTGGCCTTGTGTGTCATGCGTATGGAGAAAAGGCTCTTTCTCCCTGGGGTCTCCAGGCATTCCCCAAATCCTGCTGCTGTTTGAGAGTCTCAACCTGGAGCCCTGTTGGCCTGAGAATCTCCACTGAAGTCTGAGAATTACAAGCCACCGAGAGCCATGGAATGAGGGCTTGACCCTCTGCGTCCTGCTCCAGTGAAAATGGACGGAGACCACACCCCCGAGCCCTGCTGGGGGTCCTGAGAGACACGAGCAGAAC
TGTGGCATTGTTTCCTGATGTAGTTTCTTTCTTTTTCTTTTTCTTTTTTTTTGAGATGGAGTCTTGGTCTTGTCGCCCAGGCAGGAGTGCAGTGGCGCCATCTCAGCTCACAGCAACAACTGCCTCCTGGGTTCAAGCGATTATCGTTACTCAGCCTCCCAAGTGGCCGGGATTACAGGCGCCCGCGACCACACCCGGCTGATATTAGTATTTTTAGTAGAGACGGGCTTTCCGCATGTTGCCCAGGCTGGTCTCGAACTCCTTACTTCAGGTGATCCACCCGCCTCGGCCTCTCAAAGTGCTGGGATTACAGGCG
GCATGAAGAGAGTCAGGCAAGCCGTACTCTCTTAAGGCAATGTATTTTTTCAGTTGCCCATCACAGTTAGGGAGTAGCCTGTAGTGTCATCTCTTGAGTAGAACCGTCTAGGTTCTCAGTAAGCCTCAGGGGGAAAACTACAAGATAGATTGGTCAGAGTTATACTATTATTTCAGAAATAATAAGCCACAGAGTGTAGATACATATGTGTCTACCAAACTAGAGAAACACAAGGACCCATGCCACAGGCCTCCTGGTTGCACTAGTCTCTTAATATATCCTACAGCAGGGTTAACCACTTTGTCCACAGGT
TCATATTGTTAGAGAGGATTTTTAACTGAATTAGCAAACATCCCCAAAGACTGTTGGCAAGTAGATTGATGAGAGCAGGGAGGAAGGTCTCCAGTGGTCCCAGTCTGCATTTTAAACAGCTATTACAATGAAGGCATAGGAGGCATATTTGTCACATTCATGAAGGATGCAAAGCCGAAAAGGAGGCCAGGAGCAGGTAACTGATCTGTTGAATGGTAGAGTCAAGACTCGCAAAAGCTCCTGTAGGCTATAAAAACAGACATCCACCAAAAGATGTTAGTAGGA
AAGGAAATAAACCTCTGCAGACCCACTGAAACTAACAGAACATTGTTTTGTTTTTGTTTTGCAGTGATGCCTCTAACCTTGGATTGGCCTGTGTGTGTGTTTGTACATAGAATATTTATTTTTATACAGTTTTCACTTTTTGAAAATGCCAGAAGTATGATGCATCTTACAGATTATTAAAAAAGAAAGAAAAACCTGCATATTTTGTACAGAAAATATCAACCTCTTCCCTTTTGTTTACAAGATGTTTTGTATAAGCCTATGTCTCTAATACATTTTTTGTTTGGTCGTAATGTCTGCATGATATTTG
GCATTTTAGGAACACATTAAAACTCACTTTTATTCAAGTCATGCTATTTTCAATTAAAACTTAACTCATGAGGAATATCTGTATGGCCAGTACTCCAGCAGAGTACAGTGAGGCCTTCTCTTTAGGTTCAAATTACTATGACTTGAATCAAGATCTGGATAACTTGAAATCAGCCTCCTTGAAATTCCTCTCCTCCCACCTATTTCTAAGCGTGTCCCAGGCATTGCCTCATGGGGTTCTGAAGTCAGTTCTTGGTTCCCCTCTGATCGACTGGTCTTGACTACCTTGCTGCCGTCCCTT
TATTTCATGAGTTGCTCTCATCACCCTCCTCCTTAATAAACTGCTGGCAAAAGTGCCATCTGGGCAGGGCGCAGTGGCTCACGTCTGTAATCCCAGCACTTTGGGAGGCTGAGGCGGGTGGATCACTTGAGGTCAGGAGTTCGAGACCAGCCTGGCCAACATGGTGAAATCCTGTCTCTACTAAAAATACAAAAAATTAGCCAGGCGTGGTGGCACACACCTGTAATCCCAGCTACTCAGGACGCTAAGGCAGGAGAATCACTTGAATCCAGGAGGTGCAGGTTGCAGTGAGCCGAGATTGCACCACTG
AGTGAGCTGGGAGGGCTCTTTTAACTCTGCAAGCCTCGGGTCCGTCTTGAGGCTCATGGGAGATTCCGTACACCTCCTAGGCATCCCAAGAAGTGTTTTCCCCAGATATTTGTTTCTTCCTTAACGCTAGATTTGCTGCCACCCTCTAATTAATGGGATCTATCTTTCAAGAAAATTTCTCTTCAGTCTTCTCTCTGGACTCCCCACTTCCTCTCTGGCAGTCCCAAGCCATTCTAAATTAGATTTTCATATTCCTTCCCCAGATGTTTAATTCTC
GAGCGCGGGAGGCGGAGGTCGCGGTGAGCAGCGCTGAGATCTCGCCATTGCACTCCAGCCTGGGCAACGAGAACGAAACTCCTTCTCAAAAAAAAAAAAAAAAAAAAAAAAAAAAAGTGAGAAAGATTTACTTGCCACCTAGGGTAACTGCTGGTCTTCTTTCCCCCGTTAGTCTCGCTCAGGAGGCGGGTAATCTATTTTAACTCTGCACCTGCTGGACTTTGTGAATGGGCAGTTTACTCTCTGGTCTCAGCAGCCCCATCGATAAAATGGGAATAACTTGTCTCCTTGTCAACAGCCAGATGGTGGTGATTTG
TAAGTAATTTGGTCCAGTATGCACAGCTGATGAGTGAGGGAGGTGGGATTTGAACTCAGGTCTGACTCTAGAGAGCTGGCTTTTTAATGACTCTTCTCGGCTACCACCCCTTGACTGGGTATACCCTGGAAACCAGAAACTTGGAGATTTTCTAATTTTCTGGTTCAGCCTTCTGAGTCTGCAGATGGAGGGAGAGGCAGGCACGTGCCCCTAGCCACATGGCGGGCCTGTCTCCTGACTCCTAGTGTTCTTTCTGGAGGGTGACCCCAGATGCATTGACCTTGTGGTCTGGGGTGTGCAGTGAGTCGGTGGCTCTCTTCAGACCGT
GGCAAGCTGGAACAGCTGGTCACCTGGTGGGAACTGAGCACCCATGGAGTCAGCAGAGAAGGAAGGCGGCACCACAGCATAGCTGGTGGTGGGAGCAAGCAGGAGTCTTTTCCTCCTTAGCACTGGAAGCGCCACTCTTGGCATTTACCTCCCTTCCTGAATGGAGCCCCACCTGTTTTTATGAGGCCTCCCCAGGCCAAGCCCTCAGGATGGGCAGGGGTGGGTTGAGACTGTGCTGTCTCTGCTGTTTGCTAAGGTTGTTCTCATGGTATCACGCTGCCAGAGACTGTCCACTTG
GAGAAGGCTCTAATCCTCCACCTCTTGTGGAGGGCCTGACTGATGTCAGGCCCACCAGCAGTTATCTGGAGGCCTAACCATCTCCCTGTGATGCTGTGCTTCAGTGGTCATGCTCCTTAGTCCACTTTCATGTTCCATCCTGTACACCTGGCTCTGCCTTTTAGATAACAGTAGCAAAATTAGTGAAAGTGCTAAAAGTGTCTGATATGCAGAAATAGTGGCATAAGCTGTCTCTCTCTCTCTCTCTCTCTCTCTGCCTCTTCGGCTGCCAGGCAGGGAAGGGTC
TTGATGGATTTAAAGCTGGTCATTATGATACATGGCAAGTTGTAGCAGGAATAAAAGCGGGTCCTTTCAACCAGCCATTTTAATCAGGAAACAGTGTTACTCTGGCATCATTAAAGCTTGCCATATGCCATAGAAAGGGGTGAAACATACACTTGACTTTTAGGGCAGATTAAAAAAAAGTTTGATTTTACGGGGAGGCAGGGAAGAAGCAACCCAATAATATATTTAAAAATATTTATCTGTCTCAGTAAGCAGGGCGAATTTTTAAAAAGC
GTGGAGCGATCTCAGCTCACTGCAGCCTCGACCTCCTGGGATCAAGTGATTCTTCCACCTCAGCTCCCTAGTAACTGGGATTACGGGGGTCACCACCACACCCGGCTTTTTTGGGTAGTTTTTGTAAAGACGAGGTCTCGCTATGTTGCCTAGGCCGGTCTGGAACTCCCAGCCTCAAGCAATCCACCTGCCTCTGCCCCCTAAAGTTCTGGGATTACAGGTGTGAGCCACTGCGCCTGGCCTGTTTTTATTTTGAAAAAAAAAAAAAAAAAATTTTTTTTTGTTTTTTGCAAGGTGC
CACGCTCTCTACTCCAGTGGGACAAGAAAGCTCTGCTCACCAGGCAACGAGAGGCGCAAGGGCGGAGCCCAGGGCCCCGGGGAGGGCTCAGGTGGCTGGCGGAGGGGGTGCAGGGAAGGGAGATTCACCCAGGAGGGCCATTGACAAGCACTGGCTGGGGAGGGATGTGGTCACTGCACCGGCATGACAGCTCGGAGTAGCTTCTAGGTGACCACGCCATGGGAGAATGTTCTGAGGGGAACCCCTTGGGAGGCTCAGCATGAGGCAGAGCCGTTGGGGGCTGCAGCCAAGGTGGGCAAGCTGGGCCTG
ATGTATCCCAGAAATTAAAGTATAAAAAAAATTACACCAATATAAAGAATGGATACATTATGTGAGTTACTGTGCCATGTGATAATGAAGTTCAAATTGTAAATACAACCACTAACTATTTCTGTGATTCATATTTTTATATAAGAAAAATAAAAAGAAGAAGAAGAACTTGACATGAAGGACTGGGACATCATAGGACCAAGGGGGTGGTCTCTGGAGCCTCTGAGCATGTTTCAGACTTAGGAACCCTCACAGCTGAGGCCAGGACTGGCCATGTGCTCCTGTCTCCAGGGCTCTATGCCCTCCCTTCCCTCTACCC
GGGAAGCCATCAGTGGGAGGAGACCAAAAGACTAGAGTGGTTTTTTTCTGCTTTGTTGAAATACAATTGACAAATAAAAGTATACATATTAAAAGCATACAACGTGATGACTTGGTATATGGACACGTGAGATGATTATGACAATCAAGCTGATTGACACACTCATCACCTCCCATAGTTACCGTTGTTACCCATTTTTTTAAAAAAAACGAGAACACTTTAGAGGTACTCTCAAAAGATTGTTTTGTAAAGTTGTTTTTAAAGGTTGGGATCACCCAGACTCTAATT
ACGGAGTCTGCGTAGTATGTGCTACCACCGCTATAAATAACTGAGACCCACTCCAGCCCCTTCCCTGGAGCCTGGCGGACCCAGCTCATGTAGTTGCTACTGACGGTGAACCCAGAGGCTGCACAGGAGAGTCTCAGGGACCCCCCAGGCTGGATCAAGCCTCCTCCAGACTCCACCAGCTGCACCTCACACTGGACACCTGCAAACACAGAGACATTGGTTAGAAACTGCCACACATATCCACTGTTTCTCTCACTCGTGTTCACTCACACTCAATATCTCTAGTTCTCCATGAATCACCTTTTAAAATAGCAACAAGGAAAACCCAGCTCAGCCA
ACTGGGGTGGGTTGGGGAAGGTGCGAAAGGACGACGCCCCGTAGCCTAAGGGCAGAATTTCAGGGGGGTGGAGGGTGCAGAGTGAAGGGGAGGGCATTGCAGTGCGCGCGGTAAGGGTTTCTCATCTCACCTGAGTGTGGCGTTCGATTCACTGGCAGCAGGAAAGACGGGGATCAGAGAAGAGTTACCACTGGCGCCCAGCTTCCCTGGCCTGATCCCCAGCCCCCTCCCACACCTGTCCATGCTGAAGACCGGGGAGAGCAGAAGCCTGCGTTTCTGAGGGGAGGGTGCCTGGGGATAAGAAC
GGTAAAAGCTGTTGGAAGAACTCAGGATCCCAGCAACCTGGGTTATTTAGTGCAGGGGGAAACTGCCCTCTGTGTTCCATTAGCCCTGTGTAGTAGTGGCAGAAATATTCTGAGTTACTAGGAGAGGACTGTGTTTGTTCAGTGGCTTCTATTCAAAGGAACAGGAAAAAAAAGTGTGGCGCATTTCAGATTTCACATAGTAAGGAAACACAGATCCCTGTCCCTAAGGCATATTTAGGTAAGAAGGCCTCAGAGATCTTGGGTTACAAAACCCCAGCGTCCCTCAGGAGTTAGGCTCACACCCAGGACTCCTGGT
TTTCTGTTCCTCGCTCTCCCTCTTAGAATTCCTGAAGCAGTTGACATTTTTCTTTGTTGAGCTTTCCTATTATTCCCATTCAGTTGGTGCAATAAAGAGCAAGACAAGCAGAGATCCGAGAGTACAGGCTAGAACCATGGTTCTCCCCCTTCATATTCAGCAGAACCACCTGGGCAGTTTGTTTAAATGTAACTTCTGGCCGGGCGCGTGGCTCTTGCCTGTAATCCCAGCACTTTGGGAGGCCGAGGCGGGCAGATCACAAGGTCAGGAGATCCAGACCATCCTGGCTAACACGGTGAAACCCCGTCTCTACTAA
TTATTCATGAATTAACCTTCCATCATCCACAGAAAAGGTAAAATGTTATTCTTTCCTCATGCTTGAACATGCTTCAAGTTAGGATTCTGAGTTTTTTAATACTTCATGTAGATCAAGTGTTAGTCTGACCGTTTAGCTCAGGAAATGGCATTCAGCGAGCAACAGCATGTACAGCACAGGACAAAATTATAATCTTCAGCATCAGGTTTAATATGGTTCACTCCTCATCCCACGGAGAATTGATGTTTAGAGAATTTTACATGTCTGTTTGGAGCTACTGGTCACTGCAGTGGGCAC
TGTGGTTACGTGGGTTGAACAAAGAAACAAACAAAAAGCAATAGGAAAGTGACACCTTATCTCAAAAAGAAAAGAAAAAGGAAAAAAGGAAACTGTTAAAAATTGGCAAAATTCAAATAAATCCCAGAGCTGAATAAACAGAAACTTATCAATGTAAATATATTAGTCCCATGTCCCATGTTTTTTTTGACATATTAACTTTAGTGAAAACTTGGAGATGGATGTGAACACACTGTATTTTCCTTACAATTGTTCTGATAACCTATAATTATTCCAAATAAAAAGTGTGTAAAATATAAAGTAACAATCATAAAAATAATAGTTCAAAGACCTTATAAAATAGGCTTCTGAAAATAATATTGTTACTAAAATTATTATGGATAATTATTTCAGAGGATAATCCTGAAATGATCATCGAAGTGGTGGACAGATGTTTATTTATTTCAGAAAAAGATGTGAGGCATCTCATATTAAACGCTAGTGATGGAAGTGTTTATAGAGTTGTTTTATCATCTATAATATGATGGATGAAAAGCATTATCATAAGCATTTGATGGATGAAAAGCATTACTATCATAAGCATTTATGTAGCCAATATCATGAACGTATTATAATTTCCTCAGTTGTGCACCATTTTTGTGTTAATACCATGTGAACGTTTTCTACTGCATGTGTCATATCTAAACATTTGAACTAGTTTGTTTGTTATTAATGTGACTCTTGTAAATGCTGTAGGCATTGCTGATGTTCTCTGTAATTTCTCTACTGGTGTTTTTTTCCTAATATTTTAACATGATAAATTTGGATTAATATAACTACGTAATTTAATAATATATTTTAAACTTCATAGTTGTACACACAGACACACACACACACGCACACATACACAACAGCCCAGCAATGACACATATACCCGTCCATGCAAAAATGAATGTATATTAAACACCAAAACAACACACCCATTTTTTTCTATATTATTTTAATTATTTAATTGAATGTAACTCGTATTTGCAGTTTCATTTTTGAATGAATGTAAATGCCATTCTTGCCAAATATATTACTTAAGTGTACAATGGTATTTACTTTTTTTTTTTTTTGAGACAGAGTTTTGGTCTTGTCGCCCAGGCTGGAGTGCAATGGCGTGTTCTCGGCTCACCGCAACCTCCGCCTCCCAGGTTCAAGCGATTCTCCTGCCTCAGCTTCCCCGCCACGCCCAGCTAATTTTGTATTTTTAGTAGAGAGGGGGTTTCTCCATGTTGGTCAGGCTGGTCTCGAATTCCCGACCTCAGGTGATCCACCCACCTCACCCTCCCAAAGTGCTGAGATTACAGGCGTGAGCCACTGCGCCCAGCCAGTATTTACTTTTTAAATATCAGTCAGTTATTAATAAATTGAATAACTAATAAGACAAACATCACTTAAATTTTTATTAAATCATTGATTAAAGTAACATTGTATTTTTTTAAACTAGGCAGGATAGAACTTTTCTATTTGAAAAACTTTTTAAAAAACTTTTTGGCGTTAATTTTCAATACAAACTCTAGTCGTTATTTGCCAATATGCCTTTATAATAAAGAACATCCAGCAATAGGAAACTGAAAGCAGCCCATGCTTTGCAGGATTCAATCACAATGGCAGCTTGCTGGAGGGTGGTCTGAGAGTGGGCAAACACATTAGGGATTTGGACTTCATGAAAGCACTACTGAGCCCCTGGGCTGAGCACACAGAGGGTAGCATAAGTTGCAGAGCCTAGTCTGTGGTACTTAGGGAAAAAGAGGAATGGGTGGGGGTTATGTCTGCAGGACCCTAGAAAAGTGTGATGAGGGCAGAGGGTCTGCAGGTAGAGTGTATTCTAAGGAGAACTGTTACTCTCCTAAACTTGGTTGGCTTCAGTGATCATGAAAAGAAGTGAACTGATTTACCAGACATGGAGGACAGGAAGTAAAAGGACTTCCTGTTTCCTGCATGGAGACTGAGGAAGATAAAATATTTTGACAGAAAAAGAGAAGATGGAGAAAGTTTGAGAAGCAGAACACCAGGGGCCAAAGTGGAGGACAGGAGCCCTTAAAGTGGTGTTTCATCTGCACAAACAGCCGATGAAAGGAAAAGAAACTGGACCCCATGCATATGCTGAGTTGTTAGAAAAGCATTTACAATAGTGTGTCTGACAGCACAGAAAACAAAAAAATTGTGCATAGAGCCAGACTTTGGATTGAATATACACAATTAAAAAAAATATACTGAGATATATCATTGCTAGTATAACTCTGAAAATAGGCAGAGTTAAAAGTTGAATTGAACCCCTGTTCTAAGTTAATGTTTTATAGGTGAAAGAAACCATGAGTTACAAGGAAGACATCGTAAGAGATCCTGGGGAAGACTT
TTCTAATCTAGATCCTGTTAGAACCTGGTTGTACAAATTTTAGCAAACACTTTCATCTCTCAGATTTTTAACTGGGTAATAAAATTTTGAAAGAATTGAACTCAAAAGTCTGTTTCAGATCTAAAATTCTAAGATTCTACTTGATGGTAAATATTCTCAAACATTCTTTTCAAGAACAACAACAAAAAAGTCACCCTGAAAAAATTCAAGTGCTAGAGAGAAATGGTTGCCCAATTTTTTTTTCTTTTTGTAAACAGCTTCTCTATTTAATGTTTTACAGAATTAACTA
CTAAATTTGGATGAATTGACCCTAGTTCAAGATATTATTGACTGGAACCCAACCAAAATAACTTTTGTCACAGATGAAATTATATCAGAATGGATATCTCTTGATATTATTTGAGAAGAAGAATGATACAAATTACCTGAGTTGTGACATAATATTGTGAAGCAAGGTGTCAGTGGAAATAATTTGACTTAATTATAGTATATTATACAAAATAATTCCTTCCTTCCTTCCTTCCTTCTTTCCTTCTTTCTTTCTTTCTTGGCGGA
AACCTTCAAGTCTTTCACCCCCAGACTGTTACTGAGAAAGATTTAGAAATACCAGACTTACGATTTATAGAACAGACTATATGGGGGATTAGTAGCCAGCAGCTGAGTAATGACAGATATAATCACAATCACAAGAACTGGAAGTAGCTGAATAAATGCAGAATATGTAGTCTGAAAAAGAAAAAAAAATAAAAACTTGCTGTAAGTGTTCTTTTTTTTTTTTCTGTCGCCCAGGCTGGAGTGCAGTGGTGCGATCTCGGCTCACTGCAAGCTCCGCCTCTCGGGTTCACGCCATTCTCCTGCCTCAGCC
TGGTCTTTTAGCAGAAATAGAAATGTTCTCAAGTAGGGCACGCTGTTAGAGAATTTTTAAAAATAAATTGGGAAGTCATTGGTAATTTGTAGTAAGAAGAAAGACTTGTTTTATAAATCAAAATGCCAGAGTCTAAAACGAGCAAGAATTCCAATTGCTGACTATGAATATCTGAATACAGCACTACTTTCTAATTGCTTCACTTGCTACAGAGAGAAATAAAACTGTGAGACTGTGAAGTGTATAAAGGATTCTACCGCTCTCCCGGGGCTTGGAGACCCACA
TTCAAGCAGAAATGTAACAATTCTTTGATTTATTAAAAAAAATAACATCAATGATAATGACCAACAGCTAACACTTATTACAAGGCTCCAGGCACTTTCGAAGTCCTTAATATTTAATGTTCACTACTACCTTAGGATATAAGTACTGTGATGCAGAGTCCTGGACACAGAGAAGTCAGCAACTTGCCTGAGGACAGCCTGCAGGACACAGCACTGTGATTTGAACCCAGAGAGTCTGACTTCAGCCCCCAGCGCTCAACTACTATTAATTGAAAGGGCATTGAAGAGACATGATGTCACAATAAAA
ATCACTTAAATACTAAAAAGTAAGCAGCTGGAACTCAGAAAAAAGTGTTTTAATTTATGTATTCAACCAGTCATTAATTGGTGTCTTCTGTGTTTTAGGCACTGCAAAATTTGGCTCAACAATTAAAACATTCTCATAAAAAGCTTTATAGTTTTATAAATATACAAAGCTTTGTATTTTAGTAGAAGAGACAGGCATAAACATTAACACCTTTAACTAGAATGTGCAACAAGGTCACCAGAAGGACATCTAAATGACTCTAAGATGGGAGGGGGGGAATCGTCAAGGAAAGCTTCACAAATGATGTAATGTATAAACGTATCCTTGAAGGA
CTCAGGCAGAAGAATTGCTTGAACCTGGGAGGCAGAAGTTGCAGTGAGCTGAGATCATGCCATTGCACTCCAGCCTGTGTGACAGAGCAAGACTCCATCTCAAAAAACAAAAAAAGAGAGAAAAAATGAAAAGAAAGAAAAGGAGTGCTGTGGCAGGGGGACAGCAGTTGGGGCTCCTTCTGAGGTTGATCTAAGGGTTCTCAAAAGAATGGTGTGTCCATGTGTGGCTCTGTTCATAGCACCATTTAAGGTTTAATTGTTTCTAGGTGAAAAGAGAGAAATTT
TGAAAAAAATCTACACTTGCCCGTAGTCACATCTAGTGAAACAGGCTGAAGGAACTGACAAACCAGATGCCATGTGTTAAGGATAATAATATGCGTAGCGCCTGATTCCTTTCAGGGAGATGTCAACACTGTTTTGTCACTTTGGTAGAGGACAGTGATGATGGCAGTGCAAATGGTTAACATTTATTGTGATTTCACTTCGCACCAGGTACCATGCTAATGCCTTTAGGTTCTCTTATCACATTTAACCCTCCTGTACACTGTCTCAATTCATGGACACAACAGTTTTGTT
TTGTGCCTGTTACAGTTTTACACACATTCATTCAGAGGAAGACATTACCATCAATGTGTTGTTTCTTTTTTCAAATTCCAGTATGTTTTTAAAGACCCATATTTCACTAAGCAGTGTACTTGTTGAAACTGATGTGAGTGACTTTATGTTTCCACATGTGATAGAGCATCAGATACTGGAGTTTGCCAGGAGTAGAATGGTTGGATTCAGAAATGTTTAGCTGACTCATTGCAGGAAGTTACACTGTAAAAAAGTGAATCAAGGCAGGGAAGACAGATTTAAGTACCATGCAGCTCAAAA
GCTTCCAGAACCAGTGTGTGGCCTGGACCAAGACCTGGACTGCTGGGGGCTTCCTGAGCAAGACCCACATCCCTGCAGTCAAAGCTGCCTCTTCTCAGACCAGGGAACTTCAGAAACAGGCAGGGAACCCACCCCCCCACCAGGGTCCCCTAGGAATCGGCAACAGAGCCTCAAACCCAGCACGGGGTCTCTGCCTCCCCAAAACATGTGGCAGGAGAAGCTTGTTCAGGAGGGAGAGGAGGGAGGGGATGGACCCAGAGCGAAAGGCAGGCAGGGCAGGGTTGCAGGAAAAGAAAGAGGCTCACC
AAAAATGTTATAGAGTTAATGCTATGGGTGCACAAAAAAGGAGACATGATATTCCAAATTATGAGAATCCCTTGTGTGGGGGGAGGCTCAGTGTAAAATTAGGTGGGGAGGCCGAATCAAGTTTCCTTCAGGCATCTGCAAAGTAGCCACTTAACGCAGTTGATGTTCTAATTACAAACTAGTTGTTCATTATAACAACTCTTCTAATTCTTTTTTTCCCCCTTTAAAAAAAACAAAACAAAACAGAGTCTCACTCTGTCACCCAGGCTGGAGTGCAGTGGTGTGATCATGGCTCACTGCAGCCTTGACTCC
GAGGGGGTCGGGCCAGGCAGGGGCTGAAGAGAATCGCGCCACAGGCTGGGACGGGAAACGTGGGAAAGTTGGAGTGGGAAGTTTGCGACAGGGAACATAGAAAAGAGCAGAAAGAGGGCAAGATCCCCGCACAGAGGACGCAAACAGAAGCAAGCGGGGGAGCGCGCCTCAAGGGATGCGGGGTACGAGAGAGGGGCCGGGAGCCCGGGGACCCGCGGCGCCTGCCTACCCACCTGAGGCTGCCATGCCGCGGGGCGCCGCTCACATCCCTGGCTCGCTGCGTGCCCGGGGCCGGGACCGGGGCCGGCGGCGTCCTGGCTCGGGCTGGAGGGG
CCTCAGTAACTTGATGAGGAGCAGCTAGAAGACTCGAGGGAGAAAAATCCTTGTAGACACATCAGTGGATTCAGGTGACTTGTGTTATTTTTAAAATACAGCCTCGCCAAGATACAATTCACACAGTCTCCAACCTAACGATTTAGCTCTGCTTTTAAGACTGTGTTGGGTTTGACTTTTTTTGAGGGGCCTCGGCCACTCTTGGGTTGTTTGTAATCTAAAAATAATTGGGGATGAATATTGGTTACATTTCATCCCGTAGGACCTTAGTCTGTCTGGTCACCACTTACCCCTC
GGCATTGATTTTTTTTTTTTTGCCTCTTGTTTTTAAAAATCCTAAGTCTCATGTCAGTGGATATCATAAAACTTAAAAACAAATGCAAATTGACTCACAAGAGTTGGATAATATCTTGTGATAACCTCTTTAAAATGACTGTCTGTCTTTCTAGGTTTCAGGTTTGCTGGTGCTGGATTATAGTAAAGACTACAACCACTGGCTGGCTACCAAGAGTTTAGGGCAATGGCTACAGGAAGAAAAGGTAAGAAATGTAATAGGGCATCCATCATCACCTAAGGAAGGTTGAGAAGGTGCCTGTAG
TTTCTTAGCTTTATGTATGTGTGTATGTATTTAATAAGCAAACATAGGTGAGTGCATGCCATGTGTCAAGCTCTCATGGAGCTTATGAGCTAGCGAAGGGATAGAGACAATTAATAGATAAACCAATAAGTAAAAATACTTCTGAATGAGAAGTTCTGTTTGGAAAATGAAGAGGGTGATGTGATCAAGTGACTACACCAAACTGGGTCATCAAGGCAGGCCTCTGACGCAAGACAGGGAGGAGGAGCAGCCTTGCCTGGCTAGGAAAAGCACTCAAGGCAGAGGGCACAGCTTGCACAGGAACCTGGAAGAGGAGA
CATCCTTGAACAGGGCAAAGGTGGCCATCGCCAGCCTTCGATGCAGCTGCCAGTGTGCGCCAGAGTCAGCGAAGGCGATACCCTTACGGTTGTTGGACGCGATGTCTAGAGTTGCCTTTAGAGAGCAGGCAAGGCTGTAGGAATCTCACACCATCCACCCCACTCTTGCCCTTACACCTCTGGTCCCTGCTTTCCTTCCTGGAGGAGAAGGCAGGTACCTGGCATGCTGACTCCCATGTGGGCACAGCCCCACTGCACTCCACCATGACTGCAAGGACTTGGTAGGACAGACCCTAAGGCCTCCTACTCCCAATTCCTTCAGAAATACAGT
TAAAATGGGGGAGGTGGAGTAAAGGAAGAAAGTTGATAATGATTCATGGGATGTAATGTTTGTTTATAGGATTTAATGAAGGCTGGAGGCCTTTTTGCTTAAGGAACCAACACAGGTAGTATGGGGAGCAGTATGGAAATGGCTCATGTTGCCCCCTGCCACCCATGCCTCCCCAAACATATTTCTGATTGGTGGTGTAAGACAATTGTAAACTCTTGAGAAATATTGTTGCAGTTCCACAAATCAATGGTTTCAATCACTCTGGAAAAGTCTTTAAGGACAATGGATGTGATTACAAATATAAAAGTCTAGA
AGGCAGGGACTATTAGGGTCTTCATTTTATAGGTTAAGAAGCTGAGACTCAGAGAGGGCAAATTACTTGGCAAAGACCACACAGCCATAAGTGGTGAAGTTGGAATTTAGACTCGAGATTTTGACCCTACAACATGTTCTGTTGGAGTTAGAGCAGCTCCCAGACTATCCCTGCAGCTGCAGCAGCCCTTCCACTAACCCCTGCCTTTGTCCTGGCCCTAGAGCTCTGCGAAGCGGGCTCTCTGCCTGTCCCAGGGGGCATTCAGACCTGGCAGGTACTCTCCTCCCTTCCCTCCCCGCAGTCTGAATTTCAGAGGGCCCCAGGAAGCATGA
CCCAGCTAATAAATGAGGAGTGTCGCCATTTTGCAAACACATAGGGAAACAGGGATCTAGCCAAGGAATGTCAACAGCGATTAAAATAAGCCAGAAAGACAACCTGCTACCCTGTGCTTCCTAATAGAAGGACATAATGCCACGTACGAGCTTCTAGTCATGGTAAGCAGCATCATCCTCACCTTGTCAGGGTGGAAACTGAGGCTGCATTGTGCCCTTTCTACCAAAACAGTGTAACGGCCCTTCGCGTAGGCATCGCCCAGCCTCAATATGTGGTTAGTCTTGTTTCATC
AACTTGTAAAATTTGTTTTTTGATTTCTTGAGACCATTGTTTAAGCTGTAGCATAAGTTACACACTTCTCTAAAGCCTCCCAATTCTTTTTTTTTTTAGGAACAAGGTCTCCCTCGCCGCTCAGGCTGGAATGCAGTGGCACGATCAGAGCTCATTGCAGCCTTGAAGTCCTGAAGCTCCAGACTCTTTTTTTTGTTTTTTGAAACGCAGTCTCGCTTTGTCGCCCAGGCTGGAGTACAGTGGTGTGATCTCGGCTCACTGCAACCTCTGCCTCCCAAGTTCAAGCAATTCTCTAATTCTCTGCC
TTCGTACCCATCTGTCTTCTATCATGTCCGCCAACAGATCTGACAATTATCTTAATGCCCATATGCTTAATTGTGAGCTTCTCAATTCCCCCATTGCTATCGGAAATCCTACAGGAATTTCAATTTGGCATTCGACTTTCATTTCAGGGGATAAGATTCTCAGGCCTGCCATTTTTTTTTTTCCATAATGCCAGCTAAGCCTCTGACAGCGGAAGCTACAGCAGTATGGGACACAGCCTCTGCTTGGTACAAATATAATAAAATGTCACCTGGCTTTCCAAAACTGGCAGCCCATTCCAAATTAAT
AGTGAGGTAAATGAATTTTTATTTAGGGATACAAAAATTATACAGTGAGCTCAAGTCTAGGTATAAGGGACTTTTTTCTGGGCTGAGATAATTAACAAAACAGAACATTTAAGTAATATTTGTTTTTTGCAGTAAGAGATCAGTATACATGTCATCAGATCATTCTCCTTTAAAATCCATATATGAGTTCCCATTACTCTTAAGACAAAGACCAGAATACTTGGCACAGTGGCTCATGCCTGTAATCCCAGCACTTCAGGAGGCCAAGGCTGGTGGATTACTTGAGCCCAGGA
TTTTTTTTTTTTTTTTGTGACAGGATCTCGCTCTGTCACCCAGGCTGGAGTGCATTGGTGCCATCATAGCTCACTGCAGCCTTGAACTCCTGTGCTCAAGCAATTCTCCTGCCTCAGCCTCCCATGTATCTGGGATTACAGGTGCCTGCCATCACACCTGGCTAATTTTTTTTTTTAATTTTTAATTTTTATTTTTGTAGAGATGGAGTCTGGCTGTTTCCCAGGCAAAATGTAATGTAAGCTGGATTCCTTATTATATTCATTATTCTTATATTTATTTTTTCTTTGTATTTCAAAAGAAC
CCCAGCACCCCGTGCTCCCTTTGAGCTTTGGCCAGATCCAGAGCGGGAAGGCCAGCCCCCGCACCTTCCCCCGACGCCAGGCTCTCTGGGACTCCCCGGATCAGGGCATGGGAGCAGCGGCCCAGCCCCTCCCCCGGCGTCCCCATCCCATCCACACAGACTCCCCCTCCAACCGCTCGGATTTCTTAGTTTTCTTGTTTCTTCACCTGTCTGGGAGAAGAAACAGAAAAGGAGGAGACAGAGAAAAAGACATGCAGACAAGGGCGTTGGGGGTGGTTAAGAGCGCCCAGGTCTTCCTCCTGCCATCTCTAGGCGTCCCTCCCACTCCGCCCCACCCACTC
AACCAGCCTGGCTTCCATGAGGGGTGCTAACCTGGGGGAGAGGAGAAGGGGCGGGGAGGAGGTCGAGCACCCTGGGATCCCCTAAGAGGTCACTGACGGTATTTTTCTCAGACGTCTAGATGGATAGCAAGTAGCTCTGTTGTCCAGGAAGGGGAGGGGGTAACAGGACCCTTTGTGTTTTGAGTTGAAAACAAAGGATCCCTGGGATTCATGGGAGCCTGCGCTGCCCTGGGGCTCCTGGGACGAGCTGGCACCTGGAAGGCGGCTGTGAAAGAAAACTGGCGGCAGAACTCAGCTGAGCTGCAACC
TTTATATTCTCTCTCTCTCTCTTTTTTTTCAAGAGGCCAGGGGTTCAGATATTGTTGGCGGACAAATCTAGCTAGGATTCAACAATATTGTTTTATTTTTATTTTGCGGCTCCTATTTAATGCTTGCTTATGGCAAGTCTGCCGGCTTTCCATTTTTGGAAACTTCCATTTTAAATTTTCTATTTTTAAATGCATTTACTTTGGTAGTGCAAGAGTGATCTAATTTTAAGGAAATATCTTAAAGAGGACCACACATGATACACACAAGGGGATGGCAAAGTTGTGTGCATCCTGCGCGGACGCCCGAGATGTGGGAAAT
CTCCGGGGCTCAAGCACTCCTCCTGCCTCAGCCTCCCCAGTAGCTGGGACCACAGGCATGCCCCACCATATCTGACTAGTTTTTAAATTATTTGTAGAGATGAGGACTTGCCATGTTGACCAGGCTGGGTTTTTTCATGTGTGAAACAGAACACGTCACAGGGTCATTATGAGAATGGAGTCAGCTGGCCCATCTAATGAACTGATCTTTAACCAGGAGGTACTCAGTAAGTGCTAGATTCTTCTCTTTGGAACTTGAAAGACCAGAGGAGAGCCCAGCAAACTCAGAGAAGCAGGAAA
TGAGAAATTGTTCAAGGCCAAAGACAGAAGTCGCTGGTCTCTGTCAACACTTCATCCTCAGGGCCTGCCTGCATGCTCAAGGGACCCTGGTTGCATGGCTGTGCAGGTGGCCCGAGCTGCCCAAACCTTGCTCTGGCACAGAGGCAGGCCCGTCAGGCGTGTTCCATCTCCCTGTTGTGTGACTATAAGAGAATTACCTGAGACTGGGTAATTTATAAGAAAAAATGTTTATTTAGCTCACTGTTCTGCAGGTTGAGAAGTTCAAGGGCCTGGCCTTGGCTCCCTGTGAGGGTTTCTGAGCTGGGTCATAACATGATGGAGAAGGTCAGAGGAGAAGTGAACAGATGTGGAGA
GTCTTTAATCCATCTTGAATTAATTTTTGTGTAAGGTGTAAGGAAAGGATCCAGTTTCAGCTTTGTACATATGATTAGCCAGTTTTCCCAGCACCATTTATTAAATAGGGAATCCTTTCCCCATTTCTTTTTTATTTTTCAGGTTTGTTAAAGATCAGACGGTTGTAGATGTGTGGTGTTATTTCTGAGGCTTCTGTTCTGTTCCACTGGTCTCAGGCCCATTCTTCACCACCCTCTTCACACCCTAGCTTCTGGTCCTACCAAATAATTTGCATTCTCTGACGGTGCAATATAATCTCAAGTCTCCATGGTTTTGCCCATGTCATTCCCTGCACCTTGC
ACACTGGAACTCAGCCAGTCTGCGAGGCGGGCATATCTTATGTGGCAGCATAGGGCTTGTGGCACTAAAAGGACCAGGTTTTAGAAAGAGGAAGTAGTACATTAAAGGTTGACTCTTGGCATTTATAGTGGGTCTTCCCATCTTTCTGTTCTGGAGATGTCAGGGCCTCTGTAACTTGGAACTGTGTATCCTGAGGCCTCTTTAGAACCCGGGCCAGCACTCTGAGGATTGGATCCCCTGGTACCCATGCTCTATCTCCTCCCTGAGAGCGACACGGAGGAAGACAGCTAAGGTAGGATGGGAGTGGGGACAGGACGATCAGG
CAATATCCTCTTCTTGCTTAGCAATCCCTGGGCGTTTACAGCTCTGATCCTCCTTTCCAAACATTGAGATTTGCACCCTGGAACTTTTCTGTTAGCAGTGTCTATTCTGAAGGGGTATTTTGCTCCACTGTTATAAATGTGCCCTGTTGTTTCTGTCTGGAAGACAGACTGGGGAATATGGATAGGGATTGGGGAGGTGGGCAGATGGAAGAGCTACATGGCAGAGGTTGGCGCATCCCATCCCTCAGGTCACGATGTATGCCTGATGCTCTGCACACATGACCTCATTTTACCTCTTGGTGGACCATTTTAGATAGAGGCTTAACAACAAGCC
AACATCTCACTTATTTGTAAGTTATTTGGTTGGCAACCTCAGCTATCCAGTGCCTTGGCCTGATGCAAAAGAGGAAGGAAATATGATCGCCTGTCAGCAAAATTCAGGAATTAAAACTTTACATCTTATGAGCATTTCCCTAGATCTTCAGAAGATGTTGTGCTCCCTCTTTAGGATGAATGGATATGTAGATTCAATTTTCAATGAGTTTTTGTCTAATTTCACAGCCAAGAAGAGATTGAAATGGTGGGCCACAGGAGATCAGCACACCTTTCAGAAGTGACAGTTGTTGGCTTGCAAGTAAAGAGA
TGGCTGGTAAGAGACTGGACTACTGTTAATTAAGCAACATGGATGGTGCCTTGAGTGTGCTGCATACTAGAGGTTTGACAGACTCGGAGCCCCTTGAGGGCTCCGAGACTGAGTCCAGTCATTTTTGTATTTCCAGCCCCGGCAGTGCTAGCTTCTAGCAGAGATGAAGGAATGTTGAGGTAGCTGACACTGCAACATCTGGCTTCGCTTTCCATTTTCATCACTATTTCTTACATCATGCGACAATATGAGATTTCCTAAAGCCTCCATTTTTCTCATCTTTATAACGAGGGAGGAGAATC
CTCTTGGTCCAGGCAGGCCTCAGGTTTCTTATCTCAGATCCTGCAGGTCATTCAGCAACAATGGGCTACACCCTCCCCTATGACCCCCGCGCTGCGCCTCACATCCTATGTCTTTGTTGCTGTAGGCCCAGGGTTTGCAATGACTCCCTCATCTCTCCTCACCTCACTGCTTCCTCCTTCTCCCGTCCTCTCCTCCTCTTTCCCCTTAACTCTCTACTTCTGTCTCCCTTTCCTTGCAACCCTCCAATCTGCTTAGAGAAAGCCCTGATGCCTGCGCTGGCACTGGAGTGGGAAGGGCCCTTTCCACTCCAGATCCTAAGACTGCAGGGCGGCAGGCAGTCAAGTGATCCCTGGAGAACA
GTTTTTTAAAATTGGGATAAAATAGACCTAAAAGTCCTCATTTTAGCCATTTTGAACTATACAGTTCAGTGACATTAAGTATACTCACCTTATTGGGAAACCATCACCACCAACCATCTTCAGAATGTTTTTTCATCTTGCAAAAGTGAAACTCTATCCATTGAACACAAACTGCCCCTTCCCACCCTTCCCCTAGCCAGTTTGCTTTCTGTCTCTACGAATCTGAATGCTCCAGGTACCTCACGTAAGAGGAATCATACAGTATTTGTCATTTTGTGATCAAATGTT
ATTTTGTGTAGTATTTGGAACAACAGGTATTTCTCCAAAAAAAGTTAGGGCAATAGCATTTATGTCATAAGAACTCTGTCTGTTGGACCACATTTTGTGATAAAAAACAAAATGAGAAGCACGTTAATGTGCTTAGTAACAGATGTGCACAAATGTGTTCATGTTGATGAGAAGTCTCTCACAGAGCTCTCAGGGGTGAGGGTGAAGAGCAATGTGCTGGGGCAGATCCCTCCCGGCTCCTCTTGTTGCAAGGAATGAGGAGCCTGCCTTCACCCAACATCCAACACTATTCACCAGAGGCCTGGTACATACCAGAC
GAGTGAAGGGTGGATGGGGAACGGCTGCTTGAAAGTCAACTGACTGGAGAACGACAATGGCCCCATTGTGACCAGGGCCTTGACCTTGATTTCCTGCCACTCTCATCTCCGGAGTGGCATCACCCGGGTCTGATTGGACGGGAGTCCGCTCCGTGACAGTGGGCGGGCTCCGGGGCTGGACACTTGCCCAGCTCCGGGACTCCCGGCTGGCCCAATCCCCCAGGAGACCCAGGGAAGACGGATAGGGCAAGGGGCCGACGCCTCTGAGAAGTCGTTTCCTCCTTCCTCTCTAC
AGGTGGATGAGGCTGGCCTTGCTCTCTGGAGACGTGCACGCCATCAAACCAGCAAAACAGGACTCACTGAGGGTATGTTTTTTACCCAATTTTAGAGCAGGGAGCATCCACAGAGTAAATGTGGCCATGGCCCGTCTGCTCACAGCACTCCTGGTTAGGACCTGCTGTGGTCCGGACAAGAGCGAGCTCTCACGGTGACTGGTTGGTTATTCCAGCAGGAGTTAGGAACAAGAAGATCTTGCCAAACAAAATGGGCATAAACTCCAGGTCTCCAGCCAAGGGCAGC
TATTATTATTTTTTCTGTTTTAGATCATAAGTTTAGTTTTCATGGGTATGCTAGAAATTACAACATGTAGTCTTTATTTATTAGAATCTAACATATGTAATTACATTAAATACTTCCCTGAAAATGCAAGGATCTTACACCATTTGAACCTCTATTTACTACTTCTCATATTTTTAAATATTGTTGTGATGGGTTTTTTTAATAATTTTTTTTTAAGTTCCGAGGTATATGTGCAGGATGTGCAGGATACGGATAATAATTAGGCAAAATATTACA
TCTCCTCCTCCTTCCTTCTTTTTTTTTTTGGTTGTTGTTGTTTAGTTTTTTGAGACGTGGTCTCGCTATGTTGCCCAAGCTGGTCTTGAACCCCTGGGCTCAAGTGATTCACCCGCCTCGGCCTCCCAAAGTGCAGGGATCACAGGCGTGAGTCACCGCGCCGGGCCATTCCCCCTCTTTTGGGTCAAGTTTTCTCATGATCACAGGGCTGCTTCCAAGTGAGCTCATCTCCAGCCATAAATTCAGCCATTCACTGATTCAATCAATCTTTGATTTGACAAAGTGTCCAGGCCCCAAGTCGTATTCCTGAGGCT
GAGCCTCTTCTTGATGTGGCTTTTTTTTTTTTTTTGGTAGGGGGTGAACTGGGAGCCTTGGAAAGGACATGAATTCTCCATTCCTTACGTGGAGTTGAAAATCCGCCCTCATGGCTACAGCAGGGAGCCTGTCCTGGGCAGAAAGAAGCGGACGCTGAGAGGAAGGCTGCGAACGTTCTGATGGCCCGTGTGAGCAGTCCTCGCAGGAGACACCACCAGCTGTGGCAGCTTGGGGCGGGGTGGGTAGTGGTCACTGCGGTCTGGGAGTGCTCAGATAGCCCGCAGAACAAATCATG
TGAACCTGGGAGGTGGAGGTTGCAGTGAGCCGAGATCGCACCACCGCACTCCAGCCTGGACAACAAAAGCAAAACACTGTCTCAAAAAAAAAAAATAGCAAAGGGAGCAGGGTGCAAGGAGGTGAGGTGGGGTGAGGGAAACGTCTCACTAACTGCCTTCCCATCCGTCGGATATTGGAAACCCCATCTTCCACGTCCTCAGACCAAAACCCCAGCAGATCCAACCCATCTCAGCAGATCTAATCCATCAGCCAGACCCGTCTGCTCTTCTGCTTAGATCCT
GATAACTGTGACACAGGAGCAGGAAGCCCAGGGTTGAGCCCACATCAGGGAGCCGCCCCCCGTCCCAGGTTCCGCACTGTGACACTGGGGTGCTGCGGCCACACTGGCAGGAATCTGCCCCCAACCCCAACCCGACAGCTTCCCCCTTGGTCCCTGGGCGGAGGGAGGCGGCTCAACTTGGAGCAGCTCATGCTCCAAAGAGCTGGTGAGGAAGGTGACAAGGGTTACTGATGCAGCACAGAGTGCCCTGCAGGTGCTTGGGACAGTCACCCCAGGCATGCCTCACTTACCTGTGGGGGCGAGGCCGAGCGCCCACGCTCGCCTGGGGGGCTGGAGGCAG
TTCAAAATCTCATATTTTGAGGAATAGGACATGTTGCAATAATGTCAGGGGCTCAACAACAAAATCCATGAAGGGAAGTTAATTGTAACCCTAGGTTACAATATACCTGGAAAATTACATAGGATGAGTTGTGTGTGTGTGCGTGTGTGCGTGTGTGCGTGTGGCAGAGAGAGAGAGAGAGAGAGAGAGAGACTCTGGGGTACTCTTCATGGGTCAATTGCTCCCACTGCCCAGAAATGGCCCAGAGCAAACTTACAACTAATTTCCTCTGCAGAGAA
GTTTCCCCCATGCTGTTCTCCTGATAACGAGTGAGTCTCATGAGATCGGATGGTTTTATAAGTGTCTGACATTTCCCCTGCTGGCACTCATTTTCTCTCCTGCTGCTCTGTGAAGAGGTACCTTCTGCCATGATTGGAAATTTCCTAATGCTTCCCCAGCCATGCAGAACTGTGAGTCAATTCAACTTCTTTCCTTTATAAATTACCCAGTCTCAGGTATTTCTTCATAGCAGAGAACGGGTTAATACAGTGGGCATAAATTATAACACTGGGAGT
GGGGCAGCAGAGCCGTTACAGCGGAGGTGGGAGAGCATGGGCTGCTTTTTGGACCTTTTTAGCATGAGATGCTTCTAAATGTTTGGGTGGAGAAGCAGGCATGGGGAGGGTGTCTCAGGGGCCTGCAGAGCCACAGGCTGGCAGGGCACATGGTGGGGACATGTGTAGCTGAGGACTGTCCTGGAGCTGCCAATATCCCTGCAGGAGGGACTCCTGGGAGTGCTGGCCTGGGCGTGGGGAAGATGGGCAGTGTCCACCCAGGCCAGCTTGGCCAGCCCTTGGGAGTGGCTGAAGCTCTCTGGGGGTAGGCGTGAGAGGCAGGCCTGCCCCTCTCAGAC
ACACATAAAATAGCTAACGCTAACGATAGCCAATGAGCTAAAAAAAATTGCAAAAAAATCTCATAATGTTTTGAATTTGTGTTATCTCATAGGTTTATGAATTTGTGTTGGGCTGCATTCAAAGCCGTCCTGGGCCGCGGGTTGGACAAGCTTGTATTAAAGCATCATACAGCTTATGCAAGCTCAAATTATATTCTAATGTGGGCTTCAAAACCACCTTATCTGGTAAATGCAATGACTAAGACAAGAAACTCTCACGAAAGTCTTATTTCTTTTGTTGAATGAATGAATGATGAGT
TTATTTTTCTGATGACAAACGTAATAAATGCCATAATTTTAAAGGTTTAATACAGGAAAGAACTGAAAAGGAGACACAGCAGATGCTGACACGCTGGGAAATTTCCTCCCGTGCTCTGTTCTGTGCACAGCTGCAGCAGCCCCCGAATGCCACACTGCAGACCATGCCTCTGCCACGCGCCACCGTGCGTGCTGTGCGGCCACCCCAGCTCTCCTGCCTCCTCTGTGTTTTTTTTGAGGGCATTAGTTAGCTGGTAAGATCTTTGCACCACAGGTGGTTTTTGTCCCTCTACCCTTCT
TAAATAAAACCAGCAAGTACCAAGCCTGCTATGTAAGAGGTGCTTGGTGATGTTCTGGTTGTGTCTGAGTCAAGATGGACTGCATCCGGGTTGGGGAGTTAAAATTACAAACTTGCTAAGTTTCTCCCCGCTCCTGGGTGGGGGTGGGGTTTCTCACTTATGGACTCTCCAGCACTCAGACTTGCTTTTGGGGACGAGCTCTGATAAACCTGTGTACACTGAGGTGCAAAAGATGGACAATAGCTCAGAGCAACAGTCTACAGGTGACTTGCAAGGAACCTCTAAGTGTTAA
GAAATGTAAAATAGTTGTCATCAAATGTTACTAATTTTATATGGTTATGGAGAACATAGTTTCAACCAAAATTAAGACACAGAAACTAATAAACGTATAGAAAAAGAGAAAATAATATTTTAAACAGTGTAACACTAGAAAGCACTTATGATTAAAATACATATATTTAGCTAAGGCCTGAAAGTCAAAAGTATTCAATAAAGTTTATTTAGTTTCTTGATAGACTTTCTTGCTAGACAGATGCCTAGGAGAAAGAACAATCATATTAATAGATAAACATT
AGAGGCAGTGTCTTACAGTGGTCAAGGGTGTGGATTCCGGAGCTAGACTACCTGCATTTGAATCCTGGTTTCACTGCTTGCTGTGTGACCTTGAGAAAGTTACTTAATCCCTCCGTTCCTCCTTTCTCCATCTGTCAAATAGCAGTAATTAGAACCTGCCTCAGAGGGTGTTGTGAAATCTGAACTACTTATAATACTTAAAACTATACCTCGTACGGAGTAAGCACTCAATACACATGGGCTATTGGTCTCAATTATAGATAATAAAGAAAACACATTTTTAAAACATCTGCGT
AGGAAACGGGTAACATCTAGTATCTTCTTTATTTCAGTTTTCTTATGGCCATACTAAGGATGCATTTGACAACAAAACTCTCAAAAAGATAAATTGAAGGTGTATCTCTTTCTTGGCTTGCTCACCCTTTACCAAAAACTTCCTTTTTCAAGTAAAGCAGTTAGTTCTTTGCTTATTTTTATATAACAATATATGATACTGTTTTAATTTTAAACATGTCTTCTCACTAAACATCCACATCAGTACATATGTATCTAATTAGTTTTTATCTTCTGTATAGTATCTTAAGATATGAATAA
CACTGGCAACACCTGGCCAGAGTCACCTGTGACCCGATAGTCAGTGTCATGACCTTGTGTCCCCTTCAGCATGGACTTCCTGTGGCCCCTCACTCTTGTTGGCATTCCCTCACCCCTTGGTTTCTGGCATGTGACCTGTCCTCGTTCTCCAGTGTCTCTGAGTCCTCACGATGCCCCTCTCCAATTCTGACCTCCCTGTGGGGATCCAGGCTGAGCTCCCAGCCATTTGCACATCCTCGCTTGAGCATCTCACCACGCATTTGCTGGGGGCCTCTACCAACACCCGGTGCTGGTCC
CGGCTAATTTTTTGTTTTTGTATTTTTAGTAGAGACGGGGATTCACCACGTTAGCCAGGATGGTCTCAATCTCCTGACCTCGTGATCCGCCCGCCTTGGCCTCCCAAAGTGCTGGGATTACAGGCGTGAGCCACCGCGCCCGGCTGAGCAATTTTTTTAAATTAATTTTTTTTATTTCAATAGCTTTTGGGGTACAAGTGGTTTTGATTACATGGATGATTTGTATAGTGGTAAAGTCTGCGATTTTAATACACCAGCCACTCAAGTAGTGTACACTGTACCCAATATGTAGTT
CGTTCCTGGGGGATCACCAGGTGCCAGGCACCTTTCTAAGCTCAATCAAGTGCATAAGTGCATCGAGTCAGTTAATCATCTCAAATCCATGTGAAGTTGATACTGCTGTGTGTCCCGTTTTACAGATGAGGAAACTGAGGCTAGTGGGGTATTAACTTCTCACACTGCTTGTAAGTATCAGAGCCAGTTGGCCTGAATGGTAACGTGCTGAGTGTCTTATTGTTATCTTATCCCCGCTCTTCAAATCCATGCTTTTTGGGTGTAAGGATGCTAAGGTTTGAT
CAACCAGCATCTGTGTGAGGCCAATGCTCAGCCAAATCCACAGGCTGTGCAGTCTCAGCCTCCAGAGCTCTGCCCAGGGCACTGTCCAGCAGCCCCAGACACCTCAGCCCCAGGTGCATCTGAGCCCTCCCTCACGCTCATCACACAGCAACACCAAGCCACCTCCAACCTCTCTCCCCAGAGCCCTTGGGAAGACTCATGACCTTCCAAGTTGCACTGCAAGGGATTAGAGTGGCATCTTAATGAACCCTTTTGCTCTCTTGCACCTAGACACCTAGATGTAATTTTACACTCCAGGG
GGTTCCAGGACCACGCTTTGAGAACCACTAGTCTATCCTGATGTTTGCACTGTTTAACATAGAAGTTCAAAACCCGGGCTTTACAGTCTGTCAGACCTGGTTTTTATTCCTAATTCCATCAATTAATAGCTATGTGAACTTGGGCCAGTAACTCAATTAATCTGAGCCTCTATTTTCTCACAAGTAGAATAGGAATAATTGCAGGGTTGTTCTAAGAAATGGATCATGTAATGTGTAAGTGCTTACACTTATGAAGCATTGCCAGCTTCATAATAAACATTTAATACATGATTATTAGTCTTTCTATTCAAGCCCTACCTCAACA
CAGGCACTTGATGCCTGGAAATGATGTCAGACGCAGCCACTCCTCTGTTAGAACTACAGCCAAACAATGCGCAGGCAATCCACAGCAGCTGCCCCTGCAAATGTCAGCGCCAGCCCAGTCAAAAGAGCTTGAAACCTACCAAGCCGGAGGACTGTGCTGTGCCTCTCTCGCCCACATTTTCCCCAAGCACTCTCAGGAACCTGGCAACAGGTAACGTGGCAACCTTTGACTTATAAAAGGGCAAGTGGCACAATCTCAGGGAACAAATGGACTTTTTT
CCAAACCATTATGCAGAGGTTTTATGGTCATCTTTCTAGAAAATCTAAGCGAATAAGCTTATAATTTACCATAAAGAATGTTCTTCAAGATGGTTTGCTAGATATCCAAATTTTTTTTTCTTATACACCAGTAATAACTATTCACCAACACAACGCCTTATTCAATTCATAGCACTTAATTTTATTTGAGATTATCTTGTTTTTGTTTATTTATTGTTTGTATCACCCCCAAAGAATGTGAATTTAATGAGAGACTGGACCTTTTACATCTACATCTTATTCATT
ACTGGTGCTCGCGGGCTGAAGGGTCAGGACGGACTAGAGGCGAGCAATCCTGGTGGCACCAGGCGTTCCCCGACCCGCCCGGGTCGCCAGCTGCACGGACCCTGGGCAGATGCGCGCAGCGGCTGCGGCACACGGCGGGGAGCGGCTGCTTGGCCCCATCCTAAGGCAGCAGAATGCCCAGAGCTGGTCCCTGGCTCCAGGCGCAGGCCGAGTAGGAGCTGGGCGGGCAGCGGCGTCGGGCAGGCCCTTCCAGCCGGGCTGACAGGCCGCTCTGACCCAGCCATCTGACTCCGCTTGCGTCCTGGCAGCGCGGACCCTAGGGCAACTTTGCTGCAGTGGCCAAGCCGGGGGCGGAACTGACCCGTACCCCTGAAC
TCAAAATGTAGCATACATTCAAGTTTGGAAACATCGAGTGCTGAGATTCTATTTAATGACTACAGATTGAAATTGACCAAATAATTAATCTCAAGCTTGAAATTGCATTTACTTCCTGCTTAACAAATGACCACCATGATGGTAGCAGAACTCAACCTAAGCATATTGCTAATTAATCTGATTTTACAAATAGACATAGATTTGGTGCAGAAACATTGCAAATAAAGAATTTTCCAAAATCTGGAAGCATTTAACTCTTTGCTTCTTCCCAATCGACA
CTCCTGGGCACAAGTGATCCTCTTGATTAGCTGAAACTACAGGCACATGTCACCATGCCTGACTAATTTTTTTTTTTCACTCTTTTCAGAGATGGAATCTTGCTTTGTTGCCCAGGCTGGTCTAGACCTCCTAGCTTCAAGTGATCCTCCTGCCTCAGCCTCCCAAAGTTCTGGGATTACAAGCATGACCCACTGTGCCTGGCTCTGTCTTTATAATTTCTGAGTGGTATGAATCACCCCTAAATGAATGACCAAGTACCCTAAATAAATGATGAATAAGTGTTAAACATTCTCTGGAGCCTAAATTGTTGACATCATTTAATTCACTAT
GGTTCCTGCTCTGCCACAGCTGGTAACCCAGGGCAAGTTTCTTCTCTGTGCCTCAGTTTCCTTATCTGAAAAATGTGGATTATAATGGCACCTACCCTGAAGGGTTATTTTGAACATTAAGTGACCTAATGTTTGTAAATGTTCAGCACAGTGCTAGCATTGTGGTAAATGCCCTGTAGATGCTAATATTATTTATTGCCTTTAAATATCAAGATCCAGCTCATCCTGGAACTCTGCTGGAAGCCTCCTCTCCTCTAGACAGTTCAGACATCCTCCCCTGCCTGACTTGAGGCAAAAACTCTC
ACTTTGAGAGGCCGAGGCGGGCGGATCAACTGAGGTCAGGAGTTCGAGACCAGCCTGACCAATATGGTGAAACCCTGTCTCTACTAAAAAATACAAAAATTAGCCGGGCGTGGTGACAGGCGCCTCTAATCCCAGCTACTCAGGAGGCTGAGGCAGGAGAATCGCTTGAACCTGGGAGGTGGAGGTTGCAGTGAGCCGAGATCGTGCCATTGCACTCCAGCCTGGGCGACAGAGCAAGACTCCATCTCAAAAAAAACAAAAATTAGCTTTAATTTTTTAGTTTTTACAACATGGCCTTAATTTTAATCTTGA
TTGGCTTTGAGTGAGCCTCTTCTGATCATTGGCTCCTTCCCCGGGTTTCTTTTGCTATGTGTTCGGGGTGGTTGGGCTCCCTCTGACAGGCTGCATCCGGGAGATAGGCCGGCCATACGCTTTCTGGGCCAGCCCTGTGGAGGGACGTACGAACCGCCTCTGTGCTGGCCCACAAACCTGCACGTCCCACCCCTCTCAGTGATCTGAGGGTGGGCGCTTCTCCCCAGCTCCAGTGTTGGCCGCAGATCTGGGCTCGGTACTCCTGAGCTGCAGACCGCATTCC
TTAGGGGGAAATTGCTCAACCTATGAGACCTGCTCAAATTCATACTGTTCTGGTTTTGCTTTGGAATTCTTTGTCCAGTAAATTAGCTCTTCATAACGCAGTTCCACCATTTCTTATCCAGCATAGATTCATTCTGCCCTTGACAGCTGGCTAGGTGTGTGTGTATGTGAGTAGGGGTGCTATTGATTGGCACATATTGTCCCCCCTGGAGTTTAGGGGTGGCAGAAAGCTTTTATAGTACCAAAAAAGTAAACATTGATAATATGGCCTGACAACAATCAGATATGCTAAGCTCTAGA
CCCTGACACCCCTCCCCACCCCAGAGCACCAGGAGCGCTCTCGCTCTCTCTCGCTCTCTCGCTCTCTTTCTCTCTTTCTTTCTCTCTCTCTCTCTCTCTCTCAGCCCCTTCACAGCAGGGGTTCTCAACGCTACGTGCACTTCAGAAACCCCCAGGAAGTTCAAAACATTCCCATGCCTGGGCGCCACCCCAGCGATCCTAGTTTAATTGGTCTGGGTGCAGCCTGGGCATCAGGATTTTTAAAGCTGCCCAGGGCATTCTCATGGGCAGCCGGGCTGGGGACGCCTGCTCTACAGCGTCTAGGACAATTAACCACCTTAGCCAAG
AAGAAAAAAAAAAAGAAGAAATATTAGCTGGGCGTGGTGGCACATGCCTGTAGTCCCAGCTACTCAGGAGGCTGAGGTGGGAGGATCACCTGAGCCTGGGTAGGTCGAGGCTACAGTGAGCTGTGATAGTGCCACTGCGCTCCAGCTTGGGCAACAGAGTGAGACCCTGTCTCAAAAAAAAAAAAAAAAAAAAAAATCAGCATGTTGTTATCAGCCACTGGGATTTGGGAATGGTTGTTACTGCAGCATAATTTAACTCATTCTGACTGATATAATCTCCATTTTACAGATGAGAGGGGAGCTCAGGGGGATTGACTTGTTTGAAAATCACATAGTTGTAACAAACCCAGGCTTGAAGGACTCCAGAGCCTATGACACTTGTCTGGGAGGCCACCACAATGGTTTTGTGGTTGAGTGGAG
GGATGCATCTAAATGCTATGTGTCAGAAAGGAAAGGAAAATGGAGTTTCTTTACTGCTGAAAAACTGTGTAATTAGCTGAGATAACAAGCATTGATATTTATTGTTGTGGAATGCAAGGAAGAAACTGAAAAACAAAACTCCTGGTGTCTCCACTCCACATCTGCTGAACTAATTTGGGGGTAATTTTATCATTTTAATCTGCATGTTGCTCTTCCCCAGTTGCTAAAGTACCCTGGTGCATACCAGATGTCAGACATTTAATGAGGCCTCC
CACGGCAATTCAGACTGTCCCACTTCTTACTTGTAAAACGGAATTTATATTTGTGCTCGCCCTTCGTTGCTGGAATGTTAAAAATCTCTGGAAGAGAGGTGCTATGTTCTTTCAAGTGGCTATGATTATAAAGCAGTTTCCTTCCCTTCTTTGGAAACTGTGGAGGTGTTACAAACCAACACTGAGGGGGAAAGAAGAGAAACAATGTCCAAAGTTCTCATTCCCTGGCCAGAGCAGAGAAAACTGTGGAGATTTTTAGATAGTAAGAAGCCAATGATTCATATTTTT
TCCGAGCCAGGTAGGATGATGAATTCTGAGGTGGGACTGAGGGGGAACGGTGGCAGCTCTCTCCCCTGCACGCACCGGCCAACTACTTCCCCGTTTGGACATTGGCGTGACACCCTCCTTCCCTGTTCATCTGTGAAAATGTGCAGCGTTTTCATTTAAAACCTCCTGCTCCAACATGGGGCCTTCTGCAGACCGCAGGGACCCCCAACAATTACTTGTTGGAAGAACAAATGAAGCATAAAGCATGATACTTTATTTTAAACATACAGGTGGCACAAATTTATTTCCAAAGA
TGTCCCAAGTATTGCTGGGGCAGGCTCCAGGATGGGTAAAATCATGGTGAAACCATACAAAGACCAAAGCAAGGCGTTCCAGATTTCAAACAAATCACTAACACCACCACCACCACCACCAACAAAACCCTGTGGGTTTTAGCAGCCTTTTACTAGGAATTATCTTCTAGGGAGGGAAGCTTTGCATTGTTTTTGAACTTATGATTTAATAAAACAGACAAAATTTCTGTTCCCGCAGCTCTGAGATTTTTGGTGATTTCTGTACACTTGTTTTCCCATTCTCTACCTGCTCTTCAACAGAGAAAAATC
AGGGCTGCTTTTTCTCTTTCCTATAGAAACAGAGAATCACAGGGAGCCTTGTGTGTATAAATTTATGAATAACAAGGATAAGTAATATAAACACACATACAAAAATCTACATTTAAGAAGCTGCTAAAGTTCAACTGGAAACTGACTGACTCTGTTGTAGATATTTCAACATCTGCTTTGAAAAACAGCAATCTCCTTCCTTACTTTTGCAGAGCTCCTCAGTAAACTGAGGTCCACAATCACAGCTGCCTTGCTGTCTTCTCCCCTGATAAAAAGAGAGCTG
TTATTCCAAGCCCATGTGGGCCCTGAACTCACCCTCCACATGTGCTTTTCCTTTCTTTCCACCACCAGGCTCTCCGTGTGAAATGGTCCCATCTCAGACTGCCCTGGGTAGACCTAGACTGGCTCATAGACATCTCCTGCCAGATCACGGAGCTCGACCTTTCTGCCAACTGCCTGGCGACCCTCCCCTCGGTTATCCCCTGGGGCCTCATCAATCTCCGGAAGCTGAACCTCTCCGACAACCACCTGGGGGAGCTGCCTGGCGTGCAGTCATCGGACGAAATCATCTGTTCCAGGTGGCTCCCCGGGGTGTGACCGGAGCCGTGTGTGACCCCGCTGTCACCGTTGT
AACCTGGATGGGGGATTAGGAGGGAATCACGAAGATGAGGTTCATGACGCGGCGGGCTGGGGTGACCCTGCGGAACGGCGCAGGGGACGCGTGGGGGCCTACCTTGGTCTGTTCGCTCAGCTTCTCACTTCTCAGGTCGCTCAGCAGGTCGCGACCCAAATCCTCCCCCTCGGGACCTGCCATGAAGGCAGACGGGCTGGCCCGGAAGGCCCCCAAGCGCTGGGCCCAGGCGTCCCGGCTCAGGGGCCCCATGGTGAGGCGCGCGGGCCCCTGCGCAGGGAAGAGGGACCCTCAGGCCGCAGCCACCGGGAGCGCGGGGCCCGCTGCCGACCCCGAGGGGCTGCGGTCACCCCCAGACGCCGCGCAGATGCCGGCGGGACCCGCGCCCGGCTCCCACGGTGAGACCAGGGCTCTCGGGGCCGACGCCAGAGCTGGGCGCCGGGGCCCTCGCGGGACAGGACAGGAGCAGGGCGGGGGAGGGTGCGTGCCGAGAGCTCGTTAGGCCGCCTCCCTCCCGCCCGCGGCCCGCACCGAAACCACAGCGCCACCCCGGCCCCCGG
CAACTGAATTCACAAATAAAACATTAATTAGATATCTGTTTCCCAATGAAATAATATTAGACTCAAGGTTTAAAGGAAGATAGCCCTGTAGATAGATGACTTGAATATTTACTGCATCGCTCTTCATCAAATTGAGTTGAATTGTACTGCCCTGAACAGAATCAAGTTAGCACAGATAGATGCATGGTAGAAATATTTAAATAGATTTTGTCACTACCTACCTTAATTTAGGTTACAAAATTACTCTGACATGCTTCATAGGGGCACGATTTTTCCTGATTC
GAGCCCAGGAGTTCGAGACCAGCCTGGGCAACATGGTGAAACCCCTTTTCTACTAAAAATACAAAAAACTAGCCAGGTGTTGTGGCGTGCGCCTGTAGTCCCAGCTACTTGGGAAGCTGTGGTGGGAGGATCATCTGAGCCCAGGAAGTCGAGGCTGCAATGAGCCATGATTGTGCCACTGTCCTCCAGCCTGGGAGACAGCAAGACCCTGTCTCAAAAAAAAAAAAAAAAAAGAGTGGTCTGTGGATATAACTAGCAAGGTCTCTTCTACACGCGGACTTAATAAAAAATCGACTCTTCAAAGTCTCCA
ACAATCATTGCCACCAAAGAATTACTGCCAAAATAGTAACGACATTAGCTACCTACCACCCCTCCACACACCAACACACCTCATTTTACCAAGCACTTTCTCATGCCTGGGGTGCCTGGAGACTTAATGCAGCCTCGCGATGACCGGGTAGCCTCACCGTACAGATGAGGAAACTGAGGCACAAGGAAGGGGAGTACATTGTCTAGGGTCACCTGGAGAACTCTGATCTCCAGACTCAAATTTCCAATTCGTCCCCCCTCCCCCCAACCCTAACCGGAGCTAGGTGGGGTGGGGACAGCAAATGTGGATGGGGGGAGGTAAGAGGGGTCAGAGTGCT
TTACCTGCACTGGATCTAAAAGCACACACTATCTGGCATCTTTCCCTTTATTTACCTTTAATCCTTTAACTGAAAATGACCAAAAAAAAGCAACCATAAAACCCCTTCTCAAGGCATGGTGAAACATTCCTTTTTAAGCAAGCCTATGCTTTTCACTACACTAAAAGGTTGATGAGGACAAGGATCATGTCTTTCTCACTTATTATGTTATCCCCCAGCACTTACCACAGTGCCAGGCCGTGCTTAATACGTTTTGTACAAGCACAAGAATGCACTTTGTATACATGAATGTACAAAC
CAACACCTTTTGGCAAGTTTCTTAGCCACAAGTGGGTTGCATGGTCCTATGGCTGCCAGCGGAAATCTAAATCTCAGCCTGGTAGGGAGGCACTTAGTTTCTAACTTCCTTTCTTGTTCACTCTCCCTTACCCCTGGGGGTAAGGATCTGCATCCTGAAGTTGATATTCTGTATCCCCTAGAGTCCACTTCTACCCCGTTTAGTAGTAAATACAAGAATTGCTAACTAGTAAAAGGTGGTTAAGTTTTTCATGTTTGGTTACCTGTGCAATGTGGTTTCTGTCTCCTAAGTATGTATTCAAA
CTAAGAATCAAATCCTTTTACATCAGTGCCATATCTCCATTGTCAAAACTTGAAATAACTCCCAGGACAGGCCCTTAGCCCAGCCTGGGCCAGACTAATGGCATGTGTTCCAAGGTCCCCACTGCACCGATCTCAAAGCATCATGTGCACCAAACCATTCAGTTAAGCATTCCTACTAACTACCTCCCAGAGAGCTGGCCTACCCCTCCCCAAAGGAATTCTTAGACACCTTGCCCACCCTTACACCACAGGCAGCTGAGCCCAAGCTGACAACTTCCAAAGGACCTGTCGATATCAATGACAATAAATAATAATATAACATGCTTGGTTCTCAAAGTATATGACATTCATTTAATACACAAAAA
GACCCCGACTCTGGTCTCCACAGCCTCTGCCTGGCCCTGGCTCTCATATAGAGTAGCCTAGAATCCTGTCTTAAGAAAAATCAGAATCACTAATCCTCAGGGAGAGGCCTTCAAAGCCATATGGTGCAGGTTCCTTCTAATCCTCGAGTCCCTTTTGGAGCATCCCCACCAGTGTGGGTCTCTAGCTTGTGCTGAGGAAGAGCCATGACGTAAAGGCCTTGGCCTCTGCTTGAGCAAGCTGTCTCCCGCTCTGAGCTTCAGTTTCCTCACCTGAAACATGGGCCCATTTTACAAGGAACGCCTTCCTAGGGTGTGCATTAC
ATCCTTTGTGCTCTTATTATGGTGCAATGTTGACACTTGTCCATCAGTAGGTGTACAGGTCTATATTTTCTCTTTGAATCTGGGTAGGTCAGTGGCCATGGAAAAGGTGACACTGTGTGACTTTTGAGATAAAAGGGATGAGGCTTCTGCTTGATTCTCTTAAGGTGGAACCAAGCCACCATGCGCTGAGGAAGCTAAGTATCCACATGAAGAACCCGTGTGCTAGGATTCTGGTCATGACCGCAGCAGAGGTCCTACTGAGAGTCAGCATCAACTAAATGTTAATAACTGAGCCTTCAGATG
TGAAGGGGGGAAAAATCTCTTAAAGTTAGCAAAATACAAACCACAAGTTCCACTTTTCCTTCTCCATCCCTGTACAGGAAGAGATGAAATGGCTAGACATGTGTCCCATCACCCTTTGAAAAATAAATGTTAACACCCTATTCTTAGAACACACTTCTTGGCCAGTTACACAGACCCACTTACATAAGTAATCCTGTCATTGAGAATACTTTTTACTAAAGAAGCATTGACCATAGAGATAATCCACAGTGATTTACAAAATTAAAACGTAGTCCCATGAAAAATGCA
AAAGAGGAAGACATTAAAATCAAATCACCACTAAGATTCAAAATTATCACCAAACACACAAAGCTGTTGCTTTCAGGTTGCAGGTTAAGAGCCTCTCCCAGTCAAGCACACTGGTCCCAAGCTGAGGATTAACACAGTACTATTGCTTAGCCGGGCGCGGTGTCTCACGCCTGTAATCCCAGCCCTTTGGGAGGCCAAGGTGGGCGGATCATGAGGTCAGGAGATCGAGACCAACCTGCCCAACATTGTGAAACCCCGTCCCTACTAAAAATACAAAAATTAG
TCTCTCACAGTAATACACTGCCTACTCCTCAGCTTTCCAGTAGATAATTTTAAGGGAGATTGTGATGTTAAGTGTTGTCCCCAGGAACTGTGAATCTTCTTTGTGCTGGAGCAGAGCACCACTGAGAACTTCCACTTGGGTCACTCATGGCTACCACCCACTCCAGCCCCTCTCCTCCAGCCATCAGGGCCCAATAAATGCTGCAGTCAGTGAAGGTGAATCTTGATGCTTTGCAGAAGAAGCTAAGAGAATAGCCAGGCTATTTTGCCAAAGACAAAAATATAGATCCAGTAAACCTTTGTGGTTTTCCAGGAATCTGGGGAAAAGGTGTGTGGATTAGGTGAAACACACACTTTTTAATCACAATGAAACTATTTTCAT
GTCCCCACCTCCACCCTCCCACCCCCTGGAAGAGGAAGGGCCCGGGCATCAGTGGCTAGTCCAAATAAAATATGGGCTTGGGGATGGAATGGGTGGTGGTAAGTTCACAGAGTGTAGTTAGATCCCAACTCCCATGACCTCTGGCTTCAGTGGTGGGTGGGGCAGGGCAGATGAAAGGGCTTCAGTGGGAACCTCTGAGAGCATTTTCCTGTTCCCCCTATCAACCGCCCCCAGTGATAACATCTGTGAAGCCAGCCATTACTCAATAAACTGCAAACTTGTC
TGTTTCATGTGTTATTATTGTGGATGTTAATAACAATTTTGGCTCTCTGTGGGAAGCCATTTCCTTCACTTAATCAGTTGGCAAAGAAAGTACATCAGGGAAGATTGTTCACCCTGAGCCGAGAAAGTGGAGTTTCAAGTAAGAACCCTGCTCCGCATCCTGCCACTGAGTTGAGATCATCTATTTGATTTAGCTACTGATAAAGTGTTTTTAATTACAAATTGTCTGCTTGCTTGGGGACTGACACAAACACTTGTTTTGTTTTCAAAGTGCCTTCTCTCCCCAGTGTTGGGTTTGGAGTAGAGCAAGAGTAACAC
AAACTTGGGCATAAGCAAGCAAGAAGTCTGTCAAGAACTGAAACTCATTACAAGAGGAGGCTGGAAGAGGCTACCACAGGGTCTCAGTGCTCTTGGTACCAACGAAATCCTTGGCTATGAGTATCACACCTGCATCTTGATAGTTTGCACATTATATTAAGGTTTGCACTATAGAATCCGGTAGCCAACTAATGAGAATGTTCTATTTGACGAATGAACATTGATTTACATCTTTGCCTGGGCCTTTGGGAGACAAAAAACTTCCTCAAAGAGATGGGACCTGAAATTGCTTTTTGCTAAACCCTCAACCAACATCTGGTTTCCATACCCAATGATGACTCTTAACTCTATCTAACCTGACTCATCTGCAACTGGAACTATTGACTACTTC
ATATGCAATACAAATACCTGCTGCTGTGGCCATGATAAAGGTTCCAGGCCATTTGAAACTAGACTCCGTGGAGGCTAGAGGATACTACCTTGCTGAGAATGTTGCTAAGAATGCTGCCCTTAAGAGTCCTACGGATTTCTCACAGTTCTGGAGGCTAGGAAGTCCAAAGTCAAGGGGGCATATCTGGTGAGGGCCTTCTTGCTGGTGGGGACTCCCTGCAGAGTCCTAAGGGAGGTGGCTCGGGACATCATATGGTGAGGGGGGTGGTCTCTCTTCCTCTTATGAAGACATAAGGTGTAATTTTCCAGCTGGAAAGAT
TTAAAAGTCGCAATGCTTCTGCTCAGGAAGACCTGAGATCTGCGCCGCAAGCGGCCCCAGGAGGGTCTGGCTCGGCTCCTCACCCCAGAGGCCCCTCTCCTGCAGCCAGACACCTCTGCTTGGCCCCTTCCTGTCACCAACCTCATCCTCACATCACAGAGCTGTGGGAAGAAGTCCTGTGTGTACAGCAGACCCACACTCTAACCCCACAGCTGTTGGCCCGCCATGCAGCTGGGGCCTCAGAGAAAGCCACATGGTCATCGCAGCCAGGGCTAGGGTGGGGGGACCGGAGGAGCAGTGCAGCACTGGTCGGGTAAATGGAAATGTGGGTGTGAGCCATACTTGGCTGTCTCATTGGGAGATATCTGTCAGGTGCGACAAAACGAGACAAGGGAAAGAAGAAGGGGTCAGACAGCCGTGGGCAGAGCATCACCAAATGTCCCAGGTCAGGGCCAGGCAATCAGAGAAGCAGGTCTTGAGAGATCTCAGCAGGGATATG
TCATCACGGGAACTGCTGGGGTATGGAATACAGATGTGGCAGCTCAGGTAGCCCCAAATTGCCTGGAAGAATACATCATGTTTTTCGATAAGAAGAAATTGTAGGATCCAGTTTTTTTTTTAACCGCCCCCTCCCCACCCCCCAAAAAACTGTAAAGATGCAAAAACGTAATATCCATGAAGATCCTATTACCTAGGAAGATTTTGATGTTTTGCTGCGAATGCGGTGTTGGGATTTATTTGTTCTTGGAGTGTTCTGCGTGGCTGGCAAAGAATAATGTTCCAAAATCGGTCCATCTCCCAAGGGGT
GGTCTGATTGTTTTATAAGTGTTTGGCATCTCCTCGGGCTCTCTCTCTTTCCTGCTGCCTTGTGAATAAGATACTTGCTTCTCTTCTGCCTTTTGCCATGATTGTAAGTTTCCTGAGGCCTCTCCAGCCATGTGGAATTGTGAGTCAATCAAACCTCTTTTTAAATAAATTACCCAGCTGCAGTTAGTTCCTTACAGCAGTGTGAGAATGAACGAACACCACTAACAGGGTGAAATCATTGAGTCTGAGAGGAGGCAGGGCTGCTTCCTGCTTATTTGC
GCACTAAGATTCAAGACCAGTGAGCCACGGAGGTTGGCATGGGCACCTCTTCCCTCCTGGGGACAGTAGGTAGTGGGGGCAGGAGGGGAAGGGCCACCTGCCTGGTTTACATAGTCGGCCACAGAGCGGTGGCCCACACTTATTCGACGACTATAGCCTCAGTGTTCCAGGCAGGTGTGCATGGGGCCAGCGGGCTATGAGAGGCTTCCACGTGGCACAAGGACAGCACCCCACAAGGAGAACATGAAAAAGCTAACACAGTAGCACAGGCAAGTGCACAGTACCCCAGCCTCCCCTCGGAACCAGAG
AGGATCTATCTCTGCCCCCTGGAATCTGTCCCCACCCACCGAGTTCTGGCCTCCGTCCCTGGGATCTGTCCCCGCCCTCTGTGTTCTACCCCTGCCCCATGGGATCTGTCCCCGCCCACCCAGTTCTCCCCGCCCCCTGGATCTCTCCCTACCCTCCCAGTCTTGCCCCGGCCCCATGGGATCTGTCCCCGCCCTCCGACTTCTGACCCTCGCCACTGGGATCTGTCCTCGACCTCCCAGTCCTGCCTCCGCCCCCGGAATCTGACCCCGCCCACCGAGCTCTGGCCTCCGCCCCTGAGATCTGTCCCCGCCCTCCCAGTCTTGCCCCTGCCCCATGGGATCTGTCCCCCGCCCACCGCCTCCGCCTCTGGGATCTGTCCCTGCCCTCCCAGTCCTGCTCCCACCCCCGGAATCTGTCCCCGCCCACCGAACTCTGTCTCCACGCCGGAATTCCAGCGCCGCCCCGTTGGGTAGAGCCCGGCCCTTCCCTGTCCTGGGCCCGCAGACAGGGTCCCGCCCCGCTCCTGTCCTCAGACCAGCCCATCTCCCGGCGCTGAGTCCACCTCCAGATCCAGGCCCCAGGAGGGTGATCCTTTCCCCACTACCTCCCCGCGTCGGGCCGCAAATGCATTTGGTATTAAATTTTCATGATGCGGCCCGCGGTGGGGTGGGAGGAGCAGACGGCGCGTCGGGCGGGCGCCAAGGACGGGGTGGCCGGGAAGCCACTGA
AGTCCTTGTCCTCTCCCTTCCGAAATGCTGAGTCCCAGCTGGAGATCATCCTGATTCCTCTGGGCCTCAGCTCGTCTGAGAAAAGGGAATCCTCTCACCCCATCACTCACTCTCACACTCTGCTACCTATATCTACAACGTCACTATATCTGGTCCAGGGAGCGTCCTGGTGTCAGTTACCACCTCTTGGTGGCCATAAACAGAAAAAGGCTAAACCCTCCAAACTTGTGCACTTAGCAGACTCCGCTTCTACAAAGACCAGCCATATCCAAAGCAGCTCTCTAATGAGGAGTCGGCATGAGAATCGGATTCACACTTCAGAGAAAGGTCAGAGACTCCTGCTGAGGGCA
CCTCTGCCAAACCCACCTCTGTTTGGGAGTCTCTGCTTCAGTGGTGCCTTCTCCTTGACACATTGTTCCCAAATGTGTGCAGGGCTGGCTCCCTCTGGTCCTTCTGCTCACAGCATAAAAGTAAGGCCCCTCTGAGGCCCACCCAGTGACTTCCCAGGCCCACCTCTCAGCACTCGACTTCATTTTCTCTACAGCACTTGCTCTTTTCTTTCACATGCCTTTGTCCATCTCCCCCTCCAGACTGTGAGCTCCTGGAGAGCAGGGACCACTTGGCTGATCTCAGCACAGCATGCTGGGCCCACTGGGGCACCTGCACAGGGTGAGTGCTCAGGCGTAGTTGCTGCATGAATAAAT
AGGTGGAACTGACAGCTCTTAAATTTGCTGGAAGTAGGGGGTTGGGTAGTAAGATAGACAGAGCACTCTGAGATGGCTAAGCAATGTGGAGTCTGAGTTACTGGGTGGTCTTCCCTTTGGACAGGCTGCGTCCCAAGGTCACAGGGCTACAGTGAGTTACTCACCGGGGACAGCCTGAGTGAGTCTATTAGAAACAACTCAGGAAGACATAATGGGATTGAAGATCTCCACTGTGAGGGTCAAAGAACTGGAGCAGAAAATTTGCTTTACAATAAT
TGGGGAGAAGAAATGAAAGAGTAAAATCTGAAATACTGAACATTTCATGACTACAAAACTACACTTGATTCCAGGTTATATTAATGAAAACACAAAGGTGTGTTGGGGTTGGAGGGAGGAGTGAGAAGTAGAGAGTAAAGGAAACGTATGTATTAAAGTATATTTTTTCCTCTGATGGGGATTACTCATTTATTTCATTATTTTCCTATTAAAATGTACAAACGTTCTAAGCTTATTAGAGATAATTTTAGAAATACAGTGTAACCTAGACCTGTACATGC
GCAGAGAGACAGGGTCACGCCTATAGCCACCTGGGCCCCTACTGCAGGCCCCGCCCCATGGGCCCCTACAAGGTCACCTCTTGTGCAGGTCCAGAAGGTCCTTGTCAGCCACTAGCACCTTGAGCTCCTTCAAGTCCTGGAGAAATTCCTTGTCTAAGTCCATGTCCATGTCATCCATCTGTGAGTCTGTGAGGCCATGAAGGGGGTGGGGGTGGGTGATAAAAACCCCTCCTGTGATAGCCTAAGCCTTTCCTCACCCACCACCTTATTTCCCCCCTGGGGACAAAAGAGGAAATGGAGTGTCAGAGAGATGGAGTGACATGCCCCAGGCCACAGAGAG
CGCGCCGGGTCCTTCCTCTTCCCCAGGTGCAGGCAGAGCCCCCAGAGCCATGGCCAGCCCTTCCGGCAGCTCCGAAGCCACTGGCAAGCCCCGAGGCAGGGATGGCGGGCCCAGGAGGGAGGAGGACGACGTCCCTCCCGAAGAGAAGAGGCTGCGGCTGTTGCTGGAGAGGGGAAGCGCGCAGCCCGAGGACTGCGAGGACGGGGAGGACGCGCCGCGGCCAGGCAGGAAGAAGACCGGCACCCAG
GAGGCCTAGGTGGGAGGACTGCTTGAACTTAGAGCTCAATACCAGCCTGGGTAATGTAGTGAGACCCTATCTCTATAAAAAAAAAAAAAATAGCTGGGTGTGGTGGTGTGCGTCTGTAGTCCCAGCGACTTGGGAGGCTGAGATGGGAGGATTGCTTGAGCCTGGGAAGTGGAGGTTGCAATGAGCCAAAATCACACCCATTGCACTCCAGCCTGGGTGACCTTGTCTCAAAAATATAGTTATATATTTACTTATATATTTATATGTATAAATATATGTGTACATACAAATATATTTGTAATATTATAGACATATTAATACATATTTACATATGTTAATATATAAATATATATAAT
TTCTGTGCCATTTGGAGAGTGCCTGAAACGTTTCCTATTTTGTGGCTCCTCAAAGAGACCAAAGGAGGGATTTATAACCGGTGATTACAATCTAACTTCAGGTTCTTGTCCTGTCCTATCTAAGAACCATTCCTGTCCTTTTCAACCTCTAGCTGTTCTGCCTTCTTTAAGTTTGTTGAATGGCTAGGAGTATCCTCTGGCTCACCCCTCTTACTTTGTTCTAACCTCTTGAACTCTATTACTGCCTCACCATTTCTCAAATGAACTAGCACTTGGGTGACTCTGGCTCAG
TGTACAGAACTGCATTAGGGTCATAGAAGGAGGGATGAACCCTAAAAAAAGAGAAGCTCCAAAGATAGATTTGCCTGTTTCATACTTATGCCTGTGGCTAGCCCTGAGGCCTTATTACTCACCTCTTCTTGTCAATCATTCATTTATTGAGCACCTACTACATGCCAGAAACTGTACTCAGCATCTGCGGTCAATGGCAAGTAAACAGAGGGAATGAATCTCTTTCTCAGAGCTATTTGCCTGGCTCCTTGCTAAATGCCCTTACGGCAGGGTAGATACCAGGATTTTTGCTAAC
CATTGAATTCTAGGTGTCATTGTCCTGCTCCCTTTTTAGGGGTTGGGTGGGGACCCTCTCTCTCTTGAACCATTGCATCCTTCATCCCTGGCACAGTGCTTGATACAAGAGAGGGGCTGACGTGGAGCTGGCAATGAGTGAGCTGGTGGGGCCCGGCTGGGCAGGAGAGACAGTGCCTAAATGGGCTTCTGCAGTCTGGATTTTCTGGCATGTGGGGGAAGGTAGCCCCCCGTGTGACTCCTCAAAGCCACGTAGTCCTGATTCCCATGTTCCTCCCTGACCCGCTCCCCAATTTGCTCCCACGCTTCTCACAATCATGATCTTTCCTCATCGAT
TCCTTTGCTTGAAAGGAACAGAGCTGGAATCTTAAGGATAAATAAAAACTCAAGAGTAATATAAGTCATTTTATTTCCTTATTTCACTATCACCCAAAATAATCTTTTCCACAACCAGAGCACAGATCCCTAATAATTACATCTTAAGAGAAAAGTCCTAATCCTTTCTGTTTCCAAGCAAACGATTATTTCTCTGCAGTGTTAACTTAGTAGAGTCAATGCTGGTGTTTGCCTTTGGGTCTTAATTTCTTGATGAGGAACACAGCCTAAGTTACTACTTA
CCCGCAGCAGAGTGTATGTCTGGGGTGTAGAAAGCCACGAGCGCTCTAGGCTGAAGAGGAGGTCATGTTTAAATTACAGACTGAGCAGGAGTGCTGTGCAAGCAGCTTTGCCCAGGAGCCAGCAGGGCGGGTGGTGTCTGGGGCATGACCTTGGGTGGCTGTGGTGCTGGTTAGGGTGCTGGGTGGAGCCTGGCTGGCGAGGCTGGAGAGCATGGGCGGGGCAGCCACAGTACAGATGGGGCCACACAAAGCTTGTGGGAGCCGCTCTGACTGGCCAGCTGCTCCCAGCCCTGCCAGCGCT
TGAAAAAAAGCTTGTGACTCAGTTGGTACACTGAGATGAGAAGGGAGATTTGCTGGGGCTTTGATGAAAGAAGTAAGTTACTTTTAAGAAAGTAACTTTATGAAAGTAATTCATCAGAAGAGATGAATCCTCTCTTTCTCTGCATGTTGTGTGTAAACGTGAATCCTGGAGTTATTGTAGTCATCTTGCTACCTGCCTGAGGATAAAGCCAATGCAGGGGGAGAGCAGTACCAAAAGAATCACAGAGAAATGAAGCCAAAGCCCTCATTGAATCACAACCAATCATTACTCTACTTCTGGACTTTTTCATTTAGGAGAA
GAGTATCTTAATTTTTATCTAGAAGGCAGAAAGAATGGAATGAGACACATTATAATTGGTAAAGAGGCAGTAGTCATTCATATGAGTCATAATGTTCTTGTTTTTATCTGTATTTGGACATGATTATGGAGTGATCTTTGTTCCAGCTTGGTCACAGAATAACTTTGTCTGATGTCATTCTTCAGTAGAAATGTTTGTGTTTACTAGAAAAAACAAACAAACAAAAACATGATCTAGTAGTGAGTACAAGGACAGCTCCAAGTAACACCACCGTTTAGCTGATAGTACCCAGCCAGC
CAGAGATGTTGACAGCCTGTGGTTCAGATGACCTTCAAAGGCAGAAGAAAGCCCTAGAAGAAGGTCGAGGGAGGTCTTTTGGCTGAGCGGGGAGAGTCTTTGTCCACACAGGCAGGAGAGAGGCCTTTGATAGCTTCAGCCACTGCCACTTCCTGTCTCTCTTTTTGCAGAAAAGAGCGGGGAGTGAGCCGTCCATGGCGGCCCTGGGGCCACCAATCTCCCTGTAGCACTTTGGTTCCATGCTGGAGTAACCTTTGGTTCTGGTCTTCCTGGACGTGGGACTTTTAGCGCCAAAACTGGGAACACCCCAGG
TAGTGCTGTTCTGGGTTCTGCAGAGTTCCCTCTGCTTGGCTCTATCCTTGCTACTCTAGGCTGCCTGGGCATGCAGGGTTTTATTGATTAGAGCAATTGACAGTGGATGGTACAACCTCCTATTTCTGCAGCTCTCCCCACTGCCCCTGCTAGACCTTCACAAGGCAGGTGACAATGAAAGTGTGGATACCCCTATTGATGGTGACAGTGGCCCATCTAGAGCAGCTACTGTGAGGATGCCAGCTGCAGCAGGAGAGGTGTGGCTGGGGCTGCATGCTCCCCAGA
ACTTTGGAGCCTACTGTGAGATGACTGCTTCACACTGGATCTTTTTCAAATATTTTTCAAGGACAAACATCCTTCCTACAGGTTTTCTCATCTGTAATGATTGTCTTGTCTGGGGATTGTATTCTGATTAATTCAACGTTAGCTTTCTCACTGCTTCAGTGGATTCCAAATTTGTCATAGTTAAAAAAAAATTCTCCTGGGAAGTTTTATAAAAGAAGTTGGTGAAGAGAGGGCTTAGGATTTATTCTGCTGACCAATCTTTAGAATGTGGTAGGGGACTGAGGCACACAAAAAAGAAAAATGGA
TTGGCCAGCTAAAGAAGGAGAAGGGTGTCCTGGACTCTGGGAACAGCATGTGCAAAGAGGCACAGAGGCATGAAACAGCTTTGTATGTGTGTACAGGGAACTCCACGGAGTTGGGTATTAGTAGAGCAGAAAGAACGTCTGTCCAGAAATTCCTCCCTCCTTTCAACTAAGAACAGGGAACGGCCCAGGATGGGGCTGGGAGGGCAGACAAGCACTGGGTCACAGGCCACTTGTTGTCCTGGGGTATGCAGAAGGACTATTGGGCGTTCCCCACCTGCACCCCAGGCTGCCTGGCACACTCCTACCCATCCTTCAAGGTCCCTCGCTGCAAACCCAA
ACTTTTTTTTTTGAGACAGGGTCTGGCTCTGCCTTCAGGCTGGAGTGCAGTGGCGTGATCACGGCTCACTGCAGCCTTGACCTCCAGGCTGAAGCAATCCTCCCACCTCAGCCTCCCGGGTAGTTGGGACTACAGGAACTCGCCACCACATCCGGCTAAATTTTGTAGTTTATAGTAGAGACGGGGTTTCGCCATGTTGCCCAGGCTGGTCTCAAACTCCTGGACTCGAGCAATCCACCCACCCTGGCCCCCCAACGTATTGGGATTACAGGTGTGAGCCACAGCGCC
TCCAACAGAGGGCAGTGGCTCCAGGGAAAGGCTCTCCAAACAATATCATGGTTCATTGTCATCAGCCTCTCAGGATCTCACAGGCACCTGGAGCTTCTGGCCCTGCATTCTCCAGACCTGGCCTGTGGCTCTGCCCCTGGGCCCATGGATGATGTCTCTGCCTGCGGGTGACTGAGGCTGGGGCTGGAGAGGACGCCATTCTGATCATGGAGAAGGCACCATTTCAGAGGGAGCAGGTGGCCCAGCCCTGATGGGCAGCCCTGAACTCCGGGTGCAGTTCTCCAATGACATCTACAGCACCTGTGACCCTGTCCCTCAC
AAAAGGGGCTGCGCACCCTGGGCTCCTGGGCTCAGCCCTCACCACCGTCCACTTGCCCTGCCCCTCCCCCATCACCCGCAGGCAGCCTTCTCCACCAGCCTTTGGGGACTCTTGCCTTCCTGCCCCAAACCAGAAGATGGGGCACTTGCTGCATGTGGCTAACCCTGAGGCCACGAGAAAGCCACGTCACCTCTCTGAGCCTCAGTTTCCATGTCTGTTATAGGGACGCCCACTCTGGCTGCTCTGAGAGCACCTGTGACCAGAACACAAAGGACACCATGAGCTGCAAACTGCTAAACACGCCCGGGAAATGATAAGTAGT
ACCAGTAGACCCAGTCTTCTGTCTCAAGAGTTTCAAAATGCCACACTCCCTCCAATTCTGATAATCAGTCCACAGCTTGCTCTAAATGTTTTCATTTTATGTCTGGAAGTTAATAGGAGCATGGTTTGTTACATACAAAACACATTTGGACTAATGAAAAATGGATAAGACCACCTGGTGGGCGTTCCCTTAATCTAGACCTGGGGCTCATTTCTGCCCCATTTATTCAAGGTTGGGGCAGAATTCTACTTGCCAAGTATAACAAGTGCAGT
TGATGGTGTCTCCAGGTTGACAACAATGTCTCCAGGTAGATGATGGTGTCTATGGGTGGACAATGTCTCCAGGTTGATCTGGAATCCCTCCCACTGCAGACCCTATCACCTCCTCCACTCAAGGTGTGAGCTTTTGGCTGGTGGGAGGGCGCCCGGGAGGGTCTCTGGAAAGATGGGAACTGGGTGTTAAAGACCTGCTTAAGTGAGTTATACCCAGAGGCCGTCAGTTCCTGCCCGAGAGCACATGGCCCACAGTCACAGGTAAACTGAGGCCTGGCCCTAAGCCCTGGGGACCTCCACCTGCACTGTGATGCTGGGGAGGGTGTGT
CCCTTCTCTCCACACCTATGCTTCTCAAATTCCCCATTCAGGCAGTTGCCAAACGGCGGTGGGGGAGGGGGGAGGAGGAAAGGCAAAGTATTAGCAGCTAACATTTATTGCTCTTTACAGGGCCTCTCGTATATTCCTGACAACAGCCACATCAATATGGTGCCACCATTTTCCTTATTTTACAGATGAGGAAACTGATGCTGAAGAGGCCAAGTGACTTGCTTAAGTCATGTAAGTCCTAAAGCTGGCATGACAATTTTGGAATGCACAGAATCCAGAATCTGACAGAATCAGGGATCTGGC
TCTGATTTTTTTCCATATTGATTATTTCCCTGTTTTGCAGATGAGAAGACTGTGGCTTGGAGACGTTAAGTGACTTACCCAAGGGCACAGAGCTCATGAACCTGAATCAGGGTTCACGCCAAACAGTGTGGCTCTGGGGCCCCGGGCTCCTGTACACTATTCTGCATGATCTCTTGGCCTGGAGAACAGACCCAGGTGGACTGGGGCCATCACTCTGGATGCCCAAAAGATGAGGACTTCTTAGGAAGTTGAGCAGCGAGCACTAGATATTATTAATAGATGTCAATAGCTGCTCAGACATAGTAATCAAATGAATTCTAAGGT
GCTGTTAAAATACTCCTCCATTTTCCAATTAAAATCTCAGTGAGGTCAGGTTTTCTTCATATACATTAGTCAAAACAACTTACTGCAGCAGTTTGAATGCTGATAGGACAATCTGGCTGTCTTCCATTAAATCAAACATTAAACAATTTGCAAGATTAAAAAAAAACACTGCTATCTTTCTCAATAAAAAAGTTATTTTAAAATAAATAAATAATTTCTCATGTGATAAATATTGATAGATACAACCCATAAAAACAAAAGCTCTCTGGGGTCCTCAACAATTTTTAAGAGTGCAAAGGAGACTCGATACT
TCCATACTTTGTTGGACAGAAGCATAAAAGTGGACAAGTTCCCCTGTACGTTCGTTCTTTATGCTGAAGGCTCCTGTGTACATACGTTACATAAACGTGTATGCCTTTTCTCCAATTAATCTGCCTTTTGCCAGCTGATTTTTCAGCCTTGGCCCCCTCGAAGGAGTGGCGTCAGCCCCCGGGCTCCTGAAGAGGACAGGGCGCTTCTGAGCTCTGAGCCTGCGGTTCCTGGCGGGTGGATTTTACACAAATGTCAGAGGCCCCTGCGCTGTAAAAAGCAGGTGAAGTGTAAAGGACGATTCCTGCTTTCCCTTTAAAAGTC
CTTCAGCCCAGGAGTTCGAGACCAGCCGGAGCAACATGGCGAGGCCCTGTCTCTACAAAAAATATAAAAATTAGCCGTGTGCACTGGCGCACGCCTATAGTCCCAGATACTCCGGAGGCTGAGGTGGGAGGATCCCTTCAGCTGGGGAGGAAGAGCTTGCAGTAGGCTATGATTGCACCACTGCACTCCAGCCTGGGCGACAGAGCGAGACCCTGTCTCAAATTTTTTTTAAAAAATAGATGTTTATTATGCATTCATCCAGTAGATATTTAGTGCGTCGATCTACTAAGCAAGGGGCCCAGG
GTGTAAGATACAGGGAAGGAAAAGGAAATGGAACTCACATTTTCTGTGTATCTATTATGTTCCAGACACTGTCCTAAGCCATTATTTACAATACATACTTTAATCCTCACAAACACCCCCAGGAACCTGCAGCAAGTTCGGTGAGAATCAGGTATCCAAAGCTCATGTGCTTTTGATTTACTAAGTTGCTTTTGAAGACCAAATATTAGTCTTCCAAATGATCAGGCTATTAAATGTAGTGTGTAAACACCAACAGCATCAGTGTATCTGCTTGATTCACACACTTACTGAACAGTTC
CATGAGCCACCGTACCCAGCCAAAAACCGTCCTTCTTTAAAAGGCTAACTGTGCCTTTGTTGAGAAACACTGAAAAGTCCAACCCCCTATGCCAATAACCTCTTCACTGTACCATCTACCCCATAAGCAGGGAGATGCGCTCTGTTGCCCGGCTGTTCCTTCTGCTTGGAGCGTCCTGCCCCCACCTGAAATGCCTTGCAACCCTGAAGACCCAGCTCAAACACTACCTAGTCCCTAGCTTTCTATCCCATATGAAGTCACACTGCTATCACATGTGTCTGAAGACCACACTGAAGGGTGATGTCTCCCAGTAA
GCTCATCACATAACTTATACCTTATTTCAGCCCCTTTAAGCTGGTTGTCACATCAATTTGTGATTTCTCTGTGAATATATTAAAGTTCACTGAATAATAATTACTTTAAAAATCATAAATATGAGATTCATTTCAATTAGAGGAGGGAAAACATTCTTTGTTAACAAGTTACCCAGATTTCCTCTTTTATTTCAACACATTTTCCTGCAAATGGGGAAGTGAACTATGTTGAATTCATAACAAGAATAAACAAACATAACCTACAACTTATGAGCAATTGCTGTGTTCAGCAG
GTTACCATCCACAGTGGTGCTGTGGCCTATTTCCTGTGTGTCTTGGGAGCAGACGTCTCCCTGTCAGGATGATGGGGTGTCAGGGGCTGAACCTGGGCTCAGGGAACCCCGCCCGGCGTGGCTGCAGCCCCTCAGGGCACAGGGTACGGCCTCAAAGAGTGGAAAAACTGAGTGGGCCACAGAGCAGGAGCCCCGGGAGGGATGCCCTGGCACTTTTGGGGAACCCACCTCTGTTGGGGGTGGGCTGCTGAGCGAGTCTCAGGCCCCGTCCCTGCACTGCTGGG
ACCAACCCTCTACAGTCCCAAGGACCCCCACATACATCCCATCACAGAATTCAACAGCCATCCCCTCCCCTCAAACAGGAGGGAAGGTTAGTCCAGACAGGCTAAGTAACCTGCCCAAGGTCTCACAGCTGTGATCTAAGTGATAACAGCTGTAACAGCAACAGTGAACATTTATAGAGTGAACTCATTTAAGCCTCAACAACCCTCTGAGTTATTGTCTGCTTTTCTTCCCATTTAATGGATCTGGAAAGTAAAAGCTCAGAGAGCTGTCCTAAGTCACACAGTTCTTGAGCTCTGACCTCAGGTCTCGTTCCCCAGTCCCACCAGCCCCTCCATAGCACAGC
GACAATTCCAGACTAAAACAATGCCTTCCTTTATTATGCCAAAGAGAAACATCCTAAAAACTAAAGTGCTGTGAGAAAATTTTCCATCAAGAGCATTTTAAGTTCAACGATTTCACCTTATTACTTAATAATTAAAGGTGTCCAGATGGCTGCAACACTTAATATGGCTATAAAGCTCCATTAGCCTTTACTCTGGTTGAAAATCTGAGAACCACTCTAACAGATCTTATTTGTACAGATTTTATAACTTACAAAAGCTCTCACATTCATTTTCACATCTGATCTT
AGGCATGCAGCTCCTAACCAGGATTTAGGACCAGGGGCTCCAATACCCTTCTCATTGTGCTGCATTGTCTCCTAGTGGGAGGGCCAGGCACAGCTGTGACTGGCATCTCACTTGCTTTTCTTTCTTTCCTTTTTTTTTTGAATCTCACGCTATCACACAGGCTGGAGTGCAGTGGCACGATCTCGGCTCACTGCAACCTCTGCCTCCTGGGTTCAAGCGATTCTCCTGCCTCAGCCTCCTGAGTAGCTGGGATTACAGGTGCACCCCACCACGCCCGGCTAATTTTTGTATTTTTTAGTAGAGATGGGGTTT
ATAGAAAGGCAGGATTTTGGAGTTCAAAGGTTATCCGGTCTGATCCTCTGTTCTCCAAGACTCTGAAAACATTGCATTCTGCTCCCTCTCCCTGCACCTGCCCCCAGGTATGCAGTTTAATTTACCGGGAGAAAACAGGCAATCACAAATGCAAAGGTGTGATCACACTTCTTGTGGGCGTCTTCTGGTATTTCCGTTCAGTTACATGCTTGCTCCTACCTATAATGCTTTAGGATGCACTTTTTCCTCCACTGGAAAGCCCCCTTTTCCCTTCTCTGCTTGGAAAATTCTTATTTGCCTTTTAAGACTCTGTTCAAATGTCACCTCCTCA
TGCCCGGCCCCAGTGTCTTTTTTATGGTACAAGATACTTGCAGGGAGCCACACCAGGCAGTGACCGGTGCACCCTCACCAACATGCACACCAGGGAAGCCTCCTCCACCAACCCCGGCTGGTGGTACCTCATCAAAGTAGAAGAGCACTCGGCGTCCAGCCACTTCATACCTCTTCATCCCCATGTGCTTGTCAAGGAGCAGCTGCAGAGGAAGCCAGAAGTCAGGGTCCTCAGACTCTCTACTTGCTTCCTCTCCCATCCCCTGGGGGCAGTGGTCAGTGGGATGCTTGGACTTGCCCACAAGTTACCATGGGCTGGGGTCTGGGTGCTG
ACTCCAGAGTGGACAAGAGATGGCCAATTCCTCAAGGCTGGGTGCTCCAGGGACACAGGCTTCTCACCTCCCCCTACGCCCTTACCATCCCGGCCCATCTTGGGTGCACCCTCTCTGGATGTTCCCCCTGAAACTCCCCACTTATCAGCATCCTCTTCACCTTCTGACTTCGACTCACACCTCCCTTCCTCAAGGCGGTGCCCCTGACCCCCACCAGGCCAGGTCTGGGTAACGGGAGCCCCGCCTCCTAGCCCTGGCCACGAGGCATAGTGAAGCTGGAATTTGTGGGAGTTTTTTGTTCTGTCTGCCACTCAACCACAGGCTCCAAGTGGGGA
GACCCACCCATATCGGCCTCCCAAAGTGCTGGGCTTATAGGCACCCAAAATTCTTGTTTCTGAGGCTTTTTATTTTATTTTTTGAGACAGAGCCTTGCTCCATTGGCCAGGCTGGAGTGCAATGGCACAATCTTGGCTCACTGCAACCTCTGCCTCCTGGGTTCAAGTGATTCTCCTGCCTCAGCCTCCCAAGTAGTTGGACTACAGGTGCACCACCACACCCAGCTAATATTTGTATTTTTAGTAGAGATAGGGTTCCACCATGTTGGGTCAGGCTGCTCTA
ATACATTTCAGTGTTATTAAAGTTTTCTGCGATAACTCAATATATCTCTGTTTTCAAAATACAGTCATATGCTGCATAGTGACGTTTCAGTCAACGACGGATCACATATATTTAATACAAAGATGGTCTCATACAATTACAATGGAGCTGAAAAATTCCTATCATCTAGTGGCATTGTAGCCATCATAACTTCATAGCACAATGCACTATTCACGTATTTGTGGTGGTGCTGGTGTAAACAAACCTACTTTGCCGCCAGTCATATAAAAGTGCACATATAATTAT
CTGAAGAGCACACCTGGCTTTGGCTCACTCCAGCGCATATTACCTCCAGTGCTCTCCAGTGCTCCCCAGTCCTCCCTGGCCCCTGGGTTGGAGCCATGGGCCACCAATGTTATCCCAGTGCTGGGTGAAGGGTTTGGGCGTGTCTCGATTTGAAGGTTACCACCCCCTGAGCACTTCCCTCCAGGCCAGACCCTGTGCTGGGCACACACACTTGCAGCCATGGTGTCTCACCGAATCCCCGCCATGGTCCCAAAATGGGAATTACTGCCTTTGCTAATCAGATGCAGAAACGGGCTTGGGAAGGTCAAGTAC
CACAGACTCCACTGTGTGGTGTACAGGAGTTCATGTGTAACTCTTGTTTCCAAGACTCACTAGGCAAAGGCCAGAGATAAAGCCTCAGAACACTGTGGCCCCGCTCCTGTCTGGTTTTCCCACATTCCCTCCTACTCTCACATGCCCTCTCTGTCCAGGCACTGTGTGCAGGCCCTTGGGGATAGACCAGTGAGCAAACCCAACACAGATCCTATCCTCTATCCACTCAAGGGGTTGGTTTTCCTTTTGTGATGCTGGGGAAATGCCCAAGCAGGGAACAGGTTTGT
ACACCTCTCTATCTCTGATTCTTGTGTGGTCTGGTCTTGCTACCTCCCTGTCACTTTCCTGCGTGACTTCTTGATCTTTCTTTGAAATCTTTTGCAATTGCTATGTGATAAGCACTTTTAAATATGTGCTTATCTTATGAGTATGTTGTCTTTTCCTTTGCCAGTTTCACTCATGTATGTCTGACTGCCCTAAAGAGGAATGCAGGCCCCCCTTAAGAGCCTTCCTGTTCCCTCACCCTGTAAGTCCTGGAACAACACTTAGGGAACATTCCCTTCACCCAGGAAAGAAGCTGTCTGCCCCCCCGCTTTTTTTTTTTTTAATAGAAACAGG
TGGGGACACTCCTGCCTGGCAGCTCCCCATGTTTAGCCTGTTCCAGGGATCAGCTTCCACCCCAGGCACTCTCCATTTATTTGGGGAGTTCCCACAGGATGAGGCCCTTAAGGGAGTCCCTCCTCTCTACTGGGGATACCCCTGAGCAGGTGGGGACTCCTGTCCTTCATTCAGCTCATCCCCAGCCCTGGCTGGAGCTTTCCCTCCTTTGCGGAGGTGGGCTCAGGCAGGCCTCGCTGGGGAGCTCACCAGGCCCTGTGCGTGGGGCTCTGCAGGCCCAG
TAAATAAATAAATAAGAATAATAAAGAAAAAAAGAAAAAACAAGTGAACTTTTTTTTAATGTTTTCCAGCTGCAGAGGCCATGTACTAGAAAACTCTTGAAATATTATTCAGTGTTTCTCAATACTTAAGCTGACTGCCTTCTGACAAATTGCCAAGTAGTGGTCAGAATTTAATTCACACCAAAAGAGAACACAAAGATTATGAGACAATTGACCCTATAAAAATGCATTCGTGGCATGCTCTTTAGTCACTTTGCATCTGCTCTCAACCCACCCTCCAGGGCTCTTATGTCACACTTATTT
TTTGTACATAGATTGACTGAAGGCCTATCTTAGGAATATACTCTTGTAACACGTGGCTGAATCTTAGGCAATCACAGCAGTTTAATTTCAACTGATTGGCCACCAGCTGATTCAAGTAAGGAAAAACACTTGGTAAGCTGTCACTGTTGTTTTCTGTCCATAATGTCATCTGACCAGTTTGCAGGCCCAGAGTTCTTTGAACCTGTTCTGGTCTTGAGTGAGGGCTGCCCAATTCTAAAACTGATAATGAAAGCCAATTAAGATCTTTAAACTAAATTTGTTGTAATGTTGTCTT
GTCAGGAAGCGGAGAGCTAAAACGACAACCGTGGGTCAGCGGAGGCCGGCAACTTCATTTCATGACCTCTGGCCTCCAAAGCAGCTCTGCAAAGTGGTCAATGCTCCTCTCGTTGTGTAGATGAAGATACTGAGGGCCAGGGAGGCTGTGGACTGCCTGATGTCACACGACTGGTGGGGCGGCGGGCGGGTCTGTCCCCAGGCGATTGTCCTCGAGGCACACGGCGGGGCAGAGCTTGGAAGCGGCCGAGGTGGGGGTCCCTGGGTGTGGATGTAGTGACCCCGGAGCCACGTGGAGCCACCTTCAGACCCAGAGCTGAAGCAGGAGGGTGACCGGTAGAGCAAGGCCGTGC
TCTCCTCCCCCATGGAGGGGAGGGGGCCTGCACGGCTTCATTGGGCTGAAAGAGGAGCCTGGAAGATTATCTTGCGTGTTTATGTGGTTGACTCCCTCCTGACTCCCTCCTGACTCAGGCTGGCTGAGGCCTTGGGAAGCCGAGGCAGGCGGATCACTTGAGGTCAGGAGTTTGAGACCAGCCTGGCTAACATGGTGAAATCCCGTATCTACTAAAAAAAAAACAAAAAAACAAAAATTAGCTGGGTGTGGTGGTGCGCACCTGTAGTCCAGCTACTCGGGAAGGCTGAGGCAGGAGAATCTCTTGAACC
GAGGAGAAACTGCTCAGTGTTCATGAAGGGGACCCGGGTAGAAACCCACCTGCGGCCGGGCTGTGGGGACGGATTCATGTCTGGCTGGGATGGGTATTGGGGGTGGAAGGCGAAGACAACGGAATGACCCTGCAGACCCCGTGCTTGGGATGGGACTACCACTTGACAAAGCAGGGGAACGGCCAGACTCACTCCAACTCCTCCAAACTCCAATTTACGGGCGAGAAACGTTTGGGAACCCCCAAGACCCTGTAGAGCCAAAGCAGACAGGCAAGGCTACAATGGCAACAGTTTAGTAG
TACTCTAAATCTTGATGATTACATTTTGCAGTAATTGCCACCTTCAAAAGACATTAACAGACAGTATTTTTCGTGATTTGCACAGGAATGCAGTAAGCCAGGCTGCTTTCTGCTGTTTGTAATAAGATTAGGGTGCATGTCCCCCAACAGCTGACACTAAACTTCTAGCACTAAAATTTGCTTCCATTACTTAAAAACGACAACAAAAAACGAAATATATGCTCTATAAAAAAGTAGGTCTGTAGAGTTAGAAAAATACCAGATGTCTATAATTGAAGCTG
GAGACAGAGTTTCACCATGTTGACCAGGCTGGTCTCGAACTCCTGGCCTCAAGTGATCTGCCCGCCTCTGCCTCCCAAAGTGCTGGGATTACAGGCGTGAGCCACCGTGCCCGGCCTCAACTGGATTTTTATTAAGAACTGGGTGGGGACATTTCTCTAGTTTTTATGTGCAAGTAGCCCCAGCTCTCTGGGCTCCGATTTCCCAACTGTAGATTGGGGTTGACAGTGGTCGTGTAGTTAATATTTTCTAAGTCCTCCCTATGCAGCACATGGCACAGGGTTCCCTAGGTGGGTGCTATTATTTCCCTCAATT
CTCACTTTCCTTGAAAGGGTGGGAAAGGTGGCCCTGACCCCCTTTCCAGCTCTGCGCACCTGAAGACTCTCAGGACCCCCACCCCAGGGCCGTGGCTTCATTTGCTTCATTCAGAAACACATTGCAAAATGGAAAATCAAGGGTTAGGGTAAAGAAAGAAAGTAGCCAGAAAGAGCCCCCAGGCCCTCCCAAGGCGACGTGGCCAACACAGAGTTCCCAGGCCAGCCCCTGCCCTGGACGAGCGGCCTCCTGGGGCCACTGGGCCACCTGGAGCAGCTCCCAGAGCTAACAGCACAAGACAGCATAGCCACATTCTCTGGGGAGGGGTTGGGGGACCTGGAGGCCCCCCATGGGGTCTTGGGGATCAACGACGCGGCCACTCAGCTGCC
GTGTGTTTTTGTGTGCTTGCAGATGCACCTGGGAGATGCAGATCCATTTTGGGTGAATGGTGGAGGCTGTGTAGTCAGTAGGCAAAAAGCTAATACGTTCCTGTTTGTCCAGAGCCTCAGTGACTTCTTAAGCACCTGAGAGTCTGCAGTCTTACCGGAAACATTCCCGAGATTAGGTCAAATTCATATCTGATAGTCAAATTTGGAAAGGCCACCATTCTCCTTCAGAAGCAAATGATTTCACCAGCTCCATCTTCCAGCCGGAAACATTCCCGAGATTAGGTCAAATTCATATCT
TGCAGGAATCATGCAGGGGTCTTGGCAGAACGCAATCGCATAGTCTTGGGTAGAGCCAGAGAATCTACATGTCTAGAAAGCTTCCAAGTGATGAGAAAGCTGCTGGTGGTCAGGGGCCTCACTTTGAGTAGCAAGGCTCTCATCTGGAGTATATTACACCTGCATCTTAGACCCTGGCAGCTCTGATTAGTAATACTCTTCTCCCCTACTGAAGACAAAGCTAGTAGTGTCAGGCCCTGGCTCTCTGCATGGAGGGGACAGGGCAGCGTTCTG
GCTACAGCTGTTTTTTCCAACTCCGGGGTTACTGGTGGCACCACAGCCAGGGAATGAAGAGCTTGTGATTTTTACACTGTTGCAGAACCAAGAGAACCATAGTTTATATTCCACAATGCAAAGAGTTGGTTTCATGTACTTTTGACTGGTCTGAAAAGTATAAAAATATTTTTTGCTCCTCCAGGAAGCTGAGAGGACATAAGTCCCCTGGACCACCCACAGAATTCACTTTCCTATGGCTGTGTATGTTTGCTTTGTCCCTGAGGCCAAGCT
GGAAAGTGGATAGTGGAGACAAGGGGCCGAGATTGAACAGAGGGCAATTTCTCTTCTTCCTCTTTGGGTTTCAGCCTACAACCCTGTATTCCTAGGGTCACTCAGAGTTTTAAAATCAGGGTCTGGTGACATTCCTGGAGAAAATGGATCTGGAGCAGACCAGGCATTGTGCTTCTGGGCTTCTTGGAAGTTGCACCTGAGCGCAGTCCGTCAGTGTCGGCAGGGAGATGGATTGGCAGGAGCCAGGAGGCAGGAGGCAGGCATGATGGAGGGAGATGGCATATTTGACAGATGCTGACAGGGCTCGTTATTTGCTAGCTTTGGAATCCCCTCCCACCCACCAGGCTGCCCTTGGCCCTCCCCTCCCTGCACTCAATGCTCATTAGTGATTGCCTGTCTTTGGGGGAGAAACCCAGTGGGCCAAGCTCCG
CACTTTTCCCTGTGCTTCATAGGACAGATCTTCTGAAGACAATGCAAAGGGATGGAATTCATCCATGCATGCTACATTTTTTGAGTACTCCCACTGAACACAAATGTGAAATTTCAGCCAGAAAAATCCTGACTTAAAAGAATTTAACTCAGATGAAGACCCCAGGAATTGCACAGCAGAGGGGGCAGCCCTGCCTCTGCCTCCCATAGAAGGAACCACTCGGGGTGTCCAGGTGCTGGATGGACAGGGCTATTGCTGACGTCACGTGTCCCCCCACACCAACTCTACCACAGAGTCTGAGATCTCTGCAGGAGA
TGGGATGGGGACAATCATAGGCTACAGGCTTCTCCAATTTCAAGAGCAGCCTCTATGGAACTCCCGGAGCAAAAAAGTCATGAGCCACCCCCACTCCAGATGGGGCTGCGTTTCACACAGCTGAAGTCAGCTCAGCTGCTGGGACTTAGCAAGTGGTCCAAGGCCTTCTGGGGACTGTCATGCTGCTGGCCCTATAGCAGCACACACACACATACATTTGGAGCTCACCCACCCTGCTAACTTCTGCCTCATTCCCAGATGCCTGCCGTCACCAGCATACTCTCAAATGAGCAGTTAGTTTGTTCCTCTGGATGTGTGTGGGTGAGCACTT
AGAACCTCCTGAATCTGGGGAGCTGGGGTTGGTGGCTTCCTGAAGTTGTAATTATTTAACTTTGTATTTTGAATAGTTTTAGACTTACAGAAAAGTTGTAAGAATAGTATAAAGAATTTCCTACATCCTTCACCCAAATTTTCCAAATGTTAACATTTTGGCACATTTGTTTATGTTCTCACTCCACACACACACTTTTTTTTCTTAATTATTTGTAAGTCGTAGACATGCCCCTTTACTGTTATATAACCTTATTCAGATTTCACCAGTTACCCCAATAGTGTCCATAATAGCAAAGAATATTAATAATATG
AGGCAAGGACAGGGGCCCAGGACACCTGGCGGCGCCGAACCCTCGGCGGGGGCGGGGCCGGGGGCTGGCTGAGGCTTTCCCGGGTCAGCGCGCCCTCCCCTCCTGCAGCTCCACGAGATGTGACTATTCCTATCTGCTGGAGAACAGCCGTCCAGGGCCACCCCACGTCCTTCAAGGGGACTCTGAGACACTCTGGGCCGGTGGGACCTTCAGCAGCATCTGGACTTTGGCTGCCTCACAGGTGGGCGGGGGGGAGTGTTACACACAGGCCAGTTCACTGACTCAGCAGAAGAGAAACAGGAATCATCAGACTG
TGTGCTGGCACTTGCTCTGCACTCCACTACTGGCCTTCCCAGCGCCACCAGCCACAGGTGCTCTCTGCCTCCCTGGCAGAGTCACTGGGTCCCGCTGATGCCTGGTTGTACCCCTTACTTGGTCTTGGTGCAGGGGCCTGGCCTCGTGTCAGGCTTGGCAACTGCTCCTGTTTCTTCCAGGCCTAGCCACTCAGTATGGCCCACTCTTTTAGGTATCTTCAGTTATGAGGATTTTCTCTCAGAAACCCCTTTATTTCTTTCTCCAAGCCTGCTTTGGGGGAAATTTCCTAGGTCATGAGAGAGGGCCAGGCAGGATG
ACAGCGGGCCCGAAGCGGATCAGCCTTGTGGGGTACGCATGCTAATGTAGGCGTGGAGTCCCCCAGGGGGACGCCAGCAGTTCCAGCTGGGATCCAGGTTTCGCTAGGGGAGAGCCTCTGGCTATGGGAAAGGGGTCTCCGAGTTGATGTGAAGGCCCAGGTCGAGGTGTACACTGGGGGCGGGGAAGTGGAGGTGACCACACGAGCGCCCCATCACTGAGCGCCGCCGCGAAATCTGCGCTCTTTGGGTCACTTGGAGCGCGGCCAGTTTGGCAGATTTGTTTTTTTCCCGGAACAACCCGCGGCGGCTCG
CCCCAGAAGTTTATATGCCATACTGCTTTTGGAACTGGCTGTAAATATCATAGTTAATTTGCAATTTAATATTTAACATTATAACTTTACCGAAAGAACGAGAGCCAGAAAACTCATCTTCACCAATGCATGTTACAAACACACTCGCTGTATAATTTACTACTGCCTTGTGCTTCAGAGTAATCCAAGTTTATGATTACCAAGAACAACCTCCCCGCTAGGTTACTAAATGACATAAATTCACTGGCTTGATGGGAGCTAAGCTATGATGCAAAGGCAAAAGGATGATACAGTGGAC
AGGAGGCATGGGGTAGGTGTTGCAGGATCTAAAAGGCCTCCCAGGGGCAACAGAGAGCCTGGCCAGGGGCTGTGCCTTTCTCTGCTTGCCCCCACAGCACCCCCAAAGCTTGAGGCTTGATCAGATATCCCTGAGGTCTCCTGGCAGGGACCTTCCTAGTCCTCACTGGCCCCCAGTGTCCCTCTGCCATGTGGCCGCCTCTCCGGGATGACAGGGGGAGGGGCCACACTCCTGCTGGGGCTGGAGATGTTGGGGTCTGGAGTGGGTGTGGGCCTGCCCTGGGGCTGCTCTGGGCATCTGGTTGACACAGAGCCAGGTGCCTGTGCGC
GCTCAAGTTAAAGGAATACCACCCTGAAGATGCATTTGTATTTCCCTTGGAGAGAAGAGAAATGTTATTGTCAAGATGGCAGGAAAAAAACTGCCTTAAGCCTGTGTGGTAACCAAAGTTCCCAAAAGAATCAATCAAGAATGTCATCAGAAAATGACTATAAGATAGTCGGCATGGTAACTGGGATATTGAGGCAGTTCTTCGTTATCTGTGTTCATATTCATTTAGAACTCAGGAATCATCGTCCCCAGCAAGCAGGGGGAAATGCTAATTAATAAAATGCTGTCCA
TAGGTATTACTCTAATCCACACCATTTTTTGGTATCACTTACTGGCCATTTTAAAAAATAAGTTCGAAATTCCATTTGCCCAAGTAGCAACATTATATTTCAGGATTAGAAGGTGAGGGGGAGGGAGGGGGACGAAAAAAATGGTCGCTGCTTTATTAAGAGTACTAATGCAGTAACTTCACTCTTTTCAGCTGAATTTTACCAATTTTCTGCTTGCTGTCTAATCATCTTATTGGGAATTTTAAAAACACAGAAAAGGTTTAAATTGTTCTATCCACCAACTGTTTCTAA
TTTCTTTAAAAATTTATTTTAGTGCCCTCTTTTGCTCTGAACCTTATATATCAGGCCTATTATATGTTTTAGCTTCCTTCGAAAGCCTGAAGTATCTGTCATTCACAAGTTCTAACTGGGAATGCCATTTTAATAAAGCTAGGCTAACACTTTCACCTGTGTTGGTTTTGTGCTGTCATAACCTGAACTTTGGAACTGACATAAATTTACCTTTTGTTGGAGAAACGAATAGTATTGCATTTTCCAAATGATTTAACATTTGGAAATGTTAAATCACTGAAAAT
ACCTAGTGTATTGCTTTGAAAAAAAATTCACAGGCAAATTAAAATTTCTTGGCTGGGCACAGTGGCTCATGCCTGCAATTCCAACACTTTGCCTAACCAAGCTGCACTTGGGGAGGCAGAGGTGGAAGGACTGCCTGAGGCCAGGAGTTTGGGACCAGCCTGGGCAACACAGTGGGACCTCATCTCCACAAAAAATAAAAATAAAAATTAGCACATCCTGTGTTCCTAGCTACTCAGGAGGCTGAGGCAGGAGGTGTT
CTTTGTAATAAAGCTGTGATTTTATAAGCACAGTATCGTGCTTTCAGTGAGCTTTGAGTCATTCCAGCAAATTATCAAAACTGGGGAAGCAGTGGGGATGCTCAAATTTGTAGCTGGCTGGTCAGAAGTGCAGGTGGTCTGGGTGCCCAACTTGCAGCTGGTACTGAAACAGAGGCAGTTTTGTGGAGGACTGAGCCCGAAAACTAAAGTCTGCTGCCAACCCTAGGGGGGTTAGTGTCAGAACTGAATTGCGGTTACTCCTGTTGGTATTCCTCCAGGTGGGATGGAAATGGAGCACATGTACACAGCAGCATACTCGCAT
GAGTAGCTGGGACTACAGGCGCGCGCCACCACACCCGGCTAATTTTTTTTGTATTTTAGTAGAGACAGGGTTTCACCATGTTGGCCAGGATGCTCTCGATCTCCTGACCTCGTGATCCGCCCGCCTTGGCCTCCCAAAGTGCTGAGATTACAGGCGTGAGCCACCGCGCCCGGCCCGCTGGTCCCATTCTTTCTCCATACCTATGCCCGCTTGTCTCTTGTACAGTTCACATGCTGTACAGTTTGCATCTGCAGTGATGAGTATTGTGTCTGTCCTTTCT
CCATGGAGGAGTAGCAGCAGCAGTGGGTGCTTATACACGGCGGCTCCTTCTCTCAAATCTCAGGACCGCTGTGAGGTCTGGGAAACCCACACCCCCACTGGGAGAACATTAGCTAATAGGAAGCATCAGGAACTTGTCTTCTTTTTAGAGACAGGGTCTCACTCTGTTGCTCAGGTTGGAGTACAGCAGCACAATCATAGCTCACTGCAGCTTCGACCTCCTGGGCTCAAGCCATCCTCCCACCTCAGCCTCCTGAGCAGCTGGGACTACAGATGTGCCACCCTGCCCAGAGGAAGTTTTAAACTTGACCACTAT
CGAGCCCGGCGCCATCTTGAGTGTGGCGTTTTGATGCTCCCCTTTCTCGGGGCTCCGCATGGTTCTCTAAATGGTCCCCCAAATTTCAGGTAGTCCCCAAAGATTAGCCCAACTGGCTCCAGAGACGATGATTTTTCCCGAGGAACTCTGTAATGTTCATGTGCCCATCGCAGTCCAGCAGTGGGGTGGGAGAAGGGTAGACTCGATGGCCCGGCAGGCCCCTGGAGGAGGCTGCCCTGAGGCTGTCGCGACGGCAGTGACCGCTCGGGACAGACCCTAACTAGAAACCTAGAATGAGGGGACCGCTATGCCGTGCGGGGCCCGCGGGCTGTCCCACTCGAGGGCTGGAGCCGGCATCGCGCATCGAGTCCGCTTGATACATGAATCCGTGTGTGCTTGGGA
ATACAGCCTCGAGAGGACAGAGCCTCAGACTCTGAAGGCCACAGCAGTGATAGCACACCTGTGTCTGAGGAGTGCGTTCTGAGAGGAGACCCGGCCCCTCGTCCTTGTCCATCCATGTGGCTTCTGCAAAGCACCCTTGTCTTGCAGAGCCAGCGAGCCTGGCGTTGTGACCTGGGCTAACTTGGTACCTTTTCTCTTTTTAGAGGCAGAATCCTTTCTTGAGAACAGCATCTTTCAACTCTTGACCTGCTCCCCCTTCCCGGTTCCCACTTTTTGCCTGGCAGGCTGGGAGGGACCCCCTCTCCTGTGCA
AAAGAAAAATTACTTTTCCTGTTGAGATGTGTAAATATTATGTAGATATTCTAACTCAATCTCTATGATGGATGGCGCTCAATTTTAAACATATTTCAGTAATGCCTTAATTTAATAGAATGGGAGATACACAAGATGTTGAAGGATCAAGGTGAGAATAAATTTTCTTGCACAGATGGTTTAGTCTTGTTCTAAAAATCCATGGGATTCTTATACTTTCCTCTCCATGAAAAAAAAAAAAGGCTTTGCTTTCTTTCCTTTAAAAAGATGTTTTGAGTAACCACTTTGTTAAATTCTGTATATC
TTGCCCATTGCACAGGACTAACTCCTACACCCCTTTCACATCTCAGCTTGGAGGTCACTTTGTCAAAATTCAAAACTTTTACACTTCAAAAGACACCATCAAGACAATTAAAAGAAAAGCAATAGGCCAGGGGGAAACTATTTGCAAAGCAGAGCTCTGATAAAGGACGTGCATTTGAGCATAAAGATGACCAAAGGGGCCCTGAAGGAGGGTGCTGCCAGCAAGGGAGTTCCTGGGTCTGTAAGTCTTGTGGTCTCTCCACCGCGTGTGTTCTTTTGCAGCAGCCCCGT
CTCTTTCTTCCTGGGCCGGCCTCGCTGCTTAGGCCCCAGCAAAATCCAGGTCGCCTCCCCGAGGTCATCTTTGTCCCCCGTGTCTGAACTGGGAGCACAGTTATAAAACCAGTCATGTTGTTCTGAGAGTGGCGTCTCTCTTCCAGTAGCTTCGATAACTCCACAAATGTATTTAACATAATTTTCAAAACATTTTTTCTTATAAGCATGTATCATAATTTAGTTTTCCGGCAATTATCCATTCACTGTCTAAATCCCCCACCACACTGTGAGTCCTGGGGATGCAGGGACCTCCCTGTCACTGTCATTGTTGTGTCTCCAGAATCTGCCTAGCACAGTGCCTCCCACACAGTAGGTGCTCAATAA
TGACCCTACCGTCCTTTGTTTTTTCTTAACAAAGCAAAGCTGCGAAAGTTTATTAAGCACAGTATTACACTCTTGGATGGGGAGAGCAGACAGACCTCTCTGGGAGATGAGATCAGCCCCTACTCTCCTCTTGGATTTGGATTTTGTCTTCCTTCCTGGCTCAGTTTGAGCTTGAATTCTGCAATGTGCTTCACATGACGTGGGGGATGAGTGATACCGTGAGAGAACACTGGGCTGGGAGCTGGTAGTTCTGTACTTGGGTGACTTTGGGCAGATGTTTGACCTCTTACAGCC
AGTGGTGCCCTGAAATTCCAGCCTCAGTCAGATCATTGTCTGATTTACGGCTTTGAAAGGTAGAGACTGTTGGATGAATTCCCAAAGCAACATGGGGAACCTGTATGAGAGAAGCAGGTGGAGTCTGTTTACAAAAAATTACTGGGTGCCATTTTCCCATGCCTGGGGTAATCCCAAGTCATGGGAGATGGTGGGGGAATGGCAAAGAGCCAAGGAAAACCCAAACAATCACACAAACAAAGTAGAACTTGGAAAGGGTCAGTGTGATCCTGTGGTCAGTTTTGGGGCAAAAACCTT
GGAAGATACCACCCGTCATGCGCTCACATGTGTCCTTTTCAGCACGAGTAGCACAGTACTGAGCACTAAGCATTTGGTGGTTCTTTATATTTAGACCACCAAATCGTGGGAAATGACTGTAACACGGAAAGAGCCTTTCTAATGGCATTGCACCATACAAATGTTCAGTGTGATTATTATAATCTCCACCAACAGAGTTGCTGTGTAATGCTGAAATGATTGTAGAACATTCCTATAGAAAAACCCTCTTACCTCGGAGCCTCTTTTCACCCCTCCTCCATCCCTGGCAGGCT
CAAGTCCTAGACTCAAGCGATCCTCCCACCTCAGCCTCCCCCAAGAGCAGCTTGGACCACAGGCCTGTTCCAACACACCCAGCCCCTCCTCCTGAGTCTGCTCCTCCTGGCTTGTCGGGCACCTTCTCACAGGCCTGCTGTCTCCTTGAGGCTGAATCCTGAGAGCACAGATCCTGTGTTCACATCCTCGCAGCTTCACCTGCCCAGATGACAGACACTCAGAGCAATTGCTATGACCAGAAGGGGACAGTCAGCTCCTATTTGAATCAAATGTTGAACTTTTGGCAAGAGATGTGGGGCAGACC
CCTGAGTAGGGGAAGTGAGATTAGATAGAGTGCTGTCCATTTCTATGTGGCCCCTAAATTCTTGAATTAGGAAAGCAAGGGATTCAAGCTCTAACTCAAAAATGTATCCCATTGTCTTCCGTCCCTGAATGCATATGGGGAGGGTTAAGAAAGCAAAGCTGGTCTATACCAAACTTTCCAGGGCTCCTTCCCTCCTTCCATTCCCACCCCCACTTTCCTCCCTGCTCCCCAGGGCCTGATCCAACCTGCCCGAGTAAATAGCCAAGGCCCCAATCCAGGTCAGCATCTTCTATCAACTGCTTTTAGGTGGGGAAGCT
CTAATACCTTTGAGATGAAGCAAACAGATGTAGACAATGGTTATCCTTTAAAAAATTATAGAACTTCACATATATAAAGCATGTGGATGTATGAGTAATAGCTCCTCCTGTATTGATTGACCACTCCTTCTGTAGGAGAAATGTCATTATTTCAAACCCTGATTCAATCAGATTATATCAGGGTTTCTTCAAAAGTGGTATAGAGTCAAGCTGCCCCAGAATTATAAGAATCTCCCGGCAGGTACTTGTTAAAGGTTTTAATGTTTCAGCCTATGGAAATAGAGTGTCCAAGGATGAGAC
AAGCTTTTGATACTGAATCAAACAAGTGTGAAGTTACCGAATCTCTCTGTTACACAGAGTGGAGCCTTTCAGGCTGGCATGGAGAGCTTAAGGGGCAACTGAAGGAGACACACTGGCCAAGCGCGGAGTTCTGCTTACTTCAGTCCTGCTGAGATACTCTCTCAGTCCGCTCGCACCGAAGGAAGCTGCCTTGGGATCAGAGCAGACATAAAGCTAGAAAAATTTCAAGGTGAGTAAAAACCTGTAAAGATCTGATCAAATCTGACTGGTAGAAATGCCTTTTTCTTGATATAAACCGCTTAATTAAGCCTTTT
CTGAACTCACCAAATTCAAAACTTAGGTCAGCTTGGGAACTTGGCAAATTGGGGAAGGGGCAAGTAGACCTTCACTCCTCCACACACATTGCAAAGCCTTTGGAGTTCTGGCCCCTGGACTGTTCCAGTCACCCTTCCCCTTTCCTCCAGCTACTCTGAACTTTCAGCTTTTTCAAGGACCAACAGCTCTCACTCCATGCCTTAAGGAGCACAGGGTTCCTCTTATGGAATACTTTCTCCTCCTGTCCATTACTGTTCCTGGCTAACTCCTCCTCAGCTCTCAGGTTT
TGCCTCAGCCTCCCGAGTAGCTGGGATTACAGGCGCATGCCACCATGCCCGGCTAATTTTTGAATTTTTAGCAGAGATGGGGTTTCACCATGTTAGCCATGGCTGATCTCAAACTCCTGACCTCAAGTGATCTGCCCACCTCGGCCCTCAAAGTGCCGGGATTACAAGCGTCAGCCACCGCACCCAGCCATGTGTCAATTTTCTTAAGTTAATTGATTGATTCATAATCAAGAAAAGTCTTCAAATGGTTATTGTTGGCTGTTCCTTTCTTTTCCCTGTAGTATTCTTTTGCTGTTTTTGAACTTGTTTTGTCTGCCAAGGGAGCAGGTATCTTTAGTGGACAAGGGGTACCAGTCATAAAAGATTAAGAGACAATTATGG
TATTTTCAGTTTTTAGTAATGTTAAACCCCTTTGGAGAAGATAAATATTAAGAACTTAATGTCTGTGCATTTCATGCCATTTTCGCCAGTGAATATATCCTGAGACTTATTGGTGAGCTAATCTGAGATATTTAACAACCCCTGATGGGGTTTCTGGGGATGGAGGTAGAGAAGGACCAGGTGGGATCCTGTTCTATTCCCCTCCCACCTAATCAGACTGGCCGGGAGCTGGGCTGTCCTGGACCCACCAGTTTTCAGAGCTTGAGGTTCTCGCATCATCAGGCCGGGAGTCTAGAGGTTACTACCCACACTTTCAAAT
ACTGGACAGGGGCCCTTCCCTATTTGGTAGCTGAGGTGGAGACAGAGAGGGGACAGCTTACGTCATTATTTCTTCTATGCATTTCTCGGAAAGATCAAAGACTTTAATACTTTCACTAATTCTGCTACCGCTGTCTAGAAGGCCAGGCTAGGTGCACAGAGTGGAACATGAAAATGAACAAGGAGCGTGACCACTGAAGCACAGCATCACAGGGAGACGTTTAGGCCTCCAGATGGCTGTGGGCATGGCTGCGGGTGGGCCTGACAAAGATCTTCCACAAGAG
ACGTTCTATACAATTCTAAGTTAATCTTAAAAACTCCTTTGTGATTCCTCTCCCATTAAAGACTTTAAATATCTTTATTCTCTTTTAATAGAGCAATTCATCAATGTATTCCTCTCAAAGGTAAGTAATATAGAAATATTAGATGGGGGCGATGGGTGACATGTTACATAAAAAGGAAGGCTCCATCAGAATGAATACGCTAATTAATACCGTACCTGGCACTTAGTAGGTACTTAATAAATGGATATTATATTACTTGATTGATCGAAATTCCCTAACATTTATAAAATAAAGCTTTTCAATATCATGTC
ATAAGGTCATTAGGGCAGGTCCCAATTCAATATGATTTTTTCCTTATAAAAAGGAGAAATTTGGACACAGAGACAGGCACACAAGGAAAATACTACGGGAAGACTGGAGTTATGCTACTAGAAGCCAAGGAACCACCAAAAGCTAGGAGAGGGGCTTGGAGCTCATCCTTCCCTGGAGCCTTGAGGAGGCACATGGCCCTGCTGACATCTTGAGGTCAGAATCTTAGAACTACTTTCCAGAAAGTTCTAGCCTCTAGAACTGAGACAATAAATGTCTGTTGTTT
CACCTTCAACAACCAGCCCCTCTGCTCCGAGAACTTCCTCATTGCTGCCGTGGAGGCCTGGGGCTTCCAGGACCCTGACACCCAGTGACGGCCTGTGCCACGGTGACTGAGCCGTGGTGGGGCGGTGGGCCGAGGCTGGGCTGCCGCCTCGGGCAGCAGAGAGCAGATGAAACCCCCATGTGGTAGGCAGGGTTGGGGGACGGCAGGACCCCATGGCCAAGCCTGGCGTTGCCTGGACCTGCTGCTGCCTCTACCTGGGGTTTGGGCTGGGCTTCCCCAGTCCACCTGCATCTGGGTCAGAGCTGGAGGGCCTGCTGTGCCCCCAGCCCCACCCAGA
ATTCTCACTTCCTAGCACATGGCGCTCTGGGACGCAGACAGATTAAGTGACTTATCCACCCTCTGGGTCACAGGGCACCAGGATTTGAATATGATCTGTCTGCAAAGTCCACGCTTTTTTTGTGTGTTTTTGAAAATCACTTTATTGAGGAATGACACGTAAAAAGCAGTATGCTTTTCAACCATCACATATGCCAGCTCCCAGGTGGGCTGCTGTGGGAGCAGGGAAGGGTGCAGGGAGGAGAGCCCACTTCTCTTTCCCTGTGATTATTTTTCCTGCACGGGGTTGTATGGCCAAAAAGTGCGCAAATAG
AGCGAAGCTTATCCATGGTATTTTCTTATCTTTCTCTCTTTTAGAGGGTGTGTGTGTGTGTGTGTGTGTGCGTGTGTGTGTGTATGTGCCTACACACCCTGTCAGGACTGCCTCAATGCCTCAACCGGCTTTAAAGGCTGAATCAGAAATCCTGAAATTCAGATAATGGGACTTCCAGAATAAATACTGCACAAAGGTCCTATTCCCTTCAATCATCGATATCATCTTCCCCAAATAGCAGCTCTGTATTTGATTTTTAAAAGAATTCCCCTGTAAT
TGAGGCGTTTGCTGGAGGGAGCTTTCCATCATTCGGCCGCGAGAGGAAACGTGGGGAGGCGCCCTCCCCTGCCCCCACCGCCTGCCTTCCTGCCTCCCTCCACCTCCGCTCCCCGACCCCGACCGTGCTTCCCAGACCCTTTGTTCTCGAGGTTGGGAACGGCTGGGTGGGGGTTCCCCGGGGAAGAGGTCCCCCGCGCCGCTCGGAGGGGAAGGGACTGTCGCCTGCCCCGCACCCCAGCCCTCCCCAGTGCCGTCCCCCTTTCCCCCGGCCCCTTCCATCGCGTCCACGCGCTTCCGTTCTCACTCGGACTCCCCCAACTCCCGAGCTCCGGCTCCCCAGC
GTGCTGTGCTGGAACTGGCTTGTATCAGCTTAGTGAGAATTGACTCTTGCATTTTCAGGAATCTTGAGAGCTGGTTGGTAAACTTGGTCATTAAATATTAAATTATAGCTGGGCACGGTGGCTCACACCTGTAATCCCAGCAATTTGGGACGCCCAGGTGGGAGAATCGCTTAAGCCCAGTGCGAGACCATCCTAAGCAACATAGGGAGACCCTTGTCTCTACAAAAAAATCAAAAAATTAGCCAGGCATGGTGGTGTGCACCTCTAGTCCCGGCTACTCAGAAGGCTGAGATGGGAGCATCACTTGAG
CACCATTTTTTGAACATTAATTCTGATTTTTAAAAAAATTTGCATTCAAGTATTATTTCTCTTGCTTACTGAGTTTTGGTATCCCCTTAAATTTTGTGCCCCAGGTGAATGCCTCACTCATCTCACTAGTCCCTGCCCTGCCTCAGAGGTACACACTTTGGAGAATTTCCCAGGGGTTATACAAACAATGATCGTTTTAAGTGACTCAGTTTCTATTACTCTTTTCTTTTGTATTACTCCTTACTAGAATTGAGCTACCTTGGTGCAGGCCTGGGGAACAGGCTTTCTTTCCCACCTCCTGTTTTGCAATCTCCCTTTTCCATTTTACAAAAGAAAGGCCAGCTCTTCACCCTTCCTGCTCTTACCATGGGGTGTGGC
CGAGCTTTCGTATTTATTTTGTTTTCTTTAGGTATGATAGTCTAGATAAAATTTCTTTGATTTCAGACAAAAATGAAATTAGAAATTCAAACCTAGTTATAATGTTTTAATGTATGCACTAAACTAGGGCATGCATTTCATAATAAAAGTATCTAACCCCAATTACAGAGCTTTCCTTCACATTCATTGTAAGTACCATAAAATTAATGGCGTACACACAAGCTGATATTTATACAAATATAAAGAGAACTATTGAAGAAGGAAAATGTATTCAACTATGTTATAAAAGAAACAGCACCTTTTGAGTTA
ATTACCATTAACTCCTCAGTCCCATGAAGTTCACTGAGCGCCTGTCTCCCGGTTACAGGAAAACTCTGTGACAGGGACCACGTCTGTCCTGCTCTCTGTGGAATCCCAGGGCCCAGCCCAGTGCCTGACACGGAACAGATGCTCCATAAATACTGGTTAAATGTGTGGGAGATCTCTAAAAAGAAGCATATCACCTCCGTGTGGCCCCCAGCAGTCAGAGTCTGTTCCATGTGGACACAGGGGCACTGGCACCAGCATGGGAGGAGGCCAGCAAGTGCCCGCGGCTGCCCCAGGAATGAGGCCTCAACCCCCAGAGCTTCAGAAGGGAGGACAGAGGCCTGCAGGGAATAGATCCTCCGGCCTGACCCTGCAGCCTAATCCAGAGTTCAGGGTCAGCTCACACCACGTCGACCCTGGTCAGCATCCCTAGGGCAGTTCCAGACAAGGCCGGAGGTCTCCTCTTGCCCTCCAGGGGGTGACATTGCACACAGACATCACTCAGGAAACGGATTCCCCTGGACAGGAACCTGGCTTTG
GCTGCACTCCAGCCTGGGTGACAGAGTGAGAGTCCGCCTCAAAAAACAAAAAGGCTGGGTGCAGTGGCTCACACCTGTAATCCCAGTGCTTTGGGAGGCCAAGGCAGGCGGATCACCTGAGGTCAGGAGTTCAAGACCAGCCTGGCCAACATGGGGAAATCCCATCTCTACTAAAAATACAAAAAATTTAGCTGGGTGTAGTGGTGCACACCTGTAATCCCAGCTACTAGGGAGGATGAGGCAGAAGAATCACTTGAACCTGGGAGGTGGGAGGCGGAGGAGGAGCCGAGATCGTGCCACTTGCCTAGGCGAGTGAGACTCATCTCAAAAACAAACA
CAAGGCAGAGACACAGCCATGGGGCATCCCATGGCCAGGCTGTGCATCTCCACAGGGGCCCAGAACCACAGCAGGAGTCCTCGACGCAGGCACACACTGAGGATGGCATGGGCCTCCTCTGCACTGTGTTTGGGGAGGGTCTTCCACAGGCACTTGACCTTAACCCCTCCTTTACCACCCGTGCCTTTGGTCTGCAGAGTCAGATCGTAAGTAGCAGCCGGGACACCGGAGTTGGGCTTGGACGGCGGTGGAGCTGGTCCTGCTCTGTGCCTGTTCAGAGCTGTCCTTTTGTGTCCCCCAGTATTGGGTTGGAACAGAGTCCCCAAATGTGGAACATACTGTTCCAGCTCCCAG
CGGGACCACGTGGAGGTAATTAGTTCATGGAGGCAGTTTCCTCCATGCTGTTCTCATGATAATTAGTGAGTCTCATGAGATCTGATGGTTTTATAAGTGCCTGGCATTTTCCCTACTTGCTCTTCTCCTTCCTGCTACCCTGTAAAGAGGTGCCTTCTGCCATGATTGTAGGTTTCCTGAGGCCTCTCCAGCCATGTGGAACTATGAGTCAATTAAACTTCTTTCCTTTATAAGTTACCCAGTCTTGGGCAGTTCTTCATAGCAGTATGAGAATGAACTAATACAGTCAGTATACTTAG
TGAAATCGCCCCTTCCCCATTCTTCTTAAAGATCTAAAATGCAGAGCACCTGATTTTAAAGTTCAGAAGAAAATGTCTCCCCTCCGCAATGAGAACTTGACATTTCTGTCACTGAATCTTAGACTAGAAAGGGGCCTTGGAGATCAGCCAGTCCTCACTATTCATTCAGCAGATGAGAAACTGGAGTCCCGAGAAGGAAAGTGATGGATCCAAAGAGAGGCAGGGCGTTAGCAGCAGGGCTGGGCCGCAGGCTGGGCCTTCCAACTTCCAGCAGAGTGTTCTTTCCACCACAC
CAAGGCGGAGAGAGAGAGGACAGCTTACATCATTATTTCTTCTATGCTCTTTTAAGAAAGATCAAAGACTTTAATACTTTAATACTTTCACTAATTTTGCTACTGCTATCTAGAGGGCAGAGCCAGCTGTACAGAGTGGAACATGAAAGTGAAACAGGAGTGTGACCGCTGAAGCACAGCATCACAGGGAGACGGTTAGGCCCCTGGATAACTGCGGGCGGGCCTGACATCAGTCAGGCCCTCCACAAGAGGTGGTGGAGCAGTCTTCTCTAAACTC
TAATTCAAGTCTAGTTTTGTAGTAGTTCTCCCTCAACACCAAAGCTTACAGATTTTTAAATAAAAAGGTCCTCCTTGGCTCACAGAGAATCATCCAACAACATTCCTTGCTCTGCTTTTTTTTTTCTTTTTCTTTTTTCTTGGTGTTTCACTTTTTCCACTCTTTTCAATTGCTTGAAAAACTCTTAAGCACACCAAAACAAACATCTGGGTCACAGCTTGCTTTAATGATGTGCTTTTGAAACGGTGGTTTTAATCCTGGATGCATTTTTGGTTGTTTTCC
CCAGAGAAAGAAACTTGGTAGAGGAGAGGAGGAAGGAGATGCAACCTTCCAGGAAGCAGAAATGTTCAAGGACTCTCAAAGGAAACTCCAGAAAACAAGGAGAGGCAGGAATTGCCTTATGATCGCTTCTAGCTCTATGTCTCACCTTTGAAATAAAGCATCTTCCTGGTCCCAGTGCAGAGACAGGTCCTGGGGGGAAGCAGGAGAGGAGAGAATCAGCTCCTGTTCTCCTGTCTGCCTCAACTTCCCCAGGCCTACCCAGCCCACCTGGGCTAGGACGGAGGTGCTGGCAGCC
GCGCCCGCTCGGTGGCCTCCCAGTCACCCAGGTCCACGCACACGGGTTCTATCCCCGGGCACTGTGTGTATCAGGGGGCAGTTACCAGAGGCTCTGTGCCCAGCAAGCGGCACAGCTGGGGACTGGGGCTGGTGACCTTTCAGCCGGACAAGTAAAGGAGTTAGGAGTTCCGAAGGTGTCGGGACTGTGGGGCCAGCAGCCGGGCGCTACCTCCGGCCGGTTCACTTCCTCCCTGCGCCCGAGCGACTCCTGCCCGGGGCCTGCTTCGCAGCCATTTCGGCCTCTTTCTGAGCCCGGGGGCCCCGGCG
CTGAGTTCTCCATAAGTTAAGGCCACCAACAACTAAAATTATCTTCTCCAATATCCATTGATTCTATTTAACATTTATCTTTCTGAGTTTTCTTTTACTATAGCGGTTTCCCTTCAACTCCCTCCCTTGCCTTACCCATAAGGCTGCGTGGTCAGAATTCCTATTTTATGGTATGCTATGTTCTGAGACTGGCAGCTCATGAAACCAGGCAGCTGTAAGAAATGACAAATTTCAACAGTACAGCTATAGAGAAGGCAGCTCGGTCAAGGATGTTAAATGGTCAGATGGAA
GACCGTCCTGTCCAAGGCTCTGTTTATAACCCTTGCGTTGTCCCAAAGGTTGTGTGGTCCATGGAATAGCTGGGACCCTGCCCGTGGAGGGGAGGGGCAAGGCGTTTGAAGACATCTGGTTTTCATCAAAGGCCCCACCCTCCTTGCTCCATGGCCCCCCTCGCCCCCACCCACCCCCAATCCCAGCCCAGAACGGTGGCAGTCATTCTGCCCAGCAGTGGGGCGCTGGGAGTTGGTGGCTGGGTGGGGCGACGAGGTGGCGTCTGCTGCAGGCTGGCTCTCTGACGAGGGGCACGGGGATT
AAAACTAAACAATGCTAACTGTACTAATGAGTACACCAGTCCTACAAGAAATCCTCCAGGAAGTTCTAAATGTGGAGATGAAAAGGCGATACACTCTATTATAAAAGTACATGTAATTAGAGAACTCACAAATCTTATAAAGCATTTAGACAATTAAGAATCCAAGGCAACTTACTAACAATACTATGGCAGTAAAGAAAACTCACATATTCGTATAAACCTTGAATGTTGATGCCCTAAATTCCTCACAAAAAATATATAGTCAAATTGGATTAAAAAAAAC
TGACTCACTGGGGTTTTGTGCTCGGACTCAAAGAGCTCCATTGACAGCGGGGCTGGGGTCGGTTTCTCTCCACACAGCCTAGCCTGCTGGGAGGCACAACCAGGCAAATGTCACAGGGCCCGGCCCCTGGACTCTGGAGCCCTGCCCTGACAGCTGGGCCAGGAGTGCGGTCACAGCCCCAGCAGAAGGCCCTCACCTCACAAGGAACATGAGGCGCCTTGCCGGGCGCGCAGGCCACTCCCAGGTCACTCAGGATTCCAAGTTCTCCCCCAAGACGCCTTCAGATGCTGAGCGGCACAAGGGCCTCCCCAGGGACTGGTTGCAAAGCCTCCTG
AGGGGAAAATGGCCTTGATTATTTCAGAGAAATAGTAGGAAGTGGTGGTTTTGTGTACACACTCTGCAGTCATACTGGCTCTTCTATGTCAGCTATGTCATGTTATGCTGGTGATTTAAATTTCTCTGTGCCTCAGTTTCCTCATCTGTAAAATAATATAAAATTGCACCTGGCACATCATAGGGCTATACAAGCATTAGCTGTTATTATTATTTGCCTCTAACCCACAGTCCTATAACTCCAAAGGATTACGAGATGAAATAAACTCAATGTAGTACACGTTCATCTACACCAACTGTGAGCAAATAAAGATGAACCAATAGGTGGCTACA
TTTTCTTCATGTTTTTCTTTTTCCTTAAATGAATGCCTTGGAAAATATGAGGTTATGCATTACCGGGTAACTTTTTGCTTTTGTTTTTGTGTTGAGGCAGGGTCGCCAAAACAAAAACTTGCTCACTCTGTCGCCCAGGCTGGAGTGCGGTGGCGCCATCTTGGCTGACTGCATCCTCAACCTCCCAGGTTCGAGTGATCCTCCCACCTCAGCCTCCTGAGTAGCTGGGGCTACAGGTGTGCACCACCACATCGGCTAATTTTCTATTTTTTTTTTTGTAGAGATGGGGTTCTCAT
TGCCCAGTGGGCAAGGCGCATGGCTGGCTGGACCACAGCCCTCTGTATGCTTGCAGAAACCATGCCAGCCCCCAGCATTAGCTGGCCCCAGAAGAGGAAGGAGCAGAGCCTGAGGAGCCTCAGAGTGTGGGGCTGACACTGGGCACCTTCTCCCACCTGAGTCCTGGAGCAGGGGAGCCATAGGCACCAGGAGGCTGGGACGGGGCAGCAGACTTCAGAGGCAGCTCTAGAGTGGGCCCCAGCAGTATGTGGCCGAGAACTAGACAGGCTCCTTGGCTTCCTCCAGCAAGCTCTGACACAGGAGAGGAGGAGCACAGATTC
TAGTGCTCCAATTTGGACCTGTTTCTGGCAATTGGTCTGCATCTATATTAACAACAGGATTAGTAGCCTGATTTTTCCATACCTGTTCTTGTACTCCGTCAATCCACCAGGTTTTAAATTGTAGATACTGAGAGGGTGAAAGAGAAGATTTAGCCAAAATTTCCCAATCATAAGGAATAAGTCTATTCCCATTAGCAATGGAATCTAATAATGTTCTCATATAAGGAGAGTTGGGTCCATATTGTTTAACTGCCTCCTTCATATCTTTTAACATTTTCATGGTGAAAGATTCATATCTAGCC
CGAGGGCTAACGATGCATTTGTGATATAGTGCTGCTAATCAGCATAAGGCTATATTCAGCAATACAGGAAATGTCTTTGGGACCCCTGTAGAAGTAGTTGAGGCTACTCAATAGTTTTGTTTGAGGCTACTCAACTGTTTATATTTTCAATAGGTTTCAGTTCCCGAAAGATTATAGCAGTGTGGCCTCCATCAGCTTGTCTCCATCTTATTGATAAATTCATGAAGGTTTTAATACCAGTTACATGCCAGACATGACCAGAAACTTATCCCCATCAAGAGGGAGAATTTCCATCTTCGGAGCTG
CACAACTGTAAGCGACTTTAGTTACAGCGAAACTCTAAGGCACGCTGCCCTTCGGAAGGAAACACGGCATTCCCCAACCTGATAGCCCTCCGCGACGCATTACGCACCGCGGACAGCTGGAGAGGCCGAGGCGCTCTCGCTTTGATTTCGGCGCCTCCGCCCTCGCGGGGAGAGATTGGCTGCGGCCGCGGGACGGGGTAGTGAGCGCGTCACTTCCTGCCGCTGCCAGGCGCGTCCTCCCGCGCGCTATGACGGCCAGCGCACAGCCGCGCGGGCGGCGGCCAGGAGTCGGAGTCGGAGTCGTGGTGACCAGCTGCAAGCATCCGCGTTGCGTCCTCCTGGGGAAGAGGAAAGGCTCGGTTGGAGCTGGCAGTTTCCAACTCCCTGGAGGTCATCTGGAGTTCG
AGTCTGTCATGCTCTAATGGAACCTCTCTCTGTCCTTGAGGAACTTGGATGATCTAAAACTCAGAGGGATCTAAAACTGTTGAAAGGCATTGAAGGTGTTGAAATGAAAGAAAGAAAATATACTAAACCTAGCAGCTAAAATATGTCCTTTGGATGTTTTGTATGTGCCTAAAATTCTTCAAGATACCATAAAATGGTCACCAACTACACTATTAATGTCATTGTGTAAATGATCATTGTCCTTCTCATGCCCCTAATTGTTAAAGACCAC
GCTGCAGCCACCTTGTCGCAGGGGCCTTGGTGTCTCTGAGACTCCGAGACGCCTCGCCCCCACCTGGCGTTCGGAGGCGGTTGCCTCGCTGGGCGCAGCAATTCAACCGCCGCGCGCCGGATGCTAAGACCGCGATTTCCCCGGATGCTAGGGCGGTGATTTCCCCCGTGACAGGCCCCGCCCCGGCCCCGCCCAGGCCCGGGCGGTCCCGCCCCACTGAGCTGTGGCTCGGGGAGCCGTGGGTCCGACTCCTGCGTGTGATGTGTCACCAAGTTGACTTTGGGGTCCCCCATTCTTCCTTAGTTCTCTATTT
ACAGAGGCTACACCATGGGGACAGGTCACTGAGGACCCAGAGGCAAGTGAGCAAGTGGAAAATAAGAGCACACACATAACACAGCAAGAAGCCTTTGAACACCCTTCTGGTTCCAGGAGCTTTATATGCCTTGATATCAGTTAATTTCCACAACCACAGTGTCGTGCAAATATTGTTACTCAAATGAGAAAACTGAGACTCAGCAAAGTTAAGTAGCTGTGCCAAGGTCACACTGTTTGTAGATGTCACAGCAGGTGCTCCATGTCTGCAGCTGAGAGAGGATGTGACGGCGCAAGTCTCTTGTCC
TCACTGTAATGGCTCTAACAATTTAGCTGCAATTTGCGGACTTCAGGAAGATTCTCTGGCAGGAGTCCTCACAGTTCAATGATTTTGCCCTAGGTTAAGCTCTTCAAGCAGTGGTTCTGACCATTCAGCTCTGGCCTGCTGCCTCTGGCAAGCTTCTCCTTCACCAAGTGACTACTCTCACTGTTCCACTGAGGGCTGCACCCTCTGGCAAGCTTTTTCGCCACAAGCTCACTGAATGTTCTGGTGGCAGCCACACCATTTCCAAACAGGTCTGAATCACCTTTAACTTGTTCACTCTCCCTTAG
CCAGAATTTCATTTTTTACAATTTTTTTTTGATTTTTAGTATTTTGGTTTTTTTAACTAAAGTTTTACATATTTTTTGAAAATAATATGTTAATAACATTTTCTCTTCAGGAAAATGGGATGTGCACATTGTCTATCTTACAGTATTACAGTATAAATTAAGTATGTCAATCTCTAAGAAATTCATTTTAAAATACGTTATGGTTGCCTTTTACTATATTTGTATCTCCCTCTTGTCTTTGAAAATGCACTGGGGACAAGGAACAAGGGAGAGATCCAGAAGTTCCTAAACCCCTGGCTC
TCCATCAGGGTCCCCTACAGTGATAAAGCACCTTTGGGCAGATGAGGTGCTGAGAACCCAGAGATGGAACCAGGCCCTTGCCCAAGTTCATAGCCCTAGCAGGGTGGGAGGACAACATGGTGAGAGCAAGTCTGGGAAGGCTTCCTGGAGGAGGTGTGCCGTCTCTCCTGACTCCCCACCACCCTCTTTGCTGTCCTCCCTTCTGCTATCCTCCCTCTCTTGTCCTCCCGTTTTTCCCATCTCTGCTGTCCCCACCTCTGTCGTCCTCCTCCTGCTCTCCTCCCCCCATCCCCTCTGCTCTCCCTACCTCTGCTGTCCCCTCTGCCGTCCTCCCTCTGCTCTCCTCCCCTCTGCTGGCTCAAGAGCAGGGTTTCCCAACCATGAGCTGCATGAACTCTAGCTTCTAAAATGCTCTGGCTACAAACTCACCTTTCAGGTCAGGGGGTACTGCTGGCCCGTTTCCTGGGCAGGCAAGGGTTTAACTCAACCCCATTCAGGGAAGCACGTGTGGGCGCAGGCCTGGTGGAAGTGGCCTTACAAGGGACTCTGCATCCCTAATGCCCCCACTTGCCCAGAAACCCTATGCTGGGCCCCAGAGGCAGGCCTGGCCATGGGACGCCTGGT
CATGACGTTTCTAGTAACAAATGCTCCTGGCGGATGCGGAGATTGGTACAAGGATTGTTTCCAGGCAGTAGTTACTCAGGGAAATGGAGGGCTGGGAAGCTGAGATTGGTTACGGGGCCAGATTGGGGCTGAACGCAGTGAAAACACAGGGGTCTTGGGGGATCCTGGCAGGCCTGGTGTGCAGTGATAACTTCAACAGTTGGCTGAGGTATCTGTTGTGGTAGATTGGAATGAAGTACCCATTGAAGGTGCTGACTTAAAAAAAAGTCACAAAGCCAGGCGCGGTGGCTTAAGCCTCTAATCCCAGCACTTTGGGAGGCTGAGGTGGGCGGATCACAAGGTCAGGAGTTCGAGACTAGCCTAGCCAATATGGTGAAACCCCGTCTCTACTAAAAATACAAAAATTAGCTGGGTTTCGTGGCGTGTGCTTATAATCTGAGCTACTCCGGAAGCTGAGGCAGGAGAATCGTTTGAACCCGGGAAGCGGAGGTGGCAGTGAGCCGAGATCG
AATGTTTGTGTTAATAAATTAAAACATGCACAAAAAGATGCATCTACCGCTCTTGGGAAATATGTCAAAGGTCTAAAAATAAAAAAGCCTTCTGTGGATATGAGTCCTGAAGGATGACACCCATGGGGTCCCTTTACCACGGTGGACCCTGGCCAGCACTGAGGCCTGGGGCCAGGACAAGAAGTTAACCAGAGTAGGGTTGTGAATATCCCTCTCTTGGAAGTAACCTGACCTCTTAATCTGCTCACTCCACTCTCAGGGCTGGTGCCGATGGTAAGCTGGTGGAGCTGTCGGGTGGA
GCTGCTGCCCCTCTCCATCCATCACTGCCTTCCCCTCGGGCTGCTCCTGGCCTGTGACAAGCACAGCCCTGCTGTCCATCTAGGCTATTCCCTTGGGACAAGGGTGGTTCCCATGGGTGACTTTGCCTTGAGGACTTCCCATCTGCCTGGCCCTCTCTTTCTTGGACTGTACTGCAGTCTGTGATATTTTTTTTTCCTACCCAATTCCCTTCCTCCTCTCTCTCCTTCACAGTTGTCAGAACTTCATTATAGCTCTATTCAGGAGTGGCCCCGTGATGGTGGAGATGGAAAATCTTTCTAATGGGCAGCGTGTGAGAGTG
CAGCTTTTAGGGTTGGGAGGGCAGAGGAGAAACGGCAGGTGGCACTGCGGATATTTTTACACAGGATAATGTGACCTGCCCAGCCTGCACCTGCGCTCAGCATCATCAGAGTTCCGTTTCTTATACTTAATTAGGCTACACAACCAATTTTACGATTTTACCATTTTGAAATCACGTGGGAGTTACCAAAATGGTTAATTTAAAACGGTTTTACCCAGACTTTGGGGGGCAGTCTTGATTCTTAAATGGCTTTGATGGCTTTGATAAACACCCTGGGCCCTTCCTCC
TTGTGGAGGTTGAAATTTTCTTCATGTAATCAACAGAAACAACATATTTAGATTTAATGTAGAAGCATATATGAGAACCCAGATGTCTTTTATTAAGCCCTATGCTATAGATATGCAGGATTTTAAGACAATGCATCTTATTGTTTGGAAAGCAACGCTACTTTTAATAATATATGTTATTCACCCTAATATGTAACAGGTTTATTGTTATTTTAATACATAAGAAAATACTAAAATTTTCTGCTTCAATTTGTAATTCTATAAATATCGATAGATAT
TGGGAAGCAGCAGCCCCATGGGATCTAAAAGTGTGGAGTCTGCATTAAGAAACCTACATGGGTGGCATGGGGCTCTGGGGAGCAAGCCCTTACTTGCTCAGCACTGGTTATGTAGCACAAATAGCTCCTAGGAAAATGTTTCTGGGGCAACCCTAGAACCCTGGTCATATTTTGCAGGGTTTCTCTGGTGGAATCAGTTTGCCAGCCCTTGCTTGATGCTTACTGGAAATCTCCAGGTTAATTTCTATCTCTGATCCCTCCCCAACCCACTCCATATTTGGGTCATGGACAGTAAAGGCAGTTGGATTCTCATAGACAACTGGGTAACTTATATTTCTTTGTAATCAAGACTTGAGATATCGAA
CCGGACCAGCCCTGCAGCGTCAGCGGTGGGCTCAGGGGCGGCTGCCACGTGCACACGGTGAACTATAGCAGCTGTGGCAGCCCCCAACCCTGTGCAAGCCACCGGCAGTGCGGACCGCATGATCAAAAGCCGCCGCGGCGCCTAACTCAGGCTGCCGGCCCCCCAGCAGCCAGAGGGCGGAAACTTGCAGCTTAGCCCCATCTCCCAGCGCCTGCACTATGCTCAGCGCCTGCAATCCCACTCTCTGGGCGCGGGCAAGGAAGACTGGACCTTAGGGTTGGAGGGCGATGCATTCGGGGACCC
AAAAAAAAAAAAAAGAGTGCCGGTCACTGCTGACACGCCCAGACCCCAGCACTTCCCTCTTCCTGCTTCTAAAATGAACATATTCCAAATTTCAAAACTAATACACAGTCACAGAAAACCCAGAAAATACAGAAGAGATGGCATCTCCACATTCTGACCTCCCCACCACAGCCAGCATTGGTGACAGTAATGTTTTTTCTTCCATTTAACAAAGAAAATCTGCCAACAGTTTCAAAATAAACACAACTGCCAGACAGAGGAAATTTTAAAGCTTGCTCTACTGGGATTGTGAGTCAATCCATTTACAAA
GGTCTTCCGACCCAGGAGCCAAAACCCTAGTCCAACCCATGTGAGTGGGGCCATCTGTGTGCCCAGCACGGAGCTGGACCCTGACCCCGCAGGAGGGACTGGCGTCCAGGCAGCTGCACAGCTGTGGAGTGGGGAAGTAAAGGCATGGGCTCGCACTCCCAGCCCTGTCTCTGCTGGCTGTGTGACCTTGGGCAAGTTCCTTAACCTCTCTGAGCTTGTTTCCGTGTCTGTTAAGCAGGAATCATGGCAATCTGTAAAATGAATTAGTCAGTGTAAAACATGGGCCACAGTGGGGCCCTACCATAAGGCAGCAGTTCTCAC
TGTTTGTTCATATGTGTGCGTGCTTGTAAACAGAGACAGTGATTGAGATTTACCTAAAGCACAAATGCAAAACCAAATTCAACCACTATTTTAGGATTGACCCAAGCAGTGAAGAATCTCTGGGTCAGGGCCAGAGAAGTCAAACCTAAGAATCTTGAAATAACTCCAACAAGTTAAAAATGCCCAGCGTGAAATGAGTGGGAGATTCCATTCTCTGTCTCTCCCAACATCTGCTGCTTTGGGACCATACCGAGGTGACCACATAAAGGGCTGTTTGGTGGTCTTTGATCAGTTCCTGGAGCTAAAATGACAAGAG
AGCCTAAAGGGCTTGGTCGATACATTTGAACTCCATTTTAGAGACTGGAAGGGAAGAAGGGGGCGTCCGGGCCCCTGCCAGCACCTTCCACCTTGGGGCCTTGTCAATGAACACTGCGTTAGCACCTACGACGTGCCAGGCGCCCTGGCGACTATTGGAAAACCCGGCTCCCCTCTCACCCCGTTTTCCTCGTTGGCGAGTCGGCCTCGCCTCCTCCTCCCGTCTCTTCCTCTCACCACACACACCCAGCCGCAGAGCGGGGGTGGGCGCTCGCTGTCTCCCTGGAGAACCAGCTCGTCGCAAACTTGCGGGGCTTGGGGAC
TGTACAACTAACTGCTACCTGGAGTCCTCTACTTCCCCTCAAAGGAGAAAAAATAAGAACGAGAAAAAGAGCAGAGGCGGTACAGAGGAAGGATCACTCTGAAATGAGCAGAGGAACGCGTGGACCATGCAAGACTGTGGGGCTCCCCGTGGATCGCCCCGAAGTGCTCTGAATACCAAGCAATTCTTCAAAGTCTTATCACAAGACAGTGACCATCATGTATAGACAGCTTACATTTGTTGAGTAGGAAAGTGTCCCAGGGCCTGCTCCCTGCTCTGCCACACGTGGAGGCCC
GCAGGCAGAGGAGCGGAGTCCCTCTGGTTGGGAGTTGGGAGAGGAGTTTCCTCGGGGAGGGACCTAAGAGGACAAGAGGAGACTGCTGGGGAGGGCGAAGGTGGAGGTCAAGGTGAGAGCAAAGCATGCAGGTGCAGTGACAGGGAACTGGGGAGGCACAGAGCAGCAGGGGCCTGGGGTGCAGGGGGCGAGGCTGCTACCCGGGGCCACATTGTGGGCAGCCGGGAGGGGCCTCGGGCTTTGCCCTGAAGGTGTGAGGGCCGGAAGATGCTTTGGGAGAAGCTCGGA
CACTTCAGACTTATTAAGTCAGGAGCACTTGGGGTAGGGCTAGCAATCTGTGCCCTTCAGGTGATTTTGGTACACATTAAAGTTTGCTTGAACAGCAGTCCTTCAGGAAAGGGTGAAATGGTTAGTATCCACGGAGGATTGATTCCAAGGCCCCCTACAGATAACAAAATCTGAAGATGCTCAAGTACCTTATATATAACCTGTGCACATACTCCCATGTACTTTTTTTTTCTTTTTTTTGAGACGGAGTCTCACTGTTGTCCAGGTTGGAGTGCAGTTGGCACAATGTCTGCTCACTGCAACCTCCACCCCCGGGGTTCAAGCGATTCTCCTGC
GAACGAACTCCCCTTTACAAACATCAACAAAGTGGTTTGGGTTTGTGCTGTTTTGTGTTGTTTTGCTGTGTTTAGAGATGGTCTCTGTTGCCCAGGCTGGAGTGCAGTGGCATGATAATACCTCACAGCAGCCTCCAACTCCCAGGCCCAAGAGATCCACCCACCTCAGCCTCCCATGCACCTGGGACTACAGGCTGGTGCCACCACACCTGGCTTGTTTTTGTTGTTGTTTTGCATTTAAGATATATTGAATTGCAAAGACCCTGTAAATCAAGGGATGCTTGAACTTAGCTTGGTCCAGAGCAAGAGTTGTTCACCATCTCACAAAATCATGTCACCA
GTGTCATTGAGGAAGATGAAGAAATATTTGGAATTCCCTGTAGGATCTACAAAACAAGCAAGATAATTACCTCCCTCCACTGCTGACAGCTTCGCCTCCTCTCTGGTAAGTTACTAGAATGTTACGAAAAAAAAAAGGAACAATTAATAGACATATTTATATATCAAAAGCTATTACATTCATGAGCTTCTTTCTAAAATGGAATTCCTTCTGTCTTCCTAGACAGAAGCATTGCAAAAATCACATGACGTAACAGATTGATTCAACTAGTGACATTTCTTTAAATATTGTAT
TTCACATTTTATGTTTTCTAGTGAGTAACTTCAAATATAGAGTTATTAAAGTAACTTTTCCAATTTCTAGTGAAAAAGAAACAACATATATGAAATGAAAACATCTTGTATAAAACAGGATATACCAAATAAAAATAAGAAGTTGGTATTTCAAGAGGAAAACATTTAAATGCTAATTAACTCTTCTCAAAATGGTAAAGAAATGACAAGTTTTCCTACTGACAGATATTGACAGATTTACCTAAGAAAGATTACAAGTATATGCAATCAGACTGCCCCTTTAAAAAAATAA
TATCAAAGCCATGCCCACCTCAAGTGCCATGGCATTCACGCAGCCTCCCTTTGTCGCTCCCCAGAATGTGCTCTTCCCATGCATAACCCTCCTCCAGCACGGTCCTCACTCCTCTCTTACCCATTCCCCTCTGTGCTGTAATTAGTGTCGAACTCGTCTTACTGTACAACTGCTTCTTCCTGCTATAGGATAGCGTCTAAAGTCCTTTTTGTCGCTCAAATCCTGCAGGATCATCTTTCCTCGTTCTCTGATCCAAGCCACATTGGTCTTTCAGTTTTTGCAACACTCTGTGCTCTCTCCTGCCACAAGGATTCTTCTAAGCTGCTGCTTCTGCCTGGGTCACTCCCTCCA
TGTCCAGAATCCTTTGTCTCCTTACTTGCACTGCAGCTGAGGCGAGTGTCCCTTGTTCCGGGTGGCTCCTGTATTGTGGCGCTCATGTTATTGAGAGTCTTAGAGGTCACCCCCTAGATTCACCAATTGAAGGGCAGGGCTTGTCGATCTAACAGTGTCTTGCACATAGGGACACAAATGTCTGTTAAATGAAGAAAGTAGGGATGCCAGGCCACCCAATGGGGTGTATCTCCTAGGGTTCAAGAACAAGGGCTAATCAAGTCAAGAGAATGTGTGCCCTCCCCCACC
ATACAGAGAGGGAAGAGGCAGAGAGAGAAGAGCTTCCTTCCCGCTGTGAGCTCAGTCCCCACCTCTGAGAACAGGAGGAGGCATCTCTGCGTCATCCTGACACTTGGCTCTCCACCATCTCCTGGGCCCTCGCGTGGGTGCACCTGTTGCTCTGCAAAGCCTGCTGGGCACCTGCCAGGAGTGTGAGCCCGCAGGCTCCAGCTGGGGACTGTGATTAGGGGAGGGGCCAGGCATGGAGAGACCCTCCCCTCCCCCTGCCTCTGCCTGTGTGCGCTTCCTG
TTTGCCCTGTCGCCCAGGTTGTCGCCCTAGTACCTCTGGAGGGAGTGTGGCCCTGCGGACACCTTGATTTCCAACTTTGGGTGTCCAGGATCGTGAGGGAACGTACTTCTGTTGATCTAAGCCACGCAGTTTGTAGCTCTGGCAGCCCTGGAAAGCTAACACAGGATCAGGCAGGATTTGCTTCTGTCTTGTCCTCCCTCCCCATCGCCATGTCTCCTCGGAGGAAGTCCCCGCTGCGGAGGACCCTGGGGCTTCCAGGGCCAAGGGGGGTGGCACCATTGCTCTCTGGTCACTCAGGGCCCATGTGCCTCCTTTGTGTCACCACCATGCGTCCTCCAGTGACGCGACTCACAAACACTGGAGGGCCTGCAGCAGATGAGGCCAGCCCACTCGGCCCACCGGGCATGCTGGTGCTCAGATTCCACTATGACCA
CATGCTTCAAATATAGTTTATGACTGTAGTTACGTAGTGTGGCAGCAACACAGGGCAACTTGGGGCTGGGGAGAAGTGAGCGTGTCTTTCCCTCCCCAAATGCAGTCATTTAGCATCTTCCTCTTTCAGAGTCCTGTATCCCAGCGATGGGGATCAAGATTCAGACTTAAGGACACCCTACCTGGACCTTGGCAAGGAGATTTTTACAGTGGGAATCTGGTCCAGCCTCTCTCTGGCCCCAGGCCTCTACTGTCCACCTTTTACAAATGCCACATGGTAAGGAGTCAACTGAGCTACCTTCCAAGGAGCTGGATTGGTCTCCTGG
ATTTCACTCTTGTTGCCCAGGCTGGAGTGCAGTGGCGCGATCTCGGCTCACTGCAACTTCCAACTCCTGGGTTCAAGCGATTCTCCTGCTTCAGCCTCCCATGTAGCTGAGATTACAGGCGCCCGCCACCACACCCAGCTAATTTTTTGTATTTTTAGTAGAGACGGGGTTTCATCATGTTGGCCAGGCTGGTCTCCAACTCCTGACCTCAGATGATCCACTCGCCTCGACCTCCCAAAGTGCTGGGATTACAGGCATGAACCACGGCGCCCAGCCAATTCCTGCCTTTTATTATGGAGGAAAACCTCCGCGGGATTACA
TAACCACAACAGATAGTCCCCAATCTTGAGATACTTATTCTTTATTATTTGATTATTACATACATAAGAAATTACAACTATAGTGTATCAATAGAATTTCATAATGTGTACAGTCAAGCCTTTTAGGTATTTTCTATTATTATACATAAAAATATAGTTAATGAAAAATAAAATCATTTCTCATTATACCTGAGGTGTGATGTAAATGAAGTTGATACTGTAAGATTGATATTAGTCACGGTGATTGCCCTTTTGAGTGAAATCAACATGCTGTACTAAAAA
ATACTAACTCCAAGTACGCTTTCTAAGTTCTCCATGCTCATGCTGCCATTTAAAAGAAAAAATATTTTCTTACCACCAATGGATCTCCTATAAAATATCACCAGAAAATTAACAGGTTATTATCCTCAGTTTTTGTTCCATGACAGATAGCAGGGATGCGTTGTAAGGAATATCGAAAGGGAACAAATGAGGTAGCCAAAGAAAATAGGTTAGGCTAATCAGGCAGCTAAGTTAAAGGCAAGGAAGCCTTAAGTCATCAACGCACCTCAAGCCCCTTCTAATCTAGGAAGGCTCCATAAAAGAAATTAAACCTTAGTATTCC
TGCTGGAGCATTTTTATAAATAAAACAAAACAAAACAAAACACTGAGGTTAAGATACTGACTTACGGTCAGGCGCAGTGGTTTGCGCCTGTAATCCCAGCACTTTGGGAGGCTGAGGTGGGTGGATAACTTGAGGCCAGGAGTTCAAGCCCATCCGGGCCAACACAGCGAAACCCCATCTCTACTAAAAATACACAAAAGTTAGCCGGGTGTGGTGGCATGCGCCTGTAATCCCAGTTACTCAGGAGGCTGAGGCAGGAGAATTGCTTGAACCCAGGAGGCGGAGGTTGCAGTG
TCCAGACTGCTTAGCAGGTAAATGTTTTACTTAAATTAACAAATTTGATTATAGATAAAGTATACTCTACCAACGGGTGGAGTTTAATTTGTATGTTTAATGTCTTCTGGATATCATAAATGTTCTTTCAATTATGCTTTAGTATTTAAATAATTTACCATAAAGTCTCATGGGAACAGAAAATGGTCAGTAAGTACATCTTTTGACTCAGTAGGAAGTACTTAGCACAATTTTCAGATTTCTTTTCTTTGCAGAATGAAAGAATCTAAAGTTTATTATTTTTGTTTCCAAATTTT
TTTGAGGACTGAAGTGATCCCCTCCAGAAAACCAAGCCAGGAAGTTTATCACTCTAAATGAACGGTTCCCTCTACCTACCTGTGCCTGTGTCCTCGACTTTTAAATGGGGCACTATTATCCACATGGCAGCTTCAGTGAGTGTGAGACGTGGTGGCACATCACTTCGTTTCCCCTTCTTACAGGCCCTGAGCTTTCCCGTTCATTTTCCCTTCTTATAGCGACTTCATTTTCCTTTCTAACAGGCCCTGAGCTTCCGTGAAGAGGGTCACTCCATGAGCAAGGAGCCAGGGAACAGCTCATGGCCATACAGCT
TTTTTTTTTTTTTGAGTCGGAGTCGTGCACTGTCACCCAGGCTGGAGTGCAGTGGCGCGATCTTGGCTCACTGCAACCTCCGCCTCCCGGGTTCAAGGGATTCTTCTGCCTCAGCTTCCCGAGTAGCTGGGACTACAGGTGCGTGCCACCACGCCTGGCTAATTTTTGTGTTTTTAGTAGAGACTGGGCTTCACCATATTGGTCAGGCTGATCTTGAACTCCTGACCTCGTGATCCAGCCGCCTCGGCCTTCCAAAGTGCTGCAATTACAGGTGTGA
TTAAAAAAGATAATACGTAATCCTGTTCTACCTAAAAGAATATAAACAACTCCAATAGAATTAATATTTTCACAGGTATCATTTTTCCAGTGCTTAAGTTGAAAAATTCAGTTTTCAAATCAACATGTATAGACTATTCCCTATAAGAGTAGTGGAATACAGAATTGAAAAAAATTTTTTAGTCATTGTATAACATTGTAAGATTTGGCATATTTAGGAGAAAAGAACGAAATTTGTTCAATATAATCCCAGATAATGGTGATCGTTGTCAAAATGGTAT
AGCATGATGTTTTTAAGGTTTGCCTATGTTGTAGCATGTGTCAGAATTTCCTTCCTTTTCATGGCCAAATAGTATTCTACTCTGTGGATGCACCACATTTTGTTTATCCATTTATCAGTCCATGGACATTTGGGTTGTTTCTATTTTTTGGCTATTGCAAATAAGGCTGCTATGAACATTTGGGTACAAAGTTTTATATAGATACATGTTTTCAGTTTTCTTCAGTATATACCTGGGAATGGAATTGCTGGGTCATATATTAACTCAATATTTAATTTTTG
AGCCTGCGTGGCTCCAGCTGCTCCCTGCAGGCCCAGAGCAGCCTTTATCTGCCAGTTCCTGTGCACGTGCTACTCCAGGTCCCCATGCCCCCATCTCCCCACTGGGTGAGGTTCCTTCCCACCAGGTCTCAGGACTCAGCGGGTCACCCTGTTTTCAAAAGCTTCAGGCAGCCAGGACAGGCAGATGGCACGTACCACCCCCTCTATGTGAGATGGGTGCTCCCAGGCCTCTGTGCTCTGCACAGAAGAGCAGCCTGAAAAATCCATACAGCAAGTGACTCGGTGCAGCACCCGGTGAGAGCCCAGCATCTCCAGCGCTTTATCCATCACACTCAGGACCCATAAGAAGCCCCACACAC
CCCCCATTCTACCTTAGCAGCCGCAGAACCCACTCCCCCTCCTCTGGAGCCCAGAAATTCACACATCTCACCACTTTGTCTCCTGAGCCCAGTCCATGGGCCCAGACCTCAGCCTCCATCTTCCCCAAACCCCTGCTCAGTCCCAGCACTGGGCCTTAGCCCCCCTCCAGCTCCCTCTTGCCTTTCAGCCGTCTTGGTCTCACTTGTCCTTCCAGCCCATCTGTACCCCTCCTCCAGGAAGCCCGCTCTGCCTGCCCCACCCATCCCAGCTCACACCTTCTCTTCCTCTCACTTCTCCTGGTGTCCACCTGATAGCATGATTGCAAACTCTTTACCTGACGATGTGGCTGCAAACTGTTGACTGGATGCCAGGGTTTCAAATGGCAGCATATAGGCGGGTGTTCAACCTGCACACGGTTTTTCAAAAGAAGTAAATGGTAGGTTCATTGCCAAGATTTAGAAATGAGGAGATTTCATGTAATAACCTGGATTTTCTGGC
GGACTCCTGGGTCTGTGGCATGTTCATCCACTGACTGTGCCCAGTCCTGTGCTAGGCGCTGGCCCCACTGAGCGAGATTAAGTCCCACCTTACAGCCTGGCATTCCAGACGTGGGAAGGCAAGACCTCGGAGCTCTTCTGACCCTGTGGACTGTCCCTGTCCTCCCATTAGCCTCTTGCAGCCTCTGTCAGGGTCCTCCCCCAACTTTCCCTCCCTGCCAGGAGCAAGGTTCCCTCTGCCCCAAGCCACTGGACTGGAAGGGGCAGGAAGAGGGCTAAGGTTGTCCAGGGACCTCCTGAGAGAGGTCAGGAAGGCAGGAGTCAGTGCGGTCAAAGATTTTTGCTCCCACCAAGCCCCAAATTTCCCAAGAAGGCCCTTTGG
TTTTCCATTCTTACATTTAAGATGCAACATTCTGGCCCTGCCTTCATTTCTAATTTCAGTTTTTCCTATATTCACATGTTTCATTTACCCAGCCCCTTTCCTTCATTCTCCTAGTCCTCTAGCTGAGCTTTTTCTCTGTTGAAGCCTTCCTTTCTTTGCTAGGTAAATGCCCTTGGATCACTCCAATTCTCTGTAAAGCTCATGCCTGTGAAGCCATTCCGGGTGTTCCTTCAGTTAGGATTATTTGTTACTCTGCCAAGAAAAAAGACAAATGCACACTCCTCATGTGCCTAAAACCTTTAAATGCATTAAAAGTCGATATT
GGAGGTCCCCAGGTGAAATACTAATCAGATCCTTCAGCATTTCCTCCTGTCCAAAAGGATCCTGCTGTATTCCTGTTTCTTTGTCATGAACCGATCACGGCTTTTCAATGATGCATTATCTCATTTCGACAAAATATCTGAGAGCTGGCTGGGGCACGGTGGCTCATGCCTGTAATGCCATCTCTTTGGGAGGCCGTAGAGGGAGGATTGCTGGAGACCCAGAGTTCAAGACCAGCCTGGGCAACAAAAGTGAGACCCCGTCTCTACAAAAAATATAAAAAT
GCCAATACGGTGAAACCCCGTCTCTACTAAAAACACACAAAAAAATTAGCCGGGCATGGTGGCGCTCGAGGCAGGAGAATCGCTTGAGCCCAGGAGGCGGAGGTTGCAGTGAGCTGAGATTGCACCACTGCACTCCAGCCTGGGTGACAGAGCAAGACACCATCTCAAAAAAAAAAAAAGAAAAAGAAAAAAAGAAACAACTCCAGGTGGAGACAGGGACGGTGCCTCCACCCTACCCATCTTCCCCATCTCAGGTCCTGGCACATCCATCATGCAGTAGGTCAGCTCAGAAACCCAAGACACAGT
GGGAGGGAGAGAAGGAGGTGGACTACCAAGTTATTGTCTAAACATCAGCCTCTGGTCACCGCTCGTGTGAGGCAGTGAGCATCCCTTCTTGCCCCCTGGGCTCTCAGCGGTCAGCCTTGGGTCCTGGGGAGACTTGGCCAAGTCCCGGTTCCCTGGGGCTATCTCTCTCCTGCCCTGCGCTTTTGAGTGTCCCCTCCCCACATCCCCTCTTTCATCCTGACCCACTACTCTGGTTGTAAATAAAATAAGCAGACTACAACAGCTTACTATCACACTGTTCAGCCATGGACTGCCTTGTTCAGCCATGAACTGCCTTGTCTTGAAGGAATCCTAGT
TGCTAAGCAAACCAATTAATTCTGATGAGGAGGCTTTCCAGAGGTGGTAAAATTTCAAGATATTCCATGAAACAGGGAAACTCCTCTTTCATTTGTGTATGTTATCCACTTTAAATACAGCTAGGTTCATTTGTTTCTATTTGTAATTAATTTTAGGAGTGTCTTCATCTTGTTGATTTTATATCCCATCTCTGCTAATTTACATGGAAACTATTGAAACTTCTGAAGATGGGAGTGATTATCTGAGCTGCAGTTTGGCACCTGAGAGATGGACCGAAGAGAAA
TGGTCAGGGCAGGATACCCTCACTGGCGAAGGGACATTTCTGATCTAAGTCCTGGCTGTGAAAGTGGCGCTGTTGTGAGGGGCACTGAGGCACAGCCAGGGAAGTGCCATACTGTTCCAGGGCTTCAGTGTGACCCCAGTGACTTCCATGACCCACCCGATGTCCACCCATGTCCCCACTTCTCATAGATAATGCCCAGTACCTGCCACGAACCCTTCCAACGCCCCCTCACCCTCTCAGTTGTGCCATATCCCCAGACCCACTCAGTACTTCCCACTGCGGGTTCCGTGACCCTCCCACCCCTGGTTCCCACTCAGTGCCCCTTCTGCTCGCTATCTTCACACTGCCTTCCAGTTCTTCCCAGCACACAATGTCTCCAGTTGTTATTCAGTACCCCCAGTGCCTACGCAGTGGTACTTCCAACATGCACTCAGGGCCCCCGTTACCACCAGGAAACCACCCAGCGCCCTCTTTCCAGTTTAGGCTTGGTACCACTTAAATAGCCCCCAGGGACCACCCACTGCCCCCAGTACCTGCCCGGTGGCCCCCAGTGCCCTCCTATTAATCGGCCCAGTACCCTGCACATCCAC
TGCAAGGGGAAGCAAATAACTGCTCACTCTCTCTCCTCCCGTGTCAGGTATGTGAGGAGAGCTGAGGTTAGAGGATGGAATGATGGTACCGCAATGAAAGTAACTGATAGAGATTCCAGGACTCTCTTTTGCCTGGACAATGAACTAGTTTGGGCAGGAGCTACCTTCCACCCGCAACAGGAACGGCTGCAACTTCTTACTGGCCCCAAGACTTCTAAAGTGCTAGGCAGCTGGGTTTCCCAGAAAATTCCTGTAAACAGCTAACATCTAAATTAAGTCAACATCAAAATGAGCATTTCCCTATCACCAAGTAATCTA
CAGTTGAAGAATGTTGGCTGGGCAGCTTTGGTGTCAGAGCAGGTGCAGACAGAGGAGCAACTGCCTCAGAGGAAAAGGCGAAAGAAAGGGGCCGGCTGTGCCCTGAGTCCAGTCCATCTCTGCTGCACTTCATCTTCCCTGCATGTCTCTCCAGGCAACAGCTTTAACCTCCTTGAGTGATCAGGGATTCTACAAGTTTATAAGTCGTACTGATAACATCACCTTGGCTTAGATTCCATTGGATACCAAGCACGTGTTCTCTGGAGGGCCAAAAATATTGACAACAATTTCTAAAACACCTAAGTAAACAAACTACAGAAGGAAAATATTAGTAGA
TCCCAGGGGTGGGGCCTGCCGCTGACAGTGTGTGGCTGTGGGGGTCCAGAGGCACATGACCTCAAAAGAGTTTGTTTCAATTCAGACAGGCAAGGGCTAGAGTACACATTTTGTATTTAAAAAACAGAGGACATAGCTAAAATATTTATAGAGGATCGACCCCATGGTTTTTTGTCAGCCCCACAGCAAGGAACCAGAACTTGGTTTTGCAAAAATCAATATGCTTACATAGCCCTGCTGAGAGACAGGGCAACAGCCCAAGGCCTGGCTCCCCGGCACTGTAGGCAGCTGT
TTTCTTATAAAGAACTAAAGAACTAAATTTTTAATACAGTATTTAATTGCAGCCAAGACCCTTACTAAGCTGTGCTTTCATACATGTTACACTGTTTTAAGCAGATGATCTGTTGATTCAGAAGAGTGAGAGTTGAAGTCAAATGACTCCTTTTTTTCTGAAAGCGTTTTCATACTATATTATAGAGAAGGCTGAGGCAAATTTCATGGTTAGATTCATATTTGAAATTTTTTTCGATTGCTTCGACATATTTTATACAAAGTATTTTATATTCCATAACTAA
CAAGTGAGGGGTCTAAAGCACCAGCTTGGGAAGCGTCACTGCGTGGAGAGCGGGCTCCTGGGCTCATCGCCCGAGGCACCCGACACAAGTGCAGCCTACAAAATGGAGAGAAAAGCCCTTGATGAATGAACTCCCTAAGGCCAGGCTCGGGTTCCTTAGAGACTGGGGGCACAGCTGCACCCGGGCAGGGTCGGGGAGACAGTTTGCAGCCTCTGGGCTGAGGCTGGGGTGGGGGTGTGGAGGGGCTGTGGCAACAGCATGGCGTACGCCTCTGGGTGTCCTTTTGCAAGTAGG
GATGGCTCAGGAAGGTCTTGGCTGCTTCAGGCCAGCTCTGGTCTCTTGGACGAAGCCGCTGGGCCGTGGGTTCAGCCTCCTCGTGCTGGCCACAGAGTTGGGGCCCCTCACGTGCCTCACAGGCCTGCCCAGCGCAGCCCATGCGCTCACTGGGGGCTCCTTCCCAGGGCACGACCCTGATGGATGCTGGGCCTCCCTGACGACCCTGCTGGTCAAGCCCGGGGCCAGGCGTGTCTGAGGACTCCGAGGAGATTTCCATGGTCCGTGGTGTGGCCCTGGGTAGGCGCCTGGCC
GGAGTTTTTACTTAAGGTCAGGCTAGAAAAATTCTAGTTGGCTAACATAGGGGTAGCAAACAATAGATGAAAAATGACATCTATTACTGAGAGAAACAGAGCTTGGTTTTCTAAGCTAAGGAGCTTGGAAAAGCATATTACAAAGTGTTTATGTAGAATTTGATACCTTCCATCTGGCTTGTTGATAATCATAATAATTATTATAAATCTTGAATATTTTCATAAAGGAGTTGAAGCAATCATCAACTGTTACAGCATATTCACGGTAAAAAATCAACACTTTCAGATATAGTTTTATAACCAGCTTTTTGA
TCCTCTACATATAAGGGACAGCGGTAAAGCAATTAATTCTCACCAGGAATATCTTCCCTTGCCGGACCCTGAGATGACCACTGAGCATGGAATCCCAGAATCATGCCATCTTTCCAGCCTGGAAATTCATCACTTCTCACTGCAAACACCCACATTTATTCCATGCATCCTATGTGCCCGGCATCTTCCCCATGCATTATCTCATTTATTATTCACAACAATACTATGAGATAATAACTCTCATCACCTCTTTTTACAGACAAGGAAACAAACCGAGTTTCAGAGAAACCAAATAACTTGTCCAAAAAATACAACTAGTAAATG
CTCTCTCAATAGCATATTTGCCATTTAATGGAAATGCTGAGAGATTGTTTTTAAAACCAGATAAAGAATGCTAATGGAGGCGTTCCAGGCACTCTGTTGGATCACGGATCACTTTGGTGATGTTTTTGAGCAAGTGGGCCCTTCTGTGCTCCACAGATTGCATCTGTGCAAAGGTGCTGCATCTTAACCCCATCCCCCTGCATCCCAACCCGACCCCACCATGCTTAGTGTTTAGGTATCATCTCGGGAGCTCAGCTGCCTGGATTCATATGCAGGTACTACCACCTCTTACTGAGGGTAGATGT
GTAATCCCAGCACATTGGGAGGCTGAGGCAGGCAGATTACTTGAGGCCAGGAGTTTGAGACCAGCCTGGCCAACGTGACGAAACCCCATCTCTACCAAAAATACAAAAATTAGCCAGGTGTGATGGTGCACGCTTGTAGTCCCAGCCTCGGGAGACTGAGGCAGGAGAATCGCTTGAACCCGGGAGGCAGAGGCTGCAGTGAGCTGAGATCATGCCGTTGCATTCCAGCCTGGGTGACAGAGCAAGACTCTTTCTCAAAAAAAAAAAGAAGAACATTTCTTTAGTACTTATTTTTGGCGACTATCTCATGATTC
CTCTACACTTAGTGAGCCCTTTGGGCTTTATGATTTTATGCAGTTTCCCCCTTTTCAGTATTGGCTGTATTTTGAAATGACCTAATAATCATAGTAAGTTGTAAATGACTGATAATTGACTTAACACATTCTCCTCCCAGGACATATTTCAATTTTGAAAGACATGACTCAACTAATCAGTAGAGGGAGGGATTTTGTGTTAGTAGGGCCATAGCTATTTTTTTAATTAAAAAAAGAAGTCTCTCAACTTCTAAATAATTGACCAACTATTCATTGCATTTCC
ATTAAGTGACCAGTCTTCCCTTTTTACCGATGCTGAATTTGAGGTCTGAGACAGTAATTTTTTCAAGGACATAGTTTTTTTTTTATTGCGACTAGAATTTTGAATTCCAAATCCATTGATTTTCCTAACATACCAATGTATATAAACACGGATACGTCTCCATCCCTCACGCTTTCATCCATTCTGTTTTTCAACTCTTCTGTATAACGTTTTGGTTTACTTTTTCTTTCCTTTGGATTCAGATCCCGATTTCATTTAATTCTAGTTTCCCCTGCTCCCTGCATAGAATGAC
CACACACACAAAAGAAGAATGCTGGTCTCTGAAGATGGGGATGGGACGCTGCACGTGCAGAGTGGCACATGGCAAGTGCTTCATAAATGTTTTTCTTTGTCTGAGTATGAATGGTTAAGAGGCCTATCCCACTTTTCGTGTTGGCGGAGGGTGCAGGAGGAAGAAGGGGGTAGCTGTGAGTATTTATTTAAGCCTTGGGTCTTCTCTGCACCAGCAGCATGCCCAGTTCCCTCTTCTGCAAGGGCTACTTTCCTGAGTCCCTGTTCACAAAATCGCCCGGACCCAGGAAAGAGTCCTGATCTGT
GACAGTGCGGTGGGAGAGCCTTAGCGGGAGCCAGGCTGCGCCATGGCTTCCTCTGGACAGTTCTGCTGGCGTGCCCTGCTTGGCGGGGTACAGTGGGGCAAGCGGGGTATAAACCCGCTTGTTCAGCTTGGGAGCAGGCTCTACTTCCCAAGAGCAGCACAGGGGCTTCCGCCGGAAGTCAGGAAGAAGGTTTGAGGAGCTTCAGATCCAAGGACGGTGCCATGCCTTTTCATTGGAAGTCATGGACCACCCTCAAATATCATGGATTAGCCATTCTGTTCCCAGGGGCTGGGTTCCTAGGTATCCACCA
CCCTAGCCTCCTGAGTATCTATGACCAGGGGCACAGCTGCCATGCCTGGCTAATTTTAAAATTTTTAATAGAGATGGGGTCTTGCTATGTTGCCCAGGCTGGTCTTGAACTCCTGGCCTCAACTGATCCTCCCACCTCAGCCTCTTGAAGTGCTGGGATTACAGGCATAAGCCGCCATACCCAGCTGTTCAGCCCTTTTAAAATTTCCTACTGAAGGCTGAGCCCTCTGTCCCTCCTGCCTATCTGCCCGGCTCAAGTTAGCTTAAGTAAGCTTTAAAGCACGTCGAAATCCCTGGATCCCTTGCTATCCTCAAACCTCAAG
AGGGCAGTTTTCTCTGATCTAGTTTGGTGAATTATATTCACAGTAACTCTGGGGAGTCTTGGGTTAACTGTGGGGGAGGGGCAATAATTTGACAAGGTTTGGGAATCCTTAAACTATAGAGTTTTCTCTAAGAGTACACAGTTAATTGCAAATAGATTGAATTATTTGACATAAGAACTTTAGACATTACTTCCAGGCCACATAGTTTTAGCAAGTAAGTGACTTTAAAATGAATCCATCTTTTCTCAGCAAAATTACCGGTTTTGCTTTAACTGCATATGAGGGGTT
CAAAGCCCAGCAAGTTGGTTCAGGCCCTTCCTGGTACCCTCCACCCCCGCCTGACTTGGTTTCCCTCTCCAGGGTCCAGATTTTGGTTACGTGACTCGGGAACCACGCGACAGGTCTGTGAGTGGCCTGGACTCCTTTGGGAACCTGGAGGTCAGCCCTCCAGTGGTGGCCAATGGGAAAGAGTACCCCCTGGGGAGGATCCTCATTGGGGGCAACCTGCCTGGGTGAGAGAGAGACAGGGAATGGAGTTCCTGGGGTGGAGGCTGAGGGTTGGGGGTGGTGATGATGGTGGAGCAGGGGCCATTGCACTCCTTGAAGAGA
GGAATAAGCTGAGCGCGGCCTACTGAAGACAATTAATGGTCTAGTGCAACCAACATAGAGAGGATGGATAAAACCTGACTCTTGCAGAGTGGATGTGATGTTTTCCACTTAGCATTTGTTGTGCACTAAGGCTATGAACCTCCATTCTTAACAACAAGCTGTATTGGGAAGGGGGGCCTCCAATATTTAAATTGAATTTCTAGGAGCTGCTGGGGTCTAACCAGAGAGACAGCGTTTATGGCAATACTGTGTTTATAGAATTTGTGTCAAAAATAAATTTAAG
CCACCCCTCCTGTCTCTTCCCCATCCTCCAGTTTGTGCAGTAGCAGCAAGCTTTGCCCTTTCTCCTCCTTCCTGGTCTAGCTCAGAGGGAGACAGACCCCCTTCCCCCCAAATGTATCGTTAACAGTGGACAAAACCTTAAACCCAAACCTCTAGTGGCATGTGTTGAGCACTGACCAAATAGTGGGGGAAGGGGTGGCAGGGGGTGGCAGGGGTGAGTACACGGGCAGCACGGAGGTCTTCCCAACCTCTATGGAAGGTATTGCCATTTGTAAGTTTTAACAGAGCTGGTTGGCTTTTGTTGT
GATGTGCAAAAATCCTGAGACTAAAGGGAAAAGTAGCCAACATGAAGCTAGAGACATAGACACATGTTGCATTGACTTAGACTACTTTCCAATAAGTAAGCAAGTAGATAAGTTAATAAATAATCAAATAAATAAATAGGTAAGTGTATCTGAGCTTTGAACATCCTTTCTCTCAGGAATAGGGCCCACAATAACTTCTTTAGTGGATGACGGCTTTTAGTAGTAGTTCCTTCAACAACAGCTGCTCCTTCCAGGTCACTAAAGCTCACAGAATAGGTG
AGCGAGACGGGCTGCTTTCCGGGGGAGCTGAGGGGTTCTCCAGAGCAGGCAGCTGTGGGGTGTGGGGTTCCCGTTGGCCTCCCCACCCCAAAACCACCCTGCAGGGCCAGAGATGCCAGTGTCTGGCAATTCTGCAACTTAGGGTGGCTGAGCTGGGTGGGGGACGGACCTCTTGGGGCGAGGGGAGAGTGTCCACAGAGCATCCCCAGCGTGGTCCACGCTAGTGCCCCAGGGAGCCGCCAGCCTCATCCTCTGTCCACCCAGACCGC
CCTCAAGAAACTTGTGGTTTAACAGGGAAGAAGAGACGTGCAGAAAGAAACTTAAAGACGGCAGAAAGCAACAAATGCCCTTCCTTGCCACAGCGAACATGTTAGGAACGGGGGAAGAAGGCAGAATTAATTCCAGCAGTGAGAGCATCTAAAGAGGCTCCCTGGATGTGGCATTTGATGTGGGCTGAAGACTGGGCCTGATTTAGGGCCATTCATTCACTCATGAAATAGTTTAAGCAGCAGTAAAATCATGTCATCAAGGCAGAAAAGTGCAGGACCTACAGATAAAATATAAGGAGGTTTGTGTTTCTGAAGCATGGAATTGTGAAGG
AACTGGAACAGGCAAGAGTAGCGGGACAGGGCCGGGAATGGGGCACGCCGAGACCAAGAAGCCGACCGAGAGCAAGAAGGCCCAGTCATGCGCACCCGGCGCCTACATCCTCCTGCGGTCCCCCAGGCCTCTCCCCATAGGCATATGAGCTCTGCTCCACTCCTCGCTTGCCGGTGGACGCAGGCGCCGCGGCCGCCAGCTCTGTGAACGCAGCGGGGTCTCACCTCCAGGCTACCCCCAACCTCCCGCTCGGTCGGGGGCCCCTCCACGGCCGCTATCACTGGGTCGCGGCTCCTAGCGCCACCATCTTGGACCCC
AGGCCATGGGAAGCCTAGGATATAACGCAGGCAACTTCAGAATCATCAGTCCACCTTGGGATGGTCAGCCCATAAGGATGAAGAAACCAAATGAGGATCTGGCACCACTAGTTTGACTACAGATTAAGCCAGCCCAAGGCCTCAGCCTACTGTGCTGGGCTGACCATGACAGTCTTCCCCCTTCTCCTGATCCTATGGATCAGGACTGCTGCAGAGACTCCCCTCTTTACTCCCGATCCAACAGACTCTGGAAAAGGAGGCTGTGGTCCAGGGGCTCAGCATGGGGGTGAAAA
GACACACCCAGTCCCAGCTCTCCCAGGGGATGGGGCAAACCATGCTGGTGCCACTCAAATGAGACTTGAGAGGGGCCCGACAGGGCTGTGGCCACGGGCCAGCTGGACTGTGAATATCACGGCATCCTCAAGGCCCCAAACCCACAGCCTGCTATTGAGACCCTTACTGTTTAGGCCCACGGTGGTGGTGATTTTGGATAGACTCATCCCCTTGTAGTTCTTGTTAAATCGGGTTTTCGACTGCTCCAGGAAGGTCTGAGGAGAGAGGCAGAGGCGAAACACATCAAGGAGGGGCTATACTGGCTTCCAAATATC
AGGCCTAAGACCTGTCCTGGGCTCTGCGTGGCCCTTAGTGGCTTGGGAAATACTCTTTCAGCCAGATGCCATCTAGCATGACACCCCACCCTGCCACTTCCCAGGCTGCACCAGGCTCCCTCACTCCCTGAAGGTCTGGGAATGCGTCCCACTCAATCCCCCATGTTGCCTGGCCATGTTCAGCCTCTATTCGCCGAACAGAAATAGTGGGGAGAGAGGGTTGCAAGGCAGGGGACCAAGCATCCTAATTCAGTGCCCCTCTGGTTCCTTCTCTTTCAAAGCCCAGCCCTGGCCTCAGCTCCTAGCACAAGCA
ACCTCCTGGACCAGAGAGACTCCCAGCATCCCCCAGTTAAGCCCAAACCGGGCTCCTTCCCTGTCCCCCTATGTACCATAGGGTCCAAAAAGACACCGGTGTTCCACTGTCTCTGGAGCTGCCCAGTCCTGCAAAACGCAGCCTCCCCTTTCCCCGCCCTCCTCTTTTCCTCTTCTCCACGCCTCTGCTCTCTTCCTTTTCTCTCTTCCTGCCGCCCTCTCCAGTTTCCTTTTGCCCCTTCCGCCTTCTCAATTGCTTACCTTCTCCCCGACCGGCCTTCTCACTCCCATCTGGGGCTG
AAAGTCTTGTGACTAGAAGAGCTACTGTTTTGCACTAGTGAGGACTTCAGTCATCAATGAAATGCAGGCTTTTCCGAAGTGCCATTGTTAGTTGAGGACAACTGTGTTGGGGGCAGTTGTGATGACTCTAATCAGTTTAGATTGATATGGTATCTAAATGAGAGAATGATAGGGTATCATTTCAGAGAGTTCTCTTGAAAGATTTAGCTTATGGAAACAGGGAAGCACAATGCAGAATATTTCTTATATATTTAACATTTAGAATATTTCAAAGAA
ATTTCATTTCTTTTCTTTTCTTTTTTTTTTTTTTTGAGATAGAGTCTCACTCACCCAGGCTGGAGAGCAGTGGCGTGATCCTGGCTCACTGCAACCTCCATCTCCTGGGTTCAAGCAATTCTCCTGCCTCATCCTCCCATGTAGCTGGGACTACAAGCATGTGCCACCACACCTAGCTAATTTTTGTATTTTTAGTAGAGACGAGGTTTCACCATGTTGGCCAGGCTGGTCTTGAACTCCTGACCTCAAGTGATACACCCTCCTTGGCCTCCCAAAGTGCTGGGATTGCAGGTGTGAGCCACTGTGCCTGGCCTGATATTTCTTTCCATGTGAAAGTGCTGG
ATCTCCGTATTTTTTGTTTTTGCCACGGTAACTTGAATTATTTTGATTTCACAAAATAAACGACATTGAAAATACATGAATACTTATTTCAAGACTTTCAAATTGTCATAAAATAACATAAAATATCTTCGGTTTGGCTGAATACATAACTTTCCTTTTCCAGTAACAACATAATTCTTTACCCACATTAATAGTTGTATATCTTGGCCAGGCACGGTGGCTCATGCCTGTAATCCCAGCACTTTGGGAGGCCAAGGCGGGCGGATCACGAGGTCAGGAGATCGAGACCATCCTGGCTAACATGTTGAAACCCCGTCTCTACTAAA
TAAGTGTGGGGAATTAAATACAATATACATAAAGAGAATGCAAGCCAAAGCATGCCTGCCATCTCAAGTTGGCCTATCGACCACAATTTGCTCTAGATAATAAGAATATTCAAGTCTCCTAAAATTCCATATATAGGAAATGTACTTCAACATTCTGCTCTGTCTACACAGAATACCTTTCTCATCCTTCCATCCTCTTGAATTATTTCTTTTTTGGAGATTTTCTGGCCCCAATCCAAGCAGAATGAATAGCCCTCATCTGAGTCCTTTAGCAATTTATCCATGTCTCCCCTGTAGTGCTTAATGCATGTTGCATTACGGTTATTTGTCCCAAATGGAGCTCC
GGAGCCATGCAGGTGGGTTCAAATCCTGGTTAGTCTCTTACTAAGCTGTGAGATCCTGGCTAATCCCTGTGGTCCTGAGCCCCACAGACACCGAGAAGGGCCACATCCATTTGGAAACTGATTAGACAGTCTTGGGAGGGAAGACAGGCAGGAGGACGGTAGTGAGGTCCCCGTCACTGGAGGTATAGGTTCCCGGCTGGGCAGCAGCTTGGGGCATAGGCTACGGCTGGGAATGGGTGGGTCCCTCCAACGCTGACAGCCTGTGACACACACAGAGGAGGGACCTGGTGCCCCTCACACCTGCAGATCTGAAAGCAGAACTAGGGAGCCGCAGGGGCAGAGAGAGGACAGCCT
AAGTTTCATAACGTGTTTTGTTCGGCACTTTACCAACAGTTGTTCACCGACGTGGAAATCTTATCACTGGCGGCACCTGCCGCGTGTGGTATCTGAGTGGCCGTGACTCGTGCGTCCGCCCTCGTGTGTCACACAGTCACTTAGGCACAAGCATCTGACCCTTGTAACATCTTAGAGAAACGCTTCTCACGCGCCAGTGCACACAAATGCCTGCGGAACTTGTCAAAGTGCAGTCTCCTGTCCAGTTGGTCTGAGGGGGGACCTGAGAAACTCATGCTATGAGGTCCTAGTGTAGTCACGCCTAAGTGTGTGTGCAGAGAACACATTTATTATAAACTACGCTTCTCTTATCTCTCCTTTTTTTTTCTTTTTTTTGAGTCTTGCTCTGCCACCCAGGCTGGAGTGCAATGGAGTGATCTCGGTTCACTG
GGAACCTACAGGGTGCCAGGGACACAGCTCTGCATGGCAGGCACCAAGGTTACCCCATTTACCGGGGAGGAAACACTCTAGGCCTCATAGTTAGGAAGCAGGTGAGTCAGGATTTCAACCCTGGCCTGGGGCTGCACTCCGAAACACTCCACTGTACCATTCACAAAGGCATGGGCTTCCCTGGCGTCGGCTGTCTACACCGTCGCCTGGAAGCTAGATGCCCTGGGCAGCGAAGGGCAGGTGGGGAAGGGAGGCTCCTCCGAGCGACGGAAGCCCACGGAGAGGCCAGTGGAGGGCCCTGCGCAACCCAGCACCAGCCCCGCCCGGGTCTCGGGGAGGAGGGACTGGGGGCAAGAGCCTGGCCGCTGGGGTTAGGAGGCCCGCTCTGCACCTTCCTTACTGTGGACGGGCCCTCTGAGCTCTGAGGCCTGGCGGGAGAGCGCGTGCAGCTCGAGCTCCTCTTCCCACCCAGCCCCCGCGCCCT
CTTAATGTTACTCTCTTTTTGATACCTAATTTGACAAAAGTATAATTAATTTTAAATAAAATGTTGAGATGGGAAAATTAAGTAATGTTTTAAGTCACATATCAGAAAGTCTCATCTGCAATGGAAAAATTGGCCTAATACTTTCTCTATGAGGATGCAAGTTGCATTGACCAGGGCTCTTCCTTGACACTTACATTTTTGGCAAAGGGATGATTCTATCTTGCAAGCTATTTTCTGTAAACAACCTTCATGCCTCACTCAAATGATAAATAAGGAAACCCCAAATCAGATAAGCAATACATGC
ATAATGATATTGTGTTTATAAAAGAAGTGTCTATTTTTAAGAGAGATTCATACTAAAGATTGAAGGCATATATGATACTTGGGATTTGTCTTAATTATTCAAGGAAGAAAAAAGAGGAGATAGAGAAGCAAATGTGACAAAATTCTGACAATTTAAAAATATGACAGAAGGCTAAGTGAGGGTTTTATTGTACCATTCTCGCTGCTTTTGTGTATACTGGGACATTTTCATAATACAATTATTTTAGAAGCTTAGATTTAAAAAGGAATGATGAAATATATATTATTAATAAAG
AGCTCTCCACCTTTCCTCTCTCAAGCTTAGGCTCCAACTCGCAAGGTTTTTCCAAATCAAGCCCTTTCTCCTGACACTGGTGTCTGCAGCTCTGTCTAGTTTCATCACTTGCTGTTATTTTTCTATGCAGATTCCCAGTTCCCCAGACCCAATTTAGAACCTAAAATAGTTTTTTTGTTTGTTTTTTTGAGACAGGATCTCACTCTGTCGCTCAGGCTGGAGTGCAGTGGCAGTGGTGTGATCTCAGCTCACTGCAGCCTCGACCTCCTGAGTAGCTGGGACTACAGGCATGTACCACACTTGGCTAACTTTTTTGTAGATGAGTTCCGCTATGTTGC
TATGCCAAGCCAGCCCTGGGGGAGGCCTCGGCTGTCCAGGGTGAAACAGGGTCAGGGTGATCAGGCTCGGTTTGTGGGGGCGGCCTGTCCTGCTGGAGGGTCCTCCTCACCCAACCCCAGCCTGCTGCAGGCTGTCTGCAGGGGAGATGGCAAAGACGGTGTTGTCCAGTTTGCTTGGGACATGAATGGTCTGGCAAATACGCAATGACACAGCTCTGGGGTCCAGATCCGGCCCAGGCGGCCGCCTGACAGAGGAGGTGCCCACAGAGCTTCCGTGAGAGGGCAGCCCAGGCCCAAGCAGC
ATTCCACCAGTTCCAATATCCTATGGAAAAACCCCAAAACCACTAGTATAAATAAGATAGTTATTTCTGTTACTAAGTAAAGTTTTGTTAATTTTTTTAGTGATATTTAGGATTAAATGGCAAAGTATGGGTAAGCTGTAGAACTTTCCACCTAGGGATTCTGATTGCCCTTAGCCAAAGTACATTCTCCTGAGCGTGAATTATTTTCCATCCCTGGAGAGTTAGCTATGAGGCAAAAGGAAAGTCTGTATAGGTTTTCAATAATGAAAGAAGGACCCTTGGGAATCAGTTGTTA
TCTGTGAGGACAGAGACCTATATTCCTAGAGTCTATCATATACCTGACAAGAGGTTTCCAATAAATATTTCTTGATTTAATTTATTATCTGAATGAATTTGGCCAGATTCCCTCATTTTTGTCTATTAAACAATATGAAATAGGAATGATAAAGACTTACAAGAAAAGGTTAAAGTTTACCAAAAATCTCATTTAATTTCTTTTTTCCGTTTCACAAATCCGATAGGTTTATCTCAACATGTAGTTACCAATTATAAGCAAGTAATCCAACTCTTGGAGGAGGGA
AGGAGGGTGGATCATAAGGTCAGAAGATCGAGACCATCCTGGCCAACGTGGTGAAACCCCGTCTCTACTAAAAATACAAAAATTAGCTGGGCGTGGTGGCTTATGCCTGTAATCTCAGCTAGTCGCGAACCTGAGGCAGGAGAACTGCTTGAACCAGGGAGTTGGAGGTTGCAGTGAGCCGAGATGGCGCCACCGTGTTCCAGCCTGGTGACAGCGCGAGACTCCATCTCAAAAAAAAAAAAGTCCCTGAATCTCAAAAAAAAGAATGTGAC
AGAAAAGCTACTGATGTCCTTGTCAGCAAAGCAGAGCTTAGTACAACGTTACAAGAGGTTAAGAAGAAAAATCAGAGCCAGAGAATGACAGCAAGCAATAAGCTACAAAGATGGGGAAAACATCAAGGGCCTATTAATTTTTTAAGAAAAAGGAGACTCCCCAGAGAAGTTCTACCTTTTCCCCTACCAGTATAGTTTCAGTTTTTTACAGGCCCCTTCCCCTCTTTAGCTAAACATGACAAGTCTTGTCTTCTCTAACAAGCCATTCCCCACAGTGTCACCATTATTGTTTCCCCG
GTCTCAGATGAGTCTAGGTGTGCCTCTCTCCCCTACTTTGTAGTGGTAGGGGGAACTTTCAGTGGCTCTCCTAGCAGTGTCTGCGCCTAGAGGTCCCAGGGCCTTAGCCGACCCTCAAATCTCTAGGTGTGAGATTGAGACAGACTGGGGACTCAGGTGTGGTCATAAAGCTGACAGTCCTGCTTCTACCACTTATCAGCTAGGTGATTCCCTCTGAGCCCCCTTTCCACATTTATGTTACTAAGTCAGAGCTTTGTGAAGGTCAGTTTGCATGACATTATTCCAGAAGTAACACTCTGTGCTGTCAAGTGGCTTTGACATCTGCA
GTGGAAACGAAACAGGGGGAAGAAATTCTCGGCTTAGCTAATGGAGCTGAACAAGTTCGGGGCAGGAAGAAAGCCACATTCCTTCCTAGTTAGTCTCCCTCCTCCCCCGCCCGCGGCACCCCCCCACCCCCACCATCAACAGTATACACAAACACACACACACGCAGGGAGCAGGGCTCTCTGAGCCCGAGACTAGACCCACCCCCACTCCCTTTAGGGCAATGAAGCCCCCAATTTCCAGAAAAGGAGTTACAAGGTTCCTAAACCACTTCCCCTCGGGACCTGACCACTGGTCATCTGCAACTTCTGACCCAGCACAGACGGGGGGA
TTATCAAGTTCTGTGAGAGTGAATTAGTCTGAGTAGTATCTTTTTTTTTGTTCAATTCAAATAGTTGTTTCAATTAAATATATAAGACTATTTAAAAATTAATTCAAGAAACATTTTATTAGCATTAGCTAAATGCCAGACATTATGCTAGCCAGTGAAAACACAGTTCAGTAAAAGGTAGACCTTTATTTTGAAGGAGGTCACATAATAATAACACTGCCATAATGTGTCATACTGAATATAACAGCACAGTACAAAGAAAGTACAAAAAGGAAAA
CTATTTTGGCCCCATTCAGCACGTGAGCCAGTTGAGCATGTTGGCAATACACAAGTACTTACAGCTACTTGTCTCCCAGGGAGGGAGGCTTTAAAAACTACAAGCAAACTGGTGATTTCAGTGGAATTTGATTAGTGCCAAATTTAACTTATTTGTGAGTTTTAGGAGTAAAAACAAATTACAGTACATTTTCATCGTCCCAAAAAACCCATTCACAGGGCACCCAGCCACCCTAGCCCTGAATAATTAAGATGTCCAATGGATGAAGCCCCTGCTAGTAAAACATAGAGTGCTTCAGTTTTATA
AGCAAGAGTAGAATAAGGAAGGATGCAGGGTCTCTGGCTCTCACTTCGGCTCTGCTCCCTCATGTTCACAGGATGTGGTTTGATAAGAAGTTAGAAGTGATGGTTGCCATGGTAACCACGTCTTTATCGATGTCTTTATCGATGCCCATCCGCATGAGCCTTGCTTGGTGACCAGTCACCCCACCCGCTGCAAGAGGGTCATAGAAACATCAGACCATTCACTCAGTGCCGATGTCATCCTAGAAGGGTGTGCACCAGCCCCTCCTCTACCCCA
GGATGGGGTGGAAAGAAGGCCGGAGAGAGGAGGCGGTGAGTGTCAACGGGAGACAGTGGAGGCATGGGGAGGGCCCCCGGGATGGGGCTGCAGAGGCTGGGCCCCGCTTCCCACTAGCCTGCCTCATCTACCTCAGGGTGGCCGGGTCGTCACTTTGAGCTGCTTGTCAGAGGCTGGAGACTGGCATTTGGCCCCTTGCTCTCCCTGGCCTTCCTCAAATGTGGGCACGAAAACAAACTCAGGTGTTGCAGAGGCCGCTGTGCAATGGGCATCAGGCCCACACTTGTTTCATAAGCATGCACTTTCCCACGGCAGGGTGAGGAAGG
AGTTGTTCATTGCTTCACAGCTTCTTTAATCTGATAGCCTCACCTTCAATGCCATATACCTGACAACGCATAAAAACAGGTCTCCACCATGAACAATTTGTCTGTTTCCAAATCTTCTTGATACTGGCTTTTGACCTCTAAACTTGTTTCTTGTTTACAGATTTTCTTGCCTCCTGGGCTCCCTCCACACTATCCTGTGGCTGTGGCAGATATGTCAATACCCTTACATTCACTGCGATTCAACAATACAATGAGGGAGGAAAATGTTGAGCCCCAAAACAAGCAGATGGC
TTCAAGTGATTCTCCTGCCTCAGCCTCCTGAGTAGCTGGGAATACCGGTGCATGCCACTGTGCCTGGCTAATGTTTGTATTTTTGGTAGAGATGGGGTTTCACCATGTTGACCAGGCTGGTCTCGAACTCCTGACCACAGGTGATCTGCCAGCCTTGGCCTCCCAAATTGCTGGGATTATAAGCGTGAGCCACTGCTCCTGGCCTCAGCATACTCTTTTGATGGGGCTGTCTTCCATCGCCTGTGTCAAAATGTCCCCTTTATCTAAACAGCTGCACAGTGCACAATCACTCA
CTGAGGCCGGTGAAAAGGAGCAGGAAGACAGCAGCATGGCCCAGCGGTGAAAAAGAAAATCACATGTGTGCCTTCTGACCACTGCCTAAGCCTGTTTTGCATTGAGACCAGTGTCCTGGTGACAGTTTCCTTCGGCTGCGATGGGATCTCACACTGCTCCCTCTTTGATCTGTGGCCTGGGTTTGCGTGGAGAGGGCTGAGCTTCTGCAGGCTTCCGTTGTCCCCCAGGGCGCACAGGTTGTGACCGTGCATGGGAAAACACCAACAGCTCTGCTTTTTTACTTTCTCCCAGAG
GAAAAACAAGTAGCAAAGCTGGATCTGGCAAGTACAGTAGGTCAAATACGACACTGAAGATGCCAGGCAAGTCCAGTTGAAGGACTAGGTTCCATGTCTCTGGAATTTCTATATTAGAGGGAGCTCAGAAGTGGCAATCTCATTGGAAGGGGTGTTGGTGGCTTAAAGCTGTATGTGCATAGTAAACTTGGATTGTATCTTCTCAGGGTGGGTCTATTAAGTTGTGATGAAAATTATGAGGAAACTAAAGCACCCCCAACCCACGCCACCAAGTCA
GTCACCTGAAAACAAGTAAGTATATTAATTAATATTCAGCCTGAGAGATCTTTCTCTCCCTCTGCTTTGCAAATCTGGCCCATGAAGAGATATTTATTACTCTGCTTCGTTAGTAAAATATCATAAAATGTTATAGTTTTTCTTTTCCAAATTAGTCCAAACTATCACATTATAAGTGCATTTTGGAAAGTACCAGGGCACTCTCTGATGGGACTAAATTTGGGGCATGATTCCCAGCATGGGCCTGAATTCATTTTAAGAAGTCTCTGAATGATTTTTCATAATACTACTTTTTCAGATGAGACAAACAAGTCTCTTAATTCCCTAAAATTATTTTCTTAAT
AGTTTACTTAACAGAACAGGAGAATACACACACACACACACACACACACACACACACACACACACACAAATATATTGTATTTTGTTGTGTATGATACATATATAAAACATACTTATATAATCACTCTACTGAACAGACAATATCGAATCCACTTTATTTGCTACTTAAAAATTAACATAAATAATATTAAGTTAATAAAATGTAGCCTCCGGAGTAGCTGGGACTACAGGTGCATGCCACCTCGCCCGGTAATTTTTTGTATTTTTAGTAGAGACGGGGTTTCACCGTGTTAGCC
TGGACTTTTGTCTCAGGGCAGAGGGAGGCCTCCAGACCAAAACAGCAGGATCAGGTCTGGAGCTGACTCAACCCCAAACCCTTGCTAATGCACGACCCAGTCCCCCAGCCTCCAGGATGGGACCTTGGCCTCCTGTCCCCTCCCTTGTTCCTGCCACTGCTCCTGCAGGTGGAGGCTGCTCATCCCAGGAATCAGTCTGTGAGCTCCAACCTTGGGGCCTCGGTCCAGGAAGGAGGGAGGCTCCAGAGAGCAGAAGGGAGATGAAATGGATCATAAGAGAAGAAGGAATCATACCAAACACTGGAACTGTAGGTCAATTAAACCTTTTTCTTTATAAGGGGGGGGGAGGAAGAGGAGGA
TCCCCAACAGAAAGTAAAACAAAATTAAAATGTGTGCAGCTTTTACAAGGCCAGGTTGCTGCCTGGCCACCCTATTGTTCATGAATGCTTTCAGCTGTGAGTGTGCTTTACCTTCGTAAAAGTAAAATCAACAAAACATTAAATACACAATAATATCAGAAGGTGATAAGTGCAATGCAGGAAATTCAAATAGGCTGCCACGCCATCTGGGAGAAAGCCCTTAAGAGGAAGCAACCCAAGTCCTCAAAGAGGTGAAAACCCCATTTTACAGAAAAGGAAACTTAGGCTGGAGAGGTGACGGGACTTGCTCAAGGCCACAGGGCCAGGAAGCCACACGGCTTGGA
AATAAGACAGTCCCTTGCTTCCCCTGCTGGAGTGGTGTTCAGAAGGGCCAGCTAAAACAGAAGATTTTAGTAAGATTCAGATCTCAAAACATCCAAAATGTAAGTTTCAATAGAAAATCACTGGCTATACTAAGAACCAGAAAAACCTCAGCTTCAATGAGAAGAGACATTAATTGATGGCAACATCAAGATGACAGAGATATTAGAATTATCTAACAAAGAGTTTAAAACAGCCACCATAAAAATGCTTCAATGGTCAATTATAAACTGTTTCCCAGGCTAGAATACAG
TTTTTGAATACATAGGACACACACATTACAAAACCCACAGGATGCAATGAAAGTTCTTACTCCCTGGATCTCCTTAGAACCACCGTGCTGACTTTTTGCATTGTTTTTCAGATAGTCTATGTCCATAAGAACATACACGATATTTACTTTTTACACTAATCTAGCCCCGGTTTTGATGCCTCCCAGGGGATCTCTAGTTATAGAAGAAGCTTATTTGTGGATGGGCACAGTGGCTCATGCCTGTAATCCCAGCACTTTGGGAGGCCGAGGTGGGCGGGTCACGAGGTCAGGAGTTTGAGA
TTATGGATATTTTTATAAGCCACCTCAAGTCTTATTTGGAATCAGATGGGGAATAAATCAATTGGTAAATAAATCTTCCCGTGAAAGAATGATCAACACTGCTTGGGAAGAAATGCCAACCTTCCCCAAAAAAGAATCGTTTGCTGGCCGGGCGCGGTTGCTCACATCTGTAATCCCAGCACTTTGGGAGGCCGAGGCAGGCGGATCACCTGAGGTCAGGATTTCTTAGACCAGCCTGGCCAACATGGTGAAACCCCATCTCTACTAAAAATACAAAAATTAGCCGGGCGTGGTGGTATGCACCTATAATCCCAGGTACTCG
CAGTGAAAGACAAAATAGACAACACAAAAATCGTATGGCATTCCTCAAACTGTTTTATGTGAAAAAGAAAGGCTGTCTTATACTATTCAAATCCCTAGACGAATATGTCAAAATAAGAGTACGAGAGGAAGGGGTTATTTCAAGGATATCCCACATATAGACAACATGGTGCATTGTGACATCGTTATATAAATATTAATAGTGCCAGAATACTAATCCCTTCATCGGGGAGGAAATATTCTAAATTCACTTACCTCTTGCAGCACTTTCC
CTGATCCTCAATGTCCTTTGCATTTTCCCCAACGAACTTGGTTTACGTGCTATACCATGTTTCCAGCCTTATTTCTTTTTTCTTTTCTCTTTTTTCTTTTCTTTTCTCTTCTCTTCTCTTCTCTCTTTCTTTTTTCTTTCTTTCTTTCTTTCCTTTCTTTTTTTTTCACAATTGCTGTTCTTCCATTTTACAAAATAAACACCTACTTCTCATCCCTTCTGAGTCTCACTATAGTGCATTGCCCTGTGGTATTAAAAACCTCTGGATGCTAGTCAAAGAGAAT
ATTCTGAGATGCTGAAACAATGAAATTCCCTATCCCTTCTAGAGCACATGAGGTTGGATAGGTGATATCAAATGTTGAACTTACTTTGCAACTGGTTACAGGCTTCATATCCAGTCTCATCGCAGAGATGATTCAAGCCTCTGCTTATGTGGCTCATCCAAATGTAACCCCCAGCTCCTCTGGCCCCCTAATTCCTCCATTAGAACATTAAACTGCAGAGGGCGTGTGGTAGCCCATCAGTCTTCTGATGAATGGAATTGGCTGATGGTCTAAGTCATCGTAGCCTCCCTTGTCCCGGGTG
GTGGGACTGCATTTGCTACCCTCGGAGTAACAAAGCAGCAAAGACTCTAAGTGCTTTATCCATACCCCCAACTAGCTGCAGTGGACCCAAGGAGAGAAGGCCAGTCTGTCTCTAATGGGTCCTACCCCTCCCCCTGCCCACCATCCTGATCATCACTACACATGGAACTCCTGGCTTGGGCCCACACAGACCTTCTCTTCTGGACTGCACTGAGAAATTGCTGACTTGCATTTCTCTGAGGTAGAGCCCCCAAGAAACAAGCAAGAGACCATTGCCCACAACCACTACTAAGGTCCCTGCCTCTGCTGCCTCCAAGTTGAGAAGGAAACATAAACACTGAGATT
TGCATTTTAAGCTTATGCCTTAACCTCAAGTATCTGATTCACGGTGTGAATTTTGCTTTTACTGTGGCTCTTTGTATATTGCAGCTAAATATTTCACATATGATGTCTCAATGTTTGAGGATATTCCATGGCAAATTTAATTTCTGGAGTACCAAGATGAAGAGAAGAAGCACTGGATCTAGTGCTGGATACCTGGATTCAAACCTTGGCAGAACAATGATGAAGCATTTCCGGCAGGACTCTCAGAATCTCAGGCTTCTTAACTGTAAACCAGGGT
AGACGGAAGTAGAACTATGTGTAGCTTTCAACTAAAAACTCACTGGAGGCTAGGCTCTGCGGCTCGCACCTGTAATCCCAGCAATTTGGGAGGCTGAGATGGGCAGACCGCCTGAGTCTAGGTGTTCAAGACCTGCCTGAGCGACATGGTGAGACCATGTCTCTACAAAATTTTTTTTTTAAATTAGCCAGGTGTGGTGGTGTGCACCTGTGTTCCCAGCTACTTGGGACTTGGGAGGCTGAGGCAGGAGGATCACTTGAGCCCAGGAGGGTGAGGTTGCAGTGAGCCGTGTTCATACCACTGCACTCCAGCCTGGGCAACAGAA
GGATGCCCCTGCTGAAGTCCAGGTGAGGCTTAATGCAAGCAAATTAGCATCTGAAAATTCATGACCATTAGCAAGGCTGAAAAGGGTGGTGAACCCCAAAGCAGTAGCCCTGCACATGGATGCCCCTGTTTATGCGGTGGTTTCAATATGCTGGCCAAAGGAGCCAGTGGGCAGGGAGGGGTAGAAAAGCAGTGGCTCCTGCAGAAAGTGTGCAGACTCATCTGGAAAAGGGCAGGCCTCTTAGCAGAGCTAATGTGTATAAAGTGTTTACCATGTGCCACGCTGGTGCTAAATGCTTCATGCATGCTCATTACTTCATCTGATCTCCTATCAGGTGGAAATGACTAAGCAAAAAGCAGACAC
TTGTGAGAATCAGTCAATGTCTATCAGTCAGAAGCAGAAGTGGAAATATTTTTGTGAGATTTTACAAGGAATTCCTGTAAATTCACATGCAATTTTATGAGTGATATAAGCTATTTCATATCAAGACGAGTTATTCATGTTTAAAGTCTAAGTTCTATTGACATCACATGTCCATTTTGTGTTTGAGGATCAAAGTAGGTATTTCCTCTATGCAATAGTCTCTTTAACTGGTCAGAGCTGGAAGTCATCAGGCTACTTATGAGCCAGTTTTGGGAGACTAATCCCCATT
GGCCCCAGGTAAATCACGAGGAACCAGCCCTTTCTCTGCCTCAAGATTAACCAAATAAAAACGACCAGTTTCCTGAGTTGCCACGTGAGTTCCTCTGAGGGAATACACGACCTGGTCAGCTTGAACTCAGTCCAGGCAGTTCAGTGAGTTGAGAGAGTGGGAGGGAGATAATCCAGGGAGGGACTCAGCTGAGAACAGTTCCCTGCCTTCTCTGGAATTGCCTCCAGTGGGCTGTAGCCACATGGTCAGCCCCTGGCTTTATAAGAACCCACATCCCAGGCTCTGGGTGGGCACTGGGC
GGCAAAGGCCTTAGTGCGGTGGGCATGTGGTTACAAAGCCAGGTTCCTGATGTCAAGAACACCCAGCAAGGTGCCCTGATAAATACCACCCAGAAGAGATGTGTTTGGGGTACTCTCTCTGTATGCTGATCTGTTACACACTGATCCTTAACGCTTTCAGCTGCTCCCTGGTTAACAGTCATTAGGCAGGCATGCAGCACTGTCATCCTGGGCCTCAGCCCTGCTGTCAGAACCCTCCTCCAGATACCTGAAGCAAAAAGAGGCAGGGGACCCCTTAGGTGTACTGCTGATTTGGAGAAATCCTTCATCCGACGGAAGGTCTT
ATTTAGCCTTTATTTATAGATAAGGAAGCTGAGGCTCGGTGTGGACCTTCATCTGGTAGTTGCTATGTACTATTTTATTTTTTCTGGGAATATCTATGCTTGATCGTCCTAACCAGGATGTAGTCTCCCTGAGGGTAGAGGCAGTATTTCCTGCTCCTCCTGGTTCAGTGGCTGGCACAAAGCAGACGTCAGAATTGTTCGTGATATTAGTATTTACTGGTGAAGCTATGAAGAATGTGGAGAGAAAGAGCGAAGCTAGAAGGCTGTAACTCTAGGCTGTGTGTGGGCAGGGGCAGATACTCTGCTCCTCCTTGC
GATTAATTTCAAAATATGGTTTATTCCGGGAGGAAGCAGCATCCTAAGCACGTGACATTTAAAGACCAGGCTATAAGGAAGTGCCTCTGCCCCCAGGCCAGGTGGCAGCTGTTCAGATGTTTATTATGGACAGTGAGCTCTGAACGGGGTCAGCCTGGCACCCCGAGTGTGGAAGACATTTTCGCTCAGTGTGAGGCCTTGTTTGAGGTTGGTCATCAATATTGGAATTTCGTGAAGTTGGAGTGAGGTTGCCAGATTTAATCTTCATTTCTAAAATTTGGTAGCTGGCAGGATGGGGTATCGTGTGTGTAGAAATTATCCACAGG
TCCAGAACTGTCCACATCAGAATCAATGTGAGCAAACTGCTTATAAAGGTCTTAGGGAAAAGGAATCTCAATTGTTGACTCAATTGATTCATTTATTTATTTACTTCTTTTTCCATCCTCCCAACTTTTCACTCTGAAAAGTTTCAAACCTATAGAAAAGCTGGAAGATGAACATCTTCTTGGTCTTCACTGGGATTCATCAAATTATCACATTTAGCCACATTTATTTCATCTTTCTCTCTCTTCCTCTGGATGAAAGCTTTGATAGTTGCAGACACCCTGACACTTTACC
CAGCCTCCATCGGTGCCCCTTTAGAATCTCCCATGGCCCTCTCTTCCTATTCTTTCACCACACCCTCACCCCTGATGAGGGAAACCCGCTGTGGCTGACACCTTCTGTGAACTGGCTTTCAGACAGGTGCTCTTCCCTGACAGCCTGAAGAAGCCAGGGCACTAAGGAGAGGACAAAAGAGAAAAGGTGAAAATGAGGGAAAGAAGCTTGGGGAACTAGGAATTTCCAATAGTGGCTGCTTTGTGGTCTTGCTTAAGCCTGTCAGGTATCAAGGTCTTGGAGGAATGAAGAAGGGAGGGAGTAGG
GGATTAGTGACTTGCCTGAGGTCACATGGGTGCGGGATGGGGTGGAGGGGGCGGCAGTGGGACTCCCTGCAGTCTGACTCCAGAGAGTGTGCCCCTCACCCCTCTGCCTCCTGGCTCCTGAGAGCCAGCACTGTGGCTGGAGCTCAGTCCCCCGCAGCACGGGTGGAGAAGGAGTCTGAGGGTCTCCCCACCCACTGCTGCCAGGCTCTGGCCATGCAGAGCCAAACTGTTGACGTTCTCCCGGTCCTGCTGGCATGCTACCTCCACGCCTTTGCACAAGCTGGAGTGCCCTCTGCCTGGAATGCCTTTCCCCG
TCAGAGAAGGGGAGAAATACTGCTAGAATCTACACCTCTCTATTCCCTCCCCTCACCCTACCTGATCCCCCAGCTACTCCCTAGAAAGCTCTGGGGCCACGCTAGCCCCCTAGGCTTAATCCAGGGGCAGAGACCTCAGGCCTGTCGGCCTCTGGGTCAGAGGAGGTGGGTGGGGCAACGGGCCCATGAGGTGGAGCATGTGGGGCCCCGGTGATTATCAAACGGGCTGTGGCCGAGGATTTGGACCTTGAATCTGTGGGAAGCCTGGGATCATGGCTCACTACCCCACCCCTGCGCCCGGCTCACTCCCTAGGCCTAACTGAAGTGGACAGCATGTATGTATTCAAGGGAGATGAA
CTTGTCAAATACTACCTGTGTAGCAAAGTAAATGGCGACCAGACCCAGGCCTGCGGCAGACACCATATAGGCAGTGACAGACTGGCTGAGCTGGACAATGGAGCCCATAAACAGGGATGGGGCCACCTGGGACAGCAGGAAGGCACTATCCAGGATGGCGAGGTCCAGGCAGATGCCCCGGCCCGGAACCACCCTGGCCTCGGTGGGCTCACCCACCACCACACGTACGGAGACATCACAGGCAGAGGCCCCGCAGAGCGCGGGTGGAGGTGGGAGCAGGCCACTGCCTCCAGCACCCACGTGTCCATTAGGGAAGGGAGCTCCAGGCTTAGGGCCTGGCAGGA
ACTTATATATATATGTCTTAAACTCACCAGTGTTTCCTCCTCAAACATCCCCTCCTCTCCCTAAATCTTGTTAGACTAATAGAAGAGGACAGGCTAATGGCAAATTGACTTATGGAGGGTGGTCCACGCCCAATTAGCCATTGCGGGCGGGGGAGAGGGTGTAGGATTCGTTTCCTACCTGAACAGCATTCTGACTCTTCTAACATACTCGAGAGGTGTAGGGGGTGGAGTAGGAAGGGATGATTTGGAAATTGCAGATTCTGACATGGGCTCATTATAATACACTTTTAAGGGGGCTCTTGG
GGCAGAGAACTCCTTGGGTCAACTGCGACTGGAAGAATAAATCTTAATGTCTTATGGAGCCTCCTGATAATGTTGGCCTTTGACTATTGCATATGTTGCCTGCTAGTCTTCACCCAGAAGGGTAGGGCATGGAAATCCTTCCTAGGTAAGCCTCCTGTGTTTCAAAGCCACAGCAGCCCTCTGTTTGGGATGAGAAGCAACCTGCTTTCTAACCCTTTGTCCCTTATATTTCAAGTAAGGGTGTTTCCAGTGGACACTTAACTAGTGTGTGAAAAGGAACAACCCCCACTCACTCACCACCTTCTCCACTCTCACACCAACTTCAGCAT
GACAGATGGGTGTTCAAATGCCACTTACCAGCTGTGTGACCGAGGAGAGAGCTGAGTCTGTGCCTCTGTTGTGGGACTATGGGTGATGGCACAGAGTCCCAGCCCCACCTGTGAGCCTCCTCAGCTGCAGCTGCACCATTGACTGAATTCTGATTCTGGCAGGTCCCCTGCTAGGTGCCTTACCGGTGTAATCTCAGTTGATGGTCATAGTAATAGTTGATGGCCGGGTGCGGTGGCTCACACCTGTAATCCCAGCACTTTGGGAAGCTGAAACAGGCGGATCACTTGAGCTCAGGAGTCCGAGACTAGCCTGGCCAAGATGGCAAAACTGGGTTTCTACTAAAAATACAAAAATTAGCCAGGCGTGGTGGCACATGCCTGTAGTCCCAGCTGCTTGGGAGGCTGAGGCAGGAGAATGGCTTGAACCCAGGAGGCAGAGGTTGCAGTGAGCTGAGATTGCGCCATTGCATTCCAGCCTGGATGACAGAGCAAGACTCCGTCTCAAAAATAAAAATAAAAAAGAAGAACCTGCTTGCTAGTGCCGTAGCCCAGAGCTAGCACAGCAGAAGCATTCAG
AAAACCAGCATCTGGATCAAGAAACAACTCTATGACCCCTCCCCCAGGAGCCCCCTCATACCTGGAAGGAGCCTGTGGGAACTAGCAAGAACCAAGGCCCAGGAAGGTGCAGTAAGTAGCACCATATATTTATTTGGAAAATATCAAGTACTCTTTGAAAATGCTTAATTGATAGAATTGTTGGAGGAAAAGTCATTCCTCTTCTAGGGAAATCCATTTAATGTTTCCATTTTTAATGACTTTTAAAGGGATCTTCAAGAAGGTTTTTCATGTGCTGC
CTCCTCTTTTCACCTGGTTAACTGCAACTCACTCAGACTCTGCTCAAGTGTTACCTCCTCCAGGAAGCTCTCCTGGATTTTCCCTGACTAGGTCAAATCCTCCAGTACAGCCTTTTGTTGACACCTGTTACAGTTCATAACTGTGTGCTTATTTATGTGGTTGCTTGGTCAATGATGGTCCTGTCCAGGAGCCTGTGGGCACCTTGAGGGCAGGGTGATGTCTGCTTTGCTCACTATCATTCGGCCTCTGCCAAGCACAGTGCCTGGTATGTGGTAGGTGCCCAACAACCATTTGCTGAGTTAACACACATTGAATGAAGGCGAGAGCTGGGCA
CAAGAAGGATAAAAGGGGTACTCAGTGGCAGTTCTTTTTCCTGCTTCTTGATTGTACTTAATAATAGATTTCTTCCATGTTCTTAATAATAGAACAGATTTCTTCCAATTCAAACAGCCCATATATTAGGGAAAATTGAATAAGCTCTTTATTCCATCCTCAATTCTCCTAGTAAACTTCATTCTGTTCCTACCAGAATAACATGACAACAGAACTGTTCTAGAACCATTCCAGCCTTTTACGCCATTGAATGCTATCTATATTTATTAGGCTAATACTAATTAGTTGACTAATACTAGTCTA
TGATCCTGTTAAGAAATAAGTCTTAGCTGAAAGAAGACTGCTTTCTTTCCCCTTTACCTCCTTTCTTCTGCTTTGTGGTTTTTTTATGGGGGTTTTTGTTGTTGTTCAGTTTTGGTTTGTTTTTTGGTATGGAATTATGATGAGATTTCAGGAGAGAAGCCTGTGATCCTCCTTGGGTTGTTGGGGGATGTTAAGAGGAGAGTGAGGGAGAGTAAGTACCGACTTTTTGGCCGTATTCAGAAATCCTAAGTTTTCTACTATAGTGATTTTTGTGTCATTCTGACTAAATACTAACTCCTTATCAGCACTGTGT
ACTCCTGACCTCAAGTGATCTGCCCACCTTGGCCTCCCAAAGTGCTGAGATTACAGGCGTGAGCCACCTTGCCTGGCCTGAATTTTTTATTTGCCTTATTTGAGTGGGGGTATTGCCCTTTGCCTAGCTTTATTTAGCTGTTAGTGCTAATTTTCAGTTTCTTATTTTTCATCTTAACTGTGGCTTATATTACAGTTTAGAACACCAAAGAATTATTTACTAAGCTGTTTATTTTTCAGGTTCCTAGAAGCCAAACCAAACTGACAATAATGCTTGAAAAATTAGGAATGGAT
GCCCTCATTATGTGCCAGGCACTATCCTAGAAGCTTTATATTTCATTTCATCCCCAAAACGACTCTGAGTTAGGTATTATTATCCCCATTTTATAGATGAAGAGACTGAGGCAGAGTCAAAGAGATGAGCAGATAAAGCATTAAGAATAAAGAATCTTTGCAGATGAGCAATCCGGGTTCTGGGTTTAAAAAAAAAAATGAACCTGTGGCTGACGGTGGGGAAAGAGAAGAGGGAGACCCTGTGGTTTGCCCCTGCTTTCTAGTGACACGATTTACTTTGGTGATCGCTGCTTCCCTCCTTCTCTGGA
AAATGTAATAAATCAATCAGAGTTCCCCAGAGAAACAGAACCAAGAGCATATGCGTGCATAAGATGGAGAAATTTATTTTAAGGAATTGGCTGGTGCAAATGTAGGGGCTGGAAAGTTGGAAATTTGTAGGACAAGCCGCAGGCTGCAAACTCAGGCAGGAGTTGATGTTGCCATCTTGAGGCAAAATTTCTTCCCTGGGAAGTCTCAGTTTTTTTCTCTTTAGGCCTCCAATTGATTGAATGAGGTCGACAAATTTTATCTAGGATAGTCTCCTTTACTTTAAGTCAGCTGA
CCAAGTTGTTCACAAAACTCTGCTACTCTAAATTTTAGAAAGGAAGCAGGATATTACATATTGTATTTTTAAAAGAAAACACATATTTATCTGGGATGATCACAATGGAAATTTTAAATACATGCATATCTATGTATGTATGTATATGCTATTCCCCTTTATGAAGCATACATCACACCAACACACCTCTCCTAATGCCACTGTCAGTCTATCCTCAACAAAAAAGATTTCTCCACCTTTTTCTGGTTTTGGAAGAGAGGTTAGGATTCCTACAAGCTAAATTGTAAAGAATAATCATTAAA
CAACATTTCCTACTATTTCAGGAGTAATATATTCTATGTTAGAAAAAGATGCACTTTATTCCATGGCTATGATTCAGACAATGGGAAATTGGAGACAACCACAGCAAAAAAAAAAAAAAAAAAAAAAAAAAAAGATTGTTACCCTGTGTAAATCTTTGTCTTTAAAACCCAAATCAGAGGATGTGAATTCTGGCCCTAGTGGGCATGAGATATTTGCCCTGAAGGCTGTGGAATTTGATGGGCTGGGGAAGGCGACTGGAAGGTATGTGTGTGATGCGTGTGCAGTAACACTGTGTATAACTCTCATTCTTTCCACAGCACAA
GACCAGCCTGAGCAACATGGAGAAACCCCGTCTCTACTAAAAATACAAAATTAGCCAGGCGTGGTGGTGCATGCCTGTAATCCCAGATACTTGGGAGGCTGAGGCAGGAAAATCTCTTGAACCGGGGATGTGGAGGTTGCAGTGAACCGAGATCCGAGATCGCGCCATTGCATCCAGCCTGGGCAACAAGAGAGAAACTCTGACTCAAAAAAAAAAAAAAAGGGCGGGGGGCACTTCCTTTTGAAGTTTCAGATGTATATTGGAGGGAGCAGAATTCCTTTGTGATTTCTTCCTTAATACATTGTGTCCCTGAGGTG
CTGATTATATTTTCATAGGAGAAATGGGACATGAAAGAGGCTAAGTCACCGACAGGCTCACACAACCCTGCCTCCAGAGTCCAAGGTTTGGGGAACGCATCCAACCCCTCCTCACCCGTGACAGAGATACCAGGAGAGATTCGAGAGGGGATGGGTGGGGGAGGACCAATTCCACGACCTGTGATATTCGAGAGCTTTGGAGGGAGCCCTCGGTGTGACCCCTTCCGACTGGGTGTCTTAGGGCCATTTACCACTTCAGGCTACAGCCAGTGAGACCGTGGTGGAGACGAAATG
TCTTGGAATTATATCTTCTTTCTCAAGGACCTGTTAATGTGGGACATTTGCTTTCTTCAGGAGGGCCCGGAAGGTCAGGACCAAACATTTTTAGTTTTCTTCCCCAGGGGAAAAGATCTGGGAGGTCCTGTCCTCCCGTTTACTTTTTCCCCCTCTCTGCATGTCGGAGGGAAGGGCAAAGTCTTCAGACCAGAGGTGGTCCCGCCAAGCGCTCCACCGAGGCCTGACCAAGCCCAAGACTCAGATGTGTTGGCCGCCTTGGCAAGGCAAATTCCCCACATTCCACAAGTGCTCTTGAGGGAGAAATAGAAGTAATG
AGGTCTTGAAATCATGGTGTGGCAAAAAATAGGCTGTTGAAAGCAGCTCGCTCAAGATGAAAATGATGGCAAAATGCACAGGATTTGCACTGTCCAAACTCATCCAATTGCAGACACTGAATATGTGCAGTTCTTTTTATATAAATTATTCCTCAATAAAGCTGTTTAAAAAATGGTAAAATAAAAAGAAAATGATGAAAAAAAATAAAACACCCCCTGTGTAAAACTTCAGTACATTTGTATGAAATAACAAACCTCTACAAGTAACTTGTGAGGAGAGTAGGTAAAAACAAAG
TGCTCAACTGTGATCTGAGTCAAGCCAGCAAGATCCAAGCTAGTCTAGCAAAGCATTTTCCAAGCAGCCTTGGAAAGGGGTTGGCCTCGTGAGGACACTGATTCCTAATATTTGCAGTTGGCTTTGCAGAGCTCTCATTACAGCGAAGGTGTGAGGGTGTCTGTTGCCACCCGCTTTTGAGAGAGAGGCACTGAGCACTACAACAGCACAGCTAATGTTTATTGGACCCTTCGTTCGATCCAGGAATTTAGATGGACTATTTTATTTAATTATTTCCATTAACCTGCTACCATT
GCTGAGGGCCTGTTTGGGGGTCTCTGTGTTGGGGGAGGTGGGTCCAGGGTGCGTGGCCCCTGGGATTGTTCATCATGAGTGCCACCTGGAAGGTGCTGGAGCCTCACCCGTCCTCCAGAGTGTTTTGGGGAGATCCTGTGCTGGCATCTTGGCTGGGCCAGGATGGTGTCTAGGAGGGACCCTTGGGAGGGAAGCAGGGGCATCAGGGGGCCTGGTGCTGGGGTGGGTGGCAGGAGAGGCCTGGAGGGCGGCGGCCCAAGCCAGTGGCTGGGCAGGTGTCAGGAGGGAGAGGGGTGAGGC
TTCATTCCCCTGTTTCACAGGCATCCAAGTAAGATAAAAATTCCACCTATTTCAAAACAGCTTAAACAGAAACTTTTCTGTCATTTATCTCCTTCACTCCTTCATGTCTTTGTCCCATTCTGGTTTCTTCCAGGAATTCCTTCCTTGAGTGGAAATGAAGTCTTCCTTGAGTTTCCCAGGGCAGTTCAAGCCCTTTCCCTATTAAAAATGAAGCACGGTGGCTCACAGGGACAGACAGCTCTTCCTGGGCTGACGTGAGACCGCTGTGCATTCATGTGGGCCCCTGCACCCCCCACTTCCAAAA
GGTGGCCAGTGGGGTGTCCCCAAGGGCATGAGGGTGCATTTGTTCTTAGCACGTTTGGAGGAGGGGGCCTGGCACAGGGATGGACGGCCACAGCGGGCCATGGCCAGTCACGGCTGGGGCAGGGACTGGGCCAGCCTCAGGGGGGCCTGGGGGCCACTCCCTCCCCCTCCACAGCCCACCTGTGCTCCTGCGGCACCTCCTGACTGGCTTCCCAGGACCATCGCGCCCCTCCCTCCCGTGGGCAGCAACCCCCATCTCAGCCCCGAGCCTGGGTAACAATAGGGTGTAATCCCTGGCTGAGGGGCCTCT
TTCATTTCACCTGCCCCCCTGCTCCCTGCCTCCATGAAGGTCACACCCCTATATTCTTTCCTCCCAGGCGGGCCTTTCCTGCCTATATCCAAACTCGGCTCCAGGAAACAAGCAGGAAGAGACTCCCTTCCGGTCTGGACAGCAGCTGGGGGCCTGCAACTGGGGAGGTGTGGGGGAAGGGGCAAGGGAGGAATCTCTGCTTGTGACTCCTGCAAGAGGAGCAGGAGGCTGCCCAGGAGCCCTGACTATTCCTCTTCTTCATGCTTCAGTTTACTCACAGGGCCTGGGAAGAGGAACCCTGACTGA
TTTGGGATTCACTTAAGGTCAGGAGTTCAAGACCAGCCTGGCAACATGGCAAAACCCTGTCTCTACTAAAAATACAAAAATTAGCCGGTCATGGTGGCACACACCTGTAGTCCCAGCTACTCTGGAGGCTGAGGCACCTCCAGAGAATCGCTTCAACCCGGGAGGCGGAGGTTGCAGTGAGCCGAGTTCGCCATTGCATTCCAGCCTGGGCTACAGAGCAAGACCCTGTCTCCAAAAAAAAAAGAAAAGAAAAAAGATGTCTGCCTGGACCCTAGTTTAAAGTCACCCAGCAACTGACTTTCCAACAACGCGGAGCAGTAATAATTGACTGA
CCTGGGCTGTATGTTCTTACCAGGTGCGGAGGAAGGAAGGAAGGAAGGGAGGGAGGGGAGGGGAGGGGAGGGGAGGAAACTGACGCAGGTAAGAGCATTCACCTCTTTCCCTCTCCAAGGCTCAGTTTCAGGATCATTGTCACAGGTCTGACACGAATCATGTGCAATAATTTTTTGTACATTCATAGGTTTGGAACACGGTATAAAGGGCCTTGAATGCCAGAATGAAGCCTTGGGTTTTATCCTGCAGTCGTTGGGAGCCACTAAGAGTTTCTGAGCAAGAGAGGGACAGGATCCGAACTGTGCTTTGGAAAGATGAACCAGCCGG
GCCGGCACTGGTGGGGGTCCCGGAAGCGGTAGGGGTTCTCGCCAGGCACTATCTGGAACAGCTTCTCCAGCACCTCATTGGTGTTGTGTGACTTGAACTGGGGCTGCAGCATCTGTGGAAGGGAGGGGAAGATGGGAAACGAGGAAGGGGAGAGGTGTGTGAAGAAGGAGGGGCCCCGGCCTCCCCTCCTCTGCCCTCACTATCCTGTGTCTGGGCACAGGCCTCTTTATCCAGGGCTCTGCCAGGGAACAGGGGTTCTTTCCTCTGGGCAGTGAGGGTCTCTCCCTCTCTCAACAACAGCAAAGTCCCCGGTTGTGAGTGA
GCCCCGGGGACGCAGCATGCAGGCGCTGGCGGAGGAGGACCTGCAGCATTTGCCGCCCCAGCCCCTGCCACCCCAGCTGAGCCAGGGCGATGGCCGTTCCGAGACGTCACAGCCCCCCACGCCTGGCAGCCCTTCCCACTCACCCCTGCACTCGGGACCCCGCCCTCGACGGAGAGAGTCGGACCCCACAGGCCCACAGAGACAGGTAAGGTTGGGCTTGCACCCCACTCCCCATCTCCAGATGCCCAGAGTCCTGGTGTGTAGGCCTGGGGTGCTCCATGTGTGCTGGCACTACTGACCAGTAAGCCAGCAGTCACAGGGCTGTGATG
TCCAGGGAATGAAGAACGGTTACCAATGGCTTAGTATCTATAAAACAAGTCAGAGTAGGCCGGGTGCGGTGGCTCATGCCTGTAATCCCTGTGATTTGGAGGCCGAGGCAGGGGGATTGCTTGAGCCCAGGAGTTTGAGACCATCCTGGGCAACATAGCGAAACCCCATCTCTACAAAATACAAAAGTCAGCTGGGTGTGGTGACCTACAGGTGCACCTGTAGTCCCAGCTGTTTAGAAGGCTGAGGTGGGAGGATCACCTGAGCCCAGGGAGGTTGAGGAGTGATTGCACCATTGCACTCCAGCCTGGGTGACAGAGT
AAAATTTCAAAATAGATTGCTGTTAGGTCTGTAAGAATTATTTTTGTAACGTCTATAAAGTTGACTGTTGGGCTAAGATTATTGGAGATAGTGATTAGGAGATAGGGTGAAGTTTAATTCTTTACATGGCTGAACTTCAATCAGGTTCACCAAGAAATTTTAGGCCACATTTATTTATTTCAAAAAAAAGATAAAATCTAGTATCTGTAAAACCACCAAATACGCACAAGTCCCTCCTTTTAATGAGTCACTTGAATGCAAAATCAACTGTAATTCAAGA
TGAGGTCTCACTGTGTTGCTCAGGCTGGTCTTGAACTCCTGGGCTCAAGTGATCCTCCTTCCTCAGCTTCCCAAAGTGCTGGGATTACAGGCATGAGCCAGCATGCTCAGCCTAGAGACATTTGTCATTGTCATGACTTGTGGAGAAGGGAGGGGGCTACTGGTATCCAGTGAGTAGAAGCCATGGACACTGCTTGGCATCCTACGACACACAGGACTGCCCCCACAACAAAGAATTATCCCACCCCAAGAGTCAACAGTACCAAGGTTGAGAAAGCCTACTCTAGCCACATTCTGTCATCTCTGTAGAA
CTTACTTGAATGAGCTTCTCTGAGTGCAGATGCAGCATGCTCTTGGGTTTTTATATTTTATATTTTTATAGTTGTGCCAGTCCTTTGCGTTTTTGGGCATTTTCAGGAATAAGGCCAAAGAGAAGTGTTTTGGAAATGCAGGCATTGGGCTCGTTTGGGATCTGAGGTTTGTGTCCACAAACCCACATGACTTTGGGGGAAATGCTTACCCTGAGAAGCCCAAGGGAGCCCCCCCAGAGCCCCAGTCTGCAAAGATAAGAATTGGTAAATTGGAGGAAGGGAAAGTGTGCTTCATTTAGTGATCTGTTGCCGCCCGAAG
AAATTAAACCTTTGTCTGCTAGATGTGCTCCATATAATTTCCCTCAGTTGTCATTTGTCTATGTCCTATCCCCTTGAGCACAGAGATTGGAATTTAAACTTTTTTATATTCTTTTTCTTAATATAACAAGACATACACGGTAGGTGCTAGACAAATGTCTGTTGGCACAGCAGAGTAAGAAGAAAAAGGCAGAGATCTGGAAAATTTGGAGTGACTTAACCCAACCACTCCTTCCTCTTATACCAAGTCTAACCCTTAGTCTTTGTGTCAGTCAGGACTCTTATAAACAGCAGAAGCTAACTGGCAAATTGTTTCAAGTCCCCTGCCCCCAACAATTATAGAGATATCGGATAGCACACAGAATCAATGCAAGGGCCAG
CAGTTAATGATTATCAAGTCAGTAAACAGTCACTAACTACAAGCAAGCAGAAACAAGAGCAGAAACATACAAACACTTTTGTTATTGAGAGGGAAAGAAGAAATTCTTATGGGTTTTCATCTCCTAATCAATTGGCTTTCTAAAAGAAATGTCTAGCTCTCTTTTTCTCTTTAAAATCTGAAGAATTTGACTGTTGAAAGCTATTTAATTTTATCTCTGTGCTCAAAAATGCCTGGAAAAAAATGAATGTGAAAGAACGCTGTTACGGTGCAATTAAAGAATACAAAGGATTT
GGGGATTAGAGAAACAGAATTCAGGTTCTTTCTTGATGAGATACAGGCATTGTATGTCTGAATGGATGGAAGTGTTCAAGAGCCCGTGCAATGGAATGCTTGGTACCTTGGAGAATTGGATTAATTTGAGACTTGTCACCTGGAAACAGGACTGTCTGGTTCACCTTGGGATCACCTTTGGCCACGGATAATCAAACTGTTGAGGGGAAAGAGTGGATTACGAAACCTCAGTGCAGCCAAAGTGCCATGGGGCCACCAGAGGTGACCTAGTTGGTCCCCAGGTGA
CGGCATAAAAGTCCTTTCAAAGCCAAGTAAAATGTCAAACACATTCAGGAAGGGTCTATTAGCAATGCAAATGTAACATTGCCTGTACAATTGAATGCACAATACACAAAACTAGAAAACTCCTCTGAAGGTACTTCTTTAGGAAGCCAGCTTTCGTAAATTTGAAAAAGAATGCTGACTTGGTTCTCAGTAGTGCTCAGGTTTAATTATACTGTTTATTTGAGAGACATCGGCTTAGTCAGCCCTGAAGACTCACTGGACTGGTCTTCTGCGAAATGATTGCTAAGACATATTGGCCTTAACACACAAATCCAAAT
GCTGGAGTGCAGTGGTGTGATCTCGGCTCACTGTAACCTCAGACTCCTGAGCTCAAGTGATCCTCCAGGCTCCAGCGATTCTCCAACCTCAGCCTCTTTAGCAGCTAGGACTACAGACATGTGCCACCACATCCACCTAATTTTTTTAATACTTTGTAGAGACAGAGTCTTGCTATGTTGCCCAGGCTGTTCTCCAGCTCCTGGGCTCAAGCGATCCTCCCGCCTCAGCCTCTCAAAGTGCTAGGATTACAGGTGTGAGCCACCAAGCTCTGCCAACAGTAAGAATTTGTGTTTCCCAGATACCTAATTAGGCTTCT
GGCAAGGACAATAATACTTATCTCATAGGACTGGTGTATTAGCTGAGGCCATGTTTGTAAACTAAAATAAGAAAAACACGGCAAAAATATTAGTTAGATTTCAACACAGCTTAAATAAGGTAGGGCTGAGAGGCAAGGCAGGGTGGTTAAGCTTTTTTTAGGTGTGGCTGTTTGCAAAGCATGACCTGCAGGGCTTGGCCTGATGATGATGTATGGGGGCACAACTGTAAAAATATAATTACTACTACTACCATTTACTAAGCGGGTAGTAGGTTCCTGGTACTTTTCAGAGTGC
CCTCCCTCTGTCCCTGTACTGGGAAGCTTCTTCCTTCTTTCTTGCTTATTAAACTCTCCACTCCTTAAAACCACTCTACATGTGTCCATGTCGCTTTATCTAAAACGATGTTAGACCAAGGACCCTGCTGTTCTTCCATTCATCAGAGCAGTTATCATTTTGGTTGCATTGACCGGGAATTCATTCATCGGAGTGGTGACTATAGAGCGAGCCCCAACCTCAAATCTCTCCTTCAATTTCAAGGCTCTCTTCTTACTATCCTGTTGCAAAATTTTCCTTCTTTCTCTATCCACGGTCTCTTACT
CCTTTTCTAGGAAGCAGGCCTTCCCTAGTCAGCTCCTCAACAGCCCTGGCAGTCACCTTTTATTTACCACACGCTTTCCTGTGCTAGGTGCCCCGTGGAGCCCTACACGTCCCACCACTTAAAAATGTTTTTCAGGCCGGGCGCGGTGGCTCACACCTGTAATCCCAGCACTTTGGGAGGCCGAGGCAGGTGGATCACAATGTCAGGAGATCGAGACTGTCCTGGCTAACACAGTGAAACCCCGTCTCTACTAAAAATACGAAAAAAAAATTAGCCAGGCATGGTGGCGGGTGCCTATAGTCCCAGCTGCTTGGAAGGCTGAGGCAGGAGAATGTTGTGAACCCGGGAGGCGAAGATTGTAG
GGGCCTTTCTTCCTCTCTTCACACCCACTCAGGGTCTTGGGGTACAGTGCTGGCCTCTCCCAGGGATAGTCCCCCCAACCCAGGGATGAAGCAGGATTAGAATCTTGGCCACTGCTCCCTTCTGTAGGATGGCTCAGGCAAGTTGCCCCACTCTCTTTCCCTGTCTGTAAATGGGCAGGAACCCCTCCCCACAGAGTGGCTGTGAGGGCTCAGTGCCTGGCACAAGGCAGCATTCCCCACACCTGTTCCCTTTGCTTGTGTGAGGGGTGCACCTCCACCCCACATTTCCTCCAGAGCCCCAGGTAACTGGGCAGACCCCTCCCACTTCCATACCCT
ATAAGCCAGAAGTTTAAAAGAGACCCATATATAACTTTTTAAACAAAACAAAGACTTGAGTCCAATGGATGTAACACCCTTACTAATCCTTTACTATTTCTGATTTATTCCAATCCCAACAGATGTAATGGTCAATTAATATGTTAGGTTCTTTATTTGTTTGTTTTGAGAGATGGGGTCTCAGTATGTTTCCTAGGCTGGTCTCAAACTCCTGGGCTCAAGCAATCCACACGCCTCAGCCTCCTAAAATGCTAGGATTACAGGTGAGGGCCACTGTGCTTGG
TTAATGGTCCTGTCTCCTTAGGCTCTTCTTGGCTGTGACAATTTCTCAGATTCTTCCTGGGTTTTGATGACTTTGACAGTTCTGAGGAGTACTAGTCGGGTATTTTGTAGAATGCCCCTCAATTTTAACATTTGGCTGACAGTTTTTCTGGGATGAAGACTTTTCACTGTATACCTTTGAACAGGTTTTTTAAAAACATACTTGAACTATGTTAATCTATAAGCTATTTAAATGTTGACGTACCTTAATTTAAAAGGCGAACTGTAGGAATTAGAAGAAAAGGGAGGAGAGGAGGGGAGGGAGAGGAAGAAGGGAA
ATCTGTCAGTATGTGTTTGTGTAGTTAAAGCTCTTTTCCTACAGGTTTGGTCTTGACGTTAGCACTAAGTCCAGGAAATTAAGTCTGCGTGAAGGAAAGCTCGGCTCAACTCTCCTGAAAAGGGAACGTGCTTCGACCCGAAGCTGTGCCAGGGCTCAAAGCTGCCGAGTGATCATCATCAGATGGAGATGACGATGTCTGGAACAGTGCAAACAAAACACCGTGCCCTGGACCAGCTGTGCATGCTCACTCTGCTGGCTAGCAGAGGCCACGCCGGCACCTGGCTCCGCAGACACGGCAGCATGGAGGGAGAGCCCAGATTCACAGACCCCATTTCTCCTAAGGCAGAC
CAAACAAAAAATTAAGTAAAATGTTGAAACCTGTTCAACCACCCTATTTCAGATAGAACGCACTTTTTAACCACATTAGGAAAGCGAAACTCGCCGTGGGTGGGGTGGAAACGCTGCCAGGTCATCCTGTCTAAAGAAACTCTGGTCGCGCCTACCTGAGGGACGTGCGGGCGCGGCTCGGCCCCCACGAGGCGCCCCGACACCGCGCCGGCCGCGCGGCTCCCGCAGGCACAGCGCCCGCCCCGGCGAGCACCAGTGCATCACCCCGGTGACGTGGGTCACCTGCCCTGATGCGTTATTCCGCCGCTTGATGAAGAAACCAGCATTTAGGAAAACACAGAGGCGCACATTAGCGTGCACGAAATC
CGAGGTGGACGGATCACCTGAGGTCAGGAGTTTGAGACCAGCCTGGCCAACATGGTGAAACCCCGTCCCTACTAAAAATACAAAAATTAGCCAGGCATGGTGGCAGGCACCTGTAATCTCAGCTACTCGGGAGGCTGAGGCAGGAGAATCGCTTGAACCCAGGAGGCGGAGGTTGCAATGCACCAAGATCATGCCACTGCACTCCAGCCTGGGCGACAAGAGTGAAACTCCGTCTCAAAAAAAAAAAAAAAAGAAAAAAGAGAGTTTCCAGCAGCCAGAAAGT
CTAACCACCTGTGCTACAGTTGGGCTAAAGATTTTAGTGCAAAAGTTAATTTGCCCACCTCACAAGAAATACTAAAAAAATGTATATTTTTTCGAGACAGAGTCTCACTCTGTTGCCCAGGCTGGAGTACAGTGGCACAATCTCGGCTCACTGCAACCTCCGACTCCCAGGCTCAAGCGATTCTCATGCCTCAGCCTCTCAAGTAGCTGGGACTACAGGCACCCGCCACAATACCCAGCTAATTTTTGTATTTTTTAATAGAAGCGGGGTTTCACCATGTTGGCCAGGCTGGTCTCGAGCTCCTGACCTCAGGTGATCCACCCACCTGGGCCTCGCAAGGTGC
TGTGTGAGAGAGAGAGATAGAGAGAGAGAGACAGAAAGAGAGGAAGAGAGGAAGAGAGAGGGGTTACTGAGCTATGATATGACTGAATAAAGTGGCAGTGATATGACTGCCAGTGGCAGAAAGAGAAGCATTGTTTTAGAAATTAAAGAAACCTTAGAGAAATCTAATCCAAACTTCATTTCACCCTCTACCCCACCTCATTCCTTGTTCTCTGTTTTCAGAGATAAGGCAGCTCAGTTGCAGGGAAACAAAATAAGTATGTGAGCTAGAACTGGA
TTTCAGTCTGTCTTCCAGGCTTGACCCTATCAAAGGTTGCCTCAGAGTCAGGTTGGGAGGTTACCATAAAGCAGCCCAGCCTCAGAAATGGACAAGCCTTTCTGGAAGCCAAGACCAAGTGGAGAGACATGCCACTGAGACAGGACCCAATGGTCTGTCACCAGCTGCCAGAAAGATGGCTCTCCTACATCAAACACTAGGGCAAGATAAACAGCATCCCTAAGACCTTCCCTGGACAGATTTGGGCTGGAGGGCACAATGAGGCCTGACAGTTTCATTCTGGGTTTGCCATGGGTTCTATACAAAGCCAGA
TGAGAGGAAAACCCTGGTCAGCCTTCTCTGTGTCAGGCAGTGTGACGGTCCTGCCCTTACAGTTTTTGTTTTCCAAGAAACAAATATTTACCTGTCCTGGCACCCCCCTTGGAGCTTGGTAGGGTGATTAAAGGAAATGGGAAAAACAGAGAAGCAGACCGAAAATGCCTTCCCCCCCAAAAAAAACCTCCCTACAAAGTCAGCCCGGTAATGAGCTGATAATACACAGCTTGGATTACAGCTGCTTGGCTGGAGAATTCTGCTGGATGAGGGGGTAGAGTTCTGAACCACTCTGCATTTGCTCCGAGTGGACTTTCA
CGCCTGAAAGGTTTATTTCCGAAAAGTTCAAAATACATCTTGTGTGCACTATGTAATTATCATATTACATATTATACTTTTTACCTCTTTGAGGGAAATTTGCTCTCCTAGTTTGGTTCCCAGATGACATAATTCCCTATATCTATTTTATGTGTGTGTGTGTGTGTGTGTGTGTGCGCATGTGTGTGTGTGTTTTATAAATACACCTTAAAGCATATACATAATACATGTGACTGTCCTCCAGACAAGTCTTCAGCTGGCTCTCACTTAGAACAAGT
ACATGCGGGGAAGTTTCCAGAAACTGTGATGTCAAGTTGGAGGCGGAGTGCTGCTGGGGTGTGAAGGGTCTCGAGTCCAAGTGAGGGAGTTAGGGACTTGGGAGGGGTTGTTGTTGGGTCGGGGACCTGGGGTCAGCCAGGTGGTGACCTGGGATGGGGTGGGGACAGGCAATGAGGTAAGCTCTGCTCTTTATTTTTTTGCAGATGCTTTTCTCAAACTTTCCTGATCCTGCGGGCAAGCTAAACCAGTTCCGGAAGAACCTGCGGGAGTCGCAGCAGCTCCGATGGGATGAGAGCT
GGTGAAACCCCATCTCTACTAAAAATCCAAAAAAAATTAGCCAAGCATGGTGGCATACGCTTGTAATCCCAGCTACTCGGGAGGCTGAGGCCCGGGAGGTGGAGGTTGCAGTGAGTCAAGATCGCACCACTGCATTCCAACCTAGGTGACAGAGGGAGACTGTCTCAAGAAAAAAAAAAGACAAAAAAAAAAAAGACCTTCAATCTGGTCTCTGGCAAATTTTCCAGGCACATAAAATCATAAAATTAACTGAGATGGATATCTACTAAACTAGAGGTAGATATAACTAGGAGA
TTTTTTTTTTTTGAGATGCAGTCTCGCTCTGCCGCCAGGCTGGAGTGCAGTGGTGCAATCTCGGCTCGCTGCAAGCTCCGCCTCCCGGGTTCAAGCGATTCTCGTGCCTCAGCCTCCCGAGTAGCTGGGATTACAGGCGCGCACCACCACGCCCAGCTAATTTTTGTATTTTTAGTTGAGACGGGGTTTCACCATGTTCGCCAGGATGGTCTCGATCTCTTGACCTCGTGATCCACTCGCCTCGGCCTCCCAAAGTGCTGGGATTACAGGCGTGAGCCGCCGCGCCCGGCCC
AAGGATAAGAATTACCTGAATTTAGAGCAGCAATTCTCAGACAGATCAACGTTTGGACCATCAGGTGGAGGGAATGTCTCTTATCCCCAGCATCTGGCACGTAGTGGGTGCTCACTGGATACTGAATGAGGCTTTAAAATCTCATTCTCCCTAATAGCAGAGTTCTGTAAAATAGCAGAGATCTGCAAACTTAAATGAGGTGCCCTTAAGGTAGTTATGAAGTTATTCATCGATTTTTGCCAGAAGTGCTAGTGGAAAAGACATTGTAACATTTAACTCAATTCTACTACAGGAGACTCCACAGGACACTTTCATAAGGAAGAGAGA
CCAGTGAGGTGTTATTGATCCAGTTGAAATGAAGCAGCTATAAAATGATATGTATAGTATGAATAAATCTTTTAGTAAAGTGTTTGTGTACAAAAAGAAATACATTAAAATGTTTTATCCAGGTAATAAAAATGTGTTTTTCTCATTTTATACTTTTCCAAAAAAGTTTTTATAGTAAGTATATTTTTACTTTTATAATCATAAAGAAAGAAAGTAGGGTAATTCTATTTTGAAAAAAAAATTAGGTCGTTACTTTTAACTCAATTGCATGTTCAGAATTTTGAAAATATGCAGC
GTGAACACTGGCTGTGGCTCAGTTCCAGCTACGTGATGGATACTCACCACCCAGGACTCCTGTTTTGGCCAGGCAGCTCAGCAATAGGAGCAGCCGCATGCTTCTGGAAGCCATCTTCCTCCTACCCTGAGGATGTAGCTAGTGCAAGGATCTCAGAGACCTTACTAGCGCTTCTTTGAAACTCCTGGGTTCTCCTTGATCTGCAAATCTGAACACATTTGCACAGGTGAGAAGGACCCAGGAATCTAGATGCCAACTAATACATATGGAGGAAAATAATACAATATTTTCCTGGCTAAATCCAGACTTTATAATGAAGGGAATCTCAA
TGCCTGGCAAACAGGTGCTCAGTAAGTACTTGTCTATGAATAGGGCAACAGTAGAAGATTCAATGCCAGGGCCAAGGAGAGGAGTTGGGGAGAGCCAGCCAAATTGCTGGACCTAGTACTTAGAAGGGGGTCTAAGTCTGACTCTATTGCATTTCAATGAAAATCTCCCCTTGCTGGAGCTGGGGTGTTGTTCTATTTTTATTTTTATTTTTTATTTTAAACTGGGACCTAGTTACGTAGGGGGAAGCACCAAATTAACTTTTTATGCTGCTTTGGGTGAATTATTCTTTGCCT
TGCAGAGATAACACAGAAACCCAAAAGTCAAGCCTAGCTGGAAAAGAGCTCAGAAGTGCCTGAGTAGAGTTTGGTCAAGTAGAGAATTTTTGTCAAAAGTGAGGCTGGAATCCCAATGCAAAGGTCTGATTCCAAAATAGGGTCGCCAAATTTAGCAAAACTATTGCGCTGGACATAAGCTAAAAAAAAGTATACCTTTCCACAAAAGATGGTGGCCTAGGGAAAAAAATACTATTTGTTTATCTGAAATTCAAATTTAAGTACATGTCTCTTTTCAATACTCCTTCTCTGACCTTGCGTGGTGCTTGCCTTTGG
GCAGTAATGATCAGCTTTGCTGCCTTTTTTTGGACCACTTCTTATATAAAAAGCTAGAATACTTTAAGCTTTTGAAACTTTTAAATTTATTGTTAGACATTATTATGATTTCATTGAAGGGAGGTTTAAAAAAGGCAAAATCACAACATTCTCACTATCCTAATGTAAAAACTATTTATTTTTCTCTCCCTGTTCCCTCTTATACATGCATATGTGCATATATTTGTGTATTCATAATCATAATAAAGGTATATTTTATTTTTTGTAAAAAATTCTTCATATTGGTTTTAATC
AAAATAAGTCCAGGCACAATGGCTCACACCTGTAATCCCAGCACTTTGGGAGGCTGAGGCGGGCAGATCACTTGAACCCAGAAGTTACAGACTAGCCTGGGCAACACGGTGAAATCCCCTATGCCCCCCGTCTCTACAAAAAATACAAAAATTAGCAGGGCGTGGTGGTGTGCTCCTGTAGTCCCAGCAACTTGGGAGGCTGAAGTCGGAGGATTGATTGAACCCTAGAGGTCGAGACTGCAGTAAGCTGAGATGCGCCTCTGCATTACAGCCTGGGCGTGAGAGTGAGACCCTGTCTCAAAAAATAAATA
AGTTTAAGAGCAGGTCCGACCTTCTTAACTAATGGGCTATCTGGAGTCACCAGGCTAAAGAGCTGACCTGTGTGGCCATGTTATCCACCCACTCCAGGCCCAGGAATGAATGAAAATCTATTCTGCATGTAAAGGCCACACTCCAGAGTTTTAACGATCCTATTTGAAGTGCATCTTAGTCTCTAACTTAAATCCAGGAATATCTCAAGTGCACGTCCTTTGGGGTAGTATGGGTCTTAGAAATGGATATAATTTATTCTGAGGATTTAATACTCGCCTCTCTGGCTTCAAGTACTGGAAGCCATGCTGATTCTTCTTATTTTTCTCACGCCTTTT
TCTCACAGGGAATGATATTGTTCTGGGTCAACATTTGGGACATGGAAAAGTCACTTCGTATTCACTGCTGGGGAAATGAGGAAACCTATAGTCAAATCCCACCACTTTGGTTTTGGAATTGGAAATGTAACAATATTGCTGGGATTTTTTTTTAAAGAGCATCATCAATCTGACCACAAAAGGTTATGCTCCTCAGACAGGAGAAAGGCAACTGAATACGCTTGTAAATGCCAATCCTAAAAATCTATCCAAAGATATTAAATTTCTCATTTTTAAATTTTATTTCTCTACAGAC
TCTTTACCTGCGTCATTTCTCTTCCTAGCACCCATCTGACATATATCCATCCCTGCTCCTCGACTTAATGAACCCATCATAAGTTGAAAATATCATAAGTCAAAAATGCATTTAATACACCTAGCCTACTAAACATTATAACTTAGCCCACCTTCACATGCTCAGAACACTTCCACAAGCCTGTAGGTGGGCAAAATTATCTCATACAAAGCCTATTTCATAATAAGGTGTTGAATATCAAATGTAATTAATTGAATATTGTACTGAAAGTGAAAAACAATGGTTGTATGGGTACTCAAAGTAAAGTT
TGTGGACTTTGGAGACAGAATCCCAGCTCCGTCATGTAACTGTTACAAAATTCCTTAACCTGGCCAGGCGCGGTGGCCCATGCCTATAATCCGAACAGTTTTGGAAGCCTAGGAGGGAGGATTGCTTGAGGCCAGGAGTTCAAGACCAGCTTGGGCAACACAGCGAGACCCCATCTCTACAAAAAATAGAAAAATCATCCAGGCGTGGTGCACACCTGTAGTCCCAGCTCCTCAGGAGGCTGAGGTGGGAGGATCGCTTGAGCCCAGGAGTTTGAGGCTGCAGTGAGTCATGATCACACCACTGTACTCCAGACTGAACAACAGAGATAAAACCCTGTCAAAAAAAAAAAAAAGATGATGGTCTTAACATTTAGGGTGGCATGAACCAACAACCCTCC
TCAGGCAGTATAGTGTAATACAAAGAATAGAGCCGGCCGGGTGCGGTGGCTCACGCCTGCAATCCCAGCACTTTGGGCGGCCGAGGCGGAGGGATCACGAGGTTAAGAGATCGACCCCTTCGGCCGGGCGCAGTGGCTCACGCCTGTAATCTCAGCACTTTGAGAGGCCGAGGCGGGCGGATCACGAGGTCAGGAGATCAAGACCATCCTGGCTAACACGGTGAAAACCCGTCTCTACTAAAAATACAAAAAATTAGCCGGGCGTGGTGGCGGCCGCCTGTAGTCCCAGCTGCTCGGGAGGCTGAGGCAGGA
CAGCCTGGCACTTCCAAGACCCCCAAGGCTCAGGAAATATCAGTCCAACATGGTGTCATAATGTTCCCCAGCCCCCAGCTACTGCAAGAAATCTTGCTTGGGAGTTACAGGGCCTGATTTCTAAACATAGCCCCACCTCTTGCTGTGTTACCTCAGGGAAATCTCATTCCGTCTCTGAGCCCTTAGTGTCCTTACCTGTAAAATGGACAGATTGGATATTTGTGAGCCTTTTTTAAGTAGCAGCATCCTCTTTTCAATGGAAATATCACGTAGGAGCCCAGTACAT
GGTGCGCTGGGGCTGGGACCCGGTCTGCAGAAGGTCCAGGGGATGGCGTCGGGGGATTGAGGAGAGGAGACCAAGCCGGCCTTGCCTCCGGGACCAGCGCTTCCAAATTCTCTGGGGCGTCCCGGCGCGCACACGCTCCTGAGGCCTCGGCGTTCTGAGGAAAGGGGCTGGCGTGGCGACCCGGGTCCTCGAGGCCGAGATCTGGCTGTGGCCCGCGAAGCCCCGCTTGCCCGCGCCAGCGTCTTGTCACCCCGAGCCGAGGGCCTGCGCGCGGCCGACAGGTACTCCCGGGCGCTGGCAGCCCACGGGGAGGGTTCGCGGCGCAGGTGAACGCGGAGGTAGAATCAGACAGGGCAGTGAGTGCGCCCGGGGCTGGATCTGGCTCAGCCGCTGGTGGATTCGGAACCCGGGAGGCCCCCAGGCCCGGTGGGCTTCAGTTCCCACGCTCTGTAAAATGGGGCTTGGACTGGAATTCTAGTGTCCATT
ACCTGCAGCAGCGGCTTGACCTGGGAGAGGAGATAGAGGTAGAGACATGCTCGGCTGGAAGATGCCCGCCTCTGCCAACAGGTGTGAGGCCTCTCCCTCACCTCTGGAAACATGAAAGTGAGGGGCAAGAAGACACGCTGTGGTGGGGGCTGCAAGCAGGCACATCCTTCCTGGCGCTCTGTACCACGGGCTTCTGACCCGCTAACTACATTCCAGGGAAACTATCCCTGCGTGTGCGTGAAGATGTTCACCTCGGCATTGTTTATCACAGCAAGAAAATGAGGAAGGACCCATCTCTGAAAAAGTACCCAGATAATGATGTGTTCCCTAGGGAACAGCAC
ATCACCCTACTTTGTTTGTTCATTGTGCCAGCTGCTTGAGGCTGGGGCATCTCCACACCAGAGGGCTTTCTCCAGCCTTGCTCAAGGTGCCTCTTCTGGACTGGGGCTCAGTCTCAGCTTCTTTCCCCATCCCTCTTTCAGCCTGGCTCCTTTCTGTGGAGAAGATCCTGAGAGGAACCACAACTTGGTAAGTCCCCTGCGTAGCCTGGATACCTGTTGCTAAGCAATTATAAGTTAAATACTCACCTGGTCCTCTTGAGTGTTTGATGGCAGAAAGAGCTGTGAGAACTGACTGGTGCTTTGAGTTTTCCAAAAGCAATGCTTAGGTAA
TGTAAATACTGTTTCTCTCTTAATTCTTACAATCACCAGGCTGCATGCAGGGTCTGCCCACCACAGATGTTGCTGTGAGGGGCTTGGCTGGGTTGAAGCTAAGCCCTCTTGCTGGGCATAGACCTTGCTCCAGGTCAGATATGGGAGTTTTGGCTCTTCTGACTGTGGTTGGGTGACCAACTCTCCCACCTGCCTGGGATTATCCCAGCTTTAGCACTGAAAATTCCTTGTCCTTGGAACACTGAAAGTTCAGTCCTGGGAAAACTGGGATGGTTGGTCACCCTATCAA
TGGCTGCTGCCTTCAATCAGCCATGTCTCTTCCTCCCCGACCTTTCCGTTCACGACATACCCGGGGAGCCTCCCTCTTGTAGAATTGAAGTTTGTGATCCTTGAACTTGAGCTTTCTCTTCCTTTCCCTCCTCCCCAAGCAGGGGTGGGGGACATGCGCTTAGGTGGTCTTTTGAATCCTATTCACAACCTCTGGAGGCTGCTTGTCCAGCATGGTCAGGGCTGGGGTCGAGCCCAGGTGTCCCTCAGTCCCTAGTCCCAGTCATCACTCAAGCCGTCACTCAAGCTTCTTTAGGCAGATACTAGAGCCCCT
GGGTCTAGAGAGATAGGCTGAGTCATGACTCACTGAATTTGTCTGACGTAGATCATGATGGCCCATCCCACCAAGTGGCCAACATTTGTTCCCAGAAAAGGGAGTGTGATGATCCCCCAGAAAGAACACAGTCTGACAACATTATTCTGATGAGCAGACACACCTCTCAGGCTGCCACTCAGGAGTCCTTTTGGGTGGGGAGGTGGGGATGCTGATATTTCCTAAGTGGTTTCAGCTGAACTCTGTGATCTTTTTTTTTTTTTTTTTTTTTTTTTTTTGCCTATTCCCTGAAGGGAGATGAGGCAATTTGGGCTTTGGCTGAGCTAGGGTTTGGTTCTGTCACCACTTGCTATCTAGGGAAGGGTAATAATTGGAAAGGAGAGGAATTCAAGGAGAGGGTCCAGGTGGGTAGGGAGC
CTGTCTCATCATTTTGATGTGCCACCCCTTCCAGGCTTTTAAGTATTACCCGTCTACTCGCGGCCTGACTTACACTGTTTTACCCAGCTGGGTCAAGAACTTAGCACAGTATGGAAAGCCCATTAAGAACATGTGCAGAGATGACCCCACCTACTTTGCCCAGCAGCAAAAAGAAGGTGTGTTAGCAACTTAACTAGAAACCCAAGACCATGGGTGAGTCAAAAGGCACAGTATGAATTTTCGGTCATTGACAAATTCTAATAACAGTTGTTGGGTTTGTTCTATTTATTTGTTACTGGAT
AGCCAACTCTACTCCATGGATCTTTACCAAATGTATGTGAAAAAAACTGGAGACAGAACAGGAGAACTGTTGAGAGACCCTCTCTGAGCACATGTGTGGAGCCTCTGGGCCTGCGGAACAATAAAAGAAATGACTAGCGTCTGTGTGACTGGGGTACCAGAGGAAAGAAGAAAGAGAAGGAGTCAAAATAAGTATTAGAAGAAATAATGGCTAAAACTTTTCCAATTTGGCTAATTTTTAGAATTTTTTGTAGAGACAAGGTCTCACTGTATTGCCCGG
AGAGTTGATGTGACTTGCCTTGCCTTGTACATCTAATAATTATCAACAGCTTGGATTTGAACTTAGGCGGTCTGCCTCTAGAATTCATGCTCTTAATCACTGTTCAACACAGCTGCTCTACAACTAATATAGCATTAAGCTTTTATGCTAATTTTCATTGCTTTTGAGAACTACCTTGTCATCTTCAAGTGGGATGATGACATTTTGGGATCATCTGACATTCACCTTCTTAAAGATCAGAGCCTTTCACGTTTCAGAAAATCTGCAGTTCAGGGTCTTACATTCTCATTTTGTCACCTTT
ATATGTGGACTGCAGTTGGTTATAGTAGGAGGAACAGAGAGAGAAGCCTGGGCTTGAAGCCAGTGTTCATCCTGTCAATCCAGTGACTTGGATAAGTCCTGTGACCCTGGTGAGCCTGAATTGGCTCACTTACCTGTGTTGTGGGGAGAATAACCCTTCTCTCTCAGAGTCATAGTGAATTTAAATGATCACATTTGCATATAGCTTCAGGCTCATCCTAGGAGCTCCTGGCAGCCAGGAATGGTAAAGAGGCACCACATCCTACACCTGGGTCTGCAGGCCCATAGAGGGGACCCAGCAACTTCACTGACTTGCTGGGGGATGTCAGCCAAGTCCCTTTACATTCTAGGACTCTGTTAGCTCCCTTTTAAAATAAGGAGAATAAGGCCAGGCATGGTGGCTCATGCCTGTAATCCCAGCACTTTGGGAGGCCAAGGCAGGCAGATCACTTGAGGTCAGGAGTTCGAATCCAGCCTGGCCAACATGGTGAAACTCTGTCTCTACTAAAAATACAAAAA
GTCCCCAGAGGACGCGTCCCAGCAGATGATTCTTGTTCAATCAGCCAACAACTGGGTTTGGAGGAGAAAGCCAAAGCATCCCCAGGGGGTCGACTGCTTCCCTAAGGCGTGTCAGCGGGTTGACAGAGCACAAGCATTGCTTCTAGAGCAAATATTGAGCGTGGTTTTCAGAGAAAAGGTTTATCTTTGGGGTATAATTATTTGGCCCACTTAATAGACGTCTTGAAAAATAGGGCTCTCTTCTTTTTAGCAGAGCTTGAACAAAAGGAAACTTAAAATCAATTAGAGGGAAAGAGAAAAC
AGGAGAATTTTGGAGATTTTACTCCAAGCTCCACGCTTCTAACCATTAGTCTAAACTACCTTGCTTTGTTTTGTTGGTTGTTTTGTAGAGTTATGGTTTTACTATTTTGGCCAGGCTGGTCTTAAGCGATCTCTCGCCTCAGCCTCCTGAGTAGCGGGGATTACAAATATGAGCCATTGTTCCCAGCTACTGTCTAATTTTTAAGCTTGTTCTTGATTTGCTTAGCTTTTTTTTTTTTTTTTTTTTTTTTTTTTTTGAGAGGGAGTCTCACTCTGTTGCACAGGCTGGA
TTTTCCTTGATAAAATGTAGCATACTCCAGGAAAAGTAATACATTTTCACCCCTTGTTAGAACACTCATGTAATTCAAGCAAATAACACAAACACAGTCTGAATTTCAGTCTTCTAGACCCGGTTTTCCCCAACATCAGACTAATTAGTTTTATTCCATCTAGCCAACACCTGCTTGAGAAGAACATTTAGTGTCATAAAACAAACCACCCACCAAGAAATAAGGAAACTGAGAAAAGCCCACACACCAACGTCATGTTGCCAAGCTCAGCTCTAAAACAAAGCCTTACAACACACCCTGGTGGATTCTCTTGGAGGAAACTCCATTTTCTAATGTAAGTTT
GTGCAAAGGCAAAAGATGGCTATGGATATAGGAGGTGGCATTTAAAAGAACAATATCCATGTTTGATACTGCTTTCATTATCAATAATGAAAAGGTAGCCTTTCAGCAGAACAAAGTAAGGTACAGGTCGTTTGGAAGCCATTTCAGTCATTCACACAGTGTGATCCACCATTACGAAGCAGAATTTGAAATCAAAAGACAATAGTACCCATATACATCAAACTAGGAGTTCAACTGGGGTCAGTCCTTGGACTGCACATACAGAGTTGGGCTGCCTGACTCT
TAGTGGTATGTTTGGGCAAAGTATCCTGGCAGCTCATTCCCAAGGCACTAAATGTGGAAATAGATTTGAGGAAGAGAACACAGGGGTTAGTAAAGAAAGGCAAGTCCTGTTAGCAGGAGCTGAACTTCTGTAATACAGACCACTCCAAAATGTAAGACATGAAATAATTTTAGGAGGAAGATGATCAAATATATCTGGTATGTGTGCATTTGCATTTTAATAATGATGCACTTGTTTTAATGAATATGAGAAAAGTACTGAGTTTACG
CGCAGGTGGATTAAGCTTATTGGGCTCTGGAGGATACAGGAGGGAGGGCAAATGCCAGGATCCCAGCGGACCCAGGCCCCACAGGAGTGAGAGGCTCAGAACCTCGTCCCGCTGAGCCTGGCCTGAGCTCCTCCTGAGGAATAAGGGCATCCCAAAAACCCGGGTACAAGACGCCCAGTAGTAGTAGTTAGGCTGAGTCAGGCAGGTGCATCTCTCCCCATGGTATCTGCCGCCCAGGCTCCGGCCAGAGGGAGGGGAGCGCGAGTCCGCCGCGCTTCCGCGGGGCGCCCGGAGCTGCAGACGGGGGCTGGAGGAATCTCGGATT
AGGTTACAGTGAGCAGAGTTCACGCCACTGCACTCCAGCCTGGGCAACAAAGTGAGACTCTGCCTCAGGAAAAAAAAAAAAAAAAGCACATATAGGAAAAAAACATAGTATATAGGGTTTGGTACTAAATGTGGTTTTGGGCATCCACTGGGGGTCTTGGAACGTATCCTCTGTGGATAAGGGCAGGGGACTACTGTATTTGGTCATGATTTTCACCAGTTTTGAGGCAAGATGTTTCTGTATTCTTTACCTGCCAGTTGTTTCCCTATTGATTTCCTCCTTT
GGGATGGGGGTGCACAAGGGACTCCAATTCATGGGCAGCTGGGGGGCTGGGGGGGCCAAGCCGAGCTCTGGAGTACAGCGCGGGATTCCCGGGGGTGGCGGTGGAGGACAGGCCTGGGAGGGATTCCCTGGAAGGGAAGACGGAAAACAAGGCATAGCGGTCAGAGTAAGGGGTCAGGCGGGGCTGGGATCTGGTCCAGCCTATGTCTCTGGGGAGGTTCCTGCCCATCTCTGGGATTTGCTTTCCTGGTCTGTGCAATGAGTAAGAAAAACTGCTATTGTTCAAAACAGCCTGATGCTGTAAACAGGGCTC
GCTAGACTCTCATTTCTGTTCCAGATATACTGCCAATAGGCCCTTTATTATAGTCCACCATCTTCAGGTGGAGTACCTATAGCTAAGGTTAAGTAATTAAAGGAGATAAGTAATTCCAACTCACTGCAACTAGTTGGCAAATGACTGAGAAAATTTTGCAACACCTTTATTCATTGGGCACTAAGTGCTGTGCTCATTGACAAGTAACTGCCGATACAGCAGCAGTTACAAATGGGCCTCTATAGCAGGTGCTGATTAAAAAGTTCATTTGTGGCCTGGCGCGGTGGCTCATGCCTGTAAT
GCTATTATTATAAAGTCTGTTTAGCAACTTAGGAAAATATTTTAATTAAATGTTAGGTAAAAATGGATTCAACCACACATATACATTTAAAATAAGTTTATTAAAAGATAACAGGGAAAATAAAAATGATCAACCATGTGTGATGGAGTAGGATTATAATCTTTAAAAATAGAAAAATACATTCCTTTTAGAGGAAATAAGTCAGTATTTCCTAATAAAAAAAGAAAAATGTATCATAGAAATGTAAGTTTTAAATGTCCTAAAGAATTAGTCATTTTATGTTTGTTT
CTGTCCCCATGTCCCCTCCAGGGAGATGCCCCTTGCATTGTAACTGTGTGACCCTGCCTAAGTCACACCATGAAAAATAGGTGGATGACATGCCAGCTCAAACTCTTCCCATTATTCCTGTAGTTCTAAAAACACATAGGCAATGGCTGGCCACAGTGACTCATGCCTGTAATCCCAGCACCTTAGGAGACCGAGGTGGGCAGATCACTTGAGGTCAGGAGTTCAAGACCAGCCTGGCCAACATGGTGAAACCCCATCTCCAGTAAATATACAAAAAATTAGCCAGGCGACTGCAGCCTGTAATCCCAGTTACTCGGGAGGCTGAGGACGAGAATCGCTTGAACCCAAGAGGCAGAGGTTGCAGTGAGCCGAGATCGAGCCACTGCACACCAGCCTGGGTGACAGAGCAAGACTCCATCTCAAAAAAAAAAAAAAAAAAAAAAGACTACCCTGGTCAATATGGTGAAACCCCGTCTCTACCAAATATATGAAAATTAGCCGGGCATGGTGGTGCATGCCTGTAGTCCCAGCTACTCAGGAGGCTGAGGCAGGAGACTCATCTGAACCCAGGAGGCAGAGGTTGCAGTGAGCCGAGATTGCGCCATTGCACTCCAGCCTGGGTGACAGAGTGAGACTCCATCTCAAAAACCAAACAAAAAGCA
ACCACCACACCCGGCTAATTTTTGTATTTTTAGTAGAGACAGGGTTTCACTATGTTGGCCAGGCTGGTCTTGAACTCTTGACTTCATGTAATCCTCCTGCCTCAGCCTCCCACAAGTGCTGAAATTACAGGCGTGAGCCACCACACCCCACCATTATTTTCATTCCAAATTCCTGATAGTGCCCAGCCATGAGCCTGTGGTAGGTCTTTAATAATTATTTGCTGGGATTAATTACAATAACCTAGACAACAGCCTTGGTATGCAGCAGGTGCTCAACACAAGACTTTTTCCTTCTTTCCTTCCTTCTCCCCCAGCTTCT
CCATTTTGCAGATGAGAAAAAGCAAGGTTTGGTGGCTTCCCGGGGCGGGGCGGGGATTCGCTGTGACTCCAGGTCCTTTTCCCCGGAGCCCGCACGTCTTGTAAGACACTGATTCCCGGAGGTCTGAGGAGCAGGAATCGAGTGGGAGGTGCCCAGGCTTTCTAGGGAACAAGAGTGTGAATGCACTCTCGACGAGAACCACGCCCCCCTGTTCGACAAGACTGATTCCTGCTGCCTTCCTTTAAGGGCCCTCCCCTGAAACGCGAAGTCCTCGCCCCATGGAGAGGCGGACATTCTTTATTCCCGGATCGCCCGACGTTTTTCTCCCCCACCCGCACTGATCCCCACTGGTGACATAAATCCTTCCCCTCCACTCGCGAGTGAAAGCTTGGGACTACATTTCCCGCCAGGCTGTTCAGAAGCCGGTGGCGGAGAGAGGAGAAAAGAGTCTTTCCGT
CCCTGCACCTTTTCCTTCCTGCTTGCTGCTGCAGTCAGATCTTCCCAGGGCCCCTACCTCTCTGGGAACCAGCTGCAGGAACTGAGCCAAAGTTCAGAAGGTTAGAATGAGAACATCATTAGGCTCCCCCATAACCCCAAGGCACAGTCTCCTGAGGCATGGTGCGTGGGTGGGGGGGTCTTGGCAAATCTCACTTTCTAGGGCAACTGGCACCAGCTGTGAGTAGGTCTCTTATACACCCAGCCTCAGTTTCCTCATCCATAAAATGAGACCCATTTTGGGTAGATGATTTCCATCTCAGTGGGTGCCCTGGGACCTGGGTGGAAGC
TCTTCAAGGCCAAGGGGAGGCCCTAAAGGTGAAGTTGGGGGTGAACCAGAGTGAAGGAGAGCATCTCCAGTGATGAGGGAGTCCAAGACCCATGATCCTGGGTGATGGGGGTGGACAGGAGGAGCGTGACTGTCAAGCTGCCCAGGCCCAGGCCCATGTGTGAACAGCAGCCCTGTGAATCTTGCTCTTGGCCTCTGAGCCTTGGCTCTGGCTTATGCTCCAAAGATGGTGACACTGCATCTCCTGTGGTCTCAGGGATCAGCTGGGTCATGCAGGTTTCAGCAGGGGTTGTGGTCACCACTATTCC
CTGCTTTTCCCTGTGGCCCTCCCACCTCCAGGCACCCACCTGCGTGCCCCTGTTGCCACCTGCTGCCCGGAATAACTTCTTTTTTTTTTTTTTAATTAAAAAAATTAAATGGTCTAAAAGTGAAATAATCGAAAATGTTGGTAGAGAAATACAGTGTTGCCTACTCTTCGTTACATTCTCCAGAAATGACCATTTTCAACTCTTTGACTTTTTCTTTGGATATTTTCCTTCTTATTTCCAAATACTGTGAACATACAGCCCTGCATCGTTTGCTTTAAAAGTTCTGCCTATTGGCCGG
TGTACCATTAAAATAACATTCTTGGCCAGGCGTGGTGGCTCACGTCTGTCATCCCAGCACTTTGGGAGGCTGAAGTCGGGGGGTAGCTTGAGTTCTGGAGTTTGAGCCTGGGCAATGCAGTGAGACAAAAAAATTTAAAAATTAGCTGGGCGTCGTGGCGTGCGCCGGCGGTCCCAGCTACTCGGGAAGCTGAGGCGGGAGGATTCCTTGAGCTCGAGGCTGCAGTGAGCTGTGATCGCGCCACTGCACTCCAGCTGTGGTAACAGTGAGTCCCCCATCTCAAAAA
TACAAGCTCTCAGGATGACCAGAATATAAAGAATAAAGCAAAGAGTGGTGAATGATAAGGAATGTCAGCAGGAGTTTTTGTTAGAGCTGGAACCTTAACCAGTGGTGGAGGGGCTCCCTTGATGGGGTTAAACAGAAGAGTGTCATGGTCAAGTCACATGTCACTGTGGTTGTCATTGTGGTTGTGGTTATGTGGAGGGAGTGGGAAGTGATAAAAAGAGAAACACGCTAAAAGGTAATTCAGAGACAGGGGCACTTATCCAAGTAAAATATGACAAAAATATAGCAGAGTTAGCAAAGAAAAAAAAGGCTGAAAATGATAAATATTTAGGAAGTAAAATAACAGGATGTGATATTTGTATACAGGAGTATGTGATATAATAAAA
TTAAATGTGCTGTGTGCTGCCCATAGGGCCACCATTCCTCTTAGTCCTGTGTGATGTTGAGATGCTGTGAGAGTAGTGCAATCCTCTCAATCAGGGGAACCCAAATCTTGAATTTGAACGGTGCTCTTACTGAACTAGAAGGAGCCTCCAAGGATTCCCAAGTCCAGACTGCCCTTGGCTGGGACAGCTGCTACAACGTGCAAGGCTTTGAGGGCCGTCCAGGAGCAGCTGTCATGGCTGTGCATCAAACAAGTTTCAAAGCCCAGATGAGCATCCCGGCCTGAGCTAAGCTCCCCA
TCTTGGGTCGTCGCAGTCCCCCGGCCTTCTCTCTCTGTCTGGTCTGTGGGTCTCTGTTGGTCACCTCCTTCTGTCGCGCTGGCTCCGCCTGCTCCAGTTTCAGAATGTAAAGAGAGGCATGGTGCAGCCTGAGGGAAGAGGCCCTAGGCGCGGTCTGGTTATGCTTGAAGGGCCATTAATGTCCATTAGGAAGCCCCGCCTGCCTGAGCAGCTCTGGACCATTACCGGGAGTCGGAATAGTGGCCCCACCCCCAGACAGGGCCCCAGGCCACGGCCACACCCCGGAGCCCCGGTCCAGGTCCAGGC
AAACACATTTTGCCATTTGGAATTTTCACATGCACTTATCTTATCTCCCCAGATCTTGAGATTATTTCTCTCAGATATTTTCTTTTGCTAATCTTTACAGGAGTAATATTTTCAATGTGAAGACAAAGATATTCTTTCTACATTCCTTGTCCAGCATTATGCACATGAGGTTATATAATATTTGCTGATAGTTAATTAAAATCAACACATCTTCGGGATGGGCCGTAGGAGCGAAGAGGTAAGGAGATTGGGATGAAAAGGAAAGAAAAAGCTTCCAAGAGTAATTTTTACGTAGTAATTACCACAATTCCCATGG
CTTCAATCCGTCCCTTAAACAAAAAACAAACAGAAAATGGGCCGGTCGCAGTGGCTCACACTTGTAATCCCAGTACTTTGGGAGGCTGAGGCGGGTGGATCATTTAATGCCAGGAGGTCAAGACCAGCCTGGCCAACATGGTGAAACCCCGTCTCTACTAAAAATACAAAAATTAGCCGGGCGTAGTGGCGGGCGCCTGTAATCCCAGCTACTTGGGAGACTAAGGCAGGAGAATCGTTTGAACCTGGGAGGCAGGGGTTGCAGTGAGCCGAGATTGCACCAC
GCTGACAGCCCATAGGCACGGACTGTAGAGGTGGCAACAGTAGTGTTGATTGTGGTGGTCCAGCTGGGAGCAAGCTATGGGCGGGAGTGGCCGCATCTCATGGGCGGCTCTGAGGGCAGGCGACCTTGGTGGAGGCTGTCAGTGTGACCCAGGTGTAAAAATAGCCTCTGCTGTGACGCCTGTGCTCCGCTCCCTGGCCTGAGCAAATAGCCCCTTACACCTGCACACTGTTTACTTGGTGTGGACACACAGCTACCTGTTTGCAGGTGCAAATGACTGTT
AATAAGCACATGAAAGATTCTCAGCATAATTAGTTCTCTGGAAATGCAAATTAAAATCATAATGAGATACTACTACATACCCATTAACATAGCCAAAATTACCCAAATAACCACCCAGAAAAATACCAAATATTGGCAAGCATACATTTCTGTATGAGAGAAGCAAGGATGTCATATATTTAATGGAAACTATCACACATTCCTGGTGGAAATATAATGCAATGAGTTTTATTATCATTCTATTTATACATTTTTAAAAAAGGGAGCAACGGCAGGTCATTTACTTATAAAAGTCTCAAA
GCATGTCCCTGGACAGGTCACGTGCTACATCTTTGCGTTCCTTGTAACTCGGAAGTAACGGTACCTTTTACTTTCTTGCTTCCCAGTAATCTACCATGTAAAATAAATTTTATTCATTACAGATTTTTCCTTCTAAGTACAATTTCCCTAGGCATTTTCCGTCTTTGAGGAGCGGTATCGTGGTTAATTATGGAAAACTAAAAATCTTGAGCCTCTAAGGAAAAAATAAACACAAGCATTTCAGCAGAAGCTTGACCTGTTTCTCTTTCCTTGTCTGGT
TATTTTTAGTAGAGATGAAGTTTCACCATGTTGGCCAGGCTGTTCTCAAACTCCTAACCTCGGGTGATCCACCCACCTCAGTCTCCCAAAGTGTTAGGATTACAGGCGTGAGCCCCCGCATCCAGCCTTTTATTCCTTTTTAAAGGCTGAATAATATTCAATTGTACATATATACCACATTTTGTTTATCCGTTCACCTGCTGACAGACACATGTTGCTTTTGTGTTTTAGCTAGTGGGTCAAAGTTAATACTGCTATGACCATACAGGCACAAATATCTCTTCAAGACCTTACTTTCAAT
AGCTGCAACATGCCTGCCGGCCCTGCCTCCATTTCACAGATGGGAAAACTGAGGTCAAGGGAGGGGAATCGACTTGCAGATGACAACCTGAGTTGGAACCCCACCCAGGGCTGTTTCTGCACATAATTTTAAAAAATGCTCAAAGCCACAAGTCACTAAGGAAGAAGTGTGGATGGGATTTCAGGCATGGTGATATTTGTGTGAAGGGAGGAATCTCCAACCCTGCTCTGCCCTCCTCTGCCTTCAGAGGGAAAATGGAAGAGAGAAGATGGAAGAAAAGCTTTTGACTTCCTGGAGGGTGCTTTGCTCTACCTCAGCCTCCCCATCTGACTG
CTCAACCCCCAATACCTCCATCCAGAACTTTAGACCCAGGACCCTGGACTTAATACCAGAGACCCAAGACGCCATAAGGCGGACCCCAGTCTCCAAACCTCCAATGCTACCCCAAGATCGACTCCAGACTCAGACCCCGACTTCAGGACCCAGCCCCAAGCCCAGACCCTAGTCCCCCCTCAGACCGAAGACCTCAAGCGCCGACTCAGACTGCGCTCTGCACCTCGAGGACACTCACTTCCCAAATCGAGGCCGCCTCAGCCCCGCGCAGCCTCCAGGACCCCGCTCCCCACGGACGGCCCCGACGTAGCCCGGG
CTAGTCTTTATTTGACTGGGAAAAGAAATAAGACAATTAAATATAATTCAAATAAAGCTCCTTCCACTAAGAATAACATGGGTTTCCTTTTCGTTTTAAATTGGTTATTTGGAACAGATCAATTGGCTAATTCTTTAATTCTTCACCTAGGACCACAGGCTTCAGAGTGTAAAGAAATCTGAGCATCATTGGCTTACCTTCAGGCATTCAGATCTTAAGATTTTAGGAAATATAGTCTGGGGTCAATAATCATTTATTGAATGAACGAATGAATAACAATAAAAACCTGTAGG
TCTGGGCATGCACAGGAAAATCCAATTACAGATGCAAGTTACACTGGGCTCTTTCAAATCAAATTGCAGATGTGTGTCAGCGGCATCTCGCTGACTTGGACGTGCTGGGTATATCTCTCGCAATAGAAGTTTGGCTTCTCCTTTCCCTTCTTTCCTTTTTTCTCTCGTTTCTTCTTTCCTTCCTCAATACTCTCCTACTATCTGATTTGAATTTTGCAATCCTCCTCTTTCTGACACCCATTTAATTCAATTCAGTAGTTTTGTACCTAACATAGTTTTTTGAGACACTGTGAAGTATCTGGGGGAAAAGGGATAAAAGTAGC
TTTCCAACCCTGGCAGCGCTGCCAGCCATTCTTTGGTCTTCCCACTGCTCACCTGTCCTCAGAGCCAGTACTGATCTAGGGGAGCAGGTGCCACCTCCATCTCCCAGCTGTCCCCCCACCCCTGGGGCTCCCCAGCTCTACCACCCCGGAAGCTGAGCCCTGGAGACACCCTGAGGGGCGGGCGCCACCTCCTTCCCAGAAAGAGCAGAGCAGCTGGCAGACTAGAGCTCAGCTGCTCCTGACCACTGACAACCGGGAGATGTCTCGGCAGACACCACTTATCCCAGAAAAGACCAGAGGCTCCAAATGGGAACC
TAATTGGATTCTTCTGTATTACTGGGCGATGTACACCCTGAAGGACATTCTTAAGGCCCACTACCTGTGTCTTGTGGGGGTGGTTACTTTGGGCCTCAAGCCAACCATGTGCCATTTGGGACTAAGACCTTTCCTTCTCACCTTTCCAGCTCAATTCCTGCTTTACTTCTCCATTTGCAAATTGTCAGCATGCTGGAGAATCTCAGTGTGAATTACCTTCCCTTTCCTTCAACCTAAAGCCGTACTTACCATAGAAGTTGATTCTTTTAATGAGTCTCTTGAGGAATTCAACACTTG
ATTTTTCTTTCCAGTGTGTTTACTGCAGAAGAATTTGAGCCATACATTTTAGTTATTTATAGGACTCTGCTTAAGGTTATGGTGAAATTGAACAATTTCCCAAGATTCAGGCTGTGGGTTTTGGGGAGGGGGCTGTGAGATTGGTCCGGAGAATCCTGCTTTGGGAACTAGATCATCACTCAATGGGGAGGGGACAATGGCCCTACAGATTGGTGTGGTCAGTATATGGACAACAGAAAGTGGCACGCCGACCCTCATATCTGGAGTATGATTGCTTATTTAGAATCAAACAATGAAAACAAACAAAATCAAAGAGATGACATGAGCAGATCCATTGATAACCCGCCTTTTTAAAAACGAC
TCAAGCAATTCTCCTTGCTCAGCCTCCCGAGTAGCTGGGATTACAGGCGCCCTTCACCACGCCAGGCTAATTTTTGTAAATTTTTAGTATAAACGGGGTTTCAGGCCTAAACAACTGTCTATCGTTAAAAGTGTTTGTCCCTATAGCTATGTAGTTGCTGATGTCAACAAATGTTAATAAAACTCTGGGAGAATCAGTGCAAATAATTAGGAATGTTTATTTCTTGAAAGTATACACTTAAAAATATATCCATAGAGTTGTAAAAATTACCAAAATTTAAAAACTAATGATAATAAATGAACAGTA
AAGGAGCAGATTTCATAAAAAGCAGGGAATTTTTAAAATGTGAGTAATTTTTAAAAATACAATCTCCGCGTAAAACCCACTTAGAAAACCTTGTGCTTTCTGATTAATAGAGAGCAAATCACTTACCCAGGGCTATTGGATGCTGTAATTTTTTAAGGTTTTAAATATGCTTTTATTTGTTTCCCCCTGATGGTCTGAGGCTTCTATTCTTGCTAACTTTTTAGTTCTCCTTGTCCTGGGGACACAGGGTATGGGGCAGGACCTCCCTGGATTAAAGGAAG
GGTGACCATCAACTCAATCTGCTGGTTTTGTACTTTCCTACCATGGGGCTTGCAGTCATCAGAGGGTGACAGGCTGTGAGCCCTGCAAGGGGGCAGGGGTGAGGCTGGGGCAGAGGGGCAGGCCCACAGGGCAGAGCACAGTCACCAGTGTGACTCTTCCTGCGCGAGTTGCTTCCAGGCACACGCAGTGCCCATGTGGACTGCCGTGGCCAGGCTCTGTGGAACGCACTTGCTTTCAGTTCCTCTGGTGGAATTCCTGCTGAATCCACGTCCTTCCTTTCCCTATCTCATCTTTGTGGAGTGCCA
AGACTAACCTGGCCAACATGGCAAAACCCCGTCTCTACTAAAAATACAAAAATTAGCTGGGCGTGGTGGCAGTCGTCTGTAATCCCAGCTACTCAGGAGGCTGAGGCAGGAGAATCGCTTGAATCGGGAGGCGGAGGTTGCAGTGAGCCAAGACTGTGCCATTGCACTCCAGCCAGGGTGACACAGTGAGGCTGTCTTCTAAAAAAAAAAAAAAAAAATTAAGAGTATTTTCTTCAGTGTGCCCTCCGTGGTAGAAAAAAAAAGAAAAGATTTTCCTGATGCTTACTATAAAA
CACTGCATTCCAGCCTGGGCGACAGACTAAGACTCTGTCTCAAAAAAAAAAAAAAAAAAAAGAAAGAAAGAAAAGAAAAGAAAAATTGCCCGTATAACACTTTGTAGAAAGATGCAAAATGTTAAAAAAACAAAACAAAACAAAACAAAACTGATCTGTATTGCCATATTAAAAATAAAATAAAATAAATAAAACACGTTGGGAATTACCATAGCAGCCCTCACCTGCTTCTCTGTGCAGGACCCCCTAAGGTAGAATATAAAATGTCATCAACTGTTCCCTGCCTTGAATATCAGGTCAGT
TACACAGGACACCATCTGTCTTTTTTTTTTTTTTTTTTGAGACGGAGTCTCACTCTGTCACCCAGACTGGAGTCCAGTGGTGCAATCTCGGCTCACTGCAATCTCCACCTCCCGGGTTCAAGTGATTCTCCTGCCTCAGCCTCCTGAATAGCTGGGATTACAGGCACTCACCACCATGCCTGGCTAATTTTTTTTTGTATTTTTAGTAGAGATGGGGTTTCACCGTGTTGGTCAGGCTGGTCTCGAACTCCTGACCTCAGGTGATCCACCCACCTCGGCCTCCCAAAGTGCTGGGATTACAGGTGTGAGCCACAGCGCCCAG
TATTATAAATTGTATAAATTCAATAAGATATATGAAATTATATCTCAATATATCTGTTAATATATACATTTTAAATATATATTTATATTTTTATAAGCAAAATATATAAATTTTATAAAATGTATTATAAATTATATAAATTATAAATATAGATATATATTTATAATATGACACATATAACGTATTTTTCCTTTGCTGATATTGCTGCCATCTATAATATTGTTTATTGTACAATAGACTCACAGTTTAAATAGATTTTTTTAAGTGCATATCTCAGTTCCTTCTCCCATTCCCAT
CTGGGCTGGCAGCTGCCTAGCTGGGACCCTCCCCCTTTCCTCCTTAGACCACTGCCATGCCCAGATGTACCCTTAGATTTTAAAGATTTGCTCTCTTTGTCGCTGCTGACCTGGAGATAAGCTACGTGGCAGGCTCTCAGCAATGCATGGTGTTAGCTAAGGGCGGTTGGCAAGAACCACCTTAGACCAGGGGTGTCCAATCTTTTGGCTTCCGTGGGCCACATTGGAAGAACTGACTTGAGCCACACATAAAATACACTAACACTAGGCGGGCACCGTGGCTCACACCTGTAATCCCAGCACTTTGGGAGGCTGAGGCGGATGGATCACCTGAGGTCAGGAGTTTGAGACCAGCCT
TCCCACCTGCGCAGAGAATAGGCTGTTCACCTGCAACGGCGGCTGGCGCCGGGGGAGGTGGGCGTTCTGGGAGAGGAGGAGCCCCTGGCTGCATGGCTGTGCCGTGGGTGGTGCCGTGGACCTGCTGGTGGCCGAGTCCCTCTGAGGGCTGCATGTTTTGAGGGGACCCTGGCTTTGGCCTGGCATGGACCCTCTTGCGCAGATCATCTCGTGATTCTCCTGGCAACCCTGTGAGACGGACGGGTTCTTTCATTGCCCACTGTTGGCACCTGGGGAGATGGAGGAGCACAGAGGGGACACACCTTGCTCAGGATCACACAGCAAGGAGGTGCCAAG
CAGGGGTGCATCAGAGATGATGAGGGCCCTGGGCTCAGTTCTGGAGGTGCCTTTTGGCTGGGAGCCCAGGACTCTGCTGAAAGTTGTGCCAGGGGGTTGGCGGAGGGAGTCGGGGGTGATGCCGAAGGCTCCACCCTGGGCACCCGCTGTTGATGCCAGGAACAGAGCTCAGAAAGAGAAGATTCCAGGGGCGAAGGGATGGGGACAGGGGTTTCGGTTTTGCATACATGACATCTGTGGGGCCTGTTGCATCTCCAGATGGAGACTTCTGGTGAGAAGTTTGAAGTCAAGGTCTGGGGCTTAGGAGAGAGGTAGGGGTGAGATGTCCATCTGGGAGTCCTGGGCTTAT
AAATTCCTACAGACAGCAAGTAGAATAGTGGTTATCGGGGATGGGGAAGAGGGAAGCAACGAGTTAGCATTAGGTAGAGTGTTTCAGTTTAAGATGAAAAGGTTCTAGAAATGGACAGTAGTGATGGTTGTACAACAATGTGAATGTACTTAATGCAACTGAAATGTACACTTAAAAACGGTTAAAATGGTAAATTTTATGTTGTGTATATTTTACCGCAATTAAAGCAAAAAATGAAGGATGTACCATGGCTGCCTTTGCTCTGAAAGTTACTAACTAGGGAA
GCTAGCCTCAGCTTCTCACCTGCTTTTAACTAATATGCAGTCTGGACAGGTATTGATTTTTCTGCTTTTCTCTGATTGCACTCATCAGTCATTTTATATTACTGGAGAGTCCATTAGCAATAAAAATAAAGGATGGATGTTACAAAGCCCATTAGAGAAACTTGCTCTCTGGATCTTTGGGACCAGGAAAACAATTAAAAGCACGTCATCTTATAAACATTCTAATAGAATTATTAGAAGGGTGAATAAACCCAGGATGTGATTACCAAGGGATGAAATGAAATCCTCCTTACTAGTCAATTAGAAGGGATTGCCCCGATGTTCCATAA
TACACATCAAGCACTGTTGAGACCCAAAGCCGAGTTACTGAAGCCTGCATCATGAGCCTTTCCATGAGAATTGTGTGAAATACCGTAGATGCTGGGTGTAAGGTGACCCACAATATTCCATCATGCCCCATTTTCCCACTTTTGGAATCTATAGAAGATGCCGTCACTGGAAAATTAATCCCAAGCCCCAAAGCCTTATTTACGCAGATTAGAATAGCTTCTGTTCAAGTGTTTGTGATGTCGCCGTGTAAGCCCTCATCGTGATGCTTTAAAAGTCATCGTTAAGTCGTGTTACCTGCTGTCCGGCCCTGGCACAGTGA
GCTGAATCTTCAGTGCCTAGGACAGGGCCTGGCTTCTAGCAGGTACCTAGTAAATATTTGTTGAATTCATGTTCCAACTTTCTCCTTCTAGAAACAAGGAAACTGAGGACCAAAGGCAGAAGAGGACATGTTGGAGATCAGAGTCAGGATCTAGGGATAGAAGCCAGCGAGATGAAGGGGAACTCATCTCGGAGTTCTGACCTCTGAGGTCAGGAGGCTGTGACCTCAGAGGAAGCCCATCTGCTCTCCAGGCCTGTTTCCTCATCGGTAAGATGGAGTGAAACATCCAGACCACTCTCCAAGAGGCCTGGTACTAGGAG
TCTGGACCTCCACTTCCTCAAATGTAAAATGGGGCTAATGCTAATTCCCACCTCATAGAGTTGTGGTGAAGACTCTATGAGTTAATATATGTAATATGTAAAGCTCTACCTTAGAATAGAGACTGCTTCTAGAAGACACCTGAAAGTGCTGCCTTATTGAATACCTTGCCCAAGGCCTCACATTAGCAAATCATATAGCACTGATTCAGAAGGAAATGACACAACCCAGACACCTCGCCCTGGAGGAGCAAGAGGACTATCGAGCCACTGACAAACATTCAGAGCAGCGCTTCCCGGTTCCCACCTCTGTCACATGACAGCCTATGGCGGAA
TTTGTATTTTGATGCCATTGGCCTCAGATCAGAGTGTTTTAAATCATCACGCCCTGGCTTATCCCTGGTCGAGCCAGGACACGGGGTGCTTCAGTGGGTCTGTCACCCTCTCTCCTTGAAGCATGTTGCTTTTATTTATTTACTTTTACTCTCACCCTGCTCCTGTACCAGCAGGGGCCACTTCAAAGCCAAGGTACAGGGTGATAACTTGTGGTCCAGCATCAGTTTTCTCCACTTCTTTCTCCCACTCACCCCCAGCAAGGTGCCTGGGGAGACTTGAGCAGATGTTTCATTTTGGC
ACCGGTCTCTACTCACTGTCTACTTACCCACGCCAATTTTCTTTTCTTTTCCTTTCTATTTTTTTTTTTTTTTTTTTTTTTGACAAAGTTTCCCCCTGCACCCAGGCTGAAGTGGAGTGGCAGGATCATAGCTCGCATCTCCAAACTCCCGGGCTCAAGCCGTCCTCCCACCCCAGCCTCCCGAGTAGCCAAGATTATCCATCCCAATTTAAAGTAGAGCAATGAAGGGGACCCATGTAATTTTTGCAACCTGAGCATTCATGGATGGCAGCATGTACAGCAGCTCCTGCGAGTGTCTATTAATCAACCACTGAAATGCTGGTCTCAAATCCCGATCTACTAAGTCTGTGAATCCAGGTTAGGACTACTAA
AGGAACACAACCTACATGTCTATTACATCCCTGTCACCAGGCTTGCTACTTTCAGTTCAGATAGACACTGACCCTTTTCTCCAGGTCTCAATGAAACTAGGGCCCGTGGAAAATGCCCATCTGCAGGTACCACTGAGATAGCCTTGAGGCTGAACCTCTTTTTCTGGTTTAAGACAGGTAACTCTGTGGCTGGTCTGCATTCCATTGCAGGAACACAGCAGCTCTGTGTAGGGAGGGGGAGATGTGCTCCACCTTTATGCAATTCCAGGAGGCAGGTACACTTTCAGTGGGGGTGTAACCACCTGGAATCATGCTGGA
GTACTTATGGGGGAAGTGGAAAGATACATGGGTGACTCGTACAGCAGTAGGAATTCCTACAGAGTAAGAGATAGTGTGCACGTGTCTTCTCAGCAGCTCTTCTTTGGGCTAATTGGTCCCTGTTTCTCTGCACTTGCAGATTGTTGATCTTTTACTCACCCATGGAGCTGATGTCAACATGGCAGACAAGCAGGGCCGCACTCCCCTGATGATGGCTGCTTCCGAAGGCCATCTAGGAACCGTGGACTTTCTGCTTGCACAAGGTTAGTCTTGGAATGCTAGAGCTGGCTGGCCAGTTTCCATAATTACCTGGTGAACTCATGATT
TGTACTGCCCCTATTCAGCCTCCTGGAGGTGAGGGTGGGGTCTGGTCTGGATACCTTGTCTTGGATTTACAGGAAAATGTGTGAACTTTGGAGTCAGGAACCTTCAGTCCCACTACCTTGTCTATGACAGAGATGCTGTGGGGTGTTGGGCAGAGCCCTGCTCTCTCTCTGGGCTTCAGTTTCCTTAGAGCAGTGAACTCCAAGATTCTTTCCTGGACACCTTCGTCTGAGGTGTTTCCAGTGTGGTGAGGCCATGGATTATGGCAGCCTGGGCTGCCTTTCATGACGTGGTGGGTG
TTGAGACGGAGTCTTGCACTGTCGCCCAGGCTAGAGTGCAGTGGTATGATCTCAGCTCACTGCAACCTCTGCCTCCCAGGTTCAACCAATTCTCCTGCCTTAGCCTCCCAAGTAGCTGGGATTACAGGCATGCTCCACCACACCTGGCTAATTTTTGTATTTTTAGTAGAGACAGGATTTCACCATGTTGGTCAGGCTGGTCTCGAACTCCTGACCTCAGGTGATCCACCCACCTCAGCCTCCCAAAGTGCTGAGATTACAGGCGTGAGCCACCGCGCCTGGCCGATAATCATGCTT
ATAGCAACTCTCCCAATAACATCTTACTTTGCAGGGGAAGAAAATGAGGCAGAGAAAAATTAAATAACGTGCTCACAGTTTAAAAAAGCAAGCAAGGAGGAGGGCAAGGATTGGAACCTGAGACAGATGCCAAATTCCATGACCTTTTTACTACACAATTTAGCCTCCCTTGAGCTATCAGTCTCAGTGCTATGGGCTCTGGCTGAATCAAGCTGGTTTGCCATGACCCCAGAGAAGATGGCACCTGGGAAAAAACCAAGTGGGGCTCAGACTTTCATCAAAGGTACAAATCACATCAGGACAGGCTCAACAGCCCTTCCCTCCCTGCAGAAATCATGGTCTAGTGCCCTCTTGTGGCTTTATATGGAACTGGGATG
CTCCTACTCAAAAAAAAAAAAAAGAAAATGTATACAAGACATGAAAAATAAATGTTTTGTTCTGCCGAGGTTAATATCTAATCATCACATACACATTCACAAAACACATTTGAAGTATGGAATTATAAAATTTGGAGTTTTCCTCATGCATCAAAATCCATTCCAGGCTGGGTATGGTGGCTCATGCCTGTAATCCCAGCACTTTGGGAGGCCAAGGAGGGTGGATGGCTTGAGACTAGGAGTTCAAGGTCAGCCAGGGCAACATGGCAAAACCTCATCTCAAAAACAAACAAACAAACAAACAAACAAACAAACAGTTCCTAC
AAGAATGGCATAAACTCCCAACTCTACTTCCAGCCAATTGAAGATGGCATTGACTGAATCAATTGTGAAGACTATGATGCCCCAAAGAGCAGAGCATGATATCTCATCAATGGTTCATCTGCTTATACAGAGCTCTGTTGATATGCACCCTGTTTCCCTTTGAACAGAGGAAAAAAGACTTGGAGAAAGTAGGCAGGCTGGGAGAAAAGGCATCAGTGGGGCAATCTGCTCACCCTCTTACCATTTTGTGTGTAATAGGGTACCTGGAGAAGCAGCTTTTTGCCAATAGCCCATCCAAGAGATCTGACCTCGGGGCAAGAAGACTCCAA
CTCAGGTGATCCCTCTGCCTCAACCTTCCAAAGTGCTGGGATTACAGGCGTGAGCCACCGTTCCTGGCCCCATGATCATTATTATTAGCGGGCTTTTTTTTTTTTTTTTTTTTTTTTTTTGCTGGGAGAGGGAAAGAGTCTCGCCCATCACCCAGGCTGGAGTGCAACAGCGCTATTGTAGCTCACTACAACTTCAAACTTCTGGGCTCAAGCCATCCTCCCACCTCGGCCTCCCAAAGTGCTGGGATTACAGGCGTGAGCCACTGTGCCCGGCCCTGTTAGCAGTATTTTGAAAACTAGGATTGAGATTCTTTTTGCCAAAGG
ATACAGAAAGCCCTTGTGATAAGACAGAGAGTCTAATTGAGCTGCTTAACACAAGCCACCTGCAGAGAGCAAAACTGCAAGAGCACACTGTAACACAGGCCCACTGGGGCTTCGAGAGCTGTAAACACTTAACCCTAGATGCTGCTGTGGGGTCGGAGCCCAAAAACACTCCCCAGTACCTGCATCCTCTACATGCTCCCCCTAGAGGTTTGAGCAGCCGAGGACTGAAGAAGCGAGCCACATCCCTGTTGCATGCCCTGTGAGGGGGATAAGGGAACTCCTCCAGTTTCAGAGGCAGGCGGATCGCTCGAGCCCAGGAAT
GCGGGAGTTGACTCTCCAGTTGGGCGGCTGAAAGCTGGAGGGGCCAAGACTGACAGGCACAGCGGGGCGGGCTGGAGGCGCAGCGGGGGCTACCAGGGGACCCGCGGCCTCAGGTCGGGGGCTGGGAGGCACGCTCAGTGCGGGGCTTCGCTCGCAGCTCGTGGCCGAGCACGTGAAGGCGGCCGGCGCCATCTCCGCGGAGCTGGAGGCCACCACCCTGCGAATCTGCACGCGGGCGCTCGGCCTCTTCGTGCCCAGGTGCGGACGCATCCTCAGTAGGGGAGCGACCTGGCCGGGTGCGCTCTGCAGGTGGGAGGGAGGAGTCTGCGTAGGGACCTGATTGGGAGGGTGGACCCAGGG
CATAGTTTGCCCTATATTGAGGGGTTTTCTGGGACGTGGAACTTTTTGTGGTAAAACTGGAAGAGTCCCCAATGAATCAGGACGAGTCAGTTACCCTGCCTTCCTGGAGATTATATTCCAATAGGGACAGCAGGAGTAGGGGTGGAAAGTAAAAATACAATTTTTTGTCATGATAAGTGCTGTGGAGGAAATAAAACAGAGCGAGGAATCCTCTGAGGAGGTAACATTTGAGCTGAGACTTGAATGATGAGGGATCAATCTTATAAACACTCAGAGAAGAGCTTTCCGGGCACAAAGCAC
GTTGCAAAATACACTCTTTGGGTTCAATTATTACTCTGGAATATTCCCACAACCCCTGTGTTCTTATCTGTCCTATGCAATGTGGCAAAATGCTTATCCAGGTGACTAATATTTACTTTTCAGAGCATTAAAAAAATGTTAAAAGTCAAATAAATTTATTTCAAAACAATTTTCGTTTAAGGACAATGGCAAACATTAGTTAAAAGATCAGTTAAAAAGATAAGAAATCCCTTATATATTTTAAAGTTTATATTCCAAACTTCCCTAAAGTTTTGAAAAAAATAGGCCTTTTTCATATCTTGAAAATTATAGGTATCCAGGTGCTTA
ATACATTAATCAAGTAGTCATTCAAGCAAATATGAAATTACAACTGTGGGCTATGCGAACAGATGACGCGAGGGGCCTGTCCAGTCTGGGAGATACGGGTGGGTTCAGGAAAAGCTGCCCCCAGGAGGGGACGTTTGAGCGCCAGGAGCCGCGCAAAGTCATTTCATGTCATCTCTAAAATCCTGCAAGGCGGCTTTCCCCCTTGACAAAACAGGAAATGGGATCAAATTGAGGAAGGAATTCACCCAAGATCACACAGCAAGCTGGAAGCAAATCTGGGAGGAGCTAGGTCCGCCCCGTTCCGAAATCCACACTTTTCTGGAGGTG
AGGCTGGAGGGCAATGTGCCAATCTCGGCTCACTGCAACCTCCGCCTCCCGGGTTCAAGCGATTCTCCTGCCTCAGCCTCCTGAGTAGCTGGGATTATAGGCGGCTGCCGCCATGCCTGGCTAATTTTTGTATTTTTAGTAGAGGCGGAGTTTCACCATGTTGGCCAGGCTGGTCTCGAACTCCTGACCTCAAATGATCCACCAGCCTCTACCTCCCAAAGTGCTGGGATTACAGGCGTGAGCCACTGCGCCCTGCCCACCTAGGGTTTTTGTAAGTGACAAATAACTGTGTTCTGTACAGCCTTCCCTTGTAAAAA
GGAGGCTCTGCTGAACTCCAAGGAGGCCGCACTGAGCACTGCTCTCAGTGAGAAGCGCACGCTGGAGGGCGAGCTGCATGATCTGCGGGGCCAGGTGGCCAAGGTGAGGCCACCCTGCAGGGCCCACCCATGGCCCCACCTAACACATGTACACTCACTCTTCTACCTAGGCCCTCCCCCATGTGGTGCCTGGTCTGACCTGTCACCTGATTTCAGAGCCATTCACCTGTCCTAGAGTCATTTTACCCACTGAGGTCACATCTTATCCTAATTTGGCTGCCAATGGGATCTACCACAGTGAATTTAAAATAATCCAGGAGGCCGGGCA
AAGGAGCTGGCAAAATTGGTTCTTAGTATGGCTTCTTCCTGGCTTGCACAGGGCCACCTTCTAGTGCACTACGTCTCCACATGGCCTCTTCTCTGTGTGCACGTGAAAAGTGAGAGGTCTCTGGTGTCTCTTCCTCTTCTTATAAAGACAACGGTTTATTGCATTAGGGTCTCACACTTTGACCACATTTAACCTCAATTACATCATTAAAATTCCAGTATAGATCCATTGGATTTAAGGTTTCAGTAAGTTAATTTCAAATAGGGCACAATTCGATTGATGAAACAAATCAAGAGATGGTGAGAATCCATATATGGCAAAATGAGTCATGCAGGAACTTGTAGGAAAGTTTCTAGTAATTGGTGAAACCTCAACAGT
TGCTGGGAAACCTGAACATTCTCTCACGCTGTGGAGATTAATTACCTTGAAATATTCATTGGATTAAATGTATTTAAACATGTACTGTTTAAAGCTCAGTGCTGCAAAATGCCATCCTCAAGATATATATTACGGGCATTAAATAATTAACTTTAGTGTGTGAGAGGAGAGGGGGAGGGAGAGGAAGAGGGAAGGTGGGGGGAGAGGAGAGAGAGAGAGAGAGAGAGAGAGAGAGAGAGAGAGAGAGAGAGAGAGGGAGAGAGAAACACATGCTTATTTAGTGCTAGGC
AATGAATGAATGAGGGCCAGTACAGCAGTTATTAAGTGTGGGTCTTGAAGCCAGACTGATGTGAGGTCCAAATCTTACTCTGCCGGTCATTAAGCAAGCCGCTTTGGTTTATTTTCCTAATCCCGTAAAGCCTGGGTTTCCTTATCTCCCGGTGGGGATAAGAATACCACTATTTTATGGGGGTTGGTGTGAGGATTAGGTAACAACAATCAGAGCCAACATGGACCAAGCCAGGCTGTGGGCCAGGCACTGTACTAAGGGCTTTGCAAATGCTAGCTCTCGTGCTCCTCCTGGCAATTTCACGGTGTAGGGGTGGTTACACAGTCAACTCTCAGAGTGACTTGGCTGTTACCGTATTTATGATGGTGGAGA
TAATTGTTAAGAACATTATATTATGGAGAGTTTCAAACATTAAAAAACAGAATAATCTCACAAACAATTAACAACACTCGTCCGGGCACAGTGGCTCACGCCTGTAATCCCAGCACTTTGGGAGGCAGAGGTGGGTGGATCACTTGAGGTCAGGAGTTCGAGACCAGCCCGGCCAACATGGCGAAACCTCGTCTCTACTAAAAATACAAAAAATTAGCCGGGCGTGGTGGCGGGCGCCTGTAATCCCAGCTACTCAGGAGGCTGAGGCAGGAGAATCGCTTAAATCCCAGAGGCAGAGGATGCAGTGAG
CATAAGCAAAAACTGGCCTGTGTTTTAGGGGGTTCCAAACTCTGAAGCTCACATGAGGCTCCAAATCTCTGGATTAAGTGATCTCCAAGATCTCTTCAGCGCTGACATTGACATTCTGTGAGTCTATAAGCGACTGCACTGCTGTCAGAATGACTCCTCGGAGACATCAAAACGTGGAGGGTTTTATTATATATAGCAACGAGAAGAGAAAAGGACACAAAGAAAGGAGCCTGTGAGCAACGCATTGCTCAGCCACAGTTCTTTGCCGGT
ACCCCGGAGGGGACGCAGGACGCCCGGAGCAGTCCCAGGCCCTGCCCCTCGCTTCACCCACGGAGCTCCTAGGTCTCTATCGTGCCCATCGTACCCGCTGCCCTGCACTTCCGCCCCAAGCTGGTGGAGGAGGGAGGGTGTCGCAGACACGGGAGCGCCGCGGACCTCCTACAGTCACCGTCCTGCGGCGCATCGCGGGTGACCCAACAGCCTCCCGCTGCTCCCGAAAGTGGGACGGGGCCGGCGGATCATCCTCCAAGCCGGGGGCGGCCACAGGCCCGATCAATGCCAGGATTCCTCCGACTCCAAGAAAGGCGACGGG
GAATTTGAAACAGGGAGGCTGCCAAGAGGCCATTCCCCTCCAGAATCCCCACTGGAGGCAAGTCCTTGTTTGGTTGGGAGCAAAGCTTCCCACTTGCTCTCTGAGGACATTCTACCCCAGTGCCTCGCCCTTGTGCTGCATTCCCTTAGCCCCCTCCTCATGAGTTTTGTCTGTGAGCCGCCTCTCTGGGCTTCCTGCAGGTACATGGAGTTCTTCCCCATCCCTTCCAACACCACCTCCGACTTCTACTTTGAGAAAAGCGCCAACTACTTTGATTCAGAAGTGGCGCCCCGGCGGGCAGCAGCCCTCTTGCCCAAAGCCAAGGTCCTGACCATCCTCATCAACCCCGCGGACCGGGCCTATTCCTGGTACCAGGTGAGTGGGGCTGGGGTGGAGTCCCTGTGTCGGGAACA
TCCTTGTCTCTCCCTTCCTAGACCCAGTGAACATCCTGACTGCAGGCCCTCCCCCAGCTCTCCTTGGCTCTGCTTCATTTGGTCCCTCCTGCCTTCCACAACCACCCAACCTCACCCTCCTGCCTGCACCCCTCCCCACACTCAAGGCCCAACCCCCATTCGAGCCAGCAATCACGGCTTCTCTTCCTCCCAGCCTCCCTCCCTAAATCCCAGCGTCCAGCATCCCAGTCCCCTTGGGTCTCTGCAGAAGAAGAGGGAAGCCACTTACTGGGTGCGCAGCCGACGCGCAGGCAGTCTGGGGGGGCCATGGGGCGGGCAGAGGGGAAGGGGAGACAAAAAGGTAAAACAAGTTTTTTTTTTTTTTACAT
GAGGCAGGAGAATCAATTGAATCCAGGAGTTCCAGACCAGGCTGGGCAACATAGCAAGGCTTTGTCTTTACAAAAAATAAAAAATAATAATAATAATAAAAACTACAGCTTCAGAATGATTGACTTCAGCATGTTTATAAAGTCAAGGGTCTTCAGTGTCCTGGGCCTATGTCACTGCGTCAGAGGGAGAGAGGAAGAGGCTGGGGTGATGGGCACTGGGGCTTATGCTCCTCCTGGAATGGGTGGTCTTGGACTGTGCCTGTGTGATATGTTTGTCGAGCGGGGGCGGTGTCCACTGAGGACTGGATGT
CTCTCTCTCTTGCGCTCACTCTCTCTTTCTCTCTCCTGGGTAATCATTTCTCTGAAGCTCCCCCGAAAAAGCCCTTGCCCCTTGCCTCCGCAGCTCTCTCCTCCGTCCTTCCACCCACCTTCCACCCACAGTGCGCTGGCTGCCCTGGTTTCCTTGATATTTTTGTCCTTTGGGTCCACCCCACCCCACACTCAGCTGCACTTCAGCACTTGTCCTTGGCCCTCCGGCTGCAGCAGATGCGCACATATGCTCGCGCGCACGTGCACACACACATGCACACACACGCGCGCGCGCACACGCACACACACACACACACACACACACGCGC
CTCATGCCCTCCCCACGACTCACCTGGTGGTGGATGAGACAGGCCACACGCCGAAAGCAGATGATGGGGTGAGTGGGCTGGAAGGCACAGTGCAGGGTCATACGGGCCTTGCCCACCAGCGTCCCAAAGGCAGGCCTGATGGTAAAGACACTCTCCAAGCAGTCGATGGCAAACTGGAAGTGGGCCGTGCAGTCCGATTGGTTCTCAATCCACAGGGGCTGCTCGGAGCGCTCCCCAAGGTTGACCCAGCTGAAGTTGACACAGTAGTGCTGCAGGGACACAGCAGGGCCTGGACACAGGAGATGGGGTATCAGCTTCC
GGAACACATTTAGACCCCTAGCATTCCACTCTTGCTCCCCTCAAATTCATGTCTATGTCACAAGCAAAATACATTAATTCCATCCCAATAGCCCCCAAACTCTTAAAACATTCCAGCACCAACTCCAAAATCTCCAGTTCAGAGTTTCATCTAAATCAGATATAGGTGAGACTGAAAGTATGACTCATTCTGAGGTAAACTGCTCTCTAGCAGTGAAACAAACATGTTCTGTGCTTCCAAAATACAATGGTGGGATGGGCATAGGATAGATATTTCCATTTTAAAAGGGAG
AGTCTGTGTGGTGGCGGGAAAAGGAGAGGGCCCAGCATGCATGCAGAGAGAGGTGAGGCCACAGAGGGTCTGCGAAGAGCAGCCAAGGGGCAGAGGGGTCAGGGGCGTGGCTCATGTCTCTGGAATGATGACAAATGCCAGCTGGGCTGGGCTCGTGAATCTTCCCTCGCTGCTCATGAATCTTCCCTTCAGGGAGGATGAAGGGCTCTATTCCTGAGGCAGGAGGAAGCCAGCGCACTGCTCACACTCCTTTGGGCAGTCTGTGCTGCAGCAGTGCCTGCGAGCGAGGATGAGCCTGTGTGCAGCTGCTCCCTGGCTTCCCATCCACACTCAGCTTAAAGAGTGAAGTTAATTCATG
ATCTTGGCTAACCACAACCTCTACCTCCTGGGTTCAAGCGATTCTCCTTCCTCAGACTCCCAAGTAGCTGGGATTACAGGCATGTGCCACCATGCCTGGCTAATTTTGTATTTTTAGTAGAGACAGGGTTTCTCTGTGTTGGTCAGGCTGGTCTCGAACTCCCGATCTCAGGTGATCTGCTCGCCTAGGCCGCCCAGAGTGCTGGGATCACAGGTGTGGTGAGCCACCGCACTCGGCAATTTTTTTTTTTTTTTAATTAAAAAAAATTTTGTTTTTTACCTGAACCTGACAGTAGCTGGTGCCATTTTATAATTTTTGCCATAGCCTGAATGATTCAGTTGCTTATTTCACAGAGCTTCGTGGAAA
TCTGATTAGCACTCGGGAGGCGGGTGTAGGCTCCTCCCCATCTGCAGCAGCCCCGGGGAAAGAGCCCTAGTCCAGGACTCAGGCCCCTGTTCCCAGCGCGGTTTAGCTGCCAACCGGATCTCCTTCTGCAAGAGGGGAAACAGAAGGAAACTTTATTCCCGAGTCTGTGAAGCCAGGAAAAGGGGCAATGCCTGGTGGGTGGGAAGGCATCTACACCCGGGGCCTCCTAAGTAAGACCAGGACCTCGAGGGGAGGCTGGAGGAGGAGCCACAGCCCGCAGTCACTGGGCTGAGCAGGAGGAACATTCAAAAGGCCTGGGAGCACAGGGTGGGGTGCTGGGCAGTGAGACCTTCCCCTGGCCTCCATGTCATGGACAGAAGGTGGACGCCTTGT
TATTTCTACCACCTCCAGATCTAAATGACAAATGGCACAGCAAATGCCCTCCTCTTAGGACTTTCCCTAGCTTTTCCTCCAAAGGAGATATCCAACCTTTCCTTCCAGGTGTCTGTCTCAGCCTCTCTCTCTCGGAAACCTTCTCTATTAACTATAGCCAGAGCCTCCCATGGGACATGGCAAATCTGGGAAAGTGTCCTGGGTGCATCCTGGTGGAGGGGATAACAGGGCAAGACCAGAAAAAGAAAGAAAATGAGGAGGTGAAGAGGCAGTAGTACCACCATCTTGAGATT
GGTGTGTGTTTTTCCCTTCCCTGTGTCCATGTGTTCTCAATGTTCAGCTCCCACTTATGAGTGAGAACATGTGGTGTTTGGTTGTCTGTTCCTGTGTTAGTTTGCTGAGGATGATGGCTTCCATTATAAGTGGATTTGACATAACCAATTCTTTGTCCTTAAGTACCTTGTCCTCTCATGGCCTCTGTCACTTGCTATTCAACAGGGATAAATCAATCCTGCTCATGTAAACTCCACACCATACCTACTGTTCATGTCTGCATCTGTAGCATTCTCTTC
TTAACTCTAAGTCTAGGGGTTGACTCTTACCCAAGAGATACTCTTGCTCTGGACACTGACACTGGATACCATCCCTCCCCTCACCCCCACCAACCAACAACCTCTCTCCAAACCCATGTGCAAAGTTTGGAGAGGAATATCTGGGGGCCAGGCCATTTGAAACCTTGTAGGTTAGGTTAAAGATCTGGGTCTCTATCTAAGAGCAATGGCAAGCTATTGAACTATTTCAAGCTGAGAGATGAGGAGAGAGGAGGCTTACTGTTATGTTCAAGTATGCAGTTAAGAAATATTGCTGTGTCTTCAGGGTATA
TACCAATTTTAGGATAATGCTTATTACTCTCTGAGGTAGGAGGGAAGATTGAGGTTTTAAAAAATTCTTATTAAAGTAAAAAGATTTTGCAAATGTGACAACATTTAACCATTGTTAAGTCTGTTTGGTGCATGATTATTATTTTTGGTGCTTTTCTGTGTATTTAAAATGTTTAACAATTAAAAAATTGAACAGATGAAGCGATTGTGCCGTGCCACTTTTCTGCTTCTGTGTATGTACGTTTTTGTGTGCCTTCCGCCGACATTCTCTATCACATTTTTGCTGT
CAATGCCATAACAAAAACAAAAACATTAATAATAAACGCAAACACATATAACATTATGTGCTTAATATATACTTACCTTTAAATTCTCACAACCACTCCAGGAGGTATGTATTATTATTAATCCCATTGCAGATGAGAAAATTGAAGTTAAGTGACTTACCCAAGGTTACAGAGTAAGTGAATGACAGAGCCAGTGTTTTAAATTAGTCTTACTCTAGAGTCTTTCTGCTTAACCATAATGCCATAGTGGAAAAGGCAGTCAATAAAGGAGAAGGGAG
CAGTCATGTGGACGCCCAGTTGCGGGGATTTCACCGGTGAATTCCAGGTATTATAACTGGCAAACCAGTGAGGTACAGAAAGGCTTGTTGGGGAGACATTCCAGCTCCCCAGCTGGCAGCAGGGGCCATCTTGGTCGTGCCTGGAGATGTCCAGTGTCGGTGAGACTTAGGATGGTGCATGGCAAATGCTCATTACCTCCTAGGGCTTCAGTTTTATGGGGATTCAAGGGGACTCCCTGGACCCCACCATGGTCCAGCTTTGCTCTTAGGGACACCCATGGCCTCCTGGATTTCAATATATGTTTCAAGCAGAACC
TCCCTCCCAGGTTCAAGCAATTCTCCTGTCTCAGCCTTCCAAGTAGCTGGGATTACAGGCATGCACCACCGCGCCAGGCTAATTTTTGTATTTTTAGTAGAGACAGGGTTTCACCCTGTTGGCCAGGCTGCTCTCGAACTCCTGGTCTCAAGCAGTCCTCCCACCTCGGCCTCCCAAAGTGGTGGGATTACAGACGTGAGCCACCACGCCCCACTGGTGTCCTCATTCTTTGTTCCCATTTTACAGATGCGGAAACTGAAGCTCAGAGAGCCCAAGTCATTTGCCCAAGGTGACCCAGCACTGAAGGGAGAAGCTAGCCATTAAGCTGTCCCCAAACCCGTGT
TTCAGCTTCTGGGGAAGGAGAACCTGGGACGAGATTGGAGGGGGACACCCCAATCCTCAGTGGGGTGGGGGGAGCTGTATGCGGGGGCCACAGCTGTTGGGGTGTGGGCCATGGGTCTTAGTTCGCCAGAAGGGGTCGGGGGAGCGTCTTGGAGCTCCGGATTTAGGCAAGAGGAGCCGTCAGGGGTCCCCGGAGTGAGGATGGGAAACAGCTAGTTTGAGGGGGGCGCCGCTCTGGGGGCTTCCCTTGAGGGGCTTCTTTAGTGAAGGGACTTCTTGGCGCCTTGTTCTCTGGAAGGGGACCTGGGACAGGTTTGGGAGGTCTGGCAGAAAGGTCAGATCCTCGATAGAATGTGGGGGGCGCCAAGGGCCACAGGCACTGGCGTCGGGACAGCTGCGGCTCTTAGA
TGGATTCCGAGAAGCTGCAGAGCCCTGGAAAGCAGAAGAGACGTGCAGACGCCTTTGTGGGGTTCTGTCCTTTCTGGTGTTGTACCTCTGGAGCCTGGGGCTGTCTTCTGGGCAGGGTTTGGGGTTTGACACGCATGGGGTCGCTGGAGGCAGAGTTGTTTGTATATATAAAGAGAATGTGTGAATATCAGGCTAGAGACAGAATTGTTTGGGGGCGACACCTGGATAAAGGGTTCATGAAGTTGACAGTTTATTTAGGTCAGAAGGTTAAATTAACCCCAGGTGAGAGTTTCCTGCTGGTGAA
ATCCAGCAAGCCCAAGGAAGCAGAGGCTCAGAAACAGGCTGCCCAGAGCCTTGAAGCTGGTGGCCACAGCTGGGCATTTAGGGCCAGGTCAGCCTCTTACCTACGATCAGAGCCTTCAGTGGGGGAGGAGACCAGACTGGCAGGCAGGCAGCAGGGATGAGATCCAGGCAAGGAGACCCAGGGAGAAGGGGTCATGGTGCAGGGGAGGCCCAGTAGCATCAGGGGCAGGGCACCAGTTACGCAGAAGGAGCTGGACGCTAGGCCAGAAGGTCCCCGAATGCTGGGGTCAGAAAGGAGGTGGTCTTGATTTGTAGGAGGAGATA
AAAGGACAAAAATGTCCACAAAATAAGTCACTCATTGAATATCTGCTGTTACTTTCATTCAAAGATGATAAAAATCAATTTCATTTTACCACCTGTTCAAAAATACTTGAAACATAAATAATTTGAATTTCCTATTTCTTAAGTGAACTTACCTAGCAATCATGCAAAGTCACGGCTTTAAAGTGACCAAGAAACACTGCAGGCAATCTGATTAAAGGCTAATTATTTTTTTTAGATTACTCTTCTAGTTACTTGAAGCTAAGTTACAGAGATGATAGAAAAGCTA
CACCCTGAGGTCCGGGTCCACTGAGCTATGGGGGCGGCGTGGGCCTGGGCTGGGTTCTTGCCATCCTGGGCAGCTTCCCGGCGTGGGTGACTGAGCCCGGGTCCTGGAGTCCGCGGTCCCAGCGTCTCCACTTCTCAGCTGATTCCTAGAAGCTGAGTCCCGTCCCTTCTCCGAGCGTGGTTTCCTCTCCCGCCTTGCCTGCGTCGCAAGCAGTTGTGGGAGCAGAAGTGTGTCTGTGCATCTGTGTCTCTGTGCAGGTATTTTAGAATTGTTAGGATCATTATCACCAGCTTTACTTTTCCCAACCATTTTTTTCC
TCTTTTCAGCTCAATATCCTCCTATGGGCCAGGCGCAGTGGCTCATGCCTATAATCCTAGCACTTTGGGAGGCTGAGGCAGGCAGATTGCCTGAGCTCAGGAGTTCAAGACCAGCCTGGACAACATGGTGAAACCCTGTCTCTACTAAAAATCCAAAAAATTACCCAGGCATGCTGGTGCTCGCCTGTAATCCCAGCTTCTCAGGAGGCTGAGGCAGGAGAATCACTTGAACCTGGGAGGCAGATGTTGCATGCAGTGAGCCGAGATCGCTCCACTACACTCCAGCCTGGACGACAGGGCGAAACTCTGTCTCAAAAAATATATCTATATATC
ACTGTATTTCCCATGTACTCCAGCAACGGAACAAAACCCAAAGCAGTGCCCTTGTATTAACTGGCTAGCTGGGCTACCCCTACATAGTGAAACTAAGGTTGAGATTGGCCAGAAGCCAGATTAATGAAAAATAAAATTGTGATTCATTTCCAGGCCTCTTAAACCTGAATGGTCAGATTTTGTGGCTGAGATTGATGAGTCCAAGTTGCCAGATCGAAGCTGAGGTTTGCATTTCCTTTTACATTGCACAGCTGCAGCCATGAGGCAGAACGCTCTAAATTCTTGCTTTCTT
ATCTGAAAAGCGTGTCTCTGAGGACTGTTAATCTTCTTTGTACTCAAGGAGAGTCCCACTGAGAACTTCCACTTGAATTACTGATGTTATCACCTACACCCACCCCTGTCATGAAGCCTGCTGGACCAAGCTTATGCTGTTTTCAGTGAAAGTGAATCCACAGGGTTTCCAGAAAAGTCTGAGAATTCTTGGTCTGTAGTATTTCTCTGAGAGACTCCAGTAATTAACTTCACAGGGGACCTCTGCAAGCACAGAAGCAACAGACTGAGAACAGCCCCCACGTGGAGCAGCCACAGTTCACTCAGTCTGTTTAACGGGGAACCTCAATATTGAGAGTGATGACAAGTGAAGCCCAGATCATCATAGACCCGATGGTGTGGACACTGAGGAAGGGCACAGATATTGGGTGGCTCCTCACCAGGACCTGCAGGAGAAGAGGGGAAGAGCTGCTTTTCATTAGCAGGGAGGGGCCTCATTTCCATGTCTTTCTCCTGGGGACATGTGTGTTCTGCTCAGCAGGGCTCATCCAATCTATATCTCTGGGTTGCAAGGAGGGCAGGGTCAAAGGATTCCTGGGACTGGATGTTCAGGGTTGATGTGTCCATTGCTCTTTCTTTTTCTTTCATGTGGACGCTGTTAGGGTATCTTTATAGTATCAATGTTTGTCAACAAATAAGTACAGTAAACAAATAAAAATAAACCTTGCCCAGAGGAAATGGACATCTGCCTGTAGGCTGTGCAATTCGAGCTGTAAACCACTGTCCTCTACAATAAAGCAAAGTCTTCAGTTAGAATTTTAAAAATGCAGATCTACAAATTGTCAGAGCTGGAGTCCACAATTACTTCTATCCTGAGCTTATTTTGCCAC
TTCCAGCCTGGTCCGGGGGCCGCTCTGCCACACAAGTTTATGCCACCACCTCTGAACACTTGGGAGGCATGTGGGCTGGGCTAGGGCACAGCCACTCTGGACCCTCCTGCTGAGAGCCCCAGCTGAGACACAGACCCTTGGCCAACCCCAGGAATGTCCAGCCCTGTGAGCAGGATCTGAGCCCCACACGAACAAACGACCAAGACCAGGCTGGGGACCAGGCTTCCAGGCCCAGGCTGCACCCAGTCCACACACACAGCACATAGGGTCAGTGCTCCATAGTGGGCACGTCTCTGCAGGGACAGGATGGAGA
ATGTTAAATACTAATTAATAACTCAAATAAGTGCCTGCTAACCTTTTTGGGATCAAGTATTTATTTATTTTGAGAAGCTGATGAAAGCTATGGACTTCCTCTATTGCAAAACCACGTGTACACATGTACATATATGAAAACTATTGAGTGTATTTTCAGGAGACTCACAGATCTCCTGAGTTATTCGTTCACTCCTTAGAGGGTCTTTGGTTCCCAGGTTAATAAAATTTAGTTTAGGATAAGATTTAAGAAGCTGTAAACATCCAGATACAATCAGATCCTTTATGTTT
CTTGGCGCATTAAGTCCCCTTCTCTACAAAATGGAAAATCCTTCTCGCCCAACATGTGAAAATGCTTGTTGTGGGCACCCACATTTCATGGTACTTGTAACATAGGGACATGTCTAGCTGGTTCTAGAAAAATCTGTGTCTGTGTGGAAGGGGGGGGGTTTACTCACAGCTTTCTTCCTTCAATAGTTCACACACCCCGAGACAAATTCCTGGATGACCAACTTGGAGAGACCTGGGGCAAAGGTTACTTTAGTTCTGAGCTCCTCTAAATAAGGACCCTTTCTCAACGTTCCTTTCACCCCAGTTCTGGGTTAATTACTTCCCA
ACGGGATCTTGAGGGGAGCAGGACTTGCCCCTGCCCCTGCGGCGAAGCTCTAGGCCCTGGCAAGGTTCGGTACACCGGGGGCCGCTCCTCCCCAGGGGGCTGACCGGCCTCGGCGCTCTAATCCGGCCGGGGAGGGGCGGACGGGGTGAAAATTGGCGAGTGGTTTGGGGAACGGACTTGACCTCCAGATGCCCTGGTGTCCCTGGCTCAGCCTCTTTCTGCCAGGTTGGGAGCAGTCGGGAATTCTGTCCCGGTCCAACGTCCCCCTCGGCCCCCGGGGACGCAGAGGCTGCTGTCGGCAGAGCAGCAGTCCACGGCTGCGGGGACAAGATCCGCACTGGGAGTCCGGGGTCCTGGA
AAGACCAGGAGAGAAGAGGAGGTCAGAGGTCATTTGCACTTCCCTGCCAGCCGGGTGGATGGAATCCGCCTATTTCCACAGGGGACCTGGTTTGAGGATTTGAGGAAAGTTCCGATCACCAGCATTTGGCCTCTTTCTGTTTTTGTCTCACTTCCAGGACCTGATGCAGGAAGCACACTATGACATGGTCACATGCAGACACACGTGGTGCAGGATGGACTAACCTCAAGCTCCACTGAAACCCTGGCTCCCGGCCGACCAGCCGTGGCCAGTGACCACGTGCAGTCTCCGATCTTCATTTGTGCGTC
CCTACAGCATGGTGCTGCCAAACTGCCTCTCTGATTTGGCATCTCTTTGCCCGGGATGGAGAGCAGCTCCCAAGTTGTATGCACTGGGGCTGCTTGCCCCACCTCTTCTGTCTAGCTCCCAGATGCCCTCAGGGTCCTTCTGGCTGCAGACACTCATGATGCTTCCCATGGGCTGAGACAGGAACAGCTTTCCTGCATAGGAATTCAAGATATTGGGGAAGATGGCTGTCCACCTTGACCTCCCTTTTTCCGGTGCTGAAAGCGTGAGTGCTGGGTGACATTTCCAGGAAGTGCCTCGCAGTTT
TCTTTAGCACTGGAGGACGCCCCCTCCACGGGGTTACCCAGATGGTGAGGTGCTCACGGACACATTCATGGGAAAACAGCTTAAGTAGGCAAGCTGTTAAGATGAGGGCAAAATGGCAGCCCCAGTGCTGCACTGTGCCTCAGTTTCCCAATCTCTCCCTTGAGGGTGTTGAACTATCGGAATGGACAGCATCTCAAACTTTTGCTCCAACATAGCCCTCCCAGCTGGGGAGAATGAACCCGGAGTCCTGAGAGTAACCAAAGATTTGGCCACAAGCATGTTTCTTCTAAGCTTTCTATGTTATCTTTAAA
TACAACGTTTCTCTAAGAGCAATACTACTATTATTATTATTAATTATGATTATTATTTGAGATGGAGTCTCACTCTGTCCTCCAGGCTGGAGTGCAGTGGTGCGATCTCGGCTCACTGCAACCTCCACCTCCCGGCTTCAGGCGATCCTCTCACCTCAGCCTCCCAAGTACCTGGGATTACAGGTGTGCGCCACCACATCTGGTTATTTATTTATTTTTTATTTTTTGTATTTTCAGTAGAGATGGTGTTTCACCATGTTGGCCAGACTGGTCTTGAACTCCTGAGCTCAGGTGATCCACCCGTCTCGACC
ACTACAGGGCAGGCATCCGCCACAGCTCTCAGCTAAATTGTGACCTAAAGATAGACTGCAGTGTCTGTCTGAGATGAGAGCTTGAGCCCCAGGACAGGGTTGTGACAGGGAAGTTGATTGCTTTACTGCCTGCCCAGATCATGAAGCTGGGGTAGCTAGCTCCCCATCCCTACAGAGACCTCAGAACATTTCACCAGGAGCTATTCCCAAAACCACAATCAGGGATGGTATTTGTGCTTGCCATTGGGGTATACAAGAGTGAGCTTGGCAGTCCAGTTCCACCTTCATTTGTCCCTCAC
GTCAGCTTTTACAGTTATAAAACCCCTTTAGCGCCAGGCGCGTCGCACCTGCAGCTCTGCTGGAAGCTGGGCAAACGGTCGAGCAGGCGGCCGAGCGACGCCTCCACGTCGCCAAACAGGCGGTGGATGCGCTCGGTGCACTCGGCGCCGCGGATGAAGGTCTTGTAGTTAGCGAAGGCCAAGTCGCGCGTCTGCTGCAGCAGCTGCGCCCGCTCCTCCGCCAGGCGCTCGGGCTCGCGCCGCAGCCGCTCCAGCCCCGAGCCGCTCAACTCCCGGAGGTAGCGGCCCACATCGGGCCGCTCGCGCCACTGGGCCTCGGG
[truncated: 1,875,619 more chars]
