# Supplementary material for: On the Value of Intra-Motif Dependencies of Human Insulator Protein CTCF
Source: PLoS One. 2014 Jan 22;9(1):e85629. doi: 10.1371/journal.pone.0085629 (PMC3899044; doi:10.1371/journal.pone.0085629)
Supplement: File S3 — Data sets for GM12878 and HeLa-S3 cell lines. (ZIP) [file pone.0085629.s012.zip › GM12878_fg_train.txt]

CTGAACTCTGGCCTGGGCGCCAGAGTGGGACTGGTGTGGGACTCCTAAACACACACACACACGCACACACGCACACACGCACACGCACACACGCACACGCACACACACACACACGAGAACAGAGGACAAGGGGGCATCACTGCACTGCCATTGCCACAAGGGGGCAGCCACGCACAGGGCCAGGCTCGGGATGGAAGTGTATCTGCCACTACCAGGGAGAACTGAGGAGCCTGCGTCTCCTCACTGGCTAGACAGGAACAATAGATATGGACACCTCATAGAGTTGCCTTGAGAGCACAAGTGAGCTGATGTTCTCTCAGGAG
TTTCGATCTTTTGTGTTTTTTACTCTCCCCCTCACTCTGGCAATAAGCACAGGCTCTGCCCCCTTTCTCCCTTCATCCTCCGGGGAACAGGCTTTGCAGTCGGAGGCCTGAGCGCCCCGGTACCTCCGCTGCACTACGTAGAGCTGCCACCAGGTGGAGCTGAATCCACACCTCTGAGACCGCACACGCCTCTGACACTTGGCATCGTGGCCTCTCTGGGTCCTGATTCTTTGGAAGGTAGGCGGTAACAACAAACTGTTAATAAAAATTAATTAACTTGGAAAATGAGAAA
GGGGGTTCCAGGGCTAGAGGTCTTGGAAGGCTGGCTGGACCACCTGGAGGAAGGACATGTGCTCCTGGAACTGGGGAGAGAGACAGCTCCGCACACACCTTCCCCACAATATGAGCTGTGGGCCACTCAGGTTGGCCTCATCCCACCACAGGCTGAAGCTGAGTGTCTGTGGGAGGCGGCTGCCCTCTGCTGACTGCAAAGGCAAACCACATGCAGATGGCCTGGGCCTGCCAGCGATGGATCCTGGGGATCCGGGGAACCCTGAGATTGGGTGGCCGCCCAAGGAAGGGGACAGAGGAGAGGGTGTGTGCCTGGTCCAGCAAACCCACCCTCTGCACCCACTTCAACACTAGCCAGACTGC
CCTCCCCTGGCCCCATCCCTGCCCTCCTGGCTGGTACCCTGGGCTGAGCTGGTTCCTCCAGCCTCAGTTTCCCCACTGCAGCGGGCTGCATCTGCAGAGAAGGAGACCTGGTCTGGGGAGGCCCCTGGCCCCTCCTTGCTGAGGACCAGGCCGCCACCTGGTGGCCGCCCGCCCCTGCAGCGCCCGCCTGCCTCCTGCCGGCTCCTGGGTGGGGCGAGGGCCAGAAAGGCGAGCAGAGCAGCTCTGGGGCCCGGGTGGTGGTGCTGCCTGGACCCCCAAGGTCTGCGTATGTCTCGCTAAGCCTTCTGCCCTATCCGTGTGGGTCTCTCCCC
CCCACCCTCCGCCCTCCCCTGTGGCCTCAGTGGGCCTGGCACCCAGGCAGAGACTCTCGGGTTGGGTCGTGGGGCCCTGGGAGCACAGGCTGGGGCATCCGCGGACCCTCGTCTCCCCAGTGCCAGGTCCCTGAGCCCGCCTGCAGGTGGCGTCTCTCCCTCACGGGTGCCGGGCCCGGACCTGGGCACTGCACTTGGCGTTGCCGACCCAGCCGCTCCGACTCCTGCCCGGGAAGTCAGGCAGTGTGGCCGGGACCTTCCTCAGGAGACCCTGAGCAGGGGTTCTCAGG
TGGTAGAATGGGCAAGGGGGCGAGCAAAGAATTTTTTTTTAAACTGAACTGTTTTTTGTAGTAACTGCAAGGTCTGGGAAGTTTTTCTGGGACATTGTTCAGCAAGGAAATTGGCTCTGGATTTAGCCGTGACTGTAAGCAGTTCTCCCTCGAAGCAGCAGAGGGCACTGATGACACAGCCAGCTCCCTACCAAGGCCCTGCAGTTAGATGGGTCCTTGAGCACCTGCCATTGTGACAGCAGCAGAAACGTCAGGCCTGGGAGTGTTTCAGAGCCCAGGATAGTTGCCAACATGTGTGGTTCCAACCAGAGCCCCCTTTCTACAGAAAA
TGAAGTCTTGGTTCCATGCAAAAAGCTGTTCACAGAGGTTGAGAAAGGTTAGGAATTGGTTTAAGTTCGCGGAGAGATAGGGAGTTGCTGCTGAGACGCAAGCAATTTCATAGTACCGATTCCCTAATTGCACCTCGTCCCCAGTATTCATCGGCTCTTCCAGGAGGTGGCAGTCTTGTCCAAGGTATAGCAAGAAAAACTCAGTGCAATAAAGTACATGCATCAAGTCCTGTGGTTTATTTATTTTAAATACAGTTAACTAGGTTGGGACACAGCTTAGCATGAGTGGATTCAAGTTAGTAATCACATCGTG
TCTAACTCCCCCGGGGAAAGAGAGACTCCCTTTCCTGGCCCACTAAGTAACGGGTGCCTTTTCTAGGCACTGACGCTACCGCTAGACCAAGGTCCGCTAAGTAACAGGTGCCTTCCCAGACGCCGGCATTACCGCTAGACCAGGGAGCCCTCTAGTGGCCATGTCTGGGTGTGACAGAAGGCTCGCACTCTCGTCTTCTAGTCACTTCTCACCGTGCCCCTTCAGCTCCTATCTCTGTATGGCCTGGTTTTTCCTAGGTTATGATTGTAGAGCGAGGATTATTATAACATTGGAAT
ATCACAGGGAGACGGTTAGGCCTTCGGATAACTGTGGGCGGGCCTGACCCTCCACAAGAGGTGGAGGAGTAGAGTCTTCTCTAAACTCCCCCGGGGAAAGGGAGACTCCCCTTCCCAGTCTGCTAAGTAGCGGGTGTTTTCCCTTGACACTGACGCTACCGCTAGACCACGGTCTGCTTAGGTCACGGGTGCCTTCCCAGGCGCTGGCGTTACTGCTAGACCAAGGAGCCCTCTGGTGGCCCTGTCCGGGCGTAACGGAAGGCTCGCACTCTTGTCTTCCGGTCGCTTCTCACTATGTCCCTTCAGCTCCTATCTCGGTATGGCCTGGTTTTTCCTAGATTATGATTATAGAGCGAGGATTATTATAATATTGGA
AAAAATGGTAAATGTTTCTTCACACTCTGTTCTTGCCTTTTTATTTTGTTGAAGGCATCTTTTGATGAAGTTCTTAGTTTTAATAAAGTCCAAATGCATGTGCCTGTTCTCTGTGATGCTCCTGCCTGGGGCTGCAGTGCTAGTACTGGTCACCAGGGGGCAGCAGCCTCCCATGTCCCTGGTGCCCACGGAGCTTTGCTGGAGCAGGTGGAGCTCCGGGATAGCCTCCTGAGAAAGGCACCTCCTGTTAGTATCAATGATCCCCACATTATGAGGACAACGGAAGCAGGAAGGGGTTTAATCACTTTCTCCCCG
GCTAGTGGCGCAGCTCAGAGAGGGGATGTGAGTGGGAGGAAAGGGGTCTGTAAAGCGGGAGAACAAGGCTAGCCTCCCCCTAACAATCCTAGACTGAGACGCAGTCAGGCGCACGCCCGCAAGAGGCGGCGAGGTGACAAGTTTGGAGTGCGCCCCCTTCAGTACTGCGCGTTCTAAGACTTTTGGCGGAGACTTTCTTGGCAAAACCCATTCCCCAAAGCTACGCTTCCCCTGCTGAGATAGCCCCTACCCCCACCTCCACAGGCTGGGACAGCCCCGTCCCCACCATCCTCCTCCCAAGCCAATTAAATGATCACAGCACGCGTGACAGTTACCGGCTGGAGAGCCGGAGGTGGGACCGGGAGCAGGGGACCGTAGAACCGGGCCGCGCTCCTCCCCTCCTAGAGTTCGTGGAGGCGCAGCAGAGGGCCGTCCCTCTTCCGGATGTCGGACTAAGCGAACAGCGCCCCCACTGCCGGCCGGTAGCAGCCGGAAGTGCCAGACCGGAGGTGCGTCATTCACCGGCGACGCCGATACGGTTCCTCCACCGAGGCCCATGCGAAGCTTTCCACTATGGCTTCCAGCACTGTCCCGGTGAGCGCTGCTGGCTCGGCTAAT
CAAAGTACTAATCAGAACTACCTACAGATTGAGTTCTGCGGAAGTTGAATCCTGGTGCTTTCATGCATGTGTATGCAACTCACCACTGAGAGAGGCCTTGGACCTTTGGATCCTCTTTCTTTCGAAGAAGCTGTTGAGTTAGTTCAAGGCCACTAGGTGGTGCTCGTGCACCCTGATAAGTTAGCACGTGTTTCATTCCTTGGTAATGTGCCCTTTGCTTAGACCTCATGGTCACAAGTACAAGAAGCTAGTGATTATCCCTAAAGCTATACCAGACAGATTGAGCCATTTGTGAAGTTGGGTGGATG
AGATAATACTGAAAGTCTGATTTGAAGGTTCTTCCTGAATATGAAGGTAGAGGTACTGACCTACCCATTTCCCCCCAGATTGGCCCTCAGAAAGGCCTTTCAGCTGGAAACAGCCAGTAAACAATTTGCAAAAGCCGGCATCCGGCGCTAGATGGCAGCTGTGACCCACTGGTGTTGTTGCTCACTGAGGCCCATTAACAATTCCAGCTTGCCTGGCCCAGCAGGTTCACCATTTGCAGTCCAGCAAAAGCCAGCTCTCCTGCTGGCTCTCCACTCTCAAATCAGGGTTAGTCCACATTCCTCCAATGCAGAGGCAGTTCGTGATTT
AGCTGAAAGCACAGCCCCCACCCCCAAAACCCACAGCCACCATCATGGGCTCCTTCCCACCTGGAGGCCCCGGGACCTGCTCCTGGTCTGGAATTCAGTGCTGTGGGGATGTGGGATCTGGGAACGCGGCTGTCTCCGCGGTGCCCTCTGGTGGCCAGCCTGCAGAGGCACCCGTGTACCTGCGATCTTGGGGCTGAGGAAGGGGAGCTGCTGGTTCACGTCCGATCCTACGACACGTGCCAGCGCATGTAACCAGGAGGCCCAGGGAGGACCCGGCGGGACTCCGGGTTATAGATATTGCTG
GGTGGTAAGACTAAAGCTTAGAACAACAGTCATGCACACCAAGTAGGCCCTGGGTCACTAGAGAGAACACTACTGTAAATATTTGTTCAAGTTAACGGAGCTGAACAACTGTGCTCCTACCACACAGCAAAGCTGCAGTGACTCTCCCAGACACTAGAGGGTGCTGTGCCCACAGCCTGTGCTGTGCCTATAACGGAACACGCTTGATGGAGAAGTTCAAATAAATTCTTCTCCCTGCACACCAACTTTCTTTTTCCATTCTTTTTCTGGCTGATTCTAATTACCCTTGCAACTCAGGCTTGTCTCCTGCC
CTTGGGCCCAGTGGCCATCCCAGGCCATCCTCCCCCGTCCAAACTCATGGCTTGGGAATAAGCTCTGGGCTCCCGGGGAGGAGCTGCCTCCCTCCAGCAAGGCCCGGGCCAGTGTGGTGCCGGGACAGGGCTGGGCTGCCCCCTGGTGGATGCGCTGAGCACCCTGGTGCTGTCAGCCCAGGAGGGAGGGCGCCGTCCCTTGCCTGGTCCTCTCTCTTGGCCCAGGGCGCTGGTGACCAGCAAGCAGTGTGGACCCGAGTTGGCGCCTGGGTAGTAGCCAGGGGACCTGTGGGACAGAACAGCCTCTG
ACAGTTGAGACGTCTGCAAACTCCCCAGTGCTGAGCCCAGGGAAGGGAGACCCAAAGCAGAGGAGACACTAAGCCTAGGAGAAAAGCAACGCTAGCTAAGTGCGTCTGGCCTGGTCTGGGCAGCCTGCAGGCTGTTGCCACCACCTTGTGGCCATAAAGAAAATTGGACTGACTCAGAAAAACTCAAAAGTCAACAGGAGAGGCACAATCTTTTCAAATAGCTCAATACCAGGTACATGGAGCCCTCTGTGCCCAGCCTGGTTCTGAGCTACACTGCTGG
TTTATCATCCTCATCCTCAGCTGTTCACTGGTTACTGGCCTGGGGCTCCGAGCTGCTAGGCTTGTGGGAACCCCATGACAGGGGAGAGAGCCAGTGGCAGTTCCACCGGGAGCGGGGTCAGATTTGTCGCCAACCCAGGTCAATGCTTGTTGTGCTACAACGGCGCCACCTAATGGTTGGTGCTGGTTCTGACATGCGTCCCTGGGTCTGAAGGGACACCAGCAGCTGTGTTGGGCAGCCTGTTTCTAGCCACTCTGTGTAAAGAGAATAAAGGATTCAGGACTGGTGCGGATTACCGTTGATCAGCTCCTTTCTCAGCTGAAGCAGACCAGCGCCTT
CACAGCTGCATGAGATGGCTCTGCACAGATGGTTGGGCAGAATGGTTGGGAATGACTGCAGAGATCTCTGTGCTAAGATCCCCATGGCTCACCAAGAGCCCGGCCTTCAGAGAGGGCTGAGGCCACTAAAAGTACCTGGAGGGGAAGCTCGCCATCTAGTGGTTGAAATGGGGACACCAGCATCATAAGCTGCTCTTCCGCCTCCTCCTGGCTGCCCTCTCCAGAATCTCATAGCCATGGGCTTACAGCTGGAAGAGATCTTAGAATCTTCAAGATCAACTCTCATCTCTTATCATATTTTGGCATGGAGAGACTGGTAGCAGAGAGACCACATAGAAGATTATGAAGATCATCCA
CCCCGACTCCCCTCCAGTTTTACCTATTTCTAGCAGATATAGCAACCCCAGCCCCTGTCCCCTGGCCTCTCCTCAGTGGTGGCTTTTCCCCTTGCACCTTCAGATCCACATCTTCCGAGGGTGGGTGTGAAGTGGGGGCAGAAAGCCACCCTCACGCCAGCACTCGGCTGCCCCCCTGTGGCCAGTGTGGGCAAGAGCACCGCTTCATTCAACCAGTCACTGTTGGGGTCTGTCTCATCAGAGTCCAGCCTGAGCCTCGGCTTTGAGATGGGAGTGGGTATCGTGAGCATGTGCATGGAATTCTAGATTGCAAAACTTTCCTAAACCTCAGTCTCTTAGTTTATAAAATGT
AGGACAAGGACAGGTCAAGGTCAAGCCAAAGCAGGGAAGCCTCCGGAAAGAGGGCAAGGAGAGTGGCGGGGTGCGAGCGGGGCGCTGCGGAGGAGGCTGCAGCGGCAGCGGTGCGGGCAGGAGCTCTGATGCGATGCGATGCGATGCGATGCTGCCCCCCTGTGTCCTTCGACGATATTGCTGCGGGAAGCTTTCTGTGCTCAAGACCTCGTCCATCCCTCCATCAGCTCAGACCTTCTCTGCGAATAGCTCTCCGGGTGGTAAAGAGATGCATCACATTTAAAACTTCGAGACGTCCT
GAGGGCGCAGGACCCAGGACTCCCCACGCCCAGCAACACACTGCCCATGGGGCCCCAGGCTCCTGAGGCCTCCAGCTCAATGTCAAGGCACTGCCCCCGGCACCCGGCACCCAGCGCAGGTGCCGGCAGCCGGCGGTGCAGTACCACAGATGACCACTAGATGCCGCTGCCGGGCAGCCTTTTGTCCCTGCACCAGCGCACAGGCTGCTGCCCCGCCCCTCCTCTCCTCGCCCCGCCCCGCTCCACCGAGATGGGGGCTCCCCTGTCTTAAGGCTCTGAACAATCTGCAG
GTTAACAAAAAAGGGTCATAGAATAAATTAATACAAATGATCTCACGTGTGTATGCATAATTTCAGGGTGGGCTGTATGTACGGAAACACTCATGGTGTGGGGAGGCTGGAGGACCAAGTAGGGGAGATAGATGAATTATCTGGCCGCCCACTAGATGGCGTTAAGGAGCATGTTGTTTTACCTCTGTGGGCAGATTTCTTTGCCCTTCCTCTCTCTTTTCCTTACTACAGATTTTGCAGCGATTCTTTATGTCAGTATTCTATGTTTGTGAATTAGTAAGAACTTAGACTCCCTTAGGAAAATGCAT
AGGAGGGGACACTTTAGGATGCTACAAAATAAAATACAACAACAACAACAATAACAGCAGCAGCAACAACAACAACAGCAACAAAAGGGGAAGAAACAAATCTGGCCACTGCACATTCCTCCTTGCCAACAAAAAGCCGCGGATGCAAAAAGCTGCCCTTCACTGCATAGACAGAAGAGGGCGCGCTCGAGCTATGAATCTCGGAAATTACTCAAACCATCAGCCTCTGCAAGAAGCAAAGTGGACGGCCGGGCGCGGTGGCTCACTCCTGGAATCCCAGCACTTTGGGAGCCCGAGGTGGGCGGATCACGAGGTCAGGAGATCGAGACTGTTCTGGCTAAACC
GGCGGGCCACCAGGCTGCAGTCTCCCTTGGGTCAGGGGTCCTGGTTGCACTCCGTGCTTTGCACAAAGCAGGCTCTCCATTTTTGTTAAATGCACGAATAGTGCTAAGCTGGGAAGTTCTTCCTGAGGTCTAACCTCTAGCTGCTCCCCCACAGAAGAGTGCCTGCGGCCAGTGGCCACCAGGGGTCGCCGCAGCACCCAGCGCTGGAGGGCGGAGCGGGCGGCAGACCCGGAGCAGCATGTGGACTCTCGGGCGCCGCGCAGTAGCCGGCCTCCTGGCGTCACCCAGCCCAGCCCAGGCCCAGACCCTCACCCGGGTCCCGCGGCCGGCAGA
ATCTACCTTAGCGCTAATGATCAAACGGGGGATCTTGAAATCACTCTGCGCAATTTACAAATCACACAAACTGGAAAAAGGAATTCACGCCAAATTGGACAAACTTTTGGAAAGGCCTTGTGGAGCCTTGCTCCTCTATCCTTGGGCTCTATTGCCCCCTGGTGGTTTCTCCGAGACAAACGCGGCCAGGGCTCAGCTCCGAGGCTCAGGTGTCCTGCCCTGCGGGCTGGAGCTGCTCTCTGGGACGCAGTGGGGCTGACTCGCGGGTGGGGAGGGAAGGAACCGGCAGTACGAAAATAAACGTGGA
ACGTGAGAGCACAGGCCTGGAGACACACCCCTTGTACACATGGACCCCCCCACAGACACGGACCCTGCGGCACACACAGCGCACAGGGCACACGCGCTGGCAGCCAGGCACACGAAGACACCAGGTGCACAGCTGTCATCGGCCCCACACGGGGGCGCACAAACACCTGGCACACAGCCCTTCAAAGGACCTACAAACAGCTGGGCACACGTGGCTGGGAGGCCTGGGCCCAGCCTCAGCAGGAGCTGCAGGACACACCCAGGCTGGGCCCTGCGGCCTGGAGCCCCCAGCTAC
GAAAAGGAAAAGGAGTCAAACCTGGACTTAAGGCTTGGTACCTAAAACTTGGAAAGATAGTAGTGCCCTGAACAGAAACAGGAAAGTCAGGAGAAAGCTTAGCTTGAGTGAGGGCAAGGGTGGGAAGGGACTTTGATAAATTCACTGGCAAAACCTCTAGGTGGAGCTGTCCAACAGGTGATTAGATATGTGAAGTTGTTGATCAGGCAAAAATTCAGATAGCAGATCTGGAATTGAGATACGATTTGGAGTCACAGTCATAGGAATAAAATCAAAGCCATAAAGATGGATGAAATTGCC
GCCGACACGGTCCGGTCCGGAGCCCCTCCCTGCCCTGCTGGCTCCTAGTGTGCGAAGCCGGCCCCTTCCAGGCCCACTCCGGTTGCAGGAAGGGCCTCCCTGGTGCAGCACCGCCTCCTCACACCGCTAGGTGGCAGCACTGCCGGCGCCTCCTTCCCCGCCGGCCGCCATAGGCCCCGCTGGTTCCAGGACCTCCCTGCCTCCTTCGCCTCTTAATGGGATCCGCTCCCTCACACCCCTCAGGGAGAGGCTCTAGGGGACGATGACCCAGG
CATGCATGTGTGTATGTGTGCAGGCGTGTGTGTATGTGTGTAAGTGCGTGTGCACGCTCGTGCATGTAGGCACGTGGTCTCCTGTCTCTAAATCTGTAGCCCACCTGCAATGCTACAATTATCTACTCTTAACGCTCCTTGTTCCCACTCAGCCTGGGCACACGCAATACCCTGGTCGGCCACAAGGGGGCTCTCAGCGTTCCCCTTCCCCCTCCCTCCACCCATTAACGCACTGGGCCGCGGTTTGTGGTGGTGGTACACAAAGGGTTAAAAGCGCCACCTTAGAGGCAGGAGGGTCGCTTGAGGCCAGGACTTCCAGACCAGCCTGGCCAACACAGCAAGTC
CTAAAAACACAAAAAAATTAGCCGGGCGTGGTGGTGGGCGCCTGTAGTCCCAGCTACTCAGGAGGCTGAGGCAGGAGAATGGCGTGAACCCGGGAGAATGGTGTGCCCCGAGCCTACTTCCCGCGCAGTCCTCCAAGACGCGGCCTCCAGCAGGGGTCGCTGCTTCGCTGCCGCCCTGGCCTCGCGCCCCGCCCGACCCGCTCTCACTGCGCCGGCGCCGGCGGAAGGGGCGGGGCGCAGATAGGGGTAGCCTGGAGGCCTGCAGTCCGCGCGGCCGCGGGGAGGGACGAGAGGGCCTGACGTACAGGTGAGTGCGCCTC
CAGCCAGCCAGAGGGCCTGGCCAGGGTTGACCTCCAAGACACCAGCCAATGCCTGCGTCCAGGTTGCTGCCAGCTTTACCCCTCAGAACTCCCGTCCCTGCCGCTCCTCCGGCCACAGCATCCACCCTGCAACCCGCCATGGGCCTGCTGACCCCTGGTGGCAGCCATGGGGCATGGCACCAAGACGTGGACTTAACTCCCAGACCCTAAGGAGGAGGGCGCTGGTCCAGGAGCTCCCCATGCTTGGGAGAGCCCCTGCGAAGGGTTCTGGGGGGGGCCAGAGCCAGGCAGGCAGGGCAGCGTGGCCAGCACCCAGCACC
ACTACTCAAGTGACTGGTTTCTGCCTTGCTTGACTTGGAGTGCTGATGAGGAATAGGCATACTTTGATTGCCTGGGGACTGCTGAGAACAAGAGAGCTCAGCGGTTGGTGGCAGTACCAAAATACCCGTAGTACTGCAAACAGACACCAGAGGGTGCAAGAGACTGTAGACTCCTGAAAAAGAAACCAGAAAACTTTGTCTGGTTGTGAAATTACACACATAGGCTCAGAAAAAATTCATCTCTGTAAAAGGTTTGAGAGACCGCCAGAATCTCTAGCTGGGCTGAT
TAGGAAAATCTTTGTCCCTTTTCTAGTTTGAAGACAGTGAAGTCCTGCCTCTTTCTTGGACTAAGGACGTACCCCATACCCCTTCAGAATTTTCGAAGGACCAAAGAAAAAGTCTCCCTCCTCCTCGAGAAACAGCAAAAAAGCCCCGCGCCCTCTCACCCGGCGTGACTGTGCAGGTACGCGTGGCCACCAGGTGGCGAGCAAGGCAGGTGATGGGGACGCCGCTGAGCCGGGGGTGGGCGGGGACGGCCGCCAGCAGCACAGAGGACACTGGCCCGGCGCGGATGCCTTCGGGGAGACCCTGGAACTGCAGGGAGGCAGCAGGGGCCCCGCC
GGATTCGGAGATCTTCACAATGCGGACACTGGAACTAGCCTCAGCATCTTCAGCATGGGGAGAGCCAGGCACATGGCTGGGGGCCAGGGGAAGGTTCACACCAAACCCTGCCCCTTCCCACCCTGATCCCTCAGACTTTGGGGCCAGGCCCTCCCTTACTGGGGCTGGGCAGTGACACTACCTAGGATCAGCCACCAGGGGGTGTCACGACCCTGGCGCTTTCTTAGGCAGAGGGTGGCCAGCCGATGCTGGGAACCCGGGCGCCTTCTCAGACCCGTAGGCGTCCAGCTCACCCTGCCGATGACACTGGAGGTGAAGCTGAGGGTCCGAGGAATGGGGACTGGGCAACAGGCTGGAGGAAAACATCTCGGTCAGAGCCATGCCCCTG
TACTGGGATTCCAGCCCCTTTAGTGGCCAGGGCATCATTTGCATCTCAGTTTCCTCACATGCAAAATGGGCTATTTGCAGCCTGATGGGAAGGGGATGAGAAGGTCCGCTGGGTCCAAGGGACCAGGATGGCAGGAGGTTAGCAAGGCCTGCAGAGGGCAGCAGTGAGCTGCGCACCGCCCACCCAGCCTAGAAACTGGGGCCCATGGGTTTTCCAGGGCAGGAATGTTCTCCAGGGGCACTAATATTAACAGGCAATCACGAAATCGACCCCTACACACCATTTATCAGGTTGTGTTTTATGTTTGCCCCA
GAGGTGGCTGGGGTGGGGAAGCTGACCAAGAGTATGGGGGACTAAAGCCCCATTCCCCACACAGTGCCCCCACTGATTAATTACCTCTGCTTTCGAAAGGCAGAGACAGAGGCTTCTCATTTCCTTAAAGCGGCACAGCGGTGCACAGCGGTGCACAGCGGAGGCGGCACAGCGGTGCACAGCAGAGGCAGCACTGCGCCCTCTGCTGGAGGGTCCGAGTGGGCTCTTGGGTATGCAGTGGCAACAGCAGCGCCCTCCGGCGTGTGCTTTCCACTCACGGAGCTGGGATCCATGCACTGCAATGCCCTTCATGCAGATTGAATGTAGACAAATCCGAATTTTTCTGATGTATTTCTATATAAAACGATTATTTACTTCGTGGAAGCCTTTTTT
CTGATGCATGATGATCCCATTTTCATTGTCACAGCTACCCAAGGAAGATGTCCTCATCATCCCAATTTTACAAATGGGGAAATAGAAGCTAAGGAAAGAATCTGAATTAGTCTCAAAGGAAGTGACAGGAAGGATGTGGAGAAAGCCGAGTCTCAAAGTCAGTATTCGGAACCAGATTTACTGCCACCTAGAGATGAGTGAAGAAATTAGAGGGAACACAGTGTGCTGATGCTAAGGCAGCTGTCACCACCTAGCTGTGTGACACAGGACATACGCCTTTATCTGTCTCGCTTGAATAATATTATGTGTCAGAGGAGTCATTGTTATAATTGCCTAAGGCAATTCTCGTGATCAAGAATCAGAAGTATGAACAGTATTGCCTTCTGTGCTAGCCCCTTTATAA
GCTTACAGGAACAGTCAATGCAATAGAAGCACGCGCTGCTAGGTCTCCAAGGAAACAGGGACAGTCTCTTCTCCCGCTGTTAGTTAATGAGAGTGTGGTTGTAACTAAACTACTGGCTAATTACCACGATCGTGGGAAGTGTCCCAGGTCGGCGCTATGAGCTTCTGCCACTAGGGGGAACCAGGGCTATTTCTCTGCAGGCTCCAGGCTGTGAGAAGAGGAAAAGTACTGAAGAGAGCGAGCAAAGCCTTTCAGAAAATACTGCAACACTGCGTGCCCGAGGCCCCCGCACATCGCTGCAATCTTGATGTGCACAGACACCGTCGAGAAC
TGTTCAGAGATGTTATCATTATGTGTCTCGCTTAGTGTTTAAAAATTCTGCTTAAAAGGGAAAATGGTTTGTGTTTCTGAGCATGTGTTTGAGTGGGATGAGATCCTGTTTCCGAAATTAACGACAGGAATGGACAAGACTGCAGTTTCCAAGAGGCGCCAGCAGGTGGCACTGTTCCCATTTCAAGCTAATCGCAGTATAGGTAGATGCCGCGCGGAGAAACGAGTCCAGGACATCCTGTGTCCCATCCCTTGGAGCATCTCCGCTGCTCAAGGTTCGGCTATTACTCAGCAGAAGGGCACTGCTGGTCTGGAAAAGA
ATGTGCATTTTATTTTATGTTTCAGCAGGTTCTGCCAAAAGAGGCTGCAATGCTTCAAGCACCCCACAGCAATGTTCGGGGGCTGCTTTGCCCACATGCCTCTGGTCCCAATTAAGATGAGAAATCACCGTCCCACATTGCCACCTGCTGCTCATATTGAGAAATGCATCCTTCCTATAGCCAGCCCAGGGCTGCTCCCAGAGTGATGGGGGGAGTTCCTCTGCGTCTAATCAGACTCCTCTGGAGCATCTGTGTGGAGGAAATGGTAATGGAGAAACCCAATTTTTCCTGGGGAAGC
GGAAGCGAGGAGGGCAGAGGCTGGAGGTGTGGGTGGCCCTCGCCAGCGTGGGCGGCGAGTGGGCCTGTGGCCTCCCCGCCCTTGGCTCACCCCAGGTGACAGGTAACCCGCGTGGATTCAACCCGGCCAGGCCCGCATAGGGCTGTGCGCCCTCTGGTGGCCAACACGGGAGTCACATCGAACGGTACCTGGTCTGGTGTGGGCTAGGATCCCAAGCACCCTGGAGGCTGGCCCAGGCTGGGTGGCCTCTTCCCGGAGTCAGGACAGCCACAGGCGTGGGAAGAGGTCTGCCCATCAGCCTTACTTGAGGAAGGCGCCAGAGCAT
AAGAAAATCGAGCATTACATGTAAAAGAGGAGCAAAAAAAACCCAAATCAAATTCTCAATCCTATTTCTGAAACAGGCCTTGTGTAAGGTGCCCACAGTGGTGCAAAGCACTGTTTCATGAGAAAGGGCAGCCCTGTGTGGCCAAACAGATGAACTGCAATGTTCCACATCGCCTGCCACCGCATCGACCACGTTCCTCTTCCTCACGCCGCCAGGGAAAATAGTCTGCGGCCCCTGTTTTAGAAGTTCCTGCCCTATTTAGGCTAATATTCAGAATCTAC
GAGCTGGACAGAAGTGAGTTCAAGTCCCAGATCTGCACTAACTGTGTAGCCTTAGACAAGTTACTTAGCCCCTCTGAGACTGTTTCCATGTTGACAAGACACAGATGACAGGATTCCATTCTATGAAGACTTCCCTAGGCAATGCAGGACGATCCTGTGGCACGACTCCCCTGCGCCTCCCTGTGGTCCTGTGCAGAACTTCAGGGTGCATCTCCCTTGACAGGGAACGATGGAGCCTTTGAAATTAATGAGACATCTGGAGCCATCTCCATCACTCAGAGCCCGGCCCAGCTCCAGAGAGAGGTGTATGAGCTGCATGTACAGGTACCCTCCCTCTAGCTTTGT
TGCCCCAGTCCTCGGCCAGAGAAGCAAGAAGCAGATTTCCCAGAGGCTGTGGCCCCTTGCATTGGTGAGGACACTGGGGTGCTACCTCTGTTTGAGGGGTGACTGACAACTGTGCTTTCTTAGGGTGGAGTTGGTCTGCTGTCGTGACTGTCTGCTTGAGATACTGACCCCTGGCGATCAGATTCTGGAAGTCCTCTCCTGAGGCTGCTGAAGTCGTCCCAGAGGCTTGTCCAGCCACAGCAGTGGAGAAAGATCCAATCAGGCAGGCAGGGGCAAACGGGAAGTCGGGAGGGTACCCTCCCCGCTCCCTGAGAAGTGTGGACTTTCAAAAGGAAG
GCACGTTCAGCAACGAGTAATAGTCTTCATTGTCCAGCTCCTCCTCGCTCAAGGCCGTCGCCATCTTCGCAACCTTTCACCCCGCCAAACCGGCAAGGCCGTGCTCAAGAGGGGCCAGTGATCCGCGTCAGGGACAGCGCGGGCCAGCCCGGCTGCGCCACAGCGGCCCCTGGCGGCCCGGAGCCGTCCGCGCCCGGCGGGAGTGCGCCTGCGCTTTGCGCCCCCGCGCGGCCTAGGGCGGGACGCGGCGCCTAGGCAGCCCTGGCGGGGTGACCACGCGGGTGTCTCTTCGTGCTCCCAATGGACGCGTGGCACGCGGCGTGGCTGCGTCCTCGGGGGCCTGAGATCCAGCCAGGACT
AGATAAAGTCTCTATGAGTTAGGAGGTAAGTACATTACTGCCTACATCACTGCCCCTCTGGGAAAAATGTCGGTTAAGGGGCCACAGCACTGGTCCCCTTCCCAGTTGTAATAATGCTTGCATGTCCCTTAACCAGCAGAGGGCAGACTTGTGGTCCCAATGAACAGAAGCGTACAAAGAGACTGCACTTGAAGGTTTAGAATAGGAAGGGGGATGTTTCAGGAAAATGGCGCCCCCATCACCTGCTTGTGCAGAAGCAGGGCTGTTTTGTGGACAATGTGTTTGATTCTCTGGTTCTTTTCTCTTTTTC
GGTTCACAGAATCCGCCGCTTTTAGGGAAGATTCTCTGCCTGATGTGTGAGCGCTCTAACCTCTTCATCTGTGTTCAGTCCCCTTGCAATGCTTCTCTAAGGTCGGCCTACATTTCACTTAATTCAGTGGCTCTCCACTGGGGGCGCTCTTCCCCTTGCAGGGGACATTTGGCAATAAATGAATAAATGGGGACATTTTTGGTTCTTACAAGGGAGGGGAGAGGTGCTACTGGCATCTAGCGGGTAGAGGCCTGAGATCCTGCTATTAATAAATACCCTATGTCATGCTCTGGAAAGC
GTGATACTGGTGGTCGCTGTTGTCTTCCCGCAGCGATAGAATGAGGCTCTGCAGTGATTTCTTTTCCTTCCAAAGTCGAAAGCTCCTCTGGCTTTGCACAACCTTTTGAGCACGACCTTCTCTCTCATCACGGTGATGCCTGTTGCCCCCTAGTGGTCACCAGCAAAGGGAGTGGTTGAGCCGACGATCCCAGGTTGCAACTCAGACCCAGGCCTGGCCCTGAACCCAGGTCTTCCTGCTGGTTCCGAGGCATCTCTGGGCAGGGTGGGTTATAGGGAGGGGACCAGAGAGGGAGTCCTCCCAG
CACTTGGGGCCCCCCATGTGGCACAGCCTCAGACAGACACCCACGCAGGCAGAGTTGTGCACATCCAACCATCTCAGTGTCTCCCTGTGTGACGCACGGCTGTGGATGGACCCACAGGGACGGGTGCTGTGAGCAGGGCTGTGGGTGGAGCCGCAGGGAGGGGGCGCTGTGGGCACGGCCGTGGGTGCAGCCGCAGGGAGGGGGCGCTGTGGACACGGCCGTGGATGGAGCCGCAGGGAGGGGGCGCTGTGGGCACGGCCGAGGGTGCAGCCGCAGGGAGGGGGCGCTGTGGGCACGGCCGTGGGTGCAGCCGCAGGGAGGGGGCGCTGTGGGCAGGGCCTGGCTCCAAGCAGGAGCAGCTCATACTCCCCACACGCAGCTGTGGCTCACTTCACATGGCCGAGCCCACCTCGAGGTCCCGCCCCACCCTCTCTCCCCCTCAGCACCACATTACCCCTGCCCTGCAGCTCAGGGCCAGGCTCAGCATGGGGTA
TCTATGTTATAGGACGTATACAATGCACTGTAGAAACAGATGTCTGGAAAGCTCTTGGAGGAGATGTATAAACTTATGAGAAAAGGAGGCATCATAGTTGGGGCTTTTAATTAAGGAGGGTGACACAGATGTTGGGATGTGTCATGGCAGGCCGTGACCAGTAGGTGGCACTCCTGGTCCCAGAAGGCTCATGAGTTCTCCAAAGCCAAGCTTTCATTTCCTATTCATTACTGTGCTTAAAATTAAATTTTAAGACATGTCATTGAAAAGCTGTATTCAATTTGATTTAAATTCCATTTATTTGCTGTTAATTGTTCC
AATAATAGTAGGAACGTTTCTGTGCCTCCAAGAAAGCAAATGTTTCTAATTAGTGAATAAGCTCAGCAGCGGTAGCTGCTCTGGGTATCAGCGCCTCTCGTTAGGGGCTCTATCCTGTTGACAAGCTAAGCAACAAAATCGCCTGAATTCTGTTTGTGAAGGTTGCCACCTACTGAAGAACATGCAGTACTACAGCTGGCTTCACGGGGAAAGAATGCTAGGGGAGTAAGGAAAAAGCAGTTGGTAATCCTGGGAGCACGAGGAGTTTCCACGCCAAAGAATTCAGAAAGGGGGTATGAACCGACCTGGCAGGGCACAGCT
TCACAGACAGCCTGAGGGTCCCGGAAATTTTCTGGAAGTTGCGGCTCCACCCTCAGCTCTCAGCAACCCCTGCTCGCCTGCACTACCTAGGGGATGCGTGGTCTTGCCCTCCTCCTGGTGGTAAATGTCTCTGTGTGCTCTTGCCCGCCCCCTGGTGGTAAATGCCGTTGCTGCTACTCTTGGTTGGGCTAGTAGTGGAGGCAGTTTGTGGACGTGTGTTAAAGGGTTTCCGGACGGTGGGATGTTGCTCCATTCTCCTGGCCCAGCCTCCGCAGAGCCTGTGTACTAGGGTCTCAGAAGGTGGAGTCTTCGAAGTGCTCCTGTCCCTCCTGTCGTGCCTTCTATCTCCTGTGGGTTTAACACAGGAGAGTGCGTCCTGCGCCTCCCACAGGGGCAAGTGGTGTTTACTTTGATCCTGCCCCAGAAGCAGTGGATCTTCGTTTCTGCCTCTCCCGCAGCAGCCCTGGGGCCAGAGAGTGCAGCCTCCCACGTGGTTTTGCCCAGAGAGAATCGT
TTAAATGATATTTACTTTGAGTAGGGGAGGGGGAGGAAGTGTGGAGTTGGAGGAGTGGACAGTTGTCAGCTGAGATGCCCAGGTCTAGGAATGAGGCCTCTGGAAGCAAGGTCTTGGCCACCTGGAGGAGCTGGGGAGTTGGCAGAGGTGGTCATTTTGCATGTTACCACAGGGTGGTGCTGTTGGCTGCAGAAGGGGACATGGTCAGCTGCGCCCTCTGCACTGTAGTGCAGAGTACAGAGCGTTTTCATCCATCAGAATCCCAGGTCCTGGGAGAGTGAAACGTCTCTTCTCCAGTATTCCAAATAGGGTTCTGACGCCCCAGAAAGCAGTGATT
ATTACTCTTTAGTCCAATATTAATCTTCACTCTACAATCATAACCTAGGAAAAACCAGGCCATACAGAGATAGGAGCTAAAGGGACATGGTGAGAACTGACCAGAAGACAAGTGTGAGCCCTCTGTTATGCCCGGACAGGGCCACTAGAGGGCTCCATGGTCTAGCGGTAACGCCAGTGCCTGGGAAGGAGCCCCGTTACCTTGCGGATCTTGGTCTAGCAGTAGGGTCAGTGCCTAGAAAAAGCACTCCTTACTCAGCTGACCGGGAAAAGGAGTCTCTCTTTTCCCGGGGGAGTTT
GATTTCCTGACCTCGTGATCCACCCGCCTCAGCCTCTCAAAATGCTGGGTTCTCAGCTTTCTATACTTGGGCTTTGGGGCTGGGACGCTGCAAATCACCTTTCTCCTTTACCAACTGCTCACTCGTTGACTCTGCCAGTAGAGGGTGCTAGAGGAAGGCTGGAGGAAGAGAAAGAAACATGACTCTTCTCATTGGCTTATTGTGCCTCTCAGATACCCCAGCAATGCTTCTTCACCTTGGCAGGGCCAGTTTGTTTCAGTGGCATCAGCTGAATCCAGTTAGTGGTTTCCCCAACAA
CATGGTTTATTTGAGTATTGTAGGACCGTAGTGATTTCAGGCATCTGCACAAGTAACTTTATACACTAAGGTTAATATTGGGTCGTGAGCACAATCTCCCTTTCACCTTTGTTCCATCTTTGCTATGGAAATGGCTCCTCTCAGTGGACAAAATGAGTAATTACATATCCACATCCTCCCATTTAGAGGTCCTGTTCACCATAGTCACCAACATCATTAGTTAATTATTTAATGGAATTAAATTAAATTGTTTGTGTATAAATCTATTTGC
AAACCTGAAAGATTAGAGAAGGAACTCAGTGTCCATTCCTAACCACCTGTGTGGCCCATGCCTTAATGTTTCTGTCAAAAAAACAGAATGAAACACGCAGAAAATCATGACAACTAACCCTACCCAGGTTTGCCGTTTGCGCCTGTTCTGTGTGTCCGGCGTCTGCCCCCAGGGGGCGCAGCCATCACTCCATCCCTCAGTCTGCAGTGGCCTGACCCAGGGATTTGGGCTCCAGGTTGATGAGTAGGACTCTTGGGGGCCAAGGCGTGTGTGAAGAACCCTCCCAGCACCCTCTCACTGAGAAGCACCCTCTCGGCACCCTCTCACTGACGTTC
TACAGTCCACTTGCAACAGTAAACCTGCGCCAGCCAGCTGGGGCTGGAGAGAAGGAAGGGCTGGGATGGCAGCCAGCCCAGCCAGGCAGCGTGCAGAGCCAGCAGCTAGGGGAGGCCACGGAGGCCCAGGGTCTTGGGGCAGCCCCACTGCGCCCCCTGGCGGCTGAAGGAAGCTCCTGGGCGCGTCTGGACCTGGACCACCAGCTGACCTTCTGCACAGTTAAAGAGTAGCTGTGACCTGGCTTTCATATGCAGAAATAAATAAATAAATAAATAAATAAATAGAGTAGCCAGGAGGAGTA
CAGAGAGGTGGAGTTCCTTGGTCTACAGTGGCACCTCATTGTAGCTAAGCTGGTGTTTGAACTCAGGGAGAATTTGGGCTCCTTACCAGGATCCCTCGCCAAGGACAGAGGTCAGTGCAACGAGTCGAGGGTTTGCCCTTTGAAATGGGCTAGGACCGGCAGGTGGCAGACTAGGGCTGCTTGAGTTCAAAGACCGCTTCCAAGACCAAGCCCGGAGCCAGCTCTGTGCTAAGCGTTCCATCACACAACCGCGGACAGCTTCTTCGGCTTCTTCAAACTCTCCTTTCCCTCCCCCGCACCCTAGGG
TCCTCTCACCAGTGCCAGAAATTCTCTGAAAGACCTTCTGTGTTGGTGTCATTTTGTAAACAAAAACAAAAAAACCCCCAAAACCTAAAGCAAGGAAGGTTCTTGAACAGATTGGAGGGGTCAAGCAGAACCAGCAGCCCCGACAGAGGAGGTGCTGCCCTCCAGTGGCGTCTGTGAGGACAGCAGGGGCTGTGCCCAGGAGACCTCAGAAATCATCCAGTCCACCCCCTCCCATTTTTAATATTGGTAAACTGAGGTACAGAAGATCTATAGAGGTCTCCAGGTAAGTTAATAGCATATCAAGGACAAAGGGCAGATTGCGTGT
GCTCCATGAAGGTTTGCAGAAAGTAAATGGATGGGAAGCTTCGTGGGAGCAGCAGGAGTGAGTGGGCTCCAGCTCACAGGCAGCAGAGCTTTCTGAAAGAGCTTCCTTTGCGCTGGCGTCACTCTGACTTGAGACCGCCCGCGCTTGGGAAGTGCCGCCCTCCTATGGCGGATCTGGGTATGGCAGGGCCTGAGGGCTACACCTTCTTGGACAACTGTTTTTCATTATCGCTTCCTTAAGAAGCCTTGTCTAAAATGTCTAAAGCCATTTTTGTTCCCTAATCGCCACTCCCATGAAATTTTAATAC
GGTGTATGCAGATTTTCACAGATATTTTGCAAGCACAGACTGAGCAGTCTGTTAATTAAAATAATAGCTGAAGAATTCTCACCGAAGGATCAGTGGCAAATTAGAGACACATGGTGGGGAAGCCGTGAGGCACAGCTGGTCTCTGCTGCCCCCTAGTGGGTACATCCTTTAATTTTTAAATTGACTTTCCTTTAGGAGATGATAACCACTGCAGACAGCTTCCGAAAAAGGTTCTAGTCAAATCACTTTCCCAAGCTGTGCTTTGGTTATATGGTGGAGAGAATGAACAATTCTACTTCACTTAATAGGGGTCTTACGAAGTAGTAAAGGCACTCGCTGGCCTCGTGATCAC
GGAGGCAGCGAACACTGCCAGTCAAAAAGTACCTCTCCCAGGGAGCCTATTTAGAAACAAAAGTGAAATCTAATTCACATTCACATAACCATAACCGCAATCGATCCTGTAGGTGGAGAGCGATTTTAGCAATAGTGACACCTTGTGGCATTATCTGCCATGGCTCATTAGCCAGGAAGGCTAAAAGAGATTCCTTTCCAGACAAGTCACCCACTGAAAGCGGTGGAACCAAAGTGAAGAGTGCTGAGAATTTTGCAGGGTTATCATTTTGTTTTTTCTGAAATAAC
TAAGAATTTACGAATAGCATAAACGTTATCTGAAATTATGGAGGCCTAAACCCAAAATTCATCAGACCACATTCTCTCTGCTTCCCAGAATGTATTAGTAGTTTGGCTGATTTAATGCTGGCTGTCCTGGTTACACTTGCCAGCAGGGGGCACCAAAGGGCTACCCTGGGAGAAAGCCCCAGAACTTGCTTCCAAAGTCAGAGTTGACACTGGAGCCTGAAGTTCCCTCATAGACAAGACACCTTCGAAGACAAAGCTTAAGATGGCAATAATGAATTATCCTCCAG
CCTGGGTAGAAAACCTCAGAACCAATCTTTGACTAAATTTCACCTTGTCCACTAGGTTTTCAAGTATTTTGTCCACTTCTCAGGTGTAAAAACGAGAGATCTGTAGGTCTGTGAAAAGAACAAGTCAGGGCTTTCGGTTTCCAGCAGCAGTACCCTAAAGATTCACAAGATGGAGCTGTTACGACATGAAAGATCAACTGAAGAGCTCGCCAAGATTAGCTGTTAATTTCGTTAAAACACCACCAAATGAATACATTGCTTCAAGAAAGATATAGCAGATAGAGCTAAAATAACTAATTCAAAGTT
AACGGCGAACTTTCTGTTTCTATGAGTCTAATAATGAAAAACTTTTCTGCCTGAACCCGTGGGATCGAATAAAATGAAAAACCCCATTCTGCAAACCACTGCGCCCCATGGGAAGCAGCTCGGTTTCCTTCCCGTGTCGTCGGGAGCCCTCTGATGGAGGAAGCCTAAATTACAGCGCTCATAACCTAACAGGCAGCCGCCGGGCTCAAGTGCCCCCTGATTTTCCAGAATCGAAAAGAAGAGGAACCATAAAAGAAGCCGAATGTTTTCTCCCCCTGGCACTTTGCCCAGTGACAGTTGTCAATCAGAGGTGCTGCAGA
TCATGGGGACAGGAGGCCAGCCTCCCTCGGGTTTTTTTCCAAGACTGGGGAAATGGGCCACAAATGTGGAACCTGTCTTGGGCATTCAGGTGAGACTCAGGGGGGCTACCAAGCTGAGTCTTGGCCGGTTGGGATGGTGACACAGTGCCACCTACTGGTGTGCCCCACGCCTGGACTTGGCAGCCATCAGGTTCCAGAGTGGCATGGGCCAAGCCCATGGAATTCAGAATGAGGGGCCAAGAAAGACTGTGGCCAGGAGCGGTGGCTCATGCCTGTAATCCCAGCACTTT
GAAAAGGGGGAAGTAGGACAGAGGGAAGGGAAGAAGGAAGAGCAGTTCAAAGATAGAATGGTGGTAAAAGGGCGCCAGTCGCTACAAAAATTGCTGCCCTAGAAGCGAGAGGAAGGCGTCCTGGTGTGTAAAAGCAGCCTCTCACTTTCACCACGTGGGGGCAGACTCTACTTACAAGAAAAAGCAACAATTTGCAATGGCTTCAGGGTCAAAGGGATCCTCTTGGCACACGGAGGATTCGGTATTGAGCTGATCACTCACTCCCTGAGGTTCTTCTAGTCCCTCAACAGCTGGAGCCCCAT
AAACAGTCTTGACTTCTCATATCACACTTATTTGGCAATAACCTTTGCAAATAGGAGTGAATACCGGTAATATTTGATAGACTTCGACCTTCACAAGTTATGGTTTGCAGCGCCTGCACCAGGAGGCCTGGGATTCTTGGCTGCCCCACTGCAGCAAGCATAGGTTGCCACTAGGTGGCAGGAAGTTCTTTCATTGCAAGGCCACACATGTGCTTTATCTGAAATTGATTGCATCCCTGAATCTTGCACCTTATTCCTGTTTTAAATATATAAAAAGCCGAACATTAAAGCCTTGAATTAGATTTGCCTTTTTA
AGCGACCCGATAGGAAACTGCAACGCCTGTGAGTCGTTTGCAGAGTGGTGCAGCTGTGAGAATTCTCCCTGGAAGGGCTGCCCGACCCCTCTCCTGAGCCTCTGAAACTCGGAAGCGAGGCCAGGATGGTGATAAAGGAGGAGTGTGGCGCCCTCTGGCGAGAGTGGGGCTGAGTCCCTCCCAGGAGCCCAGCCTGGGTGTCCCCCTGCTGTAAAGACCCCACGGCGCACAGCCTAAGGCTCAGAGCTTTGCACGGAGTCTGCCCCTTTGGGCAACATGGAGCTGATGTGGTTGCATGTTGGAAGACCTCATTTAGATTCCAGCCAAATTAGGAGAGAGGTGCT
AATGGGTTTCCAGGAAACCCGTTGTCTTGTAATCTCTAAAAAAAAATTTTTTTTTTTTTGTGGTGGGGGGTCTCCATATCTAGACTTCCAACACCCAAGGTCCATATAACCCAAGGTCGAAAACCTTCCTGCATCATTGGGTGCTTTGCTACAGTTTGGCCACTAGAGGATGCTATTGGGTCAGTATTACCAGTTTCAGGGCAAGAACTGATATTTACTAAAGAGTTTTGGATGTGGGCAAACAAGATGAGGCTGGTTTAATAAGAATCTTCAATGTCATGTCAAATACTGTCAATGGCTTTTCCTTTT
GAGCTTCCTGCAGCGGGAGCCACAAACGCCTCTGAGCTCACTGACCTCGGGTCCTCAAGATGTTGGGAACATCATGTTTAAACCTGAGGCTCAGGCTTCCAGCAGCCCATTCAGCTCCTACCCCGGCCTGGCGAGGAGAGGCCAAGTGAGGGCAGCAGAGAGCCAAGCGCCCTCAGCTGTGAGGTTCTCCCCAACTTGGGAGCAACAGTAGTAACGCCATCTATGGTTTTCTTATCAAAAGGTAACACATTTATGTAGAAAACCTAGAAATAGAAGTGAGCAAAAAAGAAAATGCCTCATAATCCTGGC
GCACACTGAGTTTCCGCCAAGGGCCACGAGGGTGAATAAATGAGAATGAGAAGGGGAGGAGTAAGGTCCCTGGGTCCCCGGAGCCCTGTTACACGTACTGCAAGTGTAATTCTCAAAACACCGAAGTCTGGTCCTGTCGCTGGCGGCTGTGGGACCTCCTTCCTCCTGAGTGTGAAGAACGCTCCCTCTGCTGGACAATTTGGAGATCCATTCTCTATTCGTTCAATTTTGTGTCCGTGCACGTTTGAGCGTGCATGTGTGACCGCGTATGTGTTTGGGTGCATTTGGGTAACAGTGTGTGCATGTGTTGTAGTGTGCACACGAGTGTGTGTAAACGTGTATGTGTCGGTGTGACTGTGTGTGCGC
GCCTGCCCCCGAGCAATGTGACCTAGGAGGGCCCTGAATGCAGTAGGCCCCAAAGGGCACTGAGCTGTGTGTGCCTCATGCCGTCCCAGGACCCAGCAGTGGAGCTGGTGGGCGGTGGAGGGGAAAGTGGCTGGACCAGAGTTGAGCCGCCCAGGCATGGTTCCACTCAGTGGCAGATGTGTAGTGACCTCTCCTGGTTGGGGTGCTGTGCTCAGGGCTGCGGGGCTTTCAGGTGTCCACTAGGGGGCCGCGTGAGCGCTGGCTCCCTCTGCCTTCTAAAAGATATTTTTTGGCCAGGCTGGGTGGCTCACGCCTGTAATCTCAGCACTTTGGGAGGCCGAGGTGGGCGGATCACCTGAGGTCGGGAGTTCAACACCAG
GTCTGCCCTTAAAAAACAACAGCTAAATATTGCAAGAGACTGTTGGCGTCTCACCTATAAATCCTAGATGATGTTACAGGTTTCATTTGCAGATTCAACTTTTAAACCTTGGTCTATCATAAGAACCTGCAATTAAGGAACACTGCCAGCAGGTGGTGACAGGTGCCCTTGCATGCTCCAAGTTCTCAGGCTTTGATTTTAAAATCCTGCTAGTTAATTTCCAAAGGCGAGCTAGTAGGCCCTTGTTAAAGATGACATGGGTAGAAAAGTATCTTAAACT
GAAGGGAAATGAAGAGGCGCGGAAGGCTTGGAGCGTGAACCAAAAAACAATGGGTGGGGATCGTCTAACCAGCTCCCTTCCCTAGAAGGGCGGAAACGGCTTTCGAAGCATCCGCGATTCTCTTTATTGAATCTTGAGTGACACCTAGTGGCCCATCCGCCTCACCGTCACGGCGATGCTGGTTTCACTGGGCTTTTCAGAAGGCGTGCTGGCCTGCCCATGGTTCTCGGCTAAAAGACTTTGGAGCGTAGGGTGCCGATGAAGTTTCCTGGGACCTTCCGGAAGCACTTGCTGTCCCGTCAACAGCCC
TTAGGTCTTAATTTATTAAGTGCAGTTCAGTCGGGATCCAGGAGCTTAGACAGCTGATAGCAAGCTTTCACTTTATCTTTTAGAATGCCCTTTTGCCCTTTTGAGTCTCTTGCCTGGAAATGGTCTATGACAGACCTCTGCTGCCCTCTGGTGGGCAGAGCATGAAGCACCCAGCAAAGAATTCTTTCCAGTCACATGGCCTCTTCTTTGTTTATATTGCTGAATCTGTGGGAAGCTGGGCTTCTCCACACAATCCCTTGAGGAGAAGGCTTAACTTGTATATGAAAGGAAAGACACCTCTC
AACATTTTGGGGTCCCCTTTCTGAACCTAGAATGTAAATAGATGAGCTAGCACTTCTCTTCACGCCAGTGGGGAGCAAATGCGATTCCTAAAGTCCTGGCTTCACCAGGAGCCGAGCTCCTGAGCCTTCCAGGGGTGCCTCTGCCCTGGACAGGGCGCTGCTGCCCTCTGGTGCGCGAGCCGCCTCCCAGCGCCTGCACCTGCTCCTGGAGACGCTCACCTTCCCGGCTGTTGCCCTAATTCTGCAACGTGTCAAAGGACAAATGTCACATGTATGTCTTAGCGGGGAAACTCTACAGTTTATTTTGGATAATAAGTATGTGAAATTAATAC
CGAGGCCACTCTCTAGGACTGGCCACCTTCTCACCTCGGCCACTTCACAGTCCTGGGGGGCAGCTGTGGCTCTTGCTGGGAACCACCTGGACCTCCCTGGGGCTTGGGGGTGGGGTGGTGGTGAAGTGAGGCCCACCCGTCCGTGGCTCACTCCTGCCACCTAGAGGCCACTGTTCCTCACAGGCTCTGGGGCCAGTCACCTGCCTCTGCCCGGGGGCGGGACCATCCCACCGGATTGCAGGTTCCCTGATCACCAGGATGGGCCTACACCTCTCCGCCTGCAGTAGTTGCTTCCACGCAGGACTAGAGCATGTCAGGGTTCGGGGCTCCTG
CCCTGCACTCCCTGACCCTCAGGCCGTCTGGGGCCAGCCTTGCCAGCCTCGGTCTAAAGCTCCGCTGCAGCTGCTACCTGCTCATGGCGCACAGCCGCTGCAAACCCGGACTCCGCCCGCCGACACCAGCGGCCTCGAAACCCTAGAGCCAGACTCCACCTAGTGGCCAAAATCAGGCAGTCGGCCCACAGCTGTAGAAGAGCGGGAACTTGCCCTTCAGCGGATTCCTGGAGGCTGCACAGTGCCCAGCGCCAGCCACCGGGTGATCTGGGCGCAGGCAAATGACCCTCAGGCCGTCTGGGA
GGCTAACAGCACCTACTTTTGAGGGCAGATGAGATATTAAATGAGTGCCTAGAGCGAGGACAAGTGCAAAGTGCTCAGTGTCATGGCAACATTGCCAGCGGGCATCCCTGGCCTTGCTTCACGCTGTAGTGCAACACTGACATCTAGTGGCCAGATTATAGGGCTACTTCTTCATCAAGTAAGTTTCAACCAAATATTAATATATCCTTTTTTCATTATTTTTTTTAGAGACAGTGTCTCCCTCTGTCACCCTGGCTGGAAAACAGTGGGGCAATCACGGCTCACCATAGCCTTGAACTGGGCT
TGGCACCTCCTGGGGACCTCAGCTGAGGCCTGTGGGGGTGGAGGTGGGAGGGTACAGCTTTTCATCTGTGCTGGGACCTGGGAGCTTCCCCCTGCCCTTAGAGCGGGGAGGAGCTTGAAAAGATTTTCCTCCTCATCTCCCGGCAGCCACCAGGGGTCAGGATGGGGCCAGAGATGCTGCTGGTGGGAGAGGGTGAAGATGGCCAGCTGCCAGACACTGCATTTCCTCTGTCTGGCCACTGCTGGCTGGTTGCACAGCTCCCCTCTGCTTATCAGATCATGATTCCAGAATGTTCTTCATGGCTGGCCTTCGCTGTCTGACTGTCCCCGCCTCTCACTGC
TGGAGTCTTTTGTGTGCATCTTAGCTGTTGAAAAGGCGCCTATTAATTTATCACAGGTGATGTGTGCCTCCTTGTGCTCAGAGGAGGCGTCTGCACCCATGTACCTCACTAATGACAGGTTATGGGATGGAGAGGAGATAATAGGATCTTTTCATGTGATGTCTATATAGCAAGGTGCTATGCCCCTGGTAGCTTCTAGGGGGCAGCAGCCGCTTGTTGTTCTGTCTCTTGCTGGCGGGGAGAAGGTTGGACAATTGAGCAATTTGCTCTGGACTCCAGCTCTTAAAGTGGTGCCTGCAGGTCTCCAGGGAGTCACTGGAATCCGCATAAGTAAA
ACTCTCCTTGCCATGAAGGGACAAGGGGTTGGAAGGGCTGAAGGGAGGAGGAAGAGGTCCCAGGGAGGGGGCTACTGCTGACCTTCTCCGAAGGCTGAGCCTCAGGGACCCGGGCGTCGCAGCCCCCGGCAGCGCCCACCGGACGGGCTGGAACGGTGGGTTACGCTGCCCCCTGCTGCTCGCTCTCTGAACTGCAGCTCTGCTCCCGGGACCTAGTATCGGAGCGAAGGCATTGGCATGGTCCCAGGGCCAGCCCTTCTCCAGCTGGGTGGCCCACGAGGCCCCCCGGGGTCTTCCACAGGGTTAACCTGAAGAGAAACATGCATCTGGAAATGGGGGG
TTTTTCTGCAAAGAACAAAAAGCAACTATTCAGCTTTTCTTTTTTTATTCCCATTCCCATTCCCAAGCCCAGCTGCTCAACATTAGAATTGAAGATCATGAAAACAGGCCAACAGCTAATAAAAAATTGGTAGATGGAAGCTGGCCCTCTGCTGGTGGAATAGTCTTACTGCATCTCAGAAAGCAGAAAGCTCAAGTTTTGAAGTTTCTGGTTTAATTTTGAGGGACAGGAAGAGGACAGAGGATTCTGGAAAATTCACGACTGAGATCCTATTCAATGCTAGACCTCTTTGCCCCCAGTGGCACATTAGATGGTAAAGAGGTGTGTGGCAGCAT
TTTTTTTCTGGGTGGTTTCAGATGGCCAGGACTCTACACAGGTTCCTTCCTTGTGGCTACTTTCCTGCATTGGGTTTCACAGATGTGTGTTGAAGGTATATAATGATTTTTGTTTGGTGGTGTAATTCAGTCTGCAATCCAGGAGATGGTGCTCTAGAGTACGGGCTGGCATGCCTCTTTTCTATTTCAGCGTGTTGGCAGCAGTGCTCTGGGGAAGGGGGAAAAGTAGGATTGTGAAGGCGAGAGATAACCCCCTCACCAAATCAGTTCCTGGAACTTGGGAGAGCCCCCTCCAATCACTGGTGCCACACCTGA
CGGCGGCCTGTTCCAGTTTCCGGAGCACTTGCATGCATTCTTACCGTCAAAGAGTGAATCCCACCCACTCCCTGAGGCCACTTCATCATCCCGGACACCTGCCTGCCCACCGCGGGCACAAGGTCAACCTTGAGCAGACCCTCGGGGCCTGTCTGCCACTAGAGGGAGCTCCCAGTGCGGCCATATATGCCTTCTGGGATGCCGAGGGGCTGGGGCCCAGGCAGAGGGACCCGTCCTGGGGATGCCCTACCAAGGGGCGTTCAGAGGCAGAGCTCTTGTGACAGGTTGATCTTCCCCTCCACTCCCC
GGGCACATATGGCATATATAGCGTGTATATATAGTGCACGTGTGGCGCATATGTGGTGCATACACTGCATATGTAGTATATATACATACAGTGCTCAGGGACGATGCGCCTCCTGCCTGGGTTCCAGGGGCAGGCACTCTCATCTCCTCTCAGGCCCCCAGGGGGCGCACCTCCCCCCGGCCGGACGTGTTCAGGCAGCGGCTTCCCTTCAGCCCCCATGCAAGCAGGTGCTTTTTATTTAGACTGATTTATTATTGGAACAACTTGAATCAGCTTCAAAGTAAGTTAAATGAGAAGAGATCTTC
GGTCAGAGCAGCACCAAATCCCAGCCCCTGAAGAGCCAGGCTCAGCCCCAAACAATGGGAAGAGACCAGGACTTGGATTCAAATTCGACTTTTCCTCCGCAGAGAAATGGGCAGGACAGACACAGCTTGGGGACAGCCTTGACAATGCTGACACCTAGTGGTACTTGGAGGAACTGGCCCTTCCCTCCCTCTATGTGCACAATTGAATATACCATGTCCACAACTGAATACACCGCGTACACAAAAATCCAGATTTTTAAGGTAAAGAAACCAGAGGCCAGGTGCAGTGGCTCACGCCTGTAATCCCAACA
CTGAGAATTGTCCTTAGGGTATACAGCAAAAGAAGAAACATTTATTCAAGAAAAATTTAAATTCAGTAAGAATGGCAAAAACCTGTGGCACTGAACCAAGATTATCTCTCACCCTCAGCTCAGCCTGATGGCAGCTCCACACTAGGTGGAGCTCCTGGCAAAGAAGATAAGATTTCCTCTCCACTAACAGTCAAATACGATATTTCACCAGCTGGGCAGGCTGTGAGCATTCCTTGTGTCTTTCAAAAAAGTTACAACAAAGGCTAAATTCCTGGT
GGTTGAAATAAGCTCTGCAAGTTGCCAATGGATTGCTTTATAATTTCCTATAATGCCCTGCACTACACACTGATCCTATCAAGTTTGGCTCCTTGGAAGAAATAGTGTGTGAGGTCAATGTCTGCTATTTGTTCTGACCTCAGGAGGGCTCCCTCTACTGGTGCTATTCCCTGTTCTCTCCTGTAAACGAGCAGCCTAGAGTTCAGCTTGTGTCTTGAATCTTCTCCTAATTATCTCTCACCATAATCTCTACTATTCTCAAAAGCACCTTTTGGGCCGGGTGCGGTGGCTCACGCCTGT
GAATTCCTCCACGTCTCCGCTACTCCCCACTGCCCCCAGACCCTCCCTGAATTCCCAGCTCAAGACACCATCTGGATGACAGCAGCTGCCTCCCTGCTCTCTGGATTTCCATCCTCAACCCCAGGTCTAGTCTCTCTGACAGCAGCCAGAGGGCGCCTGTGAACATCTGAGTCAGTTCACGTCCCTCCCTCCCTCCTCTGCCCTGAATCCTTCTTGGCTCCCACCTCCTTTAGAGGAAAAGCCCAAATCCACCCATGATCCATAAAAAGTTGCGCTATCTTG
TTTGAGAGAGGATCCCCTAGCCAGGTGCTGTTTGTGCACCCAGGCTTCTCACCAGAAACGTAGGCATCCCACCAGGAGGGGAGAGTGTGGCCCAACACTAGCTTTGAACCCTGCTCGGCTTCCGTGCACTCGGGACCCTTTCCCCTGCCTGCCAGCAGATGGCACCAGCGTCCCACTGGCCGTCCTTTCCAGCCAGAGCCGCGCCTCTACCAGGCTGTGTCTTCCTCCTGAAATGTTGCTCTTCACTCCGTACCACTGGTGTTCCTTGGTTCTCCACCTGCGTAGGGATTTGCGCATTAGATGAGAGAATTT
CGAGGTCCAGTCTGAGAACCTCTCCCAGGCCGGTCAGGAAGTCACAGATCCTCTGAGCATTCTTCCAGGATTGCTCAGCTCTGGGGACGACGCCTGGAGAGACAGGCGGCAGAGGAAGGTCGGAGGGTCCTGGTGCCTCTGCAGCAGCTCCCAGGCCAGCAGCGCCACCTGGTGGTCATATGCCCCAGGCACTTCAATCCTGCCGGCATTCCCAGCGGATCAGTGGAGGGGCTGGGGCCAGCTGGAGGGGCTCGCCCAGGCTGGGCTGGGGCCCAGAATGTGCCCCCTTAGCTCTGCCCACCCCTATGTGTGTGCAAGTTCCAGGGAAAGCCCAGAGAAAATAGGGTTGGCCCC
GATCACAATAACTTTTATTCAGACATCCGAGTCGGTCTTTTATAACATATCTCCCGAACTTTCCATCCAACGCCTTTATTTTGCTGGAAGGCTTCAGATATGGTTAGATTTGCGTTTTAGAGAATGCCCTCTGCTGGCTGCCAGGAGAACTGACTGGAAGGAAGGACAGCAGTAAGGAAATAGACGCTAGACCTCAGGTGGGATTGGCAAGATGGGGGCGGATATGAGAGGTTTTTAAAATAAACTTAATTTCAGAACAGTTTTAA
ACACAGGTCTAATTACAAGCAGGAGAGAACCTGGGCAACACTTTCTTTGGGAGCATCAAAGCAAGCTCTCCCACCACCTGCTTGAGCACTTCCAAATCCTGCCGACATACCCAACCCTGCAACAGGCAAAGAGCCTCGCCTCCTGCTGGGAGAGCAGCTTCTTGCGGCGCGGCCTTCGCGAAACTCCGTGGAGAAATGGCGCCCCCTGGTGGCTCCAGAGAGAGCAGCGTTCCATTCTCCGGGCTGGGAGCTCTGGTCTCATGCGTCATGGACATTCTTGGACCCCATCACTAACATGGAAAATATTATTCAGTCCATTCCATCCTAGGAAAGAACTCAGGGTGCTGAAAGGAGGTGGGGACTTCAGAGCT
TGGGATCAGAGGGCAAGAAAAGGCTTTTTAGAAAGTGTGCTTGTGATCAGCCCATCATCTCTAGGTTCTCCATTCACCTTTCCATCCCTGCCCTGCCATCAACGATGGCTCCGCCTTTCTCCTCTGTAGGGAGCATGCAGTTAAGCCTTGCCAGCAGAGGGCGCTAGAGGGCCATCGCAGGAGGAAGGAGGCTTCTGGTTGCATTTGTTTTTTTGTTTGTTTGTTTGTTTCTTTTCTTTTTTTGAGACAGAGTCTCACTCTGTCGCCCAGGCTGGAGTGCAGTGACGCGATCTTGGCC
CCAGCCTGAGCAGCAGAATGAGAATCAGTCTCAAACAAAACAAAACAAAACAAAACAAAACAAAACAAAACAAAACAAAACAAACAAAACCCCCAAGAGTTAGCTCTTAGGGAAAGATGCCAGGTTACTCATTTTAGGACTTGCAGTTCTAGTGGCTGACACGAGGTGGCAGTAGTGCTCCGGCCAGAGTTTCTGAAAGTGCGGTCCCGTCTGGCAGCATTGGCACCGGCTGGGAACTTGTTAGGAAAGCAAATTATGGGCCCCATCCCAGACCTAGAGAATCAGAAACTGCACTTTAACAAGATCTCCAGGGCACTCATGTGCACATTAACGTT
GACCGGAAGGTGGGAAACGGGAAGGGGTAAAAAAGACGGTGCAGGCGCCGCACCTGCTGAGCTGCAAAGTCACCTCTGGATTTCTCTCCAAAGCAAAAGCAGGAGGCTCCAGACAGCAGGAGATGGAAACGGGGCGTTGGGCAAGGACGGTGCCGTCGTGTGGTCACTAGGTGGCGATGCGGCTCCGTGCTACCCGCCCCAGATCGCCCCGAGCCTCTGGGGTTAAAAACCAAGTCTGCAGAGCGTGGAAAAAAAACCTTTTTTCCACGAGATAACCACATCCACATTCTTCCGCCCCGGAGGAAGTCACCTGTCACAGGTGTTCAGGATGTG
ATGCAACTTGCAAAATCATTTTGACCCCCTGTGTATATTTCAGGTCCCTGATGGGCTGCAGCCTGGAGCTACCAGCTTTGTTGGCTCTTTCCCTTTTGGAAACCAGGAAGCCTCAGCACAAGCTCCTGATTTAACCTCTGCCACATCCTAACCACCAGATGGCAGCACAACTCAATCAGCTTCATGGATTTGACGTCTCCATTTTCTACCTTTGACATCCCTGTCATCACCCAGCTGGCTTGTGGTTGCACCTCAGGCATTTTCTTAGTTGGTACAGCTACTAATTCTGGCTTTAGAGTCTGCACCAGGACTTGGGGGCAATA
GGGGCGGGCCGGGGGCGGGGCCCCGCGGGAAGGCGGCGACCTGGGAGGCCACCCATTGCCCAGTCCCGGGCCCACGCCGCCAGCGCTGGGGCTCACCCAGGGGACCGGAGCCCGAGGGAGGGACGGCGGCCGGACGAGGGCGCCCCCTGGGGGAGCGGACAGGGACACACAACTAGCCCAGGATACAGACACACCTGGACCCACAGACTCAGACCTTGGAGAACAGACACCTGGACACACACACTCAGATACAGACACACGCAGCACCCTCATAGAAACACACAACGGAACCGGGGTGCACCTGGACACACAGATGTG
AAGCAGTATTCAGAACGCCATTGATTATTAATTTAAAAGAAATCAAAAATCAATATCACATTCCTGTAACCTGGCAGTTTTTCTTAACTGAAGGCAGTTGCCTGCAGAAGCCTTGTGGCTTTCCAGAGCAACGGCGCCCCTTCGTGGTGATAATGTGAACTGCACCCCAGGCGTGATTGAAAATAAGGCAGAAAGGAATGCCGGCCTCGAGCAAGGACACCGGTTCATGCCCAAATCACTTCTGCTTTCAGCCAACAGACTGTTTCTGCCAAAAGATGGACGCAGCTAGATTTTTTTTTTTTTTGTACCGATAAT
CCTGAGGGATGACAGTTCAACCCATTTTTTTTTACAGATGGGGAAACTGAGGCACATTGAGGCGGCCCCAGAACCAGTGCCTGGGCTACTTGGTTGGGCGGGTACCTCCCTAGCCCAGTTCTCTCCCCTGCAGTTAAGGCTTGGCCCAGTAGGGGGCGCCAGCAAGGCCTGCAGACAGCTAGGGTTGGGCTGGCCAGAAGCAGGATGGGCCGTCCCTCCATTGCAGGCGGTCCCTTCCCAAAGACTGAACCCACCTCCCTACTCCCAGCCCCCCACCCCACCCCATTGCC
ATCTCTTTGTTGGTCCTGGGTTTGAGGAGACTCTTCCAGTTCCCTCCATCTGGACTGGATAGAAGATTCCTCTGAGGACCCCTGCCTAGCAGGGAGACATTCAGGTCAGACTTCTTGGGTCCATCAGGTTTGGTGAAGATGCTCGCCCTCTAGTGGTGCTTACAGGGACGCCTGTGGTAGGTAAGTGCAGTTATGAGGGCCCTTAGTTCCAAAGGGACAGACTCAGACCAGTGGCCATCAGGAACTCCGGTGACTCTTTGTTTAAAGACTGTGTCCTGTATTACATGGGGGGA
TGGATAGCTTAACTCCCTGAAGGCCTCCTCCATATTTCATCTCTTGTAACCTCGCAGCATCCAGGTCAACCAGTGATTGTGCGTCTTAAAAAAACAGAGCAAACCACTTGAATGAGACAAGCAAATTGCAAATTAACTGCAACTCTTCCTGATGCCCACCAGAGGGCTCCTTCTTCCACATAAACAGCCCTGCTGTGCCCAAAGGAACAGAACCTTCCGGACTAGGAGCAATCAAGTTAAGACGGCTCTGACAGTCACTGCCTCACAGCAGAAGTAAAAGAAGAGGGCTACGTCAATGTCATTTCTGCCTCTGTTAACAAACAGAAAGCACT
CCAAGGGAACGTGAGGAGGCCACACGTACAGCTCACCAAACACATCAGCCGTGGCTGGGACAGAGTCTTCTTGGGTACCGCAGGTAGGAGCGGGGCAGAGGAGGGACCCGGCAGCTCACCTGGGGCTGTGATGCCACCTCCCACCAGCAGATGGGGTCCTCCCTCAAGTCCAGGCTCCAGGACATCCGGCTTTTGCCCAGGCCGGGGTAGGTCAAGTAGGTGAGCCGAGTGCTCCTGGTTAAGGCTGAAGTTACAAGGAGCCCTTGGAGCCACAGAGCTGCTCAGCTGAGGGGTTGGAA
GCAGGAACCAAGGGGGAGACTGTTTCCAGAAGAAGGAAACTGTCAGTGGTGACAAATGTCACCGAGAAGTCAAGGAAACTAAGGACTGAGGAGCATCTCATGCATTTAACACAGGGAGGCGATGGGTAAGCTTGATAAAACCAGCTTCGGTAGAGTGGTGGCAGCAGAGGCCAGACTACAGTGAAGAAATACGATGACTGGTTGGGGAGGGATGGAGATGGCTCTTCTGGAAGTACAGTTCCAAATGTGGGGACAGATAGAGCCAATAGTCGATAAAAGGGGATTGGGTGAAGG
GGCTGGGAGGGAGCAAACTCTCTAACTGCAGAAAAAAACAAATCTTGATTCCGCTTTAAGGGTTATTTAAACATCTTAGAGGACCTTCCCAGCCTCACGCACGTGGATTTCATGAGGAACTTGGCCGCTACCTTCTCCTGTCCTGCGCAATGCCGCCCCCTGCTGGCTGCCTTCCGGCCCCGCCGCTTCCTGGAGATGCGAATTCACCGCCTTTGCCCAACCTGAGTTCCCTTCCTACCTAGAGGGAGGTGGAAATGGAGAGGGGCTGTGGGCAGCTGTGTAGGAAAATGGGTCCTCCCAGGAAGGCTCCCCGGCCTGGGGAGTGAGCTA
TTGAATTTCAGAGATGAGGTGTGTGTGCTCCAATGTGCCCATGCCCCAAAAGAGGGGCTTGTCTGTGAGCTAAGTCCAAGCCCCTCCTGCTTTCTGACCTGTGTCTAACAACCCTGATTCAGTGCAGCCACTCCCGGCTGTACCTCTGCTTTCCCAGCAGAGGGTGCTCCAACCCCACAAGTACCCCATCTCCATAGCCTTTCCCAGCTCCCTAAGGCTCAGTTGAGATGCACAGAAGAAAATAGGACCCCACACTGGCTCAGGGAAATCAAATTCTTATTAGGTGCCCTCAGAAAAGCAGCAATGCAGCCAGCTTCAGTGA
AGCAGGAGAAGCATTTGGCACCGGGCCTGGATTCCTGGACGTGGTAAAACCACGGCAGGATGGTTTACTAAGGGCCAGGCCCCAGGACAGGCCGGGGCAGGATCCGTGGGCCTAGCCTAGGTCTCCTTGTCCAATGCTGACCCCTAGTGGTGAGAACTGCTGGGCAGGAAAAAGCTGCGGCTGCAGGGACTTCTGGGGTCCAGGGGGTTCCCACCAGTGGGGTTGATAATACTGGAGGCCCTGCTGCTGCGTGCAGCCCAGAAAGAAACCTTTGAACTTGCAGGCCAGGAAAAGGCCCCTGTTCTCCCAGGTCTTTCTCATGCCTTG
GAGCAGGGTGGAGTGGCTTTGCAAGCCCACCACTTTCCCTTTCACATACTGATGGCTTCGTGGCCCCCTGCACCTCCCACTTAGACCAGCGCTCTCCCACCTGTCAGACCTGGGGCATTTTGCAAAGTCCCTTGCAGGTGGGATGCGGTGATCCTCGTTCCTTCTGCAAGGCTGCCACTGTGTGGCGAGCAGCGGAATGACAGCCAGGCACAGTCACACATTCACCGGCTTGAAAATTCAAGCACTTGCGCACCTGCTGTATACGTGGTACAGGGGTCATTTCTATGTGGGGCACAAGGAAATCTGAGACCTGGCAGTGCAGTGGTAAGAGAGAGGGTTTG
TCTGCTTATGAAAGAAAGAAAAACTCTCTTCATTTCTGAGGCAAGTGGAAGGCAGCAATGGTGGCCACTGACTGCGGATGCCTGCTAGGCACAGTTTGCCCTCCACTTCCCCTTCTACCTCCAAAGAGCAAATGACAGGTGCCAGCCGGCCTGGCAGGTGAACACTAGAGGGCACTGTGCCCACTCTGGGAAAGCACCAGATTTGTGAACAAAACTAAACCTTGGAATAAACCCAATCCCTACTGTTAAGGGGTGCCCTGCTTGTAGTTTAAAAAAAAATTGTTACTAGGAGGGGATCTGGGGTCGGGGGTG
AGGCATCCTGCCTTCCCTCTGGCCAGTTGGCCAGTCTGCCGTGGGTCCTCCATACTGGCCGTTGTTCCTACAGGACTCTGGTCAGAGGACAGCCGGAAGGCTGTGGCTGCTCACTACCAGCTGGCACATCTTCTTAGAGCCGCCCTCGTGTGGCCACTGTTAGGAATGGCAGTTTCTGCCCGACTTCGGTCTGAGAGAGAAATGAACAGAAAGACGAAAGACAAGCAGATGGCGGGATTTTTTTATTTATACATTAATTTACATAACCAAGTAAGTTGTTAAATATT
CATCAATGTGGGTCCACATGCACACACACACGCGCACACCCCCACCCTGAATCGTGCAGAGGGCACAGGATACTGACCCGCCGGATCCCTGAGTAAGCATCAGCATCTCTCTCCTGACAGAAGACGCGAAGAAACCAGCACGGAATGGCTCCAGGCAGCCAGCAGGGGGCGAGCAGAGACAAGACAGGACAAGTTCCCTGCAGGTGCCGGAGAAGGCCAACCGGGTTGGGCCGGGCCCTGGGGCCCAGCTGCATGGTGTCTGGTGCTTTTTTTCGGCAGCTGCCTGGGTGTGGCACTCGGCCACACGTGGGACATTTTTTTTTTAACAGGGAAGTCGTCATGCCTTCAGCTTCTTATGAGGTTTCTGAGTCAGCTCCTGGCTGTCATCAGAGAACACGAAGGAGGGGCCAGGGAAGTTCCAGGAAGTCATTCCAAAGTGATTGCTTGGTTTCCCTTTTCACGACCTGCAGATCCCAACACTCCAGGATGGTGCAGGACATCAGTCTCAAGGTAATTGGTCACAGAGGTGAGAACCTTACTGAAAAATCAGAATGTGAACCCTGGAAGGTTCCTGAAAGATGAGCTAGACGGTTTTGAAACTGTATTGGGAATCCCAAGTGTAGCTCAAGGCTACTGGTCTTCGAGGTACCAGGCTGGGTATGTCGGGGAGGTAGGTGCCTGGTGTCTGCCTGCTGGCGACGATGACTGCGAGCCCTTTCTCAAGACTTCGGCCCACCTGGGTCTTGGGCAATGTAGTGCCCAGCATCGGCCGCGAGAGGGAGCTCTAACCTGAGACTTGGCGGCCGCAGGGCTGGCTCAGTGGACCGCAGGGGAGAAAACAGGGCAAGGGGTTGAGCGCCATCAGGAGCCATTCCACAGTGACCATGGAGGAGCAGAGACTGCATGGTGGGGGTTGTGAGTGGGGAGAAAGCGTCCAC
GTAAAATATTACTATGATTCCTGATTCTTGCTGTACCAAGTATCGGGGATGATTAGGGAGAAGAAATCCAAGAATGCTTTCATTGGAAATTCAGGAAAAAGTTTACACCTTGAAGAGGGCAAGGCTGACGTTCATATGCAGCCTTTTGACTCTCTCGCCCCCTAGTGGCCATATGCCTAAACAGGGGTTTGCGTTCCTGCTGGTGACAGTTGCGTCCCCTTGGACTTCTCCATTGCACTAACTCTGCAGTAAGTGAAGTAATAATAAAATACATAGGAAGGTGAAGGTCCAGGCATATCTAAGCCCCAAAACCAGTCTGAGCGGTGCGTAGAGACAGGGCCGAGGTGCAGATGCTGCGCTGCTCC
AAGAACCCTGCTCTATCCAGAATGATTTCACTGATAGGAAGCCATGCAACTGCATTCCATGGGTCCCTTTCAGCCGCCGCTTAGTAACAGAACAACTCCATAACCAGTTACAGCCATAGCCGGGAGGGGAAAGTCTAGTGCCACCTACTGGTTACAAGTCAGACTGCCTTGCTTACATAACAAATATAGCCTCTATGAAGGGCAGGCATTTTGAATATCTTGTCAACTTTAGTGTGAACTTTTATTATAGAAAGAACTATTCCATTTCATTTGGGACAGGGTGCTCCTT
GCTTTTAGTCTGTTTCTTCACTACTGTATACCCAACCTCTAACATCACTCCTGTCCCAAGGGAGGTGCTGAGTCAATATTTGCTGGATGCCTGATTCAAGGCCTGCGGTCTGGAAGTTCTCCGATGGTGGAGCGGCCCCTACGGCCACGCCGCGGTCGGCCAGGAGGTGGCGCTGTGACTGCAGAAATGGCGGGCTCCGGCTGCCCGGCCTCTTCTCAGGAATGAATGCACCTGGGACTTCCCGCTTCGGAGGCAACGCGCTGCGGGTGGGGGGCGCGGAGGTACGGCCGTGTGCGCCCC
CCCTCCTCTGTGGTGAATCTCAGTCTCCCCCATCCCTGACCCCCACCTTCTGCTCCCTCTGCCCTTTCTGTTTGTGAAAGCAGGATGGGAGCCGTGGTCCACCTGTTCAGCTCCGCCCTGCTGGACCCAGGTGAGGCCTGCCACCTAGTGGACCCAGGGAGGAGCATCAGGAAGGGCGGCCCCGGCCTGTGGGAGGAGAAGGCTCAGGCAGGCTCGGGCTGCAGGAGATTCCACACCGAGTCAGAGCCGGAGGCTTTGGGAAGCTGGAACCAGACCTTACAAAAAGCAGGCAGAGCTGACCTCCTGGCTGTGGGGGAAGAGAGCCCCAGA
AGGAGCTGGTGAAGGCATGCAGTGCTGGAAGGGTCCTGAGGGGGACGGTCCCTGCCTAGGGTCCCCTGCGCAGCCTGGGAAGGCTGGCCACTGCTGTCTGCAGATGAGCTGGTTGTCCCGGCTGTCCTGGACTCCCTAAAGGCAGGTGCGCACACAACCACTAGAGGGCAGCATGGGCTGGCGAACGGGGAGCCCGGGCATGAATGATTTCAGGGTTCACACGGGTCCTCAACTTCTCCAAACTGCAAGAGGGGAAGGGTCATTCCGGCCCACGCACCACGCAGGGTGGCAGTGAGGCTGAGAGGAGAGAAC
CAAAACTGGAAAGAAAATCCGTTGGCCCAGGTGAAGAAGTCCAGTGAATGCGGGTAATGCCCTGGGCTGCCGAAAGAGATCAATGACGGGTAGAGAAATTCAATTCCCCCGTTAAGGTGCAAGACGGTTTCTCCCATGCAGGACCGAGGCCCTCTGGTGGAGGAACGGAGGAAGTCTCCGCCCCGAAGGAGGCCAGGCAGGATGAGGCAACACCAGCCACTGGGTGCGTATTCCCAATTAAGCCTTTGAAGCAAATACAAGTTTTTCTCAAACTGTTTCCAGTTTATTCCTGGAGAGAGTTTAAGATTCA
CTGAGAAAGGAGAGCAATGGTTTGGACTAGAGAGGAGGACGCAGTACAATCTGGTCGACATATGCCCATTCTACTCTCCTGAAGGCCCCAAGGACAAGGCTGCAGAGGGAGTTTGAGACCCTCAAGGAGAAAGGAGACCTGTGGCTGCACATCCGGCTTTTCACCAGCAGGTGTCGCCCTCTCATCAGACTAGAGGACACTGGGTCCAGGCCTGGACAGGGAAGGTGTGGACCTGCTGGGTCTGGGACTAAAGCCTTGGGGCCAGCCAACCAGTGGGTCTGTTTTTCAGAAGCCAGACTCATTCTAACCAATACTCCTTTCAT
TCTCCATAGCTTGGCTTGGGGCAGGAGGGGACAGAGGAGGGTTTGGCCAGTCGGGGGTCTAGCCCTCAAAGCCAGATTAAACCCAGGCCACAGCGACTCCTCTCAATTCTGCAATTGGGTCCCAGCTCAGTGTGGCCATATCGCCCTCTTGCGGTAGAAAGCGGGACTCCGCCTGGCTAGGGGAACAGACGCCAGGGGCTGACTGTAACAAAGACCGGAAGCTCTTCTTGGATCCAAGGCAGGTGCAAGGAGGGAAAAAAGGTATCACCAGAGGGACGCTCTTCATTATGACTTTTTCTCTTTTTCC
TCTCCTTCTAAACATCTCCTTCTAAACTCTCAACCCTTTAATAATTTGGCAGAGGGTTCTAAGCTTGTTTGGAAACCCAGGCTGCGAGGGAGTAGGACTGAAATCCAGAACTCGCCCGGGTCACCGGCACGAGGCACATCCTCCCAGAAGGGGGTGCTGCTTTCTGATGTGCACAGAGGTGCTCACAGGCCAGACTCCACCTCCTGTTTGCCAGTCCCATAGGAGACAATGGTATCTCATTATTGTTTCAATGTGCATCTCCTTAATTGTGTGTGAGATCGAGTGGTTTCTCCCGTGTCTATAAGCCATGTG
TCCGGCTACTGGAGGGCCAGAGGAGTCTCTCCCACTGGCTTCATCTGCCGCCCCTGGCTCCTGGCTAAGTCCCACAGAGCTGGGCTGGATCTGGCTTCAGCCTTCTGAGTGCAGGGTAGCCAGGGAGTTCATGAGTGGCTCATCAGCACCACCTACTGGACGCAGTTCTTACCTTGACCTTGCTTTTAACCACTGTATAGCTTCCTCTATCTACAGTTCTCATATTCAATAATATATTTGTATTGTCAAATGAGTAGTTATAGCTATGATTATTTTTAAAATGACTGTATTGTGATATAATTCTTATAC
CATTTCTGTTTATTTTTTTCCAGCCTGTACATTTTCTGACTTCAGTCCAGGTGAATACAGATTTAAGAAAAGGCAAAACCAGAGTATGTGACTTGAAGGAAGCTTCACATTCATTCAGCTCTGCCATTAGGTGGCAGCAGTACAACATGGAAAACATTTAAGGCACTAATGGAGTAAAAATGGTGATGATCATATCGTGATGGTGAGGATGGTGATGATAGTGAGTGAGGCATATCTTCTTGGTTTTTATACACTGTCTTTATTCTAATACA
GATACATTTCTGGAAGTGGAATTGCTGGGTCCCAGGGTGTAGGCATTTATAGTGTTCATAGCTGTTGCCTAATCCCCGCCGTGGGGATGGAACCTATTTATCCTCACCAACAATCCAAACGAGTAGTACCTGCTTTTTCCTAGACTTACCAACAGGGGGCGCGATCACATGTTGGGATTTTTGCATATTTTGTAGATGAGTGGTACTTGTGTAGTTTTAATTTGCATTTCTCTTAGTGTGAGTGAAGCTGGCCTTTTTTTTTTTTCCTATGAGAAAAGTGTGTCTAAGAGTTATGTG
GGTGCCCCCCAGGCTTAACTGACAGAGGGAGGGGAGAAACAGGCAAGCATTTTCTTACTCCTGCCCATCTGCTTTCTTTCTCAAGACTGCCTCCGACAGATCGCCCAAGCACACTTGAAGCCTTTCACAGGGTGCCCTCAGGTGGCCTTTTGGGGAATCACACCCATCCAATGGATTAAACGATTCTTGGCTGGTTCCAGCTAAGTTGCTAACCTGTGAGGCTGGCTGCCATCATTGCCATTTTACTGATAAAATTGAGGCTCAGTGAGGCAGGATGACTTGCTCCAGCTCA
GAGACCCACAACTCCCTGGGCTGGATGAAGTTTGATGATGCGAGGGTTTGGAGCCTCAGGTTAGGCCATCAAGCGTGGCCATGGCAACTATCTCCTTCATGCCCTCCCTGCTATAACATTGACTTGAAAATATCTACCAGCCTGGCACCAGCAGCCAAGAATTCTAGTTGTAGTACTGTTGCAGACAGCAGGGGGCAGTCTAGCAGAAAGAATTATGCCTGGGTGCGTGTCAGCATCAAACACAACAGAACTCCAAGTGTGGATCTACCACTGAGAGGTGAGTGATCTCCAGCTAGTTCCTTAACCACCCAAGCCTTCTAATCCAAAAACAGGGAT
CACTCCGGTTTGGAGGGGAAGCACTGGAGGCTTTGGTGTGTCTAGAGGGCAGGGTCACCTGGAAGGGGAGGGTCTACTCCTTGGGAGTACAGATGGCCACATCCAATCTTTGCAGGGCACCCTGCCAGGTCTGGAGGCCACCATCTGGTGGCGTGAAGCAGGCATTGCAAGTGGATGGACGCCCATGCTCAGGGCACGGTCAGGGTGTGTGTACACACAAGCCTGCAGTCTGCCGAGGCGATTGTGAATTTGTGTATGTTTGAGTGTGTACGCATTTGTGCACATGCTTCTTTGTATTGATGAATGTGTGTGCATTGCTCTGTGGACATGGTGTGTGTGTGTGTGC
TGAAGAGATGGAATGTGTCTCAGGGGCTCCTCCTAGGGCCTAGTTTTCGGCTGTCACTGTCCCTTATCCTTGCTCTGCCAGCCCAGAGGGGGCCTACCTAGGGAACAGCAGGGCTGTCCTGGCTGCTGGGCTGTTGGGTGTGAACAGCCCAGGGTGCAGTTGCCACCAAAGGACACTAGGTGGAGCCACAACCTACCCCCAGACCCAGGAGAAGTTCCAGGTTGGGGGCCACGACCTATTGGGTTCCAGTTCACCTTTTGTGCCTAGGAGGCCAATTCCTCACAGGACTTGACATCCTGCCCATCTACCTCCCCCAGTCTTTCACCCCGTAGATCAACCACATGCTCCACCCTGCATTCATCC
GGACGGGCTCTCCCTGCCCTTCGGCTGGACGCCGGGGAAGACGCGCAACGGCTTCCCTCTCCCGCTGGTGAGGGCAGGCCGGGCCGGGGTGAAGGATGGGAGCCAGAGGGGACGGGATGCACTACCCAAACACGCAGTGAAAGGAGGAGGAGGGATCGGTGGGGGCAGCAGGGGTGCGCGATGGAGATCTGCACAGACCCCCACCTTCCGCTAGAGGGCAGCAGAGCTCGGAGCCCGGAGCCCGGCCACGTGGCGGTCACGTTCTGGCCGCCGCAGGCCAGATACCCTGGGGTCTCCCGGGCAGATGGCCTCCCTGCCCCATCCCGCTCGCACTTACCCC
CCAAGACCATAGCAGGCACACACACAAGGGGCTGGATGTCGAGAGGAGCAGAAGAGCAGAAGAACACACCAACAGACACCAGCAGACACTGACAGGCCATCGACAACAGGACAACGTGGAATTCTGTCAGGGGTGGTTCTTGAAGAGCCCAGCCGCTAGGTGGCGCAACTCCAGGGGAAGACCACCTTCCCACTCCATCCTCCTTCTGGCTCCACATCCATCTCACTGAGAGCTACTTCCCCCACTCAATAAAACCTTGCACCCATCCTCCAAGCCCACATGTGATCCGATTTTTCCAGTACACTAGGGCAAGAAGCCGGG
ATGCTGTCACGGGTATTAATAGGGATCAGAAAATAGTGGCCTGTTCCCAGAAGGCGATTGAACCTGAAGCTGCGCCTGGCGCGTGAGCCTGTGGGGGGGACGCGGCTGAGGGGCTTTGAGCGACCTGCAGGTGCCCATTGCCACCAGGAGATGGCGCCCACGCAGCGCCTGAGAGTTTCCTACCGGAGATGATCAGAAGGCAACTTTTAATGCTTAAAAAATGAGGATATTAGGCTGGGCGCGGTGGCTCACGCCGGTAATCCCAGCACTTTGGGAGGCTGAG
TAGAGCTGCGATTTTATTGCCCTTATCCGATCCTTACCGAATTTCCGTGGCTCTGGACTTCCTCCTACACGACAGAAGATAACCGGGCCACTGAAGAGAAACTCATTTTACTTGTGGGCCGCGTGTAGTAAAATCTGTGACCACCAGGGGGAAGCACAGACCTGGTGCTGCTGTAGACCTGGTCGCTGGGTGTTCGCGGCGGGATTTCTCCAGCCACAGGGTCCTCCCTTCCCTCCCGGAAAACCTCTCTGCGCTGCAGGAATCTGAAAGTGCTCAGGGGCTGCGGGCTCTGGCTCTGGTCTGCTG
CTGTCCAGTAAGGGACCCGGGCCGCCTGGCCCTTTCCACTTTGGGTCATTTGGTGGGACCCTGCAGGGTTACTTCTCTTGCAGCTCCGTTGACAGAACCTCACCGCCTATGAGCCCCGGTTTCTGCCCACTCAGCTCTCTGCTGCCCCCACCTGGCCGCCTCCAGTGCCGACCTGATACTCAGCTGTAGTTTGTCAACTTTCTGAAAAATACATGAAATTGCTGCTATCTGACTATTTTGACCTACAAAGATGGCCATTTTAAGTGGTTCAACATAATACCATTGCTTAGAATGGTCTTATAAATGGGAGCAGAGGGATAG
TCACCACGGGCCAAACAGATCTGCTGTATCCATGCTCCCAGACCCCCAAGTGGTGTAGTAATGAGTGTGACTCTCAGGGACGGACTCGCGCTCCTTAGGGTCAGGTTGAATGGTGTGATGGTGCTTTTGCTGTGTGGTTCCCCGTAATGCTACTCTTTAGCATCCCCTGGTGGCTCTCCCATGAAACAGTCCACAGGATGGTCCTCACCCTGCAGCATGGAGTTTTATACACATTACCTGAGGGTACATGGATTTTCATGTTACTTTTAATAAGATTTATTATACTTATTCAGTATTTTTCATATCTATTCTTGTCTT
AGCAGTGATCCATCTGTGACAGCCCTGGGTCTTCTCACCACGTCTGCCTGCTCTCCCTCAGCTGCCTCCCCTCACTAGGCTGCGAGCGCCAGAGCCCTGCATTTTGCATCTTGGTCTGTGCAGGCGCTCAGGGAATGTCCTACGGGGCCTATGTATCACTGTAGCCGCAAGATGGCAGCAGAATCCAACAAAATGCTCCCAACTCACTCACAGGCGGGAGCTCCACAGCTTTCAGGGTGGGGAGGCAGGCTCTGCCCTTCCCTCTACCCCACAGCCCATGTCCTCTAGCAAACCGGGGCACAGCGTCAGCTGGCCTCCCCAAG
TAACCCTTTCAAAATGGTTCATTTCCTCTGAGGGGATAAGAGAGGGGTGATGACTCATCCATTTCAGCATCCCCAGTGCCAGGCAAGGCCCAGAGGAGGTGCTCAAGAACCTGCTCTAGGCCAGAAGCAAAGGGAGGAAAGGAAGGCTCCTTTTGCTGGTCTTTTCCCTGCTGCCAGCAGAGGGCGCCTCCGCACCACGATTCTGCCCAGGTGGGTCCAGCCTCCAGTGGGGCCACAGCCAACCTCCTTGTCCTCAGGAGGCTTCCGGACAGAGGGGAGACCTCCTTTGTTCTCTGAGAACAAAGTGCTCAGGCCTTGGGTGCAGACACTGCTACCTGTGTGA
TGCCAGGATGCAGCTGCACCTTCCTTTGTGGAGCAAAAACTTGGAAATATCCTTAAAAGTGATTAAGTAAATCAGAGTATGAACTGTGCTCTGGAGTGCAAGACCGCGGACTATGGCTTTCTGGATTCTCTGGTGACACCTGCTGGCACAAAGGGATACTGCAGCCCAGCTTGGTTACGTATTGGGAATTTCTAGAAGAAGAGAGGTTCGGGGCAATTGTGTGAGGGTGGTTTGGGAAGGCACAGAGCAGGGAGAGATTTGGAAGGAAGGTCAAGGCAAGGAGGTGGCCTGGGTGTGGAGGTTGC
CCACATTGGAACAAGGTGAGGCAGAGGGTGTCGCGTGGTCTTCTGGGAAATGTAGTTCGTCTGCCAGGCCGGAACCACCGCTCAACCGGCTCGCGAGACTATGCACCCCACAATGCGCCGCGCGCGCAGCGGCTAAGCGATGCGTTGCTGCCTCCACGTGGTGGCTGAGTGATCATGCTCCGGTTTGGGAATGGGGCCCAGAAGGGTAGGGTTAGGGGCGGGGACGGTGCTGGGGATGCTGAGGGTCGCCCTGGAAACCTCTGGGAAGATTTTCCAGAGGGTAAGTCCCCTGAACCTGGCCCACGAAAGGGTAGTAGTAATGAAGAAATTGGAGGT
AACCTGAGTATGGCTCCCAAATCATTGTCTCCTGCTTCCTTGAGAAGAACCCTCATCTGTTTCTTAGTTGAAAGCCAAACAGCTGCAGGTTTTGACCAGGTAGGTGATGGGTTCGGGCTGCAGAGAGAAAACACTACCCTCTTGGAGCTGCAGGGGGCAGTGTGGGTCAGTCCACTGCTGGACATCCTGGGCCAGCTGGAAAGGGCACTTTCGGGTTTGGTAGGGCCAGAGGGGTCAGCTGGGCAACTCCTGCTCAGAGGCACTGGCCCAGGGATGGCCCCTTGCCCTCAAATGCCCTGAAAGCTCC
TCCTTCCTGAACTGGCCCTGCCCACTCCCGTGGCTCTCTGTGCATACCTCTTGCCCATTGGCACCGCCCTCCAAATGCTCCTTTCAACAGATCCTCCTGGCCCCGTGCTCCTCGCCCACGGGGAAGCCCAGGTGACATTCTCTAGCTCCACCTACAGGCTGCCTTCGGGACAAGACCTGGTTGTTTCCAAAACCCCGAGGGATTCAGTGTGTGAGTGAGTTCTGGGATAGCAAATGCAATTATTTTTTGTTTTCTTTTTGAGACAGGGTCTCGTTCTGTCGCCCATGCTGGAATGCAGTGGTG
TCTGGGCCTTTCCAGAACAGAGATTCCCAGAGCTTTGCAGAATGAACAGGCTTCCTTAGGGAGCTGGGGCGGGCTTTGGAGAGGGGGCTCAGGCAGCGAGCGCTCAGGTGGGCCTGGCTGGAGTGGGGTGCAGTTCCCAGATGTCGCCTCAAGGTGGCAGAGTGACTCCAGACCAGGCACGAGGGCTTCAGTGTCTCCCTGTGCTTGGTCAGGACTGGAGACCTGGGGCAGCCAGGCAGGTGACAGACACAGCCCTGGAGGGGGAGGGAAGCAGAGGTTCCCTGAGAGCTGGCTGG
GCCTCAAAGCCAGGGCGATGGCGCTTCCCTGACCATGGGTGAAGAAAACTCAGGTCCTCCCTGGAGACCCGGCCCGCCGCGGGAGGCAGACCGCGCATGCGCCCTGCATGGCCGGAAAGATGGGTTTCATTGCCCTCTGTCGGCCATGAGGTGGCAGCACAGGACGTTTGGCCTTAGCGGTGGACCTGAGTCTGAATCACTGAAATTCAGGTGTAGATTATTCAGTACTTTTCTTTTGGAAGATCAAATGGAAATTGAGTATGATACCTTGTGCTTTAATTAAAGAA
CCTAGGTTTGAATCCCACCCAGCTCCTCAGTCTAGAGGCTGTGTGATTTGGAACTATTTATCTGGGAGCCTAGTGCCCCCATTCAGTGTGCTGGTCACCCTCCCTGCACCACACCCCTTCCTCAAGTGCAGAGCCCAGCCTTGCCATGGACCCACAGCGGCCCCTGGTGGCCACCCTGGCCCCATTCCTCGCCCCAAAAGATCATCTGATTCAAGGGTGGGCCCATTTTTATAAAGTTTTGCTGGAACACAGCTATGCCCTTTTGTTTTCATATTGTCTGTGACTACAATGACAGAGTTGAGTAATTGTGACAGAGGCT
ACCACTGCACTCCAGCCTGGGCTACAGAGCAAGACCCAGTCTCAAAAATGGGGCAAATAATATATTTTTAAAATAATTGTATTTCATCTCACTGATAACAATAGTTTCCCCCTAAATAGAGTTGAATTCCCCAACTCTAGCAGTGTTATGACAGGATGCTGCCACTAGGTGGCTGCCTTTCTTCTAACTTTGACAATTTCCTTGGCAAGGGCTCTGCGTTGAGTAAATATGTCCTTCACATGGTTTATTTATTTTTACTAAAATTGCTTTCATGACAGTTATTCAAACTCACAACCAATTCATACTGCTAGGCTGGCATTTTAAAC
GGCTTCTCAGCAAGGCTGTCCCCACGAAGCAGATTTCACATACCCATAGCACACCCAAGGCATGGCTAGCATCCCTTGGGGGCTCTGCTGGCCCCACCATCACCACAGTGAAGCAAGGAGGAGCTCTCCTGCCAGCCACATCCCAAGGCTGCTATTGTGTCCTCCTCCAGCAGGGGTCAGCAGACTGTTTCTGTAAAGGGCCAGAGAGCAAACATTCAGTGTAGGTGGGGCAATATGGTCTCTGTTGCAACTGCTTAACCCTGCTGCTGTAGCACAAAAGCAGACATAGATAGTAAGTAAATGAATGTGCATAGCTGTGTTCCAATAAAACTTTACTTACAAAAACAG
GGCCACTGGCCCACCGAAGTGTCGCCTGCCTCTGCCCCTAGTTTACTGGGAGGCCCCAGGCAAGCCATGCGACCTCTGGAGGCCAGTTTACCTCCCTGAGCAATGGGGATAAGGAAGAGAGGCCCGGGACAGCGCAGGATAAGAGGGTCTGCAGCAGGGGCAAGAAGATCCTGGGGCTCAGATACCCAAATTCGGCCTATGGTGGCCCCAGCAACACTGACATTGTCCTCAGGATGTTCTTAATTCCCGCCGGGCGGGGCCCGAACCTCTCCGTAGTCGCCGGCAGGGGGCGGCGTCCGCCCTCTAAGCGGGAAACAGCTCAAAGGGGTGTCCCGGCCCAGGCGTGCGCGCAAGGACGCGTACGAGGGGCCCACGCGGCGAGGACGTGGCGCCCCGGCAGGTGCACCGGGGCCGACGGACACGGATCGCTGACCTCTCGCTGCAGCCC
AAAGAGAGAGGGAGGCCGTGAGCTCAGCGAGGAAGGGAAGGAAGCCAGGGGATGGCACAGCGTGGGCAAAGGCTTGGCAGGAGGACCCTGGGAAAGGAGGGGGTGGCGGTCCCTCTTGGGGCCTCAAAATAGCTGCCCATCCGTACCGGAAGTGTGCGCAGTACCAGGGATGGCCACCAGGGGTCAGCAGCGGCCGGGGCTTTGGAGGACTGGGACTTGCCGTCGTCTCAGGGCACTTACCTGGGCTGGGAGGACACGGCGGGGGGCCCATCACCCCTCGAGGGCTGCCAGGGGGCCAGGGTGGGGGGCTGCAACA
ATCGGTAGCACAGGACAATGTGGACCCTGTCTCCAGGCTGCCATCCCAGGGCTCTCCCCATTGCCTGCCCTCCCTCAACTCCTTCCTGGATCCTCCAGAGCAACAATGAGTGTTCCCAATGGACTGGGTTGGGGACTGGGCCGGTCCCAAGAAGGCCGTCTGGTAAAAAGCTGCCTCGAGCGCCCCCTGGAGTCAGGCCGGGCCGGCTCCCCTCCAAAAGCCATTCCCACAGGAGCCCATAGGTGGCTCCCCGAGTCCAGGGTCCTGAGCTGGTAGGGGGTGGGTGCTGGAGAGGGCCGTGTGGCCCGGAGCCGCCAGGGTCCAGTGGTCACTGCATCACACACTCAATTCCTGACTTCACTTCCTTCCCAGCGTCTGGGATCTGAAGGAAACCCCAG
AATTGTCGTATCGAACAAAGTTCCTTAATATCTGGAATATGCTGACGCCTTTCTTCCTGGATCTATTCCTGAGAAGGTGGTCACTGAGCTTCCTCTTCCGAGACAGCCTGGCGCTCTGGACGCTTGGCTTCCGCTCGCTGGCTCGCCGACGCCCTCTGCTGTCCACGGTTGGGAGACCTGAAAGTCGCAAGAGCGTGCCCGTGACAGGAGGCTGTGCGCAAGAAGACGTTTACAGCCGTTTTATTTGTAATAGCCCCAAACTGGAAAGCAGACGGGTGTCCTTCAACAGGAGAATAGATACATACACCGTGGCAAATTTGTAC
GAAATGGTGGAAGGCGGAAGGAGCAGGGGGCTTATTTAAGGGACAATGCTTGGGAAGGTCACGGCCAAGCAACCTCGAATCAGCGCTTGGAGACAGTGCTCGACTCTGTGGGAGGGAGGAGTCATCTTGAGCAGACCTGGCTGCCAGGGTTTCTACGCCAGGACGCCCCCAGTGGGCGGCCAGGGAACTGCACCATCACGGTGTATCTTAAAAAGAGTTTTTTCTCAATGCCATGATGGAAATGCCTGATGGCCACACTGTGAGGCTGACCCGAGTCGTGGGCCTTAAGTTGGCACACACAGACCAGACTGGTGCACTTAA
TTCCCTTCTCCGTGTCTTTCTTTTATTATTATGTTTTCTCCTTCCTCTTTGCTTTTTTCACACGAGAAAGGGCGGAGGCCCTCGGATTGGAGGGGCAGGGTTGTGGTTGTACTTGGCATTTGTGGTGCCATACTGCCATCAAGCGGAAACCGTTTCTGGAAACCGGAGGCTGTAGGGCACAAGTACTGGGGAAAGGCCAGGAGCCCAAAAGGGAGGGTGGTGTGGGACCCCAGACTGAAGCGAGACGAGAGAGGAACTCCTCGCTGGCCCTTGGCCTGGGCTCATTCCCAGGATGGCGCCCTGGCTCCGCAGCTGTATGTAAGAACGGGCAGGC
TTGTTACATATGGCACAGAATAATTTAGCACTTTATAAATATGTCTCATTGATGCACAAATGGGAGGAGCACCCTTTGCTGAAAGCAGTACAGTGACTTAGTTCAATTTGGCTACGGTAGCACTTTAAAAAATTACCATGAGATGGCGCTGTGGCCAAGTAAATGCAGTATGCTTTAAACAGTTTTCCCTAATTATGGCAGTTAATTGCTTTTTTTTGAATATAGAGGAATCTATCATTCAACTTAAAGTAGAGCAAGGTTTGTTACTCCGTTTTAATA
TCTCAAAACCAACCCAACAGGAAGGGCAGGGGAAGGTCTGAGTTGTCTTTTGGTGCCCTTGGGTCAGGTCTACCTGGCTCAACCTCTCCAAGCTCTTGATAACCAGTATTACAAGGTCAAGGAGGTCGGTGAATGTGGGCGCCACTGCCCTCTGCTGGAGGGACTGGCATCCTCCCAAGACCTGTATTTGGCTCCTGGTCAATGTGTCTTTACCTTTGTACCTGCGTCCCTTTGAGAAGCTGAAGAAAGCTATGGAGTCAAAGCAAAAACAATATGCGCTCATGTATAAGATTTGTGTGGAGTTTCAGGGATT
CTGCTAGTCATCTTTCCCCTTCTTCATCCTTCCATAGGTTACGATTCTTCACTTCTGAGACTGAGGTCCCCAGAGCAGAAAAGAAACAAATTTGTCAAAGGGTTTGTCAACCTCACAAATTCTGAGACAGAGGCAAGGGCGCCACCTACTGTACAGCAGAGGCATTTTCCCAGCTCCTCAAAGGGTCATCTCTAAACAAGCCTTGCCTCTTTTATCAAACTGGCCTGACTTACCTGTCTTTATCTGTGGGGCAGCAGAAGGAACAACAGACTCAAGAGCAGGGGTGGAGTCAGTTGAGGATGGGAAGG
TGTGCCGTCCTCCGAGGGTTTGGGGGCCTCCTTGAAGAAGGCACTGCCCTCATCTCTGAAGCCTCCCTCTCCCGTGCTTTTTGCACTGGGGGGCATGGGTGAAACTTACCTGGGGCGAGTCTCCTGAAAGCGGAATCCTTTGACACAGACTGCCCTGCAGCGCCACCTTTTGGCAGATCCTGGTATTGTTTTAGTATCTCACTCCATCCTATAGCAGGGGAATTTGCAAATGGCCAAGTGCTTAGCTTTGATTGGCTCCCGCTTGACTCACGTGTTAGAATGGGGCTGGGGACAGTGATCTGTGTAGAGCCCTTGTGGATTCGAGTTTCTGGTGAG
CCAGAGGGCTGCCTGCTGGGGAAGACCGCATAATTTGAAGCCTCCTGACATAAAACAGGCTGGTTGAGGGAGGGCCCTTTCTGTCTAATACACCACTCGTCGGGACAGGATTGCAAAGGGGGCCTGGGGAGGTGAGCCCACTGGAAAACAATGTGTGCGCGCCCCCTGCTGGCTGCGAGCAGAGGTCCCGCCTGTCCGCTGGGGGTCTTCAGGTGGTTCGTGTTAGCACCACCTGCTGCTGCCGGGTCAATTGACCCAATATTCACAGATCACCCCCCAGGTGTCAGGTACCCCGCCAGGCTTTGGGAGGGATGCAAAATGAGTGAAAGATAAGCTAGGTTTTTGGAGCCAACTAGTTTTGGTGTCG
CACCCATCTTGTGCCCCCAATCCCCCTACCCCTAGGGCTGAGGGAGCTCAGATTAATGTGTACTCAGGAAATCAGCCCATTCCTGGGGCAGCAGAGAGCTCCTCCCAATAAACAAGGATCAAGTACACAGCCAGCAGCACTGGCAACAGCCAGCTCTTACCCATGGCGCCATCTACTGGCTTGTAGGTCAAACCACACACCCAATATAAAACCTGCTGGCAGAAGTGCATAGGGCTACAGAAGCAAAGCCAAAAGACCCTACCCAGCATGCTCTACAGCCACACCCCCTAGAGAGGAGGGAAAGGGAAAGAAGAAAAAAAATAAC
CTGTGAATCCTATATTTTATGCACATGGGGTATACATACAATCTCAGGGGCAGCCCTAGATCATGGGCCACAGGCACACCTAAAAGTTACGTATCACGGGATAACAGTTCTTTGGAAAGATGGGGGATTGGGGAGGGTGACCGAGGGATCTCGGCTCTGCCACCAGAGGGCAGAAGTGTGCCAGACACCCAGAACTGCGGGATTAGCCCTGGTGCCCACCCCAGACACACAACCACATACTGTGGGAGCCCCTGGAGCCAACTGGTCCCCCTGCTTCAACAAGAGCAAGGGGCATGTCCAGAGCCAGGCTGTGTGTTCATGATGGGACTCCTTCG
GCTGCATGGGGAGATGGACCTGATGGGAATGAAATTTGGCCTCTCCCCATAATTTCTTTTCATCGTTAGAACCTCCCTCTAGGACCTAGGCTCAGACTTCACTGCCAGACTGGCCTGCCCTGGACAACACTCCACACTCGACTGGCTGCCCCCTGCTGGCTGTCAAGCTGAACAAGCCCCAAGAAACCCATTTACCCAAGGAGGCCAATGGTGGCCAACAAAAGCAGTCCATTAGACAGTGGCTGCTCATCCAGCAGCACCCTGAATCCTCACGGAGGCCCTGGGAAGAGTGTATCCCCCACCT
ACAAAATTTACTTTCTAAAAAGGTGGGCACAGTTGACCCTTTAAAAGCCATTAGGGCATTTGCCACCATTCTGCCAGGGATATCAGTCTCCAAAGAGAAGTCTCTCGCGTCAGGATAAACCGGGACACAGACAGAGAAGATTACCACTAGGGGGCCTGCCAGTTTCAAGAAAAGATGTATGCATCTAGAGAAAACTTGGTCACAGGTGGGGCGATTAGTGTACAGGCTCCAGCCATGTCAAACAAAACCCTGGGCCAGGCACACTAAAACAAACCCCTAAAATTCCCTGACAGG
GATCTGGTCCCTGCAAAAACTATTATGTGTGGGCCAGAGGCTATGGAAAGCTGTGGCCTGCAGGACCCAGGTGTGGAAAACTTTGCCTACCCAAGAGCTGAGCGCCACAGAAAGTGGGTGCTGCGCTTGTCTCCTCCTGTGTCTCTTCAGCGCCCTCTATTGATGAGGCCGAGGACGGGATTTCTAGCAAGATGGGCTTCTATAAGCAATGAAGATGGAAGTCAACTGAACTGTGTAGTTTACCTGTCAGATCTTAAAGCCAAAGGGGAAAACCTTACTCAGTGGATGTGAGCTCCCACTCAAGGAAGTTGCTCCTTGGTCT
ATCGGGCGAGGTGCCCACGGGGCTTCAGGAATGAAGAGGCTTAAGCTCTGGCTCCATGGATTCTGCACATCTGCGGGGGATGCCGCTGGGCTTCCTCCTCTCCTGCCCACCTGGCAAGGGCATCGCCAGGTGGGCACAACCGTCATGACACTACTCACCAGCAGGTGGCGTCAGGGGCTTTTTCTTCTGAGCCCGGCACTGAGAGTTGGTCTGAAGCCTGGCTCCTTCTTCACTGCTCCAGGACTGCTATGAAGAGTCCCTTCATGCCTCAGTTTCCCAGCCTGGCACCATCTTATTCGGGAAGAGGAGACG
GGGGAGGTTATCATAATGAAGTATATACTGGCTAATTTCCCTCCACTTCTCCTTGACCGCCCCGCTTCTTTCACCAAGGCAGTCTAAGAGGAAGTAGCTATCTACTTCAACAACAGCTCTAACAGGAGACCAGAAGAGGTCAGCGGAGAGCAGTGCTAGGCACCCATCCTCCCACCCAGAGGGCTGAGCTCCAGAAGATCCCAGGTCTCTGTTTACTCAAAAAAGAAGCAACTATGAAAACAGAACAAATTGTTTTATTCAATTT
TCGACGCGGAAGCACAAATCTCTGGAGGTATTTTTGGACACACTTAAATCCTATCCCAAGAGACTGAACGACTGTGGTGACAAATGCCCACGGGTAAAACTGAGCAAGCCTCATTCAGACTGTCCTGCTCAGAGGCGCCCTCTGGCTGCCGTGTTGAGGGGCTGGGGTGGAAGATGGAAGACTTGAGTGCTGGAGGTATGAAGGTGACCAGAGAGAGGTGATGGTGGTTCGGGCCAGGGTGGTAGCCAGAGATGTCATGAGAGGTGGCCAGATTCTGGACATATAATCCAT
AGGCAAAATCACAGATGCTGCTGTGGTCTAGCCAGGGTCGGAGGGGCTCTGTTCTGTGGTGTATATGTAGGTATGTGTGTGCGCGGGTCTCTGCCTGTGTGTTTCTGAAGCTGGTCTTTAACAAGTGTGGACTCTCTGTTGAATTCTGCATTTTCTCCTGCAGCCAGCAGGTGGCAGTGCTGCGACAGTCGGGTGACTCCAGTCCTGTGACGCCTGGCCCCGCAGCGCTTGTCAGGACTGGTCCAACCGTGGAAGGGAAGGCATGTCCACACGCACCCCAAGGTGGCCCACATAGAGGTCCTGGGCAAGGCGATATGGAGGAGAGC
CGAGCAAGCCTAGGAGCAGGTGCGCCGGCGGCGCTGTGAAGCGGCACTCATGACAGGCAGGCTGGGCACCGCCACCCCGAAACCTCCGAGGGAGGACCAGCCAGCCCAGGTTGGCGCTGGAGCTGCAGCGCCACCTGCAGGCCAAGGAGTCTTTTTCTGGGAGGCTGGAGCTGCAGCGCCACCTGCAGGCCAAGGAGTCTTTTTCTGGGAGGCTGGAGCTGCAGCGCCACCTGCAGGCCAAGGAGTCTTTTTCTGGGAGGCTGGAGCTGCAGATGCAGTGAAGTCACAGGTTCCGTGATGTCACAGGTGGGCAGGCGCACTGGTCTGTAACGGATTGGCTTGGCCTTACCCACGAGGCTTTGCGGTGGCTGTTGG
TACAGTATACGTTATTTTGTTGACATATATGTGTGTGTATTTATGGCATTATAAATGAGTTTGCTTTTCTTCAGTTTTGAGTGGAGAAGTGACCCAGCTTTCTGCCACATTCAGCCCAGAAAACGTGACCCGAATAAACCTCAGTGCTGCCCTCTAGTAGTCAGCTCCCACACTGAAAGTAAAGCCAAGGTTGTAATGACACCACGCGGCCGCAAGATGTCAATATTTTAACATTATTATCAAACTCCTCTAAGATCAATTTTTTTTAGAAATTAATACGGGTTGCCTGATTGTTGTAAAACTATGTTAGAAAATTCAGAACAGTA
CGGCGCGAGCGGCCTCTCGGCGGAGCTGGGGCGTCTGAGCACGGGCTCGGTGGGTCCGCGCGGCGCGGAGCTGGGTATCGGGGCCGGTGCGGGCTCCTCCGCGGGCGGCTCCTGGCACTCTGGCGCCCTCTTCTGGCCGCTCTCGCGCACCTCCGCCACGCCGGGCCCAGGCCTGCGTAGCTCTCACATGTCCTGGCCCAGGAGGTCGCTATCCCTTGCCCATGGACAGGCCCGCTCTGGCAATGCCCTGCACCTCCTCCCCGCCCCGGCCAGGTTGCACCCCGATGGT
GCCTGGGTCAGGTCGGAATGGGCCTTGCAGACCTGACGGGGCTGAGGCTGGTGCGGCCAGCGTGGCAGAGTGCAGGAGGAAGGACCACAGGTAACGGCGGTTATGTAAGTCATGTCTGATCCGTGTCCTGGGTTCGTTCATTCATCCCATACACGTTCAACGAGCGCCTCCTAGGCGCAGATGCAGGGCTGAGCACCAGGCTGGGGAGAGGCGGTTATAGCCATTGAGACCACCCTAAGGCCAAGAGGAAGCCCGCAGGGTTCTTTCCAGCAGGTGGCAGGGGCTCAGGGATCCTTACTGAAGAAGTGGCAGGGGTGAGTTCAGCGACGAGGCTA
TCATACTAAAAACTTAACAATATTATTAGATAATATTTAGAAGGAAATAATGAAATAAATGTCCCCAAAAAGTTCAGTCATTTAAGAGTAGTTTGATAGTTTGAGTAGGCCCTGGCACTAGGTAGCAGTGTCCCCTGGTGGTGAATCTTGGTATTTCATATCTCTCCATCGTTTTTCCTCAGGGTTCTTCTGATGCTGAGGAGTCTGGTCCTAGCCCCTGGCTAGCTAATCCTTCCAGCCGGAGGACATTCTTCCCACATCCCCGTACGTATGTACCTGACAGAGTGGAAGTCT
CAGAATGCTTGTATAAGGACATGCTCTCTGCAGTCTCTGCTTGCTCTCAAAACCAATGGAAACCCCCACGTGGGCTGACCTTTTCCTGTTGCAGCCCTTCCTGGGAGCTGGCCCAGCCCAAGGGAGGCCTGGTGTCCAGCGATGGGGCCCTTTGGCCAGCAGAGGGCACTGCACACCCTGCATGGCCTTCCAGAGGCTGCAGAGACAGCCATGAGCCACCATCCTCATTTCTATCCCAACTTAAGCTCTACAAGCACCTGGAGAAAATAAGATCAGCTACTCCTAGAAGGGAAGGCCTGGGCCCATGGATGAGATGCT
CTCCTTGAACCTTTCTTTGATTTTCCCTACTGCCTGCCCTGCCCAAACATCTGAGACCTGGAAACTCCCTTGCTCGAAGATAACAGAAAAATTATTTTTACCAGGAGGCCTCTTGGACCCAGGTGGTGATGTGCATCATTCTCACCAGCAGGGGGTGCTCACACACTTGTAGGTGAAGGAAGGGTGGCTGGGGGCACAGGTACTGAGCAACCTTCTGGCATTTGTCAGGGTCCAAGACCCCTGCTCTCAGGGACAGATGCGCCCAGCCCTGGAGAAGCTAGGGTGGACAGCCCTGTGCCGGCCTCAA
AGCTAAGTTAAAATACTTCAGATAAACTGGCAACAGAGCCTATGCCATGTTCTGAAGGTAAAAGCCCACCTTCTTGTACATAGCGGGGTGTCCTGGTTGGAGGCTGGAAATGAAGGAAATAGAGATGTTTGAACCCCTATAGTCCACCAGGGGGCACCAGAGGCAAAGAGAAGTTGATTGCACCCTTCCCTAAGATTTATCCCAAATGTTTGCACTGAGGAATGGAAGGACCTTGGACTGAAGACTGGAACTGGGCTGACTACATCTAATTTTTTTGAGGAGACAGTTTTTTTTTTTCTTTCT
TGCGGGAGCCCCTCCTCAGCAGAGAAGCAAGGCCTGGCCACGCATTCCTGGGTGATGTCAAGAAACGGCAAGATCGGTGGTGGCCATTCTGCTGATCCCTCTGCAATGCCAGCTGATGCTCTGGAAAGAAGGAACCAGCAAGCTATTCTCTCTGGACCCTCAAGAACCAAGCAGCCACCAGAGGGCAGCCTTTGGCAGAGGCTGAGCCCTTGGACGTTGGGCTTCTCCAATGGGTGACAGAGAGCATCACAGATCTAACGCCCTGTTGTACAGTGAGCCCATCTGCGGCTGGCTCCTCTGCCACTTAGGAGCCTCCGGACCTTGATC
AGAACCAGTCAGACCAGAACCCACACAATGCACAAGAGCCCATTCTGGGCCTCACTGGGAAGCTAGAGGGCCTGTCCACTGTCCTGCCCCATCCCCTCTAAATGCTAACTGCTCCCCAGAGAGTGAGCCCCTCACCATTTTGGACTGGTGGTATATCCTTGACAAAGTCACTTAACCTCTGGGAGCCTCAGTTGCTGCATCTATAAAATGGGAACAACAATTCCGAAGTCTGGGGTTGTGAGGATTAAGGAAGCAGTGGCTCTAAAGAGCATGGTACAGTGCACAGCGCACGGCGGACATCCGTGTCTCTCCTTCCTTCAGGCCCTCAGGCTCTGCGCCCCCTGCAGGTTCTTGCAGGCACTGCGGAAAGGGAGCTAATGTCTGTCCCTTGTACCTGAAGGAGGTGGTGTGGGACAGAGGAAAGGGCACAAGACCAGGCATCAAGCAAGTCTCAGCTCTGCCACTCACTAGCCTATCATGAGGACCTCTCCGGATCTCGCTTTCCTCATCTACCAACAGAGTGAGCAACACC
CCACAAGGGCTGGGGTGGGGGGGTGGAGGGGCGGCAAGGGGACCACATAAGGTCTAGGGAGAATCCTGTGGAACTCACTACCTAGGTACACAAGCTACCAGTCCAACCTGCAAAGCTGTCTGTTCAGGCACAAGGTTGGGGAAGGCTGCCCCCTAGAGCCAGGGTCAAAGAATTATTTATGGACATTCAGCCCTTTTCATATGTATTGAATATTTATTGAGTTCCTACCTAGGCACCTGGCGTTATACTAGCCACTGGGAATACAGAAGTGATCAAGGCAGACATAAAGTGAATAACTAT
CATGGCAGCTGTGGGAAAATGCAGCAGAATTGCTGATACAGAGGATTCTAGGAGTTTTGCTTTCTCAGAACCTCCCCACCCCTCGCCTCGCCAAGCCCCGGGTTAGGAGCCCCTGCTCCCCACATGTTTCTGCGTTGTGTGTCATACATCCTATTGGCCACTAGATGGCGAAAGAGACCTTGGCAGGACGTCTCACCTCTTCAGGGATGAGGGCAACGTTTTCACAGGTCCAGTTTTTCCTGTTCCAATGGGTGAAATTAGAGCTCAGGACCAACCAGCGCCCCCATACTTCTCACACACATATTTGAGGGA
CATGTTGGTCAGGCTGGCCTCGAACTCCCGACCTCAGGTGATGCGCCCGCCTTAGCCTCCCAAAGTGTTGGGATAACAGGCGTGAACCACAGTGCCCGGCCGAAGAACGCTTTTTAAAACGTGTTCTCTAATGGGTCCGGGAGTCCGCCGCGGTCTCGGGCGCCACCAATTGGCCGTCATAAGAACTGCAGGCGACGGCCGCCCGGGCTCCAGGACCAGGGACAGCGCCCCGGGAGCATCTCAGAGAAGGGTGGGGACCCGGAGCCGCCGGGACAGCGCCCCCAGTCACCGGCCGCGCGCTCGCCACCCCCCGCACTTCCTCACCCCTCCCTTACATGGAGGCGGCCCCAGCGCCCGTCCTCGC
TGAGGCAGTCCCCAGAATTGGTGGTGAGTGCGTCCACCACACTCAACTCAACCCCTAAGAGGAGGCTCTGAGATCTGCCCTGTCCCTCAGACGCACCCAGAGACAAACACACCCTCACACCTAGCAACTTCCTAGAAAACACCTGGAGGCAATCATGGCTCTCGGGCGCCCCTTGCTGGTAACTTGGGATGTTGCATCCTAGGCTGGAGAGTCCAAGTGTGACCCTAGGAAGGTGCTGCCCTGGCTCCCCACAAACTCCTGGTGCACTGCAACTTCTGCCAGCAGTTCCATTCTAGGAGTTTCTAA
TGGACTTCCCCAAGGCAGGATTTGCAGGGTGTGGGGTAGGGGCAGTCGCGGAGAGGAATGGATTTGAGAGGCTGCCCAGGGTGCTGAAGGAACTAGGGAGGCTAATGGACGTCTAAAGATGGGGCCGTGGCTCCCCCTGCTGACGGGAGGCCATATTGCACCCTGTGTCAAGGCAGCCCAGAGCTGGCTTAAGCTCCAAGCCGAAGCGATCTGGCCACGTGCCTGGACTGGAAGAGCTGGCTGTTCTGAGCGAGTGCCGGTTTCTTCTGTAAGGCTGGCTCTGGCACTCCTGCTCATTGCTCCCAGACCCACAAAGATCATTTTTATCATCCCCGTAAAACCACCCCTCCAATAGAGGGCGTCCTCCTGGAGGGCAGGCGCCTCTTCTGATAGGCCCAGGTCA
AGTTGGCAGGGACAAAGGCTGAGCTTGCCCCGGGGCTGCCAGGGAGAGGAAGCTGGGGAAGGAGAGAAGTGCCTTTCAGGGCATCGAATTCAGGAGCAGAAGGTGGACGTCTGCAGGGACTGGACTGGGGAGACGAGTGTGCACATCGCCACCTAGGCCCCAAGGAAGGCAGTGCAGCCCCCACCGGGCTCCAGGACCATCTCTTGGGTTCTTCCTACCCACAGGCACGCGCTGTGTGCCCTGCTGGCACTGGGACCTGGGCAATCCCAGTGTGACCCACCACCCTGGCCTTTCAGGCATCCAC
AGTCCTGTCGGGCCCAGTCACTGGGATAAGAAAGACATGAGCAAGGGGCCTACCCCAGGATCCAAGGGAGCAGAACTAGGACGTTTGTTTTGTTTTCTTTTTTTTCAATGCACAAAATCTTAACACGACAATCCCTTCATCTCATTTTGCTGCAGTAGCGCCATCTGCTGTCAGCAAGAGCACATGATTGACGCAGCAAGCTAAGGTGTTTGAACTAAGGCAAAGAAGGCTCAAGAAGCTAGAAAACTAAAATCTGTGAGGTGCTATACATTTTGCAGACATAGCCTACACAGCCTCTTCCTTGAGACCTCAGAGGGCTTCATAC
GGTGAGCTGAGATCGCGCCATTGCACTGCAGCCTGGGCAACAAGAGCGAAACTCCGTCTCAAAAAAAAAAAAAAAAAATTCAGAGGTGAATTTAAACATTGTTCCATTGAAACGTTCCCTGGGCTCCCCCTTCTGGTCACTTGGGGGACAGACGAGCACACAGCCAAGGAGGGGCCACAGGGAGGGGAGGGGAGTTTCCCTGCAGGAGCCCCCTCTTACCCTGTCGTTCACGCAATCACTTGGGCGCCGGATATCCCCTCTTCCTTCCTAACGCACCTGAGGGGAAACCACAGAATCAACTTGTTTGTTTGTTCTG
CCCATACCCCACCATCCACCCACTACCCCGATGCAAAATCTCTGGCCCCTCTGGGAGGGGAATGAACTGGAGCTGCCCGGAGCGGGGCCAAGTGGGCGGGGCACGGGAGGGTTGAGCGTGGGCCGAGGCTGCCACCTGCTGGACAAGCCGAACCCAGGCGCAGAGGAGGTGAAGAGGGAGGAGAGGAGCCCAGAGCCGTTAGGCTGGGTGGCCCCCAGCCCCATAATGCAGTATCCATCATTTCTTCTCGGCCCAGGCTTCCACCCACCAGGGACTCCTAGGGCCAAGTGGGTTC
CTTCTGTCCATCGTCCATTTGTCCCACAAGGATTGTCCCAGCTGTCCTGTGCTCTGTGCTGGGAAATGCCATGATGGTACTCTGTGGAGGGAGACTCTGGTTGAGCGTCTTGACCTAAGGTTGGAGGGCAGAGGCTGCATTCTTAATCCCACCACTAGAGGCTGGGCATTCACAAGGGACTGAGGACCAGCAGCCCCCTTCTTCCAGGCAGGCTTCCTCTCAGGTTCCTGTCCCTCCATCTCCCTTGGTAACTGGAGAACATACTCTATTGGGGGATATGGAAAGTAAGAAATCTTTATGGTGC
TGAGGCACCTATGGAACCAGCAGCCGCCTCTCATCTCCCTCACATAATCAGGGGCTTAAAACCTCCAACATCTCTAAGTGGGCACCCACCCAGTTTACAGAATCTAACCTGTTTTCAAGTCTGAGCAGAGCCCATGTTGTACAGTGGCACTTAGTGTCCATGTCTGGTACTGCATCCCAGGTTTTGTAGATTTTTGAATACCAGTTTAATGTTCATTCATTATGTCAATAATTAGTGAACACTTACTGTGTGGCAAACCTGGGGGGATCCAGAGATGAGCAAGACATGGTCCCTGGCCTCAGG
CCACCGTGCTCAGCCATAAGACCATAAATTCTGTCAGCTCCTTCCACCTTCGAAGCTGGCTGGCTTTGTGACTTGCTTTGGCCAAAAGAATGAGGCGGAACAAATTGCGACCTTTCTAGGCTAAACCTTAAGGGGCTTACTCCCTGCGAACACTGCCACCTTGTGGACAGGTCTGGGATAGCGGTCTTGAGAGCAGGAGTCCACGCTGAGGGAGACACCGCCCCCCTCAACCCGACCCCCAAGCCGACTTGCCCAGTGCACCAGAGAGAGCCCAAGCTAGACCAGCAGCAGAGCTGCCAGCCAGCCCACAGAATCATGGGAAATAATCACTTGCT
AAGGATTAGGGTTGTGAGCCCTAAACGAGGTAAGGCTTCTAAGCACTTGGCAGCAGCAGGGGGTCCACCCAGACTGTCCGGGTCGTCCTGGTTTGGCTTCCTTAGGACTGTGCCGCTTTCACTCGAGCTCCTGCAGCGGCAGCCCGCCGCCTTGTGGCCAGGGTGGAAAACGGCACCCGGCGGACAGGGCAGGAGACCACGGCTGTTTCCTGTTTCGCGCCCCTGCCAGCCAGCAGGCAGCTTCTCTGGGATGGATGGCTGGATGCCAGCGCTCTTCCCCCGCAGCGCCCCTCCGTTTCCTGCCCAGGCTCCCGG
GCATAATAACTTAGTAGCTAAGAAAAAACTTGGAGAATAAGAGATTAGGAGGAATGCAGAAAATTTGTAGTAAGGAAAGTATGAATTTTGAAAAGATAAATTGCTTGAGGGGAGGAAGCAGTATGGCCGTGCTGCCCTCTGCTGCTTTGCTTTGGAAGGAGCCCAGAGGTGTCATGTCTTCTGTGACTGTAAAGGTTCCAGGCAGTTCTGCCACATGTGGCTGCCGAGTACTTGAAATGCAGCTAGTGTGACTGAGAAACTGACTTTTTACTTTTATTTATA
CCCTCTCCTCTTCACCCTGTTTTTGTCTGCAGACTGCATTCCTTCCTCAGGAGCAGTAAGTCTCCACTTCTCCTGACGCGATTGAGGATAGGACAGATGGAAGGCCTGCAGGGACCTTAGCAGCCGGCTGGGCCCCGCAGGGCGCATACCCAGCCCTCGCTAGAGGGCAGCAGAGCACCATGCCCCTGCGACCCGGGTTCATCACAAAGGAAGCTTTGTGGAGTGCAGGCCTGCGCTTTGCAGCTCGCTCCTGAGCCAGTGCCCAGCCCCAGGAGGGGCTGACCAGCTGATGCGTGGTGAGA
CCTCACATAAGTAAATTCACCTCTTTGAGCCTCACTGGCAATAATAATGCCTATTCTATAAGGTTTTTGAAAAGATTGCATAGAATAAAACCTGGTCACTAAAGAGATCTCAATAAAAGGTAGCTTTTCCCAATTTCTGCATTTGGCAGAGTGGCCAGCAGAGGGCAGTGGTCCCCATGCTGGGAAAATAACCTGCCTGGGCAGAGGCCTAGCTAGCGCTGACGGGGCAAACAGTTCGAGTGGTCAGGGATCCCTTTAATTGAGGGACTACACGCTCCAGGAAGGGGTGTGTGGCCATAACTGGGTCAACACAA
GATCGTGCCATTGCACTCCAGCCTGGGCGACAGAGCGAGACTCCATCTCAAAAAAAAAGAAAAAGAAAAAGAAAAAGAAAAAGAAAACCAAAGGGACTCGTCCGCAGCGTTATCTGCTGGCGCCATCTTCCGGAAATAAGTTAGCACAACAGGTCTATTTCTGTTTCAGCGGGGCGTGAGGGCACTGGAAATGCAGGCAAGGAGGGGAAAAGAGAGAATGAATTTTAGCAAAATCTCTCCATCTCCTCTGTCCTGGATCATCTAATTACTCTACCAAGATTATC
GTGGGAGCCTCCACATTAGTGGTGGGTCCTGGAGAAGGCAGACCATAGACTGGAGGATCTCCTGTTTTGGGTGGGGGCAGACACTACTCTGGGAGCCCAGAAAAAAAGCCAACTGAGAACTATGCCTTTCAGCTAAAAAGTGGGTGCACACTGCCACCCTGTGGTCAGCCAGGGGAAGATTCTTAGGACTGTTCCCAGGATTGCACCGGCAGAGGTAAGACCAAGACACACTCCAGGTCACCCTGCCCTGAATTTCTCAAATTGTGGCATTCGCAGCTGTGTTGGAAGAAATCTTATTGAACATGTTGATCTCTGGCAATGGAGCTCAGTAGTC
GCGAAAGCACCTCTGTAGGTCTTCATTTTACGTGATAAGGCCCACCTTTTTGGGTCTTTAACTTCCCTCACATTTTTCTGATAGGGCCAAGTGGCTGTTGCTGGCAGCTGCTTCCAGCTCATGAAGTCAGCCAGGGGCCAGGCAGGGCAGTACGGCAGGGCTCCACCAGAGGGGAGCAGAGAGCTGGGGCTGGGGCTGGGGCTGCGCAGGTGAACCTCAGCGGCAGAAAGGAGGCAGATGTGGCACATGGGCTGGGGGAGATCTCCGGGCTCTATCATTAGAGGCTGAAGGTTTGGGGGTGTGGACTGGTGTCACTCAACTGAGGA
TGAGCCACCGCGCGCAGCTTAAGGGGGTAGAATCTGAGATCCATCAGCTCTAGAGTTTGGGATCTTGAGTAACAGTTTCGCCACGTTTAACAAATGTCCGGGGCCTGGAACGGAGACACTGGCGCTTCTATCGCGCCATCTGCTGGCCAAAACGTAGAGCTCAACTGGCGACGGAAAGGCGTTGGTTCCCAGGCTTGACAGGATTCCCTTCTGCCCTCTTCTCAACTGTTTCTCCCAACAGCCCTGAGTGGGTGGTAGGCAGGAATTGTCCAGCCTCATCTTACCAATGAGGAGACCAAG
AAGTGAGACAGCCCTGAGAGTTCTGCAAGTGGCAAGGTTGGAATTTCAACTGGTCTTTCTTGTTCCCCAACTACAGGAGCATACCCTCAACTAGGAGCAGGTGCCAGGTTATCAGCTGTTTAGATAAGGCTATGTCCCGGTTGGACACTAGAGGGCACTGAGATAGCAAAACAATCGGAGGAATTTGCCTCTGGCTACCACTTTGAAAAACCATAACAAATTGAACTTCCCAAATTCATCTTTGAAGGCGAGTTAACTGTAAATACAGCATTGAGAAGGCAGGTCTGCACCTACTGCACTCTCTGGT
TTGTCCTCAGAGATTCCTGCAACATAGGAGTGCAAGAGAGGAGACAGTAAGCAGAGGCACAAGGCATTACTCCCAAATCACAGCTAAGCCACCCTGCAACCCTGGCCGGCTCCTTACAAACCCAGCTCCCTTAGCAACTGCAGTTTCCCATCCAACCAGACGAGGGCGCCGAGCTGACAGTCTTGCTGCTGGCAATAGTGATAGCCGCTGTGAAAGCACAGTAGATGCTCGTCCACTTGTCGAGGAGAATGCTGAATTCTTACCACTTTTGCACCACTGTAAAGTCACAAAGTCATAAGTCGAACCACCATAAACTGGGGATTATCCGCAGTCC
TGAACTTAAAAAAAGATGGCCTCACCCAAGGAGCTGCTGCCCACACGGGGCTGCTGGACAAGGTGCAGAGGGATGTGGCAGGGAAAGGGGACCAGAAGACACCAGTGATCTGCTAAATAAATGAAATGGTGACGTCGCTTCCCCAGTGGCCCTGCAGAGTGTGGGGCGGCAGTGGCTGGCCTTTAGGGGGCAGCAGGGTGCAGGGGAAGGAGCAGGCCTTTGAAGTCACGAGATGCTGGGTTAAAGTCCTAGTTCTGCTGTTCACTAGCTGTGGGCCTTGGCAAGCAACTTCACTTTTCTGAGCTTCAATTTCTGCTTCTGAAAAATGGTGATGACCCTTTGGTCATACGGCAAGGATTGTGGCAACT
CTACATAACAAGACCAGCTTTGCTGCTAGGCCTCCTCTTCTCTCCCTCCCATAACATGTCCCACCACCATAACTTGATTCACCACCATAACCTGGTTTTGGCCATGCTCTGAGCTGCCATTCTTTCTGTAGCCTCGAGATGGCATACAAACTTCAACCATCTGACCCTCGCTCTGAGTTTATTAATACTTTGTATGTGATACCCAAGCCCATATGCATGTTAATAAATTTGTATGCCTTTTCTTCTGTTAATCTGCCTATTTTC
CCCCTCAGCGACGCGGCCCACTCTTAACGCGCAGGTGCCCGCGGGCGGCTCCGCCCACTCTGACTAACGATTGGCCCGGAAGGAAAAAGGGGTGGGACAACCTGGACAGGTTGGCCCGAGTCGCTTCCTCCTCGGGTCGGAGGAGCGCCCTCTGGTGCTCAAGAAGGGAAAGACGCAGGGAGGCGTTGACAGCGCTTCGCTGAAGGACGAATAAAAACCTTGAAAAGGGACTTAACTGCGAGGTTAAATCGTGGAGGTGAGCAAGGCCCAGTGTGTGCGGAGAACTCACATTTAAGAAGGAGTCCATTGAGCCG
AGCCAGGTTGAGAAGCAAAAAGTCCCTGCCTGGGAAAGGATCCTGGATGCTCCCAGGAAGGCGGAACGGGGGTCAGATGCTCCTACTGGGGTTCGGAGCAAAGCCACTTCCGGTCCTCTGGCCCTCCTCTCCCCAAGTCAGGGGGACATCTCTGGGCTCACAGGGCTGGGGCTCCCCCGACCAGTAGGGGGCGTCCGGCACACGCGCTGCTTTGTGGATGCCGAGCAGGAACACGGTGGGGGAGCCCCAGGCAGGTAGGTGTTGGGGTGAAGGGGCTGACCGCAGCCCCCCACAATCCCGAGGCCCTGCAGATCCCTACAGTGCCTGGCTTGTCTAGGGAGACCTGTGATGCGCGCCTCCTCCTCCTCAGT
CTTTTAGTGTGCAAATAACCTTTGAAAACCTGCTTCTAGGTGTTTATGTGTCAGGACAGTATCAAAAATTATTCAATTGCCAAGTCACATGTCAACACTTCTACTACAAAGCCTCTGAGAACCCTGATTCTCACTACTCTGCTGCCCTCTAGTGGAAACCTGACAAATCCTCGCCTTCATTTCAATTTATTTATTTCAATGGAAGCATCGAATGGAAAACTCTTTGCATCACACCTTGATGGTAAGAGGCACTTTAGAAGTAGCAAACTTTAAATGACCTGAAAACTGGAGACTCAATTGAAATCCCT
TTTTATTGTCCCTCCCAGGGCTCTCCTGCAAATAGGCCCTTGGAGGCCTGGCCTGACGTTTAGGTCCTGAGACAGGTGTGCAGATCAGACCCCTCATGGCAACACCAGGCTTCTGGCTCCAGTCCTTGGAGTCCGTCTGCGTCCCAGCAGCTCCCCCTGGTGGCCAGAAGCAAACGCTTCATGTCTTGCATCTAGAGCCAAAGCATCTCCTACCCCTGGATTCCCATTCCGGAATAGTTTTCAGACCAAGGCTCCTCCGCAAATATGAGTGATGTGTCAGATGAGTGATGAGGGACAGGCCAGGGGCACACACGTCGCATC
GTAGCTGGAGGTTAGTCAGGACTCCAGGATGCACCGCAGACACCGAGGCGATGATCCTCGGACTCATTAATAGGGAGTCATTTGTGACTCAGGTGCGCTCTCTGCGTCTGCAAGTCACGTTCCCTTCGGCACGCCCATCTCGAGGATTCATCCTCTCCAACGGGTGACGAGCACCGCCTGCCGGCGGCCCGCCTCTCGGCCTCTTGGCCACGCCCCCCACCGGAGGGCAAGGCGCACGCTCCGCAATTTTTCTCCGCCCCCGTCTTCCGGCTTCTCGCGACATCCGCCCAGCGGCGGCCGGAATCTCGCGATAAAGGCTCATTGTCT
CGCTGGTCTCTAAGGCATGGAACAGTTGTGCTGGGAGGGAGCTCCTCTGAGAGGGTGGTCAGAAGAGCCCCCAGGCATCACCTCCACCATGAAAGCTCACCCCTCTCCCCTAAAGCTTAGATAACCAGCTGCATTTCCTAAGAGTGAGCACCAGGGGGCACCACATACCAAAGGAAAGTGGTCCAGACTGCGAGACCGCGGATTAGACCAAAGAGATAACGTTTTTTTTTTCTTAGACTGGGGCCCTCCAAGGCAGAGAGAAGACCAACTCTCCTGGCTTCCTTGACATTCTCCTTACCTGAC
AGAGGATGTCACTTTGGCCTTACCAGCGAGCGGTCTGCATGGGAGCCTCACACTCAAACCTGGCTGTGGGTGGGGTTTCTGGTTCCACTCCCCAGCCAGGCCAGCAAAGCCGCGCTCCCGCCGGCAATGTGGAGCATGGCTCCCTCGTGTGGCGCCCTCTGGTGTCACTCAGCAGAATGGCAAGGGAGGCCCAGAGGGCTCCTTGGCTGAGAGTTATGGGGACTCTGCTGGTCCCAGAATGGACAGTGTGGGAGGGAACACCCTCCTCCAAGCCCCCTCCCTGGGGTGGATTTGGTGCCCTTCCCGCGCTGTCCCTG
CCCTCGTATCACGTTGTGCCTGAGGACAATAATAAAGTAGTTTACTAGGCATCAGACATTCCTCAGCAGTGCTGTGGGTCACGGGCGTGAAGCGGAGCTCGAGGCAGGATTGCTTGTGTTGCTGCATGTCCTGTCTGCTGTTTTAGCCCGTGTCAGTAGATGGGGCCATTGTACTGTTTGTTCTGCACACTTGGCGGAGCAGCAGAGGCTCTCAGCACGCCTTTTCCCTTTGTAGTATTTTCTGAGCTAAGGAAAGTCAGGCAGAAGTAGTTCATAAGAAGGCATCACTGCCTGTGATCGG
CTTAGGCAAAGGGTCCAGAAAGCCCAGAGTCCCCTTTGGGAGTGAATGTGTGGAGAGGGAGGTGTTAGGCAGAAAAGCCAAACTCTGCCTCCCTGCTTTCAAGTCTGCAGTAAGATCAGTCTCAGTGGTGAAACTCAGCCAGCAGAGGGGGTGAGTCTCAGCTGGGAGCTAGGCGGCCAGTGGGGAGGTGAGTTTCAGTCCCATTCGTGAAGGGTGGTGGCAGGACCACAGTCCAAACGTCAAGCAGGTCCCCTGTGAGTCAGCCATCTGAGTTGGCCCAAGTGAGACAGGACCAACTTTGAGGCCCCCAAA
ACTCCCTTTGCTGGCGTAACCAGCAGGTACTGCTGTAAACTTCCTGGTACAATACCTGAAACAAGGCAAACACTCAACAGATATCTTGCATATATTGATTCCCTTCTCTGCCAGTACAGTAACATCATTGAGAATGGACCCAGCAGTATAATAACATCAGTCACCACTAGATGGCAGTAATGGCACTAAGTAATTAGTTATTAAGATGTCCTTTTTAACAAAATGAAGTAGCTAAACAACTACAAAAAAAAGACTGGTCCCTCTTAGACCTAAGTATTATTTCTATTACCTAG
GCAGGTCTCTCGCACCAAGCAGGAGGTAGAGGTCTCGGGCCCAGAGGGGCCCTGCATCCCCCACCTCCTGCTGCGAGAGGCATCAGCCGGCCTTGTCCCTAAAGCCCCTGCTCGCTTTCCTGTCACCACTCGGGTGCGGTTCCGAAGTGGCCAGCAGGGGCCGCGGTTCCCCTCCTTTCGGCGCCACTTCTGCAAGCAGGGCTGGGACAGCTGCAGGACCTCGTCAGTTTGGGGAGCTGCCAGACCCGATCAGCAGCGTTGTCGGCTTCCTTCCTCTTTATCAGATCTGTCAGGGCTGCTGCGCGCTGCGAAGGCGCCTCCGGCCTCCTTCCC
TTATCAGTGACCAAAGAGGCAGGCATTAGAGGGCCAAAAGCTTTCAAACCACTTTGAGTGTGGTTCTTAGGCGCACTGGTGGAGCTACACCCAAGATGTACCCATGGCACACTCCTCCCCTAAAACCCCACTCCCAAAATCAGAGCTCAGTCTCCTCCTTGCCCTAAAGCCAGGCGCCCCCTTGTGGAAGAACGCCTTCTCCTCAGAGAGGTCAAGTGCCGCTCCTTGCCTGCAAACCACACGTTGCCCCTGACAGAAAACTCTTCCTAAGATTAGAGAGTAGATTCGCTCTGCTTTTAAAAACACGTAATAATGCATGTGCTTTATTACTGATAA
TCTCTCTCTCTCTCTCTCTCTCTCTCTCTCTGTGTGTGTGTGTGTGTGTGTGTGTGTGTGTGTGTGTGTGCGTTTTAAATTGTGTCCTTTGTGGTTCTATCATCCTAATCAGCTCTGAGCCCCTAGGGTATTTCTGTTGCTTGGGGCGACATCTACTGGTCGAAACAGAGACCTTCCTAAGCGGGCTCCTCTCTCAACAATCAAGCTGAACAAGTTTGATTTGGACATAACGAAGGCTTTTTTTTTTTCTCCTCCATTTTACTCCTTAGCTAATATAATATATAGCACTACCTTAGAGG
AAAAATCATTGTAGGACTTGGAAGGAGTTTTTGAGGGAGTGAAGAGGAGAAGTGAAATAGAAGAAGCTGTCTACTGCTTCTGATTATTCTTTCATTAACAAGTCGGAGGGACAGTGTTCACCAAATCTCCTGTACTTGCCAGCAGAGGGCACCCGTGGAATAAGGAATCCAAGATTTTCCTACCTATAGAAGGTGGCTCCTTTCAAAATGAAAGACTGCATGGAGAATGGATGAACTGTGTAGTTCCAGAGCTCACACCTTTCTGTGTCTTGCTGTAGTTTTGTTTCCTT
AAAATGAAGGAAAAGAAAACAAAAAGAAAAAGTAAACCCAGAGGACCACAAGGTTTTGCTCTGTGGAAGCGAAGCCGGCAGCTCCATATCAAAAGAGCACGGCTGAAGACAGGATAATCCCATATGTAAATACACACACGACCCACAGGCGGCGCTAGAGCCACAAAGAAAAATAAAGCTGAACCAAGCTGGGTCACAGGAGGGAGCCATCACGAAAATGGGACTCAAGAAAGACCTCTCTGAGCAGGTGGCGCTCGCGATAAGGCTTAAACGAAGTGGGGTGGGAGCCACGCAGACCTGTGGGGAACAGCATTCCCAGGCAAGGGAACAGAAATAGCAAAGGCCACAAAGAGAGAGCGTGCCTGACCTGCTCAAGGGGCAGCAGAGAGGTAGGTGGGAGGAGG
GGTTTGGGGAAAATCACTTGCCTCTCTAGGGTCCCAGATGAAGAGAAGAAACACAAAAAACAAAGCCAAATGGCCCTCTTCCTGGCTCACTGTCGCCGGTGAAACTGGAATGGAAAATCCTAATTTGATTTGATTCCCTGGAGGGCAGCAGCGCCCCCTGCGGGAAGAAGGCCTTTCCTGGTGAGTTTACCCCAAAGAGACAGGAAGCAGAAGAGAGGATGCTACTAGGAGGCAGGCAGGGATGTGTGTGTGTGTGTGTGTGCGCGCGCGCGCGTGTGCGTGTGTGTGTGCGCGCGTGTGTGTGCGCGCGTGTGTG
GAGAGAGGCAGTGGCCAGCTCCAGGACCAGCTGTTCCTGGGCTCATGTCTGAGGACCAGGCACCAGGGACTGCTGACCCCCGGGGGTTACCTAGCTCTGCCCTCTGTGCCCCCTGCTGCGGAGGTGGTGGTTTGCCAGTGCTGGGGCTCCCTCGTGCGGCGGATCTGCAGATTGCACTGCTCGGCTCAGATTTCCTGCTGCCCGCCAGAGGCCTGTGCAGGGACCACGGTGCTCGTTTTCATTCCTGCCCCACCCTGTGACCCGCCTTGAGGCACTGGCCATCTCTCTGCTTCAAAGGGTCCTGGAGAGTACACGGGCCATGGCTGTGCAG
TTGATGTCTTTGGCTTTCACACTAGTGACTATAGCCTGGTGGGACGGGGTCTAGGGGCCACAGTCCTGGTCCTGCGCAGGTGGCCCTGGAGAGAAGCCTTGGAGAACTTGGAGAAGCCCACGCGGCTGGCAGCATCATGGTGAGAGGCTGACACCTTGTGGCTGGCTGGCAGCATACGTCCTTCCTCCCCTAGGTCAGCTAGACGGCCAAAGCAGGGATCTGCAAGCTCCTTCTGTGGCGGGCCAAAAAGTGAACATTCAGTGTGTCTGTTGCAGCTACTGTCATAGCACTGAGGCACCCCTA
CGTTCCTCAATCTAGAACTACAATTCCCGATGTACAGTGCGCGAGATTGCGCATTACAACTCTAAAACTACACCTCCCAGAGTTCTACGCGACCGTCCAGCCCCGCGTGGTCGTGCGAAACCGCCCAAGGCCTGGGATGCGGTGTGATTCCTCCCCCTGGTGGCCTGAAGAGGTGCCGCCGCGATTTCTGCTCTCGAGCGGAGGGTTTTGCCTTAGTCCCGTGCGTAACCCTCCGCCTCACCCTCCTCAAATAGTCCTCAGGCGTGCCTAGAAATGGTCCCCGCTTCGCTTTATTCTCAAGGAGGTGGGAGGAGGTTGGAGTTTGT
GAAAAAAAAAAAGAAAACAGTCGGTATCCTTCACAACAGGTGCACACAGCCAGGGCAATCACGCCTCCCCGGGGACACTGGGCAATGTCCAGAGACATTTTTGGCAGCCTCGACTGCGAGGGGAAGGGTACTACTGGCATCTAGTGGATAGAGGTCAGAGATGCTGCTCAACATCGTACAATGCCCAGGACAGTCCCACAACAAAGAATTCTCCAGCCCCAGATGTCAGCAGTGCCAAGGCTGAAAAACTCCCTCTGCAAGGACACCCCAGAGAGAGCAGCCTGGT
TTGAGTCTCAGTTTCTCCAGATGTAAAAGGCTATGCTCATATTCTCCACTTCGTAGGGTTCTTGCGGGATAAAGGACTTGGATCTTGACAGGTCTGGGAATTCAGACCTGCTTTAGTGAGACTGGAGCATCAGCTTCACTAATGGAACCTGCCACCAGGGGGCAGGCTTGCTACATCCAAGTTCCCATTTGTCCAAAATACTCATTTCCTTTTTTGAGCGTGATTGTCTAACTTTTTATTATGGAAAGAGTCAAACATACACAAAGGTAGAATGGTATAATAAGCCTCACGTGCCCAGCACTAAGTTTCAA
CCCAGCCATACCCAGCTCTGCCGCCCCCAGCCAGGGTGGTGGCAGAGTGCAGGACGGGATCCCTGGGAATCCCGCCCATGGCCAGGGAAACCCTGGTATTTCCCCACATCAACAAAGGCCAAAAATTCCACTGCTATTATTGCAACTGCCTCTCAACTGCAAGCGCCACCTACTGGCCTGTAGGGTGAACTGCATAACTCAAAGTAATTCCTGCTGACAGTATACAGCGGTGGGGGATGAGATAAGCCTCCTGAAACCTCCACCTCCCCATTTCTCTGTAGGAGACAGTGAGTCTGACCACTGGTCCAGCACACTGTTACTACAACCTAC
ACCAGGCCAGGAAGAGCAGGGCAGCAAGACGGCCCCGAAACCCCCAGGCGCACGCACCACCCCGCGCCTCCCCAGCGAGGGCCCGCGGGGCCATGCCCTTCAGTGGGCACACTTCTGGGAGCCCGTCCTGAGCTCGGTCACTGACGTCGACGGCCGCCTGGCGGCGCTCGAGCCGCTGGCCGAGAGTGACGTCATCAGAGGCGGTCCGGCCGAGCCTGCCTAGCCCCCCGGCGTGGCCTGACGTAGCTGATCGGCCCGGAAGTGCTCACACGTGTGCTCCCTGCCCTGCTCCTGGCCCCTTGGCCGGCCGGGCTGTTTCTGGCCAT
CTAATCTCCCTGGGTATTCGGATGTGGGTCAGTCACAGGAGTATTAGGTGTAAAGCCGCTGCTTCTGGGTAGAGCCTCCACTTGTGGCTGCACAGAGGGCACAGAGAGCTTTTCCTTCAGCCCGGAGAAGCTTCCTAAGTGTGGGCGCCACCTTGTGGGACATACATTGAACTACGACGCTATTTCTCCAAGAATTAACAGGACAGCCCCTCCCACCGGTGTCCTTCCAACGATGTTGCATACAATTTGGCTGTACATTTGGCAGGCAGTGTAATGAGGGAATCAAAGACCAGGATCACATACTGG
CACTGCGCTGGGCCCAGGAATGCTTTTTGATGGGGAAAGTCATTCTCTCTTCCTTTGTCTTGAAGCCACAGGTTTCTGGGGTTGGGGAGTGGAGAGTTCAAGAAGACTGAGGATTTGGTGGCCTTCATGCACTAAACAGAGCTGTCAGCAGGGGGCAACCAAGTTCACTGACTGGCCTAGTGCCTAGGAAGGAACCTCCTTGAGTTAGGATTGTCACATGGCCCAGTGTGGGTGGAGGGCCTGGGACTGAAGGACGGACTCTATTCAGACTCTATAAAAATACAATCAAGGTAGGAAGGGAAGG
CACAGCACTGCCTCCCACCCTACCCAGATAGCTTCAGGAGACTTGGGGGACAGCCGGGCCACTTCTGCAGGGACCCCAGGTTGTCAAGGTGTCCTGAAAGCTGGGGAGGACTAGAAGGCAGGGGCCCCGCAGCCGAGGCTGTCTCCAGGGTGCCAGCAGAGGGCGCTGCCTGCTGCTCTGTTTCGGGCCTCTCCGCTCCCTTCCCAGCCCGGCTTCAGACTTATCCTCCTGGAGGGCATCAGACTGGGGTCCCCCAGGGAGTGCAGCGGCTTCCCCTCAGAATGGGAGGTGTCTGGG
ATACTGGAATATAATTCCTGATATCCTGAAAGTGTATTTTCACATTCAGATATACAACTATACCCAGGTGTACCTATTCCCGTTAATTTTGGGCATGGCGCGGTAGCTGAGGCCCATGGATTGAAACAAAGACCGCTTCTGCCATCTGCTGGGCACTCTGAGGAACTCAAAGGATTTTTCCACAGGAAGAGGGGGAGTTTGATGAATTTCGTTTCAAATTTACTTTAGCACTTGAGAATTTAGCCAAGTATTAAACAGATTAATTTTTGCCTTTGTGAAGGCTTGCATGACTTTGATCATTCAG
CTTGTGTACTTTTTACATAGGTGATATCATATCGTGTAATAGCAAGTCTGCATCTTGCTACTCTTTTCTCAGGTAGCCTTAACCATAAACCTGAGAACCACGTCCAGTGCGGTCTTTGTGTGGCGTGGATCGGGCCTCTGGGAGCGCGGTGACGCAGCGCCCTCTACTGCCCAGCCGTGGCGGTGGCGGGGAATGCGGTTCTGAGCCGGAGCTAGTGGCAGGCTCTTTCGCCGCAGAGCCCTGGCCCAGGCCAGCCAGGAGGACCTAGGAAGCGGTGGGTCACAGATCTTGCTGCCTTCTTGAGTC
CTGACCTCGTGATCCGCCCGCCTTGGCCTCCCAAAGTGCTGGGATTACAGGCGTGAGCCACCGCGCCCAGCCAAGTCCGGCATGGTTTATGTAGAGTTTGGTGTCATCTCAGATGCCATTGCTGAAATGCAGTGTGCCCTAGTGGTTAGGAGCATGAACTGCAGCATGGGACTGACCTGGATGGGTCACTTCCTGTCAGTTACCATGAGCAAATTGTTTAATCTCTGAGACTCTGCTTTCTCATTTTAAAAATGGAGACAATAGGCCGGGCGCGGTGGCTCACGCCTG
AAATTTGAGTTTGAGGCAGGTAAACCTGAAATCAGCAAGAGCTGTGCTGTGTCCTGAGAGATCCCGATGGTCTAATTTAGGAAGCACCCAGTCTCCCTAGTCAGGGTCCTTAGAGCTTCCTCATAGTGACTACACACTGGCCACTTGGGGGCACTGTGGATCCACTGAGTGGGTCACTGATAGCGCTGTCTGAGAGAGAGAGGGTTAAGGGAGACAGTCTTGATTTCGTCTCTGTATCAGGGATATTACCAGATGAACCAGAGGTACTGCTGGCACAGGAAGAGTTAATCATAGTCTTATCAGATCAACTGATATGCAACGTGTA
GCCCGCGCACCCGTCGCCATGGCAACCTCAACCCCACTCCTGGACCCTAGCTCGGAAGGGGGCAGGGTATCGAAAGCCGATCGCCAGAGGCTCCTCGGTGCCTCGTGCGAGTCCCCGCCGTCAGCCCCGAGGAGCCTCCTGGCACCAAGCAGGCGCTGCCCCCTTCGGCCACACGGTGGCGGCGCAGAGCCGAGCTCCGCGCCCCACCTGGGAGGCGGCGCCCGCGGGATGGGGCTCCTCGGCCCAGCTCCCCAGCCTCGACAAGGATACGGCCCGACATCCAGGCCAGGAGCGTCGCTGGGGCTTAACCGCCGTTCCCCAAGGCG
TAATACAGCAGTCACCTACCAATGACCGCCTGCCAGCATTAAAAGCCAACTGCTTCCCTTCTGAAAACGGCTGACAAAAATTGCTACATGCCAAGGACTCCAGCTGTCTGAACAACAGACGACACATTCTGCAATGCTGGTGCCCTCTACTGGCTGACACTACCTGATGCTTTACTCTAGAGAATTCGTGTCCTGATGGGAAAGCTGCAGATAGGATTCTAACACAGCCAGTCTTTGAGAAACAATTTAAGATCAGTTTGAATGGTGAGGACAGGGAGGACGGGGAGAGGTACCAGTT
CGGGGGTAGCCACCATGACTGTTTCAGCCATGTTTGAATGACACTGCCCTTCCGGTTGCCCACTGCCTGGACTGGGTGGCGACTCCATCCTCTCCTGGCAGTAGGAACCCTGGGGACTCAGCCCTGCTGGGTCACTCCCTGTTCATCCTGACACCAGGGGGCACCAGAGTTCCAGAACGGGGATTACATTGCTGTGGGTACTGCTAAGACAAGTCATTCCCACACAGTCATGTCACCTACCCCACCCAGTATCCCTGTCACCCAGCCTGCCTAGAGGGGAAGGGAACATAGGAATTTCATAGTCATCAAATACCTATTCATCCTTGCTTTC
CAGACTGGGATGGATGCATAGACAGACGGATCGATCGGGTGGATGGGCTCACTTGCAAGTGCGCTCGCGGCCACCGGCGTGGCAGTCGAAGTTGTCGTAGAGGCAGGCGGGCGAGCTGCAGGCGGGGTCGCAGCGGCTGTTGTTGAAGAGGCGCCAGCACTGCAGCGCCTCGCATTGCCGCCAGGGGTCGCCCACGCTCAGCGAGCAGTCGCCGCCGTCCCAGCCGCAGCCTGGGCTGTTGCACTCGCGGTCGCAGCGCTGGTCCCCGCGCTTGGCCTGGCAGGCGGCGCGCGGGCACCGCGGCTCCTCCGAGACCTCGGGTGC
AGGGCTGAGCACAGAGGCTGGCATAGTCAGTGCTCAATAAATGGAAAGGAGAAGATGGAGATGAGGAGGATGGAGGTCCAGAAAGTTGGAGAAGTGTTGGCCTGGTTTCCTCTATCCTGGGACGTCAGGGCTCCCCTCAGCCTTGGCAGTTCCAGGAATGGCCACGAGATGGCGCCTGAATCCCAGTTATGAGGGACTCAGCGGCGCTTCTTAGCAGAGGAAGCTGTTTGCGGGGAAAAAGGGCCAGAGAAGCAGGTAGGCTCCTCAAGCTTGGATGGAGTGGGGCTTGGCACTAGATTTGCTTAAAGTCCAGCCACTTCAGCC
ATAAACTAATTGGAAGATCATGTATATTCATTTTAAATGGGAAAAAAATGGACCTAGAAAGAATTTTAAAAGTGCAAACAGAATTTGCATTTGGTGGATATAAGACAGTAGCAATGATACTACCCCCTAGTGGCAGAGCATAGCAACCCCAACAGGATAATGAAGGTATGTGTTGTATATCCCATGGGTCATTTTCCTAACAAAAGTATTAAGCTGTAAGAAGTATTCTGTAGATCATAAAGTTGATTGTAGTAAATGTTCAATCAATGTCTGCTGTTGTTATTGTCATCAC
TTCACCAGGGGGAATACCAAACTCGCCCTGCAGATCGGTAGTAATTGTGCGGAGATGATAGGAAACAGGAGAGGCCTCTACCGCTGAAAAGCACGGGTCTGAAAGGGCAGGTGCCTGTCCTGGAAACCACCTTCTCTTGGGGCATCCCCTGGCTGCCCTTCTGCCTGTTGCCACCAGGTGGGGCTCTCTCCCAGCTCACCGTTCTTCCTGCTTAGGACAGCGCCCCACGTGACGTTAGTGAGGCAATGCATGGGAAACTGCAGCCCAAACAGACTCCTCCCTGGGAGAAACCCCAGCCCTGCCCCTGCAGACCCTGCACCCTAGACGCCGTTCCAGGCCGGGTTCATGGGGATCCAAGAACTGAGGAGACC
AGTTTCCATGATGAAAGTGGCACAGAAGGAGAGACCCAGCTAAAAACAGCCACCGCCCAGACTGGTGTTAACAGAATGCAGCCTACCCTGTTGTTTTGGGGGTTTAGACGCTTCGACTTCCGCAGCAGACCTCCACATTGCCACTAGGTGGTAGTATCGCAACACCTGGCAGGAACTGCACCCCAGGACCTTGACAAAGGGGCTGGGAGCCACTTCTGAAAATCATGCCCATCAAATACGCACCAGCTACAAAATTCTGCACCAGATTATTTCC
ATATTTCACTTTTTGCCACTTCGATCCTATGAGTCACCAACTTCACACTCTATCAGAATCATGACATGGCCCATGAATTTTAACTCTCAAGTTCGTCTACGACTTCTCAAAACCCCTCGGCCTCACTGGCCTGTAGGTGACCTCTCGTGGTAAAAGAGGGTAACTGCACAGTGAAGAACCTTTTACATCCGAAAAATTCGATTCATATCAATTCAATCAATAGTTATAAAGTGTCCGAGGAAGAAGAAAAAATAAAAGTAGGGGACCTTTAAAACAAATCGTAACTT
CATCTTCTAGCTGTGTCAGCACTGAAGTGATGCCCACATCTTACACATGGAAAGTAGATCGGAGTGGGATCTGTTAGCCAGATCACTCACAGTAAGGGAATGGTCCGCTATTACAAGGGTTTCTATCCTCTATGACAAAGATTTTAATTTAGGAAGAGAAGATGCAGGGTTCATAGTGAGCCACAAGGTGGCACTGTGAGAGGAGGGCACACAAAGTACCGAATTAGAACCTCTGGACGTGAAGGATTAGAAGAGATTTTACAGCAGAGAAATACAAAGTAAACGCCTCCTTTTACAGAAGAGATATGAGGTCCAGAGAAGTTATCCAAGTTGTA
ATCCATTTCCTCTTCTCTGTCGCCAGTGTTCCCAGTTTTCCAAGGGAATGCACAAGGCTCTTCTTAAGGTTTGGACGGAGTCCAGGTTTGGAAGAGTAACCCTGGAGCAAGGTATTAGCCAAGGCTGGGATTACAGTAGCCCATGCTGGCCACTGGGTGGTGTCAGTACAGCACCAAACCTGGAACCAAGAGGCGCGCTCAGAGCCAGGACCCTGCATTGCCCTAGAAGCAGCCGGACATGACACCACCCAGGCTAAGTCAGTAACATTTGGCACCATCTATCTACAGAGTGCCTACTGTGC
GGAAATAGATGCTCAGTGAGCAAAAAAGACATCTACCTTGAACCAACACGGAAAACGGGGCCCTGTAAGGTGGAGATAGGGAGACGCTGGGAACACAGCCTGAGACCCTCCCCCAACCCCTTTCTCCATCTGGGCAGCTTCTGGGGAGGAACCCCCTTCTGTAGAGCCTCTGCAGAGCCTCATGCAGCCCCGATGGCCACCAGGGGGCACTGCTGCCCCAACATTGTGACACATTAAGGGGTTTCCTGCCTGGAGTCAGCCGCATGTTGCTGAAAACCTGCTGTTCTGCTGAAGAAAGGCTCAGCGGGGGAGCCTGTTCACCATGACTTTAAATAATAACAATTAT
AGCAGTTTCAAAGACATTTTTGTTTCCCAACAGATCATGTTCTTGACACGTTGCGAAGTTACGGGAAATGTTTTTTAATCGACGCGATGCAGTTTATCTCCTTTCTCTGCTTTTACAGATTTCTGAAGGCTCCATTCCAGCCGTGCAATGCCCAGGAGTATCCACAAGGTGTCAGCACCTTCATGATAAGCAGGGCGGGCCGGGCGGTCTTTTTCTTTTTCCTTTTCTCGTAGTAGTTCCCTGGTTGGCCTCAAGATGACGCCAACACCCACGGAGTCCGCCCAGCCGCTCCAGGTGCAGCGGCCACGGGCCGGGAGGAGCGCAGCGCGGTGGGGGCGGAAGGCGAATTAAATACCTTTAGGCTTTATCGCCGCTTATTATTCCAGGAACACGCGAGGCCCTCTGGGACC
ACCATGCCCACCCTATCTATCTATTCATCCACCCATCCATCCATCCGTTCGTTCATTCGTCCATCTGTCCATCCTTCCATCCATCTATCCACCCACCCATATCTATCTGAGCTGTCTATGGTAGAAAAAAAGCAACTTGGGCGGAGGCTAGAGAAGACAAGCATGGTGTGAGACTGCCCTCTAGAGATTGCTACAGGAAAGTGCAGGTGGGGAGCTCCCTCTTTCAGGATAAGATCAACCCCACCACTCGTTCACTCATTCACATTTATTGAGCGAGTACCTACCTATACCCGGCACCGTGTACTTACCTGTTCTGGGAACAAAAGACAAATACAAAGAGAAACACCACACGTCCCTGTTCTC
ATAATGTGACTTAGTCTTTATATGAATGATCTGTCCTTTATATTCTTGATGATGAACTATCAAAACGCCAGTTTAGAGGATGGCTTTCAGAAAGATGGACTTGGAGAAAAAGCGCTCCCTAGCTGCTGTTTTACCGTGTGGACACTAGATGGTGCAGTGGTCATACTGATCAGCCAATGTAATACTGGTAAGACACCAGAGACTTGATGTTGGTGCTTAATAGCTTCCATTGAAAAGACAGATGTACCTATAAATGTATTGTTTGAATAGTTCTCTCTCGTGAA
GCCCTGTGCCTGCTCTGCGAACTAGGAGCTCACTCTCCGAGCGGTGTAGAGGGTGAGACTAAGCAGTGACAGTAAAAGCTTTCGACAGTGCTTGACCCTTCCGCGGAGCGTATTAAGCAGGAGCTCCCTGCGCAGGCGCAGAGGAGAGAGTGTCTCCCACCCCACGACCAGCAGGGGGCCTGCGAGGCGGGTGCGGAGCCAGGCCTGATGGTGGCCAATCGCGAGCTGAGGCGACGATGCCACGCCCCTCATACCGGCGTCTTAAATGCGCAAAGAAAGGACGCCGGGGACACCCGGTTGGGCTCTGCTGCTCCCTTCTGGGTTCCGAGGCCCAAGCCCTTGGCAGTGTTTGTGAGTGGAAGGGAGGTCACGCTATCGTCCGCGGCCCCAGCAGCCCTGTGCCCTCGT
AAATAGGAAAGAAGAAAACAGTGACTGGTCCCAAGTAAGTCTGAAACCCAACAGAGGAAACAACATGAAATGTTACGGCTTGAGAATAATCATTGGCTCAATGTTCTGCCCTCCAGGCCCACTAAGGTGATAGTGCCACCTTCAGGACACAATGTGGTAGCAGCCCTGCCCCGTGGCTTTGGGTGGCCTTGCCCCTGAGGCAGCCATGTGCTTGTGCCTTGCTCCTGCCTCCACAGTAGCTCTGTGCCTGGGTCATGCATCTGAGGCTCTCCTGGAAACCACCACTGGTGA
CTGACACGCCCCAGAGATAGTGACATGATGATTAAGAGTGACAGCCTGAGGGAGCTGAGCGCAGCATGGCTGGTCTGGCAGCTGCTGTCGGTGTCGCGACCCCACCCCACTTCCCCGGCTCCCTGCCTCCTTCGCTGGAGAAGCATCCTCAGCCAATGGAGCCACAATACCTGGTACGTTCAGGCGACGCCCACAGCCCACGGCTAACTGTACAAAAGACTGTTCCCTCGCCTGCCTCTAGATGGCGATACCTCTGCCCCAGGGCCCCCTGCATATCTGCCAGAGCTGTATTTACCCTGGGACCACGCCTTTACCGAGTCCTTTCTCCTTCCCCGCCCCTCTGCCCTCACATCCTGGGCGGCTTGTCCCAGGATGAGCCCTCCCCTAGTAA
AAAGTGTTGATCATCACTGGAAACCAAGCATTGCAGAGTCTCCCTGTTATTTGGGGGCTGGTCTTTTTCGTGGAGCCTCTCCAAATTGTGTTGAGTTTGGCGGGGGGTGGTCTCCCCAAACTCAAGTTGTCTTCCCGTGGGCTGCTGCTGCCACCTAGTGTCTAATCTTCGTTTCTGCTTCAGCAGTTGTCAGCGAGCAGGAGGGAAAGAAGGCTTGAGGCAGAGGACACAGGTTCTGGAAGAGCCTGCATCATCCCTCTCTGGGCTCAGCTCCCTCCAGCCGCTTTTGTTTCGGTGTAA
TAGCACCCATCACCATTAAACTGTGACCTCTTTGAGAGCAGGAACTGTGCCATATCTCCTGTCCTGTGGTGGGAAGTTTCTGAAGAGACCTGGTTCTCCCATCCCGGGAGGGGGGAAAGTTTCTTGCAGTTTTGGATGTAGTACTCAGAGTCACCACTAGAGAGAGTGTGAACATCACTGCAGGACCATCCAGGCTCGTGTGTGTGTGTGTGTGTGTGTGTGTGTGTGTGTGTGTGTGTCTTCGATACTGTACCTGGGGTGTGTGTGTGTGTGTGTGTGTGTGTCTTCAATACTGTACCTGGGGTATGTGTGTGTGTGTGTGTCTTCGATACTGTACCTGGGGTGTGTGTGTGTGTGTGTGTGTGTGTGTGTGTGTGTGTGTGTCTTCGATACTGTACC
GTGTTCCCGTTTCCTTCACTGGGTCCTGGAGTTTGTCCCACTGAATGAGGAGCCCCAGAGTGTCTGAGCATGTCCAGCTGGGCTGTTGGGGACCTTCCAGGCCTGTTACCTGTATGCTGCCTGGTGACACCTGGTGGATTTCATGGGGACTGCCATAGCACCTATGGAGCACAGTACGGCCCTGACAGCCAACAGGCTCAGAAGCCTGATCTAGCAGTGGCCGGGAAGTCAGATACCAGCACCCAAGGGCACTGACTTCCATCCACCCCAGGCATCTTCCCTTCCGTCCCCTTGCCTCCTTCTCCTGTCTGCACTGGGTGGCCTGTTCTGTCTGTCCCTCCAGAATGCCGGCTGCCCCTCAGTCTCCCTCCAGGCTGAGATCATGACCCTGACCCCTAGTGGCCGGAGCTGGCTTCACAGGATAAAAGCCAGCTAAGCTCCAGGGACTTTCCAGGAAAAGTGTCCCTTGGAAAGGATGTGGTCTTTTCACTTGCTCCCAACAGCACCTAAACATGGCTTGGCCTTTCCCCTCCCCTGAGCTCCACAGAGAACACAGCCAGCAGAGGACACATTCTCCGTCATCCGGAAATGGGTTTGATTCTCAGCCGAGGGACAGCAGGACTGGTAGAGACTGTCAGGCCACATGGCTGCCTGCACAGCACCCCCATGCTTGGTGGAGGGTGGGA
ATCTGTTCCCTTACCTGCACCCTTACCTGCATCCTTACCCACATCCTTACCTGCATCCTTACCCGCATCCTTACCCGCACCCTTACCTGCATCCTTACCTGCATCCTTACCCGCATCCTTACCTGCATCCTTACCCGCATCCTTACCTGCACCCTTACCTGCATCCTTACCCGCATCCTTACCTGCATCCTTACCCGCATCTTTACCTGCATCCTTACCCGCATCCTTACCTGCACCCTTACTTGCATCCTTACCTGCACCCTTACCTGTCCCCTTACCTGCATCCTTACCCGCATTCTCACCTGCCTCCACCCCACTGCAAGTGAAGAGCAGCAGGTAGCACAAGAAAAGCGATACCGCCTTCTGCCGCATGGTGGCGCCGCGCGCGGGCTCCGTCACTAGACCTGCGAACGGGCGAGAGGGAGATGGTCCCCGGAGCATTTTTGGAGCTCATCAGCTCCGTTGTTTTCCCTTCCAGTTCCAACTGAATCAGTAAAAAGCAGCGAGGTGTGGTGAATGGAACCCAGGATCCCTCTCA
CCTGGGTTAAGGCACACATCAGAGACGGGGACTCTTGACACTCCAGCCACACAAGAGCTGACCCTAGCGGTTGCTTGGCTGTCAAGCCTTTTCCTCCCCATCACATTCCCAGCCATCGTCCTTGGCCCGGGGAGCTTGGGTGGGGTGTGATGACTGTGCTGCCCCAGCAGAGGGCAGTGTTGCCATGCCTGCCAAGGCGGAGGGCTACAGGAAACGGGAGGGAGCCTGGGCTACGCAGGCCTGGTGGCCGGTGCCGCGTCCCTAAAACAGCCAGCCTTATAGGGCTGCCTCCAAACCAGCTGCTTTTCTGGCTCCCATCCCCTCAAGCCTCACCG
TTTGTCCGATTTGTTCACGGATGTTTTTTCAGCACCAGAATGGAGCCTGGCACACTGTAGGCACTCAGTAAATGTTTGTTGAATGAAGGGCTAAATTGCTCATTTACTTTGGTTTTCCTGATCTGAAACCCTGCAAACTGAGCCACCACCTCCACCAGAGGGAGCCCATGAGTAATCAATGCAATAGCTCCAGAAAAGTTATGCCTAAAGCATTTACATACATATACACTCTGTTTAAGGACAGGAATATGTTCTGAGAAATCCCTCGTTAGGTAGTTTCATCATTGTGCGAACATCGTAAAAT
CCCTCAGGCTCCCAGTCCTGGTCTAGATCCCTAGCCACGTAGCGTAGAAGGGGGCGTCGACGGGGGTTGGGCTAGAGTTGGAGCGGGGAGGAGATGAGCTAAAGCGGGGCTGGCTGTGCGAGAGGCAGTAGCAGCGGCGTGTGTCCTGGGGCGCCCCCCGGTGGCCTGTGCTGGGGTCGTCGGCCGGGATCCCCTGTTCGACGTACTCCGGGGCTGAATGGGAAACAGACAGTCCCAGACCCTACGTGAGCCACCCGGATCTTGCAGGTGCTGCCTCTCCTACACCCCCCTCCCAACCGAGGGTCTCCAAGAGCGCATCCTTTGCCAAACATCTC
CAGACCTTTACTTAGCTGTTGCCTGGCCTCTTTTCAAGACCTTCAGGCGGTGACATGGACCCTAACAATCCTATAAACTCAAAACGGTTTGGGCCAGCCCTTTCCTACTCCATTCTGACTTAGCTATAGCAGGATCTGGCCTGCAGGGGGCGTTGAGGAACCACTCAGCCGACAAAACTAAACTAAATCAACCAAGCAATTTGCCCAAAAGCACCCAGTGCGTTAGTTTTTGCATTTAAGAAGGGTAAACGTTTCCAAACCTGAAGATTTCTGTCCTCAGTATGCAATCGAGAAGACGAA
ACATTACTTTTAGGTCACTTTTAATTACTATTTTTGAGGACATGGGGTATATGTTTATATTGTGTCCTTTTAATGTGAAGCCAAAGTTTAACAAGTTGATATCCCAAGTCCTACAGACGTTTTAACATTTTCCAATGATTGCAGCTTTTACTTTACCGCTAGGTGGCAGAAGAGTTTTAGTTTCTGGTGCTGCGCTTTCGAAACTTCCACTAAGCACTCAGCTCATTCCCGCAGCAGCTGAGGCTGATATAAATGTATAAACAAGCAGAAGCTATATATGAGACACACCACC
GAACTGGGAACCAGTGACTTAACCCCAAAACTTCTGCCATATCTGTGGCATTTTCATTGATGATTTGTAAATTTTCAAACAAAGAAAAATTGTCTCCTACAGACAATGGTCAAGCTGCTGAACAGCCAGCCAAGAGCTCCCCCTAGTGAAGTTGCACAAGTATTAGTGTGAGCTCCTCCATACATGCACGTCTGCTCGTACACACACACACACACACACACACAGATTTGACTCGTTTGTCCAAAATATTGTCCACTCCACCTTCTTTCAAAATAACATGAACAAAAATTG
AGGGACGCAAACCCGGCTATTTCTCCTTCCTGGACCCATTTTCTCCGGGCGTCTGGCTCTTCATGCTTCTAGCCTATCTGGCCGTCAGCTGTGTCCTCTTCCTGGTGGCTCGGTACTCTCCTCTTCCCTTCCCTGTCCTTACACCGCCACCTCGTGTCCACCTCTGGGAACTGCATGGGGAGGGGGTGGGGAGGAGGAGAGGGGGAGGAGGAGTTGGGAAGATCTTGGTGCCAAACTAGAAGGACAGGAGAAGGACTGGGGGCCTGAAATGCTCTCTGCCCAGCTGTCGACCTCATGCTGCCCATC
AAAGCAGACTGAAGCGTGGGTTTCATTTCTCATCATGTGATAAGTGATAAAATGCTCTTAACCAGGTCGGCTCACCTGGCCTTTCCATTCGACCTAAATAACGTCTACTTACTTGCGTAAGGGAAGAGCTCTGGCCCAGGTCAGCAAGCATTTGTCAGGCTAGAGCCTCCGGGTGGCGCTTCTCGCCCTCAGTAACCGGTTACCTCCAGAACCAGGGCGCCAGCTCCGGCCATCCGCGGTTAAGCGGGAGCTCCCATTGGCTAATCGCACACTGAAACGCACGCCTTTTCCCGCCCCTGACGCTGCCGTCCAATGCGCGCCTCTCGACTCTGCTCCGCCCCGCCCCGCCCCCGTCGCCCTGCCTCCCTGGCGTATTTGCGCCATTGGTGGATATTCCGGACCGTGATGGTGGCGCTGCGCGTGCGCACTCGCTCCGAGCCCTGCTCCCGGGAGAGGGAGCTCTCGGGTCGGGGCTAGGGAAGGCTGACCCCGCTCGGCCCGGGTGAAAGGGCGGTGACGGCACTGGGTGGGGCCGAGCTCCAGGGCTGGCTGCTGGGCTGCTAAGGGAACTGTGAGCCGCTCAG
GGGTTGAAGGAAATAGGGACATTTATTCCAGAATGTTGCTGCTTGATTGAGGGAACTGACTTCATCTGTAAAGCAAGGCGGTGGGCTCAGGGGAGGGAGTCCTAAATGGGGAAGAGGGGCCTTCCACAGGAACTTGGAGTCCTTCCAGGGACATTGTCCTGGTGTGGCCACCAGGTGGCAGCACAGCCCCCTTCAAATGACTGCTCGCGCGTGCTTATGATGGGGCGTGCATGGGTACAGGCAGCTGTGGGGAAAGAAGGGGGAAGGGCCCCATTCCCTACCTGCTCTTCTTGCCCTCCTGGGCCAGCTCTTCTTCCCCTTAC
GCAGTCTCCACCTCCTTCCTGCCCTCTCTTTACATGTCAGATTCACTCATCCTATCGCCAAAAGCCAGCTGGACTTCATTTCTTAGGACTGACTCATCTGTTTCAGCCGCCAACTGTTAGCGATGCCTAAAGCCAGTTTATGCTTATGCAAGGGCGCCCTCTGGTGGACAACTGGGCACCGCAGGGATGGGAGGTGGGAAAGACCCAAGACATGGTCTGGGATGAAGCCTCCTTCCCCACGCACCTGTCTCGGACCACATTGATGGTTCTTAGGCCCAGGGCTGCGGCGATCTGGATGACTGCTTGCCCCACTCCGCTGTTGGA
AGGGTTTTGCATAGAGTGCTTTTATAAATCACCAGGTGGCACCATTACATATTTTATTGGTGTGATTCTGTGTCTGTGGACTTGGTCCCTTCAAGCTTTTGCCACTGCCCATTTGGCTAGGCCCGAACTGCTGCGAGAATGGTGTACTACCAGTAGTGATCTGAAGATGGCAGCATTGGGCGACCTATCTCATTTTCCTAAGCACACTCACTGCAGCTCGGGTCGACAGCGTGTTTGGATTTCAGATTGTCACTCAGACTTTCTTCTGCTTAATGACTGCATGTATGTAAATGCCTCTGCTATTC
TGTCTCTCTCTCTCTCTCTCTATCCATCTTCCATTATCCACAATTACCTTTCTATCTATCTATTTATTCAGTAATTTTCCTTCTTAAGGCTACTTGACAGGTCTGCGACGTTTGCTCTTTGCAAAAAGGCAACATGCCATCTAGTGGTCATAAACTGAATTGCAACCAGGAGTCCCTCAGAAAGCATGCACTTACTTAAGGTGAATGGAACTTGTAGGATTTGCATAATAGCTTACTGGGTCAACTAGGCACTAATCCAAATGTCTCAGACACATAGAATATCTGTCATTTAGTCAAAATCCTCTATG
AGAGGCCACATGTGCCAGAAGGCTGGGTGCTGGGGAAGCCACCTGTGCTACAGGACCTGGGACCTAAGGAAGCCAGTCCTGCGGCCATAGCCTGCCTAACCCAGGAAGAAACCAGAACTAGGAAGGAAAGCTCCCTCCTCTTGCAATGTCTCTCTGCTGCCCTCTACTGACCACATTTAATGTCATGCCAACCGGGAAATGAAAAATATTCAGAGTGGTACCCATTTCCACTTTCACAGATCAGGCAACGAGGCGTGAATTGGAGCTGAGAGGCAATAAATTTGTAACTGGCACGGTCCACACCTGCTCACCTTTCATAG
AAGGAGGGGATTAAAGAGATTAGATTAAGTGCGACAGGTGCCACAGTGACAGGGACCAGCCCAGCTCACAGCCATGAAGCCCGAGCCCCATCCCCCAGCAAGGCCTGCTCACCCCATTCCTGGGCCAATGGTGCCATCCTGTGGCCAGCTTCCTCCCTAGCAGCCTCAAAGCCAGCCATTCCGGCCCCATTCAAACCACATAATTCCACCGTGGTCATCATTTCACTACGTGTATCAAAACATCCCGCTGTACACCTTCACTATAGACAAGACAAAATAAAGACAGAATAAATAAATT
TGCACTCCAGCCTGGGCGACAGAGACTCCGTCTCAAAAAAAAAAAAAAAAAAGTAAAAAGAAGCGTGGACACTACCCGCTGGGCTACCCAGACCGGAGCGCGGCGCGAGAGGCGTGAGTCGATGACCTCTAGCGAGGGAGGCCACCTAGCGGCCAGGCCAAGTCTGGAGGATACTTCCGTTGGGCCGCCAGGGGGCAGTAACGCCAGATCATCTGTCTCCCGGAAGTAATGCCAGATGATCCGTCTGCCGCGCCTGCGCGGCGGGAAGAGCCGGAGCGCGTTGATGTGGTTGCCGAGACAACCAAGAGGGTGGCCGGATTTAACGGCTGGGGATTAAGC
TTCTATGAGCAAGACAAAGAGAAAAGAAAGGAAAAGAAAAAAGATCTGGTTCTCTGAATCCATTTGAGAAGCAAATTACAATCAATGTCAGAATTTTCTGCTCACCTGGGTCTATGCTATTTCTAATGGGAGTGTGTCTCCCCCTGGAGGGCAAGTAGAGCATTTGCTCCTTCTTGCTTCTTGCCCAAAGTTGAATGATTCGTTCTTGGTTCATTCATTGAGTCTTTGATTATATCATTAATTGGTTGATTGATTAATTCACCCATTAATTCAACAAATACTTATTAAGT
GCTCCTAAGGCTCCGCTCAGGCCCTTTCCCCATCTGCCAGGCCGCCATCTGTCCACCCATGCCTCCCTGCGTGTCACCTCCCACCTGTGGCCCCAACAGGCCCTCAATGCCCTCCAAGTCAAGAAACACAGGAATCAAGGTGGCATTCCACCATACCCACCACCAGGGGGCACCAAGGGGCCAGAGGACCCCCAGCGCCTTCCTTCAGGCAATGGCAGTGCAAGATGAGCCTCAGCACAGGGCATTTGGAGGACATGGAGAGCACCTGCATGTCCCAGCTCACCTTTCAGAGTTGGAATCGGGCCGTCCTGC
CTCCCTGCCCCACACAGGGCCTCATGTCTCCATCGGGAAGTCAGGGGTGGGTGATTTCTGAGGGTCTTTCCAGTTGAGATACTCCAGCTTTTATGGACATTTGCCTCCCAAAGACACGGGGGCTGGGAGTCCCCAAAGTAGAAGTTGCAGTCCGCGGAAAGGCCAGCAGAGGGCACCCGCGCTTCGTTTGCAGGAGGTCCGCGTCGAGCGACAGGCGACAGGGTTGGGAAGAACGCTGGAAACGCTGGGGCTTTGCTTGTACCCCTGACCCATTCCGATTTTCATAAAGCTCCGCATAGTTCCACGGGCAGGCCTCTGTGCCTTCGC
CCATTCTTCCCCCGTGATTGGCTATCTCCTGTTCTCCCCCTGCCGGAATTCCTAGGACAGCGAGACAGGTGGGAAACAACAGACCTAGGAGGAGTCTCTGCACCTCCAATCTCCCCAAATAATCGGGCAAAGCAATGGACTCCAGCTTTTCCAGGAAGCTCCAGCTCCCCAGCAACCGAGTCCTCCCCCATCGCTATTTAACAGCTCCCACCAGGTGGCGCCAGAACACTGCGAGGCCTGGAATTCCTGGCAGGCTCGCAGTGCATCCTCACCTCAGCCGTTTAAATCTAGCAATAATGGGGTTCCGTATCTCACGCAACTGAAATTTTAGACTCCACTTACTGCGTTATGATAGGCTGAATTTCCTTG
GATTTGCCAGAGATTACATAGTCAAAGGCAAAGCTGAGGTTCATGAGCCAGGTCAGTGACCATACCCTCTCACCCCACACTCACCATACCCTGACACCCTGTGTGTGTTAGGGCCTAGTGCTATGCACTGCAGACGCTGGAGGAAGCAGGAGGAGAGGGAGTGAAGAAGGGAGAAAGCTTAGTTTCAGGGCAGATGCCAGACCTCTGGTCTCTGGGTGGGATTCCTGACTACACTCCTGAGCCCTTCAATCCAGGGGAAAGCCATCCCAACCCTGACCTTGAACCCTTAGGCCTCCATAATACTCGCTTTAGGTGGCAGCACCCTCGTGTGGCTACAGATGGTAACTACATAAAGTTACAGGTTTCCTCCCTCAAAAGGATGCCTCACTCCCCAGGGCCTCACCCTTCTGCAATCCCTCTGAGCCTCAAAAAGAGAAGATGGCCATTCATGGGGCTAATGGCGGGTGGCAAGGGCAGGATGACATGGACAGGGCACTGGGCTGGGAGTCAGGAACC
CAGAAGAACCTCTTGAACCTGGGAGGCGGAGGTTGCAGTGAGCCGAGATTGCGCCACTGCATTCCAGCCTGGGCAACAAGAGCGAAACTCCGTTTTGGAAAACAAAACAAAACAAAAGTCTAGGGGCAGCGGAGATATAGCGCCAGCCAGCAGGTGTCGCTGTGACACCCATTCTCTTTGGTGTTCTGATGGAAAGAGCAGAGTGAGATATTTGAGTCGGATTAAGATTGTGTAGACAGGGAAGAGATAGCGATGGTAAACACGGGCCATACCTCTGCTGGAGATAGTAGGGAGGTTGAACAATATCACTTAGGAAAAAT
GACAAAAGAAACCAATAATTTATTGCTTGAGTCATTTATTTCCTACTTTTGCACAGTGGATCATACAGAACGTGTGGCCTTTGGTTGACCACAGGAGGTCAGGTCCTATTGATCTGATGTCCTTCAAATGCCCTCTAGTGGTCGAAGGCCCACATGGGCTTCACTTTCCCTCACGTGAGACACCACAGGCTCTGAATAAGTAGAATAGCTGTCCATTGAAAACTTGCATCTAGAGGATCCATGTGTATCCCAAAGAATTCAGTCCTCTCTTCTCCCTTGGCCCATTAAGCTACCTCCCA
CTCCTCGCCCGCCCAGATCTCCTCGGAACCTTCACCTTCCTCTTGGGCCCTGGAAATGAGGCATGTGCGCGCCTCCTCCGTGCACCCAGGGCCAGGCGTTGAAGACGGAAGGGGCGATTCCTGCGGGTGTTCTTCTCGGAGCTGAGGTTGGCACGCACCAGTTTGTCCACCGGGGGGCACTACGGAGCCGAGCTAGGAGAGCGCGCGGGCTCCCGGAGCCTCCCAGCCCTGATTGATCCGCACTTGAGCCCGGCGGGAAAACAGGTGTCCCGAGAGGAGAGGAACTAGCCAGACGTCACCCTGAGAACTAGAGACAGAGCTGGCACTTGACGCGGACCTC
CTTCTGAGGGGGTGTTTTATCAAGGACACCTTTATCAAGGGTCCCGGGCCTAAAAATGTTAAGAACCCATGATTTACGGCTGAGGAGGCAACTTCCATCCAAAATCCTAAAAGTCAAGTTCCTGTGACCTGGCTTCCTGAACCTCCCCGCTCCTGCGCCCCCTGGAGGTCAGGGCTAGAACAACACGGCATTCCTATAATGCTCCAAATCGCCACAAATCGACCTTGGAAATCCTGGGTGAGTAACGCAGACTGCGCACATGGCTTCAATTAGCGGAACTAAAACTTGCTGAACATCGTGTACCCGCGTGTCCATGGCCAAACACAAACTCCACCTTT
AACAAAAGAACAGCAGTCCTGGGGCAACTCCCAGGGAATCTCTCTCTTGAGCACCCATCTGGAGGTTCCTTCCTCCCACTTCCCACCTTTGGGGCAAGCCTGGGACCTCTTGTTAGCTTTTTCCCAGCCGGACTGCATTGGACCAAATGGACGCGAGGTGGCGCTGTTGCTCAATGTTAGAGGCGGCGGTGCCCCGGGCCGCCCTGGCCGCACTGACATTTGAGGCCCGGCCCGCAGCCGCTGCAAGAAGGCCCCGCGCCTCGGCCGGCCCGGCCCCACTGGCTCTGAGCAAATCAATCCTCTCACCTGCG
CTGCCAATATCCCAGAACTGGGTAGATGACTTTTTCTCCGTCTTTTGGAGTGGGTTTTTATACTCCGGAGGGGGAAATAAGTAACGACAATCAGAGATCGGAGTGACAGAGAATGAGTTTGCGATGCGGAAGGCCGCAGCGACCTCTCCAGGTGCAGGCTGGAGGAGCGCCTCCCGGGCAACAAGCAAAAGAAGTCCGGTTCGATAAGTAAGATTTAAGGCGCTTAGTTACTACCGCCCGAAAGGTGGAATTGAACCACTCTGTCGCTAGACAGCTACAGGTTTGAAGCCTGCACCCCAGACCACTGAGGATCATCCGGGCAGGAC
AGGGGTGGGGGGACTGGAAATCCTAACTTCCATTCAGCCCTAATTGTCAATGCCCTGGGCACTGACCCACTTGGGGGAGGGGCATGGATGGCATGGCCTTTGGCCCTAGAGAGAAACCTGAACCGTGGGAACCACCTTTCAGACGCTGAGTCAGCTGCCGCCTGAAGGGGGAGCCCTGCACTCCTATCAGCTGAACCGGTGCCAGTGCCCAGCAGGCAAGGGGGGCACAGCCCTCAGAAGCTGGAGCCTCTGTCTCTGTAGATCAGTCTCTCCAAGCCATCCAGGCAAGGGGGGCCTCTCCTCGGCCTGCTCTTGGGCCAAGCTGAGCCTGCTTCCCACCCCAC
GGGCGTCGAAGCCTGGTCCTGAGGAGGCAGGGCGTTGGCGGAGGCCGCCCTGCACAGAGGAGATGTCATGATGGGGTTGGGGCTGAAGGCCCCTAGGGGTTAGGGGGATAACTAGGAGTCAGTCGCCCCTGTCAGGGATCCGTCAGCTCGGATTCCTAGGGCTCTGAAAAATGCACTTTCCGACCGCTAGGTGGTTGCGCTCCGCATCTCTCGGTTGCCAGGTAACCGCCTCCCCGTCTCTCTCCACTGTTTCCATGGAGATCACCCGCGTTCCGTGGCTGACACTGCGTTCTCATTGGCTGAGGCTGCATAGAGGGGCGGTCCCAACAGTGGGCGGGGTAGAGCCGCGCC
AAAAGGCGGGGGGAGGCAAGCAGCATAGCGGGGAAGGTGGCTGCATTCTCCCAGTGTGGAGAGGGTGGCTGCCCTGGATCAGTGGCTGTAGGGTGGTCAAGGGAAGGAATCCCGCTAGAGAGACCCAGCAAAGGGGAAAATGAACTCGGGGGCTCTGTAATGCCACCAGCCACCAGGAGGGGTCAGCAGAGCCCCAACCAATGTTGGCCCCCACTGGCAGTTGGGATGAAGAACCACTGGCCAGAGGTTTGGGATTCTCTGCAATGACCAGCCTAAGGAGAGCAGGGGCTGCCACTCAGGTCCTGGGGAGGGGAAGGAAGGGGA
GAGGATGGGCTCACCCCATGCTATCCCCAGACTATTAGGTGCTCCTCTCCCCCACCTCCAGGCTCCTTCCTATCTCTAAAAGCCAGCAGTACTGGACAGGCACGCTGAGTGTGAAGGGACCCACCAGGGCTGCCTCTTCCTGCCCCCTGCTGCCCAGCCCGGGCTCTGCAGCTGAGAGGAAGCTCTTTCTCACCAAGCATGAGGAGCAGCCACCCTGAGCAAATCTGCTGCTGGGGGCTCAGAACTGCCACCCAGCCCAGCCTCTGGTCTCATCCACTCTGGG
ACACACTTGTCCAAGTCACAATGATCTCTTCCTTGGGCTTCTGTAATCACCTCCTAACTGGTCTCCCTACAACCACTGATGTCCTTAGGACCCATCCTGTAAAGCAGTGGATCTCAACTGGGGCAATACTGTCCCCTAGGGGACACTTGGACATGCCTGGAGACATTTTTGCTTGTCACAACTGGGGAAGGCGTTACTACTGGCATCTAGTGGGTAGAGGCCAGGGATGCTGCTAAGCCTCCTACAATGTACAGGACAGCCTCCCACAACAAACAATTATCTGGCCCCAAATATCAATAGTGCCCACGTTGAGAAA
TCTTAATGACAGTGATTTGAATGGAAAAGGAATGCAGGAGCAGGCCATTTATCACTCTTAAATAATAAGTTAAAGTTACAGAGATTGAATTGGGCCAAGACTGGCTTTTAATACCGAGAGGGGGGATAAATCAATTATGGAACTCGCACGCCTCCTAGTGGCATATCTGGATTACTGCTGGGGAGGCTTCCTCTCCCACTTGGAACCATCGGCCCTGCCCCAAGGTTCACCGGGACATGATCAGTCCATATCAACTGAGAGCTTCCTTTAGACCAGGCTCTGGGCTATGTGCCATTGCATAATTAGTATCATTAAT
GGGTCCTGGCTGGGGCGAGGCCAGTCTCCAGGCTTCCAGCTCTGGCTGACTCCAGAAGGAGGAACCGTTTCCTGCTGGCTTCTGGATTGACGCCAGGGCCGGGGGAGGTGGTCTCAGACCCACCCTGTCCGACTCTCAAACTCTGGGCCCTCAGGAGGCTGCAACTGGATCTGCTGGCTGGGGCGGCCCCTGGTGGCCGTTGGCGGAACACAACAGCTAGATCTCCCCTTCCCGCAGCCTCATTTTCCCCATAGGCAGAGCCTCCAGATGAGCCCCCTCTCAGGTGAAGGTCCTGATCAGGCACCTACAAACCCCAGGTGGATGGGAGGATCGTGAGCAGGACTGGCTAAAG
GTTTGAGAACCACCAGGTGAAGCCAGATTGGGAGATAGGGAGAGATCAAGCTGAGGTGAGAGGGGGCTGGGGAGGACACAGTCAGTGCAAAGGCCCAGCGTTGCCAGGAAGGGAGAAACGGCGCGCGGCCGAGGGCCTGTCCAGTAGGCTCACGCCCCCTCTCGGCCGCAGCGGGAGATGCAGGCGCAGGACAGGCAGCTGGCAGGGCAGCTGCTGCGGCTGCGGGCCCAGCTGCACCGACTGAAGATGGACCAAGCCTGTCACCTGCACCAGGAGCTGCTGGATGAGGCCGAGCTGGAGCTGGAGCTGGAGCCCGGGGCC
GGTCAGAGAGACAGCAATGGTCCCACGGGGCAGGTGCCTGGGGCTTCCTCTCCTAAATCAATTCTCTCTCCTGATCCCTGTCTCCTAACAACCCTACATAGTCACAAGCTTGGTCTCTAAATCAGAGGTGATCATTGTCCATCACTACCTTAATTGACCACCAGAGGGAGGTAGAGAGCAAAGTTTACCGCCTGCCTGAGCAGCACTCACCGCATGACCAGGTCCTGCTTCCTTATTGTCTCTTTTAATTGACCTGAAGCGTCCTTACAAGGCAGTCTAACTTAAATATCCGCCAGTACAATTTAAATTCTGCCCCAGGCCGGGCGCAGT
AAATGAAGAAAAACAGACGGAGGAGGCGCTCAGCCTGGAAGCTGCCGGGCAGGAACCACGGGGACGGGACCCGGGAAAACTGGCTTCCCATCTCCCCAAACCCCATCCACTCCACTGCTGCCCGGAAAGCTGGTCCCGCCCCTAGTCCTCGGGCCGCTAGGTGGCAGCACAGCCCCGCTGGAAGGAGGACAAGCTCCCACCCGTCGGGCGCGGCGCCTCCGACCCGCGTCCCGGAGCCCCAGAACGCACCCCACTTCCAGAGTAACCCCAGGCACGCCTGTGCGCCAGGCTGAGTGTGTCTGGGGTGGGTGCGGGG
AAAAAAAGAAAAAATGAAATATGCCTCTGTATCCAAGACCATACAGCGATTCTAGAAGTAGGTCATCCCAAGTAGAAGGGCTTGTGACTCAGTTATCCCCTTGGGGAATGGAATTGCCAGACTTAACCCTGCAACTCCTGCGTTTTCTGCAAGGGGGCGATGGTGCACCACAAGAGGATTGGAAGTGTTGGGGAGCCGGGGCCTCTCTGCTCCGCCAGAACCCAGCGGGGGCAGGACCCCCTAGAAGGCGGCCCATTCCCCGCTCCCGATTCATTTCCTTGAAGCAGAAGTGCGGTAAAGGGCCCGCC
TTCCAATCCCAGTGCTCTTGGCTGAGGTCAGGTGCTTCTTGCTACCCTGTTGTCTGTGTGGCCAGAAGAGAGCTGGGGTGCACCCTTGGAGCTGGGGAGCCTGGGAACTGTGGGCTGCTGAGAGCTGAGGGCTGAGGTCTCTGTCTCCCCCCTATGGCCGCCAGGTGCTATGACAAGCGTCTGTGGCCTCGAATGGACCTGAGCCGGCGGAAGTCACTGACCCCGCCCATGCTCAGTGGTGTGGTTCGCCGCCAGCCCCGTGCCCTGGACCTCAGCTGGACAGGTGTCTCCAAGAAGCAGCTCATGTGGCTTCTGAACCGACTACAAGGTAGGGTGTGTGGTACGGAGGACAGGGTGGGGA
GAGTCTAATGAACACACACACACCTCCCTTGGAGCGCTCTCACTCGTGTCCACTCAATCATATGCTGAGACCCTCTGCCACACTTGCAAACACAGACACACACTTCTCCACCCCTGGACACGTCCTGCGCGGGAGCTCCGAGATGCGTGAGCGCCTGTAACCAGGGATGCTGCCGCCCCCTCCTGGAAAGATTGGGAAAGTACAGCCAGAGTCTTTCTGGGAAACCACTCCAATGCTAACCTCAGGCTAATCCTAACTCCCCTTCCTTGCAGACAGCTGTCCCTGCCCAGGCAGGGTCTTCAGATCATTTCTGATATTTGGCCTAGGG
AATTAGGATGTTATCTTTGGGAGGCATGATTCCGCCCACCATATCTCCATATTCAGACAAAATTGCAGAATGGTCTCGTGTCACATGGTCAGGTCCTGGAGAGCCCTGATCCGATGCTGCTGTTCTGAATTATGTTCGGCAGGGGGACAGCACCACCTGGTGGTAACACTCGGCAAAGCATCCGCCGTCAGCTGCAGAGCTGCTTTTCCTTTGGGGTCCTCTTGCTTTAACCCACCTTCCCCACAATCCCACTCATCCCTTCCGGCCACAGCCCGCCTTCTTAGACACAAGGCAGGCAGGAGTATGCGAGAGAGAAGACGTAAGGACGCCTTGCTC
TCTTCAGGCCTCCAGCACAGGAACCAGCAGGAAGGAGAGGGTTCAGTTAGAGGACACAGAATCTACTCCCGTCCCTGCAGGGGAGAAAAGGAGGGAGGGTCCTGGTGGGGTCTTGGCCTCCAGTCCAGCGCTGGGGAAAGGGGAACCTTGGCGCCATCTGCTGGCCTCTTTGGGTAAAACCTAGATAGATGTAGGGCATTGGGAGGGAGGAGATGGCAGTGCCTGAGGGCTTGAGAGAGAAGGCGGCTGAAGGAGGGGGCTTGGAGGATTTGGAGAGTTGTGACTGTGGGGGTACAGCCTTCTC
GCGGGGAGGTGGGGAAATTACAGATGCTCCAAAATAGTGTTCCCCTCCCCCTGAGGATATTTGGAATTCAGGAATCAGACTCTGCCTGATGCTTCCTCAGGTCTCTGGGACCCTCCCAGGTGATTTCCCACTCTCAAATGCCCCCCACGAGTTGATTCTAAGTATCTGGGAGAGGGCTGCCACCCAGTGGCTGCCCGGGGGCATAGCAACCCTCCAGCACTGCCTGGTACCGCTGAACAGCTCCCCAAGACCTGAATGGAAGATCCTCCCTTCCTTTTGGCAGCTCCGTGTCCAGTCCCCTAGTAAATGGATCTCGACCTCCCTCCTCCACAATCTTAAGTCCACTCTCCCACTAGG
TCAGAAAATATGTCCTCTTTTCAGCTAGCCTTGTAACTGGAAGAGGTACATGGGGTCACCAGGGGACTTTCCAAACATAATACATCTCGGAGGTCTGAAAGGACTCAGAAGTAGCGCACAATGCCTATTGCAATAACCAAGTAATTCCAGCAGAGGGCACTATTTCCTAACAATCTGAAATGCTAACCAGCATCACAGATTGGAAAGCTAGGAAGCTCCTTTAAAAAAACAATTTTTTTTTTCAGTAGTCTTAGCTCTCTGCAAAGAACATAAGTATAGCAATTCAGACTAA
TCACATAAGACAGGGGAGACCTTTATGTTGAATAGACACCTTCTATGGGCCAGGTATTTGGGGACTGATGAATAAGGTGACATCATAGCCTGTAACTAACTCCCTTAAAGCTCATCTGAAAATGGGTTTCTCACATTGGCCAGGAGGTGGAGACAGAGAATGTCTCACGTTCAGGCATGGGCTGGGAAGAGGGCAGAGATTCTGCCTTTCCAGCTTTCTCTCTCCAGAGTGAGCAGAGTTGAAACACCTAGAACTCAACCAGGCCCCCCTTGGGCTCCAGTGG
GATGCCAGGTAAGCCATGCACAGCCAGGTGCTGTGCCTCAGAACTTGCTGCAAAGCTACTTATGCAAGGCGGGGGAAGCCGTCCTGGGAGGCTGTGCAGGTGAGCAGCCAATAAACAAGTGAAAAGAAACCCCCCTCCCTCCTTGTTTGTCTCTCCAGCGCCCTCTACTGACAGTGCACAGCACCGTGCCAGCAGGAGAGAGGGAAAAGTTCCAGAATCCCCAAGTAGGGCAGTGAAAGATGGGCTTGGGTCAGAGGCAGTAGATGGATAGCAGGCAGTTGCTTTCCATATGCACCCTTTTACACACGTTTAACCTTTTCTAAAAATTCCAGTAAATGCAATACATGTATCCTTCCCACAAGTGAAGATGCACTCACGCTGTCTCCAAAATGAGGAGACAGTGAGGACAAGGTGCCAATGGTTACTGTAGCCACTGTTGGCTCTGTTAATTACACCACAAATTCAACCACAGTCCACTGAATATCTTGTTACCTGAAGACTGAATGGTAACACT
TGATGAGAGAAATGTTTTAAAAACAGTTTCAGTAAAATATTCAAAGTACTCACACAGGTCACACAACCCAAAAGCAGCAGGGACAGGCGAAAGTTTGTGGTTCCTGTCTACTGTTACAAGGGGGGAAAATACAGAATGAGGCCCTCTAGTGGCCAGAATGTTTCCAGGTAGCCAGCTACAGCATCACAGCATAACGGTACTGGAAAGAGATGTGAGCCATCATCTCATCCAGATGCTTGTTCCTGCTTAAGTAAATGCATGCATAAGGGTCAGGACTATAAACACCATGGGTGCAAAATAAAAGCTGCAC
GGCAATACATTTATATAAATTGAGGAGACGAAGGCAAGTGGGTGATGAGAAACGCAAAGCCCTGACGGAGGGTTTCACAGGCATTTAGGAAGTGGAGGCCAAGGATGTTCAAGCAGCCTGGAATTGCTCTTTTTCCTAGGTCAGCACTGCCCTCTAGTGGGGCAGAGTCACAGCCAACCCGCGTTTCCTCCTCACTCCTCCCACTTGCGAGAACCATCTAGGGTTAAAATTACTCCAAGTCCAGCCAAAGAAACAGCCTAGGGAGACCAGCCATGCACGCCCCCATTCTTGGACTCATTGTTCCT
GGATGCCATTCCAGGGTAATAAGTAACTATTGGCAGTCATTTTGTAAACACATTTGGCTTCCCAGGGTGTCTGCTTTGAACCTCTTAGAATTCTGTTAAGTTCTGTTGTTCCTTAAAAAAAAGATTAACTCTGCCTGGGGTGCAGTTCTTCAGCTGCCCTCCAGATGGCGGTGTTCAACACAGATTTATCTCAACCGCTCAAGCCCCTGGGAACTCAACACAAGAAAAAAAAAATCTCTGTTTTATTATCAATGCATTAAGAATGAATTTATCATCCCGGCTCAGCAAAAGTCTAGTTA
GCACTAAAGGGCAGTTGGCCTCTTGAGGACTTCGTTAGTTTTTTCTCTTCTGTAGAATGCCAGGCTTTAATTAGACAAAGGCTAAGGGAAACCATAGAATAATTCGAGGCTGTATTGAGGGCGAGGCGCGCCCTCTTGTGTCCTAATGATGTCCTCTCCTCTCTCTGCACACTCGCCTCCCTTCTTCCTCTTAGGGCAGATGATGCTGAAGTGGACACGTCCTTACCTGACCCTGCAAAGCTGCCTCTCCAGCTTCAGATCCTGACACTCTCTCAAATGTTTCCGGCTCCCTTGGCACCC
AGGAAATCAGGGATAATAATTTATAACTGGACTTATTATTGCAGAGTGATATCCTTACCTGAATTTATAAAATTTAAAGAAAAGTCACCAGTTGTTCTTTTGGAAGGTAGAAAGCGAAGGTGGCTAATGCCATCTAGCGGTGGACTGAAGGTTTGAGCCTGTTCTGAGTATTAGCAAAAATGAAGAAAGTGGAATGGTCAACATTTCATTTACACCTTGTTGCTCACTGTGCAGAACAGATGACACTTATTGATTGGGACAGAATGGCTCTCTCAAATGCAAACAT
TATCCAGTAACAAATCTCATTTCTTCTCAGGCTGAAGGAGATAACAAAAGCCAGATGGCCCTTCAAGACTGTTCATGATGCTCAATGAGCCCAAGATGGATGCGGCCCATTTCTAGACTTTTTTCAGCTGAACCACAAGGTGGTGCCAAAGTACAGAAAATGCTGCTTCAGCCTGCAGGTGTCACCAACTGTGAGGAAGGCAAAAGGAAAGAAAAGACCATTATCTCACTTCGCTGAATAAAAAAGAAAATGCAAGTCTAGGAGGGCCTAACAAGGCCTCAGCACA
GCTGACTTTTGTTGAAGACAGTGAATAGTACAGTCATTGACAGTAAGCTGTCTGGGTGTCCATGCTTTCCGGTTTTAATACAAATCTGCACTCACATAAAATAGTGATTGCGCATCCGTTGTGACGTGGCGCTTTGGTGTCAGACAGCACCACCTGCTGGCTCATGAGGGTTAAAAACGTTTAGAACTGCAAAAGTTACTTTTAACAGCAGGGCTCTGCTGCCACCTATCGGTTTATTTTTAAACTTTTCAAATGTTTTTCTTTTATTTAATACAGGTCTACTATACTAAGCACCAATCATTCAAAAAAAAACAGGTGCTATAAGTAG
TCATCGCGCAGCTAGGGAGGGTCCCCAAAGGCTCTGTGTATCCCGCCCCAGGTTTGAAAAGGCTTTTCTGGCGTCGGAGGCGGTGAGCGAGCCGCACCTGGGCGCCTACATCAACGCCTGCGAGGAGCTCAGGTAGGGCTCGCCCGCTCCTGTGCGGGCGCAGCGTGGCCAGCAGGGGGCGCGCGAGCGCCGGGAACCTGGATGGAGGGGAGTGCGCGCGCGTGGAGGGGGCAGAGGTGAGGAGTGTGTGTGTGTGTTTGTGTCTGTGTGTTGGTGGATCTGAGGGGTGTGTGTGCGTGTGTGTGTAGCAGAGTTGGGGGGTGTGTGTGCGTGTGTGATGGAGCTGAGGGTGTGTGCCTG
CCACCTGTCAACAGATTATTATCCCTTCTGGGATCCTTCTTCAGGTGGCCAGTATCACCTGGAATTTCATTAGCAAAGGGAAATCTGCGTAGCAGTTGCAGGTTCAGTCAGCCCCGCATTCATTCTTCCCCAGTGTTGTTTCCTGCATTCTGTGCTGCCTCCTGGTGCAAGTTCTGTGTAATACAGGAAGCCGAAAATCAGTACGCTTAGCTGACCTTTTCTTTGCTGATGTTGCTTTTTTTTCCCCACCCTGGCATGCTCTAGAGACAATTATATTTGGTACTAAGAGATGAGGAGGCTGACATTGAAAGAGGCCTCTGGAAAAATATATG
GGAAGCTGGAGCTGATCGTGCGCGCGGAGGATGGACTTTGGCTACGGGTGGAGCCCCTGAGCGCGGATCTGCAGTGACCCACCACTGTCAGGTCTCAGAGCCACCCGCGCCCTCCTCAGGCACCTTTGCAGATTCCGGGGAATCAATCTGTGCCTGAGTCCCACAGACAGCCAGCAGGGGGCGTCGGAGAACTGCAGGGATCCAGGGCCTGGCGAGGGGAAGGCGGAGTATTTCTGAGCCAAGACCCTGACAGCCTCTCTGGTTGAGCACAGTGGCCCCGTGCTGAGGGCGGGTTGTCCCAGAGCGCAGGTGGGGACAGTATCCTGTGG
TTTGATTCTCTTTGAGTGTTTCTTCAAATAAGGTGCCCAGCAGAATGGCTTCTTACCTTCGTATAAGAATGGCACATTCTGCTGAAAGATGTTGCGCCAGGAAGATGGAGATAAAATCCTGAGGAAACCAAGCAACGAGAAAGCCAGGCAACTTCACCAGCAGAGGGCGCCAGACCACCAGCGGCGCCTCACAGGAAGTCCGGGTCTGTAACCACTGGTAACTCTGGGGACAATGAAGGGAGGGGACACTGGATTATTATTATTGTTCCCATGTTATTTATTAAACCTCATGGCCAGAACACTAAC
CACGAGAGACCTCACAGAGGGAGTCACACTAACGTGGTCGGGGCTCCAGAGCGAAACCCCAACCACTATGCTCACAGCCAGGACCGAGCAGGCTGGGCCAACGGCAGTCCCTGCCCAGCGCCCGGCTCCCTCCGAGTGGCCAGCAGCGCCCTCTGGTGGAGACTGGCTCGGCCTCCGCGGCACTGCATTCCCACGGCAGTGGTCCATCTAGTCCCCAAGTCCTAGAGGAGGCCCCTCTCTCTCCCTCAGCCCTGGCAGGGTCCTTGGCGCCCATTCTCCACACCTGCACTCCTTGGCCCT
CCGAGTAGCTGGTGCCCGACGGGAAGCTTGCAAGACGCTCGGCTTCCTATTGCAAGACCGCACCCCTGCCCCGAAGCGTTGGGACCTAGGCAGAAGGAGGCCGCAGCGTCACTGAGCCCACTGGCGCCCCTGCAGTGAAACCTCGCAGCCGCCAGGAGGCGGTGGCCGCCCCCCCCAGCCAGCGCCATTGGCCCACGCCCGGGGGCGGGGATTTCCGCGTGTCCTCATTGGTGGAACGGGTTGGAGTCGCTGTGTCCCGGCCCCGCCTCGGCCGTGAGACCTCCAGGGGGCGGAGCTTGCCGCTGCGCT
CACAGCCTGGTCTGGGCCTCGGGGATGTAGATCTCGATGCTGTCGGCGCTCTCGGTGGCCGAGCTGTGGCGGAAGGAAGCGGCGCGCTTGGCCGCCAGGAGCCGCTTGCGCGCTTCCTGCCGCTGCCGGTCCACGGAGTCCAGGGAGCGCTCCTTCACCGGCACGCCCCGGCCCCGCAGGGGCTTCTTTGGTATCGGCGGAGGGACCTTCTTCTCCTCCTGCGGGGCAGAGGGCGTCGCTGAGCTGGGGCGCCGAACCATCCCAACACCCAGGTGTCCGCCCCCGCACCCCCGCGCCCAGAGTGCTGACGACCGCGTGGCTCCGAACGCGATGGCGCTCAGAATCCGCCACGGATCCCGTGACCTGAAGCCCCAGGTGCTCCTGTTCCGACAAGGTCAAATCCCCACATTTTCCACCAAAGCGCGGCGCGTTCGAGCGCCCCCTGGTGGCGCCGTTCTCAACAGCTCGCAGCAGAGCCGGTTTTTCACTCCGGGTCCCGACCCGAAGGAGGGAGTTCCCGACCCAGGCTCCGCAATGAGGGTGCACATACCAGGCCTCTGGCCCTCATCGCAGACAAGGTCCAGGGACCTGGCGGCTGAGGGGACCCTCAA
TTGCAAGGCGGCAGAGAAACCAAAAGCTACAGGGCAATTCCTTTGCCCACAGCCACCTGACCTAAAAATCCTGCTGGGTTCATGAGTTTGCAGAGAACCTCTGTAAGGTGGGGCCTGCATCCTCCACTTCACCACACTGACCACCAGAGGGAAGCACTCACCCACTGATGTCCAGTCCCTCAGGTCCCTCTACTCCAGCTTCACCCTGGGGAGCAGGCTCTGCAGGTGGCCCTGGGGTCGACATAGGGTCTGCCTTGAAGGAAGAAGCTCTACAAACTAAACACTCCCTGAGTGCTGTA
CCTGGAATTCCAAGAGCTGGGAGCCACAGCACTTTTGATGGGATGGGGGCAGGGGGTGCTGAGGTGAGGCTGGTTTCTGGCTGGACGGTGGTGGGTGGAGCTGAGGGAACTGAGATCTTTGAGACAGCGACACCTGGTGCAGAGAAAAATCCGCAAGCTCGGGGGTTGGGAGAGCGCTGAACAAGGCCGCAGAGCTGCTCCGCCATCTCCCCCACGCCTCCTGCCAAGTTCTGTGGCGCCGCGGTTCCCCACCTCCTGCTCCCATCCCCCTGGCTCCCGCCGCCCTGTAGCTCGGCAGGTGCAGTAGGCGCTCCGAGGAGGAGGCCCCTTAGCTTCAAGAAACCCGCGTG
TCTGCAGCCCCCAATTTCATGGTCCCAGTTCTGGCTCACCCTCAAATACCACCAGGTTAGGTTGACAGCTTCCTGGAGAGCACCTGCAGTGTGAGGGTCACCCCTTGAACAGCCAGTAAGCAAAGCAGGGTCACTTGCTTATGTTCCTCTCTGGCGCCCTCTTCTGGCCCAAGGATCAAATGGTGCAACTCCCTTAACCTGTGTCTGAGCTCTGTGTCCAGAACCCTGAGGGGTTCTCTCTCCCATCTGACCCTGTGACTCACCCCCACCTCCAGTGCCGGTAGAGGTCTTGGTGGTTGAGTGTACCAAGATGATCACATTTA
TGTCAGGGTGCTCTCCCTCCCATAGTGGAGAAGTCAAACCCTGCAAAGCTTCCTAATACAAGGCAGACAGAGTTCTGTGCTTAAATGAGGTATGGTCAGAGAGTTCTGGCTTGCTCTTGGTATTTCAGCGGAGTGGGGAAAAGGGAGATCTGAGCTGCAGTTGTGAGATCTAACCACGAGATGGCGCCTTGGCATCTCCTTGTGCCAGATTTCCCCACCCTGCAAACACTCAGCCTGGCCTGGAGCAGGAGGTGATCAAAGGCTGGGAGGATGAGGGTGGCTGTGTCAACAATAAATGAGGCAGATCAGAGTTTTTTCTTAACATAAAATCCA
ATGTAACTCTAAGGTATTCGAAAAATAGCCCAAACGCTCCCTTTGATTATCCATCTGGCATGCGCGTAGGATGTAATATTTTGTTAGGACACCTATCCTAGGGCGTGAGAAACTCAAATGTTTGCTGCAGTGTTTTGTGCTGTTTCATTCTACCTCTAGGGGGCAGTATCAACCGTTGCTTTAGGTCTTTGTTGCTTGGCTTCTGCTGGTGTGATGGGTGCATTGACTGCAGAGTATATTTCTGTTTTCGAGGATGGGAATATAACTGATGTGTTAGCAAATGCAGTCAAAAGCAGGCTCAGGTCAGGTGCG
CACGAGACGGGAGAGGGACGGCAGGTGAGGCAGGGAGCAGCCAGTCATGGTAGGGGGTTTGGGTTTTGATGTAATGCCATTTGGAGGGTGGTGAGCCTGCAAAGGGCATGAACTGATTATTTCATAGTTTTATGAGATCATGCTGGCTGCAGTGTGGAGAGTATACTGTAGGGGGCGCGAGAGCGGCAGCTGGGACCCAGTTAGGAGCTGTGGGAGTTGTCTGGGCGGGAGGTGGCGTTGGTTCAGACCCTGACACTAAAGCAGGAACTGGAGCCTAGTGCTCAGTTGTAAGGCGTATTTTGGAAATGCTGCTGGTTGGACCCGCTGATGGAGGGCATGGAAAAAAAGGATTCAGCGACGA
GGGACCTATTTGGGGAAAAGACACAGGGCTGAAGGCTGCTGTGGCGGGATGTCCCTTCGCCCTGCCCCACTTATACCACTGCGCGGTTCCAAGGCACCTCTACTGGCGCCCTCCCGCCGGGCTGCATGGCGACGGGTGACCGCCAGGGGCCGCTGCCTTGGGTCCCCGGTGCCCCCGCCCCTCTCCATTGGCCTTTGTTGCCGTCGGAGCGCCCCGCTTGACTCGTTCCGGTCCGCCCCCTGGGCCCGGCGGTCGCGCCTGCGCACTGGCAGCTGGCCGGGCG
AAGGCAGTGTGGGCTGCAGTGATCCAATGGTCTGGCTCAGTGCCCATCCCCCGGAGACCCCATAGTGGCCTTCCCACCCAGTTAGCCCAGTGGTGAGGAGCGGAAAACCGAGACTCAAAGCACAGGCTGGCGGGAAGTGCGCGGCGCCGCGACTCCGGGCCGCTGGGCGGCGCTGTGGGCCTGGCGGCGGAGTGGAAACTCTAGGCCCCAGGGAGCGCTGCGGACGGAAGTAGGGAAACTGTGAGGGCGGCACCGGAAGTGGCGAGCAGTCTGCGCGCGGATGGCCGCAGCGGCGATGGCGGCAGCGGCAGGTGGAGGGGCT
TGTTTCAGCAGCATTGCCCTGGTGAATGTGGGAAGAGCTGAATATTTTCTAGATCCATGTTTTTTTAAAAGGTAAAGCAGCAATTGAAGTTGAATTCAAACCGGTGATTATGTTGACTTGGTCTGACAATTGCATGGACTCTCACTGGGAGCCCGGACTCACGCAGCACCACCTGTGTCCCCTAGGGGGCGAGCTGGGGAGAGACCGGAGTCCCTGGGAGAGCTCTGCGCGGAAGGCCCGAGAGAATTGGTCCCGCAGAGCTTTTACAAAGGCAAGAAGAGGATCACCGAAAAGGGATCACAGTGGGGAAAAAGGCAAGAAGAGGAAACACT
TTGCAGTATTCACGGTCCAAATTTTATGCTTTCTCTTTCCCATTGCTGAGTCACTGGGCTGTCTTGAAATCTGAGGGGAAAAGTCTGTGAGGCGTGGCCGGCAACTAGGAAGCCTGGCTCTTTCTAGTAGAGCATGAACGCCACCTTGAGTTGTGTGTGAGCACTGCCGAGCCCTACTTGACATGATCAGCAGTTCCGAGGGATGGAGCAAATGGGACTGGTTCCCTTTTGCAACAAAAAGCAGCACTATCAGGCCTGGGTTGTGTCTTGACACCCGGAATTATTTTTTAGCA
TCTGTTACAACACCCCCGCCCCTCAACACACACACAATCTTTCTTTAACAGGACTCCCCAGCTCCACTGTGTGTGCCCGTGGGCCCTCTCAAAGGAACATTCAGTCCAACCCGAAGCCTGTGCCCTGCTTCCCAATGAATGGCGATCTCGCTCCACCTGGTGGTTACATGAGCACATTGGCAAGGCAGTTGAGGTTGGAACTGCCAGGTCCACCATGGACCAGACCACAGGCCTATGGCTGATGTCCTGGCTGCAGGAGATGTGTGCTCTACTCTAGACTTGGCCAGTGACTCACTCTATAACTAGGCAACCCTCCTGACCTCTGTGAG
CGTTAATTCATAACAGTGTCTTTAAAATCCTGGACTAGAATTTGAGAACAGTCAGTGTGTGCGACAGTCATTACTCCTTGGAGACTCCCACTCCGCCAGCCGGGCGCCCTTCGTGCGTTCTTGGTGCCACAGCGGCCTCCAGTGGTTCTCTGAGGAACCACACGCTGTCTCCACCGCCAGGCTCCAGCTTGTCCCTAAAGCCAGGGCGGAAGGCGGCGGCGCCCTGTGGCTGCCCAGGGGCCTGGGCTGTGTGGCCGGATCAGAGCTGTAAGGCACAAATCCAAGTGCG
AACCAGAGATTTTCATACTTTCCGCAAGAGTGGAAGCCCCAGGGATCCACGTTTCTCCTCTCACTACCTTCCTCCTTGAAGAAGTGTATGGCTTCCTTTCCTGTCAATCGGTTTCCCTCAGCATTTACAAGTCGCCTCAGTCCAGTCTCCTTCCAGAGGCGCTGCCACACTGCCCTCAGGTGGTGACGGCCGGGAACACACCCTCGAGTCCATTCCCTCCTCTCACAGTCCTCATCCTGCCTCATCCTGTACCCCTCTTCCTTGTAGCCTGGCCTCCCCTGTTCTGCCTCTCCCCTCACTCCACCACCAGTTACCTAAATGCAGTTTTTGTCTCATTTCTCCCTGGCTTGAAA
CTGCAACAAGAATCCAAGCTTTAGGGAACAGAGAGGGCGCTGCCGTGTCCTAAGCCAGTGCTGCTGACCAGGTGCCCAGAGGTTTGAGACTATAGACAGTGCTGGTGGGAGGCACCACACCAACCACAGCAAAAGCCAGCTTGCTCCTTGGGGACCCTGGGCGACCAAGAGCGCCACCTGCTGCCCAAGGCAGGCACCTGCAGGGCACCCAGCCTCAGAAGTGGGAGGTGCAGGCGGCAGAACTGTGTTAGAGCCTTACTTACTTCATCACAGGCAACCTAAATCCTGGACAGCAAAATCACCTGATCACTCTCACTCTGGTGGGCAGTGTGTGTGTGTGTGT
AAGTCCTTTGCCATCTCAGGGCATGTCTTTTTTAGGTGGGTGCTGGCTAAAAGCCCTGGCGTTTGCTGTTCAGTTCCCCACCACGCTAGGCGCCACACTGGAGGGGCTGGGCGATGCTGGCCATCCCGCGCTTGGAGGCTCTGGGCTTCGGATAGTCACGATTACCACCAGAGGGCGCTCGATGCTCAGATTACGGACCAGGGGCTCTGGGTAGGTAGACGCGTCACTGAGACTGTATTTAGGACCTGGGTATACAGGTGGTGTAAATGTGTTGGGGAATGGGGAGGCATTTCTAGGAGTCCTGACTCTGGGGTTCA
TTCTAAAAGCATTTTTACGGTATGTAGGGTTTTAATGTAACAAAATCTCTACTTAATAACAGCGGATCCCCTTTTATTATCTTTGTGCCTACCTGGATGCACGGTTCCAGCATGTTCTCGTCACGAACCACAAGCCCACCAGAGGGCGCTGGTTCCCCGTCTACCTACTGTTCTCCATCAGCGACTCAGAAAATCCAGGTTAAACACTCAGGCAGTCTTTCACATTTAATCCACAAATATTTACCGAGAATTTGACGTGCCACCAGGCGCGGGGCTAGGTTCACAAGATACAGTAGTGAGT
GTTTCTCAGGGAGGTTTCTGGCAGAGTGTTTTTCTTTTTTCCTTCCTTTAGTGCCTGACTGGTGGGTAAGTCCAAGCAACTTCACTCTCCTTCCCTCTGCCAGGAGGGGCCTGGAAGCCACCCACATGCGGACTGCAGTCTTTCCACTAGGTGGTGCTAGACTAGCATCTGTGGGCTTGATGGGTGGAGTCCTGGCCGGCTCTGGGGAGCAGAGCTTAACCATGGATGAAGAATAGATACAGGAAAGAAAAAACTTCTGGCCATAACACCCCCATTCCCCATCTG
ATTGCACAGAGTTGCCTGGTTTGATCTCTTATTTATTACAGAGAATATTCTCTGTTATGGTGAGTGTAGCGGGAGGGAGTTCCAGCGGCCTCAGTTTTTCCTGCTGACTTTGCAGCCAGCCTTTTGGGGACCTCTAGCACCTCTAGTGGCCACCCTGGTACTGCATTCAGTCTCCCACTCATCAAACGTATTGAGCACCCATCACGTGCCAGATCCCAAGCCAGGTATAGGAGAGGCCAGAAGAACAAACATGAAAACTGCCAAATAGACTGAATAATGGCCCCCAAAGATATCCATGTTCGAAT
ATTTCCGGAGATACATTTTTTTACCTGGGACTGGAGTTGGGAGAGGCTGCTACTCTTCGGACCTGCGGCTTCTTCTGCTTCCTGATTCGAGTCCCTGTGATAAAAGGCCCCAACCCATGAGGGGCGGGAGGAGTTGAGCGCAGCGATGCCTGTGGCCAGTTGGGGGCAGCAGAGGGCAGCAGAGCAGGAATCACGAGGTGCTGGCAAAGAGGGCGGGTGGTGCTGCAGCTGCAGTGAGAGGCCCTGGGTGGAACGCGTGGCCACTGGGTCTGCTCTGCCCCAGATCTCCAGGCCACACTTTCTGGACTGGCCTGGATTAGACA
GAGAGCATGGATGAACCGGGTCTCGCCAACAGGGTACCAGCGGACCCCAGCTTCCCCTCATTCACCTCTCAGAACAGCACAGTCGCACAGCCTTGGTAAACACAACCATTGTTTTAAGCCTGATGCCCTCACAGCCCCGGGTACGGGGAATGGAAGAGCTCTAGAGCCCCCTACAGGCACTCACTGGCACTGCACCCCATGGGTGACAGTTCTGCAACAGAGCCTTCCCTTGGTGGGGTGTATGGAGAATCCCAGGGGGTGAGCCTTCAGAAGCTCAGGGGTGAGCTCAGGACCCTGGCTTTAGAAAGCAGCTCTGGTTTTCACCTTTCCGAGC
TAGAAGCATGAAAATATCTGGCATAGTGTGGAAATGGCGAGAAATGCATTGAGGCTGGCACGAGAGGTTAAAGCCAGAAACTTGGAGTTGAAAGAGATGCTTCTGAAATGCCATGTTTCTCCATAAGAGTGGGCAAGGGAGCCATCTGGTGGAGGAGGCATGCTTAGACATTCCCTTCTCTCTTCCCTGATTTCTCCAGCCTGTTCTCCTCAGCATTTCCACCTAGTATTTCTCCAAGGGCCACAGTGAGGTTTATGAGTCAAGTATGTGGGCCATAAACACACTTGCTTATTGAAGCAA
GGATTCTTTATTAAAATATTTAAAATTATAAGCATGTTTGTGTGAGCTTAAAAGAATTATTTTTCAAGGAAAAGTGAAATGAATAAAGTAGGGGTGGTTTTGCTTGGAAAGTTTTGAAGTGGGATTTCCTCACTAGGTGGCGCTCCTGTGCCTAGAGGTCACAAAGAGAGTTGCCCCGCTATCTGCAGGTGCACAGTTCACCAATTAGCACGCTGCTACTGTGGAGACCTCCAGCATCACACAGAGAGCAAGGCCTCCATATTTTCTCCTCTCTAAAGAATGGTTGTTCCAGTCAT
GATGTCAGCAAAACGAGGTGGGAGGAAAGGATCAGGCGCCCCACCCCACACTAAGTTGGGCACATTGCTGGGAGGTCAAGTCACTGGGAATGGTGCAAAGGCTCTAATTCTGGCTGCTCGTGGGCTGCTTGTGGGGCCGTGCCTGCCACCTGCCGGTGCTTCCTGGTACTGCTACCCATGGAGCAGGGGCCTGCCCACCAGCTCTGGCCTGGAAATGAAGGGCCTAGACACAAAGATCTTCCAGCAGGATCTGAAAACAATAATTTAAGGAGAATAACATGGGAAGTAAAGTGCTAAGCCAAAAACAGGGAATTCTTAATGGCATTTGC
TCATTCCAGCACTACATTCTGACCTCCTAAGGTGCTCTGCTGACAGTCACGACACCTGGACTTGCATCACCTCAGTGAGGGACCCCTGGTTGAGTATGATGGCCAGCCTGGTGGTCTTGGCAGAGTTGTTTCCGCTGTAGACGCTCCATGCCAGGCACTGACCTCCCACTGGGTGGCAGTATATACCCTGGCAATGTCATGTCCCATGTCCCTTCCACCCAGGCTCACACCATTCCATTCACCTGGCGACATCCCAGGATGACTGGGCATTCTCTCCTCAGATCGCAGAATTGGAGACGGAAA
CATGAAAACAACAAAAAGAAAAAATGACAAACTATTTCTTTAAAAAGTATATGCTTAAATAAGCGGATTCTCCTTTTCAGCCAGCGTCTGTCATTAGGATCCTGACCATCCCAGTTGCCGGGCACGCTCACCCTTCTCCTTCCACCAGGGGGCAGGGCTCGTTTACATATGGATTTCGCCGCGCAGATGCCAGGGGCGGAACCTCCTCTCCAGCCTGGGTCCCTGCTGTCCTCAGGTGGAAATGATTAAACCTCTGCAAACAAGCAGCTTCAGCATTTAATTTTGTGAAGTTACAGAGTGTGATAA
AGTCAGATGCCAGCTTTGGCCAAAAAAACTCCTGTCATTTTAGGAGTCTCACCATGCCCAGTTACTTCCTCTGAGATGGTAACAGCAATAGGGGAACACTTCAAAGACAAAGCATTCAGAATGATTCATGCTGCACCACCTCCCCCTGGTGGCAGGTTCTGGAAATTGGCTTGAGGATAACTATTGCAATTGGTCAAAATTTTTAAAATATATTTTCTGTCAAAATCACCCTTATTTCTTTAAATCATCAAAACCACTTTTTCTTTTGTCAAGGATTCAGGTATTGACAAAAGACACAA
AGGTGCCAGGTTTCTACCTAGGAACAATCTGTTCCTTCCTTTCAGGCATCATTTTGTAATGGTGAAGAGGGAAAAGATGGCGAGAGACCAAGAAGTGATGAAAAAGGGCCTCAACAGTCAGCAGAAAACAGGACCCACAGCAGTTCTTCAGAGAGCCTGAGGGGGCGCCCTGGGGCACACAGGGAAGGCTTGCATAGATTGAGCGGTTGCTGAGAATGCATAATAGTGTTTCCCTATGGACAGTCTCACAGCACAGGGCTGATTGAGCGGAAAAACGCTGCCAGGCCAGGGCCACATGGGACAACGACCATCA
GGTGTTGTGTGGTATAGGGCTGTGGTTTTATATAAATGAAAAAGGCAAAGTGAGAAAAAGAGGAAACTAGATGGCTGGTTGGGCTGTGCCCTTTGATGTCAGGCTGAAGCCGAAGACCTTCTGCAGCGCCGGTGGCGCGCTGCTGCCCCCTGCTGGAAGGTGACCTCATCTACTCACAGGCCCTGATGTCTTTTTCACACTCTTCTGCTCTCTTTCAGAACGAGGTCAACGCCATCAAATGGGATCCGTCTGGAATGTTGCTGGCATCCTGCTCGGATGACATGACATTGAAGGTAGAGTCGGCATGGCAAGGG
TGCTCCAAGGGACGGGGGAATTTTTCAAACCTGAGCCGTCCAAGCTCAGCATGAATTGGAGTGGGCTGCTGACTCAGGCTAGCAGAGGCAGCCAGGAAATATGCAAATCTGCAATCCATTCTGCCAGGTCTGTCCCAGCAGGTGTCACTAAAAGGCAGCCCTGTGTGCTTCTGTCACTGTGACAGCCTTGACAAGGAAGATGGAGAGGAATAGAGACCCAGTGCTGAACTCCAAGCAGAGATGGGGCTTTTCTCTCTGCATATTTTCCCTC
CCACAGAGTCATTTGCCCCGCCGTGTCCTCCTACAGGCGGGGGAGCCACCCTCAGAGGAGCTGGTGACCCTCCTACCTTGAACTGCACTGCTTCAGCCACACCAGTGAGGCAGGCATTCCCTGGCATGAGAAAGCGTCTGGCTCCCTCTGGTGACAAGAGGAAGCACCTGAGCCTTTGCCGCCATTTCCACTGGTGGTGGAGCACGAGGTGAGGATGGATAAACTAAGGTCCAGAGATCCCCCACACTGTAGGTGCGGGGTGGAGTCCCAAGTAGAGGCCCCATGCCACTAAAGCTCAGTTCTG
TCAGTCCTGAATGTTATCCTAGGGAAAATACTTCAGGAATTTTTTGGATCTCTAAGTTAGGTGTGCACTTAGGTGATACGGGCAATACAAACTTTCAGGACAGAGCACACATGCAGAAGCCAGAAAGCAAGAAGCTGTGTTTAGATAATACAACACTGCCACCTAGAGGCCATACACTAAGGACTTGGACACCATCACCAAACAGGCTGAAAAGGTAGACAAGCTGCCTGTGCTTCGCAGCACATCTGGCTTAAATGAGTAAAGATACTGAGGAAATGTTACAGAGTAGTTAAATATGCTTCCTGCTCACTACCTACA
CTATTTTCAAAGGAAAAAGTCTTAGGGCTGGGTTATGAAGTTGGAAACTATAGAAAGCTTTATGAGTGGCTCCCTACAGCTTTGTCAGTTCCCCTAGTGATTGGACCCATCCAAACCGCTGTGGGTGTCCTAGAGTCCACCAGCAGAGGGCAGCATCCCCCAGACCAACAAGGCCTCAGGATGCAGACATTAAGCCTGGGGAGTGAAGAAAAGTGATCAGAAGACAAAGGCAAAATCCACAGAACATGCTAACCAGGGCTTCCAAAATTTGGGAGGTATGGCAGACCCTCGTA
GGTCAGCCAAACAAAGCTATTTCTCAGACAGCTCTCTCTGATACACAGTTGCTGCACATGAGGCTGATGGATTAGAGGCTGATAGCTAGTGGGAATAGAAGGCAGGGTGCCGACTTCAGGGATGAGGCCAAGGTGACATCCTAGCTGGGGAGTTGGCGCTACCTGCTGGTTAAAGATAGAACAACAGGTGTCCCCGAATTCCTGAGAGAAAAATCTGAGTGCTTAGGCTTGTTTCTTGAGGCTCTAGTTTGGAAGCAATGCTGGCAGTCACCAGCATGGACAGGGCTAGGATTGTGTGGTGGTAATGTATTTTTGTGGA
GTAATTGATTATTCTGATCAATTCTCCCAGAAAACACAAGTATGTAAATTTCCTGGCCACATGAGGATTGACTTTACCGCCACTGAGCATAAAACTTAATCAGTGAACTAAAACTGACATCACTAATCATTAGCCAGCAGGGGGAGCTGGAGAGTAGCATGGTAGCATTTTCTTTGGAGAGGTTCTTTTTTTTCCCCTTCTATGTGTTGGTGGTCTATGTGGAGGCTCTTAAAATACGTATTCTGTCCAGGAACTCCAAACCCTCTGCTTCTTGCACATCCA
GGTTAGAAAATAACATGAAGAGGAGTGCTAAGACCTGGATTCCAGTACCGCCTTTTAAAACACCGTTATCTTGGGGAAGTCACTTTACCTCTTCAGCCCTTGGGTTTCTGGTCAATAAAATGCGATGTTCGGACGCATGCCTGAAGTGGGCTTGTCTCACCACTAGGGGGAAGGCAAATACAACTCTTGGGTGCTTCTGTAGCTCACACGAGGGTAAATAACGAAAAGTTTTAATATAAACTTAAAAATTAAAAAACAAAAATAAGTAAAATAAAACTTG
TATCAATTTTATTCTGACAGAATTAGAGTCATTCTATATGTAAATTCATACCCTGGGTTTTAAGTGAGGTATTTTTTTTTTGCTCCATGCAAACACGTCTGTGGAGAAGTTTGACAATGGTGGTACGGTGGTGCCCCCTCGTGACTGAAGCCTGAACTGCATGCAGCTTGAACATCACAGTAGGAAAGTGGGAGGGAGGAGTTGTGGCCCAAGCCCCGCCCTACAGAGTTTTCTAGAAGTCTGAGTGGAAAATTGGGCATTCCCAGTGTGTAGGAATACTGACAGCCTCC
GGGCTTGAATCCTACCTCCACCTCCACCTCCAAGTAGCCAAGTCACCTTGGGCAAGTTACTAGAGGGTCACTGGGGAGATCAGAGGAGTTAATTCTCGTGAAACCTTAGGCACAGTGCCTGGCGCATTCTTGGTCTCCTCCCAGCTGCCCTTCCCTGCCAGAAGGTGGCATCAGAACCCACATTATGTGCAGATACTTTGCAAGCAGGGCTGCACTCTGCCAGCCCTCGCCCCCAGTGCTCTACCCAGTCCAGGGTCCTGTCATCTCAAGAGATTGTTGGGTTTTATGACAATTTGCCATGGTTTGGG
CTTCACAACACTTTAGTCTCTGCCTCTACACTCCTTCTCAATTCTTACATCATTAGGAATGAGGGGCTTCCTTTCTTCTCCTGAAACCCCATCATCTTTGAATCCAAGCAAATGCCGAGGCCCCAGGAAGACAGCTAGGTCAGCATGTTGCAGTTGGCCACTAGAGGGTGGTGTTTCTGTAATTAAGGGGATCTTGAAAGGCTACAAAACTTGGATGGGAGTGGCAGCCAACTGGACTTAGTATATGAGGAACCCAGCAGAATAGAAAGGTGGGAAAGGCAAGTAGTAAATCTTAGGATAATGGTCCT
GAAGAGTGAGGATGCAACTATACCCAAACAATCATTGGTAGTGGGAGGTCTCACGTGAGAAGCAGGGAGGCAGCCTGAATGTTGAACCCATTATTCTGGTAGCAGCCCCACCTGCCAGCATCCAGGTATGGCCGACAGAATAGCTGTTGCAGCACACACCTCCAGGGGGCACCATTTCCATGGTTTACAGTCTGAATGAGGCCTGAATGTAACCTGAGCTTCATGACTGCCTCCTCTGGGCTTGGTACCCACAGGCACACTCACACTACACACGTGCCTCAGAGAATGCTCTGATTGGTTGATCACGATCACCACCTAACCTAAAGCATCCACATTGGTCAG
AAGAAATCCAAAGAAATGCCCAGGTCATATACACACACTCTTACATGAGTAGTAGCCACAACCATGGACAATATTATCAAGAGCATAGACATCCTAGCTTGAGAGCATCAAGAAAATCAGCTGTGCTGCCTAACCAACTGGTGCTCTCATAATTTGGGCCTGCAGAGGGAGCGCATGTGCCGTAGCCAGAAGCAACCACTATACCTTTGTTCCCCAAAACTCTGATATCTTAATCACATTAGAGATGCCAACAAAGAAATTTGCTGAATATCTTCAATTCTCCTGATTCTTAA
AGTGTTTCCCATTTGTCACAGCACTTAATCCTCAAAACATCCTAATAGTGTTGGTTCTATTGTCACCCCCATCTAACAGATGGGGACTGTGACTCAGCGGTGAGAGTCTTAGCAGAGGTCACAAGCCAGTCCTCAAGTCCCTGGGAACCACTTGGTTCCCACCGTCATCTCCCCCGAGATGCTAGGCTGTTTGTGTCCACCAGGGGGCAGAGAGAGGCCGGGAATTTGAACGGGACCCACGTTTTCCTGCGCTTCCCTTAGCCTTGGCTGTGGTCAGAGATCTTGGTGATCAAGGAGTCTGACCCCCTAGTTCTCACTTTACCATAGGGTAAGCTGAGGCCCATGGAGGGACAGTGACCAGCTCAGGTGGTAG
TTTCACAATTAGTTGAGTAACATACCTTTAGCTGCTATGATAAGGAGAAGAACCTTACAGATTTTTCTTTTATCTTTAAACGTTTTAAGAAGACGGAGCTCCTGACAGCTGGCTTTGCTGTCATGCATAGACTGGGTGGTAAAAGGGAGCGCCACCTAGTGGCCTGCAAGTCATTTGGTCGGTGCTGCCCTCCAAGGGAGAGCAGGGCTAAGGAAAAGCAAATAGGATTTAAACTTCTCAGCCTTCTACGACCTGCCACAAACCAGCACAGTACCTGGTTTTATAGAACAGAGTGATGGTTCCGGCTCCTTCCATGCCAGCCCCTCCCTAGTCAGGACTGGTGTTAAACTTT
GGAGAAGAGCCATATTGACTTCCTCTATGCTTGGATCCAGCATTACTACAACAAACCCTGTCTCTCCCTCTTCACTCGGCCCTGCTGCCCTGTCTTGCCAACCTCACAGCCCATCCACACCTCTGGTAAGGACCAGGTGCAGCTTTGGCGCCACCTGCTGGAAGAAAGGAGCAGCACCTCCACGTTTCAAAGAGGAAATTCCAGATCTGACATTGTTTTGGAATATCGATTCCATTGATCCGAACAGATATTTACAATGAGTCTACTATATGCCACACACCAACTAGGCTCTGAGGACAAAGTGGTGAACAAAATAGAGCTTACATTCTCAG
CCGCGTGATGCTGCCCTTTTCCAGCAGCTCCTTCTGGGTCTTCTCAAACTCCTCCTTCCCCTGGAGGGCAGAGACAGGGGCTGCGCTGAGGCCAGTTTTCTGAGCCAGAAGCACAGGCCAGCCCTGTGGCGGGCGCAGTGAGCTGAGTGGCCACCAGGTGGTGCTGCGTGTGCGCGCACACACACGCACACGTGGACGCACACACACACTAGCACACGTGGACACACACACACACACAAGCACACGTGAACACACACACAGACTGGCACGTGCAGGGGCAGGCAGACAGACACACACACACACACAC
TGTCTCACCTCCGAATCTACAGGGTCCACAATGGAATCATTGAGGAATTTCACCATCACAAACTTCTTCAGGGCCATCAGGTTTTTCTTGTAGGACTCATTGATACCCTGAAAGAAAGGCCAGCAACACCTAAGGTCATTACCATCAGACACCAGCAGAGGGAGTAAAGCCTTCCTGTTTTCTGGTCTCCCTGACCCTGTGCCACTGTGTTTCTTCCCCATGGGTATGGGCTGTTTTCCAGCTTCCTGACCAGGATATACCTGTACAGCTTTTTTTTTTCTTTTTTTCTAAAAAACAAAATATTTT
ATTATTCTTTATTCCAATATTATAATAATCCTTGCCCTACAATCATAACCTAGGAAAAGCCAGGCCATACAGAGATAGGAGCTGAAGGGACATGCTCAGAAGTGACCAGAAGACAATAGTGTGAGCCCTCTGTCATGCCCGGACAGGGCCACTAGAGGGCTCCTTGGTCTAGCGGTAATGCCAGCGTCTGGGAAGATGTCCGTTGCCAAGCGGACCGTGGTCTAGTGGTAGCGTCAGTGCCAAGGAAAAACACCCACTACTTAGCAGACTGGGAAAGGGAGTCTCCCTTTCCCCGGGGGAGTTTAGAGAAG
CCCCTGCAGGGCTGATTTGGGGCCAACTCCCACAGGGCTGATCTGGAGCCAACTCCCACAGGGCTGATCTGGAGCCCTCCTCTCCCTCAGGTGCGTCTGAGTAGCTCACAAAGATCCTCAAACATTCCTAGGGTTTGGAGTCTGTTGTCCCAGAAACAGAAGTCCTCTAGGGGGCAGTGTGAATCAACTCATTGGGCCAACCTAATAAAGTACCTCCGCGCGAGTTAAAATTCTATTACACTTAAAGATGAACCCTGTGGCTCAGAGAGGTTAACGAACTTGGTCAAATCACCAGCTAGTCAGCAGCAGGACTAGGATTCA
TAAGACCCAAAAGAACTAGCTCAACAGGAAGCCACTCCCGTCGCCTGCCGGCTTCTGGCTAGCAGCGCAGAACAGCTGCAGCTGACTCCAGCGGCCAGGCTGCCAGGCCGCGGCCTCTCTGCCTTCAGTGCCCTCACAGCACAAATATCCCCAGGCTGGCCAGAGGAGGGCCCCCTCTCCACTCCACACAAAGACCTGCTCTTGATTTGTGGACAGAAGTAGGTTCAGCTGAACCAGAGCAGGGAGGTGTAGTAGACCCGGATTTCTATTTTCTTTTTTTCGAGACGGAGTCTCCCTCTCTGGCC
AAACAGAGCCTTCTGGCATTCCTGGGCTTCCTCCCCCGGCCCCAGGGAGCCCTCAGGCCCAGCCCTGGCAGGAGGGGCCATAATGTTGCGGGGCAGGACCCCAGCACTAGGCTTCTGGAGCAAACACAGGTAGATGGCACCACCTGGTGGCTGTGCTGCCACACAGCCGTCCTGGCCTGTGGTTCCAGAGCACTGTGTCCCACTCTTTGGCGGCTTCCGCACCACCAGGCCACCCGCTACGGGCACATCCTAGACCACCAAGGCCCCGCCCCCACCCCCGCCCCAGGCACCCCAT
TCTTTTTTGAGCGAACCCCTGTATATAGTGCTTAGCCTGTGCCAGGCTCTAGGCTAAGCATTGGCATGTATCTCTCTGAAACTGGCATTTCGCCTTCTGGGCAGTGCAGTAATTTCCTCCTTGAGGTTGTCTGGTGGCTTCCACCAGGGGGCAGACCTGGGCTTTCGTGCACAGGCAGGAAAATAACACACAAGGCAGGAGGTGGACTTTTCCCTTCCCTTCCCTTCCCTTCCCTTCCCTTCCCTTCCCTTCCCTTCCCTCCCCTCCCCTCCCCTCCCCT
GCACAAATCAGAGTAGCTCTTCAGCAGCACCATGCTGTAGGAGGTTCATTCAACAGGTTCGTGCTCTGGGCAGAACACCCTAGGCAGCCTTCCTGCACTACTGCGATATTTCATTTGGCATCTCCCCATTTGGGCTGGGAAGCACTCTGATCATTTACTAGAACTGTAGCAAACCTGGGCTTAAAGTGCCATCTAGTGACAAAAAGAAGGCAGTGACCTAGCAAGGAAAAAAAAGAAGTCAACAGATAAATTACAATCTGTAAGCAAACATATCCAATAAAAACCAAAACAAGCCACACCAAGAAGACTGGAATAAAGAGCTAATCCTTA
CCACAGTCCCACCTCAGGTGGACACACCATCTACTACTCTTGCTGGGGAGAGCTCCAAGCTCCTGGGTCGCGGTGGAGGTGGGTGGCATGCCTTGAGAGCCACTTGGAGCCACCGCCTCCTGACTGAGGCAGTGCCCTCTTGTGGCAGCTCTGTGATATACACACAGTCCTTCCAGGCTCCCCAGAGTTTCCTGATAGTTTATGAGACACACCCTTCTCTTTGCACCATTCAGCTCCTTCTAGAGGCTTATTACAGATTCCACTGGGACCAAAATTGACAAACGCCAAAACCAC
TCTTTTTTTTTTTTTTTTTTTTTTTTTTTTGAGATGAAATCTTGCTCTGTCACCCACGCTGGAGTGCCCTGGCATCATCTTGGCTCACTGCAACCTCAGCCTCCCTGCGCACACAGTTCGGTACTACATATATCCTCTAGGTGGCAGCATAACCCTCAATATAAAAACCCATTCTGAGCCCCGCGCGGTGGCGCGCCTGGAATCCCAGCTGCAGCTACTCTGGAGGATCGCTAGAGCCCAAGAGCTGATGCAATGCTCCAGGACTGCACCTGTGAACAGCCACTGGCACTCCAGCCTGGGC
ACATGCAGAGGAGGATCAGAGGAGAGCAGAGAGCATGCTTTGTTGGCAGGTCAGACGATGAATGTTAGGACACTTCATGCACTGTTGGCTCCATCTGGCAATGGAGGTGATTCAGGATCAAGAAATCATCCAGGGAAAGGCTGGCCTGCAAGAACCCAGACTGGACACGAGGTGGCGCTGGTGGCCCACCTGGGAACAGGCAGAGACCGGCGACCAGCCCCGGGGAATCTGATCCTGGCAGTTTCATTCTTTTTGCTTCTAGGCATGAAGTCTACATGAGGGACCCTGGTGGGCTGAGGATGAGGGCGCTCTGCCCC
TCTCTGTCTTCAAAATCCCCTGCTCTGCCCGCCCTTCTCAAGGTGACAGTGAGGACCCCGAGGCAGAGGAGGGTTGGGAGAGCTCTGGGAGGAGAGGGGAACCCTGGATCGCACCTTCCTCCTCTACCAGGCTGCAGTGGGGGCTGAGTGCCCCTAGGTGGTGCAGTTTTCCCAGGCTGAGCTCCCAGCAGCTGCTGCCAAAGGGGGCTGGAAGATCTGGGGGAGACAGAGGGGCAAAAGTGATACCGAAGCCCAATAAAGTGGAAGTTTGAGGTAAAAGCCTGCACTGAGGATTCCTGCTGCTCCTCCGATGGGCACT
GTGACTGTAGCTCCAGACATAGCCATAGCCCCCAACAGCTCTGTGTGCTGGAGCTGTACCTTTGTGTGGGTGTGTTGGAGACGGCCTCTGGGGTAGCCTTGGCCCTGTGACCTGGGCTGTTGGAGCTCTGTAGCAGGTGGCCCCCATCACAAGGGGGCACTGTGCATCTTCCTAAACCATCACCGCCGCTGGTGGCCAGTGTGTGGGCAAGGAAGGCTGGGAACTGGCACAAAGATGCCCTCAGCCAGGCCCAGCGCTTCTGCCCCTATTTCTCTGGGCAGTCCTGGCTCTCC
ACACCCTGTACCCCACTAGAAAATATAAATCGGGGTGATCTGCATTGGGACTGAGTAGAGATCTTGTGTGTGGACAACATAATCCCCAACCTCAGGGCCCAGGCACACGCATTTGTCTGCTAGAAGGCAGAGTGCCCTCTAGTGTTGGTGATGTGGATAACTTGGCTGATTGATCAGGGTGGCAGCAGGAGGCTCAGCGGCCCAACATACACTTTATGAGGCTTGCTGTCTTACTTCCCTTCACTTTATGATGTGGGGATAGTTTGCACAATTTGTGGGAGCCAG
ATCATTGCGCAAGGTTGGTCCAGAAGAACCGTAGGGATCCAAAGCAAATTCCTTGCTGTTTAACATTAGGAATGTTTCAGTCCTGCCTCAGTTTGGTTTCTGTAGAGCTTTCAATGGGTCTTGAGTTGTTATCAGTGATGATTTAGCACCACCGTGAGGCTGTATCCAGTCACTGCATATGGCTGTTGGCCTCTGCAATATATACGGAAGATGATCTGCCCTTTTGTTTGCAGCTTTAAACATCAAGGTGAAAATAGTTCTTTGTAATTTTCTTCGTATGGAAAGGTTATGATGCAATAATATCTTGTATTAA
TGGAAGCTCAGCCCACCAGGGTGCAGATCATGTCCCTGCTCCCCAGGAATCCATCTGCTCCCACCTCTGGGCTCACATCCCAGACCTCCCTGTCCTAACCCAAAGCCAGCAGGCTTCCCATGGGCCCCTGAGGGTGCCCTGTGCAAGTCTCGGGCGCCCCCTGGCGGCCACGAATGGGAATCCTGGAATTCAAGCCTACCACGGGCCAGGTCCTATGGGCCAGGCCCCCAGGAGCTGTCTCAGCTCTGGGTACTGAGGACCTCTCCCTGTCCCAAAGGCCCAGCTTAGCTCAGCCAAACCCTGAGAGCCTTAAGC
CAGGAAACACTCAGCAGCCCTCAGAGACCACAGAGAACCTCTGAAGCAAGAAGGAAGAGGGCCAGTCGCTGTGAGCAGGCGCTTCATCAATCCTGCCTCTGTGTGGCCTCTAAGGGATCCAGTGGCATGAGAACACAGAGACACACGAGGGCGCTCTAACCAAACAGCAGGAGGACCCGCGTCCCTCCCCACACGGAAAGAGGGTTGGCATTTTCAAAGACCTTTGGTTCAGTGTTTTTTCAACGCAGCTGCTATTGGTATTTTAGGCAGTAGGTTTCAGGGGCATTTGCTACCCCTGGCCCCCTTCC
ATTGCACCCGGCGAATCCTAGATTCTAGAATTGCTTGGGGTAAGGGGTCTCCTAATCCAGGAACCCAGACCCTTTGCTCTGCTTGAGAACGCACTGTCTGAACTGAACATAACCCACGTCAGTCCGGCTCACAAAACTACACTTATGGGGATTGGCCTGGAGGTGGCGCCCCTGTTGTTGGTCTAGAAATGCTGGCCAGAGGCTCAGGCCAGTCTGGCAAATGGATAAGAACATCACCCAATGGAAGAGGATGTCACAGCTCAGAAGGCTGGGCTGCACGCTTTATCAGCCCCTGGAAGAGAGCAGGGGCACTGCCCAAGCCTGAAAACATTG
CAAATATATATATGATTTGTAAGATTAATACAATGTTAAATATATGGGGGCGGTGTTCAACATTCGCAACACATGTATATTCAACCCACATGGTATGGGCATGAAATGATTCAGTGAGGATAGCCTGCCCTCTTGTGACAGAGACGTGAGTGCTCACAAAATGCCCATGTGCTCTTCTATTTCCCAGTCTCATTTGCAAGGTGGGGCGTGTGAATACCTCTGACTAATAACATGTGTGCAGAAGGACTACCCAATCTTCACTAGACTTTCCATGAGTGG
GTGCTGCAGGCAGGCAGTACAGGGCAGGCAGGGGAGAGGTGTCACCTGGGGCCTGGGGCTGCCTAGCTACCATCTATGAACTTTACTAAGCCCTGTATGTGTCCCAGCCCGGGACCAGAGAACGCCTAGAAAGTGCTGTGAGGCGGTCCTGGCCTGCCCCCTGGTGGAGACCCTGGTCACCACACTGCTCACACGCTAAGCAGAAGTAGGAGCAGGTGCGCCGGGCTGTGTGGATGCAGGTGGTCCCGCTCCGCACCACATGCGTGGCCTCAAAAGAAGAAAGCTCTGTGCTTAGTCATGTCCTGTCCCCAACCCCAGGTGTGCAGTGCCAA
ATATACACATACACACACACACACACACACACACATATATATATATACATACATACATACACATCCCCTGGGGACTGCTGAGAACAAGAGACATCAACAGCTTGTTGTAGACCCTGAGAACTTGCAGTACTGTAGACAGACACCAGAGAGAGCAAGAGACCACAAGCTTCTGAAAAGACACCAGCAAACCTCTCGAATTGGGAAATCACAGGCACAAGCCCAAGAATACGTATCTCCAGAAAAGGTTTGAGAGACCACTCCCCCAAACTGTTAGTTGAGCTGAATGTTTAAGGT
GTTAAGCAGCCCCTCTCCTCTAGGTGGCCCTAGCTGTAATCCCTCTCAACCAGGATGCAGGATTTGATCCTTGGGTCCTTGTTGACTACGTTCCCATTTAACCCCTTTGCTGACTGACATCCTGTCTTTCTGAGCCTCTAGGATTGGTAGGACAGCACCTTTAGGAGTCCTGATTCTAGCAACTCTCTGCTGCCCCCACCTGGCACCCAGAAGCACATACTTGATCATTTCAACCTAATAAATCCCTCACTAGCACTATCCAATAGCCACAATATGTAGCTAAGTTTTCAAGAAGCTACATTAACAAAGTAGAAAGAAATGGATGAAATCAATTTTCATTACTTTGTTT
AGCCATGAATCTTTGCACTGTGCCATTGTGATGTGTGATGCAGGCCTGCAGAGCAGTAGAGGGACATGGAAAAGAGGAAAAGAGAAAAAAAAGAGTAGAAAGTCAAGCTGCTTCATCCTTGGTTTAGCCGTTGTCGTCCCAGGTACCAACATCTGTGGGGAGTTGCCGCCCCCTGGTGTTCTATATGTGATATGTCCTGGAAGGGAGGAGAGCTAGCAATCTGCTTGCTCCACAGTAAAAGTGGGAGGAAGGAGCTCAGAATACCCCAGCTTGTCCTTTTAGAGTCGGGACGGGGGGTGGTGGTGGGTGCATATTTCACCCAACAGTTCTGGGTAGAAGCT
TCGTGATCCGCCCACCTCAGTCTCCCAAAGTGCTGGGATTACAGGCCTGAGCCACCGTGCCCAGCCCCAAGTAATCTTAATGGATCACATTGGAGAGTGAACCAGTCTTAGCTACCAAAGAGGAAGTGAGTGACACCTACTGGTACCTCTCTGCAAGCGCAGTCTCACAAGTTCCTACATTTAAGATACAGACCTCAGACCTCAGCCAGATGACAGGACTCCCACAGACTGACTGACATCAGGCTCATGTGGCTGCTAAGAGTGAAGCAGTCACAGGAATGAAAGTGACCCTTCC
GGTGAGTGCTTGCCGGGCCGGCCGCGCCCGGGGAGGGCTGGGGGCGCTCGGCGCGGCCCTGACCGTGCCCCGACCCTCCTCGGCCCCAGGCGGGGACGGCCCAGGAGCGGAGGAGCAGACAGCGGTGGCCATCACCAGCGTCCAGCAGGCGGCGTTCGGCGACCACAACATCCAGTACCAGTTCCGCACAGAGACAAATGGAGGACAGGTGAGCGGCGGGCCGCGAGGGCGAACGGGCGGGCGGGCGGGCGCGCCGGGAAGGCTCGGACCTGGCCCCAGCGCCGGCCTCGCCGCTCTGCCGCCCCCTGCAGGTGACATACCGCGTAGTCCAGGTGACTGATGGTCAGCTGGACGGCCAGGGCGACACAGCTGGCGCCGTCAGCGTCGTGTCCACCGCTGCCTTCGCGGGGGGGCAGCAGGCTGTGACCCAGGTGGGTGTGGACGGGGCAGCCCAGCGCCCGGGCCCCGCCGCTGCCTCTGTGCCCCCAGGTCC
TGCTTAAAGATGCATAAAATTTGCAATACCTCCCCCGTGGTGCACCAAAATTACCAATGGTGAAAAACCACTCACTGGAAATATTCATTTTTGATCCGTTTGTCATCCAAACCAAATTGTCCAGAATCACTGGAGCCAGTCCCATCCCCTCCTCATACGCCAGGGGGCGCACACGCACTGTTTGTGAATTCAAGTTCAGGACAAAAACAGGCAGTGAATCAGGTGGTTACCAGAACCTGATTCCTCAGCCCAGATCCCTGAACACCACAGCAACCATGCCCTGCACATTACCACGTGATCCCTGAATCCAGGCACCTCAACG
CATTTCCAGAATGCTTGGTTCCTGAAAGGTTGCCAGTGCTGCCAGGGAACGTTCCATTTCAGTGATGTAAATAAAGCCCAAGCCCTGAGATGGAAGGTGGAAGGAGGCCTCCCTCCCCACCTACCTGTAGGACACACCACAAGGAGGCGCTGATGAGCTGTAAAGCCAACAGGTAGTTTAAAGGCTCCTGGGATCTGTCTGGGAATCAGGGAAAACAGCAAGGCCAAACGCAGCGCTAGCTATAATTAGCCCCAACAGGCCTCAAACCAACACTCAACCTAATTTAATCAGCACAAGCACCATTTTCTAGGAACGGGTTAGCCTCAGATCCCAGGCCCCAGTTAGGGCTAGAATAGGAGCTGGAAGTTAATACTGTATTGACTGAAGGTGGCAGGAGTTATACTGTAGTAGGCACTGTCAGCTCCCTCAGCAACTGTCATTCCATCCTTCTCC
GGGGTCTGGGGAGGGGACAGACCGAAGGCAGAGACCACCGCGACAGACACCTATCGAACTTCACGCTAAGGACTGCTCGTTTTACTGATCCGGACTCAGCCCTTAGCGCTGGGCGGTACCACGCGCCGCCAGTGCGGATCATCTGGGCACTGGCGCCACCTAGTGCTGGCAGCGCGGCAATGGCCCTTTTACCGACTCGCGCGTCTATAGTGCGGCCTCACACAACCTCTGCGGAGTCCATGAGCCCTGGAGAGCACAAGTGGTTTGTTTAAGGATAGGGCAGAAATGGGCCAGGAGCTCAGCCTCCTAATCACCAGTCCTGGGGCCC
AAACGGCAGTTTCTGAGTCTGAAAATATGGATACTAATATCTACTTAGATAACATGCCTGGCACCTAGTAGGTGCTCAACAATAAGGGTGCTTCCTTTCCTCCCTTGCTGAAGCCAGCCTGGGTTGCTCTCTTCAGGGCCATTTCCCTGGATCTCCAGGAGAGGGCAGCAGGGAGCCGTGCTGCCGGGAAGGTATCCCGCATGGGACAGTGGCCAGTTAGGCAGGCCTGGCTCCAGCCCGCGCTGGGGAGTAGAGTGCAGCGGCTCCACCAGCCAGATTTCTTTGAAGGCTCTTCCCCTCTGATTTTACTGGATAAA
ACCATACCCAACAGCCCACTTGTGTGGCCGGGGCCTAGGTGGGGTTCCCAAAAGCTGCCCAGCCCCACACACATCCCACACCTACCCTGTCTGTAATCACCCTGAAACTCCCCAGGAATCCTGGCCTTTTCAGCATATTTTCTTCCAGCAATCTCCCCAGACACATTGTGGCCCTGGTGCCCTCTGGTGACAAAAGCCATACATGGCAGTTACAGCTGCATCCCCAGCACACATTGGGCCAGACAAGGTGCTGCCCCTTGTCTGATTATTTTGTGTCATCACATCAAGTTTTCAAAGTAGGAATTTTCTGTGTTTTCTAGAATGAGAGCTCAGGCAGGTTAACTAATTTG
CATATCACCTATTTCCTTCTTAGGTGCCTGGTACAAGGAATAATTAGATAGAAACACATGGGTAGCTTAGATAGGGAAGAGGAAGAATCCCTTAGGAGTCTACAGACGCCATACTGCAACACATTGGCATTAGAAGTAGGATTGTAGTGTCCTCTAGTGGACACTTTGTGAATTTACATAGTATTATTTACTGGATGTGGCCAATAAAGGTGGGCTGAATCCAGAAAAGGGAAGATTGGCATCCAGAGTGTTTGGAGAGTGGGCCCATAAGAGAACATTGTGTGTGTATGTGTGTGTGTGTGTGTGTGTGTG
GACTCAGCTCGTGGTAGTGCTATTTGTCTCTGGGGGAGGTCTGTGGAAGAAGGGAGGAAGGGGCATTGGCAGGGCTGCGTATGTTGGTAGTAGGATTCAGGCCCAGCTTCTGTAGAGATGCCTGACCTTGGCAAACTCTGGGGGAGTGGCAAGTCCCACTGTGCCCACTGGGTGGCAGTAGTGCTTCAGATGAGTTGTATGGACTAGGGGTTGCTGGGCCTTTCTCCAGGTAATTAGCCATCTGTCCTACTCCAGAGTTGACCTTTGGACTCCACAGAAGCACTTACATGTGGGCCCCTCACCTTAACTATGGGGGCAGGAGTGTGT
ACGCCAACTCCACCTTTACTGTGCACAGCACCCTTGTGGCTTTCAGGCACACTTGTCAAGGGAGAAGCTTTTATCCAGGCAACTAATTGTCTGTTTCCCCACTAATTCAGCTATGAATTTCCTTTGAGGAAATGGTGCCTCAGATACCACCAGGGGGCACTAGGGCCTCTAGGCACCAGGGGCCAAGGAAAATGAAATCCCCTTTCATGAAGGCCCCAAGTCCAGGTTCTGAGCCTCCTGCAGCAGTTCTCTCCAGCAACACCTTGGCGCAGCAGACCAGGGA
CACTCCCTCATTAAAATTCTGAGCTACTGCAAGACAGCCTCGTGCAGGATAATTCGAGCCTGATCTCCCAGGAGAATGCCGGGAACCAGGCTTGTGAATTAGCCTTTCCCCTTGGTGGGTGGACACTGCCACCCTGTGTTCAGATACTGGGAACCACTGAGCGGTGATCCTTTCCTCTGGCTCCTCAACTTCATAGTGCTTAGTCGATTCCCAGGTGTGCCCACAATATCAATATGTGTTGGTTATGGTGTGAAGGCTTCCACAGCTGTCAGTGTTTTCAGCCGGGGCA
CTCCAAGTGTTCCATGGACACTTAAAGAAAGTGTGAGAAGCCTGGTGAAGGCTCTGAGTGAAGGAAGGCCCGAGGTAGGGGTGGGAGGCCAAAGGGCACCCAACACCTCGGCCGGCTCCGGGGCCCCTGCCTAACACCCCCTCCCAGTGCTGGAGCCACAGCGACACCTACTGGCCACGGACACCTAGGCCACCCCCTCCAGGACGCCCGGGCCCTGTGGTCCATCTGGCCCAGCCAGTCCTGCACCCTGAAGCTGGCATTCCTGAGTTCTGGGAATCTGGCTCCCCGGGACAGACTAGGGGAGCAGGTACAGGATGGGCCAGGGCTC
GACTCAGTAGGTCCTTGATGGCTGGTTACTGCCACCCTGGGGGCCATATGGTCTCTAAAAGGGGCCATTAACCCAGAGTGAGGGCATTCCACTGAAGCCCGCCCTGCTGTGGGAGCCTTGAGCTGTCTCATGGCACAGGCTGCACTGCCACCTGTTGGCCATGGCTAGGAATGCAGCCACACAGCATGGGAATCCCTGCCACCATAGTGGGGACTCACCAAGGACTGATGGGATGCAGACAGAACGCGGCTCTGGGGACAAAGGATCCATCATCCCCAAGAGTCAGCTCCCATCCAGAGCTTTTCTAGCCATCTCCTTC
GATCCTCCCGCCTCAGCCTCTTAAAGTGTTGAGATTGCAGGCATGAGCCACCACGCCTGACTGGTCTGTTTCTTACAGCAGTGCAACATGCTAAACACGTTCATGCTAGTGCCCTGCTGGAAAAGGAAGCAAACCTCGGTAAGGAAGCGCACTTCTCATATGTGTCCAGTAGGTGGCAGGCTTGTCTGGACCTGCAGAGAAAGACCCGGAACCCTGGTTTTGCAAGGCTCTGGGATCAAAGAATTATAAATGATCAGTGCTGTTAGCACCCTGGAAATGGCTGCATGGAATATCCACAGTTCCCAGGTACAATGCCATTTCTATGGCTCCTTCTGCCAAAGGAAT
TTTAATTTGCTGGTTATTCTTCAACAAAGCTTCGGAACAATCCTAGATTTCTACCACCATTCTGAAGCCAACCTGCTCTGAGTAAGAGGATGATGGTATCAAGAGATCAGCTTTTTGGTCCCGACCACAGAATATGGTACAGTTCTGCCACCTAGTGGTTGCCTTCTCACACGTGACTTGGCAGCATTTACACTTGGTAGACTCTGCATCTACAAAGAAAATGGTGAAGTTGGGAACAGCCAGCAAAAGCTTGGCAAGTCGCTTTCCACCATGTAAATAGAGAAATAATCCAGGTTTTAACTG
AGGGGCCATTCTGACAGAGCCAGGGCTCAGTCTAGCCTTGGCCCGTCCCCAGGTCAGTTTCCCTTCATATTTCAGGCAGGGCTAAAATTCCTCCCTGCTCAACCTCGGGCAGAGCATGGCAATTCTGCCACCTTGCAGCAGAAGCCTCAGAGCCACAAGCCTCAGTCACCACCTAGTGGCCGAGTACACCAGCAGAGAAACTTGAAACCATGTAAATTCAGACTTTTAGAAACAAGCCAGTTTAGCAGTTGTCCAGCTGCCCATCTTAGCCACCTGCCCTGCAAGTAAGAAGCTTCCAAGGCCCTGTTGTCTATTCCACAAA
TGTGAACTTTGTCACTTGATTGATTTAGAATGGCATTTCTCAATCTGGAGACTGCAGACATATTTAGACGAGATTCCCCTCCCCGCTCTTTAAAAAAGTCTGTGTATTAATCCAGATGAGACCTGTGGGTTTTGTGCAGATCCCCACTATGGCCGGTAGGAGGCAGCATAACCTAATGCTCTGAGTCAGGATCCTGTTGCTGGAGTCTGTGCTCTGGCCCAGGGGAGGAGGAGCAGCTCATCAGCTCTGTGCTTCTGTTTCTTTCTCTATATCCTGCAAAAGGCAGGAATTAACAGAGCTAAACACTCTCAAAATATT
TGCAACGTTTTTATTTTCCCTGCATGATTATTGCTGCCCCCGGGAACTCTTCTTGAGGTCCTCCAAAGAAATCCCACAGAAGTGAACCCCACCAGGATGTGATGCATTTCCCATCCGCAGGAGCTGGCTGAGAGCACGCACTTGCTGCAGCCACCAGGGGGAGCTACAGGTTTCTCTTTGGAGCCCCAGAACTCAGTGGCCTGAGTTCCTTGTCATTTGCTAAACAGAGGGGCTCCTGAGACACTAATAGATATGGGACATATCTGTGTAGATCCTATGTACTTCATTGGCTGGTGCACGGGGCTGACAGGCT
CCTCAAGAGTGTAGAAGTGGGTAGCGGAAGATGTGGCCTGGAGCATGGTAAAAGCCTTGAAATTCCAGACTCTGCTTGACTCCTAAACCTGGCAAGGCAGCCCTCGGGCCAGGCAAGCCAGGCGCGAGACTGTGCCTTCCTTCCAGGCCCTAAAGAGGGCAGCACTGGGCCGGGCCCCGGGCGAGGGCGAGGGACACACGCGGTCCGGCACACTGAAAGGGGAGTGTCGGGTAACATGCCCGGGCAAAAGCGAGCGCCGCCCCTGCCTCTCCGCTGCTGGCTGGAACGCTGATCTATCTAGTTGCT
GCTCCTCGATGGCAAGGATGTTTTGCATATTGATGGACCGCTAGAGCCTCAAACAGTGTCTGGCACACAGGACAGGACCAACAAATACTGAATGAGAAAAGTGAATGACAGATGGAAAAGAACAGAACTAAACAGGGAGTTTCTCCACTGGGACCACAAGAGGGCACTCAAGATACGTGTCAAACCCTTGAAGCCCCAAGGTGGGTGGTCTCTCTGCTCCTCAGCCTGGAGGACCAGGGACAGGTGACCTGGACCACGTCCTTTCTCCTCTGTGAGCCTCTATTTCCCCATGTGTAGCGTGGAGATGGAAATGCCTGAAATACGTTCTTGTGAGAAGCAAAAAC
TTTGAAGGGACAGCCAGAGAGCCACGTCCCACTCACTTCCCCCTTCCTCGCTGGACTAACAGTGGAGAGGACCTGGGGTCTCACTGCCTGGCCGGCTGTCCCCTCAGTGGCTGTTGTCTTCGGACTCCCCTCATGGGTAGGCCCACAGCATCTCCGCATGTGCTTATCAGAAGTCACCGCTAGGTGTCACTGTTGGACCACGAAAGAAAGCTGAGGCCTGCTGAAGCGCAGTCAGAACCAGAATCAGCAAGGAAGATTGGGTGTGCAGTAGGGGGGTTGTGAATGAATGAATAATGATGAAACTTGGGGTGATCATCCTGTTTGCCCCTGGATATCTGC
CATTGATGGTGGCATCCAGCAACTGGCGCAATGGAGCTTTGTCAGTGGACATGAGCTTTCCAGAGCTTCGGCGGCCTGGGATGCCGGCCAGGCCAGGTGCAGTCACTGTGCAGCGTCGTAAGATGTCTGAAAGCACTGTGGCACAGTGCACACTCTTCACCACCAGGGGGATGAGAGCTGCCAGCTCATTCTTGCCCAGAGAGTGGCTGAGAGCACAAGCCCAGAGCACATCATTGATGGCTGGGTGAGTATCCTGGTTGTAGGCCAGGTTAAGATGGCTCATGGCCAATGAGGCCAGCTTGAAGGCACGTAGCGGGTAGCCA
GGCAGCTGGCCAGGACAGATGGAAAGGTATCAGACCTTGTGGGAAGAAGCTGGGCTTTTCGACAACCTTTCCAACTTGCTGGATGAACACACCAGGCTGGGGACCACTCAGCCTAGACTGAGTTAAGCTGAGGCCAATGATGACATCTACAGGTCATATGAAAAAACTGCAGCCTAAGAATCACCCACTTGGCCCGTAAGTGGTTCGTTCATACATTTATTGTGGTTCATATATTCATATATGTAATGTGAATAAACATATTCATATATTTATTGTGCTCTCAACACTG
AGTCCCTAAAGCTAAACCCAGAGCATTTTGGATTGGAGTCACTCTGAATGTGTGTGGCACAGCCCAAGAACCGGCCGGCTAGCTAAACAGAAACGCTTTCAAGCCAAATCGCATCCCTGAAGGTGGCTGTGGGGAAGCTTTGGTGCCACCTGGTGGCCGCTGTGCCCGGGAGGGTCACTGAGTGCCCTTTTCATTGAAGAAGCCTCCACCTGGATGAACTTCACTTTATTATCCTGCATTTAATTTTTTAAGCTGTTTATGTCTACAAAGGATTGAGGCAATTTAATTTCCAAA
TGTGTTGGCGCCACTGAACTCCAGCCTGGGTGACAGAGAAAGCGAGCCTTGCCTCAAAAAATATTTATTAAAAAATAGAATAAAAAAGAAAAATTAAAAGAAAAAGAAAAAGAAATAAATATCTGTTGAATCAACCAATGAAGGAGGGTGCAGTTCCATACAGCGCCCACCAGGTGCCGCTGCTCCCAAGCCTAGGCCGGCTCAGCGACTCTGCAGGGTGAATCTCAACCCCAGCCCCGCCTCGGGGTCGCACCTCAGGACGTCTCCTTTTCCAATCTGCAGCGTGGCTCGGCCTCCTCCCTCATCGCAAGGCTCCCA
GTGGGGCTTGGTAGAGCACCAAGGCTTTGTCTCCATAGTGATAGAGGACTTGAGAAACTGTCTTGCACTGGTTGCACTGATCGTCCCACAATCCAGTGCCTAGGTCTGAAGAAGACGTGTTAGGAGGCCTGAAGACGAAAATGCCTCTGGGCCATTGCCTGGGAAGGCTGTGGCCACCAGAGGGCGCACTGTATCCACAGTGGCAGAGCCCATTTATGCAGATATTTGGCCCCTCAGCCTTCTAGTCCTCTCCACTTCTTCATTCATTCACAGCGGACCCTGGGCTAATGTACCGGGACCTGGGCAGACAGATCACAGG
AGGACTTTTCCCCCGCACCTCTACATCAGGCGTGCTGGAGCAGGAAGCGGTCAGGCAGCCCCACTAGGAGTAACAAAGATGGGATCACAGAGCCTTGGAACTGGGGGTGGCTCCTTCATGAGACCATGGTGCCACCTACTGGCAGAAAGAGAAGGGGTGTACACAGAGCGCTAAGAGAAGACTGGGAAGGAGAAAAAGAAAAAGATGGGGAAGGAGAGGAGATGGAAAGATGAAGGGAGGGGAAAAATGGGGAATGTGAGGTTTCATGGAGGGAAGAGGATTAGGAAC
TTCTTCTCCCCCTTCCCCCCGCTCCCCCGCCCCTCCGGCTCCTCTAGCCCAGATCACGTCTCTATTGCACTCCCCGGAATCATCCTTAGGTCGGGAGTACCCTACGCCACCTCCAGGGACGCTTCTAGCACTTCTACATGCCCTTATCCCTCCAAACTCCAGGGGGCGATAGCCCAGCGCCTGACTCTCTGCAGCCCCACGGCGCTCCTTCCAATCAGCAGAGAGAACACACGTCCTTGCGGAAGTGACGGCAGTTCCGAGTCCAGTGGGGGCGGTGGGAGCGATGAGGGTCTGAGACGGTGGGAGCGGTTGTGTGAAGAT
TCCAGCCGTGCTGCTACCAGCCAAGTCCAGTTCCCAATCCCCAGGCCCCCGGGCCCCCGCCGAGCCCCTGTCTGGGCAGCCCGATAGGTCATACGTGTTTTGCTGCCAGTTTCCAGAAGAGGGCAGCAAAGAGTCTTGGACCAACACATTCGTCTATTACGACAATTTTCCAACCGATGCCAGTCCAGCTGCTGAAAAGAGTACCCCCGACACGATGTTTGAACTGCTCAAAGCCTCATGGGCTGATAGAAGGTGGGGTGGGGAGGCATATCTGGG
GAGCCTGGACTCCTCTCCCCTGACCTTAAGAACATGTCCTCCTGGGTCCCCCGACTGTGGCCAGCCAAAGGCTCATCCCACGCCTGACTCTCCCTGCACACATGTGGCTGCTGCAGAAGAGCTGTCCTTTCAACTCCAGGTGGCGCTGTACACCCTTACTATCTTGAAGTCCGGTACACAGGAGGGCGTGGGCTGAATCCTCTGCCATCCACTAGCTGTGTAGCCTTAGAAAAGGCTAATCCTGCCCCTAATCCTGCCACCTCGATTTCCTCACTTGTACACAGTCAATAGTAATCCACACCTCACAGAGTGGAGAGGATTCAAGGGATCAGCAATGTGATGAGGCCAGCACAGTGCCTGGCACTGAGTGAGGCTTCTGCAATGCAGATTCCGTCCTTCCCTCCACCCTGGGGAGAGCATGAGGCCATTGTCAAGATGACCCCTGACACAAATTGGCTAGTCCGAGCCCAGAGCGCTGAAGTTCCCAGAAGGACCGGGAGGGGGCGCCCACCCACATTCTTCCCCACCTGAGTCTGCGCTGACGATTTCCTGGGCTTATCTGGATCTTCCTGCAGAAAGTCAGTCTTATGTGACCCTGTACAACCTCCTGGACTTTCCCGCGGGCGTGGTGCCTGTCACTATCGTGACA
CGGAGCCAGTCCGAGGCTGAGTGAGCCCGGGCCTCCACCTTACCCCACCAAAGGTGTGGTGGCCTCATGTCCCTAGCCTCACCCTGCTCCTCCCTCAGGACATTGGCCGAGTACTGCCCCGTGCTGCGTTCGCTGCGGGTGCGGCACTGCCACCATGTGGCGGAGTCCAGCCTGAGCCGCTTGCGGAAGCGCGGCGTGGACATCGACGTGGAGCCGCCGCTGCACCAGGCCCTGGTGCTGCTGCAGGATATGGCGGGCTTCGCACCTTTTGTCAACCTGCAGGTCTGACCCGCCTGCCAATCGGA
TGGACGGGTGAAGCCCTAAGATGCAGATGGTGAAGAATGTTCCCCAGCAGCGGGCAGCAGGGTCCAGCATCCCGGCTTGTCCAGCATCCCGGCTCGTCCTGAGCCCTTGCTGTTCCCTAGCCAGGGTCCCAGTCACCACCCGCATGAGCCCAGTGCCACCTGCTGGTCCTTCCAGCTGCTTACTGCCAGCAGTACCAGAAAGGCACCAGAAAAGGTAGAGAAGGCACTATCTCCCCACCTGCTCCGGGACCCCCAACACTGCTGCCCCAGGCCTTGGAAGGAAGACCACGCCAGAGAGTGGCGGATGCCAGGTCTGCCTC
ATGAGTCACTTAGTAAATCTGAGTGACCTAACTCCCCCTCTTCCCCCATTTCTTAGGGCCTTGGACCTCAGAAGAGGAAAAGGCAAAATTGTGCAGTCTGGTTGGGCTGAGTGGTGTCTATCTCCTGCCATGTGCCCGGGGTGCCCTCTGGTGGCAGTCCCCAACAGTGCCGATTTCCTCAGGCTTGGTCCCTCCATCTGGCCATCTCCTGCTTTGGGGAGCCTGGCCCTCAGGCTGGTCCTTTGGCGCTGATCTAGTCAACCCTTCCTTCCCGTGCCATCCCACCTCCCCACAGAGAAATAGAA
GAAGAAGACTCCCACCTTCCATACCTTCCTCTGCCCTGGCAGATGGAAGGGAGAGTTACCCGGGTGCAGGGGCTGACCTCTCAAGTTAAAAGCTCAGGTTTCTTGTTCTTGGTGCCCAGGTTTGCTAAACAGCACCATCTGCTGCCTCAGAAGTCATGCAACTGGAAAGTAGCAATGCACATGTGAACCTTCCAGGTTCCCGATTAGGGTGCGCCCGTGAGACTCTCCTGAAAGGCAGAGGGCAGGATACACCTGCAGGCCAGCTTTGTGCTCCCTCCTCCCGCCCTTCCAATTAAACTCACTTTT
TTTCTAGTAGTTACAGTGATTTTATTCCAGGAAATCTGGGGAGCACCTGTCCCTCAGATTTTGCCTACCCCAGAAAAGACGTCTGAAAAACTTCGAAAAACCCAGAAAGTTTTATCGCCTAAACTTTGCCTCAGATGTAGCCCTTTTGTGCCCTCTAGTGGAAATTACGGTAACTGCAGTCATACTTTTCCGAGGAACCGGTAGTCGCAGATTTAAAAAGATTAGTGAGACATAAGTTGCGTTTCAACCCAAAAAAGGAGCTTGGACCGTCTATACTATGATCCAATCCAATGTACTGTGCATCTTTGAGAGAAGCAATGCTAAACAG
GAGATAAATTTTACAAGAAGGTTTAAAATATAGGGTTAGAATATATGAGTATTAAGAGTATCACTGTTAATGGGGATCCTATAGGCCATAACAGAGTTTGATACCTGTTACACCAATGGATTGCAATATTGGTTTGCCTCCATTAGGTGTCGCTGTGCATTACCAGAAACATTAACATAAAAGTAACATTTTTCTTAAGAAAAGCATACATTTCCCCCTTGACTTGTCATTAGAGAATAACTTCCACAATGTGGAATTCTGGTTGTAAAATTCTAATTGCTGTAATATTT
GCAATTAGAATTTTACAACCAGAATTCCACATTGTGGAAGTTATTCTCTAATGACAAGTCAAGGGGGAAATGTATGCTTTTCTTAAGAAAAATGTTACTTTTATGTTAATGTTTCTGGTAATGCACAGCGACACCTAATGGACGCAAACCAATATTGCAATCCATTGGTGTAACAGGTATCAAACTCTGTTATGGCCTATAGTTATCCCCATTAACAGTGATACTCTTAATACTCATATTCTAACCCTATATTTTAAACCTTCTTGTAAAATTTAT
ATGAGAGAATTGGGGGAATGCGCATGTGGTACAAGAAAGAACCCCTGACCCCTTTCCTTCTCTGTGGTCCCCGGCATTAGATTGGGGGTTCTGGGAGAGGCAGGTGAATGTCCTAATGTGAATTGTTCGGTTTGTAACTGGAGTGTTTTGAAGTCTTTGGTGTTGCTCTGAGAGAGGACATCGCCACCTGGTGTTCATGAGGTGTCTGTGCAGAACAATAAATGGCAAATGAACAACCACAAAATTGTTGCTGTTGTTAACCTTCCGCCTTTTGTAGATTAGTGCACCTATTCTGTGAGGGATTTGGGTTGTCTTCCTGAGGGCAACCACAAGCCCTACCACTGGATGCG
GTAAAAGATGTCAGGGAGACGCCCCGAAGACGGTGAGGCTAGCAGAAGGAAAAACATGAACAACACGGGCATGGAGATGTGTGGTGAGGGAGGGGAGGGGAGGCAGAAGTTCCAGCAGTAGTGTTGGCAGCACTGGAAAGGGAGAAGGAGGTGGAGTCATCTAGTGGCTGCTCGAGATATTGCAGGCAAGGAAAGGAAAATCACGATGGCTGTCATTCACTGAGCATACTGCATGCTTTCTTTACATCCATTTACTCTTCACCACAACCTCATAAGATGGGCCTCATTTTATCCCTAATTTGCATATTCAGTCCCTGATATAC
TGCCCTTGCATTCCACAGGAAGTCCCAGTTGCTGGCATGACCTGAGAGGTTCCTGGGACCACGCCATGGAAATGCGTCCGGTCCCAGTGTGACGGGGAAGAGCCGCGCCTGAAGCTCAACTTCCGAGGCTCTCATCAATCTACGCTTCCTTTGGAGCGTGCAGCCACCAGGTGGCAGCCGAGGCCACGGGCAGACAGAAAAGCTCCCGAAACTGAAGGACTGCCAGGCAGCAGAGTTCCGGAGGGCTCCCAGGACCTTCAACCAGAAAGAGACAGAGCATATGCGCATATGTATGTCTGAGCCCGTGCACGGAGGAGGAGTATGAA
TGTTTGCTGGGATTTGGGAATTTGAAAAAACAACCACCCTCTCCCAGTTATGTACTGCCTTCAAGCAGGGAAGACTTTGCCTATGAGCCTAGCTAGAAGTGAAAGAGCTTCAAACCTTTTATGATCTCTGGCTCTCTCTGGTGTTTTTCTGAGGAACTGCAGCCTAACATGCTACTAGCCTCTGTTTTCAGCAGCTTCTAAACTCTCCCAGTCAGGTGAGAAAGAGATCAGTCCCCAAGACAGCTCTCAGATAAACCAGAACATTGGAAACGTGGTCAACTCTCCTGTTTTTGGCAAAAGC
AAGTATACACCAACGCATTTGGGCAACAAGACACACAGCCTCAGGCACAGATGCATTTACACAAATCATTCTTACTGCAATGAGAGATAGTCCGGGGTAGGTGTGGGTGTCCTCCCAGTGCAGAGTTAAGTGAAGCAGTCCATCAGCTGGGCACTGGCTGTCCGGGTGTTACCAGGTGTAGTTATCAGTATGGCCACCAAGAGGCGCCCAGGATCCATCCTGCATCCACCTTTCATGGCTTCTGCCAGCTGGTCAATTGTTTCTGTACCCACAAGCCTGCATCTCCCTGTTCTGGATCCCTGCACAGAACTAGGAGACTCCTTGATCCCAGCCCCAACCTTCCAGGATCCA
TTGGAACCCCAGGAGCCTGACTTAAGGTCGCTGCTCTTAACTACTATGCAGACCAGGAAACTGAGGCTCCGAAGCGGGGAAGTCACCTAATGAGGGTCACACAGCCTTGCTACAGCGGAGGCAGCTGGGATTCCGGCCTCGCACGCCCGAGCTTTAGCCACTGTGCGGCGCTGTCGGGGCAGCAGCCCAGGCATCCGCTCAGTTCCTGCTCACGTCCAGCGCCCATCTCCCCTTCCGTGCCCCAGAGGCTGAAATGGGCCCAATCTGTGTTGAAGCTGCTTGTTTCTGGGTCCTGGAGGGAGGCCGGGGGAGAAAGAGGTC
CTGGAGCCTGGGTCCCGGTCTGTGTGTCGGTCTGAGGCCCCAAGGGTGGGGCAGACATTGTTCAGGGACCTTGTCTTTGTCTTAAAGCCAATCTCCTCCTCCTCCCCGGCCCTGCTAAACACGCTCCCCAGGGGTGGTCTCTGCTACCCGCGCACATTGGGCCTTGAGTCTTGGTAAATGTTTCTGAGCCACCAGGGGGCGCCAGCGGTGCTGGATGCCACTTCGCCTTTTGCAGGAAAACTCCCGCCGCTAGCGGGTGCTGTGGGGCGTCCCAGGTCTCGCGCAGCCACGCCCTCTGTGTGACCTTGGGCTTCAGTTTAGGCTTCTGTAAAAGAGAATAATGGGCAAGGTCCAGTGGCTCATGCCTGTGATCCCAGCACTTTGGGAGGCCGAGGTAGG
AGTCAGGCCTTGTTGGACAAGTTCCCCTAACGTGCTAAGCAGAGACCTGTTTCACAGGCCAAAAGAGCATGGAAGCTCAGCCAGAGGGACCCAGGCGGGCCCACCTCACGCCTGTGTTCCTCGGCAGCCTCTGCTGCCCCCTGGTGGCCATGCTGTGCACACCGCCACCAGACGAGGGCGCCACCCACAGGCACCACCTGCTCCCACCCTCAGGCAGTATTTCAATGGTCCCGTGGCTCTGGGCCACGCCCACATGACTAGCAGCCACAGCTGATCCCATGGCCTGTTGGCCACCCCATCAGCAGCCCCTGCTTCTGATTTCTCCCCGTGCTTTTTTTTT
TCACTACGTGATGCAGGATGAGGCCCGAATCTGGCACAATTCCTGGTCCCAGGTCTGTTCCGTTCGATCCTTGGTTGCTTCCTGCTTGCCTCCGTCCTTCACCTCCCCAAGAGTTCGGCAAAACCCTGGTTGTCGAAATGCTGTAGTGTGGATAACACGCCATCTAGTGGTTAACAGGACAATTGCAAAAATAGCTTCACAGGTCATATGTCAAACTATTCCAAAATTGGGCTTCAGACCTCAGTTATCTATGCCACTGGTCCTCAGGGTTTGCTTCACATGAAAATCACCTGAGGAGCCTTTAAAAATCTGATGTCC
TGTGGTTACATTGCTGGAGGTGTCAGTGTGAGGATTTAAGCCCAGCTGTATCTGACAGCTGGTTACCCAGATGAGAAACCCCAGAGTCCTCTTCCACCCTTTGCAGTGAGCTGCCTGGACCTGCAGGATCCCTGCAGTACCTTCTATGTGCACCAGGTGGCAGGTGCTGCATCGGAAACGCAGGTGCGGCAGCTGCACAACTGGTTCTACGGGTGGATCTGAGCACCGGGCTCACCTGGGAGATTTCTAATAATACAAATCCCCAGGCTCCGCCCCTG
AGTTGCACAGGGCTGAGAGCCACAAGTCAGCCCTGGCACCCCAGGAAATGAGTTCACCATCTTCAGCTCCTCCAAATCTGCATTTGCTGGAGGCACAGGCTGGGAGCAAACACCTGGAGGTGGAAGAGGGGGCCAGCTAGACGGCTCCCCCTAGTGGGAGACTGGATCAATGCCCCAGAACCACACCTCTTAAATGGGATATCGACTGCATCTTGAAGAAGGGTCCCCAAAGACTTTCATGTGACTCCACAAACATCTTGAAAGAAAATACTCACCTCACAATATCTCTGGGACTTT
AGGGTTTATTCTCTCCTGGTGGCAGGTGAGCCCAGTGATGCTCCATTGTCATGGGAGTGTTGGGTAGGGGGTGGTTGTGGGAGTGAGAGATTAACAGGAGCATTAAATGATGGAGTTTTGTTTTCTCCTCACGCTCTGGTCCCTGCTAGACTTATTGCCACAGATTTGGCCAGCAGAGGGCGACTTTACCTCAGACGTGTTGATATCAACCATTTCCCCCCCTCTACCCGTTTTAGGGAGAGTGCTCTAAAGTGATGTAGTCCAACCTTTCAGCATGTAATTGAGAAATTCAGCCTCAAGTTACTAGAGCTGGAAATAGAGAGGAGTGCAGATT
CAACCATCGTTCGGCAAAAGAAAACAGCGGTGGCTGATGAGAAGACAGGTCTGGGGAGGTCTGAGGAGAGCTCGGGCCAGATCCTGCCCCCAACCTCCAGCCACATGGGCCCTCGGTGACTCTCCCAAACCAGGCCCTGCGTTTCCTCAAGCAGCCACTGGAGGGCAGCAAAGTGCTTATGCAAAAATCCCACCCCGCCCAGGAGAGCAGCCAGGACACCTGGGACTTGGCTTCAGGTGGGCCAGGGAAGGAGGCAAGGAGCCTTTTGGAAAATGGGTGTCTGTCCCATCCTGACTCCCTCGGAAGGAAGAGT
TAATTGTATGAACCGGACTCGTAACAGATTGGGGACCTTTAATAGAAAAAAAGTGTCCTCTGATTAGAGGGGGACGGCAAGACTGTGGGCACCGCCTGGGGGGTGCCTTGTCCAGCTCTGGCAGTTCCAGGACATGGACTCTAGGTGGCACCAAAACCCAACCCTGAACTTTCCTGGTCCTCACTGGGAGTTCTGCCTCCTGCGTGTGCGTGTGTGTGTGTGCGTGTGTGTCGAGGTGTCTACGTGTGTGTGGGGAGGTGTCTGCGTGTGTTAGTTGGGGAGCAGGGCGTGTGTGTGTGGGGGGCTGTCTGG
GCTCTTCACCAAGCAAGACAGAAGGTTGTCTAAGCTTTACTATTCTGAAGGGCCAGGGAGCTTACCACGGCCCGGGTTCATCTTTGGACATCACCAAAGCACCACCTGGTTCATTAGGAGAGGAAGGAATGAAAATGCCCCGTGCTGCCACCTGCTGGTGACTTCCAGCATGGCGCCCTGAGAATCCACTTTGTTCTTTCTACAGAAAGGCTAGGGAAAGGAAGGGATGTTTATGGAGCCCCTGCCAGGTGCCAGTGCTCTACTCTCTAGGTCTCACTTAATCTAGATAACAATTCTGAAGGGCAGGCATTATCTT
CCGGGCTGGATACCTTCAGCCTCTTCATCGCACTCCAGGCACCAAGTGCAAGGGCAGGGAGTTTTCATTATTTAGGGAATGCAGCCCTGGTGTAGAGGACACCTCGCGGAGACATCTCGAGTCCCGCAGGTGTCTGAGCTGCGCTGCGCGCCCCAGCCGGGAAGCCTTTTCTTATCCAACCGCGCCGCCCCGCGGAAAGCCTGGGTACTGCAGACGCCCTCACCGGCCCACCGACAGCTGGTTTTGAAGCGGGGGCTTAGAAAAGTAAAGGGGACAGTGTTTGGAGCCACGATGCCTTTGATGTGAGGCGGTTCCACCCAACAATCAACGAATCAAGCTGGAACTGCAGGCCCTACTTT
ATCTCAGCAAAAAGGTTGGGCCTGGACCAAGTGATGGTGCAGGTGGAGTTGAGAAATCCTTCCCCAGCCCCCTGATCCTGTGAGTCAAGCTTGGCACGGGTTTCAGGTTGCTGCTGGGTTAAAGTGCTGGCCTTTTCCATTAGTCAAGTCTCTGCTGCCCTCTAGTGGTACATACAGAGATGACAGGGAAGAGGCTTCCCCAAGAAAGAAAGAAATCTCTGATAACTCCACTCTGCTCAGCCTAGGGTCTGCGAGCTGGTTCCCAAGTTTGTGAATAGACAGACCTGGGTTTGAGCTTGCAGTTGTGCAGGGGTCAGTCTG
GATTCACAATACAGTTTAAAACCAAATTGTTTAACATCTTAACTCCTCTATTCTTTTTATTTTTTCTGTTCTTCCATTGGCTTTCTACCAATGTACAAACTCTGTAAGGAAGTTATTAGGTTCTATGGCAAGGGCTCCCTCTGTTGGTTGTGCAGCAACACAACAGCAACTATTTGACATCCAGCAGAAACAATTGCTTTAGGTTTTTACAGTAATCCTTTTTTAAAGAAAATCAGAGATCTTTCCTCTAAATTTCAATAATTTGTGAAATATGGAAACAAA
GGCTGAGCCTCTTCCCCTCCCGGCAGTCCTGGTGCCAGGCTCCACAAGGCAAAGATGCTCCGCGTGCCTGTGGGTGGTCCCGCAATGAGCTCTGTGGCTGCCAGATGCACCTCCCCTCCAAGGCCTCTGCTGCCTCCCAGTGGCTCACTTTGTTTGTGGCACTGCAAACCGAATCCTGTTAAAAAGCATAGTTAGAAGGCAGCACCATGCTCCTCACTCTTGAAAGCCGGCGGGTGGACCAAGTCTCTACCTTGAAATCCCAGTCACCGTGCTCAAA
GTGGACAGGAGCTTTTTACTCACCAATGAAGAACACCAAATTAACACGACCCCCGTGCTGCCCTGAGGAAGTTGAAGCTCCTCGCTGCTTCTGGCACTTCAGCGGGAAGTTGGTTGGGGCGGGATCGCGCGCCCTCTGGTGGCGCCATGGTTCAGCACAGACGCTCTTGCTCACAGTTTCTCGGCGGATGTGCGCCCCCTCCTGGCTGTCCTGAAATACCTATAAAATTCAATATTCAGTTTATTCAGTGTCATAATTTTGGAAATTCAAACCGAAATAAAGGCCAGTATATCCATAACCTTCCCATAAATGGTGA
ATTATGTTCAAAGAGCACTTATTACAGAGCCTGGCCCAAAGTACAAGTTCAAGAGCTGTTGGCACAGCATAAAGATCTCGGCTCTTTTTAACCTAATTCACCCGTTGTGGCCGGAATAGGTGATTTCTTGATAAACCTCAAGGTGGAGCTAGAGACACAGAAGTGGGTGTCTTCTTCAACAAGAATGTTTGGTCTTAAGGGGGAAGAAGAAGCAGACTTTCCATCTTGATTTTGCCAGGACACATCCTATCTCCCTTTAAACCACCACCCATGTTCCTCCATTATGA
AAATTGCTTTCCAAAATGTTTATCCAAATATATCTTACCACAAAAAAAGAGTACTTTGAAAATCTACTTCAATCTAAAACACAAGGTATAGCAAAACAGTAGAGGGGGTGAAAATAGGACTGTGAAAACACAGTAAGTGGCCACCAGAGGGCAACCTTATCACAGCACTGTTGAAAATAAAGTCACTTGACGAGAGTGGTTTTATATAAAGCTTGTAATTTTAAATACAGTATTTGCACTCCTTCACGTTGGATTCCACTTTTATTATAATTCCAAACAAAGAACC
AAAACACCTAGCATTCTGTCTTGTTTTTATTTTAAGACTGGCATTCTATGAGTTTCTCTTGTGTCTATATAGGTTATTATCCAAGCAAAGATTGGTCAGAGATTGTACCCAGATACCCCAAGCCAGTAAGGCTACTGCCCTCTGCTGATGGATCTGAATATGGACTGGAATTTAAACTTCATTGTTTTCCTTTCTTCTGGGCTCTCTCATGTCTCCTACACACGTGCACAGGTTCTGACTCTGTTGGCCAAGATCATTGGTTGGCTTGAGTCCACTAAGTTCTCTGCTGCA
CTTGCTTAAGGCCACACAGCTGGCACATCTCAGGTGCTCAATAAAAACTGGCTGAGTGACTGAGTGATGCAGTGGAGGCAGGCTCCCATCTGAGTCTGTGGGAAGGAGCCCCACCTTGTAGGGGTGCTGGCAGGAGCCCATCCAGAGGAGTATGGGATGTGGACACTAGATGGAGCCATGATCATTAGGCCCAGTGTCAGAGTGTCAGGCCCTTCTAGCCAGTCGCTTTTTTTTTTTTTTTTTTTTTAAATTAATAGAGATGGAGTCTTGCTCTGTTGCCCAGGCCGGTCTTGAATTACTGAGCTCAAGCGA
AAAGCCTGTGGCGATGCCATGAATTTGCTGGGCTACCGCCACGTCAGATCTGAACAAGAACAGAGAAACCTGTTGCTGGATCTTCTGTCTACCTGGACTGTCCCTGAGCAAATCCACTAAGAGGGTTGAGAAGGCTTTGCTGCCACCTGGTGTCAGCCTCAGTCACTTTCTCTGAATGCTTCTGAGCCTTGCCTACATCTCTGAGCCTTAACTACATGTCTGTGGGTATCACACTGAGTGTGAGTTGTGTCCACACGTGCTCAAGCAGAAGGACTTTTGTGTCCATGCTTGTGTCTAGAAAACAGACTGGGGAACCTTATGTGAGCA
TACATTAATCTGAGAGCCATTGCTTCACAGAGGACGTGAGGCTCGCAGTGTGCTTAGGGGGTGCGCCTCATCCTTTCCTCGCTAAATGCGGGGCCGACTCGGGCCTGCCTTTCACTGCGGGTGCTGGGCGGGATCAGGGTGTCCCCGCCTGCTCCAGAGTGTCCACACGGTGGCGCGCGCGGTCCAGAGACGTGACTTGGGCGCCGCGGCTGCCGGGGGGCGTTTCCACCCCGAGGAACCCACGCGCAGGACGGGATTAATGGGAAACCTGGACCCCTCCGAGGCCCAGGACGGGAGCCTCGCC
TCTGCTGCTGAAGTCCTGAAGAATCAGAACTCTTGAAATCTTAGCTTCAAAAGTCACATTGCAGTCATGAGAATCAGACTAAACCAAAAAGCCCCATGAAGAGCTTGAAGCTGGGTTTGGATTCTTCCGCACAAAGATCAACACTAGGGGGAGACTCTATCCCTTCTCAGCTGAGAGTGATTTGGCAATCCCCTTGCTCGGTTACCACCCAGTGCTCTAGGAGAATTGCCTGAGTAATAACAAGTTCAATAATTGATGAATAGAGCTGGGCAGGCAGCAGATGCCACTGGAG
ATTTGGAAAATATAGAGAAGTATGACTAAAAAAATAACCCACCAGTACTGTGAATAAAACCTCCCCCAAACCAAAGAGAAATGGTGTGGACAGCAGACAACTTTTCCTCTAACCACTTTGAAATAGTGACCTCTGCTGGCCAGTGGAAAACACAAGCCTTCCAATCACCTCTTCCATGATTGAGCAAGGGTTGAGTGAGCCAGGCTTGGTCCTTGTCCCTAGAACAAAAACCAGGTGTTGCATTACAAGGGACAGAAATCGTCACAAGGGTTACCACGATGTAA
GTATTATGAGTTTGCATGCACCTTTTATCTTTAGACCAGGGTTTATCAACTTTGGCACTATTGGCTTTTGGGTCAGGATGCTTCTTTGTCTTGTCGGGGGGAGCCCATCCAGGGCATTATAGGATCTTTAGCAGCATCCCTGGCCTCTAACCACTAGATGTCACTAGCACCCTCTCCCAGTTTTGCCATCTGAAAATGTCTCCAGACATTGCCAAATGTTTTTGGGGGACTGAATTGCTTTCTCTGTTGAAAACCACTGATTTAGGCACTCTCAGGAGAGCTCTTTGTCTGTAT
AGCGGATACCGGTGGCGACTCATTTCTCGTTTTATTTTTCAACGATTTGGCGGAGAAGCTCCTCTTGTGAATGGACTTTGGATTTCTTGGAGCTGCGCTGCGGGTCCCACAGTGTGGCTTTCGGCCCGTGCTGTGCTGGCGCCTGCACTTCCTCTGGCGGGGCACGGGGTGGCGCTCCCTGGTAAAGCAGCGGCCAGGGGGAGCCGTGAGTGAGGCGCTGCCTCTCCCGCTGAAGCGGGTTCCAAGGCCACCGTGAGGGGGACCATCCATCCAGGTAAAACGTGTTCTTTCCTTGTTCCTTTGCGAATCGATGGGGATCAGGCTTCCCCAGGTGGTGAAGTGAGGAACAGGGACCGCG
TAAATGTGGAAAAAGAGACATTCAGTACAGGCTAACGTAACGTGGGACAGCATGCAAAGCCATGAGAAGTGGGAAAATGAGAGAGAATCTGGGCGTGGCTTACAGGGCTGCTGAAGTAAGACACACCCTTCGCTTCACCTGTGGCCTCCCGCGGCGGCTGCGGCTCCTTCGCAGGACCGGTAGGGGGCGCGCGCGGTTGAGTCCAGCAATTGCGAGGACCTCCGCAGGCGCAGCCCAGCACTGACGCCTCTCCGGGCCGTGGCTCCTCTTTCCCAGGCCGAAAGCGGCCGGGCCCTCTGCTCCGCTGCGCCCTGGCGCGGCCGCACCCACTGCGCGTTTGTGAGCTGG
AGCGAACAAATCTGATGCCCTTAGTGGCCTGACTCCCCACGCAGAGGTCCCTGCCCTTCCCGCCCCATCCTGCTTCCCCAGGGCCGGGTTCCAGGCTCAGAGGTAGGGCATGGCTGAGCCATCTATGGAGCAGCAGTGACCCCGCATGGCTAAAAGGTGCAGAGCAGCAGAAAACGTCCTGCCAGGTCTCTACCCAATGTGGACTGCACTTTTCACTCTGCCTACAAAATCACGCTTCTGACCCTGGCAGCCCAGGTCCCAGATGGTCATTCCAACCAGTTGCTAACCTTTCCTCCT
CCTCCAGCTGCTGAAGTGAGTGTGACCCATACAAGGGCAGATCAGCACAATCAACAGCCCCTAAGAGCAGCCTTCAATCAACAGCAGCATGGAATTGGTGGATAAATACCCCAGCTCCTTCGCCCCTCAGCTGGGACAACTCCAAAGAGCATGCTCTCTGCTGCCTCCAGAGGCCCTCAGTGGGACTGCACCCTATTTGTCCATGGCAGTAACTGGTTTCATAATGCATGCTTAATGGTTACTTTCTTTTCCCTATTTCACTTCCCATCCTCTACTTGTATCTCCTTGGGTCACTTCCCAAATAAACTATTTGTCCTTGCATTTTTTAAG
GGGGAGAAGAGCCCTTCATGATGGCGCTGAAGAATGATGATGCCTGTGTGTGTGCGGACCTGACCAAATTCTCAGGTTTGGGGTTACCCTCTAGATAAAGATTCTGATGGGGAGAGGGAGCTGTGATTTAGTTAATGCTTATCTGACTGCGCCACCTACCGGCTCGGCAGGGAATATGCTGCCTGCCTCTGAGGTTTTCACCGAGGCTGGGTACGGTGGCTCACGCCTGTCATCCCAGCACTTTGGGAGGCCGAGGCGGGAGGATCACGAGGTCAGGAGTTCGAGACCAGCCTGGCCAACATG
ACACACTCACACATGCGCGCGCGCACACAAACACACCCCTCAAGAAACCAACCAACTGACCTTTTTCAGCTTTCTGTCTCCCCTAACAGAGGACCTCTGTTTTGAGAGTTTGAGCTGAAATGACTTCTTTGATGCTAAAGGATGAGCTCCCTCTAGTGGCAGTGTGTGGTTTGGCGCAACCTCCATTGCCTGGGGACACAGGTAAATACAGAAAGACATTTTCTTTCATGCGGCACTATTTTGTCTAATGATACATTATTGAGACTCTCTTAATACAATGCAAAAATGGAATCCAAATCTGGGTTTACCTCCAGTT
ATAACGCCACTGCACTCCAGACTGGTTGGCAGAGTGTCTCAAAATAAAGAAACAAACAAACAAACAAACGAGCAAACAAACCCAAATGTGTTTCATGGAAGAGTTTAAGGCTGCAGTGGCAGCAGCCGGGAAAATACGCCTCCAGTGCTGCCATCTGTCTGTGTGGGCCGGTACTGCTAGCTCATCATAGCCCAGACAGTTTCAAAATCCTTCTGAACACCACACTTTACCAATGAACTAGAAGGATTGTGACAGATGGCATGCTCTTTGACATCCTTGATATAATAAAGAAAGGGTCAAGAGCC
GTGTGCGTGTGTGTGCGCCTGTGTGTGTGAGCATGTGTGTGTGAGATGATCTTCGCTCTCTGACTCTGGATCTTATATCGCAGTCCCTAATTCTGATCCCAGCGGCTGAGGCCAGGGTGAGAACTTGGGTTCTGACTGCATGCACCACTGCCCTCTTGTGGACATGCGCACAACTGTGACGGTGGCTGATGCGTTCTCCCGTCACCAATGTTAGGAATCAATAGTGCTTCAAGGGGTGATTTAGTCAAGCATAGCAAAGGCTGCGATTAATCACTCCCTGAAGATAGCCATCTCCTTTTTTTAACAGAC
ATCTGGTGGGGTGGGAGAGCAGGGAGACAAAAGGCAAGGGGAGCTGGCAGGGGATGCGTGCCAGGATGCCCGGTGCCCCTCGCCCACTGTGGGAAAACAGGGCTCGTTTCTGGAGCAAACCCAGAGAGGCTTGCTCTTTCTTCTCCACACCAATAGGGGGCAGCAGAGAGCAGTAAGCATCTAGTCTTAGTTCCCCAGAAAAGCTCACTTTTGTTCCATTTCTTCAGTTTGTGATTTGGGCAAAGTCATTCACTTTTCTGGGCCTAAGTTTCTTCATCTAATTGGGGATAATAAACCCTT
GCCTCCAGACAGAGCAGGGAGCCTCATCTCCTGCCCTCAGAGGGTTCTCCACTCTGATGGGGGAGGATTGAAGACAAGGGACCAAAGGAGGAGGCACTGGCTCTGCTCCAAGGAACCCCAGCCTGTTGGGGGCGATAGAGCTGCTCAGAGCTTTGGCCGGCAGGAGGCGGTGTCGGGCAGGGCAATGGTGGGTGGTGCGTGTGCCCTCTGCAGGAAAGGAGAGGAGAGCGGGCCTGGCAAGCCGGTTGAAGCCTAGCTGGGTGGAGAGTGGGAGGTGGTGTCCCAGGGGCAGGGAGCTGGCTGGGAAGCAGGTGTAGGCGGTTGGGCCCTGTTTACACA
CTCCATTTAAAAAAATAATATAGTGTTTCACAAGTATCTATCAGTTAAAGTGCTAATTCCTTCACCTCCTTGATCTGGTCCCAAACCGCCACCACACAGCTTTATGTTGCAGTCACGTAGAACTCCTGGGCTCCCTCTAGTGTGGGCCTTGTTTTCCTGCATCCCATCACAGCCCATGCTTCACCTGCCATCTGGCATGTCCAGAATGTCATAGCACGAAATCTACTGTCCAAATTTTACTCATTCTTCTAGGCACAGCTTACATGCTTCCACCATCAATGGCCCCTTCAAAGCTTAACCTCTTTC
TTTCCCTTAGCACTCTGGTTCATGCTCCTATGTGTATAAGTTTGTAAATAAAACAGTGGAGGAAGCTCTCGGGAGAACTTGGAGCCCTCCCCGCAGTCCCAACTGATAATTGGGCTGTCAAATTCCCTTTGCTCCTAGTGCAAGGGCTCCCCCTAGTGGCCTCAGGCCAGCCTACACTGGCAGAGTGGGTGGAGCAGGGCAGCAGGACTCTCATCTCCGCCTTCCTGGGAGGTCTGCGCATTTTGCTTTGGTTTCTGGCTAGTTACAGTGCTAGGTCCTAGGCACTAATCATTGGTAGCTGTTAGGGG
CTCAAAGCAGATGGACTTTATAAGCAGAAGTGCTCTGTAATGCAGGCATGACTGGGAAGAACAAATCACATTTCTCTGTGTACTTAGGGGAGAAAGAATTAATTCAAATGCAGGGTCTGCCGCTTCAGGTCCATTTACGGAAGCCGCAATCCTGCACTATGACCACCAGGGGGAGCGCTAGGCCCATCCCTGCACAGGTAGCTATTTTTAGAGGTTGCTTCTAGCCTGGAGGAAGAAACGAAAGAAATAAAAGACTATGATACTTTTTTTTTTTAACCGGACCAACTTATAAATTATTTGTAAGTCCAATAAAAGGCAATTAT
AACTGTTATCTTTCAACATATCCAAACTGTTATCATTTCAACAAGTGGCACTAGCCACATTTCAGGTGCCCAATAGCCACGTGTGGTTGGACAGTGTGGTGTGAAGTGTGGCACCAGGGAGGTGGGCCTTCGCTGCTGCTGCTGCCCTCTGGTGGATGTACAGGTGAGTGGCATCTCACAAATGAGGGGTGTGGGTGCAATGAAGCCACCAGCCCCTGTGTCCTACTAATCTTTATCATAGCCCCTTCACTCCTCTCATTGAAAGCATAGATACTAATTTTGATTTTTTTTAACCCATTC
GTTCCCACCTCTCAGTCCACAGTTTCCCACAGAGCACGCAGGGGCCGCACCAGGGCTGGGACGGGGCTGCGACCAGGCTAGGGGAGCATCCTGGGCAAACCCTGCTGGGGACAGGTTCGTTGTGTCTGATGCCGTGGGAGATGCACGAGCAGTGACTTTCACTTTATCCCACTGTGGCCCCGTGACCCTGAGCGAGAATGCACTGGCCGGGCCTCCAGGGGGCGCTCCCTTAGGAACACCCCATCCCCGTCCCCGTGTGCTGTCGAGGGCCTCTAGCGGGCGCTCCCTTGATAACACCCCACCCCCGTCGCTGTTGTTGTCGGGGGCCTCCCGCGCCCCAGGAGGTTTCCCAGGGCGATGCTCTGGTCCCTGGGTCCTTTGATCTCATCTCCCTAGTTTAGCCTTTGAACTCCATTTCAGATTGAGAGGTTTCAGGCTGGAGTGACATGGAGGGA
GGCCTAATGATTTTCCAGCTTGCAAAGTTCTTTCCTTCCTTCCTAGGAAAAGCAGGGCTGACAGATTGAGAACACCAGGTCCTCCGCTTTGTCCCTGAGCAGCCATGCACAGCAGCAGCTGGTCAATGCTGCCACCATCTGTCCGTTTTTAGCATTAGTTGTCACTGAATGTTTACCAAGTGCATTTTGAGCAATATTTTCATTCTGCAGTATACTAACATAAGGGGTGGCTGAAGGGTGGAGATGACAGCAAACTGATATTTTCTTCCAAGAGAACAGA
AGGCCACCACCCTCCCTGATCAAATTAGTTCAAGTGGAATTTCTAGAAGCACTGAAGAGCACAACATGACAACTCCGGGGAAGAGAAATAGGCTAATGGGATACAACTGTGTACATCAGAACCACGAAAACCCACTGTCCACCAGTAGATGTCACTGTAGAGACACCCCAGGGATGTCAAATGAAACTATACCTATGGTCACCAGAAAAAACGGGTCTAAATCCAACTTCTGCAGATGGAATCCTTTTATAAAGAAAGAATGCTTTGGTTTTGTGAATAATTACAAC
GAGGTGGCCCAGAGACAGTGAGGCCACTGGACTTGGGCGAGGCTCCGATAGGACCCCCAGGACCTACATCTGAACGGTGAGCTGGGTTCTATCCCCCTCCCAGAGCGGGTGGAAGCTAAGCTGGTTGGAGAGGGGAGCCTGGGCCTATCCTGGAGCTCCCTCTAGTGTCTGAAAAGGGGCCTACAGTCTAACCTTCATCCAGGGGAGGACTGGGGGTTGTTTGTCCTGGCCACCCTCCCCAAGCTGTTTTGCCAGCCCCCAGTCTCTACCCTCACTCCTGGGGGTTCACCAAGCTGAGATCCTGGGGATACACTAGGGCTATTTCCCTTGTTTCA
GGCGAGACTGACATTCAATCCAGACACAAACTAACGGCAGCTACGGGGGTGGATTGGGCGGGCATTTTTAATAATTATGATTTTCACGCAGATAATCAGCCACTTTCTCTCTTCCTCCCTCTTCCCACGCTGATCCTGAGCTCCTTGACCGCAGATTTCCTTCGCCTTCCACTAGAGGGCGCTGGAGCCCATGTTACCGCGCTCTCGGCTGGGAGGCGGCGTCCAGGGACAGAAGGAAAAACGATGGGGTGTGTGCCGGATGAAGGCACCAGCCCTGACAGCTCCAGGCCCAGGTCCTCCGTGTGCGCCCCGAAATGCAGTGACTCCTAGGGCTG
CTTAGGAAAATGCTTCGCTGATGATATTAGTACATAGAAGCAATTTCATCTGTCTGGGAAGCGCATTTTCAGGAGGCAAGATTGGCAGAGCAGAAAGGACGGGAGTAACGAAGCCGGCACAGGGGCTGAACGTGCTGTTTCAGTTCTGGGCAGCAGAGGGCGATGTTGCCTCCTAATACTAAAATAGGATTTGGCAGGAAGGTGAGCGTGGCAGAATTTGGGAGAAGAAACTTGCCTTCTTACTAGCCATTGTAGAGTTCCACAATTTACTTTAAAAATGCCTTGGTTGGCTTTTTGGCTTTAGTAGGAA
CTCCTAATTGTTGAAGGCAGAGCTTTCCCATTCACAGTTGAAGCCTTTCTAGCAGTGCGAAAAGCCAGGATTGGGACACCGCAGTTTATGGCATAGGACTCACAATGTGCCTCATGAAGAGGATTTCTGTTTCCACTAGGTGGCGCTGTTGGCCTAGTAATACCTTGTACTCACCAGAGAAACGGTAAAGACGTTTATTGAGTTACTGCATGTTTGCCGATCTTTCCTAACAGAACTGTTCCCCTGAATTGTAAAAATTCCTGCACA
TCTGTTGCCTGGCTGAAGGGCCCTCAGATTAACTACTGTGCCCCCAATGATCTCCTAGGAGCTTTGCCTGACAAGGGGGATCTGATGCACGACCCAGCAATGGATGAAGAGCTGGAACGGCTGTAAGTGTCAAGTGGGAGGATACTGCCCCCTTGTGGGGGCCAGACGGGTCGGACACGGCTGTGCCCCATCTGGGGCCAACACCACTTGTCTGTAACATCCCACATCTGCCAGGGAAGGGTCTGGGGGCCAGTGGAGGCCTGAGGTGTCCCTCCCTCTGAGTCCTTTGGGGGCTGCAGCCCAGGGGTTTACCCTAGTGTTAAG
AGTCGCAGCAGCTCTGATGGGATGAGAGCTGGGTGCAGACTATGCTCCCTTTGGTTATGGACACATAACTCCTGGGCCAGAGGCTAAAACCCCAGGGCCCCTGCTGTCCTTCCCGCAGCTTCTTCTTGGAGTCTCAGGGCAAACCCTTTCGAGCAGCGCCTCCCAGTGGCCAGAAGCTGAAATGACGGCAGTGGTGCCACCTGGTGAATGACCCGGGAAGCTGTGGTGGGCCCTGATTTCTTCTTTGGAGTCTCTGAAACGCTTCCTGTCTTCTTCTGTTCTTCACGCCCCATGCCCCTGCTAGCGTATTACTGTTCTGTGACTTCCCTGTGACCTCTGCAGTACTCCTCATCCTGCATTTGGTAT
GGTGTTGCCTTGTGGTCCTCAGGATGGCAGCATGTGGCCCTCGGGTGAGGCTGGTGTCCGCTGCTAGCTGGTGTGGGGAAGAAGGTAGGTCTGATGCTCCTCTGGGAACCGGCAGCTCTAGGACCAGCACTTGGGTCCCTTTGAGCGATTTGGGCCTGCGGCCAGCAGAGGGCGCGGCTGCCCCAGAGATGGCAGGTTCACCAGCACGTCCCCAAACCTGGCCACTGCTTCCATTTCCCCAAGTCCATCCCAGCTCCTGGGGCAGGCCACAGCGCTGGCCCATTCCCTGTGGCAGATTCACTCCAGGCAGGTGCTTCCCGTCTGTGATCCTACTGTGT
CTTTGAGACATTATTTTTCTTTTGATTTTTTTTCAAGCTTTTGAAAGTGAAAAGCCATTCTTGATCCGCGAGCTATAGTCCGCTGACCCCTGCTTTTACATAGGTTTAATGAGCACTGGGATCTCATCTCAGCTCTGTGCATTAGCTGCAGCTGACCAGCAGATGGAGCCCTCTCTCATCAGCCCTTTCCTGAATTATATCATAATGTAAGAAACAATACTCATGGTGATCAAACTCAGTTATCAGAAAATATGACATTCTCTGGAGACTATGATTTGTATGAGCATCTCTTGAAG
CAAAACACTGTGCGGACTGGGCATAGAATCTGCTTCCCCTCAACTCCTGGTCCTCACTTTCAGTGGAAACCTACACAGTTAACTGCATTGCTTCCTCCACCCTACAAATCCTTTGCTTTCTGAAATGGGTGGCTGTGCTTGCTCATCCTTCACGTTATGCTGACCCCTAGAGGCAGTACAGTGCAGCTCTTCAGTGCTGAGCCCAGGACCTTGAATTACAAAGACCTTAGGAGGATCCTACTTCAAATGGTAACTGACCAGAAAAAAGTCTCTCTCCCTTAGCAAAATCTAGTATTATTGATATTTTCACACATGGAT
TATAACAATTACACATTCTGACCTCCACATACATAATGAATGTGGAGAACCATCTTTTGGCCTCCCCAGGCCACTATCTTTTGGAAAACCAGCAAATTTAAAGACCAACCAACACTATGATGTGAGCGCCACCTACTGTTAAGAAACTTAAAAGCACATCTCAGATAGTCCTCATATCTTGAATTGGTTCAAAGTATTAAAGCACATGTTCCAGAGATACTTCAGTTGGATAAATCGTAGGTGATACTTACTTTCAGTTAACTAGTTAAAAGGTTAAAACTTTAAAGGT
CATGCTTATAAATAAAGATAAAAGGAGTTAACTAGAATTAATGGTAAAAAAGGAAAAAAATAGATCAAAGGGGATTTTCCAACACTGAATGGTACCCGGGAAAATAAAACATTTCCACCTTCTCTGGCGCCCTCTTGTGCTTCCTAGCTGCAACTGTCAAGATTGCGATGCTTCCAGGAGTGCAGGACGGTGATACTGGATCTGGATTTATGTTCTGCGTTGTACACACAAACCTTTATAAACTAAACTTGTTTTTCTTCCCTGTATGTTACTCTAATCAGTGCTTATGT
TATACTATTCTATTTCTCTGTCTCACCTACTATACAGTGGCTCCAGGAATAGGAAAGAGAGAGAAGCTGAGATATCAGAAATGCTTCTGGAGGTGTTGGAAATGGAGCTGAATCTTGAAGGATGGATATTTCCATTGGGGACCTTATTCGTCTTTGATTGCCCCCTAGTGCCCAGCACAGGGAATGTAAATGTGAGGAATGTGTGCCACTACTAGCCCCAGCAGCAGACACAACTAACTGATGATGGCTCTGTTGCCAGCTTAGCCCAGACTCAGCCTGAGAGTCCTTCTCAATACATGTAGCCACTACTAAAGGATCAGAGAT
GGCTGAACACATATATCTTCCGTGTCCAAAGGTATCTCTCCTACCGAACACCAAGCTCCACTGGAAACAGAATCTTCCGTCTTGAAAATCTGCATCTTCAGTTCCCTCCGTGAAGGAGCGGGCTCTGATCTGAGAAACCAGTGGTTCAAGAGCTCCACCATGAGGAAAGCAGGAAACAAGCCCTCGAGCAAGACATTTCTGTCATTTTCAAAAGCAGGTGCTACCCACAGGAAGGCAAAGGCCAGAGATGGGGAATGGGGACCAGGGGAGCAGCCAGGTCATGGCTCTGGGGCTGTCTGGTGA
TGAGCAGAGAGCACCTGAGTAGAGGCATTGATTTCTGGCCTTGTGGAGTAGACAAATGTGCCAGGCACGGTGCCACTGGGGACGTGGGGGGAGAGACGTTTCTGCCCCCATGGAGGGGAAACTGTGAGCAGCCAACTAACTGTGACACCTCATGACCAGAAGAGGGCGCAGTGGGCCCAGCTTGGAATGGCAGTGAGGGTGGCTCAGACTGAGGGACTGTGGTAGGAATGCCCTGCTCCTGGGCGATTCAGAGACCTGGGTCCGGGTCTGTGGGGCTGCCCTGGGTGGGGCCAGGCGCCGCAGCTGTGCCCGCCTGT
CTGATTTTTCATACATCAAGTTTGTATGATGTAAAAAAAATCAACGTCCCTAGTACTATGCTAACAAATGCTTCAGCAGGTAAATTGAGGGTATATTTTATCTGTGTTCACACTGCACCCTCTGGTGTTTCCACAGAGAAAAGGCTCTAAGTAGACACCTACCTAGGGTTTATTCATATCCTTTGTCCATTTCTGTTGTTTTTGGATTGGACATATTTTTCCCAGATTTCTAATACCTCTTTGTATATTAAGGAAATTAGCCCTTATGG
AGCCTCTGGGGAGAGGGTCTCCCCAGGGCACCCTTCTGGGAGAGACAAGGAGAAAAGTTGGTGGGAGGGGACGGTCTGACCAGGATGGGTGCCCAGGGCCTTGGAGGGTCCTCCCGTGCTGCAGGGACCCGCAAGAACCCCGGGAGCTGCCTCCCTCCACAGCTCACCAGCTCCCCCGTGAGCTCAAGCCAGGAATTTCAGGCAGGCTCTCGGGGGTCCCCAGACTTCCTTCTACTCCAAGGAGCCTGGGGAGCCCGGGACCTCCCAGAAAAGCATGTGGGCAGCTCTGCCCTAGGAGACCATGGTTCTTGTCAAGAAAAAGTCACC
AGGGAGTTCAGGGAGTGATTATACAGATCGACTCTGAAATTTAAGCTGGTTAAAGATGGAATAGAGGGCTTCAAATGGCTATGGCAGTTAAGACAGAAATGGTGCCTCTGATGTGCCTCCCTTTGGTCTTTGCACGACTGGCTCCCTCTTGTGGTTCAGTCATTCTGTGCTCTCACCCTTTTAACTGCAGAGGACTTAACGTTGTTTTCTTATTACTTTCTTCTATTTATCCACCCAGCTATGTATGCTCTGTGCTCTGCTTTACACTATTAGAATATAAGCTCCATGAGAGCAAGCACCT
GCTGGAATGCCAGGAGGTCAGCCTGAACTCTAGAGTAGTGTTTTTATTGCTGTACATGTGAATTTGAGCTATTTGGAAAGGGTGGCCCTAACCTGCTGTTAAATCTAATCTAAGGGCCACGGTCCAGTATGGGTTGGCACTGCTTATGCTTTCTTGGCCAGTAGGGGGCGATACAGAGTTCACTTGGAGCAATGGAACGAACTTGGGCAGGGAGTTCTCTGCACCGCCTGATGCAGGTCTTCCAGGTCTGTTTCCACCACAGACCCAGCAGCACCAGGCCAAGGGGAGAAAGGAGTTGGAATTTAGCAACTCCTGAT
ATGTGCCCAGGAGTGACTTTTCTTTTTCTGTTTGTGAAGGAAATGAGCACCCCAGAGTCAGGAAGCCTCCCAAATCTCTGCAAATCAAGTCCTAGGACAAGGACAGCAGGGGCTCCGCCTCTCTGGTGCACCTTACGTGAACGGCCACAAGATGGCAGTAGGAGCTCAGCCGACGCTGGAGAGAGACTGAGGGTGGGGTGCTGGGGTCAGGGGAATGGAAAAGTGACCCCCTAGACATGCACGCATCCCAAAAGAGAGGTACGGAAGGACAAATCAATGGATGAAAGGCTC
ATTGTCTGGAGCTCTCTCCAGCTTCTCAAAGGGCCTGGCATCTGAGTTCAAGATAGCCCCACCTCAGGATGGGCATTTCATTTTCCCTGGAAGGTGGCTGAATGCCCGCCCTTCTCGGCCTGGTCCCTGCTGCCCCCTACAGGAAACTCCGGAAATGACATGGATCGCTTCTGTTGATAATTCCTGACCTAGCAGGGGAACATTTGGAAGGAGAACCACTTTCCCAGCCTCCCCTGACAACTTCCCTGAGGCTCTAGCCTGGCTTCTTTGGAGCTCAGAGGGCATTGGCACCTGTGAAGGG
TTTGATTCAGTCAACAATTTGGGACCAAATCGTCTGATTTATGGGTAACTTCTGGACGAGCCTGGGAAGAAACAGTCTAACCTGACGGAAACTTGCTGCCCAATGGCCCCACAGCCTTAGTTGCCCTGGGAGAGCTGGAGCTCAACTTGTCCTGCATCGCCACCTGGTGGTCATGAGCAGAATTGCCACCTGGTCCGTGAAATGTTTTCAGGAGTGATGGTTTCCCAGGAAGACGAGGGCTGGGGCGGAAAGAACTCATATAGATATTTTTAAATCCTGGAATTGTTGAATTTACTCTAGAAATGTTGAATTTT
TATATACAGGGACATGTATAATTTACATATATTCAAATTTGCTCCAGCTGGAGCCAAATAATTGAGTACTGAATCTCTAAAGTCAAGGAGGTAAGAGCTCTTGATTCCCTTGGTTGAAGAATTACAAGGAGGCTTGTCAACGCGAGGTGGCGCCCTTGATCTACTAATCCAGCTAAGGCCAATTCATGAGCTGTCAAAAGTCAAGGTCACAAATTGTCTTTTTTTTCGTCAAGGTCAAGGTTTAAGGCCTTTCGTAGTCCTGTCATTTCAACAAATATCAAAACCTGCCCTCT
CCAGTGTCTGATCAAACGTGCTGAGGACAGGAGCTTTGACCTTGACTCTTCAGGTCCAAGTTGGGTCCCAGCCCCTTCCTAGGCCTTAGGCATCTCAACTGAGGTCTATCTGAGGATTTGACACCAGTCCCCATGGGTCTGTCAGGCCAGCAGAGGGGGTGAGCTCGTGGGTATGAAGTTTTCTCCCTGTGGCTGTGGGAGAAGCATGAGTCCTTGGCTCATGAGTGCCCGCCGCCCTCTGGTGGCTGGTGAGACAGCCAGCCTGAGGGCAGAGCTGGGCGGGGTGAATCCAGGTGGCCCTACCTCAGGCAGTATTCGGGGGGGCTCCAGAGGCCCCCCTGCAGGCCTGGCCTTACCACCATGGCCTAGGCAGCCTCTCTGG
CTTATGCCCCTACTGCTGATCAACTTGCCTCTCAGGGCACCCGTTTTCCATGGGGAAAGTCTCCCTTCTTTCCAGCCAGGGCCCGTAAGTCCAATTACAGAGCCTTTTGAAGTTTGGGGTGAAAGACCAGGACACCCACATTGCCCATTTTGGCCACCAGGTGGCAGACAAGGATAATATTAAGCCTGGAATGACTTGAACTTGAGAGAGGGAGGAGACTTTCCTTTCAATGAACACTGATTGGTGCATAATGTTCCCACTACATTCTGAAAGCGTTTATTGTGCACCAGCTGCATGCATGCCTCTGTATGTTTTT
AGAGAAAGGATTCAGAATTATGAATACAAAATGTTTGCAGGTCCTCTGGGCGGAGGCTGTGCCTGTGCCTAGGCTAGCTCTCCATGTGCTATTTTTGAATGAATGAATTGAATGAAGGAACCTCCCTAACTTCCTGGTTCTGGGACCCCGTACTACCACCAGATGGCAGTATAGTATCAAATGTGGAAAGCGGATAGACACTTGCACTGATTTGCTTTTTATGTCTCAACAGAACGTTTGCACCTACACTTTAAATTGCATCCCGTGCTCTGCAACTGCTCCTGGTTTTCTTTTGGCAAGACAATCTCACTC
CTTTGTCTATGTTGGTTATTGGTCTGTGTTAGAACAGTGCCTGGTACTTAATAGGGGCTCTATAAACAGTTGTTGGGTGAATGAATCTATTTCTTTCAAGATAAAAACTCTTTTGCAATGCAGCCATTGTTTATCTTGGCCAGCAGAGGGCAGCAAATAGCTGTGGACTGATTAATTGTGGACAAGGGTGGTTTTAATTTTGAAGGCTAACAGAACTGTCCCTCCTGAGCCAGTTAGGGAAATAAAAGGTTGCCATGAACCTGTACGACTGGCCCCGACCCCTCCCACTCA
TAGTATGTAGAGATAGATAAGCTAGATATAAGGATTCACTAAAGATTTCTCTTAAGAAAACTAGGAAGGCGGAATTGTCCAGGACCACCTTTACTTAAGGAACTTATGTGTACCTACCTGTATTCTGCAGAGTGCCACTAGGGGGCGGCATGCACTCTTGCTCCCTCTGACCAATGACTGATGGGGTTTCTGATAACCTCTCAGTAGACAATGGTGGAGAGCCTTACACACCATCTTCCTTCACCCCACTGCCATTTCCGAAGATGGGGATAGCTCTCAAGTGCTTTAACCTGTC
CAATAGTGCTGGGGACTTGGCTGCTGCCAGGTGGAATGTTCTGTTTGTTTTGGTCCAGAATCAGCCTGAGGGCGAATCCTTCCTGGAAAAGATGAAGGTGCAGATGGGGAGTGGCCAAGCACACCATGTGGCAATCCTGCCAGCTAGTGGCCACATACGGAATGGGCCTAAACCCACCCAAGATGCGACAGGCCGGGGACTTAAATACTCAGGTTGGCTTGGAGTCAGAGGGCACAAGCTTCCTCACCTAGCTCTAGGCAGGAACGGGGCGGGGAGACCTGGAGAGATGAAATGATGTGTTCA
TTCAGCCTCCCGAAGTGCTGGGATTACAGGTGTGCGCCGCCACATCCGGCCCAGTGCAGAGCCTTTGTATGATACAGACTTTGGCTTTTGGTCGAGTGAGGTGGGAGCCACGGAGGGTTCTGAGCAGAGGAGGGAAGCAGCTGACTTAGATGCTCACAAGCGCCCTCTGGTGGCCATGGGGGAAACATACTGTAGACAGTTTCATTTTGCAAAGATTGTTCTCACCTCGGGGTAGAGATTGGATGGGACAGGGGTGGCAGATAGATGGGGAGACGAGGTGTAGACAGTGAGGTGGGGAAGTGGGGTCCAGCCAGGAGATGATGGGGCTGGACCAGAGAAGCTGAGGAGTGGCGAGAGGT
GGGCCACCAGGGCAGTCTTCTGGACTCAAGACCTTGGCCAGAATTCCCATACAGCCCCAATACCCTCCTTGGGTCTTCCCTGGGTCTATCTGGGCCAGAAAGCCATGCCACCTTCTCATGAGACTCATAGCAAACCTGGGCTTAGAGCATCCTCTAGTGTTGAGATGGTTGCAATGGCCGCAGTCTCAAAAAACACAACAGTCAGTGATAAGGTTTCGCTGTTGCCTCCACTCAAAATCTCATCTTGAATTGTAATCCCCACAATCCCCATTATCCCTATAATCCTCACGTGTCAAGGG
TTCTTGATGAGAGACACATAGAGGAAAAAGGTGTGGACCGTAAGACCAGAGATGTGTGGGAAGGGAAGGAACTCAGTGAATGCTTGTGTGGACCGTCTTCTGAGCACTGAGTGCGATCATAGTCTCACTAGATGGCAGCAGAGTGTAGGTCCCAGGATATGAAGGGACGATCGGCTATCTCCCCTTTACCCCCAACCCCACATTTCCCACCACTGCTCCTTGCCATGACCCTTCTTCAGGAACTTCTATGCCATCTCTGGGAGAAAGGCAGAACGTGACCAACTAAATTGTTGTGTTTAAGCTGGAATGAA
CAAGATTCTGGTTGTAGTAGTGGTGTACTGGGCATGTGAGCAGGCTCACTGCCTCCTGCAGAGACAACGAGGCAGAGGTCTTTGTAGGCTTACTTCGTTCCCCAGTGCCATGCACTTCTGTCAGCACTTATTGTATTGGGTCATGCAGTTCAACCTCTAGGCCAGTAGGTGGTGCTTGGGGGTAAAAGCTGGCTGAGCACTTGTAATTGTGCCAGCAGATGTTGTAATGGGCTCTGCAGGTTGACCTCTGGGGTTGTAGGTGGCACTTACAGGAGAGAAGCAGCTATGGCGGTGGCAATAGGATTTATGTTTGGCCTTTGTTCAAACCA
TCCCAAAGAGAGATGAAACATGGCCCCAGCCCTGAAAACACCAGCGAGGACCCAAGAGGATGTGTATCTATTGATGAGGAACTAATAGCATTAGTCAAATTTCTTACCGGGCTGAATGTTGAGAAATTGTAAAGCTGGCCAACACTGCCCCCTGGCTCTGTAACTGATGCTGCTTTCCAGCCTATCTAAGCAATCTGTCAAATCTTCCACAGGACAAGCCAACCAGAAGAACTCACGCATTCCTTAAGATCATATCGCCATCAAAGGAAGCCCAGGAGCATTTCCCTAATAATGAGCCCTCTC
TGAAGGTTAAATCAGCTTTATTCTGTAAACAGTGCCTAAATTATCATCTCCTTCCCATAACAGCCCAATTAATATGTTACAGCAAAGCAGAAAAGCCAAAAATCATGCTGAAAACATGGAGCTATTGCGACACCTGCTGGTAAGAAATAAAGTGCATTGTGTCAACAACAGCAAAAGCAAATGGAAACAATGGATCGCTTGGATAGATTTTATTCCTACAAATCTATCTTTTGTGAATACCTGGTATGTTTCAGGTGCTGTGACAGGCACTGGGACT
ACTGTCCAAAGATGCTTGCACTGGGGCCTAATTTTCTGTCACCTTCCCTACGTTTTTAACAAGACACTGCCATTTCAAACATAGCGAACACGACAGATTGAGGAACAAGGCCAAGGCAGAGGCTGCGACGACCTCGTACAGCCGCTGATGCCATCTGTTGGTGGCTGGCAGAACTGATGCCCTTTGCTGCGAGGGAGCTTTGTTTATTGCACAGAAAGTTGAAAGTTGGCAGCAGAGAACCTTGTTACCACCTGGGAGGATAGGATTGGCAGGATTAGGGAGGACTGGAAGGGGAGGGAATGCGTGTTTGCTTTGTAGGTTGTGC
GGCAGAAGAGCATAGAGGAAGGTAAAAATGAATACTGGGTACCAGTAGACAATATCTAGCATACTCGTGATAATGATGTAAGACTACTGCCATTTCTTTAGAATGCGATCCTGGTGAGATGGCCAATGAATGTTTAGTCACTCAGATATGCAGTGGTGTCCCCCTACCACTAGGGGGAGATGAACAACCGGCATAGTTTGATGTCTTAAGAAAGATTATTTGTTCATGAGTAATGGAAAAAAATACTGAGAAAGAAGTGGTTGCTTTCTATGGCTTATGAGGAGAAGCTTATGCTGTCTTTAA
CAGGTGAGCCAGAAGGAGAAGATTCATGACTGTAAGAACCCACATAACCCCAAAGTTTTGGTGTCAAAAACGAGAACTTTAATTTTTTTAGCTCACAGGTGGGCTCTTGGACGCTTGCCTCTAGAACCTGATGTTGCACGCCCTCTGCTGGTCATCCCTAACATTGCTCTCTCATCCCAAGGCAAGAAATCACCCCTCTGAACCCTTCTGGTGCTGGTCAGCATAGGTTCAGAACACGCAGGGAGACGCCAGCGAATATCAGGGAGTCAGATCCCTGGTAGTGTTCAGTTAGTTCAGTATAGG
GCCAGGAGTATTTGTTATTGGAAACGTAATGCAGTTCTGACCTTAAGCAGAAAATAAACGTATTTATTGGTTAGCTCTCAGAATCCACAGAAAGGATGGAGAACCCAGGCTCAGAATTCCAGAGGAGCCCAACAGTCAAAATCACACCTGCAACCGGCCCAGTAAATATACAGAAGCTGCCAGCAGGGGGCAGCAGAGGCCACAGCACGGGATCTACAACATCCCGGGGGACTGAAGCTCAAGACGCCCCCCGCAGCTACTGCAGCCCCACTGCCCCGGGAGCTGGCAGTTGCAACCCCTGCCAAGACCACCAGAAAACATTGTCCACTGTGCCCTCCTCTTTGTTTCCCTAACACTTGACCTGATATCCAAGGCAGTAGCTTCGACTTGCTGAGCATAAACCCTGTGCACACCTGCTCGTTCTATTGCCAGGGAGGCTGCAAAAGGAGGATGCGGCTATTTCTGCTTCCATCATGGAAGGCTGGGATTCCACAGGCACCTAAAGGAAAGAGGGAGAGATGGGAATGGGA
GAGGGAGGATTGTCTTCTCAGGCGGCTCTGTATGGCCTCCAGGGGCCATGGTGAGGGATGGGGGTATCCTGGCCCTGAAGGCCCAGGGCACTTGAGGGAAGAACAAACTTTGCTGTGTCCCACAGGGAAAGTATGGGTCAGCCCTGCCATCTTGTGGCCATGCTTAGGACTGCAGGGGGCCAAGGGATACCCTGAGAGATCAGAGTACATTTCAAGGAGAAAGAAAAGCATTGCAAATGTTAGGTGTAGTAAAGATCTTGGCATTTGAAAGACTAAATCCAGACTCGGGTCTCTGGAACTTCCCAGGGT
CCAAATAAAATAAGATACGTCTTCAATGGAGAACACTTTTTTAAAGTACCCAGGTTTTACATATATTCTTTAAAATTCCTTTACTACACTTCAATTCCTGCCAGAATTGACTGCTATTCTGTTAGGCAGGGCTAGGGGGTGCTATAACCTTACAGCTGAATGAAATCTGCACCCCAGTGTTGAAAACAAGATATTTTATCAGCCTCAGATCAGAAAAGGTAGGATGTACATGTGTTTGGACAAGCGTGCACACATAGGTTTCTATCCACTTTGGTAAGGTATGA
TTCCAAAAGTTTTATAACGTGTTACAAGCCAAATAAAGCACATCTATAGGCTCGATGGTCTATGGGCACCCCTTGTGATCTCTGCTTTAAATCATTTGATGTCTGAATTGGTGGAAGGGACACGGGAGCACACACCAGCCTGGGGAGCCCACTAGAGTACAGAATGCAAACTACAGGGACACATGCCTTTGAGCAGGTAGTAGATAGCCAGGGCCTGTCAAGTTATTAGGTGTCCCAGGCCAGGTAATAACTCCTTGGAGTTGTGAAAAGTATATTTCATTTCCATGCCATCATGTTTGTAA
CAGGTCCCCCCAGAGCTAAGAACAAGGACAGCAGACTCTGCGGGGTCTCTTCTTTCTGGGCTGGGGGTACCTCCAGTCCTCATGAAAGGTGCACACCGTGGGTCCTGCAGATGCTGGGACTCCTCCCTCTGCTGACCAGGTGTGGCTCCCTCTACTGGCCTGTCAGTGTCACTGGGACCAAGGTCCTCACCTCCCTGAGACCTCCCACCTCCAACCACATGGCAGAAATGAGAGCATGCCACATGCCATCCCTGCCTGTGGCCTCCCAGGGCTGAGAACAGGGGAAGCTGGGCGGCTCTGCAAGTTCCCTT
ACTTAACTGCATGGGAGATTAGCTGATTCTATAGACATTTTCTTGACTGAACCCATCAGGGACTACACTAAAGCAAAGCTGCAGTGTTGCACAACTGCACTGGGCTCCAGGCACATAGAAGCCAATGAGAATGCTGCCCCCTGGTGGTGTGCAGCACAGTGGCACTGGATGACAGAACAGCCTACAGGTTGCATGTTAGCTACTGTCCCCATTTGGGGTGTGTTGAATTGTGGGTCCCAAAGGGGTTGTCAGAAATTTCCACCTGTGAGAATTCGAGATGACCTGTTT
CTTAAAATGATACGGTTGGATTAGATGACCTCTAAGGCCCTATTCTGCTTTGAAATTTTTGGAAGCTTCAAATTCCTTTGCAGAATTTCCCTGAGAGGTCCTTGGACCAGTCAGTCTCACCGGTAGAGCTCTTGCGCCACCTAGTGGTGGACTCAGAGGCCTTTTTCTCCCTTCTGCGTTCAGGTCCCGCCTCAACTGGAACAAGAGAACAAAGCCATTTCAGCCCTTTGCAGGACTGTGGCAAACTGCCAGACCTGGGAGGAACACATGTTTAATACATGTCCTAGAAAGATATGCTGTGTGAACACACTGCCACTCCTTAT
TCAGGCTCTTGCCCTTATCTAGGCTTAATCATCTCCCACTTCAAGGGGCAGCCTTACACCATATCCAGAAGTGTCAATTCTCTGAGCTCTCTGAAAGTCACACATCCACTTGGTGTTTGAATAGGCACTACCAACAGAGGGCGCCAGACGGAGACTGTGCGGCTGCAAGAGAGATGAGTAACTTGCTCCTTTGTTTCCTTCCAGCTTGTGACAGTCTCCTTCACCTTGCTATCTTCCCCTCCGCAGCAGCGGTTTCTTCCTGTGGC
GAGGTGGGAGAGGCCACGCCTCAGGATCTGCCTAGGCCAGGACTGGGAATGGGTCTCCCAGGTGACTCCGCGGGCCCATAGGCAGGCAGATCCTGGGAAGACGCCCTTTACTCAGTAAGGAGGGCCCAGGCGTCCAAAGCCCACCAGGGGGCAGCGGCGGCATTCTTAGCCCCACTTCTCCGCGCTCAAAGGCCGGCTGAGAAAACGCGAGTGACTACCCGAGGGCGCTGTTACTCCACAATTTTTCTGCAAAAGCTAAGGTCGGCAAACATGGATATTCGGATTTCCATTGTTTTTGAGGCTAAATCAAAAGATGCCTCTGGGGAAAAGGGGCAACATGCACTGTCGGATCGGCATTCATAT
CTCCTGGGGCCGGGCGGCTGTCACAGTCCTCCCTCAGACAGTCCCGGCCCTCGGCCCGGCTCCCCGGAGGCTGGGCAAGCAAGACCTCCGATTTGCCGGGACAGCTGGAGTGACCCGCGCTCTCCAAGCCGGTAGCTTGCAGCAGTTGCGGCTCCTAGCCACTAGGTGTCAGCCTGCCCTCACTGTGGCGCGGGCTCCCCCTCCCGCCTCCGAGCGAGGCAGCTGCTTTCGGGGAGAGTTTAGGTATAAACTCTGGGCGAAAGGAGGAGCAGCTGAGAGCCAGCGAGGGAAGTTAAGCGGAGATGAGAGCGGGGAGGGAGAAGAGGGTAGTAATAGA
CTTAATCCACATCAGTTTCTCCTTCTTTTCCATGTTATTCCAGGTCATTTCCATGGCTTTCAAGGCCTTCACCCGGTCATTCTGGGGACCAATAAGGGTATCAGCCGTGGGAGGGGTCACCCGGGGCTAGAGGCTGCAGTACTACCCTTTCCCACCCCTGTCACCTTGAAGCGGGCCAGGTAGTCGCCGATAACGCTCTGTTGCCAGATCTCCTCAGCTCTTTTGGGGGACTCGGGCAGCTTGCCCCGTTCCTCGCGCTCCCCGCCGGGCTTCCTCTCCGACTGAGCCTTGAGCGCCGCCTCTCGGGCCTTGTACTTGGCCTGCGGGGATGGCCCGGGCGTCAGCCTTCCACCCACCCCCAGGGGGCGCGCGCTCCCCGCGCAGCAGCCCAGGCGCTCCCGCCGGCGGGCAGAAGCATGGGCTGGTGCAGATGTCTCCCGCCTGGGGCTCGCCCCCGCCTGGTCTGCGGCGCTCAGCTGACAGCTTCCCGCCTTCCGGCTGCTGGGCGCCGGCCCCACGTCCCAGCCCA
TGCCTCAGCCTCAGAGGTCATAAAGGTGCAGGTAGTATATCTCCTTCCCCCAAAATCAAGGTATTCCTATGGTGGTGTTCAGCCCAGAGTTTTGGGAGTCAAGGCACAGAGAAAAATAAAACTCAAAAGTGTTACAAATTTCCAGCAGGTAAGGCTTTGCACTGAGTGATGGTGCACTTCCTATAATGACCAGCAGGGGCCACCAACAGCTATTCCCAGTTTATCTACACCCAGCCTCTGAGGTGCTTCGCCTCCACACCTGCGACTGGCCAGTGCCTAGTTCTGGAAACCTTATTTATGGACTATACTTAAAAAAAAAAAAAAAAAAAAAAAAAA
TACAATTTGCCCTTGTCATGAATCCGTATTTTCTACAGAGGCCAAGGTCTGCCCCCTCCAACCACTGCAACTCCTGTCGCCATTCCCCACGAAGAGGCGACCTGAAGCCTTTCCAATTCCACCTGTAGGGGGCCAGGCTCCTCACGGCACTGCCACGCCGACAGCCTCCAGGGGGCGCTCACCGTCGCCTGTACCACTGGCCGCCAGGCAGCCTCCGGCTCCGCACCCCGTGCACCCTTAGGCATTGGCCCTCCTTCCAGCCCATCCCCCACCGCACACCGGGGACAGTCCCTTCCTGCCCCCAACGTGCCCTTCCA
GGATTGTTAAATGATGAGAGAGAGGGAGAGAGGGAAGGGGGAGAGAAAGGAGGAGGGGCAGGGGAGAGATAAGTCCGACTGTGTGTTTGTATGGGCCTGCGCTTGAGTTATCAGCTCCCTTTCCTCCAGTGTGCTTTCCTAGGGGCCACTAGAGGTCACTCTTGTCCTACACAATGGTGCCAGGACAGTCTGACTTCGGGGTGGCACCCAGGAAGCCGGAATGCGTCCGCCTGCCTCCAAATCCCGCACTCCAGTCTCAGGAAGGCCGGGAGATGTGCCCTGCGCTTGGCCTCCC
TACTGCCGACTGTCTGGGCTGCAGTGCCCTGGCACATTTCCTTGCAGAGAAAGGACAGCAGGAGTGGGCTTCCTGGTTCCCTTTCTGTTTTCTCTGAGGCCAGCAGGTGCCTGGCGTGGCCTTTGCGCCCCCTGCTGGTCGTTCTGGCAGCACACAGCCTCCTGCCTTGCCAGTGTGAAACCCGGTGCTGTCTTGTTCCCCGGGTGGAATGCAAGAGAATGCTTGGGAAGAACTTTGTTACCCAATGAAGCCTCCTGGTTCTCTAGTCCCTGGTAGCCTGTC
AAAGCAGATAAATTCATGATAAATAAGGTTCCCACTTCTAATGAGTTTCTTGTGGGAGGAAGAAAGCAGTGAGAAACAATCCTTTATTTTTGATGTAACTCTAGAAGAGGAATCTGTGAGAAACAGAATTTCTATAAGTAGATGAACTCTGGCCACAAGAGGGCGATACGAGGCTTGAAGCACACTGATTCCAAGGCTGTGAGATCTATGGCCACACAGTCAGTACTACAATAGAAATCACTAACATCACCTTAATCACTAGCTGCATCCATTCCAAATCCTGTGCAATGTTCTGCCCTTGTC
TTCAAGGGAAATCACCTGTGGGATTCCCATATGTAAAACACACCTCAAATTGGAGCCACCTGCGTGAAGGAGGTTTCATGAACACCGAAAACACCAGCCTTTGGCTTTTCCTCAGTGAGAGCCCACAGCGCCTCCTTGTGGACTATCTGATAAACTGGAACCAGTTCTCGCAGGGCTGAAGGACGGTGGTCACCTAGAGGCATTGCCCAGGATCTGCACTGCGCTGTCCACCCAGGTAGGCCTGTCTCTTTATGCTACGTGATACCCCATGAGCTTTGTCTGCATTTGGGCTGAGATTTTCCTGGAATA
TGTAAAGTCATAAAGTAATTTTTCCTCGGTGTTGATGTGTAACTTGCTATTAAAGATGTTTTTATGTAGGCTACAAGAGCCTTCAAAGCACAGTGTGTCTTGCATTAGAAACTTGAACTGTGCAGACAGAATGAGTCATTACAGCATCTGACACTAGAGGGCGCTCCGTGAGAAGGCTGGCTACACAAGCAGGAAGCCTCCTGGAGCAGCTGGAGACCAAAAAGGGAAGCCAAGAAGAGAAGAAATAAACAGTAAAAAGATACAGTATTATCAATGGATCCGATGTCACAAGCCACAGGATGG
CTTTTCATCTGTTTTCTGATTCTTCCTTAGCTCCAAAACATCTAAGGTTTGGCTGCATTCACTCCTCTCCAGCCCACAGACGCCCAACTGGGCCAATTCCCAAATTCATCATTCTAGCCCAAACCCTAGGGTCCAGTGCCTTCTCAGCCTCTGCCACAAGGGGTCCTCGCAGGCCGCTCCAGTGTTGCAGGTCCCAATCTGGACTCCTAGGGGTTTCCCACCCAAGCCTTGTCCGAGCGTCCTCTCCCTCTCAGTTAGCACCATCTTCCCAGGCTCTGCTCTGACAGTTCTGAGGCATCCACGCCTCCTCCCACCTGCATCCAATGTGTCTGCCAATCCTACAGCCCCCATCGCCTTTTC
TCCGTCCGCCTCAGCCTCCCAAAGTGCTGGGATTACAGGTGTGAGCCACCGTGCCCGCCCGACCAGGATAACCCTTTTAACAGTCACGACCAGCCTCACGGGGGAGCTTTGGGGAGACGGCGTGGGCAGGAGGAGGAGGCAGGTCCAACCCAACATGGCCTGGAACTATGTAATTGCCAATCGTGGCCACTAGGTGGCAAAACAGCTCTAGGCACAGCTGTTCCCAGAGGGGAGCAGGGAAAGGAAAAGAAGCAGGATCTGCCCAGAAGTGAGGTCCGTAGGAAATTCCAGGAAAGCCGGAGTCCTGATGGTTAGATGCCAAAGGCCCTCCTGTCCTCAAGCGGCCTGGATACTTACACGAGCTGCAGGTACTT
GCAGGTATGTCAGGGCTTACCGGTAACAGAAGCCAAAGTCCAGGAAACATCTAAGTCACACCTTAGCAGGCTGAAGGGGGGTTGTAGTGGAGGGAGGCTTTTGTGCGGAAGGGTGACCGTCTAGCACCAAGCTCAGTCCCAGATGGAGCAATGGCGATAAGGCTTGTTTGGGCGCCACCTGCTGGTAGGCTGCGGCTACTGTTACTCTGGCCCTGGGCAGGTCCACCTCAGATGGAGGCCAGGAGGGAATTTGTAACAGCACTCATGATGGGATTTTTACTATTTTAGTTTTGGTTGAGGCATGAATACAATAAATGCTAAATTCCAAAGGGGCTACTGT
GAGCAATTCCCACCCTTAAACTCGGAGGCCGTGCTCCGGATTACTAATTTCCGGGGGCCGGGCGCACTGACAGTGAGTGTCATCCATCTCCCCCTTGCCAGCCCGCCTGGTGGCCGCCAGCGTTTCCCGGCCAGGACTCACAGAGCGGCTCGCTGCTGCCCCCCGGCGGTTGCCGGGGTGTCCGGCAGCGCCTCGCTCCCCTAGGCCTACTGGGTTGGGAAGGGGAGTGACTTCCAGGTGTGAGCAGTTTGGGGCGCAGCTTGCATGTCACCTGTGTGCACATGATCTTGAGCAACTCAGGGCCTCAACTTCCTCATCTGTGAAACGGGACCAGACCACCCATCTCGCAATCCAGGGGAGCTAGATGTATACGCCGGAGGGATTGGCCGGCTCTAAAAAGCCGAGTGATGCACCTCCCAGTGGCCACTCCACACGTTTTTGTGGTTGGCCGTCGTGGTCCTGCTCAAACAGGTGGAGAAACCTAACCCCACCTTCACCCCTGGCCCAAGGGCCTCTCCAAGGAAGAAGGGAGTAGGTGGTGGCACCGTGTCCGGGTGAGAGACCTGGAGGTGGGGCCTAGGTGTCTACCCGGCCAGGTGCGAGAGGTTCATTTGCATGCTGT
ACAGGCGCGAACCACCAAGCCCAGCCATTGTTTTCAATCATTTCCTCTGTAGCACAGGTTAACACTTCTGCTAGTTCCAGGACTGAGGCCATCCAGATAGCGGCCAGCTGGGCCCAGCCACGTGCAAAATTGGAGGTCATTTGGCGCCCCCTGCTGGCCAATGAGGTTTCTGCATGTCACCGGCTTTTCAATTTCTCATTTCCCTGGAGGAAGCCCATAAAGTGAGAAAGAGCTAATAAAAGTGTCCCCACTGGCATGTATGGGTGGCAGTTAGGACATCTTGTTACCATGAAATCCTTGCT
GTGCCAGGCTACACAGGTCACCAGCTGAAGGCTAAATGACCTTTGACAATGTGTGTTTCTTGATTTCAAAGCAAAAAGTCACATAACCCAAATACGACTCTTCCACACGCAGCTCTCTCCCGCAGGGTGTGCAAGTGATGTGTTTACTTTAGCAGACAGCGCCACCTCATGGTGACAGAGACTCGGTGAACCTGCTACGGGGTCCCGGTCGGCTGGTAGCCTGAGGGCAGCCCGGTGGCCCCCAGGGGCTGAGGCCGCCTCTTCTGCTCAAGTCGGTGGCCTGCCACACCCGGTCGGGTGAAGACATGTTTCATCCCCAGCCCCGGCTCCGTCC
AGGGTTTATCAACATCACCTGTGTTGAGTGTTGACTTTTTGGGCCAAAAAGTTCTATGTTGCAGGGGCTGTTCTGTGTATTTGTAGCATTAAACATCCTACTACCCACTAGATGTCAACATCACATTCCCTGAGCTGTGACAATCAAAAATGCCTCCAGACATTGCTAAATGCCCACTAGGGGGCAAAATTCCTCCTGACTGAGAACAAGTGAGGGTGGATCAGGAGCTTTCAGTTTCTAATAAACTTTCTTGGGTCCTTCCCTTTGTTGGGACTCACAGAATTTCATACTCTTAGATCTATCAAGAATCTTTTCCTTCAAGTTTTATTTTAGATTCA
ACAGCTGGAATTTTCATCGTCCAGAACCGTCCTGGACGGCGCCCACGAAGGGGGCCAGGTGTGAGGCAACCCCAGGAAGGACGGTGGCTCTCCAGTCTCCGCCTGCAGGCGGCCTGATGGGATCTGTGGGGCACTGCTGCCACCTAGTGGTTGATGAAGAGAAGGCAGCACACACCCACCTGGGAAGAATAATGTTAATTAAGTTAGAGAGTGAGTTAGAGAGTTGTTAGTTAGAGAGAGTTAGAGAGTTAGAGAGTTAGGGTTAGGGTTAGGATTAGGGTTAGGGTTAGGGTTATGGTTAGGGTTACCT
CTACTGCATAACAAATTACCTTCAAACATAATAGCTTAAAACAACAACTTTAATATAACTAAACATTTTGTAGGTTAGTAATTAGGGCAGAGATCAGCTGGGTGGTTCTTTTTCATGTGGTTGACTGAGGCCACCTGGTGGTATTTAGCAGGCAGATGGCTGGAGGGTTCAAGATTGGTTCAGCCACGTCTCACATTTAGGGTGAATAGGCTGGAAGGCTGGGCTCAGCTGAGACTCAATCAGAGCACCTACATGTGACTTCTGTTTCATGATGGTCTCAGGGTAG
GCTACTCCAAAATTGGGATTGGAACCCTGGCCTCTGAGTAGGCCCAGGTGACCTGACTTGGCCGGGGGCACCCCGGGTCCCCACCCTGCCTGGTGCCCCAGGATGAGTCCATCTCTAACTGCCTCCCTGGCGGAAGCACTTGTCTGCCCTCTGGTGGCAGATTCTGGAAGTGCACTCCTGTGTGGCGTCAAGACACCCAGGCTCCCCCTGGTCTTCCCATCTTTTGGGAAGCCTGAAGCCTGGGGGTCTTCCTGCTTCCTTCCACTCACCTCCCACGCAAGTCAGCCACCAAGACCTGTCCTTCAACCTCCTGAATCTCTCTTCCCTGTCTC
TTCATGTATTGTAAACACAGCTCTTCTTTCTGAAGTTGAATACAAGTCCTGACATGCTATTACATTTAATATTAAAAGCTCTTAGAATATTTAGAAACCGAATTGTAGCCAAATGCTGAACTGTTGTGACACTGATGAGCACTAGAGGGCAGAGCTTAACAGCAAATGATTCTAAAGCTAGCAATCCAGGCCTCTCGTTTTGGTGTTGAAGTTACTGACTCCCTATAGTTAACAAGATCTCCCAAAGAGTAGATAGGTCTAAGTCATAGAAGTTGCCAGAACTACACTTTTAAA
GCTTTTTCTGGGAAGGAGAGACCAAATCATCCCTGGGAGGATAGAGCCTGTCTTCTGCAGTGCCCCAGATAGCAGCAGCCTTAGCTGCTGCCTCTGTGGCCTACTTCCTTTTGTAATTTGCACAATAGGCCAGAAGATGGGGCTCTTGACCCTGGAGTCAAGGGCCAGAGGCTCTGACTTTTTCCACATTTGTACTGGAGAGAAGTCAGATCCACCAGTCCTCCCAGGAATCACCACTACTTCTCAATTCCTTTCCCTACCCTACCTACTCC
TTGGTGGGCCCCTAGGTTGATTCCATATCCCTGCTCTTGTAAACAGTGCTGCGATAAACGTATCTTCAAAATAACAGCCTTGAAGCCCTAATTGGGCTCCTGAGAGGGCCACGTGAGACAGTGTGAAGAGCGAAATCACTATTCTGCCACAAGAGGGCACCCAAAGCCCAGACAGATGGGACGACGCGCTTCCTGCCTCCATTGGAATCAAGCGCATGACTGGATAGCAGAGGCTCCTTGGGCAGGGAGCCACAGCTTGAAGGTCCCAGTTATGCAACTGGCCCCAAGGCCCTTCTACCCCTTCCCCAGG
CTTTTTCCCCCCCACATAGGCAGAAAATACAGACTGGTTATTTCTTTTCAAACTCAAGGTTGATACATACACATATCCAAGTTGCAATCTTGGCCAAACTGGGATTTTGATAAAAACAGTCTTGTTTGTGGCCACTAGAGGGAGTAATAGATCTAACAATCCAATGTTTCCATTCCTTGCACTGAACTTCCCTATTTAGTCTGTAGGCACCATGTTTGTTGTGAAATACCCAGAACTTGAAAGAGAAGGCATTTCCTTTGTTGTTTATTCTCCTCAGTAGATCGTTCTCGACTTTGTTTCCTTAGCAGGTCTCATTACAGATATCACCCACAGTGGAGAACACATAGAAAGTTGTGGTGTG
TGTAAGGGAGACTTTTGTTTTTGATTCTGTACCCCCTCCCATACTGCTTGAAGTTTTTAACCATGTTCATCCATACTTTAAAATACATACATTTAATTTTTTGAAAGGCCATAGGAATAATCTTTGTTGCTCTTTATTGCCACCTAGGGGATGCTAGGGGCATTGCCTGCCATGATCACTCATTGCTGTTAACCCTATTGACTATTTAATAATTGATTCCACCTTCTTGATTAGTACGTTACACCCAGCAAGTCATGGCTTCCAACTTTCAGATTTTTATTGAGTTTTGTAACAATAAGA
GCTAGTAAAGCCCTTGGGATTATTATCTATTGAAAACTGTTGTGTGTTGTCACTGAAAGGGCCCAATTCCAGCATGGGAGGGTTTCACTCAAGGTGGCCCTAGGGAGAGAAGCATATGTTCGTAAAGCATGCACTTCTGGGACTAGCCACCAGAGGACTCTCCCATACCAAATGACCCAGCTCCCTATTGCCTCCCCACACCCACCTCACTTCCCCACCAGCCACTCCCGTCCTGATCCTAAAGTGGACCTGGGCTTTCGCCCCTGGCTCCATTTCCCAGCTCTGCCTATTGTCCGAACCCAAACTAACTGCAGACTGGCCACTGTTATCTCAAGTTTTCTGT
AATTGTATTGTTCTAATTAAAGTGATAACTGCAGTATTAGCTTTTATATAATTCCAATAACCAAATCGAGACTGCCCATTTAGGTTTTCAAAAGGAATCTGTTAGCACCATCTTGTGACTATTTTGGTACCGCTTAAAGAACAAAATTTTCAGCCTGAGGCTTGCTTGTGTTCAAAAAGGCGTCTTCTCGCGCCCTCTTGTGATGTGTTACAAAACTGGGAGAAACAACAGATACAGGATAACGCCTGTGGTTCCAGGAATTGCTCTTCCTGCTATCATAGCTATTAGTGATTCTTTGAAAAATCACGGCTATTAATAAAAATCACTTCTATTAATTTTG
CCCAAGAACCTGCTGGAAAGTTCCCGTGGTTAGGTACATGAGAAATGAGAGATAAGCCTGCAACCCACAGTGAAGGCATCTCCTACTGCGTTTACAGGAGTGATAATGAGCAACGCAAATGCGGGCAAATGGTAGATAGACAGCGCCCCCTGGTGTCCACCATGTTAACAGTAAGCCAGTTTACAAGATCAGGATTATCGTCAAGATCCACTTTAGCTATGCCTAATTTAGCATTCCTAGGCTATCACTTTCACTGTAGAAATTCTTTAAGGATAAAAATTCTTGAACTACAATAACAAG
AAGGCAAGGCTGGGCAGGGGCTTGACATAGGCTCTCACGCCTTCAGATGCCCTCAAATGGGATTCAACCCCGTCTTGGCTCCTGAGACCTCCCAGCCTGGGGTCTGAGGGTCTGTCCAGATCTGCAGGTAGATGGCTGGGCCTGCAGGGACAGAGGCGGCCGGCGGAGGGCAGCAGAGGGCCGCAGAACTGAGCGGCCGGCACTCACCAGGCCGGGATGTGGCCACCCTGCATGCAAGCAGCCCTGCCTCTGCCCTGGGTCTTGTCCCACCCCCCAGGACACCCAGGCCCTGGCTTGGCTGCGGCAGGG
CGAGGAACAGCGAAAAAGCCAATGCGGCTGCAGCCCATAAGTGATGGGGAGAGGTCTGGAGGTGAGGTCCGAGGGGGAACAAAGGGCACCTCATCGTGCGGGACCGTGTCCTCCATGGGGATGATTTCGCTGTTACACTGAGACGGGAGCTTCAGGAGGGCCCTGAGCGAACTTAGGTTCCCCAGCACCCTCTGGTGGCTGTTTGCGGGAATAGACGAGGGGTAAGGGTGGAAACCAAGCGCAGCGAGGAGGCAACTGCTGTGAGTCCAGGTGGGTGGTTGTGGCGGCTGGACCGGGGTGATGCACCCTGTTTCTCTGCAGGCCCCTGGAAGTGTTTTGTTTGTTTATTTT
CTCTCTCTGTGAAAAGTGCAGGGAGTTTTACAGTTCAGTGAAACAGGTCTGCTAGGAAAGATGGCAAACGCAGCAGGCAGTAACTCAACAAGCCCGCTCTCTGTGGCTGCGCTGGTGAGCATATAGTATTTCTAAGCCAACAGCGCCACCTAGTGGAAGTAGAAATCCTCTTCAGGGGCCACATTTTTTACGGTAACACTGAACTTCCTTTTGCACCACCAGAAATCAGGCTCTAACCTACTTCTGTGAACCGGAAAGTTCTGCCTTCAGCAATTAGAAGTAATATGTCCTCGACCGGGCATGG
GTCTTTAGTTTGGATTTTTTTGTCCTTGGGGAGATGCTGTGTGTTGTGTGTCTTACAACAAAAGCATCTGAATTGGAAAAATATGTATCCATCCTTACTGCTGGTAACAAGGGAGACAGCCCAGCCACAGCCCTCCTGGTGAAATGCTCATTCTGTCCAGCAGAGGGCACTAGCAACTAGTGCACACCAGTCAACACATCATGGTCTTTCCCGTATGATAAATAACCATATTTTCTTTTTTAAAAATTTAACTTAATTTAATTTAAAGTTCCAGGATTCATGTACAGGACGTGC
CAAGGGGGATCCCGATGTTTATCAAAATGGGTTGATTTTCCACGGAGGGGGTACTTCTGGAGGTAGTAATCCCCAGAAATCCTGAAATTCCCCCTTCCACCTACTCATCTGCCTCGAATTGTAAACCATTTTGAATAGAGGAGTAGTGCATCCAGGAATAATGCAGCCAACAGCAGGGGGCAGAGCAAGGCTGTAGATGGGGACAGTGGCCATTTGGGGATACTTTTAATCCAAAGTCATGCTAGTTGGTTTAGAAACTTCTGAGGAATTTTACTCTCTGCTCTTCCTCATCTCTATCCCACCTCCGACTGGTCAAGGA
GAGGTTTGGGATAAATTTGATTGCAGGTGTTTAATGGCTGTCAGGCCTTTGGACAAACCCGTAAGCTGGTGGTTCCTGGTTTGCAATGATTCACAGTACTCAACTCTTTAGTAAATGTTAGTGGCCATTCTAGCCACTAGGAGGAGCTGGAGGCTACTCCATCCACTACTCAACAGGCAAGACTGGTCCAGATGTAAGAGCAAAAGATTTTACTGTAGTAGGGTACTACGGAGTCAGTACTATAAAAGATGGATTTAGATCTCAGCCCATAA
AGATCAATGGCCAACCATGATATTAGGACCTCCTTCCTATAGAGCTACTACACAGAACCACAAAGCACAATGGAGCTGTAAGACCGAGGAAACACCAAGGGACCTGGGAACTGGGGAAAGTTATTAAGAACCATGTCAACCACAAGGGGGCACTGTGACCCCATGGGCTAAACTGGAATGTTTAGCTGATTGACATGGAAATGGGACATGGAATATGCTCTTGATTCTTGAGCTTTTCGTCGCTCTCCAACAGAGTAGAGAGGTCAGTCAAGGACAAAACCCCCACCCCACGACTAGCTCCCAGCAGAG
CAACCACCCAAAAAAAGTAGCCATTTTTAAAATAAAGATTAAGAGTTGGTGGAATTTAAGGGAAATGCCATCCGGTAATGTTACCTAAATACTAGAAAGGAATCAGCACAAGGAAACAGGAACAAAGCAGTGCAGTACTTCGGTATTACAGCGCCACCCACTGGCTAGAAGTCCTCATAGCACATATGAGATGTAGCCATAAAATAGATGAATTCTTGAAATAAGGAATATAACACTGACTATTCTGATTCAGTAGAACATAAAAAATGTCTAACAAAACAGAACCAGACACATTATATTATT
TGCTGTTCTTCAGTTTTCGAACTTTAAAATGAGGGCCTGGGAAGAGATGAATAAAAACATCTCTTTTGACTCTGATACCGTGTTCATGTGTTTGGTCAGCTTAACTCCAGGACTTTGTTGTGGTTCAGTGATGCCAGCGCACCATCTTGTGGCCAGATGGAGTAAGGGTCGGATGAAGGCTCCATAAGTTCTGGGTCGGCACATTATACACATTGCTAAAACCAATCTCTCGCAAAAAGCACTCACGTACATCCGTAAAAGCCACAAACAGTTGTTCACAGGTCATAGGACATTTCCATTGTT
GGTCCGTCAGCTGCAGCGCCCCGCTGAAGGGCGACGCCATGACGGCCGCACTGCCGCCGCGCGCAGGTGTCGCTAAACGGCGCGAAACGAAGTGGCTGGTTCCGCCACGCTGCCGGAAAGCGCCCCCAGGACGCATGCGCACCTCGTCCCGGGGCCGGCGCCCTCTGCTGACGAGCCCCGGCGCTGCGGCTCCCCGCCCACCTCGCGGGAACCCGGGACCTACCGCTTCGTCCACCTCCCGCGCGCCCCAGGCCCCGGGTTGGGGTGCAGGGGGCGCAGGGGTTGGTCGGGCCAGCGCCGCAGCTCCGGCCCCGGAGTCTCTCCGCCTTCACAAGGAAGCGGAGGGGATCTGGCTCCGTCCATTTCCTCATCCTCT
TGGGGAAAGGACAAGGCTTAATGCATTATGATATGGAACTTTTCGAACTAAAATTCTAAAATGAAAATGTACAACGTATGCAAAAATAAAACCCTTAAGCCGTGCTTTCAGTTCCACCTCCGAGGAGCTGATATTCCAGATTCTACCATCAGATGGCAGTCTTGTCCACTTATTGGATTAAGTTTAGTCTTGGAAACTGAGGAGGCTATCAGGAGATAGAAAACCTTTCTGTCTCAAATGTTCCTGACTCCAATTCCCTGTATTTGGCAGATACCAATAACCCCTCATATA
CCTGCATTTGGAAGTCTGATACAGAGCAATATTCATTCCCACACTAGACTGAGGGAGAAACTCTCACAAATCTGATATCATCATCTTTTAAACCAGGAGTAGGGGAGAAGCTGTCAGAGAACAGTGCCACCATGTGGCAGAGTAAAGAATAGCAATAGTTGGGACAATAGACCAGCCAATAGGAGTCTGCAGTAGCTTGCAGGAGACTGGGGTTTTGGGGACAGGAGGCAAGCTGGAGGTGAAAGCATGATGGATAAAGCCTTTTTTTTTTTTTCAGTA
GCTTAAATAAAATAAAACAACTAAAATGTGAACATGATTGTGTTGTAATAACAGATTTTCCTCAAAGTCTTTAGACAAGAACTGGCAGATACTTTGAAACAGTCATACCTCATGTTTGCAAAGTGTTAGATGTCCAGGAGGTGGCAGTAGTGAGCAATGATTAAAAGTATGGGCACATCCCTGGCTGAGAAGATAGATTACCTTTTCCCAAACAATATCTAACAAAGTGGCTCAGATGTGGCAGATATATAAAGACATCTAAGCAAATGAGAGAC
GTCCATATTAATCTTATTTTGGTCTAATGCTTACTGCCAGGGAAGAAATCTGCTAATGGTACTTTTCTTTGTTTTATTTCAATCTGGCAACAGGAAATTGGCTTTTTAGGGGAGACTACAAAGGGCAAAGTATTGGTTCTGGTGCCCTCTGGTGGTTGAACTGCAATCTCGTCGCCTCCCCGGGAACTCCCCGACTGGCTGGAGAGAAGCATGAGTTTGCAGTTCGGCTCCACTGCACGCATGGCTTTAGATCGGTCTGGAGTTGGTTAGGTTACGTTTCCAAATCTCCAGTTATAAAATTAGGCCTTTTT
TCTGGCAATGACCTGTCAGAGGACTGGTTAGCGGCCACCTCCGTATCAGACAGTCTTGAAGGCCAACTGTCAGCTACGAGGTTAAACCTAGAGCATCAGGGGCCGTTGCCTGCTTGAGGTCTCCTCTGGAAACCTGCAGAAGACAGCTGTGTCTCTCCAAGTCACCACTTGAGGGGGCCCAATACTCGCGGTAAAGCTGCTCCCAGCACCTGCCTTTCCCTGTCTTCCCCAGGACAGCCAAGTCCTGGTGCCCTGGTGATCCCAGACACCCCCATGCCCAGTCTGCTGAGCGTGCAGCTTGTCCCCTGGCAGGACTGGGGCCTTTCGGAACAGCACCGCT
TAAGGATTTAAAATAAAATAAAAATGTGTTTCAGGAGTGATTGCAGAGAGAAAGAACGTTACACAGTCTGGACCCCAGACCCAAAGGGAATTTAGAGTTTAAACCAAACATAGTGTGGCTGGCGCCCCTACTGGACAAGTGAGGCACTGCACATGCAGCGGGTTGGGCCTGGGTAATACCTACCTACCTGGAGAAGTAAAAATTCTCGCATGCCAGTGGCGTGCGTCTGAAGTCCCAGCTACTCCAGAGGCTGAGACGGAAGGACAGCTTGAGTCTGGGAGATGGAGGCTGAAG
TCCAGGTCTCTCTCTGCCATTGGCTTGGAGAGCATATGGCATTTCCAGGTCTCTTTCTGACCTTGGCCCGGAGAGCATATGGCATGTCAAGGTCACTCTGCCCTTGGTCTAGAGAGCACATGGTATTTCAAGGTCAACAGCACCACCTAGTGGAATAGGGATCCTCTCCATGAGGCACATTGTCGGTCCTTCACTGAAACATGGTAGCCTCCCGATTCTCTCCCCTTTTTGTGGCTATTAAAAGCTAGGCTACATGCTGCTTCTGTAAATAGGAAAATTCTGCCTT
AAATCTTTTTACCTTCAAGGATTAATGAATTAAAAATTGAGCTGTATGGATCCAAAATACAGTGTGTAGGCCTTCGCAGGCAGCCAATAAACAAAGGATTGAGCTTCCTGTGTGTGCTGCGAGCGCAGCCTCCTATCTGTGCCACTAGAGGACAGCACCAGATCAGCAGCTGATGGGTCCACGGCCCCGCTGCTCTAAACTTGACTTTAGATTTTAGCGCAATTGGACCTGCTGTCTTCTGATGGGGAAACCAGAAAGGCAGAGGGATATAGAGAGGAGGAAAGTA
CTCATTTTACCCAAGCATGTAGTATGCTATTACTCTGCTACTGTATACACTCTGTATACATTTCTGTTCTTCCTTGCAAGATTGTGAATGCTTCGGCCACTCCAATCGATGCAGTTATATCGATCTGCTAAATACAGTCATTTGCGTGAGCTGTAAACACAACACTAGAGGGCAGCACTGTGAGTTATGCAGGCTGGGCTACTTCAGAAATGCTTCTGCACAACTGGACGATGAGAATGTGTGCATAGGTCAGTTCCATTACAATTTCAGCTATTCTTCTGTGCCTTTTGAGCTACGGGGAGATATTTAGGGTGG
TTTCTCCTCTCCCCATGAGGTGTAACTGTAGAGAATACTGGGGGGTAGGGTATTTTGGCATTGCTTCTGTAGCTCCATGTGCTTCTTTTGGCAGATTTTATATTGGGCTGTGCAGTTCATCCCACAAGCCTATAGATGGCACTATAGGTAACAGCTGGCTGCAGCCAACAAGGTTGGGTCTGTACTTAATCCTTGTTTACTGGCAGAAGCTCCCTCTTGCCTCAGGCAATGATCTGATTTGAGGAATGCACAGTAGTCTGAGCTCCCTGCCCAGGCCTG
TAATTGGGGCTTGATACTTGGCTTCGTGAAGTTTAGAATTAGCGTGCTAAGTTGTGGATTGGAACACAGAGTGCTGTAATCTGTATTTCAAGGTTGACAGCTAATACACATTCTGAACAAACTATTGATGCACACAATTGCGCTGTGATGTTTTGGCCAGCAGGTGGCGATATTGTGTCACAAGGGACGAGGTAAAAGGTGGGATTTCGTTTCCCTATCAACTACTGTATTTTGGAGTAAAACGATGGGTTCAGATTTGATTTCTTTGAACTCTATTTCCTTATATGAACAAGGAGACACAA
GATTAAATGTGTTGTCATTGTCTCCATTGTCTTTGTCCAGAGCCTATTATTATGGAAACAATAAAATTTATTGTGTCAAAAAAAAAAGAAAAAAGAAAAACGGCCACAATGTAATGTTGCTAACAGCTCAGTAGAGGGTGCTGTAACTTAAAGCTGAAGAATGGCTCTCGGATAGATTATGAAAGCTGAAAGGTGAATGCAGGCAGGAGGAGGTAAGAGGAAAGAAAAATAAGTGGATCTTTACTTTTTGAAAGTACATC
CAGCGTCAGCAAAGCAGTATGGCGCTTCGGGCTGGGGACAGTGTCCTTGTGCGGCCCTCGGCGTCGGCCACCTTCCCTTCACCGCCAGGACAAGGCAGGGCCTCTTTCGACCTGTGGCAGGCCTCGGGCGCCCCCTTGTGCTGGCTCTCCTCAGCACAGCGCCTTGCCACCTTGGTCAGGCGCATCCTCCTAAAGCTTGGGCCCCACATTCTCGATCCTGTAGGGAGGGCCCAAGGAGAACGGCACCCACTTTCTCAATCCTGTAGGG
GTTGAAAAGCCTAAGCCGATTCGTGAAGGTCCTGTTGGTGCAGGTGACAGTCTTGCCCTGAGGCCTAGACTGTTTTGCTGCAGGGTGCCACCCCCGACGCCAGGCAGTTAGACTGGCGCTCCTGGGCCAGTGGTGACACCTGGTGGTCAGGGCACTTGTCTACGGGGCTTCCTTCCTACCTCAGTTATGTTTATTTGGCTTACTTCCCACAAGTCACTTATTCTTTCGTTGTAGGCAGTCATTTATTCAGCAAATATGTGTTGGCTTCTAAATATATTATCTTATTT
GCTAACCCTACTTTAGGCTGCAACCAGCACCTACGTCCCAAAGGGCTAGAGTGGCGTGGGCAGGCATTCTATCTCTCTGCAGAGTGTAGCCATAAAGTGGAGAGGGTGGGGCCAGAGCCGGCTGAGAGTGAACGTATCAGAAATGCCAGAAGGTGGCAGTGTGGGGTGGTACCTGGAGAGGTATGCCTGGGGTCAGTGAGATGGCTGGGCCTCACAGGGACGGGTTTGGCAAGGATTAAGCTGCATTCATGATGGGACTTCAGTCTTTCTGGGATTAGGGTTCAAATCAGAAACAGG
AAATATGAAAATAACTCAAGTACTTGTACTGATACCTTTAGGACATGCTAGAATACTGGAACTCTTGCTTTTGAAACACAGATTAGACTGTCCCTCTTTGGGCAAAGCCATTAAGTCAATGTTAAGCTCACTGAGAGAGTCACACCCCCCTCTAGTGGTCTACCGTGGCACTGGGCTCACCAATCTCCCAACTGTTTTACAATGATAGGGAACTTTCCTTAACCATCACATGTTCAGGGACAAGGGAATGGATGCCCAGACATATTCTTCAATTACATGTGGTTCAAGATAGAAATCAATTGAGAATGATGGATCAGATATACTCAGATGT
CCGGGGAGGGGCCCCGTGTGAGGGTGCTGCCCCTTTGCCTCCTGCAGGAGCTGTCCGCGGAGCAGATCGCCTCCCTGGGTCCGGAGAACGCCGCGGCGGTGACCCACGCCCAGCGCCGGCGGCTCAGTCCACTGCAGCTGCAGAGCCTCCAGCAGGCGCTAGATGGCGCCAAGACTCACTCCTGGCAGGACGCGCCCGCTAGCGCCGGTCCCACTAGAACCTCATCCTCGCGTTCTCCCGCAGGTGAGCAGAGCCGCCCTCTGCCCCGCGTCCCAGCCCCACTCTCCTTCCTTGTCCTCCCTGTCAGGCCTGGGGTGGGGAGGTTCTT
ACTCTTTTAAGAGGGATGGGAGGCCCGCTCAGCCGCAGCACAGCCTCACTGGCATAAGATCCCGGGTCCCAATTGTTTGGAGCGCTGGTTTCGGTTGCCAGGCAACTGCCCAGCCATCTATGACAGAGGAATTCCCTCAGAGGAGGGCGCCACCTGGCGGCTGACCACGGGAGGCCCCTGGGGAGGAAGCTCCGGGGACTGCAGAGGGAACGTTCCGCTGAGCGGGCCCGAGACTTGGAATTGCACTCCTGAGCCTCGGCGGAAAAGTGCTGGCTGCTCACCATCAGGACTTCTGCAAAAGACTTCA
GGTTTGATTTTTTTGACAAGGCTACCTAATACACAGTGCTGTGCATTCCATCAGGAGGTGCCTCATGTCTTCTTGTCTTTCTGTCCATAATCTTTGTAAAGGAGTCATCTCGCCTAACAATGGAACCCGTGATTGGGGTCTGCTGCCACCGGGTGGTAGCAGCATGCCATAGCCGCAGGTTCAAGGAGTAGTAAAAGGGAAAAAACACTGCTGTGAGATCCCAGACGGCAGGACTTGTCCTCTTCATTGAACCTACAATAAATCATCATGATTCTCAAACACGATACTTCAAAGCTACT
TTTGACTTCATAGCTGCAGGAACTCATCTCCACAGGCCTGTGGTCCAGTTTCCGTGGTCTCGTGGCAAAGCTGCATCTCCAGCAGCAATAGATGCTTCCTTCTCCCTCCTCTGGCCGGCCTGCCAGGCCAGCCCTGGAAAAAGGCGGCCTATGCTGCCACCTGGTGGCCACTCACAGGCAGGGGAGGGTGCCACTTCTCTGCTGGGAGCTAGCTGCATTGTCCTGGTAACTGATGGTCTAGACACGGGATCCTGTGCCTGGGTGGGGGTTGCCCTGTTCTGGGGCATTGACCCCTTTGGGAATCTGGGACTATTAATGGT
CTGACTTGGGCTGTCTCTGACATGGGGCACCGGGGGGCTTTGGTGGTCTAGGATGTGCCTGTAGGGGGTGGCCTCATGGTGCGGACGCCACAGAAGAGTGGGACACAGCACCCTGGAACCACAGGCTGGGATGGCTGTGTGGCAGTGCGGCCACCAGGTGGTGCCATCTACCCGTGTTTGTTCCGGGAGCCCAGTGATGGGGCCCTGCCTCCCACAGTATGGCCCCTCTTGCCAAGGCTCGGCCTGAGGGCTCCCTGCGGCCAGGGGAGGAAGCCCAGGAATGCCAGAGGGCTGTTTTCTGGGC
CTTCCAGTACCTTTTGGGTAACTAGGGATAGGGGATGCCCAAACCAAGATTTAAAATGAAGTTCCTAGTGGGCTGCCTCCTAGTTAGTAGGTACTAGCTAATTCCTCTCCACAGGCACCCCTGTGTCTTCTTCCTAACCCTCAGTTCCAGCATCTCCCAGCAGATGGCAGCAACTCTGGGGCTCTGCTGACCATTTCTAGGTGGGGCAGAGAGACTGGAGTGTGTCTTGTGTTGGGGGAAGCTGTCTTGTTTCTTGGCAGTCACAGTGGGGCTTTCTTTTTGCTGCAGGAAGATCCCACCGGCAGCTGAACCTCCAGCTCACCTTGTCAACTCCCC
GAGCTCCGTGAGGACAAGGGTGTGCCGCTTCCTTCTGCCACCCGCATCCCCTTCCCTGATGGGCTGGTCACCGTGAAGGGCCCCCTCCCCACACTGCACGTGTAACTCGTGTTGTTACATATGTAAGTATGATTACACGTGTAATCACACATGTGACTCGGTTAGTGTCTGTCTCTCACCACTAGAGGTCAGTCCCGTGAGGGCGGGCACATTCATTCGAGCGACCACAGCTGTACTGCCGACATCAAGCATAGCCCCCCAGCTCATCACGGGGCCTCATGACGTATTTGTTGAATGCCTGAATGTGCCCCCAAATCCAGACTACGACCAGC
GAGGACTTTGGAGGGAAGGAGATGTCTGGGAAAGAGGTCACAGGACCAGTATCATTGTGCTCAGTGGTGTCCAGCCTGGACAGGGAAGAGTCAGGTTCCCTTGGGCTCAGCAGGGGTTGGCTTGGCTGAGGATGAGATGGTTAGGGGCGACTGACCCAGAGACATAGAGCAGGGGTGCCCCCCAGAGTCAGACACCAGGCACTGCTGGGAGTGCTCTGTGGAGCTCTCAGTTGGGAAACCCAGCCCAGTTCTTTTTGTTTTCAGGCCAGGGCCAAAGAAGTAGGCCTTGAACTGGGCGTTCCAGGGTGGAAGGACCAGCCGATAGTCCAGATGCC
GTGATTGAAAAACATGTTCACCTCTCCTCCCTATTAAAATAAATGCATACAGAGGAATCAATCATTCCTAGACAGGGAAAAAACTCTTCTTTCAAACACCACTGATCAGCTATTAGATCCAAGGAATTGCCAGCAGGTGGCAGTGTGAGCCCAATGGAAGGAGGAAAGGCGAGTGTACGTGGTGGGAGGAGGAAGGGGAGGGCATTAAACATTGCCTGGCAGCCATTTTGTTAATTTATTTTGCCTTTTCCTTTGACTTTGCCCTCCAGCCCTTCCTTCACATACATCAAA
ATTGGGGCAGGTCCCCCGATAGAGTGGCACATGATGGGCACAGGGCAGGCTTGGGAAATGGGGGGCCGTAAGGCCACAAGACATGTGGGCAGGTAGCCCAGAGTGTGTCTGGAACATCCTGTTTATTGGTCGGCAGTGACATCTACTGTCACATTTGAGAACTGCATCCACAGCCACATGACCTCCTGTGAAGACCTCAGGGCAAACTGGGGAAACCTGCCCTTCTTGGAAGGTGATACTAGGGGGGATGAGCAACACCTTTCTTGGAGGTTTGAATTCTTCAGGGCCCCTCCAGCATCTTG
TTAGAGCCTTGTGTCATGTCTTTTTTTAGCCTTTTAACATAGAAAAATAATTTTCAAAATTTCCTTGGATAGCGTATTGAATATAACAAAGGGCTGGAAGGGCAGTGCCACAACTTTGCGACAATGGCACCCTCTTGTGGTACACAGCTAATTCCTGCGAAGTGAGGATTTCTGTTTAACCTTGGACTTAAAGAACAATGGTCAGACATTTTACTTTATGGTTAATAATAACCTACTTCTAATTATCGCCTATTCCAGCATTTTCCAAGGTGATACCCTGGTTCTGGATTTGTGGTTCTCCAGCTGGTGACACTGTAACATGA
TTTTGTGTTATGAGAATCTGGGCCATGTTGGAATCCTGTGTTTTTGCTTTGGCAGGCAATCGTCCTGGTTAGGTTCAGTCACAAGTTCCCACCTGCCTCCTGCGGGTTGTGGTTCAATATCAATTAAGCTTCAGAGCCTTTGCCGCGCTGTTCAGATCCGCCCCGTGTGTGCGCCACCCAGTGGCGGGTACGAGACTGGACAGTGCCTTGTCCCACCGTTCAGTTCTCAAAGCCTTTGTTCAGATCCACACATGGAATGCCTGGGCATGAGCCCAGGAGTTCACATACAACTTTAGGGTATTGCCTTCTTGCGTTCCCTCCTCTCTGAAATCTCA
GACCTTGAAGACTGGTGTGTGTGTAAAAGGCAAGAAGTGAGAAGATTCACGTGTAGATCCAGGACAATCTGAATTTACTTCTGTTCAGTAGTTCCCAAAGGCTTTTTCTACATGGAGGGACTCGGAGTGACACAGCAGCTCCCTCTTGTGGGCAGATTCCCCTGTGTAAGGTGCTGGAGGCTGAGGTTCCAGCCTGCAGCCGCTTGTGATCCTGATATGTCGAGAGTTCTGGAAGACTGATGACTGCTGACCCCCTTCTTAACCTACGCCATCGCCATGCTGGTGGTGGGGATGGGGCTCTTGGCC
GTTCTGAACGAGTTAGTAATTGAATCAGAGTCCCATAATCCTTTAGCTGTTGGAATACTGAGGCACCAGTAAAATGCTAGAAATACACCCTTGGCTTTGTAGATTAGCCTATGGCATGCATACCGCCCTGGAGCAGGACACCCTCTAGTGGCAATTTCAAGTTGATTTGTTATTATACTCGATTAGGACTTCACAGTTCATCTTGGACAACTGATATTAGTATTGAAAAGGACCCCAGAGATTACCCAGTAACTGCCCCCTTTTCATTTTATAAAGG
GGTTGCAGTGAGCTGAAATTGCGCCACTGCACTCCAGCCTGGGCGACAGAGCGAGAATCTCAAAAAACAAAAACAAACAAACAAAAAACAACTTTGTGGCTGCTGGAGTACTGAGAGCCATGCACCAGAATCACAGTGCCACCTGCTGGACATAGGTACCAAGCACACCCTTTTTAAAAGGACAGCTATTAACTCCTTAGTTAACTACTCAACACTTTGAAATTGATTGCCAGACCCATAAAGGCCTCAGGACTCCCTGGCCTAGTATTCCCACTTTGGGGTGGGTCAATGGGAATCTACTGATA
GGTGGAATTTCTGCCCCCTTGGAGGGGAAGATGACTGCATGGCATGCTGGGAGTGCAGGCACATGGCAGGAGTGAGGGTGGCTGGAGCTGAGGAGCCAGTGTGCCTCAGTCTATGCTGACCTTGGCCTTTACACCCTCCTTAGTGTCAGACACCAGTGCGCCCCCTGCTGGTGGGGAGGGGAAGCAGGGCTGACTCCACCCCATCATGGGAGACTCCCTTTTGGTTTCCATCTCATCATGAAGAGCTTCAGTCCACGCGGCGTTCTCCTCCCATTTTCCTGGGTTCCCTGAACGATGAGCCAAGTAAGCTGTCTTAGCTGGAGAGATGACAATGGACTTGGACAAAGTC
AACTCTGAGGGTGGCGTCCTATAGGAGAGGGGGTGGAGCAGAACGCTTGGTCTTGCCCTGTGGGGTAGATTACAGTTTGGAAGCTGCCTGTCTGCCCCACCCAAGGCCGGGATCTGGGGAGGGCGCTGCTTGCTCTCCCCCCAGCGGTCGGACCACGCTACTGCAGGGGCGTGGGGCCAGGCCGCTCCGGCTCTGTCGCTGAAGAGCTACCCCCGAGCCCCGCCAGGACACGTAGCTGTAGACGGGATCAGCTCCAGGCACTTCCCCTTCCCCCAGAACCTCCGCTCCAGCCCCCGGGGGACCGGGCAGGAT
TACCACACTGGGGATTATGTTTCAACATGTGAATTTTGGGGGACACCAGCATTCAGACCACAGCATCCTGCCATGTGGCAGGCTTTGTGCTGAGATTTAGGCTGGTAGACAAGGAGTCCTGTCTCCTGGACCGAGAGTAGTGCGCCCCCTGCTGTCCCTTGCAGCATGGTGCAGCAGAGGGGCTTTGGAAACCCCTGACCTCCAGTGTCGGCCTGTAATTAGGATGCGGTGATGTGTTTGTAGGTAGCTGTGGTGCTTTTACCACTAGTCCTGAAAGATGGGGCAGGCAGTGGTGTGTCAGGATGAAGTCTTGC
GGGCATCTCGCTGATGACAGGCTTCCCCACCAAGTTGATAGCGGACTTCCCTTTCTGTTTCCAAAGAATGCAAGGTGCATTGTCAGTCACGGTCTTTGTTTGCGTCCTTCCCGGAGGCACCGTGAGGCACCGTGTGGCACAGCTCTTTACCGGTAGAGGGCAGAAGAATATCATTTATCCTATTTAGGGAGTCAGCCATAGAATTCTATAGTTGCCAGCAGTTTTTATTGTTTCTAGTCTTGTGAAACTTGCCGCCTGCAGGTGGATTTGGGCTGTATTTGAGG
TTGGGACAATTTAATGTCTTTTTTTATTAGCTTAGACAGGTACTGAACATGTGAAATAATAAGCATTTGTATATGGCAGACAAAAAAGGAAAAGTTTCTTCGCAGTAAAGAGTCTGTGGTTATTTGAAGCACCACTAGGTGGCAGTGTGTCTACACAGGCTCATCACTAAAAACTGCCCCCGCAAGGTCACTGCCTTGGTCAGCATGTTAGACCACCTCAATCAGTTTCATCAATTGTAAATCTATCCTTAGAATTATAAATTGTTACCATCCTTCAAATAT
AACATCTCTAAGTCTTACTATGTCTCATCTGAAAAGCGAGGAAAACCACAGGATCTATCTTATAGAATCGAGATCAAATGAGCCAGTTTGTATTTTAGCTCAGTGCCTCAAAATAATTATGCCTGAGTAATCCAAGTCTACCACCTGCTGGCAGCATTAGGTAAGTGCAGAATTTGTTTCTTCAAGAGGCTAAAAACTGGTGCAAATTGGGTCAGCAAATCCTAAAGAGAAGAATGGCAAACATGATCACACCTCTGACCCTCTGCCTGGGTTACTGAATGGACCAGATTTCAGATGATTT
CCTGTATACCACAGCCTTGTCCACACCAAAGGACCCCACAATCAGATCTGTAAGAAGTCAAGAAATCACCTCTTACAGCAAGCCCCAGATCAGGATCCTTTCTTCCTAACCCCTCCTGGTTTCAACGCTCAGGGAGGTTGAAGTGAGAAGACAGCGCCCTCTGTTGGAATTAGCCAGAACTGCACCCAGGAACTTAAGGAAAGGTGCAGAAGAGAGAGTAGGGGTCAGTGACCAGGGAATTTTAAGGTGAAAAGGGGCCTCAGGCACAACTCACCAGGATATCCATTGCCATCCAGGTCTCGGCCTCCTCGAAGGGCAGAGCCAAAGA
CTGATATTTCATTCCCAAGATCTCTATCAAAGTTGTCCAAAAAAAGCAAACAGTCATTATTTATCCCCAAACCCATTAAGCGACCCCATTATTTATTTCCTCGGCCATTTACGAAGCTGCATGCGCATGCTTTCTTCAGCTGCACCACCTAGCGGGTCACGCAAGCAATTGCAGCCCGGGTTGTTCTCTGGAGCCAGTCTCCACAGCAGGAAAAGAAAACTTTATCAGTGTTATAATTAACCACATCATTTATTTAACTTTGATAAATATTTAATAATAAAATTTTTAA
AGCTGATGCCCTTTGGGAGCCCTAGGCTGTGGAACTTGACCCACCTCTGTCGGGCCTCTGGAAATGTCCCAGACTTTCAAGGAGGAAGGAAAGGGGCTGTAGAATTGGGCAGGGCCAGCCTCGGGTTTTAAACAGTCAAATACAAGCTGGTGCTGCCACCCTGCGGCTGCAGCGGGCATCACAGGTGTGGACCACCTGTGCATCACAGATGGTCAAGGCCTCCAAAAGCTGGGTGAACAATGGGTGGGCTGAGCCCTGTCTGCTCCCCACTCCCCACCAGGAGTCTGGACCGCCTGGATTCAGTGGACATGCTGCTGCCCTCCAAGTGTCCGAGCTGGGAAG
GTGGGGAAAGAGAGCATGGCACATGAATGCTAGGGAAGGCAGGCTGCAGTTTCATAACTTTGGGGGATTGCCCGAAGGTACGATGGACCTGGGGAAATTGGGGCATTGGGGTGCCTGTTTAAAGCCATCGTCTGTAAGTGAGCCATGTCACAGGCCAGCCAGCAGAGGACAGTATTCTGCTTTGGGATGAGGCCATTTCTCCATCAGACCAGAGGAAGCCAAACCCAGCTGTCCATCTACCACGGGGCAGTGAGGACCCGGCGTGGGGGCTGCAGAGCAGTTAAATGAGCCGGAGTCCGCAGCTGGCAACCAACCCCTG
GCCCCGGTGACAGGGAGCTCAGATGTCGCAGGGCTGGAAGCAGGTAGGAGGATGAGGGGGTGGGCAGGTGGGCCTGGCTCTCCGGTCCTTGAGCAAATGAGTGAAGGACTGAAGGAAGGTGGGGGTGAAACGCAAACCGTGACACCTCTTGTGACTGGACAGAAGAGGGCGCTGCTGTCCTGCTGGAAGCAATCCCTGGGCCATTCCGAGGACCCTTTACTTACCTCTTTGATGCCGCTTTTCTTTCACTTTAGGGTCGGCCAGGCCTCAGGTCTTGCAGATTCTCCCCAGTGAGTGGCTCTCAAACCTCACCCTTTCTGG
GGGCACAAACGACAGCTAGGAGGAGGGACAGAGGGTCGGGGCGCCTGGGGAGGAGAACCTCTGTGGTTTCCTGTCCCTCTCACACTCGCAACCAGGAGTCTTGGGATGCTTGCTGTTCACCTGAAATTCTAGGCTCATCCAACAGTGCCACCCAATGGCCACATGGGTGCAGGGACGTGCCTAAGGAAGTGGAAACCAGATGGGAGGAGAAAAGAGCCTCACCAATTCAGAAAAAGAGAGACCTGAGTTTCTTTCTGCCTTGAGGATGTGGTATAGGGCTCTCCAGGGGTCTTTGGACCTGGGCAG
GACTCAGTGAGGCTGTGGCGGAGCGCAGATAGGGGTCTGGGCGTGCATCCCAGGCGATTCAGAGGCAGGTGACGTGCTGGCCAGGTGGGGCGGGGCCGTCCTGACTGCAGTGCTGGGTTCAGACACTGCTCCCCGGGGAGCCTCATCTCCGCCCTCTTGTGGCCACATCCCAGAACTGCGGCAATGTACAGCATGATGGCCCTGAGACTTGAATATTTGGAGAATTTTTTTCTTAACTCAGAATTTACGTTGAGGAGTGGATCCTGCCTACCACTTCATCTGACATAAAGCTGCTTACTTAG
GAAAAGAGCTATGGTGGGATCTTTGTTTTGTCTTAACATTTTGTAATCTGCATCTCCATGCCCTGAGCCATTCATTGCCTAAAGATCCTTATCTCTAGCTGGGAGAAGAGCTCTTTTGGATAGTGCCACTGCCTGAACCGCCAGCAGGGGGAGCCATGGCAGCGGATTTGCCCGGCACCGGCCAAGATAGGGATGGATTTCTCCGGTTGCTTTGGAAACCAGCCTTCAGAGCCAGTCCTGTTTATTAGCTGCGGAGTTAACGGCCTCTTTGCTAATGAACTCCTCTGATGTCTCTTAA
CATATATTGGATGTACACTTGCTGGAAAAAAAAACGTATGAATGAATCCAACATAAAAAGTCACAGTGCATTTGGAACTAGTTGGTCTGTGATAACAGGATTTGGCCTCTAGGTGGCTGTGCTTAGGGGATCTAAGCTGTCAAGCCTGATTCTCCCCTGACTCCAGGGAATCTGGTCAGAAGGGCAACTAATTTCCTCTCTCACTTCTCACCTGCTTGCACTTGGGACCCACCTTGGGACCTAAGCCAGCTGCCCCCTCCACATGTGAGGTTGCAGTGCCATCTACTGGTATCTAGAAGACCTGCAGGTCAGGCCGAAGGAGGAAGAGGGAGGAAGAATTAAGGACCACTGTGGTTTAACCCTGCCGTGAAATCTCAGCTACCAGATCCCACATTGGGCAGTTTGTCCCACCTATGTGAGCCCATGCTTGCTAGGGAA
GTCTGTAATTATAAAGTGCTGTCCAAGATCCTAGGCCAAACCTCGGGGAAACGGAATAGGAAGAACTGCGTCCAGGCCTTGGGGAGGATTCTCCACGCACACGGTGAGGTGTTTGGCGGCTCAAGGGTCTCTGTGGTGAAGCGCTGCCCTCTGGTGGTAAGAGGTAGAAATGACCACGTCTTCTTGGCCTGGTTCCAAGAGCATCAGAGACGTAAGCATCAGAGACATAAGCCCCAAATCTGAGCTGGGCTCTTGAAATCCTCTAGGAAAGGGTCTTGTTCCCACTGACTTTCTG
ACAATAATCTTGTTAGCATAATTGTGAGTGAACTTTTGCTCTTTTTTAATTCTCAAAAATACCCTAAACATCATGTTTCACGGTCTTTACAAAAACACCACCACAGAAACAACAGAAGCCTCCGGGCCTGAGGTGTCATACTGGGTATGGCCACATGGTGTCCCTCCAGCTCAGTCTAAACCTTCCAGACTACAGTCTTCCAACAGTCTCCGCTTCGCCCAGCAGCCGGGGCTAGTCCGAGCCGAGCGAACCCTAAGCTACGGGAACCAGCTTCTTGGTGCTGTCCCAAGAGTGGAGAGGAGACAGATGAACGTTTCTCAGGCTAG
ATTGTCCCAGCACTTCGATGTGTTCACTAACCAAATCTCATCGTTCAAAAGCCTTTAGTAGAGCTCAATCTTCAGCTCCCCACTCCCTTTCCCTCCCTAGAGGTTGATAGGTGAGGCTGAAAATTCCAACCCTCAAGTCACTTGACCTTTCTGGTGACCAGTGCCATCTAGAGGCTATCTAGGGGTACTACCCTAAGTCACCTCAATAGTATAAACTCAGGTATGATAGATAGGGGCTTGTTCTGAATAACAAACAACACTCTTAACACTCAGGAAATCCCAAGGTTTTAAAAGCACTGTGCCAGGAACTGGGGACAAA
CGGCCCCTGACCAGGAGATGTTTTCGGATGCAGCCCCTGCCCCTACCAACAGTTCTCAGGGCCCTCTAGTATTCTGTGAGCTTATTGCGAGGTGTTACGGAGGTGGCCTCGGCTGGTTGTAGCATCTCTAGGCAGCGGCTGCCATCTCGTGGTAGAAGTCTCAGGATGCTTCCTGCAGAATGATGGCTTCAAGGGCTGAGCCTTTTATCTGGCTTCTCAGCAGGCCAGATTCTGCTTTTCAAAGAGAATTAGGTGATTGCACCAGAAAGCAATTTAAAAATTGT
TTAAAATTAAAACCATATACTCTACGGAAGATGACGTCATCACAGATTCGGGAAGAAAGAAACACTTTCTGTTGGTTTTGATATCACATCTCTCAAATGAGAAGGAAACAGTTCACTTCCTTGGATCTGTGGTTCCACCTGTGCCCTCCAGGGGGCGACGTTGCACTAAGGAGGCATCTGTGTTCATTGCCGACCATCCTCATCCACTGAGCCTCCTCCCTGCAGCTGGCTGATGTAGCTCACTGATGTCTGTGTAGACAGGGAGCTGTGACGAGAGCAAGAGGTCAGAACACATCCAGACTCC
TCTCTTCCTCCAAGACCCCAGCTCGGTCCCGGGTGCCACCTCCTCCGCTTCTGGCCAGGGCCGCCCCATTGGGCGGAGACTCTCAGGTGACCTGGAAGGCCTTCGGCCTCGGGGTCGGAGCCGGAACGGAGCCTGCAGCTCCGCCGTTTTCCACCAGGGCGCGCGCCTGCACCACTTCCCGGAGCAGAGCGGCCTTGCGAGTCCCACCTGGCTCCCTGTCCTACCCAGGCGCCCATTTGAGGCCTGACAAAGGCTGCTAACCCCACGGAGTCACTGCGGGGAGCTGGAGCTGGGGGTGGAAAGGATCCCGCGTG
CTTCAATACTATCCACCTCTACCAGGCCAGTAGCCAGCCACTGGGTTCCCGTTTCAGCACCTCTTTCAGAATCTGGGAGGGAAAAGTCATTGATGCAGAACAATCCCCTTGGGTTTCACGCTGTGGGAGAGAAGCCTTTGCCGAGAACCTTGGTTCCCCCTAGTGGCCATCAGAGGCAGTAGCACCCAGCCAGTATGGAGTCATTTCTTGAAAGCAGGAAGAGAGGCCTCTGGCCAGAGAAGGAGAAAGGTCAAGTCCAGCCAGCCAGGACCTCCGGGCACTGCTCCTGGACCAGTCCCCAGCCTGAGACAGCCCACGGCAGTCAGT
GAGCTTAGGAGGCTGGTGATATTTGTCTATCTAAGCACCCCCAACCTATCTATCTGTCTGCTGTTTGTCTATCTTTCTCAGGTTATGCATAGTGACCAAACCCCGCCTGGTAACTGTAGGGAAAGAGCATGACTGGTGTGTTACAGCTACACACGCCCCCTGGTGGTATTTCCAGTTGTTTGTCCTCTTCATGCAAATGTTGCCACCTTGTGCCAGCTCTCTCACCTAGCTTCCTTCATGACGACAGTGGTTGCAATTCTGCTCCTCTCTCTGCCTTCCCCTGTCCTTGGCTCCCCATGTCCAGAATCTGATCATTTACTGGTGTGCACCCTGGGATGTGATGTGTGCTTTGGGAGGAGAC
AAGGAGGAGGCAGTCTGTTTCTGACCCACAGGAACTGCCACTCCGGTGATGCACTTGAGGACAGCTACTCTGAAATCAGTTCCCAGGAGAGAACATTTGATTTCCGAGTAGGAGAGGAGGCAGGAGGCAGGATAATGACGCTGTTATACCATGTGAAACTCGCAAGGGGGCAGCCTTGGAGCTTGGAACGGAGGCTGGCAGGAAAAGATGCTTCAGCCGGGGAGGGAAAATGCAAGGTCCCGCAGTGATGGGCAAAGGCTACGGAGTTGACTCTTGAACAACGTGGGGATGGGGTGCCGAACCCCA
GAAATCCTTTCAGGAGGAAGGACAACTTCAACACAGGTTAAAAGAGAAGAGACAGGATAGCACTGCCTGCAGCTGTGCATGTCCTAGCGTGTGTCCCCATTATGCTAGACCCACAGCCAAGAGGAGCCAAGCAACCCCACAGAATTACCAGCAAGCCGCCAGCAGATGGAGCCAGCCACCTCCACACACTGCTGTTCAAGGCACCAGCACCCTCTAAATGGACCGGCACCCAGCCCACGTCCAGTCAGGAGCAGGACTGAGAGAGATCAAGGAAGAGTCACCCTTCACGCCCCTGTGGAGATGATAAGGGTGCTTTCCTGCCCCAGTGTGAGGGGAGAGGGAATCCA
GTAGCAAAGTCAATCTCCCAAGCTTGACTCTCCATGAGAAGGTAGCAAAGTCAATCTCCCAAGCTTGACTCTCCACGAGAAGGTAGCAATCTCCCGAGCTTGACTCTACATACCGCAGGGATTATTCCATCCAAATCAGAGGGTGGCAGCAGCGCCGCGTTCCGCTCAAGGCTGCCAGCCTTCTGCGACTCCACAGCCCCACCTGCTGGAGGCTGCCTTGCACACAGCCTGACAGTCCACAGCCCGCCCTGGACTACTGCTCTCCCTGAGTCCCAGACGCCACCCCTCTGGTAGGTACCAGTACAGGCTGGTAGCCTCAAACTTTGACTGAGAGAAGCATCTTTATTTCTTTCACAGTCTATGGTAA
TTTTTGTTTGGAATCGCAGTGTAAAATATATTTCTGGGAGTCATGGTCAAAAGAGTTGGAGAAAAGTGCGTCTCTAAGTTTTCTCCCAATTAGTGCCCCCTCTTGAGTTCCTGGCCATCTGTTAAATGTGTGCCATGACAGACGATGGACAGTAGAGGGCAGACAATCCCCGCACAGCAGCAAAGGCTGGACTTCGGAGGAGTTGGAAACCACAGGCGAATGCCAAGCAGGACAGAAGCCTGAAGCCAGGCCTGAAGCTTCTGAAAGAGACAGGGCACACGTACCTGGTCCTCCTAGGCATCGCAGCACTCTCT
CTTGTGAATAATATGCATGTGGGCCACGTAACTTCACAAAGTAAAGTTAAACGAATGCATTCTTTTCTTGCTATTAGACCCCATTTATCGCACCAGCTGTTGGTGATTTCAGCGCACCTTTCCAAGCCTCTTGAGAGTTCTGCTCTAACCACACTGCCCCCTAGTGTTCTCTCGCTTTGGTGCAACGTGAGTAAAAAAAAAAAAACCACCAAGATTTACTTTCAATATATACACTGTATTCATCAGTGTTTTGCTATAGAGAATGTAAGATATCTTTCTGTAAATTATTTAG
GCTCCAGGGTATGCTTTGTGCTCCAGCGGTAAGATTTATTTCTTTTCCTTCTCTGTAGAAAATTCCCCTCTCATGGTGGCACAGGGAGAAAATAATGTCCTAAAAGTGGAGACAGACTGGGGCAAGCAGATGGCTGCGAAGGCGCCATTTCTCTGTGTGTCCAGCAGGGGGCGCCGATGACAAGCGCGCGGGCTGCGAGGCCGCACAGACTCTTACGCAACGATGAGGGCGCAGGCTCGCGGGCCAAGGATGCTGACGCAGGCCTGAGTCCGGAAAAGACCCGCACATCTGGGGCCCAAGTGGCCCATTTCCCCAGAGGCGAGCA
AGGCCTCTCATCTGAGTCTGGCCCAGACGGCATCAGCTGGGGAACACGCCCCCATCCTGTCCGCTGCGGGTGAGCACCGGCCGCGCTCTGCACCCTCTGCACGCAGTAGGTGCACGGCTGGGGCGGTGCAGCTCAGCACACCTGGAACGGGGGCGTGTGGGTTTGGCGCCACCTGGTGGCCGCCTAAGGCATGGCACCAAGACACACCCAAGGCAGCTTCCTCAGGTTACTCCCTGGAGCCTCCTGCTGTCCCGCTTCCCCTTTCCAGACACAAGATCTGTGCAAGTGCTGGCTCCTCCTCCTCCTACCTGGGAAGGGCCCTGGGCTGCCCTGACCTTCTGTTTCCTGATCAGTGGAATGGGATAATGTGGCTGCTAACTTGG
GGCGCCTCCCACCCAGGCTCTTCCCATCCACACCAGACCCGTTCCCCTGAGGGGACTTTGCCCCTGCTGTGCCCTCGGCCAGCCGGGGGTGCTCTTCCTGGGGTCAGGGGGGGCTCTGCGTTCCCACGACACCTCCAGGAGGTCTTCTTTGAGCTCCCCCTACCGTCCGTATCCCTTGCACTTCCTTTTCTTCACAGCTCGTGTCACGGCCACCCAGCACCTGATGCTCGGTGATTTGTTCCTGCGTTCATTGCCTGCCTTCCTGCTAAGAGGGGAGCCCCTGAGGGCTTTGCCGCGGCGTCCACGGCTGCATCCTCAAGGCCGGCCAACGGCGCTGGCCCCTCCGAGCCTCAGTATTTGCTGCAGGAACGAGCGAGCCAGCGCCCCCTACCGGCAGTTCCTCTGCTGGCACCCGAGGCAAGGAGCCCTGGGTCTCTAGGGAGGCAAGTGTGGGGGTGGGGGAGCCGTCCGAGGGCTAAGTGAGAGGGCGGGCACAGGGTGGGCCCCGGAACGTCCAGGAGGGAAGCCGGGAGGAGG
ATCAATCAATAATGAAAACAGTGAGAGGTAAAAGAAAAAAGAGAATCTAGGTTTGAGGGAGGCCAGCTGGAAGTAATATGAGTGGTGCCCTGACATGCAGGGAGTGGGCAGCCTGGAGGAGGGATGAGTGGGTGCCCAAAGGGAGCCGGGATCCTGCCAAGAGACTGCAGGGCCTCTCTGCCCACACGAGGGCGCCCCACATTGCCGTATCTGGGCTAGGGGATGGGAAATGAAGACCAAGAAAAGGCCTTCTGGGGAGGGAATGTCCTGTGTGCCCACACACTGGCCCCTCTCTCCAGGTTTCTTGAAGGTCAGCGTGAGGTCCCTCTGGCAACTGGAGACAGA
GAACAAGTCTTGTTACTCTCATCTTTACTGAGGGAGGCCAGTTGGAAGTAATGAGAGTGGAGCCCTGACATGCAGGGGGTGGGCAGCCTGGAGGAGGGATGTCTGGATGCCCAAGGGGAGCCGGGATCCTGCCAAGAGGCTGCAGGGCCGCTCTGGCCACAAGAGGGCACCCCACATTGCCATATCTGGGCTGAGGGTGGTGGAATGAAGACCACAAAGAGGCCTTCTAGGGAGTGACCGTCCTGTGTACCCATACACTGGTCCCTCTCTCCAGGTTTCTTTCTTTCTTTCTTTCTTTCTTTCTTTCT
CGCGCCGGGCGCTGGTGGCAGGTGGTACAGGCACGTGGATCCACCGACCACAAGGACGGATTCGATTGGATTCTGATTGACCGGCGGACCAGCTCCAGAGTAATTGTCTATGGCTGCCCCTGCAATGACTGATTGATTGACAATGGCTGAGAGACCAGCAAGTGAGTCGCTCCGAGAAAGCGAAGGAGCCCACTCTTGTGCGGCGCTTTGGGAAGACGCCTGTTGGTTTTGACCCCGAATAAGAAGAGGAAGCTGAGAGCGGGCTGACTGTGGTCCAGTCCTACTTCGATTCAGTGTGAACTGACACTCTGATCTGAAGACGCTCAGGCCTTTGTCATTTCAGCACCCCAGATGCTATTTTCCATTCGAAGAATGCCGCCACCAGGTGGCGGTATTTTAACATGGCCATGCAATCCGGGTATGAGGAGGAGGGTTGGTCCCCTGGGAGAGCTAATGTATGTTGCTGTTGCTGTTTGTCTTATTGGATCCTTTTTTTTTTTTATAGAGCCAGAGGCTTGCTCTGTCACCCAG
AGGGACTGATGGAGTCCTTTTAAAGGTCTTGTGCCATTTTCTTGCCTTTTTATCTTTTTGTTCAAAGATAACTCTTGTTTTGTTTTCTATCTTGAGGCAAAATTGAAAACTTGGCCTACACATTGGTTTGGGCTAGAACTGGCCTCTAGGTGGCGATTCAGTACAGAGAATGGTGGTGGCTGGCGTCACCTCGAGCCACCATTTCTCAGAGATACCATTATATAAGGGGATTCATGAGAAATCGGGCATCACAATAGAGGGACAGCTTGGCCTTTGTCACTTTTCAA
GGTCACGCCACTGCACTCCAGCCTGGGCGACAAGAACAAAACTCAGTCTCAGAATGTGCAGTAACCTTAAGTGCAAGAAAGTCCTTGGTATAATTAAACGTCTTCTACAGCAACGGAATCTGGCTCTCATTACTAGCTGCAACTCCCAAATTTTCCACTAGGTGGCAGAACAGGCTAGATAATAGCCGGGGGTTCTCAACCTTAGTGGGCATCACAAACACCTGTGGGTCTTCAGCCCCAAAGTTTGATTCATTAGGTCTGGGTGTGGCCTGATAATTAGCATTCCTAACAAGCTTCCAGGTGA
TGTTGTTGTTATTGTTGTTTTTAATGGCAGATCAAACAGCTGGTTGCTAGCCAGGACGATGGGAGAGAGTTCAAAACCGAGTACTGCTGGGAGGGTTGACAGTCCCTTGCAACTAAGGCCTTGGGACTCAAATGAGTGCTGGAGCTCCCCCTGCAGGCAGAGTTGGGTGTGTGTTAGTAGGATGTGGGTACAGCGTAAATGAGCCACACAGAGCCGGCTTAAAACCCAGCATGCTTCTCTGCTTGGTTTGTGTTTTTCTATTAAAAAAATAGTATTACTTATTCAGCCAGATT
CCAAGCCTGGCTGTTCTGGGTATGTAAGTTGGGGGACAGTGCGGATCACAGTTCAGGAACCACTCCCACAGCCCCAAGAGCCTCCCTAACCCCACCAAGTCCACCTTTGACCTCTTCTCTGAGCTCCAAATGCCTCTTGGGCGCCATCCCCTGGACGTTTCTCAGATGTATAACAGCCCAGATAAAACTCATCATTGCCGGGCGTGGTCGCTCACCCGGCACCCGTGACAAATAAAATGTTTTTTTAAAGTATCTATAGGCTGGGCATGGTGGCTCACGCCTGTAATCCCCGCACTTTGGG
GTGAAGCCCACCCTTTCAAAGGGGCATACAAAGATCTCAATGATGTAGATCGAATACTCTCTCCATTACCACCTCTCGCAACTCCTGCCATACCTGTCCGCTGCTATCCATTCTTCCCACACACTCTTCTTTTGTACTTTAGAAGTACAGAGCCACCTGGTGGTGGTCTGGATGCACTACGCTTAATACCATCTATGCCATTGCCTTTGCCTGGTAGATTATGCAGAGAGCTGGCATTTGTTGAGTGTTATATGTCCCAGACACTTTATTTATATTAATTTGTAATACTACTGTATATGTA
AGGAAGGATACGGCGCGAGCGGCCTCTCGGCGGAGCTGGGGCGTCTGAGCGCGGGCTCGGTGGGTCCGCCCGGCGAGGGGCTGGGCATAGCGGCCGGCGCGGGCTCCTACGCGGGCCGCTCCTGGCTCTCGCGCCCTCTGCTGGCCGCTCGCGCGCACCGCGGACAAGCCGGGCCCTGGCCTGCGCTGCACTCACCTGCCCCCGCCCAGGCAGTCGCTGTCCCCTGCCTGTGGCCAGACCCGCTCTGGCCAGGCCCTGCACCTCCTCCCCACCCCAGCCAGGTTGCACCCCGATGGTCTCCCTGCCCAAGGAGG
TACTCACATGTTCCCCTGGTGTTTATCATAGTGTTAGCACATAGTGGGAATTCAACCAATGCTTGTTGACCAAATGACTGAAGCAGGGTAACGGAAAATTCAAGTCCATGCTGATCTATTAATACCTGGACCTGAGGGGTGGTGAGCGCTCGTTCCCCCCGCTAGAGGGCACTCTGGTCGTGTGCTTCACTGGAGGCCGCGAGCAGTGTGGCTCCACTTGGGAGCCTTGTGAAACCAGTTACGCTCCCGTTGCTGGCAGCTTGAGCCAAGCAGCACAGACGCACTTACGGCTCAGGCCAGTCTCCTTACCAGGCGCCATCATTCTCTTCACATGGACCCTTTGTTTCTCTCATTGCCTTCCCCTCACCTCACCTCACCTCATGCTCCCCCTGGAGGTACACAACCTTCACCTATGGCACATTCAGAACTTTCCCTACTTCCTTTAGCGGTAGCCAATAATATCTGAAATAACTTCAGCTAAGACCCTAATTAATGCCCAT
GCCTAACCTCATCTTTCTTAAGGACAAGGTGCACAGGTGCTCTGGCTATGCCGACTTCTCCTTGCCCAATCCAGTTTAATCTGACCACCTTACCCTCTATCCCCTGGCTGAGTACCTGCCCCCAGGTGTCCCAGAGCCCCAGCAGGCTGTGGTGGGCTTCTGCTGCCACCTATAGGCCCCATGTGGCACTGCCTCCCCCTGTCCAGCATTGAGGCCGGCATTCCCAGCTTTCACCTCCTCAAAGGGGATGCCATTGCATGTTTCCTCATCTGTCTCCCTGCCTGCTAGAGTGCCTTAAAGGCAGTGATTATCTGCTTTACC
TGCCCAGGCCGGTCTCAAACTCCTGGACTCAAGTGATTCTCCCACCTCTGCCTCCCAAAGTGTTGGGATTACCAGCAACCCCAGGCCCACATAATTCTTTCTGGTGGGAAGTTTAACAGCAGTTCTGTTCTCTGCCCACTAGGTGTCAGTAGCACCACACCTCTTTAGTTGCAACAACTAAAAAACGTCAAATGTTCTCCAAATAGGTAGTGGTGATGGTTGAATAACATCGTGAATATACAAAAACCATTGGACTGTACCCTTTAAAATGGTTAAAATAGT
GCCCCTCATGCCCCTGCACCCGCATCCTGGTTTCTGGAAGGCTTTCTTCTCTGTGTATCGGTAACCCACCTATCTATCAAGATCTAGTTCGTAGCTGCTTTTTTCCACGAAATCTTCAGTCCTCGCAGAGGTCCAGCTTCTCCAAACATCCCTAATGCCAGTAGGTGGCACTGTTGTTTACACGCTTACCACGGTCTTGCGGCCCTCCCTGATCACGTGATAATGTCTCTCCAGCTAGGTGGTAATGGGATCAGGAGGGTGTGTTTTGGGTCCTATGCTGAGGGCATGTTGGTTCATTAAATATGTGCTGCAAATATTTTTC
TTGGTTTTGAAAATGAGAAGAGGACCTTTGCTTTACTACCCCCGCATTCAAAACCAGCCAGAGGACAAGAGCCTCTGGCTGGGTTGGGAAACCACCCAGCGCGGGCCATGCTGCATTCGCAGAGCAAGGCTGCCACCCTGCGGCCTGGCCGGGCCTTTGGGGAAGCAGAGCGGAAAGGCGGTGTTTCGTGGAGCAACGCTGCCACCTTGTGGTCCCGCTGGGGATGGCCCCGGCACCATGGATGCTGCCCAGATCCCCGGCCCCGGACACGCTCATAGAGTGGTGGGAGCACTGCCTGGGCCAGCCTGGCAGGCGGGAAGGGAGGGCAACGGCAAGCCTTACATCTGGCTCATGCAGGACTCGTGAATGTTC
ATTGGTTCAATATGTGTGTACGTGTGTGGAAAGGGAGGAACTGACGTGCGCCACAGTCTGATTCCGGTAGATTCTTTCCGTCTTTCCCCTGAGATCTGAGGGTTTTGCAGGAAGCAGGGCTACCAGCAGCTTCCTGCGTATTCCCAATTCTTGCCAGCAGAGGGCAGCAAGGGAACACATATGAAAGGAGCCAGGTCCCACCCATTCTCGTCCTCGGAGCCCAGCAGGTGTCACACTTCTCAGCCCGTAACTTACACCTGGTCCCTCCAGAGCAAGGATGAGTGGATTCCAGCTCATGCCAAATTGTTGACCTTTCCTGCCATTTTAGCCGAGATTTACATCTTTCTCCTTAAAAC
TGAGGCAGGAGAATCGCTTGAACCCGGGAGGCGGCGGTTGCAGTGAGCCGAGTTCCCGCCACTGCACTCCAGCTTGGGCGACAGAATGAGACTTTTTTTTAAAATTACTTTCCGGATGCTTTCGCTCCAGCGACCAGCAGGGGGCAGCAAAAACCCATGCCTTCTTTCAGGCTCTGTGCCTTGGCTTGAAATGTGCAAGATTTATTGAGCTCGGAGGGAGACTGTGAGGGGACTCCCTGGCTTCTCTCCTGGGACGCAAAAGTTGCCCCGTGCAAACTTTCTAGCCTGCAAGGTCGGCCCCGCTCC
GGCCTGGAGTGGTTGGATGGGATTGGATGGATCATAAACAAAAGTGATTGGATTGGTCAAGAGGAGGAGACGGAGGCAGGAAATAAAGGCAGACAAAGGAACGTAATAGGTTCAGACCCAATGGAGGCGAGGTTCCGGACTCAGAGAGGGGGCCTCAGCCCAAAGTTCCCAGAGTGGCCAGCTGGGGGCAGCATAAGCCATTAGGCCATCCCAGGGCTGGGAGCAGAGGGGAACCAGGGACCCTCTGTGACCCTCTGACGGAGGTTAACTTATTTGACATGTGCCTGCAGTGTGCCAGACATGGAACAGAACTCTACAAGCACTCATTTAATCC
GCTCACATTGATGGAGGTCAGCTAAGGACAGGCTGATTAGCTGGCCCCTCAGGGCCTTTCTCTTGGTGACACAGCCTCTGGCTCAGAACAAAGGCCCCTCATTTTGCTGAGGCACAGACTCTTGAACGTGAGAGTGCTGCCACCTGCTGGTCACAGCGCTGCTTCCAGAAGGGGAGCTGGAGCCTCAGGAGGGAGACTGGGCCATGAGCCCAGGTCTGTAGCCTCTCTGTGGGCCACAGCACCACCTCCCAGCATGCCCTGGGCCAGATAGCTGAAGAAAAGAAGCTGGGGACCCCC
TCGTCACTTCACTGTGAAGAGCCACAGAGCTGCTGCCATCTTCCCATGGAGACGTGGACTGCCCTTGGATCCCCCCAGGTCCCAGGGCTGCCATTTCCTCTAACTGCTGGGAACAGCTATGCCATTATTTGTATGAGAGAGACCCCCAGTGGATATTGCTGGTATCACTGTCCCTAAAAGCAGCTCGGCAAACACCTTCCAGGCTCCCAGAAGCTGGGTGTGTTCAAGATTATTACATTTGAGTAATTGCCCCAGTACCTAAAACCCAATGAGCATTGTCCTCTTCAAAATCCTT
TCATGTCCTAGAATGCGCCTAGCACAGTGTAGTTTTTCATAAATGCAACATTGTAGACATAGATGAATCCAGAGTATTCAGCAGTTTTCCTCCGTCTCAGAAGACTAAAGCTCCAGTAGACAATGCGCAATGAGGTCTCACAGCCACTGGAGGGCACCATTACCATCCATCTGACATCGCATTTCCATAGAAATGGCCAAAGAAAGAAGGTCCTGGGGTTTTTCATAGAAAGCTCAAAAAGTTCAACCTTTGATGCTATCCCCCAGCCCAATACAAAATA
GTATTATAATAATCTTTGTTCTACAATTATAACCTAGGAAAAACCAGGCCATACAGAGATAGGAGCTAAAGGGACAGGGTGAGAAGTGACCAGAAGAGTGTGAGCCTTCTGTTATGCCCGGACAGGGCCACTAGAGGGCTCCTTGGTCTAGCGGTAACGCCCGCGTCTGGGAAGATGCCTGTCACCTAACGGACCGTGGTCTAGCGGTAGCGTCAGTGCCTAGAAAAGGCACTCTTTTTAAATATACTTTTTATTTTTGTTTAATCTTCCCT
CAGTGAATGGAAGAGAAATCTGTATCATTCTCCCACTGAGAATGCCACTTACCTCTGGCTGTATAGGATGTGAGGTTCCTAAACCATAACCTAAAGAGGTTGTGCAAAAATTTTCTACAGAGTAGGCTCTCAGTGCCCTCCAGGGGTCACATGCTGTAATGCATCATCCCCATATTTTCCTGACACTGATGATAGATTGGGTTGTATAGCTGAAAGTTACAGCCAAATGGATGCAGCAAAGGAACCTACAGCAGTATTTCCCAGCTTAAGTAATATGCTGATAAACT
TCAGTGCATAGTGGAGGAAGCGAGAAGCTGGGGAACCTGAGGCTCAAAACAGGAAGGCCCAACTCACCTGGCTTATGGATGAGAGGTTGGGTAGCTGTGGAGAAGATTGGCTAAGCTGATTAGAACAGAATGTTGTCTCACCCTTCATTGCCAGCAGGGGGCAGCAGTTCCCCAGGAAGACCGTGTCTGGGCCTATGCACGCTTGGGCCTCCTACTTGGAGGTGCCGACACATTCTGGTACATGGGGCCTCAGAGTCTCACAGGCCTTTGGCTGTGTTTTCCCCACCTCCACACACATTACAGTGCTTA
TGAACACCTGGTGTGTATATAGCCCCTTGTTATATTTGCCGGATCCCAGGGAAGAAGCAGAAAATTTTCTACACCTAAACTTAATTTTGTTTCCATTGCCTGAGTACCTTGATCATAGGTGGGGGGAGAGCTCCACCTGCTGGTATAACTAAGGAACCGCAGGCACTTCCTGTGTTTTCTAAGGGTGCTCGCTGACCTTGTTTGAATATTTAAAGTGCCCCTGTCTGGCTGAAATTTTTAGCCGCTGTAACCAGGTTTTAGTCTTGTTTCATCCACTAATCTTTT
GATCCCATTAATTCACAACATTTTTTTCCATCTCATGTGATGATGTGGCTAATATTATTATGCTAATTATTTCTAGTTGCTTGGTTTCAAAAACTATGAGACCCGATTCAAATGGTGAATGAGAGTCCTTGGCTCCTTTAGGCCACTAGGGTGCTCCATTGCTCTGAATGGCATCTCAGCGTCTGGTTGAGTTTATCCAGAATAAAGTGAAATCACATGAGCATGTTATTCTCTACTCACTGAAAAAGATCAGGAAGACAGGGTCTTGACAAAAAATGCAG
CGATGTGTTCCTCCATGAAGCAGCCGAAGCCGGAGAGATTGGTGGAGATACTGGGGATTCCCATAACCGTGCACTCAGCTGCGGGAAGGCAGGAGAGAGACCCACTTAGCTTCCCTCATCGCCTACCGTCTTAATCGCAATAGACGCCTCAACACCGCCCTCTACTGGCGCCTGTACCAAGTGCCAGGCGCTGTGCGGAGCGTCGCTGAGCCCCCACAACCAGGCTGTGCATTTCCCTATTTCTCAGAGGGGACGCTAAGAGGCTCAGAAAAGAGAATTACTTGCTCTTGCTCCAAGATGCGGGAAAGTCCATAGTTGGGAGATAAGGATGCTAATTT
TGAGGGGAACAGCATCACTAACTGCTGGACTGAAGCCACCATAGGAAGCTCAGGCTTCTTGGGCTAAATAAAATTCAGAAATGTCCAGACTGGCTGTGACACCAGGCTCTTCAAGCAGCCCTGACACAGGGGGTCTAGGGGGCTTTTGCTGACTTCTGCTGCTCCACCTTCCTGGGCTCTAGGAGGCGCTGTTCCTCCAGCATCCAAGAATCAGCCTGAACCAACGGCAGCTGCCAGGCGACAGCTCAGAGCCCAGTGGGGGTGGTAAAGACCATTCAGATAAAGGCTTGGGGAAGAACAATGGAAATTGTTCCCGGCAGCACCCAAACCTGGAA
TAGTCACTTGGCTTTGTTTCTGGATGTATTCACAGGGCCAGCACTCTGTACACAGTCTTCATCTGGGGCTGAATTCTTGCCCTTATTTTCACAGGGAGGGTGTACTTGCAATTTATTTTGGATGTTGTAGTTTGCGCTATGATCCAGTAGATGGCGCTTAGGATTAATGGCCCATAGATAGGCTCTTAGCTGCGTGTCTCCTTTGTGTTAATACTTCCTGGCATTTGCAGCTCTGCTCTGCGCTGCATGAGGAAGACCGATGCCCCCCTCTTACCAGGTCCACTCCTGGGCCTTGGGGG
ATTGACATTTACTGGCTGGGTTTTCAATTAATTACAGATGAGCACAAACTAATACAGAGATACACCGGGGTCAATGACCGAGATGGCCTCTGGTGCTTTCTCAGGCAGGCGCCATCCCCAGGCTGACACGGGCGCCCTCTCCTGTCCACTTGGCATATTGCTTGCAGCCAGCGCAAGTAGATTCCCTGGGATGCACTCAGGTTGCAAATCAGCCAGCCCTCTACACAGGGGCTTCTGAAAAAGATCCCTGTTCAGAAATCGGCCAGAAGATTTAGCCATGAGTACATGA
CCCTAAATCAGTCCTCCAGTCCCAGTCCCAGATCCATCACTGGCTTGCTTTATCTCAGTTGTCCCCTGGGGAAAATTCTTGTTTTTCCAGAACTAGGTTTGGTGGTGCACCTACCCTCAAGCTGTCACCTGACGGCAGCATTTTGATGTTTGACTGCCCCTGCACGTTTAGTTCAATGCCACCAGATGGCAGCATGGAGCCAGAAACCATATGACAAGTTGCAAAGGCCAATGAACATGAAACAACATAATGGCATGAATGTTGCTTTATTAAATATGCAACTTTCACATGACGATCATGTGTAGCCTTGTGACATTTCTCTAATTGTATTGTT
ATCACTTTCCTCGATGCCAAGAAGAGCCTGAACCTCAACATCTTCCTGAAGCAATTTAAGTGGTGAGTGAGGGAGGTAGCCCCCATCCCAGGCCACGGAGCCTCGCCTCCACCTGAGCCTTCTGACTTGGGCCCAGCAGTGCCCTCTGCAGGCCGCCATGGGAAGTGCACACTGCATCCCCTAGGCAGGATTGTAGGCGGGTAATAGCCCCATGCTGCCCCAGCTAGGGGCTGTCCAGGCTCCCAGGGACAGAGCGCTGGGACCTCCCCCCACAAGGCCACAGACAAGTAGTGGCTAAACCAGTGGGCCCTGACTCTC
GTTAGATGTACAGGTTAGAAAATTTTAAGAGATTTTGTTCTTACCTGCAAGACCTCCTGGGCCAGTGCCAGAGATCTAACTATAGCAGGCTGAACAGTTTCATAGTCTGCATGGAGGCAATTTGTAAACCACCGAGCACTCGCCCCTGTTAGCTTCAGGAGGGCCAGCAGAGGGCGCCCAAGGCAAGCTTCCTCACAGGTAAGACGGATATGGGCATTCTGTTGTCAAGAAAATCCAATAGAATGGCTCCGACATTGAATTTTTAAATGTTAAAATTAAACGTGAGCACAGTGTCCAATACCCACATTTTACAGATGAGAAAACCTGAG
ATACTCCTTACTTCTTGGAACTGTTGAAAGAATTAAAGGAGATAATCCATGTGGGGGCTCAGCCCTGTATTAGGCCCACAGCCAGCTCAGGAACCAAAAGAACTATCAAGAAAAAAAGGCGTTCTGTGTATCAATGCTCATGGTCATACTCGCTTCGCCGCTAGAGGGTGCCCCAGCTGCACTGAGAGGCTGTCACACAGCCCACCAGCCTTCCAGCTGCTCCGCCCATCCCTCCCCAAGAGAAGCATCAGGGTTAAGGTTACTCCCTGGATCCCCTAGGATGTGCGTCGCTTGAGGGTGGGGGTTATAAAAATATGAAA
AGCATGAGAAAGGAGGATTTGGGAGTAAAGTTAATAGATGAAAGGCACAAGAGAGGGAATAGAACTGAAGGAGAAAACTGCATGTATGAGTTTCCCTAACAGGGAAAGAAAGGTGAAGAGACGTCAGAAATTTCCAAGCTTTGCCACCAGGTGGCGGCATGAGATTAGATGACAGTATTTTAGCTGAAGGCAGCAGCAACTGAAGGGTAGTGAGGGTGAGATACATAAAAATCACATGAGCTGGATATTCACAACACAGGAGGCTCAGGATTTGTGAAGCGGTAAGC
GGTGCATGGAGCTATTCCACAGACAAACTGGTTGGCCCCCTGCTTTAGGAAGTTCCAGGAAGACTTCTGTGGCCTAGGAAGTTGCTGCCAAGGTGCTTAAACTCCCTGAAGAATGAACATCATGGCTTGTGAGGCTTAGGTTGCAGCCTTCCAGCCGCTAGGGGGCCCCGAAGACAAGGACAATGGAAAGGCTTTCTAAGCCATTTCAAGTAGCAGCTCCTTTGCAAAACCTGTGTGCTCTTGACAAGATGGACAGGCCTCATAAGACCAGCAGGGCCTTCCATATGATCTGATAACC
CCCAAATCATATTTATTTCCTAGAGGAATGAAGATGAAAATAGTGGTGGTTAGTGTCTAGCATCGCACTATGTTTGCCAAGATTAATTTGCAATGAGCCGTTTTCAAACAGGATGTTCAGCCACTATATGTACTTCTTGAAGTAACCAGCAGGTGGTGAAGTTGGATTATATTTTAGATGGTCAGGGCCTGGTGTACCTCTTGCCTGGGGTTTTGTGAGAGAAAAAAAATAGCTTTCTTTTTTATCAGCACCCCAAACCATTAACATCTGGAATCAATAGAGGCTGTATCTGT
TTGTGGATGATCATCAGCTGTTTGTTGAATAACTGAGGGGTCACTGAGCCCATTAAGGATCAAATTTCAAGTCTCTGTGTCTTGGGACTCCTGAGGCCCTCTGCACAGACCCTGGAAAGGAATGGGCTATCCCTTTGCAAATGCTGCCACCTTGTGGCCACAGCCAGAAGTGAGTGTAGCCAGAACATCACCTATCAATGTGAGAGCTGGACCAGACAAGTATTACAGTAAGGAGTGGGGAGGTAGTAGGTCCCAAGGGAGTGCTCAGAGGCCAGCACCTGTGTCCTTTAAACATTCTTGATGAGTTCCAAGCAGACAGAATGACAAGAACA
CTGAATTTTGAAGCTTGATTTCCCATAATTCAGGAGCTTTTCAGATGACCAAGGCCTGCGATGTGTTTTGGGTCACAGTGTGGTGCTTATGAAGTCACTCCTACAGATAACACCGGAGTTGTGTGTCACTGTCTCAGTGGTTCCACTGTTTCTAACCACCAGGTGGCCACAGAGTCCCACATATATCCTCCCAGAAGAGCAGGAAAGGGGGTTGATAAAAGTGTTCTTCTGATGGGAAGTGTCCTATAAGGCCACCTTCACATGGTGACTAATGACCCCAACACCTCTGCAACATCCCCGATCACTTGGAGCACCTGAATGGATCAGCGGGAGCAGATCACTTCTTTTCTTCAGGGC
TGTATGGACCAGGAAGTCACTTTTTTTTTTAATAAAAAGAATTCCAACTGGTTTTCTCACTGTATTTCCATGGCAGCTAGGAGGTGCCAGGTGGCTGGGCCTGTGACAGTGCAGAGGTTTTGGTGCCTGCCCGCCCACCATTGCTCCAGCTGCAGCTGCTGCCCCCTGCAGGGCCTGTTCGTTCCTGCTGCCTAGCTCCCTGCTGGCTGGCTATGATCTCCGTCCTGTTACCATTCCAGGAGAGCAGCCACCTCCCTGTGCATGGCAGGACCAGGTACTGATTGTGGCCTCTCCTCTTGGCCTCGAATGGTATCCTTGTCATCA
CCAGTGGTGTCGTTACTATTTCGAGGCCACAGGTGATAACTATCATGCTGAGGAGGACGAGGGGAGGGGATCAGGGAGGATGGGCTGACACAGGAAATCGGCCTTTGTCAAGGGTGTGTGGTGCTTGGGTTGGGAGGAACTGGGACCTTCAGAGATACAGAGGAGGGTGTGACCAGCAGAGGGCACAGATGAGCAAAGGCCCAGAGGCAGGCGAGCACGCGTGTGCCACGCTACAGAGGGCACAGTGGGGTTTGACCTCCTCTCCCCTTCCCCTGCCCTGGCTTTCCAGTCATACCCACCTGGGTTTGAGCCCATCCTGGACGCCGCCCAG
TGTCACTCGCTCACACACAGCACCATGTCAGTAAACAGCTAACTCAGGCCTAGGGAGTTAGGTAGGATGGGGGGAGTGGGGTGGGGGGGCAGGAGGGTGTCCCCAAAGTCAGGCTTGGCTGGGGCGAGGCGCTGCCAACCCCTGCCGCCAGGGGGCTCCAAGCTCCACGGCACGATCTGCTCAGGGTGGCCCTTCTTCCACGATCCAAGCCCTAAGAACAAGAGGCTGGGCCTGGGCCCTGCAGAGGGAAAGGGGATGGTGGACGCTGCAGCCACTGAGTGGCACAGGACCACGTGTAACCTCAGGGCAGGGCAGCCAA
ACAACAAGAACCAAAAACAAGAGGATTTTACATAAACATACACCTTCCAAGCAACCAATTATTAGCATCAATTTACTTGGACATAATATGAATGAAAATAGCTGAAAACCTATTGGTATGGAAATGTGCCACTGCCCTCTTATGGAAGATACTTGAATGACACTCAGTGGTTTCACAGATCACTTTTGGAGTGGAGATATAATTAAGATTATAGTGAACAATATGGTTCAATTCATTATACTTTATTCTGTTCACCTATTGTTTAGATTTTTGTAAGTTA
ACAGAGAAGCCTTTAGACAGGCAACTGCCATCCCCCCTGAAACCTGAGACCTGTAGTGCACTCGACCGCCCTCAGGTGTTGGTGAAACAGAGCTGCCCCCAGGCTCGCTGGGCATAGGCTTCCTGATTCCAAGCCTTTTCTGGGAGCAAAGCCAGGGCCTGGTGCCTGATTTTCTGAAGCCAGGAGCCCTCAGGTGGCTGGAGCTGGAATAGCAGGGAGGACTGGGTGTACCTAGGCAGTATTTTCTCTACTTCTCTCAAGTCTTATACTCACTCTTGAGCCCTCCTTGGGGCCTGCTTAGAAAGCAGACAGGAGAGAGAGTACTGCTACTTGATGATGGGAAATGCTTTCACTTTACCAGCTT
GGTTTGCTCTAACCCTTCAACACCGATGAGTGGAAAGGGCCAAGGAAGCAACCCCCGCAAACTGCCTGGTTGCCAAGAGGTCTCCCAGGTAGGGGACAGACTCGGGTCCTGCCGGCAGCTGCGCAGGGAGGGTCTCCATGACGCAATATCTCCACACCACGGCAGGGGGCGCTGTTCACGTGCGCGAGAACGCTCCTTAGTGACCAGAGCCTTTGCTCCAGGGACAGGAGCTGCCTCAGAGCACAATTTGCTGCTTTGAAAAGGGATTTAGAACAGGAATTCCCTCAGACTTGGTAACAGTAGATGCCGTGTGAGCGGAAGAGCATCT
TGGGCAGAGAAGAGGCTTCCACCCTGTCTTGGAACACGGACACAGTCCATGGCATTCAAAAGAGGTGGGAGGCTCCTCTGTGCACGTGCCTTCCGCCCCCGGGACAGGTGGAGGAGGGGATTTGACTGGTCCTCACCCTCTGCATTTATAGTCTGGGCACACCTTGGGCAGTGCCGCAGGAGGGCGCTGTGGAGTACAGGCACATGCAGAAGGTGTGGCGAGGGCTTCCTGGTGGAGCTGGCAGTAGGGCAGGGACCTTGAAAAGGAATGATTTGAACAGATCGGAAAAGACATTCCAGACAGAAACAAATGCCTGAAACCCAAACCGAGAAGC
GGGGAGCCTCCCCAGATGAAGTGCCCCCTACCCAGCGGCGCCTGGGCGCAGGCCTCCTTTGTGTCACCGCCACCACTGAACCTTCGCGAGTCGGCGGCAATCGCTGGTGCTGGGTTCCGCAGAGCCCGGGCTCTGTCGCCCCCTCGCGGCCGGAGCCGGTCTGGGCGGCGTCGGGGAAATCCCGAAAAGCCTGCGGGGAAGAAGCTGAACGGGGGCGGGACCCGGGCGCGGTGAGCCCATTCATTCCCCGAGGGCTGGGAAAGTCTCCACCAGGAGACGGAATCCCTGGGATGTCCC
AAAGAAATGGCTCATGTTCCTTTATTTCCTTCAGGAAGTCAAAGCCTTTTTATCCAAGATGACCCCTCAGAACCCTTTCCTGCTGCAGTTATCTAGGGTCAAAGGGTCAAGTTCAGATCCTGGCCATGCCCCAGATGCCCAGCAGAGGGAGCCGCTGTGTGGGAAGAGGGCCTAGGGCAGATCCTGAGGGTGCTAAGCATGGTAGCAGGGTAGTAAAAGGGGGGTGGCTGGGGGCTAAGAAGCACCTTGGGGAGCCAGCACAAGCTCTGCCTTCTCCTCTTCAGTCCCTCTGTCCCTGCCCAG
TTGCAGTCACTAATGGTGTGTGGTCCTGTTGTTACTCTCACAGGCAGGGAGTCAAGGCATAAAAGGTACCCACATAGGAGAGCAGGTACTCACTTAGAGGGCTAGCAAGAGACCGGTGGGTCTGGCTGCTGTGGGCAGCTGGATGTGTGGCACTCCTCTCGCAGCCCCCTGCTGGAGAACTTGGGGCAGTGCAGATCAACTTCCCCACCTGAGTTTTTAAAATACCCCATCATACAACTTCATTCACTTTATCAGCACATGCCATTTCATCACGATAATGTCTGACAAGCCAAATTTAGGGTCTAAATACAACAATTTATCA
GTCTGGTGCCTCAGGGTGTGCCCCAGGCTAGTCCGAGTGGAGGGTCTCTCCCCTGTTTGGGATGCCTGCCCTGCTGGAGTGCTCTGTCTCGGAGGTGGGGTTTGAGTGCAGGGCTCAGGGGTGCTGAGAGGACAGGGCAGGAGGCCTGCTGCATCCCGGGCAGGTGGCTCCCTCTTGTGGGCACGCAGGGCCATGCATTGCTGGTTTAGCTCCCTCTGTCCTTTACAGCCAGGCTCTCTTCATGGTGCCCACAAGCAACATCATACAAAATGTATGATAACAGTTATTTCCAAAAACGAAACTTCAGGGCAGCCTTTGCAATGAATGTATACTAGAAGGACATA
TAGACCATATCCATCTTTTCCCGTGTGGAAAAAAAGAGTTCACTTGACTCTCCTTTGCAGACTTGGAGTAAGCCTCTTTTCTTTGCCCTCAGGCTCTGAAGGCGTCTACTACAGTGCGTGGAGCAAAAGAGAGACGGCATCGCCCCCTCGTGGCGCAGGGCCAAGCTCTGCGGTATTCCGGACGCTGTCCTGGGCTGCCCAGACAGGGGCACCCCGTGGGAGTGGAAATGCTGCCCTCAGAACCTCTGGCTGTTGAATGACTTGTGTCTTGTCAGAATGGTGAGATCCCCGAATGCCATCACCCTGT
AAAGCAAGACATTGCTAAAAATATGCACTCTTGCCCATTTGGGCGACGGTCTAAGCTCCTGAAAGCTTAGACAGTAGAAGACAAGTTAGTCATCGTCATTCTTTTCTGCTGATTTCAACCAAAGTAAGTACCCGTTTCCTCTGGGATCTAGCCCCTCAACAGCTGTTAGCAAAAACTAAGCCAGCAGGGGGCGCACAAGCACAGCAATGCTTGCAATACTGCCATTGGCCATGATTCTCTCCTGCCTCTGCAAGATAGAAATTAGGAAGGGAATGACTGTGGCGTTAGGCTGTACATGGACTTAAAGAGGCATGTAGAATCCTAAAAAGCAACATGAATTCTTT
GCCTCTGTTCTCTGAGGCCACTTCCAGGCCTATGGATCTTTCCTTTGATGGGAAAGCACCATATGTATAGATAGGAGAGGGCCATTGTCACTTTGGGCCCCTAGAGGGCAGCTGAAACTTGGCCTGTAATTACTGGGCAGGAAGTGTCCTCTAAGCCTCTAAGCAGGGCAGATGGGCAGGAGGATGCGGAGATGAACATGACTCAGGCCTTGCTCTCAAGGCCCTAACAGCCTGGCAGGGAGCGAGATGGAGGAATTGTAGATCTTGAAGTAGAAGAGACCGACCACATGAGGGCATCTGATCCCTATTTTAAAAGGCAACTGAGTCCCAGAAGCACAAGTTAATCTGATAGACGTTGCCTGGTGAATCGTTGGCCAAAGTGGGGAGAGAACCCAGGGCCACTGATTTCAGCCCAAGGCT
CCTTGTCCTCCCGCCGCCCACTGGTGGGACGTGAGGCCAGCCAGAGAGCGGGGCTGGCCAGGTCTCCCGTGCTGAGGCCGTGCCACGGTGCGCTGGGGCTGCGTCCGCTCACTGCGCTCCTTGCCCTGCAGTGATGGCGAGCGACCACCGAGAGGCGCTGCTGGACAGGGAGAGCGAGAACGCGTCTCTCCGGGAGAAGCTGCGGCTCCGGGAGGCGGAGATCGCCCGCATCCGGGACGAGGAGGCCCAGAGGGCGAGCTTCCTGCAGAACGCCGTCCTGGCTTACGTGCAGGCGTCCCCCGTGAGGACCCTGAGCCCCC
GTCCCCACTTGCGACCCCACCGGGCTGCTCCTGGGACGGGCTGTGCAGGCCAGGAGACTGGCGGACCTAAGAAACTGAGACGTGTTTCTCAGCTCCCCCAACCACGTCCCCAGCCCCGCCGGTCCCGGAGCTGCCCTGCCGCCTGGTGGCTGCGGCTGCGCTGCGCCCGACCGGCCCGCGCTCCAGGGCATCCGACCTCCAGTTCCCCCGCCCGCGCCCGGGAGTGCGCCGAGAGCAGCAGAGGTCGAGACAGCAGCCCGGAGGTGGTGTTACCCGCAACCTCGGCTCCTGCGCTCGGGGCCGCTTCTCTCCTGG
CCTTTTACTTTATTTGTTTTCACAGTGGAAATTGCTGTTTTTGATCCAAAGTTTTCTGAAACGCAGCAGTGAGTTCCTGGTGGGTGAGTTAGGTGCTTTGGACCTGGAGGCTGAGGCCAAGGCTTGTGTGGTCGATCTGCTGCCACCATGTGGTGAGGGAGCCTGGGAGAGTCTTAGTCTTTCTTGGCTTCACTTTCCTCCTCAGTGAGGTAGGGGCTTATTGTTCCTCTCTGAGGTCGCTTCCTACTGTGTTTTCTCTGAGTCTCTGAGGAACTGAGATGGTTTTTATTTATTTA
TGTGCTAAATTTTGAAGCTTGATTTCCCATAATTCAGGAGCTTTTCAGATGACCAAGGCCTGCGATGTGTTTTGGGTCACAGTGTGGTGCTTATGAAGTCACTCCTACAGATAACACCGGAGTTGTGTATTGCTGTCTCAGTGGTTCCCACTGTTTCTAACCACCAGGTGGCCACAGAGTGCATGTGCTATGAGGGACCCATCCCACATATGCCCTCCCAGAAGAGCAGGAAAGGGGGTTCATAAAGATGTTCTTCTGATAGGGAGTGCCCTATGAGGCCACCTTCACATGGTGAGTAATGACCCCGACACCTCTGC
TAAAGCCATAAACAGGCTAAATCCAACACTAAACAAGCATTTTGCAATCTATTTTAGCCAAAACAATGCATTTTCCCTCATTCACATAACAATTACTCAGTATGCCAGCTCCCAGTGTTACAGAGCCTGTTCTTGGTGATTCAAGGGCGCCCTCTGTCTGAGTGCTGAAAAAATCCAAACCCAAATTTAAAACTATGTAAAAACATGCTTTCAAGTAAATTCTTAATAAACAGTTCTATGAAATTGATCCTGTCTTTAATCACTGCTGGCAGATAGT
CACCTCCCGCCCACATTCCCGCGGGAATCCGAGTTCCTACAAACGGAGCCATCGGCTCCCTCTTCGCTCACAGAGACCAGCCAGGCTGAAGTGCTCCAGGGCCCGCAGAGCTTAGCGGGCCTTTGAGTTGCTAACTGAGGTTCAGGCGCGTCACCACTGTCCTCTGGCGTCCATTTGCGGTATTGCAGGGAAGGTCTTTGCGGGCAGGCCTGGAAGTGGGCAGGACCCTGAATTCTCGGGTCCCAGTGGGACACCGAGGGAGGACAAGCCCTAGCAGAGGGGTATGAGGACCCCAGCTGAATATCCTGACCTGATAGAAAATATTCCTGAGCTGA
TATCTCTAATGGGAGTATCAGGGGAGAACGTCATTAAGTCCTCACGATGCTCTATGGTTGAACCAAATTGTATGGAGAAGAATTAATGGAATAGAATCAAGTAGTCCTGAATGAATCAAGTTGCAAATGTTCGCAGTCCCAGCTGCAGTTTGCGAAATAACCGGCAGGTGGCGAACGACCCACACAACTCGCAGAAATTACAGCTTCTCGGGGTCCCAATTCCTAGACCCAAAACTGCCCAGGAGTAGAGGAGAATCCTATTTCCCAAGCAATGCTGTCGGCGACAATGGTGAGTTTCATCCGTTTGCATGTGCATCCTGAGGTGCCAATGGCCGATCTCTTGCCC
CTTAGGGATAGAGATGCCCCTTGTCCCTCCCCATCCCAGAAATGCCAAACACATAGTTTTAACATCTCTCTTCAAACAGACAGGTTTTTAGGCTGGATGGTGGATGAATTCGGTTTGATGCCCCCTTCACCAATAGATAGAGCAATATACGGTGGACCCCTAGTGTCCAGAATAAATTACTGCATCCTCAGGGGTTTGGAGGTCAGTTCTCAAAATTGTGCTGTGTCCAACTCTAAGCAATGAGGAGAAAGTAGATGTATAGGTATGGATATTTGAAAATGTTCTTGTTGAATTATCTGACTGAGCACAGAGTTTAG
ACTGAATATTTCCTAACATCTAAGTTGGAATTCCTTAAAAAGCTGTCAAAATTTAAGGTGGTTTTCATGGAGGGATGGCTAAGACCGCCTCCAAGGCCTTCAGGGAGCAGTGGGGAAACCTAAGAGATGCCCTCCACCTAGTGGTGAAGGAACGCAAGGCTGGCCAGAATGGATGTAGTTAACCAATGCCATTTCCAGGGAGGAGGCGCTGCACCACTGGCCCCTGCAGGCCTAGCCCAGCTCCTCGTGGGGAGAGGGAGAAGCTGAGCCCAGGGCCAGCAGGGAACTTGCCCAGGTCACTTACCAAGTTAAGGGTAGACACAGGGGCTGCCACCCAGGTTGATTCTTT
TGCTTTGGTCACTTTGGGAACAGTATTCCAGTGTCAGGCTGCTGGGCTCGGGAGCTTGGGTGTCTGCCCCAGTCAGTCGCCCCTCTTGGGGTGGGACACCCAACAGGCATGGAACACAGGGTACCTGTGTCTTTTAGGGTGCAGGGCTGGGCAGTTCCAGCAGTGTCCACCAGGGGGCGGGGCCGCACCGCTCAGGGTGGAGCTGGAGCCACCAACCCGCATCCTGGCTGGGGCTCCCGGCTCTCACCACAGCCCTCTCCGCCTGGCTTCTCTGGGCTTGGGCAAGGCCCCTAACTGTTCTGTGCCTCAGTGTCTTTCCCCTTGAAGGG
GGGGCCTTCGCTGCGATGCCCGCCCCAGGGAGAGAGCTCAGGGTCAGGAAACCTCTTGGGAAACAAGAGGACCCAGGACACCAGGGTCCTTCCTGCGGGGCAGCCTCTGACCCACCCTGGGGATTTCCCGCTCGGCTGTTTCTCTACACGGCGGCAGCGCCACCTGCTGTCCACTTCGTGCAGATGCTATTGGGCCCTTAAAATCCGTCCCATCAGGAAAATTGATCTTCCCCAGGATGGGCAGCCGCGGATGCGAGGAATGAACCTGATTGCTCTATTTCAGACCCTTTGACCTTTGTCAAGGCGTAGCTGGCTTTTTATTT
TATCTTTCTTCCTCTTTTCCCATACCCTCCCCTCCACAGAAGTGACACAGCCCTAGAGGAGGCAGTAGCAGAGGTGCTAGACCATCGACCCATCGAGCCGAAACACTGCCCTCCCTGCCATGTTTCAGTTGAGCTGGTGGGGTCCTGTGCTACCCTGGTGACCGAGAGAATCCTGCAGGGGGCACCAGAGATCTTGGACAGGCAAACTGCAGCCCTTCTGCATGGTAAGGGTGGCTTTTGGATTGGGACCTCAGTAGTTCTATTCCTGTCCCTGAGAAGGGAGGGTGGAAAAGTCTAGACGCTTCCAGCCTAACCATATGCTC
TTATGCTCTAGGTTAATATTTTCCTCTCTTTAAGAAGTCTTGGGTATGCCAGACACTTCTCGGACAAAAACAGCTGTTTTCTTCCCATTGCTGAACGCATTGTTTGTGCGAGTTCACTTACTTGCTATACTCAGAATATCCTCCAGGAGTCAGCAAATCCCAACCTCTGGACGTGGCTCAGGGCCGCCCTGCCCATTGCTGAGCTGATTTGGAATTTGGGCCTGAGAGAGGAAGTGATTATTGGATGACAGGCTGCCTCCTAGGGGGCTTCTCTGGGCTTGCCATGAAAGCACTTCCGGAGGAAAAGCAGAGCTCCATCAGTCTCTTTTGGAGAGCTGTGAACGTGACCAGACC
GGAGAAAACTTTTTTCCCTAATAGGAATTGGAGGTTAACATGTTTTAGGCATAAATGTTCTGCATCCCTGACCTTGTCACTCAGAGTGTACTCAAAACTACTGAATGGGTGGTGTAGATAATCCTCTTATGATCAGAGGGTCCCTCTAGCGGTGAGCAGCGACTAGTGCTTATTCTCTAGCTATATGCTCTAATTTATATTCAGATACAAGTAGGGTCTATTAGTGTAAAACTTCTAACTAAAAGAGAAATTAAAATCATAGGATAATAAAGTTGGAAATCGT
CCCAGAACTCCTGGGCTCAAGACATCCTCCCACCTCAGCCTCCTGACTAGCTGAGACTACAGGCCCATGCCAGGGTGCCAGGACATTTTGGAAGTTTTGATCTAAAAGGCAAACCTAGCACTCTAAAGTTCAGACTTGGAACAGGACAGGTGCAGGTCACAAAAGGGCCAAAAGAGGCCGCTGTGGAGCTGTTCCTATGGCTGTTCTTCCCAGGGGAAAGTTGCACTAGCTTCTCTTTACTCTGCTTTTGTTTTAGACCTTGGCAGGAAGGTGGTCCCCGGCAGAATAATCTGTGTAGTCACCTCCGGTTGGCTGGAGTTGGGC
CACTGCAAATTTATTCTTTTTCTGATTTTAATCAGTGACTATGTTGTGGGGACGCACTTTGGGACTATTGTAAAGATCCCATCCCTCATCACGCTCTTTGTTGCCCTTTGATTGATTTGTAGCAATGTGGACTCGTGAGTGAGGCTTGCCACCGACCGCCAGGGGGAACCATGCACTCGCCTGCGTGCTGCAAGGGACACTATCCGAGTTTGATGTTGAGACAGGTACAGTTTACCAGCACATGGCACCAGCAAATCTAAAGAATGTAGTTAAGAAACACAAGCTTGTCATTCTTAGCACTAAGAATTGCT
CCCTCAAATGATAGAATTCACCCAGAGCAAATTCACCATGCTTCCCGATTTAATGGACATCTCCCTGCTGAAAGAACCCGCACACCTGGCCAGGCTGGTGTTCGTGAGCCTATCACTAAGATTTTACTGCCATCTAGTGGTAGCTCATTGTGCCATTGTGATCCTCACAGCCGTAACTGTAGTCATGCAGTCATCAATGACCCAAGCTTTGGTTAATTACTACTGAGCTTTTAGAAATGCGATAACATTTGTATAGCGCTTTGTAAAGGGCAAAGCGCTATATAAA
GAGGGAGCTCAGATTAATGTGTACTCAGGATTTCAGCCCATTGCCTGGGGCAACAGAGAGCTCCTCCCAATAAACAAGGATGAAGTACACAGCCAGCAGCACTGGCAACAGCCAGCTCTTACCCATGGCGCCATCTACTGGCTCATAGGTCAAACCACACACCCAATATAAAACCTGCTGGCAGAAGTGCATAGGGCTGCAGAAGCAAAGCCAAAAGACCCTACCCAGCATGCTCTACAGTCACACCCTCTAGGGAGAAGGGAAAGGGAAAGAAGAAA
AAAGTGGCTCAGGCTCATGCATGTAGCCCGCCTGGGCTTGAATGCTCTTTGCAAACATACGTTAGATCTGGACAGCCCAGTTCTTCAGGGAAACCCTCTTGGGGCCATGGCAACATGTGGACCATTCCGGAAGAGCGAGAACCGGTGCCTGCCAGCAGGTGGCAGCATGGGGCAGCTGATGTAACCCGGCTTCCTTCGCTCCAAGATTGCACCTGTCAGAGGCAGTCAGGGCTGGGGTGACCATGAATGGGGAAAAAGCAACCCCCCGCCCCAACTTTAGTGCTTTGCCGCTTTTTTTTTTTT
ACGAGCTAATAAGCTGGCTACAGGCAGGCATGCTTTGCCACCTAGTGACCTTCAGCAACCCCTCTGTGTCAGGTTCCTGATCTTCAAAATTGGAGCAGTAGCTCTCCCTAGGCTTGCAGTAAGGATTGCCTCAGTGTGTGGTTGCCTTGCTGTGTCCACGGGGTGGGAAGGAAGGGCAATGTCTGGAAAGCAGGCCACTCTCAGTCTAGCTGGACTGGTCTCTGCTGCCCTCTCCTGGGCATGTCTGCAGAGTTGACATGCTGTTTGGAGAATGCCTGCTCAAGGCCTGAGTGGAATGTCAGCAGGAGGGAGAGAAGAGGAAACAAGGCTGGGCTGGGAGTGGGAAAATAGTAACAAACACACAGATTCCTGTAATAGAAAGTTCTTTAGATGTTACAA
GATAATAATAGTATTTACACCCTAATAGAAGGTGCTGGGAGGAATAAATGGCTTGACTAATTGTTGGAACAGTTCCTCATGTGGTTATAATCCATGTGTAGTAGTTAGCACTTAGGATTGTTTGGTCAATGCCACCACCTGGTGGACACCTGGAGCAAGAGTTCTCTGGCCTAGGGCTGGGTGGTGCGGACCCAATCAGGGAAGGGAGAAGGAACTGGAGAGCTGTCTGAATGAAGCCGTGTGTGTGTGTGTGTGTGTGTGTGTGTGTGTGTGTGTG
GCCCCAGCACCGAAGCCTGCCCTGCGCCCCGCTCTGGAGGATGCAGCGGCTGCTGGCGAGGGTTGGGGATGCAGCAGGCGGCCCCCAAGCCCACAGCGCACCGCCGGCGGCGCAGGTTACCTTTTCCTCCGGGCGGCGGACGCAGCGCGCCCTCTGCTGTCTTCAGGCCCCGCAGCACAGGCTCCAGCGGGTGCGCATTTAGCTGGTTTGGATCCCAGCTTTTGGCGGGCTGGGCTACGGGGACACCGGTGTTTGGGGCCTGACTGTCCACGTGGCGACAGGGGCAGGCCGGGAGCTCCACCTTCCCAGCAGCT
GGGTGCAGACTGTGCTCCCTTTGGTTATGGACACATAACTCCTGGGCCAGAGGCTAAAACCCCAGGACCCCTGCTGTCCTTCCCGCAGCTTCTTCTTGGAGTCTCAGGGCAAACCCTTTCGAGCAGCACCTCCCAGTGGCCAGAAGCTGAAATGACAGCAGTGGTACTGCCTGGTAAAAGAATTGGTTCTGTGACCCGGGAAGCTTTGGTTGGCCTTGATTTCTTCTCTGGAGGCTTGGAAACGCTTCCTCTCTTCTTCTGTTCTTCACGCCCCATGCCCCTGCTAGCGTATTACTGT
CAGCTAGCTCTGGGGTTTCTGGGCAGTCCTATTGGCTGAAAGCTGGGGAGGCTGCCATAAGGCTTTCTGGAAATATTTAAAATGGACAATTTACTGGGAAAGGGTGTGTTCTTGCTTTGTAGCTAATGCTGTGGGACCCTCTGGTGGCCACAGTGGGAATAGCTTGACAGTGGGGTTTACTTTCTCTTGAGTGGCCCAGGCAGGAAATCCTTGGCTGGAAACCAGAGGATTGAATATGGGGCTGGAAAGATTACCTAGTTGGCTTGAGATGGAGGCTGTGATTTAGGTTGAC
GATCCTGCCTCAATTAAAAAAAAAATAAAGAAATTCCAAGACCTTGTGTTTTCCCCTCACCATCAGTCCAGGCCAGGGCGGTGAAGTGAGGTTTCTTCTCCACTCCCTGTTGCCTAATGCGGGGTCTACATGAGACATTGCAGTCAGTCACCACCAGGTGGCGCACAAGCCATGAAAAAGAAGTTCTGAGGGCCGCACATCTTCAACACCGGGTTCTTTCCGGATGGCTACTAATGAGGAATTGAGTGGCTACTTACATGGCAGGTGAGCTGGCTGGGCCTGGTGAAGACAGATTTCGTGGAGCATCTGGG
GAGGAGACACAGACACCACTTGGCCTGCCTTGGACCTGAGAGAGGGGGCAGTGGACAGAATGGGGGGAGGAAGCCATGTATCTGAGAGGTTCTGGTCACCTTATCATAGAATGGTTTACCTTGATCTGGACACCAGAGGGCGCATGGGGATCATTCCTGAGAAGACAGGGGTGATCAGAGCAGAACCAGCCGCCTGCCCTGCCTGGTGTCCTCTGCTCAGGGCTCACAGCTGTGTCCTCCCCACCCCCTGGGACCACAAAGC
AGCCAGGATCATCCCTAGGTGCCCTTGAGCCTCCATTTTACAGTCTCTGGTTTGAAAGCCCCAGACTACAACTATAGCTGGCCCAGAGGAAAAGCACCTAACAAACAAACCTTCCTTCCCTTCAATCTCTGGGTCTGCCCCAGTCTTTTCTCCAGAGCAGCTCTCTTTTGCCCCCACCTGGCTCATGACAGTCACTGCACCAGCCCTGTACTGCACGCCCTCTAACTTCCTTCCCCAGTCAGTTCCTCAGTATCTTTGGCTCTGCCCTCAGCCTCTGAATCCCAGAAAGGTCTCTCTTGCCCTTTCCTTCAAGCTCCCAGGTTCGTTCGTTCTTTCTTTCTTTCT
ATACAAAATTCCTCCCTTCTGGAATCAGGGCAGCCTCTGCACCCCCAGATCTCCTCCAACACATGAGGTACTTAAGAGGAGACCCCTCAAGGCAGCACCCTGCCAAGGCATGGTTGAGTCACCAAATCTCAGCCGTTTGGACTGTGAGGGGAGACCCTGCAGCCCTCTGGTGGACAAAAGTGGCATTACAGCCTTCTCTGCATCCAAAAGGTCACAGCCCATCTGAGATGGAAGCGTGATGGATCTATCTGCAAGCGTGACCTGAAATCCTAACCAAGGGCCAACCTGCCCAGGACAGGCTGGATCTTTGCCTCAGAAATGGTGCTTTT
ATCCACACACACACACACACACACAGTCACACTTACATACCCATTCATGCTCACACATTTATCCACACACATTCATACTCATTCACACACACACACGCATTCACACACTCACACCCACTCACATGCACTGGCCAGAGCCAGAGTCGATAGCGCCCTCTAGTGGCCACTGTTGTCCCTTCTCTAGAAGGTCTCTGTCTTATCAGTCACAACCCCCAGGAGTCTTCATCCGGAAATCCCAGGATGCACAAGTCTGGCAAGATCATTATCTCCTTTCACAGAGAGGGATGTGACCTGGCCAAGGTCCCTCATCAGGAAAGTGGTAC
GTGGCCCTCACTTCTGGTTGGCCAGCTGGTTCTCCAGATCCTCCAGGCGCGCCGTCAGCTGGGCCAGTGAGCGGTTAAGGAGGCCGTTGGGGTTCGCCGAGGTCCCTTCACTTTCCCTCCAGCCCGCGCCACCAGCCCCAAAGGATATGGTTCAGCGTCAGGCTCTCGAGCGCCCCCAGCGTGCGGCCCTGGAACTCCACGAGGCTTTCGCATTCGCATGGGCTCCGAAGCTCTGTCCCTGCGCTGATGCCCTCCTCTGCAAGCCGGACACAGAGGGTCAGGGGGATGAGAAATTGCCCTAGCTTTGGCCCTCTGATTTCCCTGCACTGGGCCTATGGTTGAGTATATGGGCTT
ACCGCCAGGTGAAATCTGAAAGATCACACATTTTCTTCAAAAGAGAGTAGACATTTACCTCAAGAGATTGTTTACATTTTTTGTCACTGGATCAAATTTTAAAGAAGTGACTGAAGTGGCCGTTTCCTGGCCATCCAGCAGGTGGAGCCGTGCGTTGATCAGATCAGCAGCAGACAGTGAGGTTTTAGACAAATGAAGGAACTACATTTCCTCTATGCTTCTGACTTGCAGAGCCGGGAAATATGTAACCCAACATAAAAGTACAACTTTTCTTCTAATTAGTCAATG
GAAAGTATCTATGTGTTGGAGGAAAAATTTGGCTACAATCAAGGAAAGGTAGCAAGTTGAGTCTCATCTGGTTACTGAGATTGTGTACTTCTTATTCTTTCCAAATTCTTCAGTGGTGCCAAGGTCTCTTACGGACACTAGAGGGCGCTCTTTCACTGAGAATGACATACTCTCCCTTACCGATTGCCTCAGTTTGCACCAGCTCTAAGATGGAATCTTGCTGGATCTTAGTTCTTTAGTTGCAGCCCGGGCTTGCCCTGCCACAGGGCCCCAGGTGGCCTGTTCCCCCATCTCTGCA
CACCTTCCCGTGTCATGCAGAGTCTTCTTTGGGGACCAAAGTTGGCTTAAATGAAAACAGAGCAACAATTACTAGAGCTAAACCCTCTGCAGGGCTTGGGGCCAACAACATGGTTTGCATAGTATGAGGTGTTGTTACACACCAGACCACAAGAGGGCAATCGCGGGAAGACCACAGGATCCACGGGGAGATGAGGCCCTCCAATCTACAAGCCAGCAGTGTGGCTTGGAACACCTCTACGAGCCTCATCTTAGACATTTGAAAATGGAAACAACATCAACAAAGACAAGAGACACTA
CTGTTGAGAGTTGCAGGGTCAGGTGTGGGCAGAGCATCTCCCTGCATCCTGGGCATAGGAGGTGACATCAGCTTATCCTCTTGACCCTAGGCCTCCTCTCTCTGCAGTGCCTCTCTCATCCCTGCAATCCAGACAGCACATGCAGCAGCTCAAGTAAGTGCCACCTCTGGGTAAGGTGCTCCCTCTCCTGGTAGGCATATGGGTTGAGTTAGAGGTGAAGCAGGTGGGCTGAGGTAGACAGAGGGATAGAGCAAGTGTTAGCAAGAAACGTCCCTGGATGTAGTCAAGCAGTAAGTATGCATGGGGTACCTTGAGCACCAGCATTTATAACTTATCTTCATGTCTTCTGTCTACCAGGTTATCTGATCACACAGAACAGGCCTGCCAGTTGGGCAGCTGCAGTCATGGTTTCTGCCACACGAGGGCGCTGCTGGCCAATTAAAACTCATGCCCCTTAGCAGACAGTTTGGGGATGAGGGCACCCTTTCTCCAAAACAGGGGTCAGAAACTCTGGGGCTCTCTGGGCCCCAGAGAGCATGGGCCCAAAAAGTGAGACAAATATTTGGTACC
GGGGGGGGGCGGGAGGGAGGAGGGGAGGGCCCTGTGGGCAGCGGGGAGGACTGTGGCTTTTCCCCTGCGGAAGGTGGGGGCCACGGAGGGTTGTCTGCAGAGGAGGGAGGGAGGTGCCCTGGCTCGGCACTCACGGGCGCTCTCTGGTGGCTGCTGCAGGAGGACAGCGTTTTGGTTGGTGATGAGCGTGAACACAGGGACCGCACAGACAATACCTTCCAGGGTCTGAGAGTCTGGAATGGAATCGCCCAGGGAGACATGGTGGGGTGCACCCCTCGTCCTCCCTTCTCTTGGATCTGTTTCGGATGTGCTGAAGG
GGGAAATCTAGCTGCTGTAGCCAGAGGGGTGCGGGTGGGACCCTGGAAGGCAGGAGGGGAGTGTGGGTCCAAGCTGGTGCCAATACTAATGCGCTTCTCCCTCCGTGCCTGCTCTGGGTCTGTTTTGTTCTTTGTCACTCTCTCCACCAGAGGGCGGGCAGGGAGAGGCAGCCAGCTGTCTATTCAATGTGCTTTTCAATGGCTTGGTCATTATTAGTAAACTTGTATTAACAATTGAAACTAATATGTGGGAAAGTGCTAAAAGGTGCTATATTGTGAAAAATTATCTATCTAT
CCACTGTGGAGCTCACAGCTACAAATCCCTGTCTAGATGAATGGAAGTCATTGTTGTTGCTTCATAGTCTCAACCTATCTGAAAGTCTCTGATGCAGTGTTCAGGTGCCACCTGCATACCACACGTGGCCAAAGGCAGACTTCACCTGCTCCCTGCTGGTGAAGAGCAGCACTGCACCTCCTGTCTGACACTGGAGCCTCTGCGACCTGAAAGTTTGCTGTTCCCTTCCACTCTAGCTGGTATTTGTCTTACTCAGTTGCAGTGTTGAACTGGTAGCCTTGTGGGTATTCATTATTTTCTGACAGGGGCTCCCTGGGT
AAATACTGATACATCTAATCCACAAAAGCTCTTTGGGATACTCAATAACTTCTATGAATACATATAAAAGGGTCCAGAGAGCAAAAAGATTAAAAACCTGGGGCCAAAGGAATCCCACAGGCTGTCCTGATGCAGATAGGCCACAAGGTGGCAGCATGCGCCCTCTGATAACTCCGGAGTCACCTTTCACTCACTAGGAGTCTCTGAGCAACCTCTTTTATCCATCACTCCCTTCCACTTCCTTCCTTACCTTCATGCTTCTGTGTGGCACGTCTTTTTTTTTTCTAACTAGCTTTATCCACCAACGCCTTCATAA
TCCCCAACCCTGAGGCCCCATATCAGTGGCCACAAGTTGCCCTACTGCTGCCGTTGATGTTCTCATGCCCCACCAGCTTCACCTTGGGTCTGGTTCCCGCAAGGGTGAGTTGGAGATCCTTGGTCCTGAGTGAGAAGTGCTTTGTCAGAGGCAGCAGAGGGCGCCATGGGAGCACACAGGAAGGGCGCCTGGGGCTGTGCAGGGACTGCAGAACAGGCTGCACTGGCACACAGGGTTGGCTGCTGGCTGCTGGCTGCTGGCTGCTGGCTGGGTTTCCTCTATTAGCTTAAACAATG
ACTCAACGTTGATGGCTACTCGATGGTGGCTGAGAGGCATCCAACCTGGAGCCTGGGAAGCTTCCAGGAAGGCTTGGGGGGAATCCAAGAGGAAGGTTCTTTGCGGGAGAAAGAGTGAGGCAGGGGAGTTTAGGAGGCCGCTTCCCAGCCCTCGATCGCCCCACAGCCACCAGGGGGCGCCAGAGCCCCGCGCAAAGCGGCTGCCACCAAGTGGCTGCCACCGCGCGTTACCACCCTCAGGGCCTGATGCCTGGGACTGCGGCCAAGTCCCGGCCCCAGGAGCTCGCGTGCCCCACGTTGATCCCGGGTCACGGGTGGGGACGGCTGGGGTAACTGGGTTGTA
CCAAAGCCAAGGTATGAAGCAGGATGGCACCTTCCCAGCTCCCACCAAGCCCCTCCCCACCTTCCTTCTGAGAGCCCTTTCCATCAAACCATCTCCTCCCTTTTCCCTCCTTCCTCTGCCTGCCCTCTCCTGCTAAGGTCTACTCCGCCCCCTGCTGGCCAATCTTGGCAATGGCCTAGGTCTATTACGAGACCCTTCCCCTGGTCCCACCCACTTTCTAAATTAAGAGTACTGATGTCACCCCTCACCCAACCACTGCTCCCAGGAGGCCAGGGGACACATCATTGACTTCTTGCCATCAGACTGGAGGTGAAAGAGGGGGGATCAGTTTTGGGGTCACTCTGAC
CTGCAGACAATGGGCCCTTTCTGTAGATGCCCGCTCGGGGCTGGGCACAATCGCCGATTCATAAGCCAGGCAAGGCCCCACAATACCCAGGCTGTGTCCAAGAAGGACACCGACGGGAACTCGGAGAGGCCAGTGTCTTTGGTGGGGAAAGGCTGCTCCCTGGTGGTCCACAGGGGCAGTGCGCATGACCAGGGCTCCCAGACTTCAGGCAAGGATGATGGCGGAGAGACACGGCTTAGAAGTCATCCCACCATATGGACGGGGAAACTGAGGCCCAGAGACATGCAGAGACTTGGCTCGGACTGTTTTCTTCAATGTGAGA
ATTATTAAAAATAATTTCACTTTTTAAAATGTTTTAAAATCTGGCTACCTAAAAAAATGTAAATTACATGTATGGCTCTCATTTCTACTGGGCAGTGATGCTGCAGGCTGTAGCCCAGTTTTCAGGTGGGCCACAAGGAGGCAGTAGAGTGCGGTGGTTAGGGGCAGAAGGGCTAGAGCAGGTCTAGGTTCCATTCTGTGTCTTCTATTTCCTTACTAAAGGACTTTGGCATGTTACTTATTTTCTCCAAATCTTAGTTTCCTTATTAATCAAA
GTAACTTCAGCTTACTGGTTGGACCAGATAATGTTTTACCAAAAGGAAAGGGTGTGTGCTTGCAACATAATTGCCTGGGGGAAAGGTAGCAGAAGTCACCCCGCCACTGTACCCTGGCAGGGCCACCGTGGGTGGCATTCTGTGCCAGCCTTGCAGCCACCAGAGCGGCCAGTGGAGGGCGCCAGCCTGCAGCTGATGCTCTGATGGCGGTGGCATTTTCTGTCTTTGCCTGGTCACTGTGCCATTTTCCCCAGGATAACATAAAGATTATAAGGAACCAATAGTCCAGTGAAATAAAAATGAGTTTTTCCTGAAAGTCCTTTAGGTTCTTATATAAAAGC
TCAAAGGCACGGACTATATATATTCATCTTTATGCCCTCGGCACCTAGTGGGTGCTTAATGCACCGAAGGTTCTCTGGAAATGTTTGCTGACCTGAAGTTTGGTGATCTTATGTCCTGCTTAGGCGCAGCGTTGGAGAGGTTGGCGCTGCAATGCCGTCAATAACCCCCGATGACCATTAGAGGGCACACTGATTCCACAGCAGTCTGCACCGGGGGCCCAGCTGTCAAGTGCTCCAAAACCCACTCCCCAATTTACGCCTCCAGTGGTCATCTCCCACAGCCTTCATTTTAACAACCCTCAACACAAAACAGTCATTTTCTTGGGGCGTCCCTGAGGTGTGAA
ACACCATAGTAGTCAAATGATTGAGAGGGCTAATAGTGTCCATACTATCTGTAGTTCAGAAGAATGGACCTCCTCCCAACGTTCACACTTGTGAAAGAGATGGCTGTGTGCTGTGCTCTGCCCAGGTCTGAGAGCCCTGCCCTGTCTGCTGTGCAGTGCCACCTAGTGCTCTGGGCACGGATGTGCAGCCACATCTGGGCCTGGAGCCACTTCTGTTATTGGTGTCATTGCACTAGCACGTGAGATCCTAACAGTCTCTTCTTACCAGATAGGTCTTTGTTCCTTTTTACTGTCCTGGGTCAGGGGGCCTTTCAACTCTTTCTT
CTTGCAGGCCAAATGGGGTGGGAGAGTTTTGTGCCCAAAGTGAAGGCCACAGCAGAGCCTATGAGGAGCTGGTGCCTAGCAGGAGAGGCAGGTTAGACCCTGCCTAAACCAGAGATGCCGCAGGTGTTTGTGAGGGAAAGTCATGCCTGAATCAGCCACTAGGGGGCTCCAGGGTATAAATAAGCAAGTGTACCACGGGACACCACTGCTGCACCTGGGCGAACTTTCAAAACATCTCTGACAAAATCTCACCGAAGGCTATATCTATTTTTTTGTTTTTAGACGGGGTCTCGCTCTGTCGCCAGGCTG
AGCAAAAGCAAGGTAGGATTGCCTCCAAATGTTGACAGGTATTAGCCATACCACAGTAACTAGATCTAATGTGAGGGCTAAATGCCTGGAGAGGCAGAACCCTAAAGGATGCTTAGTTATAGCTCCATGCTGCCGCCGAGTGGCTTGATGCTCCATTACACCCTCCTTGGATCCAACCTTCCATTAAGGCTGAAGGCTCTAGAGGGCAGAGTATTCAAGATGTTAGATCTGGTCCAAGCCCAAATTCTAGAGTTAAAAGCAGAGGGGTTCTTAGTGGCTGAAAAAAAACAAAACCTGAT
AGAGTCCTGCAGAGAGGCCCAGCACCGGATTCCCAGGCTGCTCCTTGAGACGCTGTCCCACATGGGCCGGTCACTCACCTGCCATGAGACTCCCAACTGGGACCTTCCCTGCAGAGCCTGTGAGGTGGAACGATGGTGATGGTGCCCCCTTGTGGGGTAGGTGCATGTGGCAGGCACAGAGTGGTGGCAGCAACTGTAACATACGGTTCTGGAGGGCAGGGACAGGGGCCCTTCCTGTGTGCCTTGTGGTGCTGAGTGCCAGGCTGGGTGAGCTCACCAAGCCCTCCCTGGGAAGGTGCTGTTGATGCAGCAGGGAGGCC
TTCCGCAGGAAAGGGCATTTTTCAAGATGGCAACTGCTGTGTCATCATTTTCCCTTTTCTGGACTGTATCAGAAATCCTTCAGAAAGCCCTACCCTTAAATGCACAGCTGCTTTTCCCAACTGCAGTTTTCTCTTTTCCCATTAGATGGCAGTAACGCACCATCTCTCTTCACACAGGGTCAGCGGTGGAGGGTAAGTTGAACAGAAGGCCCACTGCACAGCAGGCCAAGTTTCTCTAGTCCACGTTAGTGGGGCACAAAAATTGGAAATGAGAATACAGAAGAGTGATTC
CTGCAACCTCTTCCCTAGCCTTGACCTCATCCATCCTCCACCTTAACACTCAGCACCCTTAGAGATGCAAAGTTCCCCAGGCTAACACAGACCTGAGTGCCCTGCGCTACTGCTACCTCGAATCATCTGCGGTTCCTCGAATCACACATGCGGCGCCCCCTGGTGGGGAGACCTTTCGGTTGCTCACTGCCCTGAGCCGAGCTCTGCCCTCCTCCTAGGCTACCAGTTAGGGATCGGCAGGGACCACTTCCTGACTAAGGAGCTGCAGCGATACATCGAAGGGCTCAAGAAGCGCCGGAGCAAGAGGCTGTACGTGAATTAAAAACGCCACCTTGGGCTCGAGCAGCGACCCGAACCAGCCCCGTGCCAGCCCGGTCC
GAGATCAGAGCTCAGCCAGAGGAGCGGGCTGGTCTAGCCACAGGAAGTCTGTGCAAGCACAGCCAGCAGCTCCTGGAAAATAGGCGCTGCTCTCAGCCTCCCCAGGGCACCCTGCACCCAAGCTGGGCCAAATGATGGTCTGGGGCGCCCTCTGGTGGCTCCTCTGGGCAGTGGTGGATGCTGAAGCCACTGTGAATTTAAGGGTGGGTGGGGCAGAGATGGTCAGAGTTGGAAGATTTCAAGGTGGACCACTCTTTCCACTACACAGATGGGAAAACCAAGGCCCAGAGGGAAGTGACCTGCCTACAGTTGCACAGCCAGTGACTAATACAAGAACAGAACCCAGAAGTTCCTCTGTACCAATGCT
AAAAAATATTGATGTTGCAATTATGATTCGCAAAGGAATATGTCCTAGATGACCATATTTATAACTTCCCCAAAGGTCCAAAGAACTTTTTTGGATGTTTTGTACTGGAGTTGGTCTTGAGTTTCTGCACATGTGATACACTAGGTGGTGCTAATTGACTGAGCTGAGCAGGGACACTCTTTGCAGCGACGTTAAAGACTAAACCTCACTGAATAGATGTTTTTACAGACGTCAATCAAAGGAGGAAATCTCAATTATTAATAACTGCAC
TTGGTCAGTACTATGCTTCTTGTCCTTGGTCTTAAGTGATGACCTATCTTTCAATGACAATCATGTGAAGGACTTGAAAAATAGGAATAAAACATTGAACAGTAGTGTTTGTTTGTAAGGAATTTACTTGTTACAAGCGTCTGGTACCAGAGTGCCCCCTTTTGGCCATAAGCATAATGAATCTAAATGTTAAGCTACAATGAAGGCTAAGTTGCCCAAAGAACATTGTGCTATGCTAATTAATATATTTTTCAATTTGTTTCATTTTTTGTTTATACCCTTCTTTAT
AGTTACTCTCAGACTCTAGAGTGTTCGCCAGCCTTGGAGCGTACCCGTTCCTCCAGCCATTCTTCGGCCTCAGTTCCTTTCCATCATTCGCCCTCAGGCCTTCGCCTACCCCAGCTTCAAAGAAGCGACCGTAACCTCCTAGCTGGCTGGGTTCGAGAAGCCGGGGACCTGCGCCTCCTGGTGGCTGATCGGAAGGAGGCTGAGTGCAGAGGGGTTGTCTTGCCTTCTCTGGGACGTGGAGTTTTGGAAACTGTTCCCCTGAGCTTCCTGAAGCTAAATTTGCCTCCCCCGGCCTTGGGGGGCGCAGAGATCCCGGCGGCGATTAGCGCTGCGCGGCAGCCGGCTCCAACCCAGAGGCCCGGAATAGGCGCGGAGTTATAAATA
ACTCGCCGCAGAAGCAAGTGCCAGTGGCCCGGCGGGGGTCTCCTCACTCGCGCTCGCTCCGACTAGCGGCGGAGGGACTGCGGCAGGACGCGAGCTGAGCCCGGCCAAGGCCGCTGCGCTCAGCGGCCAGGATGCTGCAGTGCGGCGCTTCGGCGCCCCCTACTGGGGGCAGGGGCAGGCTCCTCCCGCCGCGCTGCCTCCCAGGCTTGCGAGCTTGGGTCTTTAACGTGCTGCACCCAAGACGGGCTTCCCTTTTTCACTGGTTATTTCCAAGCCTCCAGGCTCCCACCGAAGGGCGGCTTTCCTCGGTCAAAA
AAATCCCTTTCCCTGTTTTGTTTATTCTTCCTGACTTTCACAGTCCTACCTTCATCTGGATTCTTATTGGGCCGAAACTAACATGGCGTTTTCTGTTTACTACCTCATCTGTGCTTACTGACGGAGGGCAGCAGAGCCTGTCTGTGAATTTCCACATCAGAACCACCAGGGGGAGCTCACTCACACAGGAATCCCAGCCCATCTACGAGGGGATGGTGGGAAAAGCAAACCAACTTTCTTCAGTAAGAATGACCCTTCTGCACGTGGATGAATTATCGCACATAAGCGACAGCTTACTGACAATGGTGGTGAGATGAAGAGCCCTTGAGAAA
CACCCTCGCCCTCCAGGGGTTTCCTTTGTCCAACCCAGCCTCCTCCAACACGCGGGAATTGTCAGGCCTGGCGACTTCAGACAGGAAACGCTGTCCAGTTCCCCTTCTTTCCCGCCTCGCTCCCGGGCTGGCGCTAACGCCCACCTCCCAACAGCGCCACCCGCTGGCGGATATCCTGCACCGCGGCTGCCCGCTCCTGCGCCGCTGGCTGTGCCGGCGCTGCGTGGTGTGCCAGGCACCCGAGACGCCCGAGTCCTACGTGTGCCGGACGCTGGACTGCGAGGCCGTGTACTGCTGGTCGTGCTGGGACGACATGCGGCAGCGGTGCCCGGTC
TGGGAGGCTTGGTACCCAACTGCAGTTCTCATCCCTGCTCCCTGCCAGTGGTGCTCTTCATTAGGTGATCGGGGTGCCCCTCAGCCTTCAGACACTCTGAGCCCCAGAAGCAGCAAAGGGTGAGCCTCCTGCCTTGGTTTCTACCACCATCTGGTGGTCAATGGCGGGACTGCAGTCGGCCAGGGACTGCGGTTGACCTACACCTTCCTCCCCTGAGACATCAGCTGGCATGCCTCCAAGCCCTCTGCGCATGCCCTCATTCTCTCCTGCCCCCTGGCTGACTTTGCATGTTGACTTGAACCCCTCTGGGGAATCTCTGTGCATGTCCACAGCCCCTGGTTATGCTCTCACAGCCACTGCCCCTCTCTCTGTTCAGGCTGAGCTGGC
GTGGTTGAGAGGCAAAGAGGTGCCCAGCTCTCCTTAGATTACTGCATCTTCGTCCCCTACACTTAGCCACAAACCGCCAGGCAGGTGCCCAAGCACCGCCCGCGCTGCGCGGGTCCCGAGCCGTTCTCGACATCGGTGGCAGCCTCAGCCGCGCTCACCTGCATCTCCCCGGAACGCCCACCAGAGGGCGCTGTTGGACAGCGCGCAGAGCCAAGCTTATGGGGCGGAAGAGCTGCGAGGTCAGCACCGCCGACTGGAGCACTCGGGGCGGGTGGGCAGGACGAGCGGAGGCCGTGGGTTGGAGCGTGGGAGACCTTCAGGAGCTCCTACGTCCTCTAAGAGGCTTGGCGTAGTCCGGCGAGGTCTCGGGGGTGCGCGGACACCAGCCTCCTCAGCCTCAGGTCTGGAATCCGGCGGGATGGGGGACTGGGCGACGGCATTGTGAGGGCTCGGCGGAGGCGCCAGGGGGCGCTAGCTGGCTCCTCGCAGCCGATCCAGGCCGCGGCGGTTCCACGAGGTCCGGCGCCCCGCGCCCCGCGACCCGCGGTCCTGGCCAAGCTGTCAGGGAAGGTGCGGCGGAGACCACCCGTTCCTCTTCTCC
TTGTAACAACACTCTTGAGCAACCTCATCTGCATGTAAACGAGCTGGAGCTTCCACAGGACTCCTGGGTTGGATGAACCCTCAGGCTCTCCTGACAACAGCCCCAGGGCCCTGACAATCCCGAGGCTCCGTGGCCACCTGTGCCCCCTAGTGGCGCATCTCAGAACTTCCCGGCTAGGTGCCCTGGCGAAATGCAGCTTTTTAGAGAACTGGGTGAGAGGCATGAGATCTTTGCAGGTCTCAAGAGAACCCCTTGCTCTGGGGAGTCTGCTCCAGCCCCACTGGGGCTCCTGGAGCAGTGCCC
CTGACTCTCCCCTCCTCTCTCCCCACCCGCACCCCACCCCGCAGCATCGCACTCCGGGGAGAAGCCGGTCCCCACTCTCCCCCAGTTCACCATGGGCCCCAATGTGAAGATCAACGTGCTGGGTGAGTCTGCGCAGCGCCCTCTGGTGGCCACTGCTGGAACCGCAGCCCCCCGCCCCGGTGCCTGCTCACCTCGCATGCCTTCCCTGGGGGCACTGATACTTCCTACCCTGTGGGTGGTCACGTCCCTGGCTCCATTGCTGCTGCCGCGTGCCCCTGCCCTGGCGCGCAACCCAGCCCTCACCAGTCTGTCTGTTCCTCT
AAAGTCATCTTATCTACCTATTGATTTAAAAGTAATGGAGACCTAGGAGGCCTAGTACCATGCCCAAAATCTAAGCTGCTTCCAGAAGTCTCCTGCCTGTGGTGTATGCCCAAGAGTCCAACAGATAATGTGCTGTTGGCCTCCTGGTGGAGAGGATAGAGGCTCTATTGAGCTCTGGCTCAGGAGGAGGTTATAGACTGGCTGTCAGCACAAAACAACAAGCAGGTGGGCGCCCCCTACCTCTTCTCCGCTGTACTGCTTCAGGCAATTGAGAAAATGACAAGTGTTGGAAAGCCAAAAGGACAGCATTTCAAAGTCTTCTAAATGTTCCTTAGGAAAATAAGAAAAGACAAAATTGGTCTTGATGATTACTTGTAC
GCATCGAGGTAAAAATGAACGGGGAGACACCTCTAAGGTGTACGCACGAGGACGGCATAAAACCATTGGTCAGCTCCCTAATCTCACCGACCTCTCTCCCGCAAATTCCTTATCGCCCTCCTTTCTCCCTGCCCTTCCCTCAAAGTGTCAGTCAGGTTGTCCTCAGCCCAGAAGACTCTTCCTCCAGACATCCTCATGGCCGGCTCTGTCGCCCCCTGGAGGCATTAGCTCAAAATCCACCTTTTAAATGGGTCTTATCCTGACACCCCTGTTTAAAATTGCAACCCGGCAGCGTGCGGTAGATGACGCCTGTAATCCCAGCACTTTGGGAGGCCAAGGCGGGCGGATCACTTGAGCCCAT
AACAAATCTCTGAAATCAGAAATGAGGCTGTTTCATAATCTCCAAAGGCTGGAGACGTTCCAGGCAGTGGAAAGAGAAGCTGGCCTACTTTAAAGAGCTTCAGAGAATGAAATTCCCAGCCCTCCGCAGACATGGGAAGAGCTGCCACCTTCAGGCCAAGTGTAGATGACAGGCCTCTTCCTAAAATGCTCAGCCACCTGTTCAACCCCTGTGGGACCCAATAGCTCACAAACCTGTCTCCTGCCTGCTGGCAGGGAATTCCTAGGATCTAACCAGAGCCTGTGCCCTGCTCACTATCTATCTACGTGGCCTCGCTTCTG
AGGTTAATTATTAACTACCAGGCAAAGATTAATTGGCATCATTATTACTGTTATTACCATATATCCCAATGAGAGAGATGAAGGGAGGTGCAATGCTGGTGAAATGGGCACCGCCCGGAGACTGCAGGAAAGGCTCTTTGATGCCAGTATGTACCACCAGGTGGCACTGTGGAGCACCACCAGCGGATGTCTCCACTCCCATCTTGCCAGTGGAGGAGGGCACCAAACTGCTGTAGTGGTAGCATAGCACCCTTACCCACACCATTGTCTGACCATCACATTGTTCTTTGTGTCCCTAGGGCCTTATGTGCCCAGACCACAAGGAAGAGGTGACCCAC
AGTATGGTAATTCCTCAAAAAACGAAATATAGAATTACCATGGGCTCCAGCAATTCCACTGCTGGGTATAAATCCACGAGAACTGAAAACAGGGTCTCAAAGCCATGTCTGCACACCCATGCTCACAGCGACATTATCCACAACAGCCACGAGGGGGAAGCAACAGTGTGTCCCTCCACAAACGGGCATTCTCATGATCAAAATGTGGCGTCTGCATACAGTGGAATGTTATCCAGCCTTTAACAGGAGGGGGCTCCTGTCACAGCTACAGCATGGAGGAACCCTGAGGACACTATGCTCAGTGAAGTAAGCCAGTCACAAAGGACAAATATTGTATGAGGTACTTAGAGTAGTGGGACTCAGAGACAGAAAGAGCTGC
AAAACCTCAACCCTTGTTGCTCTCAGAGGACAGAGGCACTGTGCCTTCCTTTCCCCATTATTGCCTATTACTACCTTCCAGGAACCTGCAGGTTTGAGACTCACTTGGAAACACAGAAACAGCACCCCACAAATTTGAGATGCCCCCACCAGGTGGCGCAAAGGAGATGCTGTGCTGATCCCCCACAGGAGTGGCACCTGGTGTCCACAACGTAGAAATGGAAGGCAGCTTCTCTTTCCACTCCTGGGTTTGGCTCGTTCCACACCCTAGTTCCCCTCCTCCCATCCTAGGGGCGCAGCACACTCGCTCTGGATAAGAACAGC
TAAGCGATTCCTATTTCTACTGACGTAAAAGATTAAAATTGCTTTTCTGGGTCAGGCCTTTGCAGGAGCAGAGCTTGTGAGAATTGGAAAGGCTGTTAAGCGCCAGGAAAAATATTCTGCAGAGAAGCAGCGTCACCTGCTGGGATGCAGTGGTGTTGCATGTGATAAGTGAAATGACGAATCGTCAGCCTGGGTTTCTACTGAATATGAAATCAGGAACATTAATCTTAATCAAAAGCTGAGTTTTCAAGACCACCAAACTGCGGAAAGATTTCTCCG
CAACTCTAAAGCAGTGACACCATGGAGAGCACATAAAATCCATAGAGCTAGGTCCCATAACCTCTCTGTCAGTCTCCTCTCCTTGCTACTCCCCCTGTGTTTCAGTGGCACTTTCTAGCTAAGATTCAGTCCCCTTTTCTCCAGATGGTGGTGCTACATTCCCATACCTGTCTCCAGAGTATCTCCCTCAAACTCATTTAGATCAGCCCAACCTTGGAAAATGCCAAACCGGGTCATGCTCTTTTGGCCTAATATTCTTTCCCACAGCAGTAGGAGTTGTGATGGGAAAAAA
TTGATTATTATGTGAAGCTCCAGGTTCTAATCAAGCTCTTCCAAGGGCAGAGGACAATGATTTTCCTGTTGGCCAACTTTTCATTGGCTGCATCCCAATACCCCAGGCTTGCCTCAATATTCCTGCTGTGCTGCTGCCCCCTGCTGGCCTCTGCCATTTTGTGTGCCTGAAGATAAGCTTCCCCCCATGTCAGAGGGCTGTGAGCTCCCTCCACTGAAGAAGGTTTTTAAAGATTAGACTCTTGATTTTAGATGATGTTTAATAAATGAATGTCCCTTCTATTCCC
TGCTATGTGCCCAGGAAGGGACAAGTTACTTTACATTTGGCATTTTATGTAACCCTTAAAGTACCACAGGAGTAAAGTGCTATAATTAGTTAATTTCTGTATAAATACAAACAAGGTGAAATCAGGGTGGAGCTAGGATGGGGGCGAGCTGCACGGATCGAGAGCGCCCCCTCACTTCCGCACAATGCTCTGCACTTGGCAACTTTCATCTAACCACAGAGGACCAAAAGCTGAACCCAGCATCTGCATTTTATGAAGACTCAGAGGACACACAGGAGGTTAGGCCTCCTGACACCACATCCGAAGTGTCTCTTAGGCCGGGTGTGTT
TGAAGTAGATCTGAAGGGTGGGTGAGGTTCATTTGAAAGGCGAGAATTGGAGGCATGTCTGGAAGTTGGTGCTGGAGGTGCCCAGGGAGACTTGCTGGTTGAGCAGGTGGCCGGCTTGCATGGATCTTGGGGAGCAGGGGACAGGTTCAAAGAAACACATCTTTAAACATTGGCCACCAGGTGGCGCCGCAGGCCAATTCCTAGAAGCGGCTCCAGCCTCAGCGCCCTCACTAGGGCCCAGGTATGACTTCGCTGCTCAGCCAGGGCTCCATGCTCGGCTTGCTTCCTCAGGTGTCATCTCCAGCTTCCGCTTGCCCCTGGCTTCTGGCATCCAACACATGGGGG
AGTTTAACAAACCCAGATCAGAATTCCATATTGAAAAAAAAGGGGGGGATTTGTTGAACAAAATATAGTTGCTCCAGTTGTAGTTGAAAGGCTTTCTCTGGATTTTTTTTTTCTCGTCGGCCTAGCGGTAGACTGCCTCCAGGGGGCACCAGAATACAGCAGATTTCTATCAATGCGTAAAACTAGTTGAATCAAAGTAAGTTTCCAGGACATAAAATAGGCTGTGGGTAGGGTGCAGTTGCTAAAGAGAAAAGTACGTTGTAATTTGTTCACCTGTGCATTATTTTCATCATCTT
AGGCCCCACCTGTCCTGGCCCCACGGCGCTGGTGCTGCAGGCCCCCACCACTGCTTGTTCCGAGCTCCCCAGCCTCCTGCAGAGTTGCCTGCACCTGATGGCGATGAATCAGGAAGGCAGGCGTGTCCTGGGCCACAGAGCAGTCATGGCTGTCAGCCACCAGGGGGCTCCATTTGCAACTTTGGATGTGGCTTTGGCCTCTTTGTCCAAAGTGACCTTGGGGCCCCCAGACAAGAGACAGGGAGACTGGAGCCCAGCCCCACCCTCCCGCACATACCTGGCCCATCCCT
TTGGCAAAGTCCATTGTACCATTCTTCTGCCCTTTGCATCCCCAGCTTCTGTTTGTTTTGTTCTCAGCCTGTTTGTTTTGTTCTCAGCTCTCCACTCCTTCATTGGGACGGAAGTGCTGGTCCCCGCCTGCCCTCTGGTGGACAGTCTGTGAAACAGGCCTTCAGTTGGGCGGCGTGCAGGTTACCACAGGGGAGGAAGGCAAGTCCTGGCTCCTTTTTTGGCTCCCTTAGCACTGTGTACACCGTGATATTGTGTTACCCTCTTTTATCTTTCCATGCTGTCCTGCACAATTTAT
CTGAAGGCTCATGCTACCTAGGAGGCTGTCCTCCCTTCCTCCCCCCTGAGCCCAGAGTAGCTCCTGGTGAGTCCTCCCTCTCCCTATCTTGAGAAGGACCGTCTAAGGCTTCCTTTCTCCTTTGAAGCTGCTGCAAAAGTCGGTCACCAGAGGGCGGCAGAGCAGCTCGGAGGAGCCTCGGCCCGTTGCCCAGCTTCTGCCTAGGGAGTTTGGAGGCAACTTGGGCTGCTATGGAACAGAGAGGGCATGAAATTGTTCTGCTGTCTCCTGTAGGGAAAAGACGCATGTCCCTCTAGT
TAGGTAAAAGTAATCATGGACTTACAAGGAAGAAATGGTGAGAGATCCTGGGGAAGACTTTTGCTTGACCAGGTCGGGAATCACCAAGGTTTAAAAGAAAACCACAGCCTCTCAGGCTTCTGATTTGGAGCTGCCTCCTAAGAGAACCCCCGTGTACTGAGCGCCCCCTGGTGGTTCTGAGTGCCCCTGGTGTCATGAGCGCCCCCTCGTGGTACTGAGGGCACTCTGATATCCTGAGCACCCCTGATGCTTCTGAGCGCCCCCAGGTGTCCTGAGCGCCCCCTGGTGGTTCTGAGCGCCCCCTGGTGTCCTGAGCGCCCCCTGGTGGTCCTGAGCACCCCCTGGTGACCTGAGTGCCTGCTGGTGGTCCCGGGCAAACCCTCGTGTCCTGAGCGCCCCCTTGTGATTCTGAGTGTCCCCTGGTGTCATGAGCGCCCCCTCGTGATCCTGAGCACCCCCTAATATCCTGAGTGTCCCGTGGTCCTAAGCACACCCTGGTGGTTCTGAGTGCCCCCAGGTTGTCCCCAAGGTGCCCTGGTGGTTCTGAGGAGCATCTACCATGCAGCTCCCTCCTGTCTTCCTGCAGAGATTTTTCTGTCTGGGCTCACGCAGATATTCCCTCTCCTGTGTCTCTCACAGTATTACAAGGCCTTGT
CTCTGAGCAGAGAAGGAAGAGGGTGCCCACAGGGCCCAAGGGAGACATAAGCTGTTTGCCACCAACCCTAATAAGCTAGCAGCAGCCCGCACCTAGTTGCCACTTATGTCCCTGTCCTGAGTCTGAGGAGCGGGGAATAGCAAGGGCATCATTGTGTGGATTAGGCCTGTGGCAGAGAAGGTTGAAGACCACCCCCCGCCGCGACCCCCACCCAAGGGCCTCTGTTGTCCTGAAGTCATTTGACCACCAGAGGGCGCACCAAACCCAGAAGAGGAAGATGCCGCTTTTATGCCCTTCCTTGGTCCTCTATGAAGAATGAAGCTCCTTCCTGCAGCCTAACCCCCTTCCTGTCTGCGTCAGCTCTGGTCCTCATGCATTCATGCCACAAGCCTTTTTT
TAGTGCTTGCTGGACTATGCTATGTGAGTGCACGGGGCGGGTGGTATACAGTCGTCCCCACCCGACACAGTCAGTACTAATTCTGACCTTCCATCTGACCACCACACCACGACCAGATATTGCTTTCTTCTTTTATTCGGAAGCAGACACAGGGTGGGAGGCAGTGCGACACCTCCTGGTGAGAACCAGGATAACAGCAGTCAGAGTCAGGGACACCACCACAGCCAGGCCTACGCCCAGCAGCACCACTGAGGTGTCAGAAGGCAAAGCCCACTGCTCTACTTCATGGTCACCCCTCCTGTCCAGGAAGATCAGTGGCCCCACGGTGACATCTGCTTCTTCTGTCACTGTGAA
CTAAACCTAAGTCCCTTAAGGCCTGGCGCATGTCCTCCAGGTGTGCAATGACTGTGGCAGGGCGTGGCCTTGTGCAGCTGCTGGAGTAAATTTCTCCCCTTCCATTTCTTTCCCTCCTCTTGCCCTTCCCCTTCCCCTTCCCTTCCTGCGCCACCAGGTGGGGCTCTATCACAGCAGAAGGCTACTCTCCTGACGGTGTCCACGCTGTCTGGCCCGGCTGCTGGCAGAGCCGTCAGCCTATCCAAGGGGAAGCCGGGCCCTCGAGCCTAAGCCTCGGGTAGATGAACA
TGCTAGGCTGGACTGGGATGGCAAGGTTGCCGAGGGCGCACACATTTTAGCCACATGGTAGGAACTATCACCAGTTGTCTTCACACATGCTCTGCTGACCAAGGGTGCAGCCTCCGGAACCAGCAGAAGCCCTCTTCCTCCTGCAATGTCACTCTATCGCCCTCTACCGATAAATTTTAACAATGTAGTCACTGTTCCGGAGAAATGCTTAAAGGAATCCCATTCATTAGCACAGAGCAAATATTGAAGAATGAATTTAAAGCTGAGAGGCAAGAAATTGATAAATATAACAGAATCTAGGAAATCATA
CACCCCCTCCTATCTTACCTTCAGCCCTCAGAGTTCCATCACCTTGATGATTAGACGTTGGCTCCCAGCCTTCACCCTGACACTAGGGCAACTCCAGCCTGCAGAGCCCACTTCCTGGGAGAAAGCATTGGAACGCCCGGGACTCCTTGAACGTCCGTCCGGTCGTGAACTTCAGCCACTAGGGGGCAGCCTCACCCTCCAGCCTCGGGAAGCTGAGCCGGTCCTATGGGGTTTTTTCCCTCTTCTGATCCTGCAGTCTGAGGGCCCAGGATTTGGGAAGCCCCCGCTGGTCCCACTGTCTACGGGTCTCAGCCCCACTGTGGCCACTCACCTGTTCATATTCCCCCCTTCCCTCCTAAGTG
AATATCATGTTCACAAACATTACCATATTTGAGTCTCACTGTAATATTGCCCAGATTTGTGCTTACCTACAAATAGGGGCCGACAGAGCACAGAGAGAGATGGAATGAGACGTGCTCTCAGCACTATCACTGCTGCTCTCTGATGCCATCTAGTGCAGGTTCAGCTGAACACTTATTTCTATTTAAAGCCCTATTGCCATCTGCCCCTTGGTGTCATCATTCTCTCCGATCTGGATGAAGCCCTGTCTCTGACCTGCATCCCTGTCCCTCTGGGTCTTGTCTCTGCCTTTCCCTGGCCTCATTGTCTCCTT
GATGCCCCCAGAGCTTTGAGGGCTCTGCTGTAGCATCTTTATCTTTGAGCATCCTCCACCACGGACACCTGGTGATCCCCTAAACATGCACAGGACCTGAGCCAGGTGCAGCGCCCAGAACGCTGCAGGGGCCCTCAGCACTGGGGATACAGCCTTCCTGCCCCACCTGCTGGCTCTCTGCCTTATTACATGTTACCATTTCAATCATGGCTAAATATATTCATACACATCTTATATGAATGTATATAAATGCCTTGAAAGATTGCAAAGACAACAAAAGATTAAAAGTCATTTTCTCTATGTGGTAGG
ACTCCTCTGCCGCCTCGTTTCTGCTGAAACTTCGCCGGGTTTTAACACGCCTGCCAAAACTGCCCCCTTCCGGGCCCAAGAGTCCAGGATTCTGTGCCAAGCCGCGTGGCCAGATGCCACTTGGGGATGGCGCCTGTGAGCACCAAAGCCTGCCCTTTTCGGGCTGAGTCACTACTTGTAACCACCAGGTGTCAGTAGCGAGTACGGAGACTCCCATCCGGAGTGCTCCGGGAACTTCAGCCAGACCCTAAAGGGGGAGAAACCGGATGCTGTGGCTTTGGGGACAAGCAGTGCTACGGTCACATTCTCAGGCACTCATGAGTATTTCATTTACTCAGTTGCCAACTCA
TTTACTGCACACAGCCCACCTCCAAGTCTGAAGTTTAAAGCTTCACCTCGCAGTGGCTGAAGAAGGGGGTGATGTCATAGATGGGCAGGACTTAGCCAAGATCTTGTTCAGTGAGGTAACTGGATAATCAGACAGATGAGCTTTGCAAACGCTAGAGGGGGCGAGAGCAGCCAAAATGAAGCATCAGCCTGCCAAAGCTAGGATGCCATTTGGTTTGTAGGCAGCCCTTTGGAATCTCAACATTTTCTAAAGTTTACTACAAGGCAGTGGTAGCATACTTAT
CCCCATTCCCCTGCTTTCCATCTGGCCCTTGAGCAGAGGCTGGGGTAGAAGAACCCGACAAGGGCGGGTGCTGGATCGCGGGGAAGGGTTTCCAAGGCAGTCACCGCAGACCGCCCGGGAGCGGGGAACGGCCGCCATCTGCTGGCGGCTGCGCTCACTGCACGCCTTCGTCTCCCTAGACCGGTACCGGGAGTACCAGTGGATCGGACTCAACGACAGGACCATCGAAGGCGACTTCTTGTGGTCGGATGGCGTCCCCCTGGTGAGAGGCCCCAGTCGAACCCCGCCGTCTAGCTCACTTCCTCTAAGCA
CTCCTGCTTGACTCCCTTTCCTGGCCCTTTCCCGGCCGGTATCGGTTGTAACATTACCGGATACTGCCATGCCTCAAGATCTCCCTGTTTTCTGGCTGTATCAACGGTCTCATGCAGTGCACTATCTTGTCCACTAGCTGGTACTGTAGGATCAAACACCATCGCCGTGGGTTGTTGATATAGTGCCCTACTATTTGGCACAGGATCCCATCTGGGATCTATACTGCACCTCTGGAGATGGCCGATACTGAAATTCGGCTGGC
CCTGGAAACCTGGGAAATAAGAAAGGGCTTCCTGGAGGAGGAAGCATCAGCACTGGGGCTCAGACAACAGGGAAGTAGAGGGCACGTTGGCTGCAATTCGGAGGGAGCGCGGAGCTGTGCCGAGTCTGGAGTTTGGTCCACGGACCAGCAGCGCCCTCTGCTGGAAGCATTTCATAGTGTAGTGACCGGGGTACCGCGCGCATTGAGCCATGTATGTATGTATGCATTTATTTATTTTTGAGATGGAGTTTCGCTCTTGTTGCCCAGGCAGGAGTGTAATGGTGTGATCTCGGCTCACTGCAACCTCTGCCTCTGGGGTT
TCGTGAGCCACCGCACCCGCCCCCATTCTGCTATTTCTTATCCCTCTTTGCATTGCAGCCACACTGCAATGTAAATGAACCTTTGACCTAAATGAACCAATTAATTATGCCCCCACTTCACTAATGGGCCACTAGAGGGCGTTAGAAAAACATTTCTCAACTACTCGGTCAATGCGTTCAAGCATGCCACAGGTGTTCTTGCTAGAGACTTGTCATTGATGTTTTCTTGAGCCATTAGAAGGAAATGGCCATGAGGAAAAGACTCGGTTTGCTTTATGTTAATCCAGG
GATAGAACAGAGTCTCTGGGGTGGTGAATAGTCAAACTTAGAGAAAAAAATCTAGGAAGGAGAGGAAGCACTGCAGTGAGGAGAGAAATGGACAGAGAGAAATAGGGACAGTGAGTGGCACTGAGCTGAGGATGCACCACCACCGCTAGAGGGCCCCAGACTCCCACGCCAGCCTCGGATTCCCCAGGCTCCACAGCCCCACAGACCTATGCGTATTCATAAAAAAGCATTCTTCCCTCCTTAAGACAGTAAGCCTGAGTAAGAATCTGCTCCATGCAACCCCAACAGCCCCA
CGTGGGAGCTTGGGCAGATGAGATGGGCTTAGGTTATAGGGGAACAGCTTAAGATAGGGTGGGCAATGGGGAGCCACTGCAGGTTCTTGAGCAGTGGAAAAACGATGTGACATTGGAATTTAGGTTTACCATGGTTTCTTGATTTCATCTTGGCCTGAGAGCGCCCCCTGGTGCCCCTAGTTTGAATTGTTTTCTCATCCTACAGAGCAGGTGGGAGGATGGGGGACTGAAAAGCGGGATTGATGAATCGCAGAAGCCAGACTCTTGGGTTCTGTTTCACTTCATCCTGGGTAATGACAGCCTTGCAACAAAGCTAGGGATGATATGTGGGCAGAGAGGGTTTGAGGTCAAGAGGGGCAT
GATAGAATGTTTTTCTTCCCTTTCTCCAGCCTCTCTAGGGAGTGTGACTGTAGAGTATGTTGGATAGGGTCTTTGGGCTTTGATTTCTATACCCGCTCTGCACTTCTGTTGGCAGGTTTTATATTGAGCTATGCAGTTCCATCTACAGGCCAGTAGATGGCGCTGATGGGTAAGAGTCAGCTGTGGCACGAGCAGATGGGTATGTAACTGATCTTTGTTTACTGTGAGGTGTTCTGTGTTGTTTCAGGTGATAGGCTGGACAGTGGAGTGCCAGATATCCTGAACTTCCTGTTCTGCAATAGGGGTGGTGGGGGAAGGGGTGG
AATCCAGCATTGGTTAGGGACTTTGAGGCAGCACTAGTCTTGGTTGGAAACCCTGGCTGTCCTCTAAACCTACACTGTGGTGGCTTCTGACTAGCCTCAGTGAAGTCACTTTGCAATCAGCACCTGTGTGTCTGTAGCTGCGGGCCCTGAGGCCTTCGTGTATGTAGCACAGGGAGCCAGCAGAGGGAGCTGTCGTCCCAGAACTTTCTTAGAGCTGCTAAGAAATTCTGATTTTGAAAAAGATCTTCCTAGGCTCCATCCGAACCTCCCATGCAATAAGACTCTAACTTGAGATATGCGAGAGTTTGGTGCCAGACCCCTGG
GAATAGAAAAGGAAAGTGTTGCTTAACCACATCTTACTATTCCCCTGCTCTCAGGACTCATGAATGTTTTGTGTGCAGCCATCATTCAAGAGAAAACCCCATGACACTTTGCCAGCACACTGGACACTTCTTGCAGGGGCCAGCAGAGGGCAGTGGAGCACCCATGGTTCTTACTCCTTTTTCCACCTCTTTGTCTATGTCCAGGAAAACACAAGGAGCCATTTGTTGGTGCCCTGAGCCAAGTCAAAGCAGTTGCTAAGTCTTCTGAGATGTTTTATGTCCCTTTCTTACCTTTCCGCTCTGCTC
AGCAAACAAATCAGGTTTGAAAGAAGGTTGTATTGTATGGTCCATGTTTGTGTAATAATTTATGAGAGAGAAAACCACAAACCAAAAGAAAGAAAATGGGCAGAAAGAGAAATCCATTCCATGACCCCAGAAAAGTGCTCACGCACCACTATGCCAGCAGAGGGAGCCCAAGGGCAGTTCAGAAGTCAACTAGGTGCAGCCAGTAAAGTGCGTATGTACTGCAGGGTAATAACCGGAGACGACTCATGTCATTGCAAACGGAAATGGTAGTAGGTACAAATGACTATAAAGAAAATTAAGTTTCTGTC
TCTCACAAAATGCTTTTATTCTGCAACTCTCTTCCTCCTCTCAGAGGATTCCAAGGTGGGCATCACCCCTTCACCTCAGAGTCGGCTGTGGGCTCTGCACCCAGCCTAGGCCGGGGCTCTGAGCTCCTCTCGACCGCCGGTACTGACTCTGGCCACCAGAGGGCACTCTTGCCTTGTGGAGACCAACAGTCTTCTGAGTCCGAGGAACCTGGTTCCCATCTTTGCCAGAACATCTGGATTTGCTGAAGCCTTTCTCTACTTAAGTGGTTCTCCACTGGGAGCAGTTTCTCCCCTCTCCCCAGGA
ACTCAAAACCCCCACCATGCAGTCTGTTCCTTCGCCGTTGCTATGGAATGGCTTTTGGTGGCTCTCAACCTCTTGCCCAGTTTTCTCTGCTGTGGCCCACTGAGCCAGCCCAGGAGCGGCCAAGCCTCGGGTTAGGGCTCCCTCTGCCAGCTGACGCTGGGCACTACACTGCTCAAGTCCCAGGTGGGTCCTAAGCTTTGAGAAAGGGCTCATACCAGTCTCTTCCCCAGGGTCATAGTTTACCTCCTAGAGAGCAGACACCAGGCATTTATCTCCCCTACATACC
CAGTTAAACAATTCCAAATCAAGGAATTTTGTCTGATACAAGGAATTTGGGGTGTGTTTTCCTAACATGCACCCTGGGTAAATAGACTGGGGGGGGGGGCCATTTCCTGACCCAGCTGAAGCCAATATGCATTGCGGCCACAAGGTGGCGCGTCTGGGCCTGGCAAACCCCTGTGCTGCCTTTTCCATGAACACAGGGACAACCTCCGCTCCTGCTGTGGCTTGAGGTGCTGAGTGGCGGAGACGCCTATGTGGCTATGAGAGGGCACAAATCATTGTCCCTATGTTCGGAGAAGGA
TGGGTCAAGTGGCGATCTAGTTGCCTGCTATAGCTGGAGCTGCTGTGGCTCATGGAAGCCACCAACAATCAGCTGCCAGGCAGGTAGAACGTTGAAGGCGCAGCTGGAGTTTCCAAGGAAGGAGCCCATTGCCTGTGTCACAAGTGGTCACTAGGTGGGGACAGAGTAGCCTGAGGGCACAGCCAGAGCTGGTTCATGAGGGCCACTAGGCTGCAATGATGAATAAAAAATGGCAGGCTAGAACCTGGAAGAGAAGTGTGTTCATGTGGTGATCACCTTGAAGTGTAATGTCAGCACCCTCTGTTGATAAAGC
CGACCCTCTAGGGTCCTCCGAAACCCTGTGGTCCCACCGGGGTGGGCACTAAGCTATGGGAGAGACCATAGCTGCAGAAACCAACCCTGCCCTAGGCATAAAATGCAAGGTCTCTGGACCTCAGGGCAGGGATGTTAGACAGCGGCTTCTGTTGGCTCCTAGGGGTGTGAATCACCACATCACCTGCAGGGGGCGCGGCTGTCTTTCTTCCCCCTCTTCTCCCTAATCCTGAGTGCACGGAGACAGCTCTCAGCAGTTTGTAGCCTGATGTGGAGTGGAGGGTTCCTGCACCCTACACCCGAGCCCATCCAGCCTCTGGGCCATAGACCCTTCCGTTGAAGGCCCAGCCTGCCCC
AGGAAACTAAGTCGAAGAGGAGAGTAAGCTGATATTAGTGAAGCCTTGACAAAGCGTGGAAGAGGAAGAAAGTGAGAAGGCTGATAACCTGTAAGAAGTTTTGTTCTGTCAACTTTGTCATGGCCAGGATTATCCTGAAACACAATAGAGCTCCACCTAATGGTGAGAAGTTGAACTGCACCTGTAACTGCATAAAGTTGCACAAGAGGGAAGTCTCCGCTTAAATAAAACTCATTCAACAAATTTTCGCTTAGTAAATAAAAAGTTCCCATTTAATAGGTAAATCATTTCACATCAA
TGGGGGAGACTTTTTCTTGACCAGGTCGGGAATCACCCAGGTTTAAAACGCAATCACAGCCTCTCAGGCTCCTGATGTGGAGCTGCTTCCTAAGAGAACCCCCGTGTACTGAGCCCCCCCTGGTGGTTCTGAGTGCCCCTGGTGTCATGAGCGCCCCCTCGTGGTACTGAGGGCACTCTGATATCCTGAGCACCCCTGATGCTTCTGAGCGCCCCCAGGTGTCCTGAGCGCCCCCTGGTGGTTCTGAGAGCCCCCTGATGTCCTGAGCACCCCTCATGGTTCTGAGAGCCCCCGATGTCCTGAGCACCCCTCATGGTTCTGAGCACCCCCAGGTGTCCTGAGCTCCTCCTGATGGTCCTGACTGCCCCTTTGTGGTTATGAGGAGCATCTACCATGCAGTTCCCTCCTGTCTCTCTGCAGAGATTTTTGTGTCTGGGCTCACACAGATATTCCCTCTCCTGTGTCCCTCACAGTAATACACAGCCTTGTCCTTGGCTTTCAGGTTGGTCATTGTAAGGTAGACTGCACATGAAAAGGTGTCGCTTGGGACTGTTAATTTATTTGTACTCATGGAG
GAGTTTAAGTCTGAAATTTGAGCCTGAGTGTGTGGGGATCTGAGTTCTGGGTTGAGCTCCTGCCCCAGCTGTCTTCTCTCCTCCCCTCCCTAGGGGAGAGCCAGCAGGGCTTACTCAGGCTCCGAAGAAGCACTGTCTTGTCACGGCCAGCAGAGGGCAGAGGTTGCTGTGGTGCAGGCTGGCAGGGCAGGAGCTGACCTTTCCGGAATGGAATGCTGCCTGAGCAGTCAGCTCCAGAAGGGAAGGGGGCGTTGGGCCACTTCCCTCACCCTCTCCAGTCCTCAGCTC
TTGTATGCCTTTGAGTAATGTGATAATAAAACAATTTAAGTCAAAATTGGGCTTCAAAGGGCATGATGTTTCACTTTTAACAGGGGACTCATTCTCAGCCCTCACGCTAGTGTCAGCCACGCATAGTGTCAGTGACACCTAGTGGTTCAAGCAAGAACTGCAACTTCATTGAATGGTGGACGATTTCAAAGAAAAACAGGTTCTCCCTTAGATAAGCCTCTGGATCCCTTTGATGAGGTGTTGAAATGAGGGCCTACCAGTCCCTGGTGTCTCCCATTTTGGCCTGTTCCACACTGACTCGTCAGCTATTTGAAGCA
TTTGCCTCTTTTGTGAAAGAATGAATCATGACTTGACTTGGATTACATTTTACTTTGTCTTTTAAAACCGGCAACAGCGCAGTGCCCTTTTGCTGTGGGTCAGATAGATTCATGGTTGTGATGCTTCCCTTCTCAATGTGGGGATTAAGTGCCCCCTGGTGGAAGTATCAGGTGACAGTTCACTGTGGCTCTGCCCAGGAGTTCCTAGGAGATCACATCGGTAAGAGCTAAAACAGCCTGTCAGGCAATTCCTGGTTTTCAAAACTGAATTATTTTAATTGTAGACCCTTGAGGGTACA
ACCCGTCCCAGGGCTGCCCCTCACCCTCCACACAGCCCACATCTTTACCTTGGCTTATGGGGCCTGCATGTCAGACCCCAGCTGGCTCACAGTTCACTCTATTTTCCAGAGTGTGGGTGAGAGGTCAGGCCATGCAGGTTCCCCAAGTGGCCAGCAGAGGCCGCTGGGTCCACGGTCCTGGCAGGACCCCACTCCCACTCCAGATGAACCAGGCTGAGGCCAGGAGTCAGGAACCTCCACTCCAGGGATCTATTAAGGCTCCCGTCCCCAATAGGTCTCCTGCCATACCCACCCACTGACATC
GTTTTGAGCATCCCCTATTGCAATGTGCTGATTCTTACCGAGCCATTGGGTGAACCATGGTCTAAGAGCCCTCATATGAAATAGCCCCCATTTCCTCCAGGAAGTCGTCTGTTACCTAAGACTGATCAATGCTCCTCCAGTGCCCCCTAGTGTCCTGTACTCCCCCTTGGCCTCTTAACACATTGTATTGAAATCATTTCTTGCTCGTCTGCCCCCACCACACCCTTGTGTATGAGCCAGCGTGCCTCTGTGAAGGCAAGGGTATGTTCTTGTCACTTCTATGTACCCAACTATTAAGGATAGTGCC
TTGACCTTGAGCAAGTGCTTTAATCTGTCTACATTTCACATTTCCTAATATGTCAAGTAAGAGAACTAATTCCCGCCTCGCAGAGCTACTGAGCCCCACTGCTGGTGAGCTTTCACCAGGGCTTTAGGCCGGGTGCGTGCTTATAGCGCCATCTTACGTTTATTCGGAGATCTACAGTGTTTTGTTGGAAGTGCAGTCCATCCACTGTCCCACTCCAGTGTCCTGGAGTTTTGTGTTTAGTTCTGAGCACCACGTTTTGAAGGACATTGACCTGAAGACTGCCTGAAAGAACAGGAGAGGCCC
ATATAGCAGAAGAGCATCTAGCATGGAGTATTCTTACCTGGTAGGTGTGTAATAAATTGTCTCTCCCCAGGGAACCATGGGGGTGTGGGCAGCAACTGGGGATGCCCACACCCCATCCTTTTTAGTGAGCCAAGCAAGCTCACACTGACGCCTAGTGGCCACAGTGGGTCATTAGTCCATTGAGTTATTTGTCCCTTTGGTGCCTTCATTGGTGGTCACCCTAGCAGGCCCCCTAGAGGCTCCATGTGCAAAAGGTGAGGAAGACAGTGTGTTAACTGGAGCCGATACACTGCAACCTCAAATTCCTAGATCCCCGCCAGAGTGGTCAGGTCTGAATGTACGTGT
TTCTTAGCTGGAAAAACATAACCCAACTTGGAATTCCTGAGTATGCATCTCTTGTCCCCACCCCTTGATCTGGGGGTTCTCTAGACTAGCTCTATGGTTTAGCTGCATGAAGAGTTAACTTGTGGCACCACCAAGTGGTTCAGTCAGGCAGTGCAACTTAATTCTCCTACAAGATCAAAGTAGTCCAATTTATACCATGTTACATACGAAGGGAGGGAAGAAGATGGCAAAAAGGATGGACGAAAGGAACAAAAAATTATAACGCAGTTGAGAGG
GGCTCCGAGGTTTGGATCCTGCCTACCTCTGGCCTTCTTTCCTGCCACCCACCCCTGCAGCTTCTATCTCCAGCTGGACTGAGCCGCGACTGTCCAGCTGATCATGCATGCTCTCTACTTGTGCACACGCTGTTCCCTTGGCCTGCACTGCCCTCTCCTCCTTGGCCACCAGGGGGCCTCCCTTCAGTCCCCTTTCAGGGTCTGGCTCACAGATCTCTGGCTGGTGACAACCTTCTCCATTTCCTCTCCCATCCCATTACTGGCCAAGTTCACTGCTTCTGCTTTTGTGCTCCCAAACCCTACTGTACACACAACAATCAGAGCTCTGCTCA
GATGAGAAAATAGAGGCTTAGCGGTGTTTGTGAATGGACTAAGGTCATACAATTAGTGAATGGTAGAAATAAGATTTGAACTTCATCTGGTGTAGCCAAAGCACATCCTCCTAAGCACTAAAAAACACTGCCTCCTGGTGGCAAGATGAAGAAGTTCAACTCCATAACCAAAAGGATAAAAACCAAGGTAGATCAGGATAGAAGCACAGAAGGTAGACATAAAGCATGTCACTTGCTTAAAGAAGCCCCTGTGTTGGATTGTTTGTTCAACCCCCTTACCTACAGGCTCCCCTGCT
GAAAAGGTTAGAAGAACTGAGATAACACTACCTGAGAAGAGAAGACTAAAATTAAACTGAAAAATGTTTCAAGTGTGTGTTAAAACTTGGAGGAGGTGGGAGTTGGGTCTGCCAAGAAGTCTGGGAGAGGCTGCATTACAGCAAAGTCACCACACTGAGGGAGCAGAGGATCAGGAATGACAAAGGGTCAGGGTGGCCACACGAGGGTAGCAGAGAGCAGGTTAACAGAGAGACCTTGGCGAAAGTGAAAAAAGTTATTGGAACTGAAAATCTAGATCCAAGCAGTGCTTTATACTCGGACAGTGAACACAGGGCAAGATTCTATGGTACACTCAGAGAAACAGAGGAACATC
TGCCCCCAGATCTCTCCAGACCAATCTGATGATGATTGGCAGTGAGAGAAAGTTCTTGTGCCCTTGTGGTTGGTATCTTGCTGATCTCCCCTCTGCTTTGTGCTCAACAGCCAGGCAGAGGGAGTCCTGTTGGACTGCGTCTGTTTCCAGTGCTGACGCCTGGTGGTAGAAGGAGCTACTGCATCTTCTTCCAGGAATATCCTTAAGTGGGCGGGACTGGAACGAAATTAAATGCAGTTCTACCTAGAGACAGGGGCCTGTAATTGATGACCCCAGAGGTCGTTTGGCCATGGAAACCTGTGCTTTTCTAAGGAACTGCCATT
CAGACCCTGGAAATAAAACTTCTGTAGGGGGCCCTCTGCTGATGGCAACTTTTGCACACAGGCATGCATCTGTCTGTCTTGAGACAGTGTACAGATGACCAAATTGTTTTCCGATCGCCAACCTACCTTCACCTGAATAAAATCAAGCTGAATATGTTCAAATGGCCCTCAAAGATGAGGCTTAACTTCCCTTTTGGTCTTGACATCCCTCCCGCTGGCTTTGGGCTAGTGGGTTATCAAAACAAGCAAGCCAACTTTGAGGGCCATTTGAAAATGTAGACGGAAGCAGGGTGAAGAGTAAAGCTTTTGGCGCCACCAAGTGGCCATCTTGGGGAGCGCCAAATATCTGGGTACAAAAGACAACCTGGGATCTCCAGGACCATTTTCTGATTTCAGGGCTCATTCTCAGAGGAAAGCGGCATCAGAAAGATGTTGCAAGAGGGGCCGGGCGCGGTGGCTCCAGCCTGTAATCCTAGCAC
CTTGGGATAAATCCAGCTTCCGTGTGAATATTTCTTCTGTAATGTGTTAATTAATTTGTTCTATAGGATGTTAAAAGGGTTTCTTTCTCACAAGCAAGGAACTCTAGATGCCCATTTCTCTGAATCTGTGCTAGCTGGGCACCCCTAGGGGGCGCTCCGTCTCTCAAAATACAAGGGGCTGACAGCAGCGTGCCTCTGGGTGAGGCTCACTCTAGGGGTGTGGCCTCACGGAGAACCTCAACCCACAAGAGTTTGGCTTAGAAACAAGTTTGAAAACCTCTTCAGGTCCAGAGCCTTTAAATAATGCCTGCTATGCGCTAAGACAGC
AAAATAGTTGCCAACCTAAGACGACTGTCAGAGAGTCCATGCATTATGGACAGAGTGGCTGGATGGGGACGTGGAAGCACACAGCATCCACCTCTCTGACTGCCTCTTTCCACTGACCCACCAGATAAGCAGGGTGGCTGGAACAGGGCTGCTAGCACCTTCCTGGCCACTAGGGGAGCTCTGCCCCCTCTAACAATAAATTCTCACACCTGGGTCAAGCTCTTCACTTTTAGCGCTACCCTAGGCAGGAGTGTCCCAACCCAATCAAGAGCGGTGCCTACCCGAGGCAGCCTCAAGTTGGGATTTTTCTGCTTGCTAATGGCTTCAATCAGTTTTGTGG
AAGCTGGTGCTGGAGCAAGTTTCCCAGTCAGCAAGGGGAGTGCCACACTGTAGGCAGTGGTGGCAGTGCTCACCCAAGTGCATGTGCCTGGTGGTGGCCACAAGGGAGGGGAATGCAAACTGGCACCCACATCTGTGCACACATCCGCATATGTGCGTGGACAGCGCCCTCCTCAGGTGGAAGAGGTGGCTGCAGTCGGAGCCCTTGCAGAGCTCGTCCCCTGTGTGGGGGCAGCTGGTGCTGGACCAGGTGAGCTCTCTGGGAGAATTAGACACTGCATGACCCACAAATGTGGCTGTCGGTTCG
TTAAAATTAAAACATTTTCATGGGTACCAGTAAGTATCATGGCCCCAGATGGTGTGCCTCCTGAATGGGTAGTTGGCCCAGATGTAACTCACAGCACCCCACCTGCTCAGAAGATGCACAAACCTGCCTGCGCCCTCTGTCGGCAGCAGCAGTAGAGGCCTTCAACCTCTACTTCAAAGTGTAGACCCACAACACTTTGAATTATTCTTTCAGCTAACAATTTATCAGAGCAACCGACATCATAAGGTCAAGTATTCATGAATTCCCACTCCATTAAAGCCTTCACTTAGCAGCCTATACAT
GACCAGGCCCAGGAGACGGGGATGTTGACTGGGGCTTTAACAGCACTCTTGATGCCAATCTCGGGCTGAAAACTCGATATTTCCACTTGGAACAACAAGAATCACCAGCAAGAGAGCTGAGGAGAGGGCAGTATACCGGGGGCGCCCCCTGCAGGCCTCACAGGGTGGTGCCAGAACAGAGGAAGGTGGCACAGGCAGGGTGGGGCTTTCAGGACATCCCTGAGATGATGGTGATGACAGTGACAATGATGATGACCATGAAGAAGACAATGAGGAGGAGGAAGAGGAAGACAGTAGCTAGCATTT
GCCGGTGCAACGTGCAGCAGGGCAACGTGCGCGAGACATACCGCTACCTGACGGACCTGTTCACCACGCTGGTGGACCTGCAGTGGCGCCTCAGCCTGTTGTTCTTCGTCCTGGCCTACGCGCTCACCTGGCTCTTCTTCGGCGCCATCTGGTGGCTGATCGCCTACGGCCGCGGCGACCTGGAGCACCTGGAGGACACCGCGTGGACGCCGTGCGTCAACAACCTCAACGGCTTCGTGGCCGCCTTCCTCTTCTCCATCGAGACCGAGACCACCATCGGCTACGGGCACCGCGTCATCACCGACCAGTG
CATCTGTGATGTCAATAAGTCCAACCCAGACCTACACAGTGAAGGCTTTGGGAGCAGGTGAAAAAAGACCAGTGTTACAGGAGTCGCAAAGGAGGTCACTTAGGACTTGAGATCTAGAGGATAGATGAGGATGAGGAAACTGCGGGTGGAGGACCAAAGGCCCACTAGGGGGCGCCGCAGTCCCTCCTCTGACGCCAGAGCTGCTGATGCTCCCTGCCGGCTTCGCTGACAAGCTGGTGCCTTCAGATCCTTTCCCTGGCCCCTTTAGGCTGAGACTCCGCTTCACACCCCAACCCCAGCTCCGCATCACTGTTCCCATTCCTGCTTCA
TCTCTATTATTCCCCCCAACCCTTGGGGGTGTGACTGTGGAGTACTTGGGCAGGGTCTTTTGGCTTCCCTTCTATAGCCCTCTGCACCTCGGTCAGCAGGTTTTATAGTGAGTTGTGCAGTTTGACCTGCAGGCCAGTAGGTGGTAGTTATGGGTAAGAATTGGCTGCAGCACAAGTGGATGGGTATGAACTAGACCTTTGGCTACTGTGAGGAACTCTCTGTTGTTTCAGGTGATGGGCTGGACAGTGGAGTGCCTGGCACCCTGAGCTATCTGTTCAGTGGATG
TAATCTCTATTCCTACTGTGCTGAAGATCTGACAGTACAAACAACCCAACTGCAGAGAGACTCTAGCAGGTAGACTCTAGCTGGGAGTCTAGGCTACTCATTTTTATACAAATCACAAGCCTCTGGCACCACCCAGTGGCCTATGTGTAAGCAAACATGCTGTTACACAACAGCATTGGTACCAGGCAATTTAGAAGCTACAAATATAAACAAGGCAGTCACAATCCCATTTGTAGCCAATTAATCAATTAGGAAAAATGAGTGATACAAGAG
CACCTTTAAGGATCCTCGCCCGGGGTTTGAGTCGGGGTAAGGACTTTGTGCAGGTAGCAGCAGTGTCAGGAGCCGAGGCCCAGGCTGTCCTTGTTCTGGCTCTGGGAGGCCCACTTTGGGTGGCCCCTGTGGTGCGTTCTACTGCCCTTACTGCCCTCTAGTGGCCAATGTTGATGTCATATTAAAGGGGATGGGAGGATAGCTTGAGCCCAGGAGTTTGAGACCAGCCTGGACAACATAGCGAGACCGTGTCTCCACAACAATAAAAAAGATTAACCAGGCTGAGAAAAATGGCAAGACCCCATCTCTAC
CTGCCACTGGCATTCTGTGACCCTCAGCAAGTCCCTTCCCCTTTCTGATACTCAGAATCTCAGAGCAAAGTCCTTCCCATCCTCCCTCCACAATGAATGGGTGCATAAGTACATGAACAAATTAAGTATTCTTCCCCTCTGCGCCCACTAGAGTGCGCACAGGTGCCACTAACCGCCACCGTTCCCTTCAATTGCCATCCTTTCACAGGGGCCGCTGTGCCTTTCTATATACATTCCCAGCCTTTCCGCACTCTTGTTCCTCTGTGATTACTATTCCTCTACTCCAGTCTCTGTTTGCTT
CAGCTGGGATTTTGTGAAGCTGAGCACGTCAGATTTTAACATTGGTAGTCTTCAGACACGTTTTCCCAAAAGCGGCACCACCTTCTCAGGCAAGGTCTGGCCCAGCCCACCCAGCTAACCCTCCTGCCCAGCTTGTCCCTGGAGGGGCAGTGTCAGGGCACGGCCAGCAGGGGGCGGCGCGAGCACACATTCAGAGCCGGCTCGCGGGATTCCCAACCCCTATGGCTTCTTCCTCAGAAAGCCACTTGGTTTTCTTATCAGACGGGGTCCCTGGGCTAAGGCCCCAGCCCTGCTGACCTTAGGGACGACCCCAGC
TTGCTTTCATCTGAACCTCCTAGTGTGGTTGTAAGGCAGGGACCCCTTTGCTGTGCAATCCCACCATTACCACTTGCACACTTTATGCAGCAGCCCACATCTTCTGCCACCTGCCTTCTCAGCTATGTCCAGGCAGCACAGGCCCCCTATCGACTGGGCAGGGAGTTACAGCCAAACCCTGTTCTTTCCCTTGTTGCTGCAGTTTCAATCCTAATTCCACTGGTATTTGGGGGAGCTTTGTTCCCTCTCACGTTTTCTACAGAAAAGATCTGCTAAGGTTTGTATATTGGCCTATTCGTTGTTACCACTTAACAT
CGTCTTCATAAATCAAACATCATACCATGGACAAAGCTGGTCTCAACACCCCAGTTATCAGGTCAGCATGTGCTCTGGGTGATTTTTCTACTTAGAGATGGGCTTGCTTTGCACCATCTACTCTCCCTTCAGCCCACTCCCCCTGGTGGCCAACTGGCCAGAGGTAAAGGTATGAGATGCAGGGAGAAAGTTTTTTCTCTGCAATTGAGTAAAGCCCAGGCCCTGGCCCCCACCCACGTGCAGAACCTGCCAGCCAGTTCACAGCCGGACAGTCCAGGCTTTCA
ACTTGCTGGAAGACGATGCTCCATGCATCTTGTGTTCTGCTCACCTATGAGCAGAGGCACTGACTGTCTTGGCTTCACACTATCTTTTCAAAGAGTTTGTAGAGCAAATAGTCTTAGAAGAGACAGAGATGGTATCTCCCTCTCGACAGTGCCACCCTGTGGCCAGGAGAGGCCAGAAATCAGCACACGCCACATCTGATTCTACAGCAGGATAGGGCCTCTGTGCAGCTCAGAGCAAAGGTTGTGCCCACTTCATAAGATTCAGCTTCCCTAAGCTCAGAGTTCCCCTCCTGTTCACAAGCTTGCAGGAGACTGGCT
CCAGGAAACCAGAGAAGCCCACTCGAAGTCCATCCTGGCTGGGGACACCTGGGTGCTCACTGGAGTGAGGGAGAGGACGGAGGGCCTGGAAGCACACCTGGAACCTCCACAGTGTGCAGGTCTGGCCCCCAGGTCACTTAGGTTTGTCAACAGCGCCCCCTGCTGGCTGCCTGGGCCACCGGTGGCCCTTTGTCCTGGTGGGCAGTGGCCTGCCGACAGCAGGATGAAGGCCTGCCGGGCATGAGGTTTCTTTGTACTTCTCTTCTGTCTCCTCCAGCTAGGAGCTGAGCCAACCCAGGCCTTTGTGGGATGGGTCTCCCTGT
CGAGGCTTATAGGTGCTTCCAGGGGGACACGGACCCTGGAATGAGCAGGGCTTATGGTAGACAGCACAGTCCCACCCCCAGCCACCTTCCCCAGGATGACACAGGCCCCATCAGGAACGCAAACAGTGATCAGTGATTCCCCCTAGAGGAGGGTGGGGATGAAGCCACCAGCCAGCCAGGAGTGCTGCTGCGGGTCGTCTGCCCCCTGCCGTTGGGAGCGTCTGCAGTGCTTCAGAGATGGCCCGTGCCTCCGGGTGCCAGTCCTGAGAGGTCACCTGGTCCAACCCCCAGCTCTCCAGTGAGGAAGTGCCTTCCTCAGGCAGGAGGGTAGAGTGTCCCACCACTCAGCACAGCTT
CCCAAGGCTAGGTCTGGCCGGGTGTTTGGAGCACCCGCAGGCCCCCCGAGGAGGGAGGCGCCCTGAGCAGGTGTCTGCTCCTTGGACGTCCCGCGCGGGAGCTCAGCTGGGAAGCCGGGCTCTGAAGACCGATGCTCTAGCGCCCCCTGCTGGCGCCTGGCCTTGATTCCGCTGCTTCCTTTCCCCTGAAATGAAGGAAAGCAGGAGGGTTGTGAGGCTTCATTGATTTCTCCCCGGCGGAGCAGCGATGCGGATGGGGATGAGGGGTGGTCAGAGGAGACCAGAGCTAGCGAACACGTTCCCTTCTATGACCT
ATCACAGGCACAACAATACACAAATATTATTATGCAAGATAAATACAGGCATAGCAGACATAAAGCTCAAAAACTGCCCGAGTGTGGAATCAAGCGTAGAGATCACCTCTCCAGACCATGGCGGCCCTTGCAGATCTGTGAAATGGCCACTAGAGGGTGCTAGGGGAGCAAAGTGGAGGACGGGGTTAGCGCCCCTCCTGGTCCTTCCTCCCAGCCGCTATTTCCCCACCCTTTCAGATTAACAACCCAAGAGCCAGGTGGGTTTTCCAATATACTTCCCCATGGCAGCCTTGGGCTTTCCCAAAGTGGGGAGTTTCCCTGAG
CGTGGAGGCATTGGCGATGAGAGTCTGACACCCCAGTTTGAGGGGTCAGGGCTGGCGAGGTGCATTTGCGCGGCATTGGTAAGTAGGTGACCTCTTAGGCAGGGCGCCCGGGCGTGGTATTTCTCTGTCCGCCCTCCCGACTCGCTCCGTTTAGAAGCGGTGCGAGGCGTGCGGGGAACACTAGGTGGCGGTGAAGGCTCTCCTTCCCGCGAGCCCGCGGCCGGGACCTGCAGTGTCAGACCTAAACTCCTCGTTGGCCCAGATGTCCCATGAAGGCCTTGGCGCGTGAACAGCCATCTCACCCACAAACCCAAGAGGTATCTGGAAGCCTTTCCAAGAAGCTT
CCTCAGCGCCCCAGACCCCTGCCACGGTGCCGGTGACGGGCCACGCCCAAAATATCAGGAAAAGCGTCTCAGTCCTCCTTGTGGGCGGAGAAGAGACCCAGCGGCCGAGCCCGGGGGCCTCAGATCCCCAGCTGCTCATTGGCCTGTGTCTGTCGCCCCCCGGTGGCCGCGTGAGGGACTGGAGCCCGGCTTTGCTCCTCCCGTTGGCCTCGTTTCTCTTCCTGGCTTTGCGTGTCCCGACCACTAAAAGCCCCAAACATGACGAAGTAAAATGGGCACCGTCAAAAACCGCATTTGAAGACAGTGCGCATGAGCGCATGGT
AGACAGGTAAAATCTGTACCTTCTCTGGTCCCTCATCCTTCCAGGGAAGAACCAGTGAGTAGGTGTGGATATCCTGAAGCTAAGCTAAACTCTCCTCTTAACTCATGGGAAGGCCCTAGGCCTCATTTATTCTTCTAAATCAGTTCTCAACAACAGGGTGCACTGCCCTCTAGGGGATGTTTTGGGTATCTGTGGGGGGATTTTTTTTAGTTGTCACTGTGTGTGTGTGTGTGTGTGTGTGTGTGTGTGTGTGTGTGTGTGTGTGTTGGGGTGGGGGGTGAGGTGGTGATGGTGGTGGTGAAGGTTCCTGGTATTTAGGAGCCAAGGATGCTA
TCATGATCTTTAAAATAAAAAGATGAATCCAATGTGTTCTGTAAAATGGGGGTGGAGGTGGATCTGAGGGTTCATTTCTCAGGCTGCATCTAGATCTTTTAGGAGGGCACCACTACTCAGTTCTGCCTCTTGAGGGCACCAGAGACTGTTTTGCCATCCACAGAACAGCAGGGAACTAGGCAGCCATCAGCTGAGTGACCCATGAACAGGCGATGTTTGGCCAGCCAGGGGAGCCCTGCTTGGGGGCCATAGCCTTGCAGAGCTCTGCCAGGTTAGTGGGATGAT
TTTTGTTTTTCAAAGTCTGAGACTCATAAACCTGGAATCCTTTCTTCATTTTTTCCACCAGAATTTTCCTTGGCCTGTTGCCTTCCCCCAGGGCCTTGGCTAGGAGGTTACACTCGGAGCGCCCTCTGCCGGGCACTGTCCTCCCAACCTTGTGGGCAGTTGCAGATGGGACCTGCCCCAGGCTGCTTTACAGATGGGAACCTAAGTCAGATGGTGGTAGTGAGGAGAGGTTAGAGGATACTGGCCCATTGCAAGTGTGTGCCAGTGTTATTACTAGCAAGGGATC
GTTGCAGCCAGACGAGATCTCGCCATTGCACTCCAGCCTGGGTGACAGCATGACTCTCAGGAAAAACAAAAAACAAAAAACTACACACACACACCCCTCCCCCCACCAAAAAAAAAAAAAACTGCTCACAAGAGTGCGCCCTCTACTGGAGGGCGAAGAAACCTCGTCATTACAGGCCTGGTACTGTGGCACTCCGTGAAATTAGCCATTATCAGACATCTACTGAACTGATTCGCAAACTTCCCTTCCAGCATCTGGTGTGAGAAATTGCTCAGGACTTTAAAACAGATCTGCCGTTGCAGA
GAAAGGGCTTCCAAAGAGAGCACGTGGGTGTGGTTAAAGAGCAGATTTTCTTTATAGACCATGTTACAGTACCTATTTACAATCACATTCCTATTCCTACCACTACTATATATCAAACTAAAACAGAGAGAATAGCTATGCCGTTTTGCCAGCAGGTGGCACCATGAGAATCTCCTAGAGGAAACAGGAAGTCCCTGAAAGCAAGACTGTTACTGTTTTCCCAAGTCCAGTCATCAATATATATTCATATTTTTGATGACATCATAAACATATCACTTAAAATATT
GGGTTTTTTTTTAAATTGTGAAACCTACAGTTTTAACAACCTCCACGCTCTCCGGGACTGAAGGTTTCCGCTCATAGCCAGCAGGCAGGGACCACAGACCGCAGTAATGGAAAATGGTCTCTTGAACTGACACCGGATGAATGCCAGAGGGCGCTCTTTCCTAAGCGGTACCAATTTAGAGTCCCTAAGCAGGAAGGCACAAAACCAACAAGTTTCAAGGAGACGGAGGAAGAGAGAAAACACTGTCTCTGGAGGAAGTATAATAATGTTTAAGATATAAA
GCAGGTCCAGGACCTGATTTTGAGAACCGCTGTCCTGCAGGAAAGTCCGCTTTCCCCAGCCTGGCGTTCAAAGACCAGGGAGGGTTGTCCCTTTAAAGCGCTGGGGAAAGCGCCGTGGCCCCACGATTTTAAACGGCGGAACTGGGGTGCCTCCTGGTGGAATCAGCGGGCATCGCAACTCGCGCGGATTCTTCCCCTGCTCTGGAGTCGTAGGTTGCGGGGGCAAAGGGAAGGGTCGTCGTCTGCGGCGCAGTTCTAGGACGTGGCCACATTCCCAGAGTTTGGGGATCGCTCATTTCCCGCTTAAGCAGGCCGA
ATAGACCTACTAACCTGAAAATGAGTTTGGTGCACAAGTAACAGGTGAAAATCAGCAGCCTTTTACTGCTTACTGTTGCAGAAATTCCCAGCATTGGCTGGCGGCTGGAGGGGAAGCAGGAAGGGAGGTGTGCCTCTAGCTCCCTCTACAGGGCTGTGCCCCAGGAGGACAGGAGAGCCAGGCTGAATATGTTCCAGGGTCACCCAACTCTGTCCTTGTACAGTTAGCCAGGCCTTTCTTTCCAAAAAGAGTATCAGTTAATTTGTGACTATGGACTCGAATATCC
TAAAATGTTTAAAAATTACTGTAATTATACAAAATATATTTTATGAAAAGGAAGTTATGGGTGGGCATGGTTGAGAACCACAGCATCAGATAGATTCAGAAGTGGGGGAAAAGCATCTCCCACTTCCCCTTCTTCAGGCCAGCGTGCTGTGCAATTTATCCAGTGGACACTAGAGGACAGCAGCGACTCAGGTAGAGGAAGTGGGCGTTTCAGGGCTTGAATGCTTAGAATTCTCTGCTCTGTGCTCCCTATCCTGGGCGGTGGGCGGTGGGCGTTAATACCCCCATAATACTCAGTTACCGCTGGGACTTGGGCCCTGGTCTGT
TCTACCTCAAGTTGTCTTTTGGGGTTGTTTTTTTACATCTAGACCACCCAGCAAGCAGACATGGAGTGGGCAGGTGGGTTGGCTGGCTAGCTCCTTGTAGAGGCTCACAGCATACTGATTTTCAATGTCACCTCTTAGCTCGGCAGGTGGCGCTCTCTGACATCAGTTGACTGAGGCAGCTCATGGAATTAAGAGAACTGTTCATGCAAGTAAGCCGGAGCTGGTGTGGAAGGTAAGAAAGGGCAGGGAGAAAGTAAACACTGATTGGTGGCTCTGCACTCTGACCACAGAAGCCACATCCCTGCAGACT
CCAGTGGCCTGGGCCTGAGTGGGTTCTTCTCCTTCCTCTTGGGACCCCCTGGGTATGCAGAGGGAACCACATCCCCTGGAGCTCTGGGCCGGTCGCTGGCCGCGCCCCGCCGCAGCCCTCGGAGGGCAGCTAGTGTTAACTCGCTGCGCCACCTAGCTATGGCGTCCAGGAGTGCAGCGCTTCGCTCCCTGAACCGCGTCGCTTCCTGAGCCGCGCCGCTCCCTGAGCCGTGCTGCTCGGCAGCCTGGGGAAAACCTCTTTTTGGTCCTTCAGGGAGCTATGAATGAGGAATTTGGCAGCTGTCAGTCGGAGGATC
TGTTGATCTAGGTGCATCAATTGTTGTATATCCTAACAGATGCACTTCTGGTTATTACATCAAAATATGGTCAACACCCCTCCTCACCCTCTTTGCCTTCTGCTGTGGTAGGATTAGCTGCAAGCAACAGGCTGTCAGAAAGCGACATCTTGCGGCCTTTGTGGGACCTGCCCTCCGGGACACAGTACTTGGTGTTCTCAAACTCTTGTCAAGGGCTTAAAAAAGGCACAAAGCACTACTCCCTGTCTACCCAAAACAGTCAGGTTACTAATTTGACACCCTTAAATTCAGTATATTTTAAATGTTTGT
CCACCATGAACCAATGCTGAGAGATTCCTCATTTGCATCAGAAGGTCAAGCTAACCTTTCTCAGCTACTCATTCTTGGAGTTCAAGATGGGCAGGTGTAGTGGGCCAGCCAACCACCTCTGCACCCTGCAAGTCCCATTACCCTCCTGCAGAACCACAGTTGTCCACAAGAGGGCAGTAGCTCTCCTGTTTGCAGTTCTCTGGTGGCCTTCCCAGCTTTGGAGGGCGGCCAGCCCACCTGAGCGCTTTGCTAGCTGAGCCTCCATAGAACTTTCTCTAGCTGGATGGTCAGGAATGGGGCCATCTTACTCTGCAGAAACCTA
ATTTAAAAACAGAGCCTCCTCAGTCATCATCACTGGAAAATACAGACTCAACCAAATTATCTGGGATTCCTTTTAATGAAGCTTTGCCCCTCTTTTCCCAGAATGCCCCCACCAACGCTCCAGCGGCACTGGGCATTGCTGTGAACTTGAGCGCACCCTGCTGGCAAGTGGCTGCAAAGACACAAGGACCGTCTTCCCTGCCACATCTTCATGCCACATGTGTGCACAGCAGCTTTGAACTTGAAAGTTGTTTTACCCAAACTTTTGTTCTCTTTCCACACTTTTGTGGTGTTAAACAGATTTCAGCATCCTCA
AGAATTAAGGGTGAAGTCTGTGTGGCGCATACCAAGGCTCCCGTGGAGGGAATCTTAATACTTCCTAAGAGTTTTAAAAGAGGATAGATTGTTCTAGCACCAAGTGAGCCTGAGGCCTGAGCTCACAGCCAATTCTTTAGGCCTCACAACCCCACCTGGTGGAGAGTCCAGTCTGTGCTATGAGAACAGGTTCAGAACGCAGGTGACCTGAACCTGTGAACGCTACCCTGTGAACGCTGTCTGCTGGAAATCAGTTTTCTTCAACATGAACTGTACTCCCTCTTTTCATTTTTTAGAAGGGACAGATTCTCCA
CTCTTCCTTTCTGAAAAGGCCTCCCGCAGATCCATCTGGCTGCCTCACCCCCGATGACCTTTCCATCCTGTTCCTTTCCAAATTCCCAGGTGTACTTGTTTGAAATGTATCTGGCCCAATCGCTGAGCGTCCGCGCTGCATTTCTCCAAACTGCCCAGCAGGGGGCGGTGCTACCTCGGCTCCGCGCAGCCACGGCTTCCCGCTGGCGAACCAAGGGCGCGGAATCTGGAGAGGGCGAGGAACATCTTTCCTCCCACCTGTCCCCCGCCAAGCCTGCCAGACCCGTCTCATCCGTGCTGCTGCTTCTGAAAATCAGAAGAGTGAGGATGAAATAAAGTCT
AATTTATTCTTTTTCTGATTTTAATCAGTGACTATGTTGTGGGGACGCACTTTGGGACTATTGTAAAGATCCCATCCCTCATCACGCTCTTTGTTGCCCTTTGATTGATTTGTAGCAATGTGGACTCGTGAGTGAGGCTTGCCACCGACCGCCAGGGGGAACCATGCACTCGCCTGCGTGCTGCAAGGGACACTATCCGAGTTTGATGTTGAGACAGGTACAGTTTACCAGCACATGGCACCAGCAAATCTAAAGAATGTAGTTAAGAAACACAAGCTTGTCATTCTTAGCACTAAGAATTGCTGCAGTCCC
CTTCTAGGCTTAAACTTCTTTCTTTAATTGCCAAGTATTAGCTAGAGCATCCCATTTCTGCATGGCTGACTCCCTCCAATTTATTTTCATCATTTTAAGAAAAATCCAGGGAGAGCGAACAACCTGTTGTGGTCATGCTGGATCATTCCACTAGATGGCACGCTTAGGTTAGCTTTGCTTCCAGTTTCCATAAATGCAGGATTTTTACAGTGAAGCAAAAGCTGAGTCATAATTTATGTTTCATTATTTACTTGGCTGGTTAGTGAAGGGGTGGGTTGCCCCTCCACACCTGTGGGCGTTTCT
TGACCAAGAACTTTTGAAAGACCAGGAATGATGGTGATGATGACTTGGGATGATGAAGAGAACAACCAGGAAGAACAAGTTGTCAGCACTTCTTTCAGTGGTGCTGATTCCTCTCTCCAGCAGAACAGCTGACTGCTGCCCTCTTTAACCCCTGTTGCTTTGCTCCATTTTGCCGCTAGAGGGAGCCAAGTTTGTACAGAATGCAATTAAACGAGCCGGATTAGGTATCTCTTAAACATTCGTGGGTCATGTAACCTCATTGGGCCTCAATTTCCACATTTACAGAAGGAGATATTGACAATACCAGCTTCAGAAGGCTGTGAGAGGACCTATAAGA
CTGAGAAACTGGAGGTCTTTCCCCCAGGCCCCCAGGATTCACGTAGCTCTTCATCCCCAGCCAGTCCCTGGCCTCTGGCCCTTCACCCTGTCCTTAACCTTGGGGTCGGCTCTGGTTCCTCCGCCTCATCCCTGACAATGCCCAGCATGCCCACCAGAGGGCGCTCAAGGGCAGGGAAAGGACCTGGTTTGTGCCAGGCCTTGGCATGGGAGCCGAGACTCCTGGGACAAGGGGAGTCTGTCCCGCCCGTGGGAGACACAGGGCAGGAGAGTGCGGGATCTGGATTCCCAAAGACCCAGCTTCCAAGCCACTAGGCCG
TGCTCTTGCCCCTTTTCCCAATCTCAGTGAATGACACTGCTATCTACTGTGTTGCCCAAAGCACTTTTTCCTTGCCAGTCACGAAGTAAGTCTTACTGATTCCATTTGTTGTTAGTTCTGACACAGGAAGACCAGGTGCCTCTATTTGTTGCCCTCTAGTGGCAATCTAGGGAGTGGGTGGGCCGCCAAGAAAAGCAGCTGTTTTAAGCTTTTGAGCCACATGAGGCATGGCTCATGAGGCATGATGGCTAGGTGAGGTTTGGCCATTTCTGGATTTGGAGGCCACTTGGAGAGTCAAGGACATTGAGCACTTAACTGA
CATGACTGCCGGTTGCTGGTGACAGGCACACAGCAGGCAGAGCCCCATCTTTGGTGGTGGGGCGGAGGGAGGTGGGGGCACCAGTCCCTGCCACATCCTCAATCCGCAGACACTCATCAGCCAGCCTTCCCTTTGGCTCCCACTAGAGGGGAGTAGGGCAATAGCAGGTGGTCCCCACAGCTGAGCAACAACAGCTCCAGGCCTTCCCACCAGGAAGACCTCTGCACCCTTATCCAATTCAAAGTACAGGCTCACCTTGGGCCAGGAACCACTATTAGGTAAGGAATGGGCACTATACATTTCA
GAAGCTGCTGGGATGAACCAGTGCAGGTCTTGTGCCACAGGACCTTCTTTGATTCCGAGTTGGGGCTCCCAAGCCCCTTTTCCTTCGGAAAGGGACTAGTAATTTCTGATATCCGGAGAAAACTAATGTTTCCGCTGCAGTGGCGACACCTTGTGGTCAGAAAGGGGAATGCACAGGACGGTCATACGCTTCCCACCTTCCTCTGCTCCAGCTGTGGAGAGATTCCCCTCAAGAGAACCTCCTGTCTCACCAAGACGCTAATGTCACGTTGACAAGACCTAACGTTTCCGCATCCCCCCAACCCCTACCCAATCC
CTTTGTCTTCTGTTTGGGTTTTGGTACCAAATTCACCCTGCAGTCTAAATGTAGACTGGGTAGATCACTCTCCCACTGTTCCATCCGACTGATGAATAGTCACCGCCACTCAAGATATAGCAGAGGACATTACTGCCCTCTGGTGGAAACATTGAAGACTACTCTAAGAGTGTCTCCCAAGGAATGGAATTTTCACAGATGGGTTCATGTTGCAGCTTGAGTTGTAAATAAATACAGCCAGAAAAATTATCCTCATTTCCGGTTCTTGACATTTGATTGGCTCTGTATTT
GGTTTCGCTATGTTGCCAGGCCGGTCTCAAACTCCTGGCCTCAAGCGATCCTCTAACTTGTCCTCCCAAAGTGCTGGGATTACAGGTATGAGCCACCACACCCTGGCCTGTGGCTTTGACTCTGCTGATTTACCTCCCTCTAGTGGCTGCTGGCTCTTGGCAATAACACCTTTCATCATTACTGGGCCTCAAGTCCCCTGAATTTTCTGTCTCTGACCTCCTGTGTGACCAAGACATGACCTTAACTGCTGCAAAGATATAATACTGAAAGAGTCACCTCCCATC
CTCCTGACCTCATGATCTGCCTGCCTCGAGCCTCCCAAAGTGCTGGGATTACAGGTGTGAGCCACCGTGCCCGGCCTACTGTGTCTTTTTTAAAATCTTGGGCTTTGAAATACCAGTGTGGTAAACTGCTAATCTGTGTTTACCCTGCAGGTGGCGCTGGTGGTTTTGTGGTGTTCTTCAGCGTGACTCAAGTAAAATTCCCTTCAGCTGGGAAATCACTTAGATATTGGTTCTGCTTGTAGAATGTTATCTTTCATGTAATCTGTTGAATATCAGACATTTTCTTACTATT
CTGATAGGTTAAAACGGCATCTCACTGTTCACATTGGTGTTTCTTTATTTGTGTGATTGAACCTTAAGAGAACCAGTTAGAAGGCTGCAGTCGCAGATGGAGTCTGGAATTGTCCTCTTGGGCGTAAGCGTGCAAGGCCCAGAAGAGGTCAGGTGGTGGCACTAGAACTTAACAGATGTGATGGACTGTCACGCTTCTTTGACTCTGGAGCTAAGCTAAGAAGGAGTGTTTCCAATGCCCACATTGGTTTCTTGTTCAGAATAAAGTTCTGATACATAAAGGGTTAGCTTTCAACA
CTTAGAAGGGTCACCAGCTTTAAGGGAAGGAAGAGTGCTTATCAGGACAAAGAGGGGCCCTCAGTTCCAGCAGGGCCAGCTGGTCTGGCCCAAGACAGGAGGATTAAACAGAATTCTTGGATGTTCAATGCGGCTCCATGGGGACCTCTAGCGGCTGTTTTGTCGAACTGCGGTCTCCAGCCTTCCCAGCCTCAGGACATTCCACACCTGGATGGATACTAAGTAATACCAATAACCAACATCTATCCTAGGCAGCGTCCCTGATTCACAGAGGGGAACCTCTTGAGGAGCACTTGCCTAAGG
GTTACTTATTAAAAACTAACAAACCTGCATATCCTGCACATGTACCCTGGGACTTAAAATAAAAGTTGATACCAAAAAAATAAGTTCAGACATGACATATATTCACATACAATCACTATACGTTCTCTCCACCAGATGGCACTGTTAGGTAGCTTTTCATGGGCATGTCACTATCCTACACTTATGGGGATATAAGCTGCCTCTGAATTTCTTTGAATAGTAGGGTGTATCATTATATAGCAATTTCCTTCTTATAAGGCATTTATTTGG
GTCATGTAAATACAGCTATATATATACATATACAGGGATGGAAGGCTGGTTTTTCTCCACCGGATTGTTAGTCTCAGCCGCTTGCCTGAAGCCCCTTGTTAAACCGTAAGGGAAATGATGCCACCTGCTGTCATTTCCAGGAACTGCACTAGAGGCTATTTTGGATTCTTTCTGCTTTGCAATTCAAATCAATAGGGTTTTATGGAGCATCAGCTGGGTCCCCAGTACTATACTGTGTTTAAGGGGCAGGGTCCACTGAATTTCCACAGACTTCA
TTTACTTTTCCCCCCAATCTTAATAAATTTTTACTCTAACAACGACAACAAAAAAAGCTCGCCCACCCCTGTGGCTGGGCTACCCCCTGCCTGCCTGGGCCTCACGTCTCAGCACAACTGTCGCCCTGCAGCGCCACCTGCTGGCCAAGATGCTCCACAAACTGCACCCAGCTGCGGAGAGGCAAAGGGTTCCTGTCAGCTTCCCCAGTTCCCTTAGGGATGGTGCAGCCCTCGCCGGCCAGGCATAGGGTTCCAGAACAGTCCACTGGAGTCAGGAAGAATCTGGGGCTGGGACTGGTGAGGAAGGGCGGCAGGGGGTGGCAGCCCTAACCTCATATCTCATCTACCCC
GCTTCAAAACTTAATTTTATTTCAGACAGTGTTTAAGAATGAAAGCCTCAACGCAGAATCAAAATCTGGCTGCAAACTTCAGGAGCTTAAAGCTAAGCAGCTTATAAAGAAAGACACTGCCACCTATTGGCCCCTGAACTGGCGTAGCAAGTTGTGTACCTGCCAAGACTGTATGGTAAAGTATCTGATTGTGCTCAGTGTTAGCATGTTTTGTGTACTGGTGCCCCAAAATAAGAACACCTGGGGAAAACATTCAATTTTTGTAC
GCAGTCCTCGCCGTTACCTCCAGTATGTGTTGACAAGAGTAGAGAACAGCCAGGGTCACCATGCATGGTCGTCTAGAGTGTGCACTGCCCAAGGGCACCACACCTAAGAGGTGTCCTCTTAGGCATCTAAGATTTGTACTAAGAATTTCCCCAGTTTTCCAGCAGAGGGCAGTCACATGTCATGCTCCATGGCACGTCACAAAAATGTTCAGCAGTTGGAATAATCTGTCCTTCTTTAATCCACACAAAGGTGTTACAAGAATTAACAGCAGGCCAGGTGTGGTGGCTCACACCTGTAATCCCAGCACTTTGGGAGTACGAGGAAGGA
TAAGGCACAGTTGAGATAAGTCTCAAGGGCTCCTCCTGCCCTGCCCATCAGGCAAAGGTGTGATGGTCCCTCCTAGTGTGTGGCCGTGATCTCCGTGTGCTCCCGCGGGGGAAAGGGCAGTGCTGAGTGTGGGCACTGGGGCAAGGGCCTGACCACCGAGCACTCCTCACCTGTGCCTGCAGGTGGCAGCAGCAGTCACCTGGCAGAGCCTGCGGGATTGCAGCAGCTAATTTGCGCATGGCCTGGGAAAGGGTCAGCTCAGTCATGCAAAGAGTAATTCCCAGCCCACCGGTGCCCGCTTCCTGCCTCTGCCAGGCCCTTGCAGGCCCCTTGCCTCCATCCTCAGA
GTTCGCTTTATTTTCCCCTGGTTTATTTGAGAATTTTCTTTTGAAACTACCCATGAGACTCATTTCTACTAGGAACGTTAGAAAAGTAAAAAGACATTCTTTTCCTCTCCCCTTAGGCCGGGGAGGCAGAGGGCCCCTAGTGGCCAATGGTGGAACTGCAGCAGCCCAGTCCCAAGACCAGGTGGACCTGGCTGCTGGTTGGTGAACAAGAGCCTCTCAGAGAGCGAAAGGGCCTCCACCGACTCTGACAGCCTCGGTGAGGGGTGGGAAGGGGTGGGAAGGGGTGGGGAAGGA
AGAGTGAGACTCCATCTCAAAAAAAATAATAAAATAAAATAAAATGCCAGCCCAGAAGGAGCCTAGTTTATCTAGTTCTTCACCTTGGCTAACGCATTGTAAAGTCCTACCTGCTGGGTGCCTGGCTTGAGTGCAGCAACCAAATATGGCCACAAGGGGGAAGTAATGCCTCTCGCCTGCGGCAGGGGTTTGGCTTCAACCAGGAATAGCTAGATATTTTTATCCTATTAAAGCAGAAGAGCCAGATGGAGATCTGGGGGTGCCCTGGTGAAGACAAATAACTTGA
GAGTCACTGGTTCACAGTGTGACATGGGGTATCGGTACGAATTTCATAGGTGCCATTTTCTCCCCTCGCTGTGGAGAGCGGATCTCTTTAGGCACTGAGCCGCTTAGAACATCACTGCGGTTTTCAAAGAAATATGGTCTTGCAGTCCAGAGACAGGAGGTGGCGCTCTTTCTCCTGAAACAGATTGATGTCTGCAGCTTGGCTTGCAGACTGTGCGGGGGATGCAAACTGAATAAGATCTCTGCAGTCTGAAGGCATCCAAGGAGACCTGGGCAAAATGGCTGGTCAGGACTGCCTGCCAAGTATAACTATTCCCTCACTTGA
TTCTCACCGTAAAAGAAGACGGTAGAACACAGTTCTCAACACGGGCCTCCTGCTCGGAGGTGATGTGATTCAGACCGCGGCTCCAGGGTCTCGAAAATTTCCGCGTAACCAGGAACCGCAGGTCGAAGGCCAGTACCGCATCCAACACCGCCATCTGCTGGTGAGCGGGAAACATGACGCCTCGGGGCCAAATGGGAAGAGCACGTTCAGGATATTGGATTAGAGAAATATCAAACTACTTTAAATTCCATCACAGCTGTCAAAACCAAACTGGGGATGTAAAGAATTTTTCAGCTCATTGTATTCTATTTACATTGCTCACACAC
AAGTTTCTGGTGTAGGAAGGCTGAAGATGTCGGCCATGACTGTGCAGTCTCCTATGATAGAGCAAGACAGGATGAAACTGAAGGGCCAGGAGATTAACAAAATGGTACCTTCTAAGTGTGTGCTGCTATGTTACATGGCATCCTGTAGGGGGAGCTAAGCCATTCAACAGCTTTAGCTGTAGCATTTAAGGCAATGATATCTTTTGCGTCTCACAACTCCTCTTTCTTTACCCTCCCTCCGTAGCTTTCCAGCTGCCAGAAATGTTATAAATACGTCATCTGCCCTCGATACAAGA
TCACTCTTTTCTTTCCTAGCCCAGCCTTGTGTTTGCTGTCTGGTTCACATTTTAGACTTTTCTACTCCTTGTATTACGGACTTCCTTCATTTCACAAAGCTTAACTTCATTCTCCGTAAATGTGTGCATTGCCTCCTTGTGTCTCCTTGAGTGAAACTCCCCACTAACCTCTGTTTTGGGCTTTCTCCCCACTCCTGTGAGGCTCTGCTGCCCTCTAGGGGGCCTTGTTCATCACACACTTCTCAGGGCCCAGTTGGATCTGCACTTGGCAATACAGTCCTAGTGTAGGAGTGTCATGACAGTGCTGCAAAGCCTCAGTGCTCCTTTTCCTGCTCCTACAGTCCCCAGTATAAAATGTGTGGCTATATAATGCAGTTGATTTAGGAACATT
GAAAGAAAGATGGTCTTGAATTGCCAATACCACCCTTTCCTCATCCCTTGTCAGAGGCCATATGGCATGGAGAGAGATTCTATATGCTTAGGGGAGGAAGAGCACAGTGACTGTGGGACTTTGCGTTGGAACTCAGTGCTGCCCTGTCAGCAGAAAGCAACACTGGGCAAAACTCAGCCAGCACCAGCAGAGGGAGCATTTAGATCAGCCTTAGCCAAAGATGAATCACCCACCCCAGTGGTTGGAACCTGAGTTCTAGCAAGCCTCACCACAATAGGTTAAAGTGTTCTGGGGTCCTAAATAAATGTGAAAGGTGGTCTAGGCCACAAGGACTGTAATTCCTGGGCAAGTCCTGGTGCTGTGCTGGGCTCAGAGC
TAAAGTTTTAAATATGCACAGATAATCTTTCCAGCTGCTTTTAAGGAGACAAAGTTGCACTGCATGAATGAAAACTCCCATTGTATATTGTAAGGCACATACCTGTGGTTTCATCCGTGGATTCCACCTTATGTAATATCCCACCCAGAGCTCTAGGTGGCGCATGCTGGCTACTGGATAAAGGACATGATTGGAATAGCTCCCATAGAGAGGATTAGTGAAGTCTTCCAGCTGGCTGTTTATGTAAGACCACAGTGACACAGTCCTTTTAGGAAGATTCTGTAGGCAGGAAAAATAGGTAAAG
GGAGATTCAGGATTCTTAGCCCCTGGGGGAAGCTTCCCCTGAGTGCAGCTCAGATTCTGGCTGATAGGGCTGTCTGGAGAGGTTGTCTGAGCCAGCAGGCTGCGCGCTCTGCCTGGCCAGCTGCAACTTGACTCTCGACTTGGCCGGGTCCTTCTAGTGCGGCTTATAGCATTCAACCTCCTCTAGGTGGCGCTGCGGAGCGGGGACTCGGCTGCTGATCGCGGCGCCCCCTGGCGGTCTGTTCCCGTCAACATTTAGATTAAGCGCAGAGCCGGTTCCGCCAGGGAAGTGCGCGTCCCGGTGCCCCCGCGTGATGAGAGCGGATGACAGATTGCGGGAAAAAGTTAGAATGTAACGTTAGTTGTATGACAG
TGATCAAGGGGAGGCCACAGGTGGAGAAATGGGTGGCGGCGGCTCCTGCAGGTTCAGGGCAGAGTTTGGATTTTATGGCAACCACTGGAGTGTGCAAACACGGGAGAGGCATGACACAATGGACATTTTAGGAGGGTCACTTTGCTGCTGTATGGAGAGTGGCCTGGAGGGGGCAGGGTGGAGGCAGGAGACCACTGAGAGCTGTTACAGTCATCCAGGTGAGAGGATGGTGGCCTAGGCCTTGGAGATGGAAGAGGAGGGCAAAGTTGCCACCTGTTAAGTTGCCACCTGTTTGGGAAGCAGAGTGGTCAGGACTTAAC
AACCCATGTCTTCCGAGGCCATGGCAGCTGCGAACTCTTCCATCCTGTGCTGAGGAGGTGTGTCAGTTATAAACGCATTGCCTCTCAGAGCTGAATGCACCCTCCCATGTATGCTGTCTGAAGAACAAGAGCTTTGAAGTGAGCGCGATGTTGAACTATCTCAGTAGAGGGCGCTGGAGGGACATCGTGGGAGGAAAAAGGTCTGCAGTTTTCCTGTCCTGCGTCCATAGGTGGTATGACTGTGAGGACATTTGTTGGAGTCCTACCCCAGCCACGGACCCAGAGCGAAGTTCTTCTGTGACCTCACAGCCACAGCCTGGCCATAA
CACCGACAAGCCTCGTGAGAGAGTTAGGATAGTTAGGATGTTTCCAAGTCCTTCCCACCGCGCGTGGGGTCGGAATTTGCACGGGCTCGGGTGCCATGCTTGGTAGGGGGTGATTTCCAAACCAAAGTTCCACTGAGAAGAGGGCGGGCGCCCCCTGCTGGCATCAGGGGCAGACTGCTCTTTCCCCAGACATGATTCTGCACCCACTTTCTCTCAAAGCAAACCCTTACATGGGATTCACTACAGATCCGTTCCAAAGCGAAACAGAACACAGAAACAGGACAAGGCCTCTTGAAAGGGG
AACAATTATCATCTCTTGATTCCAAGATAAAAGTATTTTCAAGAGTTTGAGAACTCATTTAAATCTAATTTGAAAATTGCATTGATTTTACACCCTTCCGGAAGGGCATGTTTCCTGCAGAGAAAGCAAGTAGGTGCCATCTAGTGGCAACAAAGGAGATCCACATTTGTGTTAACTGGAATGTATCGATTAGCAGTGATTGAAAATGTAGTTCCTGATCCAGAAGCTTATGAACTCTATGACAGAACAGTTGTGATAGCCATAAGTCTTGAAGGGTGCATTTTCCATGG
AGGGTTGCGCAGCTGGGGGACGGCGGCACCCAGCCTTTTTCCCGCTTCGGGGCGCCGGGGCTGCGACTGTGGCCAAGCACTTCCGGGTCCGCCGCAATCTCCTTAGCGAGGGCACCCTTCCCCGGCTGGAACCATCGCGACGTGACTGCTGCCCCCTCCTGGCTGCTCGAAGGACCTCCGGTCTCCTCTCCTGGAGACTGGCCCAAACCCGAATGCTCTGAGCCTAGGAAGGCAAATCCCCAGCAATCCCCTATTGAAAGATGGGATGTGCCATCTGAAGGACTGGGTAAGGCAAGAGAGGACAAGGAAAGAGGCTGGGCCAGTAGGTGAGAG
GGAGCCATGTCCCTGACATGGGGTGGGAAGGCCTGGCCAGAGTGCTGCTCTCCAGGGCAGGAAGGAGGCAGCTTGCAGGGTGCCTCTCCGCACGGGGACGGCCCACTTGGGGCAGACAACTGAGAGTTGGACTGCACAGCAGCTCAGGGCTACTTCTCAAGTGCCCACTAGATGGCAGCCAACACCTGGGCATGAGCTGGTCCCAGCCATCCACCTGGCAGGAAAGGGACAGGCTACCTACCTCCTAGGTTATGCCTATTTTTATGAAAGTGGAAGAGACACCAACTGCATGCACAATTGGAATCGCGTTTCA
GGGAAGAGGGAGTGGAATCAGGGCAGCGACAGCTGTGTGGGTCGGCCCGGAGGACTTCCCGGAAGAGGAGGGCCCGAGGGTTTTGGGGGATCCCCGGGGAGGCAGAGCCAGGGGCACCCACGGCTGAAGAAACGGGCACTGCCTTCCTCCACACGGACGCCAGGGGGCAGGCAAGGACCGTGAGTGCGGCCTGGAAGCGCCCATGGCGCTGGGGCCCAAGGCCACAGGTCCCTCCCAGGCAGCCCCTCCCGCCTCCAGCCTCTGCCTCCTCCTGTCCAGCCCGCAGGACCCCTGCCCCCTTCCAGCTGGCCTCCCTTCT
AATTTCTTTGAGAAAATTTGTCGGTTTCCTTAAATAATAATCTTCAGGTTAGGCTTGAAATTCAAAAGTATGGTGGTTCCTTCCTGATGAAGGTCCTTAAAGGTCTTTACACTCCATTCTTGAGGAAGTTTCTGGGCACTAGAGGGCGCTCTCAGCACACTGGGACGGGATTTGTTAGTTGCACAGAATTAAGAGCCATGCGCTGATTGTTGGGCCTTGGGCCCTGCTGGGGGCCCAAAATCAGCCTGCAGAAAGAAGCCACCTCCGTGAGCCTGCATTGGCTCTCAACTGCAAA
CGACACCACAGCTGTGTCTCCTGGAGCTGGGAGCATCCCCACTCACACCTCAGGGAGGGAGTGGAGTATTCCCAGGTGCAGATATGGCCCGGTGCAGATACGAACCCAACCAAGTTAAAGCCCTCTTGAGGGTCCTGCCGCTGTCCCCATGACAAGTGCGAGGCAGCCCTGCCCCCTGGTGGCAGCACTCAGAACTGCATCAGCAGGTGGGCTGCCCTAGGACCGGGGGACATCGCAGGCAACATAAATGCCCTTGTGGGTTACAATCTAATAAGGAAGATGTTCAATCATCTTATTAAAATAATCGGCCGGGCGCGGTGGCTCACGCC
ACAGCCTTCTACCAACAAGAAAAAAAAAAAAGCCTTCTCTCAATTGGTCTCAATTCCAAATTTTCAAAAATCAGAGTCGGATTGAACCAGTGGGTCAACTCCTACCCTTGATACACTCAACTTTGATAAGGGAGGTTAAGTCGTCATGCACAAAGTGGCCACTAGAGGGTACACTATGTGAACATGAGTTTTAAAACCAAGACTGAGCCTTGAGTTCTTGTTTTGGCTCTGCGGCTAACTTGTTGAGTAGTCTTAATGATTGCACTTAACCACTTTAGGCATCAGTCTCCTCATAT
AGAAATGCTATGTCTTGGATGTAGGAAGAAAACAAGTGAAAATATGTTATTTTACAACCTTGATACTTCTGACCTCATGGAAAAAACATACACACACAGCGTAGGGTGAGCAGGTAGGCAGGAGGAAGGGTCCTAGCACGGGGTGCGGGCGCCCTCGCGTGGCCATGAGAAGTAGTGCCACACGCACACGTTCTCTTTCCCAGAGAAGCAGACGTGCTGCACAAGTGCTTGGCCACCGCCTACACTGAAACTGGAAAGAGCTCACTGAAAAGGAATGCAGTTCATAAAAAGTCTTCCTTCTCTACCCAAGACATTC
GCACTTGGAAATACATGGTCCCGGTTGGTAGTGTGAACCGATTTTGTATTAATTCGTATTCACGGCAATGAATGTGGGGAGGAAGGATAGCTAATAGAGCTGTTCTTAATGCAAGCGGACTGTCCCATTGGAGAACGGTCATGTAAGCCAGGTTTCAGTGTGTTTGCTGCCCTCTCCTGTCCGCTTACGTGCACTGCAGTCTCAGCTCAGCACTGAGTGTCTTCCTCTGTCCTTTTCTTGCTAATTCTCCCCTCCTCCCTCAGCCTCCCCGTCGATGAGGGGATCCACCCCGCTGGATGTGGCAGCTTCCTCTGTGATGGACAACAATGAGTTAGCGCTGAGCTTAGAGGAA
GCCGGCCCGGTTGACCCCTGTGTTGTCTCTGTGGCTGCTCTGGCCTCACCCAGCTCCCGGGCTCACACCCCCTTGCTCCCACCATAGAGACCGCCAGCTTCCAAATCGTCCAAGTCCTCTCAGCCCGTCTAACCCCAGCTGCCCAGCAGAGGGCGCGTGTGTCCGGATCCTGCCCTCCCCTCCCTTCTCATCACCCCGTCTCTTTCTCTCTCCTGAGCAGAGAGGGAGTGGTTTCACTGGTAATTAATTAATTAATTAATTCCTTTGTACCATAACCCACCCTGCCCTCCTCCTAA
CCAGCGGTCCCAATTCGGTCCACCGCTCAGTCTGCAGTGGTCCGCCCGACCGCGTCACGTGTTCGTCAATTTCCTTCCTGCATAACCGGAAGTCTCTCTCTCCTGGCACTCCGGAAAATGTAGTCAATTTTTGCCTTGTTTTCAGCTAGCCAGAAGGGGGCGCACGAGAGCAGGGCTTGGCTTGGGGCCCTACTTGCAACTTTGCAGGCTAAAACACGTGGAGTGTCCCTACTGTGTGCTAGGTACACGGCGTTAGAGGGGGGTAGGGATGGATGTGGATAGAATATTGACGTATAGAAGCCTGTCTTTGTCTCAAGATACA
TTGAAAACATTATGAAACAGATTCATATTTTGCATATCAAAATGGAGCCACTGTGAGTTAAATAACTTATCTATAGTCACAAATCACACAAGTGACAACACCAGCATTTGAACCTAGGTACTCTTAGCTGTTATGCTGTATGGCCACAAGGGGGCACTCAGAGGGTAAATGCCTGTTTGTATCATACTCCAAGGATTCCCTTCCATGCTGAAGGGGTCTGACATGTTTAGGTGCCCAAAAAATAGTCACTGGATGAAAGAATGAGCCTCCTTTGTGACTTGGTATCTCTTAGGTCTCCAG
CAAGAATCCTCTCCCTCCTCCTTTCTTTCCCTCTTGCTCCCTTCCTCTTTCCCCTCCTTTTCTCTTTTCCGTACACAATCTGACAGTTTATTTGGGACAATTCTTTGGAGAACTGGGATACACCTGCAGTATATTCATTTTTAAGCCACGGACAAACCACTAGAGGGCGATGCCATCACTAATTGCTGAAACTTTCCTGCTTTCCTCTGGCTTCAGCATTCAGCAGGCCTATCCACACATCCTGTGACAGGATGTTTCTGAACTTTTCCTTCAATTCTCATTGTAAATAAACAACCTCAGGGTGAATACATCCAGATGCACATCATAGCGACATGC
TATTTTTAAAAGTAATACCCGTCCATCAAACAGCCCCTAGGAGCTTAAATGCTGGGCTCTAGGTGCCTTCGCCCGTGACCCTGGACCCGCCTGCTCCCAGGTCTGTGCTGCTGGTCTGGGTCACTGTGATAATCGAGCGCGTCGCCCGCTCGCCACCTTGCGGCCATTTCTGTCCACTGCAGCTTCGTGAGCCCGTGGTCAGGAGCGCTGACCAGGACTCTCCCCAGTCCCAAGGAGGAGCTAGCTGCCTGAGCCTCTGATCCTCCTAGGTTGGCAGTACACCGCCCTGGGAACTCCCTCTGAGCCTCGGTGACCTCAACGTGAACA
GCGCATTGAAAATAAACATAAAATGTTACCCACATTTCTTGTGTTGTTGTTTTGTGACGACTTTATTTCTTGGTTTCTGTTATTTTACCTGGGGTGGGAGGTGGGGGGTAATTCCCGTATGAAATGTGTCGTCTCAAGAAATCAAGTAGAGGCGAGGACTGTGTTCCTCCGGCCAGCAGGTGGCACCATACTCGTTTGGTGCGTTCCGCTGGAGAATTCTGGCCCTTCCGCCGCGCCGTAGGTTTGTTGCCTCACCAGTGCGCCCGCCGGAGGGTGTTTATCGCGGCTAGAGAGATGTCGCTGCTGCGGTCGCTGCGCGTGTTTCTGGTCGCGCGGACCGGGAGCTACCCGGTGAGAAGTCCTGGTGC
AGGTACCAGCACCTAAGGGCACTGACTTCCACCCACCCCAGGCGTCTTCCCTTCCGTCACCTTGCCTCCCTCCCCTGTCTGCACCTGGTGGCCTGTTCTCTCTGTCCCTCCAGAGTGCCGGCTGCCCGGCAGGCTCCCTTCAGGCTGAGTTCGTGGCCCTGCCCCCTGGTGGCCAGAGCCGGCTTCACAGGACAAGAGCCAGCTAAGTTCCAGGGGCTTTCCAGGAAAAGTGTCCCTTGGAAAGGGTATGGCCTTTTCACCCCTCCAAACAGCACCCTAGAAATGGCTTGGCCTTTCCCCTCCCCTGAGCTCCACAGAGAACACAGCCAGCAGAGGACACACTTCCCCGTCATC
TATCCGAAGCATTGTGCTGACCACGAGGACCAAAAAGAAAAGGAAGCAATTGATCGCCAAGCAGAACTTCAGAAAAGATACAGAACTCTCTCAGCTTGTCCACCCCCAACTCCCACCGACACTGAGCAGGCAGGAGAGGTGGCACAGCAGGCAAAGTCTGCCACCTGGTGGCAGGAAAGAGTCACAGTCCACAAGGGAGGCTTCCAGTGGATCCCACAAAAGAAGTGGGGAACAGGAAAGCGGAAGAAGACATTTAGTGCCAGGTATGCAAAACAGCAGGAACTGTTGGATAAATGGAAGTGAAAAAATATTTTTCGCCGGGCACGGTGGCT
TTGCAGCCCATGTATTCTTAACTCTTAATCTAGGGCTCTGTCCCTATCCCAAGGGCTGAAGCGCAGCTCTCCTGGATCCTTCCGGGAGAGGAATGTCACTCCTGGCCTCCCACACGGCCCTCTTCTTGTGATCTGCAGCGCCACCTGGTGGAGATTTGCTGTTTCTTCCTTAGCCCCCTGCATTGGCTCCAACTTCTCAATAAACAGCATTCACAGTTCGCATTTTATAAGATGTAGGAGGGACATAATGGGAGATCAGCAAAGACAGCTGGAGTGAGAGACGGTATTGGCCTCGGTCTCTGATCAGAAACGCAGCCAATCAGGCCAACATGAGGAGGGTCGCAGTGTGGGTAATGGCTGCACTCCTAATACCACTTCTTGTACATTGGAACTTTGGAATTCCTAAGTAACAGTGTGATTTAGTCACAACTGAAGGACTA
GGGAAAATAACCCCTACCCCCAATATCCTTAACATGGAGTAAACACTACTTCAAAGGGGAAGTAATATGCCACCAGTGCCTTTTCTCGCACCTTAAATCCCCAAATACCCAGGCATGCTCCCCACGCCCCCTCCTCTCATTACTAAGCATGTACCGTGCTCATGACAAATGCGGCCACTAGAGGGCGCTGCGACCACAAACACTCCGGAGCTGAGGGTCCGAGGGCCTTCCTGCCCTCCAGCTGGCCATCGCTGGGTCCTGTCATAGCTGTAAACATCTGAGGGGTTGCTCCCCTTGCTACTGTTTTCTGGCGATCCCAATTAAAATCAAGATGCAGCGAAT
TGCTTGAATTACAGACATAAGTTGGAAAAAAATCCAACTAGTATGCCCAGCCCAACGCTTAGCAAGCAGTAGGTGCTCAATACTGGATCGCGCCCTTCCCGTTTCTCTCCCGAGAGCCGCCGCGGCCCAAAAACAGAGGCGTCCCCTTACCACCAGGGGGCAGTGTTTCCCCTCTCAGCTCCGAACGGGACCCGGGGCCTCACGGCGCTTTCTGGCGGGGCCTGGGGTCCCTGCGCTGCTGGAGAACCCCCGGCACGGCAGGTCCCATCCGTTAGAGGGGCTCCGGCCTCGGGGTGCTG
CAATTAGAAGTTTAAATGGGTGGGTGGTGGGTGGGTGAGTGGACAGATGAGTGGATGGAGGGGAGGTTAAGAGGAACCCAGTTTTGTGGCAGGTGGTGGGGAAGTCACAACATGCCTTCCTAAATGATGCTCAAACACGCCAGTAGATGTCAGACTAACCTCAGGAAACCACCTCGGGGCCAAGCTTGCACCACCCTGGCCCCATCCTGAAGTTCTTTGATTCAAAATGAGCAAAGGCTCATTTTAATAAAACAGTTTGCATTGCACCCTGTATTTACACACTCCCT
TTCCTAGGCTGGGCCTAGGTGTGCCCCCCACCCCCTCCCCATCCTCTCTGCTCACTCCTGGCCTGGCACAAGTCTTCCTTCCCTGTTCTGCCCCTGTTCCTGTGTGGCTCTGCCCACCTGCCCAGGGTGAGCCTGTGCCAGAAGCCCAGGTCCTCTAGGGGGCGGCAGAGAGAGCACAGGCTGAGCAGCCGATGATTCATTTGTGTCCCTGAATTGGGACAATCCAATGGCCTCTCCGGGCCTCCGTTTTTACACTTGCTTGTGGGGGAGGTGACTCACCGGCCTCTCCCTGTCAGAGGCACTGCTGCAGCTGAGCCGCTGCAGAGAA
GCCATGGTGGACCGTAGGAGGGCAGTGGGCAGCCGCAGGACGGAGCAGAGGGCGAGCGGACACACACACAGGGAACCGGCTCCTGCTGAAGGTAAGGACAGGGACTTCCCTGGGCCAGAGCGGCCGCGTGCTGGGCCCGAGCCACGTCACAGCGATCCCTGGCGGCCGGCGGGCGGAGCGGCGTGGGCTCAGCGGAGGTCGTGGAAGAGGATGACTGCACAGTTTACCTACGCCCAGCCCTTGCTGCGCTTCATTCATTTAATCCAGCTGGGCCAGGCCTGGCCGGCCGAAGAGGTGGCTGCTGTTATGGCAG
TCCAATTGTTTTTGTAAACTGATGGTACATGTTGGGAAAACAAAGTTGAAACTACTGCTTTGTGCTGTGAACCAGTGGTTCTCAACTGGGGGCATGCTGAGTAGTGTCATGTCAAGGGGGCAAGGGTGTGCTACTGACATCTAGTGGGTGGATGCCAGGGATGCTGCTAAATAAACATCCTTGAGTTCACAGGACAGCTTTCCTTCAGCCCCCTACCCCACCTTCCGCAGAAAGAATTATCTGGTCTAAAATGAGTTTGAGAAACACAGGTATATACTGTGTATTTCTTTTTC
CAAGCCCAGGTAAACCTCATAAGGCCAGCTCAGTCCGTCCCAGACACAATCCAGCTATTTTAACAAATGCCTAAGGCATGGAAAGAGTGGCTGCTTCCAAGAAAACAGATTGCAGAAGCAGGGAGGCAAAGATGACTATCCGGCGCCCTCTACTGGACGATCTAGGCAATGACATTCCCAAATTGCTCTCTGAGCCTGATGATTCAATAAAGGGGCTCTCAAAGGAGGAGACTGAAGAGTTCCTCACCAAGATACCAGACCATGGGGGGCCCAGCAGGCAGCTCACGAGGGTTTGCATGGTGATAGCCCC
CTGTGAAGTCGCCTGTGCCTCGTGGGGCCATTTCTGCCCAAGGGAAAAGTTCTGCTCTAAATCCCTATGCAGGCAGGGAAAGCAGGGGAGCAGCTGGGGCAGGTCACTGGGGTACTTCTGGAACACTTGGATCCCTTGGCGAGAGCCTCTGTTCTTGGGCGCCCCCTAGGGGCAAACACTCAGTACTGGGCAGCCAGACCGGCTTCCTTCAACCTGAAGAGCCCTTTTTGCTGGTGGGGGAGAGGAAGGGTGAACCCTTGCATTCTAAGCTACTGCTGCTTGTATCTTTCATTTATTCCACCCCCTTCCCCCTGTTTA
AGGATGGTCTTCTTTGGTTATTGGCACCCACGAATCTCATCTTGCATTGAGATTTCATTGGCTCATCTCACCTCCACTCTGAAGGTGAGGCTGGACCCATCCTGGTGGCTGCACATTGTCTCATGCCTTAGACCACTTCCTTGCCTTGGTCAGTAGATGGCGTGTGGTGACCCTAAGTTGGAACCAGGATTTTTGGGACCTCCCTATTGAGGGACCTCATGGTTCTGCTACTTATTTGCTGTCTGACCCATGAAGGAAGGCCCTTGGCCTGAGGTGTCCTCATCTGCAAAATGG
GCAGGCCGATGCGCTGTACCTGAACCGGGTGTGGCCAAACTGATCTTCCTGCCACCAAAGCCTGCAGGCTGTTCCCACTGCAGTGAAGACGTGCGGCGGTGAGCCTGCCTCTCCTGCCTGCGTTGGGAGGTGAGGTTCGGATGTGATCAACAGCGACCTCTAGCGTGAGCCTGAGACTTTGCATTTGGTTAAGCGTACAGAAGGAAAATAGCAGACATGGGAATTCTGATCAAATTTCCAACGAACAAAGGCGAGGTAACAAAAAACATTTCTCATTGTTTCCCCTGGTAGAGAAGCCCAGGACTGACAGCTGAGGA
TTTTCCTCCTTCCCTTTCCCCACTCCCTAGGGGGTGTGACTATAGAGAATGCTGGGTAGGGTCTTTTGACTTTGCTTCTGTAACCATAAGCACTTCTGTTGGCAGGTTTTTAATTGGGATATGCAGTTCTACCTATCAGCCAGTAGATGGCGCTTACGGGTAAGAGCTAGCTGTGGCCAAAGTGGCTGGGTGTACACTTGATCCTTGTTTACTGGGAGATGCTCTCTGTTGCCTCAGGCAGTGGGCTGATTTGTGGAGTAAACAGTGGTCTGTGCTCCCTCCTCAGTCCTGGGGAGG
TCTTCTTCTTCACCCTGACCTTGGGTCATTCTGGCGTAAAAGATTACTTTGCTCCCAGCCTCGGGGAAGTTTTTGTACAATTAGCTACAACTCGGCAGAAAGACCCTGCAGAGAGAGCCCTGGGGTCACCAACTCAAGCATGAAAGGACACTGACCCCGTGTGGTCATGTTTGGAGGTGCAGCACGGGGAGAGAGGAAAGGCCCCGGCACGGTCCTTTGGCCAAACGACCCCTGCAGGCCCTCCCTGACCGACCTTGCTCTGTCCCTGCTCACTTCACAAGACCCTGGGGAGAGGACCTGGCCCTATCAGGGCCTGCTGACTCGTTCTCCCCTGGCGAAATGTCCCCACCAGGTGCTCTCAACTCT
CATAAAAAAAACCACACACACACACAAAAAAAACCAGGAGACTGGTACTAACCGCTGCCAGGATGAAGGCTGAGTACAGACACAAATAACACTGACCGGACACAGAGAGGAACGAGCCCCTTTCCCTCCTCCCGGCTTGCAGGCTCCCTCTACTGCCCCCTATCGGCAGAGCCTAGCACGTCGCCAGCAAGCAAAGGGAAACGGGTTTTGCAGGGTCTGGGACCGGCCCCATCATGACAAAGCCAAGTATGTGTGCAAGCGAGGGGATGGAACGGAGAGACAATAGCTTAGTAACTTAATTTACTCATTCGCCA
AGTGCCTAAGCCTTCCCCACGCTGAGATTCATCTGACCCCGCCTCCAGATGCCCCAAGAAACCCCTGAAGCATGGCCCGCCATGCACCTGGGCAAAATCAAAGTGGTCTCGAACAGTGACGCTCAAGTCTGCAGATGGGATTGAGCTGAGAGGTACAGCTTGCTGCCCCCTGGTGGTCTGTCAGAGTCATAACTGCCAGGGCTGTGACAAGCTAAACAGTGAGCTTTTATTAAGTACCCGGTATGTGTCAGGCATGGTGTATAAGGCTGCAGGGGATAGGAGACCGTGTAAGACACAACCCTTGATCCCAGAGGACTTATAATATAGTGGAGGAGTC
CCCCGCCCTCGGACCCGCCTTCCGGGTTTCTGGCCCCGTCTCTGACCCGGCCCTGGCCCCGCCCTCTGGGTTTCTGGCCCCGCCCTGCCCCTGGGCTCCGCCTCTGCCGGTGACTCGCGAGTGCCGCCTGCAGGTAAACTTTGTGAGCTACGTGCAACTGACGTCGCGGGCGCTGCCCAGCCTGACGGACAGCAAGGGCTCCCTGGTGGTGGTGTCCTCGCTGCTCGGTGCGTGCACCCGGCCCCGGCTCTGCGGGACGGGGAGTGGGGAGCTCGATGCGGGTGAGCCTGGAGGGTCTGGGCAGG
GAGGCTCCTACCTGGGTAGAGAGGTGAGCTGCCCTGAAGTTCCCTGCAATTCTTGGATAGCCATGGAGAGAGAGCCCCAGTTTGGGAGCAGGGCTTTTCCTGCCAATTCTAGGGTCTTGGCTGCCTGGGTCTTTTAGCCTGGCATTGGCCTGACCCCTGCTGGGAGCCATGGGAAGTGCAGGAGCTGGACCTTTGCGTTTCAAAACCTTGCTGTTTATTCTTATCTCCTTCACGGAAATCAAATATAACACCTGCTGTTATTGAGCATTGGACCAGATTGCTGACACACGTAGCTGCTAATCCCCAAAATTAATGAAGGTGATCAAATAGC
GATGAGAGCTGGGTGCAGACTGTGCTCCCTTTGGTTATGGACACATAACTCCTGGGCCAGAGGCTAAAACCCCAGGGCCCCTGCTGTCCTTCCCGCAGCTTCTTGGAGTCTCAGGGCAAAGCCTTTCGAGCAGCGCCTCCCAGTGGCCAGAAGCTGAAATGACGGCAGTGGTGTCACCTGGTGAATGACCCGGGAAGCTGTGGTTGGCCCTGATTTCTTCTTTGGAGTCTCTGAAATGCTTCCTGTCTTCTGTTCTTCATGCCCCATGCCCCTGCTAGCGTATTACTGTTCTGTGACTTCCCTGTGACCTCTGCAGTACTCCTC
CAGGAACCCAAGTACAGTCAGAGGACAGAGCGAGAGGGCTCCTGGAGTCTGCCACTTGGTACCCCCTACTGTAGACATCTGTTCCCCTCTCCTCAACCCAGCAGCCGGTGGGTTACCTGGTCTTTAGCTCCTTCAGAGCCGTGCTCTCCCTACACGGCCAGCAGAGGGTACCAGTGAGCTGCTGGACTCCGCTGGAGGAGACCAGAGCCCGCCTGCCCACCCCTTTGTCCTCCAGAGCCTGGGGCGTGCTAAGGGTTTGGTTAACCAGGTTTCTGACCAAGGCGGGTTGGAGGCTGGGACAAAGGACT
ATTACCTCTATTTTTTCTGGTGCTGTTAGCAGAACAGAAGCAACCAACGATCCCGCAGACGCCCCAGCGAAGGCTTTGACATCCTTCACAAGTTTTTTGCCATGTCTGCAAAGTGCAGATGCTGCCCCCAAGTGGTAAATGCCCAGAAATCCACACGCTGCAAATGATAGGTTGATGTGCTTCATTCTAGCTGTAGCACTGGCAATACAAAAAACAAAAATGCTGTAAGTTGGAATAGTTTATCCCACATACTGTGTAGTCTTATGTTGATCATCGTTCCA
CTGCGTCAGACCCGCATGGAGTAAAATGGATCCTTTGTCAGCTGGAGTCTGAATTGAAACGCCTTCTCTGCGGCCCTCCCCAGACCGACCCCAGCGTTTTACAAGGGAGCCCTGGCGTTGCCTTACGCTGCCCGATGCTGCCCCCTGCAGGCGGCTCGCAGACACAGCCCGCTCCGCTGGGTGTGGAGGCTCAGCCTGTCCCACACAAATGGGTTTTCATCACCTAGAGTTGTCAGAGCAGCTAATAGCGCATGAACAGGAAGAAAATTAGGCTTCTCTAAGTGAATTGGGTGTTGA
GCATATGGCACTTAAAAGGGAGGGAAAGAGCATGGGTTTTAATCATTACCTAGTGCCGACCCTGTAGTGGCTCTGCATGTGGGCTGGGCGGAGTGTCTTCACAGTTAATGGCTGTGTGAACGCTCACATTTTATATACGCCACTGCTCTCTAGTGGTCAACCCAGGCATCAACTCTGTAGTCTGGAACAGTGAGTAAAGCCACCCCAAGCCGTTCATAGCAAACATTAAGGTTCTCATAGTCATAACTTTCCTACCATTCATGGAAAAAAAAGTTCAAGTCCTGTTTATTTGGTCTTTCAAAGCCAAA
GAGTCAGCCTAGCCAGCAGGTCTGCATTGCAGAACTCACTCACTGAAGAGCGTGCTATGCTCACTTGAAAGTGGGTGTAATTAAGTTCTTCCCTGAGCAGCTGCAGAGCATGCAGGTTGCTGGGGCTGCCACGAGTGTATTGCTAGTGCCCCCCTGTGCACAAAGGAAGAACTGAGCAATGTGCGGGGTAAGCGGGGTGGGGATGGAACAGCTGTCTGTGCCCTTCACCAGGAGCATGCATTTCCATTCTCACATCCCTGAAACTGCTCCTTTAGTCTGAGGAGCATGTAAGTAAGCAG
CTTCTAAGGCAGGCCTTGGGGGAGGACTCTCCCCCAAGACTCTGCAGCCTGGTGCTCAAGCCGGATCGGCCCGTTCTGTGCTTCCTTTTGTGGTACCATCAGAGTCTCCTCCCTGTTTGGAGGCTCAGGTGAATCAGTCCCCTCTCTCCCACCCTGCCCTTGCGCTGGGCTGCCTCCACTCTGCTCCCATGGCCATATCTGTAGAAGGAGGCTCTTCAGTCTTCTGAACATGTCAAGATTCGGAAATTCTGCCCCCAGCCACCTTTTTGAAGAAAATGGGAAAAGCGGCGCCCTCTAGCGCCAGCTGCTCAATTTGTTTTCCCTCTTTTTCAGAAGAGATATTTTTTCTTCTTTTATGGTGCCCCCAAGTGGTTGTTTCTGTGTATTGCAGCCGCAGTCTCACTGGGATGCTTTCCGCTGTGTAGCTGGAGGGGCTGGGGCAGCCTGGTGGTCAGCACTCACATCACAAGAAAGGAAAGCGAAGCCAGGAGGAGAAGGGCCTTGGCAGGGCACGATGAGCGCCCCGAGACTCCCACCGCAGTCCAGGGCCTTCCCCCTCCCTGACCACTGGCAACCCCTTGCCATCT
CCTAAGAGGTTAGGCTAATTGCTCTTCCCAGAAGAAAATCCTCAGAGGTTTTCCTTGTGGTGGACTGGAAGGTTTGAAAATTATATGTTCAGGGCAACATCGGGTTACTATATTAAATCCAGTTTCACGGATCGCGGCCACGGGGAGCACAAGCGCCACCTGCTGGCCCACAGCGAGATTCCAAGAGAGGACGAGACCTGAGCACAACCAGCTCAAGACGCACAGTCCCCGGTCACCGTCAATCAAGTGTCCGGTCCTCCATTTCGCTTTGGTTTTTCTCATTGTTGGAGTTTTTTTTTTTATTGATACATCATAGTT
ATTCTGGCTTTTAATACGTGATCATAGACAACTGACAGTATTTCACAAATGAACTCTTTTCCGTTTCTGAATCTGCCTTTTGGCAAGATGGCTCAGGTTTTGTGTCCAGGGCTGTGTCCTCTGCTGCCATCTCGTGGCCTCTTGGCTGCCCAGGTTGAGGTCTCACAAAGTGCCTTTCCTAAGGTAATGGCATTTGGCAGTGGCTTAGTTGGGGAAAGACTCTCCTCTCCATGGTGTGGGGCGCTCCCCAAGTTCCTCCTCTGCAATGGGCCCCTGAGGGC
ACTGAAGCCCAAGGTCACATCAACAGTAAAGGATGGGGATGGACTCTTTTATTACGGTTACCTTGGTCAAACAAGACACAAGACTATCTAGCTATCTAGCTATCTAGCTATCTCTCTTACTTCTCTTTGGCGCCCCCATGTGTCATGAGAATGCTATTTAGAGGTCACACCCTAGTTCCAAATCAGGTGGAAACCAAGAGAAATTCAGATTTGGCATTCTTTGGTGGCAATTTTAGGAATATACTAAAGGTACTCCCCCAAAAAGGGCACT
TGGCTTCCCAGGGAAGATAGACTTAAACAAGAGGCACCAAAAGAGGCGCGTGTTTGGGGGACATTCCACTTCCTAGAATAAGATATTCAAACGCAGAGCCAGAGAAGGAGGACAGGGAGGCCTCTCCCGGCTCCCTGCCTCTATTTACACCAGGCATTCAGAGTGGGGGACAGTTCTAAGACTGACCAGGAGGTGGCAGCGTTGCCCCTTGGATGAGGGACTCCCTTCAGCAGGACAGAGGCAAAGGACACCGCCTCTCTAGCTCTGGGAGGAAGTCACCAGGAGGCCTCCCCTAGGCCAGTCTCAGAGGGCCAGGATGCCAGCTGCCTTGCACACAGTAGGGATCTA
TGGAAACATGGAAAGAGTAATGATAACGCAGAAATCAGAGGTGAAGTAAAAGCACAAGTGAACCTTCACAAAGCTGGGCTAAGTGATATTAACGTAGCTGCTATTAACCAGAAATTCCCAGTCAAGTCAACCAGGCTTGGCAGTGGTGGCCACCAGAGGGCGCTAGAGTAGAGTCCGTGGGAGAACTTCAGCGGTGGCCCTGCAGGTTTGAGAGGCACCTTCCCGGAGGATGGATTTGAAGGGCTGAGGGTCCAGCAGTTCTGTGGGTTGGCGGCTCACAGGAGAAAGCATGAAGACA
AAACCAAGTAAAGACACCAAGACCAAATGTCACTATTTTTGAGATTTAAAAATGTTAATTATATCAAGATAGAAGTTATAGTCTTTTTCCTCCTCACTTTGGCGCCACTGCTAGGAAGAGCGGGGGAGCGGGCGTTGCACCGCGTCCGGGCCACGAGGGGGCGCGCGGACACCACCCACCCCGCCGGGCAAGGCCACCCTCCCAGACGCCTGGCAGCCGGAAGAACCGCACGAACGCCTTCCGCAGAGCTGGTCCTCGGGAGCCCTCCAGCCCACCCAGGTCTTTCCTAGCCCCAAATCCTTCCCAGGGACGTCCTCGGGACAGGCAAACCTGCTGTAACATTCAGCTGATATAGGAGGTGGAACCCTCCTACAGTCACAGAGACAGAAAGTGCCCCGAGGGCGTCGCTCTGGTCCTGGCGGAGATGGTCTCTGATGGTCTGCCTTGATGACTTATGGGGACACCTGTCGGGGGT
ACTTGTCATGCTCTTTTGGGGCCTAGGTGAAAAAATGTGAGGCAAAGTGGAAGAGAAGAGGCTTCTCTCCACAACTTAGGAACAGTGTGGTTGATGGCCTTGGGGCACAGGAAGAAAGCAACTTTGACTGAGAAGAGACACTGCCCCCCAGTGGCCTCGTGGCAGGGGGGTCAACAAGAAGCTCAAAGTGGAAGCACAGGCAAGAGAGGAAGCACATTGCAGGGATCACTTATATCGTGCCTCCCACTAATAATGGGAAGTTGGAAGGGAGCAGTGTGTCTGCATTAGGCAGGTGGAGTCTCAA
TTTTCCTCCTCAACTCTTTGACATTAACTTTGTAAACCACAAAAAAACTAAACAAACAAACAAACAAACACTTTGGAAACAAATACTCAATGGCAGTAAGAAACACAACAGTTCTTTGAAGCCTGTACCTCCTTATTTTGACCAGAGGAGAGCACTAGAGAGCTTTCGGGCTATTGAAGGGCCCCCCCGCAATCCCAAAGGGCTGGGTGGAGCCTGAAGCATTCAGCCAGGCATAGCTTTAAGTCCTGACTCAGAAGACAACAGCACAGCACTTTGCTAAAGGGCAAGCTCGGACACATTTCCGTA
GGCTGGGACTTCCAGACCCTGGGTCTACCCCATCAAGGACTTTTTTTTTGAGAACCTCCAGCATTCCTGGTCAGCCACACACCAGGCAAGCCCTGCATACCGGCTTGGCCAGCACCCGCCGTGGCTGTAACTGACCTCTAGGTGGCGGTGGCCACCTGCTGCCACTCTGGCTCCCAGAGCCCTGGCCAAGGAAGTCCTCTTTCTCCCCACATTAGCCAGTGTTCCTTGTCTCTTCCCTCCCTGAGTTGTGGATCCCGGGACCTACCTGTTTCTTCCTCTGTCTTAGGTGAGACTTTTCTGACTTCCCA
CCAGAGCCTTGCAGCCATTCCGAGGATTCCGTGTGCACTGGATAAAACTGGATTTCCAATAAAATACTCCATGCCTGGGCATCGCCCAGCCACAAGCGCTGACTATTGCCCAAAATTAAGCTGAGTTTGCCATCTAGAGGACATCAGCGGACAGGCAGGGCCCGATATGGACTTCAGCAGTGACTCACTGGGCACCCGGAACAGAGATGAAGCTTCATTCCTTCACTGACAAATGTTTGTTGAGAATCTGCTATAAACCAGCCACTGTAGGAACAGGGCATGATG
CAGCGGAACTGCCGCGTGGCCAGCACCTGGGCCTCCCCCGGAGCTGCTCAGGAGTGCAGAGTTCAGGCCTTGCCCCCTGCTGAACTTGAACTGGACTGGCCCTGGGAGGCCACTCCTCAGGCCTTCAACCTGTCATCTGAGAGCCGCCAGCAGATGGCAGCAAAGGCCCAGCTCTGGCAGGTCTCTGAGGCCTCCCGGCTGGGCCGGGCCCTGGTACCTGGAGGAAGATTGCACGCTCTGGGACTGCGAGTTGCAAAGGTACCATGAGGAGCCCCGGGAGGTGAAAACACTTCCCGGGCTAACGTGGCGCCGA
TGAAGAAAGAGGCTGTGCCTTGCCTACTTTTACATCCCATGCAGTGCTTATAGTGGACAGCTAATACGTGTTTGTCGAGTTGGATCTCTATGAAGGCTGGGACGCGGGGCCTGTAGCTGTGGGTAATGATGCTGAGGACCAGCAGTGGCCGCTAGATGGCAGAAGAGGCATGGAAGTCACACTGGAGAAACTGCAGCGGACTGACAGTCACTGGACTTGGGAGAGAAAGGAGTGGGGAAAGATTAGAGCCAAGGAGAGAACTTGGTATTTTCCACTTTACAAAAGAAACAGGGGTCACGT
CAGACCAGCACAGTTGCCCTTGTGAAAACTGTAGCCATATTACCGCCAAAGATAAACAGATTACATGGGTTCTTCTGAAGTCAAGGCTCTGAAGGACCTTGTATTTGGGGAAGTTAGTTTAGTGTTAGTGCACAAAGGGAAGAGTGCCACCTGCTGGGCCACCGATGATGCTCCCCGTGGGGCCACAGCTACTGGGCAGGGTGGGAAAGAACACTGACTCCGGTCCAAATCAAATTCATTTTGCTACATCTAGATTAGCTTAACAGTCGTTTGGAATTATTCAGCGATTTCTTACAAATATTAATA
TTCTAAAACAGAGCAGACACTTCTGCGTTATTGTTCCAGTTTCTGAAGGGCACCACAAGGCATCAGGGTCTCTTTCAAAGTCACTGGCTGCAACAATTCTGTCTTCCTAACTTTGGTAGCCCCCTCTGGTGGTTCTCTAGCCTTTGTACGCACTGAGGCACACCACTGTTTGTACAATGACTTCTGACATTAAATCCTGTCATGGCCTAAGTAGCATGAAGCAGCTGTTCCCTGGGTACCTCATGTCTCCTTGGCATGGGAGGTTTCCCAGTGACTTCTTCGTGCCCCCATTCAGGAGAGCCTCCAGAGCTCTCGGCACAAAGGGCCCCTAACTCTGGGTCCCACACAGGAGGCCACATCTGGAAGCTCTATTCCTCTAGCTCCCTCTGCTGGAAACCAAAGTGACAGTTTGTTGCAAAGACCTGTAGAAACAGATTATGTATAAACTCATTCTTGTACGCATTTACTTAATTTAGAACCTGGGACTTTTTAACAGTCGTTGTCCAGACCTTTTATGGTGGGTGATGGACTATGCAGCAG
ATATATCAAGCGAGTAGTGTGGGTATTCTCACTATGTATTGGTCCAGGTCTGCGAGGCAACCTTGCACTCTATTCTGCTCAGTTCAGCTCAGCTCAGGCCAGTCCAGCCCAGCTCAGGCCAGTCCAGCCCAGAGGATTTTATACAGTTCCACACTGCAGCCAGCAGAGGGAGCTCTAGCACCCTAGAGTTGGTTTTTTTTGTTTGTTTTTTGTTTTTCAAATTACCTGGCTGCCCTAAAAATCTCTATGAAAGAATGGCAAAGGCATTTCTCCATAAATCAAAAAACCCTAGTACTATTTTCAGCTTAAACAGAG
CCCAATTTTCCGGCTTCCAGCTCCACCCACTTCAGGCCTTGTAGGGCTCTGGGAAATGTAGTGTTTTTCTCATTCTTTTCCGGGAGCCCAATGCTGCACCGCCCTCTCAGCTTCCGTTTTTCTCCCCGCTCCCCTGGCTCTCCTATCTCGGCCCCGTAACCGCTGTCCGCACGGTGGCGCCACATACGTACTCGTCACCCCTTGGCCCTCCCTGAAGAGCTGGTGACCTTACCGTCAAAGCCCCGGGATGCCATGGATCGTCCTCGTTGGCGGCTTCTGGACACTGAGCCACTAGAGGGCATCGGTCCCGGTAGGGCCGGACGGCAGGCTCCGGGATACCGCCACGCTCTCTATGGCGCCCAGAAGGGGGCGGGGTGGCGACCGCAGTCGCTTTGGCTGAGGCTCTGCGGGGAAGGGAGGGGGGGCTTTTACGTCATCAATCTGCGCCACCTGACTCCCAAGTCCCTGGCTTTGGAGTGGGAAGTGAGGTGTGGGAAGTAGGTCGCTTTCTG
GGCGATAGTATGCACGTATGAAACAAATTGTCCTGCCAAACAGTACTGTAGCTTCTTATTTTTTACCTGCAGTGCATTCCTGTAAAAGTAGTGTGGAGATCCTCCTACTGCCACTGTGATTTACCTTATGTTGCCACTAGGTGGCACTATGTCATTGGCAAGAGTGCTGTGTTCTTTAGGACTCTGGGTGAAAGCTGATATATCATCTCCCTGAAGTGAGGGACTTTGAAGATAAAATTGATAAATGATTGAATCAAGGCTGGAAAAGGTAGGCTGTAGGCGACT
TTCTGTCTTTGCACTAAAGGTTTAGCTATTGATTCCAGTCTTCACTGTCTGGATTGCTTTGGTCTTTCTAGGCTATGCATGTTTAGAGGTTCTGTGTGGTTTGCATGTTGAGTTCCCTTAGCCCCGGACTGCTGCCTCCTTTTTGGCACTAGATGGTGCCCTAAGTCCAAGTTTGCCACAGCTCTCAAAAAAGTTTGGAGAACTGCCTGTGTCAGATGGGGGGCTGTGTGGCAGGAGGAGTCCCAAAGGAGATTCCTTGGTTGTGTGTGGAGGCTGGGTAGAGTTTTGTGTCC
TGCATTGAAGGATTAGTTATTTATTCCAGTCTTCTCTGTCTGGCTTGTTTTGGTTTTTACTGGGTATGTTTGCTTAGAGACTCTTTGCCATGTACCTGTTGAATTTTTTTTCTGCTAGGTTGCTGCCTCCTTCTTCGGCACTAGAGGGCAACATAAGTCCAGGTTTTCCTCAGCTCCAATAAAGGATCAGAGTGGGGCTTCCCGTCCCAAATGGGGAAGGTCCCACAGGGGATAGCCCGGCAGTGTGGGAAGACTGGCTGGCGGTCCATGCCCAGGGAACCTATGGACTGTGCCTCCTACCATGTAG
TAGAATCAAATTACCAGATTGTTTCTAGTAATTACTGTCACACTGTGGGCCTCCTCCTGAGGCTTTTTTCTGAGGGAGATGAGAGCCATGGAAGGTTCTCATCACAGGGACCAGTCTTGACTCAGGTGCTCACAGGCGCCCTCTGGCCGCTGTGGGGGGAATAAACTGTGGGGGGCCGGTGGCCAGGGCGGGAACTGGGAGACCTGGAAGGAAGCGACTGCACTGATCCAGGTAGGGGGACAAGGAGTGGGTGAGAAGCGGGCGGATTCTGGGTAGATTCTGGAGCTGACCGGAGTTACTGTCATATAAGATTGGGGGCGGGGATGGGTGTTAGAGAAAGAGATAGGTCAAAGGTGCTCTCCAAAGTTTGGAGCCTTAGCACCTGGCAGGACAGAGCTGCCTTTAACTGTGTCTAGAGGACAGCAGAAGGGCAGGTTGGGGGACAGTCAGGAGCTGGGATGTAGCAGAGCTGGGTGGGAAGCACGCCCGCCCCTCCAGGCTTGGCCTCTGGGAGGCGGGTGTCCTGGGCGCGGCCGCCGCACAGTCCCGGGAGCCGCCGCCAGAGGGCGAGCACGCCGCATCGCACTCGCAGCTCCGTGGAGGGGAGGGCGCGGGAAAGGCTGGCCTGGTCTCTTCCCACGGCCCCCCGGCCTCCAAGCTCCTCACCTGGGTGCGAGATAGAGGTGCCAGGATCCAGCCAGGACCCCCCAGACACCTCCGGGGCCCCAAAGCCTGGGATACGACTCTCACCCTCTTTATCTGCTTCTAACACTCCCAACCTCCACCCCCACACCAAGCTGTTCCCACCGCCTCCAGCGCCATCTCAGGTGTCTGTAAAAATGCCACCTACTCGGGGAGGCCTTCCCTGACCACCCTGGAGACAGAAGCCCCCGCCCTGACGCCTCTAAGGAACATCCCATTTTAG
GCCCGGCAAAGTTCCCCGTACGTGCGCCGTACGTGGGCGCGGTGCCCCAGCGCTCAGCGTTTCAGCGAGTGAGTGGGCTCCGTGCCCAGCTGAAGTCTGGGAGGGGCACTTTTCCAGGCGGTCGCGGCTCCCCCTGGCGGCGGATGTGCCTCGCTGGAGGGGCGCAGTCAGGCGTTCTCCGCGGGCAGCCGGCGGCGGGGCCTTGCCTTACAGCGCGGGGTCCTCGGCGGCCTGGGTGGCTACTGCCCCTGCTGCTGTCGTAGGCGAGGACGGCTGTTAGTGCTGCTGCTGTTGGTTCGTCGCGGCGGCGAAGGAGGA
AAGTGTATTGTTTAAAAAATAAAAAGAAGGTGGGCAGAAATGTGCCCAGTGGAAGGCTGACCCCATTTAAGTGCCAACTACTCCAAACCGACATGCTCACGGTCTCTGGCCTGTTCAGTCCCTGCAAAACAGCTAGCACCCACAGTGGGGCGCCAGGGAACTGCCTCACATCTACAGCTGCACGTCGGGGAGTGGCCATCAAAGGGCACTTTAATACATTTCCCTTATTTTCTGAAGGGGAGTAAGGTTGCAATTCAGTGTCTGTACTGGGAATGGTCTTCATATTTCTTGGGGGAGAAGAG
GCAGAAGCCACTGAAGGTTCCGCAAGAGGGCTGACTTGGGCTGTCTCTGACATGGGGCACCGGGGGGCTTTGGTGGTCTAGGATGTGCCTGTAGGGGGTGGCCTCATGGTGCGGACGCCACAGAAGAGTGGGACACAGCACCCTGGAACCACAGGCTGGGATGGCTGTGTGGCAGTGCGGCCACCAGGTGGTGCCATCTACCCGTGTTTGTTCCGGGAGCCCAGTGATGGGGCCCTGCCTCCCACAGTATGGCCCCTCTTGCCAAGGCTCGGCCTGAGGGCTCCCTGCGGCCAGGGGAGGAAGCCCAGGAATGCCAGAGGGCTGTTT
GGAAGAAAGGAAGAAGGGTACCACAGAGATGAAGTGAGACAGGAAAAGGTAAAAGGATGAAAAGTGGTCAAGGGGCCAGCTCTAGGTTTGAGTGTGTACCTGTGGGCGGCTGCAACCTTTCTTGAAGGCAGAGGGCACCACCTAGAGGTAACATGGGTGCATTACATTCTATTGGCTGCGCTCCTGAGTCTGTAATAAGGACATTTTGTTAGCATTTCCATCAAAGGAATTGATCATTGAGGGGCTGGCAGCCTGCCCACCTCCACAAACAGGAGTGAACTCTGGCCCTACTC
CTCCTCCATCCCCCCTACAAGTGATATAATCATATAGAATAATATTACCAACCTACAAACTTCACACACCTTTAATGTGCAGTAAGTTGAGGATGCTTGTGTTAGTGTCCAGCAGAAGCAATTGGCCATTCTCCACTGTGACGTTGTCGCCATCTTGTGGCAGCCTTTCAGGAAACCAGCTGTGAGTCCTGGACCATCTCCGGCAGAACTGTAAAGAAAAGTTGCCCTGGAAAACAGAGAGCTGGGTTGGTGGGTTGGTTGGTTGGTTGGCTGGTCTGTTGCTTCGTTGGTTGGTTCGCTGGTTT
AGGCCCAAAGGGGTAGAGGAGTAGAGGCCCGGGAGAGCACCTCATGGTCTAAGAGCTCGCCCAGGCCCTGTCCACAGCACCAGGAGTGGCATGGCTGCAGCACAGGCTCTGGGCACCTGTGGCAGTGGAGGAGGCAGCAGCACCATCTGGAGGAGGATCTGGGCATTGCTCAGATGTTGCAGACAGGCACCAAGGCGAAAGTGAAGGCTTCCATGGGGGCCGAGCAAAGGCAGCTGCGGCCTCTGCTGAAGAAAGAGGAAAGCCTGAGAGCCTTGAACATGGATCCTTCTCCTCCCGG
TGCATGGCCCCTTCCAGGGAAGCAAGATGTGACTCAAAAGTCACACCAGGTCCCAAGGGTATAGGTCACAGAGATAAAGGCTGTAAAGCACCCCACACTTTCTCATTGTGCTACCTGCCATCCTCCTCAGATTCTGCCTGCCACCTCCTGGGCAGATAAGGCTACTACCCGCCTGCAAACCCTGGCAGGTCCAAGCACCACTCAGGCTGCTGTGCCTCTGTGATCCACACCCAGACACTGGAAATCGCCCAGAAGCAGAAACTTAGGGATGAGGAAGTTGGCAAGGGGGGGTCTTTTAACCTTG
AAGACAATGATTTCTTCCAATGTGATTTTTTTTCCCCATATGGATAATATTCTGAAGGGCCATAATATAGCATGCCTGCCAGGGCAGGTTGAGGGGAGGAAGGAAGCATGGTTATAAACAGCACCACTGGCATATATCCACTAGGTGTCAGTCATGCAGTTAGCATCAATTTACATTCTTAATCCTGATGGTCATAAACACAAATTCTATTAAAGCTACCCCTGATTCAGTATGAACATACCACAGAGACTCCTAGAATTTTATGCAATGTGGAAT
TTGTTAGTATTTTAAAGATATTCATTTCCCCCAGTTCGGCAATATGGAAGAGACATTTAGACTAAAGAATAAACGTGGAAAATCTTTTAGCACAAATTTCTGGAGCTCAAGCTTGGAAAAGCAGGTGTCTGCTGCCCCCATGTGGCCACAGTCATCTTTTGCTTTCAGCAGTCACATGAAAGTGCATTTCATACACCAACCACGTAGAAGTGTAAAATTAAGACTTTTGGTGGAAAAGACTACAGTCTTGTGTAAGAGTTTTCTCCTTTTCCATGTCTCCA
AACAAAAAAATTAATATTTTTATGCTGCTTCTTTCATCTCTCTTTAGTTTGTTTTGAAGTTAAGACTTGAAGTCCAAGAGCAAATACCCATTAGTGCCCCAGAGTGGGTCATCATATTCCTGTGAGACACTGCCATCTAGTGGCCAATGTGAACACAACAGTGGATGGCTAGACCTCTTTGTCCCTCAAACTCGAGGTTTTATTGTGCAAACCTATGCGATTCCTTTCGCTGGTACTCCCACTGATTATACTGCCAATAGCTTCTAGGCTTTCAAATGAATGTTTTTCTTTTC
ACAAATGGCTCCAAGCAGTCTACATTTTAGGACAATAGCTGGGGTCACTGGCTTCCAAAAACTATGGGGAAAACCACTTCCGGCTTCCTGTATCCCTTCGTCTATTCTGGTATCAAAACGACAAATCCAGAGGAGCCGAATCAGGCGTGCTCCACCAGAGGGCGCAGCAGGCCCATGCCAGGCCCTCTTGACTGCCAGAACTCCCAGCCTGTGGCTACTGCTCCCATTTGTGTTGCTCAGGCACACCTGGTTTGGCAGCATTGTTTCCTCAGTCTCTTTGTTAGTTCCTCTGTTTTTCCAAGCCAGAAGAAAGTGAAG
TTAAGTTTATATGTTTAGTTAAGGGATTTATTTTGGGCATTAAACCTTAAGACAGGTGCACTTGTCTCTCAATCACACTTCAGACTGGGGCTTGACAATTAGATCACAGAGCTGTGGCATGTTACTGCCACCTGATGGCAGCATACCTTTGGTGAACCATGGAACTTGAAAGCTGAGAAGAATCCTATTAGGTCAATCAATTTACGTGATTCTTAACCCCGGAAATGTGAATCCCAGGCCCCACCCACAACGATTCTGATTT
TTGTCCACAGTCTTTTGTGGTATGTGCTACCACCGAAGATCCTCTCCTAACCTATCATGTGTTCAATACGTCTCAGCTCCTAGACTTGCTGAAGCCGACGGAATAAAAGAACCTCTCAACACTGGGGCCAATACTGACATGATGTGAGGCTTCCCCCTGCTGGCCAAAGAAGCCTCTGCCATCGAGGTCGGCCTCTTACATTAAGGTTCAGGATGGATTGGGGCACAAAGGCAAGCAAAAGACACCCTACAAATTTGGGGTACCCTCTTCCAATCCAACCTGGAACCTGCTGACATTGTCCTCCCAGTACCTCTACACCCAGG
AGAGAACGCCACCGGGGCACACAGGTCGCCTCTGCTGAGTCTGTAGGTTCGGTCTGGGCTGAGCGCCAGCAGCAATCTGGCCTCCCATCCCTTCCTCTGGGTTCCTTTCTCGAGGAGTAAGCGTGCTCCCAAAGAAGTCGCTAGTATCTGAGGCCATCTGGTGGAGAGCAGTGGCATGGTAACCGAGGGCTCAAAGTCGGGCTCGCATCCCGGGGACTCGCAGAGACTGGACTGCGCCTGCGGCAAGGAAGGACGGAGCAGAGCCACCTGAGGCCGAGCGGGAGCCAGACCCAGGGATGACCGTCCTGGGGAGCCCCTCTGC
TGAGTCAAGCAGCAGGAGCCCCCTTGCCTGAGCTTAGAAAACCTGAGCAAAGGCCCCAGGAGGATCTATCAGTAGCAGGGAACCTACTCATCGGCTAAGTTCATGGGACTGGGCAGAACCAGCTATCAATAGCGCCACGGTGTGGTGGTGAGACGCAGTGGCGGCAACAGATTGATGAAATTCGCATCCCGACCCCACGGGTGTCGAAGTCATCACTTCCTGTGACAGCTCCCTTTGGGGACTGTGGGTCCCTAGGTCTCCTGGAAAATTCAGGGTAAG
GCTGTGAGCTCCTGAAGCCTGTCTCTGTGCCCCAGGACCAGGCTCCTGGGTGGAGGGAGAGACCAGGGGCAGGTGAGGAAAGGCAGGGCCCCCAGAATCCCTCCATGCCTGCCCCTCAGTCTCCAGGACTTATGTGCAGGTACCGTTTGGAGCTGTGGTGCAGTTCCCAGTCTCACCACCAGATGGCACCATGCCCCTGCAGAAGCAGTGCCCAGAGCAGGCCAGGTGGTTCTCGGGGGCTGCGGTGGAGGAATCCACCCAGCCGAAGCTCTGGCAGGGAAGGGGCAGTGCTAGGGGGAGCCCCCTCCCCACTTGGATCCGAAGTTCCCATGGGGCCTAGGGCAGGGGC
TACTTCTTGGTCTTCACTTGATTCCACGTCCTGAGGGCCCAGAAAGAGTCCCCTGCTTGCAGCCTTCCGTCTCTCCCTGGACTCTCCCCAAGTCCAGGTCTTGTCTCATTCCTCCCCCTGTGTAGGGAGCCTCATGCCCCAGCAGAGGGAGCTCTGAGATTAGAAAATCAGTCCTCCCTCTGGCACCCCCAAGTATGTACTAAGACAGAGGGCGAATGTAGATGCTTTCACCTTTTTTTTTTTCCTTTTCTTTTCTTTCTTTCTGTTTTTTTTTTTTTTTTTT
CAGGGCACCCCAATTCTCTGACCCTTGTTGAGGTTGCTGGGGTAGCCTGGGGAACAGGCTGTCTTCTCTTCTCTGCCAATGCCTGGGAGAAGGGGACCAAGTGGGCAACCTCTCCACAACCACATCCAAAGCTGGCACCATCCTTCTATCCCACGAGGGGGCAATAGAGGCCCAGGGCTTCGTTCTACCACTTTCTGAATGTTTGGCTCTCAGAGCTGCTTCTGACCTGCCTCCTCCACCTTCTGGGGTTTGTGGGTAGAAAGAAGGATGAGTTGACGACCAGAGCTATGAGTGATGCCCAGGAGCTTAGTAAT
AGCTGCCTACTTTAAGAGCTCTCACAAAATCCTCTAGCCATGCCTAGGCAGAGAAGGTCAAAATGTCCTGGGCAAGACTGACAGGCAGCAAAGAGAAGGCAAAGGGAAGCAAATGAGACAGAAGTTAGGCTCCAACTGCCACCTGGTGGCCAGCCTTAGAGAAGCAAGTGGATGGTTCTAGGGTCGCAAGCTTAGGACACAAGCCAAGGGCCAGAGAGGCTGCTCAGGTGAGCTGGGCCTTGGCTCACGGCATTCATTCATTCATTCACTCACTCACATATTCATCCATCCATCTATCTA
TTCCTTTTCCGTTCTCTGTCCAGCCGTTACCGCCCCCAGTCTGTAATAAAAGCCTATCAGCCGTGCACTTTATTGATGTTCAACCCGGCCTGGTCTCCCTCAACCCCCAAGGAGGGGACTTGGGGAATTTAAGCAACTTTCCTGTCCCCTCACTTCTCTGCACCTTGTAGGCAGTACGTCCAGTAGGGGGAGCCCGCCGCCCAAGGTCGGCCCCTTCCGGGCAGTGAAAGCAACTTCTAGCCGGCCTCCCCCTTCATCGGCTTGGGCCGCGTCCCAGTGAAACTGTGGTCGATAACCCGTAGCCTCTCCCGGTTGCCGCACATATTTGCGCTCTCGGT
ATATATCATGAAAACAAATCAATTGTGAGTGGAATTAAAAGGCACACCACATAACATTTATAAGGAAAGGATGCAGAATCCTGGGTGGCTGCTCACATTACAATGAGTCTTCCTCAGTAGTGCTCTCAGGTTTGTGATTGTTCTGCCCCCTAGAGGCGGCTTTGAGAAGTGCTTGAGATGAACGTCTCTGTGACTCCCTCATCAGCAGGCTCAGCTTAGCCTAGGAGCACAGGCCTGAAGTGGGTGCTCACAGGATGGTTTTCCTCTGCCTACTTGCCTTCATTTCATCTGGCAACAGTGGTTCCGGTAATGTTGGCAGTCAGTGGCTATC
CAGGCCGGGGTGCGGCCGGCGTGAGTACGCCTGCGCGTGCCGCCATTTCCTGCAGCCGCAGACTCTGCCTGCGGTGCTCGCCGGGAAATGAGACGATCAACAAAGAAAATGGTTGTTTTGGGCGAGATCGACCGTGGAGAGGCTTTTTCTGCAGCAGTCCCGGTTCCTGCCGCCAGATGGCGCTCGAGGATCACAAATGGGTCTAGGGTTCTCATAATGGCCCCGCCTAAGAAATTTTGGATTCTCCTGGCCCTTCCCCCCTTTGTGGGGTCAACAGCGGATTTGGGAATCTGGTGACCAACACGTGCGCACTCCCCTACCCT
CCAGATAAATGGCCCAATTAGAAACCTATTGGCTAAGGTTGTACTAAAGGCAATGACCCTGCACACCAGAATCTCGTCCTTCTTAACATCACCCTTAAGCCAAAGCACAGTGGCGTGTGCATTCTCATTCCTGGACAAACTCTGCCCCCTGGCGCTGACTCACACACTTGCGCACCGGCGAGGAGGGTCTCCTTTGTTAGGTTTCCTCATGGGACAGGGATAGAAGAGCCTGTCACCCCCACCTGCCGTCTCCCCAAACCCCTAATTGCCATCAGTCTGCTCCACACAGATAATCCACCAAAA
CCAGGAGTTCGAGGCTGCAGTGAGCTAGGATTGCGCCACTGCACTCCAGCCTGGGCCACAGAACGACACCCTGTCTCCAAAAAAACAGAAAAGGAGCCTAGGAAGTGAGGATGCTGGGGGCCTAGTGCTGGCTACAATTACCAGTTGCTCCCATGAGGGGGAGCCAGAGGGCACTGTTCGTGTGTGTGTGTGTGTGTGTGTGTGTGTGTGTGTGTGTGTGTCGAAGTCTCTTGTCGCCTAGGCTGGAGTGCAATGGCGCGATCTCCGCTCACTGCAACCCCCGCCTCCTGGGTTGAAGCGATTCTCCTGCCTCAGCCT
CTCGTCAAAGGCACTCCAGATGAGGAGATTCTGAGCTGGGGTATTTCTTCCTACCCCTCCCAGACAGATTGCAAGGTTTTTCCAATACTGCATTCTCCCTGGGGCTCTCCCTGGTTGGCGTGGAGAGAAAAGCGCCAGCAGGGGTCAGCAGTGTCCCACATCTGGCCGGGAGCTGCTTGCCACATGTGCTGTTTCTTCTGGCACGGCACTGTCAGAGATACTGGGGAAATTGGCGAGCACCGTTCCATTGAGGCGTTAGCATCATTATGAGCATCGCAGGCT
TAGCAGCCCTTAAGAACAGTGCAGTGTCCATCCACTTCTCTTTGGACAGAACCCCGTGCCATCCGCCAATAGGTGCTTAATAAAGGCGGTGTAGAGGGATTCTGGGAAGGAGGAAGAATCTGGTTCGGCCTTTGTCTGCATGGCCTTGCATCTTCCTGTTGCCGCCACCAGAGGGTGCAGTTGCCCAGCAGAACCCAGCCCGATCCCCACGCCCTCCTCTCCTATGCAGGCAGCTCGCAGCTCTGCATCTTGTGGGCTAAGGAAGCAGGTCCCACAGGCACGTGTCCCCTCCTTCTCAGACTGGAAGAAAGTTGGGGTGAGAGGCTCAGGCTGGGGCAGTCCTGCACTGTGCGGGAAGCCA
GGGAGGAAAGGAGCTGTGCTAAGCAGGAGACTGAGGGAGAGAGACCTGGGCGGTGGCTCCCGAGCCTGAGCGAGACGCTGTCCACCTCGCTGCGCTGCAGTCGCAGCAAGGCCACAGCCGGCTGAGGACCGGCAACGCCCCCTTGTGGCCATTCTCAGCAACAAGCCCCCAGAGAGCCTGGCGGGGGCTGGACTGGGGCTGGGTTCTCTTGCTGCAAGGCTGAGGTGGCTAGGTGACTTCTCTTATCCCAAGCCTGGAGATGAAGGAGGCGGCTTTTCCTGAGAACAGACTTGTGCCTGAAGAGT
TTTTCTGGGGCACCGTCTTCTCCTTCTCGTCACCCCGGGCAGTGCCCCTGGGCTCCTCGGCTGCTGCGGGCCTGGGCCACCCGTGTCAGCGCGGCCCTGCTGACAGCGCAGTTCACACCCGGGGCGGCCGCGGCAGGTGCAGTGCGAGGGGCGCCACCTGTAGGCTGGTGTGGGCACTGCCTAGAGGTTGCTGTGGCGCCGTCTGGAGGTTGCCGTGGCTCTCGTTGGCGCCCAGCGCCGCGCCCGGGGCTTCATGGCTGTGTCGCTGCTGCCCCCTCCCAGGGCCGCAGGGCCCGGGTTCCACTTGGCGGCGTCTTCTCGCGAGTCGCTTTCGCTGCTCCAAGAAGTCGGCGGTGCAGCAACTGACGCCGCTGCTGCTCCGGTCGCCG
CCTATACATCTTGCAGCCAGTTGGCCAGCTAGAGGTCAAACTATGCCAAACCAAGTGGCCTTAGCTCCTCCACTGAGCACCTTTCCGAACTAGCCTGCCTCTTATCCAGAGAGCCCTTTGGTATCCTTCACTCCTCATGAAACAGACCTGACACCTAGTGGCCAAACGGTGGAATGCCTCTGCAGTTTCCTTCCAGCCTTGCAAACCTGGAGAATCCGGGAACAAGGAGCAGCTGCAAAGCAAGAAAGGGTGAAGCAGTGGAGTAGCAGAGGAGGAAGAAACGCACCAAATAGTTTCTGCCAGGAGATTATTTGGTCCCTTGGGGGCC
GCACTCGAGAAGACACAAGGTAGATGGAGATTGAGAGGCCACTATGATGTCCTTCAGGTACAGTGTAGGTTCTCTTGGGGTCTTAGGGAGCAGAGCCTTGACTCCACCATTTTACAGGCACATGTGCTGCTTTGCACACCCCAGATAGGGGGCAGCAGACAACAGGGAATGATGCCTAGGAGGCTATGGTAAGTGGGTGGCTGGTAAGTTCCTGGGAGCTGTCCATGGTTTTGAGATGTCTCTGGTACCCAAACCGCTCAAGACATTGCTGTAGGTGAGCTTAGATTTTT
GCCCAGCAGGAGGGAAGGCCTGAGGTCACACTGTGGGATGAGGTCACCGCTGGCTCCACCCACAGCCCCAGACCCCTTCAGCCCACTCTGCAAGTTCGAGCTTCATCCCCACCAAGTTCTCCGCTGGACCCAGATGCCAGTGGAGCACAGAGCGGCCGCCAGGGGGCGCCTTGGGGCAAGAGTGGTGGGGGTTGTGGCTGGGCGGGTCTCTGTTCCTGGAATGGGGCAGGAGGGAGAAGGAGGAGCCAGCGGAAGGACGGTGTGCGGGCCGGCCAGCCCTGGACGAAAGAAGAGGGCCCC
TTCAAATTTCCACTCTCAACAATGACTTCCACCTCATACTGTCTTCCCGGTACGAGCCCCGTGTCATCCATGACATACTGTGTTTCTTCCTTTCCCACAGTGATGTTGAGCAGCACCACAGAATCATTGAAGAGTAGGATCCGATACTGCTCCCAGTCTCCAGCAGGGGGCGACCAGCTCACTACAAGAGACCTCATCCTGCCATTATTGTTTGCCTCCAGGTTTGCAACTTTGTCTGGAACTAAACGGTGAAATGATGTCAAAAAGGAGATATTACAGACCAAAAGTAAGGATACTCATTTACTTTTCT
CAAGCCATTCTAAGGGAACCCTCCACACTGCAACTTTCATGTCTATAAAATGGGAATAACCATGCATTCCTTACAGGACTTTTTTGGTGTGAGGATTAAATGAGAGAATATGTTGAAAAGTGCTTGGTAAATATATTAATACTATGCATTCCCTCTTCTTTGAATGACGTGACCCAGGTAGTCAGGCTTCTGACCACTAGAGGGCAGCAGAAGGTACTGGAAAACTGGGCCGAGTGAACCAGAGATTAGATGGGGTCCAGAGAGCAGGGATGAACTTACCCGTGTGGATTCTGGCAACTCCGGCAGGGAGGGCTCCAGCAGGCGCTGAGGGAAGAACTTTCAAGC
ACTATATAATATAGACTTTAAAAGATCAATTACGAGAAATAAGACGTAGAAGTTTTTTAATTATCCGTGGTGTTAACCTCAAGGCTCAACTGCTTAGAAACGTTAACATGGTATTTGCACAAGCATGTTAGCTGCAGCTGTTACATGACACTAGGGGGAGCTCTAATACTGTTTTGTTTTATGTTCACTGTGGCTTTAGCGTTTATTTTTAATTTAGTTGTCATAAATTAATATCTAAATGTAATAATCCTCCAAATACAATAGTACCACCAAAATGAGCGTGCCCAAA
CCCACAGAGGTTCGGTGGCGTGCCTGGGGTCCCACAGGCCTTCTGTTTCCAAGCCCTTCCTTGGCCAGGCACACATGGCTTCTTCCAGGAGTAAAGGGCCACAGACTCTTCCTCCCCCAGGGCAGATGCTGCACCCTAGTGGCCAGCAGCCTCGCCGACTCCACTTGCTGAGAAAACCAGCTCCATTTACTGGTCACTGGTGCTCCCACACTCAAACTGGGCTTCCAGTCGCAGCTCTGCTGGGAGCTAGCTTGTTGACCTTGGGCTGGTAACTTGCCTCTGCCA
GCATCCCACAGCTGGAACGGGGCTCCCCTAGACAGTTCTGGCCTTCAGGCCTGCGGAATGGTTGAGGCAAAAGGAAGAAAAAGACACTGAGTCCCAAGCAGAGATGTGGGGTCCTCCTCCCCCAGTTCAGCTTGGGCCAGTCTCACAGCACCCCCTGGTGGCCTCCCGCTGCAGGTCACACACTTACACTCTCAAGGACTGCACTGGAGCTTCAGACAAGGAGGGCACTCTTCCAGGCCCTGTTCTTGCTGGATGGGTCAGGTCTCTTCCTCTCCCTCCCTGTGACTCCCCTTTCTCCACCGACTACAAGGAAATGGTCTCCTGC
GAGGTGGAGCAGAGGACCGGGGAGGAGAAGGCTGCCGGGCTGGCTGTGATGGACCCGGGACCGTGGCAAGCTGGGAGTTGCCAGGTTCATTTCTCCCAGCCTTTGAGGGACTGTGATAGTTCATGCCTTGGTCTGACCTGACCCCTAGTGGCAGGAGGGGCCACAGCTATCCCTGGCAGTCTTTGTGGCCCCGCAGTACCTGCAGGGAGGTACCTGTAAGCCGGTCCCCCTAGCAGTGCCAGTGATGGCAGGTGGAGCACAGCAGGGCCCCGCCAAGAATCCTTGGTCTTTGG
GCTCGCTGGGATGCGGGACTCAGGAGAGGATTGGGGTTCCAGTAACTGAGCGGACTCAACCCTAGGGCAGGACATAACACAGAAACTCATCCCATTCCAAAAAGGCAACCTCGGTCTTGCTTGCCCCGCGGGTCGGAGCGACTGCAGTGCCGCCTCCGGCCGGCAGAGGTCAACGTGCAAGCGAGGACGGCTGGACAGGGCCGCGACTGGAGCCCAGCGGGCGCGCTCACCTCGGACAGGCTGACCGGGAGCCCCCAGAATGCACAACAGGCACACGAGATGCAGGCAGCGGCAGCCGCTGGGCATGGTCAGC
GCAGAGGAATGGGACCACTATGATTAATTTGATCAGGTTTCTCAGCACCACTGATATTTTGGGCCAGATAATTCTGTTAGGAGGCGGAGGGGGGCCTCTCCTGTGCGCTGGTGTTTCAGCAGCATCCCTGGGCTTCCCCCACTAGATGGCAGTAGCATCCCACCTAGTCGTGATGATAAAAAATGTTGCCAGACATTGACAGATAGCCCCTGGAGGACAAAACAGCCCTTGGTTGAGAAGCGCTGAGTGAGACCAACCAAAACCCACACCCAACCCTGGCACTGGGGATGAGGCTCACTTCCATCG
GTGTGTGTGTGTGTATGTGTGTGCTCATGCATACACTCTATAAGCTTTATTAGTGTTTCTTAACTGGGTAATCATGCCCCTCGGGGAGCTTTGGCAAAGTCTGGAGAAAATGTGTGATGGCCGGGGAGTGGTGGGGTGCTACTGCCATCTAGTGGACAGAGGCCAGAAATGCTGCTGAATACCCAACAATGCACAGGAAAACCCCTGTAACAAAGAATTCTCCACTCCTCAATGCCAATAGTACTGAGGCTGAAAAACTCTGAGATGGAAAGTTGAGAGAGTATAATGACATTCATAA
ACAGTTTGCTTCTTCTATTTCGTTCCACCTCCGTTTTCCAGTTTTCCAGCTTTCTCTGGCCCAGGACCCTTGCCTTCTCCCTTTACCCTCTCTAAAGCCTATAGAGTGATTGCCTGGCCTTGCCCAGCCCGAGTTTTCAGTGCTTGGTGACAACAGCACGCCCTCTAGTGCCAGCTTGGGGCCAGAGCACTAACCCAACCTGGAGGAAGCAGGTGCTGCTTCTGACTTGGAAAAACACACATGCTGCATTCACAATGCCATGGAAATTTCACCTCTGAAAACCAGTAATCAGCAGGGATGAGGTAAAAGAGGAAGTTCCAAAAGACAAAGT
CAGATTCAGTCAGGTGTCCATTATTCTCCATTATCCATTACAAAGCCAAATGAAGAAGAAATGCCTGTAAACTCTAAAGCCCCTAAACACTATTTGCTCAAATCAAAGCCCAATGCCAGGTTTGCAGATCGTCCAGCACCCCCTAGAGGACTAAGGGAGAAGCATCTGTGCCTCTGCATTCTCACCAGTTTTATTTTTCTGTCTGTACCTACTTGAAGACAAAAACTTCAAAGATGCAAATATATAAATATGATAAAATTGGTATGACTGGCCCTAAAAGAGTCTAAGAAAAT
GGACAAGGGGCCCTTGGAGAAAAGGAGGGCCTGGGAAGCTAAGGCTCCCCCGCTCCTCGAGGAGACATCTCAGTCCCAGGGCAGCAAAGTGTTCCTCTTCACTGGAGTGTGCAAACTCTGGGACTTGGTGCTGACTGGCTCGCTGGTGCCACCCAATGGCAGCCAGAAGCTCTCCACGTACCTGAAAGGCCGCCCACGTCCATCTTCTTGAGGTTCTTAGCCTCCAGGATGCAGACAGTGAGCTTCCCGGCCGTGGGCACATAGCGCAGGGAGGTGCAGATGTCGCCCAGCTTCTCCGGCTGTCCAGGGGAAGAGCAGGACTT
ATGACTCTCTTTCTCAGTATTCCCATTTTGCCTGTGTCTTAAGGAGACTGTGGCCCAAGGTCAGGCAGATAGAAGGTGGCAGAACTGATGTTGGAGATCTGGCCTTCTGTCTCGTAAAGCTGAGACCTTTTCACTGCACAACACTGCCTCCCAGTGGACTGTGCTTAACACTGAACCTCGCGTGGCTGAGCCAACCACGTATACTCTGCGGGTGCACTTAACAAGTTCTTCATTCATACATCCAACAAAGAATCTTTGAGTGCTTCCAATGAGCGAGGCCTCGGGAACACAAAATCAAATTAGACGTGG
ACTAGGAGAAGGGTCTCGCTAGGGTCATGCTTAGGACCCTTCGCAGGTGGTGTGTTTAATCTCAAAACGGCCTCAAGAGGCTCTCGATCTTTTACAGGTGACAAAGAAGACAAGGAAGACAAGGAAGGTGATCCGGGAGGCTGGAGAGCTTGTCAAGGTCACAGACCCACGGTTTTCCGCCCCCTAGGGTCCAAGCTCTTTCCTGGACATCTGCAGGCAATGTCGACACGCCCTCCAGTGTCTGTGGCGGGCAAAGGATGTGTCTCCACCCCCAGACCTTCCGATCCTGTGCTGAAAGTGTCCCTCAGCCTGTTTCCTGAGAAGCCCAGGGGCTTTTGGCTTGTTACTTTTTCTTTCTCTTGAAGTAAACAGAATAAA
GCCAGGGGACCACAAGCAGAAACCCCTCCTGCTGGGGTGCTGGGGTGCCAAGGTTGTCAGGCTGGGAACCACACACTGGGGCTGGCAGGCAGGAAGTTGAATGCCACTGTGTGTCCGGTGCAGGGCTGCCTGCCACGGGGGTGGGACAGAGGAGGAACCAGGACAAGCCCCTTCCTCCTGTGGTGTCCCTCCGGCGCCCTCTACTGGCAAAGAAGAAATGTTTGCCAGTTCCACATCTGGTAGCAAGCGGTGCAATAAATGGATTTGGAACTGGGAGGCAACAGATAGAAAACTGGCACCAGTATGTGCTCATGGTAAAAAAAAAAAAAAAAAAAGGAAAGGCAAGTTTT
ATCTATACAAAACAAGCACCTTCATAAGAACCAAAAATCAGGTGGGCACTCACAGTACGTGGTTTCAACTTCATATCACTGAAAGAGGCACTGAAGAGTCAGGAAGAAAAAGAAAGTCTTGAATCATCAATACCAACCCCTCACCCATCACCCAGCAGCAGTGGTACACATCTCTGGGCACTAGGGGGAGGGAGAGAGCAGCAATTCTGAGACATTGAACTCAGAGCTGCCCTATTATAACAGAAAATAAAACCAGAACAAATTCAGCTGATGCCCACCCACAGAGGGAGCAATAAACCAGCCGTAGCCAGAGGGAAATCTTGGCTCTTCGATGGCATTTCTGGACCTGCCCTGGGCCAGAAGGGAGCCCATTGACCTGAAG
CCTGGATGCCTCTTCCTGGGGGTGGAGGATGTACATCTCTAAGATTGGCACCTGGAAAGACTTCTTATTCCAGTTTCAGGCTCCGCTCTGCAGAGACGCCAGAGCAGCCTACAGTCCCGTCTCCGCCGGCTAACCAGACATGACCACAAGGGGGCACCAAAGAGTTTTCATTACTTCCGCAGGTCTTGCTTTGCCTGCTTTTTCTGCGGTGTGGTGGCACATAGGTGCACAATGAAAAGAAAACAGTGTGAACTTAGAAGAACGGACGATGTTGGAAGACAAAGCTTAAGCCCCAGGTAGA
CAGGATTTCAAACGGCTTTTCTGATGTTACGTCTGCTCAATCATTGCATCAACAAATCCAGAATGAATTATAAGTGAGCTGATCTTTCATTTCACAACTAGAGAAGTGAGTGTAGACTAGACTGAATTAACCCTTAACCTTATCTACATTTCAGATGGTGACGCGCTCACCTGCACTAGGTCTCTGCTGCCACCTAGTGTTAATAATTTCTCAGCTTTAAAGATGTCAATGTTCAGGAAGAGACCAATGTTCTAAAAATTACACCTTCAGCTCTAAAAATTACACTCCGAGCTCTTGCAGCCGTCTCTTACGGGATTTCCAACTCTTTCAAAGC
TCCAGCCTGGGCAACAAGGGTGAAACTCCGTCTCAGAACAAACAAACAAACAAACAACTAGGAAACAGCAGCCTCTCTGGAAGGCGGTTCCCGATCCCCGCTCTTTGCCTAACAGGAGCCTGTCCCTTCCCAGCGCCGTGGTGCCCTCTAGGGGCGAGGTGCAGCAGCACAGCGCTGACGGGCACAGGGCTAAGGGTCCACCCTGTGGGGCCCGGGCTGCCCCTCTCTGCCATGCTGCTGAGGTGCAAAATACCAAATTCGTGAGCCAAAGCTGGTCTTCCGTTAGGCTCCGGACTCACGACGTTTCACGCTGGAAGGGACCCCG
GTACTCCTTTGATGGGTGAGTGGGGTACTGGCCCTGCCCGGTCCCCTGCGGGGAGTCCTGCCAGGACCCAGCTGGGGAGAGCTGCAGTCTCCCAGCGCTGGGGCTGCCGAAACCCAGGCTGTGGGCGCCCCCTGGTGGGCGGGCCACCCTCCCTTCACCCTCCCTCCACCCTCAGAAACCACGTGGCTGACAGGGGCTCTCCACCCCAGTGGGCCTCAAGTTCCAGGGGATGCAGACTTTGGGCAGTGGGTGCAGGGTGAAGCCTCTGCACCAAAGGCAATCCAGACTGACATGCGGTCCTG
CCTCCTAACTTATGCGACATTTGCTAAGCACCTATCACAACATCTGGCACTCAAAGGCTTTCACGATATGAACACAGGATGAATGAGAAAACAAATGGGGGGTAAAGGTTTGTTTTCCTCTTCCAGGGCCAACGGGCTTTGGCAGGCTTGGCTGCCCTCAGATCTGCACAGTTGCCACTAGAGGGCAGAAGCAGTTAAGACAACAATACCCAGGACTAGCCAGATCCCGAATTACCGGCTTTGCAAGAGAGGATGGTGGAAAGGGTTGAAAAAAAAACCCCAGTTATTCTATATCTCTTGGGGACCATATGGAAGGGAATGTGTAGAG
GGACATGCTCCACTGGCTGCAATCCTGTTTCTTGTGCCTGCTTGATCCACACATTTACTCACCAAGGCTGCGGAAGTTTGTTCCAAAGGCTTTGCGGTGAGTCCTGAGATCTTCACCTAGCCGTGTACATTTCTTTGCTTGCGGTAACCGTTGGCCAGCAGGTGGCAGTAGAACCTCTAGTTTTTGTTAAATCAGGGACGCATTATCTACAGGGATTGGCAAACAATGGCTTGTGAGCCAGATCCAGCCTGCTGACTATTTTCATTAATAAAGCATTATTAGGACGACATTCATTACATATTAACT
AAGTGCTGGGATTACAGGTGTGAGCCACTACACCCGGCCTGAAGCAGCTTTCTTTTTAAACCACCAAAAGATATTTTGCAGAGCTAGGGTAAGCGGGTGAGAAAGCCACAGATACCCCATGATAGAGAAGAAGTAACCAGCAGGGGGCAGTGAGCTCCTCTCGCCTGGCCTTCATGAAGCACTCACTACTGCCACCTTATCTTCAACACAAAAGATGAACAAGAGGCTGGGCTAGGTGGCTCACGCCTGTAATCCCAGCACTTTGGGAGGCTGAGGCAAGCGGATCACTTGAAGTCAAGAGTTCGAGACTAGCCTGGCCAAC
ACTGAGAGTGGCCTTGCCTTAGTATACGGGTGTCACTCAGATGGACCAAGCAGCAGCCAAGTCTCCAGGAGCTCCAGTGACTCAGAGGCCTGGAGTCTCTTCTGTAGCTACAGGGTTCCCACTTTCATGAGCAGAGATTATGCAAAGGTGACCTCTACTGACCAAAGGAAGAAACGGCCGTTATACATTCCCTGTTCCTTCTAGTTCTGCAAAATGACTGACATAGTCACTGCTGTTGGCCAGGCACTTGACATGTATTATTATGCCATCATCCTTGCATTTGTAATGTCTACATCTACAAAG
TCCTGTTCGATCATTAGCAGCTAAGTAGCACAGAAAACTGTCATTTTTCATGTGTATTCACAACAAAAATATGTCAAAATGCGATTTACACCTAACTGGGGGCAGGGAGAACTAGACTCCATGTAATACTCAGTCATTACCACCAGATGGCGGCACGAGCCCACCGACCCACTCTCCCACAGTCCCCTCCATTACCATCACCTCCATCATCACCGTCATCACCGTCACCTCCACCACCACCACCACCATCACCGCTATCATCACCATCATCTCCATCCCTACCACCATCAACATCACCATCATCACCATCATCTC
GTGCCTCAGGGCTCTTCTCATGAAGGTATCACAGAGTACTCTGATAGGCCTCTCATCTATATGTTTAAATATTTCACACTGCAAGACGCCGGATTGAGGAGCACACGCAACCGGGAAATGCCCCTCCCGAAGGGGCTCTGCTGCCCCCTGGCGGTGTGACTCGAGAAACGCAGCAACAGCCCAGGTCTGATTCCTTATTTAGAACAGAGGGTGTTAAGGGGGCGGGACTGGATCATCTCTAAGATTTTTAGCCTAGAAAACACGAAAACCTTATTGTTCTAGAATATTATTCCCTGTCCCACTTC
GGGGGCTCAGAGTGAAAGGCTCTTAGAGCAGCGAGGAAGGAAACGCTGTTAAGACCAGGTCTGCAGTTCTGCACAGGGCCCAGGACAAGGCCAGAGACAGGAAAAAGTCTGCTTCTGTGCAGGTTTCTAAGCACTAGGAAGTACTTAAGCTCTTAGAATGCCATCGCCCTCTAGTGGAAAGTAATTTAATCTTTGCATTTATCCAATCAGCAGAATTCAGAGAGGAGTTGGGGAGGAGCCCATTCAGCCTCATCACAAACAGCTAACTCGACATTCAGCCTTATCACAAACAGCTAACGTGACAACCTGGTGCCTGGTGCAGAGCTCTC
TACTCCTAAAGTTCTTTTCAGGCAGCAACCATGGCAGAAAGAGTGGAGGGGTGGGGATGTCATACAGATGCCCCCAGGAGTGACAGGTGTGCCTGCCCGGCACGGTCCCCGTGATCCAGACAGATTGGGCAGCGCGCCCTCTGCTGGAGGCGGCCAGGGCTGTCACGCCTACACCCAGCCGAAAAAAGCTGGGAGGCCAAGGTAACTTCAGGGAGGCCCGGCTCTCCAGGCGCCACCTAGAAGTGGAGACCTCCCCAGACCTCAGAGACCAGCTTTAGATCTCCCTGGCAAGGTACACTGAT
CTGAGGCAGCTACAAAATAAGCTTTTTCCTTTTCCTGCAAAGGAAGTTGATGGAGGCCGGTTGATGGTTTTGCACCTCCTGCTTGATTGCCTCTGACCTTGCCCTCTTCTGGCCGATTCTGTCTAGAATAACACCTTCTGACAGCGCTAGAATCTGCTATGCGCACGCCTGGGCGTGGCTTCCCAGTGGCCGGCAGAGGGCGCTAGGAGCCCACACCCAGGCTTGCTGAGTGAGACCGGAGCCCTGAAGTGTGCTGGTGAACCTGCTCCTTCCTGGGATCTGGCTGCAACCATAAGGGAGCCACCCAACTCTGGGGTTGAGTTGTTGGGTGTGCCAGCGACAT
TAGGTCCCCCCTGGGCCACCTGGCACTCTGTTTTTGGCCTACTGTTCTTCTAATTCTACTTGCACATACATATTTGAGGTCCTGGCTGCCACCTGCGGCCAAATCTTCAGGATTTACCATCCATCCAAGTACCTATTGAAGAGCTCCACCTAGTGGTCCTACAGACCAATGTGGCCAAATCTGAACCCTCATCACCTAACTGGCTTCTCTTTCTGTCCCCAGCCATCACACCTCTCAAGCTGGGCACCCTAAATATCTCACCAGTCTGTCCCTGACTTCCCTACAAGGCAAGCCCTTGTCGTCTCTGCTTTCAGA
CAAGGGAACACGAAATACAAATCTGGACATGCCCACATGTACTTTTCCATTTAGAAACAGACCCAAGAAACAAGTGGTGCGTTTACCCATTTTTTCGAGACTAAAGCCCTTGCTTAGTAGCCCCCAAAGTTAGCGTTAGCCTGCCCTCTAGTGGTGCCTGAAAACGTGTGCTAGACTGTGGTGCCCAATGCAGAGCTTTGCTTGTCCCAGAGATAGACGCTTGAAAACCTCAAGATTAGAAGGAACGCTTCAGCAGCTTTCCAGTAAATACAGTAGGTGGAGACACACACTGGAAAACTGCAACCTAGGCAACATTGCTTTCGTTTGACTCTTAGAAGATTGCTAGGCACCCAGAG
GGATTCAGTTTCTTCTGACCCCACAGTCCGTGAGGAGCCATGAGATCTTGCTTGGAGGGCCTCTTACATGGACTGCTCTGGGGACTTGTGATTCATCACCAGCTAACTCACTGGTATCCCATAGCGCCACCTAGTGCCAAAAAGCGGAAGGGCCCTCCCCAGCCAACCTGGCCTCTTTCTCTTCCTTCACTCAAAGTCCCATGCATGCCCGTGCGTGCCTGTAGGGCTGGGCCACCCATAGTCCCCGGGAGAACGAATGCTATTTTTCAAGATGCCCAGTGCTT
TACCTGTCCTGGTTAGGGGGTCCCCGGGGAAACCCGGACACTGAGCCGCCTAAGTCGGCCTGAGCCGGTGGTCTGGGGCCGAAGCAGGATCCGGCTGCACCGCATTGCGTCTCCCAGGCCTAGACAAGCTAGGCGCGCCCTCTGTAGGCCAAGCGCGGGCACGGTGCGGGCTGCCGGCTGGGGGACCTGGGCACACGGGAGACTCAGGCGTCCGGGGACCGCCTGTTTACCTAATCCGGGGCGGACGGCGGTGTGGCCCCAGGCCCGGCGCCCGCCTGCCCGCACCC
AGTTCTGGCAGCAGCTGCAGCCAAGGTCAAGAACAACGGGGGCTGGGTTAGCTCTTACTCATCCACCTAAATGCCACTGCCCACGCTCTCCGCTCTCGCCCCTCCCGCTGAGCAGTGGCTGCCAGGGCGGCAGGAAGTCCTTCTTCCTGGGCCTGGCGCCCTCCAGCGGTGGGCGCAGAGCACTAGGCTCCAAAACTAGGAAGCCGGCTCAGCCTGCAGCAGGGCAGCTTGGGCAGCTTCACACCTAAACCAGCCTCTAAACGGGCGCACCTGGACAAAACCCAGTAATTTAGAAAAGCCTGTGTTTCTAGACATCTCGCACTGCCA
ACCTTTCCGAGGGAAAACAGCCCTTCTCAGGATGAAAGGGGACTGTGAAGTCTGGGAGCATTTAGTATGATAATTAGGGCTGCCGAGCCTGGGGTGGATGTGGGTGAGGGCTGTCCTGGCGTGGGTCCTATCTCAGGGCTGGACCAGTTCCGCTAGGGGGCAGTGTGGAGCTCTTGCTCTTTGGCGGTAAGTAATTCACCTTCTTCTCCCTGAGGGTGCTGGGGAAACAGCCTCCGTTGATGTCAAGTCACTCGGATAGATTCTGCTACTTGTTATTTGAGGGATAGGACAGGCATCGAGCTTTCTGGAGATTAAT
CTGTCCTCCTCTTGGAGCCCTCGGAGAGAGCAAGCGAGGCTGCTCTGTTCTGGAGGCTCCGTGCCCCTGAGGCCTTTGACCCCGTTACCCGCGTTCCTCCCCTTGAAGCCCGGTCCCGCTCTCCCAACACCAGTGTTCTGCTGCCCCCTAATGGCAGCTTCTGCCATCTGCGGCTGTCCGGGAGCTAGATCCACCGCAAAGTCCACCAGCTCCGCTCCAGGATCAGAGACCCCTGAGCAGGTTAAACAATCTTCCCCCTCCACTCCAGACTTTTGGAACCCAAGGACGGCCGGGTCAGAGTACCCAGGACCTCAAGCCCCGCTGCCCCTTGTCCATCCCAGAATCGTGGTTTCCCACTGCCCTCTGCAGTGCCGCGGCGAAGTGATGAGCCCGGCACTGTGGCGCCACCTAGTGCCTCTGCTGGGTCAGTGGCACCTGCACCTGCACTGCCAGCCCCCTGCTGGGAGAATTCCGACTCAAGAACTGTAGTTTGTTGTGTGTTGTTTTTGCTTTGGGGCTCACTGGGAAACTCTCACCAGTCACCTGCATTACAGCCTGGGGCTTCCTGTCACTGTAGAGCAGGTAAGAAGAGGAGGGAAAGAAAAGACCTCAGC
TGTAATCTGTATACTAAAGATGTAAACTTACCACATACCATAGCCCCTATTTCAGATTTCTCTTGATGCCATCCATATCCTCTTAATACATCCCTTTCTGGACTCTTGTCATTCTCAGATGCAATCTATCCTCCACACTGCCACCAGAGGGAACTGTTTACAATGCAAATGAGACCCAAGAACGCTGCTGCTCAAAATTATCCAATGGCTTTAATAGCTCTAGTCTACAAACTACCCCTTTTCACACAGCAATCTAGACCCACATCCACCATCTAGCCACTGCCCACCTGCCCGGT
TCAATCTCTTCACTTCTCCTCTCCCTGTCTCCCCTCACTTCGCCTCTTTTCCCTTTCATTTTTGCCCCTGTCTTCTCTTTTCCTCCTTTGCTGCATCCCAGGCTCCAGCCTTTCAGCCCTATTTGCAGTACCCCTAATCTTCAGCAGAGGGCAGGGTTGATCTGAGCCAGCTCTCAGCCCTGACTGAACCTGGCATGCTTTTACCACACCCACGCCTGCCCCGCTCCTCAGACCCTGATTTCATTGGTGTAGGGTAGGACTTAGGACACTGGCAGGGTTTAAAAGTCCCCCTGGGGGTTCCAG
ACAGGTTTTAATTTTTAAATTTTCTGAGACCACCCCAAACAGGCTTTATGAATGCAAGTCCCAGCCACAGTTTACAAACCTCCCGTCTGCAGGGACCAGGCAGGAAACTTAAGTCACCACACTTATGTAAAGGGCTATGTGCAGAATCTACCACAAGAGGGAGTAATTCATAAATGGTAACGGCACGTATAATTGCCATCATGAGGAAAAAGGAAGAGGAAGAACAAAAACAATTAAGAGAAAGAGGAAGATGCTCTTAGGCCCTAATTCTGGAGCATCAGTGCTCCCTCAGACTGTTCCCCTTCATCTACACCCCTGT
CAGGGGTGCAGAAAGCACACAGGAGGCTCCAGAATGATTTAAGTTGCAAAAGCAGCCACTGGCACAGCCACAGAGTGCCAGCTTTCTTGTGCCTCCTTCTTCCGGCCCCCTCCTCTTTGTCCTCTCCATCTCAGAATGCTCATGGCGCCCTCTGCTGTCTGGCACAGGTGCTGCTGCCCTGATTTTCTGTTCCTTTTAATGAGCTGGAAGCTCCTCCTAGCTCATGCCAGGTTTTCTTTTCCGGGCTCCCACAGCTCAGCCTGAGTGGCTAAAAGTGATCTCGGACACAGAGGCTGACATTGGCTCCAACC
AAAAAGCTAATGAAAGAAAAGGGGATGGCACAGTTAGAATATCACCATTTTGCAACTGTTAAAGTTTATTAATAAATCAATGCAGTGGTTTATCCGTCAATAGCTGCAAACATCTCAAAAAGGGACCAACTGCGCCTCCTGGTGGAAAGCTGCCTCATTGCCTGTGAAGTTGCCTTGCCAAACATTGAACCTGAATCTGATCAAGTTTCTAGATCTAACTAGTTATTTAATAACAGAGGAGCTCCTTATACAACACCAAAATGATACATTGAGATAAATCTAGA
GCATCGCAGCTCCGGCGCAGATCGGAATCCCGCAGTCACCCTGGTGGCCTCGTGGTGGGAAAGACGCGCCCCAGCGAATCGGTCGCGTCACTTCCGGAGCACGCTGGGAACTACGGCAGGCTAGGGCGCAAAGAGAGCAGCCGGGCGGCCCCCTGGTGCCACCTGCTGGCCTCCCGTGTGTGGCAAGCACTGCCGCTTTCCCGTTGATCACCTGTTGGGCCACTGTCGAGAATCACGGCTGGGGTGAGAACTGTGGCTTGGCGTCACTTCTCAGTGAGGGTTACTTTGGTGTCCGGAAAGGGCGTTGGGCCACCAGTATATTGTCACGAGTGGGAGCAGGAGTTCTGCA
CAAGGAACAAGGCATGGCCTAAGCGGTATGATAGAAGGGATGATATCCACCCCATCCAGGCCTCTTAGAGTCCAGGCAAAGGCAATTAGGAGAGAGATTTCCATAGCTCGGAGCAGGTGAGCCACCAGCGGCCTGAATGGCAGCAGCCATACCCAAGTGAGGCCACGAGAGGGCAGCAGAGTCCTTACGCTAACACTTTCTCCCGGTGCAGCCCCAAAGAAGGCAGCTGCTGGAGTTAGCTTGGTTTTCTCAGAGCCGTCAGCCAGAGCACAGAGCACCTGCTCTCCAGGTGCTGGAGCATGGGCTTGAGTGTAGTGACCAGGCCCTCTGTGGCTGCAGCACCCACTCCCGGCAGTTCACACAGATGGGCACCCTAGATGGCACTGCACTCCCAGCAGTAACCCTGT
TGTGTTGTAGGTGAGCCACCGTGTGCGTGGTGCGTGTGTTGTAGGTGGGTCGCTGTGTGCTGTGTAACTGGCAATGGGGTCTGTTACCCTGCCTGAGCCCCTCCTGGCGCATCTCTTCGCGGCTCTCACTGCCTGCGGTCTGCTGCCTCCTGGTGGCCTTGTGCTGCAGGGCTCTTCTGAGGTCAGGCCCCCGTCCATGGTGGGACCAGGGCTGGGTCCAGCTCAGGTGGGTGGCAGGGCCAGCAGTCTATGTGCAGCCCAGGGGCGCAGTACACAGGGGTGACATACAGGTGCATGTCCTGCCTGATGGAGGGTG
TTGAGGAGACAGGATGCCTTTGGAAGAGCATCCCCTAATGCACAGTTCCATCATCCCTTATAGTATCTGCAGCTCCTCCAGCTCCTGTTTCTATCTGTTACTTCAGGGGCTGAACTCAAATATAGGGATCCAGAAGCAGCAGGGGAGGCCTCTCTGCAGTCTCCTCACTAGGGGGCAGCAGCGGCTACGGGAGGCCTCCCAGCCCTGGGAGGGGGAAGGGAAATGCTGGGCCAGCAGGTGGCAGTGCCCTTCTTGGACCCAAGTAAGGAAAAAGTCCAAGTACCCAGAGAAAGGGAGGGGAAAAAAATCCGTATCCTGTAAAGACCCAGGTTCCACTTGTCCTTGAAGATCCCGCTGAAGGTGTCACACTCCCTCCCTCCAGGAGGCT
GGCTGTGCACCCGTCTGGCCCTCAGCAGGCCATGGGGAGAACAGAAGCTGATCAAAGGCCAGGGTTGTAAACAGCAGGGGAGGGCACCTCTCCCCAGGAAGGGGGACCTGCGGACCAGCTCCATCTGACACCCTCCTGGCCGCCAGCAGGGACTTCCTGCCCTCTAGTGGACATAGTTAGGAGGTGCACCCACTTCTGAAGCCTGCGGGCTTCAGAAGCTGGCTGCGGGCTGCCTGGCCTAACAGCAGCAAGATCTACAGATTGCAGAACGCCATCTGGCACCAACAACTGTGGCATGAACTTTGTTATCTTTTGGAATTCTCAACAACC
TCAGCCTGCAGGGGTGGAGTGCCGGGAAACTCCCGCCCCCTCCCCCCCTCCCCGAAGTGAACCGCCCACAGGGAGATGCCCCTATGGGAGCTTCGCACCAGAACCCGTCTGCGCCAGTGTCCCTGCAGCGCCCTCTACTGGCGAAGCTGGACATGGCGTCCGCTGGCAAAGGGGAAACTCTTCTTTCCTCCCAAGCCGAGCAATGCTAAATGTGCCTGGTACTGAGACGTCATCTGTGGACGGTTGGCACCGATGCTAATCAGTGCTATGGGAAAATAGGCAGAGCGAGG
TCTGCCCAAGCCGCTCAGCCGCATGTCCCGCCGGGCCTCCCTGGTGAGTCCCAAGAGGGTCAGAGGACACAAGGTGGGGTGATATGCCCTCCCCAGCATGGGCATATCAGTCCCAGCTGAGGCCTAGATGGGATTTCGAGGAAGATTCCTGGGCCTCTGGTGCCACCTGCTGGCTTGAGTGCATTCAACTAGCTCGTCCTCCTACATCAACATCCATTTCCTAGATGGGTCTCACTTGGGCTGGAATGGGACTCTAAGCCCACAGTGGGTCCCACGGTCTCCACATGGTTAAGATCAATAGGCCAGCTGGCATGTGCCTTCCAGTC
GGGCGGAACTGGCCCATACCCCTGAACCGAGCAAGCCTAGGAGCAGGTGCGCCGGCGGCGCTGTGAAGCGGCACTCATGACAGGCAGGCTGGGCGCCGCCACCCCGAAACCTCCGAGGGAGGACCAGCCAGCCCAGGTTGGCGCTGGAGCTGCAGCGCCACCTGCAGGCCAAGAAGTCTTTTTCTGGGAGGCTGGAGCTGCAGCGCCACCTGCAGGCCAAGGAGTCTTTTTCTGGGAGGCTGGAGCTGCAGCGCGACGTGCAGGCCAAGGAGTCTTTTTCTGGGAGGCTGGAGCTGCAGTTGCAGTGAAGTCACAGGTTCCGTGACGTCACAGGTGGGCAGGCGCACTAGTCTGTAACGGATTGGCTTGGCCTTACCCGCGAGGCTTTGCAGTGGCTGCTTGGCTTGGCAG
GCGATCACTGAAGGCTGTGAGAAGGCCATGTGCTTAGCTGCTGCCGCAAAGGTGTGCCGGAGGAAGGAGGCCCCTGCAGGTCCTTCAGGTGGGGAGACGGGCAGCTGGTGGCCTCTAGGGGTGAAGCCTTGGAACTTGGGGTGGCCCCAGGCTCCTCTACACTTCAAGTCCACTGTCCCCTCTGTAGCCTCACAGCATCCCCTGCAGGCCAGGCAGTGTGAGGCACACCTACCTCTAGCTTTGTAGAGAAAAACTCAAAAATGCACGCTAACCTGCCACATGACCCAGAATTCTTCTCCTGTATATTTAGCCAAGATTAATGGTATACTAGAATGTTCATAACAGCC
CAGAAACTAGACATGTAAACCCCTCTCCGATACTCCTTTTCCCTAAGAGTTCCCTTGCCCTCCTACCCATGGTCTCATGCTGCAGGGGCTGATGTTTCAGACACATCAGCCAAATAAAGCATGTGCGTGCTACTGCCACCTCGTGGTCATATCTTTTTCCTTGATCAGTTCCACAATTCCCCAAACTCCATAATTACAGAGATCCATGAAAGCTTTGTTGGTATATGTCGGATATTTGATGTCAAAGGAGTGGGTGATTTTTCTGAGGAAGACCGTATAGAGTATGAAGAGGAGGTCAAGGATGAA
TGCTGTGACATACAGTAAAAATCCTGCCATGATGTGATAAGTGGGGGTGGGAGGGGCTAGTTCACATTGTTTCCAACGCATGACTGACCTTGGGGACTGAGCCTCCAGTGCGGCTCCTACACTCCCCAGGCCAACTGCAATTGGACGCCACCTGGTGGCTGTTGTCAGCTCATCTTCGCTATCGATAGGGATAACTCTGGATACCTTGCTCAACAGGGACATTGGCAGAGTTCCAGTAATGCTTGACATCTACCATGGTTAGACTGGACAGGGAGAATACTGGAGACATGGCTTCTCCAACAGGGTGGTCCAGCCCCCA
GCTGGCTGGCAGGGACCAAGGGACAGCCCTTGGCATGGGGGTGTCTTGGAAATCTTGCTTCCCTGGCCTCCTTGTCGCTGGGGGTGGCCTGAGCTCCCTGGCGGGTTTTCTGCCCACCTCCTCCTTTTGCATGTCCCTGTCAGCTCAGACAGCAGGGGGCGCTGCAGGACTGGCTGGACGGTCGGGCCAGGGAGTGGGAGGGCGGGCCTTTAAGCCAAGGTTCAAAGGAAGATCGAGTTACTGCAAAGAAACTGCCTGCCCTGGGCCAGCAGCCAGCACCGAGTAGTTGGGTGGGAGGGCTTTGTACCCTCTGT
TTGGTAGAACCTGGTCTGCAATTAGAATTTTCCTGGAGTTTCACAGGGTTCTCCAGCTTGAAAGGACAAAAAGCAGAAGTTGGGATCTGGAGCATAGTGGGCTCCACCCTCAGCCATCTCTGTGCCCAGCACATTGGAGATGCAGCCAGCTAGCCACTGGGTGTCACTGTTCTCTCATGCTCCTCAGTCTGGGTGTCCTGCCAGGTCTCCTTAAGCATGAATATGCAATGTCCTGGTTTACAGCCATGACAGAGGGCACAGACTCACCTGTACAGGCCTTCTCAATATGGAATCACATACTGTTCCTACATAAAATTGATTTT
TGGGGTTGGCATTCACAGAGGCACCACTGAGCTGGCAGGTAGATATGTCCATTGAGCAGAGTATTTCTGCCCATTCTAGGTTCCCTCTCCTCTTCCCTGGCCTGACAGGTGCGTTAGTAACAACGGAGGGAGATTTCTAATTGATAATATGAGCACTACGACCACCAGGTGGCACCAACACACACTTCTGCTGCTAAGCAGAGGCTGAACCCAGACCCTTCTCAGAGCCTGTCTGAATCCTCAACACTCTCTGGAACCAGGGGAGTGAAAAGCAGTTTTGAATAAATGAAAAGATCCATCTTGTTTTG
AAGCAAAGCAGATGGTGGTGTTAGTGTGCAGTCCTGCTTTTGCGCAAGCCCGAGGCATAAGCTGCTCTTCCTGCTTACAGGTACAGACACACATACTCTCCCGCCACAAAGACACACAGGCAGTATTCAAGTGAGAAACTTTCCCAGTGCCTGCGCCCTCTGCTGACTGTGCTGTAGCAATGGCTGGTCTGAAAGGCACTTTCCTGGAGTAGAATTGCTGGTGGTTTTGGAAATGACTCCAACAAATTGAATCCTTGACATTGGGAGATACTGAAGACATTGAATCTTTCTTATTTCCAGTTGCATGAAAACAAGAGGCTTTG
GTGGGTAGAAGAAATTGTATTTGCCTTTGGTAATTTTAAGTTTGACCACTGCATTGCGTTTAGCTGTTTTAACTGTGCAGGTCAGAAAATGTGCCCAGGTTTGCTAAAATAAATGCATAAATGCAACTCACGAAGTGCCAGTAGTACTTCCTTCAGCCGGCAGAGGGCAGAACAGAGGAACAGAACTTCACAAAGCAAGGCGCTGCCTGTCTTCTCAGACCAAAACACAAACCAGAAGCTGTGTTTTCCTTTGTTTCTTCAGAAAAGTTGTACGTAGAAGAATAGCATTTTTGAAGGAGGACTTTCACCAAAGCTTTT
CCCTTCTCTGTCACAGCAGCCTCACTCCCGCTCTCTTTCCTCACTTTACAGCCCCGGTCTTCAAGAGCGGCTCGGACCTTACCCTCACAATGGGCCACAGGAATTTATATGTCCCTTGAAAGACCTGAAATGACACGGCAGTGTCTGAACACACGGGGGCGCGCTAATCACCTCGTTTTAGAAGAAGTCCCAAAGCTCTGCTGGGACTCAACACTTGGGCAGCCTAGCAGTCATGGAGCTAACTAAACCCGAAATTCATCACCCCAAAGGCTGATTGTATTGAGTCTTTGCCACGCTCTTCTG
TTTTCTATTTTCTAATAACAAAGGTGGGGGGTTTCTATACAAAACAATTCCTCTACTAGTTCAACTATCAGGCATTTCTAGGTATAGAACAAACACTGCGGGAGGTGTCCCTCTAGTGGAAGGAGGGATTTTTAAAAATAGTTTATTGTATTGAAGTCTTTGGGAGGCAAACAGAGGTCTGAAGTCAGTAAATGATTCTGCTTATTCCACAGCCACTGCACTCCAGCCTGGGCAACATATCAACATCCTGTCTCGGGAAAGAAAAAAAAAATTAAAAGAAGGATGGGGAGTAATCGCAAAAGGAAGGGCCAAAAACCACCCTAGGAAACAGGTGCTACTAACTCTTGGCGCATTTGGAATATTGACCAGTAACTTTTTCAACTGTCGATGTCGGGGGATTAAGCTCCTTAGGCTTACTTCCCCTTCCCTTGCTTTTTGGCAGCTTGAGGCTAGGGTGCCAGGGGATGTGGAAACTCAAAAGAGACGTGAATGGAGCCTGATATCTGCAAGCTACACCGACAGGGGGCGCCAGCCCCTACAGGTGACTCCATGAATCTTCGGCTCCACTCGGCTCTTCTTCGGCTGAGTTCGGCCAACGCTTGCCTTCTCAGGCTCGGCTCTCTTCGGCTTTCTGAGAGCGCGCCTGTCGTGGCCTCGGCTCCTCTTCGGCTGCGTTCGGCCCACGATCATCTCAGTCTCAGCTCTCCTCGGCTACGTTCGGCTGGCTGCCGTCCTCTCGGACTCGGCTCTC
GGCTCCCAGTCCTTTGCTCCCTCCTGCAGACATGCCACTGTCTGCATTAACGCGGTCTCTACCTTTCCAGACCCTTGAGAAAAAAAAAAAAGCTCCTGCGGCCAGTCCTGCCTTGTCCCTCAGCCCAACAGCCACGTGTTGAACCCAGGATGACCACGTGGGGGAGCCAGAGAGCAAGAAGAAATGCGCCTAAAAGGGCAGGTGCTGGGGGTGGGGGGATGTGTCCTTTCCTGAGGCCCCGGGCTCCCTAACACACTTGATAGACCTACCTGCACATCTCTCAGGAAGTGCAGGGTCTTGGGTCC
TCTGCTGCATCTGGATATTAACCTTAATGTGTGATGAGAGCCCATGGGCTCACCAGAAACACGCTTACAGGGCAGCACTTGCAGGCCTGGAAGGGTTTAGGCCAGCTGAGGTGTTAGAAGCTACTTTTTAGGGCTGGAAGCGATATTCTCTTTGACCGCAAGATGTCACCCTGCAACCATGACATTGGGACAGGCACTGTTGGATTCAGGGTTCCTGAGGAGAACCAAAAATGGTTTTGAAACCTCATTTTCACCTGGATGCTCTCCTTGTCCTTGGTGGTCAAATGGTTTGTTCTAAAGGCTCGAGAAATGGTTTCACAGTG
ACTCTGCTTCTTCCAAAACCGATTTTTGCTTTCACTCTTTTGTTCATATGCTTTATAAGTTGTCATTCCCCTCCAACTTCTCTTTTACACAAGTTTTTCCCCCAAAGGCACAGTTGCCTGGCACAGTACCTGTTCCCCACCAAAGAAATGGCACAGAGGTCGCCCTTCTGTACCTGAGGCAGACCAGCAGGGGGCATCACCAGTCCAGGCAGCATCAAATCTGCAATGAACAAAAAAAATCACAACCTGCATTCAGCCTCCATCTCACTCTGCGTTTTACTTCATCATTTCCTCACTCGCTCAACAAAAAAATAGTTACTAGGTATCAACTATGTTTTTCATAATAAAA
TGCAATGCCTTCCTTATCTAAAACAGGGTGACGCGTGCTAAGCAAATGCAGGCAGCACTCGGGCAAGGGAGAGAGAAAAAGACCCCTTAGAGCCCTGAGGGTCTCTCACCCTTAGCAAATACCTCCTTAGCGCCGCAGAAAGACCACCGATGTGGAGCAACTACCCCCCCTGGTGGTGAATATCGGGATAAGATTACACAGGGGCAGCTTACTTGGCCCTCACTTGGTCTTGCAATTTCTCCCCCAAGTCTCTGAAAGGTGACTGGGAGCCTGCGGTGTGAGTCCAGGGTGATTCCTTTTCTTTCTAGCTTCCTTCTTTTTCTCCTGTT
CACTTGTAACCTAATTTACATCCCTCCAACCGTTGAGCCATTGGTGTCAAGTATTTTAATTCTCTTTAAAATTTAAAACCTGCAAGCGCGGGAGCTCAGGGACCTGGCCAGGAAGGCCTGAGCTTCCGGGTCATCTTAGCACGCCCCCTCCCGGTGGCCCTTGGCCGGAGCCCTCCGGCGCGGGAGTAACTCCTCGCAGAGGCCTCTGGGAGTTGTAGTTTTTTTGCCTTTGCCTCTCCATGACGCAATTCCTGTGCGACATACGTAGCGGCCGCCATTGTTCCGCGCCGATGGCGAGATCCTTGTTCCTCAGA
TATTGGTATAATGTTATTTACATTTTAAATGTTCTTCTCTCTTCTGTAAAATGCCTCTGAATTTCTTCTTAAAGGAACAGCCATCGCTGGGTTTTTCCCATAGAAGGATGAAGACCGCTCTGACGGTGTGGCGCTCCCTCTAGTGGCTGAGAGTCGCTAACTCACCGGCGAGGCTTCCCAAGGCCGGAGGGCGGCTTCTCAAAAGTTTGTTCCAGAGATGCCTCGTCACCCCTAACACCCTAGTATACAATCCAGGAGGCGAAAACTATTTTGATCATACGGATGAGACCGTGGCT
CAGTAAAAACATCAGGTCCTGGGAGAGCATTAAAATACTGTAGTTTCCTGACAAAGAGCGCATGGACAGTCACCTTAGATGGTGAGGGCAGAGCTTTTTGAAGAGGTGAGTATTCACTGAGATCTGAATTACAGAACGAGACAGCCAGGGGGAGCTCTGGGCCATCCCTAAGGAAGCAACACACTAGCTGTGTGAGCACCACAGAGGAGGGGCTGCCAAGCTCAGAGGCTCCTGTGGGGTTCTGTGAAGCAGGTTAGGTTTGAATGTACTCCATGGGAAGGTCTGCATTAGAGGAGGGAGAG
GGAAATTGATATGGACAGTGAGTGAAATTGGAAATCAGAGAAGAGAGAGATCCAAGGAGCAGTGAGGGAAGCCTCCAGGGAAAGAGAGGTGGGAAAGGACATTCCCGGAGGATGAGATGACAGAAGCAAGAACAGAAAGGAGCAAGTCAGTATGTATGGGTACGCCACCTACTGGACGATGCACGTTCCTAGTTAGGAGGAGAGGAAGCCTGGGGAGGAGAGGTGGTGCCAGGAGCCACAGGACCTGCATGGAAAAGAGAGATGCCATTGGGCTTGGCAATGGGAAATCATTCCAGATTTCTGACCAAGGGAGCAGTCTGGTG
TTTGTTTAGTATTTTCAGTTGTGTTTCCCATCCCTTCCCCACCCCTAAAACTTTGCCTCATGCTGCACAAGGATTCAGACTCAGACAAGCCAACAGAAGTTCGCACTGTAATTGAAGACCATGGTGTAGCCGTGGCTCTCTTCTGCCACCTTCTGGGGAAGATAGGAAGAACATTATGGAAAGCACATGAACTTCAATAGTTGTGTGTTCCTGTTGGCACTTATGCAAGAATTAAGAAACAATTACATTTCACTGCACTGTGCAGTAATTCCCATTAGCAACATGTAACTCATA
CCAGCATTGATTAGACCCAGACTGAAAGTGGGACTTGCTCAAAGCCGGCCCAGACCCCTGAGGTTGCCGTACCGTGGAGTTTCCTACCATAACAGAGCTGCTTTCAAAAACTCAGCATTGGATGGCTCTGTGTCCTTTGGCAGCAAGGCCTGCAGGTGGCAGCGTGGAGATGGCTCAGGGAGTGTGTTCTGTAGTGGAAACAGAAGTGCTGCTCTTGATTGGGGGAGCAAGGGCGTGAAGATGCTGGGTCTGCTCTGATCTCAGGGCTGGCTTGGGCTGGGGAGAAATCTATTCTGACCCTCTGGGC
AGGAGTGAGGCATAAAGGGTCCTCCTAGGAGGCCCCAGCAGGCAGCGGCCCCTGGCACCCTGGCCTAGGCCTCCCCTCCTCACCCCAACCCGCTTGCCTAGGGTCAGGGGCAGAGGACAGAGACACAACGCCAGGCCTCTCCACCAGGGGGCGGCAAGGCCAGTCCCTAAGCAGCCACGCCCCACCGGCCGGGGCCCTCACCCGGTGGCTCCACCCTGCGGGGAACAGAGCAGCTGTCGCTCTGCGGAGCTTTCCAGGACAGAGAAGAAACGTGTTCCAAGCAGCTGCTAAGGGAATACCAATGGCCGCCAGCCGGGGATGCATCAGGTGACAAGGCCCGGCTACCCTGTCCGGCGCCC
TCTACAAAACCAACCAAGTTTTGATAGCAAAATAGAAAAGCCCAGTTGTGGCTACAAATCCAGCTCTTTATTGGCCAAATAGACGTTTAGGATGTTTTAGCCTTTCATAGGAGACAGAATTGGTGGGTAAGTATTGCCACCCCGTGGCTGCGATTCACATTGCAGTTTGTCCTTTTGTCTTCAAAATACTAAACCAAGGCTTGTGTCCTTTGGATATCCCCTAATAGTAAAATGTTTTAGAAATTTGAGAAACTCACATAGGGTTATTAAAATATTGACAAGTAA
GGGGATGGCGCCTATGTCATGACCACCTTTTTCAGTTCAAGCAGGACTATCATGTGACCAAGCTACTGCATTTTGCCATTCTATATTGTTCCCTTCTGGAGGCTGTGATTTTTCCAGAATAAGGTAGCCTGTGCAACTCTGCCACCTGCTGGCCTAAGGTCCTAATAATCCTGAAATTGGGGCTGGGCCTTAGATTGTGAACTAAGGGTTCTCTTGGCTGAAACAGCTCACACTATTCACTCCTATTTTCTTCTTTAGATTTCAATTAAAAGGCAGCTCTGCTAGTTACTGTGTCTTGGCTGG
GGCCAGAGGAAGCAGAAGGCAGGCAAGCCAAGAGGAAGGCTGGGGCATCCTCTGGAACTAGCAGGAGATGGTTTTTTCTAGGGACACGACTTCTGGCTTGAGCCTGAACTTAGTGCAGCCTCTGGGTTGCTCCTCCATCCTGCCAGCAGATGGCAGTGTGTGTATGGGAACCAAGGTGAAAACTCCTGGGATCACCAGCAGACGATTCTGCAGGCTAGAGAATAGGAGGGAAATCACTGTCCTTCTTGCCAAAGAGCTGGATGATCAGATAAAGGGTCATGTATCCTCCT
TAAAGTTCTCTTCAACAGTGACGTTCTATAGTTATATGAGCTTTGTGTACAAGAGAAATTGGACTAGAGGGTGGGGCAGCCAGGGAGAGAAGCCCAACATGGAGGCGATTGAGCTGAGGCTGAGCAGTAGGACCTCAATAAGGCCAGCAGGTGGCGCCATTGCTGTACCAGGACGCTCAGGCCCACGGTGGGAAAGTTGGATTTTTCCAGAAAGCAGGCAAATTCTTCAGGGCAAGCTGTCCAGCTGTCAGAGGGAACCAGCTGCCCCACCCCACCCCGCAATACACACACAGCCCTTCCTC
ACTGAAGGCTGCAGCCTCGGCAGCCGGAAGCGCTGGCCGGGCGCTTGGCCAGCGACCGCCTCGGGTCGGCCTCGGGTCTGCGCAGGCGCAGGCTCGGGAAGCCGGGCGCGGTGGTGTTTCTGCGGCCCGCGGCTGCCCTCTCGTGGCCGCAAGGCGCCATGGCACGGCCGCTTCCACGCAGCGGAGGTGCGCTGGCCGGAAGGCGGCGGGTCCGGCCAGCCAGGGAGACCAGCCAAGCGCTGTGTTTTTCCAGGTCCGCGCGGGCCAGGGGAACCCTGCGTGTTTGCTTGGTGGGAGTGGTTTACTGGGAAAGTAGAC
ACCCCACCCCACCTCCAGCTGTGGTGGGGAGAGAAGGTTCTGGGTTAGGCTCCAAGGTCTAGGGAGCCCACGTCGTCTGCCCCTGCCTGAGTGGAAGGCTGGGCGCAGGTGGGCCTCGGCGTTAGGAAAGGCAACTGCTCCCTCTTGTGGCCACTCTAGGGCAGCCCGGCGTCCTCCCAGCGATGTGGCAGCCGGTCTCAAGCAGGCAGGGGTGATCCCTCCTCCCCAGCCCTGCGCAGGCCTCGAAGGGGAAGAGAACCAGCGATGCTGGTGAGAGCTAACCTTGATTGGGCACCTCTGGTATACC
ACGACAAGTTTGGGCCACCTCGCCCACGGGGGTGGAGCTGGCTGGGTCCAGTGTGTCGGTTCCACAGACCCCTGCCCAGGACACAGCGGGGGCCCCTTCCAGCGACCGGGCTCCCTAGGCCACAGGGTGGGGACGCGCCCCTGCCATGCCCGCCGCGCCCAGCAGGTGACAGCAGTGCTCCGGAAGCGCGCAGGCCGCGGGGTCTGGGAGGCCACTGCCCCTCTGCACGCGCGCAGCTGCTCCGGTGTTCTCGGGGTCCAGACGCCAGCGGGAACCCCGGTCCTCCCGACAGCAGGCGCCAGCGGGAACCCCGGTCCTCC
AACTGATCCTCCTACTTTAACCTCCCAAAGCACTGGGATTACAGGTGTGAGCCACGGCCCTGGCCCCCTGACTCCTGAAATTTAAAAACAGCAATATATTATTCTATCCGCCAAGGTTTGCATTGCCCAAGCATCTCATTTCACCTGCACAACACAATCCTACAAGTAGGTGGCAGTATGCCCATTTTAGAGATGGAAAAAACTGAGGCTCAGAGAGCTTTAGGTACTTGATCGAGGTCATGCTAAGCTAACAACAGTTACCATAGCAGGATGCAAACCTTGACTGAGGTCTTTTTACCCAATGACCATTTGAAAACCATCTGCCCTGTGAGGCA
TGTGAGATAGACAATTAAGCATGGCCCTTTACCTTTTTACAGTAAGGGATCACAGCAAGTGGGACGGAGAGAGAGAAAAAGAAATTCCTTGACGTGTGTCCTTGCAAACAGACAACTAGCCAACGCTGCCTCCTAGTGTCTAAGGTAGACACTGCCTGAGGGATTTGGATGTGAAGCTGTGGTTTGTTGGAGGGGAGGTTTTGCAGTATATATGAATATCTATTAACTGGCCAGCACAAGCAATGGATTAAAAAGTTTAATCACTGTGGG
AGCTCTTCAACCAATCGAAAGTGGGGTTGTTACAGCTCTTTCAGTGTCCTTCGGTCTGCGCCCTCCTCCTTAACGCGGGCCGGGCCGTGCCTCCGTTGCCTGGCAACCGTCAGTGACGAAGAAGCCCTTGCGCCTTCCTTCCGCTAGGTGGCGGTAGGAGTTCGGCGGACCGAGAGGTTCCGCGCCCACTTCGCGGCCCAGAGGACTGAGCCCGGCCTCCGGTGCAAGGAAACCCCAGAGGCCGGAACTAGAATTGCAAATTTTTTTTCACCCCGGATTCCAACGGTGAGAAACCCTTTCTATGGAAGAATAATGTTCTCAGGTGGGGGAAACACACCTAAGGTCACATACCTTAAAAAAC
CTTGACAGAAAATCTCTGGAGGTTGCTCCCAATATAAACATTCTATGATTCTTCCGGCCATTTAGTCAGAGTGGAGACAAATGGCTGCAGCTGCTACCCTTAGCAACCGGCCTTCTTCGCTGTAGGCTGCTGTTTGTCACAGTGACCACTAGGTGTCACCTCCTTTTAAAATCTCTCCCCCTTTCCCAAGCGAATCTAGATCCTTTCAGAAGCAAAAGGCATTGAAGACGGGGTTTAGTCAAGACTGGGGGAACTTGGAGTACTGTCTCCTCCACAGTGACAGAGGTCTTTT
TTTAATCCCTCTTTTCAGGGAGGCTGGTCTCGCCAGGAATGGCAAGCTTGCCAGGAACCTACGGTCTTTGGCGCCACTCACAACACTGCTAACTGCTGCTGTCACCACTCTTGTAGGGGGTGGTCTCCTGCACGGCGCCTGCTGCGCCCTCTAGTGTCATCAACGGTCTTGTGCAGTTCTTTGTGGGAAAGGGAACAAGGCTTAGAGTTATTCAAAGCCTAACCTCCAGCGATTTTCCTTTCTGGACTCCTTGGTTCATAGAGAGCGCCCTCAGGGGTCATGGCAGAGGGGAGCCCTGGGTAT
AGCACTTATGATGGTGCCTGCCAGGTGGTTAGCATCAAATAAGTCTTCACTGGTACTGTTATAACAGAAGGCAGGCTCATTTCACCTGTATCAGTCACTGCCTACAGCCAATAATCAGGCCAAGAGGTCCTTTGTTGCCACCTAGTGGCCATTAATTGCACTACACCACATAGCTAAACCTAACTAAATGCAAATACAAATGCAACTTAGGTGTCTAAATGAAAGAAAAGGCAGGGTAAGATTACGTACGAGTGAAACTACCACCTTCACCCTAGGAAGCTTGATTTTTAGCCTTCTGCTGCTT
CACCCCTATTGCAGCTGTCACTTGTATCTGCAATCTGGTGAATTATAGAGATTAGCCACGTCCAAGAATTACTGCACTTTTTGCATGGTTCTGTGCATGGCCCTTCTTAAGGTGGAATTGCTCAGGTTTGTACTCAGCCTCTGGAGAAGACTTAGGAAGTTCCGTGCTGCCACCTAGTGTTCAGAAGCAGGTGCAGGAGAAACCGCTGAAGGCCTCACTACTTCTGTAGGGGCTGGAGCCTTCCCAGAAGCCACGTAGAAGAACGCTGCAAAGCTTTCCTGGGCCTCAGGCAAGCTTATTTTAGAGGTCGCATCCTGCATTACTTCAAAGACACTAAAATGC
TCGCTGTTTTTGTTTTTCCAAGGGACCAGATCCTCTGGCCTCGATCAATTCAATCCCATCAGTATTGCCCAAGCTTAGATGCGCGGGCAGCCTTCTCACCAGCCATTATTAAGGTATTTGTTAGAACAACACTGCCCCCTGCTGACTACAGGCTCTCACTTCTCTGGGACGGCTCTGCCTTGCAAAGGGCTAAGAGAGGGCTGGATCAGATTGTTCCTTCCCAGCCCTTTGCTTTGTCCCTCCCGTGTCTACCCTTAGCTTTGCCTCCACCCTCAACTTTAGTTCCT
CCCACAATAAATTGAGAAATGAAATATATATATATATGAGATAGAAAAATCCCACCTGGACTCACTGGATTAGGTGAATTTGTTTTCCTCATTGGTGGATGCGTAGGATTTAGCTGCAAAGAGCCTCTGGCCAGCAGAGGGCGATAGTCTCATAGCTTCAAATGTAAGCTACAGGTCCGCCCTCAAAGGTATCTCTCGGGGAATGTTTCCCTCATCAAGAAGAATCTGTTTAATCCGAAACACAGGACGCTCGATGGTTCTTGTTAGTGCCTCAAATGGAGTCAA
TCAGTCCCCCCAGCATTTGCAGTCTGGCCTGCTTTGGGCTTGTTGGACACACCCCAGGGCAGCCAACCCAGATGCCTTCATGTTCCTATGAGCTGCTGCTTCCATCTCTACCCATCATGCGGGGGGAGAAGGCCATGTGGGCGGGGTGCCCTCTGCTGGTGGCCCACACTTGGTGTATTTGCCTGTGCTTGGCATCCCCTTGGTCACAGTCACAGCAGCCAACTCCTTGGTGGTCCTGGATTGCCCCACTGCCAAACCTTCCATGTCCTCTACTCCCCACTGACAATCACACTTTCAAATTAGCGTGCGTGTAAAGG
GGGAAAAGAACTGGGCAGGGCCCTTCCCTGCAGATGACATGGCTGACTCACAGGACCCCTGCGCTGTCCCACCAGTTCCAGCCACCTGGCAGCTCAGCCGCCTGCCTGCCCACCCTCCATCTGGCTGACTCAGTCCCACCTTCCAACTCGGACGTGTGCTGCCACCTGCTGGAGGCCAGTGGCACAGCATCTGGCGCTGGGTAAGAGGGCAAGAAGTCCGGACTCCTGGCAAAGGCCCGGGCATACCCCCTCTGTCTACCCTGCAGTGGGATTTCCTCTGAAGAGAGCACAGTGAGCAGGGCAAGCCGTGGGTCTGGTGGCCCCATGCAGCCCACCC
ATGGGGGTGAATTGATAACTCTGAAGTGGGAAGGATTTACTATTAGACAGAAAATAGAATCAAGCATCTCTGCTCTGCAAATGAACTAACGGAAAAAACCCAAAGCCAAACAAAAATATTGAGTCCTTCAGATGAGAAAGGGAACCCAGAGGGCTGTCCACTAGGGGGCCCTGGTGCTTCAATCAGAAAGAAAAGCTGTCTTGTCTGACTTGGGAGAACAGGGCACTCAGTAAAGCTGGGCCAACAACATATAGGCTAAATAGAAGCAATCTTCATACTTGTTAGTAAATAGTTT
CCGCTGGGGTGGTGTGCGTCAGGGGCTCCCTCACACCGTCCTTGAACAGTACCGTGGACCACAAAAGAGCAAGGCTGTCCTAAGGAAAGACTTTGCCTCTTCGCCGGCCTCCCTTTGGGCCGTCAGGGTGGCAGCGCCACCCCGTGGCTGAATGTGGTGGTGTACCACGCTTCACGCAATCTCCTTGCCCAGTGCGTATCAGGTTCTACCCCAGGGCGGCCACCACCTGCACACCAGCGTGCCTACCAGTGAGTCATCGCTTAGGGCCCTGAACTGACCTAGAGGCGGGGCTGGACTCCGGCGTCCGGTAACTCCGCCCGGCTGCTGGGGCCTACGTTTGGCATTGAGCCGTGGGGAACTAGACCTGTTCAATAGCGACAGCTAGTGGTCACCCTCAAAAACAAGGTGCTCTGAACCTCGCGGGGAAAGCGCTGTCAAGATATGGGAAAATCAGGACAGATGATTGGCCTTGAGTGGAAGCTGGCACATTTTCGAAGCCACTCTTGGGTAAAATGGTCTGTCGAAAACCCAAACGCTT
ACAAATGAAATCAGCGGATATAGACTTCAAACGCCGTCAGACAGACACCCACTAGATCAAACAGGGACATTCCTAAACATCACACAGACACATCGCCAGGCAGTCCCACCGCAGACAGCCACAAATTAAAGCCGCGCTTGCCCCCTGATGGACAGCAGCAGTAGTGCGCCACCTCGATAGCGCAATCTCCCAGAGCGCTGGCATTGCAGGCGTGAGCCAACGTCCGCAGCCAAACACGTTCATATTGTTGAGAAGGCAGAGAAATACAAAGTAGGTGGAAGGGTCTCCACCTACAGCTGTTTTCTGTGGTCTGAG
TATTAGGTATCGTAAATTATCTAGAGTATAATTTAAAGTATCCGGGAGGCCGTGCGTAGTTCATATGCAAATACTGCGCCATGTTACATCAGGGACTTGGGCAACCTCAGATTTGGGTATCCGCATGGAGTGCCCTCTGGCGCTTGACTTCTACCGCGGCCATCGCGCTTCCATCCGCCAGGTGGCGACACAGCCGGCGCGGAGCGCCGATCTGGGCCTGCGCATGCGCGCCACGGACGAGGCAGGCCGGGTGCCTGGGCCTGGGAGCCATAAGCCGGAGAGTCTGGCGGGCTAAGCTCAGCGGCATCCGGGTTCCTTGTGGCCGCCGCAGCAGC
AAATAAAGGATTTTACATGTTGACACTTTTGATCATGACCCCTGAGCCTCACTGGCTGGATTTGCTTTCTACTGTGTTTTTCCCTGGACTTTCTGGGGAGGGTGCTCTGCTCTCTACCAGGCACCTGCAGTTCCACCCCGGGCAGCTGGAGGGCTCTGTTCCACCACGGGCCACTGTGAACGCACATTTATTACCCGGTGTCAGTTGACGCCCTTCTCCAATCGCCCAAGAGAAGATGGCTTCAAAGGCCACAAACAATCTCCACGGCAGGACAGAGTGCTGGCTGCCGCTGCTTGGGAGCCAGGCCTGCAC
ATAGTTAGAAATGTTGAGTCAAAAGAAATATTCTTTTAAGCTTTAAATAATTTACTATGTGCAGGGTACTATGGGTATGCAAATGAGATGTTGAGTCATCACCTTGAGATTCCACACCTTGTTATTCACCGGGTGCCTTTGGTGCTACCACTAGGGGGCGAAGTAGAGGCCATGCTAGCTGAGTTCTAAATCCCATCCTGGGTTAACCATGGAAACTCGTTTTAGCCCTTTTTGTATAATGGGACTTGGAGTACGATTTGTTATCTTTAGCATCATCTTATTTTGAAACAATTACACATTTAC
TGAATTAACATTACTTCTAAATTTTTAAAAGTACTGGCCTAAGGAAATGATGTTTTGTTTTAATATGTTTCAGATGCAAAATATTAATTGACACTAGCTAGGCCTGCTTCACTTTTGTTGCTGGGCACGTGCTGCCCCCTGGTGTTCTCTGAGTGCCTTCCTCTTTCAGGCAAATGAGTTTGGTATTTCCTGCTGCCTGTTGGACATTGCATTGGAAAGTATCTCAGAACTGCAACCTCTTTAAGTCTGACTGCAGACTCCCTATCTTCTCATCCCTAACTTTTCTATTCCTGCTACTAT
GGCCAGTTCAGCTGCTCTCACCTCAGCCACCTCCCGAGAGACACGTGGGAGGTGGAGGCTCAGAGAGGGGAAGTCAGGACTAGAGCCTGGGCATTTTGATAATGACAGGAGTGAGACGCAGGTGGAGAGCAGGCCAGGAGCCTGCGGCGCTTCTCCTGTGAGCTGCCCCCAGGAGGCGCTCGTGTGTTGCCCATCGCTCCCACCCCTTCTTCCCTCCACATCTCTAGAAATACAGACGCTGCGTGCAAAGCACTGGGTGCTGATGTGGCTTAGCATCTCCTGACACCTGTGGCCTGTCCTCCCTCCAGCCGGGTGACACCCAGACCCCCA
TACAGCGGGCCGTGACCCAACCACAGTCACTTAGCCTGAGTGGCGGGTGAGGCAGCAGACAACAGAATATGTCTGGAACTCAGAGCCACTCCTCCCCCAGCCAAGCTGCCCCTCAACAAGTTCCCCATCTTGGCTTCTTAGGGCAAAATTCAGCGTCTGGGTGTGCACTGCCCTCTTCTGGTCATTTGGTTGGTAACACGAGCAGCCAAGAGCTCCCCTTTGGAAATAGCAGGAGCTCTTTCCAGTTCCGATTTTTCTGCCAACCAGGCTTGTTTCCACACAATGACTCATAAGTGAGATAATGAAGGGCAAGAACAAGTTAA
CCCAAGGAGAGGATTTTCCCTCCTTATCTGATCTCACTGATCTCTAGGTGATGGGAAGTATGAACTTTTGCCCTGCAAGCTAACTCACTACATTGATCAGTCTCGTCACAGAGGAGCAGCCTGAGGAAGATAATGCATCCATCTACTATTCCAGTAGGCGGCGTCCTCACCTCTCCATCAGCACCATCTTTACATTGGCAGCCAGGGCTGCAGTCTCTCACCCTAATTTATACAGCAAATTAAACAGCTGAAATCCATGTCTTCGGGCGTCTGGGGCAATCTTACGGTGTCTAGAAGCAACAGATAAAAG
TCAGAAGTAGCAGATCTGTCCTCACCCCTGCCCTCACCCTAGTCCTCTGGGCCCGTCTCACCCTCCGAGGTAAATCCATTCATCAGCTCTTCAGAGGGTGTCACAGTTCAGAGCTGGCGGCTTCATTTAAGGAGCAAATGTGCTCCCCCTGCTGGCTGAGGGCAGCCAATACATCGGTGTGCTGCAAAAATCACAAACCTGGTTTTTGGGCTCCCTCCAAACCACAGGTGTGAACACCTACCATGTGCTGGGTGCAGTGCTAACGGATATCAAGATGAGAAGGGTCAGGCAGCTGTCCTCAAAGAGCATAGAGTC
TGCCAAAGGCTATCCTGGGCAAACCTGCAAAGGGAGGCTGCTTCCGGCTGGAGAAGAATGGTGCACTCAGAGCGCACTCTGCTCCGGTACAGGCGCTGATCCATGGGGATCCCACAGCCAGCACAATGGACTCTCTGGCTGAGCCGCCCGTGACCACCAGGGGGCCTTCACGGGACCTCTGCAAATAAGAACAAACTTGATTCCCAGGACCGGCTCGCATCTGAAGATGGCTTTAAGCCCAACGGTCAAACATGTCACTTTTACCTGTTCTGAGGACAAGGGCAGCACCTGCACCCTCCCACTCAC
AATACAAGTAATAAAATATCACAGCCTAGAAGGCTCGAGCCCTGGGAAGATAAAGGTGACTTTTCCAGCCAAGGAAAAAGGAAACCTCCCCCTGCACCTGCTCCTGGGACCTGTCCCGTACTCAGGCGGTCCCTAGCGCCCCCTGGTGGCTCTGTGCGCCCCTGCAGGGAGGTTTGTGTCTGGGCTCACATTGACCTCCCCTCACTGTGTCTCTAGTACAGTAATACACGGCTGTGTCCTCGGTTTTCAGGCTGTTCATTTGCAGATAGGCGATGCTTTTGGAATCATCTCTTGAGATGGTGAATC
AAATTTGAGCATGTTTCAGAATCCCCTGGAGGGCCTGTGAAAAACACGAATTGCTGGGCCCCAACCCCAGAGTTTCTGACTCAGAGTCTGGGGTTGGGAGTTGGTCTTGCTGAGAGCCCTCTAACCATTAGCAGCGGCGACATCTTGTGGTGAGGGACAGAATGTACCTTGGGCTCCCTCAGCCCTGATTACCCGCGCGTCCAGGATGATGCCGGACCAGGCTGCACCGCCCAGAGGCCCGACGGCGTCGCTGGGGCAGACCCAGAGACTCTCACACGCCTTGTCCTTGCCCGGAGGGT
TGAACCCAGGAGGTGGAGGTTGCAGTGAGCCGAGATCGCGCCACTGCGCTCCAGTCTGGTGACAAAGGTAGACTCCATCTCAAAAAAAAAAAGAAAAGAAAAGAAAAGAAAAAAAAGAACGTGGCCTTAAACACCACCGCCCCCTAGAGGCTCTCTTGGGTACTTTCACTTGCTCACTGCATCAAATCTTGAAACCAGATCAAAACTGAAGCTCCCACAAGCACAGCCTAATTCAGGGACTCCCACCTGAGTAGAGAGGCCGGAAGAACCATCCGCAGAGGGTCACAGGACAGCTGGACACC
ACCTCATACTTCCTGATTCAGGGTCTGTGGTGAGGGTCCAGGTTTCTGTAATTTGGGGATGTCCCCGGGTGGTTCTGAGGGGCACCCAGGGACAAGGCCACCAGGAGAGGATCCTGCGCCGCGTTCAGCCCTGGCCTCTCGCTGCCATGCTGCCTGTAACCAGGTGGGGGCGCCCTCTCCCTCCTGGAGCTGAAGGGACAGCGCCGCCGCTCACCTACCTGGACCCGCACGCTCTTTTTTGCAGAGGGAGGGAGGTGTGGTTTATGAGTCTGGACTCCGGAGAACTCAAACCCTCGGGAGGCCTAGAGACTGCGCAGTGTCCGGATATAGAAATA
CATGTTTTTACACAATCATGGCATGTGATCCGAAGGCATGAGATCTGCCTTCGTACATGCAACATGCAATGGTGGAACGGCATTACCTCTGGCTAGTGACCTCTCCTGGACTCAGCTATCACCTCTGCAGAAAGGGGGCAGTAACAGGACCTGCCGCACATCTGCTGTCATGAAGACCACATGAGCTAATATATGTGGGAAGCCCTTAGCACAGCGCCTGGGAGAGCATAAGCGCTCGATGCAAGGCAGAAGAAAGGCGTGTCCTGGTGTGACAGGGCCCTTCCGACCAGGGCTGGTACTAAGGTGAGAAAAGCGAGGTGCCTACCGTGCAAAATGTAAGGCAGCGTTCACTCTCAGAGCAGTGCACCTGCCGCTGGGTCCTCGGAGCCACAGAGCAGTCCCGCTCGCCCCCTGCTGGTCACTCTGCAGAATGACGTCCCTTCCCTCTGCTCTCAGGGGTCCCTGAGCCTCGGTTTCTTCACCTGTAAGGTGGGGTAGGAGAATCTGCCTCTCAGTTTGCAGGGCAAACAGGAGGCACTCCTCCAACATCAGTGTCCTCCTCTCAATGCCAGCACTTAATGAGCACCTACTATGTGCAAAG
GCAACTCAGAGCAGAGAGACTCCTTCCCCTTGAGGGAAAGATAAGGGACTTTGCCTGGGAACCCCCAGGGCATTCTCTCTGATCCTCCCCAAGTACATCAGGGCTGGATATCTAGAAGTCTACAAGATAGTCACAGTGTAACTTGGCTTAGACTGCCCTCTAGTGCTGAAACAGCTGCAGTGACTGACTACACGCTTAGGGAACTCATCATCAGTCACCTTTCAATTTGTAGAAAATCTCCTGAAGATAGATGGGTATAAACAAGGGCAGACTGTGAAGACTGAAATAAACACCTAAATCTTCAATGCCCATA
AATGATGAAAAAAAAAGTGCTTTGCTGGACTGGCCCCTGGAGCTGAGGGCTGCTGAGGTGGATAACAGATGGATATCCCTCTAAAACACACAGAAAACCATCACTTCCATTAAACGCTTCCAGAAAACATCTTTGCTCTCTTTGCGCCCTCTGGTGGTGTCGACTTTGCTGCACGTCTGGTTAAAAAAACTCCCAACACATTTTCTGTCTACAGTTTAGATACAAGGATTTTGCCCAAGCACTCTCTGTCTCCCTGTGTTGAGGGGCAGGGTGCTTCGCAGGCACTTTATTTTTATTTTT
CTGTCACAGCCCTGCCAGCTGGTCTGGCCCCATTATAAAGACTTATGACGCTCAGTGGAAGCACTGTGTCCTCTGACCTGTAGAGCCGGGAGCTTCTCCTCTGTGCTCCCACTTGCTCTGACATTATTCTGAGGAGGAAAGCTGAAAGGCTTGCCCGGCTTCTGGACTCTGGCCACTAGAGAGCAGTAGAGGGTAGACAAGCATCTGGCCTGGGAAACCCCAGACCTGCTCTTCTTGCTCTGTCCTTCCAGACACCGCCACATCTCACTCCCGGAATCTGCACAGCCCCTTTGTGGGTCTCTTGGCATCTGCCACGCCATCTTCACTTTTATGCGCAGAG
CAGGTGCGGCTGCGGGGTTTCAGTGCTGGAGACCTCTGAGAGTAGAAGCCTCCTGAACTCTTCTTCCTTTCTCATCTGCTGGGAACTGGGTCAGATGCTCTCCTACTGGGCCTTTCTCCGCGGGGCATGAGTCGCCCAATAGAGCCTCTGGTGGCCCTGTGCTGTTACTGCAGGTCAGGGCTGGAAGGAGGGGAGCCAGGATTGAGGCTAAGACACAGTCACCCTTCCCCTTTTTCACACCACAATCAGCCTGGTGCTGATTCACCTATAATCAGCTCAATCCCTCAGCTGGCGGCCACCCCTGAGCAGGCAGCTGGCAGA
GGACACACTGATCATACCTCCCGGAACCTGGGCCTCCCAGGGTGGCCTGGAGGCTGCAGACGGGCAGAGCAGCCAGGAGCTGCCCACCAAGGAGGCGTCTGGCACTGTCTGGGGTCCCGAGCTGGGAGCGGGGATCCCCAGACACGGAGCTGGTGCGCCACCTGGAGTCCATGTGGACTGGTGCAGCCCTCTGCCGTCCAGCCGGCATCAAGGTGAGGCTGAGAAGCCACACAGATCCACAGACAAGCACAGTGGCAAAGTCTGCAGAAGGCTCTGAGCCAGGAGGGAACCCTGGCAGGCTTCCTAGAGGAGGAGATGTGAGCA
TAACTTTTATTTATCCCAGTGTTTTCAAATCTCACTTAACATACAATACTTTTCTCTTAGGCTATTTTTCTGCAGAACTAAGGTCCAATGGAACACACTTTGAGAAACCCCAGGGGTTGTACCCTGTAGTAATTGAGGGGGATTCATTAGGCCACCACTAGGGGGTGCGCCAGCCAAGTTTTCTGATTCTCGGTGAGAAAAGAGGGTTTGCTCTGGGCTTCCAAAGAATAGAGGTTTTGAAAGCTTCAGTGGAGAGGGAGGGCATGCCAGGAGAGACCAAAATTCCAAAATGGCAATGACTTTG
AATTAAGTCTTATTATTGTTTTGGAAGCTCAGAGTGGTTTTGCCTCAACCCTTTTGACAAATGGTGTTCAGTGGAGATTCAAAAGGGAGACAAAAGGTGGACTGGTGGTGCAATCCGCCGGCAAGGCTCAGAGATGAGCGGCCTTGGCCTGACACGCCTCTAGAGGGCAGCAGAGGCACGAGCGGCTCTCTGGCTCCCTTGCAAGTGAACCCGCCTGTCACTCCTGTCCACAAACCCGTAACCGGGAAAGGAGGTCAGCTTGACTCAATGGGCTAAATAGGTGTGGGACTGTTCACTTGAGGAGCTGAACCGAATAACCAGGAGTAA
CCACAGGAATAAGAGAAGGGCCTTTTGGGCAGGCACAGCACTGTGGGCATCCTTTTGGGTGAGCAGATGGTGCCTTTGGGTGAAGAGACAGGCACCCTTTCTAAGGGTTAGATATATCCCCATGCCAAAGACATGCAGTTTGGCCAGCAGGGGTCGCTCTAATCTACACAGCGTACTTCTGCAAAGCTCCCCTGTGGCAAAATGATACAGGGTTTGCTACAGGCTTAAATGAGGTAAAGGAATTCCAAAAATAAAGAAAACAACAGAAGTTAGTGACCAAAA
GCAGCTGGACGTGCGCCTCAACGCGCTGGCCGGCCTGGACCCCGACGAGCTGCGCGCGCTGGAGCGCGATGGCGGCCTCCCCGGGCCGCGCCTGCTGCTCGCCGACAACCCCCTGCGCTGCGGCTGTGCCGCACGCCCCCTGCTGGCCTGGCTGCGCAACGCCACGGAGCGCGTGCCCGACTCGCGGCGCCTGCGCTGCGCCGCCCCGCGGGCGCTGCTAGACCGGCCGCTACTGGACCTGGACGGGGCGCGGCTTCGCTGCGCGGACAGCGGCGCCGACGCTCGCGGAGAGGAGGCGGAGGCCGCCGGCCCGGAGCTGGAAGCCT
GTGAATCAGGGTCGCTGGGCATTAGACCCAGAAATCTGTGTTCTGGAAGCATCCCAGGTGTTTCTCAGGAGTTTGAGAAGCCCTCAGTCTCCTTCCACTTCCGAGATTAGGGTCTGTGAAGGTTGTGTCTGGTCTGAATGTCCACTGCCCACTCCACCCTCTACTTACCCCACTGTGCCCTGATTAGCCAGCAGGGGGAGCCCAAAGGAAGCCAGCTCTTAAAATCTGCTCTTGGAAACAGAATTTGTTAAATTGGGGATAAACTCAAACCTTCCTTTTCTCCTAGAGTGTGTGAGGAAGTGCACTGGCCTCATGCGCAGTTCTCTGTGTGAGATCTGTAGGGAGAGAGGAGCAGACAGACAGCATCCCAGCCC
GCTACTTCCACACTTGCAATCATTCTAGTACAAGCAGGGGCAAAGATTTTCCAAAAACTCTTTCTTATGTACATCTCAACTGCTCATACGTTTAGCTCAGGGTCTTAACAGTCATGCGTGGTAAGTAAACATACCCAGTAGAGGGCGCTCTCCTCATGGAAAGGAAAGGGTCCTACGGCTCTAGGTGGAGCACTCAATTTGAGGGTTCAAAAATAAAACTACTCCTTAGACTACAGACACTAAAAGCATCATTTCCGTTCAGAAACATTTACAGCTGAAACAAATAT
TTAGCTCTTTTGAGCCCCTTTTTATTGGCTTAACTCTGTCCCCCTGGCTAACCTCACTCCCAGGGAATGGACAGTTTTCTTTAAGAGCTGGTATCTGTTCAGATTCTCTTAAACCAGTGTTCTCAGTTCACAGAATTCGGTGAGTGCTACAGTGCCCTCTAGAGGAGTTTGGTTTTCCCCGATTAACAGAGGAGCTGTGGTTTCATTGAGCTTCTTAGTTTCGCTTTAGTTACAGACTACTAACAGCATCTGAATTCTCTTGGAGATGGAATCAGAATTATAGGAGAGGGATTTGAGGCTTGGGCATCCACGCTGTGTGAACTGAAA
ACTGGGAGGCTTTAAACAACAGAAATGGACTTTCTCACAGTTCTGTAGGCTGGAAGTTTGAGATCACCGCAGCAGCTGGGCCGTGCTCCCTCCAAAGGGGCTAAGGGAGGATCCGGCCTTGCTGCTTCCAGCTTCTGGCAGCTGGTGGCAGCATCACTCCAGTCCCCGCCTCCATCTTCAGGTGGCTGTCCTCCTCCTGTATCAGCCAAATTTTCCTCTTACAAGGACAGCTTCCCTAATCTAGTATGACCCATCTTAATCATATCTGCAAACTCCCTATTTTCAAATAAGG
TGCAGGAAGCACACTTCATCAGTCCTCTGGGAACAAACCTCCATCCAGCTTTCCCACAGAGCTGGGGTATCTTTGGGATTCCTCCCCATCCAGGATGAGTAGCACTCTGAAATTGAGAAAGACTATGTCAAATCTGGGTTCAGGGTGCCATCTAGTGTTGAAAAGGAGGCAGTGATCTCAGGCTAAGGGAACTAAATAGTCACTCTGCACAAAACCTCTAGACAGACATACTTCTGAAAGACCAAACCAAGCCAGACAGTGAAGACTGGAATAAAGAACTAATCCTTCAATGCAAATGCAC
GCTTGGACTGATAAGGCAGTGGAGTCCTTCTGCCCTCAGAACTTTGCCTTTTAACTTCGTTCCTTGGGAATGTGCCTGTCAGGCTCTGTGGAGAAGTTATTCCTCCTTTTGATGAGAAATTGAGACTACCTGAGCTCCTTCCCTGCTTTAAATGAACCACTAGAGGGGGCAGTGACCTGCTCTGCTGCTGCGCCTGAATTGCACCTGTAGGATATTAGGGTTAGATGGATCTTAATGACTTCCTGGGCCACCTTCTCCCATTTTCTAAACAAGTCCCTAAGGCTACAGACTTGGTCAGTGACAAAACT
ATTCTTCAGATATAAATTATACATGTTAAGTGTTATATGGTATAAAGTGGACATTTTAAAGCTAGAAATAAAATGGAGTGTATGACAGAATCCTACTCGAAGAAATGATTATAGGGAAGGTACTAGGTCAGACAGTTCCCCATTCTGGTCAGCAGGTGGCACTAGAGTAGCTTGGATGCCAAATGGAACAAAGGGTAAAAATAGATCTGGATCAAAACAAACTTTGGGTGAAAGTGCAGGAGAGGCAGGTGACTGGTTGTTTACATTTCAATATGTCTTATCTCTCTTTCTAAATTGTTCATTGTTTGAAGTGAGGCACACT
AATACCAACAGGAATACATATATGAAAAGTCACATATTTAAAAAATCGTAGAAGACCCATGTATGAAAGAATACTGTTTCAGAGTGTTGAACTTAGTGTGCGCACGAATTCATAGACTGCTTGCAATACCTCTTAGTGCCACAAGGCGCCGCTAGTGACCTCGTTGAGTCTTCCCACAGCCTGGAGGCGGGCTTCCGCAGCAGTAGCAAGAGGAGGTGGTGCAGGAGGCGGTGAGAGCCCGCAGCAAAACCAGGCAGCTGTAGGAAAGCCCTGGCAGGCCGGCCCACCGAG
ATCTTCCCATATTGTTGCAATATGGAAGGAAACAGCTGCTAGTCAAAGCCAGTTTTAGAAACCTGCATTTTTGCAAAAGGAAGAGTCAACTTTCATCATAACAATGTTGCTGGCACAGGATGGTTACTGCCATAAAACAATGTAGAGATGGTCCAGCAGGTGTCAGCAGAGAACCAACTTTCAGTACTAGGTGGGCTCCTCCAGGGAGGGAGATGCCCGGGCCTGGTGGGCTGGGACAGGGCTGGGGGGACTCCGTCATTAAATCCAGGGCTGTCCCAGTTCTGGCGGGTGCTGGTAGGCAGATTGGGACCACTGA
CACAAACTTGACCAGTTTTACAATTTTGTTAGCAACAATCTTGAGAGAATCAATACAAACTTTAGGTAGCTTGGTACTTTGCCCTTCAGGACAGTTCTTCCCTGGTAATGTTAGATTGTTGGGGTTAACCATTACTGTGCCATTACAGATGAGCTTCGGCTGCCCTCTAGTGGCAGCAGCAACCTGGATCTCAGGAACAAAGATCATTCTAGCATTGGGACCAGCTCTGCGTCATGAGTATGTCATCAGTGCCTAGCATATTACCTGGCATCTATTCAGAGCTAATAACTAACTAATATTGATTAACAAACTAGCCAACATGCACTGCTTTTTGTTT
GCATCTAAGACCTCCAGACCCACAGAGCCTGAGATCAGGAGGAGAGAATGTTAAATTTTTGCTAATGGACCACTGAAGACATTTTTGAGTGGAGCCACTACAATTTACTCCTTGATTCTGGACTCATGGATCCTGACTGTGGGAGAAACAGCACCATCTATTGGGCACTGATGCACAGAACATGCCCTATCCTGGAAGACATTGTCCAGCCCTACACATACTTGCCACTTGCCTGGTGCAGTAATGGTGTCTCCAAGCAGTCATTAAACCATTCATATAAGCCATATGTCTCAGAATGTTTGGGACAAGAGTA
CTAAGCTGTTCTCTATAGTGGTTGTACTAATTTAAATGCTCAACAGTTTATGAGTGTTCCCATTTCTCCACAGCCTCCCAGGATCCTGATGTGGAGCTGCTTTCTAAGAGATTCTTCCTGTTCTGAGTGCCCACTGGTGTTCTGAGCGCCCCCTGGTGTCCTGAGCGTCCCCTCGTGGTCCTGAGCTTCCTTCCCCTCGCGGTTCAGAGCGTCTCTTGGTTTCCTCAGAGCCCCCCCCCCCCCCCCCCCCCGGTGGCTCCAGCACGCTGACGTGTCCTGAGGTCCTCCTGGTGGCCCTGAGGGCTCCCTAGTGGTCCTGAATGCCCCCTGGTGCCCTAAGAGCCCCCTGGTGGATCCGAGCACCCCCCGCTGTATCCTGAGTGGCCCCCTGGTGTCCTGAGCGCCCCCAGCTGTATCCTGAGTGCCGCCTGGTGTCCTGAGCGCCCCCTTGTGTTGAGTGCCCCCTGGTGCTTCTGAGCAGCATCTACCATGCAGTTCCCTCCTGTCTCCCTGCAGATTTTTGTGTCTGGGCTTGTGCAGATAATCTCTCTCCTGTGAAGCTCACAGTATTACACAACCTTGTCCTTGGCTTTCAGGTTAGTCATT
GTAGTATCTGCTTCGCTGAGCTGCTGACTTATTTTAAGAACTAAATCTTTCCTGTTACTATATTTTTCACTCTGGGGTGTGCGCGCTCCAAGACTGACAGTAACTCAGGTCTAGGACAGGAGCGTCCTCTCGGCGATGACTTAGCGCCACCTACTGACCACTTGCTCAACAGCGGCCACGTTCAGCAACCACGGTGATCTCGACAGACACGAAAATGTTCTGTGCTCTCAACGAGAAGTTCTGCATGTATTCTTCCCTTCTCACATAGCAGAGCTTGCCTAGCAGAATTGTGCTCCTTTTATTTTTTAATATAAGTAAGT
GAGGAGGAGACAGGGGTCACTGGGCCAATCAATACTCAGCTACCCTCTCCCCCCACCCCCTCACCGCCGGTGTTCAGAGAAATGCCAAAGCTTGCCGCTTAATCGCGGTTCCCATTTTAGGTAGTGCACTCCTGCCATCTAGTGGTTCCCCCACGCTCTCCACAATGCCTTCAGCAGAGATGGATTTCATGTGCTGAAAACCCAGCAAAGGCAGAACCAAACCAAAAAGCCAGACTTAAAAGAGTGCCCTAAAAGAGTGCCCAAGTGCAATCAAAATCCACCTAGAG
TGACGTCAAGTGGCAGGGACACGCTAAAAGCCTTTGAGTCTATTGATTGAGAAGGCTCCAGAAGGTTTTGGAGCGCTGGAAGAAGGCCAGGCCTGGAATTTACGCGTCGGCCTCTTGGTGTCTCCTCCCGCTGAAGGGAGTAAATCCAGGCAGGTCTGGGGCTGCCGGGCGGGCACCTGGGGCGGAGGAGCCTCGAGGCTGTGGTCCTGCAGCACCACCTGGGGGCGGCGAGAAGAGTAGCCGCAGAGGCTCGGGAGGACGCGCCCTCGGGTCCAGCCGCAGCCAGCACACCGGGAGGTGGTCAGGGGTCATCTCTTCTGCGCCGGCCCCAAAGTAGACTGTCCAGTTCCCTG
GTTTATAATGTTTTGAGAAAGTTTACAAATTTGTGTCGGGCCACATTCAAAACTGTCCTGAGCGGCGGGCTGGACAAGCTTGCTTTAAAATATCAATCAGGGCCATCTCCTCCAAGGCCAAGTGCAATTGCCCCCAACTACCACCAGAGGTCACTGTGGAAGAATGATCTCATACAGGTCTAGAGACACTTCCCACCACAGCCAAGGCCATGCTGGTGCTGGCCTAGATAACCGCACAGTGGGGAGCTGCGGTTATATTTCCCTTAGTTCACAAGTACACATGTTCAACTGTTGTTACTCAGGTCT
GCTGTGGTTTTTGCAGACTCAGAAGTACTGCCTTAGTAGTCTTGGCTAAGATCTGGAAAAATACTCTAGATTACCAGGCAGAGAATCTTGTTCTTCCCTTACTTCTCCCAAACAAATGAAGTCTCTTTCTCTCTCTGTCCTGAGCCACCTGTAGGTGGCAGTGTGGTGCTGCAAGCATCTGTGGCCTCACCACTGGGACTGCACTGGGTTAGACTTGAAGCCAGCACAGCGCCGAGTTTTTTTTTTTTTTTTGAGACAGAGTCTCGCTCTGTCGCCCAGGCTGGAGTGCAGTGGCGCAATCTCGGCTCACTG
ATTTTTCTCAGCGCTGAAGAGTGAAGCATCAGAGAGTACCTCAAAGAAGATTCATGTGAGGCTTTGAGGAGGAGGGGATGGATGGGTCATATCGCTTTACTAGGAGCTAAGGAAACGGGACAGCTTGGGTGCGACTTCTGATTTCAGGAGATGCGCTTTCCCTAGAGACCAGCAGAGGGCGCAAAAGGGGCAGGGACCGAGGGGGAGGAGCCCGCGGAGCCGCGGCCGGAGAGTCGAGCGGGGCGCGGGGAGCTGCAAGCGTCCCTGAGCTGAGCTCCGCTGGGAAGTTCCTATCGCTTGCGCAGTAGAGTGCATTTAGACATTTCAATGA
CTAAAGACAAGGATAGTTGTGTTTTGTTCACCGGTGTGTTCCAAGGACTAGAAAAGTGCCTGACACCTTGTGGGTGCTCAAACATCTATGTGGAATGACTGACTGCAGCCTACGGGATGATGCCACCTTCTATGTGGGCTGTGATGAGTTGCCCCTCATTCCATGCCAGGGTCTGCCAGTAGATGGCGCGAGCAGCAGTTGAATCCACTTTGCAGTTTCTCCTGTGTTTGTAGAATCAGCCTTCTCCTCATGGCATAGCTTCGTCCTCCCCAAGACACCAACTCATCAGAGGTCTGAGTTTCAGCTCGACAGGGTCTCTTTTTAAAGTCTTAATAATTCCAACC
GGGGACTCTGTGCCATCAGTGTTCGAGTCTTGGCTCCTTAGGAGCAGGACATGTGTCTGCCTTATCTGTGCACATAGGAGATGCCAGATGAACCCGGGAACATCTAGTCCAGGGTCTGCGTTTGTGCATCAGAGAACTTGCCCAGCGCCACCTAGTGGCAGCAGGAAGTGATTCAGACCCACACCTCCTGACCCTCAGTCCACAGGGCTTTCCTGAAGGCCACGTGGCCTAGGGGAGCTGGGAAGAGGATGGATGTGTGGATATCTGGATGGATGCATTAAAGCAGAGGTTCTCAGACTGAAGTGTGCATC
CGATGCAAGAGTGAGCATGTGAGTTCTGTCTTTTTTCCCTCATGAACCAAGGTTTCCAAGAGGCGCACTGAGCAGTGAGCAGGAAAGCTAGGAGCGACTAAGGGTGATCCGAGTGGGAGCTGCCAGCACCAGGTGCCAGAGCTGCGGTTTCCAGCTTTGGGGCCAACGTTCTTAAGCACACATCCCCCTCTTGTGGTCGAGAGCGGTATTGCCGCTGAAGAGAAAGGCTAGAGACCTCCTCCAGGTTCTCATCCTGAAAACCCCAAGGTATAGGCCAGGGGCTGCATCTACGTTGTGAACCCCACGAGATTTCCCACTTCTTTTTAAGAAAGATCTGATTGCTGG
TCCAATGTTTGGATTTACAATATCATGCATCAAAACCAAAAAGATTACTGAACAGTAACCTAAGTGCATATACACTTTAAGCACTTCCTTTTTTAATTGAAGCATCCTCCATTCTTTGGTGGTGTAACCCCACCTAGTGGTAGTGGCGTATTTTATCTTTTGTCTTTCACACTTTCTCCTAAACCTCATACAGTATTTCACAAGCAAACAGCTTCTGGTCTAATTGTGCTTCATAACTAGGGTGATTTATGTCCAGATTTGCTCAGGACAGTCCTGATTTTTGATTCAGCAAAATTATTGCTAGTA
CACAGAGCTACTTCATGGGATCTGTCTTCTTAACAGTCATGCATTATGCATTGCTGTTGTTTCAGGTGCGTTTTTGCAAGACTGCGCACTCACACGACCATTGAGAGGCTCACTTTGCAGTGGCCCTCCCAGGCCCTCCGTGGTTGGGTGTCCGTCTTTGTCAGAAAAGGGCCAGCAGGGGGCACCAAACCCGCACGTTTCTGCCGGGAGAGGGCGTCTGGGTGAGCGACAGGGCCTGAGGCTCACGTTCCTTCCCTCCCTTTGCTGATATTTGGACATTTCTTTCTACAGTAGTTTTAGACTCCCACAGCGGCAAGGCAGAGAGCTTTCTTTATTAA
ATCCCTATGACCCTTATACCTTTAGCTTTGTTTTCATCCATTCTTAAATTTCTCCTGGCTGCCGCAAGCAGATGACTGTCCTTTATCCCACAGATACCTGACTGCTGTATGCCAAACAATTTTTTTCTTCCACCAAGCTGTAATGCTCAACCGTTGCCACTAGAGGGCTGAGGTTTTGCACACTGGTGGTGCTGAAGACGCCTCCAAGTTCAAAGGTCTTCTGAGATACCCAGAGAGGCTCAGGCAAATGCCAGTGCTGGAAACTTGCTTAAGCGTAAGCAGCCAAGTGCATGCACCTCCACTGAGCTGGGGGCACTG
ACTCTGTAAAGCACTGTTAGTTTAACTGTCCCAAAGCGAGCTATGGACAAGAGCCTTGAAGTCCAGTGTTTTATAATGGGCATAAACACAAGGTGCCAGCTTGGAGGACTTTCTGCTGATGCCCTCAACAGAGCCAGCTCTGGCATAGTGCCCTCTGCTGGTGATGTGGATCCATGCTCGGCAAGCCCGGGAAAAAAGGCAGGTCAAGACACTTTGAGACTCCTTCTCAGGCCACCACATGGTGTTTAATGATTATTGTTATATTCTAAGTTGATAGAAGTGCACTCTGGCCCTTAGCTGGGGACCAAAGCAAAGGAGTGGAGAGGAGCTAGGAGGGCAGTAGCAACACGGGGACACCCTCTAAGCAGCAGC
AACTGGGTGAATGTGAAGCTCTCATTCGTTTCCTGTGGTGACCACATAAACGTTGTCACCTATGCATCGCCCAAGAAAGTTAAATATTTCCGTCCTCCCCCAAGCAGCCCAGTCAACCAAATGCCACTGGTGCTTCCGTGCGATGATCATTTCTGCCGGCAGGGGGCAATCTTGCTCGCCGCATTCTATATTGACGCTTCCTCCAGCTGTCTGAACGTGGCGCTCAACAAAATTAAGGTAAAAGGTTTCTGTGCTGACGATTCCTTGGCGGAGAAACTATTTGCAAACAGCAAGAGAAACGTGCTCAAAAGCCAAAGCGCTTTCCCTGGTTTCTGATCGCT
TAAGCAATAAAATCATTTAATTATCTCACATACCAAGAAGCCGGGAGGTAGATGGCCCCAAGTTAGGTTGCCACAAACAACCCTGGTTCATTTGCTTTGCATGTTGAGTTTCAATCTCACCGTTACTGCCTCCTAGTGGCGGATACGGCGGCAATAGTGGCGCACATTCAAGGCAGGAAGCAAGAGGAACAGAGCCACCAGCAGGTTTGGCCCAGTGGATTGCAAAGTAGAAGCTTTTCCAGAAACAGCCCTTATGCCTCCTTTGCCATAACTGAGTCACGTGGCCATCCATAGTTAGACGTTTATCT
TCCCCATTGGAAAGTGTGTAATAGTCACTCAGGTGATGCTCTGAGTGAAGACAAACCTCCTAGCATCACCAGAATCCAAGCTTCTTAATAAAATCTCAGCTGTCATCCCGTGACAGCTGGCAGGCCCAGTCACGTGGGCTCCAGCGTCTGGTGCCTTAGCAGTTGGATGCTGGCTCCCTCTGGTGGCCTGAGGTGCCGCTGCACCTAGCTGGGTGCCCAGCTCCCAGGCTGCCTCATTCATTTCTGTGGGGAGGCTACTGTGTACCTGGCCCTGTTTGGGTGCTGGGGATACAGCTGTGGACCTCTCTGTGGTGCTCACTGCCCAGCGAGGAGGCGGACAGCGCAT
GGCTTCTTCACCAAGCTGTGTGACAGCTGGGCCCTGTCGCCTCCTTCCTCGTATATGCAGCGACTATCGCAGAGCCGCTTAATCTTTGTTGAAGGCAGCTGCGGTTCAGCCCTGAGGGCCACGGGACGGACGCCACTCATTCAGCCCTACCGGGGGCGCTGTGGCAGCCGGCATTGGTTGCCGTGCCCTCCGCTTGTCTCGCTCAGCTCTCGAGCCACACGCCCTGGGCTCCGCCCACTCCCTGACAACATCCCTCCTGCCCATTGGGCGAGCATGGACGGGGCTGTCCAATGGAGCGAGGCGTTG
GGGGTGGGATGGGTCAACACAGAGGCTGGCAGATAGTAGCCGCTCAGCTAATAGAGAGCTTAGGGGGTCAGATTTGCTCCATCCTTGCCAGGGCGGGGCAATACCGAGTCCTTGTCCCCAGCAGAAACCGTGGTCCCTTTGCTGTTCCAGATGCTCTGGACCCTGGGTACTGGCTCCCCCTGGCGGTCATGATAGGAAGCGCCCTTCCCCTCTGGCTCCTGTAGAGGGCGTCGCGGATGCATTGATCCTTTAGTTCCTTCACTGTCCATCCCCACAGCCTTTATCCAGCAACCTCTGTACAGCCAGGGCCTGCCCACAGAGATGGATCAGGTGCTCCCTGGCTGACCAAGGAGGAGGGAATGCACGTCTCCCACTACCTGGAGGAGGCTACTGGGGGTGGGGAGGGG
GGAACTGGCAGATGCCTGGGTGTGTGCTGGCCCACTTGCCAGGTGATCAATGGTAGTCTTTGCTCTCAGGGTGTAAGCTTTGGCTGTGTCTACAGCATGCTTCAGACACAGTGTTTCTCCTTGGACAATTGCCCCCCAATAATTTAGGTATGCTGCCACCAGGTGGCAGTGATATTTCAGTGTTGGCAACTTGATCTCAATTCCTGTGGCTCTTTGTACCCAGTTTTGGTGATATTTGAGAAGGCATGCTCTCCTTCCTTTTAAAATGGCAAAGAAACGTAAGGTGTTTTGGAGGTACCGCCAGCTAGCCAAATTAGCTGG
GGCACTAAGCAGGCAGTGGACAATACATGCTGAGCTGGGTTGGGAGTGGACTCTTGGGATTCGGGACTCAAAAATAATGTACGGCCAGGTAAATTGCTGGTTTTGCTTCTGGGTCACAGGAAGGGCTGCGGTCCCCGCAGACCCAGATGCGTCCACTAGATGGCGCCAAAGCCAGTAAGGTGAGGCGCTTGTGACAGAAGCCCCGACTTGCTGCAGGAGTCTGGGCCCAGGGTCTGACTCCTGAGCTCCTAGGAGATGGATGAATATTCTTCCTGCACCGCCAGCTGCCTCGCTTAAACGTGGG
AACATTCAAAATCCTGCCTTGCCCAAGAAACTCCAAAACATTTAATTTATTCCCAAAATTTGCCTCCGGGGCAATTACGAGTTACTGGGCCTAGAAAATCAGTCGGATGGAAAAATGCAGTGAGCCAGGACCAGCAGGGGTCAGTGTGGTATTAGGGATGGGAACAGACCCCGGCAGCCTCTGGGGTCAGTGGGTTGTCGCCCGCTGGTGGCTGCAAAGAAAAACAGAAGAAGCTCTGAGATTCCCCCCAGTACCTTTCAGGAACTCATGTTCCCATACGAGAAATAACCCACAAACCACGAGGTCCCAGAGAGGAAATTA
AAGAGTTTTTGCCTCTGGGATACACACCCCCACCAGGGACCCTGAAAGTACAGGACACGGAGGAAGGCCCTAACCCCACCCAGCAAAGGGACCAACTCGGGGAGGGTGGCGGAATATAAAAATAGGAGCAGTGGCAGAAGACACTTGCGTGCACTCCCAAATCCCAACACAGGAGGGCAGCCGTTCCTTACTGTTCCTCACAGGGGACCCCCGTGGAGGACAGGCAAAAAGTTTAGACGGCGGTCGCAGGTTGAACGAAGCTCCCGAGGGGTTTCATGATATATATACATAACCTTGGGTGGGGACCAACTCCCTTGGCCAGGGCCAGGCGTGGGAGAGTGAAAAGT
GGCCTTGGGATTGGAGAGGAGTTTTTATGTGAGTGGCAGATGCTGCCGCTGGCCCCGCCCACTGCTCGCCGGATGCCCCAATGGCAGTGCGGGCCCGGGCACCTCCAGGGAATGGGGCCTGGGTGCTGCGCTGCTCAAACTCTGTGGGCACGCTAGAGGGCGCTCCTGAGATAGCTTTCAAATCTCTCCTGGCTCCTGCTTGCAATTTGAAATTTGCTTTCCTGTGTATTTTTCCAGACAAGGAGTTAGAGCCATTGGGAGTAGATGGGGGCATCTAAGGAGGCTGAGTCTGTGCAGCCCCAACCCCAGCTCCAGTGT
CCACTACCCCCACCCCACCCTCAGCTCGGCTTTGGGAGCTTATTTTGAGGAACATCACTAAAATCAGGCATTTATTCTAATCTCTACGTGTATAGTTCTCAGGGATGGATGACAAGCCAGTAGTGCTTCATTTAATTGGACAGCAGGTGGCACTAGAGACCATATAATCTTCACATTTCTAAACCCTGCCTGATCTTACCAACAGCCGTAGGCAGGCAAGGTCTGTCACTTAAACGACACTCTTGCCAACACCCCCAAAATCCCTTGTTCCCTTTTCCTTCAGTTAC
TGTGGGGAGCTGCGTACAGGAGACCTGAGTTCCTCGAATAGGGCACAGCTTGAAAGGATGTTTGAACAAGAAGATCTTTATGCCATTAGTATCTAGCAAGAGACAAACCTTGGAAACCCCTCTCCCATCCGTTTGTCTTCAGCTGTGCTTCCCTTGCTGGACACAAGGAGGCAGTATTGCTCTGCATATGGAATCCCCTCTGACCATACCCCCCCCAACCCCCACCCCAACTGCAGGGTGAGAAATTTCCCTCTTAAGAAGGGGGAGAGCTCTGGGACCTGTCTAGA
CACAGTCAACATGTGGTTCCCCGATGGTTTTGTGCCCCAACTACCAGAAAGCCCTGCTCCCAGCCAGGGACCAGGAACCCGGCCGGCCCCCTGGGCTCTCCGGTGGGGAGGCCCCGGCAGAAATAAGGCTGTGCTTGGCAGCACTCTAACAGCACTGGCCGCCAGGGGGCAGCAGGCCTCCGCAGGTGGTAGGTCCAGGCTGGTGCTTCCTAGGGGGCTCCCAGAGGCAGGGCTCATCTGGTAGGGTCCCCTCAGCAGCCAGGGACCCCCTCCAGCTCTACACCTGACCCACCTCTAAGACTGGGCATTTCTCTTCTAGTAGGTGACCCTCTCTAC
ATGTGCATCTGTGTGTTTCTGACTGTCTTTGTACGGTAAAGAAGGAGGACATATGTGGTTAAGGGCATATCCACACCACTGCCAGCCCTCCTACCTGACACAGGGTGCAGAACATGGTCACTCCCAAAAATGATACAATGCTGCCCTCTAGGAGGCAAAGCTGAAAATTCCACTTACTGTCCAGAGATGGAAGTTAGGATAAATGTAAAGGCATTCTTGCCTATAAAATATTTATACCCCATTTTAAAAGTTATCTCATTTAACCTGGTG
CCGAATTTTAGTCTTGCAAACAGCTGCTCACCCAGTAGGAGAGAATTGTGATAAAACTCATAGCCACCATTTCTTGAATATCTACTATGCCCCGGGACACAGCAGACTATTTTAGAGAATTTGCGAAGGAAACACAGTGACATCTGTTGGACACCTTGCAAACTACCAGCTCAGGATAGTTAAATTTGAATGTTAGATGGAGGGAACTTCCTTTCCACAATGACATGATTTTGTAAAGCTGAGTGTATGGCAGTTGTCATGATTAAAAGCAAGTGCCATGCAGAAGTTATTGTGTAACAGGAAATGAGATTAGATAGCGTCCAATCT
AATTCATTACCTATATAGTTATTTATACAGGTGCATACATGCAGGCACTTTAAGAAATTTGGTCATTTTATTTTTTTTTACACTATCAGAGTAGCAAGGAAAACAAACCTCTCGATCTGAGTGAGAATCACCCACTAGGAGGCATTAACCAGCTACTTTTTAAAGCCGCATTGGCTCCTTTTCACCACTAGGGAGCACTAAAGTAGTAATTTACTAGGCTGTCATAAACAACTAATGAAGTTTCTCCAAAAGGTAAATTATATTTCAAAGAATATTCACTGGGATATTATAATTTAATATAAAAATTATTG
ATCTTCACGATGGGTCCCCACCTGAAAGGGCGAGAGGAACCAGAGAGGTGAGCAGGAACCGGAGGTGCGACAGCTATTTCCAGAGGCCAAGAGGACCTGATGAAGGCTGGCTTTTCAAAAACCATACTCCCAAACGCGTTTCACTAGAGGGCGCTGAAGGACCGCACATGCACCTATAGTTCCCGGCGAAAACACTTAACACTCAGTAAGATGCCGTGCTGTACATTCAGTGACAAATATGGCAGAGTAGCTCAGGCAGGTAAAACGTCAAATTGCCTCCCAGGGTGCTGCAGTGGAGCGCACTGA
TGCCTCTGCCTGCCGCCTGCTGCTGTTGTCCATGCGTAGGCACAGGGACTCTGTGCCAGCTTCCCTGTGTTTACTGCTCTCAGCTGGAAACTGTGGGCTCCCTGGAGGTGGAAACCATGACGGATGTCTCAGAAATCCCTGCCTCTGGGACGAGCGCTGGTGCACGTGTGGCCACAGGGTGGCAGCCTCGCGACACCGGATGGGCGCTTGTCAGGGAGGGACACCCGGGGCGGGGAGCCTTTCCAGAGACCTCTGCAGGGCTGCGTGCCAAGTGCACGTTTTATTTTATTCTAGACACTCGTCCTTGCGTTGAGGAGCACCCAGGACCGCACAATCACCCTCCTCACAT
CCCAGGGCCTTCGCACGGGCCTGCCCCGCACACGGTTCTCTGGGGGTCGCTGGCTCCCCGCTCAAACGGCCCCTCCTGCCGACCAGGCGGGTCCCCGGGGCCGCCCTCCCTCTGGCCTGGGCTCGGGGTCGGTGGCTCGCGCCTGCCACCTGGCGGCCAGCGGGGCTGCGGCGCCGCACGCTCTGGCACCAGCCTCCTGCCCCGGCCGTGCCCTCCGCCGGGAGCCGCGGACCAGGAGTCGCACCGCCTCCGGGGACCGCACCCCGCATGCAGCCTCCAGCCCCTGCCTCTTGCTGCTCGAGGGCACACGACCCAGG
ATTTACAGAAAACTCCCCTGGACTATGTGAAACTATCCCGGTTCACAGATAGCTCATACCTGCAGGATGATCGCGGTGAATATCCTGCAGGTCATGCTACGCCCACTTGCTTTGAGGTTGGGAAAGCAGCCTCTTGACCTTCAGCCACTTGAGCCCAGCAGGTGGAGCTATTTGCCCTCACTGGAGCCTGCTTTCTCGCTAAGGGGAAATCTGCTAACCATTACACAGATAGCAGGTAAGTATTTGGAGTTGCTCATGATTTTGGAATGTTGTGGAAACAGGTTTCCTCACTTTCAATAATGAACCTTATGATTTATT
CTACATGTCATATATCTGTATCAAAATATCTCACGTACCTCATAAATATATCCACCCCCTACGTACCCACAAAAGTTAAAAATAAACATAAAATAAAATAATAAAAAACAGGTATTAGCTGCTGTGACACCAACCACCAGCAGGTGGCGGCCAAAGGCTCTGCCTGACTGCTCTGACGTTCCTGACGTTGTAGGAGCAAATACCTCAGCCTCAGCACCTCAGCTGTGATTTTTGTCACATAAAAAAGAACTGCAGCATGCAGAAAACGAATTTTAAGAATGATAAATAAATATCAGGA
GAGAAACTTAGTGACATTTCCAACAAGGGCCCCACGGTAAGAAAGACGGCTTCCTTATACTCTGTGGTGAGGATCAGCACATGTAAACACAAATAGGAACGTTGCCTCAAGCGCTCCATCAGCGCACTCTAGAGTCCTACAAAGGATTAGACAAAACAAGGTCATCTCCCCGAGTCCCAGCCCAGTGCCTGGCCGCCCACCCCTTGCTCCGCCCAGGGCCTGCTCCCTCCGGTGATCCCAGTCCAGTGCAGCCCTCTGCTGCCCTCTGCTGGGCCCTTGCCTACACAGCCCCGGGGCTCACCAGCCACCAAGAACACCGGGGGCTCTTGGCCAACCTTTTCATGTTCCTCTGTGATCTGGAGGCTGGAACAGGTTCACCAATACTTTCACCCACCCATCACTTCTCAGTGTGCTGGAA
GTCTTTTAAACTTCTATTTGTAGAAGTACACGGTGAATCTCCATGCCAAGGAAGCTTTCTATCATCCTAACTGAAAGACCTACAGGCACCGAACTCATTAACAGAAGTACCTGGGGAGTCAGAACCCCTCGCCTGAGTGCTGGGAACGGCTGATGCGCGCCCCCTGCCGGCTGTTCCGAAAACAATCAAATAACGTGAGGCTGGCAGCCTGGACCGGGATGCTTCACAAAGAAACGAGAAAACGGCAGCCATGCTGAGACTGTTCTGGATTTGGAATATGCAATTCTGGAGACAAGAGAGAAAAGAGAG
TCCTATTTAGTCTATATTAGCTCTACAGATAGGATTCTGGCAGCATGTTAGTTATGTGATGCAGTCTAAGAAGTCAGTAGCTGGACAACAAATTGTGCCAGCCTGGAGGCCACATGATAATCCGTATTCTGCAAACTGTGCTCTATCGCCCCCTGATGGACATAGGATCATCTCCAACCTTAGCACAGAACGACCAGTTCTCCTTGGCTTTAGGGGTAATCATGATGTGTGCTTTTGGAAGGGCAGGGACAGAAGAGGAAATTTGTTTTACAAGTTCATTGGTAATTTGGAAGAAATGACAACCTCTGCA
ATAGGATATCAGATCTGAATTTAAAAGGTCAGTTTATAAATTGTATATCGTTCTCTCCAGATATAAAGTGGATTCCAGCACTCTGCACGCCTGAGCCTCTGCTCCTGTGACTATCCTGCCGCCTCTATCCTCACTGCTGCCACCTTGAGGGAGATCGTGCACCTGCAGGCTGGTGAGTTTGGCAACTAGTTCTACGGGGTGATCAGTGATGAGCATGCCATCGAGCCTACTGGCACTTAGCATGCGGATAGCAACCTGCAGCTGGAGTGCATCAGTGTGTACTGCAATGAGACCACAGGTGGCAAGTATGTG
CCATTCTGTTGACGGGGTAACCGCATTGGGAGATGGGAGGATACTCCACTGACTTACGGTTGGCAGAGTTTAGGCTGCCACGCCGGCTGTGAAGAGGACCGGAGGGTAGACAACAGGGTGGACCGGCCCCGTCTTCCCGCCTGCTCGCCACTGGGCAGCCAGAGGGCGATCTTACAACGTGATTACAATTGGGCTCTGGCTCCCCTTCCCTCTTAGAATACAACCCGTTCTCCCCTCCCCTTCCTTCCTCCTACTCTCCCTCCTCCCCCTCCTCCCTCCTCTTCCTGTTTCTCCTTCTCTATCT
TCTGCAGCTCCAGCAGGTCTTTCTCCATGCGCTTGCGGTGGATGTCCTGCAGGACACACGGGCAGCCCGTCCTAGGAGACCCTGGAGGGGGCAGCAGCCTCCCAGCACCTCCCCCATGCAGGATGGTGAACTGAACCGTTTCCCAGGACGGTATCCAGCAGGTGGCAGCAATGCCTCGTGTTTGACACTAATCAGCTCTTCCAAGGACAGGCTTCCCAAAGACGGGAGTGGGGAGTGGGGACCGGCGCCTTTTTTTTTTTTTTTCCTCCCAGGCTGGAGTGAAATGGCGCGATCTCGGCT
AATCCTCACAACATACTGATAGCACTAGGTATGGTCTCAATCTTACAGATGAGAAACGAACTAGGTGAGGCAAAGTCTGGCTGAGTCCCAGCCAGCAGGGAAGCCGCAGAGTGGGAATGTGGGCCCAAGGTCTTGGTGAATTCCAGTCCGCGTTACTTGCTAATAAACCGCCTCTAGGGGGCGCTGACATACACGTTAACTTGGTTTTTCATCAACAGTACCATTGTGCCTTTCAGTGGAAGTTGACCTGGTACATTCCACTAAGCACTTTAAACACTCAAATATCTTGTTGTATATTCTGCTGTGTGTGCCTTGCAAAGTACCAATATATCCGT
TGCATACCACCATGGCTGCAGGTAGCTCAGCCACACCTCCAGGACCTGTGGGGGAGGTGTGTGCTGAAGGCCCAGTGGCTGGGGCCAAATCCTCTGATGGCCTGGAACCCAGGTACCCAGGTGGCAGCTAAGTTGGCTCTTCCCACGTCCCCCAGAGGGCGCAGGAGAGACGCGCACAGCCCTGTGAGATTTGGTTCTCTCACTGCTCTTCAGAAGCCAGGGTCATGGGCGGGCTCTTCCCGGCCCACGGGACCCAGTGCTACCTGGTTGCGTAAGAGTAGAAACCTGTCTGGCACCAGACAGGTGGGATG
CACTTTGGCCTCCCAAAGTGTGGGGATCACAGGACTCCTCCTCTTGGAAGAAGGAGGCCTCCGCTGCCCTCTGCCTCCTACCAGCCCCAGGTGGGAACACCTCGCCCACCTGAGAAATCTGAACTTAAAGCCAGTTGTTCCTCCCCCTGGCGGTAGCTTTTGGGGCTGCAGGTGCCAAACTGCAGGTACAGGGAGAAAACACTAGAACACTTATTTATTTTCAATGTTACCACTCTTTTTTGTTTGTTTGTTTGTTTTTTTAAATTGAGATGGAGTCTTGCTCTGT
TGCAAAACCCCGTGTCTTGGGCTGCAATGAGAATGAAAGGAGACAGGGTAGGTGGTCAAGCTCAGTAAGGGGTCCATCATGTCACTCTGGTACTTGAGACGGGGACTGGTAGCAATGAGCCTTCTGGGCCTTCCGTGGCACTGAAGCAGGGGTCATGGGGGCCACTGGGTGGCGCCAGCGACGCTCAACCGGCAAAGAGGGGAAGGGAGAAAGCAGAGCCCAGGGAGGGCTGGAGGGAGTCTGGTCTTGAGCCAGAAAACCACAGGGGGATGGGCCGCCGATGGGCCCAGGAAATAGAGGTG
TGAGGTCCTGTTGACTTCTAAGGGACCTCATCTGATCTCCCCGCTGGGGACATCCAGCATGCAGGCTTCCTTCCTGGCTCCTCTGTCAACCTTTGTCCCAGCCTTCAAACTTTCTCTTCCCAATGCCATTCTGACACTTCGTCAGTTCCCCTTCTAGTCCACTAGATGCTGCTCTGCACCCACCTGAGCACCACCATTTCTAATTCCTTCGATCCTAGTTTGGTAGAGACAGGTGAGCTGGTCAGCCCTTTCCCAGGAGGCAGACTGGAGACCAGAGTGCTTACCAGGGCTCTTTGCCATACGGTAATGATTTAAACTTCAATCACTG
CACGAGTGAGATATGCAGTATTTGTCTTTCTGGGTCTGGCTTATTTCACTTAAGATAATGTTCTCCAGGTTCACCAGTGTTGTAGATCCTTGGGCATTTTTAGAAGTGAAGGTCTGCCTGTGAAGATTTCCTAGAAGCTTCTGCCCTCTAGCGCCCAGCCTGAGAGGTAGTGTGGCACCATCCCTACTTATCCGTGCTTCCTTCCTCAATTTACAAATCGTGATTCAGCGTGAGAAAATGATAAAGTCAGCAGGATGGAGGTGAGTAGTGCAAATACATAGCAAATACTGTAAAGATTGATGGAA
CGTAGGGAAGGCTCTTTAAAAGGGACCTAAAGGTCAACTGGAGTCCCTGGTGATCAGCCCCTTCTGCACTCGGATCTATTCCGCAAGCCTACGCGCCCATATTCACTGGGCCCCACCTGCCTAGCGGACGGGTGCAATCCCCGGCAAGCCCGCAGGGGGCGCGCAGAGCACGTCGTCCGGGGAGAACTAAAACTACATTTCCCAGCATCCCGCGCGCCGCAGACCCACTTCCGGAGACCTCACACAAGATGGCGGCACCCGAGGAACACGATTCTCCGACCGAAGCGTCCCAGCCGATTGTGG
AGGCCCAGCGTGGCCTTGGAGTCCACCTGCAATGCAAACAGGCTCAGCCCCCTAGCCACTTAGCACCTACCCAGTATGCCCACCAGCCTCAGCTAGGCCAGACAAAGTAGCCGGCAGGCACCCTCAGTGCCTGCAGGTGCCCGATACTGCCCCCAGTGGTGAGGAGCTCACATCTCACATTAAAGCCCCTCTGCAGAGCCATCCTCCCAAGGGGAGGTCCAGGAAACCCAAAGGCATGGGTGAGCCTACTCCATCTTCCTTGAGCATGCATTGCAAGAGATTTTAAGTCTTAGCTTTGCATTTGGGCAAGTGAGGGTATGGCATG
AACTGTCTCCCTTCTTGTGTTCCCTGTGTATGTAAATATCACTATTATCTGTCCTGTCATCTAAGGTAAATGAAGAGAGAAGGGAAAAGCAGAGATCCGACATGCATAAATACTCGCACTGGGCAGAATGTGAGGGTGGCGCAGTGCTCAGCAGGTACCACAAGGTGGCAGTGCCCTCTCAATGATCAGTACATCCTGAGCTGCCAGCCCTGATGGTAGTGCCTCTCCGCAGAGCCTGGGGGTCTCCTGCTGAGGCCGCGTGGGTGGGTTATTGATTCCTGCAGGATTTCCGACACGTTTTCCTTTGCCTGCTCGTGATAC
CGCAGCCCCCTGCCCTGGCCCCGCCTCGCTTGCTGTGTGACGTGGGAGAGCCGTAGCCCTCTCCCAGCCTCAGTTTCCCTGTCTGAAAAACGGAGCTATTCCAGGCTCCCGGCTGCCCCTCTCCACTAAGTGGCTCTCTGCCTCCCCCTGGTGGTGAAGAGGCCACACTGCCGCGGGTCAGGCCTTACGACGTGAGCACGGGGCTGAGATCCCAGGGGGACCCACGGGGCTGAGATCCCAGGGGGACCCACAGGCTCAGCTCCGGGACCCGGTCCAGACCGCCCTCCACGGCGTC
GTTACAAGCAGGGACAGTGGACACTTACATCAATCCTTTTCTATGGTTGCCCGGGCAGGCACAAATTTAGGAGAGGAAAAAAATAAAATCCCTTTCCATTATCTCTGTTCCAGTGAAGTTACTGGCAAAAGCCAGCGTCGTTTGTATGTGCAACCACTAGATGGCTCTTTAGGCCTTTGGATTCCCCAAGTTTTTGTTAGATGCTTTTCAGCCAAGCAGTTTGAAAGGATTCTCCAGTCATCTGAGCAGAGTTATAAATGGCCCTATTCTTCCTAGCCTCACCCCAAGAATGGACCTGGGCCTGCCTCC
CATAACAACTGTATGAAATAGGACACGTGCACTATCAAATATCAGCTGAAATACAGAGAGATTCCCCCGAATAAAAGAAACAGGTGAAGTTTCAAAGCACAGGGCAGAACCCTAGAGACTTCTGACTGGCTCCCTCTTGTGGCCAGGAGCTGTCACTGCCCCGTCATCACCTTGCTACAAACCAGCGCCGAGAGCATTTAGCCAGGCCGCTAGTTCTCCTGTAGTTAGTGTACAGCTTTCCCCTTCAGCCACAAAGCTAAGAGCCGGTTTGAGGGGCAGTCCCATGAAAGTAAACCCTGCTGGCCACCAGTGCA
CCCAGTTTCCCTGAGGTTGAGTCTCTGTGATTTCTCCTCCAGCAGAGAGAAGGGCCTGGGCCTCGGCACCTGCACCCCTGGCACAGGGACAGTTCTGGGAAGGGCGTGGTGCCCGTCCTGGTGGCTGGAGGACGGGACTGACCCTCTGGCCACTAGGGGTCTCTCTTGCTCCGCTCTGTGCCAGAGCCGTCGCCAGGAGCCCTGGGATCCGGAACTGGGGCAGAATCCAGGAGCAGGGTGGGCCCCGAGCTCTCAGGCAGCGCTGCGGCTCCGCCCACGGCCCCTGGCAGAGTCACTCAGC
CAGCAGCAACAGGCTGTGAAGTGATTTTGTTCTGTTCAGTTAGGAAGGAGGTGGGTGGAAATGACAGTTTGGAGCCGATCAGAACAGAGGAAACTGTTTCAGGAGAAGCTGCCTCCCTTCTCCAGTTCTAACAGTGCCATCAAGCGGCTCGAGGAGCAGGCGCAGGGCAGTGCCTCCAGACAACCTGAGCTGACCCCTCAGCAGAGGAGCACGAGGCTGGGCAGAGGGGCAGCTCTCAGCACCCTGCCTGTGGCAAGGGCCAGTCTTCAGCCTCCCAGACAGATGGCCAAACACCTTTCCCTAGAACGATC
TCCCCCTTGCTCACCCCCTTAGCTCCTGAGCTCTTTATCATGCTTTCCGCGTGGCCCTGCTCTCACCTGACTGTAATCTGCATTTATTCCCTGTCTCCAGCTGATCTGTGAGTTCCACAAAGGGGAGAAGCCACCTGCTGGGCGGTCTTGCATCTGTGGCAATGCCTTGTGCATAAACAAACCTTCGCTAAATGTTTGTTGAGCGAACAGAAGAGCGAATGATGCACACGAATATGGAGGTCTACTAATATGTGCTTAAGGAATTAAACCGGTGATGATAGAGATGAAAGAGGCGGGTAGGTCATCGCAGTGCCTGCGGTAGGCACTAGATGGCGCCCAAGCACACCAAGAAGGCGCTGAGAGGCGGGCCGAGCAGCATGAGTTTTTGGTATAGGGGTTTCCTGGAAGATTGAAGCAGTTTATCTATGAGGGCCCCTTGACTGAAAGTCTAAGATCTGGTACAAATAAGCCAGGAT
TGCCTTGAGTCTCGCTGGCGTGGGTTTCCCACCAGACACACAAAAGCCTGGATTCTTTTCTTTGTCTGAGACTGAGTCTAGACCCATCTGCGTGGAATCTCGAAACACATTACAGGAGCGGCTTAGCCTCGGGCTTAGACTCCTTTTCCGGGTCGTTGGCGCCGCCTTGTGGAGTTGTGGCAAATTCTCAACAGCTGCAGCTGCAGTCCCAGACTTGGACTAGAAATGATCCCCCAGGCCAAGTTTACACGAGCTGGACGAGAGTGGGCGTGGGTGGGATGGGGAGCCTCTGCTCACTCTGCACAAGCCTCATATTTTGCCTCCCCCACCCCCGATTTCCGTTTCCCTCCT
ACTAGCTGAATTTTCATATTTGAGGGAGAGGCCCAAACATAAAAATTCCTTTAGTATCTCTCATGGAAAAAGTGACATAAAGCACTGAACCACACTAAAAACATAACGCGAGTGCCGCTGAAGCTGAGACTGTCCTCTTGCTGTGACTGCCACCTAGTGGAGAAAGAAGGAAGGTGCCTTCTGTTCCCTTCTCACCAGGGAAATCAACAGACTTCCAGGGAGATCAGTGCCCAGGACTGCCCACACTTTCAAATCCACACATGTACATACATTTTAATCAATCACTATGAAATCTATATAGATTTGTATACA
AAAACAGGATTAATGATTAGGCTCAAGGCCCCTTCCTAGTCACTCAGTAAAGTCTGTGCACTGGAAAACTGTGGTAGCAGTTTTCTGAGCATTAGAAAACTGTGGTTCTCACAGAGGCTGGATGAGTCAACACTGCCATCTGGCGGCCTCTTGGAGGGTGATGTGGAGCCTGGCTTTCATTGAAGAATGAAGGTCCCTTGATTTCCTGACCCTCAGCCAACTCTCCAGCAGCTTCTCACTGCAGAAGAGGTCAGGCCATTGGTCAGCTTGAGGACAAAGTGGGAGGATC
GAGAGAAGATGATGTGATGATGGCAGTAGAGATTAGAGTGATCTGCTTTCCAGACAGAGGAAGGAGTGTCGGCCAAGGAATGTTAAGTGGCCTCTAGAAGCTGAAAAAGGTAAGAAACTGACTCTCCCCTAGAACCTCCAGAAGGGGGCAGCCTTGCTGACGCTTTGAGTTTAGTGCAGTGAAGTGCTAAGACTTTGGACTTCTGACCTCCAGGATTGTAGGAGGGTAAATGTGTATTGTTTTCAGCCGCTAAGTCTGCAGCATTCTGCCAACAGCAGCCTTAGGAAACCAA
TTAAATATATGTTTTCTATATTTCTTCTTATAAGAGATTTTCGACATCAATCATGTATCAAAGAACAGAATATACATACAATTTCCATTTTGTCAGTTTTATCCAATTCATCCACATCATGCAGAAACAGAAGTTTCCAGTAGATGGCGCCAAAGTCTGTCTTTTCTCCGCCTCCCTGCGCGCTCTTCGTTGTTTCAAGATCCGCACATCAACCAACCCTCCAGAAAATGACATTTCTTTATCAGCGCAGACCAGCACGAGGTGCTCTCCACAGCAGAAAATCCCAGTAAGATGTCTGGCAAGAAAAATAGCC
AAGGAGAGATCAACAATTTGTTTATTTTTTTTAAAAAGTAATGGAAATGGCAACAGACCCCACTGGCACTACTTAAGTACAGGTTGGAAACCATGGCTGGACTGCAGACTGGATGGAAACACATGCCATCTTGTGGTGGCATGTGTGAATTGCAGGAGCAGCAGACAGGCTGCCACCTTAGTTAACTGAGAAATAAAGGGTAAAATGACAGCAAGTATCAGGTACCTTAAAAGGATGCAGATGCAGTTTTATTTTCCTTTTTAAATTTCTTCT
GGCGCGCAGAGGACTGCCTTGTCAAGTCTTCCAGGAGATCCGGTCTGGAAACCTCTCTGGGCAGCCGGCTGGGGCTCCTACCTCTGCCCCACCCCCCACGTTCCTCAGCCCTTGGAGGCTTTTCTGGTCCCAGGCATGAGAACACACTGCCACCCAGTGGTCACTGCTTGTCACACCCCAACGGAGGTCACTGGGCCGGCTGCGGCAGGCCTGAGGAGTTGAGCAGTGCAGTGGACAAGGCAGGGCACAGACTGCTGTGAATGCAGGCACCGCCTTTGTATTATGCACGTTCTATGTGCAGCATATGAGTATGTGCCCGGTGACTGTC
TGTTGGATAAAATGATGCTTGATTACTAAGAAAGCCTTCCCCTGCTTCTCATCCCAATGTGTGGTGGAAAGAGTGTGGTTTATTCAAGCTTCTGGTGCTGAGAAGGAACTCTAGCCTCAGCCTTGTTTTTCTGTTGCAGCAGCTCCATCTGCTGGTCTCTCGAGCACTGTTTTTTATGAACCTAGTTGTTCAGCATTCTGCAGGACACCACTGCTGAACTGGCTAGTTCACATGGGGTCTACACTTTCTACAGGGACAATGTTTCTGAGTTGCTAATGCTGTAAGAAAAATTTTGCTGTCTGC
ACCGTTTCATATAGGTTGTGGGAAAAGGTAGATAAATACGCTGCTCTTGTTAGGAACCAAAATTTGCCCAGGGAGAGAAAACAGAGGAATAGAAATTAAGGCAGAAGCCCCACGATGAGGCTGAAAGAGCTCACAGGCTCCCTCTGGCGGCCATTCAGAGAATGACCCGTGGAAGGGCAGGGGCGGAAGCAAGGAGACCAGGCCAGCTGCTGCTGTCCAGGAGATGTCAGTGGGCAAGGGGGGCTGCCCTGGCTTCCTGAGCCATGACTCTGTTGCCTCTCAGTCCCCTGGAACTGTGGGATCAGGCTGACTGAAGCCCCTTGCTGCCCCTGTCACCTGCAGACAGCCAGCTAAAGGTGTGGATGAGCAAATACGGCTGGAGTGCCGACGAGTCGGGGCAGATCTTCATCTGTAGCCAAGAAGAGAGCATTAAACCCAAGAACATTGTGGAGAAGATTGACTTTGACAGTGAGTGGTGACCCACGGCC
CTCAATGAGGTTACATTATAGAGAAATACTAAGCAAAAAATGTCTTGGACAGGGCAGAAAAGACAGCACTGCAGTTGCACCCGCACAGGTGATGTCCCTCAAGAACGCAGTTCCTGGAGCTGGGACCACGTTAATTCTTCTGTCTACCTGCAGAGGGCGCCATTGCACCAGGTACGCTTTCAGTCTCACCTGGTAAAACTAGAAGATGGCAGCTTTACAAAGAATTTCAAGAATCCTAAAACAGTAAAGGGGTCTTATGTGGGCTAATTGCATGAGGTGCTGAACTT
ACTGCTTTCTACTTTTAGCTCAAATAATGCTTATAATCAGCAAACAAAAAGCTATCAGGAAGGCCTTAGCAGGTACTGTGGTCTGATTTCGCTGAATGCCCAAAGCCATTAATAATCCAATTCTCCATCCCCTTCCTGGATGTGGCTCCACTTTGCCAGTAGAGGGCACCATGTGCATACAGGGCAGAGAGAGCCAAAGGCTTATTATTAAGTAGGACAGCCTCTGGCACTGTTTTCTTTGTCTTCAAAGGAGTGGCCCAGCCAGTGTGAGTGTGGTTGGAGATCAGAGCTGAAGGGCAGGTTGTTACAGCAATTAT
GGCCGTCTCTATGTGGCCTTCTAGCTTCTTAGAGCCTCCTTGCTTTGGGTCTCACCCACACCTGACACCCTTGCCAAGACCGCTCTAAATTAGCCTTTCCTCCCCTCTCCTACACCTGTCAAACCCCTCTCTCATCTATCCACCAGGGGGAGGGCTATATTATTAAACTAACACTAATGTATGAAAGCCCACATTGCTAGCTTATTGTACTAACTATCTCAAGAAAATTTAATTTTTAAAAGAGGTGCTTTCAAATTTCAATAAGCAAAGGCTTCAGCTGAGATTATTTTCTTCTTGCATTCCTAGCCCTCTCAAGTTATGCCTTCGGCAAACTGCTTCTCTAAGTGCTAACCCAAGCTGGCCCTTAGATGCATTTGTTATGTTCAAGTGCCCTCTGGAGGCAAAAACAGTCTCCTGTTAGATGAAAGACAGGCCTGCCAAAGACCCACAAATGATTGGTCCCTGTACTGTGGGGTTCATTCATTCCTTTCCATCTTTCTTTCTGCAGGTCCAGCACAGCCTTGCCTTGGGGCCTTCAGCTTAGGC
CTTGTATAACTTTTCAAACCTATTATCTCATTCTTATGGGCTATTCAATTACAGAAAGCTAATTTTGTCAAAGCTGTTTGGTGAAACGCCTCTTTTCTCAGCTCACCTGGCTTGCGCTAATGAGAATAGTGCCATCTGTTGGCCACTTCCTTGAACTATATCTAAAAGCCCTTGGGAGGGTGTTGCTAAGGCTTTCAGCAAGAGACACAGTCATCACTGCATCACAGGCTTTGATAAGGGAAAAAGAAAGGCTACAAGGCCATGGGGCACAGGAAAGGAGTGAAGG
GGTCTTTGTAGAAAAATGAGCAAAGAGCATTATTTATACATTTACATATTTAGAAGAGAGCAGGTTAAAAACTCCAACTTCACCAGCAGCAGCAAAGAACCTTTGTTGAGCAATACTGTCCCCTTGTGTCCAATCTTCACTTAATGCTTTCCTAAGTTAAGTACAGCTGCTTGATGGGACATTCTGCAGTAGTAAACGACTTCTACATTTTGCTGCCCTTTAAGACTTGCATTCCTGCAGGAAACATGCATATGCAATACCAATTCT
TGCTTTAAAAACAGCATGTTTGCTTCCTACCTTGACCAAGAGGAGACTAGCAACAACAGCAAAGGTGTTTCATCCCTATCTTTAGCAACATTTGCACTTTTCGTCAGCCCTCTGCTAAACGCATCATTCACTACCAGCAGAGGGAGCTAAAATGATAGTGTTAACCAATCTCTGCTCCCAATCACGCATCCTGTGAAGACAGTAAAAGACTATTTTCAAATTTAAAGAAAATTAGGGACAGTTGAGTTTGTCCCTACTTATTTCTACTTATCAAA
CCAGGCCTTCGCGAGCCCAGCGCAGCCTCCCGGGCCGGGCGAGGGGTTTGCGGCTGATTCTCCGCGCGTCTCAGCCTGACCCACCGGCTCCCCGCCGCTCCGGGAAGCGCGCGCTCGCCCCCTGCTGGACGCTCGCGGCCCTGCGCCCAGCGCGTTCGGTGGAGGGACCCTGGCACCCAGCGGGCGGAGCCGGCATTTCTGCAGGAAGGAGCCAGGTGGACGCCGGAAAACCCAGGCACCAAGATGAAAACACGTAATACACCTGGTGTTCAGATCCGAAGTAATGCAGGAATATCCGCGGGGCACAAAGTGTCAGATGCTAA
TTTATCAAAGAAAGTGAGAGTCTTGTCTTATCCAAATTAACAGAAGCACTTAGTCCAGTGTCCAGTCGCTTGAGTGGCGGTGGCCACTCTCGGAAGGGCAATTACAAACTGTACTAATAGTAAGTCCAGCGCGCCATCTGGTGGCCAATTAGAGAATAGCATGACCGTATCTACTTAAACTAAAAGGCGACTCACCTCCCTTCTTGTCTGTTAAGGCTGCCCTAGCAAATTAATACAATAAGCTTGTTCCTGTTGGTCTTAGTCTGATTGAGAAAGAACCCTTGACTGCTTTGACC
GAGCTGCCACGCCCAGACCAGTTTTTCCATCTTGGACTCTCAGCTCCAAATTCCCCCTTTTGGACTACTCTGTGAAAATGGATCTGGACCTTTAAATATTTTTTTCCCGGGCTAGCTAGCACTGAAATCTTGCCAGTAGAGGGTGATAGAGAGACACGGGAGAAGGAGAAGAGGTTGACTTGCCTCTGGGTTCCAGGGTGCTCACTGGGTGGTTCCCCCAGTGCCCCGCTCCTACAGTGACTGCAGCCAGCAGCACCCAGGAGACGGAACCTCCCCGCCCAGCCCGGCGCCC
ACCCAGCAAAGTGGGGGCACAGGGGACTCAAACTACGTCTGGAGCCCGAGTTGAGGGGGAGGGGCTGGCCCTCCCTCCGCCCTCCGGCTTCCTCCTCTAACAAATCACGCGGCCTCACTCTCCAAGTTAGCGCCCCAGTGTGCTGCCCTCTTCAGGCGTCTCTCTGTAAGTGCAGCCACCTGCGCACACGCACATGATCAGACCTGAACACCCCAGCCTTGTGAGTTTGCTCAGCACGCATTTATTGAGCATCAGCTGTGTGAAAACCACAAGGCAGGACTGAAACAGGAGACAAACCAGAGGCATGTGAAGGGGAAATGGTCACAGCC
GGCACCGGAGCACAGAATTCATATCAGTCGCTGTGGCTTCAATAAGCCGGGAGATGGGAGATAGGGCGCGTAGGGGGCTAGATAACGTGGTCGGGCACTGGGGCCGCGCAACCACCCGGGGAAGCCCCGCCGGGCACCGAGCGCGCCTACTTCCCGTGCGCCGCCGCTAGAGGTCGCACTGCTTTCATGGAAAACGTGGGCCTGTTTTTCTCGACTCAGAACAGGATGCTGGGAACATGGTAAAATGACTGAAACCTCAATCTCTCAAATTAAGCAGAATGATTAAAGACCACAGCAAAGAGAAAGGCTTTCGGTTTG
CTTCCACAAGAGGTGGTGGAGCAGAGTCTTGTCTAAATTCCCCAGGGAAAGGGAGACTCCCTTTCCTGGTCTGCTAAGTAACGGGAGCCTTCCCCAGGCACTGACGCTACCGCTAGACCAGGGAGCCCTCTAGTGGCCCTGTCTGGGCATGACAGAGGGCTCACACTCTTGCCTTCTGGTCGCTTCTCACTGTGTCCCTTCAGCTCCTATCTCTGTTTGGCCTGGTTTTTCCTAGGTTATACTGTAAAACAAAGATTATTATAATAT
TTTTTTATCACCTCAAAACTTTAATTATGTAGTTACCCCTCAACTCCTGCTTTCCCCTGTTGGGGGCTACACCTGTGCTGCCCCATGTAATCTGGACGTTGACCTCCCGTGCCCCCTTTTGCTTTCCGTTAGGCTACAGTGGTAACCACAGTACTGTCTTTTTGCCACTAGGGGTCACTGTCACATGTCCAAAGAAGTGAGCTTGGCCGCTGTAGATTAGAACCACAGGGGTGGTAGACTGCAGATCTATCAGGAGACCCTAGGGGGCCATCTCAACCCCACCTCTTCCTCCACCCTGAAATAATTTTGGATGGATAGGTGTTTTTGGAACTAAGACATCTCCAGTTAAGGCGATGTTTGCTTCACGCCTGCACCTGTGTCCCATCCTCTTCCCATCTGTATATGCCACCAGTAAGCTTTAGGAAACGCCCCACGAAATCA
TCTGCGGGTGGTTGCGGAGCCTGGGTGAACACGACCGTGACCGTGGCTGCGAAGGCGGGCCCCGCCCTCTGACTGCGGACTACGCGGCGGCGCCTGTGCCGCAGTAGCGCTGGACCTTGGCCTCTGGCGGTCTCTGGCGCCCCCTCCCGTTCGCATCGTGAAGCTGGGCCGAGCCCGCTGCCCGCCGTTCCTCGCTCCTGTCTGCACCTCCTCCTCCGTTTTGCTTCCCTGCAGCTTTTGCCCCGCCCCCCTTCCCCTGCCTCCCCCTGGCCCT
CTGCGGGCCTCAGCCTCCCAAAGTGCTGGGATTACAGGCGTGAGCCACTGCACCCGGCCTGTATGGCGTCTTGAGGCAATGCTCAGAGCTTGGTGTGAAAGCAATTCACCTCCTCCTTGGGCGCCTCCCCGACTGGGGTGTCCGCAGGCGGCAACCACTTGCAATCCCAGATGCTGCCACCAGGGGGTGCACAGTACCCGCTTGGAAGGTGGGCAGGGGCGGGCGGGGAGGAACTAGAGAGGGAGGGGTTAATGCCCAAGGGCCCCGCCCCTCCCAAGAGGCATGGGCGGTCTCAGCCCGGTCCACTCACCAGCTGTATATGAGCACAGCCAGGAGGACCGTGAGGACGACG
AAAGGTCTAGGAAGTATATACTCCTAGCAATAATATGTAGGGGTTCTATGACTAGGAAATTTGGGGAACTGTCCCCCTGACCGCTCCATCCGTAACTTCTGCACACCTTTTGGGGTACGCCGCCGACCTGGAAAGCGTTGCAGGGCGCTCATGCTGCCCGCAGGTGGCGCCACGTGATCGCGAGCCGCAGAGAGCCCGTACCCTAGGAGTCTCGAGGCGCGAGGACTGCTGGTCCGCAGCTGTGCCGGGGCCACCGACGCCGCTTACCCCGGCGGAGCGCCGCGCAGGTGGAGTTGGGGACAGCGGCCGG
CTGCTGGCTGTGTTCTCTGTGGAGCTCAGGGGAGGGGAAAGGCCAAGCCATTTCTAGGGTGCTGTTTGGAGGGGTGAAAAGGCCATACCCTTTCCAAGGGACACTTTTCCTGGAAAGCCCCTGGAACTTAGCTGGCTCTTGTCCTGTGAAGCCGGCTCTGGCCACCAGGGGGCAGGGCCACGAACTCAGCCTGAAGGGAGCCTGCCGGGCAGCCGGCACTCTGGAGGGACAGAGAGAACAGGCCACCAGGTGCAGACAGGGGAGGGAGGCAAGGTGACGGAAGGGAAGACGCCTGGGGTGGGTGGAAGTCAGTGCCCTTAGGTGCTGGTACCTGTCT
GTAAAACTTGAGGCCTGCGTTAGAAAGCCCTTCAACTGAGTAATGTAAAACTCACCTCCTAAGAGCTTTTATCTTCTGGGCATTGTAAGGCTTGTCCGGAGGAGGAGGATGACGATGCTGATATGATGATGGTTATAAGGCGCCCTCTGGAGGAAGGAAAATGAAAGTACAGGGGACAGGGCCTTAAGCAGATGGAATCCCAATTAAAGCTTCTACGGATTTATACAGATTAATGATCAGCATTTCTGGTTGGAGCCTTTCCCAGTGGCTAGTCAGTGAACCC
TGAACTTCTAGTGAACTTCGATCCATGTTTATACTGAAATTTCAGATCCAAAAAGTCTTTCCTTTACCCCACCCTCCTTCACTTGGTGCAGTGTAGCAACAGGTGCACCTTGGACCGTAATTGAGGAACTTTCACTGGACTCTTGTGAATTTGCACCATCCAGTGGCTGAAATTGCTAACTGCATCCTCTGAAAAAAGGCAGTGGGCACAAATAAAAAAATGTAAAATGGGGGCTGGGCGCGGTGACTCACTCCTGTAATCCCAGCACTTTGGGAGGCCGAGGCAGGTGGATCACAAGGTCAAG
GTTGGTGGCCTGGGGGCTGCCCTCCTTGACTCATAATGCCGGGACCCCTGATTTACACAGCAGGAGAGGGAGTGATCTGCGAACTCCTGAATTGCCGCCTTTCAGTTCCTGCGGCTGCTCTGACTGTCTGCATTGCGCCCTCTAGTGTCCAGACTGAGTTCTTTTACTGTCTAGACTGGGGAGTCCAGAGCAGATTCTTTTACCCGCCACGTGAGGGAGCAATTCAGGGAAAGTAAAACTATTAGTAAAAGACATTATTTTATTTTCAAATAATCGTAATTTTACCGAGTTCCTAGAAAAATGCACATTCTTAAAAT
GGAAATTTCCCCAAGCACAGGAAGACTACTCCAAAGATAAGGAGCAGCCACAAACCCGCCAGACGCCGGCAACCTGACTTCTGAGTGTTTCCCGGCACCGTGAACACAATAGACGACACGTGATACGGTGCGGCCTCTGCGCCCGGGAAGCTTCGCCCTCTGCTGGCAGACGGCGGGATCCATCGGGTGCTGGGAGGACCGGGAATCACAGCAGGCTGACCAGCCATAACAGACAGAGTATAACCCCAAAGAGTCAATCGCTGTCAAAGGAAGACTGTTAAAAATCTTATACAGTCATATAATTTGGG
GAGGAAAAGGGTCAAGATTAGCATGGATCGAGGGTCTGGTCCTGAGCTGGGAGGAGAAAAAGGCAGGTTGGAGTGGGACCAAACCAGGTATTTCTATCTCTCACTTAGAATTGTGTCTTGGTACTTGAGATGAACCATCTGAGGCCACCAGGGGGCAGCAGGGGACTAGGTTGGAGAAGATGATTGATAAAGTTTATCCTGACCTTTAAGAAGCCCCTGAGTCGGCCGGGCGCGGTGGCTCACACCTGTAATCCCAGCACTTTGGGAGACTG
TCACTCTTCTTAAGTCTATCCACTAAGAGTGAAGAAGCATGTCAGAGCTTACCCATCGGTCCTGAACTGACCTCCTCTGGAGGTCTCTCAGTTGGCCACAGTTTAGCTCTGTGTCCTCATCACTATGAGGAATTAGTCTTCCCTTCGCATCCACCAGGAGGAGGTAGAGGGCATGCCCGTTTGGGTGATGCCAGGACCGGCGCGCTTCACAGGGGTTTGTAAGCACCCCCTCAACCTCCCTTCCTTTTCCTGGCAGCAAATAGCAGAGGTTAGTGAGCATCAGCCTTGTCTCCCT
ATGAATATCAAGGAATGTCCCCAGGCAACCCGTGCCTGCTCAGCCGCTGTAATTGAGACAGACCCCACCTCTTGCGACAGAGCCTTTCTGGGTCTAAAAGAAGCAGGAACAACAAAGAAGCAAACAACTGGGGCTCGAGTCTACCCGCAGGGACGCCCGCAGACACCAGGTGGCGCCCGAGTCTGGCCGAACGCTGAGCTCCCCTCGGTCTGATTTCTGAGGGGGCACAGCGTCCACCGACTGTCAAATAGAGTGGGTGGAGGTGATGGCCAGCCAAAGAGAGGTGTCCTAGCTATGGTTGGGTGGCCTGTGGGGGAGATGCTACGTGAGGGTGCCCTATCC
TAATGCAAATACATATTACTTGAGATAACCATTTAGCAGCTAATTTAGCCAAATTTATTACAGCAGTTAGAGGTTTTTCATTTCAGCAGACGGAGGCAAGGACATGCCAAAAGTGGGCGACGTAGATGAGTGCACACTGCCCTCTAGTGGCCAGCCAGCCGGTGAGCTTTCGCGGGGCGCCGAGTTGCTGCGATCCGCAGCCAAGTAATAACAGCAGGTTTTCCACATTTCCGGCACCCTTTTAAACCATTCCCATCCACAGCACTTTATTTCAGGGGATGATTTACTGTGCTTTCCCCTTTTACTAGCTCA
CCATAAGGGATATTTAATGGAGATGCACTGACAAAACCTGTGGGGCCCTTGAGGCGCCCTGGACATCCCTCCATCTGAAGGCCAAATACCGGACATTCCTCACCACCCTCAGCTGCCTCGGTGCAGGTGCCTGCTGCCATCTAGTGTCCATCTTTTAGAACTACACCACTGCTTTGGGACATGAACTATTTTTCCTTCCGCACTTTCTTTTTTCATTCATTCATTCATTCATTTGTTCATTTATGAAAGGAAAATAAAACCTCAGGATCTCGATTTAGCCTAC
GCTTCTTGTTTAATGGAAGGGTTCTGATGTTAGAAATCCCTTCTTTCCCTCCCTGCCTCAGCAGGCCTTAGCCTGGGTCCTTGAAGACACTTTGAGGCCTCTGCCACAGGCCACTTGGGCAGTGGGGTCGCTGCAGTTGTGACAGGGGCCACTGGGGGGCAGTCTCGGCACAGGCCCCATCCTGACTGGGAGGATCTTCATTTCACAGTGGGTTTGGCTCTGGCTGGGCAGACACTGGAAGGTTGTCTTGTGGCTGCCTGCGGGGACAGTGGGGAGGGAGGAGTACTGCCCTGTGAAGG
ATTACTTTGAAATTCAGATTTTTTTTTTTAGTCATGAAACTATTTAACTGTACATGCCACATTAATTTGGAAACAAACCCACAAAATATTCAGGTTAGACAATGTAGCCTATTCCTTCCTTTACAGTGATGTACATGTGTATCACCACTAGAGGGAAGCACTTGAACAACTAAAGTGTACAGTCTGGGTTATTCTTAAACGCAATTAAATTGATGATAGACAAACACCAAAATTTATAAAACCATGAACTGAAAGAATATTAAGAGACCAAACAGATACTTTAAGTGTTTCT
GAAAGGGTGAGGCAGGGGAGGGATCTTATATCACTGGGAAAACAGCTCTTGTATCCTGAGATTTTCTGTTTTAGGAATGTTCTCAACTCCTAGATGCCAAAATTACTTGGTTTGTTGGGTGTATCAACCCGTCCAGCCATTCCTGGCTCCCTCTTGTGGTGCCCAACCGGTACTGCAGCATCAGGAAGCATCTCATCCCCACTCAGGGCGCTCTGCTTCCATCCGCAAAGACAAGTTCCTTACAGACCTGTCACATTTTATGAGTTGCAGCATGAAAATCAGGAGGCATCCTTTATCTGCTGGGGGTGGGGAGAAAGTGGAATAAATATG
GACACACCAGTCATCTTAATGTCACATGTCACCTGACTGGAAATGTGGAAAGAAATGAGGCTGTGAAGTCAAAGATTAAGCTGAACCAGTCAAGGGCAGGTAGGAAACACATCTCAGGCACACAGAAATCCCCCAGCAGGAGAATTACCGCTGCCACCAGGGGGCGCACCGCCACAGCGATCCTAGGAAGAGCATCTGGACCCAATCATTCTGCAGTTCTGGGGCTGGAAACCTGGGCGATGAACTGAGATGAGGAGATGGACACAGCACTGTATAACGTGAGACCATCCCATTAGCCTCAGGTCTCTCTGAGGATGACGACTTGGTGATGGGTCATG
AGTGAAATTTAAATTTCTATGATTTAGAAAGACTTTCTGGCAACTGGATTGGACTTGGAGGATCCTGAGTGCCGCCAGATTGGTTGGGGATGCTGAAGTGCGCAGGACGCCGAGGCTAAGGGGCAGGAAGGGACGGCCAGCATGCAGCGCCACGATTCGGTCAGCAGGTGGCGCGCGAGCACCGCGTTTAACCAGTTTCTAGGTGCGCGTGCTTTGCTGTCTTTTGTTACCATTTTGTTTGTTGTTTGTTTTGGTTTGGGTCTTTTTGTTTTGCGTGTGAGTGATGGATTTTTGTGTCTGCCTTGAGCTCTTCCACCCTATGCCTACTCAGCCTTCTT
GCTGTGGCTGCCGCACTGCTGGAGTCCAACCTGGAGTCACAATGCTAGGGGGCCACAGGTGCAGATGGGCTCACGAGGGAGAACAGGGAAGACCGTCCCAGAGGGAGGGTTGGAGATGCTAGGCAGAGCAGGGGCAACATGTTGCCAGCAGAGGGTGATGGTGCCTCACTTTAGACCCTGCTACGCCCTTTCCACCTCACTGGGCGGCTTGGAAGCTGGATTTTGTGTTCTCTTTCAGGTGACTGGCAGCCACCTGTCCATCCCCCAAGACCGGAAAGGCAGCAGCA
CCGGAGCCTCTCAGTGTACTGGAGTGCTGAGAGACTTCTCTGCCCTGCTGCAGTCCCCGGGGGATGCCCATAGAGAGGCTCTGTTGCAGTTGCCCCTGGCTGTCCAGGAGGAGCTGCTGAGTCTGGTGCAGGAGGCGTCTAGTGGGCAGGGGCCAGGAGCACTGGCTTCTTGGGAGGGGCGGAGCTCAGCCTTGCTGGGTGCTCAGTGCCAAGGAGTGAGAGCTCCCCCTAGTGACGGCAGGGAGTCCCTGGACACTGGATCTATGGGACCCGGAGATTGCAGGGGAGCAAGGGGAGACACTTACGCTGTGGAGAAGGAGGGAGGGAAACAGGGTGGTCCCAGGGAGATGGATTGGGGGTGGAAGGAGTTGCCTGGGGAAGAGGCGTGGGAGAGAGAAGTGGCCCTCAGGCCACAG
GGAGAACTCGAACCACTCTGCACATGAAGCAGCAGGACGGGGGTCAGTCTCAGGCCAGGGAGCCGTCCACACAGCCGGGCCCCCCTCCTGCCTGCAGCCACTGGCTCAGGCCTTGGAAAGCCTGGGACAGGGAGGCCGCAGTTCCCCCAAAGGACACATGGGGGCACCCTTGGCCAGCTTCTGCTGGTGTAGCAAGGGTCAGCTTTGCCATGCTTTGCAAGGAGGATGGCTCATTTGCACCTCAGAGCCTGTTGAATGGGACAAAAACTGACCCTGAAGCAGGGCAGCTCTCTCGAGTCTCTCTCTCTCTGGGCAGCGTAGAAATATC
GGACAATTATGGAAATGGGAAAAGTCTACCCCATGGCTTGCCCTGCCTTAGAAAGAGCTCGCGTGTGTTCCTCTGTACCTCTGTGCACTCCGTGCAAGTAGAGATACTCCAGATAACCCACACAGTCCTCTTCTCCCACGGCCAGGAAAGCAGCTGGACAGCAGAGGGCGATGAAGAGCCAGGGACCTTGCCTGTAATCAGCTTGTAATGGGCTCTGAGGCCAGAGAGTTTCTCAGAGAGAAAGCTGGGGATCTTGGGTAGTCTTCTTAGGCCTCAGGTGTTGTGTGATTCTATAGCAATTTCTCTTCTTT
CTCATTGTGTTGCCGTGGTCTGTTTGCCTGTCTGTCTTGTCCCCTAAACTTTGCACTCTCAGAAACGGGGCTGTGTTCCCTCCTCCCTAGGTCTCCAGCTCAGTGTCTTGCACACAGTGGGTGGTGAACTGACTTGCTCCTAGTTTCCCCTCTAGAGGTGCTGGGATGCAGTGACAACGCGCTTCCAGATCTTGCCACCAGAGGGCAGGAGCGCACAGCAGCCGAGTGTGAGCAGCGCGGCAGAGAGCAGGTCGGGCTGGGTGGGTCCCTGGACATCCAGCCGGCAGGGCAGGGAAGGGCCAGGCGCAGAGGGTAAATGAGGACAGGGCCTTGGGGGAGTCTCTTCATTTCCCATGCCGATTCCAGAGACTT
GTGTGTATATATATATATATATATATATATATATATATATATATGAATGGGATTCCTTCCGGTTGCATGTAAACACTCAATTTAAGAGTCTTCAGGGTAGAATTGTCATGCTAGAATACACCAGCAGGTGGCAATGTGTCCTGGTCTCATCATTAGGGAAGTGCCTTGGCTAATCTGCTTCTATTCTTTCCAAAAATAAACATTACAAAATTAGTTGGCTGTGCCTTGAACCTAAAAAATCGAGCAATAAAGAGTCGTCTCTGGTCTCTGTTTATCT
TTTCAGAAGTACAGTCACTACATTTGTTCAGCTCCCAAATGCACAGCCTCATTTTCCTTTCTCCTCCCACCAGAGAAACAACATTCTTCCCCACAGACCTCAGTCAGGGTGCACCACCTTGACTCAGGGCTGTGCAGGCTGGCTGGCGCTCAGCGAACGCCAGAGGGCAGCAGAACCAGCATATTTCTAGCTCTGGGTGACTTTTTCCTTCTCCAGAGGAAAATTCTTATCGGGCCACCTGGCTTCATTCAGCCCTCTTGGTAGGAGAAACAAGACAAAATAAA
ACAGTAATGCCCAGGTTTTGCACACCATGCTGTCCACTTTGCCAGCAGGACTGGGTGGCATGGCACTTCTGATAGAACGTCTGCTGTCTTTCTCCAGATTCCATTCTGTGCCCTTCTGCGAGGTCGAAGCTGGTGCTTCCTTGATCATACCAGCAGGTGTCAGCAGAATGTTCTGGACACCATCCCAGACGCTGGCTTCTTCCTCGTGGTCCTTCAGTGGTTTGTTGGAAACACTGAGGGCTGGGGTCGTCCAGTCAGGTTCCAGGTGAAAGTGTGCAGAATCACCTGCCGCCCG
AGACTGGCGACGGTTTATGTGCTCAGTAGCCACGTGTGGCTGGTTGTGACCATAGTGGACAAAGCAGCCCTAGCTTATAGGTGGAGACACGGAGGCACCTGAGAGGGGCGGGGTCTCAGCTCAGGCCCTGGGAGCCTGTTCAACAGCTCCCTCTAGCGTCGGCCCAGCCACACTTCAGCCTGGATGGTCCCAGATGCATCGGCTCCTCCCTGCACCTGGGTCCTGGCAGCCGGCACAGCCTCCCCGCAATCACCCAGGGGCAAAACGGGCCCCTCCTTGGAGAACTACCGGGAAGCTAAGGCTGCAGGCAGC
GGTGGGCAGGGGTCCAATCCTGAAGCCTCTTTTCTTAGTCTAGGGTGGCACTCACTCCCATCATCTATCTGTTCCCTTGGGAGCCTGTCATCCCGGAAGCTGCCCAAGTTTCAGAATCTGCAGGCATCAGAGGCTGCAAGCCCCGTCTGGCCACATGGGGGCACCCTGGCTCCACACACTGGATTCTAAGACCCAGCAGGCACTGGCACAGGCGCTGGGGCTGGAGGGAGTGCTCCATTTCTGCAGCCTGGTGGGTCAGGGGTTGAGGCTCATGGTGCTGGGTACCACAGCACCTCCCATTCCCGATTCAGGGT
AGTTCAGTCCAGGTTGGCGTTTGCCGCTCCCCCTGAGGAAAATGGCTGACAAGGAATCGCGGACCAGGACAGCCAGCCCCGTGATGGGCCTGCCCGCCAGCACCCTCGCAGCCTCGGCCTTGGCTGGTGCTTTTCTGCGGCTTTCTGGTTGTCTAGGCTGAGAACAGCCACAAGAGGGAGCACCTGAGATTCCAGGAGAAGCCAGAGCAGCCGCGGTACCCACTGCTTGATCTGCAGGGCCTGGGGGAAAATGCAGACACAGGACCCCTTGTTTAGAATTTATGAAGGATTTTAAGACGGCAACACCAGATCATTA
GAACGTGGCCTTATTTGGAAACGGTCTTTGCAGATACCACTAGTTTAGAATCTGGAGATTAGATCATCCTGCATTTACAGTGGGCCCTGAATCCAAGCACAGGCATCCTCCTAAGAAGAGGGCCGTGGGGCACTCGCTTCGGCAGCACAGACACTAGGGGGCAGTTTGGACACAGATGCACAGAAGGAAGGTGGCTGTGGGAGGACGGAGGCGGAGACAGGGCTGATGCTTCCACAGGCCAAGAAATGCCCAGGACAAGCGGCAGCCGTGGGAGCTGGGGGGGCGGTGTGGGAGGGAGTCTCCTTCAGA
CACAGGTAGTTGGATGTCACTAAAAGGGCACATCAGGAGCAAATGAACAGAAAGATCCCATAAGCATGAAGACAAATGTGCCCAGTCAGCTGGACCCATTCGGCCTAGCATCGCTCCCAGCCTCACCCACTGACTCTTCCAGAAGCTCCATGGACCACTTGTCCACAAGGGGCAGCAGTGAGTTCTGCAGCGGACTGAAGAAATCCATAGCTGGCAGTGAGGGAGGGCTTCTCTTTGGCCACGCTCAGTTTCACACGCTGTGGCCAGCACTTGTGTCTTCAGCTTCAGGAATAACAGAGCCTACCCCAGAGCTCTCAGAG
CTGTGTGAACGCTCTGGGTTTGCAGACAGAGTGGATGTTCCTAGTGCATTGCACTCATTTTCCTCGCCCAACATAAGCTCATGACTTCCGCCATCGTTCCCAAACAAGCAGGAAGCTTCACACTGATGCCTGATCCACAATTCCCAAAGCGCCCTCAGGGCCACCATTTCTTGCGAGCCTCGCAGCATCCACGAGGGGGCAGCACAGGACTAACATCGCCCCACGGCCTGACGGGCTGCCGGAAGCAAGTGCAATAATGGTGGGGGTGGCCCCCAGGAGCCCCAGCTTTGCTCCCTCCCCCTCCCCCACCCTGTGCGGAGGACTCCGGCCTTGGGGTAGG
ATCTCCTCGGAAAGAGGGAGCCCGTGGATTCCCGCAGGAGGCCAGGTGGGCAGCAGGTGACAGCTCCCGTCCCAGAAGCCAGAGAGTTCAGGATGAGGGTGGGAGGACGAGAAGGGTCCGGGATGGCAGTGAGAGCTGCTGTGTGGACCGCAAGTGCCCAGCAGGCGGCGCCGGGTGCTCAGAGGAGGAAAGACCGGGCGGGCCCCTTTCTGCAGTTCCCGCCGTGCTGGGCGAGGCCTGGGAATCTGCATTCCCCACCTTGCCTGGAGGCTGCTGGTGGGTCTCTGAGGACAGGGGGAGCCATGGCTTAGC
GCCGATGGCTGAGGCCCCGCCATGCGGGCGACCTTCGAATGGCCCGCCGCAGCCTCCGGGCTGCAGCTGCCACTGACGCTGCCATCGTAGCTCCGGGCAGTGACTTTACGTGGTCAAAGAGTGACGAGGGAAGGAAGCCAGGCGTTTCCTACAGCGGCCCCTGGCGGTAGGAGGACTCAGGGGGCGGCCTCTGCCGCCGGGGTGGAAGCGATCGATTGGGTCGCTGGCAGAGTCTAGCACAGCGCCCGGCACATAGTAGGCTCTTAATTCATTCGGCATTAAGCAAATATTCATTGAGAGCCTACTATGTGCTAGGCATT
GCTATGCTGGTGCCTTGGCATTGTGCCAGCCTGGCTTTGGAGGAGGGCTTCCCTGGGGTCACAGACGCAGCCAAAGCTACACCATGGGTGAGAGGGATTCTGAACTTCTAAGGGCAAGAAAAAGGACATTTCAAGAATTACAAAAATAGTTACCCCTCACTGCAAGAGACTTTTGAATTGCCTCTAGATGGCGACATTGGCTAACCTGAGGGACAAGCACTGGCTCTCCACTGTCAGTAGTTTACCTTATGAGGGACTCCTGGTTACTCAGTCTGGTGGAGGCCAGAGAGGACATGACGCTCTCAAGTGATAGTGTGACTTGCAGAGCCTCAGGGGTTCGATACCAGCTAGCC
ATATGAAACAATATGGATTTCTTGTCTATTCCAAAAGGCACCTTCTCTCTTTCCCCATAAAATACTTGGTAATAAAAGGATACTCTGTCACCTCCCAGCTTCCTGGAGTGACAATGGCAATGCTGTCATTATTAAGTCAAGAGCGCCCTCTACAGTTATGAGTCTAGATTACAGCTTACTATTAGCCTCGAACAATGTCTACTTTTGTGAAAAATTACCATCCCCTCAGCTCATGCCATCCATGATAAGCTAGTCCCACCAACTCTTTCCTGAAAACTGAAGGAAAATATTCAAAGGAAGTGACATTGGCA
TGTCTCCTCCTCCCAGTAGGATGTCATCTCTGTAAGAACGCGGGTTTGTCTTTTTCTTCACTGCTGTGTCCTCAGAGCCTAAAACTGCACCTGGCACCCAATAGTCGCTCAATCATGAAACAGCCTTTGCAGTCAGCCAATGGCTGCAATACTGGCCGTGATCAGCAGATGGTGAGCGAGCGCTTATTTCAAAACGGGCTGCGATTCTCTTAAGTCCCCACGTGGGGCGGGTTTGCGACTCCCCTGTGCATTTCTCAGAAGAAAGGTCCCCTAAATGCTTACGGCCAGTGAGCTCGAAGAGCACGCGGTCATTGAGGCCCAGCCGCAGCTCTGGCATTCCTGACAGAAACACCTTGAGCTTGATGGTACCGACGATTTCGCTCAG
GTATGTGTTGTAGGGGTGTGTGTGGTGTGTGTTGTGCGGTGTCCTCCTGGGCATGTTCCCACCTTGGCAGTGCTGTCTCTGCCTGGGCCGCCCTTTGGGCAGCTGCTCCTGAGCCCTGCCTGGCTTAGTTGGCCTGTGCCCGCCACCTGGTGGCCGAGAGTGGAAGGGCAACCGGGCGTCTCACCACGGCCGTGGCTTGGGCGCATCCTCTTTTGAGAATAGGTCCTTGTTCCCCTCTTTGCTTGTGTCTCTTCTCCTCAGCGTCTTGCCTCTACCTCCTTCTCTCAGCTCTGTACCAAGGGGGTCGG
CAGGTCTGCTGTAACGAGGAACAGATAGCATCAAGATCATTTCCAGGACTATCCTGGATGGAAGATCTAGGGAGGGAGCAAACCCACCTAGTGCTAGAGGACAAACACACCCCGTTCTTGGGAGGAGACCTCAGAGGCGCTTTGTAATGTGGCTCTGGCGCCACCTGGTGATTATTCCTAGAATTTTTCCTGTAACTCCAAGGCTACCAGCGACAGACAAAACACCCTGCAAAGGATTTATCAATGCATTAAAGCTGTATGTAGTTCAGGGAATGGGAGCAGAATAAAGAGACTATTCTGTC
CCCGCAGCCAACCTGAATTAATTATTCAAGAACTGTATGAACTGTTGGTGCATCTGGATCCTGCAAAGGATAAGTCACACATCTGTTGCTCACTCCTCTGGGCTTGTCTCTGAAGGGTGATGGGATTCACAGCCGCTTCTGAAAAGCAGCCACTAGATGGCGACCTCACCCTGATCTCTCCTGACAGTGAGTTCGTTTCATTTTCCCTGGAAAATAAATGCTCCAAAAGTATAGTCATAAAGAACTACAGAGCTGAGGGTACTATAATGTGTCTCTCTCAGTCATTATTC
ATATAATGCTAATCATCCCATAAATTTCCAGAATGTCTATACTCTTGGTTTCTGTAATAACAGACTCTTCGAATTGTCCTTATAGTTCTGACTTTACTTGCATCCTCTAGGGCCTTCTCCCTGTTCTCTGCACCACACTGCCCCCTAGTGCTTGGGTTCTCTACACCTTGTTACTACAACAGTGCTGCTCAGACCAGTGGCTTTGGCATCACGAGGAGCTTGTTAGGGATGTATCTCAGGCCCGTCCCAGACCTGCTGAGTCCATATCTGCATTTTAACAGAATCCCCAGGTGATGTTCATGCACAGCAAAG
ACATCCTGATAACTCACATTCACAGAAAGGTGGCCTGGCTTGGGGAAACATGTACCAGTTTGGGAGGTTGGCAGTTCTGAGTTCTTATCCTGGTCCTACTACTCACTTATGCCTGCCAGCTGTACAGTCAGACTAGAAACTAGATTCCAGGGCCATTAGGATGCTCAGGGTTGGGGGTGGGGGCCTGCTTCAAACAAGGGCTGGAGTCAAGGAGGGAGACAGGTGCATCATAATTCTCATAGGAAAGTCCTCTCTTCCTGTTCCAAGTGCCATGCTGGGAGACCTGGCCAGAGCGCCCTCTACTGGGTTCACCCCATCATGCAAGGATGGTGTGAGAATGAGAAATAAACTCTTCCCCACATGTGCTACCCAGAAGCTGCCACTAGATGGTGGTAAAGCTGCACATTCCAAATTATTATAAGCTCCTTTTTCTGCAAGGAAACACAGGGTCACTTTCTGAGAAAAGCAACCTACAGGGGAATTGGTAACTTGCTTTTCGTTTTGTTTTGTTTTTTAAACTA
ATCTTGTTTGTACCAACACTTGCTGCCTGACAATGCACACTTGTTCATTTGTTCACGTTTATTTTGTCTTCTCCAGAAGAATGGAAACTTCGTCAGAGCAGGGACGTGAGGGTGAACTGCTCACCCGGGCACCGCTGGCGACCGGAACCCAGCTCCCTCCGGGCTCCGGGAGAGGCGGCCTCAGCTGTGTGCTGGTGCTGCCCTCCAGCGGCGCTGGGTCCCCATGGCACCTGGCTTTCTCCTGCTCCCCAGGGGCCTTTTCTTCTCCCGCCCACCTGTCACCAGCCGCCAGGGCAAGTCTCTGTGTGACTCTAGGGTGAAGGTGGAGGGACCTTGCCTCCGAGGATTCATCCCACCCGGATTCCGATG
ATTTTTACATGACATCTTATTGCTAATGGACTATAGGCCTAAAACACCGTCATAGACTTGGGCAGGAAGAAACACATGGTGTGGATGTTTTGATACATCTCAGAAATTAGGAGAAACACACTAATGAGCTCTCTCTGCTAAACTGGTTCTGCACTTGGCCTCCAGAGGGCGATGCTGCACACACTGGAGCTTTTGTTTCTGTTGAAGATCAATCCACTGCTCAGTTTCTTCTTCCTGCAGCTGGTTGAGTTCTTTCCAGACAAAGACAAGTGACAAGAATTAGAGGTTTAAAAAGCAACCAGATTCATCTCAGCAGC
ATGCCAGGCTGTATTAGTGACAGTTCTTTAGAGGGACAGAACTAATGGAATACATACATACCAGTCAAGTCACCACATATAAAGGAAAGTTTTTTGAGTATTAACTCACAGGATCATAAGGTCCCACAATACGCCACCTGCAGGCTGAGATCATAAGGTCCCACAATACGCCACCTGCAGGCTGAGGAGTAAGGACAGCCAGTCTGAATTCCAAAACTGAAGAATTTGGAGACTTTTAGTTTACCTATAGGCTGCTTGTGTTAACCAGCTCCATTAGACCCTCTACCTTGTCACAAGGACAGAGGGCTTTCTGTATCCTGGATTCTTGCCTTGGTGTA
GATTTCTTTGCAACTCTTCTGAAAATCTAAAATTAAAAGTTCATTTAAAAAAAATGCAGACTTTTTAAAATGCTAGTTTCCGTTCTACGAGCTCAGGGTAATTTACCATCAATAAAAGGTAGGGATAGGGAGCTGAAATCCTCACTGTCACCTGCAGGTGGTGCCCTTGCCACAGGAATGCCCTGGCACCCTTGGGCTCTGGCAGCAGCTGGAATCTTGCAGGATCTGCTACACCAGGGCCTGCCACTCAGGACAGCAGCAGCTCAGGGCAGCAGGGATGAGTGATGAAAGGGCTGGAGCGGCATGCCCACGG
CTCTATGTCTTTCTTCTATTTTATTGCCAGCACCTAACACTGTCCTTGACACATAGCAGCTGCTCTCAATGTTGAGTTAAAGAATGAGTCAGAAAATAACTCAGTTAGAATCTCAGTAATTTCCTTGCAGTACATATGTGCTGCCAGAAGGTGGCGAAAATACTCAGAGCAGAGAATTTCAAGCTTCAGAGGCAATGGATGCTAAGAATTACATAATGCAACACATTTGGTTGCTTCATCAAATGTGGAGTTAAGTTTATTTCCTCGGCTAACACTTGATTAAGATAAATCTCAAGGTGTGGCAGAAACGGTCAGACAGATTTGCATTCAA
ATTAAGTGAACAAAGAGGGATGTAGACTCACATACTTACCGTGCTCATGAAAAGCCTCCTGGAAGTAAATGCAACAGCATGGTAACAGGATTATTTCTGCATGTGGGATTATGAGTCATTTTAATTTTCAGACACTGCGATTTTGTGCAGATGCAATAGCAGAAGATGCCCACACAGGGGAGCCTGTTGCCCTCTAATGGCTTTTGGGAGGCGCTCAGGAATCCACTGGTGCCCAGCTTCGGCGCTCAGGGGATCCTGTTTTAGTCCCAGTCCCTGAAAAGGCCCCCTACTGAAATAAAACCTGCCCTAAGCCCTCC
TTCCCTGTGGAAATGACTTTCTAATTTCTGTACTTACCGTTACTATCTTTTGATTTCCTCTTTCTCCTGTGTTTGGGCCCCTAAGACACCAGCATGCTTCAGATGCCATGGTACTTAGACCCAACTCTTGGTTAGCACTCCCTCTAGTGGCAGCTCCATGAATCTCCAATAATTACCCTCAGTTGATAAGTGTCTGAATGATCAAAATCACAGAAGAGTTTACTTACTTAATTTTTATTTAGCCTTTATTTCTGTAATCTTAATGACCAGAAAAATAACTAT
TCTGTGTTCCAATGAATCTGTACTTATAAAAAAGGGCAGGGAATGGATTTGGCCCATGGACCATAGTTTTCCCATGTCAGCTCTAGACTTCTGCAGATGGCTCCAATTACATGTATTCCATCACAGCAGACTCCAGGTGGCGCTGTCAGTCCTCAAGTTCACATCACCTAGTAAATTTAGTACTTGTAACTAACTAGCTCTCTTCCAATTCCAGATTCCTAGGGAAAGGACTTCAGTTGTGTCAGGTGTCACTATCCAACTGTGTTGCCTTAAGGGCGGAAATGTGTGGCTAGC
ACCGCCCGCCTCCCAGTTGCAAATCGACTTCCGGGGCACCCCCACCGGCTGCCCGGTGGGTTCTCTGCTCGAACTTCTGGCGCTTTTCCCTTCCCGTTTATCTTGTTCAGGTCCCTCAGTGGACTGCTCCAGATCTAAAGAGCAGAAATTGGGCCGCAAAGAGAACGTCCTCCCAGACTTTCTCCGTCGCGGTGAAATTATGCCCGTTTGGTGGCAGTATGTATTCACAGATGCGTGCAGCTCTGCTCTTACCCCGCCCTTCGCGTTTAGAAAAAAAGCGCCGTTCCTCAGAGTCAAAACAAAGTTTCTTTCCGCTGTAGAGGCACAGCTTT
AGCTTGCGTTTACAGGGAGCAACAGCACCATCTCTGGCTGAGTCAGGCCCATCTGCCTTCAGAACAGAGCCTGGCCAAGGGGCCACCTCCCCGCGCGGGACAGGCCAGCACACAGTAGGCGCTCAAGGAGCCGGGGACAGAGGCGAGGGCGGCCCACTCGTGGAGCGAGGGCGACACCCAGTGGCCATGTGGAAAATGACCTGCTCGAGCCCAAAGGCGGGTGGCAGCAGCGTCTGATCCGCCAGCCTCAGGCCAGGAGGCGGTGGCCGAGTCCGATTTGAGTCCCATGTCCTCTGGACTGCAAGTTGAGACTCCCGGTCCCAGGAGGGACA
AGTGCAAGGGGCCCACTTTCGTGCCCTTTTATCCCATAGGGCCCCTCCCAAGCCTAGCCTGGTCCCCTCAGTGGCACCCCAGTCATCTTAACCTTCCAGCCAGGCCTGCCTTGCCCTGGGCCAGGTGAGAAGCCAGTGGTGATGCATGAGTGCCCCCTGCTGGTGATGTTCTGCACTGTCCACTGGGACTCCTACCCCGGATCCAGCCAGGTAGCAGCATTCCCCACACACACCTCCAGGACTGCCTGGCTGGGTGAAGGAAAGGGTGGGCACCTGTGGGAGGAGCACAGAGCCCTAAGAATGTGCTTCATAAAGGCCCAAAGAAGCTGGGAACAGCTCCATTCCTGTTCCAGCAGCAGGGGGTGTGACTGTGGGTGGCAGGTAGACACTGAGCATTTTCCAGCAGGGGGCAAGGGAGGGTGCCTGTCATTGCGTATGGACTGTCAGAGAGACTTAGCATATGTGGGAGGGAGGAAGAAAGGAATGAGTGAATGAAGGAATGAATGAACTCATTATTTCCTAAAAGGTCATGTGAATAACAC
GCAAACCACTTGGTTTGCTAAAGTAACCTTTCTGAGCCTCAAGAGTTTTTATCAGGAAAGGGCGAGGCCTCTAGAAACGGCACCAGAGGGGCTCTCGTAGGGGGATGACACAGCTGGGAAGTGCCCAATGTGATGCCTGGGCCACTAGGAGGTGCTCTGTGACCGATCGCGGGGGCAATGCAATGTACAACGAGCCTGAACCCGCGGGCAGCTTCAGTGCTACTCAAAGTGTGGGCCAAGAACCGGGCTGGTGACTCCCCACACTGGGAGAGAAGAACAAGAGTTGAC
AATGGAACGTTCAGATTCCAGCGGCAGCCGTGGCAGTGGGGCTTTTGCTGGCTGTTTTGTCCCTTGCTGTGCAGCCCTGCAGCGTTTCTGGGAATCTGCCCTGTGGACTGACTGGCGACTCTGGTCTTTTCTCAGCCCAGCTGCAGCTCCAGCAGGTGGCGCTGCAGCAGCAGCAGCAACAGCAGCAGTTCCAGCAGCAGCAGCAGGCGGCGCTACAGCAGCAGCAGCAGCAGCAGCAACAGCAGCAGTTCCAGGCTCAGCAGAGTGCCATGCAGCAGCAGTTCCAAGCAGTAGTGCAGCAGCAGCAGCAGCTCCAGCAGCAGCAGCAGCAGCAGCAGCATCTAATTAAATTGCATCATCAAAATCAGCAACAG
TGATTTAATGGAAAATAGCTTTGTCTATTTTGTCAACTGCACACACATGTAATACATGTGTATACAAGAGGCATTATTTCAGAATGGCTTAATCAGCAGCTGCAGAAAGAAATATGCATTTGCAGAACCTATTGTGTTCCAGCAGGGGGCTATCGTGCATACATACAAATTAATAGCATGTTTGTTTACTTCAGTTTTCAAGTGAGTGGGGAAGTAACACAGCAGCAACACCAGCAGCAAAAGCCTCTTAGATTTGGGGAGCAAATTCCATATGTTCTGTCAGTAGATG
GCCAAAAGGGGAAGAGAAATTGTATGGGGAAGACGCAATTTCTAGTTATCACAGACTTCTGGTAGGGGACAGATTCCCGAGGGGATATGGGGGCAGATCAGAGAGGGAAGGACTGGGGATGGGCTTTCGGCTGCACCTGGAAGAAAACCGTGGGCTCCTCTGGCCACCAGGGGGCAGCAGATTCACACAGAGTCATTCACGAGTCCTTGACACGCCGCGTCTCCTCCAGCAGGGGGTGCTATTTACTGCTCCTTGTAGAAAAAGTTGGGTGGAAGTAAAATTTGGCAAATTCTGGGTCTTATTTCAGATACCCTTGAATGGGGGGGCTTTCCTTTTAAAGAATTCTCATTGCAAATCTTTTTTTCTTCTGTTTTTTGAGACCGA
CTGGAGAGTGGACAGGGGAAGATCAGAAACAATGTCTTTTTGGAAAGGATTAAAAAATTTGTTTTATTCTTGGTTCTCTTCTTTTTTCCCTCGCATTGCAGTTGGAGAAACTTGTTCAGTGCCGAATGGCTAGGGGGCGCCAAAGCTCCAGGCGTCCAGCCCGGCCTCAGGGACCACGGGACACACGTAAAGACTAAGTCACATTTCAACTTTCAAAGGCTATTCCAATAACAATGTTTTATATAGATTGCCATCACCTTTATCATGACATCTTGCAACAGCAGAGTAA
CTCACCTGGAGGTGACGAGCACCGCCGGGGACTGCATGACGGCGGCGGGGACTCCGGGCGGGGCGCGCAGTCACGGGACCCGGCAGTGCCCGCGTCACCGCGTCCCCGCCCTGCCTCCCGCTGCCCTGGCCTGCCCCCTGGTGGCAGCGGCCGCGCAGTTCGCGCCTGTGGCCAGAGGCGGGGCGGAAGCGCGGCTGGGCGGGTCCCGCACGGTCGCCGTCGGCCTGCGCTGCTCGGAGCTTCCGGAGCACCCAGGCTGAGCCGCGCCCGCCGCAACCACCTAGAAGAAG
AAGGAAGGAGGGATAAAATGGTTGTTTTTTCCATCCGTCTATCCCTCTCCCCAATTTAAGAGGATGGCTCAGTACAGGGCATTCTTCCTCTAAACAAAATTGATAAGTTACCTAGAGCATCCTTCTAGGAGGTAACCCCGTTCCACTATCTCCTCTCCTACCGAAGGAAGGCCCTTCATTGGTCTCCTAGTCCTCCCCAAGTAAGGGAAGATTCCGGTCCTTTCCCTAAAGATGTCCCCAGGGTGGGTGAAGCCTTTAGTGAGACCCCAAGATCGCTGGCCTAGTTCCAGCAGATCCCAGTTCAACCACCAGGTGGCGCTGTAAGTTCACTGAGCCCTCCTAACAGCAGGTCCGGCCAGAGCCCCCAGCCAGACCAGCGTTCCCTGTAGGTCCCTCTGAACCTCACTTCAGGGAGCACTTGTATGCGTTCCTACCTGACCTGGGGGCTCCTGAGAAGAGCGCCTGCCT
TCAGGTTTGATATAAGCTGTCAGCTGCCTCCCTCCAGCTGGAGAAGCCAGGAAAGGAAATGCAGGGACTGGCCAGGGAAGGAAATACGGAAGCGACAAAGGAGATACCTTTGCATCTGGCGAGGGGCAGCCGCGCAGACGGAAGGCTGTGGCCAGCAGGTGGCGCTGTTGCTCAACGCAGAAGCCAAGGCTCCAACTCCAGCGCCGCCTCCGGCTTCACAGTCCTAGGATCTGCAGAGGAAGCCTCTGCTCTTAGGCACAGAACTGGGCCAAGACCTTCCCCTAAAGACCCCAGGGGCCAACTCCAGCTCCGTCCGGCTCATTTGTTTCCAGTTCAAGGAACCTGAACTCTACGATGGGCTGACCTGGGAATGTTCGCATTGCCCTGATGCAAGCAGTGATAAATTGTGCAGTGACATGAACGTGCCCAAAGTGGGAGTCTGCAGACCACAGTTCCTCTTAGCCAGGCTTCCCTCCCCCCGCATGCACTC
TAGCATCTCATTGTATTATTTACAGATTCTTGACTTGGAGGATACTGATAATGATGACAATAAAATCAAAAATAATAAAAAGGACTGTTTGAGGGCTACCTTTTCTTTAGTGACCAGCAGAGTCCTGGGAATGCTTGTCCACCACAAGAGGGCCACCCTGAGCCACTTACTTCTCTCTGCTAGGATGTTTCAGCAGTAAAGCATGGCTCAGGCTTGGTGAGTGCAATTTGAAGGACACAGGAACTAATCCATATTGCCCCAGGGAGTAACTAATCCACCTATATCTTCTACG
ACGGAGCTGTTGTTCATACTTCGAAGTGTCATCAGCCCCACATTTTCATTTTTGAGTATCCCTTTTCTGAGCAGAGACCGGTCTACTGTGGCAACATAATGCATCCAGTTAAGGCAAGAGATTGACGACTCAACACTGACCTCCACTGGTTGGCATGGAAATACCTAATCCCTTTCGTTCAATGCCTTGGCCATTTTCACGGGGTGCACAGGGAGCCCTCAGCACCTTGCACTGCACTGTTGGTTGAGATTTTACATGATTTTAAATTACCTTCCAAGGAGCATATATGTAGATTCTGGA
AGGAGGTGAAAAAAAGAAATCAAACGGGAAACCTGCGGGTCTATGTGCACAGTCTTGGTCTTCCCCCACACAACAAAATCTAGGGCCACTTTAGGGTTCTATGCCCTTTTGTTCCTAACTCGACATTGCCCACTTCTGGCCAGAATGTAAAGCAACCCCCAACCCAGCATCTAAACCCACCTGGACCTCTGCTGCCCCCCAATGACTGGAAAGAAACTAGGTTTTTTAACACAGGTATCAGTAGCTTCTTCCCCCAAACTCAACTCCTCATGTTTTGTAGTAGCCGCTCAACACATGAAACATACCATCCACTAGGTGGCAGCAAAGCCCACAGAATAACATCAAGTTCCCCTTCCCGAGGTAATTTTCTAGATTACTATACTTTAACTGAATTCGAAAAGCCAACATAATTTCATGTTTGTAAACAGTGCTGCCA
TCCTTGGAAAAATCAGCATAAAACTTGGATCAGCTCAGGAGTAAGGGTCAAAACCCCCCAAATCAACTTGTGGGGCTAGGGGAAGGCCTGGTCTGTCACAGCCCTGGACATGAATGGAGAGTGCAGGTCTGCCCTCTGGTGGACAGCTGCCGTGCAGCTGGTTCTACAGAGGAAGGGCTGTCTGCGTGGGGAAAGCAGGGGAGACACAAAGCCACAAGCTCTGAAATAGAGCAGGTACAGGCCCCCAGACAGGACCTGGCCCACTCTTCAATGTGTGTGCCCAG
AGGCGCTGGGGGCTCCTCGGGAGCGGCAGGAGCTGGGGTCGGGGTTGCCTCACGTTCGGGCTCCGGCTCCGGCTCCGGCTGGGGGACTGATCTGGGTTCGGGCTGGGGTGGAGGCTGAGGCTGAGGCTGAGGCGGAGGCGCAGCGGAGGTGGCCGCCAGGGGACGCTCGGGAGCCCCGTGGGCCGTCAGGCTGTGGTGCAGCAGCTCCTCCTCCTGGCTGGAGCCGAAACTGCACAGGCCGCACTTCCAGGGCCTATGCAGGATGTGCAGGTGGCGTTCGCGCTCCGCCGAGGTGCGAAACTTGCCTTTGCAGTAGGGGCAACGGAAGGCGGACGATGAAGGAGCCTGGGGCCGCGCCAGACCCTCAGTGGCAGGGGTGGCCTG
TTTTTTACTTGTCAATATTTTAATAACCCTATGTGAGTTTCTCAAATTTCTAAAACATTTTACTATTAGGGGATATCCAAAGGACACAAGCCTTGGTTTAGTATTTTGAAGATAAAAGGACAAACTGCAATGTGAACCGCAGCCACGGGGTGGCAATACTTACCCACCAATTCTGTCTCCTATGAAAGGCTAAAACATCCTAAACGTCTATTTGGCCAATAAAGAGCTGGATTTGTAGCCACAACTGGGCTTTTCTATTTTGCTATCAAAACTTGGTTGGTTTTGT
TGATCCTGAGACATGAAAAATGAAATGTATAATTAAGGAATAAAATTTATTTCTACAAGGGCCAGCTGAGGGCAGCAAATTCCCCATGAAACCTAATTTTCTTCTCACACCTTAGATAGGGTTTCTTGTGGTCAGCCCACATTTCCCCAGAATGGAGTATGTGGTTAAAGTCTAGTAAAATGCCAACTTTTCCCTTAGGTTTTTACTCAGCGTTTTCTCACAGCCAAGGTGTTCAGGTTAACGGTAATTACGAGGGAAGGGCCCACAGAATGGCTGCAGCCTGGCCTCTTGCCAGCAGAGGGAGCCCCAAGCCCCCAGGACTTCCAGCAGGCGGAGCAAGGTGGAGCAGTGCCCAGGGGTTAGCACTGGGTGTTGTCAAGTGGCTGTTTAAACAGCTGCACAGATGCCGGGGGAGGCAGTGCCTTTCCCTAGCAATGCACGGGAGAAC
CTCCTTCTTGTATTTTCCTAAAGATTTGTGTGCTGTTTCTCTTTTAGTTACTTCTCACCTTTGAATGAGGGCACTTTTCCTGCAGGGTTGACACACACTATTTCCAATGGGCAACATCCAAATTGTCTTCTCTCCAGGGGGCGCCATTGACGTGGAATACAACATGAATAGCGTCTCCTAGAGCCCCTGCCTCCTAGACAGCCTCTTTGCTATGGGAGGCACCAGAGCAGAGTGGCAAACCCCTACCTGAGTCCCCATGATCCCAGCAGGGATTCATATGTGT
GTCAGGCCCCATCTGGGAACAAGAGCCTGATGCCCAGCCAGGCACCGGGGTATCCCAAGTCCTCCACTCGGGGAGAATGGGAAGAATCTATTCTCAGGTCCTAGCCAAACAGTGATACGTCTGTGAGCAGCCAGGAACTGGTTCTTGAACAAGCCTTTGAGGACCCCTAGTGGCAGAAAGCCACCTCAGCACAGGCCCATGAGCTTGAACTGAGGACTTTGCGGGCGGGAGGAAGGAGACAATACAGATCCCCAGTCACGCTTCATCTTACTCGTGCTCCCGAAAACGCTTGTGGTCGTATTCATCAAAGACGGGACGCCAGGCATAGAGGTTGATGGTGGCCACG
CTGATTTCTACTTCAGGAGGCCACTTCCTTCTCTCTACCCCACCCTCGCCCTATTCCCCAGGCGCTGGGCCTGCACGGTGCTAGCTTCTGAAGGGTTGCCGGGCAAGGCTGAGCATTTTCAGAGCAGCCATTAGATGGCACTGGCAGCCAGTGACTGGCCCAGGTGCGCTTCGGCTAAAGGGGCAACTGAACGAGCTTTGGTCAACCTTGGTGTCCTCTCCTGGCTCCAAGGGACAGGCTGTTCCCATTGTACCCTGCCAGTGATCTATT
CCACCCACCCCGTCCCCGCCCCCTGTCCGTCTCGCCCTAGTCCCACCTCCTCGTCCCCAGTCAGTCCTGCCTCTCGAACCGCCCCCTGCCTTCGCCGAGGCAGGGAGAGGTGCCTGCAGTGCGAGCCGTGGACGCTAGGGGGCAGCCGCTCGGCTCGGGCCCGACCGCTCTGGGCTGCGCTCCTCGCTTGCCCTCGGACTCGGCTCCCGCTGCGAGCGGCCGCCCTGCCCGCGCACCGCGCTCAGCGCCCACCGCCGGGCTTCCCGCGCCGGACCCAGT
TAGCTCCAGGGGAGACTTGCCGGCTGGCCTGGGAGGCAGCATCACTGCCCAGCCTTCTCTGCCCACAGACTTTGTGCCCATTGACCTAGACGAGTGGTGGGCGCAGCAGTTCCTGGCGAGAATCACCAGCTGTTCCTAGTGGCTGCTGGGAGGGGGCGCTGCTACACGGCCGACCTGTCGCCAGGAGAGAAGCATGGCGCCCTGCCCACCCACTGCGCCTGGCTGGGTGCCGGCCACACCTGAAGTGCCAGCATTTGGACTTTTGCACCTTTTTTTCCCTTGGCCCGGCTGTCCCAACCAAGCTGCCATGGCCAAGGGCCGA
TGCAGCCTCATCCTCCCTCCAAATTGCCCTCAAGCCCCGGAGCTTTCACAGCCCACAGGGGACCTGGTGGCTCCGTTCCACACCTCACCCCAGCAGGGCCAGCCTGAGTTACCCTGTGGGCCTGCGGCTGCCTGTCACCGCCGCCACACGGGGGCGCCATAGCAAGCCAACATCCCCGAGTCCAACTGGGCGGCCGGGCCAGGCGCCGGGGGGATGGATGCTCTGCTGCCCACCTGTCCAGGCTGCGGTGGCCCCGAGGGCAGAAGTCCCGCCTCCTCCGTGCTGGGCACGGCTCTTA
AGCTGGGTGGAGCCTCCGGGCCTGACGTGGACCTTCACTGGAGAAGTGACTCAGGTGGGAAAAGTCTCCCCGGGCCTCTCCACCTGCAGGATCGCCTTCCTACACCTTCCCCCGCCCGCTTCCTTCGCGCGGGCTCCTCCCAATGACCACCAGCAGAACTGCAGCCTCCTGCCTTAGCTGACCTGGAGCCCGAGGTAGCTCAGATGCCAGCTCCTTCCTCCAAGAGACCCTAGAAATGCCATTGGCTGCTACTCTGATGCTCTGGCAGAAGGCATGCCGTTGAAGTGTAC
TTAATATTCTAGAGAGAGCAAATAATCTCCAGGAAGGTGCATTGGTGTCCAGCCTCCTAAGCACCTCTCTCTATATATTTGCAATTAAGGGCCCATGGTTCAGCCGGGCAAGGCCTCACTCTGTTGGGATGTTCTTCATGGCCACCAGCAGAGGGAGCCACACACCCAGCCAATGGCCGCAGCTGCACCCAAGGACTAGGACATGGAAACAGGTGGAAATGCTGAAATCACCCGGATGAGCGAGCGCACTGAGATTGGATCACAGCTCTATCACATCATGATCTGATTACTTATTTCCCACTGGACTGTGAGCTCGGACCATGTCT
AGGAGGCTGAGGCAGGAGAATCACTTGAACCTGGGAGGTGGAGGTTGCAGTGAGCCGAGATCGTACCACTGCACTCCAGCCTGGGCGACATCTCAAAACCAAAACCAAAAACAAACAAACCAAGTTTTGCCAGCAGAGGGAGACATGACTATGTGACAGAATTACTGGATGAGCTCCAATTTCTGGGCTATCAATCGTTATGCAATTACCTAACTGTATGAGTTATTACCTAACTATAGGAGTCTACCAAATGTGTCCAAGCTTGATTTCTCATTGTGCCTCTTTCCT
AAAAAACAAACAAAAAATAAAGCAAGCAGTCACGAGTTCCAGGAGGTCTTGCAGTGACTGAATGGTGGTCACTGCAGCATATCTGCACAGTCCGTGTCGGTGTGAGGGTCAGTGGGGCCTGCTGAACAGGCTGCATGTAACTGTCCCACGGGAAGGTGGCCACCAGGGGGCAGTTGTGTAAGGCAGACTTCTGGATCCACCACATTGAGGGACTGTGGGGGTCAGGGAGTAGAACTGGAAACAGTGTCAAGAGTGACTGAGTTGGCCCGGTGCTGTGGCGGCTCACGCCTGTAATC
TCTTTTTTAGCAGGTAATCTACCTGGCTTGGTTCAATCACAAGTTCTGATCAACCTACTGCGGACTGTGCTTCTTTCAACATCAATTCTCATTTCAAAACCTTTACGGTGCTATTCAGATCTTCTGCAGATGTGTGCCACCCAGTGGCCGGCCCGGGACCTGCGTGATGGATGGTCGATCTCTTAGTGCAGTTCTGCTGGTGGTTTGTGGTTTAGAGTCAGATCCACGCCTGTACAACTGGGAAGTGATCCCAGGAGCTCATAAAACTGTCTGGGGTCATCTTCTTGTCCTCTTCCTTTCTGGT
TAGCCACTGGGTTAAAAAATCAGACAAGCATACTCCTTTCCGACTATTAACAACAGTTATTTGTTCCTACCCAATCTAGTTGTGACATTTCTCCTGATGATGTTTTGCTTTGGTTTTTGGCTTTGAAGTTTTAAATATACAGTGTTGCTGCCATCCAGTGGTAATCTGAAGCAGATGCAGGCCATCAAATAGATGATCCATCCTGTGGTCAAACATTTTGATTGCTGGGTAACATATGAGTCAAGATTCCTAGATAAGTGAGTTAAGAAAATGCTTAATCTGTCACTTTAAATTCTGAGCTGCAGAAAACAGTGTGGT
GCAGCTGTCTTCCCCTCTCCAGTCGCTCCTCCGGGAGGGCCCAGTGCCACCTGCTGCTCCAGCCTCCCAGGCCCGGCCCTGCCGCGCCCTCCAGCGGCCCCAGGACCTCCCCAAAGGCCAGGCTGCAGCCTGGTGAGAGCGCTTGGGCGAGGCCTGCCGCCGACCCCGTACTAGTGGGACAACGGTTTCCCCCCAGAAATAGGGAGTTGGCCAAACAGCGTTTCTTGATGGATATTCTCTGCTCTAATTAAAACACTGGGCTTCTGCGTGAAGAAGGAAGAACCGGGAGCAACGAGGGCGGGAGGAGCCTTGTAACCAGGCACCCCCGACAGAGGGCGCTGCCCGTTTCCCTCCCTCGGCCCTAGGGCGTCTCCTTCCTAGAGGGCCACGCATCACTGGGTGGGGCCTGGCCCTGGGACGACCTATCCCAGGAGGGCCTTTTGGCAGCCGGGCAGGGGCTGGAAAGCGGCGGGAGGGCGCCGC
TATGCTCATCAGTAAGAATATACAGTGCAACACTTTTAAAATAACGTAATTGTGGCCAATAGAACCATTCTTATTGGTTAGTGTTGTGTTGACTAAAGGTTCATATAAACTCAGAAAAAAAGTGAGTTGTGGCTGAAAGTGCTTCCTTCCACCAGCAGATGTCACTGTTGTCTCTTAGCGCTGAATGTTCAGCGTTGACTGAAGGTTATAATGGAGAACAAGAGCTATTTTATTAAAAATTCTGTAAGCCACCGCGTACAAGCAACGTTGCTTTGGCATGAATACAAAAAAAAAATAGC
CGGTGACTTGGACGCCACAGGTAGATGAAGTTGCTGGACTCACCTGCGAACAGGGGAGTGGACGCCCTTTCAGGGAAGGCTCTTCTTCCTTCATCTCACTGCCTAGGAGGAATTCCTAGTTCTGGGTCTGAACCAGGATTCACCCTTCAGCACTAGAGTATCTCTACCAGAAGGTGGCAGTGTTGGGTCAGCATCATTCAGTCAGTTCACAGACCCAACAAGTGAGCACCTACTGTGTGCAGGCTGTGACGACCTTGCAGGCAGGTGGCAGGGACGATATTATCACTTCATTTTGCAAATGCAGGGTCGATATTATCACTTCATTTTACA
TCCCAAAGTGCTGGGATTACAGAAGTGACCTTTTTGATACTTTCAATATTAAAATTCCCTCCAGTGACACCCATCATTTGTAAAAGCTGGATGGGCCCAGCCTCATCTCACTTTGGAAGCAGGGTCAGAGCGCCATCTGGTGGCTGTCTAGTGAGCCTTGTATTGGCTGAGCAGCAGAATCAGAGCCTGAGATCTGGAAGGCCCCTAGGAGTCAGGTGGTCCAGCAGAGGTTCAGAGATGGGAAGTAACCCACCTAAAGGCACATGGCAAATTAGAATCCATCTC
ACCTTCCTTCTCATTGCAGCATCTGCTCTCAGGGCCAAGGATTGCTCTGATGACAGACTACAGGCAGAGCGAGTGGCCGGCAGGAGCCACGTGCTTCCGGAGCCTCCTGCGGCCACCCCTGCCTCCGCACTCCCCCTACAGTCCACCTCGACACAGCAGCCCAGGCCACGTTTCCAAAGCCAAAGTCAGATCATGCCATTCCTGTTCTCATCTCACACAGAATAAAACCTCAATTCTTGTCTCCGCCTGCAAGTCCCTGTACAATCCGGCGCCTGCTGATCTCATCAA
ACCTGCTGTGAGGATGAATCAGCCTGGCACGATCCAGCAAAATCGGAAATAGAAGCCTGCTAGTAAAGCTACAATCTGCACTGCTCTCCTTCTCCCGGTTCCTCTGCCGCCCCCATCACAGCTCCTGCAGGTGCCACAGAACTACCACCCTCTGTTGGTTGCTTTAAGCTGTGCAAGCAGTCAAACCACTGAGTTCCCCAGGACGACTGGGAACATTCTCGCTGGCCCAGCCTGCGTCATGGAACATCAAGGTTGTGAGAGTTTTCATTTTAATTGCTGTTGGGCCACTG
CGCGTCGTGTATGAGAACGGCGTCTTCATGTGCGCCGAGGGCACCGGCAAGTTCTGTCCCCTGAGGTCCTTCCCAGACACTGTCTACAAGAAGCTGGTCCAGAGAGAGAAGGTGAGGTGGGAGGAGGAAGATGCAGGGGTGTTGGCGCCCCCTGCCGGGGAACATCCTCCATGACTGTTTTAAATCTCAAAGAGATGTTCACTCCAGTTTTCGACCCAATTCCATTGCACTTTCTCCAGCGTTGAGAGGGGAGTGTGCGGCAGCGCCAGGGAACGCTAGAGTCAGAAAATGCTGATTTCTGTTCCCCGTCTT
AACCGAAAATGCCAGGAAGATCCATCTTCCCCTGCCCCTGGCCACCTCCAGGCTGGCTTCCTCTTCTGCGTGGTCTCTGTCTGGTTTGGCATTTCTCTGCTCCCCAAGTCCTGGATCTTGTGGGATGGCCCGTGGCCACTGTACTACCTGTAAAGGCCTCCAGATGGCGCTTTCAGCTCATCAGTGGTCGCTGCTTTGGCTTACGATGTGAACAGATAAAGCTGAAGGAATGGCAGGTGTGTCCAGGTTACCAGGCCCCAATCCCTGCCCCCAGAGCAGCTCAGGCTCCTCTGCCTCGAGTGCGAGTGAGTGGCCATAGCAGCCTTCTCCC
[truncated: 1,893,711 more chars]
