# Supplementary material for: On the Value of Intra-Motif Dependencies of Human Insulator Protein CTCF
Source: PLoS One. 2014 Jan 22;9(1):e85629. doi: 10.1371/journal.pone.0085629 (PMC3899044; doi:10.1371/journal.pone.0085629)
Supplement: File S4 — Data sets for HepG2, ProgFib, and K562 cell lines. (ZIP) [file pone.0085629.s013.zip]

Archive with 15 entries (15 files):
- ProgFib_genomeWideBackgroundData.fasta
- HepG2_genomeWideBackgroundData.fasta
- K562_genomeWideBackgroundData.fasta
- ProgFib_bg_train.txt
- K562_bg_train.txt
- ProgFib_fg_test.txt
- ProgFib_fg_train.txt
- ProgFib_bg_test.txt
- K562_bg_test.txt
- K562_fg_test.txt
- HepG2_fg_train.txt
- K562_fg_train.txt
- HepG2_bg_train.txt
- HepG2_fg_test.txt
- HepG2_bg_test.txt
