# Supplementary material for: On the Value of Intra-Motif Dependencies of Human Insulator Protein CTCF
Source: PLoS One. 2014 Jan 22;9(1):e85629. doi: 10.1371/journal.pone.0085629 (PMC3899044; doi:10.1371/journal.pone.0085629)
Supplement: File S4 — Data sets for HepG2, ProgFib, and K562 cell lines. (ZIP) [file pone.0085629.s013.zip › ProgFib_genomeWideBackgroundData.fasta]

>chr1	120048991	120049394
GTCCCAGCTACACGGGAGGCTGAGGCAGGAGAATGGCGTGAACCCGGGAGGCGGAGCTTGCAGTGAGTCGAGATCGCGCCACTGCACTCCAGCCTGGGCGACAGAGCGAAACTCCGTCTCAAAAAAAAAAAAAAAAAAAGAAAACCAGTGCAATCTTTTAGGATTGCTAAACTGCTAGACTATGTGGCTGAATTTTATATTCTTTACTAACTTGTGACATTCTTGCCACATTTTGCCTTTCTGGAAATGAAGCAAGCCAGAGGAAAACAGACAGGTGAGAGAGACATGGATTGCCAGTGACACTATCTGAGCAAGTTTTTGTCCACACTTGATCTTTTTGGACAACTGAGCCAATACATTCCCTTTTTTCCTTGAACCAGTTTACACTGGGTTTCTGATACTTG
>chr1	226826902	226827305
GGAGAGAGACAGCGATCGAGAGAGACAGGGGAGGGCGAGAGGGAAGGAGACAGACAGAGAGGCTGAGAAAGAGAGAGGCACAGAGAAAGAGAGAGAGAGAGACAGAGAGACAGAGGGAAAACGACAAAAGTAGCGCGAGGTCCAGGGGGAAACCCAGAAGAGAGAGGCGGAGGGAGCTAGAGAGCGAGAGCGATAGAGCCTTAGAGAGGAAGCGCCCGGCTCCGTTAGGCAGCGCCCTCTTGAGCAGGCCGGGATAGGGTGGAGGGGGCTTGGGCTGCGCCCAGAACACGGGGTCCAGGCGGTCCGTGCGAGAGGACCAACGGAGCGCTGAGGCGGGCGTTTTCTTGGATGAATTGCTTGCTTTGGAGGTGGGTTTCGTAGGCTCCTGCCTTTCTTGGCACCTC
>chr1	221511726	221512122
AAAGTATGTGCCCAGTGAGTTCTCTGTAGTAGTGAAAAACCATGGACCTTCTTTCCACAGAAAAAAAGAATCTAGGATCTTTAGTGTCTGACAGTAAATGTCTAATATCCATCAATTCTGAAGTCTCAAACAGAAATAACATAATTTTCTATAGCATAAACTAATCTAGTCAATAGAAAGAATTTTGAAGGCAGGTGGCTCACCCCTATAATCCCAACACTTTGGGAGGCCGAGGTGGGTGGATCACCTGAGGTCAGGAGTTTGAGACCAGCCTGGCCAACATGGTGAAACCCCGTCTCTACTAAAAATATAAAACTTAGCCAGGCGTGGTGGCACATGCCTATAATCCCAGCTACTCGGGAGGCTGAGGCAGGAGAATCGCTTGAACCTGGGAGGT
>chr1	245005174	245005570
GGCAGGGTCTGGACCTCAGCGCTGCCACAGATGAGTCATGTGTCTTTAGACACGTTCCATGAACTGTAAAATAAGGTGAATAATAGTACCTGCCTCATAGGGTTGCTGTGAGAATTGAGACAGTAAATGTAAAGCAGGTTGTAAGTGTTACATAAGTGTATGCTATTATTGTAATTACTTTTCTTTCCTTTCCAGTCATACTTTGTATTTCTTTTCCTTACTGCACTGGCTAGAACCTAAAGGACAGAGGTCAAGAAAGCTGGCATCCCTGACCTCCTGATCTGAAAAGAAAAGCTTTCAGTCATTCATCACTAAGCATTTTGTCCACTGTGTGTTTGTCTTAAGATTGCCTTTATCAGATTAAGGAATGTCCATTTTATTCCTAGTTTGCCGAGAA
>chr1	245369995	245370516
ATCCTAGAATGTTTTCCAACTTGTTTGCTTTCTTCCCATCCCTTTCAGGGATGCCAATAATTCATAGATTTGGCCACTTTACAAAATACCATATTGCTCAGAAGTTTTGTTATTTTTTATTCTTTTTAATTTTTCTGACTGTCTTATTTCAGAGAGCCAGTCTTCATGTTCTGAGAGTCTTTCCTCCACTTGGTCTATTCTGCTGTTAATACTTGTGACTGCATTATGAAATTCTTGTAGTGTGTTTTTCTGCTCTGTCAGAACCATCAGGCTCTTTTTTATATCAGTTATCTTGTCTTTCAGCTCCAGTGATTCTTAGTTTTTTTGGATTGGGTTTTGCATTTTCCTGAATCTTGATGATCTTAATTCCTATCCATATTCTAAATTCCATTTGTCATTCCAGCCAGCTCAGCCTGAGTAAGAACCCTTGTTGAAAAACTGGTGTGGTCATCTGGAGGACATACAACACTCTGGCCATTTGAGTTACTGGAGTTCTTTCATTGGTTCTTTCTCATGTCTGCA
>chr1	188641153	188641674
AGATAATGCCACTGCACTCCAGCCTGGGCGACAGAGCGAGACTCCGTCTCAAAAAAAAAAAAAAAAAAAAAAAAAAAAAAAAAAAAAAAAAACCAGAATCAGAAGCGTGACATATCATTTTGTAGCATGAATAATGATGAGTAGTTTTGAGCTCTGTTGATGCTGCAAGATCACAGAGAATGGAGCTTGGAGGCTTACCATATAAATTAGTGCAGTATCACATTAGGACGCAAGACACAGGCAGAGAAACGAATTCAAACTAAAGGAAAGCAATTGCTAGATACACTATTCTGAAATAAAGCAAAAACACACAATAATATTGTTCTATTATCCAATGTAATCTTTCGGGATTCTGGATGTGGATTTAGGGATTTCATTAGCAATCACCCTTTACCACGCCAGACATGCTACAGCAACTGTGTAAGAACAGACAAGTAACAAAATTAATCCAAATATATTCAGGTAATAAGACTGAAGATTAGTCAGCCACATCAATGTGTTATTTTCATCATGTTAACTGAG
>chr1	154173046	154173341
TAAAGAACCTAGCTTTTAGTTTTATTCATCAATTCCATATTAATTTTTTTTTTTTGAGATGAAGTTTCACTCTTGTTGCCCAGGCTGGAGTGCAGTGGCGTGATCTTGTCTCACTGCAACCTCCACCTCCCGGGTTCAAGTGATTCTCCTGCCTCAGCCACCTGAGTAGCTGGGATTACAGGTGCGTGCCACCACACCCAACTAATTATTTGTATTTTTAGTAGAGATGGGGTTTCACCATGTTGACCAGGCTGGTCTCCAACTCCTGACTTCAGATGATTTGTCGGCCTTGGCCT
>chr1	87096583	87096878
CATTTATGCCCCCTTTGTAATTCTCTCCTAGTAACTTTTCTTCATTGCTTTTCATGTAACTGTAATTGTGTATTTGCACTTTAGGTGTTCAGTGGTGGCCACTCCCATTACAATGTGACCTCTACCAGATGGGAGGACATTATGGATTTTTTCATGACTGAAGCTCGGGCACAGGAAAATGAGTTAAAATCCAATAAAGTGAGAGAAGGCAGAAGAGGCAAATTGAGAGAATTAAAAACACCTTTCAAAGAATTGCAGTCTCACAACTTTTTGGGGGAGGGCAAAGTGCTTTATTA
>chr1	166049030	166049326
GTAAGATAAACTTAAAGAGATACACACTGAGACAAATATAATCACTTTTGAAAAGTGAAAGACACAAAACTTGAAAGCAGTGAGAGAAGCAACTAATCACATACAAGACATCTTCAATAAGATCATGAGCAGATTTCTCATCTGAAAATTTAGAGGTCAGAAGGCAGTGGGCCAATACATTCAAAATATTAAAAAAACAAAAAAAAACCCGTCAACCAAGAGTCTTCTATTCAGCAAAAGCGTCCTTCGAAGATAAGGGAGAAATTAAGACATTCCCAGACAATCAAAAACAAAGTT
>chr1	28746185	28746481
TAGTTCCAGCTACTCCAGAGGCTGAGACAGGAGAATCGCTTGAACCTGGGAGGCAGAGGTTGCAGTGAGCGGAGACCCTGCCATTGCACTCCAACCTGGGCGACACGGCGAGACTCTGTCTCAAAAACAAAAAAGAGGCCGAGCACGATGGCTCATGCCTGTAATTCCAGCACTTTGGGAGGCCGAAGTGGGCAGATCACCTGAGGTTGGGAGTTTCAGACCAGCCTGACCAACTTGGAGAAACCCCATCTCTACTAAAAATACAAAATTAGCTGGGCATGGTGGCGCATGCCTGTA
>chr1	44338378	44338909
TAGCTGGGCATGGTGGTGTGTGCCTGTAATCCCAGCTACTCAGGAGGCTGAGGCAGGGAACCTGGGAGGCAGAGATTGCAGTGAGCCGAGATCACGCCACTGAACTCTAGCCTGGGTAACAGAGTGAGACTCCATCTCAAAAAAAAAAAAAAAAGAGAGAGAGAGAAAGAAATGACACTGGTGACCCATACTGGGTCGGATGGGGTAGAAAGAATATGGGAATGGAAGTGAGGTACAGAGGATGGGAAACAGGAGAGAAGCTTTGCTGAGTGGACTTTTTTGTACAGTTGAGTTTTAGAACCATGCTAATTTATATATTTTATAAATTGAAACAAAAACAAGTAAAAATCTAAGAATGAGGGGGGGAACCTATGATGTAATATAAAGAAACAAATGAAACAAAATGTATTTCAAATGAATAACATAACCGCACTGGAGGAAAAAATAAAAGAACTAATTCGAGTAACTTTTATAGGTGTGAGCCACCGCACTTGGCTGTTTTGTTTTTGTTTTTGTTTTTGTTTTGTTTTGT
>chr1	34286991	34287522
GCATAGCCACCACCAGAAGGTGTTGGCCATGAAGTGGGAGAATATCAGGCCCTGTCTTTGTGAACTGGACAGAAATGCTTGTTGGCCCACTTGGAAGGGAGGGTCAGGCACCAGGACACTATGCCCACTGTTTCCCATACTCCAGGGAACTAGGAGAAACAGGAGCTTCCAGAACCATGGTCTCCAGAACCATGGTTCCTTCTCCAGAAGGAAATGTGGAGAGACCCTTCTCAGTAAGAGGGGCTCCAGGGTTTTTGCTCAGGCTGGGACTGCAGGGTAGGCTGAGCCCACAGCTGTGAAGTGTGAAACGTGATTACCCAAGCCCAAGTCACACGTTGTGAACAGTGGAGGGTCAACCTGAATTACATCCAAACCATCGATATTTGCAGTTAATAGCAAAGAGGCTTTACCTGTGGGCCTCATCTGTAGACAAGAGAGGGAGGAGCCACAGAGGCAGTAAGAGAGTTTGGTCACTGGAGAGTTTTTGCAGGTGGTTCAGGGACTTTCTCAGGCCTTACTTCCCAGTGTCTGT
>chr1	109930009	109930324
TCTCAAACTGTTTTATTTAGCTCTTTGCTTTTCCTGTCTTTTCCCCTCCTTCCTTTAATCCATTTCAGTGCTTATTCTGCTGACTTTTCACACATCTGGTACAAGCTTTGATAGAGAAGAGGCTCAGCTATCTAAAATGAGAATCTAGATTATTCACAAGTTTTATTTTCTCATGTTGTTGTCTTGTACTTTTAGCCAGGATAATTATTTTGACTGCATTTAATCTATTCTTTTTCTTCTATTATAAATGAAGTTTTGAATATGTAATAGTGGGAAGTTTCCTAATCATTTCAGTTTAGGGGAAGGTGTATGTGTG
>chr1	86712702	86713017
TAGTCCCAGCTATTTGGGAGGCTGAGGCAGGAGAATGGCGTGAACCCGGGAGGCGGAGGTTGTAGTGAGCCAAGATCGCGCCACTGCACTCCAGCCTGGGCGACAGAGCGAGACTCCGTATCAAAAAAAAAAAAAGGGGGGGGATTCTCATTCATTAGGTGTGGGATGGGACTCAAGAATCTGCATTTTTAACAAGCTCACAGGAGATGTTGATTCTACCGGTCTGTGGATCACACTTTGAGTAGCAGACAGAATACCTTTGCAATTCATCTCTCAAAAACATGTAACTAAAGAAAAAACTCCAATGATAAATAAA
>chr1	95786407	95786714
TTTCTCTTCTTTTCTTCCTCTATGGGCAATTATCATCCCTTCCCTTGACTCTAATATATGTTGCAACTTCCACGACCCAACCTCCTCCCTAAACTCCAGATACATAATTACAACAAACATTGTTAAGTATCTTCTATGTCTCACAGATGTGTCACACTCAACATGTCCAAACCAAATTTGTTGTTTTTCCTGTAACTTCTCCTCCTCTAAAGAATATCTTTCCATTGATGGAATTGCCACTCCTCCAGTCTCCCAAAGTAGAATATCTGGCTCATCTTCAGCATCCCTCTTTTCCTCACCCTATCACA
>chr1	154473243	154473550
ACCACTGCCCAACATAGATATATATATTCTAAACCCGGTATATGGTAGGGGGATGGGAAGAGAACAAGAACAGAGGATGAGACAGTATTTTTTAAAATTGATACATCATATTTTACATATTTAGGAAGTACATGTGATATTTTGCTACATGCATAGAACGTGCAGTGATCAAGTCAGGGTATTTGAGGTGTTCATCACTTTGAGTATTTATCATTTCTATGTGTTGGGAGCAATTCAAGACCTCTCTTCTAACTACTTTGGTTTTGGTTTTGTTCTGAGATGGGGGTCTCGCTATACTGCCCAGGCCA
>chr1	220338634	220339003
GTCACAAGGTCCCCTCTTTTCAAGAGTTTACAGTTCAGTTAGAACCACCTAAATGCTGCATGTGGCAAAAACCCAGGAATAAAAACAAAGAAGTATGGTAGAGACTGCACATTGACCTAATGTAGAAACAAAGCCCACAGCTGCTAGGGAAAGAAAGAGATTCGAGATTTATTTGTAATGAGAATTTTGGCACTGGAAGAGCCTACAGAGACCATGTAATACAGCAGTCTCACTTCACAAATGAGAACTAAATGCCGAGTGAAGTGACTTTTCCAAAGCCATTCGAATTGTTTATTTAACCAGGAAACCTTTCAGATAGAAATAAGATATGCCTGGAAAAAGAGAAGGTAAGTTTTTCAGAGAGCTATGT
>chr1	47673238	47673607
GTGAAGGGTCTGGATTCTCCCTCCCCAACCCTGCAGAGCAGAAGCTGGGGATTCTGTACTCCCCTTCCCCAGTGTAGGTCTCAGTAGCAGTGAACGTGCAGCAAGGCCAGGCAGAGGCAAGGGCTGGCTGCTGTAGCTGCTTGGTAGAACTTCTCTGAAGCAGGAAATTTGGGCAGCAAGTGCCCTGGCTAGTCTCACCCTGACCAAAGCCTGGGGAGCCAGGGGAGTGCTGGCAAGGAAGGAAGCTACTGGTTCCCATTTGCTGTTTTAGAAACGAGGACATTCAGGCCGGGCAGGGTGGCTCACGCCTGTAGTCCCAGCACTTTGGGAGGCCGAGGCGGGTGGATCACCTGAGGTAGGGAGTTTGAGA
>chr1	204448934	204449246
ACCTGTTACGGCAGGAGGGAGATAGCATGAGGGTGTCTATCCAGGGCCAGAAAGGCAAGTACCTATCCTGGGCAGGCAGAGGAGGTGGGTAGGAGCAAGAAGAACAAAGGAGGATGTCATGAAAGTGCTTGAGATTTAAAGTCCAGTTGTAGCAGGACGAGCCGCAGACAAAACCTCCCAGACACTGAATTGTAGAAGGAAGGGCTTTATTCAGCTGGGAGCATCAGCAGGCTACTGCCTTAAAATCCGAGCTCCCCGAATGCACAATTTCCGTCCCTTTTAAGGGCTCACAATACTAAAGATTTCACATGAA
>chr1	153272010	153272322
ATCTGGGAGTGGAGGAGGCCAGAGAGCAAGGAGAGAGGGTTTAGCTGTGCCCAGAGTCCCTTCCAGGCCCAGATGCTCCGCGATTAGCACCAGCAGAGAAGGAGGCCAAAGGACTGTAGAACATGCAGGATGAGGGGGGCGAGGGGGGCCCGTGGGAGACAGTGGTAGAGGTGGGGGACTTACTGACAAGAGGTTGCTTGGCCCTCTGTAGCACTTCGGCGGTCTGGTTCAGGGCCAGCTCTGCCCCACAGGCTACAGCCTCGCTGGCCCGGGTGAAGTTGCGTAGAGTGTTGGCACAAGGCCCTTGAAGCAC
>chr1	92283351	92283906
AACTCCTGGCCTCAAGCAATCCTCCTGCTTTGGCCTCACAAGTGTTGAGATTATAGGTGTGAGTCACCACACCGGCCTATTTCAGATTTTTTTTTTTTTAATATGGATTCCTGGGAGAGATTCTCAATCTATAGGTTTAGAGTGGAGCTATATAGGTGATGTACAGACAAGTTTTGGAACCACTGAATTCAATATCTGCACAAAGTGCATAATTAGGATAAGATAATGAAAAGAGGTACTTCAGAAGTATAACTATTTTATGTGAGGTAACAGTGCACCCACCTGTTTCTTTTTAATGATGTCAACATTTATTTCTTGTTTACAGGGTATAGCAAATGTGTTCTTATTGGCCATGACTGGGGGGGCATGATTGCTTGGCTAATTGCCATCTGTTATCCTGAAATGGTGATGAAGCTTATTGTTATTAACTTCCCTCATCCAAATGTATTTACAGGTGAGTTCAAGTTTTTATCAAAACAGTTCTGCTAATGTGACAATTCACTCTTGCCACTGACCTTTTGGATTAGAAACAGCAAAATTTGGTTACTATCATATT
>chr1	56950091	56950646
GTTAGTGTTCACTTTTTATATATTTAGAGTTTTTATATGAGTGTGAATGTTTCTGTTTTGATTTGGTGAGGCATGTCAGAGGTATATACTTGAATATTTTTCTAAATACAGCTGCTGGAGGAATGCAAATGGCAAAAATCATCCAGAAAACCAAACACGGTGAAACATCACATCCATTTGGCATGAAGCAAAGCATTACAAATTTGGAGTGATGAAAGTGTTCCATATATTTTTTATAGTGATTTTTCGATCTAGAGACCCTTCATATTGTTTACTTACTATTACGATAACTTTGAGAGGTAACCAGAGAAAGCATTTTTGCCATTTCCAGATGAGGAAGCAGGACCAGAAAGCTCTTCATAAAGCTTTAACACCATACAAGTATCCAGCAGTGATCAATTGCTCTTTATAGGAAACCACCTTTCCTCTGGGGAAGAACAGTCTGAATTAATAAAACATCAGAGTGGTTGAGTAGTAAAAATAAACACAGATGTATTGCTTTCAAGTCTTAGAGTGACATAAAGTAGTCTTAAATAAATAGTTCTTAGTTTATTTT
>chr1	49563837	49564144
AATTTTTGAGAATTTATGAAGGACATTTAATAACCGATTCAAGAAACCATATGTTGAAAGCAAAATAAATACAAAGGAAATTATACTTAGGAACTTGATATAGTTTGGATCTGTGTCTCCACCAAATCTCATATTCAATTGTAATCCCCAATGTTGCAGATGCCTGGTGGGAAGAGATTGGATCATGGGGATGGATTTCTCATGAATGGTTTAGCACCATCGTCTTGGTGCTATCTATTCTCATGATAGTGAGTTCTCATTAGATCCGATCATTTAAAAGCATGTAGGACGTCCCTTCTCTCTCTCTT
>chr1	89484716	89485023
CAATAAAAAATAATAAAGGGGATATCACCACAGATCCCACAGAAATACAAACTACCATCAGAGAATACTATAAACACCTCTACACAAATAAACTAGAAAATCTAGAAGAAATGAATAAATTCCTTGACACATACACCCTCCCAAGACTAAACCAGGAAGAAGTTGAATCTCTGAATAGACCAATAACAGGCTCTGAAATTGAGGCAATAATTAACAGCCTACCAACCAAAAAGTCCAGGACCAGACAGATGCACAGCCAAATTCTACCAGAGGTACAAAGAGGAGCTGGCACCATTCCTTCTGAAACT
>chr1	29075959	29076366
CAAGTGTTCCGCCTGCCTCCGCCTGCCAAAATGGTGGGAATTACAGGTGCGAGCCACCGCGCCCGACACAACATTTTAAAAAGTAATTATTTATATGTTTGAGTTGAAAAGAACCCGCACACACACACACACACACATACATTTGGGTGTATTTCCTTACCCAGAAGAATGTTCAACGGGTCCATAGCTGATTCCAGAGCCTTTTTAAATGGAATACGAACTTCGTACTTAACTGCAGGATCCTAAATCTTCATTGGATGCTCCAAGACCCAAAATTTAAGAGCTGCTGCTTTGGGGAGTGGGGGCGGCGGGGAGCTGTTCACACACACCTCACAGCCACATACAAATAGGCCTCCATCTGTACACCTGTGACCCATACACCTGACCCATACACATGCACATCCGTAC
>chr1	99412831	99413238
TTTTAATTCAATTCACCTTCTTAACATAATTTCTGGATATATTTAGTTCCATTGCTAATGGTAAATGACATTAAATGTTGAGATTTCTAAGCCATCTTAACCAGGTTGTCTTCCTGCTTATTTCTCTAGCTTCATCTCTTTTGACATACACAGGAAGAAAAACTATAGCTGTGAGGCTTTTCAGAAAACATACCATTTGTTTTACTCAGGGTTTATCCCAGTAACAAATTGAGCTTCCAAGCAATAAAACTGCCATGCACAAGTCTTCTTTAAAAGAAATTCTACTTGAAGATGTATCAGGAACTAGAATATTAGAAGAAAGTGACAGTCTTCTGATAGCAAAAGCAACTATTCCCTTTACTAAAGAGAAATAAAATAAATTTCCTAAGTAAATTTATTGTCACTGCA
>chr1	63727803	63728298
TTAAAATTAGATTTTTCTCTATGGAAAAATTCTACAAACCTTTTGTAAATACATTTGAAATAGTCAAGAAAAAGAAGGGAATGAAATATAATAAATAAAGATAAGCTATATAAAGATATACTAAATGTGGGTAAAACTCAATGGAAACCATGGATAAAAATAACATTTAGAAGTATCACTCTTAAGTTGTAGTGCAGCAGCACCTGAATTATGCTCCCTTTAATTTATGCACATGATGGATAGCTTGTTAAGGGGCATATCTGTAACCATTATAATTGATAGTAGCTGAAGGCAAGTCAGGCCATAATTTCTATTTAATGGATGGGATAGTAAGGGAACAAAGCCTGCAGTTGCATTTTAAAATAAGTGCCAAAAGTTTACATTTATGTCCAAAGTAATACCTATATTAAGGTATTAAATTATTTGAGAGAAGAGAAAAATCAGCTGTAGCAAGATCCATACATAATTAAATCACAATTTTGATTTGGCCAATAAC
>chr1	205056650	205057145
ATATCAATAATCACATTAAATACAAATGGCCTAAATATGACCATTAAAAAGGAGACATAATCAGACTGAATTTTTAAAGAAAATACGTGAGAACAAACTATATGAGAGACATACTTTAAAAACACAAATAGGTTAACAGTGAAAGAATGCAGAAAATGGAGAAAGATATACTATGCTAATGAACTGTCCCTCAGTGAGTTAAAGAAACCAATGACTAAATTTTTGGGCTTATAAGATAGCAGATAAGAAAAGAAACAACTTGCTGAAAAGCTGAAACTGAAACTGTGCACCAAAGAGTAAGAAACCAGTAACTAACAGAAACTCTTGAGCTGGCAGGATATCAGATAAGAAGCAACTTGCTGAAACGCTGAAACTCCCTTGGCTTCTGATATCAAGAAAAAAAAACTGGCTGAAATCAGTTGGAACCAAGATGGCCTACTGGAGTTTGCACAGAATGAGCTTGCTGACATCACAGCCTAAATTTCCACCATATGTT
>chr1	159212249	159212727
GAATGGGTCTTGGGGCGCCTGGCTGGGTCTTCTGGTTTCCTGGAGAAATGCACAGGTTTTACAGACGAGCTTGAGGAGGAGGGCCCAAAGATTGGTTGGACCAGGTGTGATGTTTACATAGCCCCGGAAGAGCTGGCCAAGCCATCCTAATCTTTTTTTTGGAGACGGAGTTTCCCTCTTGCTGCCCAGGCTGGAGTGCAATGGCGCAATCTCAGCTCACTGCAACCTCTGCCTCCAGAGTTCAAGCAATTCTCCTGCCTCATCCTCCCGAGTAGCTAGGATTACAGGCTTGCGCCACAACACCCAGCTAATTTTGTATTTTTAGTAGAGACTGGGTTTCTCCATGTTGGTCAGGCTGGTCTCGAACTCCTGACCTCAGGTGATCCGCCCGCCTCAGCCTCCCAAAGTGCTGGGATTACAGGCGTGAGCCACCGCGCCCAGCCTCACCCTAACATTTTTATTATGCAAATGGATTTTCT
>chr1	53543904	53544382
CCACAATGGTTATAACGCCAAGCGGGGCAGCTGAGACTGGCCCACCTGGACACACAGGCAATGAGTGGAGGTCACAGGAGGTCTGGCCACCAGCTTCCCTGCACCTCCACCCCTGCCCCCACACTAGTCTCTCCTCAGCCCCACAGGGAGCCAGGGGCCTCTAGAATGGCCTCTCCTCCACCCACGTGCATGGGCCCTGGCACAGGAGAGGCGCTGAGGAGGAAGCTGGAAGGCACCCAGCCACCCACTCCAGGGTGAACGGTGAGCCTGCCCAAGCATGAGCTCTTATGAGGCCCAGACTGCCAGGGGGCCAGGGTGTCTGAGGCGCACACATTCCTCACTCTCTGGGAGTTGGGAGTGGAGGACCCTCCTCCCCTTCTCTATTCTATTGGGAAGCTTTCCACGACCCCATGTGGGATCAGAGACCTCTTCTGATCCACAGCCTCATCATCCTGTGTTGGTGGCACTCAACCATCTTT
>chr1	243061561	243061897
TTGGTTTTTTTTTTTGTTTTTTTTTTGTTTTTTGTTTTTTGTTTTTTTTTGACAGAGATGGGTGTTGGGAGGAGTCTCGTTTGTTGCCCAGGCTGGTCTCGAACTCCTGGCCTGAAGAGATCCTCTTGCTTTGGCCTCTCAAATTGTAAGGGGATCGCAGGCCTGAGCCATCACGCCCACCCTCCCCCAAATTAAAAAATGTGAACATATGCAGTGTTGAAAAGGTGAGGAAACAGGTAACTCTCCCATACAGTTGGTGGGGAATGTAGATTGATAGTATTTTTGGAGGACAAATTAGCAGTATGTATTACATTTTAAATTGTGTATACCCCTTTAA
>chr1	191916197	191916533
CTGGTCAAAGAGAAGACTTCATCTCCTAGGTTGTAATGAGACACTTTGAATATCCAAGTGTATCTGCTGTGACTTAAACCAGTTAAAGGTACTCTTTCATGGATACCAGCTATTTTTGTGAAAGCTCAAGTTTACCTGAGGAAAATTTACTGTTAATAAGTTTATTCAATACAAGCCACATGGGGAATATCATTTTGACGGGAGAGATAATCCTCAGCCACTTAGCTATCTAAAAATAGAAATACCTCAATTCCTAGATCTGAAAGTATGTACATTTAAAGAAGGCTGGAGGAAAATAATCTTTTTGCTTTGCCTTGAAAGACAGATTGGATGAATG
>chr1	156231166	156231473
AGACACTGAGACAGACTACTCACCTACTGAGAGAGAGACATCCCCACAAACATCCCCCACACTGAGACAGACACATATACACAAAGACACGGAGACATCTGAGGAAGACAGATTCCTCCCCCAGATCGGCACACACTCACGCATTCATCCACCCGAACGTTACAACTATACACAGTACATGTATGCAGGCGTTTACAAGGACAGGACACACGCTCTCACAGAAACCAACCCTCTAGCAAACAAAGAAACTTGAACAGACATTCATATGGGCAGACACCTATGGAGATGTACAGACTGCAGATGGAGGA
>chr1	83334324	83334631
ATTGTTGCTAAACAGCTTCACTCCATTTTGAATCCACATCACTGACTGGACCCTAAGCGTTTTTAAGCATCAGGCAAAAGACAGTCTACTCAGGCTCCTCTCTATCTTAACAAACACTTGAATTAAAAATGTTGTGCCTAACAGCAAACATTTCTTGGGCAATTTTATGGAATGTAAAGGAAAAGAAAACTACACATTTTTGAGTCTACTATGTGTTGGGTGCTTTTCTAACAGTATCACACTTGACCCTTCCAATTCATTGAGTTGGATAGTGTTACTTCAACTTTTCAAACGAAAAAACTGCTTTT
>chr1	35095613	35096055
CAGCTACCATTTATTGAGCACTTACATGCCAGGCCTTGGGCTAGGTGCTTCATATACACTCACTCTCTTAATCCTCATGTCCACCACGTGAGGTAGATACATAACCCACTATCAGAGGGTTAAGAGACTTGCCCAAAAGTATCCACTAAAAGATCTTTCTGTTTATGCCCCTGTAGGTATTTCTCCAACACTACTATCTCTGATCTAAAGTGAACAATCGAAACCTCACCAAGGATAAGATGATTCTCCCCCTCTCTCTTTGGTTCCAATTCTCTTTGAAGGAATCCCAATGTTCTCTAGACGTAACACTATAAGGCAGCGGTCCCCAATCTATATTTGGCACCAGGGACCAGTTTCGTGGAAGACAATTTTTCCACAGATGGGGGTTGGAGAGGGATGGTTTCGGGATGAAACTGTTCCAGCTCAGATCATCAGGCATTAGA
>chr1	223270178	223270620
CACACTCACCAGACTATGGAGGGTTTAACACCAGAGTGGGAAGCAACAGCCTGGGTTCCAGAGTCGGCCACTCATCTGTGCACAGACAAGGAGAGGTCTCATGTAGCTTTGGCGCAGTCTGGGACTGTAGCTCTTATTGTAATGAATTTTTTGGCATGATGTCCACTCACGAGGGCCCTTCAGGACAGGGCTTAAGGAACACAAAAAGGTCAACTTTTTTTGGTGATTGTCTATTGTTTTTCAATAACTAATGTATAGGCTCTGAAACAGTGCTGGATGAATACCTCAAGGGGCTCACACAACCTGTTCTGGGACTTGGTGACCATTGTCCCTTGGTGTCCATGTTCAATTGAGTTCAGATTTAACTTTTTAAGTTTAATTTAACTTTTCCTCCTCAGAATTCCCTCAGTTTTTGCTTATCTGTAAAAGATTCTATTTATTCT
>chr1	117181366	117181685
AGAAGAAGACAGGAAAATGTGGGAAAGTTTGGAACTCCCTAGAGACTTCTTGAATGGCTTTGACCAAAATGCTGATAATTATATGGACAATGAAATCCACGCTGAAGTGGTCTCAGCTGGAGATAAGGAACTTGTTGGGAACTGGAGCAAAGGTGTCTCATTATGCTTTAGCAAAGAGACTGGCAGCATTTTGCCCCTGCCTTAGAGATTTGTGGAAATTTGAGAGAGATGACTTAGGGTACTTGGCAGAAGAAATTCCTAAGCAGCAAAGCATTCAAGAGGTGACTTGGGTGCTGTTAAAGGCATTCAGTTTTAAAAGG
>chr1	17496193	17496512
CTGTATTTGGCCAGCAAAACCTTGTGGTTAACGCTTTGCAATCAGCTAAATCTGGGTTCAAGTCCTGATTTATTTTACTAACAGTTGTGTGATCTTGGTTGAGTCATTCCACTTCTCTGAGCCTATTTCCTTGCCTACAAAATGGGGTCAATAATGCCTTCCTCATGGGGTTGAGATAAGAATTATGTGAGGCCAGGTGCGGTGGCTCATGCCTGTAATCCCAGCACTCTGGGAGGCCAAGGCGGGCGGATCACCTGAGGTCAGGAGTTCGAGACCAGCTGGCCAACATGATGAAACCCCATCTTTACTAAAAATACAAA
>chr1	186392882	186393197
ATGCCTAATGATACTACCACAAATCATTTTAAAATGGAAATATCTGTTTTACTATAACACAGAATTCACTTTAAGGTGAGCAATTACAGCAAACTTCTTCATGAATATGTACTTTTTTTTTGAAGGGATCAATACGCTGTAATTGAAACTCAGTGATAGAAGAATGCTCTCTGTATACCTTAGAGTCAAATTTTATATAAGAATCAGATTCCACAGCAAGAACTCAATGATATTTAAGACCAAATATAACTGAGTATTAAGCACGATATGGTAGTCAAAATAGATATGTGAAGTCAGAACCCTTGGGTTATTTTCT
>chr1	143214289	143214604
AGTCAGTGTGGCGATTCCTCAGGGATCTAGAACTAGAAATACCATTTGAGCCAGCCATCCCATTACTGGGTATATACCCAAAGGACTATAAAGCAACTGCTTTCTAAGTGGGATGGCTGAAGCAAGAGACCTTAAATCACTTGACCGTCTTCACAAAACAGAACTGAAGCAGAACCAGAAGTCCCCTGATAGCCTTTCAGGGACACCACCTACAAATACACCGTAATCCCTCATACTCCACACGCCACTTCAGGGAAAGGGACATGAGGCAGGAATACAAATATATACCATCTGTGACACTTCCTAAGCTCCTGGC
>chr1	110102782	110103116
CTGGCTGAAGGCCTCCAAGTCGAGGTCTGCTGAGGACATGGTAGGGGCCACATCTTTGACAAGGTTCTTTGGAGAGAGGCCCTCCCCACAATTCTGCTCCAGGACCCAGGGGCACCACCACCTCTCTCCAGGAGTCCCACCCCCTGCTCCCTGGTCTCCTTCTGGACCCACCCCTGACTCCACCCTGCCTCATCTGCCTACCCTCTGGGCCCTCTTGGGTCCCATCTCAGTCTCTGAGGACAGTCTCTAGTGCCCTCTGGGCCCAGCCCCTTGCCTATGCCCACCTCTGTCCTGGCTCCTCCTCAGTCCAGGCCCAGGTTGGTTGGGCCACAACC
>chr1	54594338	54594672
TCTCTCAGGTCACCTACCAGATTAGAAGGCCTGTTGCTACGGCAACCATATCTTGCAAGTGCCGGCTGAACTTCCCCATAATTTTTAACCCTTTAACTAGCTCGGAGAGGGTAGCGTGCAGATGAGCCCAAATCCCGGGGAGCTGGCCTGCTCTAGGTGCGTTTTTACAAATTAAAGCAAGAAAAAAGAAAACCAGCAGCCAGGGGGAGGGGTGAAAGTCCACAGTTGAACAAACAGACACGGTGCAAAGGAAACGCCGCACACTTCCACCTTTCCTTCCCGCCAGCGCCCCACCAAACAACCTGATCGGCCACGGCGCAGCAAACTTTTCACGC
>chr1	95730845	95731138
CTGAACAAGCCAAGGTGAACAGGTACCAATCTATTCTTTGCAGAGCTGGGTTTTGTGCAGCAAATTGGAATTACTCAAGTTCCTCAATACAGTCTGTGCAACATGAAAAGTCAGTATAGAAAATCCTTATTGACTTGGTGATATGGCTGTGTGATGAAAGCAGTAATCATGTTTAGACCAGCTATGAAACAAAATGCAATCCTCACACTCGCTCACTGCCCATGATAGGATTATATTCTGATTGACTGAAAATGTGGTCAGCAGGAGGATCATTTGGCGGCAGAAGAGGCCGAT
>chr1	201624869	201625162
ACCCCTAGTAATTGTGAGATGACAATTGTGTGTTGTTTTAAACAAATTTGTAGTAATCTGTTATGCAGCAATAAAAAACTAGTACAATATCCATTATTCCCAAAAGTTTTATTATGCCTCTTTGTAATCCACCACACCTTTTCCTCCCCAACTCCATCTCCAGGCAACTACTTGTCTGTTTTCTGCTACTATAATTTAATCATCTGGAATTTTACATAAATGGACTCAAACAGTATTTACTTTTTAAAAAAATTAATTTTACTTTATGTTCCAGATACATGTGCAGAATGTGCA
>chr1	216480474	216480809
GCAATAAATATATGCAAGAACTTGCATAAACCTCAAAAACAATGTGATAGACAAAAGAAGCATGCCCACTGCATGACTGCATTTATATGTAATGTTCTAAAACAGGCAAAACTAAATTATGGTGACAGAATTCAACAGAGTTAGGGCAGTGGTGAGAACTGCTGGACTAGAAAGGCATGAGGAATTCTTGATGATAACAGAATTGTTCTATAGCTTGATTGAGGTGGGCATTACATCAATTCTCATGGAACTGAGCACTTAAAACTTGTGCAGATACAGATAATAAAATAAATTCAAAATTAAATAAAAACTTTAAAAAAGAATAAAAGTAAAATG
>chr1	67775331	67775666
AGCCATGATCATGCCACTGCACTCATCCTGGGTGACAGAGTGAGACCGTGTCTCTAAATAAATAAATAAATAAATAAATAAATAAATAAATAAATAAATAAAAAGTTGTAAGGGATTAAGCAATAAAACACACATACACTGGTTAGGATAAACCGTTTGTGGGAAAAATCTAAGAGATTGTGTTTAAGTGTGTTCTTGAATAGATTAGACTGGGTTTGATTGAGACTCTAAGGAAATAAACCAAGCCTCAATTACTTTTAGGGGAAGGAGACCCCATTGTAAGAGAAGGAAGCTGACCAGCCATGGCAGCTTGGAAAATGACAAGTCTCAGGGGCA
>chr1	19351612	19351911
ACTGGTAAAGACTCCTCCCAGACAGAGCCCACACTCACACTCTAATCTAAGCAAACTCTGGATTATAACATTTGCATCGGCATGATGCCTACATGTGGTTAGCTCTCCAATGGTTGTTATCCCTAACTATGACATGTCCTAGCAATACCAAGAAATCTGGCATTGGTATTGGGTGTACAGCTAATAACAATAGGCTCTCCTGTAACTGGGTTATTTAAAATAAACAATAGGAGCTACTTCTTTAATGAATGTAAATGAATAAACCATTCTTTCAAAATAGACTGTAGAGCAAATTTAAGG
>chr1	171163223	171163522
CAGGATATGTACAGCACTTTCAACACCACTGCTTCAGTGTCCTTGCTTCTATGCATGGAAATTATGGTATTTTTGGCTTTCTTAGTTGCCTTTATTCCTAAGTGATAGCTAAATACCTAAGTAATGTGGCTTGAAAAAGCATCAGAATATTTTTTCTGGATTCTAAATTACTTCCAAAGCAGCGATTCCTGAAGTCCTTACCATTACTCATCTAAATGAAGCCTTTAAAATGTTTAATTGGTAGTACTGACTGGAGGAAATAATACCTAGTGCTTACTGAGTAGGTATTATATGCCGCAT
>chr1	154493193	154493425
ACAGAGAAGCTAAGTCTCTAAAGCAGCAGAAAAGAGCCAGGATAAGAAATCCATAGTGTGTCCAACTCCAGAGCCCTGGCTCTACCACCGACTATACTTTCTGATCTTGGGAATGTTCCTTTGTCTTTCTACATTTTCTTTTCTTTTCCTTTTTTTTTTTTTTTTCCAGACAGAGTCTCGCTCTGTCGCTGAGGCTGGAGTGCAGTGGCACGATCTTGACTCACTGCAACATC
>chr1	144724913	144725145
GCCTCTCCCTGGTCAGACTGAAGCACAAGCTGGTTCTCCTGCAGCAACAGTGTGAAGAGAAACAGCAGCTCTTTGAGTCCCTCCAGTCAGAGTTACAAATCTATGAGGCACTTTATGGCAATTCCAAGAAGGGGCTGAAAGGTATGTGTTCTTCTCCCCTCACCCCATGAGCTTTTTGCCCTTGCATAGGATGCTAGTGAGGTCTTTCCTTTGGGAGTTGTGGAGATCATGGG
>chr1	69883631	69883948
GGCCTTCACCATATAGAGGCTCAGGCCTTCAGTTCTGGAAAACTACCTTGTCTTTCTGTAATGTTTCCTTCATTTTGTGTGTTCTTTATGGAATTGCAATTAGTTAAGACACTTGACCTCCTAAATTAATAACATGAATTTTCTTTTCCCTTTTTGTTCAATTCTCAACATTTTCTTTATATTTTTCATCATTCTTCACTTTTAGAATGAGGCACAGAGAACCTGGGTAATTCTTCAGGATCACTCAGTCTTTGTTTGAACTGCTCTTTGGAAACAGAGCACATGACTTTAGCGACTACACAATACTGCTTTTTTTAG
>chr1	145393506	145393823
CCAACACTTTGGGAGGCTGAGGTTGGCAGACCACTTGAACCCAGGAGTTTGTGATCGGCCTGGGAAACATGTCCAAATCCCGTCTCTGCAAAAAATACAAAAAATTAGCCAGGTGTGGTGGTGCATGCCTGTGGTCCCAGCCACTCAGGAGGCTGAAGTGGGAGGACTGACAGCCTGGGAGGTTGAAGCTGCAGAGAGCCAAGATTGCACCACTGTACTCTAGCCCAGGCAACAGAGCCAACAGAGCAAAACCCTGTCTGGGAAAAAAAAAAAAAAAAGAAAGAAAGAATAAGAAAAAATAGATTCACATTACTACTT
>chr1	46516727	46517013
GGGTTTGAGGCCTGAGAGCAGTGTGGTAAGCCCAGCAGGGAAGAAGCCCCCTATACTTCTCTAAAGCCTGGGTGCCTGCTTGAGGAGGGAAGGCAGGAACCCAGGGGCAGGGGAGGGGATCTCTTCAGCAATTATGATGACCACTGTAACCTCCTGGCCCAGGGTTCCCAGGATACTGAGTAAGGGGCCCAAAGACTATAAACCCAGCTGTGAGAATGCCTGTTTGCTGGGCCTCATCAAGGCCTCCAGGACCTCAGTGCAAGGGAAGAAGGAAAAAAGAGAAAAAA
>chr1	34693818	34694104
TGGCCTCTCTCCTGGCCACAATTTTTCATGCATCTGGTTAAAAGTCCACCATGAAGACCCACAACTACCCTCAGGTGGACTACAGGATCCAGATGAAAAGTATCAAGGAAACCCCTTCAGCTTCAGGTCCAAGCTGTTCTCAAATTCATTTTTACTTATAAAGTCCATATTTTCATCCCCATCAAATTCCCATGTATAATTTTTAGTTGGTTCAGAACTTTGAGGAGAGGGAAGTGTGATTATTTGTGACTCTTACAAACTCCAAAACTGGGAGGCAATCAAGGGCT
>chr1	90871233	90871690
GCAACAGAGCAAGACTCTGTCTCAAAAAAACTAAAATAAAGTAAAATAACTCGTATACATACAGCATATCTCTGGAAGAACATACAAGAAACTGATAAAAGTAGATATTTCCTTAAAAGGCCTAGAGCAAAGGGAAGAGAGAGATATGCTTTTCACTGCATACCTTCTTGCATCTTAGAATTTTGTACAATGTGTACATATTACCTTGAATAAAAATTTTTAAATAAAGTTTAAAAGAAAAGGGTAAACATGAAATAAATGGATTATATACATTATTCATTTAAAATTACTACCAGTGAACGGTAATGACCAGTAATTGGTATCAGCCACTAACTGGTTATTTCAGCCTTGGGCAAATTATATTATTGTTTTACCTCTTACTTGTGTGAAATGGGGATTCTAATGTTCATCTTTAAGGGTTAGTCAGTGGGTTAAATGTAGCACATAAAGGAGCCCCT
>chr1	106433704	106434161
TAGTCGCTTTTTCCCATTTGCACAGCAAAGCAACTTGCATAATCCTTTATCATAACACATATCACATCCTACTCTAAGTTTAATTTGCATGACAATCTAGCTCATTAGAGAAGCTTTGAGCTGGAGTCTGCACTGTCACCTCTCTGTTCCCTGTTCCCTAGCCCATTGCCTAGCCCACAGAAGCCACTCAACAAGTGCTTTTGAATAACTGAATAAACTAAAAAATGGATGAATATATACCAAATTATCTACAGCTTTGATGTCTAGGCTTAAATTTTTTGACAGTTTGATAAAGGAATTTGATCAGAAAAAAAGGCTGTTTAACAGTATACCATTATATTGATCATCAAAAAATATATTGATTTGACTTAAAATTTAAATAAAGATGCCTCCATATTTGTGATATTTCTGTTGAGAAGAAGGAAAAAAAACTTAATTTCCAGAAATACCAGCTTCCT
>chr1	236901924	236902214
TACAGTTATTACAGTCAACTAAAAATAAAAGGAAAATATAAATTATGACATAAGGAAAGCCTCTATTTGTTTTGCAGGTATTTCTGTGAAGACATGAGAAAGAAGATTGTGCAGGCTTTTTTGAGTTCTTTACACTTGATTAGGTGTGGCAGAAGGTGGCTCTTGTTACTTCATACACATTTTAAGTTTCTAGTAATCTATGATTATGAATAGAGTTATCAGTAACAACTCTTCCCAGGCAGGTATAAGCCAATAACAGAACATTATGATAAACTATGCCTCGGGTTAGAT
>chr1	49470275	49470565
TGTTTTCAACTTATGATGGGTTTATCAGATTGTAACCCCATCATAAATTCTGGGAGGTTGGGTAAGTGGGAGTAGCTACTAATGCATACAGGTTTCCACTGGGGGGAGTGATGAAAATGTTCTAAAATTAATTGCAGTGATGGTTGCACAACTCTGGGTATATTAAAAACCATTAAATGTACACTTCAGATAAGTGAACTATATAGTATATTAATTATATCTTGATAAAGCCTTTATGAAACTAAAAGACAGAAACTTGATCAGACCCACATCTGGTTGGCACATATGGAG
>chr1	146431548	146431867
GAGAAGAGGCAGGCTTTTATGGCATCTCTCACTGGATAGCCTACTGGGAAAATGGAGGGCAAAGGAGACTGGGAAATAAATGTTATTTTCCTGAAACATAGAACAGAGTTGGAGAGTAATTTGGGAGGGATCTGGGGGCAAATTTGTCAGGACCCAAGACATGATTAAAGCAGGCAGGGAAAAGAGATGCTGGTCAAAGCAGGTGGCCTTTGCTGGTATTTCAAAGTCCTAGTTTTAAAACTCAGAGGTTTTAAATTATTATCTTATTACTAATCAGATATTTTATACATATTTAATATATTTATATATTAAATATTTAA
>chr1	101540542	101540861
CTTGGTTCTTAATGTACAGTAAAAATGATAGCGAACACTTTGGGAGTGCTTAATATGTGTCAGGCACTGCTCTCAGCACTTTCCCTTTGTTAACTCATGTCATTCTTATAACAGCACCATAAGCAGATGTTATTATTATGAGGAATTGAGATGAAGAGAGGGCAAGTAACTTGACCAAACTGACAGAGCTGGTAAGAAGACATTCTGAACACAGGGAATCTGGTGCCAAAGAGCAGCTCTTAAACCTACTGCTATGCTAAATGTCATTCAATCTTTGCAGCCCCCCATAAGGTACAGGATATAACCTTTACTACAAAGAT
>chr1	179134500	179134811
CTATTTTGAGGGAAAAGGCTTCTGTGGTCATTTACTTATGAGAAAGACAGAGTTAAACAAAGGTAAACTGGTTGAGTTTAGTTTTTGTTTTGTTTTTACTTCAGGCCTTCCCAGAGCCTTTAAAATGCCTTTGGTCCCAAGTCTCTGACAGGAGGGTGAGGTGGCTCCATTATCTCCACACTTATTGGACCTGAATGCTCTTTTTCATAGGAAAGCTATGAACAAGAGGAACATGGTTTGGAAATGTTTGTCCCAGCCACCATGTCCAGATGAGGAAACAGAATTCCATGGAAGTGGAATGACCAGCACTTG
>chr1	9516514	9516825
CAGCCCCCTGCAAGCTCCGCCTCCCGGGTTCACGCCATTCTCCTGCCTCTGCCTCCCAAGTAGCTGGGACTACAGGCGCCCACCACCATGCCTGGCTAACTTTTTTGTATTTTTAGTAGAGACGGGGTTTCACCGTGTTAGCCAGGATGGTCTCAATCTCCTGACCTCGTGATCCGCCCGTCTTGGCCTCCCAAAGTGCTGGGATTACAGGCGTGAGCCACCGCGCCCCGCCAATTTTTGTAGTTTTAGTAGAGACGGGGTTTTGCCATGTTGGCCACGCTGGTCTCAAACTCCTGGCCTCAAGTGATCAGC
>chr1	88877941	88878381
GGTAGTGCCTGCATATTATGCAGAACCATATATAAACAAGGCCTAATTATTTTCTTCTTCTGTCAGTTAATAATAGGGTACTACTCCCTGCAAGGTCATAGGTGCAGGCTGAAAGAGAGAAAGGAGTGTGACAGGAGTAGGAACCGTGGGCATTTAGGCCACTCTCAGGTAACTTACTTGTGCCTTTAGGGCCTGCTCAGGCCTAATCAATATATACCAGTTCCATTTAATAATGAAATGTTGCTGTGCGTGCCTTACTTTATGGCTTGGTGGGTGAGATAACAACCAGTTTTTGATGGACAGCTCAGATCACATGGTAGTTCGATAACTTGGCCTGTAGTTAAGCATTTAATCTCTACTAAGGCCAGATAGCAGACCAAAAGTGATTTCTCAAAAGAAAAGTAGTTATCTGAGAATGATGGCAGGGCCTTGTTCCAAAAT
>chr1	7177705	7178145
GTTTCTGGTTTAATGGTGAAAACAGCCAAACACACAAATAAGCAAACACGCACATAAACCACCAACTAACCCAGCCCAGCAGCAGGCGAGGTTTTCTGTCGTCCAGCACGTGCAAGAGAAGGGCTGGGCAGCTTGATGGACATTTGTGCCGTCCACCTTGCAGGCATATGGCAGCTCCCACGTTCTCACACCATTCGACATTTGGGGTGACCAAGTCATGCACTCTGACCAGTGAAATGCAAGTGGAAATGACAAGTGCGACTTCATGGCACAGATTTTCGGAGTCCAAGTGTTGCTATACACATTCTCTGCTTGTCTTGGCTATTTGGAAGCACATTCAGTGCTGAGCTTCCCTGGGCTTGGTGGCCGAGTGGAGTGAGGAGTGCAGACTCCCCAGCTGCCCGTAGTGACCATGGGGCACAAGCAGGGAATAGAGCTTTC
>chr1	186724522	186724827
TATGATTTTCTTAACAACATCTTCATTTCTCTAGCGTTCTTTATTGTAAGAGTGATTTATGCAATGCGTATAAACATACAAAATATGGTTAACTGTTTATGTTATCTATAAGACTTCCAGTCAACAGCAGGCTATTGGTAAAGCTTTTAGGGAGTAAAACCTTCTATGCATATTTTTGACTGTATGGAAAGTCTGCATTCCTAACCCCTGTGTTGTTCAAGGGTCAACGGTACAACCATTATGAAAATGCCTGACACTTTAAAAAAGGTTAATGTTAATCTTAAATTTTTGAGAACTTTTCTAAGA
>chr1	63232329	63232634
CTTCTCACGTTTCACCTTGTCGCTGTCTCTTCAGGATGTGAGTGGAAAAAAGTGTCAAACCTCAAAGCCAACGAGAGAAGGTGTTTCCTGAGCTCAGATGAAGAAATCTGCAAAATTAGGAAATAATGTTTGTGCCAATTCTGGAAGCTCTGGACAGGCTTGGTTCACCTCCAAGTGATTTACCTGTGGCTCTCGATGATTATTTACTTGCCTATTCAGTTCAAGACAATCACAGGAATGTACGGCCCATAAACTAGAATAGCTATGAAACACAGGCTGCCTTTATGTTGAAACATAACTTTTGCA
>chr1	113392297	113392594
ATGTGTACACCTATACATAGAGTGTGGAATGACGGAGCTTCAGAATGGTGGGAGGGGTTGAGGGTTGAGAAATTACTTAATGGGTACAATGTACACATTATTCAGGTGACAGATACACTAAAAGCCCAGACTTTGGCCGGGCGCAGTGGCTCACCCCTGTAATCCCAGCACTTTGGGAGGCCAAGGCAGGCAGATCACTTGAGACTGGGAGTTCAAGACCAGCCTGACTAACATGGAGAAGCCCCATCTCTACTAAAAATACAAAATTACCTGGGCTTGGTGGCACATGCCTGTAATC
>chr1	93486707	93487004
ATAGTATTTTGTTGTGGATTCTGCCTCTGTGTTCATCAGGGATATTGGCCTGTTGTTTTCTGTTTCTGTTATGTCCTTGTCCGGTTTTGGTATCAGGGTAATGCTGGCCTTGTAGAATGAGTTTAGAAGTGGGCCAGGCACGGTGGTGCGTGCCTGTAATCCCAGCACTTTGGGAGGTCGAGGTGGGCAGATTGCCTGAGCTCAGTTCAAGACCAGCCTAGACAACCTGGAGAAACCCCATCTCTATAGAAAGTAGAAAAATTAGCCAGGTGTAGTGGCATGTGCCTGTAGTCCCAGC
>chr1	76371996	76372333
ATTCCATTCATGTGTAGGACAGCAGAGAGCATATATTGTTGACTTCCAGGAGGAGGATCCCACAGACTTTTGCTCACTGCATCTTCTACAGGTTTGGAGTCACCAAGAAGGACTCCATGCACAAGGGCTGGTTGGAAAAACACTCTACTTACAGAATGACAAGAAGATGAGCCCCTCCCGATAACCAATGCAGGGTGATAGCCTGCATGCAGCCCTTTAGGTTACAGGCAACGACCCCAATCCCAGCACTCCATCTAGTCATATAGATAAGTGGAGCTGTCCAGGAGCCATTGACACATGTTTAAGCAGTACAAGGAAATTCACCGTATACCCAGAAC
>chr1	112476575	112476912
TTTACATTTGCTGGCAGCTGATTATATTGTGCCCCCCAAATTAAGGGTGGGTCTGCCTTTCCCAGCCCACTGACTCAAGTGTTAATCTGCTTTGGCAACACCTTCACAGACACATCCAGGATTAATACTTTGCATCCTTCAATCCAATCAAGTTGACACTCGTTATTAACCAACACACTAGGCAAGACCACAAATCAGGTTCCAGGGGCTCAGACCCCCACTACTCCCTGCCCTTCCACATTCCCTTTTAATTCGTCCAATAACCTTAAGTCATTTGCAGGATGATCAGTTCTGATCTTGGAAACTGTTTTTTTACCCTTCCACTTCCCTTCCCCCTC
>chr1	243758742	243759000
CAACTCTCAGAAACAGAACTTCTCTGTTTTAATGAGTGTTTTTCTCTAGATCTTGACCTAGAACTTGTTGTCTAGGCAGTATCTGGGTCTGACTTACTAGGTTTGCTGGACAGACAGAAATAGAAAAGTGCAATGAGACAATCGATATGTTCTTAGGTGCCCACAGAGTGTGGCACCAACTTGTCAAGTTCTGGACAAAATTAGATTCATTAGTGCAGAAGTCCTCAACCTTCTCTTGGGTCCTGAAGCCCAGCTTTTG
>chr1	210133174	210133432
TTTTTAGACTCTAGGAAACAACAGAATGTACTGCACACTTTGCAAATAGCTTGCAAATGGCACGTGCAAATTCATTTCCCTTGGTAGATGCATGGGAAATAAATATCCATACTGAACCTTTTGCCAGCCCCTACCAGCCACAGGCTCACGGTGATTACAGCACAAGTAATGGAAGCCAATTGGTCAGGCAGCAGAGCTGAGATGGGGAATGAGGGAGGGAAGTGGGACTCCTCGGAACAAAGGTTTCAAGGCAACTGCA
>chr1	90825827	90826589
AGGGCAAAAGGAAAAATACCATATGATTCCATTTATGTGAGGTACTTAGAACAATCAAATTCATGGAGATAGAAAATACAATGATGGGGCTGGGGCCGGTGGCTCACGCCTGTAATCCCAGCACTTTGGGAGGCCAAGGTGGATGGATAACCTGAGGTGAGGAGTTTGGGACCAGCCTGACCAATATCGTGAAACCCCATCTCTACTAAAAATACAAAAATTAGCCAGGCGTGGTGGTGCCTGCCTGGAATCCCAGATACTTGGGAGGCTGAGGCAGGAGAATTGCTGAAACTCGGGAGGTGGAGGTTGCAGTGAGCCGAGATCACACCACTGCACTCCAGCCTGGGTGACAGAGGGAGACTCCATCTCAATTTAAAAAAAGAAAAAAAAAAAAAAGGAAAATTCAATCGTGGTTACCAGGGATTGCGGGAGAGGCGAAATGGGGAATGTGTTTAACGGGTATTGAGCTTCAGCTGGGGAAGATGAAAACATTCTGGAGATGGATAGTGGTGATGTTAATGTACTTAATGCCACTGAACTATACACATTAAAATAATAAGTTTTGCATTATGTATATTTTACTACAATAAAAAATAGTTTCCAATTTTTAGATGGAGTGAGATTTGAGATTTCTGGTCCCCATTAAGTACAACTATAAACCCTGGAAACATTTCAGGAGGCAACCAAATGAAAGCTCCAAAAGATGAAAAGGGAAAGGTGACTCCTAGACTGGAGGAATACTATAGTGGCAGGGCATCTTATG
>chr1	213652261	213653023
TGTCTATGAAGCTTTGCGGCAGTACAGCCTTGGTAATTTGCTGAGCCTAATGGGTGTCAGGGTCAGTCTAAGTGAAAGCAAAGAGAGGCTGGGACGAGGGGTGCAGGAGAATAGTGAAAAAAGCATCTTTAAGATCAAGCACGGAATAGTGAGTTGTGGAGGAAGTTATTGAGGACAAAAGAGTGTACGGGGTTGGGCACCACAGGGGGGATAGGCAAAACAATTTGGTTGATAAGGTGCAGATCCTGAACTAACTTGTAAGGCTTGTCTGGTTTTAGGACAGGTAAAATGGGGTAATTGTAAGGAGAGTTTATAGGCTTTAAAAGGCCATGCTGTAGCAGGCGAGTGATAACAGGCTTTAATCTTTTTAAAGCGTGCTGCGGGACGGGATATTGGCGTTGAGTGGGGTAAGGGTGATTAGGTTTTAATGAGATGGTAAGGGGTGCATGATTGGTCGCCAAGGAGGGAGTAGAGGTATCTTATACTTGTGGGTTAAGGTCGGGGGATACAAGAGGAGGACGCAAAGGAGGCTTTGGATTGGGAAGAAGGGTGGCAATGAGATATAGCTGTAGTCCAGGAATAGTCAGGGAAGCAGATAATTTAAAGTGTCTTAAGCCTAATAAGGGAACTGGGCAGGTGGGGATAACTAAAAAGGAGTGCTTAAAAGAGTATTGTCTAAGTTGGCACCAGAGTTGGGGAGTTTTAAGAAGTTTAGAAGCCTGGCCATCAATACCCACAACAGTTACGGAGGCAAGGGAAACAG
>chr1	244626223	244626532
AAATTTTAGTGTTAGCTTCTCAGCTAGCTGATTATTCATTATCAAAGCTTTTTTGTTCCCAACGGCTCACTTACTAATTATATATCAAACCACAAAGCTCTCGAAGTTTCTGCTCCCTCCTTAGCATCCTATCTGGACCATCAGACAGCTTCTGGATCAGAACTGGATATACATCATCAACGCACACTGGACTAATTCAGGATAACTTTCCTAAGACCAAAGAACAAACTATTATGCAACATCGGTTTATTTTGATACTTAAGATAACCAGTGCTTTCATATACTCAATGATATGGTTTGGCTCTGTGTC
>chr1	97480510	97480819
GCAAATAGCTCTAATTTATAATGTTAAGAGTTAATCACAAGTAGCAGAGCAATATATATGGTATGCTCCCATTGTTGGCAAAAAAGTATGTGATTACATTTAGTATGTGTGCATGTAAATGCATATAATGTTGAATTTCATACTGTTCACAGGTATCATCTCTGGGAAAGGGGGTGAGTCCTGCAGTAAAGGGATTGAAGACCTTTCAAGTTTATATATATATACTTTTTATTGTTGGATTCTTTTTGATAAAATGGTGTTATAATTTACTTCTGTAGTAAAAATATCTATTTTTATAATGTTCCTAAAA
>chr1	234344060	234344377
TTCCCCTACATCATTTGGGGAAGTGATATTTGAGCCAAGATCTGCAGCTTGAGAAAATCTTATCCAGTCAAAGAGGTCAGGAAGCAGGTTCTGGGCAGGATGTGGCCTGTGCAAAGGCCCTGGGGCAGGAGGGAGCACAGCACCTACAAGGGACTGAGCAAGGGCAGAGGAAGGGATGGGCTTTGGGCACTGATTATCTTTAGGAGTGAAAGAGTTGCTAGGTATTATTATTGTTGTTTCTATATAAAGGATCACACAGGACAGGTCTCAGTGCCCCGTCCTGATGTGCTGTCCAAGCTGCTCAATCTGTTTTCCTGC
>chr1	4132322	4132639
AGTCCTGCCCCTTCTCTCTTCCATCAAACCCTCAGGAAGGTGCTCAGCAAGAGGCCCCTCTGAAACAGGGGCCTCCATGGTATTGAAGAGTTGCTCAGCCACGCAGGAGAGACCCAAGGAGAGAGTTGCTAAGCTCTCCTTGTATCTCTGCCTCTCCCCCGGCATCCAGTGCTGTGCTTGGCAGGTGCAGGTGCCCACAGAATCTCAGAGAATAAGCGAGTGAATATCTCATGTTTCAGGGGGAGCACTAAGGGGTGCGGAGTAGACTGTGACACCTGCAGTCCAAGAGTGATTGCTTAGCGGCAAATGTCCCAGTGT
>chr1	210483098	210483496
CCCCCTCAGCCTATCTTGTATTCCCCTTTTGCCTTCTCTCCTGACCTTAGTTCTGCCAAGGACCCTTCATGGACCTTTAGTGATTAGTCCAACTGTTGCCTGGAAGGTCTAAAGTAGCTGCTAATGGTGAGGTTAATGAATGTACAGTCACAGGCCAGATCTGGGGTCATGGTGAATTCCCACTGAGACTGAGACTTCACTGAGGACTCAGGGGAACCTTCTCAGTCTCATTCTTTAAGCTTTTCCTCTCCATTACTGATATTTCTTTGTAAAAATCCAAAAACCATTTAAAATAATACATTATACCTTGTTTCTCAAAGTCTTTTTATATCCGTTGATTTCATCTTTACATCAACCTTGAGAGGGAGGCAAAACAGTTGAGGAAAGAGAAAAACAAAG
>chr1	197718712	197719110
TATCTGGATATGCTCATCATATCATAAAGGTGACTTTGTAAGTGGAGAAAAAATAACTGAAGGTCAATGCTGACAACTCTCTACATTATCTCTACCTTAAGGAGAAGAGAACCTTAGCAGTTGAGACCAGAATTAAAGTCTGATATTCCTTTCTCTATACCTCTACAAATGATCAACTTTCATTTTATTGAAATTGTGTCTTTTTAGGTGTGTTGGTTATGCAGCCCACATAACCTCTTATCTCTTTTGGATGTTTCCTATCTCAATTCTCTTGTACTACATGGCAATCTTATATTGTATACTCAGAGAAAAATCTATTTCATATTTATGATATTTTTTATATACATGTGCTTTGGGGATTGGATACAATAATTTAGGTAAAGTACCTAGTATAATGCT
>chr1	14099700	14100119
TCTCCAGAGACCTATTTGTCAGAGGCAGGGGCATGTGATTTTTAGTATGGACTTAAGAGCTCCATGGCTTGGGTTCAAATTCCACTTCTGCCGTTCACTAGCTGTGTGACCTTGGGCAAGTACCTTAACCTCTCTGTGCCACATTTTTCTCATTTGCACAAGGAGAATAATAGTTTACTACTTCATAGGGTTGTGATGAGTCTGACAATGAGTCATTATGTGTAAAATGTTTTTCACAGTGCCTGACACAGAATGCTATAGTAGATCAACATTTGCTGTAACTATTACTATTTGTTATTAGTGCAATTGCTGTATTTTGTTTAATGAGAGGAAGTTTAATAACACTAGGATTAAAACATTCCTTCTGGTCATGTCTTCCTGACAAGTAAAAAAGTTGCTACTTGTTTTCCTTGGCTAATC
>chr1	5534857	5535276
AAATTTGCTCTGCTCAGTGGTACACATTCAGATGGACTCTGCAGGCTCAGAGATTGGACCAAGAAATGGGGAGTGGGGGTCTGGAGGTGCTACCCCATCCATCACTGTTCCCAAAGCAGTATGTTCCAGAATCTTCTGCTTGGCCCAGCCACTTGCCAGGCACCTCTCTGAGTCCTATCTGAAAGGTACTGGGTCTTCCTGTCCCCAGAACAGGGAGGCAGGGATGGGATGGTTTCTGTTCTGAAACTCAAATCCTTGGCCCTTTACACTCAGTTGGTTACTGATACAACTGCTTCGCCAAGCCAAGCAACCAGCTGAGTCTTCACCCCATTCAGAGGTTGGGAAGCTGGCTCTGAGTCACCTGAAGGTTCAGAAATCATCTGGGAGGAGGGGATGTTGTGGGTTCATTCTCTAGAAACA
>chr1	69000102	69000625
CATTCTCTAAGATAAACCATATGATAGGCCACAAAACAAGCCTCAATAAATTTAAGAAAATAGAAATTATATCAGGTACTTTCTCAGACCACAGTGGAATAAAATTAGAAATTAACTCCAAAAGGAAACCTCAAAAACTATACAAATACATGAAAATGAAATAATCTGCTCCTGATTAATCTTTAGATCAATAATAAAATGAAGATGGAAATTTAAAATTCTTTAAACTGAATGATAATCATGACTCAACCTATGAAAACCTCTGGGATACAGCAAAAGAAGTACTAAGAGGAATGTTCATAGTATCAAATGCCTACATCAAAAACTCTGAAAAAGCACAGATAGACAATCTAAGCTCACACCTCAAGGAACTAGAGACAGAAGAACTTATCAAACCCAAACACAGCAGAAGAAAAGAGATAACAAAGATCAAAGCAGAAATAAATGAAATTGGAACAAAAAAACACAAAAGATAAATGAAATAAAAAGCTGGTTCTTTGAAAAAATAAACAAAATAGATAGAC
>chr1	184807725	184808248
CTGTGAAGAATACCTGAATGGGAAGATACTGGGCAAAACTCATTGTTGATTATTTGATAAACTATGAGTGGCCAAACTAGGGCTACAACAATAGAATTAACAAGAAGGCTTGTACTTCAGAGGTACTTTAGAGATACAATCAGCATAATGTAATAATTGATGTTAGAAGTTTGATGTTGGGAGTGAAATAAAAGTTGAAGTGTGAGGCCCTTAAACAGAGAAGTAGATGCATGACAATACTAATATGAGACAGGAAGGAAGAGAAGCTGGTTTTGAGCATGTCAGATTGACATGTTTTGAGACCACCCAGGTTTACATATACAAAAGGCAGTTAGGAATATGATAATGAATATTTTACCTGTAATAATCATGGCTAGAAAGAGAGACATAGAAATTATTACCTTTGTCTGAGAAACAGTGAAACTAGAAAGAAAAGCAGGAGAGATTGGCTTTGGCAAAGGCAAGGAAAAACAAAATTGCAATGATGGTGCCAGATATACAGCACCAAGGTCAAGCAAATGAAA
>chr1	99926771	99927131
AGTAAAATCAGAAATTTAAAAAATAGACAACATCTCACATACAAGAACATGAAGGGTCTACTTAATATAAAAATAAACACAGTGAAAGCAGGTTAGTTTACAAAAGAAAAGTTAACTAAATCAAAGATCAAATTTGTTTCTTAACAGCTTTATATGCCATGGAAATTAAAGTTGAAAAAGACTTGAAGACTGGAGAAAGTACAGTTCTGTCTTCAATACCTCTGCCATCAGATGACTTTAAAGGTACAGGAATAAAAGTTTATGATGATGGGCAAAAGTCAGTGTATGCAGTAAGTTCTAATCACAGTGCAGCATACAATGGCACCGATGGCCTGGCACCAGTTGAAGTAGAGGAACTTCT
>chr1	151216180	151216540
GTAATTTTGAAAAATAAAGATTTATCTTATATAGATTGGCAGAGGAGGATGGAAGGGCAGTGACGGGGATCAGGATATGCCACCCTAAAATGTCCCACTTGGCACAAGGATTATTTTGAGCTGAAGGCAGTTGAGGGTCAACAGGGACATCAAGAGTTTTCTGCCTTCAGCTTATCTGCCTAAAGGCAGAGCACAAATTTATCCCCTGTCTTGTGCAGGATGAGAGGACCAATTCTTATTACTAGAGATGGAGAACCATCATTGAGATGAGTCTGCATGAACCAACCTTACTAAAGTAGCCCTTATATTCCAGAAGTTCCCCCATATAATCCCTAGTCATCTTCCACAATTTATTCTCTCT
>chr1	11450503	11450802
TTGGGACAATGGACAGTGTTGGAAGCTGGGGATGAAGGGAGATCTCCTTCACTGCCCTTCCAGAGTTAAACAGACCACGTGTCCTTCACTCTTCCTTTATACCCAACTCTTGGAGCCCGAGTGTCCTCTTTACCTTCCTTCTCTGTTGTCATCTTGCAGTCAGCATGGCTAGTTTCAGATGGGGATGGTGGGGAGTGAGCCACAGTCTCTGCAAGTAGTGGCTGCAGGGAAGGGAACTGGGGGGCTTTGTCTAGTGGCTTTGGGGGACAGCCAGCTGTCAACCTGAATCTGTAAGAAAGA
>chr1	92861727	92862026
AAGGGCAATTTTGAATTCACTGCCCAGGGTCACCACATTAAACAACTTTAGGAAGCATCATTCACATTATAGTATACATCTGTGGTTCCCAATTGGGGCAATTTTGTCCCCCAGGGGACATTTGGCAATGTGTGCAGAAACATTTTTGGTCATCGCAACCTGAGGTAGGAGAGCCGTTACTGGCATCTAGTGGGTAGAGGCCAGGGATGCTGCTAAACATCTACAACGCATGGACCAGCTCCGTAAAACAAAGTATCTTCTAGCCAAAAATGTTAAAAGTGTTGAGGTTGAGAAATTTTG
>chr1	216777557	216777842
ATATATGAAAACAATATCGAATGAGGGTTTTAAACCAGCATTTCAGAGCATGTTCATTACGTTACTCAAGAATGAGTAAACAGAAAAATATGAGACATTGAAAATATTTTGCAACAAGAGAGAAGAGCAAAGCATTAGTTACTCAGAAGTCTGCTTCCTCCTAAATAGGTTTATTTAATGAGGTATAAGAAGTATTTAGAAAACATCTTGTTCTCAATGAGGACATGTATTTTGAAACGGGCTGAGATAAGAATTTTTTCAAAACAAAAACACTAATGAAAGTAAA
>chr1	19421326	19421611
GCCCAGGAGTCTAGATCAGCCTGGGCAACATGGCAAATCCCTGTCTCTACCAAAAAAAATTTTTTTAATTAGCCAGGTGAGCTCAGGAGGTTGAGGCTGCAGTGAGTCATGATCACACCACTGCACTCCAGCCTGGATGACAGAGTGAGACCCTGTCTCGAAAAACAAAAAAAAGATGAGAACTGAGAGAGAAGTGGTCACCTTCATAGGTGGCAAAGATGAACTAAGAAACTTTTTCCACCGATATATAGCCCTCCTCACCACCTTTCCCTTACAGGTGGTTCAA
>chr1	44388007	44388273
CTGCTTTTCATCTCTGTGGATTTTACTTTTGTGTATGGTTCATGGTCTATTTTTCCCTACTTGGAGAACAGATTACCTCCAAACCATTTTTAAAAATCGTCCCATATTTCCTCCTATCCTGATTCACTTCTATCGTATTCCAAATTCAAATAATGCATAGGTCTCTTTCTGAAATCTGTTCTGCTCTGTTCAGTCAACACCACAAGAGTCTTATGTATTTATAGATGATCATATCTAATTTTGTGTCTTCCTTTCCAATGCTTACAA
>chr1	96024155	96024421
TTTCCTTCCTATTTGGAAAATTACTTTATTGGTCAAATTTTTGTTTTTGTTTTCTCTGGAATTTTTAATTGTCTTTTTTTGTTAGCAAAAGGAGCATGCACCTTTCTCAAGTTATCACCAATATCTTGAACTTTTTTTTTTGAGACAGAGTCTTGCGCCGTTGCCCAGGCTGGAGTACAGTGGCGCGATCTCAGCTCACCACAAGCTCTGCCTCCTGGGTTCATGCCATTCTCCTGTCTCAGCCTCCCGAGTAGCTGGGACTACAGG
>chr1	214663550	214663881
ACCTCAATCCATTTAATTCCTTAATCAAAATGATCTACCACTATTAAACACCACACAAGGAATAATTTCCAGTGCTCTTTCTTTTTGGGGGAGAAGAGGATACAAAATGGAATTCTAAACTTTTATATATTGATGCTCCCAAAGCTTGGCCCATTGATAGAAGTTTCGGTTGACTATTCAGTTGTTGCTGTACCTTTCACCCAGGATAACCTCTCCATAATACATGCTTCCTTACATTATGAGTAGCATCTGATGTGATCTCTAAATGTTGGGTTTGGAAAATCAGTGACTTTAATTAAACTAAAGAAGCAATGGGATTGCTGACTTTTTGG
>chr1	13772639	13772970
GACAGTCTCACTCTGTCACCCAGGCTGGAGTGTAGTGGTAGTGGTGCAGCCTCCACCTTCTGGACTCAAGGTATTCTCCTACCTCAGCCTCCCAAGTAGCTGGGACTACAAGCATGCACTACCACACCTGGCTAATTTTTTTTTTTTTTTTTGTATTTTTGGTGGAGACAGGGCTTTGCCATGTTGCCCAGGCTGGTCTGGACCTCCTGAGTTCAAGCTATGTGTCCACCTCCGCCTCCCAAAGTGCTGGGATTGCAGGCTTGAGCCACTGCGCCCAGCCCTACATTTGATATTTTCAAACCACAGTTGACTACAAGTAACTGAAACCTTGG
>chr1	82254663	82254951
CTGACTAATGGAAAGATACTGGTATTTTTCTGCATTTTCTATGATTCTCACTCTTGGATATCATTTTGTGCAGACATGATGTATTATTATTTATGTCACATAAATAGTGTTCTGACAGAGATTTCCCTTCATACGTGATTTCTGATCTTTCGTGGCACCCTACTGAATAGATCCTTGGCTGGGATTCTGTGATTCCCCATCAGGCTTGCTTCCCTGTGTTCATGGCTTCCTCTTAGCATGGGTTTTCTGGAAGACAAAACCTGAAGCAAAAGCATAAGTGCTAATACTT
>chr1	171259200	171259488
CTGCGCCCAGCTCTTACATCTATTGTGAAGTAGTAATTCATTTTTTTCTTCATAATCCAGATCAATCGCCTCACCCAACACTGTAACACTTCCTGGCCTATTGACTCAGAGCATGAGGAAACCAAAGTGACCAGGGGTGAGTCTTAAGTTCTTGTTTAATGGAATCATAATTGTGTCTCCTTGTGGGAGCATTTTTGCCTCTGGAACTAAGACTTTTAGGCTTTAATTTTGCTAGGGGACCACTAAGGGTAATGGTGAGTGATACCATTTCCATTTCCACCCTTTGATT
>chr1	90179939	90180265
AGGTCAGGAGTTCGAGACCAGCCTGGCCAACATGGTGAAACCCCGTCTCTACTAAAAATACAAAAATTAGCCAGGCATGGTGGTGCATGCCTGTAATCCCAGCTACTCAGGAGGCTGAGGCAGGAAAATCACTTGAACCCAGGAGGCAGAGGTTACAGTGAGCCAAGATTGCACCATTGCACTCCAGCCTGGGCGACAGAGCCAGACTCTGGTTAAAAAATACATACATACATAAAAATAAAAAAAAAAATGAAATGAAGTTCTGCCTGAATGAAAACTTCAAGATGTATCTCCAAGGGTTTAACCCAAGTATTTCCTGCAGCTTAG
>chr1	38104836	38105162
TTCTCAGAAAATCATCAATGATTTCCTGACCTGGCAATATCAATAGCAGAATGCAAAAAGGAGCAGTGTGGTGAGGCCTCTGAATCACCTGACAGATGATCTGATTTAGGCTGATGTGGCGAATTCATCTTGCAGGCCTTCCCTGGCATGTTTCTACAATAGGTCTTCAGGCATCTATTATAAAACTATGGGTAGGGCACACATCACACAAGAAGATCCAACATTGGAGAAAATGTAAAAGCAGCTATGTGTCCTGCAGTGGTATAGAGGGATTACCCAGGGGAAAAAAAATGAAGAAAATATACAGTGCATAAGAGCATAAGAGAA
>chr1	29822066	29822353
CTTGCTAAGGGACCAGCTTCCTCCTCTGGGCATGCTCGGGCCTGAATGTGCCCGCAGCCAACTGGCAGGGCACCAGCATTGACTCCAACTCAGGGAAGGAGATGGGTGTCTCATCTCTCCAGCCCCTACCATACCACAGGTCCTGCAGGTGTCATATCCTATTCCTCATTTTACAGAGGAGAAAATGGAGGCTTAGAGACATGCACTCACCCGTTCAAGGCCACACAGCTGGTGAGGGACCAAATGGAGAGAGAGGTGAACTCTGACTTGCCTGACTCTCAAGTCTGG
>chr1	108872783	108873070
GGAGATATTCCAGAGAAGTGAAGTGCAAACCAACAGAGGAAGATATGGAATACAAGAAAGAGTAGAACTCACTCAGGAGTATAATGAAAAATCATTTCAGAGTGACAGCTGTGCATAGGGTTTACAAAACAATCTAAATCAGGAGAGGGAGTCAGTGGGTCCCAAGTATAACATTAATACTATCTTCAGGAAGAAAAATGAAATGTAGTTTACACAAAACATAGAATGACCATGAAAATAGATGATATCAGTGACATGGTGAAGAAAACATATGTTTCTTCTCTCAGC
>chr1	95281107	95281398
TTTTAATCTTTTTCTTGAGTTCTTCAATGTGATCTTCCAATCTTTCATTGAATTTTTATTGCTGAAATCAAAATTTTAATAGCCAAGGGGTTTTTTTTGTTCTTAGTTTTTTAAAAAATAGGTCTCATTCTTGTTTTAATGAAATAATGCCCTCTCATTTCTTCGAACATAATTGTTTTCGTTTAAACTCCCCACTGCCACTGAAATGCCCTTTTCTCTAGTTCCTTTCGTTAGTTTTCTCTTTAGAGGCTTTCCTCAAATGTCTGATATTCTGTAGATGTTGATTCAACTA
>chr1	51187335	51187626
AATCACAGGAATGGACGGAATTTCAAAAGTCATCTAGCTCAGCAATTCTCAAGTGTAGTCCTTGGATCAGAAGCATCAGCATAACCAGGAAACCTGGTAAAACATGCAAATTTGCAGACCCTACACCAGACCCACTGAGTCAGAAACTCTGAGGTGGGGGTCCAGCAACCTGTGGTTTAACAAGCCCTCCAAATTATTCTGATGCAAACTAAAGTTTGAGAACCATTAGTTTAAATCAGGATTCTCCAATACTGTCAACATTTTGAGCCAGAAAATTCTTTACTATCGGGCG
>chr1	34930553	34930846
AATGTCTGCTTACACCCCAGAAAATAAGCTGGCATATAGAAAGGGGCAAGGAACCACAGCTGGAGAGCTCCTAGGCTTTAGGGAGCCTTTAATTAAAAACAAAAATGAAAAAACAGATATAGAACTTGTTTCGTGTTCCCTGGGTGCCTGGTGGTTTAATCACTTTGCTCAGGTCAACAGGCCTATCAGGAAAAGTCTCTCCACCTTCAGGGAATTTGAGCCCTTTTTAAAAGGCAAAGAAAATGGGTAAAACTTTCAGTTCTGTCTGAAAAAACAAGACTGACTTTTCTGGTG
>chr1	21011155	21011448
TTATATTATCTGTAAGTTATCACTAAGACACAATTTTGTTTTTAAAAGCAGATTTTGCTTTTAAAATCTGGCCATCGTGGCTCATGCCTGTAATTCCAGTTACTCAAGAGGCTGAGGCGATAGGATCCGCTTAAGCCCAGGAGTTCAGGTCCAGCCTGGGCAACACAGTGACCCCCACCATCTCAAGAAAACAAAAACCAAACAGCTTTTGGACTTCCCAACTCGAATTTTAAAACATGAAAGTCTTATGATGGTTCTATGGATACTGAAAATGATTTTTAAAAATTTCATGAA
>chr1	177429043	177429329
TTAAAAATGTACTAGGCTCTTTCTAAAGGTGAATATTATTGTCAAATCAGTAACTCAAACCAGCCCTAAATGTCTGCTTTTTTTTTTTTCAGGTAAGCAAGTGGGATTTAATTTTTTGTTTGTTTGTTTCTTTTTTGAGACAGAGTCTCATTCTGTCACTCAGGCTGGAGTGCAATGGCGCAATCTTGACTCACTTGCAACCTCTGCCTCCTGGGTTCAAGCAATTCTCCTGCTTCAGCCTCCCAAATAGCTGGGATAACAAGCGCCTGCGACCACGCCCACCTAAT
>chr1	232955966	232956252
AAGCAAGAAAGATTTGTTTAATTAGAGAAATAGACTAAATCTGTATAGTATCAAAATATTGTTTTGACTGGCATTTCCCTGATGTTTTCAGATTGTCCAAACATAGAAAAGAGAAGCCTTCTTCACTGCCTTTTTGTACCTTCTTTCATGGGGGTTCACCATTAACTATCTGTCAAGATACAGGAGAAATACCATCTTCCTGTGGAGCTTTTCCCACCAGTTTTTAGCATGTGATGATTCCTGCCCCCTTTTAATTGTTCTGATCTTTCTGCAGTTGATGTCTGCCA
>chr1	228991326	228991597
CCTCCTTGACTCATGTCCTGCTTTTCTTCCAAGTAGTTGGATGACTTGGGCACATGGCTCCATTTCTCTTTCCTCCTCTTTCAGTGGGGGCCTGGCTGGGGCAGTGCTTTCTTACCAACACCAAACATCCCAAACCCCCATTCCCCAGGCCCAGAGGCTTCAGGACGGACATGTGTTAGAAGCACTCCACAGCATAACACACGGCTAGCGCAAAACCCTGACTAAAATGAGGTCTATGTCAGTGCTACTCAAACACACATGTGCATAAAGTC
>chr1	246244758	246245029
AAAGCTTACATTTCTAGTAATTGTAAGAGCTAGGATTCCATTTGGTATTAAACCGAGTCTCTTTCCCATGAACTTACACAGTGAAGCAGACTAAGCACATCCTCATCCCAAAATAACAGTCAAAGGATACTTCATACTCACTTTCATAATCACTTTCTGTCTATCCATGAAAATGTCTGTCTGCCCACTTACCTATGTATCTATCTATGAGAGCTGATGCACTATCGTGGACCTCAATGGTAGGTTGTGACTTGGAAGCACACATACACACA
>chr1	154992699	154992993
TGCACAGAGCCTGGGACATAATAAGTGCTTAATAAAATTGGTTATCACTGTATTTATTGTTATATTAGATTTTGTGTAATATTTGGTTTGAAAAAAATGGATTCCTTCGCAGTAAGCTTCTGAGGTACTGGCATTATGCCCTGACAAAGCTGGCAATACCACAGTGGGTGAGGGTGTTTAGGATGGAGTTGGGAGTCAGCTTACTTAGGTTTGAATCCCAGCTATACCATTTGCCAACTGTGTGACCTGCAGCAAGTTACTCAACCTTTCTGTTTCTCAGTTTTCTTATCTGTAA
>chr1	243081541	243081835
GTCTTTATTTTTAAGACAGTATCTATCCTAGGCAAATGAGAGCTTGTTTTTATGTATTTAAGAGTTTCCTCTTGTCATTTCAATGTCAAATTGATTTGACTCAATTTCATGATTTCATCTCGCTCAAGGCCATCAACCGGTCAGAGCCAGAGCCCTTCAAAGGCTGTATGTGAGTATATGAGGGAAAACTTTCCACATAATTTTACATCATTTCTATCTCATAGCAGTTTTAGTTTTCTCATAGCTATCTCATAGCAGTTTTAGTTTTCTCAAATTCTATGCTGTTTTTGTACTA
>chr1	44389613	44389908
TCAAAAGGTCTCTCTTCAGTGCGAATTTTCTGACTGGTAGGGAGACTTTCCTTCTGGCAAAAGGATTTTCCACATTTGTTATATTCACAAAGCTTCTCTGTGGTTATGAGCGTTCAGATGGTTAATGACATACTGCTTTTAGTAAAGGCTTTTCCACATTCATTACATTCAAAGGGTTTCTCTCTAGTGTGAAAATGCTCATGCTCGGTGAAACTGACACGCGGCTGAAGACTTTCTCACATACCATGCAGGCAGAGGGGCTTTCCCCACATAAACCCTCTGCTGACTGAGAGGGA
>chr1	40831531	40831826
GCCCTTGAATTCTTTCCTAGGCAAAGCCAAGAACTCACCTGGGCTAAGTCCCAATTTTGGGGCCCCTCTGTCCTGCACAAAAGGGCCACATGTTTCAAACATTTCAAAAACACATTATTCTTCAGTTGTTTTAGAATGTGTGGTGTGGTCAAAGACAGGCAGTTATCAGAAAATATTTTCTCATTTTATATCTCTTTTATTTCCCTGGTTCATAATGTAAAAGTGAATACTTAAAAAAAGATACGTAGCCCTGTAACTCCTACCCCTTACCAAAAATAGCCCAGCCTCACATAAGT
>chr1	22362276	22362626
TGACAGCACCCTCGGTCAGTCAGTGTTGAGTCCCATGCCGGCACTGCGCTAGTTTCATTGTCAGAGCAGCCCCCGGGGTGGCTACAGCTGTCATCCTCACGCTGCCGCGTCACTGCGTCATGAGTAACGTCCAGTAACTGCGGTTCAGAGAGGTGGAGCCACTGCCTGAGGTCAGGAAGCTGCAGGTAGCAGGGGAGCGGGTTGGCCCAGGCCTCTCTGGCTGCCAAGGCAGGAGCGGTCCCCGTGTGCCACCTGGGTGTTGCTGGACCTTGGACAGTGTGGCCAGAGGATCCGGAAGGGGTGAGTTCTGCTCCTGGCTCCCCTTGCTCCCAGACTGACCAGAGGTGTGTG
>chr1	155489596	155489946
GAATCCCATTCCACCCATGGTTGCCTCCCCTCACCTCAAGCCTGGTGAGAGGGGCGTCAATGAGACCATTCAGAGAGTTTGATGCATGTGCATTTGACTCCTCAATGGGGATGCAGTTTCCCCACTGGCAGTCCTGACTCTGTGGCCATTGGCTGTTTCAGCAACATCTCCCTCTTTGTTTCTCAGGTGTGAGTCAGGCACCTGTGCAGTGCATCTCCAAGCTGTATCAAAGAACCAGGGACAAAAGAGAAAGAACAAATGGCCACTCTGAGAGTGCATTACATGTGAGAAGGTAGGTGACAGATCCTCAACATAGGGAAGGAGGAATAGCCAAGAAACTTATAAAAATGC
>chr1	212277933	212278246
TGTTGCCATTTGCAAGGTAAAAGGCAAAGCTGTAGTGTATTCACCTATGTAGACAGATTGCTAGATATCTTTTTGATCTGGGGCGAGTTCAATATTGATTCCAGACTTATTTGGATTTTTTTAGTATTATTTTCCCCTCCCTTTCTAATTTAAATAGACAAATTAAGCAAAAGTGTGTGTTCACAACCAAATGTTGATGCCCTTATCTACTGATAATATCCTCTCAATGTTCACTGAGGCATAGAAATTATTTCAGAGTAGAAATTGCAGCATGAGGATAAACTCACCTCTTTGTTCTGAAAATAGAACTTTAT
>chr1	66594627	66594940
AATTCAGTCTTAAAGGCACTTTTGTCTAACGAACCTATTTGGACTATTTTGATTTAAGAAGTCCTACAGAATCTGCAAATCTGTACATCAAAGTAAATGGATAGCATTTAGATTCTGATTTTGTTGACTTTATATTGCTACTGAATTACGCTTGCTTATGAAACCTCACTTTCCAGGGAAGCGACCCATTCTCACAGCTGAACACTGCATCCTCTCTTCTTTTTGGAATAGCCATATGGCATTAAATCAATGAGCATTTTCCTTGATGCCTTACTGAAACAAATACCTTTTCTGGTTTTATTTCTAAAATCAAT
>chr1	69019084	69019379
TGTGGTGTTAGTCCTGCAGGTGCACAGAAGACAAGAATTGAGGTTTGGAAACCTCTGCCTAGATTTCAGAGGGTGTATGGAAAGGCCTGGATGTCCAGGCAGTAAGTTGCTGCAGGGGTAGAGTTCTCATTGAGAACCTCTGCTAGGACAGGGCAGAAACGAAATGTGGGGTCAGAGCCCCCACACAGAGTTCCCACTGGGGCACTGCCTAGTAGAGCTCTGAGAAGAGAGTCACCATCCTCCAGACACCAGAATGGTATATCAACCGACAGCTTGCACCGTACATCTGGAAAAGC
>chr1	204429338	204429633
AACACTACAAATATCAGGCTTTGTTATATAACTTTATTTTATTTTTTATTTTTTTGGAAACAGGGTCTCACTCTGTTGCCCATACTGGAGTGCAGTGGCATGATCATGGCTCGCTGCAGCTTCAACCTCCTGGGCTCAAGCCATCCTCCTGCCTTAGCCTCCTGAGTAGCTGGGACTATAGGCCCAAGCCACCAAGCTTGGCTAATTTTTAATGTTTAAAAACATTTTAAAAAATGTTTTGTAGCTACGAGGTCTCACTATGTTGCCTAAGCTGGTCTCAAAGTCCTGGGCTCAAG
>chr1	55297000	55297308
CCCCAGCAAGCCCCTCCATCCTCCAGACTCCAGCTCTTCTGTAAGCTTACAGGGCTGGCCAGACCAGGAGTGGGGCACTCCTCACTTCACGCGGCTGGGGGCTGCTGGAGAGAGCCACAGCGGGAAGGGTTTCCTAGAGGCTGCAGGACAGTGCTGGATGGATTTTCAATGCTCACCTGGGTGTGAGCGTGCGGCAGGGCCGCGTGAGGGTCAGCGATCTGCTACTCTGGACTCAGCCATCTCTAGGCCCCTCTCACTCAGGTGCTCCATGGTTCTGGGAGCTGAGAAATCTCAAACCAGCAAAAAAGT
>chr1	54104660	54104968
GAGGAGCGGGGAGTTCTTGGGAGGCATTTGTTCATTCCAGGCACATATGTTTACAAAGGCCCCTGAGCCAATCAGCAGCTGGGCCCCCATTGCCACTCTGGTTTTTCAGTACAGGCTGGAGGAACACCACCAGCATGTAGACTGAGGCATATGCTTTTATAACAAAGGGCCCAAGATCCAATGAAGGCACTAGGCTCCCCAGACCCCTTTCATGCTTAACTTCTAACTTCAAAGGAGATTTTTTCAGAAGAACATGAGTATTGCGCTGGAAATAATGATGGTAGGTCAAATTCTTGGTTGAAGTTTCTA
>chr1	203457215	203457478
ATTAATAAATCTATCAACAAATGTAATCAAACAAGTCTTCCCCTACATCAGTGGTTCTCAAACTTCAATGTACATATCACTTAGGAAACTTGTCTAAAAAGCAGAGTTTCAGGCTCCACCCCCAGAAATTCGGTTTCTATCAGGTTGGAATGGGACCTGGGAATCTGCATATATAACTAAATTTCAAGGTGATTATGTTGCTGGTAGTCCATGAACCATACTTTCAGAAACACTACCCTACAGTCTCAGAGAACAAAGAGAAGA
>chr1	60381381	60381644
ATACCTGAAACATACATTTTCCTTTCCAGGTCTAAAAAATTGCAAGATATAAAGAAAGCAGTTAAAGCCATAATGCACATGGAGTACAAACACTGTTTGAAGATGAGTAAATCATTCAGAAATACCTGAACAGCATTTAAAAAATACTTTTTCTTATTGATGGCTGTAGATCACAAGATTGGATACCTTTATAGAAATCTAACTGTGCTAGAAACACTAGGCAGAGTTACCTCTCCAAATGTAGTAATACAGCCCCAGAATAAT
>chr1	49601274	49601584
CATATAACAGTCAAGGTCTCCTGGATGGAGACAGAGATGGAGATGAAAGCCATAGCATATAGATGGTATATATGACCCATGAGAGTGGGAAAAGAATATGAAGCGAGAAGACTAAAGACAAGCTTTAGAAAACACCATAATTTAAAGACTTGTTAGCACCAAAAATGTGACAAAGATAGGTTTGAGGAAAAGAAAAATTAAATATGGCACTCATATCTTCATTTCTGAAGAGGTATATATTACTGTCTGTTCTCTTCATAAAGCAGATTCTTACTGATGTCACATGGGCCTTGTCTAATGAGGACCCCAAA
>chr1	81148624	81148934
AGCTCTTTTGGGAGAAAGTGGTTTTATATATTTTATTTTGTTTTTTAGCTCCATAATTTAAGTTTTATAGAAAAATATTTATAAGTTAAACCCCATATGTCTGACTTGCAGAAGAAATACACTAAATACTGTGTATTCGGAGAAGAGCATTGAAATCAGGGTGCAGATGTGCTTACGATTTACTCTCAGCTTGCAAGTATTAAGAAAAAACAGCCTCTGGGGGTAATGCAATCACTTTCATGGTACTTCTATCCTAGAAAAATAGTTCTTAGATTTAATCTATGCAATCCAATCAAAACCATACATCTACA
>chr1	57075112	57075478
ATTACTTGATTCTTGAAGCTGTGTCTGCATATATAAAATGCAGACAGTAATATCTACTTTGAGGAGCTGAAGCAAGAAATACATGATAGAGTGGTTATGAAGCACTTGGAGACTAAGCTTTCAAAAACTGATAGTAATTTTTATAATTATGATTCTTGGTGGAGCTGCTGACCTGTTTTCTAATATTTGCAATAGGACTTGGGTTCCCAATGACTTGAGAATAAAGGAACCTTTCAAACCAAAATGAGGAATTGTGCCACTTATGATGAGGCAACCATAGCATTTTGGGTAGACAGGGCAGTGGTTTTAAGCAGAGGCTGGGGCTACGTACTTCATGCAGCTCAGTTGGTTGTGGGTTGAATAATCT
>chr1	36792025	36792391
ACAAGTCCTTTGCCATCTCAGGGCATGTCTTTTTTAGGTGGGTGCTGGCTAAAAGCCCTGGCGTTTGCTGTTCAGTTCCCCACCACGCTAGGCGCCACACTGGAGGGGCTGGGCGATGCTGGCCATCCCGCGCTTGGAGGCTCTGGGCTTCGGATAGTCACGATTACCACCAGAGGGCGCTCGATGCTCAGATTACGGACCAGGGGCTCTGGGTAGGTAGACGCGTCACTGAGACTGTATTTAGGACCTGGGTATACAGGTGGTGTAAATGTGTTGGGGAATGGGGAGGCATTTCTAGGAGTCCTGACTCTGGGGTTCAGGATGTGGAGTCTCAGTTCTGCAGCTCACCCTCCCATGCTTGCTCCGC
>chr1	145982891	145983251
ATTTGGGTACATCAGCTTTCGGCATTTAAACCATGCATGGGTCAGACATGTTAGAGCAAGAGGGCAGGTTGGATCCTGATAGCAGGAGGGAGTGTTTTTCTCTTAACTTTCCAATAGCATCATGGTGTTTACCACTGTCATTTCAGAGTGAGGCAACAATTTTTTGTTCGTTTTCTTTCTGATCTTTGGTTTTTTTTGCAACCGGGGTCTCACTGTTGCCCAGGCTGGAATGCTGTGGCAACATGACAGCCCAGTACAGTCTTGACCTCTTGACCTTCAGGGCTCAATGAATCATCCTACCTCAGCTTCCCAAGTGCTGGAGTTAGGCACACACCACCACGCCCAGCTTATTTATTTACTT
>chr1	66142027	66142387
ATTGTTTCTGTTTACATGCTTATTTTTCGTATGTCCACATAGACCTGAATCCCCTGACATTTTAATAGAGCTGGGACAGACAGGCCCAAATTGGATGTTGCTTCTAGGTAGGGAATCACTGGCAGACTTCATATCCAATTATATTTCAGTTAAGCCAGTAAATATTAGGCCATTAATTCATTTGAAGTCCTGGAAAGATTTCTCACATTTTTGTTATCTTCCTCTTATGAAGTCTGTAATGATGTAGTATTTATATTTCTGAGAAAGGAATGCACAGAAATTTTGTGTGCTTGCTTGCTTAAAACAAGAATGAACTATTGCCCTTTGTTGTTTCAGTGGTCTTCCCAAGAAAGGAAAAAAA
>chr1	224638032	224638363
ATAAATTCTTCCATCAGCACAATTCACTCTTCACTCTGACTGATTTACAAGGGGCCTTGCTCTAAATGGTCACTCAATAAGTATCAAATACATGAAGCTCAGGGAAAGATACTGTGCTCCCAGGTCTTCATCCAATCAAGAAACTGCCCTTTCCAGCTATGCCTGTGTTCAGGATGTCAGTTAGATACAAGAGGTCACAGATTGCTTCCGACACACACAGACCACCTAATATGTGCTACCAACCATAGTCTGGTTAAAAAGACAGTTTCTGCTCTTCAGAAAGTATCTCATTCGTGACTGAGCATCAGCTATAGGAAGGTGAACTTTAACAA
>chr1	63556581	63556912
AGACATCTTGAAAATAAATGAAGTTTTGAGATGCAAATCCAAACAAGAACATTAAAATAGCCTCTTTTTTTCCACCCCGAAAAGATCCGGAGAGGTATACAAGGGGGTAGTGGTGGGTAAGAGAGTTGAAAATCCCCCGCTTTGGGAAATGGAAGTAATCTGGGTGGGTTGGGGCCTTGGGTACCACCTCTGCCCTTTCCCACCTTCCTTGGTGGCGGCCATCCAGACAAAGAGGCCGGTAATAGTTTAACAAATCTATGAAGATTTTCAAGAAGCAGCAGACTTTGATTGTTGCGGGCGCGGGGGTGTTGGGGAGAAAGGAGGGGAATTTT
>chr1	190724114	190724398
AAAACCTCTTTCCACTTTTTCTCTAACTTTTCAAGGCTTCCATTTGTTCACTGCTCAATTCAAATATCTCCCCTTACCATAAAATATTCTATACTATGAATAGTATTCTATTCATATTCATATTTGCATACTATTCAAATAACAATATGAATAGTATTCTATTCATATTCATATTCGAATAGAATACTATTCATATTTGTATAGAATACTATTCAAATTGTTATTCTGGAAAACTGGTCTGGGACTTCAAACATGCCAATGTCATATGTCTTGTCATCCTGCTAG
>chr1	61713992	61714276
AAACTCAATCACATGGGATTTCAGCCTATTCCTACAAAAGCATACATGGCTGATGTATCAGCCCCTTCTCATTCCTACATCATTTAGATGTCCAGCCCTGAAACCCAACAGTCAGCACTAGAGAGGGTGCTTTACTTGTGTCACGGGGTCATCTCATTTAATCATTTAATCCTTCCAGTAGGATAGAAACTAGGAGTCCCATTCAATAAAAGAAGAAACTATAAGACACAGAAAAATTAGTCACTCAAATGAAAAGCGTGCACCCTGAGGGCTCACCTCTGAGCC
>chr1	89415008	89415320
GTGTACAATAACAATGTTTTCTCCTTATCAGTTCCATTCTAGGCCATATTCTTTACACATACCATTTTAAATATCAAAATACCTCAAGATAAAGGTTGTTTATTATCCCCATTGTCCAAGGGGGAAAAATAATCAGAAAACGGGTAATTAATATGTCTAACTAAAGCCATTGAGCTACACACCAAGGTAGCAAGTAATTGAGCGAGATTCAAACTTGAAAATCCATTTGGTTAAAACCACATTGATTCTCTACTGCACATTGTCTCTAAAAGAGAGGAAGGTGGGAAGCGGGGAAGAGAGAGAGAGAAATGGA
>chr1	219544198	219544510
CATAGTATCAAGAGAAAAGGCACAATGTAAAATGACACAGAGTGTTACCCCTGCTTTGCTTAACAACACAGGGTTTTGTACTTATCTCCATATCATCTATCTCTGAATGGGTAAGTATAGAAAAACAATACTAGAAAGAAATACACCAAAATATTTACTATGGTTAATCCCAGATAGTAGAATTAGTGGTTTTATTTTCTTCTTTATACTTTTACATATTTGCCATTTTTTAAAAAACAATCTACATATATTTATAATAGAGAAAAGATGTGTATAGGGAAATAATGTGGTTGAGTCTGATTTCTTCTTTCCC
>chr1	148624069	148624685
TCTGGCTGTGAATAGCCACTGCACTCCAGCCTGGGCAACATAGCAAGACTCCATCTCTTAAAAAAGGTAATTACATGTACACATAAAAGCTACAATAAATGGTGATTGTAACACTGAGCCAAGATTACTTTTTGTAATACTAGTATTAATATAACATTTGGGTTTTATTCAAAGCTTTTGAAATTCATAAAATTGAAATTAGTGAAGTGGCTGGATGTGCGGTGGCTCATGCCTGTAATCCCAGCACTTTGGGAGGCTGAGGTGGGAGGATTGCATGAGCCTGGGAGTTTGAGATCAGCTGGGGCAACATATTTAAGAGTCCATATCTAACCCCGCACCACCCCCACCAAAAAAAAAATTAGTCGGGCGTGGTGGCATGTGCCTGTAGCCCCAAGTACTCGGGAGGCTGAGACAGAATTACTTGAACCCAGGAGGTCAAGGCTGCAGTGAGCCATGATTGTGCCACTGCACTCTAGCCTCGGCGGCAAAGCAAGATCCTGCCTTTAAATAAATAAATAAGTAGTTAATATATTTAATATTTTAAGTATTATCATTCTAGAATATCAAATCAAAATATAAATTTACAAAACTGTAAATATGTAAATATTAAGTATGGG
>chr1	189921972	189922588
TATAGCATTTCAATGCACTTGCAAATTACATCACTTTGGAAACATTTGGTTGAAGTTAGAGAAATCCCACATTAAGTAGCTTTAAACAATAAGGAGAATCAACTGAAAAAAAAATGTAGAATTCTGAAAAGTAATGTGCATTAGTGTTATTGGATGTAATTATTCAAGATAAAATATATTAGCCAATATTTTTGTAAGGTTTCATTGATTTGAATTGAGTCACATTTCAGTCCTTGTTTCCAGGAGCCATATAAAGCGATAATTGGCTTAGGCCTGGTTTATCAACAAAGGGCTTAAAAGGGAGATTGGCTTACAATCATGAGTGACAAACTTTGCACCTGAATTCTGATCCCTGATGGTTCTAAGGTAATTCCTTTATTTTAAACCAATGGGAGAAGTTGAGGATGTTATTAAAGAGGTAAAACAATGTTTACAGCACCTGTGACTCTTTACTTACATCTAAATACTTAAAAGTATACATTAGGGCATGTGTATTTGGGTTTTTAAACACATACTTAAAACTTATCAAAGATTATTATGTGTCTGGGTTGTTAAAAACAATGCTACTTTGAACACAATTGATGCTTGTTATTTCTTTCTGAGGTTACCATCAAAGA
>chr1	199842132	199842464
TCAACCTACCCACCCAACCATGCTATTTTGCTGGCACTTTCCTCACTACTACTGCCATGTGAACTGTGAGGCTGTCCTAAGGCCACGGGTCATCTTGTCATCCTGTCCATGCACCTGGCCCTTGAACTTCACAGGCAGAAGAGCATCTTTGCGTCTCCAAACTCCAAACAGAAGGACTAGAAAGACTGCAGTCCTGGTATTCTGTATTTCTGTCCTCTTCATGGACAGAAAGTTCTTTGTAACCTCTAACTTAAATCCCTGAAGTAGAGCAGTTCACTTGTTATTATCTGTGTTCATTGGGGAAGAACAGAACAAGATCTGCTGGCTATGGGG
>chr1	185790463	185790795
AACTAAATAAAGTGAAAGGGTGAGTGAGGCAAACATTTGTGGGGTGAGCATTCTAGGCTGAGGCAATGGTGGATGCAAAGGCCCTGTGATAGGAACATGACTGGGCTGTTTGAGAAGAATGCTAGTATGGCTTCAGCAGAAGGGACCATAGAGAAATAGGAAACATATTTAGGAAGGTTGCCGGGGACCACAGTATAAAAGAACACTGAGGACACTAGATTTTATTTGTATTATTAGGAGAAACTATCAAAAAGCACTGAAATAGAAAACAGTATGATATGCTGATATATATTTTGAAGAGATGACTTGAACTTTTGTATTGACTGAAGATTA
>chr1	233541938	233542260
AATTATGGGCCAGGCATGGTGGCTCACGTCTGTAATCCCAGCACTTTGGGAGGCCGAGGCAGGCAAATCACGAGCTCAAGAGATCAAGACCAGCCTGGCCAACATGGTGAAACCCTGTCTACTAAAAATACAAAAATTAGCTGGGCGTGGTGGCGCGCACCTGTAGTTCCAGCTACTCAGGAGGCTGAGGCAGGAGAACTGCTTGAACCCGGGAGGCAGAGGTTGCAGTTAGCCAAGATCGTGCCACCACACTCTAGTCTGGTGACAGAGCGACAGTCCGTCTCAAAGAAAAGAAAAGAAAAGAAAATTACGAACAATATGCA
>chr1	148821504	148821826
TACCACCCATTTATGTTTTGGGCAGGACCTAGAACCATAGGGGTTTATAGTATGAGTGGCAAGGATAGAGCATTTTGTGGTTATAGTGAATAAGAAATAGTTTCTCTATTTAAGGAATGTCTAATCTTGTACAGCAACTAACCATAATGTGAGATGGAATGTATGCTCTACACAAGGCATTAACAACTTCATTTTGGAGTTAAGAGGTTGGGAAATTCACTTTGGGCTGAGAGAGCTAGAGGAAAGTGTTATGGAGGAGGTAGCTTTGCTCTCATGCTTTATAAAGTAAAATTTTATCAGGTGGTAAAGTGGAAAGAGATTGA
>chr1	90311860	90312140
TTTTGATCATATTGTTTCTTGATACTCTTTCATGCTTCCAAGTATTATCTACCTGACAATGAATCTTCTCTGGAAGTTTCTTAGTGTAATGGTAAAAAAAAGAAGAAAAGAAAAGAAAAGTACAGAAATGCTAGGGCTAGAATCAGGCTGCATATATTAGAACCCTGTATGTTACCTCTTGTGAGCTTGGGCAAGTTTTATAACTTCTCTAAGCCTTGGTTTTCTCAAAGGGAAAATGAGAACAGTAGTACCTATCTCACAGGTGCCTTCAAAGAAAGTGC
>chr1	112524322	112524602
GAAAATACCTGGGGAGACAGTGGCCATCAGCATTACTTTGCAGTCATAAGTCCCACCTGGATTCTATTCAGAACATTTGGCTAAAAGAGCCAGAATATCTGCCACTTAGAGCCTCTCTCACTTAGCCCACCATGTTTAATTCATGTGTGTTGCAGGCCATTTAAAGGGGCTCAATGAGCTGTGAAGATCAAGATATGAGCCATACAGATTGTACATTATTGAATTAAGATGCTAAATATGGAGACTAAGTGATGCCAAGGAGAGAATAGTGAAAGCCTTAA
>chr1	226774624	226774892
TATTAAGAAGGCAACACTACCCAAAACAATCCACAGATTTCATACAATTCCTGTCAGTTAAGTACCTTGCAGAATTTAAAAAGTCAATGCTAAAACTCATATGGGAACAAAAAGGCCTCAGAATACCACAATGCTCTTGAAAAAGACCAAAAAAGGAAGACTCACACTTCAGTTTTAAAACTTGCCTCAAAGCAACAGTAATCTAGATTGTATACTAATGGCACAAGAAAAGTCCTTTATATCAATGAAAGACAACAGAGTCCAGGAAG
>chr1	39047059	39047327
TGACTTCAGTCCCAAGCAGCAAGCTTTTCAGACTTAACCATGGCCATCAAAATCCACACATCAAAGGCTTGATACCTGGCATTAGCCTTTGGGCCCTCTGATTTCTCTGTTGCTCTCAACCCAGGGCAGGCTCTGCAGCCTAAGAGCCAGTGCTGTGTGACTGCCCTGGGCTGTTCCTCAGGACAAAATATCTTCCCAAGCCATCTTGGAAATAACCACATGGAAAATGACCACTAACATTGAACATTGGTGTTTTCCAATGCCAGGCA
>chr1	239827172	239827643
ATTTGGGGATTTGAGCAAACTAGGTTCAAATCCTGGCACCAATACTTCCTGGATTGGGCAAGTTATTTAACTTCTCTGAACTTATTCATAACCCATAAATAAAACAAGGAATAATATTAGTGCCTATTTTGTGGAGTTTTGTAAACTGGCTTGTAACTTGTTTGTGACTTGCTTGTAACTTGCTTGGTACAGTAGGAATTTTAAATGTATTATTAACATTGTAGCTGTTATTACTAGGCATAAACTATTTTCTGATGAATTAAATATTAGTTTTACTAGAATTCTACCTAACAAGTGTGAATCCCTATGGGTAGTTCTTAGAATTGTTATGATTTTCTTTGGAAATATTCTACATTTCTTCCAGATCCCTTTAATTCCTAAAAAATTCTTGTTTTTTTTTTAATTGAAGCGACTCTGAATCACCTCTGTAAAAGTATTACACTGTCATTTCCAACTCTATGCCCAGGGTGAA
>chr1	229292664	229293135
AAAAAAAAAAAAAAAAGTTGGAGACAAAAAAAAAAAAGAAAACAACAACAAACAAACAAAGAGATGGAGACAGAAGAACCAAGAGGCAGATACAGTTTCCCAGCTTCCTGGGCCCCTCCTACAATCCCGAGAGGGTTTGTCTGCATTTCCTTCATACTTCCCATTTTAGTTTGCAGTTTTATTTGAGCCTATTCAAATCAATTTCTGCTCTAATAATATTCACCTAAGATAACCGCCTTCTTTGTGAAGGAATTCCTACTTATCTTTAAGACAGAGCTGAAGTTTCAACTTCAATGGGATGTCTCTCAGATGCTCAGACAGATTTGTTTCCTTCTATGTGAACTTGTAACACTTTGTTTATAATCATCTTTATTGTCTAATTTCAATACCAGGTGAGAAGCATCACTTATGACATCACATTACAATCAGTTTTTAAGATACTAATTTCTTTTAATGCCTGGGATATATTAAT
>chr1	118035731	118036049
GTCCCCCAATACCTTTTTCCCAGTTTCTAGTTGACCACAAGAAATTCATTTATTGCTGTTTTGCTACTTTTTAGCAAGCATTCCTAATTTCATATCTCCAAATATAGAGTAGATTACTGCCTTCCTTCACTTCCACCTCAATAAAATGACCCATTACATTTTTCTTGAAGGTCTAGAATTCACAGCATACTCTCTAGAAACAATTCATAAATTATTTATTTTTCCTCTTATTTGAAAACATTAGATACTGACTCTAGTTGGTTTTGGCAAAAAATAATGAGGCGAGGACATTTATTGAAAAAAATATAGGCTAGGCACA
>chr1	224912643	224912961
GGTACAAGCCCAGGCAGGTAGGGGCCCCTGGCTCAATAGCTCCCTCCTGTAGCCCTGGTTAGAAACCTGGCTGGGGCCAAAAGCGAAACCTGCCCCTGCCAAAAAGGAGCTGGGAGGGAAGGAGGGGAAGGGCTTTCAAAACCAAGACACCAAGGATCGGAAAAATTAAGCCCAAGGACTTGGCAGGACAGGTAGCTCCAGCTAAAAATAAAAGTCTGGATGTAAGACTAACTGCCTTTCCCCCTTTAACAAACAAGAAAATCCCCCTAAATGCCAAATGCAAAAGCACTTTCAGAAAAGACCCGAGTAAGGCTTTATT
>chr1	87459801	87460185
AGATCCAAGACAGGGCTGTCTGCCTGTCATGTCCCAGTCGGTACCACCCTGCCCAGCATCTATGTTTGCTAAGGGTGTACATATACAGCAAGATCTGAATCAATGAAAACATATCCCATGTCTTTATGGAGTGACCCAGAAAGAATAGCGTTTATACTGACCAAGAATACGGTTCACAGAAGTTTAAGGAGATTTATTGGGCTGCCATTTACTAGCTGTAAAATCAGGATTGTGATAGTCTCTACCTCATAGAGTTGTTGGGAGAATCAAATATGATCACTGTCATAAAACTTTAGGCTAGAGCCTGACACTCAGCAAGTATACAGTATACACATAGGAAATGGTACTAGAACTTTTGTTAATACGTGATGGGAAGTTTCTATGG
>chr1	155530283	155530667
GCTCCTGGTGGGGGCCTCAGAAAGATCACAGTCATGGTGGAAGGCAAAGGGTAGCCAGCATATTACATGGTCAGAGCAAGGGCAAGAGAGATGGGGAGGAAGATGGCCGAGTAGGAACAGCTCTGTTCTGCAGCTCTCAGTGAGATCAATGCAGAAGGCGGGTGATTTCTGCATTTCCAACTGAGGTACCTGGCTCATCTCACTGCGAGTGGTTAGACAGTGGGTGTTGCCCATGGATGGTGAGCTGGAAGCACAAGGGGTTGGGGAACTCCCTCCCCTAACCAAGGAAAGCCGTGAAGGACCCTGCCATGAAGGACTGTGCTATCTGGCCCAAATACCACGCTTTTCCCACAGTCATCACAACCCGCACACCAGGAGATTCCCT
>chr1	73809493	73809810
ATATGGGTGTATACATATGAAACAATACATAAATATATTTGCTAGCTTTTTCACATAAAGGATCTCGAACTTGTGACTCTGTAAGATTGGATTTTAAATTCCAATCTCCAAGTAAAGGACCAGGGTTCTTTTTAGCACTGACTGATTCTAGGGCTGTAACTCAGAAAATATAAGATGAGCCTAGCACCTTAGGCTGCCAACCATAACAAAGTGTTAGAAACAAAGTCTGAGTACATGTCAAAAGGATATCAAAAGGATATGGCGACCAACCAGAAACAGCTCCTAACATCCAAAGGTAGAATATTTGAACAGCAAAAT
>chr1	47962401	47962718
GTCTGCCATTTCAAGTTGCCCATCCCCAGAGCTGTCACCAGCAGCAGCAGCAGGGTGCAGTAGGCAGAGCATGGTTTGAATCCCAGTTCCTCCTGTTGCTGACTTTTATGGTTCTGGGCAAGTTGCTTCCCCTCTCTGAGTCTCAGTTTGCTCAATTGTAAAAAAAAAAAAAAAAAAAAAAAAAAAAAAAAGTGGAGAAAAGAATAGGTACGAGAATTAATGTGATACCTTTGCAGCGTTGGGCGCTTCAGGGGCATTTATTAAACACGCACTGTGGCTCCTGTCCTGGTGGGAGCTGGTCTAACGCGGTGGTACATG
>chr1	13828330	13828645
CATGGTAAATCAGCCGGGCAAGGTGGTGGGCACCTGTAATCCCAGCTACTCGGGAGGCTGAGGCAGGAGAAGCACTTGAACCCAGGAGGCAGAGGTTGCAGTGAGCCGAGATCGTGCCCCTGCACTCTAGCCTGGGTGACAGGGTGAGACTGCATCTCAAAAAACAAAAAAACAAAAAAGAAAGTACTGTAATAATCCGTAAAGCATGCCAGTAAAAATATTCCTTTGAGTCTGTTGCTAAAGAAGAAATTGTTTGGTCTGGGAGTATTGTTCATTTATGGAGCACCAGTGGGACTAACTTACATTATTGATGCTG
>chr1	101708872	101709187
TCATTCTACTGTGTGATCCCGTGATTTTGATTGTTCTTACTTGGTATAATTGGGATCATACAATGTTTATCTTTTTGTGACTAACTTGATTCACTTAACATAACGTCCTCATCCATGTGGCTCATCCATGTGGTAGCTTATGCCAGAATTTCCTTCTGGAATAATAATTCCTTCCCGTATAATATTTCACTGTATCTATATACCACATTTTACTTATTCACCTGTTCACAGATGCTTGGCTTGCTTCCATATTTTAGTTATTTTGAATAATGTTGCTAGGAACATGAGTGTACATATATCTCTACCAGAACCTGCT
>chr1	223650374	223650664
GGGGACCTCCAAGGGGAAGACACATGCAGTTGATCTAAATTGATGATGATGGTGGCGTGTCCTTTTATAGACAGGGAGTTCCCTGTCACTGGAGCTTTAGGAGAAATCAGGTGACTGCTTGGCAAGAGTATTGACGTGGAAGAAAGCTCAGGTTCAGATGTGTTTTCGACTGGAGGTTTATCCAACTGTTTATTTAAAATATGGGTCCAAAACTGCTCTGGCTGTTGGAAATATCGAGATGAACAACGTAAGGCCTCTGCCCTCTAGAAGATCCCAATCTACCTGATAATG
>chr1	154510124	154510414
TTTGTTTTCTTTTTTTTTTTTTTTTTTTTTAGAGACGGGGTCTTGCTGTCACCCAGGCTGGTCTCCAACTCCTGGGTTCAAATGATCCTCCTGCCTCAGCCTCCCAAGTAGCTGGGACTACAGATGCGTGCCACCACGCCCAGCCTGAATAGGCTCTTCTTGGTAATCTCTTCCCAATGAAGGGGAGCTGCAGCACACATAAATGCTTGCAAAGACCTCTGATATTTAGTTCTGAAATGCAAATGCTCAATTTCACAGAGAAGACACTACTAATGATACTCTGGTTCATCA
>chr1	223553885	223554165
TTTCTTTCTGGATTTTAGAAGATGTAGTTTCTCCCATGCCAGGAGCCCATTGTTCTAATTTAATAAATCAGTTTCAGAAAATCATTTCAGGCCAAAGCTGAAATGGACATGGCTCCTCTGCTCTCATGTTACTCAGGACTTCGAGATCATTGGATCTGTTTCCCACACTTTCCAGGCTTCTTCTGGCCATATCATTGCTTTTCATGTGACTCAAAAAGAGTGGGTAACTATCAGTGTGTAACAAGCTTTGGCAGTTCTCCATCACATATGAGGTGAGACAG
>chr1	89936736	89937016
TAATAAAACCTGTATAAAAGTACCATTATACTTTACCACTGAGAAAATCCATAAGTTCAGAAATCTAAGTTTTAATGCACTTATCTCTTCAATCCCTTGGATTTTTTTCCCCAAGCACTCCATGCCTCAAATGTGCCAAGGTATGATTTTTTTTTCCCTTTCTTATTGCTGTTGGAGAAATAGGCAACTAATAAAAACAGACCTTTTACTCTGCTCTTGTAAATACCTTAGACTTTGGCAGTTTGCCTTAGACTGGTTTTTCTCTCACTTTACTATATGGG
>chr1	226843324	226843635
GAAGGCACCGCGAACGGCAGGGAACCCAGCGGCTGCGCCTTTGGGGTCCGGCCCCCTGCCCTCCCAGGCTGGAGCCGGGCTCCTGGCGGGGCGGCGGCGAGGCGGAAGCGGTGGGATGCTGCTGCCCGGCCGGCGTGCAGTAGGGGCGGACCCCCAGCAGGAGGACCCCGGCTGCGGCTGCGGCGGGGGTGTAGGTGGGCGGTAAAGGGGGAGCAGAGTCAGGGGAGGTTGGGTAGCATGGCGACTGTGGGGGGAAGGGAGGCAGCGGGGAAGCCACAAAAGCCTACAGCAGGCCGGGCGGGCGCGGTGGCT
>chr1	93881695	93882006
AAAAAAAAAAAAAAAAAAAAAAAGAAATTTTTTTAAAAATACAGAGAGAGAATAAAACAGTAGTTATGGGGATGGGGGCAGAAGGCAGAGGAAATGGGGAGATGTAGGTCAAAGGATAAAAAGCAGCAGATACGTAGGATGAACAAGCATAGAGCTCTAATGGACAACATGAGGACTATAGGTAATACAATTGTACTGTATATGGGATTCATGCTGAGTAGATTTCAACTGATCTTGCCACAAAAACAAAAAAGTGGATAACTATGTGAGATGATGAATATGTTAATTTGCTTCAACTTTAGTAACCTTTTA
>chr1	68001635	68001924
TGGCATGCTTCCTGAGTATGTCTTGGTTTTTAATGTTATTAATATTTAAGAGTAAGTGCTGGTTATTTTGTGGAATGTCCCTCAATTTGGGTTTGCACATGTTTTTTCCTGATTCGATGCAGGTTATGCACGTTTGGTAGGGATACCACAGAAATAAATATCCATCACTTTTTTTTTTTTTGGTAAGAGACAGGGTCTCACTCTGTCACCCAAGTTAGAGTGCAGTGGTGCAATCACATAGCTCTACAGCCTCAAACTCCTGGGCTCAAACAACCCTCCTGCCTCAGCCT
>chr1	172938429	172938718
ATATCTTTCTGTTTATCATGTTTGGGACTGCTGCGAAATGATGAGACAAATGATAAACTAAAGCTATTATGTCATATAATTATATTTTTATATAGTAGAATATTTCAAAAATTAGTTTGTAAAATTTCTTAGGTGTTTATATTTGTGTATTTTATTGTTTTTAGTTCCTTAGATGGCTATATTTATTTACTCTTTTAAAGAAATAAACAGTATTATGCATATATATGGCTTATATTGGTCATCAAAATGTTTGACTATCTTAGCAGTAATAGGGAATTTGCTAGATAAGA
>chr1	167611394	167611693
ACCACTTACCTGCACACTTATTATATATTATCCTGTAATACATTTTATCTTTTTATATGTATGTTCTGTCCCCTAAATTAGGTAGTAAATTTCTTAAGCATAGTGGTCTTACCTCATAGAATGTCTAGCCTTCATTAGGTACCCAGCATCATGTTTGCTGCCCGTGACCACTCAGAGTTCATCATTATAACCATTGTTACTGATCTGTGTGCTCGTCTTTTGTCCCTCCCCTTGTTATCATTCATTTATTGTTTATAACATATATACATATATATATATATACACACACACTACATGCAA
>chr1	15857807	15858106
TCTGGGCAACAAGAGCAAAACACAGTCTTAAAAAAAAAAAAAAATTCTTACACTTACATGCGTAGAGGTCAATTTTTAACTGGATTGGTGGCAAAAGAAGAGCTGGAAATGATGTTTAATGATACTATGATGCTTACACTGAGCCGTCTTGTTTGGGTGGTCTAAGGTAGCAGTGAATCTAAATAGTCATTGCCAGTTGAAAAACTATTAATGAACCATCTCCCTCCACATTCCCCTTTCTTTAAAACATTTAAATATTCTTAACTTAGTTGCACACTATTGATGTGATAAAAACTTATA
>chr1	195514450	195514762
TCCATCTTTTTTCCTCTTTCCAACTTCCAGGGATCAATTTATAAACAAATTTCTTTAAATAACCATTAAAATAAATATTAGAAATTTAAAAGACTTGACAAAACTATTATTTCAGCAACTATATATTAAGCAGTTAAAATGAGCAAGGTCCACTGTTCTCCAGGCACGTACACTGTAGTGGGGTGGGCATATGTGTAAAGGCTGTCCAGACATTTTTGCCTAAGAAAATCATCACACTTTTTAAAATAATGTCAGAAGTCTGTGCATGGATCTGGCTACTATTTTCACATGTAGATAGAGGTAGAAATTTTAT
>chr1	224156674	224156986
TCATTAAGGAATATGTCAGTGGGGAACAACAATGAACTATCACTACACAACTATTAGAATGGCCAAAATCCAAAACATGGACAACATCAAACACTGATGAAGTAACAGGCAGAGTAACAGAAACTCTCACTCGTTGCTGGTGGGTATGCAAAATGGCAGTCCCTTTGGAAGATAGTTTGGCAGTTTCTTACAAAACTAACCATACTTTTATCAAATGATCCAGCAATCACGCTCCTTGGTACTTACCAAGTACCATATGAGCTGGAAACTTATGTCCTCACAAGAACCTGCACGCAGATGTTGATGGTAGCTT
>chr1	46901837	46902137
TTCTTTTGAGAAGTGTCTGTTCGTATCCTTTGTCCACTTTTTGATGGGGTTTTTTTTTTCTTGTAAATTTGTTTGAGTTCACTGTAGATTCTGGATATTAGCCCTTTGTCAGATGAGTAGTAGTCATTAAGACTCAGCAGATTCACTTAAAATTCAGGATACCCAAGGCAAAAAAAGTATTTTCCAAGTAAAATAAACACCTCTAATTTGACTTTAAAACACAATGTAGAATCCCAATTTTCTACTGTAACTACCTTAATTCAGGCTTCTGCAGCCCACACCTGGATTACTCCATATTCTC
>chr1	218512871	218513171
GTACTACGCAAGCCCAATATAGTACGTGTTATAGTGTATTATACACTTTTGTTTTCATTATTCATTTGGTTTTTCATTCATGCATTCATCCATCCATTCAACAAATATTTGTTAGTCTTTTAAATGCCAGCCACGCAGGGTGCTGAGCATTAGAGAACAAAAGAGAAGAAGTACCTTTTCCCAGAAAGCTGGAATTCTAGTGACTGATACAGGCAGTAAGCAATTAATTACAGTATTTCCCTTTAATCCAAGGGGATATGTTTTAAGATCCCCAGTGGATGACTCAAACCATGGATAGTAC
>chr1	217240966	217241318
ACGTGTGTATAGCAACCCATATATATTTCTTCTTTTTTTTGAGGTGGAGTCCCGCTCTGTCACCAGGCTGGAGTGCAGTGGTGCAATCTCAGCTCACTGCAACCTCCACCTCCTGGGTTCAAGCAATTCTCCTGCCTCAGCCTCCCGAGTAGCTGGGACTACAGGCACGGGCCACAATGTCCAGCTAATTTTTGTATTTTTAGTAGAGATGGGGTTTCACCATGTTGGCCAGGATGGTCTCGATCTCTTGACCTCGTGATCCACGTGCCTCAGCCTCCCAAAGTGCTGGGATTACAGGCATGAGCCACCGCGCCTAGCCCCAACCCATATATATTTCTATGTGTAACCATCTG
>chr1	63167456	63167808
CATTCGCTTCTGCAGGGCTTAATCTTAATCTCCAGCAATCTTTCTCTCTGTTTTTCACCTATTAATTATATGATTACTCTTTAAGTTAGATGTGATATGTTTTTATTTTTAAGCTTAATACCATCAAATAGGAATATTTGGCAAATGAGTCTGGTGTTTATGGATCAAATGTTTCTATTTGTTGAACTAGAGAAAGGTTTAGTTTAAGGGTTATTTTTTGTGGAGTTGTATTTTTTAAAAGAAATCAAACCCTTAAGGCTGGGTGCGGTGGCTCATGCCTGGAATCCCAGCACTTTGGGAGGCCAAGGCAGGCGGATCACCTGAGGTCGGGAGTTTGAGACCAGTCTGACCAA
>chr1	170910355	170910633
TGCAGGTCTTGAACTCCTGAACTCAAGTGATCCTCCTGCCTCGGCCTCCCAAAGTGCTGGGATTACAGGCATGAGCCACTGTGCATGGCTTGATTAGCCTTTTTGATGCCTATATTTTAATCCTGAAACAAAATTAAATAGGGTGATATTTAAATGTTTGACTGGGGTAACATAATGCTTAAACTCATTGTTATCCTTATACGTAGTTAAAGCTTTCACTCCACCCAGGACATCCCAGGGGATGTGAACTGCTGAGGAAATCCCCCTCCTCCAGTGCTG
>chr1	193624528	193624806
GATCTATAGACGTTTTAACTCCCAGGCAGATCTCAATTCTTTGGAGCAATTGAATGTCTGCAGAGAGAACCAAAATATACTTGAATTGCTATCACTGAACTCTCTAAGCAACTTATGATTTTTCTCATGTGGAAGAATGAAGTGCACCCCGTCATTAATTTTAAAGCACCATTTCCTCTTGTAAGAGTCTATAAAAGTCATTGTAATTATCCTGCTGATTTTACTAAAATTACTATTCCTTTTTTCACATTTAAACAAAAATAATTATAAAACAATTAT
>chr1	111429777	111430160
AGGGGCTGTTAGTTGCCTATGTGAACTCCATCTCAAAGAGACACAAAGCCACTGCCAATGGGAATGTTCAGCCAGGGATAAAATGGCTGTGCTGTGGGCCCAAGGCAGAGGTCCTGCCTGGTAAAGAGTAGGAAGTGGGGGCTTACAGGGTAGACAGATTGGGTTCCTCTCTTTATGGCAGCTGTGGAGTGCTAGAGGTGCAAGCAAACATCAGAGGCTTTACTCTTTCCCCAGCCTGAGGATAAAAGGGGAAGTACTGCTGCAGCAGCAATGACAGAGATCCTGTGGGTTGTCTCTGGGATTTCTTACACAGAGAAGCAAAGAGCCCCTACTGACTGATCAGGATGGGGCAGGGCAATTGTCCTGTCTGGGGTCCCAGATCAG
>chr1	117369415	117369798
GAGAATTGCTTGAACCCAGGAGGCAGTGGTTGCAGTGAGCTGAGATCATGCCACTGCACTCTGGCCTGGGTGACAGAGCAAGACTCTGTCTCAAAAAATAAAAATAATAAAAAAAATAAAATGAATGCACTGATGTCTAAAGAATATAAGATCTTCCCAGTGAGAACTAGATTTTTCAGAGGTGGTATCCAAATCTGAAAGTCTGCATTCTCTAATTTACTGCCATTTTATTTTCTAGGAAGTAAGGTACGTGTCTCCAAAGTGTACTGGACCGAAAATGTGACTGAGCACAGAGAAGTGGCCATCCGCTGCAGCCTGGAGAGTGTAGGCAGCTCAGCCACTCTGTACTCTGTGATGTGGTACTGGAACAGAGAAAACTCTGGA
>chr1	205958305	205958590
AGATGCATTTGTGGCTGTGACTGCCCACACAAGCTCCATCCTCCAGTAAGGACAGAAGAGCATTGAATTATAAAAGGTGTTGACTTTTTAATGTGTTCTTTTGAGATGGAGTCTTGCACTGTCTCCCAGGCTGGAGTGTAATGGCACAAACTCGGCTCAATGCAACCCCCGCCTCCTGGGTTTGAGCAATTCTCCTGCCTCAGCTTCCCAAGTAGCTAGGATTACAGGCACCCACCACCACACCTGGCTAATTTTTGTATTTTTTAGTAGAGACAGGGATTCACAA
>chr1	67932844	67933129
TATATCATCGGGTTATGGTGAAAAGGAAAGGAAACAATGCATAGAAAGAACCTAGCTCAGTTCCTAGAAGCAGTCAATATATGTAAGCTAATAATAATTGCATCTTCCATGAACTGGTGATTTTCTATGCCTGTTTATATTCCATTAATATTTAATTGTTCTGTTTGCAAATTAGTTATATAAGTAAAAAAAAAAAACCACCCAGTAAACTACATAGCCCAACATAACTGAATTCAGCAAGACACCATCCAATTAAATTATGTTAATTTTCACTAATCTAGTTTCC
>chr1	229544497	229544781
GGAAAAAAATAATACACATTTTAAAAAGTTGAACAGCATGATTAACCAAATCAGCCTTAGAAGGAGCCCTAACTGGAAGAGTTGCTTAATGAATATGTATTGGGTAAATGATTACATAAACACATGAGAAAAAAATGTTTTTAAGTAGTGGGTGAGAAGAGAATGGGGAATGTATAATAGTATCAAGTGAGCATTTCCTGTTGGCAGAAAGTTACAAAATGACATTTTCGTCAATGACAGGCCCCATATATAACAGTGGTCCCATAAGATTATAAGACCATATTT
>chr1	232461442	232461726
TAATCCTGGATGAAGTAAGACTTTGGGAGAGCCTAATAGCTGTCTTCAGACCTTCAAACCAAAAAATAGAGATCTGTAGCATTTTCCTGTTGGACAAGATGACCTCTAAAACTCCTTCTCCCTGGAAGATTCTTATTCCTATTGTGTTAAATCTTCACTTTAAAAGACCTTCTATTCGTACATTCTACTTCTTCCTCCAGTATATTGCATAAGCCTTAAACGAAAACCTATCACTATCATTTGACAGCAAGCTAACAGCTTCCCACCTCCCATTAGCTAATTGAA
>chr1	91702360	91702689
CAATGAAACCTCATCTGGTCCAGCAGCTGCAATTGGAGTCACCACTTGGTTAAGCTTATGATAATCCACTGTCATTCTCCAAGATCCATTTGTCTTCTGCACAGGCCAAATGGGAGAATTGAAGAGGGATTTGGTGGGAATCACCACTCCTGCGTCTTTCAAGTCCTTAATGGTGGCACTAATCTCCGCAATCCCTCCAATCATGCGATATTGTTTTTGATTTACTATTTTTCTAGGTAGAGGCAGCTCTAATGGCTTCCATTTGGCCTTTCCCACCATAATAGCCCTCACCCTCCCAGTCAGGGAGCCAGCTGCTAAGTACATCTATGC
>chr1	234194459	234194788
ACAATCCTAAACATATATGCACCTAACACTGGAGCTCCCAAATTTATAAAACAATTACTAATAGACCTAAGAAATGAGACAAACAGCAACATAATAATAATGGGGGACTTCAATACTCCACTGACAGCATCAGACAGGTCAAGACAGAAAGTTAACAAAGAAACAATGGATTTAAACTATACCTTGGAACAAATGGACTCAACCGATATATATAGAACATTTCATACAACAACTACAGAATACACATTCTATTAAAAGCACATGGAACTTTCTCCAAGATAGATCATATGATAGGCAGCAAAGAGCCTCAATAAATTTAAGAAAACTGAA
>chr1	25777793	25778068
CATGTTGCCCAGGCTGGTCTCAGACTCCTGAGACTCAATCAATCCATCCACCTTGGCCTCCCAAAGTGCTGGGATTACAGGTGTGAGCCACTGTGCCTGGTGTGGGGCCATTTATCTTTTAAAGAATATAGTGACTCAGGTGAGAGACGTGAGGGTTTTGTCTTTAAAGCATCTTTCTGGAGAGCTGTACGTTGTCACAGAATCAGGGGCTTGTGAAATTATGCTGGCATGCAGAAATGAGAAACATGGCTTCTTAAATTTGTTACTTTGTCTTAC
>chr1	163627213	163627488
AAGAATGCCTGTCATGGTAAAGAGCTGTCAGCCATCTACGTGTTTACTGAAACACTGTGCAGCAATTAAAAGGAACTGGCCAGAGTTACACAGAGCATCGCTGATGGATGGCAAAGCACAGTAATGAGAGAAACAAAGAAGAATGGATAAAATGAAACTGATACCAAAAAAGTCATTCGTATACAGTTTTAAAACAACAAAATAATACCATATAATTTCCATGGATGTCATGTATAGAAATAAACCTTTGGAAGGTGGATTTTCAAGGACCCACTA
>chr1	183773477	183773750
TGCTCTAGTATTTGTAGCCTGGACCAAGGAGTCTCCTGACTGCCATGAGGCCCTTCTCCCAAGAATTCTGGCTTACTGAGATCACAAGTTCTCTGATGTAGCTGCCCAGATAAGCGGTACAAAGTTCAAGTGCTTCTAATGCTACCATTTATCATGTCTAACATGGATAGATTATCTAATCTTGACAGGTGGTTTTTAATTTGGGGGGGATATATGTACATATGTTGTGGGAAGTCAGGGACCCCAAAAGGAGGAACTGGCTGAAGCCACGACA
>chr1	155257420	155257693
GTGAAATGTGTAATAGCCTGTGCACACATCAGAAAAGGTGGAGAAAGCAAAAGATTTAATGTTGAGATTCTGTCAGTAAATTCTCAGCAATTACAGTCTCTGACATGCCAGTTGCTCTGTAGGAAGATGGGAAAGAGAGTGATGTGATGGGGTACACAGTACAGGCTGAAGAGAAGAACACAGAGATTTCAGGCCAAGTGGATCCTTGGCCAACAGAACCTGTCCTTAGATGCTTTCAGGTGGGCACTATAGACATGCATCCTTCCAATCCTAA
>chr1	144732753	144733043
AATGCCCCCATGAGACTGAGCCTTTTTAGCCACTGCCTGGAATCCCAACATACAACTTAAGCTGGCATTGCTGGACCAGGCCTGGGGAAAGTCAGCCTCCCCTCAGGATCTGCTCAGAGCTCAGGCTAACTCTGATTGGCAGACCCTCATGTAGGCAGGTTTCAGGATCCCCTCCCCAGGGATTCTACTTCCAGGTCAATGGCACCAATACCTTTTGGATCCAACTATGCTAATTCCAGGGAGAGGGTGTTGTGCCATCTTCATGTTGGCACAAATATTTACAAACTTGCA
>chr1	90678856	90679146
CAAAAGAGAAGTTGTACAAGTTTTTTTTGCCTGTTTTTCATGTATGTGTGAGTGTGTGTATCCTTTAAAAAGCAAAGAAATGCTCTCTGGTCTAAAATGCTTTGGGTATGATCTCTTTCAAAGACAGAGGGATGACCGAAGTGGGATAGAGCCAATTACAATACTTGGGAAATTGTCAAAGTAACTGACTCCTTCTTGCCTATAGATGAATATTTTCTTCTTCTTGCTTACCTTTTCTTCGTTCCTCCTCCTCCTTTACCAGCCTCTCTAGCCTGAGTTCTCACTCTCTCA
>chr1	172098163	172098506
CGCCACACCTGGCTAACTTTTGTATTTTTAGTAGAGATGGGGGTTTCACTATGTTGGTCAGGCTGGTCTCAAACTCCTGACCGTGTGATCCACCCGCCTCGGCCTCCCAAAGTGGTGGGATTACAGGCATGAACCACCACGCCCAGCCTTCTTTTTTCCTTTGAGAAAGTCTCACCCTGGCACCCAGGCTGGAGTGCAGTGGCAGGATCACGGGTCACTGCAACCTCAGCCTCCCAGGTTCAGTTCCCCTGCCTCAGCCTCCCGAATAGCTGGGACTACAATAGCCCACCACTACACCCGGCTAGATTTTTGTATTTTTAGTAGAGATGGGGTTTCACCATATT
>chr1	188649553	188649896
CTATATTCATTGACAAAGAAAAATGCCTATGTTATATTGTTAATTTTAAAAGTCAATTTATAAATAATTTATGTTCAAAAATACTTATAAAACCACTGAAAAAAAATGTTAACAGGAATTACACATAAATATTAAGATTATGGATAATTTAAATTTAAAAAATATTTTATTTTATTTTTAGAGACCAGGTGTTGCTTTGCTGCCCAGGCTGGAGTGCAGTGGTGTGATCATAGGTTACAGCAGTCTTGAAGTCCTGGGCTCAGGCATGAGCCACCCTACCTGGCCTGATTTATTTTAATCTTTACGATGACCATGTTTTATTTTTCTGGTAAAAATCATGCTAT
>chr1	86812713	86813147
ATAAGCTTGTTCTCAGGCCAGAAATTAAAAACCATCTTGAAAAAAGAATAAAATTACTGTCTTCTGCAGTCATTAATTTTGAAATCTATTTAAACAGCTCGAAAGTAAGGGATTAACACTGAATAGTAATGCCTGGATGAACGACACTGTCATAATTGATAGTACAGTGGGAAAGGACACGTTCTTTCTCATCACATGGAACAGTCTGCCTCCCAGTATTTCTCTCTGGGATCCCAGTGGAACAATAATGGAAAATTTCACAGTGGATGCAACTTCCAAAATGGCCTATCTCAGTATTCCAGGAACTGCAAAGGTAAGCAATCAGCTTTTAGACTTCCTGTCAACATTTTTAAAAAACTGAACATAAATTGTTTAATGTCATAAATGTCAGTACCAAAGGCTGTATCAACTTTAAAATTAAGATAAAATAGTATG
>chr1	72526173	72526607
TTCTACTTGTAAGAAAACAAGTACAGCTTTAACTATATTTCATTATATAATTTACAGTGGGTTCCAGGAAAACCAATAATTATTATTTAAGATTTTTTCTCACATATTTCTAAGAAACTCAAACACCTCTGTTCAAAAATAAACATCAAATTTTATACTTTATACTGAACTATGATGAATGTAAGATCTTTTTTTTTTCAGGATTGAGAAGGTGGCATTTTATTTTAATTTTCTTTTTTATTATTATTATACTTTAAGTTTTAGGGTACATGTGCACATTGTGCAGGTTAGTTACATATGTATAGCATTGGGAGATATACCTAATGCTAGATGACGAGTTAGTGGGTGCAGCGTACCAGCATGGCACATGTATACATATGAATGTAAGATCTTACCCTCCAAAAGAATTATTCTGTTTTATTTTATTATGTAATT
>chr1	230601032	230601364
AAAAAAATAGAGCACCTTTAACATTAAAGTATATGTCTGATTATTTGTTCTCATGTTTATTTTACAATACTAAAGCCCAAACTATGGTAAATTGCTTTACATCTCTACCAGGTCACCTGATATACAGGAAATAAAACTCAACTATCTTCCCTCTTGAGGTAAGCCCAAGCCAGAGCACTGTTTTAGCAGAGTCTAAAAGAAAAAGGTCTCAACTGTCGCCAGGGTTTACATTCATCTTCACACCAGGAGTTACATTCATTCATCTTCACATCGGCGCTGCTCTCTGCCGTGGTTACCGAGAAAGAGTCGAGGCTCCCTATCCTGCTGTGGTGA
>chr1	105841276	105841608
TCTATTTAGAAACAAAAATATTTGCTTTTTAGTTCACTCTTTCTGTGTATACCTTACTACAGGTGGCTAAAATAAGTAAACAACTTTTCAACTCTCAGTCTGAGAATCTCCTTAGCAACATTAACAAATTTATTGGGTACATTTTCAGTCTTCCACAAGGTAACAGTAGACTTCACAATTTCATATGATATGGCATCTTTTCTCCAGCCTCCATTAGCAATTTATTTGGCAGCCTCCTATACTTCACTCATAATTTCAGCTTCTATTCATAGTATCTTTGCTATGCTTCCAGCCTGCAAACACTGCCTGGTCCGAAAGTTAATGGACATATTT
>chr1	17802130	17802444
ACTTCTTCCTGGAAGGCCTGTGGGTCAAGGACCGGCTCCCATCAGGGGTGGGGGCTGGTTTTCCAAGTCCTAGCACTGCTCAGTGACGAGGGTCTAGCCCCGGGGTCCTGGGTGACTGAGGATGCTAGGGCCAGGGCACAGGTGCTGGACTGCGTCATGCTCCCTGCAGGGGCCGGGAGCAGCTGTCCATTAGCCAGATGGGCAGGCCTGCGGGCAGCAGGGAGCCAGGTGGGGTCTGTGCAGTCACTGGGAGGGCGCCTTGGAGGGGGTGGGGGGCGGGGAGAAGCGAGGGAGCCGGCATCCCCTGAGGGCAGC
>chr1	99528305	99528619
AGCCAAATCAAAAAAGAACTCCCATTCACAACTGCCACAGAAAGAATGAAATATCTAGGAATACAGCTAACAAGAGAAGTGAAAGAGCTCTGCAAGGAGAACTACAAACTACTGCTCAAATAAATCAGAGATGACATAAACAAATGGAAAAATATTCCATACTCATGGATAGAAAGAATCAATATCATGAAAATGGCCATACCATCCAAAGCAATTTATATATTCAATGCTATTCCCATTGAACTACCAATGATGTTCTTCATAGAACTAGAAAAATCTATTTCAAAATTCATATGGAACCAAAAAAGACCCCAA
>chr1	853764	854071
GTTGAAGGGACCCCCGAGCTCCAGCTGACACGCGGAGGCCCGGGCACAGACAGGCATCATACCTTCGGCCTTGGCCGCACTCTGTGGTCATTGGTGTTGGGGGCAGCCCAGGGTCAGGGCAGGGTCTCAGCCTCGGACCCCAGGCCCCACCCCTTGCCCAGCAGTGCTGCGTTTTCCCAGTGAGCTGTCGTGGAGAGAGCAGAGGGGACCCAGCGCAGGCCCAGTGGCCGGTGAGGGGAGACGTGGCTCTGGGACGGGGGCCTCCACCTGGGTGGGGGGATGCTCCAGCTTCCAGACCCTTGGGGAGG
>chr1	18144080	18144387
AAGTGCAATGACATGCTTTCCCCAGATTAAAACCAAAGGTCACTGCCACTTCCTTTGAGGCCTCAGAGTCACTGCCATCTTGTATTGGGAGTCCCTCTGTGGTGTGGCATGGTGGCTCACACCTGTAATCCCAGTGCTTTGGGAGGCCAAGATGGGAGGATTGCTTGAGGCCAAGAGTTTGAGACCAGTCTGGTAAAATAATAATAATAATAATAAAATAACAGAGTCCTGCTATCTCTGTATTGATAATAGCTCCCCACCTACAAGTTGCTCTCAGCAATTGACACACACCCTGCCACTTAATTCTG
>chr1	47951158	47951449
AGTCCCACCCAGCACTTTCATTTAATCCTCACAACCACCCGAGAGGCAGGGATTATTGCTATTATTAACTGAGGCTCAGCAAGGTTAAGTGACTTGCCTAAGGTCACTCAGCTAGTAGGTGACAGGCATGGATCCAACTTGGGTCTCCTGACTCCAAATGTTATTCTCTTGCTGCTGGCCCACGCTTCTTCATGCATTCACGCGCATTCATTTGTTTGCTCGTTTATTCATTCATTCATTCATTCATTTGTTCACTAACTCAACAAATATTTATTTTGCATTAGTCGTGGAC
>chr1	21643134	21643425
GGCAATTAGAGATTTTGTCTCTTTTATTCACCACTGTATTCTCAGTACTTGACCTTGCCTGGCATGAAACAGATATTGAATAAATATTTCTTAAAAGAATGAATGAATGAACATACTAATACCATATTCAACAATCTCCAAGTATCACAGTTTTCACCATCTAACAAATAAAATAGCTGTATAGAGTAGAGTCACAGTCAACCTGCCATGAAAGGAAATGTCAATGAAAAATAAACCTTCGTATGTGTAGCTGCTAAGATTTTGGGGCTTTTGTTACTGTAGTATAACCTAG
>chr1	74416150	74416444
ACATAAAAATGTTATGTTTTCCTTCCACTATAATATTTTCTATCGATTTATTCTTATATTTATCAAAGTATTTATGGTATATGTTTTTGCATAATACTATTGTGCACATTAATGGTCAGAACTAAAATATCATTATTGTGGCAGTTACTTTTTATATCAATGAAAGAGTTCCTATCTATGCCATTTAATGCTTTATATACTGAATTCTACATTGTTTGAAACTAATGTTAAGTATTTGCTTTGTTCTACTTAATATATATTTGCTTAGCATTTTATGTTCATCTGTTCACCATTA
>chr1	100185478	100185772
TAAAAGTGTCAGATCATATCTGATTAAGTAATCATTCTAAAATATAACATTTCAAGGAAGACATTTGTTGTATAACCAATATTTGCAATTAAATCCTGTTAACAAGGAAGACAGACTCATTGAAATTGTAAAAATAACTATATTGCAATGAAAATAAAAATAGTAAGCTCAGATGTGGTGGCTCACACCTGTAATCCCAGCACTTTGGGAGGCCGAGGTGGGCAGATCACTTGAGACCAGGAGTTCAAGACCAGCCTGGCCAACATGGCGAAGCCCCATCTCTACTAAAAATAAA
>chr1	234829187	234829488
AAGATAATATAATGTACATTGCCTAGCCTGATGTCAGATACTAAATAAAAGCTAAATATTATTAACATTAATAATAGTTTCAATTGGAAGTCAGGAAATAAAAATGATGGAGGTAGTTATCTGGACTATCCCCAGGAGCAATGACTTATTTTTTCCTAATTAAATCCCTTAATCAAGATCTGTAATGATTACAGACATATGTCATTCAGCAATTATACCTTAACTGGCAACAACCAGAACCATCTGTGCTTTGAATTATTAATTTTTAGAAGCTGTATGACTCGCACAAATATTCTTGTCTC
>chr1	218564503	218564804
AAAATAGTCACAAAAGAATAATTTAGGCCAGCATGGTGGCTCACACCCGTAATCCCAGCACTTTGGGAGGCCGAGGCAGGCAGACCACTTGAGGTCAGGAGTTCGAGACCAGCCTGGCCAACATGTTCAAACCCTGTCTCTACTAAAAAATCCAGAAATTAGCTGGGCGTAGTGTGGTGCATGCCTGTAATCCCAGGAGGCAGGAGAATTACTTGAACCTGGGAGGTAGAGCTTGCAGTGAGCCAAGATTGCACCACTGCACTCCAGCCTGGTTGACAGAGCAAGACTCTGTCTCCAAAAAT
>chr1	79247520	79248225
AATACAAAATTGGAAGTATGTCAATGATCTGAATTTATTCATGTGAAACCAGTTTCTCCAGTTATAAGAAGTTGAGCTTCAATGTACATACATAGAAACAAACTTTAGAAGGCATAAATATAGAAACACATTATTTTCTGAGATGAGCTATAAACTGAAACACAGCACTTATTTTTAAAATAATTTACTCCTTATATCTGCCACACTTGCTTCATCTTTAATTTTATCCTAAAGATAATAAAATACAGCCCAATCTTTAAAAATATCACTTTTTCCTAGACATTGCTTTAAAATTAGCAAAAGTGAATTAATACTTAAATCTAAAAAAAAAGTTTTCCATTTTTTTCTTTTACATGTGTGTTTTTATTAAAAGGCAAAAGTGTATTCATTGTTCTCATCAAGAAAATGATAGTATATAGGGGAGCATAAGGTGTTTAATGATGCTTATAGGTTTTTTTTTTGTTGTTTTTGAGACGCTCTGTCGCCCAGGCTGGAGGGCAGTGGTGTGACCTCGGCTCACCGCAAGCTCCACCCCCTGGGTTCTCGCCATTCTCCTGCCTAAGCCTCCCAAGTAGCTGGGACTGCAGGCGCCCGCCACCATGACCAGCTAATTTTTTTGTATTTTTAGTAGAGACGGGGTTTCACAGTGTTAGCTAGGATGGTCTCGATCTCCTGACCTCGTGATCCACCCACCTCGGCCTCCCAA
>chr1	38862928	38863633
GCAGAGAGCCCCTTATGGACACACAGTGGGGAAGGAGCTGAGTGCCCACATGCAGAAGGACAACAAGGTTCCAAGTCTGTCACGGCGGCCCCAGTCCCCAGCAGCCTGAGCCCCACGGAAGCCCTTCTGTGGCTCATTAAAGACTTCCACGTGGGCCTTGCTCCATAGGAAACCACAGATCTTTCTGCAGCCTGGTCAGACCCTGGTCTGGGGCTGCATTCTACTGGCAATTACTTTGCCAGGAAAGCACCACTGCCTGACAGGGATTCTTGGGAGTCGCTCAGGCCTGCCTATACAGGGTTACGAGGAGCTCAGCAGCAGGTGAGACTTGGCGCCTAAGGAATTGGTGCCTTCCTTTTTAGAAAAACTGATCCCCCTACAGGCCCCCAAATTTGCTCCTGTCTTATCCTTAATAGCCAATGGAAAAGTTGGCAGGTCCAGTGCAAGTCTCAGCCTATCAAGAGTTCTTGTTATTCCTGCAATTCCCTATGCCTCCTTTCATCCCTGCAGCTGAAAGTCACAGGTGCCACAGGACAGGACAAAGAAGAGCAGGGGTCCAGGCCATCTGGCACCCGACCTCTATCCCCCCATCTATTCATCACTCATCAGCTCCCTCCAACTGGACAGTGAAGGTGTGGCTCTTTCCCCAGATTCCTCCTAGTCAGGGGGTCTGAACTGCTGCAGAATGCTTTTACTCAGAGTGTGA
>chr1	33517033	33517838
ACCACAGCTCTTTACAAAGCTCATGCTGAGGACAAACAGGTTGTGTCCAATTTTGTCTGATCACAATTTTGTATGGATATGTACACACATCTTTGTGCTCATGTGGGAATATTTCTTTATTGTAAATTTCTAGAAGTAGAATTGCTTGGCCAAAAGTTGTATACATTAAAATTTATTTAAATTAATTATTTTTTTTAAGAGTAGGGTCTTGTTCTGTTACCCAGGCTGGAGTGCAGTGGTGTGATCATGGCTCACTGAAGCCTCGACCTCTGGGGCTCAAGTGATCCTCCCACCCCAGCCTCCCTAGTAGCTGGGACTACAGGCACACGCCACCACACCCAGCTAATTTTTGTAATTTTTGTAGAGACAGGGTTTTGCCACGTTGCCCAGGCTGGTCTTCAGCTTCTGGGCTCAAGTGATACTCCTACCTCAGCTTCCTAAAGTGCTGGGATTACAAGCGTGAGCCGCCGTGCTTGGCCATGTTTAAATTTTAATGGCTGTTGCCAGACTACCCTTCATTAACATTAAGGCTTCATTAAGGCTTTGCAAATGTACACTCCCACCACCAGTGTATGATATAAAACATTCTCCTGCCAACTTGACATTATCTTTTTCAATGCACAAATTTTTAGTTTTTTTTTTTTTAAAAAAACATAGAACCACACAATAGGTACCATTTTCATGATTTTGTTTGCTTCAGTTGATATTATGTTTCTAGTCCTATCATTTTTAAAAGAATAACTTTTATTACAGAAGTTTTTAAAACGCTCATTGTCAAAGAATCAAGCACAGTTAAGCCTCTTTTT
>chr1	90774097	90774902
TTATTAGCCAATTCAGTTTTACCCAGAACCTGGTTTCAAATCTGCTTCAAACTAACTCTATGTTGTTGGGGAGGCAAAACTCAGGTAAGCTCAGCTCCTTCATTAACATAATGAGAACACACAGGATCATAGGTTCCCAAACTGAAGCCAAAAAAATCTCTAGGAATCTCCCCCAGATAGATTACTATTCTGGAATTATTTGGACTTATTTTGTAAACTAATGGAAACCAGACTCATGGGTAAATATACCATACAGAAAAAATAATAAAAAGAAGTCTTGATGGATAAAAATTTGGGAACCACAAAATCAGAGGGTCTTTAGGATTTCTTGAAGTTTTGTAATTATCTGGTTTAATATGCCTTGGCCCAAATGAGGTGATGTTCTTTGAAAGAAGCTCACGATTTGGTTTCCGTGTGTGGGCAGTACATATTGTTTGATAGTGCTGTGATCTCAATGAATTTTTGTGAATTAAGTCAAACTAATGTATTAATAGGGGTCCAATTAATTGGGAAAGGAGTAGTATGAACCAGCACTGTTTGCCTCCAAAACATACTACCAGCTCTGGAAAGCTAAAATGTGCCACTCTCCTTGTTCGTCCTGCTCCACTGAATGAGCCTGCTTTATGACAGCAACTACACACCTTACGGGCATTGGGTAAACATGGATGTGCCCCTTCCTGCAGCGACAGTCCTAAGTCAGTGCCAGAGGGCTTGCTCTTGGTCCATGCAACAGGCTCAGATGTGGGACATACACTGGTGAGGCCAGATGTTCTATATTTTTAAAATGGGCTTTTCCTGTTTTTGGT
>chr1	4396937	4397265
CACATGTTGAAGTCCTAACGCTCAGTATCTGGGAATATGACTGCATTTGGAGGTAGGATTTTTAAAGAGATGAATAATTATGGTGGACCCTCATCCAGTAGGATTGGTTTCCTAATAAGAAGAGGTCAGAACACAGACACACATGGAGGAATGACCATGTGAGAACACAGGGAGAAGACGTCATCTACAAGCCAAGAGACCTCAAAGGAAGCCAACTGTATTAGTCCATTCCTGCATTGCTGTAAAGAACTACCTGAGACTGGGTGGTTTATAAAGAAAAGAGGTTTAATTGCCTCACGGTTCTGTAGGCTGTACAGGAAGCATGGCTG
>chr1	189288014	189288342
GATGAGCGGAATAATTCACCATAATAGATAGAAGAGAAGAAAGAAGCATCACACCAGTATAACATCTTGGAAACCAAATGGTATAAAAAGTATTAAGGAGGAGGAAATATAGATTAACACAAATAGAGACTGATAACTGACCACTGGAATTAGCAAAGTGAAAGTAAGTGTTGACCTTTTAGGAATAATTATATTATATGGTGGAAATGTATGAAATCTTGATCAGCAAGTGAACCACAGAGCAAAATAAAATAATTGGAAACAGGTTAAAGACAATACTTTGTTTGTTTGTTTTTGAAATGGAGAATCCCAAAGTGAGGCATTGTCTG
>chr1	170128517	170128791
GGCTGGCTCTGGCAGGGAGTGTTTTGGGATGAAACTGCCCATGTGTCACTTAGTTGACCTAAGGCGCATGCAACCTAGATCCCTTGCATAAGCAGTTCATGATAGGGTTTACACTGTTATGAGAATCTATTGCCACCACTGATCAGACAGGAAGCGGAGCTCAGGTGGTAATGCTGTTGCCCACGGGTCACCTCCTGCTGTGCGGCCCAGTTCCTAACAGGCCATGGATAGGTGTTGGTCTGTGGCGCAAGAGTTGGGGACCCCTGAACTAGAGT
>chr1	172861616	172861890
AAAAGTTTTTCAGAGAAGTAAAGGAATATTATTTTTATACAGTGGATAATAAACATGGAGCTCTTTCTTAAAATTTGTATGTATTTCAAAAGAGTTCAAAGAGCTGTTTTGATAAAAATCACAATTTTAAAGATAATGCAAAATGAGAAATATTTATAACTTCGGAAAGTAACAGCATGGATTTCAGCTATGGTGCTTTATCCTAAAAGGAGTTGCAGGTTTCATTATTGCCTGTTGATATTAATTCCAAAAATGTCAAGTTCCCCAGTTGGGAC
>chr1	231253614	231253929
AATGTAAATTAGTCTAGCCACTGTGGAAAGCAGTTTGGAGATTTCTCAAAGCACTTTAAATCAGAACTACCTTTCAACTCAGCAATCCCATTACCGGGTATATATACTCAAATAAAATAAATCGTTATACCAAACAGACACATGCACTCATATGTTCACTGCAGCACTATTCACAATAGCAATGACATGGAATCAACCTAGGTGCCCATCAACAGTAGACTGGATAAAGAAAATGGGGGTACATATACACCATGGAATACTATGCAGCCATAAAGAAAAATAAAATCATGTCCTTTGCAGCAACGTAGATGCAGTT
>chr1	230010005	230010320
ATAGGATCCATCCTCTGTCAGGTGATTGGAGCTGGCTGATGTTCCAGCTTCTGGATGCTGGAAGCCAGCAGCAGCAGCTGCCTGGGTGACAGCCTCACTGTGTGTTGGCAGGCTTCTCACTCACCTTTTTTAATCAATTGGACCTGAAAATCTTGAAGCTAAACAAACACAGCCCTGCTATTTTGGCACAAGATGAAGGCCAGTTTTAAGTGGTCTATAAAAGCTGTGAAAAAAACTTTTAAAAGAGAATTATATCCAGGGCACCCAAGCTGCTTCCAGATGCCAGAGGCAGCCCTGCATTTAATAATATGCTTGC
>chr1	14642673	14642982
AATTATGGTGTTAACTGGGATGGGAAGATAAGGCAAGATGTCATTAATGGAGGAGAGCATGTTTTCTTAATTCCAGAAGCTAATCCCCAGTGACTCACTCCTCTCGAGCCTCCCACAGGGATGTGGAGGCATTAAAGGTGCATTGTTTATTCATGTGACCTAAGTATTTTGCTGCTTTCCTTAGACTTCTGATTACATTCTGTGGTCTTCCTGCTGCCAAAATGGTATAGCAGCATTTTGCTATAATTTTATAGCAGGATTGTTCTCCTTTTTTGCACTTTGAATAAAAGAGTTCCCAGGGCTTCGACTA
>chr1	176866856	176867165
TGTGGGACAGGCACGGTGGTTCACACCTGTAATCCCAGCACTTTGGGAGGCCAAGGCGGGAAGATCACTTGAGCCCAAGAGTTTGAGACCAGCCTGGCCCATATGGTGAAACCCCATCTCTACCAAAAATACAAAAATTAGCTGGGCCTGGTGATACACGCCTATAGTCCCAGCTGCTCTGGAGACTGAGACAGGAGAATCGCTTGAACCCGGGAGGTGGAGGTTGCAGTGAGCCAAGATCATTCCTCTGCACTCCAGCCTGGGCAACAAGAGCAAAACTCTGTCTCAAAAAAAAAAAAAAAAAAAAAAA
>chr1	70718615	70718937
TGTTACCTCCTCAACATGAAAACTTCTGAAAGTCCAGTAGTTTGGGACACAGTGATTGGGCACTTCCATGAGCTAGTGGCTGTATAAGAGAGTGGAGACTTAAAAAACAAATCATGATTGAATAAAGACATTGTTTTTAATTTTTTTTGTGATAGTGGTATTATGGTTATGTTTTCTTTTTTTTTTTTTTTTTTTTTTTTTTTGAGACGGAGTCTCGCTCTGTCGCCCAGGCTGGAGTGCAGTGGCGCGATCTCGGCTCACTGCAAGCTCCGCTTCCCGGGTTCACGCCATTCTCCTGCCTCAGCCTCCCGAGTAGCTGGGAC
>chr1	5745842	5746164
GACATCCTTGCCTTCTTCCTGATCTCACAGGGACAGCATTGTCTTTCACCATTAGATGTGAGGTTAGCTACGGGTTTTTTGCAGATGACCTTTGTCAAATTGGGAAAATTCCACACCATTCTTATTTTTCAGAGTTTTTCTCATTAATGGGTGCAAAATTTCCTGCTCAATGTCACCTCATCAGAGGAGCTTCTCCCGCCTACCCTCTCTAAGTTAGCCCACACCGTCCCTCCCTGATACGGTTCAGCTGTGTCCCCACCCAAATCTCATCTTGAATTGTAGTTCCCATAATTCCCACGTGTTGTGGGAGGGATATGGTGGGA
>chr1	227759746	227760248
GGGCCCAGTCCAGAATGAGGGCTCAACAGATGTTTATAGAAGGAGTGAAGATTTAGAGAAATCGAAAAAATTTTAGATCTTACAAGGCCCTTGCATCTAAACACTCCTCCAATTATGGCTAAAAAATGAGGAGCTATAGAAAACTGTCCTATTTAAATTTTGTTTCTAAAAACATTCATTTTGGCTTCTTTTAAAAAAGTTACTCAATTACTGAACAGATCACTGGTGTGGCCTGTTGAACACAGTGCTGTAACTTCCTGCACAAGAGACAAGTCTGAAAGTTTTGCTTTCCGCTGTGAAAGCATTGGTGACTGCTTGACAGACTCGCTTGAAGCAAATAATGTGTTTTTGGTTAAAAAAAAAAAGTATAAACGCCTAATAACAAAATAGGCATATTTTTGGCTAGAATTTTTTTTTCCAAGGAAAAACCTCCAGCTCATTTTGCTGCCTAAGCCAAAACAGATGCTCCCACTAAGTTGGTGGTGGAACAGACCCAAAGATTC
>chr1	164674737	164675239
TCTTTATCCATTCGTCTGTTGATGGACATTTAGGTTGTTCCAAAATTTGGCTATTTTGAATAGTATTGCAATAATCTCTTCACTGCAATAGCAGTGCAGATAACCTCATCAACATACTGATTTCCTTTCTTTTGGGTATATGCCCACCAGTGGGTTTGCTAGATTATATAATAGCTGTATTTTGAATTTTTTGGGGAACCTCCAAACTGTTCTCCATAATGGTTGTACTAATTTACATTCCCACCAACAGTATTCCCTTTTCTCAACATCCTCACCAGCATTCATTATTGCCTGTCTTTTGGATAAAAGCCATTTTAATTGGGGTAAGATGATATCTCATTGTAGTTTTGATTTGCATTTCTCTGATGATCAACAATATTGGGCACCTTTTCATATATCTATTTATCACTTCTATATCTTCTTTTGATAAATGTCTGTTCAGATCTTTTGCTCATTTTGGATTGGATTATTGGGTTTTTTCCTATAGAGTTGTTTGAATTCCT
>chr1	193260976	193261340
TGGTAAGTCAGTATGCACACTTTTTCTTCTTCACAATTTTCTTGGATATATTTGCCCTCGTGCTTTTTCACATAGACGTATTTTGTCATGTGACTTATTTTATTATGGTTTTGTTTTCCATAATAAAAGCCTCTAACCAGGAGTGGTGGGCTTGCCTGTAGAACCAGCTGTTCAGGATGCTGAGGTGGGAGGATCTGGAGCTCAGGAATTTGAGTTCAAGGCTGCAGTGTGTGATGATTGTGCCACTGCACACCAGCTTGGGTGTCAGAGTGAGACCTTGTCTCTAAATAAATACATAGTCCTATCCATAGTCAAGGATAAGAGAATTATACAAAGGTGTATACACAAGGGACCAAGAGTCTTGA
>chr1	111271978	111272342
TTCTTAAAAAATACATAATAAGCAGCTGTTATAGTACATATTTTAAAAATTTTATTTAAAAAGAAAAGGTGAGTATCTTTTCTGAGTTCTTGAATACTTGAAAATATCTTTTCCTTCATCTTATACATCATTCAAAAAGTGCATGTGTAGAAAATCCTTGATCTACGTTTTTTCCCTCTGAACTCTGTAAAAGTGCTGTTTTCCCTCAGTATTATTAAAACAAAAGTAAAAATTCCTGGCAGTTTTTGGCTATCTTTTAAGTAACACTAGTTTTGGCGGAGTAGGTCTGAATAGTTTTTGTATTCATTCTTTGTCTTTATAACCTAACCCTTTTGTTACAAGTGTCTAGATATACTGATATTATC
>chr1	147219036	147219347
GCGTCAACCCCATGATAGACAAAAAGAGGCAGAGGAACTGTTCCAGATTAAGGGAGACTAAAAAGGTATGACAGCTGGATCAGGGGAAACGTGCCTTAAAGGGCATTATTGGGACTGTTGGCGAAATTTTAAGTGAACTGTATATTAGACAATTATCAAGGACTACACGATTGTATGGCATCAACCTCAAATTCCCCGAACTTGAGCACTAGAGTCTTCTTGTTCTGATGGAATATGTTCTGGAATGTTTAAGGGAGAGGAGAAGGATGTCTGCAACTGAATTTCAAATGGTTCAGGGAAAGATAATAGAGT
>chr1	79704710	79705021
AACTAAAATAAATGATACTTTCTGACAACAATAATAATGCTTTCTGATAATGATACTTTCTGATAATAAATAATTCTTTCTGAATAAAATAAAATGTGGACTATATAGTGATCGCTTGGGAGTACAATTTTAGCACTTTCTCTGAAAAAGGAGAATTTAGGGTGAAACCTGAAGAGATATAATCCTGCTGAGATTGAAGAAAAGCATTTTAGGTAAGTTAGACAGTGAGAATAGAGTAAGATTGTTTTGTAATAGAGGCAGAAAGAAGGCTGAAGTATCAGAAGCAGAAAAAAGTAAAGGAAGAGTGATGAG
>chr1	238157423	238157739
GTCTGGAACTCCTGAGCTCAAGCCATCCACCTGCCTTGGCCTCCCAAAGTGCTGGGATTGCGGGCATGAGCCACTGCACCCAGACATAAACTTTTTTCTAATAAATTGTCTTTTATGAACCTTATTATTACTTTCATAGACCATCAATGACATTCTTAAATTTTTGCTTTGTCCTAAACCAAGTTCTTTTTTAAATAACTAATAATTTTATTTTAGGACAAAAATTTACCATACTAAATTTTTTCATTTATTAAAACTATTTTTATAGTCATAACCTTTAAAATATTTCTCTCTCCTACTTCCTGGGTTTTCTTTAA
>chr1	182022817	182023133
GAGGAACGTGGACAATTTACACTTTGTCACATGACATTCCATCAATACAACTCATGGAATGAGCTAATGAGAGAGTGAGCAAGAGGTGGCTTGATTGGGCGCCCTCCTTCCCAGTGCCCGGTCTGTGATGGCCTCACATTTGACCTCTAACTGTGGCTCACACTATTCACTCTGCTTGCATTGCTCTCTTCTTCACTCCTGCATTGCTTCACTAAACCCCAGCCCTACCACCTTAAAACTCTACTCACATTTTAAGTCTCCTTCAGGATGCCTTAATGGGGTACGAGTTCTTTGTCTGAAGGCTCACAGCATTCAGT
>chr1	118490067	118490421
TGACCTAATGCGTCTTTTATAAATAAGTCACAGGCACATAAATCACGGCCCATTTGTGTGGATGAAGGCTCATTTCCTGGTTGGTAGGCATGGTGACCACCATCATGAAATGAAAAGAAACATGAAGTGGAATTTAAAAACTTTTAGGATGGTTGGTTCTGATTTCAGATAAATTGGATAAGTAAACCCCTATCAACTAGTAGCTTTTTCTGATTTACCAAAGTGATAATGTCAAACCTAAAATTTGCACATTTATCCCATAAAGTTCACTTACTGTGTATCAGATTTAGTCACAACTGGGAGAATCTTGGCATCTATGGTACACGTAGAACTCTCTCATCGAGAACATTTCAGT
>chr1	82814100	82814454
GCATGGACAAGAATTATACCAGAAACATGGATAAGATTGCTCACACTTTAGCTTCCTACTGAAGAAAAAGAAAAGCAGTGCAAAGAATGCACATAATATTAAGGGTATGTGAGAGCTGCAGCTCCTTGATGCCTTCCCAGTTAATCAGAGTGAGAAGATGACTACCCTGAAGGAGTCTAGGACTAGAAGTTCCTAGTTTGGGCATGAGATGAAGCTAGAATAGGAGAAAGTGGACATGTAAGCACTCAAAGTCCATTCTATTACCACATGACTAAGATTCTCTATGTACTGCTGTGATATATTTTCAAATTCTGTTTCTTCATATATCATTGTTCTTATTTGGGTGTTCAGTATA
>chr1	224697463	224697785
CCAAACCAACATTGTACTTTCTCCGGTCTGGCGAGGCTGAGTTCTGGTAGCCTGAAAATGCTGACGCAGCCATTGACTGGGTTTGACCCAGGAGCTCTGAGGGGCCCTGAGAGCTCACAATCTGGCAGGGGAGGGTGGAACGGATGAGAGGTTGTTGCTTTTGCTCGGCTAATGTGGGAGTCCACATTAGTCCGAGGCTATTCCCAGGGCCACAGAATCTACTTTACCCACTGCCCTCATCTTTGGTAAAATGCCTCTCCCAACTGAAGAATAAACACACTTACTTTCTCACTTACTCTTTATTTTTAATTTTTTTTTTTTTT
>chr1	77504006	77504328
TGTACTTTGTTTCTGTGTTGCCTTGTCCACTGGTCTCACTGAAGCCACTTCACAATAATAATAACAGCTAACATTTAATGAACACCAATTCAAGCTTTGCATGTATTAACTCATTGAATACTCACAACAACTCACTACAGTAGTACTAATTTTATCCGCATTGTTCAGATGAGGAAATTAAGGTATTGAGAGCTTGAGTCACTTGCCAAAGAGCATACGTGACTTGCTATAAAGGGCAGAGCCGGGATTTAGATCCCATCCATCAGACTCTAGAGTCTGCCTTCTTAACTAGTATACACTGCTTCTTCTTATCCAAAAATTAA
>chr1	36614697	36615002
TAGAGCCACGTGTAGCAGCAAAAAACAAAACCATAAAAATCAACACACACACACACATGCCCCCAAGGCAGGAAACTATCTAAATGGCCATCCAGAGAGGACTGGTTAACTAATTATGTTCAGCTAGACAATGGATACTATGCAGCCTTTCCGACTAGGTCCACACCTGCTGATAAAGATGTCTATGTTACCAAAATAAGCACACTGCAGGAATATATGTACAACATAATCCTACTTGGGTTAAAAAAGATTATACACACTTTTGAATACGCATAGGCAACTTCTAGAAGAAATTTTTTTTTTTTT
>chr1	52588944	52589249
GATTTGGGTTGTAGCTGGCTCCCAACTGCAGGTGAGTCACTAATCTCCAATGTTTGGATACTGTATTTGTGTTTGTTTTGAGACAGAGTCTTGCTCTGTCGCCCAGGCTGGAGTGCAGTGGTACAATCGAGGCTCACTGCAACCTCTGCTTCCTGGGCTCAAGGGATTCGTGTGTCTCAGCCTCCCTAGTAGCTGGGATTACAGGCGCCGGCCACCATGCCCAGCTAATTGTTTTTGTTTTTAGTGGAGACGGGGTTTCACCATGTTGGCCAGGCTGGTCTTGAATTCCTGACCTCAGGTGATCCA
>chr1	242387575	242387900
CAGATCCAGACCTCAGGAGAGGGTTCTTAGATCTCACACAAGAAAGAATCCTGGGCAAATCCATAAAGTGAAAGCAAGTTTATTTAAAAAGTAAAGGAATAAAGAATGGTGATTCCATAGGCAGAGCAGAGACATGGGCTCCTCAGTTAGGAACACTTACAGTTACTTCTTGATTATATGCTAAACAAGGGGTGGATTATTCATGAGTTTGCTGGGAAAGGGGTGGGCAATTCCCAGAACTGAGGGTTCTTCCCCTTTTAGACCATATAGGGTAACTTGCTGATGTTGCCATGGCATTGGTTAACTGTCATGGTGCTGGCGGGAGA
>chr1	23451056	23451381
CCTCCAAGTCTCAATTTAAAAGCTACCTCCTCTATGAAGCTTCCCTGTCTTTTCAGACAGAGTTCAGCCTGACAGATCTGGCTTAGTCACTTATGAGCTGTAGGACTTGTGCCAGATTTCTGTAGTTCTCAGAGCCCCAATTTGCTCATGTGTAAAATGGGGGCTTCACAGGGTCATCATGAGGTTTCAATGTGTTCATGGATGATAAAAGTACATAGCAGAGCTCCCAGCCAAGGGAGTTCAGCAAATGTCAGTTCCTGTTATTGGCCTTCTGTGGCATTTTATTCCCTTTTCTATTATCATAATTATCTTATTTGTAGCTTGCA
>chr1	87401147	87401476
GAGCTGAGCATAGAGGAGTGATGCCTTATGTAGTTGGAGAAGGATGGTAAAGGCAAGTTTCTAGGAGGAGTTGATACCTGAGCTTAGCCTTGCGGAATAAAAAAAGAGCTCAAGATATGGCAGGAGAATATTCTAGGCAGAGCAAAGGTACACGATGAAAAATGGCATGGATGAGTGTTTCTGTAGCATAGAGGACAAGGTCAGAGATACTGAAGGGTCAGATAATGAAGGCTCTTATAGCCCATGCTAATGAGCATAAACTTCACTGTGTGGATGATGTGGAGCCATTGACAGATGTTCAGTGGGGAGTGTGGTTCTCGAGTGTCCTTC
>chr1	147085213	147085542
AATTAACTCAAGATGGATTAAAGACTTAAATGAAAGACCTAACACCATAAAAAACCCTAGAAGAAAACCTAGGCAATACCATTCAAGACATAGGCACGGGCAAAGACTTCATGACCAGAACACCAAAAGCAATGGCAACAAAAGCTAAAATAGACAAATGCGATCTAATTAAACTAAAGAGCTTCTGCACAGCAAAAGAAACTCTCATCAGAGTGAACAGGCAATCTAAAAAATAGGAGAAAAGTTTTGCAATATACCCATCTAACCAAGGGGTAATATCCAGAATCTACAAAGAACTTCAACAAATTTACAAGAAAAAAGCAACCCCAT
>chr1	197511983	197512359
CTCAGCCTTCCGAGTAGCTGGGACTATAGGCATGCGCCACCACACCCGGCTAATTTTTTGTATTTTTAGTGGAGATGGGATTTCACTGTGTTAGCCAGGATGGTCTTGATCTCCTGACCTTGTGATCCACCCACCTTGGCCTCCCAAAGTGCTGAGATTATAGGCGTGAGCCACTGTACCCTACCAGTCTAGTTTTTAAAAAGAAGGAACCTACCCATTTACAACAACATGAATGGAGCTGTATAGCTTTATGCTAAGTTAAATAAGCAACACACAAAAAGAGAAATACCACATGATCTCACTTATTTGAGGAATCTGAAATAGTCAAATTCACAGAAGCACAGAGTAGAATGGCGGTTGCCAGGGGCTGAGGGCAG
>chr1	40121153	40121529
TATCCTGATCTCGCTGGGTTAGGGTTAGAGTTACAACAAAAGCTCTGGAATAATTTTTATTCAAAAGATATTTACTGGATACCTATCTGTCGACCTTGTAGGTTCAAATACCATGTCTTCCACTTATTCGCTATGTGACATGGAAAAAATCGTTTCACCTCCCTAAGCCCCAATTCCTTTCTCCATAAAAGGAGATAATAGTATCTACCAAATAGTAACGTCGTGAGAAGTTGATGAGACGATGATAAGGGAAACATCTGGCACTGTGTCTGGCATGCGGCGGGTGCTTAGTAAGTATGGGCTCCCTTTACCTACCCCCTCCGCCCCTACAAGCCTCGGGGTTCACCCTTTAAGACCTTTGCCACAGGGTGTCCACG
>chr1	112206618	112206897
TATACCCTTAATTCTAATATGGTGAGTCTGTAAATTATATCGTCAAGTCTAAGAAAGCAAGGGATCTGCTCTCTTGTGGATCTGTGGCCATTAGTTCTCACAATACCCTTTAATCAGTGTAGGAAAGAACCGTGTAGGAGTTCAAAGTATAGGCTCTGATGCAATATTGTTTGGATTTAATCCTTACTCTACCAGTTACTAGTTGGATGACCTTAACCTCCCTTACCTCAGTTCCCTTCTCTGTAGAGTAGGGACAATAACAATTTACTCTCACAGGGTT
>chr1	220069633	220069912
TTCACAATGTCTTCAATTCTTCCTCCCAACCAGAAGGCTCTCCCCTCTCCATCCCTACAATCCAAATTCTCTGTATGATTCAGGGTTCAAAAGAGGTTCCAATCGTGCCGTGAGACTCCTCCCCCCACTCTGGTTCTTGCTGGTAGCTGTTTTAATTCTGTTCTCTAGCACTTGTTACAGTGATTCATATCCTGGATACGCATGTGAATCGCCTGTGGACTGTTTAAAAATGTAGACTCTGACTAGACAGACCTAATCAGAATCTCTGTGTGTGAACTGC
>chr1	46538095	46538422
ACTGCACTTCAGCCTGGGCGACAGAGCAAGACTCTGTCTCACAAATAAAATAAAATAAAATAAAATAAAATGGAGATAACAGTAATTAACTCATGACATTGTTGTGAAGATCATGCTTATAATCTGTTTAAAACAATGCCCAGCCATAATAAGCTCGCTAAATGTTGGTGGTTATTTTTATCCTGTCAATGGCATCTCTGTCCAATCAAGAACAAGTCAAACTCACACCTGTAATTCCTGTAATCTTTGGAGGTCAGAGGTAGGGGGCATTGCTTAAGTCCAGGAGTTTGAGACTAGCCTGGGCAACATGGCAAAACCCCATCTCTAC
>chr1	187940452	187940779
TTATGAAATGAAACATAATTATGGGCCAAGGACATTTTTCTTTCAAGACCTTTATAACATAAAACTTTAAAATGTTTTATGACTCTTCTATATAAGTAGAAACTAAACTTTTAAAAAGCAAAATACTTTCTACAAATTATTTTTAAATTTCTAACTTGGTAAAAGTGAAGTTAGACCTTTTGTATTCCAAAGTAAACCACTATGTGAAAACCTATGTATTCACATAAACCACTTAGTCTTTTTTGAATTGTTTTATTTCTCAGTCCACTTTCACTTCTAATTGAGTTTTCTATTACTACTCCAGATAATAGGTGAATGGATAAAGAGA
>chr1	155450725	155451027
ATTTGCTTGTCTGAAAAAGATTTTATTTCTCCTTCACTTATGAAACTTAGTTTAGCTTGATATGAAATTCTAGGTTGAAAATTCTTTTTTTTTTTTTTAAAGAATATTGAATATTGGTCCCCAATCTCTTCTGGCTTGTAGAGTTTCCACTGAGAGGTTTGCTGTTAGTCTGATGGGCTTCCTTTTATAAGTGGCCTGGCCTTTCTCTCTGGCTGCCCTTAACATTTTTTCCTTCATTTCGACCTTGGAGAATCTGATGATTATGTTTCTTGGAGTTGATCTTCTTGTGGAGTATCTTACTGG
>chr1	195993308	195993610
GAGAACTCAGGAATCTACAGAAGGGTCTTACATAAATTTGTCTGACAAAATATAAACTTCATCAACATTATTAAATTACCTATAAAAAGGAGATTTATATCAATGATATAACAGAATCTTGCTTCAAGGATAATTTCTGGACTTAAATTCAGCATTCACTCAAGAAAGTTATACAGGAATTCAAATAAATGGGAATAATGTCATTACCAAGATAGCCTTGAATTTTCTGTATTTTTTAATCATTCAGAAGTTGCAATACTTAGTATTTGTTTACACAGACCTCACAACCAATTGCACTATACC
>chr1	8558486	8558774
AAATACGATACAAATGAAAACTGAGAAACATTCTACAATGTAACTGAACTGCAATATTCAAAAGTGTCAAGGTCATGAAAATCAGGGGAAGACTGAAGAACTGTTCTAAAATGAAGAGGATTAAAGAAACATAACTAAGTATATAACCTATAATTCTGATTAGATCCATTCCCTACACAGGGCATTGAAACAAAAGCCAAAATGTGTACAGGGTCTGAGGATTAGACAGTAATAATGTTATTAATGTTAATTTTTAGGTTTGATTGTTGACTTGAGGGCTACATCAGAA
>chr1	96017166	96017454
TTCCTGGAACCAGGACCTATATTTAACACTAATACTGTCATAAAAATAATCCACTATTGCAATTTACATGTTCACAAAATACTACTCTTTTGTAAACAAAGTAAATTTTCTAACTGTAATTGAACATCAAATTCAAGGCCAGATTCCCTAAGGTCAATTCAATTACAATTTACACAGTTAATGGAGTAACTTAAAGCACACATACATTTACACACATTCATACATACTTCTTTCAAAACTGTACTCAGAAAAACACTTTCCTGCTTACCACTGAAGGCATATATTGCTA
>chr1	112382260	112382612
TGTCTCCCCCAGACTTGTTCTTCACCCTCCCCTTGATGTCAGACACTGACCACTCTCTATTTCTCCAGCCACCCATCTCTCAGCATTTCCTATTCAGCCCGGATAGATTGGCCCTTCCAGCTATGCTGTCACCAACACCAGTTTCCTTGCCCTCATCTTTCTGCTCATCACCTCCCTAATCTCCTCTAATCATGGGACAGTGGAAGGGTCAAGATTTTTCCACTTCTGTTCACAATTTTTTGAAGTTGCTAGGAAAAAATCTCACATCCATGCTGACAAGCTCCCTTATGAATTAAAGTTTTCCAACTGCAGCTGGCTCTGGGCTGCTTGGCAGTACTCTGACACTGAGCATT
>chr1	51013568	51013920
AATAAAGAATCTAGAGAGGAATAAGACCTGCTCTCTAAGTGTGAGGAGTTAACATTCATAAGGAAAATCTGAAACACAAAGGGTAAGATGTGTTAAAATCCATGTTTAAAGCATATACAAAATTTTATGGGATCATAGCGGATGATTCAACTTAACTGTATGTCCAGAAAGGTTAGGAAAGGCTTCATAGAAGAGGAAATATTTACATGGGATCTTGGAAGCTGTGTAGGAGTTTTCTGGAAAGCTAAAGCAAGAAAAGGTTTATCAAACAGAATAGAGGAAATACAGAGCCACTGAAAGGCACATGAGGAGATGCGTGTTTTAGAAAAATCACCACAGGGCAACTATATAGA
>chr1	96417661	96417975
TGCTTACAAGCCCTTTTGCAACCCACCTTCTCCTTTGCTCCCCTTTGCTTACTTTCCCCTCAACCACCATCACTAGTCTGGCTCTCCACTTCCTTCTTGGCCTCCCATATCCAGTTCTCATGGCCATTTACTGCTGTGGGCCTTCACTCTAGCTCCATTCTTTTGGATTCATCATATACATTCTCTCCTTTTGATGGGCTGTTTCCTCAGACACATCCAAACAAATCAGGTAAGTCTGAGATTGACTCTCTTGATCCACAGCCCCTGCCCAGCCAGCCTAGTCCCAGAAGCAGAGAGACGAAGTCCATGGAGCAT
>chr1	112833044	112833358
GGCTGGTCTCCAACTTCTGGGCTTAAGCAATCCTCCCACCTAGGCCTCCCAAATGGGAATTCTCATTCACTGTTGTGAGAGTGTAAATTGCAGTGAAATTAAGCATCTGTGCATCCTAAAACCAAGCAATCCCAGATAAATTTGCACTCTTAAAGGTCAGGTATGAAGATGTTTGCGGAGGCATTTTTTGATATTTTTGATAGCATGGGTTCAAGGTACTTAGATGTTCACTGGGAGAACAGGTAGCAAATTGTGGTGGCTATCACTACAGAATACAGTGCAACACTTTGAGGGAATGAACTATGCACATCTATA
>chr1	96226296	96226595
GTAGAATTGCCCCAGCAGAGATGATAACAACATCATTGTTACTGATGATGACACACTATCCCAGCCCCCGTGCAGTTGGAGCTGTCACTCCTGTTTCAATTCAACGATCTTTTGATAAAATATTTGTGTCATTCCTATGGATATTTCAACTTTTTTTTTTTTTTAATTGAGACAGAGTCTCGTTCTGTCACCCAGGCTGGAATGAAATGGTGCGATCTCAGCTCACTGCAACCTATGCTGCCCAGGCTCAAGTGATTCTTGTGCCTCAGCCTCCCGAGTAGCTGGGACTACAGGTGCGTG
>chr1	19492955	19493254
GGGGGGGTGGGGGACAGGGTCTTGCTCTGTCACCCAGGCTGTAGTGCAGTGGCATGGTCTTGGCTCACTGCAGCCTTGACCTCCTCCTGAGCTCAAGAGATCCTCCTACTTCAGCCTCTGGAGTAGCTGGGACTACAGGTGCACACCACCACAGCTGGATAATTTTCTGAGTGCCAGTAGTGGCAACAACTCAATCACTAATATTCAGTGTTGATGGAGCAAGCTGGGTGTGGTGGCACGTGCCTGTAGTCCCAGCTACTCAGGAGGCTGAGGCAGGAGAATCACTTGAACCAGGGAGGC
>chr1	46259351	46259692
AGAGAGACATTCTGACCAAATAGGAGCTAAGGAAGGATAAGAAGTTAAAAGGACTTCCAGGTCTGGCGTAGGTTATATCCAGATAGGTACAGTTCTCCAAAACAGTGAGGCCACAGGGAATGAGAACAGAGTTCAGGGCAGAGGCTATGCTGTGATAGAGCAGAGAGCCTCTCCCTCAGGAACATGAAGTCCTTGGCTAAGCAGGGGCTTGGAGTCAGACCTGGGCTGAATGCTGGTTTTCTGTTCCTTCCTACTACTGTGATTATGGACAAATCAGTGCATCCCTGAAAGCCTTGATTTCCTCAGTGAGGTCAAAGAGTTGCTAGAGGGTTTAACCCAGTG
>chr1	48149805	48150146
TCTGTAAGCGACACTCACCTTGCGAACACCACCCTCATGTGGACGGGTCCCTGGACATGGGTCCCACATGGTCCTGCTCCAGGAGGAGCTTATGGGCTATTGCGAGCCCCTTGTGTCCCCTATGGAGCCACAGCTCCAGAGCGCAGGCCCTCGTCTCCTCTATCCCTGTGTTGTCTCTATGCTTTCTATGCTGTCTGTCCACCAGGACGGGCTACATAATTTGCAAGGTCCAGTGCAAAAGGAAAATGAGGAGCTCCTTATTCATAAATCATTAAGAATTACATAACAGCAACAGCAGAAGATGAAATAAGCACAGGGACTTGTGTGACACGCAGGTTTCAT
>chr1	97772752	97773081
ATTTAACAATTTTTACAACATTTTCAGATAATTCTATTATTGTTGTATTCTTCTGAGTAAATTATCTTACTATGTGAATTTACTCTTTTAAATCCAGTTCCTCAGCTTCCTAACTCATGGCCAACTACATCTTAACCAAATCCAGTATAGTTCTCCATTTTTTTAAATGGGAAAATGGTTAATCCATAGGTAATTTTGCACACAATGTGAATGCTAAGCCTCTAAAAACAATCAACCATAATGGGTATTCAATAAATTAGATTTTTAATTTTTTATATATATTATTTGAGTTTTAGAACCATATAAAATTATAATTCTGCCCCTTCCATG
>chr1	167407910	167408239
AGGCGCTGATTTACTCTGCTGCTCTTCATGCAGCCCTCCAACTAACCACCCTGCTTAAGGCCCCATGCCCTTCCTCAGCCTTGCATCCATATGTCTGATGTGCAGCCCACCCAGTACCCCTACCCCTTCTGGAGCAGTTCTCTCCTGCACGTTTTAGAGTGTTGGTTTTCCTCAACGATACAATCCTATCTGCTTTGAGTCTTTTGAAGTTTATGGCCTGTAACAAAACTAAAAAAAAACAAAAAAAAAACAAACCCACAAAAACAAAAACATACGTGTGTGTGTGTGTGTGTGTGTGTGTGTGTGTATGTGTATGTGTGTACTCTTCCT
>chr1	103380772	103381074
ATTTCTTTGTGGTGGAACTGGTTAGGACCTTTAAAACCACAAGGATGTCAGCTGGGTGTGGTGGTGCATGCCTATAGTCCCAACTACTTGGGAGGCTGAGGCAGGAAGATCCCTTGAGCCCAGGAGCTGGAATCCAGCGTGGGCAACACAGTGAGAACTTTTTCTCTTAAAAAAAAAAAAGAGAGATTTGCATTTCTCTGATGACAGTGATAATGAGCATTTTTTCACGTGTCTGTTGGCTGCATAAATGTCTTCTTTTGAAAAGTGTCTGTTCATATCCTTTGCCCATTTTTTGATGGGGTT
>chr1	69171396	69171698
TTACCAGGTTTTGAGAAATAGTGTAATTGCCTGCAACTGAATATATCATAGTGGAGCAAACATGGTAATTATAATGAGAAAATGTGAGTTATCGTTCTTGTCACTTTCTTAAAAACTCACAACCTTTTGGTACTTCAATTTCCTTACATGTGAAAATAGAATTTTGGGGTTAAAAAATTTCCCAGGTACATCCTCTAAAAGTCTACTTTATTATTTTGTAATTTTATGAATTCAGTAACTCGAGTTGGATGCAGGCATAATCATACTGAATCTTCCATTTTAGTTTGAAGTCTAGGAGCTACT
>chr1	231323121	231323418
CATTAATTTAACTTTATCAACAATCAATTTAAATGTGAATGGTCTAGATACACAAATTAAGAAACAAAGTGTTAGAGTAGATTAAAAAATAAAAGAAACAACAACAAAAACAATTTTTTTTAAAAAAGAACCAACTACTAACTATAAGTTTGATACAAAGAAACTACTCTAAACATAAAGATTCAGAACAAACAGTCCAGGAACTAATAAGTCAGCATAGCAAGGCTGCCCTATATGAAGTCAATAAACAAAAGTCAATTGCTTTCTCATATGCCAGCAAGGAACAATTGGAGTTTAA
>chr1	17162538	17162835
ACTTTTACCCTGAGACGATGGGACCTTCTAGAGCTGGAGGCCCCCAGGGGCAGGCCTGCTTCTTTGGGAACCTCTGAGCGAGGCCTTTTGGGTGGTGACCAAGTTCATGGCTGCGGAGCAGTTTTGGTGTCCCTCTGCGGCCAAGGCAGGATGCTCATGGCAGGACCCGTGTCCTGCAGTTCCAGTGCCAGCCTCCAGGTAGTGCCCTGGTTCCACCCGCCCTGCCCCCTCCACCTCCCCGGGCCATCACTCCAAGCAGGAGTGCTGCCAGGGAGTCGGGCTGCCTGGATTCCCATCT
>chr1	9918579	9918918
GCCTAGCCAACATGGTAAAACCCCGTCTCTACTAAAAATACAAAATTAGCCGGGCATGGTGGTGCATGCCTGTAATCCCAGCTACTCGGGAGGCTGAGGCAGGAGAATCGCTTGAACTTGGGAAGCAGAAGTTGCAGTGGGCTGAGATCTCGCCACTGCACTCCAGCCTGGGCAATACAGCAAGACTCTGTCTCAAAAAAAAAAAAAAAAGCTGCAATGAACTGTTGTGGTCCTTTGTGCAGGTAAGGCTGAAACTACATGCCAGAAGTTCAAGTAGTACCTTCTTAGCCTGACAGCAGGTAGGACTGATTTAAATACTAAAGACAAAGTAGGTGTTATT
>chr1	154654810	154655149
GGCCAGGGTGGCTCATGCCTGTAAACCCAGCATTTTGGGAGGCCGAGGCGGGCAGATCAAGAGATCAAGAGATCAAGACCATACTGGCCAACATGGTGAAACCCCATCTCTACTAAAAAAAAAAATACAAAAATTAGCTGGGCATGGTGGTACGCGCGCTTGTAGTCCCAGCTACTCGGGAGGCAGAGGCAGGAGAATCACTTGAACCCAGGAGGGGGAGGTTGCAGTGCGCCGAGATTGCATCACTGCACTCCAGCCTGGCAACAGAGTGAGACTCAATCTCAAAAAAAAAAAAAAGGAAAAAGCACTGGATTGGAAACCACTGAGTAACATTAGCAAC
>chr1	229111118	229111433
GGCCTCTGAACCAGGGGCTGTCATAGCTTCAAAGTCGACTAACTGAAAAAGAAAGACATTTAGGAATGTTACTAAACATGGAGGACACAGGCTCGGCTGGAGATCTATGTAACTCGTGTACCTTAAAATAAAAATCCATAAATTGGGACTTAATACATAACCAAGCATTTCTCCCTTCCCGCTCCAACATACCTTCCCTTTGGGAATTTTTCCTGCTACTTCTTTTCCACTTGCCATCAGTGCTCCCACGATGACCGAGTAAGCAATTACACTATTTAAATAAAGAACAAAGGTCAATCCATCCTGGACGGTCTAC
>chr1	208992352	208992667
GCTGTGCTTTGTGAATCTCTCCGTCAAGCAGAGAGTTCCACTGGTTTCTATGTAGCTGCGCTTCATGAGAAGGCAAAGGAAGCTGATATTTTACTCTGAGAGTCAAAGGAACTGTCAATTAACCAAATACTTGGACCTTCTTCCAAGAACTTCTGGGGAGAAGAAACACAGTTTACATAAGAATATTTTCTGCATAAAAAGAAGATTCCTGTGCTGGCTTCAAGGTACTCAAGGAAGAGGAGGTGGAAAATGAGAAATAGGGAACAGAGGATGAGGAGGGAAAAGAGAAGGAGGAGAACGGAGGAAATTAGAAAGA
>chr1	221955415	221955722
CTGAGTATGAGTCAGAAAGCTGAGGTCTCCCCAGCATAGCCGGGTCAGGGGCAGGGTGACAGGGCCTCCCGACACACGCAGCATCCAAGCAGACTGAGCAGAGCCTGCAGAGCGGGCAGCAGGATGGGACCTCTCCCGAGAGTCTGGAAGCCCCAGCTGGCTCCGGCCCTCTCTAGGGCTGCGGGACCCTCCCTTCTCTGGCCTCAGCTTCTTAGCTGCCTTGGTTAGACTGGACAGGAGGAGACAGCTCTGCCCTCCTTTCCACCTCTGAGCTTATGCTCTTGTGAGTCTCATTCTTGCCATGAAGA
>chr1	27337800	27338107
ACACAGGAAGGCCGGTGCGACTGGAACAGGGAAAGGGTAGTGGGGCATGAAGTGGAGAAAGGGGTGGGCCACACTTTCCTTGCATTTTCTCCCAAGTTCATCAGGAAGCATTTGAAAGGTTTTCAGCAGGGGAAACACCATGCTCTGGTTTACAGGTCTCAAAGCTCCCTGCGGCTGCTCTGGGGAGAGCTGCCTGCAGGCAGACAGCAGTGGAGCCGCAAGACCATTCAGGAGGCCCGGGAATCACCCGGGTTGGAGAAGATGGAGTGAAGAGGCAAGCCTTTGACAGGTGTGGTTGTGTTTGCCAC
>chr1	214757079	214757388
TTTTGGGACAGAGACTTTTTTTTAGAAGAAGCAATGTTACTCAACTACCATGATAAGAGAAGAAAGGAGAGCTTATTGACCATTTCTGACTTTAGACATGAAAAATAAATGAACTAATTCTTTAAAGACTTTCTAATCATCAGTCACTGCTGTGAGGTAGTCACTTCCTCTCCCAGAAGTAGAATATGTGGATTAGGACGTTTATCTATCAGAAATATTAATGCTTATACTTCTAAGCAACAGAGACAGAAATGCTGCTACTAATTAATTCAGTTACTCTAAATTATAATAGTCATAAAGTACACATCCA
>chr1	10396857	10397166
ACTATCCTGAAGTTGGTGTGTATCCTGCCCACTTGTTTTATATCTTACATTAGTGAGCTAAGCATCAAACTCAGAAAGATAAGGAAATAATATAAAGAAATAAACATAAAACGAGAGGGGATTAACAATATCAAAATCTTGGCCGGGGGGGTGGTTTTCAGTGTGTTTGTTTGTTTTTTGAGACGGTGTTGTGCTCTGTCACCCAGGCTGGAGTTCAGTGGCATGATCTCGGGTCACTGCAACCTCCACCTCCCGGGTTCAAGTGATTCTCCTGCCTCAGCCTCCCGAGTAGCTGGGATTACAGGCATGC
>chr1	195495603	195495883
CTTAAAACAAAGTTTCAGGCCGGGCATGGTGGCTCATGCCTGCAATCCCAGCACTTTGGGAGGCCAAGGTGGGAGGATCGCCTGAGCCCAGAAGTTAAAGACCAGCCTAGGCACATAGTGAGGCCCCATGTCTAAAAAAAAAAAAAAAAAATTAACCAGGCACACGATGGAGCCTGGCTGTAATCCCAGGTACTCCAGAAGCTGAGGTTGGGAGGATCACTTGAGTTCAGGCTGCTGTGGCCACAAACTGAGATTGCGCTACTGCCTGCACTCCAGGCTGG
>chr1	210890955	210891235
ATTGAGGATGATCTGGAGCTTAATGGCCTTACTTTGAGGTGAAAAGGCATTACTTATCTTTCTGCTTAAAAAGGAACCTCAGATCCTCCAGGGACTCGCAAGCGTGTTCGGGAGCTGAGGGCATTGTTTCCAGCTCTGGTGTCTCGGAGCCTTTCCACAGCTTCACTCAGGTGTGATGTATCCAGCTGGCAATCTCTGAGACTAAGTAATTTTTTTAAATGTTCCTTCTAAGTCTTTTTTTTTCTTTAACAACTCTATTCTTACAATTTCTTAAAATTGTG
>chr1	211747351	211747720
CTCTTGCAGTTGACCTGGGTAGAGGTAAAACTGGCCTGAACTCAGGTGGTAGCAAGAGGCATGGAAAGAAGGAAAAGGACAGATGCAAAGAAAGTGGCGCAAATTGGAGATAGTTTAGCAGCATAACTTTATACAGTCTGAGATGATTCAGGTCAACCCTCTCATTTTTTTTTTTTTTTTTAACCTGTGAAGCATGAAACTTATCAGGTGCCTGTGGTCCCATCCACCGCTCAGAGCCCTGGTGGACACACTGCATTGCGGGCCTCCGGAATGGTTCTATTACAGCATTGAGTGTTTTGATCAAACACATTGCACAATAGCTGTCTCAAGTATGCCCAGGCATGGCTTGAGCTATGGATACATATGCTGA
>chr1	65466928	65467297
ATTAAAGTAATCTTGAAAATGTTTTGACAAAAGTAAAATTAAAGGGACATCTTTTCTTGTTTTGTTTTTTTTTTTTCTATTGCCACACATGACCGTTCCTTCACCTTTAAGCAAAGAGAGTGGTTCAGATGGTTTCTAAGATGCCAACCTGACCTCGCATTCTGTCATTCTACCCAGCTCTTAATTCAATTTGCTTCCATTATCCTAACAGGCTTCTTTCTTACTTAGAACTTGGAAAGGCTGCTGTATTTAATACCCTCCAACACTAACGCAGACTTAAGATAGGTACTGTTTATTGAAAACCTACTGAGTGAAATGTGCGGTTTTAGGACCTTCATAAACATCTCATTTAATCTTTCTAGCATCCTGT
>chr1	198167563	198167959
AGCACACAACGCATTAACTGTCCCAGAAATGATGTCATCATCCATCTGATAATCTCTGGAAAACTTTACTTATGAAGGAATAAGAGTGTGAAAAGAACTGCATAGTATCATTATGGAAAGTTTTGACCTTACTGACTACAAAAAGAGTCTCAAGGGTCACCAACAGTTCTAGATTACATTTTTAGAGCTGCTTCTCCAAGGTATATGATCTGATCTGAATGTGTACCCCAAAATTTGTATGTTGAAGGTTAATCGCCAGTGTGATAGTATTCAGAGGTGTGATAGTATTGAGAGGTGGGGCACTTTGGAGGTAATTAGGTCACGAAGGTGGATCCTCATGGATGGGATTAGTGCCCTTACAAAAGGACTCAAGACAGTGGGTTCACCCCCCTGCTTT
>chr1	102285820	102286216
GGTGGCTGATACTTGTAATCCTAACATTTTGGGAGGCCAAGGCAAGTGGATCATTTGAGCCCAACAGTTCAAGACCAGCCTAGGCAATGTGGCAAAACCCTGTCTAGAAAAAAAAAAAAAAAAAAAGTTAGCCAGGTGTCGTGGCATGTGCTGCAGTCCCAGCTACTCTGCAGACAGGTCAGCGGATCATTTGAGCCTGGGAGGTTGAGGCTGCAGTGAATTGTGATCATGCACTCCACTTCATGATTCACACTCCACTGCACTGCTCTCCACCCTGAGTGACAGAATGAGACTGTCAAAAAAAAAAAAAAATCCCAAGCCAGGAGTTGGAGGAGGCACTAGATGTCTCCAGTCACTCTCTTGACCCTGTTCCATGTGTACTTTGCTTCTTTTAATA
>chr1	167680256	167680563
GGTGGCATTTTTATTAGGGGTAGTGAGTGATGTAAGTGACAGGGCCTTCAGTAGCATTTTTACAGCAAAGTCCAGACACGTTCCTAATGGTTGTTTCCTACAATGACCTTAAACTTTTTTAAAAGCATAACTGTAAATCTCAGTAAAGATGATTCTGCATTGTCACATTTTCTTGGTAATAGTTTGACAAACTACACTTCAAAAACCACATGCTTTTAAAAATTGGGATTTTTTTAAATTTGAATTCTTCCAAATATTTTATCTTCACCTTTGCCTCTTGAATACCGCATGTCTTGTAGTGACAATCC
>chr1	176606440	176606747
AGCTACCATCTAAAACTTCAGTTAATATTTGATGAGCTCCATCTAAGTGCCAAGCACTGCTCTAGCCACTAGGATTACAAAGATTAATATAAAACAAGGTCCATGTCCTCAGGGAACTTACAGTCATAATGAAATAGAGTCTAGATTAAAAATAAATAAGACTGAAGTAAGCATGGAGAAAAGGGTATAGATTCAGGATATGTTAAGGAGGTAGTAACTCTTAATCAATGAGAATCTCTCACTGAAAGCAGACTACTAGAATAGAAGCAAAGACCAGATTCTTAGGAAAAGAGCTAGTGTTTTGCTAA
>chr1	73839623	73839925
TTTTCTCTCACATTGTCAGGCTGCAAATTTTCCAAACTTTTATGCTCTGCTTCCCTTTTAAAAATAAATTCCAATTCTAAAGCATATCTTTTTGTGAATACATAAAACCGAATGTTTTTAACAGCACCCAAGTCACATATTGAATGCTTTGCTGCTTAGAAATTTCTTCCACCAGATGCCCTAAATCATCTCTCTCAAGTTCAAAGTTCCACAGATCTCTGGGGCAGGGGCAAAATGCTGCCAGTCTCTTTGCTAAAGTATAACAAGAGTCACCTTTGCTGTAGTTCCCAACAAGTTCCTCAT
>chr1	219778239	219778541
GGCAGATCCCTTCCATAATATAAATACCCCCTCCCTTGTTCATTAGAGTATATTTTGTGTGGTTGTTAATGGTCATATTATCTCACTGGACTCATGGAATAAAGTTTCTTCTGAATTATCTTGTGTCAATCAATTTGGGAGAAATTAGTTCCTCCAGTAGAAAACCAGAATTTGGTTGACAAATCTTGTACAGGTGGGTGTAGAAATTTTTATTTCCCTTTGATCTGCATTCCCCAGGATTTGGTCTTTTTAAAGACGAGTTTCTAAATATGGACTCCAGCCTAGTGGATAATATGCTTCCAT
>chr1	89393258	89393576
CTCTGGGACAAAGCTTCCGGAGGAAGGATCAGGCAGCAACATTTGCCATTCTGCAATACTTGCTGTTCTGCAGCCTCCACTGGTGATACCCAGGCAAACAGGGTCTGGAGTGGACCTCCAGCAAACTCCAACAGACCTGCAGCTGAAGGCCCTGACTGTTAGAAGGAAAACTAACAAACAGAAAGGACATCCACACCAAAACCCCATCTGTGCATCACCATTGCAAAGACCAAAGGTAGATAAAACCACAAAGATGGGGAGAAACCAGAGCAGAAAAGCTGAAAATTCTAAAAATCAGAGCACCCCTTCTCCTCCAAAG
>chr1	5397800	5398118
TACGGAGCTTTAGGATCAAACCTCCCTGATTCCAAGTCCCGGCACGACTGTTTACCAGCCCTGTGACCTTGAGCAAGTCACACAGCCCAGGGCAAGTCACAGGACCTCTCTCAAACTCGGTTTCCTCCTCTATAAAATGAAGTTAATGCTCAGCCCCACAGCCTGGGCTGCTGTGAGGACAGGAAGGGATGAACCCACAGGGCACAGCAGCAGGGGGCTAACAGCATCTTCCTACACACGGAGCACTTAAAACAGGGGCATGTGCATGCGTGGAGTTTGCAAGGACACATCTGCTGTGTATGCTGACACACACTCGTGT
>chr1	43059790	43060078
AAATATTAATTATGACAAGTTATAAATTGGTACAATTACTTTGGAAAACAATTTAGTATCATCTATAACCTGGCAATACTACTTCTAGGTATATATTCTGAGAAACGCTTTACATTTAAAAATTATTGAGGACCTCAGGGAGCTTCAGTTTATATGAGTTATATTTTTTGAAATTTTCCATATTAAAAATTAAAACTGACTGGGTGTGGTGGTTCATGCCTGTAATCCAGCATTTTGGGAGGCCAAGGTGCGAGGATCACTTTAGGCCAGGAGTTTGAGACCAGCCTGG
>chr1	102674492	102674780
GGAGTCTGTGAAGCAGGATATGCAGTGGTCACTCTGAATGATGTTACTGAAAGTGTGTCTCTCTCTCCAGGCACACGCTTTTAAATAGCTGAACTGACAACCCTTACAAGAGCTCTTGAGTGAAGCAAGGGAAAGGTAGCTAACATTTACACTGACTCCAAGTATGCTTTCCTAGTTCTCCATGCTCATGCTGCCATTTGGAAAGAAAGACACTTTCTTACTGCCAATCGATCTCCTATAAAATACCATCAGGAAATTAACAGGTTTTTATCCTCAGTTTTCCTTCCAT
>chr1	196923192	196923491
TGATAGAGAATTAATAAATTATTGCAGATATTTGGTTTTATAGTTTTCTCTAAATAGTTAAGTACCTTCACCTACTCCCTACCTTGTTTCATATATAAAGGCATTCTCCACCAAAGTATTTGTTAGTGTTCTGCTAACGTTGATGTAAAAATCATTAGATGACTGGGGGGGCGGGGTGTGGGGAATGTCCTTTAGATGTTACGTAGGTGTTTTAACTAAGCTATTTTATATAGGTCACATTTAGCGTGTTCCTACTTTAAGACTGGTAAAATGTTTAACATTAAAAAGACTGAAAAATAG
>chr1	117662046	117662345
CCCTTGCAACAACTAATCTGCTCTATTCATGGGTTTGCCTTTTCTAGATATTTCATATGAATGGAATCATACAATATGTGGCTTTTTGTGTCTGGCTTATTAGCATAATATTTTCAAGATTCATCCATGTTGTAGTATGTATAATCATTTCTTTTTATGACTGAGTAATATTCTGTTGCAGTATACCACACTTTGTTTAACCATTCATCTGTTGACGTACATTTTGGCTGTTTCCATCTTTTGGCTATTGTGAATACTGTTGCTATGAACATTGTGTGCAAGTTTTTGTTTGTGCACCTG
>chr1	177936544	177936851
AACATTTTTGATATCTTTTCATAATCTCATATACAGTCCAATGGATAGCATTCACTATATGCCTTATTTATAATTCTGCAGGAGCTGTCACTAAGATGTTGAATATATTTCATTTCCTGAAGCCCATTCAAAGCTTGACCTTTTCCAAGATTCCAATCAAGGAGCATAGCTGTATGAACTAAATCTATGTACTTTGAATTTAGCCCCATTCCTAACAAGTGGCGTTTGTTTCATTTGGACAGTCACCAGTCATTCTAGCAAGTTTTAGGTCCCACTGGCCTCTTGAAACCAGAATCCCTTAGATACTT
>chr1	168839067	168839374
AAGCTCCATGATTATTAGGTTTTCCACTCTAGCTTGTGGGACTGCTCCATCTAATCCTTTCCAGTGGGTTTTTCCCTGTCTTGGTTACTTCATCACGTGCATGTGCTGATTAACGTTCAGATTAATACTTGAGAAGAACACTACCCAGACATCTAGAATTCTCGCTGTGTTCAGCTCTTTTCTCTCTGGTTACCCTGCCCTCAAAATCTAGCCATGTTGTTCTCCCTCCAACTCCTAGCTCTGTCTCCTCAACTCAGGAAGACTGCCATACTCCACCTGAATTTCCCCATTTTTGCCCTGGCTGAGCA
>chr1	167627289	167627642
TGAATGCAGCACCATTCCAGTCTCTCCTGGCTGGCACGCCAAATTTTGTTCCCAGACCAAACTGAGGTTTGGGCTGCTGTTTCTCGTGGCCCAATAACGAGATGCAAATGAACTGGGGAGGAAGGGAGTTTTCATTTCTGCAACCGGTTACAGGGAGAAGGCCTGGAAATTATCACCAGACCAATTCAAAATTACAAAGTTTTCCAGAGCTTATATACCTTCTAAGCTATATGTCCATGTGTAAGTGTGCATTCATCTAAGGATGTAAGTGATTAACTTCTTTTAATCTATAACTAAGGTCTGAGTCCTGAAGGCCTTCCTCTGGAGCCTCAGTAAATTTACTTAATCTAAATG
>chr1	209409753	209410106
TACCAGCATTTTGGTCATAACCATTCAACCAGTCTCTAGGAAGTTCCAAACATTCCTTCAACTTCCTGTCTTCTTCTAAGCCCTCCACACTTTTCCAACTTCTGCTCATTACCCAGTTCCAAAGTCACTTCCACATTTTCAGGTATCTTTATAGCAAAGCCCCACTCCTCAGTACCTATTTTCTTCATTAGTCAGTTCTCGCATTGGTATAAAAAAAACCTGAGACAGGTAATTTATAAAGAAAAGAGGTTTAGCTGGGTGCGGTTGCTCATGCCTGTAATCATAGCACTTTGGGAGGCCAAGGCGGGTGGATCACAAGGCCAGGAGATCGAGACCATCCTGGCTAACATGGTG
>chr1	195434940	195435239
AACAACTTTAAAGTAACAGGATAAACACTATTGAAAACCAAGGTATTCTCCCTACTTAAACAGTCTTTTTAGAAGTTACTTTCCAAGTTTAGTTTTTATTTATCACCTTTAAAATATCCAAGAAAAGTAAGTGATTAGAGATAGAAAACCAGTTTTCTTTTCTTACCTATTCGGTCAAATGTTTTATCACATTTAGGACACTGCAATATTTTTTTGTTGCTGTTCTGAATGACCACTGGAGTTAACCCCTCATGAACATTTCCTACAGAATCACCAGCCTCAGGTTCTTCTTCTGCATCA
>chr1	216864630	216864929
ACCAGATTACTCCTCCAAATGCTTCTCAACTGTCTAAAATGGCTGTAAAACTAAAATTTGTGTTTGCACACTCTCCTGAGCTACCTCACCCCTCCTCCAGCAAGGTCGTGCTTCACAAGGGATTGTTGGTGTTTTAAAAGGGACAGTCTACATAATACAAACTGTTTGCACTAAAGAAGCCAAAGAGACTTCACAGAATGTCCATGGCATTGACCTTTTCCTGTTATGATATCTCTTTTGTATACCAGGTTATAATTCTTTGGTATTAATATCCAGCATCTAGACAGTGAACTAGAATTA
>chr1	34763037	34763338
ATCCTCACCTTTCTTCCCCATCCACTGTCTGGCCATCCTCCAGGCAAACATGGTCTTGTAAAAATGCATGACTGATCATATCATCTCCATGTGCAAGTCCTAATTCCTTTGCACAGCCTTCCCAACTCTGCATTGTTCCATCCCCATATCTGTGACCTCACTGCACACCACCCTTCTACTCACTAGCTTCTGCCACTCTGGCCTCTTTCTGTTCTGCAAACAAGCCAAACCTGCCCTCTTCTTGGGGCCTTTGCACTTGCAGTCCAGGTCCTTGTTTCTCACTTAGAACATTTTTTTTTTCC
>chr1	201811119	201811420
CAAAATGACCACCACTGCTACGAATGACTGCTCCTGCCCAGGTCCCAAAGATCCCAATGGGAGCACCAGATTGGCTGAGCTCAGCTTCCAGGGCCCATCCTCACCCCACCCTCACTCTGCCCATGCCACATTTGTGGCGGGGGTTCGGGGGGAGCAGGGAGACACAAACCCTGCCCTCATCAGCATGTGGTCAAAGGTAGAATGCTTCCCCAACTAAGACTCCTATAATGAGGAATTCCCTCCAAAATAGGAAAGTTGCTCAGTACTGGACAATCAAAAACATGACAAGTGTCAACTCCACT
>chr1	75232317	75232599
CTACTTGGGCATCAAATAACTATTAAAAACAATATTTTGACTATTTAAGTGTAAACGAATCAGAAACATATGGATTAAATTTCCCTTAAATTGCACATGCACCAAACTTAAGAGTAAAAGCATGGGTGAAACCTGTTTTGGATTTCAGTGAGCCCAAAACATTTGAAAAATCATCTGAGATGATCAGTGAACTCAAAGTACAGCAGGATTCATCCTTCCTTAATTCATCCCTGTCCTATGCTTCTGGTCTTAATATAAGGAAGAGTGTAAGTACACAAATAGC
>chr1	71274005	71274287
CTCCCTCCCTAGCTGGCCTTGCAGGCAATCTCTTTTTTACTCACTCTAATCCATCCATCTGGCCTTCTTTCAGTTCCTCCAATGCTTCCAGTGTATTCCTGCACTGACACCTTCACATACTGCTCTTTCTTCCTTGAGGTCTTATCTTGTAAGACTCGTCATAAATGACCTTTTTCCCAGAGATGCCCTCCCTAATCCCAATGCATCAGTAGGAGATCTTCCTTGACACTCTCTCAAATTACCTTTCTCTTGCCTTCATAAAGTGCTCGTTTTTGATGTATAA
>chr1	60326858	60327155
TGTGTGTGTATGCGCGTGTGGGTGTGTGTATACTGGGGGAGATATTTAGATGATTTAGATGGAGAAAATAGAATGAATCAGGCAGGAGAGAAAGATGCCTTTCTGGATCATTTATTTGTATCTTATACTTAAAAATAAAAATACTCTTCTTTCTTTTGCTTCTCGAAACTCCAAGCAACAAAACTGCCAATTTTAATCTAGACCACTCGGTGGCAGTAAAACAGAAATGTCTGCAAAGAAAGCAGAAATCCCTTCAGAATTATAATAAGTTTTATAGACCAAGACAACTGCAGTTGTA
>chr1	96834568	96834865
GGCCGCTGTCACAGAGAAACAGCTGTGGTTGTGTTTCTTATATTACTTCATTGGAGTTACTGCTACATGAGGACAAACGTAGAGTGCAGCTCACTGGGTGGCAAATGCTGCATCTTGAGCCAGACTCACCAGAAATAAATCAGTCTCCAACTTCACGCTACACCTGATTTGAAACACAAATTCCAGCTTTAGCAGTCTTAAAATTGTACTTGTCATGGGCCTTCAAGGACTGTCTAGTCCAGAGTTACTCAAACTCTATTGAGCACAAGAATTACTGGGCTACTTTTCAAAATTGCAA
>chr1	165073240	165073550
GTCTTATGGAGAATGGGAACAATAACAGAGCTGAGAGAATGTTAGGACAATATATGGTTCAACTCTCTTTTTGCAGATGAAACACCAGCAAAGAGAAGCACAATGACTTAGAAAACCACTTAAACATGAGTCTGTAGTGTATTGTGCCTAGGCCAGCACGTTGCTCCTAGAGTAAGTCTTGTTAGCAATTACAGACCCGTAAAAAGGTGGATCCTCTAAGATCCTCTAACAGTAATTGAGATCATGGGGCTGTGGGCTCAAAGTCAAGAATTCGGGTGGGTCACTCTTAATTTCTTCCCAGGGACACCTAA
>chr1	172045820	172046130
CATACACTCACTGCAGCACTATTCACAATAGCAAAGACATGGAATCAACCTAAATGCCCATCAATGACAGACTGGATAAAGAAAATGTGGTACATATACACCATGGAATATTATGCAGCCATAAAAATGAATGAGATCATATCCTTTGCAGGGACATGGATGGAGCTGGAGGCCATTATCCTTAGCCAACAAGCAAAGGAACAGAAAACCAAATACCACATGTTCTCACTTATAAGTGGGAGCTAAATGATGAGAACACATGGAAACATAGAGGGGAACAACACACGCTTAGGCCTGTCGGGGGTGGAGGG
>chr1	168350734	168351261
GTCTGGATGGCAGTAGAGAAAAATGCAGGAATTCAATGGGTGGTGGATTGGTTGACTTAAAGGCTCCTTAATCTCCAAAATCCAGTGAAACATGATATTCATGACTGGCCTGTTCTGAAACTTAGGGACAAAGTAGATGCTGACCATGGTGCTGAAGGTTTGAATTGCATGTAATGAGCTCTTAGACACATGGTCTTTCACATCACAAAAATCAATCAGTGCCAGACTAGCACAAGTATAATTTACTTGATAGGTTATATTTTGATGTGCGCTTCTACATACTGCTATCAAAGCCCACAACTTTTATGATCAGTTCTAACTGGTGTATCTCAATGTAGAGTACATTGAAATACAAGATACAAGTACCCATAAACATTCATGAGAGCCAGGTCCATTCATTGAGAAAAATCAGATTTACTGCATAGACATTTATCCTCAAGTTTTCTTATTGGATACATTTTTGCTTCCAGTGCCAGAGGGGGCTCTGGAAGGACGAGCTCAACAAGCCCAAGATCAGGCTGGGTCCCA
>chr1	147642634	147643161
CGAGACTACGTCTCAAATAATAATAATAATAATGATAATAAAGTCACTGAAATGGCAAGTGTGTGAGTCAGGGTTCACTCCTAGTTGACCACTGCCAAAAGGGCATGGTTATTGACCAGATGACATGGTCATTCAGGGAAGGATGGACCATGTAGGGCAGGGGTTCCCAACCCTTACTGGTCCGTGGCCTGTTAGGAACTGGGCTGCACAGCAGGAGGTGAGCTTCTTCATGAGCCAGCATTACGGCCTGAGCTCCTCCTCCTGTCCAATCAGTGGCGACATTAGATTCTCATAGAAACATGAATCCTATTGTGAATTGTGCGTGCCTGATGATCTGAGGTGGAACAGTTACCTTCCAAAACCGTCCCCACTTCACCCCCCGGCTGTGGAAAAGTTGCCTTCCACAAAATCCATCCCTAGTGCCAAAAAGGTTGGGGACCACTGGTATAGAGGTATCCTCAGTAGGACTCAGCAAGCTGGCAACCCTAATTATGTCTATTAGGACACCCCAAGAATGGCTCTCTGCTG
>chr1	165081107	165081386
ACTAGGGAGGCTGAGGCAGGAGAATGGCTTGAACTCAGGAGGCAGAGGTTGCAGTGAGCCAAGATCGTGCCACTGCACTCCAGCCTGGGCAACAGAGCAAGACTCCATCTCAAAAAAAAAAAAAAAAAATAGGCGTATCTACTCCTCCACAGGCCCATTGCAGGGAATAAATGAAGCAGTTACAGGCCCTTTCCTAGTACGTGCTTCCTATGTATGAGGTGCTGTGGAGGTGGGGAGAGAACAAGGGGGCTTCCTTGGGTCAGGGAGGAAAGGCCAATGT
>chr1	237341316	237341595
ATAAACCAATGAAATTGGAAATAAAGTATTAAAAAAACAAGTTTTTTATTTTATTTAACATAATCGTATCTGCTTAGAAATGAAAAAACACAATACTTGATAAATCTTGGATCAAAAAAGAAAATGCCCTCAATTTATAAAGCTACAGAGCAAAGAATGCATCTACCAGAATTTATATGACATAGCAAAACTATACTTAGAAAATTGATATTGCCTTAAGTGTCTTTATAATTAAAGAAATTTTCTGTATTAAAATTTCTATCAGATTATAATTGTAAAT
>chr1	204266133	204266436
AGCAATCATTTCTAAAAGAAACAGCAGGTACAAAACTAGCCTCAAGAAAAACCCTCATCTTTCAAAGCGGAATATTCTGACATAGGTTCGAGAAGACTTTCCCTCCCATCAAATAACCAAAGCTTTGGGAAAGGGCAGCACAGAGCTCTCCCTAATATGAAATATTTTATCTATACATTAATTTCTAAAGAGACACTGACCCAAGCACCATACTGCTTCGGAAGTAGAAGTCTTTATCTTAATGAATTGATCTCATCAATTTAGCTGTACATTTGATCCCAAGACCCTTTGTGGACCTGATAAC
>chr1	177496553	177496856
ACACTGGAGTGTAAAAGTATAACATCATAATGCATTTTTGATAAAGGGTAAGATAGAGCCTGGGAAGGAAACATACTAGTTTGTGTCATTTCTGGTAATAAATATCACTGCTTGATGACCTGCATGATGGCATGGTATTATCTTTCATTTGTTCCACATTTACCTTCCAGGTGCTTCAAGGTGTGTCCTAGCCAAGTAGGTAAAGCTGGCAGGTGGGGTAATGTCCCAGGTCAGGACTCACAGGTCTATCTCAATTGGCTCCATTGTCTATTTCACATCTGCCTTTGCTGTCCAAATCCAGACA
>chr1	21943366	21943669
GATACAAAAATTAGCCAGGTACGATGGCATGCGTCTGTAGTCCCAGCTACTCGAGAGACTGAGGCAGAGAGAATTGCTTGAACCCAGGAGGTGGAGGCTGCAGTGAGTCGAAATTGCACCACTGCACTCCAGCCTGGGCGACGCAAAATTCTGTCTCAAAAAAAAAAACAGAAAAAGAAAAAAACTTCAGAATTAACATAGTTTTTAGGCCAGGTGCGGTGGGTCACGCCTGTAATTCCAGCACTTTGGGAGGACAAGGCGGGCAGATCACTTGAGGTCAGGAGTTCAAGACCAGCCTGGTCAA
>chr1	175892948	175893251
CTAGAATCAAATCCAGGAGGAGTGAAGCTAATCAAAACAGCAAATAGAAGTGAAGACTGCTAACCAGTAGGTTGATACCAACACATTTCTGCAAAGCAGGCATAGGCTATGACAGTGAGAGAAAGGAAAAGCAGCAAGTTTTAAAAATTGAAAGAGTGAGTGGGAGTAGAAAGGGAGGTAAATGCATTGACATGGTCAAGGGTCTGTAACATAGAAGCAGGCTGTAAGGATGTCTCAGGGGGAATTGGGGAATAAGTCAGGGGAGGTGTGCTCACGGAGAGCCAGAACAGCATGCTTTAAGTAA
>chr1	167569876	167570183
GGCAGCAAAATATTTTTGTTCATACAAAAGTGCTCCCTTCTTTAAATCATACTAAATGGATTCCATAATGCATGATGGAGAAATATCTTAAACTAACTAGAAGTCTTATTTTCATGATTTGCATGTTGAAGGGTCAGTAACTAGTCAATCTATTTCAAGCCAAGTATCTGCTTCTGTTTGACTTCAAAGACATTCTGGAGTAAATTATGTAGATGATAAAGGTTACAGTTCAACAAGCTTCTAAAGTTTAGTCTGAGTCTCCATGAACCCACATTCACCTTGAATGACATTATAATAGAAATCAACAG
>chr1	207938863	207939170
CTACCCTCTCAGTCCCCTACCACAAGCTACACGTGCCAGGCAGTAACAGGAAAGCACACAGAGGGCAATTTATCCCATGCCTACTTCATTCTCCCAGATCCACGATTCCGTTAGCTAAAAAATAGAATAAATCTGTCCATTGAGATTGACATGAAGGATTGACAAATGAGAACTTCTCCCCTCGTTAGACACACACATGAGGGAGGAGAACAGGAGGAAGGGAAGGAGGAGGGAGTCTGTTACTGGACAAAATTGCATGAAATGATAGTTCTTTCTATAGACAGGAAAAGATCTTGGCAGCTGTGAGT
>chr1	44376536	44376830
GTTAGTGGGGGGAATAAGGAGGATGAGGGAAGTGGGGCCTGGGGGCCCTGTCACTACGAAGTGACGGTCCCAGTAGAAATAGCATCAAGAACATCTACCTGCAAGAGGCCAAAGAAATCCCTCCACTTATTCCCATCAAACCAGCAGTCAACACCACTAAAGGCTATAGCCAGCCTGGCTCTGGTCCAGGACTAGAGCCTGTCCCTGGTCCAGGACTAGAGCCTGTCCCTAGGACTGCTTTATCTACCCTTCTGAAGGTGCCAACCTTTTCTATTATAGAATTTTTTGAATCCCT
>chr1	211442765	211443059
AAATATTTTAATTATGATTGTATTTATTGATTAAAAAATTAAAAATGGGAAACATATAACATTATTACGCTATTCTAAATGCTCTTTAATGGTCTCATAGTTTTCTACTATGTACTGTGGTTTATTTAATTCGTTCTCTTTAGGTTGTTTTCCTCTTTTTTTCTGCCTGTGATGAATATTCTTAGAGGTCAGTCATCTTATGTTTTCTTTAGTATATTTTTTCAGAGTTGGAGATTATGGGTCAAACAGTATATATGCACATTTTAAACTCTCCAGAAATATTACAGTGTTTTAA
>chr1	85740225	85740561
TACCTTCTCCTCCTCTTTATCCTTTAACCATGCTTCCCATGCCTAAATTATATTCATTCTTTAAAATCCAAACTTTCTCCATAAAGCTTATCCAGTCTGCTACGCTGGAATTTATGCCAGGTATAAGTATATATGAACATACTTAACACTTTATTGGCACTGCTTCAGACAGCACTTTGCACTTTCTGCCTTTTGAACGATCATGTCACTTCCATATTGTAAACTCTTTGAAGACACGGACAATGTCTAATTTATCATTGTTTCTTCCTCAGAGCTTAACACAGTATTCCTCTATTCACCTTTAATTCTGATATGGTGCTACTGGTGGTTGCCCAAC
>chr1	185371349	185371685
AACAAAAACCACAATGTGATACCACCTCACTCCAGTTGGAATGGCTATTATCAAAAATAAAAAGGAAGCAAGTGTTGTGGATGTGAAGAAAAGAGAAGACTTAAACATTGTTGGTGGGATTGTAAAAAGTTCAGCCATTATGGAAAACAATATGGCACTTCCTCAAAAAATTAAAAATAGAACTACTATATGATCCAGTGATCCAACTACTGGGTATACATCCAAAGGAAATGAAATCAGAATGTTGAAGAGATATCTTCACTCTCATATTTATCGCAGCATAATTTATAATAGCCAAGATATGGAACCAACCTCAGTAGTCAACAATTTGTGAATA
>chr1	8817865	8818133
CAGGTGGATCACCTGAGGTCAGGAGTTTGAGACCAGCCTGACCAACATGGTGAAACCCCATCTCTACTAAAAATACAAAATTAGCAAGGCATGGTGGTGGGTGCCTGTAGTCCCAGCTACTTGGGAGGCTGAGGCAGGAGAATCACTTGAACCTGGGAGGCGGAGGTTGCAGTGAGCTGAGATCGTGCCATTGCACTACAGCCTAGGTGACAAGAGCAAAACTCCATCTCAAAAACAAAAAAAAAAATTTTTTTTTAATTAGCCGTGTG
>chr1	156483173	156483441
CCTCATCTTAGGAAAGGCTTTTTGTGAAATATCCTTTGCAGCTTGTATTGAGGGTGGTTCTCTTGAGATAACTTTGCTTTAAATTCCACCAGGTGGCACACCTGGAATTACATTTGTTTTGTTTTGTTTTGTTTTGTTTTGAGACAGAGACTTGCTCTGTCGCCCAGACTGGAGTGCAGAGGCGCGATCTTGGCTCACAGCAACCTCCGCCTCCTGGGCCCAAGAGATTCTCGTGCCTAGGCCTCCTGAGTAGCTGAGATTACAGTTGT
>chr1	30467841	30468157
GGCCTCCCAAAGTGCTGGGATTACAGGCATGAGCCACTGAGACTGGCTAGATCCCCAATATTTGAAGGGCAAGGTCCTTATTGTCCACCCAGGCTCCCACAGGCTGCATGCAAGCTGCTCCTGGAGCACATGCACAACTACCTGCCACATGGCTGTGGGATGGAGGGTTGGAAGCTGCTACCCAACTAAGAGCTGAAGTTGAGGGAAATCAGCTGTGATGTACTACATAAGCCTTCCCTCTAATTTTCAAGCCTTTGCATAGACTTTCGAGTTCCAAAATAGTTATATCAGAAGATTTTGCTAGTGCAACTGCTATT
>chr1	170884522	170884838
CTAAAAAAGAAAAAAAAACTCAGAATATTATGAAAGAGAATCCTAACAGGGATTATCTCACCTAGATGGAGTGACCAGCAAAGGCCTCTTTGAGGAAGTGATGTTTAGGATGGAAGGATTCTAGGAGCTGGTCATACAAGAATGGGGCAGAAGTGGGGCAAAGAGGATTCCAGGCAATGGGAGCATCTCAAGCCAAGGCCCTTATGTGGAAAAAACTTGCCACGTTTGATGAACTGAAAGGTTGTGCAGACAATGTGATGAGAGAGGAATAGAGTAAAGTGAGATAAGTTGGAGAGTTAGAAAGAGTCCAGAAAATG
>chr1	11577224	11577523
GCTGAGAGTCCTGCCTGCCGCTCCTGTTCTCTTTCCCTACAAGAGGCTCTTGACCTCTTTACTCAGTGGCTCTTCTTGAACCTAGAAATTATGGAAAAAGAAAAAATGCTCCTGCTAGTGAATTTTCAAACCTCCATCTCTAGCCGCTTAGTCAAGGGAATGCACTTCGCCTTAGAGTGAAAAATAGGAAGCCCCTCACCTACTCCCATCAGCCCCCAAGTGTGTCTGCCCTGAGCACCACACGGATAGACATCTTTGTCCCAGCCCCAGGGCCTTTGCACATGCTGTTCCTGCTGCCAA
>chr1	225550780	225551079
GCACTTTGGGAGGCCGAGGTGGGCAGATCACTTGAGGTCAGGAGTTCGAGACCAGCCTGGCCATAATGGTGAAACCCCGCATCTACTAAAAATACAAAAATTAGCTGGGCATGGTGTCACATGCCTGTAATCCCAGCTACTTGGGAGGCTGAAGCAGGAAAATCGCTTGAACTCAGGAGGCGGAGGATGCAGAGAGCCGACATTGTGCCACTGCACTCCAGCCTGGGAAACAGAGAGAGACTCTCCCCACATCAAAAAAAAAAAAAAAAAAACTTTTGGAAAAAAGCAAAGGGTAAACCA
>chr1	118776480	118776808
ACTGCATTTGGGGTTTATTTTCTTTCCCAATTTTGCATTCTGTTTCTTGATTCCAGATATGACTTTTTGGTAACAGGGCTATGTGCCCATTCTCTGTCCATTATCGTATGGTCTGGGATGGGGGTGGGGTCTCAGCAGGGATCACTGGAGTGGAGAGGGCCCTCTCTGACCTAATGATACTGGGATGGCCGTTTCAGAAAATAACGTGAGAGTGAAAATTTTACTAAAAACAACTTTCTCAATAAATATCAAGATAAAATGTCATACAGCTGCCTTGTCACTTTGTTTTTATTCCTGAGCATCATCATAGCTATCCTACCTGTCTTCTT
>chr1	62131500	62131828
TAAAACCTAGAAGAAAGGTAATATGCTCTGAGTTTCTTCCAACAGACTAATCATTTTGTGACATACTTTGTCAAAGAAATCTAAAATTGTTCATATTCTAGATAGAGTGGTTTCCCCCACCCCTTCTCCTAAATTGTATGTGAGAGTTGGCAATTTAGGAAATTTTTAGTTTTTACTTTTTAAAATTAAGAAACAAATAGCCCATACTATTTGTTGAAGGTTGCTTTCCCTTCTATTTTAGGGTGTTTTTTTTTTTTTTTCGCCAATTAAAGAATTTAGGCCAGGTGTGGTGGCTCATGCCCATGATCCCAACACTTTGGGAGGCTGAG
>chr1	206226192	206226492
CAGCATGCAGGAGGGTGGGCCAGTGTCGGGTTTGGGGGTTCTGTGTGTGCCAGGGGCCAGGCCATTCATCTGAAGTCTGTGCAGGTTGGAGGACACAGCCTCAGTGGAGAGTGGGGATTGAAAATAAAGGGGAGATTGTCTGGGGCAGCAGTTGCTAGAAGAGGAACCCAGCATGGACACTGGGTTGGGGGCTATTTTCTTAGAAGATACTCAGGAGCCTGCAGGCTGTAGGTGTGCTGAGGTGGCTCAGGGTGCCAGCCCCGCCGGCCTGGTCCAGGGCCTTCACCCCTCAGCGTCTCAG
>chr1	144124873	144125173
TCGTCCAAATGCTGGGATCTCTCCCTACCAAGGTGCCCCAATCTCCATTTCTCTTTCTGTCTTATTTCTTTCTGGCCTCTGGCCTCTAGCTTTTTGAAGTTTAATTCTCTGTCTCTCCTCTGGCAGTCTTAGCCCTCTCTTTACCTTATTACCTCAAGACTCCTGATGAAGTTTTAGAAGGAGTTCCCTACGTCCTCTATTCTGTAGTTTTCTTACCAAGGCCAAATATGACCTCAGATGATGAGTCACTGATACCCTTCTATCCTGCCCCCACTTAGCAATGCCCTTCACATTGAGATTC
>chr1	60803016	60803290
TTCTAATAACATGAGCATTTTTTAAAAATAAGGCACAATCAATATAAAGAATGATAGTTGCTCTTAAAACAAGGAATTGTTTTCAGATTCAAGGATCACCTTTTGTTTCTTTCTCAGAGAGAGTGGTTTCCAATCCAAATGCACATTTGCCTCTCAGGCATCTGTTGGATTTGGAAGAGGTTCCCAGATTGAGTTGAGAAATGGTCATTACAGTTAAGCTGCAACTTCAATCTTCAAAATGAATGAATGGATCCAGTCCAGTCCTTTGGCTGGGA
>chr1	67318776	67319050
TTGATTCTTCCTACCCATGAGCATGGAATGTTCTTCCATTTGTTTGTCTCCTCTTTTATTTCCTTGAGCAGTGGTTTGTAGTTCTCCTTGAAGAGGTCCTTCACATCCCTTGTAAGTTGGATTCCTAGGTATTTTATTCTCTTTGAAGCAATTGTGAATGGGAGTTCACCCATGATTTGGCTCTCTGTTTGTCTGTTGTTGGTGTATAAGAATGCTTGTGATTTTTGTACATTGATTTTGTATCCTGAGACTTTGCTGAAGTTGCTTATCAGCTT
>chr1	88790075	88790416
GACACATCTTCATAGAAAATGGTTTAATTGAAATTATCCCAAGAATATGATTTACTCCTTTTGAAAATTTCACCAGAGTTTTTCTATTTTCAATCAAAACTTTTTACAAACCACATTTTAAAGTTGGCGAAAGAAAGTTCAAATGACATGGATTATCTTTCTCTTGGAACTAATATACATACATCAGGGTTTATTGTGACAGTCACAAGTGAAGTACACTAAATTAAATTATTATTCCCATCTTAACTGACTCACTGGGTAGAAATAAGTTCACGTGCCAATATAGGGGCTGGTTCTGGTCCACATGACTGTACCATTGGGATTTAAATTATCACAGTATTT
>chr1	27423834	27424175
GAGTTCAAGCGATTCTCCTGCTATCAGTCTCCCAAGTAGCTGGGACTATTGGTGCGTGCCACCACACCCAGCTAATTTTAAAATTTTTAGTAGAGATGAGGTTTCACCATGTTGGCCAGGCTGTTCTCAGACTCTTGACCTCAAGTGATCCCCCTTCCTTGGCCACCCAAAGTGCTGGGATTACAGGCGTGAGCCACCACGTCTGGCCCCTGGAATTCTATTTGATATGTCCTTTCTGAGTTTGACTAGCAGAAGTTATACCCCTGATTTGTTTTGTTTTGTTTTGTTTTGTAGAGATGGGTTTTTGCTATGTTGCTGAGGCTAGTCTCGAACTCCTGGGCT
>chr1	85235387	85235733
CCCTGCAGGATGCGGCGCGTGGCCAGGCGCTCCCGCCCCGCCCCCAAGGGGCTGCCCCGCCCCGCCCCGCCCCGCCGCCTCCTACCGGGGACCGGAGCTTCCCCAGTTGGGGTCCTAGGGGACTTATTCCACGCTTCAGCGGACCAGCCTCCCCGCGCTCCCGGAGAAGGGGGTCGGCGACGCGGAGGCGGGGTGGGGGCCGTAGGGGATGGAACCGAGGCGCGCGCGAGAAGAGCCGAGGAAGTAAGCAGTCCCAAAAGGGGGCGGCGGTGGGGCCCCCAGGGAGGCGTGGGGCACGCCAAGGGCGCCGTGGGGCACTGACCTGTGGTGCGGCCCCCAGGACAGGC
>chr1	205967869	205968215
GGATGGGGGTGTGGGAAATGTTCCTCATGTGCTGTGTCCACCTCTGGTTGGGGGCCACAGGACCAGTTGAGTCATGAGTCACAGGTCCAGGTAGAGTCAGTCAGTTGCCAAATGCAAAAATCTGAAAAACATCTCAGAAGACCAATCTTACATTCTACAATAGTGATGTTACCTATAGGAGCAATTAGGGAAGTCACAAATCTTGTGACCTCTGGCCACCTGACTCCTGAGCAGTAATGAATTATAAGAACTATGCCTATATTTTAGCAGAGTTCAGGTCCCTCTCCTAATCCTAATCTTTTGGCCTTTCATTAGCTTTCAGGCCCTGAGCAAGGAGGGAGCTAGTT
>chr1	187523575	187523866
GTAGATTGTCTTTTCACCTTCTTGATGGTATCCTTTGAGGTACAAATGTGTTTAATTTAGATGAGGTCTAGTTTATCTGTTTTTATCTTTTGTTGTTTTTGCTTTTGGTTCATAGGAAAGAATACTTTGTGAAATCCAGGGTCATGAATATTTGCCCATATATTTTCTTTTATGAAGTTTATAGTTTTACCTCTTCCATTTAGATCTTTGAACTATTTATTTTTACTTTATTTATATGATGTGAAGTAAGAGCTCAATTTTGCATGTGGCTATTTACTTGTCCCAAAACAAT
>chr1	71450478	71450769
AGCCCAATTCTAAAGTACCTAATTTTTTTCCATTACATATTTCTTTTCCATAACATATGACTTTTTTAAACAGAAAAAAATATAGAATTAAACAATTTTAAGTAAAAGTTTAGACAGAACAATCATGTGACTGGTTAGGGACACAAAGAAAGGGATGGAGGAAGCTGAATATGATATGACTTCGCTATATCACGCATTGTTACTAGAATTCCACTGTGCCATGTACAAAATCATGTCAGTTTGAGAACTATCAATCACGTGGTCTATTTGGCAAATTTTGGATCTGCCCTTC
>chr1	182903694	182904029
GGGTCATGGCTCACTGAAGCCTTGATATTTTTACTTTGTATTTTCCCTTTTTAAACTTTGTATCTGCAAGCCCTGTGGTCCCAGCTACTCCAGGGGCTGAGGTGGGAGGACTGCTTGAGCCTGGGAGGCAGAAGTTGCAGTGACCCCGGATCACACTACTACTGTACTCCAACCTGGGTGACAGAGACCCCATCTCAAAACCAAACAAAAACTTTGTATCTATTACTTATTAAAATTTTTGCAGAAACACAACCCTAATAGGATAATACTAGCCCAGCACTTTGAGATGATAACAAAAGACTATGGAACAGACAAAATTGAACTTAATAATAGACT
>chr1	99440423	99440758
GAAGTACACATGCTCCTGCTGCTGCTCCTTGAAACACTGGCTGTGTTTGCACTGAGGCCATGCCTCAGCCAGCGACTGAGTGTGACAAGGATTCTCAGTCCTGTTCCTGGGAGATGTGAGATTCCTTTGCTGGCAAACTTCAGCTTGAATATTCCCCAGGTGCCTTGCCAAACCTTCTTCAGTCTGCTTTGTTCTCTAGAACATTTCCACACAACCTTCTCTCTCTCAGGATCAGACTCAGATCGCAGTCTGTTGGCTCCTTTCTATATTAATCATGTCTTTTTATTTTCTGTATTCTGATGCTTTGGTATCTGGAGTCCACTAAACCTGGAGGGA
>chr1	21224266	21224585
TAGAGTGAGAGGAGGTGACATCAGAGGATTAGATTAGGGCCAGACTAAAAAGACGGGTCAAGTAAGGACTTCGCCATGAAGGTAATCCTAGGAGATGTTGAACAGGGCAGAAATATCATCCAATTTGTTTAAAAAAGAGAGCCATTACAACAATATGAACTCTTAGTGAAGATACTGGTGTCAAGATATCAAACAGGGATCTATTCCGACAGCCCAGGTACATAGTGATAAGGGCCTGATAACAGCAGTGGATCTCGACAGAAAAAAAAAAGGCAGATTTGGGAGTTAATTCATATATTATAGAAACAGCAGGATTTTCT
>chr1	104581484	104581803
GCAGATCACAAGGTCAGGAGATGGAGACCATCCTGGCTAACATGGTGAAACCCTGTCTCTATTAAAAATACAAAAAATTAGCTGGGCATGGTGGCGGGTGCCTGTAGTCCCAGCTACTCAGGAGGCTGAGGCAGAAGAATGGCGTGAACCCAGGAGGCAGAGCTTGCAGTGAACCGACATTGCACCACTGCACTCCAGCCTGGGCGACAGAGCGAGACTTGGTCTCAAAATAAATAAATAAATAAAAATTAAAAAATAATAATGCATTTATATTAGGCCAAGAAATTGAGTCCTTATTAGCAAGAAAAAATGTTAATGTT
>chr1	71054308	71054713
TTCAGTTCTGCTCTGATTTTAGTTATTTCTTGCCTTCTGCTAGCTTTTGAATGTGTTTGCTCTTGCTTTTCTGGTTCTTTTAATTGTGATGTTAGGGTGTCAATTTTGGATCTTTCCTGCTTTCTCTTGTGGGCATTTAGGGCTATAAATTTCCCTCTACACACTGCTTTGAATGTGTCCCAGAGATTCTGGTATGTTGTGTCTTTGTTCTTGTTGGTTTCAAAGAACATCTTTATTTCTGCCTTCATTTCGTTATGTACCCAGTAGTCATTCAGGAGCAGGTTGTTCAGTTTCCATGTAGTTGAGCGGTTTTGAAATCTACAATGAAATCAAAAAAATTTACAAGAAAAAAACAAAGAACCCCATCAAAAAGTGGGCAAAGGACATGAACAAACACTTCTCAAAA
>chr1	67205799	67206204
AAGAATGTCATTGGTAATTTGATAAGGATTTCATTGAATCTGTAGATTGCTTTTGGTAGCATGGACATTTTAACAACACTGATTCTTTGAATCCATGAATGTGGAATATCATTCCATTTTTTTTTTTTTTGGTGTCCTCTTTAATTTCTTTTGTCAATATTTTATAGTTGTCATTATGGAGATCTTTCACTTCTTCGGTTAATTTCTAGGTATTTGATTTTATTTGTGGCTATCTTAAATGGGATTAGTCTTTTGATTTCCTTTTCAGAATGTTGACTTGGTGGCATATAGAAATGCTACTGATTTTTGTATGTTGATTTTGTATCCTGCAACTTTACTGAATTTGTCAGTTCTAATAGTTTTTTGTGGCGTCTTTAGGTTTTTCCAAATACAAGATCATATCATC
>chr1	87665254	87665552
CCAATCCAGGAGCTAAATGAGTCACTGAGAGTCAATCTGTTTTTCCCTTGCTGCTGGGGTTTCCTCCGGCCCTGGCCTCTCTCTCTCTGCTCCAGTCACTCACAGAGCTGCAGGCTCAGCCCTCGTTGGCGCCCATCGCCTCCCATTCCCCTCCTCAGCCCTGCTTGCTGCAGCTGTTGATGGGGTCTGACCGGCTGGCTGCGGAGATTCAGGGCCTCAATCACACTGTAGTTGAGGCCGTGCTTTGACAGAAAATGAAGACATCTTTGCCTTGTTGCATTTGCTTCTCCAGTAATACA
>chr1	21956975	21957273
GAAAGTATAAGACACTCAGTTTGTGAGGGTGTGGAGAAGAAAGCATGCATATACTGCTGGTAGAAATGCAGTCACTAACAAAACTACATAGACAACTACCTTTAGACCTAGCAATCTCATTTCTGAGGATTTACTGTTCCTTAGGCTATACCTCCAACAATGCAAAATCTCACTCATAAGGTTATTCATTACAGCACTGTCTGTTAATTGCAAAATATTGGAAGCCACCCAAATGCCCAAAAATAGACAATATGGTACATCTATATGGCAGAGTACTATGCAACTGTAAAACACACACA
>chr1	73004401	73004700
ATAGAAAGATCCTATTCTACAAAAACATTAAAAAAACAAATCAGGCATGGTGGTGTGTGCCTGTGGTCCCAAATACTTGAGAGGCTGAGGTGGGAGATTTGCTTAAGCCCAGGATGTTGTCTGCAGTTAGCTACAATGGCACCACTGCACTCCAGCCTCTGTGAGAATGTGAGGCCCTGTCTAAAAAAAATACAAACACTAAAAATAAAGAAAAGAAAAATTCTTGATATAATATCAGCAAAATATCAATTAATTGTTAAAAAGATTGTACACTATAACACTGTGATATTTCTCAGGGAT
>chr1	28117040	28117339
CCTCCCTGGTCTCAGGTGAACCTCCCGCCTCAGCCTCTTACATAGCTGGGACTACAGGTGTGCACCACCACACTTGACTAATTTTTGTATTTTTTGTAGAAACGGGGTTTTGCCATGTTGCCCAGGCTGATCTCGACCCCCTGGGCTCAAGTGATCCGCCCAGCTCAGCCTCCCAAACTGCTAGGATTACAGGTGTGGTCCAGCTGAGATCATCCTTTAAGACCAATCTGGTGACACACCCATTAGGATTGCCACTATTAAACAAAATAGAAAACAACAAATGTTGGTGAGGATGTGGAA
>chr1	106597440	106597707
CAATGATTAGTTACTACCTATGTACTAGACATTTTAATTTTGCCAAGCTAACATATTCTGCACATCAAAAAAATAAAATAAAAAGAAAGAAACAGGATAACACAAACAGAAAGCTACAGACCAAACAAATTTTGTTGATAAAAATATTTTTACATAAAATACCAAAAAAAAACCCACTGAATTTTGAAAGATCTTCAAGCAATAAAACACTGTGTTTAAGTACAGTTCATTTTACAAATGTAAGGGTATTTTATTTAAGGATTCTTTT
>chr1	113579578	113579845
GGCCCCTGACTTGTGTTATTTCCTTTAATCTTTATAACAATTCGAAGTTGGGTCATATGATCATTCCCACTGTATAAATGGGAAAACAAATTCAGAAGGATTGGATGATTTGCCCATAGTCACACAGCCAGCTGATGGTGCTCCTGGGATCAGCCGGGCAGGCTGACTTTCCTACATGAACTTCAGGGTCACCAAAGAGCTGACAAAAGAAGTTTCCCTTCATAGGAGTATTGCAGCTAGTACATGAAGGAGGAATGATATCACCATT
>chr1	238702203	238702494
TTATTGAGTTGAGGTTTGCTCACTTACTATAAGGTAGAATGAGGTGATCTAAGTAGGTTTTGTTTAAATACATGTGTCTTCTCCCCATCAGAGTAAAAGAAGCCGAAGAGGTGTGTAGACAGAAGAAAGGAAAATCACTTTATAAAATAAAACCAAGACATGACTCTGGAATTGTAAGTATTACTGATTTTTAACTTGTTATTTTCTTTGGCTTTTAAATCCTATTTTCATAATATATACAAACTCATAATATTTTAATTATTTTTCTACTAAGTGTGAATAAATAAGGAGC
>chr1	67696545	67696836
ATCCCCCAAAACAAGCATTTCTACTAAACACATAAAGGCAAATATATTTTTGGAAACATAGGTATAGTCAAAAGTTGAAAACACGTTTCTAAATGCCAGCATGAGAAAATCTGTCAATAGTCTTACATAAGGCTGATTTTATTCCTAAAGTACAATAAAATCCCTAACTATACACAGTCTTGACAATGTATTTCCAAGATTCTGTAGATGTGTTTACATCTCATTCTTTTCCTTCACAATTGATAATGCAGTCAATTGGCTGATATATCCAATATCCTACGTAGTTATATTT
>chr1	119355151	119355477
AGAAGTATTTTCTATCTCAGCCATACACGCTACCTATAATGGTGAATAGCAACTGTAACTAGGCAGGGCTCTTCCTTTTGATCAGGTAAGAAATTTTAAAGAATTAAAGGATTGAAATTGTGTAGAGAGTAATGGGGCTGATGTATCTTTTAAAACCCCGGAATTTATAACAAATGAGAGTTGTTCCTCTAAGAAATTACCCTGGGATTCTATAGCTTATAAAAATGATTGCTCAAAACATTTCTGGAATGCCTCTTTTGGAAATGACTTGAGGGATTCTGCATCATCACTTACTTCAATGCTCTTTTCTTCTTGCTGGCTAATGTG
>chr1	175801778	175802104
TTTCAACAAGAAGAGCTAACTATCCTAAATATATATGCACCCAATACAGGAGCACCCAGATTCATAAAGCAAGTCCTGAGTGACCTACAAAGAGACTTAGACTCCCACACAATAATAATGGGAGACTTTAACACCCCACTGTCAACATTAGACAGATCAACGAGACAGAAAGTTAACAAGGATACAGAGACATTCTTAAAAACACTAGTGAAATATATTGCATATTGTATTTCACTAATCAGGTAACTAAGAATGCATTTTACAACCAATAGTGTGTCTTAATCTAATTGGTTGTGCTATTTCTTTCACAGTGGTATACAAAACAAT
>chr1	155796058	155796373
ATAATCCTTTGGGTATATACTCAGTAATGGGATGGCTGGGTCAAATGGTATTTCTAGTTCTAGATCCCTGAGGAATCACCACACTGACTTCCACAATGGTTGGTCTGATTTAATACTTTATTATTTTAGCTGAATTAGACTTGTTTGATATTAACCTCATGATTCTTGTTCTTATTTGTTTGCATGGCTGTACACTTTTGTCACCATTTTATCATGTCTCAGGCTACTTTGTTTTAGAATTATTTCTTGCATATAATATATGCTTGGGTTTTGTTTTTAGATTATAAATCTATTTCTTTGATAAAATTATCATATT
>chr1	76347896	76348211
CGGATCTGTTCTCAGGCTGAGCAGAGAGTGGCAAAGGCTGCATCTGCGTTGCTTGCTCCTGGCATTGCCTGCCTGCCAGGGCACCACACAAGAGCTCGGGCTTACAGGCACACTTTGGGTGAAGTCATTCTTCCCTGAAAACTGAGATGGGAAATTTATCCTGACATGTCAGAACTGATGAAGAAGGCTAAGCAATGGCTACCTGAGCATTAGTCTTGGGAGTGTGTTCTTTCAAGCACAGGTTTAGGTTTGCCCTTCTATTGTTTCTTCTACTAACACATTATGAAGGTAGATTTCCACTGGAAAAAAAAGACCA
>chr1	190950545	190950834
CTGGACTTGCCCTGTGCCAGAAGGGAGCCCATTGCCCTGAAGGGTAAGTCCCAGGCCTGGCAGCATTCATGACAAACTGACTGAAGAGCACTTGGACCTTAAGTGCACATTGGTGATAGCCTAGTAATACCTACCATTGTTCCGTCATGGTGGTGACCACAGCAAGAGGCTCCTCTGCTTATGGAAAGGAGAGGAAAGAGTGGGAAGAACTTCATCTTATTTGGTAGAATAAAGAAGCAGGTAGATTTCTTAGGTTTTTGACTCTAGTCCTTGGCTTCTATATGGCATCT
>chr1	63223692	63223981
GCTGCAAATTTCTACGAAGGAATAGACCTGTACAGAAGGCATCACTTCTGTGGGCATTTTATTGGAATGCTCTTTATTTCATCACAGAGTAGCCTCATTATGAGGAACCCTGGGTGAAATTCCTGTCTTTCTCAGTTCAGGATTAACTGGGCTTCTCCTAAGAACTCGGCCTGTGGGCATATTGTCTCTTGGATGCTGTAAATGCTGTGACTGATCAGGTTTCTCTTTTTGCACTGGTTGTTAGAGCTGTCTGATCCCAAATGTGAATCCCACCCATTGTGAACAGACAG
>chr1	14268528	14268805
AGCTATAAAAGTAAGACCTGTTTACTTCCAAACCCCCATGTAATTACAAATATCAAGTCATCTTTTCTGTACAAATAAACTCAAATGATAGTGATCTGTTATTTGGAGCCATATCTGTGTTACCGGGAAGATTTAGCTGGCTTTCTGAAATGCCACAGACCTAATTGCCACCAAGGGAAATGTTGAAAGCCTCATATTTTCAGCTTAGCGTACTCATCTTCTTTTAATCTCTCATTTTGATTTCTGAAAAATCTTCCTTGGATTTCATGAAGGGCAGG
>chr1	152709899	152710176
ATTGCACTCCAGCCTGGGCAACAGAGCCAGACTCTGTCTCAAAAATAAAAAATAAAAAAAATTTGCCTGGCATGGTGGCGGTCACCTGTGATTCCAGCTACTAGGGAGGCTGAGGCAGGAGGACTGCTTGAACCCGGGAGGCGGAGGTTTCAGTGAGCTGAGATCACACCACTGCACTCCAGCCTGGGTGACAAAGAGTGAGTGAGACTCCATCTCAAAAAAAAAAAAACACAAAAAAAAAATAAAAGAAAGGTTCAAATGCAGCACTGCTGTAAGGG
>chr1	24855241	24855535
GACCAGCATTGCTAATTATTCACCCTGTTGCCTTATCTCCCCACTCCCCAAGGCTGCAATGTGGTGATACCTAGAAAGGCAAATTTTGCTTTCCTTTTTTGTATCTGTGACAATGAGGCATAGATAAGCTGACAGAGTGAAAGGGTGACCAGCAGATTATGATAGTCTGTAAAAAGTAATGTTTTCTGAATTGTGACATTTTTATTGTAGTGATAGGTTCATTAAATAAGACATGGCCACTTTTGTTGGCCCCTTAGAGAAGCAGCTAGTGAAAGTAGAGAAGCCTGTAACTGTT
>chr1	142736526	142736820
GAGTATTGAAGCTAAAATTTCTAGTAGTTGACAAAATGAATGGCTGTATGCAGGGCTAAAGAGATTTTTTGGCTGTTGGTAGAGATTTGCACACGTGCACAGAGGGGATGGTTGAAACTGTGGAAATATTTGTGATTTCCAATAGTAAGAGTTTAGAAGAACAAAGGGGAAACTTCCTTTGTATCATCTGTGATACTCAGATTACAGAGTGTATAAAGGAATTTAAATGATATATTTATTTGTGTATCATTGAGTATACATTTTGGGAACCTAATTATGTATCAGGAATTGGGTT
>chr1	55075528	55075812
TTGTCTGCTTGATGGCCTTCAGATCAGCATGGACTTTTCACCCTGACATGGCCCGTTTGAGGCTCCAACAAGTTGGTGAACATCGGGAGAAGATGCAGGTTAAAGTCTCCACTTTGGCATCTCTTAGCTGTGTGGCCCTGAGCTACTAAGCACAACTCTCTTTTCTTAGCTGTAGAATGGGCACAATGAAGCCTGTCTCACAGGCCAGGGTCTAGTGTAAGACTTGCCATCCAACTCCTTCCCCATAGCCCAGCACTGCACAGCAGGGTACTGCTGGCATGTGGG
>chr1	151625080	151625364
CTGTTATGAATTGCTATCAAACATGCTTTGCCGATCACTTTTCTCAAAAGTGTCAGATGAGGTCTAGTAGCAAGGACCTTCTTTTTTTCAGACAGACTCTAGCATGAGATCAAAAATATAAGCAATCATCAGTTTGCCTTTTTCCAGGTTTGAGATGATTTTTTTTCTTTCACACTGACACATAGCTGGAGCCCAGTAAGTGTTGGTAGCTTTCCCTCCCCTCTTCAGCCCATTTCAATTTAGACTGAATTCCCCCAGGCAGGAGGGCAGAAAATGGGCTGGGTT
>chr1	234311193	234311510
GAAGCAGCTTCCTGTGTTTTTCACGATTAAATAAATAATTACGTGAGCAGCCCCAATGTACGATGTAGGTCCGCAGACAGGGACAACTGGGCTAAGACATAGAGGAGGCTGGAAGAGCAGGCCTGGCTCCAGCCCGTCACACTAGCTTGGAGAGACAGGCTGGATTCTTAGGCAATGAGAAGCCAATGAGTGTTTGGTGGCATAAGGAGAGTTGTACTCTGCGATGAATACTCTGTCAGCATGATTTGGGAGAAATTAGAGAAGAAATGACATGAAAAATGGAAGCATGCAGGAGAAAGTTGAAGACTCCAATACATG
>chr1	187603464	187603781
CATACACAAGAAAGCATGTGTGCTCTCTTCAAATACACTGAAGTATAAACATGGAACAAAAATATTTCTCAGTATTACCACAAAGGAAACAACAAAAGACAGTGAATTTAAATTAGAAAATCCTAAAGGTACAATATAAGAACTCGCTAATAACTATAGCTGCAGCAAAAAAAAAAAAAAAAAGTGCTAAAATAAACACTAGTAATGCTTAAGTTTCAAGTCTCATGAAATCAAGGAGAAAAGGTAAAATGAACTACCTTGAAATACTTAGAGCTTGTGAATGATTTTGATAGATGATTTCTGAATTTCTTACTTCTT
>chr1	168643965	168644299
TTCACTTGGTTATTGTTGCTTGATCTGATGAAAATCTATTGTTTTAAATATCTACTTTTTGTGTACTAATTTCTGTCTTGACCCCACGTTCTTTACTGGGTTCTTGGTTTCTGAGTCCTGGTGCCTCAAAGAAGTGCAGTTATTTGAACAACTCACTACAGATTCATATTCTCCTGGCACCAAGGAGAGAATAGTAGTGACAAGTCATGAGCAAATCAGCATGTAATTTGTTAGGTGTATGAATTAAATGCCATTGCAACTTTCAAGGCCTTCTAAGTTCTAAACAAGTTCACAAAAATAATTTCACCATTACAAAAACAATCCAAACATCTCAA
>chr1	63921927	63922261
CTGGCTCCTAAACCTTTCTTGGGGATTTTGAAGAGGCAAGGCAAGGAAAAGCAAAAAGAAAAAGGCACAGTCCAGAAGAGCTAGAGAGTTCATGCCCCTAGGATAATCTTCAACAAATGAGAGGTGGGAGTTTATGGATAAAAAGCCTCCAGTCTTACAGAGGAACTACCCAAGGTGTATGCTACACAATTTCTCATGGGGGCTCCCGCAGAAGTGAACCGTAGTTGCTCATAGTAGTAACTAGCTCATACTCTCCTGTTGGCTGTTCCTCCTTCTCTGTCTTCCTCTCCCTGCCCCCTCCTTTCTGTTTTCTGGCTCACCTCCCAAGTAAACTA
>chr1	49607055	49607747
GGGTGTGGTGGCTCATGCCTGTAATCCCAGCACTTTAGGAGACTGAGGCAGGTGGATCACTTGAACGCAGGAGTTTGAGACCAGCCTGGGCAACATGGCAAAACCCATCTCTAATAAAAATACAAAAAATTATCCAGGCATGGTGGCACACGCCTGTATTCCCAGCTACTCAGGAGGCCGAGGCAGGAGAATCGCTTGAACCTGGTGGGGGCGGAGGTTATGGTGAGCCAAGGTAGCACCTAGCACCACTGTACTCCAGCCTGGGCAACAGAGCAAGACTCTGCCTCAGAAAAAGAGAAAAAAGAAAATGTGAGGTTAAGAGATGATAAGTAATTTATTCAAAGTCTCACAAAATTAGCAGCACACAAAGGTTTGCTGAAGTCAAGACTACTGCTCCTTCACTAGATAGATCTGTAAGGTAGTAAACAAATTTAATAAATATCCCAGCATAACCTTTAGATATCTTTAGAAATCATCAAGAGGTCAGCTTTTAAAAAACTATTCATAACAGCATAATCCTTTTTACAAAGCAAATCTTACGAAGAGGAAATTCTGCTTCTGGCCAAACAGTGTAACAGGGAATAGATTTAACTTCTTGTCTTAATCAACCATAAAATTAAAGCAAATGTATGAAACAATCATTTTCAGATACTAGAAAAAAGGCAGCAAAGAACAGTGACCCCTGAAAGACAG
>chr1	145352217	145352909
ATTATTTATTTATTTATTTATTTATTTATTTATTTTTTTGAGAAGGTATCTCATTCTGTCACCCAGGCAGGAATGCAGTGACATGATCTTGGCTCACTGCCACCTCCGCTTCCTGGGTTCAAACAATTCTCTTGCCTCAGCCCCCCAAGTAGCTGGGATTACAGCCACATGCCACCATGCCCAGCTAATCTTTATATTTTTAGTAGAAACGGGGTTTCACCATGTTGGCTAGCCTGGCCTTGAACTCCTGGCCCCAAGTGATCTGCCTGCCTTGGCCTCCCAAAGTGCTGGAATTACAGGTGGGAGCCACTGCACCCGGCAAAAACCTAATTCTTAAAATGGACAGTTGAACGCTTGGATTGGCATTCAAGGGGCTTCAATTACAGGAAAGTAAAGAAGGGCCAGGAACATTGTTTGTTGCTCTTTAAATCAAATGAGGATTTAAGATTCAACCGTCCATCCAGATGTAATGTTCAGAAGTCCAAGCAGTAGGGAATATAGATAGAACTCAAATATGTCTCATGTATGATAGAGACTAAATATGTCCTGAGTACCCCAGCTGAGAAACTATAACAAATTATCACAAATTTAGCAGCTTTAAACACCACAAATTTTATTATCTCACAGTTCTCCAGGTCAGAAATCCAAGTACAGCATGGCTTGACTTATTCCTTGGCTTGGTTTCTCAAAAGA
>chr1	41860647	41860995
GGTGGGGGAGGAAGAAGGATGGAGATAACGGGAACAGGCTGAACTGGGAATGCTGAGCTAAGGGTCTGGATTCATCCTGTAGGTCAAGGGTTGGCAAATCCAGCCGGCTGCCTGTTTTCGTACATAAAATTTTACTGGAACACAACCACGCCCATTTTTTACATATTATCTGTGGTTGCTTCCAGGCTGCAATGACAAAGTCAAGAGAGACTATATGCCCGGCAAAGCTTCAAATACTATCTGGCCATTCAGAGCAAAAGAATGCTCATTCCTGCCATAGACGCTGGAAGCTATGGGTGGATTTTAAGCAGCAGATAGCAGGGTCAGATTTGTGTTTCACGTTTCTATC
>chr1	7690679	7691027
GTAAGTTTAAAAATACGGCCAGGTGTGGTGGCTGACACTTGTAATTCTAGCACTTTGGGAGGCTGAGGCAGGTGGATTGCTTGAGCCTAGGAGTTCAAGACCAGCCTGGGCAACATGGAGAAACCCCGTCTCTACAAAAAATACAAAAATTAGCCAGGTGTGGCGTTGCATGCCTACAGTCCCAGCTACTCAGGAGGCTGAGGTGGGAGGATCGCCTGAGCCTGGTAGGTGGAGGTTGCAGTGAGCTGTGATTGTGCCATTGCACTCCATCCTGAGCAACAGAGTGAGACCCCATCTCAACAAAACAAAACAAAGAATAGCCAGGCGTGGTGGCTTTCACCTCTAATCT
>chr1	19115010	19115293
GCCTGGCCAACGTGGTAAAACCCTGCCTCTACTAAACATGCAAAAATTAGCCGGGCATCATGGTGCATGCCTGTGATTCCAGCTACTTGGGAGGCTGAGGCAGGAGAAACACTGGAACCCGGGAGGCAGAGGTTGCAGTGAGCCGAGATCTGGCCGCTATACTCCAGTCTGGGTGACAGAGTGAGACTGTCTCAAAAAAAAAAATAGCCTACAAATAAGACCACATCTGCCATTGCCCCTTCTGGGTTCATGACATCCTCAGACACAGACATGTCCAGAGAGAG
>chr1	196270721	196271004
CAGACTCAGCCCGCCTGCACCCAGGTGATTAAATTTTTATTGCTCACACAAAGCCTATTTGGTGGTCTCTTTACACAGATGCACATGAAATTTGGTGCCGTGACTCGGATCGGGGGACCTCCCTTGGGAGATCAATCCCCTGTCCTCCTGCTCTTTGCTCCGTGAGAAAGATCCACCTATGACCTCAGGTCCTCAGACCAACCAGCCCAAGAAACATCTCATCAATTTCAAATCCGGTAAGCGGCCTGTTTTTACTCTCTTCTCCAACCTCCCTCACTATCCCT
>chr1	168483452	168483729
GCAAAAGTTAGAAGCATTTAATGAAATAAAGCAGAGAAGTATGAGAATAAAATGTGGAAAAGGAGCAGGAGATTCAGAGATGAACAAGAAAGTTGAGGAGCTTGGGTCTAGTGGGTGGAACACATATTTGAAGAGTGTTGGAAAATTGAAAAGTGTGCTTCACCCAGTCTCTTGTAGAAACTACAGTTTTAAAGGAAGCTGCCCAGAACTGCCTCTCTGCTTGGATGCTGCTTAGGCATCTAGGAAATAAACAATTAAGCCCAGCTCTGGCCACATCC
>chr1	55631078	55631355
TCATTTATTTTTTTCAAAGAATCAACTTTTTGTTTCATTGATGTTTTGAATATTTTTGGTCTCAATTTCATTTAGTTCTGCTCTGATCTTTGTTATTTCTTTTTTTTATTTTTAACTTTTATTTTAAGTTCAGGGGTACAAGTGCAGGTTTGTTACACAGGTAAATTTGTGTTGGGGGTTTATTATACAGATTATTTCATCACCCACATATTAAACCTAGTACCCATTAGTTATTTTTCCTGACCCTCTCCCTCCTCCCACCCTTCACCCTCTTAAAG
>chr1	213699536	213699826
TCCTCTTAGACGCCCACTAGTTTGTCTTTTGCTACAAGCTACCTGCTGGAGCAGAAGAGTCAAAATTTAAAAGTACGTATTTCTGAAGGGTCAAATGAGTTTTCCATTGACTGACACTAAGGAATTCTCAGTCTACAAGGAGTTCTTCAACACTGATTTTTCACAGGATCTTATAGAAGGAAGCCTTTCTCTGTGGTCTTAATAGAGATGGAAATATTCAAGCTGCTGCCTGTGAGAGTAGCTTGAATAGAAGAGGAATGGTGTTGTCTTCCCTGTGCCACTGGCAGGCAA
>chr1	224258963	224259253
GACTTCCAGATTGTGAATCCTTTGAGATTTCTTTTCTTTTCTTTTCTTTTTTTTGTGAGACAGAGTCTAGCTCTGTCACCCAGGCTGTAGTGCAGTGGTGCTATCTCGACTTACTGCAACCTCTGCATCCCGAGTTCAAGCTATTCTCCTGCCTCAGCCTCCCAAATAGCTGGGATTACAGACATGTGCCACCACATCTGGCTAATTTTTGTATTTTCAGTAAAGATGGGGTTTACCATGTTGGCCAGGCTGGTCTTGAACTCTCAACCTCAGATGATCCACCTGCCTTGG
>chr1	119724665	119725106
CATTGAGATTCCTGGGAACTACCAGATAGTAGCATCAGTTCACCAAGAAATGAAGCTGGTGAGGCAGTGAAAATCCAGGGCCTAGAAAGCTGGGAATGCCATGACGTGGGCACATTGAAAGACAAGAGGCAGGCATGATCAGCCTTGAACTTTAGGAAGATCCCAGGAAGCTGATGGAAGACAAGATGTGGAGTGAATGTGAAGGCAAGATACAAAAATAAGAATTTTTTGTAATAAGCTTTTAAGAAGTGGTGGGGCCTCAACTAGGTCTAAGGTGGTGTGTGTACAGTGGAGGAGAAGATATAAGAAATACTCAGAAGGCCAAATAATCAGGATTTGGGAATGGGAATGGGAATGGGAGAATGGAAGGGTGGACGATTACTCTCTGACTTCTGGCTTAGGGATCACTGGCTTTAGCAATAACTCTGTTAAGATAAGAATA
>chr1	802334	802775
TTGCAGGGAATTCAGGGAGGCTTGGATTTGCTGAAGCTCTAGATGAGCTTGGGCTTGGATATGGAAACGGCATGGAGCCAGGGCCCTTCTGCACACTGGGGTCTGAGTAGTTGCACTCTGGTGCATCCATAGGTGTTCCCCACCTGGAGCACAGCTGTGGATAGAAGCCGGGAGAGCTGTGGAGGGAAGAGGAGGAGGAGGGAGTCTCGGGGCAGCCCCAGCTGCCAGGCAGGGCCTCTGCAAGTGAGATGCAGATCCAGCCTGTTGGCCACTTAGCACTTGCTTGGCCGCCTGCAGATCACCTGACCTCTGCTCACCTGTAAATGGGGGTTGCAGCAGCACTTACCTTCTGGGACTCCTGCAGCTTGAAGGGGCAGCACACACCACATGCTGAGAAGGCGCCTAACTCAGGCAAGCTTCTCCAACAGCACCACATCAGATT
>chr1	98993192	98993705
CCTTTGACACTGGAGGCTTTTTATAATTGTCCTGTTTAGATTTCAAATATTTGGTGATTTTAAAGATATCTTTCTGGTACTGATTTATAATTTAATTCCATTATGTTCAGAGAACATACTTTATATGACTTGAATCTTTTAAAATTTATCAAGACTTATTGTATGGCCCAGAATGTGATCCATATTGGTAAATGTTTTATGGGCATGTGAAAGAAAATATGTATTCTGCTTTTGTCCTGTAGATCTCAGTTAGGCAAACTTGATTGATAGTGTGGTTCAGATCTTATATATGAGTGCTGATTTTCTGTCCACACATTCTGTCAGTTCTTGAGAGGGGTATCAAAATCAATTATAATTGTAGATTTGTCTTTCTCCTTGTATTTCTGTCAGTTTTTATGAAACTCTTTTATGTGTGTAAACATTTTAAATTATGTCCTCTAGATGGATGGCCCTTTTATCATTATGAAATGATCATCTTTATCTCTGATAATGATCTTTGCTCTGAGATCTACAT
>chr1	121048497	121049010
TCCCTTTGTAGAAGTCACGGGCCAGGCAATCTCTCTCTGTGCTGAGCTGTGCCAGTTTCAGGGAAAGGCTGATGTGGATAAAGTGAAATTACTCATATCCATTTCAGTGTGGCTGTTCTTGGTTTTGTGCTCATGTGTTGTGCTGCACCTCTTTACCTACATTGTAGACTTCTCATAATGGTATTTTCATGTATATATTATTGTTTGCTGTTTCTCTGGGGGAACTAAATGCTGGGACTTCCTATTCTTCCATTTTGTGGGCATCACTCTTTCAAAGTTTATTTTTTAATGTTATGAAAGCACACGGAGGTGATAGAAACTGTAAATCTACTTATACAGAGGAAACCACAGTTAAGAAAATTAAACCTCAGCAATGAAACATCAATTTCTGTTCTTACAGTTATTAAGTAGTGCCTTACTATTTTCTGTTATTCTGAGCTTAATAATTCCTGGTGAAGTACAATTTGAGCTCAGATCCCAAAACTTGTTCATTCAAATCGGTTGTAGAAAGAAA
>chr1	75543889	75544188
GCCCTTGGGCACACTCAGAGCTCTCTGCTCATAGCACCTCTAGACTCCCCCTCCTGGGATAACCATATGTCCCAATTTGCATGGGATAGCCAGGGTTTACACCTCTTTCCCTAGAATAACCGTTAACAATGTTTCCATTTACTCTCAAAAAAGCTCCAGTGTGGATCGCCACATTCTATACTAAAATCCTATCCTTCAAGTCAGCTGAAATGTCACCTCCTTCTTGAAGTTTTCAACTAGAAGAGCTCTCTCTAATCCCCGTAGACCTAGGGAACTTTTGTTTGTATCTTTAAGGCAACT
>chr1	29410933	29411232
GATTGGCTGCACGTGGGAAAAGGCTGGCTATGGGCTTAGCAACAGCTAGGCAGCTCAGAACCATGAAAAATGACCAAGCTGTGGCCAACTAAGAACTTACCTGTTTAATAGTTGCCACTCTTACTAAATGGCAGTCTTCACGAGAAGAAAGACCATGTCTGTTCACTGCTGTGTCCTCAAGCCCAGCATGCTGCAGATGCTCACAAAATGTTTACTGAATACACTGAGTTAATTGCAGTCCTCACAATTATAAAATCCTCATCCTCTCTGGCTGGCACCTTGCTTAAAAGACTCACCTGC
>chr1	159426005	159426288
GGTCTGCCAACCAAAGGAACGGACCCTGAGGATAAAGGCAGGCACCATGGTTGTGGATCTTTGCCACCTTCAAGTGCATATGGAGAGTGGATGTGGACAGAAATTTGATAACAGTAAGTAACAGCAGCTGCTATTTGTTGAGCACTTACTAGATGCTGAGTGTTATGCTAGTTCTTTATTTACATTATTTAATCCTCACAACAAACTTCTAAGGGAGGTATTATTATTGGCAAATGAGAAATCTAATGCTCAGAGACATGGAGTTAGGATGCAACCACATCTGT
>chr1	180218040	180218323
ACCTTAGAAGTCACCTAGTCTAGAAGTTCCCTCCCTGTGTGTTATGGGTGTACCTCAGCCCTTAGGGAAGACTCTAGAAGCCTCATTCCCAGGGGTGCAGTACAAAAATTACTTTCTATGTGTGTTATGATGGGAAAAGGCTTGTGGGTACTAAGTGGTGCAACCTCATCATAGTCCATGTGAAAAATCTGAAAGCAATGAGGTGAAGGAGCTTCCTAAGTTGTTTTGGGTAGTTAGAACTGTGATCCAGATGTCCTGAAGCTGCTTCTCAATACACTGTCTTA
>chr1	76062840	76063135
TTGCCTAGGTTTTCTTCTAGGGTTTGTATGGTTTTAGGTCTTACATTTAAGTCTTTAATCCATCTTGAGTTAATTTTTGTATAAGGTGTAAGGAAGGGATCCAGTTTCAGCTTTCTGCATATGTCTAGCCAGTTTTCCTAGCACCGTTTATTAAACAGGGAATCCTTTCCCCATTGCTTGCTTTTGTTAGGTTTGTCAAACATATGTGGTGTTATTTCTCAGGTCTCTGTTCTGTTCCATTGGTCTATATATCTGTTTTGGTACCAGTACCATACCGTTTTAGTTACTGTAGCCTT
>chr1	174187859	174188154
GAAGACAATAGGACAGCATCTTTAAGATGACAAACAAGAGGCCAGGCGCAGTGGCTCACGCCTGTAATCCCAGCACTTTGGGAGGCCATGGCAGGCGGATCGCCTGAGGTCAGGAGTTTGAGAGCAGCCTGGCCAACATGGTGAAACCCCATCTCTACTAAAAATACAAAAATTAGCTGGGCGTGGTGGCAGGAGCCTGTAATCCCAGCTACTCGGGAGGCTGAGGTGGGAGAATCGCTTGAACCTGCGAGGCAGAGGTTGCAGTGAGCCAAGATGGCACCATTGCACTCCATCCT
>chr1	221808914	221809264
GCTTGGGGGCCAGGCCTGGGCCGGCCGGCGGCAGCTCCATGGCTTCATGCTTTACTCGGGTCAGCAGCGGGATGGGCACCGAGGGGGACACGACGTAGGGGGCCGCGGCGGCGGCGGCCGGCTGCAGCTGGTTGCAGGGGCTCTGGGGCTCGGAGCCGGCGTCCTCGATCACAGCGGTCTGCGAGTCGCAGTGGGGCGAGCTCACCTTGAACATGAGGTCGGTGCCGCGCTCCACGATGTGCTGGATCTGCAGGAAGCCGGCCGTGTACATGACCACGAGCTGCTCGCTGGCCGTCATGGTGAGCCTGCCCGTGTAGCAGAAGGACAGGATCTGCTGGAAGCAGGCGGGCG
>chr1	217392051	217392401
CTTCCTCACTATATTTTTGGTTTCTTGAAAACAAAGACAGTGTTTAATTCATTTTGGAGCCTCCAAAGCTCCAGGCATGATATTTCTTGCCCATTGCAGGTATTCAGAACAAGTATCAAATGAATGAATGAATGAGCAAGAGGAGAGCGGTACCTTACCAAAATCTAGAAAAGCTTTCTCAAAATGCGATCTGTGGACTATTTGCATCATTCACTCACTTGAGACCCTGTTTCAAATGCACTTTATTGGGCCCCGCTTCAAACATATCAAATCCTTCACATATTGATAAGCTCACCAAGAGATTCTGTGCATGTAAAGTTTGGAATCACCAATTAAGAGAATTATCAGTAC
>chr1	178647318	178647612
AGAATTTTTTAGTAATAAAGTATTTTAAATTAAGGTATGTACTTTGTTAAAGACATAATGCTACTCTACACTTAATAAACTACAGTACAGTGTAAACACAACTTTTTTGTTTGTTTGTTTTTTGAGATGGAGTCTCGCTCTGTTGCCCAGGCTGGAGTGCCATGGCGCGATCTAGGCTCACTGCAACCTCTGCCTCCCAGGTTCAAGCGTTTCTCCTACTGCAGCCTCCCCCGAGTAGCTGGGATTACAGGCACCCACCACCACGCCTGGCTAATTTTTTTTTGTATTTTTAGTA
>chr1	170551858	170552152
AGAAAAGAATTTTCAACCCAGAATTTCATATCCAGCCAAACTAAGCTTCATAAGTGAAGGAGAAATAAAATACTTCACAGACAAGCAAATGCTGAGAGATTTTGTCACCACCAGGCCTGCCCTGAAAGAGCTCCTGAAGGAAGCACTAAACATGGAAAGGAAAAACCGGTACCAGCCACTGCAAAATCATGCCAAAATGTAAAGACCATCGAGACTAGGAAGGAACTGCATGAACTACTGAGCAAAATAACCAGCTAACATCATATTGACAGGATCAAATTCACACATAACAATA
>chr1	148237395	148237687
ATTTTCTGGGTCTCATTTTCCTCACCTAGAAAATGACAATATGTAAATCTCTTTTCAGTTCTAAAATGCTATATGATATTAGATATACTGCTACATAGCCTGTATTTGTTTCTCACATTTTTTTTCTTTATATGCATTTATCTGTATGTAACCATGTCCTATGTAACCCAGAATATAAATTCCCAAGGGGCCAGTTCTCCTCCTGCTTATTTATTTACTGGGTAACTCCTCCTTGGCATCTCCTTAGTGCATTGTCCCCAGATTCCAGTGCACAGCCAAGTGTTCGGTGGAAA
>chr1	39418527	39418819
TACTAATGCAAAGATTTATTTTTCTTAGGGATGAGTTGTGGCCAATTGATATAAAAGGAGATATAGGCCAGGCATGGTGGCTCGTATCTGTAATCCCAGCACTTTGGGAGGCTGAGGCAGGTGGATCACTTGGGGTCAGGAGTTCAAGGCCAGCCTGGCCAACATGGTGAAACCCCATCTCTACTAAAAATACAAAAATTAGCAGGGCGTGGTGGCTCATGCCTGTAATTCCAGCTACCGGGGAGGCTGAGACAGGAGAATCGCTTGAATCTGGGAGGCAGAGGTTTCAGTGA
>chr1	33507204	33507536
CTCTTCTCTCCCCACCCTGTAGGATCCTAATCAGCTTCATGGTACAGATTGAATGCCACCTCTTCCGGATAGCCCTTCCTGACACCCACCCTCCAAGTTGTGCTTTGAGGCTGAGGCTGTGCAGGGCCTGGCATGCAACAGTCAACTGCCTGCCCACCAGCAGCTGACCCTGACCTCCCCCTGCCCCATGCCTCTGGACCCTCCATCTGTTCCCCGCACTGGGCTACCAACTACTTTCTTTCATTTTTTAAGAATAAATTTATTGTTTTCATTAAGCAGCTGAACAGCATTACAGAGAATTTGGAAATCAGAGAAACAAAGACAAAGACCAAG
>chr1	195301899	195302231
ATGCAAAAATCATCCTATTATAGAATTAAAAGTATAAAATAAGATTAATTCTGTGTCTTTCACTTTTATAATTTTAATTATAGATGTTTTGGTAGAAAATTTATAGTTAACTATTCAACTAAAACACAGTTAAAACTTATGTATTTAATTTCAACAAATTCCCAAAAATGTTTATTTTAGAAAAGCTGTATTGCTGTAGCTTCCTTCTTTGTATGTTCACTCTTGCTAATGCTAAGTGTCCTCCCTGGATTCTTCATCCTATGGCCTGATAATATTGATAATGTTCCTGAACAACATACCCATGTACACTGCCTAGCTTCCACTCGCACACTA
>chr1	20446177	20446487
CAGTTTAGCTAGAGGAGCTGGCCTGGATTGGGATTGGCTGGGCAGTTCTGCTAACCTTGGCTGGCCTCTCTCATTCATCTTCAGGGATGAGGAGCCAATCGGGGCTCCTAGGCTTCACTTAGCTAAGGCAGTTCAGCTGGGATGGGTCTGCTCCACAGGTCTCTCATCATCCTCATGAGACTAGCAGGCCAACCAAGGCATGTTTTCAAGGTGATGGCAGAGGAGCAAGAGGGCAAGTGGGAACACACTAAGACCTGTCAAGGCCCATGCTTAGAATTAGCTCACTGTCACCTCCACTTCATCTTACTGGC
>chr1	240306160	240306470
GCTGGTCTTTCTAGTCCCTAAATTCAACTGGTTTCAACAACATCCACTGAGGCTAAGCCAGGAGAACCAGGAAACTCTGCAGGCATCACATGCTGCGGTAGAAACTGCCTGTGTCTCCTCAGGAGGTTTCATCTGGAAGAGTGTGTGCAGTGGCACAGCTTTGTGGTTTCAAACCTCAGCTGATCAGGAATCTGTAAAATCCTGCAAGGATCGGTCCTAGTGCACGTAAATGGGTTAGCCAAAACCATATCATGGCTGAAAGGGCAGCTTCATGTGTGGACAATTCATATATAAAGGCATGTCCTTTCCAT
>chr1	246161148	246161432
GTATACTTGGAGCTAGATGGGTGATAAATGAACTTTACCTCGTCAAAGAGTTTCCTGTGTGGGGAACAAGCTATAGGATAGGTGACACGTATTTTCTCCACTTTCAAACACGGAATTGAGAGCATTTCTCTTTGCATACAATGGCAGATTTCACCCAAAATTGAAATACTCCTGGGTAACATAGAGGATACACTTTCTTGAATCATTCCATCATCATGGGAGTATATTTCAGATCCCTGACTGACTGGTTAAGCCAAGAGATATGAAAAAAAGTTGCAGAAATAT
>chr1	68488347	68488631
TGAGATGGGCTCTTGCAATGTTACCCAGGTTTCATGGACTCCAGCGATCCTCCTGCTCCAGGTTCTGAAATAGCTGGGTTTACAGGTACATGCAACTGTGCCTGGCTTCCTCTTCTTCTTATAAGGGTGCCAGTCATATTGGACTATGGCCGTATTCTAAAGGCCTCTTTTAACTTAATCACCTCTTTAAAGACCTTGTATTCAAACATGGTCACATTCTTTAGTACTGGGAGTTGGGATTTCAACATATAAATTGGGGGAGGGGCACAATTCAGCCCAGAACAA
>chr1	231551759	231552046
TCTTATTACAAACTATGCTTTTATTAGAAACTATGTAATTACCAGGTATACGAATGCTGTGCGGTCATGCTCTATAGCAACCTTGTCTATCATAAACAGGGGAGAATCAAGAAGTAAGCAGAAGAGAAAAAAAGGAAAAGAAAGTTGCTAAAACCAACCAAAATATGGGCCTTTAAGCCCCACACATTCTCTAGAGAAGTCACCTCTCAAAATTGATTTATTTACAAAGTGCGATGATCTGATTTTCATTAAAAGCAGAAGATACCAGCCGGGCATGGTGGCTCATGC
>chr1	9742156	9742443
GACCTCATGATCCGCCCGCCTCGGCCTCCCAAAGTGCTGAGATTACTGGCGTGAGCCACCGCGCCTGGCCTCAAATACAGTTTCTATAAATATATTTCACTGGAACACAGACATGCTCATTTGTTTAATGTATGGTCTCTGCTTTCACACTGCAAGGGCAGAGGTTGTTGCAGAGTTACATCATTGCGAAAGAGATCCGAGGGGCCCCAAAGCTTAAAATAGTCCCTATCTAGTTCTTCACCGAAAAGGTTTGCTGATCTCTGCTCTAGAGAGACACCCACGAGTAAA
>chr1	192373209	192373584
TGGCGCGATCTCGGCTCACTGCAAGCTCCACCTCCCGGGTTCACGCCATTCTCCTGCCTCAGCCTCCTGAGTAGCTGGGACTACAGGTGCCCACCACCACGCCCGGCTAATGTTTTTGTATTTTTAGTAGACACAGGGTTTCACTGTGTTAGCCAGGATGGTCTCAATCTCCTGACCTCATGATCTGCCCCCCTTGGCCTCCCAAAGTGCTGGGATTATAGGTGTGGACCACTGTGCTGGGCACAAAGGAAGTATATATTTTTTTACTCAGGTATTATTTTTTACCCTTAATAATACCCTATTTTTAAAAATATTGCTCATATATTTATTAAACAAAAATTGTCACTAAAGTTTTTTTTATCTGTTTTGTATGTTC
>chr1	177219404	177219779
CAGGTGTTTTGTCTTCACCTTCCACCATGATTTTAAGCTTCCTGAGGCCCTCACCAGGAGCAGATGCCAGCGCCATGCTTCCTGTACAGCCTGCAGATCTGTAAGCCAATTAAACCTCTTTTCTTTATAAATTACCCAGCTAGCAATACAAATTACTGGCATTATAGCAATGCAAAATGGCCTAATACCAGCTCTTATCAAAAGGGCAAAAATTAACAAATGCTGATGAGAATGCAGAGAAAAGGGAGCTCATACACTGTTGATGGGAATATGAGGTAGGGCAGCCATTACAGAACACAGTATGGAGGTTTCTGAAAAAACTATAAACAGAACCACCTTATGATTCATTCAGCGGTCCCGCTACTGGGTATTTATC
>chr1	99312664	99312956
TGGTAGGTAAAGTCTAGTTAATAAAGGTTTGTTTTGTTGATTCCTCTGGTTCTGTCTCCTGGCTTATAAAAGTCTAAATTTATCTTTGGTGATCAATCTTTGTTTTTCCTGGTAGAGGTGGAAGGGAAGACATGTTTATAAATATATGCCCTGCTTTTAGGCAAATGTGGGAGGACAGAAAGTTTTTCTTGTATCTGCTTCTTCTCAATTCCCTTCAATTCAAAATAACCCTTATGCCAAAATGGCAGATTTTGGGGTGACATACTTTGCTACCCTTCAAATGAGTAAATTAA
>chr1	34260171	34260463
TTAATGGTACATCAACTAAAGCTGGATCTTACGACTGGGGGCATCTTAGAGTCAAAGAAATATGGTATCAGGTACCTTGAGCCTAAATCTCTTTTCTTGCCTGGGCCTTTCACATGGGGCAAGACGATCATTTATCCATTCACTTGTTTAATCGGTATTTATTGAGCACCTACTATGTGTCTGACCCTGGGCTAGGCACAACTGTGAAGAGTGATCCTAATAGCTTACACATCCACTTAGTGAGTGTTTATTCTATGCCAGGCATTATTAGGAGCACTTGATGTGTTACCCCA
>chr1	228417422	228417693
CACCTTAATCAAGTCTGGAATTGAGCTGGTATAAAGCTGGGTTTCGGTCTTTTGTGAGAGAGCTGGTGAGTTTCCAGTTCTCTTTTGCCACTAGGAAGTAGCCCTGTGGGATTCGACCTGGAAGTCTGGGATATGTATCAGAGCCCAGTTTCCTCAGCAAGCCCTGAAGTCCATTTCTGGCCTCCACAGCTCCACAGCACCTCCAGAAGCTTTCACTTGGCTCTGCACCTACAAGACCATCGCTTCTGCTCGGCTCAGTCGGCCGTTTGGCT
>chr1	192393578	192393849
AAAGTGTCTTTCCATAGTCTTCACCCACTTTTTGATTTTTTTTTCCTTGTAAATTTGTTTAAGTTCCTTTTAGATTCTGGATATTAGCCCTTTGTCAGATGAATAGATTGCAAAAATTTTCTCCCATTCTGTAGGTTGCCTGTTCACTCTGATGATAATTTCTTTTGCTGTGCAGAAGCTCTTTAGTTTAATTAGATCCCATTTGTCAATTTTGGCTTTTGTTGCAATTGCTTTTGGTGTTTTAGTCATAAAGTCTTTGCCCGTGCCTATGT
>chr1	145403460	145403764
AGCCTACTTGATTGTGATGGATTTATTTTTGATGTGCTGCTGGATTCAGTTTGCAAGTGTTTTGTTGAGGATTTTGGCATCAATGTTCATTGAGGATAATGGCCTGAGGTTTCATTTTTTGTTGTGTCTCTGCCAGGTTTTGGTATCAGGATGATTCTGGCCTCATAGAATGGATTGAGGAGGAGTCCCCCGTCCTCAATTTTTCTGTAAGAATGCTACCAGCTCTTCTTTGTACATCTGGTAGAATTTGGCTGTGAATCCATCTGGTTCTGGGCTTTTTTTGGTTGGCAGGCTATTTATTACTG
>chr1	17674719	17675023
CAGCCTGGGCAAAAAGAGCAAAGATCTGTCTCCAAAAAAATAAAAGAAACAGTTCAAAACCAGGCTGTCCAACATAGTGGGGCCCCATCTCTACAAACACACAAAAAAATTAATACAGTAGCTGGACATGGTGGCACATGCCTGCAGTCCCAACTACTCAGGAGGCTGAGGTGGGAGGGCTACTGGAGCCTAGGATGTTGAGGCAGCAGAGGCCTGTGATTGTGTAATTGCAGCACTCTAGCTTGAGTGACAGAGCAAGAGAGAATCTGCGATTACAGGTGTGAGTCACTATGCCCAGCCTGTTT
>chr1	164431837	164432129
AAGTGATTACCCTAGTGTCTAGCATATGGAAAGTGTTTACTTCATCAAGTGTTTGCTTTCCTTATTCCTGCCCTGCCCAAGAGGACTTTACAGCTCTTTGCAAATGCTTTTGTATAGAAATGACCTCCTGATCCTCTTATGACCCACTGAAAACCAAGAATATTTGCAAAATGGAGAGACAACATGGGCCCAAGGGAACAAAGCGTTGAAAGACCTAAATTTTAATTCTGGTACTTTGGCCAATTGGCCAGGTGATCTTAGACAGACTCTTTGTTTATGGTGGTTAGCATGTC
>chr1	115637863	115638155
CCCTTGGACTGCACGACCACTGGCCAAAACTCTGTGGAGGGGGAGAGCTGGCATTAGACTGTACCTCACCACATTCCCTGTGCCCTACACAGTGGGGAGGCATGTGCCAATAGGACAAATTCCATTTCCTTGAGTTCTGGGATTTTACCAGCATCAAGGCCCAGGAAGGAGCTAGAATTTGGCTACCAAAATTTACCGGAGCTTGGCCTCTCATGGTCCTGTGGTGGCACCTGCCTCTCACTCTTGCGCCATACCTTTTGGTTTCAGCCTGGACACAGTCCATGGCTGATCTT
>chr1	1195630	1196069
GATGTCAATGGCCAGGGCTTGGCTGCTCACCCCACACACCCAGGGCCTGGAGTGCAGAGCTCAGCCAGGGCACCCAACGCGTGCTCCCAAATGTGTGGCCTCAGCACCACCCCCAACCCTGCTTCTTGTTCTGGGGTCCCTGACTCTTGCAATCCTTGTTCACCACAGCCTTCCCACTCTCATTATCTTCTCTAACGCAAAATGTCATCACTTCTCCCATCAACACCACAGGAGCCTCCCAACTCCCCCCGTGGGTCCAGAAGGTCTGAGCTTCTAGTCTCTTCCCATTTCAAGGCCCTCCTGTACCCATAAGTCAACATACTGTTCCGATCACCCACTCCCCCATCCACCCTTCAGGATACTCCACAGCCAAGCAAATAAACATCAACACGTCCTCTTGCCTGCCAGCCCCTTGACAGAGGCAGCCCCAGCCAGCCCTC
>chr1	166581836	166582275
CATCTTGGGAGCTTGGCAGACCTAATTTGAAACATTGTCTCTGCATATCTGAGCTGAGATACTTGACAAAATTTTTAAAGCTTATTGAGCCTTAACTACCTCATGTGTAGGATGAGGCCCCATAATCCTTAGTTTGCAGTGCGGTTTTGAGATTAAGGCAGATAATACTTGTCAAATGCCTGGCACTTTGCAGGTAGCAGCTTTAAAACAGAAACAAGTGAACCTAAGCTCCTGTCTGATATCAAAGTAGTTGCTAGGATATTGTACAATTTCTTGGGCCTGAGACATTAAGTCAACTGACAAGTTTCAAGAAGGAAGAAATCTAGGTTGGGCATTGCTGTCTAAGTGTGATGCTTACAAGGTTGCCCACAAAGGCAGCCCTTTCTCTTGGATAGGGATCTGCTCTGGGCAATTTAACCTTCCAGGAGTCATGCAAAATG
>chr1	62905957	62906274
ACAGAGAGACTCCATTTCAAAAATAAATAAATAAATAGGCCGGGCGCAGTGGCTCACGCCTGTAATCCCAGCACTTTGGGAGACTGAGGCAGGCGAACTGCCTGAGGTCAGGAGTTCGCGACCAGTCTGGCCAACATGGTGAAACCCCGTCTCTACGAAAAATACAAAAAAATTAGCCAGACGTGGTGGCAGGCACCTGTAATCCCAGCTACTTGGGAGACTGAGGCAGGGGAATTGCTTGAACCAGGGAGCTGGAGGTTGCAGTGAGCCGAGATCATGCCACTACACTCCAGCCTGGGCAACAGAGCAAGACTCCGT
>chr1	63760153	63760470
TTCACTGTATTCTTAGGGATTTTGTGTGTGTGATTGTGTGACATTATCTTTGCAGCTTTGTTTATTTGAGAACTGGATGATTTTTCTAATGCAAGAGTAGGGAAACAAGTCTCTTTGCTTAATTCTGGGGAAAGGAAAACCTCCTCAATAATCCATAACTTTTAAGGGCATCAGTAAAACATGCATTTATTGGCAGCTGTGTTGAACACCCTATTAGGTGATGGGTTTCTTTATCTGTAAAGATAATAGCAGCCCCCATCCCCTAAAGTATTTTAGGATTCAATGAAAAAACGTAGATAAATTGATTAATACAGCACC
>chr1	207902893	207903181
TGCTACATTTTATCTTGTTAGTTTTGGCTTGTTCTCCATTTGCTAGGCGTTGGATTTGGTATGGACTTTATCCTGCATACTCTCCATCATCTCCAGGTTAAAGTCCAAAGTCTTCAGCCAGGTACCCAGGGTCCAGCTGAAAAAGTTGCATTTTAGGCCCTAACTCACACAACCCCCTTCACAGACATGCTTTGATTTAGTCATCTGCTCTCTCAACCACACTTAGGCTTGATTCATCCAACTCTGCCTGTCTACACTGCCCTCTCCACCTCCTGTATACTTGGCAAGA
>chr1	7045596	7045884
GCCCATCCTACTCCGTTATGACTTCATCTTAACTAGATGACATCGCAAAGCTCCTATTTCCAAATAAGGGCACATGCGTGGGTACAGGGGTTAGGACTTCAACATATCTTTTTGGGGAACACGGATTCATTTTTCTCACTTCCCTAACAAAATATAAACTGCAGGAGGCAGAAAACGTCGCCGACTTACTCACCATTGTGTTCCCAGCATCTCTGGCAGGATGCTGATCGGATAACCAGTGCCCGAAAAAATGTGGTTGTTGAATTTGCTCCCACTTTCTTCACCCCCT
>chr1	81068388	81068897
ACAAACAGATAAATTAATAGCCCAACCCAGAAACTAATTTCTGTTTTAGTCATGTTTCTGCTGCAATAATACCAAATAAAATAAAACCCCAAAATATCAGGGGCTTTCAACAATTATCTTTTGTTTTTTGATATTAGGTCTGATAGTTGTCTGGAACATGATATTCTCAGGCAGAGAGCAGAGGCACAAGATCTCAAGCCAACCATACAAGTATATTTACTTCCCCTGCTTGTGCCCATTCTCTAGTAGTCCATTGCAAAAAGCAAGTCACATGACCAGGGATATATATATTGCACTTACTTGGAGTAAGTACAAGACCACATGAAAACGAGTATAAATGTGTAAACCTTTTATAAGGAGGAAGTGAAGAATTGCAATAAAAATATAAATTTTAGAAAGAATTGACAAATCCAATATCATGGTAGAAGACTAACATTTGGTCAGAATAAAAAGATAGGTTTAAAGATGTAAGAATACTATGAATTTTTAAGACGTAATTAACTCAGTTTG
>chr1	74656749	74657258
AGGTGATACTGGATTTCAAAAGCATTGTCAAAAGAATTTTATTATAGTCCAATGTGAATTGTCTATCTTTATTTGAATATTAAATATTATAAAGTAGTCAATTTTACATAGCAAAGAGCGTTTCTAATTGGGTAAAAATTTACGGAAAATGGTTGGCATTTACAGCTCAACCTAATCTTACACTGATATTCTGTCCAAACTAACGACTCAATTTCCATCTTAACCTCCAAAACAAAATTCTCCCTAACCCATTCTTCTAGATGTTCAAGAAAAAAAAAACACATAAAAATCATCATAAACTCCCTTTTATTTAAGTCAGTTTCTTTCTTAGATGTTTATAGGATACCTTCGGTCATTGCAATGTTTTATAATTCACTATGATATGCTTAGTTGTGGCTGATTGCTCCTACTTAGCAGGTGGGTAGTAATCACAAAGAGGCATTTAGATGCTTTCTCATAGTTCCTTCTTGTTTCTGCTGTTGCTGTTTTAAAGTTCTGGGTTTAAATTAA
>chr1	81556446	81556766
ATGAATATGGTCAATAACAGTATCAAATTATAAAAATACACCTGTACAGCTGAATAAGTAAATAGTTTAGTTTATTGATTGATATTAGTCAGTGAAGCCAAGATTACATTTTACATCAATTGTTACACTTCTAAGAGTAATATTTATAACTCTGCATTTTGATAATATTACTCCCCTTTGTTATTCCATAAAAAGGAAGTGAAGTCTAAAGTCAGGCTGTGCCATTTAGAAGCTGTGAGACCTTAAACAAGTTATTTAATTCCCTAAGCCTCATGTTTATCTGTAAAATGGGGGCAATACTGACATCTACTAATAGCAATC
>chr1	53981777	53982097
CCTGACAACTCTGGATAAAGAGGTTATCATCCCTATTTTACAGGTGAGAAGATAAAAGTTCAAAATTAAGTGACCTCCCAAAGTTCCCACAGTCAAGAGCGTCTCTGCCTCCCATACATCTATGGCCAACTGATTTTCAATAAGAGTGCCAAGACCACTCACTGAGGAAAGAATTGTCTCTTCAACAAATGGTATTGGGACAACTGGATATCCACCTGCCAAAGAATGAAGTTGGATCCCATCTCACATCATATTCAAAAAGTAATTCACAATGGACCAATGACCTAAATGTAAGAGCTAAAACCATGAAATGCTTAGAAG
>chr1	155633106	155633476
AGAAAATAGTTTAAGATAAAAAATCCTAAAAACACAACATACCAAAACTTAATGTGATGTGTTGAAAGCATTAAATAGAGGCAAATTTATAGCTATAAATGCCTATATTAAAATAGAAAGATCTTTTTTCATTTCTTTGAAGTTTAACTTATCTGTTTTTTTCTTTAATTATTTGTGTTTTAGGTGTCTTACTTCAGAGACCATTGTCTAATAAATGAATATTTTTACCTACCTTGAAGAGGTAGCTCTTAGTTTTAGCTCTTATAACTAAGTCTTTAATGCATTTTGAGTTAATTTTTGATAATGGTCTGAGCCAAAAGCTTAACTTCATTCTTTCACATGTATATATTCAGGTTTCTCAGCACCATTCT
>chr1	195161614	195161984
TTTTATCGAATACTTTTTCAGCATCAACTGAAATGATCGTATGGTTTTTATCCTTCATTCTGTTAATATGATGTATCACATTGATTGACTTGTGTATATTGCACCATCCTTGCATCCCACAGGTAAACCCCATTTGGTCATGATGAATGATCTTTCTAATGTATTGCTGTATTCAGTTTGCTAGTATTTTGTTGAGGATTTTTGTATCGATATTTATTAGAGATTTTAACCTGTAACTTTCTCTCTTTCTGGGGTGTGTCTTTGTCTAATTTTGGCATCAGGGTAATACTGGCTCCATATATTCCCCCAGCATCTGCCATACCTCAGTACCATATCAGAAAGAAGGAGCCTAGAGTATTATTCTGTTTCTC
>chr1	49491002	49491292
GGGCCAATATTCAACATTATTAAATAAAAGAAATTTCAACCCAGAGTTTCATATCTGACCAAAGTAAGCTTATAAGTGAAAAAGAAATAAGATCCTTTTCAGACAAACAAATGCTGAGGAAATTTGGTACTACCAGACCTGCCTTATGAGAGCTCCTGAAGGAAGCACTAAATATGGAAAGAAAAAACTATGACTAGCCATGACAAAAACACACTGAAATACACAGGCCAGTGACACTACCAAGCAACCACATAAACAAGTCCACAAAATAACCAGCTAACATCATATGGC
>chr1	28760808	28761098
GGCAGATTGCCTGAGCCTAGGAGTTCAAGAATAGCCTGGGCAACATGGCAAAACCCTGTCTCTACAAAAAAATACAAAAATGGCCGGGTGTGGTGGCTCACTCCTATAATCCCAGCACTTTGGGAGGCCAAGGCGGGCGGATCACGAGGTCAGGAGATCGAGACCATCCTGGCTAACACGGTGAAACCCCGTCTCTACTAAAAATACAACAAATTAGCCGGGCGTGGTGGCAGGCGCCTGTAGTCCCAGCTACTCAGGAGGCTGAGGCAGGAGGCTCACCTGAGCCCAGGG
>chr1	48910806	48911131
GCTGTGTTTCCCCTCCCAGGACCTGGCCCAGTGGAGGTGTTCAGAAAAGATCTGTTCCTTAACTTGCCATGCAGTTCCAGTGGGCCCCTTCCCTATGCCCGCTCTCAACCTGTTTTCCATCCTTAAAACGAGCTGTTGGAGTCATGCCAGCTGAAGGCCCAGACATCACAGAGTAGAAATGTGTGGTCAGATTGCAGATTCTCTGGAAATACATGACAATTGTCATTTTAAGCCACTAAATTGGGGAGTGGAGGAGGTTGTTACGTATTAATAACTAAGAACAATTGTTATGAAATTGATGATGATTCTAATGGGTTACAATACAA
>chr1	114927636	114927961
AACACACACACACACACACACACACACACACAGGCCGGGTGCAGTGACTCATGCCTGTAATCCCAGCACTTTGGGAGGCCAAGGTGGGTGGATCACCTGAGGTCAGGAGTTCGAGACCAGCCTGGCCAACATGGTGAAACCCCCGTCTCCACTAAAAGTACAAAATTAGCCAGGTGTGGTGGCGGGTGCCTATAATTCCAGCTACTCAGGAGGCTGAGGCAGGAGAATTGCTTGAAGCCGGGAGGCGGAGGTTGCAGTGAGCCGAGATCACACCATTGCACTCCAGCCTGGGCAAAAAGAGCGAAACTCCATCTCAAAAAAAAAAA
>chr1	9119434	9119753
CTGGAATTCCTGACCTCAGGTGATCCACCTGCCTCAAAGTGCTGGGATTATATACAGGTATGAGCCACCGTGCCTGGCCTTCTCCATGTTCTTCTGCTTGCTTTTATTCTGGCCGAGCTGACAGCTGATTAGATGGTGCCCTCCAGATTAAGGGTGAGTCTGCCTCTCCCACCCCGCTAACTGAGATGTTAATCTCCTTTGGCAACACCCTCACCGACACACCCAGGATCAATACTTTCCATCCTTCAATCCAATTAAGTTAACATTCAATATTAACCATCACAGTGAGCAACCATCAACCTCCAGCATCCCCAAGGGGG
>chr1	221720918	221721237
TCTCCTTGTGGATCTCAGGGCTCATACGGTTTGCCCAGAGCCCAACAGCTACAAGTGCACTCAAACAGAACATTCCTCCGTGCGTTTGCTCTTGCAAAATGTGTGTTGGGGGCGGGGGCGGTGGCTCATGCCTGTAATCCCAGCACTTTGGGAGGCTGAGGAGGGTGGATCACCTGATATTAGGAGTTTGAGACCAGCCCGGCCAACATGGTGAAACCCCGTCTCTACTAAAAATACAAAAATCAGTCCAGCGTGGTAGCAGGTGCCTATAATCCCAGCTACCTGGAGGCTGAGGCATGAGAATCGCTTGAAACCGGGAG
>chr1	166203678	166203985
GCCTCCTGCGTTCAAGCGATTCTCCTGCCTCAGCCTCCCAAGGATCTGGGATTACAGGTGTGTGCCACCATGCTCGGCTAATTTTTATGTTTTTGGTAGAGACAGGGTTTCACCATGTTGGCCAGGCTGGTCTTGAACTCCTGACCTCAAGTGATCTGCCCACCTCATCCTCCCAAAGTGTTGGGATTACAGGCATGAGCCACCACGCCCAGCCCAAATTTCTTGTATCTTTAAGTCTTTTAACATCTATTATTTTAATAGTAATTCCAAAAATGTACTCCAGCTTTTAATTTTTTATGGTAGTAGCA
>chr1	81259899	81260206
AGCTAGATATTCTATTACTTGAAGGAAAAGGTATCCAAATGATATCATTTAATTTCAATGTCTTAGGCAGTCATCAGAGCAAAACAATTCTATGTGCTCGCCTAGCAAGAAACACTTTTGGATATTGGGTCTGATTACATTATCTGTTCCTGAGGGATTATTCTAGTAGAGTCAACACTTCTCTACAGGTGGAACATGTTTAGAAAAGAGTTATCGGGGTCAACAAACCTAGGGAGGAACTTAGAGGTTTGAGCCATTTGGGGGTAAAGAAGAAGCATAATGGCCCCAAAAAGACGATTATACCAATT
>chr1	221928513	221928809
GTGGATCTACCATTCTGGGGTCTGGAGGATGGTGGTCTTCGTCTCACAGCCCCACTAGGCAGTGCCCCACTGGAAACTCTGCATGGGGGTTTCAACCCCACATTTCCCTTCTGCACTACCCTAGTAGAGGTTCTCCATGAGGGCTCCACTCCTGCAGCAGACTTCTGCCTAGACATTCGGCCATTTCCATACATCTTCTGAAATCTAGGCAGAGACTCCCAAGCCTTAACTCTTGTCCTCTGCACACCCACAGGCTTAATGCCATGTGGAGGCCACCAATACTTGCAGCTTGCACCC
>chr1	18506588	18506884
GGTTAAGTGACTTGCCCAAGGTCACACAGCAGGCAAGCAGCTGAGCCGGGATTCAAACCCGCCTGCTGGGTGAAAACTCAGCAACAGGGCACAGGCTGTCCATCGCTGCCCTGTGAGTGCTCCAGCAGGCTTGGGAAAAGGGGATGCGCAATCCCCATCACCCTTGGCCACGTGCGGGCAGACAGGCAGCTGTGGTCGGCCTCTGCCGGGAGCTATCAGTGGTGACACTGGGCAGGACTCAGAGCTTCAGCTCCTTCATTGGTAAAAGGAATCACAATTCTGACTCCTAAGCTGCGG
>chr1	2466583	2466880
AGCTGCTACCCCCTCTCTTTTGGCCCGAGACTGGCACCCTTCCTGGGCCTGTCATTTATCATGGGTGCCTGGGTAAAGGATGGCTCAGGAGGACCCTGCAGGCACCCACTACCATGCCTGGCGCCGTGCCTCCACCGTCACACTACCCATTGCTCGCCCCCACACGCTGGCCATGAGTCCCCAGGGCTGGCACCTTCCTTGCTTCCAAGTCTGGCCTGCACGGCTCTCACACCCTTTGCAACCATCTTCTTGCCCACCCAGCAGCCCACCCTGTCAGTGTAGGGGGCAGGAGAGGGAC
>chr1	47265742	47266039
TTTATTTGTGTTTGGAACATTTCAAGTCTCTTCAAGCTCTTCAGAAATATTCAATACATTATTGTTAACAGTGCTATTGAACACTGGAACTTATTCCTTCTATCTAAAGACAGTAACATTTTAAGTATAGTCATAAGGTTACAGAAGGATAAAGTGTGTATAGGGAAAATTCCCTACAAGATAAGAATTTCATTCCTTACTCTTAGTAATACAGGTCTTCAAACATGCCAAGGATATTCCTCCCTTGGAGCTTTGAACATGCACGTCTGTGGTTATATTGCTCTCCCTGCAAATTATT
>chr1	174890901	174891262
TGTTCCACTTGTTGAAAGGAATGCTTTCAACTTTTCTGCATTCAGTATAATGTTGGCTGTGGTTTTGTCATATATGACTTTTTTATTTTGAGATGTGTTCCGTCTATGCCTAGTTTGCTCATGGTTTTTATCATGAAGTGATGTTGACTTTTTTCAAATGCTTTTTCTGCATCCATTGTGATATCGAACAGACAACCTGCAGAATGAGAGAAAATATTTGTTAACTATTCATCTGACAGGGAACTAACATCCAGACTCTATAAGAAATTCAAACAACTCAAAAATAAAAGAAACCCCAAATAATCACATTAAAATGGGCAAAGGAAATAAATAGGCATTTTTCAGAAGATATATAAATGGCC
>chr1	183203654	183204015
ACTCTTAGAAATCACAACTCACGGCCGGGCGCGGTGGCTCACGCCTGTAATCCCAGCACTTTGGGAGGCCGAGGCGGGTGGATCATGAGGTCAGGAGATCGAGACCATCCTGGCTAACAAGGTGAAACCCCGTCTCTACTAAAAATACAAAAAATTAGCCGGGCGCGGTGGCGGGGGCCTGTAGTCCCAGCTACTGGGGAGGCTGAGGCAGGAGAATGGCGTGAACCCGGGAAGCGGAGCTTGCAGTGAGCCGAGATTGCGCCACTGCAGTCCGCAGTCCGGCCTGGGCGACAGAGCGAGACTCCGTCTCAAAAAAAAAAAAAAAAAAAGAAATCACAACTCACAAAATCCTTCATGGCTTT
>chr1	45931717	45932018
GTAACTCTGGCAGGACTAATCCCCTTCGTTGCTCCACCACTGGTCATGCTGATGACAAAAACTTATATTCCCATATTAGCTTTTACTCAGATGGCTTATGGAGCCAGTTTCCTATCTTTCTTGGGTGGGATCAGATGGGGTTTTGCTCTACCAGAAGGTAGTCCAGCCAAACCAGACTACCTTAATTTAGCTAGCAGTGCAGCTCCTCTTTTCTTTTCATGGTTTGCCTTCCTTATTTCTGAAAGACTTAGTGAAGCCATAGTCACAGTAATAATGGGTATGGGAGTAGCATTCCACCTTGA
>chr1	58677002	58677303
AAGTCTGGGATGTTAGTTCTACACCAGAGCTTCCTGCTGGATTAAGTTGAGTCTGAAACTCCACCTAAATCACCCTCTAACTTGGCTTCTTCCTGTTCTTTCTCCTGCTTCTGTCGCTTTCACCTGAGAATACTTGGAGCAGAAACCACTTGCGTCTGAATCCATGGCTTCGAGTCCAGTTTGGAAGAACTGGACCTAAGACAGTCACTATGGGCGAGGCAGTGTGACGTAGGGAGGGTGGCATGAGGTGGGACTGCGAGGGGGTGGGGGCCAGGGCCTGGGAGCTAATGGGTTCTGTATAG
>chr1	219067305	219067667
TCTCCCATCTCAGCCTCCCAAAGTGCTGGGATTACAGGCATGAGCCACTGTGCCCTGCCTTTTTAAAAAAATGTAAATTCTCAGTCCACAGTGTTGAGGATGTGAGAGTGAAGGGCTGCTCATCAAGAGGCTTGCTTAGTTGTTGAGTGTAGGTAAGACACTTAAAGAGAGTCACATTCTTGGGAGAAACTAAGATTCTTCCCTTGCTGTAAGAGGACACCATAAGAAGCCAAGGGTTGGCTCTGAACAGAGGGTCAAGCCAACCAGGCCCTGCTGTTATCACCTACGGAAATCCTGTGTGGCAGTAAATACAGTCCTCAGCAAAGCCTGGAGAAGAGATTACAGGGGGCACAGAGGGGCTGG
>chr1	169985983	169986345
AGTATATATATAATTTATACATATACACAGGTACATGAATACCTTAGCAAATAAAATTGTCTAAGGTGATCTGTAATATTAAATTGTTGTTTAACAATAAATTAAGATCACAAATGGAAACAAATAGGGATGCTGCTATACCTCAGGAATAGCAATAGGAGGAAGCCACGACTATTCATAGGCATAAACAGTCACAAGAAGGGTCAATAGAAAAAGGCAAGAACCATAGTTGTAGGAGATGGGCTGTCCAATAGAGGAATGCAGACATTGCTAACCCAGCCCTGACCTATTTCTCTTCCCAGAAACCTGACCTCCGGGTTTATCCATGTTGTTACAAATGGCAAATGACAGGATTCCATCCTT
>chr1	42039063	42039368
ATCAGATGCCTCCCACATAGAGATGGGCTAGGATATGCCCTTCCTGCTTCTCCCATAATGTTCCAGACAGGGCCTATTACCCTGAGACAAAGGAAGGAATTCGTTACCTGCCTACCTAAACTCCCTCCCTCCCTTTCGTCTACATTATCTGGCCCTGAACCATGACTGTGCAGAGAACAAACTACAATTAATGCTATCTTTTACCCACAAGGAGCTACAATTACTAAGTGGAGTTAAATAAAGTCACAAAGGACTTAAAAGCAGGTACGATGAAGGGAGGTCAGAAGACAGGCAGTGTAACCGTGG
>chr1	170411386	170411691
TCCAAGAACTAATAGCAAGAAATAAAATTTTGTGAAGGAGATGGGAGCTAAGGTGCACTTTTGGTAAACATTTTATTATAACAAATTTCACACGATCAAATGTTGAAAGAATTTTACATTGAATATTAGTATGCTCTCTACCACACTGTTGACATTTTACTATACTTGCTTTATCACATATTTGATATATTTTAATGATAGGTAGAAATTGGACAGGTCCAGCTAAAAGGATGAAAGTTTGCTCAAGAGTGGGAAAAGTTAGAAGGTAGATTTTGTGGTAGACATGCTCCAGTGGTCTCTATACAC
>chr1	108322519	108322827
CACTTAAATTCTCAAAGGCAAGATTGAATGGGGGTAACAGAAAGTCACCAGGAGTTTTTAAATAGGAGAGAAATATGGTCAAGGTGGTAATTTAGAAAGAAAATTCTGGGCTGGGCACGGTGGCTCACGCCTGTAATCGCAGCACTTTGGGAGGCCGAGGCAGGCAGATCACAAAGTCAGGAGTTCGAGACCATCCTGGCTAACACGGTGAAACCCCATCTCTACTAAAAATACAAAAAATTAGCCAGGCATGGTGGCACGCACCTGTAGTCCCAGCTACTTGCGAGGCTGAGGCAGGAGAATCACTTG
>chr1	11121779	11122087
ACTCTATGAAATCAGGCCAAATAGCTTTGTAACAGGAAGAGACTCCCTGACATTGTGAGTAGGTGGTTTAAACACTGTTTCTTTTCTGGCCTTAAAGAGGCAGAGCGAAGCAGATTAGGCGAGCATTCTGGAGAAGGTGGTCTGTTCTGGATGCATTGGGATACAGACCTTGCGGGCACTCTTCCACATGTTTTTCATGTAGGCATAGGTCACCTGAGGGTGAACTGTTGGCAGAGGATGGTCAAGTTGCCGAGACGGATCAACTCCCAGGAGCAACACTAAAGTTTTATGAGCAAGAGCCTTAAAAAT
>chr1	176872834	176873100
ATTTTTAGTGGAGACTGGGTTTCACCGTGTTAGCCAGGATGGTCTCGATCTCCTGACCTCGTGATCCTCCCACCTCGGCCTCCCAAAGTGCTGAAACTTTTAATGTATCGATCAGATCTCAGTTCAAATACCATTTGCTCTAAAAGTCTTTCCAGACTTCCTAGATTAGATCAGGCCCTCTGGTTTTCACTCTCACATCTGCCTCTGATAAACACTGAGGAGAAAATACAGTAGTCACATAATACCAGTGTTAATGATAATGAAAAG
>chr1	195348964	195349230
GATGAGCGCAAGTCAGAGGGAAGTGTGGGTTGGAAGATTATCAGGTACTATGCTCAATACCTGGGTGACAGGATCATTTGTACACTAAGGCTTAATGACATGCAATTTACCCATGTAACATATCTGCTCACATATACCCAGAATCTAAAATAGAAGTAGAAGAAACAAAAAAAGAATATATAATGTATACTGAAGGTAGCATGGCAAAAGGGCAAGGATGGTCATTTCAGTAAAACATGCTGAAACAACTGGATAGCCATATATTTT
>chr1	10216829	10217127
ATACCATGGGACCCTGCCCTTAAGGAACTTTTTTTTTTTTTGAGATAGAATCTCACTCTGTCATCCAGGCTGGAGTGCAGTGGTGTGATCTCGGCTCACTGTAACCTCTGTCTCCTGGGTTCAAGCGATTCTCCTGCCTCAGCATCTTGAGTAGCTGGGATTACAGGCACCCACCACTATGCCTGGCTAATTTTTGTGTTTTTAGTAGAGATGGAGTTTCACCATATTGGCCAGCCTCATCGCAAACTCCTGACTTCAAGTGATCCACCTGCCTTGGCCTCCCAGAGTGCTGGGATTAT
>chr1	14428703	14429001
ATCTTATTCATATAAGGGCCCTCTAAGGGTGTCCTTCACCTAACATCAGTCATCATTTGGACCCTTTCAGGGCCCAAGCCCTGGAGAGGAATCCGCACTTGAGGGACACCAGCCTTCATTTCTTAGATTTCTTGCCATGAGAAACCTGCTGTCATTATTCAAGAAATATCTACAGGAAGATGTTCTGAAAAATTGAGTCTCTCTCGCAGGAGCGTTAGATTCTCCTGGATGCAGAAGGAGCCCTGTGGCTCATTTGGTCCAGCAACCTGCCTCCAGCAGAGCCATATGCAAACCACCCT
>chr1	161292109	161292619
CTAAGTGAGAGCAGGTGTCTCACATGGCAGAGGGGGAGCAAGAGAGAGAGCGAGTGGGAGGTTCCACACATTTTTAAACAATCAGATCTCATGGGAACTCACTCATCAAGAAGGGGATGGTGCTAAGTCATTCATGAGAGATCCACCCCCTTGATCCAAACATCTCCCACCAGGCCCCACCTCCAATGCTGGGGATTACATTTCAACACGGGATTCGGTGGGGACACAAATCCAAACCATATCGTAGGGGAAAGATTGTATTTACATGCATTTTTGACATCAAGTTTGCCCAATGAAATATATAATGAAATATAAGTAGAACTAATGTTTGTTCCTTCTAAACAGAAGCTTTCAGAGACAATGCATATTGCACTATGCTTTCTCTTTGTCTCTGCTATGAGTATCAGCCATGTTTCAGACAGAGGCTGTTCCAATAACCTGGACTCTGCAGCAAAGACAACAATGAACAACACAGTCATATTTGATATAAAAGGACATGCAACGAACAAGA
>chr1	143172922	143173432
AGAAATACACTCATGAACATTAAGATACTACTTCAACTGATCTGTACAGCAGCCATGGAATTATGATTTGACTCACTTTACAAATGGGGAAACAGAAATTCAAGAAGGATCAATCACTTGCACAAAGTTAGTAAATACAGTGCTGAGACTAGAGCCTAGGTAATGCTGATTCTTAGCCCATGGGTCTTCCCATTCTAACAAGCTGCCTTCTGTCATACTGTTCTTTCTGACCACAAAGATGGAATGGAGACTTCTGCTTCTGGCCAATTTGGAGTAATGGGGACCTGATTTGTCCTCCACCTTAAACAACTGAGAAACTGGAAAAAGTATTTTAAACTCTATCTTCAACATTGGATATAGTGCAGTACTATAATAAATAAAAGAGGTGAGCCCTATGATTGCTCCAGTTTGCTGCCTGAGATTGTCAACTGTAGAGCAGGGAGGGAGGACCCAGGCAGAGCCTGGTAGTAACTTTGAAGAAGACAGGGTGGCTAGACATCACAGGACAGAC
>chr1	46361974	46362273
CTAAGTCTCAGTTTCCTGTCTGTAGAGTGGGATAATAACAATGCCAATTTTATAAGGTTGTTGTGTGGCTAAAAGAATACATATAAAAGCATTTAACATAGTGCTTGGACTATAATAATTTCTTCAACAAATGTTAGCAACTATTACCTTCATTACAAATCATTTCTAAGGTGAGGTATTGAGGAACTGGACAAGAGGCAATAGAAACTAAAAGGAAAAGATGACTTGGGTTGACATTTCCATAGACTCATGAAACGTTATAACTAGAAAAGACCCTAGAGAACAATTCCAAAACCCAAA
>chr1	29220136	29220435
TTGTTACATAATAATCATAATAAGTAGCCAGTTATTGTGCATCTATTATTATGTGCAAGATACTATGATAAGCACTTTATGTAAAACATCACGTTTAATCTTTATAACCACCCTTTGAGTTAGGACAACGGTTCTCAAAGGTGGTCTACAGACCCTGGAGATCTTCAAGATTCTTTCAAGGGGTCCATGAAGTCAAAATTATTTTTGTAATAATGCTAAGATGTTATTTGCTTTTTTCACTCTGTTGAAATGGGTGGGGCACAAATCAAGGCAGTTGGAGCAAACTGTACTAAGAGTCAC
>chr1	222922872	222923180
CTTTCTGATGCACATCCACACTTGGGTGCATGCTCCCCCAAAGCTGGGCTAGGCTGGCCATGGACCCTTGAGGCCTAGGTGTCAGAGAAGTATCCAAGGAGTAGAGGACACTGGACCAGAAGAAGGAGGGAGGCTGAAAACAAGGATCCCAAAAGGATGTGTGGAAGGTCACCAAACATTTGAGCCAGAAATTTCTCCTGCATTCTTATGTTTGAGAACCAAGGATGCCAGAGGACGCACAAGTTTGGTGAGAGGAGGGGGAACCTGGGGCTGGGGGTGATTACCTGGGGTAGGCTCTGTGGCCCCAGT
>chr1	69412977	69413285
CCATTTTCCCTGATTCTTACTGTTAAAAAAATATCCAAACACTTTAAAAGTACAAAGAGCAGAAAATGACTGTCTCCTTGCATTCCTTGCCCCTGATATTCCTCTGCATCTTCATAGCTTTGATCATATTACAGTTTACTGTTTGGTATATGTTTTCCGAGAAATTTTGTCTATGCTTTTATATGAACATTAGTACATCATTCTTTATTTGGATAAACTGTTACACACTACATTTTTATATTGTGTAGTGAAAAATTATCCTTACCAAGGAGAAGTCTGAACTTCACCCTTGACTTTTGGTAAGAGATC
>chr1	143044447	143044729
AGGTCTATATGGAAAAAGCTGTGGTCACATTCGAAGGCTTCTGAACAGAAGAATGATTAATTTCATGCTTAAAGAGTTCAGGTGTAAATAAACTGGATGGGTAAGAAACTCAAAATCAAGAATTTTAAGACACTGGGTTAAGGTGATTGAGCTAAGTCAAAGCCAACAGGGCATGGGCTAAATATTGACATGGGATGGGATGAAGAGGCCAACAATGTTTCAAAGCAGAGGTTGCCGGAGCTTCAGGAACCAGAAGAGGAAGACTTGAGGTGAAATCTGAAAC
>chr1	179935744	179936026
AATTTGGGCTGGAGACAAAAATTCGGTAGCTTTCAGCATAGAGATGATGTTGGAAGTCTCCATGGGCCTGTGCAACGTCACCTGGAGGGAGAATGTTTTAGAAGAGAGGACCTATGCCTGGGCCCTGGGGCACTCCAATGTCTAGAGGAGGAGTGAAGGAGATTGAGAAGAATCAAACAAAAGAGTGGGTGTCATGGAAGCCCAAGAGAAGAGGCCTCTCCTGGAAGGATAAGCTGAAGTCTAAAGATCCACTGAGCCCCAAACCCCTGTTGAGTCCACAGAC
>chr1	160881762	160882075
CTAGGTATACACTTCTTATGCTTATAGTTCTTATGCAACTATAGAGCCAAAACAAATTAATAAATGAAATCAACTATATCTGAGCAGACCTCAGGATTTGAGAGAGAGAGAGAAAAAGAAATCAAATATAACTATGAAACCCAATAAAATTTAAATTATTTTAATGTGATAGATAATGTGGTTTTGTTGAAACTAATCACTAGTGTGGAACTTAAAGATAGACACAGTAGAACCATGTATCCTCAGGGTCTGGTCTATGTTTAAATCTGTTATTTAAATGTATTAATTTCATGCAAAGCATGCCTGTTAGTGTA
>chr1	49680414	49680727
CCACACTGTAAGCTGGGCCTGAGAGAGAGAGAGAGAGACAGAGAGAGATATTAAACACAATCTTACCTCAAAAGCTGCCTCATGGTTTAATGAGAAAGCAGGCATATAAGCAAAAATTATAATGTAACATATAAAATACAATAATAGAGGAAAGAGTAGCTGGGAGTTGAAAGTGGGAAGACTATTCCAAGCAGAGGGAATGCCCTGTGCAAAAACATATAGGTATTTACAAGTAGGGGATTCTTGGAATTTATGAATAGTCACAAATTCTAGTCTCTGTTATGTATCTTTCCATTCTATCTCCCTGTGATCAA
>chr1	167521312	167521739
CTATCACTTCCTATGGAATTGTTACTAATCATGTGCCATGTGACTTTTTTGTGGCTATTGCTATTAGGGCAATAGAGTATAGAGGGAACAGAATGGAGATTAAAAACAAACAAACAAACAAACAGGGTTTGCATCCTCAATTTCCATTCCAAATTAGGAGAAACAACTTAATCTCATGGAACCTTAGCTTGCCTATCTGGAAAAGAGCAACAAATTTACCTACTTGACATACTTGCTGTGAAGATTAAAAATAATGTATAAGGAACCAGTCTGCCACCTGGCACATAATGGTATATTCTCCATAAGTGTTTGTTATCCATGCTGCATGTTAGTTACTTATAATCATGGTCCTAAGGATTTACAATATACTAAAATACTTCCTAAAAAATTAAAGAAGTATTAATTATGCAGCAAGATCTTTAAGGCTC
>chr1	3257064	3257491
CTTGGCTCCATGCAGGGCCCTGGGAGCACCCAGAAGGCAGGGCTTTGGCACCATGCAGCCTCCCAGATGGCCGGGCCGGGCTGGTTCCTCCCTCCCAGGACAAGAGCTTTGTGTCTGCCGACTTCTTCCCAATGCCGCGTCCAGTGTTTTCCTCTTTCTGGGCCTCAAACTCTTTTTTGAGGCCAGGTGGGTGGGGCCCAGCCAGCGCCAGGCACTTCTGGCTGGGGGATATACACCCCCCAGTCCTTGCAGAGCCCACTCTGAAGGGGACTTGGGGATTCACTTCAGCTCTCGCTTTATTATGGAGCCTGGGAGAAAAACAAGTCAGAAGACCATTTCCAAAAATAGCCAGCAGAGAGCGGGAACTGTCTGCAGAGCTGCTGGTTGGCGGCCCTCTGGGCAGGGGCACAGACAGGCCAAGAGATCCC
>chr1	116514067	116514385
CCTGGAATGCAGTGGCACAATGATAGCTCATGGTATCCTTGACTCCCTGCGCTCAAACGATCCTCCTGACTCAGCTTCCTGATTAGCTGAGGCTACGGGCATGTGCCACAAGGCCCACCTAATTTTTTTTTCTAGCATTGGGGTCTTGCTATGCTGCCCAGGCTGGTCTGGAACTCCCAGTCTCAAGCACTCCTCCAAGCACTCCTCCAACCTCGGCATCCCAAAGTGCTGGGATTACAGGTGTGAGCCACCGTGCCCGACCAAGCACATTTTTCAATCTTTAAGTACTATTTGGCTGTCTGAAGCCATGGAAATGAGA
>chr1	231813262	231813580
TCACTGGGCTGTCCCTTGAAACACCTACATGTGGCCTCTCCAGCATGACAGCCTCAAGTTAATCAGACATCTTATGTGATGGCTCAGGGCTCCAAGAGGGGATTGTTCCAGTGAACAAAGTTGGAGGCTGCTGGTCTTTTATCATCTAACCTTGGAAATTACCTAGTATCATCTCTTATGTACTCTGTCAGTTGAAGTAGTCACAAGTTTCAAGGATAGGGGACAGAAACCCTACCCTTTGGTGAGGGACTGTCAAAGAATTTGCAACCATATTTCAAAGCTGCCATATACATGTTGGGGGAACCAGCCCCACACCAAC
>chr1	172631583	172631892
GCAAGACCCTGTCTCTAAAAAAAAAAAAAAAAAGAAAGAATACCTAGAGAAAGTAGATATTTCCTAGCCAAATTTCAACAAAATGATTGATGAGTGGGACTGAAAAAATGATGTACGTCTACTTGGGTCTGTGGATCTTTGTAAGTCTTTTTTAGATATGATAACAAAACCATGAATCAAAAAACTGATGCAGAAACAAGTTTTCATTGTTGTTTTATAAACTGCTATAACAAACATATTAAAAATAGTGACCCATATTTTATGATTATTTTTATATAAAATGTTTAGAATAGGCAAACCTATAGAGACA
>chr1	89271728	89272037
TCCTTGCAATGGGTTCGAACATCCTCCTTTAGCTCAGAGATGTTTGTTATTACCAACCTTCTGAAGCCTACTTCTGTCAGCTTGTCAAAGTAATTCTCCGTCCAGCTTTGTTCTCTTGCTGGCGAGGAGCTGTGATCCTCTGGAAGAGAAGAGGTGCTCTGGTTTTTAGAATTTTCCATTTTTCTGCTCTGGTTTCTCCCCATCTTTGTGGTTTTATCTACCTTTGGTCTTTGATGTTGGTGACCTACAGATGGGGTTTTGGTGTGGATGTCCTTTTTTTTTTTTTTTTTTTTTTTTTTTTTTGGTTGAT
>chr1	112765613	112765910
TTTTTTGTATTTTTAGTAGAGATGGGGTTTCACCATGTTGGCCAGGCTGGTCTTGAACTCCTGACCTCGTAATCCACCTGCCTCGGCCTCCCAAAGTGCTGGGATTACAGGCATGAGCCACTGTGCCCGGCAAGACCCCCATTTCTACAAAAAAAAAAAAAAAGGAGAAGAAGAAAGAAATACTGATAATAGGAAAATGACAGTTCTTCTCAATTAAATCTTTGTTGTTATTAGTGGCACTTGGACATTATCTTGTTTTTCTTATGGGAATTGACAGTTTTGAGGTGACCCATTCCCA
>chr1	17497908	17498205
AGAATCAAGCTGGTCAAAATGTTAGAAACCTATGGGAATGAGTAGGATGCTCATATATTGCTCCATTTGATGCAATATATGAAACCTCTGAGGTCTTTATGGTAATGCGACAGATACCTTTCATGTTAAGTGAAAAAATATGGCTACAGAAGAAAATGATCCATGAAATGACAAAGAGCTAAACAAGAAAGTAGAAGTGGTCTAAGTGATGGTGGTTGTAGTAATCATTACCTATGGAACAATTTCCATAGGTAATTAGGAATGATTTGCTTAAATTAGGCATGATTTGCTTTGACTG
>chr1	237592006	237592394
CCTAGCACTCCAGGAATTCCATTATAACAGACTCTTTCTCCAGGCATCTCTTGAATTCTACAAAAATCTTTAACGTTTTCTCTTTACACTCTGCTTTCAGCAAGCTGCCAATTAGAAAAGATCTGAAAATATCATCCTCTAAGTGGTTAGTAGCTCACAGTAGTTCACTGTATTCTCCTCAGGAGAACTTGCACTGCAAAAGGGAATGGATCATTGACTTTAGGCAATGTTCCACAACTAAGGACAGCAGAGTCTCCTGGAATGAACTTTTAGAAATGCAGATTCCTGGGCTGCCAGAATAAGAATACATGCTTTCAAGAATCTTCCAATCTTCCCAGATTGGGAAATGACAACTATTAGCCTGGAACAATCAAACATTTGGATATCAC
>chr1	148714468	148714856
CTTGTTTAAGCTAAAAGTAGTGTTTACTTGATAAGGCTCTCTGACCATTTAATTTTTATCAGAAAATGTGGGGATGTCAGGAAAGTGGCTTCCTGAACGTTGGGGCGGGATAATTGTCCTCAAAAGTATGATGGTTAATACATGAAAGGAAGACTTTGTTGGACAGTTTCGAAGGTGGGCTTTTAAGGAGTTGGGTTTTTGTGGGGTACTTTTTTGTTTTTTAAGCCACAAAATCCTCAATATGTTTGTTTTAGGATGGAAGTGAGGATTTGTATGAGACTGTCAGCTATTAATTTTAAGGAAATCTTAAAATTTACATTTACATCAGTAAATGAAGATGACAGTGTGTATATATGTGATAAATAGTGAAACAGAAAAGACAGTTCTGG
>chr1	184681364	184681975
GGAGAACAGACTGGGCAACATAGTGAAACTCCATCTCTACAAAAAATGGTGGCACATGCCTGTAGTCCCAGCTACTTGGGAGGCTGTGGCAGGAGAATCGCTTGAACCCAGGAGGTAGGGGTTGCAGTGAGCCAAGATTGCGCCACTGCACTCCAGCTGGGGTGACAGAATGAGACTCTGTCTCAAAATGATAATAGTAATAATAATAATAATATTGTCCCAATTTAGTTTTAATCCTAAAAATTTCCAATGTTTCATATAATTTTTAAGTTGTTGCTATAGTTCTGTTAATTTAACAGATCAAACCACACAAATTTGACTTGAAGATGTATTTGAGCATTTATATGAAAACTTGTTTCATTCACATATTCAGGCATATGGATATGTAGGCATTCAGATACATTTCCAAAGTTTAACCTTAGCATAAAATTTTTAATAGTGATTATGTGTTACATTTGTGTAGTATTTTACATGTTTCAAAATAGTTTTACATTTATTTTTTCTTTACATGTTTTCAAAACAAGTGGAGCAGGTTTGTTACAATTCCCCAGATGGAATTCTCTGTATGTTGCTTTCTCATATTGTGAAACTATCTCTAGGTCAGCTCATGTA
>chr1	172919693	172920304
ATCATTTCTGTGATGTATTTTTATATATCCTCTTTCCTGTCAGTTACCTTCATTTGACAGATCATTTATTGAGCATCAATTTTCAGGTACTGGGCTAGGAAGTGGGGTTATAAAGATGAATCATTTATAATTTGTGTTCTCAAAGACTTCATAGTCCAGGATGGGGCACAGATAATGTAGGCATGAACTTATAATTTTTGTTCTCTTTTATGTGTCTTTATTTTTCTGATGACAAAAATAATACATACTCATTAAATAACTTACAGTATGCTAAGTGAAAGTGATACACAGGTTAAGAGAATAGAGAGGAGAATTACCCAACCAAGCTCTGCCAGAACTTTCAGAAAAGACTTTCTGGAGGAGGTGGCAGCTTTGTCAAGACAGAAATGAGATTGGAGAAGGTGAGAGGGGAAAGGGAGGGGGTAAAGAATTATTGACAAAAGTCACAATATGAGAAAATGTATGGAAGTATGATAGGGCACAGCATACAAAGGGAACAATATGAAATCACAGTTTACTATAGCAATTGTACACGGGGAGTGGTATGACGTAAAAATGGTAAGATGGGAAATTGTGAAGACTTTGTAATGTGTCAAAAATGCAGGCTTTATT
>chr1	9286480	9286757
ACTTGACTAGACTAAGGAATACCTGGATAGATGGTAAAGCATTGATGATTCTCAATGCTTCAGCACACACTGAGCCCATCCCTTTTCTGCTGACAGGGAAGCCCAGTGGTTTGGCATTTGTGTAGAATGATTGGGCTGCCCCAGGTGTGTCTGTGAGGGTGTTTTTGGCATTGGAGTCACTGGACTGGGCAGGGAGGATCTGCCCTCCATGGGGTCAGCCACCGTCCAATCAGCTGGTGGCCTGGATGGAACAAAAAGCTGGAAGAAGGGCGAATCCT
>chr1	100967681	100967958
GCAATATAATTAGCTTAAATCTTAAATATATATTACATATGTACACAGCACCCACAATCCTTGGTTTATGCCTTGTCAATACTCTCTCATCATGCACTTGAACACACTCCATGCTGGAGGTGAGTGCATTGGGGTCAGTGCCCATTCAGAGGACTGGGTGGAGGTGACTACTGTTCAGCTACTCCAGTTGGGAATGAGTAGTTTTAAACTGTTTTAAGGCACTGTTTTAAAGGCACATTTGATGAGCTGTCTGCAGGATGGGAAAAAAATAAGGGAAT
>chr1	52547529	52547789
ATTTAAAGATCAGCCTGGGCAACATGGCAAGACCCCATTTCTACAAAAAATACAAAAAATTAGCTGGGCATGGTGGCGCATGCCCCGTAGTCCCAGCTACTTGGGAGGCTGAGGTGGGAGGATCACCTGAGCCCAGGAAGTCGAGACTGCAGTGAGCTGAGATTTCTCCACTGCACTCCAGCCTGGGTGACAGAGTGAGACCCTGTCTCAAAAACAAAAACAAAAGCAAAAAAGGGCAGAAAAGACCTTAAGTGAAAAGGG
>chr1	161818837	161819097
AGTTCCCTGAGGTGAGAAAACTGTCTTTGGCCTGATAATCCCAATACTTCAGTTCTTATGCACAATGACACACTTCACAGCTTCTGGGTTCCCCTCAACTGATGGTGATCAGCCTGCTTGAGCAGGGTGCTGGCAACATTCAGGCAGGCTTCTTTCCCTGGGATCCATTTGGTCCAAGGGAGAGCCAAAGGGGGCTGCTTTCTGATGTTTTCTTCCCTTTCCCTCTTTTAAGTAGGAGCAAGTCACACCTAACAAGCCAGC
>chr1	18890110	18890398
AGTGTGGTGGTGTGATTGGCTTACTATAACCTGGAACTCCAGGGCTCAAGCGATTCTCCCACCTCAGCCTCTTGAGTATCTGGGACTACAGGCATGCACTTCCACACTCAGCTAATTTTCTTACTTTTTTCTGGAGGTTGGTTCTTACTGTGTTGTCCAGGCTGGTCTTGAACTCCTGGGCTCAAGCAATCCTCCTGCCTCAGCCTCCCAAAATGCTGGGATTACAGGCATGAGCCACCATACATGGAGGCCTTTTTCTTAAAGTCAGGATTATTGAGGTATAGTTAAT
>chr1	201089353	201089641
CTCTACTAAAAATACAAAAAATAGCCGGGTGTGGTGGCGGGCGCCTATAGTCCCAGCTACTCGGGAGGCTGGGGCAGGAGAATTGCTTAAACCCAGGAGGCGGAGGTTGCAGTGAGCTGAGATCACGCCACTGCACTCCAGCCTGGGTGACAGAGTGAAGCTCCGTCTCAAAACAACAACAACAACAAAACAAAACAAAAAACAGGGTCTCGCTCTGTTGCTGAGGCTGGAGAGGGGGGTGCAATCATAGCTCACTGCAGCCTAAACCTCCTGGACCCAGGTGATCCTC
>chr1	186107694	186107981
TATTTATTTGATTTTTTTCTCTGGTTTATGTTCTCTGAGCTTCCTAGATCTGTGATTTGGTGTTTGTTATCAATTTGGAAAGTTCTTGATCATTGTTATTTTGAATGTTTCTTTTGATCCTTTCTTCTTCTAGTATTCAAATAACACATGTGTGTTCTATACATTTTGAAATTGTCTCATAGTTCTTGGACATGCTGTAATATTTTTCTAATTTTTATTGCTCTTTACATTTTAGCTTGTAAAATTTACATTGATATACATTCAAGCCCACTGATTATTTCCTCAGTT
>chr1	228711942	228712229
GAAAGAGTAAGGAAAGGAAGAGGAGTTGGTCAGCAGGAAGCAGATGGTGGGTTAGGCAGTCGTGAGGGGTCTGGTGTCTCCCTGTCTGGATGTGGTGATTCAGTAAGTTTCACTTCCCTGATACCATCTGGGAGGCCAGAAGGAACTCAGACACACAAATGTAACTTTCAGGCTGAACCCTGGAAGGGTCAATTTCTATGTTTACTCAAAAAAAACCCCATAAACATCTGTTCTATGGGGAAATTGGGCCGGTTTCATCCTCACTTCAGATGCCAGCCACACATCTCA
>chr1	193048701	193049001
TTTAGGTTTCATGGTCTTTGAATAGCATAGTCACAATTACATTCTCATTTAATGAAGTTAATTTTTTAAATTTTGTGTACATTTTTAATCCTTCCAGAGAGTTAGAAATATAAAATTTATACTCATTGGTATCAGTACTTATGCTAGTTATATCGTATTTGGCATTTCTTTTGCATAGAATAGTGCTGGAGCATAGTAGGTGCTTAATGAATATGTGTGCAAAACCTTACAAGTGTCCCCATTTATTTAACTAAGATTTTATCCAATTTGTATGGATAATGCAGGACTTCACCTGTAATGC
>chr1	84296083	84296383
CAGAGGTTACTGCTGTCTTTTTGTTTGTCTGTGCCCTGCCCCCAGAGGTGGAGCCTACAGAGGCAGGCAGGCCTCCTTGAGCTGTGGTGGGCTCCACCCAGTTCGAGCTTCCCGGCTGCTTTGTTTACCTAAGCAAGCCTGGGCAATGGCGGGCGCCCCTCCCCCAGCCTCGTTGCCGCCTTGCAGTTTGATCTCAGACTGCTGTGCTAGCAATCAGCGAGATTCCGTGGGCGTAGGACCCTCCGAGCCAGGTGTGGGATATAGTCTCGTGGTGCGCCGTTTCTTAAGCCGGTCTGAAAAG
>chr1	161663111	161663431
TGTTTAAAGAACCCACAAGGCAGTCTAGGTTTCCAGACAGTTAATAGGGGTGAGAAGTAGGGTTTGAGGGATGGGGACTGGGGCAAGCAGAAAATAATTTTAATTCTGACCCCCATTAGAGATGTTCTGACCGGTGATTGGAGACTGTGACCAGAACCTTCTTGATAAGATAGGGGGTATCAGTGGGACTTGGGGCTCTGAATATGTATGGCCCAGATTTCTTTGTGTGGCTGATATCTGACTGGATATTTATTCTTCTAGATTACACATTCTGACTCTGAGGAACAAAGAGCTGGCAAGAGCTGCTCTCTGGTGCTTAAT
>chr1	53807391	53807711
CGGTGGTTGCCAAGGGAAGGAGGGATAAACAGGCAGCACACAGAGGACTTTTAGAGCAGAAAAACTATTGTGTGTGGTCCTATAATGGTAGATACATGTCATTATACCTTTGTCCAAATCCACAGAATGTACAATACCAAGAATGAACCTTAATGTAAACTATGGACTTTGGGTGATAATGATGTGTCAATGTAGGTTCGTTGATCGTAACAAATGCACCACTCTGGTGTGAGATGTTGATAGCAGGGGAGGCTGCGTGTGTGAGGGCAGGGGTATAGGGTAACTCCATGTACCTTCCACTCTGTTTTGCCGTGAACCTAA
>chr1	154663249	154663577
GAAAACAAATGAGGCTGCTTCTTCTTGGATGCCCAGCTCCTGTCAAGGAGGAGAATGCAAAGGTTAAAGTCCTTTGAGAAGTCCAGCCTTCTTTCCCTGACGACCCCCAGCCTTCCTATCACTCTCTCAGCCACTCCTTTTCTCCTAGTCCTGCATCTTCAGGACCTGGATAGTCTATGTTCCCCTCTTCAATCGCCAGGCTTGAGGCTGCACAGGGGGATAATGAGAAAAGCCTAGACACGCAGGCATGGCCTCCGGCCTGGGCCTCTCAGCTCCATCTCGCCTGGGCAACTCTAACCCAGCCTTATCCTCACAACCTCTCTCATCTC
>chr1	207047686	207048014
CTACTGGCATTGAGTGGGTAGCGGTCAGGGAGACTGTTGAACATCCTACAGTGCACTTGATAGCCACTCACAGCAAAGAATTATACAGTCCAAAATATCACTAAGCCTAAGTTCAGAAACTCTGCTTTTGGCAGAGCCATACTCCTTACCTGAGCTCATGTGGTGACTTGCTGCATAGGATGATTCTGCTTTCTTATCCTCGTGGTAAATGAATCATGAGCTCTGCTGTTGTAACTTCCTAAATATCACCCCATCTTGTGTTTGGACTACTGCCATAGCCACAGTGGTAGACACTTTTAAGAGCCTACAATAGCATCCCTGCAGCAACA
>chr1	191804900	191805202
TTGATTTCAATGTGTATTACTTTAGAAGACTTGATAAATTGTTTCTGATTAAATGTCCTCTCTTCAATGAATGTATTCCCTGTGAAGGGAAGTGAAAATTGAGAAAGGACAGCAATGTTTGTTGTGACAGGTAAGATTTGTTTTAAGTGCTTCCTATGTGTTATCTTAGTTGGTGCCATATGGCGTTTTTAAGATAAGAAGATGGAAAGAAAGGAGTTGGAAAATTCTTTTTATAACTACTTCTAGCTGAAGTGTACTTCTAGCTGAGTTTTATAAAAATATACTTCTAGCTGAGTTTTATAC
>chr1	48069194	48069496
AGAGAGAGAAAGGCAGAAAGAGGAGATTTATTTGCAGAGATGTTTGCTCAGAGAAAGGTGAAAGCGACCAGAGAGGCAGGGGGCCCGACTGAGCCACATTCCCCCAGCCCTTGAGTGCCCTGATTCTGTCCTTGGTTGCCACGTGTCCTCACCTTTGAAGAGTATAGGCAGCTACGTGTGCTGGTCTCCTATCCCCATGGCTGGGGGGTGCCTATGCTTTTCCCTCTAATTGTCTGGAGACGGGGGGCAAACTCACCAACAGTTGGGAGGACTGGCTTTTACAGCACGTAAGAAAGCCGGCTG
>chr1	120955732	120956059
AAAAACAGTGTATGCTATTCCTTTAAAAGCCAGGGTAAATTTTAAACCTATAATTGATAATTGAAGGTCTTCTCCATAACCCTATAACACTCCTAACCACCGTGTTGTCAGTGTAAACAAGGGTGTAGCCCAAAAACACTGAGGCCACTGACAACCCATAGCCTTCCTATCAAAACCGTAGCCTTCCTATCAAAAATCCTTAACCCAGCAGGTTTCCTAACAGGGGATCTAAATCTTAATTACTATACAAAGGTCCTATCAGACCTAGGAAGTACTCCCTTCAGAAGTGGATGATAGATGGTTCCTCCCAGGTGATTAAGGGAAAAAG
>chr1	34262101	34262428
TTGGTTGTTTTTGAATAGCATCTCTGTGCCAGGCACTTGTCACGCACTGACTCTTTAATCCTCATTACAACCTATTAAAGTGGGCATTATAGTTTCTGTTTTGCAAAAAAATCATTTCAGGGAGGTTGGGAGACTTGCCCAAGGTCTCACAGCCAGCCTGAGGGAAAGCTAGGGTTTGGATCCACATCTCCTGTCTCCTGGGCTTATGCCCTTACTTCTCTCCCAACATTTTTAGGTTTCAGAGCTCCTTGAATGTAGGGGCCACTTCTTATTCTTTCTTGTATCCTCAAAGCCTACTTTGGGACTGATATATAGCAGGTGTTCAGTA
>chr1	50432844	50433129
GAGACAAACCTTCACAGAAGTCTGCTCTGCCCTAGACATTGTGCAGAGGGACCCTGGAGACCAAGAAAGAAGCAGGCACTGCCCCACCCTTACAGGACTCCAGTGTGGAGTCCAAATACTTGCTAGAAGCTGTCAAGTGCCCCTGAGAGCTCAGGAGAAGGTGTGCCATGCCTGGTGGGAATTGCTAGGAGGGCCCCATTGAGGAGGCAATGTTTGAATAGGAGTTTGGAGGATGTTTCAGAGGTATCCAGCAAAAAGGAGGGACAGAGCAGTGTAAGTGGAGAGG
>chr1	177147842	177148127
TAGTATGTTGTTACATGTGAGATGGTTCTCTTGAAGATAGCAGACAGTTGGGTCTTGCTTCTTTGGCCAGCTTATCACTTTGCCTTTTTTGCCTGTTTACATTCAAGGTTACTATTGATGTGTGAGGATTTAATCCTGTCATCATGTTGTTAGCTGCTTGTTATGTAGACTTCATTGTATAGTTGCTTTATAGTGTCAGTGGACTATATACTTAAGTGTGTTTTTGTGGTGGCAGTTATTTTTCTTTCATTTCCACATGTAGCACTCCTTAAAGGACCTCTTGTAA
>chr1	215614658	215614951
CGCGCTAGGCATGGAAGAGCAGTGCCACCCTTAGATTTAGGTAAAAGGTTTCTCCTCCAGCTTTCATCTGGCCACACCCCACCCCAGGCAAAGAGTTATGGGGCCACCTGGAGTCCACACCTTCCCTCTAGACCATGTTCCAGGCATAGTAGACCCCAGAATTATCTGCTAAGATGGTCTTCTGTCCACTTTCAGGACCTACACAGGCCTCTTCCTGGGGTCTGAACTTTTGAGGGAAAATTGTACCACTGATGTATGCATCCCTGGACTAAAGGGGTGCTCTTCATGGAGGAG
>chr1	234842898	234843191
TTGAGGAAAAGATCAGCAGATGTAACTACATATAAACTAAAAATTCAAGTATGTTCTACTTTTTAAAATAGTGCATAAACAAATTAAACAAATTGAAGAGACAAGCAATAGAGTAGAAAACAACAAATGTAGAAGATAAAAGGATATTACATATGCTTATTTGTATGTATATAATACATATCACATAATAATATAATATAATACATGTATAATATAATACATATCCCATAATAATAATTAAAAACACTAAGATTTTAATAAACTGCCAAAACAATAACCAAAAGATTCACATAC
>chr1	194024518	194024801
AAAAATTTTCTCCCCTTCTGTAGGTTGTCTGTTTACTCTGTTGATAGTTTTTATTTTTATTTTTATTTATTTATTTTTTGCTGTGCAGAAGCTTTTAAGTTTAATCAGATCCCATTTGTCCATGTTTGCTTTTGTTGCTATTGCTTTTTACATCGTTGTCATGAAACCTTTGCCGGTTCCTATGTCCAGCATGGTATTGCCTAAGTTGTCTTTCAGGGTTTTTATACTTTTGGGTTTTACAGTTAAGTCTAATCTGTCTTGAATTAATTTATGTATATGGTATA
>chr1	222236367	222236650
CCAAGACTGTCACCCATACTGTACCCTTTCAAAGAGTCCTAAAAACAGCTCTTCACCTACTCTTCCAAGACAAGTAAAAATGTCTTCCAAAGAAATGGGGAAAAAAGATTCAGAGAGTGAAAACAATTAATATACTAACAAGAGAGCAAAAAGCAAAGGGGGAGGAGAAACTAGGAAAATCATAGATGGGCTCTCACCTATTTCCAAAGCTGGGCTAATGTCCTTTTGCTTGTGTCTGAATAAGGCACCAATTTTAAGCTGCTAATGAAAAAAAAAAAAAAAGA
>chr1	58773754	58774096
CTGAGGCAGGAGAATAATTTGAACCTGTAAGGTGGAGGTTGCAGTGAGCCAAGATGGCACCACTGCAGTACAGCCTGGGTGACAGAGCAAGTCTCTGTCTCAAAAAAAAAAAAAAAAAAAAGATTCAGCCATGCCAAAGCTGTCAAGTGAGGCTACTGGACATGAATTCGAAAAATATTAATTGAGCCACAGGGCACATAACATGTGTATGTGCTATGAACTGGAGAGAAAATGACCTCTGTCCCTAAGAAACTCACTAGGGTACAAAATGTTTAACTACCTGAGTTACTATACTTTCCAAAGAGGTAAGACTTCTAAATTATAACTTAAATTTGGATTCAAA
>chr1	179244028	179244370
CTACGATCCATTGGTCAATCTTGTACAGGCTGAGATTCCGTTATCCAAAATGCTTGGGACCAGAAATGTTTGGGATTTTTTCAGATTTAGAATATTGGCATTGTACTTACCAGTTGAGCACCCCAATCTGAAAATCCAAAATCCAAAATGCCCCCAGTGAGCATTTCTTTTGAGCATCTTGTTGGTGCTTAAAAAGTTTTGGATTTTGGAACATTTCACATTTGAGATGCTCAACCTGTAATTTGGATCTTTTACTTTTGGATGATTTTATAACATCAAATAGTGGTCATTAGGAAAGTATTAGTCTACTGAGTATTGCAGAACCTCCAAATGCCAGCTCATT
>chr1	163050068	163050366
AATGTTCAAACTTTTCACATAAGGTGTTTATTATGTTATGTACTTGCTCTTCAATAATTTGGAAAGATAAATGATAATTGAAATAAATTTTAAATAAGAGGTTAATATGTGAAAATATATTTTGGCAGAGTTTGAAGTCTAGAGTTGTAGAACCTAGGAACTTTTCATAACCTCAGTATTGAAGCAGAAGTTTTTTTTTCAGAGTTTTACAAAATATAAGTACTCATTTCTATTGTAAAGAAATATATTTCTGGCTGGGTGCAGTGGCTCATGCCTGTAATCCCAGCACTTTGGGAGGC
>chr1	208009008	208009306
GAAAGAGGCAAAATATTGGATTAAAGCCATACTATGGAATGGGGAGAGAGGAGGTACCCCAAAAGGGTAGGAGACTGGGAAAATTTTAAGAATATTGCCTTAGGCCTGCTATATTCCCAAAATACAGCAAGATAAACCTTAAATTTGGTAGGTTTGATTGCATTCTGCATAGAAAGAGTTTGGGCAAAGGCAAATGTGTGGAACCGAAGATGTGAACCAGAGGAGGTAGGTGTAGAGCCAGTTGATTTCAGGACCTGTGGATTGACAATGAACAGGCCACAGTGGAATGCAGCCGTTTT
>chr1	208203215	208203522
AGAGATGGATTGCTGAGATGGTCCTGACAGAATTGGTGTCATACATACCATCCACTATAGTTTCTTTGGTAAGGGTCCAGGTATTATACAAAATGTCCCATTGCCAATTTAGTTTAGATTTCTCTCTCCTAAGGTCTTTTCCATTGGAAGGAGGGTAGGGAAGAGGGAAATTTTCTTGTTTTATCAACCTATTTCATTCTAAGACTTAGGCAGAGGAATGGGATATATACTAAGTAATTTTGGCTTATGTATTTGTTTTACCTAAATGAATTATATATGTAAAAATATGTATGGCTGGGATCTTTTGA
>chr1	55727406	55727713
CTTTTTCCCTTTATTGTTCTATTGTGGTAAGTTTTTCATGTCATTAAAAATTCTGCAAAATTAATATTCCATCATTTGAATGTATATCAATACTAATGTGTAAGTTTTTGGAAAATTACCTCCTTCTCCTTTTTTTTTTCTTAAATTGTAAAGAAGGTTGAGATGAATATCTTTGTCCAAAAATTTTTACCCAGGAATTTAAGGAAATAATCAAGTATTCAGCAAAAGGTATGCCTTTCTTTAAAAAAAAAAAAACTTGAAATATAATGCCACATTACTTTTCAGAAAGATTGTACCAAGTGACCTGC
>chr1	241679587	241679918
ATGGCCCTTAACACATAGTGTTAGTGTTGCATTTCGTAGTTCTCATTTTGAATTATGCCTCTGTGTTCACTAGCAGGGTTACCTCCTGTTAGGCCCGACTGGACCATGGAGTCCTGGGCTCCTTTTGGCCTTTTGCCTAGAGTAGGGAGGCCTCAGTGACTGCAAATGTGGCAACTCGGGCAGTCCCTTGGCCCTTTCCCCTTAGGTCCACACTCCCATCTTGGGATTCTGTCTTTTCCACTTCAATAAATGGCTCCAAGGAAGAGCTTGAAAACGTATTTGGATCTGATTGCCAAATTTCTCACCAGAACTATTCTTTCAGGGTGGGATTT
>chr1	146264391	146264722
CAAAGGGTGAACATTTTTGTTTTATCATTTTGGCTAAATGATTGACTATACTAAGGTGACCTGTGATCCTATTTTGTGATGTCAAGTGTCTCAAAACTTTGATATCTGGCAAACTTTCTAAGAGTAAAGTTTCTAAATTCAACCCTTTGGGCCTCAAATTAACTTTTTGGATATTAGGTTCTTGAAGTCCAAGAGAGATATATTAGGCTTCTTAGACTTATTTGTTATGTAGAATTATGCAAGGAGCATTGTCAAATCTGAGGTGGTGTTTCACTTCCTTTGGGTTCTATTGACACAGATGTGTTGTTAATGTGTGTTCCAGGATTGTATGA
>chr1	75353766	75354105
AATATAGAGAAAAATAGGCAATACCCTTTTTGAGAAAGCAAATTCTCAAAAATATTTAGAAGACAGTTTAAAGTTTAGCAAAAAAGAACATCTAAGCCCTTTATCAGACACTCTGAATTAAAGACTCAATTGCCCAAAATATTTTGAAAGAATATCAAATGGTAGAATTAGTGATTTGATAGTTACTTAGTAATACAAAATACTTTCTTATATATGAAAGCTTCAACTACATCATGACAAGCAAGTAAGTTTATTTATTTTTCTCTGATCTAAACTACCAGATTAGCTAGTAGCTGGAAATAATTGACAGATGTGAAAACTTCTCTGTAAAACAGTTTTC
>chr1	147044586	147044925
GACCTCTGTCTCCTCCATCCTGGCTTGTCATGGTAGACCCGAACCACCCTCCCATTGAATTTGGGCCCTTGTGGCTCATAGCCACAAGGGAAATTGGGAGCTCACATGTGAAAGGCAGAATTAAGTTAATGCACCTTCTTCCAAAGTCTTACGTTTGTTTGTAGCCCAGGTGCCCCTGTTTCCAGCAGGAGTATTAGCAGTACCAGGCAGCCACTCCCCAGAGTTTGTGTTTCTGAGCTTTCCCATCATCAGTTAATTGGAAATTTCAGGAACTGTCCCTGCCTTACAATGCCTGCTCTGATCTACAGGTCTTTTGGAGACAGACAGCAGGTGATGGGGC
>chr1	61090326	61090625
CCTCATTTTATAGACACAGAAACTGAGGCCCTGGGAGGAAAATGGATTCACCCCGAAGCACACAGTGAGTTAATGGCATGGCCCTGGCTACAATCCACATCTCCTGATTCCCAGCTCAGTGTTCTTTGCATTTTCATTAAAGTTCTTGTGCCTAATCTGGAAAACACCCAGATAACCATAAAAGGAAACAGATGAAGGTACCCACAAATGAGCTATGGAAGGAGAGGGAGTTTTTAAGCCTAATCACCAGCCAATAGATTTCCAGTTTCAATGGTTTTTTAATATCAAAGTTGTTTTCAT
>chr1	116244047	116244346
GACAGGGTTTCACCGTGTTAGCCAGGATGGGATTGCAGGCATAAGCCACCGCACCCGGCTGATGCCTGTAATCCCAGCACTTTGGGAGGCTGAGGCAGGTGGATTACTTGAGGCCAGGAGTTCGAGACCAGCCTGGCCAACATGGTGAAACTCCGTCTCTACTAAAAATACAAAAATTAGCTGGACGTGGTGACAGGCGCCTGTAATTCCAGCTACTTGGGAGGCTGAGGCAGGAGAATTGCTTGAACCTGGTATACGCAGGTTGTAGTGAGCCAGAATGGTGCCACTGCCCTCCAGCCT
>chr1	2452507	2452843
CCAGGGCACTTGTAGGGCTTGCTTTCCTCTGGCATTTTGCCAGTGGGTAGGGAGTGGGTGCCAGGTGGCAGACTTGAGGATCAGAGGCCATGCCAGCCCTAGCCCCCCGCCCCCAACCACCGGTCCATGGGATGAGCTAATAACCCCGGTACCTGGCCAACTGAGCTGAGTGCCCGCAGCCACTTTGAGGCAATGAATCCCACCCTGGGTCCTTAGGGGAGGGTCCCTTGGGAGACCCCCACCCCCTAGCCTGCGGTCACAGTTCCTCAAATGCTCTGCAGCAGAGACTAGGAGAGGATTCGGGGCCTGGGCTGGCTCCTAGAGACAGGTTGGGACC
>chr1	82944592	82944928
TCCAATGCCCAGACTATTTCTTTAAGACATGATCCCACGCATTCTAGATTCATCCAATTTCCTTAGGTCTTTACAGATATGATATATGCCCAACTACATCTTATTTGCTCTGGAATTGTTCCCTAGTTTATTCAGGCGTGAATCCCAACATACACTGTACATTCTTTTTGGGCAAGAACCACATTTAACTTCTTCAGTAGCCCTGCAGCACCTGGAAGAAAGCAATTCATTACATTTATGATTAAAACGAATTTATGTGACATTTGTATTTCCTATTGCTGCTATGAAAGGCCTTGAATAAGTAGTTTGGCTTTAGAGTATGTGATTTCTAGAATAC
>chr1	100337566	100337862
ATTTGTCAACAGGTCCACATTGGCCAACTGACAAGTTCATTACTGAGAATCAAGAGATGCCTAGGACCCAGGGAGCCCAGGACTAGCCACAAGCCACCACCAGTGGATGCCGGGAACAACCTTCAACATCCACTCTATGCTTGGGATAGGGGCTCCCCAAACCAGCTTAAAATAGTCTCTTACTCTGCCTGCTCTGTGGGAGCTGATAAACTGAGTCACATTTCCATTCTGTTGCAGACTCAATGAAAAAGGACAGCTGTTTCTCCTCGGTTCAAGGGTTAGAATGAAAAGCTGGAG
>chr1	49621152	49621448
ACTTGGAAGGCTGATGTGGAAAGATCACCTTAGCCCATGAGTTCAAATCCAGCCTGGACAACATAGCAAGACCCTTTTCAAAAAAGCAGTTGCATTTCTATACATTATCAATGAACAATCCAAAATGGAATTTAAGATAATAATCCTCTTTACAGTAGCAACATAAATAATAAAACTCTTATGAATGAATTTAACCAAAGAGGCAAAAGATGTGTATACTAAAAACTACAAAGCATTGCTGAAAGAAATTAAAGATGAAAAATGTCCCATGTTCATGGATTGGAAAACTTAATATTA
>chr1	33463258	33463571
TAGACGTACTGGCTTTGTTATTCCTTTTACATCCCAGACACATTCACACTATAGACTCTTCACACTGGCTGTTTCCTCTACTTGATTATTCTTCTCTCTCAGACATTTATATAACTTTTGCCCTCATCATCTTTAAGTCCTTTCTCAAATGTCACCATTCCAATGAGGCCTACCTTAGCCACCCCTTTGAAATGGTAACACACTTATTCCACCTGGTACTCCTCATCCTTCTTCCTGAAATTATTTTTCTTTATGCATTATTACCTTCTGACATATTATATATTTTACTTACTTATACTTTTTGTGTTGTTGCT
>chr1	44876016	44876329
GGTTGTTCCTTTCAAGAATTCCTGAGGGGAGTTCAAAGGGGGCTTTTCTTTGAGCGATTTGGAGAGCGAGAATGAGAGTGAGACTTGAAGAGGGAACAGGGGCCGGAGGTGCCTTTATCTGCAGAGAATTGCTCCAGCTTTCCTGATAGAAGCTGCTGCCGCCTCTTAAACAGCTTAGTGCAGTCAAAAGACAGGCAGACTTGAAAGGCTGTTTTACAGCGAGATCAGCGGGGGCCACGAGGCAGAGAGCGGGGCGCAGTGGAGCGGAGGAGGCTGAGGCTCCTCAGTGGGGGGGCTATCAAAGGGAGGCCCTG
>chr1	202284836	202285122
AAAAGAAATAGAAAAGAAAAAAAGAAATTGCCAAATTATTTTTCAAAGTGTCTGCAACATTTCAGGCATCCCCAGCAACTTATGAGAGTTCCAGTTGCTCTACATCTTTGTGCACTTTTGGTATTATCCATCTTTTTTCTTTTCTTTTTTTGAGGCAGTCTCTTTTTTTGAAAAAAATTTAATTTAATTTAATTTAATTTTAAGTTGTGGGATACAGCTGCAGGCTGTGCAGGTTTGTTACATAGGTAAACCTGTGCCATGGTGGTTTGCTGCACCTGTCAACCCAT
>chr1	24819672	24819958
TTCCTGGACAGCAAACCTGTTCGAAAGTGCTGTCTCTACTGCTACATCCATTTCTCTTCCATGTCTTTCTAGAGCCCTCTCCCATCAGGCTTTCATCCCTCGTTGCACTAAGTTGTCCTTGCCAAATCTACTCAGTCCTCCACCCTCATCTATCTACTTACTTAGCCAAATTGGCCATAGCCTATGACTTCCTCCTTCTGGAATTATCTTCTTGTTTGGCCTCTGCAACGCTGCCTTCTCTTGGTTCTCTTTCGAATGCAGTGGCCGTTCCTTTTCAATCTCTTCTG
>chr1	94547834	94548155
AAGAGTGAATGAGAGGCGATAGGTCCCAAGGTAGAAATAAAGAGCCTGTCTTTCGAAGACATGAGAGTCAATTCCTCTGTTACAACCAGAGGGCAGAAGAAGAAACTCCTATAGATAAGTTCAGGTCTCTAGGTAAATGGCGATCTCCCTTATTCAAAAATACAAAACAAAGGGATGTTCTTTGGGTCCTATGCTGCACACTTCATGAACACAGGGGCCATGTCTGTAGCCCAGTACTGATATTTTAGAAGGCTCTCAGTAAACATTTGTGGTTGCTGAATAAATAAATATGAGTAAACATACATTCCCTTTACCACCAAAA
>chr1	11862789	11863110
TTCATGAAGCCTTGGAAGGCCCGCTGGTTCATGTTGGACAAGACCAGCACCAGCTGTGCTACTGCAACCACTGTGTGGACACAGAGTGCAAGGGTGTCATCGACTGGCGGAGGTGGAGGCTGTGGCAGGGGCACGCCCTAAGACCATGGATGAGAAGGCTTTCTTTGACGTGAAGACAACACTTTGCGTTTACAACATCTGTGCCCAGGATATGCCCTTGGCCCAGCAGTGGGTGGACGGGATCCAGAGCTGCCTGTCAGACACCTGAGCCTCCCGGCCCCGCCCAGCTGCTCTGCTTCCGGTCGTTACTGACCACTAGGGG
>chr1	242831708	242832029
CTCTACTAAAAACATAGAAATTAGCCGGGCGTGGGTGGTGGGCGCCTGTAATCCCAGCTACTTGGGAGCCTGAAGCAGGAGAATCGCTTGAACCCAAGAGGCAGAGGTTGCAGTGTGCCAAGATCGCACCACTGCACTCTAGCCTGGGCAACAGAGCGAAACGGAAGGAAGGAAGGAGAGAGAAGGAGGAGAAGGGGAGAAAGGGAAGGAGAAGAAGGGGAAGGGGAAGGAAGGAGGAATTGGGGAACTGGAAATCTCTATGAGGTCAAGGGGCAGATGAGAGGACAAGTGGGGGATGGGAGAGGGTGAGGTGGGAGAGTAG
>chr1	70660802	70661123
ATTAAGGTTTGTTTCCAGAAGAACTTGTTTTTTATCTTGCTTGGGAGAAAAGTCACATTAAAATAGCTGGTCTGAGTCTTTTTTTTTTTTTTTTTTTTGAGACGGAGTCTCACCCTGTCACCCAGGCTGTAGTGCAATGGCGCAATCCCAGCTCACTGCAAGCTCTGCCTCTTGGGTTCAAATGATTCTCCTGCCTCAGCCTACCGAGTAGCTGGGATTACAGGCGCCCATCACCATGCTCAGCTAATTTTTGTATTTTTAGTAGAGATGGGGTTTCACCTTGTTGGCCAGGCTGATCTTGAACTCCTGACCTTGTGATCCG
>chr1	229557581	229557994
ATGCACATTAATCTCCTTAGAGTTTGCTAAGTGCTATGACAAGGGTTTTTGCTGGGTGCTGTGGGTAAACTGTAGGAAGAAAAATTAGCTCTGCCCAGGACTTCGGGGGATGTTTCTTGGAGGAGACAACATCCAAAGTTGAATCATGTAGAGTGAGTCGAGTTAGCCTGGTTAAAGAAGGGTGGGGAAGAACCTTTCAAAGGGAAGAAGGAACACAAAGTCATGTTCCGAGGGAACTGAATGCTATTCCAAGTGAATAGAGTAAAATGTGAGGGGCAAAATGGCCAAAGGAGAGATGGCAGATAGGACAGATCTAGCTAAGTAGTACAAGTTTGAGGCCAGGGATCTCATGTTCCTCACTTTATGTCTGGTTTGTGTGATACCTGCTAATAAGCATCTCTTAATTAAGGTGGG
>chr1	175243359	175243772
GGGCCCTCTCCCAGACTTGTGAAATTTAAATCTCTGGGGGTAGACGTCTGAAATCAGAAGATACTTAGGTAGCTGCTCTATGAACCGGCATGCACGAGTCACTCATTAGGGCACATTTTGTTCTTTTATCATCCTGAGTAACCAAGGTTACAATTGCCTCTGAGAGGGGAGCAAAGGGCATCATTCAAAATGACCACAGTTCAGCACTAGTTCATCAAAGGCCTTTGTGCAAATTAGAAAAAAGTACCCATCTGGACAGATGTGCCCCTTCTCTCAGAGTTGGCTTGTCTTAGCAAGCATGGGTTGGGTTTTAGCCTTCCATTGCTGGAGAGATGTCCTCTTAGCCTGATGTCCTCTACAAAGAACAGTGTATCACTGTATTCAGCTGACTGACCACAAGGGTTTTGTGAAAAA
>chr1	153860462	153860790
GCAATAAAGCCCATGCTGGAAGGTTGTGGGTTTACCGGAATGAGGGCAAGGAATACCTGGCCCACCCAGGGCAGAAAACCACTTAAAGGCATTCTTAAGCCACAAACAATAGCATGAGTGATCTGTGCCTTAAGGACATGCTCCTGCTGCAGTTAACTAGCCCAACCTATTCCTTTAATTTGGCACATCCCTTCATTTCCCATAAGGGATACTTTTAGTTAATTTAATATCTGTAGAAACAATGCTGATGACTGGCTTGCTGTTAATAAATACGTGGGTAAATCTCTGTTCAGGGCTCTCAGCTCTGAAGGCTGTGAGACCCCTGATTT
>chr1	245691473	245691801
CACTGATATCCACAAGGAATATATTTAGGCTGATATTTATTTAACATAAGTCCAATAGATGGAAGTGGTGAAAAATGGGTGTTTGCAGCCAAATGAACTGGATTCAAATCCCAGGCCTCACGTATTAAGCTTGGGACCTTAAATGAGTTACATAAGTCTTCTGAGGCTCGGTTTCCTTACCAGTACAATAGAAATCATAATTTCTGACCACTGGATTGATATAAGAATAACTGAAATAATATATGCAAATATATTGGTATGATTCCTGGTACAAAACTTAGTAAGTGGCAGTCCACACTTTCCTTCTTGCTTTCTTTCCTTCCATTCAC
>chr1	27427521	27427809
ACAAAAAATACAAAAATTAGCCAGGCATGGTGGCTCGTGCCTGTAGTCCCAGCTACTTGGGAGGCTGAGGCAGGAGAATTGCTTGAACCTGGGAGGCAGAGGTTGCAGTGAGCCGAGATCGCGCCACTGTACTCCAGCCTGGGTGACAAGAGTGAAACTCTGTTTAAAAAAAAAAAAATTGGTAATATTTAATTAGAAACTACTTCAAATATTCAGAAATCTACAGATAATATAACCACCAAGATAAAAGTGATGTTTAACATTTTGTTTAATATTTAATATAAATATT
>chr1	167353283	167353571
GGTACACAGGAAACCTAATGATTTACTTTAAAATGTTCTTGGAGCCACAGAAAAACAGATCTTACATTGTATGCCCATTGTATGATGAATAAGCAGAACAGAGACCTGATAAGTAGGAAGGACCAGGTAACAAATCTGTGGGAGTGATGGTGGGGGAAAAAAAAAAGCTGGATTTGTGAAGCTTCATTTAAGGATTTTTTGCTGCATTCACCCAAGGGTCATAGAAAGTGGGGTGGAAAGAGCAGTAGCCTGACAGGTCCACTTCTACCATAAAATCTGATGGGGTTAT
>chr1	111604463	111604743
CCAAAACTGATATTTTACCATTCAAAATAAAAATTGTCAAATTTTTAGGTATTTTTATATACATAGAGTAACTGATCTATAAAATTTTATTAACAACACTGATACTGAATACAAGACAACACACATCACGGCACTATGTGCTTTCTCTCCTTGCTGCCTATTGTCAATAGGATTTTAGAAATGTTTGAGTCATGGAAGAATTACTTTTTAATTAATTTGAAGTGTCCCACGATAGTATTGAACTTTTTTGGTACACAAGTCTTCTAAGTTTGGTTGCATTT
>chr1	73642169	73642449
AGGGGTAAGAAGAAATTTTTCAATTTTATTGCTCCCAATATGAAGTAGTCAACACGGATCACTTAAGTTACACAAAGCTGTTTGAGATAGTGGAAGCCAAATTTTAAGTCCCCTTGAAATTGTTTTAGGCTAGCACTGAAATGTCAAAATATAAAATTTAACCCAGAAATTGAGCTAAGAAATGCGGCACTTGGATACAACAATGATAAAAATAAAACTCTGTATTTCAGGCATTGTGTTAATAACTTAGTATATACTGTCCCATGTAATCATCTCATAAA
>chr1	12017181	12017487
ATGCACAAGAACCACAGCCCAAAGTCTGTAGACACTGCGCTGAATGAAACCTGTGGCGCCATAGCCTGAAAGACCCTCTTTGTGTGGCGGCAAATAACTCCTGTCTTCCCACGTACTGACCTCTGCTCTGCCTGTTCCTGGCTATCTCTTCAGAAGGCAGCCTCCTTGGGGCCATCTGGAGCCATCAGCGGGGGTAGGAAGACCACAGCCTGAACCAGATCCTTCCTGCTGGTCGCTTGAGAACTCTTTTTCTTTTTAATTTTTGAGACAGGGTCTGTCGCTTAGGCTAGAGTACAGTGGTGCAATC
>chr1	223610011	223610317
TCTTGAAGTGAGTTGTTTTCTGGGTTTTATTGTGATAAAATATAGATACATTATTTCATTTAATCTTCATAATAATCCCTTTTAACCCTTTAAGCATGCAGTTCAGTGATATTTAGTATATCCACAATGTTGTGTAACTATCATCCCCATCCATTTCCAAAACTTTGTCATCATCTTAAATAGAAATTCTGTACCTGTTAAATAATAACTCCCCAGTCTCTCCTCCTGACGGTTGCTGGCAACCACAATTCTACCTTCTGCCTCCCATCATGCTTATGTCTGGCTTATTTCACATAGCATGATGTTT
>chr1	89331311	89331635
GTTTATGATTATCCACTTCTACTTAATGAACAGTAAATAAATTTTTCTTCTTTATTATTTTCTTAAAAAAATTTAAGAGACAGGGTCTTACCATTCCCACGGCTGGAGTACAGTGACATAATCAGCTCACTGCAGCCTTGAACTCCTGGGCTCAAGTAATCCTCCTACCTCAGCCTCCCAAGTAGCTAGGACTACAGGCACACACCTTTGTACCCAGCTAATTTTTTTTTTCTTTGTAGAGAAGGGGTCTTGCTTTGTTGGCCAGGCTAGCGTTGAACTTCTGGTTTCAAGAGATCCTCCCATCCTGGCTTCTCAAAGTGTTAGA
>chr1	150930932	150931256
ACTGTTAGATGGAAAACTAACAAACAGAAAGGACATCCAAACCAAAACCCCATCTGTACGTCACCATCATCAAAGACCAAAGGTAGATAAAACCACAAAGATGGGGAAAAAACAGCAGAAAAACTGGAGATTCTAAAAATCAGAGTGCCTCTCCTCCTCCAAAGGAACGCAGCTCCTCTCTAGCAACAGAACAAAGCTGGACAGAGAATGACTTTGAGGAGTGGAGAGAAGAAGGCTTCAGATGATCAAACTGCTCTGCGCTAAAGGAGGAAGTTTGAACCCATGGCAAAGAAGTTAAAAACCTTGAAAAAAAATTAGACAAATG
>chr1	97415895	97416218
AACTTATTTAAAGTCAGGCTGTCTTAGTCTGTTCAGGCTGCTATAATAAAATACCATAAACTTGGTGGCTTATAAACAACATACATTTATTTCTCACCATTCTGGACGCTGGGAAGTTCAAGATTGAGACGCTGGGAGATTTGGTATCTGGGGGCGGCCTGCTTCCATACAGATGGCAACTTCTCACTGTATCTTCACATGGTGGAAGGGGCAAGGGATCTCTCTGGGGTCCCTTTTATAAGGACGCTAATTTTATTGCCTTCCAAAGGCCCCACCTCCTAATAGCATCACCTTGGCAGTTAAGATTTTAACATATGAATTTTG
>chr1	194540682	194541005
ATGACATAGCAAGTAAGTGAGTATACACATTTCTGTTGCATTTAATTCTTTCACAAATCATGTGTTTAATACTTAATAATAATAGAACAAAATATCTCCATCATATTTACCTGTGATATAAATCGTTCAAATCTGTCAATTCACATTTTTAAAAAAATTATCAATTAGAATTTCATCTCCCAAATAAAAATTCAAAACAGCATTTTAGTTTTACTATCTCATGGCATTTTTTTTATATATTTACAGAGTTAATTTCTGAATAAAGATGGTTAAATCTAATTTACTTGATAATGTGGGGTCTTACCTTTTCCAGTTTTGAAAGAG
>chr1	192828904	192829187
AAGTATAAATCTGATTATACAACCAACAGGTCATCGGGGCCTTTATTCATAAGACAATGTAATAAACAACCTTGAAGGCCTCAGTGAAATATCCAAAGCTTTGGTTTATCATAATACTTGTGATGGATGGGTTGGCCTTGGATAGGCTGGGACTTGCAGACACAAACCTTATTACTGAGCCTATAGCAGTGAAGAGCTCAGGCAAATTTAATAGAATCTTCACTTCTTTGAAAGCTCACCAACCAATTGCTACTGGAATATACATCTATTCGAACAGAGTTAAT
>chr1	150431568	150431851
CAGTGAGGCTAAAGGAATGAGAAGTTATTGGGAGCCAGGGCCATGGGCAAATTGTAAACTGTGTGTATCTAAATGTAACCATCATATTATCTGTTCTGTCCTCTTCCAAGGGGAAGAATCATGTAATGGTTAAGAACATGGTCCCTGGAGTTAGGCTGCCTGGGCTCAAATTCTGGCTCAGCCACTTACTAGCAGTGTACCCTTGGGAAAGCTGCTTAACTTCTCTGTTTCTCAGTTTTCTCATCTATAATATATGGGTAAGAATAATACTTACAGAGTTATTG
>chr1	29396539	29396809
ACCCCCATGTCAGCTGACATACAGGATTGAGGCTAACATAATTTTTAAGTGAATAAGCCTGGAGTTCACTTGACTTAACCTATGTTCACCTCCCCACTCCCTGGCTCTTCTAGGAGTCTGTTGATTAAGGATGACCTCAGGCACATTTGGGGACAACACAAGGTAGACTTTCAAAACTACCAAATGGAAGGAGCTGCTGTCCTAGGGCAGGTACTTCTGTCCCTGAGGCTGCTGGGTAGTTTGGTCTTAAGTGCCCCTTGACTGCCACCTG
>chr1	185192034	185192304
TCCTTTGAGTGACTTTGCCACACAGGACTCCTTTGATGATGATGAACTGGATGCAGCTGTAGCAGGTAAGTGTACAAATATAATTAGTGGGAGCTAATGCAGGAGATCTTTATTCCTTCTCTGGAGAGAAGCATTTTAATTATTATTAACACTTACTCATTTATTATCAGTTATTACAACCTGCATTTAATGTGTGAAGGGCTTCAAATGACTAGGGTTTTTTTTTTGTTGTTGTTTGTTTGTTTGTATTTTTGAGACAGGGTCTCACCCA
>chr1	26387591	26387908
GGCTGCCGGGGGTAGGAGGTGGGGATAAACAACAGGGCGTGGAGCTCAGACAGAAACCCTCTGTGCTTTCCACCCTGCCTGCAGCCCAGCCCTGCTCAAGCTGGGAGTCCCCTCCATGGAGACACATCACCTGCAGCCACCCCCACACAGCGCAGCCCACGGACCTCCTTTGGCTCTCTGACAGGTGCTGGGCTGGAGTTGGGAGCTGGGCTGGGGGCTGGGGTGGGCACATCCTCATCCTGCTCTTCCCTCCCACAGACAGCAGTGAAGAGGCACTGGAAGGAATGGTACGGGGGCTGAGGCAGGGTGGCGTGTCCC
>chr1	204774901	204775218
CCTGGCCGGGTGCGGTGGCTCACACCTGTAATCCCAGCACTTTGGGAGGCAGAGGTGGGCAAATCGCTTGAGCCCAGGAGTTCGAGACCAGCCTGGGAAAAATGGTGAAACCCTTTTTTAATTAGCCAGGTGCAGTGGTGGGCGCCTGCAGTACCAGCTACTCAGGAGACTGAGGTGAGCCCGGGAGGTGGAGTTTGCAGAGAGCCACGATAGTGCCACTGCACTGCAGCCTGGGTGGCAGAGTGAAACCTTGCCTCAAAAAGAAAAAACAAAAAACAAAACATAAATTGAGCACCAGCTGAAGGCTGTGGAGGACAG
>chr1	72309045	72309361
CTACTAACTATATTAAACAAAAGTCTAGTTGATTTTATGGCATGGGAGACAGCATATTAGGAAATTAAGATGTTTCAAAAATTAAGTTATATTGGTTTATAATAAAGGTATTAAGTTTATGCTATCTCTACCTTTAGAATGTTTTTTTCATTTTATGTAAACATGTCCATCCTTGAAACTTCTAAAAGCCCATGACCTAAAGCCCAATCTCTGTTTGCATTTCTTTTATGTAGTCCCATAAAAGTAAGTGGAACATAGTTTTTATTAACAACTAGAGAACAGCACCTAAAAATTAAACAGAAGATTCAATTCTCAAA
>chr1	181663411	181663727
GGATGCTGTTAATCTATAACCTTACCCCCAACCCCGTGCTCTCTGAAACATGTGCTGTGTCAACTCAGGGTTAAATGGATTAAGGGTGGTGCAAGGTATGCTTTGTTAAACAGATGCTTGAAGGCAGCATGCTCGTTAAGAGTCATCACCACTCCCTAATCTCAAGTACCCAGGGACACAATCACTGCGGAAGGCTGCAGGGACCTCTGCCTAGGAAAACCAGAGACCTTTGTTCATGTGTTTATCTGCTGAACTTCTCTCCACTATTATCCTATGACCCTGCCACATCCCCCTCTCCAAGAAACACCCAAGAATGA
>chr1	82657874	82658166
GTTAATTAAAAATTATATGTTGCATGTTTTTTAATTGTTAATTGATTTATTGGGTAGCCTCTATAATCTAGATTAATTTTCCTCTTGTTTCTTGTAGATATCTGTAACCATTTTAATGAGTCAACGCATGTTCCTAAAATTTTCCCCAGCACATGGCTGTAACACTTATACTTTGCTCTATTTCTCTCTTTCTGTAGCACTTTCTAATTAATTTGAATATTAATGAGTTAATGCTTGTATTTTTGGTCTCCCTAGAGAAAGAAAATAAGATTTGAACTCAGTGTTGGCTTACT
>chr1	202833546	202833838
GGGTCCAGAGACAGCCTGTGAAGTGGTACATGATCCAGAGTCAGCTACAGGAAGAAATGAATAACCAAGTCTTGACACATTCATGCTTTGCACGGGGCTGTGTTTGTCATGCTGATGAGGGCATGGCAGTGTGGCAGTGTGTGCGTGCGCACATGTGTGTTGCATGCCAACATTTCATCTTTCTGATCAGCTGGGTGCGGTTTTTTTTTTTTTTTTTTTTTTTTTTTTTTTTAGACGGAGTTTCACTCTTGTTGCCCAGGCTGGCATGCAGTGGCACGACCTCTGCTTACTGC
>chr1	159831724	159832041
GAGTGTGGCCCAAGTGACTGCTTCCCTCCACCAGTGTGGCCCGTGGGGAAGGCTGTGGCTGGGTGACCCCAAGGGTGGGTACATGAGGCCATATTTACTTAGCCCTTGGCCTTACAGGACTGTGTCAAGGGGTCAGTAGTCCTTGCTTTGAGTCTGGTTATGGTTTTGCAGCCTCAGCATCAGCGTGGGCAGGCCCTTTTCAACAGCAGTGCCCTGGCTAATCCTTTTCTTTTTCCCCACAGCCAATTCCACTGATCCTGTGAAGGCTGCCCAATTTGAGATGAGTAATCCCAGCCATCTCCTTTTCTTCCTGCCTTG
>chr1	210452227	210452544
GATATAACACAATAATAAATTATTATATCACATGCTAGGAAGTCCAGAAATATCTCAGGCTCCAGGGGAGAATACTCGGTTCCGCCCTCCCGTAGGTGTTACATTCATCCTTAGGTTGATAACAAGATAACTGTAAGAGTTTCAGGAATCTCATCTAGAAATAAAAACCAGAGAGAAAGGTCATCTCTTTCTGTGTCTCTTTCACACAATCTTTCTTTTCCAGAACTTTCCTTCATGCTTCATTGGCCAGTGTTTTGTTATTTGACCTTTCCTCAACAAGTCCTTGGCAAGGGAGATGGAAATATCATGACTGGCTTA
>chr1	67109177	67109577
TCTAGAACCAGAACAGTTAGCAAACTTCTCTTTGCCTGTTTCCTCATCTATAAAATGGGGAAGCATAATAGTATCTACCTCATAGGGTTGCTGTAAAAATTAAACCAGTTAATACATGTGAAGGACATAGTGTCTGACACATTTAAAATGTTAATAGTTATGGCTGATATTCTTTGTGACATAGTAAATAATCAGTTTATATAAACGTTTAAAGAGTATAAAGTTCTATGATATAGTATGCATAAAAACCAAGATGAATAATTATGTTATTCAAATCTATATATTTATTACTTAACATGTCAAATTCTGAAAGCTATAGAACACAGTGTCCAACTACTGTTGTGGTTTGGCCAAATTATTTTTATTTTTGCTTTATACATTTCAATATTCACTTGTCGATT
>chr1	207719313	207719713
GACTAAAGATTTAGTAGCCGATCAGGCACCAGGTCTTCCAATTTACAGTTCAGAGAAAAGAAACCCTATTAATCTGGCACCTTTTATTCCATTGTAAATTCCGGCCATATTTAACTCAGCCGCCATCAAGGTTTCCCTACTATCTGCCAACAGCAGGCCCATAATATAAAGCTTGCCAATTCAAGGAGAAATTAAGATCCTGCTTAGTATTCAAAGGGTGATCCCTTTCACTAGCTTCCTTTCCGAAGTTCCCCAACATATCCATTGAGGCAGGGGCAGAACATATCTGATCTAGCTTAGGGAAGCCCTTTTGGTCATGCAGCTGGAGAAAAAGAGGCCTGGTTTCCTTCCACCTTGTAAAAAACAAACTCAGCCTGCACTGTCTGTGATGATCAGACAGT
>chr1	104027193	104027622
TGACAGGATCTCATTTTTTTTTATAGCTGAATAGTACTCCATTGTATGTATGTACCACATTTTCTTTATCCATTCATCTGTTGATGGATATTTAGGTTGTTTCCAAGTCTTAGCTATTGTGAACAGGGCTGGAATAAACATGGGAGTGCAGATATCATTTCAATATACTGATTTTCTTACTTTTGGGTATATACCTAGCTGTGAGATTGCTGGATCACATCATAGCTCTATTTTTAGTTTTTTGATGAACCTCCAAACTGTTTTCCATAGCAGCTGTACTAATTTACATAACCATAAAAAGTGTATGATGGTTCACTTTACTCCACATCCTCACCAGCAATCCTTATTGCCTGTCTTTATATAAAAGCCATTTTAACTGGGGTGAGATAATATCTCATTGTAGTTATTATTTGTATTTCTCTGATCGATG
>chr1	72378155	72378584
TTCCTCTTTTGACAACAGCCAGGTGTGAACTGGGAGAAGCAGCAGCTACTCCACTTTCTTTGGTATTTGGGATCCAGCCATTAGATGAGTTTACCACTCCATCTTTGCTTGCTCGTGCCTAGAATAATCACACTACAATTCCATATCCAATCATAAAAGATTAAATGGTCAGGTCATTTTGAGAGAACACCTCTAGTTCTCATGAAACTATCAACATGATACACACAGAGAAACTGGTTGAAGAGGCTGGAATTAATTTCTGAATCCTTATGTCACTCTATCAATTTCCTAGCCTTAATTTCTTTTCTGACCTGCTCTTCAGGACTTAAGATAACTGTTTTTGTTGTTGTTGTTGTTGTTGTTGTTGTTACAGTTGTTTTTTAAAGGATTATGTGTTAGTTTATTTTTGACGGTATAACAGAATATCTAA
>chr1	243004969	243005378
TTGGCTAGAATTGTTCAGCCTCTCAGAATCCCTGGATAGGAAGTTGGATCATGCAGCTCCTGTCTGGGTTCCATTAAGTTAAAGCTCAGTTAGTTCGAGGGGCATCTCTTTTGCCTCAAGAGAAGTTCCTGAAAGGAAGGACAACAGTGAGTTCTGGCTATGGGACCCTTATTGCCAAAAGCACAGGAGCCCAGTCCAATCACAGCAGGTGCCAAACCTATCGATCTAGGAAAAGATGACCTAGCCGAGGTCACATCATGCAAGAACCTTGCAGCCATTGGTTCCTTCCATTTTTGTTGCTGTCGTGCTTTCTCAGAGTCTCCTTCTGAACATTGTTGCTTTGAAATTTCTGGGCAGCAAGAAACTGATATAAGACCTGATTCCTCTCTGATTCTGTGGGAAAACCACAG
>chr1	83967716	83968125
CACAAGGGCTGCCTGGCATCTGGTCCAATTGAGGCTAATAATGAAAATAGCGTAAGAACTGGAATCCAAGCTAAGCTTTGTGATGCTCACATATATCTGTGCAAACCTCCTGCCATATCTTTCCAATGGAATGCTGAATTATTCTAAATTTCACACTGTGAGAGGTATATAAAATAAAGAAGATAAAAAAAAATCAACCCCAGAGCAGCAGATGAAGATCACTGTAGAGAAAGAAACCATATAATGGGGCCAGGCATTTTGCTTACTGCCTGGCATCACTGGGTAAAGCTTTGAAAGGACAAAGCCTCCTTTGGTTACTAAGCCCAAATTCAGATACAGACCCACGCACTCGATGGGAGGCAATGAAGATTGGCTGGAATAAACAGGTGTCCAAGGGTTGAGTCAAATGT
>chr1	241989682	241990011
GGTAATACGAAAATCACAAGGCAGGAGAAATTAAAATTAAGAAGGATAAAAGGAAGGTTCTGCTTCTGTAAATATCAGATTGAATAATTCAGATGAATACTCCACTGAGAACAATTTAAAATGTAAGACAAAATTAGGACTCTGATAAGTCAATTGCCACATTAAGCTGAAATCACAAATGGCTGATCGTTAATGTCAATGGGGAACCAAAAAATAAACTAAATCTTGCACAGATCTGCACCCTAGATTCATGTCACCTGAGTGGACCAGGAAACTTTAGGCTTTAAACTTGGGTTAGGCTACTCCTAGATTGCTATCCAAGGCATCCAG
>chr1	78937158	78937487
TGGGTCAAATGGTATTTCTAGTTCTAGATCCCTGAGGAATCGCCACACTGTCTTCCACAATGGTTGTGGCAGCCTCGCTGCCACCTTGCAGTTGGATCTCAGACTGCTGTGCTAGCAATGAGCGAGGCTCTGTGGGCGTGGGACCCTCCGAGCCAGGCGCAGGATGTAATCTCCTGGAGTGCCGTTTGCTAAGACCATTGGAAAAGCGCAGTATTAGGTTGGGAGTGACCCAATTTTCCAGGTGCTGTCTGTCACAGCTTTGCTTGGCTATGAAAGGGAATTCCCTGACCCCTTGCACTTCCTGGGTGAGGTGATACCTCGCCCTGCTTC
>chr1	105714699	105715020
GCAGTGAAGGGGGAATGTTGGGGGAAGTGCCACACTTTTAAACCATCAAATCTCATGAGAACTCACTCACTATCATGAGAACAGCCTGGAGGAAACTGCTCCCACTATCCAATCACCGCCTACCAGGTCCCTCCCTCAACATGTGGGTATTACAATTTGAAATGAGATTTGGGTGGGGACGCAGAGCCAAACTGTATCATCTAGTATCTCTAGAGTCTTCTGACTTCCCATATTTATTTAAGTAAAAACCTATAATCAATTTTTTTAAATAAGAGATGTGGTCTCCATTTTCATGAATAGACTGGTAAACAGAGAAGAAAAT
>chr1	54248701	54249022
TCCACATCTGGCCACAGCTGTCTGAGGGTTATCGGGAGGAGGATTGACCACCCTGGCAGTGGCCAAACTCAGGATCAGTGCCCATCCAGCCCAGAAGGGTGCAAGCAGAAGGTTTCCTGGGGAGGTGGTGGAGTCAGAGGGAGAGGAGAGCTCCGTTGCTGGACAGAGGCCCAGAGATCTGCCCCTCCCTTCCTCAGTTCCTCCCCAGCTCTGGTGTGTTCCTGCCCCACACCACTGCTGACACTATGCCCCCCTCCACAAAGAGCCTCCTTGACACCTATCCAAAACCATTCTTTCAAGTTCAGGTTCAAGTTCCATCACC
>chr1	29660973	29661278
AAACTTTCAGGGGAAGGAGGGTGGCTGGCTGCACCTGCAGCTGAGAGGCCGAGGTGATTTACTCTGCCAGGAAATGTCTGTCTCTCAGGAGGGATCAACCAGGCCCTCCTCCTTGAAGCTGGGATTTACTGAGGCTTCTGTTTCCCAGGGAGCTGCATGGTGGCTTTGTGGGTGCTGGGGTGAGGGTGAGGGTACAACCAAGGTGGAAGGAGCCATGGGGATTCACATGCAGTAAAGAGCAAACCTAGACGGTGTGGTCGGGATGAAGAGGTTAAACTTAAGTGTCACTGGAGGCCTAGGACTGAT
>chr1	159351682	159351987
GGCCAAGCTGGTCTCGAACTCCTGACCTCAGATGATCCACCCACCTCGGTATCCCAAAGTGCTGGGATTACAGGCGTGAGCCACGGCACCTGGCCAACAATTCATAAGTTTTAAGTTTCACACTGTTGTGAATAGCGTGATGAAATCTCTAGCCATCCCGCTCAGGATGTGAATCATCCTTTTGCCCAGCCTATCCATGCTGTATATGCTACCTGCCCTTTAGTCATCAACATCTGCTCAACATTGTCGTGGCTCAATGATCTGAGATCACCTAAAGCAGATGATTCTCCTTCTGACTTATCATCA
>chr1	201286645	201286913
TAATGGTTGGGAATGCTTGGGTTCGACTATAGAATCATTGGATTCATCGTGGAATTGGGGCTGAGTTGCAGGGAGAAAAGGGGAACATGCAGGAACTTCCCTCTCCCTCCAGTGACCTCGTATGGTCTGTTGTAGGCTCACTGTGTCCCTTCACTCTGGACTCCCTCAAGGGTTCCAAGTAGGAAGGCACAGGGAGGAAGTATCACTAGGGGAGGCTTCCAGATATTCCAGGGGATTGTTGCTTGGGTCCTAAAATCTCAGGGTTGGAA
>chr1	143224362	143224630
ACTATTCTCTCCTCTCATTCTTACTTTGTTCTACTCATATTCTCACTCTATCCTCCTATGCATAAAATATTATGTATCCTAATGAACAGAGATACCATTCGTGGGCAAGGAAAAAACACAATGAACTGCTCTTTATAATAAAAACCATGATCTTGACACAGATGTTATCAATCAATAAACTTTACACAGCTTTACACTAAATTAATACAAACTGCTGATGAGTGGGTGGGGGGTGGTCACTAAGCAAACAGAAGCATGTAGGTGTTAGG
>chr1	77064673	77064951
CAAGACATTATGTTTTTTAAAAACATGGATCTAAATCATAAAGGAAATATGTTCAAGTGGTGTAGTTGGAGTATCATAAGAAGATAGAGAAAAATTTAGGAAGTTTTCAGTATCTCACTAGAATTCCTAAAATTGGACGAGCTAATAATAACTAACATTTTCTGTGCTTGTGCTGTGTGCTAGCCAATGTCCTTGGTGTTTCATTTAGCATCACACTTAATCTTCACAAATCCTAAGAGTACATACCATTATTATGACTAGTGTCCATTTAGGGATACG
>chr1	152372083	152372361
ACGCTATAGACAGTGTGCCCAAAGTAGAGACATTCTTATTCAGAGTAAGCCTACTAGGCCCTACCTAATCTGCCCCTCCCCTACTCTATTACTTCTACTATTTCCTGATTCACTGCACTTTAGCTTCACTGTCTTCCTTACTCTTCTTTAATCATGCCAAATATGTTCCTACTTCAGAACCTTTGCCATTGCTCTTTCCTTTCCCTAGAAGTCTTTCACCAATTATCCACATGGCTTATTGTGCCAGTGTCGCCTCATCAGAGAGGACTTTTCTAACTA
>chr1	175516644	175517001
GTCCTTGCAGATCTGTCTCACCAAGAACAGCACCCTGGAGCCTGTCATGGCCATCTACGTCAACCCCTTTGGGGGCAGCCACTCTGAGAGCTGGTTCATGCCTGTGAATGAGGGCAGCTTTCCTGACTGGGAAAGGACTAACGTGGATGCAGCTGCCCAGTGCCAAAACTGGACTATCACCTTGGGGAATAGGTGGAAGACTTTCTTTGAGACAGTTCATGTTTACCTACGGAGCCGAATCAAGTCCCTGGATGACAGCTCCAATGAGACAATCTACTATGAGCCCCTGGAGATGACTGATCCCTCTAAGAATTTGGGTTACATGAAAATTAACACCTTGCAGGTCTTTGGCTACAGC
>chr1	65048689	65049046
TTTCACATGGTAAAAGGCTGGAGCAAGACCTTTCATGTCTCTTCTTATAAGAGCACTAATCCCACTCTTGAGGGCTCTACTTTAATGACCTCATTACCTCCCAAAGGCCCCACCTTCTAAGACCATCATATTGAGGCTTAGCATTTCAACATATGAATTCTGGGGAGACTTAAACATTCAGTTCGTAGTGATAGCCATCCCAATGGGTGTGAAGTGGTGTCTCATTGTGGTTTTGATTTGCATTTCCCTAATGATTAGTGATGTTGAGCATTTTTGTGTGTGCTTACTGGTCATCTGTATATTTTCTTTGGAGAAATGTCTATTAAAGTTTCTGCCCATTTTAAATCAGGTTCATTTT
>chr1	14742551	14742843
GAAGACAGAGTGCAGCAATGCCTGTCCATCCCATGCATTGAGTGACTCATCGGTACCTTTAGAAATTTATATCAGCTCATTAAAAGGTGACCTTCTTCAGATGGAGGGGTCCCTTTAAAGTTTAATAGCACCCCTTTTCTGTTTTGCTACAGAAGTTGCTTCATACTTGCTGCAGTGATTCAGCAGGAAGCAAATCACAAGATTATGAGTCTTGTGCAATAGTTATTTCCATCCTAATGTGAGAACCATCCATTTTTGCAGCGTCGGGTCATTGGAGACCACCGTATTATGAG
>chr1	155290596	155290888
GGGAGGCCAAGGCAGGAGGATTGCTTGAGGCTAGGAGTTCAAGAACGACCTGGCCAACATAACAAGACTCTGTCTCTATTTTAAGAAAAGAAAAAAGAAAGAAAGATAAAAAAAAGACCCCATGGATTATTTAGAAGTGAATTACTTAGTTTTTAAATATTTGGGGACTTTTCCAGGTATTTTTCTGTTATTAATTGCTAAGTTAATTATATTGTGGTTAGAGAACATACTTTGTATGACTTGAATCCTTTTAAATTTATTGAGACTTGTTTTATGGCAGTGAATCTGGTCTA
>chr1	192783812	192784096
GGCTCTGAGGAGGGCAGGCTGGGAAGCATTGCAGATGTTGAATTTATGGGGCAGAGACATTTCTTTCATTTTAATGGGACTAGTTTTAGATGATGGTGTTTAACAAAGATTTATTTATTATTTATCAGATGCCACAGTCATGTGAATGTGAGAATACCTTTGAACAGACAAACTTAATCCCACTCATCTGGAATCTATCACATGGTGAAGTGATGACAAATTTGCTTAGTGTTACAATGAAATACAGTGTTCCACACAGCATGTGATAGAGGAATTCAGCCAGTC
>chr1	235643579	235643863
ACAGATATATGTTCACATATGTACATATATGATAGATTTTTAGTGATAACTTGCACAGAAAATGTACATAATTTACACTCTTGCATCTTATTGAACAGTATATCATTGAGTTTCTTCCTCTATTTTCTGTTGGTTTATTTTGTTCTCTATATGTCTTCAGGCAATTCTTTATTTACATGTTTTATTTAATAATTAAAGGATTGCAGATTAAAAGTGTTCAAAGTTTACCTGTGAATCATAGACTTGTTAAGAAGTGCTTTTCTCTTCATTATATTCTAGATAGAG
>chr1	219227185	219227494
ATGTGATATTTCAATTCATGTGTATAATGTGCAATGACCAAATAAAGGTAATTAGCAAATCCATCATCTCAAATATTTCTCATTTTTTTGTGTTGAGGACATTCAAAATCCTATGTTCTAGCTAATTAAAAATATACAATAAATTGATGTTAGCTATAGTCAACCCTGCAGTTCTCTAGAATGCTAGAAATTATTCCTCCTATCTGGCTGTAATTGTAATAGGATGGCTGTAACCAACCTCTCCCTATCCCCTCTACCCTCTACCTTTCTCAGACTCTAATAACTAGTACTCTACTTTCCACTTCTAAAA
>chr1	55329448	55329757
GGCCTGGGACCCGTTAGGAACAGGGCCGCACAGCAGGAGGTAAGTGGTGTGCCAGTGAGCATTACAGCCTGAGCTCCACTTCCTGTCAGATCAGTGGCAGCATTAGATTCTCATAGGAGCATGAACCCTATTGTGAACTGCACACATGAGGGATCTAGGCTGTGCGTTCCCTATGAGAATCTAATTGTCCCCCCAACCCTCCCTTTTGTGGAAAAATTGTCTTCCATGAAACCACTCCCTGTTGCTAAAAATATTGGAGGCTGTTGTTCTAAGGCATTACTCTGGACATACTTCCCTGTTCAAAAACCTT
>chr1	22806525	22806834
TGCGGAAGCCTCATCAGTAGCCTCCCCACTTCCTCTCTGGCCCCCATAATCCGTTCTCCACAAGCAGCCAAAGGGATCTTTTAAAAACATAAACCAGATCATGCTACATTCTGGATTACAATCCTGCAAAAGCTTCCTATCACGTTTACAATAACATCGAAAATCCTCCCCTGACCTGCAACGCCCCCCTGTCATCTGCTGCTGCTGGCCTCTCCAATCTCTCTCCAACTATCCTCCCCTCTCTGGTGCCCTTCTTTTCTTTCATTTATTTATTTAAAGACAAGGTCTTGCTCTGTCACCCAGGGTGGAA
>chr1	184345793	184346102
GATGAAAAATGAAAAAAAGATGAGTTCAGGTTTAGACATTTTGAATTTGAATTACCTGTATTTTCCAAGAAGAGATTGTAGAAATCATTTTAAAATATTGGCCCGTATTTCATCAAAAAAGGCTTTGGTTTCATGGTCCATATTTACTTTAAAAAAAAGCGGCCTTTGATGTAATCATCATGGTATAATCTCTTGTTGAAGTCATAAGTTTGTAGGAGGTTGACTAGAAAGCAGAGTATAAGAGTCCCAGTTAAGTGAAAATAAAGCTTTAGGCAATGGTAACAATTATGAGGTGAGCATAGGAAAAAAA
>chr1	216197847	216198158
AGTTATTTTATTTTGCAAACTCTAGGACATCCACTAAAAGAAGTTCAAAAGAAGTATAATGTATATGCTAAGAAAGGAGATAAAATGTAATCATATAAAATGATAAATTTAAACCACAAAAATCAAAGAAAGAGTGGAAGACAAAATTAGAAACAGAGGACAAGGTAGCAAATAGAAAACAGTAACAAATATGGTAAATGTTAATCCAACTATATAAATAATCACATTGGATATCAGTGATCTAAATATACTAATTAAAAGACTAGAGCTTGTCATATGGATCAAACAACAAGACCTAACTATATGTTGTCT
>chr1	172553629	172553940
ATGGGCGGGCATCAGCAGGAGTTGGGTCAGGTTTTGCTATCTCCTCTAACAGGACAGCACTAAGTTCAGTGCCCCACAGTTGCTGTGTTCTCCCTCCCCCTGTGCCCAGTGATGCTTACCCCACCATGTCACTGATGCCAGGGGTTATAGAGGGGTGGTATTGGCAGTTCAGGACTGTTTTTTTTTTTTTCTATCTCTTCAGTGCCTCTTTCAGCAATAAGAAGTTAAAACCAGGACTATGAGTGTTCGCTTGATTTTTGGTTCTTACAAAGGTTTTCTTTTTCTGTGTAGATAGTTGTTAAATTGATGTTC
>chr1	151467567	151467861
AGATTAAGAAAAGAAGGGAACTTAAGACCATGCCCTGAGAAACCTCAACAGCTAAAGGTTGAGAAGAGAGAGAGCCCTTGGCAAAAGATTAAGAAGGAGTCAATGATTTAAGAGAAAAGTCAGGAAGGAGAGAGTGTGCAAAATGCTGAATGCCACTGAGGATCAGGAAGTGCCCACACTGAGTGACAACATGGAGAGCAGGCATGGGGGTGGGAGGGTCCAGCCAGGCTGGTCACCCAGGGATTGCTCAAATACTGGAACCTCTTCCCACTCACTTCTCTTCTTCTAAGGCACA
>chr1	37036691	37036985
CCCCAGCTCAGCTCCATGCCCACTGGCAGGACAGACCTAAACTTAAAAAAACACAAGATCTGCCTCACTGAAAACACCTCCCCACTCCGTCCCACCTCACAGATGTAGCATCATTTTCAGTGCCCCGGGAGAGACAGAGCTCATGCTTGGGCAGCTGTGGTCCCCACTGCACTTTGAACACTAGGCTGGTCTCTAGGACAAATGCAGGATATTGGCCAGAAGCCAAATATCAGCCACACCGACAACACCTGAACATCAGGACGCAAGGTTTGCCTGGGAGAGGAGATGAGGCAGC
>chr1	70857673	70857962
CTACAGATAATCATAATCAAATAGCTGAAAATCAGTAATAAAGAGAAAAACTTAAACGCATCCAGAGAAAAGTTAATATGGGGGAACAAAAAAGAATTACCACAGATTTCTCTTCAGAAATCATTCAAGCCAGAGACAATGGAGCAATATCTTTAGTGCTAAAAGAAAAAAAAGTAAAACCTTTAACCTAACATTTTATATCAGGCAAACATCCTTCAAAATTAAAGGCTTATTCAGACAAAAAATTCCTTAGGGATTTCATCACCAGCAGGCCTAAACTACAGGGAATA
>chr1	244578025	244578314
GAAGCCATAAAAAAGAATAAAATCATGCCCTTGGGCCGGGCGCATTGGCTCATGCCTGTAATCCCAGCACTTTGGGAGGCCAAGGCAGGTGGATTGCCTGAGGTCAGCAGTTCGAGACCAGCCTGGCCAACATGGTGAAACCCTGTCTCTACTAAAAATACAAAAATTAGCCAGACATGGTGGCAGGTGCCTGTAATCCCAGCTACTCAGGAGGCTGAGGCACGAGAATTACTTGAGCGTGGAAGGCAGAGGTTTTAGTGAGCCTAGATCGTGCCACTGCACTCCAGCCT
>chr1	78721103	78721359
CTTTTCAGAAGGGTTTATCAGGCATCTCCCACTCTCCACAACATTTTGGTCTGTTAGTTCCTTTCATCTGTGGTTTCCCCAGGTTTTCTTTTTTATATAAGCACTCAAGGGTTGTCTTTGGGTACTTTGAATAGGGATCAGATTTGGGGCCCATAAGACCAGACACACATGTTTGTCTGTGTATGTGAGTTTTTTGTTTTCTTTTGAAAGTAGTTAGTTATTCTTCCTTTAGACTAGTAACATGCAGAGAAGAGATG
>chr1	104858440	104858696
TATATATGTTGAGGATGAATAGATTACATATTTAGAGTTAATAATTCAAATCATATATGCCTTCATATTCACTGCACCCATTTAAACAAAGATGTATAATCACATATGGGTAACATCTTAACGTTACTAATTCAAATATCACATCTTCCCAAACCATCATAATATCGAATCAGAGAACAGTATTAAAAGAAGTAAGATAATAAATCCAATATTCTAATTCTGAAAAAAAAAATTTTTTATATTATTTAATTTGTTAT
>chr1	223608537	223608891
CAGGAACAGACCTTGGTCCTGTAGGGAGAGGCCAATGGCTGACCAGCACTGCTTGTGACAGGTAAGTCTGTCTAATTCTAGGTTCTGTATGAGGAAGCACATTTTTGCCTCATACCTAAACCACATCCACCAACATGACCTTTATTATTAATAAAAGGATATTTTTGCCCAGCACCTCTATTTCTCAATTGTTTCAGAAACTGGCTGAGGGTAGAGGTTGGTGGATTATGGGTATGCATGGGTGTCATTTATGAGCACCCCTAACACATGAAAAGTTTAGTATGTGTTAAGCACTTTACATATATTATTCTATTTAATACTTATAATAGTCTTGGAAGGTAGGCACAATTATTTC
>chr1	23310458	23310812
CCCCCATCTCTACAAAAAAAAAAAAATTTTAATTAGCTGGGCATGGTGATGCACACCTATAGTCCTAGCTACTTGGGAGACTGAGACGGGAGGATCACCTGGAGCCCAGAAGTTTGAGGCTGCTGTGAGCCACAGTTGTCCTACTGCACTCCAGCTTAGATGACAGAGTGACGCTCTATATTTAAAAATAATTTTAAAAACGATCTATACCAAGGCGGCACCCAAGAGATAGCTTAGGTGGATGTGGGGGAAGCTTTAGCTCTCCACCCTCTGCTTTTAAAAAATAATCAATGGAAGTTAAAGTAAGTGTGATTGGTATTCAAATAGTTTTAGGACAGTTCCACAGACTTTCCGT
>chr1	219645298	219645601
TGTTAAATGCTGGTGAGAATCATTTTACACATGGCCGAATTTCCAAGCAACATCCCCACAGGACTGAGCTGCTTTTAATGTCTGATCTTTTGTGACATGGAAAGTGAATTTTATTGATCTCTGCTCTAGCCTTGATTATTTCCTTTTTCTGTTGGCTTTGGGTTTAATTTGTTTTTCTTTCTGTAATTTTTAAGGTGAAACTCAAGGTTATTGATTTGAGACACTTCTTATGTAATAAATGCTATATAGATTCCCCTCTAAACGCTGTTTTATTGGCATCTCACACAGTTTAGTTTGTTGTACT
>chr1	88927295	88927598
TTAATGGAAAATGAGAAGACGGCATCTAATTTTGCAGTGACACTGGAAAGTGGAAGGTCTGAGTTGGGAGGATTAAAATTTTAGGGTGGTTTGGGGGTTGGTGGTATGAGAAGGTAAACAGGGTAGTTAAGACAGACTTTACATTGTTTTCAAATTAGAAATGTAATGCACATGTATTACAGAAAATCCAGAAAATGTGGAAAAGCACAAAAGAAAATAAAAGTTGCTCATAGTTCTGTCACTTAGAGACTGACAGACTTTTTCCACCTAAAAGTCCCATGGCTGTAGAGTCCATTTTTTCTTT
>chr1	46561128	46561452
TAAATACATATAAATAAATATTTGTGGGTGTGCTTTTTGTGTGGCTTAAAATCTTAAACTGGAGCAGGATTGGCCGGGCACAGTGGGTCATGCCTGTAATCCCGGCACTTTGGGAGGCCGAGGCGGGTGGATCATGAGGTCAGGAGATCGAGACTATCCTGGCTAACAGGGTGAAACCCCGTCTTTACTAAAAATACAAAAAATTAGCTGGGTGTGGTACCATGCACCTGTAATCCCAGCTACTCAGGAGGCTGAGGCAGGAGAATCCCTTGAACTCAGGAGGCAGAGATTGCAGTGAGTCGAGGTTGCGCCATTGCCTGGGTGA
>chr1	230766575	230766899
ACTGAACGACAAAGGTTTTTTTTTTTTTCGTGTGTGTGTGTGTGTGTGTGTGTGTGTGTGTGTGTGTGTGTGTGTATGATGGAGTTTTGCTCTTGTTGCCCAGGCTGGAGTGCAATGGTGCGATCTTGGCTCGCTGCAACTTCTTACAGGCATCAGCCACTGCTCCTGGCCAAGAAAGGTTTTTTAGACCCCATCAGGTCGACTGCTCAGGCCACAGAGGCAGAAAACAAAAACCAGGAGGGAGGGGGTCACTATCAAGCATGAAGCCTGCCTGCAAGGGATGGGCCACCAAGAGGCCAGGAGTGCCACCCTTCTAGAGAGCACT
>chr1	17832266	17832580
ATTCTCCAGCCTTTCTGCTTTGCCCAGCTCACCTGCTCGCATCCCCTGCTTGGTCCTGCAGGGGACCCTGTATCAAATACTCCCTGAGAACTTCAGCTGTGGTTTTTCTAGCCAGGCTCTTAGGAGAACCTCTGCTCTCAATATTTGACAAGACTTTATTTTATTTTATTATTTTTTGAGATGGAATCTTGCTCTGTCTCCCAGGCTGGAGTGCAATGGCATGATCTCGGTTCACTGCAACCTCTGCCTCCTGGGTTTAAGTGATTCTTCTGCCTCAGCCTCCCGAGTAGCTGGGATTATAGGCATGTGCCACCA
>chr1	48162742	48163056
GAGCAGTGATTGGGTAACACTGAATGATGTAAGATGATCCTATTAGCTGGAACAGATGCACCCAGCCCTTTCTGTCCCCTGTCTAGTTCCCACCTTCTCAGACTTGACCCCCAGCTGTGGAGGGTGCCAACAGAACCCAGGGTAGACTGCTGGACAAACGACGTGGCATTTTCAAAGCAGTAATTTTGCCTGCTCTTAGCCTGAAAGAGGAGTGGAAGTAAGCAAGCAGAGGACACATAAGTTCAAAACCTCTTCCCACCACTCTGCTTGCAGTCACTTCTCTCAGTGAAAGAAACTTCCTCTGGGGCCATCTAG
>chr1	87610526	87611063
GCTTTGAAAACTCCAGCAGCAGCATTCCCGTCCCTAGTCACCATCTCTTACTCTCCACCTTGTCCTTTCCTTCTCTCCTGCAAAGGCTGCTCCCACCAAGCCTCAGAGTCACAGTCATTCCTTTGACCCTGTCTACTCTCCCAGTCCTCCTGCCCTTTCTGGGCTTTATTTCCCATCCTACCTGGGCAGGATCCTATGGTGGTTTCTCCTACTACCTTGTTAATTCCCTCCCACCCCCAATCTTTAACTTCATCCGTTCCTGTCATTGGCTGGAGAAAATGGAATAACCTTGGCTGTTAATTCCACTTATCATTTATGGTATCCAGTTTTAAGTTGAGTTCTCAGTATGGCCCTTTTCCTTGACTCTAGTAGACTTCCATTTCTATTCCTTACTGACACACTGTTTTAGGCTATTACCGTTTGTACAAGACAGGTTTGGTGGGCATGCCTAATGTGCTCTGGGAACTGTCCTCTAGGTAGCTACATTCTTCAGTGTGTAACCCATCCCCTGCCCCAACCCTGACACAGGTATTTGGAC
>chr1	161664529	161665066
TAGGTGAATTCAATGAAAAAATGGAAACACCAGCGGGATAGTTTGGGTTCGCATCGTACATTGTTTGGTATGAAAGAGTGGACAGATGAGGCTAGTTTAGTCTGTAAGACAGGCTTGTGGATGTGCCACAAAATAACTTGGATTTTATTCAGTAAATGATAAAAAACCTTTATGGAAATAAAGGCAGTCTGTGGATGGGGTGATTAGTAAGGAAAAAAGGAAAAAGGAAAATGGATTTTTATATTCACCATGATAAAAATATGGAAACCTTGACACAATACTTTTAAAACTAACCACAGGACAAGTAGGTCTAGACTTCTTCTCAACTGGAGAAGGAGGAGGGAATTAAGAGCTATAATTTTCATACTCATAAAGATATTCTGGCTAATTATAGTTAGTTCCAACCAGAAACTTCTCAGTAAAGGGGAAAGGACATCTGTGGAACTGGGGGCAGAGCCTTATTAGCCTCCACGGTAGTATTTAACATCAATTGCTATTAGAAAAGCAAACCTTTCAATTGAACTGCCTCTTCTCTGGC
>chr1	92858412	92858720
CCCAGGTGGCTGAGGTTGTGGTGAGCTGAGATCACACCATTGCACTCCAGCCTGGGCAACAAGAGTGAAACTCCATCTCAAAAAAAAAAAAAAAAGAAAGAAATAACAACCAAGAAGTTTCCAAAATTTGTGGCATACACAAATCTATAAATCAAAGAAACTCAGAGAAAAAAAAAAAAGAGAGAAAAAAAAACCCAGATCTGGGTATATCATATTCGACCTGCTACAAACAAAGAGAAAAGCTTGAAGGCAACCAGAGGAAAAAATACATTACATGTTGAGGAACAAAAATAAGAATTACAACAGAAT
>chr1	21516998	21517306
CGGGGTGTGACCCCAATGTTCTTGAACTTAAATCAGAGCCACCGCGATCTCTTTCTCGAAGTGGGGACAAAACACATGCAAAGCAGGGCCTGCCCCTCCAAGGTGCACCTTGAAGGTATCAGACGGCATGGACGAGGTCCCCTCGCTGGCTGCTGTGACGGTTAAACGATTCTTCCCAGCTCTGCACAACTCAAGTGATAGCTGTTGGACTCGGAGATGAACAAGAGTGAGGGAAACGGTGGGGGAGAGCAGTGGGCAAGACCTGGCGTGGCAAGTGGGGAGCAGGAGGCCCTCGTGTGGACTCGCAGA
>chr1	219836910	219837231
CAATGGCAGTGGTTAAACTGATCTTGGTGAGTGGGAGATGGTCCTGTTAATCCCATGTGTAGCTTTCATCTCTGCTTCTATGCTCACAGGATTCACCTGTCTGTTTTGTCAACACTGGAGCCGCTGCTGACAAAGACTGGTTAATACCAATTGGCCATGCCACTTTTTCCACTTTGGTTGTTCAGTGCCTCATTCAAGGTAGATGCTAGTTCTAATGAGCTTTAATATGTGAATTAAAAAAAAATAAAACCTCCAAACTTGGTTCCCATTCTAATATATACAACCACATACCTCTACTCTCAATGTTTTTGTCTCCATTCTT
>chr1	175740212	175740533
GTTATAGCATATGAGTAAGTAAAATAAATTACCATAATGTCAATAATGGATGAAAATAAGGAATTGGGAATATTCTGCTATAGGAGAACAACACTGCATCTGAAGTGGCAGAAGTATTATTTGGAAGTGGACTTAGATTCATTGAAAATGTATATTGCAAAGTCCAGGGTAACCACTGACTTTTTTAAAAGAAATATGATTATATGCTAAGAGACAACATACAATCATTTTACATGCTCAAGAGTGAGAAAACAGATTTAAAAGAAACCAATACAATAGTTACAAATATGATAGATGATAATCCATTTACATCAATAATCAT
>chr1	198149484	198149910
TGGGGAATTGTTCATAACTTAGGGCAAGCTCCTAACGGTAGACAAGTTATGTTGGATCTTACTTTCATAACTTCCAGGATTTTACATGCCAGAGTTTGTTAATCTCCATGTTGTCAAACACTCACAGAATTTATTTGGGTCAAATACTGTTTAATCATGATTGGATCCTAATTTATAAGGCTCTATCAAAATATGTGCATCAAGGACACCTTGATTCAAGTCTATTGTTTTCTATTAGACAAAAAAAAAAAAAACACAACTCAGCTCTTTATATAAACACAATGCTATCCTTAATATTCTCTTTTTCTTTTTTTTTTTGTGTGATGGAGTCTCACTCTGTCACACAGGCTGGAGTGCAATGGCGCAATCTTGGCTCACTGCAACCTCCGCCTCCCAGGTTCGAGCGATTCTCCTGCCTCAGCCTCCT
>chr1	240621576	240622002
TTGTCCTAGAAATAGAATATCCACCTTATGGAAAGGAAAGTTTAATGCAAAGAAAGCAAATAGTAATCAGATGCCAGGGCACACATGACATACTCAGCTCTGTCTTGGGCAATGTTTTGGGGAGCAGTTAGGGAGGAACATGTCTGGCTGTCAAACAGCAATGCCATGCACAGGAATACTAAAACATACAAAAGGCAGAGATTTCTCAAAGAACTTAAAACAGAACCACCATTTGACTCAGCAATCCCATTACTGGTTATATACACAAAGAAAAGTAAATTGTTCTGCCAAAAAGATACATACACTCATGTTCATTGCAGCACCATTCACAATAGCAAAGGCATGGAATCAATATAGGTGCCCATCAACAGTGGATTGGATAAAGAAAATACAGTACATATAGAACATGGAATACTATGCAGCCATG
>chr1	6548778	6549107
TGGGGGAAAGGTCTAAGGAGGTGAGGTCTTGGGCTATGACTTGCCCAAAGAAATGAGGACCATTCCTGAAGCCTTGGAGAAGGACAGTCCCTATGAGTTGCTGTGATTGGAGGGTGTCAGGGTCAGTCCAGGTGAAGGCAAAGAGGTTTTGGGAATCAGGATGTAGGGAAATAGTAAAGAAGTCATCTTTTAGGTCAATAGCAGTGTAGTGGGTGGTACTGGAGGGGATCAGAGAGAGAAGTGTATAGAGGTTAGGGACTACAGGGTGAATAGGAGGACTGCCTGATTAATGGCTTGGAGGTCTTGAACGAGTCAATATGAGCCATCTGA
>chr1	183335721	183336050
GTATTTAAAATAATAGACTGTTGAAACTGGGAGCACACTGACCAACTAACTGAGTGGCAAGTGGTGGGGTAGAATCTAATAAATAATGTAAAAAACCGTAACAGTGTTAAGTGACAAGTAGTTATTCCTAAGATTTGAAAAAAAAAGATTCTGTGGACTTCCATTTTAGTTTCATTTCATTATTATTGTGGTTTGTGCAGTTTTCATAATTTTTTCTTTCTTTTTTGTTTTAGGTATTAAATGGCTCTTTTTCTTTGGAATTGGTCAGTGAGAAATACTGGAAAGTGAACAAACCCATGGAACTTTATTACGCACCTACAAAGGAGCACA
>chr1	93398223	93398526
ACCCACTGGTATTATTCAGCAATGAAACTCAACTAAAAGAGATTACTTACGTGTGAACTCCATCTGATTTTCTTTGTTCAAAAACTAAGGTTTTGCCTTCTGGAGAGGCAAGATGGAAATCAATATCTAATCCTGCTCCATCTAAAACCTGTAGAAAAGCATACATGAGAAAAACATATATTACAAATTCTGGAAATAAAAAATTATATACAGTAGATCATATGATGTAAAGATTATCTAAGCTAGAGAGGTAAGAAAGTCATCAGTGATGTCTGAGCTAGAAAAGAACCAAAAGATCATCTAG
>chr1	75132148	75132451
AAAATCTGCCAAGCAGACAGAAAACAAAAAAAAAGCATGGGTTGCTATTCTTATTTCAGACAAAACAGACTACCAACAATGATCAAAAAGGACAAAGAGCATTACATAACGGTAAAATATTCAACAAGAAGACTTAACTTTCCTAAATATATATGCAACCAACACTGGAGCTCTCAGATTCATAAAACACATTGTTAGAGACCTATAAAGAGACTTAAATAACCAAACAATAAGAGTGGGAGACATTCACACCCCACTGACAGCATTAGAATGAGGGTCAAAAAACTACCTATCTGGTACTGTG
>chr1	235674850	235675305
CAACGTTAGCTTTGCTGCTTTGTACCAAGTTTGCTTAGGCTGAGGATCAGTCGTTCAATGTAGATATGTGAAAAGGCTCTGCTGTTTGTTTTACTCGACTCATTGCATTTTTTGAGTAGTTCTTTAAAATGATAACTGAGATGGGCAAGGTGATGGGGGCTTGTAATTCTAGCTATTCAGGAGGCAGAGGGAGAAGGATCACTGAAGCCCAGGAGTTCAAGACCAGCCTGGGCAACATAGCAAGACCCCATCTCAAAAAAATGAAGTAATAACTAAATGAATAAATGGAATGGCTAATTTGTATAGGGAGCTGTGCATATGATTTTATCTGAACGTAACAGCTTCACAGTCCCCTGTACCTGCCTTTTGATTCTATCTGTTGTTATGGCTCAGCTGTTTGAGTACACATCTCCCTAACTCTAGTTTGGAAAAGAGACGTTGGGAGTAATGGCCTTA
>chr1	170729996	170730451
GGAGCCTTCAGACTGAAGACTGAAAGATAAAGGGGAAATGGTTCATTTTTATGCTTAGTTCAACAAAGTATGGAGAGCTGTGTAGAAATATGATTGGACAAAATAGGTATGATCTAATGCTAGCAGACTGAGTGGGGAAAACCAGCAAGGCCTCTCTGCCTGATTCTTCTTAGCCTCTGAGCATGCACTCCTTCCTTCTGAGTTTGGGGCAGAGCCCTCTCTGCAATCGGGGGTCTTATGACCTACAGTCAAACAAGGTAAGTCAGACAATTTCTTTATGGACAGTTTTTACGCAGAAAGAGGAAAAGTTAGAGTAATATTTTTAGTTTTTATGGCTAGCTTTAGGGAAAAAGCCCTCTGGTGTCCCTGACCCACCTTGGTGAAGAGGGATTCTGGTTTCTATGATTAGTCTCAGGGGAGAAAGCAGGCTGGGAGACAAGAGGGCAGCAGCAGGTC
>chr1	56761911	56762228
CTTCTGCTAAGGCAGTGGCAGCGCTCAGAATTAAACCTAACTTTTCTAGCTAACCTCTTTTTCAAGGATTTCACAGTGATGGCATGCCCCTAAACTATTTTGAGGGCTATCATATCAGAAGGGATCGAAGCTGGAACTGAGCACTGCTCAAATCAAAGGGTGGGTACTTACCACCAAATACAGCATAGTGTACATGGAGAAGGAGGCATGGCCAGAGAAGAAGGACTTCCTGCAAGAGCAAGAGAGGGCCATGAAAGGGCCGTATTCACATCCCTGATACACACTTGTCTGTCTGTCTTCCCTCCCTAGACTGTAACC
>chr1	170974298	170974615
TTTCACTATTGAATAGAATGTTAGCTGTAGGCTTGTGATATATGACCTTATCGTGTGGAAGTACATTATTGCTAAACGCAATTTGTTGGGAGTTTTTGTCATAGAAGCATACTGATTTTTTTTTCAAATGCTTTTTCTGCATCTATTGAGATGATCATACAATTGTAATCCTTCATTCTGTTAATGTGGTGCATCACATTTAGTGATTTACATTTGTTGAACCATCCTTGCATCATAGGGATAAATCTCATTTGATTATAGTGTAGGATTCTTTTAATGTGCTGTTTAATTCAATTTGTAGCTGTTTTGTCAGAGGAT
>chr1	96681887	96682192
TTGGGGGTGCCAAAAGCTATACATGAAGTTCTACTGTGCAGGAAGTCAGCAACCCAAGCACCCACCTTGTTCAAAAGTCAACTATAACTCCTGTTTTACAGAAAAGAACCTAAAGACCCAGTGAAGTTAGCTACTTGCCTGAACTCATACAGGAAAAGTATTTATTTGCCAGGGACTTGCTTGTACTTTTATGTGACACCAAAGTCCAAAGTCCAGTTTTATACTATTATATCCTAGATCTCCAAACTATTTAAAGGGTCTATAAAACTAGGTATTTGACTATTCTTTACACTTCTATTATTGTAT
>chr1	71737255	71737560
AAATCCTCTGCTGACTACGGACTTCTGAGGCAGCAAGACACATACAAATACCTTGACAAAAATTCAGAATTCAGCTTTCTTCATTTTCTCTCTTTTTAAAAAATTTAAGTAATGTTAGTTTTCAGCAAGATTTTATTCTTTTCCATGTGACAAAATGAACTGTCATTAGGTGTCTAACAGAATGGTCTTCTAAAAATCAGGCCTCTTGTTGGGATTTATTGGGCTCATGATATCTTTCCATATGTATAAGCCAGTTTTTATTTCTTACATTCTGAAATTTCTTTTTAAAAATGGACCAGATTATAT
>chr1	225585836	225586153
CTGGGTTCAAGTGATTCTCCTGCCTCAGCCTCCTGAGTAGCTGGGATTACAGGTGCCCGCCACCACACCCAGCTAATTTTTGTATTTTAGTAGAGACGGGGTTTTGCTATGTTGGCCAGGCTGGTCTTGAACTCCTGACCTCAGGTAATCCACCCGCCTCAGCCTCCCAAAGTGCTGGGATTACAGGCATGAGCCATTGCACCCGGCCATAAAAAAATATATTTTTTTAAATCATCAGAATGTAAATATATGTGCATTCATGACATTTGGCCAGGCTGGTCTCGAACTCCTGACCTCAGGTGATCCACCCGCCTTGGC
>chr1	145834454	145834771
AGTCACACAATAATATGCAATTCGTTGATCTCATTGACATGTACATACATATATGCATAGAAAAAGCATCTAGAAAGACACATATCAAACTGTTAAGCATGGTCACAGTGATGGTAGGATAGGAACAAGAGGGTAAGGAGAGGCCTCCACTCTTTTTATTTTTATGGTTTTTTTGGAGACGGAGTCTCTCTCTGTCACCCAGGCTGGAGTGCACTGGCACGAACTCGGCTCACTGCAACCTCCGCTTCCCAGGTTCAAGCAATTCTCCTGTGTCAGCCTCCCAAGTAGCTGAGATTACAGGTGGCTGCCACCATGCCC
>chr1	32288448	32288748
GTTGTAAGTTCTTTATATATTCTGGACGCTAAACTCTTGTCAGATGTATGATTTGCAAATATTTTCTCCCATTCAGTGGGTTGTCCTTTTACTTTCTTTAAATCACCAAAATTTTCCATTTTGTTGAAGTCCAGTTTATCTGTTTTTTTCTTTTTTGTCATAGGTAATAAACTATTGTCTCATTCAAGGTCAGGATTGTACCTGTTTGTTTCTTTCTCAGTTTTTTAGTTTTAGTTCTTTTTGTTTGTTTGTTTGTTTGTTTGTTTTTTGGAGACAGAGTCTGACTCTGTCCCCCAGGCTG
>chr1	8092999	8093299
TTGGATGACAACACATCTGTTTACAGCATGGCTTACCAAATATTTTAAGCTCACTGTTGAGACCTACTATTCAGGAGAAAAAGATTCCTTTCACAATATTACTGCTCATTGACAATGTACCTGGTTACTCAAGAGCTCTGCTGGAGATGTACAAGGAAATGAATGCTGTTTTCATGCTTGCTAACACAACATTCATTCTGCAGCCCATGGATACAGTAATTTTGACTTTCAAATCTTATTACGTAAGAAATTCGTTTTGTAAGGCTATGGCTGCACATAGATAGTGATTCCTCTGATGGAT
>chr1	232148814	232149130
AGCTCTCTGTCTTGGAACCAGATATACTTGTGAACAGTTGCAAATTATCCCATTGCTGTGAAACAATTACTATTGTCATTTATAATGTTTTCTTATTAAATTTTTTTCTTATTTAAATTTTCTTATTTAAATTTTTTGGATGAACTTTTAAAGACGATTTATGTAAGACCAGTGGTGTACGTGCCAATGCTTGTTATGGTCAGTGGATGTTGAGAATTTGGAAAGCACTGCTCTGAGGCCCTTCATGGAGGAGAAACGTGTGTTGGACAATGGTAACCACTGAACTGACTGTGCGTGCACCTGAGGTGAAATGGGCA
>chr1	232989321	232989637
GTGCCCACATCTCTGTTTCTCCAGGATCGATTTTGTTGTCTTTCAAATGTCTCCATGGCTGAAAATTATGAACACAAATAAAAATGCCAAGTGATTACACAGATTGGCAGAACTGGAGTAACTCAAGTTTTATATAAAGACACACAGAGAGACAATATCGTGGTAAAATATACAAAAATAAAGCAAATTGAGAGCTTGGGAAGAGAAGTAAGAGGGAGAAGCCAAGCCAGGGAGGGAAAGGCACCTTCAGTTATCTGCACACTGACATAGTTGCTATGGTTGGACCGTAAAGTTAGCTCAACAGTCCAGGCTTCCTG
>chr1	28876353	28876674
TTTTTTTTTCTTTTTTTTTTGGAGATGGAGTATTGCTCTGTCGCCCAGGTTGGAGTGCAGTGGCACGATCTCAGCTGGGACTACAGGCGCCCATCACCACGTCTGGCTAATTTTTTGCATTTGTAGCAGAGACAGGGTTTCCCCGTGTTAGCCAGGATGGTCTTGATCTCCTGACTTTGCGATCCGCCTGCCTTGGCCTCCCAAAGTGCTGGGATTACAGGCGTGAGCCACCGTGCCTGGCCCATAATCTGTAATTTTTGAAAATTTAAAGCACATTTTTGGAATAATGATTCCATAAGTTTGCTACTTGCCAAAGTATTAC
>chr1	86928734	86929055
GTTGTCATGGAAACCAAAGAAAGAGAGGTTTCAAGAAGGAAATAATGCATACAAATTTAACGCATTAACACAGCACCTGGAATATGGCAAACATTCAACAAATATTGCGCTTATTATGAAGATGATTGAGAAACAAGTGGTACAGAATATCAAGTGATGGTAAGAGGTCAAGATAGTAATCACCAGTAATCTTAAAGAGAGTAATTTCTATGGAGTGGTAGGATAGGAGCAGAAACTACATTGGAGTGTTTCAAGGGTAATTGGGAGGTCCAGATATTGAGACAATAATTGGAGATAATTTTTTCAAGATGTTTCACTGGTA
>chr1	237827079	237827384
TATAATATTCTGCCATTTTATTATCATCAGCGGCATTCATTTTTAGACATTTCCTATGAACTGGGCACCGGAGAAAAAAGAAGGTATAGGATATGTTCTCTTTTCTCTAAGAATTCAAGCCTTTTCATTTTTCGTGTTATAAAAACTGCACCTTTATTTTTGTTTTCAATGGCCCTATACACAAGGAAATTTATTTCTGAATGCTAAAATGATATACATGACAGCATAACCATCAGTAGCTAACCTGTAGCAGATGTTGAAAGGTCTTGTCCAAGTTATTAAGCCATATCACAGTAAAAACTGGTT
>chr1	106016432	106016737
ATGTATTGGAATAATTCAGAAATGTTAAAAAATAGAATTCATCAGAGTAGCTAGCCATGGTAACCAAGAGTGAAGTACAGCCATCAGTTAAATAAATGTTATTGTTTCTTCCCAACGTTTTCTCTCCAATATACTGGAGAAGAAGGAAAGACAGTATAGAGAAGTAGGGAAGAAAATACATCACTTACTTTGGGTTTAGGGAACATCATGAAAGGTAGCCCATTTAAATAAGCATTTCCTCATTCTTAAGGAAAATATACTACCTTAATAAACTAGCACAAGTAGATTTAAAATCAAAATTTCCAA
>chr1	201754307	201754641
GACTGTGAGGATGAAAGGCTGTGGATTGCTCTCCACTCACTTACACACCCTGCTGGGCCTGGGGTGACCGTGGTTCTCCCCTGTGAAGGCCACGCTTCTGTGGGGCAGCCCCTCCTCCAGCCGTGCGCTCTCCAGGTCCCAAATGACTCTGCTCTGCTGCCTTCAAGGTGCTCTGCACTCCCTCGCCAGCTCCCCTTAGCCCAGCCCTGTTACATTCGCCATCTCTTCTGCTGGACTTCCACTAATACACACCTCGCACTTGCTCCCCTGACCAGGAAGAGAAAATAGGGAGAAAAGATGCTTTAGACTGCACTTCCTCCTTAAACAAGGCCTGG
>chr1	43649225	43649559
GCAGGGTGAGGGAGGCCATTCCTCTTCTGTAGAAAATGCCAACCCCCAGTACAGGGACTCTGGCAGCTGAATTGGTGACTGTAAAGCCTGATCTATATGAAATCAAAGGCACATGTGGAAATCCACTCCCAGCAAAGGGGGAGTCCTTGGGGGAAGCCAGCTGGGTTTCTGTAGGATCCCCTCTGAAATGTCAGCATTTGAAAAACACAACCCAAAAGTAGAGGATCTACAGGGAACTTTATTCTCTCACTTCTGTCTTCATGGAGGGCACTGCCCCTTGGGAAGACCAGGTTGGCTTCTGGCACAGGTATCCCCCATCTTCTTGGGCACCTGTG
>chr1	145594638	145594936
TGTCCTAACGCCTTCCCATGCTTTGCTCTGTGTCAGAGATGGCAAGTGCCATCTCTGTGTGGTAGGTTCTTTTTCCACACTGCTCAAGCCTGATGGCAAAAGAAGGAGCTCCCCAGCAGCAATTTGGGATTCACTGAGGTCCATCTACAGAGTGATCAGCTGAATCAAAGTCCCAAAGGGGTATTTATTCCCAAATTATTGATAGTCAGAACCAAGGGCTTTAAAAATAGCCTATAACTTTACTAGAATATCAGAATTCACACACACATCGTTGGTCTGGACAGAAGAAGAAACCACAC
>chr1	208872922	208873220
CCAAAAGCTGGGAAGAACAAGGAAGGCTCCTCCCCACCAGATGTTGAGGGGAGCCTGTCCCTGCTGGCTCCTTGATTTCAGATTTCTAGCCTCCGTAACAAACAGACACTAAATTTCTGTGGTTCTAAGCCACCTGGTTGGTAGTATTTGGTTCTGGCTGCCCTAGGGAATGAATATAGGGAGGATTCTGTTGTGTGGAGTATGAAGTTGGGGTAGGGAGAGGTACTGAGATGGGCTGCCAGTGACTCTTCCTCACTGTAAGAAACAGTTCATGAGTCCAGCAGCTGGAGGGCCAGAAA
>chr1	114498601	114498900
GACGGGAGGCAGCGGCCGTCTCTCTCCATGGCAACGGGAGGGAAAAGTTTCTGGCAAACAGGAATGGGGGGTCATTTCAAGAGGGCGCAGGGCGCTCAGTTCCGCCGACCCACCTCCTTGCTTCGGTGAAACAGCACCAGAGATCATGTATCTTTCTGCTAAGCATAACAAGAAAGACAGAAAGCTCAACGGGAGGATTGAGGCTAGACTTAAAGTAGAGATCCCCTCAGAAACTGTGGAGTGAGGCCCAGGAACAGATCGGCTGAGAGGCTTCGAGCTGCCTCACTCAGCGCTGGAAGT
>chr1	6256979	6257278
GCTGTGGCCCTCAGCACTGCATGGCAGACAACTTCCAGAAGGCTGCAGAGGGCCTTTCAGCTGACTTAAGCCCTGGGGCCCATCCCGCCCCTCCAGCTGAACAGCAGGTCAAACAGTGCCCTCCTTCCGGACGCTCCAGCCCATGCCACGCTGTCCTCTCGGCTGGCGCGGGGCTTACCCGGCCCCTGCACTCATGCAGGTGAACCAGCTGAGGCCAGGAGAAGGAGGTCATAGGGCAGCAGCAGAAGCGAGGTGGGCACCATGTTCCAGAGCCTTCTGAAAGTTGTGTGGGTCTGTGCT
>chr1	150872082	150872384
ATAAATTGTGCTAATTGTCTAATCATAAACAGAAGACAGAAACTGGACCCCTTCCTTACACCATATACAAAATTCAACTCAAGATGGATGAAAGACTTACGTGTAAAATCTAAAACTATAAAAACCTTGGAAGACGACTTAGGCAATAACATTCTAGACATAGGAATGGGCAAAGATTTCATGATAAAGATGCCAAAAATAATCACAACAAAAGCAAAAATTGACAAATGGGATCTAATTAAATTTAAGAGCTTCTGAACAGGAAAAGAAACTATAACAGAGTAAACAGACAACCTACAAAAT
>chr1	181551538	181551840
AAAAAAAAAAAAAAAGCAAAGAATGCCTAATGTAGATGACAGGTTGATGGGTGCAGCAAACCACCATGGCACGTGTATATCTATGTAATAAACCTGCACTTTCTGCACATGTACCACAGAACTTAAAGTAAAAAAATAAAAAAATAAAATGAGTAGCCCATGAACTAAAAAACCAACAAATTTAGAATAACAAAAGTCTTTAATTTTTGATTCTTAGAGCTTTTTCTCCTTAATTACTAAAAATCAAACACCCACCTTGGGAGAGGAGTCAGCCAGGACCTCTGTTCTTGGGCTGTTTCTGTC
>chr1	43185573	43185850
GCACTCCCTGGGGATGAGACTACTTTCTAGAACATTCCATTCTCTTCCAGGCCTTTGCTCTTGCTATGTCCTCTGCAGTCTCTAGCTTATTACCCATCTGCCACTCAGTTTGGGAACTCCTTAAGAATAGAACCAGGGGCAGGACGCGGTGATCCCAGAACTTTGGGAGGCCAAGGTGGGCGGATCATTTGAGCTCAGGAGTTCAAGACCTGCCTGGGCAATATGGTGAAACCAGGTCTCTACTAAAATTACACACACACACACACAAAAAAAAAAAA
>chr1	160672957	160673234
TGATAATATGCATATTTATTTCATTCTTTTATTTATTTATTTATTTGCTTGAGGTGGGGTTTCACCATATTGCCCAGGCTGGTCTTGAACTCTGGGCTCCTGGGTGACCCACTTGTCTTTGCCTCCCAAAGTGCTGAGATTACAGCGTATTTATTCCATTCTTAAAACCAATGTGAGTTCTTTTAGTGCTTTATCCTTAAACATAATTCTGACCATTAGTTAAGGAACTATACCTCTAGCACTACATTTTTCAGATTATGTATGTTAGTGTGAGAGTG
>chr1	192365643	192365968
TTTGATATTAATCAATCAGATATATCCAGTTAATTATATTTATTACCACTTCCACATCTTGTTTTTGTTGTATTCATTACTCATGAGCTAAAAGTCTTTAACTTTTACCAGTGAATTTTTTGTCTTTTTCTCCTTCATGAATGAGACAAAAAATTGCTTTTTAGTTATATTTTCTTTTTGAATACCAGTGAAATTGCATACTATCATATATGCTTACCAAGATTACACCTATTTTTGAGATGGAGTCCCACTCTCTCGCCCGGGCTGGAGTGCAGTGGCGCGATCTTGGCTCACTGCAACGTCTGCCTCCTGGGTTCAAGCCATTT
>chr1	92685458	92685783
AATAAACCATTTCTGACCTTTTTCTTTCTTTTTTTTTTTTTTTTGGCTTGAGTCAAATTTCCTCTTTCTCTGGGTTCATGAGGATTTAAAAATACAGTATCATCCAATTTGAACTTCTCCAACCCTCTCATTTGACAAGGAAACTGGGGCCAAATAATGAAATGACTAGCCTCAGGTTACACTTTGTGAGTAATAGAGCTCTTCAGTTCCTCCACATTCCTTCTTGTCTTTGAATTAGTATCATCAACTCGTTAACATCAGGAGCTATCAGAACAAGTAGGACTTGCCTATTAAAGGGTCCCTGTCTTGAATGCCACAGAGAGAGA
>chr1	145508757	145509038
GAAGCATTGAGGAGTCAATAGTCCAAATCCACAAAGAGGTTGGGCAAGATGTAGGCAGGAAGGTGCCTTCTAGATTTGACAATTTGAAGCCATTTGTGACCTTGGCGAAAGCAGTTTCTATGAAGCAGGGCAGGTGGAAGCTTTGCAGTATCATCTTTGGGGCAAAAATTTTATTTTCAAATTCTTGTCTATTTACACTCTCTGCCTTTTGCTTCTGTTCCTCATCCTATCCCTTTGCCCCCCATTCCCACTCTTCCTAACACAAAATTGTTGACTGATTTT
>chr1	65169750	65170031
CAGCCCTCCCCAACCATGGCAGTAGGACACCCAGCATGGTGGGTGTCCTACCATGGTGGCACAAGGCTGAGTGGTTGTATCCTAGGCAATTACTACGCTCCAGGGGCATCATCCCTAGGAGCTCAGACCAGCATTCAGAGGCCTCAACCTTTGGGGTAAAGGAGGCAATCCTTTTGTGTACAGGCTACTCCCTCTCTCCTACTCTCCCATCTCTGCCTATCAAAACTCTGTTCTTTAATGGTAAATTGTTACAAAATTACAAACTATCGGGAGGCACTCTGG
>chr1	95378626	95378930
AGTGTCAATTAAAGTTTATGTAAACCATCTTTAATGAAAAGTATAAACATTATTTCATTCAACAGGTCTCTGGAAAAGTTTCTTTGATGTCCACAATTCCTGTGAATCAAGATGGACTAATTATAATGTAGAGTTCATGTCTAGACGCTCTTGTAAATTGCTACAGAAGTATTTCCCTTATCTGTTTCAGCTGCTCTTCGCTAGGCCAAATAGTATCCCAGCTTTCTGCCAGCTACTAGCTACCTGTAGAGGTATATGAAGTAGGTGTGCTTTTCCAGTTTTACTGTATATTCCTATACTTAATA
>chr1	192533564	192533868
AGCAACAGTCCATTTTCAACTGATACCCACACATAGAGTCAATTAATGATAATACAAACGCAGGCCTTTTTTTTTTTTTTTTTTTTTTTTTTTACCTAATCCACCTGATAACAAGATTTCTCTCTGCTCATAGGATAAGCCAGGGGAAAGGAACTGGGGCAATTGTGGTGGGTGGCATGGAGGTCTGGGCTACCTGTGATGTAGCCTATGAAGGAGAAGAAGAGGGAAGAAGGATTGGATGGAAGAGTCTTACATCAAAACGCAGTTCTAGGAATGGTTCAGCCATCCCCATGGGGAGTCCTTGA
>chr1	215141239	215141775
CCCTTCTCAACTTCCTGACATATAGGACACTAGATCTCATTTTTAAGAGATACTTCTCAGTATGTAACTCAAGTTATGCCTTGTCTTTCTGCTTTTACTTTTTCTTTTTTTGAGACAGAGTCTTTCTCTGCCTCCCAGGCTGGAGTGCAGTGGCGTGATCACACCTCATTGCAGCCTCGACCTCCCAGACTCAAGCAATCCTCCCACCTCAGCCTACCAAGTAGCTGGGACTACCAGTGTGTGCCACCACATCTGGCTAATTTTTTAAAGTTTTTCTGTAGGAACAAGGTCTCCCTATATTGCCCAGGCTGGTCTCAAACTCCTGGGCTCAAGTAATGTTCCCACCTTGGCCTCCCAAAGTATTGGGGTTACAGGTGTAAGCCACCACACCAGCCTTCTCCCATCTTTCTAATGTTTACCTGCATTCTCTTTGGCACTACAGCTGTATTCTTAAAAAGTAATTAGTGGCAAAGTGCCTACTGATACTTCTTTTATTTTTTTCAGGGACAGGGTCTCACTCTGCTGCCCAGGCTGGAG
>chr1	82343174	82343710
CCAGGTTTTCTTTGTGCTTCTTGTATTTGGATGTCTAGGTCTCTAGCAAGGCCAGAAAGTTTTCCTTGATTATTCCCCCAAATATATTTTCCAAACTTCTAGATTTCTCTTCTTCCTCAGGAACACCAATTATTCTTAGGTTTGGTCATTTAACAGAATCACAGACTTCTTGGCGGCTTTGTTCATATTTTCTTATTCTTTTTTCTTTGTCTTTGTTGGATTGGGTTAATTTGAAGATCTCGTCTTCAAGCTCTGAATTCCTTTCTTCTACTTGTTCAATTCTATTGCTGAGATTTTCTGGAGCATTTTGCATTTCTATAAGTGTATCCAATGTTTCCTGAAGTTTTGATTGTTTTTTTCTTTAAGCTATCTATTTCCTTGAATATTTCTCCCTTCACTTCCTGTATTGTTTTTTGGATTTCCTTGCATTGGGCTTTGCCTTTCTCTGGTGCCTCCCTGATTAGCTTGATAACTAAACTTCTGAATTCTTTTTCAGGTAAATCAGGGATTTCTTCTTGGTTTGGAGAGTTCTTTTTC
>chr1	111969096	111969398
CTCAAATTTTCCCAGTGTTTCTTACCTCTAACCTATTTAGTTTACACTGGTAGAGTGGTTCAAAGTGTTAAAGTTAACCAAATTTAAAATTAAATGTGTAATCATATGTTTTAGTGTCCGAATGTATTTAAATTAGGCCATATTTCATAAGAATAGCAGTATATTAAACTAAAAAAGCTAATAAAAGATACTATTGGGTTAATTAAAACTTGAAGTGCCTTACCTTGAACACCTAGGTGTATACGCCTATAACATGTTACTCCTTCACGGTTTTTTGCAGTGCAGTGCTGTACCCACTTATTC
>chr1	115824915	115825217
GAACTCAGAGCCCTGAAATATCTCTAACCACTAAAGCTCTGGGGTGGGTGCCAGCCTTGGTACCCTGCTTGTGCTGCTGATGCTGGACAAGCAGGGCAAGAGGTAGAGCAAAGAGCACTCTGCCTGGCAAGCAGAGAGGATGCTGGTTGGGATGCACTTGTCCTTGGCCACTCCTGTTCCTCTCTAGCCACTTTTTAATTCATGGGATTTTTTTCTTTCAGGGCAGGGTTGGGAAAGTGAGGAGCACATAGAGACTTCACTCCATCAAGTGGTACAGAAATTCCTTTACTGCCAAATCCTACC
>chr1	74800434	74800702
GAATGAGGATCAGGATTTTTAAAGCTTCCCACAGGACTCCATGTGTAGCCTAGGCTGAGAACCACTGACTAGTCATTCTCAAACTCTAGCTTACATCCATATTACCAACACAATTTGAATTCTAGGTTCTCAAAATCTGGTCCCTGTTGTAGCGACATCAACATCACGTGGAAACTTGTTAGAAATACAGAATTACAGGTGGCTTGCAGCCCTATTGAATCAGAAATTCTAGGGATAAGGCCCAGAAAATTCTATCCTACTAAGCCCTT
>chr1	86987072	86987340
CTCATCTCTAGAATTAGAATACTATAAACCTACCTTGTAGCATTGAAAGGATTAACCATATTATGAAGAGTGGCTGGCACCTAGTGGATAATATTATGGCTTACTAGGATTTATAGATGAGCATGTTAGAGCATTTGCTATTGTCAACCTCTGGAGTAAATATCACTGCCATTGCCAAAGAAAATCTTCCTTGAAAGCTGTCACAGTGAATGAGCATTGTCTTGTATATCCTTATACCTACGCAATCCTCATTCTTATGGAATCTGGCT
>chr1	111743343	111743720
CACGCCAGTTAGAATGGCAACCATTAAAAAGTCAGGAAACAACAGATGCTGGAGAGGATGTGGAGAAATAGGAACACTTTTACACTGTTGGTGGGAGTGTAAATTAGTTCAACCATTGTGGAAGACAGTGTGGCGGTCCCTTAAGGATCTAGAACTAGAAATACCATTTGACCCAGCCATCCCATTACTGGGTATATACCCAAAGGATTATAAATCATGCTACTATAAAGACACATGCACACATATGTTTATGGCAGCACTACTCACAATAGCAAAGACTTGGAACCAATGCAAATGTCCATCAATGATAGACTGGATTAAGAAAATGTCCACATATACACCATGGATTACTATGCAGCCATAAAAATTGATGAGTTC
>chr1	117900951	117901328
GTTCCACATCCTCTCCAACATTTATTGTTGTTGATCTCTTTTTATTTTAGCATTTGGTATTGTCTTTTTCATTTCCGTCATTCCTGTTGATATGTACTGATATCTCATTGTGGTTTTAATTTGCATTTTGCCTAATGCCTAATGAGGTTGAGCATTTTGTCATGGGCATCATGGGCTTACTGGCCATTGGTCCCTCTTCTTTTATGTTCTTTTTAATTGACTTGTTTCATTCTTTAGTTATAGGAATCTTTATGCATGCACATACAAGTCATTTGTCAATGTTATGTGTTGCAAATATTTTCTCCCAACCTGTAACTTAAGTATTTTCTAAATTGTGTCTTTTAGTTAGAAAAATTTTTAAAATTTTGCTGAAATTGC
>chr1	217675742	217676097
ACCACACCATTACACTCCAGCCTGGGTGACATAGTGAGATTCCGTCCCAAAAATGATAATAATAATAATAATAATAGTGAAAGATCAGTGACACATCCCACATTCATTTAAAGCATTTGCAATGTCTGTTCTCATACAGTTTGTTCAAGTAATGCTGTCTACACAGTCTGCACCAGAATGCAAAATTTTGAAGAGAACTAGCCCCAATCCTTGTCTATACTCCTTTTCATTCTGCCCCAGTGCCATCTCCTATTACAAGAAGCTTCACACATAGACACAGGAACACACTAGCCCGTACACCCACACTCCAGTCACAGACTGTACAAGATCAGCCATAGTCACTGGTGTGCTTTGGG
>chr1	63533651	63534006
AGTTCAAAGACCAAGAGTATACAACAGCTCAGAGAACATGATGGGTGTGGTATGTGTGTGTCAGTGGGGGCGTGGTGTGGGGATGGATACACATACATGCACACACACACACACACACCCATGTACACACACACATCAGTAACATACATTATGTTTATATGGGAAATATTTCAGATACAGAGATATAGAAAAATCGGTGTTGTTTAAAGCTGTTTTTCTTGTCCTGATGAGTGTTGTCTTTCTGAAACAACATTTTGGAAGGTTATAAACTTATTTTCAAATCCTCAAAGCATTTTTAGAATTCTGTGTGGAAAGGCCTTTGCAGACTAAAGCACATTCTATTGGTCATCCTTAAG
>chr1	80278163	80278462
CTCAGGAAAGAAATCTAAATACTTTAAGGGCATTTTAAAGTTATTTGCCATTGTGGTGGTCAAATTAGAGTGACAAGCCATATGTCCCAAATAATTATGTAATTTATGTCTTGTCTTGGTAATCTTCCTCTTCCAGAGGAAAAGTTAATTAAGTAATATTTTAATTTAAAAATATATTTTAATATTTATGAGTAATCCTTGCTCAATGCACATTCACGTAAACTTGTATAAGCTTGAATGTTACACTGAGCTGAAATTAAATTTCCCTTATAAACATAATAAAAAAAAGATCTTAAGCCT
>chr1	178811342	178811641
AATACACACAAACACACACACACACACACACACACACACACACACACGTATTGTCCTCACTAATCTAATTCAATCTTAAAATTTTTGCTACCTAAACCCAAGAATTAAATAGATTCAGATACATTTTAGAATAAATCCATCTCCATCCCAGCTTTTACTACTTGCTTTCCAAAACTCAAGAACCTCCAGTCATCAGTACTTGGACACACCATTCAAAATCAGTCTCCAAATTCAGGAACCTGATCGGTGTGGCTGGCAGGATACTTTAGTACTATGTAACATGATAAGGGCTATAAGAGT
>chr1	27650459	27650803
AGGTGGAGGGAGTAGCATATGCAGAGGCAAAAACAGTGTTCCAGGAACAGTAAATGGCTTATGTGGCTGAAGTGCAGGAAGTCATGAGTGATGAGACTAATAAGGCAGACAAAAGCTGAGGCACAGAGAGCCTTGTATGCCGGGCTACAGCACTTAACAGAGTGTGCTAAAAGCTATAGGGAGCTATTTAAGATTGAGGCCAGAGAGTGACATGATCAGATTTGCATTTAGAAAGCTCTCTCTGGCAGCAGTATGGAGAATGTACTACATGAGGGAGTGAAAGACTAAGGCAGAAGTCCAAGTGGAAGCATTTCTAATTGACAGAATCTACAGAACAGGAGAGTT
>chr1	23716733	23717077
TAGATGAAGCAGAATGCAATCGTGTAATCATGCCAAATATACCTCAGCAAATGGAGATTAAATTAAAGGCAGCGGAAAAGCACAGGTGTTTATGAAGTCTGGAGGTAATCAGAGAAGGCTTCCTTGAGGAAGTGACATTTGAGTTGAGACCTGTAGGATGAATAGCGGTAAATCAGGCAGAGAGGGAAGAACATTTCAGCTCGAGGGGAAGAGCATGTATGAGGGTCTTGCACGGCTAGGTGCGGTGGTTCACGCCTATAATCCCAGCACTTTGGGAGGCCAAGGCGGGCAAATCACTTCTATGCCGAAGTTCAAGACCAGCCTGGACAACGTGGCAAAACCTCG
>chr1	78900478	78900981
ACAAGCCTATGAAATGGGTACTATCATTACTGCATTTTACAAGTGAGGAAACAAAGAAAACAGAGTAAACATCTGCCAACGTTTATTGACAGTGCTGAGCAGTGACAGATAAATATTTCGAACCTAGGCAGTTTGATTCTAGAGGTAAAATAGTCTAAACAAGAATTAAACGTTAAACTGGTCTAATAAAATCTACTTATCCAGAGAATGTTTTTTAAAAGAAACAGGAAATATATGGACTGTAGGATAGGTGTCATAAAAATTTTGTTTCTAAATCATTTAGAATCCACTGCATGTATTCCAAATTACAATTATCAGTGACATTAGAACTTGATATGTGAAGTTCTTCAAGAGTACTTTGTGAGACCAGATCTCCATTTTTTTCCAATGGGAAATTATTGCAAGTTCCTACATCTTGATATTGCTTTCATAATTTATACTAACATAAAATAATATTTTTCACTGTTTTGCAATGTCTTTTTAATTTCTGTATTGCAGCTAGAG
>chr1	40006772	40007275
GAAACAAAATTTAACAACAAAGGCCCCAGAAGAAATACCAGATAACGGATAAAAACGTTCAAGAAGGCTGGGTGCAATGGCTCAAGCCTGTACTTTGGGAGGCCAAGGCAGGTGGATCACCTGAGGCCCAGAGTTTGAGACCAGCCTGGCCAATATGGAGAAACCCTATCTCTACTGTTAAAAATATATATACAAAAATTAGCTAGGCATGGTGGCACATGCCTGTAATCCCAGCTACTTGAGAGGCTGAGACATGAGAATTGCTTGAACCCAGGAAGCAGGGGTTGCAGTGAGCTGAGACTGGACCACTGTACTCTAGCCTAGGTAACAGAGCGAGATTCTGTCTAAAAAAGAAAAAAAATTACAGTAAGCTAAGGTTAATTGGCCCAACTCAGTGGCTCATGTCTGTAATCCCAGCACTTTGGGAGGCTGAGGCAAGTGGATCGCTTGAGCTCAAGTGTCCAAGACCAGCCTGGGCAACATGGTGAAACTCCATTTCTATAA
>chr1	166302038	166302463
CTTCAACATGGTATTAAAATTACGTTCTAGGATAACATTTAGCAAATTGTCAAAATAATATTTTCAATTAACAGTTAAATATATAGTGTACAATTGCTGTTCAAGGTTAGTTTTGCTATATATACATATATGCATAATATAAGCATATCCTGAATTGCATGTTTCTAGGCTTCATATTAATATATAAATTTTATTTCTAGTTTTAGCCTCATCTGGCATAGATTATGACATAAAGATCTGGTCACCATTAGAAGAGTCAAGGATTTTTAACCGAAAACTTGCTGATGAAGTAAGATTTTTATTGTACTTACTATAGACCATATTTCAATTTGTTCCTAAAATGCTTCCCTAAGAAAAATTAAAAGTTATTAGTTGCTAACATGAAACAAGTTAATGCAGTTAAGGAGGTCAAATTTTAAGAAAAAG
>chr1	170983636	170984061
TGAACTCCTGGACTCAAGCCATCTGCCTGCCTTGGCCTCCCAAAGGGCTGGGATTACAGGGGGCTGAATTTTCAAGGCAAGGCAAGTCCCCCTTTTAACTTTTGTTAGGTACTAGGCCTGTCATTTGGTAGTTGCTATAAAGTAGGTGGCAGCATCTATTAGGATGGAATAGATTCAGTAGGGAGACTTACTAAACTGCTAATATTTATGAAATTTAGTATGTGATAGCTATTTGTACTTCTTAATAAAATATATTTATTAAAATCATAACATACAAGTACTGATTAAATATTGTTCTAGCTGAGAGTCTTGGTTGCAATTAATAGGTATAAGCTCTAGATTATATAAGCAGGAAAAGGACTTATTGAAAGGTTCTAGACACAGAACCTCATCTCCTCCGGTGCTGAAGCCCGCGGCGGGGCAGGA
>chr1	144321249	144321529
AGGAGAATCGCTTGAAGCCGGGAGGCAGAGGTTGCAGTGAGCCGAGATCGCGCCACTGCACTCCAACCCGGGCGACAGTGCGAGATTCTGTCTCCAAAACAAAAAAAACCAAAAAAAATTACTCATAATATATTAAGTGACAGAAGCAAGCTGAAAAAATATAAAAATTCAATTATTGTAAAAAAAAAGGAAAAATGTATGCATAGGAAAAGACTATGCATCAAATTTATCTCTATGGGATTATGCGTGATTCTGATTTTCCTTAAAGATTGGGAGATGAT
>chr1	80632306	80632586
TTTTGGTCTCATTACTTTCTCTTTTTTATGGCTTCACTTAATATTTACTACCCCATTAGGAAGTTGTATGTATAAAAATTGTATATATACACATATATATAAACATATATATATATATGTCTTTTTTATCCTTTGGCATCTTCAGCTTATCTGCAGCAAAGCATGTCAGATTTCTAGGTATTTCTCTATTGCTTAGTAAATTTTGGTTAAATTGAATATATTCAATAATATCAAGTAAGTGAAATTATACCTAAAGGTATTGTCACGCAAACAGGTCAATT
>chr1	44666666	44666928
TTTTTCCAATTTTCTAATAACTTACATAATGCTTAAGACTGTGTTTTCCCCTTTAAGGGGAAAAAATTGCTTTTGCTCTATTTAGAGCTCATCACATTTGTACATTCTACAAATACTCTTCTCCTAAATCTCAACTTGATGACTTCCAAGCGCCGTTCTCACAGCTGGCTGCTTTCGCTCCCACTCCACTATCCCACCCCGCCCCATCATCTTTAGTTAACGATGGATGCTCACAAACCCCCAAACTGGCCTCCCTCTTTCCG
>chr1	10826184	10826446
GGCTTTATCCTGTTTTATTGTTCTCCATAGTTTAAATTTCACATTCTAAACACTTGTGGATTTCATTCATTTTACTATTCAACAAATATTTACTGAAAATTTGTGCCAGATGCTATTCTTTCATCACTGGTTTTCAGTAATTTGACCATGATGTGCCTGAATATGGTTTTCTTCAGGTTCCTTCTGCTGTGGAGTTCATTGGGGCTTCTTGAATCGGTGGGTTTATCATTTTCATCAAGTTTGGAAAAGCTTTAGCCATCATT
>chr1	170673693	170673994
GTTAGGGGCTAATGTAGTTGGTGACTTGACATCGATGCTCATTTACCATTCTGAAAATCCCAGGGCCCTTGAAAATTACGTGAAATCTACTCTGCTCATGCTCTGTGAGTAAAACAATAAAGCATGGATAGCAGCACATCTGTTTACAGCATGATATACTGAATATTTTAAGCCGAGTGTTGAGCCTACTGCTCAGAAAAAAAAAAGATTCCTTTCAAAATATTACTGTTCATTTAAAATTTGTTTCCATGCCTGCTAACACAGCATCCATTCTGAAGTCCATGGATCAAAGAGTAATTTTA
>chr1	35708744	35709045
TGCAGTCATGTGGCCACAAATAACCTAGCTTATCCCAAATTCTAAAATCCTTAAGTTAGCCTTAAAAGCCGTTTAGTGTATATTTTCAGCCACCACTACCATGCTGGTACAGTCTTCTTACCATAAATGAAATTTTGAGAATCATACACTAACAAATACTGGATGTCAGCCAGTCAGATTTTTGGAGGATTCATTTCTAAAAGACTGTTTACAACTTAAGTGTAGACAGAAAATTATATGATATTCATTTTAGAAAACAGTCAACTCCTCTACCTTTGCCCTGCAAGTGAAAGGAGGCAAAT
>chr1	23308643	23308983
CACAAGTGGAAAATTCCATACCTGATCTCATCTGATAGGTCGCAGTCAAAATACAGGCACACAATACTCAGGTTTATTCAATGTCCCCTGGGGAAAAATAAAATTACCTTCAGGCTATATGTATAAGGTGTATAGGAAACATAAACGAATTTCATGTTTAGACTTGGGTCTTATCCCAAGACATGTCACTGTATACATGCAAATATTTTTTTTAAAAATCTGAAATCTAAAACACTTCTGGTCCCAGGGATTTCGGATAAGGGGATACTCAACCTTCAGTTAAATGTCCTTGTTTTACAGAAGGAAACTAAAACTTAGAAAGGGTGAGTCACACAATTATT
>chr1	222770232	222770572
ATAAAGCTTAGCTTATTATGTGTTTAATTGTATAAAAATAAATACATGAACATTTTAGTATTTTCTTCTTGTACCCTCTGGATTGTGTTTTATGACCCACAAATGTAGAGAAAAAAATCCATGAACTGCCCAGGCGCGGTGGCTTACCCCTGTAATCCCAGCACTTTGGGAGGCCGAGGTGGGCAGATCATGAGGTCAAGAGATAGAGACCATTCTAGCCAACATGGTGAAACCCTGTCTCTACTAAAAATACAAAAATTAGCTGGGCATGGTGGCACGTGCCTGTAGTCCCAGCTACTTGAGAGGCTGAGGCAGGAGAATCGATCGAACCAGGAGGCGGA
>chr1	104085315	104085617
CAGGGGCCCGCCACCATGCCTGGTTAATTTTTTGTGTTTTTCGTAGAGACAGGGTTTCACCATGTTAGCCAGGATGGTCTCCATCTCCTGACCTCGTGATCTGCCTGCCTCAACTTCCCAATGTTCTGGGATTACAGCTGTGAGCCACCGTGTCTGGCCCAAATCATTTTTAATCTATTAGGCAAAAATTAGAGCTATGATAATATTCATTTTTGGTGGGAGTGTGGCAAAAGGTACTATAACAGAATGCTACTAGAGAGTAAACTTTGATACATTTGTAAGGGCAATTTTGCATAATATGAA
>chr1	88678117	88678419
TTTCAGGCTAGGGACAATAAATGTACAAGATTGACATGGAATATCTTTACATACCAGATAGCAAGAAAACTGTCAAAGACTATCAGAGTGATATCAAAAACAAAACAAAACTCAGGAGACAACTTAAAAATGGAATCCAACGGTTCCAAGATAGGAAATTTTGAGCTTTAATAATGCTAATATTGCAATGGATTGAAATCCATAAATCATGCTTAAATCCATCCATGAGTTCATAATAATATTTATGAACAAAAATACACATTTTATCATCATCTGGGAATGATAAGAAATTGATTCATTATC
>chr1	228916478	228916882
CGGCAGCTTCTTCCCCCGGCCGGGTCACGATGCCCTATTTATAGCTGAGGGGTGGGGATGGAGCTGTTCCCAGGCTGCCTGTGCACAGGCTGGAGAGGAGGGTTACATCACTTGGCCAGACCACAGGCTGGCCAGAAGGACAGATGCCAGAAGCGACACTCACGCTGGGACCTCTTCCAGGAAGTCTTAGTGATCGATGCAGAGTTTCACTGCTGAACAGAGTGAGCCGGTGCAGGGTCGAGTTACACATTTACCGAAGTTTGCAGGAGTCGGGGCCAAGGTTCCCAGAAACGGGAGCATCTCCCTAGGTGTGTGACAGCCTGAGGCCAACCACCCAGGCCTTCTGACCCAGCCCCGGGAGATGTACCCCCAAGAGGCCACAGGGACATGCAGGCCGGAGGTGCA
>chr1	161039284	161039688
ATTGAGAGATCTTCAGTTGGAGAAAGTTTTGTGATAGCACATACAGCCTAATGCCGGGAGCACCCCCCTCAAGCTAGAGGTATGGGTCTTATGTACTTGCAGGGAAACAGACACATACTTTAGGTTTAGCTGTCTATTTATTAGGCCAGAAACTTCTTGAAGGCAAGGACTGTACTCCATACATCTTTTAATCTTAAATGCTCATTATGATTAAAAAGCTGATCTTCAGTTAAGCCAATAATAGGAAAAACTCAGATAACCAGGCCCTGCTTTTCTCCCCCAGCGTTAAGATTGGTTATTTTTTATACTGCAAGGTTCATGAGAATAGAGACTTTGTCCCACTAATTTTTGCATCCTGGGTGCCTCTCACAGTGGGTTCTCTTAATACATGATTCTTCAACATAA
>chr1	48098317	48098608
AGACAGTGCAGGTACCAGGGCTGTGATGGCGGACAGGGCAGTCACTGGCCCTTGATGTCCTGAGGCTTTCATTCCTGGAGAACTAAATGCTGGTTGATCTAAACCGACTCAAATCACCACCTGCACTCCTTCATTCCTGCTGTTTCCCTCTCTTAAAACTCTCCTTCAAATTCCTGAAGGCTCAGCTGAAGGCTGCTTTCTCCTATAAGTCTTTCCCACCTAGTTGTTACTAAACACTTGCCCTCTTCCAAGCTACCACAGCTGCACAAGCTCACCCTGATGGTGTGCAGCC
>chr1	150447707	150447998
TGCCTATTCACTCTGATGGTAGTTTCTTTTGCTGTGCAGAAGCTCTTTAGTTTAATTAGATCCCATTTGTCAATTTTGAGAAAGCCAAATTTTCTAGAAGGCCCCTTGGTGTGTTTGAAGTCTGTGGCAGAGGGTGTGTTGTGTGGTTCAGCTGATGAATATCATTAGGCACTCATGTGGTGAGACATTTATTTAAAAGACTAGGACATGCTGGACCAGATACACCAGTGGACTAGCTTGTCAGAACACTCTCCCTTGAGCAGTCCTTGATGGGCATTCTAACATTGTTCTT
>chr1	193531464	193531733
AATATTTCTTTGAAGACTTTCCGTAACATTATCATATTCAACATTTTTGGTAATTCATATGCAGGTTTTTATCATTTTGTATAAAATCCTTCAGAAAAAAGTTATTTTAGGTCCTATGAAGATAACATCTAAGCAAACTACCATCAAGCTAAGGTACTCTGATTTTAACTTGTGTGATACCAAGTAGTAAATCTTTCAATTACTCTGATTTTAACTTGTGTGATACCAAGTAGTAAATCTTTCAATTTACATAAATATTGAAAATTATAA
>chr1	159316683	159316952
TAACAGAACAGGAGACCCAGCCTCTGCCCTCAGGGAGCTCACAGTCATCAGGGAAAATAGAATTTATGCACAAAGAAACAGGGAAAGCCATGAACAAACTTTCAGAAGAGGTTCAACCCACCAACCGGGAAAAAGTGGATAGTTTCAGAAAGTGTGGCCGGGAGCCACGGCAAGAATCCAAAACTGTTGGTGTCTGGAATGGGGCACATAGGGTAGGAAGGGTCTATTCAGTAGGCCCTTTGGAACATTCTTTTCATGGCTTGAAGATGA
>chr1	95982312	95982624
GTGAAGATAACCTTTCCAGGAAAATGGAATGATTGACTTGTCAAGTTCTGCTGAGAGCTCACGTATGGTGAGGATGGAAAATTGACTATTGAATTTAGCAATATGTAGTAAAAATTTCCACTTCATAATAATTTCTCCAGATCTAGGAAATCAGATGTTGTGCTTAAATACCCCTATTTGGCCATTCCCAGGTTGTTACAACATGAGACTGTTGTGGTGGTATATTTTAGGAATGGTTAGAGCTTTTCCTATTGATCATGATAACATGTTTCCTCAAAGTCAGATGTTTCATGGCAAATTGTCTCTTCTTATT
>chr1	236716926	236717238
TGATCACTCCTATAGTAAGAAGGCTGCAGATGTTTTCCCTAGGCTTGGGCTTGGGTAGATGCTGTTGATGGCTACAAGTTCAGAGCTCTTTTCTAGAGATGTAAACTCATTTTTAAGTTTTCCTACTCACCCACCAGGAGACTTTTTCTATTTACTAGGAGCGGGAAATTAATGCAGAAAAGACGGTGAGGGACTGATTTCTGTAGTGTAGCAATGTAGGGGGTAGGGGAAATGTGTAATTCTTAGTAGCCTAAGTGCCTGCAGTAGAAACGTTATGGACCGTACCAGTGTGCAAATGAAAAACTCTGCATTA
>chr1	98025276	98025542
CAAGTTATATATGCACACAAATAATACCTAAATTCAGAAAGAAAATAAAGCCTCTCATCTTGTTTCACAGATTTCCCAGTAGGATACTTGATATTGGCAGTGAAAATATTTGAAAGCATAACTTAATAAGCCACAATTGCATCAACATCTAAAGTAAAATGAAATAAGTGAGACTTTTATCCTAAACAGTGAAATAGATCATAATGAAAACACTTTGGAAATAAAGAAGTTTCAAGATGCTATATCACAACTGCTGGCTTAAATTGT
>chr1	236491255	236491521
TAGCCATCAAAATCTACTCATTTCACCCATAGATTCTCATGGCAAATTCTTTTCTCATGCAGCTTAGGAAAACTGGAACATACTTCCTTAATTTACATCTTATATCTCACAAATTTTTCCAGATTTCCACTGAATGCATTTACTTCAGTCTTTTCCAACACTATAAGTTTGTATCTTCTCCTAGACAGATCATTCTCGCTGAACCGTGTACAGGCTTTTGTGTTTAGCCAGAAGAAATCTCATGGACTGTCAATATCTCCCTCTTTC
>chr1	160272722	160272997
AAGGCTTTGATGTCAACATATTCCTTGAGTGAGTAGTTTGGCATAAATTGCAAAGTGGTTGGATGCAGATGTATTTAGTTAGGCCAGCACAGTGATCTCTTTGTTTTTAATTTGTGAATTTGAATGTCTTTAGGTTGGGCATGCACTCTAGTTTGCACAGACTTCCCCTCTCCTGATAATATTACCTACGATAACTACCAGAAGGCATATGAGTTTGTGACTCTTGGCTTAAGACCTTATTTCCCCAAGGTCAAAATCCTTAAAGGCCTGAAGAAG
>chr1	206565362	206565637
AGAATATCTTCCTTAGTTCTCTTAAGTGACTGTGTATACATCATTAATGAATAGACAGAAAAGCTTTTTTGTTTTTTCTTTTCCCTCTGTTGGGATTAGGTAGATGTGCAGACAGAGAAGATAAATTAAAGTGCCAGCAAACTAATGTTTACTGAAAGTTTGACAGAATTGCTGATATGGTCCTTGGAAAAAATAGAGATATCCTTACATTGATACACTGGTATAAAAACATCAATTTGCATTCCACTTTTCTGGAAAGAAATGGGGTTCAATTGT
>chr1	230988229	230988518
TAGTATTCCATGGTGTATATGTGCCACATTTTCTTAATCCAGTCTATCATTGATGGACATTTGGGTTGGTTCCAAGTCTTTGCTATTGTGAATAGTGCCGCAATAAACATACCTGTGCATGTGTCTTTATAGCAGCATGATTTATAATCCTTTGGGTATATACCCAGTAATGGGATGTCTGGGTCAAATACTATTTCTAGTTCTAGATCCTTGAGGAATCACCACACTGTCTTCCACAATGGTTGAACTAGTTTACAGTCCCATCAGGAGTGTAAAAGTGTTCCTATTTC
>chr1	221639406	221639695
GGGTTTCCTGAATACAGCACACTGATGGGTCTTGACTCTTTATCCAATTTGCCAGTCTGTGTCTTTTAATTGGAGAATTTAGTCCATTTACATTTAAAGTTAATATTGTTATGTGTGAATTTGATCCTGTCATTATGATGTTAGCTGGTGATTTTGCTCGTTAGTTAATACAGTTTCTTCCTAGTCTCGATGGTCTTTACATTTTGGCATGATTTTGCAGCGGCTGGTACCGGTTGTTCCTTTCCATGTTTAGCACTTCCTTCAGGAGCTCTTTTAGGGCAGGCCTAGTG
>chr1	232217853	232218189
AGAGCTCAGAAATGAACCTATGCATTTTCAGTCAATTGATTTTCAACAAAGGTGCCAAGAACACACTATGGGGGAAAGGTCAGTCTCTTCAATAAAGGGTGTTGGGAAAACTGGATATCTACATGCAGAAGAATGAAATTGGACCCTCATCTCACACCTTATACAAAAATAAACTCAAAATGGATTAAAGATTTAAACATAAGACCTGAAACTGTAAAACTATAAGAAGAAGACATAGGGGAAAGCTACATTGCTCTGGGCAATGATGTTTTGAATTTGACTCCAAATGCTCCAGTACCAAAAGCAAAAATAAATAAACGGGATTACAACAAACTAA
>chr1	105436161	105436497
TGAAAACAATTATTAAAGGCAAATTATAGCACTAAATGCATATATTAGAAAATGTGAAAGAGCTGAGTTCATCAACATAAGGTTCTGTCTTAAGGATTAATGAAAGAACAATCTAAATGTAAATCAAGCACAGAAAAGCTAGAATAACAATTAACACAAATAATTAAGTTAAAAACAAAGAAGCAATTTGAAAACCATGATTATCTCAATAGATGCAGAAAATGCATTCGATAAATTTAACATACTTTCATGTTAAAATCTCTCAATAAACTAAGTATTGAAGGAACTTACCTCAAAATAATAAAAAAAAATTTATGAAAAACCTGCAACCAATATA
>chr1	59414193	59414516
GTTTTGTTGCTGAGTTGTAGGAGTTCCTTATATATTCTGGACATTGGTTCTTTATATGATATAGGATTTGTAAGTATTTTTTCCCATCTTATATGTTGCCTTTTTACTCTGTTAATACTGGCCTTTCACACACAAAAGTTTTTAAATTTTGATGAAGTCTAACATCTATTTTTTCTTTTGTTGTGCTTTTGAGGTCATATCCAAAAAATCAATGCCAAATCCAATGTCATGAACATTTTCTCATATGTTTTCTTCTAAAACTTTTATATTTTTAACTCTTTTGTTTAGGTCTTTGATCAATTTTAAGTTTGAATATGGTGTAAG
>chr1	156394205	156394528
AGGAAAGGGGCACGGAATTCCTGGAATGAGGGTTCCCTCCGTTTTTCGACCATATCTTTCCACCATAACTTTGGGATGTTGCCTGGCATTTGTAAACTGTCTTGGCAGCTGGTGGGAGTGTCTTTTAGCATGCGGATACATTATAATTAACATATAATGAGGAGTGAGGATGACTAGAGGCCGCTTTCGTCACCATCTTGGTTCTGGCTGATTTTGGCTGGCTTCTTTACTGTATGTTGTTTTATCAGTGGGGTCATTGTGACCTGTGTCTTAAAAACCAAGTCCTGCTGAACTCCTATTTCAATGTGATTGTTACCAAGTTAG
>chr1	235013633	235013889
TATTTTATTTTATTTAATGTAAACCCAGTGAGATTTATTTTACCACTGACAAATAAAGGAATCATATTTCCAATTTTAGACAATGATTGTAGCTTTCAAATTACACCCCATTTAAAAAGCAAAGAACAACAACAAACAATCTCAATCTCTCACTCTCTCTCAATCTTTTATAGAGTCTGCTGTGAAAGCTGAGCTAGCAGTGTTCGCTTGATAATGTCTGAAAAATGGTGATTACCATATAGCTCCAGTAATTTACT
>chr1	224224900	224225156
TGGACACTCTGTATCTAGCTACTCTGGTGGGTAGGTGGAGAACCTTTGTGTGGACACTCTGTATCTAGCTACTCTAGTGGGTAGGTGGAGAACCTTTGTGTCTAGCTCAGGGATTGTAAACGCACCAATCAGCACCCTGTCAAAACAGACCACTCGGCTCTACCAATCAGCAGGATGTGGGTGGGCCCAGATAAGAGAATAAAAGCAGGCAGCTGAGTCAGCAGCTGCAACCTGCTCGGGTCCCCTTCCACACTGTG
>chr1	113079712	113079993
GCTGAGGCAGGAGAAACACTTGAACCTGGGAGGCGGAAGTTGCAGTGTGCCGAGATCCCGCCATTGCATTCCAGCTTGGGCAACAAGAGCAAAATTCCGTCCCAGAATAAAAAAAAAACAAAAAACAAAAAACAAACAAAAAAAAACCATATAAAAAAAAGAAAGAAACCTTTATTTCCTGTAGCGCCAGAGGTGAAATTTCTGAAAACCAAAATGGCCAGTCTTGACTTCAGTGTAATAGAAGTCACTGTTGTGCCCCATGGTGGAGACATTCTTCTCTTA
>chr1	175099143	175099424
GATAATCCAGGCACATGGATATATATTGGTAGGCTGGAGAAGTCTATCCAAAGGAAGCATGGTTTTTTTAAAAAACAATAAACTCCAAGTCTCCTCTTGAATGTGGACTGCTAACTAGTCTCCCAGGTAGACTTTTCTGAAGGTGCAGTTGACAGATGGCATCTTGTTCCCTCTCAAAGATCATGTTGTTCAGAGGAAGGGACAGAGATCTGACAGAGGGAGATTTAATCCCAGTCCTGGCTTAAAATAAGGAAGGATCTCAAAACCCAAGTGGCCCACTGG
>chr1	101068217	101068490
CCATAATTCCAACCCATAGAGTCCCCTGGTTTGAGAGAATAAAGCCTGATCTTTACAGAGAAGCAGAGCCCAGAGTTAGAGAGAAAGGGTCCTCGGCTGGATATTCCTGTCCTCTTTAGCAGTTTGATAAGATGACCCTCTCCTTTTGATTTAACTACTTACAACCACTCATATGGTCTCTATACTAAATGAGCTTGTTCTCTAAAATAAGTAACAAGGAAAAAATGTTAGAGATACACATGAATACAATAGAAAAATAGCTTATTTCTAACAT
>chr1	171429965	171430238
TAGTTGAATGAATAGTATGGTTGTCATATTATTTGGTAGTTTGGTTAAAAATAACATCAGCAATTATTGAGTACTTGCTATGCAGCAGTTATTACACTCAACTCTTGGAACACAAGGAGATAGAACATACAATCCTTACTTTTGATGAACTTCTATGCCAGTTGGGAAAATAGTCCCTGTACATAAAACCTTTAGTAAATACCTACAGGCAATGTAAGTCATAACATTTCAAAGAACAGAAAAATCACTGTAGGCTTTGACAGCACAAGGAGGA
>chr1	19922898	19923225
GAGGGTGAAGCGGGTCACCTGGTGACAATGCCCTGTGGGTTAACAGTGAAGCAGAGAGGTCTGACCCCAGAGGCGAGGCTGGAGCAAGCCCCCAAATTCCTGCCTTCTTTAAATAACAGAGACAACCCACATTCAAGGTGAGATCAAATGCATTTTAGCCGGTGGCAACTGCTAAGGTCAAGGGTGCCTGCATTCCCAGAGGGAAGCAAATGTCTTTGAAAGGCAGTCGGCAGGCTAAGAGTCTTGGAAAGAGCCTGGGGGCTGGTCGGCCTTTAGTTTAGATTAAAGCACAGATTAAATGAATCCCACTTCTGTAACTCACTCCCCT
>chr1	109624269	109624596
TGAAGTCTTGCTTGCTGTCCTGATCTCTTTACCTAAAGAAATAGAAGGAATAACTGCTTTAAAATGCCCTTCTTCCTCAAGCCCATTTGTCACCCAGCAGAATTCAAGCTCCTCAGGGTGGGAAGAAATGGGATCCCCCTTCCCCTGCCCCAGGCTCCCCTCCTCTCTCCATCTTTCCATACAAAATTCAGGGCTGATGTGCATAACAGCTTGGAATCCCAGATGATGGCGGGGTAGGGAGACAGGATGGGCAAGGGAGGACCAGACTGACCTGGTAGGTCCTGGGACTGCCACTTTCCTGGGGGGCTGCAGATTGCTGCGAGTGGCA
>chr1	77012285	77012595
TTGATGTGCAATATAGAAAAAGTATCAACCGGACTTGAAAGAAAAGTCACCCACACCAAACCAAACAGAGTCTACTACAGTGATATTTGAAAATGAATGAGGCTATGCTCTTGCAAACACTGGCTACAGGTTTCCATCTGCTACTTAGAGAAAAGGGTTAGGACATCCATATCAGAATCCAGCAATGTATCATTTGTACAGATGTCAGTATGTTGTAAAATGCATGTTCATTATTATTCCATAATCTCTAATTTTCCCTTAGCTGTCATCCTAGTCTTCTTAGATTGTAAGTTTCAAGGAGGTGGGGATTA
>chr1	176182815	176183125
CCCCAAGAAGGGCTCAACAAACATTAGTTCCCTTCCACTCAGGGTGCTGCATGGCCTCCATCTGACTTGGCACAACCTAACCCATAGCTATTAAAGTTTAACAGAGCAATATTTTAAAAAGCCTCATGGGAGCACCATGATTTCTGGATGCTCTGCTTCTTGGCTAAATTTGAGAACCACTGATCTGGAACACTCAATAGCCCCCTAAGCGTTTATAAGGCCACATTCACAGAGAGATGATAGCAAGAAAGACTACAGGGTTAACCCAGAGTGGTTCAGGCAAAAACAGAATTTCCTATCTGATTGAACTG
>chr1	232210778	232211044
CTAGCCAGAAGTAGGTCCCTCTCTGGTCAGGGGTCTAAAGGTGTTCATTCTTTCATCCTTTTCTCTTCTTTTTGTCCTTGATGGTAAAGCCATTTGTTTACGAAGACTGCTATACAGTCTCCTTTTTCTGCACTACAGAAAGTTCTTTCATAGCTTTATGCTGAAGTGTTTTACTCATCTCTACTGCTTTCTTCTACTGCTACCCTTGTTCAGGCTTAATGTTATACTTCATTAAACAGAAGCACTTGCTCTAGGAAGAGTTTCCAA
>chr1	56689701	56689967
AGGACAGAAAAATCCACAGACTCATCCAAGGCTCCCACAAAAAGTGAGTGTAACATAGCCAGGATGTGAACCCATGTCTCACCCAAAGCACACCATACTCCGACTGTATGCAGAGGAAACCACCTCCGCTGCCCCTCCTTTCTTTTACTTTTCCCTCTTCCCTGCCATGAGACAGTGTGTCTTAGACTTTGACCCCACAGAGTTTTCCTTAGCAAGACGCCTCCTCCCTGTACAGTCCTCAATGGACAGAGTTGGTTGGGTACAGTC
>chr1	231097399	231097662
ATTGAAAGTAAAAATAAGTTTGGCCCAAGAAAAAGGAGTGTTTCTCAGCAATATTTCATCTTGAAGGTGAGTTTTATCAATCTGAAATACAAATTGCATCTTAAAATACGATTAAAAGCATTTGTCCCTAAATAACCACCACATGGAAGAAAAAAAGCAGAGAGAATGCCTGCAATATCATTATAGTGGGAAGAACTGGGTTCCCATTATCAACGGAAAGTTGAGATACTCTTGAAATAATCAATAATGATAACTGGATCAAGA
>chr1	4956888	4957151
GTGCGCAAAGGTTACTTACTCTATAATTCCACTCATATAACATTCCTGAAATTACAACATTATAGAAATGGAGAACAGAGTCATGCTTGCCAGGGGTTGAGGAGGAGTTGGGGACCGGAAGGAAGTGGGTAGGTTGTGAAGGGGAACAATGAAGGATCCTTGTGGTGATGGAAATGCTTCATATTTTGACGATATCGATGCCAATATCGTAGTTATAATATGGTGCTGTAATCTTGCTGTATGTTACAGCTGGTGAAAACATGG
>chr1	94931975	94932271
TAAGTTAGGGCATGAAAAGTGCTAATGAGAAAATTCAAGAAAGGGAGTACTAAGAGTGAAAAGAGGGTGGACAGGCGTTGCAATTATAAACAGCACAGTCAGAAAGGCCTCCCTAAGAAAGAATATTTGAGCAGAGTCCTAAAGGAGTTGGAGGAGCATGCCATGTAGTTATCTGGGGAAAAAGCATTCCCAGCAGAGAGAAGAGCAAGTGTAAATGCCCCGAGGCAATGAGAGCTGGTGTGTTTGAGAAAGACAGTGACACCAATGTGGCTAGAGTAGAGTGAACAAGGAGGAGAG
>chr1	212644657	212644953
AGCATGGCCCTGTGGGAATGAAAAATGGCAGAATGCATGCCTGTACACAGCCACACACCTGTGGAGCGCCTTGTGTACTTGACTTTGTTCTTTTCTCTGCTGAAGAAATGCCATTTAACAAATTCAATTACTTCATAAGATCAAACACAGCCATTCATCCTATCTTCCCTCCCCCACCAAAGGAATGCATTCTCTTTGAAAGCTCCAGTGGAACCAAGGAAAAAGTTTACACCCTTCTAAGACTACCCCCGGCCTACTCAGCAAGGTCAACACCTGGGCCTGGCATGCAGACCATTC
>chr1	15700791	15701132
AGTTTTGTTTTAATGATGGAAATCTACATTATGCCAAATTTGGCTCATATTTTTTTTTTATTTTTTATTTTTTTAGAGACAGGTGACAGACTGGCTCTGTCACTCAGGCCGGAGTGCAATAGTGTAAACATGGCTCACTGTAGCCTCGACCTCCAGGGCTCAAGCGATCTTCCTGCCTAAACATCCCAAGTAGCTGGGACCATAGGCACACACCACCAGGCCTGGCTAATGTTTTAAATTTTATGATAGAGACTGGTCTCAAACTCCTCGTCTCAAGAGATCCTCCCACCTTGGCCTCCCAAACTGTTGGGATTACAGGCGTGAACCACCACAGATGCTTTT
>chr1	104133258	104133599
TCCCATGCTCATATGGTCTGTGATTATTAACATTTATTTAGGCTTATTTTCATTGTACATATGGTCATGGTTCTTAATTATAATTACAGTGTATCATTTTTTACATGTAGTTTTACTCTGAGAATAAAGTATCTGAGCTACAGAAGCTGGAGGTAAGAGGTGATGCTCATTAGGCGGGTTAGAAAGATTAATAAGAATAAAGTTTGCTGAAGGCAAACAGTCACCTTCACAAGTATAAAGAGAAAAGAAAAATACTAACACAACCTTCCTTACTGAAGTTGCCAAGAGGTACAGAATTTGTGTAAAACACAGCTTTAGAAAGAATAGCACAACGGTTTTTAA
>chr1	40227265	40227567
GTGGAAAACAGAGTTAGATTCTAGGATGAGATAAATAATAAACATCTTTTTCACCAAATGAATGTCTGACAGGACAATTGAGAGTCTTATGGGATGTGAGTCAACTTCTGTAGTGCAGGGTTGTTCTGTGTATTGCAGGATGTTTAGCAGCCCTGGCCCCACCCACTGAACCCCCCTGTAGAGCTCCTTACCCTAATCATCATGACATCCTCCCCCATCAATGTTGTGCCACGTTTCCAGAATTTTCTCTAATGAGTAGGTCATACCAGTGGAGAATCATTGGTCTAGGTGATCTCCTCTGGT
>chr1	155028503	155028805
GACGGGGTCTTGCTTGTTGTCCAGGCTGCACTTGAACTCCTGGGCTCAAGCATTCCTTCTGCCTTGGTCTCCCAAAGTGGTGGGATTACAGGTATGATTTACCATGCCTGGCTTCAGTCTCTTTCTGATCATCGCTTTGCCATCCCTAGGCTGTGGCCTTTATTCTTATGGTCCATGATAGTTAAAGCTACAGCCATCACATTGGCATTGGAGATGCAGCAGGGTAGAGAAAGAAAGAGGAGGAACACTTCCCCTCGCTTTCTAGGAGACTTCCTGAAAGTTCCTAAGAGCACGTCCACTTTG
>chr1	180375161	180375487
GCACAAAGGCAGAGAACACAATGAATTGGGGAAACAAGTTGTTCAGTATAGCTGGAGCTCAAAGGACTTCTTGGAGAGAATCTGAATAAAGCAAAATATCAACATCAACTGAAAACTTCTTGTAATAATATCCTAGAAACGAAGAAGTCCTGACTGTCTCTACAAGTGCCCTTAAATGGTGTCTTAATCACAAGTCTTTTCAAGGACTCCTATAAGTCTGCACCTGGGATGGCAGATATGCTGAATACAAGCTGCCTTGCCCCACATCTGGGCCCATAATATTTATGATAATAACAACTTGTATTTATTGAGCACTCTACTAGATAC
>chr1	210491945	210492271
GAAGCAGTGGCAAAAAGCCTCAGTCACATCTTGCCCTGCGGTAGTCCTGTGCAGGGATGGCATGAATAACTGTAGGAGGCAAAGGAGCAAGCATACCCTTTATACCCTGAGACCCTTGCTCAAAGCTGTCAGTATCTAGCCTGGGAAAGGCTTTTGCTGCCCATCATGCCTCTCAGGCTTTTTGGTACTCAAAGAACCTAGATGACCCTTTTCATCTGTATCAGGAAGCCACTTTTGGACCCTACTGTCAGCACCATCATCTTACTCCTCTCCACCAGGAGGACATATCTTCAAAGTAGCTCCTTCCTACCAGAAAGTTTGGACAAT
>chr1	99586060	99586324
TTGTTCAGCTTTCTCCTTGTTAGAATGGAGTGGCAACTTCTAAGCTACCAGTATGCTGAACCGGAAATTACATAATGTATTTTTTAGAACACCTAAAAGTATAAGGCTCTTTTTTCTGACCTAAATCCAAATGACTTTGAAAAGGGATTATAATTAATGTTAAGAACAAAATTAAATTACTTATCTCCTAGCAATGAGAAATGAATTAATTGCCTCACAGCATAACAGTCTTCTGTTATGCTCTGTCGATATTTTATTTTAGCCA
>chr1	210621654	210621918
ACACTGCACACACACACACACACACACACACACACACACAGCCCACATGGACCAGAACAATGCCCAGGGGACAGCACAGTGACACACACACACACACACACACACACTGCCCACATGGACCAGAACAATGCCCAGGGGACAGCACAGTGACAAGACAAAAGTCATGGCTGGACTATCCTATGAGGCAGTACTGCCCACTACGCCACACGGCCTGCATGCCAGGACTGTTCTCAGAGAGAGAAGGAGGCTTCTCCCTCATCTCAGC
>chr1	84843853	84844158
TTTTCTGTTGCACAAGGGTGTGGCCTTCTTACCCTCTCAGGAATGAACAGACCTGGCCAGCTAAAGGGAACCTTAACTTTAATCTTATCCAGCAATTAGATCTCTTCTGTAGATGGAAGAGCAAATGGTCCAAGGTTCTCTATGTGCAGGCTTCCTTTGCCCTGCGAGACAACCCAGACCTTTGCAAGCATTGCAAAACCAACTCAGCCCTCTTAGCAATCATATCAGACAGGTCTGTGGAGAGTAGTTCCCCTAAGTCAGAAGAGCAAGTTTTGGAGGAACCATTAGAGGCAGCTTCTAAGTGCC
>chr1	32936408	32936713
AAAAAAAAAAAAAAAATGCCGGGCGTGGTGGCTCACGCCTGTAATCCCAGCACTTTGGGAGGCTGAGGCAGGCGGATCATGAGGTCAGGAGATCGAGACCATACTGGCTAACACAGTGAAACCCCGTCTCTACTAAAAGTACAAAAAAATTAGCCAGGCGTGGTGGCGGGCACCTGTAGTCCCAGCTACTCGGGAGGCTGAGGCAGGAGAATGGTGTGAACCTGGGAAGCGGAGCTTGCAGTGAGCCCAGATTGCGCCACCGCACTCCAGCCTGGGCAACAAAACCAAACTCTGTATCAAAAAAAA
>chr1	211619809	211620072
TGGAGAAAAAGGAATGCTTTCACACTCTTGGTGGGAGTGTAGATTAGTTCAGTCATTGTGGAAGATAGTGTGGCAATTCCTCAAAGACCTAAAGACAGAAATACCATTCGATCCAGTGATCCCATGACTGAGCATACACCCAAGGAATATAAATCATTCTGTTATAAAGATACATGCATGTGTATGTTTATTGCAACACTATTCTCAATAGCCAATACATGGAATCAACCTAAATGTCCATCAGTGGTAGACTGGATAAAGAAA
>chr1	115129093	115129356
CAGGCGCTCACAACCACGCCTGGCTAATTTTTTTTTTTTTTTGTATTTTTAGTAGAGATGAGCTTTCACAGTGTTAGCCAGGATGGTCTTGATCTCCTGACCTCATGATCCGTCCGCCTCAGCCTCCCAAAGTGCTGGGATTACAGGCGTAAGCCACCACACCAGGTATAAATGTCTTCTTTTGAGAAGTGTCTGTTCATATCCTTTGCCACTTTTTGATTGGGTTTTTTTTTTCTTGTAAATTTGTTTAAGTTCCTTTTAGAT
>chr1	55355360	55355645
TCAAAGCAGAAAAAGCATTTGATAAAATTTAACTCACTTTCATGATAAAAACACTTAACAAACTACAAATAGAAGGAAACTACCTCAACATAATAAAGCCAGATATGAAAAACTCACAGCTAACATACTCAATGCTGAATGACTGAAAGCTTTTATCCTAAGAGCAGAAACAAGGATGCCCACTTTTACCACTTCTATTCAACGTAGTATTGAAGGTTTCAGCCAGAGCAATTAGGCAAGAAAAAGAACTAAAAGACATCCAAATTGAAAAGGGAGTAAAATTATC
>chr1	184723227	184723512
GGGGTATGACTGTCTTCATTGACTAGGCAGCTTTGCATAGCTTTTAAAGTTTATATTCAAAGAATTATGAGGTGATGAATGGAAACTTCAACAAAAGAAAATACTTACCTTGGGAGAAATAAAATAACAAAATGGAAGGTGGATCAGGACATCATAAATACTTGTGGATATGCATGAAATGATAAGATATGTCCCTACCTTTGTCACTGATTTCACAGATGCTATCAGAATTTAATACAGGAAATCATTTTTTTCTGGCTTAATTTCTTTAAATTATAACATGAAC
>chr1	51464854	51465141
AATAAAATCTATCAATATTTATCATATTAGAAATCAAAATGAGAAATATAAAGAATATTTATTTAATTTGTTTAAAAGTAATAAATTAAGCCCAATAAATGTTAAGATAAATAACATGTTTATGAAAAATAGCTATATTTTCCAAAACAAAAAAAGTTCTACATTTCTGCAATATCACTTTAATATCTGGTTCATTTTCTTGGAGAAATATGCCAGCAAAAAATATGTAATAATAGGCCGGGTGTGGTAGCTCACACCTGTAATCCCAGCACTTTGGGAGGCTGAGGT
>chr1	21713894	21714181
TTCGCACATTACCTTTGATACTCACCTACCCCCTACTCTCCAGCATTTTGCAGTTAAGGAGACTGAGGCTCAGAGGGCAGACACCTTAGGATTACTCCTCCCCTAGGTCTCTATGCCTCTCTGCTTTGACCCAGGGAAGGGAGGAGAGGACAGGCTGGAAGGTCATTTCTGGAAATAAGGCCGTGGAGACCCTGTAGTGAGGCCCTGACCCTCCAGACTTTCTAAGCCACCCCCTCCTCCTCCACTCCAGCTTGTTTCAGAGATGCTTCTTCATCCTTCCAGAGCTCA
>chr1	247152484	247152736
CTACTAAAAATTTAAAAATCAGCCAGGCACAGATGCCTGTATTCCTAGGTACTAGGGAAGCTGAAGCGGGAAGATGGCTTGAGCCCTGAAGGTTGAGGCTGCAGTGAGCCAAGATTGAGCCACTGCATTCCAGCCTGGGCAACAGAATGACAGCCTGTCTTTTTAAAAAAGAAAAAAAAGTGTTTTTGAAGAAAAGTCCAATCTCTTGTAAATAAAGTCTTTATAGCTAATTTATACTTTCTAGGTAATGACT
>chr1	20892287	20892539
TCACTAACTGTTTCCTCCTTGGATGATTACGTCCTCATCTTTTTTTTTTTTTTTTTAGACAAGGTGTCACTCTGTCACCCAGGCTGGAGTGCAGTGACGCAGTCTCAGCTCATTGCCACCTCAAGTTCCAGTGAACCCGAACCCCAACCCCGGCTCAAGCAATTCTCCCACCTCAGCCTCCCGAGAAGCTGGGACCACAGGCACCCACCACCACACTCGGCTAATTTTTTGTATTTTTGGTAAAGATGGGGGT
>chr1	23509750	23510096
CGAGATCCACGGGAACCACGGCCTCTCTGCTGTTGAGCAGGACCCCCTCTGCCACCCCTAGAGCCTCTTGGTGGTCCCAAAGGTGCCCCCCTCTGTGAATAGCCAGCTCTACCTCTTGGAGGTGGTGCTCCCCTCCCCCTTGGTGGTGGTGGAGCACCTCGCCCTCCCCTTCCTCCTCCTCTTCCTCTTACTGCATAGCCATCATCATAGCCGTAGTAGGGATCTTCATAGCCTCCACGATAGTCGTGATAATCATAACCATAGTAATCATCATAGTAATCTTCATAGCCGTAGTAATCTGGAGGGTAGCCATATCCACCTCTCCCCCCACCACGACCCCGACCTCT
>chr1	189236099	189236445
AAAGGCTCCTATGGAGATGTGGTATCTAAATGTCATGTGGTGCCATGGATGGCATCCTGGAACAGAAAAGGGGCATTAGGTAAGAACTTGCAATAATATTTTGGCAACAACAAATTTATTCTAGCAGTTATGATGAAGGTAATTTAAGAGAAGCCACATCAGCCTCCTTTGGGGGAAAATAATCAGGATTTTCTGTGAATTCCTGAGGACATTACATTTTTTTTATTATTATACTTCAACTTCTAGGGTACATGTGCACAATGTGCAGGTTCGTTACATATGTATACATGTGCCATGTTGGTGTGCTGCACCCGTTAACCCATCATTTATATTAGGTATATCTCCTA
>chr1	69994086	69994408
AATATCTTTTGGCTTGCTGCCAGATTACCCTGCACTAAAACCTATCAAGCCTGCAAAACTTCCGATTAGCTTTTGAGGGTTTCATTCTTCAGTATAGGAAGACAGTCAGGGATCACCAGATATTTGTGGACAACCTTTACCATGAAAAATGAAGATCAAAAGAAACAAGCAGAAAGTAGAACTCAAATAACACAGGGACCAAGGGGAAAAAGACAGAAAATCTGTAGTTAATATCTTCTGAGAAAATGAAAATGATATGGCACCTTGAGACACAAATAGGATACTATGAAAAAAGATGATTCAGGGAACAACATACAACTCTT
>chr1	158912406	158912728
GCAGTGGCTTTTCCCAGGTATGATCACAGCACACTGCAACCTCCACCTCCTGGCCTCAAGTGATCTTCCTACCTCAGCCCTGGGAGTAGCTGGGACTACAGTGTATGCCATTGCGCCCAGCTTCTACTAACTTTTGATGCATAGACAGATATGAGGGGCTGGGGAACATAAGAACCAGGCCTTGTGACTTCCAGAGAAGGCCGTTGTCTTGGTGTAAGATATTAGTTGTCCTTGAGGTAAATTTGGCTTCACGGGCTTGTGACCTGTACAGTGACACGGGGCCCCAGGTCAGAAGGGCCTTGAACCTGGGTTAGTGCTCTGCT
>chr1	142737828	142738110
CTGTTAGCCTCAATTTCTTACCTGTGAAATGTTGACAGTAATACTTACCTTGAAGGATCCTTCTAAGGATATATATAATGTATATACAGCACTAGCTAATGTTTGTGACTTAATGGATGCTCAATAAATGGTAGCTGATATAATTATCAGGAAAAGTCAATCCTGATAGTTAAGATCAGCCACAGAAGAGTCAGCCCTGATAGTTAAGATCACAAGTTCTGGGAACCAGATTTCCTGGGTTCACAATCCTGGATTTCTCCCACTTACTTGCTGTGTGATTTTA
>chr1	32891438	32891720
AATGCAAAAAACAAAGAGGAGGGTAAATTTAGATGATATTAACATAGTTTTAACAAGACCATTGTGCCATTTGGAATAATGGATTTTCTGGTACAAAAGTAAGTTTTCTGAATTACATTCAAAAGCGATTGTATGCTAAGTAAATTCCTTCAAAACTTGGATCTTTAAAAGTTAAGATAATTGCAAAATGTTATTAGACTATGATGTAGCTCAACAAATGATAGAAATTTGGCAGAAATTATACTAGTAACTTAAGAATGAGGCTGCTACCTTTACAGTGGCA
>chr1	192746929	192747251
GGTTCATATGCAGAAGAGACAAGTCTTGTCTCCGATGAGACTTTGGACATTGACTTTTAAATTAATGCTGGAGTGAGTTAAGACTGAGGGAGGAACCATTGGGAAGGCATGATTTGCTTTTAAATGTAAAAATGACATGAGATTTGGGAGGGGTCAGGGACAGAATGATATGATTGGGCTCTGTATCCCCACTCAAATTTCATCTCAACTTGTACTCCTCATGTATAGAGAAAAGACCCTGGTCGCAGGTGATTGAATCAGGGGGTTGAAGGTATTGCTGTTCTTGTAGTAGTGAGGGAGTTCTCATGAGATATGATGGTTTA
>chr1	48780454	48780776
ATTCCGTGGTGCATATGTGCCACATTTTCTTTATCCATTCTATCATTGATGGGCATTTGGGTTGGTTCCAAGTCTTTTCTATTGTGAATAGTGCTACAATAAACATACGTGTGCATGTGTCTTTATAGTAGAATGATTTATAATCCTTTGGGTATAAACCCAGTAATGCGATTGCTGGATCAAATGGTATTTCTAGTTCTAGGTCCTTGAGGAATTGCCACACTGTCTTCCACAATGGTTGAAATAATTTACACTCCCACCAACAGTATAAAAGCGTTCCTATTTCTTCACATCCTCTCCAGCATCTGTTGTTTCCTGACTTT
>chr1	16276220	16276524
AGGGTGGACAGTGCTGCATCTCCATGCCAGCCAAGTGTGTGACAGGAGAGTCACTTCTGCCAAGGGCTATGGGGATGGCTTTCAGGCGATCGTGACCCTAGAAGCGGATTTTGAAGGTCGAGTGGGCTGTTGGTGGTAGAAGGCTCTGTGTGCACAAATGTTTGGAGGCAGGGGGCCACAGCAGACTGGCATATATGACATCCAGGGACCAGTGGGAGAGGGTGGGGCTGGACCCCTTCCCCAGGCCCCAAACATCGCAAGAAGGGCAGAGCTTGAAAAGCAGAAAGAGAACAGCATCAGAAGCC
>chr1	157805015	157805319
TGTCTCCCTAGAGGATTGAAAATTAAAACAATAAGATACTACTACACACCTATTAAAATTGCTAAAATAAAAAACCTGACAATACCAAATGCTGACAGGGTTGAAGAAGCAACAGGAATGATCAGTCATTGCAAGTGGAAATGCAAAGTGGTATAGCCACTTTAGCATACATTTTTATAGCTTATTAAAAAATACAACATAGTCTTACCATAGGACCCAGCAATCACACCAGGTGTTTACCCAAATGAATTGAAAATTTATATCTATACAAATATCTGCACGCAAATGTTTACAGCTGCTCTATC
>chr1	113080190	113080495
TATCAAAATAGTAAGCCCAAAGCAATTTTGTTCCAGAGATTACTGTCACCATAAGAACTTGAAAGATGTAGTAGTAGTGATTTCTACCATATCTTCTTTCAACTTGCAGAATACAGATGGATCTTGGAGAATGACAGTAGATTATCACAAACTTAATCAGGGTGGCTCCAATTTCAGCCTCTATTCCAGATGTGATTTCTTTTTCCTTTTTTTTTTTTTTTTTTTTTTTGAGGCAGGGTCTCACTCTGTCACTCAGACTAGAGTGCAGTAGTGGCATCATGGCTCACTGCAGCCTCAACCTCCCCA
>chr1	37175716	37176021
GAAATTTCGGTGGAGAGAAACAACCCCAGAGATAAAGTCCCGTGCCTCACATGCCTAAATGATTACGGGCAGGGAGCAGCGGTGGAGCAGAGGTGACTAAGGTTTAGTTCCTGCCCTTGTGGAATTGACAATCTAGTTGAGGAAATAAGTAAGACTCAAAAGAAAAAAAAAGAAAATAAACGAACTCTTTGGAAACAGCCATTCCAATTGCGATTGCTTCAGGTTTATAATGAACAATCAAGTGTCCCATCAATTCGTAATAGTACAGGGACCACTACATCCATGAATTAAGCCAGTTGGAGGAAA
>chr1	235477178	235477463
CTCGTGCAAAAATAATTGTTTCTTTAAAAACTGCCTTTTCGCTACAGCTACACTTTTCTTGTCATTTCCTTTTGCTCTCCAGTTTTAAATTACACAGACTTTCGTAGAGTGCCCACTCTCCCTTTCTCACCTATTCATTGTGGAAAGATTCCTGTCAGGGCTAATCTTTAATAAGAGAGGCAGTTACAGTAACTATAGGGCGAAGAAGGGAACAGTAAAAGTTGAGCCCACTCAGATGTCATGGACCTGAAAGGTGCTGGTGGGTTGGAAGCTTCATTATGCTCAG
>chr1	229541725	229542010
GAGACTGGGAGTAGCAGAATAGGATTGCCTTTGAGCTGTTGCAGCCTAGCTAGGGCAAGGGGAGCTGCAGTTGGGCCATGTGGTCCGCATCGTATTCCACTAGGTCCCCGTTGTACACCAGGTACGGTCCTGGCGTCTCTAGCAGGTGCCTGCAGCCTTCCACCTTCTCAAGCAGGGTGGTGAGAGCACGCTGCTTTCCTTCCTTGCCCGGCGGGGATCGGAGCCATCGCGGGAGGCGCCCGCGGGGGTTGTAACTAATTAATTAGGTGAAATGCAAGTATCTGCT
>chr1	186935436	186935714
TACTTCTGCTTGCTTTTGTTTTATATTTGAATGGAATATTGTTTTCTATCCCTTTAATTTTAGTCTGCATGTATCTTTACTGATAAGGTTCATTTCTTATAAGTAGCCCATAGTTGGATCATTTTTTTATCCTTTCAGCAATTATTTCCTTTAAGTGAATAATTTAATTCATTTGCATTCAAGGTCATTATTTGTATCTGGGGTTTTGTTGCTGTAATATTGTTAATTATTTTCTGATTGTTTTATATATTATTTATTTATTTTTCTTCTATTGTTTCT
>chr1	169326943	169327221
TCACACCATTGTACTCCAACCTGGATAAAAGCGAAACTCCGTCTCAAAAAAAAAAAGAAAAGAAAAAGAATAAAAGGTGATATAGTAAAGGGTTGAGGGTGGGATGGGTAAATGAAGAAGGAGCATGCTGTAGTTTTATACCAAATATGGCTAGAATGAGAATGATATAATTCAGGCAGTTTGTTTGTTTCTGGGAATCACGGATCATGATGTTTAATCATCCAAGTCTATTTCCCTGCATAGCTATGTGATTTTGTCTAAAAAGAAAAAAAAAAGTAG
>chr1	38137403	38137720
CACTCCAGCCTGGGCAACAAGAGTGAAACTGTCAAAAAAAAAAAAAAAAAGACTAAAGGCAAGTGGAACTGTACAGAAGCATTGTACTCTAGTTGATAATGGTGTTCCATGGGGGTCCTGATTAACAATTCTGAGGCCAGACGCAGTGGCTCACACCTGTAATCCCAACACCACTTTGGGAGGCCGAGGTGGGCAAATCACCTGAGGTTGGGAGTTCGAGACCAGCCTGACCAACATGGAGAAACCCCGTCTCTACTTAAAATACAAAATAGCCAGCCGTGGTAGCACATGCCTGTAATCCCAGCTACTCAGGAAGGT
>chr1	30250456	30250773
TGTCAATGGTTTAACAACTGGCTCGGAAAATTTAATATTTGGCTCTCAGTTGGGTTTTGTGAACTCCAATGCATGCCCACTGCCCAGCCTGAGAAGTCAGCCTCACTCCAGCAGCAGAAAAAGACAAAAAACTGCAATTGTTTGGGCTTAATCAACTCCAAACACAGAAAGACAGTCATGAGGAAAGGAGGCCCAGGTTTGAGAGAATGTGAATTATATGCTCCTGGAGCTTTATTGCCCTCAGTTACTGGTCTTATTTGTGTTATCTTTATTCATTCTTGCAAATTAAATCAGCACTGTCTTTCCAATCTCATTCTC
>chr1	2026447	2026746
CTGCGTCACGGCCATGCTGTTCCTTCCAAACCTGCTCGTCAGGAGACAGCTCTTGCGCTGTGTACCGGCACTGCCGCCCAGCAGGTGACCCCAGCAGCTGGTTTGTCCCTGCCTGGGGGTGAGGGCCTGCAGGGTGTTTGTAGACGCAACTCTTGAAAGGCCCTGAGGTTGGGGCTTGGTCATGAGGGTGCCCGGGGCCCATCCGGGAGTAGAAGTAAGTGCACTAGGCATTTGGCCAAGGGTCACGTTAGGCCTTATTTATTTATTTTTTGAGACAGTCTCACTCTTTTGCCCAGGCTG
>chr1	13606169	13606468
TTGTTGCCCAGGTTGGAGTGCAAGGGCACAATCTCACCTCACTGCCACCTCCGCTTCCTGGGTTCAAGTGATTCTCCTGCCCCAGCCCTCCCAGTAGCTGGGATTACAGGCATGCGCCACCATGCCTGGCTAGTTTTGTATTTTTAGTAGAGATAGGGTTTCTCCATGTTGGTCAGGCTGATCTCAAACTCCTTACCTCAGGTGATCCGCCCGCCTCAGCCTCCCAAAGCACTGGGATCACAGGCATGAGCCACCACGCACGGCCCCTATTCATTCTTCAGTGGAGATGGCATGCGGGGA
>chr1	86963529	86963828
ATAGTTCCAAAACCATTCAAACCAACAGTGGCAGTATGGACTTTCAGGCAACGATGTTGAATGCGAGGAAACTCATTTGGATAAATAAATTCTAGTATATATTCCAGAAAACCTCAGAATATTGAGTAGGTATATATTAAATATAATTAAATTTTTCTTTAAAGATTTATTTATAAGCTTTTTAGTTAATCCAAGTTATACTGTCTATATTATTCCAGAATTTGAAAATATCAGATTTGAATTGGAATAACTTTAAAATAGTATAAAATAAACCAAGTATGAATTTGTTAGAAGAAGCTA
>chr1	38017055	38017354
CAAGCTGAACCTGGACCTGCTGACGCAGAGCACCAGCTCCTCCAGGAGGTCTTCATCTTCAACAACAAGCATATCAGCTACATGGTGGAACACATCCGCACGGCTGGGAGCAGCTGCTCACCACCATTGGCTGCACCATCAGTGAGGTCAAGAACCAGATCCTCACCTGCAATACCCAGGGCATTGGCCAGGAGCAGATGCAAGAGTTTCAGGTGTCCTTCAGCCACACTGACAAGAGCCATGGCAGGGTGCTGGGGCTGAAGGAGTTCAAGGCCTGCTTCATCAGCTTGGGCTACAATG
>chr1	190583975	190584290
GCCACATTAGCCAGGCTGGTCTCGAACTTCTGACCCCAGATGATCTGCCTGCCTTGACCTCCCAAAGTGCTAGGATTACAGGCATAAGCCACTGCGCCCAGCTGGCCCACTATAATTTGATCACGACTGCCTTTGGTACAAGTTGAAAGAAACATACAAACTGTTGAAAATTTTGAAAATTTAAATAAATCACTTGTTTCACATGTACTGTTGGTCAAAATAAAAAATATTTTAAAGTACTTTATATCAACTGTGTTATTCTCACTTTCAGTGAATATGAAAACATATTTAAATGTATATGTGTGTATTAATATGT
>chr1	86039838	86040153
GGTCTAAGGACAGTAATGGCTTCCTACTGTTGACAGTCTCTGGGTTTCCCAGCACTCTTTGTTGACTTTTTTAACCCTTTCTACATTTCTGTAGGTAGTTTCCTCAAAATTCCAATTGAGCATTCCATCTGCTTCCTAACAGGACTCTGACTAAAGCATGCATGTGCTGATGACTCACAAATTCATATTTGACCTCCTCTCTCAGCTCTAGCTGAGGATATTTAATTGCTAACTTAATATCTCCACTTGAATGTCATAATCTTGCTCACAAAATTTAGGCCTCCTATAATATTTGCTTTTTCAGTGACGGGCAGAC
>chr1	40041353	40041647
TGAGCAACACAAAGAGACCTTGACTGTACTGGGGAAAAAAAAAATAGCCAGGTATAGTGGTGTGAACCTGTAGTCCCAGCTACTCAGGAGGCTGAGGTGGGAGGATTTCTGGAGCCCTGGAGATCGAGGCTGCAGTGAGCTATGATTGCACCACTGCATTCCAGCCTGGACAACAGAGCGAGACTGTTTCTATTTTTTTTTTTTTTTTTTTGAGACGGGGTCTTGCTCTGTCACCCAGACTGGAATGCAGTGGTGCGATTTCGGTTCACTGCAAGCTCCGCCTCCCAGGTTCACG
>chr1	160101700	160101994
ATAGCTGGGACTATAGCCGCATGCCACCATGCCTGGCTAATTTTTGTGTTTTTAGTAGAGACGGGGTTTCACCATGTTGGCCAGGATGGTCTCCATCTCCTGACCTTGTGATCCACCCGCCTCGGCCTCCCAGAGTGCTGGAATTACAGGCATGAGCCACCGCGCCCAACCAATCCTAGCTTTAAACAGACTGTATTTTTATAAAAGACAGTGAATGGCGGTTTAAAAAATATATATGCATTGCATTTTTTTGCATTTGTAAAAAGTGATTTCTCATTAGTTTGCTATAAAAGTG
>chr1	656423	656674
TTAAAATAATGGAGACAGGGTCTCACCATACTGCCATACTGCCTCCTCCAACTCTTGGCCTCAAGCAATCCTCCTCTCTTAGCCTCCCAAAGTGCTAAGATTATAGCTGGGAGGCACCCAAAACCCTGTCAATTTACATCAAGGGTAAGGAGAATGTCCATTCACCATGACTCACAGTAATCTTACTTCTGGGGAGACAATTCAATCTAAGCAAAAGGTCATCTGTACACACACAGTAAAAATCTGGGAGTA
>chr1	170771996	170772247
TAGGCAGCACAGGCTCCTGAGTACTTTATAGGTCAGAGGCCTGTATTTTATATATGTGGCTCCATCATTTACTAGATATGTGTTCTTTGACTTGTTATGTAACTTCTTTGAACCTTAGTTGTTATATCCTCAGAATGGGGAAATTGATCCATTCATACTTCACAGGGTTGTTAGGAGGATGAAATAATACAAATGACAGATCTTTGTAACACAGTAACAGCGTATTATGTAAATATTTCATCATAACATTAT
>chr1	145449856	145450159
TCAGTTGTCTGGGTGTTTTGTCTACCTGACATCAAACAGCTGGATTCTTGTAAACATTTCGATGATGCACTAAATTTTTCATTTTTCACTCAGATCACAAAATCATAGACTCTCCAGCTTGACAGGAACTTAAAGGTCATCTAATCCCTGATATTTGGCATAGCCTCAAATGACCTATTTTGTATTATCACGCAAATCAAACACTAAGATAGGGGTATGTGTTCTGTCTAATTACACACATTGTATCTTATTTAAAAACATGTTTAACATTTGGTTCTCCTTGGCTGTTTAATTGAATTGTAAA
>chr1	142057233	142057536
GGAGTGTGAATGGAATAAAAAGACATTTGACATGGGCTTCCTCTGTTCAGGCGCTGCCTGGACTGCCACAGAGCTAGACCCTCCAGATACATTTTTCTCCTCACAATCAAGGACATGATTCATCAGACTAGAGGGCACTCCTTTTTTGTTCATCCCTCTTTAGAGTTACCATGTAGGAGCTCTTCCTCAGGGCAAGCAGTAATTTTGGAGTTTTCAGAACTTTTACCAATATTCAGCTTGAACTTGTTTGTAATGAATTTTAAAGAAAGTCATGAATATATAGATTGATTCCCTTTATCACTGT
>chr1	141967568	141967822
GAATAATGCCACAATAAACATACGTGTGCATGTGTCTTTATAGCAGCATGATTTATAGTCCATTGGGTATATACCCAGTAATGGGATGGCTGGGTCAAATGGCATTTCCAGTTCTAGATCCCTGAGGAATCGCCACACTGACTTCCACAATGATTGAACTAGTTTACAGTCCCACCAACAGTGTAAAACTGTTCCTATTTCTCCACGTCCTCTCCAGCACCTGTTGTTTTCTGACTTTTTAATGATTGCCATTCT
>chr1	93909695	93909949
GAATTCACTACGAAAAGAAAAAAAGAGGTGACTGAGCTGGAGTGAATGGTTGGTGTTTCGCAGCTCCTTTCAACTGGAAGAGTTGAATGAGAAGTTCCATTTCTCTCACTGTATTTTTGCTGTGGCACCTTTGGCAAAACCTCCTTCTCTAGAGCCTTGGGTTCTCATTCAGGCTGCTTGGTCCTAGCTCTGCATATGCAAAAACTTTGTTTATATCATTGCTGGTTTCAAAAAGGAATTCAGGCAGCTTATAAT
>chr1	86397786	86398065
ACTGCTATAGACATTATAGGATGATGGAGATTAGCATAGATCAATTGATCAAGACAGATTAAGCAGACACCTTGTGACTTAGCTGGTCCATGAAAAGCAAAAAGGATTTACAAAGATAGAGAGGAGAAAGGTGGTATGATTGGAAGTGGAGAGTAGATGACTAACAGCAAATGAACCAAGAAGAGTATATCTAAATTATATCCAGAGGAATGGAACAGACTCATCAGACTGGATTAGACGTTTGTGCATTGGAAGAGAGGTTGAAGGCAAACTATGAAAA
>chr1	245487009	245487288
TTTGTCTCCTCCAAAGCTCATGTTGAAATTTAATCGCCAATGTGGCAGTACTAAGAAGTGATGAGAGGTTAATCCATTCATGAACTCATGAATTAATGGGTTGTCATGAGAATGGGACTGGTGGCTTTAGAAGACGAGGAAGAGAGACCACTCAGCCTCCTTGCCATATGATGCCGTCTGCTGCCTCAGGACACTACAGAATTCCCACCAGCAAGAAGGCTCTGATCATCTGGTGAGATATTGGACCTTCCATAACTGTAATAAGCAAATTCCTTTTCAT
>chr1	144858302	144858723
TGAAGTTTCGCCAATTAAACTTTTCCTTAGGCATGAACATAAGTAATAACCTAACATATCCTGAGTACTACTTTGTGCTATGCAGCCTGCTAAACACACTACATGCATTAAGGTTATTGAAAGTGGAAGTAATGCTCCCAGTATTTGTGCAGGATAAAAAGAAAATATTAAATTATTTGTTTTTGTTTATTTTGTAACCTTATTATTTAGTTTACTTTTTTGCATTTTATTATTTACATCATACTGTATATAGTATATTGGTACCTATATAAAATAAATATATACTCACACACACATATGTTGAGAGCATACGAATAGCAGTTGCAGCTCAGTTTATTTTTAATCAATGAGAAAGGATTATTATTATTATTGTTAGTTATCATTATTCCTGTTTGCAGAAAAGGAAACTGAGGCTTAAAGAG
>chr1	30906257	30906678
CCTGGGCTCAAATCCTGTCTCTGCCATTGCTGAGATATATCAACTTTAGCAAGGTATTTCCCTCTTTGAGCCTCATTTCCTCAGCTATAAAATGGGGAGATGATAATAATACTGGCATTGTGGGCTTGTTGCAAGGGTTAAATGATTTGGTTTATGTAAAGCACCTACGATATAGGTATAGTAGTAATGTTTTTACTATAGTACGTAGAGTAGTAATGTTTTTATCTTTATCATTCTTTCCATTTTACCAAGGATGAGGAAACCAAGGCTCAGAGAGGAAAAGTAGCCTCCTTGAGTCCTTGCAGCTGTTGACATTGCTGGGCCAGGATTCAGAAGCCAGTGCTTTGACCCACTTTCCATGGTGCAGTCCCAGGAGTTGCTGTATCTCCTTCGCTTTGGAAGGGGACAGATGGGGACAGGAA
>chr1	67742876	67743165
AATCTCAAAACAATGTTAAAAAGGGGAGAAAAATAATTCAAAAGGCCAAGAAACATATGAAAATGTGCTTAACCTTACTTGTAACCACAGAAGTGTGACTAAAAACCACAAGGTAACACAACTATATGCCCATCAGATTCACCAAAATTAAAAAGTCTGAAAATTCCAAGAGTAGCAAAATATGAAACAATGGGGACAATTCTCAAAAACTGCCCATGGGGGCGCAGTGACTCACGCTTGTAATCCCAGCACTTTGGGAGGCCGAGGCGGGCAGATCACGAGGTCAGGAA
>chr1	26592951	26593240
CTGTCACAGATGTGTAGAGCACTATAAAAAATGGGAAAGGGGGCCAGGGGCTGGGACTCACACCTGTAATCCCAGCAATTTTGGGAGGCCGAGGCGGGGGGGGATCACCTGAGGTCAGGAGTTCGAGACCAGCCTGACCAACATGGTGAAACCTCATGTCTACTAAAAATACAAAAATTAGCCAGTCATGGTGGCAGGCGCCTGTAATCCCAGCTACTTGGGAGACTGAGGCAGGAGAATTGCTTGAATCCAGGAGGCAGAGTTTGCAGTGAGCTGGTATCACACCACCA
>chr1	145585961	145586257
GCCCATCAGGGCAACCTCTCGGCACCTGCTCCTGCAGAAGAAACATAACTCAGCAGGTCCGCCGAGGAACCTGTCCTTCTGCTATTTCCAGCTAAGCCCAGAGATCTGAGAGGCTCTGATCCATGTGGTATACATGTGCATACATATTACAGACAGGAAGGCCCCACTACCCGGTGAGCTTCCAGAATAAAAGCACTATGCTCTGCTTGTAAAAGTCACTCAAAAAGTGTTGAATTGACTGGGAAGAAAGAGTCGAGTTACATCCCCGAGCTGGGAGAACCAACAGGCTCATCCCTG
>chr1	17822986	17823282
GAGAGAGTTGATTGACTCCAGGCCGACCATCCCTCCCTTGGTAACTCAACTCTGGGCACGCTGCCCGGTGAGAGGCCAGGAGCACTTTCCTTAAAGGTGGAGGGCAAGGGGCATTCGATTTCCTGAACGTGAATGCAGTAGAAGGGGTGTTCCCCCTGCCCTTCTCCTCCCTCCACCTGTGGGCTTGGGCTGCTGCACTGGGGATGGAGACCTGGGAGGCGAAGGTCCCCTGGGCTCTCCTGTGGCACCACCCCATCCCACCTGTGACCTCAGGCCAGCCTCTCTACCTCTCTGAGC
>chr1	93738952	93739444
ATTTTTATAATGATAAACACTATTATATTTACTGAATAATGGCATTATGCTAATTTCCTAATCCGTTTCCCTCCTGTTTGTTTAAACAAGGTATTTTCCACATGAGAGTATAAACAGGGAGCCTATTAGTATATTAATAATCACAGTGATGATGTTTCATCTGTCCAAAAGTTAATGATCTGGGAAACTTACCTCTCTAGAATCTAGGAGAGCATGAAATGGCCTCTGAGAGATTAAAATAGCAGCTACCAGATGTATTCTTGTGTGGCAAATAAAAATTCTATTTAAATTTTAATTTGATCTCAATTTTAGCACATTAAATTCTCAGATTTCTATTGGAAAATTCTCAGTTTTTCCAATAGAAATGAGAAAAAGTGCTATAGGTAATACAGTGATGGCAGTGTGAAGGGACAAACAATAAAGGAAAAGGTTTAAAAATTACAAAAATAGATGAAATTTACTGCAGGAGTGCCCTAGCTCATTTTATGTTGCC
>chr1	116552800	116553292
GGATGCCCAAGATGAAGGTGCCAGCAGATCTGGTATCTGGTAAGGGCCTGTTCCTCATAGATGGTGGCTTCTATGTGTCCTCATATGGAAGAAGAAGGAAGGGTATACAAGCTCCCTTGGGTCTCTTGAATAAGGACACTAACTCTACTCAAGAGGGCAGAGCCCTCATGACCTAACTGCTCCCCAAAGGCCCCACCTCTTAATACTGTCACATTGGGGGTCAGGTCTCAACATATGAATTTGGGAGGACACAAATATTCAGACCATAACAGCAAGTTTTTACCTCCATCTGCTGATGTCCCTGGGATCTGGGATCTCCACACCACTCTCCTGATCTTGGGACTGCATGTACACAGTTTGATGGACATCTGTGTGTGGCTGCCTCATACAGAAATCAAGGGCAACATGTTAAAAGCCCTAATCAGTATTTTCTGTCACATCTTTCCCTTACCGCTCAGTTACTATTCAGTGAATGGTACCTTCATCTACTCAG
>chr1	80851683	80852021
AGCTACATTTCTAAATTTAAAATGTTTCAATAAAAATGTTTCCTTTGTGCTAAAAATATCAGATAATATTTAATCTACCCATTAGGAAATTTGTTAGAAAGTTTAAAAACTGTCTTCAGTTGATTTAGGCATTTGTTTTGATATTTTTGTAACACAAAAGGAACTACCACTTGTTAGAACTAATGAGTTCCTTTAATCATATTCACTGATAACTCATAGAAGACTTGAAAGTAAGCCTGATCCAGATTTCACAGAGAATACCCAGAATTATTTTAAAGCTAAAATTGTATTCCCTATGGTTAAATTAGGAATCTGGCTGTCATTCTTAGAATAGTTTTA
>chr1	64267272	64267610
TAAGGTGTATTCAGATCATTGAACATCCTATATCACTCTTATGTCTTGTTTCAGTACTAGTTTTATGATCATTAATTATCGTATATTTATATTAATAAAAATAATATTTGTTAACATTTATAGAGTACCTTCCACATGCTGGGTGGAAGGTACTTAACCTACCATCCTTCTGTGAATAGTACCTGTGAATCATACCTGTGAATGGTACCTTGCATATATTATCTCCTTCTACCATTAACAAAGAAGAAATCTGAGCTCAGAGAGGTTGAGTAACCTCAGGTCATGTAACTAATCAAGCAGCAAAACAGATTTGAACATTGGTTTCTCTGTCTCCTAAGC
>chr1	21518304	21518661
ATCCCAGCTACTTGGGAGGCTGAGGTGGGACAATCGCTTGAACCCGGGAAGTGGAGGTTGCAGTGAGCCGAGATCGCATCACTGCTTTCCAGCCTGGGAGACAGAGCGAGACTCCGTCTCAAAATAATAATAATCATAATCATAATCATAATCATAATCATAAAGTGGACTACGCAGGGCTTTTCTAGAGACATGATAAGACCTCGTGTCTAAATGGCCTGGTACATACTAGGGCCTCCATAAATGCCGGCTCCATGCTGCCCCCACCTCTGTCCACCAGGGCACCCCCGGCACCAAGGGCCAGACTCCCTCTGCTGCCCCCAATCTGCTTCTCAGACTTTCTGCTCCTGGCCTTCCT
>chr1	158627246	158627603
TCCCCAAACCCCTTGCACTCCCAGGTGAGGCGATGCCCCTCCTTGCTTTGGCTTGCCCTCCGTGCGTGGCACCCACTGTACAACCAGTCCCAATGAGATGAACCAGGTACCTCAGTTGGAAATGCAGAAATCAGCCATCTTCTTCATCGATCACCCTGGGAGCTGCAGACTGGAGCTCTTCCTATTTGGCCATCTTGGAATGGACTCCAACCTTCTTTAATTTTTTTGAGCAATATTTTATAGTTTTCAGTGCATAGGACTTGCACATCTTTGGCTGGATTTATCTCTCAGTATTTTACACTTTTTGGTGTCACTGTAAATGGTGTTTTAAATTTAATCTTTTGAGTGTTCATTGCTA
>chr1	153260544	153260888
GATTTCATATGTTTGGCTCTCCTGCTTTCTTGAGCCTCTCCCCTCCCTGTCCCCTCCCACTCTCCTGCCATGCCCTCTGCCAGGATGATCTAGCTCATCCTCTCTCTTACAGTCTCTAACTTAACCCCCCAAAAATATACCTCCAGCCCGGATCCCTGCCCTTTTCTAACTGCCCCCCTGGGCATCTCCAGCTGGATGCCCTACAGACACCTCAAAGATCTCAAACTGGGCCAGTCGTCTTTCCCCAGAACCTGTTTATCTTCCTGCCCTAACACCTGCCCAGGCCCAAGCATAGAAATCCCAGTCACGCTCAGCACTTCAGTACTGAGGCCATCACGAACTTCT
>chr1	180694692	180695036
GGTGAATTATTTCCATTATATTCTAGCCCATAGTTAGCAAATGGGATTCTCACATCTACCGTGATAGGTTAGACACTTGGGAAACTGTCCTGAGAAGAACTTTAAGGGCACTTCTAAGCAAGAAAGAGTCTGGGAATTGACTGGCAATGTCTGCAATGGGTGTGGGATGGGAAGTGGCAGCCCATGGGCCACATAATTATTGTCAGTATGCATTATCAGATATACATCAAGATAAGATGCTTCTCTGCAATTTCTAGTGACTACTCCACTATTCTCCAGAGGCATGTTTTTCTCCCAATTTTTTTCTTTATGCCCTTTTTCTTTTTTCTTATTTTTCCCCTTGTC
>chr1	150933808	150934135
GTTCAACATACACAAATCAATAAACATAATTCAGCATATAAACAGAACCAACAACAAAAACCATATGATTATCTCAATAGATTCAGAAAAGGCCTTTGACAAAATTCAACAACACTTCATGCTAAAAACTCTCAATAAATTAGGTATCGATGGGACATATCTCAAAATAATCTAAGAGCTATCTATGACAAACCCACAGCCAATATAATACCTAATGGACAAAAACTGGAAGCATTCCCTTTGAAAACTGGCACAAGACAGGGATGCCCTCTCTCAACACTCCTATTCAACATAGTGTTGGAAGTTCTAGCCAGGGCAATCAGGCAGG
>chr1	69743934	69744261
GTAATACATTATTTCTGCTAAAAAAAAAAAAAAAAACTGTGACTATTTAGTTTACTTACCTCTATTTTACTTATTAAGCATCTTTTTGCTTTTGAATGCCTCTGATTGTTCATCATATGTCCAGGGAAGCAAGAGAACATTTGCCTCTGATTCCACCAAAACATTTCCAATAATGGGCCTATACTAAATAAAGCAGCTGTAGAGGCACCAGGGACATGTAAATCAGGATGTTAATGAAGAACTGAATGCTCTCAGATTTAAAGAGTTTCCAGGGACATGGCCCACGGAACTAAAACAGGTCATTACTACTCAAAGTAAATTTTACTGG
>chr1	155668908	155669225
CCCCAGTAATCTAGATGCTTACAAACCTCGCTGGTTACAAATGCACTGGACTCCCTGGTGGTGGTACCCTATCACAGTATTCTCCCCTGCCACTGGTATAATCCTGCTACAACAACAAATTAAAATATTAAGCTTACATGTAGAAAAAGCTCTTAATGATAGTAGCACTGGGCTTATGTTTTTATTGGATGAATTTGCTCAGCTTCATACTGTTGTGTTACAAAATTGAATGGCATTACCTATGCTTACCACAGCCCAAGGAGGGGTTTGCACCTTACTGCATACTGAATGTTGTGTGTATATTCCTGATGATTCTCA
>chr1	215341894	215342211
CCAAGTAGCTGGGAGTACAGGCATGCGCCACCACGCCTGGCTAATTTTGTATTTTTAGTAGAGATGGGGTGTCTCCATGTTAGTCAGACTGGTCTCGAATTCCCGACCTCAGGTGATCCCCCCGCTTCGGCCTCCCAAAGTGCTGGGACTACAGGTGTGAGCCACCGCACCCTGCCTAAACCAACTTTTTAAAATAAATTACTACATTCCAGATTTAAACACTGCACATGCATCAATTCATAGAAATCTTTTAACAACCTTATGCAATAGGTGTTGTTACATCCATTTTTAAATCTGTAAAAACGGAGGCACAAAGTG
>chr1	220360584	220360938
CCCAGCTAGTCGGGAGGCTGAGGCAGGAGAATGGTGTGAACCCGGGAGGCGGAGCTTGCAGTGAGCCAAGATCGCACCACTGCACTCCAGCCTGGGCGACAGAGTGAGACTCCATCTCAAAAAAAAAAAAAAAAAAAAGAGACCACAGAAAGCTAGCTGCCATGTGTGGTTACCTTGAGAAGAGGTCCATCTGCAAAGGAAACAGGCCCTCATCGGACACCAAATCTGCCAGCACCTTGACCTTGGACTTCCCAGACTCAAAACTGTAGGAAATAAATTTCATTTGCTTTATAAGCTATCCAATCTATGATACTTTGTTCCTATATGTTATGTTTAATGTATCTGCCTTAGTCTT
>chr1	118813001	118813355
GTACAGAAAATATAACTGAAGTACAGAAATAGATGAATTGGTTAAAACTGAGTGTTTATTTGAACCTGGTTTGAATAGTTTGGCTACCTGTGGTTGACTGAAGTTGGGCTGCCATAATTAGCTGAGAATCATATACTTATTACAATGGTAAGTTTCAGGCTGCTTACACATCAGGTTGGGTTATAATTCATTATATACGGAGAAACCCTTGGGCTGAGCTTAAAATAGGTAAGAAGGCTGCTTTAGGCCAAACTTACTATAACACCACCATTAAAAAATAAAAGATAATAAAATAAACTCTTGTAACTCTTTTCCTGAGACCTTAGATAGGTGTTTGGACTTAGACTGCCATTTC
>chr1	168736178	168736477
AACGAGATGAATGAGAGCATCAACATGTGACCTGTGTATTGTTCAAGGGGGTGTGAACTATTTCTTTATCAAAAGTCAGACCAGATAGGCGAAATAAATTGATTGGCTCTAGAAGTAGTTCAGTGAGGATCCTCAGGATCCTGTAAGATAAAGGGTCTGATATTACTGCTGAAGGCTATATGGAGTCACATTGCAGACCAGACGCTTTCTAGTCAGACAGATCTGAGTTTGAATTCTGACTCCATCACTCACTAATTGAGTGACTTTGGACAAGTCACTTAACCTTTCTGAACCTGTTTC
>chr1	69529750	69530049
GTAAAGTCAAAACATCTTATACTTTTATGCTGAATTAGTAGAGTTGTTTGGATATGATATTTATTTAAAAGGCTTTTCATCAACTCTATCAATCATTTCCTCAGTGCATCTTGGTAATGTAACTGGTGTGATGTTTAAACAGAAAACTGCAGCAGTAAAGTGGGACAGCAGTCCTAGAATGCTGCTGAAATGCCCATGGATCAGCCAGCCTACTCATTAGCTTTATTGCTAACAAACAGGAAAACCATGCATATAATTACATGAATTGCAGAGCCAGCAACACAAGTTGGCACCGGGAAT
>chr1	171392121	171392413
GCACCAAGCAGACCTAATAGACATCTACAGAACTCACCACTCCAAATCAACGGAATACACATTTTTTTCAGCACACCGCACCTATTCCAAAATTGACCACATAGTTGGAAGTAAAGCACTCCTCAGCAAAATGTAAAAGAACAGAAATTATAACAAACTGTCTCTCAGACCACGGTGCAATCAAACTAGACCTCAGGATTAAGAAACTCACTCAAAACTGCTCAACTACATGGCAACTGAACAACCTGCTCCTGAATGACTACTGGGTACATAACGAAATGAAGGCAGAAATA
>chr1	73026696	73026988
GAGTCCCTTAAGGACCTGCCAGGATTCAAAGGTCCTGGTACTAGGTTATATTAGAAATTCATCGACTAGGCAAGCAGTTTCTGCTGTCCATATTAATTGGTATAGGATTACCTCAAATTAATGTGCAGATATAAACACAAATCTGTAAAGGGAAAAACTGAGAATCATAAGAATAAACTATCTCTCAAACTAGGAGGGAGTCAAGAGACTTACATACAAGGCACTCTTGGATGGCAGCAGGATAACTTTAGAGATGGGCACTACCTCCCATCTCTAAGCTACTTTTAAGCTAA
>chr1	27027652	27027975
ACCCGCCCCCAGGTACCCTTTCTAGCTGCCAGATCATGTATCTGCAACTTTGGGTTTCCCCTTGAAGCAAGGTGAAGACTTCCTATAAATTAGCTTCTCCCTTTACCCTTTAACCACACACTCTGCCCTTTTTTTTGAGTAGGGTGGATAAAAAGTTCAGGGATGATTTACAAGCAGAAGCTCTGGGGGGCCCAGAGCTCAGCTCTGGGCTGAGTTTCAGATCCACTTCCCTGGGCTGGCCACATGAGTGTTTTGGAAATGCCTTTTCTAGTATCCCCTGGGCTGCCCTCTCAGTCCCCACACCCAGGGCTGCAGCCGAGGCAG
>chr1	154606758	154607081
GAGGCTGAGGCAGGAGAATCTCTTGAACCCAGGAGGCAGAGGTTGTAGTGAGTCAGGATCACGCCACTGCACTTCAGCATGGGTGACAGAGCGAGACTCCATCTCGAGAAAAAAAAAAATTAGCCGAGCGTGGTGGCAGGCGCCTGTAATCGCTGCTACTTGGGAGGCTGAGGCAGGAGAATTGCTTGAACCCAGGAAGTGGAGGTTGCAGTGAGCCGAGATTGCACCACTGCACTCCAGACTGGGCAATGACAGAGTGAGACTCTGTCTCAAAAAAAAAAAAAAAAAAAAAAAAAAGAAAGAAAATGAAGCACCATCTACCTG
>chr1	175890378	175890711
TCTTTTTCCTTCTCTTTGCCTTGCAAATTCCTATATAATATTTCTTCCAGGAAACCTTTCCTGACCTCCACGCCTCTAGTTAAGTGCTTCCCCATCATAGTGTCAGAAGCAGTTGAACCAAAGTAACTCCATTTTTGAGTGGGGGCTGAGAAAATGAGGCTGAGACTTGCTGGGCTGCATTTGCAGAAGCATAGGCATTCCTAGCTTCTAGATGTTTACAGTTAGGGGAACAAATTAATAATGTTTACTAAACACACCCAGACTTGTGAGTGTCCAGATATCCCAATACCTGGAGAACAGAGGCATTCCTAATTTTGCTTTAAAGATAATAATA
>chr1	65993638	65993971
CAAAAAAAAAAAAAAAAAAAAAGCGTTAGTGAACAGTTTACTTCCTTATAGGACTTGAATACAAGAGAATCAGAAACATTGACCTTTTTAGGTATGTGTGAAAACAGGAAATTTTACAAATAAATCCTGAAAGGAATCACATTATTTTCTTGTTTTTCCCACTGAAAAACCTGATACATTGTAAAGAAAAAAAAAACAAAACAAAACAAGAAAATTCCACAAACTTACCAATGCTCCTCTTGGGAGTCGAAATACTATAAGCCTTGATTTCTATTCCCTCTGAGTCATAATTTTAACTTTTTAGGTATTATCTACCTAAGTTTCTAGAGTTGCT
>chr1	8968643	8968969
CAGCTTTCATTAGCAACAGAGCCAGGATTTGAACTCAGGTCTCAGACTCTAAGCCAGTCATCTTTCCATCATTCTATGACTCTTCCCTTTGCGATGAAGGAGGGGGACCCAGGCAATACTCCCATATGACTAATGGATCCAGAAAAATCATTACTTTCAGAACCTACAAAAAAACTTTGAGGACAAAAAGCGTGGGTTTCTGAAGCACCTTCAGCCCTGAGCAATCCCAGCACTTTGGGAGCAGTGAGCAAGCTGTCATTTTCCCTGCGCTTCTCGCAGACCTGGAAGCACAATTGTTCCAACAGTGACAGTTTACAGGGTGTTCAT
>chr1	217453813	217454139
GTTATTTCTTCCTTTCCAAATATATGCCTTTTATTTTCTTTTGTTTGCATATTACACTGGCTAGAACTTCTAGTACTATGCTGAACAAGAGTGGTGAGAGCAGACATCCTTGTCTTGTTCCCAGCCTTAGGAGAAAGCATTCAGTCTTACATCATTAAATATGTTAGCTGTAGTGTTTTAATACATGTCCATTATCAAATTGATGATATTCCTCTCTGTTCCTGCTTTTCTGAGAGTTATTACGATGAATGGCTGTTGAATTTTGTCAAATGATTTTTTTGCAACAATTAATATATTTGTGATTTTTCTTCTTCAGTCTGTTACTGT
>chr1	207311180	207311499
TCAAATGAAGCTGTCATGATGCAGACAGGCTTCAGGGAAAATGGTGCGTGTTATCTAGGCCGTGTTGCCATTATGTATGACAGCTGCATGTCCTGAATTTTCTAGGTCAGTCCCGATTTCAAATATTCTATCACCTTGTCAGACCATGTATTCCGAATTTGCATTTGGAAAATGTGGCCACTAAATCCTTGGGACACTGGATCAGCATATTAGTTTAGGGGGGTAGAATCAGCCTGAATAGTATTGATGAATATGTTTTAGAAAAATCAATCTTTCCTCAGGGGCAAAATTAGAGCTTATAAACTGAAGTCACCAGACCT
>chr1	118190050	118190369
AGACAATAAATAAGCAAAATCAGAGCTGAACTGAAGGAGACTGAGGCATGAAAAAGCATTCAAAAGATCAACAAATCCAGGAGCTAGTTTTCTGAAAAAAATTAATAAAACAGACCACTAGCTAGATTAATAAAGAAGAAAAGAGAGAAGATTCAAATAAACACAATCAGAAACAAGGGGGATATTAACACTGACCCCACAGAAATACAAATAGCCATCAGAGTATATTATGAACACCTTTATGCACATAAACTAGAAAATCTAGAAGAAATGGATAAATTCCTGGACACATACACCCTCCCAAGACTGAACCAGGGAGA
>chr1	187307913	187308225
GGAACAGGACTTAATAACACAATTTGTCAGAAATATTTCATCCTAAATACACCTGGAAATTGGAATAGCTACGTGTGTTTGCTAATTGCCTTTATCAAAGGAAAATGAGGCCAGCTGCATTGGCTCACGCCTGTAATCCCAGCACTTTGGGAGGCCAAGGCAGGTGGATCACTTGAATTGGAGTTGGAGACCAGCCTGGGCAACATGGCGAAACCCGGTCTTAACAAAAATTAAAAAATCAAAAATCAAAAGATAATAAGCCGGGTGTGGTGGTGCATGCCTGTGCTACTCAGCCTCAGCTACTCAGGAGGCT
>chr1	198840058	198840370
TCCTCCTGCCTCGGCCTCCTAAAGTGCTGGGATTACAGGCGTGAGCCACTGCACCTGGCCTAAGATCATCCCTTCATGAATCTGTGATAATTTATAACACAAAAATATTCACACGGTCTACTGAAAAGAATATATTGAGCAGTGGATAGATTATGCCAAAATTAAATAAATTACTTCAAAGAGATTAAAATCCATAACCACTCAGTTATATTAAGGAAATAACAATAAATAAAGAAAAAGTTTAATGCACAAAGATGTTGCTTATCCCAGCATTATAATAGCAAAACATTTAAAAATAATATAAATGTCCAAC
>chr1	11675040	11675332
TCGCTGAGTGCGCCCGGAACCAGCACCGCCGGTGGCCCCGCGCCGTCCCATCTGTGCCCAGGAAGGTACTCAGCCTGGCTCCCCCGACGGCGCTGGTCTTTCGCCTGTGGTCTCCCGCTCTGTCCCTCCTGCTCCCCACCGCCGGCTTTTGGCTTTTCTCCGTCCGCTCGTCAAGGGTCTCAGCCGCCTTCGGGGCCGGGGTATGAGATGAGAGAGGGCTGGGGTTTCCCGCCAAGTCTTTCTTGCTTTCCTCAGCTGGGTGCTCCCTGGGCCATCCTCTCCGCCCGGTGGTC
>chr1	227806740	227807032
CCTACTCATTATTTAGAGGATGAAAAATTACAATCATTCCACTGAACTGGAAGTTAAGACAGCCACCCAGCCACTTTGGGCTCCTCACACCTCTGAATCAATAGGCAAGGAAGGGAGTTACAGTGTTGGCTGGGGTAATTGATCCTGCCCAAGAGGAACTGGAACTGCTACACAATGGAGGTAAGGAGGAGTATGTCTGGCTTAAGGAGATCCCTTAGGACATCTCTGTACCCTGCCCTGTGATTACAGTCGATAAAAATGACAACAATCCATACAGGACTATGAATGGCCCA
>chr1	164828056	164828366
TCGGGGTGACCACAAATGGCCTGTGACCTTTCGACACAGGACCTATGTCAACATTAACCCATATATTAAATACAGTAAAGCGGAATGCAATTCTTGCATTTCAAACAAAAATATGGTAGAAGGGTAATATTTTCTTCCTGCACCTCAATGGCAGGTTTAGTCCCTGACCTCTCTTATAAGATCACTAATCTGGTATATGACTAGCTAACAAAGCATAAGTAAAGCCACACCTACATAAAACCAGAGACAATACTCTATTTCAAGCTACAGTAATTATTTAGAACATGCTAGATCTACTTTCTTGTTTCACC
>chr1	78119389	78119699
AGTGTTTCTTCCTATGCCCTGTATTCTCTGATACTTTATCCTGCCACTTCTTCTCCCTTGATCTCTTTCTCTTCTTACGCTACTGACATCTTTGATCAGGCTACACAAACTCTTCTGTCTGCTAAGGTTCTTTCTTTGGCTTTTTCTATATCTGAACAGTGAAAACTCTACAGTAACCATCATCTGGGCAGGGAAGGACTGTATTCTACTACAGAGAAGAAAAACAGCCTTCCTTCTATGACACTTTTTATTCTTTACTTAAAAGCCACAGCAAAGCAACTGGTACATCAAATATGTCTTTTATGTGTGTC
>chr1	182934956	182935227
CATTCATCTGTACATTAAATGTTTACTGAAAGCAAGGAATATAGAGATGAGAAGCAGGTAAAGAACTATTTAACTATCATAGTAGAACTGTATTAAAAGGACACCCTTAAATTTTACCTAGGAGGTGGCATTTGAAATTTAGGATATCTAAATGTTCTCAAAGAGGAAAAGGGCCATGGGAGAGGAAAAGGGATTGATAGGGAACTTCCAGAAAAAGGGAAGAGATGGCGCAAATGTGAAAATGCATGAGAAAACATGTCTTGGATGGAGAA
>chr1	195230431	195230702
ATCAAAAATGGCTTATCACATTATTTGAAGTATGTATTAGTCCCTTTTCACAATGCTGATAAACACATACCCAAGACTGGGCAATTTACAAAAGAAAGAGTTTTAATGGACTCACAGTTTCACGTGGCTGGGGAGACCTCACAATCATGGCAGAAGGTGAAAGGCACATCTCGAATGATGGCAGACAAGAGAAGAGAGTTTGTGCAGGGAAACCTCCCTTTATAAAACCATCAGAGCTCGTGAGACTTATTCACTATCATGAGAATAGCACA
>chr1	64064317	64064578
AAAAGTAGGAGGCCAGGCACTGATTATTTTTATTTTTATTTTTTAGCTTTTAAGTTCAGGGGTACATGCACAGGTTTGTTACCTAGGTAAACTTGTGTCATGGGGGTTTGTTGTACAGATTATTTCATCACCTGGGTATTAAGCCTAGGACTCATTAGTTATTTTTCCCGATGCTCTCCTTCCTCCCACCCTCCACCTTCCTATATGCCCTAGTGTGTTGTTCCCCTCTATGTGTTTATGTGTTCACATCATTTAGCTCCCA
>chr1	98755918	98756179
CTCAAACTGGCAAATCTCAGAGTTATTGACCTTAAAGAGATGGTAGAGAAAGAGACAAAGGTAGAAAATGTATTCAAAGGGTAATAACAGAGAACTCTCCAAACCTAGTGAAAGATACCAGTACTCAAGAACAAGAAGGTTATACAGCACTGAGCAGATTTAACCCAAGGAAGACTACCTCAAAGTATTCAATAATCAAAATCCAAAGGTCAAGGATAAAGAAAGCATTCTAAAAGGAGCAAGAGAAAAAGAAACAAATAAC
>chr1	238296183	238296453
GCAGACCCCCTTAGAGTTGTGAGCCCTTAAAAGGGACAGGAATTGCTCACTCGGGGAGCTCGGTTGTTGGAGACGTGAGTCTTGCTAAAGCTCCCGGCTGAATAAAGCCCTTAGTTCTTTAACTCAGTGTCTGAGGGGTTTTGTCTGTGGCTTGTCCTGCTACAGGGGAAGCCACTGGCCTGGGCTGCATACATGGTGCAGTCTATTTGGCTTTTGACAGAATCAGGCTTTTTTTTTTTTTTTTTGATGGAGTTTCGCTCTTGTTGCCCAG
>chr1	170273527	170273797
TTGCACTGGGATCTAGAGATGGAAGTATGAGTAAGTTTCTGCCTCAGCTGAAGAATGTGGAGAAAATTAACAGCTGACAGGTGCCTCTAGCACCTTGGCTACCTGAGCTTCATCAGTGTGGTAAACCACTTAGTCCTGAGAACACCGGGTAGCAGCTGTGACTCCTAGCTTCCTTCATTTCTATCACATTCTAACTTAAGGTTCCTTTCTACAAGGTAGGAGACCTGGTAAATCAATCCATGCTAAGGTGTTATTGGGCAGCCTCATTAGT
>chr1	44886952	44887255
AGACCTAGATCATGTGGGACACGCCTAGTCCCTGCATCTGTCCCCCTCTCCCTGGAGTTTGGACGGGCCCTTTCTTCAGCAGGTGTTTGCTCACGTCCCATGCCTGAGGTGGGGCTCTTGGCCATAGTCAGTATTGGTGGAGTGAGCAGCCCGCCCTCAGGGAACCCATACTCAGGAACTTTACACTGCTGTGGTGGAGTTCACACGGGGGGCTGTGAGAGCCACTGTGCAGTGCTGGCTCAGGGGTCTGGAAAAGGCTTCTGGGAGGGCATGGGAACAAAACTAGATCTGAATGATGAGGCAG
>chr1	52509335	52509638
CTACTCAGGAGGCTGAGGCAGGAGGGTGATGATTTTCTCTTTCTGTTAAATTTCTTTCCTATCTCTTAGTTTGTATGATGGGTTCTTAAACTATAAATATTTTTGAAAGAATGAGGAAAGTCTAGTGAGTGAATGTTATAGGGAAACAATTTTCTGCTCATTATAAGACAGGCTAAGCCACATTATTTTGTGCTCTCACATTGTGCAACACTCTAATATTTATGTGGTAAAATGAGAGAAAGCAAACTCTTTAATGCCAGACTAGAAAATATTAATATTTTTCTTATTTTTATGGTCTAGTAGA
>chr1	47202494	47202790
CAATGCATCAAAGTCATTCTCCGTCCATCTTTGTTCTGTTGCTGGTGAGAAGCTGCGTTCCTTTGGAGGAAGAGAGGCGCTCGATTTTTAGAGTTTCCAGTTTTTCTGCTCTGTTTTATCCCCTTCTTTGTGGTTTTATCTACCTTTGGACTTTGATGATGGTGACGTACAGGTGGGGTTTTGGTGTGGATGTCCTTTCTGTTTGTTAGTTTTCCTTCTAACAGTCAGGACCCTCAGCTGCAGGTCTGCTGGTGTTTGCTGGAGGTCCACTCCAGACCCTGTTTGCCTGGGTATCAG
>chr1	197589873	197590169
TATTTACATTTTGAATACCTAGTCATGTGAAAGCTTTAATTCTCTATTGGCACAGCTTTGAATGATGTGTTTCTTTGAGAATAATCCAAATAGAATGTTCTGGACTCACAAACAGCTGATGCTACCTCTTATGTGTATGAAAAGAACAAGCAGAGTCTTCACAGTAATGGAATGATTCTAGAATAATTTGTACTGCTGCTAGAATAATTTGTACAACTAAAATAATTGGATCGCTTTAAAGACAATGTTATTAGAATCATATGTTGAGTTCCTGTTATAGTAGATGCCCGACCAGAG
>chr1	7149900	7150194
AATTCATTTTGTGTAGGAAAATTCTCCTTTTTTTCCGTGTTGGAAAGAGGTGTCCCATGCATTGGATGAGTCATCCTTTCCCCAGTGATGTGCATATGTCAAGTCTGTCCATAGATGATTCCTGTCTTATGTCAAGTAGCTGCCTGTGCGTAGATCTGTTTCTGGGCCCCTTATGCCATCACTGTAGTCGTCAGTTTGTCTATTCTTGTCTCAGCACACCATCAGTTCAGTTGCTGTAGTTCACTGTAGCTTGGAAATAAGTCTTCACAGGTGGTTGATCACATTCTCCTCTCCC
>chr1	18137311	18137605
AAGAATTCTTTCAATGAGAACTCTCTTTGGATTCTCTTCTATCCATTCTCTTCTATGGAGACTATGATGTCTCCATAGTTAGCAGCCTCCTGCTTGTAGAAATGTGGTTGGGACCCTACAGGGCTGAGGAGGAGAGTACCAACAAGTTCTTATTTCTAGGACAGTTTTGGTCTAGAAGCATAAACAGGGGAATGGGTGATAGCTTGAATACGTCAGAGACTCTGGACTGTGTTAGATTATATTGTTTTCCCTCAATTCTTTCCATCTCTCCCTTGCCATGGCTTCTTGCCATGCA
>chr1	118039116	118039398
GAATTTAAAAAGCACTTGGCACATAATAAATACTCAATATATATTAGTTCACATTATTTTATTTTTATTTGAGACAGAGTCCCGCTCTGTCACCTAGGCCAGCGGAGTGCAGTGGCACGATCATAGTTCACTGCAGCCTTGAACTCCTGGGCTCAAGCAATCCCCCCACCTCAGCCTTCCTAGTAGCTGGAATCACAGGCATGAGCCATCATGCTCAGCTAATTAATTTTTTTTTTTTTTTATAGAGACAGGGTCTCACTACGTTGCCAAGGCTAGTCTCAAC
>chr1	57585458	57585740
CAGTGGCAAAGTCCTGCCCCAAATGGGGCAAAACATTTCTCACGGCCCAAACATTTCTCATCTGCAATCTTCAGCTTCCTCACTTTATGCAGTAAGAATAATAATACTTGCCCTGCCTACCTTGCAAAATAGGCCTGCTGTGACCAGCAGCGAAATATCCCATTTTTCTCACCCAATATATTAAGGGGTGGTATTACAGGATTTCTATGATCTCTTCCCGTTCTAATTTGCTAAGATTCTAATGGTATGAAAGAGCTCTGTAAACTCTAATTTGCTGCACAAA
>chr1	186148986	186149301
CAGAGAGGTTGGGGTGGGGGGTGTGTGGAGCTGAAGAAAGACTGTCATAGGACCCCTTCCTTGTTATCTGGAACACAGCTTCTCAGCTGAGGGAATTAACCTTGGCCTAAGGCAGGGTGCAGTAGGAAGGAGGAGCTGTGGGCAGCCTTGGCACTGATTAAGGGAAAAAGCTAAGCAGAGACAGACACCGTAACAGATGTTACAGAAAGTGTGTGTCCAAAGAGACTCTACCCAAAGCAGAGAATGGGGAAAATAGAGGCAATCTGTGCCTCAGGGTAGAGGACAGGGAAGATTGAATGAGAGAGTATCTAGAGTT
>chr1	57888942	57889257
AGAGCATGCATTATTTTTCCAGACAGTAAAGAAGCAAACAGAAGTTTCAGCTCCAATATCACAATTCCTGTACCACTTTTCTCAATTAGTTGGGGACTCCCTATTCCCCAGCAATACCTCCATTCTGAAGATAACACTGCACTGGAATTATCCATTTCCATCTCTGCCTCCCCTGTTTGTGAGTGCCTCTGATGACGTTTTTATGCCTTATTAAACTTTGCTTCCCCTGAACCTAGTCAGAGACTGGCACAATTGTCATTCCATCAATGTTTGCTGCCTAAGGGAGGAATGAGTGTGTGAATGAAGGAACAAAAGA
>chr1	170336498	170336853
GAGCACTATTTAATCCACAGCTCAAATAGTGTCACCATGAACTAGTTTTTTTTCCTTCCATATTTTTGTTCTGCTCTTTTGCTGTGGTTCTGTTCTTGCCCCAACGGACTGCAAGATGACTGTCATCAGTCTCCAGGGAATTGTCTTCTTACTTTGAATCCAGCAGAAATAAGAGTCTTTCTCCCAGGATTTTCAGAAAACCTTCTAAGGTTCAGTCTGATTGGACTGGCGTGGATCATGTGCTTATTTCTGAACTATTCACTGTGGCCAGAGAATGAGGTATACTGATTGACTTAGGCCACATCATATGGGACAAGGGATGTTCCTCACCAGAACACATGGGCTGCCTCTCCCCC
>chr1	21341798	21342153
ATCTGCTTCTATAATTTATCCCCAAAAATATCCATTCAAGTAAAAGAAGCTGTATAAAAATGTTGAGTGCAGCATGGTTCATAATATAAGAAAAACAGAAATAACTCAAGTAGATTAGAAAGAATTGCATAAAAATAAATTAAGCAGCATCCATAAGTAATTCTAGTCATTTCCAAAAAATGGAAATAGATATCTATTACTGAAACATAAAACTGTTACTAAAGAAATTACATTAAAAAGAAAAAATAGGCCAAATGTGGTGGCTCATGCCTGTAATCCCAGCACTCTGGGAGGCCGAGACAGGCAGATCACTTGAGGTTAGGAGTTCAAGACCAGCCTGACCAACATGATGAAAC
>chr1	100157953	100158275
GTAAGCCACCTCTATGTGTGGAGCCCTCCTGGCACCACTTGGATTCTAACTACCCACTCTGGACCACTCTCACCCTTGGTGGACTCCCTCTTCATACCTCTTGGACTCTAACATCCTGCTCCATACTACCTATTACCCTTTCCCCTCCATTTCTGGTCACCTACCTTGCTCTGTCCCACCTAATGACTTCAGGATGAATTTTTCAGGAAAGCAAGGGAAAGGGGACTTCCTTATATTTGTATGGATACATTCCATGTCCTAGTGTCCAAGTGTAATTATGGGCAGCATATTCATGGTTTTGTAACCTCATTTTGTTTTTTAAT
>chr1	202982897	202983219
AAGAAGACAGATGGGAAATTATCAAAGAAAGCAACAAAGCATAAAAAAAGAGGAGCATCAACAGATTTCTGAGTCTAAGGAAGCTCAAGTCTATTTAGTCTAGTCATTTTTTTTTTTAACTCACAATTTTCCTGATTGAAACAATTTACTAGGTGCAGAGGCCTCATTTCTTTCCTTATGCTAAGGACACTACAGCCAGTCATAGCTCAGGCTGGCCCTGATACTGGCCTGGTAGAATGTTTAAGCTTTCTAGAGGCCAGGCTCTGGATCTTTTTCTTGGTGTGACCCAGAAAGACCATGGGCTCAAATCACTCCAGTCTCAA
>chr1	145784874	145785162
AGCTTCTTCAATATTAGAACAATGATGAATGTTTCCATGTTTCCCATTCCAAAAGCAGATTTAGAACACTGACACCCATTTAGAAGCAGGATCAAAGCCCACAGCATAAGGGCTATTCTGACACTGTTGATACCACCTATTCCAGCACACCACCTTCCAAGGTCAAAAGCAACTGCTCCCCTCCATTTCCCAGCTGTCCTGCCTGGGAAAAACAGGATTGTAACAGAACAGGAAGTATTAAGTAGGAAAACACTAGAAGTTAGAATTGTAAAATGTAGTAACACACTAG
>chr1	194598979	194599267
ATTTTGTGGCCCAAAAGATTCCATCTTAGCCCATTAGGACTTCCTTCATGTTGTTTCTTTTGACCAGCCCCCATATAATTCTGAGCAATTCCTTACTTTCTGCCACCACAACATTTTTCAGGCTTATCTTGTATTTTCCCTGCCCCATTCCTGGAATCAACCAATACTCCAAGGAGCCCTGGATATTTATATTGGAGGATGATGTTTACCAATCAAGATCTGAGCCTTAAGTGTTGCTAGGATTTGAATATGTTCCCTAAAGTTCATGTGTTGGAAACTTAATGCCCAA
>chr1	70407615	70407911
ACTACAACTGTCTTGGTAAATTCTTTAACCACCCAGAACGCTGGCCCCAGTCAGTCACAACTGCAATAGAAACCTAAACCAATTAGAAGGAAATAAATAATTAGAGTGTTAATTAATGAAATAGAGAACAGAAAAACAATAGAGAAGATCAATGAAACTAAACGCTCATCCTTTGGAAAGTCAACAAAACTGACTAATATCCAGCTAGTGTGGCCTAGAAAAAAAGAGAGAAGACTCACATTACTAGAATCAGAAATGAAAGAGAGGACATTATTACTAACCTTACAAAAATGAAAA
>chr1	11552284	11552580
TCTTAGTTGTCCGCCTCCTCAGAGGAGCGGGCTGTACTTTCTCCTGGACTTCCCCGGGAGCAGGGGTTTTGTGTCACACCTAATAAAGGAAGAAGGCAGAACATTCTGGCTCGTTCAGTGGTAACGGCCTGCGTGCCGGAACACGGCCGATGGATAAGTACACTTTGTGTTTAGGCACCCGGTGACCCGGAACACACTGTACCTGGGAGAATGAGCACAGGAGCCAGTGTGGCTTAGCAGGTGGCTCAGCCACGCAGCGAGCATCAGCGGAACCAGGGAGGGCCCAGGAGCTTGCTG
>chr1	34608444	34608723
AGAGTAGGGAGAAGCTGGGCTCCTGCTCTGAGGGGCTTCCTTCCAGGTGTCCAGGACATGGGCACTTGTAAGCCTCCTGTTAATTGCACCTCTGGCCTGCTTGTGAAAATACATCCAGGGGAGAGAAGGGTTGAAATTCTCAATGGATTCACAGTTTCACTGTCTAACGCTGGTTTGCCTTTGCAGTCTTACATCTGACCACACATACACCTGCAGCCTCACTGAGTCCACACTGGGCAGCTGTCCGAAGACAATGTCGATGACAACAACAGTAGCTAAT
>chr1	177269067	177269346
TTCTTGTGGTACCTTTAAGAGACTTTGTTAATTATGTATCTTTCTAAATATATACAATGAAAACAGAAAAATATAAATGACATGTAACTTTTATAATGAGTGTATTGCTCCTAGAAGCCATTAATAATAATTTACAAATATGACCTAACAATTTATCAAACCAATTTTTATTTGCACTTAATGGTTAATTTAGTGATTACTCCCTCCCTGAGATAATTGTTTTTAGTCACGTAATTTATTTCCCTATGTCTTCTCCCCTGGTATTTTTACTATCCCCAAA
>chr1	99609955	99610254
TCTAAAAACTTCAGAACACACAAAGAAAAAAAGTAGAAATAAACATATATCAATAAACACATTAAATCAGTTCTGAATATTTAAGAGTACATAAACATGTTTTAAGAATCTACGCAGAAAATGAAGCCAGCCCTAGGACTTGTGAGACAGGATGAATGCTTAGGCTGCCCACTTGAATCACATGGAATGTATTTCCCACAAGAAAGAAACATTCTGTTACCATAAGCATGTAGAAAGGGTGATGGGAAGGCAAAACATCAGAAAATCACTAAGATAAGTACATAATAATAAAAGTTTAAG
>chr1	220492230	220492529
TACTTGACCATAGAGAATGCAGGAAAAGAACCATAGATATGACAGAAATATTGGCGAGTATTTATTCATTCATTATTTCACCCATTCATAAATCATTCAGTGATAGTCAAATAACTCACTGTCAAGCATACGCGGCTAGGTGCTGTGGATTAAAAATGAAAGAAGTGGAGTCCCCGATAAAAGGAGCTCACAATGTAGTGACAGAAATAGACATAAGCAAATAAATATAATGTGATGAGTTTATCTTAATTACAGCCATGGGCACAGGGTACTGGGAGAGCCCTTAAGGAGGTGCAGGGA
>chr1	100888989	100889272
TCCTTGATTAACATCAATGCAAAAATCCTGAACAAAATATTGGCAAACTGAATTCAGCAGCATATCAAAAAGCTTATCTATCAGAATCAAGCAGGCTTTATCCCCAGGATGCAAGACAGGTTTAATATGTGCAAGTCAATCAATGTGGTTCCTCACATAAACAGTGCTAAAGACAAAAACCACATGATTATCTCAATAGATGCAGCAAAGGCTTTCAATAAAATTCAACATCCTTCATCTTAAAAACTCTCAATAAAGTAGGTATTTAAGGAACATACCCCAAA
>chr1	192322545	192322828
CTATTCCTGCCTCATACAATGAGTATCCTCAGTGGAAGTCTATTCTCTAGTAAGAAAGTGCCCTTATCCAGAAATCTTTCTCTTTCATTTTCATTATGAGAGAAACTATATTTCTGGACCCAAATCACAATTTTCTTATTACCTATGTTATCTCTGGTAAATAATAACCTACAGAAAAAGTTGTTTTGAGAAGTTGAGAAGTTGCTTGGTAGTCAGAAGATTAAGTGATTCACACATTGTTCTGCCCAGGAAATGATGCATAACATTTATATTAATAATTTTGA
>chr1	148499170	148499474
TCAACACTGGACGTATGAGGGTGAGCAGATCTCAAGGCCTCCCGACAACCCTTTCACACTGGGACCTCCTCACCTGGCAGGAAGACACACTGTGCGGGTGGGAGGAGACTTCCTTTACCTTCTCACCCTAGCTCCTCCCTTCTGGATCTCCTCCTGCCTTGAGTTTCACATATATGGCTCCTAGATCCTGCTCTAATCATCAAATCCTACACCTCCTGATTTGGCAGAAAAGCTAGTTAAGTCCTCAGTAAATCGTGTAGGAGTGAGGGAGCTGGGGTGGAAAGGAAGCTGGGTGGGAACTCTGA
>chr1	186006684	186006988
TAAATAAAATAATTTTTTAAAAATACGTAGTTTTATTTATTGAAAATTTTTAAAATACAAGCATACAGATAATGTTTTCCCACAACACTCTGCTTTGAGTGAGGTTTCAATTACTTTAAAATAATATTTATTTTGCAATTTTGGACTCAGAAACCTCACACTGGGAGTTTCTTCAACCATACTGTTCTGCTGTTGATAACAGTTTTTTGTCTTGAAATTTTTAATTAGAATTCTAAATTTATATACTGGGCAGAAAATGTCTATCTGAAATATTCAAGAATACTTGCTTACTGTTCTGATATTAT
>chr1	160892398	160892684
GCAAAAAGAGAAGCATGCTATATTGCAGAACTTTTATTAGGAAACCATTTCCACATATCAAGGTGGTCTGCTGCAGGTGAATTTTGGTCTGAATGGGACTTCTCAGTTCATCCTTTGGCAGGCTAAAATCCCACTGAGGATCTAGAACTGTAGCAATTTCTAGATTGTGTCTGAGACCTTCCCAGCCTGGAGCTCCATATCTCCTTCATGCCTGTGCCTCTAGCATCTAGCACAGGGTCTGACACATGGAGGATGCTCAGCGAGAGCCCTCAGATTCAACTTAGGCT
>chr1	53874167	53874453
AACTAAATAGTCCAATAGATATTAACATAATTGAATTAATGGTTTTAAATCTTCCCATAAAGAAAACTCCAGACCCAGTTGGCTTTTCCAGTAATTGCTATCCAACATTCAAGAAAGAAATAATTCTATTCTTATACTCATTCTTCCAGAGACTAGAAAAAGGGGGAATACTCTCCAGTTCACTGTATAAGGCTAGGAAAACTTTGGCATTAAACCTCAAAAAGGAGGCTATAAGAAAGGAAAATTACAAGTTAATTTCATTCATGAGTACAGACACAAAAATTCTA
>chr1	191515404	191515673
CAGGCTGAAGTGCAGTGGTATGATCATGGCTCACTGCAGCCTTGAACTCCTGGTCTCAAAGGATCCCACCTCAGCCTCCCTAAGTGCTGGGTTCACTGGCTGAGCCACCGCAACCAGCCTTAGTTTATATATAGTGCTTAGAGAATTAGCTAGCATCTTTAAAATGTGGGGTTTTTTTCAATGTTTAAAATTTTGCACTGTAAATCTTTTTCTATGTGTTTGGATTTGAAGTAAAGATTTAGAGTTTTTAAACCTTTTATCTGGAAATAA
>chr1	162210752	162211021
GTGCAAACATTTTAATCACCAAAATTTTACTTTTTGTCATTTCTTGACTTTTGTCACTTAACGAGATCAATAAGCCATTATTTGTAATATTTTAGAGCTATATAAAAATACTGCAGTAATAATGTAAAGAAATACTTTTCAGAGTTAATGAATTTCCATTTTTATTTTAGATTCAGGGGGTACATGTGCAGGTTTGTTACAAGGGTATATTGCATGATGCTGAGGTTTGGGCTTCTCTTAATCCTGTCACACAGACAGTGAACATAGTAC
>chr1	81964256	81964628
AACAAAACAAAACAAAACAAAACAAAAACCCAAAAACCAAAACAATCCGCAGGTGGTCTTTAGGCACTGTTGATTCATGATCTCAGAAAGCATCTCAATGACCTGTTTTCTCTCTGTTTGTAGGTATTTTCTCTTCTGTACAGTGTCCACTCTCAGCAGGATTGTCCCTTGGGGAAACTGCAGCAGCTCCATCTCCTTGCCCCTCTTTTATTCCAATAGTCATGAGAACTTCTCTCTCACAACCCTTACAGAAATCCTCAGCCTGGCTCTTACCTACCTGAATTGGGTCATACATCCTTCCCTGGACTCATCCCTGCGGCCAGTCACATGGGATTAATACTGGGTTACTGAAACCCTTAGTGTGGTCAAAGAA
>chr1	10745382	10745754
CAGAAAAAAGGTTAAGGGAAACACATCTACCTCCCCAACTCCAGGCAAGGCGCTGGCAAGACCAGGGGCTGACCACAGGCCAACGGTGAACACTCTCGGTGTTTCATGTCCTTGGCTCAGAGGAGGTTCCAGCTATGGAAGGAAAGGGGGCTCCAGGCCCTGGTGGGACGCTCGTTGGGCTTCTTCCAGCGGAAAGTGGGGCCTGCCCAGGGCAGAGGATGCTTTTCAGCTTTGGCAGCAAGAACAACTGAATAAAGGGTGTGGCCAGGCCTCCTCCTCCTTTTCCCCCACGGTCTTCCCCATTCCTGCCATCCTCCAAGCCTGCCAGGGCGTGGCCTTGCTCCAGGATTGTCCCCAACCAAGTGGCCTGACC
>chr1	1142699	1142984
CCCGCGAGGCCGCCCCGGTGGTGCGTGGGGGGCGGCGCGGGGCGCGGCCGGGCGCTCAAAACTCCTCGTGCACGCTGCGCGCGTAGTCCACCAGCTTGCTGCCCGTGAAGAACTCGCTGTACTTGAGCACCTCCTCGGGCTCCAGGTGGTGGTTCTGGTTCTCGTCGGCGACGGCGATCATCTGCTTGGCCTCGTTCAGCGCGTTGTACTCGTTCATGGGGTCCATGTAGCTCTGCGGGCGAGCGGGGCACAGGTCAGCGTCGCCTTTCCCCCTCCGAGCTCCGCG
>chr1	87535959	87536244
TCTCAAAAAAATAAAATAAAATAAAATAATCAGATCTTGTAAGACTTATTCACTATCATGAGAACAGCATGGGAAAGACCTGCCCCCATGATTCAATTACCTCCCACTGGGTCCATCCCATGACATGTGGGAGTTATGGGAGCTATAATTCAAGATGAGATTTGGATGGGGACACAGCCAAACCATATCACAAGGCTTCTGCATTTTTTATTTTGAAAGCCCAGTTCAGGTCCCTTCCTCTGCAAATTCCTTCTGTGGACAGTATAATCAGCCAACCTCTGAGCCC
>chr1	109645680	109646092
TTCAAGACCAGCCTGGTCAACATGGTGAAACCCCATCTCTACTAAACATACAAAAATTAGCCAGGTGTGGTGGCGGGCACCTGTAATCCCAGCTACTTGGGAGGCTGAGGCAGGAAAATCGCTTGAACCTGGGAGGCAGAGGTTGCAGTGAGCCGAGATTGCACCATTGCGCTCCAGCCTGGGCAATAAGAACAAAACTTCATCTCAAAAAGAAAAAAAAAAAAAGAGAGAAAACTACTTCAAGTCCAAAGATCTTGACTTCTGATTAGAAAATTCCTCCTAATACCTACCCTACTTTTATCCTGCTAAAGTTTATGCCTGTTTTACTATTCTATAATTGTTCCTATCCTCTCATAATTCCCTTTTATGGGATCAGTCTTTCTCCAGAGGCTCCCTAGGGGCTGTATAGTTCA
>chr1	13709632	13710044
ACACAATCAGTAAGAAGTAGAGGCAGGATTTGAAGGCAAGCAGCTTGGTGCCAGTCTGGGCTCTGAGCTGTCTCTGTGAAAAGTAGAAAAAGCACAAATGCAGGAGGAGGAGGGAGGGGGCGGGGAACACCTGTTGAGCACCTACCACACGCCAAGCAAGACGGTGTTCTTTACAGAGATAATCTCATTTAAATCTCACAGCAAGCACGGCAGAGGACACCATTACCACATTCTGAATCCAGATGCAAAGAAACTGAGGCTTGGAGAGGTCAGGGACTTGCCTAAGATTATAAACCTGAGTCCAAACCTGAATGCGGGTCTCACTTCAAGGTAACTGCTGGAACCTCCACCACCCACCCTGCATGTGGCTTACAGTTTAGGAGATACTCTCGGGCCACACAGCATGGACAGTG
>chr1	184449941	184450276
ACTTCAATGATGCTAGTAACCTACAGGAGGAGGGGTGCTCTTTATAATGGGGCTAAACATGCACTTGGCCCGGGAGAAGCAGCAGCTGGGAGTGGTCCAGTGGGAACCGGAGGTGCCCAGCTGCTGTCCATGACAATAGCATGAGCCAGCAGACCCTGGACCATGTGTGCGCCCTGCACCAATTATCTCAATGTAAAAATCATATGGCCCTGGCTATTTTTACCTTTCAAACTGTATGCAAAGTATCTCCTATGACCCACACTAACCTGGAATTATGCAGTGAAAGAAATTCTGGGAAATGTAGCTCCAGCTTAAATACACCAACATGAGACAAAG
>chr1	163822967	163823302
GCCATATAAAATTTCTGACCACAGCACAAAAGGTGTTTCTGACTTGAGCCCCCCTTTTAAAAAGAGAGTCCCATCTAATTTCTTATTCTATAAATCAAGACCCTTGTCACCATCAAGTTTCTAATGAATAGCAGGCAAAGGCATCAGGCACAGGTTAAAAGAGGACAGGAAATAAATGGGGTCAAATTAGAAGGGAAAGGCATGTAGAACTCAAAACCAAAGAAACAAAGAATTAAGGAAAAGCACTAGAGTGCTTACACAAAAATACCAAAACCATTCCTTCTAAAATAGAATATGAAAAAATTGTGAGCACATGTGAATTTACTGATTTGCAGT
>chr1	72216242	72216522
GAAGAATAAGTTATCAATAGCCCAAGTGAGCTATCTAAACTGATTTTATTGGTGATGAGTTTTTCTCAAATTGCAAGAGCTGCATTATCAAAGGTGTGTTTAAGAGAGAATAAGGCCTCTCTAGAGTCTTTTTTTTGTGAGCCCTAGCATTGAAGATAAAAAAGCCTTTTATTTCAGCCTTTATAGTGGTGGGAGAGATGCAGGCCATGCTAACCCCATCAGTTAAGTGCTGTCTGAAAATTATATGAGACTGAGCAACAACTATCATCTTGTTTAAATAT
>chr1	40475564	40475844
AGATCTTTTCTGTGCAGAATCAGCTAATTCTCAAATAGATACAGAAACTGCAGAAAACCTGAAAGAAAACAGTGACAGTAATTCTAGTGATCAGTTAAGTCATAGCTCTTCAGCTTCAATGAATGAAGAGCTAATTGACACACTAGATCACTCTGAAACTATGCAGGATGTATTGTTATCTAATGAGAAAGTCTTTGGGCCCTCCAGTTTAAAAGAAAAATGTTCCAGTATGGCAGTTTGTTTTGACGGGACTAAGTTTACCTGTGGTTTTGATGGCTGTG
>chr1	59216259	59216566
AAATTTGGTTTCCTATAACATAAAACACTGGCTCTTCTGAAGTAGTTTTCCATATTATTGAGCAGGCAGGGGGATTTCAATCTATCTTCCACCAGAAAACAAAGTCTGCTTTTAATTAGGGAGGACAAAGGTACACATCTCACATTCAAGTTGCCCATTCTTCCTAATTTGTAGGCTTAGCTCTTAAAACTCTAATTATTTGTCTTACTTTTAAGACTGTTTCCTTCTAGTCTTAGTCAGAGATTCTAATGTGAAACTAAGAGTCCCAGGCTCAACAAGTTATTTCTGCTTTCTGGATTTGGTGAGCT
>chr1	94342298	94342605
TCCAGGGCCAATGCTTGGCCTCAACCCTGCTAGTGCTATAGTTCATGAGGCTCTGGCCAGAGAAGAGCCTTATGGGCCTGGATGTCTACGAAGGGACTTCAACACAAAGGGAAAGCACTGGGGTGCGTGAAAATGCCAATCTCTTCACCCCGAGTGCTTCAGGGGCATGGGTGACTGTTTATCTCCCAGTTCTTCTCTAACTAGCTTTAACCATCACATGTCCCCATTCTTTCCTGGTCCCAATTCCACGGCATCCCATCCTCTTCCTCTCCAAATTCTCCCCTCCCCCAGTGGCCAAGAGGCCTGCC
>chr1	223817263	223817556
TTCCAGCCTGGGCAACAGAGCAAAACTCTGTGTCAAAAAAAAAAAACCCGAAATGCAAGAATGAAAGACAGAAAACCAATTATTTATTAGATTTATTCTTAGGGATGGTGTTTCCTTAAGTATCATTATATTAATAAAATTATATTTTCTAATCGTTTATTGCTTATACAAAAATGCGAGTGGCTTTTATATACTGATCACGTAACCAGCAACCTCACTGAAAATCTTGTTAGTTCTAATAGTTTATCCGCAGATACTCCTGGGAGATTTTTATGCAGACAATTACATCATTGG
>chr1	222524488	222524781
AAATATAAGGAAGTAATGGGTAAAAAACATTTTTTCTACATAAGCAAGACAAACTCAGAGTCAATACAAGAATGACTGATAGATTTTGCTGCATTAAAGCCATAATATTCTGGCCGGGCATTGTGGCTCACACCTGTAATCCCAGCACTTTGGGAGGCCGAGACATGTGAATCACCTGAGGTCAGGAGTGCAAGACCAGCCTGGCCAACATGGCAAAACCCCATCTCTACTAAAAATACAAAAAATTAGCTGGGCATGGTGGTGGGAACCTGTAATCCCAGCTGCACGGGAAGC
>chr1	234707220	234707558
GAGGTCAGGAAATCGAGACCATCCTGGCTAACAGAGTGAAACCCCGTCTCTACTAAAAATACAAAAAATTACCTGGGCGTGGTGGCAGGCGCCTGTAGTCCCAGCTACTCGGGAGGCTCAGGCAGGAGCAGAGATACCTATCTGTTCTCAGGATTTTAAGGTGTTGCGCGGAAATAAGAAAACCGTACAGTGTTTCTCACTACAAAGCAGGGTCAGGAGATGCAAACAAACTGATGTGGGGGTTCCAAGTGAGGTGGAATTCCAGACAGGGGCCGGGAAGACTTCGTGGAAAGGGAGAATCTGAGGTGGGTTTTCTAGGATGGGTAAAGTTCATTAGAG
>chr1	161695686	161696024
GAAAGAAGACCGGAGAAAGCCAAAAAAAAAAAAAAAAAAAAAAAAAGAAAGCAGGCGCTCCACTGTAAATTCAGGCCTGTTTCAGCATATACAATTTCTAGGGAGCTGCTAAGAGCTATCTCCTGTCAGCTGGTGCCAGGACATGCTGGGAGTAATGGAGGGACAGTCAGAAGCCAGGAGTGAGCACTGGGTTCAGGCACACAGGTAGCTCTGGTTGATTGAGCTGAGCCCGATTGAGCTGAGCCCTTGTAATGACAGAGGAGGAACTGCCTCCATATGCTAAAACCAGACGATTATTCTTTATTTTTTACTTACAAGCTATCTTTGTTTCATGTGCTC
>chr1	75085868	75086180
CTTACGTGCTTACCACATACCATATCCCATGCAGGCTTAATATTTTGCTAATGATGACATTAGGGAGCTGAGAGTGTAGCAATATAATAAAAGTTTGAAAATAGAGATGATTGAATAAAACTTTGCAATATAATTCTGTGCGTTTATCCTCTTAAATAATTATGCGTATAAAGGAATGCTCTCTATTGCTGGGGAAATCTTGTGTTGATTTATTTCCCTTTCCTTTACACCACCCTTACGTTAAACACATTTCTTTACTCTACTAGGCCAAAGCATCTACAAGAAGCATGCACTATATCAAGATGAATTGTAA
>chr1	164583921	164584233
CCTAGTATTAAGACAGAGGCTTACACGAGATTAATAGAATGCTTTACATAGTCCTTGGCAGAAAGTAAATGTTCAATGAGAATCAGTCTTGCTGTTCAAGAAATGCTGTGAGGGTGGCGGGCGCCTGTAGTCCCAGCTACTCGGGAGGCTGAGGCAGGAGAATGGCGTGAACCCGGGAAGCGGAGCTTGCAGTGAGCCGAGATTGCGCCACTGCAGTCCGCAGTCCGGCCTGGGCGACAGAGCGAGACTCCGTCTCAAAAAAAAAAAAAAAAAAAAAAAAAATGCTGTGAGGTGTTAGTTCCTGGTGACTGCA
>chr1	172110066	172110359
AAGTATCTATCTAAAAAATCTATAGAAAACATCTTTTTTTTTTTTTTGAGACGGAGTCTCGAGTCTCACCCTGTCGCCCAGGCTGGAGTGCATGGAGTGCAGTGGTGCAATCTCGGCTCACTGCAAGCTCCACCTCCCGGGTTCACGCCATTCTCCTGCCTCAGCCTCCCAAGTAGCTGGGACTACAGGCACCTGCCACCACGCCCGGCTAATTATTTGTATTTTTGAGTAGAGACGGGGTTTCACCGTGTTAGCCAGGGTGGTTTCGATCTCCTGACCTCATGATCCGCCTGC
>chr1	105565400	105565693
CTATCAATTTTGTTGATTTTTTCAATAAACCAGCTCCTGGAGTCATTGATTTTTTGAAGGGTTTTTTGTGTTTCTATCTCCTTCAGTTCTGCTCTGATCTTAGTTATTTCTTGCCTTCTGCTAGCTTTTGAATGTGTTTGCTCTTGCTTCTCTAGTTCTTTTAATTGTGATGTTAGGGTGTTAATTTTAGATCTTTCCTGCTTTCTCTCGTGGGCACTAATGCTATAAATTTCCCTCTACACACAGCTTTAAATGTGTCCCAGAAATTCTGGTATGGTGTGTTTTTGTTCTTAT
>chr1	234640883	234641180
CTTATATGTCTCTGGAGTAGCTTGTTACTAAAGCCTTTGGTTTCTATAAAGTGTTATTCAGTTTGCCTTCTTTCCCTTCCCACTGCCCCCACCTGTGACTCTCCAGTTCTCCCTGGTATCCTGCTTACTTCCTGATACCAGGTTTTCTTTCCCTCCCTTGGAGCTATGTCCTTATGCTCACCTTGGGGCTCAGCTACCTCTAATTACTTCTCCATGCTGGGGACAAAGTGATCTTTCCAAAGTGTCCCTCTTACTAGTTTCTTAGGGCTGTCGCAACAGAATACCACAGACTGGGCAG
>chr1	196550156	196550453
TGATCGTCTGAAGTCTTCTTCTCTCAGCTTGTCAAAGTCATTGTCAGTCCAGCTTTGTTCCGTTGCTGGTGAGGAACTGCATTCCTTTGGAGGAGGAGAGGCGCTCTGCTTTTTAGAGTTTCCAGTTTTTCTGCTCTGTTTTTTCCCCATCTTTGTGGTTTTATCTACTTTTGGTCTTTGATGATGGTGATGTACAGGTGGGTTTTTGGTGTGGATGTCGTTTCTGTTTGTTAGTTTTCCTTCTAACAGACAGGACCCTCAGCTGCAAGTCTGTTTGAGTACCCGGCCGTGTGAGGTG
>chr1	19503567	19503830
TATATTTATATCTTGTATGTCCAGAAAGGACTTAAGGTGCCTTGGATAGCTGTACCCACGTGACTTGAAACCCGCATCCTTTCCCCTACTGCCGCACGACGCTTCCACACAGAACTACATTCACAGCCCAGTTCTGCCCCCAGCAGCTGTGTAAAAATGGCTAAGTTGGCTGGGCACAGAGGCTCATGCCTGCAATCCCAGCACTTTGGGAGGTCAAGGTGGGAAGAACACTTGAGCCAAAGTGTTCAAGACCAGCCTGGGCAA
>chr1	182012326	182012589
GATGTGTAGGAGTAAGTGATGTATAAACTGGCAGGCAGAGAATGAACAGGAGTGAGGGATGGAGGCGGGGAGTGTCCCATGGACAAGAAAAAGCACATACTAGAGACTACAGGGAATGGAGAATGAAGAATAGTTCAATATGGATGGAGCATAGGGTTCAAGATAGAAGGTGGGGGACAGACAAGGCTTGCGAAGAGGGCAGGGGTCTGATCATGAAAGGCCATGAAGCTTTGTACCTCCTGGGGAGAGTTCATCCACAAAAAC
>chr1	170208510	170208776
ATGAGGCAGGAGAATCGCTTGAACTCGGGAGGTGGAAGTTGCAGTGGGCTGAGATCGCACCATTGCACTCCAGCCTGGGCAACAAGAGCAAAACTCCATCTCAAAAACAAACAAAAAACAAAAACAACAACAACAACAACAACAAAAACCCCAGATTCCTGTGGGGAAGAGGGTGGAGCAGAGTTCTCTCTCAATACCCTGAAGTTATTTGCACAATTCTGTGTATATGTAAGTTAGTACATTTTTATGGGGAAAGTTTCCGTGGCT
>chr1	213272821	213273087
TAGGTTTCTTTGACATTTATCTTGAATGGTGTTCTCTGCGATTCCATTAATTTGAAGAAATTCTCTGTCATTATTGTTTCATATATGTCTCCATTTCCTTTCTTTCTTTATTCTTCCAGTATTCTCATTATATGTAGGTTACACTTTTTGTAGTTGTCCCACAATTCTTGAATTTTCTGTTCTGTTTTTCAGTCTTTTTTTTTCTCTTCACTTTCAGTTTTGGAGGTTTCTATTGACATACTCTCAAGCTCAGAAATTCTTTCCTCA
>chr1	224127793	224128082
TCTGGGGCTCTGGGTGGCAGCTGGGGCCAGTCCCTGAGTTTTCATCACTCACTTCCTATTACCACATCTGACACAAGATCCTGGGTGCAAACAGCCAGCTGGAGCTGGAACGTCAGGTTGTGCAGATCCAGAATTCACTGTCACCCTTCAGGCGACATGAACAGAGAATCCTGGAGCCCCACGCAGAACTGGAAGGACCTGAAGCCTGGCCGAGGGAGCCTGTGCTTTGTAACAGACTCATCCAAACCCGGCGCTGACCTGGCAGGAGGGTGGGGCAGTTCCCTGATGGC
>chr1	106291269	106291558
TTTTTGTTTGTTTGTTTTCCATCCCTTTATTTTGAGCCTATGTGTCTCTGCAAGTGAGATGGGTCTCCTGAATACAGCACACTGTTGGGTCTTTACTCTTTATCCAATTTGCCAGTCTGTGTATTTTAATTGGAGCATTTAGCCCATTTACATTTAAGTTTAATATTGTTATGTGTGAATTTGATCCTGTCGTTATGATGTTAGCTGGTTATTTTGCTCATTAGTTGATGCAATTTCTTCCTAGCGTCTATGGCCAATTCAATCAAGTGGAAGAAAGGATATCAGTGATT
>chr1	121006549	121006829
CTTACTCTGTGCTAACAGGTTTAGTTTTTCAATGAAATAGTTCCAACCAAATCCCACAGATGCAGACTGAAGCCATTCCTACTCCTGCTTGTCTTCTGATGGATGATGAGGAAAGGCAATCATTGTGTATATGTAATTTTTTTTCAAAAAGTATAATTTTGTAAAAACAAATGTCAACTGTGGTATTTGAAATACACAGCTTTATTTATTGATGTGTATGTGGTACAACAATACGTGAAAAACATTAGCCTTCATCTAATTATATCAGATGTTGAAAATGT
>chr1	234685440	234685720
GTAACTCCTTACTTCATCCCTGATGGGAAGTTTATAGAATGAGGAACCAGGGCTATTACATGAAACTATAAAACTGCCTAGAGCACATACTTGGTATTTTTAACATTGTTGAGAGGGACTCACTTAATTCAGCCTTGCAGCTATTGCATTCCAGTCCAAACCAACGGCAGGTTCTCAAAACAAGCGGTGAAAGGGTTCCTGTTGCAGAGCTGTCTGGACATTAAAAGAAGGGAGAGGAAATCTCAAGGGGTCGGTTGCACTGGAATAGAAATCGCCTGTTC
>chr1	50781921	50782195
GATAGTTTATAGCTACAGGCCAGCTCTATGAGACTTTATTTTGCACAGGAAGATACATTAGCAAAGATTTGTTGACTAAACCAACACTGTCACTGTTTTTTTTTTTCCATTCAGAAAATGAATGGGCAGGTATCAATATTTAGAAAATAAGACAATACATTATAGATGCTGCATTTGTACAATACCACAAAATTTTAAACATTTACAACTGGATACAAAACTAAAATCACTATTTTCTTTTAAATACATTTATATTTAATCATAATATGGCGAAA
>chr1	73159258	73159532
TTTGCCGTTGAGGGAGAGTCTCACTCTGTTGCCCAGGCTGGTGTTGAACTCCAGGGCTCAAGTGATCCTCTCGCCTTGGCCTCCGAAAGCACTGCGATTACAGGCATGAGCTGCCACTCCTGGCTTCATTAATTTACAAACAACAAAAGAAAAAAACTTATCTATTCAGGAAACAAGACATTACATCAAATTATCTAACTGTTCTTCACATTCCCCTATAAACTAGGAACTAGGAAACTGTTAACAATAAATTGTATTTGAAGTAAGTTTTTTTT
>chr1	246811566	246811861
AGAAATTACTTTAATGAGCTGTATAGGTATGAAAGTTAAAAAACTAAATAAGTGTTTAAAAATCGCAGGTGGAGGGTTGATAATACGTAAAATTGCAAAATTCTAGATACATTTTAGGTACTGCTATGAAATCCTTAATGAGCTGTACACTTATTTTTTTTATGGATATACTTCAATAGTTGTACAAGCTTCATGTATAGCCACAAATATAAACATATTCAAGAACATAAAATGACAAAATGGTCAACAAATTTATCATCTTAGGTCCTTGAGGGACTTTTGATGAGTGGACCCTG
>chr1	115666336	115666631
ACTTTCTGGCAGGGCCCATGGCAAAAGCTAAGTCTGGGCGCCTTGCTCTTTGATGGTGCTGAATAAATTCCTTTCAGGGGGTACAAATCCCTTGCTTTCATGACCATCCCAGGAATGTAGGGTGACAGCCAGGTGGGACCAACTCCAGGCCCATGGTAAGAAAGGAAAGGGGCTGTTCCCTTTCTGTGCATAGCATGACATTGCCTTTACATGTGACAAAGCCACCTGGAGGCTACAAGGAGTGGGCCCCAGAAATCTGTGGGAGTGATTTTTGGAGGCTATAAATGCCCTCTGAC
>chr1	225796078	225796375
CTGACATCGCCTCTGGCACTGATACCACCCTCTGAGCCCCAGCACAGTCCCAGCAAAAGCCGCGCACTGTGCAACAGAGGCCTGCGCTCGACCTCGCGGTGCACTCAGCAGGGGCTGCCCTCGGTCCCACCGTCTCCCTTAACGCCCCTGCCTCCCAGTCCCACGGCCCCCAGGAGGAGCCAGTACCCTAGCCCAGGGAGCCGGGTTGGGCGCGGCCTGGGGACCGGGCGTGGGAAGCTGGCCCACAGGGTCGCCCCTAGCAAGGAACCACCAGAGCGCGCATGCGGGAGCCGAGGCC
>chr1	83363991	83364288
AATTCAATTAAAGTTTCAATGAATTTCTAAAGGCTAGCATAAAAATGAATTAGTATAAAAGTACCAAACCCTTCAGGTCTATACAGAGGGTAATTTTTACTTACTAGCAAGCTCTTATCAATGGACCACAGCGAAGTATCCATGAGAAATATTTGGGGCAGGGAAAGATAGCTGAAAAATCCTCTATTCGGTTTCAGGCTGAAGGGAAAACAAAACTGCTCTAGTAGAAAAGATACAAAACCCTGTCAAGATCCTACTCCCTTATCTTACCTACAGAACACAAGCCTTACCCTGTTTA
>chr1	241603516	241603826
AAAGGGGCAGCGGCTACCCAGTGCATACACTTCTCATGGTTAATCACCAGAACATGAGCTAAACATAAATCTATTTATGATTTTTGCTTACATTATAGCCATGCAAATTCCACTGGCCAAATGAAATTATATGGCTAAGCCCAAAGTCCCTGGGGAGACATAAGGTATTCCACTCTCAGTGGAAGGGAGATGGGAGTGAATATTTGCTGAACAACAGTCTAAATAAACTATCATATTACCCCAAAACTTATTAAACCCACACGTTTATTAACTGCCTCATTCTTAAATATAAAAGGATAGCCAAGTATTAT
>chr1	58242082	58242392
CCCTTCTCAGAGTAGCTGTCCAGTTTTGCTCTGCCTGGTTCTAAGTCCAGAATCCATCTCTCTTTTATGCCAGCCTTTGCCTTCCTCAGCCACCCCCAGCCGAAGGCTTCAGGACGGGAAGTGGGGGTCAGAATACAAGGGAAATATATTAGCATACGTTACTTGTTCCAGACCTAGTGCTAGGCCATCCGGAACTCTGCTTTTGAGGCTGTGAGATAACGGACTAATGCCAAGGCACAGGATCTACAATACAGAATCAGAACCAAGGAGCTCAGAGAAATAGGCAGAGGTGACCAGAAGTAACACCTCAC
>chr1	25314882	25315243
AGAGCAGGGACTCAGGGTGGCGAGGGGTAAAGAACATGGGCTCTGGAGTCAGAAATACCTGAGTTCAAATCCTCAGGTATTTGAACTTTGTTTGCTAATTACATGAACTTAAGCAATCAGATAGAGGAGCTTAGGCAAGTTACTTTTTTTTTTTTTTGGCTTGTTTTCAGATTTATTTTCTTTCTTTTTTTTATTATACTTTAAGTTTTAGGGTACATGTGCATAACGTGCAGGTTAGTTACATATGTATACATGTGCCATGTTGGTGTGCTGCACCCATTAACTCATCATTTAACATTAGGTATATCTCCTAATGCTATCCCTCCCCGCTCCCCCCACCCCACAACAGGCCCCGGTATGTG
>chr1	11124174	11124535
GCTAATTTTTGTATTTTTAGTAGATACGGGGTTTTGCTATGTTGGCCAGCCTGGTCTTGAACTCCTGACCTCAAGCAATCCACCCACCTCGGCCTCCTAAAGGGCTGGGATTACAGGCATGAGCCACTGTGCCTGGCCACAAATTCTTTATAATTAAAAAAAAAAAAGAAAAAAGGCGGGGCACGGTGGCTCATGCCTGTAATCCCAGCACTTTGGGAGGCTGAGGTGGGGGGATCACAAGGTCAGGAGATCGAGATCATCCTGGCTAATACGGTGAAACCCCGTCTCTACTAAAAAATAAAAAAAATAATAAAAAAAAAATTAGCCAGGCGTGGTGGTGGGCGCCTGTAGTCCCAGCTACT
>chr1	97408670	97408945
GATGAAGGGAAGGCCCAAAGCTGGGGAGAACAAGGCAATTTGCAGGGATCTATGCAGACCTCAGGATCAGGTTTCTCCCCATTCCCTGAAGGTCTTCTCTTCTTCATTATTCTCTGGCTGTCTCTATCTTAAATACTTTCTTCTTTCCATTTCTTTTTTTTTTTTTTGAGATAGAGTCCCGCTCTGTCACCCAGGCTGGAGTGCAGTGGCGTGATCTTGGCTCACTGCAACCTCCGCCTCCTGGGTTCAAGCTATTCTCCTGCCTCAGCCTCCTGA
>chr1	61892998	61893273
CCGGAGGTTAGCCCGGTAGACCTCCATGGACCCAGACATGCGAAAAGGCTGCAGGAGCTGAAGGCAAAGGGAGAGCTGGTGGATTGCAGGGTGTCAGCCCAGAAACGGCTGAGCTCGCTGCAAAAGGGGGTGTTCAAGCCTGGAGCCCACGTGGACTTCTACTATAAATAAGCCCATGTCTTTGGCTTCCTGAACCTTTCTGCCCCCACTTTCAGACACACCCCCAGAGCCCCGTGGCTCCCCACACCCTGCCATGGTGGCAGTCCTGCCTTACAC
>chr1	79308716	79308977
AGAATGTAAAATTATGCACTTTGGAAGCAGTATGTTCATTTCCTAAAAATATTTACCCATACACCTGCCACATGATGTAGCCATTCCATACCTAGATGTTTGTCAAGATGTCAAAGCATGTACCCATCCAAACATTTGTTCAAGAATGTTCCAGAAGCTTTGTTTGTAATATCCAGAAACTCAGTACAATCTAGATATTTTTCAATAAGGGAAATGATAAACAAATTTTGGAATATTCATGCAATAGAATACTGCTCAGCAC
>chr1	78523565	78523826
AAATAAACAAAAAACCAGAAAATACCCTCATATCTAATTGTCAGCTTACTGGATACTCATAAACCAAAAACTTATTTGCTTTACTGTGGATGGAGCAGAACTGACAAATAATGCTAATACCTTACACACAGCACTTCATAGTTTATAAAGTACATTCATGTATATTATTTCAATCTTCCAGTAAAGCAGGTGGGTAAGTTGTTATCCCCCATTTACAGATAGGAACACTGAGGCTTGGAGAAGTTATTTGACTTGCAGATGT
>chr1	163357962	163358291
AGAATGCATTTAAGGCCACATGCCGTTTCAGTCACAGAGCTGAAGCTTGCATTGTCCTCCTGACTCCCACCAAGGCTCCTCCTCCTACTCCATGAAGAGTGTGATAGAGCTCCTAAGAGTTGCAACCAAAGTGCTATGGAGGCTTAGAGGAGAGGCCCTCCAGAAAACAAGACATTTAGGCTGAATCTTTAGAAATAAGTAAAATTTTGACAGGTTGGAGACAGTACTAAAGATGAAAGGGCATTCCAAGAGGATGGAAAAGCAAACAAAAGTTTAGAAATGAAGAAGTGCAGGGCAGATTTGGATTACAGAAAAACCATCCAATTCTTG
>chr1	150335278	150335607
TTTTGAAAATGAAATGGCTGATGTTTATTATAGCTACCATATCATTTTGTGTGTAAGTAGAAAAAATGTTTTCAAGAGTTGTGCAAGCACTTAATAGCGTATTGAGGCCCTTGTATAATCAACATGCACAGTGTATTTATGTCCATATTGCAGGAATTCTTTCAATGCCTGTTAGATGACCAAGAAATAACTGTTGAATGAACAAATGAGGAAGTCCATATGGATCTACCTCTGAACTTCAGTAATTATCTAATCTTACACAAGTTTCTAACTATTCTGAGTTTGATTTCCTTATTCAGAAATGGGGAAGGGGGATAACATTGTCCAGAA
>chr1	185894356	185894603
TGCTGAATTAACTTGAGTTGACATGAACAATGATTCCGATTTAGGAATGAATTTAGTTAAGCACCACTTTATTCTAGATTTACCAGTGACTGTTTTTAATGACACAAATGTTTGATGGGTTGCTAATTTGATGCTGAAGATTAATTGGCTACCCTGTGAAAGACTAATATATATGTAAAAAGAAAATAAGAAGTTAACTCTGAAAACAAAGAATCCACCATTTTATCAGGAATAAATCTATCACAGCA
>chr1	111976731	111976978
TGGTTGAAGGAGTAGAATACTTTGGATTAGATATTGGAGCCTACGGCCAGGTGTGGTGGCTCATGCCTGTAATCCCAGCACTTTGGGAGGTCGAGGCGGGCGGATCACCTGAGGTCGGGAGTTTGAGATCACCCTGACCAACATGGAGAAACCCCGTCTTCACTAAAAAAAAAAATACAAAAAAACTAGCTGGGCGCGGTGGCGCATGCCTGTAATCCCAGCTACTCAGGAGGCTGAGGCAGGAGAAT
>chr1	69374221	69374502
TGGGGTTATATTCTGTTCCTGAGTATTTTTTTCATTAGACTTCAAATCTAAGTGCTCTGTTTTATACTACTGGTAATATGAGGACAAAGATCATCAGCATCCTAGAAGCCTGTGCTATTTTTAAAATGAGATATAAGTGGTAGGGATAAGATTTATATAAAAAGACAAAACTTTTTAAAAAAGAAATAATTGAGAGCCACGTCTGCCTCAAATGCATTTTTCATCAAACATCATTTGGGTGGGGTGCTGGGAGAAAATATAGACAAAAAAAGGGAGAAAGAA
>chr1	105423513	105423794
GAAAGAAGAGACAAAAAGGGAGAAAAAGGCATACACCTCATGGAAGATTAATCCCCAAAAAGTTGATAGAACACAGACAGCTTAGTCTTTAATAATTTATTTATTTATTTCTAAGGTGTAGTAATACTCAAGCCATATCCAGTAAGAAGCTCTGAAAACTGGATACAACCTAAATTATACATTCGAAATTCATGTATGTAATAATAATAAAAGAAATGAGTGGTTTAATTATATTCTAAATCTAAGGGAGAGAGAAAGTGAAGTATTTTGTAATTTAACTCC
>chr1	44576021	44576318
CTGAAAAAACCAACCATGACAGACAAACCCAGTTTATCTTTAAATGGACCACACTCCTCCCTACCTTCGAAGTGCCCGATGCTGAGGTCCCCTTCTCTCCCTCCTCCTTACGATTGAAAGCTGTTCCCAGAGCAACATGTCTATGCATCACACACTCTATAACCTAACCCTATAGAGAAGAGTTACAGTCCTAGAGCCAGACATATTCAATGCACCAACACTACAATGAACTGCTACATCAGCCCCCAATCATTCCCTCAAAGCAAACACCACATACTTCAATATCACCTGCAGCTAA
>chr1	156085433	156085730
CACAGTTCACTGCAGGCTTGATCTCCCAGGCTCAAGTGAGTCCCCTACCTTAGCCTCCTGAGTAACTGGGACCACAGGTGAATGCCACCACAACTGGCTAATTTTTCTGTATTTTTTTTTTTTTTGTAGAGATGGGGTTTCGCTATGCTGCCCAGGCTGGTCAAATTTCACACAGGAAAGATGCATGTTTTCTAGGATCTTATGTGGACCAGACTGGATCTTCTTGAAGGTGACGCTACACAGAGCATGGCTGGGAGAGTGAGGTGACCCCTCAAGAGGAACTCTGTGAGGAAGGTCC
>chr1	205213474	205213791
AACTCAGTGTTGATTAGTGGGAGCCTATACTGCTTGCTGGGCCCATGCATAGCCTCTATCCTTCTGACAATGCACCTTCCTTAATGTGTCCACTGCATTAGTACCAGGGTGGCCGATGGCTGAAGCTGGCTGATGTCAGAAAGCCAATCCATTCTGTCAACTTGGCAGTTAGTGGTTCTTCCATGGTGGATTCTCTCTGCTGAGCTTTAGCACAGGTTACAAAGATCTTCACACTTCCTGCCCGCTCCCTTGTCCCTCCATGTTCCACTACCCCCACCTTTCACTCTGTATGTATTCTAACATCAGGCCAGTTTTCCT
>chr1	11679157	11679474
AGGCGGAGGTTGCAGTTAGCTGAGATTGTGCCATCGCACTCCAGCCTGGGCAACAAGAGCAAAAATCTGTCTCAAAAAAACCAAAACAAAAAACACTTTGGGAGGCCAAAGCGAGCAGGTCACGAGGTCAAGAGATCGAGAACATCCTAATCAACACGGTGAAACTCTGTCTGTACTAAAAATGCAAAAATTAGCCGGGCGTGGTGGTGTGCACCTGTAGTCCCAGCTACTCGGGAGGCTGAGGCAGAAGAATTGCTTGAACCCAGGAGGCAATGAGCCTCCTGGTTTCAGTGAGCCAAGATCGCGCCACTGCACTCC
>chr1	21370806	21371081
ATAAATGAGTCTAGACCCTACATTTCAGAGAAGGGATAACCAATGCCTGAAGCAGTTGCATGGTTAGTCTAAGATAAGATATCTACTACAATGAAAGAGCCAAACTCAAAACCAGATTTTTTGCCTCCAAATCAGGTACACTTCTCAATACACCAAGGTAAATCTACTTCTATTTTAAGACTAGCAAGTACTGTTTCTAAGCCAAAGTCTAGTATTAAAAGGGCAAGGATATTACGAGATGCACTGGGAAGGAGACCAGGAAAAGACCCACCACAG
>chr1	166082502	166082777
TGGTCCTTTTGTATCTTCTTCTCTGCCTCCCCTTTCTCCTAGAAACTCCTGGTTTCTCTCTATCTGCCCTAGAAATTTATGTATTCTCATGACATACATTATCATCTCTGTGTCATGACCAAGTGTCAGAGAGTTCACAGCTCCTATCCCAACTTTTCATCTAAGCTTGAATATCGGTAGCTCATGTGACTTTCTGGACATTTTGACCAGGATGTCCTTCTGTTAGGGACAAAATTAGAATTTCTCAACTTGCCCAAAAAACACAGTAGAAACTAA
>chr1	69875794	69876054
AATCTTACCAGTTCTATTTCTACCTAAAATTTTGGAAAATTGACTGGATTTTTGGGGAATTAAATGAGGTAATTTATTTAAAAGTCAAATAGTATTCCTCAGGGTTATGAAATACACGTTAATCTTCTTTTCCTTTCTTTTCTTTCATGACTATTTGTAAGCATCTATTCTGTTAAATAGCTTTACCTTATGTAATCCATCTCCCTGTAACTAATATATTTTACTTAATTACACAGAATCATTTTAATATGTCAACTGTTG
>chr1	161269979	161270239
TCTTTGCAGTTCAAGGCCTCATTGTTCATACAGCTCTTAGAGTATTTCCATATTATATTGAACTTATTAGTTTAATTGCCTTTCTTTTTCCATAGATGTGTGTTCTTAAAATTATAGGTCACAACTCATCAGTACCTTGAATTAATTTTAGTTATGGCATTCCACATTAAAAGGAAGAACAGAATAGAATACATAGAAAATATCAGAGTACATTTCATAGAGTAAGAATAAATGTTTCATAAAATTTTGAGTGTGTTGTGT
>chr1	166661634	166661946
TCATTAACAAGGGCTCTGCAGGACTGGTCAACAAAAGAGAAGGAGTCTTTGTCCCTGACACCATGGACCAGCCTGGTAAGCACCCAGACTTTTATGGGAGGAAGTAATAACTACGGTCTTCGTTAAGCTACTGTTATTTTGGGTTTTCAGTCACTCACAGGTAAACCTAATTTGAGCTGATATAAATGGTGACTGATTTTGGCTTCTGCTGACAAACCCAGAGACTAAAGGTAGGAGCCTGGGCCCCAGGAGAGGGGATGTTGGAAGGAACATCCCATTCAGGAGAGCAGGGCAGGTTCTGAGCACAAGGTAG
>chr1	21266928	21267240
AAGAGGCCAGGCACAGTGGCTCACGCCACTGCACTCCAGCCTGAGTGACAGAGCGAGACTCCATCTCAAAAAAAATAAATAAATAAACAAAAAATAAAATAAAAAAAGAAAACCCCTATGTTTGTATGTTTACTGTTCTGCAAAGTAGATTCATACCTTTCATCAGATTTTCAAAAGGGCCCTAATCCCCCAAAAATTGAGTATTGCTTTTGACCTTATTTGTGATCTTAACAAAAAGAAGGGTCCGGGCACAGTGGCTCATGCCTATAATCCCAGCACTTTGGGAGGCCGAGGTGGGTGTATCACCTGAGGT
>chr1	53565037	53565361
CAGCGCGGCGGCTGCAGCCACGTGCGCGCCAAGCATGGTGCCCCCCACCGTTCCTTTTCTCTCCCCGGGTCTGAGCTCCCTGGCCCGCCACTCACGGCAGTCGTCCTCGTCGCTGTGGTCTAAGCAGTCATCGTCCTCGTCGCATCTCCACACAGAGGGGATGCAGCGCTCGTTCCGGCACTGGAATTGGTCCTTTTCGCAATCCTTGGCCGGCCCTGCGAGGGGGAGGGAGCGTGAGCTGGATCAGCGGACTCGGCCCCACTCCCCACCATGCAGTCCGGGCCACCCGGAAGGACCCGCTGGGGAGGAGGAAAGGGGGCGATTA
>chr1	107234138	107234462
ATCAAGATCTGCATAAAGGAAATTACTTTAAATGTCTGTGAATAAGTAGGTGTCAGAGGGCAGAAGGGTGCAGGTTCAGTAATTGTAGAAATTACCGAAAGAAGCAGAGCTTGTGACAAAAGAGCCACCATCAGTGTCCAATGGTCTGGTGGAGATAACTGAACTACTACTTTAGTAGTTCAGTATATAACAGGTTTGTCAATGTAGTTTCAAAAACACTAGTCCTCCTTCAAATAACCAAATGTTATTGTGCACATACATCAGTAGAAATTTTGTAGGGAAGGGAAATGAAGACTGAAACTTTGTCATTTAGAAAGCAAATTAT
>chr1	36186273	36186572
AATAAAAAGGCATTAGTTAATCTAAGTAAAGATCTGGGGCTTGAGGGATGTCAATTCAAGTTTTTTTAGTATGCCAGATGAGTTACAAGGAAATGATATGGTGGCAAAAATATTAAGTAAAAGGAACAGAATTTTTTTTTTTTTTTTTTTGCAACAGAGTCTCTCCCTGTTGCCCAGGCTGGAGTGCAATGGCGCGATTTCCGCTCACTGCAACCTCTGCCTCCTAGGTTCAAGCAATTCTCCTGCCTCAGCCTCCCGAGTAGTTGGGATTATAGGCACCTGCCACCATGACCAGCTAAT
>chr1	238992712	238993011
TGCAGCCCAAGCCTCCCCGAGGAGCGCCGCCCCCTGCTCCACGGCGCCCAGTCCCATCACCACCCAAGGGCTGAGGAGTGCGGACGCACGCCGCGGGACTGGCAGGCAGCTCCACCTGCAGCCCCGGTGCGGGATCCACTGGGTGAAGCCAGCTGGGCTCCTGAGTCTGGTGAGGATGTGGGGAACCTTTGTGTCTAGCTCAAGGTTTGTAAATACACCAGTCAGCACCCTGTGGCTAGCTCAGTGTGAATGCACCAATCGACGCTCTGTATCTAGCTACTCCGGTGGGGCCTTGGAGAA
>chr1	193512303	193512582
AGAAACAAATGAAATATTATTTTAATATAAAATAGTGATTGAATGCTTATTTGACCTGAGCTACTATTTGAGGTACTGGCTCACAGCAGCAAACAAAGTCCCATCCCTCACAGAGCTTAGATTCTAGCAGAGGAAGAGGGACATAGAAGATACATAATGTCAAGTTGTGGCAAGTGTTCGAAGAAAAATAAAGTAGAAAAACTGGATATTTTTGGATATCATTCAGTAAATATGAGCTTCTTCTACAATAGAAACACAATCATATAGACTCTACATTTAC
>chr1	5732080	5732359
TCCCTGCCTTCCAGGGGCTCCTGGCCCTGGAGGAGATGCACAGTGAAGAGAAGAGGAAGAGATGAGGAGAGCAACGACCCACAGAAAGGGTAGGGCAACAACCCCAGAGAGAGGGCAGTGCCGCTCTCAGTACGTGGAGAGACAAAGAGATGGGAGACAGAGAGACAGACAGACAGAGAGAGATGGAGAGACACAAAGAGACAGAGACAGACAGAGAAACAAGGAGACACAGAGAGACAGACACAGAAACAGAAAGAGATGGGGAGACACAGAGAGACAG
>chr1	159307508	159307806
GCTCCACATTCGAAGTCCTAGGCTGGCTGGGGAACGAAGGATGGGAGCCTCTCCCTTAGGCCAGAAATCCAGCAGATTTCAGACTAAGAAGAGTTTGGGTACTAAATCTAGGTATTCTGGCTGAGTGTATCTGGGTGGGCCAGCTAAAAATAAACCTCATTGAACTCCAGCCCCAACCCAGAGAAACATCCAGAAGAGCCTTGAATTAGTGATCCAAAACCCAGGGGGAAAGGCGACATTCTCACCCCCAGCACCTCCTTCACCTCACCTCAACTCCTACTCTCTCGGTCTATAATCAC
>chr1	102031765	102032063
ACATTATAGGTAAAAATAACTGAGGCATTTGGTTGGTGTTATTGCAGACTCCAGATTTGAGGTTTCTTTTAACCTGCTACCTAATAACTGTGTTTAGGCAAACATGTATTTGATCCTATTAGGTATATGAACACAAAAAATTCAAAGCAATTAAAAAATGAATAGAGAAATAAACAACTAAACAATATCAGATGTTGAGATATACATGTTGGAATTCTGACTTTGAGATAATGGTTTTTTTTTTTAAAAAACAATTGATTGCTTCATTCTTTCATTTGTTCATTCATTTTTTCAACATT
>chr1	196235311	196235634
GTTCAGTAAAGCTGTAGATTTTGGCTAAGCTCTTTTAGAAGCTGTCCCCAGAGTCTGTTCTATGAAAACAGATTACACACCAATCCAGTCCTGTGAGTAAACAAAGGATGCATCCATGGAAGACTTCAGGGATCGGCTTTTTAACATATTTAGACTGCATTGAGGAGCAGATTGTGAAACAAATGTGACTCCAGCTCTTGCCTTACTTTTTGCAAATGGCATTAGCCCTAAATGGAGGATTCAATAGTAAGCATTAACTCTGATGGGAATTAGCCTCTTTGTCAGAACTCTAAAACCTCACTGAACTTTTGAAAGAGCCTTAGA
>chr1	243679657	243679980
TAAAACCATCATTTGAATGAGGAGGTAAAATAGCCTTGATACTTCACTGCTGGAGAGGAACAATAGACAAACTCAAAAGACAAAAACATGAATTTTAAATGACAGTTTGTCCCAAGGACATCGTCATACTGTGTGCTTTTTACAGTCTGCTTGTTATCTTATGCAATTATTGCCAATGTGTTTTGCTAATGGATTCATTGCAAGTGGACTTACCCTACGTGGAATGAGGAATGTCCATATGTGGTAGATGTGTTATTTATTGATGAGGAGAGGAAAGTGGATCAATGTGGTCTTTAGATGTGCGTGCTTTGCCTTGGGAAGCAC
>chr1	27508404	27508955
TTTTTTGTATTTTTAGCAGAGATGGGGTTTCACCACCTTGGCCAGGCTGGTCTCAAACTCCTGACCTCAGGTGATCTGCCCGCCTCAACCTCCCAAAGTGCTGGGATTACAGGTGTGAGCCACCGCGCCCAGCCTTCATTCTTAAACAACTGCAATTACTAATGGGATCTATGCTGCCCATTGGGCACTGAACAACTTGTTAAATTTTCTAATCAAAGCAAACACTGCTGCCTTCATTTCCTGTCCCACATTGATTTTCATTTGCTTTTTATCACAGCAACCACTAAAGACCCAGCTTCTTTTTTTTTTTTTTTTTTTTTTTTGAGGCGGAGTCTTGCTCTGTTGCCCAGGCTGGAGTGCAGTGGTGCGATTTCGGCTCACCGCAAGCTCCACCTTCTGAGTTCATGCCATTCTCCTGCCTCAGCCTCCTGAGTAGCTGGGACTACAGGCAGCTGCCACCAGACCTGGCTTATTTTTTATGTTTTTAGTAGAGATGGGGTTTCACCACGTTAGCCAAGATGGTCTCGCTCTCCTGACCTTGTGGTCCACCCG
>chr1	111262276	111262827
ACACAAACATAAATACACACACATACAAAACCAAAAGAAATCCTAAACTCTGCAACAAACACCTTGCTTAATGATGAGGTGCCGAACATTCCCTTTGAGACTGATGTCAAGATAAGATTGTGTGCTGTCACTAATACTCAGCACTGTCCTGAAGATCAGGACTGTGTAGTAAGACAGGAACAAAAAATAAGAATGGAAAGGGAGAAATAATATTGTTATTACTCATAGATGATAATGATTTTATTTTATAGTCAATCCATTATTACTAATAGACAAAACATTTAAAAATGTATCATAGTTGATAAAGATATATCAAATCCAAAGATTAATTAAACGTTATGTATAAATGACAAAGAATTATAAAATGAAAGAAAAAAACTCAGGAGATTTAGTTTTCTGATAATTGTGATGAGGTTATTTGGATATACTATCTCACTGAAAATAATAGAAATGAGGGATAAAATATTTGTAAAATCACCTTAGAAGAATGGACAACTTGAAGAGACAGTGAGAAAACTCCAAGGCCAATTTTATGAGAAAGATAGGCAAAAC
>chr1	230863235	230863696
TGTCATAGGATCTAATATTATGTCTGAGCATGGAAGTAATACTGGAGGTAGGAAAAGTTGGTTGTTACGTGTGGGGAGAGATGGGAAGATTTAAATAATCTCTATGACTCTGTAATTCTATGACGACTGATCACAGTGGGCCAGGTCCTATGGGTAGAGCTTGAAGCAAAGCTCAAATATTCCTGCTTCTAAATGTAATGCCTGTCTGTCCATTCCTAGACACGTTCAGGACCCCTGGCTCTTTGCAGCCAAGTTCATACTTAGTAACTGACTTTCGAAGGGAGTTATGGGATTCACAACCTCAAGTGTTCAGGGAAGCCAGACACGTGATCTGAGAGTCCATACCCTGTCTGTGGAGGAGAGGAGTTACTGTGTCTTCTTACCTTTAGTCGATGGAAGTCATGCTACCTAATTATACCAGAACTCCCAGCTTTTCAAGACAAGTTATAAGCATATATTTTA
>chr1	246617055	246617516
CTACAATTTATGGTTATTTCTGGATGAGACCAATAGGTTTTAAAATTATCACAGAAATTCCCAATTTGAGCCAATGGCCTATTGAATTATTTTATTGGGTTGTTTGAATTGATTGGATCAATAGTCTTTCAGTTGTATCCACATTTTAAGTAAATGGAGCCAACTCCAAATGAAGGATCCTCTCTAGGGCCCAGATTTTCTTCAATCATAATGAAACTCCCTTAAGCCAAGTATCAATTGCCAAACATTCATTCATCTTCATCCCATGGGGTCCTAATGTTGAAATTATTCTTCATCAAAAAGAAATAGCCAAGAAAAAGGAAGCTACAAATCTACCACACCAAAAAAAGTTTTATATTAGCTACATAAAAGATTTTAATCTAATAATGTTTACACAGACATGTTTAAGTGATTTATCTTTTGTCATTTTCATTGACCCTGCTTCTCTTCTTATGCCTCCAT
>chr1	96281269	96281561
TTTTATATATATATATATATATATTTTTTTTTGAGACAGGGTCTTGCTCTCTTGCTCAGGCTGGAGTGCAGTGGCATGATCACAGCTCACCACTGTAGCCTGGACCTCACAGGCTCAGATGATCCTCCCACCTCAGCCTCCAGAGTAGCTGGGGCTACAGGTGCACACCACCTTGCCCAGTTAATTTTTGTATTGTTTTGTAGAGACAGGGTATCGTCATGTTGCCCAGACTGATCTTGAACTCCTGGACTCAAGTGATCTGTCCACCTCAGCCTCCCAAAGTGCTGAGATTG
>chr1	232453631	232453923
AGTGAAGGTTACAGGGACAAAAGGGAAAGTAACCATGGCATCCTAAAGTTTATGAAAGGAAAGTGCATGGTGAGTGGATGTATGATTTTCAATTAGGAGATCATTTGAGTTTGACCCTTTCGCCCGATAGGGTAATGATGGGAACAACAGCCAGGTAGAAACTATATATATAGAAGAAAAGAGCCCATTTACAAACTAAACCAAAAAAAAAAAAAAAAACACACACACACACTTTTAAATCCCTGGTAGTAAATGTAATAAAAATTTATAGAACTGCATAAAGAAAGCTTTAA
>chr1	228608615	228608873
GCAGTGAGCCGAGATCACGCCACTGCACTCCATCCAGCCTGGGCAACAGAGTGAGACTCCGTCTCAAAAAAAAAAAAAAAAAAAAAAAGAAATTCTGTTAAAGTAGAAATATTTAGTTATTACTGCAAGAGTAAAATGTTGCAATAATTAAAGACTGTAATAGCTACTAATTTTATAGGCAAAAAAATATTAAGAAATTAAGAGCCTTGAAGTATATAAACTGAGAAACAGAATGACAGTTAACAGAAATATTATGAGT
>chr1	95778814	95779072
CTGAAACTAGGATCTTGCAGAGATATCAACACTCCCATGTTCATTGTAGCACTATTCATAATAGCCAAGATATGGACACTACCCAAATACTCATTGACATATGAATACAGAAAATGCAGTGAATACATACAGTGGAATATTACCCAGTCTTAAAAAAGAAAGAAATCCATTTATGACAATGTAGATGGGACTGGACGACATTGTGATAAGTGAAATAATCTTGTCACAAAAGGACAAATACTGCATGATCCCATTTATA
>chr1	155404722	155405015
GTTCTGCTTTTGTAAGTCAGCAGTGGGAACAGGGTTTTATTTGGAACGAGAGCTCCTGGGTAAGAGAGGGGAGAAGCCTCACACACAGACCTGGCCGGCCTCTGTGGAAATGATGTCTGGACATGCCTGAGTATCTGTCACGAACTGTGGTAATAAGAAGGAACATGGGCCTAGGAGTGGCAGCACTTTAAATAAAATAAACTTTATATTTTATAAAAGTTTTACATTACAGAAAAATTAGGCAGATAGTACCGAGAGTCCCACAGACTCCACACCTAGTTTCACCTTTTATCA
>chr1	56048614	56048907
CCTTGTTTGCTGATGAAAAACCTAAAGACTTCACAAGAAAACTATTATGACTGATAAATCTAGTAAAGTTGCAAGATGTAAAAACCCACATACAAAAATCAGTAGCATTTTTATATGCCAACAGTGAACAATGTAAAAAAAATTTAAAAAGCAATTGCATTTATTATAGCTACTTATAAGATTAAATACCTGGAAATTATGTTAACCAAATAAGTGAAAAATCTCTATAATGAAAACTACGAAACACTGATGAAAATTTAAAGAGGACACAAAAAATGGCAAAATACTCTGTGC
>chr1	87089883	87090208
TAGCATTCTCAAATACACCCACTTAAGAACTGAGGTGTTAGATTATGTTTTTTTTTCCTAGTTTACAAGTAACTAAGTAATGTCAGACAGGATAAAATACCTGGCTACATTGAGGACAAATGACATCCATCACTTCCTCCCGTTCCAACAGACAAATAACTCTGTTGAAAAAAATTACATTAATTTGACAAGAGATATTTCTTCCAGAGCTATGCTGGTTTATTACTTGATAACTTTTCCACTTCTGTTTGCAAATCAATTACAAAACATATTTTCCCCACTCTTGTTCTGCCTTTCAGAAACTTCTGAACCAGTCAACATCACTG
>chr1	226269594	226269919
ATTCCAGGGAAAGGGGACAGAGCAAGAGAGGCTGGAGATATTGGAAGAGCAGGGTCACATTCCCTTGGGACACCAATTTTGCACAGCCAGAGGGATATCTGGTGTCCCATCCAGTTGGGCAGTTAGAATTCCAGCCACTCAGCTGTGTGGCAGCTGGACGTGGGAAACATGGACTCTTCCTGGGACGCTGTGGTGTTGGCAGTGAGAGGGGAGAGGGAATGAATTCCTCATCCGGTGAATCACAGGCTCGGGGTGCAGGGCATGGGGGCAGGGAGGGCAGGCTGGCCTCAGCCTCTCCCCGGGGACTGGGCCCAGCCTTCCTGCCC
>chr1	102205086	102205578
CTGAATATCTACTATAGAAATTAGGGCAAATGTGGTTGTTTCATTAGCATTTTATTTCTCTACTTCTCTGATTGTTTCTTTTGTCATGTTTGCTCATTAACCTCCACCAGTTGCTATTTATATTAAACTTCCTCCAGGCTGTATATTGACCTTCACCTTTTTATCTTTTATACTACCTATCTCTTTTAGGATCTAATACACACCAGGATTTCAATATACTATATCTATATTTAAATCACTCAGTAATTTGGGCTTCTTGTTTATATTTCTGAGTTGTAGTCCAACTGCGTACTCATGTCTACCCTTAAATGTCTTCCCTATTCAAAACTCTGACAATTTCTCATTTCATTTTGGCCAAAAAACAAAAAAAACAAATACCATGACCCCTGTGGCTATAAGTGATTTGCCTTCAACTTTACTGTGTTGGAATGCAGTCTAAGCTGCTGTAGCAAAAAAAGAAAAAAAGTAACATAAAAAACAATGGCTTAAGAAA
>chr1	187784360	187784852
AGTTGTCAGTATAGAAATCTTTCACCTCCTTCATTAAATCTATTCTTAGGTATTTCATTTTATTTTTTGTAGCTATTATAAATGGTATTGCTTTCTTAATTTCTTCTTCAAAGAGTTTGGTGTCAGTGTATAGAAACACTACTAATTTCTGAATTTCTATTTGCTCCCTGCCACTTTATTGAAATTGTTTATTAGTTCTAAGACTTTTTGGCAGAAGTTGTGGGTTTTAAATATATATATGAGTGTGTGTGTGTATGCACACATAACATGACCGTGTAATCCGCAACAAACATGAGCAATTTATACTCCTCATTTACAATATTTATCTTGACTAATTCCTCTGGCTGGGACTTTCACTATCATGTTAAATAGAATTGGCAAGAGTGGGCTTCCTTGTCTTGCTGAGAAATAAATAAATAAATAAAAGTTTTCTATTTTTTCCATATTAAGTGTAATGTTAACTGATTTTGTCATATAGAGCTGTTATTATGGT
>chr1	169448904	169449173
CACATGCCCACTTCCTCTTTCACTTCTCTGCCATGTCATAGTGCAGATCAAGACATTCACCAGAGGCCAATTAAATGACAGTTCCTTAATCTTAAACTTCCCAGCCTTCAGAACTATAAGAAATACATTTCTTTTCTTTGTAAAAGAAAATAAATTTATTTTGCTTTATATATTCTGCTATAGTAACTGAAAGAAGACTAAAATAAAGGAGTGAAAAGCTGGAAGAGTCATCAGATTGCAACACAAGTCTGACACTGAGTGAAAAAGAGA
>chr1	242972775	242973044
CATAGGTTATTGGGGAACAGATGGTATTTGGTTACATGAGTAAGTTCTTTAGTGGTGATTTGTGAGATCTTGATGCACGCATACCCAAGCAGCATACACATAACCCAATTTGTACACGCATACCCAAGCAGCATACACATAACCCAATTTGTACACGCATACCCAAGCAGCATACACATAACCCAATTTGTAGTCCTTTATCCCTCACCCCCTTCCCATCCTGTCCCCCAGGTCTTTTGATTGTTTGGAAAACTGAGTCTCCTCTCTATC
>chr1	57767634	57767926
ACTCTATCTTAATTACATTAAATGTAAATAGACTAAATACCATGTAAAAAGCAAAGATTGTCTGACTGGATAGTGGGACAAGACTTAACTATATATCATTTACACATAATGCCCTTGAAATACAAAAACACAGAGAAGTTGAAATTGAAAGAATGAAAAGCTATACAATGCAAACACTAAACAAAATATGTTGTGACTATATTAATACCTGACACAATAGATTTCAAGACAAACAATATTACTAGAGGTAAAGCAAGCAACTTATAATAATAATTAAAGAAAAGGTCAATTCA
>chr1	62368007	62368299
CTGGACAACATGGTGAAACCCCGTCTCTGCTAAAAGTACAAAAATTAGCCAGGCATGGTGGTGGGTGCCTGTAATCTCAGCTACAGGAGGATGAGGCAGGAGAATCACTTGGACCTGGGAGAAGGAGGTTGCAGTGAGCCAAGATTGCTCCACTGTACTCCAGCCTGGGTGACAGAGTGAGACTGTCTCAAAAATAAAATAAAATAAATTAGTTTATAGGTATAAAGAATAAAGCCCACCACTTACTACCTTAGAGAGAGGGCCAGCCAGCCACTCATCATTCTAGCCTTAAA
>chr1	196297783	196298118
GAACCCAAAGTGGCCAGGTGGCAAAATAATTTCCAGTTCAGGGGAATCATTGTATCTTCTGGTGGAAGCATTCCTCCCTCTGGAACTAACAGCTCTAGACCAGCAGAGCATAAAGTTGAGGGAACAGGAAGCAAAAATTTTGCTAGTGGGTCACTAGGGGTAATTGTGAGTGGTGCCATTCCCGTTTCAACCCCATTGATTCTTGGACCTGTGGATCTTTGCTATTGGAGAAATAATACTGTATTATTGGATACTGACCCAGGGCATATACAGCCTTCTGGAGAACCTTGCCCCAACCCTGGAAAGTACAGTCATCTAGTTGGTGTCATAACTGTG
>chr1	93724920	93725255
TGAACTGCTCATGCTCTTAGCAAAGGCTCAGTGCTCATTGCTCCAGCAATGAACACTGCTTCTACACTTAAGTGTTTTCTTTTCTTTCAGATCATTTCCATTAGCAAGAAAATCATATTATTTCTTTTATCTTAAAAACCACCCTCACTTGACCCCACTCTTCTCTTTAGCTATTTTTCATATCCTTTCTCTCCTTTCAAGCAAAATTCCTTAAAAGTGATGTCCATGCTTACTGTCTTCAACTTCTATCTAATCTTTTGGAACCCATTTCAGTCAGGCTCTTACCCTCATTATTTCAACAGAACTGCTCTTAAGACAGTCAATGATCTGCATGTT
>chr1	60193740	60194023
CATTTTGACGAGGAGCAGGATATTTTCATGATCTTAAAGTGCCTGCCCACTGATTGCTTTTTACTTGCAAAGAAAAAATAGCAACCATACAGTGAAGATACTGGGCAACACTAAGACCAGGTAATTAAAATAAACATCACCAATGAGGGACACATCCTATGCCTCTGATTTTGGTACCCAGACAACAATACAACATCATGTATGTAGTATTCTGGGCTAGAACGCATAAACTTAATGTATGCACGAGGAAACATTAGATAAAATGAGGAAGGTTCTATTTAAAA
>chr1	86790173	86790456
AAAAATGTAGTAGCTGTGTGCGGTTTTTGAGTTTCACCCAGGTCTCACGGTAGCACAGAACATAATGGAGAAGTATTGCACGCACATTTAAAGTAAAACATGATACACTCACACTGTTGACAAGGACCGTAGTGATGCCCACTGCAAAAAAAATCCCTTATTTAAACCTGAAAAAAATGAAACACACCAACTACAATTGTTCAGGCTATAAAAGTTCTAATGTCGCAGCAAAGGATATTTATAGAAAAAATATACTTTTAAGAAAATAGCTGAAAAAATCTAAA
>chr1	193875541	193875814
TAGACATATCATAATCACATTTTATTATAATTAGGTTTATAGAGACATAGTATGAGGTCCCCAAACTACAAATAGATCCTTTTGCAGATTATCAGTCTAGGTTTATAAGCAATAAAAAAAATCCTATTTTGAAGAATATGTTAGAAAATCTTTGTGACAGTAGGTTAGGCCAAGATTTTTCAAAGAGAACAATATAAACACAAGTTACAATTAAAAAGATAAAAGGGAATTCAAAAAAAGGGGAATATTTTCAAAAAAATTATTAAGATAATAA
>chr1	181510839	181511112
CCACAAAGGCTTGGACAGGGAAGATGTCTGTGGTGACCATGGTGAACTGAGATTGAAGTCCTGTCCTCATGTTCGGGGTGTGCAAGAGCCTTTCAGGTCTGCTAATTAATAATGGCTGAGACTAAAATTACCCTGTGGGATAGGGATTTGGAGTGGAATGTTAATTTGATTTAAATACATTAACATGATATTTCCGGCACACCTCTGTCATAGACTGAGATTCACACTCATTATGTGAGGAAACAGCTTCTTGAAATTTTTCCCTGTCTCAGAC
>chr1	167127413	167127662
AACTAGTGAATGGAAAACCAAATTGTAGTATATCTATACAATGGAATACTATTCAGCAACACAAAGGAACAAACTATTGATACATCCAACAACATGGACGAATCTCAAAACCATTATGCTAGACACTAGCATAGAAACCTACACACTATAAGAATCTGTTTACATGAAATGTTAGAAAAAGCAAAACTATAGCACCAGAAAGCAGATAGTGGTTATTAGGGGTCAGGGAGTCAGAGGAAGGGAATACAAA
>chr1	26189658	26189907
ACAGACCTGGGGGCTTGATAACCAAATCCAGACCCGCTCTAATTCATTTTCCCCACCGTGGGAATACAGGATCAGACTTGTGATCAGTAAGTCACGGTGCCGGCAGAAGCAGTGCAAACAGAAGAAAGGGAGCTGGGGACACTTACCTGGAGATTCTGACCCTCCATCACATCCCCACAGCCTACGAGGTGGGGTCCTGTGACAGGTGGAAAGCCCACAGACTGGTTGACCCCCATTTCATCACCGGGTG
>chr1	81383304	81383566
AAAAGCCTGGGTAATTGAGTTTGTTGAATTTTTGTTTTTTATTTGTAGTATGTTTGATGCTTGTGGTGTGTGTGTGTCTGTGTGTGTGTTCTGTCTTCCCAGTGAATATGCATCTTAGAATTCTTGAGAGTTATGTCTATTTGATGTATAACATCATTTTTATGCAGTTTATGCCAGTGTAATTCCTCAAAACCATCACTAACTCAACATAGACCAAGATAAACATAACTTCTTAAGCTGAAATGTTTCAAACTTATTCTGGC
>chr1	69686971	69687233
CATAAGGTTGTAATGGAGCTATATGATAGAATAAACTATACCACCTAGGTTTGTGTATGTATACTCTATGATGTTCACATGACAAAATCACCTAATGATGCATTTCTCAAAATATATTTATGTCATGAAATGAGCATGCATGTAGTATTATTACCTCCATCTTACAGCTGAGAATTGAGGTAAATAAAGGTTGAATGACTTGTTTAAGGGCATATAATTAATAAATGGTATAGCTGGGAATATCAGCCCGAGCAGTCTGACTC
>chr1	154397297	154397600
CCCATCTGCCCCTCCCCCGCAGATGACGCCTCCTTTGTGGCAGCCATCCCTTCGACCCAGGTCGTCTACTTCTTCTTCGAGGAGACAGCCAGCGAGTTTGACTTCTTTGAGAGGCTCCACACATCGCGGGTGGCTAGAGTCTGCAAGGTCCGCGGCCTGGGCGGGGGGCGGGGCTAACTGGAGGAGAACCAATAGGGAGATGGCAGGGGCAGGACTGAGTGGTGGGCCCCCAGTGAGAGCGGGGGAGCGGGGCGGGGAACAAGCGGGCCTGGCGGGGTGGGGCGGGGGACAGCGGGGCTGGGCG
>chr1	105689552	105689855
TAGGGTACAGACATACGCAATAATATTATAAAACATCAAGGGTTTGTTACCAAATTTGAATTAGGGCTTCATTCCAAGAGGAAGTAGAGAGATGTGATATTTTGAATCACAAAGATTATTGACAATAGACAGTTTCTAGCCAATGGTGTTATATAGAGGTATAGTTGCTTTAAACTTTATGCTACAGTTTTAATGTATGCCACATACATCCGCATACACAATACATAATAGTAAAATAAATCCCTACCAGATACACTATGTGCATTTTTCTACTTCCCTGAAGATCATAAAGTTAAAGGATGAA
>chr1	53002095	53002560
TTGACATGTTCAGCCTTCTGGTTCAGGATAAAACTGAAAATTTGAAACATTACGAATTGCTTCCTTGACTAGCCAAATAGACTTTCTAGGTGCTTGAAAGCTTACACTCCCAGACTAGCACCCCACTTATTTGTAGATCACATTGCTGGTCACTTCAGCTGTCTGTCCTAAATCAGAAAGAAAGAAAAAATGCTTTGGGGCACAATCCTTGTATTTATGCATCTGTATTTTACTCCTTGAAAGAAGCCCTTGAGTTATCATTTAGAGCATGTTGATTCTTTATTTTATTTTATTTTATTTTATTTTTGAGATGGAGTCTTGCTCTGTTGCCAGACTGGAGTGCAATGGCACTATCTCGGCTCACTGCAACCTCCGCCTCCCAGGTTCAAGTGATTCTCCTGCCTCAGCCCCCTGAGTAGCTGGGATCACAGGCATGCACCACCATGCCTGGCTAATTTTTTTTTTT
>chr1	59209600	59210065
TGAGCTTAGCATTTTATGAACATCATCACACATAAGACAGGTAAGGTAGGAATCCATCTCCCATTTAATAGATGAGGAAACTGAGATTGATAGATGTTAAGTGACTTGCCCAAAGTCACACAGCTACATTCGAAGTTTCATGCCAGGTCTGTGTCACCTCTACTTAATGTAAATAAGGCGTGTACACTGTCTGCCACATAGAGGGTCCTTGTTTCAGGTGAATTTCTGTATCTTTCCCTCTTAGAGAGTCCTGGAAACTTCTAGGTCGCTGGACTTTTACTTTCTGATGAACTTCACCCAAGCTGATGTGACCAGCTACCATCACCCAAGTTTCAAAGTTCATTGTTGCTTAAAAAAAATAAGGCTATTATTAGCAGCAATCAGAGGGCAATCACATTTCCCAGTCAGGAGTCTTTGGGAGGAAGGTTGTTTGAAGCAATGCCTGGATGGTGTTTGTGGTGCCACA
>chr1	228213031	228213520
AAGCAATGCTGCAAGGACCATGTGTGTACATGTATCTTTTGCATGCTGCTTCAAGTATCTCTGCAGAGTAAAATCCTTGAAGTGCTTCATCAAAGCTACGTTCATGTAAAATTTTGACAGAGATTGCTAAATTGCTCTCCAAACACATTGCATCAGTTCACACTCCCACCAACAGACAAGAGTGTGGGTTTCCTCTTATCCTGCCACGCTCAGAATTATCCAGTGTTTAAGTCTTTGCTAATTGTTGTGCAAAAACAATTACATCTGGTTGCTTCAATTCTTTATTAGTGAGGATAAACATCTTTCCATGTAGCTACTGACCATTGCATTTCTTTTAAGGAAATCACTTTTGTCTATGTTTCTGTGGGGTGCTTCATATTTTTCTTATTGATTTGGAAGAGTTCTTCATGTGCCGATAGGGTTTTAATGATTGAATCACCACAGTGAGAATTCTTTTCGGGCTCCTTATATCAGATTTCCCCTGACCTGG
>chr1	91692859	91693348
TTACTTTGTTCATCTAACATTTTATCCTTCCCAAAAAAGAGGACTAACCATCATTTGAAACATGTCTTTGAGGTCAGGTTTGTGACAAGTAATCTCAGAGATGACTCAATCCAAATATAGTTGCCTCTGGAACATGTAATCCCTATCCAGTGTACTCCTCCATGACCATGACACTGAGTTGGGCTCACTGGAAGCATCCTGCTGGAGTCATTGCAGCATACACAAGAGGGGACTGGCTACTCCTTATATGTGGTAGGCATTTTAAGGCTTCAAGAACTCTTCCTATGGTCCATCTAGCAGAGGTCCAAACTGCTTTAGGAGCTGAGAAAGAGGAGCAATGAGACCAAAATAGAGGACTTCAGGGGGGAAGGACCATTTCCTGTGTGCAAGGGGAGAAGTTAGGGCTTTCCAAACAGAGCCAAGTCTTGAAGGCAAAAATGAGATTTGAGTAGACCAGTTCACAAAGGGTATAGGATTCAAATCAGGCTGC
>chr1	160175823	160176126
CACCCATTAACTCGTCATTTATATTAGGTGATCTTATTCAATCACATGGTATATAAATTACAATATAGGCTACTATGACAGAGGCCCCAGAATGAAGGTGCCTAAACAAGATGAAAGTTGATTTCTTTTTCCTATAAAAGTGTGGGAGCTTGTCCAAGACTGATAGGATAGCTTGTTAGTACTGGAGACCCACGCTCTTTCTTTCCTGCACTCTGCTGTTCTCAACATGCTGTCTCCATCTTCTGGTCCCAGATGGCTGCTTCAGCCCCTGCATCCTGTCAGTATTCTAACCAGCAGGAAGAAG
>chr1	1379178	1379481
CAGCCGGCCTAATTGATTTTTAAAACGAGTTAGAGATTTTGGGTTAGTCTTGTTTTCCAGGAATAAAGTACCATTTTTAGTGGCCAAGAATGTACCGAGGGTGTGGCCCTGTGACATATCCAGCTGGGTCTGCCCAGGGCCCCGCTCAGCGACCAGAGCTTTGTAGGATTTATGCTACCAGTTGCAGAGAAAATGGCCCTGAGTGAGGGCGCTGTGACTGCCCCACCTGCCTCCTGTAACCGCGTGGCTGTGGGATTCGGGGCTGGGAATTCGGGTTCCTGTGGGGCCAGCACACGGCCCTGTG
>chr1	179443990	179444318
ACCACTAATGTTTTCTTAATGAGCTGCCATTTACTTATGCAAATAGCAGGGCACAGATGCCAGGGGGATGAGGGCTTAGCAGAGAGGCGTGCCTCTGCATATGGCTCATGTTTTAACATGAGAGCTGCTGTCCTTGGAGCCTGCCCTCTTATTCATCTTTAACAGCCACTGTGCGGGCTGTGTGTCTGTGTATGCATGTTTGGGGGTCTTGCCAAGCTACACTGGCATGAGGGCATCTCCACCAGCCAGAGGTCCTGGTGGGAGTCATAGGCCAGCCCGTACTCTGCCGGTTCTGCCCACCTCTGTCTTGTGTCTGGCCTCACTGAGCT
>chr1	169982263	169982591
TATATGTTCACTCACCAGTCTTGGTAGTAGGCCCAAGACCTTTTATCTGAGCATGAATTTGCTGGTTGGAACACCTGCTTTGTCTTTGTTACAAGTTGCATTGTTTACAGTTTACAGTTTCATTTTCTTCAAAGTGGAATAAGAAGTTAAAGACACCTTTCAAGCAATTTGAATGCCCAGTCAGTCTAGATTTTTGTACAATTTTTTCTCCAAAGTTTTACAGGTTTGTCTTACCTGTGCCTAGTTCTATAGTAATTTTTGTTTGTTGTTCATGTTTATCAATTTAGTTTTTATAGAAAATAACTTTCTATTTGTATTTCATTAGTTTA
>chr1	243318468	243318747
GAGTCCCTAACGAATCCAGGTCACAGTTTAGTGAGGGAAGCCTGCAAGGCAGTCAGCAGCCACATTTCAGATAGGGGCATGTTCAGGGTCCCGTGCAAGTGCCGAAGAGAGGCAGCTACTCAGCCTTGCAGGGAGAGAGCTTTCTGGAAGATGAAAGGTGCTAGTGAGCGGAGAAGGCTTCCCAGGACAGGAAGCTCCTGACTTTAAAACGAGTAGTTTAGTAAGTGGGTGGCGGGGCACAGGGCATTTCAGCAGGTGAGCAGCAAGTCCAGAAACCCTA
>chr1	202397612	202397891
TGGAAAATGGGAATTTTCTAGGGTGCTCACGTGCTACTCAGCGCCTTCGTCAAACACAGCTTGGAAAGGGTGAGTCTTGCAGCAAAGAAAGCCCTAGGTCCATGAGGGAAAGGAGACAGGGAGGGAGCGAGGGGCTGAGCCAAGCACTCACGTCCATGTAGTTGGTGAGGATCACGGAGGAGGTGGTGTTGCCAAGTGTCAGCCTCTTCATGGGTTGGCTCCACTCGGGACCAAGCCTGGCCATGTCCACACCTCGTTCCTTCAGGCTTTCTCGGATTGA
>chr1	194980758	194981163
GCCACATGGTTATAGATGAAAAACTCAGCATCATTTGAATTGTTGATCCCCTCGAGGAAAAGCATAGTTTTTGTCTAGTTGCTTTCAAGGTATTTTTTTCTTTTTTTAAAGTAGTTTTATTTTAATGTATATTGGTATAAATTCCAATGTTTTTATCCTCTTTGGAGTTCACTCAGCTTCTTAAATATAAGTTTATACCTTATGGTCAAAATGGGAAGTTTTCAGGCATCATTTTATTTATTCATTTTTCCAGCCCAATATCCTTTCTCTTCTTTTTCTGCATCGGCATTATTTGTTGTTGTATTTTTCTGAATGTCTCAGTTCAGTTTTTTGTTTTCAGTTTATTTTCAGAGTGGGTAATTTATATTGCTGTATGTTCAAGTTCATGGATTTATTTGTCTGTCAG
>chr1	150024131	150024536
GCAATCCTCCCATCTCTCAGCCTCCCAGTAGCTGAGACTACAGGTGCATGCCACCATGCCCGGCTAATTTTTGTATTTTTTGTAGAGAAAGGGTTTCACCATGTTGCCCAGGCTGGTCTCAAACTCCTGGGCTCAAGTGATCCACCAACCTCAGCCTTCCAAAGTGCTGAGATTACAGGTGTGAACCACTGTGCTCTGCCTCGACTGCATTCTCTTACTCCCTTAGTCATCCTCTCTCTCACACTGCACACCTAGCCTGTCAACAAATCTTATTTGCTCTACCTTCAAATCATCCAGAATCTGACCACTTTTTCTCTTTGCAGTTCTATGACCCTGCTCTAAAACACCATTATCTTTTCCCTAGATTACTGCATTGCTTAATTACGTTCCTGCCTTTGCCATTGTC
>chr1	25374996	25375282
AAAGTTAAATATGCATCTGCCATACGACCCAGCAATTTCACTCCTATGTATTTACCCAAGAGAAATGAAAGCATGTGCCCACACAAAGACTTGTACACGAATGTTCCTAGCTGTTTTATCTTAATACTTGAAAACTAGAAACAACCCAGATGGCTGTGGGCAGGTGAATGGATAAAGTATGGCATGTCCATGCAATGGAATATTAGGTAGCAATAAAAAAAGAATGAAACACTGAGACCTGCTACAATGTGGATGAATCTCAAACCATTATGCTAAGTGAAAGAAGG
>chr1	111002571	111002857
AAGGGTTCTATATAATAAATTTTCACAGTTTGACTTTCCATAAGGCTTATGAAATAATATACAAATAGCTACCATTCTGCTGAAATGTCACAGTAAATACATTAATGGCACAGAAGTGAAATGTCCCCAAATGGGAAGCCATCTTCATGACCTCCTAAATCTCTTTTCCAACTAAAACTTTTTTTTAATTGAAAAAGAGTTCCATTTCTAAAAGAATATAAAAATAGAAAATGAGTTAAGGAAACTTTTACATATATAATTTTGAAGGAAAAGCTATAAACATTAGA
>chr1	176882726	176883020
GAGCTAAGTCTTGAAGAATGGATGCAATGGATCCTCCAAGCTCACAAACTGCCCACATTCCAGGCAGAAGCAGCAGTAGGAGCAAGAGCGTGGAGGTGAGAAACAGAGCAGCCTGCTTGCTGATGGAGAAGAAAACAGAGACAGAAGTCTCAGAAATGCCTAAATCCTGTGATTCTCTGCTGAAAAGAACCACCAATCTTGCCCAAATCCCATCCAGGACCTCTGCAAGCACCACCTCCTCCGGGAAGGTTTCTGGCTCCTTTGAATGTCTGCAGCAGTTTTACTATTGGTGTCA
>chr1	120912295	120912589
TCCTTTTATTTTTAGCTTACTGAATAGTTTTTGTTGTAACCTTAATAAAAAGTGGATGTTAAATTTTTATCAAATATATTTCCAGCATATATGGAGATAATTACACATTTTCTCTATTAATATAAAATAGCAAATTGCATGAATATATTTCTTAATGTTGAATTATTTCCTTGTATTATAAAATATATTCCACTTGACCTTATGCTCTATTGTTAAGTCAATATTCAATGTTTACAGTATTTGGCCTATGGAACTATTTTTCACAGCTGATAATTTTAGTTTATTATGAATATTT
>chr1	8142596	8142928
TTAAATCTAATGTTTAGAAGCATTAAGTGCATTCACGTTGCTGTGCAATCTTTGCCACCATCCATCTTCAGAACTTTTTCAGCTTCTCCAACTGTCTTGGCCCATGGTAATCATAGATGCTGCCGTCTAGAGGCAGTTTTTGCTCTTTTTTTTTTTTTGAGATGGAGTTTCATTCTTGTTGCCCAGGCTGGAGTGCAATGGCATGGTCTTGGCTCACTGCAACCTCCACCTCCCGGGTTCAAGCTATTCTCCTGCCTCAGCCTCCCGAGTAGCTAGGATTACAGGGATGCACCACCACGTCAGACTAATTTTATATTTTTAGTGGAGACGGGG
>chr1	232078608	232078940
GGTCAATTATATTGGACCACTTCCATCATGGAAGGGACTGTGTTTTGCTCTTATTGAAACAGACAGTTACTCTGGATATAGATTTGTCTTCTCTGCACACCACTTCTGCCAAAACTACCATCTGTGGACTTATGAAATGGCTTATCCACCATCATAGATTCCATACAGCATTGTTTCTGATCAAGAAACTCACTTCTCAGCAAATGAACTGTGGCAATGGGTCCATGATCATAGAATTCACTGATCTTATAATGTTTTCCCCCATCCTGAAACAGCAGTCTTGAAGTGGTGGAGTGGCATTTTGAAGACTCAGCATAGTGTCAGCTAGGTAGC
>chr1	117201318	117201572
ATAGGCAATCTAAGTATGTGCAGGAGAAAAAGAAAACTACATTTGAAGACATAAATGTCACCAGAAGACGAGTGCCCATAGCTGCCTGGGCATGTGTTCCATTAGCTGATTAATGCCAATTATAGTTACTTAGACATTGTCCTTTTGGGTCTTATCTGAGACATTCTCCCGATGCACACAGGCTAGTCCTGTTAGGAGCAGATTTATATTCCAGGGACAGCACAGTCTCCTGGTGACGCTAGCAGGTCCTTAAGT
>chr1	182119728	182119982
GGTGCCCCGGTGACAGCAGTGGGATAATGTGATTTTAAGTCTTCTTGAATCCTTGAGACAGGCTGCGCCTGCAGATACAGAGTTAAGATGTGTCTTGAATCAATCATCTGAATAATTCAGGCCTGAGCTCTTCTTGCAACTCTAGGAGAAGGTGCTTTTGGAGCTCAAGACACAGAGGGAAATAAGAATTCGAATCCCTGTGAAACAAAATCTGCCTTGTTCTGTGGGTATTTTTCTCCCTTTACACTCATAAAT
>chr1	119126609	119126916
TTTACAAGATCTAACTGTGTGTGTGTGTGTGTGTGTGTGTGTGTGTGAGTGTTCTTTAGAGCTTTCTATTCTATACATAAAATTATATTATCTGCAAACTGAGGCAATTTTTTCTTCTTCCTTTCTAATTCAGATAGAAAAAATAAAAACTAAAACACCACAGTGGTATGTAATTTTATACCCACTAGATTGGCAAAAATTTGAAAAGTTGAAAACACCAAGAGGTGGCAAGGATATAAAGCAGAAAGAAATGCCATTCATTAATAATAGGAGTATAGTTGGTGCACCCACACTGAATAAATTCAACA
>chr1	222603723	222604030
TGAGATTAGGGAGTGGTGATGACTCTTAAGGAGCATGCTGCTTTCAAGCATCTGTTTAACAAAGCACATCTTGCACCGCCCTTAATCCATTTAACCCTGAGTGGACACAGCACATGTTTCAGAGAGCACGGGGTTGGGGGTAAGGTTATAGATTAACAGCATCCCAAGGCAGAATAATTTTTCTTAGTACAGAACAAAATGGAGTCTCCTATGTCTACTTCTTTCTACACAGACACAGTAACAATCTGATCTCTCTTTCTTTTCCCATTTCCCCCTTTTCTATTCGACAAAACCGCCATCGTCATCAT
>chr1	149887754	149888039
GTGATCTGCCCACCTTGGCCTCCCAAAGTGCTGGGATTACAGGCGTGAGCCACCATGCCCAGCCCATATTTACCATTTCTGATGCACTTTATTCCTTTGTGTAAATCTAGTTTCTGTCTGGCATTAGATTCCCTCTGCTTGAAGAACTTGCATTAATATTTCTTGCATTAATAGTGCAGGTCTGTTGGCAATGAATTCTCTTAGCTTTTGTTGATGTGAAAAAGTCTTCATTTCACCTTTATATTCGAAAGATTTTTTCAGGGTATAGAATTCTTGGTGGATTGTT
>chr1	41323274	41323559
ACCTAATGCTAAATGACGAGTTAGTGGGTGCAGCACACCAGCATGGCACATGTATACATATGTAACTAACCTGCACATTGTGCACATGTACCCTAAAACTTAAAGTATAATAATAATAATAAATAAAATAAAATAAAAAACAAGAAAAAGCAAAAAAAGAAAAAGAGTTAAGAGACTACCACGAACAAGTTGGGTCTATACTATAAATGCAAAGATAATTCAATATTAGGAAATCAATCAACAGACCTTATTAATAGGTCTAAGAAAAAAAATTATGTGATGACTC
>chr1	214053159	214053463
ATACTAAAAAGGGATGAAGGAAAAAATCCAGTTTGCTACCCTTTGCAGCATTCTTCCTTCCCTTGCCTGACTTATGATGAGAGAATATTGCCAGTGGCCTAGAATTCTCAGACAAATGAAATTTGCAGTTGCGATCTATCCAAGAACAATGCATGTGTAGTTCAGATTAGAAATGGAGGAAGTGGGGAACAGCTTCATGGGGTGGAACAGTCAGCAATTCACATATTTAATAGTGAAAATATATAGTCATGTTAATAAAAAAAGCCACAAGATAAAAGGAGTTAGCCAGATCTCCAGATTTATTT
>chr1	190727975	190728279
ATTGTTTGTTCTGTCTTTCCTGTGTGTAGTGTATTTCATGCTGTTTTCCCAAGGTAATTGTTCAGTATAAAATCCTGTTTTCTCAACTGAAGATGACTCAGAAATCTACCAGAGCACTGAACTCTCTGTGGGATCAGCTGAAGCCATTGCTGAAATTGTATCACAGGTCAATTCCTCCCTCTGCCCACTCCTGTTCCCAAGGGCACTCCCTAGTCAGTATCCTGGATGCTAACCTCCATGACAGTTTGCTTCCCAAGAAATCTAACCTGTTGCAAGCAGTTATTGTCATGTGTGGTTTAAGAAAG
>chr1	80092507	80092945
CCCAAGGGCAGCTTGGCTTCAAATAGGTTCAGTGGCAGATGATCAGTAATGAACAGTTTGCTGAAGAACACTCAGAAAACCTTATGCTATGGAAAAAGCTTAAGGTCTGATATGGGTCACTCACTGTAAGGGTCCGGGAACCCTAATTCATCTATTTTCACTATTTCTATGTTTATGTAAATAATGCAATCTATCTAGCCCTCTGGTGTATTTTCTCGGCCTTCTACTCACTCTGTGAGCATCCACCATCCCAGCCTCTTGGAAGTCATTGTTCAAGGTCTCTTACAAACTTCTTCATTTTTCCTTTCCCCCTCAGATTCCTCCACTCCTAAATGAAAGCCACAGACTTTACCTTGTTCCCTCAACCTTTAAAATTTTCTGTTTCCTGACCTGTGAAAGAGTGATAAGCTATTTAAAATACCTAGCAAGTCTGCAGGCT
>chr1	193426724	193427162
ACAAAATATAGACTCTCCATCCTGGGGTGATTGCACTGAGCAATTGCTGATCTGTATCTCTTTTGGGTGGAGCCCCCAGAAGACAAGCAAAAGACCCTTGGCCACAACCATCACTAAAATCCCTTCCTTTGCTGCATCCAACTTGGGAAAGGAACACAATACCTTAGCTTCCAGAGCTGCACTGAGCAGTCCAGGAGTTCCAAGCCATGATCTATAGCCAGTACTCAAGGGGGAGAGGAGCCCCCACTTTCAGACCACTGGGGGGGAACATGGCTGCAAATGTGAAGAAACATAGGGGAGCCACACAATGGACCAAGAGTCTACCAACTGGCCAATATGCCTAAGTACCACCTACTGGATCACATCACAAAGCTTCAACAGCCCCCTCAAAAATACCTTGCTAACATACGCCTTTGTAAAACCAAAGACAATAAATCAT
>chr1	77166107	77166477
TTTAAATTTGATTGATGAGTTTATCCATAAGGTTGTTCACAAATCTGTTAAAGTCATTTATTTTTTATTCTGATATAATTGTGCATGCCATTATTAATGCTGCTTTCCAGAAGAGTAACCACATGTTGTAGGGCCTAATTTCAGGTTCAAAATGGAAAGTGGTGATCTTCTCAATGTGTGATTTATTGGAGGAAAATGGAGCTTGATGGGGACAATCTGGGAGTACATGGTTGGGAGGGAACCCCCAGATAGACTTCATGTTACTTTGCTGTTACTCAACAGTTTGCATTGTGGGACTTCCAGTGCCAGTCAGGGTGAAATATAGTTTCACATTTTACTACCACCTCTATTGTTTCTCTCTCTTTTCTCTT
>chr1	229475741	229476111
TCCCAAGTAGCAGGGACTACAGGCGCCCACCACTACGCCCGGCTAATTTTTTATATTTTTAGTAGAGACGGGGTTTCACTGTGTTAGCCAGGATGGTCTCGATCTCCTGACTTCATGATCCGCCCGCCTCAGCCTCTCAAAGTGCTGGGATTACAGGCGTGAGCCACCGCGCCCAGCCAGAAATTTTTTAACCATAGCATAATTCTAAGTATTTTTAGGACTTGCTGTATGTATTTCCTATTTAAATTAAGGAGTGGTTCTGCAAAGTAAAAGAAAATCCATCACCCAGGTTGTGATTTGTAAGGCTCAGAAATGTTGTGTTTGAAAACATTTTGAATGTAGAGCAGATGCTTCTCTGGCTACTATCTCAC
>chr1	167499827	167500114
AATTCCAACCAAAAATTTCATATCCAGTCAAACTAAGCTTCAAAAGCAAAGGAAAAATAAGATCCTTTCAGACAAGAAAATGCTGAGGGAATTCATTAATGCTAGACCTGCCTTATAAGAGCTCCTGAGAGAAGCACTAGATATGGAAAGGGAAGACCATTACCAGCCACTACAAAACACACTTAAGTACACAGACAAGTGATACTATGAAGCAACCACACAAAGAAGTCTGCATAATTACCAGCTAAGAACATAATGACAGGATCAAATTCACACATATCAATACTA
>chr1	23144283	23144570
GTAGAGACAGGGTCTTGCCATGTTGCCCAGACTGGTCTCAAACTCCTGAGCTCAAACAATCCACCCGCCTTGGCCACCAAAAGTGCTGGGATTACAGGTGTGAGCCACCACACCCAGCATGAAGCCACTTTTCTTGTTGTTGTTGTTTTGAGACGGAGTCTCACTCTGTCACCCAGGCTGGAGTGCAATGGCGCAGTCTTGGCTCACTGCAACTTCCACCTCCTGGGTTCAAGCGATTCTCCCACCTCAGCCTCCCAAGTAGCTGGGACTACAGGTGCGTGACACCAC
>chr1	23094658	23095024
AGGTGGGTGGGGTCTCCAGGCTTGGCCAGGCCTGGCTGTCCCAGATGGCTTCTCTCTCTCTATTCAGTCATCCCTCTACAGTGCTGGTGAACCGAGGAGGCATTCTCACAATTGCAGGGAGAGATGTGGGTAGGAAGTGGAAGGCTTCAAGTGGCTTCCCACTACCTAAGCGGCCACCATGTGCAATCCATCCCTTTGGGATAGGCATCGCCCCTGACAAGCCCACTATTGAAAGAGGTGGCACATTGAGACACTAATGCAGTGGGCAAGAAAGATTGCAGGATGCTAGGAGTTTAGTGGGTGGTGGAAGGGGTATACAGATTGTCCTGCTTTCTGCATGAGTTCAGGCCCCCTGGCTGAGGTGCTG
>chr1	64136420	64136786
CCTTATGGACAAAATGCCATTTGTTTTCTGTTCACATGTGGGTCTTTCATGACCTGTGAGCTCCTTGGGGTCAAAGGCTATATATTATTCAATTCTGTTATCCCTAGTTCCTAGTATAGTACAGCAGGTAAATAGATGTTTTCTGAATTGAAAGTAAAAAAATCGTTTTTCTGTTGGATGTCGGGCACCATAATAGATGCTTACATTTTTTTTTTTGGATAAAGGAGGTTTTTTTTTTAAAAAAAGGAAAGAATAAAAGAAGAAGAAACCATTTGCTATAATAAAGATCTGCAAAGCATGGTACCGGGTTCCAGGATGGTAGGTGTTCAAGAAACACATATTGAAAAAAAGGGAAAGAAAAAGAAGA
>chr1	143739693	143740223
AGTGAGTCATCCATCATTTTATACTTCTCTATCTCTAACCCACTTTTTTCAGAATATTTACATCTTTCTCCAACCCCTCCCGTGATAACACTTGGCATTGTCCCTACCCAAGGGAATAAACTGAAACGCGGGAAAGGTGGTGGAAACAGAAACAATCAAAGTGGAAAAGGCATTAGTGAACAAGCTCTGAGACTTCTCAGATGTGTTTTTTTCCTCTTGCCAAGGAGAGACACTGGATATATTTTCTATGTTCCAAATGTTGCCAAATACCCTCCCACAATGTGGCACCCGAATTGTAAAAACACATATTCAAATGCAAATAGGGTAAAAGCCCCAGATGCAGAACGTTAAGACTATTATATAATACAGTGAAATTATCATTTTTTCTCATCTCAAGATCTATCATTATAACCTCTGCAAGTGAGGATGCTTAATTGGCAAAGCTCCCAGAGGAGAGAGAGCATCACGGTGAGCCTCCTTCTGCATGCTGACTAAGTGTGGGCTGACTTGGCACCGATACAGAAACATCCA
>chr1	170458728	170459258
TGTATATACTATGGGGTGTAATGTGATGTTTCCATACACGTATACATTGCATAATGTTCAAATCGGGGTAATTAGTATATCCATCACCTCAAACATTTATCATTTCTTTATAGTGGGTACATTCAAAATCCTCTAACTATTTTTAAGTATACAGTACAATATTGTTAACTATAGTCACCATACTGTGCAATAGAGCACCAAAACTTATTCCTCCTGTCTAACTGTAACTTTGTATCTGTTGATCTCTTCCCATCCTGCCCCTAACCCCACCTCTCCAGTCTCTGGTATCAGTTTCTTTTTTCTTTTCTTTTTTTTTTTTTTTTACTATCAACAGAACCTCATCAAATTATCTCATTTAATGGTACCACCTCTCCAGGCATATCGGCAGGCACCAATTGGCAGGCACCATTGTATATCCATTCTGTCATAAAAAAAATCCCATATATCACTATAAATTTTTGACCATTAGTCTTTATAGTTTTTTACATTCGTTGAAATATAACTTTTCTCTGAGAGCATCATATCCTCAAA
>chr1	69193870	69194176
TAGTCAGGCGCTGTAAGTGGAGGACAAAAGAGCTGGAGACATAGCTAAGTGTCAAGGACTGCCTCTTCTCATGTGGGAAGGTCTGGATTATAAAATCGGGACATCATTTCATTACGGGTCTTGCCCAAGCCACGATCTGACTTATGCACACTTCCAGCCTCAAAGCTACCCTAGCACCTCTCCATGTGCACCACAGCTTCTTGCCTTCCCTGAGACCCTTACCTAGGATAGATTTCCCTGTTACAAACTGCCTGAGCACCTGGTACTTTCTTCTGTTGCACATACCCACTTGTAATTAATTGATTGA
>chr1	10835983	10836289
ACGACCATCAGCACCATCACCACCATCGATAGCCTCACTCCACACCACAGGCACCACCATGAGCAGCATTGCAACCACCACCATGATCACCAACATCACAATCACCACCATGATTACCACCACCACAACCATTGCTACCATCACTACTGCCATCATTACCATCACTACTACCACTGCCATCACCATCACCATTACTATGACAACCATCACTATCATCACCACCGTCACCACCACCACAACCATTGCTACCATCACTACTGCCATCATTACCATCACTACTACCATTGCCATCACTATCATCATTACT
>chr1	212066715	212067191
AATCCTCAGAACAACCCTGGGAAGGGGGGGAAGTACTATTATTCTCTACCTATAATAAGGAAACAAAGGCATAGAAAAGTTAAGCATCTTACCCTTGGATCCATGGACAGGAAATAGAGCCAAGATTTCACGACAGGATTTTGAGGCAGACTGGGTTCAGGTCCCATCACATTGCTACACTCTGCTGCTTCTAGTAGTCATTCTCCCAAACTGAGTCTGGAAATTATACTAATGGATTTCCACTCCGCAGACTCTTTTAATTTTCTTCTCTCCTAAGATTAACGCTGGGCTTGAGTAACTCTGAGGTTGTCACAGTTCCAAGGAACTGCAATGACTAGGGGCCTTTTGCATATGTGTGACTGGATGGATGTGGGCAAAGTCGAGTAAGCCTGAATGCAGAGAGCCGGGCATAGTTTTTCTTAGACTCCCACATGTTATTGAACCTCCACAGTCAAAGCCTGCTGAAGCTTCACAGCT
>chr1	86441727	86442203
GTTCTGACCAGCAAACCAGCAAACTTCCCTACCATCTGCTGAGTTCAACTACACATTCTATAATGAGATTTGAACCACAGTCTTGGGAAGGGTGCCACCTTCCAAGTTTGTGCCTCTCTCTCCTTCTGCTCTGAGCTGCCATATATAGAGTATTCTTACAGTCTATGGTCACTTTACTATCATATCTTAATCATTTTAATTCTTTCTGTTAAACTTCCTCTGTTTAAATCATGGTGTGGTTTTAATCTCCTGAAACAAGACTGCTAGATCTCTGGTCAAGGGAAGATTTGTCTACAGTTACTGCTTCCATTTCTTGATTTCCTATCCATTCTTTATCCTACTGCACTCCAGCTTCCACCCCTGCCATTTCACTGGAAATGTTTGCTCCAAGATCACCAACAGCCTTCTTGCTAACTCTAGTGGAAAACATTTTGGACTTCATCTTATTTGACTTATCTGCTCCATCTGACACTGATT
>chr1	163624951	163625280
GCACACCTCAGTTTTCATTTTTGGAAACCACTCCTTCCCAGGTTCAGCCCATGTGATTCAGATGTTGCTATCCCTCCCACCATTCTCACAGGTGTATCTGGGACCTAATTCCAACAAAGTAGAGCTTGTGAATATCTGCTCCGGGATTTCTGCTGGAACGTGGGCAAAGAGAAGATCTCTCCTCCTTTGGCTAGGGTCACTGGCCCACAAGAATGCCAACTTAGAGTTCCTGGAAGTCACTTTTTGTCAAGCTTACCAAGAATGACTCTAACAGAGAGAAATACAGACCCCAGAGATAGCAAGAGTCCTGAAGGCATTATCCGAGTGCCT
>chr1	73719164	73719493
GCCACAACACCCGGCTAATTTTTGTATTTTTAGTACAGACCAGGTTTCCCCATGTTAGCCAGGCTAGTCTGGAACTCCTGGCCTCAAGTGATCTGCCCGCCTTCTGCCTCCCAAAGTGCTGGGATTACAGGCATGAGCCACTGTGCGCAGCTTTCAACAGAAATTTTTAAAAATGGAAATGGCACAGTAGGGAGAGAAGGGATCACAGTTGCTGTTACTGGGAGCCAGTATGCTGGCAAACATTATAAATTCCTATTTGTGCATTCTGCACCTGATGTGCCAGAAGTGGGTCTGAGCGGGAACATAAGAATCAAGATAACTGGAAGATAT
>chr1	148151024	148151376
TTCTTGTTCCCCAATCAGTGAAAGGGAACAGGATAACCAGAGGGAAAGCTATGAAGAAACATTAAATGGTAGGGACCATCCTACCACAGCCACCTCCTGCAGAATGAAGCAGACCACCACCCAACCACTGGCCCAAGCCCCAGTCCAGCTGCCCTCCCGCAAGCCCCTCTGTCACATTCAACTTCACCCTGACCCAAGGCCAAGAAGAGGGAGTGTGTGAGGGAAGAGTGTGCAGAGGAACCCTGAGCCCTCTGGGAACATCTTGGGTGCAGGGTCCTAGGGAACCCAGTGGTAAGGACAAGAGCAATTTCCAGGAGCAAGGAGGTTTCCAGAGTTTGAGGGGATAAGGCTGG
>chr1	37579110	37579462
TTGCCCAGCTTCCTTTGCAGTGTGGTGAGGCCATGCAACCAAGTTCTGCCCAAAGCATGTGAGCAAGGGTGATGTCCACCACTTCCAGGCAAGGGCAGCTGAGAGAGTGGGTGAATTCCCCACCCTCTACCTCCTGCCCTCTGGCTGGAACTGCGACCATTAGAGCTACTGTGGAAGCCTGATGCTGAAACGTAGGGCGGGGGTCCCTGAATTGACCCAGTGTGGCCAGTGCCCCCTGCTGACCTGAAGCCCACCCCACCTGTACTATTACCTGAGGGAGAAAAATGTCCATCTAGCTTGAGCCATCACAGTGTAGGTGTCTGTGTAACAGCAGTGTAGCCTTATCATAGCCC
>chr1	148617366	148617673
ATGTAAATTACACTGGTGACAGGTAAAATAATAAACCCTATAAATGACAATAAATTAAGTACTTGAGGGCTCAGTGAGGTTAAAATAACTTGTTCAAGGTACACAACTAATGAACAATAGAGCCAGGTTGCAAACTTAAGCAGTCTTGACTCCAAGGCCTACACTTTACCATTATGGTAGACGGCTTCCTGCTTCTTTCAGAGTATATTGGTATTTTATAGTGTTCCATGGACAGTGTGGTATATACAGGATAAAAGTTCCCAAACAGCCTTGCACCTGCCCATTCTCATATAGAAGCAAGTAGAAGA
>chr1	26402091	26402398
GTCTAATAGGAAAGACAGATCTTGCCCCTCAAAATCCCGTTTGTCTGGTGGGAGAGTCACAGGCTGCCCTGAAGAGCATCCAGTCTAATGGGAGGGAGAATTGCACCCCTAAAAATTTCTGACTTAATGGTAGAGATATAACCCTTGCCCTCAGGGTCCTAAGCTTTGTGGAGGAAAGTCTGGTCCTCATGGGAGGGAGCCCCTGTCTGATGAAGGAGATGGCCCTACCTGCTCTCTCCCTGTCTGAAGATGGAGACTGGTCCTCACTCTGGGGAGCCCTTGTCTGATGGGATCACCAATGACCAAGT
>chr1	221213519	221213814
ATTTATTTAAGAATCTTCTTATTAACAAGTGAACAGTAAGGTTATTTAAGAATCTTCTTATTAATAAGTGAACATTAAGATTAAGGTTGCTCTCACTTATTTTCCTTATTGTAAGTCACACTTCAGTGGACATCCTTGCATATGCCCTCTTGTGCACAAGTGCCATTTGCTTTTGATTAGGAAGCTCTTCCCATTTCTGCGTTCCTTTTCATTTTCAGTTCACAAGCAATACCTCATAGCCTGCATCAGTGTTCAGCTTTTCCTTTTCAGTATGTGGCCAATAAAGCACGGGATCA
>chr1	32034715	32035010
GGCGAGGCGTGGGACCCCCAGGCATGGGCTCTGCCCAGCACCAGGTCAGGCTCCAACTTAACCACCAGATCCTCCAGGGTCAGTGTCTGGTCCATGTCCCGCTGAATCTCCACTTCGCCCTTGTGGGTCATTTTGGAGGCTGGAAGTCTGCACGGCTCCTTCTGTTGCTGCTCAATGATATTCAGGCCCTGAAGAGGTGGAGCAGGCCAAGCTGAGCCCAGTTAGGGGGCCTCTGGCCATCAAAAGCCCAAGTGCTCACTTTCCTCCCTTGAGGCCCCTCTCTTGTGGTTCCCCTC
>chr1	226015011	226015429
GTGGGGCCTCTGATGCGTTGTATTTGTTTTGGCCCTGCAGGTTTTGCTCTATGGATGGCCTGTTCTGTTTTCTTCTTTCCTCATGTGCTTTCTTCCCCCACAGATGTGCACGACTTTCCTACTATCCTAGTCCATCAGCCTTGGCTGGCTTTAGAGGCTATAGCCACTTCCTCTAGAGTCTCTTCCTCCCTTACAGAAATCTTTTATCTTGCCATGGTAAAATCCACCGATTTTCCCCTGCAGTTTGTCTTCGAGCTCTGATTAAGAAATCTGAATGTCATAAAAGACTCCATTTTCTAATATTAGCATTATAGCTAATACGCATGCATGTATACATATGTACACATGTGTATCAATGCCTATGTATTGTGCATGTATGTGACATGTACGTCCACACTATAATGCGTGTCTATACGTAC
>chr1	74931045	74931463
TTTCAAACACAAGATTACACCAAAGCCCCATCATCTTTCACTGGATTATTGCAGTGGCCTCTAAGTGGTCTTCCATTGTCTGTTCCCTACACAGCAGCCAGAGTGGTCTTGTTAAAACCCAGCTTAGATTGTGTATTTCCTGAATACCCTCCTATGACTGCCAGTGATGAATAGTGAGTGGTTTGAGTGGATTGCCACTTACTGGGTCTCAGCATCTACTGGAGCATCTTAGCCTGCCACCCTGTATAGCGAATGCTAGAATGCCAAAGTTTCTTTTAAAGTTTTTAAAAATTGTTATATATTTAAGAGACACAAGTGCAGATTTCTTTTTTTTTTTTTTTTGAGATGGAGTCTCACTCTCTCGCCTAGGCTGGAGTGCAGTGGCGCGATCTCGGCTCACTGCAAGCTCCGCCTCCTGG
>chr1	47746669	47746941
CACAGATGCTGCGGGCGGGCGGCGCGGGGGGCCGTCCCTCCCTGGGGCCGCCGCGGCCGCAGGCCCGGCACGGATTCCTTTCAGGCAGAGGGGAAACATTTAAACTCGCTCACCTTTGAACTGCCAGGGACGCTGTTTACCTTGGCTGCCCGAGTGGCAGTTTTACAGATATTAAATACCGACCCGAGGCTGAGCCGGGGCTCCTTCGCTCCCCGCCCCCGCCGGGGGGCTGCGCTGGGCACGCCGAGGCCCGGGATGCCCGTTCCACCGGGG
>chr1	67755926	67756198
GAGCCCACAGAGTGTAGAGTAGAAGCTGGAGTGCTGGTAGGGACAAATTCTCCACTTGACTGCCCTTTGTAGAGCCCATACTGGGGCTCATGGCAAAAGCCTATGAACACCTCCCAGTGATGACTACTGGGATTTTGGACTAGAGAATGTCCACTTGAGGGGCATTTACCACCTTGGTATGGGATGCTAACTGAAGCTACCCGTATGCTAATGGAAATAACAGGGCCCAAAAGAGTTCCATGATAAAATGGAAATGGTTTACATAGTACTGAA
>chr1	5052331	5052715
AGTTTTACCCCTCTAATTACATGCTCTTTCTACTAACCAGCCCCATGCTGAGGCTATCTAGGGGTCATAGCATAAGTCACCTCATTAGCATAAACTCAGGTAATCCAAAGGAGTTCATCATGAGGAACAAGACATTTTTATCACTCAGGAAATTCCAAGGGTTTAAAAACTCTGTGCTAGGAACCAGGGACAAAAAAAACAAAAACAGAACAAAAACACACAAATATATTTCTTCTTATTATAACACAGGCTCCACTCTGGGGAGCCCTTGGAAATCCATCTCCTTGGTATTGAGACCCTGTAGGACTATAGGCTATTAATAGCAGTAAGGCTGGGTTGTAAGTAAGTTATCTCTCTCAGGGACTAAGCCTTGCTTTTCATCATG
>chr1	230650826	230651210
TCCACTGTCAGCATGGTATAGTAAAAGTTTCAGCCTTTTCAGAAAATCATCACAACAGAACAAGGAGAACAAGAAACAGAAACAACCTCAACTGCCAACTGAATTTGGAGATCCCTGAAACTCTAATACACAGTATGTAAGTTGGAGGTGAATGGAAGAAAGGTTATGGCTCAGCAGAGCAGAGGAAGGTGTGCTGAGGGAAAAATCAGTAGGAAGGAAGACCACTGTCTTTGCAGAATGCCAAAATGGTGCAGGGACGGTAAGCACCAAGCACTGCAAAAGGCCAAGTGACAAGGGAGATTTAGGCATAAAAGTTACTTAGAAAGGAGGAACAGTAGTTCGGCCCTGGGCCCTGAGGTCCACACAGCGCCTGGCCTAGTCAGGC
>chr1	6834884	6835413
AGGATTTAAAAGAAAAAGCCAAAACCCCAATTCTCTTTCTTCTACACTCACAAAACTTCTCATACCAAATGTGTAGGGTTTTTTTCATACCAACCAATTCTCCAGTTCTCTGTGGACTCCGGGTATTCTGCAATTTAACTCAATTTGGATACTAACTGCCTGGAATTACTTGCTTCACAGGTTGAGAGCTTGGCCTCACAAGATTGCTTAGAAACCAATTGCAAGTCCAGGTCTCCGATATTTCTTACCGACTGCTATGAAGTGATTCCTATAACCCCCTCCTCAGATTCAGTGATTTGCTAGAATGGCTCACAAAACAGGGAAACATTTACCTAGGTTTACCTGTTGATTATACAGAATACAATTCAGGAACAGCTAAAAGAGAGATGCATAGGGCAGGGTATGGGGAGGAACTCAGAACTTGCACACCCTCTCCAGGTGAGTCACCCTCCCAGCTCCCCTATGTGTTCACCATCCCGGAAGCTGTCTGGACTCTGTTGTTTGGGTTTTTATGGAGGCTCTATTACGAA
>chr1	24368402	24368931
GATGGTCAGGAGAACAGAACCACTGAGCACTGAGCACAGCTCCCCGATGGGATGGACAGCCTTCCACTCAGTCCCTTACCCACAGACCTACCTTCAAAAAGGTAATCCAGGTATTCGGACTCCACCCAGGGGGACTTGGAGCTGGGAGAAACCGTCCGCACGCGTCCCTTGAACTTGTTGTACAGGTCCTGTTTCTTCAGGCACATCATAGAACATAGCAGCTCCTTGGTTCCCGCACACTCTTCCACTTCGCGCCACCGTCTACGGGTGGGAGAGCTGGGGGAGGAGAGAGGAGAGCTTGGGCCATGGACTCAGCCTCTCCGGGTCAGGGAACTTAGAGAACAGTTGATCATGCTTCCCTCTGTTTGGCTGGACTGACTTTAGGTCCATCCGTCCAGACAGGCAGCCACTGGCTGAGACAGGATAAGAACAGCCTGGTCAGGAGCTCAGGTTCTGGAGCCAGATGGATGGGAGTGGGAATCCCAGCCCTGTCCCTCCCTAGCTTTGGGACCATGGGCAGGTCCTTGCCC
>chr1	120721264	120721542
GAAGTTAGAAAAATGTGGGCTTACATGGTGGGTCACACATGTAATCCTGGCACTTTGGGAAGCTGAGGCAGGAGGATCACTTGAAGCCAAGAGTTCGAGATCAGCCTGGGCAACAAAGCAAGACCCTTGTCTCTACAAAAAGTAAAAATATTAGCCAGGCATGGTTACATGCACCTGTAGTCCCAGCTACTTAGGAGGCTGAAGCAGGAGGATTGCTTGAGCCTAGGAGGTCGAGGCTGCAGTGAGCTATGATTGCACCTTTGCACTCTGGCCTGGTGA
>chr1	45474533	45474811
ATCACAGGCCCAGAGGCCTAGGAGGAAAGAATAGTTTCATGGGCCAGGCGTGGAGCACCAAAGCCCTGAACCACATCCCTGCATCCTTGCTGTTCCAGCTACAGCCACAGCTCAAATGGACCCAAGTACTGCTTGGACCACCACTTTGGAAAGCACAAGCTTTGGTAGCTTCCAAATGATGTTAAGTCTGTGGACATATGGAATGCAAGAGTGAAGGAGGCTTGGCAGCTTCCACCTAGATTTCAGGGGGTATATGAGAAAGCCTGGGTTCCCAGGCAG
>chr1	157137071	157137370
ATTCCTTGCCCTCATTCCCGTAAACCTACAATCTTCCAGCTTGGGTGTTATGGCCATCATGAATGTGTCACAGTGCTGCAGAAATTCTGTTTATGGCCAGTTTTGGGGCCAGTTTATGGACATATTTGGGGGGCCTGCTCCCAACAGATATCTTTTCCCCGTGAGGAGTTCTTTTATTTCCCATCAGCTGTGTAAGTTTTTTTTTTTTTGCCTTTATTTTGTTCATTTACTAAATATCCATCTGACTAGTTTGGATTATTGAGCATTGTTCTGAGTTGCTATTTTTTTAGGTTAGTAATT
>chr1	159090777	159091076
GTTATTGTCTAGACTTCTTTGTTTGTTTGTTTGTTTTAAGACAGAGTCTCGCTCTGTCACCCAGACTGGTGTGCAGTGGCATGATCTCGGCTCACTGCAATCTCTGCCTCCCAGGTTCAAGTGATTCTCCTGTCTCAGCCTCATGAGTAACTGGGACTACAGGTGCCTGCCACCACCCCCAGCTATTCTTTTTTTTTTTTTTGTATTTTTAGTAGAGACAGGGTTTCGCCATATTGGCCAGGCTGGTCTTGAACTCCTGACCTCAAGTAATCCACCCGTCTCAGCCTCCCAAAGTTCTGG
>chr1	221251332	221251648
GGGCTCTGGCAGATAAAGGGGAATTCCCTTCAGTGAGTGGCTTCCCTGCCAATCATGGCAAATTACACAGCTCTCTAGTAAATATCTGCACGATGCCAACCGAGAAGAAGCGGAGGTCAGAAAAGCCAATTTTGAGACAACACTTCAATCCTTCCTCTAAGTCACTGTGATTCAGAAAACATTTAGGTGCATCTCCTATCCTGGAAATAAAAACTGATTTTTGCAAAGGTTAAATGAGATGCGACACATTAAAGAGGCTATTGTGTAACTCTTACTATCCAATAGCTTTTATGCTCATCATCATGTCATTCGATTCT
>chr1	179759442	179759758
CTTGAATTTGTGACATTAAAAAGAGAGCCTCACACTTGAAAGAATGAGAATTGCTAGTTCAGTGTAACTAACCCATTGATATGAAAGAAGGAGATGAGGCCCAGAACTGCAATGTATGCCCCATTTTGCCTGTGGCTAAAGCCTGATTTTAGTCAAGCTGGTCTTCAGTCTTGTGTAGAGGTGATGGGGAAAGTAGAAGTAGAAGTTAGATACAATGCTTCACTCGTGAACAGAACAGTCTAATTGGAGTTCACGAGATATATGGCCCGTGTTTGATTTTTGGTATTTGGTAGTGGAGGTCTGGGAGTTGGGAGCAA
>chr1	91679107	91679407
GTTGTAACTCCCACCCTCATACAGCATCATATGTAATCCACAAGGTATTTATAATGCCCATTGTGATAGATAGGTCTCTTTACCACTAGATGGCCTGATCATCTCAAAAAATGAAGGAAAGCAATTGGTGACTCTGGCATTAATTGCCCTAGAAGTGAAGAGAACTATTTCAAGTAAGCGTATGGAACTGAAATATTTTAATCATAACAAATAAGCTTTAATTGGCTTTCCCTGATTTCTTTAGAAAGGATTATTCTCACTTCTGCTAATATATCTTAGTTAATATCTCTCCATTTTATGT
>chr1	20307916	20308216
GACATTTTTTTGGAGGGAGAAGCAGTTCAGCTGAGCTCTGGGTGAAGAAGGAGCCCGTCTTGCCAAGACCCAGGGGAGGCTTCCCCCAGCAGAGGCCCCAAGGTGAACGGGGCTTGGCCAGGAACCAAAAACTGAAAGGGACCAGAGAGGAATCCTCATCCTGCCTTCTCTGACCTTGCTTTGAGCTTTTACAAACTGCTTTAAAAATCTCTTCATTTTAAATTAAAAAAAAAAAAAAATAGGGGACTCTGAGCTCTAGAGAACAAGCCAGGCCAGCCAGTGGGAGACATGGGCTATTCAG
>chr1	99023470	99023791
TATCCAGGAGAACTTCCCCAACCTAGCAAGATAGACCAACATGCAAATTCAGGAAATACAGTGAACACCACTAAGATACTCCATGAGAAGATGAACCCCAAGGCACATAATCATCAGATTCTCCAAGGTCAAAATGAAGGAAAAACTATTAAGAGCAGCAAGAGAGATAGGCCACGTCACCTACAAAGGGAAGCCTTTCAGACTAACAGCGGACCTCTCAGCAGAAACTCTACAAGCCAAAAGAGATTGGGAGCCAATATTCAACATTCTTAAAGAAAAGAATTTTCAACCCAGAATTTTTATATCCAGCCAAACTAAGCTT
>chr1	13405636	13405957
AGTACTCAGCTCTTTAGAAATTAGAGATCCAGGTGAGGTGGCTCACACCTGTAATCTCAGCAATTTGGGAGGCCAAGGCGGGCGGATCATGAGGTCAGGAGATAGAGACCATCCTGGCCAACATGGTGAAACCCTGTCTCTACTAAAAATACAAAAAAAAATTAGCCAGGCATGGAGGTGGGTGCCTGTAATCCCAGCTAATCGGGAGGCTGAGGCAGGAGAACCACTTGAACCCAGGAGGCAGAGGTTGCAATGAGCCGAGATTGCACCACTGCACTCCAGCCTGGTGACAGAGCAAGACTCCATCTTAAAAGAAAAAAAA
>chr1	229288654	229288941
TTTAGCCATATAGTTTCTGGGTTTTTGTTTTGCAATGGGGGTCTCACACTGTCTCCCAGGGTGGATTGTAGCTCACTGTAACCTTGAGGTCCTGGGCTCAAGGGATCTCCTTCCTCATCAGCCTCCCGAGTAGCTAGAACTACATGTGTGTGCCACCATATCCAGCTAATTTTTGTTGTTTTGTAGAGCTGAGTTCTCACTATATTGCCCAGGCTGGTTTCAAACTCCTGGCCTCAGATGATCCTCTTGCCTCAGCCTCCCAAAGTGCTGGAATTATAGGAATGAGCC
>chr1	186443714	186444001
AGACCTACAGCCAACATCATACTGAACAGTGAAAAGTTGAAAACAATCCCCCTAAGAGCTTCAATAATAAAAGGATGCCTGCTTTCACCATTCCTATTCAACATAGTACTGAATGTCCTGGTGAGGGCAATCAGGCAAGAGAAATAAATATAAATTTGAAAGAGGAATTCAAATTTTCTCTGTTTGCTGATAATATGATCTTATACCTAGAAAACCCCACAGACTCCTCCAAAAACTCTTACATTTGATAAGGAAATGTAGTACAATTTCAGGATACAATATCAATTT
>chr1	198422748	198423033
GAACGCCACAAAGGTACTCCTCGAGAAGAGCAACTCCAAGACACATAATTGTCAGATTCACCAAAGTTGAAATGAAGGAAAAAATGTTAAGGGCAGCCAGAGAGAAAGGTCGGGTTACCCACAAAGGGAAGCCCATCAGACTAACAGCTGATCTCTCAGCAGGAACTCAACAAGCCAGAAGAGAGTGGGGGCCAATATTCAACATTCTTAAAGAAAAGAATTTTCAACCCAGAATTTCATATCCAGCCAAACTAAGCTTCATAAGTGAAGGAGAAATAAAATACTT
>chr1	180343248	180343533
TGGACCATCCCCACAGAGAGATCAAACACTGACACAACATTGCCTAAAGCCCTTTGGTGCTTTCCTACTGTCCACAGACAGTCTAAGCTCCTTGCCACAGTTGGTAAACTCTCCATAATCTGGCCCTTACCTATCTCTCAAACCTCCTTTTCCACTGTTCACCTTTGTGAGGTCCGTGGTCTAAAACTGCCAAACATATTACGTACACTTCCAAGTATTCCTGCTGTTCCTTCTGCATGAATTTCTCTTCCCTTACTTCTCCCCCTATTTAAAACTTTACTTATTC
>chr1	154034704	154035010
ATCTATTTGTGGGTTTAACTTATCAGTACAGATTCTTTATTTCTTTAGGAATAGAATACTGTCTTCATAATTCATAATCTCTATAGTACTTTCTATATAAGTCTCTTCACAGCAAGTTCTTTTTTTTTTTTTTTTTTTGAGATGGAGTCTCACTCTGTCGCCCAGGCTGGAGCACAGAGGGGCGATCTCGGCTCGCTGCAAGCTCTGCCTCCCGGGTTCACGCCATTCTCCTGCCTCAGCCTCCCAAGTAGCTGGGACTACAGGCACCCGCCACCACGTCAGGCTAATTTTTTTTTTTTTTTTTTTT
>chr1	93020112	93020418
AAAAAAAAAAAGGCCAGGCACGGTGGCTCACACCTGTAATCCCAGCACTTTAGGAGGCCGAGGTGGATGGATCATGAGGTCAAGAAATCAAGACCACCCTGGCCAACATGGTGAAGCCCTGTCTCTACTAAAAATACAAAAATTAGCCGGGCATGGTGGCACACACCTATAGTCCCAGCTACTCAGTAGGCTGAGGCAGGAGAATTGCTTGAACCCGGGAGGCGAGGGTGCAGTGAGCCGAGATCGCGCCACTGCACTCTAGCCTGGCAACAGAGTGAGACTCCATCTTACAAAACAAACAAACAAA
>chr1	157368321	157368762
AGACGTGGTATTTCACCAAAAGACCAAAATCAAGTCGGGAAAGAACGTATTTTAATGTTCCTGCTTTGACCCCAAAATACAGAAAATAAAATAGTATCTGAAAAACATGAAACTCAAACTTCATGGGGGCAAATGCTGTGTGTGCAAAATCACTGACTTGCCAGGCGTGGTGGCTCACGCCTGTAATCCCAGCACTTTGGGAGGCTGAGTCAGGTGGATCAACTGAAGTCAGGAGTTCAAGACCATCCTGGCCAACATGGTGAAACTCCATCTCTACTAGAAATACCAAAAAAAAAAAAAAAAAAAAGAAAATAGCTGGGAGTGGTGGCGGGTACCTGTAATCCCAGCTACTCAGGAGGCTGAGGCAGGATAATCACTTGAACCCGGGAGGCGGAGGTTGTAGTCAGTGGAGATTGCAGTGAGCGGAGATTGCGCCATCGTA
>chr1	104707065	104707506
CCTCAAGCCAAGAAAAGAAGAGAAACTAAACTCAAAGCAGAATAAAGAAGATAATAACAATCAGAACACAAACACATGAAATAGAGACTAGAAAAATAATAGGGGAAAAAAGAATGAAACCAAGAGTTTGTTTTTTTGGAAAGATATACAAAATGAACAAAACTTTAGCTGCACACACACACAAAAACGGGAAAACGCACATAAGTAAATAAGTTCAGAAATGGAAGAGTAGAAATTATAACTGATGCCACAGAAATGCAAAGGATCATAAGAGGCTACTCTGAACAATTTATACCAAGAAATTGAATAACCTAGAATAAATGGATACATTTATAGATACATACAACATATCAAGACTGATTCATGAAGAAGTAGATAAATTTGAAGGGATCAATAATGACTAATTGATTAAATCAGCTTTCAAAAACTTCTCAACAAACGA
>chr1	41852913	41853275
ATTTAAAATGAAAAATCAACCCAGGGGAAATGAAAGACCAGAAGGGATGGAAGAAGATGGGTAAGTCACTTAGAAGGCCCCACATGGTAGCTCTCTTGGGGCCATGGATTTAGTATACAGCAGTCAGAGGAAGAAGGGCAACACAGTTAGCTGCACAGTCTCCGTGTTCTGATGATACGCTGGCCAGTTCCTCAGAAAAAACAAAGCTCTTCTTGGCACTAAGATCTGAAGGAAATTTCTTCCATGCTGTTTTAAGTAGGGAGCCCTCCATGAAGTCATCCTCCCAATACTTCCGGGGCTCTGACATCCAGCTCTGAGCTAGGCAATTGGCTCTCCCAGCATCTCAGAAGGCCAGGTGGGCCC
>chr1	100156653	100157015
ACAGGGGTCTTGCTATCTTGCCCAGGCTGGTCTCGAACTCCTAGGCTCAAGCAGTCCCCCAACCTCGGCCTCCTGAAGTGCTGAGATTACAGGCATGAGCCACCACACCCAGCCATTTGCCTGGTTATTTTTTATTAGATACCAGATGTGAATTTTACCTTGTTGGGTGCTAGATTTTTGGTGTTTCTGTAAATGTTTTTGAGCTTTGTTTTGGAATGCAGTGAAATTACTTGGAAACAGTTTGATCCTTTCTGGTCTTGATTTTAAGCTTGTTAGACCTGACCAGAATAGCATTTGGTCTAGGAATAATTATTCTCCATTAGTGAATCAAGACCCATCTGTGTTCCCTACCCTGTATTTCGA
>chr1	222351196	222351849
TTAGTTCTCCCATTCCATGCCTCCAAATCTATAATCCACCCTTCTCAGTTCTTGGCATCTTCTGTTCTGACATGCGACAAGTTGGCTTTGCCCCTTGACTCTGTCCTCACTTCCTAATCTGGCTCTGATGTACTTCTGCTGCACCTGCTTCCACTACTGATACCCTAAAACATGCCTCCTCCAATGGGCACAAGACAATGACCAGGGGACAGTAAAGACATCAGAAATGCTGTGTGGTGTGTTTCCATGCAAAGTTTGCAGACTTTTCTTCTTTTGAAAGCTGCAGAATCATTCTGGCTTATTGTTTATGGCTTAGGACTCCAAACCATGGTGTCATATTTAAATGAAACCTAGAAAAAAAATGAAGCAGTTATTAATGAGAGTTGTCATCTCCAGGACCATAATTGCTGTCAAAGACTCCATAGACAGGAGTCTCCAGTTAGTCTTAAATCAGAAACACTTGATCCTGAAACTGCATAGATTAGGATTTCATTTGGGGAAAAGTATCCTTCACAGTGCATACGGGCTCTGGCTCACACAGCTGACAGCTGCTCTATCCACAAATGCCCAACCCCTGAAGATGGCAGGCAGTGATGCTGAACCCTCATTGTTAAAGAGCTGAACAAACACCTCACCCCCATTCCAGACCAATGG
>chr1	212650590	212651243
TTGTACAAAGGGTGAGATAAGGATCCAAATTCAGTCCTCTGCATGTAGATGGCCAGTTTTCCCAGCACCAATTGCTGAATATACTGCCCTTTCACCAGTGTGTTCTTGGCCCCTCTGTTGAAAAATCTATTGGTTTTAGATGTGTGTGATTTACTTCTGGGTGTTCTATTCTTTTCCATTGGTCATTGTGCCTATTTTTTTGCTAGTCCCATATTGTTTTAATTACTATAGCTTTGATATACAGTTTGAAATAAGGTAGTGTGGTATCTCCTGCTTAGTTCTTTTGCTCAAAATTACTTGGGCTATTTGGGGTCTTTGGTGACTCCAAATGAATTTTAGGATTGTTTTCTATTTCCATGAAGAATGATGTTGGAATTTTGATAGGGATTGCATTAATTTGTAGATTACTTTTGGCAGACATTTTAACAATATTGATTCTTCCAATCCACGAAGATGGGGTATCTTTCCATTTGTGTCATCTTAAATTTCTTTCATCAATGTTTTATAGTTTCCAGCATACAGAATTTTCACCTCCTCAGTTAAATTTACTCCTAGGTATTTTTTTTTAATGCTATTGTAAATGGGATTGTTTTCTGCCAACTCTCACTACTTCTATTAAACATAGTACTGGAAGTCCTAGCCAGAGCAATTAGG
>chr1	177785833	177786119
TTTCGGCACCCCTGCATAGTTTAGAGATTTGCCTGTTCCTTTGGCTTCAGAATTTACTAACATTATTTTAGTAATGTTAGTAATGTTTTATAATGTTAGTGACTTTTTTAAGTTTATAGAGAATTTGCTGTAAGTATAGATATGCTTTCTTATTGGCTTATTTTTTCTGCAGATATGCATTTCTAATTGTATAATGCAAATTAATGGAAAATAAGACTTAGAGAAATGTATCTATATTAAGAAATATCTGTATAAGAAAACAATATGTCAGGGCATGTGTAGGTTAC
>chr1	54989023	54989309
TTGATTAGCTAAGGGCACTTAAGCTTTAACCACAGGGGCTCATTAGCAGCCTTGGGCACTGCTGGCTTGACGGGAATCCCTGCACCGGGATGGTGCTTAAAGTTGCCACCCCGTTCTGCTGGCCATAGTGCACCACCCACCTACCTTCTGTGCAAAGTACCACTTAATATACAGGCAGCTCCACTTGCCAAGCCTCTGCTGTGGGCCAGGCACTGTTATCCCCATTTTGCAGATAAGAAAGCTGAAGTGGAGGGACTATGAGGAAGTACCTTGCACAAATGTCACGG
>chr1	181442234	181442528
TCTACCAAAAATATAAAAATTAGCTGGGCATGGTGGTGCGCACCTATAATCCCAGCTACTTGGGAGGCTGAGGCAGGAGAATCACTTGAACCCAGGAGGCAGAGGTTTCAGTGAGCTGAGATCATGCCACTGCACTCCACACTCCAGCCTGGGCGACAGAGCAAGACTTGGTCTCAAAAAAAAAAAAAAAAAGATGTACATTGTCCCCTTGTATTGTCAGTGCCTGACACAGAGCCTGCACAGGGAGCCACTCAGCAGGTGATGGCACATCTGTTGACTTTATTGTCAGCACTAT
>chr1	4880357	4880651
TTTTGGACTTAAGACCTCCAGAAGTGTAAGAGGATTAGTGTGTGTTGTTTGCAGCCAACCAAATTGGAGTTCTCTGTTACAGAAGCCACAGGAAACCAATGGGCTTGTTCTGCTCCAGGACAATGGTGGACGGGCAGGGGCTGGAGGTGGCAGCAGCTGCAGCCAGATCCATTTGCTTGGTTTATGTGTGATCTGGGGGCTTGAACAGATGATGGCAGAATGGCATTGGCTGGAGATATAACTGCTCTGTGACCATCCAATCCCTTTTAGTTGCTTGAAGAAAAAAATGCCAAGG
>chr1	190518550	190518840
TTCAAGCAATCCTCCTGTGTCAGCCTTCCAAAGTGCTGGGATTACAGATGTGGGCCATGGTTCCTAGCCCTAGGTTAAAGTTCCAATATTTTCTTCTTAGCTCCAATGGATCATCTTTATGAATCCTGTACACATGCATTTCATTTTGAAGACGTCTGGTTCAAATGGTTATAAATTCGTTTAACATGTACTATTAGGCTGAAAACCCTTGAGACAAAGATCGTAAGAGGCATGTAGAAGCAGAAAAGAGAAAGAAACTTAACATTTTTATGGATTAGGCATTTTGCTTGC
>chr1	44902660	44902950
AGATCGCGCCATTGCACTCCAGCCTGGGCAACAAGAGCGAAACTCCATCTCAAAAAAAAAAAAAAAAATTGCAATACTCTTATGAGCAAGAATTCTCATTTTACAGACGAAAACCTGAGGCACATACGAAACGGCTTGCTCAGGGTTACATAACTAACAAGCAGTGAAGCTGAAATCCAAACCCAGCTGGTCTAACTCTAAAGACCAGCTTGTATCCGCTATCCTAGCCAGCCCTGTAGATAACAAAACCATCTCCATCACCTCAGCTCCAAACCTGTATACATGGCTGCC
>chr1	155846793	155847264
GAATCTACAATGAACTCCAACAAATTTACAAGAAAAAAACAAACAACCCCATCAAAAAGTGGGCAAAGGACATGAACAGACACTTCTCAAAAGAAGACATTTATGCAGCCAAAAAACACATGAAAAAATGCTCACCATCACTGGCCATCAGAGAAATGCAAATCAAAACCACAATGAGATACCATCTCACACCAGTTAGAATGGCGATCATTAAAAAGTCAGGAAACAACAGGTGCTGGAGAGGGTGTGGAGAAATAGGAACACTTTTACACTGTTGGTGGGACTGTAAACTAGTTCAACCATTGTGGAAGTCAGTGTGGCGATTCCTCAGGGATCTAGAACTAGAAATACCATTTGGCCCAGCCATCCCATTACTGGGTATATACCCAGAGGACTATAAATCATGCTACTATAAAGACACATGCACATGTATGTTTATTGCGGCATTATTCACAATAGCAAGACTTGGAAC
>chr1	81946150	81946621
TTATGTTTTTACCTAATAGGTAATCTCTGTGTTATCCAAGAGTTCTGTATGGGGAATATGAATTATCCATGTACCACATTAACAAAGCATTCAATTGCACTTAGCTTGTGTTCTTCTTTTCAAATATAAGTAGCTATTTTAAATGCCTACGCTTGTTCTCTCTTTCTTTTTAGTTGTAAGAATATCTCTGCCACTTACCTAATTTTTGCAAACTTTTTATTTTTGTGCATATATTTGTGTACATATACACAAACACATGCACACATACACACACATTCTAAAGCACTCAAGGAGGCACCTTCATAAACTTGCCTTGCACGGTTGTTGGTTTATCCGTCAAAGAAATCATTACCAAGAGAATGCCGTGCTTCACATGCTTACTAAATTTTTTAAAAATGCTTTTCATTATATTTATGCAAACATAACTTGGCTAGCTCATAATTTACCAAATTTAAGCATTTGTCAGGGTTAT
>chr1	101204641	101204961
TGGCATGAACCCAGGAGGCGGAGCTTGCAGTGAGCCAAGATCACGGCCACTGCACTCCAGCCTGGGCGACAGAGCAAGACTCGGTCTCAAAGAAAAAAGAAAACCACATTTTTTTTTTTCCGAACACAGACAGAGTCAAGTTTGGGAAATACCTGTTTTAGTTAATATTCTTCAGGAATAGAAAGATAGTTCCTATATGCTCATCATTGTACTTATTTGAGTTCCTTCAAGAAAAAGTATATTATCCTTTACTGCACATTTCTTATAAGATATGTTAGGTACTATTTGAAGCCAAGAATTCTAAAACAGTGTTTGGAATAA
>chr1	158126626	158126946
GCTCACACAGCCAGCTAGAAGTAAGGAAGGACAATGAAGCTGAGAATAAAGGACAGTGGCAATAATAGATACAACAATGGGAGAAACAAGAGAGGCCAGGATGGAGAAGAAAGAAAGAACTATCAAACAAAAAGGGGAAAACGAATAGGAAAGAAGTGGGGATTGGACTGACAGAATGAAACCAGGTGGGTTTACCCATCTCCCTACAAAGATCCTTAGCAAAAGGATGAGGACTGGACATAGAAGGGCAGGGGACGGTGTACTCACATGAGTTCTCGGACCATGTCCCGGGTGATGAGCTGGATGGTCTCTGGCTTGCGA
>chr1	90513934	90514283
AGAAAATACCCTGCTGTTAAACGCATCTGCAATCTGCTGCTCTCCCAGTCCACCTACAAAAATTTTGACCTTTAAAGAAATGATGGAGAGGCTGGTGATTTTTTCGGTGGCATTGAAGCTCAGTCTATTTTAGGCTCCAAGGCAATTGCAGCCCTCTTTGCTCCCTATTTTGCATCACTTTTAAGTCTTGTTCTGGCCACTGTGAACCCTTGAGCACTTCTCCCGCTACAATCACTCAAGATCTGTGATCTGTGATTTGCAGATGACATGCACATTTCTTGGCTGATGGTTGCTGAAGCAGTTTGCAAACCTAAGGCAGTTAAAGGGGGAGGGGGTGGAAGAGCAGATTA
>chr1	237524347	237524696
ATTTGTCTCCTGTAATATAGCCAGTCCCTTAGCAAGTTCTCTGACCCCTGTCTTCAGAATCTATGCAGAGCTCACACCTACTCCACTGTCACCACCCTGGCCCAAACCACCGTTCTCTCTTACCCGGATTGTCATAGAGGCTTCTCAACCTGTCTTCTAACTGATGCCCTCACTCTCTTCAGCCTGTGCTCAACATGGCAGGTCATGTGAGCCTGTGATTCAAAATCTGCTCATGGCTTCACATTACACTCGGATAAAAGGTAAGCCTATTGCAAAAGTCTAGGGTCTTTCAGGGTTTCACACCCCACCTCCAGCTCATTACCTTTACTCTTCCTCTGTGTATCGCTCTG
>chr1	225105810	225106157
GTCAGTGTAAATCACAAGATGATTTATTTTTTAAAAAAATGTTAATATGGATCAAATTGTCATATTATTATCAAGTTTCGGTTTGCTTAGAAAAAAACTGAGAAAAAAATTTTTCTAAATTAAGGTTATTATATCCATGTACCTCCTTGTATGTGCTTTTAAAGTCCTTGTGACATTGAGTAACAGGGATTCAACTCCTGGGTCTAAAAAGGACACCAAGTCCTGCTAAATCTTAAACACTGACAGCCAATTAAAGCCCTATCTTCAGGCCCTGTAGAAGATGCCAATCAAAATAAACTGCATTCTTGAGACACAGGGCAAGAAATTAAAGCTATTCAACTCCTCAAG
>chr1	142385098	142385445
CCTGCCAAATCCCCCTCTGCGAGAAACACCCAAGAATGATCAATTAAAAAAAAAAAGCTAGTTGTCAAGAATAAGTTGCTCAAATATCTTCCTCAATTACTTTTTATTTTGTTTTGTAATTATTATTCTATTTTGGTTTTCCTTTAGAATTGTGAAATATCTTGAATCAGAAATTGCAGAGAATATATAAATGTGTAGGAATGTACTCTGCAATCAAACTAGATCTCGAAAGTGTTTTGTTGTAGTTTATACCTTGAATTCGAAGGCCATTCTATACAAGGCACTTGAAAAATTTTCAAGCTCATATATTTCATAATAGTACAGAATTTATTGTTCTTTTATTTGCAA
>chr1	57875358	57875652
TTTCATACCATTTAAAAATGGGATAAGATGAGATACTTACTATCTACTAATACTTTACATATTTTGCTCTTCCCATAACATATTACAGGAATATCTCAGTTGCCAAATCTATTGATAGGTTTATCACCTATGTCATACTTAACTATGTGTTGGGAATTGTGCAAGCAACTGGAGAAATAATGAAAAAAATGCATTCCCAGCTTCAGTGAGTCATATATTTTCAATGGAGTGTTGTCAGCGTAATGATAAAGATATGCACAGGGAATCGTGGAATCCCAGGGGAAAGATGCCTAAT
>chr1	213573179	213573473
GAGAACTTTTATTAACATAGTTTTAAAATCCCATTTCTAAAACAGAGAGGCCTCCTGTAAAATAGGGCTGCATTCATTTTTCTTTCCCACTGGTGGTTTGTTTTTGCCCCTGTGTCACATTTTCCATACAATTTTATCTTCAATTACCACTGAGCTAAAAATAAATAAAGCATGTTTCCTAAATTGTCATAATTAGCAATGCCATTTTATAGGGAATTCGGCTGCTGCTTGAGTAAACAACTGTTTTTACTTAAATATTTGATACAGAATAGGAAGGCTGCTATTTTTCTTGATG
>chr1	51128479	51128867
CTTCCTCCATCCCTTTATTTTGACCCTATGTGTGTCTCTGCACGTGAGATGGGTTTCCTGAATACAGCACACTGATGGATCTTGACTCTTTATCCAATTTGCCAGTCTGTGTCTTTTAATTGGAGCATTTAGCCCATTTACATTTAAGGTTAATATTGTTATGTGTGAATTTGATCCTGTCATTATGATGTTAGCTGGTGATTTTGCTCGTTAGTTGATGCAGTTTCTTCCTAGCATTGATGGTCTTTACAATTTGGCATGTTTTTGCAGTGGCTGGTACCAGTTGTTCTTTTCCATGTTTAATGCTTCCTTCAGGAGCTCTTGTAGAGCAGGCTTGGTGGTGACAAAATCTCTCAGCATTTGCTTGTCTATAAAGGATTTTATTTCCC
>chr1	43110291	43110679
AGTAGGTGGTTTTTCAATCCTCATCCTTCTCCCACCCTCTACTGTCAAGCAGGCCCTGGTGTCTATTGTTTCTTTCTTTGTGTCCATGTGTACTCAATGTTTAGCTCTCACTTATTAGTGAGAACATGCGAACATGCAGTATTTGGTTTTCTATTCCTGCTTAGTTTGCTAAGGATAATGGCCTCCACCTCTATCCATGTTGCTGGAAAAGACATGATCTCGTTCTTTTTTATGCCTCAGTAGTATTCCATGGTGTATATATACCACATTTTCTTTATCCAGTCTACCATGGGTGGGCACTTAGGTTGATTCCAGGTCTTTGTTATTATGAATAGTGCTGTGATGAACATATGCATGCATGTGTCTTTTATGGTAGAACAATATATTCC
>chr1	37960340	37960635
GATTGTGCCACTGCACTTCAGACTGGGTGACAGAGCAAGACTCGGTCTCAAAAAAAAAAGTGACTCCAGATCATGGACTGTTTCCAGCTTAAATCCTGGTAAACTGAGTACCAGCAGTGTGACCTCGAATTCCATCTCTTTCCTTTTCTTGGCCTGTCTCCTCTGTGAAATGGGGATTCCTCTCTGCCTTCCTCAGTGGGGGGAGGTTTCCAAGCCTTAAAGAAAGGACAGGGCATATGCCAGCACGCCGACTGCCATCAAACCCCATGTGACCCAGGATGGATGACAATGACATC
>chr1	173288579	173288874
GTGAAAATCTACGAAAAAGTTATTAGAATTAGTAAGGGAATAAAACCAAAAATATAAAGTAACTTAGAATAAATCTAACAAAAGATATATTAAGATGCTTATGGAGAAACCTATAGAACCTTGCCAGTAGAAAATAAACCAATAATATTAAATGGAGAGATAATGAAGAATAAATGGAGAGATAGCCCACATTTGCAGATAAGAAAACTTAATGTTCTGACTGGTACACCAGTGTTTCCTATATTTGTTTGCATGAGTGGCCATAACAAAGTACCAGAGGTTGTGTGGCTTAAACA
>chr1	97388266	97388573
GCTCCTCATCCTTCACATATCATTCCAAATATCTCTTTCTCACAGAACGCTTCCCTGATACCCAAATTAAAGTAGCTCCACATTCTCTATTTTTCTTCTAAGCATGCCTTTTCCTCCTGCAAATGTTTAGTACACACTGTATCTTAAAAAAAAAAAACTAAAATAGTTTCTGTCCATGATTAGCTTGTAATCTCCAAGAGAACAAGGACCAGTCTCTCTTCTTCGCTACAGTATGACAATGTTTAGCACATTGCCTACTTCACAGTAGGTGCTTAATAAACATTTGCTGGATGGATGAATAAATGAAT
>chr1	92184551	92184858
TCAAGTATGTCTTACTAAATGCACATTTCCAATCAGCTTGTTCTGTTCTCTGTAATAATTATTTAGAAAAATTTCCACTCTCTCCTAACCTCCTTCCTGTCCTTCTTTCCCATCTTTAGCCTAGACTGTATTTTGAACTGGTTAATCAACTTCTTATTCAAAATCTCCACCTAGATATCTTACAGAATATTCAAAACTGAAATAATGATCTTCAACCTTCTAAGACTGATTCCCTTTCAGTAAATGGTGCCATTCTCCAAATGCTCAATGCAACCCAGACCATCTTTACATCTAATCTAATACCAAAT
>chr1	223680534	223680883
CTTTACACAAGATCCACACACAATTGTCAAACGTGAGGATACAGTGCAATCACATCCTAATATATTCCCCCACAGGAGTGAAATAGCCAGGATGGCACACAAAAGCCCCACATTTGTTCGTGTCACTCACTATGCACTCACCTACAGGAGTCAAGATACACACAGGATTTTCTTACAAGAGATGTTTTAGGCAAGTGTGTTTGTAAAGAAAAATTTTGTTCACTGCACCCAATGTCCTCATTCGCCATAAACAGGAAAAACACGGAGACCCTCAGGTTTTTCTCTATTAAGCCAGATGCCCGCTAACTTCAGAGTCAACTGGCACTGCAATCCTCACACATTCCAGCTCC
>chr1	232364715	232365064
ATGGATTCCAGGAACATTCAACTAAGCCTCTGTGCAAAAAAAAAAAAAAAAAAAAAAAAAAAAAGCAATCTTTAACAGAAGGTGGAGAGGGATTATAAGTGGAACCTGGGCAACACCTGCTTCAGTTCCTTTCCCCTTCTAAGGAAGGCTGTCTCTCCTGTATAGCTGGTGTGACAGGGCAGGACTGGGTCCAGACCACTTTCTCCTTGCCCCCCTCACCCCTCCCTCACCTAGCTCACCTCTGCTCTCCCCAGCCCAGCCCCTCACATACCAAAGCCCAGCAGAGCTTAGAGTGAGCAGATTTCTCTTTACTTGACCTATGTAGCCATTGAAGCCTTAATACCTCAAGG
>chr1	175672249	175672535
GGAACTTAGACCACTTTTAGGTTAAGGAACCAGAGGAAAAAATCCTAAGCTGACTGAATATCCAAAAAAAAAAAAAAAAATTAGGGGTAAAATGGTAGAAGTGACTGTGTTAACCTTAAAGAGGTAATATTAAAATTTTTCCCATTGGTGGAATTTGAGATTTAGGAATTAAGGTAAATTCAGATATAAGGAAGTAAAGAAAGCTCCATTTGCACAGAAGAGTCTGTAATTATGAAAGTCATGCCATCCCACATAATCATAGTGTTCTTCTACTATGTGAGACTGTG
>chr1	107574104	107574390
TGAATTTATTTTTTTAGAAACACTGTTCTGTGGTTTCTGGGATTTTGGCTTATTTGTAAAGATGGCAAAGACTGGTTCTAGAATTCTTCACTGAGGCAAAATATGGAAGATAAATTGAGGAAACTAAGTATTAAATATATAAATGATAATATTGGGACCTACTCAAAAATGTGTAGTTTCTTATAATTTGCTGGATTATTGTGGCTGTTTGTTACACTAGTTTTATAATCACTTATAATAATTATGAAAGCTAAAGAAATAGTGATATCACAAGAAATTTTTACTTC
>chr1	18774687	18774969
AGAGGGTAAAAACAGCACCAAGCTCTGGATGAAGGGGTTGGGAGTGAGTGACATCTGGCCAACCCGACCCCCAGCTCCGTCTTGCCTAGGGCAGCCCCCAGCCCAACCAGGGACCCAGCTCCTTGGGACGGATTCGCCCAGGCCTTGACTCTGCTGGCCCCCAGTGGCCATCTGTGTTGTTCTTCCAGCACCAGGTCCCTGACTGAGCTGACAGCTGGTCCAGGGGCTGAGCCCTGGAGTACGACAAAAATATGCAGGAATGAGGGAGCGGGAAGCCGAGGTG
>chr1	164112666	164112948
GTCCTGTCTCCCAGCTTCTGCTGCCATTTCTTGTATCACCCCAGTCTCTACTTTCACCTTTATATGGCTTTCCCTCATGTCTCCGTGTCTTCACCTTTTCTGTTTCTTAGAAGGACACATGTCATGGGGTTTAGGGCCCACCCTAATTCAGGATGATCTCATCTCAAGATATTTAACTTAATTACATGTGCAAAGACCTTTTTTCCAAATAAGGTCATATTTTGAGGTTGGGGGAGTTAGAATATGATCGTAGATTTTGGGGGGCAACAATGTAACTCACTTA
>chr1	223611726	223612041
AGCTAATGGCACATTGGTGACAAAAAAATTATGTTGACCATTTGGGAGCATAGATTGTCTGCAGTGATGGTATCGGGGAAACACCTAATCATTTGTTTCACTCAACGATTCTAACACTGTCTCACTAACTGGGTATTCTAAGTGAACTCTGCTATTAGACCTAGAGTCTTTGTGTGCTGCCTCTTTTCATTTTTAAAAATATAATTAAAAGAAAATTTTAAGAATAATTTTTCCAAAACATAACAGAAAAGAGCAGAATTCAGCATAATGATTAAATGTGCTGTGTTAAACATATTGCCAATATTTGACAGTTTTT
>chr1	197623925	197624240
TCACACAGCTCACCTTACTTGCAAGTTTGCTGAACTGAAGGAAAAGATTGATTGCCATTCTGGTAAGAAGCTGGAAAATGGCCCTAAATTCTTGAAATCTGGTGATGCTGCCATTTGTTGATGAGGTTCCTGGCAAGCCACGCATGTTGAGGACTCCTCTGACTATCCTCCTCTGCGTCCTTTGGCTGTTCGTAATGCGAGATAGACAGCTGCCGTGGTGTCATCCAAGTAGCGGACAAGAAGGCTGCTAGGAGCTGGCAAGTTCACCAAGTCTCCCCAGAAAGCTCAGAAGGCTAAATGAATATTATCCCTAATA
>chr1	22891143	22891468
ATGCAATATGATATTCAGTCACCTTTGATAACTTGCTGACTTTTGGCCATATAAAAACTGCAGTTTACACATATTTTCTATTTTGTTATAATAAAGGCATAGTTGCCATATTTTATTTAACTGTTTATTAGGTTTGATTTATAACTTTCATTTTATTTCATTTTTTGAGACAGGGTCTTACTCTCTTTACCCAGGCTGGAATGCGGTGACATGATCAGGGCTCACTGCAGCCTTGACTCCTGAGCTCAGGTGATCCTCCCACTTCAGCCTCCCAAATTGCTGGGACTATGGGTATGTGCCACCATGCCCAGCTATACACACACACA
>chr1	30009967	30010292
AACGTATAGCTAACATTATGCTTGGTAGTTAAAGATTGAATGCCCCACCCTGTTAGGAAAAATTCAAGGACGTTCATCTTAATCACTTCTAATCAATATTTTACTGGAGGTCCTAGCCAGTTTAATAAGACAAGAAAGAAATGAAAAGCTTAGAGTTTCACAATATTGAAGCAAAACTCTCCATATTCAGAAATGACATTTTTATCTGACAAAAACAAGCAATGGGGAAAACATTCCCTATTTAATAAATGGTGTTGGGGAAACTGGCTAGCAATATGCAGAAAACTGAAACTGGACCCCTTCCTTACAACTTATACAAAAATTAA
>chr1	164950139	164950448
GTAAGGTCTAATGAATAGAAAGATATTCCATGCAAACTGAAATCAAAAGTGAGTAGAAGTAGCTATGCTTATGTCAGATTAAAAAATGACCTTACAATCTATTTTTGGTTTACAGTCAAAAATTATTTTAAAACCCCAAAAGGTCATTATACAATGTTAAAAGGAAAAAACAGGGAAGAGGAAATAACAAGAGAAATAATTCAGGAAGAGGATGTAAGAGTTATAAATATATATATATATATATATATATATATATCTCCAACATAGGAGTACCCAAATATATAAAGCAAATATTATTAGATCTAAAGGA
>chr1	119386814	119387123
TTTCACAGACAAGGCCACAAACCGTCATGAAATTAAATCTCTACAAATTAACATGAGTTAATATCAAAAGCCCTATTGTTTATACATGGAGACTTTCCAAAAAGTCTCACAGCATGCCACTGAGAAAACTGGAATGTTCCCTTAAAATCACATTTAAATAACAAAAAACAAAAAAGTCATGGCATTTAAAAAATAAAAGTAAGTGAGAGAAATATTCATCTAACCAATCCTAATGACCTGTCTTGATTCTTAGGTGATTAAGCATGCTGAAGCAGTGAGGGTCAAGTGACCCAATGAGCAGTACAGGTTG
>chr1	20943755	20944087
ACAATGTTCATAGGGGAGGAAAATAATGTAATTTGAAAAGCATCAAAACTAAACAAATGCACACTGACCTTAGAAAATAAGATTTTGAATTTCATCATGATACCCTTTTTTCCTATAAAATTTACTTTTTCACTCTGAAAGACTTCTTCATGGTGGATTTGCCCTTGCCCGGCAATTTTACTTCCTTTCTTGCACTGGTTGCAGGCTTCTTTGAGGAGCCACCACTAGGTTTCTTGATGACTGTGGATGAGGGTCTGGTCTTCTTGGCAGGCGTTTTGGCCTTAGGAGGTGCTTTCTTAGGCAAGGGCCTAGCTTTCCCCCGCTGGGCAGCTG
>chr1	98716233	98716565
TAACACTGGCATTGCCTAATGTTCTGTTCACTTAAGCTGAACAGAAATAGACCCTAGGGTTTCAATGAAATCTCAGAATGACACCTCGTCATCCAGCCCTCTTGACACCATTGGGTGGCATTACAAATGACTACATGTTCCCCTCCTCTGGAGAAGGAAAGATGAGAAAGTTCCATCTTCTTGGCTTTGCGTTTGTCTTCACAGCACCACACCTTTTCATACGATTTTTTTTTAGAATGCAATGTGAGAGTGAAGCCAACAGAGAAAAGTTCCAACAAATGGAATTGCCATAGCAACACTCTACATTTCTCATCAAGTTTGGTCTTGTGTGGA
>chr1	72196825	72197296
AAGGTACTTACTCTGCCTCAAAAAAATTCATGGTCACCAACTCCTGGAATATCTTCTTCCTGCAGTTTTTACTCTACAGCTGACAAGAACTAATTCTTGTTTTAAGACCAAACTTTTCAGGCTGGGCACGGTGGCTCACACCTGTAATCCCAGCACTGGGAGGCTTAGGTGGATGGATGATGAGGTCAGGAGTTTGAGACCGGCCTGGCCAACATAGTGAAACCCCATCTCTATTAAAAATACAAAAAAAATGAGCTGGGCGTGGTGGCAGGTGCCTGTAATCCCAGCTACTTGGGAGGCTGAGGCAGGAGAATCGCTTGAACCTGGGAGGGGGAGGTTGCAGTAAGCCGAGATTGTGCCACTGCACTCCAGCCTGGGCAAGGCTCCATCTCATCTCAAAAAAAAAAAAAAAAAGACACCAAACTTCTCAATCTTAATGTTGTCGTCTATGTGGTATCTTCCATAATCTCTC
>chr1	42205229	42205700
AAAGGGTTCAATTCTATAAAAAGAGATAGCTATCCTAAATATATATGCACCTAATACAGAAACACCCAGATTCATAAAATAAGTTCTTAGAGACCTACAAAGAGACTTAGACTCCCACACAATAATAGTGGGAGACATTAACACCCCACTGCCAATATTAGATCATTGAGACAGAAAATTAATAAAGATATTCAGGACTTGAACTCAGCTCTGGATCAAGTGGACCTGATAGATATCTTCAGTACTCCCCACCCAAAACAATAGAATATACATTATTCTTATCCCCACATGTCACTTACTCTAAAATCTATCACATAAATGAATGGAAGTAAAACACTCCTCAGCAAATGCAAAAGAACTGAAATCATAGCAAACAATCTCTCAGATCATAGCGCCATCAAATTACAACTCAAGATTAAGAAAGTCACTCAAAACCACACAACTACATGAAAATTGAACAACCTGCTCCTGA
>chr1	25046822	25047097
CCAGCTGGAACATATAGATTCTTTAAAAAAATAAATAAATAAAAATAGAGACAGGATTCTAGCTCTGTTGCCCAGGCTGGTGTCAAGCCCCTGGCCTCAAGCAATCCTCCTGTCGTAGCCTCCGAAACTGTTGGGATTTCAGGCGTGAGCCACCGCGCCCGGCCAAGAGCACGTTTGGTTGGTTTGTCCTGAGGGGCAGGTCTCTCGCACCAAGCAGGAGGTAGAGGTCTCGGGCCCAGAGGGGCCCTGCATCCCCCACCTCCTGCTGCGAGAGGC
>chr1	100766115	100766390
GGCAGACAAGACAAGTATCTACCATACATGTAGCATAGCAAGACAGAGATATTCCAGGACAGCACTGGCAAACAGTGTGGTACAGAGTAATGGCCAAATGAATGGTGCAAAATATTGCATTTTCCCACCTGAGAAAGAACCCTAAACCTTAGGAGCAACTTCTACTCAGAGGAGTTGGGTCTGCATACGCACACTCTGACTTCCCACCACATGAGGGGTGTGGAGGTGATTAGGATGAAATGAGGGGTGTTTAGCACACAGAGAATCACTGCTACT
>chr1	42970267	42970575
CCCTGCCTCCAGTTGGCAGCCCAGGTGGCCTTGTTGTAGATATATGAGTGGGTTTGCTTCAGGAGAAGCCTGTGGGAACAGGCATCTCAGTCTTTTAGCTTCAAATTCCTCTGGTTTTTTCCCAGATATCTTCTCATTGCCAGGATCTCACTACATTTTAAATCAGTGTGTTAGTTGGTTGTTTAATTCAGCGAGACGTGTGGTTCTCTGACCCTCTGCATCTTTAATCCCTGGCTATAGGCAGAAAGGGCTTCCCCTAAGGAACAGACTGAAGCTTGTTCCCACTTTGCCATCAGGCACCCCCTCCAG
>chr1	39823949	39824257
TGTAAACCTTTACACGGTGCTAGGCACACAGGAAGCATTTAATGTACAGTGGATAATAATACTATATTATTATAATGTGACATTTTCAAGGTTGCTGTGAGCAGCTGAATAGGACTAGAACTCAGAAGTGTGTATGTGTGTGTGCATGTGTCTAGTGAGGAAGGAAACTGCAAAGTAAAGTTGAGATCTTGCAGGGGTCCTTGAATGCCATCTACAGTATGGCCTTTCCCAGAAGTAATTGACCCAATACTATTATTTGGAAATAATGACAGAAACAGACAATACTACACAGTGCTTCCTACACGCCAG
>chr1	144330023	144330366
GTGTGTCTTTGGGTTGGATCCACTCAGATAAGAGGACAAAAGAGGGCCGGGCATGGTGACTAGTGCCTGTAATCCTAGCACTTTGGGAGGCCAAGGTGGGCGGATCACCTGAGGTCAGGACTTCAAAACCAGCCTGGCCAACATGGTGAAACCCCTGTCTCTACTAAAAATACAAAAATTAGCCTGGCGTGGTGGTGGGCGCCTCTAATCTAAGCAATTTAGTGATTTGAGCTGGGCTCGGGAGGCTGAGGCAGGAGAATCGCTTGAAAACCCAGGAGGCGGAGCTTGCAGTGAGCTGAGATCGTGCCATTGCACTCGCAAAAAGAGCGAGACTCCATCTCAAA
>chr1	196151978	196152321
GGGGAGGGGCCGCCGCTGCCGAGAACTGAGGGCGACAGAACAATCCCACCTCTTGTGAGGAGCAGGTCTGCCATTCTGCTTGTCAGTTCTCACCTTCCCCTCCTCCACGGCAAAGAGTCCCTTTCACACCCTTCTGAGTGTGCGGGTGCGCCCAGTTTTACAAGTCCTCTGTCCTGCCAGGGTAGTGGGAGAAGCACGCGATGGGGCTAGCGCCCAGTCCTGCGGGGGCAGGCGCCAAGCTCCCGGGAGTCCGCAAGTCGCTTCCTATATTGGCAAGCTTCAAATGAGACATTAGAATCTCCGGCAACCTTCCTTCAAACCTGAACCGGGGAAGAGAATAAGCC
>chr1	197086270	197086567
TTCTATGATTAATAAGGAAAACCAGGACTTAAATCACTTGAATTGGCATGTCATGTTTCCAAATATGTAGTCTGAGGGTATAAACTTTGTTCTTGGATCACATGTTTATCATGCCCTAAATCCCAGTGACAAAGAAGTCAAGCTTAGCTATTGTTTTTAAAGGAATACACTATTCTTCTTTTCTTAGAAATAGTTATTCACTACAAGCTAAATTCTCAAAATTTGAATGTAAAGTAGATAACATAGCTTAGAGCCATCACTCTTATCAGTTCTGTGGCATCAGACATATTTTTATTAT
>chr1	190159677	190159974
TTACATGGGTTTCTCCCAGAACACTGTGATCAGGCACATTGATATTTCTCCAATGTAAATGCGTGCAGGAATTATGCAGATGTTTATTGGAAGAGCTATTAAGCTAGAGGGAATATTAGGTACAAAGTCACTGAGTTGGAGAACATTTTGGTGTTTAGGAAAATAATATAGAAGCAAGGTGTGCCTGTGTCAGTGTGCATAGGTAGAAGAGTGAGAGAAAAGTTGATCATGGAGATGGCAGTGGGTCTGAACTGTCTGGCTATGTTGGCCACTGAATGGACTGTGGCTATGACTGAAA
>chr1	976904	977189
GCAGGGGGCGGAGGCCGGATGGGCCCGGAGCCCACGAGGCCCCACCCTCACCTGCCTATCTCACAGGGCTGGTGGAGAAGTCAGCGGGGGACGTGGATACCTTGGCCTTTGACGGGCGGACCTTTGTCGAGTACCTCAACGCTGTGACCGAGAGGTAACGTGCCATCCTCTGCTGGCTGTCGGTTCCATCTGTGCCCTCGGGGCGGGACACCGGACCCCCACACCAGGAGGGCCCAGGAGGGGACGGCCCGGTGCTGCCACCTCTGTCCTCCCGCCTCTCTCTCAC
>chr1	4377074	4377359
GTGGTGTATGCTTGTAATCCTAGCTGCTTGGGAGGCTGAGGCTGGAGTATCACTTAAACCTGGGAGACAGATGTTTCAGTGAGCCAAGATCACGCCACTGAACTCTAGCCTGGGTGTCAGAGCAAGACTTGGTCTCAAAAACAAGTTAAAAAAATTAAAAAAATAAATAAAAAGAGGTAGACGCGAAACTGCAGTTACGGTGACCAATAGTCATCCGTGTTCACGTCTCTTTAAAAATTTGTATTACAAAAATATGTGTATGTATATGGCCTCTACTGAATTGAAA
>chr1	12038435	12038710
GTGCCTGTGGCCCCTTCCAATCCTCCAGCGCTGGTCCTGGGCTCGGAGGCTCTTCCTGCCTGATTGTCAGAGACTCGGCCCATGTGGAGGAGACAGGGAGGGTGGGTAACGGGAAACACAAGGCCAATCCCCTTAGAGCAAACTCCCTTACAACAGATGGCTCTGGGGGAGCACAGAGCAGGTCCCAGGCACCAAGAAATGTGGGCTATCCTTTGGCCATCAGGACGACGGGATTTGGGGATGCAAGTTTTAGCAACTGCGACCACCAGGGCAGAG
>chr1	63445621	63445896
CTTCTGCCTCAGCCTCCTGAGTAGCTGGGATTAAAGGCACTTGCCACCACGCCCGGCTAATTTTCGTAGTATTAGTAGAGACAGGGTTTCTCCATGTTGCTCAGGTTGGTCTTGAACTCCCGACCTCAGGTGATCCACCCACCTTGGCCTCCCAAAGTGCTGGGATTACAGGTGTGAGCCACCGTGCCCGGCCTTATTCATTCTTTCCAACTATTTTTTTGTACCCATTTACCATCCCCACCTCCCTCCCATCCCCTACTACCCTTCCCAACCTCT
>chr1	218539728	218540029
CTTATAGGTGTGAGCCACCATGCTCAGCCATAAATGCCTTGTCTTTTTTTTTTTTTTTTTTTTTTTTCCTGACAGTCTTGCTCTGTCGCCCAGGTGGAGTGCAGTGGCACAATTTCAGCTCACTGCCACCTCTGCCTCTCAGGTTCAAGAGATTCTCATGCCTCAGCTTTCTGAGTAGCTGGGATTACCTGTGTGCACCACCACACCCAGCTAATTTTTTTGTATTTTTAGTGGAGACAGGGTTTCACCATGTTGGCCAGGCTGGTCTTGAACTCCTGGCCTCAAGTAATCTGCCCACCTCA
>chr1	97221165	97221466
TTGCTAGGATTACAGGCCTGAGCCTCCATGCCCGGCCTCATTTACTTTTACAGCATGCTGGAAAAGCAGAGTGGGCAGATCTTACTTCTCCCTCTGCAGTGAAGAGATGTGAAGACCAGAGCTGAGAATATGTGAAGTGAGACAAGATTAGGTGCTTCTGGTTGAACCCCTTTGAGTTATTTTTTTCTAATATATATCCCTTTCAACATTTTTCTGTGTTCAATTTCACACTGTTTCCCATCTGGCCTAAGTGGATGGGAGGGGAGTCCCAGGAATTCAACTCAATCTGAAAGACATGCTCT
>chr1	110353556	110353847
CCACATTGATCCGCCCATTTCAAAAGGAAGAAATCAATGCTATTTTGGCTGACAGAATTGGACTTAAAAAAGAAGTGCATTTTGAAGCACGATTTCTTTGTGTAAAATATACCCTGTCACCTATCTCTTTCTTTCTTGTCTCCAAGACTGCTTAGATTGTAACAATAAAATTAGTATTTTGGCTTCTCTTATTTATTAGGTTATTCTTTCTGTTGGAATATCCTCCCCTGTTAGACTCTGGAGCAGGAAAGATTCAGACTACTGTAATGTAACTCCAGCTCTGTTTCTTTTT
>chr1	208446504	208446795
TTGTCTATGTCAGAGGAGGGGCCTGGGGGGTAGGTGATTGGATCATGGGGACAGGCTTCCCCCTTGCTGTTCTCATGTCAGTGAGTGAGTTCTCATGACATCTGATGGTTTAAAAGTGTGGCACTTCCCTCTTCTCTCGCTCTTCTGCTGTCATGTAAGACATGCTTGGCTCCCCTTTGCCTTCCACCATGATTGTAGGTTTCCTGAGGCCTCCCCAGCCATGTGGAACTGTGAGTCAATTAAACCTCTTTCTTTATAAATTACCCAGTCTCAGGTAATTCTTTATAGCAGT
>chr1	85666583	85666863
GCCTCACAATCATGGCAGAAGGCAAAGAAAAGGCAAAGTCATGTCTTACATGGTGGCAGGCAAGAGTGTGTGTGTAGGGGAACTGCCTTTTATAAAACCATCAGAACTCATAAGACTTATTCATTATCATGAGAACAGCATGGGAAAGATTCGCCCCCATGATTCAATTACCTCCCACCTGGTCCCTCCCATGGCACGTGGGAATTATGGGAGCTACAAATTCAAGATGAGATTTGGGTGGGGACACAGCCAAACCATATCAGAGACAAACACTACTTAAC
>chr1	25767581	25767861
GCCCTCCTGGGAACCTCCTTACCTGGAGTAACCGGACACCTTAGACGGAGGTGCCTGAGGGTGGGGTGGGATTTGCAGGGTCATTATCAGAACATGAGGATAACTTCCTTGCCCCTGCTCTGTAGCCACCTCCTTGGCACCGGCCTCTATTTGTCATAAGGCGGCGTGGGCGAGGCCTGACACAGGCCAGCCTTGGCACGAGGGGGGCCAGGGGTTCTGAGAAGCGCTGCCCTGTGAGAGCCACGCTGGCCTTCGTCTCCATCTCTGGTTGACGGGCTGTC
>chr1	15117132	15117450
TGTATTTTTAGTAGAGATGGGGTTTCACCATGTTGGCCAGGATGGTCTCAATCTCTTAACCTTGTGATCCGCCTGCCTCAGCCTCCCAAAGTGCTGGGATTAAAGGCATGAGCCACTGCGTCTGGCCAAGATCTAGATGCACTTCTAATGAACAGAATAGGGAGAACAAGATGGGCTGTCCTGTCTGAGATTAGGCTGCAAAGAGACTGTGGCTTCCATCTCTTCTTGCACACCTTCTCTTCTCTTTCTTGGAGGCCTCTGTGGGAAGCAAGCTGCCATTCTGTGAGGAGATCTCACAGCCAATGAGGAACTGAGGTTC
>chr1	44577177	44577495
AACTCTAAATGAGTAGCTAAAAGACAGGAAGGCATGAGAAAGCTCCTTTGTGTCCCAGGAAGCAAAACTATCCTCCCTCCCTCCTTGCCCCCCCCACCTTTTCTAAAGCAATGATGGAACAGTTACCTGAGGATGAATCTGTGGCTTGTCGCACGTGGCCTCAAAGTCCAGCACTAAAAAGTAGTGATACCTCTGGGGAGGGAAGGACACCATTGCCGCCATGGATGCGCCAAAGCCGTGGGCCGCCAGCTTTCTGGTGGATATGGAGCAGAACTCCGGAACACCACAGGGAGAAAATAAGTGGGAGCCCAGCACTTTT
>chr1	213802686	213802985
CTTTTCATCAACGTGGTTATTTTTTTTTAAAACATCTTTACAAAACATTCTCTTGGCCTTACTTCCCTAGCTTGCTACTGTCTGTTTCTTAGCTCTTCTTTATAGCAAAACCCCACCAATTATGCTTTTTCTCCCACTTCTGCACTAGAACTGCCCTTACTTCCACCACACTATTTTTCTTCATGTCACTAAATCCAAAGTCAATTCTTAGTTCTTATCTTACTTGTCCTGTGATCTCATAGGACCCCATGCTCCCTTGGTTTTCCTCCCATCTGGCTGAAACTCCTTTCTAGTTTCCTT
>chr1	223008290	223008589
AATCAGTTTTATAGGTGGACTGGGAAGACAAGAACTTGTGGTCTCTTCCATCCCTGCTTCTTTTTAGTTCCTTTTCTTCTCCTAGTGCTCATAGCTTAATATGACCACTTCAGGATCCAACTTCATATGTTTTTCAGTTCAGCATTAGCACCAACCATAAAAACAATGTGTTTTACTATAATTTTTTTTTGAGACAGGGTCTCACTCCGTCACCCAGTGCAGTGTTGCAATCTTGACTCACTGCAGCCTCAACATCCTGGGCTCAAGTAATCCTCCCACCTCAGGCATGGTGGCAAACGC
>chr1	243334524	243334804
CTATTCTCCCTCAACAGTTTCCCTCACCTCCATCCTCACCCCTGCTCGTTATTTCAAAACAAATTCTAGACATCACATCATTTCACCTATAAATGCTTTGATGTTATCTTTACCAGAAAAGGTAGAGATAAGGACCTCCTTCCCCTTTTCCCCACACAACCATTAAACCACGATCATATCTTAAAAAGCTAACAATAATTCTGTAATGTCCGATATGCAATACTTTCAAATTTCCGCTCTTGTCTCATAAATATGCTTTTACCATTGGTTTATTCCAATCA
>chr1	38329941	38330221
AGGCTTTTAAGCAGAGGAGTGGCTGATTAGTTTTGTGTTTTCTAGAAAGCACTCTGGCCTCTTGGCAGGGAGGTTGGTGATGGAGTCTTTTGTGGCTTAGTTGGGGTAATGATCGTGCTGCTGTACGTCTTGGATTTATCTTAAGGGATAGGGCACCAAACTTTTTTTCTTTTTTTTAAAAATTTATTTGTGACAGGGTCCTGCTCTGTTGCCCAAGCTGGAATGCAGTGGTGCAATCATAGCTCACAGCAGTCTTGAACTCCTGGGCTCAGGGGATCCTC
>chr1	85872288	85872595
TTCATACTGTAACCAATATGTTCCTATGGTTTGAATGTTTTGTCCAAGTCCCTTAGTGCTGCAGCCTAGGAGGCATATGGGTTGAAGGCACTAATTATACATTAGACAGTAGAATAACCAACCATTATACTGCTACAAAATAACAACTGCCAATGGCCAACTGTGGTAAAGACTATTACTTGTCCTACAATAAGCATTTAATACTCCCCCTTAGTAAGAAGATCCACATTTTTTAGTTAGGCACATTGCTATGCAGAATAGAGTTCTTTCCATTCCCTTGCAAGTAAGTGTGGCCACAAGGCCAAGTT
>chr1	26376238	26376545
ACAGCTAACAAGAGCTGGCCTAGGCACCCAGGGACCTGGCCCCCTAGCCTCTGTGCTTTGCTACTGATTTCAGCGCTCCTCTTGTGGCTTTTTCTTGAGGAGCCCAAGGGTCAGGGTCCCACCCCGCGATATGAGGCCAGTGGCACTGCCCCCTAGCAGGCGCGAGATGCCAGAGCCCTAGGATGTCTGAAGGGCCGGGCAGGAGGCGGACGGGCGTGGGCCAATGGCTGTCGCAGTGCCTCATCTTGCCGTCTGTGTGAGCCCAGGTATGCAGTAGGCTCCGCCCAGGACCCAGCCCGGCCCCTCCT
>chr1	62356936	62357234
TGGAGTGCAATGGCGCGATCTCAGCTCACTGTAATCTTCGCCTCCCGGGTTCAAGTGAGTCTCCTGCCTCAGCCTCTCGAGTAGCTGGGACTACAGGTGCCCGCCACCACATCCGGCTAATTTTTGTATTTTTAGTAGACACGGGGTTTCAAAACATCTTGGTCAGGCTGGTCTCAAACTCCTGATCTCAGGTGATCCACCCACCTCGGCCTCCCAAAGTGCCTGGATGACAGGTGTGAGCCCCCGCGCCCAGCCGCATCTTCATAATTTTTAAGTTCACACTCAAAGACAGAACTACC
>chr1	185027107	185027405
AATAGGCATAAATGCAAAAGTCAAAACTATGAAGCTCCTAGAAGAAAACAGGATATATTTGCAACTTTGTGCTGGGAAAACATTTCTTAGAGTTGACACAGAAATAAAGCTATACTTAAAATAATAAAAAATTTAATATCAACATTTAAAGCTTCTGCTCATCAAGAGACATTATTGATAAAATGAATAAGAAAGCCACAGACTGGGAGAAAAATATTTTCAACACATACATTTGAAAAAAGGGGGCCGGGCACTGTGGCTCATGCCTGTAATCCCAGCACTTTGGGAGGCTGAGGCGG
>chr1	164051971	164052257
CTTCTCCAGTTCCTTCTCCAATTTTTCTCATGGTCATCTCCCCTAATAAAATCTTTGTATACTTAATGCCGTCTTGGTGTCTGCTTCTTAAAAGGTCCAGACTAACACAAATGGTTCCAGGAGTGATCTAAGAAAATAGGCAGTAAGATGGGGACGTGGCTCACTTAGGACTAGCTCACCTACTGCCCAGCAAATGAAAAGGATGCTGTTGTGGTTGTGAAGTGGGGCATGGCACAAGGTGGAGGCTCGGAGGCTGAAGATGTCACTAGTGGTAATGTGGGAAAATG
>chr1	13115295	13115581
TTTTCTTTCTTTCTTTCTTTCTTTCTTTCTTTCTTTCTTTCTTTCTTTCTTTCTTCTTTCTTTTTCTTTCCTTCCTTCTTTCCTTCTTTTTCTTTCTTTCTTTCTTTTTCTTACTTTCTTTCTTCTTTCTTTTTCTTTCTTTCCACCTTTCTTTCTGTTTCCTTCTGTCTTTTTCTCTCCCCTCCCTCCCTCCCTCCCTCCCTTCCTTCCTTCTTTCCTTCCTTTTTTTTGAGGCAAGGTTTCATTCTGTTGAGCAGGCTGGAGTGCAGTGGCACAATGATGGCTCA
>chr1	166138682	166138946
AAGTTTTCAGTTCACTCTAAGTGCTTCAGCATCCATCATTAGGAGACAAATTATTGAGAAGCTAATTATAAATCATTTATCTACTCATACAACAATCTCTTAATGACTATCTTTGGGTTTTATAGATGCTGGCTTTTAAAAATACTTGGATAGGCCAGGCATGGTGGCTTACGCCTATAATCCCAGCACTTTGGGAGGCTGAGGTGGGAGGATCACCTGAGGTCAGGAGTTAGAGACCAGCCTGGCCAACATGGTAAAACCCTAT
>chr1	174602997	174603261
GATAGCAAGTATGAGATGAGAAAAGGAACTGCATCCTTTTTTATGTGATGGCTTGTCTTTCAGATACCATTTCAGTTAGTAATTATTGGTATTTACTTTCTGTTTAAAAGCAAATAGAAAGCAGGCTTAAACATCACTCCTACTATACACAAGCAATTTTGAAGTACATCATTTGTAAAAAAGAAGGATCAAGAATAAAAATATATTTATAGGCAATGGTGGGCTGGAGATGAGTGGAGTTAACCCACAAGAAGTGATTGTGTGT
>chr1	242503321	242503634
GCTCTGTCAGTGATTTGTGACATCATCCCTGAGCAAATAATTTCATTTTTAGGAACCTGTTTTCTCATCTGTAAAATGGAGGTCATAATAAATGTTTGATTCTTGGAGTTTTGTAGTGTTTACATAAGATCATGCATATGAAGAGTGCCTTGTCCACTTTAAAATCATATGCACATGAATATATTAAAAATCCCTAGAGAAGTAGTTTCTATCATCATACTTGGTAAAACTTTAGAAACTTGAAATCGGTTTCAATGACTAACCTTACTATAGTCTAAAGCCCTGGCCTCAGAATAAAGAGAAGGACTTTACAC
>chr1	199439035	199439348
GCATATAGATTACTGGGTTTCATAGAGCCTTATGGATATCTGATGTTATTCTCTGCAAGTTCCTGTTGGTGAATAAGTTGAGCTGGGGCCTCTGGGCCATGGGTGTTGTGTCCGGCCTCCCCTGCTATCCTTGCAGGGCTGCTGGAGAGTAACTCTACTCACAGCCTGAGCTGGAATGTCAGCAACTTCAGGTGCCCCTTTGTATAACACTTGCAGACTTTTCACTCCATGGACATTCCTAGAGCATGGATTCCCATCCAGCTCACAATCCCTGTTCCCATGTTCTCCAGGCCCTGCTGTCCACCCCATCCCAG
>chr1	14087403	14087709
CATGTCACATAGCAGCCTCCACTTACTGATAATTTAGTATGCGAAATAAAGTATCATAAAACAAGTTGCTCTAAGCTTGGTGTCATGTTTTCCTAAATTGCTCTTCATTTTATCTCTGTCTATAACAGCTGGCTGGGGTACTCTGCACCTTTTGGGAACTGTAGGTGATAACAGCTGATGTACTGAGCCTGAGTTGATGTGTGCACGCGGCTCTTAACTCCTGTGAGAGTATGAGTGTGAGGACAGTCAAGGGAGAGGCCTTTGGGGTGAGTCAATTGAAATCCTATAGAACTGAAGACGTACTAAG
>chr1	38147082	38147388
ACATTGCAGCCCAGGGCTGCTCACCCACCCACTTCTCCATGTCTCTACCTTTCTCTTTAAACTTACCTCCTTCACTATGGGCAACCTTCCACTCGCCATTCTCCCTTCTTCTCCTTTAGCCTGTGTTCTCAAAAACTTAAAACCTCTTCAACTCACACCTGACCTAAAACCTAAGCGTCTTATTTTCTTCTACAACACCGCTTGGCCCCAATACAAACTTGACAATGATTCCAAATAGCCAGAAAATGACACTTTCGATTTCTCCATCCTACAAGATCTAGATAATTCTTGTCATAAAATGGGCAAA
>chr1	73858341	73858639
ATCGTAACAGTCTTTAAGACCACAGCATAACCAAATTAGAACTCAAGATTGAGAAATTAACTCAAAACCACACCATTATATAGAAACTGAAAAACCTACTGCTGACGGACTCTTGAGTAAATAATGAAATTAAGGCAGAAATTAAAAAGTTATTTGAAACTAATGAGAACAAAGATACAATGGATTAGCATTTCTGGGATGAAGCTAAAGAAGTGTTAAGAAGGAAATTTATAGCACTAAATGCCCACATCAAAACCTAGAAAGATCTCAAGTTAATCTAACAACAAAACTAAAAGAAC
>chr1	61789862	61790160
GGCTCTTGCAAACTTGTAGAAGTACCGCCTTGGTGGTCTTGGGTAAGATCCAGAAGAATTCTCTGGATTACCAGGCAGAGACTCTTGTTCTCCTCCCTTACTTTCCCCCCAAAAAATAGAATCTTTCTCTGTGCTGAGCTGTCTGGAGCTGGGGGAGGGGTGACATAAGCAGCCTGATGGCCATCACCACTGGGACTGTGCTGTGCATCAGCACAGCACTGGGTCTTGCCCAAGGCCTGCAGCAATCACTGCCTGGCTACCATCTATATTCACTCAAGGCCCAAGGCCTCTACAATCAT
>chr1	200318453	200318763
CGGGGTTTCGCCATGTTGGCCAGGCTGGTCTTGAACTGCTGACCTCAGGTGATCTGCCCACCTCAGCCTCCTGAAGTGCTGGGATTACGGGAGTGAGCCACCGCCCGGCCTGGGAAGACTAGTTTTCATGTGTATTTGTAGTAGGCCTGCTTTTGATGCTATCTCAGTGCATTGCATTGAACTCTGCATTTATTCATATCCCGGGCTATCAGCTTTTTTGTTTGTTTGTGTGTTTGTTTGTTTGTTTGTTTGTTTGTGACAAAATCTTGCTCTGTTGCCCAGGCTGGAGTGCAGTGACGTGATCTCGGTTC
>chr1	94192882	94193192
TCCTTTATGTGGAAAATGTAATCTGTTTACATTCAAGGTTATTATTGATATGTGAGGACTTAATTCTATCACTTTGTTCATTGTTTTCTGGTTATTTTGCATATCCTGTGTTTCTTTCTTTCTCTCTTGTTTATCATTGAAGTTTGGTGGTTTTCTGTAGTGATAAAATTTTGAGTCCTTTCTCTTCTTCATTTGTCTGTGTTCACTGCACCAGTGAGTTGTATACTTTGGCGTGTGTGTGTTTTTTTTATTTTTGAGTTGGAGTCTCACTCTGTCACCCAGGCTGGAGTGCAGTGGTGCGATCTCGGCTC
>chr1	78417335	78417658
CCCAGACTGGCTGAGCGGCCCAGGGATGCCACAGTGAATTCACAGGGGTGTTGTGGGATTTTTTAAAGTTTCTAGGGACACATAGTTATACTCAACGACTACTGGACATCTAACAATCTATTGGCTTTATGTAGTTTGCAATGTCAACATCATTATATTCCTTTTGGAGTGAGCTGTCATGTCTTTGTAAAGCTGGATTTTTGTGGTTGCTGTGATAAAAAGCAAGTACTGCATAAAAATCAATGTGGAACAGCAGATAACGGTCATGGTGTCCAATATGATCCCAAGATATCAGAAGTTATGCAGTGCCTAATGCCTAACAGG
>chr1	110763584	110763907
GAATATGAAATGAGGACTAACCTCCTTTATGAGTTGGTAAAAACATTGATCAGCAAAGACAATGTCTGGGGAAATGAACAGCAAGTTCTCTGGCCCTTTTTCCACTTTTCCTTTCCCCGAGACTTTATGTTATATATACACACTCACACAAACAGGACAGAATCCACCTCCTGCCCCTCAAGAAATAGTTAACATTTGTTGAGGATTAATTATTGCCAGGCTCTGTACTCCATGTTTTATATTTACTATCCAGAAGCCTTAATTGTTAAATGAGGTAAGTGTTATTATTAGAACCTTTGTACAGATGTGGAAACTGAGGTGTAT
>chr1	194355167	194355529
TTAAGGATCTATTTTGTTTATCATGTAAAGAACTTCACAAAGGTCAAAGCCAAAAGATTTTGAAAATAGAGTACAATGGGAGGTTGGGTCCTGAGAAACTAATCACAGAGCATTTCAGGGATGAGAATTAAGGGAGAAAAAGGTAATCTGAAGGAAATAACATAATAATGGGCCAACAGCAAAGAAGACAAAAAAGTAAATAATGTGAAATTAATCAGCCTCAAATGTTCAGATAAAATTTGACATGAGTTTGCCAGTGGAGATCTGAAGTAAGGCCTCAGTTGGAAGATAGAGGCTTGGAAAAGCCAGCAGGAAATATGGAATTATTTTTTATGTTTTGTTTCCCAGGAGCACGTGGGAATT
>chr1	244726670	244727032
AGCCAGGAGGTTGAGGCTGCAGTGAGCCAGGAGCACACCACTGCACTCCAGCCTGGGTGACAGAGTGAGACTCTGTCTCAAACAAACAAACAAAAAGATCAATATTAGCCTACTGTTATAAATGCTTTTAAATGTTTAAAACTAAACATGAATAGGCCGTGTATAAAACAGTAAACTGGCAACAAGTAAACTTTAAAAAGGAAACATTCTTGATTGTACTATATTTAAACAACTAGTAATGGCTCTGTCCATTTTCACTTTTCAAATAGTAGAATGAGATATAAAACACAAGGTTATCCCACAAGTGGCCTTTATTTTTTCTATACTAACAAGTAATTATTATGTCAAAAACTAGGGGAAAAA
>chr1	231817600	231817909
CTGACTTAATTGGGGCACCCTGATTCAGCAGTTCCTTCAACTTGAGGTGTGCGAGGCTCCCCATAAACTTCGAAGCGCCACGTCCCCGTACGACTCACCCGCGGGGCGCCCGGCCATGGAGGAGCCTCCTCAGGTGAAAGATGAGGCCGGGCGCATGCCCCAGGGCTCGGTCACTGTGCCAGATCAGATGAATGAAGGCCGAATTTCCCCAGCCGGACCTAGTAAGGCACATACCCAGAGTGGAGATATCAATTGGTATTTGGACAGTGGGAGGAATCTGAAAGAGCGTTCAGCACAGTCCCTTCTTTTG
>chr1	220093460	220093769
TCTGTAACCATGTTGTGGGTTTCTGTAAGATAGATTTGCTTCTCATATATTCCTGTGCTTGCCAAGTATAACTTACGACATTTGAGGATCGTCATTAAATGTTAGTTGAATTTCTGCTTAGGAAAGGCAGAAACAAGACCCAAGGTCTCATCCAGGTGCTTGTGGTTCAGGATCATAGCTAGTCCTGCCATTCCACCAGGACACAGAAGCCTCTCCTGCATCACCTCCTTGGACACTACATGTTCCCGAGGAGACAAGATGGGGTAAGGGCTGTTCAGCTTTGAAGCTTATGTTTATGACACAGGAGGAG
>chr1	112139855	112140136
ATTACTGGGTCGAATGGTATTTCTGTTTTTAGGTCTTTGAGGAATTGCCACACTGTCTTCCACAATGGTTGAACTAATTTACACTCCCACCAACAGTGTATAAGTGTTCCTTTTTCTCCACAACCTCACCAGCATCTATTATTTTCTGACTTTTTAATAATAGCCATTCTAACTGGTGTGAGCTGGTATCTCACTGAGATTTTGATTTATATTTCTCAAATGATCAATGATGTTGAACTTTTTTTCCTATGATTGTTGGCCGCATGTATTTCTTTTGAAAAG
>chr1	177507923	177508204
TGTCTCCAAAAAAAAAGATAAAACAGACTAAGTGGGGACATGGGGCCAAATGCCTACATTCCCTGGCAGGTGGGGCATTCAAATTTATCCTTTCTCTGTAGAGGGTATTTGGACAGAAAAGTTTGAAAATCAGTGGGTCTCCTGGCCAAGTTAATTACTGATTATTTCCTGAAGACATTCTGTTTCTTCTGACTTCCATGCTTTTGTGCCTGCTATTATCTCCAATACAAACCTTTCAAGTCACAAAATTTACTTGGTAAGATGGAAGTAGGTGAGAAGCCA
>chr1	20005639	20005933
TCTGGCCAGCAGGACTTTATTAAGGAATGCTGGGGGCAAGCAGGGAGAAATCAGGCCCAGTATTAAGGAGAAGCCAGGTGCTGGAAGCCTTGCTAAGGAGGGTGTAATTTACCTTGAAGGCAAGGAGGAACCACCAGTTTTAAGCAAGGCTGAAATTTGTTCTTTTCTGAAGGCCCCTTTCTGGTTGCAGTGTAGAGAATGAACTTACTGCAGGGCAATGCTGGAGGAAGTAGTGACCAACAGAGCCAGATGAAGGCTTTCTCTCCAGGGCAATTCACAAAGCTCTGAAACCCTC
>chr1	24671330	24671624
GCCACACGTAGGTCACTTGAGTAGTCAGGAAGCACAGTGGGTGTGGAGCCATCATCTGTCTTGGGCTGGTTCCTCCCAATCTTTGTCCAGTGGTATAAATGGACTGTCTGCTGATGGCCATACGCAGCACTGGCTGTTAAGATGGGGAAGGGGTACATCAGGATTCCACTCATAGCCCTGGTTCGTTATTGTTACTCATGGCTCTGACGTCCCCAAGCCCTCTTGAATGTTGCAAGCAATGTTAAATATCACACCTCGGTCTCCTTTTGAGCAGCCCAGGTACCTAAAGCAAGGT
>chr1	103526827	103527147
TAGGTTGTTAATAATTTTTCAATCTGTCCAGTTCTTTTCATGCCTATGTCATTAACTTGGTGTAGGCAAATATTCTCTCTTGGTTGGATTACTACTCCTTGCCAGATTGGTTTCCTGCTTTTCATCTTGGCTTTTATTTCTTTTCTTTTCTTTTCTTTTCTTTTCTTTTCTTTTCTTTTCTTTTCTTTTCTTTTTTCAGATGGATTCTCGCTCTGTCTCCCAGGCTGGAATGCAGGGGTGCAATTTCGGCACACTGCAACCTCCGCCTCCCAGGTTCATAGGATTCTCCTGCCTCAGCCTCCAGAGTAGCTGGGACTATAG
>chr1	101404302	101404622
TTTTTGTTTTCCTAATCTCTAAACATTGGAGGGCTCCAGGGCTCCATCCTCTGGCCTCTTCTCTATCCATAACCCCTCCCCTGGTGACCTCATCTAATCTTGGAGATTTACTATCATGTAGATGCTACTGACTTCTCAAATATATATTTCCAGTTCACATCTCTCCTGTGAGTTCCAGACTTGTTTATCCAGATGCCTGTTCAATTTCTGCTTGAATGTCTTAGGTAGTTTCTCAAACTTGGCATGTGAAAAACTGAACACCTTGATTTTCCTAAAAATCTGTTTCTCTATCATTTAGCTGCTCAGCTAAAAACTTTGGAG
>chr1	165502717	165503029
CATGATCTGCCTGTCTTGGTCTCCCAAAGTACTGGGATTACCGGCGTGAGACACCGCAAAATGTTCATATTATTTCACTTAGGAATTCTGTCTCTAGCCATTTGTTTACAGACATTTTTACACCAGTAAGGAAAGATATGAAAAGTGCTGTTTCTTGGAGGTTTGTTTGTAAAGTGGAAAAATTAGAAACAACCCAATACCTGTATTAATAGTATTAGTATTGTGATCAGTATTATTGATCACAAATCATTAGTATATCCTTGAAGTAAAATACTATACACCACCAAAAAATGAAGGTATAATGTGTACTGAT
>chr1	167954465	167954777
ATACTTCAGGGTTGGAAGGCAGGGGCAATCTTCTCCTTTATAATGAGTGCCTCTTATATATGTTTATTCATCTGCCCTCTTGTAAAACACACACACACACACACACAAAGAAGAAATAAAATAACTCTGCTTCTTTGAAGCTTGTGACACTGAGATAAACCATCTCACTGTCCTCATTGTAGTGACCTCTCAACTCCTCATGCAAGATTGGCTTTGGCACCTAGTTCCTGATCTTCCTTTCCCTGTAAGCACTTCTCATAGTCTTACGGGACTTCACCATCCATGGCACAACCAATACCACAGCCCAGATCCT
>chr1	113515036	113515344
GGCATCAGCAGCTCCTGTGCAAGGTGCTATTTTGAGAGCCCAACACCATGCGAACGGCACTCTCCCTGGGACCCAGCAGTGCCTGCATCTCCATGGCCCTGGCGCCCACTGAGATTCCCCACCTGCAGCTACCACCACAGCTGGCTGCTGCCACTGAGGCTGAAGTGCAGGCCACTAACCCCACTCCCTCCAGAAGCAGAGCCACTGCACATTTTCACACACCCAGACAGAATCCTCTGCACATAGCTGTTGTTACTATGCTGCTGGGGCTACAGTGTGAGTGAAAGGGCTGCTGCCATTAGGTCTGAA
>chr1	105576682	105576990
TAATTGTGAGTTGTCTCATTCACGTATAGCTATATTTCTTTTCCTGTACATTTTATTCAGGATTAATGATTTTTTCATTTTTATTTATTTATCCTTTTATGTGACTTGCTAATTTTTCTCTTAATACATAAACTTCATAAATCAACTTTGAACAATATTATTCACCATAATTATAATAATACATCTACAAATATTAATGAAAATCAAGTTTAAATCTTCATTTAAGGCATTTATTTTCCAGCTTTCCATTTTTTAAAAAAATTTTCAGTAATATCATCCTTAGTTTAAAGTCTGAAAATTCTACTCACT
>chr1	68723714	68724030
ACATCTCACAGAATTACTCTGGGGGATCGAATAACAAGTAAAGTAAGTCTTAACACTGCCTCTGGCTAAATACATTGTTGCTAATTTGGAATCCAGTAAGTTATATAATTGGTATCGTTTAGGTATTACATAGACTGAAACGAGAAGGAAGACAGAATCCCTGAAGACCAGATGTCAGAGAAATCCCTGTCAGTATGCCTATCTGAATTCCTAACCATGAGCAAAGGAATGAAAGAGAGGAATAGCTAACTATACCTGGAAAGTAGAAAGACAAATTCAAGTCTTAAGTTCATAATAAAGATTTTAATCTTAATTTG
>chr1	166844315	166844631
TGTCCCAGTCTGCCCAGAACTTTCCTGGCTGAAAGTCTGTGTCCTCCCCTTAATCTAGGGAAAACTGGGGTGGTTGATCACCCTACCATGGACCTAATTTTCTTCACTAGTTCCCCTCCCTGAATCCATACCCCTTCTGTTCCTATATTTAAGACTAGCTTTTGAGAACTGGATCCTGCTGGGGTTGGGAGCTTGATCACAGCAAATAGGAATCTTAGGAGTTAGTCCTGGGCAGAGGGTGATGTGGCTTTTTTGGCTTTCCCAGCCTAGGTATGTTGTGTTGATTGTAAGCAGTTCCTTCTTCCTGCCTCTGCAGG
>chr1	52503433	52503717
TTTTCCTGGTTTTTCCAGTGTCTTTCCTCTCGCATGGCTTAGCCCGGTCTTTTTCTTAATATTTAATTTGATGCTTTTCGGTGTTCCCTATCCCTTTTTCCCTTTCTCCTTTTCTCTTCCTCCCCTCTTTCTGCCAGTGCTTTCAAAGGAACATAGCTTTTGTTACTAGCCTTGTCTTGCAGTTTGGAGGCAATAAATATTCAAAATCCTATGGATCATTCTTTGATGTTGAAAGAGATTTTTGAAAGGATGCTTAAAAAGAGGGTGGCTTCTATTTCTGGGCAT
>chr1	217293185	217293469
TAGCAAATGATGTGAAGGAGTTGTGTGATTGTGTACATAATTTTGTGTTTATAATAACGATTTTCACCTAAAATATTAAAGTAATTCAGTCTCAAATATTTTAAAAATACCTTTGCAAAATGAATTGCAGAGCTAAGTTCAGCTGTTACCTGGACAGAAGAGATCTGTATGATGAGCTATCACAAAACTTAGGATAAAGGAATTTTGGGGGTGCTGGTATAAATTATCTAGTTTGCCTGCTGACAGCTTCTTTTCATTTTATCTCTGACAACATCATTTGCTAAT
>chr1	1309021	1309301
AAAATTAGCTGGGTGTGGTAGCAGGTGCCTGTAGTCCCAGCTACTCGGGAGTGCCATTGCACTCCAGCCTGGATGATAAGAGTGAGACTGTCTCAGAAATAAAGTAAAATGGCTGACAAAAATAAATTGGGGTTAGAGGAGAATCAACCAAGAGAAGGGGAGAAGGATGTGGTTCTGTCCAGGGTGGCCAAGCAATGGGGTATCCAAATCCACTGCTTGGCTGCCGTGAGGGAACAGGCCCTTGGACTTGGGACCTGGCCGGAGCACAGATCTCACAGGAG
>chr1	23726356	23726636
TGGGGAGCACCAGTGGGAAAAGGGGAAAGTTCAAGGGTGAGCTGAAAAGAGACTGCGATGAGGGGAGGAGAGCAAAGGCTATGGCCACAGCCAGAGGCCAGCTTAGCCCTATCCTGGACGCTCTTAGGCAGCCCCTTTGGCTGGATCTTCAAGGCCTGGTCAGGACGCAAGCCCACCCTGCCAACCCCTATGGAGAAGAGTACAGCTCCTTCCTCAGGCAGCTGCAGAAGTGCAGAGGGTCAGAGATCACCAGGCACAACCCCCTTACGGGCACCACGGTG
>chr1	232135245	232135515
TTTGTAAATGGAAGCACATCTTATTTTCCCTTTTAAAATAAATGCTGCCTTTCTTAACTTCCTGGAAATTACACTTACTGATTTAGGTGCTGCTTTATTGCAACATAATTTCTGAAGAGCATATGCTTAAAGAAAACCACAGTTTTGGGCTATTTAAGTAAAAAAAAAAAAAAAAAAACTATGACCATGGTAAAAATAATCAGGACTTTGTATATGCTATACCATTCCTTGCCATTATTTTACTACTTATTTGTTTTCCCCCAAAAGATGA
>chr1	86179730	86180000
GGTTTCACCTTCCTAATTCAAAAAACAAAAAGGATGGGCTAGATAATTCTGTTCATATTTTTAGCTCTAAAACTCTACGATTTTAACAATAAGAGATATGAAAAGCATTCAGTTATTTAGAGGGTATTTAAAATCTCTGGACAGGTAAGAACGAGACATGTACTTTTTTTTAAAAAAATGGAATCCTTTTATTATTTCATAGTGAAGAAGGTGTTTCCAGCATTCTGAATCCTCAGTACCACTAAGAAACTATTTCCTGACATATCTACAG
>chr1	185551340	185551615
TCAACAATTGTTATATTGTTTTTATTTTAGTAATAGCCATCCTAACTAGAATGAGGTAATATTTTATTGTGTTTTTTATTTGTAGTTCCCTGATGTTTAGTGATGTTGAGTGCATATTCATATATCTGTCAGCCACTTGTATGTCTTCTTTGGAAAAATACCTATTCAGTTATGTTGCCCAGTTCTTAATTTCTTAATTGGTTCATTTGTTTTTTGTTATTGTTTTGTAGAAATTCCTTATGTATTTCAGAAATTAGTCCTTTATCAGATATATAG
>chr1	30883427	30883702
GTGTCCCTTGGCCTCAGTTTCTTCATCTCTAAGTGCAGTGGTGGCAGAAAGGGAGATCCTGAGATGCTCCTGAGTGCCGCTGCTCCTTCAGGGCTGGGAGGGATGAAAGCGCCCTAGCAAGCTATGCTGCTTTACAGATGAGAATCCAAGGCGGAGAAGTGGGGAAATTTGCCCAAAGTTTCACCCCCAAGTGAGTCCTGAAAGTGCAATTTGAGCTCTGGAATCTGGCTTCAGCCGAGGTACCCTCATCATATCCTCACAATATCCTTATGTGGT
>chr1	214917633	214917946
AGGGCTAGGGACTACACATCATTCATTCTCTAGTCAATACTTCTTGTTCTACAAGAAGGTAATCAGCATAAGGGCATGACAGGGTTACAACAAAGGGCCCAGACAGGCCATAAACAAAAGCTCTAAAGAGTCCGATTGCTTTTATTTTACCTTTCTCTTGGAGAACCAGTGTCAATATCTAACTCAACTCTAGATTCTAAATTTATCAATGGAAGAGGTGGTGATTTGCAAAGTCTATACCATTTCTAAAATTGTATTTATCCTCATTCTACCTTTCCTTCCTCATTCTGATGCTGCAATCATTTTATTATGAG
>chr1	176730367	176730680
TCAGGCCAGAAGTGCTTGCGTCGAAGAAGAGGCCAATCCAAGCCGGGGTGCTGGTCATGAGGGAGTAGAGCTTCCACAGGCCACTTGGCTGCAGGTCAGCGAGGTCTGTGTAGTGCAGCCGGCAGTGCTGCTGGGCGTCGTACCAGCTCAGCGCCTCCTTCACCAGAACCAAGTCCCTCTTACTGCTCACCAGCTGCAGGGCTGGAACAGGAGAGGCTGTCATAGCATGGCTGTCCCCACCCCAGCCCCTAGTCCTCAAAGAGCTTTCAGCCACACTCGGGTGGGCCTCCCCAGCCTCTTCCCGCCCACTCTGC
>chr1	174573070	174573336
AAAAAATCTTACTTTGAGTTGAAATTTTTCATGTTTTATCCTAGTCCAAAGGTGACTTAAAAAAATTTTTTTTGGAAAGTTGAATTAAATTCAAGTGAAATTTGTAAAGTTTATTCATTTGGGTAGCTATGTGTACACAAAGATCTCACTGGGTAACACCAAAAAATTACATTTTCCTTTTCCTTGTGACTGTTGGAAGACTAACTCCTTTTGGCTGTTCTTTTAGAAAGGATTTAATCCTGTTAGGGTCAGGAAATCAACTATTTT
>chr1	242599030	242599296
GCCAAGATTGCACCACTGCACTCCAGCCTGGCGACAGAGCCAGACTCCGTCTCAAAAAAAAAAATCATATTATATGCAACTGTTTACTGGTGCCATCCCCTGGCTACAGGCTGGAGGCCTGTCACTCAGAGAAGGGCTGGGTGTGGCATTGGTTTGTGGAACCCAGGATACTCCTGAAAAGATCACTTTAAGTGGATTAAATTCAGTGTGTTGTAGAAGATCGAAGATACAGAATTTGTGTGTGATTTAAATAGACTTTTAAAACTT
>chr1	56308972	56309275
CAGCTTAACATCACCAGCCTTGGCAGCAGCTCATATTTGGAATATAAATGATGTCATCTGGTTGGCCTTTTCCCATCACAAACAGTAAATCTCTAAATCTGGAGAGATCTTTTATTTGGTTACACATATTGTACAGCATCAAGGGGTTAGAACACATGTGCTAGAGATTATTAAAATCATCTGGAGGAGAATGGCTTATTATTGGAAAGCCCAGAACTTATGACCCTTTCATGCCTGGTGTCTCCATCAACTCTTCTTTCGCTCCTACCTTTTCAAAGAAATAATTGTGGCCGATTGGCCCATG
>chr1	20099444	20099747
TTTTTTGTAGAGACAGGGTCTCACTTTGTTGCCCGGGCTGGTCTCGAACTCCTGGACTCAAGCAACCCTCCTGCCTCGACCACCCAAAGTGTTGAGATTACAGATGTAAGCTACTGCACCCAGCTCATAGTTTGACTTAAAAAAAAAATTAAATCTTGGCTTCATCTGAAATTTATATTGAAATAAGGGTAGGAGGCTATGGATCCAACTTTATATTTCCCTTGTGATTACCTAGTTGTACCCAAACCATTGATTAATTATACATCTTTTCTCCACTGATTTAAAATGCCACTTTCTTTCCATA
>chr1	203713144	203713415
CTCCAAGGATGAAGACCCCGCGGCCCCAGGTGTGCCTGCGAAGCTGTATGTGGGGTGAGGAGCACACTGGTGAGCAGGGTGTGAGCCCTGGGACTGTCACAGCCCCGTAAGGTTCAGAGCAGGCTCCTTCCCACCTTGGCCCGGGTCTCCTGGGAGTGTGGTGAGGCACAGGGCTGGCTGTCTGCTGACATTCTCAGTCCTTCCAGCAGGGTACATCCTCTGCCCTTCCCCCTGAGGGGTTAACCATCAGGACTGCCCCTCCTTCCTCAAAC
>chr1	151445951	151446222
TTGTGAATTGTTTCGGTGCACTGCACATAAGCAGCGATACAGTGAACAGCATTTAAGGATTCCCTGCTATCATCGTAATAGATAACTGAAGAGCCAAATCTGGGATGGCTCCCTATGGAACCATTACACAAAACTAGCTCTCATCCTTCTGAGCCTGAAGGATGGTTCAGACAGCGAAGGGTTTGGCAAGTATAGAGAGTCCAAAATGTGTCAAAGAAAAAATAACTGGGACCCCACCAGCCTGAGTCTGTACAGTCAGCTGGTGACAGAGC
>chr1	3245775	3246064
TGCCCGGAAGCAGGAACAGAGGGATGGGTGGATGAGTGGCAACCATCCTGGGTGGTCAGTAGGACCCTAGAAAGTGCTCAGAGCAGAGCGGAAAGGGCATGACCCCTACCCAGTGAATCCACAGGGGCTTCCTGGAGGAAGTGCTACTTAGGCTGGGATTTCAAGAGCAACAAAGCTTTGTTGCCCACCGAGCGATTCAGGCAGTGAGGTGGGAAGGAGCGTGGGAGGAGGCTGCGGAGCGACCATTGCCTTGGTCTCGCTCACACCTCCCACCTTGCTCGTGAAGGTGA
>chr1	4688384	4688673
GGGGTTTGGCATCTGAGTGACACCTGCTCCCAGTGGCTGCCCCGATGCTGTGTAGGGGTGTGAGCGGCCATCACAGCCTGCTCTTGCTGTCGCCGTGGGGGCCTGGCCTGCTCCAGAGTGGGCTGTGTCCGTGGGAGCAGCTCCTGAATAACCCTGTGCTCCGTGGAAAGGCAGAAAGAGCAGGACAGACCCTCAGGCACAACTGCAGAGCCCAGGGGTCCGTCTACAGCGAAAGGTCATTTTGCAACTTGCTGGAAACTTCTATCTTGGGCTGCTGATTGCTGGGCCCC
>chr1	4852064	4852355
TGCACCAACCTAATAGTAAAAGCAGAGGATAATATTCCTTGTCTTTGGGTTTGTCATGTGACTCTCTTTGGCCATGGGAACATAGGCAAAAATGACTTGTGCCCCTTCTGAGCCCCGGCCTTGAGAGGTCTTCATGCTTGCATTTGCCACTGCAGTGAGAAGAGCTTTCCGTAGATAACTGCTGCCCCCACAGTCTGTGCCCCAGGATGAACACACACAAGGTGGACTGGATCCCAGTACAGCTAAGAGTCAAGGCCAAGGAAATGACCCCAGAGCTCAGCCTAGCTGACTT
>chr1	66565018	66565309
TTTAGATATAATTTATAGGAAATTTATATTTGGGTAATATTGTGATGCTTTCAATTGCTAATCATGTGTAATTGAGGGCAGAGCATTTTTTCCTCTCAGCCTCAGTTTTCTCAACTGTATTACAAGCCATGAGACTTAAGGTTTCAAAGTTAAATGATGCCAGATACATAAAGGGCCCCTGTGCCTACTTTTCCAAGAGATCAGTGTAGTCATAAGATTACACTTCCCTGCACAGATTGCAGGGCCAGCTTTTAGGGCACCTGAGGTCTTTCACCAGTGGGGCCACTGATTT
>chr1	183837316	183837593
TGGGCGGGCACCATTCAATCAACTGGGGGCCTGAATGGAACAAAAAAGGCAGAGGAAGGGCGATTTCCTCTCTCTCTTTCCTGGAGATGGGACACTCTTCTTTGACTGCCTTTGGACATCAGAACTTCAGCTTCTCTAGCCTTTGGGCTTCAGGCCTCACACCAAAAGCTCCCCAGGTTCTTGGGTCTTCTGAGAGTCCACCATCAGCTTCCCTGGTCTGAGGCTTTCGAACTTAGACTGAGCCACTCAACTGGCACCCTGTGGTCTTTGGCTTGTAG
>chr1	113637479	113637756
CTCTTTCTCCGCGCACACACACACACACACACACACACGCGCGCGCGCGCACATGCGTGCACACTGGTATACCCAAGGCACTCTATAGTCTGTGCCTGGTTCCTACCTCTTCTGCTGGTCTCTATCCAGATAGCTAGGCCATTTGGATACCTACCTATAAACTAAACCTTGCTCTCATTTTTATGACCAGTCTGGACTTCAAACAGTAGGAATTTCTGGAGCTACAACGCAGTCTTATGGAGCAAACCATCAGGTCACCCAACTAGAAATCTAGCCCT
>chr1	120402203	120403020
TACCTATAATGTAGAAAAATATTGTCTACTCCAAAGGATAGCCATATGAATTAAATAAAGCAATATTTGCAAAGCCCCTAGCAGAATGATAGACACATAATAATAAAAATCAAAAAAGAAAAAAAAATCTGATGTTTAAAAAATCAAGCTGCAAGGACCAGGCACGGTGGCTCACGCCTGTAATCCCAGCACTTTGGGAGGCTGAGGCGGGCGGATCACCTGAGGTCAGGAGTACGAGACCAGCCTGCCCAACATAGAGAAACCCCGTCTCTACTAAAACTACAAAAAATTAGCCAGGCGTTGTGGTGCATGCCTGTAATTCCAGCTACTCGGGAGGCTGAGGCAGGAGAATCACTTGAACCCGGGAGGTGGAGGTTGCGGTGAGCCAAGATTGCGCCATTGCACTCCAGCCTGGGCAACAAGAGCAAAACTCCAACTCAAAAAAAAAGAAAAATCAAGCCACAAGTTTAAGTACCAGCTCTGTCACTTATTATGTAGGGGTAAACAATGTATACAAGTCACCTAACCCCTGTGAGGCTCCATTTCCACCAAGTTTGTGAGGATTAAAGGAGATCACTGTGTAAGAATACTCTATAAATTATAAATTTCCAACAGAAATGTTGGAGGTTGTTTGATTCTACAGAAGTAATTTTTATATTAATTGTATTTACTGGTCCTTCCAAACAATATCTTCATCTTTAAAATGGAAAAAACTGAGGCAGAGAAATGTTGAGCCATAGAGGGAAGGCTACTGGTTTGAAATGTAGGGTGGAGACAAGGGCTGGGCCAAAATAAATTTAGACCAGGACAAAGCAGAA
>chr1	118711842	118712659
AGTGTAATGCAGCCTGTCCGGACTGAGATGTTGGTTAGGGTCTGGCTGATGTAAATGGAGACCCTGCTGTGAGGCCAGGAGCAGCAGGCAGCCCCTCGAAGTATAGGTGGTGAAGGGCAGAGAAAAGGGTTTTTTTAAAGACTGTAGAATCAGCTCAGCCCAGCTGCTGTCTGCCATCTGGAGAGAGGCAGCCTTGGCAGATTTGGGCAGAAAACTGCTTATTTATGAAAATATATACATATATTTAGAACTTCAATAGCTCTTTAAAGACTTTCAGAAGTCCTAGTGTTGAGTGTAAAGATAATTTAGATTTGCACTCGGTAAAAATCTATACCTTGCTCTGTATATTTTGCTTCTCTTTATCCCATTCTTATAGTGGTAGTTGTAGATCATATGCCTTTATTAAGTTAGGTAAACTGTTTCTGACCAAAGATGCACTAACTTCCACCTTAATCTGTCATGGCACTTTTCTTCGTTTCTCTTCTGCCTTGACAGGCTCTTTAATCATCATCATGATTATACTTCACATTTTAAAAACATAGTTATTGGATGTAATTCATATACTATAAAATTTACTCATGCAAAGTATGCAATTCAATGGTTTTTAGGATATTCAGGGAGGTAAGCAAACTTCACCATAATCTAAGTTTGGAATATTTTCTTTACCCTAAAAAGAAACCCTGAGCCATTAGCAATCACCCTCTATTACTCTCCTATCCCCATTCCCAGCTGTAGGCAACTAGTAATCTTCTGTCTGTCTCTATGTATTTGCCCATTCTGGACATTTCATATAAATTGAATGATAGGATATATGGTAT
>chr1	69715568	69716113
ATGTGTCAGTCAGTTTTTTTTTGGACTCTATTTCATTTGTCTGTTAGTCAGTCCTTCCACCAACACAGCACTCTATTTTTGACTGTAGCTCTTACATTAAATACATTAAACTTTGATTAGTGACAATGTTAAGCATCAAGGTTTGTTATCCTGAGGATAGTCTTGGCTATTGTTTGCTCTTTGCATTTCCATATGTATATACTTTAGAATTACTTGTCATTTTCATAAAAAATAAAATCTTACTGCAATTTTGATTGGGATTACAGTAAATATATAGAGTAATTTGGAAACAATTGACATTTTTATAATATTGAAATTTCCAATCCATGGACATGATATATTATCTATAGATTCATCCGTATTGTAGGAGAAGCAAAATTTTACCTCTACCCTCTCTGGGTTTTTCAGCCGAGCCTAATAAAAAGAAACTGACATAGGACAGATTAACAGGAAGAAGTATACAAATTTACTTAAGTTTTATGTGTCACCAGATCTTCATAAGGAAATGAAGACCCAAAAATGCAATTTGTATGTATGTATATATAT
>chr1	155951504	155952049
ATGTGATCCAATTTGTCCATTTTGGCATTAGTTGCCTATAAAGCTCACTCATTCTTTCCTCTGTTTGATCTATTCTGTTATTAAAAGATGCTGATGCATTCTTCCATATGTTGATTGCATTTTTCAACACCAGAATTTCTGCTTGATTTTCTTTTATTATTTCAATCCCTAGGTTAACTGTACCTGATAGAATTCTGAATTCTTCCTCTTTGTTATCTTGAATTTCTTTGCGTTTTTTCAAAATTGCTATTTTGCATTATCTGTCTGAAAGGTAACATATCTCTGCTTCTCCAGTATTGGTCCCAGGTGCCTTATTCAGTTCATTTGGTGAAATCATGTTTTGAGAGATGGTCTTGATATTCATAGATGTTCCTTAGTGTCTAGGCATTGAAGAGTTAAGTATTTACTATGGTTCTTTGCAGTCTGGCCTTGTTTGTGCCTGTCCTTCTTGGGAAGGTTTTCCAGGTATTCAAAGGAACTTGAGACCCAACCCCAGTAGTGCTGTGGTTCCTGCAGACTCATAGACGTACTGACTTAGTGGTCTTG
>chr1	209337088	209337378
GACCTTAGCATATAAAGAAAAGGGCATTTCAAATCAGAAAGGAAAAACTGGATTATTTAATAAATAGTAATGGGACAGCTGAATAAGCAATGTGGAAAATAAGTTAGATTATTGCTTCACATAATATATAAAAATAAATTCCAAATGGTTTAATATTCTAAATATTTTAGCACAACTATAAAGTTACCAAAAGGAAAAAAAGGAAACGTATTTTTATTATTTAGGTAAGGAGAAGAACTTCCTAAGCATTATATAAAACTCAGAACCATAAAGGAAAACGCTGACATAAAA
>chr1	166835218	166835508
AAGAAAGACAGGCACATAAATTTGTTGTAATAAAGAATGCATTAAGGCAAACTTTCTTCAAAAACAAAAAATACGCACTTATTTTTGACTATGTATGATTATATACCCAATGACAATGGGTTATATGAATAAAGGGCTCATACATGCTGATTTCTAGAATGCCTGCTGTCCCACTATCGTTTTTCATTTTACCCGCTCTAACACCCCCTCTTTCATGCTTAGATTGGGAACAGAAATGTAAAAAGCATGACAGGAAAAATTGTTCATCTGGTTCAGGAGGAGCTGAGGCAA
>chr1	44097662	44097943
ACAAAATTAGCCTGGTGTGGTGGTGCATGCCTGTAATCCCAGCTACTCAGGAGGCTGAGGCAGGAGAATCGCTTGAACCTGGGAGGCGAAGGTTGCAGTGAGCCGAGATCACGCCATTGCACTCCAGCCTGGGCGACAGAGTGAGACTCCATCTCAAAAAAAAAAGAAAAAAAACCAGATGATTGGAAAAACAAAATGACACCTTTGGCTTTGCTGCTCAGCCCCTTCAGATAGTGTGTCTGGGCCACAGGCCAATTGCCAGTTGCGGAACTTGCTCTAAGA
>chr1	186207973	186208254
TTCTAGGCAAAAGTGACAGAAAGAGCTAAAATACTACTTTGTTTTTCCTTGTAGCGTTGAAATTCAAGAAAGAGAAATTAGCTCAGATGAAAATTGATTGGCTTAAAAGCATAAATAAAAGGGAGTACCCTATCTTATTTGGATTGTCCACAATAACACAAAACCAGCCTGCCTCTAGATCCAAAAGGTAGGAGATTAGAATACAAATGTCTCGAGTTACAATGATTTTTAACTATTTCTCAGCGAAATGCAATTCAGCATTGTAGCAGAGATAAGAGAAAG
>chr1	206822971	206823276
TTCAAAATAACATCCCAGAACACAGAGAGAGCCATGAGGAATTCAGCCTCTGACCTGGAGGATTCAGGGTGAAATTATCTAAAGCTCTGAAGAGGACTGAAGCCCCAGCTGGTGTTGGAATGACTTTGCCACTTACAGGGAGCAAGTTTCTGCTCCCACAGGAGCCCCTGTGTCCTCTGTGTTCTGTGGTTCCCTCTCAGGGTGACCCACTCTAAGCTACCTCTCTATCCTCAGGTGTCTCTTTCCCTCTTAGCCGTGAGATTCTCACTCTCTGTCTTATCTCCTGGCTCCGGGAAGCTGATTCTA
>chr1	232616976	232617281
TTGACTCCTGCAACAGTGTCTTCTGAGAAGTAACTGAACTGGAAGCTGGTCTACCATGGATTCAAGAGTGGGTTGGGAAGGATGTGAAAAAATAAGGCTGGGCGCGGTGGCTCATGCCTGTAATCCCAGCACTTAGGGAGGCCGAAGCGGGCAGATCACCTGAGGTCAGGAGTTCAAGACCAGCCTGGCCAACATGGTAAAACCCATCTCTACTAAAAATACAAAAATTAGCCGGGCATGGTGGTGCACACCTGTAGTCCCAGCTACTCAGGAGGCTGAGGCAGGAGAATTGCTTAAAGCTGGGAG
>chr1	177140049	177140327
TCTATGGGTTGTCTGTTTACTCTGCTGACTGTTGCTTTTGCTGTGCAAACGCTCTTTAGTTTAATTAGGTCCCAACTATTTATCTTTGTTTTTATTGCATTTGCTTTTGGGTTTTTGGTCATGAAATCCTTGCCTAAGCCAATGTCTAGAAGAGTTTTCCAATGTTGTCTTCTAGAATTTTTATAGTTTCAGGTCTTAGATTTAAGTCCTTAATTCATCTTGAGTTGATTTTTGTATAAGGTGAGAGATGAGGATCCAGTTTCATTCTCCTACATGCGG
>chr1	27718122	27718400
ATTTGTTGAATGAATGAGTGATGAATGAATGAATGAATTCTTTGAATGCCATGATAAAGAATTTGACTCTTAGCCTCCAGGAGACGGGGATCCATGGAAAGTTCTAAAGGAAGGCAGTGTCAGGATGCAGCTCGTATTAGAAAGCTCACCCTGGTCGCTGTGTGGAAGATGGATTGGGGAGGGAACGCGGGAGACTAGAGGAGGGGGAATTGAGGAGCCACTGGGGGAGACAAAGACATAGCACTTGGGGCTGGGCCTGGGAGCCCCCCTGCCTGTGAG
>chr1	162154002	162154263
GGGTAAAGTCCTGAGCATCCAAAACAGCCACAATGAACCAGTAGAGTCTTTTCCTCTACACTTAGCACAGTTTTCTCTTGGAGATTTAGCAAAGACAATTTTCATTTTTATATGCTTACTTTCTTTATGATTTATTAAACTATGCAAAGGCCCTCTTTGACAAACAGAAGGTTCCAAACTTTCTTTTTAGTAAGTGAACTATTTCCAGGCTAAACTGTAAGGTAGAAGTTCTTCAGAGATTTGTTTCTTTTCTCTTAGTACC
>chr1	36663039	36663300
AAGGTTATATTAGTAATATAATCAAGAATAAGTATCTTAGGCTGGGTGTGGTGGCTTACGCCTGTAATCCTAGCACTTTAGGAGGCTGAGGCGGGTGGATCACCTGAGGTCAGGAGTTCGAGACCAGCCTGGCCAACATGGTGAAACCCTGTGTTTAATAAAAATAAAAAAATTACCAGGGTGTGGTGGCTCATGCCTGTAATCCCAGCTACTCACAAGGACAAGGCACGAGAATCGCTTGAACCCCAGAGGTGGAGGTTGC
>chr1	177659947	177660246
TTCCTGCCCTGTATGGTTTCCACTGAGAAGTCTGTTGCTAGGTAAGTTGGAGCTCCTTAACATGTTATTTGCTTCTTTACTCTTGCTGCTTTTACGGTCATCTTTTTGTTCTTGGCCTTTGAGAGTTTGATTGTTGTATACCTTGGGTGGTCTTGTTTGGGTCACATCTGTTTGGTGCTCTCAGACCTTCCTATAACTGGACATTCATATCTAAGTTTTTGAAAGTTTTCTATTATCTTTTTTTTTTTTTTTTTTTGAGACAGAGTCTGGCTCTGTCACCCAGGCTGGAGTGCAGTGGCA
>chr1	5105277	5105576
ATAGGCACCTGGGTTGATTTCATGTCTTTGCTACTGTGAATAGCTCAGTGATGAACATACAAGTTCATGTGTCTTTTGGTATAATGACCTATTTTCCTTTGGGTATATACCTAGTAATGGGATTGCTGGAACCAATGTTACCTTATGTAGAAAAAGGGTCTTTGCAGATGTGGGGTCTGTGCAGCTTAAGGGTTGTGAGATGGAGAGATTATACTGGATTATTTGGGTAAGCGCTAAATGCAATCACAAGTGTTCCTATAAAAGACAGATGAGGGAGATTTCACACATACAGATGAGGAG
>chr1	49468507	49468766
AGAGTTAGGGTCAGGTGATCATTAAGGTCTCTCCAAAATCTGAAAATCTATATTTAGTAAGAATTTTAAGGATGCTAGTTTCTTCTCTCCTTCCCCTTCTCCCTTACCATACACCCAAATGCCCTCTCAAGAAGCAGTGTATAAAGAATCTTTTTATACTATCCAGTTTGGAAAGAGAAGTTTAACAAAGGGTAGAGCCTCCAGAGACATTATCACTGTTGATTCACTGAGAACTACATATATCCTCCCCACATTTAGTG
>chr1	56117737	56117996
GCTCCAGCGCTGCTCGGCCAGGCTTCACTTTTAAAGGCGAGCATCATTGGTTCATGCGCCACAGGAAATGGAGCCATCACAGGACGGGCCAAAGACACCTGTCTTCTCATCCCTCTTCTCACTTTTCACTTCAAAGGCACGCACCTCATCAGGGAAGAAAAAGGAAAGCTGAGAGGAACTGAGACAGCAGTTTTAGGTGATGGGTTAATTATGCACAGTTGTGCCTTCCTCTCTCCTTTCTCAATCTTCGCCCCAAGTCC
>chr1	75587471	75587784
TGTGGCAGTGCACACCTGTAGTCCCAGCGGCTTGGGAGGCCGAGGCAGGAGGATTGCTTGAGCCCAGGATGCAGAGGTTGCAGTAAGCTGAGATTGTGCCACTGCACTCCAGCCTGGGAAACAGAGCGAGACTCCATCTCAAAAACAAACAAAAAAAAAGTAGTTGTTACACTGAGGATGGAATGTGAGGATGGAATGCGATGTTCTAACAGATATCAAATCAGATTTCCAGAAATAGGGAATAGAGATATAGAGATGATGGAGACAGGCAATGAAACAAAATAGCCACCAACATAGAATTCTATATCTGGTGA
>chr1	78831644	78831957
TTTAATACAATGATGTTAAAAACTGTGTATGTGATTTGGCAATGAGCACTCTTAAAGGGTTGAAGTGCTGGTATGTTCTTACTGAAAGCTGAATGGGATAGACATGATAAGGATATTCTTTTAGAGGGTCTGCCCACTCTGTCTTCCTTGGTATTCCATATGTCTCTCAGTTGAGTTATATAGAGGTTTATAGGTAGATTGAAGAAGCAGTTCATGGATGTAAAAAAGTAAAGGTACAGTGGTCCCCCTCACTTTTGGGGTGGATACATTCCAAGATCCTCAGCATATTCTGTAATTTTCTCTCTGTCTGTTTC
>chr1	146585625	146585909
TAATTTCATATTGTTGCACAGACTCAGGCAGATGAAAGAGACTCCAATAGTGGTCAGGTAGTACCCAGACAGTCAGTTGATTGTCTCTGTGCTGAAAGGATTTAAAGATGAAGAAGAGTTTGCTCCAATGTATGTTTCAATATCTCATTGTTTTACAATAATATTTGAAATAATACCTAGGAACCCAACTTACAAGGGATGTGAAGGACCTATTCAAGGAGAACTACAAACCACTGCTCAAGGAAATAAAAGAGGACACAAACAAATGGAAGAACATTCCATGCT
>chr1	52180185	52180469
ACATTTAACACTGGAAATCTTAGACATTATTGAGAGAAATCTGCCATATCCACATCAAAGCTCTGTGTGTTTGTGACTAAGAAACATTGACGCAGTATTTGATCCACTCCTCCTATGCCCTTGCCTCTGCTTCCTGAGCTCCTCAGAGCCAACTCCAAAGAATAGACCTCCCACTGATCTGTAGCTTCAGTCCCTAAATCCTGTCCTGCAGGATTTGGAATTAAGCCACTCTTCCTGGTCTAGAAGCCCAGGCAGGATTTCTGAGCGCCTGCACTGCCATCAGGC
>chr1	90349656	90350130
TCTAAAAGATATAGTTTAAAAAAATCCCTAAAGAACAAATGGAACACAGCCTTATTCTTAGCACTCAGAACTAATGGTTAACTCTTTGTCATATTTCTTTGAGTTTTGTTTCTTTTCCTCTATATTGAGAGACAATCACTGTACTTTTTTAAAATAAAAGTTGTATATCTATATGCAACTTTTAAACAACATAGTATTGTTTTGTGTGATTTTAAAAAATATAGGTAGTACAATTGTGTATCATTCTGTATCTTACATTTTTTACTCAATGATATAGTTTTTATTGAGATTTATCAATGTTCATGTATTCTATATGGATGTATATAGAATATACATATAAATGTATATATTTAGGTTATTCTTTTTATTTGCCGTGTGGTATTTCACTGTATGAGTATACCAGATTTTGTTTATTCTTTCCCTATTGGTGGATGTTTAGGTTGTTGCCAGTTTGCTATAGTTTTTAGTGCATATT
>chr1	109603030	109603504
CATCGCCTCCTCCTCCGTGCTCTTCCGGCCCATCCACCCCGTCGGAGGGCTGCGCTGCCGCTGCCCGCCCGGCTTCACGGGTGACTACTGCGAGACCGAGGTGGACCTCTGCTACTCGCGGCCCTGTGGCCCCCACGGGCGCTGCCGCAGCCGCGAGGGCGGCTACACCTGCCTCTGTCGTGATGGCTACACGGGTGAGCCAAGGGAGGGGACTCATGGGCCAGCCCTGGAAGGCTGACTGTGTGGTGCAGGCACAAATCAGGACAAATGCTGGCGGCTGCCTCATTCTCTTCCCGAGTGAGGTGCAGCTACACTGAGAGGTCATAAATCCGGCCTGCTCCCTGACAGCACCCCACTGAGGAAGGCAGTGCAAGGAGTGCTTCTCCCTGCTGTGCACAGGACACACAGGCAGTGCCATTGTGGGCAGAGCTGGCTCCAGAGCCAGTCGGCCTGTGTTCGTGTATCAGCTTTGCCG
>chr1	97126181	97126472
TGCAAAGGCTGAGATTTAGGTTTAAAAACATGGATATGCAGTTGAAATATCTATGGAAATTATCAGAGGAGAGTGTATTTTCATAACCCTTTCTGATTTTTGCATACAGTGTGGACATAGGGGATTTAAAGTTGGTGCGAGTACCTTTTCAATTATAATTAGAACTGAACAAAAACAACAGTCAATAGATTTTTTTTTCTCCTTGGGGCTATAAGAAGTCTGCAACAGGAATTACATTTTGGGACAGCAGTGCAAGGAGGTTATTTAGGAAAAAGATAATTAATTATAGCCA
>chr1	69664157	69664448
TTAATGTGTGGTCACACCAAGTGTATCCTGAATAATTTCCTATATCCTTCCTCAAGAAATCTTCATGTGGTGTGGCAGGGGCAGAGCACAAATCTACTTCTTGAGGAAATGCCACATACTAAGCTGTTTACATTCTCTCTCATCCTTCTCTCATTTTCTCCCAGAGAAACTCCATCTAATCTGGGGAGAGAGATAAGGTGGGTAGTCTGTTTTCTCATCCTATCTTTCAAAGTTATCACTTGTGTCATGTGATATCTGAGTTCTTGAGAGTTTAGGCTTTTGAATAACTGAG
>chr1	75835813	75836111
[truncated: 4,106,402 more chars]
