# Supplementary material for: On the Value of Intra-Motif Dependencies of Human Insulator Protein CTCF
Source: PLoS One. 2014 Jan 22;9(1):e85629. doi: 10.1371/journal.pone.0085629 (PMC3899044; doi:10.1371/journal.pone.0085629)
Supplement: File S4 — Data sets for HepG2, ProgFib, and K562 cell lines. (ZIP) [file pone.0085629.s013.zip › HepG2_genomeWideBackgroundData.fasta]

>chr1	179298934	179299240
TTCACAGACTTGAAATTAGTCTACAAGATGACATGTTTCTGGGCCTAATGATGACATTTTTAGAGACTGCCCCCAGCCACAAGGAATTATTCGTTTTTTCTGTGTGGCATGGTATACACCATATTTTCATTCAAGCCACAGAGTTTTTTTTACCCCAGTTTCTTATTAATAATCTGCCACAAATACTGATATTTAAATCAAATTCTTATGGCCTTCATTAGTTAATCAACCATTCATGAAATATATGCGCCATAAGGCCTGACACTTCAGTGCCTGGCACATAGTAGGCACTCAGTACATATGCATA
>chr1	35611490	35611796
TCAATATACCCAGCACAGTAAATGCTTAATAAGTATTTGTTGAATGGGAGAATTAATGATCTTAACTTTTTTTTTTTCTTTTTTTTTTTTGAGACCGAGTCTCGCCGCTCTGTCGCCCAGGCTGGAGTGCAGTGGCGCAGTCTCGGCTCACTGCAAGCTCCGCCTCCCAGGTTAACGCCATTCTCCTGCCTCAGCCTCCTGAGTAGCTGGGACTACAGGCATCCGCCACCATGCACAGCTAATTTTTTTTTTTTTTTTTTTTTTGTATTTTCAGTAGAGATGGCGTTTCACCATGTTGGTCAGGCTG
>chr1	84588913	84589195
CTTTGTTCGGTTCCTGGGTTAAGTACTTGTTTTTAAGAGCTTGGAAAAAGTGGGCTTGCTACATCTCTGTTCAAAGAGACATTTGTTCAATCTCTGTGTGTCAACGCCTTGTTGAATTGGTGCTTTGTGGTTGCAATAAAGCATTGCTTCAGTTTATTGCCAGTGTATCTTTGATCTTTTCTGTTTGGTTGCTTCTTCAGTTGGGATTAAGGATTAAGGTCTCCTGGAAACCAGGGAAAGAAAATTAAGCATTTTTTGGGGAAAAAACTTTAGAGGTAGAAAT
>chr1	227073061	227073343
AGACAGCTGGCACAGGCCATTGGCACAACCACTTTGTTGTGTATTGTATAGGCACAGTGGTACATTTAAAAATGCTTATTATCTTCCTTAAGGTAATAGGTGAAGAGTCTTTAATGAGAATAATCCAGTAAATAAGTTGATTAAAAATAATAATGTCAAAGCTGGGTGTGGTGGTTCATGCCTGTAATTCCAGCACTTTGGGAGGCCTAGGAAAGAGGTTTTCTTGAGCCCAGGAGTTTGAAACCAGTCTGGGCAACTGAAACCCCATCTCTACAAAAATAAA
>chr1	33696298	33696537
GTGTTAGCCAGGATGGTCTCGATCTCCTGACCTCATGATCCGCCTGCCTCAGCCTCCCAAAGTGCTGGGATTACAGGCGTGAGCCACCGTGCCCGGCCCATTGCTTTATTTTTCACCATATAACTCATGATTATATAATATATTGTATATTTACTTTAAAAATTGTCTGTTTTCTCCCATTAAAAGTAAGCTCCACAGTCTCAGGAATTTTAGATGTTTTGTTCACTGCTTATTCCCCAC
>chr1	74916899	74917138
AGAAGAGAGAAACATAAAGATCATTGGAGAGAAATAACTACTAAGAGACCTCCAAGGAGAATAAGGGACATTTATTTTTACATTTTTTCCAATAATTATATTTCTGATAAATACATTCCCCACCCCACCCCAAAATGTTTCTCTAGAGAATTCAGGAAGAACTCACAGAAGAGTCAGGGCTTAAGATGACCCTAAAAAGATACGTAAGAGTTGGCTGGGGAGATGGAAGTTGGGGAAAAG
>chr1	171395032	171395284
ATAGGAACACTTTTACACTGTTGGTGGGACTGTAAACTAGTTCAACCATTGTGGAAGTCAGTGTGGTGATTCCTCAGGGATCTTGAACTAGAAATACCATTTCACCCAGCCATCCCATTACTGGGTATATACCCAAAGTATTATAAATCATGCTGCTATAAAGACACATGCACACGTATGTTTATTGCGGCACTATTCACAATAGCAAAGACTTGGAACCAACCCAAATGTCCAACAACGACAGACTGGATTA
>chr1	116481499	116481751
CCAAAAATCACATGAAAAATGCTCATCATCACTGGCCATCAGAGAAATGCAAATCAAAACCACAGTGAGATACCATCTCACACCAGTTAGAATGGCAATCATTAAAAAGTCAGGAAACAACAGGTGCTGGAGAGGATGTGGAGAAATAGGAAAACTTTTACACTGTTGGTGGGACTGTAAACTAGTTCAACCATTATGGAAGTCAGTGTGGCGATTCCTCAGGGATCTAGAACTAGAAATACCATTTGACCCA
>chr1	72553839	72554096
GCCCTGACACCTCAAGCACCATTGGATCTGCCAGGTCATATGGCCCAAGTGGTAGAGCAGGTTGCACAGCAGCCTGGACCTATTGCAGAGCCTTCTGTTCTGGAGCCCACTCAAAACTGGCAGCCTTTTGGGTCACTTGATGAACGGGACAGAGTAACACACCCAAATGAGGAATGTGTTACCTACAAAATCCAAATAGGCCCACTAGCTGTTGTGTCCCTTCCTTGGTTGTAGGAGGGGGCAAATGCAGCAACTTAT
>chr1	181848355	181848612
TTCATGTTGTAGATGATATTATGTTTACTTTACAGACGAAGAAACAGGCTCAGAAAGGTTAAGTTACTGGACAGAGGCCACATAGCTTGCTGAATCTGTTTTTCCAAAGTAAAAACTCGTTTTTTATACCACATTGCCCATACTTCTTATAAGACTCTATTTGCAGTCCTTCTTGAAGTGAAAAAAGTCTTGTTAATAATCAGACACCTAAATTCTAGTTGATCACCATAACATGTATTTTTTCTAGGCAATATACTT
>chr1	50810308	50810571
TGCTTTCTCTCCTTCCCATTTCTGTTCTCCTTTTCCCTCATCATTATCATCAGTAATCAGAATCATTATCACTATCACTTTTTAAGTTTGGAGATGGCTCATTGATACAAACAATGGATACAATGATACAATAAACACCTATTTATTCTTCACCTAGATTTACCAATCATTAGCATTTTGCCATATTTGCTTTATCATTCTTTTAATACTTCCCTGAAACATCTGAATGTTTGCAGACACTATGACACTTCTACCCTAAAGAAA
>chr1	195048302	195048565
AGGAAGGACTTTATGGAGTACAGCTGGAGAATGCTGGAGCTCTTAGCAACGGAGGAAGCTATGGATTAGGTAAACTCTTGCATGATCAGCTTACATGATCCCTGGAGGAAAATAGCATGAGTAGGACATCACAACCTGTTCTCATTTCTTTGCTCAGTTAGTAGGTAAAAGTCAAGTCATTATCCATTAAAACTTATCAACTGATGGAACACAATGGGCACCGAAAACAGAGAACACAAAACAAATAAAAAAGATGAAAATAAA
>chr1	170754846	170755095
TAGCCTGGGGCTGGCTTATTTATTTTATTAATGTTCTGACCAAGACCAGAAAGCTCTGCTGAGAGAATCTCTGCCTCACTGAGGTTTTCACTCTAGGTTATATATTGTGAATACAGATATAAAGCCATTACTTGGGTGTGGATGGATAAAAAAGAGTCAATAGAGTGAGCTTGGAAAAAGAGCAGAGAAAGAAGAAATGTGAGTTCATTAAGGGAGGCAGGATTAGTGGAAAGAGCTTCTGTATTCTCTT
>chr1	60861261	60861510
GCCCCTAACACTGACTAGAAATTTATAGATGTGTAGTATGATGGATGGATGGATGGGTGAATGGATGGATGGATGGGTGAATAGATGAATGGATAATAAAACATAATTTAGGAAAGGAGACTGGTGACATACGAAAAGTGAAAACAACTGCAATGAGAGCCAAAATGAGGGACAGTTCATTTACAGAGGGAAAATAATGAAGGATCCCTACAGAAAGAGTGACCGCAGAGGTAAGACTTAAAAGATCTTG
>chr1	64853692	64854008
AGCTATGACTCTTTATGACTTTACTGTATGGCACATTCTTACTGCAGATTTTTGATTTTTTAAGTGAGATGCCTACTTGACCTTGTGCTTATTTTTATTTATTTATTGTATGCCAAGTGCCCAATCCAGTGCCTTGCCCATAGCACGTATACAGTAAATTCTTATTGAAAGAAAGAATGAAAGTCACTAGGATTTTTGTTGTGCTTTTGTTTCCTCTTCTGTATAATGGAATAACCAAGACTTTTGAAGGACTTCGGTGAAAAAAGGATTGTGATTGTGATTTGCTATTAGTTGGCAGTGGTTTCCTTAGCTAAGCA
>chr1	220592463	220592779
TTTTTGGTTGTGTCTCTGCCCGGCTTTGGTATCAGGATGATGCTGTCCTCATAAAATGAGTTAGGGAGGATTCCCTCTTTTTCTATTGATTGGAATAGTTTCAGAAGGAATGGTACCAGTTCCTCCTTGTACCTCTGGTAGAATTCGGCTGTGAATCCATCTGGTCCTGGACTCTTTTTGGTCAGTAAGCTATTGATTATTGCCACAATTTCAGAACCTGTTATTGGTCTATTCAGAGATTCAACTTCTTCCTGGTTTAGTCTTGGGAGGGTGTATGTGTCGAGGAATTTATCCATTTCTTCTAGATTTTCTAGTTT
>chr1	24923081	24923321
CTGGGATTACAGGCGTGAGCCAGTGTGCCCAGCCTATTTATTATTTTTATTATTATTTTTTGAGATGGAGTCTCACTCTGTTGCCCAGGCTGGAGTGCAGTGGTGGATCTTGGCTCACTGCAACCTCCACCTCCTGGGTGTAAGAGATTTTCATGTCTCAGCCTCCCAAATAGTTGGGACTACAGACGTGTGCCACCTCACCCAGCTAATTTTTGTATTTTTGGTAGAGACAGGGTTTTGC
>chr1	79694231	79694471
CTTTAAAGCTGGTCTTCTACACAGCATCCTGATCAACTGTTTAAGGACATGATCATGTTACTTGGCTACTTCAACCTTTGAATGACTTTCGTTTACATTTAGAGGAAAAATCCAAACTCTCTATTCAGACCTCTAAGGTCTTAAATGAGGTGGCCCATCCCTACTTCTCTGATCTCATATCAAAATCTTCTCTGCCTTCTCTCACTATCCTAAACTAGTATCACCCTTTTCCTTTAAACAT
>chr1	113957247	113957556
CCATGAAACAGTTGTTTGGCGATAAAATATTATATCTATTTGATAGATTTGCTTCATAGCTAAGGAGGATTAAAGTGAACTAAAGTACATCTCAGTTCTTTTTAATGTTTTGTTCTCTTCTCACATATTTCAACTATTTTAGTATTTCATTTGTTCTCATCTTTCCCACCTGAGACATTTCAACCAGGTCCTTCAAAGGAAAAACACAAAAACTCATCAAACTTTGAAACCACCAATCAATATATATGCAGAAAAGTATGGTGGAGAAATGGGGTAGGGGTAATTCAGACATTTTCACCAGGAGGCTAGT
>chr1	188642694	188643003
TATTACAACTGATCTTACGATATTTCTGTGTAACATATTAAGTGGATGTATGTCACAGCAGGACAGAATGTATGCCAGTTCATCTAAAAGTGTATTAAGTTATTGAAAAATAAGTAAGGGAAAAACCAAACTAAAAAGCACTCAATTTTATAGCAGTTGAAATTGAAATCTGGTCTATCAGGAGACTCTTACAGATCTGACTCTTGACATGGTATGAAAACACAGGCTTAGTAGAAATAGTAGTATAATGTGATTTGTGTCATATATTAGCCAGATTCCTTGATCAGAATCTCTTTGATCATTATAGAAT
>chr1	25243265	25243565
TGGACCTTACCTCACACCATCTATAAAAATGAACTCAAATGAATTATAGTCCCCTAAAGAAGCATTATGCTAAGTGGAAAAGCCAGACACAAAAGCACACATCATATAGGATTCAGTACATATGAAATTCTAGGAAATACACAGCTATCATGACAGAAGGCAGATCAGTGACGGCCAGTGGCCAGGTAGCAGGGGTGGAAACTGATTGACAACAAAGGAGTGTGGGGTGGCTGTTGGGGGTGATGGAAATGTTCTCACAACTGTATATGTTTTCAAAACTCATCCAACTATATACTAGAAA
>chr1	224329490	224329790
GTTTCACCATATTGGTCAGGCTGGTCTTGAACTCCTGACCTCAGGTGATCCACCTTGGCCTCCCAGAGTGCTGGGATTACAGGCATGAGCCACTGCGCCCGGCCATTTATCTACTATTTTCTTGACTGCTCCCACTAGAATGCTACAAGAACGGGGGTTCGCACTATTTCCCATTATAGCCCCCATGCTGATATATAGTAAATCTGAATAAAAATCTGTCAAATTAATGCTAGAATGAATGAGTGGTCCTGCTCACCTCCATGTCAACGTTAAGCTTCTGTAAACTTAATATATGGTAACT
>chr1	26246222	26246506
GCTTGGTGGGTATGGCCTTTCACAGAGCCAAGAGTCAGAGGTGCAGGCCTCTTGCCCACACCACTGGGGACAGGAAGGGGCTCTTTCAGTCTCTCATCTTGTAGGAGACGGGGTGCCAGGAGTGAGGATGTGAGGTGCACCCGCTCTGCTTGGGTCCTCACTGAGTGCCTCTCTGCTTCTCTGGACTCTGGTTTTCTTCTGGAAAACCTCAGACACCCTGGTTTTCTCCAGGTCTGTCTACTCTGAGCACCAGCAGGCTCAGCATTACCTGGAGAAGGTGTTACA
>chr1	214664173	214664457
AAAGCAGCCAGAGAAAAACCAACATTGTTCTTTATTAGATTCCCTTTTATTTCTCTCCCAGAAGAGAGCTGGAAACCACAACCCATTTATATATCAATTTTATCAATTAGCATTAGTTGCTTCCAGAAGAAGCCTTTCTCACCCTTTGTCAAAATACGCTATTACATTCTTACCAGAAAAACTTTAATTTAAAACAAATTTTAGGGCAAAGCACAATGGCTCATGCTTGTGCCTCCTAGGGATTTGGGAGGCCAAGGTGGGAGGATTGCTTGAAGCCAGGAGTTC
>chr1	179679674	179679967
CACTGATGGGAAATGGAGCTTTTACTGAAGATTTTCTGGGGCCAGATCAAGAAGACATTTTGCATTAAACATCATCTAAACAAACTTCCTTTAATTCCTTGAATTCATTCTTAACATCTCTGTTCTTCCTAATGCTTGTTTCTCAGCTCTACTTCCAGGATTGGTTCATCTATTTTTTCTCACTCTTTTGCTTTGATCCCTTGGTATCTCCTCCATTGTTCCAAGTAATTCATTTCCCTCCCGCAGCATAGGCAGGGTGGCCGAGAAAAAGCCCTGCAGTTAGTTGAGCTGCCT
>chr1	64546546	64546839
ATATTTTTGATTGTTACACCGAGGGACATACTATTGGCATCTAGTGGATAGACACCAGGATGCTTCTAAGTGTCATGTAATGCATACAATAGCCCCTCACAACAAAGAATTATGCAGTCCAAATATCAATAGTGTCAAGCTTGAGAAATCATGGGCTATTTTTATTCCCTCCAACTAGATGAAAAACAAAAATCCAAAGAGGAAGTATAGGTTTGGGAACACTGGTTGTTGTTTTGGGACAAGCCACTGATGAGGGAGCCAGGCCCCCATTAGGACAAACGTTCCAGTGGGGAT
>chr1	163115985	163116247
TGTTGACTTCCCTGCACCTTAAACTATACCTACACATCTCCTCATACCCCTATTCCTGTATTATTCCGTCAACAAGCACATGTTGGGCACCTTCTGTGTGGAGACCTCATATTTGATGCTAGGGACACAGAGAGGATGGTGTTTAGTTCCTGCCCTTGATAAACAGAAAATATGCTCATGATGATAGGCTAATTATCAAAGCGTTCTTCATTGCCACAGTTTTCTGTGTGTCAATGCACTCTCATCTACATTATATCGTGCTA
>chr1	71478649	71478911
AATCTTATAAGAATCTTAAGTGTATTAAGAGTTGAAGTATTCTCCTCATTTTGGAGATGATAAAACTGAGATGTGAGAGGTTAATATCACATACTTTCTAAATGCCAGAGAGAAGATTTACACTAAGACAGTTGGGAACTGGAGCTGGTACTTATAGCTACCATATTATACTGCATCTGAATGTGACCTGACAGTTGTTTGTTTGAGTCTATCCCACTCCTCATACTAATCTGCAAGCAGTCCAAACAGAATAATAATGAGAT
>chr1	13492818	13493072
TGGAATAGGTGTGGCGTGGTGCTGAAAAGAATGTACATTCTGTTGATTTGGGGTGGAGAGTTCTGTAGATGTCTATTAGGTCTGCTTGGTGCTGAACTGAGTTCAATTCCTGGATATCCTTGTTAACTTTCTGTCTCATTGATCTGTCTAATGTTGACAGTGGGGTGTTAAAGTCTCCCATTATTATTGTGTGGGAGTCTAAGTCTCTTTGTAGGTCACTAAGTACTTGCTTTATGAATCTGGGTGGGGCAACCC
>chr1	2492346	2492600
AAACAAAAACAGGAGGATTAACAACAGATTAGACAGCTCAAAAGGAAACACCAGTGAACTTGAAGATATACTATCAGAATCTACCCCAAATGAAAAACACACAGAAAATGAATAAATGAACGTATTCTCAAAGATCTCCTGGAAAATATCGAGCTGCCTAACAGAAGTGCAGTTAGAGTCTCAGAGAAACAGAAAGAGGCAGGAACAGAAAATCATTTGAAGAAAAAGCAGTGAAAGTTTTCTAAACTACAAGAA
>chr1	159528978	159529238
CTAAAAAAAAAAAAGTCCCATTGGATATTAATTTAGGTAAATAAAGCCTGTTATAACCAGAAGGAGCCTGGAACACAACTCCATTTTACATATAAATGCAAAGTATTTTTGTCATTGTTTTAGACCCTGAATTTCCAAGAAATACAAGTAATGTGTAGATTGAAGGGACATCATAATTTTTGTTCAGAACTTTACCAAGAGTTGTTTGCCATTTCAGGAATCCATGTCATAAGACAATGCTATCTGTGGTATTTGAGTCTC
>chr1	168836587	168836847
GACATACCAGAGACTTGGCAATTTACAAAAGAAAGAAATTTAATGGACTTTCAGTTCCATGTGGCTGGGGAAGCCTCACACTCATGGTGGGAGGTGAAAAGCCCTGTCTCACACAGCAGCAGATAAGAGAAGTGTTGTGCAGGGAAATTCTCATTTTCAAAATCATTAGATCTCATGAGACTCATTCACCATCACAAGAACAGCACAGGAAAGACCCTCCCCCATAATTCAATCACCTCCCACTGGGTTCCTCTCACGACA
>chr1	10662319	10662606
TCCCCTCCACCTGCCTCATCTTCACAGTCCCCAACCCCAACTCTGGAAGCTCCACTTCAGGTTTTCCATACTACAACCCCGAGTGTCACCACAGGGTCCGGCCCAACCTGGGCTCCAGCTGATTAAGGATCTGCAACAGGATGTAGGGATTACAGTAAAACCTGGCTCCGGATCTGCAGGGGCAGCAGGCCAAGTCCCAGCCCTGGGACTCCCCTCCCCTACCCTTCCAGCATCCCTACCCATTACCCGTCCCAAACCCAGCTGCCAAGTGAGGGAGGAAGGCTGAGC
>chr1	28238418	28238705
AATGACTTGCAGGAAAACAGATTTGGGGGAGGCACCCAATCTTATTTTAAAACCACTGCTACTGCTATGCATAATCAACAGCAGAATAGATGCAAGTATGCTTCTATACTATTATTTTTTCTGTTTTGTAGTGAAGGCTTTAAGTTTGGCAAATCACAGACAGACGTGAGGAACTGATGTGATACTCTGATGAACTCTCAAAGACTTTTCCAGCTATTGTCCTCTTGACCCCCATGACTTCATCTGGAATAGCTGCTATGAAGGCTTGACTCTCATGATTACTACTTC
>chr1	180704651	180704917
AAGGGTGCCAAGACCATTCAATGGGGAAAGGACCATCTTTTCAACAAACAGTCCTGGGTAAACTGGATGTCCACGTGCGAAATAATGAAATTGGACCCTTACATAACACCCTATATGAAAATTAACTCAAAATGGATTGAAGACCTAAATTTAAGGCATAAAACTATAAAACTCATGAAAAAACTTATGGAGGACAAAATGTTCACAACATTGGATTTGGCAGTGATGTCTTGGATATGACAGGAAAGGAAGAAGCAACAACAAAGA
>chr1	24242233	24242499
GAGCAAGACTCCATCTCAAAAACAAAACAAAAAATTTAAAGAAAACAGAAGTGCTTGGACTATTGCAGTAGCTTCATAACCGGTCTCCCAGCTTCCCTTCTTGACCGCTCCATAACCCAGTCTCCACACAGCATGACACCCCTGTTTGGAACTTTCCAGTGGCTTGCCATCACAGTTAGAATAAAATACAAAGTGCTTATCATGGCCCACAAGGCCCTACACAAATGGGCTCCTGGGACCTCTTCAGCTCAACTCCTAGTACTCCCT
>chr1	40902458	40902720
GCACAGGGCACATGGGTCACCTCCCCAGCACATCCCTGCCAACCCACCCACCCCGCCTCCCAACCAAGAATGCCCCATTAGGCTACCCACATGCCCCCAGGGACAGTTGGCAGCTGCCTGATTACAGACTAATTGGTGGCTGGCAGCAACTATGGTGGGGTGGGGGAGATGGCTCATTAACCCCTTGTTGACCAGGCCCAATCCTCCTCCCATGACTTCAGGCCCCAAACCCAAGGAACCCAGACTTAAGAAGTCATCATGGA
>chr1	153936964	153937226
CCCATCCGGGAGGGAGGTGGGGGGTCAGCCCCCCGCCCGGCCAGCCGCCCCGTCCGGGAGGTGAGGGGCGCCTCGGCCCGGCCGCCCCTACTGGGAAGTGAGGAGCCCCTCAGCCCGGCCAGCCACCCCGTCCGGGAGGGAGATGGGGGGGTCAGCCCCCCAACCCGGCCAGCCGCCCCGTCCGGGAGGGAGGTGGGGGGGTCAGCCCTCCGCCCAGCCAGCCGCGCCGTCTGGGAGGTGAGGGGTGCCTCTGCCCGGCCGCC
>chr1	2689223	2689477
GTTGCTTAGCTGGACCCAACTCTTCTGGGCTCCAGGGACAGTGCTCAGGGCAGCAGGCCTGGGCTGAGCACACAGGTCCAGTGTGAGTCCCTCAGAGTCAGACCACATAGAATGCAGTGCAGTTGCAAGCAAGGAATGCTCATAAACAAACAGAACAGAAACCATCTTCCAGCACACAGGCCTCCCCCAGCTGATTGGGATCTGTCTTCTTGCCATTGCCCCTCTCCCAACTTTTATTTTAAATTGGAGCAGTTC
>chr1	120455167	120455421
GTTGGGTGAAGTGTTGGGAAGAGAGGTGAAGACAGAGAATAAGACAGGGGAGAAGGAACACATTCTATGTGAAGGTGCTGAGGGAAGATAGAACATTTGAGGAACCAAAAATGAATTGTACAGCTGCCTGTGGTACATAGCCTGGGCCTCACCCTCTCCCCTGAGCACTTGACAATGCACATAAGGTCCCTAAACACTTCTGCCTACTCACCCACCATAAAACCTGTCATGTTTGCTCTCCCTTTAAGGCTCTGT
>chr1	212251759	212252015
ATCTGTTTTTGTGTTGGTTTCGCATACAAGCATCCCCCAATAGAGTAACAGGTAGAGCTGTGATGAGGAGCTTCCATAGTCCCCATTGGAATCATGAGGCTCTGACCCACTGCCATTTTTTCCCCATTCCCTGGCTTTTCAGCTTGTGTGGAAGACTCATTTGGCCACAGAAAAGGGAACTGTAGAATCCAAAGAAAAATGGCAGCAAGCAGCAAAGACAGAGTGATTCATTTTCCAAGGAAGAGGTCCCTACTCCA
>chr1	22289983	22290239
TGTCTAACTGGTGGGATAAAGGGAGTTCAAAGTGACTATCTTTGCAGCTACCATAATCACCCTCTCTCTCTCTTTGCCTGTGCCTTCCATAGAATAAGGATGCCACTGACCCGTGCCCGTCCTCTCAGTCCTCTGTTTCATATCCAGCTGTTTCATTTGAATGCAGAGCTGCTTCCCTTGTTTTTATGTAAAATGTTTCAGCAGCACATTACAAAACTCATACTGAATGAGCAAATGACACATGTGCTTGTTTGCTT
>chr1	110796934	110797195
TCCCTGGACTGTAACTGTCCCCACATCCAAGGCTTTATGATCCTTCTTCCAAGAGTGGGACAGTGATGCCCCACCTCTATGGGAGAAGAAGAGTCGACTGGGGTTTCCTTTACCCCAACCCCAAGCTTTTGTGGCCTGGCTGGGTGTGAGACGTGCCCTTGCTGGGCTGGAGACAGGCACAGCTGGGTGCCCACCACCCGTAACTCCTCTGCATGATCTGTGGAGCTGACATCCACTCTTTCCCTCTTGGGTCTGAGCAAGT
>chr1	63020885	63021146
TTTCAACTCTTCATTCTTGAAGGTTTTCATTCCCATGTGGTTTCATAGTCCGGTGGCATAGACTTCATATTTTATTTTTAGTTTTTAGTATAATTTCCTATGTAATTCAGAAGCATGTCTGGTAGTCCTTGCTCCAACAAAATCTGCGGTACTGTAAAACGGCATAGGATTACATTTTACAGTAACAGTATTTCTCTTGACATCATTTAGGAGTGAAGATAAAAATTTCCACTTATTTATTTATTTATTTATTTATTTTTAC
>chr1	36185144	36185395
CATGTTTCAAGTAGGAAAGGTGAAACCAGAACTCCAGAATCCTGACTTGGTAGTCATTAGGAAGTATTTTGTAAAGGAAGAAGTTAATCTAAAACAATTGGTAAAATTTTGGTTAGCTGTAGTAAAAATAACATACATATAATTTTATTTATTTATTTATTTATTTATTTTTGAAGGAAGGATAGCAGTAACAAAAGCATAACGGTTGAGAAGAACCAGGTGTATTGAGTCTGAACCAGGCTTAAGGGGAAG
>chr1	25388111	25388362
ACCCCATCTCTTAAAATAATGTTAATAATAGGCTGGGCATGGTGGCTCACACCTGTAACCTCAGCACTTTGGGAGGCCGAGGTGGGCGGATTGCTTGAGGTCAGTAGTTCAAGACCAGCCTGACCAACATGGCGAAACCCCACCTCTACTAAAAATACAAAAATTAGCCAGACATGGTGGCATGCGCCTGTAATCCCAGCTACTCAGGAGGCTGAGGAAGGAAAATCACTTACCAGGGAGGCAGAGGTTGCA
>chr1	44443336	44443604
AGAACAATTTTAACTAATATGCTCTAGAGCTGGGGTCCCCAACCCTCAGGCCATGGACTGGTACCAGCACTTTGGTAGGCCGAGGCGGGCAGATCACTTGAGGTCAGGAGTTCGAGACCAGCCTGGCCAACACGGTGAAACTCCGTCTCTACTAAAAATACAAAAATTAGCTGGGTGTGGTGGCAGGTGTCTATAATCCCAGCTACTCGGGAGGCTGAGGCAGAAGAATTTCTTGAACCTGAGGTTGCAGTGAACCGAGATCGCGCCAC
>chr1	95874211	95874479
GCCAGTTTCCAATTGGCCAAGACACATTACAAGGACAACTGTCTCTCTGAGCAACCTGGCATTTCCACTCCAATTGGAATCTGCAAGGGGAAGATGCGCAGGGGAAGAAGATTAAACAAACCTTTTCAGATTTCTGGTCCAGGTGAATTTTTCATTTATCTGGTGTGCTTCACTCTTCTTTTGATCACTGACCATTTCCAATATTAGGGAACACTGGACACATTGCAGGTTCATTTTTAGAACTGATCAACAGCCAAGGAAAATGCAAG
>chr1	183233282	183233581
ATAGTGATTTTTTTTCCGTCTTCTATAGAAGGAATTTCCAATACAGTTTAGTCAAAAGTCTCCCAATAGACAGAGTAATCATCTTTGGCTGAGCAATGTTGCTGACCTGAATTAAATAAATTTCAGGGACTTAATTTTTATAATATAGGTTTGCATTCATGGTTCAAGAAGGGCTAATGTTAAGTATGCAAATGAATTACAGTTAATTAATATAACATTTGTTACTGTATTAAAGACTAATGCTAAGCGAGGATCACCAAGGGCTGCTAGAATACCACAAATCTAGGCAATTGTTAGTGT
>chr1	218781927	218782226
CTCTCTTGCTGTATTCCTATGTGTTTCATTGATTTTTTTGTAGTGACCTCTAGTGTAAGCTGGGTTCTATCAGCATCTAAAACCAGTCCCTCTGGCAGTCCCCTAAAAATCAGAGCATTGGATCCGTGCTCCACTCTTTTTCCCCATCTGTTGAATTTTTAATTTCATTTATCATATTTTTAATTTCTAAGTTTTAAGATTTTTCTCTTAAGCTTGTCTGCCTTTTTAAGTAGATTCTTGGACTTTGCTTATTTTATGATTTCATCTTCATTTCCTTGAACATTTAATATATAGTAATTT
>chr1	182022153	182022423
TCTAAACAAACAAACAACACACAAAAAAACTGCTTGAGACCAGAAATGTTTCAGATTTCAGATTTTTAAAATATTTTGGAATATTTGCATTATACCAGTTGAACATCCCTAATCCTAAAATCTGAAATCTAAAATGTTCCAATGAGCATTCCCTTTGAGTGTCACATTGGCACTCAAAAAGTTTCAGATTTTGTAGCAATTTGGGTGCCAGAATAGGGATGCTCAATCTCTACTAATGAGTATGAAGAACTAATGCAATTCATAAAATGCC
>chr1	188547552	188547822
AGAGTGGAGAAATAAAACAATCGTAAAGTCTATTTGCACAGATGAAAAAGAGTTTATAAAGTTTAAAAACAACACAACTTATAAGAATAGTGCCAGGAGAGTAAATACTCACATACCTAGAGGCATGTTGATCATATTATTAATATAAATTCAAAACATGTTATCTTAATTAGACAAAATATTTAAACTCAACACTGTCTAGAAAATATAAAAAATACATGATATTTGAAAAGTCAAATATATATATATATATATATATATATATATATAT
>chr1	214938862	214939115
ACATGTACATATTTCTCTCCACTCTCCAAATTTTGGCTGACAGATTAGCCAGTTCAGGTTATAATGCTGACTGATGTTGTGAACTTTATTCATTCATCTATCTTTCTATCCCTGGAACCTCACGAGGCTGAGGGCTGCGTGCTGAGGCCATCGCCAGCACGTACATAAGGTCATCTGCTTATTTACCTGCATTGCTGTATCAAATATGCTGTCACATTTAAACTATAGAGCTACTAAAATATCTGCCACAAGAA
>chr1	176661308	176661561
AAATAGAAATGACTGAAACAAGGTAGAATTATTTTTTTTTTCACTTCTGTCTGAAAGTGGACAGTCCTGTTCAAGTCTGCCATTCTTCAGGATCTTCAAGAATCTCTTTATAGGCATAAGATAGCTACTAGAGCTCCAACCATAACATATTTGTTTTAGATACCAGAAAAGATGGGCCCATAAAAAGACACATGCTTTCCAGCTGAGTTATCTCCCTTTAAAGCAATCTCTCTGAAACCATACCTAGTTGACTT
>chr1	69565194	69565443
ATTTTCTTTTCCAGGAAAAAATCCTATTGTTCTTATTTTAATTTCAGTGTGGTGCTATAGTATTTATCTTAATAGTTAGCTGGCTTAACAAAAGTGACTGAATAAAACATTTTGACTTACTAGGCTGATTAATTCCATAAAATTAACTGCATATTTGGTGAAGCAAGCAGTGGAGGTCTGGTAGGGAGATTGTAAGACACTCTTACGTCTTGTGTGTGTTTGTTTACTGAACTTATTGAATTACTTTGGT
>chr1	81466833	81467082
GTTAATTCAAATTTAAGTTCTATCGAGAGAGTAAGAAGTTTTATATTAAAGGTGAAGGGAGAAAAGCAAAACCTTCTTTTTCGTAAAGATTGTTTCAGGAAAACACTTTATTTCTAAAAAATAATGGATAGAAGCTACTGGTATAAATTAATATTTCAAAGGGTAATAAATGCCCACCACATTAGGAATGGTTTAAAAAGTCATACCAGGGCTTTGCGAATATGTTTCCATAACCTGGACATAAATCTGA
>chr1	117441849	117442100
CATAGCTTTTCCTCATGGCTAAGAGTTAACCTTGCTCAGTTTTACCTCTTCTCCAGAATACTGTATTCCAGACACACTTGTTGGGGTCCAAGGAAATTTCAACCTTTGAAAAGAGGGAGAAGCATTACTCCAAAAAGAAAAGGAATAGGGATTTTCTAATTATGTTAGAAATACACTTAATACCTCACCCTTGGATTCATTGTATGTAGTGTTAATACCAGGAGTACAACCACATCTTTCGTGGCTACAGAA
>chr1	217718892	217719143
GTCTCCCTTCTCTCAGCTCATCAAGCTTAAAATGGTTTTCTTTGTTAGCTTTCAGCCACCCTTGCCTTCCAGACTAAGGAGATTTGAAACTCCTCTCCCCAGGTTATGGAAGATACAAAGGACTTTTCAGTTCACCATATTTTCCTGAAAGAAAATCTCTCTGTCTCATAAAAGCAGCCCCAAACCACACAAAAGCCTGGGGCCGGGAGAATGAGAGAGCCCAAGCCAATTCTCCCTTCAATCACTTTAACT
>chr1	4178984	4179245
CCTCCCATGAGACTGCGAGATACTCTGGATTCTAGAAAACCGTAGGTTAGGTTTGCAGGGCGGCTGCAAGAGACACAGAAGCCTCGTTTTCCATAACACCAGCCCGGGGCACAGAGCATCCTTTGCGCTGAGAGCTCAGGATGAATATTTTCTTGGAGCTTCACCTCCCCTCTCTGTCCTCCTCTCTCACGCAGGAGCTCCGGGGGCTGCTTCTGTCTTGGTTCATTTGTGAAGGATATCTCCAGCCAACGGGCTCCGGTGG
>chr1	7005805	7006066
GAGGGATACCAAGCCTAAGCTGTATATAGATATGAGACCAAATCCTGCACTATCAATGTGGGCAGAAACTCCGAGCTGAGAACCTAACATAAAATTTGGTCCCGAATTAGTGGTACCCTTAAAGCTGTGTCAGATGTAAGCGTAAAACTTGTTATGGGGGATGATTCCTCAACACAAGGCACACATGAGATTCCCAGGGGAAAAACTGGGGGACTCCCAATGTAGATAAGCCCTTAGGCAAAAATTACAAAGCAGACTAGCA
>chr1	53823021	53823286
ACCTGGCCCATCCCCCATTTAACAGACGAGAACAGGATGCTGAGGTCTGCAGCTGCAGCCATCCAAGTGAGCACACAAAGCCAGCTCTGGCAACCCCATCTGTTATCCAGCAGAGACAGAGTCTATAAATTCTCAGTTACGAAGTTTGCCATTTCCAGGATGGCCCTCTCAGAAAACATGGTCTGGACACCTTCTTAAAGTCACTGTTGATTTTATCTGACATTCTCACTCCAGTAAGACAATCATTTCAATTCCATTTACATTAA
>chr1	157805034	157805299
AAATTAAAACAATAAGATACTACTACACACCTATTAAAATTGCTAAAATAAAAAACCTGACAATACCAAATGCTGACAGGGTTGAAGAAGCAACAGGAATGATCAGTCATTGCAAGTGGAAATGCAAAGTGGTATAGCCACTTTAGCATACATTTTTATAGCTTATTAAAAAATACAACATAGTCTTACCATAGGACCCAGCAATCACACCAGGTGTTTACCCAAATGAATTGAAAATTTATATCTATACAAATATCTGCACGCAA
>chr1	200385471	200385756
CGGCTCTGCCTCCACCCAGTGATCTTCTTTGCACTACTTGTTGCTGCCTCATATCATGTTTAATTCCAGGCATCCAAGCCAACATTCCAGACAGATATTCTTTTTTTTGTTTTTTTTTTTTTTTTTTTTTGAGTCAGAGTCTTGCTCTGTCACCCAGGCTGCAGTGCGATGGCACAATCTCGGCTCACTGCAATCTCCACCTCCTGGGTTCAAGCAATTGTCCTGCCTCAGCCTCCTGAGTAGCTGGGATCACAGGGGCCCGCACCAGGCCTGGCTAATTTTTGTA
>chr1	178258361	178258646
TAAGCCCATATTGCTAATCTCCATGTATGGGATGCTTTTCTTACAGTTTCTTGATTTTCGTTTTTAACCATGTTTCAATTATTACTTTTGTCAGGGTTTGAAGACAAGTTGGACAGAGGAACATCAACATCACGGCCTTTGAATGCCACCGCAACTCCTCTAAGTGGTGTTTCATATGAAGATGATTTTGTCTCCTCTCCAGGGACTGGGACTTCGACAGAAAAAAAATCAACTCTTGAACCTCAGTAAGATATATTGGCAATATGGAATAAACTCTGAAGAGTGA
>chr1	220398323	220398614
TATAATTGGTGGCCCTCACAACCGTACACTGTAGACATCCAGCTCTCCCATGTCCTAAAATCCTTTTGCTTTTTCCTGAGGAAAAATCCAAATATCCAAAAATTCACCACTCCAGTAACTCTCTTCCTTCTTCAAAAAGTCCCCCATTTTTTATTCTCCCAAGGGACCAAGGGAAGGGGGACAGAAGGTGGAGCTAGGGATGGAATATGGACGGTAAAAGATGTGGCATCTGTGGGGTTGCTGTCTCTGCCCCTGGCACTGTCCCCCTTCTCCAGGGTAGAGCCATCACATG
>chr1	60114101	60114392
ACATCTTTTTTAGAAATATTAAAGTGAGTATTCCTCATTATGTCATCATTTCTGATAATTAGAGTGCTAATTTGAATGTTAGATAATGTTTCCACATCTATACCTATTTCTTTCTAGGGCACTTCTGACCCTGGGGCTTGGGGATGGCCTTTAGGCCACAGTAGTGTCTGTGTTAAGTTCACTAAATGTGTATTTAATGAGAAACATTCCTATGTAAAAATGTGTGTATGTGAACGTATGCATACATTTTTATTGTGCACCTGTACATTGTGAAGAAGTAGTTTGGAAATTT
>chr1	168385726	168385986
TCCTCTCCAGCTCTGCTGAGGTGTTTTAGAGTCAGCTTCCTCTACTCTTGATAATTTCAAGACTTCATAGAAATGAAAATAAAGTCCTTCTTTCAAAAAGGCTAGGAACTTCTCCTGTAGGGTCTGCACAGAGAGTTTGTTGTTTGGGGTAATTATATGGAAAGAACGGTGGCTAACCAGACTCTTTGATTCCTTCTTTCCTTCCTTCCTCCCTCCAACTGCCTAGATTAGGCAGCAGTCTCACTCCAGCACGATATGTGG
>chr1	232805567	232805827
ACATCAAGAGTCTGGTTTGTTTTCTTAACTGAAAACGAAATGCAGTCATTAAAGTATATCTTTGGGAAGAGGTTTTGAAATGTTGAGAATTACTTCTACAAGCTGCACTATTTTCAATTTCACTAAAAATAAAATTTAGCATTTTTGTTACAAAAACATAGTTCATCCTATTTCTTTTAACCTAGTTATTACATGAAAAATTGTTTATCATCTGTAACTTGCTAAGAATATGGTTTCTTGAAAACCTTAAATGGACTAATA
>chr1	15431642	15431898
AATAAGTTAATTGAAACTATGAAGAAGCAATCAGTCAAATCTATGGTGTGAATATTCTATAGGACGAAACACCCAGTTTCTCCAGCCGATCAGTGGTATGAAAAAGGTAGGGGATGCTGTTATGGAATAAAAAATATTTCAAAGACATAACAACCAAACACAACGTGTGGATGGCGTCTAGATCCCGATGTCAACAAATCATCAATACAACGACATCTCTCAGAGAATCAAGAAAGTGTGAGCATGGATGGATGTTA
>chr1	171109802	171110058
TAACACTATTCATGCCCAAGTGCCCACACCAGGCTGGCCTTCTTCATGGACACCCTCCTCACCTTTCTTTGGCTATGGCTCCTGTGTGGATGCCTGACTCACCAATCATTAACTCCAACTTCTTGCATCAAGATATTCTCCTTTCACCACGACATTTAGGTGCCTATCTTATTCAGCCTACTCATTGGCTACACATTTCTTAGGAAGGGAAGGAAAAGGGGAAGAGGATAATTTTATTTTTGAGATTTTATTTTTAC
>chr1	67467191	67467440
GTAACTGAGTAGAAAGAACATACTCAATTTCTCTTGCTATATAGTACTTTCACAACACAGGTCACTTCTGTGACCTCTGATTACCAACATGTGTATGGGGATTTCTCCCCCTCAGCAACAAATTATCTGGCAGATTCTTTGAGGGACACCAGCTGTGTGTCCTCCAAGTCAATTCATTCTGGCACTATCTGCCTAGACATAGTGTCAGATCCTACAACTCCCACCTCAGATGCCAGTCTCAAGTAATAGG
>chr1	217870138	217870387
ATTCTGTACTATTGGTTCAATTGAATCAAATAGCATTACATAAAAATAGAATTTTAGTGCTAGAGTTTGCCATCTCATCCAATTCTTTTATTATTTGGACATATAGCCACAAAAATAAAATAAGAAAGATAAGTGCATATCAAAGCAGTTAGTGGGGGCAGGACTGCTCCTCTCATTTATGGCCGTTATCATCCACAAAAAAATATTAAACATGGACCGTAGCTGCATGGAGCCTGGGAAAATGAGTCAA
>chr1	183021165	183021431
GTACAATGAATGCATTTGCATTGGATGAAATTTAGAATATCTCTCAACTCTAAGAGTTTATGATTCTATGAATACATTGAGTGTCAAGACATGCAGGGAAAACTCCCTCTCCTCCAAAAGCTTACGATCTGGTCAGGTGTCAAAACACATGGGAAATTATTAAAAATTTCTTGGTGGTACATAAATGCCAAAATCAATGTTGTCAGATATAATAGTCAATGGGATTCATAGAAAGGAGGCTTGAAATGATGCCAGGAACAGAATATG
>chr1	224561072	224561338
AAATGTGGCCAAAAAACATACTGCTATTTCCAGTATCAAATTGAAATCGCTTTTCCTTTTCAAGACCCTGCTCTAGTTTCAGTAATAATACCTGTTACTTTGCACTAATTCCATAAAAATTATTTATGTATACTTGATTTGTGGCACTGTATGACAAAGAAAGAAAGAAAATCCCTGGTTTCAACAAAGCTGAAGTCTACCTAAACAAGACATACGCTTCACAAATACACACCAATGCACCAGAGATGTCACAAAGTAATATAAATG
>chr1	10410481	10410758
TGATCCGCCTGCCTCGGCCTCCCAAAGTGCTGGGATTATAGGCGTGAGCCACCACGCCCGGCTGAACTAAATATTTATGGAACCCTCCTTAATGCAGATGAAAAGGATTAAAGAAACCCACCAAGGTCTTTGTCTTATTTATGGTGAGGGCAGTGGATAAACCGGAAACTCGGAAACCAGCCTAATAATCAAATCTGGTCTCTATCACTTCCCAGTAGTTTAGCCTTGGGCAGAGTTCTTTCACCTGTTTCCTCATGTAAAATGGGGCTAACAGCACC
>chr1	36946892	36947169
CCATGTTTTGACTCTGACAGTTAGTAACCGTATGACCTTGGGCAAGCCCGTTCACCTTGTGGGGCGTCATTGTCCCATTGTGCAATGGGTGCCTGTGGCCCAAGTGACTCCCTGCAGGGTCCACCGATGAGAGCATGGCTGAGAGGAGCCCTGGAGCGCCAGATGCTCTGCAATTGCCATTGACACTAGGGACTGGCAATTCTCACCAGTCATCACCTCTGACATTCTGGAAGACAGCCGAGTCAGGTACCCAGGGCAAGGACAGGGCTTCTATCTGG
>chr1	220685310	220685580
TATCCCAAGCAGACCCTTCAAACTAAATAGTAAATCCACTAACACAAAATCAATCACATTTACCCGTCTGTGTTAGTCCATTTTGCATTTCAAAGGAATATCTGAGGCTGAGCAGTTTATAAAGAAAAGATGTTTATTTGGACTCATGTTTCTGCAGACAGTACAAGAAGCACAATGCCAACAACTGCTTCTGGTGAGGGCCTCAGGATGCTTACAGTCATGGCAGAAGGTGAAGGGGAAGCAGGTGTGTCACAAGGCAAGAGAGAGAATA
>chr1	11949601	11949871
CCCCTTGACTGAGTCCCTGCCCTCCCCAGCCCTGCCCGGATGTCTATTGGTTCCCCATCTTCACGGAGGTGGCCTGTGATGAGCTGGTGGAGGAGATGGAGCACTTTGGCCAGTGGTCTCTGGGCAACAACAAGGTGGGACCCTGATGCCTGGGCTGGGGCCGCAGGGAGGCTGCCTCTCCATCAGTGCCGCTCACTGTCTGGGGTCTTCTGGCAAGCTGGCCTGGCCACCCTTTCTGGGACTCTTGACATAGGGGTGCTGGCATGGGTAT
>chr1	182731815	182732075
AATCCTGGAAGATGAGATGTTAAAGGAGTGGCCCACTGGAAGGGGTAGAAAAGGGGGCAGGTAACAGGTTATTTGCATGGGGTTTGGTAAGCCAAGGCCAGGTCTACCCATAGAGCATCCTGAAGGAGACACAAACAGATAATTTCTGGGCTCTCCTCAGTTAAAAGGAGACTGAAGTCTTAGTGCAGGAAGGAGTTCAAGGCCTAAAACCCAGACCTTACAGTGGGTAATGTGGCTTGCTCTGTAGGGAACAGTTGCCTC
>chr1	86688450	86688710
TCCTAGGGACAAAATAGCTTTTATTCATATCTCAAAAGGGTCAATGACTATAAGCAACCTGAAGAATGTGCTTGATTTCTAGAAAAAACTAGTATTATTTTCAATGATAAGTACAAGAATGTTAAAGGTGATGATTAAATGTTTTATTAGCATGGTACAACTTATTCACCTTTAGAAAATCATTTTACTGAGGTAAGAAATTACAGGGAGAAATTATGGACCCATTGGATTTTTTATCACCTGAGAATGTAAAAAGTAGAT
>chr1	216213159	216213421
AAATCTGCCCAGTAAATGATGACAGCCAATTACATGCAGACCTCTTGGGTATTCCTATCAGGCTATGATAGGAGAGTTGCCCTGAAAACTGTGCTTGTGGTTTCTCTATATGGTAAGTCCCCTTCACCTATATGCTGGAAATCAATAATGCTACTTTCTTAGCATTGGGGGAATAAAAACTTTAGTCATAAGTGAAGGAGCCTTATAGATAATCTTACTAAATTCCCATTTTCTGGTGCTTCAAAGAAATCCTGGAAATACAA
>chr1	242865046	242865308
GTGTGAGCCACCGCGCCTGCCAGTATTCATTTTCAATAAGTATTAATACTCATAAATGTTAGCTTTTTTTTATTTCTGCCAATACTTATTATTAATACCATTATTCCTGTTGCCTTGGGAACCACTATCAAAATGATGTCAGGCTGTTAGGACAGAGAGCTCTTCAGGAATCTCAGAGAAGCCTGAGCTGTACATATGGAAAAATAATCACAGCTGTTCTATAAATGTATCCATTCTGTCCTTTGTCAAGAAAATGACACCTT
>chr1	185883362	185883624
TGACCCTGTCCAGAGACCCTAGTCACCAACCATCCTCTTTAGAGGCCTGGGCCTGGGTGCAGGGAGGGTCAAGGTCAGGCATGCACACTCCAGGCACCAAGTCGCTGGGCCACACTCTTGGCAATTGGAAGGATCTGCACAAGGCCTGTGAGTATTTCTGTGCCTGAAGGAGTACAGAATTAAACAACAATATACCATAACAAGTCACGAGAGAAACCACAGAGAAAAAGGAAAAAAAGCCTTTTCTGCTTCTCGAACAAGGG
>chr1	9556455	9556717
CTAATTTTAGTCTCCAAAGGCCCTCAGCTGTAATAGGTTTCTACCCTCAAGCTCCAGCCAGGGGTTTGTAACATTTTGTGGGGCTCTGTGGATTCCTTTGGTAGTCTGGTGACACCTGCAGGCCCTTTTTAGAATAATGTTGTTTTTTGAGTTTTTTTGTTTTTTTGTTGTTGTTGTTGTTGTTTTGTTTTTTTGTTTTGAGATAGGGTCTTACTTGTTGCCGAAGCTGAAGTGCAGTGGTCCAATCTTGGCTCACTGCAATC
>chr1	245728798	245729073
CTGAGCTTGTTTTCCTGCAACTAGACAGTCCCACCAGAGGGTGATGGGAGACAGTGACACCTGAAATGTGGTGCTTATGTCCAGTCTACTCCATAATCTTGGTTGCTGTCACTGCAAAAAACCATGCTTCACAAAGACAGGATGTTGGAAATGGAAGCAGGTGTTTCAGTGATACTATTGACAAGGAAGTGTCAGTGCTCCTGTGGAGAACAGGAATGGTTTTGCTGTCCTTAAAGTTTACATAACATTTACTATTATTGGTCCTTCTCTGTGTTC
>chr1	59180461	59180736
TGTTCAAGCCTGAGCTAACCACTTTGAGGGACTTGGTCTCCTCCTCCTTCATCTAATCCAGTTCTTCAAACTTTACTGAGCAGTTGCCAGCTGCTGGGTAGAGTTTTGAGCATCAGGTATACAGGCATACATAAGACATAATACTTGGCTCAACATATTTAGCCTCAAATTTCTAAAATCCTTTTTGACCTTACCACCCACATACAAATAACAATAATGATGACGATAATGCACACCACATGCCATTTACTAGACAATAATTACATGGAGGCTCAG
>chr1	42608533	42608799
TATCATCATTTCTCCTCTTCCTTTTTGTAATGGAAGCCGTTCTCTCTTCCACTACATTTAGCTGAGCATATGTCTATCCAGTTAGGGAATATATTATCCAGCCTTCCCTGCAGTAGATGTGACCATGTGACCAAGTTCTAGCCAATGAGATGTGAATGGAAGTTAAGAGTACAACTTTGATGTTATGTCATTAAAAGCAAGCTACTTGCTCTCCACCTTCTCTTTCCCTTCTTTCTCCTTCCAGAGGTCTAGACACAGATGTGGCCA
>chr1	191941344	191941610
GACTATATTACTCGCCCAGGGTTACTGTTCCAATTAATATCATTGCACAACCACTCTAGAGCTTAGTCATACACAACAACTACTTCATTAATCTTACAGATTCTATGAGCAGGACTTTGGATGGAATGAAGCAGGGATCTGATATTTGGGGCTAGGGTGACTGGATGTCTGGGCTATAATCTTTTGGAGACATCTTCACTCACGTGTCTGGCAGTCGATGTTGCTGTTGGTTGGACTCTCAGCTCATCTCTTGGCAGGAACACCTAC
>chr1	109824611	109824858
ATCGTGCATCTGAGGCATTTGAGATCCTTTTTGAAGTCTGTCCAGGCCTTCCTTTTATTCCTGTGGGGCCAGACAGGGGCTTAGGAAGGGCCAAAGGACCATCATGAGGCTAAGTTGCCCCAGAGCCCCAGGATGGATGGGCCCATTTTTTCCTTATTCCCTGCTCAGTTTTTTCCCCTGCTCCTTCTCTAGTCCTTCTTTCATATTTCTCCTTCTCATCTTGAAAACAGGATGTTCCCTCTTCCCTT
>chr1	79585206	79585453
AAGAAGGCCTTCTTCTGGAATACTTCCTGAAGGACCTGCCTGAGGCTGTTTTACAGTTGTTTTTCTTGTGAAGTAGAAGAAGTACACTCAGATACAATGACAAAAATGTATTGCATAGTAAGTATATAAATCAGTCACATAATAATTTATTATCATTATTAAGTATTACGTACTGTACATAATTGTATATGCTATACCTTTAACAGCTGTCAATGCAATGGGTTTGTTTACACCAGCATCACCACAAA
>chr1	145030620	145030890
GGTGGTAAGTGAAGTTTAAGAGTTATCATCCCCTAGCCCAGGAAACAGATTTCATACTCCTGCACCTGTTAGTGATTGGCTAAGTGCCTTGGGAGAGATGAATGGGATGTGTGGGTCCCTTACTCCCAGATATGTCCCATTCTTTGGGACCTGGGTATAAAGTGGCTCCAGTTCCCCAAGGATAGTTCTTCTCAGAAGAATCTTTGGAAGAAAAACACAGCAGCAAAAGCAGGGAAGGATTATACAGATGGGCTAATAGGGATCTCAGGTG
>chr1	213370700	213370970
TGAGGAGGGTGAAAGGTGGACAGATATGTGGTCTTAAAAAAAGTTTACAGATGGAGATATACTCCTCTCAGAATAATGCTTTAGAGGGCTTAGCGTTTAATTTTTAAGTTTTTTTTATTTTTATTTATTTATTTATTTATTTTTGAGACGGAGTCCCGCTCTTTAGCCTAGGCCGGATTGCAGTGGCACAATCTCGGCTCACTGCAAGCTCCGCCTCCCAGGTTCACGCCATTCTCCTGCCTCAGCCTCCCGAGTAGCTGGGACTACAGGC
>chr1	183900042	183900301
TTATTATTTTTCTCTTCTTGTCCAATAAACATTTAACAAATGAAAATACTGGATTGTAGTGAATTTGCTTGGTTTGAAAATATAAATTTGGATTTATTTTATTCTTATCTTGAAATTTAACAATGAAGGTTAAAAGTAAACTTTCACTTTTTCTTTTCTTTCTTTCTGTACAAAGATATGTACGTAATAAAATATTCTTCAATTGTGGTCTTTGCTCAGACATATATATTAGAAATAATAAGATCAGACATGTTTTTAAT
>chr1	151538829	151539088
AGTACTACCTGTAAAAACAGTCCAAGCAAACCCACCTTCTTCTAAAATTTATCCAGCTAGAAAATTGGACAACACCCTGAATGCCTTCTACCCCCTCACTCAGCCCACCTGGTCACCAATCATGGCTTGTCAATTGTATCTCCTACACAGCTTCTAAATTCCTCCACTTCTTTCTAGACCAACTGCCACGATCCCACTGCAAGTCACTGGATCACTGCAATAGCTTCCTGCCCAGAGTTTTGCCTCCTTCCAACCCATTC
>chr1	63898763	63899018
TTCTTCCAAGGTAGACAAATCAAGCTTGACATGGTTAACTTGGAACAAGGGAAAGGAAGAGTGATTTTCCTCTTCCTAGTGCTTAAATAGCAAAGCACTGGTACGTGCTCTGCAGTGCGGAGATGCCTTGACGCTTATTGAAGGGATGGAGGCAGAACCCTCAGAATCTGAGAGCAGGGTTACTGACATTTGGCCAAAAATCTGAGCCCACTGGCATCTTATTCAGCTCAGAACACTTATATTCCATCCATGAGTA
>chr1	221876664	221876919
CGAGTGCCGCTGCCTCATTCATCACTGCTGCCAGGGCCCGGGGCTCCTAGGGTCAAATTTCATTTTCTCAGCATCCTTGTTTCTTCTTGGTGCTGAGGGGTTTGGCCTTTGTCAGTGTCCAGTGTTTGTGGAGTGGAAAGAAACAGACTGTGAGTGATCGATTTGACCTTTGGACCAGCACGGTGCGTCAGGTAAAAAACACAAAAACCTTTCAGCGCAAAGCAAAATTCCACAGAGCCGCCAAACTTTCAAATGC
>chr1	224845411	224845659
TAAGACTCATTTAAAACAATTAACACCTCTTCGTAGGAAAATGTGCTAAAACCATTTTTTAAATTTACTGCTGAAGAGATTAAAACAGTTTTTATATTATAAATCCATTCACTTAATCTCTACCTTTTATGGCATGTGGTACCTTATACGGCAAAAGGGACCTGTTGTCATAGTTTCCTTATTAGTGATATCTGAGTTCACACAACTGGACAATATGTGTGCACATGATAGAAGTCAGTATGTGTATAA
>chr1	44081002	44081250
TGTAATGAGCCGAGATCACGCCACTGCACTCTACACAAAGCAAGACTCCATCTCAAAAAAAAAAAAAAAAAAAAAGTTTACATTCACTTTTTGCACATGGATGTTCAGTTGTTCCAGAACCATTTGTTAAAGACTCTGCTTTCTCCATTGAATTACCTTGGCATGTTTGTTGAAAATCAGTTGAACATGTATGTGTAGGTCTCCTTCTGGACTCCCTAGTCTATTCTGTTGATTTATGACTTTGTGCCA
>chr1	174213037	174213288
CATATTCATCTTTCAGTTGGCAATCACAATTCAAATAAAGAATATATATTTTCATCCCACTAATCTGCATATCTAGTTAAAAAAAGACTAATGCAAACAGGCACAAAATTAAATGGCTTCTTTACAGCAATTATAACAGATTGACTTTTCTTCAATCTACATAATCAAATTATTCCAGTGTTCAGCAGTAATAACCTTTTTATTTTCCTGGAAATAGCTGATGTCAACCCTGATAGCTTTATTTGGGAAACT
>chr1	78596661	78596912
GAAACGGTAATAATAAGAAATGCATGACAAAGTGACTGTGTCATCTTAGCAGATCTTCGTGAACCAGAATTCTTGGCTCAGAATATAAATTTTAGCCATAGAAGAAGTGAATGTTTGAAGACACATTAAATAAGGTAATGCACATAAAACACTTAGTATAAGGTTTTATTTCTTAGAGCTCAATTTATAGCAGTGTATAGGAGAATGTCAGTTTTCCTTGGTCTTGGACTTTCAACAAAGTATTGTGCATTT
>chr1	224216310	224216570
TCCTGCCTCAGATTCCCGAGTAGCTGCGATTACAGGCATGTGCCACCATGCCCGGCTAATTTTTGTATTTCTAGTAGAGATGGGTTTTCTCCATGTTGACCAGGCTGGTCTCGAACTCCTGACCTTGTGATCCGCTCGGCTCGGTCCCCCAAAGTGCTGGGATTACAGGCGTGAGCCACAGCGCCTGGCCGGAATTTTTAGTTTCTGAAGGAAGTACTTCTTGGCTGTATAAGCTGTCTTCATAAACCCACACATTCAAAG
>chr1	181896038	181896298
AGACCCATCAGTGTGCTGTATTCAGGAAACCCATCTCACGTGCAGAGACACACAGAGGCTCAAAATAAAGGGATGGAGAAAGATCTACCAAGCAAATGCAAAACACAAAAAGGCAGAGGTTGCAATCCTAGTCTCTGATAAAACAGACTTTAAACCAACAAAGATCAAAAGAGACAAAGAAGGCCATTACATAATGGTAAAGGGATCAATGCAACAAGAAGAGCTAACTATCCTAAATATATATACACCCAATACAGGACC
>chr1	177744242	177744492
GTTTCCTAGTTCTCAGGGCTTTTATTAACTAATAAGGAATAATGTACCTTTTAAACGTTGAAACCAGCTCTTAACTGTTAGGAGATCTTGGTAAATACAGTTTAACTATTTACCTTAGGGGATTAAAACCTGCTATAGACCTTTCCCATATCTCAATAGATAAAAGGTGAGCACCTTTTCCAAAAGTGTCTCAAATCTTGATCCATTCACTTTATTAGCAGTAGAGGGATTTTTTTTTTTAGTGGTTAAGC
>chr1	177659540	177659790
TTGTATATATTAACCATCTCTTAACAAGTTGCTGTAGCTATTATTGTTTTTGATAGATTTGTCTTTTAGGCTTCATACTAGAGTTATGAGTGGATTACACACTACAGTTACAGTATTAGCATATTCTATATTTGTCTGTGTAGATCATTTTACCAGTGGGTTTTATAGCTTCAAAGTTTTTTTTTACATGTTGGTGTTTTTTTCTTTTAGATTGAAGAACTCCCCATTAGCATTTCTTGTAAGAGAGGTCT
>chr1	52083153	52083401
ATAGGCTGACAGCTTGATCTTGAACTTCTAGACCCCAGAGCTGTTATTTAAGCTACTCTGTCTTTGATATTTTGTTATGGCAGCCTTAGCAAATTAATACAAGGCCATTTCCCTTTTCAAAATTCATCATTGGCTTCCCATCATACTTAAAATCCAAAATCCTTACCATGGCCTATACAATGCTCAACATAATCTCGTTCTCATTTACCTCTCCAACCTTCTTTCCCACTACTCTTCCTTCATTCTGTT
>chr1	96659498	96659746
ATTAAAAGTCATAAGGCATTTATCTGAGTCATTGCTCTACAGAGGGCAATTAATGAATGGCTTGTAATAATAAAAAGAATACTTCGGCTGGGCACGGTGGCTCACGCCGAGGCAGGTGGATCACTTGAGGTTGGGAGTTCAAGACCAGCCTGACCAACATGGAGAAACCCCATCTCTACTAAAAATACAAAATTACCCGGGTACGATGGTGCATGCCTGTATCCCCAGCTACTCAGGAGGCTGAGGCAG
>chr1	168933014	168933262
TCCATTGGGAAAACAGCTTCATCTCTTTGAGCATTAGTTACTTTTGTAAAATGGGAACAATGATCTCCCTTGAAGGGTTATAATATTGCATGTGTAAAAGTTTTATAAATACATAATCTTCCAAGTGTGATATTTTTGTTTTGATTTATTGACTTGCCTGTATTTTCTATTTTCTTATAATAATACATGTAAGACAAGCTTATCTTAAAGAATTAGAGAACTATATAGAAAGGAAGATAAGGGAAAAAG
>chr1	228045917	228046165
AAAACACTGTACTGTTAGTCATATCCCTCCAGGATTATGCTGCTTTTGTCTAGAATTTCGTTTCCAGCTTGAGCTTTTTCTTAATCCTACAAATTGAGTATCATTGCTATTGTTTGATACAGTCAGTAATTACTTAATTTTCACATGGCTGCCATTTCTTTGTTCACCATCTTTTTTTTGCACCTCCGACCTTTTGGTGGGAGGGATCATTTTCCCTATTCCTAAATGCTGTCTTATTAAAGAAGTTCC
>chr1	118758980	118759249
GGCCCTGCCAACAGACAGATCTAAGAAATGTGACTATGTATATAAAAATATATGTATGTCTATACATAAACAAACCCCTGAACCTAACTGTATCAATATCTGAGTTTATATCTGTACCTCTACCTGCATCAAACTATGAGTTTACAGTGAAAGATTTAATTCAAATTCAGTATCAATGGTTTCATTATATATTTTCCTCTTTGATGTATAACTTCTTCAACTGTGAAAAATATGCTTCTTATTATCTATAATATGTTTAATTTTTGCTCA
>chr1	38145358	38145627
CCAACAGTTGCCCAGTTCATGAAAAGCCTTCTAATTTAGTTTATTTGGAATAATTTCACTTATTTTGCTTTACCGTTGTGGAATACATTGCTGTTGTACTCTTTGTGTAGAAACGCACAATAAGCTTACTGAATGTTTTCTTAAATTGAACACTTATTAATCTTCCAGATATTACCTTTTGTTGGAACTCAAGAGACATGAATGGCCTTGCCATACTGCTGCTTTCTGACTGAGCTCCTCTCTACCCTGAATACAAGAGACCCTCATAGT
>chr1	171006125	171006401
CCAACTTCTCAACCTCAACTTCTGTCACCTTTCTTTTCTTTTTCTCTTCCTTCTTTGCAAAGGCCTTTCTTCCTTAGAGCATGCCAGGCTGGTCTCTGTCTCTGGGCATTTGACTTTGCTATCACATCTCTCTAATGTTTTTCAATAGTACTTTTCACCATCAATAAGTTTCTTTTTGCTTTGTTTATATGTTGTATTAGTTTGCTGAGGTTGCCATAAAATACAACAAAAAGAGTGGCTTAAACAACAGGAATTTATTTTCTAACTCTTCTGGATT
>chr1	180767266	180767542
CAGTATCAGAAAAATTTTAGCCCAGCTTGATCTGACTCCAGAGATCATTCTAAGATATCTCGGAAAATAATACCTAAGTCCATTGATCCAATACTCAGGGATGAAAATGTGTTACTCTTCCTTTTCTCCTCTGTATTTCCTCCATATATGAATAAACTCCATGTCAGGGCACCACGAATGGTCATATAGACTACTAAAAAGATTACTGTACCCAGAACCAGTGCACTTGATTTAATTTCAGAGCTTCCAGTTGTTCCTAGAAAACAAGATAAAAGGA
>chr1	198377321	198377596
TATCATGTATGGGTTTTTATGTAAATATAAGTTTTCATTTCTCTTGGATAAATGCCCAAGAATGCACTTGTTGGGTCATATGGGAAACATAGGTCTATAATCTATTTTTTAAGAGGTGAGTTTGATCTATTTACTAATAAACCATCCTAGTTTTTGTATGTAGGAAATGTTTTAAATTTGGCCACTTCTTGGAAGATAGTTTAGGTGAATATAAAACTTGAAGTTGACAATATAGTCTCTTAACACTTGGGAAGTCTTTTGGAAGTCTACTGTCTT
>chr1	22700148	22700423
GCCCCTACTGTGTGCCAGGCTATGCTATTTGCTGCGGATACAGAGCCCTAGAAAGCATAATTCCTGTCTTCAAGAAGTCTAGTAGGAGAAAAAAAAAATTATAATATAGTGTGACAAATGTCAAATTAAAAGCAGTGAAGAGGAGGTAGGGCCTGTGGCCAGGAAAGGCCTCCCAGCAGAGGTAACCCCTGAGCAAGGTTAGAGCATGGAGTCGTGGAATTGGAGTCCTCCAGAAGACAGGGGCAGGAGCATGGGACCGCAGGGCTTGTTGGAACT
>chr1	239017042	239017290
CATCTATTTGGAGGAAAAAGTGATTGTGCTGCTTTCTGAATTTTACTTGGGTATTAATAACAATAGGTTTTCTTTTTTGTTTTCTCACATATCAATGTACTGTTTGTATTTCTTTTGTTAAAATTGCCTAAGTCCCTCCCTCATTCTTCTAATGGTGTGTTGCTCTTACGACATTATATGTTTGCAAGGAGCTCCCTGTAGACCCTGTATTACATTTTGGTCTGTCATAGAGATGCTCCTTTATTCATT
>chr1	163569567	163569815
TGAAGCCCAAGGACATTGTTTATACACACACACATGCATACACACAAACACGCACACACACACAATGAAAACACCAGGCTCAATAATAATGATGACCGCCCTGGATCTTGGGTTCCTCATTCTAAAAAGAAGCAGTTACATTAGGTGTTTTCTAATATCCCTTGTAGGGATTGCCTATGAATCTTAAATATTAATAAGAACTCACAGCTGTATGGCTTTCTACAGATTTGAAGCACCTTTGCATAGAAT
>chr1	233807567	233807832
TGGTCAGGCTGGTCTCAAACTCCTGAACTCGTGATCCACCCGCCCTGGCCTCCCAAAGTGCTGGGATTACAGGCTTGAGCCACTGCGCCCGGCCCATCTCAGTGTTGTCATCTGGCCCTGGTGTTTCTGACATGGTGTGTGCGAGTTCAGTGGATTCTAAAAACTGCTCCTCTCCTCCTTCCCCAGGGCTGCCCTCTGTCATTTCCTATCCAGCCTCCCTCTTTCCTTCCTCCTCTCTGGCAGTAACCTCGTACCCATCCCAGAAA
>chr1	52424461	52424726
TGCACTCCAGCCTGGGTGACAGAGCGAGACTCTGTCTCAAAAAAAAAAAAACAAAACAAAACCCAAAAAACAACAACAAAAAAGCCTCTCAGTAAACTAGGTATTGAAGGAACATACCTTAAAATAATAAGAGCCGTCTATGACCAACCCACAGCCAACCTCATATTGAATGGGCAGGAGCTGGAAGCATTCCCTTGAAAACTGGCACAAGACAAGGATGCCCTTTTTCACTACTCCTATTCAGCACAGTATTGGAAGTCCTGGCC
>chr1	227287388	227287668
AGAAGGATGTGTATTCTGCTATTAATGGATGAAGTATTCTATAAATGTCAATTAGATGCAGTTGATTGATGCTGTTGTTCAGTTCAACTATATCTTACTGATCTTCTGCCTACTGGATCTGTCAATTACTGATAGAGGGGAGTTGAAGCTTCCAAATATAAAAGTGAATTTATCTATTTCTCCTTGGATTTTTATCAGTTTTCTCTCACACATTTTGTCTCATGTCAGTTCTTTTAGGTGCATGCACATTAAGAATTGTTATGTCTTCTTGGAAAATTGAC
>chr1	166346973	166347253
AAATACAGGAAGAATGGGCTAAGAAAATCCAACGTATGTCCAACAGAAGGGCAGCAGGCGAGGTTAGAGAGAATTAAAGGAGTAGACACTGTTGGCTACCTACCCAGCAACCATTCTCAGTTTTTTCTTAACTAGCAGACCTCTGACTTTGTCTGGTGTCCAACCCTCCTCCAAGTGCCTCAGAGAAGCCTGATCTTATCCCTAGTTCTGGGATACAGATCCTGATTGGTCTAAACTAATCACTATGTTCCCTTTCTTCTTGCAGTTCTGGCAGTCGCCAC
>chr1	75191742	75192006
TCATCTACATTAGGTATTTCTCCTAATGCTATCCCTCCCCTAGCTCCCTACCCCCAACAGGCCCCGGTGTGTGATGTTCCCCTCCCTGAGTCCATGTGTTCTCATTGTTCAACTCCCACTAATGAGTGAGAACATGCGGTATTTGGTTTTCTGTTCCTGTGTTAGTTTGCTGAGAATGACGGTTTTTAATGGGTAATTTTTTTCAAAATATCTCTGTACAACCACCCTTATAAATATATTTATAAAGTTTACCTGTGGCTTCAAA
>chr1	212476871	212477135
GTATTCTCATATTTTAAAAATTTATCGATTTTCATTTCCATCATGGTAAATATTTCTAGAAATTACCCACATATCATCTGCCCACTTTTTAATTGAGTTGTTTTTTGCTTGTACATTTGTTTAAGTTCCTTGTAGATTCTGGATATTAGACCTTTGTCAGATGCATAGTTTGCAAATATTTTCTCCCATTCTGTAGGTTGTCTGTTTACTATGATAGTTTATTTTGCTGTGCAGAAGCTCTTCAGTTTAGTTATTATAGGTCTTG
>chr1	169425899	169426144
TTATAAATTTCCTCACTTGAGTAGATTAAATATTACCCTTATAATCTTCTTTAAACTTACTGTTTACAACCTTTTTATTGTCATGAAGTCAAACATAAACTTCAATTCAGCTCGTGATCAAAAGATCATAAATTCTAAATAAGTGCTATCTGAATTAACTTGGTTTGCTAGAGTTTTCTGACATTCTGAAAATTCTATATTAGAAGAATTCTTTATTATATGATAATTTATGTTAAACAAATTATA
>chr1	30748231	30748476
CTTTCAAATGGTTCTCTCCTGGCATTGTTATCACACAAAGGACTGACCAGTACTCAGTCAAATACTTGAGGGGCACCCCCTGTACATCTCTGGGGTTCTCTTTTCTTGTGCAGCTCTCTCCTCTCTGGTGCTCCATCCTTGTAAACTCGAGCTGTCTGAGTCTCCCTGACTCTGCTCCTCTCCTCCATTCCAGGAGCCTGCTGGGCTCCACCTGGGCTCCTGCTTCCTGCACAGCGATCTGAAAAC
>chr1	9512319	9512579
GCCACATCCATGGTGATGCCCCTGGCGCAGCACCCCTTGGTATTCAGAGCAGCTGGCGCTGGGTATCAGGCTGAGGAGAGCAACACTCTGGAGACAAGAACATAGAACCCACTTTGTATGCTGAGGATCCTCCAAGTCTCTCACCCAGCAGCTTTTCCAACTGGTAGCTGCCCGCCCACAATCAATGTGGCTTAAACTCACATATATATATATAATTGAGATGGCATCTCACTGCGTTGCCCAGGGTGCAGTGCAATGGTG
>chr1	12472434	12472694
CTTATCTACTCCTCACAACAACCCATCATTACCCCCACTTTATAGATGAGAAAACCATCGCTCCAAGAAGTCACATAATTTGCCTGTGGTTACAGTTCGTAAGTGGTGGAGCTGGGATTCAAACCCACTGGGCAGGCTGGCTCCAGAGCCGATCCTCTCAGCCATTATATTATGCTGCCTACTCTAGTGCTCCCTGTCTCTCCTACTGCTTCCCTGCTGTGTTCTTGTTGCCATTTCTGTTCATCTCCTCCACTGAATTGC
>chr1	243728524	243728780
TTCCTGAAAAGATAGTTCAAATCTGTGTGGATTGTCAAGTTTTCTTCCTCTCCATAATATGGTCATTAATATTTCACTTCTTTTAGCCAGGAACTTTCAATAATTCAACATCTGCTCTTCCAGGCTGCCTGCAAGAAAGGCCAGTTTCCACCCACTGCCCTCCTGGGTTTGTCCTTCCAGGTACAGAATCTGAGAGGTACTGGGGAAAAGAGGAGGCAACGAGGCTAGTCTCTCACTCCTCTCTCTTCCCTACCTGT
>chr1	65810483	65810739
TCAGAACACTGGTAAATTTGATTTAGCTCTTCTCTTTCACTGAGTTGTTCAGATGGTTTTTGAGATTTCATGTAGTTGTTTTTTTTTTTTTTTTTTTTTTTTTTTAAATTCAGATGCAAACTGGAACATACAGTGCTGGCTAAAAGGAGACTTAAAATTATTCATCTGTTATGTGGAGTCATTATTTAAGAATCTATTCAGGAATTATAACTATAAGGTCCATCTTTTATATGTTCTGTAAGTACCAAATAATTAAT
>chr1	191629972	191630244
TAGAGATGAAAATGTTCAAGAGGGAAAATGCTTCTAGACCTCCTGTCTTCACAACCAGAATTTCTGAAAACTTCCTGGGTTGTTACTTTCAATGGCACATGCAGAAATCCAAATAATCAATCCAATAAAATTAGACATGGTAATATTCTATCTGTATCTTTAGAAATCAAAACTTTTTTTAAAGGAATATATAAGGGTTGAGAAACTGCAAGCCACTGATACTACTAACAGGGGTTCCAAGACCTCAGCAGAAATTTTCCTTTGAAGTCTGAG
>chr1	33890854	33891126
CATTTCGAAAGTACCAGATGCCACTGAACTGTTCATTGAAAAACAGGTAATTTTATGTTAGGTGCATTTCACCTCAATAAATTATTATTATTATTTTTTGAGACGGAGTCTCGCTCTGTCCCCCAGCCCCAGGCTGGATTGCAGTAGCGCGATCTCGGCTCACTGCAAGCTCCGCCTCCCAGGTTCACACCATTCTCCTGCCTCAGCCTCCCAAGCAGCTGGGACTACAGGCGCCCGCCACCATGCCCACCTAATTTTTTTTTGTATTTTTAG
>chr1	170861370	170861626
GTTAAGACCTGAGGCAGATTCGACACCTGGGTGAGTATGGCTGACATCTTCTTGCTTCTTTATCCACTCTTTCTCCTCTCACTTGCTAACTGAAGTTTCAGATACCTCCAGGACTGGAGTAGAAGAAAAGAGAAGTAAAGAGAGCAAGAGAATTCCAATTTGACTTGTGCTGTCATAAGATGGCTTCAGGCTCTCTGGAGGCTCATGTCTTTCTGTCTAGCAGACATTTAAAAATGAATTTTTCCTTCATGGATACT
>chr1	229196747	229197003
TTCATTCAAGGAATTATTTATTGTTATTTTTATCCAAAATCCAAGCTTTACAATCTACCTGAGTACATTCTTGTAGCTGACAAGTCTTTTAGTTATTTTGAAGGGAGATAGCATGTCTCCCTTGAAGAATACATCATATTTCATGGAGGTTAACCATCCTAATTTTTTTTTTTTTTTTTTTGAGACGGAGTCTCGCTCTGTCGCCCAGACTGGAGTGCAGTGGCACAATCTCGGCTCACTGCAAGCTCCGCCTCCCG
>chr1	205455893	205456151
CTCTATCCCATTTAATATTGACCATCATTTTTCTTAAGCATCATATTAGAACTGACTCCCAGGGCACTTCCCAAGGTGTTAAATCCTGTGATATGGGAGGTTGCCCCTATGCTGATAAACTCTACCTTATCTAGCTTTAGGATCCACTCCCAGGCATACTCTCCCAGTTCCTCAGGATCCATGCCCAGGAATAATCTCCCTGTTCCTGGCAACACATGCTAGCTAGATCCCATGGCTCCTGGGTTTAATTTCTCTCTTC
>chr1	197963230	197963488
TGGCTCAGCCTCCCAAGTAGCTGGGACCACAGGCATGCACCACCATGCCCAGCTAATTTTTCATTTTTAGTAGAGATGGGGTTTCGCCACGTTGGCCAGGCTGATCTCGAACTCCCGACCTCAGGTGATCCGCCTGCCTCAGCCTCCCAAAGTGCTGGGTGAGCCACCATACCTGGCCACCAAATATTCCTTAAGTGTGCAAAATCAGATGGAAATAAAGACATCATTTTTAAAAAATGGAGAGAAACAATCACTATGA
>chr1	160712039	160712322
TGCTGACCTGAAGGAAAGGACCCAGTCTTTACAAGATTCATCACCTGCTGACTAAGAAGCCCTTGGAATTTGCATATACATCAGTGGTAGCCAGGCAGTAGTTACCATGGGCCTTGGGCAAGACCCAGTACCGTACTGGCTTCAGGTGTGATACACAGCAGTAGCAGCTGTGGGGGTCACAGGAGTGCCTGCATCATTCCTTCCTCAATTTCAGGCAGCTCAGCACAGAGAGAGATTCCTTCTGATTAGCGGAAAGTGAGGGAAGAGAGTGAAAGACTTTGCCT
>chr1	174491751	174492034
ACATTCTTTTTTTTTTTTGGTCTGATTGGGTTATTTCAAAAGGCCTGTCTTTTGTTTTTTTTTTTTTGTTTGTTTGTTTGTTTTAATAATTCTTTTTTTTTTTTTTATTATACTTTAAGTTTTAGGGTACATGTGCACATTGTGCAGGTTAGTTACATATGTATACATGTGCCATGCTGGTGCGCTGCACCCACTAACATGTCATCTAGCATTAGGTATATCTCCCAATGCTATCCCTTCCCCCTCCCCCAACCCCACCACAGTCCCCAAAGTGTGATATTCCC
>chr1	194769407	194769659
AATCCTCAGCTTGGGTGCAGAAGTATTTATTTATTCACTCAATAATTCTTATGTCTTCTATTGTGGTTGGCATCATATATAAAGCTAGGAACAGAAAATAGGTTTTGTTTTCATAGAGCTCTTACCATAGCCAGAAGAAGCAGAAAATAAATTTAAAAAAAATAAATGTTTACTTACACATTGGAATAAGTGCTCTGAATGGAAAATCCATGACACTAAAGAATGGGTATGTTGAGTGGGTGATAGGTAACTA
>chr1	225035208	225035460
CAGATAGGAGGTGCTCACAGCAACAACCACATCTGAGAGCTGTATTTATCAGCCCTATCTGACCTAAAGTCCCGTCTCTCTAAAAAATAGTTTGTATCTCCTGAAATGGAATTAGTGCATAATATAACCTACAGGCATCCATATTTTCCACAAAGAAAAAGAAAAAAGAAACACTATGAGGGTCTAACTAGGTCATAGAGGTCACAGAGGAAGAAGGAAAGGAACATATTTGTAACAAAATGATGAAAATGAT
>chr1	34405978	34406236
ACAGTGAGCTTTTCCTGGACTTGGGGGATCAGAAGGCTAATTTAAGAAGGAAAGTAGGATTTGGTCTGGAACCTGAGACATGGATAAAGACCTTGAAAAGATGAAGATTCATTTACTCAACAAATATTTATTGAGCATCATTATGTGCCTGGGTGCTGTGCTAGACAATGAATATACACCTAGTGCACAGTCCCTGACTTGATGAAGGCAGAAAATATGTATACAAATACACATAAAGTTACTAATTAAGGATGCTACA
>chr1	183464013	183464271
GCCCATAATCCGAGCACTTTGGGAGGCTGAGGCAAGAGGATTGTTTGAACTCAGGAGTTTGAGACCAGCCTGGGCAATATAGTGAGACCTCATCTTTACTAGAAATCAAAAAAGTTAGCCTTGTGTGGTAGCCCTCACCTGTAGTGCCAGCTACTCGGGAGGCTGAGGTGAGAGAATTGCTTGAGATCAGGAGATCAAGGCTGCAGTGAGCTGTGATTGTACCACCGTACTCCAGCCTGGGCAACTGAGCAAGACACTG
>chr1	72535174	72535432
TCATGTATAATGGTGGTGTTATTTTTCAGTGTGGGATCAAATGGCTTTTCAAAAGTGAACTCAGCTTATTTCATTATGACCGATTTTCTGATGTTCCATACAATTTTCACTGTAGAATGAAAGCAGCAGCATGAAAGTAATAACGGATTAATATTTAATATAATAATTTCTCAAATGATTGTTATTTATATTTATTATGATTCCACCTCAAACATGAATTTATTTCAAAAATAGTTTGTTCTAGAGGATTCAGGATTTT
>chr1	50098421	50098679
AATCCCAACTGAATACTCAACCAACTGGTTCTAAAATGTATATGGAAAAGCAAACAAACTAAAAAAAATCAAAGCAATTTTGGAAAAAAAACAGTGTGGGGTTGGAAAAGAGACTGAAACATAGTTTACTGGAATAAAACTAAATGCAGAAATGCAAACACTTACATGGTCAATTGATTTTCAATAAAAGTGCAAAGGCAATTCAATGTAGAGAAGAAAATATTTACTAATTGGTCATCAATAATCCACATGAGTCTGG
>chr1	228338183	228338453
TAGCTGGGACTACAGGTGTGCACCACCACGCCTGGCTAACTTTTTCATTTTTTTTTTTTTTATAGATGGGGGTCTCACTGTGTTGCCCAGGCTGGTCCTGAACTCCTGGTCTCAGGCGAGCTCCCCACCTCCGCCTCCCAAAGTGTTAGGATTACAGGCGTGAGCTGCTGTACCTGGCCAAGTGCTCTCTTTCTGATCCTTAGTTTTCTCTTCTGTAAAGTGAGGATAAAAGGATATATTCTGGAGCGTTGTCAGGAGAATTGAATGAGCT
>chr1	119245212	119245482
ACTGCCAATATTTTATTTGTTGAATAAATAGAAAATGAACTTCATTTTCTATCCTAGTTCATTTTGTGCTGCTATAACCTACCATATGCTAGGTAATTTATAAACAATAAAGTTTATTTGGCTCACAGTTCTGGAGGCTGAGAAGTCCAAGAGCAAGGTGCTGGCACCTGGTAGGGGCCTTTGTGCTGAGTCATACATGGTGAAAGATGGAAGGTCAAGAGAGGGCAAGAGCAAGAGAGAAAGGCACCAAACTTATTCTTTCATCAGGAAC
>chr1	147636907	147637174
ACAGCTCCGCTTGGCTTGCCCAAGTCTAAAACCCTGCTTCATTGCTCCCAACAGAAAAACCTACATCAGTAATTTAATCCTCAGGAGCCCCAGATTCCCAACACCCAGATGAGGATTTAATAACAATGAACAGAGGTCTCTGCAGCAGGAGGACACTCTTAAAGGCTGGCTTTTGTAGGTTTCCACTTGCCTATTTTTCAAATAAATCTAAATATGTATTTTTCCCTTGTGCTATCCACAAAAGCCTCACCAGTTGCTCAGAGCCCTC
>chr1	1793316	1793583
TTAAGACAGGGTCTCGCTCTGTTGCCCAGACTCGAGTACAGTTGTGTGATCATAGCTCACTGCAAACTCCAACTCCTGGGCTGAAGCGATGCTCCCTCCTCAGCCTCCCCAGTAGCTGGAACTACAAGTGTATGCTACAATGCCCAGCTAATTTTTTCTTTTAAGTAGAGACAGAGTCTTGAACTCCTGGGCTCAAGCAATCTTCCTGTCTCAACCTCCCAAACTGTTAGGACTATAAGCATGAACCACTGCACCCAGCCTCAACAAT
>chr1	73458946	73459209
AAGTTGGGATCTGTATTAGTTTGTTTTAATGCTGCTGATAAAGACATACCCAAGACTGGGCAATTTACAAAGGAAAGAGATTTGATTGGAATTACAGTTCCATGTGGTTGGGGAAGCCTCACAATCATGGCGGAAGGCAAGGAGGAGCAAGTCACATCTTAAGTGGAGGACAGCAGGAAAAAGACAGTTTGTACAGGAAAACTCCCCTTTATAATAACCATCAGATATCATGAGACTCTCTCACTATCACAAGAACAGCGTGGG
>chr1	147554781	147555044
GCCCTCCCGCCGTGGATTGCAAGGTGTTTAGCAGCATCTGTCTCCTCCGCTGACTAGACACATGCCAGGGGGATAACATTCTCCCTCCCGCTTCCCCCAGCCGCGGCCTAGTGTCCCAGCGGGGTTGGGAGAGGCATGTGAGGGCGAAGTTGCCCCCTGTTGAGAACCATTGCTGCGCGTAGTCCTTCTCTCTGAACTTGTGCAGAGGACTCTCCAGGTGAAGGCTCAAGGGTGGATCCAGCTCGAGACACCCTCGCTCCCCCT
>chr1	237042654	237043191
GTTTGGCTTTCTGTGCCATTAACATTTCTATGTAAAGTTTATAATAAATTCAATAATGTCTAAAAGGTTCCTGATGAAATTATACTTATAATTTTTTGGACGTTATAGATTAATTTGTAATTAAATGACATCTTGAAAACATCGAGTCTTCCAATTCACAAACAAAATATCTCTCATCATTATTTAGCTTTCCTTTAAGTTCTCTCAGCAATCTTCAGTTTTTTTGGTGAAGAGTCTTAGGCACTCTTTCTCCCTTAGTATTCCATGTTTTTGGAATTATTATAAAATATTCATTTTAATTTATATGATAACATTTTTCTTGCCAGTACACACAACTATAATTGGATTTTTAGGATTATTAAATAATTTTATAATTTTTTGAGTGCCTTCAAATATGGCTATTAGGAACTGAATGCTATTTGGAACTCATTGACAAATAATACCTTAAACTAGCTCTTTATAATATTAAAAGGCATTTCATATTTATTACATCATTTCTTTGTTTCAGCAAAGTATGATAATCACTGAGGATAATATT
>chr1	160508434	160508971
CTAATTTTTTTTTGTAGACACAGGGTCTCACTATATTGCCCTGGCTGGTCTGTAACTCCTGGCCTCAGGCAATCCTCCACCTCAACCTCCTGAAGTGTGGGGATTACAGGCATGAGCCACCACTCCTGGCAAGTACTGTTTTTATAAGACAGTAATCCCATCATGCGGGGCCCACCCTCTTGACGTCATCTAAACCCAGTTTCCTCCTGAAGTTCCCACCTCCTTGAAGCTGGGACATCAACATGAATTCTAGAGGTACACTAACATTTATCCCACAACAACCTCCTTTATCACTTCCCACTGTTCTCGTGTGTGGAGAACAGGATGGGAATCCTGCTGCATGTATTCCAGAAGAATGGCTGGCTGAAGCTGGGGATGCTGCCAAACACATAGATTTCCTGTGTCCATGGAGGTGCTGGGCTGAAGCACAGACATCTGAGGCTCCAAGGAGGAGAAACTCACCCAGAGAGGCAGCAACACGAAAAGATGAATTGATAGAGATGACGCGAGGAAGAACTGAATACACTAGATGTTCCCC
>chr1	43220953	43221199
AAGGACCACAAGTTCTAAGAATTGTGGAGAATTTCAGAATCCCAAAAATCTTAACAATTAGAAGAGGCCTTAAGGGGTCATTGAGTCCACACCTTATTCAACACAGGCATCTCCTCTGCAACATTGCTGGCAAGTGCTGATACTGCCTCTGCAACAACAACAAAAAAGCATACTTCTGAGAAAAATTGGAAGACAGCTTGTTATCTGAACTATGCGTAGACTTGAATAATCTATTTTTGTTTTTTTT
>chr1	30691814	30692060
TGTTTCACTTCCTCAGCAAGGATTGTAATTCCTCCTGCTGGAAACTGGGTCCATGCGTTTGGCCTGAATAAGTTGATTTGTCAAAATTACCATTTCCTGGGGCTGCTCACATCAGAAGCAGCAGGTGGTTCTTCCATGTGCTTCAGAAGGCGCCCCAGAGTCCAGCTGGGACAAATCCATCCCTCCAAAGCGACATCTGCTGGAAGGCAGCACTGAATTATGTCGCATTATAACAGCATTTCACTCG
>chr1	5177395	5177641
TGAGTCTCCACCCTAGGGAGATTTACCCAGCTCAAAAGACCACGTCTTCTTTATATCTCCAGCCCCACCATCGCCCCGAGACCTGGATTTGCACGTCCCTCTCCTTCTGACATCTCTCTGTAGATGCCTAAGAGGCCTCTCAAACAGCCTTTGGGTCCCTCCAAAGTCTGCTTCTCCCTGGTCTTCCCCACGCTAATTAATAGAGCTGCTGCTAACTCAGGTAGACCAGAAACTTTCCCCATACACT
>chr1	11886714	11886960
CACACGAAACGCTTGAACCTGGAGGCGGAGGTTACGGTGAGCTGAGATCGTGCCACTGCACTCCAGCCTGGGCAACAGAGTGAGACTCTGTCTCAAAAAAAAAAAAAAAAATCTAGCAATGTAATTCACCATATTGCTGAATTCAAAGGAGAAAATTTATACAACTATCTCAATAGATTCTGAAGAGCATTTGATAAAAAAACTCAGCACAGAGAAACCTGATGATAGAAGGAAATTTCCCTAACAT
>chr1	23212753	23213014
CAGCTGAGGTGAGGCAACTGAGGCCTCGTGGAGGGAAGTGATTTACCCAGCACCACCTAAGAGGAAGCTGTAGAGTGGTGGTTTAGACCAGTCTTGGATTCCCCAGTCTTGCCCCATTATTTCGACACCTACCCTGTTCCCTACCCACCTAATCTAGCTGCAAATATCCCCTATCCCTGAGCTGAAGCCAAGCCCCATCTTGTGCTCACCTGCTGGGGCTCTGGGAGGGTGAGCTTGTGTTCATACTTGACCAACCAGTTGC
>chr1	206048816	206049077
CAGGCCTGTTGATGCTAAATCTGTAGGTGGTGATGACACACAAAAAATATGATTTTCCATATTTAATACAACTCTCATTTAGCCATTAACTGATTTATTTCAGACTGTGGGTTACCGCTAAATAGTAGGCCTATTTGAACACATCCCTTTGCCTTTAGTATAGCAGGCAATGTCTGTGGCTCCCAGAGTTGTGGGCCTGCCCTGGGATGTTCCTCTCCCACCTCCTACCTTCTTCCCAGCAAACCATGTCTGGCCTTGCGTC
>chr1	15675905	15676153
AATAAAAAATTAGCCAAGCACAGTGGCACACGCCTGTAATCCCAGCATCTCGGGAGGCTGAGGCAGGAGAAAGACTTGAACCTGAGAGGCAGAAGTTGTAGTGAGCTGAGATCGCACCACTACACTCCGGCCTGAATAACAAAGAGAGACTCCATCTCAAAAAAAAGAAAAAGATACATTTCTGTGGCCTTGGCCAACCTTGGGAGTGAAGGGAGAGGTGCCTCCTCCAGCTGCAGTAAAGAGCTGTCC
>chr1	7710158	7710406
CTGTTCTAAGTACTCCCTACTGCCTGGTGCATACATAGTAGGTGCTCCAGTGAATATTTGTGCATGAATAAGTGAATCTTTCAAATGTACTTATTTACTCTAATGTAATCAGAAATTCTTCTTTGCTTCTAAGTAATTGTATTCCCTATATCCCGTAATCACACACAGCATACAGTTAAAGCAATGCACAGCTCTCAATTTGCCAAATATTTCACAGTGTTTTAATTATCCTAATAAAGCTGTAAAACC
>chr1	17691857	17692137
TCAGAGGGCCACTGAAAACATCCAGAAAGGAGGTAAACAGGATTATTCAACATGTTTAGGTACATGAGATTGCCAAAATGATGCTCAATCTTCTTTTTTTTTTTTTAATCTTCCCCAATTTAAATCTTTTAATTTAAAAGTAAACTTTACTGTCAAAAATGCAAACTTGGGGAGGGCAGAAAGATCACACACAAGGCTGCCACTTCACACCTGGAGGGTTGCACGGCGACCAGGCAGAGGCACTCCTCACTTCCCAGACAGTGCAGCGGCCAGGCAGTCAA
>chr1	47040704	47040984
TACCTTACTGGGTTAGAAGGGGATAGAAAGAGATAAAGTATAGGTATTTTGCAAACTACTGGGCAGATAAACGTCAGGTGTTAAATCATCATAGAGGGATTCTTGCTACAAAACACCCTGGGGCATTTGCTTTCTTCATCCCCTTCCTTCTTCTCAAATCAACCCAGTCTTTGTGAACCAGATATGGTCCCTCTTTCCTAAGCAACCAGCAGTGTCTGATCAACAACTCTGGGTCTGGTCCTATGCTGAGGCCAGAGGATGAAGAATCAAGACAAAGAGCT
>chr1	166107328	166107592
TCTTGTGTGTTTTTAAATACTGTAACAGCCCTGGGTGAAATCTGAAACCCTGCTGTAAGGAGCTGTAAGAATTGTAATTTCTAAGCAGTGAGCAATTTCTGTCAAAAAAGTTGGAGACTCATTGAGAGCTAACTATTCCTTCTGTGCTGGGCAGATGAATGTGGAGGCCCATTTTGTTATTCACTGATAGAACAAATAAATATCCAGGTATTATCTAATGTCTTTGTTGAAGGACCATTAATTCAAGTGTAGACATTTAATAAAA
>chr1	55959576	55959840
TAAACATCCTGCAGTACATAGGACAGTTCCCAGCAACAAAGAATTGTCTAGTCCAAAATGCCAGTTGTGTGGATGTTGAGAAACCCTAATGTAAATAATTTCAATGGATTATGTCTTTTCATTTTTATTAAGGCCAGGCATGGTAGATCACACCTGTAGTCCCAGCACTTGGGGAGGCTGAAGTGGGCAGATCATGAGGTCAGGAGATAAAGGCCATCCTGGCCAACATGGTGAAACCCCATCTCTATTAAAAATACAAAAATCA
>chr1	176111226	176111493
AACAAGTAAAGAAAGAATCAATAATCCAAGTTTTATATGCTAATGTAATTTGGTAGAAAATGCACTACATCTATCAGAACTCCATTCTCTCGATTGCCAGAGTTTCTTACAGGCCACAACTCCAGAAGGGCTTGCAAAAACAAGAGTCAGCAAAACCATCATCCCCATGAGCCTAAACAAAGTGTAGAAGTGTGAACCCCCAGTGCCACCCTGCTGAAGGCCCTGATTAGCATTTCTGTTTCTGGCAGAAACCGCTGACAGTCCATCA
>chr1	168763460	168763727
GGCTGGGGAGTCCAAGACCAAGGTGTTGGCAGATTTGGTGTCTGGTAACGGCTTGCTCTCTGCTTCATAGATGGAATCTTGTTGCTCCATATTCACATGGAAGAGGCAATCCGACTCCCTCAAGCTTCTTTTATAAGGACACTAATCCCATACATGAGGGCCCTGACCTCGTGATCAAATTACCTCCTAAAGGCCCCACCTCTTAATACTGTCACATGAAGATTAAGTTCCAGAATATGAATTTTGTGAGGTATACCAAAATTAAGAC
>chr1	239131000	239131307
TGGGACCCTCCGAGCCAGGCATGGGATATAATCTCCTGGTGTGCCGTTTGCTAAGACCATTGGAAAAGTGCAGTATTAGGGTGGGAGTGTCCCGATTTTCCAGGTACTGTCTATCACAGCTTCCCTTGGCTAGGAAAGGGAATTCCCCGACCCCTTGTGCTTCCCAGGTGAGGCGATGCCCCACCCTGCTTCAGCTCATGGTCCGTGGGCTGCTCCCACTGTCTGACAAGCCCCAGTGAGATGAACCTGGTACCTCAGTTGGAAATGCAGAAATCACCCGTCTTCTGCGTCGCTCATGCTGGGAGCTG
>chr1	57940442	57940749
TGCTTGGAGTTTTTTCACTTGTCTGTGGCACCAGGGGAGTGTTTCAGTCTCAGATTTGAGTTCTGGGATAATGCTGGTGATTACTTTGGTGCTGAGTATTTCTTTTTTATTTTGGTGGGGGCTAAAAGAGTAAAGCCAGATTGTTTCTACACCACCCTTTTGAAGCTATGGATATTTATAACTCCCTTACTTTGCTCATGCAAAAAGAAGTATCATTTTATATTTTAAGGCATAATTCAAAGGGTGTTGCTCCTCCAGGATGCCATTTCTAGTCCTGCTCCAACTTGTAAAATGTATTCAAATTCTCA
>chr1	49260482	49260727
AAAATCAAATGATAGTGCAGGATGAAGTTAAATAATTTAGAAAACAAGAATCCAGAATTCAATAAATTATTCCAATCCAAGATGCTATCAAGAAAAAAAGGTAGAATTCTTAGGTTCCATTTTCTGAAATAATATCTCGGTGGGAAGGCAAATGAGGAACCCGAATATTCCTAGCAGTTTCTCCTTTTAAAAGAGATATAAATTAATAGATTTGACAAACATTTTTTTGAGAACCTACTGAGCATT
>chr1	81868101	81868346
GATCCTCCTACCTCAGCTTGCCAACGTGCTGGGATTGCAAGTGTGAGCCACCATGTCCAGCCTAATTTTTTATTAATCCTTTATACTAAATCATAATGTAAAATGTACTTCTTACTGTAGGACAGGCTAAAAACTTTGGAAAACTGTGTGTGTGCGTACATATCCATATGTATATATGAATATATATATATAGGCATATATATAGACACATACATGTATACACATACACATAGACATATATAATAC
>chr1	239758837	239759107
ATCTACAGACAAAATCAATAGAATTAATAACTTTTGCAATGCTGCTGCATACAAGCTCACAAAATGGAAAATAATGTGTTTCTAAATACTATTAATAGTAGAAAATGAAATGAAAGATATTATTTACAATAAAATTTAAAAAATCAATTACCTAAACATAATAATAGGGGATCAAACCTCTACAGGGAAAGAATATAACTTTGTAAGCCTTGGAGATGACAAACAGATGGTGGGGAGGGGCATATCATATTCTGAATGGAAAGACGCAGTA
>chr1	40278927	40279197
CGGCGGCTCATTTCCGGTGGGGGCGCCGCGCCCAGTGAGGGCCCGGAAGTGGGTCGCGCGGAGATTGCTGGGCGGTTCTTGCCGGAAGCGGAGAGCGGCTGATCGCAGTCCGGAGGTGAGGCGGAACTCTGAGGTGAGGGTGTGCAGCTTGGTAGGGATTGGGGTCCCTTCCGGGGCCCATCGGCCCCTGGTGGTGTTAATGGCCCTTCTGGCCTACGCGCGTGTCATGAACCCTGCCGAGAGGGCCGGGGCTGAGGCCCTCAGGCCGACC
>chr1	230683616	230683857
CAAGCACAGTTTACAGTCTCAGGGCAGGATGGATGCTCCTTCAATGAATAATGGACTCACTGATGACAAAACCAAAGGCTGGATGATGAGAAGGCCTGGTATGTTCAATGACACCCATCACAACACTGCTGTCAGGGTGGTTCAAATTCGGAAAGAGAAATGCTGACTGATATTAGGTTTCAGATTTAGGAAATTGCAAGGAAGAAAGAAAGATGCATTGCGGGGGGGAAAAGTACTTCTTA
>chr1	105908236	105908477
CTTCCAAACTCACTCTATGAGGAAAGAATTATCCTGATAAGTAAAGCCAGACAAAGAAATCACAAGAAAAGAAAATTACAGCTCAGTATACCTGATGATCATAGATTCAAAAATCCTCAGCAGTCTATCACTTTAAGCCAGTGAGATTTATCCCTAGGATGCAAGGATGGCTCAAGATATACTAAGCACTAAATAAGATATCACATTAGTGATGAGGAACAAAAACCATACAATAATATCAA
>chr1	234073331	234073591
ATTACTAGCTAGTCACACAGAGCTGTGTGAAGTTTGGCTGCCTCTTCCATAAACTACCCCACAGAGTTGCTATGTGGAGCCTAAGAAATTATATAACCTCAGTAAACATTGTTGACAAATTTTATAGCTCTATGTAAATGCTCAGTACTAGCTGCACACCTTATGACAGACAGTGCCATCTGAAGGAAGAAAAAGATCACTGCAAGCTTTCCTCAGATCAGTGTGAGGAAAATGATGTTCTGTTTCATAACGCTATTTCCA
>chr1	8711084	8711344
CAATCTAGAGTCATAAGAGACCATCAAAAAAAAAAAAACCCTATTGAAACCATGTTTAGAGCGAAAAAGTCTATATTCTTTTTAGGGGATTAGTAGTCACCATTAAAAGGTATGATATTTCAATTACCCACAGTTATTTGAGATCAGCAGTATTTCCTCAAAGGACAGCACCTAAAACGGAATTTTCTCTAGGCACCTGTGGTATACCATAACACCAAAAAGCATCCCTCAAAAAAGAAACTAAAACTAAGATGCTATGCT
>chr1	152446393	152446638
CTTTAGACACAAGCTCTAAGAACTCTGGATACAACGGGAACTTGGATGGATACAGTCTGGGCCTGCTGGGCCAGATGTTCCGAGGGCGGCCCGGCAAGCAGCCTGTCTTGCACATTGCAACTGACTGGCTTAATCTACGGCAAGAGTCCTTCAGCTCCGTCACAGAGTACTCTCCAATGTGTTATAGTTATCCTTAAAGCTCTTCAATTCAAGGAAGTGCTTGGCACGTTTACTCTTCTGACTGGA
>chr1	111883679	111883924
ATCCGCCCGCCTCGGCCTCCCAAACTGCTGGGATTACAGGAATGAGCCACTGTGCCTGGCCTATGCTATTATATTTTACCACAATTAAAAAACACAAGGAACTACAGAAAAAGCAAGGAAGCTACTCATAACCTTACACAATATCCCCCTACTCCCAGTCTCCACTGTCAATCATAACTTTCTGGAGAAGTAAATGGAGAAAGCATATTGCAGGTTAATTTATGTTTGAGGCAGCTTATTCCAGCC
>chr1	214719352	214719595
AAAGACTCCACTAAAAACTATTAGGACTAATACATGAATTAGTAAAGTTGCAGGATATAAAATAAACATACAAAAATCAGTAGCATTTCTATATACTAACCACTAACTATCCACAAAAGATATCAAACCAGGCATGGTGGCTCATGCTTGTAATCCCAGTTCTTTGGGAAGCTGAGTTGGGCTGATCACTTGAGCCCAGGATTTTGAGACCAGCCTGGGCAACATAGCAAGACCCCATCTCTAC
>chr1	241297031	241297274
CTGTGGTTGGAGACCGCTGCTCAAATGCATTCGAAAGGATCCATCCCACGCCATTCTTCAGAGTCATCTTTACTGCTGCAGTGGTCAACTTGTAGCACCCCTAAGCTCGCAGGACATATGCTTCAACTGGCATTTCACAATCAACAGTATGTGGTAGCTTGAGTCATTGTGCGGTCACTTCCTGGAAATCACCAGCATCCCATATCCCATTAGCAAGGAGCTCAGCACTGCTCCTTGGATAACC
>chr1	236407512	236407758
GTTACCTGAAGGTGAAGACAGAAGAACAAATTCGCTATTGCCTGTCAGGATGGCAAGTTCCCTTTCTCTCATTATCCTTTAAACCATGCCTTGGAAACAAGCAGCAGCCATATGAACTCTGCACAGACATACTCTACTGATCACTGATTGCAGACCCATTGTTTTTTTAATTCAACAAATATTTATGAAGCATCTTTTATATGCTTCCACTTTTCTAGGTGCTTGGGATTCAGCAGTTAATTTTTTT
>chr1	4842178	4842424
CAGCAACCAGCTAGTGAAATGATGTCTTACTCATTGCTAGTGGCTATAGAAACTGATTTTTTTTTTTTGGTGAGGGGCACTATTTATCACAGATTTTGTAAAGCCTTTAAAAAAGAACAGTTAGCTTTTATCAGACATCAGGGCCAAATCTAAGTACTGTGGACTCATTGCTGTACACAACTCACAATGACCCTACCGGACAGGTATAGTATGATCTCCATCCTCCTCTTCTGGGTGGAGGCACCAA
>chr1	98113776	98114030
GGATTTCTAGGTAGTCACATTTCACAGTATATTTTTCCCTCTCTAATTTTTTTCCCTCTGCTGAAATTTTAAGCTCGCATTTTCTTTAAAGTGTTATTTTCTTTAATTTTCCTAAGACACACACGCAAAATTATTAAATTTACACATTAATAATATCTAACATTTGTTAGAAATAAGAAAGCTATTGCCCAGTAATGATCACTTAAAATATACTTACTTCAAAGTAAACTTTTATTTTTCTAATTCATTGCAATG
>chr1	190330954	190331208
TTTTTGTTGGTAAGCTATTGATTATTGCCACAATTTCAGAGCCTGTTATTGGTCTGTTCAGAGATTCAACTTCTTCCTGGTTTAGTCTTGGGAGGATGTGGGATATTGACAGGTAGATTAGTGGAGACTGTATACATGTGAGGGGAGAGACTTGATCTTCATAACATTGTGAAAATAAGTGAGAAGGCATGGCACAGGGAGAATTAGAGTAGGAGGCTGCTGTCATAAAGCTTGTGGGGAGGACGGGAACTGGAG
>chr1	107618958	107619221
TATCAGCATTTATTGTTTAGCTTTAGATTATCTATAATGGTTGCAGCACTGTGTCAGCTTAGACACTTTTGTCTGGGAAGCCTCCTGACCACCCTTTCACCACTTTCTCCAATTCTGGAATAGATGCTTTTCTGTGTTCCCTGAGGACCCAGAAATCTTTGTTCTTGTAGCTCTTACCATATCTTTGTGCTTCCCTTTTGCATTAGTCAGGCTTCTCCAGGGAAACAGAACTAACAGGGCATGTGTACGTGTGTGTATAATATA
>chr1	158887747	158888010
ATGTGAAAAGACAAAGCAGAGACTAGAGCTATGCAGCCACAATTCAACGAACACCAGAGACCACCAGACGCTGGAAGAGGCAGAGAAAGATTCTCCCCTTGAGCTTTCAGAAGGAGCAGGTCTTGCCAATATGTTAATTTTAGACCTTGTGCCTACAGAACGGTGGGAGAATGAATTTCTGTTGTTTTAAGTCATCAGGCTTGTGATAATTTTTTACAGCAGCCACAGGAAACTAATACAGGACCTGAGGGGCAATGTGACTAA
>chr1	110299638	110299904
AAAGCAGATCAGTGGTTACCTGGGGCCAGGGAAGAGAGACAGCTGGATGGCAAAGGGCATGAGGCATCTTTTGGTGAAATGTTCATGTTCTGTGTCTTGATTGTGGAGCTGGTTTTACAAGTGTATAATTTTCTTTCTTTCTTTCTTTCTTTCTTTCTTTTTTTTGAGACAGAGTCTCACTCTGTCGCCAGGTTGGACTGCTGTGGTGCGATCTCGGCTCACTGCAACCTCCAGCTCCCTGGTTCAAGTGATTCTCCTGCCTCAGCC
>chr1	211147058	211147324
CTTCCATCCAGAAAAAAAGATACTCTTTATTTTCAATAGCAGGCGAAGAAATCTAGGTAAGTAACACATTTCTGAAGTCACCTCTTTCCTGTAAGCCACCTGTTAGTGTCAGCTTCTTGTCCTCACCACACTGCCCCTCACTTTCTGCAGGAAGAGTTGGTCAAACTAATAGGTGACATCCCGCCCTGAAGTAATTTCAGGGCCCTTGACAGGATCCCATGCCTGGAAGATGCCTTTATGACCTTTCACCGGAGATACGATATTTTT
>chr1	143010757	143011023
TAGTGAAGAAGCCACGCTTTGTCCTCCCCTGTTTAGCTCTTGATCCTGAAGCACTTGATTAGGGCTTTGAATTCCAGGGATGCAAATGAGAAGTTTGTTTTTAATGCACTTCCTTGAAGTAAGAGTATTTGAAAGTATTTTTGCGAAGAAAAACATTTCCTTTTGCACTGAAGACATTCAGATGTGAGGAAGATCACTCAGCTGGGGAAAGCAAATGCTGTTGAGAATGTCTCACAAACACAAATTACATGTCAGCAGGTAGGTTTG
>chr1	106707544	106707810
GCCACTCCAGCGCCAGCCATAGCTAAAAGGGCCCAGATACATCTCAGCTCGCTGCTCCAGATATATGTCAGCCCTCTGCTCCAGATGGTGCAAGCTTTAAGCCTTGGCAGGTTCTACATAGTGTTAAGTCTGCAGGTGTGCAGAGGGGAAAGAGTTGAGGCTTGGGAGCTCCACCTAGATTTCAGAAGATGTATGGAAATGCCTGAATGACCAGGCAAAAGTCTGCTGCATGGGTACAGCTTCCATGGAGAACCTCTACTAGGGCAG
>chr1	180578837	180579135
GTGGTGTGCAATGAGTTCTCCTCACACAACCATGACTTTGAACCCTGGGCCCAGACTGGCCTTGAGTGGAGTGATGAGACCCACTGTGTTAATAAGCAGATTCAAAACTTAGGACTCAGAGCCTCTAACCTGAAAAATCCTTCAGAAAGTGGACTCCATGTCCTTTTCTCCTTCACCCTGGGCTGAACAGTGCTCAGCAGCTAACATGTGACTGCAAGCTCTTAGGTAACTGAGCTCAACCTCCAGAGGCTAAGAGAAATCGAGAGAGGTATGGGTAAGATCCAACTAGAGCAAGTACT
>chr1	72515955	72516253
AAAAAGAGAAAAAACTCAGGATTTTAAAACTATTTCTTCATAATACTATTTAATAAACATATAGGTTTTAAAATAGTGCCTTAATGTCCTAAATTGAAAATATCGGTAAAGTTGAACTGTGTATTTGGAAGGTATAATGCATCAATGTGTAGGAATAACTCAACAGAAAATGTGAGTCTTGAATATTATTCCAAAAGTACACCATAATTGATTTTTACTGCTATTGGTAATTCTGTATTCTCATACAGAAATCATTTATTTTATTGTAACTAACAGCATGCATTTCAAATCATAACTAG
>chr1	177469686	177469930
TACACAGAACAAATATAATCTTTATTCTACATGAAATCTTTCACATATTTGAAAGCTATCATGTTTCCCCAAATCTTTTATTTTCTTGCATATATGCATGTTTATATAGTTATGTTTATCTATCTATATTTATCTACGTGGGCTGAAAATGTTTATGTAGATAAATTGAGAGAAAAAAATTTTGTTGTAATTTTACGTATAGCATTTTCCTTTTTCTTTTCTTTCTTTTTTTTTTTTTTGGAGAC
>chr1	85863454	85863698
AATGGCTGTAGAGTGAATCATGAAATCATAGTAAAAATATACATTAATGTATTCAGCCTAGTAAGTAGCATTTACATTGTTTCTAATATTTTGATAGAATAAATTAATACTGCATCAGATTCTTATGCCTGTGTCCTTTGGCTCTTATTTCTAACAGTAGAACAGCTGAGTTAAAGAGTATACATGTTGAATTTTGATAGGCACTGCCACACTGCTTTCCAGAAAGATTGACCAATTACCATTCT
>chr1	173054300	173054569
TAAGAAGGTTAGTATGGGGAGAGGATGGAAAATGGAAGAGATAGCCGGTAATTGGACTGAGCATGGTGGCTCACACCTGTAATCCCAACACTTTGGGAGGCGGAGGTAGGAGGATCACCTGAAGTCAGGAGTTTGAGAGCAGCCTGGGCAACGAAGTGAGACCCCATCTCTACAAAATATTTGAAAAGGCTGGGTGTGATGGCTCACACCTGTAATCCCAGCACTTTGGGAGGCTGAGACAGGTGGATCACTTGAGCCCAGGAGTTTAAG
>chr1	73544907	73545176
AATAGTAAAAAAAATGCATTATTTATACATGAAATGTTACCTACACAAATATTTTAAGCATGATTTACAATAGAACCAGTAAGTTCTCCCGTTTTCAGATATTAAATAGTTATAAAATAGATAACAAATTATAGTAAACTAGAAAATGTTATTTTTATTTTGTTCAATTTTAGAATAGGAACAAAAACAGTAAAAATATCAGAAGGAAATCTAACAAAAGATAACACATTTATGGAGATAATTACAAAAGTCTTTGATAGAGTGTAGCAG
>chr1	56073471	56073736
GTTACATGGGGTTAACGGATATAGCAAATAATTCAAATTTAACCTGGTGTCCTGAATTTTAGGTAACTTTTGGTGTTAATGTCCTATGCTATTTGCAACATAATTACATTAAAAGATATTTACCTAAAATTAAGATAAACATCCTCTATTTCATCTGGCAAACCTAATTTTATGACACAAAATTTAAGAAAGAGTCTACTTTTAAATTTTTGGATTGTTTCCAAGCTATTGGCTATCATATATATGCTTCTATGAATATTCTTATT
>chr1	224959239	224959504
ACTGGCAAAAGCTTGTACTTTTTAAAAGAATCACAGCATTGCTCTTGCTTGGCCAAATGTATTAAATGTTCAGAGATGAATTCCAGAATAGATAGGAGATAAGAACAGCATCAGTAACTGGGATAAAACCAGAAGGGCCTAAGAAAAGTTATAGGTCAGTTACTCAAAGGCTCCCCACATTCAGGCCACTCTCCCACAGAGCAAAATTATCCTAACATTATGTAAAACATTTAGGTGCTAATTCCTTTATCCCTCATCTCACATTT
>chr1	237512842	237513110
TAAAATTATCACGTTATCCTTTCCTGGCATTAAATTCCCCAGCTTTAGATCCTTCACTTCCTTTTGCTTTAAGTTGTCATATAATGGCTTCAATTTTTCACAAATCTTATTAGTCTATAGGTATCCCTTTTTATAGCAATCCTGCACCCACATAAAAGCTGCATTTGGACACAAGATAAAAATGCATTTCGCAAACAGTGCAAGGTTTTTGCACCTGCTAGCATAGCAGCAGCAATGGCTTCATGAATTTCCTTTTCTCTTTTTTACAA
>chr1	161270483	161270751
TATTAACTATATTCACCTTCTTCCTTTGGGTTGTGATTGAATTACTTAAAGGCAACTGCTCTATCTATGAGCTTTAAGGATAGGGATGCTGCCTTATAATCTTTGTATTCCTAGGTTCTTAGATAGAATCAATTCAAAAATTCTTTATGGTACAATGAAAGAATGAATGCAAGACTGAATGAATATACATAACTTGCCTTCAAGCCAGAGAAAGTTTCTTCCTTAAGATCAAAATACCAAGACTGGAGACTATATTTGACTATGCTTTA
>chr1	23520935	23521183
TGTTAACCTTCACTACTCTTCCATATAAAAAGGACTCACTTTATTGTTTAAAATATCTTATTTCATATTTTAATTTTATCTATCTGAAAATGTTTTTCCACAGATTTTTCAGAAAAAAATACCTGAGACTGATCATTCAGGGTCCTTGGAAATGTAATTGCATATAGGTAAGCCATACTCAAAATAACAATATGTAAAGGGTAACAACTATGTTTAATCAATGCAAAGATATTAGAAAAATTTCAAATT
>chr1	243202158	243202406
ACATATATTCAATGCCATTATGTAGATAAGGCATTCTACTTAGAACTTTGAAAGATACGAAAATGAAAGACATTGTCTTTGCTTCCAAGGAAGGTGAGATGAGTAAGGGAGATGAGAAATTTACAAATGGGAGGAAATAGTTAACTGGGCTGAGTAGTCTGGGTGCCAACCACTGTGCTAGGTGTGTATCCTTGTAGTCCGTGGACAGCAGCCTGGACATCACTGGCTGCCACCGACCTAATAATGAAT
>chr1	17652737	17653002
GGGAGTTTGAGACCACCCTAGGCAACACAGCGAGACCCTGTCTGTACACAAAATTTAAAAATACAAAATGAGGTCAGGCGCGGTGGGTCACACCTGTAATCCCAGCACTTTGGGAGGCCGAGGCAGGCGGATCATGAAGGTCAGGAGATCGAGACCATCCTGGCTAACATGGTGAAACCCCGTCTCTACTAAAAATACAAAAAAAAAATTAGCCAGGCGTGGTGGCAGGTGCCTGTAGTCCCAGCTACTCGGGAGGCTGAGGCAGG
>chr1	184944254	184944519
TTTTATATTAATTTGTATCTAGCCAGCTTAATTATTTTTTAACTTTACAATTGAATATCAGTTGATGCCTTTGAGCCCCTACAGGTATACAATCATACCATCTAAAATAAATGACATTTTTTCTCTTGTTCTTTAATTTTTGTGACTTATTTCTTCTTTTTTTCTACTTACTTTGTTTAATTCTTAAAAAATTGTAGTAACTAATATTAAAGTTGTGGGATGCTTATCTTGTTCCTGATGTTAGTCAGAATATATAGTTTCCCCAT
>chr1	42184059	42184351
GAGACTAAGGGAGGCATTGAGGAAGCATAGCTCTCTGTCACCTGACTCTACTGAAGGCCAACTAATCTTAAAGGATAAGTTTATCACTCAGTCAGCTGCAGACATTAGAAAAAAACTTCAAAAGTCTGCCTTAGGCCCAGAGCAAAACTTAGAAACCCTACTGAACTTGGCAACCTCAGATTTTTACAATAGAGGTCAGGAGAAGCAGGCGGAACGGGACAAACGGGATTAAAAAAAGGCCACCGCTTTAGTCATGGCCCTCAGGCAAGTGGACTTTGGAGGCTCTGGAAACG
>chr1	203669457	203669749
GGGGTCATATCTGCCCCAGACCACTTAACAAACACTTAGTGAGCGCTTTGTGCTAGGCATCATGGTGGCTGAGCCTGCAGAAGAGGCAGCCAGCCCTCTCAGGAGCAGTCAATCCACCGCTCTAAACAACAGCTGCCTGTGTGATACTTGAGTCTCGTCTTGGCCCAAATCACTTCTTGCCTTACAGGAGACTGGCTTTGGGGTTAGACTTGATGGCCTGATCTCTCCGCCCTCTCTCAGGGCGTCCTGCTTCAGAGATCATTGGAATCTCTGTTCCCCCATCCAAGTGGAGT
>chr1	10835674	10835938
CACTAGCCTCCTCCACTGGTACTAGCACTACCACCATGAGCACCGTCATCACCATGACCATGATCTCTACCACTGCCACCATTACTACCGCCATCACCATCACCATCATCACCAGACCATGATCACCACCCTGATGACCACCACTATCATCATCACCATCGATAGCCTTATTCCACACAACAGGCGCTACCACTACCACCATCACAACTACCACCATGATCACCACCATCACTACCATCAGTACCACCAACACCATCACACCTGT
>chr1	24904676	24904940
GATTCTTCTCTGGGCTGGTGCCAGTTTCGTGTGCTCCTACTCCCGCCCCTATTCTTTGTTCATTGTTTACTGAAGCCTGTTCTTCTCCTTCCTGTGGCTTCCCCACCTTTTTCCTGCTGCTTGCTCATTTTGGACACATCTCTAATTCTAAGTGATGACCACCTACGGTGCTTTCGGCAAGTCCCTTAGCTCCTTGGGCCTCCGTTTCCCCATGTGCATATTTGTGCTACTCAATTCCCACTTCACAGGGTTATGAAAGGAGTTA
>chr1	121166078	121166351
GTCAGAAAGATGTTTCTGCGAAAGCTTCTGTTTAGTTAGGTGACGTTATCCCGTTTCCAACGAAATCCTCAGAGAGGTCCAAATATCCACCAGCAGAGTCTACAAAAAGTGTGTTTCAAAACTGCTCCACCCAAAGGAATGTTCAGCTCTGTGAGTTGAACTCAATCATCCCAAAGTATTTACTGAGAATGCTTCTGTCCAGTTTTTACGTGAAGCTGTTTCCTTTACTACCGTAGGCCTCAAAGCGTTCCAAATCTCCACTTGCAGATGCTAC
>chr1	162607333	162607606
GAATGCCATAGTGACTCCTTACATTCCAGATATGCTCCTTTCTGACTTGTTTCATCAATTGTAACTCCTCCTGATAATCAAGATCAATCATCCCACCAATATCATCCATGTTTTCTTTGCCTATTGGTACTCTGGCATGAAGTTTCCAAAAATAACAGGTTGTAACTGTAGCTTTAAGTTTAAAATTGTAGCTTTAAAGTGGAACTAGTATGTCGCCTGGTGGGACATCATCCCCACCCCAGGAACCAAGATCTCTAATGTGGTACAACCTTAA
>chr1	151257982	151258275
ACTTAATCTTTCCTACCTGCTAGCTCTGAAGAGTCCGACTGATCTGGACAAGAGGGATTCTCCCAGCACAGCACACCAGCTCTGCTAAGGGACAGTTAGTCTGCTTCCTTAAGCAGGTCCCTGATCCCATGCCTCATGACTGGGTGAGACTTCACAAGAGGGGTTGCCAGACATCTCATACAGGAGAGTTCCAGCTGGCATCAGGTCAGTGCCCCTCTGGGACGAAGCTTCCAGAGGAAGAAGTAGGCTGCCATCTTTGCTGTTCTGCAGCCTCCACTGGTGATACTCAGGCAA
>chr1	211071943	211072236
TACCCATTTATCACTATCTGATCGGACATTTACTTCCTTTTTTTTTTTTTTTTTTTTGAGACGGAGTTTCGCTCTTGTTGCCCAGGCTGTAGTGCAGTGGCGCGATCTCTGCTCACTGCAACCTCCTCCTCCCGGATTCCAGTGATTCTTCTGCCTCAGCCTCCAGAGTAGCTAGGATTACAGGCATGCACCACCATGCCCAGCTAATTTTTGTGGGGTTTCACCATGTTGGTCAGGCTGGTCTCGAACTCCTGACCTCAGGTGATCCACTCGCCTCGGCCTCCCAAAATGCTG
>chr1	106084475	106084737
CAGTTTTATCAGTTTTTGCCTCACTTCCTCTGACCATCTGTTGTCTTGTGTTTCCAAGAAAGTATTATATGATTTCTTGGAGAATTGACTTCTATATCACTAGATGCCAAATATGCCAGTATCTAATCTTGGACTTCTCAGTATCCATAATTGTAGAAATGAATTTCTATTGTGTATAAGTTGTCAATTCTTAGGTATTTTGTTAGAGCAGCCCAAATGGACCAAGAAGAAAATTGGTACTTGAGTGGGGTGTTGCTATGAAA
>chr1	221139091	221139353
TGATTCCTACAGCAAGGCCATGAGAAAACCAAGGCTCACAGAAATTATGTTTAATACAGTCTTTCCATGTCATTGTGCTACCTCCCCCAAATTTCAGCCTGTTTGAATTTGGGGGAGGAGTTGTGGGGGGAGCAAGAAAATAGTCTCCGATTCTAACATAGGATGTTTAAAACATTTTAAAAAGTTATTTGTTTTCAGTATCTGCCTGAGAAAGAATTAGAACATGTCTTCTTAGTTGATGAATTATCATGGGTGATTTTCAA
>chr1	32437156	32437416
GGTAGGCTCCTATAGCCCTGGCCTGCCCAAGGGAATTCACAGGGGCCTCTAATTGTATGCATTCCTTAAGGAGAGCACATTCTCTGTTCAGTTTTTACACCCCCCATTTACCCACCTCAAGCATGGGACTCCTATATGGGAGACATGCTGCTGGTGGCCTCACCCAGCACCCTGTTCTCTCTGGGTCCTGGGTTGGTCAGGCACAAAGGATGATATGTGCTGAATGCCCAGGAAATGGCAGAGACAACCCACCTGCCCTTC
>chr1	44423531	44423791
TTTATGTTACTAGCAGAAGTTATTGATTGTGAAATTTTAATTATATCTTTTTGTTCAATGAAAAAGGTAGGCATTAAGAGGGATAAAAGTTTTATTATGATATAGACTCTTGCTCTGATATCTTGGAAAAAGTTGTCTATAACATGAAAACATTAACTTTTTTTTTTTTTTTTTAACCAAGACTTCCTTCCACAAGTAAAAACCATTAACTTTTTCTGGGGGTTGCAGTTTTAATGTCTTTGGTCATGACATTGGATGGTT
>chr1	148809459	148809718
AGTGGCTGGGACCACAGGCACGTGCTACTATGCCAAGCTAATTTTTTTTATGTTTTATAGAGATGGAGTTTCACCATATTGCCTGGGCTGGTCTCAAACTCCTGGGTTTAAGCAATCTGCCTGCCTTAGCCTCCCAAAGTGCTGGGATTACAGGCATGAGCCACTGCACCCAGCTAGATCACAAACTTTAACATCTAGCCACATTTGCATTCTCATTATGGGATTCGTTATGCATAAATTCTTTAGCATGCATCTCCTAA
>chr1	176817481	176817740
AAGTTTTGAGCGGAGTAAAGGACAGCGACACCTTACTTGCGCCTTTGAGAAGGGAAACAACCAGCTCAGGAGCCGCAGTCCGGTCTGGTCTGCCAGCTCCTATTTCCCCCTCCTCTTGGCTGCTGGCCTTTTGTTCTTGTCATGGCTCATTAGCTCCCTAAACAGAGGTTGATTAAAGAAAATAAAAGGAGAAAAATAGGGAAATTAATTGCACTGGTGAAAGGTCTAATGGGGAAGGAAGTTAAAACCAATTGTCTTGA
>chr1	175544562	175544818
TCACACAATAAAAATAATTTCTTAGGTTGTATAAAGTTTTCTTTTAATAAAGCACTTTTACAGATGGTATTCACATGACACAACCAGGTAGGTGTGGTTATTACCCTTACTTCATAGAAGAGAAAACAGAGGCTTAGGAAAGTTGAAATACTTTCCTGGGATCATGTAGCTTATATGTAGGGGGACCAGGAATCCAATCCAGGTTTTGAAATTGTAATATAATGCTATTTTTTACCATTCCCTAGAGATTCTTCACC
>chr1	73091053	73091309
GCTCATACTGAAGTCTAGTGGTAGAATTTCCTCTTCCTCTCAGTTTTACTATTAAGCCCTTACAACTGACTGGGTGAGGCGTACTCAGATTATTTAGGACAGAATAGTCTTCTCTACTAAGTCAAATTTTTGCGTATGCTAATGACATTTATAAAATACATTTACAGCACACCTAGATTAATACTGAATTAAAAAACTGGATACTACAGCCTAGTCAAGTTGACACATAAAACTAGCCAAGTTGATACATAAAACTA
>chr1	11576516	11576767
GGGAGGCCAACTGCAGAGGGAGAGCCAGAGGACGGAGGCACCTGGACAGGTGTGGCCAGGAGGAAATGGAGACATGAGTCTGCACAACATTTTCAAAGGGTCACAGTTACCAGGAAACAAAATAACTGTTTCTTCTGGGAAGTTGGGAGGCCCTTGTCCCCCACCCCTTCCACAAGCATCCCTCCCTGTGTCCCTTCTGGCCCAACATCTGATCCAAATCCCTCCAGCCAAATCCAGCTTTGGAAAACAGGC
>chr1	86889713	86889964
TTCTTAATCTTTCACTCACTATATAGCATTTTAAAAGCTGCATTTCTTATTATCATTATTATACAAGGAGAATATCATTCTAAAGTCAGAGGAAACAGAATATGCACAAACAGAGCTTTTGTATTTCAATGTTGAAAATCTTATCATGACAGCTTTTTGCATACCTTATTTTCTCATGCTATGACCCTTAAACATATGGCAGAATCAAAAAAAGTGAAAAATACCATTGCCACTGAAAAAGCCACAAATGAA
>chr1	211277211	211277486
TGACTTCAATTGACAAAGACAAAAAAAGATGATATTATTGTTGTTATATTAATATTTAATATATTTAATTTAGTTATACATTAATTGCCTTTTATTTGTGATTAATTATACTGGACAGCCTCCATTCCACAAAATAGAATTAGAACTTCCGGCCAGACATGGTGGCTCACGCCTGTAATCCCAGCAATTTGGGAGGCCAAGGCAGGCGGATCATGAGGTCAAGAGATTGAGACCATCCTGACCAACCAACATGGTGAAACCCTGTCTCTACAAAAA
>chr1	47310360	47310635
TCCCTATCTATAATGAGGAACTTTCCTCCTCTCCCCACCCCCATCTGCCTTTCTCTCACTGTCTCACTTTCTGTCCCTCTGTTTCTCTTTCTGCATACCAGTAAGGATTCATGGATTGTTAAGAAATCAGTGTATTGAATTTCATTATCATCATCTTTTTTGATGGCCAAATTGTCCCAGATATGGAGAAGGAGACAAAGCAAGAGAAGAGGCTGGTAGACATGGGCCCAGTCATTCAGAACTTTGTAGGCTGAGTAATGGTGAGCATCAAAGGAG
>chr1	185811832	185812088
TTTGGTGCTACTTTTTGGGAGATACACAATTTTAGAATAATTCATGGGGTGAAGTTGTATTTTGTAATTCTTAAATTTGATACAGTTATGAGACATTCAAGTTATGTGAGTCTAGCAAGCAGGGAAAAAGTCAGAATTAGAGATAAATATTTGGGAGTCATAGGCACATTAGTGTTTCAACTGATGGGAATAAATGAAAAAATAAAAAAAGGTGATGACTTCTGTTGGAGACCTCTATACCATTCCCATTTAGGCAT
>chr1	81734575	81734831
GCATGGCAAGTTGGCAGAAACTATTAATAAAATGTCTGTCAACTGCAAGTCGCTCTTTTTTTCTTTAGCAAAAAAGGGGGAGAAATCATTAATTACAGTTTCTGTCACACACAAAAGACACTATGACTGTTCTGATGTCTTAACAGCCTGAATTCACCTAGTGACCACCTCTTCTGTGGATTTGAAAAGAGATGGGTCGTCATCCATCTAAACAAAAAGCTGCAGAGCTCTCCTAACACATTGCCTGTGTCTGCCTG
>chr1	236960161	236960437
TTCTTAATTTTTTTTGCTTTGATATCTATCATCATCTTTTGAAACTATGTAGCCATTATCTTTTGAAGTTTTGTTTATCTCCCATGAAGTTTTTCTTCTACTTCTGTGACTTTACTTCCATATAAGTTAGGCTCTTTTTATTTCTTATACGTTCTACTCTGTTTTTTTTTTTTCAGTCCTTATTTCTCTTCACGTTTCCATCTAGATAAGTTTTTCTTGTCTATATCATTGTCACTAATTCTCTTTTTCTTACTGAATTTCTATAAATACTGATAAT
>chr1	2164927	2165203
TCGGTCACGCCAGGCTGTCTTCCAAAGCGTCCCAACACTCCCTGTCATCGGTCTTGTTGGCTGTAAACGAGTTCTCTGCTGCATGGGATGCTAGGGGTGTGGTGAGTTTCTTGTAGACGTGGCAGGTCAGAGGGGAGGCACACTGTCTGCCAGGCACCCTGTTATTTACTGATACACGCACACGCAATACACATCTCTATAGATTGCTTTTGTATGTTCACTCAGCTGGGATGATTCTGTGTGTGCTTAGATCTTTGTTCACGTTTCTGATCATTTC
>chr1	31410510	31410754
GTGTTAGCCAGGATGGTCTCGATCTCCTGACCTCGTGATCTACCCACCTCAGCCTCCCAAAGTACTGGGATTACAAGCGTGAGCCACCACACCCAGCCAAAGCTGTGGTTCTTAATCTAATATTTGGTAACCTGTGATGGCAGACTGGGGTCCTCATGCCAGTGTGATGTTTCTGAAATCCAGAGAACCATCCCATAGTTAAATGGGAAGAGGTTGCTCAGGCCCACAGAAGAATCTCTGTTGGG
>chr1	38984288	38984532
GTTGATCCAGAACTGATATCTCCAAGGTGCAGATGAAAACAGTAAGTTGAGGAAGAAAGTTTCTCTGTCTGACATTAGCTTTGCCCAGAGTGTCTCTGAGTGCAAATCTAACATAGTCATTTTCCTAGTGCTGATGACATTCACTGGGGCCATGAATTAGTCAGGACAGGCTACACTAGGCTGCAGGAAAAACTAAACCATGAAATCTCAGAGGCTTAACACAATAAAGGTTTACTTCTTAGAAA
>chr1	221435634	221435929
AGGATGAGAGAGTCTCAGATTCATTGCTGGGGCTTGGAGTCTAAGGGGCATGGAGGGATGTAGTAGTCAGCTAGAGCTGCCATAATAAAGCACCAGAAACAGGATGGCTTACACAACAGAAATGTATTTTCTCATCGTTCTGCAGACCAGAAGTCCAAGATCAAGGGGTCAGCAGGATTGTTCCTCCTGAGGGTTAGGAGGGAGAATCTGCTCTAGGCCTCTCTCCTGGTTTCTAGTGTTTGCCAGCAATCTTTGCCATTTCTTGGTTTGTAAAAGCATCACCTGATTTCTGCCTT
>chr1	106523531	106523826
TAAATTATCTGCAGTTCAGGCACTCAGCATATCATGGTGAAATGGTGACAGGAAATCTTCCATAAACACTGGTTCATAAAAGGAAAGAATGAGAGGTGCTACACATTGGCAGTCATTGGCCCACTGAAAGTTCAAACACTTGCTTAGGCAAAATTAATTATAAGGTGAGAAATATTTCTTTATCAGTATAAAGAAATTCTTCCTTCAGATAGCTGAATTATTTCTTGGGACAGCTTTAAAGTTTATTGATCTGCATGGTTCTTGGTTTACTCTTGGAGTAGCCCTGACTTTTCCAT
>chr1	177262202	177262490
TTCTAGTGACCGTCTCTCGTCCCCTTGCGCGGTCCCCAGAGGCGATTGGCCCCGGTGCCTCTCTTGTGTTCCCCGGAGCGCCCGTTGAGGCAGCCCAGGGAGCGCGCCCTCGCGGGGTCTTTGCTGGGCCCGCCTCGTGGCCGGGAAGCGCGAGTGACCTGCAGGCCGGAGGCGGAAGGCGGGGCAACCGTGCCCGGGGCCCGCGGTCTCCTGGGGTCCTGCGCCGGGCGCTCGCAGAAGGGCACAACTTAACGAATGCTGTGTTAGCCCTCAGTGGGCTGCGCTTGAG
>chr1	199231154	199231442
AAGGGGAGGGAGGACTGAAAGGGAGCATGGATCTGCTGAGCCCCAGACAGGAGCCAGAACACACCAGACACTGGAAACACAAGACTTGAGCCCTGAAGTCAGAAGCACAGGGGCAGGCCCCAGGCCCCAGAGACTAGAGCACTCTGAGTGGTGGCAAAGTAGAAAAGGGAGGCATTGTGCCACCTGGAACACACAGTGGCTTGGGAGCCAGAGAACTGAGTTCAAATCCCAGTGCTACCTCTTGGAAGCTGGAATTAACTTCTCTGAGCCTCACTTTCTCATACATAAA
>chr1	120623058	120623377
AATTCTTACTCAATTACATATCACGCTCTTATCTTCAATCTCCACAGGCCAAATAGCCTTGCTTTCACATCATGCCCACTAAGCCTGCAGAACACAAGTATCCCTCCCAAGTAATTCCAGCTCTCATAAACATGAGATCATTTTACATTAAGTTTTGTTAGAGTATTTGTGTGTATGGTGTTTGTGTGCGTGCGCGCACACGCGCATGCCTAAGTGTGCATATGCCTTTTCTTCTAATAAGAGTAAGGAGATTTAACACAAGAGAAGGTTAGAAACTTGGGAGGTTTCTGTCTCTGCTTAATGATTAACTCTTTTGCTAC
>chr1	66667530	66667849
TTCTTCTGCTGGGTTTGGGTTTGGTTTGTTCTTGCTTCTCTTGTTCCTTAAGGTATGACCTTAGATTGCCTATTTGTGCTCTTTCAGACTTTCCTCTCAGCACCACCTTTGTGGTATCCCAGAGGTTTTGATAGGTTGTGCTTCCATTATCATTCAATTAAAAGAATTTGTTAATTTCCATCTTGATTTCATTGTTGATCCAATGATCATTCAAGAGCAGGTTATTTAATTTCCATGTATTTGCATGGTTTTGAGGTTTCTTTTTGGAGTTCATTTCCAGTTGTATTCCACTGTGATCTGAGTGAGGACTTGATATAATT
>chr1	100575359	100575620
TGGAAGCTTTGTGCCCCTTCCTCCATACCTTTCCCTATGCCTCTTCCATTTGGCTATTCCTGATTTGAGTTCTTCATAATAAATTGGTAATTGTAAGTAAAATACTTTCCTGAGTTTGGTGGCCATTCTAGCAAATTACTGAATCTGAGGAAGGGGTTGTGGAAAACTCTGACTTATGGGTGATAGGTAATGGTGATGAAAAGAGTAAAATTCTGGAAAATATTTGAAGAGATTTATTCTGAGCCAAATCTGAGGACCAGGA
>chr1	12253864	12254125
CAATTATGCTGACTGAGTAAACTGAAAATATTAAATCCTTATCAGCTAGCATAGAATAGAATCTTGTGTCTTTTATAGTCAGGGTTTAGCTAATAAAATGAATGACTGTGACTAGATTCTGTGTCTCCTTGCACCAGGATGAGGTTACTTTCAAGACTCATCTTTGTGCTGGGTGCTATGGCTCACACCTGTAATCCCAGCACTTTGGGAGGCTGAGGTGGGCAGATCACTTGAGGTCAGGAGTTCGAGACCAGCCTGGCCA
>chr1	90358058	90358327
GTTCGAGGGTTCCCTTTCTCCACATCCTTGCCAGCATTTGTTATTGCCTGTCATTGGATAAAAGCCATTTTAACTGGGGTGAGATAATATTTCATTGTAGTTCTGATTTGCATTTCTCTGATGATCAGTGATGCTGATCACCTTTTTATATGCCTGTTTGCCATTTGTGTGTCTTTTTTTTGAGAAATGTCTATTCAAATTTTTGTCCATTTTTCAATCCGATTATCAGATTTTTTCCTATAGAGTTGTTTGAGCTCCTTATATATTCTA
>chr1	227357072	227357341
AGGTGCAGGAAGCTGAGAAAGGGCAGCCTCTGGTACACACTGTCTCCTCATTCCCTCCCTTGGTGTTGGCCCCTCCTCCTGTCTCTAGTCTTTATAGGTTGGGGATCTAAGCCTCTTCCCCTCCACTCATTGTGGGAAGCCCAAAAGAAATCTGCCAGTGATGCAGGGAAGGAAGCTGTCGGGACTGGTAGAGTCTATGCTGAAGAAGGGCCTCCTGTTCCACGTGATTTAGCAAAGTTCCAGAGAATGGCACAAGAGGCCAGCACCAAA
>chr1	200258499	200258733
AAGAAAAGCTTAAGCTCTCAGAGATAGTAGTAAGTTTAGGAAACCGGAGCTTGAACCCTGCCTTCTTTCTTCAATTCCACAGCTGACTCTGCTTTGAGAGGTGCTGAGCAACACAAATGTCTCCGCTGTATGGGTGCCTAAAACCCCACCATTAGATGTGCAGTTTGAGGAATGCCCTATGGATATACAAACATGCCTGGGGTGGAGGGTGGATTCAATGAGCATTGCTTTCCAG
>chr1	184791784	184792018
TAGAGAAGACAAAAAACAAATTTCTAGGCCAAATGAAGCAAATAATTAAAGGTAACTGGTTGTGAAAGAGCATGGCATATTCAGGGGAAGATAAATTCAAGGTTCTTAGGAATGATATCTGCTTTTTACATAGGGTTAGGAACATAGGGTAAGCAAAAATAAAGGTACCAGACATCAGTGGAGGCCAGCTCTGAATTTCAATGCCAATGAGTAACAGTTTTATCTCAAAACCAAG
>chr1	232269251	232269520
TTAAAATCTCTGTTATTGCAAGCTGTTTTTGTACCCACTTTCTGCAGTTCATTAGGGAATACATAATTCCATGACTTCATTTGCGTATGAATAAAGCTAGTCACTTAAAGGATCAAACATTTTTACAAATAACTCTTATAATAAATAACTTTCTTAAATGTGTACTGTTCTACTCTGCTTTCTTAGTTCTGATTTGTCAAAGTTTATCACCACAATCATCATTTGTTATATCCCATTTTAATAAGGACATAAGTATATTGCAGAGGCAAT
>chr1	209825854	209826123
ACAACCTCCACCTCCTAGGTTAAAGCCATTCTCCTGCCTCAGCCTCCCAAGTAGCTGGAATTACAGGCGTGTGCCACCACACTCGGCTAATTTTTGTATTTTGAGTAGAGATAGGGTTTCACCATGTTGGCCAGGTGGGTCTTGAATTCGTGACCTCAAGTGATCTGCCAGCCTCAGCCTTCCAAAGTGCTGGGATTACAGGCGTGAGCCACCGCACCTGGCCTAATTTTACTTTTTATTTTTTATTAATCTGTCATCATTTGAATTTTA
>chr1	69799388	69799675
CTCAGTCAGAATGGCGATTATCAAAGTCAAGAAACAACAGATGCTATTGAAGTTGCAGAGAAATAGGAATGCTTTTACACTATTGGTGAGAATGTAAATTCGTTCAACCATTATGGAAGACAGTGTAGTGATTCTTCAAAGATTGAGAACCAGAAATACCATTTGACACATCCATCCCATTACTGGGTATATACCCAAGGGAATATAAATCATTCTATTATAAAGATACATGCAGGCCAGGTGTGGTGGCTCACACATGTTACCCCAGCACTTTGGGAGGCCGAAGTG
>chr1	76572717	76573004
AATGCATACTACATGCAGAATGTCTAGGAGGAAGTAGAAGATACATACACCCAACAAAAGATACCATGTTAGAAGTACAAATAAAGCGATGTTGGACAAATGAAGTGAAATTAGTAGTCACAGAAATGAGATTCACCAATATGCCTTTCTGAGCATCTTCGTTGGTATTTGTTTTGGAGTGGTCATTATGTTGGTAATCTCACAGTAGGCAGGTAATAAGTTACAGTGATTCTTCCCAATCTTGCCTGAACAGACTCCTCCTGTAAACACAGCTGAAACCCTAGAAAG
>chr1	164949939	164950213
AGAAAACAATTAATAAAATGGCAGGAGTAAGTCCTTGCCTATCAGTAATCATCTTATATGTAAATGAATTCAATTCTCCAATTAAAATATATAAACTATATGAATGGATCAAAAATAAGATCCAACCATATGCTGCCTACAAGAGACTCCACTTTATCTGTAAGGACATGTAGTTATTTACTCTAAACCAAAAATAGATTGTAAGGTCTAATGAATAGAAAGATATTCCATGCAAACTGAAATCAAAAGTGAGTAGAAGTAGCTATGCTTATGTC
>chr1	45029159	45029433
ACCCTGTCTCAAAACAAAAACAAAAACAAAAAAAGAAAAAGAAAAAGCTGGGGAGGACTTGAAACCAAGCAAGCTTCTTTTTCTTTCTTTCTTCTCATCCTTCCCTCCTTCTTGCCTCCCTCCACCCCCTCTTTTGTTCTCCATTTCTCTCTTCCCTTTTAAGATGAAAGACATCTGGTCCCCCACCCCACCCCTGCTATTTTGTGAGATTTCCCAGATGAGCCAAGATCTGGAAAACTACTCATGGCCTGACTGGCGTTACATTCTCCATGGGA
>chr1	236445754	236446043
ACAATGGCAGAATTCAGTAGTTGTGACAGAGACCAAATGGCCACAGAAGCCTAAAATATTTAATATCTGGCCCTTTCAGCAAAAGTTTACCAATCATTTTATCATTCTTAACCCTGATCTTTATTAACTTACAGTTGGCCTAAATTACTGAGGATAATTCCTCTGCTAGATAATTATCTAGTAGGGTAAAAGCATGAAGAGAAAGTAAAAAGTACCTTTTATTTGAACACTTACAGTGTTGCTGGCATTGTACTAAGAGCTTTACCACTATTACACTATCAGATGCTCAC
>chr1	171017885	171018174
TGAGAACATGTGATGTTTTTCTTTCTATGCCTGGCTTATTTCACTTAGTATAATGAGCTGCAGTTCCATCCACATTGCTGCAAATGAGAGGATGTCATCCTTTTTTTATGGCTAAATAGTACTACATTGTGTATAAGTACCACATTTTAATCCATTCATCTGTTGATGGACATTTAAGTTGCTTCCAAAATTTTGCCTATTGTGAACAGTGCTGCAACAAACATGGGAATGCAGATATCTTTTCAGTATACTGACTTCCTTTCTTTTGGGTATATACCCAGCAGTGGGAT
>chr1	96086177	96086414
GTTTGTGTTTTTACAAAGTGGTATCTGGGCTGATTATTCAACACTTGTTCCCTGTGTCCCTCACATATTCTCTGTTCTCTGCTCAGTGGCCTGGGAGACTGAACTCTGCTGATTGCATCGATTGCCTTACTAGGGTTTGGCTTGGGAAAGGCATTGGAAGACAACCAGAAGGAGGAGATTTTATGTCCCCTTTGTATCCCTTTTCCCAACCACAGTCCCTTCCTACATTGCGGCCATT
>chr1	120219774	120220011
CAGGCAACCTACAGAATGGGAGAAAATTTTTGCAATCTGTCCATCTGACAAAGGGCTAATATCCAGAATCTAAAAAGAACTTAAACAAATTTACAAGAAAAACACAACCCCATCAAAAAGTGGGAGGAGGATATGAAGAGATATTTCTCAGAAGAAGGCATTTATGCGGCCAACAAACATATGAAAAGAAGCTCATCATCACTGGTCATTAGAGAAATGCAGATCAAAACCACAATGA
>chr1	35109287	35109565
AATAGTCTTCCTAAAGCTGAGCTCTGCCAAGTCATTCCCCTGCTCAAAACCCTTCCACAGCCCCCTACTACCAACAAGACAAAGTTCAGACTTCCTGTACCAGCATTATCTGAGGCCCTGATGTCCTGGACACAGTCCTCCTCTTCAACCTCATCTCCCCCACATTCTCCTTGTTCCTTGAATCGACTATAAGCGATCCTGACTCCAAGCCTTTGCACACGCTACTCCTCTGCCTGAAATGGCCTTCCTCCTCCTGGCTCCTTGTCCATTCCCTCCTTA
>chr1	21408181	21408459
AGATTCAAGTGATTCTCCTGCCTCAGCCTCCCGAGTAGCTGGAATTACAGGTGTGTGCTACCACGCCCAGCTAGTTTTTGTATTTTTAGTAGAGATGAGGTTTCACCATGTTGGCCACCAAGTTGGTCTTGAACTCCTGACCTCAGGTGATCCACCCGCCTCAGCCTCCCAAAGTGCTGGGATTACAGGTGTGAGCCACCATGCCTGGCCAACTCTCCACCTTTTTGTCATAATTTAGTTCACAGATTTTTTTTTTTCCTTCTTTTTGGCAGGGATCTA
>chr1	64340803	64341107
TGTGCTTTTATTCACCTGTCTTTTATAAATGTCCACTGTATGCCAGCATTGTGCTGGTGATACAAGTGCTGTGATGGGAATATGCACAAAGGTGGGCTTAGAAAAATCTTCCTGAAGAATGCAACAGGTATCTATCTCAAAGCCAGACAAGTAGGGTTTGATCGCCTTCGCTTTTTTAAAACAGTTCCTTCATTGTTAATCTGCTCAATTCATCTCCGAGCCATGGTCTAGGGCAGGATTTTTTTAACCTTGACACTTGAACCTGGATAATAATTCCTTGTTGTAGGGGCTGCCCTGTGTATTAC
>chr1	165255768	165256072
TTCCAGCTGCCTAACCTCTCAGTTTGATTTCCTCTCCTTCAATAATCTTGTCTTCTACCTAACAATCATATCCTGGACCCCAGTGGTACCTCCTTCATAATCTCAATTTCAAACATCCCCCTCTCAGACTACCACCATCTTCTACTACCCCTGTGCTAACAATTATTTAGTCTCTACTGGGATATACAATTCATTTATGCCTCCACTGTTTTATACTCCCTTACAGGGCCACTTCATTGCACAACTCCAGGACACCATTCACACTAGTAATGCTGTAGACTCATGTCTCCTCCTTTACCACCTTT
>chr1	38075144	38075419
AATAAATGCATGTGACTGGATAGAAATCAGAGTCCTCTCAGCAGCCTACGGGAAGGGGGGCGGCGGGGAATAACCTAAGCTTCACAGCATCCATCTGTAGAGTAACCAATTACAATCTAACTACTCTTGCCCTTAAAGGGATCATGACTCAGGAATGCATCTGTAACTTAAAAACACAATTCCTTTTTTTTCTGAGACATGGTCTCTCTCTGTTGCCCAGGCTGGAGTGTAGTGGCATGACCATGGCTCACTACAGCCTTGACCTCCCAGGCTCAA
>chr1	73022986	73023261
TACTATTCCTGATAATTATTTGCTTACTTCTTTTTGCCTTCCCTTCAGTATATATGTAGTAGATACTAAAAAAATGTAATTGTATACAAAATGGAGGTGTGGTTTATGGTATGAAAAGCTAGTATTTAGAGACTGAATATTTTTTTCTCAAACAATTGAAATCAATATATATAATCTAGTTCATCCCCTTACTGGCTTAGAAATAGTACAGCATATATTATATACCTAATGTATTTAATTATACACACACATGAATACAATGAAAAAGTTAACAGC
>chr1	177041170	177041443
TCTAACGTTTAAGTCTTTAATCCATCTTGAATTGATTTTTGTATAAGGTGTAAGGAAGGGATCCAGTTTCAGCTTTCTACATATGGCTAGCCAGTTTTCCCAGCACCATTTATTAAATAGGGAATCCTTTCCCCATTGCTTGTTTTTCTCAGGTTTGTCAAAGATCAGATAGTTGGCTAGCTGTTTCTTCTTTGAGGAATTTATGTCTGTTTTTCACATAATATATCTAAATCCTTACTTTTCCTTGATTTTTCTATTTTAAGTATGATATGTT
>chr1	5127545	5127818
CACCCGCACAATTAACATTCAGGGGCGCTGCTCCTCCAGCTGTGCCGGCACATCTGCAGGGACCCTCATCAGCTCACTCGCTCTGCAGGTAATAGATAGCTCTGGAAAGGAAACTGATGTTCCAGATGGAGATGGCCAGTTTAATTTGCAGCTTCTAAATCTGTACAGATACAGTGTTCTGTCATTAAAGATTCATTTAGACTTATCTTAATAGGAAACAATATAACTCAGCCAGACCCATAAATGACAAATCGCCCTCCCTCAAGAGAAATCC
>chr1	57436992	57437284
GAAGTGACGTGTAAGCTGGACTCTGGAGGAGGAGAGGAGGTGATTAGGTGTTTCAAAGGAGAGAAAAAGGAAAGACAAGACAGGAAGAGGACACGGGAGGTGAAAAAGCATAGCACATTAGGAAAATGGAAGGAAGTGTGGGGCACTGAGTGTGTTGAGTGTGGAATAGGACAAGAGCATAAGTTGGGGCCTAGATCCCAAGGTCAAGGTCTTGCCTGTGAAGGTCAGCAGCTTGCAATCAGAGATATGCACCATGGGCACCCCCAGGCCACTGGTCTTGTGAACGTGGTTTT
>chr1	56468693	56468985
AATCCTAAGAACCTGGCTCTGTCCAGAGAGAGACAATGTGCAGCTTGCCCAGTGATAAAATCCCTCACACATTTGGTGGCCTGGACCAACTACATCCTCCATGGAACCTGGAGTAGTAAAATCCATGATGAACCATTCTTTCTTTTACAGCTCACTTTTACAGTCTCTGGGTTTCTGGAGCCTTTAATCATTTGGATCTCTTTTCATTCTGAACACTTAGAGTATAAAGAATTTAAGTCTCAGCTTCTTTCCACAGAGACATGTTGGTCATTGGTGCATATAGCCAAAGTGGT
>chr1	60543697	60543937
AAAAATTTTCCTAACATTTACATTTTCTGCTCCCAATATGAGATATACTCTTGTCCTCTAACCAGCTCTGCCTGTAGCTTGTCATATAATCTTATGGGAGTCTTTTTCCCCCTGGTCTGCCTTACACTTCTCAAATTTAATATGGTAGGCTAACATTAGGTATATTTAAGACCTTTTACCTCCTTGGATCTAATATTTCATATCACCTCTTTACCCTTATTTCTTCCTCTACTCAAAAAGT
>chr1	147007711	147007951
TCATTCTGCTGTTTCTAAATTAACACAAACTTTATTAGCATTTGGGCATATTTCCTTCATGGCCTTATGGTGTTATGTGTCACTCTTTATGCTTCAGATATGATTCTTAAAATCATAACTGAAGATATGATTTAAAAATCAAAGATTTTAAAAATCTTTCACATACTTGTCCTTGAAATTCCCAGTAAAAGGGAAACCATCAGTCCCATAGTCCTAGGGGCCTTCCCGACTGTACGAGAAA
>chr1	226056572	226056820
CACTCGGCCTGACTTCTTTCAAATGCTTTTTCTGCACCTATTGAGATGATCATGTGGATTTTGTTCTTAATTGACTTCTGTGGCTTTTTGCTTGTTTGTTTTATTTTTATTTTTTTACACTGCAACCATGACAGATGAACTTAATTGATTTTTGAATGTTAGTCCAACCTTGCATTCCTGGGATAAATCTCACTTGGCCATGATGTATAATACTTTCAATATATTGTTGGATTCAGTTCCTTAGTATTC
>chr1	28563398	28563646
TTTGTTTTGTTTTTTGTTTTTTGAGATAGAGTCTCACTCTTGTCACCAAAGCTGGAGTGCAGTGGCGTGATCTCGGCTCACTGCAACCTCTGCCTTCCAGGTTCAAGCAATTCTCCTGCCTCAACCTCTATTCTTTTTTTTTTTTTTTTTTTTTTTTTTGAGACGGAATCTCACCCTTGTTGCCCAGGCTGGAGTGCAGTGGCGTGATCTCTGCTCACTGCAACCTCCGCCTCCCGGGTTCAAGTGATT
>chr1	152883812	152884068
GGTCCATTTTGAGTTAATTTTTGTTAAGTCTGTGTCTAGATTTTGTGTGTGTGTATGGATGTCCACATATTCCAGTATCATTTGTTGAAAAGGCTATCTTTTCCCCATTACATTGCCTTTGCTTCTTTGTCAAAGATCAATTGACTATATTTACATGGGTCTATTTCTGGGTTTTCTATTCTGTTCCACTGCTGTATTTGCTTTTTTTTTTTTTTTTTTTTTTGCTGATATCACACTTCTTAATTAAAATATTATGG
>chr1	51749264	51749520
AAAACACAAAAATTAGCCAGGTGTGGCGGTGGGCGCCTATAATCCCAGCTACTTGGGAGGCTGAGGCAGGAGAATCATTTGAACTCGGGAGGCAGAGGTTACAGTGAGCCGAGATCACACCACTGCACTCCAGCCTGAGCGACAGAGCCAGACCTCCGCCTCAAAAAATAATAATAAATAAATAAGTATATATCTAAACCAGTGATTTGGCCGGGCGCAGTGGCTCACACTATAATCTCAATACTTTGGGAGGCCAA
>chr1	6156581	6156821
CCTCATTGGTGTCACATCAAAAGAAAGCATCAGTCCTGAGTGGGGAGTGGAGGGAAGAGACGGGGATAGATGAGGCATTTACCCCAAGTGACTGGGGCCTGGGGGGAGTCACCCTGGGGGTGCAGGGAAAGCAGGGAGAGGCCCAGGGCATGGGTGGGGAGGAGGAGGACAGAATGGTGAGAGGGGAAGTCAACCTGGGGGGACAGGGAGGGACAAAAGAGAGAAAAACGGCCAGACAGAA
>chr1	165242996	165243236
AAAAAAAAAGTTTCTCCTTTTTACCCATTTATTTATTTTTTTCATTTATATGAGCATGGACTCATGGATTCCTATTCAGTACATTTTAATCTATTATTGTAATTTATTTTTATGATCAAATTGTTCCATATATGGCCAGTGGGAGTACCTTCAAGCAGGGGTTTGTGTGTCCTTTTGACATTGCTTCATTGCTTTCTATCTAACAGTGCTTCTTTGCTTTCTATTTGGCACAATATGTTCC
>chr1	148538311	148538568
TGATACCAGGTTTGCAGAAAATATAAGGCCAGCTCTTATCTTTTGAGAGAAGACTCTTATTTCTTTGTCTAAGATTGTCTATACCCCTTTTTATCTGCCTCTTTTAAAAATCCTTGTCCAGCCACTATATTTTTAATTTAATCAACACTCAGTTTTTGCTTTTCCTGTTTTTTTTTTCTGTTTTTTGTTTGTTTGTTTGTTTGTTTGTTTGAGACGATGTCTCGCTCTTGTCCCCCAAGCTGGAGTGCAGTGGCATGA
>chr1	244066154	244066411
GAAGCCAGTGCTATGATACAGTCCAAGACAGCCTGGTTTCAGTTGAGCTGAGGAGAAACTGAAGCTGATTTCAAACGAGTCTGAAAACCCGCATCCCTGTGCTCCCCTCGCATAGCCACTGGCCTTCCCATCCTCCGTGCGGTCCTGAACTGACCATGCACTCACAATAGCACATTCAGGGCTGGCCATAGGGAGCCGTCTTCGTGCAAGGCAAGTTCTTGAGAGAGGAGTCTGTGTTTATGAAGGTTAATTCCAGGC
>chr1	31721886	31722138
GATTTGGTTGTTTAACACAACCCCAAACTCTCGGAGGCTTTGTTTATTTTTTCTTATTCTTTTTTCTTTGTCTTTGTTGGATTGGGTTAATTTGAAAACCTTGTCTTTGAGCTCTTTCTTCTGCTTGTTTATTCTATCCCTGAGACTTTCCAGAACATTTTGTATTCTCTAACTGCATTTATTATTTCCTGAAGTTTTGATTGTTTTTTATTTATGCTATCTATTTCACTGAAGATTTCTCCCCTTGTTTCTT
>chr1	225599445	225599697
ATTTAATAACAGTATATCATGGGCACTGCCCAACAACTGGTGTGTCTGTCCTGGTTCTACCAGCTGCACATGAGCCTGGGTATATTACTAAAAAATAGGCAGTGCCATATGCTGGAAATAAAGATGTAATCCTTGAACATTGTTATACCACTATGAAAATGTAACAATACCCAGTAAAGCTATATTATTTTCATTATTAAATTTGTTCAACACTATTTGTTTTTGTTTTTTTTTTCACAAAAAGTTGAAAAGA
>chr1	87447062	87447300
GTTTTATGTCTAGTATTGGAGGACTTAACCAAGAATCTAGGTGTAGTGATACCACAGGAAGAATGGGTGGAGTCAGGTCTTTGCCCATTAATCGCACCAAGATATTTGTGAAACTTCTCACATAAAAAATGTGGCCTCTTGGCAGGCCAAAGAGTACATTGCTGTATAGAAATACTCCCTGGACTCAGCTTTTGCCAAGTTGAAAAATAGGAAGTTGTGTGGGTGAGTGTGGGGGAGAC
>chr1	36220455	36220693
AAAATAAAGAAATGATTTCTAAATAACCCCTTGTTTAAAGAAATCACAGAGAAAATTTTGAACTGAAGGACAATGAATACAATACATATCAGAACTGGTATGATCAGCTAAAGCAATGCTTAGAGAGAATTTAAAACTTGAAATGCCGATTTTAAAAGAAAAAAGCATCAGTGACATAAGCATTCATTCTCAACAAGTTAGAAAAATCACAGAAAATTAAATGCAAAGAGAATAGAAAG
>chr1	98090872	98091137
TGATGATTTCTCAGGTTAAATCAACAACATATTTATAATGATGATGTGTTACCCCATGAAGCTGAAACACAGGCAAAAAATGATGTTCGTCACAATTCAAATACTCATACACATTTTCCTCATTATAATTTAGTAAGCTGGCACACTGGAAGCTACTTTAGCAAGACTTATTCAGATGTATTTCCCTCAGGGATACTTCACCAATTTATTATTGAAAATCAATTGGCTGTCAATATCCAAACCCCTTTGTATCATGACATCACTTC
>chr1	30374002	30374267
CTCTTCCTTCATCTTCCACCATGATTGTGAAGCCTCCCCAGCCATGTGGAACTGTGATTCAATTAAATCTCTTTCTTTTATAAATTACCCAGTCTTGGGTATGTATTTATTAGCTGCGTGAGTACAGACTAATACACCAGGACTAACCACCACCTCAGGCCTCTCTGTTCACCGAGGCCCTTTGCCTGGTAAGCTTGCTTAAGGCTGGTGATCTTCTACCTGGTGATGTAGAAAGATGCTGGAGTGAAGAAGAGGATGTTTCCAAG
>chr1	61329480	61329732
TCTTCTTTTCCTTCTGAAATTTGTGTGTAATAATTCTTGCTTTATGTGTCCACCTTTCTTTGGTAGGAAGTTGAAATCTCAGAACATACGTGAGAATACTAGAAGCAAATGCAGAATCAATCTTTTTTTTTTTAAAGCGGAGGTGATTTATTCTAAGACTTATTGACATGCTAAAATATAATACATAAACTACATTCCAGTTTTTTCCCTCTAAATCCAGTGGCATTAGAACTGTGAATTTTGTGGCTGATAA
>chr1	180150626	180150878
TTGCAAACCCCTCCTTGGGATTCAAGACCCCGCATCAACACCAGCACTATGCTGACAGTGGTTGCTTTGCAAATGGTACTCTCAAGCCTGACCCTCAAGGCCAAGCCCAGGCTGGTGCTGAGGCAGGCTTCCTTGGCAGCAACATAATAACTGTGCCGATTTATAGAGGGCCTGTCTGCTGAGTCTGGGATGCTGTACATAATAATGAAAACTCAGTCATCCTGGGGGATGGAGGTAACCAGGTCCCTTACCA
>chr1	196663477	196663739
TAGTATAACACATATGGATGGTTTATATCTTCTACTTATTCAGATTCCAACTGACTTTCAAAATTGGAGCTATAAAATGTTACTTATCTAACATTTTCCAACTATAGATGTCAGGTGTTATGTAGGGACACTACACTTTCTGTCTTGATTTGGTATATTTTAGGAAAGAGCATCTATAGTGGGTTAATAGTGGTGTCCCCAAAAGATAAGTCTGTGTCCTGGAAACTGAATGCGACTTTATTTGGAAAAGGGGTCTTTGCAGA
>chr1	68699850	68700112
GTTGTTGTTGTTGTTGTCGTTACTTTGTTTTTGTTTTCTGGCTTAGATGGTAAATGTACAAATATCTCTTTAACAATGATAGGACAACTTCACTTCCTCAAGTGGTTTAGCCTCTGAATCTTGTGGAAAAGAAATGCCTTTTGGTGTGACAGGAGCTCTGTAAAGGTGTTCATGTTCTCAGATGATCCAGAGATTGCTATTAAATTATCATCATCATCACAGAATTTATCCTCTGAGGCCTTTTGTTTCCTGGTGCAAAGGTA
>chr1	22197030	22197291
AGGGAAACAGTCTGCCCTGTCACCCTTTAGTCATTTACAACATTTTATAAAACAATGTAGTTAAGGAAAAGCTAATCGATAACACAAACAAAAGTTATGCCTTCCTGTTTACATTACTCAGGTCCCATAATCTCATTCCCTTAAGTCTAAGGTATTTTAAAGTTCCAACAGCTTAGATTTTGAATATCTTATTTTCACAGAAACTACAGGGCAACAAGGCACCAGAGTCCCGGACTTAGGACCACTGTGTGTGATTCACCGT
>chr1	66882505	66882766
ATTATCAAATTGACTTAAATAATCTCATCTTTAAGGTACCTCAGATATAAGTATTGTCCTATTTATATTGTTCAAGTAGGTATTTTCCTACAGACAAGCTAAGATTTGGGGTAAAAAAAAAAAAGAGATTATTTTTGCACAATTTGCACTTTCATTCCCCAATTCCCAGCTACTAAGTTTCTTTAATTGCTGAATTCTGGGTTCCAACATGTACAGCCTTTTCTCTGTTTGATAAATGCCACCATTGTTTTCTAAAAATGGT
>chr1	194494194	194494450
TCTTTGGAGTCTTTGGTGTCTTCCCACTCTTCTACACTGATAGATATTTGAGACTTTAAAGGAAATAGATATTGATAATTAGATACTTTAGAAATAAATATGGCTTGAAGTTGAAATAATATTTTATTTGCTAATATATTGTTATATTTCTACTCAGGAGAGTTTTCACAGAAAGAGCAAAATCAGTCTTTGATTCTAATTTTCCATTACTAAAAATATTAAAATGTATGTTTCCTTGAACGTACATATAAATCAGG
>chr1	96419354	96419610
TCTGGAGAGATAAGGTCTCATCATGTTGCCCAGGCTGGACTCAAACTGTGTTTTTCACTTTTCAGAATTAACTAAAAATTTTAACAGACACTGGTATTTGTTCGTGCATACTAGTATAATCTTCTGTGGTTGAGGTAGCAAGTTCTCCAATTATACTTTCTATTGCCTCATTAGTCTTCACCTATTAGCAAGTAAGTTTTCTTTAATGGCATATTTAGGATCATTTTAGTGATGGTCATTTATAATAAAAAACAAAG
>chr1	84634901	84635227
CTCTCTCTCTCTCTCTCTCTCTCAGTATACATACATACATACATACATACATATATATATATATTTGAGACAATCTCACTCTGTCACCCAGGCAAAAGTGCAGTGGTACCATCATGGCTCACTGCAGCCTCCACTTCCTGGGCTCAAGCAATCCTCCCACCTCAGCCTCCTGAACAGCTGGGACTACAGGCATGTGCCACTATGCCCGACTAATTTTTTTTTTATTGTTTGTAGAGATACATTCTTGCTATGTTGCCCCGGCTGGTCTTGAACTCCCAGGCTCAAGCAATCCTCCTGCCTTAGCCTCCCAAAGTTTTGGGATTACAG
>chr1	218312961	218313287
AGTGTTTACAGAGTATGCTTTGTCTCATTAACAGAAGAAATGCAGCATCACAGTTTTCACTAGTTCTTCTGGTTTACCATTTATATTTAGAGCTTTTAAAGCAAACCTTAAAAATTTGCAAAAACAACCATATGTGGCTCATCAAAATTGACTAAATGGTTCCAGTGTCATTATACTGAAGAGAGTTTAAAAAGAAAAGAATTTTTAAGTATTATACACTCATTTAAACAAGTGTCTCTGACAGCAGATAGTTCCCTTGTATTACATGAGATGTCAGTTCCCTCACTTTCTTTTTTTATTTTTTTTTTTTGAGACGGAGTCTTGCTC
>chr1	245381971	245382225
CCCCCCGCTTTTTTTTTTTTTAAGATCTAAAAAGCCTCAGACAAAACTGTCCCCAATATTTAAAACTATATGGTGCTATCCACTTAGGACATGTGCATGTATCTTTAAATATTTTAAATACATGTAAGAATTTTTGTTTTAAGTTGAAGGATGCTAAATAGAGTATTGCTGCCCACAGGGCACAGGTATTAAGTTGCTTGACACTGCGACAGTGTTTAAAAGTAAGCTACAATTTCTAGGTTAAAAACAAAAATA
>chr1	153409735	153409989
ACTTCTTCATGGGGGCAGGAAAGGATTTTAGGTTACCTGGAATATGATGGGAGAGAAGGTGAGAGGACAAAAGCAAAGACAAACAGGGCCCCACCTGCCCAGGTGGAGAGGGCAGAGAAGGCAAAGTGGGCCAAGAACTTTGCCCCACCACAATGGCATCTTTTCTTTTTTTATTATTTTTTTTTATTTTTGAGGCAGAATCTCACTCTGTCGCCCAGGCTGGAGTGCAGTGGTGCAGTTTCAGCTCACTGCAGC
>chr1	183773523	183773769
GAGGCCCTTCTCCCAAGAATTCTGGCTTACTGAGATCACAAGTTCTCTGATGTAGCTGCCCAGATAAGCGGTACAAAGTTCAAGTGCTTCTAATGCTACCATTTATCATGTCTAACATGGATAGATTATCTAATCTTGACAGGTGGTTTTTAATTTGGGGGGGATATATGTACATATGTTGTGGGAAGTCAGGGACCCCAAAAGGAGGAACTGGCTGAAGCCACGACAGAAGAACGTGGATTGTGAA
>chr1	78426585	78426831
CCAGTTGATCATGGTGGATAAGCTTTTTGATGTGCTGCTGGATTCGGTTTGCCAGTATTTTATTGAGGATTTTTGCATCAATGTTCATCAAGGATATTGGTCTAAAATTCTCTTTTTTGGTTGTGTCTCTGCCTGGCTTTGGTATCAGGATGATGCTGGCCTCCTGAAATGAGTTAGGGAGGATTCCCTCTTTTTCTATTGATTGGAATAGTTTCAGAAGGAATGGTACCAGTTCCTCCTTGTACCT
>chr1	91796734	91796985
CCATCCATCACCTCAAACATTTATCACTTCTTTGTGTTGAGAACTTTCAAAATCTGCTCTTCTAGCTACTTAAACATATACAATAAATAGTTGTTAATTATACTCACCCTATATTGCTATTAGAACACTAGAACTTATTCCTCCTATCTAGCTGTATTTTTGTATCCATTAACCAATCTTTGGCTGTCTTCCCTCCCATCCTTCCCTTCCCCTTATTCATTCTTTAAGATCTTGTCCAAATGTCGCCTCCTC
>chr1	224930923	224931174
ACAGATGTGAAAGTGCTTTGCAAACCACAAAACACCGTCCAAGTGTGAGGTATTGTTATCTAGCAAAAGTGCCTTGAGAATAACACAGAAATCTGGAAGTATTTTAATTCGTTAATGGACTTATACCACACCTTGACTTAAAAAGGACGTAGGGTAACTGCCTGGAGGAATTCTGAAATAATTTCTAAATAAGTTTATCCAAGCAAGTTGCCAAAACAATCCACTGAATTGGGTAGTAGGCTTTTGGATAAT
>chr1	41050646	41050908
CTGGGACCACAGATGCACACCCCCATGCCTGGCTAATTTTTGTTTTGATTTTTTTTGTAGAGACAGCATCTCACAATGTTGCCCAGGCTGGTCTTGACCTCCTGGACTCAAGCAATCCTCCCACCTTGGACTCCCAAATGTTGGGATTACAGGCATGAGCCACCGCGCCTCGTCCCAGGATGTTTTCTATTAGTCCAAGTATATCCCTTCAAATGTAATGAGAGTATCAAGGGTATAGAAACTCTTAGCCAGTGGGTTAAAGC
>chr1	72363392	72363654
AAATTTTATGAAAATGGTATTGCTAGAATAACACTTGTGATCACACCTCATTCAAAGTTCGTATCTATCTAAGAAAAATACACAAATATTACTGTGCAAGAAATATAAAAAGCTTCAATCTTACTGAGAAAAATTGAACGTATCAAATAAAAGGCTACATGGGCACATGTATTTCAGTTACTTCTGCCTTTTGAAATTAAAAATATTTTGATTTTAAAATGATTCACATACTCTAAAATAGCAATAACAGAATAATGAAATAT
>chr1	121077619	121077915
AGATGCTAGAAAGAGGGGGTTTCAAAGCTGCTCTATCAGAAGGAAAGTACAACTCTGTGAGTTGAATGCAAACATCACAAGGAAGTTCCTGAGCATGCTTCCGTTTAGCTTTTACGGGAAGATTATCCCTTTTCCATCGAAATGGTCAAAGAGGTCCACATATACGCTTGCAGATTCCACCGAAAGAGTGTTTCCAAACTGCTGCATCAAAAGGAATCCTCAGCTCCGTGAGTTGAATGCAATCATCACCAAGAAGTTTCTGACAATGCTTCTCTCTAGCTTTTATGTGAAGATATT
>chr1	24205491	24205787
TTGTTCTTGTTGCCCAGGCTGGAGTGTAGTGGCACGATCTTGGCTCACTGCAACCTCCGCCTCCTGAGTTCAAGCGATTCTCCTGCCTCAGCTTCCTGAGTAGCTGGGATTACAGGCATGCGCCACCATGCCTGGCTAATTTTGTATTTTTAGTAGAGATGGGGTTTCTCCATGTTGGTCACGCTGGTCTCGAACTTCTGACCTCAGGTGATCTGCCTTCCTCAGCCTCCCAAAGTTCTGGGTTTACAGGCGTGAGCCACCGTGCGTGAGCCACCATGCCCGGCCGTCTTTCTTCAC
>chr1	228825173	228825426
TGCCTGCCACCTACTCTCTTATCTTCAATAGTTGATTAGCCCCTCTAGCTCTCAATTCTTTCTCTTGGATTTAAGATTTCTAGATGCCCCTAATTACCCTTTGCAAACAATATATTTCACATTACCATATTGCGGTGCAAAACTGGATAAAACTGTTCAAATCAAGAGGACTCTGATTCCCTATCCAATTTTCAGGAGACTCGGTCTTTTCTTGCTCCATTATCCCATCTAGATAGTCCTGAGATGCCCCTGCG
>chr1	54433165	54433418
ATTACAATAAAGGGCTAAACTGCTTAGTCCAGACTATGAAGTCCCGGAGGAGTTAAGGAGGAAGAAGTCAGTAAGGGCCAGAGAAGAAGAAATATCAGCCCTAACATCCTTTATTTACCTAGAATAAACTATAGCTAGTTTAGTCCATAAGGACAAGGACTGTGTCTGTCATGCTCACTCTCAAATCCTCACTATTTCACAGGGCCTGGTATATAATAGGTACTCAATAAATATAGTTAAGTGAAATGGATGTC
>chr1	3787540	3787855
GGGGGACTTGTCCCCTCTGAACACTGCCATGGCCATGTGAGGGAGCCTGTCCTGGCTCCTTCAGGATGGGGGAGGACAGGGGAGAAGGGCCCAGCCCTAGGCCACCCTCCATCAGACACAGCCCCGGTGTGCACCAGGCAACACCAGCAGAAGGCCCCCCAGGCCAACCCCCGGAAGCCACTGCATTTTGTGGTGGCTGCTTCTGCAGCATTAGATAACGGGCTCAGTGGGTTTCCCTTCCTCTTGCCCAAGCCCCGGGCTCCACTCAAGCTTTTCTATCCCCCTTAATGGCTATGGCAGGGGTCTCGGTCCCACC
>chr1	74572763	74573078
TTAACCTTAGTATCACTGAGGTGACTTTTGAAATTCTCAGGAGAGCCAATATCAAGTTTACAGAAGTTATTTGGAAAGTTCTTAAGTATATATATAAGTGACTCAAAGGAATTCCTAAATTACCTGAAACAATCGCAGGAAGACTCCCACATGCTTCATTACTTTATCCCTCTCTGACCCTATGGATGTAGAGTCTCAGTTAAATGGAGAAGATGCCAGGGCTACTGTTTCTATCTCCAGTTCACTCACATATCCAGAAAAAGACCCATATGACTGAAGCTGCCATGAAAATCAAGAATCAAGTCAACTACCACTG
>chr1	234979119	234979389
ATTGGATGGAGGGCGCTATGGAGGATCTGCAAGATATGTTCATTGTCCACAGCATTGAGGAGATCCAGGTAATGGAACCGCAACTCTGTATGCCCTATGCATTAGAAGTGAGTTGTCATTTAAACTTAAGAGTCCTGTTATTTGGTTTCTTGTTTTCTTGCTTTAAAAAAAAATTAACAAATGTGGCTAGAAAGCCCAAATTACCCTTGAACCTTAGCTTAAAAATGTGTTTAGTACTCTGTGTTGCAAACCCGTTAAAATCAATCAAGTA
>chr1	154483240	154483510
AGCCGCAGGATGGGCTGTGCGTGTGGGAGGCAGATGGCACCCTCCCTCCTGGAGCTGCTTCCTTCAGGCCTGGGGAAGCTGGTCCACCTTCCCCAGCCCTTGCACCACTTAACTCCAACCCCTGTTCTCCTTGGGGCATTCAGTCCCCACACTGAGGGGCTTGGCGGCCTCAGCCCAGCAAAGAGTGGCGGGGTCCTCCCAGCCGGGAGGCTGCCTCAAATAGTGATCCAGCCCCGCAGGCCCCAGTTTTTGTCTCAGGAAGAATCCTGAC
>chr1	171291481	171291753
TTCTATTTTTTACATGATCTTGTGCCATTCACATTGATCTTGTAGCCATTTGGTTAATACTAGATTTGTTGGTTTTGGAACCAGGAACCTAAATAAATAAAAGCTGATTTTTGCTTTTCTATATGAAATGATTCCTAAATACACAGGACATGTTATTTCTCTTGTTTATTTAAAAAATATTGAATGCCTTTTCTGTAGCAAGTACAATGTTAAAAGCTTGAATACTGATAGACAAGGGTCAGTCCCTATCTTAAAGTTTTTTATTTTTCATTT
>chr1	116168241	116168513
AAGATGGCATAATAGGACTTTCTAGTGCTCATCCCCTCACAAAAACATCAATTTGAACAACCATTCATGCACAAAAGTATCTTCCTAAGACCTAAGGAATCCAGGTAAGTGACTATAGCACCTAAGTGAAGCACAAAGTAAAGACTCATTGATAAGGGTAGGAAGGACAATGCCAAATTATTTTCCAAAATAGCTGGGCCATTTTACATTCCCACCAGCAATGTATGAGAGTTCCAATTGTTCAACATCTTTGCCAGACCTTGGTATCATAAG
>chr1	54937434	54937721
TCTTTCTTTCTTTCTCTTTCTTTCTTTCTTTCTCTCCCTCTCTTTCTTTCTCCTTTCTTCCTTCTTTCCCCTTTCCTTCCTTCCTTCCTCCCTCCTTCCCTCCCTCCTTCTCTCTCTTTATTTCTTTCTTTATTTCCTTCTCTTTTCAAGGTGGAGTCTTGCTCTTGTCACCCAGGCTAGAGTGCAGTGGTGTGATCTTGGCTCACTGCAACCTCCACACCCTAGATTCAAGCGATTCTCCTGCCTCAGCTTCCCGAGTAGCTGGGGCGTGTGCCACCGTGCCCGGCT
>chr1	240417394	240417681
ATTCATAACTGATATATGCACTATGAATATGCATATATTAATATACAAATATATAAATAAAAATCTATATGCAGATAGAATTTTGGAACTTGCATTTTTCATTAAATATTTCTGGAAGGCATATTTAATGCCTGCATCATGTTTCATTAAGTGCACGTAGAATAATTTTACCATTCTATTGTTAGATTCACAGGCTGTTCCCTTTTCTTTCCTTTTTAGCCATTATAAATAAATCTCCAGACATATGTCACTGTTTAAATCTCTGAGCACGTAATGGGTAGAAATGTC
>chr1	163131466	163131716
TTTGAGCAGATTCTATTTATGCAAATAGGCTATTTTGCTTTATTTTGAGTCTCCTACATGCATGTAGACCATTAACTGTCACAAAGGTTTCTTTCCACGGTGGTGACTAACAGCACGGTCACTCACCCAGCAACAAGGAAGAGGCCTGACTGGGGAGGAAGAGTGTTTAATATTGATGTAAGTCCTGAATAAATGAGGATTTGTGAGGCAGCGTTAGAAGGCATTCAACAGCACAGGCTTTGAATTCAGAC
>chr1	62743162	62743412
AATATTAGCTAATGGTTAATAGTGTGAGACACAGAGTCAAACTGGGTTCGAATGCTCATTATTCCACTTACTAACTAGTAGTGGGACCTTGGACAAGTTTTCTCATCCACAAAATAGGCCTAATAATATATCTACAAGGGATTGTTGTGAAGCTTCTATCAGAATGTGCATAAAACACTTAGTAATCAACATATATGAATTCTATATTTATTACAAAATAATACGTAAGTTATTTTCATCAACATCTCTGC
>chr1	7698213	7698484
GGATTACAGGTGTAGCCACTGTGCCAGCCACATCCCCCTTTCACAGAAAGCACCCTTAAGTGTTTTGCTTTTTTACGTAATCCAAGGGATGCTTTAATGCTGGCCTCAGTAATTCATACATTTGTTCAGGCCTCACTGATTTGAAATTTGCAAAAATCGGAGGATGACTCTGGTCTAGGGGTAGGGTGCCAAGGGATACTCAGAGGAACTGAGTGCCGTGCCGGCATGGGAGAGCAGTCCTTGATGTATTCTGATGTGGCATAAGGAGCCGA
>chr1	97809706	97809977
GAAAGAGAAGTAAACATTTTAAAAGATGAATGCATTAAAACAGGTATCACATATGTGATAATCACTAGGTACCATCCAGAAATGACATGACATAGTGTTAGGATGGGGAAGAATTTATGGTAGAAGAGGATTAACATGAATATCTTCTCTTCTTACCCAAATGGACATCTTGCTTCCAATAAAATGCTTTTCATTTTATTTTACATATATGTGTGCACATGACAGTTTTCTGACTTTGAAACTATTAAGATTTTAAATCCTATTGAGTAAGA
>chr1	155596089	155596357
GAAGGCCTGGCTCCTGTACAGGCCACTACCCATTGCTGTTTAGCCTCTCTGAGCTCTGGTTATCTTGTCTGTAAAACTGGAAAAGAAATAACAGCTACTTGACTGGATTACGTATGGAAGGAGGTAAGGTTTGAGTAAACACCATACAGGTGTTCATGGAAGCAGGTGGGGAGGTGCCTGTGTTTGTTACAAAGTTTGCATTGCTTTCTGTTTGCCTTTGTTGGTCCCTCCCCCATCATTACAGTGGAGCAGCTGCTGAATTGCAAAAG
>chr1	231642790	231643058
AAGAAGCTAATAAATGAGTCTCGGTTGTTTAGGGATTTAAAGCTAAGTCAAGCTTTAAATGGTAGTGGTCTTGCTGGGCACGGTGGCTCATGCCTGTAATCCTAGCACTTTGGGAGGCTGAGGCAGGTGGATTATTTGAGATCAGGAGTTCAAGACCAGCCTGGCCAGCATGGTGAAACCCCATCTCTACTAAAAATACAAAAATTAGCCGGGCAGTAGTGGTGTGCACCTGTAATCCCAGCTACTAGGGAGGCTGAGGCAGGAGAATT
>chr1	61425315	61425597
TGTTGCTTTATTTGTAAAATGTCAACTGTAAAAGTATGCACCTACCTTATAGGGTGATTATGAGAATTAAATGAGATAATTCAGGTAAAGTGCTTAGCATATTGCTTGGCATATGGTAAGCATTTAACAAATGTTCCCCGTAACTACTACTACGACTGCTATTATTATTATTATGCCATATTGAAATGAGATCTGTGATCCCTTGTGACCTGCCCGAGCCCCCCTTCTCATGTTAGCATCCATGCTGGTATATCCACTTCCAAAGAGAACAAGTTCCCAGCAG
>chr1	53850966	53851248
GGCTAATGCCTGAAAGGAAGAAGAGGCACAGTGTCATATTCACCTTAGTGCATTTCCCTTCTCTCTGGTGTCTTGGTCCCTCAAGTCCTAGCTGTCTCATTAGTTCTTTGATGCCTTTTTTTTTTTTTTTTGAGATGGGGTCTCGCTCTGTCACCCAGGCTGGAGTGCAGTGGCACGATCTCGACTCACAGCAAGCTCTGCCTCCCAGGTTTACACCATTCTCCTGCCTCAGCCTCCCGAGTAGCTGGAACTACAGGCACCCACCACCACGTGCGGCTAATTT
>chr1	196968810	196969091
ATTGGATTTATGCAGAAATGTAAATGTCCGTACGTGGTTAATTTATTTAAAATATTTTAAAATTTAATTTATTATACAAATGTTAATTAATGTATTACATAGGTTAAATAATTTTAAACAGTATAAAAATATATACAGACTGAAAAAATTCTTTTTGTCTCCCCAAATCTGCCATTTTCCCAGTGTCCTCACCTACCAGAAATAACTATATTTTCTATTCAAATATATATGGTAATTATGGTATCAGGTTACTTATGTTTCCCCAATGGAACTTAGAGCTCC
>chr1	213005621	213005902
GTGCCAGGAATGAGTCCCAGTGTTCAGTAGCCCTGTGCAGGCTTCCTAGCTTCCACCTGCTTCAGACCAGCTTCTGCACTGTCCCTCCGTCCACTCTTGGTGCCTTTCCTCTGAAGTTGATCTAGTTTCAAAACATTTTTTTCACCCCCTCCCCAAAGAACTTCATTCTTATTAAGAAGTCACTTCCCATTTCTCCCCTTTTCACAGTTCCTGAAGAACCAATCTGCTTCTGTCTCTATGGATTTACCTATATTTCATATAAATGAAATGATACTCTATGTG
>chr1	217696147	217696402
AAGCTGATAAACAACTTCAGCAAAGTCTCAGGATACAAAATCAATGTACAAAAATCACAAGCATTCTTATACACCAACAACAGACAAACAGAGAGCCAAATCATGAGTGAACTCCCATTCACAATTGCTTCAAAGAGAATAAAATACCTAGGAATCCAACTTACAAGGGATGTGAAGGACCTCTTCAAGGAGAACTACAAACCACTGCTCAAGGAAATAAAAGAGGATACAAACAAATGGAAGAACATTCCATGCT
>chr1	54634716	54634971
CAAGTACACACACCTCCCTGCCACTTCTCCCTGTTAAGGCTTAAACACACACACACTCACATACAGAGGCAGGGAAGTCATGGGAAGGGGGCCAGGCACCCTTGACTAGGGTTCCCCACTCGAGACCCTGCCTCCCTCACAAAATAGAGACGACCTAAGGAACTGTGGGGAGAGCTGGGTATCTCCCAGCTCCCTCTGAGTGCTGGCTGGCACAGAGCTAACTCTTGGTCCAAGTTTGCAAATGCTTAGCTAACAA
>chr1	212182903	212183164
GTTAACAGGCCCAAGGATATGTGTAATCTATCAGGGGAAGCCCCTACAATGACCAATGAGTGTGAAAGAACATCCTAATAGCTGCTCTTCCACTACCTGCCATGAGTTTTGTATAATGTTTCCTTATCAAAAGGGCTCAATAATATTCATTCTGTCTCTAGTGCATGATCGGTGAGGCAGTCTGTGCGGTTCTGCACAGATGTAAAGTGCTGCTGTTGTTGTTGTCATGAATAATGTAGTAGGAAGAGCTTTGAGCCTGGAG
>chr1	18282962	18283223
GGACTTCAACACATAAATGCGGAGGCTGAGGGGACAATTCAGCCCTTAAGGAGGGGGTTCAGGGAATGAGTGGCAGCTGAAGCTAGAGGGGGAGGCAGGGAAATCCTGCTGGGTCTATACATGGAAGGGATATAGCTGGACCACATCTGAAGGGAAGGATAAGGCCCTAAGCAGGATGGCAAGGCTGTAACAGACACTCTCAGACATTTCTCTACACGGATTACATCAGTGGGACAAAAGGGTCCAATGTGTGCCCACTTTA
>chr1	60911702	60911971
CTTTGCCCTTAGTAATTGGCAGATAGCCTTAAACCTGCAATTTCTGACTCCAAGTTAGCATGCCTCCCCATTCTCTGTAGTTCTTCTCAGCCAGGGTACTCATAGCTGCCACAGCCACTACATAGATTCACATAAAGCTATGGTTATGGGCTCATTCTCAGTTGATCCTTCTCTCTACCTTCACCAGAGGGCTTTGAGTGGAGATTCATGTACCCTGTTATATCAATAATTTCACACTGTGTTCCTCTCAACTCCCTAGGGGCCATTTGT
>chr1	73994816	73995085
GGTCATGTGGTTAAATAAACAAACAAATATGTAAAGTATAACTTTGGCAAACTTACATAAGTGGGGAAAATAAATTCTTAATGGCAAGGCTTGATCTCATGACTTTGCCTAAATTGTTTAAATTCCAAATGTATATTGCAAAAATTAATAGAATATCAGATAACTTTTAAATTACATCTTCAAAATTTAGCAAATTTTGGTGATAGAAAGCTATATTCTACCTTATGGTGTAGTGTGTATGCATTTTTGAGTGATATGGATTAGGTCTGT
>chr1	212409313	212409573
TAGACTCACTATTGTATTATAATAAGGTAATGTGATAAAAGAGTTGTCAGAATAGACTTTTCAAAATAATTTTATAAATTACCTATTTATTTCTAAAACCATTGAGGGTCTGAGAAGGGCTTAAATGTTTTAGTTATGCATTACTTCATTTAATTAGAAAAAGCCTATGCCAGATTTGCTTTTGTGAATTTGGTGATTTTTAAAGGACTACAAATTTCTATCCCACCCAATTTTTAGCTATTTATCTGATTTGTAACTAGT
>chr1	39480331	39480591
GTGCAGTGCTCACGCCTGTAATCCCAGCACTTTGGGAGGCTGAGGCGGGTGGATCACTTGAGACCAGGAGTTCAAGACCAGCCTGGCCAACATGGCGAAACCTTGTCTCTATTAAAAATACAAAAAAATTAGCTGGGCGTAGCAGCGCATGCCTGTAGTCCCAGCTACTCGGGAGGCTGAGGCAGGAGAATCACTTGAATCCAGGAGGCGGATACTGTAATGAGCCGAGATAGCACCACTGCACGCCAGCCTGAGCAACAG
>chr1	110650988	110651256
AATGTTCTTTCTTTCTGCATCCACTGGACACCAAATCCCAGGGCAGCCTTGGTTGGAGACGGCAAAACCATGGCCACCCAGGTCCCTGAATAACTGAGTAGAGCACAAGCCCATGCTACCAACCCGTACCTGCCCTGGAGTGAAAGGAGCCAGGAGACAAGGCGCACTCACATGTATACATATATGTGCACAGGCTGTCATCACATCTGGTTGGGGGTGCTCCTCTGGGCTCCTGGCCTGGTACTATTTCTAGTTAACAGGCAGGGCAT
>chr1	88731801	88732069
TTGGCTGAAGCTATGCCAGGACTGTGCCCATGATCCTCAGCTCTACTCTTTGTGGGTCTCTCCACAGGTTTCTTGGACTTCCTCCCAGCATGATGTCTGGGTTCCAAAAAGGAACATCCCATGGAGGAAGTGCATGACATTTTTATATCCCATCCTTAGAAGTCACAGAGCAACACTTTTGCCAAACTTATTGGTTAGGGTAGTCACAAATCGCTTCCCACTCACTTTCAAGGGAAGGAGACATACAAGCCAATTCTTAACGGAGGAGT
>chr1	100605574	100605823
TATACCAAAGTTGGTGATAACCCAGCATGGTGTGAACAACTATCAGCAATTTTTCAATGATCTTGACATTTAAAAATATATTTATTAATAGTAAGCTAGAAAACTATATGTATAAGACTATATTATTTTAAATACATAAATAGTCTTACAAGTGTAAGTATTGTATCAAATGACCTTAAGATAAGATAGAGCTTGTTGGCTTTATATTTGTGACAATTCTGACTTTTGAAGACTTGTTCAAAATTGCTCT
>chr1	11526434	11526683
TGTGACCTGTACAAGCCTCCTGATCTCTCTGAGCCTCTGAGTATCAATGATCTCTTGCTGCCTAACAAACCACTTCAACAACTAGTGGCTTAAGACAGCCATGTATTTAGCTCATGATTCTGTCACAAAAGTAGCTGGGCTCATCTGGGAGGTTCTGGCCCTGGCAGGGCTCCCTGGTGTGTCCGCAGTCAGCTGTTCTGCAGTCAGCTGTAGGTTCACTGGTGGTTCTGCTTTGGGGACTTAGCTGGCT
>chr1	56784939	56785185
AGTAAAATGAACAGGGATGTGAAACAAAGCCTTGCTGAAATAGAAAGCCCTTACCAAATTGACTCCATGAGGCTGGTGGTTAGGTCAAAATGAACATCTACCTTACTGGCCAGGTAAACAGCTTATCTTAATAAATTGCATGGTTATGCTTCAGAAGATACAGTGGACCCAACTTATAGCTCTCTATGTGATACTAAATGGGAATATCAGAGAGTTTTATTTTTAAAAGCAATAGCTATCTAAAATC
>chr1	195032777	195033023
ATAATTGGTTCTGAAATGCAAGGACATGATATTTGGGAGGGGCCAGGGTGGAATGATATAGTTTGACTCTGTGTCTCTGCTCAAATCTTACCCCATGTTAAGGGCAGGGCCATGTGGAGATAATTGAATCATGGGGACTATTTCCCCATATTGTTCTCATGGTAGTGAGTAAGTCTCACAAGGTCTGATGGTTTTATAAATGGGAGTTCCCCTGCACAAGCCCTCTTGCTTGTCACCATGTAAGATG
>chr1	217688141	217688396
TGCTTTTTCATCTTAAGAATTCTTCTGATGAACAGAATTTCTTAATTTTAATACTCAAAAATCATAAATCTTTTCTTTTATGGTTTGTACTTTTTGCTCCTGTTTAAGAAATCCTTCCCTACCCCAAGATTGGAAAGATATCCACCTATATTTTTCTACTAAGTATTTAAAATTTGCTTTTGACATTTAAGTCCCTAATCCATCTGGAGTTGATTTATGGGTATGGTGTAAGGGTGGGATCCAAATTCACTTTTTT
>chr1	91152956	91153211
CAATTTAAAAATATATATTCAAAGACATATAACTATCAACGAAACTTGTTCAGTAAGAGATAACCAATATATACAGACTTGGTATATTTTCAGTCAAAAGTAAAGAAATGGGATGTTTTAGTTAGTTTTGTCACTATAGACAAATACATAGTTTTTATCGGGACTTTTGTAAAATTGAAAATAACTTACAAGTACTATTCCCTTATCTATTAACCTAAGGATCAGGAGACCCTTGGTTGGGAATGATCCAACTAGT
>chr1	176676024	176676271
ACTACAGATGAGTCCTATACTAGATGTTGTAGAAGTCAAAAGATGTTTGTTTGGTTCCTCTTCTTATGGACCAGCACTGTCCAAAAGAAATATAGTACAATCTGCATGCATATCCAAAATATTATCATTTCAACATGTTCACTATCAGAGAAATTGTTTCCTTTTTTTTTAAAACTAAGTCTTCAAAATCTGATGTGTGTTTACACTTGCAGCACATCTCAATCTGGAATAGCCATGTGAGGCTAGTA
>chr1	245463821	245464068
TTACAGCCAACTGGTTTTCCACAAAGGCTCCAAGAACATACACTGGGTGTTGGACATTATTTTCAATGAATGGTGCTGGGAAAACTGGATATCTACATGCAAAAGTATGAAACTGGACCCCTATTTCTCACCATATACAAAAATAAACTGAAGATGAATTATGAACTTATACATAAGACCTGAAACTATAAAACTATTAGATAAAAACACACAGAAAACACTTCAGAACATTAGGCAAATATTTTATG
>chr1	12800915	12801189
ATCAGGTCCTTCAAGGAATTCTCTGCATTGGTTATTTTAGTTAGCCATTCTTCTAATTTTTTTTTCAATGTTTTTGACTTCTTTGCCATGGGTTCGAACTTCCTCCTTTAGCTCAGAGTAGTTTGATCATCTGAAGCCTTCTTCTCTCAACTCATCAAAGTCCTTCTCCATCCAGCTTTGTTCCATTGCTGGTGAGGAGCTGCATTCCTTTGGAGGAGGAGAGGCACTCTGATTTTTAGAGTTTCCCATTTTTCTGCTCTGTTTTTTCCCCATCT
>chr1	169173171	169173445
TGGTATCTAATATATACACAAAGAAATGTATTCAGAACAAAATTAAAAGGAAATACTCATAATTATTACAGTCTTCATTTCTGCACTGATCACAGCATCATAATCAGTATTTTTTTTTTTTTTTTTTTTTTTTGAGACGGAGTCTCGCTCTGTCGCCCAGGCTGGAGTGCAGTGGCGGGATCTCGGCTCACTGCAAGCTCCGCCTCCCGGGTTCACGCCATTCTCCTGCCTCAGCCTCCCAAGTAGCTGGGACTACAGGCGCCCGCCACTACGCC
>chr1	148363585	148363842
GGCATAAGCCACTGTGCCCAGCCCCTTCTAATATTTTTTTAACCTAAATGTTTTAGAATTTTGTTTATGTTTTGTTTTTAACATAAGATCTATAGAGTTTTTTTCTTTAATCATTTGAGAACATTTTCCCATGTTACTAAAAAGTCTTTAAAACAATCTTAATGGCTATATAATTTTATTTTTAAGGATGGGTCTTTATTTAACTATTACCATTGGACATTTAGGTTGTTTACATTTTTTTCACCAGCATATTCAGCT
>chr1	169795924	169796181
CATTAGTGATTCATGGGAGGATGTCAGAATATCAACATTAACAGGGGTTTGGAAGAAGTTGATTGTAACCCTCATGGATGACTTGGAGGAATTCAAGACATCAGTGGAGGAAATAACTCTGACGCAAAGAAAGTTGTTTTTTGTGATGGAATCTCCTGGTGAAGATGCTGTGGACATTGTTGAAATGACAGCAAAGGATCTAGAATATTACATAAACTTAGTTGATTAAACAATGGGATTTGACTCCAGTTTTGAAAG
>chr1	56117566	56117817
AGGAAGGACTAGAGAATGAGAGTTCCGCTGAAATAAAAAGAATTCAAATACCATCTTACTTCTTTCCCATTTCTCTTTCTCCCCCAGCACCATCCTATTACAAATCTGCCAGCCTACAGACTAGTAAAACGCGCTGACCCAAGAGAAAGCAAAAAGCGGCCCCTTTCCCCGGCTCCAGCGCTGCTCGGCCAGGCTTCACTTTTAAAGGCGAGCATCATTGGTTCATGCGCCACAGGAAATGGAGCCATCACA
>chr1	205605415	205605666
GTACAAAAAGAAACATAGGAAGGATAAACTAGAAACAATGAGATAGTTATATACAAGGTATAGGTGGAAATGATGGAGAAGATGGGAATTCCTTCTAATTTTTGTTTTGTCTCAAAAATTTTAGAATAATTGTCTCACATATTAAAAAGCCAAGTAAATATAAGCAATGAAAATAGGGAGAGAGGGGAGAGAAAAAAACTCAACAGAATACAAACACAACAAATGAACCTTTATATATATATATATATATTT
>chr1	168421793	168422066
GTAGTTGGGACCATAGACATGTGCCACCATATCTGGCTAATTTTTGTATTTTTTGTAGAGATAGAGTTTCAACATGTTTCCCAGGCTGGTCTTGAACTTCTGAGCTCAAGCAATCTGCCCACCTCATCCTCCCAAAGTGCTGGGACTACAAGTGTGAGCCACCGTATCCGGCCTTGACTTTTTAATAATAGTCATTCTGACTGGCATGAGATGGTATCTCATTGTGGTTTTGATTTGCATTTCTGTAATGATCAGTGATGTTGAGCTTTTTTTC
>chr1	64012168	64012441
TGCGGGCGTTGAGAGGCTGCAGCAGAGGGCGCTGGGTCGCCAGCCTGGGCCGCGTCTCCCATTGGTCGGGGCTGGGGCGCTGGGCTGGAGAGTTGGTGGAAAGTGACAAGTTGAGCGAGAGAGGGAGCGTGGAGAGCTGGAGCAGCCGCCACCGCCGCCGCCGAGGGAGCCCCGGGACGGCAGCCCCTGGGCGCAGGGTGCGCTGTTCTCGGAGTCCGACCCAGGGCGACTCACGCCCACTGGTGCGACCCGGACAGCCTGGGACTGACCCGCC
>chr1	212537120	212537383
AGCTTTCTAAAAGTCCTAGTGCCTGGGCCCAACACATACCAATTGAATGAGAACTGATGATCCCTGCCCCAGACAACCAAGGTTGAGAACCACTGTGAGAGGTTATTAGTGATTCACTCTACACTTCTTTTCGCTCCATTCCTTTGGGGGTTATTTCAGGTTTTTTTTTTTTTAAGGAAATTTTGTTTTCTTTATTTTGCTCAGTCTTTTCCCAGACTTCCTGAACAATTCAGATCAGATTACATTGCAAATGAAAAATTTACG
>chr1	45296850	45297113
GAATGATGGGAACTTACCTAGCTCATCCCAGAGCTGCCTGCACTTGTCTGTCATGTTTGTTCCTTGCTGCCTCCAGAGTGTGAGTCGTGGGTCAGCCACAAACTGCTCAGTTATTAGTGTCAGCATCCTTGCTCCATTGGAATCTCTCATCCGCAGCATTTCTCGAACCTGACACATAAGAAGTGGCAAGGGATTGGTGATTGTGTATCACAAAAAAGTAGGAGGAGAAGGAAGTGGGGGAGGGGGAAGTGAAGATGAAGTATC
>chr1	111595948	111596227
GCCCAGATTGTTGATGTCTGCTGCTGTGTCAGCTGGCAAAGGTACCATTGAGACTGCCTGCCAGATCCCTGAGATGTCGAGGTAAGCAAACCCAGGAGCTCATATTCAGAGCTAAGTGACCCTTAGACCTTCCCCGGGCATTGTCAAATGCCCAGATACCAGTGACCAATGCTCAGGTACCCAGGATAGAGAGGACTCTATCTCAGAGGAATGAAATGACCTCAATTCCTGAGGAAGAGGCAGAGGGAGACAGTATGAATGCTGGCCTTGTTTCTAAGTC
>chr1	169774217	169774496
TGGCGCACAATTGGTGATGACTGTAATAATTTATAGCCATACAGTTGGAACTTCCTGCCCTTTTATGGGCTATATTTTTTTGGTAATGTTTTATAATGTTTTATAATTATTTGTAATTAACTGGGACAGATAAGCTTACTCAAGTGTACTCTTTCATTCTAGGTGGAAATTACTGGTCTTGATGGATTAGAAATTCACATCAGCATGGTCTTAACTTTGTTTTTCCTTAAGGAATAAACTTCATTTATTTATTTCTATTTTTTATTTTTATTTTTTGAGA
>chr1	230442971	230443227
ACCAGCTCTCAGGAGCGTATTTCTAAATTTTCAGAAATTTTGTGAGCCTGTTGTTCAACACTGCCTTTATGAAAAATTGAATCATGCAAACTTACAATTAAATAAAATATACTTAACAAAATTAATAAATGCTCAAAATTCTTAATTTCCTAATCATTGTGCTACATTTTACTATTATCTATGCTTAGTCTTTATCTACATCTCTTGTCTATAAGATGGAAATACTGAAATGGTATGCAACTGGACAACTGTACAAA
>chr1	109599618	109599874
TCCTCGCCTCTTTCTTCCTCTGCTCAGACACGCAGCAGCTCCTGTCCATGGTCTGGGCAGCTCCCAGAACAGCAGAGCCCTCTTGGCCTCCAGTCTCCGCTGGCACATCTGCCAGGGGAAGAGAGGCTGGGAGGCTGACCGGGACCTGGCACTTTTCCAGGTGTGCCTGGCTAAGCTTGGGACACAGGTGGCATTTCCTGGGGTCAGAGGCCATCCCAGCTGTTCCTTTTCTGTCCAGGAAGACAGCTCAGGCAACG
>chr1	201055611	201055901
ATGCAGAAGAGAAAGAGGATAACTGCAGGGGTGAAGAACTTGGGAAGGCGAGAGGGAGTAGGAGTCCGAGCCTAAGCGTCAGTGGAACCAACAGGAGGGAAGGAGAGAATGTAGGAGATACATAAGGAAGTAGGGGACACGGTGCGGGTGGGGAGGTGAGTGCTCAGTATCTAAAAAGATACTGATGCTGGTCTTTAGGGTGAATGCGAAGTCATAGCTCCCAATGATGAAGCACAAACAGGTCACATGTAAGTCCTGCATGTGCATTCCTCTGACAATGGGGAGTAGGTG
>chr1	87458567	87458857
ATCTGGAGGAGAGCTTTGGGTTTCCAAAGGCCACAGAATGGGTGGGAGGTAAGTTCTGGTCAATTTTCTTCATACCCACAAAGAGCTGGGGAGCCTCTGGCTGGCATCTGTGTTACCCTCAACAGCTACAGCTTCTCCAAACTAACTACCAGCCTGCTCTGGTCTTGACTGGCTCAAATATTCTCTTGCTTCTTCTCCCCACATGTCTACCTGGCCAGTGTGTGTAGGCGTAAGAGAACCAGCTGGTAGTATGAGGATGCTGGTTAGGAAAGATGGAGCACCAGACAGTGG
>chr2	32881918	32882176
GCCTTGCACTGGGCTGGCACTGCTGTTTCAGTCTCTCCATGCTGATGGTAAATGTCATGGATAGTAGGATGTGGAAGAAAAAGGGACAGATAAACACTTTTCTCAGCCCATCTGTGAACCTTAGCACCTAGCACTTTTCCACCTGAGCTGTGTTCTCCACCATATTAGGATCCAACCCACTTCTGTCTCCCCAGGGTTTCTCACATGTTTTACTGTACTTTTTCAGATCATTAACTTTCTCTTTTTTCAAGCAAGGTTG
>chr2	241286491	241286749
CTGGACCCTGGAACCTTCTGTAGCTAAGAGGGAATCCTGGCCCCCTCCCCAGAAGCCATTTGTCAATAAACCATTTCTAAGACCTGTGTGTCCCCCTGGGCCCGAGAGAGGCTTCTGGAGGGGCAGGCAAGGGTGTGCGGCAACACGGTGAGGCTGGTCCGAGTCTCCTCATCTCCCGCGGGCTCCTTCCTGCCTCTTGTTACAGAAGAAGCAGGAGAGGAAAGGGCAGGATGACAGGGAAGAGCCCAGGGAGTCCGCC
>chr2	18316523	18316788
CACTGCCCCAAGTGTGTCCCCACCCAGCCAAACTGTCATATCACCTGGGGTTGGCCGGAACTGCACTCCGAAATTGGAGTGAGTGCCAGGAGTTGGGAGAGGCCAGGCAGTGGGAGCAGGCACCTCTGAGCCTGCAAGGGCAGGGGCGCCTTCCCAGGTCCCCCAAGAGTGCGGGACTGCCTGGGTCTGCAGTTCCAGTTTGGGCGACTTCATCTGCCAGGGGTGTGGGCGGGGCTCCTGCCTGCTCCGTGTAGCAAGAGGCCGGG
>chr2	169811514	169811779
CACAGAGATAGTAATTGGGCACACATCTGCCATTTTTACAGGGGAAGGAAAATAAGCCACACTGCTCTGTGGGTGGTTCATTGGTTGGGTCCCCCTCGCATGTCAAGTGATTGGAAGCCAGCCTCATTCCATAAGGGCACCCACACACTCGCTGGAAATTTGGCACCGGGAAGCAGAAGTGGCTGCAGTCACCGTTAGGATGCGTGGGTTGATTACAGGCGTTAGAACCTGCAAAAGCAAAGCCCCGAGGGAGTCAGTCATGTACA
>chr2	144529062	144529314
CAACTTATGTTTGATGCTCTGTAACTAAGAAACAATTTTTGAAAAGGAAGAAGAAGATAAAAAATGAACTTAGGCTAGCGGAGTAGATGCCAAATTTCAGTCCCTTGAGCTGGAAAAACCTTCCAATCAGTCTGTAAATGAGTTGAAGGAGACTCATGCACTCCTAAATATTTATTGTTGCTAAGTTTTATTGCTGTTAATATTCAGGTAATGGATTACTTTTTGTCCTTTGAAGTCAAATACCACCACTTAA
>chr2	98548337	98548589
GCTGTGGGATTTCAGAGGCATTGTTGACTCACAGAGGAGTGAGTTGCAGGGGAAGAGGCTCAGAGACTCCCCCTCCACCAGAGCCACACCTGCACCCCTCCTGTCACAGCCAGGCCTGGGCTTGGCTGCCTTCTGCTGAGACTGGGGAGAGTAGCAGGGCCCTCTGCCTGACAGCCCTGCCCCTCTCTCATGTCCAGGGGAGGAGCTGGCAATGCTGGAGGACATGAGCCTTGGGATCATGGACTTGAGGAAC
>chr2	241465651	241465904
ACCGCGAGGCCGCGGCGTATCTGCATGGGCGCCTGCAGGCACTGGGGCTGCAGCTCTTCGTGAAGGACCCGGTAAGGAGGCCCCTGGCATTGGGCAGCCCTGCACCCATGGGGAAGGATGAGGGGCTCTTGCCCAGCCCCCTCAAGAGGGACACTGGCTCCTGAGAAGGAGGGGGCGGCTGCCCGGTGGTGTGGCCTCGGTGCCAGGGATTAGTCTCGGCAGGAGCCACGAAGTCACAGCTCCCGGCCTCTGAT
>chr2	188001266	188001519
TGTGGAACATGTAAGTTAACATAAATGACAAGTCACACTGACCTCATTTGGTTGAATTTTAATTACTTTAATTGGAGACACTGCTCATTATACAGCAAAATGAGAATAAGTATTTGTAAACATTCTATTAACAAAAATGAATCTTTTGAATCTTTAATTATGACCTACAAGTCATTAATTGTGTCTCTCATACACATGGGAGTATACCTAATTTGAACTCTGAGAAATAGGACAGTGTGCTATAAAATTTTAAA
>chr2	88821130	88821390
GGGCGAGTTTCCCTGTTTATCTCTGTTACCATGTGCATTCGTACACAGTATGTGAGGACGCTTAGAAAACAACTCCCTTTGATGTTTTGTTGTGTTCCACCCAGAGCAGAGTGACTGAATTGAAGGGCCAGGGCTACTGGAGTTCTTTCCCCTAGGTTCACATTTAGCATCCTCTGCTCTTTCCACTATATTTTATCGGGGAGTTGGGGGAGGTCAGTCACACCCAGCATCTCAGTAATTGAAAGAGAAGTTGCTCTAAAG
>chr2	52442101	52442361
ATGTACTACAATTTGTTATTGTTTCAATGATGACCATTTGGCACAGTTCCAATTTGAGATTATTTATGAATAAGATTGCTATGAATATACACACATTTATAAACTTTTGTGTGAACATTTTATGGGCATTCTGTTTTGAAGGGTAAATGCCAAGGAGTTGAATGCTAGCTTATAGCATTGGTGTACCCTCATCTTTGTAAGAAACTGCCATATATTTATCCAGAATAACTGCACCGTTTTACATTCCCTGTAGACTATGAA
>chr2	70568509	70568799
CTCCTTTTTCTGAGACACATTATCAAGCTGCATTCCAGGAAATTTGTAACAATTTACACTCCCCTGAGGAGGAGATGAGTGTTTCTTCATAACCGTTCCAATGCTAGATATTTTTCATTTCCCTTCTCGTCAATTTCGTGGCAATGTATAAGAATCTCTTATGTTAACTGCATTTTCTTAATTTCTTGATGTAGATTTTTTTCATATGATTATTAACATTTGTATTTCAACTTTGGTTAATTAGCTGTTTATATCTTTTGCCTACTTTTCTAGTGATACATTCTTTCTTGT
>chr2	212193953	212194243
ACATGCCTGTGGTCCCAGCTACTCAGGAGGCTGAGGTGGGAGGATGGTTTGAGCCCAGGAGGTTGAGGCTACGGTGAACTGTGATTAAACCACTGCCCTCCACCCTGGCCTACAGAGCAAGACCCTGTCTCAAGAATAAATACATAAATAAAATTAAATAAGAATATAAATTCAATGTAAAGTATTTTATACTTCTTTTTAAAATAAATATTTATTAAATTATTCTTTTTTTTTCATTATTTCATTCATTATTTCACTATTTTCTGGGACTGACTAGTTAAAAATTTTACT
>chr2	128080258	128080493
CCTGTCTTTTCCCAACTTGCAGGCAACAAATAAGCAAATGGATTGATTATTCTTTGTTCCAAGTACCTTTTCCTAATTTTTTCTCTTAACCACGGGCATTTGCTAATGAGTATCTGCTCAAAGGAATGAACTAGAGCAACCATGGCTGTGCCTGTGTCACTTGGCCACTTGCTTTTGTCACGGATGTGACTGGTTATGACACGAAATGGTCACATCAGCAAGACTGGCCCAGCCTG
>chr2	142543912	142544147
TTTACAGAGCTTTATAAAACAATTTGTGCAGTAATTAAATGTCTAACAAGGATTTTTATGACTGTTTGCTGAACACAAACGTAGTTTAGCCTAGTAGTCTGGAGTTATTAAGTGAGCCATCATAATTTAATGTTTTAAATGAAACAAATTATAGACCTCTTCTTAGCCTTGTACGAGGCTCATATCACAATGGAATTTATTTACTTTAAATGTAACACATTCCACATTCCCAACAA
>chr2	117546281	117546566
AGAGACAGGGTCTTTCTATGCTGCTCAAACTTTTATTTATTTATTCTAAATAAATATAATCTTTTCAACTTAATTTCATATTTGTATAATGTATTTTTTTTTTCTTAAAGAGCAACTCCCCCAGGTGGAAAAATGTCATGTCCCACTTCTGTTTTCCACTGACCTAGCTGTGAGCTCAGCCCAATCCAAGACCCTCAGTCCATCCAAGCCAGGGCAGGCCACACACCCAGGTTCAGCTGCTCCCTCATATGATTGTTAAAATAAGGTGGTGCCCCATTTCTCCTCC
>chr2	217048444	217048729
CTCCCCAGGCATGCTCATGGCTGTGGGCAGGAAGCAGTGAGTGTCGGTCGGGGAAAGTGTGGTTTCCCTTTTATCCATTCATTATACTTCCCACAAGTCAGTTTTCACTTCCTTTAAGCACTTCTATGTTGATTGACTAGTCTCTTTTTTTCTTTTTTTGAGACAGAGTCTCTTATCACCCAGGCTGGAGTGCAGTGGCATGATCTTGGCTCACTGCAACCTCCGCCTCCTGGGTTCAAGCGATTCCCCTGCCTCAGCCTCCCGAGTAGCTAGGATTACAGGTGTG
>chr2	14239060	14239326
TGGTGGAGCCAGGATTAAACTCTGGACCACTTCTTTAGCATTCTACTATGTGTTCATGGAAATAAATAAAATAAGGGCATATAACTGGCTGGTGAAAGAGGTGGATTTCTTTCCTAGGTGTTGAAGAAAATGATTTCCCCTCTCCCTATGTCTCCCTTTCCTCATCTCTCCTTCCTTCCTTTCCAAACATATGTTATTGTTCATATAATAGAGCTATGGTTTATAATTTTTGAGCATATGTTTTGTTTAAAATTTAATCTGGGATGA
>chr2	63695559	63695825
ACAATTTTCCCTAGGTTTGGGGATTTTCATTCTGAAGCCTCCCGTATCACATAAAACTTTGATAAAATAAGTTTGTTAGGCTTTTCTCTTGTTAACCTGTTTTTGTTATAGTGAGAGAGGAGGTAGAAAGACACTAGCTAGGCAGACAGGGCAAAGAGTTCTCGGCAGAACTTCCCTTCTAACAAAAAGCAGCCCAGGAAATCACTTACCTTTTAACAAAGAGCAGCCTGGAAGATCAGGCTGCAAACACAGATAAGGAAGCAGCTA
>chr2	43578376	43578647
AATTAGCTGGGTGTGGTGGCATCCACTTGTAGTCCCAGCTACTCGGGAGGCTGAGGCAAAAGAATCACTTGAACCCAGGAAGCAGAGGTTGCAGTGAGCTGAGATCACACCACTGCACTCCAGCCTGGGTGACAGAGCAAGACTCCAACTCAATTAAAAACAAACAAACAAACAAAAAACTAGATGACAGGTTGGTAGGTGCAGCAAACCACCATGGCACGCTTATATCTATGTAAAAAACCTGCACATTCTACACATGTATCCTGGAACTT
>chr2	127761211	127761482
CTGTTTTCTTCTTTATAATGAGGAGACATGCCCACTTCACATACATATGTGAGAAATGGCAGGCGCTGGGGCCTACTGTAGCACTTTACACACATCTCATTTAAATGTCAAAATCTCAAAACAAACCAGTGAGAAGAGAAATGCCTGTTATTGTTATTTTAAAGATAGAAAAACCTGGCTGAGCCACCATGCCACGGTGGCTCATACCTGTAATCCCAGCACTTTGGGAGGCCGAGGTGGGTAGATCACATGAGGTCAGGAGTTCAAGACCA
>chr2	49571350	49571663
CCACATTTTTGAACCTCTGCTAACATTTCTTCCACCCCTGCCACATCCACCCAGAGGGCGGCAATATTGCGACGCTAGATGGAGCCACTGGTGTGGCCAGGTCCCCAGCCTCTAGCCCATACAGTGTCCTATACCCCAGGGAACGAGTGGTGCAGCACACCAGGGATGCTCCCTCCTGAGACAATGGGAGTTAAAGGGATATCTCCCCAGAGCCTGAGAGCTGTTTCCCCAAGGCCACTACTCTGATAGTAGCCATGCTCCCTCTAGTGGTGGGGCTACTGTGCACCTGCATGCACCTTCAGTGGGTCTAGGGA
>chr2	103379566	103379879
AAGAAACAAAAATTTATTCTCAGAAAAATCTTTTTAAAAGTTTTTTCTGAAAACTTGAATCAGTCCTTGACAGAGATGGTCTAAGCTTTATGAGCAACTTTTTCTACAGCTGATTTCCATTTTTGATCTCGAGAATGTTCACTTTGCTCTCTTTGACTTTTTGACTTTTGGGAATGTGACTTTCTCAGGTAAATACTATATTTAGTACCGAGGATATAGAAACTCCATTGTAAAATTACTTAGTAACATGCACAGAAGAAGTTGGTATAGACTGAATGTTTTTGTCCCCCAGGAATTCATATGTTGAAATCTTC
>chr2	75678539	75678797
AGTGGTGCGGGAGGGATGTAGTTCCCACCACTAAATGGGAGAAATGTCAAGGCATTTTCGGTCACCTTGTTTGTTTTCCAGTCACCTTTCCCAGCCTCCTCGCCCCTCCCCCCAGTTATTATATTTTACTTTTCCCCTTCCCACCCCTGCCCTTTGCATCCAACAGGGGGCGGCAGCGGCGGTGAGGAAGACACGAGTCCCAGGGAGTCCTAGGAGCGCGCAGTGGGTGGGGCTGGACAGCGAGTTCCACTTCCATGCC
>chr2	225699561	225699819
TGGCTTCTAGCTTCATGCCCATCTCTGCAAAGGACATGATCTCATTCCTTTTAATGGCTGCATAGTATTCCATGGTGTATATATACCGTATTTTCTTTATCCAGTGTATCGTTGATGGGCATTTGGGTTGGCTCCATGACTTTGCTGTTATAAATAGGTCTGCAATAAACATACGTGTGCATGTGTCCTTATAGTAGAATGATTTATATTCCTTTGTGTATATACCCAGTAATGGGGTTTGTGGGTCAAATGGTATTTC
>chr2	204544524	204544794
GTCGAATCTCCCTCTGCTATCCTCTTCTAAGCGCATTTGTGATTACATTTTCAACGAATCCAAGATCATTCCATTTCAAGATCCTTAACTAATCACATCTGCAAAGCCCCTTTGGCCATATACGATTATTTGCAGGACCTGCATATATTTTGGGGGGCTTTATTCAGCCTACCACAGTCTCCTAACCACAAGACGTCCTCTAAATGTCTTCTTGCCACCTTCCTCACACGTTCACGCTTCCAATGTGCACGATCATTTTACCAGACCATCC
>chr2	100145713	100145983
CATTCTCAGACTTTTCAATTTTTGTGTATAATATTTGCCTCTTAATTAAAGTATCAGGTATATATGACACAAAGTTAATAGAAACAGGCAGTAAAAATAGACCCAAAAATGATCAAGATATTTCAGTTATTAGACACAGATATTCATATATCCTTTTTTTGAAAGAAGATGGCAAGATAAAGGATTTCTTTTTTGTTGTTGTTGTTTTTTGAGATGGAGTTTCACTCTGTCACCAGGCTGGAGTGCAGTGGTGTGATCTTAGCTCACTGCA
>chr2	6434020	6434286
CGATGTTGTCAACTCTCTCAATTTGTCTATAGATTCAACACAATTCCAATCAATTTATATAGAAAGACAAAGTAACTAGAACCCATAATACAAATTGAAAAAGAAAAAACAAAGTTAGGAGGACTCACATTGATGCCCAGATTTGATGTAAAGCTACACCACTCAAGACTGACATTACAGAAAGAGTGGACATCTAGATCAATGGACATGAATAGAATCCACATATATAATCATGCGTATATGCCCAGTTGATTTTTATCTAAGGTG
>chr2	62070389	62070655
ACCACACCCAGGCAACTATTGATCTTTTCACTGTATTCCATAGTTTTGCTTTCCCTTCAACATGTGTTTGTAGAGCGCCTACTGTGTTCCAGTTTTGCAGACCTTGGGGATTAAATATTAAGTAAGAAGCAGTGGCCTTTGGAGCAAGATATAGGCCTGGCAGTTACCCTGCATTTTAATAAATACCACTAGTTTACTAGGCAGTCTAGAAAGACCCCCGTCCCAGATTTGGGAGTTAAGGAAAGACTTCATGGAAAAAGTTAGATC
>chr2	108171560	108171883
TCCAATACACATGGGATATTTCCCCAGACTAACAACAAGATAAGCTAAAAAGAAGGTCTCAAAAAATGAAAAGAATTGAAATCCTTCAGAGTATGTCTTCTGACCATAATAAAATTATGCTTAAAAAACCCAAAAATATATATGACTAAAATCCTCAGTTGTTGAAAATAAAGTAATACACATTTAAACATAAAGAAGAAATTTAAAAAATAATTAGAATGTATTCTAAATGAAAATGATAATAAAATATAACAAAGCTTATGAAACTAAGAGTTGTGCTTAAAGGAAAATTTATAGCTTTCAGTTCTTATATTAAATAGAGAA
>chr2	49811149	49811472
TTTATATGGTTCATGGTTCTGCAGACTCTACAAGAAGCATAGTGCTATCATCTGCTACTGATGAAGGCCTCAGACTGCTTTCACTCATGGTAGAAGCTGAAGGTGAACCAGCATATAAAGATAACATTGTGTAAGACAGGGAGAAAGACAGTGGGGAGAGAAGTGCCAGGCTCTTTTTAACAATAAATTCTCACAAAACTAATTAGAATGAGAACTTATTACCATGAGGAGAGCACCAAGCTCTTCATGACAGATATGCCTCTGTGACCCAAATACTTCCCACTAGTCTCCACTCCCAACACTGGGGAGCAAATTTCAACATGA
>chr2	140218619	140218878
GTCTGTGGCTTCACTCTTGAAGCCAGCGAGACCAAGAACCTACCAGAAGGAATAAATTCCGGACACATTACTACTTATTTTTCTTGCCTTCTACTTCACTAACAGGTAGGAAAATGAAAAATGAAAAAAAGCAAGTGTCAGAATGAACCCTGCCACATACACACATATACAGGCATTGGCAAGTAAGCACATAGAAATTTATTCATAAAACTTGTCCTCTCAACTCAGCTTGCTCTGCTTTTTCAAGCATTCGACTCACA
>chr2	75467836	75468095
CCTGTTCACTCTGATGATAGTTTCTTTTGCTGTGCAGAAGCTCTTTAGTTTAATTAGATCCCATTTGTCAATCGTAGCTTTTGTTGCAATTGCTTTTGGTGTTTTTGTCATGAAATCTTTGCCTGTACCTATGTCCTGAATGGTAATGCCTAGATTTTCTTCTAGGGTTTTTATGGTTTTAGGTTTTACATTTAAGTCTTTAATACATTTTGAGTTAATTTTTGTATAGTGTGTAAGGAAGGGATCCAGTTTCAGTTTTC
>chr2	30374955	30375242
TATGAACGTCCCACAGTTCGTTTATCCGCTCATCCAATGAGGGACATTTGGGTTGTTTTCACATGTTGGAGCTTATGAGTAGTGCCGCTATGCATATTGGTGTAGTTTTTGGTAGGAGAATGTTTTCATTTCTCCGGTAGAAATACCTAGAAGTGGGATTGCTGTGTTGTATGGTAAATAGATTCTACTTTATAAGAAATAATCAAACTATTTTCCAGTGTGGCTGTACCATTTTGTATTCCCACCACCAATGTATGAGAGTTCCAGTTTCTTCACATCCTTGTGAGC
>chr2	68503165	68503452
CTTTGTCGCCAGGCTGGAGTGCAGTGGCACGATCTCGGCTCACTGCAACCTCCGTCTCCCAGGTTCAAGTGATTCTCCTGCCTCAGCCTCCCGAGCAGCTGGGACTATAGGCACCTGCAACCATGCCCAGCTAATTTTTGTGTTTTTAGAGAGATGGGGTTTCACCACGTTGGCCAGGATGGTCTTGATCTCTCGACCACATGATCTGCCCTCCTTGGCCTCCCAAAGCACTGGGATTACAGGCATGAGCCACTGTGCCCGGCCCATCATATTTATTATTGTAATTGT
>chr2	201644732	201644990
GCGGTGTCTAAGGATTCCGTCCCCAAGCAAGGACAACATATTATCTTCCCCGCCCTTCTCTTTTCTACAGTATCTGTTACCTCAGTCAGATTGAGGATGCACATATACTGGGAAAATAATCGACTTCCAGCGTCCCTCATGTAGTCTCTACCTGATTCAGGAATCTCTAACCCAGTATCGGAACGTTAAGCGGCTTCTCCGCTTTCCTGCCGTGAGAAACTCGAGGTGACAACCTCCGTTTCCGGTTGGCTCCGGTTGC
>chr2	107295415	107295673
AATCTGATCTGGTGATAATAATAATAGATGAGGAATTGAGGCAACTTTAACTATTTTAGATTAGAAAGTAAAGACCCAGCCATCCCATTACTGGGTATATACCCAAAGGATTATAAAACATGCTGCTATAAAGACACATGCACACGTATGTTTATTGTGGCACTATTCACAATAGCAAAGACTTGGAACCAACCCAAATGCCCAACAATGATAGACTGGATTAAGAAAATGTGCCACATATACACAATGGAATACGATG
>chr2	157843058	157843640
TGGAGTTGCTCTTCTCATGGAGTATCTTTGTGGTGTTCTCTGTATTTCCTGAATTTGAATGTTGGCTAGGTTGGGGACATTCTCCTGGATAATATCCTGAAGTGTGTTTTCCAACTTGGTTCCATTCTCCCCATCACTTTCAGGTACACTAATCAAACATAGATTTGGTCTTTTCACATAGTCCCATATTTCTTGGAGGCTTTGTTCATTTCTTTTTCCTCTTTTTCCTCTAAACTTGTCTTCTCACCCCATTTCATTAATTTGATCTTCAATCACTGATACCCTTTCTTCCACTTGATTAAATCGGCTATTGAAGCTTGTGCATGCATCACGAAGTTCTCTTGCCATGGTTTTCAGCTCCATCAGGCCATTTCAGGTCTTCTCTACACTGTTTATTCTAGTTAGCCATTCGTCTAGTGTTTTTTCAAGGTTTTTAGCTTCCTTTTGATGGGTTTAAACATGCTCCTTTAGCTCAGAGAAGTTTGTTATTACCGACCTTCTGAAGCCTACTTCTATCAATTTGTCAAAGTCATTCTCCATCCAGCTTTGTTCCATCGCTGGCTAGGAGCTGCAATCCTTTGGA
>chr2	48985788	48986370
TGAGATAATCCATGTAAACCCTAAGGCACATAATTATCTCTTTAACTGTTACTTTTATCAAATTACTTTGTAGCAACCCACAGAGAGATACACTTGGCACTTAACAAACACAAAGCAACCACAACCAAACACACATACACACACACATAGACACACACACACCATGCACATATACAAAACCTTCTACAAGTGATGGAGGTAGTGTAGGAGAATCTGTGTTGGGAACAGACCCTTAATTTGACAAACACAGAGTTAATAATATTCACGCTCATGTGATTTTAACACAATGAAGCACTGTCCCCTTCCAACGGAGTACACATTGTTCGTCTTGCTTGAAAGTGTATTTTCCTAAAAGTAGCTTGGATTAGCGAGCAGGGGTCAGTGATAAGCAATCTCACTTAACTGGATATCCTGTTTGGGAACCATGTCTGATGTCCAGTTTCCTTACTCCACACCTCCCAACCCCTGAACCCCTTCTACCATCTTGTTAATATTTACGGTTGCAGTTTGCTCTTCCAGTACAAAATGCCAGAAGTGTTCTCGAATTGCCTCATAAAATAAACTCAATTTAGAAAGCTTTATT
>chr2	200279150	200279440
GTCCTGGGGACAACTGTTAAGACTTAGTTTGATGTGACCTTTGCTATGTCATCTGGTAAAAATGCACCCTCTTTAGGTGTTAGAATCCTGAGGAACCCAGAGATGCAGGGATGGAAACCACAACATCCCAGTAGGTAAATTGGGTTCAACATTCAAATATAGGAATAATTGGACTGGCCTTGGAAGTAGGAGGTTATGCTCATGAGACCATGCATAACCTCTATCTCTGTCACCTTGGGCACTCTGTTAATGCTCCAATTATGCTGGTTCAAGGTAGGCCAATAGTAAAAA
>chr2	18056331	18056621
ACTCATCACATTGCATTGTATTTTCTTGTTATCCACCTCTCCTGCTATATTGTCCTGGAAGGCAATGTAGTGTGGGGGAAAAAAGACAGAATTTAGAAGTCAGATTAGACCTAGATTTGATTTCTACCATTTCACATGACTACCTATGTAGCTTTAAGTTACCTAAGCTCTCTAAACTACAGGATCCTCTTCTGTGAAATGGGGATGGTAATATTTCATATGATATGTATACAATGTCTTATACAGGACAAGAAACCACATGCCTAATTTATTTATTATTCCCCAGTATTC
>chr2	212382350	212382604
TATTCAGAGATTCAACTTCTTCCTAGTTTAGTTTTGGGAGGGTGTATGTGTCCAGGAATTTATCCATTTCTTCTAGATTGTCCAGTTTATTTGCATAGAGGTGTTTATAGTATTCTCTGATGGTAGTTTGTATTTCTGTGGGATTGGTGGTGATATCCCCTTTATCGTTTTTTATTGCATCTATTTGATTCTCCTCTCTTTTCTTCTTTATTAGTCTTGCTAGCAGTCTATCAATTTTGTTGATCTTTTCCAAAA
>chr2	27399809	27400063
AGTTATAGTTAAGTGCGTGTTTTGTCTCTAGGTTCTTCACTGGCCTCAACTGTGAGCTCATGAGTGGGTAAAACTGGGGTCGTTCATATTTGTCGTCCTCATAGCAACTATTTCAGTGCTTTGCCGCAAACAGCCACTTAAGAAATACTGCGTATGTATGATTCTTCCACAGAAAGCATTGGAATTAGAACCTCAGAAGACATTAGGTATTGGCTCCCAAACTAACGGGCTGTGCAGCCTTGGTCATGACTAGAC
>chr2	213886300	213886564
AAGAAGGTGAAGCCTTAGGCTTATCACTCAGAAATTTACTTTGTATCATTTTTATTGATATAGTATATTCTCATGCATTATTTCATTTACTTCTCCCAACAACTGTATCTAGCAGGTAGCCACAGCCATATTTCTATTTTACGGGTAAGGAAAGGGGATAGGGAGATTAGGAAATCTCATCAGTGAGTGTCACCAAGTCATAGCCAGTAAGTGGCAGAGTCAACCTAGGACATACTGATCTTAAAGACCAGTCTCCTAACCACAG
>chr2	205177701	205177965
CCTTTAATAAACAGTGCATTCCAGCCTTCTACTCCAGCATAGCAAACTATCTTAAAATGTATTGCCTTAACATATTTATTTTATGATATCTCTTGGGCTTGTGGGTCAGGAATTTGGATGGGGTATTCTTCTGTTCCACACAGTGTCAACTGGAGTCACTTAGTGATATTCATCTGGTGCCTTGTCTGGAGGGTCTACAGTGGCTTAACTCACATGCCTGGCCCCTTGGTAGGGATGACTGGAAGGCTGGGCCCAGCTGGGACCC
>chr2	105207766	105208029
TGCTGTTTTCCCATCACTCAGGCTGTTGTTTCTCAGATGTGCTGCGTCCACACAGACTGAAAATAAGCTAAACAAAGGGAACTGTGGCAATGACGCAGCCCAGGGGTTCTCTGTCATGGGGCATTGCAGAATCACTCAGGTGGGTGCTGGGGGTGCATTTCCTAAGGCTCACCCCCAAAGTGCTATTCTGGTGGGAATCTGCTCTGCTGAGAAGCACCCAGTTTTTTCCACGTTTTCCCCATTCTGTGACGTGCTTTCTGCTTT
>chr2	238208190	238208453
TATATCTACATATCTCCATAAAGTTTTCAATAGAACCCATCAAAATGCTATGTTCTATATGATTAAACAAAGCAGATAATCTATCAATTCCATTTTATTCTCCCATGGAAATCTACCCACTAGAGACCTCTGTCCTCTAGATCCAGTCTGGTCTGGATGTTCTCCTCAGGGTTTCCTGCACCTGCCATTCCCTCTGCCACCATTCTGAGAATTTCTTTTACCCCCTTTTTATTGTTGTTGTTAGGTCCCTATTTTCTGGATTCC
>chr2	27364184	27364454
GCCACTGCACCTGGCCTTAAACTGACCTTTAACATCTCTTGCAATTCTAACGATTTGGTTTCACAAAGTCGAAAAATATTTTTGTGGATTTCCATTTTTTGAGGGCTTTCCATTCTGTGACCAGTGTCCTAATTTGGCCCACTCTTCTGCTTATCACTCCTCCTTTCAAGCAGTAGGGCTTGGTTTACCAGCCCCTTGGGCCAAGCTCTTCCCTAGGTTCTACCGCCCATAGCTAGCCCTCTGTTTACAGTCCCTCTTATACCTGCAGCTC
>chr2	39029639	39029909
ATCCAGGCACAGGAGGTGGAGGGAGTGGAAGATGGGAGTGGAAGTCTTCCTCATATCCTTTCATAGGGGGCTAGGTACCCTATTCTCGTGTTTGTGTGTCTCCTCTGAGCTACAGTCACAGAGGTCACTTTGCTTTGCTTGGAAATGAGTTGAAAAAAACCTCCTCTCGATCTGGCATCCTTCCTATTGTTCCAACAAAGGTTTGCTTGTTGGGAAAGCACCCCAGTTGTCCACGAGTTTACTCTCATTTGACCCTGGGGAAATATTCAAG
>chr2	64959337	64959656
CCGGGTGCAGAAGACGCTACGGCAGCACGTTCTTGTTTTTTCCATCACATCCGTTGAGTCTCCTCTGAGGCCAGCAAGCCCCTCACCTTTTGTCCTCCCTTGGTGCTCCAGCCCTTGGCTCTTGCTGCTCATCTCCATGGGGTCAAGGCCCTGGGAACCTGTGATCCTAGATCCGTCATTGAGAACAGTGGGGAGCTATAAGGTTCATGGTTATCTCTTCCATATTCTTCAGAGTTGTGCATCATTCAAGCAAAGCTTTTTTAATACTAGTTGTATCTTTCAGCATGATTTCAATGTGTTTTTGTCCCGAAGAACCCATT
>chr2	18396154	18396473
TCACATTTCCATGTCCTCTTTCAGTCAGTGTTCTTTCTCCATGTCTATATTATTCTATCCTTCCATTATTTTATTGAGCACTAGCTCTGTGCTGGGCACCAGGGTGCCACAGCTGAACATACTTGGTCTTGCCTTGATGAGCTCAAAGTCTATTATGAGAGACAAATAGTTAAACAAGCAATTTAAATACATTGTGTGTCAGGATACCTAAAACAGTCTTGATTGGCTAGGCATGGCTTTCAATATGATATAGTGTCTGTCTCAAGACCTGAAGGGGAAATAGACATTATTCCAGAAGAAGGGGTGAGAGAGGAGACCTC
>chr2	181533758	181534027
GATCTTTAAAATAAAGGTATACACACCACACAGAACACAATGGGGCATTGTAGTCTACTCGGGTTAATTGTGGAACTCTCCACTGAAAATAAGACATAATGATATATTTCTCCACTTAAGGCCAAACTTAACATAGCAGCCCCATACTCAATCCCCAAAATGTGGCTGGATAAATTTCAAGACAGAAAGAAAGCCAATGTACTCGATGTTCTAATATTTATTACTGTGTAACAAATTATCACAAAACTTAGTGGCTGGAAACAACAAATA
>chr2	152213786	152214055
TTAATGATCTAGGGGTTCTCATTTGGTCACCTTATTAAGTTCAGATCTTTTTATCTCCTGTTTCATGGAAAGAAAAGAAACTTGGATTCCAACAAGGGGGAAACATTTTGTACAAATTTGTTGTTTTCTCATTTTGTTGGATTCTGTCATCATAAAAATAGTAAAAGAATAAGTAAATGCTTAAACATTCATAATGAAGCTGACAGGTCAGCATTTACTATACATTCTGGAAATCAGCATTATAAAAAGTCTGTGAGGGGTTAGTTAGGA
>chr2	200183660	200183949
CGTGCGTGTATGTGTGTGTGCGTGAGCAGCTGCAGTAGTCCAACTGCAGTCTTCTGAAGGTTTTTCCAGGTATTGGCTGGTAGACGCAAAGGCATATACAGAAACTGAAAAAGGAATCTGGGGGATTTGTTTCAATAGTATGTTGAATACTGACAGTGTTCATATACTGTTGATATATGACAATATATCAAATATGGCAAATATTCTATTTTTATATTTTAAAAATACTTTTATTTTAAATCTGAGCCCATCAAAGACTTACTTGTGCAATCAGGTTTGTTTCCAAAATG
>chr2	202853353	202853642
TGATCTCGGCTCACTGCAGTCTCCACCTCCTGAGTTCAAGTAATTCTCCCAGGAGGCTGGGTTCAGCCTCCAAAGTAGCTGAGATTACAGGTGATACCACCATGTCCAGCTAATTTTTGTATTTTTTAGTAGAGACGGGGTTTTGCCTGTTGGCCAGGCTGCTCTGGAACTCCTGACCTCAGGTGATCCACCCGCCTTGGCCTCCCAAAGTGCTGGGATTACAAGCATGAGCCACCGTGCCTGGCCATCATTTTTTTTTTTTAAATAAAGAAATAGGGTCTGTTGGGGTG
>chr2	91496578	91496841
TGGTGGCAATGGCTATATAGTTCTGGAGTCGCAGTGGTGGTCCACTTCAGGGACTCACTAGACATTGCCCTGGTACAGACTCTTTGTGGCAGCTCCAACCCTACATTTCTGCTCAGCATTGCCCTAGGGGAGATACACTGCAGTGGCTCTGGCCCTGCAACAAGTCTCCACCTGAGCTCCCAGTCGTTTCAGTACATTCCTTAAAATCTAGATAGCAGCCACCATGCCTCCACTTCTCTTGTATTCTGCACATCTGCAAAGCAA
>chr2	191211828	191212091
CAGCACTGGACCAGTTTGGCACCTGGTGGGCCAGTTTTCTGCAGCTAAACAAGGACCGGAACAAACAAACAGGGCATCAGATGTGGCCCAGATGCCAGTTCTGTCACTGGGTGTGAAAGCCCAGTGAACGTCACATTTTGAACTGCAAAAGCTCTGGGACTGCATAGGTCCCTGGAACAGGAGGATCCTTAAGAAGATATAAAGAGATACATGCTTGAATGATTAATAAGGAAAAGAGACTATTTGTGACATCAGATTAAAGCA
>chr2	170552367	170552665
AGGATTTGTCTGAATGGTGTCCATTGTCTTCCATAATGAAGTATTTTTGAGGGTAGTGATAATTCTTGTACAATCTAGTCACAATAAATTTAATCCTTTTCCAACAAGAGTATGTGTAAAATAAAGAGAAAAAAAATTCTTACATATTTCTCCAGAGGATTATTTTCTAGGGTGTTAACTCTCTGAATTAGTAGGGTAAAGTGGAAAGAGTTAGATATTAGAAACTCCCCTGAATTCAAATATGGTATTGGTTTACTTACTGTGGCCAAATATGTTTTTTTCTTTTATGTAGAGAGCTC
>chr2	123730111	123730409
TGCATTCCAGCCTGAGAGACAGAGAAAAACAAAAAAAAACATTTAGCTTGAAGATTTTTGTAAACCATCTGAAATGGGCTGTGTTTTCTGCTTTATGTAGCTGCAGGTATAAAATTGTTCAAATCTCTCTACTATCTTTGTTTATGCCTCCCCTCTTGACTTTGGTCTTCTCTAAGTACTTCTCAGACAAAGTCTGAATCTTGAAGCTCTTTTAGCTAAAATTATCTTATTATACTGGGTCCCTTTAAGTGTGGTGGTAAGGTGTGGAAGAGCAGTGTTTTATAACATTTTGATTAAGT
>chr2	55726064	55726339
TTTGCCACTAGAAGAGAAAAACACAAAAATTATAACTACATAAAACAAATATGATCTGAAATACTGTACTCTTAGTTTTCACGGTATACAATCTAAACCCTGTAGCTTAATAATTGAAGCTTTCCACATCCCTATTACCTTGAAAATTCACTCATATTCTCTTCTCCAAAAATCCCATCTTAAATAGAGTTGTTTAATTTGTAAAAATTGAAATTTCACTGGTAACCCACTTTGGCGTGTATTCATGTGTCCCAAAAACTTAGTTGTGCTTCTTCT
>chr2	24944144	24944419
TGTGGGTAAATATAAGTAAAGAATATTAATAAGAATATTACATAAAATAATCACAATAAGGACTTGTGGGGTTTAAAATATGTTGAACTAAAACACATTATACTAATAAGCAGAAAGTGGGGGGCAGAGGCTTGTGAAATGAAGTTAAAAGGTTGTGAGGTCCTTGCATCATGACTAAAGAGGTAAGTACTAATTTGGGGCAGATGCAAATATGACATAGTTGACATTATTTCATTTTTTAAAGATTTTGACAGATTTGGCAGAATATACATTATT
>chr2	190945501	190945769
ATCAAATCCTCGGCTCTGACTTCATTCTGCCCTACGCCCCCTGGGGGCCAAAGGATGTTTCTACAGATCCTCTATTTACAAATGCATGAAAATAACAATCTTATTTTCTAATGTCCTTACACTTAAAAATTTTTGACAAATTATGTTTATGTCATATGATATGATGCTTTGACATATGTATATATTGCAGAAGGGCTAAATCAAACTAACATTACCTTACATTTTTTTGTGTGTGTGTGTAGTGAGAACACTTAAAATCTGTTAGCAAT
>chr2	186028970	186029238
TGAAGGAAACCCAGATAAACCAATGGAGCAGAATATCAAATCCAGAAAACAGTTCTCAAAAACACTGCCTCCTATACCATGACAGATGTGACATGCAGGACAGTAAGAAAAAATAATATTTTCAATAAGTTTGATGCCTTTCCTTTTGAGGAGTTTAATCTATTTCCCTTGCCTTGGTCAGGGAATACCTTGCAACTTGTTTTTACCAATAGAAAGTAACATATGTAGACCTCAATAGTTTTGAAACTTCTACCATGTGGAAGTGTTTC
>chr2	192107608	192107871
AGTTATATGGAAATAGCTTAAGCACCAAGCATGAAGGAAGCATAGATGAAGTCAGGTGATCTGTGCTGCCTGGAGAGAGCTCTTGAGATGAGGGGCCATTTGAAGTGAGCTTTAAACGTTGAGTGTGAGCAAAGAAGAGAGAAATGGGCAAGCCAGGTAGAGGGAACAGCAAAAAGGAAAGAACCTGAGGCAAGAAAAGGCATGGACCATTTAGAAAACAGTGGGAGACTCTGTGTGGCCAGATCAATGAATTCGTGGCAGTTA
>chr2	162469151	162469414
CTCATCTGATGCCTTGCCCTCAGCGCCCCCAATCCTAAGCTAGGTTTAGTCTCCATTCTTGTCTCACAAGAGGTCCATTTGCTATGTACCCGGGCCATGTTTCTGTCCAGACACTAATCCTGAATACATTTAAACCTTTTGTAAGGCAACAGAGACGTGAGATAGGAAAGTGAAGAGAACACTCCTACCTTTGCTACTATGCATTTTCTTCTTGCTGTCAGCCCCTTTAGTCATCCTTCTACCCCACGTCTTGCCCAGGGTTGC
>chr2	162409289	162409560
GCTATAATTTTGGATGATATAATAACTCCTTTTGGATGATAGACTTACTCTTTTTTTGTTTGGGTAGAATGAGAGGATTAAAAATCTTAGAAAAGTTAAACTGAGTTAGTGAGAATAGAACACCCAGAAAGAGTTAAGTTCTCTAGAAAAAACCTTCTCTAGAAGCACCTAATTGGCAGAATAATTTTATTCTGTATATTTTAATAGGAGTATTGTAGAGGAGATTATAATAAACTTAATCCTCAAAGAATTCATGAAACACCTATTTAATG
>chr2	160485988	160486259
TTTGAATACCCCACAGTTTTGGGCGTAACACTTGCTTATGATAAACACCTTTAAATATTAACTTGTATTAAAGGAGCCCCTCCAGGATTTGCTTGTCCTCATTTCCCTGTCTGTTCCCAACACTTCCCTCCACCACCACCTCCTTCTCCTTGCTCCCAGACAGTTCTTTCTACCAATAATAACTCTTTCAACCAATTGCCAAACGGGAAAATTTTAAATCTACCTGGAAGGCCCGCCACCCTGCTTTGAGTTGTCCCTCCCTCCAGATAGAA
>chr2	166592715	166592981
AACTCATTAATTCCCACATTATTCCCAGTTGATTTCTTCATCAAGCTGTATGTTGAAAGGACAATCTTCAGTGATTATTCATATTTACAGAATGTCAGTTGTTTCTATTCTTTAGTCAAACACTTGCCCAGTATAAAAGTGAACGTGGAGGAATACGGCTCTAATATACTACTCTGAATTTTGCTTTCGATAGGTCACACATAAACTTCTGTATCAATAATTAAATATAAGGGAACAAAAGCAACATATTTCAGACATATTGAGTCA
>chr2	36201314	36201580
TGGGAGGTGTAAGTGTCCAGGAATTCATCCATTTCTTCTAGATGTTCCAGTTTACATGCATAGACGTGTTTAGTATTCTCTGATGGTTGTTTGTACATCTGTGGAATCAGTGGTGATATCCCTCTTAGCATTTCTGATTGTGCGTATTTGATTCTTCTCTCTTTTTTCTTTATTAGTCTAGCTAGCAGTCTATCTATTTTATTAATTTTTTCAAAAAACCAGCTCCTGGATTTGTTGATTTTTTTCGAAGGGTGTTTGTGTCTCTAT
>chr2	226449956	226450232
TAAAATAAATAGCAGCTGAACTATGGAGAGAGAGAGAAACAAAAAGATAGAGACAAACAGACTTTGATTTTCTGGATAATTAATTACAGATCATTTTCTTAGACACATTGTATTAACAAATTAACCAGTTTCTGAGTGAGAGTAATTTAAATGATAATGACACACCTCCTGGTGTTATCCTCTTGCCTCGAGTATGGGTGAGACCTGTCACTTGCTTCTAACCAATAGATTATAGGAAAGGTGAAAGAGTTTTGCAGATGAAATTAGGGTCCTAAAT
>chr2	88638105	88638381
GGGCTATAAAGCTTGGCCAGCAGCCAGTTTCAAGAGACTAACAAAGAACAAAGATAGCCCTTTCCTTAAGTATAGCAAAACTCAGGAGTTGGCTCAAATTAGGTTATGCCCCCAAATCCAGCTTAAATTTGATATAAAAAAAGTAGTCCACAAAAAAATTGAGCGAAGAACAAACTTTTCAAGTCTGCAATTTTGGACAGGCATATTCTAAGAAGTAGGCTATTATCTGCATCACCTATTAGGGTTGCTAGCACAACTTAAGGCTAATTGCTTGGCA
>chr2	85432733	85433001
GATGAAGTGCAGTGATGTGATCACAGCTCACTGCAGCCTTGAACTCCTGGCCTCAAGCAATCCTCCTGCCTCTGGTTCCCGAGTAGCTGGGACTACAGGTGCATGCCACCATGCCGGGCCATTTTATTTTTATTTTTATTTTTATGTGTTTAATTATTTTTTAAGACGGAGTCTCACTCTGTCACCCAGGCTGGAGTGCAGTGGCGCAATCTCCGCTTACTGCAAGCTCCGCCTCCTGGGTTCACATCATTCTCCTGCTTCAGCCTCCC
>chr2	174141657	174141925
AATTGGGGTTTTAAGAAATCTAACAGCGTTTTAAAATTTCAATGATATGTTGTCCGTGAACACTAATTCCTGAGAAGTTTCCATTATTCAAGAAACGTTCAAGGAATGAAAACCCTACATTTGAATAGTCTTCCAAGTCCAGAGCCCTCATAGGGGAACACCTTTGTTCTCTAAGAGTGAATTTAATTTCCTAAACTCTTTGCTCATTTATTCAACAAACATCTATTGAGCACTTACTATGTGTCTGATGCAGCTAGACGGTGATGCAT
>chr2	35930735	35931033
AATAAAACACCACTGTTTCTTGACTTCACATTTTTTATTTTGTTGCTTGGTTTCTTTGCTCTCAAATTTTCAACTCATCCTTGCCTCTTGAAGCAGAAATTTTAAGGATGGGAGAGGTTTGAGGATAAAGTCTTAGTTCTGCACTCTATCCAAGTCTTTCAGGAGACCCTTCAAGATACTTACATGTGCAAAAGCAGATTATCTTCTTACCTCTCTAGCATTTCACATCAGTCCTCCTCTCTTTCCTCTCTTTCTCCTATCCTTTGTGCCAGCGCCATCCTGTTCATCTTTCTTTAAAT
>chr2	33144769	33145067
TTTTTTCTATATGGTTTTTGGCCCTAACATCATACAATTGTATTGAATCACAGCCATACTCACTTGTTTATATGTTGTCTATAGCTGCTTTCTTCCTGTAATGGCAGAGTTGAGTTGTGACGGAGACTGCATGTAGCTCTGTGATCACTTTTCACTGCTGCTTGGCACCCCAAAAATCATAGTTACCACATTTAATTATTTTAAACTTAGAAATTGTCAGTGTTTTTAGTGGCATGTGTATTAACTTACAGTGACTTTTTTTTATTTTTTATCAGTGTAAATCCTTGATGTCAGAAGAG
>chr2	71368898	71369171
CTGGGCATGGTGGTGTGTGCCTGTAATCCCAGCTACTGGGGAAGTTGAGGTGGGAGGATGGCTTGAGCCCAGGAGGTCAAGGCTACAGTGGGCTGTGATGGCACCACTGCACTCTAATCTAGGTGACAGAGGGAGACCCTCTCTCAAAAAAAAAAAAAAAATCAGCGATACATAATAAATGACATAACTAGTATATAGAAAAGATAAAATGGTTTGTTTTGTAATGGGAATTGAATAAGGGATATCATTATGATATATAGCTTTTGGTTAAAAA
>chr2	26979478	26979751
TCACCCAGGCTGGAGTGCAATGGCGAGATCTCAGCTCACTGCAACCTCTGTCGCCTGGGTTCACACGATTCTCATGCCTCAGCCTCCTGAGTAGCTGAGATTACAGGTGCACACCACCACATCTGGCTAATTTTTTGTATTTTTAGTAGAGAATGGGGTTTCGCTATGTTGACCAGACTGGTCTCAAACTCCTGACCTCGTGATCCACCCGCTTCGGCCTCCCAAATATTCCTCTACTTTCTTAAGAAACTTGCTTTTGCTTTGCACTGTAAAA
>chr2	74270762	74271026
AGTATTGACCTCACAGGAAGGTTAGCATTATGAATAAATGTAGGGGAAGAATCTAGCACAGTGCCTGATGCATGATTAATGGTCCATAAACGTAGTGCCCTTATTCCTCACCCTTTGACTCCCTATCCCTTTTTCTATCCTGTTAAATAAGTAAGATTTCCTTACTTTTCCTTGAAATTAGAAGAAAATCTCTTTGCATCTACTTAGGTGCCACATTGACTCCTCCCAAATCCAGAGGTGCCCCTTAAACTGAAAGCACCCCTAG
>chr2	206146427	206146691
TCCAATGGATGGCACATAGAGAACTCAAAGTCATCCATGGCAACCACCTCATGAGATTTGAAAAGTATGTATGAAAAGGAAACTGAGATTTTAAGACTACATAATTCCTAGAATTTAAACTGAATCCTTGGAAGAGTATTTTGCTTTGTTTGATTTTTGTGCCAAAGGAAAAGATTTCAAAGATGCAGGTGCCTCCAAACTGAGGTTCTATCATTGATCACCATCAAGAGTATTAAATTGATGGGAAACAAACTGGAAATAGTCA
>chr2	118814782	118815046
CACTTACATTCCTTAAGAGGTGGAGTGGGCTTTTTGGGAAGCATCTTGGAATGTTGGGAAAACTAGATGTTCACCTTCCTGGTTCTCTTTTCCAACTGTAGAGACTGAGGGATTAGAGAATCCTCTCCATGTGGTGCTATGCTGACTTGTGGGACCGGGAAAGGCAATGCAGTCCAAGCAAGACTGTTTCTTATACTCTTTCATAAGTATTTAGTTCCATGGAACACACAGGTGACTCAGGCTTATTTCCACATTTTGGCATTTC
>chr2	17459709	17459973
TATGTGAATTTTGGAGCATTTCAGTATTTGGCAATATTATCAATGAAAAATCCTGAAATGATGAAAAAATTCCTGTGATGAAAAAATTCATAAAAGTACTAGTAAATGAATTGACTAATGTATAAAAAATTAAATGAAATCCTTTAAGTCCAGAAAAAAGAGAGAGAACATGAATCCAAAGAGGCAAAATATAGTGAGAAATTTGATCACAAAAATTTCATAAAGATTTACCCAAGTCTCAGAGAAGAGGCGATCAAAAAGACAA
>chr2	242185655	242185955
TCCCCCAACACTGTAATAACAGGGACAGCTCCTTTCACCCCCGCACAAGCCTAGTAGGACTGGCCCTCCAAGACCCAGCTCTTCTTGCCTCCTGCTCTCCTTCTAGCCTCAAGGTCCCTGCCTTCTGTGTGTGCTTCCTGGCTTCCTCAGTCCTGCTGATGTCAACCCAATGGGGAGGCCCAGCCCCTCAGGTTGTGCTTCCAGCTTCTGTCCATTAAGTCGCTCGGTAGAGGTCCCCAAAGCCCCCAGGGTGCAGGGGCTGCATGGCACAGAGCCTTCCCCTAAGCGCCATGCCCAGGCT
>chr2	37360078	37360378
CTGACACCTTGCAGTGGCTGTTCCACAACTAGGTTTTACATCTAGACCACACTTAAAGCATTTTTCTTTAAGAACAAAAAACAAAAAACGAAAAAAAAAAAACAAGGATTCTCATACCTCCCCATCTTGAGTGGATGGCAAGGGTGATATAATTTATTTCAGAAATACTACATTGCATGTAAAAGAATTAGCCACAATTTATTTAGATTTTAAATTACTTTTAAGGTCCCACTTAAAGAGACGTGGCTTTTTCTTAATGAGATCCTGAACTGACCTTGCATCTGGAAGTAGCTTGTAATAT
>chr2	11419270	11419528
CTCCCAAGTAGCTGGGACTACAGTCTCCCACCACCACGCCCCGCTAATGTTTTGTATTTTTAGTAGAGACGGGGTTTCACCGCGTTAGCCAGGATGGTCTTGATCTCCTGACCTTGTGATCTGCCCTCCTCAGCCTCCCAAAGTGCTGGGATTACAGGCGTGAGTCACGGCGCCTGGCTATTACTATTATTATTATTTTTTTGAGAGAAAGTCTCACTCTGTCACCCAGGCTGGAGTGCAGTGGCGCGTCCTTGGCTCA
>chr2	124979058	124979316
TTTTTTTCTTAGTAGGAAGCAAAACAAAAAGTGAATTTATAATTAGCTATGTCAACTTTGGTTAAGTGCTTAAATTTCTTAGTCTCTTAGCAGTCTCATTGGAAAGATGGGAATAAGAATTCTTACCTGGGAGTATTTAGCATAATCTAGACCATTTATAGAACTCTCTGCTAGGTTCTCTATAAACATGGCATGTTTCATATGGAATCTTCACCATGCTTACGGAAGGAAGTTACTATTTTACACTTAATAAATGAGG
>chr2	226298200	226298468
AATAGAACTATAATAATGCTGTTGTTTGCTTGATTCTAGGAATAGATAACATTTTTTCTAATCCTGAAGGTCTCAAATATTACATTTATAGGCTTCTGTGTCATATAAGTCCAATATGATGAGAAAATAAAAACCAATCTTTTCCCACATGTTTGGGGCTCATAGTCTTACCCAGAGTTGATCCTAAATACATATTTGTTAAATAATACATGAATGGCTAAGTGGATGAATGAATTAATATGTGTTCACTCTGAGCTCAATAATGCCTA
>chr2	154682763	154683031
AGATTCTATACATGTCTGTTAGATCCATTTTGTCTACAATGTTTTTTGAACCAATTACTCCCTTATTAATTTTCTGTTTATAAGTAGAGTATTGAAAGTAGGGCATTGAAGTCCCACCTTGTTATTTAATTGTGATCTATCTCTCTTTTCAGTTCTTTTAATGTTTGTTGAATATATATTTAGCTTTTCCAATTTTGGGTGCGGTGCATATATATTTACAACTGATATAACTTTTTGATGAATTGACCTCTTATCATTATATTATGTCC
>chr2	45828423	45828693
CTGTTTTTCATAGCAGCTGCACCATTTTACATTCCCACTGACAATGCACAAGGGTTCTAATTTCTCCACATCCTCACCAACACTTAGTCTTCTTTTTTTTTTCTTTTTGGATAGTAACCACCATTTTCATTTCTCTAATGAGCAATGTTGAGCATCTTTTCATGTGCTTACTGGCCACCTGTATATCTTCTTTGGAGAAATGTCTGTTCAAGTCCTTTGCCCATACTTACATCTGGTTTTGCTGTTGTTATTAAGTTATAGGGGTTCTTTG
>chr2	213469904	213470174
GGGTATTAAGTAGCTCCTGTTTCATGTTCTCCATGTCCAAGCAGTATGATATCATCAATGTAATGGACAAATGTGATGTTCCCTAGCATGGAAAAGTGTTCAAAGTTCCTGAAGATGAAATTATAAACAAGAATTTTTGAGTTGATATAACCATTGATATACAATGATAGTATGTTTTTGGTCCTGCCCATTGAAGGCAAACTGCTCTGGTAATAGCAGACTATATCTGCAGATAATACAGCTGTTGCCAAGTCAATATCTATCTATTGAG
>chr2	218202650	218202934
AAGGATGCAGCAGATAAGTTCTTCTTCCTCTCTGCTTTTCCAAAGGACTGTTCCAAGATCTTCCGACACTGTTTCTTACAGTTCCTCCAAAGATTTCCCGTGGGAACACACAGCTCACTGTGTGTCTTCTTGTAAGGCTGTGGCAAACTCAGTAACACACAAGTTTGTATTTCCTTTCCCTCCTTTCCTGCTTCATCTTTTGTAGCCCTCCTTCTTGCCACCTTAGGACTGCACTTTTCAGTAAGATGTTAGCATGTTAGCCTCAGGCTCTCTGTTCTAAGAACA
>chr2	224239792	224240076
AACTGCAAAGTTCTCAGACACTTTAGTTGACGATGAATGTGAAAGATGTACTTGTCTCTTCCACCCGTGACTCCTAGAGTTATGAGGGCTCTCAGTCTGGCATGTGGATATCATCACTCACTTTAATTTTAATTTTAATTTTGTGAGAAAGGAGTCATTTTTTTTTCTTTTTTTTTTTCTTTTTTGACAGAGTCTCGCTCTGTCGCCCAGGCCTTCTACCTCAGCCTCCTGAGTAGCTGGGACTACAGGCACCTGCCACCACACCCAGTTAATTTTTTGTATTTT
>chr2	22120483	22120767
AAATAACTGCAATTTTTGGTGTACACTCAAAATAATTTTAAAAAGGCACTCACATGAGTATGTGTGCATTCATGTTCAGGGTGGCCCTATTCACAATAGCCAAAAGTTGGAAACAGCCCAGATTTCCATCAATGGATGAATAGATAAACAATTGTGTCATATGCATATAATGGAATTATTAAATCATAAAAAGGAATGAAGTATTGACACATACTTCAAAATGGAGGCACCTACAGACATTATGCTAAGTGAAAGAAGCCAGACACGAAAGAACAAATATGATAT
>chr2	122519464	122519748
CGCCGGGATTAAAAGTTTTAAAGAAGGGCCAGGCATGGTGTCTCATGCCTGTAATCCCAGCACTTTGGGAGGCCGAGGTGGGATGATCACCTGAGGTTAGGAGTTCGAGACCAGGCTGACCAACATGGAGAAACCTCGTCTGTACTAAAAATACAAAAATAGCTGGGCATGGTGGTTTATGCCTGTAATCCCAGCTACTTGGGAGGCTGAGGCAGGAGAATCACTTGAACCTGGGAGACGCAGGTTGCAGTGAGCTGAGATCGCGCCATTGCACTCCAGCCTGGG
>chr2	3284017	3284458
AGTTCCAAGTGAGATGCAGTAGACGGCAACAAACACACATCTTCTTTCTGACCCCTTCACAACAACAAGCATGGAGGCAGGTCCCGGGGACTCCAAGGAGAACTGGCCTTCACTCCCTGTGCCTGCCAGGGGACAGCCATCTGAACACTGAGGAGTCTCCCAGGCCAGGTCACTAAGTTAGAGAATGCTCCAAGGAGAACTGGCCTTCACTCCCTGTGCCTGCCAGGGGACAGCCATCTGAACACTGAGGAGTCTCCCAGGCCAGGTCACTAAGTCAGACAATGCTCTTTCTTCTTCCAAGTGGGCCAGGCTCATTATTGAGTAATTAGTTCTTACTCAGGTACCCACAATGGTGGCCAAACATACCTGAACTGTGTTAAAAACAAAACCAAACGAGAAAAGTGTTTCTGGTCTTATAATATTTGTTTGACACCTCAAACCT
>chr2	136612217	136612658
TCCCACCTCACACAGCTCTGGCTCTGTGACCATGACCTTCGTCCTTAACTTGGCCATTCCCAGCATCTTGGCTTTCTTCCTAGTTCTTCTCTTTGGCTCTAAGCAATGCTGAGGCTCAAGGAACCTAGGCTAACCCCTATCTCTCAGGGTGACAGAAAAGCTCCAAAGGATGATGTCCAGGTGCGACGAAGATGGCCCCCCAGTAAACTGAACTAACCAAATTCAGCCCCAGGCAAGTTGGACAGGGCAATTTTGACCCAGGTCTGATTTGAACATTACTAACCAGATGAGCATTTTAAGTCATACTGATTCCAGTAACAGGTGAAAATTCTACCTGTTCCAATAAAGGACTAAAAGAAACCTATCCTTGGAACTTTTAACCCCTCCAGCATTTTTCTTTCTTTCTTTCTTTCTTTTTTTTTTGAGACAGGGTCTTGCTCTG
>chr2	20088765	20089063
TAGCATGATAAACTCTCACACTGTCCTGCTCTGTACTGCCCTGGACATGACTCACTCCTTTGTCCAGTGCATCCACGCTGCCTGCATGTATTACCCACCTATTGGGCACTTCGTAATCATCTTGGTTATCAGATCAACAGATCACAAGAAGAAAGGTAGGTACAGTATAAGATGTTTTGAGAGAGATACAGAGAGGGAAACCACATTCAGATAACTTTTATTAAATTGTAGTTGTTCTACAGAACAGAGCCCTCAGAAATAACGCCGCATATCTACAACTATCTGATCTTTGACAAACC
>chr2	230651568	230651866
CCAGGATGGCCAGAGAAGGGCAAGAGAACTTCGGATTAGTTAGTTAGGGCTGGTTTTCTCAAAACCCTTGTCATGCATGGATGGCTAAATCTTGAACCCAGTCCTCAGTGACTTTTACCTTGGGATAAGAGGACCAAATTATTGTGTTTGTTGGTGACTGGACAGCTCCTAATAAAACATAGTCATCTGGATTCATTGTAAGGAAGGCCAGCATTGATATGGACGTGTAACTAGCCTGGAGTCCCACACACTTGAGCCACAGTGGGGCCTTCAGGATACTTGCGGTAAAACAAAAATCA
>chr2	39079515	39079810
GCATTAGGTACTGCAGGTACAAAGATGAGAAAGACCTCCAGCAGTCCAGTGCTTAAGGCGTTCCTGACCTCAGGGATCCAGAGCTTTGAACTGTTGGCTACTACAGTATAATTTGCTAAGCGCTACATACTAGGAGGTGCTATATTAGTAGGAATGCATAACATGCTATGAGAGCAAAAAGGAGGTATTCCAAACTCTGTCTTGAGCTGGGAGGACTAGAAAAAGCATCACAGATGAGATAATGCTTAGAATAAGTCCCAAAAAATGAGAAGTGTAATGAGTAGAATAAAGTAGAA
>chr2	113642489	113642784
GTGCTCTGTGTGGAGAAGCCACCTGTGCTGAGCAGCTTCTTCTGCAGGCAAACAGGAAGCATCTTACCTTGAGGGAGGCAGGAGAGCTGCCTGGCTGTGCTGTGTGTCTGCTGTGTTGTGTGTCCTCTGTGCCGTGGGGAGGAGGAAAGGCTGGGGAGGGAACTCCCAACACACACACACACACACACACACACACACACACACACACACACACACCCCGTACATATGCAAGACCCACTGCGTGGAAGCAACGGGGAGAGGCAGGTCCCATTCCCTTTAGTACAGTCTTGAAGAGA
>chr2	102224353	102224631
AAAAAGGGATAATACAATGTTGGTATCCTTATTGCCCACTACAAAAAGGGCCAGAGAATATGAACAGGACATTTACAAAGTAAGGATTAATTCGTACAAAAGCCCGGTGAACGGAAAATGTGTGTAACATCACAAATGATCTGATGCCGCCAGGTAGGGGGGCATTTACCATGTGCCAGACAGACCCTAAGCTAAGCTCTTTAAGTACATTATCTCATTAACAGTCAATTATCCTATATCCTCTCCATTTTAAAATGAAGAAAGTAAGTGTGTAAGAGA
>chr2	16819496	16819774
TTATCAATAAAAAGGTTTCTATCTGCTTGATTCTTATTTCTGTATCTTAGTGATTCAGAGATTGAGTTGGAAGGGGAGGAGGAGTGCTCCTTTAGAGCCTCCCAAGCCCCAGTCTTTCCTATTGCCTTCAGGCATTTGTTCTTTGTGTCTGTGTCCTTGTTGGACCCTAGGGCAAGGCTTGCATTCTGGGTCTGACTGACAGATACGTCTTCATGCGTGGCTGCAGACCCACCATCGCATGCTACCAAATAACTCCTGTGTCAGACCATGCCAGTGGCT
>chr2	180759450	180759692
ATAATTTTCTTGCACAGTCAGATTAATTCTGAGCCAGCCACGTGGTCCAAAGAGGCCTGCATATGTGAAATTTTATGAAAGTACATTTCTTATATCAAGCACTTTTGCTGAATGTATAATTTAAATTCCTTAAAATAGGCCCATGGGAAAAGAACTTTCATATTTCTAAACATCTGTAAAATACTTAGGTAATGCAAGATGGTTAGAGAATAATAATGTCCTTTTCTGTAAACAGCAGTTCTT
>chr2	102166187	102166429
TCAGTGGACATCCAGATTATTTCTAGTTTTAGCTATCAGTAGTCAAAGTGCAATAGTTATCCTTTCTCAAATATTTTTACTTCCCTAATCATTTGCTTAGCATATATTCAGAGGGCAAGATTCCTTTTCAGGTTCTTGATGTTCCATAGAGACATTTGCTCCTCTTACACAAGCAGTGTGTGGCACTGAGAATACTCATTATTAAATCATTGCTAATTTGATAGACAAAAAAAGGTTATCCTT
>chr2	87632539	87632804
CCCCAGACCTTTGCTTTGCTTGCTGGACCCAAAGACACACAATTCTTGTCCCTGTGCCTGGGAAGGGGTGTTGGGATTCAGGGCAGATGTATTTACCAGACTGTGGTTTGGGCCCCTGTGTTGTCTTTTAACTTATAAAATATCTGTATAATTATTTTTCATTACTAGCCACCACATTCCTTTGTTATAACTGCTTTTTTGAAAATGAATATATGCACATTGTAAACAATTTCAAGTGAAACCGCCTCCCCATCCCTTGTCTGATG
>chr2	66187100	66187365
AATATCTTCAGGGGAGGAAAGAGAGGATTTATAAATAAGTTATCAATACAAGGTGGTTTTTTCACGTATTTCTGGTTTGCTCCTGGAAGTTAGAGGAGTGTTTTCATATCCTTTATATGTTCTGTTGAAGTTTTCTCCTGAACATGTTGACATTAGCTCTGGGGAAACTTTAGACACAAGGGCTACTAGATCTTACAAAATGGTATGCTACCTAACAGAGTTCCAGCCAATCTGCACTCCATTTCCAGTCACACCACTGATGAGCT
>chr2	12394862	12395113
ATGTGAAATTACTGAAATGTTTTGAGCATGGAAGTGGCACAATTAGGTTTGTGTTATAGAAAAATGAACTTGGCTATTCTGTGGAGTATAAATGGTGGGAGCAGGGATTTAGAATGAATCCCTATAGATTGAATCAACTTGTGAATGTATAGTTTAGTTTGTTCCTTTAAATATCTATATTGGGCTTTAGCAATGTACTCAATAATGCGATTACAAGGAGGAAGGCTCATATCCTGTCTTTAAATCTAGTGA
>chr2	160826940	160827191
ACCATGGGCTCAGCTGGAAGGCCCACACTCTGCCAGTCCATTCTTTCCAGCCCCTAGCAGGAACAACTTGAGGACAAATTTTGATGTTGTGCCTGCTATAGTCTGCAAACTGCCAGCCTCCTAGTTCCACATGGAAAAAAAAATCATTAAGCCATGAAAAAATTCAAATCTATCACTGGCTGTCTTATTAAATCATTCAAGCACCTTGTGCTGGCAGTTTCTGGTTGATCTGAACTTAAGTTTTTGGTGGAT
>chr2	2269944	2270208
GAATAGCTTGAACCTGGGAGGCAGAGGTTGCGTGAGCAGAGGTCGTGCCTTTGCACTCCAACCTGGGCAACAAGAGCGAAACTCCGTCTGAAAAAAAAAAGTATTTGAATCCTTTTTAAAAATTCAGATAATCCTCAAGGAGCTTACAAGACTTTAGGTATTAAATTTTTAAGTGTTGAAAAAAATTGACTAGACGAAGTTATTTAATGTCAGGACCATTATCTTTCAAACATTTTGTTAAGCATCGCCAGCATCCTGGTGCAAA
>chr2	616732	616996
GCTGCCTAGCCAGCAGTGTCACCTGGGCCAGGGGCTGCCATCACAGCCATCTACAGAGGGACCTCGGGGACGCTCAGCCCTGTAGCCCCATCTTGGGGGTACACAGTGACTGTTCACCAGCGATTCTAAAACTTCACAGTTTTAAATTTGATTATGTCACACAAAAATTTTGTTGCTTTTCAGATATAATTATAGTAAGATTAAGTGGGACACTGTCCTGCATGGAGTCAATTAGCACTGATTAAATTGAGTGAAGATACAGACC
>chr2	54987503	54987778
TCCAGAGTCTGGCAAGGTTGAGAGCAGAATTTAGAAGCAGGGTTCTGTTTCATGCCTTTGATCCTGTCGAAAATAGTGAAAGCATTTGCCAGAGCCAGCTGGCTTCTCAGGGTGGGGGATGGCACAGCCGCCAGCCTCAGCAGCCTCTTGTGCCCATGGCAACTACAGGTCCTTGGAAAACCAAAAAGTGCACTGGGCTTTTGCAGGAACATCAGCTACCCCTGAATGAAAGCTCCAGCATGGAATGCTTGAGAAAGAAAAAATGTATGGAGGGAG
>chr2	218692255	218692530
AGTCAGAAAGATTTTCTTCCTTTGCCTGAGTTATGGTAGATATCATTGAATAATTTATGGGCTTTTTCCTAATTCTCCTTAGTCCTTCTAGAACACAGGTCAACAGATGTTTATGACTCCAGTCCCCATGATCTGAGTCAAGGTCCCAGTGGGCATCCATACTGGGGATGGCTTGCTGACTGGTAGGGAATCTGTCCCTTTCTTTGGATGTCATTCTATCATTTACTTGACTAAGATACCAGGTATCTCCAAACTCTCAGGCTGCAGCTAAAGCCG
>chr2	4161458	4161695
CCTCCTGTTCTGAGGTCTGCTTTTCAGGGAACAGGCGCTTTGCTGCCGCCGCCCCTGCTTCGGTTCTCACTGGAGCAGCGACATCAAGGCCAGCCCATTTTTAAAGCAACAGTTCACAATTTAACATAACTCCAGGTGTACATCTAGCTGTCCATTCTGGTCCCATAATTATGTTCACTTCCTAAGAATTCAAGAGAAGAAAACGCTGAGAATACCCTGTAAAGGAGTTTGAGGAAAG
>chr2	37904529	37904766
TCCTTTTTTCCAGGAACTCTGTCCTCTGTGCCTGGAGGCTGTGACGAAGTGGAAGTTGCAAGGGGAGACTGTGTTCTTCTTATTTATAATTAAAAAATAAAAACGGGGATTTGGGAACCACTTGTACTAGTGCCTATAAACCCACAGTAAGGAATTTTGCCCTAGTAGCTTTACACAGACTATCCTTTTTTCTCCAAATTTATGGAGCAACTTTAAAGGCATTTTGTGTACATAATTA
>chr2	62830487	62830746
ATTTGTTTGAGTTCTTTGTAGATTCTGGATATTAGCCTTTTGTCAGATAAGTAGGTTGCAAAAATTTTCTTCCATTCTGTAGGTTGTCTGTTCACTCTCATGGTGGTTTCTTTTGCTGTGCAGAAGCTCTTTAGTTTAATTAAGTACCATTTGTCAATTTTGTCTTTTGTTGCCATTGCTTTTGGTGTTTTAGACATGAAGTCCTTGCCCATGCCTGTGTCTTGAATGGTATTGCCTGGGTTTTCTTCTAGGGTTTTTAT
>chr2	408050	408309
CCTGCCACATGAGTGAGTTTTCCACGTTATATGTGGGGCAGTGAGGTCCTTTTCATGGCTCTCCATAACCCTTAGGATAAAGCTTATACTATTTAGCTGTATTTATCTAATTTGATGTATTTTATTCACAGAAATTATTTATATTCTCCAAATATGCCATGCATTTACATAAATTTGTGTCTCCAGAAATGGTATTTCCTTTTCCTAGAATGCCAGCAATCCGTGTTTTCACCCTGCTAGCTTCTTTATCTCCATTAAGT
>chr2	160444416	160444710
AGAACTCAGCCCACAGTTCCAGCATTCTAGTCTTCTAGACTAGAATGGCATAGCCAAAGTTTGAAACTTTTAGGTACATCATCAACCTCCCTTTCTCGGTTTCCTCACGTGTAAAATGATGATGGTGGCTAAAATAGCTATTCTCCATGAATTCTAGGTCAAAAGTTTCTTTCAACTCTACTTCAATCTGGACTTCAAAATTCTCTCTTTCATATATGCTACTTAACATTAATTTGCTTAATTGACTACGTCACTTTGCTTTGTTTGAATTAAATTCTAATAAGTCGATTGTGAT
>chr2	13757224	13757518
TGAGGACTGCCCCAACCTGGTGATTACATCTAAGCCAGTGGTTTGCAAGTAGGGGACAATTTTTATTCTCAGCTAATGTTTGCCAATGTCTGGAGACATTTTTTATTATAATAACTCATGGGGCAGGAGTGCCATTGGCATCTAGTGGTAGTGGTCAGGACTCTGCCATACATTGTGCAATGCACAAGACAGCCCCCTATGACAATTGATTCTTGAGTTTAAAATGTCAATAATACTGTGGTCCAGGGACAATAAGAATGTGAGCAAACTCTGCTCAGCTCTCTAGAGAAGGAGG
>chr2	227811714	227812002
TTATAATAATTATACTTATTTTAAATTATTTCATAATTCACATGTAGTTGGATTTAGGTTTTTTCTTGAATCTGTGAATGTATTCTAATTCAGGTTCCCATTGAGAAGCACTTTCTCTGTGATTCTCCTTGCATTCAAGAAGCATTTATTGAGTTTCTATTATTTGCAAGATGCTACTGTAGGGTGTATAAAAGTAACTGAGTAGCGAGAGGGGTCTAGCACATTCTTTTATTTCTCTTCTTGTTGAGTGTGTGTGCACACACACAATGTAAAATAGCTGACTTGTTCT
>chr2	136532954	136533242
CCTTAAGAATATGACCATCTAGTTGGGGAGATGTTGACTATAAATAGATGTTAAATAAGGAAACAAAGCTGAGTTGCTAAGTGAGTATATGGATGGCAAATGCTCTGGAGCAGTTAGCCCTTCTCTCTAGCTGAGTAATGATTTCTCCATGAAGTCCTGTCCTTGTTCTACTGTCAGACTAGGTGGAGCCTCCTGCAGAGCTTCCACTGGCTGGCTGGACTCCCAGCTCATCCAAAGACCCCACCTGTTCCCAGTTCTGCCTAAGCAGCAGCATTCCTGGCCAAGCCCT
>chr2	192186778	192187042
ACATAAGATACCCTGTGGGGTGTGGGGCAGCACCCTGTAATGAAACAAATTGATATTGCTTCAGTGAAATGTGTGAACATTCACAATGATTGTGATCAATGGAGATTAAAAATAGCCTCAAGTCAGTTGAGGACAAGTTTTGTTGCCAAATGAGTTTACGTCAGGTCAGGTTTTGATGCCAAATGAGTTATGAAAAGTCTTTCATTTATCAAATCTCTTTGGACTTCCAAATAGGTAGAAAAGGGATTGTCAACCTATACTGCCT
>chr2	135727486	135727750
CTTTGCTTAACAACGGAGATACAGACACACTCCGAGAAATGTATCTTTAGGTGATTTTGCAGTTGTACCAACATCATAGAGTGTACTTCACAAACCTAGATGGTATAGCATACTATACACCTAGACTACCTGGTATAGCCTGTTACTCCTAGACTATAAACCTGTACAGCAGTTACAGTACTGAATACTATAGGTAACTGTATCACATGGTGAGCATTTGTGTATCTAAACATAGAAAGGGTAATACATTGTGCTACCATGTTAC
>chr2	195547220	195547477
TAGCCCTTTGTCAGATGAGTAGGTTGCAAAAATTTTCTCCCATTTTGTAGGTTGCCTGTTCACTCTGATGGTAGTTTCTTTTGCTGTGCAGAAGCTCTTTAGTTTAATTTGATCCCATTTGTCAATTTTGGCTTTTGTTGCCATTGCTTTTGGTGTTTTAGACATGAAGTCCTTGCCCATGCCTATGTCCTGAATGGTAATGCCTAGCTTTTCTTCTAGGGTTTTTATGGTTTTAGGTCTAACATGTAGGTCTTTAAT
>chr2	25030797	25031054
ACAAAACCTAAAACCAAGAGCTGACAAGATCTGCAAAAGAGACAGAATTTGGAAGCTGAGTCCTGCCAAATTAGAAGGGCTTGGGAAACACTTTGAACTTCCTTCAAATCCTTGCTATTAGGGCAAAAAAACAAGCCAACACAAGTTCACTGTAATTTGCCAATAATTAAACTGCCTCCTGAGGAATCAAAAATCAACACTAAACATTCTTCAATCAAGAATCAATAGTCAGGCTGGGTGCGGTGGCTCATGCCTGTA
>chr2	88195654	88195931
CGAAGCTTGGTCTGAAAACAATCTGGCCCAAGCACAATGCTACAGTTCCCCAGATGTCTTTAGGAGTTGTGTTTATTTCCCATGGCTGCTGGAACAAATTAACACACACATTTTGTAGCTTAAAACAACACAGATATATCATCTTTCAGTTCTAGAGGTCAGAAGTCCAAAATGGGTGTCACGGGGCTAACATCAAGGCACTAGCAGGGCTGTGTTCCTTCTGAAGGCTCCAGGAGAGCAAGCGTCTTCCTCTAAAATGCCCACATTCCTTGGCAGTG
>chr2	65692325	65692602
ATGCTCGAGAGTTGGTTGCAGTTGATCTTTTCAGTTTCTAAGATTGGAAGTTGGCATCACCCATGAGATAGTCACGATGGCCTCCAAGGACAGGGAGATTTTGAGTGTGGCCTGACCCCTGCTCTGCTGTTCTCCCCAGTGCCAAGGTAAAGGGATTCATTTGGCTTTTCTTTCCCTTATGGAAAAGCCCAATTCACTGCTTTTCACTGTGGTTGCAGTGTGGAAGTACTCCTTCTGCATGAATTAAAAGGAAACAGAAGCAAGCATTTTCCAGAAAT
>chr2	53426238	53426543
ATATGATTTCTTCCCTAAAGGCCTGGAAGATTCAGTGCAGATTTTTAGTTCCTTGATAAGTTACTGCTGTTGGTACTCCACTTCCCTGTGCCATAATCAAAAAAGTGACCCCAGGTAAAAATTGGACTCATCTTATGGGATTATATTCTCTCAGGGCTCAAAGTCCTGCACTGCCTTTGAAACAGTTGTTTCAGAGATTTTTGTCCAATTTTATAATTGTTGATGGTGGTAGGGCTAGGTTTAGCAGTAGAGCACTTTGTCACAGCCAGTAGTAGATACTCATCAGGATGTTTGAATTTTTATTAA
>chr2	44318627	44318932
CCACCTCCCGGGTTCAAGCGATTCTTCTGCCTCAGCCTCATGAGTAGCTGGGATTACAGGTGTCCACCACCATGCCCAGCTAATTTTTTTGTATTTTTAGTAGAGATGGAGTTTCACCATGTTGGCCAGGCTAGTCTTGAACTCCTGACCTTGGGTGATCCGCCCGCCTTGGCCTCCTGAAGTGCTGGGATTCCAGGCGTGACCCACCGCACCCAGCCTGAAATGCAATTTATCTTAACAATTAATTCCACAGTGACATGATATAGAGTACCATGGGGTTTATTTTCATGAGATTTTGCCTATGAA
>chr2	67669281	67669564
CTGCTCCAATTTTTATTATTTCTTTTCTTCTGCTTACTTTGGATTTACTTTGCTCTTTTTGCTTAGTTGCCGAAGATGAAAGCTTAAGTGATTAATTTTAGAGTTTCCCTCTTTTCTAACATATGCATTTAATACTGTAAGTTTCCCCTCTAACCACTGGTTTCAGAATATTCCACAAATTTTGATAAGTTGTTTTTATCTTAATTTAGTTCAGAGTATTTTAAAATTTCTCTTGAGCTTTCTTCTTTGACTCATATATTTTTTAGAAATGTGTTGCTCAGGAA
>chr2	110343975	110344258
TTTGAAGGGTTTTTCATGGTCACTACATGGTGACATTTTAGCAATTTTAGAATAAATCCATAGACTAAATCACAGCATGCATATATCATTTATATCTTAATGGCTCGTTTAATTATTTTATTTTATTTTACTTTTTTTAGAGACAGGGTCTTGCTCTGTTGCCCAGGTTGATAGGCAGTGGCAATTATAAGTCACTATAGCCTTGGACTCCTGGGCTCAAGTGATCCTTCTGTCTCAGCCTCTTGGGTAGTTGAGACTACAGGTGTACACCACCACACCCTGCT
>chr2	216320261	216320523
TTACACTAACCATTCAATGTGAGAAATTCTGGGTTAAAAGGTGAACCAATCCTCTTCCTACAGCGTCTGAGGGTCATTGAGAGGTACTGAGTATTCTGGGCCTGCAAAAGAAAGGCAGATGAGTCAGTGTTAACCAAACAGATTTGGCTACCACACTTTCTCCAAGAGAATCTTATGTGACTTGTGTTAAATAATGAATTAAATAACACAGGTATAAATGTTTACCCATGGAGCCTGGCAGATCACCCACATACAGTCAGTGT
>chr2	62856711	62856973
ATTTCACTACTGTTAGACATTATAAAATGGAATTCTAGAATTTATCAGTCACTAGAATTCTTAATATTTTTTCTCAAGGCAACCTTACTGCTTCTTTGTGCAAATTGACATAATGCTATTTTCATTTTATTGGTTCTCTTGTTTCTGATTTCTCCGTTTTGTCTGAGCTTTCTTCTTTGGACCAGAAACTTTAGAGTTGAAATTTTAGAGGTGGTTCTGCCACTTACTGGCTATGCAACCTTAGATAAGTCATTTAATATTTC
>chr2	62947155	62947408
AGAAGAAGACAGCATAGATGATATTAGAAAATTGAAATTGAATTTATAGAGATGAGATTTTTCATCTCATACAAAGTCAGGTGAAAAATAGACTGGATGAGGTTAACCCCTTGTTAAATACTGCAAAAGGAAATACTAGTTAACCTAAAGACATAGCAATAGAATCCATCCAGATTAAAAGAGAGAAAGAAGAAAATAACAAAGGATCAGTGAACTGTGGAACAACTTCAGTGGCCTAACGTGTGTAAAGAAGT
>chr2	138313687	138313940
TCGGCATGCTGGTGTCTTCTGGAGGCTCTAGGGGAGCGTCTGTTCCCTCACCTCTTCCGGCCTCTGGAGGTTGTCTGCATTCTTTGGCTTAGGGCCCCTTCTTCTATCTTCAAAACCAGCAACATGGCTCCAGTCCTACTCACATTGCTATCTTTCTGGTTTGCTCTCTTTTGTCTTTCTCTTCTCCACTGAAAAACCCTTGCTGGTTATATTGAGACCACTTACAGTAATCCAGGATAAAGTCCCATCTGCCT
>chr2	78535301	78535620
AATAGAGGACATATTTGAGTTGTTATTTTGTTTTGCAATTGCAGCTGTTTTCGTTCAGTTCGTCTTTCTGTCTTTATCAAGATACTTCTTAAATCACATTTCCTTGGGGATAACTGGATCTGCCATCCTTGGTCATCAACGTTTCAACCCATCTGTTAACAGTTCCTATTATAGTTGTAGTAAAATAGCATGCACAGGCTGGCTTGAAGTGTATGGATCTGAAAATGTTTGACTTTGTGACCAAGTATTTAAGCCTTACTTGATTCCAAAGTGTAAAGAGCCTTCAAATGATTTTCTGTAATGGATTTTTAATGCCACCC
>chr2	38366122	38366441
TTAACTCTGGTAAAGTGGATATTGTTGCCATCAGTGACCCCTTCACTGGCCTCAACTACATGGTCTACGTGTTCCAGTGTGGTTCTACCCATGGCAAATTCCATGGCACTGTCAAGGCTGAGAATGGGAAGCTTGTCATTAACGGAAATCTCATCACCATCTTTCAGGAGCGAGATCCCACCAAAATCAAATGGGACAATGTTGACGCTGAGTACATTTGGGTGTCCACCGGTGTCTTCACCACCACAGAGAAGGCTGGGGCTCACTTGCAGCAGGGAGCCAAAAGGGTCATAATCTCTACTCCCTCTGCTGACGCCCCC
>chr2	133388219	133388468
CATTATGTTTCTTAAAATCTAGGAGGCTAAATCATATTTGTGAAAAGAAACTTTATAATAAAATTTAAAAAGCCTAATTCGTGTGCAAAGAAAAAAGGCATAGAAATGTTTCTTTTTAAATTAATACAAAACCTTCCCACATGCTCCAAAACAGTAACAATTTGATGTTAAAATAATTCATTGTATAGTCTTTTATGATAAAAATTTTAGAAAAAAAATAATGAAGTGTAAAATATAAGCAAGATAGGAG
>chr2	95936840	95937089
TGCTGATACCTAGTAGATAATATTCATTATCTCTCACACCCATGTAGTGTAATAATTTGCCTAAGTTTCATGTATCCACTAGTTTAGGCTTCCGAAAGTTTCTTCATCCACTCTTGGCACCAAAGGATAATATATTAGCCTCAATAAAAATATCATCAATTATCAACTTTGACATGCTTCTACAAAGTGAAATGGCTACAAGCATTAGATATTAATCAGTTTTTCATTCAGAAATCACTGCAATATTCAT
>chr2	156496539	156496808
TAAAATCATAAAACAATAAGACACAAACTGAAAGAAAATAAATGGAGAAAAGATTTTAACAGGACCTTTTCAAAGAAGAAATACGTAGAGCAAATAAGCACATGAAAGAAGCTCATCACAGTCAGTCCTTAGGGAAATGGCATTCCAAACTTTTATAATGGCTAAAATTTAAACAATAATAATAAGAATACAAAAATGTCATCAGAATGTGGAGTTGGTGAGAATGTGGAGCAACTGGAACACTCACGCATTGCTGGTGGAAATGCAAAA
>chr2	117276461	117276730
GTTGGCATTGAGTGTCTGCAGTTTTTCCAGGGTCATAGTGCAAGCTGTTGGTGGACCTACCACTCTGGGGTCTGGAAGAAGGTGATGGCCCTCTTCTCACAACTTCGCTAGGCATTGCCCCAGTAGGGACTCTGTTTGGGGGCTCTGACCCCATATTTCCCTTCTGCACTGCCCTAACAGAAGTTCTCCATGAGACCCCCATCCCTGCAGCAAACTTCTGCCTGGGCAGCCAGATGTTTCCATACATCCTCCAAAATCTAGGATAAGGCT
>chr2	41252726	41252973
TTTCGTGACTGTGTTTTTTTTCTCTAGTATTTATAAAAATTGTATTACTGGGTCAAATGGTAGGTAGAGTTTTAACTTTGTAAGAAATTGTCAACCCTTTTGTCAAAAGTACCATTTACATTCCAAGCAGCTTCAAGTATTTGAAAGGAGAAACAACCTCAATACTTTTTGGTGAAGGGTATGATTGCATGCCAATAACATAATCAGAAAATGTTTTAAAACCAGTAAAAGTTTACAGTTTTAAGTTC
>chr2	30301792	30302039
AAATCCTCCTCCCTCCCCTGCCGCCCCAGGTATGATGGAGTTTCCCTGGTCCAGAGTTGTGGGTAAAATAGTGGGAGACGTGGACAGAGTGGTATGAAGGGAGTTTATGCTGGGCTGTGGTCCGTGCTGTTTGTCTAATTCAGGGAAGGTATCAGGCTACCCCAAGGAGGACTCTGCTATACGATCTGCATCCTGGTGATAGTAACCTCTCTTTTCTGGCTGTTGAAGTGCATTCCTGTGCGGATGTG
>chr2	20003224	20003508
ATTCAAAATAAAAAAAAAAGAAATAAATAAATAATGTCTTCTTTCCCTAAATCTCTTGGGAAAGAAGACAAGCAGAAAGACATCTTCTGGCTGGGCATGGTGGCTCACGCCTGTAATCCTAACATTTTGGGAGGGCAAAATGAGAGTTTCACTTGAGCCCAGGAGTTCAAGACCACCCTTGACCAACATGGCAAACCCCATCTCTACAAAAAAAAAAAAAAAAAAACACAAAAAATTAGCCAAGCATGGCGGCCTGTGCCTGGGACCCCAGCTACTCAGGAGGCT
>chr2	56644456	56644740
TTATTTTCCTTTTGTATTCCTTTTCTGTTTTTCATTGAAGGATGTTTTTCAAAATCTTGTGATGTTTTGATAGCCTATTTCTTTATAAGACTTAGAACTTAAAAATATTTGTGAGTTCTCTTTTTGTGCAAAATATGTCATCTTTCTATAATACTGTCAAGTAGGAACTTGGCTATGTCATTTGGATAAGCCCAATATCAGTATCTGTAAATCTGTTTTCTGGTTCTGATCAGAGTACCTCTGGTTGACCATTATAATCTATTGCCCAGGAAAGGAGTATAAACT
>chr2	138198701	138198943
TACATAATCTATTGCATTTAAGGGATTAAAAAGAATTTGTCATATTTGGTCACAGATAGCCCTTACAATCTCTGCACATGAGAATTTAGACCCTTTTGAACCATCAATATGGCTCTTTATTGTGCATTTTAATGTTTACTGAGATGGAAAAATATAAAATTCATTATTATTTTGCACAGACTTATCTAAAATTGTTTTAGATACTGACCAGATGTTTTTTCTTTTCTTGTTTTGTCTTAATCT
>chr2	146255709	146255951
TCTGAATTTTCTTGTCGTTGCTGTTGTTATGTTTCCAGTGGGAAGCTAAATTCAGTTCCTGTTACTCCATCTTGGTCGGAATGATTACTTTTTGAGGATGAAAAACATAAATGTATTGAGCACCTACTACGTCTTAGACACAAATTTAAATTCTTTACATATGTTACAACTTAATACTAACCCACTGAATCCATAAAATAACTCCTGAAGTAAGTATTATTACTCCCTACTGGCACTCATGGT
>chr2	158887288	158887602
AAATTTAGATTAATTTTTAGTTTCTTCTCCAGTTTTCTAACTGTATTTTAAAAATTTTCTTTAACAAATAGAATTATTTCTGTATTAAGAGAAATATGCACAAAAGGAAAAGCTCATAGAGCACTAAATAGTTATCTTAAAAATTACTAATGAGTAGAATAAAGCTACTAACAAGTAGGGTAAATTCAAATAGTTTAGTTGAGAAAATATAAAACTATGGGCATCAGCAATGTACATACAGAGGAGAAAATTGTTAAATCATTGTGGGTTTTAAATAGCATTCAGAGTCAGATCTCGAATAATAATAGAATATTA
>chr2	151419162	151419476
CCCATACCTTTCTGGGTGATCTCTTTCTCCAAGGTAGTTTGAAATACTTTCCGTATGCCAATTACTCTTGCTTCATTGTGTCCCCTAAACACTAGACTGTAGACACAGCTATTCAACTTGTACTGGTTTTCTAGAGCTGCCGTAGCAAAATACCACACAATGGGTGGCTTAAACAACAGAAATTTATTCTTTTACAGTTCTGAAGGCTGGAAGTTTGAGATCAAGGTGCCGGCAGGGTTGGTTTCTCCTTTGGCCCCTCTCCTTGGCTTGCCTTCTCCTTGTGTCTTCACATGGTCTTCCCTCTCTGTGTGCCTG
>chr2	225549534	225549807
AGTAGTTCTCAGACCCTCAGGTGAACAACAGGTACCCAGGGAAAAAACCAAGTTCCCTGGTATCTTGTCGGGGATAACAGAAAATACGCTGTAGAGGTCAAAGTTAATTAAAAAAAAAAAAAAAAAGGTTCCTTTGTGGTTGAGGCCACGTCATTCACCAGACAGGGGTCAGTAAGCATTTTCTGTAAATGGTCAGAATACTTTAGGCTTGGTGGGCCATATATGGTCTCTGTATCTTTTGCCCTATGCCACCCTCTTCCTCCTTCTTTTGTTT
>chr2	2245620	2245893
TTCGTAGATTATGTTATGAACAGTGATTTATTTGGAAAGAATTTTGATGTTTTTACCCCAGGTGAGAGGCACAAATATATATATATATATAACCTGTGATATATATATATATATCACAGGTAATAAACATCTAGGTCTTCATTGGAGGAAACAAAATAGCATAAAGTGAACATATAAAATATTTTTCCCAAAAGGCAGGGCAAAAAACACAAACAAAATTTCCAGATATAAAACACATTGAAACTAATAACTTTAAAAAGAGAACTATCATTGC
>chr2	167712383	167712632
GTTGGTGAGAGAATTAAAGTAGAACCGTTTATAGAACTTTCCTGGGAGAGAACAATTAGAAGTTTGTGTCTTGTTTCTCTCAGACTCTGCCCTATGCCTTGTTTGTCATTTGCTGATTAATCTGTATGCATTTGCTGTAATAAACTGTAGTGGTGAGAATAACGGCTCTTCCGAGTTCTGTGAGGTCTAGTGAATAAGTGACCTAAGGCTGGACACGGGGATTTAAAACAAATTGGAACTAAAATATCAA
>chr2	201494794	201495043
GGGTTTCACCATGTTGCCCAGGCTGGTCTAGAACTCGTGAGCTCAAGTGATCTGCCCGCCTCGGCCTCCCAAAGTGGTGGGATTACATGTGTGAGCCGCCGTGCTCAGCCTAAAGAAAGCAGCTTTAATAAGGCATGGGAAATAGGCAAGATGTATACAATAGATTGGAGGTGAATCTGTGCATGTTTTATTACACTGTGGGAGTGGAGGGATACCAAAAAAACCAAAGGATTTCTCAGAAAGCATTATA
>chr2	240253669	240253970
TTCTCCCTGCCCCACATGCACAGTCAGCTAGATCCAAAAGAGCAGGCAGAGGGCCACCGTGCTCACTCCACCATGCTCACTCTCTCCAGGGTGCCTCCCCAGCCTGGTGTGAGGGTGCCACGAGGGGCCTCTACCTTACTCTTCTCCTGCCCCAGGCAGCAGGCAAGCAAGACCTTTGCTCAGTGTGTGGTCTGGTGACACACTTCCTTCCATCCCTCAGGCTGGACAGCATCTTTGACCACCCGAAATCGTCACTCTGCCAGCAACATGTCCCCCAGGCCCCAAAGCACTGCACTGCGCTG
>chr2	84516420	84516721
GTCCCCCAGCATTAGCTGCTGCTAGCTCATCCTCTCTTTCCAGCAGCCTGTTCTGAATCATCTCTCAGGGTGTGCTGTCTCTTTAAATAAACACTGCCACTACTGTTTTCCAGGAGGTCAGCCAGCCAGTCAGCCGTTCCTCTCTTTGAATGCATTTTATCTTCCTTCAATAAACTCTGCTACTTAACCCTTGTTGTGCATCTCTTGGTTGAATTTTTTCTTCTAAGAAAACAAGAACAGCAGTTCTTGCAGTACAATTCCAGTACCTTCCGGTAACAAGAGGGCTCATTTCTTGTCAACTC
>chr2	159352949	159353213
TACTGAATGAAATCTAAAGAGAAAGCAAACACTTAAACAAATGGATATAGACTAAAGGAAAAAACTAGAGTAAAAATGTCTATAAAGACTGCATTTTATATAAATTTCCAGCTCTAGTTTTTCCTTTAACAGGAAAGGCAGGGAGGGTCCTTGGCAGAGAGAAGAGGGAAGCAGTTAGTGAAGTAAACACTGGTCCAAAAAAGTCACATCTTGGCCCACAAAAGGCTGGCCCTCTTTCCAGGTATGTCTTTCCCATGGCCTAGTC
>chr2	236721672	236721936
ATATTAACATTTAAAGATAATTACACAAACCTTTAATTTTTGAAATAAAATAATTTTATTTTATTATATTTCAAGTGTACTACACAAAAAATTAGGAATACCAAAGTATTAGGAATTTTGTCAAATATTTAAAGCAAGAAATGGCCTAATCAGGTTTTGTTTTGTTTTGTTTTTGGTTTTTGGTTTTTGAGACGGAGTCTCACTCACTCTATCGCCCAGGCTGGAGTGCTGTGGCGCGATCTCGGTTCACTGCAACCTCTGCCTC
>chr2	69354842	69355100
TTCCCTAACTTGCTCTCTGCACTCCCTGACTCTGGTCTAACACTCTCTCAAATGGTGGCTCCAGAGTTATGGCTCTAAAACGCAGCATTGATCATTTTATTCACCTACCTTAAAGTCTGTGTGCAGGAAAAAACCCAAACTCCTTACTAAAATGCTTATTATCTTTCCCTCATCGCCAAAGAAATGCAAATCAAAACCACGATGAGGTAGCATGTCACCCCAATTAAAATCGATTTCATAAAAAAGACAAGGAATAACA
>chr2	74350695	74350953
TTGTCTCCAATTTTAAGCCAATGCCAGAACTAGACTCTGCTACCAGAATCCAGAAAATTTGATTTAAGAAATTCCGGAATATGAGACCATTTAACTAGGGACACCGCTCTAGTCCCCTCTATAACTATTTTGGGAATCCAGATGTTGAACCATTAAGCTTGCTACCTGGAACTTAATTTTGTGTTTTCAATGGCTACAGCTAGAAATTTAGCTCACTTTCACCTTGAATGGAAAAGGAAACATGGAGGACCAAAGATCC
>chr2	204014021	204014284
GGGTGGTGGAACAACTCCATTGGGGGGTACCAGGATCTGAGGCTTCACTGACTGTGACTGCATCACTGGGGGTGTTGGCGGCTTAAACAGGGCCCCTGAATGCTGAGACGCATTCTGTAGCCGTGTTATTGTGCTGTACTTGACGAACATTGGGGCTGCTGAGCCTGCAGAAGGTGCAGACTGGCTGGGGAGTGGGGGAGGAGGGGGTGGTGGAGGGGGTGGTGGAGGAGGAGGTGGGGGTGGCGGAGGAGGTAGAGGTGGTGA
>chr2	145191184	145191447
GGAGAAGAGGAAGCAAAATTTGTCTGCTTCTTGCGGAGGGGACAGGAGAACGGAGGGATAGGAGATGATCTCTTAGGAAACAAGCAAAATTCCATTGCTGTTAGAAATGATGAGATAGTGGAAACAAACAAACATAAAACATCCTATCCCCAGGAGAGCAGCAGAAACCCGCCTTGGGCTCAGAATCCAGTATATATAACAATCAGAGATCTGCTACTTTTAGGGGAGAGATGGAAAACTCCCACCCAACTACAGATAAAAGGT
>chr2	119458587	119458872
AAAACTGTGCAGGTTGCCCACCCGAGTCCAAATGTTTTCCTTGATTTAGTAGCTGACAGTCCACATGGACATCTCAGAGGGGAATTCCAATAGGACCATAATCTGGCTAATTTAGCTGGGTATGTAGATCATCCTGGAGTCATAGGCTAATAAACTTCCGGAGAGATTAGATTTGACAACTTCTGAAGTGGGAGAAGCAGGGGCAGGCAGAGGGTGGGAGCCCAATCTCCCCATCATGGAGCACAGTGTATACTTGTCAATGTCAGGATGTCGGTATTCCCCAAAC
>chr2	132293477	132293762
CCAAGTATAGAAAGCATGGTGAAAATTGATGGAAGAAAACTGCAGAAATTTAAAATGCAAAATTAAAATACAGCCCTATAATTCATGATACATAATTCTTCACTGAACCCCAAATCTGTGAGGACATATGTGTGATCTTGGATAATGCATTCAAACTCCTTGACACTGAAATTTCTTGACTGTAAACTGTTTTAGAGATGTTCCTCACCCGGTTGCATGAAGCACATCTGTGTGTGTTAAGGCACTTCCCACAGCATCTGCGACACAGAACAGTGGCAGCTGTGCT
>chr2	102130357	102130631
AGACCCTGGTGGCTGGAGAGGAGATGTGTTGGAGTTATAGGGGAGGCTGGGAAGCACAAGGCAGGGCATTTAGAAAGGGGACAAAGGACAAGAGATGAGGCCCATCCCTGTCTCTGGGTTCTGGTTCTGTTGTCCAGGAGCCCTAGAAGGTTTGTAGGGGTGAGATGGAAAAGTCAGACTTCAACCTAGAACCTAGTGGTCAAGAGGCTTGGGGTAGGTCCATCCCCATCTGTGGCATCTGGTGACGGTGATCCTGTCTTTCTGTGTCTCATTGC
>chr2	114208750	114209024
CATGAGTTTAAATACTGTCAACATTTTTACTACCAACTTCATTGTTTAAATAAGCAAATTATATACCTACCTTTCAAATTATTTTTGTCACTCTTAACTAAGAAAATGACTGCAGTTAAGTAATGACTAGACTGAAATGTTTAAAGTTCATGCATAAAATAGCCTCCAAACTAAACCATGTTTATTTCAACAGTACAGATCAAGTACAGTCCTATTTATTTTAAACTAATAGGAAACTTAAATCTTATTCAGAGTAACATGCTGACTTCATCATA
>chr2	83475465	83475751
TATAGGAAAACAGAACTCTGACCTACTACTCCTGCAAGAAGCAGTCCAGGAAACCACACTACAGCTGCTGCAGCAATAGACCCAGAATGGTCAGGACTTTTGTATTTTTTTCTTTTTTCTATTTTCTCTTAAGATCAACTGTACAACACTGTCATATAAAAGTCCCTCTTCTAGTTAGCCCACCTTCCATGCCAAAAACCTCTAATCGGAGTATCACTGAAGCCTTTATTTCTTTTCATTATAAAGCTTTCCCATTTATCTGTCTGTCTCTGAGATTTTGTCAAATG
>chr2	172319871	172320157
TGTGTGATGTGTCCATGTGTTCTCACTGTTCAGTTCCCACTTAGGAGTGAGAACATGCAGTGTTTGGTTTTCTGTTCTTGTGTTAGTTTGCTGAGAATGATGGTTTCCAACTTCACCCATGTCCCTGCAAAGGACATGAACTCATCTTTTTACTTATTTATTTATTTAGAGATGGAGTCTTGCTCTGTTGCCCAGGCTGGAGTGCAGTGGCACAATCTTGGCTCACTGCAAGCTCCGCCTTCTGGGTTCACACCATTCTCCTGCCTCAGCCTCCTGAGTAGCTGGGA
>chr2	60104928	60105191
TTCTGCCAGAGTGTGTAAACCATAAGCTGATATATGAAGGCAATTTTTAGTGGTGCCACTTGTATCTGAGTGATTGCACACACTTTACGTTTCTGGCCTGCCACCCCCTCCACCTTTCGAAGATCTCTCTATTTTCTTTTAAGGGAACTGCAGCAAAGGTGAAAGCAAGTTTAACTGCTTCAAGACTTTGATGGCCAGAAGCACCTGTTTGGGGGATTTGAAACTGACCAAGGCCCACCTTCAAAGCTAGAATGTTTCTTTGCT
>chr2	50296668	50296931
AAGCAAAGAAAAGATGGTGTCAGAAAAGTTATTTTTAAAATACTTTGGGCCTGATACAGTGGCTCATGTCTGTAATCCTAACACTTAGGGAGGCTGAGGCAGGAAGAATGCTGGATGCCAGGAGTTTGAGGCTGCAGTGAGCTATGATCCCACCACGGCACCCCAGCCTGGGTGACAGAGCAGAACTCCATCTCAAAAATAAATAATTAAATTAAATTAAATACTTCAGTGTCAAATGAGTTAATTATCTCAAATGTTTATAAA
>chr2	15830926	15831209
CAGCAATAAGTGCTAACGCATGCCGCAGCGTGGATGGACCTTGAAAACATCATGCTAAGTGAAAGAAGCCAGTCACGAAAGACCACGTAGTGTATGATCTTATTTACACGAAATATCCAGAACAGGCGAAACCAAGAAGACAGAAAGTAGGTCGGGGGTTGCTTAGGCTGGGGGAGCCAGGTAGTGACTGCTAAGGAGAGATGAAAATGTTCTAAAATGGATTGTGGTAATGAATGGACAACTCTGAATAGACTAAAAACCAGTGAACCGTACATTCTAAATAC
>chr2	147597218	147597501
TTACGTGTGGGGTAGGTATCGTCATAAATGAAACCAAGAATTCAGAGAAAAGAGAAGTCAGATAATTTAAGAAGACTAAATTTTGAAATTAATTTAGAGTAAAAATAGGCAAAGTTATGTAAAAGCAGAAATGGATTCCTGGATTTAGAGATATAATGACAACTTGAATAATTGGTTTATTTAAGCTAAATAATAAAGTCACATAATATACTGTCAGACTTCATTGATGAACTGTTCCTGAAGGAGGATAATCAAAAGCCTTAGCCACAGCTCAGTCCTACTGA
>chr2	101904224	101904510
CCAAAATCCAGGATGAAAAGAAACAGCCCAAAGGAAGAGCCTCTAATACAGTGTTTCCCAAACATCTTCTGTGAAACACCATTTCTGCTGGATGTTAATAGGTTTTCACCAGCAAAAGTCTTATGATTAACCAAATGCAGAGTTGCATGTCCAAATGTCTGAAAAGCAAAGCCTCATAGGCACCAGCCTGTTTCACCTGGATGAAACCAGCCTTTCCCCACAGTATTTGACACAGGAATATTTATGGAGGGGCTTTTACCAGACACACAAATAAAATGCAAGTCTCC
>chr2	26122652	26122938
ACGTCATTGCACTCCAGCCTAGGCAACAAGAGTGAAACTCCGTCTCAAAGAAAAAAAAAAAAGAAAAGGAATTTGAAAAGTTGATTAAAATGAAATTTTAGTGAAGAAAACTCAGTCTTAAGGGAAATCTGAAATGAGAAAAACGTTTTTATTTGAAGACAGTGCAGTGTATTTTGGGTTGCAAGCATAAGTGATTGCTTGATGTTTATTCTTCTTTCCAGAGCTGAAAAATAATATTTTTGAGGAAAACAGCAACTATTAATGGAATGCTACATTTCTTTTTTTTA
>chr2	108237246	108237499
TCTTCTGGTCTTTTCATAGAGGGCCCCTACAGGAAGCTTCTGTGACCCCATGGCTGAGTGAGTTTCATGTATCTATATTGGGGTATCTGTGCATGTGTTTCCCCATCATTTTGTTCACCACATTGCATTATAATTTTCTCTCTTCTTACCTCACTGATCAGACTGTGAGCTCCTGACAGGCAGGGACTTGATCGTGCCCAATTTGTCAAGGTAAACAGTGTCTGGCACGTAGGAAGAGTTAACATCTCTGTTCT
>chr2	61073273	61073526
TCTTAATATAAGACTAAAAGGGCTATTTATGTTAATACCTTTGCATCTATTTTATTATTTCATTTCCTTTTATATGGCTCATGACCACATTTAAATAAAATCCATTTTATTTTTTCCCCACACAAGTTAGTTCCCCTCACATTATCTTTACTCAGCTACTGGCAATAACATTTTAACAACCAGTTTAGAGAGAAACTTAGATTCCACCAGAAAAAAGAATCAAAGGTTTTGATCATACTCGATACCGCAACATT
>chr2	167488338	167488629
ATCTTAAAGAAGAGAACTGCCTTCAGATATGATAAAATCAAACTCCCTCCAAAGTTTGGAAACCATGTTACATCCCAGACAGATGGTAGCCGAACTTCCCCTTAAATACTTGCAGTTTCAAGGAGTTCACACTTTTGCAAAGCAGTTTTTTTCTACTGTCAGTTTGCTCTCTTTCACTGAAGGTTAATCTTCATGTTGAGTAAAGTGTATCTCCTGGGAGCATCTACATTTCCAGTAAAGTTTTGGCCTTTAAAGCAACACAGGATATCTTCCATTTGTCACTATGGAAAAT
>chr2	238674492	238674783
AGGGCTGCTGATGGTGATCGTCTTGTCCGGATCGTTTCTACTGGGCCCCCCTCCCCTATCCTGCCTGCCCAGTCCCCTTTGTGCAGGCGAGGCCCTTAGAGCTGTCGCTCAGCCCTGTGGAGCTTTCAGGGCTGAGGGTGAGCAGGACTGACCGGCCTTAGAACGCCGCCGCCCAGAGGTCAGAGTTGAGGTGGGGGCCGGTGGGGCCTGCTTAGACTGCGGAGCGGGAAGGTTCCCCAGCACCTGGCTCGCCAGAGCACCTGAGAGTCCCGGCCCAGCATCCTGTTCCTGT
>chr2	213797265	213797546
GTTACAATTTAGGCCCTAGAGCTCAAGCACTTCTAGTTTGGAAATATTATTCTCAGTGGAACTCCCGACTTTTCTGAGGATGGCTGTGAAGCCAGGTTGCTTGTTGTGACCAGAACACTAAATGTGTTAATCCTGTATTTGAAAAAGTAAACTATTCACTTTTTGAAACATAACCCTTCCCAATTTTGTAATCATAGGTCTTAAATGTAGGTGAGTCGCTTTAGTCAGCTACCAGTCTCTTACTTACAAAGGATAAGCCTTTAGTGGAACAGGAGGAGGAGG
>chr2	126571207	126571488
CAAGGATTTCATTAAACTGGAAGTTAAGATTGCCACATGGACATTTTGGCCTCCTCCTACCTTTAAGTCAACAGGCTAAAATGGGAGTTATAGTGTTGGCGGGGGTGACTGACCTGGACTATCAAGATGAAATCAGTCTACCACTCCACAACGGAGGTAAGGAAGAGTAAGCATGGAATACAGGAGATCCATTGGGAAGTCTCTTAGTATTACCATGCCCTGTGGTTAAAGTCAATGGGAAACTACAACAGCCAAATCCAGGGAGGACTACAAATGACCCAG
>chr2	241110777	241111058
ACATCAGAACTTGGCCGTGTGGGAAAAGCTGGCTCACCAATAGAAGAGATCTGGGCACTGTCGGCATGTCTTCAGGCAGTATCACAAAACTGCGCTGCTAACGCCATCTCACGTGAAAAACCTCTGAACACCCATGTCTCAAAGTTAAGGGAAGCTATGAAGGTCTTGGTGGTGGTGGCAAGTGTCCAGAATTCTGCTATTCACTTGAAAATGTAAATTTCGCCAGCAACAAATAGTGTCATATGTTTTCCTTAAAGTGGCAGGCTGTGTTCAGGAGAATGA
>chr2	196293495	196293776
AATGTCTGTCATTTGACTGTGCGTAATTGTCTTGATTTGTAGTATTTGCTCATTTTGAATAGAACTTATCATATAAATTTCTTGAAAAATCAATAACTTCTTACATAAAGCAGTAAAAATATATTAGTGCATACTTGGTGCTAATTCCTTGGGGCTTGATTCTGTATGGTTTCATTTACCTTGCCAACTTCAGACACATAATCTTATCTCTTGTTCATGCCCATTATCCTTTATCCAGACCAAGTCATCACCGCCTTTGTGGTGTTTTTGCTTAGACAGTTT
>chr2	3767135	3767408
TTCGTCTACAACAAAAGCACACATACACACACACACATAGGTATACACACACGCGCGCGTCTGTCACCAGGCTCTGTGACATTCTGTACAGCTTGATAAGGTCCCCAATAAGACATAGTATGAAGTATTGGAGGCTGCTTAGTGCATCTCATTGTTTTTACAGTTCTGTAATTGTATATATATTGAATTTTCAATGTTTCCCCCTCAAACTTAAGGTATTAATGGATGCTTTTCTTTTTATTCTTACAGTGTTTTTACAAATGGAAGATTATTT
>chr2	179611295	179611568
AGAGACAGAAAGTGGATTAGAGCTTACCAGTGGAAGTAATAATTAGAGTTATTTTTTTACTGGGTACTGAGTTTCTGTTTGGGGTGATGAGAAAGTTTTGGAAATACATAGTGGTGATGGTTGCACAACATTGTGAATGTAATTAATGCCACTGAATTGTACATATAAAATGAATAAAATGGCAAATTATATGTTATGTATGTTTTACCATAATAAAAATATTTTCTAAATGCATTCTTAGTAAATATTTCAGACGAACACCAGAAAACCTCAC
>chr2	152533616	152533878
TTGCCTCTGTGACTCAAAAATAGAAAATTAACAAGAAAGCAGCAAGATTGACAAGCTGGAACAGCAAATTCATGGGATCTGATCGATTCAAGGAATTTCTCTCTTTGGCTCCATGCCAATTATATCTAGAAATAATTTCAATATATATTTTAGAAAACCATCATTGCTGATTGAAGAGAAAGCCCTGTTTGTCATTTACTTAACACACCCCTAGCCAAACACCAACACAGCTCAGCTGAGTAAAACAACTTGATTTTTCTCAG
>chr2	105368835	105369097
GGTTCTCTCATGTACACATTCATTCATCAAATATTGACTGAGCACAGCACCTGCTCCACGTTACTCACCACGGGGCAAACAGACAAGAGGAAGAGAGCACCACCCTTAAGAAAGTTCCAGTATTGGTAGGCAGCTGGGTAGTTAGATAAGGGCACTAATTGCTAGAATACAGAAAATGTACTTAGAGATACTAAGCACAAAAGTCCTGGCAAGGCCCTCACCCAGTGCTTGTGGGCAGAGATCACATTCGCTAGAGGGAAGAA
>chr2	197473538	197473847
TCCATAAGTAAAATATCTTCATCAGAGATACAGAAATCAGAGATAACAAGCTCCCTTGAAAGCAACACATTATCAGCTGGGTGTGGTGGCTCACACCTGTAATCCCAGCACTTTGGGAGGCCAAGGCAGGTGAACCACGAGGTCAGGAGATCGAGACCATCCTGGCTAACATGGTGAAACCCCATCTCTACTAAAAATACAAAAAAAATTAGCTGGGCATGGTGGCGGACGCCTGTAGTCCCAGCTACTCGGGAGGCTGAGGCAGGAGAATGGTGTGAACCAGAGAGGCAGAGCTTGCAGTGAGCGGAGA
>chr2	158768004	158768313
TCTGTGCAATAAAATGGGTTTGCTTTCAGATATGAATTCGTCTTATTTAAATAAATGTATATTAGATACTGATACAAATAACTTCCTAAGCAATAAGCTTTATTTGCAATAATTTATATCCTTTAACAATACTGCCATAGTGATCCTGAACCACGATGTTTGGGCATCATCACGGTGGTGTCCTCTGGCCAGTGAGGATTTTCCTCCTAAACTCTTCTCCACTATTAATGGCAAATGAGTTGAAAGCATACTCCCTCCAAAAAGAACTCACAAAACAAAGACCTTATAGGGATGGAGACAGATATGGGGA
>chr2	202488276	202488549
TCACAAATTCAGGGCTACTGAGTATTTGACTTATGTTTTGGGGGCCCACTATGTGTCAGACATGTTGCTAGGCCCTGGGAATTAATGAATCTCCATGACATCATCTCTGCCCTTGAGGTACTCACATGGAGTGAAGGAGATGGGCAAGTCAACAAATGTCTTAGCTCATTTTCTGTTGCTTATAACAGAATACCTGAAACTGGGTAATTTATAAAGATAAGGAATTTATTCTTACCATTACGGAGGCTGAGAAGTCCAAGGTTGAGCAGCTGCA
>chr2	160531125	160531398
GTTGCCAAGGGGTTCAGAGTAGGAAGAACAGGGAGTCGTTTAATGGGTACAGTTTCAGTTTTGCAAGATGGAAAAGGTCTGGAGATTTGTTGAATGACAGTGTGAGTATGTGATACTTAACACTAGTAAACAGTAGACAAAAATGGCTAGAATGGTGAATTCTATATTGTGTGTATTTACCAGATATTAAAAAAATTTAAAAGTCAGTGCCAAATGTCTGGTGGGTACTCAATGAATGTGTGAAAAATCCAAGTGGCCTCATTTCTCAAATTAA
>chr2	232924521	232924803
CGCGTGCACAGTGGAGTCTTCTCCCCTGTCCCCTCCCTGCACACATGTGTCGGTCCCTGGGTTGGGAGGGCCTTGATGGGAAGCGGGAGGGGCCGGGCACGGGGCCTGGCACGTAGTGGGCCTTCATTGAAAGGCCATCCCTCTTCCCTTCGCCTTTCTTGTCCACGACCTACCCCAGCCAAGGCCGGGTGGGGTGAGAGGGAAGGAGCCGAGGCTGAAGTGAGGAGGTGCGGTCAGGGGCCCGTCTATGCAGCACTTTCAGCTCTCCGCGCTGGACCCAGAC
>chr2	193786209	193786491
TCCTTCGCCCACTTTTTGATGGGGTTGTTTGTTTTTTTCTTGTAAATTTGTTTGAGTTCATTGTAGATTCTGGATATTAGCCCTTTGTCAGATGAGTAGGTTGCGAAAATTTTTTCCCATGTTGTAGGTTGCCTGTTCACTCTGATGGTAGTTTCTTTTGCTGTGCAGAAGCTCTTTAGTTTAATTAGATCCCATTTGTCAATTTTGGCTTTTGTTGCAATTGCTTTTGGTGTTTTGGACATGAAGTCCTTGCCCACACCTATGTCCTGAATGGTAATGCCTA
>chr2	210195377	210195644
CTTGTGATGCTGGGAAGGACACTTAAACTCTCTTGGCCTGTTTTCTCATTTGTAAAGTGGGGACAATAATAGAGGATGATGGTGAGGAATAAATTACTTAATATATATGAAGTGCTTGGATCATTGTCTAGCACACAATAAATTATGTATAAATGTTTGCTAATATTATTTTAGGCATGTTGCAGCCACTTTATATAATGAATCTAATGTTAAAACTATGTTGTTAATGTTGTAAAAAAATTAGTGTTAAAGTAATTTAATGCTATTT
>chr2	145527101	145527368
CAAAAAGGGGTATTACAAGGAGACTGGGTGAGCTCTAAGGGGCTTCTTATGACCTAGCCTCAGCCTCAGAAGTAGTTGAATTTACTTGCATTTGATTCAGTAAGCAAACACTAGGGTCAGCCCTGATTTAAGTGGAGAGGAATTATACTTGAAAGAGAAGTCTAGAAAATAATTTGTGGCTATCTTTAATCTACACCTTCCATCTTCTGGCCATGAATTGTTTACTTTCTCTAACATATAAAATACTTTCATCTCCTCCCAAAGTCTG
>chr2	18581547	18581995
TGAGGAAAAGGCCTAAAAGCTTATGGGATTGCAGGATGAGAAGTAAATGAGTAGAAGCCTAAGACTGGCCACCAGCCCTACTCATTAACAGTTGCCACCTTCCCCCTCTAAGCCTCAGTTTTCTCATCTGTAGAAGGGGCTAATAATACCTACCTCATAAAGTGTTATAAAGATCAAAGTCCAAAGTCAGACACCTATTCCTAGACATGATATATTTCTTAGACGTGTATAAAAGTCAAGTATATTTAAGTTGAACAAGCATACAGATATATTGTAAGAAAAAGCTGGTCCCAGATAAATATAAATTGCAAAATTTCTAATTACACCTTACTATTTCTGTATAAAAACCTTTATTTTTAGAAATATTTTTAGCATTTTATTTCTATTCTTTAATAATTGTTTAAATTGTATTTTATAATTGAACACAACAATAATGAGTGTAAGCCCAA
>chr2	237712335	237712783
ACTAAAGTATAAATAGTAGTTATGTTATGGTGTTTTGTGTATTTTTCTTTTCCTTCTACATTTTGTATCTTGTAAATCTTCTTGAAGGAGCCCAAACTACTTTGATAACAGAGTGAATAAAATAAGGTTTTTCATTTCTTGTAAGAATAGATGTCTTAGGGGTATTAAAGATTAGATTTAATATTTACTTTTAAAATAATTGTTCTCAGCCAAAATGCCATCTGGCTAGCAGAATTATCTGGAACACCTTTCCAAAATACACATCTGCATATCCAGCCCCCATGCACACCCAATACACATGCACGTGCACATGCACATACACACACATGCACGTGCACATGCACACACACACACATGCACGTGCACATGCACACATGCACACACACGTACACCTATGCACACATGCAACCCATATGCACACATGCACACATGCACATATATGAACACAT
>chr2	224210409	224210663
CTAGAACTGTTGCTGGCACAGAGTAGACTCTTAATATATATTTGTTGAATGAATAAATGTGGGGACAACAGTGGTACTTGGAGGTGAGAAATTAAGATTACCCCAAAGGGATATTCTGTGTGGATTAAAGTCACAAATTATTATATGGAAAGTTTAGCGGTAAGCCAGCAAAGTTTGTCCTCTAAGCCATGGGTTTCTAAAGATGGGTGGACACATCCCAGAGTGTACACGAGTCAATCAATGAAGGGTTGAAAG
>chr2	173883714	173883968
TCCTTTGTTCTTTGTCCATCTTTGTTTCTCTCTCCGTCTCTAAGAGCCTTGAGAGGCCTAGTCCAGAAGTTTATTTTTCCTCCCAGAATGTGTGAGATTGTGTGGATTAATTTCTCCTTTTTATAGCTGTCAAAAACGAGAGTAACAAACCCAGCATTTTTTTTTTTTTTTTTTTTTTTTTACTAAATCAAAAGATCACTTAGTAGGTTTTAACGAAAAGGAGATTGTTACAAATAGTACAACCAGGAAACTCTC
>chr2	21812288	21812555
TCACTTATGTTATACCAGTGTGTCCCAAATAATTCTGCAGAAATTATTAATGGGTAATCCAATAAAATCAAATGAAGGTAAAAAAATAAAATACTTAATTCTGTAGTTAAATAAAAGTGGGAAAATCTGGTTAAATGAGGTAAGGTTTCTTCTATGCAAAATTTCTCAGAGAGTTTGATATACTAATATTATATACATTATAAATGTTAAATAAATGCAAGAAACATTTCCAAAATACATATCACCATACAAAAGCATTTTTGAGCAT
>chr2	58274946	58275213
AATATCAGTGCACTTAAAATCTGACATTTAGGCATTCTACAGTCTCAGTCAAGAGTATTTACACATCTGACCTGTATGTAAAATTCTAAAGCATTAAGGATATATTTTGAAGCATTTGTGATGTTAGAAAGTAGAATAAAATTATGAGATGTTCTCATCGTCTATGCTAAAATCTATAAAAGATTAACTGAGCAAACAAATAAAGCAAATATCTAGAAAGAGGTGCTTAGACACTTGTCTTTGAGAAGCACTTTGTGCTTCTTTGGCA
>chr2	193471675	193471952
AAGATGTCATTTTCTGCCAATCAGATTGAAAAAGTTTTAAACATTTTGATAAGTCATTATTCATGGAGGTTAATGAATATAAGGCCTCAGATAATAGACTAGCCACTCTCTGAAACATTATCAGTTGCTTTGTTAGAGAGAAAAGAGATCTCTAGAGTGGTTCACCTTTGTAAGCTCCAACCACCTGTAACTTAGTGATGAGAAATAATATACTGCCCTGTCTAGTCACAGAAGGTCCAAGAAATTAAATCCTATGAGTTGTTCAGAAAAGGGCAAGG
>chr2	82139226	82139503
TTGTATTCTTGAAAATTGGTAAAAGAGTCAATTTTAAGTATTATCACAAATCAGTGATAAGTATATGAAGGAGTGTTAATTAACTAATGTTAATTAGTTCAATTTAATGATTCCACAATAAACACATATTTCAAAACAGCATTTTGTGCACAATATATACAATTCATGCAATTTTAATTTGCTAATTAAAATATTTTTAAAAATAAAGAAAAATAATGAGTTCATAAAAGTATACATACCTTAATATTTAAAATGTATATCTTGTATAGGACACGTGG
>chr2	180745176	180745441
AATAAATACCTATATAGAAAAAAAAATCTCAAACAACCTAACATTGCACCTTATAGAACTAAATGAAAACAAACTCAACCCAAAATTACTAGAAGGAAGAAAATAACAAAAATCAGAGCATAAATAAACTGGTGACTAGAAAAGCAGTAGAAATGATGAAAAAATGAAGAATTGGTTTTCTCAAAAGATAAAATCAACAAACCTTTAGCCTAAACTAAAAAAAAAAAAAAAAAAGAAGACTCTAATAAAATTAGAGATGAAACAAA
>chr2	7591550	7591815
TGGCAGTAGATATGTTATTTATTTTATTTTATTTTTTAATGTTTTTTATTTCAATAGGTTTTTGAAGAACAGGTTGTGTTTGGTTACAAGAATGGGTTCTTTAGTGGTGATTTTTAAATTTTGGTGCACTCATAACCCAAGCAATGTACACCATACCCAATGTGTAGTCTTTTATTTCTCATCTCCCTCTCAGTCTTTCCCCAAGTCCCCAAAGTCCATTGTATCATTCTTATGCGTTTGTGTCCTCATAACTTAGCTCCCACCAT
>chr2	211737316	211737577
TCTTGTCTCTCTAGAAATACGAATGGATTTTTCTCAATCTAAAAAAAGCACCTATAAAAAACCTGCAGCTAAATAATATTTAAGGGTGATGTATTGAATGTTTTCTCCCTATGATTTCCAATTTTCTCATATATTTAAAAGTGTCATGATGTGCTAAATGCTTCCCAAATTCCTCTTATTCCTTCTCCAAATTACTTAAATCAAGAATATAAGCAAATAAAAGAAATAAAATGAAGCACATATTGTCTCCAAAATAAGTGGT
>chr2	234121407	234121668
AAATGAACAATGGAATAGAATAGAGAGCTGAAAAACAGACTCACACAAAAATGAAGAGTAGACATAACAGAACTGGCATAGTACATTGGTAGAGAAAAATTGATTACTCAATAAATAGAAATAGGTAATTTTTTCAAGTGGAAAAAAATCCTTCTTACACCTCTCATAGGAAACCATTCTAGGAAGATCAAAGTTTTAAATGTAATTCAATCAGTGGTTATTGAGCACTGTTTCAAAGAGCAACCATGAAAGACATGACTAT
>chr2	118638118	118638391
CCTAGAGACTTGTTGAATGGCTTTGACAAAAATGCTGATAGTGATATGAACAATAAGGTTCAGGGTGAGGTGGTCTCAGATGGAAATTAGGAACTTGTTGGGAACTGGAGCAAAGGTGACTCTTGTTACGTTTTAGCAAAGAGACTGGTGGCATTTTGCTCCTGCCCTAGAGATTTGTGGAACTTTGAACTTGAGTGAGATGACTTAAGGTATCTGGTGGAAGAAATTTCTAAGCAGCAAAGCATTCAAGAGGTGACTTGGATGCTGTTAAAGG
>chr2	82609084	82609357
TAATTACTACTAAAATTGATAACTGGTGTTTAATAATTGATACTATTATTACTCCTAATACCGCAGGGGGTGTACACCAACCTGTGATATTGTTCCTAATATCCAGGGACGGAGAGCATGATTTTTAGTTTTAATATCGCAGTAGGTGTGCATTCACCCTGTGACATTGATCCTAATATCCAGGGGGTAGAGTATGACATGACTCCCAACATAGCAATGAATGTACAGCCACCCGGTGATACTGCTCCTAATATTCACGGAAGAAGCGTATGCT
>chr2	31008701	31008952
TGAGAGACCTCAGTTTCCCCATCCATAAATGGGAATAGTCCTACCACTTTGGAGGGTGGTATAAGTGAGCAGGGAAACAGTGCAAACCAACACGCTGGCCTCTGGAGCATATTCAGGGGCCAGCATGGCGGGGCAGGGGCTCTGCTGCAACTTCTTAGCCTGGAAAGGAGGAGCCTTGGGGGCACTAAGAGAGTTGCCTTCTAACTTGCGGAAGAATTCATTGTGGAAGTCTGGTTAGATGCACTCCCTGTG
>chr2	58575353	58575604
AAAGCAGGGTGGAATTGACTAACAGGTAATTTAATCAAAAGATAATTAAAACTATTGAAAGTTACAAATTATTATTTAATTAATACTAGTTAATATTATAATTTTCAAAGTTTGAATTATGCTGATTAAAGCGTTCTCTCATAAATACCACTGAAAATTAATTACAAATTAATATAATCTGCTGAAACATCCTCTTAATGGACTTCCAGCTATTCTTGACTTTTGCAATAAATAAACATTAGACCCCATACT
>chr2	225495265	225495519
TTTTTCTTTTCTGAGAATCAGATGCTTTCAGACCACTACAAATTGTCTTGACCACAAGAGATTTCCTGTTCTCTTTTATAAAACTCTGGTCAACAATTAGTATAGCTCAATAGCATAAAAGGGATCTGAAACTGCAGTGGAACTCAGCTGAGCTTCTCCTTTGGTGGTAGGATTTCATAAGGAGCCTATCTATTGTCCAGAGATCAGGCATTTGGAAATAAAAACTGTCCTGAAATGATGCATGCAGGCCTGTGT
>chr2	59427063	59427317
TTCATGGTAGGTTATACACTGACAAAGAACATCCCATCTGACTCAAATATAAGCTCATGTTGGTAGAGACAGTGAAATGTGGCCATTAATTACAACAGCTGCTAGTATTTATCCCAGCTAATCTTCCCATCATAGCTCAGCTACCGTGTTACTTCTGTCTGCTTTCAGCTTGGAAACCAGAACACCAATACTGTTAAAAACAAAATTGTGACACTAAGGACTAGTCAGTGTCTGAGTGAAAGATTCTATTACATT
>chr2	136288173	136288447
TCCTTTTTCCTTTTTATCATCTGAAGAGGATGACACTTACCTCTGAAGAATTTCATGTCAAAATATGCCATAATCACTAAAACGCCTGGCTGCTTCTCACATCCCAAATATTCGTCTTTAGTTGAGTTCTAAACTCGAATGGCAAACTGTGCTCCTTTCCCAAAAGCAAGGATGTCTTTCTTCTAAATTAGCCAGTGTCAGGAAGGGAGCTCAGTGGAATATTAGACAACCATCAAAAACAGTCATCACAACTGCTTAATAATAGGGAAAAGTGC
>chr2	126712985	126713259
CACTGAATTGATTAAAGAATAATATGGTGATGAGACTCATGCTGTGCTGTGTTAGGTTGCGCGTGTTGTGTTGTGATTATTTGTGAGAGAAACCAGCTCTGCTCAGAATGTGAATTCACCCATTTGCCTCTAATATCCGCTTGGTCAAAGCAGTATCTGGTGGACTATAGAATTAGTGTTTGTTCCTCAGACCACATCATTAAGAATTTACTCCCTTTATCATCTTTATTATATCAGCACACAATTCTGTCACAATAAATAATACTGTGCTTATT
>chr2	216623371	216623643
TGTTGCCTTTTATTTAAAGAGGATAAAATCTAGAAGTATTAAAATTTGATCATTTAACCAAAAAAGTCTCTGGAAGGCAAACATGAATTAATATTAGTAGCAACACCTTTGTCAGAGATGAGATTACTAACTTCATGCTTGAAGTCAGTCATGCATAGTCTTCATTGAGTGGCACAGATAACACCTACTGATATTACAGAGATAAGATCTATAGATAGGCTGGGCGCAGTGGCTCACGCCTGTAATCCCAGTACTTTGGGAGGCAGACGTGGG
>chr2	125337618	125337890
GCTCCAAACTACATTTTTCTATTCTTAATTTATTGTTTCACATGCATGTATTCTGAAATTCTATGAGTAGCAACTTATATTTGAAATGGTCTCTGCCCTCTCCCCGCAAAAGTATTCAAATACTTGGGTGAGGACTGGGGATCAGTCAGGGACACGGTGGTTACTCACAACCCTCTTGCCTTACTGGATTGGCAGTCTGGGAAAGATGGGCAGGCTGAGAGAGTTCAGGGAGTTTTTCTTTGGGATGAGGGAATATGAGAAACTTTGAGGGGA
>chr2	97882333	97882636
AGACAACATCAAGAGACAAATATAAGCATGGCTCTTAAATACCAGGAGATGGTTAACCTCACACATAATTAAAGACAAACTAAAACTACACTGTGATAAAATTTCTGACCTATCAGATCAGCAAAAATAAAAAATGTAACACATTCTGTTGGAAAGGATGTGGGAAACAGGCACTTTTTTTCACCAATGAGGGAATGCAAGGTGGCACAGACCTTGAAGGAGAATCTGTCAATGCTTAATGAAACAATGTCAGCATTTACTTTTGACTCACCAACCCCACTTCCAGGAATTTATCCTACACATA
>chr2	109748760	109749063
GTGGATCACAAGGTTAGGAGTTCGAGACTAGCCTGGCCTATATGGGGAAACCCCATCTCTATTAAACATACAAAAATTAGCTGGGTGTGGTGGCGGGCACCTGTAGTCCCAGCTACTCAGGAGGCTGAGACAGCAGAATCACTTGAACTCAGGAAGCGGAGGTTGCAGTGAGCCGAGGTCGCGCCACTGCACTCCAACCTGGGCGACAGAGTGAGACTCTGTCTCAAAAAAAAAAAAAAAAAAAAAAAAAAAGAAAAGAAAAAGATACAATAGCTTTGACTGAATGTATTCAAAGATATAATAG
>chr2	131610427	131610692
TTTGTTGTAGAGACAGGGTCTTGTTCTGTTGCCCAGGGTGGTCTTGAACTCCTGGCCTCAAACAATCCTCCTGCCTGGGCCTCCCAAAGTGATTTTGTTAAATACTTTTTCTACAGTAATTAATATGATCATGAGATTTTTCTTTTCTTTTTAGCCTGCTAATATGGTGGATTATAGTGTTTGGTTTTCACATACTGAACCAGCCTTGCATTCCCTGGAATAAAGCCTACTTGGTCATGGTGTATGATTCTTTTTATTTATTGCTG
>chr2	197003433	197003698
GGCCTAGATGTTGAAATTAGAAGACAGAATCTTTAAAGTAGCTATATTCAATTCAGTTTGAAGAACTGAACAAAAATATGATCTGAATGAGTTAACACACAAGAAATCTCATAAGAGAAATGAAAACTAGAAAAAGAGAAATGCATATTCTAGAAATGAAAAGTCAAATAACTCAAAGTTTAAAAATCCATTGGGTGGGACTGACAACAGAATGAAGACAAAAAAAGGGCAAAGTTAGTGAACTTGAAGATAGATAAATAGAAATT
>chr2	40282185	40282447
CTCCACTTTCCCTGAATGACTACATGGTATTTTACTAAGCTTTGCCTTTGTAAGTACACACAGAAGGGTTCTTGACTATTCTGGCTTGAAGAACTTATGCTGAAATGAGTCATGTAAACCATGGCAGAGAGTCACAAAACTGGAAACATGGAAGGCTGTATGGTCATAGAAACACCTTACCAGTAGAGTACCCTGAAGAAGACTTCTTGTTAGCATTTGCATGAGTTCTTGGTCCCCAAACTTACCATCAAGGCCACAGAGGT
>chr2	209530107	209530369
ACACAGGAAGCCAGTGATTGAGATGACAAGTACTGCTGAGGAAGAAGGCTTTAATCTGGTGCTGCAGCCAAGGAGATGGGAGCTCAGTCTCAAATCCATCTCCCTAATGGACTAAAACTAGGGGTTTACGTAACAGGGAAGAAATGTAACAATGTGTAAGAAAATAGGAACTAGGGAGGAGCAATGATATGGTTTGGCTCTGTGCCCCCACCCAACCATCATCTCGAATTGTAATCCCCACATGTTGAGGAGGGACCCAATAG
>chr2	68759331	68759587
GATTTGGTCTTTTCACATAGTCCCATATGTCTTGGAGGGTTTGCTCATTTCTTTTTATTCTTTTTTCTCTAAACTTCCCTTCTCACTTCATTTCATTCACTTCATCTTCCATCGCTGATACCCTTTCTTCCAGTTGATTGCGTCAGCTCCTGAGGCTTCTGCATTCTTCACATAGTTCTCCAGCCTTGGTTTTCAGCTCCATCAGCTCCTTTAAACACTTCTCTGTATTTGTTATTCTAGTTATACATTCTTCTAAA
>chr2	153982251	153982507
ATCATGGTGGCTTGGATGAGTCTGCCTGGGGAATGTGAGGAAATATAATTTGTTTTTGAATATGTCTTGAAGATGGAACTATCAGGATTTTCTGGTAAAATGGATGTAGATTGTAAAAAAGGAGAGTCTATGGGTGTTGTTCTAAGTAAATATGGAACTTTAAGTTTATTGAAATGAGAAATTCTTTTAGAGAATAAGCTTTTCGGATACAAGACAAATGAGAAGTTCCACTTGGAGTATATTAAATTTGAGATGTC
>chr2	196635950	196636220
AAGCCATTCTCCTGCCTAAGCCTCCCGAGTAGCTAGGATTACAGGCGTGTGCCACCACACTGGCTAATTTTTGTATTTTGAGTACAGATGGGGTTTCGCTACGTTAGCCAGGCTGGTCTCGAACTCCTGACCTCAGGTGATCCACCCACCTCAGCCTCCCAAAGTGCTGGGATTACAGGCATAAGCCACCACGCCTGGCCAGGTTGGTTCTTTTCAGACACTTTCCTCCTAGGATCTACAGTTTGCTTCTATTATCCACTACGGAAGGCAT
>chr2	63453180	63453450
GTATAGTCTCCACTTGTTGGACTCTACACATGTCCATTAAATCAAGATTTCAATTATACAGTATTGTTCAAATCTCCTATTTCCTGACACTTTGTTTGCTTAATCTATCAATTACTAAATGAAAGGAGTTAAAATTCTTTAACTATTGACAGTGGACTTTTGTGTACACTGAAGCTATGTTACACACATTTAGAATTGTTTTATCTTCCCAGAGAATTGATTTTTCTGTCAATATTGATCTCTAGTAATCTCTACTAATGATTTTGCTTTA
>chr2	23955831	23956121
TAGCTAGGCATGGTGGTTGTACACCTGTAGTTCTAGCTATACAAGGAATTGAGGTAGGAGGATAGCTTGAGCTCAGGAGTTTGAGGCTGTAGTGTATTATATTTGTGCTTCTGAACAGCCATTACACTGCACCATGAACAACATAGTGAGATCCCTTCTCTAAAAGATAAACTTTTAACTTTTTCCTTCTGCCAGCAAAAAAAGAAAAAGAAAAAAAGAAAACAACTAAGTTATTGGCCAAGCTGCAGCCGTATACTATTTTTGTGACCTCGGGTAAGTCACTTAACCTCT
>chr2	18493370	18493660
ATTTTGAAATATCTGCAACAATTGTAATGCAATAGGGTAATATCTCCTATTGGTGAGAAGTCACAAGTTCTGCTAATACTCCCATGGTTTATTGTCTACATTTATAAGGAGAGAAAATGCTAAATTTTAGTTAAAACTATAGAAAATAAAGGTATTGTTTCTCTCCCAAGTCCAAGAACCTACTGAGTTTTATTCATGGATCCCTTGGGCAGAAGTATGGGCTCATGATAGAAACCTTTGCTCTAGCCCTTGAAATAGCATTGTGCTGAGATGAAAAGCTCTTCTTGCCCA
>chr2	176255963	176256220
CATTACCTTACCAGCGGTGAAGGCAGGTGTGCTGAAGTTAGCACCCTGGGATACATTAGACATGATGTAGAGAATTAGTCATTAGTCCCCATCAGGCGTGTTTTTTTCCCACTGTGGAGGATTTAACACGAGAGCTCCAGTGTGAGCTGAGTCTTTCTCTGGCAGCTTAGACGCTGCCTAATGAGAGCAATGCAGACTAGCTCTGAGTTCACATGAGATGGGGATTGTCTTTTCAACCCTGCCGTCACCTGCCACCCC
>chr2	75689195	75689452
GGAATCCAAAGTCACTTCCTTAACAGTCAGAAAGGTCAGCCTCCTACACGGCTTTCAAATGTGCTCCCAGAGGTCTACTCTGAAGGTCAGGGCTACCGACTGTTCTAGATTTCAAAGCATGTTAGACACATTGTTACTCTCTCTAAGGCAAGTGACTTACAAGAGGGGTGCTTGCAAAAGATTTAAAAATTAAATCTGTAGTCCCCTTTCCTGGTAAGAATAGCGCCAGCTTCTTTGGCTTGTAGACCAGAGGGAAAA
>chr2	210626540	210626809
GGGAAATAAACCGAGATTCATGTCAACACAAACAAACAGAAAAAAAATACAAGATAATTATTTTGTAACTCAAGAAAAATTTTAAATTCTGACTCAAAACCCAAAAAGTATAATGAAAAGGTTGATAAATTCAATCACATTAAAAAACAAATAACTTCTGCATAGAAAGAAAACATTAATTAAAGAGAAAAGACAAACTGTGAAAAAAAGTCATAAAAAACAAAGGGCAAATTTCCTTAATATATATGTATATATCAGAAAAAATGTAAT
>chr2	138320640	138320909
TTTTTCTATTTCTGTGAAAAGGATTTGGAATTTTGATAGGGATTGAATTGAATCTATAGATTTTATGGGGGTGGTATGGAGATTTTAACAATATTAATTACTCCCAGCTAGGAACACAGAATTTCCTTTCATTTATTTTCAGTTTGTTTTATCAAAGGTTTATAGACCTTTTATGTCCTTGGCTAATTTTAGTTATAAGTACTTTTTTTTTTCATAGCTATTGTTAACAGGATTTTTTTTCTTGATTTCTTTTTTGGATAGTTTATTGTT
>chr2	226034184	226034435
AAAAGCCTGTGCCAAAAACTTTCAGGGACTTGGAAACATATCAAGGCTTTTTCACACAAGTGTGTAGCACTGAAATTGTCACCCAGCCTGAAATTGCACCCAGGTTGTGCACAACCCTCCATACATCTTTTCTCATTGTGCAATCTGTCCTTGTAAAGTGGCAGTTGAACACTGTACAGAAAACGAGAAACTGCCTAATATTGCCAAATAAGAATGGACCCATAGAGAAAAGTCTGTTCCTGGAATATGCTT
>chr2	15365917	15366168
GCATCTAACACCTAGGAGGGAACATGTTAGAATTAACTCAGCTGAAAGGAAATTATGAAGATCATTATAAACCATTATATTTCTAGTCATTCCTGCAGATTTTTTGTACAAAGTTCCCATTACATCAACTCAAGCTCAAGATCAACTTAATAATGACTATATTAAAAATCACAAGGCACTATAAAACAAATCCTATGCAGTAAAAGTAGATGTAAAGATCGACATTTAAGCTAACTGTAGAATTGACTCTCT
>chr2	60725773	60726024
CATCCAGCTCTGTTCTCAGGGAGCTAACTTTAGCAGCAGATTCTGCATCTGCTGGCGGAGTTTGACACAGCATATGTTTGCCAAAGCAGCCCTTCCCAATGGCTGACTCTCTCTCGTGTGAGGACATTTAATATATCCTGAGAACTAATCATCCCCCTACTTTCCTAACGTGTAAGCTATTTTTAATTTCATCCAAGTTAACAAGCAGTCCTATCTGGAGCCCATCTTCTGACTTCAAAATAAATAAAAAAG
>chr2	88883233	88883484
GTGAATCGGTCTGTGTGGTGGTATTTTTCAAAGTGTATGCTTTAGAGTTAAATATTATTAATGGTTTAATAATAAGGTGATTTGTAAAATCAGTAACAAAAATAACATCAGGTAGCTGTGAGACAGCTTTAACAAAAATGAGATGATGTCTTAAACAAACAATCAGCAACAAAAGCTTTGCTGGATGCTTCATCGCGTCACTGCATCTATTTAGAAAATGAGATGCAGGATTCAAGGAAGAAATTAGACCAG
>chr2	12841792	12842051
GGTAACAGTGCCGGCAGAGCCTCTGGGCTGATTTGTTCTATGTGTTTTAAAGTCTTTCCTTGCCAGGGCCACTTTCTACCATTGTATTGACTGTATTCCTGAGTCACTGTAAGGTGGATCTCAGAGCAGCCCAGGTGACTTAGAGAGTTCTTATTGGAATTGACCAACAAGAAGCCTCATTAAAGCTGGGGGTAAGGTGAGAGATGAGGTTCTGTGGGTAACAGAAATCAGAGGGCAATTACCTTGTAATTATTTTCGAA
>chr2	117074981	117075240
TGTCCTGGAGGAATCTCTGATGTTTGTGGAGGTGGCATTAGCAATAGCTAGAATAGCCTTGGTGAATAAAAGCTGTGGCTGCGTAACATCCATTCCTACCACCATGTTCTCTTTCTTCATGCACCTGTTTTTTTTTTTTTTTTTTTTTTTTTAATTACTGACAGGGCTAATGACAGAGGTTAGTGGACATCAACTGGCAGTTATTTTTTTTTAACTTGGTTATTTAGACTCTCATTTGTAGGTTTTATTTTTTTTGTGTG
>chr2	171659678	171659916
TAAAGGGGGAGAAGAGGGTAGCAGATACAGGTTTATGTATGACTGCCATAAAGATTTGTTATAAATCACAAACATGCAGAAATTAAACAACACACTCCTAAATAACCAATAGGTCAAAGGATAAATCTCAAAGGAAATTAGAAAAAAACTTTGAGATGAATGAAAACAAAAACACTGCATATCAAAACATATGAGATAAAGTTAAAGCAGTGCTTACAGGGAAAACTGTAACTGTAAAT
>chr2	170900492	170900730
TGGGGAGAGATGAAACATCTAAAAATCTGATGCCTACATTAGGACCAAAGAGAAGACAGAAGGTAGCAGCCTCCAACAGAGTTTTTGCAGTGTGAAAGTTGGGCTTCCTCTAGGATCTGTGGCATGGGAACAAGGGTCCAGTTTCCAAGATGATAGAGGGACAAAGTAGAATCTCAGGCTTGGGGTACCAAGGTAAGGTATCCCAGCCAAGGCTCAAGGTATGAGGAACAAAATGAAGG
>chr2	165423233	165423470
AGAACCTAAGCAGGGTCAGGCCTGGTTATACTTGGATGAGAGATTTGGATGGGGACACAGAGCCAAACCACATCAACCTCATAACCCAGAGCACAGAGAATATTGTGGTGAGGTGGTAAGGACGGACGGTTACGAGAGGATCCTCATCCTTCATGGCAGGCCCAGTGCCTGAAAACAATCATCTCCCAGAAATTACTTTCCAAATTAAGAACATGAAACATTTGAACAATCCTCTGAA
>chr2	85075645	85075882
ATTTAAATTTTATTAATTTTTTTTTTTTGAGATGGAGTCTTGCTCTGTTGCCCATGCTGGAGTGCAGTGGTGCGATCTTGGCTCACTACAACCTCCGCCTCCTGGGTTCAAGCAATTCTCCTGCCTCAGCCTTCTGAGTAGCTGGGATTACAGGCGCCCACCACCAACCCCAGCTAATTTTCATATTTTTAGTGGAGACGGGGTTTCACCATGTTGGTCAGGCTTGTCTGGAACTCCT
>chr2	228615729	228616015
CTGACCTAAGACATTAAATTGCCTTTTCTAAACCTTTATTACTTATGTATAAGAACCAAATGTTATTTTGTTTTTCAGGGCTATGGAACATTTAATTAAGAAAAGACTTCCATCTTGTTCCCAGAGGTGTTTATGACTTAATGGATATAAATGGGTGCCAGCATTATGGGTGCTGCCTGTTATCATGTATTATAATACCAGGGAATGATTGCAAGAGATGCGCAATAGGTATCCAACTACATACATGAAATTACAAAAAGACTGCAATTTAAAACGGAAATATAGAC
>chr2	44046349	44046635
GATCTGAATACACATTTTTCCAAAGACATAAAAATGGCCAACAGGTTTATGAAAAGATGCTCAACATTACTAATCATCAGGGAAATGCAAATTTAAGCCACAATGAGATATCACCTTACACCTGTCAGAATGGCTACTATCAAAAGTCAAAAGCGATTAGACAGTGGTGAGGATGGAGAGAAAGGGAACCCTGGTCTACTGTTGGTGGGAGAGTATGGAGATTCCTGAAAAACTTAGAAGTAGAATTACCAACAATCCCACTTCTGAGCATATGTCCAAAGGAAATA
>chr2	122252171	122252445
TTGGGCCATGAGAAACATTCTGCCTAACCACCTGACCACAAGGCGGACAAAGGCCGTATTAAAGAAACATCCCTATCATATCTTGGTGGGCAAAGATCCAAGGAACATCACGATGACAGCCCACCGGAACAAGGGCCAGAACCACCTCATCACGGGAACATCTTTTCAATATCCTGCCAGGCAGCAAGCCACGCTGCTCAGACCCCTCCCGCCCATAGCTATAAGTACCCCCAGCATATAAGCAGTTGTGGGCACTGGCATTAGGATGGTTCCCC
>chr2	38610953	38611227
GGGTTTCACTATGTTGTCCAGGCTGGTCTTGAACCTCTGGGCTCAAGTGATCCACCCGCCTCAGCCCCTCAAAGTTCTGGAATTACAGGCATGACCCAACACACCCAGCCCTACTCTGAGTTTGTACTTGGGGTCCACCTTGTCCAGTAACTTAAGTTCCACCTCCTCAAAAAGATGCTTGCCTAATCATCTTCACTGTATGTTCCTTGCCTCATTCCACAAGCCTTTACTGAGAAGCCCCCTGAAATACAATCTCGCCCCAACAAAACTTCAGA
>chr2	182749856	182750124
TTTAGCATGAAGAGTTGTTGAATTTTGTCAAAGGCTTTTTCTGCATCTATTGAGATAATCATGTGGTTTTTGTCTTTGGCTCTGTTTATATGCTGGATTACATTTATTGATTTGCGTATATTGAACCAGCCTTGCATCCCAGGGATGAAGCCCACTTGATCATGGTGGATACGCTTTTTGATGTGCTGCTGGATTCGTTTTGCCAGTATTTTATTGAGGATTTTTGCATCAATGTTCATCAAGGATATTGGTCTAAAATTCTCTTTTTT
>chr2	141588893	141589161
TCATGAAAACAGGCATACTAATGCAAAAAAAAAAATTTATTTTTAAATCAGGGGCATGCCAAAGCTCTCCTTGATTCTATTAAAACCGCACCCTTGAGGGTAGTTATCTCTCTAACACACTTGTAGTAACGTACACTCCTTTCCGAAGGAAACAAAACAAACATGACGGAAAGTAAAACCAATGAAGCAAAAATACAATGTAGGAGTGTCCATTTTCTAGAACTTGCACATATTTTGAAACAAAATTATAGTATGGTCATAGTGGATAA
>chr2	91315487	91315764
TGGCGTGAGCTGGAGCAGCTCTCGGACCCTCTTCCTGTCTCTTGCTGGATTCTTTCTTCCTCCTGCCAATTCACTGTTGGGGGTTAACCAAGCCTCACTCTTTTCTTTCACGTCTGCATTTATGGCCTCTCAAAGCCTGTTCACTCACACGGCCAAGTCCAGGGTTTCTCAGGCTTGAAGCTACTAGTGAATCACCTGGGGATCTTGTTAAAGTGCAGATTCTGACTTACTGGGTCTGGGGTGGGGCCTGAGAGTCTGCATTTCTAACAAGCTCCCAG
>chr2	112519525	112519802
AGCAGTTTTCTTCATGTTTCTTTTGTTTAGCTCTAATTGAACTTCTTGGATCTATGGGTTTATTGTTTCATTAAGTTTAGAAACATTTCAACCATTCTTCCTTCAAATATTTTTCTATTTTTTCCACTGTTTTTTGGAGCCAATTACACATATATTAGGCCATTTGAATACTCACTAATAGTCTGTTAATTTTTTAAGTTTTTTCTCCAAGATTTTGGTTATTTTCTATCCTTATGTCTTCAGTTTTACTAATCTTATTAGGCCATTTGAATACTCAC
>chr2	75627924	75628227
AAGATTCTGCATCTCAGGAATGGTACAGGCTTTGACACCAGACCTGGGTTAAATCTTAGCTCCATTTACCAGCGATACAGCTTTAGGCAAATGACTTGCAATTTTCAAACTTCAGTTTGAAATAGGAAATACAACTTAACATTCTAAAGAATTCTTAAGAATTATGCTTAACAAGGAGATAATCTATGTAATGCACCAAGCACGATGTCTAGTGACCAGCAGGTGACCTCCCAGATGTGCGCATGATTCTGAGTCACACACCCAGAATACCCAAGACTTTTTTTTCCTTCTCTGGAAGAATCAG
>chr2	136254541	136254844
GAGGAGAAAAACTCCGATGCTCTGAAACTTTATTACATCATCTCTACTGCAGAGCTCACTACCTGCGTTTTCTCAGCCAGCTTTATAAAACCAATTTTTTGGAAAGCAGCTTCACCTCTACTGGTTTATTGTTTCATTCATTGAAGTTTCTTTACCCCATAACTATCAAGGCAGATTTTTTTTTCTAGTAACCTCTTTCTTGCTAACCATGTTTGCTTGACAAGATAGTTCATTGCATTAATCGTTCAGGGTCATCTTGCATAATTACTGTAGGTGAACTACTCTGTTTTGATCATTTTAACCC
>chr2	45037805	45038133
ACAGGTACTGCTCTGGACCCCCTTGGGTGGTGTTATGTAATACAGAATATACGGACCATTATAGGTACCTTTCTGAAATCTCCAAAACTATGAATTTCCCAGGGTTTTTGGAAACGGTTTGCGGTCCTTTGGGATTGAGCCTGGATTGTCTTATGATAAAGAGGTTCATGGTGGGAGAGGAAGTCAGGAGAGACTGGGAATTTAAACAACGTAATGAGACAAACCATGATTGGTAGTTTGCAGGAAGAGTAGGTCAAGTTGGCTGTGGGACAGGGTCACAGGGCCAGCCCAGCAAAGCTGCTGGCATCCTGGAGGGCCTCAGGGGCTAG
>chr2	97481343	97481671
ATTCAAGGGAGCTTCAATATGGCTTTCAGTGGATTTCTCTGCAGAAAACCCTACAGTCCACGAGAGAGGGATGATGTATTCAAAATGCTAAAGCAAACAAGCAAGCAAACAAACAAAAATGCCAATCAACAATACTGTTCCCGGTTGGGTGAACTGGCTCATACCTGTAATCACAGCAGTTTGGGAGGCCAAGGCAGGTGGATCAGGAGGTCAGGAGTTCAAGACCAGCCTGGCCAACATGATGAAACCCCATCTCTACTAAAAATACAAAAATTAGCTGGGCATGGTGGCATGGGCCTGTAATCCCAACTACTCGGGAGGCTGAGGCA
>chr2	61752715	61752989
ACTGTGCTCTGCTAGAGGTGTAAACAAACTACCGCCTCAGCACCAAGGAGGGACAATTTAATTCAGATGGGAGCACAAGCATCCCAGAGAAAGGGAAGTCATGCCTGGGCTTCCCGGGAAGATGAGTATTATTTTGATTAATACAGGAGGAGGGAAGACATTCCAGTGAGAGGAATGGTGGAGGGAGTGAAATAGAACGAAAAGCATCACCTAGGATAATTCTGGGTGAGGGAAGGGTGGATGGGAATGGTAGAGGTGAAATTGTGGGGCTAGGG
>chr2	106903530	106903804
TTAGGTTTACAGAAAAATTGAGCAGAAAGTACAGAGTTTCCATGCACCTCATCCTCTCTTCAATGTTCTCTATTACTAACATTATGCATTAGTGTGGCATATTTGCTACAATTAATAAACATGGATACAATACCGTTAACTAAAGTCCACAGTTAACATTAAGTGTTGCATATTCTATGGGTTTCAGCAAATTCATAATGTCACATAGCCACCATTATAATAATGGCTTCATGGATCTAAATATCCCCCATGCTCCACCCATTTATTCCTCTTCA
>chr2	236442042	236442320
GTTGGTAAATAATTGCTATCGAGCAGAGTTTTAATATAAATTTATGAGTGGTGTTTTATCACAGCTTGGGGCTGCAGCAAACACTGAGTGATGGGTTTCAGATAGCACTTACATTCATGACATTAACTTTGTAAGTTATTTAAAGCTTGTACACTTAACATTGCTTTTGGCTTTCAATGACCTCTTGGGACTAGACAAAGAATACACATGACGAATAAAGGGATTGCAGCCAAAAGACAATTCTACTCTTTGCTCCACTGTAGAAAAGGTTCCTTGGGC
>chr2	134644826	134645104
TTTTTATAAAGGAGTTTTGTAGAGGGAAAATAGCCAATCAGAAGCACATAGTAGATATAGATCTCTACTCTTTTTTTTTTTTCTTTTTTTTGAGACGGAATATTGCTCTGTCACCCAGGCTGGAGTGCAATGGTGCAATTTCGGCTCACTGTAACCTCTGCCTCCTGGGTCCAAGTGATTTCTCATGCCTCAGCCTCCCTGAGTAACTGGGATTACAGGCACGTACCATCACACCAAGCTAATTTTTGTATTTTTAGTAGAGATAGGGTTTTGCCATGT
>chr2	234626808	234627084
GGTTTGCTTACCAAGTGCAGTGATTCTCTACTCAGACTACACATCATCATTGCACGGGAGCTTTAAATATTTCTGATGTCCAGGAGGGATGATCGACTCCTTAAATCCCAGTCTCTGAGGGCGGGACTCATATTCTTAAATGTTCTCCTGCTCATTCTAATGTGCGGTCTCGGTGAAGAACCACTGGGTATTACCAACAGACCTAGATCAAATATTCTTTTAATTGATTTCAAGTTACTCACCTCCTGGGCTCCAAATTTGAGAAAGGAGGAGAAAG
>chr2	219794727	219795003
GCCTTTTACTGAGAGTGATCAGAGAAAGTCTCAGGGAAACGGCAGCTGCAGAGACCCAAGAAGAAGGAGGAGGCCATCTGGATATCCCAGGGAACTGGATTCTAGGCAGGGGAAACTGCGAGTGTGTGAAGGCCCTGGATGAGAGCAGGCTTAGCTAAAAAGGATATTAAGAAGGTAGATATGGGAGTGGAGGTGGCAGAACAAGTAAATGGCAGAGAAGGGTTTGGAACCCCGGTCTTGCTTCTCCGCATCTAAACCCTCTACTCTCTTTTTTAGC
>chr2	200706252	200706599
CATGGAAGAAACAAAGGATTCTACGACTCGCCAAAGGTTTTAGCCCTTCATTGTTTTATCTCAGAGAAAAGGGGAGAAAGTGAGAGCTTCTCCTGTGTTTCAAAGATCTAATTTTTGGTGTGAAAGAGTAAGTGGCTCAGAGCTGACCTCTTTGAAGCATGTGGTGAAGAATGAAAAAGAAATGGACAAGTGAAAAATCAATACTTCTTCACTATTATCTATCAGTCCAGGGAAACCAATCCCAAATGTACATTTCTTTTGCTGCTTCAGTTACTATAAATATTACACACTAATATCAACATTTAGGATGTTTTGGTTGTATATTATAGCGTTGTCTAGGAAAAATTT
>chr2	142812290	142812637
GCAGCTTTTCTAAATATAATTTGAGCATGGAAAAGGTTTTTGTAAGAACTTTAGACATCATAAGGGATAAATAAATGTAGCTTGAGTCAGAGTATTTAAAACAATATGTCAATGTGGAAACAAAAAAGTACATAAATGTGGAAACATCTGAACTATTGAGTATATTAACTAAAGTGATAGTCTTACATTCCATAAATTATAAAGTACTTCACTAAATGAAATAAAATATCACTATCATGACACAACCTCTGCTGAGGGTCCACGCCAAATTATTTGGAGATCTTTGGGGCTACGATGGCTGATAATATCATGATGCCCAAGCTGAAATGAATCAGTTGTGAAATTCAT
>chr2	224586839	224587129
GTTCAGTGTAGTGTGTGCATGTCCACCTCCAGCTGCCAAACTTCTCAACAGGATGTAGATGAACCTGGGCTGACAAATTGGATAAGGTGGGCTGGCAGGCCAAAGCTTCAATTACCAGTACCACATCCTTTCCCTTCTAGGATACACAAAAGTAACTGGCCTCATTCCTTCCTCTCCCAAATAGAGAAGCCTTGGCTTGAAAATTCCAGGGAGTGGCCATGCGAGGTGGCTCATGCCTGTAATCCTAGCCCTTTGGGAAGCCAAGGTGGGTAGGTCACTTGAGGTCAGGAG
>chr2	54102738	54103028
AACTCATATATTTGTCATCTTGATTCACCAATTTTGAATGTCTTGCCACATTTGCTTTTTTCCCTCTCTCCTTCCCTCCTTCCCTTCTTTCCTTCCTTCCCTCCTTCCTTTTTTCTTTTGTTAAATTATTTGAGAAGTTGTAGATATCATGACATCTTACCCCTGACAGGGTTCAGGATTCGCTACCCCAAAATATGGTGACCTGTTGTATTTAATATTTTGGGCTTTTATTTTGTTTTGTTCTGTTTTGAGACAGGGTCTCACCCTGTCACCCATGCTAGAGTACAGTTT
>chr2	37880812	37881069
GATAGATCAAAAGATCAGCTTGTTTCTTAAAGAGAGTTTAAACAATAGATACAGGATCTTGTCATTAAGTGTTTTCTGATATAAAAATACTCCCTTGGGTAATTGGTGGCAGCAGGGGAGAGAGAAATTGACTCACAAAAACAGACATGTCTGAGGGAATAGCCACTGATGTTGCTGAGTTACTGACCTTTCTGCCCAATGACCAAAACTAACACTGTTTGCTAAAGGATGTTCCAGTGGCCACAAGGCTTAGCAGGG
>chr2	165124925	165125182
AGTATTTAGGCTGCTTTAAGCTGCTGCTTCTACATGACATCTTGGATAAAAGTATTAGATAAATAAACACTAGAACATAATTAGATGTATACATACATATATCCCAAAGCACCTAGCTTTTTGAGTGTCAAAAAAAGACTATTTTTCTTCATTTTGTTTTGTTTTTTCACTTTTCATAGCTTCTCGCCAGAATAATTGCAAATACTGAAGTAGCCAGCAGAGGGAGTCTTTATTTCTCAGTTTGTGCAAATAGAGAAA
>chr2	175352820	175353109
ACACATCTGGATGTCATCAGGAAGGTGGGATTCTGAGGACAATAGGAGACTGGATGCTCTCAGAGCCCACATGTTCCACTGATTTCAGAGCCCCCTTCTGTGGGTGAATTACAAGGACTTCGAGGATTAACAGTCGGAGGCCAGCTTCTGTCTGCTCAAGGCCTCTGGGTCTAGGAACATCATCGCTTTATTCTGAGGCCAAGAGATATTCAAAAGAAGTCACTAAGGTCTTATTTCCAGTAGAGCCCCTTGGTCCCTCCACAAATCCCTCCCTACAAATCTGGATGGAT
>chr2	146136315	146136604
TTTAATATTCACAGAAATTCAAATATTTTTCTAAAAGATGCTTCTGCTTATTTTTATATTACTTTTCATTATGTAGGAATTAAATTACCTCTTCCTGACAAACTCACAACTTTCTACACACGATATAGTTTTCTTAGAATGTATTTACTATTCTTTGCTTCTAAGAAAAAGAGTTAGCCTTTTCTATTAATTACTTTCTAACTGGCACCAAAAAGTCAAAGGGATCTAATTACTAAATAGTAGAAATTAGAAATGGGACAAATTTTCACTTATCTGCCTTAACAATGAAG
>chr2	71546959	71547219
TTCCGCCTGCACTCCTGCCTCCTTCTCACCCTTTCGTCGAGCGCACAGGGCGGCTGCCAAGTCGGCACCGGTGCGCACCGGGCCCGGGATCCCTGGCTGGTGTGGAGCCTTGGTCACCGGAGGCCCCCGCGGAGCAGGCCCCACGGCGCCTTGTGCGCTCTCGGAGGCCGAGCTGCGCGCCCGCGTCAGCGGCGCCTCGTTCCTGGCCGGGAGCTGGGACCCGCGGAGCTAGGGACCAGCACCCCCACAGGCGCCCGTCTG
>chr2	81614380	81614640
CCAGGAGGCAGAGGTTGCAGTGAGCTGAGACCAAGCCATTGCACTCCAGCATGGGCAACAAGATTGAAACTCCATCTCAAAAAAAATAGATAAATATATAAAACTTTAGGTTCAATAAAATGTTAATTGAACTTTCCTTTCACATAGGAAAAGTTGTTAGCATTTGCTAAGTTGTACCTTTCCTTGATATTTCCACATTAATATTTCTCTTTTCTAGGAGTCTCTACGAGAATATATGGCATGTTCAACTCCTTTACACTG
>chr2	220460269	220460624
CTTGATCCCAAGAGGCAGCTGGCACTCGCTGGAAGCCAGAGGACTCATCTTTGAAAAGCCCAGGAATACATCTGGGCAGCTGGTTTTGTCCAAAATTATTTTGTTCTAGTTTAAGTTGTTGGGGAATGAGACACCAGGTCTGCAGTCTCCTCTGCAGCTCTCACCCCAGTTGACCAAGAGGCCTTTGTGATCCAATCACTGGAGGAATCTGGAGTCAGAAGGATGTAGGAGGGTGTGAATAGATTCACCAAGTAAAATACAAGATGCCCAGTTAAATTTGAATTCCAAAAAAAAACAAATAATCTCTAGCGTATCTCATGCAATATTTGCCCAATACTTTTTAGCATAGGTATGAC
>chr2	138377594	138377949
AGTTCAAGAATGGCCTGGGCAACATGATGAAACAGCTCTCTACTAAAATTACAAAAAATTAGCTGGGTATGCCGGTGCACACCTGTAATCCCAGCTACTTGGGAGGCTAGGGCGTGAGAATCGCTTGAACCCGGGAGGTGAAGGATGCAGTGAGCCAAGATTGTGCCACTGCACTCCAGCCTGGATGACAGAGTGAGACTCTGTCTCAGAAAAAAAAAAAATTAAAAGATGATTCTTTTTCCCTCCCCATCCTTACCATACTTTAATAAGGAAAGAGAATATTTCTCTGTATCATTGACTTTGGGCTTGGCTATGTGATTGCTCTACCCAATAGAATTTGGTAGGTTAATAGTAAT
>chr2	53329045	53329320
CAACAAAAATTAAAGGTGGCTCATTAGATTTGCATAGTGATTAAAAATGCACTGATCTAACCGGGCATTATGTGCATGTTATTTAGGAGTACGCCCTTCCTTTAAGACAATGAATAAATGTTTAGTATGCAGATAACAGAACTGTAGAACAATGCCTTCACTGGGGAGAAACGAGCTAGTCCACAGAGGAAGCCTTGAGAAGACTAATCAGGTTTCCCAGTTGCTCATTTGCCTTGGCTCATGGAGAAATTAATGTTAGGAAAATCTAAAAGGTAC
>chr2	69059631	69059906
CTTTTTATTTTTGGTGAGGGGAGAGGTTTTACATCCTTCAGTAAATAACGAGAAGATCACAGTCATTCCCTCTTGACTACAGTATGTTGTAGTGTGCAGCACAAAGGGGGAAGTTATTGGTGATTGCCTGAGGGAAGGCAACTTCTGCCACATCAAATGCTGTGGCTCACACCTACCTCTACAACCGCTGAGCAAAGCACTTGAAACCTTGACTGTTAGAGGAGCAAAGCTCTGGTCACACCAATAGGAGCCTCAGTACTTTGCCAAGGACATTTT
>chr2	216961389	216961665
CTTTAGACCTAAAGGAGCAAAGGGAGGAAGTGGTGTTATGGGGAACCACCCAACAGAAGCACTAGTCAAAGCTGGATGTAGCGACTGCCAGAACTGTGACAAGTAGGGGAGGAAACAAGAGGAACAAATATCCCAATCTCTCATTCCTCCTCCCTTTCATCCCCTGATAATGCCACCCATTGACCAAACCCAACTGAAAGCCACAAGACAGGGAAGCCTGGGTTTCTGGGTCATAGAAATGGCCCCCAGCCCAGAGAAGTCACCTGGGGTTGGGGAC
>chr2	168020565	168020841
GCTGGATCTCTCCATTATTTTTAATGAATCACTCTAAATGCTGTACTCTTAATAAATATACATCGAATTGTAGAGTACAGCATGTTTTAGTCCCTTAAAAATGAGGCCCAACCAACACATATATAATCACCTAATTTATGGCAAAGAGACCTACAGAACAGTTGAGGGAAGTGACCTTCATATAAATGAGCAGTTGGATATAAGAGAAATGAATATGACCCTGTATTAGTCTGTTCTGCATTGCTGTAGGGAATGTGTGAGACTGGGTAATTTATAA
>chr2	9754266	9754543
GCCTGTGCCTCATCTAGGGACCACCCTCAGCTGCCTTTCCATGCGGGGGTGCTTGTTTTCTGTGCCCAGTGACTCTTTCTTGGGTTACCCCTCCTTTTAAAGGGGGGCATTCTCTAGAGGTTTCCCGAGAACGGAGTCATTGCAGGTAAGCCTTTTGGGTCCTTGTGTGTCTGAACGTGTCCTGTTCTAACCTCTCCCTGATGAATAGGTTAGCTATTTGTAGCATTCTAGATCATAAACCAGTATCCCTTGAATTCCAAAGTCATTGCTCTCCTATC
>chr2	202589199	202589476
ATGGGCGGGTCATGAGGTCAGGAGATCGAGACCATCCTGGTTAACACGATGAAACCCCGTCTCTACTAAAAACACAAAAAAATTAGCCGGGCATGGTGGCGGGCGCCTGTGGTCCCAGCTACTTGGGAGGCTGAGGCAGGAAATGGCATGAACCCGGGAGGCGGAGCTTGTGGTGAGCCAAGATTGCACCACTGCACTCCAGCCTGGGCGACAGAACGAGACTCTGTCTCAAAAAAAAAAAAAAAAAAAAAAAAGACTCAGCCACTTTCAGGATCAAC
>chr2	106479305	106479584
TAGCAACTCACAGTCTCGTGGGAGACAGACTCGTAAATTGTTACTGGACAAAGCTTAATGGAGGAGATCTCCACCCACACCCCTGCACACAAATGTCCACAGCTTCATTATTCATACTAGCCAAAAGCAGAAACTACCCAAACATCCACCAGCTAATGAGTTGATTAACAAAATGTGGCTTATTTATTATCGTGGAATATTGTTTGGCCATAATAAAGAATAAAATGAAAGGAGCCAGTCACAAAAATCCATATACTATATGATTCCATGATTATGGAAT
>chr2	165949146	165949425
ACATCTTGTTCCAGCATATTTGACACCCTAGGATTTAAATGGGAGAACAGAACACAGAGACTCGAGACTGGAGTTGTACATTGAGATGTCTGTCTCATTGGACAACTCTATGAACAGGGAATCTAAACAGTTTTTTATTAGTCATGGTGATATTAAAATTAAGACCAAATTTCTGCTTTTAAGATATTTTGAACTTACTATACTCTAGGAGCCATATCTGAGAGAAAAATGATACTGCTCCTGCTTTTGAGGGGCCTCAAAACAAGTGGAAGGGAAAGAA
>chr2	194802057	194802324
ACATGACCTATAAAAGAAAGCAAATTATAATTTGGACTTCATCTAAATATAAAACTTTTATTTCACAGAGGATATTAGTAGTAGAATAAAAAGACATACCATAATATTGAAGAAAAATGTATTTGCAGATCACGTATCTGCCAAATGACTCTCATCAATAATATATTAATAATTCTCCTAACTCAAAGATAATTTCCAAAGACACTTTACCAAATAAATTGTACAGATAGCAAACAGGCAACTGAAAATATTTTCAAAATCATTAGAC
>chr2	215061422	215061689
CCAGCCGTAGTGGTGTACACATGTAATTCCAGCTACTTGGGGGGCTGAGGCAGGAGGATCACTTGAGCCCAGGAGGTCAAGGCTGCATGAGCCGTGTTCACACCACTGCACTCCAGCCTGGGTGACAAAGCAAGATCCAGTCTCAAAAAACAAAACAAAACAAAAACCCTGTTAGGCACATGTCTTCATCTGTTCTGGGTTGTTATAAAGGAATACCTGAGACTGGGTAATTTAGAAAGAAAAAAGGTTTAATTGACTCATGATTCTG
>chr2	168142204	168142471
ACACCTTTATTTTTATTTTTATGATGAGCATTTGGATAGAGTAGCAGAATGATATATGTTTAAGAATGATAGACAATAAGGCATTGCTTTCAATGAATTAATCCAGATGCATCAGTTGATCACTTACCCCATGCTGCATGGATTCATAATGAACAGGTTTCTTTCATAATGAATATTTTTTTTCCTGACTCACTGTACTTCTTTAAGCTCGATCATATTTCTGATTTGTATGTAACACAGTGGCTTATTTTTGGTGTGGAAAATGGCT
>chr2	132925505	132925772
TAAATATTCATTGAATGAATGGATGAGTGGATAGGTAAATGTCTTTGGTGTTTGGGACACCAAGCAGCAAGGTGAGAGGTTATTATATGACATGGGCTTGACAACAGGCTACATAGGGAGGAAACCTGGCAGATTAATGTTCTTTTAGTCTTTTCTTTCTTTCCTTCCCTTGCCTCTCATCCTCTACTCTATTTCACTTGTTTTACTATATTCTTAGGATTTACCTTTGGGCTGTTAAATAAATTTATTTACCAGTTTCTAATGATAT
>chr2	161764066	161764325
GTGATATTTTTGAGAATATTGCAATTAATTATTGAGGATGAGAAGAAATGTTTGACTTAGGATATTATAGATAACTTAAGGGCACTTAAACTTTTTTTCCCCTATGTAAGAAATAAGTGCCTTGGAAAATACAAAAAAAAAATGTTCAATACCAGCAATAGGAAACAATTCAATTTATGGAACTCTATTTTAATATTTATGATACTCATGGAAATTTAAACATCTATCTACAGAAAATTATAGGAAATATGCTGCCTTAG
>chr2	26620756	26621015
AAAGATCAGTTTGCCTGTTTTAAACTTCATATAAAAGGTATCCTACAGAATGTACTTTTTGTGTGTCTGGCTTCTTTTGGTCAAGGTAATGTTTTTGTGATTCATCCATGTTGTTGCATATATAAGTAATGTATTGATTTTTATTGTAGAGTAATAGCCCGTTGCATGCCTATACCACAACTTCTTGGTCCATTTCTCTGTTGATGATAAACTTTTGGGTGCTTCTAGGGTTGGGCTATATGAGCAAAGTTGCTGTAAAC
>chr2	112861634	112861885
CCTGAGCTCAAGTGATCTGCCCACCTCAACCTCCCAAAGTGCTGGCATTCTAGGAGTGAGCCACCGTGCCCAGCCTCAATATCATGTTTTCTGAGTGACAAAAGAAACAGAACAAATGAAAATGAACACTTTAAAAAAAGACTCACGTTAATGCGCATGATTCAAGCATGACTCCGTACACTGTACCAAGTTCTTTTGCTCTGCCCTAGCATGATAGAAGTATCTTCCAGTTACTGAAATGTCTTTAACTAA
>chr2	227772480	227772731
AAGCATTCCAAAGAGATTGATTTGAAATTTTCCTAAAGTCCCTGAAAGTCTTCAGCTTGAGAAATGACCCAAGGTCAGGATTAATCCCTTACTTTAGTGTTTCTGCATTGTCGTCCATAACCCACAGGCATCGGAATCACCTAAGATCTTAAATATTGAGATTCTTGGGCCCAGCCCAGACTAAACATTCATATCTGTGGCCCCAGCCCCAATTCAGTGAATCAGAATGAAGACAGGTTGTTGGGAGAAGGG
>chr2	105068322	105068594
CAAAATACAATAGACTTTTTCTATATCACCTCCCCATGAAATGTTACTTGTTTACACTTCCTAAAATTGGAATTTCCACATGATTAATAGAACCAAAACAGATTTCAGAAGGATACTAAAAATCATAGTGCTCATACTCTCAGAAGGGTTTAGTTTAAGCATTTCTTTTCTGCAACCTGAGCATCTGGTATTTTCAAATTAGGCACCTTCTAAATTTGACTCATACATTATGGAAATCTGATGACACGAGGGGTGGATAGGCTTGCTTTGATT
>chr2	113999356	113999628
TTGCACTAGATACTCTTTTAGTCTCTTGGAAAAGGGATTGGGGCAGGCAGGATAAAAACAAATCATTTATGCCCACAAGAAAATTGCAGGAAGATAAAAGTCATGAAATAAACTCTGTGCTTCTAATTTAATATTTTTTTATAGATTATGAGAAAAACGGTTTGCTCACTATCAGCTAGGAAAGCTGTCTTAGCACAACCATTCATTCTTGCACAAATCAAAATCAAGACAAGCCAGATGTAATATTTTTTTACAGATTATGAGATAAAAGTT
>chr2	141777583	141777839
TTTCAGTGCCAGGTTTATTTTACTTAACATAATGATCTCCAATTCTATCTATGTTGTAGCAAATGACAGGATTTCATTTTTTATGGCCAAAGATACACCCCATTTTCTTTATCCATTCATCCAATGATAGACACTTAAGTTGATTACACAGCCTTGCTATTGTTAATAGTACTGCAGTAAATACAGAGATGCAGGTATCCCTTTGATGTATTGATTTCTTTTCCTTTGGATAACCAAGAGTGGATTGCTGAATTGTA
>chr2	175061437	175061693
CACTTAAGATATCTACAAGCATTTGTTTACAACCTTTTATCTTGCTTTGCATCTTAAACATTTCTGTATGGCAATTTCCGTGTCTTCCTATCATCTCGGCCATCTTAGTGCAAAGATACAAAATTGTGTGGCTTATTAAGAAAAATTACAGTAAGCTAAGGGTAGGTTAAAGGATCTGAAACTTAGCAGGAAAAATGAGCAGAAATTAAAGCTATAAAAGGCATGGATCCTGCTCCAGTTCTCTTTGCTTCTCCTTT
>chr2	226835726	226836014
ACTTCTCTCTCCTGCCACCATGTGAAGAAGGACTTGTTTTCTTCCCCTTCTGCCATGATTGTAATCTTCTCAAGGCCTCCCTAGCCATGCTGTACTGAGTCAATTAAACCTCTTTCCTTCGTAAACTACCCAGTCTTGAGTATGTCTTTATTAGCAGTGTGAGAGCAGACTAATACACACACACACACAAAAAAAAACAGGTTCTGTCTGCATAATCAAATGTATGCCAAGGAATCATTTTAAGTAATAATGACTAAAATTTGTTGTAACTTTACTCTGTGATAGGCAG
>chr2	80510353	80510641
ATGCAAACTGCTTTCAGGTACTGATATTGGGCAGTGAACTAAGCTCACCCACCAGCTTCACGAGTCTTCACCTGCACAGTTTGCATCGTTCATATCTGTTCAAATTACTAAATGCCGCAGACTTTCAAGCTTGCTTGCAAGTTGGTGGAGTCCAAGGACATTTAGTATTTTTATGTCAAAGGTCTGTTGCAGTGCTTGAATTAACTATGCACATAATGTAAATACTACCAGGTAACATTTCAATATTTATACCATAGGCAAACTATAAAGCGTAGAGCCATGATTATGA
>chr2	224482752	224483055
GTCCCTTCACCCAGGCCGCTAAAACAATCTGATTCTCCCACCGCCACTCTGGCCGTGCCTCAATCTGTTCTCTACCCAGTAGCTAGGGTGATCTTCGAAAAATGTAAATTACATCATGCTATTCATCTGCTGAAAACACTTTAACAGCTTCTCACTGCAATTACAATAAAATTTAAAGCTTTACCCAGACCTACAAGACCTTGCATGACCCGGCCTCTGCCCAATTCTCCAATCGCCCTAGGGTGCCCTCCCTATATAGCCCTGCACCATCAAGCCACTATAACATTGACTTCTGGAAACTCTT
>chr2	123930274	123930577
TTTTAGTGGTTGTTTCTCTTTGGTCTTGGCTGGTTATTTTACGCATCGAAGTTCAGCTAGGCAGATTTGCTAATCTTGGTTGGGCTTTTCCGTATATGTGGAGATGGTTTGATTGTTGAATGACCTAGGATAGCTTCTGCTGGGACAAATGAAGTGACTTGGCTGTGCTCCATATACCTTATTGTCCAGCAGGCTAGTCTAAGAATAGTCTTGCGGTGGAGACAGAAGTACAAGAGTAGAAATAATCAAGGAAATGTTTTCAAGCCTTGGTAGTGTCAAAACTCTCAACATTTCATTAATCAAA
>chr2	144859637	144859922
CTGTGTTTATTACAATGTGTGGGGCTCCAGATATACACACACTTGTTTGTGTGTATATCCAGGGCCCTACAGCCCCTGAATGGCCTCACACATCTTGGAGCAAAAGCATGGTTAACAATTTTTCAGTTCAAATACATGTAAACTTATTATTGGGCAGTCTCCTCAAATTTGTGACTAAGATTTGCTTTTATTAAGGCTTACATTATTAGAAAGATAAAAAATGACCTTTTTAAAAGTTATCTGATTGTGAAAAGTATCTAATACATTTATTCATATTTATTCAAAT
>chr2	227426569	227426854
TAATAAAGTGGAATTTCTGTCTGTCTTTCATGGTTTCACACCAAAACTACTGGAAGGACTTTTACTAAATTGGGCACAAGATGTAATGTGTGGGATGCATGTGAAATTTACTTTCGTCCCCTCTTGTGGTGAGAGAGTCCATGTGACTGCCCATCTGTGGGAATGGCCTTGCTTATTAAGCACGTTGGACAGAGAAAGTGAAGGACTGAAATTTCAGCATCCCCAGAAAGTCTGAAGGGCCGAAGCTCCATGGATGTACATCTCACGTGGGCAACTCTACGGAGTG
>chr2	191858460	191858740
TGACCCAAGGCCAGTGATTTAAGGCACAACTTAGATAAAAAGATGAGCAAGGCTAGATTCTTTCCTCAAACTTTGAATTGAGAAATACTGAAAAAATAAAATATCAATGGGATCAAGATGCTGAGGGTGATGAAGTCGAGAGGAGTACATGATAGGCCACAGGCAAACAGAACCTATGAATAAGAGGCTTTGAAGTGGACAGCCGATGGAGTAGAAAGTGAGGGAACCAGCTTGCAGCAGGCATGAAAGAAACAAGGGGAGAAGCAGAGACATGGGCAGGG
>chr2	219297753	219298033
GTAGTATGGTTTAATTAATTGCTTTTTATTTTTAGTGGATTTATTACAGGTTTTTGTGGTTATCTGTGGTTATTGTGAGACTTATAAAAAACAGCTTATACTTATTTTATTTTCGTATTTTATTTTTTATTGAGACAGGGTTTCACTCTGTCATCCAGGCTGGAGTGCAGTGGCGTGATCATGGCTCACTGCAGTCTCGACTTCTTGGGCTCAGGCGATCCTTCTACTTCAGCTCCCCGACTAGCTGGGACCATAGGCACATGCCACCACACCCAGCTAAT
>chr2	59560729	59560997
TCAAACTGAAAAGCTTCTGCACAGCAAAGAAACAGTCAGCAGAGGGAGAAGACAACCTACAAAATGGAAGAAAATATTTGCAAACTACCTGTATAACAAGGGATTAATATTTAAAATATATAAGGAACTCATAACTCAACAGCAAGAAAACAAATAAACCCATTTAAAAATGGGTAAAAGACTTGAATAGATACTTCTTAACAGAAGACATACCAGCTAACAGGTATATAAAAAATGTTCAACATTACTTATATAAGAGAAATGCAAAT
>chr2	89929547	89929815
CTGGGCCCAGCCCTCGTCCTACCATATTCCTGACCCCAGCCATACCCTTCCTTCTGGGCGTGACCCTGCCGTGGCCCTCTCCTGGCCCTTCCTTGGTCCTTCCCTGCCCTTCCATGCCCTGGCCTTGCCCTCACCCTGCGTTGGCCCTGCACTGGTCCTGCCCTGCCCTGGCACTGCCTTGGCCCGGCCCTGCCTTCTCCCTGGTCTTGCCTTTGCCCTGCCCTGGCCTGACCCCAGGCCTACCGAGTCCATGAAATGGCCCTGGACCT
>chr2	85602235	85602499
TCTCTCTCTTCTGGATCACATTTGTCTTTTAGCAATTTTTTTTTTTTTTTTTTTTTTGAGATGGAGTCTCACTCTGTCACCTAGGCTGGAGTGCAGTGGCTCCATCTCAGCTCACTGCAACCTCCACCCTCCAGGTTCGAGCAATTCTCCTGCCTCAGTCTCCCGAGTAGCCAGGACTACAGGTGCGCACTACTGTGCCCAGCTAATTTTTGCATTTTTAGTAGAGATGGGGTTTCACCATGTTAGCCAGGATGGTCTCGAACTC
>chr2	135850872	135851136
AAATATTTTAAAAATAACCGAGGAGGGCAAAGATACCAGGATGGAAAACAAAATGTGATAAAAGAATGTATATGTATTACAAATGTCTGAAATATCCTCACTGGAGGATGTGGGGGAATAAGGTGCTGACCTGAGTAACATTGGAAATGAATGGAGTCTATAAGAATAAAGTCAAAAGGAACTGTACATTACACCATGCTCTAGCCAATAAAGTTCTTTCCCATGGAGGTACAGGTTAACAACTGTGAAACTGCTATTCATGTAT
>chr2	237327913	237328161
TTGGTTCACTAATTTGCTGTTCAATATAGAACTTTGTCCTTTCCTAACATGCTTGGAGTCCCCTGGGTCTTTCATTCTATTCAGTTTTCCTGAAACTAGCCTTGTCCTCATCCAGCCTTCTGGGCCTATGCGAGAGCTGCCTGGATTCCTCACTGGGGGAAGCGGAGGCAGGAGAGGAGGGGCCTTGGATGTGAATGCCAGCTCCTCCACTTACTACCTGGACCCTGCCAGAGCCACTTGACTCTCTCG
>chr2	70152057	70152305
TTTATTCTGTATAGTTCCGGGGTACTGGTCTAAAATTAGGCCGGGCACAGTGCCTCACGCCTGTAATCCCAGCACTTTGGGAGGCTGAGGTGGGAGGATCACCTGAGGTCAGGAGTTCCAGACCAGCTTGGCCAACATGGTGAAACCCCATCTCTACTAAAAATATAAAAATTAGCCAGGCGTAGTGGCACACACCTGTAATCCCAGCTACTCAGGAGGCCAAGGCAGAAGAATCACTTGAACCCAGGA
>chr2	236586646	236586902
CAGTGTAGTTAGAAGCACTTGAGATTCATTTCTGCAACATAACTCATCCCAGGCGCCTAGTCATCACCCTGGGTCATTTTCTGGCCACCAGAACTTGGTGCACACGCCGAACCTACAACCACAGCCTCAGCTGTAGTGTTCGAAATGGAGAATTTTGGCTCAAACACTACAGCAGGCAAGAAGAGTTAACCTGTCGTAAGTCAGGAACACGTTGGGGTTGATTAGGGAGCTGACCGTTGGCCAGCTCATGCTTTGGG
>chr2	147634493	147634749
AGTATTTAACCTATTTTGCATTATTTTTTATATGGTGAGAGATATGGGTCTAATTTCATTGTTCTGCATATGGATATCCAGTTTTCCCAGCATCATTTATTAAAGAGACTGTTCTTTCCCTAAAATATACTCTTGGTACTTTTGGCAAAAAAAAAAAAAAAAAAAAGATTTGGCACTAATTGCGGGGATTTATTTTCTGGGTTCATTATTCTGTTCCATTGGTTAATGTATCTGTTTGTAGGCCAGTATCATGTAAC
>chr2	222980450	222980729
AAGCTAATGAACATATGTATTACCTCACATACTAATTTCTGTGTGGCAAGAACACTTAAAATCTGCTTTTTTTTTTTTTTTTTTTGAGACAGAGTCTTGCTCTGTCGCCCAGGCTAGGGTGCAGTGGCGTGATCTCAGCTCACTGCAACCTCCGCCTCCCGGGTTCAAGCATAAAATCTGCTTTCGTATTAACTCCAGTCACCATGATGTACAATAGATCTCTTGACCATATTCCTTCTGTCTAGCTGAAATTTCGTATCTTTTGACCAACACCTCTCCC
>chr2	195572089	195572368
TTGTGAGTAAAAATTGGTAACAATTTCCCTTAACAGAGCTACGGGATTCCTAACTACCTCAAATTTCTAAATTGGAACACACAAAAATCAGCCCAGATCTCCAACCACAATAAAGGAAAACCTTTTCTATCTGGAGAGAACAATCATCAAGGGTGATTGCTTTAGTGCACCTTATATACCTTTGAGTCTCTATATTTCAGGCTGCTAATACTCTTTTGAGAATTAGAACCACTTGCTTGATGGACTGATTTCTTACAGAAATACCAGAAATCAAACACTA
>chr2	196589333	196589608
TTGTCAGCTGAGAAGAGGTATTTTAACTCCAATATTCAAAAGAAAAGAAATGACAAAAACATGGGGCAATGAAGTAGCCTCTTCCTACTTAGTACAAGTCAAATTAAGCAGACAAAGAAATCCATACTGTACAATGGAAAGGTGGAAGAATGCATTTCCTGGAAGTATGTATTCTGAAAGCTAAAGCCAGTTTTAAGGATCCTAGCCCATTCTCTGAAGTCAGCAGAGGCCCCTGAAGTATGTAGAAGGTCAGAATATGTGTTAGAAACCCTGTAT
>chr2	240521200	240521475
AGCAGGTCACATCGGAGTGAGGGATAGGAGGCTAGGGAGGGACCCCCAGGAGGCAAGCAGTTTGGATGCTGGGAGCCCTTGCCCTTCTCAAGGCTAACAGCAGTTGAGGAACAGAGGAACTCTGCCCACCCAGGCCATATCCCTCCATCCCATCTGCCTCGGGTCCCTCTTACACTGCTCAGAGATGCTCCAAGCTCAGGCCTCCATCTCTACCCTTCAGGAGTTCCCTGTCTCGCTGTCTCCTGGGGACATCCCAGGCCACAATAATGATGTGTC
>chr2	230573178	230573431
CTGGTGGCACAGGCCTGTAATCCCAGGTAGTTGGGAGGCTGAGGCAGGATTGCTGCTTGAACTCAGGATGTGGAGGTTGCAGTGAGCCAAGATCACACCACTGCACTGCAGCCTGGACAACAGAGTGAGACTGTCTCAAAAAAAAAAAAAAAAAAAAAAAGAAGCAGCAGCAGCTGATTATTCATACTTTAAATGAAAAGAGAATTCTACGTAAATAAAATATGCAAGTGGGGATCTAGCAAAAGTTTCTGCGC
>chr2	201668514	201668767
TCAAGCGATTCTCGTGCCTCAGCCTCCTGAGTTGCTGAGATTACAGGCACACGCCATCACGCCTGGCTAATTTTTATATTTTTAGTAGGGACAGGGTTTCACTATGTTGCCCAGGCTGGTCTTGAACTCCTGACCTCAGGTGATCTACCCGCCTCGGCCTCCCAAAGTGCTGGGATTACAGGCGTGAGCCACTGCACCTGCCCTGTAACTCAGATATTTTTATACTTGCCTTAATCTCTACCAGATTAGAAATC
>chr2	215161708	215161966
GGTGCACTGGGACTAATTTCAGTTGCAGATATATAACTCCTGGCATTACGTTTTCCGTAACTTTCACAAAATTCAAGGTTACTGCTTTGGCTTATTAGTCTTTAGCTAATTTTGTATCACCCACAGGAAACAAAAGTAGAAATGTTGTCTCTCCCAAAATATAGACAACAGTGTAATGGGAGATGTGGGTTCCAGTTTCTGCTGAATTTACAAGTACTTTCTAAAGAAGAAACAGCTTAAATAACTTTTATTCATGACT
>chr2	15391210	15391468
ATCCTAATTCATATAAATGTAAAAAGGGCCCAAGATAAATCAGACAAGTAGAGAAATTCCATCCAATCAGCTAACAAAGAAAGTTCAAGATCACCAAGCTGGAACTTAGTGGAGATCTGGGAGAAAGAAAAAAAAAAAATGGAAGGAAAGTCAGTAACAGATAAACTATAATTGTTTGTGAAGCAAGGTTAGATACAGTGGAGGTAAAAAAAAAAAAAAAAAGAAGAGCCGCGCAAGTTGTTGAGGAATACAGAGGACC
>chr2	22201460	22201773
CAATGGGATAAATGGGAAAACGCCTCCCATGGCTTATCCTCTCTGCCACAAGCACAGCCACTGGAAACAAGACTGCCTTGGGGGCCAAAGGGTCCCTGGGAAGAATCCCAACCCCTGACGGCCTTGGGCTGAAGGGGCTCTCTGCTCCAGCTGGTGTCCAAATCAGACATTGTCATCAATAGTACAAAGCTATGGACAACTCTGGAGGTGCGAGTAAAATTATAAATTTCCCTTTTGAGTTTAAAAGCTGCCTGCTCTGTGCTAATCTCCTTCTCTGAACAAACCTCCTCCAAATCCTGTTGAGTAATTGGGGC
>chr2	62514648	62514961
TTGGAAATGGAGTCTTGCTCTGTTGCCCAGGCTGGAGTACAGTGGTGCAATCTCGGCTCACTGCAAGCTCCGCCTCCTGGGTTCATTCAAGCAATTCTGCCTCAGCCTCTCGAGTAGCTGCGACTACAGGTGCCTGCCACCACGCTCGGCTAATTTTTTGTATTTTAGTAGAGATGGGGTTTCACCGTGTTGCCCAGGCTGGTCTCGAACTACTGAGCTCAGGCAATCCACCTGCCTTAGCCTCCCAAAGTGCTGGGATTATAGGCGTGAGCCACTGTGCCCAACCATCTGGTGTCATCTTCTATGTTTACTCC
>chr2	199414811	199415066
AGCTGAGTTCGTTATCTATTATTAGATTTCAAGATTATCATACCTATTTATACATAAAACCTCCTCCCCAAATGTCTCTCTCTTTCCCTCTTTCTCCACCAACATCAACTGAGTTCTACCTCTATCATTTTATAGTGGACAAAGAACTAATGGCTTTTAATATTAAGCTCTTGCACCTTGGAGCCTGAAATTTCCACTATGACTGCTTTTTTTTTAGTGGGATTTAAAAGCAGAGTAAGTGATAAAAAGTTTAAAA
>chr2	149097266	149097521
CCATGGCTTTTTTTCTTTTTTTTTTAACTTCTGCCTCTTCTACTTCCTTCATAGCAAAATGAAAGAGAAGATTTATGATGGTATTGTGTGATCCTGTCACACCCCTAAAGGAGAGAGGTGGTGGTATAGTTAAGTTTTATTCCTTCAGTCTCTTTCCTGCAGCCATGCTCAAGAGTGTCACAGGGGGCTTGGAGGTTGGTGCTAGCCTAGTTTTTAGTCTGAGCCAATACAATGGCTAAGACTAAATTATCAAGTC
>chr2	237148548	237148850
CTATGAAAATTTACATAATTCTTGATGTCAAATTTCAAATAACACAGAAGTTTATAGAGTAAAAACTACAAGTCTCCTTTTGTTCCCTCCTCCTACCTTCCCAGCCCCAAGTTTTATACTTACTGCAGGTCTTTTTCTATGCCTTCGTGCACATGTATTTACATATAAAAATACACAAATGTAATTTTTGTGTTTCTTTCTGCATAGCTGGGGTTGTGCTGTGTGTGCGTGTGTCTGGGGTTGTGCTGTGTGTGTGTGTGTGTCTGGGGTTGTGCTGTGTGTGCGTGTGTCTGGGGTTGTGCT
>chr2	195618965	195619267
ATCTCTATACCCAAGCTATACAAGCTTCAAAACAAAATTGAAGAGTTGGCTTTTACAAGAATACTGATGGGCTAATACTACCAGATAATCCATGAAAAATTCCATACTGATAATGTGTAAATTTTGCCTAAATGACTGATTCCCTTAAGGTAGATGCCAAAGAAGGCAATAAAATTAATTTTTAAAACCATAGAGATTAGAAAGAGGAGAGAAAACTTTTTATTTGCCAATGGTAAATTCATTTATGTAGAAAACTTTAAGCAATTTACAAAAAAATATTCTATTAGAACTAACAAATGAGTT
>chr2	7134576	7134842
CTGGAAATATAGTTGTAGACTGTTTTCTGGGTTCATTCCTGCGGAAGCTGGTCTAGAAGACAGAGAAAGATGGGTGAGCAAATGCTTAGAACGCAATAGGATAGTAATGATAAAGAGACATGCAAACTAATGCTGAATGGTTTCATCACCCTGTGAATAAGAAGTTATAATAGAATAAGCTTCTTATGGTAAGTATAATGGTGGTGGAGGGACAGAATTTTCCCAGAGGAGCCAATGTTTAAACTGAATCGTGAAAGATAAAGTATT
>chr2	222426070	222426336
GCCATTTTTTTCCTGACTTTGTGAACTTATAGGCTCAAATGAATGCAGAGATAAAATAGCATAACACAAGTTGGCTATATTTAATCTTGTCTATCTTGTGTTTGGAATTAAATTACTTAGGAGTTCAGAGGTTAATAAGAAACACAAGAATTATCCTCTATATAATAGCTTTATATTGCTGAGTTTAAACATAAATGGAGAGGATTATTTTGATTATTTACATGCAAGCACACAAGCTTAACTGCACACACATGTCACACTCCAGTA
>chr2	15576255	15576519
CATTTTCACGCTGCTGATAAAGACATGCCCGAGACTTGGCAATTTACAAAAGAGAGTTTTATTGGACATACAGCTCCACATGGCTGGGGAGGCCTCATAATCATGGTGGAAGGCAAGGAGGAGCAAGGCACATCTTATGTGGAATGGCAGCAGGCAAAGAGAGCTTGTGCAGAGAAACTCCCATTTTTTTAAAATCATCAGATCTCATGAGACCCATTCACTATCATGAGAAGAACATGGGAAAGACTCGCCCCCATGATTCAAT
>chr2	22196398	22196662
ATCTCAAAAAAAAAAAAAAAAAAAAAAAAAGCCAAAGAGATCACTCTAATTTTAATTCTTTAAAATTAGCTGAGACATATTTTATGGTTCAACATAGAGTCTAAATTGGTTAAAATTTTCTTTGAACTTGAAAACAACTAATTATGCAATTGTGTGCAAAGTAATGTTTATAAATGCAAATTAGGTTAGGTTGGTTGTGGTGCTGTTCAAGTGTTTAATATTGTTTATTTTCTGTTGAAAATATTACCAAGAGTGTTTAAATTGC
>chr2	207046150	207046414
GTTTTACTTTAAAAGCATGTTTCTTAAGCATTTATTTGTTAGCAAATACTTATTAACACTTTATAATTTCATTCTATTAAATAAATCCTAGAAGAGCTGTCTGAATTCTTTCTTTAAATGCGGAGAAAGTCTTCCTCATAAGCCATTCTCAGCTCTCTCCAGCCCCCAGCAGACTCACTCCACAAATTCAAATGCGCTTGTTGCCCTTACTCCAAATTTGGTAATTAATCATGCTTATATTGTGTGTGGTATCTTTACAAATAAT
>chr2	132552507	132552771
GAGTGTTTGTCCCTCACATAAGGTTCCAGAACACTGCTTCTGAGTGTTTGTCCCTCACATAGGATCCCAGAACACTGTTGCTGGGTTCTGAGTATTTGTCCCTCTCATGGGATTCCGGAAACCTGCTGCTGAGTTCAGAGTGTTTTTCCCTCACATAGGATTCCAGAACACTGCTGCTGGGTTCTGAGTGTTTGTCCCTCACATTGGATTCCAGAACACTGCTGCTGGGTTTTGAGTGTTTGTCCCTCACATAGAATTCCAGAAC
>chr2	106977614	106977896
CGTCCCCATGATAGAGTAAGCCAGTTCCTTACAATACATCGCTCTCTTTCTCTCTCAGTGCACACACATATGCACATACACACATTCAATTGGTTCTGTTTCTCCGCAGAACCCTGACTAATATATTATCCTCTGGTCCAATTCAAGTATCGTACTGTTTGTAGAATCCTCTAGCTCCAAGTTAGTCATTCTCTACCAAGCTACCCCTGCAACATTTTCTGCGTAATATCGTTCAAGACTCAGCACATGATTCATGTTTATTTACATCTGTATCTCCCTCAAC
>chr2	119020937	119021219
CTCAGGTTTCCTCAATCAATAAGGTTATTAACTTCCAAATTCTGTGTTTTTATTTCTCCTAAATGGCATTAGCTCAGCCTTACCCTTAAGGGTACAGTAACACCTCATGAGACCTCAGAAACACTAAGTTAATACATAGTTGAATTTATTCAAAGTTATTTGAATTGTACTTAGTATTTTTAAAAGTTTGCATAAACTGAGTAGTAATCAGGGACATGATTTGCTCCCACTTATAATAATATGTTTTGAGGGCCATGTTTTTTACCCCCTTGACCTGACTGTT
>chr2	185478183	185478440
AAGACACTATCCCTGCTGTCAAGATTCAAAGCACTTCCTTTTAACTTCTTGTAAGCTTTCTTTGATTCTTTTCGATAATACTCAACTACCACTGATTCTTATGTTTAATGTTTTCCTTTCCTTTCTATTTCTTTTTCTTTTACAGTGGTCCTTCCTGACAAGAAATTTCACATTTAGGATAATCATATAACAGCATTTTTTTTTAGATCTGGCATGTTTAAAAATATTATATTTGCTTTTAACATTTGTCTGAGTTTA
>chr2	39072964	39073221
TATTTTCAGTTTTTAACCAAAAACAAAGGGAGTAGTAATAGGGTTTTTCTTTATCATAAACAAAGAGAAATTGAGAAAACCCTCAAGTCTAAGATTACAAAGCCTAACTCCTGAAACAATGTTTTCTCCACCTGTCCAGCTGTTTAAGTGAAATACTGTTAACTTAATGCTATTATAACTGTTTATAACAAAGCAGGATCCAGAGCACTGCATTCTAGAATGATTTCTTCTTCGCTGCTTAGCTAGTCATTTAAAGAT
>chr2	106495413	106495718
GCCATCATGGCTCACTGCAGCTTTGACCTCCCTGACTCAAGCAAGTAGCTGGGACTACAGGTGCTCACCAGCATGCCCAGCTAATTTTTTTTTATTTTTAGTAGAGATGAGGTCTCGCTATGTTGCCCAGGCTGGTCTCAAACTCCTGAGCTCAAGCGATCCTCCCACCTTAGCCTCCCAAAGTGTTGGGATTACAGGCATGAGCCACCATGCCCAATCCCTTAAGTTTCTTGATGCTGGTTCAAATATATCTATTTAGGGAAACTTCTGTGTGCCCAGCCAGCCCTGTGCTGGGACTAGGGGTGC
>chr2	226631119	226631424
AGGTCATGCTGTCAGTTTGCTTTGGCTCAACTGGGAAGAAAAGAAGAAGGAGGTGTTTATCTTCAACTCAGGTGAAGGCAGGATAATTGCAAATTTCTTCCTTGATGCATAAGTCAGTTAGGTCCTTCATTAAACCATTACCATACATAAAACTGATCTTCTCATTCCTCTGTGTTCATGCCATGGAGTTTATGACATATAAATATGAGCCCTGAAGGAAACAGGGGTGTTTAGCTGCATAAGCTAAACCTCAACTGTGGCAGAGCCGGGATTTAAACATGGAGCTGCTGCAGAAGACTAAGCTCT
>chr2	134238221	134238472
GAGCCTTCATAGGTAGGCAAAAGAGCAAGGACTTAGGCCATGGAATGTTGTTTGGGAAGCTGTCCTTTTGTGTTCAAAATCCTACTGGTTGAGAAGAGTCCTCCAATTCAGAGTTGAGAATTCCAGTTGATGATTTCTTTACAATCACCACCCACCAGATTCTAAAGACTCCTTTAGAAATTCCAGAGAAAATTTTTGCAATCTATCCATCTAACAAAAGGCTAATATCCAGAATCTACAAGGAACTTAAAC
>chr2	68722497	68722748
CCCTGTTTTAACAAAAAAATAAAAATAAATAAATAAAATAGAAAAATTCCCAGGATCCTTAGTCCTTTAGAGATGGACTAAATGTCTGCCATCATTACAAAAGCATCTTGAACGTGATGGAGCTTATGCTGAGAGCTAAAGTTTATGTATTTTTATCTTTTAATTCCATTTTCCCACAAACTTTTGGAAGTTCCCATGTGAGTGTATGTGTGTATGTGGAGCATTTTGTTTGTCCCTTCATCATTGATGGAC
>chr2	142531582	142531852
CTTTAACTAAATGAACACAACCAAGATCTTGTGCTTTAACAATCTATCTGTGTTTCACCCCTAGTACGCTCACACACTATTTTTTTCCAATGCTTTTCCATAAAAATAATACTTGGCAAGAGTATAATATTTTTCAGATTGTAGGAGATTATCTCATAAATGTGAAATTAAGAAATGGATTATGAAGTTATTACGTAGATTAAGTGTGTGTCTCTCGCCTTAAACCTTTTGCCTAAATTTTTGTTTTCTCAGTCCTTTAAGATTCAGCTCA
>chr2	9332458	9332728
AAGGTAGAAGATTCCATATGGTGACCTATTTTTTCAAGAGTTTTATGCAGTAAATGATCAGGGACGGGTGTGTCCCATGACATAATATGGGAGGAAATTTGTCAGAGTTCAATTGTGTTATTAAGGTATGTTGTCTGTGAGCAGCCTTTTACATTGAAGTTTACCACCGCTTCCAGTCCCATGTTTTGTTTTTTCATTTGTCTGTTTTTTTTTTTTTTTTAAGAGACAGGGTCTGTCTGTCACCCAGGCTATAGGGCAGTGGCGCAATCAT
>chr2	66675027	66675331
GGAGGGCAGTGGCGCGATCCTGGCTCACTGAAAACTCTGCCTCCCAGGATCAAGCAATTCTCCTCCTGCCTCAGTCTCTTGAGTTGCTGGGATCACAGGTGCGCACCACCACCCTGGGCTAAGTTTTGTGTTTTTAGTAGAGATGGGATTTCACCATGTTGGCCAGGCTGGTCTTGAACTCCTGACCTCAAGTGATCCACCTGCCTCGGGCTCCCAAAGTGCTAGGATTGCAGGTGTGAGCCACTGTGCCAGGCCTGACATTTTGGTACTTTTGTTTCATGTATTCCCTCCCTTCCCTAAGTCTG
>chr2	84112291	84112595
TGCTGGTTGATGTGCCTTGTTTGTTTGCTCAGCTGAATGACTCAATTCTTATTTTAGTGAAAGGCTACATCTTTCACCATGGAATGGTGGCATCTCACCTACCAGTAGAAATGTAAGCACTAATAGAGAAAACTGGAAGCCTCATTGTATGATGATGTAAGATAGATGATGACACTATAGCTCAAGATTACAGATTCCAGCTCCATAAATGTACTTCAAATCATTTTAAGTATGTATGTGTAGGCTCTGAAACTGAATTTATAGCATTGCACATAGATCCCAATGTTGATTATCAGTTCAGAGTC
>chr2	225911967	225912232
AGTGGAAACCATGTGTTCAGATGTATATTAACATTTTATGTGTTTAAATGCTTCATATTTTCCCATACTATCTCAATTCAGACTAACTTTTACTTGGTCTCTCTCGGACTTGATGACAGATTTTTCAGTGAAAGAAATCATAGGAATAAATAAGCATGATTCTAGATGTAGTATTCTCCATATACAAGAAGTATGGGGGCCAAGAAAACTTACTTACAAAACTCTTCAAACCAATAGATGAATGATAGGCTACTGAGTCCTAGTGG
>chr2	100195385	100195650
CATGTATTAGTTGGTGATTGACTGTAAGAAAGAGCTTTCCCTCTGCTGTATATCTGAGGGTATTTCCCTGTTCAGTAGGTCATCAGGCTGGGCTGCAAGATAGAATATAATGTGCATATGGCCGATGTTAAAAAGTAGATAAGTGTCCCCCGGGGAAGACACCAGACAGGATTTGAGGTCTTTGAGAACAGACAACATGCACACCTGGCTCGAGTGGCCCAGCGATGACTTGCAGCCAGGGGAGAGGCAGCGTGCACACAAGATCT
>chr2	174875864	174876169
GTTCAAGCGATTCTCCTGTCTCAACCTCCTGAGTAGCTGGGATTACAGGCGCCCGCCACCATGCCCAGCTAATTTTGCATTAGCTGGTCTCGAATTCCTGACCTCAGGTGATCTGCCCGCCTCAGCCTCCCAAAGTGCTGGGATTACAGATGTGAGCCACTGTGCCCAGCCTGTACCATGCTTTCTTTATCCATTCATCTGTTGATGGATATGTAGGTGGATTCCATGTCTTAACTATTGTGAACAGTGCCACAATAAACATGAGAGTGCAGATATCTCTCTGACATATTGATGTCCTTTCCTTTG
>chr2	121528717	121529022
CAGATCTGGCCGGGCACAGTGGCTCATGCCTGTAATACCAGCACTTTGGGAGGCTGAGGTGGGTGCATCACCTGAGGTCAGGAGTTCAAGACCAGCCTGGCCAATATGGCAAAACCCTGTCTCTACTAAAAATACAAAAATTAGCCGGGTGTGGTGCATGCATTGTAGTCCCAGCTACTCGGGAGGCTGAGACAGGAGAATTGGTTGAACCCTGGAGGGAGAGGTTGCAGTAAGCCAAGATCGTGCCACTATACTCCAGCCTGGTTGACAGAGCAAGACTCTGTCTCAAAAAAAAAAAAAAAAAAA
>chr2	236574219	236574493
GGGTCTTCCAGGCACAGAGAGTGGCTGATGAGAAAGGGCCTGTGTGGAAGGAACCAGGGCCAAGCGAGGGAGGCAGATGCCGCGTGGCGTGAGGAGGGTGAGAGTCCATGCCATAAAGGACTGTCATCCATCTGTCATTGGCTGAATTGTGACCTCCAGAAAGAGATGAGTTGTCCTAACCCCCACTACCTCAGAATGTGGCCTCATATGGAACTAGGGTCATGGCAGATGTCATTAGCTATACAGGAGGGGAGGGGATGGACCCTCAGAGGCGA
>chr2	63511849	63512123
AATCGCCTAGGGAACCTGTAAAAGATACTGATACTCCCTCCCCTCCAGAGATTCTGATGTAACTGGTCTGGGTGGGCCTCTTTTAAAAGCTCTGTAGGTGATCTTAATGTGTTGTCAAAGCTAGGAACTACTGCTCTAGGATCCTGCCATTGTCCAAATAAAAGCTTATCTTTTCTGATAGAACCTAGATGGTAAATGCTTTTTAAAAATTCTATAGTAGATCCAATGATTAAATTTCTTCTCTACAAGGCTGTTTTCTTTTTTTAGTTTGAATT
>chr2	154087202	154087469
AAACCAGTGTACTGTCTTCCAAAGTAGCTTTACTATTTGCATTCTTACCTGCACTGAATGAGAGTTCCTGTTGTTTCTGTTGGTGGTGGTGTTTTCATTCTGGATTTTGACCATCCTAAAAGGAGTATAGTGGTATCTTGTTGTTTTAAATTTGCATTTCCCTGAAGACATATGTGGAGCATCTTTTCAGGTACTTATTTTCCATGTGTACATCTTCTTTCGTGTGGTGCCTATTGAGATATTTGGCCCCCTTTTTAATTGGATGTTT
>chr2	110618655	110618922
GCTTCCAGTTATAAGTGAGAATATACAATATTTGGTTTTCCATTCCTGAGTTACTACACTTAGAATAATGGTTTCAAACTCCATGAGGTTGCTGTGAATGCCATTATTTCATTCATTCTTATCACTGAGTAGTATTCCATGGTGTATATGTATATATATGTACACATATACACCACGTTTTCTTTTTCCACTCATTGGTGGATGGGCATTTAGGCTGGTTCCAAATTGTTGCAATTGTGAGTTGTGCTGCTATAAACATGAGTGTGCA
>chr2	79546339	79546607
TAAGTTGGATTCCTAGATATTTTATTCTCTTTGAAGCAATTGTGAATGGGAGTTCACTCATGATTTGGCTCTCTGTTTGTTTGTTATTTGGTATAAGAATGCTTGTGATTTTTGCACATTGATTTTGTATCCTGAGACTTTGCTGAATTTGCTTATCAGCTTAAGGAGATTTTGGGCTGAGACGATGGGGGTTTTCTAAATATACAATCATGGCCAAATAGGAACAGCTCCAGTCTACAGCTCCCAGCATGAGTGACGTAAAAAACAGG
>chr2	108143122	108143390
TGTGTGCACAGAAAGAGACTGGTCTGGAGAGTTCTCAATGATTATTTACACAATAAGTGAAGTATCTCAAAAGGCATAACAACTGGTATTTTGGATGATGAAAATTTAGAAAAATCATGGTATTTAAAGGCATGAGGTAAAGACAAGAGATAAAATAAATATGTCATTCATAATTAACACAGATTTAAATTTTCTAGAATTTTTCTAATTAGCACTTTCAGATTCTTTGTGCTATATTTGGTGACCTCTGGGTCTTCCAAGAGTAATTA
>chr2	174757108	174757381
CAAATTAAATTTAGCATTTAAGAATGAGTGTTTCCTCCTCTGCTTTAAGAGTGGCCCAAGTTTATCCTGCTTCCAAAAGAAAAATATGGAAAGGAAAGAACAGTAACTTTGCAGGGGAGAAACCTGACCAACATTACCTTAACCAAGCAAGGAAGATCACTAATGGCATGTAGTTATCATGTACTCCAGGATATGATGTGAAGTATACTTTACCTCTATAATATTCTTTCCAAAAACCCATAACTCCAGTTTAATGATGAGGAAGATACCAGAT
>chr2	13715490	13715763
ATTTTGGGTATATAGTTCTATGAATCTAAGTTATATATAGATTTTGTAACCACCATTACAATCAGGATACAGAAGCATTACACCAGCAGAAAATGTTCCCTCATGCTGCCTTTTGAAGTCAAACACTCCCTTAGGATAATGTTTGGCCTTCAGTTGCATCAATGTTACTGCAAAGGATGTGATTTCATTCTTTTTATGGCTGTGTAGTATTTCATATGTGCCACATTTTCCTTATTCAATCCACTGTTCATGGCCATTTAGGTTGATTCATGTC
>chr2	203821903	203822254
CCTAGACTCAAGCGATTCTCCCACCTCTGCCCTCCAAAATGCTGGGATTATAGGTGTGAGCCACTTCACCTGGCCTCTGCCTTATTTCTTATATAAAAATAAATTCTAGATGATTAAAATATCAGGTCATAAAGGTAATACAAGAAAACATGGTTAAATATTAAATTTTTTCTCTTTGGTTGGAGAGAATGTAGATAAACCTCTTACAATGGTACAAGATCTAGAAGCTATAAAACACAAGTTAGATAAATCTGTCTACATAAAAATGAAAAATTTTAGTACAATAACAAACATCTTGAATGGATGCGGTAGCACATAGCTGTAGTCCCAGCTACTCAGGAAGCCGAGGTGC
>chr2	99664260	99664611
TTGAAAGATACTGGTCTATGGGCCTTACCCCCTGGGATTCTGATTTAATTGGTTTTGGATTGGCCACAGGCATCAGGACTTCTGACAAGCTGCTATGGTCTGAATGTTCCGTGTTCCCTCAAAATTCACATATTGAAACCTAACCTTAAATGTGATAGTATTCAGAGATGGGGCCTTTGGGAGGTGATTAGCTCATGATGGCAGAGCTTTCATGAATGGGATTAGTGCCCCTGTAAGAGAGACCTCAAAGAGCTCTTTCGACTTTGTGTCCTTTCCACCGTATGAGGACCCAGCTCGTAGGTGCTGTTGATGAACCAGAAAGCAGTTTCTCAACAGACACCACATCTCGTTC
>chr2	109231691	109231960
TTTCTCTTTCGTTTTCTCTCTTTCTCTCTTTTCTCCTTTTCGTTTTCCTTTTTCCTTTCCTTTTTCCTTTCCTTTCCTGTCCTTTCCTGTCCTGTCCTGTCCTGTCCTGTCCTGTCCTGTCCTGTCCTGTCTTGCTCTGTCACCCAGGCTGGGATGCAGCCTCCAACTCCTGGGCCTAAGTGATCCTCCCACCTCAGCCTCCTGAGTAGCTGGGACTATAGGTGCATGCCACCATGCCCAGCTAATTTGTAATTTTGTGTAGAGACCACA
>chr2	88448987	88449256
TTATTAAGATTAATTCATCCTTTTAAACTGTTGACATGCTCATTAATTCTGTCCTAACCATGATGTTATTGTATTATTATTTTTTGAGACAGAGTCTTGCTCTGTTGCCCAGGCTGGAGGGCAGTGGTGCAATATTGGCTCACTGCAACCTCTGCCTCCCAAGGTTCAAGCTCCTGCCTCAGCCTTCTGAGCAGCTGGGACTACAGGCACATGCCACCACCCCTGGCTAATTTTTGTATTTTTAGCAGAGACAGGATTTTACCATGTTAG
>chr2	199343676	199343940
CCATACTGAACCCACTTGTCTCCTTATTGGTGTCCTGGGATAAGGAAAAGAAAATAAGTTATAATTTGACAACTCCTCTGAATGAAGATCTCAGAGCAAACTTTCATCTCCTCCTCAAAAAATGACATACCCCAGAAACCAAAAACAAACAAATGGGATATTCAGTAAAAGGAGTGAATGTGCTGTTTGCCTATTGATTCCCTGAGCTGGGTTGTCCCTGAGCAGAAGAGGGAAAAAACCAGCACGCACATATTCCACAAAAAGA
>chr2	128464900	128465164
CCTTGAACTCAGGAATTTGAGGAGGCAGTGAGGTATGATTGCACCACTGCACCCAGCCTGAGTGACAGAGAAAGACTGTCTCAAAAAAAAAAAAAAAAAAGTAAAAGAAACAGGCCAGGCACGGTGGCTCACGCCTGTGATCCCAGCACTTTGGGAGGCCGAGGCAGGCGATCATTTGAGAGCAGGAGTTCAAAACCAGCCTGGTCAACAGGGTGAAACCCCATCTCTACTAAAAATACAAAAATTAGCTGGGTGTGCTGGCGCA
>chr2	45465789	45466137
TCTTATGAAGTTCAAAAATTTTATAGCTGATGGTCTTGGATTTCAACAACTCAGCCCTTGGACCCCTTCTCTGCTTTATCTCCACTTATCCCATTGGTGGTCTCATTCAGTCTTACGGCTCTAAGCAGTTATGCTAGTAACTATCAAATTCACATTTCCAGTCCAGCCCACTCCCCTGAACTTCAAACTCACACAGCCAACTGCCTAACTTGACATCAGCACTTGGATGTCTAATGAGTATCTCAAATTTAACCTGTCTAAAATGAATTCCTTTACCAAAACTGTTCCCCCACTAGTCTTCTCATTTCAGTAGATAATTCTATACTCCTGATTGCTTAGGCCAAAAACC
>chr2	17717074	17717422
TTGAAAAACAGAGATGACAACATCAGAAAGTCTAGCTTGAGTTGTTTTGTATAGTTAGCTGTGGAGATAAATTATTCAAGCACTTCTAATACTTTTTTTTCTCCATTTTTTTATTACAGTAATAGTTTTTATAAAGAACACAAAAGTGTACAACTCAATTTTTACATGAATACATACACACACCTGGGTAACCACTACTGAGATCAAGACACAAGAATATCCCCAGCATCTAAGCAAACTATTTGTATATTACCATCCCTGAAAAGGTAACTATTATTCTGATTTTAATCACCCAAAATCACTCTTAACAGTTTCTGAACTTCATATGTAGAGGTTACACATACTCTTT
>chr2	108482947	108483222
TTAAATTCTACTTTTTAAAAAACATTTATTAGCTTGTTCCTTTTCTACTTCACGCCTCTTCCTTCCTCCAACCCCAAATAGCCTAAGACAATGCAGTCATATATAGCCCAACACTTGGTCTATATACAGCAGTCCACTTTCTAGGCAAATGCAGTTTTAAAACTGTGCCATAGGCCAGGTGCCGGTGGTTCACGCCTATAATCCCACCACTTTGGGAGGCCGAGGCAGGCGGATCACAAGATCAAGATACCGAGACCATCCTGGCCAACATGGTGA
>chr2	8601828	8602103
AAATGACCAGCTCTCAGGCAGGGAGAGGCCACCACACATTGAGAACAGTGCTGGTGTTGAGGTGGGGAGGCGCTTCTCTGTGGAGTTACAGGTCCAGCGTTTTCAATACTCCCACCGCGTTTCAGCCAATGCCAAGGGCGGGCCCTTCAGAATCCCTAGTGAGGAGAAAGTATCAGCCAGGTGGCATGCTGGATCCTTCCATGCATCATCCCACTCCTGTTCACATACCCTAGGAGGCAGCTAAGACTATCCCCATTTTACGGATGTGCAAAGGGA
>chr2	170151204	170151469
AGCTTTGTTAAAATTGTGTGTGAAGTTGGCTTTCATTAACTCAGTGGTTCCTTTATGGGTGAAGAGTGTTCATTACATTTATTTTTAACCATATAGTCGATTTACTGTGGTGCTTATTATTGTGGTCTTGCAGTATTGGTGACTTCTACATATTTTTGATATTTTGCCTTAAATTAGATTTTCTGTGAGGCAGCATCCTCTTCTTTATACAAAGGGAAAGTGGAAGCCATTCATAATAAAGTACTTCTGTTAGGACACTATCTGGG
>chr2	166612215	166612480
GCATCACTCTGCTCAGTATGTGTTATAATCAATAGGATAGAGGAACTCAAGTCTCGTTTCAAGTTCTGCTCTTTCTACTATATTATCATCCGGTTTTAATTTCATAACTCAATTGGTTTTCTTGTATACTTTTACTTAAATGGAGAGTGTGGCTCTTTAGTTCTCACCAGTTGATAAAGATTTTCCCAGAAGTCCTGAGTCATTAGTCGAAACAAGGACAAAAAAGCCCAACTGAAGGTATCAAAGCTTGTGTAGCCATAATTGGG
>chr2	59569050	59569310
GTGGAATGCAGCTCATGTTTTTCTTTGTAGAGACCCCTGCTAACACTGATGTCAGAAGCTAAGGACAAGAGCACTGTTCTGAGTTTTCTTTGGTGTAGTGAGAGAGACTAAACATTGCTATGCTCTGGTGATAATAGAACAGAACACATGACATGAAGAATGCAGTGATAGTTACTGGGCTTAGAGCCCCCAAACCATGAACAGGTTGTCTTCCAAATGTTCTCCTGAAGGAAGTTACTTAGAATAGTGGACCCAGGTTTT
>chr2	8803213	8803473
CTACAAAAACACAAAAATTAGCCAGGCATGGTGGTGGGAGCCTGTAATCCCAGCTACTCAGGAGGCTGAGGCAGGAGAATCGCTTGAAACCAGAAGGCTGAGGTTGCAGTGAGCTGAGATGGCATCACTGCACTCCAGCCTGAGCAAAAGAGCGAAACTCCGTCAAAAGAAAAACAACCTATTGCCTGCTAAAATGCAAGTTTTAAGTTAAAAATTACAGATAAACTTAGTAATATTTCACCATGTTAATTCTAACTGCTA
>chr2	124835476	124835794
CTTTGTGGTTTTATCTACTTTTGGTCTTTGATGATGGTGATGTACAGATGGGTTTTCGGTGTGGATGTCCTTTCTGTTTGTTAGTTTTCCTTCTAACAGACAGGACCCTCAGCTGCAGGTCTGTTGGAATACCCTGCCTTGTGAGGTGTCAGTGTGCCCCTGCTGGGGGATGCCTCCCAGTTAGGCTGCTCGGGGGTCAGGGGTCAGGGACCCACTTGAGGAGGCAGTCTGCCGGTTCTCAGATCTCCAGCTGCGTGCTGGGAGAACCACTGCTCTCTTCAAAGCTGTCAGACAGGGACATTTAAGTCTGCAGAGGTTA
>chr2	142239078	142239396
GTAATAAGACATGAGTCCTGCCTGAAAGAATGAGGCCAAGGCTGCCATTTCATACAAACAAACAAACAAACAAACAGGGAAAGAATTCGCAAGTAGGTTTTTCTTCACAAGTGGCAAAAATAATTTAGTATAACCTGAGAGAAGCAGAGATCCGTAAACAGTGTAAATGGTTAATAATCAGCCTGACAAGAACAAGACAATACATTTAAGATATTTTAAAATAAATCATCCAAGTTTTAAAAACAATAGAGCTAAAAGCAGAATTATAATCTTCTGAATATTTTATGTTCTCAGGTATTAACATTGTTTTAGATAAAAG
>chr2	113195231	113195499
GGTCTCAGCCCATAAACACCCCACACGCCACAGCAGCACACAGGGGCTCCTTTAAATACACAGCTATGGGGACTCCCAAAATGCAGACGTACACTTGCACTCACAAGGGACGCACTTCCATAGCTGTAACAACCCATCAGGGAACTGACCACACACACTCCGGCGGGAGGTCCTCTTCACTTCCTTCCCTCCACGAAGATCTCTCCCCTTCACCACGGACACAGTGACATGTGCTATCCAATTGTGACAAACACATCATCTCTGAATTT
>chr2	55889220	55889488
CAAGTTCTGAAAGTGCATTTGATAACGCAGCCTAAAACACCCCCAGACTGCAAGGGAGCCTGGAAGAAAAGTAGTTTTTAGCTTACCAGTCTCTGCAATTCACAGGAAGTCATTTTAGAAGGAGATTGGAATGGATATTGAATGAGCCCATTTTTGGTATCTTCCATAAGTCTCTTTCCAGAGATCCTCAACCCACACCAGCGGGTAACCACCTATTCTGGGCAATTGGGGTTGGCCAAAGTGTCCTCTTCACTCCCTATTTACTCATT
>chr2	203451402	203451689
AATGAGAAAAAGAAGGATTCTGTGCATGAATTTTCTGGCCACCTTTATTCACTATTTGGCATTAAAATATACTTTAAGAAATGGTAACTGGAGCTCTAGCTCTTGGTCTATATGAAAATGAGGACCACATACCAGGGATGGAGGGAGCCTAGGATCCTAAAGAATGTGGAACAAAACCTACATCAGCCCTGGACTGCCTCTGGTTTTCTACAGAGAACTAAACTCCTAACTGGTTCAATACACTGTTTAGCTCTCAACTGCAGCCAAGTTTAGATATTGTTTCGCAGA
>chr2	121882175	121882462
TTTCAGCTGGGCACCTGGCACAATGCAAATATGTGCAGCCAACAGCCCCTCCCCAGTCAAAAGCAATATATCTTGAGCACAGTCTATGGGTAAACTTGTGTGAATATTTATGTTTCCTAAAAAAGTCAGAATTTGAAATGTCAATGGCAGAAGCAGCCCACATAAAAGGATTTCTAAGTCATCTCCCTCTGTTGCCCAGGCTGGTTTTGAACTCCTGGCCACTTTTATTAAAGACTTAGGGTTTTGAAACACAAATAGGCTTCTTTGAAAGTAGACTATAATACCCAC
>chr2	129521150	129521416
TTTATTGAGGATTTTTGCATCAATGTTCATCAGGGATATTGGCCTAAAATTTTGTTGTTGTTGTTGTGTCTCTGCCAGGTTTTGGTATCAGGACGATGCTGGCTCCATAAAAGAGTTAGGGAGGATTTCCTCTGTTTCTGTTGTTTGGAACAGTTTCAGAAGGAATGGCACCAGCAACTCTTTGTACCTCTGATAGAATTCGGCTGTGAATTCATCTGGTCCTGGACTTTTTTTGGTTGGTAGGATATTCATTATTGTCTCAATTTC
>chr2	76408573	76408839
GATGTGTATCCAATTTAAGGTCATCTGAAAAATACAGGAAGGCAAAGATGCTCAGTTGTCTTGGTACTAGTTGTAAGTTAAATTTGACTTCTGATATTACCTCTCTGTAACAAATCTGCTCATAGATATGGAATGATGATAAGTACATGTGGAAAAAACAAAATAAAAACATTAATGAGATCTCACTTCTTTAGTCTTTCATCACAAATTTTAAGAGACATAAAAAGTAACTAATTTTTAATTAACTACAATAAGCCAGACAAAGGG
>chr2	5251531	5251780
AATAAACATAAACTTGTAAAATTGTTATGATAGAAACACTGGAATACTCCTGAAAAAAAGACAAAAATACGTTAAAACAAATGACAAGGTTTCTCATACAACATATAAGAATATACGTTAAAGTTATATAAGAAACTGAGATTTCCAGTATCAGAAAGAAAAACAGATGCTGATATAACAGCACATAAGAAGTTAAGAAAATACCCCGAAAGGTTAAAGTGGAAATGTGACTATGTGCTAAGGATCTTTT
>chr2	169235270	169235519
AAAAGGCAAGTTTACCTTTTGTCTTCTCTTATTCATGCCTTCTTTCCTCTGTGTGGATGGCTTATTTATATATAAATAAAGGTAGAAACTAGAAAACGACATAGTCAAAACAGAAAAGTGAAAGTTACAATGATAGTGATTTCCTTCAGGCTTTTGCTCAAAGGTCACTACTTCAGTGATGCCTTCCTGGCTATGCTATCAATATCATCTTCCCTGCACACCCTCTGACATTTCATATGCCCCTTTCCTG
>chr2	88043102	88043377
GAATAAAAGAAAAGAAAAAGATGATTCTGAGCTTACCAGTGTGTGTGACCCACATTAACAGAAATGACATGTAAAGAAAATCTAGTTTGGAGTGGAAAATCCTATTTTAGGTAGTTGATTTCTTTCACTTGAGGTACCATTTATCTATCCATGTGGGGATAGCCTAGTAGGAAGATGAAATGGTAGGACAGAGATCTTGATGGAAGCCAGTAGTTGTGGCACAGTTCTGAGGCCCAGCTACTCCAAAGGCAGAGGGGGAAACATCCCTTTAGCCCA
>chr2	177621808	177622083
CAATTTGTTCAGACTCTGAAAAAAGATAAGGTGAAGCAAATTTTTAATCCTGCAAATTTGAAAAACCTCACTGTTGAACTATCTTCCTCCTTTTTTCCCCAATGAAGCATCTCTTTCTTATTTTTATTCCCTAATTTCTAAACTACCAGCCAAGCAAGAATGAATGTCTTGTCATCAACTCCTATGTTTACCTAGGTATTTTCATTCTGAGCCTTTGTTCAGGGACTCCCAAGCAATGTATTTTAGGTAAAAGAAAAAAAAAGGTATTTGGTGGTA
>chr2	61662974	61663246
GAAAAGGGCTGGTTAGCTAAACGGTGGTAGACACTACATGTAGGATCTGGTTGGGACTGGGGCTGAAGGAATGTCTTTGTTTTTTCAGTGTATTTGGAGCCTGACATTGTTAGGTGTAAGTGCTTGAATCTCTGGGGGGCCCATCTAGGTGAAATGGAGCTGAGAACACGCAAGTTACTTGGATCTGTCAGGTAGTTTCTGGTCTTACAGCCCCAGAAAAATAAAATAGACTAAACAATGTGGCCTGAAATATATCTAATTGAGGTCTAACTA
>chr2	66908878	66909150
ATCTTTCCTGTCAGGGGCTCTCGTTGATGCTAAAATATTTTAAGCTTTATGGCTAATACAATTCTCATTGGAACGGTTCAACTCTACTCTTATGGGTTTAGAAAGCAGCCACTAGACAACAGTATGGAAATGGGTATGGCTGTGTGACAATAAAACTTTACAAGAGCAGACATCAAGCTGAATTTGGCCTACTTGCCATAGTTTGCCACCTCCTGTTCTAAGTTGTCTAATGTCCTGTTGACCCAAAGACACATTTAGCTTTTTCTCTTAAGG
>chr2	209396978	209397319
ATTCTCCATGACCTAGAGCTATGGGAATGGGCATTGTACCTGTTTCTCTCCTGAGTCTGCCGTGTTTTAGCTTTGTGATCTTACAACCATGTTTAAGTCTAAAAATAAGAGTTAGAAGTAGGACTGGCACATGTCACTATATTTAATTTAATGAACTCTAACAGGATTTTTGTTTCTAAACCCAGGACATTGAGATCTGCTGGTTGGAGATCTTAGTGCCCAAGGAAGAATGCTTGCAAAAGGAGATGGAACAGTGTTTCTGTTGCATTGGCCACTGAGAATATCTGGTTATTTTGAATTTGTCACAGTCTGCAGCTAAAAGGCGAACAGGAAAAGAAGAGG
>chr2	52033642	52033983
CTGACATGGCCTGGAGACATTTTCCCCATTGTTTTGGTGATTAACATTTGGCTCCTCATTACTTATGCAAATTTTTGCAGCTGGCTTGAATTTCTCCCCAGAAATGGGCTTTTCTTTCTATTGCTCTGCTTTTTCTTGAACACTTTGCTACTTAGAAATTTATTCTGGTAGATACCCTAAATCATCTCTCTCAAGTTCAAAGTTCCACTAGTCTCTAGGGCAGGAGCAAAATGCCACCAGTCTCATTGCTAAAGCATCACAAGAGTCACCTTTTCTCCAACTGACAAGAATTTCCTCATCTCCATCTGAGAGCACCTCAGCTTTGACTTTATTGTCCATATC
>chr2	26856973	26857241
CAACCTAGGTTTGCCTGATACCAGACCTGTGGCCCCACCTCCCATGCAGGTCTCTGTGGGGTCTTTGGGATGGATCTCCTAGGGCTGGGCTGGAAGCCTCATGTACTGTTGTCTTCTAGGTAACCACCCTGAAGAGAAGGGGTGGCATCAGGAACCGCAGGGAACCAAGCAGCCTTTGGTCCAGTGCTGCTCCTTGGAACAGTTGAGTGTGGCCTCAAACCATTCTCCTGGGTAGCTCAGTCATAAAACACCGAATGCCTGCCTCAAAA
>chr2	195344258	195344526
GTTTGACTTACTCTTTACCAACTTGGATGCCCTTTATTTCTTTCTCTTGTCTGATTCCTCTAGCTAGGATTTCCAGTACTATGATGAAGAACAGTGGTGAGAGTGGACAACCTTGTCTTGTTCCAATTCTCAGAGGGAATGCTTTCAACTTTTCCCCATTCAGTATTATCTTGGCTGTGGGTTTGTCATAGATGGCTTTTTATTACATTGAGGCATGTCCCTTGAATGCCAATTTTGCTGAGGGTTTTAATTATAAAGTGATGCTGGAT
>chr2	21445716	21445973
TTCTCTGGGTAGGGTCAGAGGGCCTGCTTTGTGGGCTCAGGTTTCTCTGAAGACAGTCGCTGAAGGTACATGAGAAATGGAAATTTAATTGGCATAACTAGGAGGATCTCCTTGAAGGCTGAGAAGATTTTCCTCGGCCGGTTGTTTCCAGACAAACAATGTTGGCCAGGGAGTGATTCCACTTTCATGTCTCTTCCCTCCACAGAGGGGAAGCGCCAGCCACTGCCTGTATGCCTTTAGGGACAGGCCCTACTCTTC
>chr2	10354778	10355035
CTCGACCCCCCCAAGAGGTAGTTCGTAGGTCAAGCTGTCTACTTTATAGAAGAGCCTGGGAGTCCAGGGTTATCTGACTTGGAGTCCTGTTCATTTTCCTGGGTACCTCCAAAGGCCGCTCGGTGAGTGGACAGTGCAGTTCTGGAGCCCTCCCCTGGCAAGTCCCGCTCCGGCCCATACCCCGCCCTGTTCCCCAGCAGCCACGGTCGGGTAGAGGGGTCAGGGAAGCAGGGCAAGAGGGTAAGGCACTGCTCAAGA
>chr2	148455611	148455859
TTACTACAAAAAAATGGTATGTGAGGTAACAGATATATTAATAGGCTTAATTTTGTCATTCCACAATGTATACCTATATTAAAACATTATGCTGTATACCATAAATGGATAAGATTTTTATTCATCAATTAGAAAAAAAACATATAAAATATACATCAAAAAGCAAGTAAGTGCAGAGCCAGGATTTGAATGATTTGAACCCAAATAAGTTGTACTCTTATGAAATTGTTACGTATTTAGCAAACTTTT
>chr2	177017410	177017658
ACTTTTTCTTAGAACAGAAGATAGATGATTCTCTTCTAAGAACACTAAATGGGAAATACTAGGTAATATTTTCCCATGCCCCAGTAATAGGAAATATAATAGAATTTGGTAAAAAAGAAAATTTGCTTTTGGTGTGACTGCAACCGGCCAAATGAAATCACATATCTGCCATTCAATGCAGAAATCAGTTTGTGTGGTAAAAAAAAAAAATACTTCCAGTAATCATGAGCTGTTTTATTCTTCTTTTCA
>chr2	97469587	97469858
TCCACAAAACCCTCAGGCTGGAGTGGCTAAGTTGCACAAACAGCAAAGATGGCAGCTCATCTTTGGCCATTTCATCCCAAGAATTCAAATATCTTTGGGCCCGAGAACACCAGCAGGAGTGACTGGAGGTCCCAGTGCGGTGATCCCTCACCAGGCAGGACTTTGAGACCGCCATGCCAGGGATAATTGAAATCTCTGGCAGCCTGAGGACACTGGAGGAGGGGGTGGGGTGGTGGCTGGGGGCCCGAGTTGAAAGGAACTTCACTGGGCAG
>chr2	242240418	242240689
CATCTCCTTCACAGCTACCCTGCCGCGTGCTGGGAAGGAGAACAGGACTGGAGCGAAGCCTTTCTGGTTTGGCAGAGGCCTTGTGGAGGAGGTAGAGGCTGGGGATGAGCCTGCACATGAAGCAGCCCTGTCGCAGTTCTGAAGGGCAGTGTGCTGTGTTTCCTTCTTAGCCCCACGGAGATAATTTTTTAAAATTATTACTTTCATTTTTTTAATAGATGGGGTTTCGCTATGTTGCCCAGGCTGGACTTGAACTCCTGGGCTCAAGCAGT
>chr2	19226921	19227181
GCGCTCTGCTTTTTAGAGTTTCCAGTTTTTCTGCTCTGCTTTTTCCCCATCTTTGTGGTTTTATCTACTTTTGGTCTTTGATGATGGTAATGTACAGATGGGTTTTTGGTGTGGATGTCCTTTCTGTTTGTTAGTTTTCCTTCTAACAGACATGACCCTCAGATGCAGGTCTGTTGGAGTTTGCTAGAGGTCCACCCCAGACCCTGTTTGCGTGGGTATCAGCAGCGGAGATTGCGGAACAGCGGATTTTTGTGAACCGTG
>chr2	84231150	84231410
TCCCAAGGCCATGACTTTCCCCTGCCCTTACCAAACTTCAGCCCCACTAGACTGTTTTGACTCCTCAGATGGGCTAATCTTTGTTTCAATTTTGGAATGAACTAGTTCTTCTGCACAAAATCCTCTTCACCCCAACCTCTAATCCCCTCAATTCAGTAACTCCTACCTATTTATTCTTCAGTTCTCAACTAAAAAAACAGAAGGTGAATGGATGAGCATTAATGATAGCTCCCTTCAATGATAGTCTCTTTTCCCAGCTAC
>chr2	111236209	111236450
CTTTTTCTTTTTGATTAGCGTTCACATGGCTTAACTTTTTGCATCTTTTAGCTTTCAACTTGCTTATGTCACTATATCTGAAATGGATTTCTTGCAGATAGCATATTTTTAGACTTAAAAAATTCATTCTACCAATCTTTGTCTTTTAATTGTGGTATTTAAACCATTTACATTTAGGGTAATTATTGATATGTCAATGTTTACATCTGCCACTTTATTATTTATTTCTTCTGTTTCTTATT
>chr2	208718019	208718260
CCAGAAAATATGGAATCTCAAACTTTAGTTTCAGATTTGGCCTTTTCTCTAATTTATACCTCTAAGTGAGCTAATAGGTACTGACCATTAAATTAGAATAGAAATCAGAAGACAGGATCCTATCTTCTCAGGAGGAATAATCAAATAGAAAAGTAAGACAAAGCAAGCAAAAGTTTGTTGTTGTTGTTGTTGTTGTTGTTATTGTCGTTTTGAGATGGAGTCTCACTCTGTCACCAGGCTGG
>chr2	55815721	55815998
AGAAATCTACCTTTGGCAGAATGGAAAATATTTAGGAGGGTTGAGTCACATTTGTACTATTATTGTATTGACATTCTATTTTGACTTATCTTTCAAATAACAAACATTGTGGAAACCTTTTATGAACTTGTGTTGAGTGAATTTGAATATCTGACTTAGAGACTGGGCATGACTTCTTTGGAATGTTTGTGTTTATGAAGATATACTTTGTCTGCCTAAATTTGTTTACCTCAATTTGTATAAAAATGAATTTCTGAGAATTTAGGAAAATAATTCCT
>chr2	70845951	70846228
CACTGCGCTCCAGCCTGGGCAACAGAATGAGATTGTGTCTCAAAAAAATATAAAACATAAAAAATAAAAAAGAATTGTTGTGTTTTTATGTTCTGGCCATATAATGTTTTGTGTTTTGTGTTTTTCCCACATAGCTGTTATCACAATTTGTAATTATATATTCATTTGAGAGATTTCTTGATGAGTGTCCATTTCTTGCATTTGTCTTTAAGCGCCCATTAGACACAGACCACGTCTATCTGCTTTATCCCTTTGTTCCCAGTACGTCTTACAGAACC
>chr2	122435668	122435926
AGCACTGTATAGTTACAGGATTTATGGAATTTCAAGAGATTCCTCATCAATCAGTGATTCAGGAGAGGCGTAAAGACCCCTGGCTCCAGTGACTCCAGTGGGTACTTCTAAAGGCTCCTCACTTCCAGGGCCACATCATCAAACCATTCTTACAAGAACACGAGGAGGAGTGTCTTGCACAGGACTATTCTGTCTTGCATCCTTGGCACTGGCTGTGGGCACATCATCTAAGCTCAACTCAGTAAAGGGAGTTAACATT
>chr2	17233985	17234243
TTACTAAGATAAGGATCATAAGTTCAAAAAACGGAAGCAGCAGGACCTGTTCAATTTTATATAAGCTGATTTTAGGTCCATAGCTTACAACTGGATAAAAATATATAATTAGGTACCTAAGGATATAAATACGAGCTAGAGATATATATTTTGATATTCAACTGCAGAAAAGTAAGTATAACTCACCAATGTAACCCACCAAAAGAAAAATTAACAATAAAAGAAACATTGAGTTAACATTATCTAGGCATTTAATTTA
>chr2	102971354	102971608
CTAATGAACTACTTTCTGTGATTTTGGACTATCCCATTGCTGAAATGTTTTATCTGATTTTTGATGCTCTAATGATCCCAATAAATTATAAACATTTTGCATTAAATGAACTCTTTTGTGGACACTCTAATCCGTCCTGAAGAAAGTCAGGTTGTCTCCTGAGTTTGAGGGGACGGCCAGCACTTTTAATGGAAAGTGGTTCTTATTGGAGCCAACCCTAGACCCAGGGCTGGCAAGCAGCAGAAGCTCTGAGCA
>chr2	14252664	14252918
ATTCAATACTACTATTGGAAAAAGGTAAAAAGCATAGTCCTGGGCTTTGAAGAGCTTTCAACCTGAGATAAAACACTATCTAGACCAACGACACATCTAAAGAAGTGTGTGTCAGTCACAAACACCAGACAATTCATGCATATTCATCACACTGATGAATGTTTAAGACGGGTAGTGAGAAAATGTACTTATTTCTTATCAATATTTTCAGACTAATAAGAAAAAAATTAGATTATATGTTAAACCAATTTATCA
>chr2	12635866	12636171
TCCCCTGTCTGAGCTCACACTCTAATTGGGACATTATTTAATTATAGTCTGTATTGAACAATATTCGTGTCAAATGCATTTTTGTCTGTTTCTCCTACTGGATTTGGAGCATATATCTTGGAATCACTGCCACCTGCCATAGTATCTAGCACATTATAGACAATAATTTTTATTGACTGAATCATTTTGAAGTTATTCCTCTATGTTCTAGAGAATTAATACTTTAGTTTCTGTATTCCCTACTTAGAGATACTTTTAAGGTGCATTGATAATAATCCTGGATTTATTAGAATCTTTAGGGAGCAT
>chr2	34499257	34499562
GATGCCACACATGAAAAAGTTCTTATCCTCAATAATTTTTTAAAGTATATGGGAGTCTTGATGATGAAAAGTTTGAGAACCACTGGCATTGTGGTCAGGTATATTTTCTCCTGCTTCTCCTAGGTTTCTTACACTCTCCTGTTTAGCGGGGCCTGAATAAGGGAAAGGATTTATTCCTTATTTAACTTGCTCTGGTGCAGTCCTTCTTTATTGTTTCTCCCTCTTTCTCTGACTAACACTGGTCATTCTTTAACAGTTTCTGTGTAGCAGGTATGCTCGTTCCCTCTTGGAGTGCCTGGTTGATTT
>chr2	88304759	88305029
CAGTGAATTTCTCTGCTTCTGGAAATTTCACTGCCAATAATGACAGTATTCACTGAGGGCCACCTGTGGGTGTCACACTGTGGCAGCTTCTAGTCACATGGCTTTGCACTAACAGGTGTCTCTTCCCCAAGCCTCCCTCAGTCTGGTGAATCTAAGAACTGGAATCTCTTCCCAGCCCTCCTGTCATGTGGTGGGAGGAGCATGGAATTTGGAGCCAGGGCCCCACTGCTTATTGTGGAGGAATTTTTGGGCTATCTTTCCCTTTTCTGAG
>chr2	149558032	149558302
ACACTGACTTTGCTGTATGAGATCAGAGTCGAGAATATTATGATGTGTTGAGTTTAAAGAGTACCTGTTCTAAAGTTCTCTTTCTGCATCAGCAACAAACACAGCTTCCATTAGGTGGAGGTTTGCACTCTGCTACAATTCATGCATAGCAAAGATTCGACCATTATTTCCTGAGGTTCAAAAGTAACAGAAACCATGGCTGTTTATATTCTGATGTGATCTAAGGAATCTGACACAGTCTTTCCAGCTGAAATGCTATCTTCTTTGTTTA
>chr2	194468613	194468890
TTCGGTAAAATTTAATGTTTACAGATCCCTTCGTAGTATTTACATCTACCCCTTGTTTCCAATATTTTTTACTACATTGATTGTTATCTTTTAATCTCTCACACTTGGGTTCTAATTTTTCCCAAGCCTTTTTCACCCCATTATAGAAAATTAACCATTTTGTTAAATGTGTCATGCTAACATAGTCAATGCTTTAGTAGATGATGTTCAAATGTATCACAAATATTTATTAAAATAAAAGTGATCATAAATTAAATCTACTGGTGTTAAAAGTTCAT
>chr2	214388458	214388735
ATTTCTTAAGATAAATTCCTTTGAGTTCAAATTCTCCAATTGTGGAAATTTTATACAATTAGACTCCCATGAGATTTTTTAATAAAACAAAACCACAATAGTGGGTTATCAAATACCCAGGTGGTACTCAGGGCCAAAGGGTATCCCTTTGGGCCCCTTTGTATGAAAGCCTTGTCCTTCCTTTAACTACCATAATGGCACATGTTCACTAACTAGATCAATTTTTATCTCAAAGTAACCACAAATGAAATGTTTTTTAAAATATTAGATATGTTCAT
>chr2	18844828	18845105
GAGTTAGCCCTAATACTCATAAACTTTGAGGTCATGTGTCTCATGGAGTTGCGAGCTTCCATCAGTTAGCTGAAGGGAAATTTTCATGTTGCAATTTCAGCATCAGCAATCTTTTCCCTTGCAGAGGACCCTGCTCTTGATGCTTCTTTGCTTGTGTTGGGAATGTAGGACATGGGTGGAACAGTGAGCAGCTCACTGCCTGCGTCCATTTCTCCATGCAGAGCTCTTGCTGGGTGAACTAGAATTAGGACAAAAGGGTCTGCAAACAGCAATCTGTC
>chr2	45102786	45103063
AGGAAGGCTTCTCGGATGGGGAAGGTGGTCTTGGTCTGGGGTTTGAACAAGGAGAATTAGGATAGGGGAGGTGTGCCCCTGAGGCTGAACAGGTCTGGGCGAACAGGAGGAAACCATACTATTTCCTTTCTCAGCTCAGAGACTAGGCACATCTTGGCCTTGTGTTTGCTTCTGACTTTGGATCAAAGGAAGCAGGGAACCCCAGAGTCTCCTATTTAAGACTATAAGCTCCGTGAGGTCAGCGTGTGTGGCTGTCTTGTTCGTCATGGGGTCCCCTG
>chr2	236851720	236851998
AAACCTGTAATCCCAGCACTTTGGGAGATTGAGGTGGGAGGATCACTTGAGCTCAAGAGTTTGAGGCCAGCCTGGGCAACATAGGGAGATCTCATCTATACTAAAAAAAAAATAGCTGGATGTGGTGGTGCATGCCCGTAGTCACAGCTACTTGGGAGGCTGAGGTGGGAGGATTGCTTGAGCCTGGTAGGTGGAGGCTGCAGTGAGCTGTGATTACACCATTGCACTCCTACCTGGGTTGCAGTGTGACCCTGAGACAGTGTGAAACCCTGTCTCAGA
>chr2	9700083	9700361
GGTGAAGGACATCCTCCCATATCATTCCCGTAAGATGTGTGAGAGGACTTTAGGGCAAATTTGACCATTGCATGCTCTAATCCATTTTATAAAAGAGAAATCATTTACAAAAGTAGTTTATGGTCATAAAATGAGCAATGACAATTCAGAACAGATCCTGTGCTAAGAAAAATTATCTGAAGCTTGCATTCAAAAGACAGCTGACTAAACACAGGATCTGAAGTGATCAGAAGACCTGGGTTCCAGTCCAGTCAGCCACGAACTCGGTGACCCTGGGAG
>chr2	130669927	130670188
GGCAGCCATGAGGGAATCTCTTCACAGCCCATCTTACTGCTGGCAAAGCAGCTTTTCCCTGTAGGTCAGGTTTTCCTAAATTAGGAGCCGAGTCTCACAGACACTTTCATCACAAACCTTTCAGTTTCTCTCCTAACAATGCCATGGGCATATGCCTGTCTATCCCATCCTTTCAGCAGGAGGATTCAAAGGAGCCCACACGGGGCTTTACCAATGCTCTCCCACCCTCTCAGGAAAGCTGCCATCCAGTGCCCAGGCACCT
>chr2	10147346	10147607
GCAACACAGCTACCCGCCCGTTTGTTTGCATGTTTCTCTGGCTGATTTTGCATCACTATGGCTGAGAAATAGTCACCATCTGGCCCTTACAGAAAAAGTTTGCCAATCCCTGGTTTAGTTAATAGTTCTCTGCGTTTCACCCATTAATCCCAGGTGATATGGTTTATTCACGAAAGAAAAGGCAGTTAATATTAACCACCTAAGATCTTTAGTTACTTATTTCTGCCTTCATAGCTAACTCACTGTTCTCACCTGGGGCCTC
>chr2	152693151	152693392
AACAGAGCGAGACTCTGTCTCAAATTAAAAAAAAAAAAAATCAGTTACAAGTCACCCAGAAAGCTACAGAAATTAGTGCCATGCTAACAAATGCATAACTAAAATGTAACCGTAGGAATTTGATCCACAAAACCCAGCATGCTGATGAAACACCAGGAAAATGCAGTAGAAAGACATGATCACTGTGTTTGAAATCCCCTTAAAGATTTGAGACACAATCCCAGAGTAATAAGGCAAAAGAG
>chr2	151604205	151604446
GGATTTCAGTTTCCACTTCTACAAATCCCCATCCCCACACCCGCACACACTCTAGATGAGGTATCCAAAAGCACGAAGCAGAAGTGTGTTTGAGGAGTGCACTGAAGACCTGCTCAAAGTACTGCTGAAGAAGGGAAATTTACAGGGAAATGAGATTTGCAACAAAAACGGGATGGTCCAGCTCTATTGCTAGACTCCAGCTTTTGGCGGGGAGGAAATTGAGCCATGGTATAACAAGACTG
>chr2	202854035	202854303
CTGCCTGACCTTGGAAATTGTTGATAGACCTTCATTCCTGCCAAGCATTTTTCTTTTCTTTTTCTTTTTCTTTTTTTTTTTTTAGATGGAGTTTTGCTCTTGTCACTTAGGCTGGAGTGCAATGTCACGGTATCACTTTAACCTCCACCTCTGGGTTCAAGCGATTCTCCTACCTCAGCCTCCCGAGTAGCTAGGATTACAGGCGTGAGCCACCAGGGCCAGCTAATTTTTGTATTTTTAGTAGAGTGTTTCGTCATGTTAGCCAGGCT
>chr2	200587092	200587360
CAGGTGATTGGGAGAGTGCATTACTAACAACAGTTCCTAAAACGAGGAAAATCTGTTCTCCGCCGGCCTGCTCCTGTGCATAGCCTAAGCAGAGTCAAGAATGACATTTCCTTAAAAATGTAGGTATCAAAAATTTCCTTAAAATTATAAAACTGATTTCATATCTGAAAAAGACAGATTCTCCCATAGGAGGCTATGTCCTTGTAGCTAATAGGACCCTTCCAAAATTTCCATATCCAAACTCTCCGTATAGGGTAGAGGGGGATACA
>chr2	69884591	69884849
AGTGAAACCCTGTCTCTACTAAAAACACAAAAATTCGCTGGGGGTGGTGGCACAGCCCTGTAATCCCAGCTACTCAGGAGGCTGAGGCAGGAGAATCGCTTGAACCCAGGAGGCGGAGGTTGCAGTGAGCTGAGATCGCGCCATTGCACTCCAGCCTGGGTGACAGAGTGAGACTTTCTCTCAAAAAAAAAAAAAAAAAAAAAATATTCTAGAGGAGAGAAAAAATTACTCCAGCCAACATTTATTAAATGTTTAGTAA
>chr2	29276596	29276854
AATCAAATGAACAAGAAACTGGCAGTAAGGCCTAAAGAATTATAGCTATATGTTTTCTGTTTTTCTAGATAGATATAGGTTATAGCATCCTTTGAGAGCACTAATAGAACTGCACATGAATATTTATTTTCTTAGTTTAGAGTTCAAGGGAGCAAGAAGTAGTATTGGTCATAGAACTTTGACAATTTTGAATAAGTAGGATTTTCATATTTGCAAACAATACCAGATACCTAGTTAAATTTGAGTTCCAGATAAGCAA
>chr2	30460824	30461099
AAGTAAGAAAATACTATAGGACTACCAGGGCTATTCAAGCTAGATACTAGAGCTATAGGAAATACTGGAGAAATTCAAGCAGGCTATCCAAAAAGAGAAATAAAGAAAAAGTAGGGTTGAGGTGGAAGATGAAGAGGAGGGTAGGAGGAGCTGGAGGGCCTAGATAGGAAACCATACTACAGTCCCAAACCACATGGGAAGCAGAGGGCTATGGAGCAGGAATAGATGCTGATAGGAATGATAATGTGAGGGTTTGGAGAGGCACAGCTCAGATCC
>chr2	112338851	112339126
ACCTCTGATTTGACTCTCCGGAGAGTCCACACAGAATGCACATTTTGAACAGCATCATAAGTCATTACAATAGAGGGGTCAGTATTGAGGAAAACAATTTTCATTGCATGATCTACAACATATTGCACCCGTGATGAACCAAAAAGACCTTAAAAATAAAATAGAAAAATCAGGTATAGAACAATGGGCTTTACAAGACTGATATTTATGAACAGAGCTCTTAAAATTGTTAAAGATAAAGAACAACCAAGCCAAAGAGAGCACAAAATTTATTAC
>chr2	133887853	133888131
CCCCCTTCTCCATCCAGCCTGCTTCACTATTTATGTTATTTGTCTGGTCCCAATGGACATTAGATTTTTCTGTTTTTCTATATAGAGGGACGGAGTTAAAGACTTGGCCGTCCAAGAGGTCATCTGAGTTCACACAATTTGTCTGGAGTTGAACACTACATCATGAATAAGAACACAAGGACATCTCACTATCCTGGTGCCCTTGGGGCCTTGCACATAATAGGTATCATTATAGTATTCTCCTACAGTAGAAGAACCACTTAGGATGGGTTCCAAGAA
>chr2	103583770	103584048
ATGTATACTCTGGGGAAGTATATGAACCTCTTTGCTCTCATGAATACAATTCTATTTTTATGTCTAATGGTGTATAACAAGCTACCACAGAACTTAGTGATTTAAAATGTAATTTTATTTTGCTCAGGGTTTTGTGAATTAAAAAAAAAATGAGAAGGGCTTAACAGGGAAGTTTGGTATCAGTTGGGTTGGCTGGGGCCAGAGCATCTACTTTCAACACAGCTTATTCAGTCATGTGTCTGACATCTTGGTGCTTTTTGGCTTCTCTTTCTCCACATG
>chr2	186063134	186063495
CTATCTACATTTTTTCCTATTTTTCCCTGGCTTCTTTTGAAGTGTAAAATGAAAAAAAAATACTTTAAAAAATATGTTTATATATGTTTTACATATTTTTATAAATATCCATAGAAAAAGTATACATATATCATTTATATGTGTTATATGTATTATATATATATATGTATGAAGAGGTAATAAAGATGGGTTTTCATTATATTTTATTCATTTTTTTCTGTATAATGCATTTTTTTTATAAAGGAGAAAAAAGTTTTAAAAAACTGTTGCTATAAATGTATTACAGGTACATAGGTAAATAGGCAAATGGATAGATATGATTTTCGGAGAATAGAGAAAGTTGTGGGGGAACAGAAAAACCA
>chr2	209080172	209080533
TTAGTGGTGGTGAGTGTTTTTTTCTTATGTTTGTTGGGTGCGTGTATGTCTTCTTTTGAAAAATGTCTGTTCATGTCCTTTGCTCATTTTAAAATAGGGTTATTTGTTTTTGCTTGTTGAATTGTTTAAGTTCCTTGTAGATTCTGGATATTAGACCTTTGTTGGATGCATCGTTTGAATATTTTCTCCCATTCTGTAGGTTGTCTGTTTACTCTGTTGATAGCTTCTTTTGCTGTGCAGAAGGTCTTTAGTTTAATTAGACTCCACTTGTCAGTTTTTTTGTTGTTGTTGCAATTTTTTTTGGGGAGTTAGTAATAAAATCTTTGCTAAAGCCAACATCCAGACTGGTATCTCCTAGGTAT
>chr2	240805840	240806109
ATCTCCACCCACCATCAGCTGTACCCACTCTGCCTCCCCCACTTACCACTTTGGCTCCACCCACTTCTGCCAGCTCCACCCACCACCCACCTCTGCTCTGCAAACAGGTAGCATGCACCGCCTTTCCGCACCTGCTGTAGTCCAACCACACGGGCACTGGGCGGTGGCCTTGATCTCAGTCCCCGTTGCTCACGGGGTCTCAGATCCCACCTGTGAGGGGCTGTGCTGACCCGAGGCCCCTTCCAGGACCCGCGGGGTTCACAATTCAAG
>chr2	73726634	73726903
TCTGTTTTATCAGAGACTAGGATTGCAACCCCTGCCTTTTTTTGTTTTCCATTTGCTTGGTAGATCTTCCTCCATCCCTTTGTTTTGAGCCTGTGTGTGTCTCTGCACGTGTAATGGGTCTCCTGATGGTCACACTGATGGGTCTTGACTCTTTATCCAATTTGCCAGTCTGTGTCTTTTAATTGGAGCATTCAGCCCATTTACATTTAAGGTTAATATTGTTATGTGTGAATTTGATCCTGTCATTATGATGTTAGCTGGTTATTTTGC
>chr2	206553032	206553294
TGTGTAGTGGGAGAATGTAGAACTTTTCTTTGATTTCTTAAATTTTCTGAGTGAAATAGGAAACAACGATATCTGCTAAAGGTGAGGACAAGGTATGAGTTGAGGTCTGAGAAAAGAGGAAAAAGTATGAATGTATCGTCTAGGAGAGGGAGAAGAGTGAAGGGACACTTTCACTTTGCCAGACAGCATTAAGGGTATACTTGAATTTAGTGACCATAAAATCATCTCTCAGACCATATCTCAGACCCTTTATAATTCTTTTT
>chr2	239059850	239060112
CACACTACACATACCACACACACAGCACACCACACACTGCGCACTGCACACTATACACGCACACTGCACACCACACACCACACAGCACACACCAAACTGCACACACACTACATACAGCACTGCACACCACACACCACACACACTGTACACTACACATGCACACTGCACACCACACACCACATACAGCACACAACACACCACACACTGCACACTACACATGCACACTGCACACCACAAAGCACACACCACACACCAAACTGTAC
>chr2	138804039	138804284
TATCTAGTTTTTTAATAGTTGTGATTAAGTGATTTTATTAAAGATACTATAATTTTCTTTCTCATAAGCATTGGATATCTTAACCCTCTGTTTATCTCTTGGACTTACGCTAACCTTACAAGGGCCATTTGGGAGAATGTTACCAAAATTGCAGGAAAGCATTTTGTTTGAGGTGCCCGAACTAGTTTCTTGCAACTAGCCCTAGCATATTTTAATTTAGATTTCTTTATTTTGTCTTTTATCCAA
>chr2	186983152	186983397
TTCAATGCTGATGTGAAGTCAATAAATCTTACGTCACATGATAAAGGAAAAAGGAAATAAAATGAAGATATTTTCTTAGTACAAGTGTATACGTGCACAAACATGTTTTTAACAAAAGAAAGGGAAAATACTCATGACAATTACAGTCCTCATTTCTGCAACTGGCAACATAGTCGTAGCTGGTATTGATGACTACCTCCTTCTACTACCAATTATGTACTCCCTTTGCCTTGTGGTTTTTTTCCT
>chr2	206624592	206624855
GAGTATATAGGTCAACACTATATTCTTTCTAAGAAGTTTTTTTTTTTAATTTAAATTTTAAAAAAGAGAATCTCACTATGTTTCCCAGGCTGGTCCCGAACTCCTGGGCTCACGTGATCCTCCTGTCTTGGCCTCCCAAAGTGGTAAGATTACTGGCATGAGCCACCTCGCCTGGCCTCAAAACTATTTTCAACAAAATAATATTAAAACATTATGTGCCTTTTTCACTGTGTTGACACACTGATGGTATAAAAGCAATGACAG
>chr2	190792133	190792396
ATCTAACAAATTCTTTTAATTCTAACACTTATATTAACTCAATAGAAGTCCCTAAAGGAGGACCTAATAAATTTAAGAACTAAAGGACACAAAAATAAATGCAGAAATGGAACAAATAGTAGTAGAAAGAAAAAAAGGAGAGAATTGAAGGAAATAACGTATACCATGGTTCATTTCCAAAACAAAGTGCCCTGAATCGGCTTAGGTCAGCAAACCACAGAAAAAACAGGATATACTAGGCCCCTGTTTGGATAGCTGATGCCG
>chr2	213527926	213528173
TGGAAAGTTTAGTTGGTATAAGGTTTGTTATGAAAGATGAAGCTCTAGAGATCTGCTGTACAACATTGTGCCCGTAGTTAACAATACTGTATTGAACACTTTAAAATTTGTTAAGAGAACAGATCTCATTGTTAAATCTTCTTCTATGATAAGCTGTTTAAAAAATCTGGACACTCAAGTTTGAGCAAACAAAGTGAAGGTTCATAAATTGGGATTCCTCAGTTTGGGCCTGTCTGAATTCACATGGC
>chr2	214667245	214667492
ATTGGAATCTGCATTTTAATAAGATCTCCAGGGCATTTATATTAATATTAACATTAAAATTTGAGAAGCACTGCAGTAGATCATTTTTTCCCAAAGTACATGTTAGAATCACATGGCATGCTAATTAAAATACAAAGTCCTGAAACTCATGTGTACATAGATTCAGAACCTCTTTAAGTGGAGCCTCAGAAATCCTTTTTCTGTAAAAATATGCGTTATAAACAAGCTTTCTGCTTGGTTCTTAGGCA
>chr2	72739591	72739856
CTTAAATCAGTTTCCTGGTATTTATTTCCTCTTCCGCTTAGTCGTACCTCCTATCCACCATCATTTTCATTACCATATTACTGTTCATTTAACTCCAGTATTTATAGTCTGTCTTTTCCCAGACAGTATCTCAAATTATTTTTGGAAGTAGGTAGAAACATACAATGAATTAATAAACTGGAATATCCACAATATGAAAACAATACAGTCTTTTGACTACATTTTAATTTACAAAACAGCCTAAAATGAGATATTATACTCCCATC
>chr2	233651618	233651883
TTTTTTGTTGTTTTTTTGTTTTGTTTTGTTTTGTTTTGAGACGGAGTCTCACTCTGTCGCCAGGCTGGAGTGAAGTGGCACATTCTCGGCTCACTGCAACCTCCGCCTCCTGGGTTCAAGTGATTCTTTTGCCTCAGCCTCCCAAGTAGCTGGGACTACAGGTGTGCGCCACCACGCCCAGCTAATTTTTGTATTTTTAGTAGAGATGGGATTTCACCATGTTGGCCAGGATGGTCTCAATCTCTTGACCTTGTGATCCACCCATC
>chr2	238284543	238284797
GTGCAGGGCAGCCCTCACTGATGCTTCTGATGAGCACAGGCCTTGCGGAGAACATCTGATGAAATCGGGAAGTCTCACGTAAAACGCCATGGTTTGCCTTCTTCAGCATGAGTACAGATGTCATTTGCTTAGTAGATGGCATTCACATTTTGAAATTCTTCTCCCTACAGCATGGTTTTATCATAAAGATATTTCAGGGGTCACAGGGGTCAAGATATCTCGCCCTGTTGCAAATTCGGCGGAACATCCGCCACT
>chr2	76981540	76981794
AGAATTTTGAAAGACCTAAAAATACGCCAATGCATGCATTTTCTAACATTTCTTTCTCTCTTTTTTTGGAGTAAGTAAATTCTCCTATTCAAGGAAATTTTTAAGCAGAAGTCCAATGAGAAAAATTGTTTTTTTAATTTGTATTTTTATTTTAAGTTCCAGAGTACATGTGCAGGATGCGCAGGTTTGTTACATTGGTAAACGTATACCATGGTGGTTTGCTGCACCTATCAACCCATCACATAGGTACTAAGC
>chr2	182330966	182331239
TTTAATTTTCATTTTTTAGAGACAGAGTCTAGTTCTGCTGCCTAGGCTTGAGTGCAATGGTGTGATCACAACTCATGGCATCCTCAAACTTCTGGCCTCAAGTGATCCTCCCACCTCAGCCTCTTAAAGTGCTTGGATTACAGGTGTGAGCTGCTACACCTGGCCAAATTAATCATTATCTTATTAAGCTTTATTTTTGCTGTTTATGAAGAATTTTATACCTGCCATGTGCTAAGTGCTTTTGATAGATCAACTTTCTTTAGTCCCTACACTA
>chr2	236737093	236737366
GGACGGCGTCCCTGCGGGCCTCGAATGCTGCAGCAGCGTCGTGTGGCCAGTGGGTACCTGCCCCGAGCAGCAGGCGCTCACCGGCAACCTGCACTCAGCGCTTCCTGGCGGGCGGGATCCCGGCCTTGCGGCCCCCGCGCCAGGCCAGGGCGCGACCCGGGCGCCATCCCCTCCCTGCCAGGCTTCATGGCGCTGGGCGGGGCGCGGCCAGGAGCCTCTGCGGCTCTCGGCGCCCCGCAGAGCCGGCCGACGCCCTCGGAGGACTGGCCCTTCT
>chr2	9292131	9292390
GGGAGGGGACAGATGGGACATCTGGGACTTCACAGCCACCTGGGGAAGTGGGCACTATCCCCATTGTGTGGATCCAGAAGCTGGGCTGTTTCTAATCAGTTAAAATGAGTAGGTAGAGCCAAGGTGAAGGAAGATGGATTTACTCAGGGTTCAGTTGGTTGGACTGTTGAATTGAGCTGGGGGCAGGTGGAATAAAGTCTGGTCAGCCACTCTGGGGCCGATGCACAGGGGCCCAGCCTGGAGCCCACTTCCGGCCTTGC
>chr2	22254957	22255216
TTCCTGTAAAGTCAGGATGATAACTATCCCTTTGGTTTGGTATGAGGATTTAATGAAAAATAATGCATGTAAAATACTTAGCATCTGTCTTGGCATAATGTAGGCTTCCATGTCTATTTGTTCTTCCTCATCCTTTCTTCAAGACAGGAATTATCATTGTTCTTCTGCCAATCAATTTTTAATTAAAACATATTTACTGATTCTTACTCTTTCAGTTGCTTGGGATTGAGTAATGAACAAACCATATTTCAGGAGTTCAT
>chr2	193747014	193747290
TACTTTATAGCTATCAGGGAAGTGTCTTATTCTTGCTTTCATAAAAACAATGTCTATGTTTTTGGGGTTAGTAGTTTTTTGAGGCGGGGGAGGGACGGAATTATCTCACTCTGTCTCCCAGGCTAGAGTGCAATGGTGCGATCTCGGCTCACTGCAACCTCCGCCACAGTTTTGTAAACCAACAACAAATATTTATTTTAAAGAAGTGATTTTTTTGCCATAATTTTAACAGAGCTTTTTGTAATATGTGGGAAGAAAGCTGGTAGATGTTCAGTTT
>chr2	125673709	125673985
TAAAGAATATCCATGACTAATTACATTAAACTAATAAAATATGAATATTAGAAAGGAACTAAAAGGTATTAGAGAATGATGTGGTTTCTCAAAAATATGTTCTTTTCTGTGGACTTCATATTTAATAATGGCAGGAAGTACCTTGGCATGGAAAGGGCTGAGTAAGTCATGTTGCTGGACACAAATGAAAACGTTCTCAATGTAATTACAAAATGTATAATAGTAAAATTGCATTAGCTTAAACTATAAGATTGTAGTTTAAAATGATACATTAATT
>chr2	166470461	166470730
TTTAACACCCCTCTCATACAAATAGACCAAAACCAAGCAAACAAATAACGACCAAACACTAAGAACAGGGAAGATGTACAGAAATCAGTCAACAAACCTGACCTAATTGACATACGGTTGAACTAAGTATTTATTAGGTTGGTGCAAAAGTAATTGTGGTTACAGTAATGTTAGAAACACATTATTTCAAGTCCACATGGAACCTTTACCAAAACTGATTATAATGTAGGATGTAAAGCAAGCTTCAACAAATTGCAAAGGATTGAATCA
>chr2	78219455	78219724
ATGATTTTACGTTTCCTAAGGCCCAGATATGCAGAACTGTGAGTCAATTAAAACTTTTTTCTTTATAAATTTCCCTGTCTTGGGCAGTTCTTTATAGCAGTGTGAAAATGCACTAAGACACTTATTAAGAATTCTCTCCATCACAGTATTCTGTTTCCTTATTTAACTACAAAATGACGAAATTTAGCTCCTAAAACCAGCCCCATGAGAATGACATTCACTTCTGCATGACAATTTTTAAGACTACAAACATATCAATTTGTTCAAAAT
>chr2	227679779	227680040
CCTCCCAAAGTACTGGGATTACAGGCGTGAGCCACTGGGCCTGGCCCAAAATTGTAAAATTATGTGTTCATTCACCTGACAATCTAAAAGAATTAAGGTAAGCACATTTGAGATCATTTGAATGGCCACCTCATAGCCAAATACTTCCAAGTTATTCCACAGCCTGAGTTTGCAAATGTGTCTGATTGGACTGGCGCGGAAAGTCACTAAGATGCCAATGCTTGCTGGATTCTGCAATGGCACACGGGCTCCTGTGGCTTCG
>chr2	72877852	72878113
AGGATGATCTTCTGAAGGGATAAGGAAAGAGCTGTTTTTACAAAATATTCCTCAGTTTTTGCTATATCTCTGCCTAGTCCTGACAAAATAAGTCCCTTTTCTCCGATCCTCTCAGAAAAGGAAGGTACTCTAGGTAGCTAAAGAACTTCCTATTTTTTAGTTTAATGTGGGAAAAGAGATAATAAAAAGATAAGAGAAGGTCTTAATATAGTAGAATATAAAAGATAAAATGATCTAGAATTTGGACATTTTATAAGAAAAG
>chr2	217112005	217112288
TTCTGGGGCTTATCACTCTCAGAGCTGAGCTGAGGATGCTAAGGGGTCCTCAGGTGTCCTACAGCTGAGGGCAAGGCAAAGGCGTGCAGGCAGTCAGCTCCCCTGCATGGGTGCCATGCGGTCCCTGCAGCCTTGTTTCTCCTAGTTTCTCTAAGGTACTCCTGGGTCATTGCTCTCTCGATTTATTTGGGAGGGCTGCCATAATAAAGCACCATGGACTGGGGGCTGAACAACAGAAATTTATTTTCTCACAGTTCTGGAGGCTGGAAGTCCGAGATCAAGGT
>chr2	160688020	160688303
AGGATGGTCATTGTAATGCCCATGTTTGGAAGGTTGGGAATAAAAGTATATGGAGGAGAGGAAAAATGGCCACTAACCAGAAACCACCCAGTATCTTGGAGCCACCATCTGGAACACTGTTTTACAGTTGGCTTTATCTTATCTTGAAATAAAGCAATTGGATGATAAAGGGTGAATTCAGGTTTGGGGGTTAACATTTAGCCATTTCTTCAATTTTTCTCCATTTCTAGTTTGAAAAATATAGCATTCTGGAATTCTCTACAGTTGAATTTGTTAAGCAGAGG
>chr2	122038166	122038447
TGAGATAAGATTTGGGTGGGAATACAAAGCCAAACCACATCATTCATGAGGTAATTATTCCAAATGAGGAATTCACTGATTAGCTAAAGGCAATGAGGAAAAACAAAAAAAGGTGGCGGCGGGGTAGGGAGCTAACATTTATCCATTCTTCTATAAATGTTCCATGTACGAACCATGTTTTAGGAATCTATTCTTTCTGAGACCCTGTCACTTAACCTCTCTGGCCCAGCACTGGACAATCTCATATCATGACTAAAATGGTTTGAGTTCTATAATTAAGGA
>chr2	222526724	222527005
AGCATTCTTTTAAGAAGTTCTTCATCATTAACACTCTGAATGGCACAGAGGATGGCAGTGTGAGGAAAATCATGAACCCCAGCAACTGAGCCAACAGGATTTCCAGAGAATTGGAGTCTGCATGTGAACAAATTTTAGGAATGCCTCAGCCATTTTTACTTTATTTTCCTTTTCCTTTTGATGTGTACACAGAATGAAGTATCAATTCTAAAAATATTTTCATAATTAAGTCTTAAAATAACTCTCCACTATGTATAAACTAAAAATCCTAACAAGCATCAT
>chr2	143951893	143952136
AAGCCTCTGAGCTCTGGGGTTGGGCATAGAGAAGAATGGGATTTCCCAGTTTGGCTGAAAGAAGAACTAAGGAGTTTGCAGAAGTAAATGTATTCACTTACACTGTTGTGGGCTAAGTGTGTGTCTGAAAAAGATTGTGTGAGGGCAGGGGTAAAACTGAAAGACACAGCTAGGTTGCTAGCCATTTTTGCCTGAAAGGAACCCCCAATTCCCACCTACATCTCTCCTTCTGTGTTCATTGTTG
>chr2	196398610	196398853
AAAGATCAGTGACATTGTTAAGGCTATTGATATCTTTGCTGAGTAAAGTCTTACATTTTGGTGTTTGGGATGCTATCATAGCCAAATTTGGATGATGGCATTTTGTAGAAGTCCCTCAAAGGATGGGTGTACAATCTGGATGGGAAGGAAGGGGCTCAGGGTGCTGGGGTGACAGGTATTTGGATCTCAATTGCCATGAAAGTGCAGACATATTTTCTCCTTCCCACAGGTTACTCCTGGCTAA
>chr2	236305587	236305866
ATCCTTTTGTTTAGGTCCGTTTGTCAATGAACTTCTCTCTTAAATACTTTACCTCTGTCTTTTTAATCTCATTGACTGTGTCTGTTTCAAGCCATTCCTCTGTGTCAGAAACTCAGCTTTCAGCCTTGTCTCTTCTGCTCCTTACTTTTTCTAATTTTATTCATCAGTTCCCCAAATGCCGTTTTGATCCTCAGATCTGGACGTTTCCATTTTATCTCATATTGTTTCAAATTCTCATACTGGAGGTTCTCGTCTCCTGGAATGGCTGTTCTTTCTTAAG
>chr2	191274421	191274700
GTACTTTCTCACCTGATTCCATGCATATCCCCAAGAATCCATGAGATGAATCTTATAAACATTTAAGTTATTGCTAATATTTACTGAGGAAAACAAATTCTTGGAGTCAGCAACCTTTGTCTCGCCGTTGAAGAGCATGCTTTGCCTGCTCATTACAATCCCACGTTAAAGAGGCTTTTATTTGAGCACTCAGGAGGCACTGTCGTGCGGCAGAAGAACCCTGGATAATGTTCCGGATGTGTGGATTTCAGTCTTTGCCTTGACCATTGTATTTATGTGT
>chr2	145229652	145229938
GTCCTCTGTTGACATTATATTATCCAATTATGCCTTGCAGTCTCAAAGGTGCACCTATTATAGGCAATTATATCAATGGTAGTTGGTTTCTCCACATTTTCAGTTGTTGGAGAGCCATAAGGACTCTCTCACTATATGGTGTTCTTTGGATGAATAGGAGCCATCCAGGTCTTTCTGAATAACCCTTTCAATTTGTTTTAAATGCTTTGGGATCATCACTAATCTCACCAGGTTTTGGTGAGGTGGAAATTTCTCCTAAAATAGTCATTCCAAAGCATACACCAAAA
>chr2	10328214	10328500
ACTCCTCCTTAACCTCAGGAAATGGGCAGAGCGAAAGGCCTCCAGCCAGTTTCTCAGCTCCTGCCCCAGGGGGCAGGCTTGCTCCAGAGACCCCGTGGGCGAGGGCAGAAGGGAGGTGCTTCCTGGGCTTAGAGGTTGGGAAGTTCCCGCAGAGCCCTCAGTGCCAGCCCTGCGCCGTGGAGGACCATGTCCTGCAGCCAGTGGGCCCAAAGCGATCTGATCATGCTCCCTGCCAGGAAGGAGGTTTCTTGCACCCCAGCAGGTACACAGTGTTCGTTTACAGATCA
>chr2	175658086	175658380
ATCACAAATGTCTTCTCTCTGAAACACTCTATACATTCATAATAAACCGTATTATGTAACAAAATGCTATATGTGACAAAAGTACTGAAAGTGTTATGTGTTGGCTAGCTAAGTGATATAAAATAAGTGATTTAAATATAGACTGGGTGTGGTGGCTCATGCCTGTAATCCCAGAACTTTGGGAGACTGAGGCGGGCAGATAACTTGAGGTCAGGAGTTTAAGACCAGCCTGGCCAACGTGGTGAAACCCTGTCTCTACTAAAAATATAAGAATTAGCTGGGTCTGGTGGCGCAT
>chr2	168568163	168568457
ATTTTGCCAGCTTTTAATATTAATGTCCAATTTTTCTATTTAGGGAATAAATATTATACCTCAGTAAAGATTTTTTTTAAAGAAAGAAAAGATAATTGGGAAACCAGGAGCAATGAGTTACAATCAAATAGGCTGCAGTGCCTTTTTGAAAACAGAAACCCTACGTCATATCTAACAGGTCAACATTTATTTCTGGTAAAAATATATAAGAAAAGTAATCAGCACAGCACCCCCAAAGTACTTATAGTCCTAATTCCCTAAGGTATTAAACTTAACACATAGACAACTTTTAATC
>chr2	91404623	91404899
AAAACCGGAGACCTTTGTTCACTTGTTTATCTGCTGACCTTCCCTCCACGATTGTCCCATGACCCTGCCAAATCCCCCTCTGTGAGAAACACCCAAGTATTATCAAAAAAAAAAAAAAAAAAAAAAAATCAGGAAACTTTGGACACACTTTTAGAAATGTGAAATGCTCTGGAAAGTCTCAGCAATAGAATTGAACAAGTAGAAGAAAGAAATTCAGAATTCGAAGACAAGTTCTTTGATTTAACCCAATCCAATAAAGACAAAGAAAAAAGAATAA
>chr2	198675440	198675716
GCTGCATTAATAAAAATATAAAAACTAGAACAAGGAGAATGGTGGTAGATCCCTGACCTCATGTAGGCTTCTCCAAGCCCATTTTGAGTACAGCGTTCACTCCTGGAGGCAAGTTCCCACAGAGCTCAGCTCCAGGAAACTGGGCAATGCAGTGGCCTTGCCTGGATGCCATCTTTAAAGAAGAGTTTCATTGGCAAGCTGAATATGTTTGAATGGTTAACTGAGAGAAGACTTGAAGGGATTTTACCCAATATCTTTCTTCAAATATCTAAAAGCT
>chr2	984584	984874
TACCTGTAAAGGAGAGTCCATCAAATTTCTAAGCCTATCAATGGACTTATAAAGAGAAACCTCACAAACCAGAAGAGACTAGGGTTCTACTTTCAGGCTTCTTAATGATAAAAACTGTCAACCACAAATTTTATATCTTGCTACACTAAGCTTCATAAATGAGGGAGAAGTATAGTATTTCCCAGACAAGAAAACACTAAAGTAATTTTCACCAAGAGACTGGCCCTGCAACAAATGGAGAGTTCTAAACGTGGAAACAAAATGTTGATACCATAATAAAAGCATACAAAA
>chr2	192139997	192140287
GTTACTTTGTGAAAAGATTCTCGACTGAGATTTTTCTTGCTTTCTATCTTCTAAAGTGTTTATTACTAGAAGATTCAACTTTCAGATTCTCTGAAGAAAATTCTTTCCTAGGAAAGGTAAGAGGTAGAAGAGGTAGCTAAAATTAGTTTCTTTTTTGGCTCTGCAAAAGCAATTGCAGCAATGGCAATAGTTGGCTGCAATAACTTAACAAATGGCTTCAGAAATGAGCTCTTCACTGGAATTTGAAAGAGCTCTCAGTGAATCCTGTTTTATAATTACTGCCTGATTCTA
>chr2	233339023	233339336
AGAGGATAATGGTCTTTCTATAGAAAACCTAATCCTTAACCTAGAAACTGTGATTTGAAATAAGTGAAAGAAACAATGAACAGTCCTCCCAGAAACTTTCTATCTCCTGCAAAAAAGTTTTGGATCACGTTTCTTATAGATTTATAAAGTGTTTATTAAATAACAGTAGTTTACCAATAGTTTTTTTTGGCATGTGTAGGGGAAGTCATATTTAGTTTTCAAATGCCAAATTTATTATAAACAGTAAGTATAATATGAAACTCATCTGACTTAAATGGAACCTTAGATCTCAGGTTTTACTCATTCACTTATGT
>chr2	189845906	189846219
TTGCCAACAATGTCTTAGGAAATGACCGGGTGGTTCTCCTCTACCATCCACAAACTAAGAAGAAGGTACAAATAGCTCTTCTTTATAGTATTCTAAGGAAAGACAGATTTCAAACTAGATAGATCAAAACACTGGTTATTTTCTGATCCCTAACAATATATGATGCTTTTGTATGTGAAGTCTCAGATAAAATCATATTTATATGATGGAAAGAATTATGATGGCAGAAAGGATAGAAAGTTTTGAATGTGTGAGATCTGACTCAAAATTTATCACTTACTATCATGTGACAGCCTATGTGCTTTCCATAGCTT
>chr2	42432169	42432418
AAAGCTTGTAAATCCAAAGTCATTCTCCAAAATGCTGCCTCAGGAAGCATGCATGCAAAAGATTCCAAATGTCTAAGACATTTATCACATATTGCTTAACTGGAGCATTGGTGCATTTTTTAAAAGGCAAAGGTAATCAGTAGCTAAAAGAAGTGCAGGCAGGAGAGGCTGGGCGCGGTGGCTCACACCTGTAATCCCAGCACTTTGGGAGGCCGAGACAGGCAGATGGCTTGAGCCCAGGAGTTCAAGA
>chr2	29203845	29204094
GTTGTAGGTCTTAAGGGAAAAGAGAAAAGGCATTCTTTAACTCTAGAAAACAAACATTAAAGAACCCGCAATATTTCAAAGACATAAAAATTATAATCACCCTCATCAGTTCATTCAGTCCCCTGTAATTCTTGTTCTGCTTGATTTTGGGTTAGCAGCCTCATGAATCCATTGGTTTTCCATTAGAGTGCTGGAAATTCTTACCCAGTCCAATGCTGTGATCTTAAAGTTACCAGAAACCTGCACTTGT
>chr2	230885143	230885406
GAAAGGATCATGCTGGTAAGAAACGGAAGTTACTCTTAGCTGCATGAGTTTTCAAGTTTAACCTGGTTAATGTAACTTAGGGTGTTTAAGATAAGTGTTCTACTTAATAATAGTGTATTTCACACTTCAACATTGTTAAGAAAGTAAATTTCAAATGTACTCACCACAAAAAAATGATAACTATTTGAGGTGATGAATATGTTAATTAGTTCAATTTAATTATTCCACATAGCAGTCATAAATCACAACATTACTTTGTACTCC
>chr2	91524373	91524636
CCATGGCCAGCTAATCTTTGTATTTTTAGCAGAGTTGGGGTTTCACCACACTGCCCAGGCTGGTCTCAAACTCCTGACCTCAAATGATCTGCCCTCCTCAGCCTCCCGAAGTGCTGGGATTACCCACATGAGACACTGTGCCCAGCCCTGGTGTATTTAGTGTTTTTCATAATTTTAGAATGTATGTCTTCTACTTACATTAAAAAATAGTTAACTATAAAACAGCCTCAGGCAGGTCCTTCAGGAAGTGTTCTGGAAGAAGAA
>chr2	15450907	15451160
AAGAAAACTCCCAAAACTCAATAAAAAGAAAAATTACTCAGTTTTAAAGACAGGTAAAGAAAACATACAGATAGCAAATAAGCACTGACCACACCAAATGTTGATGAGGATATAGAAGAGCAATCAATGTAGGATGCAGCAACTGTAACTCTCCTACAAGAGTGGTAGGAAAGTAAAACAGTACAAATCCTTTAAAAAACAGTTTGGCAGTTTTTGAAAGTTAACTATTCACTTACCAAATGATCCTGCCATTT
>chr2	91131038	91131291
ACTTCCTCATAAAAATGTGTTGGATGACACAATCAGCTTTTGTTTGGTGTTATTTATAGAATTTCTGCCTCCCTACAGATCACCCCATCCTGAGATCTGCTGCCTTACACAGTGGAGGCTGTTTTCTGAGTGTCGGATAACTCTGTTATTAAATAAGTGCATATTGAGAATACTCACTCCAGATGCTTAGAGGCATGTTGAGAAGGACAAAGATAGTGCCTCCTGTCAGGTCACTTACATCAGAACTTGCAGGA
>chr2	123228119	123228386
TTGAAGGATATAGTTGCAACGTCTTTCTACTTTCCAAATATTTCCCTTGTATACTTCAACAGTGCCTGGTATTTCAACATTAGTGATTTATTCACTTGTTTTCAGGCACTGAAATCTCCAAAGGTCCTACTTTCAAAATAAAATTTTAAAATTTATAGAAGAAATGTATTATGCCACTAAGATCAGAATGATTGAATAGATCTAAAGCATTTATAACCATTTCCCTTTCAGGGGTGTCCAAGGGAGATAATAGAGTCATAGATTCTTA
>chr2	170527157	170527424
TTGACAGCAATTTCAGGAGAGCTCCTTAGACAGAACCATACCACTAAGCTGCTCCCAGATGCCTGACCCTCAGAAACGGTTTGAGATAATTCTTTTTAAGCCACTGAGCATCAGGGTATTTTGTTATACAGCAATACTTTCCTTCTTACATTTTATTCTCTTTTGGGACTCGTAATTGGATGTTGGATCTCCTAGATTGATCTTTTAATTTTTTAATGTGTTTTATCTTTTATATCATTTGTTCTTTTTGTTTTACATACATAGAGAT
>chr2	167485719	167485960
TAGCTAAATTGGTCTAATCTAATAAACAAGTAACTTTATGCAAAATAATTTTTACACTAACAAGAAGTTTATTTTTCTTTAAAAATCCCTCTTTTTCTCTTTCTTTCCTTTCAAATATCTCTGAATGTCTTTCTTTGGGCTCAAGTTGCACCACATGCATCTCTGCTTTCACCCCAATCCCTGAAAGAAAAAAAATTAAATAGCATGCTTTCTCTCCATATCGAATCAACCACTGTTGACTG
>chr2	239504200	239504441
GCAAACCAGCCCAGTGTTGGGTGCGTCACCAAAGAAATGTCTGCAAGGAAAGCAATGGCGCTGAGAGACCCCGGGGGTTTTGTGTGGGTTTTTTTGTTTGTTTGTTTGTTTGTTTTGTTTTGTTTTGTTTTAAGCAAAGTTTGGAGCTGAATTAGTGAAAAGTTCATAAAAAGCCACACACGCACCAAAAAAAGAAAAAGAAAAACAGGAAACAAACAATGATTAACTTTAAGAAAAACGAA
>chr2	51918567	51918846
GGATATCAGGTTGGTGAGAAATCAAGGAAACACCATAAAAGAAATTATTACCAAAAATAAAAGAAGCAATACTGGAAACAGAAAACAAAAGAAAGGGACAGAAAATGAAAGGAAGTTATGGTGTTGTAAGGAAATGCAAAATAAACTAAATTAGATAGTTTATGATTTAAAAGGAAGACAAGGAAACAGCAAACAAATGAAAGCAGAAGTACCCCTAAAAAATGAATACATAAGCACCAGTATTTTAATATTAGCATCACAATCATAGACAAGGCAAAGT
>chr2	16792232	16792511
AACCCTGCAGCCACTGCTCAGGACCTGCTGGCTGCACTGTGGCTTTCATCACTGCATGCAATCCCTTCGTCCTTGACCCCTCTCTTCTTTTGCGTTACTCCCCAGATTAGTCTCAAGACACTTTGGCCCTTTCTTTTGAGGCTTTTTTTTTAGGAACTCATTTTTTGTACCTAAATTTTGTGTCCCTGATCTTCTTCACTTTGTCCCAAGATGTGTTTGGGGGCATGTCCTCCACCCCATGAGGCACTTCCTCCACCCCCTTATGGAAGATTTTAGATTT
>chr2	147647753	147648012
TGAGTCCACTTCCCAGACAACAGGTTGTACCAAGGGGTGCACTTGACAGAAAGACAACTTTGTAGCCCATACTTAGGTTAGAAAAGAAAATAATATTTTAGAAGGTATGACAACCCTCCCCCTCAAGATATTATATAAGCTAAGCCAATACTCTGTCCCTGTTAGGAAATTTAACTGAGAAACTGAGAATAATTTGTTACTTGGTAGTGGGGCAGGAATGGAAACCACCGCAAGAGAGTATAGCTATTAATACCAAGAGC
>chr2	74046577	74046836
TTTCTTAAAACACCTTTATTTTTTTTAAATTTATTTTTATTTTTATTTTTTGAGACAGCGTTGCTCTGTCGCCCAGGCCAGAGTGCAGTGGCATGATCTCAGCTCGCTGCAACCTCCGCCCCCTGGGTTCAAGTGATTCTCCTGCCTCAGCCTCCCACGTAGCTGGGACTGCAGGTGCACACTACCATGCCTGGCTAATTTTTTTTTTTTTTTTTTTTTTGGTATTTTTAGTAAACACCACCATGTTGGCTAGGCTGGTC
>chr2	159520261	159520537
CATTTTTACACAGATGTAATTAGTGTAGTAGACATATAATTCTGCATTCTACTTTTTTCACTTAACTTTATTTCATATGAATATGTTCATACTGCCTTGAAACATATGTTTTGGGTTTTTTTCTAAGCTTTAGAGTATTCTGATACATCGATCAGTCACTGCTTTCTTAATCATCCCCTTATTGCTGGGTATATGGGCTGTTTTCATGGTTTTGCTGTTATAAATGATGCTACTTCAAACATTTTTGTACAAATTCTTTCTTTTTTGCACGTAGGTT
>chr2	143756353	143756629
CATACTGCTGATAAAGACATACCCAAGACTGGGTAGTTTATAAGGAAAAAGAGGTTTAATAGACTTACAGTTCCACACGGCTGGGGAGGCCTCACAATCATGGCAGAAAGCAAAGAGGAGCAAGTCACATCTTACATGGGTGGTGGCAGGCAAAGAGGGAGAACTTGTGTCAGGGAACTCCTCTTTATAAAACCATCAGGTCTCATGAGACATGCGCAGAACAGCACAAGAAAGACCTGCCCCCATGATTCAATTACCTCTCACTGTTTCCCCACCA
>chr2	7196707	7196954
AGTGATCCTCTTGCTTTGGCCTCCCAAGTAGCTAGGACTACAGAAGTGTGTCACCATGCCCAGCTAGTTTCCATTTTACTTTTTGTGGAGATGGGGTCTCACTATGTTATCCAGGCTAGTCTCAAACTCCTGGCCTCAAGCAATCCTCTCATCTTGGCCTCCCAAAGCCAGGTGTGAGCCACTGAACCTGGCCTTACTGTGGTTTTATCAGAGCCTAAGGGACCTGGGGAAGGGAATACCCAACTCCC
>chr2	9716388	9716635
TTTTACTGTTGGTTTGTTCAAATTAGGATCCTTAAAAGAGTAAGTGTGGTGTTGGATGGGTATGTTTCTTATGTCTGTTCCCCTTCTTTTTTTTGTTTTTGTTTTTTTAAATGCCATTTAATTGTGGAAGAAACCAGGCCATGAGTCCTGCAGACATTTTCCACAGTTGTTTGGATTTGGCTGATGGCATCCCCACGGTGACATTGAGCACACTCCTCCATCCCGGGGTAGCAGAGGTTTGCATGCCA
>chr2	186277395	186277641
CAATTTTATTTTTTTGTCAATTTATTTGCTTATCTCTGTAGTATCACTTGGCCTTTGAGTTCTTAATTTATATTCAATTCAAAATCCACAGCAAAGTAATACAGCAAGTCAAGGAAAATATTAATCTATTCTTTTTTTCTCCAAAGTTTATTTTAGATAGTAGGATACATGTGCAGATTTGTTACATGGGTATATTGCACCCAGGTAATGAGCAGAGTCTCCAATAGGTAGTTTTTCATTGAGACTT
>chr2	121546248	121546494
CCTGTTCTCCCCCAGTGCCTGCGTTGTGGCATTTATGGTGTCATCTTGTCATTTACCTCTGGGTCCATCTCTTTCAAGGTGGTGAGTCCCCAAGAGAGGGAGAGAGGCTCAGGGCCTGTGGCTCCTTGGAGCTCAGAGAAGGTGCTCCCCTGTGGGTAGTCTCGCCCCGGCACCACTTGCTCCTGATCTCTGCACAACGGGTGGCCTTGGCCCCACGTCCCCTTCCCCTGGCACTGCTGCTGGGCAG
>chr2	131094909	131095180
TTGCTAGGTGTGTGACCTTGGGGATGTTATTTACCACCAAATGTGTTGTCATGTATGAAAAGTAGGAGAATATATCCTTAAAAGTTGGCTGTGCATAAGTAAGAAAGATAAATGTAGGATTTAATTCAGTGCCTAGCACATGGTTATTGGCACCATTAACTGAAACTCCTATGACTACTATTCTTACCATTGTTAATATTACTGCTTTGAGCATGCAGAGAGCTCTTATTTCTCTTACCCCCTAGCTGATTTTCTATTACAGCATATCTGTC
>chr2	98924172	98924443
TGGGAAGGCGTCTAAGGTTCTAAGGCCTGAAAAACGCCACATTATTTCCTTTGTTCCTGCACAGCTCACTTTGCCATTGCCCACAGCAAAAGTAGCCCTAACTGCTCTCACATACTGTGTGTTCCCGGTCTGCACCATGTTCTCCTCTGAACAGATGGTTTTGCGTTCTTCTTCGGAGAACGTTAATGATGGGTATGAACTCTCAATGCCCCATATCCACCCCCAGACCAGTAACACTGATCTTTGATCCTAGACATGAGACAGTATCTCCC
>chr2	197925592	197925868
AAGCAAGCTCTCGCCACACACAGAATCTGCCAGCACCTCAGTCTTGGACTTCCCAGCTTTCAGAACTGTGAGAAATAAATTTCTGTTGTTTGTAAGTCACCCAGTCTATGGTATTCTGTTGTAGCAGCACAAAAGGACTAAGACACAGATTAAGTGGATAATTGACTAGAAAAAAATATAACTCATCAAAGCAATTCAATAAGAAAGTAAGTAGGTTAGAGTATACATAATGGATTTAGGCAGAGAAAATAGACTTAACCTCAAATAATTAAGTGCC
>chr2	78928309	78928585
TTAACAAATATATAACATAAAGCCATCATGCAAATAATAGCTTGTTTGCTTGAAAAAAACTGGACAAGTATTTTATCAAAAAAGAAATAAAGCTTTATTAATAAATTGAAGAAAACTAACTAGGTGTTCAGCTATAGAAAGACATGTTATGTTATAAATATCAATTATCTCGGCATTGTTCTACAGATTCAGCGCAATTTTAGTTTTTTAGAGGCACTTTTTCATGGAATTTACAAATCATGTAAGTAAACATAGAAATTCAAAGGATCAAGAAAAA
>chr2	42745229	42745506
GCTTCAGTCTCCTGCCTCAGCCAGTAGCTGAGATTACAGGCGTCCGCCACCACTGCCGACTAATTACGGTCCTATTCTGATCGCTTTAGCACCTTTTTCTATTAGGTGATCAAACCTTGGATCTGAAGACCTCTTTGAGAGGCCTGCAGAGAGGGCAGGGTTGTGGAACTGCTGAAACCTGATAGCCCTTCCTAAGTGATTTTCTTTGTGACTTTTATTCTGAGGACTTCAATGGGCTGTCAGCATTCCTAATCTGACATCGATTTATCCGAGACAAT
>chr2	17966564	17966841
GGGGATTACAATTTGACGTGAGATTTGGGTGGGGACACAGAGCCAGACCATATCAGTTTTCAAATGTCCCTGATTTTCATATATATGTGTGTGTGTGTGTATATATATATATATATATATATATATATATATATATATATATAAATACATATACATATATTAAGCATTTGGCTGGTTAGAATCAGGATCTGTACAAAGTCTGTACACTGGCTTTGTTTGATATGCCTCTTATTTGATCTGTGTCATTTGTCCTGTATGGTTTCCCAGTCTTGATTTTG
>chr2	44321165	44321451
CGTCATTTTGCATTAGTTTTGACTTTTTTAATGTTGCATTAAAATATCTAAAATTTAAAAAAAAATTTATCTTGATTACTTGCCATTCCTTAAATTTTGTCCCCAAAGCAAGTGCTTCACCCTGGTCCCAGATGATATGTGAATTCCTGGGCCTTTGAAAAGACAATTTTCCTGATTTAAGGCAGATGTTCCCAAGAAGGAATAACTCCTTAGCCTACTAGTACCCATTAGCATGAAACAGCGTTTTCTGGGGTGGCTCAGTAAAATGGAGGGAGCGCTAAGCTAAG
>chr2	216411059	216411345
AAAATACAAATAAGCAAACAAAACAGCTGTAAATTTTGATAAGTGCTTTGAAAGGAACACAAAGATAATTGAAATAGAGAAAAATAAGGAGCAAACTCCTTTAGTAAGAGTGACCAAGAAGTGTCTCTCTGAAGGGAAGCCAGCCCAGAAATAGTAGAGGGGAAATTATTCTGAGATGGAGAGAAGCATGTGCAAAAGTCCTGGGGAAAGAAAAGACCAAAGGAAAATCTCTATGGCTGGAACAGGATGTGTGAGGAGGCAAGAGGTTCAGATTACATGGTTTAAAT
>chr2	189528435	189528767
TACACAGTTTCAAATGCCACAATTATACAAAGGGTATACTGAAGAAAATGTCATTCTCTCCCCTTATGACTCCCACCTTATTCTCACCTCAAGTTGTTCTACCACTAGTCTTTTTGAACTACAGTGAAATTTCATATAGCAAGCCATGACAGCATTTGAATTTTGTTACTGTTTGTCACTACTTGGTGATAAAAGACTGGTATGTATTTCTGAAGTATAAATATATGTATGCATGGTTGTGCATCATCAAAATAAAGACACAAAAATATAAAAGTGTCATAGAGAACTCATTGACTTCTGATAATTTATCTGTGGATTAAAGTTCAAGAAACA
>chr2	84444090	84444422
CTATTCACTAAACGGCACTGGGAAAACTGGCAAGTCACATGTAGAAGAATGAAACCGAATCCTCATCTCTATCTTATACAAAAATCAACTCAAGATTAATCAAAGAATTAAATCTAAGACCAGAAGCCATAAAAATTCTAGAGGATAAACATCTGAAAAACTCTACCAGACACTGGCTTAGGCAAAGAATTCATGACTAAGACCCCAAAAGCAAATGCAGCAAAAACAAAAATAAATAAACGGGCTCTAATTAAACTCAAAACTTCTACACAGCAAAAGAAATAATCAGCAGACTAAACAGAAAACTCACAAAGTAAGAGAAGATATTTGCAA
>chr2	5380096	5380379
TAAATGTTTATTGAACTAAGCCAAATGGAAGCAAATCTTCAGGAAAGGCTTTGAAGTGAGATGGGATTTATCATGGGCCTTGAAAACAGGCAGGATTTGCATTGGCACGGAGCACAGAAAGCAAGCTGGAAATTGCTCTGTGAAGACTCTAGTGATGGCATGAATGAGGTCGAGGGGGATGGGCTGGGCTAACAATGTGCGTCCTCCAATCCTGTAATTTTGGCCAAGGGTGGTAAAAGGAAATTGGCCTGTTGTGAATGCCCATGAGTATGGATGGGCACCTC
>chr2	87138184	87138467
AACAAGGAGCCCAAGAGTAAAACAGCCCTAGGATGCCTGCTCATTTAACCAATATTTATTGAGCACTCACTATATATGACAGGTACAGCAGTGAAACAAAATAACCAAAAATCCCTTCCCAACAACTTAACTTCTGGCAAGAGACGTAACACACAAAATAAGCAAATTATATACTACGACAAAAGATGATACATGCTACCTGGGAAAGAAAAGCAGGGTAAGAGAGATGGGGAGTGTGTGTGGGTGGAGCAGCCGCAACTTCAAAACAGTGCTGGCATGGTAGG
>chr2	2389690	2389958
TCCCTAGAAAAATGAATACATTATGTAATTAATGTTTATTAATTTAAACAAAGATTATGACATAACAATGCTGGCAGAGATACATGGGATGTAAAACTGCTACATCTTTATCTATTATAAAATACATTTTGTAGATAATGACTGAACTTGATAAATTAAGAAAAAGCAGTATAATCATATTAAGTAAGCATTTATTATGCATCTTTATAATGTCCACTATATTTATATAGAGACACATATCAGAATGATAGAAAATTTAACTTCATATT
>chr2	238850133	238850401
CACATGCCCTGGACAAGGAGCCGGGTTCTGCTCCCGAGGTGACATGAAAATTGACATAGGGTAAGTTTGTTACAAACACCTACGAAGGGTGAAGAATGTTCCAGATGAAAATGCCCAAGACTCAGGCAAAGTCGGCTTCGAGTAGAGCTGGGAGGAGCTACAGGTACTGGAGCGACATCCCGGGGGCTCTGGACGGTGAGGGGACACAGTCAGTGTCTGAAAGGCCAGAGTGAGGCTGGGTTCGTACCCACATAGCCACACAGATGGGT
>chr2	222908034	222908292
CTTATAAGGGAACCCCCATCAGACTAACAGCAGATTTCTCAGCAGAAATCTTAAGACCCAGAGAAAATGGAATGATATATTCAAAGTGCTGAAAGAAAAATAAAATGCCAAACAAAGTTACTATACCTAGCAAAGTTATCCTTCATAAATGAAGGATATATAAAGTCTTTCCCAGAAAAGCAAAAGCTGAGGAAATTCATTACCACTAGACTGGCCTTAAAAAATATGCTTAAGGGAGTCCTACATGTGGAAGCAAAGG
>chr2	170349295	170349553
CGTGAACCCGGGAGGTGGAGCTTGCAGTGAGCCGAGATTGCACCACTGCACTCCAGCCTGAGTGACAGAGCGAGACTCCGTCTCAAAAAAAAAAAAAAAAAAAAAAGGTGTATTATGATTTTATGATTTTAGGTTGTATTTGTTGATGTCATTGTTTTCTTTTTTTTTTTTTTTTTTTGAAATGGAGCCTTGCTCTGTCACCCAGGCTGGAGTGCAATGGTGTGACCTCAGGTCACTGCAACCTCCACCTCCCTGGTTC
>chr2	142582355	142582621
CATGGGAAATAGCAATCCAAAATTTAAAATTAGCTTAAAAAATCTATAGGATCAGTCTTTTCGTGTTATCCACTAAGAGTGTAATTTGCAAGTAATTAATCAATAGATGTTCAATAAAAAAACCACTAAGGCATAGGTTGTCAATGTTATTGACTACTATCCTCTCTCATGGGAAAAGAAAAGTCCGTCACTGAATGACAAAGAATTTCCATTTTTAGAGTCTTTGCCTTTTTAATAATTATTTCATGGCACTATTGTTCTAATATC
>chr2	182144864	182145130
ATTAAAGCATGTTGGGTCTCTCTTGCACACATATGCACACCTCTCCCCATCCCACTGGATATTAATAAGAAAGGATGAAATTCACTGGCAGCTATTTTATGATGATAGAGTAAGATTTCAGATAATGTAAAAACTGAGGAAAGTAGAGCAAAGTTATGGCACAAACTCTCCAGATGTATGGGTGTAACACACATGGACTCTCTCACATACACACACTCTCTCTCTCCGCCCCCCCTCCCAACTTTTACAGTACATGCCTGTTAGCCT
>chr2	201732005	201732278
TGGCTAATTTTTGTATTTTTAGTAGAGACGGGGTTTCACCATATTGGCCAGACTGGTCTCGAACTCCTGACCTCAGGTGATCTGCCCGTCTCGGCCTCCCAAAGTGCTAGGATTACAGATGTGAGCCACTGGGGCTGGTTGCCCTCACTATTTAATGGGTTATTTGCAACCTGTGAATCATGTCTCCTATTTCCTTGTTAATGATGCTTATTGATTATAGACTTAGGAATATCAGCACCTCCTTTGTAGCTCTTCATTCTTACATGATATAATA
>chr2	185073774	185074047
ATTTGTCAATCTTCATTTTCATTCTTCTCTCCTCTCCTTCTGCAACCAATATAAATTTTCTGTTTATTATACCTTTCCTTTATTCAAAATTTTGTCACACTTTCACAAATACATTATTCTCTTTTTAATTTCTTATCATACATGTGGTATAATATAGTATTTCACAAATTTCTATTAGAATAATTTTTACATGTCTATGCCAGCCAAGGTGATGCTTATTATTTTCTTTGTATTTATTTTCACTGCTGCAAGGTATTCCATAGTATGGAAACAT
>chr2	240349107	240349408
CTTCACTCCATCCTCATCCAAGAATACAAGATGGAGGCACTCAGTTGAGCTGTGCACGGATTTCCAACCCACAGAAACTGTGAGATCATAACGGTTTGTGGTTTGAAGCCATTCAAACCGGTTTGTGCTTCAGAGTTGTGGGGATGATTTGTTCTGTGTCAATAGATAACTGTCCCATGTTTCCCATCTGCCGGCTGAATGCAGCATCCTCCTGGGAGAGGGCAAAAGTGCAGAAGGAAGGCTTCCACGGACCAGGAGCACCTGCTGTGTGGGACAGTCAGGAGGCAACAAAGTCGACTGTG
>chr2	221574037	221574338
AAATACAAGAGTCTCATTGTTAGCAATGTGAGCTCTGTTTAAAAGTCAAAATTAGTTCAATTATAAAAATTGCATGATGAGCATTGGATTTCAACATAGTACAGTAGGCTTTGTTTTAATCGAGAAGTAACATTAATCACGTGAGAGTATTTTAAACAAAAATGTTTGTGTAAGTTCTTACCTCCTCTTCTCTCATCTACTCTGCTATGTCAACCAATTCCCCACCTGCCCTCCTAACTTTGATTATGCCCTTTAGTCCTTTTACTCTTCCCTTCTCCTCTCCTCTCCCACTCCGTCCTTCT
>chr2	11102083	11102370
TCTTCCTCCTGCTCCAGCTGTGTGAGATGTTCCTGTTTCCCCTTAGCTTTCCACCATGACTGTAAGTTTCCTGAGGCCTCCCCCAGAAGCAGAAGCCACTATGCTTCCTGCACAGTCTGCAGGACCATGAATTCTACCTCTTTTCTTAATAAGTTACCCAATTGCAGTATTTCTTTATAGCAATGTGAGAATGGAATAATATACCTCTCTTGATGGGCATTTTCAGGATTCCTCTCTAGGTGGGCGTTCCCAGCATTAAATTGGCAAAAAAGCGAATTCTCCGTTCTT
>chr2	207881557	207881844
ACAGGACCCTGGAATTTATTGGTGAAACAGAGCCTACCTAGATCTCTTCCTGGAGTCTTTCCTCCCAAGGGCAAAATGTATCCTCAAGTGTGATTATTCTTTGGCCAGCTTCAGAGCCATGGACAGAGCCCATGGAAGTGAAAGGCCCTGAAGCTTAAAATGCACTAGCCTCATGGCAAATCCACCTCTATGCAGAGGCTCTGCGATGAAGTCTTCTGCATCTTGTACCACAACCCAATCTGGAAGCTACTCCACCCACCAAAAGTACAGTCTATAAAAACTTCACCA
>chr2	214905063	214905314
TACAAAAATTAACTGGGCATGGTGGCATGCTCCTGTGAGCCCAGCTAGTTGGGAGGCTGAAGCACAAGAATCACTTGAACCTGGGAGGTGGAGGTTGCAGTGAGCCAAGATCACACCACTGCACTCCAGCCTGGTCAACAGAGTGAGACTCTGCCTCACAAAAAAACAAACAAAAAAACCATTTTGTCACAATGTTGCTTTGTGGAATTCTTTGAAGAATTTTTCTGTATCAGTGACCCAACGTTGGTTTCT
>chr2	98951562	98951813
GAACTGTAATGTAATTTAGTAGGTAGACAAGATTGAAAACCCAACTTAGGAGTATGTGCCTGTAACTTGTAGCTGAGTCCTGGCCAATCCTAGCAGCCATACTTCAACCACTCATATACTGCTCAGTGTTCAAACTGTGTTCAAATAAGACAAACACCAACTGGTAACCAATCCAGCTGTTTCTGTACTTCACTTCTAACTTCTGTACATCATGTTCCTTTTATTGTCTATAAATTTGTTCTGACCATGAGG
>chr2	196180455	196180727
GGGGAGAAGCGCAGTAAATAAAGTTTTCAGTCAGCTTTTGGATTTTTTGGTGTAAAGAACTGGTTATGAGGGTATAAATTTACTAACAGTTAGATTTTAGTCTGCTCATTTAGGTTTCATCTTGTATAAGCAGAACATCTTGTATTTGCATGTTTTTGTTTTTTGAAGTGATTTTGTATTTAGGATCAGTTATGCCATGAAAGGCTTTATTCTTCCTTTCTTGTTAATTGTGGAATAACAAACATTAACCAATTTGCTTTTAGGCTAAAGACA
>chr2	137308694	137308966
TTGTGAAATGCTTTGACTCCAGGATTTTTTAAAAGAAGATGATTTTATGAGGTTAATGATACAACTCCAATAGTAGTAATTGCAGTAGAGCACAACAGTTAGCACTGTTTGGACAGCTGCTACTTACCACTCAGTTTTATATGGACAATTGACCTCTAGAAAATACCAAATAGATACTAATAAATCTACTAATAAATCTATGTTATCTTCTGTATTTTAGGTAACAATAGAATGGTTTAAATAATTAATGAAATAAGGTTGGATGTAAATGTT
>chr2	29257582	29257855
TACTATTCCTGAAATAGAAGCGGATCATCATAAAGATCTTCTTCTTCATTGTCCTCACTTTGTGCAGGCTGAGGAGAAGGAGGAAGAGAAGGGGTTGGTCTTGTTGTCCCAGGTGGCGGAGGTGGAAGAAACTTCTGTGTATGCGTGGACCCACGTACTTCAAACCTGTGTAGTTCATGGGTCAACTGTATACTCTAAAACTGCTATTTAAAATTTAAAAATCAAGTTGTGACCATAAAGTATTCTCTTTTGGGAACTGAGTGAATGAATTCTG
>chr2	105547340	105547613
AACCTGTGACTTCAGGCTTCAGCACTGACTTTTCTGAATGTTGACTCTCTCACGTGTGAAGTGAGGAGACCGGTCCTGCCTCAGAGGTGGTTTGTGAGCATTCAGCAGGATAAAGACTTCGAGGTCCCTGGGACTTAGAGTGGCCGCTCAGTGCCTTGCAGTTCCTCTCCTGCGATCCTTGTTTTGATCCATCCAGCCCTTTCTGATGTGCAGATGCTATTTCCCCATCAGTTGTGTCCACTCCTTTATTCTGGCTGCCTGACAGTTAACACCC
>chr2	41906324	41906669
ACCCATCCCACATCACCCTTTATGGACAATACTCATACAACCCACACTGATAGCCACTGCACTGGAAGATAACAATAACTCTATAGAGCTGGTAGGAAGAGGCTACTTTATAAATGAAAACTGAGGAATCTGAGTGAGGTGAAGGCGCCCTCCCAAAATCACACAACAAGTAAATTTCATAGCCAGTTTTTCCACCATTTCACACCACTTCACATAATCATTTCACTTCACTACATTTCTAATCATCTACCATTTTCAAAGCTCTTTTAAAAATATTATTTTAATTGGTCTTAAGCTGTCCCAGCTGAAAGGAAATGGCAGAGGGCTAGAATAGTGGGAGTGGTTG
>chr2	130094137	130094482
GCCTTCCTGCCTCCTTCACTGCTGTAGGGTGGTGAAAACAGAGGGCAGCCCCCTCAAAAATGCCTGGTCCCTCTGCATAAAGGAGAACATGGCAGGTGGAGGGGTTGTGGAAAGGGTGCCTGCCCGGCATCATTCTGACCTTGCAGGATGGGCACTCTCACAGGATGAAGCACAGGAGTTGGGGATTTAGGGTCTATAAACGAATTTTCTCTCTTTTATAAGGGGAATAAGCCTTACGGGATTGTTCTGAAGATGACATGAGATCATATAAAAAAGTGATTAAGATGGTGGCTGGAACACAATCACACCAAAGACATGTGAGCCCTTGTTTTCACACTCCCTGTTT
>chr2	56641227	56641488
TTGGCCCTATGGAGGGCACTGAAGAGACATAATAAGCAAAATAGACATGATGACTGAGCTGAGTGCCTCATTAAATGATCAAGCCAAGGGTGATAAAAGATAAAGAATGTTGTTCTTCACACCTGAAAAACTTCTTTAACCAAGACAATTACATTTTCATTGCTTTTGAATAAAAAAAAATCTGCCTTTATAATTCATATTGTTTTATTTTCCATTTTTTTCTTAATATAATACACTAACACAGTTTATTAAAAATATAAAC
>chr2	30175982	30176243
GCATTCTTATGCCTTTACATCCTCATAGCTTAGCTTCCACTTATGAGTGAGAACATATGATGTTTGGTTTTCCATTCCTGAGTTACTTCACTTAAAATAATGGTCTCTCATTCTATCCAGGTTGCCACAAGTGCTATTACTTCGTTCCTTCTTATGGCTGAGTATATTCCATGGTGTATGTGTGTATATATATATATATACCACAATTTCTTTATCCACCTGTTGATTGGTGGGCATTTGAGCTGGTTCCATATTTTTGCAA
>chr2	116626110	116626375
GTCCAGTTTCATTATTCTTCCTATGGATATTGAGTTGTCCCACCATCATTTATTGAAGAGACTGCCCTTTCTCCATTTTGTGTTCTTGACACCTTTGTTAAAAATCAATTGACTGTAAATGTGTTGGTTTCTTTCTGGCTCTTTATTCTGTTTCCTTGGTCTATGTGTTTGTTTGTATACCAGTACCATGCTGTTTTGATTGCTATAGCTTTGTGGTATATTTTGAAGTCAGGTAGTGTGGTGTTTCCAGCTTTGTTCTTTCAAGA
>chr2	181115134	181115399
CACAGAGCCTGAAATAGAAGTTAGTTGATGGTTAATCAACCTGCTGCTGTTGTTGTTAATCCCTGACAAGGGATATGCTTTGGGAGTTTCTCAAGACAACTCTCTCTCTCTCTTTTAACCAATCTCAAGTTTATTCAATAAATATTCAATGCCTTTCTAAAAATTGCATTGAATATCCAGAAAGTCTTCCCTGGTCCTGACTCTGGAGTCACCCTTGCTACTCTGCTAAGGGCTTAGTGTACATATTGTTGACTTTTTAATTCCAG
>chr2	39340413	39340935
TTGTTTGAAGAAAAAAAGTGCCTTAATTGGCATTTAATTTGTAATATTAATTTAATTATTTCCAAGAAAGATTAATGCAAACATGACTTTACGGGTTTCCTATACACAGTGTCCTTCAAGAGACATTGTTATTTAAAATACATATCACCAAAATCAAATAACAACCCAGGTGTATACCTCATTTTATAGTAAGAGGTGTGTTCATGCACAATTGTTTATTAATATATACCAAATATACATACCAATAATATACACAGGACTTTGAGGATCAGATCCTTATATTCATTTCTAAATAAAAAAACTGGTGTATGTGCTCTCAGTATCATGTTTTGGCAATGTTTGCTTGATTTAGTTGGTTAGTTAGAGACAGGATCTCATTCTGTCACCCAGGGTGGAGTACAATGGTGCGAACATGGCTCACTGCACCCTCGACCTCCTGGGCTCAAGTAATCCTCCCATCTTGGCCTCCCTGGTAGGTGGGACTACAGGCATGCACCACCATGCCCAGCTAACTTACATGCAA
>chr2	45965396	45965918
ACTTGCTCGTTGTAAAAACTTCAACCAGCACAGAGGGATGAAGAGCGAAAGACACCCTTTCTCCAACCAGTTCTATTCCCCAGAGGTGACTTCTGCTTACTTCTGTCTCCTTCTGGAAATTGTCTGCACCTGTGCATATACACACGGACACAGACACATGTCTGATTGTATAAGCTGCGTGTGATCTGTTATATGTGATCCATATATATATATATATATATATATATATATATATATATATATATATATTTGTTGTTGTTGTTGTTGTTTTACCAAGAGCTCAAGTGAAAATCCAGGTAGTTTTCAGTATTTTGATTACTAGAAACAATGCCACAGTGAGCAGAGGTATACTTTCTTATGACTTGGTCTCTCTGGATTTAAAACAAATGTTGAAAGCAGCTAGTGGCTCAGAGCTTTCAGAATTATCTTTTGCACTTGGCAGAATGAATCTTTCCCCAGAAAGAATTATGTTGTTAATACTGTGGTTTTCCACTGCTCCACCCAGTTAAATTTAATCACACCA
>chr2	115674962	115675238
AGAGGAAGCAGATATACTAGTTATTCCTTGGAAGAGGAAGAAAACAGGAAATGGATATTTGGAAACAAGAGAGACTTCCATGTTCCTCAATTCATAGCAATTATCCAGTCCTACTTTGGATCATCCTCCTAATCCTATTAAGAAAATAAATGAGACTCCAGGCATTACAAAATCTGAAAGGTTTTTAGAAAAACAAGCTACTCTGAAAGCGTATCTTTGGTCAACACAGCCAAACACAACTCACAGTTTTAAAAACACAGAACCGGCCGGGTGCAGT
>chr2	151983924	151984200
TGCTGAAGGACCCTCAAGGCTACTTTGCAGTTAACTTTTTTTAAATACAAGTAGGAGTAAACTCTAATGATAAAAATTATAGTGTAGGAGTAAACTCTAATGATAAAAATTATAGTGTAGTATATACATAAACCAGTAACTTAGTCATTTATTTTTTGTTTTTTTATTACTATTTTTTTTGAGACGGAATCTTGCTCTGTCACCAGGCTGGAGCGCAGTGGTGAGGTCTTGGCTCACTGCAACCTCCGCCTCCCGGGTTCAAGCAATTCTCCTGCCT
>chr2	128162392	128162657
AAGAGGAGAAGAAGAAATATGCAATTATACTTTATATTGTAATTATCTACTTTTACCAACACTTTTGTTTTTCATGTGGATTCAAATTAGTTTCTGGTGTCACTTGCTTTCTATCTGAAAAACCTTAAATATTTCTTGTTACTCAGGACTGGTAGCAATAAATTCAGTCAGATTTTATTTATTTTGGAGTGCTTTTTATTTTGCCATTATTGTTGAAAGATAGTTTTGTTGGGTATGGAATTATTGGTTAACAGGTTTTTTGTTGT
>chr2	168956285	168956550
TCTCTGGTATGTAGATTTTCCCTTAAGACTGAACTGGTTTGTACTCAAAGGCGGAGCTGCTAAAATAATGGAAAATTAAAATGGGAAAGAAGAGGAGAGAATCCAGAAATGTTGCAAGGTGGTAAAGGGGACATGGAAAAAGCTTGCCAATATTTTAAGCTCTGAATTTAGTTTAAAATGAATCTAAAGGTATTTTAAAAATTAAAAGAGGTCACAACAAAAAAATAAGCAGTTTGGACAGATGGGAAACAGAATTGAGCTAATTC
>chr2	205684534	205684881
GAAATATTTGTGAAATAGAAAAGAACATGAGAATTCATAAAAGGTATTCTAAAAATTCTTAAGCTGAAAAGTTAAAGTCTGTAACAGACTAAACACATTCCAAATGCCTCTAGATATTACATATGGATGCTATCTCTCAGCATGTGGATACTTGATACATTTAATAGGAAAGATTTGTGTTGTGCTTTCAGTGCAAAACTATAAAAATATGTTACAAAGGTAAGGGTAATAATTTTCAGTGACTAAGCAAAGCTTGAATCTCTGTTTATAAAAGTCTTTAAAAGCAGTATTTTAAAGCTAGAATGCAAATGCTTTGGGTTTAGTCTTCCACAAATGCCTAAAAATGCA
>chr2	66464016	66464363
TACCTAGAACTTTTATTTTTAATCATATACTCTTATAAATTTCTATCTAAAACATTATATATAATCCTTTAGAGCATGTAGTAAAAATTTGAGATCTTATAACACAGCAATGAAATTACACTATAATTTTAGTGATTTGTCAAAAGACTTCAAGATAGAATTTATTTTCTGTACATAAGTAACAGAATGTAGAAACTGTGCCTACTATTTTCATAGCTTTTCTTTTTTTCCAGTTTTGTATGCGCACTTATAACAATAAGAGATGTAGAACATTCCATACGGTCACTAATTTGATTATATCTCTGTCTACGAATTAAGTTGATGGGTGCATTTCACTCAGGAAATTCA
>chr2	166447849	166448110
AACAGATTTACTGTGATTAAGATTTTGAAGTAATTGATATGAATATATGAAGATAAATATCATTTCTAAGTTGTGTGCAATTATTTCTCAACAAAAAAATAAATCTTAACTTTAAAGAACTGTTATAATGACATCTTTTGTAATTAAACATCAAAATGTTAGTAAAAAGCCTTAAATTCTAAGGACTTTATAATATTCAATTTTATACCTAAATATAAGGAATTTTTATTAAACAAATGAAATTAAAAGCTGAAAAGATTTT
>chr2	172566240	172566501
AAAATGCACTACTGCTTAGTTTCTCAGCCATTTTGGGGAGTGGAGGTGGAGAGTGGGAGGGGAGAAAGGGACATACAGCTAGTTTTCTCTTTCTATTATTAAATCTCTTCTTATTTCATGATCTCCACTTCAGAGATTCTTATTGCAGTCTCTTTTGTGTAACTGCTAACTGACTAAGGAACACTATTTCATACTTATATGCAGGAAGTGGCAAAATTACAAACATTTTCAACCTCTGATATTAATGATCAAACTGCTTTCC
>chr2	37584432	37584745
GACTGAGTTTCCCTCCTCACCCCGCAAAGAGAAAGGAACTCGAATTCACCTCAACACTGCAGCACAGAAATTCTGCTTGAGTTTCCAGCCTTTGCTTCAGACTCAAGACTGGAATATCAACTCTTGCTGGCATTTCCAGCCTGCCTTGTGGATTTGTAGCTTGCCAGCCCGTACAATTTTCTTAAAATAAATCTCCTCTTTCTCTCTCTTCCTCATCCTTCCCTCCCCTCTCTCTCCATAGGTAGACACAGAAAGCCAGAGAGATATAGATGTATCTATATCCCCCTATTGATTCTATTTTTCTGGAGAACCTT
>chr2	6919063	6919376
AATGAGTAGACTAAATAACAGGATTCTTTATAAAAAGCTGTAGACCCATAGGAAGTTAGGATTTCTCCGTGTGGTATTAGGAAACCCGGAGGAAAAATTCTGGTTAGTGATCAAATCTGATATTGGGAGTCTAGACACAAGAGCCCCTTTTACGTGTGACTTTTATTCCCGGCAGCCCAGCTACTGCTCACCCTCTTACCATGTCCCCCACCCAGAAGACTTTCTCTCCTCTTATTGTCTATAGTTGATGAACCCACACCTGGCATCCACAGCAACTCTTCTCGCCCCTCCTCTCTTTCTACCTTCTTCATACC
>chr2	64984044	64984338
ATATAGCCGGGCTGGTAGGGGCTGTGTGGTGACCTCAGCTGAAAGGAAGTGTGAGGTGAACTTCACATTCCCATGGCTCCACATGGCAGAGTCCTGGGAATGGTGGACAAGACCCCAGTTTGGGGGATCTCTGAGGAACACCCAAAACACCCATAATCACAAGAGTCACCTTTACTCACCTGCCATCCAGAGGACCTTGAGATTTGGAGACAAGGGCACCACCTTGTGATTTTACCCTTTCTCCTATGGGCAGGAAGCTCATTCACCTGCCGGTGGGAAAAGGAGGGGTTGGGGG
>chr2	103260033	103260327
TAAGTGAAACCTTAACTCCTGCACTCGTACGGCTATCCTCAAGCTCTGTGCTTGAATAAACTCTGTACTTAATCATATGTTCTAAATCTCATTATTTAAGGTTGACAAAAGGTAAAAGAAAAACAAATAGAGGGGCTTTGAAAAGCTATGACACGATTCTGGGAATCTAGAAGGCCATGTGCATGCACATTGCCATTCATGCGCATAGGAAAGACCTGAGAAGGCCCTAATCTCTCACTTCTAGCTAACTTCGATTCTCTGTACAAGCAAGATGTAAAGACTAACACAGAGTTTT
>chr2	201108366	201108635
TACTTTGACCAACATTCGATTGCTAATCATAAACAAAGCTTGGTACATTAATACATTTTTAAAAGATGGTCATAGTTCTTCCGGTGTTCTTGAAAGGAAAGGAATTCCCAGAATGTTGTTATTCTTTTTTAATCTCAGCATTTACCTGGCTACAAGCTAAACAGAATGAGAATTATAGTTGTTTCTTTTCCTTCCAAATTTCAACTCTGTTCACAGACAGGACAGTGAGAGCCAATGATTAGCTAGGCTGCAACTATAGATCTAAATCTA
>chr2	74860718	74860987
GTATTGTCACTTTCTAAAACTCATTGATATGATTTGGCTCTCTGTCCCCACCCAAATCTCATCTTGAATTATACCCCCATAATTCCCATGTGTTGTGGGAGGCACCCAGTGGGAGACAATTGAATCATGGGGGCGGTTTCTCCCATACTGTTCTCATGGTAGTGAATAAGTGTCATAAGATATGATGGTTTTATAAGGGGAAACACTTTTCACCTGGTTCTCATTCTCTCTCTTGCTGCTTCCATGAAAGAAGTGACTTTCGCCTTTTGC
>chr2	170036088	170036335
GGAGGAAAGGTTGTTACTATTATCTATGAACTCTCAACATTAATAAAGAAGATATCATTTTTATTTTGTTTTTCTTTTTTTATTTTTTTAAGCCCTCATCCATATGTGTTGTCAAGGGTGATCATTTTTTAAAGGAGATGGATGCAGTAAGGAGAAGAAGAAATGACTCAGTGATATAAGGCTAATAACCAGCTTTTATTCTTGTTTTGACTTGATTGTGCTTCTCTGCTATCCAGGCTAGGCACTGT
>chr2	126412515	126412762
ATTAATTATTCTGAAGCTTGTTTTCTTATGCTTAGTAGGTTTTTGGTAAGTTTTTTCATCTTTTTTGTTGTTGTTAAGCAATTATCTTTGTTCAGCTGTGCATGAAGTTATCTTTTTTTCTCCAGGTGCCATAAAGATTTTCTCTGTAGCACAGACATTTAAAAATTTGATTACAAAGTGTGTTGGTAATCTTCTTCTTCATTTTAATACTGCTGAGATTCACTGAGCTTTTTGACTCTTTGTGTTCA
>chr2	225651743	225651994
GATGTTGTGGATGCTGTCAGGGCCTCTCGGGTATGACAGGTTGTTGCTCTGTGCTTTTTGGGATAGTCACATCTTGGATGTGGTTCTTTTTCCTGTAAGAATCATGGAAGAAGATTCCTAGCTGAAGTGGGACCTATTGCCCAGTATTATGATTTGTGTATTACAGACAAGTTCCAATTTCCCAAAGGCATTCCTTCTGTTGGTCTCCTACTTTGGGGTTTCCGCCGGCTTAGATGCATACCTCAGTTCTGT
>chr2	140054069	140054320
GTTTTTCTTGAGCATTCAGATAAGTACTGGTCAGTACATGTATGTGAGGAAACTAGGCCAGATTGGGGAAAGAATCATGAATAGAAATAACAGCATCGGGTGTTCACAAAGGACTGGGAATAGTGCTTGTCTCCTTCATTAAAACTGGAAATCCTCATGACTTATGAGGTATTGTGTAGACTACACAAAAAAGATTTGCCTCAATGGTGAGAATAGTGAGTCTTAGAGGGAGCACTGCTCCTTCCCTACCTA
>chr2	104267767	104268152
CATCTCTTTGGGGCTGAGATGGTCTTAAGGCCTCCAAAGAGAGGAGGAAAGGCTGTGGACTGGTTGCCGGGGAGTAAACAACACGCCCTTGATATTAATGGAAGAGGTCTACCTACAACAGAGAGGGTGCATTGGGCCATCTGATCTTCTGAGCCAGCTGCCCCACTGTGGTTATTTATTTATTTATTTATTTATTTATTTATTTATTTATTATTTTGAGGTGGAGTCTCTCTCTGTTGCTCAGGCCAGAGTGCAGTGGCACGATCTCAGCTCACTGCAAGCTCTGCCTGCCGAGTTCACACCGTTCTCCTGCCTCAGCCTCCCAAGTAGCTAGGACTACATGTGCCTGTGACCACACCTGGCTAGTTTTTTGTATTTTTTAGTAG
>chr2	103067888	103068273
CAAAGAAGAAATCTTAGTAGTAATTTACATATACATTGAACTAAATAAAAATGAAAATACAACTTCTCAAAATTTGTGGAACGCAAGGAAATGAGTGCTTGGAAATTTATAACATTGAATGCCTATATAGAAAAGAAGAAAGATCTAAAATTAATCATCTAAACTTCCACCTTAAGAAACTAAAAAGAGAGGAGAAAATTAAATACACAGGAAGTAGAAGAAAAGAAATAATAAGGCGAAAGAAATTAGCCTCTAGCCAGGCTAATTAGGAAAAAAAGAGAACACAAATCACTAAAATCAGAGATTAAAGAGAGGATATCAGTACAAATTTTATGGCTATCAAAAGGATAATAAAAGAATACTATGAACGACTTGATCCCTACAAA
>chr2	18652136	18652359
ATTTTCCTTATTTCTCACTGCAAAGAATGTCTCTATCTAAAGATCTTGTTTCTGCTGGTTTCCTTTTGCTGGAAAGTCATATTCCTAGAGTCTCTTCAACTCTTTTCCATTTTATTCACTGTGCAGCCATACAGCTGGGTCTGCTCTCAGAGTGGGAGAGGATTTCTGGGCTCCCACATATTTCATTAGGATTGCTTTGGAAATGAGGGCGCTTAGATTCCCTG
>chr2	46627726	46627949
TGACAGACAAGTAGGGTATGTAGGCTTCAGTTGGTTCTACTTTCAGAGAGTTAAGATGGAATGAGGCAGCTCATGGCACTACAGGTCAGTTGCCTTCTCTCCAAAATGTTCACTCATGCATGTGGGCACTCATTGTATTTGAATAACAGCAACAGTGCCTCCCTCAGTTTGGAACCTCTAGTCCACTTGCTCACTCATGGTCCCTGCCTTAACCCCAGTCAAGT
>chr2	237835246	237835485
CATGTGTCCATACTGACACAAATAAATCACTGAATCAAAATAAATGAGACAGGAGAGGCAAATCTCCTATATAAAGAATTCCAAACAATTTCAGTAGATGCTTCATCCTCCAGAAGGTGAAGCCTACATCCCCACTCTAAAAGTGCTGGCTGCAGATAGTGACTTCTTTCCAAAGGGGACAGAATGGCAGGGGGGTCAGGGATGGGGAAGAGTCACTTTACAGTAGACAAACACGACCTC
>chr2	217052559	217052798
GGGATAAATAAGACTCAGATCATATTTTTAAATGCAGACTGCAAATTATCCTTTCAGACATATATAGTTAATAAGCCAATTTTAAAACAACCTTATTTTTAAGCTTTTTAAAGAACTCTCCAGTTCAGCTGAATGGTAAATGGTAACAGAGCCTAGGTTATTACAAGCCTTTTGAAAAGAAATAGTCTGAGCAGGCATAGTGGCTCAAGCCTCTAATCCCACACTGAGGCGGACAGATGA
>chr2	111724666	111724931
GTCCTAACCCAAGTCCAAGGTCATACACTCCTGACTCAAGAGCAAGGTTCTCAGGCACAAACACCAACCTCCACCATGGGGTGCAGTGCACTGTCTCCTGCTGTTTTGCTCAAGACCCTCAGCACCATCACTCAACACTGGCTTAACTCGTCTGTAATCCTCTGGCTTCCTTGGAGGTTTAAACCATCTTTCTTCTCCCTGATACAATTCCCTTTAGGGTTGAGTCACTCAGCTCTTTCACTGTCTCACTAACCACACTCTTAGCT
>chr2	68829778	68830043
AGGATGGATGTGGGTGGAAGAGAGGACCAATTACATTGGGCCCTATGCTTAGAAGGGTTCCACACTGAATTTGTTATTTTGTTGTGACCATCCTAAAATTCTTAATGATTTTTGAACAAGGGGCTCTACATTTTCATTTTGCACTGGGCTCTGCAAATTATGTAACTGACTGACATTCTGCCACCTTGTATCACAGGAACTAGGTCATCTTTGAGCCATCCCTTGGCCTCATGACCTCCTCCTTCCCCAACTGACTGCACCGTCAG
>chr2	26225531	26225816
AGTCTCAGATTCATTCTTAAGGAACTGAGAACTTAATCTTCCAAAATGTCAAAAAGACCATCTTATGCCCCAACTCCCACCCCAGCTCCTGCAACACAAATGTCCAGTACACCAGGGTTTGTGGGATACAATCCTTACAGTCATCTCACCTACAACAACTACAGGCTGGGAGGCAACCCAGGCACCAATAGCCGGGTCCCAGCGTCCTTTGGTATTATGATTCCAAAACCCCCAAAGCCACCAGATAAGCCGCTGATGTGCTACATGAGGTACAGCAGAAAGGTCT
>chr2	191042305	191042590
TTCCCCCATTGTAGTGAAGTGGTTACAATCCCAGGCATAGTTCTCCTACAGCCACCTGGAAGGAAGCCAGTAATGTCATTACTGATGGCAGTGCGCCCAGACTATCTTAAAAAAGCATCATCTCTGCTACAAATTAAGTTTCAGGAAGGGTGATGTTCACTTTTATATTAACAAGCATTTTGAAAAGGCTGAGGGCAGATATGTTAGAAGCCATCTTCTTATTCCTAAATTCATGCTTAAATGTAATTGTCCTTCAGTTTTCCCACTCCTGAGTTTGGAGTCTGCT
>chr2	212359248	212359494
AATAAATTGACTAAAGATAAAACCATAATAGTCAAAAAACAGTCAATTCATTATTAATAGCTATGGTGTCATGCAGTACATATAATGTGTCAGCAAATAAAACTACTATGTAAATAATAAAACTTTGGCAATCAATTGGTAGTTAATTTGTAAAAGACCATTGGTTATGACTCTACTCTGCATTTATAATTTTTGCACCTGCAATTATTTACATGAAAAAAACAATACAGCCACAGTTGCCTAATTA
>chr2	32516368	32516614
TTCTTATTGTCATTAGGTTTTCGAGATGTTATGTGTTAGGTTTCATGCTGGGATACAGTAGTGAACAAAAACTAATCTCAAATTGTTTAGATTATAGGTTTTGTTCAATGAGAGTGTGCATCTTAAATTTTTAGGTGGAAATAGAAATATTGGTGTTTTTAAAAATTTTTTATTTTTTAGAGACACAGTCTCCCTGTGTTGCCCAGGCTGGTCTCCAACTCCTGGGCTCAAGGGATCCTCCTACCTT
>chr2	17565716	17565970
TCATCTGTTTCCTATAGCAATTTATTTCTAACTGTAGAACACTTAAAATGTCTTTATTGTATTGAGTTGTTTATATGTCCCCTCCACTAGGCTCCATTAATCAGGACAAGGATTTATTAATTTTTGTATCCCCAGTGCCTCTAAGTACCTCAGTTAATTAGAAGAAATGAAATGACTCCATGGTTAATACTCATTTACCAACTCAAATGGATTCATGGTGTCTTGAAAGTGCCTTAAGTTTCTTGTTTTTGTGTT
>chr2	79620047	79620301
ATAAAGTCATGAAGGCTAAATCACTGTAAACCTTTTTGACTGTATGAGGCCCTTGGAAGCAGTAATGTGAATTCTAGCAGCTCAAAGAATTCAGATACAATGTTACTTTCAGATACAATGTTACTTGTAAATCACTCTGATTTTATCTTTATATTGTAATAAACTGTGGGTGGCTTTATTATTAGGATAGACAGGAACAGGGAGGTTTGGAAATGCTACTTTTACCCCCAGCTGGGAGTGTGTTTGCCCTCAGTT
>chr2	203204691	203204943
CTGCAACCTCTGCCTCCTGGGCTCAAGCGATCCTCCTACCTCAGCCTCCCAAATAGCTGGGACTACAGGCATGCACCAGCTAATTTTTGTAGATACGTGGTTTCACCTTGTTGGCCAGGCTGGTCTTGAACCCCTGAGCTCAATGATCCCCCGGCCTTGGCCTTCCAAGGTGCTGGGATCACAGGCATGAGCCACAGTGCCCTGCCAAATTTCATGGTTTCAAAGCTTTGATTTACAAGTCATCACAAATATC
>chr2	232073718	232073970
TGAGTTACCAATATTTTTCCCTGGTGTGTCACTTGTCTTTTGACTTTGCTTATGGGGATTTTTTTTTCCTCCATGTAAAAATATATTTCTGCAGTCAAATTTATATATCTTTTTTTTTTTTCTTTGAGACAGAGTTTCCCTCGCTCTTGTCACCCAGGCTGTTGTGCAATGGCATGATCTCAGCACACTGCAACCTCCACCTCCTGGGTTCAAGCGATTCTCCTGCCTCAGCCTCCCGAGTAGCTGGGATTAC
>chr2	180728470	180728732
TTAGCAGAACCAATCTTATCTACTCCATAGAGTTCTAGTGGAACTTCCAAATATGTACCTACTGGGGCAGACCTTGAGCCCAAGCTAGACCATCGATAGTTCCTCACTCCCCTCCTAAGTGTAGTGATTTGTTCAAAGGGTAAACATGTGCATTGAGCAGTTGGAATTTCAAATCGTGTTATCTGCAAATAAAGTTAAATTTATCTCCTCCATTCTGATATTTACACCTTATTTTAGAAATTAAGTTAAAGAATTTACAATCT
>chr2	55480138	55480400
CCTGGGCGACAGAATGAGACTCTGTCTCAAAAAAAAAAAAAAAAAAGTGGCACTCCAGAGAACTGAACTGAGATATGAGGAGAAATACAGCAGAGAATTTTTGTTTGTCACTGTGAACCTTTTGGTACTAATTAATTTTTTAAGCACGTAAAACATTTTTTAAGGACTTTTTATTGTTTCATGAAACCTATTTCATTTACCTGAGGGAAAAATATTAATAATTGTGTTGGATTGTTACTTAGCTGAAGCACATTTGATAAAGC
>chr2	238614907	238615176
AATACAGCAAGAAAATGTGTTTGGGCTTCTGAAGAGTTGTCTGCTTACCTTAACATGTTTACTTTTTTGAACTTGTACTGTATAGGCTGTTGGTGAAATTCTTAAGAAGTTGTAATGAACTCAAAATTGAGGCCAGAGCTTGCTTTCCCTTTTCCCAAACAAAATTGGTTTTCTGCACAAGCGATGCTAATGATGTGTTCAGTGTAACTCGCAGATTGGCAATAAGATACCCGCTACAAACTGTGATTGGATGCAAAATCTCTTAGCTTC
>chr2	103323010	103323279
ACAAAAAGTTTATCAGTAAAGAAAACTGAAAATATTTTCAAAAAGTTTGATTGCTCAGGAAGTGTACCATAAACCATCTTTCTTAAAAAATGTGTTCTCTTTCTGTTCTCATGAAATTTACATCTTGAATCCTTCCATATATTTCTACATCAACATTCCATTTTTACCAAGTTATTTCTACAGCATGAACATATACTACAGTCTTTGGTTAAACTATATGGAACTGCTGCTATTCGGCTCTTTTTGACATATAAGAAGGTCAAGCTGAAA
>chr2	51666979	51667225
CTTCATCATTGTAACTATAAATATTAATATTTTGTCTTTCAAGTTTGCTGAGCATGTATAATCTAGTGAAATCTAAGTGATTTTTAAAAATTATTATTGATTTTTGAGAAGGCAGCTGAGCTTTGCCACCAGCAATGCAATCTTACTGCATTTAACACATACAATAAGATGTAAGTAATGTATACATGAAACATTTCAAAGAAATGAATAGCTAGTATCCCACTAAGCTTCCGCTTGTCACAATCTC
>chr2	17544464	17544710
ATAATCTCTCATGATTTTGTGTAAAGAGTAATAAAATAAAAAATACACCACTAACGTTTATAAGTCTCTAGCTAAATTGCTTACCTTCATGCTATTCTGAATAGAATCTTCTTACTCTACCTAATCTAAAATTTTAAAAAATTTTTTAAGATAGTTTAAATACCAGATTTCATATAAATCCTTCTTTCCAATCAGAATCACTCCCTAGAATTTCTGCACCTCCATAGCACTCTGTTGGTTCACTCTG
>chr2	216122473	216122745
TCCAGACACCAAGAGGGGGTTCTTGGATCTCATGCAAGAAAGAATTCAGGGCGAGTCCACAGAATGAAGCAAAAGCAAGTTTATTAAGAAAGTAAAGTGGTGAAAGCACAGCTACTCCATAGACAGAGTAAGGCATTCCCGAAAGCAAGAGGAGGAATGCGTCCACCCTAGGTATAATGCTTGTTTATATACAGGATAAAAAAAAGATTATGGGGAGATGTATTGTGCTGTAAGAGTTTGTGATAAAGGATTAATTTTCGTAATTACTATATT
>chr2	65618002	65618274
TGGGCAACATGGTGAAACCCCATCTCTACCAAAAACAAAACAAAACAAAACAAAACAAACAAAAATTAGTCTGGCACGGTGTGTGCATCTGTAGTCCCAGCTATTTGGGAGCTGAGGTCAGAGGATTGATTGAGCCCGGGAGGTCAAGGCTGCAGTGAGCCATGATTGTGTCACTGCACTCCAGCCTGGGTGACAGAGTAAGACCCTGTCTCAATAAATAAATAAATAAATAAATAAATAAATAAAATCTATAGTTCAATGATATTAAATACA
>chr2	4294293	4294568
ACATTATATATTCTATATTATATGATATAAAATACATCATACTCTATATTATATGATATAAAATACATCATACTCTATATTATATGATATAAAATACATCATACTCTATATTATATGATATAAAATACATCATACTCTATATTATATGATATAAAATACATCATACTCTATATTATATGATATAAAATACATCATACTCTATATTATATGATATAAAATACATCATACTCTATATTATATGATATAAAATACATCATACTCTATATTATATGATAT
>chr2	123114887	123115162
GAAAAACTCCTAGTTAACCTTCAAGATTCTGCCTTGCCTGATACAAGAATTAACTTGGTTGCTCCATTCAGGTCCCTTCAAGGAAACGTCATATTGCATAAGTGCCCCAATTGATCCTTTTAATCATGACCTGGTCACCTAGGTGTCCACATCTTCCCTTGACCTCAGTCTTTTCCCTGTGTTTCCAGTGCAATCACAGTTCCTGATATGAGGATTCTTAATAAATAGCTGCTGCATGAATGAAAAACAAGACATAGAGAGGAAGCACTTATTAGA
>chr2	230499658	230499919
TCACCACTGGGCAACAGAGTGAGACCCCATCTCAAAAACAAAAAAAAAAATACTGTTATTCTTACTCTAGCTCTAGTAGTTTACATATATTTTCTTATATTGGATTCTAATTCTTTGAAAACCAGTAGATTAATAAAGTGTTAGGGGTGGAAAGGATCTTTGTTTTTTTTTTGTTTTTGCAACAAGAGCCTCACTCTGTCATCCAGGCTGGAGTGCAGTGGGGTGATCTCGGCTCACTGCAACCTCCACCTTCTGGGTTGAA
>chr2	228479149	228479410
TGAAGTAAGATATCTTTCACTAGTTTTAATTATTTTTGTGTTGTAGGAAGGTAAATATCTTAATTGGTCATTGTGCTGAGATTAGCAGTGCCTCATTCAATTGGGATTGCTCTCTAATATTAACTGGCTCTATGGACAAAACCTGCAAGGTGAGCAAAATAAATAAATATCTTTGCTTTATATTGTGTCTATACTCTTTACTGTGTCAGATATCCATTGTAACATTAACAGATTTCAAAGATGATATAAAATTAAGATATTA
>chr2	34687060	34687329
GGTCTTGTAAAATGAATTTGGAAGTATTCCGTCTTCTATTCTTTGGAATAGTTTAAATAGGATTGGTAGTAGTTTTTCTTTAAATGTTTGGTGGAATTCAGTAGGGAAGCCATTGGGTCTCAGGCTTTTCTTTGCTGGGAGACTTTTTATTATAGCTTAGATCTTGTTACTTGTTACTGATCTGTTTAGGTTTTGGATTTGTTCATGGTTCAATCTTGGTAGGTTGTATTCATATAGGATTTTTTCTCATTTCTTTTAGATTTTCTAATT
>chr2	74697408	74697677
TAGCTTTAATTGGAAATGTTTCTCTTAATAATTGGAAATATTCCTCTTAATGGCATGGACAAGCTGGGCTCTTCTTTCAATTAGCTCAGGTTTGTGTGAATAAATAAAATAATTACTGATCGAATGACACAACATTCAGTATCAATTTTTATTCCTATTTTATTTATTTGGTGGCCAACATGGGTTGAGTTTATTGCATCATTATAAACAGAGAAAAATCTTGTTTTCTCTTGACCAGATACCCAAAAGGCTATAAAAGAAATGTAACTT
>chr2	166368313	166368575
TTTACCTTGAATCCAAGGGTGAATAATTTGTCATGGTTAGCTTGCCCTTTGGCATTCATAAACAATTTCTACTGTCCCAGTTTTTGTTCCATTCATATAGGAGTAACATGTGGAAGTATTAAGCAATAGAAGGCTTTGTTTTCATGTATAAATTTTTACGATATTTTCAAATATAATAAAGCCAAAATTGTTAATTTCACTTCATGTAGAGATTCCTTCAAATATAAGATGCTATGAAACAGTGTCATACCAAAAAGCAAACA
>chr2	162510782	162511044
TGCAGAAGAGGATGAAAAACACAAGGATTCATTTTTGCCACCTTATCTATTTTTAAAGCATTTTGAAAGAAGGAAAATTAAAACTTTAATTAAGGCCTGGGGGATTTTTCTGTGGTTTTTCAATTAGCCAAGTTGCTGTGCTCTGTATTAGCTTAACATGAATAATTGGAATTTAACTTTGCCTATCAAGGAAGATGTTTGCAGTTAAATTAGAAAAGGAGACAGATTCTTTAAGACAATAATAAGGTGTATTAACTATATTT
>chr2	71724394	71724649
CACCAACCAAATGCTGAAACCTCTTCCTCAGTCTGCAGTCTTTGCCCCAGGAGAGGCGGAGGTTTCCTCTCTCTGCTCCCCCACATCACCCTTAGGAAAGCCTTGTGGTCCAGAGCGGCCTAGCAGCGGAGGGAGGGTTTCCAACTCTGAAGAATGCTGCTTGGCGAGTCCTGTTTCTGAAATGGTCTCTTTCTTTCTACCCACTCAGGAGGAAGAGTTCATCGATTGGTGGAGCAAATTCTTTGCCTCCATAGGG
>chr2	123205512	123205767
GCCCCCCAATATGGCTACATGCCCATTTTGTATGGTGTGAAGACCATAATTTTATAAGCTAGCCATTCCATTATTGGACTGCCAAAGCTATTAATATGTTCTTTCTAACACGTGAGCTGCATTTTTTTCCCCCATGAATCTAGCCATTGAATCCAGCTCTGCCCCTACTGAAACGGGGAAAGGGTATGGTCTCTCATCTACATGGCACTCTATGGTTGAAGAGCATGACCTGGGTTCCTCAGAGGCTCCTTTACTG
>chr2	209026246	209026517
CAGTGTTGTCTCCTGGCATATGTTTTTCTCATTCACATGATAAAATTAAATATATCTGCATTTCATGGTGAAAACCATAACTACAAATGCTCTACCTTGTTAGTGCGTTTGAAATCTACTATTCTACCATATAAATCTTCCTTATCAAATTCCTGCAGCATTTAGTATGCATATTATATAATTATTCCTTTCTTATCTATCATCTTATTTCTCTAAATGTGCAAGTGTAACTGTCTCATTTTTCCAACAAACCATGAATTCCAAATGGGCAT
>chr2	43518828	43519099
CAGCTACTCGGGAGGCTGAGGCAGGAGAATGGCGTGAACCCAGGAGGCGGAGCTTGCAGTGAGCCGAGATCGTGCCACTGCATTCCAGCCTGGGAGACAGAGCGACTCCATCTCAAAAAAAAAAAAAAAAAAACCCAAACTATGCCAAGAGACTATTTTATACCCTCAAATTGGCAAAGACTAATAAGTCTGATAATACCACGTATTGAATCTTTCAGAATACTGTTCATGGAAATGAAAATTACTACAGTTCTGAAAAATAATTTAGGATT
>chr2	128646780	128647071
ATCTTGATAATATTTATTTAGAAGAGGTAAGACCATATCTATTGCTTCCAAATACCTAATCATGTATAATACAGCAGATTGAATCATAGTCTAGGTGGGCCTCTGAGACATCAGTGTTCAGGTATGATATTTTTTTAAACAACAGCTTTATTCACATGGAACTCATATACCATAAAATTCTCCCCATTAACGTGTACAGTTGAGAGGTTTTAGTATCTTCACGGAGTTGTGCAGCCATCACCACTATGTAATTGTAGGATGTTTTCAGCATCCCCAGTGAAAGCCCCATACT
>chr2	200892813	200893104
TACTTAGAGGACTTTACATACATTTATCCTTCTACATTTTGTCTCTTTTTGTTAAATTATTTTTCCTCTTTATCAAGACAGCTTTGAATTCTAAAATTTTTAAATTCGATATATTAATGATGTTAGACTCTTACTTATTTATCAATTGCACACTTGGAAATGTTACTTTGTCGTTGATAAAATGTTGACCAAGACAGGCCAAAGATAGGGCCCTGTGACATTCTGCAAGAGAATTATTAACATCAGTATGTGAATTTTTTTTTTAAACTAGCTTGACAGTCTTTCACTTGTT
>chr2	117229813	117230095
TGAGTCATTATTTAGGTAAAGTAAATAACTTATGGTAATCTGGAATTCTATTTAATAATATCAAGTGTTTTAAACCTCAGACATTTAACAGCCTTACCAAAATCAAACTTCAGTTTCAAAATTGTCTTCCCTGGCACCTGGCTTTTCCAATACATCAGAGGACCCCTGAGGTGTCCAGAAAAGAGAGGCAAACAGGATTATTTGACATGTTCAGGTACGTGGGATGGCCGAAATGATGTTCAATCTTCTTTAGGTCATATTTTTGGTAAATAATACCTTATAT
>chr2	189290682	189290964
TAAATATAAATATATAAAATAAATAATAATTTATAACTCTAAAAATAATTTTCTGCCTTTATTCTTTCTGTGATGCTTTTCCTTTCTTCATATGGATCCAGATTTCTGACCTTTATCATTGTATTTGTGCCTAAGGAATTTTTTTTAATGTTCCTTGCAAAACAGGTCTGCTGGCAAGGAGTTTTCTATTTTTATCTGAGAATGTCTTCATTTGTCCCTTACTGTTGAATGATAATTCCACAGAATACCAAATTACCAAATTCCAGGTGATTGGGCTTTTTTT
>chr2	174017576	174017827
GTTCAAGAGATTCTCCTGCCTCAGCCTTCTGAGTAGCTGGGATTACAGGTGCCCACCACCATGCCCGGCTAATTTTTGTACTTTTAGTAGAGACGGGGTTTCAGCATGCTGACCAGGCTGGTCTCAAACTCCTGACCTCAGGTGATCCGTCCACCTCTGCCTTCCGAAATGCTGGGGTTACAGGTGTGAGCCACCGCGCCTGGCCCACAGTCGACTTTTAAATGAGCTAATTTGATTATATCACCACAAAGA
>chr2	54462443	54462694
TTTTCCCATAATTTTTCAGTGGGTGTTCTTGTCTTCCTTCCAGATGAAACCTTGAGAAAAGGAGCCAAGACTGTAACAGTGGTCCTGTGCCACAGTGCAGGAAGAAAAGGAACAGAGAGATCACGGGCATGTTTTTTTAGGTGGTTTCATGCCATCTTATTTTCTCCTTGAAATACATTCACAGTAAGTATTAGCAGTTTCATTTTTATAATGAGGAAGCTAAGGCCCAGAGAAGTTAGGTAGCTCACTCCC
>chr2	233894345	233894623
TTGCATGGTCTGTGATTGTCTTTTTTTAAGTCCTTGAAAATAGCCTCTTAGCCTTTGAAGACACCCTTTCAACCTACCGTTTACATATTTCCCTTGACCCGACCCCCTAATTACATGAGCACGTGTTATTCCTTTGCTTGCTAAGCTCGAAAAAGAAAGCTCACAGAAATGCCCCTCGGCCCTGGGGAGTTCTAAGTAGGAAAGGGTTCCCTACAGGACAGGAGAGCTTAGCGAAGTAAGATGTCATCTTTTTCCTTGCCCACAGCTTGGGGGATCACA
>chr2	83925654	83925932
AGAAGGAATGATGGATTTAGGGAATCTCCATTTGACAACCATAATAGCAATAATTAATTCAGTTAAGTGAATACTAAAATTAGTGAATGGAAATATGTGAAAAATAAAATATTTGCATAGTATCAAGGTATTTCCTCACAAAATGTTTACTGATTACAGGAGGGGAAACTTTATAGTGGAGAAGCCTGGCAGACACTATTTTGCCCATTGGGTAAGGCTATCAGTACTAGCATTACACAAATCAAAGTCTTATGCTGGGCGGGCATCATGGCTCATGCC
>chr2	97976989	97977267
TGTCCATTAAATTACTGCACTATTTTGGGTTCACTGAACACCCACTACAGGCCAAAATGCTAGGTGCCACGATCACACATAAGAAAGAACACTCAACTAACTGCAGATCTGTGGCCAATGATGTATTATGACAACCCCAGGACCGACTAGTCCTAAAGCGGCAATATTTTATTCTGGAAATAATTTTGCTTCCATCAATTAATCCTTTCTATAGACGACAATTCTTTGAATAATTTCCACCAATGTTAACTCAGACTAAGGTTGCTTAGAGAGTTAGAT
>chr2	32302436	32302714
CTTTCTTCTTTAATCTCTGAAGTCATGTTTGGAATTACATATAATGTAGCAGGTACTGGAGAGGACCTGAATTTCAAGCTTCTGATTTAGCTGTTTGTAAACTTCCAAGTTTTGCTTGACTAAAGAATGCTGATCTTTTTTGGGAGTCTGATCTCCTTCTAATATCAGAAAGTGCTTTTTATATTCCAGATTGCTTGAATTAAACTGTTTGGATTAAAGAACATATATGGAGTTTCCTCTCTGGTTTTAAATAATCTTTCTTTATTCAGTAGCTATTAA
>chr2	116974144	116974398
TGTTTCAACTGAATAAATCTATGACACCTAATGTTCCTATGTGAGCTCAACACTTCGGTTTGGTCTCCTTTTGCTACCTGGAGTCTTCCTGCTCATAGTTTTGCAGTAAACATTCCAGATGGCAAGGGGTAGACCTTGCAGGTGGATTCTTGGAAGTTCTCATCTGGTTTCCTCTGGACTTTACTCCATATGCCTTTTTCCCTTTGCTGATTTTTCCTGATGCCTATATTTGTTTACAAGGGCTTTCATAAGAAA
>chr2	79253778	79254032
GTCCAGGTCTAATATCAGTTCTAACATCTAGGTCAAATTCATTTCCATGTTCAAGATTCAATGTCCAAGATAAGGTAAAGATCCAGGGTCAAGAGCATAGTTTTAAGGTTCAGGTTCACATCTATGTCTAGGATTGAGGTTTGTGTTGAAATTCCAGGTCTAAGGTCAGGTGCAGGTCAAGATCTGAGATTCAAGTTTATGATTAGTTGTCTAGGTCCAATCTCAGTGACTAAAGCCCAAGTGCACAACCATGGA
>chr2	66144879	66145158
TTAATTTTGATTCAACAATTATCTGCAATAATATAACAAGCCCATATTATCTATTTATAAAGATGTGTGTGTGTACAGTGAAACGTTGTCTCTGGGTGGAAAGAGCTGAGGATCTGAGCAGCACTCATCTGCTCCAGGCTGCATTTGAGGCTGGGGGACCATGTGGGGCCGGAAACACACTCTGCCTCATCTGCATGGCTTGAATTCTATTTCACACATTTTTGAAGGTTGCACATTTCCACAGAGCTCCTCTTCAATCCAGATTCCCTTTTCCCTGTAA
>chr2	129036831	129037110
AAACGTCTGTGCGTTAAGAGTTGCCTCTGGTGGGGTCTGTGGGACGGTGGGCCTGGGGTGGGAGTGACCTAATATTAGCTTGGAGACCAAGCTTCTCTGAGGGTGGAGCAGACATTTTCAAATCCAACATGACTAAGGGGGCTGTAAAGAAGCCAGGTCTTCCCCCGTGAGTCCCTACGCTTCATGCCACCACCAGGCCACCAGCCCAGGGCATTGTCTTGAAATGTCTGCTTGTTTGCAGTCAGAGACCCAGTAGGCCAGGAAGACCCTTGGCTCTGCA
>chr2	49695636	49695922
TCTGGAGTTAAGGTTTTACTAAATATAAAAGTCAAGAAGAGACAATGGAGTGTTAATGTTAGGGAGTGGTGATAATGATTCATTATGGAATTTAAAGGGAGGTGAGGACCTAAAAAGGCTTGGAAGTCAGTGAAAAGAATGTGGGATCAATGTATAATCAACATCAGGTTCAAGGACTATTGGAGTCAAGAAGCACAAAGAGAGAACTGCAAATACAAGCAATAGTGGTCAAATGTAGAGTGACTAAAATTGAGATTACTGAAAGATTGCATTTAATGACAATGTAA
>chr2	212512738	212513024
AATCCCATCTCTAATAGAAATATACAAAATTAACTGGACATGGTGGGGGGCGCCTGTAGTCCCAGCTACTTGGGAGGTTGAGGCAGGAGAATGGCATGAACCCGGGAGGTGGAGCTTGCAGTGAGCTGAGATTGTGCCACTACACTCCAGCCTGGGCCACAGAGCAAGACTCCGTCTCAAAAAAAAAGGAAAAAAAAAATATATATATATATGTATATAGATAGATAGATAGATAGATAGAGATAGATATAGATTTGGTTTATTCTTAAATATTATTCCTACTGTTT
>chr2	38729665	38729945
CAAACTGATAGGAAAACCCATTTCATCTGCACAACAAAGTTGGAGCACAAGTTAAATTATGCAACTCTCTTGGGGAGGCCAAGGCAGGAAGATCATTTGAGGTCAGAAGTTTGAGACCAGCCTGGACAACATGGTGAAACCACGTCTCTACTAAAAATACAAAAATTAGCTGGGCATGGTGTTGCGTACCTGTAATCCCAGCTACAGGGGAAGCTGAAGCAAGAGAATCGCTTGAACATGGGGGGCAGAGTTTTCGGTGAGCTGAGATCGCACCACTGCAT
>chr2	133779160	133779440
GGGTCTAAAATGAAGTTGGACAGTTAGGCAGGACCAAATCATGTGCAAGCCTTAGAAAGCAGCTTGGACTTGTCATTTTGTTCATTCTGATTATCTCAAGTCAGAAGTTGAAGCTGAAAGGTGTAGTGATGACAAATGAGACTTTAGTATCAAAGAGACTGAGGTTCAAATCCTGGTTTTGATACTTACTAGCTATGTTCCCCTGGTCACATTATTAAATCTCTCTAAGCCTTAGTTTCTTCATCTTCGTCAGAGGGATAAATAATGCTTCATTTATGGAG
>chr2	32802273	32802547
CCTCCCTCCCTCCCTCCCTCCCTCCCTCCTTCCTTCCTTCCTTCCTTCCTTCCTTCCTTCCTTCCTTCCTTCCTTCTCTCCCTCCCTCTGTCTTACTCTCTTTCTCTCTTTCTTTCTTCCTTTGTCTTGCTCTATCACTCAGGCTGGAGTGCAGTGGCATAATCATAGCTCACTGCATCCTCAACCTCCTGGCCTCAAGTGATCCTTCTGCCTTGGCCTCCCAAAGTGTTACGATTAAAGGCATGAGCCACCAGCTGGCATACATAAGCTTTTTT
>chr2	195716689	195716963
CCAGCCATTCTGTATCATTATTATTATTATTATTATTATCATTATTATTTTGCCCCATATAATGCACACAGCTATGTTTTGATTACACTCTTACTTTGTTCCTGTCCTTTCTCAGCACTTTCAAACAGACCCGACCTATTCATTGTTTACATGCCTTTGAAGGCTAAGTCACTCCATCTTGGATGCTAAGCTCCAGTCGCTTAACTCCAGTTCCAGGAATGCATCAAGATTTCCACTTTCAAGTACTTACTGTAAATCCTGCCCTTAGGTTAAAA
>chr2	183101494	183101765
GGAAAAGCACATTTTCTGAGAAGAAACTCAAGCCGGCTACAGAAATTTGCATAAGTAATGAGGAGCCAAATGATAATCACCAAGACAATGGGGGAAATGCCTCCACAGTATGTCAGAGACCTTTGTGGCAGCCCCTCCCATCACAAGCCTGGAGGTCTAGGAGGAAAAATGTTTTTGTGGGCCAGGCCCAAGGCTCCCGTGCTGTGTACAGCCTAGGGATTTCGTGCCCTGTATCCCAGCCAGTCCAGCCATGGCTAAAAGGGGCCAAGGTA
>chr2	199502618	199502889
ATAATAGCTAACACTATGTGGCCAGGTATTTTATATGCATACATTTTCTTAATTCTCACCACAATCCCATGTAAGAAGTACTTGTATTATTTACATTTTCAAGATGAAGAAAGTTAAGTGGAGAAATATATGACCTATACAAGTCTCTGAGCTGGTGAAACCCAAAAAGGGACCTAAACTCAGGAAAGATGACTCTTGACATCTCTCTGTTGTTCTCCCTCTGGTTTCTATGCACATGGAGCATAAAGATTATGAAGGAAAAAAGATATTGT
>chr2	3924160	3924426
GTTTGTTTTTCTTTTAACAGTCAGGCTGCTCTTCCATAGGGCTGCTGTTGTTTGCTGGGGGTTTTCTCCAGACTCTAGTTGCTTCTGTACCTGGAGATATCACCAGTGAAGGCTGAAAAACAGCAAAGACAGCAGCCTGGTCCTTCCTCTGGAAGCCCTGTCCCAGGTGGGTACTGACCTGTTGCTGGCCCAAACCTGCCTGTAGGAGGTGGCTGGAGATCCCTGTTGGGAGGTCTCACCCAGTCAGGAGAAATGAGATTTGGGACC
>chr2	126943024	126943290
CCCTCAACCCTTTGGTTAGCCACCACTGTGAGCTACTGAAGGACACTTCTCAAGTTGATATCCCCAACCCTGACTCTTCTCCTTGTCTCTTCCTCCTGAGGTCTCAAATGCACTACCCAAATCTGAATTCATTGTCTCCCCCAAAATCTTAATGGGTTCTTCTTAGCTGAGACTATGGTGCCACCATCTAGTAAGTCAGGAATCTGACAGCTAGTCTCAGCTCTCCGGTTTGATTTGCTATCACATGACATTAGTCATGGAGTCACA
>chr2	189897666	189897937
GGAACACTTTTACACTGTTAGTGGGACTGTAAACTAGTTCAACCATTGTGGAAGACAGTGTGGTGATTCCTCAGGGATCTAGAACTAGAAATACCATTTGACCCAGCCATCCCATTACTGGGTATATACCCAAAGGAATATAAATCATGCTACTATAAAGACACAAGCACACATATGTCTATTGCGGCACTACTCACAATAGCAAAGACTTGGAACCAACCCAAATGTCCAACAATGATAGACTGGATTAAGAAAATGTGGCACATATACAC
>chr2	139820481	139820752
ATATATACTTCAAGTTCTGGGATACATGTGCAGTGCATGCAGGTTTGTTACATAGGTATGCATGTGCCAGGGTGGTTTGCTGCACCCATCAACCCACCATCTATATTAGGTTTTTCTCCAAATGCTATCCCTCCCCTTGCCCCCCACCCCCTGACAGGCCCCTGTGTGTGATGTTCCCCTCCCTGTGCCCATATGTTCTCATTGTTCAACTCCCACTTATGAGTGAGAACATGCAGTGTTTGGTTTTCTGATCCTGTGTTAGTTTGCTGAGA
>chr2	163697537	163697817
AATTCTTGAGTATACTGGGAAAATGGTATGAAAAATGTAAAATTTAAAAAGTCAAAATATCATCTTCAACATGTAGGGAAATAAAATTGTTTCTGTAGTGTTGACTATACTTAATTAAAAATACCTAATCTAAGCAATGTCTCCTCCTCCTATTCCCCATTGCAAGGACAAGAACAAAGTTAAATCAGAACATCACATACACAAGGTACATCTCATGTTCTAAAAATCTAAAAACAGTAGAACCAGAACTGAAGAAAGAGTATTTGCATACCATCTAGTGG
>chr2	45864288	45864568
GTTAGGCTCCATGCTAGCCAAGAACTCAGTTTTTCTTGGTCTGCAGATGAGGGGATGTTCAGTATCCTAACCTGTTCTCTGGTCACAGGATGGTGTTTCTCTGGGTGTGGCTCACGAGCCTCCCATCTTAGAATCTTCTAGGAGCCGGGAAGTGTGCAAGCTCTAGAGCCCTACTCCGGACTTGTTGAATCTGAATGTGTAGTGCTGGGGCTCAGGACCTGTGATAGGAAAGTCACAGAAAGCATAGATCTGTCTGAAGAAACTGCTGCAGCCTCCATTCA
>chr2	91072873	91073149
AAGAAAAAAAGAAAGAAGTTGTGAGTGCTAAGTTCTCTCTGGATTTTCAGGAGGCCAGTTCTCCAGTCCACGGTGGCCTGGGAGGACAGGGGTTCCTGAGGGTGAACAGAGCCTGTGCCCGGTCAGGTAGGATCATATGTCCCTGAAGTTCAGAACCCAGGAGCATGGGGATGGTCCTGGGGGTTCCTGCTGCACGGAGGGAAGACCCTCTTTCCACAGGGGCCCCGGAGAGCGAGAGGAAGGAGGAGGGCAGGTCAGTGAGTGTGATGGGGTCACA
>chr2	173960049	173960325
GCTATATATAAAAAAGCCAGAAAATCTGATCTGAGGGCAGGCACAGTTTTTAGAGTTAGCAGAGTTAAATGGAAACATTAAATCTTAGGGAAGTATGGCTGGATACGGCATTGTTGTGCAGTTTTCTGGATTAATATGGACGGTAAATAGCAGCCTTACCACATAGCAGGGCTATGTCAATTCATCACCGGTAGTCTTTGTTCCCTAGACATAGAGCCATGGCCTGCTGATGAGGGACTAGCTAAACCAGGTTACAGCCTCCCACCCCATGGGCAGC
>chr2	61258106	61258384
GGCCGGAAACGCTGGCTTCGGAGCCTTAGGCGCCGCGGCCTTTCCTTGTTTTCCGCCCAGTCCACGCCGCCATGGCCAAGTGGGGCCAGGGGAACCCCCACTGGATCGTGGAGGAGCGGGAGGACGGGACCAACGTGAACAACTGGCGCTGGCGCGGCTGGCGGCGGCCTCCTTCCGGGATCTGGGGAGGGCCGGGCCGCGGGAGCCGGGGCTGCCCTGGGGTCTGTGCGGGGCCGCGGGGCCAGGGGGTCAGGGGGCCGCCCCCCCTCAGCTGCTGGA
>chr2	240302678	240302956
GTGTGTGTGTGTGCAGATGTGTGTGAGAGTGTGTATATGTGTGTATTTCTGTATGCATGTATGTGTATATGTGTGAGAGGGTGTTTGTGTGTGTGTGTTTCTGTGTGCCTGTGTGTATATGTGTGTGAGAGTGCGTGTATATGCGTGTGTATGTTGGTTCAGTGTGCATGTGTGTATGTATGTGAGTGTGTGTGTATGTGTGTGTTTGTGTGTGCATATGTGTGAGGGTGTGCGTGTGTGGGGGGATAACAGAAAACATTTGGAAAGTGAGGGAAAAAT
>chr2	140989052	140989309
GGTAGTCCTAATGCGGTCACTCTACTCCAGGTATATTTGTCTGTTATTATTATTTTTTGAATGTGTAATGCATAGATATAAAATATATATTTCTGGTATAGTCTAGTCATACTTTTTAACTTTAAATCTATCTTTGAGCCAAGAGAAAACACTTACGTCCTAAGTAAGGTAACAATATGGTGGACTAATCAGCAGATATGTTTGTTTTTAAAGGTGGGTGACTAAGGAGGTTATAGCTTGAAGACAACCTGACAGTTT
>chr2	12755085	12755342
CTAACTTTAAAGCCATATCATTACCTATGTGCTAGCTACCAGCTAACCAGAAAACCATATCACAAGTCACAACACTTGTGTCAGGCCTGTTCAAATTCTGTCACACTGGTCTACAGAAAAGTGACATGTTTCAGGGTCTTTGCTACAGAATGCAGTGATAGAATGTCAGAGCGAAATGGTCACAAAGAGTTTTAGATAATGATATGCTTATTTTCTGGCACAAACACAAGGGATTTTGATATTTCCTCATTGTTCAAG
>chr2	136447646	136447910
CACTTTGGGAGGCTGAGGTGGATAGATAGCTTGAGCTCATGAGTTTCAGACCAGCCTGGGCAACATGGCAAAACCCCATCTTTACAAAAAAAATGAAAAAATAAAAAATAAAAATTAGCTGGGCGTGGTGACATGTGCCTGTAGTCCCAGCTACTCAGGAGGCTGTGGGAGGATGGCTTGAGCCTAGGAGCCACAGGTGCAGTGAGTTGAGATCACACGGCTGCACGCCAGCCTGGGCCATACTTGTCTCAAAAAATAAATAAAA
>chr2	142284393	142284657
CACGTGATCGTGGCAAAGAAATTCACCAGGATCACACAACTGCTGATCTGAAAATGAAAATGTTTCGAAATAAAATATGAATGATCTGAACATGGGCAGAACGAGCAGTACAAACATGAAATGTGAAAAAGCAATACATAAAAGGTACATGAATATGATCCACATTTTCTGTTCGGCAGCAAAGACAAACCAATTATTTTTCTTAATTTTAACCACTCAGCTGAAACACACAATTTTAATACACTTGACTTTGTTATAGGTTCAC
>chr2	35033518	35033768
CTGCAAGAGTCAGCAAATTATGGCTTGTCAGCCAAATCTGACCTGTTACCTTTTCAAAAAAGTTAAGTTTTGTAAAAATGCAGCCACATCCATTTATTTATATGCCATGTAAGGATTTTCTTGGATTACAACAGCAGAGTTGAGTAGTTGTAATAAAACTCTGTGGCTGACCCTTGCTGTATAGCATTCATTGTCTTTCAATGCTCTTTAACAAAATTAGTGTATTAGAATATCATGAATATGTACATATT
>chr2	178863691	178863941
AGCAGCCTGGTTCTTTTTAATAGGAAACAGAATTTAGAAACTATAGTCAGGCACTAGGGGTGCTCATTTCCATGGGTTGTCAGTGTTTCCATGCCTTTTCAGGAAACAAGGTGGGAAATACATGTGTCCAAAAAGAAAAAAAAAATGATGAGTTCATGCTGATTTTCCTGAGTTAACTTTATGGAGTCTTAATTTTTTAATTTTATATTTGTATCTTTTTTCTTTTACATTGAAACCATTGGTTCAAAACA
>chr2	59937430	59937699
GCAGAACTAGAAGTGCCTTAATTATATATGATTCTTCACAGAAGGGAGGCTGTTCTGACTCACTCACATCTCCAATTCACTCTAGACCCGTGGTTCTCAACCAGGGATGATTCTGTCCCACCTCGGGGGACCTTCAGCAGCATATGGAGAAATCTTGGGTTGTTTCCAATGGCAAGAAATGGACAGGACCATCTCATAGGTGGAGGCAGGACTGTTGCTAAACATCCTGCATTCCACAGGACAGACACCCACACCAAGAGTTATGGACCC
>chr2	160301986	160302255
ACAATCCACAGAATGAGAGAAAATATTTGCAAAGTATATATCTTACTGGATACTGAGACTTGTATCCAGAATATATGAAGAACTCTTACCTCTCAACAATAAAAATATAACCCAATTTCAAATGGGCAAAGGACTTTAATAAACATTTTTCCAAAGATATATTAATGGCTGATAAGCACATGAAAAAATATTAGTCATTAGGGAAATGCAAGTCAGAACTACAGTGAGATACTTAACACCCACTAGCATAGCCAAAATAAAAAAGATGGA
>chr2	9625795	9626122
AAAAACTTCAGTTAATAACATAGATGCGAATTTGAAATATACAGAGGAATGTGGTTGCCATCTAGTCCGATGATGTTTTCAAGCTCTTGTGTTTTGGGGTTTTTTTCTTTTAGCTATAGTACCCTATCTGCAAAATAAATCTTTTGCAGGATCGTATTGTATAAAATGGATGAAAACAGAGCTATTGGGTTTGAAGCACTCCTGAACCCTCTCATGGAACCCTATGTCTTCCTGGAGTCTACAGAGCTATTGGGTTTGAAGCACTCCTGAACCGTCTAGTAGAACCCTATGTCTTCCTGGAGTCTACAGAGCTATTGGGTTTGAAGCA
>chr2	48459419	48459746
TGAAAGGTGAATTCGAGTATTTTAATGTTATACCTGCCATTTTTTTTCTTAAAGCATATTCTTTGCATCTAACTGCCAGTGCCATTGTCAAAACTTATTTTTTAAATCGTTGTACATTTCTTATTAAACTAAGTGCTTAATTTTAAAGTATTATGTTGCCATCATATAGTGTATAAAAATGTATAATTGCCAATTGATTGTAACTATTATTTATTTTTAAATGAAAGTGTAAGAATGCTTTCTGATTCAACAAATTTGTTATCAAACTGTTTCCTTATCCTCTTTTCTGATGTAGCATAAAAATTGTCCCGGTTTGAGTTATAACTGC
>chr2	134493015	134493660
TTATGGCTTCTTTGTGAGCTTCACTCATGCAAATGGATACCACAATACAATCCCCTTCCTGCTTGCATAGGGGTCAGCAAAATGTTTTCTGTAAAGGACCAGATGGTAAATATTTTAGGCTCTGTTGGCCAGATCATCTCTGTTGCAAATACTCAACTCTGCCATAGACAACACAAAAACAGTAGAAATGGCTGTGTACTAATAAAATTTTATGTACTAATGAAACCATCATTGCAATTGGCTGTTATTTGAATTTCACGTAATTTTCACATTCATGAAACAGTCATTTTTTGACAACCATTTAAAAGTGGGAAAATCATTCTTTGCTTACAGGCCATACAAATACAGCTGGCAGGCCAGGTTTGACCTGCTGGCGTTGTTTGCCAACTGCTATTCTAGGTGTTGGACAAAAACAGCTGGAAGGTAAGCTAAAACCCCCCTGGGCCATCCCCTTACAATTTTATTTAAACTGAGCTTTCTGGCTACAGAACTACATGTCATTATGATCATTAATAAGGTTTTGGGACCCTTCAAGTCTTCATTGAAAAGTCCACTTAATTCTAGCTTAATGTCATAATTGTTGCTCTCTACCTTGCAAAAGCTTTCAAGCTTATGGGTTCTACGGTCGGATTTAATGTTTAAGCTA
>chr2	77537360	77538005
GACCTCTTCTTGCCATATCCATGGTGTGTAGCCTGATCTTATCTTATTCTGTCATTCTTAACATTTATCAGTTATTTACAGCCTTCTACTGAAATACTTTCTTCTCTAATTTTCTGTAACACCATCCTTCATTTTCCCTCATCTTCCAACTCTACATTTCTTTGATTACATTCTGTTTATATATTATATATGAATCTATAATAAACATAAATATATATTAAATTCAAATTATATTATATTATATTATAAATGTATATATTAGTGTATGTGTGTGTGTGTATATATATATATATATATATATATATATATATATATATATATATATGTATAACCTGGAACTCTTTGACAAGCCTTTGCTTCACTTCTCTTGGTGATTTTTTTTTTCTCAGTGATTTTTAAAAATACTAGTTATAGGCTAATTAATTTTAAAATCATATCCCCAATCCTAGTCATTTCCCAGAGTTTTAATGGCATCTTAAACTTAACAAAGCCATGTCAGTACACTTTATTTCCCCCTCTCACTACAAAATCTGTTTTTCTCTCAGATTTTTATCTCTCAGTAAATGAGAGTTGGATAGGCTTAAAGTCATTCTTGATTGCTTTCTTTCCCTCATTGCCTTCATCTCCAAATAGGTGTATCTAAATA
>chr2	208305324	208305587
GTTAGTAAGAATTAAGTGACTGCAGTAAAAACATCTGAAACAAAATGCTGTTACACTGTATGGATATTTCTGATTATTGGCTACTGGCGATTTTTTAATGCATGCATTTTTAAAAGCAATGACTAGACCTTCTCCCTGCCCTGTCTTTCATGTATATGTGTGGGATACTGATGGGAGAGTGTGACAACATGGTAAAAACTATCATATTAATAGGAAGAAGGAAGGCTCATCTGAATTAGTTTTTTTTTTAAGTGTTAAAATTAT
>chr2	44311658	44311921
AAATTTTGATTAGAGAGATTATGCTATATTATGGAAAAACTTGTTAATGTAGAATTATACTGCTTCATATTATTTTACCTATTAGTACACTCATAGTTAGCTTTGTAATAAATTTATGTTTTCTTTAATAATTTTAGTTCTTCAAAGAATGGCTGATGCTGGCCTGTAATTTTTCTTTCAAGGATGATAATTTGTGTGTTGTTTGATTTGTTTATATTTTACATCTCTGTAGTTTTATTTTTAGAAGTTGTGAGATATTGGATG
>chr2	52166649	52166922
AACATGGCTAACTGTTTGGTATTGGAGGCCTAGCTTCAGGCCTATCTGGGCTTTCAAGATGCCTTTCTCACTAAGCTTAATCATTTGTAGCTTTTGATTTAAAGTGGAATGTATGCAACTCTTCCTTTTAGTTGAATACTTGGAGGCCATTGTAGAGTTATTAACTACGTAATTTCAATATTGTTGTATCTCAGGAAATAGGAAAGCCCAAGGACGGGAAGGAGGTGGGGAAATGGCTGGTCAGAGGAATAGTGACAACAGATATGTTTATCAA
>chr2	191073429	191073702
TTTCAGTTCTTTGCTTGGTTAGGTTAAGGATGATAGAATTTCTCTGCCAGTGCAGTAAGAGTTGAAACCGGCAGTTACACTAAGTAAGTGGAGGGAATGAAAGTGTTTCGAGGTGAATGTGGATATAATTTCCCTCTTCTGATTATTTATTCTTATTTGGTTCCTAACACAAACTGGGAAGAGATAGAATTCATCTATACTTTCTTTTTTCTTGGAGAGAACCGTTTAAAAAATTACAAGATATATTTAAAAAGTAACCAGATAAAAGTAGCAC
>chr2	231896836	231897092
AGCGTTTGCCTGCATGTTGCACTAGAGAAACTGAGGCAGCGGAAGCCAACTGTCCCTGTTGTGAGCAGGTCAGCTGCGGGGCCCTGGTTCTGCCCCAGGCCCCCTGCTCACACTGCTAAGCTGCAATTCAAGTTAACTTTTATTAATGGGTAGCAAATATTAGGAACAAATGCAGAAACTGTCCTGTGTTTCTGGAGGTTAGGGAGGGCCTATCAATTCTCAGCAAATTTAATTGTAAAGTACTTTTTTTTTTTTTT
>chr2	76927214	76927470
AGTTCATCACAGAAATAAAGAGAAACACTCACTTAATCAAAAATATATATGGATAGTTGAATATCTGGTTGGTTTGCCTGCTTTACTCATTTAATTAAAAACATACCTGAATAGTTAGAACATCTGGTTGGTTTGCCTGCTTTACATACAAATGTTAATAAACTCACATTTCTTTTCCCAACTATATACTAAGAACATCTTTGTATTTAGGAATGGCAAGGGTGGGTTTCCTAGAAATTTTCATGGATATAGCCCAT
>chr2	223140436	223140737
TTGAGAAGCAAGATTGTGAGTAATGTTCTCTCTTACCAAGCTGATGAGCCCATCATTGCTGAGAGCAGGGGCAGTGGTTAGGCTGGCTGGTTTGTAGTAGATTACTCCTGTTTAAAATGTGAGAACAGTCATTCAACATGTTTTAAATTCAAAACACATCCTTTGACCTAGCGACTTCTACATCTAAGATGTAAGGTACTGGAATAATATATAGTTCAAGTACAAACGTCACATCAAAGAAATATCTAATGAACTCTATGCATCTCTGAATGTGTCTGTCAAATGTGGATATTTATACAGTC
>chr2	229187997	229188298
AAGAAGATCACTATCACTATTTTAAAATGCCTTTGTTTTTGTTCCCCATCTGCCTTTTTTAAATTTATTTTCCCCTTTTATTATTTTTTAACTTCAAAACAATTCTTAAAACATTAAAATTCTTTCTATAATTGTAATTACCCGTAATAAAGTATGTAAACATCACTTGCTCTCATCCCTTCTTCCTCCAAAGGACTTCATCCTTTTAATTGAGAATGAGGTTACTTCAGCCAGATGCAGTATTAATTCACCACCACAGGCACTATTACCTATTTCTTTTTTCCATTGTTATCAGTGTGGAC
>chr2	104677384	104677635
TATCACATCTTAAAAATTAAAAACTAATTTCTTGGTGAAATGTTACCCTCCTTCCATATTCAAACTTCCCTGAGTGTATCAGTTTGTCTATTGCCATTTGGCCTGTCTGAATCAGGATCCCAACAAGATTCATATATTTTGTGGCTGATAGCCTCTTAAGACTCTTTTAATCCACAGCTGGTTCCACCCTGTTTTTGTGTCACTGGTTCTTGGAAGGTCAGCCAGGTCAGTTGTCCCATAGAAGTCTCTCTC
>chr2	145833841	145834092
GCTAAACTTTTGTGTGCTAGTTGAAAGAGCTGTGACCAACTATAGTTTTCAACCTATAGTATAGTTGTTTGGGGACTTCTCACTATGTCTGACATGTATTTGAGTGAAGTCCTTGATTATGTGTCTGGCATGTTGCATTTTCAATCTCGTCTTCTAATTCGCCTTTTATATTGGTATATATCTGAAAAAAGTAAGAGGTAAAGCAAGGAAGAGGAAGGAGTGCTTTCTTCTCTAAACTAAATAAAATGTTTA
>chr2	232783211	232783475
CTGTACTATGGTGGGGTAAAGTTGCTATTATTTGTGGCATTGCTAATTGTTTCTTCACTCTTTCCTAGAAAAGACTGTATCTTCACCATTGACCCATCAACCGCCCGAGACCTCGATGATGCCCTCTCCTGCAAGCCACTCGCTGACGGTAGGATGGAAATTTCTATAGCATCTTGGGTAGCAGGCAGTCTGCATGCCTGTGTGGTTAGCCTGGCTGCCCTGTGCTGCCTAGGCAGCATACTGTGCAAGGCTAGGTTTGCTTCGT
>chr2	204459211	204459475
CCTGGGTTTGAATTTTCTCACTATCCTCCATTTGAGGAACACATTTCTGTTTTAAAAGCATGTTCATGTGTAGTGCTGAAATGTAGTAGTCAAAGGAAATGGTAGTTTCTTTGGCCATCATAACTGTCCTAGAACTATGTAGTGCCAGGCTGATCAGGATTTATAGATAAGAGGGTCAAGGCTTAGGGATGTTAATTAACTTTGTTAAGAAATAGAGTTGTATTAGGGTGTTCTTACTCACTCAATCTATTTTCAGCTTCATTTT
>chr2	205653497	205653827
AATCCATTGTTACTTTTATCTAAAAATCTGTTTTATTCTACTCTTGATGAATATTTGAATTATCCACTTTGGGATTATTAATAATGCTTCTATGAGCATCTTGCACTGTCTTTGGTGCACAAATGTACATGTGTTGCTAAGTCTGTACACTGTGAGTTAAAGGCTGTGTGTATAATACCAGTTTTCAAATAGCTATACTAAATTATACTCACACCAGCAGTATGAGACAGTAGGAATTCCATATCCTCATCAATAATTGGTACTGTTTGCCTTTTTCATTTTAGCTATTCTGATGGGTATTTTATGGTATAAAATTAGGTTTAATTTTCGT
>chr2	131556854	131557184
GGACACTCGATGTCCTAATGGGTGCCAAACCAGGGCATGATAAACTTTTTTTCACAATTCTCCTCAGTCCATCAGAAGCTAAGGAGTAAAAATTGTTAGCTATATGTCCACTAAAAGCAAGGGGAAAGGCCAGGTACGGTGGTGCACTCCTGTAATCCCAGCACTTTGGGAGGCCGAGGTGGGCAGATCACCTGAGGTCAGGAGTTTGAGACCAGCCTGGCCAACATGGTGAAACCCCATCTCTACTAAAAATACAAAAATTGGCCAGGCATGGTGGCTCGTGCCTGTAATCTTAGCACTTCGGGAGGCTGAGGTGGAGGAATCATGAGGT
>chr2	233812053	233812327
CTCTGTCGCCCAGGCCGGACTGCGGACTGCAGTGGTGCAATCTCGGCTCACTGCAAGCTTCGCTTCCCGGGTTCACGCCATTCTCCTGCCTCAGCCTCCCGAGTAGCTGGGACTACAGGCGCCCGCCACCGCGCCCGGCTAATTTTTTGTATTTTTAGTAGAGACAGGGTTTCACCTTGTTAGCCAGGATGGTCTTGATCTCCTGACCTCATGATCCACCCGCCTCGGCCTCCCAAAGTGTGAGTTTTTCTTTAGTGGTTTCGAAGATACACACT
>chr2	32610925	32611199
CTTCCTTGCTTCTTCCTGGCTTCTATTGGTTGCCAGTAGTTCTTGCTGTTCATTGGTTTGTAGCTGAATCACTTTAATTTCTGCCTACGTCGTCATATGGCCATCTTTCCTGTGTGTCCTTGTATCTCTTTCTCCTTATAAGGACACCAGTCATTTAATGTAGGGTCCTGCAAACCATTATCTCCTCATCTTAACTTGATTACATCTGCAAAGGCCCCATTTCCAAATAAGGTCATCTTCATAGGTGCTAGGGGTTAGGACTTGAACATATCTTG
>chr2	157604190	157604508
GGCACACTTACTCAAAGAGTATAGATTGAGAATATCCTTTTGCAAACTATGTATAGGATACTAAATAGAATTATGTTTCTTAGCCCATGGTTCTATGGTTGTATAAAAACAAAGGTTTGGCCAGGCGCGGCGGCTCATGCCTGTCCCAGCACTTTAGGGGGCTGAGGCAGACGGATCACGAGGTCAAGAGATCAAGACCATCCTGGCCAACATGGTGAAACCCTGTCTCTACTAAAAACACAAAAATTAGTTGGGTGTGGTGGTGTGCACCTGTAGTCCCAGCTACTCGGGAGGCTGAGGCAGGAGAATGGCATGAACC
>chr2	36474616	36474934
GGAAGATGGATCTGGGGACATTGTGGGGAATGAGGTGGAGAGACAAGAGAATAGTGGCAGGGAGCCAGGTTAGAAGACATTGTGGTAATTCAGGAGAGTGGTGTCTTCAGGGAGTTCCAGTTAGAATGGTGGGAAGGGATGTTTACTGTGGAAAAAATTCTGCAATAGGATCAACTCAATAACTGCACATATTTATAAGAACAGTAATAAAGATTTCCTCTTAAAACTGTGAAGGAAAGGAGGACAAATATACATGGCTTCCAGTAGTTCAAATGTTACTTGAATTTCTTACAAGTTTTTTTTAATTCCTAGGGCTAAA
>chr2	91673057	91673332
AAAAGCTACATAGAAGCAATGTCAGAAACTTTTTCATGATATATCTACTCAGCTAACAGAGATCAATCTTTCTTTTGAGAGAGCAGTTTTAAAACAGTCTCTTTGTGGAATATGCAAGTTGATATTAAGCCAGCTTTGAGGATTTCCTTGGAAACGGGAATGCATATAAAAAGCAGACAGCAGCATTCTCAGAAACTTCTTTGTGATGTTTGCATTGAAGTCCCAGATTTGAACATTCCCTTTCATAGAGCAGGTTTGAAACACGCCTTTTGTCAT
>chr2	173186572	173186847
TGTACCACCATGCCCACCTTTGACTTTTTAACTTATTCCCTATCAGATAGTCTCCTATCTGGACTATCTGAAGGGTGGTTTTAAAAACATATTTCTGTGGAATACCTACCCACTTAAAAATGTGTAATAATGATGCCAGCAGGGAAGTGTGGCTGGGGCTGCATATTCCATGGAGCCAGGGGGAGCCCTTCTCCTTCTGAGTTGGGACAGGAACTCCCAGTGCTGCTGCAGCCACCCAAACCGCAGCTGTAGACCCTCCTGCTCTACGGAGCAGGC
>chr2	107081282	107081558
AATGATTAGTGAATGATTCTGTCTCCTGTCACTAGCCTTCTGCAACTGGGAAGAACCTTCCCCCCACCACTGCCAAGAACATTTTCTCTCATTCCCTTCTTGCTCTCCATCTGCTCATAGCAGGTCACTTTCCCCAATCACCCACTGCTGTCTGAGCTTTTCTGCTCCACCTGCCTTTCAGAAATCCATATGTATAGATTTTTTTTCTTTTGATTCCTTGTCCATTTTCTCAGTTCTTCATCACAAAAGGATAAAGGAGCTATTTTGACAAAGGCAG
>chr2	225296443	225296719
GAGATGCAGAGGTTGGCAACTACTCAGCTCCAGCCATTTGCTGCCATAAAGGATTGTAATTGCAGTGTTTCCAGTTCTTTTGACTGTCAACCTCAAGTAACAACAGACAGAGTGGCTCTCAAAATAAATGAATTTGTTCCAGAATGAGCAGGGGATCATAATTTAGGATATGCATGCTATGGCGGATCATAGGCATATCCAAAGAGGTTAGGATAAGGGGAAATTTTTAAAGGCAAAAAGCAGAAGTTCACACAAGCTGTCCTGAAACTAACTTCAT
>chr2	167354863	167355124
CCCAGTACCCAATAGTTATCTTTTCTGCTTCCGTCCCTCTTCCCACCTTCCCCCCTCAAGTAGACACCAGTGTCTGTTGTTTCCTTCTTTGCATTCATAAATTGTTATGATTTAGCTCCTACTTATAAGTGAGAACATGCAGTATTTGGTTTTCTGTGTTAGTTTGCTAAGGATAATAGTCTTTAGGTCCATCCGTGTTCCCGCAAAAGACATGATCTCATTGTTATGGCTGCATAGTATTTCATGGTAAGGCAGAAAAGAA
>chr2	91387049	91387310
GGCCACTGTGAGCACTGTGTATATTGAATTGTGTTGTATTTTAATACCGTGTGCACTACATTGTTTTCCTAGCTGTATGCTATTGCATTTAGTGAGCATAATGAATTATATCAGTATAATTCACTTTTGTCATTTCATTGTTTCAGATTTTCTGTACTAATTATTGCCAATATACTTCTACTGGCATAAAAACAGACACATAGGACAGTGGAACAGAATAGAGATCGCAGACAAATCTACACATTTACAAACAACTCATCTC
>chr3	131120613	131120864
CCCTTGTGCATGGCCGGTGGCTCAGTGTGCACAGCCTAGAACATGCTGTGACCCTGCCCACTACTGATGGTGGCCAGGGACTGTCCTGGAGTTCCACTGGTCAAATACGATTCTCCTTCCCCAATAAAGAGCAGGACCAGGAAGCAAGAAGTGACCTGGGGAGAGGGTGGGAGTGCTGTGGGGCTCCTTGTCTCCCCAGTGTGCTGTTGTCCATAAAATCCACTTTGGGGTTAAGGGTCCCCCAGGTGTGAA
>chr3	126117755	126118006
ATGCAGTTCTTGTCTCCTTTTCACATATAATGAAAAGGTTTACAAAAAAGGTAGGTAGGTCTTCAGGTGAACTTTGAATAAAATTATACAATACTTACAATCATAGTTTAGAAAGTTGCTTGAGCTACTTCTAATTGCTTTATTAATTTTCTCAGTCACAGTCTTCTCATTGTCACTTGTGGTTTCTGCCAAAATTGTTACTATTGTTACATTAACAAACTTGTCATCAGCACGCATTTCAGATCTTGGTGA
>chr3	148511712	148511961
CTATGTCAAGGCAGGTATGAGTAATATTTATAGACCATACACACTGTAAATATTATAGGGTTTACACTGCACCCAAGTGGATATCTTTATACTTGAATAGACCAGAGAATACTCATTTTTTCCCAAATGTATTTTTTTGTATTAGAGATAATGATACTATGCAAATTAGCAAGGCTTAATATTCTTACCAATATTTGGTGATTTGAAATCAGCCCTGGTTAACAGATGGCCCCATCATTCTGGAACATAA
>chr3	145208300	145208549
GTGCTTTTCTCTGCAAAATGCAAGGATTTTGTCAAATCTTCGATAAAAATCTCTACTGTAATTTCCATATGTACTCTATGGCCTTAAAAGAACTCCTTCTCATCTTTTGCTTTATACAGTAATGTTCCACATTTAAGTACCATCTGTACCCACCTTTTAGCTCCTTTGCTTCTACTCCAAAGCTGAGTCACCATCAATATTCTTGTCGTCTTTGAGGCTAGGTCAAGCCTGGAGGACAGTATAAGAAAGA
>chr3	67303780	67304078
TCATGGAATACTGAATGTCTCTAGGAAATACCAACCAATATTGGAGTTCTGAAAAAGTGATAATGAGCAGTATACTGTAGGGAACTAGGAAAGACTACTTGACAAAGATAGTATTTGAGATCATAGATAAGTGCTTTGGGCCAAAAGAATTGTTACTTTCTCAGTTTAGTTGAAAGCAAATAATGATACTGTGCTCATTTTTATAGACAACAATAGCACACATGTATGTGGATGAAAATGAGCGATACAGACTAATTATGAGTGAAAGAAATCCTTGCAGAACTAACAATCCAGTGTTG
>chr3	160616852	160617150
TGTATTTAGTTTCTTGTTTACTGTCCATTTTCACCCAGTAAAATGTCAGTTCTATGACATAGACATCTTATTCCTACTTTGGTATCCTCAGAGCCTACAACAGTGTCTGGCACATAACAGGCTTTTAAATTCTTGCTGACTAAATAAGCAGACTTTCATTTTGTTGTTCATACTTTCTTGAATTGCTTTATTCTACTGGAAGGAAATCCATAAATATTTTTGCTCATTTAATTGGATTTTTTCCACTTTCTAATCCCCCAAACATTCAATAATTCATCAACATCCTTGAGTAAATTTAA
>chr3	148506107	148506391
CTAGATTTTCATTCCCTAAATGATTCATTATTAAATTGAGTTTGAAATCTGCAACACAAAGCTCTCAAATATTCCAGTGCTCTATAGAGAGGGCTCCAGCAAGCTGCACAATGTTGCTTAGTCTTTTTGTTTGGTTGAAGTGTAAGTGCAAAGCTGTTGACCTTCATGTTTTATAAATCATCTGGGTCTTCTCAAGGAAAGGCACTTGATTATTATTATTATTAATTTGTGAGGTAAACTTTCTGAAAACCTGTTGCTTTCTCTATCATAAGTCCTTTCTTCAAA
>chr3	89015065	89015349
AAACACTGTATGTTCTCACTCATAAGTGGGAGTTGAACAATGAGAACACATGGACACAGGGAGAGGAACATCACACAATGGGGCCTGTCAGGGTGTGGAGGGCAAGGTGAAGGAAAGCATTAGGACAAATACCTAATGCATGTAGGGTTAAAACCTAGATGACAGGTTGATAGGTGCAGCAAACCACCATGGCACATGTATACCTATGTAACAAACCTGCACATTCTGCACATGTATCCCAGAACTTAAAGTAAAAATTGAAACAATTTAAAAAAGGAAATAACA
>chr3	24365980	24366234
TATTGACACAGGATAGACAAATAGATCACAAGAGCTCCAAAGAGAGTACAAAAACAGAAACACATATACCATCATTAATCATTAAAGGTGACACTGCATTGTGGTGAGAAAGGGCATTGTCCTGAATAAATGGTGGTAGGTTAACTGGATACCCATATTGTAAAAAATATTTTTGTACCTCACTTCACATGATACAGGAAAATCAATCCCAGGTGGGTTGCTGGTAAAAATGTAAAAGGTGAAACACGAAATCCT
>chr3	137946069	137946323
TCTGATGGAAGTGAAATGGTTTCTTCTCATGGCTCTACTTTGCACTTTCCTTTTTACCAATGAGATTACAATTCAATGCTTTTCCCAGTGTTAGCTGCTGTGAGTCGTGACATTTCTTAGGTAAACTGCAACCATCTTTTTTTTTTTTTTTTTTTTGAGACAGAGTCTCACTCTGTCACCTACGCTGGAATGCAGTGGTGCCATCTCAGCTCACTGCAACCTCCGCCTCCAGAGTTCAAGCAATTCTCGTGCCTC
>chr3	47407364	47407619
GGAGGCTGATGTGGGTCAACTGCTTGAGCCCAGGAGTTTAAGACCAGACTGGGCAACATAGTGAGACTCCCATCTCTATAAAATAAAAAAAAGTTTGGGCGTGATGGCTCATGTCTGTAATCCCAACACTTTGGGAGTCTGAGGCAGAAGGATTGCTTGAGGCTAGAAGTTCCAGACCAGCCTGGGCAATATAGCAAGACACTACCTCTACAGAAAATTAGCTGAGTATGGTGGTATGTGCCTGTAGTTCCGGCTT
>chr3	166124661	166124916
GAGCCTTTTCTGCATCTATTAAGATATTTCTGTGGTTTTGGTTTTGGTTCTGTTTATGTGATTAGCAAAATTTATTGATTTTCATATGTTGAACCAACTTTGCATCCCAGGTATAAAGCCTACTTGATTATTGTGGATTAGCCTTTAGATGTGCTGCTGGATTCAGATCACTTGTATTTTGTTGAGAATTTTTTCATCTATGGTCATCATAGTTATTGGCCTGAAGCTTTCGTTTTTGTTGTTGTGTCTGTACTAG
>chr3	64350808	64351078
AGGAGGATAAATCCATCAACTAGGACCTTATAGAGGTAAATGTTGCTTTATAAGATCCCAGACAAATTAGATAAATATCTATTTCTTTTAGGATGGGATGGAAAGGTAAGTGGGAGTTCCCTGCCCAGGCCTCTGCTGCCAGGGCTCTGAAGCTGAAGTGTTTATATACCCTGGTCTGCCTACAGATGTCAGCTCCTGAAGGGCAAGAACTACATCCTATTCCCTGCCATGCCCCTAGTTCCTAGCCCAGTCCCCACAACAGTGCCATTAT
>chr3	182021375	182021645
CTACACCCCAGCCATGTAGGTGGCCATTCAGGCTGTGCTTTCCCTGTAAGCCTCTGGCTGTACCACTGGCACCGTGATGGACTCTGGCAGGGTCACCCACACTGTGCCCATCTACAAGGGGCACGCCTTCCCTGGTGCCATCCTGCATCTGGACCCGGCTGACTACCGCATGAAGAGCCCCGGGAAGTGCAGCTACAGCTTCACCACCACCGCTGAAGAGAGCGTGAGACATCAAGGAGAAGCTGTGCTACCTCACCCTGGACTTCCAGCT
>chr3	106879126	106879367
GCAAAGGTTTCAGGGCACAGTATCACTAACAAGACAGACTGGAACTGTTAATTAGTATCAGCAGATTCCATATAACATTTTTTTTTCTTTTTCCTGATAATTCTAACTAATGCAACAGATAGTTTATTAAGTCTTCATTTTTATTTCAGATCCTCTTTTGAAATTTTAAAATATACTAATATAAAAAATTAGTTTACTAATATTAAACAAATAATATTATATAATATATACATATGTAAATA
>chr3	6443231	6443472
TCCTCCCCATTTTAAACCGTATGGGATAATTTGCTGACATTGCCATGGCATTTGTAAACTGTCCTGGCACTGGTGGGAGTGTCTTTTAGCATGCTAATGTATTACAATTAGCATATAATGAGTAGTGAGGATAATCAGAGGTCACTTTCATCACCATCTTGGTTTTGGTGGGTTTTATCTGGCTTGTTTACCACATACTTTTATCAGTAATGTCTCTGTGACGTGTACCTTGTGCTGACCTC
>chr3	61657087	61657345
CGCCTGTAATCCCAGCTACTTGGGAGGCTGAGGCAAGAGAATTGCTTGAACCCAGGAGGCGAAGGTTGCATTGAGCTGAGATCACACCATTGCACTCCATCCTGGGCGACAAGAGTGGGATTCCGTCTCAAAAACAAACAAACAAACAAATTCTAGCCACATGCTTATTTGCAATGTGAGCCCACATTTGGTTTTATAATCCTTTCTCACTGATGGACTGATGGACTACATGAATACACTTTCTTTTGTATTCATACTG
>chr3	6717061	6717319
AATGATTCTTAACCAGACTGAAATGGCTGAAATGACAGACAAAGAATTCAGAATCGGGATAGCAAGGAAACTCAATGAGATGCAGAAGAAGGTTAAAACCTAATTCTAGGAAAGCAGTAAAATGATCCATGAGTTGAAAGATAACATAACAATTTTAAGAAAGAACCAAATTGAAATTCTGTAAATGAAAAATTTACTACATGAATTTTATAACACAATTGGAAGCATTAATAAGAAAATAGACCAAGCTGAGGAAAGA
>chr3	40421397	40421635
CCCCCAGTTGCTACTGTTTTCCATGAGTTCATTGCCTTTGCTGGCGGTTTCTGTGCTGGTGTCTGTACCTCTGGCTGCTTGTGGTGAAGCCACCTCCTGGAGGTGCTGGGTTCTCTGCATGCGTCTCATCTCATCTGCAGTACTCATGCCTGCTGCTGCCTTTCCCCACAAGGGACATTCATAATGTCTTTCCTTTAAACCAGTGACTAAAAATTACTTAAGCTCCACTAGAGCCTAAA
>chr3	72605194	72605432
CTCCAGAATTTTCATCTTGAAAAACTGAAACTGTACTCATTAAACAACAACCCTCATTTCTGTTTCCCCCCAGCTTCTGGAAACCACCATTCTACTTTCTGTATCTATGAATTTGACTATACTAGGTACCTCATACACATAAAAGCATACAGTCTTCGTCTTTTTGTGTTTGGTTTTTTCATTTAGCATAATGTCCTCAAGGTTCATCCATGTTGTAGCATGTGTCCAAATTTCCTTCC
>chr3	76125218	76125507
CTCTCTCTTTGTGCCTGCTACCATGCATGTAAGATTTGACTTACCCTGCTTTCCTTCTGCCATGAATGTGAGGCCTCCCCAGCCATGTGGACCTGTAAGTCCATTAAACCTCTTTTTCTTCCCAGTCTCAGGTATGTCTTTATTAGAAGCAAGAAAATGGACTAACACAGCAGTTAATTGATTTCTAGGACTAGTCCCTTAACTATCTAAGTCCCTTTCAGTTTTTTTAATTCGCAATTTTAGGTGGAAACTGTACCAGCTTGCTTGCTAACTATACCTTTTCGCTTCCT
>chr3	19844780	19845069
AAACATCAAGCAGTGGACATCAGCTGAGCGTCCTCCAAATTAATTTCAACACTATCTACCTAGAGACAGGGTCATATCCCACAGGGTGAGGGCTCAGTCCCCAGGACTGCACCCCACACCCCCAGACACAAGTCCGGGACTCTGGAACTTCTGACCGGCTTTAAAATGGGGGCTCCCCATCCCCTTCTTTGGGCTTGATTAACTTGCTGGAGTGGCTCACAGAACTCAGGGAAACACTTATGTATATTTACCAGTTTATTATAAAGGATATTGCAAAAGATACAGATGAA
>chr3	86411433	86411683
AAATAACTGTATACCTACCACTTGAATAACGCTGTTTTCCCCTAAACCGCTAGATTTTAAAGCAGAGTGCTTTATTCTGCTTGTAAGCATGAGCAAATTTAAGTTCATCTTAAATGAAAACACCATAGATGTTCCTTTTGCGTTTGCATTTTCAATGAATGGTGGCCGGAACTGGTTTCACATTACTATTTCACACAGACTGATGGATAGGCATTTTCATAATCAAGATTGTACAAAAGATACAATATGAA
>chr3	40788526	40788776
TTACAGCTTCTCAGTGTTAGCCTCTAAGACCCTGAAGATACACTTTATATCTCCCAGGGCTGCAGTAATATGCTATCCCACATACCAACATTGAAACTGGCTGTTCCAACCAAAGGCACCAACCAGTACCAATGTGTGGCCAGGCCACTCTGAAAAATGTACCAGGGTCACCAAACCACAAAAATCACTTCCTTTAAGCAACAACAACAACAATGCTGGGCGCGGTGGCTCACGCCTGTAATCCCAGGCTG
>chr3	95130337	95130611
AGAAAACAATATAAACAATCATATAAACCATCACTACAGAGAATAAACGGGAAATAAACATTATAAAGTGTTCAAATCAAACTATTTTAAAAATTATATTTTTGCATATTAGACTGGCAAAACTTTAAAAGAATGATAATATCAATTATTGGTGAGAGTAAGGGAAAACATGCATTCTTGTACACTGGTAGTGGAGCATAAACTGGCAGGTTTTATTTGAAGGTATTTTGGTAAAATTTAAAGCACATATACTCGTCATCTCAACAACTCTGATT
>chr3	97734002	97734276
CTCACCAGTTAGAATGGTGATCATTAAGAAGTCAGGAAACAGCAGATGCTACAGAGGATGTGGAGAAATATGAATGCTTTTACACTGTTGGTGGGAGTGTGAATTAGTTCAACCATTGTGGAAGACAGTGTGGTGATTCCTCAAGGATCTGGAACTAGAAATACCATTTGACCCAGCGATCCCATCCCTGGGTATATACCCAAAGGATTATAAATCATGCTACTATAAAGATACATGCACATGTATGTTTACAGCGGCACTATTCACAATAGCAA
>chr3	152736642	152736903
GAGCAGGAAGCAGGGAAAAAATCTCATTTGTGCCTTTCTCCTTGGAGTCAAAGTCTGGATACTTCAAGAGGTCCCCTGGGACAAGGTTGTCACTTGGGCTGCGTGGATGTGAAGGTAGGACTGGCAGCCTCTCAACTCCACCTACGGATCTAAGACCACCACGAGGGCAGAGAGGGTGACCCTCAGTCTGAGGTTGATGATTCTTTCCCATGTAGAGTTTATTTAGCAAATAAAAATGTAGGTTGCATTTGTTATTTGGGAC
>chr3	5334396	5334657
AGTTTTCTTTACTTAGCAAATGGGGAAGCAAAGCGTGGAGAAACCGCAATCATTTTTTAAAGAATGTTTACTCTGTACCTTCCCTCAACTCCCTTTAGTGAGAATTGACTACATGACCAAATATGGACACAGGAAGGGCTGGAAAACGTAGCCCCAGACTGAATAACTGCTTTCTAGCCACAATTTCACACCACGGGCAGGAGCTCATGAATTTGTTGATTGCTGTCAGTCTCTGTCACAAATTTCCAGTAATGCCAACCAG
>chr3	125331026	125331279
TAAGGTCAGGGAATATGTCTTGTCTTAGGCACTGCACTTGGTGGTTAGGTGTGGGATGTGATGCTCTACTTCAATCTCCTGGACAATGGCACCAAGAGGCAAGGGAGAAGGAAGTTCATGATGGGTGGAGGTTGGATAAAGGATAAGATAGAGCTTGGTCTTCTGTTGTAAAGAAGACCAGAGGTTGTAATAATCACGTCGCCTTCAATCACCCATTCACTCTATCACCATGGCCCTATGGGCAGGGCTGTTCT
>chr3	180910523	180910776
TTTCACATTTTAGAGAATTTTCCTGCTTTCAAGTTTTGTGGAATTATTTTAACTCATTAAAGACAAGTAGCTGAGAAATCCTAGCTATTGGTACCAAAGATTTTCCCCCAAAGTGAATAAAGATACACAAGCCCAGGTCTTATCCTAAATCTTCCAGGATTGAAAGGAAATTCAAGACAAGCGTTTGGATTCAGGGTTACAGCGCGGTGTTTACAGGTGATTGTTATTCAATGAGTGGGTGTTGAATGACTTTT
>chr3	115454366	115454623
TAGGCTGCTGCTTGAAGATCTTGGAAGGAGAATCCTTGCAGATGCTGGTCAGCAACTAATGAATCTCCTGGAGGGCTTGTTACAATGTTGATCACTGGGCCCCTCTTCACAGAGATTCACATTCAGTAGGTCCGAGATGGGGCCTGAGAATTTGCCCCCCATTTTTTTCAGGCTCCATTAAAAATTATTATTGTATTAATAAGACTTAAAATCACAGTCAATTTGCTGTATGTTGCTAAACTTTTATTTTCAATTTCT
>chr3	141990944	141991201
TGGACACAGTGGCTCACCTCTATAATCCCACCACTTTGGGAGGACGAGGCTGGCAGATGACTTGAGGTCAGGAGTTCGAGACCAGCCTGGCCAACATAGTGAAACCCCAGCTCTACTAAAAATATAAAAATTAGCCAGGCATTGTGGTGCACACCTGTAATCCCAGCTATTCGGGAGGCTGAAGTAGGAGAATCATTTGAATCTGGGAGGTGGACGTTGCAGTGAGCTAAGATGGTGCCACTTCACTCCAGCCTGAGA
>chr3	6370503	6370763
CTCAGGCAACATGGCTATGGCTAGCCTTGTGCCAGTGGATGAGCAACCTAATTGCTCTTTGTTTATAAAATAAAATCAGATAAAACAATGTCAAATAATTTTTTTAATAACTGAGATCATGTATATTAAACTTCTTTAAAATCTCAGTAATAATTGTTAGCATTTAGATATTTCTTTTGTGCAAGACACAATGTTATTCTTCATCTCACTTAATCCTCCCCAAAACCCAATGAGGTAATTATTAAAATACTATCATTTAGC
>chr3	109922541	109922801
AATACAAGGAAACTGAAGTTTAAGGTGTTAAATAACTTGCCTCAGATAACTCAACAGTTAGTGTAGCCTGACTAATTCCAGGACCATGGTGCTTAGGGCATAGTAGAGGCTCAATAAATGTTAGCTCTCTTGCAGTGATAAAAACGTAAGCTGTAGACTGGGAGCGGTGGCTCACGCCTCTAATCCCAGCACTTTGGGAGGCAGAGGCGGGCAGATCACGAGGTCAGGAGTTCGAGATCAGCCTGGCCAAGATGGTGAAAC
>chr3	100138156	100138419
ATTGGGCATTGAAGAAATATACCTCAAAGTGGTAAGAGCAGTCTATGACAAACTCACAGCCAACATCACTGAATGGGTGAAATCTGGAAGCATTCTCCCTTGAGAACTGGAACAAAACAAGGATGCCCGCTCTCACCACTCCTGTTCAATATAGCACTGAAAGTCCTAGCAGGAGCAATCAGGCAAGAGAAAGAAAGAAAAGGCATCCAAATACGAAGTGAGGAAGTCAAACTATCACTGATGATAAGATTCTATGCCAAAAAC
>chr3	194831114	194831377
ATGGATTTAACTATTTTCTCCTGTGAAATAAGTTCATATTTACAAGTTTTGATTTTCAGAAATTAGACAATTATTTTTAAAGGCTGGGATGACAACTTCTGCCTCTTACCAAGAAGTCAAAGCACAGTTATGTGAATTCATCATAAATCACATCATTTTTATTATATTTTGTATTTATAATTGTATTGTGACTACTTTAAAACCTGTTATAAAATAAAATTGTTTTTTAATATTTTATTTTAGAATTATTAGCATTAATAACAA
>chr3	163188686	163188939
TTCAGTTTGCCTAGATCTGAAAGGTTTTTTTTCTAGCTTAAGAGAAGCATTTTGGGAATATAAGCTGGGATCTACATTTGGAGTGTTTTGTTGTACAAAAGTGATGAAAAACCTTTTCTAAAACTAGGGAATATGGGAAATAAAGCTTAGAAATCAGTAAGAAAGAACTTGATCAACTGACTAGGGAGGAAAGTAGATGATAAGACAAAGGCAGAAATTAAAAATTGGGGACATAGATGGAATGAAGAAATTTA
>chr3	10068875	10069128
TTTATATCCAGTCTATCAAACCTTTGGGCTCTGAGCATAGCTTTTAGAACTTGAGCTTTGAGCTTTTAAGGGAGCTAAAAAGTTTTAGATACCTGGCTATCTATGTGTGTCTCTTTTACAGGGATTTTAATTTTTTGAATTTTAAGGGAAAAATGTTAGCTGCTAGCCTCATTGTTGGCATCATTTTTTCCACAGGGCATTTTAGATTATCTGGATAACATATCCCCTCAGCAAATACGAAAACTCTTCTATGT
>chr3	56759368	56759625
CGTAAGTGAAACAAACAACTTTAAGTACACAATAAAACACAAATCCAGCCCCAGGATCATAAATTTATGACTCCTAATCTAAGATCACAGCTTACTTCTTTTTATTTAATTAGGAAAAGGAATGGATTATATTAGGATGAAGGTCACCATATACCCAGCTCTCCTATAAATTACTTAGCATGGTATATATGCTAAACATTAGCAACCTTTACTTATTATCTTGTTTATAAAACTACATTTTGACCATGAGATTTTTTT
>chr3	88404040	88404297
CTGTTGAGCCATCTGAACTATGAACATGATATTTCAGATCTTTAATTTCTCTTGGCAATATTTTGAAATTTGTAATACACAGGACTTGAACTTTTGTTTGGGTCGGATTTATCCCGAGGTATATCAGATTTGCTGAGACTATTATAAATGGTATTTTTTATTTCAATTTTTTATTGTTCATTTCTAGTGTACAGAAATACAACTGATTTCTCCACATCAATGTATGCTGCACCATTGCTTAACTTATTTACTAGTTCT
>chr3	48664205	48664460
AAGCAGGCACCCGTCCCGAGTCCCTGCCTCCTTCAGGTTCCCCAGTCTTCATCATGGGCCCCTAACGCCTGCCCAGGTCACCCTTCCCCCAACCCTCTCAAGGCTCACCTGGCTGGCAGGTGCAAGAAAAGGTCTGCCAGAGGTCCCGGCAGTCTGCGTGAGGTGGGCAGGGCCCAGAGGCACAGGCGTTGGTCACAACACAGCCAGGCTCCGCATTCACTCGGTGGCTGGGGGGTAGCAGGGCCGGGGAGCCAGA
>chr3	137452044	137452299
GCTGCTGGGAGGGGGCCAACGCCGTATTGACGCGCAGCACAAGCGAGTGAGTCCTGAGGGGCCTAAGTGAGTCCCGCCCCTGGCGTCCGCGACCTATCACTGCGTGCCCGGCTTGCGGCGTCCGAGGCCTCCCTGCCAATCCGCACGGTGCCTGGAGGGGCCGGAGCAAGGGTGTTCACCTTGAAAACCTGTAGCGTTTCTCGTGGAGGCGGGTATAACCAGCAGAAGCACCTGTGTGCTTTTTCATACTGTTTAA
>chr3	84383976	84384341
AACTTCCAAGAATATACATTTTTTTAATCAGGAAAGGCTATTTCACATTGTTTTTACCTCCATTTGTAAGGAGCGCATTTTGAAATCTTAAGTATAGTAATATTCACACTGTTAAATTTATATATTTAACTCATAAAAATGATTGAAATCATCCTCTGCCAAATATTTAAGGTCTCTACGCTCACTTCAATCACATAGCAGGAAAGAATATTTACTGAAAGAAATAAAGTTCAGAATATGCTCATATAGTTTTGAAAATCATTGCAGCATTCATTTCTTATCCTCCTCTCCTTTCATCATCAGGTACCGGAGGTAACTGGCAAATACAGGGCTGAATACACAACTCAAACTTAACTATGTCGCTTA
>chr3	7991215	7991580
ACCAGCATCAACAAGTATGGGCCCATCATTGGATTAATTCTTAACTTACTTATAAAGGAAAAGGTTAGTAATAAACAGGAATCAAAATGTTCTTGTAACCAAGACTTGTTTGTCAGTACCATGTCATTATTTGTGCTATTTTATTATAGCACTTGGTTCATAAACCAGCCTGTCATTTGTTCTTCTTTCCTAGGTTAGAATAGCAGATGATATTGGTGTTGCACTCAGATTTTTTTTACTGGGCTATTGCACTCATCCCCCAGCTTCTGTTTCTTTTGGACTTTAGCTGTCCCCTTCTTCTGAGAATTGTCCTGGGTCAAAGTGGGGCCATCTCCCGGGTGCAGTGGCTCATGCCTGTAATCTCAG
>chr3	102551590	102551887
ACGGTTTCCCCTTCCTACTGCTTTCTGTCTAAAATATCAATATGATGATGGAGTCTGAGCTACAATAATGGCCATGAGATAAACTTGAGGATGCAAGTCATACGTCAGGAATGACAGAATAGAAAAATGCAACTCATGTGTCAGGGTCATGTGCCCCCGATGACCAAGGAAACATCACATCAGTTCAGATTACTTCTGGATTTCTTCTATGTGAAAGAAAAATAAAATATTTTCTTTATGCATTGTTACTAACAGCCAAACATAATTAATACCTAATATAAATACGGATAAATCAATT
>chr3	98721109	98721406
TCATTTTAACAATATTAGTCATTACAATCCATGAGCATGGGATGTCTTTTCATTTGTTTTTGTCTTCCTAAATTTCATTCGTCAGTGTTTTATGATTTTCCTCATAGAGATCTTTTATCTCCTTGGTTAAATTTATACCTAGATATTTTATTTTATACATTTTAGCTTTTGAAATTACATTTCCTTGTTGATTTTTTTTCAGGTAGTTTATTATTGGTGTGTAGAAACACTGCTGATTTTTATATGTTGATTTTGTATCCTGTAATTTTATTAATTTATTTATGTGATCTAAGAGTTT
>chr3	191945947	191946209
GAGCAAAACAAGTATGGTATGGTTCGAATACCATTTATTTATCCCCACCAAAACTCATGTTGAAATTTGATTCCCAGTTGGGAGGTGTTGGGAGATGGGGCCTAGTAGGGGGTGTTTTGATTATGGGACAAGATCCCTCATAAATCACTTGGTGCTGTTCTGGAGGTAGTGAGTGAGTTCTTGTTTTGTCAAGACTGGATTGGTTCTAGAGGGAATAGAGAGTGGGTTGTTATAAAGCCAGGATGGCCCTCATGTTTTACTGT
>chr3	57565289	57565551
AGGCTCATTGGAGCCTAGGAGTTAGAGTCTAGCCTGGACAACAAAGCAAGACCTCCTCTCATGTCTTTCTTTTTCTTTCTTTTTTTTTTTTTTTTGGGGGGGGTGGGTGGGACAGAGTCTCACTCTGTTACCCAGGCTGGAATGCAGTGGTATGATCGTGGCTCACTGCAACCTCTAGCTCTTGGGCTCAAGTGATCCTCTTCCCTTAGTCTCCTGAGCAGCTTGGACTATAAGCATGTGCCCCCATGCCTGGCTAATTTTTA
>chr3	136650375	136650644
AGCCAAGAAAGGTCTAAGAGGAGGTGATTCCTGACATGAGTCTTAAAGGAGAAGCAGGAGTGAGCCAGGTGAGGAGCAGGGATGGAGGCTCCTGGAAAAGGACACCTGAAGGATAAAGCAGCAGGCTGTTTGGTCCCCACCATGTGTCATCAAAATGGGCGTGAGCTCAATGCCAGACACAAACTGGTTTAGAATTAGCTGTCCCCTTTAACTACAGCTAAACAAGCTACTTTTCCATTCCACCCACTCTTCCAAACACCATTTTATGAG
>chr3	168420569	168420838
AGTTCGAAGTTGTAATAAAAAGAAGAGCCCAGGACACAATAGCTTCACTGCTGAATTTTACCAAACATTTAAATAAGAATGAATACCAATTCTGCTCAAACAATTCTGTAAAATAGAGAAGGAAGGAACACTTTCACACTTACTCTAGGAGGCCAGTTTTGCCATAACACCAAAATCAGACGAAGACACATCAAAAAAAGAAAACTACAGGCCAGTTTCTCTGATGAACATCGATGCAAAAATCCTCAACAAAATACTAACAAACTAAAC
>chr3	1189993	1190247
TGCAAAGAGGTGAGTGTGAATGCTCCAGTAAAAACAGCTGCCTTTACTAAGCTTTACAGCATGTGCTCGATATTGAGCTAAGTGCTTTACGTGAATTATTTCATTTAATCCTCAGAAAATCCTCTAAAGGACAGGAAGTATTATAATCTCCATTTAGATAAAGGCAACTAATTAAGATAAGTTAACAGCTGCCAAATTTCATACAACTAGTACATGACGAAGTTGGGATGTGAACCCGGACCCATCCAATCCCAA
>chr3	150005824	150006078
TCACTTGAATCCATAGGATCACAGATCACTGTGAAATAATAGTCATTCAATTAACCAGAATGAGAATTAAAAGACTTCAAAGGTGGGCCGGGCACGATGGCTCACGCCTATAATCCCAGCACTTTGGGAGGCCGAGGTGGGCGGATCACGAGGTCAGGAGATTGAGACCATCCTGGCTAACACATCTCTACCACAAAAAATTAGCCGGGCGTGGCGGCGGGCGCCTACAGTCCCAGCTACTCGGGAGGCTGAGGC
>chr3	191391537	191391838
TACAAACACAGAACCTCAGACCCTGAGTTCAGACCCAGTGAATCAGAATCTTCATTTTTAACAAGATTCTTAGCTGGCCCATTTGCACACAATAATTTAAGAAGCACTGTTCCAGCGTGGTAGTAATCAGTCCTGAGTATGGAGTAGAATCGCCTGAATAGCATTAAAAAACAAACAAACAAATGATGTCTAGACTCCACTCCAATTAAATCAGAATCTCAGAGAATAGAGCCTGGATGGGTTTTAAAAACTGCACAGATGACATTAATGTGCAGTCATGAATGAAAACTATTGGTCAAAAA
>chr3	151411868	151412169
ACCACGTCATAATAGCACTTGAATGTCACACTGCAGCTGGCCAGCAGCATCGATCGCTGGTGGTCATTTTGGAAATTTGGGGGAGAACTTTGAATTTTATCATGACAGGAAAGGGGGCTCCTGGCCTTTAGTGGATGGGCTCCTGTTCCAAACAAGAATTTTCCTGCATTGTGGATGATGTATGAATGTAACAATAGATGTTCATGTGAATGACAGGCCTTTATATGTACACAAAACCCAGCTTGAGCACAAAATATTTTTTTGCAAGTTTTTAACTTTTTTGGAAATACAGCTAGCACGTA
>chr3	103925158	103925427
GCTTTTCTCATGATAGTGAATAAGTCTCACGAGATCTGATGGGCTTATCTGGGGCTTCTGCTTTTGATTCTTCCTCATTTTTCTCTTGCTGCTGCCATGTAAAAAGTGCCTTTTGCCTCGGGCCATGATTCTGAAGCCTCCCCAGATGTGTGGAACTATAAGTCCAATTAAACCTCTTTTTCTTCCCAGTCTCGGATATGTCTTTATCAGCAGCATGAAAATGGACTACAGTAAATTGGTACCAGTAGAGTGGGGCACTGGTGAAAAGAT
>chr3	121945269	121945538
AACAGCATGTGCAAAGCCTTGGGATGCAGGGAAAGCACATGTGGCTCATGGAATTGAGAATATGCTGGTGTGGCTGGTTATGAGGCTGACAGGGTAGACAGAGGGCAGAGGGTGCCTTCTTTTCAACTTTGTTTCTCTGGCTCCGTGCCTGGTGCACAGTAGTCCTTAAATGTTGATATGATTAAAATACACGTGGGTCTGGGCTGGGGTAGGGAGGTGAGGCTGGGATCTGACTCATGGACTATGGAGATCAAAGGAAGAAACAAAGGT
>chr3	117944493	117944758
AACAGTGATGAAAAGAAAACCTGAAATATCCAAGTTTGAAGTGTGAGGGCAGCATGTTCTGCAAAAGGAAGAATAAAGTAAGAGAATGTGGACAAAGAATAAGGGAGAAACAAGATATGTGAATGAGAGAATGCACCTGGAAGGTCAAATGCAGACAGAAATGGAAACACATAACCAAAGATATTTTTCTTTATAATGGAAAAAGATTTACTCTTGATATCCTCTTGAAGGGTGTCATTCTCCACAGCTCCTTGCCACATGTATTT
>chr3	28868742	28869007
ATTGATATTAGTTAAGTTTATATTATATATGAACTTTACAAGTTTATAATGTTATAAACATACATATGTAGCATTTGTATTTGAATACATGTTCAAAATATAATTTCACAGAATTTTAATTATGTAAGCAAATCTGCTTATATTTGAATTCCCAGAAGTTATGGCACATGTGATTATCTTCTTTTTACCTCAAAGCCTTACTTGTAGAGTAGAAAGTACCTTCTCTTGGTTCCTTTTGGAATTCCCTCATTTTATCCCGGTATACA
>chr3	100297348	100297596
AAAATACAATGAGGAGAGTGCTACTGCATCTATCATGTGAAGATGATAATCAACTATATTGTTCAAAATGCCTAAGTTCAACTGGAAGAATGCAGTGGAAATACAGTTGATGTGCTTTTAAAGATTCCTTTTCAGATAAATTCCCTCTAAGTTCAGTATTTACAATTGGGTCCAGGTATGAATTTGAGAGGAAGAAAATGGATTTTGGTAATTTTCTATGGATTAGCGGTTTTTCTTGGCCTTGAACAG
>chr3	42935650	42935898
TTCACAGGAATAAGCAGTGTTAGTTTAAAATGTGGGCAAAAACTTAAAAACAACGAATGAGTCTAAAATCTAATGACAAATATATAAGTCTTGAAACATAATTTCTCTCCAGTTCTCATTTTTGTTAAAAATAAATCATGATAGGACTGAGTTGTTTGCAAAATAAACTTTAGTCTTGTATTTGGTCTGATTATTTGCATAAAGTGCAGCAAGAATAATTACGTTTACATAGGCTTTTTAAATTGGTTT
>chr3	24753736	24754003
GGCATCCTGCACGGGCTATCACTACACTACTCTCAAGTTGGCAAAGCACCTGGCAGAGGGGAAACTCCTCCTGCAGAGCTGATCCAGGGGAGCTGGGCAGAGTGGTGACTGTGTGAGGGTCTGCAGGGGCCTTGATGGGCCTTCTCCTTATCCCACCAATGAGATAAAAGTCACTCCTTGGAGGAATGAGTGAGCAGCGGCAGTGTTCTTCCAAAAGGACAGATGTTTTTATTATGTGAGCCAAGGCAGGAACACAGGGAAAGAGGGA
>chr3	25506983	25507250
AGAGATTTTAAAATTCATGCTCTTTGGTAAAGGGTTTCAGTATATATGAGCATGTTTTGGCTCTCTCTCCTTCTGCTTACCTTTTTCTCCCCCGCTTCTCAGTACAGATGAGAAAATTTAATTTGGGTCCAGATGAGATTTAGTAATTAATGTACAAAGCAGCTGGGGTCCGCTAACTCCTGGGCTGTAGCTGAGCAGCTATTTTGTTGCATTTTTTTTTCAATAAAATAATTGAAAATTTAAAAACTTAAAATTCATTGGCTTCTTG
>chr3	99719925	99720188
AGGTTGTTCCTAATAAATACTTTCATCTTTTTTGACATCTACCCTTTTGTTACTATCACCTAAGACTGGATAAACACTTTTGACAGGCCTGACAACTCACTGACTCATTTAGAGCTTGCAGTAAACTTTTTTCACATATACTTACCTGAACTCAAGCAGTGGAAAGTGTTTAATTCAAATATAGGAATGTATAAGTTATCTCAACTAAATTTCCTTTTACTAAATGGGCCCATTAATAACATCTTTTGAAGGTCTAGATCCCAT
>chr3	177931127	177931390
GCTTCTGTGATAAAACAATGGGAAAACACAGGTGTTATCTGCAGTGGCCAATCAAAATGTCTAGAGCGTGGACCTGAATAGGCCCAAGTACTATGGCAGCAGCATAGCCTCTCTGCCTGGGCCATCATGTCAGCCATTTGCTAGCATGCCATTGTTCCTATAAGGGACTAATACAAGAGGCCTGCCAATGGCAAATGGGACCTCTGAGCTCTTCTGAAAGGCAGGACAGTGGACGGCTCAAGCACAGGATCTAGGAGACAGAGT
>chr3	19056003	19056268
AAGCTGACTTGATCATGGTGGATAAGCTTTTTGATGTGCTGCTGGATTCGGTTTGTCAGTATTTTATTGAAGGATTTTCACATTGATGTTCTTCAGAGATATTGGCCTGAAGTTTTTCTTTTGTTGTTCTTGTGCTCTGCCAGGTTTTGGTATCAGGATGATGCTGGCCTCAGAAAATGAGTTAGGGAGGATTCTTTCTTTTTCTGTTGTTTGAAATAGTCTCATAAGGAATGGTAGCAGCTCTTCTTTGTACCTCTGGTAGAATT
>chr3	29999955	30000220
TGCTAGCTGGTTATTTTGCCCATTAGTTGATGCAGTTTTTTCATAGTGTCCATGGTCTTTACAATTTGATATATTTTTGCAGTGGCTGGTGCCAGTTTTTCCTTTCCATATTTAGTATTTCCTTCAGGAGCTCTTGTAAGGCAGGCTCGGTGGTGATGAAATCTCTCAGCATTTGCTTGTCTGTAAAGGATTTTATTTCTCCTTTGCTTATGAAGCTTAGTTTGGCTGGATATGAAATTCTGGGTAGAAAATTCTTTTAAGAACGT
>chr3	164550471	164550786
TAACATTTAAGTGGGTAGACTGGTTAAAACAAATAGTATCACACTTTGGAAGCCAGTTTGTCAGCTTTTCACAAAGTCCAACAGTTATACCACATGATTCAGCAGTCGTACTTTTGGGTATTTAATCATATGAGTTGAAAATTTATGTTTATATAAAAATCCATAAAATAAAAATTTCCACCCCCTTCCATAATGGCAGTGAGCTTCATCCAGTCAGTTGAAGGCCTGAATTGAACAAAAGTTTAACTCCTTCTCAAGTAAGATACTTTTTCACCCTACTGACCTTTGAACTGGAGCATAAGCTTTTCCTGTTTCT
>chr3	19522410	19522725
TTTTCGAACTCTGAGATTCTTTCCTCAGCTTGGTTTATTCTGCTCTTAATAATTGAGGTTGCATTGTAAAATTCTTGTAGTGTGTTTTTCAGCTATTTGCTTCTGTTTTATAATGGCTATTTCATCCATCAGCTCCTGAATCATTTTATGGTACTCATTAGATTCCTTGTACTGGGTACTGACTTTCTCCTGAATCTCGATTGTCTATGTTCCCATCCATATTCTGAATTCTATTTCTGGCATTTCAGCGATTTCAACCCAGTTAGGAACCCTTGCTGGGGAACTAGTGTGGTTGTTTGGAGGAAAGAGGCCACTC
>chr3	195599532	195599823
AAACGCAAGGTGGTTTCTCGAAAGCGTCAAAGAACTGAGGTTTGGGAGCCGGTCGAAGGCCCCGGGTGCGATGGAACGGATGTGATTTCGGTGGAACTGCAGCTCCGTCAGGGCGCCCAGGCTGTTCAACAGCCCCGAATCCAGAGACACAAGGCGGTTCGAGTGGAGCAGAAGTCTCTCGAGCTTAGCCTGTGCTCCAAGCAACCCCTTGGGCAGGTGGGTCAGGTTGTTTCCCGATAAATCCAACAACTTCAGGTTCTCCAGATTCGTGAAGAGACTGGCAGGAAGGAAA
>chr3	42043448	42043739
TGGTAGACTGACTTTCTACAGGAAATGGGCTCTTATGTGAATGTAACCTCAATGTATACTCTTTAATAAAATCTCAGAATGATGCAAGCTTCATTATAGTTGTTTCCTACTGTTTATTTCAAATTTGATATTTTGATATATTTACACTAATTTTATAGCTAAGCACAAAATTAATTACCCCATCATTTTTATTTCAAAAATAATGAGATAATATGTGCATACATTAGTGGCATATCTTACTCTAATAATGGCCACAACTGTCAGAAGTACATTTTCAGAAAAGCTTTTTGGC
>chr3	131298677	131298932
ACTCTCGGGCTCCTTTTGTTCTCTCTGCAGTTTACATGAGCTGGTGAAACATGAAGAAAACCGCCTGGTCTTTGAGGACTCAGAGGAACTGGCAGCTCAGCTGCAGGTAGCCATGTCTGCCACCACGCCAGGGTGGACAGGGTTCTGGAGACTGGCACCGAGCCATGCTCCCTGATCCCTGTTTCACACAGCCAGGGTGGGACCATGCGGGGTCTGGCGGAAAAGCTAGGGAGGGAGCAGAAGTCACAGAGGCTGG
>chr3	39725992	39726247
CGAAATTGAATTTAGTTCCTGCAGACTGCAAAAGCCCTAAATATAAAACTTTGGGAGAGGCATAAAAGTAGTTGTGTCTAATTTGCTTAAAGGAATCGGTTTTTGCTTTGATTGTATAAGAAGATCCATCCTTTAATTAACAATGTGAGGAGGAATTTTAAAATATTTTGATTTCACATTCAAAGTTAAATTAAAATAGTTTAATTCATATTTTTAAAGATTAGAGATAGATTTTACTTGTTAAAGATTGTTGCAT
>chr3	53073414	53073676
ACACGCCCACGTCCACCTCGTCCTCCCCTGCCACCATGTTCTGGGCGGCCAAGGTCTCCAAAATTGATCTCCAGCTGAGATGTTATATCATCTGCTGGCTTCTGGAAATGATGGTCCATAACCGATTCTTCAGCATGAGCCGCTTCACTTTTTGATTTATGAAGAACAAATCCCTTCTTCCACTGCCCATCAGCACCTTCATTTGGTTTTCAGATATTAAATTTTACTTTTGCCCAGTCCTTATTTTGAATAGCCTTCCACTC
>chr3	34909368	34909630
AGAGGGGGGATCTAGAAATATGAGGTCACCTGCTGTTATAACTTTGATAACTGTGTTTGTCAGATAGTCATCACCTTCTTATGGGGGTGGGATATTTCAATTCTCAACAGGTTCAAGAGAATGAGAAGCTTCCCCATGTGCCCTTTAGTGGCAGCAGCAGAACCTGAAAAGAAACTGGGAAAAAATCATATTCATGATGTGTATAAATATTGAGAAAGAAGCAACTGAACAAATAAGGTAATCTTTGGAATCCTGACTTCCTT
>chr3	23358885	23359155
TAGCTTATTTGATTGCATAGTTTATTTAGCACAGGAGGGGATATGATAGGAGAGCTCTTCCTTCCGCAGATAAAAATGTTCTCTTCCGTGCTTATAAACATTTCACTTTAGTCTCTATGAGATTGTGTGAATTTTTCTGTGGTCGTAGGCTACATTTTCACACTACATAAACTATGCCCCTGGTTATAGAATGCACATGCATTCTGCAGTACACCAATGTATTTGTTTGTAGTTGGCTTTATTATTTATTCGTATGTGTATATTTAAACAT
>chr3	170180668	170180938
GAGTAAGCTAGAGAAAAGAAAATGTTATTAAGAAAAGCATAAGGAAGAGGAAACATACTTACTATTTATTAAGTGGAAGTGGATTATCACAAAAGTCTTCACCATTGTTGCCTTCGCATTAAGTAAGCTGAGGGGGAGGAGGAGGTTGGAGAGGTTGGCTTTTCTAAGGGGTGGCAGAAGCAGAAGGAAATCCTTACATATGTAGACTTGCACAGTTCAAACATGTATTGTTCAAGGATCGCCTGGGTTTATAATATATATTATTTGTATA
>chr3	58941004	58941313
ATAAAGTTACCTTAAAAGTTTCTAGACTACCAGAGGTACAAGGAGGAGCTGGTACCATTCCTTCTGAAACTATTCCAATCAACAGAAAAAGAGGGAATCCTCCCTAACTCATTTTATGAGGCCAGCATCATCCTGATACCAAAGGACGGCAGAGACACAACAAAAAAAGAGAATTTTAGACCAATATCCTTGATGAACATTGATGCAAAAATCCTCAATAAAATACTGGCAAACCAAATCCAGCAGCACATCAAAAAGCTTATCCACCATGATCAAGTGGGCTTCATCCCTGGGATGCAAGGCTGGTTCA
>chr3	50160051	50160360
TGGAGGGAGCACTCCTCATTGGCCAGTCCGGGCACTGCTGTGCACAGAGGTCTTGCTGGTGAAGCCTCTCCAGTTCCTGGCTGGAGGAAGCTGGAGACCAAATAGGATGCTCTGGCCTCAGATCTCTGGTCTGAGATATGAGACAGTGATCTCATATCGCAACTCCTCCTTGGGCATGACCTGGAACCAGGCTTAGGGAGGAGGACCAGGATGACAGGGTGCCCAGTGTCTGCCCACCAGCCCCCCCTCCTTTTGAGGGGCTGCTTTCATCTGGGCCCCACTCCTCTGCTGGGAGCAAGGAACTAGGGGA
>chr3	31108662	31108895
GCCAACTTCCCAGTGTCTCCAGCACTGGTTCACACAGGCATAGCTTCAAATGTGTAATATATAACTATATTTTTTAGTAACCAAACTTAACTCAGCTCTTTTGCCATTCTTTCTGCTTGGAATTGAGAAACTTTACTTTTTCAATCAATGCAAATCAAAAACTGATTTAAACAAGCCGATTCAGGATTTAAATTTGTTCAGTTGAAGATACTCTCTATCTTCCTCCTTTCCCTC
>chr3	25668906	25669139
CCACATGTTACGTGACAAAACAAGTCTTAACAAACTTAAGAAGACTATAATCATATAAGGTATATTTTCCATCAAAAATGGAATTAAACTAGAAATCAATAGTAGAAGGAAAACAGTAAAATCCACAAATAAGTGGAAGTTAAACAACTCACTCTCATATAACCAATGGGTGAGAGATGAAATCACAAGCGAATTTAGAAAATATCAGGAGACAAATGAAAACCAAAACACAAT
>chr3	162478559	162478788
ATCAGATTAACAGCAGATTTCTCAGCAGGAACCCTCCAAGCTAGAAGGGATTGTGTTCCTATCTTTAGCCTCCTTAAACAAAACAATTATCAGCCAAGAATTTTGTATCCAGCAAAACTAAGCCTCATAAATGAAGGAAAGATACAGTCCTTTTCAGGCAAAAAAATGCTGAGAGAATTTGCCACTACCAAGCCGGCACTACAAGAACTGTTAAAAGGAGCTCTACATCT
>chr3	22746095	22746324
GAAGTTGCAGTGAACTGAGATCGCGGCCATTGCACTCCAGCCTGGGTGACAGAGTGAAATTCCGTCTCAAAAAATAAAAATAAAAACTAAAATAAAAAATTAAGCTGAACAAATAATTATGCTTTAAAATGACCACAGAAAGAGAGATTAATGCAAACAAGGCCTTTTTCGCATACATTTGTGTTCTGAGCTTTTATACCTCTACTTTGATCCTTTATTTTATAAAGGTG
>chr3	169543383	169543639
AAATACATTTTGTGGGTTTTTTTTTTTTGAGTGTGATAACATTAGCTGACTGAATTATAGCTCTCTTTGCACGAAGATTAGAGTTACCAAAATGTTCAGGGAATTTGTCCTGCATTATGTTGACTAATATATCTAAAGAATAGTTAAAGATTTGCCTGTTTTTAAAAGTATGATGCAAAATAAAACACGGGTAGCAGAAATCAAATATTTTCTCTGTAAATCAGGGTTTCTCAACAGCAGCACTGTTGACATTTTGA
>chr3	139352429	139352685
CTTGTGTATGGACATGGAATCATCTCCAAGATATATTGATTGTTAAAGTGGAAAAGAGTAAAGTAACAAATAGAATATAGATTACCACCATATTCCTCAAAAGAGAGGAGAAAAAGATAAATTCAACTTATAATGTTGATTGACTCTAGAGAGAGGAACTGGGTGACTGGAAGACAGAGATAAAACAGATATGTTTTATTGTGTGAATATATGAGTAATTCAAAAAAAGAAAATTTAAAGAAAACCAAATGAGTATC
>chr3	29816347	29816596
CTCCACATCCTCTGGCCCATTGGGAGCTTTAGTTATATCAGCAAATAGGTGGGAAAAGTTAGCTGGTATATTTTGATACTCTTTTCCCACAGCCTTTGTTCATCATGGACAACTTCATCAAGATTTATCGTCACTGTTTGTCCATTTTAGCTCCCTCTGCTCACATCACATAATAGATGTACCATGTATACTGAATGGCATTTAGGAATCAAAGCCAACACAGAGAATACTAATCAGTTTTAACTTCTTG
>chr3	187266986	187267235
TAGTTAAAAAGAAAAAAGAGAGAGAATCCCATTCATAGTAGCAATAAAAAACATAACATTCCTAGGAATAATCAGGAAACCTATAGGCCATATAAGAATAAAATCTCAAAATTGTTTTCAGAGGAAAAGAAAGAAAAAAGATTTAAGAGAATATATTTAGGACTTTGAAGCTATTGATTCACTGAAAATTAATCTATAAAAGCAAATGCCTTCCCAACTAACTTGACAAAATGATTCTAAACTTTATTTT
>chr3	62233462	62233720
GAATTGCTTGAACTGGGAGGCGGAGGTTGCAGTGAACCGAGATTGCGCCACTGCACTCCAGCCTGGGCAACAGAGTGAAACTCCATCTCATCTCAGAAAAATAATAAAATAAATGGGGTTTAGATTGGAATTTTTCGAATCCAAAGTTAACAGTATGATAAAACAAAAGTGCCAGTTGAGTGTCTTCATTTCTTACAGTGCTGGTGTGGGCAGAACAGGCACCTATATTGTAATAGACAGCATGCTGCAACAGATAAAA
>chr3	71566232	71566490
CTCTTGCTGCAAGCCCAAGTCCCAACTTCCCTCAATACAGGAGTCCAGAAATGGGCTTCCAGGGTCCAGGAAGTACCTGAGGCCTTACGTTTTAAAAGTTTTATGCACATACATATTATGTACACTTGTGCAAATTAAAGAAATGTACACACAAAAACACTATATAGCCTTCCTGGGCACTCATGTATATGAAATAGTAAAACCAGAAGGTGGACACGGTGACCCTCATGAGGGGATGGGGTGTGTGTGTGTGTGTGTG
>chr3	95613993	95614258
ATGACTCAAATGAAATGGCCACTTTTGTAGTTACAGGGCCTGTGTAGTTTAGGAGGTCAGTATTGGGAAATCCATCCTCCTTTCCAGAAAATGGTTTAGGAATTCATAATTAAACTCCCAGCACTTGGGATTTGGGGGAACTAATTGTTAATAAGCAGAAATATCCCCCACTGTTGGGAGAGAGGATATTTTATTTGTCTTCTTCACTGTACATGAACAAGCAGTCTGCTGCTTCAGTAGCTGCTGGCAGCCATGTTGCTGCTTTT
>chr3	139475470	139475735
CCCAAGTAGCTGGGATTACAGGCGTGTACCACCATGCCCAGCTAATTTTTTGTATTTGTAGTAGAGACGGGGTTTTGCCGTGTTGGCCAGGCTGGTCTCGAACTCCTGCCCTCAGGTGATTGGCCCACCTCGGCCCCCCAAAGTGCTGGGATTACAGGCGTGAGCGTACCGTACTTGGCCTTTGCTTCCTTTTTCTTTAATATATTTGGGTTTGAGGACCCCCAATGATTGTGCTTTCATATTCTGTCAGGTCAACTTTATGTATG
>chr3	129668852	129669102
GAGGAAGTGTGGTGACAGTGATGTGGTGGTGACACAATGCTGACACGGGTGGAGAGCACCGTGGTGACGGTGACAGAGATGATAGTGATAGTGGGGCTGGTGGCAGTGGTAGAGGAGATGGGGATGGGACGCTGGGGTGTTGATGGTGATGGTGACACTGCTGAGGGTGTTGGTGGCCTGACATTGTAAAGGTGAAGCCTGAAGTTTCCATGACGATGGAATCAGGACAGTGGAGGAGGGGTGGTGAAAAC
>chr3	5311667	5311917
GCTTCTACTGTTTGTGGAAAGGTAAGAACCCTTTAAGTTCCTACCCTTAAGCTTCTTTCAGCTTTGCTAGAGTTGTAAGTTTAGATCTATAAAAAAACAGATTAAAATCAAGTATTAGGCTGTGTGGATACAAGCAGTTTAGCTGTTTTGCCATTTAGAGGAATCAAAGACAGTTAAGGATGACATCTTATTTTCTAAAGTGACTCTAATGTACCTTTAAAAACCCAGTATAGACACAATCACATTCTAGA
>chr3	156514351	156514610
AAAATAGCATGTGGGATTCATGAAAATATTTTCCTATCTTGAATTCTTTGGTATGAAGTTTAAATCATATGTTTTCAAAATTGTATGGGCATTCTGAAATCTATATATGGTGTATTTCTGGTTTGCTTTCAAATTAGGCTATAAACTCATTGGCATAAGGGATTGAGTACAAGAGGCAGTTCGCCTTTGAAGTCAGATGTCTTGGGTTTCAGTAATGGCTCTGCCACTTAATAGCTGTGTGGCCTTGGGTAAATTACACA
>chr3	37568382	37568641
GAAGACGGATGAGCCGTGTGGACACAGCCACACTATGTTTTCGTGAAGGCATAAGACCATGGGCCAACTTTCTGGGCATCCAGGGCTGGCTGCAGAGGCTGGAGTGAGTGGCTTTCAAGGCAAGACTGATAATGAAAGTCGTGTTTGGGTGGGAATCACAAGCAGGGGAAGTGGGGGAGCCAGCTTCCCTTCGTGCTGTGTGTCACAATAAGATAGGACACAGATGCAAAAGCAGATCGCTACAGCTGGATCTGGGTAAA
>chr3	154746144	154746391
TACTGGGAATGGAGCTTAAGGAGCTAATATCTATATCCAAGAATATTTCGAGCATGTCTTGGCTACATTCTCCTCTTTTTTTCCTTCCTTGGTAATTTTTTGTAGGTCTCCAACATACTGAATGTCTTTGTCACTAGCATGAAAGATATTTTAAAACACCCTTATTAGCTTGAATTGCATCCCCTTTTATTTTGGTCTCCTAAATAATGAGATTTTGACACTTTCTCTAAACATCCTGCATTTTCTTC
>chr3	171154668	171154915
CTCAACAAAGTACGACAAAAAAATAACTGGAAAACACTCCTCTGTGTGTGTGTGGCTTTTATTAGCTCTCAGTGAGATTCTCAAATGACTGTTGTAATTCTGTCTGAAGTTCCCCTTCTTGTTTCATGGCTTAATGCTTTGTTGTGTCATTTCTGAAACACTCCCCCATTTCCAACGTTACAAGCAGAGAACAGCTCTTCACTCACTTGTGAACAAGAAGTGTTGTAAGAGAACTTAACAAATGAAGC
>chr3	186524506	186524752
TTTTGAGACGGAGTCTTGCTCTGTCGCCCAGGCTAGAGTGCAGTGGTGCGATCTCAGCTCACTGCCAGCTCTGCCTCCTGGGTTCACGCCATTCTCCTGCCTCAGCTTCCAGAGTAGCTGGGACTACAGGCACCCGCCACCACGCCCGGCTAATTTTTTTTTATTTTTTATTTTTAGTAGAGACGGGGTTTTACCATGTTAGCCAGGATGGTCTCTATCTCCTGACCTCGTGATCCGCCTGCCTCGG
>chr3	65542566	65542812
TAGAATCTTAAACTCCCTGAGAACAACAATTTTCCTTCCAATCCTGAATATATTCCTGACACTTAGAAAAGTGCCAGGAACATAGTAGATGTTTGATAAATATCTTTTGAAAAAAAGTGTACACAACTGGAACCTAGTGTATGTCAGGCATTGCACTAGCCCCTGTGGTAGATTCAACATGTAAAATGACTGTTATTTTGTTAAATAAATGGGTTGGCCTACATAATCCCCCAGTCCTCTCTAGCTC
>chr3	132305266	132305536
GCTCTGTGGAGAAAGGCATGCCTATTCCTGCTGCGGCCCATGAACCCACGTGACTCAACCCTCTTAGTGCTCTGAGAATGTGGGCTCCATTCCCACTCAAGTGCCTTAGTACTCCTAGGCTATGCACTGCAGCCCTGGGGAGAGATCAGGGTTTTTGTTCCTTCCCCACCTTGGGGGCAGCAGAGGTGGGGCTGCAGTGGCAGCAATGGCATACAGCCTGCCAGTTACCTCAGGGGGTGCCACCCCAAAGAAATGCATAGCTATGGCTAAT
>chr3	70837685	70837955
ATACTCCCAAAGCTGATATCTATAATGTGAAAGGAGAACATGTTTTCTCAATACAAAAGCTCACTTTAGAAGAAAAGAGAAGCGAAAAGTCCAAACATGGAGGACTAGTGCATTAGTTCATTCTCACACTGCTATAAAGGACTGCCCAAAACTGGGTAGTTTATAAAGAAAAGAAGTTTAATTGAGTCACAGTCCCACATGGCTGGGGAGGCCTCAAGAAACTTACAATCATGGTGGAAAGGGAAGCAGACACATCCTCCTTCTTCACATG
>chr3	130644433	130644733
GATCCTTCCCAAATGCTCCCTTATTCTATGAACTCCCTAGTTTTCTCCTTTAAATGCACAGCTCCAGGTTCATCTCAACCAGGATGTCTTATTAGGCTAGCCCACTGTATTCCAATCAGGCTAGCATCTGCTGTAACTCTCCATTCATGCCAGCTAGTATTTACTGAGTACTTGCTATAGGCCACATGTCCACATGTCTTTATAGGTGTTATCATGTTTAATCTCTACAACATGTGAGGTTGGAATTTTCATCTCATTTAAAGATGAAGAAATTGAGATTTAATGAGGTGACATAAGTTAC
>chr3	72038081	72038381
AATCTTCGTTGTACCCTTACTAGGTTCTAGGCCCTGAGCTCTTTCATGTGGATTATTACCTCCTTTAATCCTAACCCTTGAGAATATGTTTATTGTCCCCATCTTCTATATAAGCAACTTAGGTTTAAGAGGGTTAAATTATTTACAAGCAAAGTGGTTGGTGGGGATGAGGATGCCTACCTGCTGTGTGTGACAAGCCCCGGGCCTGTCCAACTCTATCTCCTGGGGCAGCACCCACCTGGCCCTTGGCTCTGAGCTCCAGGGGTCAACAATGACATGAAGTACAGCAATCCAATGCAAA
>chr3	149688784	149689032
CAAGACACAAACACATATATGCAGAATTATTCCATTCATATAAGATTTAAAAACCAGGAAAACCCATATTATTTAAGGATGCATGCTTGGTGTTGAAATAAAATTCAGTATAGTGGTTACCTTTGGGGCAAGTAGGAAAGAGGTTTTTTGTGTGTTGGCCCCATTCTGTCTTGATTTATGTGATATTCATATATGTGCTTGCTTTATAATTGTTGTATGTTTTATGTAGTTTTCATCATTTGTGTTATA
>chr3	100391410	100391658
AAAGCAATGTACAGATTCAATGCAATTCCTATAAAAATACCAATGACTTTCTTCATAGAAGTAGAAAAATTATTCTAAAATTTATATGGAACTACAGAAGAACCAGAATAGCTAAAGCTATCTTAAGCAAAGAGGACAAAACTGGAGGAATCACATTACCTGACTTTATATTATACTGCAAAGCTAAGATAACCCAAACAGCATGGTACTGGCATAAAAAGATACATAGAACCAATTAGTGAACCCAGA
>chr3	85804179	85804441
CCGCCACCACGCCTGACTAATTTTTTGTATTTTTAGTAGAGACGGGGTTTCACCGTGTTAACCGGGATGGTCTTGATCTCCTGACCTTGTGATCCGCTCGCCTTGGCTTTCTAGGATTTCTTAATGATATGCACTAAAGGTTTTCCCTCTGCTAATACTGATACTCAGTGGCTTGGTTAAAATAACCATTTGTTCTCTATTTATTTAAATATTTATATTTCTTAAAGTGAAATATAATTCAGATCAATACTCTTTTGGAAGAG
>chr3	176185339	176185601
TTACAAGCTACATTGTAATGGAAGAAGAAATCTTTTTGCCTGTACCTCTAACCCATCAATAGGTTGTGAATATTCAGAAAATATTTAGATATGTGATTTAACTTAGCATTTTGGTAAGATGTTAGAAACTTGCAGAAGGTATATACTGAGGTGCTTCCTAAGGTCATGATGAAAGTGTTTTGAGAAATCTAACTCACCTAACACCAATGGTTCAGATCATACTTCCATACAGATGTGTCCTGACATCTGAGCACATAGAATTT
>chr3	240114	240368
GTCAGTTTTGGCACGTTGTCAGAACTGCAACTGTGTAAGGAATAAAGAATAAGACCTATCTCAGAAGGTTGTTGCAATTATTAAATAAATTATTATTTTGGCATATAGACTTGCTATGTATTTACTGCAGTTGTTAATATTAGATCCATGTGAACTATCAAAAATTGTATTATAATTGTCCAACAGGTTCTTCTTGCCCACTGCATGGATAGGGCAAATTCACTGAGACAGCGGTATTACAGTAGAGAAAGAGTT
>chr3	100804385	100804639
AGAAAAATCTACCCTGTTTGAAAATGTTTATTAATGCCTCATCTTCCTAAGATTTTCCACAAAACCAAGCTCTAAAGAGAAAGGTAATGAGTTCTTTCCATTTTTTGTTATTCAAATTCTCACTGACCTCACGGGTCATAAAAAATCACTATCAACAATTCTGCAAGGGTTACAAAGTAACACACAAGTTAGCAGTGGCCTCAGTGAATACAGAACTGCATATGTCAGGAAGCCTGTGAGAAGGACCATATGTAA
>chr3	135866620	135866877
TGTAGGTCTGGGAGAAGTCCGGCAGGGGCTTCAGGGCACTCCAGACTGGCTTCTTCTCCCCATCTCCTGATATGAAGGGGATTGGGCTGGGGGAATGGGTCCAGGGCATCTACACTGCTGTGACCACTTCCTCTCAGTGAGAAAGGTCAGGGCTGGCCTGGTGTCCATGGGGGACTCCTACCTCCTGGTGCTGCCCCTGGATCTGGGGAAAGGCTACTGCATGCAAGGCTCCTCCCACCCCATCCAGTTCCCTGAGGC
>chr3	41565657	41565914
AAGGAACACAATAATTGTCTAGTAACAGATCCCAACAAAACAGAAATCAAAGGTATTTGTGAAAAAGAATTGAAACTAATGATATTAAAGAGGCTCAGTGAAATATAAGACAATACAAATGAACAAAACAAATAGAAAAACAACTCATGATATCAATGAGAATTTCAACAAAGAGACAGCTGTCATTAAGTAGGACCAAACAGAAAATCTGGAACTGAAGAATTAAATGAATGGAATAAAAATTCAATCAATAACTTC
>chr3	29476530	29476783
TTTCTTGTAATGAATCAAAATACATCTTGCCACACAGAACAAAGTTAATTCTTCTTCAGCATAACAGCCTTGCAAATATAACAAGGTAATTGTTAGTGACTTTGAGCCCTTTCTCCAGGCTAAATAAAATCGATACACCATTGGTAGAAATATGTTCACCATCCCAAAGTCTTTTCTGAATATACACAATAGTACAGAGTTTTTCAAAGTGCCAGTTGCAATCAGTGGGTAGTGATTTCAGTGCAGTGGATGAG
>chr3	83278352	83278605
GATGGTTTTTGTTTTAGTTTGCTGTGATCGACATAACAAAATGTCACAGCTCAGGCACCTTAAAAAACATACATTAAATTTTTAACCATTCTGGAGGCTAAAAGTCAGAGATCAAGTTCTCAGCAGTTTGGATTCTTCTGAGACCTCTTTCCTTGGTTGTGGATGGTCATATCTGTCTTCACATGGTCTTTCCTCTGCACATGCACATCCTGGTGTCTTTTTTGTGCATCCAAATTTCCTTTTGTTATAAAGGC
>chr3	156520596	156520837
TTTATTTCCTTTGGATATACCACCCAGAAGTGGGATTCCTGGCTTGTATGCTAATTCTGTTTTTATTTTATTTTATTTTATTTTATTTTATTTTATTTTATTTTATTTTATTTTATTTTTTGAAACATGTTCTCATTCTGTCACCCAGGCTGGAGTGCACAGTGGTGTAAACACCATTCACTGCAGCCTCAACCTCCCGCCTCAGCCTGCCAAGTAGCTGGGAGAACAGGCTCACACCACCA
>chr3	33193300	33193541
TTGCATGTGGATGTCCAATTGTTCCAGCAGTTATGTAAAAGAGACTATCTTTGCTTCATTGTATTGCCTTTTCTCCTTAGTCAAAGATGAATCAACTATATTTATGTGGGTCTATTTCTGGGCTCTCTACTCTGATCCATTGATATTTGTCAGCTCTTTCACCAATATCACACTATCTTGATTGCTGTAGCTTTATAGATGTCTTCAGGTCCAACAGGTTCAGCCCTTTGACTTTGTTTTTC
>chr3	192462947	192463220
TCAATGTGTTATAATAAACAGAAAGTAGTATTCAGGTTTTCTTTGTCCTTCTTTTGTTTGTCACGGCAGTATCCTTTGAACAAAGATTAAAAACTCAAGCAAAATAGAATATAGTTGGTACTTGAGGAAAGGAGCTGTGAAAAAGACTTTTTATAATTTTTATTAAAACTTGAGCATACGCACCTAGCTTATATGTTTAAAATATTCTTTTTAATGTATTTTGAACTGAAATTGTTATTTTGCATTATTGTCTTCAAAATAAAAAATTGCCATG
>chr3	108712017	108712290
CCTAGGCAACATGGTGAAACCCAGACCATACAATTTTTTTTTTTTAATTAGCTGAGCATGGTGGTACATGCCTGTAGTCCCAGCTACTTGGGAGGCTGAGGTAGGAGGATTGCTTGAGCCCAGGAGGTTGAGGCTGTATGAGCCAAGATCATGCCACTGCAATCTAGCCTGGGCAGCAGAGTGAGACCCTGTCTCAAAACAAAAAAACAAACAAAAAGCTAAATAAGTCAAGTAAAAAATACATAAATACTCTGGATTTCTCCAGTGTTACCTA
>chr3	107385171	107385415
CTTGGGCTAATTACCTCATTTGCTAGTGGAAGATAATAGCATTACCTACCTCACAGGTTGGTATGAGGTGGATAAATTAATTCATATGAAACATTTTAGCATAATGACTAAAAAATAATAAGTACTCAGTTATTATTATGTGAGTTACCTAACTGGCTCCATGAGTTGATTCAGGCTCTAAAAATAGGCAACAGATGCATTAGGCAGCTTTGATTGCTTTCTGTAACTTGACATAGCAGCTTTAC
>chr3	113830369	113830613
CCTCAGAGGAAGGTGGGCTATTTAAAGTAGAGAATGCATAACTGATACTTTACCCTGAATCAGCTCTAGAGATCTGCCGTACAATATTGTACCTATAGTTATCAATACTGTATTGTGCACTTAAAAATGTATTAAGAGGGAAGATTTCACGTTAAGTGTACTTACCACAATAAAAAAAATATGATTTAGAAGGCTAGACCATATTCAAATCAAGTTGACATTATCGTGACATAATATAACTAGTA
>chr3	132247497	132247773
TTTTCCACCCCTTTACCTTAAGTTTACATGAGTTCTTATGCATTAGGTGAGTCTCCTGAGAACAGCAGATGGTTGGTTGGTGAATTCTTTTTCATTCTGCCATTCTGTGTCTTTTAAGTGGAGCATTTATGTTATTTACATTCAACATTAATATTGAGATACATGCTATTCTATTCCTTATGCGGTTTGTTGCCTGAATACCTTTTTATTTTTTCATTGTTTTTGTTTTATCGGTCCTGTGAGATTTATGCTTTAAGGAGGTTCTATTTTGGTGTAT
>chr3	80589660	80589936
ACATCTCACTCAAGATTTGTCTCTTTCTATTACAGTGAATTTCATTACTTTTATTGAAACCATGAGAGGTTATTTTAAAAATTTAAAAATTTCATTCATACTTATTCAGCACCAGGAAAGATAAATTCAATAGTATTAGCCAGAATGAATTCTTTATTATATTTCTAATTGAGAATCAGATATCAATGCCATGTTTTTAGAACTTTCAACTTTTTCCTTTTCCACTTTATTCTTTTAAACATCATTATTAAGCTTTTAATTACTAGATACAATATAT
>chr3	108921435	108921680
ATGAATTGAGGATAAATTGAGAGGATCACACATCTTGAACTTCAGCTAGAACAGAGTACAAAGAGGAGGGGAGGATTTGGAAAGCTTAAACAATTTGAATGACCTTTATCATACCCACTGTTTTAGCATCAGAGGCATGAGGCAGAATGTGTGCATTTATTGATTGATTGGTCCTTTTTGTGCTTAGCATATAAAGTAAGCACCAACCTGTAAAGTGAGTTATGATTATTCCCATTCTTCAGAGCA
>chr3	183678785	183679030
TAAGTTTCTGGAGTATTCCAGTTATCTTTGATTATGGTTCCAATTAGGATAAGTTTTGCTAAAATGAGTTAGGTATTTCTCTGTGCCTGCCATGGTCATATAATGGAGACAATCAGTCATTTACTGTACACATCAGTGCAGGACTGAGGGAAGGCTTTTAGAAGATGTGGGACTCCACCTTTTCAAAGGGTCAAAGGGCAGACAATTTCACAATAAAGGGCAGAGAGACTTGGACCTCAAGGTTAT
>chr3	183829311	183829582
ATATGGTCATTTGGACTATTTATTCCCTCACTTGGTCAAAAACCATTTATTGAGCATGTTCTATGTGCTCAGCCTTCAAGTGGATGCTTAGGTTACAGATGTGAATAATAGAAATATGGTTCTCACCCTCTTTGTGCTTAAAATCTGGTTGAGAAAAGATGCTAACAGCTAATCTTTATGGAGCACTTATTCTATGGCAACAACTGTGTTATGCACTTATGCATTTTATATCAGTTCATTCTCACAATAACTCCAAGAGGTAAGAACCGTTA
>chr3	2828279	2828550
GACTACATATGTGCCCGACCTCCTAGTCCCTTACTTTCGACTGCCAACAAACTGGGGTAATTAATGTCAGGTTTTTGTTTTTGTTTTTAGACGGAGTCTTGCTCTGTCACCCAGGCTGTAGTGCAGTGGCGCGATCTCGGCTCACTGCAACCTCCGCCTCCCAGGTTCAAGCAATTCTCCTGCCTCTCAGCCTCCAGAGCAGCTGGGACTACAGCACATGTCACCATACCCAGCTAATTTTTGTATTTTTAGTAGAGACAGGGTTTCCCCGT
>chr3	37515474	37515785
TGGACATGGATCTGTGGCCTTCTGGTCATAGCTATGTTGCCCCAAAATATTTTGGCCTAAGGTGCCTGCTTGACCTACAGGTCAGTGACCCTGAGCTTAACAAAGCCTTCGGAGCTATGGATACCACCTGAATTTTAGCCTGACATTGAGGATTAGAGAGAATTTCCTGGGAGGTTTATTTATTTTTGTAGATGAGGCTAACAGAGGTAGTAGATACTGCTTAGCAGCAAGAGAGGATTTGGACCAGCTGGGCTGGCGTTCACGCCTGCTGTAGAAGCCTAGAGGCACTTGGGTGGGAGTTTGTTCAGCACG
>chr3	190699498	190699809
ATTTTGATTATAAATTCATGGGGACTTGTTCAAAAAATGATGAGGGTACAAATTAGAATTAGCCCAGGGGTGATTCTACACGAATAGAAAATGTTAATTCTCCAAAATTTAAGCTATAAGTAGCAACACAAATGTTACTAAAACACTTTAAGATTAAAATCCTCTACCCTTTCCAGTGACTCAGCACTTATCGTTTTTGCTTGGGAACCAAATATTACACAGACTATAATTCTAAATTATTGATACCTATCTTTCTAAAGGCCATTTGAAAATCGTCTGGATGTTACTTATTGTTCACATTTTACTGACATC
>chr3	179800489	179800734
GCTGGGATTACAGGTGTGTGCCACCATGCCCAGCTAATTTTTGTATTTTTAGTAGAGAAGGGGTTTCATCATGTTGGCCAGGTTGGTCTTGAACTCCTGACCTCAAGTGATCCACCCACCTCGGCCTCCCAAAGTGCTAGGATTACAGGTATGAGCCACTGGGCCCAGTTGTGACTAGCTTATTTTATTTAGCATAATGTCCTCAAGATTTATTCATGTTGTATCAAATGTCAGAATTTTCTTCCT
>chr3	10773435	10773680
CTCCACCCATGGCCACCAGTCAGTACCCTTCATGCCTTGCCCAGGGGTCCATGCTGTGCAGGCACATCTCTTACTTCAGCAAAACAGCCCAGGCTGATGCCAGACCTGCTGCAATGAGCCCTCAGTGCACCTGGGAGATAAATTCAGCCTGCTTTTCTTGAAACCTTGATACTCAAAGTGAGGTCTTGAATGAAGAGCATCAGGGTGACCTGGGAGCTTTAGAAAAGCTGGATGGCAGGTCCCAGC
>chr3	86315836	86316072
ACACATGCTCCTACCACGAACAGAACTAGCAGACACTGCCACCTCACCTCTGCTGGTGCACACACACACCTGTGGAAACTGCCTCCCTGCCCCTACAAATGCCCTGCCACTGACAATGTGCATGCACCCCATCATGCTGCCACTGCTGCTAGTAGGTGTGCACAAGTGTAGACCCCAATGCCACTACCTCAGTTAAGGGCTTCGGCCTACACCCCTAATTGGAGTGTTGTTGTCAGT
>chr3	181011523	181011759
GTTACTTCATCAAATACCAACAGAATCTTGAAATCTAGGATTCCAAGATTGTAAAGCCCTAGAATTGCAAGAGTCTAGAATTCTTACAATCTGATATTCCAAAGCTATAGGATTTATACACATACATTATGTATGTACATTCATATAAACACCATACATATAACATATGGAATGTATGTGTGTGTGTGTGTGTGTGTGTGTGTGTGCATATGTATACGCACACATATATATTCTCTT
>chr3	20132933	20133200
TCACCCATGGAATTTGAAATGCACTGTATACTGTTTTCTGAGTGCCATTCCAAGAGAGTGTGAGATTATTGTCCTGGGGTGTGGCCTGGACATTGGGACTTTTAAAAAGCTCCCCAGGTAATTTTAATATGCAGCAACATTTGAGAATGACTGTGTTAGACAATTCTCACCTCATATTATCCTAGCCCCTTTTTTTCTGTATGTCTTTTCATCTCCTGTGAATGCAGCTTTTTGATGGTCAGAGACCCAGTTTTGTCACAATAATTGA
>chr3	102542698	102542965
AATCACCATTAAATGCACAGACTCCATATTCTTCCTTAGCACCATGAGAAGACATGGATGAAATATGAACAAAGAAGCAATTTCTGAAAGAGAACTTGTAACAAACTCCAAAGTACCTTAAATTGAAGCATATTTCAGTAAGCAATTTCATTTTCCCTATCATATGTTCAGATAAGGAATGTAGAATTTTTAAAATCATACATTGCTACTCAAATGTTTTTAATAAACACTTTAATCTTACCAAATATGACACTTTGTCTGCCATTTA
>chr3	157470828	157471077
TGTGGTCTTATCTTCCTTCTTTTCTTTTTTTCTGTGTTCCTTTTAGTGAAGGTGATTTTCTCTGGTGGTATGTTTTAATTTCTTGCTTTTTATTTTTTGTGTATCTGTTGTATGTTTTTAGATTTGAGGTTACCATAAGGCTTGCACTTAATATCTTATAACTCATTATTTTAAACTGATGACAATTTAACTTCGATTGTATAAACAAACTAAAAAACAAGCAAAAAGAAAACTAATAAAACTATAATTT
>chr3	62223640	62223889
GCGAGGAAATTAAATTTTCATGCTGGGTATAAGCTGAAAGCCAAGCAGTCAGAAGCAGGATGCCAAGAAAGAATGATTCTTGCAAGCTAACCTCTCATTAGCCCATCTTCAACAGTGTAGAAGTTGGGACATTTTCTTCCCCCTTAGCCTTTCATTAGGCTGTCAGGGCTCAGCGAGCTTAATAAGGTGACTGAAAGAAAATGTTTGGAGCTTCGCTATTTTCACATGAAGTGATGTCATATCACATGTT
>chr3	144640283	144640548
CCACATGGTTCTTGAGTGGGGAGTGGACCCGAGTTACCAGTGACTGGCCCAGGGGACCTCAGCTGCCTATGCTGCCTCCAGAGCCACACCCCACCAACTCCAGGAATGTCAGTGCCCAAGAGGACTCAAGGTCTTCATGGATCCAAGAGCCCAGGGCTTTTGCTGCAATAATATGCTGCTTCCTGTGTTCTTACTAAGGTCTGTTCATTTGTTGATTTGGTCATTTATTCATTTCTTTAATTCTTCAGCATTAAACTTGTATGCTT
>chr3	59830278	59830543
GCTCTGTCGCCCAGGCTGGAGTGCAGTGGAGCGATCTCGGCATACTGTAAGCTCTGCCTCCCGGGTTCACGCCATTCTCCTGCCTCAGCCTCCCTAGTAGCTGGGACTACAGGTGCCCGCCACCACGCCCAGCTAATTTTTTTTTTTTTTGTATTTTTAGTAGAGACAGGGTTTCATCATGTTAGCCAGGATGGGCTCCTCCTGACCTCATGATCTGCCCACCTCGGCCTCCCAAAGTGCTGGGATTACAGGTGTGAGCCACCACA
>chr3	156038399	156038809
ACAAATTCCAAATCTATCTACTTCCCACACTTTCTACATACACCATGCTAATCTAAGCCAGCTATCTCTTCTTGCCTGGTTTACTGATAGCAGCTCTCAAGTGATCTTCCTGACTCGACTCCTGCTTCTCACATAAAAGTCAGAATGATTTGTAGAAAATAAGTAAGTTCATTAAACTCTCCTCCCCTCTTTCTTAAAACCTCCAAACAGATTTCCATCCCAGCCTCAATTAGAGTAAGTCCACACTTTAACTCTGCCTGGAAAGTATGTAGATGTGACTTATGCCTTTCTCTTTGGCTACAGTGACCATTTCCCCTTTTCCCAGCACACTTAACTACACTCGCCATCTCTTTCTTCCTCAGACAGGACAAGCTCATTCACATATTAGAGCATCTCTGCTGGATAGTCCCA
>chr3	194591749	194592159
CTATGGCTTGGTCTTTCTGGTGGCCAGTTCCTATCCAGGAGCCCACTAAGAGTTGCCTCTTTAGAACAAAAGATGTTCCTATCACCAGGAAATTTCTAGGAATTTAGGAGCTCTTTATTAGGAATTGAGGTCAAAAGCCAAATACTAGAACAAAGGATTCCCCTGTCACCCATACCTGCACGGGTGTTAGGAGCTCTCTCTCAGAACCTGAACAGAGACTAAACATTAGAACAAAAGGTTCTCCTGGCATGCTTGTTGCTCAGGAAATTACAAGGGTTTTAGGAGCTCTGTGACAGAGACTGGGGTCGGGGATCAATATAGTATTTCTTACTATTTCACAGTGAAGGAAACCAAGACACAGACATAGTGACTAATTTGCTCAAAACGGCAACTCCGAGAAGTCTGGATTAG
>chr3	168972707	168972964
GGGGAGAAAATTGAGGTCAAAGATATATTTTATGGGAGGAACTTCTCCTTTCATTTTGAAACTTAGATATTTCTATCATATTCCTGAATGTTATTAACAATTCTCTAGATCTTTTACCTCCCATCCACTCACCTATGAAATTCTACAAGCAATACTAGAAGTGAGGAAATGTGACCGTACATCCCAACCTATTTGGGTAGCCCGCCTTGCACTTACCTCAAGTTGAGCTTTGCCTCTTACTGCTTTTCTTATTGGGAT
>chr3	133087280	133087537
GATCTCATTGTTCAATTCCTACCTATGAGTGAGAATATGCGGTGTTTGGTTTTTTGTTCTTGCGATAGTTTACTGAGAATGATGATTTCCAATTTCATTTCTAAGCAGCAAAGCATTCAAAAGGTGACGTAGGTGCTATTAATTCAGTTTTAAAAGGGAAACAGAGCATAAAAGTTTGAAAAATTTGCAACCTGACAATGCAATAGAAAAGAAAATCCCATTTTTTGAAGAGAAATTCAAGCCAGCTGCAGAAATTTG
>chr3	161515470	161515789
AAAGGGTTTGAAGAGCTTCAATATTTAAAGGGAAAAAAAGTGGGCAGGAGGGGAAAAAAGAAGGAAGGGAGGGAGGGAGGGAGGGAGGGAGGGAGGGAGGGAAAAAGAGAGAGAGAAAGAAAGAAAGAGGAGGGAGGGTATGGTCACATTCTTGTGAGGTTTAGATTAGAGCTCACTGAATCCACATGTTGCAAGTGAAAACAGGTACAGGGATAGTCAACTATGTATTCCCCCTGCAGTGAATCTGAATTTTTACATAAGATAAACACAGAGCAGAAGAAGCAGTGAAATATGCATTGTCTCCAGTGAGCAGAGGGATG
>chr3	177594345	177594664
AGGGCTTTCTTTTAGAAAAGAAGTATTAAGGTTGTTAGAAAACAAATCTTGTGCTAACTTCACTATCACTGGTACAGAGCTTCCTGCAGCCAAACAAAAATCTTTCCAAATTTATAGATTTTGGTTAATTTCCCAGAATGACTTTTTAATTTTTTTTTTACTCATACCTCAACATGGAGGGAATATTTAAATCATAGCAGGAAGATTTGACAGGGTAATTTTTTTTTTAACTTAAGGGCAGATAACAGAATCTTATTTTTGAGCAATAAACCCAGCTGGAAGCATTTTAAAAATAAAATTAGCTTTACATATGAAAATGA
>chr3	73906121	73906390
TAGTTTAGAGAAGAGAAACTGATACTTACTGGGTTCCTACTGAGTTGCAGGCACTGGACCATACTTTTCACCTATGTAATTCCATTGTTTCCTTATAATCACGGAAGTCAAGTTACCTGTGGGCTAATTATTCATTCATTCCACTTACCAAGTGTTTCTCCTCTGCTTTTTCATAAATTATTCCATAAGTTTGTCTATTTTATTAGCTTCTCAAAGGGCTGGAGTTAGGTTAGGCTGATCCTCATTACTATTTGTTTCTTTAAAATTGTC
>chr3	33134556	33134825
AGTGATTCTCCTGCCTCAGCCTCCCGAGTAGCTGGGATTACAAGCACCTGCCACTGTGCCTGGCTAATTTTTGTCTTTTTAGTAGAGATGGGGTTTCATCATCTTGGCCAGGCTGATCTTGGACTCCTGACCTCGTGATCCACCCACCTCGACCTCCTAAAGTGCTGGGATTACAGGCATGAGCCACTGCTCCCGGCCTCTGTGCCCCTCTTTCTAAGTGCTGTTCTGAGAATTAGTGACTCTAATTTCACTGGCAAATGCTTTAAAAGG
>chr3	83970603	83970866
CATTGCACAAACTGAGACAGTATTGACTGTTATTAAATATTTCTTCTCTCCACTGTAATAATAGTTTGCATCATCTACTTTCTAGAATGGTGGGTTTTGGCGTCTGGTGAGCATAAAAATTACCGACAGAAGTGTGCTAAAAATAGATTCTTGGGTTATAACTTAAACGTACTTAATCAAATCTATTTTCTCATTTATGGCTCAGTTTAATTTGTTTTTTGTTTTGTTTTTGAGATGGAGTCTCGCTCTGTCGCCCTAGCTGGA
>chr3	177863310	177863573
GTGATCCGCTCAGAGCTGTCCAATCTCAATGTCTATGTTCTGAACAACTCCTCCTCTCATGATGTCAATTTTTTTTTAAAAGGAGGGCCAGAACATAAATACACAAGAAAATGAAACATGGCTAGGACTTTCTAAGAGCAAAACTTAATATTCAGAAACCTGAAGCATGTTTTAAGTTAAAATAAAAAGCCTAGAATATATTCTATTCCTAAGTAGGCTCATTCTCATTCAATCTGATACTATACCAAAATTTTCAAATCATAC
>chr3	185447235	185447483
GCAACCTCCGCCTCCCGGGTTCAAGTGATTCTCCTGCCTCAGTCTCCCGAGTAGCTGGGACTACAGGTGTGTGCCACCATGCTTGGCTAATTTTTTAAGTTTTGTATTTTTAGTAGAGATGGGGTTTCACCGTGTTGGCCAGGCTGGTTTGTTTGTTTGTTTTTCTTTTGAGACAGGGTCTCGCTCAGCCACCCAGGCTGGAGTGCAGTGGTGCGATCTCAGCTCACTGCAACCACCATCTCCCCGGTT
>chr3	159434537	159434785
AAAGAGGCCATGACTGTGATGTGACAGTGAGACACCTTACTGTAGCAATCCTGTTTGCATTAGAAAAATAAGGTTGTCATATTGATTATTCAAATTGGTTTGTATCAGCCAAGTCTCAATGGCTTGTATTGCAGCTGAAGCAGTTGAAGATCCCAGCTATTCACAAGAAGACCTGTGCTATAGCATATATTATATTGTGGCTTGTTTGATAATTTGGGGTTTTAGTAATGAAGACAGAGTTTAATCGGG
>chr3	160077940	160078198
GAGGCTCTGCCACTCTCTTGTACCTTGCTCCATCTGCATATCTCCCAAAGGGCTCCTAGTCAGGATCTAAGCCAAGGGAGAACTATTCAGATGAGTAAGGATGAGTGTCTGCTGAAAGTAGAGACCTGGAGAATAGAGGACTTGGGTAAGACATGGAAGTGGCAGGAGTTGAGCAAGGGTTATAGTCTTGGAGAGGGGGAGATTTTTCCCTTGGTGGCCCTGCCTTCAACGGGCCCCAAAGGGCTCTGGTAGGTAGAAA
>chr3	114575764	114576022
AACCAGAACAAATTTTGTAAATGTGTTTGAAGGCATTGGCAAGCTACCAAAATAGCAAGATCCAAAAAAGAGGGAAAGCCAAAAGTGAGCCTGGCATTTGGCACTGCTTTACTCCCTGGAGCAACTGTCAATTTCTTTTATTTATTTATTTATTTATTTATTTATTTATTTATTATTATACTTTAAGTTCCAGGGTACATGTGCACACGTGCAGGTTTGTTACATATATGTGGCAGCTGAGAGGCTAAGAAGCTGGACA
>chr3	192564593	192564864
CAGGCTGGAGTATAGTGGCGCAATCTTCGCTCACTGCAACCACTGCCTCCTGGGTTCAAGCGATTCCCCTGCCTCAGCCTCCTGAGTAGCTGGGACTACGGGCGCCTGGCACCACGTCCGGCTCATTTTTTGTATTTCAGTAGAGACAGGGTTTCGTCATGTTGGCTAGGATGGTATTGATCTCCTGACCTTGTGATCCGCCCACCTCAGCCTCCCAAAGTGCTGAGATTATAGGTACGAGCCACCGCGCCCGGCCTCCTTTTTTTTTTTTT
>chr3	187900852	187901123
GGAAACCCCAAATGCATTTTAAATGGACAGTAGGAGGATGTTGCTTCTTTTTGCTCTGTCATATCTGACCTGAGGAAGGCAGGACACAATGACTCAGCAAGGCCTCAAGAGCCTCTTTTTATTTTTTGTTTTTAGATTTTTTGGAGATGGAGTTTTGCTATGTCACCCCGGCTGGAGTGCAGTGGTCCGATATCAGCTCACTGCAACCTCCACCTCCTGGGCTCAATCAGTTCTCCTGCCTCAGCCCCCAGAGTAACAGGGATTACAGGCCA
>chr3	28504158	28504414
ATAAATTTTTATTGAAAGGTGGGCATGATGTTCTGGGTAAAATAACTGCAATCATGATAGTTTAGCAGTGCAGTGGTAAGACATGAGGGGGAGGGAAAGCATTCTATGTTCCTATGATAAAGTCTCAGTCCTAGGCTGTAAACTTCATAAGGGCTTTCCTCCAACCCCCCTTTTTTTTCTTCACCTACATAGATAGTAAAGGATGGCTAGACGGGGCTGGAGTTGAGTATTTTGCTTCCCCCAGGTCAGGCTGGGGT
>chr3	169011146	169011402
TTGCTGAAGGATGGAGTGGCTGTGGCAATTTCTTAAAATAAGACAACAATGAAGTTTGCTGCATCCATGTACTCTTCTTTCCATGAACAATTTCTCTGTATCATGCAATGCTGTTTACCCACAGTACAACTTCTTTCAAAATTGGAGTCAGTCCTTTCAAACCCTACCACTGCTTTATCAACTAAGTTTCTGTCATAGTTTAAGTCCTTTGTTGTCATTTCAACGTTGTTCGCAGCATCTTCACCAGGAGTAGATCT
>chr3	103539850	103540187
CATTTTCTCAGGGCCCCACTTTCAGGAGGGCCTGACTTTTGGTTGAAAACTGTGCTGTCATCCTCTTGGAATTCTTCATAATTTTATTTTTGAAGTCGTGTTTTGTAAGTGAAGTCTGAGGGGATAGTAAAGCATGCGTGTGAGCAGAGTAGTAATAAACAACAAAATTAGATGGAAGAAAATAAAAGCAACGTGTTTTTAAATGTGGCAGAAAATTCTGATGTAGTTTTCTTGCTAATCAGGACCGCTAGCAGCTTTTATTTTCCTAGGCTGAAGCGTAGTTCAAAGGGTACATTTTGATTCTGGCTTTGCTGGTTTTTCGAGATTTTAAATGTCTT
>chr3	103761404	103761741
AATGACACAATTGGCAAGGAAACTCAGTTAATTCTGTTGTATTCAACATTTTAAGACAATAACTAGAATTATGACTGATAGCTTTATAGCAGGACTATTAGATTTCTATGAATTTTACACAATTTCTGAAATACATATTAATAACACATTCATACAAATATAATTCAAAAAATTTAGTGTTATTTATTATTTGATAATGCTTTCTATATAATTTAACATATCAGATCAGCCCAATTAGTTTAATATGTCTCTTTCTATAAGGAGAGATGTCCTTTTGAGATATTCTGAAGGCCCATATGGAAAACTTCAAAGTTAATTCATGTCAAGAAAAGACTTAA
>chr3	113466840	113467101
AAACCTTCAGAATCATTCCCCATATATATAACTAATACTTGTGTAGCATTTTAAATTCTTCCCTCAGCTGTGGTCCATTTAATTTTGCCTAAGTGCAAGTACAATTTACTTCCATTGTAATTGGCATGGAATTTTATTGAAGTGCTCCAGAATCCTATAAGACCCTATATCTTTTAAGCTTCTTATATCAGAATTAATTCTATCTTCTATAACGTTGTCCCAAAACTCTAAAAACCATGGTTTACTTTCAGGGCCTTTGTTA
>chr3	66511	66772
AAAATGGGGAGGGATTCAAATTTCCTATCCGAAAGACTCCTATTCTAATTAGGGCACTTAAAATACAAGGTGGTAAATGCTAAGATAGAGGAGGACATAATATGCCACAGAAGCTCAGGGGAGGAATACTGAAAGCAAACAAAGAAGATTTCTTACAAGAAGGGACAGCCTGAGACTTGCCATAATGCTCAAGAAGCGCTTGACCAACCTCTCTTCATTCTCCCCCGACAGTCTCTGGTTAACCACTGTTCCACTCTGCTTC
>chr3	173762996	173763287
ATCTGTAATCCCAGCTACTTGGAAGGCTGAATCACTTGAACCTGGAAGGCGGAAGTTGCAGTGAGCCGAGATCGCACCACTGCACTACAGCCTGGGCGACAAGAGCAAAACTCTATCTCAAAAAATAATAAAAAATAAAATAAAATAAATGGAGCCACAGCTGGCCTTGATGATGAACATCAAGTCAGTATGGCTTAGTGCAGAATCCTAATAACAATGGTCCTGTCTTGCTAAAGAAGTAAAGCAAGCAAAGACCCCATAATATTACCTGCATTTATATGTAAGAAGAAGG
>chr3	59109007	59109298
TACGTAGAAAACAAAAAATGAAATTATAGAAAAACATTATCAAAACACAAGCTTTTAGATTAATACTTGTTTTTAAAATATATGTTAGTCTTTGAAATCACATAGAAAACAAAAAGTGGAGTTACAAACTGTCATTACAATAATATTGGCTCTTGTAATAGCCCATATATTTACATTTACCGAGATCTCTATTTCTTCATAAAGTTTTTAGTTATTGTCTAGTATCCATCCTTTAATTTCATCCTGTAGGATCCTCTTTAGCATTTCTTGCAGAGCAGGTCTAGTGATAATG
>chr3	20984586	20984844
TGGGAACCTAGAGTGGGAGAAATTAAGCTGAAAGAAGATTTTGTGGTAAGGGTGATATTGTGGGGTTGTTAGAAGAAACATTTGTCATGTAGAATTATTGGTGATGGCCTGGATATGGTTTTGTATGAATTGAAAAACTAAATGGAATAACGGAGAAAAACAGGTATAAAAGGTCTAAGAATTGGGACGACTCAGGATATCTGATTAGAGAGTGCCTAAGGAGATTCAGCATAGTCCTGCCAGCAAAGATTATTTATTT
>chr3	138379700	138379958
TCTTTCATATGTCTGGCCCATATAATTGATTTCTGTTATTCCCTCTTCCAATTTTTTCTTCCCTTTTTATCCTTTTTTGAGATGGATGCTTAAATCAATTTTTTCTTTACTAATAGATGCATTTTAAAGCTTATATTTACTACAAGTTGTTCAGTGTATAGTATTTTTAGTGTCATTTAGCTCTAAATGTTTTAAATTTCCATTATTTCCTCTGTGACCTATGATTGATACATCTTAATTTCCAAATGTTTGAGAACTT
>chr3	135638087	135638348
TCTCAAAAAAAAAAAAAAAAAAAAAAAAAAAGAATTATAGTAAGTCTTGAAATCAGACAGGGCAAGTATCCCAAAGTTGTTGTTTATAAAAATTGTTTTAACCATTCTAGGTGTTTTGCAGCTTTATATAAATTTTAGAATCAACTTGTCAAGATTGCATTACATCTACAGATCAATTTGGGGAGAACTGATTTTTGATAATATTGTCTTCCAATTCATGTCTATTTATTTAGATCTTTAATTTCTCTCAGCAATGTTTTGT
>chr3	180137031	180137292
TAAGTTTTAGGGTACATGTGCACAATGTGCAGGTTAGTTACATATGTATACATGTGCCATACTGGTGTGCTGCACCCATTAACTTATCATTTAGCATTAGGTATATCTCCTAAAGCTATCCCTCTCCCCTCCCCCCACCCCACAACAGTCCCCAGAGTGTGATGTTCCCCTTCCTGTGTCCATGTGTTCTCATTGTTCAATTCCCACCTATGAGTAGGATGCCTTTTATTTCTTCTCATGCCTAATTGTTCCAGCTAAGACT
>chr3	42654854	42655096
GGACTCTGAGTCAAATTCAGAACGAGATGTCACTAAAAACAGTAAAAATGACTCCCATCCATCCTCTGACAAGGAAGAAGGTGAGGCCACATCCGATTCTGAATCAGAGGTTAGTGAAATTCACATCAAAGTCAAACCCACAACCAAGTCGTCCACAAATACTTCACTGCCTGATGATAATGGTGCTTGGAAATCAAGCAAACAGCGCACATCAACTTCTGACTCTGAGGGGTCCTGTTCCAA
>chr3	62173221	62173463
ACTTTCGTTTTTGAGGCCTTTTCAAAAGACCCGAGTTAGTGTTGTTCTGCAGACTCATTGGGTCAGAGTGCCATCTTGCAAACTGAAACCAGGCTGGCCAGAGTGAGCTTGCAGTGGGAGTTGGGAGTGAGGAAAGCTGGTCTGGTGTGACATTAGGGAGTAGTGACGACTGTGGCAAACCAGTGAGACGCACCCTGTCTGAAGGGAGTGTGCCGCTTGGTTCCAACTGATGTGTGCCACGTG
>chr3	153183301	153183568
CCAGACACCAAACCTGCCGACAACATAATCTTGGATTTCTAGTCTCCAGAATTGTAAGAAAATAACTTTCTGTTATTTAAGCCCACCCAGTCTGTGGTATTCATTATGGCATCCCTAAAAACTAGTACAGGATGTGTGGAGTTAGTTTTTTTAATTAAACTTTTTGTTTTGAGATAATACAGATTTACATGTAGTTGTGTATCCTTCACCCAGTTTCTTCTAATGGTAACAGGTTATAGAACTAGAGTATAAATATCACAAGCAGGAT
>chr3	185748384	185748651
CACTCCAGCCTGGGCAACAAGAACAAAACTCCATCTCAAAAAAAAAAAAAAAGAAAAAAGGAAAAGGAAATTATTAGAGTATAGCTGTCTGTATTCCCCCCTGATCCTCTTCACCTCTCTCCCCTCCAACCACTGTCCTGAATTTGTGTTGATCATTTTCATCTATGTCTATATACCTTTGCCATACATGCAAGATTCCATACCCAGTACGTTGCATCTGATGGCATGTTTTTCAGCCTTGTAGAGACAGCATCATGGGAAAGAAATC
>chr3	152942010	152942233
CATTTCTTTTATGTATTTTTTACCTTCTTAATGTTTTCAATACATTGGATTTCATCTATATTTCATCTATAATTTAATTTATATCATGTGTTAAAATGGTCGAATAACCTGCTTTCTTGATAAGATAAATACCAAGTTTGCCTCATTTCTCTCCAAAGAAATGCATTCATTCCACTGAAGTTTTTACGAGGTGTATGAAATATCCAAGTGTTCATATACATATT
>chr3	105129583	105129806
CAGAACATTTTCCAAGATCTTTCATGGGGCCGATTGATGACATCATCACCTCCTCTTCACACTAATTCTAGGCCATTCTCTCCTTCAATCACTATTCAATCACTACTTTTTGCCCATATTTACTTCCATCTTTGGGGTTCTTTCAACTCCTGGAACATTATTATCTTTTTTCAACTATTATTTCTTTTTAGGTTTCTCTTCAACATATACATATATGCCTAAAA
>chr3	193730620	193730872
TAATTTGACATCTACATTCTCTTTTGATCCACTTTCTCTCACTTGGTGGAGCTTAGTGTTTAGAGGTTGAGCTTTGAAATCAAACTGGACCTAGGATTACCTCTCAACCCTTACATTTACTGGATGAGACGACTGCTCCTTCTTTCAGTGGTTTTCATGTGTACAATAGAGTGAGTATTCATACTTCCTTAGAATTGTTGTCAGAATAAATTGAGATAGAATATCTTAATATGGTGCCTGCCAGATCGTAGGT
>chr3	153616454	153616706
ATGTTGAAATTTGCAATTATCAGAATATATCTGTCAGTAATTTATGTCACTAGCTTATATGCAGTATCGTGGGGTCATGGGAATGTGAAGACCCATGTTTTTCTGCTATGCTAACTGTAGCATGTGTGCTGTTTTTTTTCCGAATACATTCTAAAACCTGAACTCAATGTAATTATTATTCTCTTTTAGAACTTTATGCAACAATCATTTCAAAAAAGAGTGGGGGATTGCATTTCAAGGTGGGAGGATCTCC
>chr3	81856816	81857066
TGTTACTGGACTCAATTTTTGGACACAAGGCCTACAAATAGACATATAAACAAAAAACCTTTTCATATAATTAGTATGTACACTAAACTCTTTTAAATGTCTGCTGGTAGACGTGTTGCTTCTGTACTCTACTAAAGGCTTTATACACACTGTCACAGGCTACGCTAAATTTATATTTAAACATTTTTTATTCTTCAATAATAAATTAACCTTAGCTTACAGTAACTTTTCTATTTTATAAACTTTTTAAT
>chr3	31429193	31429443
TATTTGTTGAGTGCCTACAATGAACCTGAAAGCTGTGACCTATTACAAGGTGGTTTTTGAACACCTAGAACAGAAGAAAAGCAAATGGAACCAGAAATGAAATAAATCAAGCCAGGAACTACCTGGATGCCAACTTCCACAGTTCTTAACCCAATGGTACATGGCATACAGTAGGTGCTTAATTAAATATTTGTTGAATAAATGAGTAAACACATCAAGGCTTCCCCATAAATACCTGTCTGAATAACTGC
>chr3	6391553	6391843
GGTATTAAAAATCTGTTGAGACTTATTTTCTTCTCATGTGTAAATAGGGATTTTAATTTCCATTCTGTGTCATTGTAAAGCCTAATTTGTATGTGATACAATGAGCAAATGCCAGACTATCTGCTGCACTTCCAGCACAGTGCTTTGCATATAGAAAGCACTCAATAAATTGATATTTTGGTTGAGGTCAAATGGAGAGATGGAATATTCTTGCTGTCTTCCAAATTGATGATAGTTCATGAAATAGAAATTTCACTTGCTCTTCTGTGTTTGTAGTCCCAGGAAAATCAA
>chr3	133410656	133410946
ATCTACTGCCTCCGAAACCATCCCCACCCCTACCTTCCATGGAAAAACTGTATTCTACAAAACTGGTCCCTGGTGCCTTAAAGGTTGGGGACTGCTGCTTTAAAGAGTTATATTGGAAGGGCATGACAACTTTTATAAAAAATTGAAAAGTGGGAGTTGAACAATGAGAACACATGGATACAGGGAGGGGAACATCACACACCAGGGCCTGTCACGGGGTTGTGGGGTAGGTAAGGGATAGCACTAGGAGAAATACCTGATGTAGATGACAGGTTGATGGATGCAGCAAAC
>chr3	64363538	64363816
ATCCATTTATTAAGAACTGGCCAATCGAAAGTGAAAATGCAATTTAAAGAAGTATTATAAGAGAGTGTAAAACTATATAGTTCTACTATTTGCAATATTATAATTAACATTTCTTTTGGTGTGAAGAGATGATGTCTATGAATCCATATCCTAGAACATAAAAGAGTGAATACAGGACTCAAAGTTTCCTCATTTTATGGGCACACAGAATGGGTGAACAGTGGCAGGGAGAGCAACTGCCACACACAGAATCAAGCTCAGTAAATCCCCACTCTGAAA
>chr3	2070021	2070299
ATTTTTGCATTTATCTTTATTATAAATTCCTTACTTAGACCTTTTATTAGTGTATTTTATTTTTTCTAATTATTTTGCATCTGACACTTAATTTATTTGTCCTTATTCTTTCTTTCTTAAAAAAATGAATATAAGTTTTAAGGTTTTGAGTTTCCCTTAGAGCATTATGTCCCTTGGGTTCTGATAGATATTATTTTTATTTTTCTCTGTAAATCTTATTCTCCAGTTTTGGTTTTTCCTCTTTGAACTAAGAGCTGTTCGAAAGAGAGCATTTAAATC
>chr3	54319364	54319614
AAAACGTAATTGCTTTGGAGTATTGTGTTTTGAAGTGACACCTTTGTATGCAATAATTGGGTTAAGAGGAATACTAAGCACATTTATGTCATAATAAGAAAACGACGCTGTCTGTAAGGAGAGACTGCAGAATTATACATTAGTTTTTATTGCAACATCTTTAGTAACATATCTAAAAATTGTCTTCCCTCTGCCCCCCCAATACACACACACAAATATGGACTTCTAGCAACCAATTTCTGCCAGAACAG
>chr3	121207136	121207386
AAGAGAGTAGGGGGAAAATATTCAACATTCTTAAAGAAAAGAATTTTCAACCCAGAATTTCATATCCCGCCAAACTAAGCTTCATAAGTGAAGGAGAAATAAAATCCTTTACGGACAAGCAAATGCTGAGAGATTTTGTCACCACCAGGCCTGCCTTACAAGAGCTCCTGAAGGAAGCACTAAACATGGATAGCAACAACCGGTAGCAGCCATTGCAAAAACATGCCAAATTATAAAGACCATCGATGCTA
>chr3	129615111	129615356
TGAGGTGTTGCTCAGTCCCCACGTGCTCCCCCCACGTTATCACTGGCCCCCATGAGGGAGACAGTGCAGCAGAGAGAAACGGCCACATCCCACAGCCACAGGTGAGGCCTCTAGGTCAAGGCCTGGCTGGGAGCCCAGGCTGACCTGGCCCTGGGGCACGGTGCCAGGCCTCACCCCCCAAGGTCATTCCATAGACTCGGCCCCGAGCCTCCAGCATCCCACATAGCCACCACCTGGCGGGCCCCA
>chr3	13043618	13043863
CTCAAGAAGCATTGGCCTTTTGAGGATGGGTGCTGGAATGCCCGTTTTCCAAATGGAAAAATGAAAGTCCAGGGTGCTGAGAGCGTTGGGTCTTGGAGGACAGTAGTGGGCTCCCAGCCTCCCAGGCAGCTGGCATCCTGAGTTCCACCATCTTGTCTCGGGCCTAGGATGGCCACTAATATCCAGTGCGCAGGCAGGGGCTGGGCACTCACTTCAGGGCAGGAGCTGGGAAAGAAGGCAGAGAAG
>chr3	163339159	163339393
TTCCAGGCACATAGGCCAGTCGGTGCATGAAGCCCTGAATTAGGACAGAGATTTGGCAGAGAGCAGAAATGAGATAAATACAGCTGAGAACAGTGAGCCAATGAGGAAAGCAGTGTAAGTTGGGGTTACAGAGGTAGACAGGGGTCACACAACTTATGGTAAAAACTTCCGTCACTAGTTGGGCATTAAAGACCCTCCATAATCTGTCACAATCTACTTATCTCACTAAACTTCC
>chr3	181789918	181790152
AATGGTTAATTATATGTCAACTTGGCTGGGCCACGGTGCCCAGATATGTAGTCACACATTATTCTAAATGTTCTGTGAGGGTGTTTAGGGGGTGAGATTAACAATTAAATTGATGAACTTTGAGTAAAGCACATTGCCCTCCATCATCTGGGTAAGGCCTCATCCAGCTAGCTGAAGACCTGAATAGAACAAAAGATTGACCTCCACCAAGAAAGAGGGCCATCTACCAGCAGAT
>chr3	169550846	169551105
CTGCCTTCTTTTTGTTAGACCCTTGTGTCTTCCCTATAGAACAGTGCTTTGTATAATACTTAATAACCATATTGAATTTGCCAATAAACCAAGCATCATTTCCTCTAAAATTTTCCACCTTACCAAAGTAAACTTCTAAAAAGCAAATTCAGGGGAATATACAAAACTGTGCATATTTATCATGGGTTGAAAAAAATTCATATTTTTCTTATTTTGTCTAATCTATGACTTTTTACTTTTAACATAATTTCCTTTATATC
>chr3	60382786	60383045
TTGGAGAGCTCTTAGGCAGTGTGAGGGCATATTCTGACATCTTAAATGCCTCTGCATTTTAAAATTTCTGACCAGCTGTCAATTTTGTCCATCAAAATCTCAGCCTGGTTATCCTTGCTTATAAGCAGCAGATTTTTTGAGTGCCCCCATATGACTCCAGGTTTCAAATGTTTGCTTTATCGTATGTCCCAAAGTCCAAATACTGGAGAGTCATATGGAAATATTCCAAAGATTTGCACACAGAAGTGTGACACATAAGG
>chr3	39057470	39057713
GGAGGCTGAGGCAGGAGAATGGTGTGAACCCGGGAGGAGAAGCTTGCAGTGAGCTGAGATAGCGCCACTGCACTCCGGCCTGGGCGAAAGAGCAAGACTCTGTCTCAAAAAAGAAAAACAAAAGGAAAATAATTTCTGAACTTGGAGACAGGTCTTTTGAAATAACCCAGTCAGACTAAAAAAAGAAAAAAGAATTCAAAAAGAATAAAGAAAGCCTACAGTACTTACAGGACATCATTAAGCA
>chr3	41978189	41978432
CGCTCTGGGAAGTTAAGAGATGGCGTCCATAAAGCACATCTCCCAAGCCGAAACACACAAGCACTCTCTCTCCCCGCTGCACCCAGGTCCTAGAAGAGGCGTCCCGTGTGCCCTTAACTAACGCCCGGATAAAAACGGGCGGCTTTTTTAACACGAGCGCAAAGCAGGGGAGCGCAGGGGGTACGGGGTCCACTGGCAGAAGGAGAGAGGGCGGCCAGGCGCCACCACCCACCCGCCCCGGCAG
>chr3	116085119	116085372
CTGATAGTGCATGCTCACAAGTTAAAATAGTAATATCCATCTTGTTTTTAATTTGTGGTACTTGAGGCTTCAGTATAATAATGGCCTTCTTCCATTGTGACTTAATATTCCTATCATTTGGTTATATATTTTTAAAGCAAAAATCTCTCGATCGTTATTCAGATGACAAATTATATGGTCATATCTGTTAGATACAGCAAAGTCTGCACTGTGGTATTTCTAAGAAAGCAAGTAGTTCATTCCTTCATTTCTGG
>chr3	8428096	8428349
ATCATTTGCACCCTGGAGATAGAGGCTGCAGTGAGCTATGATCACGCCACTACTCTCCAGCCTGGGTGACAGAGTGAGACCCTGTCTCAAAAACAACACAACAGTATTGAAGATACAGAGAGGCAATTACTCCCCGCTCCCTACCACTGCCAGGGTGGTCCATCCCTCATCGTCTCCCAACTGAATCTTTGCAACAGCCCCCTAGCTGACCTCCCTGCATCTACCCATTGTCTCCATCATTCTTTTCACAGCAC
>chr3	178955158	178955406
CACTGGGCAGTGCCTTCCCCTCTCCTGGCCTATTCTCAGCCACGCCTAAGTGATCTTATTTCATCTTGACACTAACCTTGGATATTTGAAATAGAATTATTCATTTACAAAGGAGGAAAATGAGATTCAGACAAGCTAAATACATGCCAAAGCCACATAACTACAAGTGGCAGAGCTCAGTCTGCTTTCCAAACCCATGCGGCTCCCTTCATCACCGTGACTCACCCACTTTATCCCCCAACTTCGAGG
>chr3	56438043	56438291
ATGTCTAAAAATTGCTTTATGTGTACCTAATTTGGAAGAAATCCGTTAGAAATACAACGTTAACAATTGCACAAAATACCGAGGAATATGAAAAGTCAGTAACTCTTATGTACCAAACTACAACACAGAAGTTTTTATAAACCTTAAAAAGATGTATTCACTCCTATGTTTCCTCTCTTTGATCTCCGTAACACAATAGAATAAAGATATAAAGAAAAGATAAACCTATATTCTTTTAGAGAAAATAGG
>chr3	89034167	89034408
TGTCCTAATGCTATCCCTCTCCTTGCCCCCCACACCTCCCAACCCCCGACAGGCCCTAGTGTATTATGTTCCCTTCCCTCTGTCCATGTGTTCTCATTGTTCAACTCTCACTTATGAGTGAGAACATGTGGTGTTTGCTGTTCTGTTCCTGTGTTATTTTGTTGAAAATAATGGTTTCCAGCTTCATCCATGTCCCTGCAAAAAACATGAACTCATTCTTTTTTATGGCTGCATAGTATTCC
>chr3	138035527	138035768
ACATGATTTACCTTTATTAAATATATGTTAATATATGTATATATTTATGTATTGCATATTCTCATTATCACCAGATTGCCTAAATTAATGAAAGGTGAAAATGGCTTTTTAAAAATTTGATCTTGGATTATTTAAAAAAATATTACTAACATGTCTTTTGCTTGGGGACACTAGTGTATAAAACATTATATGAACAGTGTTTAAATTGCAATAAACAAATTTACATTGTTGTTAGCATGTCA
>chr3	20163921	20164173
AGATTGATAAACTGAGAGGCAACTTACTCTTATTTAGGGTGAGTTACCTTTTAAGGAAAGAACAGGAAATCACATCCAGATCTGTCAGACTCCAGGCTGTTTTCTATCTGCTACACTAAACTTTCTTGCATTACAAGCAGGGCCTTAGCCAAATAGAACAGAGACCAGGACAGAGTTTGTTCTGACCTAAAATAACAGCTTAACTCTTTTACAGGGTGATCAGCCCAAAATTTGACTTTCAGTTTAAAAAATA
>chr3	161458173	161458425
ATCCATTTCCAGAATTTGTTCATCCCAAACAGAAACTATGTACTCGTTAAACAATAACCCCACCCCCCATTTCCTCCTCCCTGCAGTCCCTGGCAACCACTATTCTCCTTTCTGTTTCTGTGAACTTGCCTATGCTGGTACCTCATAAAAGTGGCATCATATTTGGCCTTTTGTGTCTGGCTTATTTCACTTAGCATAGTGTTTTCAAGGTTTATCCTGAGGTAGTATTTATCAGAATTTCATTCCTTTTTAA
>chr3	36987976	36988252
TCACGACTGTAATCTCAGCACTTTGAGAGGCCGAAGCAGGAGGATCGCTTCAGCCCAGGAGTTTGAGACCAGCTGGGGCAATATAGTGAGACACCGTCTCTATAAAAACAAAATAAAAATAGACCAGGCGCGATGGCTCATGCCTGTAATCCCAGCACTTTGGGAGGCCATGGTGGGCAGATTGCCTGAGCTCAGGAGTTCAAGACCAGCCTGCCCAACATGGTGAAACCCCATCTGTACTAAAAATACAAAAAATTACCTGGGCATGGTGGCGCGC
>chr3	64342900	64343176
TAGCATTTGCTTAATACTTAATTACTGCCTTAGGGCACTAGAGTCAGTACCCTGGTGACCAGGAGGGGTTAATGCAGCTTCCAAGGAAGACAAACAGGAAACACATTCATTCATTCAATAAATATTTATAGAGTACCTTCTATGTGCCAAGTACTAAAGCTGAACATTGGCTGAAAAATTTTATCTCATCTACGTCAAAGGGGACTTCAGATATCTTTCAAGTTAAATAAACCTCACTGATCCATAAGATAATTAAGAGGAAAAAAGAACAAAGACA
>chr3	139758471	139758714
GAGAGCAACCGGTCTGACCAAAATTTATTTGGCGGGAATTTCCTCGTCCTAATAAGCCTGGGAGTGCTATGGGAGACTGGGGCTTATTTCATCCCTACAGTCTCGACCATAGAAGACAGCCACACCCAAGGGGGCCATTTTAGAGGCCTACCCTCAGGGGCGCATTCTCTTTCTCAGGGATGTTCCTTGCTGAGAAAAAGAATTCAGTGATATTTCTCCCATTTGCTTTTGAAAGAAGAGAAAT
>chr3	165586169	165586412
GGTAACACACCTGCGCATATACCCCCTGAATGTAAAATAAAAGTAAAAAAATAAAACAATATAAATAATTAAATAAATAAAATGAAGATCTGACTTATTCTGAAAATTTAATTAGGCTCATCTCACCATGTTTAATCTAAAGTGTTATACCATGATAACACTACATAAAAAGAATAGTTTAAAACAAAACAAGCTAATAGTCTTCCCCAATGCAGACTCTTGGCCAATCTAGAAAGGTTGGGCC
>chr3	40239654	40239904
AATTAGGTTAGAGGTTTAATGCAATGCAAATCAAAATCTGAACCAGACATCTTTTAACTTTTCAAAAAGAGTCTAAAAATCAAAACCATCTGATAGAATAGTCAAAAATAGTTTAGAAATGTTTAGAAAAAATAAAAGAGGTGTGAAGAGGATCCATTTATTAAGATATTACTCATATTTTTTAAAGGTACAGTAATTAAATTTGTGAGCTACTAATATAAGATGTAACAGAATAGTCCAGAAGAACAGCC
>chr3	58968541	58968791
AAGTACAGCTCTCAGGAAGCCTCATCCCTAGGGGAAGTGGGAGAGCACCCTATCAAGGAAAAACCCTGTGGGACAAAAAACTCTGAACAGCAGGACTTGGGTTTCAGATCTTTCCACTGGTAGGTAGTTTCTCATAGCAGAGAAACAATTGCAATGTGGGGAGCAATAGGGAAAATCTGCACCTATATCCCAACAGACAGGCAGCCTCTGTGATCATGAAAGGCATTAGAGAAAGGGTCCTTGTTCCCCCC
>chr3	16182797	16183059
TAGTAGAAATTCAATAAACATTTGCAGAATGAATGGAGACAACACAATAATAAATAGACCCAGTAGGGCTTCACAGTGCTTTTCCAAAAGAATATTTATAGGTACTGAAAACCCACTATATTGGTATCATAACTCAAAATCTATCCCAAGCCCTGTGTTATTTTTTTTTCAGGTATAGTCCCAAAAGTTCAGTGGCATTTTCAATCCCTTCAATCCTACTTTCAGCCAGTGTAATTATTGGCAAAGCCTATTTCAAATGTGTG
>chr3	64108741	64109003
TTAAGAGCTTTATATATGTAAACTCATTTAATCACTCAGCTCCTTGAGCTAGCTTTCTAATATTATTTGCAGTTTTCACATGAGAAAGTAGAGGCAGATGAGGCTAAGTAACTTGGCAGGGTAACATAACTAGGAACCAGAGACGAGATCTGTACCCAGGAAGTCTTATTCTCAACCATGACATTGACACTATCTCCTTCACTCTAGTTAGGCATCTGCTCAAAAGCCAACTCCTCTGAGAAGTCTTCCTATCCACACTAAAT
>chr3	123560856	123561103
TTGTCCAGCTTATAATACTGCCCTTTTATAATCAACCCACAAAGATAAATCAAGGAATAAACTTATCAATAACCAAAAAGGTCCACATCCATGCCAATAAATTTATAAAAATTAAAAAATACACTACAAATCAGATATTGAAAGTGCATGCAAATTATCTTATGAGAACTGTCTTGCAACCTGACAGGATATTAAAAAAATAGAAACTAAAAATTCAATAAATAAATAAAAAGAGAACTGTCTCAACA
>chr3	152176905	152177152
TTCTTCAGAGTGACTAGAGATTCTGTAGAGAAAGGAGCACAATTGCAGACTCTGTTTTCACTTCCAGTGTAGCATTTGTGCCTCTTCTCACACTAACTTGGCTGCATCAGTTTTTCCTTATAACCATTTGAAAACAAAAGAAAAAAAGCAGCCCCATTACAAAGGGATGCAAATTCTCACCTGGTTTGTTCGCCAAGTATAAGAGACAGTATAGCATGGCATGGGAAGATCCTGTCCAGGGTCTATTT
>chr3	72883296	72883545
TATATCTATAATAAGCACATATGTGTGTGTGTGTGTGTGTGTGTGTGTGTGTGTATATATATATATATATATATACATATACATACACTAATAAAGCCTAACTCTCCTAACAGAGTTCCTAATAATGGATATATAACAATCCAACAGAAAAATGGACAGAAGATACAAGCAGACAATTTTCAAAAAAGGAAATATAAGTAACTCTTAAATATATTAGATGTTCAACTCCAGTCAAATAAGAGACATACAA
>chr3	107127111	107127360
TTCCATCTCTAGGTTGTAAATATGGTGATTTTTATTTGGTGCTTGAACCTGGGCCACGGTAAATAGTCATTATTACATTTTCTATAATACACATTATAGAAAGTAATATTTCTTGATATTCTCTTCTCCTAATGTTGACCATCAGAAGTATTTATGAAATATGTGCATATTTCTGTGGAAGGGAGCATTGGTCATCAAAGAGAGAAATTCTACTTTATTTGATGACACAGTAGACTATAGCATTCATAAT
>chr3	38702103	38702354
TAGTTTCATATGGGCCATGGTGGAAGTGTTTACACTAGACAAGGCAGAAAATGCTACATATCAGTTTTTCTTTTTTCTCCTGAAGAGCTGACTTTTTTAAACACTTACCAGCACACCACTGGTTGGGTACATTGAGATGGGGTAAGAATAGGAGCTGGGAGAAGCCTGACACCTCCTCCCCTCTCTTGCACTCTCTGTAGGGCAAAAAAGATATTACCCCATAATTGTCTGGTTATCCCTCACCAATGTCTT
>chr3	113749849	113750100
CAGCCTGGTGACAGAGCAAGACTCTTGTCTCAAAAAAAGAAATAAATTTGGCATACTCTAAAGGCTTCTTTTTTAAAATTTGTCCTCCTGCTTTTTTCATGTAAGTCTATTGGGACAAAACTATGCCTTATGTATCCTCTTTTTTAAATCAAGGCTATTATAAAAGATTGTGAAAGAGTTTAATTTAAACTAAATATATGTCATTTTATTCTCCTCTTACCTGTGTTGTGATATGTATCTACCCATCCGCCA
>chr3	83580147	83580426
AGAAAATTAAAGATTCTTGTAATATTCTGATAAAAAATAGCCTCCTTTCCCAAGATGCTAGAATATTGTTTTTCACAAAAATGGAAAATTATTGTATTCCAAATGTAAAAACAGAACTTTGCAAGTGCACATTTCTAGGAGTTCTTGATCATGGGAATGACATTTTTAAAGCCCATGCAGAGATAGGGCTTGAGAATATAGGCTTTATGTGAGGGAAGGAGCTGGAGGTGGTTATTTGCATAAAGGAGAGAGTTGAAATACACTACTCTCTCATCCATAA
>chr3	189844431	189844710
TTAGAGGAATTTTCATGAACAAAGATCAGTAACATCATCCACTATCCATGAAATATTGAACTATAAGGCAGTTTTAGTACTGGGAAAGAAAAACTACATCATACCTACCAGTAAGAATCTCATGATCATCATATTTTAATAAAAGATGAAGAGGTAAGATCGCTTATTCTGTGTTCCAAAGAAATTCCTGGAGGAGAAGGGATCTGAGCTAGACTTTCATAAATAGAGATGATTTGGATAGAAGAACAATTTAGAGCATCCTGGTTTGAAAGAACAAAAG
>chr3	174679343	174679596
CCAGCATGGGAGACAGAGCAAGACCGTGTCTCGATTAAAAAAAAAAAGAAAAAGAAAAAGAAAGAAAATTGGATGTGGAAAATAGTACTTCAATCTGACTATTACATGAGGCATTTCAATGTAATAATCAGGGTTGATATCAGTTGAAGAACTAGAGGAAATGAGTATAGACTATTCTTTCAAAAGTCTTACTTGGAGAAGGAAATAGGTAAAACAGGATATACTATAAAAGATGTCTGTGTTTGTTTGTTAAA
>chr3	192656336	192656589
TGGAAACGCACACAAAAATGTGAGATGATTGTATTCAATTCCTTCTTTCCTTAGCTCTGTGATTTTGGATAAATTATGGCTTTTGAAACTTTGCTTTGTTCATTTTCAAAATGCAATTATAACACACTGTCCCCCTGAAAAGCTTGTTATGGGGGTAAGAGGGTGAAGGTAGCATTATGACAGTGCTTTATAACTTGTAGGAAGGATTATAAGCATTGTTATTTCCAGTGCTCACTTTTTTTTTTTTTCCTGTA
>chr3	2995491	2995733
TGACAGCTCTGCCATCCTCCCCTCTGCCATCCTCCCAGTTTGCTTAAGCTGAGAAGTAGTCTTACCGAAATATAAGTTAGTCGCTCACCCCTTGCAGAGTTCAATTAACTGGAGTGAGGTCTGGTATAAAGAAAGCGATTTATTCCAAAGCTAGCTTGGGGAAAGAAATACAGATGTCCTGCCTTAAGTATACCACTTCACTTTTGGAACAGAAAACGGGTACTTTTCAAAGGTAGAGGAGGA
>chr3	139805964	139806206
CTTCCTCATTTTCTCTTGTTGCCACCATGTAAGTGCCCTTTCACCTCTCGCCATGATTCTGAGGCCTCCCCAGCCATATGGAACTGTAAGTGCAATTAAACCTCTTTTTGTTCCCAGTTTCGAGTATGTCTTTATCAGCAGCGTGAAAATGAACTAATATACTACCTCAGATGTCCTGGGCTTGTAGGATAGGTAGGTGGAAAATGCAGCCCAAACTGGTATGTTCCTCAATTCCAGGTACCC
>chr3	148412665	148412909
CCAGAAAATTATTACCTTATGTTGTTTTACTAAAACATGCTTGATTGTTAAAATATTTATTTTATTCAAAACATGAAAACAAGTGAACAGATGAAATCAAGTGAATATTTGCATAATCTTGAAAGTGGAGTTGGACACCAAAGAATGAGAAAGTAGAATGATCAATCTGACTCTATAGACTTTATGCATGGTAAACTATTTCAAACTTAAAACCTATTTGCAATACAGATGATGAGGTAAAAGTA
>chr3	21480238	21480482
ATCTGCAGCCCCTCAGTTTTCAATGACAGAGTTTACTAACCAAAATCCAAAATTATGGATAGAGCTGAATGTTTACAGTTCTAGAGTTACATTTTTCTTCCCAGATGGTTAGTACAATATAGTGTACTCTTAGGAGAGCTGCTTAGCCTCAGTTTTTTTTTTTCATATGCAACAGGAATAAGAATCTCTGTCCCATATTTTCTTATTTATAGGAGGCTGTATCACACATATACATGAAACACATG
>chr3	32856923	32857180
ATGATTAAATTCAGAGGTTTTGGCCTATTTCCTATAGAGATTGCTCTCTCCTGAACTTTACTCCATTATGTTTAGAGACAAAGCCCCGAAATTGCCTTCTGTGTTTATAAGGTCCAATTGTAATCTGTGCTGGAGACTTTCCCTTGAGTTTTCTCCATTCCTCCGACAGGGCATGCAGTGGGGGTAGGCTTCCTTAGGGCCCCTTGCTGGGGCTGCTTTCTTCTGTCCAGTTTTGTTTGGATACCACCCCCAACCCAC
>chr3	52395709	52395966
GCCTGCAGGTACGTGCCATGCAGCGGCCACCCCCGGGTGTGAAACTGGTCATAGAAGCTGTGTGCATTATGAAAGGCATCAAGCCCAAGAAGGTGCCTGGAGAAAAGCCAGGCACCAAGGTGGATGACTACTGGGAGCCTGGCAAGGGGCTGCTGCAGGACCCGGGCCACTTCCTTGAGAGCCTCTTCAAGTTTGACAAGGTAAGCATGCCAGGCACCCTGGCCAGCCAGCGAGTGAGGACAAGGCCCGCCCGGCAGG
>chr3	65746614	65746883
TTCCCGACCTCCCCCTTATTCCTGCTGTCATCTTAACTTTTTTTTTTTTTTTCTTGAAACGGAGTCTCGCTCTGTCACTCAGGCTGGAGTGCAGTGGTGCAATCAGGGCTCACTGCAACCTCTGCTCACTGCTGCAACCTCTGCCTCCTGGATTCAAGTGATTCTCCTGCCTCAGCCTCCCGAGTAGCTGGGATTATAGACGCCTACCATCACACCCGGCTAATTTTTATATTTTTAGTAGAGATGGGATTTCGCCTTGTTGGCCAGGCT
>chr3	18339296	18339565
AACCTACTCCTAAATGACTTTTGGGTAAATAATGAAATTAAGGCAGAAATCAGGAAATTCTTTGAAACTAATGAGACCAAAGACACGACACACCAGTATCTCTGGAACACAGCTAAGACTGTTAAGAGGGAAGTTTATAGTGTTAAATGCCCACATCAAACAGTTAGAAAGATCTCAAAATAACAACCTAACATCATAACTAGAAGTATTATATAAGCAAGAGCAAACCAACCCCAAAGCTAGCAGAAGATGAGAAATAACCAGGATCAG
>chr3	145169424	145169670
TGTTAATCCACCTACTACTGGAACAAACCACTTAAACCAGACACTGTTCTGGGTTCTTTAGTATACAGGAAATTATCTTTTTGGACTTTACAAAACGAATACCTCTTATCCACCCTGAATCTTACTATAGTGCACTGTCTCAGGACATGACTGCCAGAGCACTGAATATAGTCAATATGATAAAATAATTCTAATACCCAAGTAAAAAAATCATTTTCCAGGATGGGCTTCCAATGCTTTGCTTCTA
>chr3	151093177	151093423
TTCTTACGAGAATCTAACTAATGCCTGATGATCTGAGGTGGAACAGTTTCATTCTGAAACTATTCCCCCGGTGGAAAAGTTGTCTTCCACAAAAGTAGTGCCTGGTACCAAAAAGGTTGGGGACCCCTGGGGTATGACATGTATATGTGTAAGTATAAGACACTATATAAGATCTTGAAGAAAAATATAAATAGATTAACGTAAATACTCTAAGCAGGGAGCAATTAATATAGGTACATGTGGCATA
>chr3	194711475	194711803
TGCCCAAAGCTTATTTTTATCTAACTCTCAGATAGTAAGAATGTTTGAAATAATTGAGTTCTTGTCTAATTACCTAAAGACTAATTCAGAACTTCATTTATTTGGAGAGTCTCTGGCATAGCAGATCCATTTAAAATGACACACAAGAGCAGGCAATTAAAAATTAAAGTTGAAATCAAGATGAAAAAGGCAAGATTGAAGCCGGCTTAGACTGCTCTGATTAGCTGTGGAGGGGCAGTGAAATTCGACAAGGGCTTGACAGACTGTCAAGGATGCAAAGAAAGAGGCAGGATGATGGAACGAAGCTCCCAGGGGCACCAAAGCTGTTT
>chr3	173145363	173145691
GTGACATTTGTTGGGGTGGAGTTAAGTAAATCACGTTGAAGGGGGAACAAAATCTAACATGATTTATTTTTTAAATGTTTTGGAAAATTCACAAGTTTCATTTTTGGATTCACCCAATAGTTTTCTTGTTTTCAATATGCCTTTTTTCTGGCTCCAGTTCTCTCCTGTTTTCTCTATTGGCTTCTGATAATATTCCAATTTAAGGAAGTTTGACAGATTATTAAAACACTTACATGAAATTCAGATTTTTGTCCTGAATATTGTTTAATATTTATTGATACTTGGGAAGCATAAAGTCATTTTAATGAAGAACATATAAGGAATAGGAT
>chr3	146084572	146084831
AAACCTCCATGAAATGAATTTTCCTATATAACAAAACTGCATATTTACCATTGAACTTAAAATAAAAATTACATAAAAATAATAATAAATGATTAAAAAAGAAAAAAGAATAAAGCTTTTATAAATATTTGTCAACACTTTTTAATATCTCATTGATAATTATAGAGGAGTGTAGGTGCTGGATCATTTCATAAAGCAATAGCCACCATTTTCCAAAGCAGTTGTACCATTTTACCTTACCACCGGCAATGTAACCTTCC
>chr3	148545567	148545826
AATTCTGAATTGCTCAGTACATTTTTTTAAACAAGTCACTCATGAATTCAGAGGTCTTCCTTTTTTTTTTTTTAATTCCAGTTCAACAAGAAATAAACCAAAGAAAGCCAGAGATCTTACAAAAGAAAGATAGAGGCAAAAAGGTAATTTGCATTCTAACACTTCACACCGACAAGGTTGAAATAAAATTGAGACAAATTATTGAGAAATAAATTAAATAAATAGAAAACTTCCAGGTGACCTTTCAAGTTGAATCCCTG
>chr3	178843558	178843827
ATTTATGCTAACAACCAAAATAATCTCAAATCTGGGTTATTAAAACCAATATTGTATTTTTAAGAAGCTGCACAAACTTAGCTAACAGACTTTAAGAAAACCAAGTAGGCCGGGGTGTGGTGGTTCATGCCTATAATCCCAGCACTTTGGGAGGCCAAGGCGGGCGGATCACGAGGTCAAGAGATTGAGACCATCCTGGCCAACACGGTGAAACGCCGTCTCTACTAAAAAATACAAAAATTAGCTGGGTGTGGTGGCATATGCCTGTAG
>chr3	63111325	63111594
GAGTCACTCTTGGTCTGGATCAAAGCTCAAGCACTTTGTTGTATAGTATGTCTGGGCCTTAGTTTTCCCATTTGTGAAATGGTGCTAAGTACCTTGCACCAAAGAAATGAAATATACATGGTCTTCGCATGATGTTTAGCACAGTGTTAGGAGTTCATGGTTATTATCATTAGATGGAACCTAAGAGAGTGATTAGTTCTGGGGCTGCATATTTCAGGATATTAGAAACTCTGGTAAGGAGCACAAAATCATCAGGTTAACAGCCATCAG
>chr4	62478630	62478882
CGTAGTTTGATATTTACTGCTTACCTGGATAAGAAGTGCCACTCATGTGTTTCTCATCATTCATTATTTTGTGTATTCTTCCTGAGAAATCTTAAGCTATTTCACAAATACATCCTCTTGGAATAATGACAAAAGTTGTCATTGCAAAAATATGTAGCAGTTTTTCCCAAAGGTTTTTGCAGTAGTTATAACAAATAAACTCTGTATTTTGAAATATAGAAAGTGTAATTATAAAGTATATAACATCTTAACG
>chr4	40304962	40305214
GATCACCCTTCTTCCCCAACTGTCCCTCCTGTGGGCTCCCTGTTCAATATCACATGCCATGTTATAGTACAGTGAGTTGGACACAAGTGAGTTGTCCCCACATGAGTGTGAGCATCTGAGGGCAGGAAGAGTGTCCTGTTCACCTACAACTCCCCAGAACTCAGCAGAGCGACCAATAGGTACCAAGTAGTTGCTCCAGTAAATGCTCACTGATATAATAAGCAGAGCATTATCATTTGAGGGGAAGGCAGAC
>chr4	146386732	146387044
GTCAATTTGATTGCCTGGATTCAATCCCAAATTCTGCTACTTAATACTATTGTAACTGGGATTGAGGAAGTTAAACTCTTTTTTTTTTTTTTTTTTGAGACAGAGTCTTGCTCTGTCACCCAGGATGGAGTGCAGTGGCATGATCTTGGCTCACTACAACCTCCGCCTCCTGGGTTCAAGTGATTCTCTTGCCTCAGCCTCCCGAGTAGCTGGGATTACAGGTGTCTGCCACCATGCCCAGCTAATTCTTTTTTTTATTTTTAGTAGAGACGGGGTTTCACCATGTTGGCCAGGCTGGTCTTGAACTCCTGGC
>chr4	124354830	124355142
AATATCAAATACATTTATTTTTAATACCAACAAAGGTCACTGGGGTTCAAAGAAGTAAGATTAAGCAGTCAAGGAAACGTGTGGGACAATAGTAACACAAATACTACTTTTAATGCCCTCAGTTGCTTTACTGTTAGTAGAAAGTTTAGTAAATAAAACAGATGACAGATCTCATATCAGAGTAAACCTAGCAATAGGGCATTAACATTGATCTTATTAAAATACAGTTGACCCTTTGAACACCACAGGTTTGAATTGCACAGGTTCACTTATATGTGGATTTTTTTCAATAAATATATTGGAAAAATTTTTG
>chr4	102438637	102438907
TGCCACCTCCTCTACCTACTCCTTCTCTGCCACCCTTGAGACAGCAAGACGAATCTCTCCTCTTCCTCCTCAGCCTACTCAATGTAAAGGCAACAAGGATGATTATGATGGTCCACTTCCACTTAATGCATAGTAATTTTCTCTTCCTTAATGATTTTCTTCGTAACATTTTCTTTTCTATGGCTTACTTTACTGTAAGAATATGGTATATATAATACATATAACATACACAGTATATGTTAATTAACTTTATGTTATCCATCAGGCTTCC
>chr4	153244758	153245028
GGGACAGTATTTGGACACACGGTCTTTCTTGAGCTAATACAGGTTAAATAGTTTACTGAGGGGATCCTCATCCAATACAACTGGTGTCCTTATAAGAGGAAATTGGGACACACATTAGTGTGCAGTGGGAAGTCCATGTGAGGACGGACAAAGAAGCTTGGCCATCCACAAGCCCAGGAGAGAGACTCAGAACAAATCAATCTGCGGACACCTTGATCTTGGGCTTCTAGCCTCCAGAACTGTGAGAAAATACATTTCTGTTGGGTAAGCG
>chr4	32746075	32746339
TGTCCTACAGAAATTAGGTGCAATGTGAAGGAAACATAGATATTTAGGTATTCTATATGATTAATAAACTTTGATGTATAATAACAATACAAAATTATAAAATACAGAAAATTAAAGAATTTTAAATGAACTCATACTCTAACTACCTGCTGACAGCCACTGCAAATTTTGTGTTTTGTTTTGTTTTTCTAGACTCCTTACTACCCATTTGTGTTCCTGGGTACATCTTGTGTATTTTGTGCTAAAAGAAGAGAATTTAGTAATA
>chr4	154812830	154813094
TCTCATTACTTGTTATTGGTTTATTGAGGTATTCTATGTATGCACAGTTCAGTCTTGGTAGGTTGCATGTGTCTAGGAATTTATCCATTTCTTCTAGGTTTTTCAATTTGTTGGTGTATAATTGTTCATCCTAGTCTTTAATGATTCTTTGTATTCTGTGATATCAGTTGTAATGCCCCCCTTTTCATTTCTAATTTTATTTATTTCTTCTCTCTTTTTTCTTAGTCTAGCTAAAGGTTTGTTGATTTTATCTTTTCAAAAAGCC
>chr4	80982149	80982412
CCTCCAGCCTTGGCCTCCCAAAGTGCTAGGATTACAGGCATGAGCCACCACACCTGGCCTTCCTTCATTTCTGTCAGTTTTTGCTTTATGTATTTTGGTGCTTTGTTAGGTGGATATGAATTTATAATTATTATAGTCTTCTGATTTATTGACACATAAAATTTCACTCTTTAGCAATTTTTTTTGTTTTAAAATCAATTGTGTCTGATATTACTATAGCCACTGTAGCTTTCTTGGGGTTGCTCTTTGCATGATATCTTTTCC
>chr4	149536086	149536349
CAGATGCACTTCTCAAAAGAAAAGGACTGAAGCAAATGGCAGAAAAATTAAGTAAAATAGACTTCTGTGATTGAAGCAGATAATACCAAATGTGTGTGCTAAACGTGTTCATACACAGATACCAAGTCAGGCTATTAGAGCTTATTTGCTCTCATTGTACATAATATTGAACCATACTCAATGAAATATTCCAAACTCATGACAGAGTAAGAAGGTATGTTATGTTATGTTGAGCTATACAAGCCAGACAAGATAACAGCCCCA
>chr4	188301887	188302137
TCTATTTTTGAAACGCACATCTTTGGCTACCTTGAATAATTGGAAATAAAAACAATGTTGAAAAGAAGTCACAGAGTACCTAAGAATAGACAAGGACTGTGGCAGTTATTAAATATTATTACATTAGGAAGTATCATGATTTTGTTAGGTAGGTGTTTTGAGACAATAATATTAGGTCTAATTGTTTTGCAAGTGGGTAATTTGCTCAGTTACATGTGATTAAGAGGGGAAGTTAGGGTGTAGCTTAGCTG
>chr4	31872637	31872887
AGTACATACATCCTTTTACTGTTTATTGAGCTTGTTACAAAGCCTTATAAAAATGGGAAAAGGTGATCTTATGAACATAAATACTTGCAAAAAATTAACTGCTGTGATGACTTTGGTCTGGCTAGCAAGAAAGGGTAGCAGAAGCTGCAGAATATTTTTATATCATAACATTAGGAAAGCTGTAAACCAAAAATATATTTGCATGGTAAATGTGGGGAAAATAACAACAAAGATGCAATTACATATGATCT
>chr4	184483358	184483643
TTAGTTTGGGATCTTGCAGGAAGATTATCTGCTGAATCTGAAGGCAGCAGAATCCAGAGAGGAGGCCAGGAAGAGCCGCCCTTCCTCCTAGCAGGCGCGGGCCTCCCTGGCACTTTGATAAATAGGTGAAGATGAGGGGTTCCTCTTGCTAAACATAGTTTTATCTGATTAAAAGAAAATCTATAGTTTATTTTTTCTTGATTTTTCTTTCTTTTTTTTTTTTTTCTTGGAGACAGAGTTTTGCTCTTGTTGCCCAGGCTGGAGTGCAGATCTCAGCTCACTGCCA
>chr4	6861811	6862096
AGTTTGTCTGTGTTTACCAGAATGCTGGTTTCAATAATGTTAGACTTCAGAGTTGTTTCCTTAATATTAACAGCCTCATATTCTACCCCTTGAAGTGGTCATTAGGGCTAGTGATACCTGCCCTATTAAAGTGAAGTGAGGCTAAGAGACTTGCTTTGACTCATAAAATGTGAGTAGCTCACTTCCAGGAGGAAGCATTCAAAGTACCAGTGCCAGCTTTGGTGCAGATCTTATTTTCTCTGGCCCCCTAGACTAGCAGGGTTCAAGATAATGGCCATTTTGTCAC
>chr4	41189898	41190192
TTTTTTAGCCATTCTGACAATCTCTGTCTTTTAATTGGGGATGTTTAAACCATTTATATTTAAGGTAAGTATTGACATGGTCAGGTTTAAGTCTATAATATATTGTTTTTCTATTTGCTCCTTCTGTTCTTTGTTCCCCTCTCCCTTTTTTGTTGCTTTTTAAATTGTTAGTATTTTTTATGATCAATTTTATCTCCTTTCTTGGTTTGTTAGCTATAACTTTATTTTGCTATTTTAGAGGTTGCTTTAGGGTTTATAGTCAAGTCAGGCTTCCGTATCCATGAGTTCTACATTT
>chr4	80388489	80388783
GTCAGTACACACACACCCATAACCAACCCCCACAATCGTTTGATGGGTCATGTGGGATCAGGTGGACCTTCCTTCCCTTCCCCTACCACTGGCAGGTATTTGCATATACACCCCACCATGCCATGGCTGCCAGTGTGAGCACACTCTGCCCCCTGCTGTGCCACCATTGACAACATAGATGCACATAAGACCAGCAGCCCTGCCTGCCATTCTGTGCCACAATTGCCACTGGCACAATTGCAAATGTGGTGACCTCTAGCACCACTTTCACCAGTGCTCTACCCCTGCATTGATA
>chr4	44891069	44891326
CAATCCATCTCACTGAGCCTGGCCTGAAAGAACTTTTACACATGAATGCAATAATTGTGACATTAGTGGTAATAATTCAAACTCTATAAATCTTTGGTTTGTTTTAGAAAACTTTTTTGTAATTCAGAATACTCATGATTTTAGCCTTTCAAGCTGAAATCACTGTTGGTTAATTTTTTTAAAGATGTTCAAGTGAAGACAAATCTAGGTCTCTATCAAAATATCATTTCTAGAAACTAACAGAAAACCAGCTGAGAA
>chr4	47402096	47402353
ACCATGCTTATATTTGTGATAGAACAAAAACTCTGTGAGGGCAGTGAATTTTACCTGTTTGGTTTCTTGCTGTGGCTGAAGGACCCAGAAGAGTGACAAGTGTAGAGCATGAACTAAATAAACTTTGCATTCACCTAGAGCCTTTCTAAAGCAGATGGAAAATACTACTGCCAAAATTAAGAGATACATTCTGGCCACAATACACCAAAAACAGGCCACAAGATAGAGAAACTAGGTCAGATTTCCTAATAGTCAAAA
>chr4	179903968	179904249
GCCTGTAATCCCAGATATTTGGGAGGCTGAGGCAGGGGAATCCCTTGAAACTGGGAGGTGGAGGTTGCAGTGAACCGAGATCGCGCCACTATACTCCAGCCTGGGCCACAGAGCAAAACTCCATCTCAAAGAAAATAATAAATTAAGTAAATAAATAAATAAAAGAACTTTGCATTATTAAAGTAACAGCACTACAATTTTTCTAGTCTATTTCTTGAAAGAAAAAAAGCCTCAAGTTATAATAGTAAAGCTGACCCCTACAAATAAAGATTCACAACAGAT
>chr4	6205268	6205549
TCACAGAAGTGGGCATCCTGGCCGAGTGTGGTGCCTCATGCCTGTAATCCCAGCACTTTGGGAGGCTGAGGTGGTTGGATCACCTGAGGTCAGGAGTTCGAGACCAGCCTGGCCAACATGGCGAAACTCTGTCTCTACTAAAAATACAAATATATATATATATATATATACATATATATATATAGCTGGGCATGGTGGTGGGCTCCTATAGTGCCAGGTACTCAGGAGGCTGAGGCAGGAGAATCACTTGAACCCAGGAGGCGGAGGTTGCAGTGAGCCAAG
>chr4	43876387	43876621
TTCGGAGGTTTATATAATGACTTAAAAGAGAATGCTTGGCTTTATTTTGTGTACATCTTTGAAAGAATAGAATAATATGACTGCTCTTTGTATAAATCATTAGGGATCACTAATAGTCTTTTTTGGATTTATGCTATCAGTTTTAATTGCTATCCATTTAAGCATACTTTAAATTATTATTGATAACTTAGTAGATTTAAATTGGGACTAAGATACAATAACTTAAACTGATTTA
>chr4	22734521	22734755
TTAAGTGATAGATGGAATGCCATCCAATGACTAATGTCAGAGTGCACTATTTTTGTGAAATCACACTGTTTTGAATATGTTGACATAAATTTTTTCTAGTCAGACATACATTTTCTCATTTAGGAGTCTGAATTATTATGCTCTTAGTAGCTACATTTTGTGGATAAGTCGGTAGCTCCAGACTCAGCGATGTTGCTTACATAACTGGTTCCTAAGCTGTCTATGCATATATAGG
>chr4	114057966	114058210
CTTTATAACTTTAGATTTGATGTCCTGAAGCAATATACTTATCCTCCACCACCAACACTGCCATGATCAGAATTCCTGCGGCTGATACAAACTGTAGGACTACATTGGAGGTAAAATTGGAAAGAAAAAAAGTGGAGCTCAGTTCATGAGGGACCTTTATTCCATGTGTTACATGTTGAAAGTCTAAAGAGAAAGAAGTGGCAGTGACAATAAACCTCAACTGTTTGGTTATTAAGATATATTAT
>chr4	159391504	159391748
TGGGTAGTGTGAGGCTATTAACCTGTTGGACCTCAGTGGCCAGAATTTTCACCAGAGAGGGAGGACACCAGCCCTATTCCCTACAGATTTGAAGCTGGCAGGATACCAACTGCTGCCTAGAGTTGCTTCCTCTCCATTCCTTTTTTCTTTTTCCAGAACCCTTATGTGTCTTCTACAATGACTTACCCATGAACCATTGTTATTTTTCCTTTTAAGAAGGATCTAATAGTATTATTAAATAGTGT
>chr4	57127513	57127763
TTTAGAACTTATAATGTGCATCTTCAACTTATCACAGTCTACCTTTCTATCTTTAATTTATACTACTTAATGTATGATGTAAGATTCTTTTTCTTTTTCTTTTTCTTTTTTTTTTTTTTTTTTTTTGGCAGAGTTTTGCTCTGTCATCCAGGCTGGAGTGCAATGGTGCAATCTCAGCTCACTGCAACCTCCGCCTCCCGGGTTCAAGCGATTCTCCTGCCCCAGCCTCCCAAGTAGCTGGGATTACAGGC
>chr4	9701347	9701597
CTCAGGGTGCTGCCAAGACCTGCTCACGGCTGGGGTCAGGCTGGACACAGGCCCAGCAGGCCCTGGCCCTGCACCTGAACCAGGATCTCCCACCTCATTGACCCGTGTTTTAACTTAGATGAAAGCCGGAGAAATCACACATTCTGACAAGGGGAGTCCCAGTGCTCCTCGGGAGCTACTGAGGGCGACGACAGTCACGTTTCCATCCCAGTGGATGAGCAGATTGTCCTCCCTGCCTCATTTCAGGGAGT
>chr4	30279456	30279705
GTACTACAGATTGGGTAGTTTAAAGAACAGAAATGTATTGTCTCACAATTCTGGAGGATAAAAGTCTAAAATCAAGATGTTATTAAGGTGGGTTCCTTCTGAGGGCTGTGAGATAAAGATCTGTCCCATGTCTCTCTCTGTAGCTTGTAGATGGCCATCTTTTCCTTTTGTTCTTTTACATCTTCTCTTTATGTGTGTTTGTGTCCAAATTTCCCACTTTCCTAACATGCTAAAGGAGTTAAGTATTAAT
>chr4	63748194	63748443
TTATACACACAGACTGTACATGGCATCACTCACAGAGAAATGTAAACAAATGTAAAGATGCAGTATGAAATTATAACTGCATTACATTAACTGTACTACATATTGTACTATTGTAACAATTTTGCAGCAATCTCCTGTTGCTATTGCAGTGAGCTCAAGTGTTCCTAGCATCTGCTTAAAACACTGTGTGATGCTAATCATCTCTTCATGAGCAGTTGTCTCTACAGTAAATTACATATCACAGTAAAAA
>chr4	189628224	189628470
CCTATCTGGAACAGAAGAAAGCAAGAGTCCGGTACCCCTATCAAATCAATTGGTTTAACATGTTTTCCCTTTTAAAGTAAAATAATAATTTAAATAATAAATACACATTTTTATTTATATAATGCCATTTTTAATATAGTATCATTTTTCTACTGGGATTTTATAGTTTAATAGACGTTCATCATTAGTGTGCTGTTTCAAATCCTGGCCCTGCTCTATATTTTTTGGTTGGTTTGTTTGGATATTA
>chr4	12751908	12752154
GCCATGTGGAACTTTGAGTCAGTTAAATCTCTTTCCTTTATAAATTACCCAGTCTCAGGTAGTATCTGTATAGCTGTGTGAAAATGGACTAATACAAGGCCAAACTTAAAATATATAAGGAGGCAACTTTAGGCTAAACTTAATTTAATAGTGTGATCCATTAGCTAATCCTATGAACTTAATATTTGTGTACCCCCAAAATTCATATGTGGGAACCATAACCCCCAGTGTGATAGGATTAGGAGGT
>chr4	89949500	89949769
GGCTACCAGAAAATTAACATAATTTGCATATTTAGCCACACACTTTAAATATATTTCTAAGTGGTTTGAGACAGAAGAAATAGTTTGTAAGTGTTCCTTGAATACTGAAAAGTACAGAAAAACAAGTAAATGCTAAGAATTCGGTCCCATTCATTGAAGAAACTAGAAAAACCATCCATGAGGCTTAAAAAACAAAACAAGGAGCAAAAGAGAAAGTGAGGGACAAGTATAAAGAAACAAAAGAAAAGTATAAAGTAAACATTTTTTCAG
>chr4	153481183	153481452
AAAAAAAAAAAAAAAAAAGGATACCACTGATAAAGACGAGTAGCAATAGAAAATGAGACTGTTTCCACTGACTACACATATTCAACTGTCCTATCGTTTAAAATCACATCTCTTTGGTGATTCTAAACAAAGATCTGGACCATAAAAACAGCTTTCCTCTCTCCAGCCTGGAGTCCTTCCTGAACTCCAGACCTGTATTATGTTGTTGCTTTTTCAACATCTATTTTTGGATATGTAATTGAAACTTAACATGTCTATGATCTTTCTCTC
>chr4	81949434	81949739
ATGGGAAGGGATCACTCATGATTTTGTTGATAGCGTATTATAGCTAAATCCTTCGGGTGGGAACAGGAGAATTGCATTGTTTCAATCTAGGGGACAAAAGGTGAAACTTTTAAGTAAGTAAATTTTCCACAGAATAAACCATGCAAGTGTTTGGTGATGATGTTTTATACTTTTTCTTAATGGCTTAAAGAGACCCTTTGCATTCTGTGAAAGGCAGAGAGAGGGAGAGAAAGGTGTCTACACAGCCAGGATTAATCCCTCTAGCACATGTTGAAAATGAGTCATAATTGCCACCACCCTAGTGCA
>chr4	20963438	20963743
AGCAGAAACTTCTACAGACTTAAACATCCCCGTCTGACAGCTCTGAAGAGAGCAGTGGTTCTCCCAGCACAGCATTTGAGCTCTGAGAACAGACTGCCTCCTTAAGTGGGTCCCTGATCCCAGTGTACCCAAACTGGGAGACACCTCCCAGTAAGGGCTGACAGACACTTCATACAGGTGGGTGCCCCTCTGGGATGAAGCTTCCAGAGGAAGGATCAGACAGCAACATTTGCTGTTCTGCAATATTAGCTGTTCTGTAGCCTCCTCTGGTGATACCCAGGCAAACAGGGTCTGAAGTGGACCTCC
>chr4	47445916	47446204
TGACAGGTGGACTTTAAGATGGCCCGCAATGATCTCTGCTTCCTGGTATTCATGCCCTGTTTAATCCCCTCCTCTGGAGTGTAGGTTGCCTGAGTGATTTGCTCCCAACCAACAGAAGGTAATGGAATGTCAACTTCATCATTAGTCTACATAAGATTGTGACTTCTGCATTGCTAACAGACTCTCTCCCTTACTGGCTTTGATGAAGCAACTTGTCATATTGAGGAGACCCACATGGCAAGGATCTGAAGGTTGCCACTGGCTAATAGACAGCTAGGAACTAAGACCC
>chr4	188482857	188483145
ATTGGGTATCGAATCACCTTTTAAAATTCTTAAATTCTTAGTATTTCAAGCTCTTCTGGAGAAAAAAATGAATGACAAGTACAGAAATAAAATACAATCCTCAGCAGGTGCGGTGGCTCACGCCAGTAATCCCAGTACTTTGGGAGGCTGAGGCGGGAAGACCATGAGGTCAGGAGATCAAGATCATCCTGGCTAACAGGGTGAAACCCCATCTCTACTAAAAATAAAATTAGCTGGACGTGGTGGCACGTGCCTGTAGTGCCAGCTACTGGGGATGCTGAGGCAGGAA
>chr4	68245830	68246089
TATCACAAACATAACAAACTCCAAAGAGAATTCAATTACCCCTGCTTAATCTATTCTTCCTGTCTTTCCTAACTCATTTTCCGCTACCATCATTTACTGGGTTGGGCCTGAAATCTAGGGATCTTCTTGCTTAAATCATTCCCCAGTTTTCTCCATCTGAGACCTGTTAGCTCTACCTTCATAAGATATCTCAAACCTGATCATTTCTTACTATTTCAATCAGTACAATCTCAAGCCAAACCATCATCACATTTCACCTG
>chr4	150352176	150352435
AAACCCACAGAATGGGAGAAAAATCTTTTAAAATTATATGTCTGATAAAGATCTAGTATCTGGACCATATCAAGAACTCATAACTCAGCAATATAAAGAAAAACAACCCAATTAAAAATTTGTCAAAGTATTTGAATAGATGTTCCTTCAAAGAAAATATACAAATGACCAATTAGTAAATGAAAAAATGTTCAACATTATTAGTCATTTGAAAAATGTAAATCAAAACCACAGTGAGATTTGAGGTACCACTGAACACT
>chr4	90041493	90041746
CCACAAACAACTGAATATATATTCTTCTCATCACCACACAGCACTTTCTTTAATATTGATCACATAATCGGAAGTAAAACACTCCTCAACAAATGCAGAAGAAATGAAATCATAACAGTCTTTCAGACCACAGTGCAATCAAATTAGAACTCAAGATTAAGAAATTCACTCAAAACCACACAACTACATGGAAATTGAACAACCTGCTCCTGAATGACACTTGGGTAAATAATGAAATTAAGGCAGAAATCATT
>chr4	97696894	97697147
TATCAATCTATATTTAGATTAGGACTAAATCTACTAGTCCTAAATCTAATAGTCCTAATATGCCACATAAGGACTTTCTTGAGCCCTGTACAAAATAAAGAAAGAAAAAACATTAATAACTTTTACAAAATAAAAATTAAGAAAAGTTCTTCATGGGAAAATGTCCTAAAATTTAAATGAAATATAAACTAAACATGATATCTAAGAGGTGGTGAAAATATTTTGTAATCTGTATAAAAACAAATTAGTATGAA
>chr4	24588462	24588712
GCCTGTTAGGAATATTGACCAGATGATAATATGCATGTGAAAGCATTTTGAAATTCAAAAGCTCAATACACACATAGTAACAAGGTATGCTATAAATCTATGCTACCTGGCTGGGCACAGTGGCTCATGCCTGTAATCCCAGCAGTTTAATAGGCCAAGGTAGGAGGATTGCTTGAGGTCAGGAGTTCAAGTCCAGCCTGGGTAACATAACCACAATCCCATCTCTACAAAAATAAAAAATTAACTGGACT
>chr4	49031243	49031493
TGCCTCACCTCTCCTCCCACAAACTTCAACTTCCACTCATGGGCCTTCTGTCCAAGTTGGGGTACCCCTAGTCGCCTGAGGCACACCCCGGGCGTGAACCAGGGATGCCAGGGTCCCTGGGGCCCAGCGCAAGGCCTGATGGGAAAAAACTTTCGTCCCTGGATGACCCAGACACTGCTTCGCGGCGCATTTTTTTTTCTTCTTTGCCCCAGGTGTCTCACCTTCCCCTCATGGGCCTTCTGCCTCTCTGC
>chr4	95848510	95848789
CTTCTGATCTTCTCCCTCCTTCCACCCTCCACCCTCAAGTAGGCTCCTGTGTCTGTTGTTCCCCTCCTAGTATCCATGTGTTCTTGTTGTTTAGCTTCCACTTACAAGTGAGAACATGCAGTATTTGGTTTTCTGTTCCTGTGTTAGTTTGGTTAGGATAATGGCCTCTAGCTCTATCCATTGCCATAAAGGACAGGATCTTGTTCTTTTTTATAGCTGCATAGTATTTCACATAGAAAACCAATTTCTTTTCTGTTTGTTGTTTGTTTTTTGAGACATA
>chr4	27433518	27433797
TCACACTGCCCATGGCTGTCTACCTAAACATACTTGCTAGAAGATGCTGGATGCCACCCAATTCCTGTTTATCTCTTGCCTACTCTTCCTCAAACCTAATGTTCAACATCTTCAAATTTATCTCTCTTAATCCCCTACATGAATTCACCCATTTGTGTTCCCATTCTAGGTTGTCTATATATTGGTGTCTCAACATATCTGTGCATTTTTTTCAGGTTCTTTTTTTCATTCTTATGAAGCCCTTTCATCCCTACATTCAGCATGAAGCATTCATCAAGTA
>chr4	150108646	150108900
GCATTGTGAAGGCTCTGAGAATTAAATTGTTGTTGGAACCACAGCCTGCAAAGTAAGCCAGTATTTGTGTGTTAAACTAAAATAGAGTGACTGTCTCTTAAAACAGAAGATTTAAGTAGGACCCAGAGACTCCTAACATAATAGCCAAAATGTCCAGCATGCAATCAAAAATTACCTATTGGCCAGGCATGGTGGCTCACGCCTGTCTGTAATCCTGGCACTTTGAGAGGCCAAGACAGGGAGATCGCTTGAGCT
>chr4	10410248	10410502
CAGACTAGACTAGGCTTGGATGGGTAGCTCCCTGGCCATGGATTAGCTGGATTTGGCCATGGGCTCTCAGTCTGCTCAATGCTGAGGGACAGTGATAATACCGCTATCATGAGATATGCCTATATTAGTCCATTCTCACACTGCTAATAAAGACATACCCGAGACTGGGTAATTTAAAAAGGAAAGTGGTTTAATTGACCACAGTTCAGCATGGCTGAGGAGGTCTCAGGAAATTTACAATCATGGTAGAAGGCG
>chr4	19738593	19738846
AATAATGCATTTTATTCACAAGGGAAAAAAACTGTTTTATGCTACTTTTGAAGATGACTTTGATTGTTCTTTTGTAAATGGATTGCTTTGTGGAAGGAAGGGAAGAAAAAAATAAGACAAATTAGATTATTGGGGAAACACAGGCAATAAGCAATGGTGGAAAGTTTCACTTCTGATTAAGATGTAGTAGAACGTGGAAGACCATAGGACCTGTGTTAACAACAAGGAAAAAAACTAACAAAATAGCATACTTT
>chr4	147207016	147207269
ACAGGATACCTACTTCACACTAAAGGAAACCCTTGACCATGGGGCCAACTTGTTCTACCACAAGCCACATCATCCAGAAGCAGCCAGCCTCAAAGAGCACTGGAATAACCTTCTAATGGCCCAACTTCAGCACCAGCACAGACACAATACTCTGTAAGAGTGGGTATCATTCTCCAGGATGCAGTTTATGCACTGAACCAGAGACTTGTGGAGGTCTGTCCTCAGGTATGGAGCTGTGTCGCCATTGAGAAGTA
>chr4	100046346	100046643
TCATTCAACAAATATCTACTTACTCACAGGAACTTCCAAAAAATTTTTTTCCAGGTTAAGACAAATCACCCAACACCTTATTTGAAGTATGGAATAATCAGTAGTCCCTCTTGGCACTAATAATGGTTTGAACCAGTAACTCAAAGTATAGTCCACAGACTACTACTGCTGGTCCACAAACTGGTTATGGTTGACAGTGAGGTTAAGTATAGAAATGCAAAGTAAACACTTTGAAAATCTGTAGCAATTTGACAATTTTGTATCTGCTGAAACTAATCAAATTCAGGCTTACATATTG
>chr4	16970570	16970867
TCCAGGCACACTGGGATAAGTAGGCAACCCTATATATTATATTAATTGTAGCTACAGTTTTTTTTTTTTAAAAGCCATAGTCTACTAAAAAGGAAAAAGAAAAATGATTTTCTAGAAAAAGTAAAAACAGAAAGACACATTAAGATGCTCCTGACCACTACACTGATTGAAAAGGTTTATCAATGAATATCAGTTACTGCTGCCTGTTTCTTCTGTACTTTCCAAGCATTCCTCTCCCCTGAATTTTCTCCCTAAGTCTACGTCTTTCCCATTCTAAAATATGAATCTCCCTTACCAG
>chr4	82040777	82041028
AGAAGGGGTTGCTTCTTTCAAATAAAAGAGTGGAAAAGCCCTAGAAGAAAAGGCTAAAAGTAATAAGAAGCAAAGTTTGATAATTCAAATTTATATGGCAGTATTCTCTGGAAGAAAATACAATTTAGTAGGATTCAATAAATAGTTATTTTAAATAATAATAATAATAATAAACAGGGCTGGGATTTGAAATCAATCAAAATTTTTTTCTAATTAGACAAGTTTGTTGACCTCTATGTCCTTTTGTTTCTG
>chr4	58109958	58110209
TAGTTCCTGGTTTCAATTAAGATAGAGATCAACTAGGGAGATTCTATTGGCTATGTGGCATCCTCCATGCAATGAGACTCTAGAAGTGTGTTAGACAAATATGACATGGAAATAGGACTTTTCTGTATTTTTTTGTCACCTCCAAAATTAAAATCATAACTGAAAGTTCCTCCCAGTAGCTTTCTCGCTGTCCCAACATGGTACCAAATTCACATATGTGTGTGTGCTTAAGGGCAAAGGGGATGGTATTAT
>chr4	48472918	48473161
TTCGTTTCTTTTTTTTTTTTTTAAATAGAGTCAGAGTCTCCCTTTGTTGCCCATACTGCTCTTTAACTCCTGGGCTCAAGCCATCTTCCCGCCTCAGCCTCCCAAAGTCCTGGGATTACAGGCATGAGCCACCATACCCAGCCACTTTTAATTTTGAAATTATGCATTTCTTTCATATTAATATTTTACAACAAGCATGTGAAACTTTGATAAGCAAAAACTTTTTCTCCTTTAAACATAAATA
>chr4	16645592	16645835
AAAGCTGTCTCAGAATTTATGTCTAACATAGTAAATACTGATAAATATAGCACATATGAACAGAAGCTCTTTAATAATACTTAATAATTTTGAAAGAGAAGACTGTCAAGAAGTTGCAAAATTAGTACTGAGAGATCCTATGTATCCTTTGCCCAGCTTCCCCCAATAACAGCATCTTATGTAACTATAGTGCATTGTCAAAACCAGAACGTTGACCTTGATTCAGTACCATTAACTAGAGATC
>chr4	138625484	138625732
TAATCTTGAAATTTGATGCCTGTGCTGCCATTAATAGCAATAAGTTAGGAAGGGGATGTGGCTCTTTTAGTTGGGAAAAAGGCTATATGACTGAAAATAAGTACATTTGTCATGAATTAGGACTGTGTGGAAATGAATGTGGATACTGGTCTTGTGTCACTTAGGCCACTTGGATAAAAAATGAAAAGGATCCAGTCCACCTTCAGAAAGGAAAAAATGGCCCTTCCTGTACTAAGGAACAATGTAACC
>chr4	88603262	88603510
AAGGACATTATTAAAAAATACCTTTTTAGACTGGCAAAAATTTTGATGTAAAGATTTTGGAGGAAATGAGTTTATAACTTATGAGTTCTAGTTTGGTAGATCAGTTGAGGTTGACTCTCATATTTTTATAGTTACAAAGAGTTTCTCTTACCTTTCGTGGCATTGAATATAACTTACCTTTATCAATTTAGTCATGGAAATAAAATCTTACCCCAGAGAAGTTCCAAAAGTTAAAAAAAAAAACAACAA
>chr4	9729399	9729682
GCCTGTCTCCTATTCTTCCTAACCTTGTGTGTTCTCCAGGTAGCTGAGTGATCCATCCGAAGTAAAATATTCCTCAGCTTGTCTGTAGGGGCTCCAAGTTTCATGAAGTAAAAGCTAGTCTTGAAAACGGCCCATTAGGGTCCTGGATGACAGTCTCCGGGTCACTTAGACTCCGTTGTCCGCCTCCCCTCATCTGTATCATCTTTGCCTTGGGTACTGGCTTCGGAGGGTGTTTTCCTGAAACTCTTACCTGAGATCTACTTGGCTGACTCCTGTGTCCTTCA
>chr4	114214951	114215234
GGGAACTTGAAAAATTCTGGGCCCTCAGAAATTCTGACTTAATTGTTCTGGAGTAAGGTCTGTGGCCTCAGTATTTTTTCATATGTCTCCTCATGTGCATAATATGTAATTAGATTTGAGAATCAACAGCTGATATAAAAGGAAGTGAAAAGGCAGTACATGGCCAAGTCCCTGTAGATATGCAAAGGACACTGTTTTAAAATCATTTATCTATTTGAAAAGTATGATGATTTAAAAGGAGAGGAAATTACATTTTTTTGAGGCTGCCAGAAAAAAACTCCATG
>chr4	181411225	181411474
CATTTCATATACTTGCTTATTTCACATACAAGTAACATATTTCCTAATAACCATGTTTAAAAAAATAGTTGGCCATGTGTAATTCCAGCACTTTCAGAGGCAAGGTGGGCAGATGGCTTGAGCTCAGTAGTTAAAGACCACCCTGGGCAACATAGTGAGACCCTGTCTCAAAAAAGAAAAAAAAAATTAGCCGTGCATAGTGGTACAGTCCTGGAATTCCAGCTACTTGGGAGGCTGAGGTGAGAGGATT
>chr4	46859209	46859458
TGGTTTAAAAAAAAAGAGCAACTAGATTTTTTTTGCAAGAAAGAATATGGTTTACATTGTCAGATTACAGAGTCTCACTTCAGGCATTTCCCAAATTATTACCAGCATCTACCAGTGGGAATAATACAAAGGAAGGAAAATATTTGAGAATCATGAAGTTGAATACATTTCATTTTACAACTGGGAAAACTGAGACAGAAAAGGGAGAAGTACCTTATATAAGGGAATAATAAGGTAATGGCAGAACTGG
>chr4	72418229	72418531
GCCATGCAGGAACCAGGGCCTGGAGCCGGGAACTTTAGGAATCTATTTGGTACTCTATTCTGCTGCTGCTGAGCTGGCACCCAAGCTGCAAAGCAAAGTCCTTTACACTCTTTCTTCCCCTTTCCTGATGCAGAAGGAGCCTCTCTGCATGGCAGCCACTGCCCCGTGCCTGGCTACTGCTGATGTTCAGTCAAGGCTCAAGCTGGCTATTCAGTCAGCTTATGGTGAATGCTGCCAGGCCTGGGTTTCTAACTTCAGGGAAGTGGGCTCTTCTCTGGCCCAGGGCAGGTCCAGAAATGCTGT
>chr4	176662012	176662314
TTACACTTATTTCTTATTGGCTATAGTGCATTCTCATCACACAATGAGGTCTTGCATTTTCATGCTTCTGTGCATAGTGTTTCCAGTTGAAATGCTACCAGTGCTTGAAATGCTATTTATCAAACCTATAATTTGAAATCTTACCAATTTCAAATGTCATATTTATCATGAGTCTACATTGCTCCCCACTGAGAAATAATCACTCTTGCCCTGTTAATCCCACTCTAAAACAATAGTCCTCTATTGTTTTTCATTGTAGTTACAGGCATATGATTGACTGTTACATTAATTCTCTTCGTACCT
>chr4	17899083	17899355
CTGCAGAAGGGTGAAGAAGCATATGAGTAATGTCAACTCAAGGGCCACTTCGAGCAGATGCAAAAATACCTTGATGTGGATGGAAACACAGACCGCAAGGACCTATGCAGAAATCAGATGCACTCAACATCAGCTGCAGTAAAATAAGGCTGGCTGCATTTTCTATGTCACATAAGCCACTCAAACCATCACTGGATTTACCAAGATTTTAAATGTACAGTCAAGGATTCTATAATGGTAAAGGTAAGATGATGTATAAAAGTCATCGTAGAG
>chr4	61094335	61094607
TCTAAAACCAGGTAGGTAGGTGAGAGAAAGTGACTAGCTGTATAACAGACATCACAGTGCCCAATAAATATTTATGTGCTGTTTTTAAAAAAGATCATTTACTTAATCTGTCATAAGATGCAGAAAATGTATATCAAGTCCATGGTTATTACTTCTCTGACACAGATTTTCCTGGAGATCATAATTGTGGAATTTTTTATTTTCACCTCTAAGTGAAAACACAAAATATACTGCAAATAACTTTTGTCATCCTGCAAAAAACATACTGTAGGT
>chr4	147452788	147453031
GAACAAAAGAGGCTTAGTAGATTTTATCAATATAAAAACATTATATAAAACATGGCTTCACTTTTCTTTTTGTTTATATGCTAGCTACTGTTCTTTTCTTAGTTTTATTGAGGTATAATTGACAAAGATTGTATCTATTCAAAGTGTACAACATGATGTTTTGATATACATATATATTACAAAATGATTACTATGATAAAGCTATTTAACATACCCATCACCTCACATAGTTACCTTTTTGTGT
>chr4	57607155	57607398
AGAACTATCATCCCACACATTCCATTGATCAGCAATTTCACTGCCAACAATCATCTTGAATTGCAGGTCTGTCCTGCAATTCAATCCCTGACAGTTCTGTTCTACCTCAGGAGAGCACTGTACTCAATGACTCTGTACCAAATAACTTCTAACTCTTTCCACTCTACCTTTCTTCCAAGAAGGGCAAGGCAGATCGAGAATTTATTTCTGTTTTTAAGAATAAAGAAATTTTTAGGTCACTCTG
>chr4	162415444	162415695
ACAATACAGATTCCACGGACTGAACAATGACAAAACAGACAACTGGTAGAGCATAGGGCATCTAGTTAGCTATCTTTTGCTACAACATTGGAATAGTTCTTGATAAAGAGAAATGAGCCACTAAACAGAAGAAGACTATTATTTGAAAAAAATCGTAATAAATATCCCTCTATATTAACCTTTTAGTTAATTCATGATATTTTACTTACTGTGTTATTACAGATTATTTTAGAATTTGCATTTAATTATGAA
>chr4	35220236	35220487
TGAAAGAACACCCACCCTTCAAGAAGATAAAGATAAACCAAGAGAACTCTGACAATTCAAGAAGGAAGTGTCCCCTCACCTCCAAAGGAACCCACTAGCTCCCTGGCAATGGTTCTTAACCAATCTGAAATAACTGAAATGGCAGACATGGAATTCAAAATGTTGACAGAAAGGAAACTCACTGAGATCTAGAAGAAAGTGGAAAAGCAATTCAAGGCAGTCAAACAATCAAATAAGACCATTCAAGTGCTG
>chr4	131057314	131057591
GATATATAATCACTCACTCTTTAAGTACATAAATAATTTTAATAAAATGATGCCTGGAATATGTGGCACAAAATAGACAATAAATATGTATAAAATGTCTTGAAAAGAATGGTATATAATGAAGTTCTGTTTATTTTAATGTCATTTGTTTATGAATACATAGCTTAGAAATAAAAAATATTGAAATTAATATCTCTTCAAAAACTTGTACTGAACACTTACATATCCTTTCAATTTTCCATTAACTGGAAACAAATGATGCTCCATCTTAATGATTA
>chr4	146692601	146692878
TTCATACAATCATGGAGATATTTTAAATGTTTGCAAAGACATTTTAATGATACCCAAAACTGAATACAGTGTATCAAACTATTAATAATTATTGCCTCTGAGTCACTAAAAGAGTGATAATATTTTCTGCTTCTTTATATTTTGATTTACTTTCTGATTTTTCAGGATGAAAATTTGTCATTTTTATCATCAGGAAAAATTAGTAGCACACACACTCTTAAATTGTTTTCTCTATATCAGGCCAAAAAAATGGCCTTCTGCTCTAGCAGCTATTTAAT
>chr4	104655573	104655816
CAGACAGGCTGGGACCCTGGGATAGGCCAGCAGGCATGGGGGACACCCAGATCATACTATCCCTGTCCCATGGGCAAGATAGCCCTATTCTGTCCCAGTCTGGCAGATAACAAAGGCTAAAGCCACCTAGATGAGTACAGAGAGCTTTGGGGGATCGGCACCCTTTACTGTGCCCCACTGCAGCCATTCACATACCAAAATCTTTTGGATTCATGAAGGCTGAAATTCTGTCATTGCCAACTCT
>chr4	4896726	4896969
TGGAGCGTGATTCTTGCACCTGACAGCATAATCTTCTGTGACATCTTAATCAGCACCCCGGCAACCGACAGAACCCGGACACCAGCATCACACTCAGCGCTCCGGGAGCCAGCAGGGCCTGGAGGGCCCACCTCCTCCTCAGCCTTAACCCTTGCCTGCCCACCCCAACCCCTCGTGGAATGGGGGGATGGTGGTTGGTTTTGAAGTCAAACAGATATTGTTTCAGCTTTAAGCTTTACCATGC
>chr4	132477216	132477504
AATTTATACAATCTGAAATATTTAGAACCAGCTAGAATAACTGAAGAGATATTTCATAGTCTTTGGCTTATCATAATATCTTACCATAGTTAGTAGTAATCTGAAAACCAAACAGTTATTGTGGATCAAATGTATAGCTATGAACTAAATCGGATGTTAAAATTGAGGATTTTGGCTGGGCGTGGTGGCTCATGCCTATAATCCCAGCACTTTGGGAGGCTGAGGCGGGTGGACCACAAGGTCAGGAGTTCAAGACCAACCTGGCCAAGATGGTGAAACCCCATCTCTA
>chr4	87926651	87926939
GTTCATTAAATATTTACAAATAATGTGTATATATACAAGGAAGCTTACGGCTGATAAGTATGTATTTCTCAAGCTACAAGAATAATCATACAAATATTAGATATCTCAAAATGTGGCATTCGCTAGTGGTTTTTCTTAAGATGCTCTTTCATATAATCAGAATATTAATAATTACAGTAAAAATAGGCTCTTTAGAGAAGATTTTCTGAACATTTTAAGTCATGACTTTATCACATTTTTATTAATATTTAATAGTAATATTAAAATGCCCCTTAAAATGTATGTTGTA
>chr4	16351527	16351774
CCCTAATAATTACTTGGAATATCTCTTTAATGCAATGCGTGTATTTTACTTATAATAGAAAAAATCTTATCCTCCTTTTAAATACAACTTTCAGTAAGGAGACCAAAATGCAAAGCACAACTCAGAAGTGTATGGCTAGGAAAGACTCTCTCAATCAGTAATGCAACTTGTGGACATAAATCTAGCCTGTGGAAAAAAATGCATTCACTTTCTCAAGTAATAGCATCAAAGATGTAATTTGATAATTG
>chr4	93417012	93417259
GCAATGATTAAACACCAAGGGAAGGCTGCCTTCCCAGTCTGTGACCGGCGCTGGAGTTTTGTGTCCACGGATAAAATGTGTCTCCTTTGTCTCTCCCAGAAAATGAAAGGAATTGAAATTAAGAGAAGGGAGGGATTGAAGAGTGAAAGGGAGAAAGTGGTTGAGGGACAGTGAGAGAGGTTGGAGAAGAGAGTAAGAAGAGGCCGCTTACCTGATTTAAAATTGGTGAGATGTTCCTTGGGCTGGTT
>chr4	41409996	41410267
CTTGCAATGGAAAGTATCCCAATTGAGACAGAAATATTAGGCTATGTTTCTGCCACAGAATCACATTAAAATAAGCATAGATACTTTTAATTCCATCCTGGGTGGTACTTAGATTTGAGGTTTCAATATATATATATTATTATGTTTATTTCAATGTGAGAATATAATTGGTGTGTTAGGCCATTCTTATGTTGCTATAAAGAGTTATCTGAGGCTGGGTAATTATAAAGAAAAGAGGTTTAATTGGCTTATGGTTCTGCAGGCTGTACAGG
>chr4	58300351	58300622
GCCACATACACACACTTGAGGGTGGTCCATGGAAGCCAAGGAAAAACATTTTAGAATTTTTGTTTACTTATTACATAGAAATAAGTAATTCTTTTACATTTTACTTCCTGTTTTTTAAATTTCTATGTGACTTTTATGACATATACTTTATGAGTATGTCAAAACATATTACAAAATATGCATGTAAGAGAGGATGCATGCTCGATTTTTAGTGATAAAAGTTCATCATCAAAAATGCTTGGAGACAACTGAGCATTGTTGGAGTCTTCTAT
>chr4	151721524	151721762
TTATGAAAATAAAATCATTTTACAAATGAAACTCTGTACCTGTACCCCCTAAGAATACATTCACAATTAGATTTACAACAGTAAGATTTTAAGAAAACTTTAGGTTTACATTTACTTGCCTTGTTTTTCATTAAGTTTGAAGCAATTTTAGTAGCTTATTTTAAAAGTATATCCTACTAAGTTCTACGACATGTAAGTTTGCACCATTTCTCACAACTTAGATATTTTCTCTCTCGTAA
>chr4	136467113	136467351
TACTGCTAACTATTTTGTTGTTTAAATGAAAGACTGTGCTGACAATTAAATGGAGGTTCATGCATGCTTCACTGCCACATCTTATTACCATCGACATAGAAGAAGCAGAACGCTGAAATTACTGGTTTTAGCCTGCATCTGCATGGCCTTATTATACCTACTAAGGTGAAAATGTCAGCTTTAAAGAATGTAATTATATAACTTAAACTGCAGTGGTGGCAAGGTTAAATTCTTGCTTT
>chr4	162821775	162822019
AAACAGAAATTATTAAACTAAATATGTTTAAATACTGTGACTGAAAACAGACATCTTAGATCACCATTGGTTTTTGTTTTGCTTTGTTTTCTCTGCTATAAAAGGGAAATCAAAAGAAAAAACTACATCACTGAAAAACTGAGAAATATAAAATCTAATTAGGAAACAAGTTAACAGCATAACTAGCATTTTGTCAATTTTTTTCTAGCTATTTTTTAATGGGATGGATGTTTGTAAGTCTCAAA
>chr4	40142003	40142247
CACCACTGCACTCCAGCCTGGGCGACAGAGCGAGACTCCGTCTCAAAAAAAAAAAAAAAAAAAGACAGTGTTGTTTAGCTGCCTTTCCCCCTCTTCCAAGCTGTTTTCCGTTTAACTCCAATGGCCAAATTTATGAGACATGGAAGAAGAAAATATCTGATGAAGGTTGTTGGCTCAGCTCCTGACACTTATATATTAATAATTTCTTAAAATTCCAAAAGAGATACAAGAGGGTTTGTTTTCAT
>chr4	142971737	142971983
AGTTTTTGAAATCTAATCATCTCAATTTAGGAATTGCAGTTCATATTGCCATGGATGAGGCAAAATTATTAAATAATGAAGAATTACAAGAGCTATTAATAATAGTACCCAATCAATTGTGGTCAGAATCTTCCACTGGTATTAGGAAAATTATCTTGGCTGCCCCAATCAAAATTCAAATTGATCCATCAAAACCTCTTCTGAACCTTAACCAATACCCTCTAAGATCAGAGGCCATGGAGAAAAT
>chr4	144660766	144661012
TTCCAAACATAATTACAATAATTATTTTTTCAGTCCAAACATCTTGTAGATGCGTGCTCTTGGCTTTTGTTTCATTATCTATAAATTAAGAAATGTAATTATGTAAAATATGCATTCACATATGTATCTTGTTCAGCACTTTAAAAACAGTCTGTAATCTTGGAAAACATAAATAACAGAGGCTTGTCATCTGTAGGACATTACTGGGGTTCTAGCATGTTCACAGTCTTGTTACTGTGCAGATTCA
>chr4	91539704	91539955
GAAGAATGTTACCTACATTTGAAATATAAATATTAGAAAAAGTAACTGGAGTTTCATTTCACAGACTTCTATTTGAAAAATGTGTATATACTTTTTATGTGTTTGCAGTGAGCAAATTCCTTTTTAATATCACTAAAGAAGTTTTTATTCAAATAAACACTTACCTGTATTTCTCATATCAAGAAATCATTTCCTGACTTCTAATATCTTTCATATCTGCCCATATGTACTTCCATTTAATTATAAGTTACA
>chr4	121458520	121458771
GAAGCTCTGGATGAATACATTTTAGGCTTTTTCTGCTAACTCAATGAGGTGTGAAATTGCGCAAGCACTTCACCACCAGCCTATCAAAAATTAGAGCATTTTCATTGTGTCAGATTTGTAATTCATGAAAGAGTCTTGTAAATTTAATGCTACATGTTACTGAATACAGAAAAGGGTGTTTAAAATTGTAGCGTCTTTTATAATGCTATAATTAATCCAGGATCATTCTTCAAAAAGCAATTCAATAAAAAT
>chr4	33203585	33203825
TATGATCAAGAAAAAGGATGCTATTTGAGTTATTAAAGTTAAGTTGCTCTGGGTCTATGAACTATTTCTGTATGTCAAAAAATAATCAATTGTTTAAACATGAACAATCTGATATCTCCCATAGTGTCAGTAAATGTATTTATTATTGAGATCATAGGAAATTTGTTTTTTATAAATCCAGCATCATGGAATAAGCTATATAAACTTACTTGTCTCTAAGGTAATGTTGCAAAACAAACAA
>chr4	167291326	167291566
GTGAATATTTTAATTTACTGGATATAAGCAAATCTAAACCTTTGATTTGTAAAACCAAAATGAATGAAAGCAGCTATTATATGGGACAAATTTATAGCTTGAAAGGTTATGGGCATATGTGTTTATCTCTTGCCCTCTTCCAAATTTCAGTCAAATGACACAAAGAACAAAAATACATTATAAAGCAATTTGGTTTTTGTGTTAAAACTAGGATTGGCTGTCCACCATGAGATGGACATAG
>chr4	44135601	44135850
TGTTGAGCTTTTAATTGTGTCCCTGATACCATCTGTGCCTGATACCATTCTAACTGTGGACTGCTTTATTTGATCCTCATAACAAAGCTTTAAAGTGAATACAATTGTTTCTCTCACTTTCCCTTCAGGAGGGAGCATGAAATTATTTTCCCAAGATCTTAAAGCTACAGCCAGAATTTTTCAAGGTATCTGATTTAGAAGTATTAAAACATTCATTGTGTTCAAGTATTCACCTCTTAGGAGTAGAGGC
>chr4	73915576	73915825
CAAAACGTGGCAGAGACACAACCAAAAGGGAAAATTTCAGGCCAATATCCCTGATGAACATCGATGCAAAAAATCCTTAATAAAATACTGGCAAGCCGAATCCAGTAGCACATCAAAAAGCTTATGCACCATGATCAAGTTGGCTTCATCCTTGGGATGCAAAGCTGGTTCAACACATGCAAATCAATAAACGTAATCCAAAGAGAACTGATGACAAAAACCACATGATTATCTCGATAGATGCAGAAAA
>chr4	82264294	82264537
TAGAAGTAAACACCCTTTATCTTTGTCTGAAAATGTCTTTCTTTCACCCTTTCTGAAAGACAGTTTCCCTGGACATGGAGTTTTTCATTTACTTTTTTTCAGAACTTTAAATTCTACTGCATTCTAGCTTCTATTGTTGCTGTTGAGGTGTCAGCTGAAAGCTTAATTTTTATTCCTTTATATATAAACTATCTTTTCTCCTTGGGATAACTCTTAAGACTTTATGTTTGTTTTTGTTTTGTAC
>chr4	9916874	9917117
AACTCAGACCAAACTGTCTAGGCAGAGCAGGGTACACAGATTATTTTTGAACCACATGTCCATAGGCAGAGAATACTCTGAACCACAAGGTCTGGAAGTCCTGTATTTCACTTCACGTACTTTGAGGGCCCCGGGGTTCAAAGATGTTGGGAAACAAATACACTGTGTCTGTCTTATTTTAGTCTGTCTTTTCCTTTGGTTATCAAAAATCTGCTTGTGATCTTCTGCCAGTGATTTTTGCCTT
>chr4	139415485	139415725
TGTTTAAGTAGATTTTTATCTTGTACTTTATTCCACTATATTTATTTAAGGGTGCCCAGGAATATGTTTTAATTAATTTGTAATATTGTTTCTCAATAAAAAAATCTTCAAACTTTTCACTAAAACATATTATTCACTAAAATCTGCATTGCTCCAAAGAAAATTTTTAGAAAATTGCATTCTATTCAGTGGGCATAATTAGACCCATAAGGCTTCCAAGAACTTTTTAGAAAGTCCCCTT
>chr4	189585272	189585512
CCCAGGCTGGTCTCAAACTCCTGGGCTCAGCAATCCTCCTGCCTTGGCCTCCCAAAAGCCCTGGGATTACAGATGTGAACCGCTGCACCTGGCCTAACATGAGGTTTTGAAATACATATATATTGTGAAATGGATAAATCTAGCTAAACACATACTTATTTTTTTATCTGTGGTGAGACCACTTAAAGCCTACTCTTTCAGCAATTTTAAAGTATATCACCATGGGGTACAATAGATCTCT
>chr4	179137595	179137862
GCTTGGTCAAGATGGGTGGAGATTATGCCAGAAGTCAAGAAAGTTACTGGTATGGAAGCACCCACCTGTTACACAGGAGTTCCATCCTACCATGCATCCGGGATGGCTCTTAAAGCTGAGAGAGAGCCAACTATGAATGAAGGAGCAATGCTATTGTATGGCAGGGGGTTGAATAAGGGATAGATACAGACTGTGGGCTGCAATGGATGCTACAGGACGTTGCCCAAACCCCCTTTAAGACCGAAGCACTCGTTCTCCAACTGCTGGG
>chr4	19051109	19051376
TGTGTGTGCATTTTACGTGTGTGAGAGAGGCTGTTCTGTTTTTCCCAGCGTTCCAAGAATAAAGAGCTCTGTAGTTGACCCAATCAACCTTGGAAATTACTGTATCAAATACTGTGGTTAAGTTCATCTTTATATGATACTAATTGAAGAATAAGCTAGACTTTGGGACCATCTCATTATCTGCAGTGAAGTGACTACCATCGAGTAGGATTATGTTACTTAAATTAGGAACTCCACAAGCAAATAATAGGTCTTTACTCCACAAAAG
>chr4	143733105	143733365
ATTTGTTCAAAAGATCTTAAATAACCATCATTCAATAAACACATTTAAGTAAATGAGTGTATATTAAGTTTTCTTCTTTCTATTTCTATGGAATCAGTTCAAGGTTCCTGCTACCCATAGACTAGAAATATTTTCTTTAAATATTGTATGAGAGATTTGAACTTAGGCAGTCATCATTTTTTTCTTTTTAAGTGGAAGCATAGTGTGGAAAAGTAATTCAAGCCTTTTTCAGGAAAGACCTTGAAATAAGACTGATTTTAT
>chr4	26546758	26547018
GTATTTGTCTTTTTTATGTGGGGGAGGATCTTTTGGTTTTTAAAGTAAGATGGTTCTGTAACCTAGATGGTTAAGAATCATTGTGCAAGTTATTGAGACAGATTTTAAGAAAACATCTGATGATTTTATATTAGAATATTTCTTACTTAAATTGTGAAACTTCTACCTGGTCCCAGCATTTATTTAGTTTAGTACTTATGTCCTTATGTCCTGACAATTATAGTAACCTATTTACTGGAGTTTCTTCTCTGTCTCTTGCTT
>chr4	1966687	1966920
CTGCCTGTTTGAGCTGGAAGATTGGTCTTTTCCAGCCTTCAGACTCTGGCTGAAACATCAGCTCTTCCTGGGTCTTGAGTCTCAGGGCTTACATCACTGGCTCTCCTGGTGTGTGTGCATGTATGTGTCTATATACCCTCTTGGTTCTGTTTCTCTGGAGAACCCTGACTGATACACTGTGGAACACATCCAGCCCAGTCATCTAGTCACCCTGTATCTATGGTCCTATGTAGA
>chr4	34439645	34439878
ATTGCCATGCTTGAAAGTTTACTTGTTCAAATGCACTCTATCTTATTACTCTATAATGTCATTCAGAGTACTGTTTCAGGGTGCTAAATAAAATTTCATTATTGATTAGAATACATATTTAAAGGTCAGCTTTAGCTAAGCATTTAAAATCTTGATTACATTATACTTGTTAAAGTTTCTGCACACTTTTGAAATTCATAATAATTATATTTAAACAATATTTTAACAGGAAAA
>chr4	93501825	93502109
GAAAGGTAGTTGCGAGGGTCAGTGGATATAAAAAAGTTTGCCCATCTGTTGTAAATTTTTTTAAGTCTCCAAATTCCTTTGTTGCCAGTGTCCTGGTTATAGTGGAAGGGCCTCAAGTACGCATGATTCTTGTAATCTGGGCTTCTGGCTTCCATAAATGCCAGAGAATTTGCAACAGTAATGTGGTATACTGAGCATCTGCCTTTTAATGCAGCTTCCTCTTTCCATTCTAGGATCATCAACTCAGTTAATTAGAGGAGTGGCAGGGGTTACAATGCTAGCAAA
>chr4	130693167	130693451
AAGTAAATTCTATTTCAGAATTAATCTATTTTGTTAAGGTCAATTTGTATTAAAAAGACACTATTGGAGAAATATTTGGGTATGGTAAGTTTTGTATTTGGGTTTATGTTTCAGTGATAATTAAAATGTTCATATAAAAATATTTTAGTTTGTGGAGGGTCAGTCTGTAACCAAACATTCCGCTCTAATTAGTCCCAACATTTGCTTTCATGCGTATGATCACATTGGGGCCCAGCGGTTACCTGAAGTGACAGTATTTTTCTTTCATATATGAGAGGGCATGTT
>chr4	820785	821029
GAGTCCTCTGCCCACACCAGTGTCTCTCGCACAGCCCATCAGCCGCCCACCGCAGCAGGTGGCTGAGCGTCCCTCTGCTCCCAGACCCCTGGCCCCAGCCATCCTCCCTTCCCTCTGCTCCTGGTGCCCACAGGCCTGGCCACCACAGAACTGTGTCTTCCCCTGGGTCCTGGCTGTCCTCGGCCTCCACCGCAGCCAAGGAGGGGACCAGGAAGGCCCAGCCACCTGAAGGGGACAGGCAGAGG
>chr4	3609076	3609320
AGGAGAGGCGGAGATGCCAGGCCGCGGCGGGGTGGACAGGATTCGGACAGCAGGGGGAGGCTCAGTTCCAAGTCTTTGGTTGCAAGCAAAGAGACGCTGGCTCCAATGGACTCAATTTTAAAGAGATTTTCAGAGATTTCCAATTCCAGCCAAAATGGTATAACAGGGAGCAATAAAAAACAGCCAAAGCTCCAGAGAGAACAAATGAAACATGGCGTTCATGACATTGGCTGCAGTTCAGCCAA
>chr4	86070161	86070412
GCCACCTAAAAGCCAAGAAAACAGGACTGGAACAAATCCTTCCCTCACAGGCCTCAGGAGCCAACCCTGCAACACTGGCGTCAGACTTCCAGCATACAGACTGTGAGACCATAAATTCCTGTCATTTAAGCCACCCACTTCTTAGTACTTTGTTACAGCAGCCCTCACAAACTAATATATGTGGCAATAGATAACACACATATACTTAATTCAAAATAACTTCTATCAACAATACCAAAATTAGCCTCCATT
>chr4	154672788	154673039
CTGCAGCTTACAAAGCACTGCATAATTATGGGAAATGTGGATGGTGCTAATCAAATGCATCTGCATATGGCATTTTCATTATGTACAGGAGGCGTATGTGTGCACAGAAAGGGAATGAGCTTGTGTAGAGCTTGTATGGGTACATGTGTGAGAAGATGCATCTGTAGAAATGGCCTCCTCTTTCCTACATGGAATCCTGACAGAATGATTGAATTAGGAGTCTGGCGTGTGTGCTTACTTGCTATTAGTGCT
>chr4	10587360	10587602
GATGGCGTGAACCCGGGAGGCTGAGCTTTCAGTGAGCCGAGATGGAGGCACTGCACTCCAGCCTGGGCGACAGAGCAAGACTCCGTCTCAAAACAAACAAACAAACAAACAAACCCTGCACTTGTACTTCCTAAATCTATAAAAAAATCAAAATAAAAAATAAGTCAAATCCATACCTGTACAAAGCAAGTTTTCTTCCTGTTCCCTTAATTTCTTTGGACCTTAGTTACCTCCCGTAAAGAA
>chr4	171163966	171164208
TAGCTGGGATTACAGGCACCCACCAACATGTCTGGCTAATTTTTGTATTTTTAGTAGAGATGAGGTTTCACCGTGTTGGCCAGGCTGGTCTCGAACTCCTGACCTCAGGTGATCCACCCACCTCGGCCTCTCAAAGTGCTGGGATTACAGGCGTGAGCCACCGCACCCGGCCAAACCTACATACTTTTTAAACAAAACACAACCATAAGATGTTCCGGATGTGAATTATATTTTTCACAGAAA
>chr4	31794927	31795177
AAAATGAAGAACATATTTGGAGAGCACATAATATACATGAGGCTTTTTAAATGAATTACTGTTTTATGAAAGAAGATAATAGGAATAATTTCATTTTATTTTTTTTCTACTTCATATTAATAGTGGAACCTGGCTATGAATCCTCATAGAGATTCAAACCATGTCCTACCAATTGTTTGGCTGTGTAAAATTGTATTGAAGAAAAAAGATTATTATCGTATTTTGTTGTATTGTCTTTCTGTTTGATCATT
>chr4	40880664	40880914
TTTATTTCTATTATTATTTCATTGTAATTTATAATGAAATAATTATACAACTCATCACAATGTAGAATCAGTGGGAGCCCTGAGCTTGTTTTCCTGCAACTAGATGGTCCCATCTGGGAGTGATGGGAGACAGCGACAGATCATCAGGCATTAGATTCCCATAAAGAGCGTACAACCTAGATCCCTCACATGTGCAGTTCACAATAGGATTCGTGCTCCTTAGAGAATCTAAGGCCACCACTGATCTGACA
>chr4	131518255	131518529
TGAGTGTGTGTGTCTTTTTGGTAGAATGAGTGGTTTTCTTTTGGACATATAACCAGTAATGGGATTCCTTGATCAAATTGTAGTTCTGTGTTAAGTTCTTTGAGAAATCTCCAAATTACTTTCCACAGTGGCTAAACTAATTTACATTTCCACCAACATTATATAAGCATCCTCTTTCTCCACAGCTTTGCTGGCATATTATTTTTTGATCATTTATTAATATCCCTTCTGACTGGTAAGAGTTGGTATCTTGTTGTGATTTTGATTTGCATTTC
>chr4	43371457	43371731
TTGGCCAGGTGTATGTCTTACTTTGAGAAGTGGCTGCTCATGTCCTTTGCCCATCTTTTAATGGGGTTGTTTGTTTTTTGCTTATTGATTTGTTTAAGTCCCTTATAGATTATTGATATTAGACCTTTGTCAGATGCACAGTTTGCAAATATTTTCCCATTCTATAGGTCAACTGTTTACTCTGTAAGTTTATTTTTCTCTGCAAAAGCTCTTTAGTTTAATTAGGTCCACTTGTCAATTTTTGTTTTTGTTGCAATTGCTTTTGGAGTTTTCAT
>chr4	73280341	73280588
CTCTTGTTTGTATCAATGAACATATGGCAAAATTGTCTTTTTGCTTAAAGTTGCAGTTTCCAAGAACATACCAACAACCTTAAGTATGGACTTACTGTATGTGTAACAAAAGGTTCTGTTAGGTCCTAGTACTACTACTTAAGTACTAGTCATTGTTTACCTTGAGAACATGTTTGTATTGAGTTCTGTATGGGTAGCTATATAAAACGATGAGATTTCTTCCAGTCTTTGCAGTCTCTTTAATGAAT
>chr4	100784965	100785212
AAGCAAGGTGGTGGAATGTTGAACTAAATCAAGTTGAAGTGAATGGAAAATGAGAAACCGCAATAAGGAACAAGTTGCAAAAAAAAAAAAAAAAGCAAAGGACAGAAAATAAATTCTCAAGCAAATGGCAATGGAAAAAAGAGAGACTAGTGGGACAGACACCAGGAAGTAACTCCATCAAAGAAAAGTGGCCTTAGGGAGAAAAGGAAAAGGAGAAATGGACAAGAAGAAGAAGGCGCCTGTGTACC
>chr4	15541043	15541410
ACCGTAGTCCAGTTGTTCTCCACTGTGGGTAACTTCATCTCCAGGAGGCATTTAGCAACTTCTGGACATATTTTTGGTTGTCATAACAGGGGGAAGGTTGCTACAGTCATCTAGGTACTAGGGCCAGGGATGCTACTCCACAGCCAAGTATGCACAGGGCTGTTCCCTACTCCAGGGAATTATCAGCCCAAACTCTCAACTTTGTCGAGGTTGAGAAACGCTTCGGTAACCTCTGAGGTTTATTGAGCAGCTGCCATGCACTGCGTGGGTGCTAAGAATAGAGTAGGAAGCGAAGCAGATCCATTCTCTGCTCACCCAGCGCCCACAGCAAGTGGCATCCTGATTCTTATCAGTGGCTCCCCTGAGCA
>chr4	132103542	132103909
TCTATGGTCAATCTAGCTTGAAGTCAAGAGGCTTTACATCGGCAAGACATGACAAATCCAATTGTAACAGACCTTATCTTCTGCAATTCTGTATGTATATGAGAACTCCAGGAGTTTTTATCACATCTTTCTGATGTCCAATTGGCCACATATGTCCACTTTCATCTCATACAAGTGAAGCTGCACCCCATTCTTCAATAGCTTTGGGAACCCGTACATAACTGCAAAACTTTGGGGATATAATCAGTGGCCTACTGGAGATAGTGATATGTTTTTTCCTATCATTCAGGAGTTGTGAGGAGCTTGAGACTGTCTTTATTCTTTCCTGAATAATTCTTGCCCCATCATGCTATCTCTTGCTGAGGTCC
>chr4	103779847	103780096
GTGCTTTCTCAGTCCCTCTCCCCACAGTGTTGCTTTCTCTCACTCGCACAAAGAACGCTGAAATGCTTACCAAGAGAAGCCCAGGAAGGAGCTTGCCAGATGTCATTCAACTGCCAATAAAGTGCCCCCATCGTGTGCCCTTGCTGATCCACTATCTCGCTGCGACTACGGCGGTAGAATTCAGTTTCTGTTTTGACACACTGGGCCTGCATCACCTGATTCAGGAAAACATTCATACACAGGTGTTATT
>chr4	71964634	71964883
GTTTCACCATGTTGGCCAGGCTAGTCTTGAATTCCTGACCTCAGGCGATTCACCTGCCTCTGTCTCCCTAAGTGCTGGGATTACAGGTGTGAGCCACCGCACCCAGCTAAGTAGTTTTTTGTTGTTGTTGCTGTTTGTTTGTTTGTTTTTTGAGACGGAGTCTTGCTGTGTTGCCAAGGCAGGAGTGCAGTGGCGTGATCTCGGCTCACTGCAACCTCTGCCTCCTGGGTTCAAGCGATTCTCCTACCTC
>chr4	20582259	20582519
TGCAATAGCATTATGTCTAAAAAACAATGTGCAAACTGTAATTTAAAAATACTTTACTGTTAAAAATTGATAACAATCATGTTTCTTCAGCAATCTTGCAAAAAGATTAGCAAGTATAATATTTTTGCTGGTAGAACTGGCCTTAATGTTGTTGGCTGCTGCTGATCAAGGTGATAGTTGCTGAAGGTTGGAGTAATTGTGGCAGTTTCTTAAAATAAGACAATGAAATTTGCCTCATTGATTGAACTCTTCCTTTCACAA
>chr4	61221018	61221278
[truncated: 1,015,173 more chars]
