# Supplementary material for: On the Value of Intra-Motif Dependencies of Human Insulator Protein CTCF
Source: PLoS One. 2014 Jan 22;9(1):e85629. doi: 10.1371/journal.pone.0085629 (PMC3899044; doi:10.1371/journal.pone.0085629)
Supplement: File S4 — Data sets for HepG2, ProgFib, and K562 cell lines. (ZIP) [file pone.0085629.s013.zip › K562_genomeWideBackgroundData.fasta]

>chr1	216625588	216625867
ACACAGAGGGTGTCTTTGGCTGGTGAGGGGCTCATGAGATGGAGCATAGCAGGGGCCTCCTAGTGTGTCCTTCAAAACCAAAATTAGGCTTTTCATAAGCTCAGTCTCTGAACTCAGTGCTGTCTGGCTCCTTTCCCATCTTTCCCCTTGGAGGAAAACTGAAGAATTAAGCTGTTAGAACTAGACTTCTCTAATAAGCCTCAGTGTCACAGGTTGTCACAGTTGTTGCATTTTATTTTGTTTTTATTTTTATTTTTTCTTAATTGGGCAGCCTCTCCCC
>chr1	158267253	158267532
GATGAGCTGTGGCAGGAATGCAGCAATTCCCAGGGAAAAACTCCACTTGCTCTCTGCAGTCAAATACAGCATGTAGAAGTACGGAGAAAAGTTGTGACGGATATCCCGCCTAGTCAGGTGATAAAAGTAGGTGTGTTCCAAAAATTCCCAGCCGTACTCATAGTAAAAACCAAAGCTCAGGGCAAAAAACGTGAGTCCAGCAACTGCTACAAACAGCAGCACAGCCCGATTACACAGCCTTTTCAGGAGCTCGTACAAACAAGCCTGGAAAGTGTACCGG
>chr1	15421698	15422095
AAAGAAAAGAAGAAAGGAAGAAAAAGGAAGAAGGATAGAAAGGAGGAAGGAAGATAAATAGAAAGGGGAAGGAAGGGAGGGAGAGAAGGAAAGGAAGGGAAGGGAAGGGAGAAGGGAGGGAAGGGAAGAAGGAAAGGAAGGAAGGAAAGGAAGGGGAAGGGGAAGGGAGGAGAAGGAAAAGGAAGGGAAGGGAAGGGAGGGGAGGGAAGTGAAGGCGGAAAAAAAAGGGAGAAGCTAAGAAGGCAAGAACCAGAAGACTAGTTCTTTTCTTTGCTCCCAATCATGTTTTTGTCCCTAATGTAAACATAAGAGCACAAACATGGGGGAAATGCAAGTAGCAACCCAAATGGCCCCAGGGCTATGAAAGAGCAGCAAGAAGAAATCTGAATGAATTCCAG
>chr1	216340062	216340459
CACAAAAAATAAAGATAATAGCAGATGTCAATGAAATAAGAAAAAAGAGAAAGTTAACCAAGAAGTTGATTGTTTATAAAGTGTAATAAATTGGCAAGTATTAACATTACCAATATCAGGAATGAAGAATATATACACTGAAGACATTTGAAAAGTAACAAAAAAAAACTGTGAATAACCAATAATTAACAAAAGTAGATAAAGTGGACAAATTGTCTAAAAAACACAACTAACCAAAATTGACACATGAAGAAATAGAAAACTTAAATTACCCTATATCTGTTAAAACTATTGAATTCATCCTCAAAAGCCTTCCCACCAAAACACCCTCAAAATCCAGATGGCTTTGTTAGTAATTTCCATTCAATATTTTAGAAGAAATTAATGCCAATTCTACA
>chr1	105472754	105473105
TAAAGCTTGACATGTAATGCTTTAGGGATTAACAGTGAAATAAAGTATCAAAAGATGAGAAAGTAATTGTTAATGAAAATCGGTTTAGGCTTTTCAAGGGAAAGCATGAAATTGTAATGTAACATGGGGCATTTGTTAAAAACAACCTGCAGAAAAAGCTACTTTTTAAAAGCATCTTGATTTACAAAAAACACTATTAAAAGGGCACAATAGATGTAATGTCAAAATAAATACACAATTCATCAAAGGGGAAATACAGTGAGAAAATTAATATATGGGAAAGTAATTTAATATATAATAAATACTTATATATTAATTAAAGAAATGTAAGATTACAATCGTAAATAAAATG
>chr1	154999547	154999898
GCCTTTACAAAAAAATCTCTTTACTGATGTTTCAGTAGGGTTTTAGGAGGGAAACAAATATGTTTAATCATTTCATTCTCTCTCTTTTTTTTTTTTGTTTGAGATGGAGTCTCTCTCTGTTGCCAGGCTGGACTGCAGTGGCGCGATCTCAGCTCACTGCAACCTCTGCCTCCTGCATTCAAGTGATTCTCCTGCTTCAGAAGCCTCCTGAGTAGCTGGGACTACAGGTGTGTGCCACCGCGCCCAGCTAATTTTTGTATTTTTAGTAGAGACAGGGTTTCATCATGTTGGCCAGGCTGGCCTCGATCTCTTGACCTTGGGATCCACCCGCCTCAGCCTCCCAAAGTGCTGG
>chr1	82316613	82316966
CCAAGTGGGAAAACTAACAAACGAGTTTTCCATTTAGCTCCTCCCTGCTGTTTACCCATGGTGTGTTATATTCATCAGCTGTGTGAATTTGTGTGCGTATTAAAACTTCAGGCCTGGGTTTTAGGATTTTGGTTGGGTAAGAGGAGGGGAAGGGTACAATGTGATGCTCTTCAGGAAGAAGTTTAGAGTGAATCATCCTAAAGGACAAAGTTGAAAGAACTGAGAAAGAGGACCAAGTTAGAGAAAACTAGCATGTTGCCTGCTCCTCTGGCAAATCCAGAGCCTTTTCTGCTTGTCTTAGAGTGGTTTTCACATGTGCTTTCAATTGCAAATAAATCTATATTTTGCTCTCTA
>chr1	62199708	62200061
TTTACTTTGCTTGAAAAAGAATCCCTGACTAGATCTTATTAGCTACCAATTTGCAATAAAATGTTTTATTATAATTTATCATATTTTATAGTCATATAATAGGAGACAAAAAAATATATTTTGCAAAAACACTTTAGACAGGCCTGCTGACTGCAGGATCAATACATGAAAAGTACCAACCTGACAGCAAAAGATGTGGAAAAATGATATAAAGCAGACAAAAGAAATATGAATACAGGGCTGGGCGCGGTGGCTCGTGCCTGTAATCCCAGCACTTTGGGAGGCCGAGGCAGGTGGATCACCTGAGGTCAAGAGTTTGAGACCAGCCTGACCAACATGGCGAAACCCCGTCTC
>chr1	26708602	26708923
TTTAATTAATTTATTATTATTATTATTATTATTATTTGAGATGGAGGTTTGCTGTTATTGCCCAGGCTGGAGTGCAATGGCACAACCTCGGCTCACCGCAACATCCGCTTCCTGGGTTCAAGCGATTCTCGTGCCTCAGGCTCCGGAGTAGCTGGGATTACAGGCATGCACCACCACGCCCAGCTAATTTTGTATTTTTAGTAGAGATGAGGTTTCTCCATTTTGTCAGGCTGGTCTCAAACTCCTGACCTCAGGTGATCCGCCCACTTGGGCCTCCCAAAGTGTTAGGATTACAGGCATGAGCCACTGCACCCAGCCTATT
>chr1	222064482	222064803
ACAAATAAAATCACCAAATAAGAAATACTTCCTCAAACTTGCTCAGCATTTATTTTGTCTGAATTTGTGTCACATTAAACATACAACTTCTTCCAATAGTCAGCCATATACAGATCATTAAAATTAATAGTTTCTATGAAACAAATTTAAAATAACCTTTAAAAAGCGGCCATCCTTAGCCCATTGAATAACAAAGTAATAATGAATAAGATTTAAAGTTAAAAAATATGTATCACTGTGGTATATACAGTATGGATAAAAACAACAACTTACACCGTTCTCCTTTCTTCGATATTCACCAGGAACTTTTACACCATTTCTT
>chr1	204897620	204897933
ATGGAAGACATGCTATCCAGTAGCAACTTGGCTCTCACCACCCTCCGTTTCTGACGTTGAAGATGAAATGGGGTTACCCTTCAGGTTTCTCTGCCATGATTTCAGATCAGGGGTTTGGCTTTTTCTGCTCCCTCATCAAACTGATTCTATCCCAGATTAGCCATCCTGAGATCTGCAGGGGAGGAGGAACCAGCAGACCAGGCTTCCCTACTTCTCTTCCCCACTTCTCTTCCCCGATTCCCTCATTTCCCTCAACAAGTAGCTGGCTGCGTTGCTGTTTTCTCTGGTTGCTAAAACAACATTGCTTACTTCTG
>chr1	66820376	66820689
ACTTTCCATTCTGCCATGCTTTTAGAGCTGGGAAAGAGGTTGGTTGTGGGTTATCTGGAAATTTGGGAAAAGGTCATCTTGATTTTAAAAGGGCTCATAAATTCTGAATGAGACTAAGTGGACTAGAATAGTAATGGGATAGATAATGTAAAACATTATTTGTATAACATTGCCTCTGAAAATGAAAACCTTTGCTCAGAAGTATTTGTTCTCAGAGGAAGTGGCCAGATGAACTGGTGAATGAAGGTAGAAGAACCTTACTGTCAGCATCCCTACCAGGGATACTTTGTATGAAAACAGGTCAGGTCTTAGCA
>chr1	143841284	143841601
CGAAAGCAAAGGGGAGGAAGCACAAACCGATACCCACCACAAAGCTGCTGAGTGCCCAGCATGACCCAAGCCGCACCCTCTGATGAGGAGTCTTGTGGAGGAGTAAGAAGCCACAGACTTTAATAAACCATCAGCACAGCCTGTCCTCCACTTCCCTGGTCCAGCCTTCCCGGATCACCATGAGTATCACCGGGTACTGACCTAAGAAGCTGGGTGATGACAGAAAAGTGACCAGAAATGTAGAGTCCAGAGGAAGGTACCCGAAATGAATGACTGTAGACCATTTTATCTCAAACTCCCTACACAGTCAAGCGTGGT
>chr1	240422340	240422657
CCAGAGTGACCTTACCTCTGTGCTTAGATATTTCTTAACTCTAATTTAAACCCTTCATTGCACTTCCAATAAAAGCTCCAAGAAGGATGGCTTCAGGGAGAAAAATAAAATAAATCCCTGCTGTGTCTTATCACAGCATGTTTGGGAAAAAAAACATTTTCCTCCAAAACACTTTTCCTCAAAAAAGTAGGAAAAGGTTCCTAAGAAACTAGACAAATGAGAAAGGATGGTAGTTTTAACTCTAGATCATGTAACACGGACAGAAGAGTTAGCGGAAGAGAAAACATGATTAGGTGGGTTTCCTGAAGTATTGAAGAT
>chr1	50920601	50920900
AAAATAAAAAAATCAGCTGGTTGTGGTAGCACGCACCTGCAGTCATAGCTACTTGGGAGGCTGAGGTGGGAGAACTGATTGATTGAGCAGGGAGATTGAGGTTGCAGAGAGCTGTGGAACTGTGAAGGTTTTTGCATCTTTCAATAAAACCAACAAATATGCATGTCGTCTTATGTTACTTTCTGTTTTGATTTTACCAACAAAATATTAAACCTATTGTTTAAAATGATGGCAGAACTCCAAAACAAAAATTATGTTGGTAACTGATTAGCCTACTTACCTCCTTGGTTACAAAAGTAA
>chr1	176849572	176849871
CTCCAGTGACCAAATGGATTAATGACAGAGGCTTTTCTCCCCATCCTCCTAGACTGAGTAAGCCCTGGAAGCCTGGGACAACTCAAGAGAGGGGTGATGGAGAGGGAGGACCCCTCCCCAGATGATTGCTCCTGGGCTCAGAGAATACTGGAGATGAATTTGATGATCCAGAAAAACAAAGTAATATTTCTTGCCCCTCAAGTGCCGTGAAACACTATACCGATTATGCACATCATACATTTCAATAAATCCAGATGACCAAAAAAGTATTAACCGCAAACTATTTTGAAAACCAAGCTA
>chr1	218449826	218450114
GGCACCTAAGAAGTTAGAGCCTTGGATACTAAACAGCATTATTTTCTCAGTTGAAATCTTCAATGAATATATGTATTTTCCACTATGAACAAAAGCTTAGTAACCCCTTTTCTGAGAAACAGTTAAGTACAAGGTAGTATCACTAGTAACAAGGCCAAATTTTTTTTCTTTTACTCTGGGTAATTTTGGCACCTAAATCCAAATAAAACAAGATATAAGGTTATAAAATATCATATTTTTGCCTTCCCATTATTAAATTCTAAAAATAAGAAATTTTCTTGGCTTCTAA
>chr1	27658912	27659200
ATACATACTGTATAAGGAAGCAAAAAGGTAGTTTGATCTTTAAAAATCCACAATAGATTCTATTAGAATAATTTTGAAAGTTTAGCGATTTGACTACAAATACTAGCCCTCTATCAATGAAGGACAACCTCTAATTGGACGCAGCTTCAGAACAGTGTTACTGCAAATAAGTATAACAGATCAATGAGATAACACATATGCTTTGATTCTAGACTGGTATAATCCTTTTTAACAAACATTAACACAGCCTCTAGTACCATACAATAAGGTTATTTCCAAGTATCTATAG
>chr1	89748200	89748533
TACCTCAACATTTACATTAGGTATATCTCCTAATGCTATTCCGCCCCACTTCCCCTACCCCACGACAGGCCCCAGTGTGTGATGTTCCCCACCCTGTGTCCAAGTGTTCTCATTGTTCAATTCCCACCTATGAGTGAGAACATGCGGTGTTTGGTTTTCTGTCCTTGCGATAGTTTGCTGAGAATGATGGTTTCCAGCTTCATCCATGTCCCTACAAAGGACATGAACTCATGCTTTTTTATGGCTGCATAGTATTCCATGGTGTATATGTGCCACATTTTCTTAATCCAGTCTATCATTGATGGTACCCTATGTCTTCTTAATGGTGGCATTA
>chr1	225974703	225975036
GGCAGGATCCGCCCTAAGCCATATGAAGTAGCTATGGAACCACAGAGAGGACCCACTCACCCCATCCAGCAGGACTTGTCACCATCCACATGAACAACACCGCAAGCAGGGTTGTTTGTGATCATTCACGCACACACACATTTAGCCCTCCAGAATTTGACCACCAAGGAAGTGCTTTACCGGCTCCCGCAGCTTCGCCTTCCTTGGTCAGTGCACAGAGTTGTCGCCACAGTATGTGAGGATCCTTTAAGCTAGGTTGCTGGCCAGTTTTTTTTTTTTTTCTGCATTGCTGAGAGCTCGAGTTATTCCTTGCACTGGGTGGGTCTTGATTTCT
>chr1	67484136	67484469
AACAGTTTCAGAAGGAATGGTACCAGCTCCTCTTTGTACCTCTGGTAGAATGTGGCTGTGAATCCGTCTGGTCCTGGACTTTTTTTGATTGGTAGGCTATTAATTACTGCCTCAATTTCAGAACTGGTTTTTGGTCTATTCAGGGATTTCACTTCTTCCTGGTTTAGTGTTGGGAAGGTGTATGTGTCCAGGAATTTATCCATTTCTTCTAGATTTTCTAGTTTATTTGCACAGAGGTATTTATAGTATTCTCTGATGATAGTTTATATTTCTGTGGGATTGGTGGTGATATCTCCTTTATCATTTTTTATTGCATCTATTTGATTCTTCTCTC
>chr1	229917689	229918022
TAAAAATGAGGGATGTTAAAAATGCATAAAGAAGATTAAAATGAAAACACTCCTTACAGAGTTCATTCATTTGGTCAATACAGTCATTTCCATCCCAAAACCTGGTCTTACATGTTAGCTTGAAGGTGCCTCTTGCAACAGATTTTCCAGAGACTTTTGTCTGATCTTTACTGGGACCAAAGTAACCTTTGATTGTCTCTGACTGTGGCTGTTTTTCCGGGAGCTTTATGTGCTGGGCTCAGGAAAAGTTCAACCCATCAATAGGTTATCACATATATATACTCTGGGACTGATTGGACCACATTTTCTCACTGAATTGACTGATTGATGAATT
>chr1	163801468	163801971
CCTTTTCTCTGTTCCAAGACCCAATCTAGGATACCACGTTTGCATTTAGGATATTTTTAATATAATAACACGTCTAACTTTATTGGGCACTTCTATATGCTAGGCATTGTTCTAAGTGCATATACATACACACAAACACATACACATACACACACAAACACACACATCTCAACTAATTGAATCATCACAACAATCCTATGAGGTAAGCATTATTCCCATCAGATCCTGAAACTGAGGTTTAAGAGGGTAAGTAACTTGCTAAACATTACACATCTAGTACAACCAGAAGTGAAACCAGCTGTGGCTGACTATAGACTGTTTCCTCCAAATCACTAATCAATATTGTCTCTCAGGAATTTAAACTACCAAGAAAGTCTTGGCAAAAGAAATGTGAATTGCAGCTTTTCATGATAGCTTCTCCCCTAAGATTTCGCCTGGATCTTCCAACAATAAGTAATTCCACAAAAATGGGCTGAGCACCTACTCTGACAAGGCCTGGGAAGA
>chr1	86245874	86246377
GACAACAGAATATTATTCAGTGCTAAAAAGAAATGAGCTATGAAGCCATGAAAAAACATGGAGGAACCTTAATTGCATATTAATATGTAAAAGAAGTCAATCTAAAAAGGCTACATACTGTACGATTCCAACTGCCTGACATTCTGGAAAAGGCAAAATTATGAAGACAGTAAAAAGATCAGTGCCCATAGGTTGCTGAGGGCAGGGAAGAGGAGGGATGAACGGGCAGAGCACAAAGGATTTTTAGGGCAGTAAAAATACTCTGTATAATAATATAATGGTAGATCATTATATATTTTTCCAAACCCATAGAAAGTACAACTTCAAGAGTGAACACTAACACTAATGTAAACTATGGACCTTGGGTGATAGTTATGATGTGTCAATGTAGGTTCATCAATTGTAACAAATGTGCCACTCTTGTAGAGGATAATAGGATCACTACAATCAAGTAGAATATATTTCAAGAATGCAAGTTGAGACAATAAAAAATCCATTAATATA
>chr1	180387718	180388018
ACTCTTTACAAGCCACTGACCACATAAGGTCCCCTGAAACACTGTTTAGTTCTCTTAACAACCTGACAGTCTTATGTTATCTATAATTCAATTCCTCTTGAATCCGAATGTTCTGCTTACATAAACTCTTGAGTAACAGTTTTCTTTTCTTTTTTGTCTGAGACGGAGTCTTGCTCTGTCGCCCAGGCTGGAGTTAAATGGTGCCATCTCAGCTCACTGCAACCTCCACCTCCCGGGTTCAAGCAATTCTCCTGCCTCAGCCTCCTGAGTAGCTGGGATTACAGGTGCCCACCATCACACC
>chr1	19780096	19780396
CTCTAAAGGGCCAAACAGCCTCCCACCCAAGGGCCATTGCACTTGTTCCTCTCTGTGCCTGCAAGACTGTCTCTCCAGTTAGCTACAAGGCTTGCTTCCTTAATCCTTCTGAGCGCTTAACCTCTATGCTTCAATGCTTTTTTTTTTTTTTTTGAGACAGAGTCTTGCTCTGTTGCCCAGGCTGGAATGCAATGGTGCAATCTCGGCTCAATGCAACCTCTGCCTCCCGGGCTCAAGCGATTCTCCTGCCTTAGTCTCCAGAGTAGCTGGGGCTACAGGTGCACGCCATCATGCCTGGCTG
>chr1	12060873	12061240
TGATAGGTTGGGGGCCAGGGAGAAGCAAGCATTTCAAAAAGCAGTCAGTCTCGGCCAGGCATGGTGGCTCATGCCTGTAATCCCAGCACTTTGGGAGGCTGAGGTGGGTGGCTCATTTGAGGTCAGGAGTTCGAGACCAGCCTGGTCAACATGGTGAAACCCTGCCTCTACTAAAAATATAAAAATTAGCCAGGTGTGGTGCCAAGCGCCTGCAGTCCCAGCTACTTGGGAGGCTGAGGCAGGAGAATTGCTTGAACGCGAGAGGTAGAGGTTGCAGTGAGCCGAGATCGCACCACTGCACTCCAGCTTGGGCGACGGAGCGAGTACTCTGTCTTAAAAAACAAAAACAAAAAAACCCTCAGTCTCAT
>chr1	221738563	221738930
GAAGGTGCTTAGTAAAAGTGAGCTAGTACGGTTATCATTCCTCCAAGAGGCAAGGCTGAATGGAGACCCTAGTGGCCTCAGGCTGTAACGGTATTAACTACACCACCCCTGGGAGAGTTCACTCTCAACATTCATTTGTAATGAATGAATGTAAACCCTCAGCAAGGAGGAAAGAAAAATGTGAAACCTGGGTGTCCATGGACACAACTGGTCTCATGAATAAGCCATCAAGTATGAGTGGTTTAAGGGACTCCAAAGCTCACAACTTTCTAAAGTCACAGCTTGCCCCAAGCCCCCTGCTCTCTTCTGACAAGGTTCCTGAAATGCCTTTAGTGTTGTTAAGACTGGGGTAAGCCGGTAACTGGGAT
>chr1	235819175	235819590
ACTATTAGTAGATGGAAAACTTTTAAATTTTTGCCTCCAATTCTTTTTTTTCTTGAGCTATGTATGAGGAAATCTATAGCTCAGACTGTGTCTGGTGTTAGTATGTATCAAGCTCTTTAGCCAGAAGGAGGAGCAAGGCAAGTGAACCACATCCCTTGGCACTTAGTTCCTTCTTACTTTCCCTATATGAGAGAGTACATGCACTCCTGAGCAAGGAGACTGCAGGGCGGGGATCTCTAGAATCCCCGGAGGACCAGGGGCTGCATAGCATTTACTTCATCTTACAGAGTTAAGTCTGAGATGACAGAAGGGACTTATCTAGGGCCCACAGCTAGTAAATTATAATGTCAAGATCAAATCCTGGTTTTCTCACCCTTATGGGTAATATTTAATGTCATTGTTCCCTTTATTACACT
>chr1	48168370	48168785
GGGAACAGCACACCCTTCCCCTTCTCCCTGCCAAAAGGCAGATCCTGAGCCATGGTGCGCCAAGGTTTAGGGTCCAATTTCCCAGATGCCTTTCAGTGTCTGATAGGAGATGCCAGAGAAGAGAAAGACCAGGAGGCCAGGTGATTTATGAGGGAAATCTTGGCTTTGACAAAGCTTTAGCCCTAGAGATTAAGGCAGGCGAAAGCAGAGTGCACAGCCTCTTCCTGAGGGGTGTTGGGGTTTCTCTGGGCATCTGGATCTGGATCCCTGAGGATAGCGCTGAGCTCTTGGCTGACTCCAGCTACTCCTCAGCGCCACATCCTGGAGCAGAACAAGGCCCCTGGTGGCTTAGGAAGTGGGGAGAGAGGAGCTACGAGTCCGCGATAGTAAACCAGGCCTGCTCTGCCTGCCCTCCT
>chr1	7440693	7441047
CTCACCAGCTTCCTGTCTGGGGGTGGGGACTAGGGGGTGGCGGGTGGCCAGCTTTTTGACGTTTGCTGCCGTTCCTGGTTTCTATCTGCTCTTCAATCGCCTCCATCTCAAAGGAACCAACCTTCATGGCCAGACTGGGCCACCTGGTCCCCTGTGTCCCTCCAGGGTGTGCACCAGGGCTTCTGATGAGGGAGACGGGGTTAACTCCTGCAGGCTTTGCCGGCCAGGGGACTGGAGTTCAGATTCTAGCTTTATCATGCCCCTGTGACCTCTGCCAAGGAAGGAATTGATGCCTCTGAGCTGCAGTTCCCACATCTGCAGAGAGGGATTCATACTACTCTTCCTTCCAGGAGGG
>chr1	195590889	195591243
ACAGAGTGCTGGTTGGTGTATTTACAATCCCTTAGCTAGACATAAATATTCTTCAAGTCCCCACCAGATTAGCTAGATACAGAGTGCCCATTGGGCATCCACAAACCTTGAGCTAGACACAGGGTGCTGATTGGTGCATCCACAATCCCTTAGCTAGACATAATCCGTACTAGACTCAGGAGCCCAGCTAGCTTCAGCTAGTGGATCCCACGCAGGGGCCGCAGGTGGAGCTGCCCGCCAGTCCCGCGCAGTGCGCTGGCACTCCTCAGCCCTTGGGCGGTTGATGGGACCCGGCGCCGCGGAGCAGGGGGTGGTGCTCATCCTGGAAGCTGGGGCTGCTCAGGAGCCCTGGGGG
>chr1	144378497	144378783
GCTGGACTGTGCTGCTGCCATCTCGGCTCACTGCAACCTCCCTGCCTGATTCTCCTGCCTCAGCCTGCCGAGTGCCTGCGATTGCGGGCGCGCGCCGCCACGCCTGACTGGTTTTTGTATTTTTATGGTGGAGACGGGGTTTCGCTGTGTTGGCCGGGCTGGTCTCCAGCTGCTAACCGCGAGTGATCCGCCAGCCTCGGCCTCCCGAGGTGCCGGGATGGCAGACGGAGTTGCGTTCACTCAGTGCTCAATGGTGCCCAGGCTGGAGTGCAGTGGCGTGATCTCGG
>chr1	46977570	46977856
TGTTGCGGGGTTGCCACAAACCTTCAATCTAAAAAAAAAATACTCAGTATCTGTGGAGTGCAATAAAGTGAAGCATAATAAAACAAGGTAGTCCTGTACTTGGTTCCAGAAAGCCTTCCCTAATTTCTCTTAGGCTGCTTAAGTGTCTCTTCCTTTTCTTCCTCCTCTTTTGCTTGACACTATGCAAAAAATCAGCTGATTTTTAATCTTGTCTCCTGACGCTGTCATCTTTGACTCTTGCATACACCTCTTTCCCTTCTTCCCTCCTTCCCTCCTTCCCCCTTTTC
>chr1	43169873	43170199
AGGAGTTCGAGACCAGCCAGACCAACATGGTGAAACCCTATCTCTACTAAAAATAAAAAAAAAATTAGCTGGACGTGGTGGCGCAAGCATGTAATCCCAGCTACACGGGAGGCTAAGGCAGAATTGCTTAAACCCAGGACACGGAGTTTGCAGTGAGCCAAGACTGTGCCACTGCACTTCAGCCTGAGTGACAGAGTGAGACTCTATGTCTCAAAAAAAAAAAAAAAAAAAGAGAAATACAGAAGGAAAAGGGTCTTCCCACTTGCCCCTTTTCTCCTCACCATGTCTCAAAGCCCCAGGGGCCCATCTCCTGCCATCAGGCCCTCC
>chr1	148138837	148139163
AATCACTCACTACTGCTCTTGCCCTGGACTATTCAGGAAGGGCAGCCCGGATGTTCCATGTTAAATCGTGACAGAATTGCACCAGACCTGATGAGTTGGAAACAATCCTATACATTAAAAGAAATTACACTATGAGGCTGTGTTCTTAATGGACTGCTGAATCAGTGCCACAGGTGTTCTTGGGAGAAGAAAGATACTTGTAGACTAGTCGGGAAGGGCTTTATGAGGGAAGTGATCTAGTTGGATCTTTAAAGGAAAGCACAAAATTAACCAGAAAGGAGAGGATAGGTGCTGCAGGCAGGGAGAAGAACCTGAGCAAAGACATAG
>chr1	193843051	193843387
GGCTTTGTGGTAACACATGAAAATGGAGAGAAATATAATTTTAAAACCCTCAGGTGATTTTAGAGGGAGTCTGCAGCATATTAAGTAATTATTGAAGATATAGGAAAAATAATATTAAAATATGTACATGCCAACAGGGATTTTTTTTACATAAACAGAATTTTGATAAGATATCTAAAATAAACAGTGGCTTTCTGTGTTCACAAACGTTATGTTTTTGGTGATATTAACAAGGCTAAAATAATCTGTTTAATGAAGAAAGTTTACATATTGCAATGGCAACAGAATTCATTTTAAATTTAAGGAGAACATATGGGAAAGAATTTAGTTTTCTGTA
>chr1	95268141	95268477
AATTGTTTGAGGTTTATGCTCATCTAAGTTGTGGAGATTACTAATTGAAAAACAAGTAATAGGCCAAGCAGTACTGTAGAGTCAAAATCCCTTCTCAGAAACCTTTTGGGTCAGAAGTGTTTGGACAGGTAATATGGTTTATATACCACATATTATATAATATCCTTTTTTGAAGTTTGGGAAAGAAATAAAACATATTAATATCTCTGCAACAATACATGAATATTCACACTAAACAGGATAAATAAAGACTATAAGCTTCATGCTGATTCAAATCAGGTTTTGCCGTTAAATAAGCTTGTGACAAACTGGATTTTTTTTTTTTCCAGTTTTCAGA
>chr1	78332732	78333017
GAATCTCATAAAGGTTGTTAGAATTAAATGAAATAACAAATGTAAAGTGCTTAGTTTAGAATTCAGCATATACAGCAAAACGTACTGTAGAAGCATGAGAGTGGCACCTTACCCATTCTTGGTGGAGTGGGTTGGGAATGTCAGGAAAAGCTTCCCAGAGGAGGTGGTGTATGAGTGAGCTGAATTCTGAATGATAAGGAAGACGAAGAATGGTTGGAGGTAAGATAGTGGTTCTTGGTTGCTCAGTCTTCCATCTCTAACTGAGCATCAGACTGCATTGTTATGT
>chr1	229428844	229429129
CGCAGCATCAGGCATTCCTTTACAGCAACAAAAACGGACTAAGACAAGGAGTTTGCTATTTCAAAGCAAATCTTGCATGTAAGTACGCCAGATTACTTGGCTGGTATTACTAAACAGAGCTAACTCGAAGAAATGGGGAGCATGGGATCCTTTAACTCTGGTGCCTTCATTGCTCTCCAAGCAGCGGCTTCCGGCATTCCACTGTGGCAAAGAGCATCCATCTTCCCATTCTAGTTGAATAAAGGACAGACCATCACACCTACCAGTCTCTTTTCTTCTTCCTTTG
>chr1	18070087	18070382
GGAGTGGGCTTGCTGGGTCTTGACAAATTATTGTTTATCTTTTATAAGAAACTGCCAAATTGTTTTCCATTTTAAATTTCCACCAGCAATGCATAAGGGTTGCGCTTCCTCTATATCCTCAACACTTGGTATTATCTGTCTTTTTGATTAAATCGTTCCAGCAGATGTGTAGTGGTATCTCATGGTGGTTTTTATTTGCATTTCCCTGATGATTAATTATGTTGAGCATTTTCTCATGTGCTTGTTTGCTGTTTGTATATTATCTTTAATGAAATATGTATTGAAATCTTTTGCCT
>chr1	102450513	102450808
CATTGAGGTCAAAGTTTAAGGTTGTGAGTTTGTCTTGAGAAAATCTATTTCTTCCTTCAGGCTAATCAGCCTATCTTTCTTTTTAAAAATTCTCAAATTTCTATTTTTCTAACAGTAGAGACTAAGGCATATTTTTAAAACACTCTGTATTTTTTACATCTTTCAATGTACATGTTAGTGTTTGGGTTGAAATAATTTTAGTGAATTTTTTTTATAGCTCAAACTAAGAAGATAGGCTATTCTGTTCATATCAAAGACCTGCTGTTCTTTCTTATATGTTCAGTAATAAAATCTAC
>chr1	66254657	66255183
CATACTACTTTTCTGCTACGGCACATACTTCTTTCTTGCTGCCTGGATTATCTTTGACACCATTATTCAGCTGTCAAACTTTAACATCCACATCATCCTCTTCAATGTAACCTTCTTCAGTTTAAGGAAGAGTATATATTAGAGATAAAAATTGTACAAATAATAATTTAGTTACAATTGTCAACCATGATATCAAGTGTAATCCAGTCAGTGAGAGGAAAAATGCAAGGAACATCTAAAAAGTGTGAAAGATAAGGAAATGTCTTAGCTAAGAGATGCAATATATGAGAGATAAGAAATGCAAAATATCATAAGAAAAAATAATCATAATCATCAACTTTGTAGGTTTCCCAAACTTCTTATAGTTTATGTATTTATCTTCTAATTTTCTAAGAGTTGAGCACTTATAACCAAAAGGGCTTCAATGCTTGCTTTTGAGTCAGCCATAAGTGGATAAGGAGCAAAAGGATGCAGCTTGCTTTCAACGCCAAGTCAGACTTGTGTTGGAGGAGGTGTTTAGGGATGGG
>chr1	226347826	226348352
GACCAAGCTGTCTGTGTGCCGATGTCTTGACACCTGAGACTTCAGGTTCACCCATCCTGGTTCTGCCATTCCATTGCAGGGTGGCTTCCCTCCTTTGGGGACTCTTAACGCTTTGGTCTGTTAAAAAAAAAAAAAAAAATCCGGGCGTGGTGGCTCACTCCTGTAATCCCAGCACTTTGGGAGGCCGAGGTGGGCTGATCATCTGAGGTCAGGGGTTCGAGGCCAGCCCTGACCAACATGGTGAAACCCCGTCTCTACTAAAAATAAAAATAAAAATTAGCTCAGCGTGGTGGCACGCGCCTGTAGTCCCAGCTACTCGGGAAGCTGAGGCAAGAGAATCTCGAACCTGGGAGGCAGAGGTTGCAGTGAGCCGAGATCGCACCTGAGAGGTTGCAGTGAGCTGAGATCAAGCCACTGCACTCCAGCCTGGATGACAGAGTGAGACTCTGTCTCAAAAAAAAAAAAAAAAAAAAAAGCCACCAATGGGGAGGGCCTGGGATTACTGGCATCACAAACCCCACTGCCTG
>chr1	243149512	243149847
CTTCACCTGTGGTTTCAGCAGCCATTGATAATCATTGCTTAGATACTTCATTTCATTAGAGGTTGCAAAATGGCAATATTTTAATTTATCATTTCTTTCATGTATCAGCAGGATCTTTTCCCATCAATTATTTGGCTACCCTAAATACAGTTCATACAGGAAGGGCAAAATAAATACTTGATCCTTACTCTTTATTTTTGGAATAAAGAGTTGTTTCCTTAGCACTCTCCAAAGGTGACCAATCCATCTATTTTTGGAGCATTACTCTCAACCGGTGGATGTTACCATACTTGATGTGTCTTAATATGCTACAGTATTTATTTACTTATTTATTTG
>chr1	232456758	232457093
CAGATGTGGGTTTTACTTTTTTGGTGTCAAACCATCGGAGAGAAATGTCACCATCTTCTCCCATCCAAGAATAATAATCTTTAAATAGGGTAAGGACAATGAAGCACAAACGTTATGAAGAAGGAGGTAAAATCTAAGAAAGGAGACAAGATATAAACACACTTAGCCACTTTAAAAAATCTTCAAGTCTTTAGGCCCAAGTTAATTCTATCCCAGGGTAATAAAAAGGCTTGCAAACAGGATTGTAAAAGATACTATAAAGAAAAGGAATTATTTTGGAAGATCATTTCTCAGTTTTCTAAATGGTGAGAAAAAATTCTCTTAACCAAACAGGCA
>chr1	218442817	218443124
AAATCACTTGAACCTGGGAGGTGGAGGTTGCAGTAAGCTGAGATCACGCCACTGCACTCCAGCCCGGGTAAGAGAGGGAGACTCCGTCTCGAAAACAACAAAAGAAAACAAAACAAAAACAAAGTGAATTCAAACTGCATGTGATGCCAAGTAAGCAATTTCTCCCTCTTGACAAAGTAGATAAAATCCTAGGGATAGGAATCAGTGCTTTACTGATAGAAAAACTAAAAACCTGATATACTTGGCAGAGCACACACACAGCAAGGTCTCTAACCTAGGTAACTGAGGCCAGACTTGATAGAAAGATA
>chr1	118849931	118850238
TTCTTCAGCCCTTGACATTGGGTTTTCCTGATGCGTGTACTACCTGCATTTTAGAAACTGAAAATGCAGTGTTGACTAAATCTGGAGATAACACTACATGTGAAGGCAAGATAAATGAAACATTAAACTTTGAAAAAAGATGAGGGAACCCACAGGAGTGTGTAGATTAAGAAAAAAGAGAAGAAGGGAAGCCAAACCTCTGGGAATCACCAACAGTTAAAGCATGCTAAAGGAAAAGCAGACTGAGGAGAGGAGAGTGTGGTAATGCAGGATGAAAGTAAAGAGAGACTTTTAAGGAGAGAGTAGTC
>chr1	31230928	31231225
ATACAAAATTAGCCGGGAGTGGTGGTGCAGGCCTGTAATCCCAGTTACTCGGGAGGCTGAGGCAGAAGAATTGCTTGAACCCAGGAGGCGGAAGTTGAGGTGAGCCGAGATGGCCATTGCACTCCAGCCTAAGCAACAAGAGTGAAACTCCATCTCAAAAAAAAAAAAAAAAAAAGAGTCAAAATCTCACCGCACCAGGACCACCAGCTGCTATCAGTGGGTCACAAAGATAACAGGGAAGAAAGAAAACCATTTTTGTTTTTACGGATGAGTACTTTCTGCATTATACTACTTTAAG
>chr1	100056847	100057144
TTTAGATAATTGAAAAGTTTATTTGTCCATGGGTTAATATTACCTTATAGCTAAAATCAGTCAGGATTTAGCTATTCCTGTTTTTCATTTATACCTATAGCACTAAAAAACCTTGTTCTTATACATAAGTAAATGAGATTGGAAATTCTGTTAGCAATGTCAATCAATTCTTTAAACCTTTCAAGTTAAATGCCGAATAACATATAGTGATCAATTGTCAAAGATTATTTTTAATGATCTATTTAGATGACAATCTATTTAGGGCCAGCTTAAACTTTGATAAAAGCAATGAATTAGA
>chr1	89371591	89371889
CTTCTTCTTGAGTTGAGCTATGTTTTCCTGGAAACTTCTCTCTTGAGCCTCCATCATTTGCTGCTGTTCCTTCTGTTTTTGTCTTAGCAGCTCCTGTTCCTTTTCAGCTGCCTCCTTCTTAGCCTGCTTAGCTGTTCCACCGAGGTTTTACAGAGGGAAGAAAATAACAGTCAGGTGGGAGAAGAACCATCATGGCTAAGTAGATGGAGTCAGGAAGAGCTTCTCCCACTGAGAGACCAGACCGTAAAGAAGACTGATAAACTCCAAGCAGGACTTCAGAAGGAAGGCATTGAGAGTTG
>chr1	11375236	11375534
ACTCGAACTCAAGGTAACAGTGTGGTATAACATATAAGAGTGTGAGCTGCAAAGACAGGCTGGTGCCGGTTTCAAATCCTGACTCTTTCACTTATTAGCGGGGTGATTTTGGCAAAGATAGAGACTCCCAGGTGGCTGAGGTGGGGCCTCTCCAGGGCCCAAGATCTGCTATGAGACTTATACGTTTAGACGCTTCATGTTCTCAGTGTCCCCAAAGCTCTCAAGGGGACTTACACCAACAAAAGTCCCCAGAGGAGTGCATCCATGTGGCTAATTTCTGGCCAGTGAAAATTAAGTGT
>chr1	191371832	191372117
CAGGCTACAGAATTCTTTCTTTATGAAAGGCCAGATAGTAAATATTTTAGGCCTTATGGGCCATACAGTTTATGTTGCAACTATTTTACTTTAATATTGTAGTGTGAAAGCACTCATAGACAATACATAAATGAACAGATGTGGCTATGTTTCTATAAAAAACTTCAGAAAACAGATGGCGGGCCAGAATTGGTCTTTGGGATGTAGTTTGCCTACCTTTGGAACAATGTGTTATGGGTGCTTGCTTTACTGCTCAGAGCTGTGAACATGAAGTACTTACTACTTT
>chr1	70269088	70269373
TTTATTGCTCACTTTCATTTTGCCAACTAGATGCCAATAGTTTTAACATACATTATGCCAGACAAAGAACAGGGCTGGCGGAGCCATAAGAAAAAGGAGGACAGGGAGATTTTCCTTTATAATGCCTTGTGCAGTTTGCATTTGCCTTTTCCCCAGATCTCTTTATATGGCTAGCACTTCCTCATCCTTCAAGTTTCAGCTTAAAGGCCACCTCAGCAGGAAGGCCTTCCCTGATCACTCTGATCAGTTGGACCCTCTGATATCCTCTATCATGTCACATTGTCAC
>chr1	189356958	189357238
ATCTCTCATCTTGCTAAACTTCATTTTACAGAAGCTCAAAAATTGAGGAACTTCTCCAATATCACATCGTAATATGTGACTGAGTTTAGGGTGAAACACAGTTACACTAAATTATAATTTAGAGTTCCTAATATTACTCTTGTATTCTTCCTCTTTCTAATTACAACTACTATACAATTTGGATCTGTTAATGTTATCTGGTAACTTGACTGTTTTTTATCAGTTGAACTCTTGTAGTTAACTCTGATTGGAACTTGAGAGTGGTGTCCATGTAAATCAAC
>chr1	79899094	79899374
AATATTGCTTTCTCTGTCTCTTCCATCCATTCGCAGGATGGCAATATGGACCAGCACTGTCCAACAGAACTTTCTGTGTTGATGTAGTTGTTCTGTCTCTGTGAAATAATCATTAACCACATTTGGCTGTTTGTGCACGTGAATTGTGGCTAGTACAACTCAGGGACTGTATTTGTAATTTTATTTCATTTTAATGAATTACAATTTAAATTAAAACAGCCACAGGCTATTGAACAGTATGGCTTTGGAACTTGCTGCCACTATCAATTGCACAGGATGCA
>chr1	223855841	223856145
CCCCGCCAAAAAAAAAAAAAAGAGAAGGTTCCAATTACAAAATACTTATATTAAAAAAGAAAGTCCTAAAAGCAATGACCTACACTTCCTTAGGTCAAAGAAATACATCCCAATGGACGGGGATACATTTTTTTTCTCACATACCCTAAACATTTATATTACTAAACCATGTGGTAGGCACAAGGGCATACAGATTATGTTCTGATATAATACAATGAACTCAGGAATCAATAATTTTTATAAATATTCAAATTTGGAAACTAAAAAAAATATAACTTAATAACCCTTACGTTAAAAAGGAAATC
>chr1	244237313	244237617
TACTTGCAGAGACAACTCTCTGATCTCACCTTAATAAATGAGATTCATTCACCTGGCACTTTGGGTTTCATGTAGGGGGAGAGATGGAAGAGTTAGGGGAATAAAAGGAGATGAAAGGACTAAAGAAAAGGCAGAAGGAGGCCGGGCATGGTGGCTCACATCTGTAATCCCAGTATTTCGGGAGGTCTATGTGGGTGGATCACTTGGGTCCAGGAGTTTGAGACCAGCCTGGGCAACACGGCGAAACCCCATTCTACCAAAAATAGAAAAAAAAAAAAATTTGCCAGGCATGGTGCCATATGCCT
>chr1	243368879	243369184
ATCATTTAGGCTTTTTGTATTTTGGGGCTTCTCACAGTTCTAAGTGAAATAACGATGTTAACTTTATCCAGAGAAGAATATGGGGGAAGTCCTAATCACTTAGTATAAATTATTCTGAAAACCAAACTGCTAAAGCATAATGCTCTATGCTGGCAGAGAAGTGAATATTGCACTAGAGAATCTTCCAGGTGTCATTTAAAATTCAACAGTGATGGGCCTCCAGTAACTAAGGAAGATGACTTCACAGTCTGCTAGATTTTACGGTCATTGTTTTCACCTTGAAAGCTTGCCTACACTTTCTTAATT
>chr1	226512546	226512851
GGATGAAGTGGCACACGCCTGTAGTCCCAGCTACTCAGGAGGCTGAGGCAGGAGGATCACTTGGGCCCAGGAGTTCCAGGCTGCAGTGAGCCATGATCACACCACTGCACTCCAGCCTGGGCAACAGAGTGAGACCCTGTTTCTGGAAAAAAAAATAAAAGCAACAACAACAACAACAACAAAACAGGCTAAATGTCAGAGAGAAAAAGGTTGTGGTACTACATTGACTCCCAAATGCCAACCCATGACAGCTTGGCATTCTATCAGTATATAATCATTTGTAGTTGTGTATATATAGATACCAAA
>chr1	163940242	163940563
CTCCCAAAGTGCTGGGATTACAGGCATGAGCCATTGTGCCCGGCCTTGTGCTGTTCCTTTAAAGCTAAAGATGAAATTCCCATGTGAAAGAAGCAATATCCTTATCTTTAAGGACAAGAAATCAAGACCAAGAGAATTCTGTACAGACCTTGTTAAAATAACTCTTACCTTTTAAGTCCTTCCACATAATTTAGTTGCTTCATCATAACTTACCACTCTTTGTCCAATTCAGTATATAAGGAACTGACTCAAACTGCTTCTTTTCTTGTGTGCCACCTAAAACCTGCATTAAATATATTCGTGCTGGGCACGGTGGCTCATG
>chr1	24096360	24096681
GAGAGAAAGGCAGATCACGAAAGCCTGGGGCAGAAGTTCTCAAACTTCGTGGTCTCAGCGACCCTTTACCGTCTTAAAAGTTACCTTGGCAATAAATAGCTTTTGTTGATGTAGGTTACACCTATTAGTACTTGCTGTATTAGAGACTAAAACTGAGAACTTAAAAAAAATTAATAATCCTATTGCATGTTAATAGAATTTTTTTTTTTGAGACCGAGTCTCAGTCTGTCACCCAAGCTGGAGTGCAGTGGTGCGATCTCGGTTCAATGCAAACTCTGCCTCCCGGTTTCAAGCAATTCTTCCACCTCAGCCTCCTGAGTAG
>chr1	56223756	56224041
TATGAGCTTACTACTGGGCCCTCATTTAAAGCAGTTTCTTAATAAATAATTATTAGATTTTGACATCCTTGGATTTAACCTTCTCCAGATATATTATTTCTCCAGAAGTCATCAATAGATTAGCTCTGGAGTTAAGATTAATTTAGGGGGATTTAGGCCATATGTGGGTAGAAGGGACGAAAAGAGGGTTATTTATTTATTTATTTGAGATGGAGTCTCGCTATGTTGCCCATGCTGGAGTGCAGTAGCATGATCTTGGCTCACTGCAACCTCTGCCTCCCGGGTT
>chr1	187526277	187526562
CAAAATATATTTTCAATGTGTTTCTTATACACTTAATTTTTAATACTCTTTAGACTATTATTCAAGGTATAATATGTACTTTAGATATATCCCAATCTTATGAATGTCAATTCACATTTCAAAATATTAATATTTAAAAATGTTAGCTAAATTTAGTTTGGTTTAATTTTTATGTGAATATCGTCTTATTCTGTGGCTGAGGAATTCACAAACTATGAGATATGTAAATCCTAACAGTTTATTTTAGTTCTTCTTGTCTGTACATTATGAATTTTTTTTGCTTAGT
>chr1	151723858	151724148
CCATCTCCATCTTGTTGATCCCCCCTCTCCCCATCCCAAACTCTGCCCCCTTGGGGAGCTCTTCCCCTGACTCAACTCCCACACCACTCCCATCTCAGAGAGCTGCTGCCTCGAGCAACACCCTAGATCTGCTGGCCAGGTTGTTTCCATGGGGTTCCATTCAAAGAGATTCTATTCAAAGGGGTTGCATCTTGCCCTGCATGGAGTGTCTGGTGAAAGAGATTTCAACAGCTATATCTGAATTTCTAAAGGGTTAAATCAGAAGTGGGGAGCAGGAGGTAAGGAAAAGAG
>chr1	239570317	239570607
TGGGGAGACTAAACAAAGCCAAAGAAATAAAATAATAATAATAAAATAATTCTGAGAGCATCTGGGATATTCCTTAAAGAATTTATAAGATTCTTCAGGAGATATGGGTAGCTTGCCCCATCCGAAAACTCCAAAAACAGTTATTTCATAGGTCTAAAACAACTAAAACTGAATTTATTTTCACTGTACTATTATCTTAGTATTTTTCTTAATTACGCTTCATCACTATCATCACCCAAAAGGGTCAATTATTGAGGTTTCATTCAAACTAAAACCCTGAAAACTAAGGAT
>chr1	172145724	172146023
AGAACACAAACATTCATAGGAGGATAGTTATTGACACAAGACATATCCATATTATAGTGTTACATTAATATATAATTATTCGGAAAAAAGACTGGCGGGATATGCACAAAAAGGTTAACAATGGCTGTGTCAGAATGATGGAATTATGAGTAGGTTTATTCATAACTGTCAAACCTTGGAAGCAGCCAAAATGTCCTTCAGTAGATGAATAGACAGACTGTGGTACATCCAGACCAAATGTAATGCTATTCCATGCTAAGAAGAAATGAGTGACAAAGCCACGAAAACACAAAGGAACAG
>chr1	176857348	176857647
CTAGTTTTAAAGGGTGGCTAGTGCATTAGTGTTTGTGAGGTACTTTCACACATTGAACACTCACACACATTGGACACATGCACTGGCCTTTCACACACATCGGATAGTCACTCATACCAGAGGAGGAGTCGGACTGGGAGAAGTTAAGTGATTTGTCCAAGGGAGAAAAACTGCTCAGAGGTGTGTGACTTCAGATACTCTCCTCTTCTCACTCTACACACAGACATGTCAGAGGCAACATCATTGTGTTTCTTTTTTAAAAGAAGAAAGAAATGCATATTTGTTGTTCTGGTACCATCA
>chr1	167525852	167526231
CTAAATTCCCTAGTAGGAAAGAATAAATATTTATAGCTTTACAAAAAATTAAAAATTCAGACTGAATTCGAAAGCTTTAGGTATATAATTTTTAAATTTTTAAACAAATTATAAAGTATATAGTTGTACTACTTCATAAATTTTCACGCTGATAGGATTTCCTGGTAATTTCACTAAAGCATTTGTAATTAATCTATACTAATAATTTTATTATGATAATAAAAGTATGGCTAAATGGTGGCCAGTTAAAAGTTTCTCCAAAACTTTGTACTTGTAATAGTAATTTAAAATGAATATCATTTCTGTAAATGTCCCAAATTAAAACAGTATAGATCAATGGAACAGAACAGAGGCCTCACAAGTAAAGGCACACATCTCCA
>chr1	169455970	169456349
AAAAGAGAAACCACAATGGGGGGTAAAGCATTCCTTAGTCAGGACTAAGGAAAGAAAGCCTCGGGGGTGGGGAGGGGGTGGTGGTGAAGTATTCCTTAGTCAAGATGTCTTAGAAGTTAAAAAGAAGTAAGAAATCTCCATTAAGAAAGAAGTTGAACCTCAGAAAGAAGTGAAAAATCCCCATGGGGGGTTGAACCTCAAAAAGAAGTAAGAAATTCCCACTGAGAGGAGGTTGAACCTCAAAAAAAAGTAAGAAATCCCCATAGATAAGAAGTTGAATCTCAAAAAGAAGTGAGAAATCGCCATTGGTGAGGGGATTGAACTTCACAAAAACCTCTGGTAGTAAAAAAAATTATATATACGTATATATTCAAAATTCT
>chr1	145674986	145675253
GCTTTGCCCTCTTGGGGTACCTCCGACTGTCCTACAGAACTTAGTAACCATCTATGGCCTGCTACATGCAAGGTCCTCTCTGTACCACAAGACTCATATCAGATCACAGTAAACGCCTTCCTGGCCTGAAACAACAGCTCAGAACATTTTTCCATTTTATTCACTGAGGAGCACTTTTTATCAACTATGCAATTAAGTGCACCTTTGTTTTTATTTTTATTTTTTTATTATACTTTAAATTCTGGGGTACATGTGCAGAACATGCAGT
>chr1	91954454	91954721
ATAGCTCCATGTTGAAGGTGATGTTTCCGTGGGGCTGTTCCTGGAAGCTGCTGGGGTTCCTCACCTGCTGAAGGCTGCAATTAAACTGGAAATAACAACCCACAGGAAGATTAATGACAGTCATATGAAGGATGAAGGCCCTGTAGCTTCATGAGCTTTGGCTTTTAACATCTGATTTTATTTTCAGATAGTCCCTAACTAAAGCCAACAAAATAGACAGCATTTTCCACAAACCCCCTACTGATAACAAACACATACCACCACGATT
>chr1	92406675	92407004
TTTTAAAATGTATCATATTTATTACTATTCCATAGAGCATTTGACCTTGTAATGTCATAGTTGATATGAAAAGGCTGTGGAAGGTGTTCATATCAAGGGCATTGGTGTTTTAAAATAACATTTGGTTGAAAAGATGAGATTTTTTAGCTTTGTGTTCATTTATAAAATTTTGTTATTAATAAGTCTTCATAAATAACATGTACCCAACGATCTTAAAAATCTAAATGATGACATCATTGATCTAGCTTAGGAGTAAGTAGATTCTGAAAGGAATAATGACTGGTTGCTATGACAATGTGGCTCTCACCAGCTGCTGATTTGTTGCTTGAA
>chr1	212034910	212035239
AGGTCAGACTTGAATCTTCCAGACCTCTAAAGGTGATGTCAGCAAGATTTCACAATAAGGACTTCCCATTTAAGTTTAGGGATGCCCCAAAGCACATGAGTTGTCCTTAGTAGCTGATGTGTTAAATTGATTAGTTGGACCATCATCTAAATTTCTGTGCTTATTTTGATATTCAACTCAATATATGTGTGTATGTTTTAGCTACCATCTACCTATTGATTTCTCTGTATATCTATCCATCCTGTACTCAGTTGATCACAATATTTGCATAATTCAAAGCTGTAAGAGTTTATTGAACATCTACCCTATGCCAGCTTTGTTAGACATTCT
>chr1	206115106	206115421
GTTTTATTAACAACCCAAGTCTGGAAAGTCCATGTTTTCCCAAGATATATTTTTATTTTATTTTATTTTTTTTACTTTGAGACAGAGTCTTGCTCTGTTGCCCAGTCATAGCTCACTGCAGACTCGAACTCCTGGGCCCAAGCGATCCTCCAGCCTCAGCCACCTGAGTATCTGGGGTGAGAGGTGCAAGCCACCATGCCTAGCTAAATTTGTTGTTGTTGTTGTTGTATTTTTTGTAGAGACGAAGTCTTGCTTTATTGCTCAGGCTGATCTCGAACTCCCAGCTTCAAGTGATCCTCCTGCCTTGACCTCTCAA
>chr1	217770474	217770789
AAAATGAAAATCTGGAAGGCAACACTGAAATCAGGAGAGATACCCAAAGGGAAAAAAACAGCAGGAGGACCAAAGCTGAAATTAGGGCTGGGAAATATTACTTCTATTGGGGTAAGATAAATTTTTACTCCAACAGAGTAAAAATAGGACTCTATTGGTAAAGGTCCAAGTGACCTGATGGCAAAATAGAAAATAGTTAAGTGGGGATAATTTATCAGGAGAGATGGCTGACCATGGTTCAAACCAACAGGAGATTGAGTTGGCAAAAGGCCGATCCAGCCCCTGGTGTTGGGGGCTCTGCCACACTAGCAAACAG
>chr1	199693300	199693588
AAATAGGGATTAGGCAAAGCAGTTACTAGGAGGATGATTATACTACTGTAATAACAAACATTTATTGTGCACTATCTGTGTACTTTATCTACTTTACAGGCATTCTCTCAATTAATTCTCACAGTGATCCTAGGAAGTGGGGCTATCATCATTCCCATTTTAATGGCATGCCAAATAACTTGCCCAAGTCATGTGGTTAGTGTGAGACACCTTGGGGATTCATTCACGCTCAGATCTGTGATTAGAGCTTAAGTTTTTAACTGCTACTGGCAGGCCTCCTTGTACTTCA
>chr1	107163900	107164188
ATTTTAACATTTGATCATTTAATTGAATCTTCTACATTTCCATTATAAATGGTAACAGTCCATATTTCTATTCTCTCAAATCTGTTTTATACCATGGAATTGGTATGTGGAATGAAGTTTGTTTTGAAAGGTAGAGGGGAAAAACAAAAATTATTGGAAACTTAGGGGCTACAGTAGATTCATTTCAACAGTGGAACTAGTCCTACTCTGCCTTGCACAGGACACTCTAATCAGTGATAATGGTGTTCCCCTGAGAACCAGGTACTATTTACTTAACTAACAAACAAAG
>chr1	36331229	36331528
AAATGGTAGGAGGCCTGGGGAAGCATGCAGCCCCTCTAACCTGGCTTCCCCACAGGGAATGGCATTGCTGCCTTTGAGTCGGTACCCACCGCCATCTACTGCTTCCTACGCTGCATGGAGCCAGACCCTGAGATCCCTTCTGCCTTCAATAGCCTCCAAAGGACTCTCATTTATTCCATCTCACTTGGTGGGGACACAGACACCATTGCCACCATGGCTGGGGCCATTGCTGGTGCCTACTATGGGATGGATCAGGTGCCAGAGAGCTGGCAGCAAAGCTGTGAAGGCTACGAGGAGACA
>chr1	85584155	85584454
GGATGAATGAATTTATGTGTTCTGGGCTTTTTAGCTGAGAATTGCTAAACTCTTCCTAGATGGATGATTTCATTTAAATATACAATGCACACACTATTAACTCTACTATAATCTCAAATGGCAAGATGATGATCTCCATAAGAATCCACTTCATTAACCAAGAGTAGATTGCAACCCATTACAAAGTATTTCAAATGCAATAAAACTACCCAGAAACCCTTGGGGCTCTCAGCTTTACCTAAACATGTAAGAAGTAGATTCTGAAGGAACCAAGTACTCAGAGAGCAGTGACAGAGGTGA
>chr1	199833345	199833634
GGAGTCCATAAGGACCCCTTCCCACAGGCTGCAGAGCCCCTGCTCCACCAGGCTGAGGGCCAAGCTGGGAGGACCTGAGGCACAGGAGCCGGGTTTCCTCCCTCACACTCCTGCGGAAGCTCAGCCCCCATGCTCCACCTGCTTCCTGTTCCGCGGGGAAGATTTCCTGGTCTGTTTCCTTGGCAGCTGTGTCTCATTTCCTCCTGCTGTGCCCGTGATGTCCTGGCCCAGTGTGACGAGGTGAGGCAGGCCCCTCCCCTGTGAGGTGTGCCATCTCCTGCCCAACTCCA
>chr1	102560695	102560984
ATGATACATATTTTACACACACACACACACACACATATATAATTGTATTGCTGCACACACACACACATACTGTGTTAGTCTGCTTTGCATTGCTATAAAGGAATACCTAGGACTGTATTATAAAGAAAAGAGGTTTATTTTGGCTCACAGTTCTGCTCTTCAGGCTATACAGAAAACATAGTGCTGTCATCTGCTTCTGGTGAGGTCCTCAGAAAGCTTACAGTCATGGTGGAAGGTAAAGGGGGAGCTGGCATATCACATGGCAAGAGAGGAAGCCAGAGAAATGCCAT
>chr1	70488930	70489272
AGAAAAAAGAAGAGAAGAAACCAATAGAAACAGGTTCCCCTAAAACAAAGGAATGTTCTGTGGAAAAGGGAACTGGTGATTCACTAAGAGAATCCAAAGTGAATGGGGATGATCATCATGAAGAAGACATGGATATGAGTGACTGAATATTGCCTCTGAGGGAGTCCAACTGTATACCTGCATCAGTGTCATTCCTTTGTGTGATTTCTTAATGCTGTATTTGTTCATCTCAAACCTAGATGTATACAGCTCTGAGTTATAAATGGTTATAAAGCTCCTGTTACTCATATTAGTTATTTACATCAAAAAGCTTTTAGAAAATGGTACGAGGTAACCAATTCTT
>chr1	54774716	54775058
TAAATTGGGAGAAATCTAAAAATAAATAAATGAATAAAAATAAAGACATGCAGATAGGAAATGAAGAGGTAAAACTATTTGCAGACAACATGGTCATCTATAAAGAAAATTCTGAGGAATCTACAAAATACTGCTAAAAGTATGTGAGTTTAGTAAGTTTCAAGACACATACTCAGCATACCAAAATCAATGGTATTTCTACATGCTTACAACCTTCTGCTTGAAATTGAAATGTTAAAAGTACATTTATGATAGTATTAATATGGGAAATACTTAGTGACAAATCTGCCAGAAGATACGCAAGACCTGGATCATTAAAGTCTCTCTTCCCCCTGCCATCATG
>chr1	83134616	83134957
AAAATGATAAAAAGGAATATAAGATTTCTAAGATCATGGAAAAAATGGAAATATATAGCTAGGATCTTGCATTCAACCTTACAAATATTTTGTTTAATCCAGAATGTGCATGATGTATAGGTCAATTATGTTTCTGAATAAATTAATCAGATGTCATTATGATTTTTATAATCATCTCAAACATAATCTAAGTAGTCATAATTTATAGGTAACTATGAAATATTCTCTAGAAACAATAATTTCATTTGAAATATCTGGTCTTCTGATACATTTATAATTATTCTTATAAGTAGCATATATCTCATAAGTAACATCTGCAAAACAAATTCATGAAAATTGTGG
>chr1	11165595	11165936
TGTGCTTGCACTTCTGCTGGAAAATATCTATAGCAGAATTGTTGAGTTACATATAAGGATATGTTTAGCTTTATAAGATACTGACAGATTGTTTTCCAAAGTGGCTTTACCAATTTACATTTCTACCAATAGGACATGAAAAGCCCAATTGCTTCACAATCTCTGTCAACATTTGCTATTTTCAGCCTTTTCCATTTCAGCCCTTCTGGTTGGTGTGCAGTGGCATTTTATTATGATTTAAATTTTTATTTCCATAATGACTAATGAGATGGGATAGCTTTTCATGTATTTATAAGCCTTTTGGATATCTTTGTGAACTAAGTGCCTGTTCACATCTTTTGT
>chr1	20410861	20411180
TCAACCTCTTAAAAAATGAAATCAAAGCATTGAGTTTAAAGGTTAACTGCGCACCCTTCATACTCACGTATACAGCCTGAAACTCTGCCAGCAACCTTCGGTTTAAGGCAAGATGGGCTTGGTCCTTCCTGCTGGGATGATGGCCTAGGAGTTAAGGGAAGGGCCCAGGCTCTGAAGGAAGAGAATGCAGCCGAGAGATCCTTTTGCTGTTTTAGGATAGCCATGAGAAACTAGACTACGATTTATCCCAAAGCATAGCCATATGTTTCAAGTCAACATTTAGGATTTTCTTTTGAAGGAATGAAGTTAGGCATTGGTTT
>chr1	107741470	107741789
CAGATCTGCAGTGGTCCAGTCTTGCAATGGGAATAACCCCTTTGACTAAATCTCTGACACATCAGACTCTGCTTTAAAGCATCTGAGGATGGAAGTAAGCAGTTTAGTAGTTTAGTGCACAGACTCCAGGCTGGAATCCCAGTTTCTCCATTTACTAGCTATGTGACCTTGAAAAAGTAAGCTAACCTCTCCAACACTGTTTCCCATCTCTAATGCGAGGATAATAACAGTTATTACCTCCTGTGGATTTTTAGATGGTTGACTAAGCTAACGCATGTCATATGTTTAGCCTAACACCTGTCACAAAATAAGCATTCAAA
>chr1	23424741	23425007
TCCCAATTGTTCCCACTCACACTGTTAAAGAAAAAATTATTCTTATTAATAATAAGGCAATGGTGGGCTGGGCATGGTGGCTCACACCTGTAATCCCAGCACTTTGGGAGGCCGAGGCAGGTGGATCACTTGAGGTCACGAGTTTGAGACCAGCCTGGCCAACATGGTGAAACTCTCTCACCTGGGCCTCCCAAAGTGCTGAGATTGCAGGCATGCACCACACCATACCCGGTTCCCCCGGACCTAGAAGGAGGCCTGCACACATTA
>chr1	145092548	145092814
ACTCCCTCAGTAACTCCCCTATTCTTCTCACACTCCACATTGTCAGTCCCTTTTCTTCCTTAGTTCAACTCAGTTGACTCTTTAGAGCAGCAAAAATACAACAGCTTGGTTGTTTTAGGAAAAAAAGTCCAGAGGCCAGCTATGTAGAAACCTTGTGAAATGACGGAATGGAAAACAGAAATTATATTTTAATCATGTCCCTGAACAAGGCCATCTCAGGTGAATGATCTGCTGTCAGAATAAAGTATATAATGTTTTCATATATAC
>chr1	1342136	1342418
TACAAAAAATTAGCCAGGCGTGGTGGCGGGCGCCTGTAGTCCCAGCTACTCGGGAGGCTGAGGCAGGAGAATGGCGTGAACCCGGGAGGCGGAGCTTGCAGTGAGCCGAGATCACGCCACTGCACTCCAGCCTGGGCAACAGAGTGAGACTCCGTCTCAAAAAAAAAAAAAAAAAAAATAGTACTCAGGAGGCCTTATTACTTTTAAATTATACAACATTTTTTGCATAAATTTTTTATAACATTTTGTTTTACAACTTTCGCCGACAATTCTTCAACATATC
>chr1	38953768	38954050
AAAGCAGGTATGAGATTAATGGCTTTTCTGTACAACAAAGGCCTTCCTGCACAGCAGCAGAATTCAATATGCAAACCCCGCCACCCTGGCTTCAGACCCACCCTCCCAGCTTGGTGGACAGCGGCAGCTCGAACCCCATAATATATGCACGCTCCGGCTGCTGGGCCCAAGTTATTATTCATTACAGTTTTCTATTACCCAGTGATAAATGATGCCCCCAGGCTGGCGTTGCCCCCAGAATGCTTATTACGGCTCACTTAAGTAGGCGTTGATTTAGCTTAAA
>chr1	191449199	191449499
GGGATTTTAAGATAGTTCCTTCTGTCAGAATGCGTTTTATGAAATAGGGGATAGAAAATGGAGGAATTCAAAAATTGTAATACATACTCTTTCAGAGGATAAGAGAGATGTTGTGATCACTAGTTGGAGCGAAGGTGGTTAACTGTATTCTGCTTTAATATTTTCGTAGTGTTTGTTGCATTCTCATGGTACTTCTTATTAAACAGAAGCTGTCAAATTGTCCTGTTGTGTTACATACATACCTGATTATTTAATTTTGGTATTTGTTAGGAATTTGGACTGTTGCTCACTAATCTTAATA
>chr1	193399481	193399781
GAGCTATGTATTTTGACTAGTCTTACACATATGTCAAAAATGATACTTAATATAAAGCCACCTATCTATTGGTACACATTCATCCATTTAACAAGTACTAAACTTAATAAGTACTAAATTTATTTGCACTAAAGTTATTTGCACAAGAAGTCAATTGTTTTAAAAATTGAGTATGACTATCTATAATCATATAAAAATGACTTTACAATCACTTTACATTTAATGTCCAAAAACATTTATTTTCAATTACCAAAAATTAATTAATGTGTGCTCCATGCTACACTAAGTAATTTATAGATAC
>chr1	97982439	97982727
AGCGGCATTTCATTCTTCACACATCTGAGAACAGATGCCTGCTTCTTTTATTGGTAACCATCCACAGCATTTGGAATTGTAACCTATGCTTGTTAAAGAATTTTCTAGTCAATGAGTTTAAATGGCTGAATTAATTTCTTTCTCAGATAAAAAATAATAATAAAAAAACACATACACACAAAGCTATCTGAAACCCTTAAAACTCACATTGCATTGTCTTAGCTTTGCTAGAGTTTGGTTTAATTGAGTCAGCATGGTTTCATCAGGCTATGTAAATATACGTTAATCT
>chr1	180326109	180326397
CGGTAAGATTTTTGTTCTTGAGGACTGGAGCAGGTGATGGCCCAAGTGCAATGAGTTCTGTGGGCATCAATGCTCAAAATAAACACTAATGCACTACAGTCCCTCCCACTTGAGAGGCCCCTACCTGTCCCACAATATCTCATCCACCTAGAATTGAATCCTGGGTCAGATCCATACTCAACCAACTCATTTAAGTGCTACCAAGGGCTGACAGTGGTAATAGGCTTTCCCTATTACCTATAAGGGGCATATGTTCCTTTTATAGATGCAGAAATTAGAAGTCAGATTG
>chr1	223385654	223385928
AAGCTGTGTTCCTTTCTAGAGGCTCTTGGGGAAAATCTGTTTCTTTGCCTTTTCAGCTTCTGGAGGCCATTGGCATTCCTTGGCTCACAGCCCATTCCTCCATTTTCAAAGTCAGCAATGTGCATCTTTCTGACTATTCTTCAGTAGTCCTAGCTCTCTCTGCTCACAGGCAGAAAAAGCTACCCAGTTTTATGATTACATGTGTTTTCTGGATACATTTGACCCACCCAGATAATCCAGAATAATCTCTCTAGCTCAATTTTCTTAATTCAATT
>chr1	110724080	110724354
TAGTCCCAGTTACTTGGGAGGCTGAGGTGGGAGGATCGCTTAGCCTGGGAGGTGGAGGTTGCAGTGAGCCGGTATCATGCCACAGCACTCCAGCCTGAATGACAAAGCGAGAGAGCCTGTCTCAAAAAAAAAAAAAAAGCAGCGGGAGGGAGGAAGGCATGGATAGCCTTTCATCCCATGACATTTTTTAGATCTTCCTTAAAAGATGACAGATGCTAATCTTGCCTTTGGAGCTGAATAGTTGCTTGCATTCAGCGTGTCCTGATCAAAGCTAT
>chr1	152607299	152607890
GGGGGCGGAGATTGCAGCGAGCTGAGATCACGCCATTGTACTCTAGCCTGGGCAACAAGTGCAAAATTCTGTCTCAAAAAAAAAATTTTTTTTGTGTGCAAGTTTTGACTTGAACACCTGTTATCAATTATTTTGGTTATATACTAGGAGTAAAATTGCTGGTCATATGGCAATCCTATGTTTAACTTATTGAGAAACTGCCAAATTGTTTTCCACAGCAGCTGTACCATTTCATATTCATTTTCCATTCCCCGGCTTACTTTCCTTTTTAAAATAATTATTGCCGGGCGTGGTGGTTCACACCCATAATCCTAGCACTTTTGGAGGCCGAGGTGGGTGGATCACCTGAGGCCAGGAATTAGAGACCAGCCTGACCAATGTGGCGAAATCACATCTCTATTAAAAATACAAAAATTGGGCCAGGCGCGGTGGCTCACACCTGTAATCCCAACACTTTGGGAGACTGAGGCGGGCGGATCACCTGAGGTCGGGAGTTTGGGACCAGTCTGACCAACATGGAGAAACCCCATCTCTACTAAAAAATACAAAAAAATAAGTCAGCTGTGGTGGTGCATGTATGTAATCCAGGCTA
>chr1	60111441	60112032
TTGGAGATGCAGTTATACACACATTTCAAACAAACATTTGTCTTTTGAGAGTATTATAATTTCAAATTGGCCTTGTATATTTTAGTTAAATGTTTTCAGTTGTATTAGTAACTTAATTAATTTTCAATAGCTATTCAGTAATACTTAATCTTAGAACATTAATTGGATTTGTTTAATCTTTTTTTGTTTTTTGTTGATTTATATGAAAACAGTCTTGAGGCAGGGACATGGAGAACTATGCAAGGGTGATTTCTTTGACTTAATATATACAAGGCTTTACTTCTGTCCCCTAATTCTTCCATTGAATGTGTACCTCTACCTTGTCATGTCATGGAAGATACAACATTTGGAAGATCTGACAATTGGAATGACTTTGGAATAATAAAATTGACTAATTGGAAATTTTGCATATTCTGAAAATCTAATCTCATAGTTCTAATTTGTACCTATGGCAAATAAGGGCTTCTGGACATCATGTTTAAAATGTTAAGCATAAGAAATAAACTGACATTTGTAATAGGTGACTTTCTGATGGAAAGCAAGCTATATATATATATATATATATATATATATATATATATATACTTTTTGT
>chr1	22180908	22181205
CATTCTCCTGCCTCAGCGTCCCGAGTAGCTGGGACTACAGGCGCCCGCCACCACGCCTGGCTAATTTTTTGTATTTTTAGTAGAGACGGGGTTTCACCGTGTTAGCCAGGATGATCTCGATCTCCTGACCTCGTGATCTGCCCGCCTCGGCCTCCCAAAGTGCTAGGATTACAGGCATGAGCCACCGCGCCCTGCCATATGAAAAATTCTTAAGTCTGAGTGGCTAAGACTTTTTTCTCAGAGTTTTTTCTGGCGAGAGGGTCAAAGACGGGTGCAGAACTCCTGCAAATGCAGTATA
>chr1	22411964	22412261
TCTCCGGGGAGGATGTGCCGCTGGGGGCCTCCCAGCCACGCTAATCCTCTGGGGAGGGGAGAGAATCCTCCACCAGTCGCTTCCCACCGAGTTCCAGGTGGGATTCCAGGGGATCAGTGGAAAAGGGTATCCCCAGCACCCTGGGGTCCCCGCTGCTACCTTCCCACCCCTACTTAAGAAGGCAGGAAGACAGCAGATGAGAGGGGTTGGAGGGGAAAGCCCCCCCTCAAGGTGGCTGGTCCCAGCTCTGTCCCTGGCCCCAGCCTGGGCAACGTGGGCCACTGCTCCTGTCTCTGGG
>chr1	32238833	32239154
AGTACTTGCCATGGCTGGCTTCTTCTCCCCGATCAGGAACCCCCGAGAGAGACCTTCCTGGACCATCCTACTTAAAGTAGCAACCCATCCCTTCTCAGTCACTCTATCACAGTATCTTGTTTTATCTTTTTTTTTTTTTTTTTCTGAGACTAGGTGTGCACCACCGCTCCCAGCTACATTTTGTATTTTTAATAGAGACGGGGTTTCACCATGTTGGCCAGGCTGGTCTCAAACTCCTGACCTCGGGTGATCTGCCCACCTCAGTCTCCCAAAGTGCTGGGATTACAGGCATGGGCCACCACACCTGGCCATTTTATCATCT
>chr1	174033747	174034068
GGTATCATCAAAAAGAATAAAATACTTGGGAATAAATTTAACCAAGGAAGTGAGAAATCCACATACTGAAAAGTTTAAAACATTGATGAAAGAAATTGAAGACACAAATAAATGGGAAGATCTCCCAAGTTCACAGATTGGAAGAATTAATGTGGTTAAAATGTTCACACTTCCCAAATTAATATACATTTTCACTGCAATCCCTATCAAAATTTCAATGGCATTTTTTCACAGAAATAGAAAAAACAATTTTAAAATTTGTATGGAACCACAAAAGACCCAAAAGAATCTTGAAAATGTAGCCAAAACACTCTTGAGAAAG
>chr1	26767699	26768004
TGCCTGTAATACCAGCTCCTTGGGAGGCTGAGGCAGGAGAATTGCTTGAGCCTGGGAGGCAGAGGTTGCACTGAGCCGAGATCACGCCATTGCACTCCAGCCTGGGCAACAAAAGCAAAACTCCATCTCAGAAAAATAAATTAATTTAAAAAAAAGGTCAACTTCCATATCCCTGTGTCCCAGTAGTGTCATGTGTGCCACACTAAACTGGAAAGACTATGGAATTCAGGTCAGAACTGGGTTCTGGTCTTGCCTCTGCCTCTAACCTACATGCAAGTGAGTTGTCCTCTCAGGCTGGGCGTAGTG
>chr1	175829716	175830021
CAAGAGCTGGAGGGAAAGAGAGAGGAAAGATGATGAGAAACAAGTCCTAAATGATTCTTGGTTCCTTGGGCCAAAGATCAGTCTCTTCTTTAAAAAAAAAAAAAAAAAAAAAAAAAAAAGCTGGGCAATTACTTCATTCCTGTACTTTCCTGCACCACAGATCTACCAATGGCTAAGCATTTTTCATTTAAGAAGCATGGTTTGAGGGCTTCTGATGGGCCAGGCCCTGTGCTGGACAAGATACACGATGACTAAGACAAGTCATTCTTCTTGAGGTCATTGCCTCAAGAAGTTCACAGTCAGGGT
>chr1	37712428	37712774
TGGTACCGCCGTCCGCACCTCGGTCAGTGCGTCCCCGGCAGGTGCGTGTACCTGATTCAGTCCGTGCTTATCTTGCGCATACGGGCCGTTCAGTGTCCCGCTCGGAGCTCGTCGCCGCCGCAGCCTTGAGGCTCCGACCCCCGCTTGGGCCCCGTCCGGCGCGCAGCGGCCGCGGGGGCGGGGCCGCGACGCGAGGAGCGGAGCAGGAAGGGGCGAGGCAGCCCCGCCCCCGGGGCGGTCTCCCGGGACGGCCCCGCCCCTTGCCCGCTTCCGCGTCAGTGCCTCACCACCACCTGCCCGCGCGCCGCCCCATATAAAGGCGCCGCCGTCCTTACCCCCAGGACTCG
>chr1	101553213	101553559
TTATTTTAATATTTTATTTCTTACCAAACACCTAGAATTCAAGAAGATAGGGCTCTTTTTGACTCTCTGTCTCATGCGGCTAAGCCAAATCCGACTGATCTGGTGTGCAATTTGTTCTCGTCCCAGCAGGAGCATGCGAAAAGCTTCTGAATGAATTTGGACCATGGCTCAGAATCGAGCCTCAAACCAACCCACTTGCCTGGTGTGAGGTTGTGTTGTTTTGTAGCCTCTGGAAACTTTGCCCTGCGAATGGCTGCCCCCCTGCCTCCTACTGTTTCCATGTGATTCCCAACCTCACTCCCTCAGGTCTCTAGTTTCTTCTACCCTTCATTTGGATTTGACTTTCT
>chr1	220925957	220926437
CTACTAACAATACAAAAATTAGCCGGGTGTGGTGGCATGCACCTAGAATCCCAGCTACTTGGGAGGCTGAGATGCGAGAATTGCTTGAAACCTGGGAGGCGGAGTTTGCAGTGAGCCGAGATGGTGCCACTGCACTCCAGCTTGGGTGACAGAACGAGACTCTGTCTCAAAACAAAACAAAACAAAACAAAAGAAGTACTTATGACAGTCTACAGAAAAGAATTAACATAGCAGGCCTAAGACTGTTATTCTTAGAAAACCTCCTTGCCAGGTCAGCCCATGGCTGGCATCTGGGATCTTGGATTTGGGGAGGGTTCCCACCATTCCCTGATAAGAATGGTCACTGTGCCTAAACTGTGTGAACAATATGGTTTGTGCTAAACATCTTGTTTCTTCTGTAGTCTGGAATTGTGGTCTGTGCCAGGCAGAAGGTACCCACATAATCAGTCCCCAATAAAAGCTTTGGGCACTGACTCTAAAG
>chr1	93147487	93147967
TAAAATAAAAGCTGTACATCAAAATGAGGTGCCCAGAAAATACACACAATAAAAGCCAAACGGGTCCAGGCTGGTTCTCCGATGCCTCACCATCCCTGAGTCATATCTGGGGTCAAGAGGAGGGAGGATTTGCAGAGGTTTCTTTGGAGAGATGTACTTGTTCTCCTGTGATCACTCTGGAAAGGAAGGAGTTGGGAGATGCTTCCTGGCCTCAAGCCCAGAAAGAGTGGCTTTCACAGGACAACTCACCAACTCAATATGTATATCCAGGAATTGGGGAAACAGTAGGACTGGACTCTGACATAAGCCCAAGCGAAGATGTTCTGATTATTGGCCCTAGGTGTAGAGCAGAGAGTGTCACTCAGATTTCAACAAGCTGCAACCTAGGCATCCCAAAAGGTAGAACAGAATTTCTCTGTATCTGCTTTTCAATAACAGCAATCATTTTAAGTAACTTGACTACCAGGGTGTAGGGGGGAAT
>chr1	154351092	154351365
CTATTAGAGCCTTTGCCCCGGCGTCGGTGACTCAGTGTTCGCGGGAGCGCCGCACCTACACCAGCCAACCCAGATCCCGAGGTCCGACAGCGCCCGGCCCAGATCCCCACGCCTGCCAGGAGCAAGCCGAGAGCCAGCCGGCCGGCGCACTCCGACTCCGAGCAGTCTCTGTCCTTCGACCCGAGCCCCGCGCCCTTTCCGGGACCCCTGCCCCGCGGGCAGCGCTGCCAACCTGCCGGCCATGGAGACCCCGTCCCAGCGGCGCGCCACCCGC
>chr1	214112049	214112322
CTTCCACTAACTCTTCCTCATCTCTGCCACAACCCAAAGTATTTTTCAGTACACCATCACACAAGTGTGGATTTGAGAAATCTCATAAATCATACTTTTCCTTACATCTTCAAATCTTTTGTGGGAATAGCAAACAAAGAAAAATGAAATGCAATATTGTTTCCATTGCTTAAGTCTATAGCTATTAAAATTTTCAGCTGATGGTAGACACTTTAAAAAATCTATTTGTTGATTCTAAAAATAGTATTGAAGATTTTTGCTTCAAAAATTGAAG
>chr1	143794957	143795210
CCAGTTCTCCATGTATTTAGCTTGTTTTTTATTCTTTCATCTGTTTTTTTAGTATAGTCACAGAATTGTGCAATCATTATCACTGTGTCATTTCAGAACATTTTTATCACCCTCAAAACAAACTCCATACTCACTTACCCTTTCCATTTCTACCACCGGCTGTTCCTCTCCCCAGCCCCTGGCAACCACTAATCTTTTTATATTTATAAATTTACCTATTCTGGACACTTCATATAGATGGAATCATCTAACAT
>chr1	40374252	40374505
GGTAATCTCATTTACGTTAATCCTCACAACACCTAATAAGAGAATAATAATGGCTGATATTTACATAACATTGTTCTAGACATTTTGCATATATTAACACATTTGATCCTCAGGGAACCCCATGATGTAGTTTCTACTAGTTTTCAATTTTAAAGATCTGAGACACAAAGAGTTTAACAGCCTTACCTAGTAAGTACAGAGCCAGCATCTGTGTACATGTATTTTAAAAATATACATTATTATTTTTCTAATCT
>chr1	154623611	154623889
TGCCCAGCCAGGTTCCACAGGACAAAAGGGTATAGGTCTCATCATAGCCTGACAAGATGTCCTGAGAAAGGGGCAGGGAGAGAGCTAACCCATAAGAGGTGGCCCTGTGTGCCCCGTAGACAGATAGTTCCAAGCTCTATCACCTCCATGAAGCCTCCCATAGCCCAGGCAATGATGCTGATCCCTGCCTCAAGCCCCTGCACCCTGATCGCATTCTTATTCAGGGGACTGTCTGCCCAGGACTGAACTTTCCTAAGCTAGGCCCTTGGTTTTTCACTC
>chr1	90394387	90394665
TGGTACAATCAAACCAAAACTGCAGAGTCATGAGTACAAAAATAGTTGCTGATGACTCAGTACTATCACCAGGTGGATAAGGTGTGGTGGAGAGAAAGGTCTTCAAAAAGGAGGGAGGAGACAGGGCCACATTATGACTTTTGTGGGCCCTTGTCACTTAACCCCTTGAGACCTTGAAGGGAGCTTCATAAAATATTAAAAACTATATTTTATGATTGCTTTGATATAGTGATGAATATAATCCAGGCTAGATTAAATTACTCTTTTCTTCTGACTTTA
>chr1	51107405	51107739
GCCTTGTACTCAAGTCTACTTAGTCTGGTATTAATATTGTCATCTAGCTTTTCAATAATAGTTTCATAGTATATAATTTTCCATATTTTTTAACTGTGGCTTTACTTTTATAGTACATTTCTTTTAGACAGACTATAGTCAGGTCTTGCTTTTTATCCACTACAACAACATCTGCCTCTATATCAAAGTATTTAAAGTACTTATATTTCATGTAATTATTATGGTTGGGCTTGAGTCTGCCACACTTCTACTTATTTTCTAATCATCCCATTCTCTGGTGGCTTTTAGTGCTTATTTTTTATTTTGTTATTATGAGTTAAGTATATGACATGGTG
>chr1	25633772	25634106
AATGAGATAGATATGAAAGTACTTTAAAAATTATGAACATAAGTTATTAAGTACCTAACTCTTATATTTCTAAGGTCCTTTGGTTTTCTGGGCTGGGTTCTCTCCTTGTGTCTGCCTAGACACATGTGCACCAGACACTCCCGATAGTAATATCTCATTGCAGGCAGTGATTTTCCAGGTGAGGTGAGGTTAGGGTACTATGTAGTTTTTAAAAGCCTTAAGGGGATTCTGTATGGTTTACCCCTACCTCTCACCCTGCCATACTTTCCACTCCCTTCCCTCAGAGAATTACTGACTTTATAATATAAAAATGAGGAGATAAGATGTGGTAAGTA
>chr1	149260410	149260726
CAGGCGTGGTGGCACATGCCTGTAATCCCAGCTACTCAGGAGGCTGAGGCAGGAGAATTGCTTGAACATGGGAGCCAGAGGTTGCGGTGAGCCGAGATCATGCCATCGCACTCCAGCCTGTGCAACAAGAGCGAAACTCCGTCTCAAAAAAAAATTTTTTTTAATCTATAAATATCTCAATAATGTCTGTTTAACAAATGTACACATTTATAATAATTCCATCCCTAATTTACTACTGGAAAAAACTACCAAAAAAGCAACACGATTATGTGACTTTCCTAAGTCTGTTTGGCTCCTGCTAATATTTTTTTCTTGAG
>chr1	118335427	118335743
AATTGAAAATTATGAGGAGGGAGCAAATGCTTCATGGAAGTGGCAGAAGCAGCTATTTCTTACGATATTTTGTCCTGAAACATTTAATATTGAAACAATAGTAAGAACATGGGTATACAAGGCATTTTCTCACCATAACCAGCTTGAGGAGATCAGCAGCATTGCCTCTCTCCTCCTCAGTTCTGGAATCTTTAACCATCATTTCCTGCAGCTCATCTTCTTTCTTTAGAATATAGTTTATGTAATCCTAAATCAGCAGAATAAAATACATAGACAAAAACTAGGAATTAGGAAGAGAGAGATACAAAAATGGTCAT
>chr1	52023044	52023345
TGATAGGTTTCCTTCCTAAAAACCTGACTTGCAATGTTGAACTAAAAGAGGCCTTCCTAGGTTGCCTAGCTAAACCAGATTATGGATCCCTAATTTATTCTTGCCAGATTGAATGATGAGCTGGTCCTTACAGCAGACTTTGTGACCCCTGCAGCACTGCCTCCTGGTCCTCACAGCTATCCCTTTTTCTGTGCCTTTGCTGGGGAAAAACAGTAACCATCACATTTTGCACGCATCTGGCTTGCTTCCACTTGACACTCTTGGGTCACGTGCAGATGACTGTGCCAGTCAGTGGAAAGTCT
>chr1	111368318	111368619
GAAGGGACTCCAAGTCAATAAATGGTGCTTGGATAACTGGCTAGCAGAAGATTGAAAATGGATCCATATCTTTTCCCTTTCACCAGATACAAAAATTAATTAAAAATAGATTAAGAATGTAAATGCAAGACTTCAAACCATAAATATCCTAGAAGAAAATCTAGGAAATACTCTTTTCAACATTAGCCTTGGGAAAGAATTTCTGGCTAAGTCCCCAAAAGCTACTGCAACAAAATAAAGCAAAAAAGACAAGTGGGACCTAATTAAACTAAAGAGCCTTTTCACATCGAAAGAAACTATAA
>chr1	172236707	172237032
TCCCAAAATGTATGGACTGAATTGTAACCCTATATATACAAAATCCTGGATGTAAATAATTTAATATGATTATGTTAGTACAAATGGATAAATACTTGGGACAGGCATAAAGAGAAGGGCTTCTGAGTTAGAGGGAAAAAATAGCTTGAAAAATAGAACTTGATAAAGAAAGGTGGAGGAAAGTTCAAGGGGTTAATTCAGGTTGCTTACTTTTTCAGCGTTCAGAGGCAAAAAGAAAAATTTCTATCTCCAACCTAATACCAGATTGAGGAGAAGTAGTAAGAAAGGACAAAATCATTCATGGAGAAGCCGCCTGACCTGAGTTT
>chr1	235382276	235382601
CTTTGGTATATACCCAGTAATGGGATGGCTGGGTCAAATGGGATTTCTGGTTCTAGATCCTTGAGGAATTGGCACACTATCTTCCACAATGGTTGAACTAGTTTACATTCCCACCAACAGTGTAAAAGTGCTCTTATTTCTTCACAGCCTTGCCAGCATCTGTTGTTTCTTGACTTTTTAATAATCGCCATTCTGATTGGCATGAGATAGTATCTCATTGTGGTTTTGATTTGCATTTCTCTAATCATCAGTGATGTTGAGCTTTTTTTCACGTTTGTTGGCTGCATGAAACAAAAATTAACTCAAGATGGATTAAAGACTTAAAT
>chr1	158639086	158639404
AAGGGCCAGGTACCCATTGCAGGCTATACTGCTATACTCATCATCATGATAGTGTGGTGGGAAGTCAGTGACTATCCAGGAAGTGAATGTCTCTTTCCACCAAGAAGCCACAGCTCCCTTCTCTCCCTGTCCTCTCTCATCCTTTCTCTTTTGGGGTATAGGAAAGGGGTTGCTCACCTCCTTCTTTAGGATACTAGCCTTCCCCCATTGCACACTCTTTTTGCTGCCAGTGGCTGGGTTGAGGCACCCAGTTTTAAGAGCTGAGGTGAGATTGTACATACCCATTATGGTCTCTGGGCAATTGCAATTGGAATGTTAG
>chr1	108809430	108809748
ACCCTGGTGCCCAGTTGTCTGCGACTACAGCTGGATCAAGGGTTCCACTGTGGGAACGGCTTGGCCCAGCGGGGCCTTTCCTCCACCACCTGCAGCTTCTCAGCCAATGCTGATTCTGGGAACCAATGGCCCTTCCAAGGTAGGGAAGGAAACGGCGTCATGAAGCTCTAATCCAGGTGTTGGTGGTCACGACGGTGCTGTGGGTGGAGGAGAGAATGGGGCCTCCCATGCTTCCTCAGGGTCAAGTTGAAATCCATGATGCTCCAACCCAGTGAGGTGAGCAAAGGCCTGGAGCTTAGGACCGAATCTGCTCTCAGGA
>chr1	30644876	30645197
TCTGCTTGCTCATTTCTGCATCAAACCCCAGCCCCTTGCAGTACAGCAGGCCCTCAGTGAGGGTTCAGTGCACCCACAGTTAATCCTAATTAACTGAGCACTGGACCCTGCCAGGCATTTGCATTCCACTCCCTTGTTGTCTCTTGATCCTCTTCAGCACTCTATTGTTGGAACACTCACTCTCAAGTCCAAGGCCCCAGGTTCAAATCTCAGGCCAGCCACTGACAAGCTTGAGAAAGGTATCAAACCTCTCTGGCCTCAGTTTCCTGATCCATAAAATGGAGGCAATAATACTGCCTACCTGATCACATTGTTGGAGGAT
>chr1	236424089	236424410
CAAACATACTGTGTTTACCTGACAAAAAGTCAGCAAAGCAATTCATGAGAGTGTGAAAGATTTAATTAGTCAGCAATGTTGTTTTTTACTTCACTAAATACTGATTTTGCTTTTACTCATTTATTTCGTTTTATGTTGGATTGAGTTGGCTGAATTGGTGATGTTGCGTAGATAAATGAATCTACATTTAGAGGTTATCCTTTCTCCTGGCATTGGGTATCCTGTGGATGGTTAATCTTTCCTCTTTCTTTTCCTCATTTCCTCCTCATTTGAGGAAGAAATCAGCAGGATCAGCTCTGCCCTTTTCTCCATCTTTTGTTGG
>chr1	87602271	87602572
GCATTATTTTTGGCATTGTACCATCTTACTGAGGCTTACCATACCCTGTGAGGCAGATTTTCTCCCGGCTTCATATAGGTTATGGGAGAACCAAGGGGCATATGCATAGGATCTGGGTGTGAGGAATATAGGATGCCCTATAACAGGAAAAGGGCTCTTGGGAAAACTCTGGTTCCTAGGGGTGGCTCTCTGGGGAACCCAGTTGTGTGGAAGAGCCATCCCAAGCAGAGGGCTCTTAGAGAGGAACCACACATCAAAAGCGCAAATAAATGCCTCCTTGTTCCAAAGCCATACTCTTCACT
>chr1	189918984	189919285
TGCTACAAAGGAAACAAAATACCTAGGAATATAGCTAACAAGGGACGTGAAGGACCTCTTCAAAGAGAACTACAAACCACTGCTCAAAGAAACAAGAGAGGACACAGACAAATGGAAAAACATTCCATCCTCATGGATAGAAAGAATCAATATCATGAAAATGGCCATAATGCTCCCTTTAGCATTTCTTGTAGGATAGGTCTGGGGTTGATGAAATCCCTCAGCTTTTGTTTGTCTGGAAATAACACTTTATTTCCTCTTCATTCTTGAAGGATAGTTTCACCAGATGTACTATTCTAGGA
>chr1	163220337	163220638
TCAAGAGCAATTTCTGGCAAGTACTTTCCCAAGTGTTTCCTGAATCCCTGTGTTCCAGAATGACAGCTCCTGTTTGTCTGAGGCATCTTTTGAAGAAAAAGGATTAATTCACTAAATAGGAGGCTTGGAGGAGCCCTGTTTCTTGTCACCCAGTCCAGAGCAGTCAATGCCCTATCTCCAGTTTCCATCATACGTGGGAAACTACTCTTAGCATCCAAAGGTGCAGTTGGGTAGCATTTCTGGCAGCATTCCTACTGTGCCCCAGATGAGCTCAGGAAAAAGACACTCAATTGTGGGAGGAG
>chr1	150940061	150940362
ATACAAATTTATGACAAGAAATTGGAAATGGATTTATGATTATGAAGGCTGAGAAATCTCAAGATCTGTAGTTGGAAAACTGGAAACCTAGAAGAGCTGATAGTTCTCATCTGAGTCTGAAGGCATGGAAACCAGGAGAGCTGATGGTGGAAATTGCAGTCTGAGCACATGAGAAGATCAATATCCCAGCACAGAGCCGTCAGGCAGAAGAAATTTCCTCTTACTCAGCCCTATTGTTCTATTCTGGTCATCAATTGATTGGATGAAGCCCACTCATATAGGGAAGAGTAATCTACTTTAAT
>chr1	98270051	98270621
TAGATTGTAAACTGGGATATAATTAAATACCAGAGTAAAAAATTGGGACAGCTACTGGAATTACAAAAATAATAATAAATTAAATAAAAGAATGGTTTAAGTCCTGGAAAAATTCAATCTAATGTTATAATTATAAAGATAGCAATGTGAGCATTATATAACACTAATAAGAATACTATGTAAGTTTTACATAAATAGAACTCAAAATAGGGGCTTAAAATATTTCCCAAATGTAGAATTTACCAGGTAAGTAAAGTGATAATTTTTAATTTAAGATATCTGGTTTAATTAATAATAATAACTTGTAACTTTAAATCTACAAGAGAGCCTAAAATGGGTCAGCACTGGATCAGTGTTGCATAGAACCTGACTTTAATTGTCATTTTAAAAAAATCAATAGAAAGCAGTGGTTCTCAAATTCTAGCAGGCATCAGAATTGGGCTTGTTGAGACTCAGATTAGGGTTCACAGTTTTTATTCAGTGGGCCTGTTATGTGGTCTGAGAACAGGCATTTTTAACAAGTTCCCAGGTGACACTCAGGCTACTGCTAAGAAGGCCCCATTTTGAGAAC
>chr1	149658973	149659543
TTCTTTTCCATAAGGAAAAACTTATCTTCCCTCTGTGTAATTTTATTATTTGTGGAACTTCGGAATAACAAAACCCACCCCCCATATTACGCGTAAAAATGAGTTAGGTGCCCAGACTGGGCAACACAGCAAGACCCTGTCTCTACCCCCAAGAAAAGGAATAAATTAGCTGGGTGTGGTGGCATATGCCTACAGTCCCAGCTACTCAGGAGGCTGAGGTGGGAGGACTGCTTGAGCCCAGGGGTTCGAGGCTGCAGTGAGCTAAGATTGCGTCACTGCACCCCAGCCTGGGTGGCAGAGCAAGACCCTGTTGTCTCAAAAAACTGGTGTTTTCACTAAGAGGTATGGATGAGTTACTCTGGCTTCACATTACTGACAGTGAAGAATCGTGAGTCCTATTCTAGACCAAGCTGGCTACCCTGGCACTACACTGCAGTGTTACCATTGATTCTTTGTTTTTTGAGACAGAGTCTTGCTCTGTTATCCAAGCTGGAGTGCAGTGGCGTGATCATGGTTCACTCTAGCCTTGACCTACTGGGCTCAAGCAATCCTCCCACCTCTACCTCCTGAG
>chr1	153446567	153446901
TCCGGAATCTCTCTGAGCCCTGTGTTGTCCATTTGTAAAATAGAAATGGTAGTGACTCCCCCTTTTTTTTCGAGACTAAGATACTAAGTATAGGGAATGGCACATAAGGTATTCAATAAATGTTATTTCTCTTCTTGATACCACTGTGGGGGACATGGCTCTGCCTCTCTGACTTCTGCTTCCTTCCCTGCAGACCTATGCCAGATTTACTGGTGCTCCACTGAAGGTACACAAGATCAGCAACCCCTGGCAGAGCCCTTCAGGTACCCAGTATCCCTTGGGGGTAAGGAAGGGTGTGTACAAGGGGAGAAGCAAGAAATAGGCAGGAATGTGTT
>chr1	215467441	215467775
TTTCTGATTTTTCTTCATGGTTTAGCAGTATACTCACTGGAGCCACGAAAGGGACAAGATGTTATATTTTGTACTCCACCTCCTTCCCCATATTTTCCCCTGGTAAAAGAGAAGGGGTATGTAGAGAGAGGAGCCTGTTGAACTGACCTCTCTTTGTCCTGTGTAAATCAAGACAAAACATCCTTCTGCTGTTTTATAGCAAGGCCAGTTGAAAAAACCCACAAACAAGATAATTCAGTTGATTAATGATGGATGATGGTTTTGGGGTTTTACAGGTGGAAACAAACCACATGTCTTCTTGACACTGGAGAAAATAGCAGTTCTTTATTCTAGTC
>chr1	38385482	38385802
CTGTGCAGAAGACAGGTGGATCTTGGAGAATGACAGTGGATTAAACTTAACCAAGTGGTGTCTCCAATTGCAGCTGCTGTACCAGATGTGGTTTCATTACTTGAGCAAATTAACATATCTCCTGGTACCTGGCATGCAGCCATTGACTTGGCAAATGCCTTTCTCCATTCCTGTCCATAAGGCCCACCAGAAGCAATTTGCCTTCAGCCAGCAAGGCCAGGAATATGCTTTTATTGTCCTACCTCAGGGGTATGTCAACTTTCCCGCTTTGTGTCATAATCTTATTCGGAGAGACCGTGATTGCTTTTTTGCTTCCGCAAG
>chr1	86411872	86412192
TCTTCTTCCATGTGGATCCCCAGGGTCTTCTTGCTGCTTTGGGTCACGTGCTGCCAAAAAGGTGTTTGATTCTGAGTTTTTGTGGGAAGTGTGACATGTTGACTGGGACTAGACAAGAAAAAGAGTATTTCCCTTAGATAGAAACAGACCCTTTTGACATATTTGGCAGAGTACTAACAGTGAACCATTTCAATCCCATCAATCACTTACCTTTGAGCAGGATCTCAAGTTTATCGAGTTCAACAATTTCTTTTTCTTTTTTTTAACTTTTATTTTAGGTTCAGGGACACAGGTGGAGGTTTCTTATATAGGTAAATTGTG
>chr1	244562571	244562864
AGTACAAAAAATTTAGCTGGCCATGGTGGTGGGCGCCTGTAGTCCCAGCTACTGAGGAGGCTGAGGCAGGACAATCGCTTGAGCCTAAGAGGCGGAGGTTGCAGTGAGCCAAGCTCACGCCACTGCACCCCAGCCTGGGTGACAAAGCAAGACTCCATCTCAAAACATACATACATACATAAATCTAAAAAAGTGCAAGGTGAAGCAGCAAGTGCTGATATAGAAGCTACAGCAAATGATCCAGGAGACCTAACTAAAATAATTGAATTTGGCTACACTAAACAACAGATTTTT
>chr1	22824290	22824583
ATGCCAGGCACTGAGTAAAGCACCTCACACATACTAATCCACTCAGTCATTGCAATATCCCATGAAGATGTACTTTTACTGTCCTATTTCACAGATGCGAAAACTAAGGCTTTAGGAAGGAAGATTCCACTGTGCGCCCCAAGGCTACACAGTGGGAAGAAGAGGAGTTGGGACTCAGACCTGAATTGTGAGAGGAGCCTATGAGCAACAAGGTGAGTCACTGCTGCCACCTCCTGCCTCCTCCTCTGAGAAGTCTCCCAAGATTGCTGCACTGGGGTGACTCTTGTCTTACCC
>chr1	216898776	216899064
TGGGAATAATATGTTGCATTTATAAAACATATCTTGATGTGAAATAAATCCTTTCTCTCTTCCTGTTTTATATTTCACCGGTCAGAATTATAAAGAGGTAGGATTGAGCAGTAAGAACACTGATTAATGAACAGCCACTGAATACATCTTTGGAAGAATTGGGTCTGGGAACTCGTAGCAACTCATGGCAGAGTAATTCTGTTTGGTGGTCTTTGAGCAGGACCACAGAACCACAGGCTTTGCAGAACCTTAGACGACGTGAGTGATCAAAAGCCTCATGACTCATTCA
>chr1	58605072	58605360
ACTTGAAAAAGGCAGCACTGCACATTTATAGTTGCATCAAGGTTATATTAACCCTTCTGGGGAACCAAAACTAAGATAATACCATTGTTTTAATAGTACACATTAATTGGTCATAAGACACAGATTTTCAAACAATATTTTAACATTTCTGAAATCTTGATGAACTTTACATCTGATGTTATTTCATATTTTAATAAACAACACTTTTTTCTTTCTTAAAGGCATGAAAATAATTATGCATCTTATAATCCGTGAGTTAGTGAATTACATATGGTACTATCTGTTGGAA
>chr1	220441887	220442191
GGAAAATCTAATATATGCGTAATTATAATCTCAGAGAGGAGAGAATGCAATAAAGTAATATTTGGAGGTTAAGAGTTAAGAATTTTCCAAAACTTACAAAAGACCTCAAATCATATATTCAATAATCACGATGAACACTAAGCATGATAAAAACAAAGAAAAGCACATCCGAGCCCATTATAGTAAAATTACTGGGAAAAAAATGACAGCAAAAATTTACAAGAAGCCAGGTAGCAAACACATTGCTTTCATAAGAGCACCAAGATTTATAGCTGACTTCTTGATAGAAAATATGGAAACCAGAA
>chr1	37414951	37415255
TAAGAGAAGTGAGAGGGAAAACAGGAGAGGTTGCTGTATGGAAACCAAGGGAAGAAGGGTCTCAGGAGGGGGCAGTCAGCATGGGAGGGTGACTGGCACAGAGGGCTCGTGCAATATGGAATCACAATGGCAAGATCCTGGCTCCTCCACTTGCCGTGTGTATAACCTTGGACGGCAGTTCAAGTGGGAGACTCAGTTCCCACTACGTAAAAGCAAACAACAGTGGTGCCTTTTGGGGTGGTTCCATTCACATGAGCATGTTGTGAAGCATCTAGCACAGTGCATGCCACACTTAACATGTTCAA
>chr1	52649553	52649827
TGGATCTTATGGGTCCTCTTAATGAATAGTCTTCCTGTCTGGGAGTCCCAAGATAGTGGATTGGGAGTGAGAGGAAAATAGATAAAATATTTGAAGGGTAGGGCTTTAAAAGTGAATGGTTTAAAACAAGGAAACTTTGTTTTTCTCCATCCTTTTGTAGTTCAGGTGCATGTGTGAGTTGTGCCTCCCTCAAACCTTGTTACAAAGTCAGCACATTACCTGTCTATCATGAAAAAAGAAATTTATTCAGGATGTTACATCAAGGGTATTGTAGC
>chr1	74570180	74570454
ACCTCATAGGGTTGCTGTTAGGATGCAATATAAATTGTTTGGAAAATGCTCAGTAAATATAGCTGTGATGATGCTAATGGCAATAACAATAAAACAACTCATAAAGGCTCTATAAAAACAATTACTAATGTGCTTTATAATTTACTTTAAATATGTGATTCTATAACAGGTCCATATTTATAAAATTTTATTTTCTGTAATAATATATATAGAAACTTTAAAGTTTTTAACATACTTTTGTTCAATACATGATTTTTATTTAACCTTCACAACTT
>chr1	33738627	33738927
AGCTGAGAGCTTCTTTGTTTTAAGAGCCACTTGGTTAAGTCAAGAGCATTAGAAGAGTAAAAAGAAGAATACAATTAGATAATTTTACCTAAACATGCTATAGTCGACTAGGGAGTCACATAGACATTGATTTTCTAATGAGGGCGCTGTTGGTGATTCTTTTTGTGTGTAAAGATGCTTCTGATCATGCCTGCTATTACATGATACTTATTTCTAAAGTCACTTTTTTTTTTTTTTTTACATTTTCATTGTAGAAAAATATCCCATAAAAATTGTGCCCCCTAGAGGGCGAGGGCCACGG
>chr1	180904774	180905074
AATCCACGCAAGCCATTTAACAAGGTTTAGCAGGGACCAGTGTAAAGGATGCTACTTGTTACCAAGACAACTGTGATTCTCCCAAATAGTTTGCAAAAATCTTCAACAAAATATTCTTTGGGACAAAATGGTTTTTATTTTTCATCTTTCTAGCTAAGACCTCAATTATAATCTTCTTAGCTAGGTCTGAAATAATGAGGGTAGAAGTAGGAGTCAAAGGTTAAGGATACTTTTTTAAAAATAACGAGGCTTTCCCTCATCTTTCTCCTTTCTACAGCCCCATCCCAGTAACTCACAGAGA
>chr1	55585895	55586184
ACTACACTTGGCTAATTGAAAAAATAATTGTAGAGATGAGGTCTTGCTTTGTTGCCCTTGCTGGTCTTGAACTCCAGCCTCAAGTGATCCTCCTGCCTCAGCCTCCCAAAGTGCTGGGATTATAGTTGTGAGCCATCACACCCAGCCTCGAATGGCAGTTTTCAAAGGCAGGAAGCCAAGAGATGGCCAGAGATGCCAGAGTATCATCTCTCTCTTTATCTCTTTTTATCAGGGAAGAACATTTTTCCCACAAGCCTTCCTGTATTTTTTTTTCTTAAATATCATTGAGA
>chr1	162368557	162368846
TCAAACATTATAATTCTTAACTGACAAAACTAGATGCCACTGTTTTCATGCCCTCATCTTATTTAGCAGTTTTTGGGCAGAATTCAACCTTGGGCAAAGTTGTTGCTAAACCAAGCATGAACTTCTGAATGGGAAGAAAATTCTCATGGTTTCATTAAAAATATGATGTTAGAAAAACAACACAGTATGGTGCTGTGGAAATACTGCTAGGGTCAAGTATATATCCAGCACTAAAGACCTATGTATCTTTGTCAGCCTCTGTGTCCTAAGTCTGTTAACTCATTTCTAAA
>chr1	13246475	13246748
AGAATCCTGCAGTTTCGGGGGTCTTTCTACCATGTTCTGGTTGCCTGTGCTTCTGAAGGTGCTCCTCTGCTGTCCAGGTCAGAGTAGCTTTCAGAGCCCATCTGAAGGGACGGCCTGACTTCAATTCCACTCACAGAATTTCTACTGGGATTCCAAAGCTTCTCCAGGCTTTTGATGGGGGTCTCTAAAATATTTCTGAATTTCTGTTTTCCTCCCCCAGCCTGAGCTGTGAGAGAAGCTGAATCCTCTGCTTCCTGGAAATGTCAGCCGATCT
>chr1	241311745	241312018
AAAATAACTATCTAATCCAATTAATGCTGGAATTGGGAACAGCAGAAGTGTCATCTCAGAGCTACTCACAATGAAAGGTGATGTCTGGGGCTCAGGTGTGTTGAGGTCCCCATGCCTGGACTATGGGTGCTGAGTGGGATTTACTTGTCCATCCATTTTCTATATTCCAGCACTGGGAAACTAGGGTTTATCCATCTTGATAAGATGTCATTTAAATTCCACTTCGCAAGAACCACAAATGGAAGAAGGGCCATGAAACCGCAGGACAGTACTT
>chr1	197086030	197086304
CTCCAGTGGAAATAAATGCCATGCTTTGTATGTAGTTTTCTGAGACACCCACAACTCAACTTTGACTCACAGCATCAGACCTAAAGCACTGGATTATATGCTTTATGAGTAGATTCATTCTTGACTCATTCATTCAACTAATATTTATTGAGCTCCTATTGTATGTTTGACATCGTTGTTGGTGCCAGGCTTAGAGCAGCAAACAAAGCAGGTAAATCCTCTGACTTGTAGAAATTTTTTTTCTATGATTAATAAGGAAAACCAGGACTTAAATC
>chr1	188614297	188614571
CAGAATAACATATGTGTGTTGCTACATTAGTAAAATAATTTATCTTTTTAAAGGTTAATGTTTGTGTTTGTTTTTGCTTTTAAAATCATTTTCTCTTTTTAGACATGAAGATAAAGAAAGGCAGAGACAAATATCCAGGCATGCTCTAGAGCAGTTCTATCCAGTAAATTTTTTTGCAAATTAAGTGGTCTGGCTAGAACCAGAATAATGGTCCCCTCCAATGCAACAGTGAGTCAAGTTTGCTAGCAGTCCCATTATAAGATCTGGTATTTCCT
>chr1	71343684	71344023
AGTGTAAGGGCAAACACGGCTCTCTTTTGAGTGCTGTTCTAGGCTCTTCTGGTGAAAAGATATTTTTAGGCAACACTGTGCAATTCAGAGAACGTGAAAGGTAATGAGGTATTCCTCTCAGCGCAATGTACCATGTCCATTCTATCATTGAAAGAGTAATGACATGAATCAGAAAAGCCAAACACATATACATTTAAATCCCTGAAAAATGATGTGACTATGAAGTTACTGAATTACTTGGATGTTTTGTCAAAGTTTACTTCCTGGCTAAATAGTGGGCCTCTCCATATTCAACCATGTCACATACTTATTTAAATATGTCACATATTTAATTAAACTT
>chr1	202918071	202918410
TAAGAAAGCTTATTCACACAACCGTTCAGCAAATCCTTATACATATTAATAGTCTAACTGGGAGATAAGGCCCCATGAAAAGTTAGGTTAGAATGTAAGCCTTAGTATAAGTGTACAAGTTACCAGATGTCACAGATATCATAGGGCCAAATCAACTGCAGATACAAGTGATTTCAAAATGGAGATCTATATGACCCGGAGCAAGTGGTTTCTCCTCTCCAGGCCTCAATTTCCTTGGCTAGGAAACAGGGGATGGTAATGCAGACATTAGAAGGTTGTCAGCACGACTGAACAGAATAACTTTTGTAATGTTCCTCACATAGACTGGTGCATAATAGGT
>chr1	163935752	163936085
ATTGTTTCTCTTCTGGGGGCTGCTGTCTTTCTCAATGTTTTTTCCTTTACCTGCCAGCTCACCAGCGCAATATTAGGGAGTGTGGTTTTCAGGTTTAGAGTATATATAATGTATTCTGATCAAGTTTTCTGGCACTCTATACCAGTTTGTTCACTTTTTCAGTGCTACTGAGATGTGTAGGTCTTGGTCCTCAGATGGAAACAGCAGTGCCCAAACTCAGAATACCTGAGGCCACACTCACATATTATTTTATTATTGTCCATTGCAAACAGAATTGAAACATATCAGGAGTTGGTGACGAGCAGCACTATAGATTTCCAAGATCACTGAATGG
>chr1	112546850	112547183
TAACTTTCTGTGTCGTTGATCTGTCTAATGTTGACAGTGGGGTGTTAAAGTCTCTCATTATTATTGTGTGGGAGTCTAAGTCTCTTTGTAGGTCTCTAAGGACTTGCTTTATGAATCTGGGTGCTCCTGTATTGGGTGCATATATATTTAGGATAGTTAGCTCTTCTTGTTGAATTGATCCCTTTACCATTATGTAATGGCCTTCTTTGTCTCTTTTGATCTTTGTTGGTTTAAAGTCTGTTATCAGAGACTAGGATTGCAACCCCTGCCTTTTTTTGTTTTCCATTTGCTTGGTAGATCTTCCTCCATTCCTTTATTTTGAGCCTATGTGTGT
>chr1	231349138	231349418
TAGCCCGGGCACCATTTGGATGGGGGAGTAAGAACTAGATTTTCAAAAGCTTGTCACATTTACTTTTAGAAAATGACATTTTCCAGTGAGTGGAGATAGATTGATTTGAGTGGAGGGACATAATCCCATTACAGTCTACAAGGATTTACCACAGGTCATGGCAACAAAAGTAGGTTTTTCATAAGAATTTCAGTTTACTCATCTCAGAAACACATAAAACAATGAATTTCAAATAAAAGAGACAGCACTGATAAGCTCTGAATTCACTATCCATGCCTTTC
>chr1	186859628	186859908
GAAAGTGAATGTTAACCTACCTTGAAAAGTGTCATTTTTGTAAAGGCTCTGAAAAGTATCTATAGAAACTGTCAAAAATAGTATTATATTTTTTATACTTTCTCTCCTTTGAGTTCTTCTCATTAGTAGCAAAAATTCCAGCATAAACATAATTATGAATCTCACCATGGTATCAGGGCAAACCTTGTAATAGAGTATGGAGTAACTAAAACATTTAATTATCTGTTCAAAATATAGTTAAAGTAGTTTAAGAATTTCATTTTCTTTTTGTCTCTTACAAA
>chr1	118438	118715
CTGCCTTCAAGTTCACCCCCTTTTTTTTTTTTTTTTGAGATGCAGTTTTGCTCTTGTCACCCAGGCTGGAGTGTACTGGTGAGATCTCTGCTCACTGCAACCTCCACCTTCAGGGTTCAAGTGATTCTCCTGCCTCAGCCTCCCAAGTAGCTGTGATTACAGGTCCCAGCCACCACGCCTAGCTAATTTTTGTATTTTTAGTAGAGACAGCGTTTCATCATGCTGGTCAGGCTGGTCTCGAACTCCTAACCTCAGGTAGTCGACCCACCTCGGCCTCC
>chr1	240178807	240179084
CCCAGATCCATTCCTGAATTCCGATTCCAGACCCTTGCCTCACTTTCCTTTGCAGCACCTCACTTGGCCTTGTGCCCTGAGACCTGGTGATGTCCACACACTTTCCACCGTCATGGTAACTCTAACAAGCCCCAGGACCACATGGCTTCCTGCTGTTCTAGTTCACCCTGGTCTCTGTTGGCTAGGCTCACTGTGACTTTGTCGATCGAGTGTGGCATCAATCACCAACTTCTTTTTTTTTTTTATTTTTTATTTTACTTTAACTTCCGGGGTACATG
>chr1	24934686	24935038
TTACTCAAATGTCATCTTATCAGAGAGACTGTTCCTCCTCCCTGTCCCCGTGTCCTTCCCCAGCCCCTCATTCTGCTTTACTCCTCTTTATAGCTCTTATAATCTCCTGATTAGACATACTTGCCCGGGTATTTGTTTATTGTCTGCCTTCCCAAATAGAATGTAATCTTCATGAGAGCCAAGATGCTGTCTGTCCTGGGCCTGGAAGCGTGCCCAGCACACACAGTAGGTTCTCGCTGAAAATGTGCAGCCTGAGTGGACGAAGAGATCAAATGAGACTCTGCTGACAATACTTAGCATATTTGTTAGTGTCTGCAGACAGCACAAAGCTGTCCTAATGAGAGGGAGAGTAA
>chr1	26186138	26186490
TGGTGAAGCCCTGTCTCTACAAAAATTAGCTGGACATGGTGTTGGGTGCCTGTAATCCCAGCTACTTGGAGGCTGAGGCAGAAGAATCGCTTGAACCCGGAAGGCAAAGGTTGCAGTGAGCCGAGATCACGCCACTGCACTCCAGCCTGGGCGACTGATCGAGACTCTGTCTCAGAAAAAATAAAATAAAATAAAATAAAATAAAATAAAATAAAATAAAATAAAATAAAATAAAAAGATCTCCATGGCTACAATGTGGACAATGGTTTGGGGGCTGAGAGGCAAAAACAGATGCCTTTGAGATGTGCAACATTCTGGGACCTAAACTAGACATATATGTTGATGAACAGACA
>chr1	60358225	60358561
AGCATATGATATCCCATAAGCTCTCTCCTTCAAGCATTATTCTAAAGGGCTCTAGAAGCTGGCCATTTGCCAAATTTTAAACATTTTAAACCAATATATGAAGAGTTAAACTGCCTGAGGGACCCTTTCACATCTTTCTATGTTTTATATATTAGAGTCTATGAATAAAAAGAAGAAGAAAAGCCACTGGGTAACTATACATGAAACATTCACATTCAACCAGCCATAGTGAGCACAATAAAAGATTGAGAAGCACTAATTACTAAATCAAAATGTATTCTTGTTGGCAAAATGCCTTAGTAACTCCCTGATTTTCTCTCAGATTAGGCACTTGCTA
>chr1	199509481	199509817
TGACTTTGGACAAGCCACACACCCTCTCTGAGCCTCAGTCCCCTCATCCTTACAATGGGATGATAACAGAATGACCACAATTCTCAAAGAATAGATGGGCAGATCCCAGGAGATAAAGGACCGGAAACTACTTGGTAGACTGTAAAGATCCAGTTATATTTGAAACATTATCATGGCCCTGTGTGCAAAAAGTTGAAAGTAAAGGCAAAATCATCGAAACCAGCAAGGAACCCTCAAAATCCTGACTGTTTTTGGAAGTCAGCATATGATTTTCCTTTGCAGCAGTAAAAACAAAACTATTTTCCATGGACTACAAACTTACCTTCCCAATTTCAGT
>chr1	12194052	12194354
ATAAAAGCAAGGTGTTGCCAGGCCTGCTAGGCTCAAATGGGGAATTTGTTCTTGGAGGCTTTAGGGGAGAATCTGATTCCTTGCCTTCAGCTTCCAGCGGTACCTGCATTCCTTGACTTATGGCCCCTTCGTCCATCTTCAGAGATAGCAACGGAATCTCTTCAGAAGTCAGATCTCCCTTTGCCTCCCAAGTGTAGGGACACCTGTAATTACAACGGACCACCCAGAAAATCCAGGACACTCTCCTCGTCTTAGCATCTTGGCCAGGTTTCAGGAATTCAGACATCAATGTCTTTGCAGGGG
>chr1	7019389	7019691
TCTGCTAAGCGAGTTGGCTCTATCAATTACAGTATTTTTGTTGCCACAGCAACAATAATGCAGCCATATTATTAGGTATCACTACTGTTTTGTTCTGCTGTGAGCTTCAGCCAGGCAGGTGCCCTGCTATTTGCAGAGGTCTCTCTTCGTGGCTGTGGCTTTCTTGTCTTCGGGGTTAATTGCGTGGAGGCTGTGTTTCAGTGAGGCCTTGGAAGTTCGGGGCTGGTACTACAGCCTGCTATAGGAAGACTTCTTCATCGGTTTTATAATGGGATCATTTATAATGTCTTAGATAGTAAAACA
>chr1	98012564	98012839
TTAAGAGTTTTGCTAGAGGCTGTGGCAATGTTACTAGGTAAAATGAGCATTTCACTCAGCTGCCAAAGGTGCAAATCAGACCACCTGTAGAGGTACACCGACTCAGCCTCTACCTAAAAAGCCACAGGCAAGTATGGCTCTGGGTATCTACCCTTACTCTTTCCCCTCCCATCTCGGGTGCCTGGGCATGTCCACAGCATGCAAAGGCCATGCCCAACAGCCACCTTTAAATTGCTTTGCCATTTTAAGGAACACATGAAATCACATTCTACTGAG
>chr1	47729630	47729905
GGCACTGGGAGTCCCTGCAGCTGCTGGAGTGGGTGGTGACAGCCAGAGAGGCCTGTGAGAGCCCACAGTGCTGGGATGCCCACTCTCCCATGGCCTCTCTGGGCCAGTGCCCAGCCAGCTGTCTGCAGCCCTGGGACATGTCTCTCGAGTCGCATAGTATTGAAAGGTTGATCTCCCCATTAGAAGGGATTTGTCAGCACGAGCTGGGGCTTAGCAGCCTAAGCCGTGGGTCTGAAGGCTCAGACAGGTTCAGGGCCCAGAGGAGCTGACTCAGGC
>chr1	1673004	1673301
CTTATCGATCTCCAGCAGATGAGGGCAACTTCGTGTGCAAAACTCAGAGAGCAGTTACTCAAAAAAAAGACACCCGGGCAGCAGTAACCAGGACACCAGGGTCCGACCACGGCCTCCACACACCTGTGCCCGTGGAAGACGCGGGCGCCGGGGTAGGCAGCATCCACGTGCTCCACAGCTGCCGGTGCTGGGCAGGCTGGAGACTCACGGGAGAGGCAGGAGGAGAATCAGCGTGTTGAGTCCCTCGCTGTGTTAGTGTGAAAAATTCTCATTACAGTTGCAAATAAAAGGGATCACG
>chr1	244204420	244204717
ATCGTCTCCGGCCCAGGGAAAGCCATCGTCTCCGGCCCAGGGAAAGCCATCGTCTCCGGCCCAGGGAAAGCCATCGTCTCCGGCCCAGGGAAAGCCATCGTCTCCGGCCCAGGGAAAGCCATCGTCTCCGGCCCAGGGAAAGCCATCGTCTCCGGCCCAGGGAAAGCCATCGTCTCCGGCCCAGGGAAAGCCATCGTCTCCGGCCCAGGGAAAGCCATCGTCTCCGGCCCAGGGAAAGCCATCGTCTCCGGCCCAGGGAAAGCCATCGTCTCCGGCCCAGGGAAAGCCATCGTCTCCG
>chr1	15160817	15161117
ACTTACCATTCACTAGAACAATGAATCCTCTTTAAAAATGTTGTTTCTGAAGCTAAAGCAGGTTTATTAATTAGGTTAATACCATGCTGCTGTAACAAAGAGACCCCAAAACACAGAGGCTTAAAGAATCTGTTTCTTCCTTTACCACCCCACAGTGAGCATTTGAGGCCGGTTGGGTGTATGTGTTTCCCTGAGAGACCCCAGGGAAAGAGCCAGAATGGAGGGCCAGAGATTTGCCTTTGCAAGAGCTTGGTCATGTGACCATTCCTAGATGCAGAGGGTTCTGGGAAATGTAGTTTCT
>chr1	118776804	118777104
TTCTTTCTCCAAATATATTTGGGGAAGCTCTTTGTAGGTATTTTGGAGTTTGAAAGAGCTGCCTTGGTTTTCGCATACGTCCAACATGCAATTTTTGCAGGCTTCTTTGTTCTGGAAAGCCTCAGAGTCTCCTTTCAATTCTACTCTGGATATTTAGGAGAGTGTGGACTATTTTGTTTTATTTGGCCAATATCCAGTTAAATAATGCATCCCTGGCCTGTAGAGCCTAGGCCATTTCACTTATAGATCAGTGTGAGATACACTAGCTCTGAAATGCATTTTGAAGTAGACAAATAGTCAG
>chr1	24321153	24321421
GCTTGGCCCACGGGTCCCTGAGGGCCTAATACAGGGTCAGGGTGGGAAAAGAAGGAGCCAGGAGAGACCGGGAGAGCTTTACAGAAAATGCTTCATCTGGACTTGCACATTGAGCAAAACTCCCTCAGAGCTCCTCTGTCCCTCCGATGGGCAAGAGCAGGCTCCGGGTGCCTCAGGTGGCTCAGCTCATGGCTTCTGCAGTGGCCTTGCTGCTCTAGCAGAGGCGGCACTGGCGTCAGGTGGGGGCTGCTGATGTGATTTGTGTGGCT
>chr1	241945619	241945887
AAAGTATTTTTAGAAGAGAAACTTTTCATTATTTTGAAAACAGGTTCAAAGGTGTTACCAAATGACTTATCTTTTTATCACATATGAATAAAAAGCCATTCTTAGTGGAGAAAAAAAAATTGTTTCCATTTAGGAAAATCAAGTTGAGGATATGTGTGTACACTGAATACTCCATTTAGTGATAATACTTAGGGTAAATGGGATGTGAATATAAGATCTGAAAATTTAACAGAATAATGATGGCTTTGTCCAGGAAAGGTGTTGTTACA
>chr1	239028325	239028620
CTGGAACATGTAAATCAACTTACAAAAATAGGCACGCATTGGAAATGGACTCAGACTGGGGAGGTGGGTATCATCAGGTGGCAAGGTTTATTTATTTTTTGTCAGTTGGGAGAATGTCAAAGAGCAGGGTGGATCCGTGGAAATAGCACTGGGGAACAAAATACATTTGGAGTCAGTCCCAGCTCCTTCCCTAACTATGTGACTCTGGGCAAATTATGCACCTCCTTTGACCCTTTAAATTTCTTACCTACAAAATGGGTAAAATAATGGCTATAATAATATCTACCTTACAGGGC
>chr1	60069791	60070086
CATTTTACACAAATCTCCAGAGCTTGCTCATTCCATAGCTCCCATCTTTTCATCGTCTGCCTTGCAAATTCAAACTGCCCAGGCCTTCCTGAACTTCTAATGTCTTATCTCTTCAATCGGTGAGAACATCAGGCTTGGTGTTTGGTTTCCACCTCCCTATGCTGTAGTCTGAAAATTGCCTCAAGACAGAAAGCTTGTACTAGTGTAGGGCCCATTTTCTGTTTGTTTTCATTCTTTCAGAAAGCAGAGTTCTGTACTACTTACTTGTCTAAAGCTTGCAAACAATTGTTTAATGT
>chr1	77531613	77531925
TGTGAAGGTTATGTACTACATAACTCCAGAGAGCACCATTTGCAGAGGCCACGATGTATACAACCTACCAAACAAGACTAGGCAGTATCTGAGAAGGTTCCTCTTAGGGCAGAGGGCGGCAAAGTTTCATGAGCCAAGTTCATCTCACTGCCTGTTTTTATAAATGAAGTTTTATTGGAACACAGGCACACTCGTTTGTTTATTATGTTGTTTATGACCACTTTCATACTACCATGGCCAAGTTGAATAGAAACTGCACGGCTCTCAAAGCCCAAAATATTGACTATCTGACCCTTTACAATAAAGCCTGCTG
>chr1	239622525	239622837
TTTGTGTGTGAGGATTTGCTGATCTATATATAAAGGTTTTAGCACAGTGTTATAAATATAGCAAATACATACTTAAAGTTATCTGTTAATGCATGGAAATTAGAGGTGAACGAAGTTGGGCTCTTTATTTACGAAATATTGTATGTTGTTTAGAGCAATTCAACCTGGGATAAGCTGAGTTCCAGAGGCAGACAGGTGTAAGAGAGCTTCTGACATGAACATTGCAGGCAGGCAAGATAATCACTAGCATCCATTCCTTCCAAATATTAACATTATATTCCCTCAAAGGTTGTGACATAGTTGGATTTCTTGA
>chr1	84406962	84407234
TTGAGTAGCTTTTCTTTATGGAAAAGAAAGAAATAATAGTTTCACCCTCACTAACTGGGAGGGATGAGGAAAATAAGTGGAAGATCCAACACTGCTCATTACTTTCATTCTAAAACAGCTATAGTGGGACAACCAAGAATGTATTAGGCCTTTTCAAGTTGAAAAGTGGCCTCTCTTTAAATATAGAAGGCTCTTTCCTGACATAGAAGGCATCACTACCAGCAAGGAATCCTATAGTCCTGGCCACATTCCCATTTATGAAGGTCACTGGAT
>chr1	77711517	77711789
AGGGTCTCTGTTGCCCAGGCTGGAGTGCAGTGGTACGATCACAACTCACTGCAGCCTCAAACTCCTTGTCTCAAGCTATCCTCCCACCTCAGCCTCTCAAAGTACTTGGATTACAGGCATGAGACACCATGCCCAGCCTCAGAAGCTTCTTTAGACAGCACCTAATCTAACCTCCTACACGGTCTAAGAATCTCTTGACTGCCAGATAGTTAATCTGCCTCCACCTGAATACCTCTGGTGCTGGGATCTTCCAAATCTACACTTCCAGGATTG
>chr1	59461693	59461961
GGGGCCTTCCAGAAATGGGTGACACCCATGATGTCAGAGGGGTTGGGCATGGGGGGAATGGAATGGGGTGTAAACAGCTGCTATCACTATCCCCCCTTCTTTCTTAGTGAGAAAATACAAACCATTTCCCATGCTGCTGAGCAAGGATTCCTTTCAGTTCTGGAGAAGTTCACTCTTTTTTAAAACCCAGATTATTTATAGAGACTGCAGAGTTGTGAAAAGACCTCAAGCTTCATGGTCAAGGGATCTAGATTTGAATCCTGGCCTGG
>chr1	37312271	37312539
CTTTGTGATACCTGAGCAAGCGCACGGAGGCAGGGGCTGGGGCATCCTTCTTCTTAGGCAAGGAGGCCACGTGGACAGTCATGGGAGCATCTTGCAGTTGGGTGTAGCTCTGAAGTCAGGCAGTGAATCAGCTGGCTGGTGTACTAACCAAACTACGCTGCGCTCATGGAGGAGGCAACCGCATCCTTTAAATGATAAAATGGATTCTTTCTTCCCTTTTGGGTGGCTGCATTCATTTTGGCAGGACCAGGTGCCAGGTGTTAGGTGGA
>chr1	182482452	182482783
CAATATTGTCAAACAGGGGCTTAGATGCATACATAGCTGGCTAGATGGATGGATGGAAATGCAAAAAAGCAAATAAACTAAAATATGAATGTTAAAATGTAGATGGTATGTTTATGGGTATTCACTGTCTAATTTTTAAATTTTTTCTATGTTTGAAGATTTTCAAAATAAAATGTTGGGGAGCAAAAGAATCTTGAAGAAAAAAGAGATGGACCAGTTGAGGGAGAGGTGGTACACTGACACACCTTTGGAAGAAGCCTACAGACAATAGGGAGAAGTCCATATAAGCATGGCATTACGGGGTGAAGACTGGAAGCTCTAATTGGGCAAAA
>chr1	241837040	241837371
CAGAAGGGAAATGTGGTGTTGTAGCCCCCACACAGAGTCCCCACTGGGGCACTGCCTAGTGGAGCTGTGAGAAGAGGGTCACTGTCCTCCAGACCCCAGAACGGTAATCTACTGACAGCTTGCACAGTGCACCTGGAAAAGCCACAGACACTCAACACCAGCCCATGAAAGTAGCTGGGAGGAGGGATGTACCCTACAAAGCCACAGGGGTGGTGCTGCTCAAGGCCATAGGAGCCCACCTCTTGCATCAGCATGATCTGGATGTCAGACACGGAGTTAAAGGAGATCATTTTGGAACTTTAAGGTTTAATGACTGCACTATTGGACTTTAG
>chr1	159687505	159687816
CTCGCACCACCCCTTCTCTTCACATTTCACCGCCTCGACCTCTCTCTCTCTCTCTCTCTCTCTCTCTCTCTCTCTGTCTCTCTCTGTCTCTCTCCCCCCCCCCCCCTCGCTGGCTCCCCACATCCAGAAAATGATGCCATGGTTGCCCTTCCAGTAGGAAGGAAGTCGCGACTCCAGGGAGTAACTCATCACTTTCCCCTAGTTGGTCACACAGTCCTTAACGCGACCACACGAGTGTACGCGTGGCATGTGCACCGTCTATATTCACCGTGTTCCGGCTACTCCACACTCTCTCCCCTCATTCTGCCGGCA
>chr1	93334528	93334839
CCAAACCAGATTTTCTGAGCTGTGGATCTTAATAGCCAGCTGCTTCCTAGACGTCATGAATAATATTTCCCAAATGTTTTCCAATTTTATTAGTTTTTTCAGAGGACCAGCTTTTGGTGCCATTTGTTCTGTCATATGCTTTTTTTTTTCTGTGTTAATTTCTGTTCTTTTATTTTTCTACTTTTTGGGGGCTTATTTTCTTTTTTCTTCCTTCAACATGAGATAGCTACTCAATTCATTAACTTTTTTTTTCTTTTCTATTATATGTATTTCGAGACGTATCTCTCCAACTACTGCTTTAGCTGCATCCCA
>chr1	141761068	141761392
CTTAGTATCTCTAGTAACTCATAGCTGTCTTTACCCTTGGAATTGAGGCAAGAAATTTTCAGAATTATCTTGCTGTTTTATTTATATAACCTTACTCATAATACACAAGGTAACATGAAGTATTGGGTCATATTACTGAGGAATAGAAATTATGAACAGTTTAACAACAATGGCCACTGAGTTAAACTAGTGTTAAAGGAGTCATCATTGCCAGTGCTTCAAATGTTGCAGTTTTATATTTCTGGACACCAGTGCCGAGGTTAAAGATTTATTCTGTTTTGTGGTCACCAGTTGACTTCTGTGTCTGTGTTCAGGGAGTGAATGG
>chr1	93738199	93738523
TTGGAAGATAAAAGTTTTAAAGAGAAAATTTTAGTCTTAAAACTAATGGACTTTGTTGACAAGTAGTTGCTGGAACTTATTCAGTAAAAATGGTGCTTGAAGTCTGAAGACTAGACACCAGTATAAAGTTTTAGCTGTAGGGTTTAGGATAAAAAAGTGTCCTGAAGTGACAAAAAATCCAACCTAAACAGGCATACATGACTACAAAGTCCAGGCATATTTTGATTCAGGGGTCAAATAATCTTCAGGCCCCATTTCTTGGCTGTGCTCCCTCTTGTTCTTTTTATTCTCAGGTTCCATTCATACCATCCTCCGTGTTCGTTTA
>chr1	93470772	93471084
ATGAAATAGAAATTTTTAAAATCATGAATAGATTTTTCGTTAGTTTTTTAAATTGCTGTTTGGCCAGATGCCGTGGCTCGTGCCCATAATTCCAGCACTTTGGGAGGCTGAGGCAGGCGGATCACCTGAGGTCAGGAGTTCGAGACGAGCCTGGCCAACATGGCCAAACCTCGTCTCTACTAAAAATACAAAACTTAGCCAGGCATTGTGGCACATGCCTGTAACCCCAGCTACTGAGGAGGCTGAGACACAAGAATTGCTTGAACCCAAGAGGTGGAGGTTGCAGTGAGCTGCAATCGTGCCCTTGCACTCC
>chr1	178278733	178279045
TCCAAGACACTATGCTCCTTCTCAGTTCTCTGACCTTACGTTTTAATACATTTGCCTTTCTTGTGTGTGTTCATGTTTAGATGGCAGAGTTGACTAGAACTCATATCTCAGATGCTGTCGTGGCTTCAGGAGCTCCCCTTGCAATACTGTATGACCACCAACGGCAGCACCTTCCAGACTTTGTGAAACAGCTGAGGACCAGAACTGAAACAGATAGGTTAATATTCATTCAGTCAGCAAATATATAATGACTGTCTGTTAGGTTAATATTCATTCAGCAAATATGTAATGAGTATTTGTTGTTATAGGCATT
>chr1	169385012	169385318
TTGTTCCCCTTCCTGTGTCCATGTGTTCTCATGATTCAACTCCTGCTTATGAGTGAGAACATGCAGTGTTCGGTTTTCTGTTCCTGTGTTAGTTTGCTGAGGATGATGGTTTCCAGCTTCATCCATGTCCCTGCAAAGGACATGAACTCATTCTTTTTTATGGCTGCTAGACAACTTATTTAGACTCGCCTTTTAAAAGTGTTCCTACTTGGATATTGAGGAAAATGCACGGAAGTGCCCAAAGAAGTGTGTTGTGTTTGCTTATTTCTTACAGAGTAATGCTGAAATCTGTGTTGCTTTTCCCCAC
>chr1	237905271	237905577
CTTGGTTTCAGATAATACTTCAGTTTAATCTTCTATTTGTTGCATCCTACCCAAGAACAACAAGCTTAATTCTTGTGATAACAAGTGTAGTTTGTCAAGAATTGCAAGACAAGACCATTGCTAGAAGTTACATTTTGGAATGGTACTGCCATTTGGATTTTGTCTGTCTCATACCCAGTGTCTGTTTTCTAGGCATTATTGCTCATTGTTGTCTGGAAATTGGTTTTTATCTTGAGGGAATTTGTAGCAGAAACTGTCTTTGAAAGCAATCACTCTTCTTTAAAGCCAAAAGTAATTTCTAATATGT
>chr1	147564297	147564622
AGGTTAATAAGTCTAATATTTAAAAACTCTGTAGAGGGATGTTGGGAAGCTGTGGGGAGAGCCCTTGGGCTTTTCGCCTGGGTAAAGTGCAGATTCCTGAGAATTCTGGGCCTTGGCTTCCAGCTGCACTAGTGCCGGCCACTCAGCTGTTCTCAGCAGCGTCACCTGGCGCAATGGTGCTGAAGCGCACTGCCGAGAGGCCAGAAGGCAAAGCGAGAGTCGGTGGCTATGGCCTGGAACCCATTTAGGCAAAACAGAGGGCGCGCGGGGACAAAGCAATAGAGAAGGGTGGGCAATACAGGATCTGTACACCATACATTAGCAAT
>chr1	1222652	1222977
CCCAGTGGCACGTGTGTGTGTGCACAGGCGCGGGGCAGGGGCCATCCCCGGTGGCACATGTGTGCACGGGCTTGGGGCAGGGGCCATCCCCGGTGGCACGTGTGTGTGTGCACAGGCGCGGGGCAGGGGCCATCCCCGGTGGCACGTGTGTGTGTGCACGGGCTTGGGGCAGGGGCCATCCCCGGTGGCACGTGTGTGTGTGCACAGGCACGGGGCAGGGGCCATCCCCAGTGGCACGTGTGTGTGTGCACAGGCGCGGGGCAGGGGCCATCCCCGGTGGCACGTGTGCACGGGCACGGGGCAGGGGCCATCCCCGGTGGCACGTG
>chr1	91821760	91822059
AGTGGTGTTAAATTAGTCTCATAAACTTCTGCAGGACAGCCATATTGGGAGTTATCCCACGATGCCACACAGTAGACTGGGTTGTGGCTGGCCGGCAGGCAGGTGCAGGATGTGGTCCCGGGGCTTGTCATCTGTCCCATTCATGTAAAATGTGCCTCTGCCTCCAATCTCCTTCCCCCATCCTCTGGCCTTGGCTGACAGTTTCTGATCCTAAATCAAAGATGCTCAGAAGAAAAGCCATCAGTAGATATCAAGCAAAGGATTTAGAAATATTTAGAATGCTAAAATGTCAGTGCTGGA
>chr1	182296211	182296510
GTTTCCACAAAGAACACTATGAAAATTACTGCTAAATGGGTGGTGTCATTGAAGGGCTTTAAGCAAGGAAGTGAGACTATTGTTTATTCTATGTGGTTTTAAGAATACTTTGCATTTGCAGAGAATGTTACAGAATTTCAAAGTATTTCAAAATATTTTTACAAGTAGACTTTCATTAAATCAGCACCAAAATCCCTAGTGGTATACGGGGTGTTTGTTTTATCCTAACTTTACATACAAAAAGCTGAGGTTAAAAGTATATTTTCATTTGTACCCCCACTTTTTCCAAAAGATAATAAA
>chr1	92757977	92758256
TTGCAGTGAGCTGAGATCATGCCACTGCACTCCAGCCTGGGCAACAGAGTAAGACTCTGTCTTTAAAAAAAAAAAAAAAAAAAGAATATGAAAGCTAAGTGAAAGACACAAGAGACAATATATTATATGATTCCATTATATGAAATGTCCAGAACAGGCAAATCTTATAGAGACAGAAAGTAGATTAGTGGCTGCCTAGGACTGGGGGAGAGAAAAGAAAGGGGGTGATCGCAAATAGGCATGCAGTTTCTTTTGGGGTGTTCTAAAAGTTGTGCATATA
>chr1	192289487	192289766
GAGGGAGTGAGAATGAGCTCTCTTAAATATTCCACTATTAGGAAGCTCTGATTTTCATGATTTTAGGAGAGATTTTAAAAATGGAAGGAAAAAGAATGAAAGAAAATTCAGAGAAAAATGTGGACTTAGATAAAAGGTAGAATAAGATTATAGAACCAAGAGAGGAAGAAAGAATTTCATGAAAGTAAAGATAATCAATGCTGCCTAAAGATACATTAAGGTCAAACAGATTGAAGGCACAAATATAGTTGTAATAACAATGTGAGGTATCTTGAGTCAA
>chr1	172707641	172707949
TGATAAAGGTTAGATGGGGTCATAAGTGTGGGGCCCTAATTGGATAGGGCTGATTCCATTATACGAAGAGGAAGAGACATCAGAGCTCTCTCTACAATGTGAAGACACAATGGAGAAGTGTGTAATGCATGCTGTGTATAAGCCACCATGCTAGAGAAAGTGGCCGTCTGCAAGCCAGGAAGAGTCCTCACCAGGAATGGAATCAGCCAGCACCTTGATCTTGGACTTTCCAGCTTCTAAAACTGTGAGAAGTAAATTTCTGTTGTTTAAGACACCCAGCTGTATGTTTTTCTTGCAGCCAGGGCAGAC
>chr1	179425524	179425832
CAGACTCATGCCAGAGATTGTCCTACAGGAGGGGTCACCTGGGGCCGGGGATATCTAACCCACAGAGAGAAAAGGGCCCCTGCAGGCTCTGCGCACCGGCGCCCGTGCAGCCCTCCCCACGGATCACTGTTCCTGGACTGAATGAATTGCTCTATGACCTACAGACTAGCAGTCCCTTCGGTGTTACGCCCTTCCTTCCACCTTCTCTCCCTTTTGTCACCCCGGGTGCCCTCTGGGCCTCCAGGCTCTTGTAGGCCGCCTCCGCCGCCGATTCCGCAGATGGCCACTGGGTGGCGCCCGCGGCGTGCG
>chr1	197123299	197123631
CAAGCATATTGCATCTCAATCTTAAAATGAACATGTGATTTAAAAATTCATTATATTTTCAAGTTATTTAAATCTACTCTTAAAAATGCATGAAACTCCCTGTTGTATTCTGAAGCATGAAAGCAAAGTTATCCATCAGTTACTAATCTAGCATATGCTCCTGAAAAAAAATGTTTTACTTTTTCAAATGGCTGTAACTACTTATCAATATATATAATATTGGATATCAGGAAGGTGTAGGTTAATTGTGTATTCCTGATTATATCTATTTTTGAGAAAAAGCTCATTGATTCTGTAGAAAATGTAACATCTAGGAGGGTGTACAGCTCAGGA
>chr1	59239708	59240040
AACTCCTTTTAAGTGGCCAGCATTATCCTGATATCCAAACCAGACACAGCACAATAATATAAAATAAAATTAAACAAAATATTAGCAAATCAAATCCAGTAGCATATGAAAAGGATAATAGCTCACAACCAAGTGGGATTAATATGAAGAATGCAAGGTGATTCATCATCGAAAAAAATCAAAGACTGTAATCCACCCTATTAACAGACTAAAGAAAAACTACATGATAATAGATGCAGAAAAAGCAATATCTATCTATGGCAGACTCAGCAAACTAGGAATAGTAGGGATCTTCCTTAACATGGTAAATGGCAACTACAAAAATAGAGTACA
>chr1	40126474	40126824
TTTCCTATCCTCTGTATACTTTAAATAACTCATTCAAAATCTCTTTTAAAAAGAAAGAAATTTGGCCGGGTGCGGTGGCTTACGCCTGTAATCCCAGCATTTTGGGAGGCCGAGGCCGGCGGATCACCTGAGGTCAGGAGTCCGAGACCAGCCTCAACATGGAGAAACCCCGTCTCTACTAAAAATACAAAATTAGCCGGGCGTGGTGGTGCATGCCTGTAATCCCAGCTACTCGGGAGGCTGAGGCAGGAGAATTGCTTGAACCTGGAAGGCGGAGGTTGCGGTGAGCTGAGATTGCACCATTGCACTCCAGCCTGGGCAACAAGAGCGAAACTCCATCTCAAAAAATAA
>chr1	121000251	121000601
GTTCACCATCATTAACAGCAAACAAATGGGAAGTTATTCTTGTTTCTTCTGAGAGGAAAAAGAACGAAGGGGAACATTTAATTTCAAAGGTCAGTATTAATAACTTGAGGAATAGTTAATAACTTCAGCATTATGTTCTTAGATTTCTCAATCCTGTAATTTTTAAATTATTTTTACAATAGTAAACATAATATAGCTGAAAGAAAGTCATATGCTTTCCAGAGCCACAAGAGGCAGCCTTGAAAATGGTCTTGTATCCCGCAAGTCCACTTCCTTCCTGCTTCTATTCCTCAATTTAAAGCACAGGTTTTAGTTCAAAAGGCCAGCCTACCACATTATTAGTGAATTATA
>chr1	84565572	84565828
AAAACATATTACTGATTGAGAGAAACCTTACATAACTGAGTTCATACTGAATGGTTCCATTTAGATAAGGTTTCAGAACAGGAAAATCAATCAGTGGTAAAAAAACAATCAGAACAGGGGTTGCCTCTGGCTGCGTGGGGGTGGAAAACGACTGGGAAGGAGTATGAGGGAAATTTCTGGGTGATGGTAACATTCTGTATCTTGATACAGGCTTGGGTTACAGGTATGCATGGGTCACTGCTTGCTAATACACAGGC
>chr1	14158213	14158469
AGGTGATCAGGAATTAGTGCCCTTACAGAAGAGACCCCAGAGAGCTAGCTAGCGCTTTCTACCAGGTGAGGATGTAGCCGAGAAACACTTCTGTGAGTCAGAAGATGGTCCTCACCAAAACCAAATCTGCCACCACCTTGATCTTAGACTTCCCAGCCTCCAGAGCTGTTGTTTATAAGCCACCCAGTGTACAGAATCTCTATTGCAGTAGCTCACAGGAACTCAGACAAGGACCATACCCGACCTCACCTTGAGAT
>chr1	172454910	172455241
GAACTGAAATGGAGGTCAGAGCTTCATTACAGAAGGTTAGTGGATCATCTGATTCTGTGGCTACAATGAACAGTGAAGAATTTGTTTTGGTTCCTCAGTATGCAGATGATAATTCTACAAAACATGAAGAAAAACCTCAACTGAAGGTATTTTTTTCTTTTCTACATATGGTATAATTTTTAATTAAAAACTATTTGAAACTTAGGAGATGTGTAAAATGCAAAGGTTTTTCTCAAGTGCTGACTTTCAAAATAAAATCAATGTTTGATTTATCCAGACCCTAATTATTTGGTTTGTGTATTTTAAAAAGTTCTTGCTTTTGGTTGTTTACC
>chr1	101156782	101157113
AGTTTTGCCTTGCCTACCTTAAATGTGCTCAGAACACTTGCATTAGCCTACAGTTGGGCAAAATCATCTAACACAAAGCCTATTTTATAATAAAGTGTTGAATATCTCATGTAATTTATTTAATACAGTCCACTGTAGAGTACAGTATCAGTTGTTTACCCTTGTGATTGCTTGGCTGACTGGGAGCTGCCGCCTGCTGTTGCTGCCCAGCATCATGAGAGATGATCATAGCACATTATTGCCAGCCCAGGAAAAGATCAAAATTCAAAATTTGAAGTATAGTTTCTACTGAATGCATACTGCTTTCACACCATCATGAAGCCAAAGTCATA
>chr1	218645750	218646042
CTCTTCCTGAATGAGAATTCTTCTGAACACAAACTATTCATATTTACTTAAATATCAGGGAAAATTAAACTGGATGAAAAAAGCATGGGCTTTGTTGTTCCCATGATAAGAATTATACATTTATATATGTGTGCATGTGTGTGTGTTTTTGTGTGTGTGTGTCTGTGTATGCATCTATCTGTTTTGTTTTTGTTTTTAAGACAAAAGGTGATCGGAAAAATGGAATGAACATATTTTTTGGTATGTCTTACACTAAATGCAACTAAAAATCCTGAACATTATATATAAAACAA
>chr1	32034375	32034667
CCCTAAACCAATCCACTGAATACAGTGGGTCTTCGTTCCTTCCATCTGAAAAAGTCACTGCCTGGAACAGCGCAGCCTGCTGCTTCCCAGCAGAGATCTGGGCAGAATGCCAGGTTGGGGATGACTATGATGATGGGACTTAATACCACTCATGTGGGGGCCTTGGGGTGAGGCCAAAAGGAGGAGGACCGACAGTGACAAGGCGCTGGCAGGCCTGTGCCAGCAGCACTGTCCCACCCCATGTTCCCCTATGCGTTAAGGATCGCTGTCCCCGTTTTATCACAAACAAGGTG
>chr1	46689242	46689581
ATATGGTCCTGGGAACAGACTGAACTTACGCGGGGCCTTTGAAATGTGGCTTCCTCCAGGGTCTCAGTATGGGAAGTCCCTCTCAGGGTTAACCTGAGTCTCTCCTACTGTAGCTCAGCCTTCATCTCTTCTAAGTGATCAGGAGCCTCCTGAAGCTGCTACTGCTGCTGCTCTTCCTTCTCTCCCCACCCTCAGCTCTCATCCTTATCCTCTAAGTGCAGCAGAAAACTGAGACACAGTTAGATGTAGCATGGGGTTGGGGGGAGATGGCAGCTGGCATTTGCTGAGCATCTCCTCTATGCCAGTCACTTTGCATTCATGACTTCATGTGATCGTCACA
>chr1	157291744	157292083
AGAAACCAGGCTAAAGGGATAAGTAAGCGTGAAATCCAGTTTGTGGTTCAGTTGCCAAGTGCTGTGTTACTGTTTTAGCCCAGAGCAGTAGATATCTTTTCAGAATTGGTCTCCTGGAGGGGGCATAATTGGGTAATTTTTCTGCCAAATGAGGCACCTTCTGGTGATGTGCATGAAGGCACTTGTCTGTGTTAGAGGAATATCTGGGCCTGCCTGATGTGAAATATCTGGTTTTATGCATTTCCTCAAAACACCGACTGCTCTTCACGCACTTTCAAACCATATTCCCTGTTCTCGCAATCCACTATAGTGATCTGATACATTAGAAAGCTGCCCTAGG
>chr1	195772397	195772717
AAAAATCAAATTTCAATTACAGAAAAAAATGCAAGCAAAATCCTAAATTATAATAGATATTAGTAGGCAGGATATGAACTCTTAAAAATTTTGCTATTAAGATATATACAACACAGACCAGGCTCGGTGGCTCATGCCTGTAATCCCAGCACTTTGGGAGGCCGAGGCGGGCAGATCATGACATCAGCAGATCGAGACCATCCTGGCTAACATAAACCCCGTCTCTACTAAAAATACAAAAACAAAATTAGCCAGGCGTGGTGGCGGGTGCCTGTAGTCCCAGCTGCTTGGGAGGCTGAGGCAGGAGAATGGCGTGAACCC
>chr1	114656015	114656335
TCCTGGTCAGGGCTTGCCTAGAGAGTGGCTATCTTGGTTACGAGCAAAGTAGACACAAGTCAGACAAGAACCACAAGGGTATCTGCCAGTATAGACAAGTTTCCTGTGTGGGGGACACCTGGTCAAAAATTGGACCGTGCACCAAGATAAAGGAGTGTCCTGTGAAAGGTCAGTTGTAAGCATCCATGACCAAGTCCTGTGGAGCCCTATCAGGACAGGGGTAGAGTTTATAGGAAATCTCCTGAGACAGACCTCAAGACCAAATAAGAAAAAAAAAAAAAGCTCTTTATTTTTAAGTTCTCTAAGAAAAACACACACATA
>chr1	202181902	202182189
ACACCTGTAATCCCAGTACTTTGAGAGGCTGAGGTGGCCAGATCACTTGAGGGCAGGAGTTCTAGACCAGCCTGGCCAACATAGTGAAACACTGTCTCTACTAAAAATACAAAAATTAGCTGAGTATGGTGGTGGGCACCTGTAATCCCAGCTGCTTGGGAGGCTGAGGCAGGAGAATTGCTTGAGCCTGGGAGGCGGAGGTTGCAGTGGGCCAAGATCGTGCCACTGCATTCCAGCTTGGGTGACAGAGCAAGACTCCATCTCAAAAAAAAAAAGTCTTATTGCTCA
>chr1	226245979	226246266
ACTCAAAATGGATTAGAGACCTAAACTTAAGACCTGAATCTATAAAATTTCAGAAGAAAATGTAGAAAATTTGACATTGGATTTTGCAATGGTTTCTTGAATATGACACCAAAAACACAGGCAACAAAGGCAAAAATAGACAAATGGGACTAGATCAGACTTTAAAACTTCTGCACAGCAAAGGAGACAATCAACAGAGAAGACAACTTACAACATGAAGAATGGGAGAGAATACTTGTAACACATATATTTTGATAAAGATTAATATCAACAATATATCTAAAAACT
>chr1	3705561	3705847
GCAAGGCTGCCTATTGTGGGGGAAATCCACATTCTGAAGATAGTATCCTTGCTTTGCTAGGCCTTTTTCCTGATCCAGGAGAGAATCAACTCTGATAATAAATAAATAAACAAAGAAAAAAACAAAAACCATTTACAGGCCGGGCGCGGTGGCTCACTCCTGTAATCCCAACACTTTGGGAGGCTGAGGCAGGCGGATCACCTGAGGTCAGGAGTTCAAGACCAGCCTGGCCAACATGGTGAAACCCCGTCTTAACTAAAAATACAAAAATTAGCCAGGTGGGGTGG
>chr1	201077840	201078126
GGCAGGGCTGTGTTTCCTCTAAAGGCACTAGGGAAGGATCTGTTCCGGGCTTCTTTCCTAGCACCTGCTAGCTGTGGCAGCATAATGCCAATCTTCACACAGCCTCCTGCCTGCCTGTGTGTGTATATGTTGAAATTTCTCCATTATAAAGGACCCCAGTCATATTGGATGAGGGGCCCACCCTACTCCAGTAAGACCTCATCTTCATTAATCAAATCTACAATTACTTTATTTCCAATTAAGGTCACATTCTGAGATACTGGGGGTTAGGAGTTCAAAATTCAGTG
>chr1	76924202	76924479
TCAGACAACTAGGTACAATATGCTTCACTTTTATTTTAAAAATGTATATATTTGCATTAAAAAAGAATGGAAGGAAATATTTATTCAACATATATTTCTTAAGCACCTACTATGCACCAGGCACCCTGTGCAAGTTAACACTCTAGGCTGTGAGAGTATACATTGCTTTTATTTCTTCTCTTTGATTATTTGTCTTTTCTGTATCTCTACACTAATTTTCTATTAATTTTATAATACAAAATTAAAGTGCTTTTATTTGCTTATGTGCTTTTGAGTGG
>chr1	56229757	56230034
TGATAGCCTCTGACAGAGCTCTCACAGTATCCTCAAATGCAATATCCTGTAAGGAAAAAGGAGAGCAGCTTTGGACCCAGACATATCTGGCTTTGTTACTTCCTATTTTGCTATGCAGTAAAAGTTTATTCAGTAGCTGTTGTATCCAAATCACTATATTAGGTGCTGTATGAACTCAGGAAAATCCAGGAATTCTGCCAGAGGCAGGGCATTTAGGGATGGAAAAGGAGCAAACACAAGGCTTGTCTCTTTTTGGAACATGGGAAAGTCTCTCATTC
>chr1	890684	891004
AGTGACCAGGCGGGGGCCTCACCGCCCCAGGGCCGTTGCCTGCTCAGACCTTGCAGGCTGTGGAGCAAGAGGCCCTGGGTCTCTCCAAGCAGCTGCAGACCCCAGCTCGAATTTTGCACATGGCGGGGTCCCGGGAAGGGTGGGGAGCAGTTGTCCTTCCTGTCGTCGTCTGCCGTGTGCCATCTTTCCTGGATCTTGTAGTGGGTGCACACGCGTGCACTGGGACCCCACACAGCAATACGAGTCCAACTTAATAAACACATTTCTGGGGTTCCTCAGGCTGAGCATCTCTCTCTGGCATGTGGGGCAGCTGCGCAACTT
>chr1	233660881	233661201
TTCATTAAAGTGCCTTATAAAAACGAGTTAAAAGAGCATCATAGTTGAGTTTTGCATCTGGAAATCCATGTCCTATCTCAGCTCATTTTGACTTGTTCTGGTGCCTTTATAAACAGTGGCGCTCCGTTATGGTATGAACCAGTATGTGCTGAGCTTCAAAAAGCCGTAGTGTTGGCTATTGACTAGCTTCCTGAGTTTTCCTGTTAGTTTTTTTTAGAACAGAAGCCAAGCAGCAGAAAGGTTCTCACATACTTTTCTTGTTAGAAGTTCGGCTCTTGGAATCCACTGTTCATTTTATACAGCCGGGCTCAAAAGTAGACT
>chr1	167072405	167072761
TATGAGCCTCCTCAACCTGCAATGATAGAGTCCCAGTGTTCTTTAATGTCTATTTACTTTTTCCTTGCTGTCCTCTTCTCTGCATATTATTCCAGCTGTGACAGTCATTTCATCAGTGAAATTATCAGAGCAAATAAATTTCACTCTCTGGGTCCTTTGACTGAAGCTCCACAATAGGATAAAAAGTATTCTCCCTCCCCCTCCCCCTCCCCCTTCCCCTCCCTCTCCCTCTCCTTTGCACCGTCTCCCTCTGATGCCCAGCCGAGGCTGGATTGTACTGCTGCCATCTCGACTCACTGCAACCTCCCTGCCTGATTCTCCTTTCTCAGCCTGCCGAGTGCCTGGGACTGCAGGCGC
>chr1	55050823	55051179
CAGCAGGCATTATAGACCAAGCTGGCTGGGTTAGGGCCAGCGCTGTTAACAAAGCAGAGAACAGGAGGCCCAGGAGGGGAACTTGAGGTAGAATTTTGTCTTGGTATCTCACAGCTTGCTGCATTTTGCTTGCTTTGTGCTCATAGCCACTGGAATTAGGTTTTGTCTAATTGCCTGTTTATGTTGTCTCCATTATGCATTCTCGCGGTGGGTGTGATTAAGCCAGGTAGTAGGTGAGGTACAGGGGAAAGCAGCCCTTGCGGAACTTACATTCTAGTGGGGAAAGAAACTCAGTCATCAATGAATAAGAAAAAAATTATCGAGTGTGAGCAGGCAATGAGTGCTACGGCAGAGCTC
>chr1	204976484	204976768
TAAGGGAGTGCAGAGGGGGCGGGGAGGAGAGGAGATATGAGGCTGGATTCCACTCCACTGAGGAAGGTCTAGTTTTCTTTGCTATAGAATGAGGGTGATAGTCCTAGGCCTGTGGCTGTTTTAAGGATTCAGTGAGATGGTGGATTTATTTATTTATCTGAGACAGAGTCTTACTCCATCACCCATGCTGGAGTGCAGTTGTGTGATCTTGGCTCACTGCAACCTCCGCCTCCCAGGTTCAAGGAATTCCCCTGCCTCGGCCTCCTGAGTAGCTGGAATTACAGG
>chr1	40074372	40074656
CAAATATTTGCATGTTTACTCTGTGCCAACCACTGTTCATTAAGCTGTGTTTATAAAATGGTGATAACAGATTATCTTGTCCGTTTGTTTTAAGGAATCATTATAACGTATGCATGTGCTTGATATAATGCCTGACACACAGAAGCACTCAACACAGAGAAGCCATGTCTACGTTTAGACAGGGAGGTGTGTCTTGCAGAAATTAGCCTCGATATACATTGGGTGCCCACTATATGTTCCACAATCATCTTAAAATAGTACTCAGATCCTGGCAGAATTTACTTT
>chr1	87965266	87965589
AACACAATCATATTTTCTGTTCAATAACCAAACCACAACGTTTTTCATGAAAATCTGTTCTTTTCAACTTTCAATCAAAAAGGATTTTATCCAAAATATCCAGATATTTTGAATTTCTGTCTTTCTTCTTCAGCTGACAGATAATGACTAGAAAAACCAATCCAGTTAGGTCATTTTGGATTCATTAGATTAATACAGCTAAATTAAACATTTGGAGAGGAGAGAAGCAACTAAAACTAGCCAGGAGTTACCAAGTCTTCCCAGGCATTTAGACCACGAGGGGAAAGTCCTCTTTTGCAAGTGAAAAACCTGCAGTGAGCAACA
>chr1	235380030	235380353
TTCTCTCATTATTTTCCTTTGTTCCTTTCCTTTCCTAGGGTTTGGAAATCTTAAATAACTTTCGCAAGGACATGCAAGTGTATGTAGCAGAGTTGGGCCTCAAGCAAGACCTGTCTGACTTCAGAGGTCACAGTCTTGATCACTGCTCTAGGGCTCTGCTTCTGTAACAGCTGCTTCTTGAGATGTAGGAATTAAGAGGCATGTAAGGAAAGCTAGCATCTGGTTTCATGTTGGATTTGGCTTGGCCCTCAATCTATCAATATCATTGATGGGATGAATTCAGAGGATGGAAGATTCTTGGAAAACAAGTTTCTAGATAGGGCT
>chr1	207229141	207229445
TTGTTAGAATTCTGCCCTGTGTGAGCAGGTTTTAGAAGCAGCCTTTGAGAGCTTGTTTGCTATCAGCCCTCTGACACTTCTGTCTCCTTCACAGACACCCAGTAATTGGGTCCTCTTGGGTCATGAGCTACAAACACTTCTCCACTTACTCTACAAAGTTTTTTTTTCTTTTATCAAACATAGATTTGCAGCTAAACTGTTCCTTTGTCATGCCCAAGGTGTAAAAACCCATCTTATTTTCTTTCTGGTCTTTGGCTCAAAAAGAGAAGTTTTTCTTTTTGAGTGGTCCCAGCCCAGATGGCAAA
>chr1	38205969	38206273
TTAGCCAGGTGTGGTGGCACGTGCCTGTAGTCCCAGCTACTCGGTAGGCTGAGGCAGGAGAATCGCTTGCGCCCGGGAGGCAGAGGTTGCAGTGGGCCAAGACTGCACCATTACACTCCAGCCTGGCGACAGAGCGAGACTCCATCCATCTCAAAACAAAACAAAAAAACACAAAACAAAAAACAGAAATGCAATAATTATACAACTGTCCTAGATTTTACATATCCACAACCTACTGCCTTTAACCCTGGATACACAGGGTATTAGGATGCTGAATTGAAGGAGTAGAGCCATTTGTACTCGCC
>chr1	19711515	19711853
AATTACCTGGGCATGGTGGCAGGCTCCTGTAATCCCAGCTACTTGGGAGGCTGAGGCAGGAGAATTGCTTGAACCGAGGAGGCGGAGGTTGCAGTGAGTCGAGATCGCGCCATTGCACTCCAGCCTGGGTGACAGAGCAAGGCTCTGTCTCAAAAACAAAACAAAACAAAACAAAACAAAACAAAAAACCACCTAAGATCAGAGAAAGGCAATCACCAAGTAAAAGGATAGGACAGACAGAAACTACTATTAACTGCTTTAATTCTGTCAGTATAATTCCCACTGGGCCTACCCACATGCCAATTTCATTAGTTGATATGATTTGGCTCTGTGTCCTCC
>chr1	30144075	30144413
AGGTCAGGAGTTCAAGACCGGCCTAGCCAACAGGGTAAATCCCTGTCTCTACTAAAAAATACAAAAATTAGCTGGGCATGGTGGTGCGTTGCCTGTAATCCCACCTATTCAGGAGGCTGAGGCAGGAGAATTGCTTGAACCCTGGAGGCGGAGGTTGCAGTGAGCCAAGATCATGCCACTGCACTCCAGCCTGGGTGATAGAACGAGGCTCTGTCTCAAAATAGATAAATAAATAAATAAATAAATAGGACAAGCAAGGGCAAGGGGAGAAGAAGGGAGGAAAACGGTACAGTAAGGAGGAGGGCAGAGAGGAGAAGGGAGGGCAAAGGCAGGGTTGGA
>chr1	85645119	85645424
AAAAACTATTATATTAAAGCTTTAAAATAAAATGCTATATTACAAGGGTCTTTATGACTCAAAGAGAAACAAGGAAAATTAGAGTATATTTCATAAAATTTAAAGGAAAGCTCTTTTATTTGAAATATATAAGAAGAAAAACACATTATATTTCTTTAAGAGACTTTAGACCTTCCTCCTTGAGTTTTTGTTTTTCATGTGTCCACTTTTTAAATGTTTCCATTTCCTCCACACACATATTTCTGAAGAGTTATGAGCAGGAAGTTTTCTCACGTATTTTCCCAAGTAGAAAGGCCTCCAGCTGCA
>chr1	61254840	61255145
TCATGATCCCTTCCCCATCCTCAAAGCCAGCAACGGTGCTTCTCTCTAACCATTCTTCTCTCGTCACATCTCCCTCTCTGACCTTTCTGCCTCCTTCTTTCCCTTTTAAGGACACTTTTGATTGCTTTGGACCCAGCTGCATAATCGAAGATCCTCTCCTTTAATTCCATTTGCAAAGTTAATCCCCCTTTGCCACGTAAGGTAACATACTCACAGGTTCCAGGGATTGTGGCATAGACATCTCTGAGGAAGGGGCATTATTCTGCCACCACATGGAAGAAGGGTGCATGATGAGACAGCGCTGGG
>chr1	226949840	226950136
AAGTGAAACTACTGTACCACCTAATTCCACACATGACTGGGGAGTGCCAAAAGCACCCCAGGCACTGGTTTCCCGGCCTCCACAGGGCAGCTGACCCCAGCCCAGAGGGACTCAAAGGTTTCTCCACACCCAGTCCCAGTCTGTCTCCCGTGTCCTGGCTGGGCCTTCCTGGGACACATGGAAAGCGCATCCAGCCACTGTAGGAGAGGTGACCATGTGATTCACTGAGACATTTATGGATTCAAAGGGAGGGAAGGAATGAGAAGCATCTGGGAGAAAAGTGTTCTAAAAAGAAAG
>chr1	184978751	184979047
TCTTGTCACTCTCTACCCTTTGTACCCAGAATAATGTCTAATATATACTAACTAAGTGTTCAACTCTGATATCTCACCTTTTTTCCCCAATGTCCCTTTCCTCTTTCCCTTTCTTCCATTCCTAACTTCCTCCCTTGAGTCAAAACCTTTCTCTTCTATAGCAGGCAACAGATTAAAAAAATCTCATCAGATTAGAGGAAATAAATTCCAACTTTATAACTGGAAAGAAAGAGTAATAGCTTGATTTCTATTGCCTATGCTTACTACAGGAAAATTGAGCAAACATTTTTTCACAAA
>chr1	153378839	153379117
TTGCCTCCTTGGGAGCAAAAATGGGAACACCAGCAAGATGCAAAGATAAAGGCTGAGATGGCCTCAAGAAGGTGGTTCTTTCACATTCACTTCTCGACCGTTAGTACATAGAATCCCCAATACCCGTTTTCCATACTCAAACTAAACGAAGTTAGAAAATAAACTGGCTCTTTAATGGGAAATGGGAGGAAGGGCTGTCCGCACAGGAATGGGGTTAGGCTGTCAGAAGCGCAGCCCCCTGCGGGCTAAGTCGGCTCGGGCCTCCTGTATCTGGCTCTG
>chr1	70044893	70045171
TTTAATTTTGTTTTAATCACTGTGGTCATAAATTATCCTAGCAATGTTTCTTATTGCATTACCATGGTTAAATGAGTGTAATCAATGAAATTTAATATATCTGTGTTGACTTGAGTTCATTATGAGTTTGGTATTGAACTTTCTTTTTAGTGTATGTGGCTGTTTGCCTATACACCAAAATAAGAATGGTAGACATGAAGATTCCTGGTGTCAGCTTTGTCATTTTTTCCATCATCTTCTCTATAAATGATACCATCAGCTATAATTGCTTCAGGCTGA
>chr1	114085583	114085888
AAATTAAAAATTTAAAGGTAAAAATATTACTTTTTACCTTTTTGGACATTTGTCCCAGTGCTAAGCTTTCTGGACATTTGTACCAGTGCTATTCCCCATCACTTTAGAGCCAAAATAATTTTTCTACTTTCTTTGCTTTCTAGACTTTTCTCCAACAATGTTACAGAGTTAGAATTAGCATTAACTAGAGGTAAAATTATCCAAAGCTCCCTTAGCAATAGAAACACATTTATTCACTCAGTCAACAAATATTCGACAAGTATCTTCTATATGTCAGATAATCTGCTTGAGCTAGGTATAAAATAA
>chr1	219430839	219431144
CCTTGTGTAATTAAAAATTAATTACATATGTATCAGTGAACATATCTAATTTCTAATTCATTGAGGACAGGACAGATAACTGTATTTCCAACACAAGCACAGTGCCTGGCACAAACTCAATAAAGTTTGGTTAAATGTATAAAGAAATGAATGGATTAATAGATGAATGGTAAGATAAACGAGTAGGTGGGTGAGTAGATACAGATTTGGGGATCTGATTTGGGTGGGGCTGGAGGAAACACGTATGTTTTTTAAAGCCTCATAACCTTTTCATTGATGGTCCCTTGAGAATGGTGACGGGTGGTG
>chr1	173886455	173886750
ACCCCATTACTACCCCTCCCCCTACCCCTCCCCGCCTCATTACTACCCCTCTCCCACCTGATTACTCCTCCTCCCCGACCTCATTACTCCTCCTCCCCCATCTCATTACTACCTGTCCCCCACCTCCTTACTACCCCTCCCCCACCTCATTACTACCCATCTCCCACCTCATTCCTCCTCCTCCCCACCTCATTACTACCCCTCTCCCACCTCATTACTACCCCTCCCCACCTCATTACTACCCCTCCCCATCTCATTACTCCCCCCCACCTCATTACTACTCCTCCCCATCTCAT
>chr1	68845066	68845361
CAGTTCTTTTAACTCTTATTCATTGTTTCTTCTTTACATTCTGGAGCATGTTCTCAGTGTCTTTAATGAGTGCTATGTCACATACACTAATTATTTCCTTTTATTTGTATGTTTTCTTAACTTGAAAGGCGGCAAATGAGAGGCTATAAAATATCTGAGAATTTGTGTTACAGGAAAATTGATTATTTCTTAGGAATTGGATGCTCTAATTACTTTCCTGAAGAAGAACTTCTAAGATAAATCATGTTATTGGTTCCACTAATGATGTAATAAGAAGGTACAATGCTAGAGTAACT
>chr1	101967440	101967859
TCCAATGTAAAAGAAGTGGATAGCGGCTGACTAGTGTACATATTATGTATGCAGACTTTGAAGGAATCCCCCTTGTTTTTAGCTGTTCTTCCATTGCTCCTGGAGACTCTGAGCTCAGAGATTTTCTAGGCTCTGATGGGCAGAGTGGCTCGTTTCCTCCCTGAAGTTTCCTTCATGCCACATTCTGGATTACAACCTCCTCCAAAGAGTGTCATCTGTCAATATAATGTCATCTCTTGATTTCTCTGTTTTCTTTTCTTCACTATAATAGGTAATTCTATGTTTTAGCAGAGCTAAATACATCGCCTTCATCTTCAATCCTGGAGACTAATTCCTTATTGAAAACAAACTTTACTATTTTATTATTTATTACTATTATTATTACTAATAATAAATATTACTATTTATTATTAAAAAAGT
>chr1	153150821	153151240
CTGAGCCCCTCTCTCTCTAGTGCTTTCTTCAAGAGGTGCTGAGAGTAACTTTGCCAAATGGATCCAAGTCCTTGGCCCCCTGCCCTTCCTGGCACACTCAGCCAATACTCAACAGAATTTATAGTGCGGTTCCTGGAACATCCCAGATCTGCTAGAACAATGCCCAATCCAATCCAGCTGTCCTGAGGACAGCCAGCCACTGCAGCAGAAGAGCTGAGGAGCCAAAGCTACCACTGGCTCAGTTCTAATATGCCTGGAAATTCACCAAAGGTGTCACGGCAGAAGGACATTGCTGGGCATGTCCCATTTAGCAGACACAGTCAATGCCCAGATGGAAAACAGCCACAGTGAAGGGCAGGGCCTCCCCCACCTCAGGAATCTCAGCCTCAGCACCCTAGGAACAGCAAGTCCAAGTCTGTT
>chr1	104920419	104920728
TAAAAATATGAATTAAAATCCAAAAAGCAATATGATAGTATTTGCAGATTATAAGGTTTGTCTTTATTTCTAAGCCAAGTTTATATGCAGTCTATTGTTAAAAATCTTTGATTAAAAATTCACAAAGTGGCTGAATAGGATACCTGTTTAAATGATATTTTAATAATGATCATGACTACTTAAAATATGTAATTATATATTATATGTGAGTGTGATTGTGTGTATTTCTAAGAATGAGAAAAGAGAAAAAATAAAACTAAAATGAACCCAATAATAAATCTTTAAAATGCACGAAACATGTATGTTGAGG
>chr1	148441557	148441866
AAAAATTAGCCAGACGTGGTAGCAGGTGCCTGTAATCCCAGCTACTTGGGAGGCTAAGGTGGGAGAATCACTTGAACCCGGGAGGCAGAGGTTGCAGTGAGCCGAGATCGTGCCATTGCACTCCAGCCTGGGTGACAGAGCAAGACTCCATCTCAAAAAAAAAAAAAAAAAAAAAAAAAATCTACAAAGTGCAATAAAGGTGAAGCTCAATAAAATATGCCAGTATTCTTTATTATATCACATACTTTTTTTTTTTTTTTTTTAGACAGAGACTCACTCTGTTGCCCAGGCTGGAGTGCAGTGATGCAGT
>chr1	78454956	78455282
TGAATGAAATGGTACCTCACATTTCAATACTAACATTGGTTGTAAATGGAACAAATGCTCCACTTAAAAGATACAGAATCACAGAATGGATAAGAACTCACCAACCATCTGCTGCCTTCAGTAGACTCATCTAGCACAAAAGTACTCACATAAACTTAAAGTAATGGGGTAAAAAAAGGCATTTCATGCAAATGGACATCAAAAGCAAGCAGGGTTAGCTATTCTTATATCAGACAAAACAAACTTTAAAGCAACACAGTTAAAACAGGTAAAGAGGGACATTATATAATTATATTATATAATGGCCTTGTCCAACAGGAAAATATC
>chr1	236858880	236859206
CTCCATCCCTGTCACCATGGCCACTTTGTTCAAGAGTCCATAGGGTGATAACAAGGATGACTGAGGAAAGAGACTGATATCCATAGAACAGATCATCTTATTCACTTAATTATTAAAACCCTTCTCTGCTGAGGTCCACCTTTAGCAAACATCCACCTGTGACACAAATACTTTCAGGCTTTTTATCTACTCACGGAGGTCTATCCGCATACTTCTTTCCCAAATTTCTTTGTCACCGATTTCCCAATCATGTTTCTTGGGAGTCTCTGATTATTCAACCAAACCATTGGCTTGTTTTGGTATGTAATTGCATATCTGGCCATTTCT
>chr1	7326845	7327128
GGCCTGGGCCTCTTTCTCCCTGTGGAGGCTAAGACCTTTGCATGTGGTCTTTTCACCTGGTCTTCCCTGGCATAGCAGCTCAGGGCTCCCAGAGTGAGCTTTCCAGACACCCAGTGGAAGTTACAGGCTTCTTAGAGCCAACCCAGAAGCTCAGAATGTCAGTCCTACCACATTCTATTGATGAAGCAAGTGACCAAGGCTGGCTGGATTAGAAGGCAGGGGAACTGGATTTCACCTCTCAGTAAGAGGCATAGCAAATGTAGTTGTCTTTACTGGATTCCATG
>chr1	222934949	222935232
AAAAGTAGTGGTTTGAAGTTTTAATTTTTTTGTGCTTTTATCTAAATCCAAACCTGCCCTCAGCACAGTAGACTTTCTTTACATCTTTGTAGAGCACAGATACTTAAAAAAACTTACTGGGGACAATTTTAAGCGTACACAGTAGACAGAAGAATATAATCAACCCCATGTGCTTATTGCCAGCTTCGACAGTGACCAGCTGCTGGCCAATCTCATGCCATCTACAGCCTCTTCCTTTCTGTTGTGTTATTTGGAAGCAAATCCACAGAAGCTTTGGACATGGT
>chr1	213042909	213043190
AATGCATGAGATTCTTTCTTGGGGGAATGATGCCATTTTTATTTTTTATCTATGTTTAAAACTGAGGAAAGTGAACACTATGACAGAACACAATGAAATATCTTCTTTAGGCTGCATTTTATGGTTTCAAGATTGAATTAAGGAAATTCTCATTTAGTGCTCTCTAATTTGTGTCACATGCTGAGACCATTTAATTTAAATGCCAAGCCTGATTTAATAAATTTTAGCAAATTTTCAGCACAGTGTGTAGGAAATAAGGTTCTCAACTTTTGTTCATGCAAT
>chr1	8363216	8363497
AACTCCTGATCTCGTGATCCACCTGCCTTGGCCTCCTAAAGTGCTGGGATTACAGGCGTGAGCCACCAAGCCTGGCCCATCAAGAGCTTTTTTAAAAGCTTGATTTTCCAGCTGCAGAAAGCTTCAGAAACTTTTCAACACAAGTCAAAATCCTCAGCAATGAAGGAGAACAGAAAGGTAGAGATTTCTCTTTAAGGTGACTTCAGACTTGAGCCCATAGCCCAGGAGCCCCTCTGCTGATGAAGGAACCAAAGTCAGGGCAGAGAGGGGCGTTCCAGAGCT
>chr1	53128055	53128370
CTGCCTCCCGGGTTCACGCCATTCTCCTGCCTCAGCCTCCCAAGTAGCTGGGACTACAGGCGCCCGCCACCATGCCCGGCTAAATTTTTTTGTATTTTTAGTAGAGACGGGGTTTCACTGTGTTAGCCAGGATGGTCTCGATCTCCGGACCTCATGATCCACCCGCCTTGGCCTCCCAAAGTGCTGGGATTACAGGCGTGAGCCACGGCGCCTGGCCTCAATTTGCTGAATACCATTTTCTTTGCTCATCACTGCTTGTTTTTTTTTTTTTTTTTCTTTTTTTTAACCCCCACCACTCCTTTTCTGGATTCAGGTT
>chr1	119313904	119314219
TAGAGAAAGATAGACTAGGTTATTCTGATCATTTACATATTAAGTGCAGAGAAACTCTCTTTTCCCATGCTTGGAGCTCAAGGCATCCATTCACCTCCAGTCTGTTGGCCTTTGATATACTTTGGCTCTATGTTCCCACCCAAATGTCATGTTGTTTTGTAATCCTCAGTGTTGGGAGAGGGACCTGATGGGAGGTGATTGGATCATGGGGTTTCCCCCTTGCTGTTCTTGTGATAGTGAGTTCTCACAATATCTTGTTGTTTAAAAGTGTGTAGCACTTCCCCCTGCGTGTTCTCTGTCTCCTGCTGCCATGTGA
>chr1	205769924	205770230
CCAGTCTATCATTGATGGACATTTGGGTTGGTTCCAAGTCTTTGCTATTGTGAATAATGCAGCAATAAACATATGTGTGCATGTGTCTTTATAGCAGCATGATTTATAATCCTTTGGGTATATACCCAGTAATGGGATCGCTGGGTCAAATGGTATTTCTAGTTCTAGATCTTTGAGGAATCACCACACTGTCTTCCACAATGGTTGAACTAGGTTACAGTCCCACCAACAGTGTAAAAATGTTCCTATTTCTCCACATCTTCTCCAGCACCTGTTGTTTCCTGACTTTTTAATGATAGCCATTCTA
>chr1	209952709	209953015
CAGTGGCCCTCAGGCCTCCCCCTCGCCCCTTGTGTCTGACTCAAGCTCCCCAGCATCCTGTTGGATCTGACGCTCTCTCCCACTGAGAGCCCGGTGTAGGCTGCCAATCCCTGTTGGTAATAAACCCCTAAACCTGACTCTATGCCAGGCAGACACCTGTGTGATGGGGCTCCAGGCTCTGGGTCCATGTGACTTCTGTCCCGGGAGGCAGCCTATGGCACCGCGCACAAAAGCCTCCAGGCAGGAGCCCACTACTTGGGCTTAAATCTGCCACTTAACTGTGTGCCCTTGGTCAAATCACCTGACT
>chr1	7010284	7010590
GGGGATATCTGTGCTGATACACAGAGGGGGAAAATTGGCACGACCCCTCATGCAAAGCTGAAAAATGTGGGATAGATTTAGTCTGACAGTGGGCGTGGAGGGAGATTCTAGCAAGTCTTTAATGTGGGATGCAGCCATCTGTCTTCCAGAGTTATGAAGGTTGGGCATGGATACAAAGACCCTTAGACTTTTTATTTGTTCCCTTCAGTAGTAATGCTTAGATGTTCTTTTACTGCCAACCAGAGATATTATTTCTTTTTCTTTTTCTTTTCTTTTTTTTTTTTTGAGACGGAGCTTCACTCTGTTG
>chr1	158542864	158543170
GTACCTTTTTGGTGATCTCATTCTTCAGATTCTTGATCAGAAGCTGCAATAAGTATTAAAGATGGGGTTAAGAGAAGAAATGTGTATAGATGATGATGACAACTGATGATGTTCCTCAGCAATTGTTCCTTAGCTTCAATTAACTAAGTATTTTTTGTCCTGTCCATGTCAATTACCACTGCAGACAGACCATGCCAACCAAGATCTTCTCTAAGGGCCTTAATACATTATTTTTTCTCCTCCAACTAAAACATCCTGAGAAGTCCCAACTAAAGTCTGAATTTCTCAATGAATGAGAGAGAGAAAA
>chr1	106230818	106231092
AATAATTTGATGGAATAAATTATGTGTTTGAATTTCTAATATTGAGAGGCTATCCCTTCTAGAAAATCTCAGTTTGACCATGAAATACTCATCTACTTAACTCAATTAAACTCAAAAATATACAATTGTTTATAAGGAGATCTGTTCTCACTATGATGAAAAGCATTTGACATGCAAAAATAGTCCAAACAACTTCAGTAAAGTAAAATATTTTTAAGTTAAGTACTTGTGTATTTTATACTCACCATAATCCTTAAATTGCTAAGAACTTTTAA
>chr1	2772915	2773189
GAACGGGGTCGCCCGGGGGCAGGCTGGGCTTGAGGACAGCTGGGCGGCACCCGGAGCCTTCGGGACTCAGGGTGTGGAGTTGGGGTGTGCAGTACGTGCCCACAGGCTGGGTGAGGCCTCAGGGTGAATGGCCGGAGGGGGCCTTGCACCTGCACGAGGATTCTGGCCTCACCTGGGCAGGGGGAGGAGCTGCTGGCGCCAGCCCAGCAAGGAAGCAAGGAGGGCCACTTTGACCCCAGGGCGGCACATGCCGTCTACTCAGGTTCCCTCACGCT
>chr1	41693118	41693454
GGGGAGGCGGTGGGATGTCATGCCCAAGAGCCTGACCAACAGGGTTGGAACCACGCCTCCACCACCTCTAGCTGTGTGACCTTGGGCAAGTCCCAGACTGCTCTAATCCTCAGTTTCCTCATCCATCAAGCAGGGGTAGATTACAGGAGCTCACGGGTGTACAGCTGTCAGCATAGGTCTTGGCACATGGAAGAGCTATTATAATTATTGGGGACCCCGTTTGATCCAGGGTCCTTGGTCTGCTCATCTATCAAATCAGGATTGCTCAACCTTGGCACTATTGACATTGGGACTGGATGATTCTGTTGGGGCTGTCCTGTGCATTCTAGGATGTTTA
>chr1	82480288	82480624
ACACAGTTGACTCCATCTTGCTTCTAAGCTTCATGCTGTCCTTGTTCAATCCTGGAGATAGGCTAAGCTAATTTAGGGAGGAATTTAGTTTATAGTTTAACCTTAAAGCATGGACAATAATAGCTCTTTCCCAAACTAGACCACCTTTGTAAAACTAATGAAAGGCCACAAAGTTATAAGAGGGCTCTGAATTCTGATAAGATGTAGGCAAATTTTCTATAATTCCTTACTGCTCAGGAGTCATGTAGCCAGAGGTAACAGGATTTGTGACTTCCTCAGTTGCTCCTATGGATAACATCACCATTGTAGAACCTAAGCTTGATCTTATGAGATTTTT
>chr1	223603620	223603922
TATCTATAGAATATGCACAAAACAAACTGAGAAGGGAATCAAAGTATATCACCACAAAGATCAATAAAATACCGAAAAAGGCAATAAAAGAGGACAGGAAGGGAGAAAGTTACAAGACATACAGAAAACAACAAATGGCAATAGTAATTCCTTCCCTGTGAGTAATTACTTTAAATTTAAATGGATTAAAATCTTCAATAAAAAGGCATAGATTGGCTGAATTAATTTAAAAAACAGTATCCAACTATATGCTGTCTACAGGAGACTCACATCTAAAGAAACATATAGGCTGACAATGCAAGA
>chr1	118359224	118359526
GTTGGAGGCTAGCTTGGCCAACATGGCAAAACCCTGTCTCTACTAAAAATACAAAAATTAGCCGGGCGTGGTGGCAGGTGCCTGTTATCCCAGCTACATGGGAGGCTGAGGCAGGAGAATTGCTTGAACTAGGAGGTGGAGGTTGCAGTGAGCTTGCACTCCAGCCTGGGCGACAACAGCAAACCTCTGTGTCAAAAAAAAAAAAAAAAAAAATCCTGGCACACAGAAAGTGCTATTGTTCATTCCAGGAGTTTTGCTTTCATATAATAAACAGAACCATTATGTTCTGTACCACTAATTTGT
>chr1	243965416	243965726
CTGTCTCTACCAAAAACAAACAAACAAACAAACAAAATATTAGCAGGGCGTGCTGGCACATGCCTGTGGTCCCAGCTACTGGGGAGGCTGAGGCACAAGAATCACTTGAGCCTGGGAGGCAGAGGTTGCAGAGAGCTGAGACTGCACCACTGAACTCCAGCTTGGGTGACACAGTGAGACCCTGTCTCACAAAAAAAAAGGAAAAAGAAAAAAAAAGAGGCAATAAAAGAACAGCAATTGACTACTCAACAGAAACTATGAAAGTCAAAAAACAAAGGTTATGAGGCTAGATTAAAAAAAAAAATTCCATG
>chr1	186179857	186180167
ATGGGGAAATTATACTGAATTATGCAGGCAGGCCAAATGTAATCACAGGGTCCTTAAAACAGACAGAGAAGGAGATATGAAAATGAAAGTAGAAAATTAGAATGTGCAGTATGATAAAGACTCTACTGGCCATTGCTGGCTTTGAAGATGGAGGGATGCAACCATGAGCCAAGGGATAGGGTTTACCTCTAGAAATTGGAAAAGGCAAGAAAATTTATTGACCCTAGAGCCTCCACAGAGAACAGAGCCCTACCAAAATCTTGATTTTGGCAAAGGAGACCCATTCCAGAACTGAAACATGATAAATGCTG
>chr1	35038929	35039227
CGAGACCCTGTCTCAAAAAAAAAAAAAAAAAAAAATCGAGAAATGCCAGGCATAATTGAGGGTAGGAGCACCATAAATAAAACAGAGGAATTAAGTGGAAGTTTACATACTGAACAGTGGGTCCTTCTGCCTTCTCCCCAAAATTGGCTTCCAAAACACTGGCTGATGGATCAGGCTTTGAAAAAAAAAAAGAGAGAGAGAATCTGATCTAGCCTGAGGTCATAGAAGCCTGCCTGCAGGAGGTGGGCTTCAGAAAGCCTAAAACGTGAGAAGGAATGAGCTAGGAAGAGATGGGGAAG
>chr1	50886892	50887190
AATATTAACTTTGGCTGGGCGCGGTGGCTCATGCCTGCAATCCCAGCACTTTGGGAAGCCGAGGTAGGCGGATCACCTGAGGTAGGAAGTTCAAGACCAGCCTGACCAACATGGAGAAGCCCCAGCTCTACTAAAAATATAAAATCAGCTGGGTGTGGTGGCGCATGCCTGTAATCCCAGCTACTCGGGAAGCTGAGGTAGGAGAATCACTTGAACCCAGGAGGCGGAGGTTGCGGTGAGCCAAGATCGTGCCATTGCACTCCAGCCTGGGTAACAAGAGCGAAACTCCATCTCAAAAG
>chr1	190853081	190853410
CCATGATCACTAATCTTTTAAAGGTATATATAGTGAATTGGCATTATCATGGGAAAATATTATCAGCAACAAAATAATATTAATAAAATTTATCAATTATTAAGCACTTGAGATGTATTAGTTATTACTAATCCTTATAATAATTTTCCTCAGAAAACTAACATTTATAATATAAAGTAACTTGTTCATAATCATGCACATAGTTTGATGACTCAGTTGGGAATATAGGTCCTTCTCTTTCTAACACCAAAATTGGTTATCTGTACATCAAGGGCTTCCATATGTCATAATTGACCATGATTCATGTTGCTTATTTGGGATTTGTTTATC
>chr1	217078902	217079231
GACAAAAATGGATTCACATTTTGTCACTGAAACTAATTCAAGAAAATTGAAGAGTCCACAGTAAAAAATATAAAATCATAAAAGTAATGGAGGGAGAAAACAGTTTATAATTTCAGAGTATGAAAGACCTTTATGTGTGTGACACAAAGACTACAAAAATCACATTGATAAATACAGCTACAAAAAATTAAGACAGTTTATCCTTACCAAACTATCAAAAAGAAAATTAGAAGACGGATGATACAACAGGAAAACATAACAGCTGTCTTAGGTCATTTCCTATTGCTATAAAAGAGTACCTGGGACTGGAAAATCTATTTTAATAATGAG
>chr1	21927431	21927709
AACAGCTTCCCATTTTTAGGAGTACAACGTAATGAAATAATATGGAATGCTACACATCAAGTTATTGTTGGTTTACAAAGTACTTTTAGAGTGTTTAAGCTGGCTTTAGTGGGTTATTAGAAAGAGTAAGTTTGAGAAAGTTTCTTCATATACATTTGTGAACATAAAAAAACAAGGCACTTAATGGCAACAGTGCTGTCCCAGAATATCTTACAGACCAGCTCCAGCAGGTAACCTTTGGTACAGCTCCTTAACCTCTTCGTGTTTTGCTTTTCCTTT
>chr1	194952713	194952991
AAATTGGATAAGAATACAGAATGAAAAGAGCAAAGAGCTCAAGATGAAGCCCTGAAACATTACCACATTTATATATAAGACAGAAGAGCAATAGATAGTAAAGAAAATGGGGAAAAAAGGAGGACCCAGAGAAACAGGAGAAAAAATCTAGAATGTTGCCATAGACATAAAAATAAGGAAATTATTAATGAAAAGGTAGTGTAACAGATTGCTTAATAAGTCATCCTGTCTGAATTCTAATTCCACTGCTTGCTGGGCATGTATCTTTGGCCAACACAG
>chr1	154226258	154226564
CCCTTAGGAAGGTGCCATGAGCCCTGCAGGCATTGCTTCTCATCTGAGTTCCCACCCAAGCCAGTTCAGGGACAAGGCCCAGGGTCCTCTCCCCTCACTGAAACCAGCCAGCCCTGCCCGGGAGCTAGGGAAGGTTGGTTCACTCACCAGAGCTAAAGGAACTTGTTCAAGGGGACCATTGTCAAAGCAGAGAGACAGTGCCCTTCCATGGCCAGCAGCCCCTACAATGTTCACTCACACTGAACTCTTCATGCTGACCCCCGGACCTTCTCTTTCTGACTTCCTCTGACTTTGGGGAAGTGGTCAG
>chr1	106156806	106157112
CCACAAAAGACCCAGATTACGCAAAGCTATTTTAACCAAGGCAAGAACATCAGGAAGAATATCGAATGGACACTAGGCTTAAAACTTAGATGAAGGGATGATCTGTGCAGCAAACCACCATTGCACACATTTGCTTATGTAACAAACTGCACTTCCTGCACATGTAACCCTGAACTTAAAATAAAAGTTAAAAAAGAAAAAAAAAGAACAAAACTACAGGAATCACAATACCTGACTTCAAATTATACTACACAGCTGTAGTAACCAAAACAGCAAGGTACTGGCATAAAAACAGACACATAGACCA
>chr1	234754503	234754802
GACTTCCTTTGACCGTACGTGAAACTTAAGTGATGGCTGCTTGTGATGCATACGAAGTGTTCATGCTGGCGGGACCTGTCCCTGGGGATACTTCGGGGGTTGCGTGATTTAATGCAAGCAGATGGCTTAAATTGGGTCACTGGCTTGTTATTATACATGTGTATGGCAACTCGGCATCCATTCTTTTTGCTCTTGTTCTTACTTCCTGAATTGAGTCACGGAGCCAGAGTTTTGAGGTTTTGACTAACGAATTAAGTTAATGACATGGGGCTATATTTAGGTGGTAAACCAAGAGGGATA
>chr1	109348090	109348389
AAATATAGACCATATCTCTTAAAAATGTAAACTAGCCGGCCGGGCGCGGTGGCTCAAGCCTGTAATCCCAGCACTCTGGAAGGCCGAGGTGGGCGGATCACGAGGTCAGGAGATCGAGACCATCCTGGCTAACATGGTGAAATCCCGTCTCTACTAAAAATACAAAAAAATCAGCCAGGTGTGGTGGCGGGCGCCTGTGGTCCCAGCTACTCGGGAGGCTGAGGCAGGAGAGTGGCACAAACCCGGGAGGCGGAGCTTGCAGTGAGCCGAGATCGCACCACTGCACTCCAGCCTGGGCGA
>chr1	102167133	102167423
TGTAAAGAGCATGCATAGCCTGGGAAATTCTGATGAAAATTAGAGTACAACCCTGAAATGCCAGAACTTGGATTGCACTCAAACTGTCACATGCTTTCTAGCTATGATAAATGGGACTGAACTCATTAGTGATGGATTTCTAGCAGCAGCAATTGCACAGGTAAAACTTCTTAACTAAGCAGATATTCAATCATTCTGGCACTGTAAAATGTCATAAGTGCTCTCAGTGTAATCATCTTTTTGTTTCTTTGCTACATTTGGATGAGTAAAATCAGGAAGCATTAGAATACT
>chr1	103019861	103020151
AATTATGATTTACAGATTTTACACGGTCATTCTGCAATTCAAAACTGAAATTTGTTATTTCTTATAGAATTTTTTCAATACTTTGAATTTATACTGATATTTACAAATGATAGATACAGCTTACTAATAACTCCATATCAGAAATTAGTAGAGAACAAAAGTAGAGGCTTTTTAATAGATTTTTTTCTTAAAAGTTGCATCATCTTTTTGTTAAGATAATTGTAAGAGTGTTTTGGCATTATTTATTCTATCTATGTAAATCCATAGAAAAACATTAATGTGCAGCGAGTG
>chr1	15419108	15419413
CCGAATCGCTGGCGACACATTCTCCTTTCCAGCTAGGAAAGGGTTCCTCGCGGCTGGTTTAGATTGTGGTTGTTTGTTTTGCTTCTACTAAGACTGTTTTGTTTCAAAAAGGAAACAAGTTTTGTGTTTGCTGTCTACGCTGGAGTCCTGAACTGTGGGTAGAAAACACGACCTGGCTTTGTAGAAAGGACACAGGGCTGTTTTATGAACTAAGCGGTGAGGCTCAGGTGGCGGCTCTCGCAGAGCCCCTGATGCTGTTGTTCTTTGAGGGCTTAAGGCCTGATGAACGTAGGCACGTGATGCATA
>chr1	91928257	91928562
AAGCAATTTATGTCGCCGAACCCTTAAAAAACTCAGGGAATGGTGGCATCAGGCACCTCTGGAAACCTCCCTTGAACATATGGCTATAAGCAAGAGGGGTTGGCTGAACTATATGAGAAGCAGAATAGTTCTCTACATTTCCTCCCTCGCTCCACTGGGCTGAGATCTGCCCTTCCTAATCCAGGAAGAAGACGGGAATTTTACTCTCTTAAGAGGAGGAAACTGAAGGTTCCAGAAATGATCAACACCAGGCACATTTGAGGGCAAGAGTACCACATTCAAAAGGGGGGGATTCGGCAAACATAT
>chr1	220067863	220068141
AACTATCTTGTCTTGCCCTAGAACAGGTAGGAACATCTTATATTCAACAGTTTATCTTCATAGGTGCAGAACAAAGACAGAGATAGAAGTCATCCCTCTGCTCACCTGAGACAAATGCATATTTGACTTGCATTCAGAATCAGGCACATCCACCCCTGACCCTCTGCTGGGAGCATTTTTTATTTAAGATGTTTTTGGTTCATCTCTTGAACCTCCTCTCTACCTCCATTTATCCCTGAGTCCCACTCATACCCCTCTTCTTTATTACTCCCTAGAAAG
>chr1	63450496	63450774
ATTAAACCCCTAGAGTTAATTTCCAGTTTATAGGCTGTTTAGATGAAAAAAAGTTAATACAATGAACAAATAATTAGAAACAGGACAAATAATTAGAAACAAATAATTAGAAACAGTTGTTCATAGGACAACTAGCATAAATGCTTTACAAAATAAACATTAAGAAAAAAGTCACTAAGAAAAAAAGCCAGAGAACTTTTTTATATTAATAAATATTAATGAGGCATAGTAATATACAATGTGTAAACTTTGGTTTCTGGGTTTTAAAATATATAAAAG
>chr1	61427894	61428219
AGCCTGGGCGACAGAGCAAGACTCCATCTCAAAAAATAAAAATAAAAAAGGCTGCCATAGGTTGCGTCTCCAGCTTTCAAGTCAGTAGATCTATATCAGTAAGTTCACTGCTAGTGTTTTACTATGCAGACTCAGTTTGCCTATATTAAAAAGACTTCCTGTCTTCTTACATCCGAGGAGACTGGCTAAGCAGGAGGGCTAGGCGTGTTGAATCCTAGAAACTCACTGAATACTTACTGATGAATGGACTGGGTCTGGGTCACATCTTGGATCTGGGGAACTTTAGTTCACATTTACAGTCTTAGGATAAGGAATAATGTCACGTA
>chr1	119516664	119516989
AAGGTCCGCAGCTTCACTCCTGAGCCAGCGAGACCACGAACCCCACCAGAAGGAAGAAACTCCAAACACATCCAAACATCAGAAGGAACAAACTCCGGACACACCACCTTTAAGAACTGTAACACTCACCGTGAGGGTCCGCAGCTTCATTCTTGAAGTCAGTGAGACCAAGAACCCACCAATTCTGGACACATTTTGGCGACCCAGATGGGACTTTTGCTTATCGCCAAGCAGTGAGACTATCGCCGAGTGGTGACACCAACGCCTATCGCTGAGCGGTGAGACTGTCACCTATCGCCAAGCAGTGAGTACCATCGGACCCCTTT
>chr1	79815196	79815463
AGAACTATTGGTCTGATGTAGTAAAGTGAAGATGCCTGTAGCTTTAGAGACAGAATTTTTGTTTCTGGGCATATATTCTAGAGAAATCTTTTTTTTTTTTTTTTTTTTTTTTTTTTTTTGAGACGGAGTCTCGCTCTGTTGCCCAGGCTGGAGTGCAGTGGCTTGATCTCGGCTCACTGCAAGTTCACCCTCCCGGGTTCATGCCATTCTCCTGCCTCAGCCTCCCAAGTAGCTGGGACTACAGGGGCCTGCCACCAAGCCCGGCTAA
>chr1	240160656	240160923
GGCAGGCATCTGTAATCCTAGCTACTCAGGAGGCTGAGGCATAAGAATCGCTTGGACCTCGGAGGCAGAGGTTGCAGTGAGCCGAGACGATTCCACAACACTCCAGCCTGGGTGACAGAGTGAGATGCCATCTCAAAAAAAAAAAAAGAAAAAAGAAAAGGAAAAAGGAATGAGGCTGGGGGCTGTGGCTCACACCAGGAACCCCAGCTCTTTGTGAGGCCAAGGTGGGAGGATCACTCGAGCCCAGAAGCTGAAGACCAGCTTGAGC
>chr1	228712677	228712977
AGCAAAACATACTCCTATCCCTTGGGGAGTCCCAAAGGTTTTAGAGTTAACTCCCAGGAATGAGGGACTAAGACCAGACAAATTCTTTATTATACCTCAGAAGCCAAAGAAGCCCCATATTTCTCTCCAGGCATGGACATGTCCCAGGCTTTGTCCTGGTGCTTCCACTGGTGTGTGTGTGTGTGTTGTTGTTGTTGTTGTTGTTGTTGTCCGAAAGCCCAGGGATGGCTAAACAGTAGAAAGGAGAGTTTTACTGTCAATATCAGTTTGCAAATCAGCAAGAGATAGTCTCTGGCATGGA
>chr1	165809161	165809461
AGTAAGGGCCCACATGTGCACTGGAAGAATGGGGTGGAGGCACCAGGAATTCACACCTTATGGAGGGCAGGAGGGGGCCTCTTCAGCTCGTGTGTGGTGGCCTGGTATTCAATTTTGTGAGGTGGAAAACCTGTGTGCAGGACCCCTCTTTTTGTTGACAGTTTTTCTTTTCACTTAATAAATTACAACCTCCTCACTTTTCAATGAGTCCACAGGCCTAATTTTTCTTGGTTGTGAGACAAGATTTTAGCTGGATTTTAGCTGAACTAAGGAGCAAAATATCCTGCATTATTTTGGTGCC
>chr1	75157400	75157686
TAGAATAAGTGTGATGTGGTGCTGAGAAGAATGTATATTCCGTTGATTTGGGTTGGAAAGTTCTGTAGATGTCTATTAGGTTTTCTTGTTGCAGAGCTGAGTTCAGGTCCTGGATACCCTTGTTAACCTTCTGTCTCTTTGATCTAATACTGACAGTGGGGTGTTAAAGTCTCCCATTATTATTGTGTGGGAGTCTAAGTCTCTTTGTAGGTCTCTAAGGACTTGCTTTATGAATCTGGGTGCTCCTGTATTGTGTGCATATATATTTAGGATAGTTAGCTCTTCTT
>chr1	34678766	34679052
CTAAAGAAAATCAAAATCTGTTCAAGAAAGGAAATAGAGTAAACACTAATCACTTATTTTAGTAAAAACAATAATAGGACTATATTAGGATGCTGGGGTTGGGGTGAAGTAGGGTGTGGGGGGACAGTGAAATTCTCCCTCCCATAAATCAAGAAATAGAAGTCCTGTATAGGCATAAACCTAGAGATACAGAATTAAAGTTAATGCCAGGAAAAACACCCTAAAAGAGTTTAAAATGATTAGGCCAGGGACTGCTCTTTTTCATTACAAACTTTTTTATATTATCT
>chr1	223042837	223043116
TCCCCCTTCACTGAGCACTTCTCCTTCTAGCTGCCTTGTGAAGAAGGTGCCTTGTTTCCTCTTCGCCTTCCACCATGATTGTGCGTTTCCTGAGGCCTCCCTAGCCATGCCGAACTGTGAGTCAACTAAACCTCTTTTCTTTATGAATTACCCAGTCTTGGGCAGTTCTTTATAGCAGTATGAAAACAGACTAATACACTCAGGCTAGAGTGCAGTGGTGAGTGGTGTAATTATGGCTTACTGCAACCTCGACCTCTTTGGCTTGAGAAATCCTCCTACC
>chr1	211953556	211953835
TCCCTGTGGGTGGGTAGGGTATGTAAATGTATGCAAGCCACCCAAACTAGCTGTTTTACACAAAGTTTTTCTAAAGTTTTCCCTGCTGCCACAGACACAGATTACTTCTTGAAAATGTATGTTTTATGTGAGAATTTTTTTCTTTCCCAGCCTCCTCTGCATCTCTGAACCAAGCAGATGCAGAAGGTTGTCTGTCACCAGAACTGTTTACCTTAGAACCCTTACTAATTATTGCAAATTACAGACATATTTTGCATTTCAGCATGCACTCCTTACTTTC
>chr1	112822236	112822550
GGTGTGATGGTGCATGCCTGTGGTCTCCACAACTCAGGAGGCTGAGTTAGGAGGATCACTTGCACCCAGGAGGTCAAGGCTGCAATGAGCTGTGATTGCACCACTGCACTCCAGCCTGGGCAACAAAGCAAGATGCTGTCTCAAAGAGAGAGAGAGAAAATAAAAAAGAAAAAGTAGGAGAGAGGGCAGAAAGCTTATTAAAAAAAAATAATAAAGGCTAAAAACTTCCCAAATCTTGAGAGAGATATAGACATCCAGATTCATGATACCAAATAGCCCCCAAATAGAATCAACCCAAAGAAGACTACATCAAGG
>chr1	55990354	55990668
TTTTACAAAAAATCTTTCCCTACTCTGAAGGCATGAGATATTTTCTCTCTTGCCTAACAGTTTCAGAGTTTTGCTTTTACCTTTGTGGATTCAAACCTTCTGGAATTTGCTTTTATAAATTTTAAATTTAAAAAAATCTAATTTTACTTTCTTCCACATAACCAATTTCCCCAATATTTATTGATTAGTCCTTCTTTTCTAACAGACATCTAATGTCCTATATTATCTTCATGGTTCCAATATTTGTATAGATCCTTTTATAAAGATTCTTTTTCTCATGGTTTTTCTATCCCTGTGTTAATACCCTACTGGTTT
>chr1	13708901	13709215
CACAGTCCCACCATGAGTGAGTTACTGCACCACAGAGCCAGCGAAAAGCCCCATGCACAGGAATCCCCTGGAGGTGTGGAGCTTGCTAAAATGCAGATCCCCAGGCCTCAGCCCCCTACCCCCAGGCCCTCATTCAGTCGTAGATCTGGGGTCCTGTGAATCTGCACTTCACACAAGCTCCCCTGGCGATTCTCATGCAGGTGGTTCTCAGGTGACGCTTTGAGAAACACCACGGTGCTCCCCACTTTTGTGTCTTTATCTCCTCCCCACTTCGCTGGGCTCTGTCTTGCTTCTCTGGGGGACAAGGGGGCAGGG
>chr1	38880036	38880350
TCTCAGCGAGACAGATGGGGAGTCGGAAGTGGGGGATGGAGTGGGAAGGTGGTCTTCCCCTGGAGTTGGGCCACCCGGCAGCTGGACTCTTCTCCTACTGCCCCTAGCCCCAACCTGACTGAACTCCCCTTGGTGTCCAGATGTCCTTCTTCTTCTCTGTTTCTCTGCCATGTCATTCCGCTGTTGCTGGTCTGCCGGTCAGCTGGTGTCTGTGCCTGCTCAACATTCTCTGCTTGTGTCTGTGCTTGCTAGGGTCTCGGGTTTATATGGGCACAGGATGGGGTGCATGGCAGGTGAGGGTGGTCTTGGAAAATG
>chr1	204699983	204700289
GAGGGAGATGGAGTTCTTCCTGAGCATTTTAAAGGTTTGAGAATGTCATAGGGATGAGTGAAACTGAATCACTGTGAACAGAAAGCATGCATCGGTCTGTACGACAAAGAAACCTTAACCAAAGGCCTTCGCTTGGAATGTGTAAAATCTTTCCATGTGAACCTAATCCCAAGAAGAAATCCTGTGGTAGTTTGGGGGTGCCAGACACAGGTTTATGGGGAGGGAGCGGGGAGCTGGGAAGTCTCACTGGAAGGCAGCTGGCTTGCATACAAAGGTTCTTTGGTTCTGCCTTGAGTCCCTGGGCTAG
>chr1	152483467	152483773
TGTTTTTTTGTTTTTGTTTTTGAGACGAGACGGAGTCTTGTTCTGTCACCCAGGCTGGAGTGCAGTGGCGTGATCTTGGCTCACTGCAACCTTCTCCTGGGTTCAAGCCATTCTTCTGCCTCAGCCTCCCTAGTATCTGGGATTACAGGCATGCACCACTATACCCAGCTAATTTTTTATTTTTAGTAGAGGCAGCGTTTCACCATGTTGGCCAGCCTGACCTCAGGTGATCCACCCACCTCAGCCTCCCAAAGTGCTGGGATTACAGGTGTGAGCCACCACACCTGGCCCATTACTGGTTTATTAT
>chr1	180806331	180806649
AAATTTAATCTACTTTCCCTAACTACCAACTCTTACCTTGCTTAACTTTCTTCCTGCTTACTATTACCCTCTAGTATACTCTGTCCTTATGGATGTTGGTTTTCTTCCCCACCCTGCTCCCACCTCATGAGGACAGGGATTTTGGTCTTATTTGTTCACTGACTTATGGAGCGTAACTTCCTACTTCCTGGTCTGCTGAACAGCTGAGGCATTAACATGAAAGACACATAATCTTCTACCTTGTCTGAGTCACAGTCATTTGGTCCCTGTTAAAAGAGCTAAACAAAGTCTTCGCTAATTATTCAGTTTCACAAAATGT
>chr1	34265204	34265522
CAGAAGAAGCCTCTCCAAGCATGGCACCAAAAATAGATAGCATAAAGGAAAAATTAAAAAATTAAAATGTAAAATGAGTGGCATAAAAATGAAAACTGCTGTACCTCTAAAGGAAACCCATTACATTAATATCCTTAATATGCAAAAAGCACTTACAAAGAAGATAAGAAAAATTCTAACACCCCCATGGAAGAGTAGGCAGAGACCAAGAGAGAGGATTTATACAATTATCAGTACATGGCCAGTAAGTGATGACAGGTGCTTCACCTTACCTACAATCAAAGAGATGCCAATTATCGCAACAAATGGGATGTCATTT
>chr1	198945741	198946052
CTAAAAAAAAAGGAAAGAAAAAAGGAAAAGGAAACAAACTCTGGCTAATCTCATTCAGAGTGAATTTACTGGAAGGCTATTAGGAGCTCATGGAATTGATGAGAGGCTTAGAATCCAGCTTTGGAATAGGTCGGATACAAAGACAGTTACTAAGCCTAGGAAGCAGAACTCAGAGGAATTGTCTCATAGTAGGGACCTTCTGGTTCCTTTACAATGACCAGGGTGGCAGAAATTTTGACTGCTTTTAGTCTTTTCATCTCTTTGATCATGATCCAAATTTGGGTGTGGTGGGGTGGTGATGACTGTTAGCCT
>chr1	243157616	243157927
GATGGAGGTTTATTCCTCTCCCATGTAAAAGACAAACCAAAGATAGGCAATTCAAGATGGTGGCTCCAGAGTCAGCCAGAACCTAGGCAGCCATCTTTCTGCTCCACCATTCTTGCCATATGGCTTTCACTCTCAGTACTGTCTTATGATACAAGGAGGCTGCCAGGGTTCCAGCCATCTGCATTCATTCTATCAGGAAGGAGAAAGACGGAGAGAGCAAAAGGGGACATTTCCCAGCTGAGGTGGCTGCCTTTAATTTCCCCATTTATCTTATTATCCACCCATGGTGCAAGAGAGACTGGGAAATGTATT
>chr1	51174347	51174678
TTCCTTCTTATTTCAACAAGCTCAAAATTAACTAGTTCAGCTCAATTTAATATTCAGTGAGAACGTACTATGTGCCAGGAAGCATGCCAGGTACCAGAAATAGCAAAACAAGTAACATATACTTCCTGGCTGTAAAGAACTCACAAATTAGTAAGAAAGACAAACAGATATTTACAAAGTAATGTGATAGCTATAATGACAGATGGATATATAGGAATGAGAAATACATATGGGTATTGCAGATCTATTTTTTTAAAAAAGAAGAAGAATGAGAAATACAGAGGAGGGAGTAAGTAACTGTCAGAGAAGACTTCACAGGAGATAATAATGCC
>chr1	222641767	222642098
CACCTAGCTGCTATAGAAACCTTTGCATAGTTGTTACTCCGTTTTAATAGGAGTTATGTTCTTGTAAAATGTGCCTCACTTTTACTCCACTTTTTAAAAAGTGTTTTTAAACTGTACTTCAGAAGCACTCTGAAAACTCAGATCTAGGGGTGGTTAGGTGAAGTAGAGTAGAATCTGAGTGCCAAATTGCCCCTGAATGGGCACAAATCTGAGTGTTACAAATGCACCGTAGCACACTGTAACCAAATTTGTAAACAGCTGTGGAGTTTCTATGCCCACATTTAGTGATGTTACCATAGAGACTGGGGTGTATTAACGGCTTCAGGGTATAC
>chr1	23363133	23363451
GTAGATCTAAAGGGTTATTTTAATTATTATTTCCTAATGGTATACGGAGGACCAATGGTGGATTTAACAAGAATTCCTTTGCTTCGGGCAGAGCAAAAAAAAAAAGTTTCCATTCTCAGACAAATCCATGGGTGAGAGAAGGGCTTATAAAATAGTCACCGGCTGGGCGCGGTGGCTCACGCCTCTAATCCCAGCACTTTGGGAGGCCGAAGCGGGCGGATCACGAGGTCAGGAGATCGAGACCATCCTGGCTAACGCGGTGAAATGCCATCTCTACTAAAAATACAAAAAATTAGCCGGGCATGGTGGCGGGTGCCTG
>chr1	189710599	189710917
ACTACAAACCACTGCTCAAAGAAATAAGAGACGACACAAACAAATGGAAAAACATTTCTTGCTTATGGATAGGAAGAATTAATATCATGAAAATGGCCACGCTGCCTAAAGTAATTTATAGATGCAAAGCTATTCCCATCAAGCTACCATTGACTTTCTTCATAGAATTAGAAAAAACGACTTTAAGTTTCATATGGAATCAAAAAGAGCCCTCGTAGCCAAGACTATCCTAAGCAAAGAGAACAAAGCTGGAGGCATCATGCTACTTGACTTCAAACTATATTACAAGGTTACAGTAACCAAAACAGCATGGTACTGG
>chr1	119078754	119079085
CAAATGGGCAAAATACTGGTAAAATTGATCATGGAAAAAAAACAGAAGTCACAAATCAAAAATACTAGTCACAATTCAGAAATGCAGAATACTAGTGGGCAAAAGAGGATATAGTAGAGATACAGCAGAAATTTAAGACAAAATAAAAGAATAACATGAAAATCTTTATTGTATTAAATTCAAAAACTTGGACGAAGTGAAAGTTTTTCTAGAAAAATAAGTATTAGCAAAAATGGCTCAAGAAGATGTAAACTAAGAATCTATGATAATTTTAGAAACTTGTATCAGTAATACAATTATATCAGCAATATACTGATACTGATTGAGTTATT
>chr1	233323124	233323455
AGCGCTGGTCGTCCGAACGGGGCGGGAGCCTGGACAACAGGGGTACGAGGACCCAAAGCCTTCCCCTTGTTTCCTCCTCATCAATTCTCAGCAGAGTGAGGGGTGAGGAGTTAGGCCCTAGGGAGCAGGAAACAAGCAGGGATCCGGCCACACACCCACCTTCACCTTGATCCCCGGCGGGACGTCCCCACCCCTTCCCAGCAAGGCAGCCCTCAGGAGCTGCAGCCCAAGTGTCTCGCCTGGAGCTTCCAAGTGCAGAGCCTGATTTTTGAAGAACCACTGCCACACTCTGGCAAATGCAAGGAAGTCATTCTCGGTGCTGTGGCCTGGGG
>chr1	106967034	106967361
ATATACATTAGGGATTTCTCCTAATGCTATCCATCTCCTAGCCCCCAATTCGCGACAGGCCCCAGTGTGTGATATTCCCCTCCCTGTGTCCATGTGTTCTCATTGTTCACATCCCACTTATGACTGAGAACATGCAGTATTTTGTTTTCTGTTCCTGTGTTAGTTTGCTGAGAATGATAGTTTCCAGTTTCATCCATGTCCCTGCAAAGGAAACGAACTCATCCTTTTTAATGTCTGCATAGTATTCCATGGTGTATATGTGACACATTTTCTTTATCTAGTCTATCACTGATGGGCATTTGGGTTGGTTCCAAGTCTTTGCTATTGT
>chr1	177191600	177191927
AGAAGCCTCCTGGGAAGGAGACCTCTTAAATTTAAGAGGAAACTCTAGGAGATGAGGTCTGGGACAGGGCAGAGTGGAGCAAGGTCTCTGCTGCCTCAGCACCTGGCATGTGCCCTCACAGGGCGGAGAATTCGGGCACCGGGGGCCCAGGTGGCCATAGAAGGCACCACAGTTTTCTGGGCTCCTCCTATGGGCCAGGTGCCCAGCAGTCAAGAGGTAAATTAGAGATGGTACCCAATCCTCAGTTGCCCCATTCCATGGGACACACAGAGAGACCAGGGTCAGTCCAAGCTACAGTGTGGGTTAAAAGGGCAGGAAGCGAGTCACT
>chr1	120470404	120470701
ATCTCTACGAAAAATACAAAACAATTAGCCGGGAGTGGTAGCACATGCCTGTAATCCCAGCTACTTGGGAGACCGAGGCAGGAGAATCACTCGAACCTGGGAGGTGAAGGTTGAAGTGAGCTGAGATTGCGCCACTGCACTCCAGCCCAGGCAACAGAGTGAGACTTTGTCTCAAAAAAAAAAAAAAAAAAGGCCAAGTCAGGAGGGTGCCAGACTGCAACTCCAGTCTGGGTGACAAAGCAAGAACCTATTTCAAAAAAAAAAAAAAAAAAAAAGATGAAGTTTTTACAAAGCAATT
>chr1	120109144	120109441
TTTTAATAAGTCTAACAATAGTGGTGTTTTAATTTGAGTATTTCATCCATTTATATTTGTTGTAATTACTAATATAGTTGGAACTAAATCTTTTTTTTTCTCTTTTTTGAGACGGAGTCTCACTCTGTCACCCGGAGTCTCACTCTGTCACCCAAGCTGGAGTGCAGTGGCGTGATCTCTGCTCACTGCAAGCTCCGCCTCCTGGGTTCACACCATTCTCCTGCCTCAGCCTCCTGAGTAGCTGGGACTACAGGCACCTGCCACCACGCCCAGCTAATTTTTTGTATTTTTAGTAGAG
>chr1	102390974	102391280
TATTAAGCAATTACTTTAAATTATGTTTTGAGGTATATTTAATGGTCAAGAAAATTATTTAGCATATAATGTTAAGTAAAATAAATCGAATTATAAAACAGCATTGAATTATCATATTTTTGCATAAGTTAAGGGTTTTTTAGAGTAAAATAGAAGTTTATTTTATGAAAATAATAGTGATTATTACCTCTAGATTAGTAGCATTTAGGTACTATTTTGCTTTGTCTAATATTAATTTTTTGATATTATCTAAGTAAAAAAATTAATATTTTTGTGGCATTTTATATTTGAAGCAAATAAAACATTA
>chr1	104904013	104904319
CTAGGACATCCCTAAAGGACAGCAGTGAAGGGAAATCTTTCAAGTGGGCAGAACTTCAAGCAGTGCACCTGGTTGTGCACTTTGCATGGAAAGAGAAATGGCCAGATATGTGATTATATACTGATACGTGGGCTGTAGCCAATGGTTTGGCTGGATAATCAAGGACTTGGAAGAAGCCCGATTGGAAAACTAGTGACAAAGAAATCTGGGGAAGAGGTATGCAGATGGACCTCTCTGAGTAGTCAAAAACTGTGAAGATATTTGTATCCCATGTGAGTACTCACCAAAAGATGACCTTAGCAGAGGA
>chr1	76096055	76096550
ATTTTTCCAATTCTGTGAAGAAAGTCAGTGGTAGCTTGATGGGGATGGCCTTGAATCTATAAATTACTTTGGGCAGTATGGCTTTTTTCACGATATTGATTCTTCTTATCCATGAGCATGGAATATTTTTCCATTTGTTTGTGTCCTGTCTTATTTCTTTGAGCAGTGGTTTGTAGCTCTCCTTGAAGAGGTCCTTCACATCCCTTGTAAGTTGGATTCCTAGGTATTTTATTCTCTTAGTAGCAATAGTGAATGGGAGTTCACTCATGATTTGGCTCTCTGTTTATCTGTTATTGGTGTATAGGCATGCTTGTGATTTTGCACATTGATTTTGTGTCCAGAGAATTTGCTGAAGTTGCTTATCAGCTTAAGAAGATTTTGAGCTGAGACAATGGGGTTTTCTAAATATACAATCATGTCATCTGCAAACAGAGACAATTTGACTTCCTCTCTTCCTATTCAAATACCCTTTATTTCTTTCTCTTGCCTGATTGCC
>chr1	17294262	17294757
CCTGAATGTACACAGAGCAAGACTGATGGAGCCTAAAAACTAGGTTGAGGGAAAAGTACAAAACAGAATGTGATGGAGAACACCATGCCGTCTGCACAAATTAAAAATACATGCACACCAACCACACCACATGCCTCCTGAGAGTCACCAGAGCAGAAAGAGACACATTAAACCCAGCAAAATGGTCCTCTGTGGGGGAGCAGAATGGGAGTGGGGAATGCAAGATAAAAGAAAATAAGTAAATGAACGAGGGAACAAATGAATGAATGGTGAATGAATGCAAGAATAAATAGAAAGAGGAGAGGGGCCGTGCATGCACCAGCAGAGATAATACCACGCCTGGAACTGAGAATGATGAATGCGACCCTCTGTCCTGAGGGTCTGTCTCCCCCACCTCCCTAGTCTTAAAAGAACAGGCAAAATAATAAGAGCAAATGCCTTCACAGTGCTTCCTCTGTAGCGGGCACATTTATCCTTCCCAGCAGTTCCATGAATT
>chr1	42563034	42563333
TATAGGACACTTAACAATGAATGGAGCTTGCAGGACTGGCAGTTGCTCAGAGTGAGTGAGTGATGAGTGACTGTGAAGGCCTGGGACATTACTGTACACTACTGTAGACTTTATAAACACTGTACACACAGACTACACTAAATTTTTTTTAATTACACTACAAGATTATGATGGCTTTGAGGTCACTAGGCAATAGAAATTTTTCAGCTCCATTATAACCTTATGGGACCACCACTGTATATATATGCCCCACAGTTGACCAAAATGTCATTATGTGGCACATGACTGTATAATGGCTAT
>chr1	98704491	98704790
AGTTTTTCCTGTAACACCATTTCCACATTCTCTTCTCCCCATCTTGATGGCACTTTCTGTTTTCTTTTACTCCTCTCTTTATGCCTTTGCTTTCTCTCTGGGCCTGAAGCAATGTCATCTCATGGGCCACTATTGAATAGATAGAATTTTTTTCTAACACCCACCTCCCTTGAAAGTTCTCTCTCTCTCTCTCTCAATCAATTTAGGAAGCTTCCATAGGTAGTATTTCCTGCATACCTACTATATATCAAAAACTTGATGTAAATATCACAGATATTATGATCTCACTTAATCTTCATA
>chr1	112620380	112620709
TCTTTAATTTTCAAGCCAGTTGAGTCAAGATTTTCTGTTATTGAAGCTTAAAATGTCCTACTGATACTTGGCTCTTCATTCAATCCCTGTACCTCAGTTCATTCAGATTCAGTTCTCCATGTAGGAAGAGGAAGATGAGTACCCTTCAGTAAGAACCCTGCAATTACATGGCAGCTATACCTTTAATCTTTCTCCCAGAAGTCTCCCAAAGAGTCCTGCAGCCATTTACCAGAGTATCTATGTCCTGGGGGAAAGTAAATATCCAGTGTCTTCCTGAAAATATCAGATACTGGCTGTAAGAAAATAGCAAAATCTGAAGACTCAGAACAC
>chr1	171680026	171680355
TGCAAACACACACACAAACACACACACACGTATCTGTACACATACTCTGAACTAAAACCAGTATTTACTTCTAGATGGTAGGATGATGAGTGCTTTTTTTTCTTATTATTTACATTTTCTGTTTTTTTCGTACAAAAAGTTTGGATAATTTATAAAATGTTCTAATATAAATTTTAAATTTTCACTCAAGATCACACACATAACATTAAGTGCTTCTCTTTGGATAGTCAGGTTTTGGGAAATTCTGGGTTTTTTTTTTAATTTTTTGAAAACTTTCAAATTTTCTGTAATGATTATAATCCCTTTAAAGGAAAACATATACCTTCATTT
>chr1	25071346	25071636
GTTGCCTACCCAGAGCTGGCTCTAGGTTAAAGAGATGCTCACTAAGGCACCTATAGTGTGCCAGGTCTGCCAAATGTTTGGCATGCATTATCTAGTTTAATGCTCCCAACAACTCCGGAGGTTGGTATGATTAGCCCATGCCTGCTCAGCTGGAGAATCTGAGGCTCAAAAGGAGGGTGTCCAAGGCCACTTGGCTAGTAAGGGCAGAGCTAGGATTCGAACACAGCCTCTTAAAGGCCGCGTTCCTTAGCCACGGGGCCACGTGGTCTTGCCACAGTGCAGCTGGGCCCA
>chr1	161541721	161542011
TGGTCTCTGTAAGGACAGAGTGCTCACTTTCAGAAGTGTCTAGTCATCCTAAAGCTACTAGCTCTCCATCCCTGCTGCAATCTTTTTTTCCGTGTGGGGGTTCCCTCTCTTTGCCCTGTGGCTGTATGAGCTGCTCTAGAGATTCCGCACCCCACCCCAACCACTGTATCTTTTCACACAGAGCTTCAGAAACTATTGGTCCTCTTTCAAGTAGTCATTACTTTGGTGGCTTGCAGCCCTACACACTACACTAGTAAGCTTTCTGCCTGCAGAACATCTAAATGATTAATA
>chr1	88926014	88926338
GGGTTAATTTCACCAAACAGTTATGTAGTATCTACCAAAGCTATATTGGAGGATATAAAGATGACAAGATAGGTTTTTGCTTTCCAGAAGAGAGTATAGATAATTGTACTAGAAGATAATTATAAGAGACTACAAATAACATTTTAAAAATTATTTGCTATATATCAGACATTGTACTTAGTGTCCTATACACCTTATTTGATCTTCACAACAATCCAATAAGGTAGGTGTTATTTCCATGTTGTGGATCAGGAAACAAGTTCAAGAATGTTAAGGAAATTGCTCATGGTTACATTGTGTGTCTGAGTTTGAACCCAGGTCTGTA
>chr1	177226877	177227201
GTACAGAGCTGAGTTCAATTCCTGGGTATCCTTGTTGACTTTCTGTCTCGTTGATCTGTCTAATGTTGACAGTGGGGTGTTAAAGTCTCCCATTATTAATGTGTGGGAGTCTAAGTCTCTTTGTAGGTCACTCAGGACTTGCTTTATGAATCTGGGTGCTCCTGTATTGGGTGCATATATATTTAGGATAGTTAGCTCTTCTTGTTGAATTGATCCCTTTAGCATTATGTAATGGCCTTGTTTGTCTCTTTTGATCTTTGTTGGTTTAAAGTCTGTTTTATCAGAGACTAGGATTGCAACCCCTGCCTTTTTTTGTTTTACATTT
>chr1	97220562	97220869
CACGGAAAAGAGATGAAAATATGCAGAGGGTTAAAAGAAGAACTCAAAAGTATATTACGGAGTAGGAACTTGCTAGAGTTGTGTCATTTAAAAGATAATCCCAAGCAAATAGTTTTATAGCCAGTTGCTGGCTTTCTTTACAGCAGAAAGATCTGTTTTATCAAAAACCACTGAGTGGGTGGCAGAAATAAGTCTCTGCCTGGAGATGAAGTAGAGCTCTCTTAAATGGCTGCTACTTATGATACCAATGATAACTTGTAATAATGCATAACAAAGAGCACCCTGAATTCATTTAACCAATTTCAATA
>chr1	243520064	243520371
GCCTAGCATTCAGTAGGTGCTTAATCAAACCTTTATTGAATGAATGAATGAATGAATGAATGAATGAATGGAAGTAGTGTCTGTCTCACCTAGGTATACCTTACTCATGTCTGCATTTTCAGTACCTACTGTCACTGGAAAGGAGTTCCGATCCAGACTCCATGAGAGGGTTCTTGGATCTTATGCAAGAAAGAATTCTAGATGAGTCCATAAAGTGTAAGCAAGTTTATTAGAGAAGTAAAGAAACAAAAGTATGGCTACTGCACAGACAGATCAGAACCGAGGGTTGCTGGTTGCCCACTTTTATG
>chr1	98232202	98232527
TTTATGTATCAGAGCCTTAACATCGAGATGAATAGGCTTTTGTTTCTGGGATACCACCTTTCTGACTCTTGTGTTTCTTAGGATAGTGATGAACAGAGTAGACAAAAGAAGGACTTGTCCCCAACAGGCTGCAGAATAATTAGATTCACAATTCTCTCTTAAAAAAATCTCAACAAACTAAGGTGGTTTTATGTTCATAAGGCATTTTTTCTTTTCTTTTCTTTTCTTTTCTTTTTTTTTCTGAGATGGGGCCTCTTTCTGTTGCCTGGGCTAGAGAGAAGTGGCGTGATCTCTGTTCACTGCAACCTCTGCCTCCCAGGTTTAAG
>chr1	55520731	55521056
TGGGTTGGGGCAAATCACTTAAACTCTCCAAGGCTGATTCCCTGCAGGCTCCCACCCCTACCTCTTATAGAATGAAAAAGTGACACCAACCACCTAAGAAGCTTGGAGTAGTCAGTAAATGAGATTGTAGATGTATGCATGTGCGTTTGTGCATGTTTGTATTTATATAAGTGCTTAGTATAGTGCCTGGCACAAAGCTCAATAAACAGTAGCTATTGTTACTGAATATAATCAAGTGTTTCTTAATTTTCACATGTTATATGGACTTTTAGATTAATTCCACTGTCATCAGAGAACATATTGCAGATAGTTTGACAAGTGCTGAA
>chr1	50588194	50588488
AGAGAGAGCCTCCCTCAACCCTTTTCCCTTGAGCTTTACCAGTGTCCTCCTTATCCCGTTTCACAGTCAAGCTTCCTCCAGAAGTATCTACCCTCATAGATGAACTTCCTCATTTGCGCACTTTCTCTGAATCACCTGCAGCCTGACTTCATCTGCATTCACCCAGCACTGTTCTCAAGGTCCCCATGCATCCTCATGTTGCAGTGGACTCTTTTCCATCATTCCTTATCCTGGTTGCATTTGCAACCACCTTTCCTGATTTTCCTCCTGCTCCTCAGTCTTTTTGCAGGGCCCT
>chr1	190845908	190846202
TTTTTATCCCTAGTATATTTATTAAATATATTAATATAGAGTTATGTATCTAGATCTATAAAAGGGTCAATATTTCGGCAAAAATTTTGCTATTAACTTTTCAAGGAAATTACATACTGGCTTTTAATTACAATGGCCTATGATGACACCTAGTGGCTAATGGGCATATTTTGAAATCCCCAATTTGACCAATATAAATGATTTTTAATTTTTTTAAAATAAATACAGTGATAATGTTTCCTTTTGTGGATTTTGGCACATTTTTAAAGTAAAATAAATATATCAAATTTCTCTT
>chr1	195914820	195915121
CACTATCAAGAATTTAAAATAAATTTATATTATTAGAATATTAAAATAACTGCCATGAAGCAAATACATTCTGCCATAAAAAGAACTATGTTATAAAATATAAATTTCAGAAATTTCAGTTCTATGTGCATAAGTCTTAGGTGATGAAACCTATGCAATCACTTTAGTTTGATCCAATGTCAATGAAAAAGACTAGATTGGAAGCAGTGCAGAGTGACATTACCAAAAAAAAAAAAATCAGAAGACTATGCATCTGCAGATTCAACCAACTGTGGATTAAAAATATTTGGAAAAAATACAAA
>chr1	142122058	142122359
GGATCTCACTGAGGTCTGTGAGTTTGTAGGTGTTTCTGGGGTGTGGGGTAGAGACTCCCGCCGAAATCTGGGCGTAGTTGGAGAATAGCTGGGACAGACAGGAGAGTCATGGGTGGCTGGGGGTGAGCTGCTGGATGATGGCAGTAAGAACATATGGTATATTATTGATGAATGAGGTGACTGTGAAGAATCTCCAGAGGAGGACACGGGAGAACACAATGACATGAGTGACTGTCCTGCTTGGTTAGGAAAGGGAAACGTAAAGCTGTGGAATTCTGTTGATGATGGATGTGAGAGTGGTG
>chr1	55360626	55360950
GTAAAGGGAAGAGTAGAAGCAAAGGCACAGGAGTATCAAGTGGTACACAGTGTCCACCCCCTTGTAAAGATTTGGCTTTTGCTTGGTGAACTGAGAAGCCACCGGAAGGCTTTCAAAGAGGAGTGATGTATTCTGACTTAAAATTTAGAAGGTCCACCCTGGTTGCTGAGTAGAGAATAAACTGCAAGGCAGAAGCAAGAAGATGAGTTAGGGCACTCTTGCTATAGTCCAAGTAGGAAGCAATGGCAGCTTGGAGGGACCAACAGTGAAAGGGGTGTTAAGGGGTAGAATCTAGAGAGGGCTTGAAGGGGGATATGCTGACAGA
>chr1	196162694	196163018
ATTCACAAATTTTGAATTTCTAACTTCTCCTCCTTTTTCAGCCTTTTCTAACTTTTTCCTGACTGACGGAGCTCTAGGAATATGAGAAAAGGCTAACCCTTAGAATTGACCTAGATGCTTCCTTAGTTGGTGGGCTCTCAGAAACTTTCAGACTTGAGGGAGTAGTAATACTTGTTTCTCTACGTCTCATGACAAAAAGCAATACCTTCAGACAGTGTGTCTCATTCCAGAAATATAGACAAAAGGTAGAGTCTTAAAACACTGTGAGTGTGGGCAGTGGGGAGCTGGTACAAATAACTATATTAGAAAAGGGTTTCTTCTTCTC
>chr1	63757029	63757322
TGTTTTTGTTCCTTTGTTCTTTTTTACCTGCCTTCTTTTGAATTAACATTATTTTTAAATATATCATTTCAATTCCTCTATTTGTTTTTTAGGTATGCCTCTCTGCATTTTCAGAGGTTACTCTGGGGATTACAGTATGCCTTTTTAACATACCACAGTCTATCTAGAGTTATAATAATACAGTACTACTTCATGTAAAAGAGAAGAATCTTGCAACATTATAGTCAACTCCCTCTACACTTTGTGCCACTGGTATCATATATATTATGTCTACATATAACCCCATAATAGTGT
>chr1	67723320	67723613
CACTGCACTCCAGGCTGGGTAACAGAGTGAGACTGTGTCACAAAAACAAACAAAGAAACAAACACAAAAAAAAAAACAAAAAAATGAACCTTGGGTGTTATTCAATGGATTGAGTTAAAGATACTTTGTGTACAGTGGTTACTGATGCTGGTGCTGGCCTGAAAAAAAGCCATTGCTCCCTATAGTATGAATCACCTCATTCCATTCTATTTTCCTTTCTAGGAATGAAGACTTCGGAGCTCCAAAGCTAGTGCATTTTAAAAACCCGTAAGTGGGTGTTTTGAGCCACTCATC
>chr1	240039418	240039723
AAAGCTGGAGAAGCAAGAAAACAGATTCTCCCTGGAGCCTCCAGCAGGAACGTGGTCCTGCCCATACCCTGAGTTTAGCCCCAGGACAATCATTTCAGACTTCTGGCCTCGAGAATTCTAGGATAATAAGTTCATGTTTTATTAAGCCATTAAGATTGTGTTATTTTTTATAGCAGCAGGAAAAAACTAATGGGGGCCGGGGATTAGAGTTACATTTCAATCTCAGGGAAGAGGTATAGGCATCATTTTTGTTGTTACTGTTTTAATCTCTCCAGGTGAGGGCTCCTCACTTACTGCCAGGGTTAA
>chr1	178623973	178624278
ACCACAGGGTCATTTCTCAATTCTTGAGGTCCCTAGTCAGTCAGCTCTCTTCTTCTAACCCTTTAGTCTTCTTATGTTTATTTGCTGTGTATGTCCAGGGTTTTAAATCTGAACTGAATAGGAAGAACAGGCAGAAATAAGTCTTATCAGGAACTGAAGACCCCTCATCTAAGCATTAAAGAATAGTTAATACTAATCTTAAATGCACTCTTTCAGAGAATAAAGGAGTATTTCCCATCTGGTTTTATGCAGCTAATACAACTATCTCTATTTGCCAATGATATAATCTTGTATATAAAAATTATA
>chr1	207395973	207396273
CACTTTTATAAAATTAAGTATAGTATGGTTATTTATTACTCTTTTTGAAAAAAATCTGGACAGACGAAAGAATTATCCTAGTATTGTAAACTCTCATCTCTGCTTCCAGGCTGAAATGAAAGCGAAAATAAACACCCTTGGATTATCTATCTTTTATTGGTACTTAAACATACAAGACAGCACGGAAGCATTCCAGTGACCTTAAGAGGTCATGAAATCTATCCTCTTACTCCAAACAAAATCACTTAAAATTTCTCTGACAACACAATCAATTAAATATATTTTCAAAGAACTTTCACCT
>chr1	242478411	242478711
AGCTTCAAAGAATTATAGCTAGTGTTTACACAGGTTGAGTTACTCTTTTTTCCTACCTCAAGTCCTGAACAATACCAGGAAGGAGAAATAGTTCATAGTTACCATTGTCTTTTACATAATAATGTCATCAGCTTCAATGAAGAGAAACATTAACAGGGCTGTGAGCACTTTGGAATGGAAAATCATCCTATGTATATATTTATTAATTAATGCATTCATTCAGGAAATATTTACCGAACATCTAAGCAGCACAGAGAATGAAGAAGGAAAATAAAAGCGCGTCAAATGCTGAGTATGTGTG
>chr1	17629013	17629315
CATCAGGGCCACCAACTCTCATACTGTCAACGAAAATCTACGCCATTTAAAAAGGCCATTGTTCAATTCTGGGTGGCACTCATAATATTCTCAGCACTTTGCTTCCTTAAATGTCAAAATATACTTTTTCAAGTAGGTTGTTAGTGGAAGACTCAATTCTGAACTCCTCACTCAGTCCACACTGGCAAGGGAAGCATTCACTGCTATCACTTTCCGCTCTTACACATCTTTCCTGGACGTGAAAAGGAAAGGGGTTTCCTTCAGTTTACAGAATTGTTCTTGGAAGGCTTCAGGAAAAAAGTC
>chr1	190735342	190735644
GGGCTGTGAGGGCTGCCAGCACGCTGTCACCTCTCACAAGTACTGTCACATTCTAAGGTACTGGGAGTTAGGACTTAAACAGAAGAATTTTCTGGGGACATGATTCAGCCCATAACACAACCCAAGAGACCACTAACTTCAGAATGGGCAGTCATTGTGATGGGTAAATTTTATGTGACAAGTTAACTAGACTACCATGCCCAGGTGTTTAGTCAAACACCAGGCTAGATGTTGCCATGAAGGTATTTTATAGATGTGGTTAACATATATAATTAGTTGACTTTGAGTAAAGGAGGCAACCTA
>chr1	90432422	90432704
TTGGCACATTCCCACAGTGTGAGCGCTCAGGCTCAACGCTGTCTTCTTAATGAATCCTTTCCCAATTCCTTCTGGCAGAAGCTCTTGACTCTCTGTAAACACCCCTGGAAACTGTTTTCCCCTTTCTTATGACATTTTCTCCATGATGCAATATAGATTTGTATCTTGTGCATGTCATCTTCTTGGCTAGATTGTGAGCACCTTAAACAGTGTTATCTCTTATTCATTTTGTAGCTCCAGCACACTGCTGGGCACACGGAGGATTGGGTGAATTTTTTTTTTT
>chr1	69707976	69708258
CTTTTCTTAATCTCAATTTTTTCTTATGTAAAATTGTAGTAATTATAACAATAAATTAATTATAAAATATATGTTTAAATTATTTATGTATTAATTTCCAATATAAAAGAATGTTATTACAATAAAGCTTTGATGAGATAATGAATGTAATCTACACATCATGCATTGTAAATGGTAGCCAGTATTACTTCTTCGGCTAGATGAAAAATCGTATTCGAACTGGAGGGGTCATACCCACAGCTTGAAAATCTGTTATTCCATGTAAGGATTTCAGATTTCATAC
>chr1	4891076	4891372
AACTATCACAGGGTGAGTCTCTTTGTCCCGGTTGAGACACCTCATTCATTGTGTTGGATTTTATCTGTTAACTTCAAGTGTTCTGTGTAGCACAAAAACACAGTATTCAAATTATCAAACTGAAAGGAAAAGCTTGTGTAGCCAGAAGCTCAAATTGCTGCAGGGGTCCCAGGGGAGAAGGAATGGTTTTGTGGAAGCCACAGCCGGATGCATTTCCTCTGGGGCTTCACTGTGAAGGCCCACATAGCAGGAGATGGGGAGACACTCTGAAAAGGCAGGGATCTTGGAAATACGGGG
>chr1	65029446	65029742
ATCAAATCAGGCCATGTCACCCTCCCAACACATCAATATGTTTTCCAACTGGGGATCTCTACTGAACTTCGATGTCCAGAGTTTTTATTGGAGTTTCACTATGTCAGTGTGATTGATGGGCCCCATGATTGAACTCAGTCTCTAGTTTGCTTCCATTCCCTGGAAGTTAGAAGGTCAGGCTGATATCACATGATGCAAAGCTCCACCTCTCCTTATAGAGTTGGTCTTTCTGCACAGCCAGCCCTCATCCTGAAGCTATCTATGTGTCCATAATGAGTTACCTCAGTAGCATATCAA
>chr1	230366719	230367023
GTTTTATCCCTTTAGTGTCAACATTTTATTCTGCTGTATAGATACAGCATAATTTATTTAACTAATTTCTTATTTGGGGACATCCAAGTTGTTTCCAGTTTTTCTTGTCTCAAACAATATGGCAATGAGATTCTTATTTACAAATCTTTGGTCACACCACTCTTTCACTACTGTTTACTTAGTGACTAGCGGAATGTCTGTCAGCGCTCCCTCAATGTTTGTTGAGTAAGTAAATAACTCTATAATTATTACTTTAAGATAATACTAGAAGTGGAACTGCTAATTCAAATAAAAGCTAATGCTTA
>chr1	12175538	12175842
GCATGGATGCAGTCTGCACGTCCACGTCCCCCACCCGGAGTATGGCCCCAGGGGCAGTACACTTACCCCAGCCAGTGTCCACACGATCCCAACACACGCAGCCAACTCCAGAACCCAGCACTGCTCCAAGCACCTCCTTCCTGCTCCCAATGGGCCCCAGCCCCCCAGCTGAAGGGAGCACTGGCGACTTCGCTCTTCCAGTTGGTAAGTCGCAAGAAGTCTCATTCATTCACTCCTTCTGTCTGCCTGTCTTTCTGTCTCTCTTTCTTCCTCTCCCATGGTTTTACTGAGAGCCCACGGGGGGC
>chr1	104878651	104878933
ACCCACCCTCAATCTGGGTGGGTATCATCTAATCAGCTGCCAGTGTGGCTAGGATAAAAGAGGAAAAGGAAAATGGAAGGCCTAGACTGGCAGCTAAGTCTTCTGTCTTCCATCTTCCTTCCATGCCAGATGCTTCCTGCCCTCGAACATCGGACTGCAAGTTCTTCAACTTTTGGACTCTAGGACCTACACCAGTGGTTTGCCAGGGGCCCCCTGGCCTTTGGCCACAGACTGAGGGCTACACTGTTAGCTTCCATATTTTTGAGGTTTTGGGACTCAGACT
>chr1	151029647	151029929
TATACAGAGGACATGGAATACACTATACATCAATTGGACCAAAAGACATATGCAGAACATTCCACCTGGGATTAGCAGAGTACACATTTATCTCAAATACACATGCAACATTCTCCCGGATAGGCCTCATACGGAAGCCCACAAAACAAGTCTTAATAAATGTTAAAATACTGAAACTAGACAAATATCTTTTTCCAACTACAATGGAATAAGACTAGAATTCAGTAGCAAAAGGAAAACTGGAAAATCCACAAATATGTGGAAATTAAACAACACACTCTTA
>chr1	210355097	210355405
TCATGAGGAAGAATTTTGATCTTAGGCATCAGAGTTAAGATGGGGTAGAAAATCCCCTATTTCATGTAGGTATTACATTGGGTATTGCACTGGATAACACAGTTCCAGCATTCTTAGGGAATGTTTAAATAAATTAAAATATGGCTATTGGAAATTATATTACTGTAATGACTTTAAAAAAATAGGACATAAGTTGTAAAATAGGTATAATATATAATTTTGTTATAAAATGTATAAATCGGCTGGGCATGGTGGCTCATGCCTGTAATTTCAGCACTTTGGGAGGCTAAGGCGGGCAGATCACTTGAG
>chr1	171404743	171405051
TTTTCAAACTATTCATCCAACAAGGAACTAATACTCAGAATATAAAAGGAACTCAAACAACTCAAAAATAAAATAAACAAATAAACCCATTAAAAAGTGGTCAAAGGAAATGAATAGACATGTCTCAAAGGAAGACATACTTGCAAGTATCTGGCTGACAGATATTTGAAAAAATGCTCAACACCACTAATCATCAGAGAAATGCAAATCAAAACCACAATAAGATATCACCTTACCCAGTTAGAATGGCTATTAACAAAAAGACAAAAAATTACATATGCTGATGAGGGAGCAGAGAAAAGGAAGCTC
>chr1	213244618	213244949
TATCACATTTATTACCATATCAAAACCAGATGTTTAAAATTGGGGCTAGAAATTCCATCATACAGATTGTGTTACTTCAGGACTACCCCACTACCTAATGTTCAGCTGTATTTTGTTATGGCTTTAATAGAGCAATAATGTGTTTCCACAAGTCTTAGCCTGATATTAGATGACATGTGGGCTAAATTTGGTGGGTTCAGCAGACTGGTAGGGGGTTATACAAACCAGAGCAACAATAAGGAAATATGTGAAAAATTATTGCTAATAGTCAAGGCCTCTCTCTCTCTCTGTTGCTCTCACTTTTGCTGTCTCTCCTTTTCTCTTCTCTTCTC
>chr1	115522173	115522504
GGGGGATCACTTGCACTCAGGGGTTCAAGGCTGCAGTGAGCTATGATCGCTCAACTGCACTCCAGCCTGGGTGACAGAGTGAGACCCTGTCTCTAAGAAAGCAAACAAACAAAAAAAGGAAAAAAGTATGTATATAACAGTTCTGATGTTATAAATTGTGAATTGCTTTTCTCCTTCCTTCCTTCCTTCCTTCCTTTTCTCCTTCTGTGGCTTGGGATAAAATTTCCAGTGACAGGCTTATGTATGATCTTGAAAAACATACATGGAAGAAGTTGAAATGCTCTAGAAAACAAAGTCTGATAACTCAGAAGGTGGCTTCAGGGAGGTCAGGA
>chr1	141489121	141489453
CAAGAGTTGATAATAAGAAGTAAAAATTTAGTATGCAAAGTTCAAATTTTCCATTTGTTGAGTAATTCATTTTTATTAAATATTTTCCAACAATTAAAGTGGTACCAGAACAGAGTAGACATTCTGAGTTTTCACTTTACAAAAGCTACACATAAATCTACGTACTTCTTAAGGGTATAAATAAAGTCAGAGCCTGTGTGATATTTCAATAAACAATTGGAGAAAATTTTTTTAAGAATAGATTATATACATATTGACCTCTTTGAGAACCTTATTTTTTTCTTTTTTTGTGTGTGTGTGGACATATGTTTTCATTTCTTTTTTAAATTATTA
>chr1	78645420	78645752
ATTAGACTGACTATCTATAAACTCAATAAAATAGAATTTCTTTATATAGTCCTTTCTAAGTTAGCCAAGAAGATGGGTAATTGTGATGACGGCTTGTTCTGTGGGCCCCACCATGTAGTATTACTGAGTTTCTTTGGCTCTAGTCTGTTGATTCTGAGGGCTCTTGGATATGGGTGGTGGTTTCTACCATTGCTGCTGCCTTACTTTTCTTGCCTTGACCACAGGGCTGCTGTCTGTCAGTGTCTTCACTTCTCCCACTGCTCTGGTAGCAGGGTCAGTGGTCCAGTTCTCAAACTGACAAATATTCTTCCCCAGGGTATAAGACTTTGGGCC
>chr1	21634106	21634391
AAACAAAAACTTTTGCCCCTTATTCCTGCCACCTGGACAAGTCCTCAAGTGCTTTCCCATGAGATAAAGCTGGTGGCAACCTCATTCCCACTTCACAGATGAGAGGTGTGAGGTCTGGAGAGGAGCTGGGACTTGCCTAAGGTCACACAGCCAGGGAGGTGGATGTTAGGGTCCCTGCCTCGGGTTTGGAGAAGCATGGTGGACACAGAACTAGTGGATTTGAGAGGCAGGGGTGGTCCCCCACTCACCTCTGCTGTTCCCCCAACTCCAGAGTGACAGAGCTGGG
>chr1	141662632	141662917
ACTTGGGGAGACACCAGATATCACCAGATTCAAGCCATGCAAAATCTCAGGGTCACTCACAAATTGTTCCACCCAACATAAGTCAACAAAACTGTTGGAAACAAAACAGAAATTTGAAATACAGTCAAAATATACAATGTAATGCTTTACTATACTTCATAACAGTATCTTTTTAACAAGACTCTAATTGAGTTGGCAGTTACTAATAATTTGCAAAATTATTGTTCTTTATACCTCAATTAGTGTGCACCCCATTTTTTACATCACAAATGTTTTCCCCTGCTAT
>chr1	25930858	25931190
AGTAAACCAGATGGATTCGTCATGGCCTGATGGAGAGAAGGCCACCTGTCTGGCCTGTGGTCATGTGTGCTCTCGGCTCCTGCTCTGTTCTATGTCAGGGTTAATTTACTATATATTTACTCCAAACCTACCATGCACCTGGCATCACACTAGGCTCTTTGGTGGCTCCAAAGATGCATCTGGCAGGATCTCTTCCTTCCAGGGCTACCATCTGTCAGAGAAAAAGACCAACTCAGACCCTCCTATGAGTGAGCCTGGGCCAGGGGATCAGTGGTGGGGCCCAGAATGGTGTAGGTAAGAAGAGCCATCCCTCGAGGGCATCTGGGGGGGCTC
>chr1	36894367	36894699
AGTGGCTCTGAAACTATCAAAGGCACCGGTGTTGACTCCTTCACACCATTGGTTACTGACACTCCCAATCATTTTCCAGCAGTCGCTGACACCACGGTGCCATGTGCAAGTCAGTTCCTATGCATAGCCCCAGGAACTCATCTTCAGTCTGGGTCTGCTGTGATAGAATCAATACTCTTCCAGTGTTCTCCCTGCCAGCTCCTGGCTGGTCCTGGAAAGCAGGTCTCTGAGAGGCAGCTGTCATTTCTGCTGCATCAGCATGAGGCTGGGCCTCTTGGGCCGGGCATGGGGCTCAGGCTGCTGCCCTGGACCATTCATATCAGGAAGCCAGGC
>chr1	172585596	172585880
CGGGGCGGCTGGCCGGGCGGGGCGCTGACCCCCCCACCTCCCTCCTGGATGGGGCGGCTGGCCAGGTGGGGGGCTGACCCCCCCCCACCTCCCTCCCGGACGGGGCGGCTGGCCGGGTGGGGGGGCTGACCCCCCCATCTCCCTCCCGGACGGGGTGGCTGGCCGGGCTGAGGGGCTCCTCACTTCCCAGTAGGGGCGGCCGGGCAGAGGCGCCCCTCACCTCCCGGACGGGGCGGCTGGCTGGGCGGGGGGCTGACCCCCCCACCTCCCTCCCGGACGGCACGG
>chr1	214789481	214789765
TTAGAGAAAAGACATTCAGATCAGATAGTCCATCCATACAATTATATTTATTATCCTTTGAATTATAACATCTTATATCTACCAAGATTTCAGTATGTGCCCCAAATTAACACACTCTTTCTCTTTCTTGGCCATACTGGGGCACTGCATACATGCACGTCTTCACAGAGAATGGCTTAGATCAAAAGAATACATTGCCCACACAGAGAAGCTCTAAAATGTGAAACTTAGAAAAATAAAGTTTTTGTTCACATTTTCCCCCTGAAGGAAAACCATTCCATCCAA
>chr1	148622769	148623057
AAATAAATAATAGAAACAAGGAGTATAAAACAATTTCACTTTAAGAAGACTTAAAAAACCTGATAATAGAAAAGTGAAGAGCTTTTGAAATTCATTCATAGGACATCCCCACACATGCATGCTATTTTTAGTATCAACTAGGATAAGAATTCACTTCTGTCCTCTTAGGCTTCTCAGATTGCCATATGTAGCACATATGCATCAACTGACAAATGTGATAAGATATGGAGAAAATATACCATACTATAGTAGTGAACAAAAATAACAGTACAAATTTGTACTTTGTGCA
>chr1	204844734	204845022
ATTCCAAGACTGGGCTGGAAAATATAAGAATGAATCTATACCAACAGGCCACAATACTTGGCTAAATGTGTGCTTTGAGAAAATCACTGCTTACTGTTTTGCTAAAATGACAAGAAAATAACCAGAAAATGAACAGGTACGCGTCTCAAGAATGCAACCTTTACAGTCAGAATGCGTTACTTTCATGAGGAGGAGGAGTCTGGAATGTGAAATCTGAATAACATAAAAGTAATCAGGTTATAATCCTGGAGTCTAAAGGTCTACCCTGCAGTGATTAGGATTCAGAAGC
>chr1	180495814	180496176
GTTTGCACCAGTCAAAACCAACATCCCAGTTCTTTCCCTGCATTCACCTGGGTCCTCTTTCATGAAGTCTCTGTCCAGTTCATTGAGTGGTATTGTCTTATACTCAAGAGGAAATCACCAGGTTCAGCACAGTAGGGAACATTGACAGACTGTGGTCACCACAGCCAGATGTTCCAAACTGTCCTGAAGGGCTGAGAAGCTTGTCATGTTCAATAATGTATCCCAGTGCCCAGAAAAGTGCTTGGTACCAAACTGACACTCAAGAGATTATAAATATCCCTTGATGATTGAATAAATGAATAGAGGTGATTTTGGCTGACATTAACATTAGATTTAGAGAAAAATAGTTATTTTATAGCAAAA
>chr1	14749056	14749418
ATTTCTAGATGTTTTGTAGTGGAAAGATTTTCAGATTCAAAATGAGGGTCCCTTCTGCAATTAATTTAGTTTCTGGTTCCGTTGACAACATTCCCAGGTACGCACACCTGTTGTGGAGCACATCTGTTGGCTAGAGGGAGCCACTCTCATTCAACACATGTTTACTTAGACTTCTCTGTGCCAGGCACTGCCTAGGATCTGGGGATACAGAGGTGAAAAAGGAAAACCAGTTCTCTACACTCATGAAATTTACATTTAATGGGAAGGCACACAATAAACAAGAAAACAAACAAGATTTCAGAGAGGTGGAAAAGCTAGAAAGAAAATGAAACACAGTAATGCAAAAGAGAATGGAACGGGGGA
>chr1	108090843	108091190
GTCAGTATTATGTAACAGAAGCGAGTGGTATTTCTACAAGGAATCCATAAAAGTGGGATTACTTTCTGCTACCTAGAACATAAATTTTATACCTAGAGCTCTAGCAGCTATCTCAGACTACAAGGTAACCACTCTTAAGGAGAGAAGTCAAATGCTGACAATAGTATTTATCTTGTCAAATCTCTTTTTTTTTTTTTTCAAGACGGAGTCTCAGTCTAGTACCCAGGCTGGAGTGCAGTGGCACAATCTCAGCTCACTGCAACCTCCGCCTCTCAGGTTCAAACAATTCTCCTGCTTCAGTCTTGCGAGTAGCTGGGACGACAGGCATGTGCCACCACACCCGGCTAA
>chr1	31088212	31088559
CCCCTGACTAATCACTGTAGATGCCTCCTGTCACATGCTGGGAGGGTTCCCAAGTAGATCGTGCCCTTGTCACCACCATCATCAATCACATGGTCATAATGCTCCCCAGAGTGCCTGCGTAAGAGAGAAGCACATGACTTTTGGAATCTGAGGATCCAATTTCAAATCCCAGCTCTGTCACCAACTTGCTGTGTGACCTTGGACAAAGTGCTCACCCTCTCTGAGCCTCAGTTGCCCCAAGTAGGAGTGATTATCCTTAATACAATCAAATAAGACAGCACATATGACAATGCTTCCTAACAGACCAGGCAGATAGCACCTGAGTGCTTCCTACCCCTACTGCCAGCC
>chr1	64725691	64726004
CAATCAGGACCTACTCCTAGAGCCCAAAGCTCCTAGAGCTGGGTTGATTCTACTCACATTTTATGACCTACACAATCCAGTGATTTGGATAGCAGAGAGGTGACACCAATATTTACTACAATTATCACTGTTACCATTCCACTGGCAGTAGACTACAGGGAATGATTTTGATCATTTTGGCTAGTGTCTTGGTTATGCTGGACCTCCTTTTTTAAAAAAAAAATGTAACTGATTATCTACTTAGCACCTGCCATACCTAATTTCAAGACAGACATGAAACAAAGGAAATGCATGGTGGTGTTACGTCAACCATA
>chr1	210763952	210764265
TTGAATGTATTCTGTAATATCAAAAACGGAATACAAATTTACGGAACTATCAGTGTTATCCACAATCAAAACTATCCATTTAAAACTGATGGAAGTTTTCCTAGTATTCAGCTGTAAAACAACAGGCATCGTGAAGGAGACTTTTTTTTACCACCTTCTCCTTTGTACATTTTGAACCATTCAACTATATATATGTGGGTGTGTGTGTATATATATATATTTATATATATATATATATATATATATATATATATATATATATATCTATCTCCACCTCCTGGGTTCAAGCCATCCTCCCACCTCAGCCTCTGGAG
>chr1	105105689	105105995
ATTTAGGCAAGTACAAAAGTCATCCTAAATCAAGTGCCATGTTTTCCTTCTTTTATCTATGTTTTCTTAAAAAAAGAGTTTTCACATACACAAAAACATCCAAAAAATTCACTGGGTATTCACTATCAGGGTACTATTTTCTTGCTATGTCAGTTTTTAAACAGTCAGTCTCAACTGAAAAAAAAGTGAAATGTAAAAAACCAAAAAAACTAAAGAAATGGGTGTTTCATATAAGTATTCACATATACACATGTGTATTAGGTACAAACATTTCATATATTTTAAAATAATGCAGAAGTTTTATCTT
>chr1	63216167	63216473
TTGCATATGGAAATAAGAACAAATGACTTTTAATTCCTAATGAGAAAAGTATCAACGTGAGCAGTATTCCCTATGTGTGCCATAAGGGCTTATAATTGAAAGGTCTGCGGAAGAAAGGGTTCCAAGCGGAGGGAATTCCTTTTAATGAAGCTTGGATTTAGTCCCATTATTCTAATAAAGTGTAATCAATTGGTGCCGACAATCTGAAGGTCTAGTTCAACCTCTGATTAGATCTTGGTTGTTTTTAAGGCCACAGGCGTGAGGAAGGGAAACACAAGTTAATAGGCTTTTGGGTCAGTGATCCACA
>chr1	223648604	223648953
GTATTCTGAATATAAGCTGTCAGGTACATGTATTGAAAGCATCTTCTCCCAGTGTGTGACTTTCCAAATCACTTTCTTAATGGTGTCTTTTGATGAACAAAAATTTTTTTGTTTTAACAAAGTCCAGTGTATCCATCTTTTATTTAGGGTTAATGCTTTTTTATGTTCTGTTTAAGAAATCTTTGCCTACCCTAAACTAAGTTCATGAAAATATTCTCCTGTTATCTTCTAGAAACTATATTGCTTTACCTTTCATTTTCTATGATCTATATATAATTGAAGGCCAGGCACGGTGGCTCACACCTGTAATCCCAGCACTTTGAGAGGTCAAGGTGGGCAGCTCACCTGAG
>chr1	202068806	202069155
AAACCCTGTCTCTACTAAAAATACAAAAATTAGGCTGGGTGTGGTGGCTCACGCCTGTAATCCCGGCACTTTGGGAGGCCGAGGCGGGCAGATCACAAGGTCAGAAATTCGAGACCAGCCCGACCAACGCGGTGAAACCTTGTCTCTACTAAAAATACAAAATTTAGCTGGGCATGGTGGTGCACGCCTGTAATCCCAGCTACTCAGGCTGAGGCAGGAGAATCGCTTGAACCCGGGAGGTGGAGGTTGCAGTGAGCCGAGATCGGGCCACTGCACTCTAGCCTGGGCGACAGAGTGAGACTCTGTCTCAAAAAAAAAAAAAAAAAAAACACCAGGTGTGGTAGTGTGCG
>chr1	4926114	4926396
ATACTCTTCATTTAGACTGACCCAGAAACTTTAAAGAAGAAGAGCAGGAGATATGGGTTTTAAAATTGAGCCACTAAAAATAATAGGCAACAGAAATTAAAATTTTTTAAAAGTCAAGTCAGAAGCACCCAAATTGACAGGAAGTTCTAGACGATCTACGGTGGATCACCACCCTTGCACCTGCCTTAAGGTCGTTGTTGCTGTTCTTGGCAGCTGTGCTCCCTGGACTTCTGGATCTTGCCTTCCAGCTCCCCTGTACAGGGTAGGAGGGTGGCTGCAGGCA
>chr1	148207443	148207725
TAGCAGAGACGGGGTTTCTCCACATTGGTCAGGCTGTTCTCCTCAAACTCCTGGCCTCAGGTGATCTGCCAGCCTTGGCCTCCCAAAGTGCTGGGATTACAGGCGTGAGCCACCACACCCACCTTAAAAATATTTTTTAGGTATTCGTAGGCTGAGCATGGTGGCTCACACCTGTAATCCCAAAACTTTGGGAAGCCAAGGTAGAAGGATCACTTGAGCCCAGGAATTCGAGACCACCTGGGCAACAGAGTGAGACCTAATTTCTACAAAGAATCAAAAATTT
>chr1	209735406	209735812
CACTACGCCTGGCTAATTTTGTATTTTTAGTAGAGATGGGGTTTCTCCATGTTGAGGCTGGTCTCGAACTCCTGACCTCAGGTGATCCACCCGCCTCAGCTTCCCAAAGTGCTGGGATTACAGGGGTGAGCCGCTGCGCCCGGCTACAGCTTTTCAGTTCTGCCCTGTAGTCTGATGGACTAATGTGAGGGCCTGTGGCAGAAACAGCTAGCTGTCCACCAAGAGTCACATTTCTCCTCCAGAGTACATGAACATGTAGTAGACATGTTCCTAGGAAGCAGCTGTCCAGCTGGGGACTTCATTCCCCATCCCTCCTCCCATCTAGGTGGGGCCGTGTGATGATAGGGTGTAGATGGAAGGGACATGAGTCACTTCAAGGTGTGGCAGGTAGACACCCCTGTGCAACT
>chr1	32106633	32107039
GTTCAAGACCAGCCTGGCCAATATGGTGAAATCCCATCTCTACTAAAAATACAAAAAATTAGCCAGGTATGGTGGTGGGTGCCTGTAATCCCAGCTACTCGGGAGGCTGAGGCAGGAGAATCGCTTGAACCCAGGAGGCGGAGGTTGCAGTGAGCTGAGATTGTGCCATTGCACTCCAGCCTAGGCAACAAGAGTGAAACTCTGTCTCAAAAAAAAAATTGTCAAAAGAAATCCAAATGACCAAAAAACATGAAAGAGTAATCAACTCTGTTAGGAATTAAAGAGACACCCAACTTTAAAGTGAATGAGAAAAAAAAAATACTGCCTTTGCCTAAACAATTAGCAAAGATAAAGAAAATGACCATCCATGGTAGTAATGAAGTTCTGGAGCAATGGGATATTCTCAC
>chr1	69259191	69259483
GAAACTCTTTAAAGGAGTTTGTGCAGTCAGAACTATTTACATAACACTAAAATGTTATTTGACATTTTCACTCTTATTTTCTTATGAGTGTAACCATGGAATTTTCCAGAGGCTACCTGTAGTGTGATGGCATTATCATTATCCATCTGATAGCTAATGGAATGTATATTTACGTTTTCTGGAATTTTCTAAGATAGTATAAATATATACTTTCTCAGGGATTAACTCAGTTTGTTCTCAGTACTTTTCTTTTACTATCTCTGGCTATCTGCAATTATACCTCCCAGTCTCTC
>chr1	51362054	51362346
TATCTTCTTCGATGAGGTGTCTGTTCGATCTTTCATTCATTTTTAATTAGGTTATTGATTTTCTTATTGCTGAGTTTTAAAGAATGTAAGTTTTAAAGAACTTATATATAACAAGTTTAAAATATATATTTTATACACACATGTATATATATACACACACACACACACACACATTATATATATATATAGAGAGAGAGAGCGAGCAATAATCCTTTATCAGATATGTACTTTGCAAATATTTTTTCCCAGCCCATGGCTTGTATCTCTTGGTATTTCACTGTAGTTTGTTTTTT
>chr1	22705820	22706177
CTGTCCCAGAGCATTTAGGACTCAGATGGTTTTCAGAAAAAGGATATTTGTTCCTAGCCTATAAAAGTAGTATGTACTTACACAAGCTTGGACAATTCCAAATATAAGGAAGAAAACCATTTAAAATCCTACCACTCAAGCATGCCAATATTAACACCTTGACATGTTTTATCTATCACTTTTATAATATTGAGATACTTTCATATTGTATAATTTTATGGTTTCCCCATGTAACATTGCAGCAGCCTTCTCCACAGTTCAGAAAAACTCCCCACAATCCTAGTTTTTGAAGGCTGTGTAGTTTTCCATCATAAGGATGTATATGGTGTATTATTCATGCCCTTATTTCAGAGCGGAT
>chr1	43328949	43329306
ACCACCCCCCAAAAATTTTCGCCATCCCAACACTTCAACACTATTTTGTTTTATTTTTCTTATTAATATAAGAAGGCAGGAATGTCAGGCCTCTGAGCCCAAGCCAAGCCATCGCATCCCCTGTGACTTGCACGTATACGCTCAGATGGCCTGAAGTAACTGAAGAATCACAAAAGAAGTGAAAATGCCCGGCCCTGCCTTAACTGATGACATTGTCTTGTGAAATTCCTTCTCCTGGCTCATTCTGGCTCAAAAGCTCCCCCACTGAGTACCTTGTGACCCCCACTCCTGCCCGCTAGAGAACAACTCCCCTTTTTCCTTTACCTACCCAAATCCTATAAAACAGCCCCACCCCATC
>chr1	180100578	180100898
TCTCCCTGCCTCCATTTCATCAGCAACTTTGCCTCAGTTTCATCATCTGTAAAATGAGGATAATAATAGTATATTAATCTCATAGCATTGTAGTTAGGATTAAACATGTTGTTATATTTAAATACCATGAGATTTACAAAACACTGCTGAAAGAAATCAGAGACAACACAAACAAATGGAAAAACATTCCATGCTTGTAGACAAGAAGAATCAGTATTGTTAAGATGGTCATACTGCCCAAAGCAATTTACAGATTCAATGCTATTCCTATTAAGCATAACAATGTCATTTTTTCACAGAATTTTAAAAAAACTACTCTAA
>chr1	3032489	3032809
TAATCCTCTCCCTCTTGCAATCTGTGAATATACAACTGTTTAAATATTCCAAACCGAACTGTCTCAATAAACGCGGGGAGAAAGGGGCCATTGTGGGCCCGGGCGCCGCTGGCCGCTCTTCCCGGCCCAGCTCCCCTGGGCTTGCAGAGGCACAGTCGGTCCCCGCAGCTCTCGCCGCCGCCGCACGCGGCCAGCCTGGCTGTGCCTGGGAACAGTGTCGGCCAGTCTGGCCCCAGGCCAGCCCTGGCCACAGGTGCCAATGGCATCCTCCTCCCCAGGTCTCTCCCATGCCCCCGGGGGCTCAGTCCACTGCTCAGGTGG
>chr1	70758596	70758914
GATGGATATGCTAAATACCTACATTTTTACACAGTGTAAACATGTATCAAAGCATCACACTGTACCCCATAAATATGTACAATTATGTGTCAATTAAAAACAAAATAATTGATTAAAAAAGAAAAATGGACAGAATTAATATAATTAATGTAATACATATTACAGCTAAAATATATTGAGTACTTCTTACGTGCAAGGTGCTAATGAAGCATAATCTTTCTTAATTTTTATAATGACATCTATTTTACTGATGAGGAAACTGTGGGTCAAAGAGATTAAATGACTTGTTAAAGCTCAAACACCTCCTGAGTAGAGAGAT
>chr1	86325377	86325695
CAAGATCCCTGACTTCTATCAGGTCTATTTCTATCAGCTAATACTAAAAGCCAGATTGAAAGCTTTTTAAAAAATCTTATAAGAGAAACAAGAAATCTGTGAAAGATATTCAATTCATGGCCCAGTATGTTTAAAATAATGCTGTTATATGACTTTACTAGAAAAAAATAATTCAAAATAATGTTACATAGACCAAAAAGAATATATTCTTACTATTTTAAAATACTGATGGGCCATATAACATGTACACGGGTCTCTGAAAGTTAGTAATTCTGCTTTAAACAAGTACAACTTCAAAGTTAAAATGATAATCTGCTCT
>chr1	233897647	233897933
GGTACAATCTCAGCTCACTGCAACCTCCGCTTCCTTCAAGCGATTCTCCTGCCTCAGCCTCCTGGGTAGCTGGGACTACAGGCGAGTGCCACCATGTCTGGCTAAATTTTTGAATTTTTAGTAGAGATGGGGTTTCACTGTGTTAGCCAGGATGGTTTTGATCTCCTGATCTCGTGATCTACCCACCTCGGCCTCCCAAAGTGCAGGGATTACAGGCATAGCCACCGTGCCTGGCCTCCTCCTGTATTCTTTAAATCACCTCTAGATTATTTATAATACCAAATACA
>chr1	74758405	74758691
TCTTTTATCCCATACCCCCTTTCCACCCTTTCCCCGATTCCACAAAGTCCATAGTGTCATTCTTATGCATGTGCATCCTCATATACCTTGATTATAAATGATAATTCAGTTTTTCAAAAAATTGACTCAACTGGAATCTTGAGTGTGAAATTTTAAGATATGGCATTTAAATACACGTACAGAATTGAAGTGACCTCGCTTCCGACTTTTCTGAAGAATTTGAGACTACTTCGCGTGAGTTCCACCACCTTTCTTCCTCAGCCCCTCCAGTCTCTCTGTGACTCCAT
>chr1	171843790	171844073
GAACACACTCCTGGAAAATAATGTTGTATTCAAAATCCAAGCTCAGAAAATGTAGCGTTAGAGTAGAAAGGACAAAAATGGCACCTGGACTTTTCCTAAATTATTGCAGTCCTTAAGGACACCGGTCTTCGCACAATATACTGTATTAAGAAAATGGGCTAGGCATAGTGGTTCACAGCTGTAATCCCAGGACTTTGGGAGGCCAAGTCAGGAGGAATGCTAGAGGCCAGGAACTCAAAGACCAGCCTGGGAAACGTAGCAAGACTCTATCTCTGCAAATTTTT
>chr1	162719295	162719578
CTGGGGATATTCTTCCAATCCACTAACTATTTTTACTGGAACAATAAGTCAGCAACCCATCTCACACAAAGTGGACTGCACTGTGAACTTTTTCATCAAGCAATATTCCAAGGGTTGGACAACTTTTTCTGGAAAGGGCCTGATAGTAAATATTTTAGACTCTACAGGCCTTACAGTCTCTGTCAAAATTATTCAACTCCACCATTATAGTGCAAAAGTAGCCATAGACAATATGTAAACAAATGTCCATGGCAGTGTTCCAATAAAACTTTATCTACAAAAAT
>chr1	88304642	88304953
CAATTTTCATTATACTCTATGTAACTTGCAAAAAGCAAGATTTTCCACCTGTTACACTCAATTGTGTTGATCAACAAAAGGGCATATCTCCCCCATTCCATCTTGACAGAGATGGTTTCTTTCTTTCCAGTTCCAACCAAAGAGAGCAGTTTCAAACAGCCTGTGAAATCCAAGTAGATTTCTACCATACAGAAGTCTATTTCCTGATGGATTCTCTACCCTTTTTCCTGAATGATGGACAAAGAGTGATACGTGTTATGGATGGAAGATAGTGGCCAGCTCAGGATTGAGTGTCTTCAGAAATTATGTCCA
>chr1	232263982	232264293
ACAACTTTTCTGAGTCTCTGCTAATTTTTTTTATTCTTTTGTTTCTCTGTTCTTCAGGTTACATAATCTTTGTCAATCTATCCCCAAGTCTGCTAATTTTTCTTCTGCCAGTTTAAATCCACTGTTGAGTCCCTCTACTAAATTTTTCTTTTAGTTGTTATACTTTTCAACTCCAGAATTTACGTTTGGCTTTTTAAAAAAATAATATTTGTCTCTTTAGTGGTACTCTATTAGGTGCAACATTGTCATCATATCTTTATCTTTTAAAACATGGTTTCTTTTCGTTTTTTTGAAAATATTTATAACAGTTAC
>chr1	94174702	94174997
AATAGGATTACACTGTTATTCCTAGGGTAACTTTTTCTGTTGATTGAATTGTTTGGGTCAGTTGATGATTATGCTACTTCAACTGGATAGGTCTAAGTGTTAATCATTTGGAGGTTATGTTGTGCTCTGAGGTCACCCCAGCTGAAAGTTTTAGTCCAGTAAGTACAGTGTTATGCTTTATAATTGGGTTGTTTGCTTTTATATGGTCTCATTAATTTAACCTTCATAGGGTCATCTTGTCTTATTTTTATATCCTTGCCTCTTCATGTGAAGGCCAATTTCATGGAAAGTAAGAG
>chr1	235674117	235674412
GTTTATAAATCTTTTCTAGTACTTTATTTGACTTCTAGTTTAGTAATTTCACTTAATCTTCATTAGTTCCACTTTTCAACTCTCTTTGCTGTTCTATTTTTAGGACATGAAAACCGCAAGTTCTTTCATTTTAGTCATTCTTTTCTTTATTAATCAGGGCACTTAAGGCTATAATATTTTGCCTTTGAATATAGATATATCTGTGTCTCACTCATTTTTTATATAAGGAGTTTCCTCTTTACATTGCTTTCTAGATAATTTATAGTTCCAGTTCCTAGATTTAGTTCAGTACACCT
>chr1	189355215	189355551
CCAGGTACAGTGGCTCATGCCTGTAGCTTCAGCACTTTGGGAGGCCAAGGCAGGCAGATCACCTGAGGTCAGGAGTTCAAGACCAACCCGGTTAACATGGTGAAACTTCGTCTCTACTAAAAATACTAAAATTAGTCGGGTGCAGTGGCACATGCCTGTAATCCCAGCTACATGGGAGGCTGAGGCAGGCAGATCACCTGAGGTCAGGAGTTCAAGACCAACCCGGTTAACATGGTGAAACTTCGTCTCTACTAAAAATACCAAAATTAATCGGGCGCAGTGGCACATGCCTGTAATCCCAGCTACATGGGAGGCTGAGGCAGGAGAATCACTTGAG
>chr1	182298215	182298551
GACCTATCTTTTTCAGTGCTAAGATTGCAAATGAAGTCAAATTTATGTTCAGATAGCCTGATTAGCTTCACTTTGGACCACCTTGGGTCCATTGGTATTTATTGAGTACCCTAAATGGTAAAAGTATACTATACTGAAATTAGGATAATAGTATTACAATTTTCTGTAATAGTAGTAGTACTACAGGTAGTTGCAAATGGGAAAATATCTTAAGTGACTTATACAGGGACTCAAATTATAAGGGAACAAAATGGTTTTCTAGTCTTTAACTACTGGTAGGGTTTTTTTTGTTTGTTTTTTTTTCCCCCTCATAGACCCAATGTCACCTCCCAATTCT
>chr1	18175451	18175762
CCAGGTTGATCTGGCTCAGAAGTCAAACATTGTATTTACTGCACCTGGCTACCACTTGGCTGCAGGTGACCATCTTCCAAGCACCTTGCAAAAATTCCAAACATTTGGTTGTCAAACTTTGGTGTTCATCCAAATCAGGGCAGATCCCTGTGCTCCCCATAGCCCTAATTAAGTCAAATGGATGCTGTGGAACAGCTGGGTACTATTTTCTCAAGAGACCCAAACACCCAGGATGTTACTTGCTAAACCCTCCCACCGTGCTCCTGAAATCACTACCAGCAACACTGTCTTTCTGAAACTTACCTGTTTGGG
>chr1	79051452	79051763
ACTGAGCCAGAACTCACAGAAGGGATGGTGCTAAATCATTTAGGAGGCATCATCCCCATGATCCAAGCATCTCCCACCAGACCCCACCTCCAATACTGGGAATCACATTTCAACATGAGACTTGGAGGAGACAGACAGACATCCAAACCATATTGGCAAGCATTATTGATTTAAAAAATATTCCAAGTAGAATCTTGTCATATGGGCTACATGATCTTCAATTTGTGTAATTGATAACTATCCGTATTGTCTTAATATTGTGCCTGTTTCATTATTTAAATTTGCTTTCACATTGCATCTAAGCCCAGTCCA
>chr1	6420497	6420763
GGGTCTCAGGATGTGTGTGAGAGGGAGGGAGAGGGCACACGTGACAGGGGTCAGAAGAGGGGCTAAGTCGTGTTGGGAACAAGAGGGTGGGTGGGCAAAGGGGGGTAGCCTGGTGCCCATTGATGGGCAGGCAACAAGCGGATGGGCAGTTGGATGGGTGAGCGAGGGATGAATGCGGGGTGGAGCATGTGGTTGATCTAGGGGGTGAAACACTGGGGGAGGTAGATGGGCAGGATGTGAAGTCCTGTGAAGAATTGGCCTCCTAAG
>chr1	216495306	216495572
CCTGCTTATGTAAATTGTCCAATTTAACATTCAGCAGCAGTATCATAAATTCTGGCTCCAGGATTTCATTAAACGTATGTTCAAACTAGTTGACCTTAAAGGTTAACAAGCACAAGTTAAACAGGACAATTATTTAACTCACTTCTTATCAAGAGACTGAAGCGTACTAGACATTTAATAGCTCTGCATACTTCACAATTAGAATTCTTATAAGGCCTCTGATAAAACTGCAGGTCATGAATTTTCATAAGGATGTCAGATAATAAC
>chr1	81597573	81597878
CTACAGGGTCAACTGGAGACAGAGTGGTGAATAAGACAGACTGCTGTCCATGTAAAGCTTACAGTCTTTAGTTCCAATTCATCTTTGGGTACCTATCGTCTTCAATATACATCGCTATCCCTAGAGGTATATGGGAACAGGAGGCAAAACTACCTTTATTTGAAATCTGTGCCTTAACAACTACATATAAGTAATGCCAACTTGGTACTTACTTGGTATTCAGTATACAGCATTAATATTTAACTCATTTTCTTAGTCAACATGAGTAAGTCATACATAATAGACATTGCTAACATGATTACAATA
>chr1	19595019	19595324
AGGGAGGCTCCCCTGACTCAGGCTTGCCCCACACCCAGCATCCTGCATGTCTATCCAGACCACCTTTCTTCCCCGTGTTCCACCTAAGTCATCCTTCAGGGTCTGATTCGGCCACGCCTGCCTCTTCCACTGCAACCTCCCAAAGCCGCGACGGCAGAGGCCGTTGCCCCGCCTCTACTCCTGCACCCTGTGCAGGATGCGGTCTTGAGCCTCACAGGTTTGTGACATGCATGTGTCTCCCCAGGGCAGTGATGAGCTGTCTGGACGGCCTCATGCCCGGCTTGATGCTGGCAGGACTTCTGAAGC
>chr1	84734238	84734577
GTTTGCATCTCTCTTTCCTCATAATCCTCAATTTATCGGAAGGCAGGTTGCCACATTCCACAATCAACGGGATTACATATTCTTCAGATTTCACAGGTGAGGAAGGTAAACTCATTGAACTTTGATTTCAATTATGAAATATATTTTCAACATGAACTAATTTTCCAACATATTGTAGCAAGTATCATACAAGATAAAATGAATTATCTTTTGAACCCTGTCATAATGTTAAACAATAGCTCATTCAGACTAATTTAACTCTTTTTGTCTTTGAAGATACATATTCAGGAGTGAAAAGAAAGTGGGAATTCAGGAACTTGGACCACGTTTTACCTTAAAA
>chr1	185755150	185755489
ATTTAAATTTGCTTGTTGATTTTATACTTTTTAAAATCTCAAATAGATAAAATACAATCAAGTAATAAACTGTTCTGATTTATATAAGAAATGTAACAAAATATTTTTAAAAGATTAAGATATTACACTCTGTAATGTTTTCCACCTTCATTGGCATCTCAGAAATAAACAGTATTTTACTTTATTAATACATGATTTTTCTTAACAAACTACAAATTATCTCCTTAGTCATTCTCAATAAATACATAAATCTTTCATCAAGCTTTCCTCTTCCTGGAATTATACAGATGAAAATATGGCTCTATAAATCCCACTTTACTGAAGTATAATAATAGTGAAA
>chr1	195803016	195803325
CAGAAGAAATGAATAAATTCCTAGATACAACCTATCAAAACTGAATTATTAACAAATAATGAAATAATGAACAAGGAGACTGAATCAGTAGTCAAAAATCTTCCATCAAAGAAAACCCCAGACCTGATGACTCCACTGCTGAATTGTAACAAACATTTAAAGAATACCAATCCTCAAACTCTTCAAAAAAACTGAAAAGAAGAGAATATTTCCAAAGTTATTTTATGTGGCCAGCATTACTCTCACACCAAAGCCAGACAAGGAGACTCCAAAAAGAAAGCGAATTACATCCAATGTCCCTTAAACATAG
>chr1	207551951	207552260
GTCACGCCAAATCTGTGAGATAGCTACTCTATTGATGTGTCCTTCCATGTCGAGGGAACTCCACATGGGTAACGTTCCTGAACTCTCTCCATCTCTTCTCAGGGAGGAGTGACTTAATGCAATTTGTGAGTTGGATTACACATGAACTGCACATGTGGAGATCCAACTCCTTCTTCCTTTCCCCTTTTCTTAGGAACAAGTTTCCCATGGGAAGCATAATTGTGCTCTGCCTCTACAGGCTGCAAAGCAACCAGCTCTCACCCCTCATGGAGATGTCTGCTCAGTCCTATGGCTCCGCATTTGAAGCCTG
>chr1	121010448	121010738
TAACCATTCCTCTGAGCTCACATTTGGAAGTTGCATTCTGATTTAAAACACACTCTGAAAGGATGGTGCCAGAACAGTGTGGAATGGACCATCACTTCTGAACAATGTAAAATGGATTCAATCTATAGTGTAAAAGATGAATTATTTTTCTGAAAATTGGGTTAATGTACATCATTTTGCTCATCTTGTACAGCACCATAAGGATCACTGAAGGTGTTTAGTTTTTCTTTAGGTTATTTCACTATCTTTAGATTGTATACAGATATCAAGGACACTTGAACTCATTCAGAA
>chr1	163489109	163489399
AGAACAATACAAAGCAATGTCCCATGAATATAAAATAGAATGGCATAAAGCTATAGTATATATAATTATAATATTTAATCACCTCCCAACTCTAAATTGTGCGGGTTTATGATTCTAAGTCAATACATGTGCACTGTGTGTTTATCTTGGAAGCTTCCTGGAAGAAGACAAGAGTTTTGAGGGTGGAATGAAGGGGAAGCTAAGGAGAAGTTCCCAGGGAGGCATTACTCACAGGTTGACACAAAAAAAGAGGGCCATTCTAATTCTTTGAGTGAAGGAAGGCAAGGCTTG
>chr1	155615087	155615403
CGGATAAAGAAAATGTAGTATCTATACACTGTGGAATACAATTTAGCCATTAGAAAGAAGGAAATTCAATCATTTATGACAACACGGATGAACTTAAAGGACATTACGTTAAGCGAAATAAGCCAGCATGGAAAGAAAAATATCTCATGACCACACTTACATATGAAAGCTAAAAAGTTGAAGTCATAGAAGTAGAAAGTAGAATGGTGATTTCCAGAGGTAAGGGCACAGTGGGAGGAGATGTTGGACGAAGGATACAAAATTTCAGTTAGAGAAGAATAGTAAGTCCAAGAGATCTATTGTAAAACATGGTGACC
>chr1	34913174	34913490
GTAAGTGTCCTTTATCAGGTGAGAACATTTTCTTCTATCCCTGGATTACAAAGACTTCTTTAAAAGATCATAAGTGAATATTAAATTTTATTATATTTTTGTATCTATTAAAATGATTGATATGGTTTAGATTTATGTCCCCACTCAAATCTCGTGTCAAATCAGAGGAGAGGCCTGGTGGAAGATGATTGGATCATAGGTGCAAATTTCCTTCTTGCTGTTCTTGCGATAGTGAATGAGTTCTCACTAAAATTGTGTGGCACTTCCCCCTTCGCTCGCTCTCTCTTCTGCCACCATGTGAACAAGGTTGCTTGCTT
>chr1	177535314	177535615
TTGGAAAATAACAATAGTATCTGTCTTGATTCTGTTGAGATGAAAATAATACATGTAAAACACATAAGCACTAAAAAAAATCAGCTGTTATTATTCTACTTTGAGAAATATTGCATTGTGCTATACTGTTTCATATGGCTTGGGTAATAAACTTTAATCTGGCATTTATTTTTTAATCATTTTGCTATCTTTTTTTTTTTTTTTTTTTTTTTTTTGAGACGGAGTCTTGCTCTGTTGCCCAGGCTGGAGTACAGTGGTGTGATCTCAGCTCACTGCAAGCTCCGCCTCCTGGGTTCATGCCA
>chr1	8435919	8436220
TTTCATTTCCATGGACTGAACTGAGCAGTAGGATCCCAAAAATCCAGAGCCCACCCCACTCTTTAAGCTGCTCTGAGAATTGGAACAGCTCTGCCTGATGAAATCAAGACTTCAACGTGGGAGAGATCACCACAGATCAAAGCTCCAGGTCTTCTCTAGGCAAAGCTCCTTTATTTCTTAGATTAATGTTAGGTGGGTTTTTGGTCGAGGTCAACCAGTTTCCCAAACCTTTGCTTATCAAGATCTCCTTAGGCCGGGCATGGCGGCTCACACCTGTAATCCCAGCACTCTAGGAGGCCAAG
>chr1	62100263	62100567
GGCATGTGCTACCACGTCTAGCTAATTTTTTGTATTTTTGGTAGAGATGAGGTTTTATCACGTTGCCCAGGCTGGTCTTGAACCCCTGAGCTCAAGCAATCTACCTGCCCCAGCCTCCCAGAGTGCTGGCATTACAGGTGTGAGCCATTGTGCCTGGCCTCATTGTATATATACATATATATATATAGTTGTTGTTGTTATTTTGTTTTTTTTGACAGACTCTCACTCTGTCACCCAAGTTGGAGTACAGTGGTGTGATCTCGGCTCACTGCAACCTTTGCCTCCCAGGTTCAAGCAATTCTCCT
>chr1	1533268	1533572
TTCCATATATATATATAATATATGTACTATATATTATATATGTATATATATAATATGTATTATATATAATGTATGTATAATATATATAATTATATATATATGTATTTTTTTTTAGATGGAGTCTTGCTCTGTCACCCAGGCTGGAGTGCAGTGGTGCAATCTTGGCTCACTGCAACCTCTGCCTTCCGGGTTCAAGTCATTCTCCTGCCTCAGCCTCCTGTGCTTTCCATATTTTATACAGATTGTTTGCCAGGCACAGTGGCTCACACCCGTAGTCCCAACTACTTGGGAGGCTGAGGCGGGAG
>chr1	235089395	235089714
TTTGGGTACTGGTGATCCTTGTTGAGAGCTTTGAAGGCTCATTGGGTTTGGAGTATAGCTTCTCTTACTGTCCTGGAAATTTTGTGTTGAGTTGTTATTTTTAGAAAAGAGGGAAAGGAAAGAATGGAATTTTACTCTGTCTCTACACTAACAGTTCAAACCCTAAAAGATTTCTCATTTTTCCCTCTCCTTCCCTCAAACATTCATTGAGATCTTATTTTATGCTGGACAGTCTACTAGGGGCTGGAAAAGTAAAAGAAGAATAAGACACAGGTTTTTTTGTTTGTTTGTTTGTTTTGCCATCAAACAGTTTGGTTAGT
>chr1	42708958	42709277
ACAAAAGGACAAATATTGTATGATTCCATTTCTATGAGTTGTATAAAATAGGCAGGTTTATAGAGACAGAAAGTAGAATAGAGATTCCCAGGGCCTGGGGGTGAGGGGAATGAGAAGTTATTGTTTAATGGGTATAGAGTTTCTGTTTGGCATAATGAAAAATTTCTGGAAATGATTGTGGTGATGGTTAGACAACATTGTGATTGTACTTCATCCCATGGAATTTTATTAAAAATGGTTAAAATGGTAAATTTTAAGTTATGTATATTTACAACAATTAAGAAAAAGGGGGAAGAAGCATAGAAGGTGTTAGAGGGAGA
>chr1	68078879	68079211
CTTGGCAGATTAGGTCACATTTTTGGAATCTGCTTGGAATTCAGGAACATGGCGGTCATAATGAATCATGATTTTGACCCTTCCTCTTAATCTGATTGGCTCTAAGCCCTTAACAAATATTAATTATGTCTCACAATGGAATTGCCACCCTGACCTCTTTTCTTAGACTGCTAACACTGGATACTGCAGTGTTCAGCCCTCCTATCCCATAATAACGTGCCTACTCCTCCTTCCCAAAAAAGGAAAGGATAGGGTACTGTTTCTATCAACATCCTTAAATTATTTAGTCAGTATCCTAAAGATGGACTTGACAATTGAACAATTTTCTTAAAA
>chr1	50023233	50023565
TCATAAAACAAAGATAATTAAACCTAACATGCAGAGTAATTTATAGGTTTTGAAAAATATCTGTAAAGTATTCATCTGAAAGCAAAGTGGCAACTTAATAAACCAAAGCATTTATATTTTTTACTTTTTATAGGTGACTCTAAAAGACTAGAATTTATAGAAGTAGATAGTAGAATGGTGGCTACCAGTAGCTGGGGATGAGTGGGAAGGTGAGAGATAGACAGAACCTGACCAAAGAGTACAAAGCTTCTATCTGACCAAAGAGAAATAAGTTTCAATATCTATCCCACAGCAAGGTGACATTAGAAATGATAATGTATGTTACAAAATTAC
>chr1	239351201	239351523
TTTGCAGTGCTTCCAAAAGAGCATAGCTGCAGAACCTTGTTTTGCAGGAGAATTTCAAGGGCTAAGGTTTAGTGCAATACACCTGGGAGAGACCTTGAGGTATGTATGCATCTAGGTTGAGCGATGAAAGGACAACAAAAGGAAAAGAAACAAAAACAAAGTCTCTAAAGAGCAGCAACAATAAAATCATCACTTGAAAACTTGTTTGAATATGTATGTTATAATTGATGCAGCCTCACATAAAAGGTGACAAGCTATGGTTCCAGGATAATATGTCTGGGAGTGAGGGTGGATGACAGAGAGGGTTGTTTGGAAGCTTATAG
>chr1	58576314	58576636
TCTTCATTTCAAAAGTTTGTTTCTAAAAGCCAAAGTCACTCTTGAACACCTGGGGAACACCTTCAGGATTTCACACAAAGCAAACCTTTACTTCAGAAATAAACCTTGATGTTTGAAAATAAAAGACAAAAAGCTGTTTCCTGGGGGCAGAGAGGACTTTTCTCAGCTGCGTGAGAGGCACACAGCAACCTGAGAGCTGCTCCAGCTCCTTCATCTCTGAGTCCCCTCCCTCCTCCTGCTCTCCCTCACCTCTCCTTCCCCTCCCACTTCCACCTCACTCTTCCTCTTCTCTGACCCTGCTGGAGTCCTTCATTCCTCTTGCC
>chr1	112341886	112342244
CTCCACAAAATCCTCATTAAAGATGAGTCCTCATGGCTCTTACAGAATTCTTTATTATGTCCTTTGTGCTGAGACTGCAAGGTAAAGAAAGAAAAAAGGGAAATAACTAAATTTGTTATCATGGAAAATTTCAAACATACAAAAGATGAAAGAATTGTATAATATACCCCCATGAACTTGTCATTTAGCTTTGAAAGTTACCAACTCATGGCCAATCATTTTTCATCTGTACCCTACTCACACACTCCCCCACCATAATTTTGAAACAAATTCCAAATATAATTTCATCTGTAAATATTTCTGTGATTGCACCTTTGTTATGGCCAACAAAATCCATCTTTCTAGAAGAGAAGTCATTC
>chr1	244496462	244496820
TTAACGTGATTCCAAATCCCTAAGTGATAATCTTATTTAAGGAAAATACTATAACACTGAATACTCTCTGAATAGTCTCTGAAACAGTAATGAGAAATACAAAAATCAGCTGGGCATGGTGGTGCACACCTGTAATCCCAGCTGCTAGGGAGGCTGAGGCAGGAGAATTGCTTAACTGGGACCCGGGAGGTGGAGGTTGCAGTGAGCCGAGATTGCACCAGTGCACTCCAGCCGAAAGAAAGACAGAAAGAAAGAGAGAAAGAGAGAGAGAGAAGAGAAAGATAGAGAGAGAAAGAAAGTAATGACAGAGAAAATACTTTTTCGAGTAAAACCTCAGAAAAGAATATGATCCCAAGTAA
>chr1	51288579	51288866
CTGAGCTCAAGTGATCCTCCTGCCTTAGCCTCCCAAAATGCTAGGATTACAGGCACTAGCCACTGCGCCTGGCCCACAATTTCTTAAAAATAAGACAACAGTGAAGTTTGCCACATCAGTTGACTCTTTCATGAAAGATTTTTCTCTAGCATGTGATGCTGTTTGATAGCATTTTGCCCACAGGATAACTTCTTCCAAAATTGGACTCAATCCTCTTAAGCTCTACTGCTGCCTTATCAACTAAGGTTATGTCATATTCTAAATCCTTTGTTGTCATTTCAACAATGT
>chr1	4910014	4910301
CACAATAGCAAAGACACAGAATCAACCCAAATGCCCATCAATGATAGACTGGGTAAGAAAATGTGGTAAGTATACACCATGAAATACTATGTAGCCATAAAAAGAAATGAGATCATGTCCTTCACAGGGACATGGATGAAGTGGGAAGCCATTATCCTCGGCAAACTAATGCAGGAACAAAAAAAAAAAACAGACACTGCATGTTCTCGTTTATAAGTGGGAGCTGAACTATAAGAACACATGGACACAGGGAGGGGAACAACACATACTGGGGCCTGTCAGGAGAGG
>chr1	30534064	30534392
TGGGCATCACCTGTGGTTGATTGAGCAACAGAAGCAAGTGTCTTGAGACAACAAGTGGCTGCAGCACTTGACAATTACGGCAGCAATGAGGACTACAGGGACCATAGTGGGTGCTCCTGAACGCACTGGAGCATTTGGGATAAAAGTTATAAGCTCAGTCCTTTAACTCTTAGCTCTGACAACCCGAAATAAATCTCTTACTTCTTAAAGCCAGAAGATAGTGCTTGACAATCAAATACAAAATTAACTGTGCAGAATGCTAAATTCCAACATCCATTGAATTTACAGTCTTGCCAAGTTTCTCATGGAAAGTTAGGCCCTTAGGAAAC
>chr1	78288139	78288467
TCCAAATACGAACCCAGAAAAACCTCTTTTTTTTTTTTTTTTTTTTTGAGATGGAGTCTAGCTCTGTCGCCCAGGTTGAAGTGCAACGGTGTGATCGTGGCTCACTGCAACCTCCGCCTTCTGTGTTCAAGTGATCCTCCTGCCTCAGCCTCCTGAATAGCTGGGATTACAGGCACACGCCATCATGCCTGGATAATTTTTGTGTTTTTGTAGAGATGGGGTTTCACCATGTTGGCCAGGCTGGTCTCAAACTCCTGACCTCAGGTGATCCGCCCACCTCGGCCTCCCAAAGTGAGCTGGGATTACCGACGTGAGCTACTGCACCTGGC
>chr1	229809054	229809336
ACTCCTGGGCTCAAGCGATCCTCCCGCCTCATCTTGGTTTCCTGAAATGCGGGGATTAAAATATAAACCACCGTGTCTGGCCGGTAAACTCATTACTGTTGGCTTTTATTATGATTTTTATTTGCCTCCCAGTACCTAGGTATTTAATTATAAGAGGAATGCCCTTTCAGAATCCCTGTCATAGTATTGCAGTTAGCAGGGCTAGCTCCACTGCATTCCTGAGAAGTGATGCTTGGGAGGCTGATATCTCTCCTGCATCCTGCTGCTGCCCTATAAAGGAGGA
>chr1	230378536	230378818
GACTGGCCAGCTCACAATGACACTGCTTGGGGGCTCTGAGCCTCCTCCAATGCTTCTTAAAAAATAACGGTGTCTTCTGTTACCCCTCCTACCCCCTAGGAAATAACCCTGGTCAAATAGTGGGCTGTTGGCTGGACACTGTGAGCTCAAGCCTGTAATCCCAGCACTTTGGGAGGCCGAGGTAGGAGGATCACTTGAAGCCAGGAGTTCTAGACCAGCCTGGCCAACATAGTGAGACCCCATCTCTACAAAAACCTTTAAAAATTAGCTGGGTGTGGTGGGC
>chr1	40289334	40289650
CACTTCCCTCCTGAAACCAAGCTACCGCCAGTCCTCATTGATTTCCTCTGAACTCTCAGAGCATGTAGTAATTTATGTAATTCAGAACCGTAGCAACAACATTCTGTGAAGAAAAATCTGCAAGAATAGGCTGATAATTTAACTTTCCCTAATCCAACTGGATATTCCCATAATAAAACTTTTAAAAATATAGGCTGGCTGTCATGGTTCACATCTGTAATCCCAGCATTTTGGGAGGCTGAGGCAAGAGGACTGTTTGAGCCCAGGAGTTTGAGACTAGCCTGAGCAACATAGTGAGACTCTGTCTCTATCACACA
>chr1	222929170	222929486
GACCATGTATATTGCATTATCTTACTGATATAACTTGATCCTTCTCTCTCCCTCTGGTGCTGCATCTCCTGCAAGACCTCCAATTTTCTACCCCAGAGCCTCACCCTTGCCCCACTTTTTCAGGCAGGGCCGGGCCCCAGGCAGCGTAGAGGCAATCTGGCTTTCAAGGACCTCAGTTATGCCTCTTGGGGAAGAACAATAGCTCTTGCTTTGTTTCCACTGCTTTGCTGCCAACTTTTCTTACATTTTCTGTGATCACTTAAACCTCCATCTCAAAAGTCTGGTGAGAAAAAAAGCAGGGGAGATGCCTGATGAGG
>chr1	241115316	241115633
ATCCCAGCTCTTCGGGAGGCCGAGGCAGGTGGATCACCTGAGGCGAGGAATTCGAGACCAGCCTGGCCAACATGGTGAAACCCCATCTCTACTAAAAGTACAAAAAAAAAATTAAAAAATCAGCTGGGCATGGTGGTGCGCACCTGTAGTTCCAGCTATTTGACAGGCTGAGGCAGGAGAATGACTTGAACCCAGGAGGCAGAGGTTGCAGTGAGCCAAGATCACACCATTGCACTCCAGCCTGGGTTACAAGAGTGAAACTCCATCTCAAAAAAATTAAAAAATTAAATTAAAAAGTTGAAGAAAATATTGTAGGAC
>chr1	164201878	164202195
GTGGGGAAGCTCCCTTCAGAGATTATTTGCTTTGGTTTTGCTTCAGCCAATGGGGAAGAGTTGTCCTGAGACAAAACCACATAAGCCACCTAAAGAGTTCTGGCTCAGAGCAAGAGTCCCAGGCTCAGCCTTTTCACCTACCTATTCTTTCAAATTTAAAAATCTCCTCAGTAGCCTGGAAATAAGCTAGGAAAACCTTACTTTTCTCACTGTCTGACAGTCCTTACTGCCCAACATTGCCTGTCCCCACTGTAAGTCCTCAGTACTTCAGGCCCCCAAAAGTCCTTTCAGCTATTTGTTTGTTTTTCAGTGGTGGGG
>chr1	176402653	176402941
TATTCAAAAGGAAAACTGCTGAATTAATTTTTAAAAATCAATTATTAGGAGTCATTTTTAAGTTAACTTTCAGTCATTTACATGGATTTTCACAGAGTTTTATTAAAGTTCTTTCTAGCCCCTACTCTGAGGAAGGTTATTACTCAAAATGTTCAAACAAAAAATTTCCTAACTGATAAATCCAATAAGACTTTCCTCCTGTAACAAGATCTGGCAAGATGTTTTCCATTTTCAGAGTTTTCTTTAGGCTTTAATAATATGTACAGTAAGAGTGTTCATAAACCACTAG
>chr1	102139639	102139927
CGGGACTTAAATGAGTCTGAAAGTTTTCAAGATGACAGGGGACACTGTCAGCAAAACGTAAAATGGAAAAGGAAGTAGATTAGATGCAGAAATACCAACTAGGAGGCTATCGAAAAAGTCCAGCAAGGACTAATAAGAGCCTGAACTAGAATAAAGGAAGTATGAGTGGGGAAGAATGTGGACATGAGAAATATATGGTGATTTACAGACCTGACAGATAATTGACTATGGGGCAATTGCAAAGGATGGTGTTAAAGATGACGACTAAATTTCAACTGGGAGAACAGTG
>chr1	161127597	161127935
GTCTTTTTATCCAAAAGGGTGAGATGTTTATTTTTGCTTAGTAAGATTAAAAAAAAAGCAAACATGGCTTTTTATGTCAAGCAGTGAAGCCACATGGCCACCAACAAATTTCCACACAAAGGTAATACTCTAACCTTAGACAGCTGGAGGAAAAGGGGATAAAAGGACACAAAAGGAACAGGACAGCGGCAGGTACAGAATCCTCTGTTACATACATATTCAACGTTAAATAATAGGGGGTGTTTATTGAAACAGAGAGTAAAAAACTCTATGGCATGTCTTCTCCTTGTCACCGTCATTCCTTCTAGTTTTCCTGAAGCGGCATCATTTTTCTGGGGA
>chr1	237883645	237883983
GAATTTCTATGGAGGATCAGAGAAAGGAGTGATTGCCTCTGGTCATGTGTCCGCAGGGCTTCAGAGTCAAGACTTTTATGGTTGGCCCTGGGGGATAAACAGAATCTTGGGAGAGAGTTGCAATCTTTTTGGAGGAAATAGCAAGAGAGGAGAAAAACAAAACAAACAAACAAACAGAAAAGAACAGAGGCAGCAAAGCTTGAAGCACATGAAGAAAGGGTAAAGAAGCTTCTTTTTTAATTTTTTAAAATTTTTACAATGCAAAGTCTTGCTCTGTTGCCTAGGCTGGAGTGCAGTGGCACGATCACAGCTCTCTGCAGCCTCAACTTCCCAGGCTCG
>chr1	111369326	111369630
TCACAGTACCTGATTTTAACTTCACGTCACTAAAGGCACTGAAGATGGTAAACAAGGTAGTCTTGAATTGTCCATTCCACCCCTCCCCCACTCCTCCTGCAGAGGCCGCAGGTCATGGAGAAAGCTGTGCATGGGGGAGATAAAGAGTGCAGTAATCGAGACTTTGCATTCAACTCAGTGCTGCCCTGTCACAGGGGAAAGTAAAACCATGCTGATCTAAGCTGATACTTGCCCATGGAGAAAGAACTTAAACCAGCTCTAGCCAGGGGGATATCACCCATCCCAGTAGTCAGAACTTAAATTCT
>chr1	191687683	191687987
TTGACCACTGAAAGTGTGAAATTTCTTTAAAGTTTTGTGTTTTAAGATACCAATAAATGTAAAATGTGCATTTTGTTTCATAATATATTTGTTATTAATTATAAATATGAGATGTTTAAAATCACTTATCAGTAGAATAACATAATGTTTTGCCCAACCTAAAATTTTTTTACATGAAAGAAATGTCTTAGCCTGACTTCCTTTGAAAGCAGAGCTTAAGACAAGTCTTGCATGCAAGTTTATTTGGGGACTAATTGCAGGGGCCAGGGGTGAAGGGCTAGGGGCATAGCAAAGCTAGGAAAGCC
>chr1	144277605	144277910
GGAAATGCATACAAATGTCTGCACTACTTGATGCTAATGTTCACTTAAATGTTAGTTTGCACTTTAAAACATGAGAGGAAATAGGAATCATCACAGTAGAGGCCCACTTTTAATCATAATGTGTGCAAATTTTAAAAGGTAACTGACAAGTAAGGAAAGTCCAGAAGAAACTAAACTGGAAGGGGTATAGTTCACAATATCAAAAAGATTTGGACTTTTAAGGGTTTCACCGAAGTTTGTGACCTTAATTAGCTTTTACGTTGTTATTCCTACTTTTAGTGAACACCACACAGAAGAAAAGCTGTT
>chr1	168742596	168742901
CCCTTATTATTTTGAGATACATTCCATCAATAACTTGTTTATTGAGAGTTTTTAGCATGAGGGCTGTTGAATTTTGTCAAAGGCCTTTTCTGCATCTATTGAGATAATTATGTGGTTTTGTCATTGGTTCTGTTTATGTGACAGATTACGTTTACTGATTTGCATATGTTGAACTAGCCTTGCATCCCAGGGATGCAGCCAACTTGATCATGGTGGATAAGCTTTTTGATGTGCTGCTGGATTCAATTTGCCAGTATTTTATTGGGGATTTTCGCATCAACGTTCATCTAGGAGGTCGGCCTGAAA
>chr1	990085	990394
GTGGGAGGGGTGTGGTGTGGTCTGCGGGGCCCTGGGGGGGTGTGGTGGGGTCTGCGGGGCCCTGGGGGGGTGTGGTGTGGTCTGCGGGGCCCTGGGGGGGTGTGGTGGGGTCTGCGGGGCCCTGGGGGGGTGTGGTGGGGTCTGCGGGGCCCTGGGGGGGTGTGGTGGGGTCTGCGGGGCCCTGGGGGGGTGTGGTGTGGTCTGCGGGGCCCTGGGGGGGTGTGGTGGGGTCTGCGGGGCCCTGGGGGGGTGTGGTGTGGTCTGCGGGGCCCTGGGGGGGTGTGGTGGGGTCTGCGGGGCCCTGGGGGGG
>chr1	221097559	221097868
AAAATCAGTGTGCAAAAATCACAAGCATTTCTACACACCAACAACAGACAAGCAGAGAGCCAAATCATGAATGAACTCCCATTCACAATTGCTACAAAGAGAATAAAATACCTAGGAATACAGCTAACAAGGGAAGTAAAGGACCTCTTCAAGGAGAACTACAAACCACTGCTCAAGGAAATCAGAGGACACAAACAAATGGAAGAACATTCCATGCATATGGATAGGAAGAATCAATATCGTGAAAATGGCCATACTGCCTAAAGTAATTTATAGATTCAATGCTATTCCCATTAAACAACCATTGATA
>chr1	157634123	157634408
TTTCCGTGCCAGCTCAGCTGCAATATAATAGAATACCAGATAGTCTCCTAAGGTTTTTGACTCTAGTCCCTGACTCCTGGATGGCACTTCTGGACCCACCTGGGGCTTGAGGGACCTTGCCACCCTAAAGCAAAGGACACAGGCCTGGCTGTCTTTGCTGCCTGGTGATTATAGAGCCCCAGGGCCTTGAGTGAACATAGGCAGTAGCCAGGGACTGGCTACAGCAGGCCTTGGGCAAGCCCCAGCACTATCCTGGCTTCAAGTCTGTGCAGTCATAGTGATGGTG
>chr1	231320494	231320779
GAATAAAAATCACAGAATTACATCACCCAATATAGGAAAAGCATTTGACAAAATGGAACTTTCATTATGTAAAAATGCTTAGAAAAATAGGAATAGAAGGGGAACTTTCTCTACTAGATAAAGACCTACAAAAAACTACAACTTACTCATACTTACTGGTGAAAGTTGTATGCCTTCTTTCTAATGTCTGGAAGAAGGTAGGGATCTACTCTCACCACTCTTATCTGACATAGTGCTGGAGGTGTTAGCTAGTGCAATAAGACTGGCAAAGGAAGTAAAATGTAAG
>chr1	3697003	3697317
ACAGCAGCGGGAAGCAGCCAGGGAGGGCCGGCCGGGTGCTCTCAGGTCTCAGCAAGCCACGTGGCTCTGAGGCCAGGACACTGGGGAAGCCAGGCTCCCACGCAGGCAGAGCTACTGCTGAGGCCATAGGACAGCAGAGGCCTCGTCCCCAGTGGCTGGGAGGAAAGAGGGTCAGGGCCTTTGCACTGCAGGTCCCAGCCCAGGCTTGGGGGTGCTCCCTGGGGAATGGCTGTGGGGATGGGCACTAGGAGCCAGGCCGAGCTGCTTCCATTTGCAGTCTCGCCCCTCTGGGGAGGGAAAGGACAGGCAGAAGCT
>chr1	39390358	39390672
AAGTAGCTGGGATTACAGATGCCCACCACCATGCTCAGCTAATTTTTGTATTTTTAGTAGAAATGGGGTTTCACCATGTTGGCCAGGATGGTCTGGATCTCCTGACTTTGTGATCCGCCCACCTTGGCCTCCCAAAGTGCTGGGATTACAGGCATGCAACACTGTGCCCGGCGTGCACAGTGTATATCTTTAGGTAAAATTCTTAAATGTGAATTGCTGTTTCAAAAGGTATGTGTACTTGTAAATTTGATGGATAATTTGATTCATTGCTTTAATTTTTTTTTCTTTTTTAAACTCCATGGAATATTTCTAGTC
>chr1	26698097	26698383
GTCTCAGGAACTGTTTACACGCTGTTCCTTCTCCCTAGAAAGCGCTTCACCACCATCACCTGGTTCTCGCACATAAATTGGTGAGATTTCAGCTCAAATGTCACTTCCTCCAGGAAGTCCTCCCTGTTTCTTGGTTCTCCTATCTCATTCCCTCATTCACCAGCCCAGTGGAGCCATGGTGGACCTATCTCAAGATCCCAAAGGGCCTTGCGGGCCATGTTAAGACATTTGCTCTTTGTCTGGAAGAGAACTGGGAGTCACCGAAGTGTTGCCAGCAGGGAAGGTTA
>chr1	75415122	75415408
ATAAGGTGTAAGGAAGGGATCCAGTTTCAGCTTTCTACATATGGCTAGCCAGTTTTCCTAGCACCATTTATTAAATAGGGGATCCTTCCCCCATTTCTTGTTTTTGTCAGGTTTGTCAAAGATCAGATGGTTGTAGATGTGTGGTGTTATTTCTGAGAGCTCTGTTCTGTTCCATTGGTCTATATCTCTGTTTTGGTACCAGTACCATGCTTTTTTGATCACTATAGCCTTGTAGTATAGTTTGAAGTCAGGTAGTGTGATGCCTCCAGCTTTGTTCTTTTGGCTTA
>chr1	177739741	177740041
AATCTTATGTATTAATATATAGGTGCTAAATCCAAATTTAAAATAGCAAATTTAATGTGGTAGAAAATTACAAGACTAAAACACCATGAACATTTAGGGTGTATGTCAGGGAAGCAATAATATTTTACTATTTGAAAATATGCTACTATAGGTATATATCACTTCTCATCTAAGAGTTGAATGAAATGTCTGAGTTCTCATTTTGGTTCTGGGAAGGCTTCAGAAGGATTCTTCACAACAGGCTGTTATACTTCTGAACCAAGCAGTCTCTTGGAACCCACACTATACATCTAGAAATGTG
>chr1	40655622	40655922
AAAGAAACCCTGTACAAACAATGAATGCAGATATTCTCACAACAATCTCATTTGGTAGACAGAATACTGCAAGGTTCAAATGGCATGGCAATGGGCATATAAACACCAAATCCAGCGGAGCCAGCATCACAGAGGAGACTGTAAAAAGAGAAGATGGAGCAGGGGCCTAGCAATAATACCACAGATAAAGTAACCCCCCAGAAGGAGAAGGACCTACCCTCATCAAAGACATACTGAGAACAGGTCTGAGATGTGGTAGATTAGAACTCTGTTTACTTGGAGGATCAAAAATAAGAGACTT
>chr1	218184566	218184897
AATAGGAAAAGATAAAGGGAGGTAAGGTTTCTACATTTTATTCAAACTAGCAAAGTATTGACAGCATTAGCCAGTGATAAGTTATGTATGTGCAATCTAATACCTAGAGCAACTACTAACAAAGCTCTATAAAGACATACTCAAAAGCACTACAGGGAAATCAAAATGAAATTCTAAATAATGTTCACAGAAGCCAGGAAACGGAAAATAGAGAAATAAAAAATAGAAGGAACAAACAGAAAATGAAAAGTAAAATAGCAGTCTCAAGCCCCAACCTTCAATAATTGCGTAAATGTAAATTGTCTAAACACACCACTTAAAAGACAGAAAAC
>chr1	222153687	222154018
TTCTGGGAATGAACCCCAGATCAGCCATGATAGAGGATAGCCTGGTTTTATCTTTTTGCTTGTGAGCAGGATCCAACAATTCTCATAAAATTTTCCCCAGCCTGTTCAGTGGAATTGTCAAAGCATCATTTTCAAAAAGTGAAAATATGATTCTTATATAAGTCTATAGGGAGTGTGTATAAAGATCTATATACTTCACAAAAGAAAGAACCAGAAGATGGTAAAGCTGTTTGAAAAGAGAATTGGAAGGAGAAAGATTTGGATAGACCATCAGAAACAGCATGCTGACATAAGTTTGCTAATTTGGAAACCTCACTCGTTAATGTCCTGTA
>chr1	52381405	52381720
CAGAAGAAATATTTTTATGCTTCAGTGTTCGGTACAAAAATGTTCCACTTAAAGAGATCCAGAGAATAGTTGGCAAAAGGATTTTAAGTCCTCTTTAAGTGCCAGCTACCCTAATAAATACCTGAAGGAAATGGGATACATGCTAAATTTTAGAAATAAAATGATTTGTTCTGATATTAATGTTGAAAATGCTACTGATTACAGTTTGATACCGTAAGTCAGATATTTATGTTTTGTGAGAAATGTGATTACAGGTTATTCTTGTTTTCCTGTTATGTATGTGAAAGTTATAAGACTTATAGGTACTTGCAAAACT
>chr1	81334087	81334402
GTAGTTAAGGATAAAGCCACAAGTTTTGCCTAAGTTTCTATAGAAGGATGGAGTTGCTATTAATTGAGATATGGAAGACTGGATGGAGCAGGTTTTGATGGACATACATTAGGAAGGCCAGCACATGAAAATTTCCACTCTATAAAGTGGGTACTATATGCCTTGCACAATTCCAATTGATAGGTGCATAAGCGTGAACAAAGTATAGTTCCAGTCCCCCAGGGAGTTAACCGTTAGGTGGGCCAATTAATAAACCAGGCTGGGGATGCTCCAGACCTAAAGGAATTGTGTAGGAGGGGTTTATGCCTAACTTCGA
>chr1	24112467	24112738
TACTTTCTCACAGATGAGTGAGTGTGAGGAGGTCTGGCCTTCCGTGCCTGTTACCACTTCCCCTCCAGGTCCCTGGTGCCACAATGCTCTTGCCCCTGCGGTTGAGTTATCTCTTACAACGAACTCTGGCCAGGGTGGGGCATGGGCCTAGACCCTGGAGTCAAGGGACTTGGGTTCTAATACAGCCTCGTTAAAATGTTGATTCACTTAACTTCCCCAAAGGCAAGTTTCTTTATCTGTAAAATGGGGATAATGCACCAACATTACAGTAG
>chr1	159920532	159920803
TCATTCTTTAACCATATATTTTGTTGTACATGATTCCTCCAAATTCCTGGACTTTTTCTAAGATCTTCCAGGAAAATTAGCTTGCTTTTCATTAGCATTCCTTTCTTTAGGGAAATAAACTCAATTCCCTATTACCCAATTTTCTATAACAACATGACCAAGATTTGTGGTTATCCCAATGTTACTTCTTAGATATTAGACAAAAATAATGTTAAATGGTTAAATAAAAGAGACATCTTTATATCTCTGTTTATCTTAATTAGGCTTGTCAG
>chr1	81990214	81990513
GAATAGGTTTCAGGTTAGTTTAGAGAAAAGTCTTTTACATGTTATAAAGTTTTATAATACAGTTTGCTATGGTCTGAATGTTTATGTTCTCCCCCAAATTCATATGTTACAGTCTTCATCTTAGATGTGATGGTTAAGAGGTGAGGCCTTTGGGAGGTGATTAGGTCATAAGGGTGGAGCCTTAATGAAAGGGCTTAGTGGCCTTATAAAGAGAGAGATCCCACGCCCCTTCCACCATGTGGCATTAAAGTGAGAAGGAAGCTATCTCTGTGAGGAAGTCCAAGCGGAAGGGCCCTTGCC
>chr1	78697479	78697778
TATTGCTGCCCATTGACAATGCACACAGTAACTCAAGAGCTCCAATGGAGATATATACAAGGAGATGAATATTGTTTTCATACTTGCTAACACAACATACATTCTGCAGCCAATGGATCAAGAGGTAATTTCTACTTTTAAGTCTTATTATTTAAAAAATACATTTTGTAAGGCTATAGCAGACATCAACAGTGATTTCTCTGATGTATTTGGGCAAAGCCAAATGAAATCCTTTTGGAAAGGGTTCACTATTCTTTGTATTTTATTTATTCATTTTTCTTTCCAACTTTTATTTTATAT
>chr1	73245092	73245403
CGGTAGAATGGAAGAGCATAAGAGGAAGACTTACACATGTTACAAAGTTAGGCGTCAAAGACAAAAAAAAAGGAATGAGATCATGTCCTCTGCAGGGACATGGATGAAGCTGGAAGCCATTATCCTCAGCAAACTAATTCAGGAACAGAAAACGAAACACCACATGTTCTTACTTGTAAGCGGGAGCTGAACAATGCCAACACATGGACACATGATGGGGAAAAAGACACGTTGGAGCCAGCTGAGGTGGTGGTGGGAGGGAGAGCATCAGGAAGAATAGCTGATAAATACTGGGCTTAATACCTAGGAAAT
>chr1	213247340	213247651
GGTTTAAGGGGCATGAAAATAAACTCAGAGGTGAAGGTGAAGATCAAAAGGCTCTTGGAGTTAAATTGAGTAGCTCTTGGAGTCAAATTTCTAGAGTGGCAGAAGAGAAACAAGAGGTATGGAGAGAGCTGGAGAGGTTAGGTCAAGCTACAGATGCCATCTCCATCTTATCTTGTGCCAGCTAACACTGTTCTAGTGCTCTAATTTCTTCTCATATCACTTAGTATAGACATGTGCTAAACTGAACACATGTCCTTCTGCTGCCACAAGTAGGAAACAAAAATGCTGTATATGTGATTTGATTGCATCTGA
>chr1	170208957	170209239
GGAATCAAAGCCTCTTGGAGGGGAGAGCTTGAAGTAGTGACACACAGTTAATGTGGGGTGGCTAACAGATTGTAACTGGGAGTCAGAATGTCTGGATTTAAATCTTTGACTGGCATCTCCTACCTGTGTAACCTCAGGCAATTTGTTTAACCTCTTTGAGGCTAAGGCTTTTGCTATTTAGATTAATTGTTACATATTTACTCAATTCTTTTTTTTTAATTAAGGGTTTACTATGTGTTAAATGCCTTCATTCATATATTCTTTGATACAGTATGAATTTGTT
>chr1	86516086	86516368
AACATTGTCCAGGAGCTAGAAAGGGGGCCTCAAACTCTGACTGGTGCCCTATCCTACTGTGACTGAGCAAAAAAGTCCTCCCCACTCATCCCTCTCCTTAAGCAGAAAGAGAAAGGGCCTCTTTTGGAGCCACGAGCTGTGCAGCCTGGGGTTGGGGGAGGGGTGGCGTACGCACTCCCTTAGCTGCCCCAACTACTGGCTCAGTAGGTCCCATGCTGCCCCCATTCATTAGCTCTGAGCCCAGTTCAGCCCTAAGGCTCTCCTATGAGTTGCAGTCCTTGTG
>chr1	115527370	115527722
TATGCCCCAGTCTTACTGTGTCCTCTTAGTTTCACAGGTGCACTAGGCCTTCCCTTCCCTCTGAGCTTTCATACCTAGTCCCTCTGTGTGTGACACTGGCGCCCTCCTCTGACCCCAATTTCCTTGGCCCCGCAGCCCCATGTGGTGAACTGCTGCCCATCCTCAAAAAAACCAGTTAAACATCCTTCTCCTGGTAAGAAGTCCCTGTGCTCCCAAGCCTGGGGTCTTCTTATGGGCTCCCGTGAAGCCTTCCCACAAACCCCATCACGCTTTGTGTTTTATATCCATCTCCCCAGCTCGACTGTAAGTATCTTGTGGGGAAGGGGCTGTGTATCTTTCTCCCTATTGTATCC
>chr1	186466300	186466652
AGTGCAGTGGCACGATCTCGGCTCACTGCAACCTCCATCTCTCGGGTTTAAGTGATTCTTCTCCCTCAGCCTCCTGAGTAGCTGGGACTACAGGCGCCCACTGCCACACCCAGCTAATTTTTGTATTTTTAGTAGAGACAGGTTTCGCCGTGTTGGCCAGGATGATCTCAATCTCCTGACCTCATGACCCGCCCACCTCAGCGTCCCAAAGTGCAGTTTGTTTTCAACCTCTATAACATACCTGAGACTGGGTAATTTATAATGAAGAGAAATTTATTGGCTGATGGTTCTGGAAGCTTGGAAGTCCAAGATCAAGGGACCAGCATCTACTGAAGGCCTTTTATTGCAATCTC
>chr1	166257853	166258154
CGCTTATTACCTATGTTTCTCTTTTACTGTAGCCCTACTGGAACACCTATTCCCCAGTGTCTTGCTTAGGTTACTAGATCCCCAGGCTGATTAGAGAGTAAGGAGAAGCTTGGGCCTAAAAATGTTGCTAATTACTGTCAGAATCAAGTTAAGAATTAAAACTTACTAACTTCTGATGAGTGCTCTTTCCATTTTATTATGCTGCCTGCCTTAATACCAGTGTTTTTCAAACAGTAGAAACCGCTTATAAAGTAAATTCTTACATAGAAACCCAGCATATTAAAAAGATAAGAACGAAGCTG
>chr1	120496258	120496559
TTGTTTCTTGAAGAATTCTTGTCACACTTGACATTTTTTACAGAGATTTCTTAAAACAGGGGCATATCTTCTTTGGCTAACATATGCAGACTAAAATGAAAGAGTATAGTATATTATAAAATCAATAAAAGGTAAGATAAATTTAGGCCTAAAAATAAAGAATAAATACACTCAGTTGATTCTGAAGCTCTAATTTACAGATGCAAAATTGTACCAGTACATTAACTCATATGTCAAAACAACATCTAGAGAAACAAAAAATGAAAGTAAAATGGAAAAAGATAAAAGAAGTGAGGCAAGGA
>chr1	3553301	3553602
CACAGGGTGTCTTCAAACTCATCAGCAGTCTATAGCGAGGCCTCGCCGAGAGACAACTCCCTTAAAACCAGCAGAGACCCGATCACACAGGGTGTCTTTTAGAACCTTTCATGATGAAGGGCTGGTGCTGGATTCCAGTGTAAAAGTAAGCCACGCTTCTTGGTGATTTCATTTCGTTGTTGTTTTAAAACTGTTTATTCACATTGTCATTCCTAAGACCTCATTTAGTTAAGCTTTGGACACAGAAGAAAACACGACTTCTTAGGACTTCCTGAAACACACCACATCCGCGTGGCTAGATT
>chr1	105893555	105893856
TATATGTGCCACACTAAATGTGTCCATTTTAAGACACCTGTCAGTTATTCCTTAGGCTTTTGGGCTTTCCTGATTCTCGTGTTTCTACAATTTCTTTACCCTTCAGAATGTCTTTTTACAATCCCTCTCCCAACATACTGGCTTTTTGCAACAATGACTGGTCTTTTGCAACAGTTATTATTTCTTTATTTTCTTTATAGAAAGGGTGGCTGAAGTCGGGATAATTCCCTTTAGTGAAGAGTTTTAACTGAGCAGCCAATACAGCAGTCTTTAATTCCTTTTTTGTCTTCGTCTTTCTTTAA
>chr1	4055568	4055889
GGTGAGACAACTGGGGATTGGCTGGGATGACATCATCTTTTATTTATCAGAATTTCACACTTAGATGTCTGTAAATAAAACATTAGAGAAATAGTGTGGGTCTAATCACAGGCCAGAGGGGTCACTGTTCCCAGAGGAACCAATGAGCTCAGTGTGAGGCAAAGCTGCTGCTTCCCCAGGAAAGGACATTTCCCAGAGGTGGACACTCCCTCGGGTCCCAAGCCAGTAACCCTCCTTTCCACACCTGCCTCCTCAGAGGAATGGGACTGTGCCATCTTGGTACCAACTCCTGACACTCTCAGGTGGTAACCATGGGCAACAC
>chr1	101754751	101755072
ATCAGAAAGAATGTTGAATTTTACTGAATGCTTTTTTGGCACCTATTGAAATGATCATAGTTTTTGTCCTTGATTGTATTAATGTAATGTATTAGTCGGTTCTCACACTGCTATGAAGAACTACCTGAGACTGGGTAATTTATGAAGAAAAGAGGTTTAATTGACTCACAGTTCCGCACGCTGTACAGGAAACATGGCTGGCAGGCCTCAGGAAACTTACAATCATGATGGAAGGGTGAAGGGGAAGCAAGCACATCTTCACATGGCAGCAGGGGAGAGAGAGAGTGAAGGGGGAAGTGCTACACACTTTTAAGCAACCAGA
>chr1	167516013	167516357
AATCTAACTGGTGTAAGATGGTATCTCATTGTAATTTTGATTTGCATTTCTCTAATGACCAGGGATGAGGAGCATTTTTTCATATGTCTGTTGGCTGCACTTCTTTTGAGAAGTGTCTGTTCATATCCTTTGCCCATTTTTTGATGGGGTTGTTTGTTTTTTTCTTGTAAGTTTGTTTACATTCTTTGTAGATTCTAGATATTAGCCCTTTGTCAGATGGATAGATTGCAAAAATTTTCTCCTATTCTGTAGGTTGCCTGTTCACTCTGATGATAGTTTCTTTTGCTGTGCAGAAACTCTTTAGTTTAATTAGATCCCATATGTCAATTATGGCTTTTGTTGCCA
>chr1	103538616	103538960
TGTTCCTAGGCTACAATCCTGTACAGCATGTTACTGTACTGAAAACTGTAGGCAATTATAACACAATGGTAAGTATTTGTATAGTTAAACATGTCTGGGCACGCACGGTGGCTCATGAGCCTAATCCCAGCATTTTGGGAGGCCGAGGCGGGCAAATCACACGTTCAGGAGTTCCAGACCATCCTGGCTGACATGGTGAAATCCCGTCTCTACTGAAAATATACAAAATTAGCTGGGCGTGGTGGCGGGCCCCTGTAATCCCAGCTACTTGGGAGGCTGAGGCAGGGGAATCTCTTGAACCCGGGAGGCAGAGGTTGCAGTGAGCTGAGATCACGCCATTGCATG
>chr1	168261973	168262316
CCTTGACTTTGGCCTTCCCCCATCCAGAGCTATGACAGAATAAATTTCTGTTGTTTTAAGCCACCCGGTTTACGGTAATTTGTTATAGCACCCCAGAAAATTAATAGGATGGGGTTTTAAACCTTTGCCTGACAACACCACAAAAAAATCTAACTGAAATACACAAAACAAAGATTTTCACAATAGTGGACACCAGACAATGAAGGACAGTAATCCCTGAGAGATAAGAAATAAATGAGATAGTCCTATGTTTGCCCTAGAATATTGCCTTGAGAGTTTCCAGGTCACAAAACAGTGAAGGAGAATCCAGGCAGAACCTGATAGAATCCCTGAGTTAAGGAGAT
>chr1	193646067	193646410
TAACATGAACTCCTGAACATAAAGATTAATATACAATTTTCTCCTTCCTTAGAAAAAAAAGTGTTCTCTTTTCCTCATGCTCTAAAATTTCATTAAATTTTCTGTAATGTCTTTAAGCAGGAAATTCTATTAATTTATTTTCTTTTAAAGATGAATAATATAATGTGAAAAACAAATTTGCCATTTGTACAGGGCTTGTTTTGTGGTTGAATGTTATTAATACTATTATAATAGTTTCATAAAGCAGATAAAGACTGGGCTTAATATCATTAACATAATTATATAAAATACACTTCATTTAGTGCCTTTTCCACTGTGGGGGTTCTTTTATTACTGAGGCAGTA
>chr1	24242285	24242564
GCTTGGACTATTGCAGTAGCTTCATAACCGGTCTCCCAGCTTCCCTTCTTGACCGCTCCATAACCCAGTCTCCACACAGCATGACACCCCTGTTTGGAACTTTCCAGTGGCTTGCCATCACAGTTAGAATAAAATACAAAGTGCTTATCATGGCCCACAAGGCCCTACACAAATGGGCTCCTGGGACCTCTTCAGCTCAACTCCTAGTACTCCCTTCCTTGTTAACCAATGTTCATGCTATGCTGGGCTCTTTCAACTGCCTGAGAGCCCCTTTCTGGCT
>chr1	106017589	106017868
AGCCTTTCTTTGGTAGTTTGCAATCACCAATAACTCAGCAGTGTAAACACTGATTTAATGTAATACTGAGTGTTATTAATGCTGATTTGACTTAATTGGATTTATTTTTTAAAAGATGCAATATCCATCCACAGCAAAATTAATAAATACATTGTGATAATTCATACAATGGAATACTAAACAGCAATGAGAATGGAAAACCTTCAATTGCAGCAAAAAATTATGATGACCCTCACAAACTTGATGTACAGCAAGAAAAGTAAGACACAGAATAATACAT
>chr1	83461585	83461931
TAACCCTAGTTCATATAGTAGGAAATTATTGTCATGCTACATGATCAAGTCAACTAAAGTGCCTAGGAACATAGGAGTTATTTAGTCATTCCAATCTAGACCGTTTTGTTAAGTTCCAGAAAGTATAGAATTTACTTAATTGGCACCCTGATAAATGGTCCTCCAATCTAATTGGTATAATTACCAAAAGGCAGGTACAGTGTAATGTATTTAAATGACTCAAAGCAATAGGTTCATGGAATATCTTTTTCATTTAAAGAGAGTTATTAGCTTATTCAATGTAGTCTACTACATATCAATATCTAGCTCCAAATATATTCTAGTATACCTTATCTCCAGATCTATGG
>chr1	223392157	223392503
GACCGCCTGTATTTTCCACAGCCAGCCAGGTAGAATGGCTGAGTTTACAGAACCTCAGAGATAGCGCTGCCCCTCACCCGGGGATCTCCCTCCCGGGAAGAGATCTCTGTCCACAGAACTGGAGACCCCCCTAGTGAGGAGGAGTGAGTCGGGCCCCAGTTAAAGAAGCAGTCTGGCCATGATCTGGCAAGGCAGCTGTACTGCACTGTGGGAGGGCCCCTCTTCATCTCCACAGCTGAGACTAGGGAACTGTGGATATGGCAGCTGCCCCTCCCCCTGGGAGTTCTCTGCTAGGGAGAGATCAGAGCTCTGTGGAACCAAGGACCTGCCCAGTGAGAAGTAGTATG
>chr1	67119047	67119350
CCAAATATTAATCACCAAGACAATGGGGAAAATGTCTACAGAGCATGTCAGAGGTCTTCATGGCAGCCCCTCGCATCACAAGCCTGGAGGCCTAGGAGGTGAATGTGGTTTTGTGGGCTGGGCCCAGGGTCCCGGTGTTGTGTGCAGTCTAGGTATTTTGTGCCCTGCATCCCAGCCACTCCAGCCGTGACTAAAAGGGATGAAGGTACAGCTCAAGCTATGGCTTCAGAGGGTGGAAGCCCCAAGCCTTGGCAGCTTCCATGTGGTATTGAGCCTGTGAGTGCACAGATGTCAAGAACTGAGG
>chr1	73238755	73239058
CCAGGGAAATCTTTGTACAGTATGTGAGGAGACATGTTCTAGGCTATTCATTGACTCATTACCTGTGTTCAAATGTTTGAATACTCTCAGTCTCCGTAACATATTTATGTAGGCAAAATACGATGAATGTGGACCATGTGTTCTCATACAACAATAAAAAATGGAATAGCTTTAAAACTAGCAACATGGGTAGATCTTAAAAAATACACTTAACTTTTTTTTTAATTAAGAAGAGAGAGACAATGATGCATTAAACATGTTTAATGTAAATTAAAAATACATAGCCCTAAAACATTGGCATACA
>chr1	213517880	213518188
AGAATGGCACATCCAACTTAGTTAATCATGATTCCGGGCATTGCTCTGAATTTCAATGATTTTCTTGCAGAAGAAAAGAGAAGGGATATGAATTTTCCACTATTTTCTTGCTGTTGATGAGTTTGTAACCGCATCAAAAGTCATTTAGAGTCATCTTGTTATTTTAATAGGTTATACCTGCAATGTCATACAATAAAATAATCAACTCATGACTTCTCAGTGACCAAACATCCAGTAAAATGAGTCTTAAAAAAGTTAAATTGAGTCGTATCATTTGCAGAAAAATTGTAAGAATGTTATTAGTGGAGA
>chr1	222038554	222038862
GGCAGCTCATCATCATTCTGAGGTTCATAATCCCAAAGCGCATAAATGACTCCTTTATTCATTATGCCCATCTTCTCCTGAACTCCTAAAATCATGACAGTAAGATAAAGCACAGAATATACAACTTGGAGTATACCACTCTACAACTTTTAGCTATATGAAACAAAATGGGAAGAAACAGGTACAGGCTGGAATGTTAGTACTACATTAAATATACAATAAAATGTCCTGAGGTGGGGGGTAGCATGCAGTGGAAGGCAACAGTGTATTGGGAACATACAAAGGACACATTACTATATGCTATCATCT
>chr1	72483021	72483364
CTATATGTCTTTCTATTTAAAGATATCTTATTTAATATATCGAATTGTTCATTAACATTGAAAGTAATGGTCAACAGCACTACAACTCAGGCCTAAAGCTTATCTAACACATGCATTTTCTCTGTTAAGATACATCAAAGCCTTTTTGTTCTGAGGAACACCACATAGTGCTTCTGTATAATGTTTGGGGCCATTGTAAATAGTGAAATCACCGACGAAAAGCACAAAAATACAAAAACATAGCACTAGTTAGACCGTAAAGAGCATGTATTTATAGTACGAGAGTTGAAACAAGAAGAGAGAGCATTGCCTTTTTTGACCTAAGACAGGACAACCGTATTGGT
>chr1	159068986	159069329
AGACTAGAAATTCAGAAGGTAAAGAATACTTAACTTCGAGATAAGTGCTCTCCCACTCCTAAGTGATGTGAGAGGTCCCAAAAGAGACTCAGGGCCCAGAAAAATTCTGAGGCACTCTCAGCCAGAAAATGAATAGAATCTGTCACCCTAGGAGCAAAACAATGGTGTTTATGGTCTCCAGGGAAGACACAATATATACAGTATTTGCCTATAATATGATATTTCTGAACCAAAATCAGAATTTGCTGTTCCATACCCACATACACCTAAAACCCATACACATATGTGTGTGTGTGTGTATATATATATATATATACACACACACATATATATACATATTTGTG
>chr1	26104214	26104522
TACCCACCCCTGCTTTGTCTGTGTCTGACGTGGTGGATAAGAAAACGCCCAAGCTAATAGTAACCAATAATGTTGAACTCCTATTGTCCCTCAGGTTTAAGCTTCCTTGCCCAACAGCAAGCAAAATGTTTATGAACCTCTAGATTTTGACTTATATTTGCTGCCGTTATGTCATGAAAAATGCTGTATCTCTTGTTGATCTTTTTAACATTATGACTTTTGTAGACGCCAGCTAGTACCAAAAACGTAGGATGACAGGTTCCCAAAAGCTAGGAATTAAAATCAGAGGCAGCGACAAGATTTAAGAAA
>chr1	165133767	165134075
CCAAAATTTGTAGCCAGTTGGTCAAAAGTGCAGGTGGCCTGGGAACCCTTGAGCTTGCAGCTGGCATCTGAGGTAAGGGCAGTCTTGTGATGGAATGTGCCCTTAACCTGTGACATTTGAACTCATTCTGGGTAGCTAGCATCAGGGTTGCACTGCACAATGAAAGAAAACAAGTTGACAATGACTCCACAGTTTCTAGATTAAACAGTGTAAGACACCCATAGGAAATGAAGTCTAGTTGGGGCACGAATTTGGTATCATGCCTGTTGTTTTTGAGGAGTCTATGGTCTTCAGGGTTGAGATGTCTAG
>chr1	23425252	23425562
GAATAGACAGTAAAGGTTTACTCCACACTTGTGTGTGATATGGAGAAAACTCCAGAACTCAGGTATAGGATGCAGGAAGACAAGGGTCTGCAATGGGGGAGTCCAGGCAGGAGGCTGTCGCGAGAGGTGTGGGTCCTGACTCCAGGCAGTGGTGTGGGGAAAAAGATGAGGAGACAAAAATTAGGACTATTTCTGAGAAGTTCACTAGTTTTTTGTTTGTTTGTTTTGTTTTGTTTTGTTTTTTGAGACAGAGTCTTGCTCTGTCACCCCGGCTAGAGTGGGTGATCTCGGCTCACTGCAACCTCCGTCTC
>chr1	60539619	60539929
TCCATGTGCATGTAAAAAGAACATGCATTTTGCTGTTGTTGGTTGAAGTGAACTACAGATTTCTGTTAGGTCTAGTTGATTTATACTTTTGTACAAGTTTTATTTTTCCTTATTAATCTTTTGCCTAATTGTTGTATCCATTACTGAAAGTGAAGTATTTAAGTCTTCAACTTCCATTGTTGAATTGTCTACTTCTCCCTTCAATTTTTTTGGATTTTGTTTAATGTATTTTGGGGCTTTGTTGCTAGATGCATATATATATATATAATAGTTATATCTTCCTAATAGATTGAGTCTTTTATCATTATAAG
>chr1	188654042	188654331
TTTTGTCCGCCTCAGCCTCCCAAACTGCTGGGACTACAGGTATGAGCCACTGCCCAGCCTTCTTATTCTTTTTATGAATTAAAATGTTAGTCAATGTCACATTACGTTTGTGACCCCGTATTCCAAATATTTTCTATTCTATTGTTTAAAACTCTCCTTTCCATATCTTACAATTTTGCAATTTGCTCTTCATTCTTGGTAAATGTTTAAATTTTCCTTCTCATTACACGTATCTGAACACATCGTAGATATTCTACTCTGATCATGATAAAAACCACCCAAAATAAATA
>chr1	39069259	39069548
CTGTTAACCTGTCTTTTTTTTCTTTCTTTTCTTGCCTTGTCTTATGGTGCTGATCCTGTTAACCTGTCTTTGTCTGTTTTACTAGACCTGGCCAGGAACCCTCAGTGGGTTGAGGAAACTCTTCCTCCCCTCCACTGAGGAATGCCATCAAGAAGGGAGATGCCGAATCGAGGAAGCCTCGTTACAGAAGGGACCCGTCAGGGGACACGAAGGGCAGTGACCCTCGGACACACAGAGAAGAGGAAGCTGGCAGGCCAGAAGGGGGGAACTAATGAGCTAGGCTTATTTTT
>chr1	147918801	147919049
TCTGAGGTCTCCTGAAAGAGTTTTGCTAATGTCACAACTGGCTTTCTATGTTATCTGAAGATTGAGATCTCCATGAAGAGTGAAGATAGGTAATGCTTAAGGCTGAGGCATTACCTCACTGGGTCACCTTAGCTGGGAAGGGAGGTCAGTTATCCCCTTGCAAACATTTTGGTAATCCAAATCTTGGGATGATTTCTTTAAGTAAGAATTTAGACACTTCCAATACTTTTCTTGTCCTTGTGGGGAAAG
>chr1	201072805	201073053
TGAGACTAATGTGTGGGAGGGTTCAGAACTGTAAGGCAAGAAATCCATCACAGGACATTGCCCAATTTAAAGTCCTTCCATGGCTTCCCCATAGCTTTTGGGGTACAAACATGTTTACCACAGCCTCCACCCAGCTCACTAACCTCATCTCCCACCATCTGACCCACATGGTTCTTGAAGCTGAGCTCATGCCTGCTCTGGGTCTCCTGCATGCGCTACTTCCTGGTCCGGACTTCCTCCATCTAACCA
>chr1	207413191	207413500
CTTCTCAGCCCAGGACCCCTCGCAGCTCAGCTTCTGCCATGGCGACATCATTGGGGTCCTGGAGCATCCAGACCCCCCACTGGTGGCGGGGCCAGTCCTGCGGGCGCGTTGGCTTCTTCCCACGGGGTTATGTGCAGCCCGTGCACCTGTGAGCAGCCCGGCGGCCGATCTGGCCAATGGGCCATTTTACAGGAACTGAGGTCCAGAGAGGACATGGACACCCCCAGCCCGGTCAGAGTCACACGGGGCTCAGTGGACTGCCTTGGACTGAACCGTGGGCTTCTAACTGCCTCCGGCCACTTCGCACAAA
>chr1	35723709	35724018
CTCCTGCACATGCAGGTAACTTCCCTATCAGCCAGAGATATGTGGAGAGCTTATCGTAGCCCTTCTATGGCTCTCTTATTTTCAAGATCTTCCCATTTAGTTTCTGGCAGGTCCACCATCTACTCCAACAGGCACTGCAACCTTCAGCTAGCAAAGCTGTGGATTCTCTCCATTCATTCTCAACCAAGTTTGCCACTTTTAGTTGGCAAAGCTGTGAGTTTTCACCTGTCCCACATTAAGTCTACCCCCTCTGGCAGAAAATTTGCTAGTGTTATTTATTTATTTTTTTTCCTTTTCAATTGAGACGGGG
>chr1	167266499	167266870
TTTTTATTTGTCAATTAAGAAATAAATAAAAATTTCAATATTTTTTTTAAAACTAACTGTTTATATAAGAATATAAGGCAACAAGTTAGTTATTCCCAAAATATAAACATAAAGATAAAATCTGGAGAATAAGGAAACAAAATCATCTAGGTCAAACGGCTTCTGTGATGACCTATACTAAGTGTAATCACAATTCAGTGAGCCTGATCTTCTCTCAGGCCTAAGTTGTACATTGATCCTGAGTCCAATCCTGGAGTCAGAAGTTGATGGCATTAGTTTCAACTCTTCTTTTTTATTTCAATTCTCTTAAAAATATGTTCTTATTTTGTCTTTCTTTACTACATAAAAAATTTGTAACAAGCTAGGTCTTAT
>chr1	96660415	96660786
CTTGTTGTTTAGACTAGGAATATCAATATTTGGTATAAAGTAACTAGAGTAGTTTATTACTTTTTCCCTTATGAAATTTTAAATATATGCAAATATATATATCATTAGACTCCTGTGGTGGATAATTTCTTCAGATTCTAAAACAGGTGTCTAGTGACTGCTTAATTATTTCCAAATCACATCAAAGATGAATTGGTAAATAATGGGTATGAGTAGTGATATGAAAATGGTTACGTAACTACCTATTACTTGTGTCTGGTAATCAAGTCTTATTTTTTAAAAGACTATTGTTTTTGAGAATTGAGATATTTAAAACTCATTATAACTTATTCCTAAAAATAGAAGAGAAGAGGAGGTACTGTGTATTCAAAA
>chr1	26790829	26791137
GCTGGGCGTGGTGGCGGGCACCTGTAATCCCAGCTACTCAGGAGGCTAAGGCAGGAGAATTGCTTGAACCCGGGAGGCAGAGGTTGCAGTGAGCCAAGATTGCACCACTGCACTCCAGCCTAGGCGACAGAGCAAGACTGTCTCAAAAAAAAAAAAAAAAAGGAATCCCCTTCTCACAATTAAATTGGGCTCTCCTAAACTGGGCTCTGAGATCAGACAGATCCAGATCCAGACAAATCCAGGTTTGAAACCTTAGCTTCACCACCCACTGGCTGTGTGACTTTGAGCAAATTACCCAAACTTTCTTCT
>chr1	19250863	19251171
ATTTTGACTTATCTCCATCATTCTTTGACCATGTCCTGAATTTCTGGCACAAAAAGATATTCCAGGCTCATTCTGCCCCTTCCCTGCCCCAGCCCTAGAATCAGCCATGGCTCCAAGGAAGCCTGATTCTTTAGTGGGGAACGGTATACAGAGGCCAACATCTGGGTGCCAGGTGTGCTCACTGCTACTGGGGAGTTGCTGCTTCCAGTCCCTCTCAGTAGACAAGGCCATGGGGACCCCTAACCCCCACATCATTCAAGGGTCAACTGTACATATAGACTGTACATATGTCCACACACACTCACATAT
>chr1	164695412	164695747
ACCTCCCACTAGGCCTCGCCTTCAACAATGTGGGTCACATTTCAACATGACATAGTTTAGAAACATGCAAACTATGTCAGCATGCTCATTTAACATTCAGAATAATTTTATGAGATACTATTGGTCTCATCATTTGCTGAGGGGAAACTGAGGCACAGGGAAGTTAAATAGTTTATTCATATTTACACATTTGGTAATCCAACAGAGGTAGTCTGGACTTGGGGTCCTGCATACTTAACCAGTATGCTATAATGCTACTCGAAAATAAGACTTTTGAGAAGATACATTTTTAATTTTTTTATTTTTAATTGACCAATAATTATTTATTGAAATATA
>chr1	63837111	63837446
GTCTCATGTTCTCAGAGCAAACTAGTGGGACTTTGCAAACTTCGCCTTATAGTGGAGGAACTCCACTGTCTCCCGCTTGAAGTGAACCACCCTTTTCTGAACTTTCATGAGATCCATCTGCAAACACTGCTGAAGGAACATGTTTCTGGCTATAGCAGTTCACATTTCTTGAAAAGGAAATAAAAGAACACTGAGCAGGAAGGGGAAGGTTTTGAGACTCTTGGGTAGTTGGAGTTAGGTGGAGACACCTTGCTACTTTAACTTTAAACCTTATATCCCTGGGGCAGGGATGACTTGGCAGAGAAACACCTTCAAGTCACTTTTTTTTTTGAGACA
>chr1	40193150	40193477
CCTGGGGCCTCGGTTTCCTCGCGCGTGTCTGGGAGGTCTCGCGGCCTGCTTCTCGGATTGCTAGGAGCCAGCGCAGGCAGATGCCGGTTCCGGGGCTTGGAGAACGTGGCTCGGTGGCACAGAGCCGCCGGGCGAGGCGGGGGCAGGGAGGCGGGCGACGGGATTGGCTGGAGGCGGGGCAGCGGGGCTCGGGGATTGGCCGCAACCGAGAGGGCTGGGCAGAACTATAAGAGGCGCGGAGGGGGCGTGCAGCAGAGTGCGTTCCTCGTCTGCCAGCCGGCTTGGCTAGCGCGCGGCGGCCGTGGCTAAGGCTGCTACGAAGCGAGCT
>chr1	55056136	55056463
CTTGTTCTGGTGGGTTCCTGAGAAAGGGCTGAGGAAGGAAAGATTTTTGATAGAATGTATGCCTGAAAATGTTTCTTATTTTTCCTTTCTGCACATCTGATCAATAGTTTGGTTGGAAATAAAATTCTAGGTTGGATATAATTTTCCCTCTGAATTTTGAAGGCCTTTCATAGCCTCCTAGCTTCAAATATGGTTGCTGAGAAGTCTTATACCTTTCTGGTTTTCTGTGCTGTGTATGTGACCTGCATTTCCTTCCTGGAAGCTTTCAGGATCTTCTCTTTGTACTTCCTGTTCTGATGCATCTTGGCATGGGTCTGTTTCATCCTTT
>chr1	42983333	42983607
CCTACCTCAGCCTCCTTAGTATTGGGACCACAGGTGTGCATCACCATGCCTGGCTTTTCAAGTTTTTTTTAGAGATAGGGTCACCCTATGTTGACCAGGCTGGTCTTAAACTTCTGAACTCAAGTGATCCACTGGCCTTCGCCTCCCAAACTGCTGGGATTACAAGCGGAGCTACTGAGCCTGGCCTAGCTTCTTCTTGATGCCTTTTCTCACACCTCACATCCAATCCATCAGCAATGCCTGTTGGCTCTACTTTAAAAATAGGCCCCCAGACA
>chr1	202647345	202647619
CAGGGAAGAACAGCCCGCGCAATAGGCGGCGACTGATGCGACTTCCATCCTGGCGGGGAAGGAGGTTCCCTAGTCGGCTCGACGCTTCAACACCATGGATAGGAGTCCCCCCACGGCCTCGGCGATGGTTTTCCGACTGACAGAGGGTTGAAAAGCCCCTGAGCAACGCGATACCGGAAGGACTGGGTAGGCCGGCTGGTGCGGTGGAAGCGAAGCCCAAAATGGCCGCAGGGCCCGCGCGCCGGCAGGACACCCCCCTAGACGCCGGAAGAGAC
>chr1	62353335	62353667
GGTGGGTGGATCACCTGAGGTCAGGAGTTCAAGACCAGCCTGACCAATATGGTGAAACCCCATCTCTACTAAAAAATACAAAAAATTAGCCAGGCATAGTGGCAGACGCCTGTAATCCCAGCTACTTGGGAGACTGAGGCAGGAGAATTGCTTGAACTTGGGAGGTGGAGGTTGCAGTGAGCTGAGATCACGCCATTGCATTCCAGCCTGTGCAACAAGAGCGAAACTCCATCTCAAAAATAAATAAATAAATAAAAAGAGGTATATGTTGCCTAGGCCAGGCATAGTGGCTCACGTCTATAATCCCAACACTTTGGGAAGCTGAGTTGGGAG
>chr1	199286972	199287304
GGTGTGGACAGATGAGCAAACTGGGGCTGTTGTCCAATGGTAAGGAGGTCAGATCTTCATGTTCACTGTGTAGCTCAGTGTGAGCTGGGCCTCAGTTTCCCCTCTGTGCTGCAGCCCTCATGGGGTGTTACAAGCAGGAGCTAAACTTTAGAGAAGAGGGCAAAATCAATCTGATTCAAGTTACTAGAGGGATGCACTGTTCTGACCAAAGCAAGGCAGGGTCATATGTCACAGAGGCCTCAAAGAGATTAACTGACTCCACTCTCTGAGGTAACCCCACAGTTGAACCCAACTGGCTGAATTCAACTGCCACCCACTCTGGCTGAGTCACAA
>chr1	59656498	59656818
TTGCAAAGGGTCAGATAGTAAATATTTTGGCTTTGCTGACTATATGATATCTGTTTCAACTATTGAACTGTAACCAAAAAGTGTCTGAGACAGATTTCAATCGATTTAGAGAGGTTTATTTTGCCAAGGTTGAGGAAGCACCCGAGAAAATAAACACAAGTTACGTTAGGATCTGTGACTGGTGTTTTGTCCAAAGAGGATTGTGAGGACTTCAGGATTTAAAAGGGAAAGAGTGAGCAGGAAGGGAAGGAGGAAAGAAAAAAAAAAGTTTGAGGGGCATAGGCGATGAGGCAAGTGGTTACATTCTTGTGAGGCTTTGAT
>chr1	233735073	233735393
GGAGCCGGGCGAGCTGGGAGAACGTGGGCTCCGGGGACCTGGGGAAGGGTGGCCGCAGCGCGCCTTCCAGGGAGAACGCCGGCCCCGCGTCTTGAGGCTTTGCCCCGGGTGGGAGCCCTCCTGGCCCACCAGGCCCGCGCCGAGGCAGCCGGAAAGCGGGGACGGGGCGGTGAAGGCACTGGGGTGAGGATGGGAGAGAAGGATGAGAACGAGCGGCTGGGCTATGGGGCGGTTTTTGTTTCTGCTTTTGTTTTTGAGACGGAGTCTCACTCTGTCACCCAAGCTGTAGTGCAATGGCGCGATCTCGGCTCGCTGCAACCT
>chr1	5808294	5808581
ACTCATAGGTGGGAATTGAACAATGAGAACACATGGACACAGGAAGGGGAACATCACACTCTGGGGACTGTTGTGGGGTGGGCGGAGGGGGAAGGGACAGCATTAGGAGATATACCTAATGCTAAATGACGAGTTAATGGGTGCAGCACACCAGCATGGCACATGTATACATATGTAACTAACCTGCACATTGTGCACATGTACCCTAAAACTTAAAGTATAATAATAATAAAATAAAATAAAATAAAAATAAATAAAAGCAAGCAATCCATGCCCCGAACACCTTGG
>chr1	109383375	109383662
TAAGGGAGTGTGTGGTATAAATCCTTTTTTTTTTTCTTTTTGAGGTGGAATCTCGCTTTGTCGCCCAGGCTGGAGTGCAGTGGCATGCATGATCTTGGCTCACTGCAACCTCTGCCTCCTGTGTTCAAGCAATTCTCCTACCTCAGCCTCCCAAATAGCTGGGATTACAGGCACACGCCACCATGCCCAGTTAATTTTTATATTTTTGATAAAGACAGGGTTTCACCATGTTGCCCAGGCTGGTCTCAAACTCCTGACCTCACGTGATCCGCCCGCTTTGGCCTCCCA
>chr1	224224489	224224802
TGGCAGGCAGCTCCATCTGCAGCACCAGTGCGGGATCCACTGGGTGAAGCCAGCTGGGCTCCTGAGTCTGGTGGGGACGTGGAGAACCTTTATGTCTAGCTCAGGGATTGTAAATACACCAATCAGCACTCTGTATCTAGCTCAAGGTTTGTAAACACACCAATCAGCACCCTGTGTCTAATCAGGGTTTGTGAATGCACCAATTGACACTGTATCTAGCTACTCTGGTGGGGCCTTGGAGAACCTTTATGTCTAGCTCAGGGATTGTAAATACACCAATCAGCACTCTGTATCTAGCTCAAGGTTTGTAAACA
>chr1	168625874	168626187
TGTTCATTGTTAATGTACAGAAATGCAACTGCTTTTTGTGTGTTTTGTATTCTGCTACTACTTTGCTGAATTCATTTATCAGTTCTAATAATTTGTTTTTGTGGAATCTTTAGGATTTTCTACATATAGGATCTCATTATCTGTGAGCAGAGATAATTTTACTTCTTCCTTTACAATTTGGATGTATTTTTTTAAATTTTTGCCTAATTTCTCTGGCTAGAACTTCTAGTACTATGTTGAATAGAAGTGGCAAAATAGACTTCTTTGATTTTTTCCTGATCTTAGAAGAGCATTTAGTCTTTCACCATTGAGAA
>chr1	142876010	142876303
TTCATGTTTTCAACGAAGGTTGAATTACTCCTCCTGATATTGCTGTTGGTTTTCATTGCAGTAGATGTTTAGGTTTCCATTTCTTCCTCCCCTTATCATTTACTAACTTACTATAGGTTGACCATACCTCAAAGGCTGTATGGCAACTGCATGGAATCTTGAGCAAGTTTATGGAAAATTATTGAGCCCACTCTTTTCATGATCACTGTTCGCTGTGTGTCCCGAGGGCACTAACTCAGAGTGTCCTTTGACCCCTTCATCAGTGTGTCACCCGGCCAACTCGCTGAGCTTACT
>chr1	186748349	186748642
CTCCATCTAAAATGAAGATAGACTCAACATCAAAAAAAAAAAAAAACATGTGCCCCTGTATAATCAATCCCCTTTTACCATCCCAGCCCTTGGAAACCACTATTTTGATGTCAGTTCTTATGCTTTTGCTTTTACCAGAATGTCATATAAATGAAATCACAGGATATATAGCCTTATATGCCTAGTTTGTTAACTTAACATGATGTATTTTAGTTCCCACCTCTTTTTTAATATCTCAGTATTTCATTCTTTCTCATTGCTCAGTAGTATTTTATTATAAGAGTTACCATATAT
>chr1	223027982	223028273
ACAAGTTTCATAAACCTGGGAGAGAATGGGATTGAGCTGACCTCTCCCTACATCCTGGGGAGGTGAAGAAGTCATCCTGAGCAGTAGATTTCCACCACTATTCCCACCCCAAGCTGCATGGGAAAGAAGGGCTGGAGGGGTCCCGAAGCCACTTGAAGAAGGGCCATTTGTCAAGAGAGTGCCTGTCCCATCCAGCCCTGTTCACCTGCTCCCACTAGAGGCTCCTCCTCCAGCCACAGCCCCTCAGCTCTGTCCTTGAAGCTGTCTCTGGTTTTGACCCATTTCAGGGAAG
>chr1	111320225	111320516
GTCTCATCAGTACAACATAATTGCTGAAACTTCTGTACAGTTTGTTAGCCTCCTAGCTGCTGTTTTCTGCTGGATTTATTGGATTCCTGCCCCTTAATGTGAAGCTCAGAATTTGGCCAGTGATTTGATGTGAATTTGTAGCCGGCTTCTTCCTCTATGATTTATTTCCCTTTGGGAATTTGCTTAAGTCCCAGCCACTTGGCATCCCTGAATTCTGATCTCTGCTTCCGCATTCCAATATGACTATGCTGTATACTTTGACTATAGTCCTCATGTTAAAAAAATTTTTCAG
>chr1	159887104	159887376
AAATCATTTAGAAGTAGTAAGACATATGCAGGATCACGTTTCTTAGCCCTTTAAAGTTCATTTTCAACCTCTTTGAACATAAACATACTTTGTTTAATTTTATCTTAATTTTCATATCTAGTTTGTCAAGTTTACAAGTATTAAATTGTATTATAATGCTAAAAAGGCTTTTAAAATTACACCTCTACCTCTCCTTCCCCCTCCAGTTCTGATGCACCCTTTGAGGGGGTCTCTTCTCACTTAGAAAATTATTGATAGAGAATTATGTAGAGG
>chr1	94077074	94077346
AGATGAACTGGGACACATTCTGAGTCTAGTTCCAAATTTCAGTTATTTAGTTATAAATAAACAAAGCAATGGCAAATAAAAACTAAAAAGTGCCAGGCGTGGTGGCTCACGCCTGTAATCCCAGCACTTTGGGAGGCCGAGGCAGGTGGATCACCTGAGCTCAGGAGTTTGAGACCAGCCTGGTGAAACCCCATCTCTACTAAAAATATAAAATTAGCTGGGCGTGGTGGCATGTGCCTGTAATCCCAGCTGCTCAGGAGGCTGAGGTGGGAG
>chr1	113983742	113984036
ACTCTTGTTGCCCAGGCTGGAGTGCAGTGCTGCGACCTCGGCTTACTGCAACCTCTGCCTCCTGGGTTCAAGCAATTCTCCTGCCTCAGCCTCCTGAGTAGCTGGGATTATAGCACATACCACCACACCCAGCTAATTTTTTGTATTTTTAGTGGAGACAGGGTTTCATCATGTTGGCCAGGCTGGTCTTGAACTCCTGACCTCAGGTGATCCACCTGCCTCAGCCTCCCAAAGTGCGGGGATTACAGGCGTGAGCCACCGCGTCTGGCCTAATTTTTTTGTATTTTAGTAGAGA
>chr1	79043993	79044287
AAAAGTGCAAAATCTTAATTGTAGAGTTTAATACATTTTTACCAAGTGAAGCTACTTTGTAGCCACTACCCAGATTGAGATACAGAATATATGAATACCACAGAAGCCCCACTCAGATGAAAATTTATTAGTTTAATAATCTATTTTGCTTATGAAAAATAATACTGAATATATTTTCATCTTTTAGTCATTTGTGTATCTTTGTTCCTGTTCAAGTTTTTTTTCCTATGTATTAAATTGTAGTAAAACACTTAGGATGAGATCTACTGTTAACACATTTTTAAGTGCATCATAC
>chr1	55813366	55813692
GCTTTCTTTCTTCACTTTCCTCTTTTTCAGAGGGACCACCAGGCTCAAGCCAATCTCCTGTTGCCTTTTTTTCTTTGTCTACTTACCCCACTGTGTCCTGTGTTTTATGTGTGTCCAGATCATCCTAAAGCCTGGAGGGAGGCTCACATCATTTTCGCCTTTGGATTCTCCATAGCCTTGAGTACATCCAGGGTAAATGTGTAATAAACCATGGATTCAACTTTTCCTGGCTGTGAAAGGAGAAATTAACATTAGTGTTGTTTGTTGTGGGTTTTATCTAATGTGGTTTGTTCATTCACACCTCCAACAACTCTTCACTGGGGGCCA
>chr1	5511754	5512080
TAGCCTGTAGAACCATCATCTACTTAAACCTCTCTTCTTTATAAATTACCCAGTCTCAGGTATTTCTTTATAGCAGAATGAGAATGGACTAATACAGAAAATTGGTACCAGGAATGGGGCATTGCTATAAAGATACCCAAATATGTGGAAGCAGCTTTGGAACTGGGTAACAGACACACAGACAGAGGTTGGAAGAATGTGGAGAGATCAGAAAAAGATAGGAAGATGAGGGAAAATTTGGAATTTTCTAGATAATTATTTAATGATTGTGACCAAAATGCTGATAGTGATATGGAAAGTGAAGTCCAGACTGAGGAGGTCTCAGAT
>chr1	241818904	241819189
TAATATATCTGATAAGAGGTCAATATCCCAAATATATACAAAACTCGGCTGGGCACAGTGGCTCACGCCTGCAATCCCAGCACTTTGAGAGGCTGAGGAGGATGGATCATGAGGTCAGGAATTTGAGACCAGCCTGACCAACATGGTGAAACCCCGTCTCTACTAAAAATACAAAAATCAGCCAGGCGTGGTGGCAGGCACCTGTAATCCCAGCTACTCGGAAAGCTGAGGCAGGAGAATCGCTTGAACCCGGGAGGCAGAGGTTGCAGTGAGCCGAGATTGTGCC
>chr1	50488799	50489084
AGCAATTAATTCAGCAAGAACCTGAATAGCAAGGACCTATTCAGCAAGGACCTACGGCTGTTGCTGTCAAAGAGGGAAAAATGTCCCTGCCCTCAGAGAGTTTACATTTGAAGATGGTATTTGCACTAGAGTTGTTCCCCAGATCAACTCTTCCTGAAGGAAACTGTCTCTATTCATGAAATCACTGTGTTCCCATCATATGAGAATCTCAGAATCCATATTGACAGGTACCCTACTGCCCTACTCACTGCTATCTCCTCTTCTCCTTCCTCTGTCCCCACCTAGG
>chr1	153094665	153094948
GCAGTAGGCTACACCATACAGCCTCGTGTGCAGAAGGCCATGCCACCTAGTCTGTGTAAGTGCACTGCATGATGCTCACACAATGATGAAATTGCCTAATGACACATTTCTTAGACTGCGTCCCCGTCGTTGCAACGCATGACTGTATATCTGTGATGCCTAGAACAATACACTGGCACATAACAGGCATTCAATAACTTTGTCAAATGAATGAAATTATTTTTCCGCCTGGGCTGGCTACTCAGCTGGAAGTTTCTAAGTGTCTAGCATATGGTAGGTGCTTG
>chr1	167033355	167033638
AGGAAGTTGCAAAGATGGTACAAAGAAATACAGATGCCCTTCAGTCTGTTTACTCAAAGGTATTTATTTGTTCAATGTGTGTGTGCAGTTCTATGCCTTTTTATCAAATGTAGGTTTGTGTAACCACTATCACAGACAAAATACAAGACTGCTCATCACCACAAAGATCTCCCTTGTGCTACTCTTTTATGCTCTTACCCACCTTCCTCTCCATCGTTCCTAGCCTCTGGCAACCACTCATCTGTTTTCCGTCTCTATAATATTTTTGTTTTAAAAATGTTATA
>chr1	79408529	79408840
TGAACAGACACTTCTCAAAAGAAGACATTTATGCAGCCAAAAAACACATGAAAAAATGCTCATCATCACTGGCCACCAGAGAAATGCAAATCAAAACTACAATGAGATACCATCTCACACCAGTTAGAATGGCAATCATTAAAAAGTCAGGAAACAACAGGTGCTGGAGAGGATGTGGAGAAATAGGAACACTTTTACACTGTTGGTGGGACTGTAAACTAGTTCAACCATTGTGGAAGTCAGTGTGGCGACTCCTCAGGGATCTAGAACTAGAAATACCATTTGACCCAGCCATCCCATTACTGGGTATAT
>chr1	85060088	85060399
AGGGGAGGAAAGACTCCAGGGTGAGTGGGTAGCATGTGGCTATGATAACTAAGCAGGGAGACAGGAGGGACAGGTTTAAGAGGAGACAGTGTTCAGTTTTAGGCATCAGGCACTTAGAGTGTCTGTGGCTTCTCCAGTTGGAGATGTGTAGAAGGCAGCCAGGAGCATGGGTCAGAACTCTGAGAGCTCCAAATTGAAATGCTGATTTGGGAGTCATCAGCAGTAGGTGGTAACTGAGGCAAATGTCCTTCTATTAATAAATATTTACTAAGCAATTACCTACCATGTGCTAGTGAATGCCTTTATGAGGAC
>chr1	7731471	7732021
TTCTGTTTGCAAACCACCTTGTAGGGTTATGTAACTAGTCAGATGGGAAAGGGAAGTCATATTTTTGGGGCAGCTAGTATGCACTAGATTTTTTAGGTGCCCCATCTCATTTCCTTTTTACAATTATTTGAAGTAAGCAGTATTTATTTCCAGTTTACAGATGAAGAAGCTGAAGCTCAGAGAAATTACATGAATATTAGGCCTTTCTCATTATCAAGGTGGTTATAAAATATTAAAAATTGCCTAATGGAGTTTTGACTGGTTCACACGATAAAATTCAGGCCTGTCAGTAGATTCGAGAACCTTTTATCAGATTGTGCTTTAGGTAGTTATAAATTTTTATTTAAGGAATAATAAATTCTAATATGTGTAATGGTCACATAGAAATTAGGGATTCTATCACCTTGTCATAATCCAGGACTTGCCTCAATTTCTGATATGGGTTGCCGTTTCCTCAAGCTTCTCTAGGATTAAGCCCTATTAATGGGGGTGGGGGGACGTCTTTGGCTTCGAGCCAGTTGAGTTCATGATCCCAGAAAAGGAAGGTTTAT
>chr1	224326960	224327510
AACTTAATCTTTTGACTATAGGTGACTATAAAATTCTTTAATGGGAGAATTAATTACTTTAAGAGGCTGATTTTGTTAGCATGCATCCTAGTTTTCAGTATGATCTTTTGCATGTACTTCTACAGGGAAGTACGGGTAACACTTGGAACTTTCTCAATATAAGTTACTAAAAGCCAATTGTAGTTGAATGTTCTCTGTTCAATCCAGTTTTTCAGTGCAAAAGACCAAATGGCCTTTTCATGAAACACTTCAGAAGAAAAAGGTGTCTCCAGTAAGGGAGGAAGTTAATGTTACCTGCTGGAATCTGATAAAGACCAGTTATTTACAAGTAGACAATACAGTCCTTTGAGTTCTTGGAATCCTAAAATCTCGAAAAGTTTTAATGCTCTAAAAGTACATTTTTTATTGCCCCATGAAGTGGTTGTTAACAATTCTTTTTTTAAACATAATTTCAATGTTTAAACAAATATTTAGTACTATGTGCTCACTGTCCAGGTATAATACAGTAAGTTGTACATTATAAAATGAGCCAGATAGAAAAAAGCACAAAG
>chr1	178340645	178340927
AGGCCGTCACTTCCCCCGCATTATACATTTTCTCTACTGAATCTTTTCCATTAGCATACCAACTCATATTTCTTTAAAGCTAAAATAACTCTTTTGTCATCACTTCCCCCTCCAATTTTCCCTTTACAATAAAACTCCTTTAATATGTCCATTTTTACACTCCCTAATCTGTCTTTCATGAAACCAAACTCCAGTCAAGGTTTTACCTCATCCATGCCACCAAATCTGCTTGGATTAATAAACCCAGTGGTAAATCTCAGTTCCTGTGTTACTTGACCCATCA
>chr1	117237779	117238061
CCATCTACATTAGGAAGACTAAATAACAGTGTAATTTTGAAGTCAGGGGGAGCCTGGGATTGAACTATCCCAGCTACGTGGGAGGCTGAGGCAGGAGAATCACTTGAACCCGGGAGGCGGACGTTGCGGTGAGCCGAGATCACGCCACTGCACTCCAGCCTGGGCAACAAGAGCAAAACTCCGTTTCCAAAAAAAAGACTCTTCCATTTCTGACCATGAAAGAGTAGCTGGTATCAAACTTGCCCTCCTGCCAAAGCAACCAGAAAACTGGAAAAAATATATG
>chr1	214581142	214581439
ACAAGCATTTCTATACACCAAAAATAGACAAGCAGAGAACCAAATCATGAATGAACTCCCATTCACAATTGCTACAAAGAGAGTAAAATACCTAGGAATACAGCTAACAAGGGACGTGAAGGAGCTCCTCAAGGAGAACTACAAACCACTGCTCAAGGAAATAAGAGAAGAAATAAACAAATGGAAAAACATTCCATCGTCATGGATAGGAAGAATCAATAACATGAAAATGGCCACACCACGCAAAGTAATTTATAGATTCAGTCCTATTCCCATCAAACTACCATTGACTTTCTTC
>chr1	48789841	48790138
GATGAGAGAGAGAGAAAGAAAAGAACAGAGAGACAGAGACGGGGAGAGATGAAGAAACTATTTGTAAAATTCTGTGTTTTCTGGACGTTTGGTATAACATCTTGTAGGTTTCTTCCATGCTGTGTGCCTTGGTTTCCTCTCCTGTAAAATTGGCGGGCAGTTGAACTAGATGATCTCTAGTTCTAATTCTCACTCTCCGCTCTACCCTGGGAAAAACGTTTCCCTGGAGCAGGGGATATCCTTTCTGACCAAGCAGATGTGCAGCAGCTTTATCAGGTGTGACAGTGCTGCCCATCAC
>chr1	160868662	160868962
TTTTTTCTTCTATGAATGGGTTTTGCTGTAAATTATAGCTTTGCCCATAGTCCCTTGGGTCAAAAGAAATAGTCTCCAAACAGAAAACAGCTCTGATTGGTGACTTTCCTTCTTCCCTCCCCAACCCCCTTCCTAATTGAAACCAAATGTGCAATATATTGGATGCTGGGATCCCTGGCGCTTTCCCAGGAATCCTCAGAATGTGAGGTTTCTCTCAAAGGCATCTTGCATCAGCCTGTGGATGTATGCCTACCACCGGGCTCCTTCACCAGCAAAGTGGAAAAAGAAGCGTTTCACAACA
>chr1	4931113	4931413
CCCCTGCACGTCACCTCAGGGGACTCCTGCACTATGGGATGCGTTCTGGGAAACACTACTTCAAACTTTCCCCCAGAACCATGGACACAAGCATAGATTCAAAGAGTTCCTTAAAGTAATAGCCCGGGAACATCTAAAATGGGAGAATGAGAATTGCCCCAAGAAAAGGCTATTCACGTGGGGGTTCACGTCCCCCCACCCGGAGTTGCGATCCAGGATCCTGGACTTGTGGGGAAGAAAAAGGTAGCCTCTATGCTGGGCTCTATATGAGCAAGTCTGGAACCAAACTGGGCACCTAGAG
>chr1	19989830	19990161
GATTCCTCAAAGATCTAGAACCGGAAATACCATTTGACCCAGCAATCTCACTACTGGGTACATACCCAAAGGAATGTAAATCATTCTATTACAAAGATACCTGCACGTGTATGTTCACTGCAGCACTATTCACAATAGCAAAGACATGGAATCAGCCCAAATGCCCATTGATGATAGATTGGATAAAGAAAATGTGGTACATATACACCATGGAATGCTATGCAGCCATAAAAAGGAATGAGATCATATCCTTTGCAGGGATATGGATGGAGCTGGGAGCCATTATCCTCAGCAAACTAATTCAGTAACAGAAAACCAAACACCACATGTTC
>chr1	23147392	23147723
AGTTCCATTCTTTATAAATTACCTAGTCTCCAGTATTTTTGTTATAGCATCACAAATTGACTAAAACAGGAGGAAAGATAGCCATTTCAATAAATGATGCTGGAATAACAGGACACCCATGGGCAAAAACATGAACCCCAACTTAAACCTCACACCTTAATACAAAATTAACTCAAAATAGATCACAAACTTAAATCTAAAACACATAATGATAGACTTTTAAAAAACACCATAGAAGAAAATCTCTGGGATCTAGGGCTAGGCAAAGAGTTTGCAGACTTAAGACCAAAAGCATGATCCATAAGAGAAAAAGTTGACAAAGTGATATATTA
>chr1	158875048	158875352
CCATTTCCAGACCCATTTTTCCTTGGACCCACTATAAACAGGTGTTCTTCCCCACTGCTCGCTGGAACCACCTTTGTCAAGGTCACTGTCTACTCCACTAAGCCAAGTCAAAGTTCTTATCTTACTTGCTTTCTCAGGGGTACTTGACATAGTTCATCCATCCCTCCTTCAAACGCTGTCATCATTTGGCTCAGGGAACAACATACTCTCCCGGTTTTTCTCCTATCCTATATAGGTTGCCTCTGCTCAGTTTTCTTGGCAGGAGCCTTCTGCTCTTCTGGACTTCTAAATACTGGAGCATCTCA
>chr1	24807287	24807591
AAAGACAAGACTCAAAACCAGGTCTCTTGACTCCAAAGTCTGTCTTTTTTGTGAAGTCACACTCCTCTGCTGGCCCAGCTCAAAGCAGCACAGATTCTTTATGGGCTGAACAAGGGGAGTACGGGTTTGTCCATGTGTTTGAGTAGAGATCAGGGTTCTGGCTTCCAGGCTGAAGGTGAGGGAAAAGCCACTTCTAACTCCTTTGGGCATCCATGCTCACGGCCAAAAGAGCCCCTTCTCAACACATCCAAGTGCTAAGGATTCCTGCTTCATTCAAGCTACTACTTAGGCCCAAGGAGCAAGGG
>chr1	45594112	45594429
AGGTTAAGTGCATGATGCATTCAGGAACTTAATTTACTTCGATATGGCCAGAGTGCATTTATAGATGAGTCAGGAAGTGAGGCTGACATGTTTTGCTAAGATATGTGAACTTTATCCTGTCTATAGGAAACAAAAGAAGCATTTTAAGCAGGAGAGCCACATGGTTATATTTGCTTTTTAAAGAAAATATTATTTTAGCCATGGTATGATAGATGGATTAGAGTGAAAAATACAGAGAAAGGGAAATAGGAGATTACTGCAATAATCCTGGTGAGAGCAGGGCATCTGAATCATGGCAATAGTGGAGGCATTGGAACA
>chr1	100238091	100238408
ATCTGAATAGTATTTCTTTATGCATTTATCCATTGATGGACACTTAGGTTGAGTTCATATCTTAGCTATTGTGAACAATGCTGCAATAAATACAGGGCTAGAGATATCCTTTTGATATACTGATTTCCTTTCCTTTGGATAAATACCCAGTAGTGGGATTGCTGGATTGTCTGGTAGTTCTATTTTAAGTTTTTTGAGAATGCTTTGTACTGTTTTCCATAGAGGCTGTACTAATTTACATTCTCAGCAACAATGTACAAGAGCTCCTTTTTCTCCACATACTCACCAGCACTGGTTATTTTTTGTCTTTTTGATAAT
>chr1	163536680	163536977
TCACCCTGCCTGCTTCTCCTCATTCATGATTCCCAGGATGTCTGTGAACCCAGGTATATTACAGAGGGACTTAGCCCACTGGGGAGCTAAAGTAGAGAAACCCTAGGTGGCATCTAAGGGCTAGAGGATCTGAGGGCCAGGAGTTTGACAGCAGTAGGCTCAATCTGTAATGAAATGGAGCCCAGATATCTGCTTTCCTTATTTATGAAATCATAGGAAAATTCTCCTCACTGCCCACTGTGCAAATATGCATGATGCTGACTCAAAACCACCAACTCTCAGGACCGGCTTAACACAA
>chr1	164255745	164256042
AGCACTCAGACAGGTAACTCCTTTGATATGAGACTTGCTGGGGAAAGGGAGGGCAAGAAGAAAAGAAAAGAGGAGAAAAAAAAACATAAGGAAGAATAGTGAGGGTATATCCTAAAATGGGGATGCTGTGGTAAATCTGCCCTCTGATCACCAAGGCAGAGGTGTGATCCATGAGAAGGCAGTCTCTCATAGGAGTGTTCTCACAGTGAGGCACCGTAGTTAACTTTCCTGAGACATAAAAGGAAAAGTAGAACTAGCATCTACTGAGCAACTACTATGCTGGACATGCTCTTTAACA
>chr1	39147142	39147444
GGATAACACGTGGGCTTGGAGAATGAGTGCAAGGTTTTATTGAGTGGAAGTAGCTCTCAGCAGATGGGGTAGCCAGAAGGCGGATGGTTTTCCCCTGGAGTCAGGCCACTCGGCAGCCCGGGATCTCCTCTGACTGCCCCAGCCAAACTCCGCGTCCTCCGGCTGGTCAGTGGCCTGCTGGCGTGCTGGCGTCTGTCCTGTCATCTTCTGTCGATGTGTTCCTCTCGACATCCTGCTGCTTGTGTGTCTGCAGGCTAGGGTCTCGGGGTTTTTATAGGCACAGGATGGGGGCGTGGCAAGTCA
>chr1	204591856	204592158
TTTGCTTAGGTTAGTTTGTGTGTTTGCCTTTTTGGTGTTTTAGTTCTTAGGTATCTACCTTTTCTAAAAGAGCTCAAGGTGCTATATTTAGAACTTTCAAAAGTATAATAGTACTTCGATTTGTATAAATCAAAGGATTATTAAGGGAATCTGAAGACGAGGAATGGAATATGGGAAATGGAATATGGGAAAGAGAGGTGCAGTAGACAAAAAATAAAAGTGTCCATATGCAACCTTGTATTGGAATACTACCCTAAATTAGGAGATTATACAGTCAATAAGTATTTTAGTGAATACTGCATG
>chr1	109785789	109786059
TCTTTAAAATATCTTCTAGCTGAGCATTGTATAATCCCAACACTTTGGGAGGCTGAGGTGGAGGATCACTTGAGCCCAGGAGTTTGAGACCAGCCTGGGCAACATAGACCCTGTCTCTACAAAAAAATAAAATAAATTTTTAAAAAATCTTCAGTTCATCTTCTTTCCATTCCTACTACCTCTGTCTTAATTCAGTTGCCATCATCACTTGCTTGGACTATTACAGTATTCTTCTACTTGATTTTGTACCTTTGTTTTCTTCTATCCAGGC
>chr1	175646727	175646997
TTGATAAGGACAATTCCTATACAACAGTAGAGATGAAAACATGATTGTTGTGGACTAAGGAGAGAATGGGGGACAAGGAAATAGAAACAATTTGGGCAACTCTTTGGAGTTGCTTTCCTATACAGGGGAAGAGAGAAATGGAGCGGTAGTTGGAAAGTACCAGGGGTCTAAGAGGTCTTTGTTGTTGTTCTTGATGTTATGTGAGATATTATAGCATGTTTTGATGCTGCCAGAACTGATCCATTAGAGAGGAGAAATTAGCAAGGAGAGT
>chr1	188249230	188249504
CTTAAAGAACTAAAAGTAGAACTACCATTTGATCCAACAATCTCACTACTGGGTATCTACTCAGAGGAAAAAAAGTCATCATATGAAAAAGATACTTGCACAGGCATGTTTATAGCAGCAAAATTCGCAATTGCAAAATCGTGGAACCAACCCAAATGTCCATCAATCAGTGAGTCGATAAAGAAACTGATAAAATGATATATATAAAATGATATATATATAATGATATATATAATGATATATATAATGATATGATATGATATATATATATATAT
>chr1	179680140	179680414
GGAGAGGTAAAAGAGAGGGTGTAAGGTACTGGAACTGCTATGGGGGGAAAGGGAGGAGGGAATTGACAGGGGACATTAAAATTTGAATTACAGGACTTGGTGATTATCTGGAGAAGTAGAGAAAGGAAAGAGAAGGGAGGACTCCCAGGTACTTGACTACAGCAGCAGGGTAGAGTAAGATGGAGAATTCTGGAAGAAAAATGGATTTGAGATGGGTGAGAAGAAGAATAGTTTGGGGAAGATAATTTAGTTTCTGAATGTAGGGCTTCCTTGCT
>chr1	45977036	45977329
TGCAGTGAGCCGAGATTGTGCCACTGCACTCCAGCCTGGGTGACAGAGCAAGACTCCATCTCAAAAAAAAAAAAAAAAAAAAAAAAAACAAGAAAAAAATCTATATAAAACAAGGCTCTATTGACTATGTGACAAAAATGTTGTGACTATAGGCTTGCAGGAACCTAAACCTGTATTTCCCCTAGGAGCAATTGTTCAGTATTTGCTAATTCCGTGTTTGCAGCAGACTTATACAACATAGCTACTGCAAATAACAATCAACTATATCTGTAGTAAAACAAGATATCACTCAGA
>chr1	76692566	76692859
GATATGAGGTACTATTCTATTATTCCTGTTATTTGTTGTCTGAAAATTTGGTGTTTTTTAAATTGAGGTTTTGTTTTATAGGTCCTATGAGATTTGTACTTTAAGGAGGTTCTATTTTGGTGTGTTTTGAGGATTTGTTTCAAGATTTGGAGCTACCTCTAGCAGTTCTTATAGTGCTAGCTTGGTAGTACAAATTCTCTCAGCATTTCTTTGTCTGAAAAAGACTATATCTTTCCTTCATTTATGAAGCTTAGTTTCCCAGGATGCAAAATTCTTGGCTGATAGTTGTTTTGT
>chr1	19048390	19048693
GCCTGCCCACCCACCAGGCCCCCTGGCTGACCGTGTTGTTGATGGTGTGCCAGGAGATGTCTTGGATGTTCTTCAGCTGTCGCTGCAGGGGGTAGTAGGAGGCGACGCTCTGGAAGGGATTCTGGCTCCGGTCCCATTGCCACTGGACAATCTCCAAGTGCAGAGCCACGTCCCCTTGCGGGTCGAAGAAGATTTGGTGGTCCAGGAGAGTGAAGTTGACCTTCCAGATCTCCTCAAGCAGCTGGCGGGGTCAGAGGGAAGGGAAGTGGAGCTAGCATCAGAATCTGAGCCAGAATTTTTCCTG
>chr1	28035211	28035514
CTACTCAGCTTTATGCTATATTTTCTCAGGGATTTTAGGACTATAGTGTGAAATGTGAACTAGCGTTTAATGAGACCTCATGTTTAAAGGAAAAACACAACATACCCAAATGAGAGTTATTCCTCAAGTGCTCCCACTGGATTACTAGACCACTAGCACTGGAAGAAGCTTTAGCAATAATTCATCTAGAGTCCTTCATCTATAACAGTCCAGTTTATAACCGATCTGTGGCAAAGGCTTTACTGATCCAGGATTAAAAGAAATATAAGGACAGGTATAGCAAGTTTTTTATTTTTATTTTTTT
>chr1	77026078	77026390
AACAGGCTTCCTGCATGAGGAAGAGGGTAACTAACAGGCTGAATCAAGACACCAAGAAAAGGTCAGGGTCTCTGGATCTCAGTATTATTCCAGAGATGGTTATGCTGTGAAATATTTTCTACCAGACAGGCATTTTTAGTCTCTGTGCCAGTGGAAAGGAGATCTCCACTCAGCCGTGGGTCTCTCTTTCTATAGGATCAGCTTGAGAAAATAGCCTTGCCATTGGAGGAATACACAGGCTGCCTGGTACAAGACTGTCTGAATTTGAGATGCCAGCAATTTAGGAATTAACTAAGAATGTTGCCTCTTTAGA
>chr1	30512693	30513005
GAGTGGGGGCGGGGAAGGTTTGGGCCACAGTTCCCAGACACCAGAGCAGGCCTCTAAGGGGCTGGGGGGCCTGGTTCCCACTTCTGCTGAGGCACTGCCTGGCTCCCAGGGAAAAGCCAAGAGGAGGAAACCCGGACTGTGATTGACAAACTCTGCTCCTAATCAGTTATGGATCCTCATTAGGACTAACTAATGTTGCATAAACACTCACACTGGGTAATGGTGTATCTGATAAACAATCTCAGGAGCACTAAGGAGGTCCAGTGGAGTACAGGGTTAGGGTTAGGGTTAGAGCGGCCATCCAGGGCAGCCC
>chr1	212228671	212228978
CTCCCAGTTCCTAAGAGTAAGTGATCCTCTTGGCTTTTATTTCTTTCTCTTTCCTGCTGGTGGCTGGGGGTGGCGGTGGCGATGGGGGGGAGGCTGATGTTGCTGGACTTGTCGCTGATCTTGTCACCTTTTGTGTACTGTTTCTGGGGTGTGAGGAGGCGTTTGCTCCCTTTCCTTCTTTCTCCTGCTCTCTCTTCTCAGGAGAGAGGACCGCGAGAGGGACCGGGTCGCTTTTTTGTTCGTGGAGATCCCCGCTTTCCGCCAAACCCCATCCTTCCGATCTCCCCAGGCTAAAACTCCGGGGCCGG
>chr1	34484165	34484472
GTGTCCCTGCTTCACCTTTTGATGTCCAGGGCCTAACTGTAATACACTGAACTGTTAAGTCTCCACCCCAAGGTGAACACGGGGTCATATGTAACATGCATGTTTATTCAGTACCCATGTGTTAGGACCACCTTCATGAATATTCATAGCTCTTCCTATAGCCTGTTGAATATGTATGTTTAGCCAGCCGGTTCATCATAAACCCCTGCTCCACCTTCGCCTCCTTGGAAATGCCTGTTTCTAGCTTCTGCTGAAGACTATGCTTCCCAGCCTGTGAGGATGGCCACCTTGCAGGCTACAACTCTGTA
>chr1	189779426	189779704
GAAACAAAGAAAGAAAGAAAGAAAGAAAGAAAGAAAGAAAGAGAAAGAAAGAAGAAAGAAAGAAACAGAAAGAAAAGAAAGAAAGGAAGAAAGGAAGGAAGGAGAAAGAAGGAAGAGAAGAAAAGAAAGAACAATTAAAATGGGAGAGAGATCAGTGACTAAAATTTTTAACAAGTATGAGTATCACAGAAAGCTTTTGCAAGGTGGGTGATTCATGGAGAAAAGAGGATGAAGCTCTGCAGGACATATGAGAAGACTACAGTGGATAATTTGAGCTGT
>chr1	235140399	235140677
CTTCCACCTTCTGGCTATTTTGAACAATGCTGCTATGAACATGGGTGTACAAATGTCAGCTTGAGTCTCTGCTTTCATTTCTTGTGGGTTGGGTTTTTGAGAAATCATCATACTGTTTTCCACAGCTGCATCATTTTACATTCCTTCCAGCAGTGTCAAGTATTCCTTCCAATTTTGCCAGTGTTTATTATTTATTTGTTTGTTGTGAGACAGAGCCTCACTCTGTAGCCCAGGCTGGAGTCCAGTGGCATGATCTCTGCTCACTGCAACCTCCGCCTC
>chr1	108862152	108862509
AGATAGGGGAAAACTGCCTTAGGGCTGGAGGTGGGACATGCGGGCAACAATACTACTCTGTAAGGCATTGAGATGTTTATGTGTATGCATATCTAAAGCACAGCACTTAATTCTTTACCTTGTCTACGATGCAGAGACCTTTGTTCACATGTTTATCTGCTGACCTTCTCTCCATATTATCCTATGACCCTGACACATCCCCCTCTCCAAGAAACACCCAAGAATGATCAATAAATACTAAGGGAACTCAGAGACTGGTGGGATCTTCCATATGCTGAACACTGGTCCCCTGGGCCCCCTTATTTCTTTCTCTATATTTTGTCTCTGTGTCTTTTTCTTTTCCAAGTTTCCCGTTCCA
>chr1	242585665	242586022
TTGTTAAGATAAAGCAGATCAATGTGCAGTGAATTGTGATCTTTATTATATTCTTTTCCAATCCATGAATGTAGTCTACCTCTCAGGTCTTCTCTGGTTTCTTTCGTCAACATTTTATAGTTTTCAGCATACAAATCCTGTATATGTGTTGTTCGATTTTCACATATTTCATTTTTAAGCAATTGTAAATAGTTGTGTTTTAAATGTTTGTTCTTTTTTTTATTTATCTAGAAATATGATTTTTTACATATTAATCTTGTATCCTATGATCTCACTAAGCATAGCTGTTGGTTTTAGGAATTTATTTGTAGATTTCTTGAGATTTTCTACGTGGACAATTATGTCATTTGCAGCTAAG
>chr1	60316682	60316974
GAAAGATTCCAAAGAAACATCTCCATCCGAGTCAGCACTCTCTCCTTTCTTCCCAAAGAAAGACGAATAGCTGTAATAAGGGGACCAAAGAATGCCCCCTCCTAAAACTTCAGGATTTTACATTTACCATCAAACAGAGTAAGGAAGAGGAAAAAAAATGGTCTCCAATGTTTTGTTTTTGCCCTTGTAAGTCAAAGTATAATGAGTTTATAAACAGGAAGCAAAAAAGAACTGCTCTTTTGAACAGTCTAATCATAGATCTATAAAAATGAGGCATTTTGCAGTGAAGTCTC
>chr1	108246442	108246734
TATCTTTTTACATTATCAGTGTAACAGATGGAGATGTAATTGTTTCAATTTTTTTTAATCTTACATTGACTTTATTCATCTTCCATTCTGTGTCATTTGTCTACATATGATGATTGCTTTGTAAGCAATTATATAATGTTTCACATTCTGGAAGAATAACGCATCTATTTTTGGTACCATCCCCTGTTTTCTGCCCTTTCACTATTGCCATGCACCTAAGTACCGCTAGATAGTCTTATGTAGGAGTTTTTTAGGTAATTTTCTCCATAATATGCATTTATTCTTTACATTGA
>chr1	146200663	146200967
CATGAAAAATTCATAGATGTAAGACTGAGTGAAAGAAGTCAAACCTATGCCTCTGCTCCTGAGACCGACTTTGCAAAAATTATAACTGGGACAATTATCACAGCAAAAGAGGTTTGACCTAACTGCTTCCATCTTTTTTCCAGCGTCCAAGCTGTCCTTGTTCATTCCTGGGCACAGGCCAAAATAACTTTGAGAGGAACTTAGTTTATGGTTTAGCTGTGAAACAAAGATGATAACAGCTCTTTCCCAAAACAAACCCCCTTCCTGCCTGGGGACTAGACTGCCTTTGCAGGACTAACAAATTA
>chr1	161600538	161600842
AACTTTTAATAAAAGAAATCAGACATTTATTAGCCACATTTCCAGAATTCAGGGACCCATATTCTAAACTCTACAAGCCAGGTGCAATTCCCAAGATTTAATCTGAAAATTTTGGGAAGCCCAGTTTAGCTCTTTTACTCAGACTCCTATGTAAGAAAGACAAATATGAATCTTTCTCACTCTCATTTCTATTGTAGCAGTCTGAGATTTACCACCAGCTTCCTTGCACTATGTATGTCTTTGTTCATTGCAATTTTTCTTTGAGGGCTCAAGACCAGCCTATTTTACACTAGTTCCAATGATTT
>chr1	89589138	89589423
AACATTTATCATTTTGAAATGACTCTCTTTATCTCCTTTCTTTTCTCCTGCTTGTCTTCTTCCCCTCCTGCTTCTCCTTTCCTCCTCTTTCTTCCTTCTCCTTTCACATACTATACATACATTGCTCTAGACAAAGCAAAAGAGGTTGACTTTTAATTTATGAAAAATGTTAATCCAATTGCTCTGAAAGAAAGTTGAATGATTTACAAAAACTATGTCAATCTCATTTTAAGAAAACAGTGTATATTTCATATGACTTCATGTGATGGGTGCATTCAGGTGGCGG
>chr1	175519560	175519845
AGCAATACTCAGAGTGGGGAGGACAGCCATTGAGAATGTACAGTGCACAAAGCAGTGTGGAGCCTCAGTAGCACAAGCATGACTGCCCCAGTGGGAACAGAGTCATCACATGAGGGCTCACATCCCACCTAGGCCAGTCCCACAGTTGTGGTGAGGGATGGGAAACCTCAGCCTTCTGTCTTTGTATCAGCAACCAGACTGGGAGAAAATCGCACCTATGGAATTATTAGTAAGGATGCTGTGTCTCTTTATTTCAGAGATATGAGATCTCTTGTCTTGGGAGGTT
>chr1	97709544	97709838
ATGGACTTACTTTAACAAATTAACATGTAACTTGGGGTCTAAAACTGCAACCACACAACTACAAGATAGAGACAGTAGAGTTTATCAGCTGAAAACATTAATAAAACACCATGGAGCTTATATTTCAATATAGTCAAGACAGAAATGAGTATTTTCACAGTAAATTAGTATGGGATGTGATCGTCCCACTTTCCTTTTTTTTTTTTTTGAGACAGTTTTGCTCTGTCGCCCAGGCTGGAGAGCAGTGGCACAATCTTGGCTCACTGTAACCTCAGCCTGCCGGGTCCAAGCGATT
>chr1	201638066	201638360
TAATCAGGACCAGCAATCATTTCACTGGATCCACCCATAAAAAGCAGAAAGTCCCTCCCCAACACTCCATTCCACTAAAAGCTCAGAAAAATGCAAATTTCCAACATTGATTTGCAAGTGTATTCCCGCTCCTGCAAACTGCAGGATTGTGGATTTCATACAAACTCTATCCAGTAGATTTTTGTTTCTTTTGTTCTTTTGTTCTTTTTCTTGGTGTTTTAATGGACCACCATAGCTGAAAATATTTTGCTAAATAGAGCAATCCACTTTGCCAACTTCAGCATTTCTTAAAATT
>chr1	87381396	87381677
TGGACATCCTAGGGGACCTGCAGTTCAGCCACAGCGAGGCCCAGGGAGGGGACAGCTGGTGTCCTGGCAGCTGGGCTTCTGCACTGCCCATGACTTTGAAGACACAGCATCAGAGAACAGAATGGTGCCTTAGGTTTCTGGAGGGTCCTTGAACTAAAATGTGATGAGAAAATCTGTGTCAGGAGAAGATGGCAAGGAGGGAAGAGTGGTCTTCTGGCCACAGCAGGACTCGGGGTGGTGCTGGGCCACAGATGTGTGCCCACCTCATTGGAGTGCAGGGCT
>chr1	58213140	58213421
ACTGCCATTTCCTGAGTGTCTACTTTATGCCAGGTACTGCAACTGGTGTATAGCTTGGAGATACAAAGGCCTAGTCCCAGCTTTAAAAAAACTCACAGCCTACAATAACTGCTATGGACTGAATGTTTGTATTCCCCTCAAATTCATGTGTCGAAATCTTAACCCCCAATATGATGGCATTAAGAGGTGGGACCTTCGGGAGATTAAGTTGTGAAGTTGGAGCCCTCATGAATAGGATTAGTGCCTTTACCTTTAAAAGACACAAAGACATAATGAGAGGAC
>chr1	88137755	88138055
ATTCTAAAAGAAGTTCTCCTCAACATTCATACACAGAACGTATAAAAGCATATAAAAACCACAAAGAAGAAAGCATACACAGTACTGCCATGTATTTATAAACATCCTACTTTAAGTAGCAATTATTATCTCAAGTTATATATATATAAAAAAGGGAAAGTATGGAGAGTGTTATTAACTCAATATTCATTCATTCATGAGTAAAATTAAGTCATTTGGAAAGCTACATTTTCTTTAATAGTAACAGAAATAGAAAGAGCAGCTATCTATTTTTTTGTTTGTTTGTTTTTGCCTTACTGAA
>chr1	26825203	26825503
ATTGTCTTTCTTAAGTAAAATGAAAAAATTATATGTGAAAATGTGTTACCTCTTATTAAATCCAAGGTTAATTTTAAGAACCTTTGTATATTACTGTATTGATATTCATAACCTACAACAATGGCCCATGTACATTAGAGTCAAAATGCTGTGGTTCATGTATTACTGAACTGGAGAGCAGTGGCACTATTTAATTTCTTGAGGGAAAATCACATTGTAGACCAACACCTATAGAAAAATTGATAGCAATTGTCAGCTTTATCATAATGGAATTCAGACATTTCCTTTATCATCAGCCTCT
>chr1	59259245	59259521
GGAGTGCAGTGGTGCAATCATAGCTCACTGCAGCCCTGAACTCCTGGGCTCAAGCCATCCTCCTGCCTCAGCCTCCCAAATAGCTAAGACTACAGGTGCACATCAATGCCTCTGGATAATTTTTTTTTTTAATTTCTGTAGAAACAGGGTTTCACTATGTTGCCCAGTCTGGTCCCAAACTTCTGGTCTCAAGCAGTCCTCCTATCTCAGCCTTCCAAAGTGCTAGGATTATAGGCATGAGCCACTACATTCAGCTACTGCTTGTATCTTCTGATTC
>chr1	179999897	180000173
GGAGCTGTACAGAGGTGTACATATGATAAATATAAGTAAAAAATTGACAGCTGAGACCCAGACTTTGAGTAAAAGTTTCTTAAACATACTGAAATATCTTTGGACTCTAGCAAATATCATAAATTAGTTGTTTTTAAGCTTTGGGGGGCCTAAATGTTGTTCAAATGCCTGTTCTTACCAAAATGAGTTTTTCAGTGAATGTGTTTAAAAATAAATTTGATGGAATTAAGTGATTCAAAGATGAGAAATTATGAATTCACCAAATTGACTTTCTTAT
>chr1	21717051	21717338
TGGTCATTGTGTGGGTGGGGGTAGGGAAGGGATAGGCCCAGGTGGCACCCAGTTCAGTGTCACGGTGCTCCTTGGTCTTCTTTTCCTTGTCTTTGGAGGAACTAAGCTAGACTGTACCAGGGCCCACCCCAGGTGTGGGGTAGGAACCTTTTATGAGGCACAGAGCTGTGCCCGTGTTCAGTCCCAAGGGAGAGGCAGGTTTCTGGGCCTCATCACTGTCTAGGCTTAAAGTAAGAGTGACGAGAAAGAGGCTGGTTTCAGGTCCTCCTGGAAAGAGTTAGGCCTGCC
>chr1	38244006	38244293
CACCCCCCATCCCCAGCTGCCAGAGGGAGACTGCTGTATTCCATCTCAGGCCGGCGACACGAGACCCCGCAGACCATGGTCCACTGGGGGAGTCCTCTGGCCTCCTCGGATCCCCCCACCCCTTCACCTTACCCCAGGGGTGACACTCAGCCCGGCCTTAATCCAGCCTGGAGGAGGACGTTTTGACTCTGCTGTCATGAGCCTGTCAGCGGGCACCAAGGTGTTCTCTGAAAACATGGGACGAAGAGAGGACCCCTCCCCACCATAGGGCCTTGACCTCCAAAGGGT
>chr1	160629731	160630049
GAAAGCAGAAAAGGAGAAAAAAAGGAAAAAATGTATAGCAAATGGAAAGAATGTATAAGATGGCGGTATAAATTCCAATAGAACAAATTATAATAAACATGTGTTTTGAACTCACCAAACAAAAGGAGAGAATCTTAAATTGGAAAAAAAAAAAAGATCCAGCAATATTGTGTCCACAGAAGACAGAGATAAAAGGTGTAAAAACTTGAAAATGAAAGGACAGAAAATTACATACTAGGAAAGTATGAATAAAAGTTGAGATAGCAATTTTAATATGATGTAAAATATAAATAAAGGCAAAACTAATGAGAGACAAGGA
>chr1	50818892	50819210
GTTATTACAGGATTATAACATGACTAAATTTTATACTAAAAATCCATATATATGGTCAACTAAACATACAATAATATGCAAAGAGCATAACAAAGTTAACAGTTAATCTGTGTTAGAATACTTTCTCTTTGCTTTTCGGTATTTTCTTTTTTCCTTCCAAGAAAGAATATCACCTATTATCCAGGCTGGAGTGCAGTGGCATGATCTTGGCTCACTGCAACCTCCACCTCCTGGGCTCAAGCAATCCTCCTGCCTCAGCCCCCCAAGTAGCTGGGACTAGAGGCATGCATCACCAGGCCTGGCTAATTTTTGTATGATT
>chr1	78472116	78472449
TTATACTAGGTCCATGGCCTATAAATATGGAAACTTACAGTTTTAGGATGTTGGCAATTACCCCAGAAATTGTCTTTGAAAAAAGTTGAAATAAAAAGAGGAATCTGTTAGAAATGGCATTTACTCTGTTTGCTACTATTTCATTTTTTATTTGTACATGACTTATTCCCTGTGGATTATATACTTCTTGAGTACCACAGCTGTGTCTGATGAATGGCTTTAGTTATAAAGTGAAATAAAGTTGGAAGTAACTGAGATAAATTAAGACAGTGATAATGACATGGGGTTTGTTCTTACCATGACATGAGATTTTCACAAAAGAAATGAATATTGT
>chr1	174064434	174064767
TGCAAAGAATCACAAAAGCAGCAAGGCTAGGACACTGGGCTGCTGTAGCAAAGGGAGGCAGCAAGTGAAGCAGTGATTCTGGGTGACCATGACGCCACCAGGCAGACTGCTGTTTGTGCTGCCAGTGTTGAAAAACACGTTCTGGGTCTGTGGAACCGGCAAATAGATTTCTGTCAAAAGGCAAAATTACAACAAATTTAGTCTAAAAATCTTAATTGCCTTTTATTGGCAACTCTAGAGTCTGGCAACACCTCATTCCGTAAAAAACAATGAGTGCTCCAATATGCTGAGCAGAGGAGATTGGCTTTATGGACAAAAAAAGAGCTGAATAAAG
>chr1	111806881	111807118
GTTATTTCAAATTGATTAAACAAAAAATTATAAAACACCTAGTTTGTGCTAAGCAACGTAATGCAGTGATCATACAGAGATAAAAGTCCTTACCTCGGAGTTAAATATCTACTAGGAAGACAGCAAGAATATGTGATAATACAAACTTGAGCACAGGGTGCTCTGAGAGTGTGGCAAGCACCATTTTAGGTAGTCTCACCAGCCTCTTGTTTCCCTCATATACATCATCCAGGTCAAG
>chr1	219931448	219931685
CAGTTCTTGCTCTCTGCCATCTTACAAGAAATTTGCAAGCTTCCAGGAACAGAAGATTTCATCTTTCACTGAAGCCCTGGGGCCATGTCATTTAAAATACCTCTAGCAAGAGTGCTGGGCTATGGTCAGGAAATGATTTTCATCTCAACCTGCTCTCTGACAACTTTCTCCCCTGTTTCCCTATCCATAACATGGAAATTTGTTAGCACCTATATTTAGTGCTTTGCTTGAAGACCCA
>chr1	98852191	98852670
AGATGGATTAAAGACTTAAACGTTAGACCTAAAACCATAAAAACCCTAGAAGAAAACCTAGGCATTACCATTCAGGACATAGGCATGGGCAAGGACTTCATGTCTAAAACACCAAAAGCAATGGCAACAGAAGACAAAATTGACAAATGGGATCTAATAAAACTCAAGAGCTTCTACACAGCAAAAGAAACTACCATCAGAGTGAACAGGCAACCTACAAAATGGGAGAAAATTTTCGCAACCTACTCATCTGACAAAGGGCTAATATCCAGAATCTACAATGAACTCAAACAAATTTACAAGAAAAAAACAAACAACCCCATCAAAAAGTGGGTGAAGGACATGAACAGACACTTCTCAAAAGAAGACATTTATGCAGCCAAAAAACACATGAAAAAATGCTCACCATCACTGGCCATCAGAGAAATGCAAATCAAAACCACAATGAGATATCATCTCACACCAGTTAGAATGGCAATC
>chr1	164443141	164443620
AGAGACAAGGTCTCACAATGTTGCCCAGGTTTTGCCTCTTTAGTAGATTGAGTATATATGTGCTTGTCATGAGGGCACAGTTCCCAGAAGTGGTTCCGATTGTCTCTTCTTGGTCCAGCTTGGTGGTTAAAACTGCCAAAATAATGACTAACACAGCTGAGAAAAATATTTTTGGTGCACAATTACATCAATCACTTGACCGCTGGTCTCTATTAGATTTGGGAAATATAAATCAAGCAAAAATGGACAGCTCACAAGATGAGAAGATATTAATCAGTGAGCACCTCATGAGGAGTTATCTTCTTACCCTGGGGCCATGCTGTATACAGCAGGGACAATCTGGCCATATTCCTGCCAGTGTCCTTCACTCTCCTTGTTCCTTATCTCTGCCTCCCTTAGATGCACTCTTCTTTGCTTCCAGGTTGACTATATATTGAACTATTTCTTCCTAGATAAACTAGTTTGCATTTCCTCCCAAGA
>chr1	101996081	101996396
TTAAAAAGATGTACTATAGATGATATGCAGAAATCTTTTTTTATCTGCGGTATAGCCTTCTCTGACTCAGTTACTTGAGATCAATCATGGTCCCAAAATATTAGATGAAAAATTCTAGAAATATACAATTCATAAGTTTTAAATTGTGCACTCGTCTGAGTAGCCTAATGAAATCTCACACCATCAGGAAGGCTCGGTCCTTCCTGAGTCGTGAATCATCCCTTTCTCCAGGTATTCTGCTGTAAACTCTACTCGTTCATTAGTCACTTAGTAGCAGGCTTGGTTGTAGGATTGACTGTTGAGGTATTGTAGTGCT
>chr1	153955116	153955431
AGAAAGATAGATAGATAGATAGATAGATAGATAGATAGATAGATAGATATAGATATAGATGAAGATATATATATATACCATTCACCTCTTTTCACAAACACAAAATGAAGTAGAATAAATGAATCAAGCCACTGAAGTGTCTTTTCAGCTTTCTTTGTAATTGCAGTCCTTTTATCTGCCAATTCCTCTGGGGTTTCTATGGAAACAGCAGCATGCAGATGATCTTGTCACATGACTGGAGCATCTCTATACACAGCACAGAAGAATCCAGATGGCAAGAATTGTCTTTGCTACCCCTACATCTACGGTTTACTTT
>chr1	229063640	229063938
CTGTGTGCATATGCACGTCTGTGTGTACATTTTGGGAAAGGTCTGTGTGGGAACTCTCTGTACTTTCCGCTCAATTTTGCTGGAACCTAAAACTACTGTAAAAACTGAATTTTTTTAAAGTGTGCCCCCCCCAAAAAAAGTAATAAACACTAGAAACTCATCATTTCAATACAGTTACTATTATCCATGGTCTTAAGGTTGTTTGCATCCATTGTATGTGTAAGGTGGAAATACCATATAGCGCGGTGCCCAGATATGCATCCCGTGAGTCACGCCAACAGCGTGCAACGGGCCATGGT
>chr1	112181839	112182137
CAGCACCGTGGATTGAGACTGTGGTCAACTAAAAGCCCTAGATGTCTTTCCCATAAGCTGTGTCTAATTTAGATGCCCCCCCTCGAAAAACACTAACATACTACCCTCGCCCCTCTAGATTGTCAGTTTATCAGACTTTCTTTGATTTTGATGACACTGAGAGTGTTGAAGAGTACTGGTCAGATATTTTGTAGAATGTTCCCCAATTGGAATTTGTCTGATATTTTTTTCATAATGAGACTGGGTGTTTTGGGGGGAGACCACAGAGGTGCCGTTCTCATCATGTCATACCGAGGGCA
>chr1	43833491	43833745
AAAGTGTTGCTCTGTCTCCCAGGCTGGAGTGCAGTGGCATGATCTTGGCTCACTGCAACCTCCGTCCACCTCCTGGGTTCAGGTGATTCTCCTGCCTCAGCCTCCCGAGTAGCTGGGTTTATAGGCGTGCCCGCCACCACACCCAGCTAATTTTTTTTTTGTAATTTTAGTAGAGACAGTGTTTCACCGTGTTAGCCAGGGTGGTCTGGATCTCCTGACCTCGTGATCCGCCCGCCTCGACCTCCCAAGGTGCTG
>chr1	179039853	179040107
CCTACCTCGGCCTCCTGAGTAGCTGGGATTACAGGCGCACGCCACCATCCCCAGCTAATTTTTGTATTTTTAGTAGAGATGGGGTTTTACCATGTTGGCCAGGCTGGTCTTCAGCTCAGTGAGCTGCCTGCCTCAGCCTCCCGAGTGCTGGGATTACAGGCGTGAGCCAATGCTCCCAGCCTGTAAGGGCTTTTATAGTCCTCCTAACCAATAGCAAAATTTCTACAAAAGCTATCAGATAGTTAATTTTTCTGC
>chr1	246706113	246706374
TGATGCAGTCCTACTTGCTTATTTTGCTTTTGTTGCCTTAATTTTTGTGTCATATCAAAAATATCACGGCCAAGATCAATGTCAAAGAGCTGTTTCCCTATGTCATCATCTAGGACTTTTACAAGTCCAGGTCTTCCATTTAAGTCTTCGATCCATTTAGATTTGGTTTTGGGGGAATAGTGTAGGATAAGAGTCCAATTTCGTTCCTCTGCATGTATGTATCTGGTTTTCCCAATGCCATTTATTGAACAGACTATCCTTT
>chr1	211242773	211243034
TACTTGGGAAGCTGAAGCAGAATCGCTGGAACCCAGGAGGCAGAGGTAGCAGTGAACCGAGATCGTGTCACTGCAGTCCAGCCTGGGCAACAGCGCGAGATCCTGTCTCAAAAAAAAAAAAAAAAAAATCTATTATTTAGTGTAGCCACCTTCATCAATGATCTTAGCTAGATCTTCTGGATAACCTACTGCAGCTTCTACATCAGCAGCACTTGCTGCTTTACCTGTACTTTTATGTTATGGAGATGGCTTCATTCTTTAA
>chr1	43701513	43701802
TGACAGCTTGTAACAGTGTCAAAAAGGAAACTAAATCTTGGGTAAAATTTTTCTTTCATAGTTTTCTGTTGTATCCAAGCATTCATACAGGAATATCCATGGTACATCTACGTTAGAACTCTATAACTAAAATTTCGGTAGATTTAAACAGAATCATCTCACACACGGTACATTGAATAACAATAGCATTATACAAAACAGCATTGAATCACTTTACAAAATTTGTGCTTGCATGAGCTATCATCTATATTCTTGGAAGAATATTATAATATTTGCTGTTCCATATTATA
>chr1	89295078	89295367
TTAGCTTCTATGACCCTAAACCGTATACATTTGAGACAAAAATTACCGCTAACTCCTTTTGAAATAGATGGTCCACATCTTTGAAGGAACTCCTGATGAAGACTTCAATGGCCTCTCTCTCACTGTCCCTGTGCAGGTCCAGCAGCTCCTGGAGGGTTTCTGTGGGCAGCTGCACCTTCTGGCCCATCTGCTGTTCATAGTGGGCAATAGCCTTTTGCACTGCAGCTGAGTTCTCTATCTGGGCCAAGGCCAGGACTGCGTTCTCCATGCACGGCAGATCCCCACTGCTG
>chr1	223007490	223007772
TTATCCATGTACTTCTATCTTAAAACCCCAGTCTTAAGACATAGCATGGATAGATGAATGAATGTGAAGGAAAATAGGTGGTTGACAGGCAGGTGAATAAGCAGTAAGCTTTGAAACTAGTGTCAACTTCTGTATATCTCAGAAAAAGAAAATGAAAAACTTTTCTTTTTCTCAGAAAAAGAAAATGAAAATGAAAAACTTTAACAATTATAGTTCTGTTCGCATTTCTTATTAAACTAATGTTTTTAAAGTAAGTATCTTGGCCTGAAAACATAGACAGCAA
>chr1	105775560	105775842
ACATAGTATTTAAACCAGATATTGAATTTTTTCAATTAAGCTAGAATATAGTCATGTCAGAAATAATAGTAACAAATGGACAATAAGCAAAATATTTACTAACTGGATAACACACAACTAGGAGCATGTACACATATTTGTACACAGGAGCACACAACACGTACACATCAAATGCCACTTATGAACACTGATTCATACAGCTTTTTCCCAACTTTATAGCCTAAGCTTCTGTGAACCCAAACTGCTTGTTCATAAATTTGTTTTGATGTTTAAAGTAGCAGTT
>chr1	164612970	164613276
TCGATCAGGCTGGTCTCGAACTCCTGACCTCAAGTGGTCTGCCTGCCTCGACCCACCAAAGTGCTAGAATTACAGGCGCTCCTGAATCAGGCTCCTGAGTAGCTGGGATTACAGGAATGTGCCACCATGCCCAGGTAATTTTTTGTATTTTTACTAGAGGCAGGGTTTCACCATGTTGGCCAGGCTGGTCTTGAACTCCTGACATCAGGTGATCCACCTGCCTTGGGCTCCCAAAGTGCTGAAATTACAGGCTTGGGCCACCGCACCTGGGTGGTTTGGCTTTTTGAATCATGGATTTATATCAACC
>chr1	238993644	238993950
TTTGAGATGAACATAAAAGCACCTAAAGGTCAAGGAAGATGTTCTTCCTGTGATAAGGAACACAAAGCCTGTTTGGTGGTCTCTTCACACGGAAGCGCATGACACTTCGCTTTAGTGTAGATGACCACTCCCCTCTGTAAGGTAGGGAGGAAGAATGTTCGGTTAGTTCCTTTCCTCCGGCCGATCTCTTTTTTTTCTTCTGGCACGGTCCAACAGACACTCCTGGCACTTGGCTTCCCGGGGGCTGCTCGCCCCCGGCCCAGAGGCCGGTTTCCAGCGGCAGGCCTTATTCCACCATCTTTGCAGC
>chr1	90933089	90933435
ACACAATAATCCCCCAAATGTACTGTTGCTATGGAAGAGAAGGAGATGCCTGCTGAGATTGAAAGTCACAAAATATTTGGGCAGTTGAGAAAACGTAGGCCAAACCTCCATTGCCAAAGCCTGAAGACTGTCTTTGCCAGGACTCCTGGGTCATTTGGCACTGCAGAGATACGCTGGACAGAACCCTAGAAGAAGCTATAAGGAAACAAGACACATTTTAATATTCATTTATCAAAGCTCTTCAATTATCCTTTCAAATTAGATGAGCCAACAGTAAACTCGGAACCAAGAGAACATTCTAATAAATACTAAAATGACTTCATAATAGAAAAAATAGTCAAAATAGT
>chr1	43978284	43978630
AGTTGGGTGTGCTTGATTCTTCATCTCCAAAATGAAGATAAAAGACTTATTTCTTGGCCGGACACAGTGGCTCACACCTGTAATCCCAGCACTTTGGGAGGCCGAGGTGGGCGGATCATGAGGTCAGGAGATCGAGACCATCCTGGCTAACATGGTGAAACCCCGTCTCTATTAAAAATACAAAAAATTAGCCAGGTGTGGTGGCGCGCCCCTGTAGTCCCAGCTACTTGGGAGGCTGAGGCAGGAGAACCGCTTGAACTCGGGAGGCAGAGGTTGCAGTGAGCCTGGGCCACAGAGCAAGACTCAGTCTCAAAAAAAAAAAAAAAAGACTTATTTCTCTTTGCTCT
>chr1	50575579	50575873
ATAAGTGACAAAGCTGGAACTGACACTGTAGCAGCAAGTCCAGCTACAGAGTTTATGCTTTCAAGCACTATACCATATGCCTCTCCTAACTAACACTATTAGGGGTCCAAAACAGCTCTAACTACTTCACATATTTTTAATTTTTATTTTATTTTATTTTATTTTATTTTTGAGATGGAGTCTCGCTCTCGTCCAGGCTGGAGTGCAGTGGTGCGATCTCAGCTCACTGCAAGCTCCGCCTCCTGGGTTCACGCCATTCTCCTGCCTCATCCTCCCCAGTAGCTGGGACTACAGG
>chr1	48756448	48756742
TTTTGTGCAGCATAAATCTACTGTGGCACTACTGGCTGTGGTGGGGGACAGACATTGTACAGGGGTGAGGGAATGGCCTGAGCTGGAAACGCCCCAGTTTAGAATGGGGCCCGGGACAGGCCCCTCATGGCATTTCCCGAAATCAGGTTCCCTTCTTTATCAAACTTAGAGTGACGCTGATTAGCCCAACGTTTTCCTTTTTTACATTTTGGACATATTTCAGGCTCAACAGTTTTCTTTTTTCCCCTATCTGGCGGCCTGACTCGCTGATTTTTTCTACATTCTTTTTTAGTAT
>chr1	191520640	191520939
TGGGATTATAGGCGTGAGCCACCATGCCTGGCCCAATTAGTATATTTAATATTTGATTTGCTTCATATCCTCTAGTTTATTAATATTAAAAACAGTTGAAGTTTTAGTTTTTTTTAGGGCATTTAGTTCACATCGCTTTTAGGTTTATTGGGCACAGTTCTTGCCTGGCTTCTATGATTGTGTCTTTATGGTGTCTTGCCTTCTTTTGATAGCAACACCCTTTTCTTGTAAGTACATAGGAATGTTTCTACATCCTCAAATGAACATGCTTTTCCCATTTTTCTTGAAACACAAGATACT
>chr1	192253727	192254026
AGAATTCAGCTGTGAATCCATCTGGTCCTGGACATTTTTTGGTTGGTAAGCTATTGATTATTGCCACAATTTCAGCTCCTGTTATTGGTCTATTCAGAGATTCAACTTCTTCCTGGTTTAGTCTTGGGAGGGTGTATGTGTCGAGGAATTTATCCATTTCTTCTAGATTTTCTAGTTTATTTGCATAGAGGTGTTTATAGTATTCTCTGATGGTAGTTTGTATTTCTGTGGGATCGGTGGTGATATCCCCTTTATCATTTTTTATTGCGTCTATTTGATTATTCTCTCTTTTCTTCTTTA
>chr1	166229396	166229695
CGGTTGGGAGTTTGCAACCAGCCTGACCAACATGGAGAAACCCCGTCTTTACTAAAAACACAAAATTAGCTGAGCGTGGTGGCACATGCCTGTAATCCCAGCTACTCAGGAGACTGAGGCAGCAGAATCGCTTGAACCCGGGAGGCGGAGGTTGTGGTGAGCCGAAATCACGCCATCGCACTCCAGCCTGGGCAACAAAAGTGAAACTCCGTCTCAGAAAAAACAACAACAACAACAACAACAACAAAAACCCCATGTCCTTTATTCAATTCAGAAAACAATTCAGTGACTCTTGGGGCC
>chr1	113709429	113709728
TGATATGTATGGCTTCCAGATCTTTGCCCAGCTCTAGGATGGGAAGCTCAAAAATAACTGAAGTTAAATTTCTCACCATGCTGGTGGGACAGTAGCAAAAAGTCTGCACTTTGCTTTAAAAATTAGAATTAAATGCGATTATTTTCAACAGTTCCACGATGTGTCATATGGATGTCTAAGGTAAAAGGAAAAATGTGCCCCTGGCTTTCATGGGAGCAAACTCATCAATAAAATTTTCAAATCTACTTATTTGATTACCTTGTTTTCAATTGAGATAACAGGATTACCCTGTTTTAAAAT
>chr1	54202877	54203167
CATTTTTATAACCAGAAAATTATAGAAAAGATGGCAACTAATATTTATTAAGTGCCTTTTGTGTGCCAGACACTGTGCTAAACTCTTTATGTGTATTATCTCATTTAATCCTTAAAACAGCCCTATGGAATGTGTACTATCATTGATCCTTACAGATGAAGAAATTGAGACTAAGAAATCACTTGCCATGGGTCCCCTGGCAAATAAGTGGTGGAGCCAACTCTGGAACTGGTTTTTTGTTTGTTTTTAAATAGAGATGGGGTTTCACCATGTTGCCCAGGCTGGTCTCGA
>chr1	162875831	162876121
TATTAAAAAAAAAAAGAAATCCTATGGCCTGATGGTATAGACGAAGCCCCTGCCAAAGCCAGAGGGGCTGGAGTAGGTAGAAAGCCGCCAAGGAGTCTGAGCGTTCTAGGTATTGACAAGACTTGAATTTTAGACTTCAAAATTGTGACATCAGTGAATGTTCCCCAAACAGATCGCAGCCTGGCTCCTGGAGGTCTGGATGTGCTAGGTGGGTCAGTAGGGTTGGAAGAGGGCCCTTGCATCTTTTTTGCTCTGTTTACATTTGTATGTCTGCTAGTATACAGAGTAGCT
>chr1	211237264	211237604
CTGTAAATTTGAAGACAATCTAAATAGAAAAGAAGAAGTGTTTAGAATCCGAGTTTTTGTAACTTCAAGAATTCCTCCTATCTGAATTTCTTTTTCACTTAATTTCTAGACTAAGACCAAACATTAGGACAAGCTTTATTTAAAAAGACCATATCATAATTTAGTATTAATTTACTTATGCAGTGATATCTAAAACCCATCAATAAAGCCATTATAAATGTGGTTTTTAAAAAAAGCTCAATAATTAACATACTAATGTGTTTTTTCATTATTTATAACGTGTGAATGCCTCCACTTACTAAAGAACATGTATTCTAACAAGTTTTATTGTGTTTTTAAGA
>chr1	25294059	25294399
CTGCCCTCAACACACAGACACACACAAAACAGACACTCGAGCTCACAGTTGGATGGCCATGGAACAAACCCTTGGCAGGGTGCTGAATCTGAACACGGGAGGAAGGAGGACGTGCAGGCAGTGGGAGCCTCCCTGGAGGAGTGAAGTTTCAGCTGAGTCTGGAGGCGCGAGGAGTCAGCTAGGAAATGAGTGTGGGGAAGAGCATTCCAGGCAGAAGGAACAACAGGAAGGAAGGCCCAGAGTCACCGGAAGTGAGAGGAATAAGAGAGTACTCAGGGAACTAAAACAAACGGGGGTATGGCAGCGCTTCAGGACCTAGGAAGAGAGGAGCTCGAGGCGAG
>chr1	218421900	218422188
AGATGGGAGGATGGCTTGAGCCCAGGAGGTTGGGGCCACAGTGAGCGATGATCACACCACTATACTCCAGCCTGGGTGACAGAGCAAGACTCTCTCTCTCTCTCAAAGTAAAAGAAAAAAAAAATTACAGGGTATAAGAAAAATAAATAATATTACTTCTATTAAATATGGTGATTAAAATTTTCTTTGATCATTTTTAGAAAGTTTTCATGGACATTCTGTGATATCCTAAAAGACAATAGTTAAAAAAAAAAAGAAGACTGACACTTCTGGGTGACATTCACAAGGA
>chr1	79770146	79770434
TGGCCTGTGTATACACCATTCTTTCTGAGTGTAACATGCCTTTCCCTCCTTCTTTGGCAGTTTAATTCCTCTTCATTCTTAGCTGTAAGCATGGAAGTAGCTTCCTTAGAAGAGTGTTCTTTGTCCTCTCAAGTCCGGGTTAATTGAGTCACCTTGGTCTTTCAGGCCCCTTTTGTACCCACTTGGGTTATGGTACTAATCTCATTAAACTGGAACTGCCCATGTGTCTTTATAGTTGGCCCCTCTATACTTAGCACCTAGCACAGGGCCACAGACATTATAGATAAGA
>chr1	245782857	245783152
TTTAGTGGAGACGGGGTTTCACCATATTGGCCAGGCTGGTCTTGAACTCCTGACCTTGTGATCTACCTGCCTCGGCCTCCTAAAGTGCTGGGATTACAGGCGTGAGCCACTGCGCCTGGTCTATGCAGATATACTATTAATACACCAATCAAAACAATTATTTATAATTATCTTTATTCAAATCTTCTTTAATGCATTCTGATAGAGCTTTAATTTTTTGTTTTTATTTTATTCTTTGTTAGATAGATTTCTAGATACCATATGCAACAGTAATAAATCTATGAATGACATTTTTT
>chr1	230505364	230505659
ATAATCATCTCTGACTTATCTCCTCAGAAGAGGAAAGCAGTGGTCATTCCTACCAAGATAGAAATGACCTGATCTTTATAATAATCTCTGACTTATCTCCTCAGAAGAGTAAAGCAGTGGGCATTCATACCAAGATAGAAATTATTATTATTAGGCAATAATATGACACATTTAATAGCGTGATGTAATAATTACTACATCAGTCTTATCCAAGAAGAAACCAGTGTTTGGCAAAGTGATACAACTTAGCTGTGTTCACACGGTTAGTCGGTGTCAAAGCCGGGACTCTAGTCAGA
>chr1	74394489	74394800
TCACCATGTGACTTGCCTGCCTCCCATTCACCTTCCACCATGATTGTAGGTTTCCTGAGGCCCTTACCAGAAACAGATGCCAGCACCATACTTCCTATATACCCTATAGAAACATGAGCCAAAATAAACCTCTTTTCTTTATAAATTACCCAGCCTCAGGTATTTCTTTATAGCAATGAAACTGAGTAATAAAAATAATAAATACATTTTTATTATTAGAGTAAAAGAACAATAATTAGTAGCATCAAGTAATTTCAATTCTCTACACAAAACATAAGATTCTTGATGATAACTTTTTCCATTAAAGATTAT
>chr1	218622697	218623008
GGTATGTTTGTATTGTTTGTTACATACAGAAGAAAGGGCTTATGAGTCTCATTTAGAGACATACAAACACACACACATACACACACACATATATACACACACACACATTTATCCACTAATTAGAGCTTTGTAAAGAGTGAGTATGTTAAAATAAGCTAAACCATTTTCTTGACCATTATAGTGATCAAACCAATCATGTGTGCAGAGAATGTTTCTGTCATTAGATCAAAGTTTAATGTTTTTTCTTTGGGGTAAGTGTGGAGAGGGACCAAAATTTGACTTTTATAAAAATCCGATGGCCTTAGATTTTGT
>chr1	70575789	70576088
TGCAGTGAGCCAAGGTCACTCCACTGCACTGCAGCCTGGGCGACAAGAGTGAAACTCTGTCTCAAAATAAATAAATAAAATAAAATAAAATAAAGTCATCTCTGTAATTAATTTTACCAAAAACAAAACAAAACCCTGGATTACAGAAAATCTCTTGATCTTAACTAGGGACAAAAAAACAAGACAGATTTGGAGATATAAGTGACATTATGTTTTTCAGAAATAAGAACCGGAGGTACAAATTTCCATTGGTACTTAGTACTTTAATATGAAAATATGCAATGAAGAAAGCATCTTTCA
>chr1	2124154	2124453
ATCCTCCTGCCTTGGCCTCCCAAAGTGCCATATACCCCCACTTCTGGGTGAGCAATTTCCGACTTTGTGGTGTGAGGGATGATGTCTGACATGAAGCTCCATCCTCCTCCCTGGGGTCCATCCTGCAGTGGGAGCCGTCCTCCCAGCCAGCTGGTGACTGGACAACAGTGCTGTCCATCCGAGTGGGACACTGGCTGAGACTCTCCTCACCCTCCCATCCCCCTTCTGCTTTTCTCCCTGCCCATGGCCTGGCAACCTTCCCCGGGGCCAGAGGGCAGCCCAGGGTCCCGAGGCCCCAGG
>chr1	174291324	174291582
CTGATGACTATCAAGTGTTTGTCTCCCAAACCAGACCTCTCTCTACACTACTGCCTCATGTCTAGTTGACAGCTCCAATTTTAACCTGATAGGCATAGTTAACCCGTCCAAAATTGAGTTTCTGAATCCCCTGCCAAACATCTAGTAATTTCTTCCAGGTTTACCTGATTAGGTTGACTAACAATTTTCATCTTTTGTTTTTAAAAGCTCATGAATTGATTTAGTAATTGTTTTTTCATAATGTATTCTTATTTTTATA
>chr1	171216733	171216991
TCTTGTTGTTGTTGATTTGCTCTTTTGTAAATTACCCAATCATGCCCTTAGCACATTTTTTTTTAATCGGGGATTTCTTTCTTCTTCTTCTTGTTGATTTGCAAGTATTTCTCATGCTAAATATTGGTCTTTCATGGTTTTAGATATTTAAACATCTCTCAGTATGTAACCTGTCTGTAAACTTTATCCATGACATGCTTCATCCAACAGAAAGACCTAATTATGATGTAATCAAGTTCATCAATTATTTTATTCATAA
>chr1	236513125	236513406
TGTGTTCTGAATTTGGCTTTTCATTACTTCGAGAATTTGTGCTTTTTTAAGTTTTATTTTATTAATTGGTAGCCTTTTGTTTCAGCTTACTGAGCTCCCTTTAGCAATTCCTGTAAAACGGGCCTAGTGATGATGACCTCCCTTAACTTTTGTTTGTCTAAGAATGTTTTTATTTCTCTCTCATTTCTTAAGGACTGTTTTGCTGGGTAAAGCATCTTTTTGTGGTTGTTGGCAGTTTTTTTTTTTCCTTCAGCACTTTGATTATATCATTCTATTCTCTTT
>chr1	29475451	29475732
TTGTCCAGGTGGGAGTGCAGTGTCATGATTATGGCTCACTGCAGCCTCGACCTCCCAGGCTCAAATGATCACTCTACCTCAGCCTCCCAAGTAGCTGGGACTATAGACGTGCACTGCCATGCCTGGCTAATTTTTTTGTATTTTTTGTAGAGACGGGGTTTTGCCATGTTGCCCAGGCTGGTCTCGAACTCCTGGGCTCAAGTGATCCACCCACCTTGGCCTCCAAAAGTGCTGGGATTACAGGCATGAGCCACTTCATTTGCCAATATTCTTTTATTATAT
>chr1	45445872	45446147
GATTGGAGACAGGCTGGAGCCACAGTTTGGTTTTGCTGTAATCTCAGAATTAAAGAGCACAGGCAGAATTGGGTGTGAATCACACTTGCTGTGTGTGATGCTATTCATGATTCTATTAAATCATTTGCAAAAGGGAGCTAGTAATAATGCTTCTACACATAAATGTTGTAAGAATTAGAAATAATTCACTTTAAAAAAAGTTTTTTTAGAGACAGGATCTCACTCTGATGTCCAGCCCGGAGTGCAGTGGGGTGATCACTGCAACCTCAAACTCTT
>chr1	85415724	85415999
TCCCCACCAAAAGCAGTAGCTCTCCCTGAAGCTCTCTTTTTCTGCTAATGGTACCCAATCAACCATGTCTCAAAGTCATATCTGTCTGGGCTCCTTCTTTCTCCACCTCCTTTCAATTCTACTTCTTCCTATTTCTACTGCTACAAGCCCCTTTAGCTCTTACTACCTCTTTGCCTGGACTACGGCCAAGGCTTTCTAATTGGTTTTCCTTCCTCTGGTCTCTTCTAATTTCAATCCATCACATAGAGTTGCCAGATTAATATTCCTGAAAATAAT
>chr1	167581573	167581887
TGGCTTTAAATATAATCTACATATTGACAGTGCTCAGGCCAGACCACTCCCTCTAAATTTTAGTTGCATATATCTATCCAACTGCCTTTTATCTTAGATGTTAGACAGCTCTAGTTTAACAAGCCCCAAGTTGAAATCCTGCTCCCAGCCCCCTAACACAAATTGGCTTCTTCACCAGTCTTCCGCATCTTAGTTAACAGCAACGCTATCCTTACCATTGCTCAGGACAAAATCCTAGGGTCATCTTTTAACTCTATCCTTGACTCATTTTCTCTCAGACCATAGATCTAATTCATCAGGAAATCCTATTAGATC
>chr1	42866188	42866502
GCCTAGTGGAGCTGTGAGAAGAGGGCCACCATCCTCCAGAACCCAGAATGGTAGATCCACTGGCAGTTTGCACCATGCACCTGGAAGAGCCACAGACACTCAATGCCAGCCCATGAAACAGCCAGGAGGGAGGCTATACCCTGCAAAGCCACAGGGATGGAACTGCACAAGACCATGGAAACCCACTTTTTGCATCAGTGTGACCTGGATGTGAGACCTGGAGTCACAGGAGATCATTTTGGAGCTTTAAAATTGACTGCCTCACTGGATTTCAGACTTGCCTGGGCCCTGTAACCCCTTTGTTTTAGCTAATTT
>chr1	30532656	30532941
GAGCCACTGGGTGGCATTTGTCTGCTGAAAAGAGCAGTTGACAATCAGAATAAAGAAGCTAGGGAGAGTTGGGGGTACTTGGGGAAACACTGGGAAACCAAGGCCCTGAGAGGGAGAAATCCACCCAAGGACATAGAGCACATTAGTGACAGAGGTGGGCTGGATACCTGCTCTCCCGGGAAGGAGGCCAGGGCTCTTGCCAGGTCAATGTCATGGGGCTGGTGAAGAAGAGTCTGGCAGGTGACAAAAGAGAAAAATGAGGCTCAGAGAAGGTAATTAATTAGCC
>chr1	187064453	187064738
ATTGGTCTTAATTTCAATTAAAATTGTCTTGGTTACTGCCTCAGTTTTTGAATTTGCATCTAGCCTATTCCAGGCTAGTAGTATTTAATTGGATACACATATCATTTTACCTATGGAATCAAAACAAAACAAAAACAAACAAAAATGGCAGATGTCTAGGTCATACCCCACACCTGCTGAATATCTATATCATTGTATATTCTTAGAATACACATGATATACTCTTTATATATTATATTTTATGTTCATGGACTGTTACATATATCAAGTTATTTTTCTCTCAGTT
>chr1	117057168	117057467
ACACTAGGAACTAGTATAGATTCACCCATAATGTTAAAGGCAAAGTAACCACTTTTCCTTTTTGAGAGGACTGTTAAACTCAGGAGACTGAGGTAGTGTGTGTGTCTCAAGGAAGAGAACAAGGCTTTCACTCCATTTCTGACTTTTTAAATTAGAGGTTGTACATCCATGGCTCATGGTTTCTTGTGTTTTAGTTGGCTCTGCCCAGCATTTATGATACTTTCAATTCAGTTGCTAACATTTAAAAACAAGGAGTGTGGCAAATCCTATTCTTGTCCCCAGTTATCCCTTACCCTCCCT
>chr1	92141085	92141384
AGATCTTCTAAAACCACTGGGTTTTGTGTATTTTTTGAAAAAGGAGTGACTCCCAAGTTCTGGTAACAGTCTTCTAGCACCTCACTTAAAAAAAAAAAAAAAAAATTGAGGCCGGGCATGGTGGCTCAAGCCTGTAATCCCAGCACTTTGGCAGGCCGAGATGGTGGGGGTGGTGATCACCTGAGGTTGGGAGTTTGAGACCGGCCTGACCAACATGGCGAAACCCTGTCTCTACTAAAAATACAAAAATTAGCCAGGCGTGGTAGTGTGTGCCTGTAATCCCAGCTACTCAGGAGGCTG
>chr1	217333328	217333693
AAATCCATACAGCTATGTTGAATTTATTTTTGACAAAGGCGCCAAGAACATACAGTGGAGAAAGACAATCTCTTAAATAAATTGTGCTAGGAAAACTAGACGTCTATAGGCAGAAGAATGAAGCTAGAACCCTATTTTTCATCATCTACAAAAATCAAATCAAAATGTATTAAAGAGCTAAATCTAAGACCTAAGACTATTAAACTATCAAAAGAAAACATTGGGAAAACTCCACAGGACATTGGTCTGGGCAAAGGTTTCTTGAATAACACCTCAAAAACAGAGATAACCATAGCAAAAATGGGCAAATGGGATCACATCAAGTTAAAAAGCGTCTGCACAGAAAAAAAATTTAACAAAGTGAAG
>chr1	36973234	36973599
CCGTGGATGAGACCATCCAGTGGGTGACCATGATTGCATCTGTATGCCATGGACTCTTGAATCTCCATCTCTAGCCAGGACCTTTCTCCTGAGCACCAGACCTCATATCCGACTGCCCACTGGACGTCTCTATTTGGATGTCCTTCAAGCTCACCATGTCCAATACAAAGTTCATTGTCTTCCTCCCCAGGGCTCTTTGTGTCAGGGAATGTCACCCCTATCAGCCATCACCCAAGCCTGTGGTCCCCCATCGACTCCTTCATTTCTCTTGCTCTTCTACTTCCCTCCAATGAGTAGGTGTTTCCAGGTCTACTTTCAAATATCTCTTGACTGTGCCCTTTCCTTTCTATTTGTGAATACTATTGC
>chr1	231573613	231573895
CAGGTGAAGAAACAGGCTCAGAGCAGTTCCTTACTGGTTTGAGGTCCATAGCGTGTTATGTTATGAGAACCAGGACTCATTTAAATCCAGGGCCATTTCAATTTAATTTTATTTATTTATTTGTGTATTTATTTGAGACAGAGTCTCACTCTGTTGCCCAGGCTGGAGTGCAGTGGCACAATCTCAGCTCACTGTACCCTCCACCTCCCAGGTTCAAGTGATTCTCCTGTCTCAGCCTTCCGAGTAGCTGGGATTACAGATGTGTGCCACCATGCCGGCTAAT
>chr1	33467877	33468159
CCACCACTCCCGGCCCTATTCTGCCTTCTTAAAATCACCTGCATCCACACTGTCCTCCCCTTAGCCCCCAGTCAACAGCTGGTTCAAACTCCACCTTCTTCCCCTTTAGCGATTACAATTGTCTAGTAACCCGCGTCCCTCCCTCTGCTCTCTGTCCATCTAGGCTTTTGCCACATACATTTAAAAATTATTATTTTTAACCAATATAAAAGTAATACATGTTGCTAATGGAAAACTTTGAAGACACAGATAGATGAAAAAAGGTGGGATCCCTACCCACATG
>chr1	145288085	145288389
GTTATGCTTTATGCATAGTGGTTGCTCTATAAGGCTGTTGATGAAACAAAGTCCTTCCAGTTAAAGAAACCATGTGCCTGTCATATAAGACAAGCATCAAACACACACACACACACACACACACACACGTGCAAATTGAAAATTTAGCAATGCTTTATAAGGATACTCAGTAACTCCATTTTACCACAATCCTCCCTGAAAAAAGTCAGATGAACACTCATGTGCCATGATGACATAACCTCATTTCTTTTGGTGTCTAATGTTATTTTTCTCCCTAAACCCCAAACTGCAGAAATACCAAAGGC
>chr1	57651584	57651888
GGAGTAATTCTGACTTTCAAGTCTTATTATTTAGGACATACATTTCATAAGGCTATAGCTGCCATAAATAGTGATTCTTCTGATAGATCTTGGTGAAATAATTTTAAAATATTCTGTAAAGAATTCATCATTCGTGGCCCAGCGCGGTGGCTCATGCCTGTAATCCCAGCACTTTGGGAGGCGGAAGCGGGTGGATCACGAGGTCAGGAGATCGAGACCATCATGGCTAACACAGTGAAACCCCATCTCTACTAAAAATACAAAAAGAAATTAGCCGGGCATGGTGGCAGGTGCCTGTACTCCCA
>chr1	16945750	16946064
AGGTCAGGAGATTGAGACCAGCCTGCCAACATGGTGAAACCCTGTCTCCACTAAAAATACAAAAATTAGCCAGGTGGCTACTCAGGAGGCTGAAGCAAAAGAATTGCTTGAACCCAGGAGGTGGAGGTTGCAGTGAGCTGAGATCCTGCTACTGCAATACAGCCTGGGAGACAGAGCGAGACTCTGTCTCACAAAGAAAAAAATAAAAAGAAAAAAGAAAAATAGAAAAAAAAATAGCAGGGTAGTAGAAATATAATGCACACAAGAATGATAATCATGAAGACAATCTGATTCTACAAGAGTAAGGGAACCTAT
>chr1	244748311	244748625
AAGGACTGGCTCTGTCCCCTTCCATCCCAGGTCTCAGCTCGGGAGAAGCCACAGGGAAGGGAGGACAAGGGCCCTGTGGGGCAGACTCCCAGGAGGGGCCCCTGGTGTGGGGGATGGTCAGGCTGCACAATGGGGCTGCCCCTCCTGGACTGGAGGTGGTGTTTTCTGCTGGAGCTCAGAAACGTCAGCTCTGAGATGGGACTGCTGCTGCCCAGGGTGGGTGGCCACGCCCGGACGGGAGTCTCTCAGGGAGTGACCGCATCACCCTGCTGGGGTTTGGGTGCCTGGCCTGAGACCTGCCTGGTGCACCCGGGG
>chr1	175936898	175937185
ATACTTTATAAAGCCCATGGTTGCGCAGTGAATCTGGGAACCTGATAAGAAAATAGGTTGCTACGGTTCTGCTTATTAGAGTGGACTCCTAGACCTAATGAAAATGCTAAATTATAAATCCAGAATAAGAACTGGAATAAAGTTCTCTAGAATTACTAGAAACAGCAAAAGAAAACTGGATGAAGACAATATTGGAGCTTTTCTACTTTAGCTGACAAGCTGGTATATGGGGACTCTTTGATACTCTAAGGAAATTATTTAATAATTCATGAATTCATTCATTTACTA
>chr1	118724830	118725117
ATCATCCTTTCACATGAAGAAACACTGAATATTTATAACAATAACAATCTACCATGATAGCAAGGGTGAAAGAAAGATGGGATGTGGTCTCTTTCCCCAGTAATTTATAAACAATTAGGGACAATAATTTATACTCCATATTCTTTTGCTCACAATGTAATCTCTGATATTTTTAGCCTGAACACTTAGGGCAGAGGAAAACACTAGATGTTAGTTCATATAAACCATCCTTGCTGCAACTTTTTCTTGACATTTTCAGAGTCTTCCCTCCCATACCCCCATAATGTA
>chr1	56375213	56375504
TCCTCTTCTGGGAATCCTCACTCCTTTAGTTATCTCTTCTTGCAAATTGTCTGTGTAGCAGGTATGTGGGCCAAGTGGTGGTCCTGAAATCTGGACCATCCTACTCCATTTCTTCTTTGCTTGAAGCCTCAGAGTAGCTGAAGAAACAAACCCTTGGGATAAACTGCAGGATCTGTAGTGAGCAATCAGCTGTGGCTCTACCAGGGCAACCAAAAAACCTGCATTCCATCTAGCTTGGCAAGGGACTCCATTCTGTATGATCAATTGTGTAATATTAGACTGGGAAAGGGGG
>chr1	151739387	151739678
ATATGAGAAATGCTGTCATATAAGTTTAGAGAAATTGTTACCATTTTTACACAAAATTGGAATTACACTGTACATACAATTTTGCATCATTTAATGTGTAACAGCATATAACTTACCTGTATATCAGTTAACAGAGCATAGTTAATTTTCTTTTCTCTTTTTTTCCTTTTTTTTAAGAGACCAGGTCTTGCTCTATTGCCCAGGCTAGAGTGCAGTAGCTATTCACAGGAGTGATCCCAATACTGATCAGCACAGGAGTTTTGACCTGCTGCATTTCTGACCTGGGCCAGTT
>chr1	13683051	13683359
TACTTCTAGTCATTCCTCTGCTCAACATCCCTCCAGTGGCTCCCCATCTCTCTTAAAATGAAATCCACAGCCCGCATCACCCCTGCTAAACCCCTCCACTCCGCCTTGCTTGCCGTTCCTCAAACGCCCCGCGCAGGCCACCGTCAGGGCCTCTGCACCTGCCTGCTCTGCCTGGCTCGCTCCTTCCTTTTCGTCAGGTGACTAGGCAGTCACCTTCTCAAAGAGGCCTCCCTGCCTCCATTCAAAGCAGCCGCTCTCCCCACCCCATCATCCTCCATCTCCCCCTTCCCTCTTTGTTTTTCTCTGAGC
>chr1	230601376	230601684
CAGAATGGAACAGCAAAAACATCTACGATTGGTTGAAAGCACACAGAAAAACCACATGTTTGTGACTTCAAAGGGACAAGGGGCATTTCCCAGTGGTCCCTTGATGAGGTGCGGATTGGCTAAGATTTTTTGTCGATGGTGGTGAAAAACCATTCTGTGAATTTCCGCAGCTGAGCTGTCGCGGTCTGGGACTCCTCCTGCAGTCTCATGTTGTCCTGTCTCAGGTGCTGCACTTCTGCTTGGAGAACGGCCTTGTCTTGTTTTTCCTGGTCAGAGCAGAAATAAACTGAGTCATGGAGACTGATCGAT
>chr1	246972279	246972560
GGGGAGGTTATGCTCTGGTGGGGATGTTGGCAGCGGGGGAGATTATGCTCTGGTGGGGATGTTGGCAGTCGGGGGAGATTATGCTCTGGTGGGGATGTTGGCAGCCGGGGAGGTTATGCTCTGGTGGGGATGTTGGCAGCCGGGGAGATTATGCTCTGGTGGGGATGTTGGCAGCGGGGAGATTATGCTCTGGTGGGGATGTTGGCAGCCGGGGAGATTATGCTCTGGTGGGGATGTTGGCAGTCGGGGGAGATTATGCTCTGGTGGGGATGTTGGCAGCGG
>chr1	158724403	158724684
CAAGGTAAAAGGATCACCTGAGCATGAGGAGGTTGAGGCTGCAGTGAGCTGTGATTGTGCTACTGCACTCAGCCCTTGGTGACAGAGTGACACTCTGTCTCAAAAAAAAAAAAAAACCAAAAAACAAAAAACAAACCAACAAAAAACAAAAAAACCTCAAACTCTCCAAAGCACATTTTTTTTTTCTTTTTGCTAAAGAGAAAGCTAACCAATTTGTGGGAAATTAGTTTTTTGATTTGTCAGAGTGTGAGTTGACTTGTTTTCAGGAGGAATTTGCAAAGG
>chr1	157615446	157615746
AAATAACCATTGGCTTCAACTTAAAGTCAACAGCTGCATTCATCCCCTAGCAAGAGAGTCAGTTGTCCCTTGAAGCTTTGAAGCCAAGCATTGGCTTCTCCTCTGTAGCTATGGAAGTCCTAGACAGCACTGTCTTCCAATGGAAGGCTATTTTTAAAATATGTTGTTTAATGTAGCCATCTTCATCAATTATCTTAGCTATATTTTCTGGATCATTTGCTCTAATTTTTGCATCAGCACTCCTGAATTACCGTGAACTTTTATGTTATGGAGACAATTTATTTCCTTAAATTTTATAAAC
>chr1	47365	47665
TGGGTCCCTCTCCTGTGCAGCTAATTAGCTTCCTTTCCAATATGAAGAATCTTATATATAGCTTTGTCTTTGGGGTATTACATAAATGAAGATTAAGCTATCTGAATTTCTCCTTCTCCTAAAAATGCACATCCTATGACTGAAAAGACAGGTAAAAGAGATGCTTTTAATTACAAAACTTTCCCTGTCGTGGTTGCTTCTCTCTATCCTTCTAAACTCCCTTTCAATTTCTTCTCTTCTGTAACATATTTGTGCCCAAAATCTTCTGCTTTCTGAAATATTTTATCTTTTTCTTCCACAC
>chr1	53280772	53281055
CAAGGGATCTTACCCTGGGGAAGGATAGTTTCTGCTGAAACTGACACTTATTGGCAGCCAAGAGTGGTGTTGAAATACAGACTTACCAAGAAAAGCCATCACTGGAAATTGCCAGCTCCTTTTACATCAACCAACAAATGGCTATTTGTTAGAGATTAGCTACATTAAAGCATTAATAACCTGTCCTAGTTTGAACCGGCATCTTAAGGAGAATTGCTAGTTCATTTGGCATGTACATAATGTTAGGGGGTTTGTTTATTGTTAACAAAGTAAGATTTACTTAA
>chr1	106919604	106919887
AGACAGCACAAGATGAACTAAACTCACAGACTCTACATAACAATGTGTAGTGCTATAGGTGTTTAGAAAAAGCATTTATGTAATTCATGACATATTTTTATTATTAAGATGCTTCTTTTGAAATCTCAATCTGTATTTGTGATATTCATATCAAGTCCTTTTGAAAATCAGCATATCCTTATATCTATTATGTTACATATCTAGTATATATAATATCATATAGATACAATGCTAAGCACTTAAAAAACATTTGTTGAGATGCTAATATGTGGTCAGGCACTGTA
>chr1	35903272	35903590
TGTCTCATGAGCCTAGGGTCTTAATGTTCAGACTGTCTCCTAACACACCTGTTTTCATTATGACATCTGTCACCTGCTTTCCACTGTGCCCGGTGTTGAAATGAAGTATCCCTGGTTCACTTAAAAAAAAAATTATAGATGAGGTGTTGCTACGTTGCCCAGGCTGGAATGCAGTGGCTATTCACAGGCACAATCATAACTTACCACATTCTAGAATGCCCTGTCTCAAGCGATCCTCCTGCCTCAGTCTCCTGAGTAACTTTGGTGGGTTTTTAAATATATATTTTTAATTTTTTTTACTTTCTGGAGACAGAGTCTC
>chr1	167079111	167079429
AAACAGCAAAAGTTTCCAAAACACAACAAGCAGAACTGGGACATGTGCCACTAGACAAGGTGAATAGAATCTGTGCCCTCTTGAAGGGTCCTGAAGTGGTCGTCTTTAGTCTGGAAATGGGATTTCTTTGTCAGGCTGTTCATTAACGTCTCCACCAAACAAATGCCTCCCCCATTTATCCCCCATCCCAGGCCTTCTCCCCTAAGGAGAACTCTTCATTTCCTGCCTTCTCTTGTGCCTTTACCTTGTCACTGGCAAGCGCTTCTTCCTTTAAGCCCAAAGACAGAGGGATGCTGTTGTATTCACATAAACAAGGAAA
>chr1	30796440	30796750
CACAAACAGCCTGGGCACCATGAAGAGTGGCAGGAGCAGACAGGCTCCTGGGCAGCAGGGGGTGGTTCCCCAGTGAAGCTCCACCTTCAAGACAGGAAGGGCCTGAAGCCTGGGGGGCCAGGCTGCCAGTCCTGCCAACCAGAGTGGAAACTTGTCGTGCCTTTTCTGGGCCTGCCCATGGCTGCCCATGGACCAGTTAGTGTGCACTTCCTCCCATCTGAGGCCCAGAAAAGCCCCAGACTCAGTCAGACTCAAGAAGATGGCAGGACAACCAGCTGCAGAGAGAAACTATCCTCTCTGCTGAGAGCTGG
>chr1	154266716	154267026
CTTGCAGAGAGCCGAGATAGTGCCACTGCACTCTAGCCTGGGCGAGAGCAAGACTCCGTCTCAAAAAAAGAAAAAAAAAAAAAGAAAGAGAATGGGCCTTTATCGACTCTCAAAGCCGGCAGGGTATGGGACACAGCCAGGAGCAAGGGCAGGGTGATTCCTGAAGTTCTGCTTGGTGTTTATTTATTTTACAGTGTCACTCTCAGGATATGGGCTGCTCCATTCTTTTTTTTTTTTTTTTTTTTTGAGACAGAGTCTCATGCTGTCACCCAGGCTGGAGTGCAGTGGCGTGATCTTGGTTCACTGCAACT
>chr1	118666092	118666424
TCAAAAGAATCCAGTTCATGGTCTCTTCTGTTTTAACTGAAAGTACATGATTCCTTCCCATGAAGCCTGCCAGGACTCACAAGCCTAACGTTTGCTGTTTCCAGGTGGCTGTGGTGGAGGTTTTACAGCCCCACTTTCCGTCTCACTCAGCTTAATTTTAATGGCTGCCTCTTTCCGGGGGTCTTAGCGAACGGTTCCAGGAAGGGTTATAACCTACATTAAATAATAATCATTAAAAAAGAAAGATAGGGAAAATAAATTCCTCCTGTTTGCACATCCAAGCCAAAGGTCATTGTGAACAGGATTCTTGGCTGACTTGAGAAAGACATTACC
>chr1	113677177	113677509
AGCCTACCTGCTTCTTTATAGCCCTCCCAACAGAACACATTCTCTCATGTTTTCTCAAAGCACTATTGTCTGGTTATAGATTCAGTACCCTACACTGTCATTAAATTTTTCATGCTTGTCTTGTTTCTCCAAAGGTGCTGTGAGCTGCTTGGGAGCAAGGGCAGGGCCTTCTTTTCTTCGTATCCCCCACAGAGATGATTGCAGTGTGACACCCATGACAAGTGTTCAATAATCACATGCTAAGTGTGTGAATGAGTACTGCATCATATTGCATTTTGTTAAATTATATGTGTATGCCTGGGAGTTGAAATGTGAGAAAATGACACGGCTCTT
>chr1	192966063	192966391
ACGCTTATAAAACCATCGCATCTCATGAGAATTCACTCACTATCACAAGAACAGTATGGGGGAATCCATACCCCATGATCCAATCACTTTCCACTGGGTCCCTCCCACAAAATGTGGGGATTATGGGAACTACTATTCAAGAGGAAATTTGGGTGGGGACACAGCCAAACCATATCAAGTGTATATACCTGAATGATGCAATTCATGCAACGTTTGGAAAACATTGCAGTAGAACAGCCAAGATCCTATGAGTTACTAAAATAGCAGTTGGTATTAGAGATCAAAACTAAAAAGCCAATATAAGAAATATTGCAGCAATAGAAGAGGGA
>chr1	244212935	244213263
TAAAAAGTCCAATCTACCCTTCCATAGCAAGGAGCTGGGGCTCTGCATGATGGTAGATGACTTCCAACGTGATCTTTCCCCCCATGCTACCAGCTGAGAAGACCTCATACTGAAGGTCTTCACAGAGACAAGATGCCTCATCTCCCTGGCCTTATTTTGTGGCAGCTTTCGGGACATTGTTTTCAGTTATAACTTTTCAGACTCTTTCACCCCATGGGGGTTGTGTTCCCATATTAGAATTAATATAAATGCATTTTCATCAAAAGGAAAGAAAATAGAAAAAGAAAATTAATGACTAGTTACAGCAAATTCATTATTTCCCCTAAAAA
>chr1	243718814	243719099
AGATGCAAAATATGCTGATAAGATTAAAGCTCCTCTAGTGACTCTTAAGCCTCAGGCTCTTTTATTTGCAAATGTCCTGCACCCTCCATCTCAGAGAACTCTCTAGGCTCCGGTACTCTAGAATCCCTTACAGTGGATTTGCATGGACAGGAAAGCGAATTCTCATCTCTTCCAATCACTGCAAGACATGGAACGGATAGTCTGGCGGCACGTCTGGCAGCTGAACCTCTTCACTGAGAATCTAGGTAAAGGCCACTTACTGATCATTATAAATGCGCTCATCATA
>chr1	219511335	219511620
TATTAATTAACCTTGAAGAAGGTTGGAAAGGCATCATAGAGGATGTGCTATCTGAGTTTTACCTTGAGAAGGATGTGGGATTGCTGTACTTGGTAAAGGTCATATTGGCTAGAAGGAACCATATGAGCAAAGATCCGGAGGTGAGAAAGTATTTAGCGTGTTTGAGGAAGAACAGGGATCCATGGAGTGGCTTAAATGTAATAATGGACATTGGAGCTAGAGAGGAAAATACACAACAAAGTATAAAATTCCTTTCCTATATCAGACTAGGAAATTTAGATTTTAA
>chr1	161798544	161798848
GATATTCAGCGCAAAAAGGAGGAGGGAGTCCTGATGGGAAGCCAGCAGAAACAAAGGCAAAAGGATCAGCATCCCCAGGAAAGGGGAAAAGGCAATTGTGTTGATCAAATGTAATCTGGTTCCTGACATTGCTGATGCTTCATTCATGAGAAGTAGCTTCAGTCAGGAATCTGCCCTCCCTCCATCCACCGTACGTATGCACACATTTAGAAAGTCTTAGTATAAATATCAGTAAGTCTTAAACTCATAGAACATTGGAGCAGAAAGGGTCACGGGATCACTTAATTTGTTCATTTTCCAGATGG
>chr1	77958668	77958972
GCTAGGGCTTCAAGAACAAAGTGATACTTTCTCCAAAAGTAGAAGTCAGCTTTTTCATCTTTATCAACCAAATAGTATACCATTCCTTTCTGTCATGTCATGATCAGTTGCAGATCAATGTTTCCTTTAGGTTACTGCCAAGAACTAGAAGTCTGTATTATCCCAGATCTTATTAGCAAGCCGTTGCATTCCTATTACAGAGATTGAGAAGAAATTTCCAGTTCACTTTGCCTCACAAATAGTTGCTTTTCACCAAGTCTTCCAACACTTTTTTCTGACTTACCACTAAGAAGCATTAAAAGTCT
>chr1	165933830	165934215
CCTGCCTCGTGCCAACTTGTTGGAGAAAGGCTGTCGCTGAGGCTGAGGGGACAAAAGGACACAAAGAGGAAGTGTGTCTTCTGCTCTTGCCAACTTCTCGCTGACTTGGAGTTCTGGCAAGCTTCTGGGTGTGTGTGAGTGACCGAGCCTCGGCACGGCTCAGTAACTGAGGCCTGCAAGCATCTATGGAAGCCTGCTGAGTGCAGGAGCCTGGGCATGCTGCTGCAGGGGATCCAGAGATGAAAAAGAAAGGGGAGCTCCTTTCTAAAAATCATCTCAGTTTAGCACATGAGACCAGCAACTCTTTCATGTGCATGAACAAGGTGGAATAGGGCAGTGGACAGGGGGCATTCCCAGGGAAGCCCAAAGTGCAAGTGTAGCAGAAA
>chr1	147358151	147358536
ATAGGGCTGGCATGAGTCAGGCAGTTCAAGATAACTGGAAGGAGTCAAATAACATCTATCCAGTGAGTCCTGCAAAACTTCAGACTCTACTACCTCCAGCAGCTCTCTGCTGCGCCTGCAAAAGTAGAAAAAGTAAAGGATAAGCCAGGGGAAATCAGACACAACACAGCCCCAACTAGATGTCATGGGTAGCATAAGGAAGTGGTTAAAAAAGAAAAAGGATAGATCCATTAATGAGGTAACAAATTATTGCCTTCATGTTGGGTCAGAACAGGGCCAAATGGAAAAGAATGAAAGAGAAAGACAGACAGAGAGATAGACACAGAGAAAGAGAGAGAGAGAGCTCAGTGAATTGTCCAGGTGACACACTGATGAGGGAGTAACAG
>chr1	213018651	213018964
TCAGGTTGGTCTCCTTTCTGCTCCTTAGCCACACTACACTCTGCCTCCTTATGTTTACCTAATGTGGAAGGCCTTTTCCAGTTTTGCCCACATCCTCTGAGGCCTTGCTTAGGATATCTATGTGTTTTGATAATTTCCTTCTCCAAATCCTTCCAAGTTTGCCTGCAGTACCCAATCAGAATCTTAATATATGCTATCTTGTTCTCTACATGACTCTGTTATGTACTTTTATACAAGCAGTAGTGGATACACACGTACTGTTGTGTACTTCTAAAAGAAGTAATGGATATTAGTTTGTTCATGACTTATTTCCT
>chr1	101144073	101144386
TCTTTCTTGATTTTGTCATTGAGTGCTGGACATTCTGTTTAAAAGAATAATAGAGACTGTATATGTCCAGAAATGGGCACACCTATTTTTCTGTTTGGCCGTTAGTATGGGACTTTCGAAACTATTTGCTCAGTAGTCAAACTGGGGTTGAGCTGGGTTTTGTGTTTTGTTATTGCTGATTTCCACAAATCACAGTCTTTGAATTTTTCAGTGGTTCCTACTACTTTGTGATTAGTATTGGATTTGGAGTACTGCAGGATTTTTTCAGGGTTCTTGCTCCACTCTCAGCTTTTAGCAAGTTCTGCACATATCTC
>chr1	180568499	180568779
AAATTAAAACCATAAAACACAAAGCCATGCTTTTTAGAGTTGCTCAGCTGCTGGGGCAGGAATAAAGCAGCTCCTCTGCAATGCAAGAGGCTGTAGAAGAGGCATTCTAAGGCCAGGCGCCGTGGCTCACGCCTGTAATCCCAGCATTTTGGGAGGCCGAGGTGGGCGGATCACAAGGTCAGGACTTGGAGACCAGCCTGGGCAATATGGTGAAACCTTGTGTCTACTGAAAATACAAAAATTAGCCAGGCATGGTGGCACGTGCCTGTAGTCCCAGCTAC
>chr1	185379616	185379896
TCTCAGACTTAGAGAGTTATTAAATAAGTTGCTCCAATAATTTATGTTAGATGACTTGATACATTGCAATGGATTATTGTGGACTCATGTACATTCATCACAGGATCACAGATGTGTGGTGCTATGACTCAAATTTCCTGAATACCCATGAAGAAGAGACTAAACTGAAAGATACCTGTTTTTCAAAAACAAAGCCTTTTGTGGAAAGTGACTGTATGACCCCCTATTATAGTCTGTTTCACCCTAAATAGAGGGAATTTTGTGATATTATAGAGAACTAT
>chr1	14863344	14863648
GTCTCTACTAAAACTACAAAAATTAGCTGGGCATGGTGGTGGACACCTGTAGTCCCAGCTACTCGGGAGGCTGAGGCATGAGAATTGCTTAAACCTGGGGGGCAGAGGTTGCAGTGAGCCAAGATTGTGCCACTGCACTCCATCCTGGGTGACAGAGTGAGACTCTGCCTCAAAAGGAAGTAGAATGGCGGTTGCCAGGGGCAACCATGTTGATATTGGTTTGACCAATCTTTTGCTTTAGTGAAAAAAACAATTTAGTGATTCCTACCTGATTATGCATCAGAATCTTCTAGTAAGCTCGTTAA
>chr1	191860407	191860711
ATATTAATAAGCAAACCAACTCTATACATGTTACATAAAACCAGAAAACAGTGATTCTCAATTAAGGCAATGTTAGTAATTATATAGTCTGCTATACCAGGACATACATGGGTGTCCTAAATTCTCAGGTATAAGGAAGAGCCAGGATTGAGGAAACATAGAAACTTAGGTAAGAAATAATAAATAGAACAAACTATAATAATGAACAGAGCAAGGTGTAAGTTTTTATATGTATCCATAAGATTAGCAACTGAGAATCTTGGCAGAGTAATAGGACTATATATAGGGTGACTATATAATTTATT
>chr1	247064675	247064970
TTCCTCTTCTCGTCTCTGATGTCCCTCCCTCCAGCGTGTATTTTCACGTCTCTCCTCGTCTCTGCTGCTTCACTTTTGTCACTTTCTCCAAGTCTTTTGGGTTTGTCTAGCTGCAGATGTTTTCTCTCATCCTCATCATTTATGCTTCCAGATCAGTTTTCCTGTCATTCTTATTCAGCTTTTATCTCTGTCACATTCTCTCTGAAAGTGTCGTTAAATATATATACATATGTATGTATATACATTTTTTTTTTTGAGACGGAGTCTCACTCTGTCACCCAGGCTGGAGTGCAGTG
>chr1	241538278	241538573
TCTGCCATGTCACCATGTCACTTTGAACAGAAACCATGCCACTTTGAACAGATAATAGTATCTCTTGGTTTCAGTCCATCTTCAAGTGAGAGAATTGAACTAGACAGTTCTTTACGATTCTGTCCAGTTCTATGAATCTATGATTACAAATCTAATACTATTCTTAGCAAAACTGAGTGTAATAGAAATTCCTTTGGTTTTGCCATATCTTGGATTTTTCTGCTGTACTTCAGGTAGAATGAGTTATTACCACATCTTCATCATGTGTCTGTTGTAAGGAGTATTATAAGGACCCA
>chr1	177444562	177444827
CTAAAGCACAACAGTTAAGAGTGTAATTTTTGGAGTTATATGCCTTGTTCTGAAAACTGTTTTCATCATTTATCAGCTAAGAATTAAATGAGATAAAGTTTACAGAAATGTTGGCACATAAATGCTCAATGATGTAATAATACTACCAAAAGCAAAAAATAGGCACTAACAAAAAATAACTAGAAACTAAATCTAGAAAAATGGGTTAGATTCTAGTCTTTCTGTGCTCTAAGACTGGGTTCAGGGCACACTAGTCCAAAATACAG
>chr1	154934086	154934351
GAGAGGCCACTTAGGGCTACACAAGGAGCTAAGCGTTGGAGAAGCGCTGGGCGCCAATGGACAGAGAGGATGGCAAACCATACAGTGGGTCCTTCTCAGAGGAGCACATGTGGTAAGGGGAGGGGCCATGGCTTAAAGAGCCTCCAGTACTGCTTTGGATTTTATTCTGGGCAAAAGGAAGGGCTGCAGCTAAGGTGAGTTTTTATTTTGTTGTTTTTTAAACAGGGCACTGACATGATGAAAGTTTTGTTTTAGAAGAATCCCCT
>chr1	180842631	180842904
CGGCTCTGCACCCTGGGTCATCTGGGGTCAGCAGTCTGGGCAAAGCCGTAGTCAAGATTAAATGTCCCACAGCATCCCAGCCATATTGCCTTTCATCTCCTTCAGCTCCCAGCCCCCAGCACTACCCTTTCCATGGAGGCAGAAGTCTAGATGGGGATCTTTGTCTACTGATAATGGTAAGCAGAAATGAGAACTCTTCCTCCATTTTTCTGATTTAGCTCAGATGATCCTCACAGTGGTTTAGGTCCTCCAAATTCAATCATCAATCTACAAA
>chr1	8845179	8845452
CACAAACAGGGGTTAAATGCGCTGAAACAGATCATATGAAGGAGCTCTCTGAAAGCTCTAAGAAAGTCATGCATCAGCTGTCAAAGGGGGTCCCATTCTTTCTCACCAGAAGAGGGCAGCACTGTGTGGAACAGGCTCCTGCCTCTGGTGGCGCTGCAGTGGGTGGGTAGGGGGAGTCTAGGCCTAACTCTGTCCTGACCTAAGCCTGCTCAGGGCCTGGCTGTCTGCACTGTGCACCTGCACCTGTACATGTTCCCAGAGCCAGGAGCTCCTG
>chr1	84128242	84128519
TGAGTCACAGCAGCTTTAGCAGCACTAGGATTCTGGGGAGGAGGAGAAGTGTAGCCATAATTTTAGAAGGCGACTGCAGAAGAACTTCAAGGATATTGGTTTGTATTTTCTTTAATTAGGACTACCTTCTCTCCACCGAATTCAAATTAATTAGGTGGTGTTGTGTTCATATTCATCATCTTATCTAAATCAGCTTAATTGATATAAATTATAGTTGAGTACTAAACATTACATGCAGTAAAAGAAATCCATATTTTAAAAGATCATTCAAGCATTTT
>chr1	197157449	197157726
CTCTTTACTTATATAGTTAAAAAAATGAATATATGAATGCTTGAATTCGTGACTCAAATATCACTTATGAGTATGGAAGCTGAAGAAAAAAACTGATGAAAAATTATAAATGGGTACTCAAATACAAGACATTCTGGCTGGGTGCAGTGGCTCATGCCTACAATTCCAGCACTTTGGAAGGCCATGGTGGAGGATTGCTTGAGGCCAGGCCTGCAGTGAGCTATGATCTTGCCACTATACTCCAGCCTGGGTGAGAGAGCAAGACCCTGTCTCAAAAC
>chr1	37158776	37159074
CTTGTGTCCACCTGAAGACCCCTACAGTTACTGTTGGCCACCTCCCCCATGCACCAGCTCCTGTGCTCCAGCCCTGTTCTCTGAGGAGGATGAGCCCAGGCTGGCCTCCAAGGCCTCCGTGCCCCTCCAGAAGGGAGCTGTGGAGGCCCCAGTGCCATTCCCCACACCCACACCTGAGTTTCACTCCAGCCAAGGCCCTCACACTGCTTTCCTGATAATGGTTGGGGGAGTGAGCTGATGGGCAAAAAGAGGCTCCATTTCTCTCTGGGACCAATTTGTGAGTTTTCAGCAGCAGCTCT
>chr1	230207618	230207916
TCCCATTATGCCTCTCACATTATGAGCCACCATGCCTAGCCTATTTTACTTTTATTTTTGAAGAAAATTCAAATAATTGCATAGTTCTAGATTGCCAGTTAATTTCTTTCAGCATTTTAAAGATGTTTTATTGTCTCCTAGCTTTCACCACTTCTGTCATCCATATTTTTGTTCCTTTGAAGTTAATGTGCCTTTCTTTTCTCTCACTGCTTTTAAGAGTTTTGTTCTGTCTTTGATTTTAGAAGTTTCATTATGATGGGCCTAGGTATGTGTTTTCTTTGATCTTTTCCTATTTTGAG
>chr1	153250569	153250870
CAGGCTTGACTCAGGGCCCAGTTTCAAGAGAGCTGCCCACCGGCTTGGCCGGTCTAGCAGGCCTGACAGTGAGGGGAGCCTGGGGGGGTGGCGGGAAAGAGGGGAGTGATGGGGTGGGGCCCCCAGTTCTTCCCCCTACCAGGCAAACAGACCAAACAGACCTTGCCCGGTTCCCTGGCACAGCTGCACCCCCAACCACCACACACACCCATGCCCACAAGGTCTTAGCAAGAGGGGGCATGCCAGATTGGGTGGGGATGGGCCGCCTTCATGGGGCGTCAGGGGACTGGGCCCTCTGGGAT
>chr1	48325401	48325702
AGTGGTTCCATCATTTTACATTCCCATTAGAAGAGTATCAAGTTGAGATCCTCGCCAACACTTGGCATGATCAGTCTTTTAGATTATAGCCATCTTAATAGGTGTGTAGTGGTTTTGTGGTTTTAAAATTGCTAAGGATGATGAGCACCTTTTCATGCGCTTATTTGCCATGCATATATATTCTTTGGTAAAATGTCTCTTCAAATATTTTGTCTATTTTTTTTATTGGATTGCTTGTTTTCTTTTTATTGAATTTGAGAGTTCGTTATAGATTTTGAATACAAGTCCTTTGCCAAATATAT
>chr1	141654121	141654477
TTACATACTATAGAATGTATCTGTTTTAACTTAAAGTTAAAAGATTTTTTAGTCCATTTACTGAGTTGTGCAGCCATCTCTACAATCCAACTTTACAGCATTTCCATCACTGCAAGATCCCTCACTCCCATTAGCAGTCACTACCAGCTTTCAGCCCCAGCCCTTTGCAAACATTAGTCTACTTTTTGTCCCTATACGTTTATCTTTTCTGGATGCTTCATGTAAATGGAATTATACAGTATGGTAAACACACTTTTTATCCATTGATTTTTATATTCAACTAAGTTCAACATGTATCCAGAACCAAATGTTTAAATTTTCTTTCTAAAAGTTTGAAAATATTTATCTTCCTTGATA
>chr1	32081879	32082235
ACAGTGAATGACTCTTGCAGCTGGTACTTCCTGTCCCAGGCGTCTTTTGGAGCCAGTCATGCATCCCAGAGGCTGGGCTGGGGATAGAACTGAGCAACAGTCCCTGGGCCATACTCAGAATTCCATTCCCAGTGGCAACACAAGCCATCACAAATCTAGGAATAAGCTGAAATGAATAAAATTATGAAACTTTACTGAAGGTCATAAAAGGCGATCTGAATCAACGGAGAGACTTGCCATGCTCCTGGGTGGAAAAATTCAGTACTATAAAGATGTCATTTCTCTTCGGAGTCATCTACAAATTTAATGTGATTCCAATCAAAATAGCAAAGACATTTTTTGGCCAGGCATGGTGGC
>chr1	189604180	189604471
AAGGACAAGCAAACTTGGGGGATAAGACTTCTCCTTTGAAGAATTTATGATGTCAGATGTGGAAATAAATAGCAAAGTAGGAACACCAACCAGAACAAAATACGATGCAGTATTAAGAAGAAAGGCAAGGCATCTCTTGCAGCATCAGAGAAATGATAATGTCCTCTCCCCGTGTTCTGATAGGTTTCCACTTAATATTTTTCTTTTTCTTTTTCTTTTCTCTTTTTTTTTTTTTTTTTTTGAGACAAGATTTCACTGTATTGCCCAGGCTGGAATGCAGTGACACAATCAC
>chr1	49721548	49721839
AATAAAAACTATAAAACATTTATGCAAGACACTGAACAAGACACCAAAAAATAGAAAATTATTCCCTGTTCATGGATTGGAAGAATTAATATAGCTAAAATGTCCATACTACCCAAAGCAATCTACAAATTGAATGCAATCCCTCTCAAAATACCAATGAAATTATTCACAGAAACATAAAAAAATTCCTAAATTCATATAGAATGATACAAGACCCAGAATAGCCAATAAGTGGTGCTGGGAAACATGGATATCCATATGGAAAAGAAGAAAATTAAACCCCTATCTCTCA
>chr1	20528398	20528675
GATGGAGTCTCTCTTTCTCTGTCACCCAGGCTGGAGTGCAGTGGTGCGATCTTGATCTTGGCTCACTGCAACCTCTGCCTCTCAGGTTCAAGCGATTCTCCTGCCTCAGCCTCCCAAGTAGCTAGGATTACAGGCATGTACCACCACACTTAGCTAATTTTTATATTTTTAATAAAGACAAGGTTTCACCATTTTGGCCAGGCTGGTCTCGAATTCCTGACCTCAAGTGATCCACCTGCCTTGACTTCCCAAACATGCTGTTACTTCTAAGTCCTGTC
>chr1	178240839	178241116
TTTTTACAGCTTATCTATCTGCACACAGGACAAATTTGTCTAGTCTCAGGGCTTTAAATGTTCCCTGTTGCTAGTGATTCCCAAAGTAATGTCTTTAGCCCACACTTCCCCTCTGAACTCACTTGTATCCAGCTGCTACTTCCATGTCTCCCTTTGGATGTATAATAGATTTCTCAACCTTAATATATCCAAAATGGAACTAACTAAATAAATGTGGTCATGATATACCCCTTAAACCTGCTACTCTGGTAGTGTCTCCATGTCATTTAATTCTATCC
>chr1	73362812	73363096
CAGATGAGAAACTGGGAAAAGGTTCTTTGTAAGCAGTATTATGTAATCAGTAGGATGCAATTATAGGGAACAAGAAATTTTATTCTGTCATAATTTCCAGATGAAATCCTCCCTTTACATTTACTGTCTAAAAAATAAACGAGAGTATATACACTTTTTAATCCTCTATCAGTCCTTCACAATATGGAATAAAGTAGTTCAGTAATACCCATAATTTCTTAAAGCTTCTTTTTAGCTAAGAGCATTATAGTTTCCATTTTTAACAATTTATAATTATGTAACATA
>chr1	83428774	83429058
TCCTTGGGAAAATTCAGTATACAATAAAACACGAGTGGGATATCTAAATCAGACCTAAGGGTCTAAAAAGAAAACAAACCTATGATAGCCTCTTAAGGAGGAGAAATAATTAGGGACAGGATGGTAGAAAAGGCAAAGAAAGGAAAAATAGTTTTCTCAGTATAGGAAACAATGTACAACGTCCTTGGGATTATTTCTCCTTTTTATGGTTGTAATGTAGAAAGACTGAAAGTCAACAGGAGTAAATTCTACTGATTAAGTGGGTGGTGTGGATTAGAAGGACAC
>chr1	110023634	110023948
AAAGAATACCTTCAAGTTTTCTACCTTCACCTTTTTTGTTTATTGGTTGTGCATGTTTCTGCCAATGAATCACAGTCTATGAATCTACTTGTTTGTGAATCTCCTGTATAAAACTCTCTACCCATTCTCTACTGGTGGCTTAGTCAACTCCTGGAGAAAGCTTAAAGAATGATCTTGTGGCAGTCAAGGCTTTTTCTCCCATAGGCACAATGTAATTAATTGTGATTTTGTTCTTGGTTTCCTGTGGCATAATGTGATGGTTAGTTAGTTTTCTGTGTCAACTTGACTGGGCTAAGGGATGCTCAGATGGCTGGT
>chr1	105227793	105228107
CTTGCTTCAGAATTAGAATGCTTCTGATTGAAGCATCTTCAGTATGACTCTTACAGCAGACCTGACAGCTTACTTTTCATGGTTCATCTACTCCAAAGTTAGAAACCAACTTAATTAATTATGTCCTTAGTGGAATTCTATGTTTCTTAAGAAAGGGTCTCACTGATCAACAGAGTAGTATGCCAACTGTTGTAACATTTTATACTGAAACTGACGGAATATTCTCTATTTTTCTTACGGAAAAAAAATCCTATCAGTTATCTATAGGAACATTTGAACCACAGACTAACACTTCAGTAACTATCATAAAGAAGA
>chr1	195099653	195099955
TTTCTTTTGCCTGATTGCCCAGGCCAGAATTTCCAATACTATATCAATACTAGACAGATCGGCAAGACAGAAAATTATCAAGGATATTCAGGACTTGAACTCAGCTTTGGACCAGGTGGACCTAATAGACATCTAGAGAACTCTCCACCCCAAATCAACAGAATATACATTCTTCTCAGCACTACATAGCACTTATTCTAAAATCAACCTCCTAATTGGAAGTAAAAAACTCCTCAGCAAATGCAAAAGAAAGGAAATCATAACAAACCTTCTCTCAGACCACAGTGCAATAAAATTAGAACA
>chr1	208260893	208261195
ATTTTCTATACTTTATTGTGTAAAAATTATCATTTGACGGGCCCAGTAGGGCCAGGTGAGGGGAGGGAATTTTTTTTTCAATTACCGTTTGTTCTTCATGTCATTCCAAATAGATAATTCCTACATGGACAAAGATGAGCATGGTTCATCCTCTGAAAGTGAAGATGAAGCGCTGGGTAAATATCATGAGGCCTTATCCAGAACACACAATTCCAGACTACCACTGGCAGATTCTAGACAAAGGAACTATGCTTGGGAAACAAGGCAGAAATACAGTCCTCTATCGGCAGAGTATGATGGATA
>chr1	119518761	119519040
ATAGATGTCCTACAGGGTCCAGGGCAAACCTTTGACCTCACTTGGAGAGATGTCATGCTACTGTTAGATCAAACCCTGGCCTTTAATGAAAAAGAATGTGGCTTTAGCTGCAGCCTGAGAGTTTGGAGATACCTGGTATCTTAGTCAAGTAAATGATAGAATGACAGCTGAAGAAAGGGACAAATTCCCTACCGGTCAGCAAGCCATCCCCAGTATGGATCCCCACTGGGACCTTGACTCAGATCATGGGGGCTGGAGTCATAAACATATGTTGACCTGT
>chr1	46487529	46487808
AGGTGTGGGGTAGGGGTGCTGGTGTTTGTTTCAGGTGTGTCTTACAGGATCACTGAGGCTTCAAATATCCTGGCAAGCTGGTACAAGTGTGTTCTTGCCTAATGGCTTGATGGGGCTTGCTCAATAGTTGTACCGTGGTGTGCAAGGGGCTTCTCTACCTGTGAAGGAGGCACATTGGCTGACCCTTGCCATGTACATGGGTCTCAGACTTGAACTTGGGGCAGCATTCTCTGCATCTGGGTCTGCTGTCAGTTGCTGGTTGCTTCTGAAGATGCTTTTA
>chr1	225052954	225053222
ATTTTGAATCTTTATCTCACTGTCTAAAAATGGTATGTTCCAGTTCAGGGCCCAAAAACCTGATCAGCTGCACACTGGGAGTCCTAGGTGAGAGGTTAAAGTGGAGACCTTGCCTTGTTTCTCACTGGCACCCCAGGCTCCCGCCTCTGAACTGTGCCACATGGGAGCACCTCTCCTGCTGCTCCTCCGTTTCCTGAGCCTGGCGCCTGCCCTCCCACTGTCCCAGGACTCATCTGACCGTCATGCCAATGGCGGGCTCACTGGGGTCT
>chr1	119623468	119623736
TTGTTTTTGTATGTCTCGTTTCTAGCACAGAGTAAGCACTCGGTAAATATTTACTGATTTATATTAATATATCTGTCGAGCATGTACCTTCAAGTTTGGGACAAGGTTCTGATTTTATTGCCCCTAGTTATTGATCCATTTCTCTACTAGACCATTTCTTTTTGCTCTGAGGTGCCCGGCAACGTGATAACACAGCACACATATGGAATAGCCTGGCCAGGTTACCTCTTTAGACAGTGAGTCAGAAAGACAAAGGCAAAGGAATTGTG
>chr1	35852128	35852409
TGCAAGTACTCAGGAGAAGCCCAACTACTTCTGGCACTGAGATACGAGGGAAATTCCTATGTGTCTTCATAAAGGGATATGGAAGGATGTTAGTGCCCAGCACAGTGCCTGACACATGGTAGAAAAGCAGTCAGTAAATGAGTTTCCTCCTCTCTCATTCCTGGGACTCTTTCCAGGGGCCCTAGGGTAATGGTGTTCAGTGTCACAAGCATTTGTACTAGACACGTAGAGCATATCTACTTCATGGTCAACCCTCCCTAACCATGTCATTTCTTCCCTTCC
>chr1	20780265	20780546
CCGAGATATTGTTTTTTGAAGAGCATGGTTAATAAGTTCTAAATACTATATAGAGCTTTATGGCCAACAAACCTAAAAATACACAAATTTTCTTATACCTATGGGACATTTGCAAAGATCAACTATGTGTTAAGTCACAGATAAAGACCAATATATCAGAGATTTCAAAAATAAGAATAGAATATCATATGTAATTTTATGTCAATAATTTTGAAAATTTAGATGAAATGAACAAATTTTAAAAATAGGCCACAACTTGTTTACTAAAACTGACTTGAGAAA
>chr1	63972692	63973017
TGCCTGGCTTATTTCACTTAAAATAATGATCTCCAGTTCAGCAATGTTGTTGCAAATGACGAGATCTCATTCTTTTTTATGGCTGAATAGTACTCCATTGTGTAGACATATCACATTTTCTTTACACATTCTTCTGTCAGTGGACACTTAGGTTGTTTACAAATCTTAGCTATTGTGAATAATGCTGCATTAAACACGAGGCTGCAGATATCACTTCGATATACTGATTTTCTTTCTTTGGGGGTATACACCTAGCAATAGGATTGCTGGGTCATTTGGTAGCTCTATTTTTAATTTTTTGAGGAACCTCCAAACTGTTCTCCATG
>chr1	234552421	234552746
AATAACTAATATATAGGAATAGATCAAAGTAGAGATTTCTCTGAAACAGTGTTGGATGAATGCCTCAAGGGGCTTACACAACCTGTTCCAGGACTTGGTGACCATTGTTTGTGTCCATGTTCAGTTGAGTTCAAATTTGATATTTAGCTTTTCCTCCACATTGACCAACGTAGGCATTATGAAAATTTAAGAAGTGGAAGAGACAGAGAAAGGAGTAGAGTTTATCTGAAAAAGTAATGGACAAAAGACTCCCCAAATTTGAGGAAAGGTATAAATCTACAAATCCAAGAAGCCTAGTGAACTTTAAGAAGGACAAACCCAAATAG
>chr1	89622970	89623257
AATTCTTGCATTGTCCATCTGAAAGTTCTCTCATAAGGGATTTCTACATCAGCTTATAAGTTTTTGGTATTCCTACAATATGGGTGACCATGCTGCCCAACTGGGACTGAGAATTTATGCAATCAGACCAATGGCTACCTCCTAACTGGCATCTTTTGGGCAGGAACATGTAGAATTTGTCCTCATACCTAGGTTAGCACCATAGCAAAACCATAATGGTGGGTGGATATTAGTAAAGTTATAAACTATGCTTCCTCACAATGTCTAGGTCCAAATTCTCCTCTAATA
>chr1	49114724	49115011
GGCAGTAATTCTCTGCTCTAGCCCTAAAAGGTCATGTGGGGACCTGCAAGAAGAGACTGGTATTTCAAGTGACAGTAGGTTGTGCTCAAAGCTGACAAATGCCCACCCAGTGCACCCATGGGCCCCACAGCATCTAGGCAGTGATTACCTAACATGTCTCATGTTACAGTTAGGTGCTTACATATTGGTCTACCTCTTCTCTCTTCATGTGCCACCCTCTGCCTTCTCTTCCAACATGAGGACCTGAATATTTTTCATATATTGATAGTTTTTTAATACCTGTTCCCT
>chr1	102066000	102066302
AAATCTTATCCCAAATTGTAATTCCCATATGTCTGGGAGGGACCAGGTGAAAGGTGATTGTATCATGGGGGTGGTTTCCCCCATGCTGTTCTGATACTGAGTGAGTTCTCATGAGAGCTGATGGTTTTAAAGTGTGGTACTTCTGCATTCATGCTCTCTCTCTCTCTCTCTCTCTCTGTCTGTCTGTCTGTCTGTCTCTCTCTCTCTCTGTCTCTCTCTCTCTCCTCCTGCCTTGTGAAGAAGGTGACTGCTTCCCCTTCCATCATGATTGTAAGTTTCCTGAGGCCTCCCCAGCCATGCAGA
>chr1	227840002	227840304
AGCTAATGCAGATGCTCATCCAAATGAAGCTGAGCTTGGTGCTCAATTTTAGAAAAATCACCGCATTCCTCTCTAGTTCCAAACCATACACGGAGGCAGCTTCAAGCAAACAATTAGAAAATCAGAACCCCCAGGGCAGGCAGCTCCTTCTGGTGTCTTTAACCAGGTTGTGCCATGTCCTGGGACCTTTCCTCAAAGAGCAGAAGCTGGGCCAAGAGGCCCCAGCAGCACTGTCTGAGCTGCTGCAGCAGGTTGTGCTGCAGACAGGAGCTGTGCTGCAGCTCTGCTCAGTGCCGGGGGCCC
>chr1	117835645	117835966
CAATGCACCTGATCACCATTTTCTGCAGTGAAGATGCCCAAGGAGATTAATGTTGGTTTCATGCCTGCTAACAACATCCATTCTGTAGCCCATGGGTCAAAGAGTGATTCAGACTCTCAAGTCTTATTTAAGGATTGCATTTTGTAAGGCTATAGCTGCCATATATAGTGATTCCTCTGTCAGATCTCAGCAAAGTAAATGGAAAACCTTCGGGAAAGGAGTCACTATTCTAGATACCATTAAGAACATTTGTGATTCATGGGAGGAGGTCAAAGTATGAACATTAACAGGAGTTTGGAAGAATTTGATTCCAGTCCTCATG
>chr1	150087854	150088175
GCCCACATCTCAAGATAAGTAAATGTGAAACATAACTTATGACCTATCAAGGGCTGGCATGACACACTTCTGAGCAGCGTTGCCACAGAAAGCAGAGCGCCTGCTTCAGCAGGCTCAATGCTGAAATTGAGCTGAAATGCTCAAATGCCGCAGACATTTGCTTTATTTAGAATGCATAGAATGGCCAGTCGCAGTGGCTCACGCCTGTAATCCCAGCACTTTGGGAGGCTGAGGTGGGCAGATCACTTGATGTCAGGAGTTCGAGACCAGCTTGGCCAGTATGGTGAAACTCCGTCTCTACTAAAAAATATAAAAATTAGAC
>chr1	3605952	3606256
GGCAGGCCCCGATGCCAGACTCCAGCCCTCAAACATGCTGCCTTCTGGAAACGTCTGTCACGGGCACACCATGCACCATGCCATGGCTGCCAGTGGTGGATGAAGAAGAGCATGTCTCTGCCCCGTCTGGAGCTCCCGGTTCCTGTCCTAGTTGAACAGAATGAATGAGAGTGCGGGATAAATGCCGGGCGGGGAGCAGGGATGCTCGGGCGGGGGCAGGAGCTGGAGAGGTGACAGGAGCGAGGGAGGCGGAGGTGGAGCTGGGGAGGGGCCAGCGGGGCGTCAGGATTTCAGCTGACATCCCT
>chr1	196736623	196736927
GAGCGAATACCCCATATTACTGTTCTCATGGTAGTGAATAAGTCTCACAAGATCTAATGGTTTTATAAAAGGTTTCCCCTTTCACTTGGCTCCCATTTGTTCTTGTCTGCCACCATGTAAGACATGCCTTTTGCCTTCTGCCATGATTGTGAGGCCTCCCCAGCCATGTGTAACTGTGAGTCCATTAAACCTCTCTTTCTTTACAAATTATCCAGTCTCAGGTATGTCTTTATCAGCAGCATGAAAATGGATTGATACAGTCAGAAAGGAAACATATGTAAGAATAGTTTATAATAAATCTTAGT
>chr1	219300700	219301033
TTGTGGTAAACTAAGCACTCTCTCATTCTTCTTTGTAAGAAAAAAAGTGTATTGCCAGTATTTATTAATTTTTTCAGAAGAACTGTAGAAGAAACATAATAGCTACCTTCTCATAAAAATGTTTTATATTTTTTGTTGGAATTGTACATAGAATTCATCTATTAATATGGAAAAAATTGGCATATTAATCCTTCATCAATAGCAACATACTATGTCTCTCCATTAACTTAGGTCTTTTATATTTACTTCACTAATGTTTTATGGTTTTCTTTATATTTCTAGGTCTTACACATAACTCTTTTTATTTTTGTTCTTAGAATTTCACAGCTTTTGT
>chr1	241430899	241431232
ATTAAAATATGGTCACCAATGTAAACATTTTCATTTTAAAATACTAAAAATCTTAAGATCCAGCAAGTTTTCTAATTTTAAGTAATGGTGGCCCTCAAGAAGCAAACAACTGGGTAATTTATCAGAGCACAGAGACATTTTCAATTTTCACTAACAATAATATGAGATAACTACAAAGAAAAAGTACATGCATCAAATTATATTGAGAGCTAATCACAAAAATGTAAGGAAATATCTCATCAATGATTAACCAACAGCAATTCCTAAAAGAATTTGATTACTCAAACTTCATAAGCATTGATAAAAATGAAGTTCATTTTGCAAGTGCAAAAGA
>chr1	225613458	225613719
TACCAAATGGTTAATTGGTCGGCTGGTACACAGGGTTAGTTTGTGTTGCTGGCAGGTTGGACATTGGGCAGTTGCAGTAGCAGGATCAGCCTTGCTGAGTGGGAGTCCCTGCTGTGAGCCCATGTACAGCCTCCATCCTTGCCATCAGGGCTGCTTGGTTCATGTGCCCATTGTGCCAGCACTAGAGCGTGACAGGGTCTGGCTGGTCATCCTTTAGTAGATGACCAGTTAAGTCATCCTGTCTACTTAGTTCTTCAGTGCT
>chr1	168814488	168814749
CCTAAGAGATGCCTCACTAATTCTTCAGAATAAGTTCTCAAACTACCATGTACCACCTGCCATACTCCCTTCTCTGTCTGTTTCCCTTTAGTGATTTTCCTGTGAATACAAGTGAAGGTTCTTTATTGCAGCCACTGAGGTTGGACTACTTCCTGCTGCTGGTGTTGCCACCCAATGGTCCCTCTGGGCCACCCTGTGCTCCTGCTGTCCTGCAGAGGAGCTGCACTGCTCTGAGGAAGTAGAGAGACCCCTTCCCCCCTTT
>chr1	200380313	200380628
AAGCGATCATGGTCGCTGCCGCCGGCCCCGCCCGGTGCCAGGTCCCCGCCGCCCCTCGCTGCCCTCGCGCTGCGGCCCGGAGCGGCCCCTCCCCGGTACGGCCCGGGTCCCGCGGCTCGGTGCGGGCGGAGGCTCGAGCGCGGCTGCCGACGACTCGCTGCCCCGGAATCGGCTCGCCGATGGGTGTGGCTTCCGCGCCCTCCTCCTCCGCCGCCGCCGCCGCCCTCCCTCGCGGCCGGGCCGTGTCCTGCTCGCACCCGAGCGCGCGCTCCTCCCTCGCTGGAGCCGGGGGGCCAGGGGCCGCACCCGCAGGTGG
>chr1	187754897	187755212
ACTTAATTGCTAATAAAAACAATTCATGCAACCCAGTGTGATTATTTTTAATAATAATGGACATTTTAATATGTCTTTTGTTTTTTTCTGTGGAAATACACTAAAATATAACATCTGGGGACGTTTGGTATCTCGATGTTTAACAGGTATTATCAGTTTTCCAAAAATATTTTACCAGCTTACTTGCCCATCAGTGACTCTTAAGTTAGTATGGGGAGCCACATCCTATCCAACAAGCTCTAGTACCAATCTTTGTAGTTTGTCAATTAAATAGGTGTAGGTTTTATAGTTTATTATTAGATTATTAAAATAGAAT
>chr1	241859871	241860172
TGGCATATATTCCCCAGAAAAAAGTCCCCCCACTCCCATATATAGTTGGCAAATACACTACACTGAGCTACTGCCACTATCCCCAGGAAGCTATAAATGGTAATTCTTGGAAATAGACGTTTACAGTGGATTGGGCTTTGCATACCCAATGGTAGATACAAAAGCTCAAAATACCGTAAGATGACTGGAACAGAAGGTACTGCACCCCCACCAAGTTACATGTCTTCAGACCAAAGAATGTACTTTATAGCCCATACGCCATACTTTACAGCCAATATCCCCAGAAGTCTCAACCAGTGCAG
>chr1	52526683	52526984
CAAGGGGCTGGGATTACAGGCATGAGTCACCTGACCTGGCTCCTCTTGAGCTTTCATGATCAATGTCAGAGATACACTAAACTGAGGACATGACCTTTTATGAAGTAGTCATGCATAACTGCAGTTTGCTGCATTACAAAGAACTCCAAGAAGCTTTCTAAATTCTTTTGATGGCTTGAGTTTTAGTCATATTACCACTTAGAAATTTATTTATTGGCCGGGTGCGGTGGGTCACGCCTGTAATCCCAACACTTTGGGAAGCCGAGGCAGGCAGGCAGATCACTTGAGGTCGTGAGTTTGAG
>chr1	10493657	10493951
CCACCTCCTCGTTCTCCACATCCTGTTCCGTAGCTGTGGTGCACCGATAGGCATCGTTAAATGTGCAGGCAGCAGAGCTGCTGGTTTGTCTAGAAACAGCCCCTTTTGACTCAGAAGTTGGAACCCAGATGACTCACCATTCTATTTGTTTTATTGCAACTGTCATTTCATAAAATGCCCTGACAGCTTTAAACTGTAAATGCCAAAGTGAGGTTTTTGTCTTTTTTATTTTGTTATCTCCTGTTTTTTCTAATCTTTTATATTTCTATTTTCTCCTTTCTTTTCAGACTTATTT
>chr1	94953409	94953703
AGAGGAAGGGTCCTGTGCAAGTGACTTAGTAAAGACAAGCTCCCAAAGAAACGGGTCTGGTACGGGAATGGGGCAAGTCGGCAGGGGACTGAGAAGAAGCCAAGCAAGGGTGCAACTGCAGGCAAGGTCTCACAAGGGAGTGTGTGAGATTTCTGAGTTTGTCCCCATGGAGACAAGGGAGCTGGGCTTTGTGGCGTTAAACTGTTGGTCTCTGGCTAAGGGATGCCCTAAAAAGATGGAAACTTCCTGGCATGTCTGGGCTCTGCACCTGTGGGCAAAGCAGTGTAGTAACCAG
>chr1	114726997	114727283
CCATTTTCTCTTAAAGTATATCCACTCTAATTTTCTATAGGTGCTATTTGCATATTTTATTCTATCCTTTTACTTTCATCAATCTGTTTCTATTTTGAATCTAAACTGTGTCTCTTGTACATAGTATACAGTTGGATCAGGTTTTCAACATCACTAATGATCAGGGAAATGCAAATCAAAACCACAATGCGATACCACCTTACTCCTGCAAGAATGGCTACAATCAAAACAAAAAATAATAGATGTTGGCATGGATGCAGTGAAAAGGGAACATTTCTACACTGCTG
>chr1	96479815	96480101
CCCTTTGTCAGATGAGTAGGTTGCAAAAATTTTCTCCCATTTTGTAGGTTGCCTGTTCACTCTGATGATAGTTTCTTTTGCTGTGCAGAAGCTCTTTAGTTTAATGAGATCCCATTTGTCAATTTTGTCTTTTGTTGCCATTGCTTTTGGTGTTTTAGACATGAAGTCCTTGCCCATGCCTATGTCCTGAATGGTAATGCCTAGGTTTTCTTCTAGGGTTTTTATGGTTTTAGGTCTAATGTTTAAGTCTTTAATCCATCTTGAATTGATTTTTGTATAAGGTGTAA
>chr1	161550636	161551126
TAATAATTTTGAATATATATGGTCAAACTGTGTTTACCAGGTTGAATTTGCTTAATAAAGAGTAAAGAAAAACTGGCAGCTGATTTTTCCAAAGACTAAAGATGAAATGAGATAATATTACTTGGTACTTATATAGAAATGCATAGACTTAGACCCCTTTTTGAGAAAACAGGATTTGAAAAAGATATAGAGAACTTAGAAGTGATTTTCTCCTAAGGGTCCATATTAGAAAATGTACTCTAGACAATATAAATCACTATCATAAAGAATTCATGAGAATGATAACATGGCACCAGAACTGTGACAAAACACCAACAAAACAAAACAACAACAACAACAACAAAAAAAACCTACTTATCCCCAAATTTTTCTGATTTATGATAGTTATTATGAGTTTCATTTTTTAAAAATTCCCCTTCTGCTATGGCATGAATATTTGTGTCTCCCCAAAATTCATATTTTGAAATTCCAACTCCCAAGGTGATATTAGG
>chr1	28156742	28157232
TCTGAGGGGTTTAAAGAGTGGCCTGTTGTCCACATGGGCACTCCAAGGGTCTGAGCAAGGGGAATGGCAGGCTGCACCATCACCCCCTAACAGGCCCTCCATTCTCCTCAGGGAGGGAGTCAGCCCTGAGCTTGAATCCTGGCTCCACCACTCATAAGCTTTTTGATCTTTTGACCTCTGTGCCTCACTTGCTTCATCTGTAAAATGGGAGTAACAGAACCTCGCAGGGTTTGAGGAGGACTACATGAAATAATGGAATGTTCCTGGCACAGAGTGGCCATGCATACGGGCAGCTCCTCTTACCCCGTCTGCAGTGGCCTGAAGCAGGTTCATAAATGTACCTGGAACCCGCTGGACTGATGAACCCTGCAGAGTCTAGCCGTGAACATGCACCTGGGTCCTAGGAGTCTACAGTTCATAATCTCTCTCATGCTTAGTGTTGCTCTTTTTATGTTGCTTTTATCTATTCATTATGTAAATATTTACTGAGC
>chr1	231570315	231570615
TGGAAGCACTCTGAATCTTAGGTGTTGTTAAAATGCAGCCTTGTATCTTTGCTGCTCTCACCCGTGGCTTTCCACGTGTTCCATGTTGGTTTCCTGATCTGTGCTTAGTATTTATTGTCCCATCATTTGTTCCAAATAACTTGTCAATCAGATCCTGTGGCTTGGTTCTTGGCTTTCTTCTGTTATTGACAGGAGGGCTCCTCTTGCTGTAAAAGTTCTCAGAGCATTTGTTTCTGTCGTGTTGTAACAATCAGGTGGCTAGCTGAACATTTATAAATGACTTTAGTCTAAACTGTTTCCT
>chr1	218247317	218247617
AAAGCAGAGTGTCTGTTGAAACAACAACTTATTGAACCCAGTATGCAAATTTATACATTCATTCTATTCTTTAACCATACAAAAGTCTTCTGTGTTACTAAACTGTTAGCAGTTCATTGCTGTATTAGGAAGAAAATGCTTTACTCTTTCTCCATCTATGTATTTTAACATAAACATATTCCCAATTCTGTTCTTAGCATTTAAACAATACATACTCGGCCTCAATAGAAATCAATAGTTTGAATTCCAGCTCTGTGACATCAGATCAGCAACCTGACCACTAATGTTAATGGAATTAGAT
>chr1	222062229	222062556
GCATTTTTGTAAAAATTGATGTTGATTCTAAAATTCATATGGAAGTACAAAGCATCTAGAATAGCCAAAATAACTCTGAAAAGAATCAAGCTGGAAAACTTACACTACCTGACTTCAAGACTTATAAAAGTTCCAGTGACCAATGCATGTGGTATTGACGTCAAAATAGACAAGTAGATCAATCAAACAGAATAGAGAGTACAAAAATAGCCCCACATACATGAGGCAACTGATTTTAGACAAAGGTGCAAAAGCAACTGAGTGGAAAAAAGAATAATCTTTCCAATAAATACTGCTTATACAATTAGATATTCATATTACAAAGATA
>chr1	115313194	115313521
AGCTTCATCCCAGAGGGGCACTCGCCAGATACCAGCTGGAGTCTTCCTATATGAGGTGTATGTTGGCCCCTGCTGGGAGGTGTCTCCCAAACAGGAGGCACGTGGGTCAGGGACCCACTTGAGGAGGCAGTCTGTCCCTTAGCAGAACTCGAGCACTGTGCTGGGAGATCCTCTGCTCTCTTCAGAGCTGGCAGGCAGGAACATTTAAGTCTGCTGAAGCTGCACCCACAGGTGCCCCTTCCCCCAGGTGCTTTGTTCCAGGGCATTTCTCTCAGAGATGCCCTGCCCAGAGAGGAGGAAACTAGAGAGGTGGTCTGGCTACAGTGGC
>chr1	20908984	20909293
GAGAAGGGCCCCATCCAGACCGCCCTCGCCCTCCTGTAATGCAGGCTGGCACCTCACATGCCTGTCACAGGGAGGGGTGTGTTCCAGGCCCAGCCAGCCTCAGACCTACCCCTGCCTCCTACTTGCTATGGGACCTTCAGCCAATGACAACCTAAGACTCAGTTTCCACATCTGTAAAATGGGCATGAGACAGCTATCTCATAGGATATGGGGAGGAATCCGTAAAATAAGGCACACACAATGCTTAGCATGGTGCCAGCACCTAAGTGCCCCATAGATGCCAGCCACTGTCTGTGCTGTTGTTGTTAGT
>chr1	89140430	89140739
CACTACAGCCCCTTTCTAGGACATCCCTAAAGGACAGCGGTGAAGCCAAATCTTCCCAGTGGGCAGCACTTCAAGCAGTGCATCTGGTTGCGCACTTTGCCTGGAAGTAGAAATGGCCAGATGTGCAATTATACACTGATTAATGGGCTGTAGCCAATGGTTTGGCTGGATGGTCAGGGACTTGGAAGAAGCATGATTGGAAAATTGGTGACAAAGAAATTTGGGGAAGAGGTATGTTGATGGGCCTCTCTGAGTGGTGAAAAACTGTGAAGACATTTGCATACCATGTGAGTGCTCACCAATGGATGAT
>chr1	71940325	71940870
CAAATAAAAGTAACTAGTAAGAAAAACCTCAAGCTTTTGATTTTTTTGGTTACATATTTGTAATAATCCAGCAGAGAGCACTGAAGGAAAATTTTTAAATCAACTCAAAATCAATTGTTTCTTTTCTTCCTGCCTTCTTACCTACCTTCTTTTCTTCCATTTATACATTCATTCAATGGATATTACTCGTGACAAGATCTCTGACCAGTGAATAAGATTGTTTCCCTTTCAAAGTTTATTGGGAAGTAAAAGTATAAGTGGACAATTTCAATAAAGTATGATAACTACTACATTTGGGGTAAATATAGGGTGTTATGCTGTCATAATATCACTGTCATAACTTAAAGGAAGATTTCTGAACATTTGGTTATGCCAGAACAGTAATTTCATAGGAGTAGGTAGAAGTGACTCTGGAGCTATAAAGAGAAGTTATAGCCTAGAAGGCCTTGTATTCCATGTAAAGAATTTGGATTATAAATTGAGGAATTATTAGAATAATGTAAGTTAAAAAGTATTAGAATATTTTAAAGAATCACATTTCTAAAT
>chr1	110957395	110957940
CACCCACCAACAATATGCTCCGGACACAGACCTGTCACACCAGGTCCTGAGGGGCCTGTGTCCATCTGCACGCAGTCTTCCACTAGGTGGAAGCACCCTGAGGGCAGGGCCATGTCTCTTCTGCCCTTGCATACTGGTATCTGCTCCAGGCTGGGCACAAAGAAGCTGCCCTGGCAGTGTTTGTGAACCAGCAAACACCAGCAGATGCACAGCCTCTATGGTGCCCACAGCTTAACTGCCTCTCCTTGCCTTTCAGCCCTAGACTTGGTGTCCTTAGAGGGCCCTCACTTCTGAAGAAACTTGAGTTGCCACAGGGCCAGCCAGGGGCTATTTCTGACTCCTGCCCAAGAGGCTGAGAGGGGTCAAGAGGGAAGACCAGCCTTGCACCAGTCACTACTACCAGGAGGAGGATGCACCAGGCAACCCCTGTATCAGAGGATAGCAGGGCAGGGAGGAGGGTTTCCCAGAGCTGGTGGCTCCCTCTCTATTTTATAGAGAGCTTAAGCATCTTGTTCAGGGTCACCCAGCCAGTCCAGGCAAGAACCA
>chr1	164939351	164939650
TTCACTAGTCTGTTAGCAAATGATTAAAAGTGTTTACATTGGTAGACAAATGATAAATTTTCTCTAAAATTTTCTCAGAAAGCTCACAAAATCTGTGGGATCTTGGAAGCCTAGATCCCACATCCCATCATGGGAAGATGTTTTGTGATCTGAGTCATTTTTCTTTGCAAGATGTTTTGTGTCTGTAGCCTTATTTTGATATTCAGAGACAAATAAAATGCCTAGCTCATAGTTTCTTTATTAACTGCAATGTCCCACTGCCTAAGGAAAGGATTTAGATAACTTTAACAGATTAGAGTT
>chr1	198144722	198145021
GAAATTCCAGAGCACTACGACAAAGAATCTGAGGATCCTAAACACTTCAAGTCAGAGAAGACAGGATGGGGACAGTTAAGGGCAGGCTGAATAGATAGACATCAGCCCATCATGTGCTTCTACAAGCTGGAGACCACCAGTGAGGTTGGAGGTCTGGAGGCTTCAGACCAAAGTAGGGCAATTTGTACACAAGTCAGTCAAAGACGACATAGGCTTTTGCATGGGTTGATGAATGGTACATGATAATGGATGATGTTCAGGAATATGAAAAAAACATGCCTGAGCAAACTAACATAAAAA
>chr1	173480552	173480876
CTGACAATTTATGCAGTGAATCTTTCTCCCGTCCTTCCCCGAGGAGACCTCCAGCCTTGTACCCGGGTAACTGCATTGGGGAAAAGGAAATGATCAGACATTTCAGGAACTACTGGACACTGGCTCTCTGAGCTGACATTGATTCCAGGGGACCCAAAACGTCATTGTGGTCCTCCAGTTAAAGTAGGGGCTTATAGAGGTCAGGTAATTAGTGGAGTTTTAGCTCAGATCTGACTTACAGTGGGTCCCCAGACTCATCCTGTGGTCCTTTTCCCAGTGCCAGAATGCATAATTGGCATAGACATACTTAGCAGCTGGCAGAACC
>chr1	190617962	190618286
AATCCAAATGATTTTTATTTAAAAAAATCCTGATACAATCTAACAAGAGTATATTTATAGTCATTATTTCCCACTTACTTGAATAGCCACATATGTTATTGTAGAAATTTGATTTGATTCAAGTTTATTTCTACTGATTTCAGTGATTCCCCATCCTCCCTTGGGAAATTATATACTTTTCAGTGTATGTACTATGTTACCTTTCTCAAATCTAAAGCTATGGAAAATATCTGGCCCTAGGGGTTTCAGATAAGGGATTGTAGACCTTCTACTTTGGAACCATTTTGATCTTAAGTACAAAACCAGATATGGGAAGGTGAAATCA
>chr1	166153236	166153551
GATCACCTGAGCCCAGGAGTTCGAGACCAGCCTGGGCAACATGACAAAACCCTACCTCTACAAAAATACAAAAATTAGCTGGGTGTGGTGGTGTGTGCCTGTAGTCCCAGCTGCTCGGGAGGCTGAGGCAGGAGGATCACTTGAGCCCAGGAGGTAGGGTTTGCAGTGAGCCGAGATTGTGCCACTGCACTCCAGCCTGGGCCACAGAGCGAGACCCTGTCTCAAAAAAAAAAAAAAAAAAAAAGTCACAACAGATAAGTCATAGAGCTGGGATTCAAATTCAGGTCTGTCTGAATATAGAGTATTTTCTGCTACA
>chr1	181725353	181725668
AGATAGACAATTGGAATAGGACCATGGCTGGGTTAGAATTATTGCCTTTGTATTGTCTTCAATAATGGTGAGACTTGAATCTACAAGCTGGGAAGTATGAATTAAAGAAGTATAAGGGCATTAGGGCCAGCTTCTTAGGGAACAAGTACCAGATAGTAATAAAGATCAACTTCTATTCTCAATGGTTTTGTTACTCTACCTATTTAGGTGGAAGGAGAAAGAAGAAACAAGAAGTGACCTATCGAAAACGTGAGAGGGACTAGGAAAGACTGAGCAGAAAAGTTTTAATGAAGGGGTTGCTCTAATGCAATAGTTT
>chr1	198064131	198064444
AAAGGGAAGCTGAGTATTTCAGGCCAAAGTATGTTTTTCCTGAATTATGTGAATGTTATTTCAACTCTAATAGTTTTGAGGGCTCTGTTAGATGATTAACATTAAGCGTCTCACTTCGTAATTCATTGACTGGAGACTCAAGAAATACATGGTTTTGTTTTATTTTGTTTTTTTGAGACTGTCTCTCTCTGTCGCCCAGGCTGGAGTGCAGTGGCCTGATTTCGGCTCACTGCAACTTCTGCCTCCCAGGTTCAGGAGATTCTCCTGCCTCAGCCTCCCGAATAGCTGGGACTACATGCTCGCACCACCACATC
>chr1	5283885	5284198
TTTATTAGAAGAAGGTTGAGGAACAGACTCTGCATATTAACTGTGAAGGTTTTTCTACAAAGGCCTCAACAAGAAAGAAGGGCATCCCTTACCTTGTGCCAGATGCGTGCTTGCAAATAATTTTCATGGTTAACATGTTGGTTCATTAATTCCCAAACTAGACTGGATCTTGTAAAATCTCAGGGAAACTTGTGACTGATGACCGATTTTCATATTTATCGTTTTGAATGGTGTGATCGAATCGGGGCTGCCACAAAACACTCTCTGAGACACGGGGACAGGTCTCTTGGGTGTCCAAACTGGCCCAGTATTCA
>chr1	181268931	181269221
TGTACCAGAAGTTGCTGGCATTAATAGACATTAACAGATATTTGTTGAGTGATCAAATCAGTGAACTGGCTGGTTTTAATTGAGTTATGAGCCCATTTTCATTGAAGTACCTGCAGAGCCCTCTCATACAATCAAGCTTGGTAGACGCCTCAGGCAGTGGAGCATGGGAAACCTGGGGAAGAGCTGTCCTCTGTTCTCACCTCACTTTAAGCAGGTAGTGGTTTTGGTTGATGCTTCATCGTTTGATGTGGTAAAATGGTAAGTCTGTGGGTTTTGCTGCAGGTTTAGAGA
>chr1	177058444	177058734
AGGGTTTTCTTTAAAAATTCTTTTTAATAATTATGGCCTTATTGTCTTTTCTTAAAATTTGAATTTCATGGAGGAATGGAAATGATTATAAATATACAGTTATGAATTATATCTTTAAAGTTTTAGGGAAAAGAATTATACGCTGTGAAAAAAAAATTCTATTTTTATTTTTTGCATCCAGGCTGGAGTGTAGCACGATCATAGCTTACTGCAGCCCCCAACTCCTGGGCTCAGAGGATCCTCCAGCCTCAGCCTCCCAAGTAACTGGACTACAGGCACATGCCACCATGC
>chr1	208730747	208731069
TAATAGGAAAAGAGACTTTCACTCAAGTGAAAGTTTTCTGCTAAGAAAACCATTCCAAAGTAGAGATTTTTACTTTTCAAGTAGAAAAATGTTTCAACTATGAAATTGCAAAAACATTCTTTTACACCAGAAGACAAAAATAACACATTGTAAGGAGCATAGGAAAAAAAATCCATATGGAAAAAGTTGAAACAGCCAATATGTGTTTAAGAGTCTCCATTATGCAGCCATCTCACATAAACTGTCTGAAGACACCATTTTTGTGAGACACACACACACACATAGTGTGTGTGTGTGTGTGTGTGTCTGTGTGTCTGCTGGAT
>chr1	206221548	206221870
TCCCACTGGGGCTTCTCCCTTTTCTATTCCCATTCATCCACCCACCCGTCTCCTTCACACACACTGGATCTCTGTCTTCAGAAGCCTTTGGTCTTCCTGGAATTTCTCACTGTTTTATCTTTGGATCATCAGATCCATGGTATATTTTCTCTGCTGTGGTTTCCCCAAGATTAATTTTGGAGGTGGGAGCCAGTAGCCTATGCTCATTGGCCATCTTGTCAGAAAACAATGACTCATTCTTTTGGGGGGTAAATGCTCAGTCTTCGAAATGTCTTCTCCCTCTCCCTGGTCCTCTTCATTGTGATAGTGAGTTTACAAGACCT
>chr1	175722586	175722907
AAATGGGGCAATGACCGAAGACCAGACACCACCCCAACCATGAGGTCTGATGCTACATAAACTCCTGGAAACTCAGAAGATATTTCAAGGAGAAAGGTAGGAGAAGGAAAACTCTAAATTGACCAGGTGCATCCTGAATTGCTCTATATTAAATTTTCTTATCCATGAAAATATGATGTAATAAATTTAAATTATGAAAAAGTAGATGAATTTACATTTTGACACACTTGAATTTGTGGACTTAGAATTTGAAACTCCTACATGTGTTTTTGCTTCTGTGAATGTTTAATATATACAGTAGAGCCATCAAGGTTGTGACTAA
>chr1	187470521	187470842
AACTTAGATTTTCTTAAATTTACTGAGACTTGTTTTCTGGCCTATCATACGGTCTATCTTGGAGAATGTTCTATGTGTTGATAAATAGAATGTATGTTCTGCAGTTGTTGGTTAGAATGTTCTTTAAATATCTGTTATGTCCATTTGATGTAGTGTATAGTTTAATTAAGTCTATTGTTTCTTTGTTGGCTTTCTGTCTTGATGACCTGTCAAGTGCAGTCAATGGAGTATTAAAGTCCCCCACTATTATTGTGTTGCTGTGTATCTCATTTATTGGGTCTGATAGTAATTGTTTTATACATTTTGGAGCTCTAGTGTTGGG
>chr1	227826673	227826999
AAAATACTCAAAACAAGCCCACCTTTTAATTTTCTAGCTTAGCGCTGATTTTTAAGGCAGGAAGAATTTACGATTCATTAAAAAATTAGCATATATTCCATTTAACGCAAAAACTTAGGACTACAGGGAACCTAGAAGGTATTTTGCCAAAAAGGAAACGATAATAGCTAACATTTAGCTATTTTCATACACATCATTCTTTTTCTGGGTACCTTTAAAAAGGTCGTTTTTTGGGAGGCTGAGGCGGGAGGACTGCTTGAGCCCAGGCCTGGGCAACATAGAGGCACCCTGTCTCTTAAAGATAAAAAAAAATCCACGTTTAAGTTA
>chr1	182990279	182990605
CGGCCCCCGCCGTCCACACGGAGGTGGCCGACACCAGGCAGAACGCGGCCGTCGCCGCCACTAGTCTCCATCGCGCTCGCTGGGGAACCGGGGACCCACAGCCCCGGCCGCCGGCTTCGCTCATGGCCCCGCGGTTCCGCGCACGCGCAGCTGCTACGCCCGGCCGGTGAGACACATTGCTGGACGCTGGTGGCCAGGGGGCTGCTAGCCGTGCCGAGACGGGGCGGGATGCGGAGTAACACGGACGGCCGCCGGCGCCAAACTGTTTCCCGAAGCCACCAAGCCGGTCCCCAGCGCCAGCGCTGCCACCGCCCTCCGCCCTCAGTA
>chr1	198935212	198935533
TATACAAATTGATAAATTATTTTTGAGATGGAGTCTCACTCTGTTGCCCAGGCTGGAGTGTAGTGGTGTGCTCTTGGCTCACTGCAATCTCTCTGCCTCTCAGGTTCAAGCGATTCTCCTGCCTCAGCCTCCCAAGTAGCTGGGACTATAGACATGCACCACCATGCCTGGCTGATTTTTGTATTTTTAGTAGAGACGAAGTTTTGCCATGTTGGTCAGGCCAGTCTGGAACTCCTGACCCCAGGTGATCCATCTATCTTGGCCTCCCAAAGTGCTAGGATTACAGGTGTGAGCCACTGTGCCCAGCCATAACAAATTAACT
>chr1	25447379	25447700
CTTGTAATAAAGCATAACAATTGCCTTGAAAATTGTGGGTTAATTGCCTTTTTTTTTTTTTTTTTTTTTGAGACAGGGTCTCACTCGCCCAGGCTGGAGTGTGGTGGGGCCATCACGGCTCACTGCAGCCCAGGCTCCCGAAGAGCTGGAACTACAGGCATGCACCACCATGCTAATTTTTGCACTTTTTTACCCACGGGATCTAACTGTGTTGCCCAGGCTGGTCTCCAACTCCTGGGCTCAAGCGATTCTTCCGCCTCAGCCTCCTGAAGTTTTGGGATTACAGGCGTGAGCCACTTTGCCCAGCCTATACACTTCTTTA
>chr1	52221218	52221518
CACTCACCACTCACTCACTGACTCCCCCAGAGCAACTGCCGGCCCTGCAAGCTCCATTCATGGTTAAGTGTCTTATATAGGTGTACCATTTTTTATCTCTTATACCATATTATGCCTGGGTGCAGTGGCTCACACCTGTAATCCCAGCACTTTGGGAGGCCAAGGTGGGTGGATCACTTGAGGTCAGGAGATAGAGACCAGCCTGGCCAACATGATGAAACTCCATCCCTATTAAAATACAAAAAATTAGCCAGGCATGGTGGCAGATACCTGTAATCCCAGCTACTCGGGAGGCTGAGGT
>chr1	113610439	113610739
CCTTCAGGAAATGGTAAAAAATGGGGCCCACAACTTAACTGCGGAGGTTACTTTTAGAAAGGAGAAGGGTTTCCCACCAAAGCCGGGCCATCTGTGCTGCCAGAATCCTTCTCTGTTCTTGTCCCAAGGCAGCTCTCCATCCTGTTCCTCTCAAAAGATGTTCTAAACCTTCTCTTCTCCCCTCAGATCCCCTTGCCCAGCCATCCCTCATTCTTAGCACATGACTTTGTTTCTCACTGCACTGAGGATGATGAAGGCCTTGAACTCTTCCCTCTCAGCTCACTCCTTCTTGCTTCCCCCC
>chr1	214258360	214258643
TGTAGGAAGGGCCTCCCCTCAATGGAGGAACAGCTACTGCCCATCTGAACCCTTGCAAGCACAGAGCCTGGGGACCCTTGCAAGCACAGAGCCTGAGGAATAAACACTTCGGCCTCATTCCCTCCTGTCTGTTGTTCTCTTTATTGTGTCTTACGTTGGCAGAACCCAAAGAGAATCCAGAGGCTAAAGCTCAGGACAAGGTAGAGAAAAGTAGAGCACACATTTACAGGGGGGATTGAGACCATACAGAACAAAACTGTGGCACATTATGATATAAATTGCCA
>chr1	17330159	17330442
CACAGCTGGGAGAATGGGGCCACTGCCCTCCAGACTCCAGAATGGTAGAGCCACTGGCAGCTTGCACCCTCAGCCTGGAAAAGCTCAACTCCAACCTGTGATAGCAGCTACGTGGGCTGTGCCCACCCAGCAAAGCCATGGGGCTGGGGCTGCCCAAGGCCTTGTGAGCCCACTCCTTGTGGCAGAGTGCCCTGGATGTAGGATATGGAGTCAAGGGGATTATTTTGGAGTTTTAAGATTTAATGTCTGCCTTGCTGGGTTTTGGACTTGTATGTGGCCGTTCC
>chr1	85908238	85908531
CTGATACTTTAGGTCAGGTTCATGTATCAAAAAGCCTGACCCTGAGCAGGTACTACACTTTCTGAAGTAACTTTTAAATTATACTAGGCCCTTGTTACAATCTTCTCTCTCTCTCTTCATTGAGAATTGAAGCCCCCAACTGTTTACATGATATACAGATATCATGTAAACCAATAAAAAAAACCCTTTAGAGCAGGAATCGGCAAACTACAGCCAGGAGGCCAAATCCAGCCCACTATCTGTTTTTGTAAATAAAGTTTTACTGGACCATATTCTAGTCATGTCCATTCGTTT
>chr1	178016633	178016926
GAATCAGAGTGTTCTCATCATTTTGGTGTTGACAGGACAGAGGGCATTTGCTGATTATAATATGTGGCAAGAACCAAGGAAACTGCAGTGTTTAAGTGTTTTGAGATCTCAGAAGTAAAAGCATCTAATGTGCTCCATGCAAAGGTCTGGTGGTACTCAGTTATGAAAACCGTAGAGACGAGGGGAGAAATGCAAGCATACACGATGGCTTTAAAATGAGGGGCTTAACCGAGAGTGAAAGTAGATTCGTGGTTGCCCAGGCCTGGATGAGAGAGGAGCATGGGGCCTGACTAC
>chr1	72872583	72872873
TGAGGCAAGAGAATAAATCTAGACTGTTACTCTGTCATGGCCAGGAGCATACATCTATAATTATCTTTTTATGAGTCTATGTCCCTCAATAAAATCTGAACTCCTTACAGGCAGAGGATTAGATACATATATGGTGTTCAATAAATCTTTGCTGAATAAAATGTATGCATTTTTCCTAGATCCATGTGATTTATTTGGAAATCAGAAGGCCTGCTTTTATGTGATTCTTCTATTTTAACTACCACCTATTCTACTGGAGATCTCTAAAATGAGTACTAAAAGAAAGGAACA
>chr1	170601908	170602198
TTAGTTGATCCCAGAAGTTCAAGTGAGCTATGATCACACTACATGACTGCAGCCTGGGCAACAGAGCGAGGCCCTTTTTCTAAAAAAAGTAAAAAATGAATAAATAAACATGCTAAAGTATTCCTTGCTTTTGAAAAACAAAACAAAACCAACCAAATACAAAGAAAACTCCAGAGGCTTTCCCCAATATCAATTTAATTCATAAATTTAGTATTAGCCCTCCAAAAAACTTCTTTTCAGTGAAATGTTGATTATTAGCAAATTTATCTGATTTCAGGAAGAAGAGTCTTG
>chr1	108249559	108249881
CCAAATTGGAAATCTCTCTAGAGCCATAATGCTTCCCCAGTGCCTGTCAACATGCCCTATACATAGTAGACCCATGGTAACTGTTCATGGAAGCCAATGCTAAAGACCTCTGACATCTTAAAAAAAAAATCTAGAATACTTTTTATGAATGAAACTTTACATTGCTGCCCAGATTGCAAACCTCTGAGCCAATATTCCACAAAGACATGGGAAATACTTTAAAAGGCATTATTTATATAGCACATTGATTTTTTCAGTTGATTCAATTTTATTGATTTTAGGAAATAATTTAATCATCTGTATTTCATTTCAGATAATTAAGT
>chr1	189487200	189487522
AGAACAATTTGGGTACTATGGACAGTTTAACCATATCGATCCTTTCAATTCATGAAAGAGAATATCTTTCCATTTTTTATATCCTTTTCAATTTCTTATATAAGTGTTTTATAGATTTTATTGTAGAAATACTTTACTCCTTTGCTTATGTTTATTGTGAGGTATTTTATTTACCTGTAGCTATCATAAATTAGATTACTTTATTGGTTTCTTTCTCAGATTGTTCACTGTTGGTATATAAAATGGTATGGATTTTCATATGTTGATTTTGTATCTTACAACTTGACTGACTTTATCGGTTCTACTGGCTGTTTTGGTGGAGT
>chr1	39635290	39635598
GGATCTTTGCTACACATGGTGATGGTTCATGGATGGAGGTTAAAAGGAAGTGATTCCATATTCCTTTTAACCCATCCTTACTGGGCAGTTGCTCTGTGCTAGTCCTTGTGGTGGGTACTGGAGTCTCAGATAGTCTCTAGTTAACAGTGTACAGATGTGCCTTGACTTACAGTGAAATTATGTCTGGAAAAACCCATCATAACTCGAAACTATTGTAAGTCAGAAATGCATTTAATGTACCTACTGACAGCCGGGTATGGTGGCTCATGCCTGTCATCTCAGCACTTTGGGAGGCCGAGGTGGGTGGAT
>chr1	80089664	80089972
TTCTAAAATATTTTGACTTTTTATATTGCATTTATTAAAAATTCTGTGTCTGGATGTGGTGGCTCATGCCTGTAATCACAGCACTTTGGGAGGCCAAGGTGAGAGCATCACTTGAGCCCAGGAGTTCGAGACCAGCCTGGACAACATAGAGAGACCCCATCTCTAGAAAAAATACAAAAATTAGCCCTCATTGTGGCACACACCTGGTCTGTAGTCCTATCTACTCAGGAGGCTGAGGCAGGAGGATCAATTGAGCCAAACAGTTCAAGGTTGCAGTGAGCTATGATTCCGCCACCGCTACAGCCTGGG
>chr1	27250644	27250934
CTACCTCACCAGCCTTTGGGTTAATCTTCAGGTAAATCTTCAAACTTTATACTCAGTGGTTCCCATGCCTCCGAGAACTACCTAAGAGAACCCATTTATGCCTGAGGTTGCAATTTTTTGAATTTTTGCAATGAGACCTTGGCGGTGCCCTTGAGCAGTAGGATATAAATAACTCCCACATGCTTAGTGTTCCAATAATGGAACACTAGGCATAAATGGGTTTAAGCATCTTCTATCCATGAGGGGCTCTGTGTTTGAAGAAGGATGAGGAAGATGCCCCGTGCAGGCCCC
>chr1	76705280	76705570
CTTAAGATGTTTTAGTTGTTCAAGTATGAATCTTTGAGACCTGAAAGTGTCAAGGATTCGGAGAATTGGCATTTATATGATCTAATTTACAAAAAAAGAAAAGAAACCAAATAAATGAACAAAAGAGAGAGACATTCTTCCAGAATAATGAAACCTCCCATTCTTGTTCTTTTGGGGATTTTTAATGTTGGCACTTGGAGTAAGAAGATCTCATCAGATAATTTAGAGAGAAGTCATTCCTTTAACATGATGAAGCAGTGTAGCTTGTGGCCATGAACCGTGAAATGTCCT
>chr1	4895195	4895517
AGTTCAAAGTCCCTGGTGATGTGGGGATGATGGATGGTGTTCTAAGAAGAAGCAGGTCTCCTGTCTCCAGGCTGCATGTGGAATAGACCCTCAGCAAAGTCTTGCAGAGGTGGAGGCAGAGGTAGCTGTTGCCACTCTTCAAGTAGAAATGAGGCTGACAAGGAAGGAAAGTGGAAGGGTCCATTTCTCAAATCCTGATGCCTGATGAAATGGAAGGAAAAACACCTGCCAGCCAGGAAGACAGTCCCAAGGCCACACCAGCAGCCCCCGGCACAGTCATGCAGTGCCACGGAAGGGAAGATACTAATTTCAAACTAACTCTT
>chr1	64545289	64545611
GAAAGGAAGCAGCCTCCCATCAGAACATCTGTGGAAGCACTCTGTCCTGTTGTTTGTCTTGGGGTCTTAGCCCCTTCCCAACTCGTCAGCTCTGGCTACTCTCAGCCTTTCTTTCCTTTTCCCCATCATCAACACTGGTTCTCAGCATCCTCACTTGTAAGATGTTGGATCCATAAAATCCTAAGCAGTAAAAAGGATTTTCAAGGTCAATAAGGTCCAATTTCTACAGAGTAAAGACACCTGTCCTGGTGTATTTACATTCTCAGAGGGACAGGTCTGTACCATAATAACAGCTTGCATTTGCACAATGCCTTGGAGTACAA
>chr1	85015519	85015891
CTGATCTGTGAGGGCTTTGGGAAGCCACACATGTGCCTACTGCAACCTCTGAAAGTACTTGCAATAGCCAAGTCTTCCATTTTGGAGAAACTCCATGCCCTTCAGAAGGGCCTGTAATTCCATCTCCACTGGTGGCTCTCGGGTGCTTATGGTGCAGCTCAAATCAAACTCTATATTTTCTTCACCCTTGATCTTGATCTTAATGGAGTGTGTGAGACCAGGAGCTTTGGCAGGGCAGTGCCGGGGTGTTTAGCACTCACTGGCCCTCAGTTACTCTGGCCTTCACCAGGCAGCAGCAGTAAAGAGGCAGCTGTTTGTCTGTGGAGCTGCCTTGTCTCCATCTACCAGGTGCCGTCCATGGGGCTGTGACATG
>chr1	24423219	24423591
CAGGTCCACAGGTGCCAGACAGAGCACAAGCTCTGAAGCCCTGGAGGTTGTGCATAAGTTACTCCACAGAGATTGCCGGGAGGCTCCAATGGGATCATCTCCCAGAACAGAAGTCATAAGTGGCTGTTCTGAAGCCATCAGTGGCTGACGTAGGCTCATTGGGGATGACCTTTACACTTGGGGACAAATTCCCCTGAACTATATCCTTGGTCTCCCTGACTCTCTCCTCTCCTGCATTTCCATAGAGGTTTCCTTCTCACAATGTGGAAGCAGCAATGAAGGGCCATATCTGGGGCCTTGGTATCCCATTTTTGTTAGGCAACTGGTGTCTTTAAAGGGTGAATTTTGGGAAAAAATAATACCTCTCCTATCT
>chr1	80839564	80839875
AATTATTATCTTACACTATATTAAAAATTAACTCAAAATGAATTAAATACTCAAACCTAATACCTGAAACTGTAGAACTAAAAGAAAATATATGGGAAAAGTTTCATTTAATTGTTCTTGGCAATGATTTCCTGAATGTGACACCAAAAGTAAAGGCAACACAATTAAATATAAACAAGTGCAACTATATTTAACTAAAAATCTTCTTTATGTACAGCAAGGAAAACAATCATGAGAGTTAAAAGGCAACCTACAGAATGGGAAAAATATTTGCAGACCACATATCTGATAAAGGATTAATATCCAAAATAT
>chr1	157138476	157138787
CATGTCTCATCTTTCTCCTTTGATATTTTAGCTGTATTCAAGGGACATTTACATCTCCTGGATAATAAAGTTTTAATATCAAAATTTAAGTCCCCTGGAGAATAACCTTCCAATATCAGAATTTATTTCAGGCATGAATACATTACCAGAAAATAAAAAAAAATTCTGCTGTCATTTTTTATTTCATTTTGATAAATTATTTACAGGAAAGAAATAGTTTAGTTTCTCTTGCTAAGGGTATAAAAATCTAAGATCATGGATGGGAGGAGTTACACAATTGTTCCATAACTTTGCTGTCTTCCTGGGGCATAG
>chr1	119742515	119742825
GATTCTCCTCACATCAGAAAAAGATAAGAACATCTCAGTACTAAATTTTTTTTGTGGTTAAGTAAACAAATAAAGCCTTGAAGATAAAACTTGAAATTATAGAAAACATAAGTAGGATAACATCCACCCCTCCAAACACCCAATCACAGTCTCGTAAATCATTTTTTTTTCATGCTTTCATGTTGGCTAGTGATCATGTTGCAAAATTTCCCAAAGTTTCTTTTATTACAGGTACTTCAAGCAGGCATAATTGTCTGCTTAAGGTCATCTCTTCAACCCTGAAATCATCAGCTGAGGACTTGTGGGAGACA
>chr1	80306901	80307211
CTTGACTATACTTCCTTGCCATTTTTCCTTCCAAATGAATTTTAGAACAGTTCTGTGCTTTACTTTTTAAAAAAGAACTGTATGTATTTTTATTAAAACCAAGCTACAATAGAAGATTAATTTGGGAGAACTCATATTTTTATAATGTTGGGTCTTTTAATCCAAAAATGTGGTAAACCTTTTTGTTTATTTACATTTTGGGTTCTTGTTGCTGTTGTTTCTATTTTTCTTTTTTGTGCCTGATAACATTCCATAGCTTTTTTCACATAGCTTTTACATATTTATTGTTAAGGTGATACCTAGATATTACA
>chr1	187185548	187185865
ATATGATTGTATGACTTTTCTGTAGACTACTTATGTGGAAGGGCAGAGTAATACTCTTTACTCTTACCACATGGTCACTGAAGATGTCTATGACCTAATGCCTGAAAACTGTGATATGTATACATGGCAAAGGGGAATTACAGTTTCAGATGCAACTAAGATTGCTCATCAGTTGATCTTAAAATACAGAGTATCCTGGATTATAATTATCAATCTACTATAATCACAAGGGTCATTAAATATGGAAGAAGGAGGTACAAGGAGAACCAGAGAACACTGGATTACATTGATTGATTTTCTACAGTTGAACCAAATTTG
>chr1	88124283	88124600
GGAAAATGAGCGAACATCCTGTCCATTTGTTAGTTAATCACTTATATGTGAAAAAAAAGTTTCCTTCCCAAGGGACAAAGTGGTCAACCTCTGTTTATCTTATGTTCCTCAGAGGGAGGAATGAAGAGGTTAGAAAGAACCAGGCACAGTGGCTCATGCCTATAATCCCAGCACTTTGGGAGGCCGAGGTGGGTGGATCACTTGGGGCCAGGAATTTGAGACCAGCCTGGCCAACATGGTGAAACCTCATCTCTACTAAAAATACCATACTAAAAATAAAATACAAAAATCAGCTAAGTGTGGTGGCACAGCCTGTAG
>chr1	82057160	82057452
TAGTCTTTTCTGAGGAGGAGAAAAGTTCAGAGGTAAAGGCACAGGAAAGGTAAAAATATAGTGCCTTAGGGGGAATGTGAAGTGTACAGAAAGTAGGAGATGAAACGGGTGTGTTAGTTTGGGACATGATTATGAACAGCCTGCTCTTTTAAGATTCTCTTGTAGGCCACAAAATGTTGTTGATATTTTCAATTGAGAACATGTTATACTTATTTGATAGCATTCAAGGTGGTGTATCCAATGAACTAGAGTGGGGAACTAATGAAAGAAATAGGAACCTAATTAGAAGGGGT
>chr1	11259603	11259895
GATGTGGTAGTTTTTACCCATAATCCCAACACTTTGGGAGGCTGAGGCAGGCAGATCACCTGAGTTCAGGAGTTCGAGACCAGCCTGGCCAGCATGGTGAAACCCCATCTCTACTAAAAATACAAAAATAAGCTGGGCATGGTGGTGCATGCCTGTAGTCCCAGCTACTTGGGAGGCTGAGGTAGGAGAATCGCTTGAACCTGGGAGGTTGTAGTGAGCCAAGATCTCATCACTGCATTCCAGCCTGGGCAACAGAACAAGACTCCATCTCAAAAAAATAAAAAAAATTAAAA
>chr1	8244517	8244883
CCACACCCAGCTAATTTTTTTTGTATTTTCCGTAGAGACGGGGTTTCACCATGTTAGCCAGGATGGTCTCCATCTGCTGACCTCATCGTCCACCTGCCTCGGCCTCTTAAAGTGCTGGGATTACAGGCGTGAGCCACCGCGCCTGGCCATCCTCTTTCAAAGCTTAAAAAAAAGAAAATCCTGGCAGGCGTGGTGGCTCACGCCTGTAATCCTAGCACTTTGGGAGGCCAAGGCGGGCAGGTCACGAGGTCAGGAGATCGAGAGCATCCTGGCTAACACGGTGAAACCCCGTTTCTACTGAAAATACAAAAATTAGCCGGGCGTGGTGGCGGGCGCCTGTAGTCCCAGCTACTAGGGAGACTGAGGC
>chr1	27193125	27193491
GGGGGCTCTGGCGCGGCTGCGGGGGCGGGGGGCCGCGCGCTGGAGCTGGCCGAAGCACGGCGGCGGCTGCTGGAGGTGGAGGGCCGCCGGCGCCTGGTGTCGGAGCTGGAGAGCCGCGTGCTGCAGCTGCACCGCGTTTTCTTGGCGGCCGAGCTGCGCCTGGCGCACCGCGCGGAGAGCCTGAGCCGCCTGAGCGGCGGCGTGGCGCAGGCCGAGCTCTACCTGGCGGCTCACGGGTCGCGCCTCAAGAAGGGCCCGCGCCGCGGCCGCCGCGGCCGACCCCCCGCGCTGCTGGCCTCGGCGCTGGGCCTGGGCGGCTGCGTGCCCTGGGGTGCCGGGCGACTGCGGCGCGGCCACGGCCCCGAGC
>chr1	166644373	166644659
GTGGTCAAGGAACACCTGACTGAGAAGTTGACATTTGGGCAAAAATGTCAAGGTGGTGGGAGGAAAAGCATTCCAGGAAGAGCGAATAGCAAGGATACTCCTAATACCACATCCCAGCTCTCTCCCATTCCCGAGGGATGACCTCAAATATGAGGAAAGAAAGGGATTGCGTGAGAAAGGGAGTGGCAAAGTGGAGGGAACTTGACCTTGGAAAAGAAATCTAGAGGCAGAAATAAAATTTTGAACTTTGTCTCAAAAAAATTCTAGCTCTGGTCTTGGCTCAGAGG
>chr1	165304472	165304758
TTTATCTTTGTAATAAGTGTGGTATGAAAAAGAGGAGCTGGTATGGAGGAAAGGACACCGACAGAGCAAGGGACCACTCCAAGTCGGCCTTCTCTGTCCTCGAGACTGTTGGCCATTGGCGGAGAACTCAGAATAGTGTTTAGTTCCAAAGGGAGGAGCGGTCCCTCTGCTGAAGACAGCCTGGACGAGGTGAGGAGTCTTAGCTCCTTGTTGCTGCCTCTGGCTTCGTCTCAACACCTGGGCTCTTCTCCCTGTGCTGCCACCTGCCCACCCTCTTCCTACAACTC
>chr1	152375076	152375398
AAGACATGAAAGATACATAAATGTAATGACAGCAGCCATTCCAGTAGATAATGATGTATTCTTGATCATAAAGGAATGATCAGGAAGCAGACATAAAATAAGAGTATGATCTGCTTCTAATGTTTTTCCTGCTATGATGAATTTCTACATGTAACCATTTGGGGGGAGTATATGAGTTAAAATATATTGCTGGAGGCTGGGTGTGGTGGCTCCGCCTGTAATCCCAGCACTTTGGGAGGCCAAGGCGGGTGGATCACCTGAAGTTAGGAGTTCGAGACCAGCCTGGCCAACATGGTGAAACCCCGTCTCTACTAAAAATACCA
>chr1	95910361	95910683
TGTGTTTCATATAACAGAGGAGTATTTTGTTAAAAATTTACTCAATTTAAAGTAATTACCTTTTATTCTTACTGGGTATGGATTTGATGTTATAGTATCTCAAATTTCTATTTTTAAAAGGAAGAAAAGGAAGATTTCATTTCTACAAATGAAGACTCATGAAGCATGGGATACTGTTTTGCTTTGACAAAGGTCACTTTGTGATGGACTGGTGTTGGTTTTAACCATTATCATTATGGTCTCTGAAATTCTTGGTGCTTCCATGGTAAAGTAAAAGAGGCTGGCATTTTCCCATTACATTTCATGGTGAAAATCTCTTTGCC
>chr1	161270773	161271039
GCCAGCCAGAGATCCAATCACTTTAGCAAAACCAGTATCTTCAAACACACGACTGATTGGCATCAGCAATTCCATCAAATAACTGACCATTTTATGCTTTAGAATTTCAACTTTCCTATTGGTATTTGGAAAATCTATTAAAACTATATGTGAGAATCCCCAGCCATAGCACTGGACAGCAGCTCACTTAAGAAAGTTGGCTCTCCTGACACCCTGCCTTGGTGCAAATCCTAGCTTTGCTGCTTATTAACTTACCCTCTTTAAGCC
>chr1	117294199	117294465
CTTACAACTAAAGGGCCCGCCTGCTTCTATAGGCTTGTTTTGTGGACGCTCTCACCCCAGGTGTAATTTCCCCAGTGGAGGAGCAGAGTAGCTCTCAAGTGTTGAGCACCTTGCCACCCATTTTATAACAACCTGCCGTATATGTGGAGATCTTTGGCATGTCCTCTTACTTTATACTAAGCTCCTTTTCCCCTACCTCTTTTTTCCCTAAATGTTTGCCCTCTGGGCAAAATGTACACTAACTTTTCCTAATTTTTGTTATGTCTT
>chr1	168073994	168074280
TGCCCAGGCTTATCCAAAGGAAATGTTTTTATGTGACTTTATTTTAGAAAAAGTATCAAATACCTAGTTAAGAATGGGTTAAATGTGTCCGAGTTTAGCATTTAATGTGTACCAATTTCTATAGTAAGGACAAAGGATGTTTTGTTTTATATTAGGTAAAGAAAAGCACTATAAGTAAACTTTTTGAAGTATGACCACAGCTTTTTAGTCCAGCAGGTTGTTCAACATACGTCTTTTATTTTAAATTTTTTCAACTTTTATTTTTTATTTTATTTTTTGAGATGGAG
>chr1	47795704	47795990
AAAACAACCACTTAACTTGGTTAAATTAATGATGAGGCTAAGTTCTTGGAGATGCGCCCTCTGCTCTGTCTGGCATTCTCAGGAGAGCATCACCAAAAGAGGTGGTCTATGCAGCAAAGTGAGCGGTTAACGTCTTTATCTTTCACCAAAACATCCATCAGTTCAGTCTTGCAACATCCAGGAAGAAATCAGACCTCTCGCTTCTCTGGGTAAATAAACTCTAACTTGGAGATTGAGTTTCTCAGGTCAGGGGAGAATGGTCATTGGCAGACAGGGAGAAGGTTTGA
>chr1	151412540	151412877
GTCAAACAGAAAAAAAAATCTCAGATAAGAAAAGGAATCATGGGATCAGAAGCACATATTGAATGGAAATCTGCTCTAAAATACCTCCTGATGGTCTTTCAGCCTCTGCTTGAAGTCTGTCCACAATAGAGTGCTCTGTACAAGGGAGGCAACCAGATTTATTATTAATGAACTTACTTAGAAACTATTTCCTTGGTTGGACTGAAATGTGCTTCCCAGTGACTTCTGTTACTTTAGGAGAATTTTGCTCTGAACTACAGAGCGGTTCCCTCCTTGTCACTGGAGGTGTCAGAGCAGAGGCTAGAAGTCCTGAGTCAGTGATGCTCCAGGGAGTTCCT
>chr1	12163131	12163468
AAGCAGCAAGTCAGTTGACCCGGGGTTGCTCAATTCCCCAAGAGCTGACGCAAACTCCAGAATCAGACCTGCCCTGGCCACCTGGCCCTGCCCCTTACCAGCTAAGGGCTCCAGCAGAGTCCTAGTCTTGAGCGAATCTTATACCTGCAGCCCTGTCCACCAGCTGTGCTTCCTGAGTCCTCCAGGGTGAGGGGGCGTGGGGTCAGAAGAGAGGGGACGGTGTGCAGGGAGGGTGGAACCTGACTGACCGGGTCAGCCTTACTCTTCCAGCGGGGTCTTTTCTTCCTGGAGCTCGGCCCTCGGCAGCTCTCAGAAGCTCACCTTCTTGCAGGCTCTCA
>chr1	26434127	26434453
GCGAGAAGGAGCTGGTGCTTTGGTTGAACTGAAAGTTAGTGTGTTCAGGTTTATTTGTTCAACAGTATATTCAACGCTTACTTCACCTCAGTTAATGAGAGCGATCCTTTACACCAGTACATTCCCAACACGTGGCTCAGAGCCAGGCGCATAGTAGGCACGCAGTAAATTTCGGTTGATGAATTGAACACTGGGATAAGTAGGGGGCGGTGGTGATACAAGGACGATGAAGCTAGCCAGGCCTCATTTATTTGCCCTCAAACCTTGTCTGCTTTATAGTGATCTGGTGGTTTTGTATGTCTCACGACTTTTCTTTGTAAAGGCAAC
>chr1	198000951	198001277
ATAGAAAACTGATGTTTAGAGCATAATTCTCCAAAAGTCACACAGCTATTAAGTGATGTATATATAATTTAAATTTACATCTATCCAGCTCCAGTGCTCTTGTTTTTTCCATTATACTTTAAAGACCTTCAAAGAGAATAATATTAGTAGTAAAGGCTGAGGCTCCTGCCTTCTGATCATGGATGGAATCAAAACTTAAGACTCCTCAGAGGGCAATTGGCCAAGAACAAAATGTAGCATAAAGTGAAAACTTAAAGACAATCAAACCTAGTATGCAGAAAGAGCTCACAAATATGTAGAGTGCTAAATGGCAGTACACTTCAGTAG
>chr1	31198323	31198648
GGCGTGAACCCGGGAGGCAGAGCTTGCAATGAGCCAAGATTGCGCCACTGCACTCCAGCCTGGGCGACAGAGCAAGACTCTGTCTCAAAAAAACAAAACAAAACAAAACAAAACAAAAAAACAAAAACAAAACAGTATTCATTATCTTCTGAAGTAGTAACAGTCTGCCTTTTTTTAGTCCAAATGACCACTATCAGGAAAATCATGTTGCCTCTGAATCTAGCCTATAGAATTCAAATATGAGAAATTTTGGCCCAGTAGCAAGCTGGCAGAACTTAAGGAGGAGGTAGCTTCTGTAGAAACTGTTTCACTGGACACAGTATCAG
>chr1	102038655	102038980
TTCTAGTATAAGGCCAACAATGCAAAAGAACAGATTTTATTAAGTCCCAGACTTTCTCTGAATCCACTAGTGATGACAAATTGTTAGCTAATAGTTTTATGCTGAGTTTAGTTAACTTTTAGAATGAGAAATGATTCTACAATCTTGATTTCAGTATGGATACTGCTTGCTGAGTGAATATTTATGACTCTGGGCCTTTCTATAAATAACTGTTTAAAGCTATAAACATTAAGTAATGAAGGCTTTGTTTCATCCTATAGAGTCCGCATATAATTCATGCTCCTTTCCTAGAACACTAGGTAGACTATTTCATAGTAGCTTGTCTC
>chr1	54272148	54272438
AAGGTGGATCACCTGAGGTCAGGCGTTCCAGACCAGTCTGGCCAACATGGTGAAACCCCATCTCTACTAAAAATACAAAAATTAGCTGGGTGTGGTGGTGCATGCCTGTAGTCCCAGCTACTAGGGAGGCCGAGGTAGGAGAATCGCTTGAACCCGAGAGGCAGAGGTTTGCAGTGAGCCGAGATCGCACCACTGCACTCTAGCCTGGGCGATAGAGCAAGACTCCATCTCAAAAAAAAAAAAAAAAAAAAAAGTGATAAAGTGATACATGCTATAACATGATGAACCTTG
>chr1	31560185	31560475
AGTGCAGTGGGTTCAAGCGATTCTCATGCCTCAACCTCCTGAATAGCTGGGATTACAGGCGCATGCCACCACACCTGGCTAATTTTTGTATTTTTAGTAGAGATGGGTTTTCACCATGTTGACCAGGCTGGTCTCGAACTCCTGACCTCAAGTGATCCATCTGCCTTGGCCTCCCAAAGTGCTGGGATTATAGATGTGAGCCACCGCACCCAGCCAAGAGAATTCTTTTGACTGAATTGAGTTATAGGAGGAATATAGATAAATTTGGTGGTTCTACAGTCATTTGTTGGT
>chr1	220799104	220799392
ATATTAAATGAGCCTTCTCCAAAAGCACATTCGTATAGCTTCCTTCTCAATGTTAGCTTGTAAATCAGCCAAAGTTACGTTCATAACAGTAAGAAAGTTCTCTGTAGAAAATCTTAGGATGTGAAGGATTAGAATAAACAAATCATAGGTTAGAAACGGTCAAACATTATCTATTCATTCTAGCCATGTAGAGAGCAGCAAGGTGGAGACCATGTAGCTCTCACAGAGGTGCCTCATGCTCATTAGAAGTTCCACCTGCTGTTCATAAGTCTTACAACACACAAAGGAC
>chr1	109949546	109949834
TTCTACAGGCTAAAGAGAACCACTCTTGGGTAGTCTTCCAGCTGCCAATTTAATTGGCATGAGAGAAAGCTGGTCTGCCAGTCTCTCCTTAAACTCCTACGGACAGTACATTTTTAGCCTCCTAAGTGGGGTTACTAGCTCAACCCTTCTATTATGTTGCAATGAAGATTCATATCATATGTTATTTTCTCTGTTCTGTCATTTTCATCTCCTTCCTTAGGCAATTTGGGAGAGTACTAAGTGTAACTCCTTTGCTTTGCCTAGTTGATGGTCCCTTATCTCTTTGCAC
>chr1	216897213	216897528
TGCAATACACTTGCTCTGTGCTAAGAGTTGTACACACTGCTAGGCACAAAACTGTGATAACTGGGTTGTCATCCTTGTATTCCAGTGAGACAATAAACAGCAACAAGTATAAACAATATACAGCAATGAATGTCCTCTAATTTTCACGATAGTCACATTCCAGAGGTGGTTCCTATTTGTATTTTCATTTCTTTGTTCTGCCAACTCTCCAGTGTCTCTTTTCTTCAGACAATATTGCAAGTACAGTGGTATACAGTGTGGAAAAATTTGCCTTGTGTGTTTCCAGCATCAGAATAAAAGTCAATGGCATTTTCTA
>chr1	10151424	10151739
TACTCAGGAGGCTGAGGCAGGAGAATGGCGTGAACCCGGGAGGCAGAGCTGGCAGTGAGCCGAGATGGTGCCACTGCACTCCAGCCTGGGCGACAGAGTGAGACTCCATCTCAAAAAAAAAAAAAAAAGAAGAAGAAAAAGCATAAGGTAACAGCTGTTGACAATGGAAGGATATTAAGTAGAATAATTGAGACCGTGTAAAATCTTTGGCTCTCTTAGCTGTACCTTTGTTACACTCAGGAAGCCAAAGGTTAATGGGAGCCGGCCATCACTAGGGTTTATGGTGGATTGCAAATAGTCAGAATGTTTGTTCTCA
>chr1	108435765	108436089
CCTTCATATTATTTTCAAGTAATTTTTTCTAACCCCACATGTCTAAGATTTTTGTCAGCTGATCAGGACCTTCACTTTGTCACATGGATCAAGAACTACTCTAGTGACCTCTTAATTTGGAAAATGAAACTAACCAAACATGCAAGAGACAGGCATGGTCCTAAATTATCACACAACTCTTAGGATAATGAATTTCGAGTCTTGATCACATGGGTGTTACTAAAACTCCTACCCAAGGATTGCTTTAAAATGTTTTATAATGATATGCATTTCCTTTGCACTTAATGTGAAAATCCAATATGTAGAAAGTAAAGACAACCCTTTT
>chr1	69395878	69396202
GACTTACATCCTTCTCATGCCTCAGTCCCAGCAGGGCTTGCTTCCCAGTCCTGACTGTCACAGCTGACCTAGCTGTTCCTTCAGACCCAGCAATTCACTCCTAGCCCACAACTCATAGGATTGCCATAGGATCCCTCCCCCAACCCAAGGCTAAGCCTCCGCAGTATCTTGTCCTGCTCAATTTTGGGGGTGGTTTCAACTTCCAGTGACAGTAGCTAAATCCCACGCCATGGTTGCTTCTCAGTCTTGGTTGCATGACCCCACCCCTTACTTTTGCCCTGGTTCAGCAAGCAGCAGCCCAAGTTTCCCTAACTCCTAGGACTGC
>chr1	105123295	105123587
CTGGCAGTATTAGTAATGGTATTAGAATTATACTACAAAGAGAAAAAATAGAATTAGTCATGTATTTTCCTTCCCTGGGATATTTCAGAAATACATCTTGATTTATTGATTCGATGTTTCAAGTCTATTTATTTTTTGCTTTGTCTTTGTTGGAGTCCACATTATCTACAAGAGTTCCACTGACTTCACAAAATCTTGAGACTTAGAGCAGCTTGTTTCTTCACAATCTGTAGAAGATTAAGAAAGGAATTAAGATTTTTAATTCATATGTAAAATTCAGAATGCACACACCC
>chr1	38343945	38344237
CGCAACCTCCACCTCCAGGTTCAAGTGATTCTCCTGCCTCAGCCTCTCAAGTAGCTGGGATTACAGGTGTGTGCCAGCATACCCAGCTATTTTTTTTTTTTTTGTATTTTTAAAGAGACAGGATTTCATCATATTGGCCAGGCTGGTCTCAAACTCCTGGCCTCACTGATCTGCCCATCTCGGCCTCCCAAAGTGCTGGGATTACAGGCATGAGCCACCACACCTGGCCTAACAACACCTCTGTTACTGACAGTAGAGTGCTGGAGTGGGTTCCTACTGGCTAACAGAACCCA
>chr1	20972888	20973190
TTTTTCTCTTAGCTGCAGGAGAAAGGAGTCACATAAATTAGCACTGGTATAAGGGCTCAGTACATAAGACAAATGAGAATTTTAAAATGCACATTAGTTAACAATTACAACAGATGCAATATGGTATAGTGGAAAAAACTCAAGCTCTTAAAGTCAGAAAACCTTTGTTTGTATTTTCACTCAAACATTTACTAGCTAGCTATATGATCTTAGTAAATGATGTGAGTCTTTCTCCTCAGCTATAAAACAGTAATATAGAACCAACTATTTCCCAAGGTGTTGCAAGAATTATAAGAGTATGTT
>chr1	120639859	120640161
CCGCAGGACCCCGCCGGGAAGTAGAGCCCACCCCTTTACCAATCACCGCCCGTTTTCTATCGACCGATGGGGCCCATAGCCAATAGGAAGAGCTGATACCGAGAGGCCCGGAATGAGGGGGAGGAGCTGGCAAAACTTGGAGGTGTGACTAGCACTGCCGAGGCGTGGTCACAGATTAAGCTCCACCCCGGGTTGTTGAACCCCGAAGTAGAACTGATGGGCGGGATTAAGGTGGAACCGACGACCAAACACAAACTCTTGAGCTAAGGCATGGCCAATTGGGCCGGGGTAGAGAGGAGGGGT
>chr1	117568125	117568433
ACAAAAATTAGCTGGGTGTGGTGGTGTGCACCTGTAATCCTAGCTACTGGGGAGGCTGAGGCAGGAGAATTGCTGGAACCTGGGAGGCAGAGGTTGTAGGGAGCCAAGATCATGCCATTGCACTCCAGCCTGGGTGACAGAGCAAGACTTTGTCTCAAAAAAAAAAAAAAAAAAATTCTAACTCTAAATGAAGTCACATTCTGAGGTACTAAAGGGGGATGTTTAGGACTCTAGTATATCTTTTTGGGAGGTGTGATGGACTGAATGTGTCCTTCCAAAATGCATATGTTGAAATCCTAATCCCTGATG
>chr1	236022184	236022492
TCTTAGCTATTCTGCACACGGTCATTTCTTTCTTCTGCATCATTGGATACTACTGCTTGAAAGTAAGATAGTAAGGCACCAAGGTACCTGTGTGTGTGTGTGTGTGTGTGTGTGTGTGTGCGTGTGTGTGTGTGTGCGTGTGTGTGTGTGTGTGTGTGTGTGTTTTGCAGGCTGGACTTCTGGGGAAGCAGATTCTGAGCTGGAAACTTTGTGCACAAAGTTTCTGAGGGAATGCTCCATGAATCAACATGCATGGGGCAAATGGAGGAAGGATGGGACAGAGGGGAAAGCTGGGCTACTGTAGACAGA
>chr1	173211758	173212099
GTTTGGAGAAGATTTCCACACACTTTCTTTACCCTCTGTATGACTGTGATGTATGACTGTGATGCACCATGATTTGCAGGCAGAAGACAAGGCAGATGTGTTGAATAAAGAGCTCCTTTTGACCAAACAGAGGCTGGTGGAGACTGAAGAGGAGAAGAGGAAGCAAGAGGAAGAGACTGCCCAGGTAAAAGGAATAATATGTAGGCTTTTCTTTACAAAGGTATGTTGGTAGGGAATTAACACTATAAAAAAGAAGGAAAATTAAATTTCTTCTAAATCAAAGGTGATGTTAAAGCAGTAATGTAAGTAGTTGAGTGTACTTACTCAACATTTTTGTTCAAC
>chr1	146639190	146639531
TATGGAAGACTCAGTGGATCCTTATCACCTTCATAGAAAGGTACTCACCTCCCACGTCAAGAGAAAAGCCAACATGTTTTTCCTCCAATGCATAAAAGGAACTTCCATAGGGCTGGCAGGAGTCAGGCTGTTCAAGACAACTGGAAGGAGTTGAATAACATCTATCCAGTGAGTCCTGCAAGACTTCAGGCTCTACTACCTCCAGCAGCTCCCTGCTGAGCCTGGAAAAGGAGGAAAAAGTAAAGAATAAGCCAGGGGAAATCAGACACAACAGAGCCCCAACTAGGTTTCATGGGTAGCATAGGGAAGTGGTTAAAAAACTAAAAGGATAGATCCATTAAT
>chr1	33585949	33586251
CATGTGATGAAGAGTGCCTGGAAAGGGCAGGTGCCAAAAGAGCACCACTCCCCATCTGCCCGACCTTCTGCGAAACAAGCCCGCCCTTGTGAGTGAGCCAAGCCAGAGGCCCCAGTTCCCGCCTTGCAGGGGCTGGAACTTAGGTACAGAGAAATCACCAGTGGAAAACACAGTTTATCAGCTGGTTAGAAAGGGTGAATACTCCCAAATGTAGATCCAGATGTTGGGAGCTATTTGTTAAAATCACTTTTATATTCCCCAGTGCCTAGGGCAGTACTTTACCTAAAATGGGAGCCAAATAAA
>chr1	174729412	174729714
TCTATTCTCCCAAATTTACCATCCACAAAACCCAGTCTTCTTCTGGAGAGAAGAAAGTGAGAAGTGACAAGTGGCTCAGAAGGCTCTGCTAGGTTATGTCATCCACAAGGAAACTCACAGAATGGGAGACACACTTGGGCATGCATCCATCTAAGTTCTAAATAAACAGTTCAGGAGAAAATCCTACTTCTCTGGACTCAAAGCAGGAAATATGACTTTGAATAGCTGGTTAAAGGAAGCAGAAACATCTTAGTTAGAGAATTTTTTTGGATTATTGGCCTGGCTCAATATTGCTGTTTAATT
>chr1	49847580	49847988
ATAAAAATCACCAACAAATAATTAAGAGAGATTAGACAAGAAGAAAAATAAGAACCAGTTCATCAAAAAGAAAGCTGAGGAAGAAAAAAAGATAGAGATGGCTTATCAGTCTCTTAAAATAATATGAATTCAGTAAATGTGAATCAAAGGGTAAAAAGGCACTCAAGAAGAAAAACAAGGTCATTATGGTACAACAGAAAAAGAAGGGGATTAAAATCTGACAACCTAAGATTGAGTCATGTTTTCCTAGACTATTTAGCCCTATGATCTTAAGTAATTTTTTTAACTTTTATTTTAGTTTCAGGGGTACATGTACAGGTTGGTTCTACAGATAAATTTCATGTCCCTGGGAGTCGACATACATATTATTTCATTACCCAGGTAATAAGCATAGTACCCAATAGGTAGC
>chr1	8281588	8281996
AGGCCAAGAGCTCACTGTTTTATCTCCAAGCATAGTTTATAGAGGAAATGAGTGGTGGCAAATGTAACAAGAGATTTGCATAAACCACTACACAGATTATTGTTTAGCTATATATATATATATATATATATATATATATATTTTTTTTTTTTTGAGATAGAATCTTGCTCTGTTGCCCAGGCTGGAGTGCAGTGGCACGATCTCAGCTCACTGCAACCGCCGTCTCCTGGGTTCAAGCTATTCTCCTGCCTCAGCCTCCAGAGTAGCTGGGATTACAGGTGCCCGCAACCACACCCAGCTGATTTTTGTATTTTTAGTAGAAACGGGGTTTCACCATGTTGGCTAGGCTGGTCTCGAACTCCTGACTTCAGGTGATCTGCCTGCCTCGGCCTCCCAAAGTGTTGGGATT
>chr1	153300746	153301196
GTGAGCCTCCTGCCTTGGTTTCTACCACCATCTGGTGGTCAATGGCGGGACTGCAGTCGGCCAGGGACTGCGGTTGACCTACACCTTCCTCCCCTGAGACATCAGCTGGCATGCCTCCAAGCCCTCTGCGCATGCCCTCATTCTCTCCTGCCCCCTGGCTGACTTTGCATGTTGACTTGAACCCCTCTGGGGAATCTCTGTGCATGTCCACAGCCCCTGGTTATGCTCTCACAGCCACTGCCCCTCTCTCTGTTCAGGCTGAGCTGGCTGACCGACCCAATCCCCCTACCCGCCCTCTGCCCGCTGACCCGGTGGTGAGAAGCCCGAAGGTAACGGTGGGGGGAGAGAAGGGCACGGCCTCTCCCCCCACCTAGGGCTGTGGTGCTGGTAGCCATGACGGTGGTGGCCGTGGCGAGATGCCCCCTCAGTGCATGAGGGCACATATCCCGGT
>chr1	181079340	181079790
TGGACAAAATTTCTGAAGATGTGGATTGCATCCTTATTATATACCTGTCTTAGGGGCTTGAGAAATTCCATTAATCTTTGTGTCTTATGGCTTTATTTCATGTATTTATACACCAGAAATTTCAGAGTCTGTTATGTTCCATTCATTACCAATGATAATACTTTAAATAAAATAGAAAAATCAGTAATATTTTAGACATGTTTGCTCCCATTGACACTCCCCCTGCCCCGTAAGCGATGAGGTCTTGCTCTGTTACCCAAGCTAGAATGCAGTGACACAACCATAGCTCACTGCAGCCTCAAACTCTTGGGCTCAAGCAGTCCTTCATCCTTAACCCCCTTAGTAGCTGGACTACAGGTGCATGCCACCACTTCTGGCAAGTTCTTTGTGTTTTGAGGCAGAGTCTTGCACTGTCGCCCAGGCTGGAGTGATCTCGGCTCACTGCAGCCTC
>chr1	95221455	95221735
AGAAAAAGTTGAAGGTCAAATGAAAATACAGAATAATAATCTAAGGGAGGCATTTTGCATTAAGAACAGCCTGATTTCAGAGGGGATCTGCTTATGATTCTAATAAGTCCTTCTCTGTCAAGAACCAGGATGCAGCAAACAGCGCATGTTTAAGCCCATGCACTTTGGAGCCAGGCAGAGCTGTGTTGTCTTGGCTCTCTTGCTTACCAACTGTGTGACTCAGGGCAAATCACTTAACTTCTAACTTCTAGCACAGTTCCTGGTGCTCAGTCAGCACTCAT
>chr1	61924294	61924574
GGTAAAGCACTAAACTGAAAGGAAAACTTGGAAGAGAAAGCTGTCTCTTTCTATAACTAGCTGTAGAATCAAATAATTTATTCCTTACTGGATCTCAATTTTTCTTATTGATTATAATGAAGAATAGAATAAGCTGATCTGTACAGTATTTTTAAAGTTTTAATGTCTTCTATAAGATTTAGATACAAACACCTCAGCTTAAGCCACTACAAAGTATCATCAACACACTTTTCTATGAACTATCTGGTCACAGAAGAAACTGTTTTATTTACTTTTTAAAA
>chr1	37651402	37651683
AGTCAAGGCAGTCCAGTACCCAAGAGGCCCAGACATCTGGGGAGGCAGTGGTAGGAAGTGAAGCCATGGCAGCCACAGAGTCTTTGGGTCACTTAGCTGTGGGGCTGTGGGATGACTCCACAGGGACTAGGAGCCTTTCACACTGATTTATGAGATGGTCCCTGCCAGAGGACTCCTGGGCAGGGATGCCATTTGTTACTTCCCCAAGGAAAGCCCCAAAATGATGATCACAGCACACAGATCCAGCACAGGAACACACACACAGTCTCTCATTAATAACTC
>chr1	241494812	241495093
TCAGGAGAGAAGAGGAAATGAGTGTGTTCTCTCTCTTGGTTAGAAACAGATAAAGCTGTGTCCCATTAGCAGTTGGATAGGAAACGGTAACTGGAACCTTCTGTCTAATCTGGTTTCCTTAAATGTAAGGAGCAGATAACTGCATCTGGGGAGTAGTGCTCTTAATAAGGATTATGGGGGCTTCAGTTGCAATGGCTCCAGTTGAAGAGCCATGGGATTTCATCTGTCCTGAATCATCTGAGTGTTATTCTTCTTCACATTAACTGTGTTTATCTGTTATAG
>chr1	194173848	194174147
TGAAGGAGCTTATGCATGCAGAGGATAGAGTGTCTACAAAGACACTGACACATGTATACACATAGCCTTTTGGGAAAAAGTATAGATACTAGTGCCTGAATATTGGGTGAGTGGCCACAGTAAGAACAGAAAAAGACTCAACAGATGATTTGCAGCAATATCAAGATCTTATAAGGTAAGCTAAAGTGTTTAGGAGCAATATAATAGGATTAATTAAGGGAGGAAAAAAAACTGGAGACACAGTAATCATATAAGGCAAAGTAACCTAAAAGTAGGAAATAATTTTAAACAAGAAAAAAA
>chr1	75751545	75751844
CATTCCACAAATCCACTTGCCGGTATACACTATTTTAATGGAGGAATCATGTTTATTACAATGCAGTCACTTGGCTTCTCAAATTCATAGTTAGATATTTTATTCATAGAGTTTAAAATCTGAGCATTTGTAAAGTGCAGCTTTGTCCATAGCTTTACCAATTGGTACTAGATAATTGGATGGAATAAACTGCCCTATAACATAAAAGCTTAAGAACAAAACCAGCTTGATTTGTAGAATATATCAGAGGGCTAATACTAAATTTGAAGCTTATCTCAAATGGAAGATACAAACAAAAAT
>chr1	204185346	204185647
GGAGCTTTCCTGCCTAAGGAATAAACCAGACTCTCTAGAGCCAGACCCACAGGTGTAGGCAGCTTTTGCAAGAACAGAGTCTTGTAGCAGGGGCTGCTCCAGTTCACATTGGAGGGAAGGGAGTGTGGAGGGGCATGTGTCTACCATGAGAGTTTGGGGGACAAGTCCAGAAATTTATCAGCACCCCTCTGCAAAGTAAACCTCCTATTGCTGTGGGGTTTTTTTACCTGCCAAGGTCAGGGTACTTAGTTCCCTGATTCTACCCTCCCCCTTTCCAGCAACCTTGCCAGAACTGATCACTG
>chr1	61375255	61375556
GAACTTCCACTGAGTTAAGAGTGGTTTCAAGCAAACTGTCCTATAAATATGTGAGAATTGGATTATGAATGTAAATATTGTGTGCGTAATCTTATGGATCAAGATAAGTTTAAGGGAAAATGCTAGCGGACAGAAACTTATAGCTTTTGGAAGAAAAGGTGACTCAAACATAAGAAGCAAATTATTTGAAGCCCACAGTAGCCAAATGGAGAGAGTAGGTTGAAACATTTGTTAAGTGCTGCATGCCAAACATCCTGTATACCTTACCATCTCATTTAATATTGATAACAACTCCACAAGGT
>chr1	146814805	146815097
AGGTGACCCAGCAACCTCTAGTGACTGTCGAGAACTCCAGATTGGAGAATTGACTCTCCCTTCTCTCTAACTTATTGAAAGAGACTTCGTGCGTGGGTTCTAGTTTCAGGGTTGTCCATTGCAAGTCATGTGGCTTTAGTTAAGTCAGCCCTGTGGCATCACTGCTCCTCTGTTGTAAAAGGCAGAACTGGATGTGGATGCGGTCTGAGGTCCTTCCTGTATCTCACCTCCAGGGTTCTTCCCATGGCCCTGCGCACCCTTCCCTAAGAGACGGGGACATGGAGTTGTAAGGG
>chr1	9033049	9033341
GATGTGATTGTGTCACTGCACTCAGCCTGGGTGACAGAGTGACACCCTGTCTCAAAAACAAAAAACAAAAAAAAGGAAAGAAAATGGTGCTGGAACAACTGGACATCTATATGCAAGAAAATGAATCTAGACACAAACCTTAGAATTTTCCCAAATATTAATTCACAGTGGTCACAGACCTAAATATAAAATGCAAAACTATAAAACTCCTAGAAGATAGCTTAGGAAAAAAAAATCTAGACAGTCTTGGGTTTGGCGATGACTTTTCAGATATAACACCAAAGGCATAATCC
>chr1	216731340	216731629
TGGTTTATTATACACATTAGGTAGGCAGTAAAATGTAAAGGTTAAGAGTATAGCTCTGGAGCCAGATGTCCTAGGTTCAAATGCCATTTCCTCCTTTGCCCTGCTGCAGCCTTAGTTAAGTCACCTCTCCTCATTCTGTCTCAGTTTTCTCAACCATTAAATGGAGATAACACCAATACTAACCACACTGGGTGGTTGTGAAGATAAAATGAGTTAATACTTGTGAAATACTTAAAATCTTCCAGAAATATACTCATGAATATTACTGTATGGTGAGAAAGTAATTGAAA
>chr1	245540177	245540466
CTCTTACTCCAAGTGAGAACTCCCCTGCCCAGTTCCCTGGTCTTGAGGTGTGGGGGGAAGTTAAGTCTTACTTGGAGGCATTGAGACCCCGTAATCCTCCCCAATGATGAACTCTCCATAGAAGCCAGTCTGGGCAGGATCTAGAAGGGACCAATCCTCTTCAGAGAAGCATAAAATCATGTCCTTGAATGGAGAAACCCGACTCTGAAAGCACAGGAGAACAGGGATGCCTCAGTCCGGGACGAGCTAGGTGTCTCAGTCTTAGTCCACTGAGGCTGTGACAACACAAC
>chr1	50722167	50722430
AGGGTAGGATCAGTTGTGCAATTTAAAACATATTAAGTTTCTGATGTATATGAGACATCTAAGTAGACATGATGGGCCAGCAGTTAGATATTCAAGTCTGGAGTTCAGGGAAAGGGAGGAGCTGGAAATATAAATCTGGGAGTCAAACGTATAGACAATATAATATAGCCATATAATATAGTCAATATAATAGTCATAATACTGGATGAGATCACCAAAGGAGTAGAATGGATCCCATATAGAGACAGTTGATTTGACCCGATT
>chr1	234523650	234523913
ACCCAGAGAGAAGATGGCAGTCTATGAACCAGGAAGTGGGCCTTCACCAGACACAGAATCTGGCACGTTGATCTTGGACTCCCGGCCTCCAGAACTGTGAGAAATAAATATTTGTTGTTTAAGCTATGTGGTCTGTGGTATTTCTGTTATAGCAGCCCAGACAGAAGGACAGTGATTTTCCTTAGGTGTCTTTGGTATAGCACCCTACAGCCATGACTTCCCGCATCATTCTATGCGGTCACCTCTGAAGTGCTTCTGACCAGA
>chr1	222573060	222573361
AACTTTGGGAGGCTGAGGTGGGAGGATCATGAGGTCAGGAGATTGAGACCAGCCTGGCTAACACGGTGAAACCTCGTCTCTTCTAAAAATAAAAAAAAAAAAAATTAGCCAGGCGTGGTGGTGGGCGCCTGTAGTCCCAGCTACTGGGGAGCCTGAGGCAACAGAATGGCGTGAACCCAGGAGGCAGAGCTTGCAGTGAGCCAAGATCGTGCCACTGCACTCCAGCCTGGGCGACAAAGCGGGACTCCGTCTCAAAAAAAAAAAAAAAAATCAGCTGGGTGTGGTGGTGCACACTTGTGGTC
>chr1	39513707	39514008
CATCATAGCGCACAGTAGCCATAAACTCCTGGACTCAAGCTTGTAGCTGGGACTGCAAGCACACCACCATGCCTAGCTAAGATACCATTTTATACCCATCAGATTGGCAGAAGGTAAAAATTCTGAAAATACCAAGTGTAGGCGAGGATGAAGAGTGATGGGAAAACCTCTTCATAGCACTTAAGTGGAAGTATAATTTGCTACTGTTCTTTAGAAAGTAGTTTGACAATATTTTGTAGAGTTGAAAAATGCCCATGTTCTATTACCTAGGGTTTCCATTCTAATTATATTCCCTAGTGAGA
>chr1	162601612	162602312
GCTGGGAAAGGGAGAGAAGAGCATACAGAGCCTACTCAGGCCTGAGAGCAAAGCAATTCCTCTAAAATCTCTGGGCCTTACACTGAATGTGAAGTAGCAGCCACTTGTAGCTGGAGGAGAGACAGAATTGCTGAAAGAGCTCCCTCATCCCTACCCTAGAGTCACAAGTGTATTAAGGCAGAGCAGGACAATGGAGACAAGACTTGAAGGAACTCAGATCACATTCTCTGCTAAAGGAAAGATTCTGTTCCAGCCCTCAAATTATTTGATGTTTGTGGTGAAATGAATCTAACTAAAGCCACCACAAAGTGCATACTCAGGTCAACCACATACTAGAGGGACTAACTCCCACCCGACCCCTACAAGCCTGACAAAGGTGCATGCCCTTTCTAAGGTAAAATGTTATTTACCTTAGTTTCTGTGGTTCTTTCACTCATAATGTCTAGCATTTAATCATAAATTGCTAGACATGTAAAGATTTCTGTGGTTCTTTCACTCATAATGTCTAGCATTTAATCATAAATTGCTAGACATGTAAAGAAACAAGAAAGTGTGGCAAATTGTTAAGGATAGAACCAGACCATAAGACTGGTCAATAGAACTAGACCCAGAAATTGACAGATGTTAGAAGTATCAGACACAAATTTTAATATAGCTATGCTAAATGTTTTAAAGAATCTAGTGGAAAAAGTTGCATGAAC
>chr1	89275704	89276404
AGAAAACTGCTCTTTTCTGTTTATTACGATGAGGTGGGAACAGTTTTTGTGCATTTGGTTTTTACATGAGACTGCTTGAAAAATTTTCTAGGGACTTTTTCTTTTAAATGGTGGGTAGACAGAAGCAACATTTCCACTTTCCAGTTTACTTGGTTTGTAGTCTATGGAATCCTTGTATCCTTCTAATAGATGGTCACAGAACAAATTAATTCATAATTTAGTATTATTATACAATAACTTATGTATGTATGCTTAGTGTTTCAAAGATTGTCCCAAATATGAAGAATCCCATGAACAGATTCTGAATTTCAGGTATGGTATGTTTTTATATAAAGCTGCTTTTTACATAAAGAAGACTCTGAATTTCAGGTATGGTATATTTTTATATTAAGCTGCTTTTTACATAAAGAACTCCAGGCAGTATGCTGTAGGGTACACAGCAGCAGAGATCCATTGATTCAGCTGGGGTTACTTAGTCTCATATAGAACGGAGGCATGACCTGCAAGTTACGAAAATAATGAACCATATTCAAGTGTGTGTAAGGAGAGCAACGCTCTGTGTGCACAGCCCTGGGCTGGATGCTGAGGGTATGAAGACTAATTAGACACAACCACTGCCCTCAGTAGGACTTACTCCAGTGGGTAAGAGTGACTTGCACCCAAATTATAAAATCAAAGGATTAGAGAGAATAGGAAGAGAA
>chr1	105878191	105878491
TAGTTCGGTGAAGAATGATGATGGTATTTCAACGGAAATTGCATTAAATCTGTAGATTGCTTTTGGCAGTGTGGTTATTTTTACAAATTTGCTATGCAGATTTTAAATTTGTCAATGCATTTGCCTTTACTGAGATATTAATTGGTTTATATGGCTTTGATTTACTGTCTTGTTTTCATTTCGACATATATGACTTCCTTTAGCATTTCTTTCAAGGATGGTCTGGTGGAAACAAACTTCCTGAGCTTTCATTAATTTTGGCATGTTTTAGTTTTTCCCTCCTTTTGAAGATAAATGTTTT
>chr1	45883987	45884287
CTCAGGAAAAGTCTTGGGAACGATATTCCGAAGTTTTTTGTTTTTTTTTTTTTTGAGGCATTTTATTTGTAAATATGTATTGCATCCCTAGAAACAAAATCCAAGGATTTTCCCTCCTGTGTGTTTTCGTCTTGCTTCTTCATGGTCCATGATACCAGCTAAGGCTGTCAATATGACGAAGTCAAATGGTTGGGATAGAAGCAGATTGTTCTGCCGTTTTTCTAGATCTTTGAGTTGCAAATCAAAGCTGGGGCTCTACACTTGTTTAGCCTGCCTGTGAGGTTCACAATTTTCCCAGCTC
>chr1	218067775	218068053
CTGCTCCCCCCACCTCCTACCCTTCTCCCACCCTCCACCCTCAAGTGGGCCCCAGTATCTGCTGTTCTCTTCTTTGTGTTCATGACTTCTCATCATTTAGCTCCCGCTTATAAGTAAGAACATGCAGTATTTGGTTTCCTGTGTCTGTTAGTTTGCTAAGGATAATGGCCTCCAGCTCCAACCATGTTCACATGAAAGACATGATCTTGTTGTTTTTCATAACTGCAGAGTGTTCTATGGTGTATACGTACCACATTTTCATTATCCAATCTGTCATCG
>chr1	246781062	246781340
TTCTCTGGTGACCTGCATGACCCAGCAGAGGCACTCATAATCCCCGTGGAAACATAACTCCATCAGTCTGAGGACCACACCCCAATCCCACACAGCAGCCACACAGCAAGCCCCGCCCAAGGAGAGTCTCAGCTCAGACACGCCTAACACTGCCCCCACCTCTTGGCCTTTCTCTACCCACCCTGGGAGCCAAAGACAAAGGACATAATCTCATGGGAGCTCTGAGGCCCGGCCCATTGCCTGAGAAATCTGGATACTTATCCAGGTAACCCTAAGGCA
>chr1	197117915	197118217
GACTGCCTTCCATATTTTTAAATCGAAGCCTTTATTTATTCACCTGCCTTCATAATATTTTAGAATATATGTCTTGGTTGCCTCCAAACTGTTCAAGTTTTTAAAACATTTTGGGTCTCACATTTTGTGTATATTTTTACAGTAAATATTTTGAAGTGGGAGGAAGAGTATCATATAAAAGAATGGCCACTTCCCAAACTTTAAGGCAAATTGATCTTGGAGAAGTATTTTCTCATAGTCAGAATGCAGCTCTTCCAAAATAAATGACTATATCAGTGCTCAATGGCAGCAGGCTTCTTACAA
>chr1	216921572	216921874
TTGCATCCTTTCCAAAATTTGTCTCCATGGGAGACAACAGACAAGGAAAATCCATTCATTGCATAGAACCAGGGGCCTTGTTATTAATCGACCAAGGAATGCCTTGGTCCATTGCCAGGGCAGGTTGTCCTTGTTATTTATGGCCAGAAGATTATAATATGTGCCATGTACTAGTGATTTCTGTGTGTTTCTCACTGATCTGTTTTCCAAATGAAAATTTTGTTTCATTTATCCAGTTCTCTACTAACTTTTGTTAATGGATGTGTTGGGGATCTATTACATGTTATCTTGGCCTGTGTTTCC
>chr1	57385908	57386163
ATCCTCCTCTTCAACATATGACACTATTTCAGTCCATAATAACATCTCTTTCACCACTGAGACTTCCCCAAACTTTAATTATAATCACAATACCAGGTAGCATTCATCACAAAGCATATTATATGCATCAACTTGTTAAGTCCAGAAAATAATTGTAGAGGTAGGTACGAGTATTCAGGTTTCATAGATGAGGCTCCAAACTGAAAGTGTTAGAGGCCATGTAACTTGTCCAAACTTACTGAGTAGAACCTGAACT
>chr1	110680806	110681061
TTGATCAGTGAGTCACCTTAGCAGGTCTATTTAGGTTAAAAAGTCACTCTGGTGCCTGGTTTATTATCTCGATTGGTTATTACATTGAGTAATCAGATAATGGCTTAACTTCAATTTCCATTTGTGGTCTATTAATATAACCTTGAAACAGATTTAAACCCAGCTATAACTTTTTATTTCATGCTTTTACAAATAATGTGTTCATGTGTTTTTTATCCTCCAGCATCCAGATTTTTATCTTTAAATACCATCTCCC
>chr1	24378687	24378995
TCCCCTTCTGGCTCCATGACGTCCTTCCTCAGACAAGACACAGCACCCTCTGAGCTCAATCCCCTCACCTCTAGAATGGGGAAAACACAGAGCCTGCCTGGTCACATTGGGAGAAGGAAGTGAAATATTCACGTAGGGCCCTTAGCACTTGGCCTGGCACAGGACGGGTCCTGAGGACACGGTGGTCCCCTCCTCTTCCTGCTTTCCCCTCCTCACCAACTCCAGGTGAATCCTCCCGAGCTTCTGCTTCTATCATCTCACTGTCCTGCTAAAGAACTCTGAACGATTCCCATCTATGTTCGAAGATGG
>chr1	148305227	148305535
GCTGATTAATGTTAAAGTGCTATTGGTCTATTTTAACTGTGTACTTCTTAAAATATAATGAAAGAATTTATTTGGTAATCCTGAATCTATTGACCTCACAAACACTGGTCATTATTTTGGTGGAAATATTCATAAGCATTTTTAGTTACTGATTTCTAACAATTGTTTCTTATTATCTTCCTGATTTTACAATTCCCCAAAGTAAAGGTGCGAAAAACAAACATCTACCCTCCTTTTCGACAAATGCCATGATAGAGGGGAGACCTGTGTGGTGTAAAGACAAATGCAGACATTTGGAAGTTGATGGTT
>chr1	81846862	81847143
ATTTAAGAGAAAGAGGTTTAAGTATCCCTTACTCATCTCATTTAGCCCCTATGTTTTTCTTCATAGCATCTCTCAGGGCCAGTGTTCCAAAAAACATACTTGGAAAAGCCCAACTCTGCTACTCTTCTCCATTGCCTGTTTGAGACTAAGAATTCTTTCATTAGCTGACTTTCCTTCTATGCACCCATTCCTCATTCTTCTCCCCAATATTACTTGCCCATTTCTCTGTTCTATTCCTTCACCCTTCCTTCTCTTCCTCCTTTTATTCTCTTTTTGGAAATT
>chr1	169895249	169895530
TCAGGAGTTTGAGAGCAGCCTGGCCAACATGGCAAAACCCCAACTCTACTAAAAATACAAAAATTAGCCAGACATGGTGGCGGGTGCCTGTAATCCCAACTACTCAGGAGGCTGAGGCAGGAGAATCATTTGAACCCAGGAGGTGGAGGTTGCAGAGAGCCAAGATGGCACCACTGCACTCCAGCCTGGGCGACAGAATGAGACTCCGTCTCAAAAAAAAAAAAAAAAAATTTATGGAGGCTCTTCAGATATTTTTCTTTCACCCAATCTATTTACTAGCAA
>chr1	245441289	245441568
ATATTCAAAATATTATCATTTCAATGTATGATCAATATCTCAATATTCATCAATATATTAATGAACTATATAATTTTCGGTAGTCAATCTGTGAAACTCACTCTGTATTTCACCTTCCCAGCACGTCTCTGTTCAGCCACATTCCAGGCCCTCAGTACTCACACATGGCCAGTGGCTGTCACACTGCCGTGCAGCTCTGAGGGAGGTGAACGGTCTGAACCCTCATTTCCTTCCAGCAGTGAAAGATCGGTCCTCCTTATCAACGTCTCTCCCCAGGCCA
>chr1	173303084	173303363
CCCAGTCTGTTATTCCTGCCCCCACTTCAGAGTCCTGCCACTCACAAGTGTGAGACGATGGATGAAGGAGGAGGGAAGTCAGAAGAGCTTCTGTCCCTGAGGGTCTCTGCTCATTTCTTTCTGTGCTAAAGGCTTTTTCCCATTTTAAAAGCAGTAGGCAGGAAGTCCCAGAATGCCTGAAACAGGAAAAAGAGAAAGAAACTTTATAAATGCACTTTTGAACCCCGAGACCCAGCTCCTGGCCAGGAGACAGGCAAACTCTTTTAATATCCTTATTCTG
>chr1	195463221	195463526
TCTAAACCTCCAAAATGATCTCCTTTGACTCCATGTCTCACATCCAGGTCATGCTGATGCAAGAGGTAGGTTCTCATAGTCTTGGGCAGCTCTGCCCCTGTGGTTTTGCAGGGTATAGCCCCCCTCCTGGCTGCTTTCACAGGCTGGCATTCAGTGTCTGTGGCTTTTCCAGGCTCATGGTACAAGCTGTCAGTGGATCTACAATTCTGGCGTCTGGGGGACAGTGGCCTGCTCCTAGTGGAGCCCCCACACAGCTCCACGAGGCAGTGCCCCAGTAGGGACTCTGTGTGGGGGCTCCAACCCCAC
>chr1	92941858	92942163
ACATCATTAAATTTGTAACTCACAAAGCTAGCTTTATAATAAGACTAGGGAACCCTGTAAGTCAAGGGTAAGATTGGGCCCTGGGTGTATCCTCTTCTGGTCAGGGGATTAATAATGATCATTTCACCTCAGTGTGTGACCTCTTAAGGTAATGGACTTGAAACCTGCAGAGCTGTGAATGATGGTACAGTACCCAACATTCAAAGGGCTGTTGAAGGCAAAAAAAAAAAAAAAAAGGAAAATACTGTTATTCAAGAATGCAGGATATCACAACTTCATTTCTGAATCAATAAAATGAGAGAATTT
>chr1	186554503	186554823
ATATCTAAATGTGTGATGATCCTTCCTACTTAGACATAGTCAGCTTTACCTTCAGTCACCTCTCTAATTTAACTACCTTTAAAATGAAGTTTTTGTATTCTGAAACATAAATCAGTTTCTCCATATTTCCCCATTATTTGGTGAACTATGAAAATTAATATAATAATTATCTCAACAATTAATGATAGAGACTGGATTTTTTTAATCTCCCCTCAGCCATTGGAGGGAGATTCCTCTTACTCTTCTGAACAGCGCTTTATTTTGTATTTGCTCAAAAGGTAAAACTTAGTTACATAATGTTATTACATTGTAAATGTAAAT
>chr1	1009325	1009645
ACGTCTCGGGAACAGGAAAGAGCATGGAAGTCACGGGGATTAAAGGGGGGCGGGCAGGGGGCGCCGGCCAAATCCAGCTGAGATCCAGAGCAGGGGGCACCAGCCAAATCCGGCCCTGGCCCTGCCTTGTGGGTGGGTCTCCTGGGGACCCGGGCAGGGGTGGCCGAGATCCAGAGCCAGGCAAACCCGTTTGGGGACAAACCCACAGAGCACCCTGGGACTGGCCCAGAGATGGGAAACCCCACAGGGGGATGCGACAGCTGCTGTTACCTGAGGACTGTGGCGGGGGGATCATTGCAGCCTTGAAAAGGAGAGAAAGGC
>chr1	41529598	41529894
AGAGAGGAGGCTGCCTCCACCCTCCCCGCTGTTGCTATTTAATGCCGCTAACAATGGATTCATTAACTGGGATTAATCTCATATACCAGCTCTCTATCCCCTTGGCTATTAATCACTCACTTCATTAACAGGACAGCATTAGCCAACCTGGGAGCCAAGACATGGTGCCCATACCAAGTACCTGTGTCTGCACCTCCTCATCTTTCCTCCTCACTGGTCCATCTTCTCCCTGCCTTTCTGCCTCTGGCCCGGTTCCTGTTGCAATCAGGCAGACACACGTGCCTCTCTCCCCATGTT
>chr1	44811278	44811574
AACTGAAGAGAAAGACAGGTGCCAGAATGTGGTACAGGGTAGGGGGAGCTTATAATATAATTATAATATGATAATGATATAATATAAATTATATAATTATTATAAGAGTAATAATGGCTATTATTAATTGAATGCCTAAAACCCTAAAACGTCCCAGGCGATGTGCCAGCTGCTTCACATGCATTATCTCATTTACCCTTCACTAGAACACTATGTGTTGGGTGCCAAGGAGTTTGAACTTCTTCTTGTTTATCTTGAGGATAATGGGGATCCATTGAAGGCTTTGAAGGAGAGTTG
>chr1	115803478	115803776
TGTTGTGAAGCCCCGTGGCGTTGCGCCCATGATAGAAACCAGGATTCCATGGGATGGAGGCAGAGCTGTGCTGCTTTGGCAAGAGACAGGCCACCATGGAAATGTGACAACCTGCTTAACCCTGTCTCTACCTGTGAACATCCCTCCAGGACCTCTCCACTTATCCATACCATGGTGAGCTCATGTGACAGCACAGGATGACAGAGGTGACACTGTTGATATTTAGAGAGAGCATTTCATCTCCAAGCAGCTGGGTGTGCCTCTCTGCACCTCTGAGTGAGGAATTACAAACTCAACCT
>chr1	115567352	115567650
CCAGAAAGACAACTTTCACTACACACATCAGGGCTTGTCCCAAATTTTCCCTACTCACAGTGGAAGATGCCGGGGTGTGAACCATTGGCTTAAGGTGCCTCTGCCTCCCTTTCCCCAAAACAGTTTAGGAAGGGAGGGTTTGGGTCTAGTGTCCAGCCTGGGCTCAGCTTTGGATGCTGGCAACCTGGACCTAGGCACACCAGGGAGGCTGCTTTCTTTGCCCTTGTCTTGCCACTTCCCATCTCCCATGTCATAGGAGGAGCTTGGAAGGAGCTGAAGGCCGTCACCTTCCTACAAAG
>chr1	184118389	184118720
ATAATATAAAGAATGATAAAAATAATACTTAGCTTTTATGATGGAAATAGCAAGTGAAGTATATTTTATGAATTTTTTTCATCTGATGCCATCACCTTGGGCTTTCAACCATGAGAAATAATTATTTATAATGTATTCAACTCTTCAAAGATTATAAGAAGACAATTTTTGCTCATATTTGACAAAAATCAAGGCCTAAAAATGTATACTTTATTTATAGCTGGTGAGGGAGAGCATTTACAAAGATGGCAAAAGGTAGAGTCCTCCATCATAGCTGACTCTTGAATTCTTGTGCCTACGTGAATCTATCTTTTCTTTCATCATACTGTCTT
>chr1	40247413	40247744
TGGGAGTAAAATGACTGGGTCACGGCCGGGGCAGTGGCTCATGTCTGTAATCCCACCCTTTGGGGGGCCGAGGTGGGCGGATCACTTGAGCTCAAGCATTCGAGACCAGCCTGGCCAACATGGCAAAACCCCATCTCTACTAAAAATACTAAAATTAGCTGGGCATGGTGGTGCTTGCCTGAAATCCTGGCTACGTGGGGGGCTGAGGCATGAAAATTGCTTGAACCTCTGGGTGGCAGAGGTTGCAGTGAGCCAAGACTGCACCACTGCACTCCAGCCTGGGTGACAGAGGGAAACTCTGTCTCAAAAAAATAAGAATAATAAAATAATAA
>chr1	164356264	164356562
TGACCGTGCCACGCCTACTTAGCAGGGTGCCCAGCAACTGCGGGAACATGGGTCGAGGCTCAGGTGCATTCAGTGTGCTGTATATCATGTTGAAACGAGAGCATGGTGAGCTGAAGATCATTTGGAGAGCAAAGGCAGAAGAGTGAAATGAGAGAAGAACAAACCCAATTTGTGTGGAAATAGAAGATGTACAGACAACAGTGCTCATTTGGATAACAGGGGTCCTAAAGAGGGGTCCCTGCGGACGACTGCAAGGGAGGCTGAATATAGCAAAAACACAAGCTTCCAGCAGAATCTGA
>chr1	44412820	44413118
AGGAAAGCATATCATTCCAGTCAAAGCCTTGATAAAATAAACAGTTCCTCCAATTATGTCCTGTTACAAAACAAAACAAAACAAAACAGATTCTTATTGCACTTATGCAAATAACTATATTGTCATAAGTTAAGAATACTCACAGTTTCCAAATTCTGAAGAAATCAGATAGAGATAAACAAATATGTTCCAAATTTTGTTTACAGGAGTGTGTTTAAGAAAATTTTTCTTGACTCTGAAAAACAAAACGAAGGATCAGCAACATTTTAAGCAAAAAGTCAAAAAGGATTACTTCAGTC
>chr1	91400242	91400522
CCAGGTGAATCGAGAGAAAGGGGTTTGTAAAAAGGACTTAAAGGGAAAGAGCCCTCATTTCCTTTAGATTTTGAAAGGATGGTGTTAACAGCAGAGGCTGAAAAGGTACCATGGAAACTTAGCCTGGGAAGGGAATGGAAGGGCAGGGAGAGTGACAGAAGGAGGCAGAGGAGGGAACTGGTGGTGTTCTGATGCCAAAAACCCCTCTCTTAGGTGTTGGCTTAAGGAGTGGCAAATACGCAATGCGTTATGCACTGATGTGCGCCGTGGAATCCGATGTC
>chr1	236135602	236135882
GCTGCTGGACCTCTAAAGTATGGATTTCTGGTTGGGGAGGAGATTGGCTTGTTCTGGACCAAGGAGGTGGGTGGATACAGCAGAAGCAGCCATAAGTAGGCATGTGAAAGCCAACTGGTCCCTGGGTGGTAGCTGTGTATAGCAGTGGAAAGATCTGAGCCCTGATGTATGCATACTTAGCGGCACATTAGATTATTTTAACATTAAAGGACTGGGTGGACCATTCTATAGACAGGCCTCAGCAGGTTTCTGTTCAGGTGGAAACTCAGATCCTGCTGATG
>chr1	11418087	11418408
GGCCCCCATGGTGGCCGGAGGGTTTCCTGCCCTCTTTGCCTGCCTCTGAGAGCACCCTCAGAGCTACCCGAAGCCCGGAGCCCTCTGGTCCCCAGCTTCCCTGCTGCACCATTTCCTGTGATCATCTCCACCCACCCAGCTCCAGAACTAGGGGCTGGGCCAGGCAGGTCCAGGGGCTTCACTTCTGCTTCCCCTAGTAGGGTACGAGGGAAGATGAATGGATTCCCTACTGCGCCCTGTAGTTCCCCATCTTTTCCACCTTGAGGGCCCCTCTCCTTTTATATAATTTGGTTTAGGTGATGCAGGTTCATGGTGGAATTAT
>chr1	78261580	78261901
GGCTTTTATACATTACACTCCCTTACTTATGAAGGAAACCTTGAAAATTGGCACAGCTAACTTCAGAGTAGTAATTACACAATAGGAATAGTTAGACATTTTATACTTTTTTCCCAGAATATTTTATGTATAAATTTTGGAAGAAATTAATCAGATGTTAAAATTGAAAACCAGGCTTAAGATGGGGCTTAGTATTATTTAAAATTAGTTGCTAGGTTATATAGGCTTATTCTCATTAAGTTTGAAGATGGTATATAAAGTTATATCACTTCTGTTTTGGCACCAAAAAAAGGTAGACTTATATATCACAAAATTTATACAA
>chr1	171046160	171046479
CAGTTTGCTAGTGTTTGGTTGAAGATTTTTGCATCAATGTTCATCAAGGATATTGGCCTGAAGTTTTCTTTTTTTGTTATGTCTCTGCTAGGTTTTGATATCAGAATGATACTGGCCTCAGAGAATGAGTTAGAGAGGAGTCCCTCCTATCAATATTTTGAAATAGTTTCAGTAGGAATGGTACCAGCTTTTTAGTATATCTGGTAGAATTTGGCTGTGAATCAATCTGATCCTGGTTTGTAAGCCAATCTTAATAGAATTCTTTAAGGGATTTCTGGCTGACTGCCAGATTTTATCATGTAGCCACAACATACAACACA
>chr1	3761605	3761924
TTTTTTTTTTTTTTTAATACAGGTTCTCGCTCTGTTGCCCAGGCTGTACTGCTGCAGTGGCGTGATCATAGCTCACTGTAACCATGAACTCTCGGGCTCAAATGATCCTCTTGTCTCAGCCTCCTGAGCAGCTAGGACTACAGGCACATGCCACCATGCACAGCTACTTTTTTTTTTTTTTTTTGTAGGGATGGGGTTTCACTGTGTTGTCTAGGCTGGTCTTGAACTCCTCCCACCTTAGTGTCCCAAAGTGTTGGGATTACAGGCGTGAGCCGCCGAGCCTGGCTAGTCTCTGAACCTAACCAACACTCTCTGTTACG
>chr1	212462960	212463305
ACCTAGTATTCCATTATTGGAGTGCTAAGCATGTAGGAGTTCTTGATATCCTACTGCTGAAGGTCATTGCCAAGGTTTGATTGCAAAAATTCAAAAAAGGGCAACCTCAGGCATAAATGGGCTAAGCCTCACAATCCTAGGAGGGAGGCAGTATTATCCCCTGTTCTTATGGATGAGAAAACTGAGGCTTATATAGTGGACTGCACACCCAAGGTTACTTGGCCAGTCAAGGGCAGAGCCGGATTCAAACCAGGGTGAATCTGCTGCCAGCCCATGTGCTTCCACACCACCATTCCACCCTCCTTCCACTCTCCATGTCAGCTGTTCTCAACCCTGACTTACACAT
>chr1	160584088	160584433
GGTGGAGTGGGTTTGATGTGATTCACGATTCCCTGGGGACTCAGTGGGGATTCCATAAGGATCACTTCCTATACTTTTCTTTCAGTACTACTTCCCTCACTCCTCCCATGTTCCCTGAGCTCCTTCCTGCCCTGAACATATAGTAAGTATCATGGACTTTTCAGCCACAGTCAACGCCGTTCCCTCTGCCATGGGTCCCTGCCTTCACCTCCATGCAGACATCTTACTCATCCTTCAAGCCCAGCACTGTCTTCTGGGAAGCCTGACTTTCAGCTCCCACTCTCGTTCAGAAAATTTAAACCCTTTTTTTCTGGGTTCCTGTGTTTTCTTCACTCCTGGCTGATGC
>chr1	177206695	177207031
TCACAAATCTTGATGTTCAGGTCACTGCTCATGCCAATGAAATCGAATATTTGGGTGTAAGACCCAGACATCAGTATTAACTGGTGACTCCTATGTGCAGCCAACTTCAAGAACCAAAGATCTTTGTTGGTTTTTTTTTTTTTTTTGAGACAGAGCCTCACTCTATCACTCAGACTGGAGTGCAGTGGCACAATCTTGGCTCACTGCAACATCCGCCTCCCAGGTTCAAGTGATTCTCCTGCCTCAGCCTCCCAAGTAGCTGGGACTACAGGTGTGTGCAATCATGCCCAGCTGATTTTTTTGTATTTTTAGTAGAGACAGGGTTTTATCATGTTGG
>chr1	92496570	92496906
TCATTCTACTATAAAGACACATGCACATGTATGTTTACTGCAGCACTATTCACAATAGCAAAGACTTGGAACCAACCCAAATGCCCATCAATGATAGACTGGATTAAGAAAATGTGGCACATATATATCATGGAATACTGTGCAGCCATAAAAAAGGATGAGTTCATGTCCTTTGCAGGGACACGGATGAAGCTGGAAACCATCATTCTCAGCAAACTAACACAGGAACAGAAAACCAAACACCACATGTTCTCACTCATAAGTAGGAGTTGAACAATTTGAACACATGGACACAGGATGGGGAACATCACACACCGGGGCCTGTCAGGGTTCGGGG
>chr1	95226904	95227187
GAGAATATGATAAAAGATAAAAATAGTGGCATAGAAAGTTTGCCCCTCTTTTAAATATTAACTTTTCATCTCAGTGTGAAAAATACAGAGAAGCACAAAAAAGAACACAATCCTTTTAATCTCACCAATCTTAACATTTTGGTGTATTCTCTTCTAACTTACGTCTTTGTATATATTTATACTCTAATATATGTTCATATATGCATATTTGCAATTGTGAGAGCTTATACATAATATTAGTAAAGTTAGTTATATTTGTTTTTAAAATACTTTTTAAAAACTCA
>chr1	107755112	107755395
GCTATCCACAAAACAAAGATCACATCAAGGAAGACCATTTCGAACTCTTGGAGTTTTGAAATAAATAGAATTTTTTAAATAACACAAACAAAAGAAGAGAGATGTACACATTTTGTGAACCTGACTCTAGAGTATTTCCTTAAATTACTTTCAAATGACTGGCATGATGTTATATGAAGCATAGAATACTGAGGAAGGTGTTTGGCTATTCCTCTCCTGTCCCCCACCCTAACTTATTCAATTTAAAACAACAGTTCACTTAAGGGAAATAGCTAATTGTCCTG
>chr1	81686619	81686937
TTTTGGCCAGGCTGATCTTGAACTCCTGACCTCAGGTGATCCACCTACCTCGGCCTCCCAAAGTGCTGTGATTACAGGCATGAGCCACCACACCTGGCCAAACCTCTTTTCTTTATAAATTACCCTGTCTCAGATATTTCTTTATAGCAATGTGAGAATGAAATAATACAGCCTCTACACCCCCTGATCTCATCATTTCAAGAATCATGGCCAGGTGTGGTGGCCTACCCCTATAACCTAGCACTTTGGGCTATCAAAGCAGGAGGATCACTTGACCCCAGGAGTTAGAGACAGGAGTTAGAGACATGCCTGGGCAACA
>chr1	167549896	167550214
ATGTAAGTGAAATAAAGACATTTTCAGATGAGTGCAAACTGAGTTTTCTATTAGTAAACACACTCAAAAGGAAAATATTTTTTAAAAATGTAATTTAAGCAAAGGTAAAATAATCCCAAACAGAATGTTTGAGATAAAAGAAAGGATAAAAAGCAAAAAGTGAAGAAACCTAAATGAATACTCATTACATAAAACAATAATAGTAAATCATTAGGTTCATGGAAAAAAAACAAAAAAAAATACACAACAAAAACAGCATATAATTCAGCAAAAATCCCAACAAAAATTGAGCTAAAGTCTTCTGAGATTCTTAGATTTT
>chr1	40548396	40548713
CACCATGCCTTTATATCCATGAGGGCCCTGGGGAGAGGAAAGGGTTGCAGGTCAGTCCTGGCTGAACTCCAGGGGCCAGAAGGCAGCTCCTGGAAGCTCTTGTAGAACACCCCAAGATTCACTTACCGTCTCTCCCTTGGGCCCTGCCATGCCTGGGTAGCCCCTGATGCCCTGGGGACCCTGTTGAGAAAGAAAAATGACAGCAATGGCAATTGCAAGGCCCACTTCATGATACCTTGTCTGATGCCCACCTTCAATCTTACAGTGCCCTTTTGAGGTAGGCAGCAGAGTCTCTGTCTCATGGATGGGACATGGAGG
>chr1	110277588	110277905
ATCTCTACTAAAAATACAAAAATTAGCCGGGCATAGTGGTGCACGCCTGTAACCTCAGCTGCTTGGGAGGCTGAGGCAGGAGAATCACTTGAACCCGGGAGGCAGAAGTTGCAGTGAGCCGAGATCGTGCCACTGCACTCCAGCCTGGGCAACAGAGCAAGACTCCGTCTCAAAAAAAAAAAGGAAGAGTGCAAACCAGGTATACCTGGACTGCAGTTCAAATAAAATGACAAACCCAAAAGCACTTTGTGGGCTCCAAAGGGCTGCCCCTGAATCAAGTGTGTATTGATACTGTGCCTGCCAGCTGGTCCAACAGTG
>chr1	116541492	116541789
AAAAAAAGAAAGAAAGAAAGAAAGAAAAAGAAAAAGGAAACAATAGCAAAATTATTTTACTTGAAGTCATTCCACAGAAGGTGATTCCATGGCATGGGCTTATACTCATTAGAATGTTTCTGCCAACAACTATCAACTCCTTTTGAAGTGGCTGAAACAATGAGGGAATTAACTATTTCACATAATATGGTGTTTCAAAGGAGGCGAGTTCCAGGGATGCTTAATTCACCAAGGAGCCAGGGTCTTTCTATGCTTTTGCTTGGCCATCTTCACCACATCAGCTGTTTTCCCTCATGAC
>chr1	170181793	170182090
TCTTGCAAGACCTGCAGTTTTAATTTTATTCTAATTGCAATGGAAGTCTCTCAAGAGTTTTAAGACAAGGACCATCATATTCTGATTTACATTTTAAAATTTCTTTGTGCGTTTCAAAGACCATATTGTTAGGAAGCATTTGTTGGGGAGGCAAAACTTTTTCTCTGCTCTCTTAGTTCAGTTACCTGGGGCCTGCAAATGAAACTGACAAAAGACAGATTAGCAAGAAAAAAGATATTTTTATTCATGTATGTACTAGAGTTCACAGAAAAATGTGACTCAAAGGGGTGGTTAGAAT
>chr1	176204061	176204355
CAATAATAGGTACAGCTAAAAATGCTATCAAGGAATCCCAGTTGATGTTTCTTCACATATTCCCCCAGCAAGTGTTTATTTAACACTTACAGCGGAGGCCCTGTGGTATCATAAACAGAGTGGGTCTTGCAGAGAGCTAGATCAGAGTTCAAATCCTAACTCTGCCACTTAACTAGCTAGTTCATTTTTTCAAGCCTCAATTTCCTTACCCATGAAATGGAGACTGTAAGGACTACCTTGCAAGGTTATTGACAGAGTTAAAGATAACCTATGCGAAGTGCGTAACATGTTACCT
>chr1	115235329	115235623
TCTTCCATCATTTCCTCAGCAGTCTCAATCCTCAAAACACTTTTAACCTATGTACTGCTCAGATATAGCCTGCTCTACTCCTTGTATCTTTTAGGTCAGACGTCTTTGACCAGTGCTATTATAGTTACAATAGCTTGAGAATCAGTCCTTTTCTTTCTAGGATAGCCACCTTTTGCTCATTTTCTACATTGCTGCTAGAGTGTTTCTTTAAAAATACAAATATGATTATTCTATGTGGCAAATTTAAGAGGCATCTCATTGCCTAAGTTCAAACTACTTAGATATCAGTTATCTT
>chr1	194400368	194400682
GTTCATACTTAATAAACTTAATAAACTTTCATTTATATATATGTCTATCCTATTAGTTCTGCCCCTCTAGAGAACCCTGGCTAATACACCCTCTAAGCCTGCTTGTCATCCTGGTGCTTCCTTCCATTGCTGTCTTTCTTTTACGTACACATAGTGAGAAGAAATCTCACATGAAAAGATGAAGGGGAGATATATTATCTGAGCACTCCTGCTTCTGAAGAATGACTTTATTCTACCATGAAGAGATTGATCATTTTATTTCATATAGAATCAAAATGGAAAACAGTTTCCTTTAGAACATTAAAGGCAGAACTT
>chr1	223262710	223263024
CGTGTGCATGAGTCTTTATAGTAGAATGATTTATAATCCTTTGGGTATATACACAGTAATGGGATTGTTGAGTCAAATGGTATTTCTAGTTCTAGATCCCTACTATCTTCCACAATGTTCAAACTAATTTACACCCCAACAACAGTGTAGAAGCGTTCCTATTTCTCTATAGCATCTGTTTTTTCCTGACTTTTTTTTTTTTTTTTTTTTTTTGTATTTTTAGTAGAGACAGGGTTTCACTGTGTTAGCCAGGATTGTCTTGATCTCCTGACCTCGTGATTCACCCACCTTGGCCTCCCAAAGTGCTGGGATTAC
>chr1	121124943	121125225
TGCTCCAAATATCCACTTGCAGGTCCTCCAAAAAGAGTGTTTCAAACGTGAACTACCAAAGGAAGGCTCAACTCTAGACTTTGAAGGCCAACGTCAGAAGGATGTTTCTGCGAAAGCTTCTGTTTAGTTAGGTGACGTTATCCCGTTTCCAACGAAATACTCAGAGAGGTCCAAATATCCACCTGCGGAGTCTACAAAAAGTGTGTTTCCAAACTGCTCCACCCAAAGGAATGTTCAGCTCTGTGAGTTGTACTCAATCGTCCCGAAGTATTTTCTGAGAATG
>chr1	226931697	226931979
TAGTATATCATGAATTACCAAATTAACTCATCCATTTTACTGTTTTAGACATTTATATGGTTTTTAGTTTTGAGCTCTTATAAAATTGCCATTATACGCATTTGTTCACCCACAGAAATCCATGTGTTCACTCATAGAAATGCACGGGTACATATACAGACAGGAATGCACATGTTCATGTATAGAAATGCAGGGTATGCACACACAGAAATGAGTGTCACAGGTGGCATAGTTACAAGATGCAAGAAGACTGCATCCCTGAGTCTCCACTTGAAAGGGAGCT
>chr1	29087526	29087817
GGAAGGGATCTGCAGGAGGAGGCTCAAGGGACTTCTGCATGTTGGGGAGGAGGGTGGAGATAGAATGACAGACCCGCAAGTCTAAGGAGCACCTACTGGGAACACTCCCTGCCTTGAAGGCTCTCCGGGGTGTCAGACAGACACTTCGGAAATCACTGTAAATAAGGCGTTAAAGCAGGTGTGAGGTGGGAATTATTATTTCTTCTTTTTTTTCTTTTGAGACGGAGTCTCGCTCTGTCGCCCAGGCTAGAGTGCAGTGTCGCGATCTCGGCCCACTGCAAGCTCCGCCTCC
>chr1	160228456	160228747
CAATGGATGGCTGTTTTGCCTACACTGAAAATCTGTTGTTTAGTGTAGCCACCTTCATCAACAATCTTAGCTAGATCTTCTAGATAACTTGCTACAGCTTCTGCATTAGCACTTGCTATTTCACTTGCATTTTTACATTATGGAGACAACTTCTTTCTCTAAATCTCACGAACCAGCCTCTGTTAGCTTCAGACTTTTTTCTGCAGCTTCTTCACCTCTGTCAGCCATCATAGAATTGAAGAGAGTTAGGGCCTTGCTCTGGATTAGGGAATTTTGCTTAAGGGAATGTCGT
>chr1	198795545	198795847
CCCAGGCTGGAGTGAAATAGCACGATCTTGGCTCACTGCAACCTCCACCTTCCTGGTTCAAGTTATTCTCCTATCTCAGCCTCCTGAGTAGCTGGGATTACAGGCACCTGCCACCACACTCAGCTAATTTTTATATCTTTAGTAGAGACGGGGTTTCGCCATGTTGGCCAAGCTGGTCTTGAACTGCTGACCTCAGGTGATCCACCAGCCTTGGCCTCCCAAAGTGTTGGGATTACAGGTGTGAGCCACCGCCCCCAGCCAGAACACAGCAACATTCTAATATAATACAATGTTTTCAATAGC
>chr1	96093712	96094014
GTTTTGGTCAGCATAATGCTTTTGAGATTCATTCATGTTTTTTGATGTATCAGTGACATTCCTTCAAGGGTAGGTAGGATTGTATTTTACAGATACCCAATTTATTTTTCCTTTCACCTGTTGATAGAAAGTTGAGTTGTTTCTAGTTTGGGCTAATATGAATAAATCTCTTGTGAACATTCTTGTGCAAGCATGGACATATATTTTAACTTAAGTAAACACCTTGAAGTATTGTGGGATCGTATGTTAAGTGTATATTTAATTCCACAAGAAACTACCAAACTGTTTTCAAAAGTATTTGCA
>chr1	54604006	54604287
CACACCCTGCACCTTGCTCACACTGGTTCCTGTGCTTCTCTGGCCCACTTCTTTCCTTGAAATCTGGTGGGCTGCACAACCTAACTGTTAAGAGCACTGACTCTAGAAGAACTAGTTTGCCTATGCTCAAATCCTGTCTCAGCCACTTACTAGCTGTATAAACTTGGGCAGGTTCCTTAACCTCTCTCTGCCTAAGTTTACTCATCTGGGAAACTAATCGCAGTTCTGACCTCACGGAGTTACTGATATGGGCTAAATTAGTTTACACAGACCACTCAGAAC
>chr1	112112595	112112876
TTTCCCCCACAATACAGCCAAGTTCAGTTTGTCATTGCTGGGGGATTTTAATTAGGGTACTGCCTCATCTTAATTAGAGACGAGGTTACCCATTAGTCTTCAGAGTAATTGGATTCTCTATTTTGTGCTTGCTTTTTTTTCCCCACAAAAATAAGCTGGAGGTAAGCATATGTATAACATACAAAAATACTAATTGCTTCAATTTCCATAAGCATTTACCAGGAAAATGGCAGCTGCCACCTTCTCAACTAACAGGTAGCTATAGTTGTGGATGTGGAAGGG
>chr1	192935154	192935427
CTTTTGTGGATTATTAGAAAACACTTTCAGACTTCAACTATTTTCATTTTTCTTGAGTCTTGCCTCTGTCCCTGAGTATCTTGCATTATGTAAACTAGTAACTTCAAACACTTACTAAATCTCCCTGAGTAAGAGAAAGTCAGATCTCTAGGACTCTAATGACTGGCTAGGATGTCACAAGAACTTACATTAAAAAAAGGAAAGCCAAATTTCTTATTTATGAATTCATAGCATCAACATATAGACACATAAATGCAGCCTCTCACCCCACCTG
>chr1	217285234	217285507
GACAAAATGTCAGATCTGTCATGCCAAACCCAGATCTTTACATGAACTAAGTGACTTTTTAGCCCACTCAGTGGGTAAACTGTAGCAATATCTCCAATGCAATTATCCTTTGACTTGTACCAGTGGCCCCTTTTTATCGAGTCAGACCTCTGGACCCACTTGCTCTGACTCCCTGCTTTAACGTAACCAAGTCATGGGATACTAGATAATGGAATCGCTACCTACTGGCTGAACAGGAAGGAATCTGCACAGTAGCTGACACTTCTTGTTGCAC
>chr1	224237315	224237604
TATAGCTAAAGAGCCAATAAATTAAAATACAATTATAAAATAATCTTATCTAAACAGGAAACATGTAAATTAGAAACCTATTAATAATTACATTTAATGTTAAACTTATTAAAAGATACAGAGAGAACAGATAAAAATGCAAGTCTCAAGTATATGTTGTTTAAAGAAACTACTTTAAATAGGCACAGAAGCACAAAGTAAATTAATAGAAAGAGGTATACTGTGCAAACACTAAGCTTAAGAAGGCTGCAGTGGCTATATTCACATAAGATAAAGTAGATTTCAAACCC
>chr1	66259428	66259717
GGGTTGTTTGATTTTTTCTTGTAAATTTGTTTAAGTTCATTGTAGATTCTGGATATTAGCCCTTTGTCAGATGAGTAGATTGCAAAAACTTTCTCCCATTCAATAAGTTGCCTGTTCACTCTGATGGTAGTTTCTTTGGCTGTGCAGATGCTCTTTAGTTTAATTAGATCCCGTTTGTCAATTTTGGCTTTTGTTGCCATTGCTTTTGGTGTTTTAGTCATGAAGTCCTTGCCCATGCCTATGTCCTGAATGGTATTGCCTAGGTTTTCTTCTAGGATTTTTATGGCTTT
>chr1	51742408	51742690
CAGCCTGTAATCCCAGCACTCTGGGAGGCGAAAGCGAGCATGTTGCCCAGGAGTTCAAGACCAGCCTGGGCAACATGGTGAAACCCCATCTCTACAAAAAATATAAAAACAATTAGCTGGGCAAGGTGGCGTGCACTTGTAGTCCCAGCTACTGGGGAGGCTGAGGTGGGAGGATCACTTGAGCCCTGGAGGTCGAGGTTGCAATGAACTGTGATTGTACCACTGCACTCCAGCCTGGGCAACAGAGCAAGACCCTGTCTGAAAACAAAATAAATTAAAATTA
>chr1	186121730	186122012
ATGATATGCTGTGATTTGTTTGTTCTGTTCTATTTTTCTTTTCTAAAATTCCAGTAAAAATTACCATTGAAAACAGCAAATATAAAAAAGCACATTTCTTAGCAATTAAGAGATTCGAAGAGATTACTTCGAATGTTCTGTTTTATGACTTTTGTTTCCCAATTTACTATTTCTAATCTCCTATTTGTATTTATTGTAGAAATGTGTAATTTTCTTGAAGGGAGCAAAGTGAATCTTTCTTTTGCATTTCCTCTACTAAACTATCCAACAACTTGTATACACA
>chr1	40421266	40421828
GAGGTGGTGCTTCCTCATGCTGACATTTAAGTCTCTTCAGCATTTACTCTGATCTGTTCTAGCCATCTAGTTGTCTATTCATCTTTTCTGACTTTTTTCAAGTTCTTTCTTTGGAGTCCTCCTGTTCCCCTCACTTTTGCTCGTACTTCAGAGATCCATCTCAAGTGCTGCCCTCTCCTGGAAGTCTACCTCTTGTAGTGCAGTCACATTTTACTGAAATGTATAATTCTGGGAATTTCACATGCTGAGAAATTTAAATAAAAGTTTCTTGCTTTATGTGCAAAATTTGAAATAATCCAAACCCCTCTCTATTAGAAAACACATAACTTCCTATTGCCATAGAACATACAGCTTTAAAAAGAAACACTAGCTATCTTTTGTCAGTTTTTTGTGACCCACCAGCATTCTGAAGTACAGGATATCTGTCAGTGCCATTGCTTGAAAACATTCCCCAGAAGCATTCACTTTAGAATGGAAGTTAGATGTTGTAAACTCGGGAAGAAGGCCAAATGATGACCATGACACAACTTGCTACAAAATATTAAAGCTGATGCTGGGGGTGA
>chr1	89297224	89297786
CTCACAAAGTCAGCTGAATCCTCAACCTCATTCTCATTCTCATCAGGTGAGGATTTTGATCGGATTCTATGTGTCAGCTCTGTCACATAGCTGAGTAGCTAACTAAGGAAATGTGACAAAATGAACAGGGACCTCATCCCATGTTAGTTCAACACATACCCAAACCTTCCATTTTCCTTTGCTCCTAACCTAAGTGTCAGTGTCAGTTCTAAAGTGGATACATGGGATCTCTCCTCTGTACTTGCATTATTTTTTGTTTTCTCCTTTTGAGCTTGATTCATCAGGATTCACAGTCAGGCAGCTGGTGTATGAATACAGGTGTCCCCTCTGACCTTGGTGCTGTTCTGGGTCACAAAAGGATACTACAGTTGGTCCATAGCCTGCTGGTTGATGGTTCCTATGCTATTGTACACGAAGGTGCTGCTCAGGAGGACGGCCAGGGCGAAGATCCAGGAGTCATTCTGGTTGTCACCCTGGAAGTCAAGACACACTGGAGTCAGGAGCAAGTTTCATCATCGCAGCACTTTTCAGAGTAACAGTAGTAAAACTATGTTCATATGTTA
>chr1	233429867	233430170
TATGTAATTACCCATTACAATACTACCCAAGTGTTCCTTCTATTTTCTCTACAGGATATTTTCAAAGAATAGGGAAAAAAAAAAAAAAAAGCAAATTCATGTGGGGAGGCCGGGCACGGTGGCTCACACCTGTAATCCCAGAACTATGGGAGGCCCAGACAGGCAGATCACCCGAGGCCAGGAGTTCGAGACCAGCCTGGCCAACGTGGTGAAACTCCGTCTCTAACAAAAAGATAAAAATTAGGCCGGGCGCAGTGGCTCATGCCTGTAATCCCAGCACTTTGGGAGGCCGAGGCAGAGGTGG
>chr1	245964074	245964377
GTGAGGCCATTAGGATGGTCCCCAATCTAAACTTACTGATGCCTTATTAGAACAGGGATTAGGGCACGCAGAGACCCTGGGGGCACGCATGCACAGAGACGACCAGAGGAAGAGGCAGCAAGACAGTGTCCATCTGCAGCCCGAGGAGAAGATTCAGAGGAAACCAAGGCAGCTGACGTCTTGATCTCAGATGTGCAGCCTCCAGAATCGTGAGAAACACCCACTCACAGACGACGTGTTTAAGCTACCCCATCTGTAGTATTTTGTCATGGCAGCCTAAACAAACAAATACAGATTTGGATCA
>chr1	76516015	76516341
TCTCAGCATCATTTACGTTTCCCAATAATCTGTAATGGTATCTCTGTCATCTACCAAATTTCCCCATATGCCTGGATTTATTTCTGGGCTGTCTGTGGTGTGCCTTTGGTCTGTTGTCTTTGAGTCAGTACCATATTGCCACTAGCTTCTATACATTTACAATGAGCTTTAAGTCTGGTTACACAAGTCTCCTCCCACATTCTCACGCCTAGACCTTATTCTTCAGGAATGTCTTGGTCATTCTTGGCCTTTTGCATTTCTACAGAAATTTTATAATAATCTTGGAGATTTTTAATATTTTTATGAAATTTCATTAAATTTATAGTT
>chr1	179363073	179363399
CACATGGGTAAAGCAAACATTATTATCTCCATTTTTTTTTTTAATAGTAGGAAACTGAGGCTCCAAGGGTTGGAAGTAGCTTTTCCCATGTCACGTGACTGGTACTGGGAACTCGAGTCTGCCCTGCTTCACAGCTCTTGTTCCTGCACAAGTGTCTCCGGAGAGGCTGGGGTACATCAGAACCTCCAGAGGAGGGGACTTGGGAGCTTGATGTTTAAAAAAGCAACACAGGCATGTGCAATGGAGAACTGAATTGGAAGCTTCTGCCTGTGGCTTTTTTTTTTTTTTTTTTTTTTTTGAGATGGAGTCTTGTTCTGTCGCCTAGGC
>chr1	214525038	214525319
CCGGAGAGAAATTCAAGTTGGCTGCAGAAATTTGCATAACTAACAAGAAGCCAAATGTTAATCACCAAGACAATGGGGGAAAGTGTCTCCAGGACATGTCTCATCACCCCTCCCATCACAGGCCTGGAGGCCTAGGAGGAAAAAATGGTCCCATGGGCCCAGGGCCCCCCCACTGTGTGCAGTCTAGGGACTTGGTGCCGTGTCCCAACTGCTCCAGCTATGGCTAAAAGGGATCAACATACAGCTCAGACTATTGCATCAGAGAATGGCAGCTCCAAGCCT
>chr1	196250655	196250936
TATTTTTTTTTGGTTTGTGAATTTCCACATTTTCTGTAAACAAAAAAAAAATTATTCTCCTTTGTGGCAAGGACTTGAAAAAAGAATTATTCCAAAATAGGTCTCATTAAGACAACAAAATCAGTTTATGTCCCAAGAGCTTCTCTCTCTGCACCATCTTGCAGCAATCCCATCTGTTTTTGGCTGTTGGTGTAACAGTTAAAGTAGTATTTTAAGTTAATACATAGCAACAAGCTAATTTAGCAGGCGTGTTAAAAGAATATGCTTTTATAAAAGCTTGCT
>chr1	186174751	186175049
TGTCTAGAACATGTAGATGTTCTGTAAATATTATTGAATAGATAAATGGTTGATACAGCAACATCGGGATGTTATTGATTAGTAGCTATGTCAGCAGTAGCTTCTACATGATCATCGAATTTGGGTTTAAATACACATCTAAGAGCAGTGGTCACCACTGAGCAGACAAATCATAAAAACACAGGACAGAGGAAGGCTACCATTGAACATATACCATTATTAATCAAGCAGTCACACAAGTGGTGGGAAATGGGGAATATTTATATTATGCATCTAAGCCTCGTAAGTTTTCATAGATA
>chr1	36160144	36160442
TCTGTCACCCTTTGGGGAGGGGAGTTCTCCTGGGACAGTGGGCTCTGCATGTTCTCCACTTGGATACATTTTGGGGCTAGGATCAGGGCACTATTCCTGGAGGGTCCAGTCATTCACCAGCATTTGCAAATGTCCATAGGGAGCAGGTGGCAGCCTCTACTCCCAGCAACAAGTTTGTGTTCTCTCCTTTTCTCTCTTTGCCTCACTCTCTCCAGTTGGTTTTCAGCTGGGGCTTGAAATGCATTTTTAGCCCTTTGACGTGGCTTATGCCATTCAAGAAATAAAAAGCAAGAGAATCA
>chr1	13935811	13936110
TATGTTTCTTGCCAGCCTTTTAAAATCCAGTATTGTTAATCTTTTTAATATTAAATTGTTAAAAATATCTATTTTTGTAGAGGAAAACCAGTGGTCACTGCTTCTATTAATATTTACATTTTATTCATTCAGGCAACAAATTTTGAGGTCAGGAGAATAGAGGGAAGAAGTAGAATTGCATGTCAGTTAAAATTGATAGAGAAATTGTCTCTGTATAATGAGAAGACTTTAATGTAATTTTTAAAAGATATATAAACTTTTTTATCAGTCAGCGCTGCTATGATTAAATATTAACAGGTG
>chr1	237965238	237965537
CATTTCCTGTACTGCCAGATAGTCGTGTTCAGCACTTGCCTCTGCTACTGTCTATCTGCTGCAACTGCAGATGTTTCATGTAGCTGACAAGTACTAAATGAGAGGCAATTTTTTTTCCTGCTTTTATTATTTATTCTTTTAAAATGGTAAGCCAAATTTTAAATCCTGAAATCGTTTTGAATGTTTTTCTCAAAACAGGCCACTGTCAAACTTTTTTTCCCAAACATGGATTCATTAATTTTGAATCAAATAAAACTGATGAATAAAAACAACAAATAATAAACGAAGCACTATTTTTGG
>chr1	108830837	108831415
GTTCCCTTTCCTAGTCAAAGAAAGGGGTGACAGATGGCACCTGGAAAATCAGGTCACTCCCACCCTAATACTGCGCTTTTCCGATGGGCTTAAAAAACAGCGCACCAGGAGATTATATCCCGCACCTGGCTCGGAGGGTCCTACACCCAGGGAGTCTCACTGACTGCTAGCACAGCAGTCGGAGATCAAACCGCAACGTGGCAGCGAGGCTGGGGGAGGGGCGCCAGCCATTGCCCAGGCTTGCTTAGGTAAACAAAACAGCCGGGAAGCTCAAACAGGGTGGAGCCCACCACAGCTCAAGGATGCCTGCCTGCCTCTGTAGGCTCCACCACTGGGGGCAGGGCACAGACAAACAAAAAGACAGCAGTAAACTCTGCAGACTTAAATGTCCCTGTCTGACAGCTTTGAAGAGAGCAGTGGTTCTCCCAGCATGCAGCTGGAGATCTGAGAACAGGCAGACTGCCTCCTCAAGTGGGTCCCTGACCCCTGACCCATGAGCAGCCTAACTGGGAGGCACCCCCGAGTAGGGGCAGACTGACACCTCACACGGCCGGATACTCCTCTGAGACAAAACTTTCA
>chr1	29286539	29287117
CAACCTCCACGTCCTTGGTTCAAGCAATTCTCCTGCCTCAGCCTCCCGAGTAGCAGGGATTACAGGCATGCGCCACCACACCTGGCTAATTTTGTATTTATATTAGAGACGGGGTTTCTCCATGTTGGTCAGGCTGGTCTCGAACTCCCAACCTCCGATGATCACCCGCCTTGGCCTCCCAAAGTGCTGGGATTGTAGGCGTGAGCCACTGCGCCCGGCCCATATCCTGCTTTTAATAATATCTGGAATTCATAGGTCAAAAAAGGGGTAATTTATAACTCATAAAGGCATATATATAATCAGGGTCTGATGATTCTGAGACATAATCCCTTTGCATAAATAGTTTTTGAGAGAAAGCCTTTAGGAAAAAAAATCTTGTTTTCTTCCCCAAAACAAAGAAAATACTGAATTATCATACTTAGCAGGAGCCATTGACTTTTTAAATGAAATTGAGAATCTTCAAATAATGTTTCTGTTCAGTTAAATATTTGTCTAATATTCTTTTTTTCATATTATTAAAACCAACTAGATATCATTGCAGTACTTTATATATATAGGCAGCCAATCTTTCTATCATAG
>chr1	154193963	154194315
GAACATAGGTGACCTTTCCAGTCTTGGGCCATTTTGTCTCTCCCTCAACCTCTTCCCCCACCTCTGAATGCTGGATTCTGTTCCCAGGGAGTTCTATGGTTGGGATCTAATGCTGCAGGTACCCTGAGGTCATAAGCACATGCAGGCGGCAGGCAGACACTCACGTGCGCACGCTCTGCTGAATGACCCGGATCCAGGTGCTCCGGTCATCCCGGGATGCTGTGTGCACCTCGTACATCTCAGGTGGGGCTGCGCTGATCAGAAACATCCCTTTCTCCTGGTTGGCAATGTCTCGTACGATTAGATTCTGCAGCGATACCACTGAAGGCTTGTCCTGCCAGTCAGGGGAAAGG
>chr1	235025256	235025608
TCAGAGCCGGATGTCACGTCGTCCTCCTCTGCCGGTTTTCTCTTGGGTCCTTTTCCGTGCCGTCCCGCGACTCCGCCTCTGGCCGCGCGTGTCTGGCTGCTAGGCCGACACCAAGGACTGGCCGGGTACCCGGGAAGAAAGCACGTGCTCCAGCAGTTGCCGCGCCCAGCCCCGAGAGAGGCCCTAGGGCGCTGCGGGCTTTCGGGGTCCGCAGTCCCCCCGCGACGCGAGCCAACGGGAGGCGTCAAAAGACCCGGGCCTTGTGTGGCAGGCTCGCCTGGCGCTGGCTGGCGTGGCCCTTGGCCGTCGTCACCTGTGGAGAGCACGTCTTCTCTGCCGCGCCCTCTGCGCAA
>chr1	182426337	182426716
TCTTGTATTTCTGATTCCTGCTCAATTCAATGATGGCTTTACAGAGTGCAGTCCATAAATGCTGTTGATAAAGTGATTAGTGCAAGAATCCAAGAATTCGATTGTTTAGGAGCCAATTATGCTGGCAGTAGGGAGGTTTGGGGTTATCGTGGGGATATGTCATCATTCTTGTTATCTATTTTCAAAGACCTTAAGGAAACACACTGAGTACTCCTGAGAGCATCTAATCTCTCAGAATCCTTGTTTATCTGTGCTTATTATTAGATTAGACCAAAGGCAAGATAAGGACCTTTTCCTGGGATCTAAGGCTCTTTATGTGACAAAGAACTGCCCCAAAGGGATGGTGAGGAGAGAAGGCAGGGCATGAAGTGGTGCTGGAG
>chr1	72834513	72834892
TGACCCAGAAAGGGTGAGTAAATAGAAACATATTGAAGTAAACTTTTGTAATCTGTTGAAATTAATATGGTGTAAATATGAAGTAGATTGTTTGCAGTTAATGTGTTTATTTAATCCCTAGAGTAACAACTATCAAAACATTTATTAAAAAATGAAATAACAGAAAAATTAAAGTGGTAACTAGAAAATATTTATTTTACACCAAAGTAGTCTTCACTGGAGAAATAGAGGAGCAAAAACAATATAAGACATATAAAAATGTCAAATATCAGAGACAACTCCACAATATCAGTAATTATATTAAAAGTAAAGGGAGTAAGCAGTCCAATAAAATGGGAAAGATTAACAGAATGGATTCAAAAAATCATAATCAAACTGTA
>chr1	40345822	40346146
TTGGGTCTGTCCTCAGCCTGCATTACCCAGTTTTAGAGCAACCTTGCTAAGTCAGTTTAGAGAGAATCCCCTCATCCTTGAAATCTGATCGCCAACGATATTTGATCATGATCCTCATTCCCCTCCATTGATATCTAAGTTCTTTGCCTGCCTCTAGCAAGAATCCCGTTAGGCCGGTTTACCAAGAACCTCCCTACCCTTGATGTCTCCTCTTAATAAATTTCTATCCCCTGACTCATCCAATCTACCTGTTGGCTATGAATCCTTAGCTGTATTTGCTGCATTAAGATTGAGCTCAGTTTTACTGAACCTCTCTTCCCTATTA
>chr1	29941142	29941466
GTAATGAGCTCCCCGTCACTGGAGGTGTGCACAGAGGATGGGTGAGCACTCAGCAGAGAGGGCTTGCAGAAGGCAAACAGCAGAGAGGCTGAGAGCATGGGCTTCGGAGGCCCAGAGTTCTGGGCCAAGTCCTGGCCACTCTGCCTACAAGGTGTCTGACCTTCTGCAACCCACTTACCCTCACTGAGTCGTGGTGTCTTCATCTGGAAAATCAGGCAAAATAATAATTGCTACTTCCCAGGGTTGTCATGGAGACAAAAGGACATAATGTGTGCAAAGCGCTGAGCACAGGGTACATATTATCATACCCAGGAGGAGGAGGGGC
>chr1	46336517	46336810
GAACAAGTCTTGGTGACAATGTGGAAAAAGTGAAACCATAACACACTGCTGTCATGAAAGTAAAATATGACCCAGTAATTCTACTCTTACATGTATACGCAACAGAACTGAAAACTAAGTTCACATGAAAACTTGCAATGAATGTTCATGGCAGCATTATTCAAAATAGCTAAATGTGGAAACAACCCAAATATCCATTAACTGGTGAATGGGAAAACAAATATCCACAGAGTGGAATATTGTTTAGCCATAAAAAGGAATGAAGTAATGATACATACCACAATTGGATAAACC
>chr1	226954135	226954428
CCACCATCCATTACATAGTCATCTCCCAAAGGAGTAGAATTGGTTTACAGAAGGTGGTTTTGTTCTCCACACTGCCCCTCTCCCTGACCAAGGCATTTTCATGGGTAGTTGTGCAACAGGGTGCTATATGACACCATCTGATTTTGACTGATACCGCTCTTCTGACATGCCCTGTCTACATTTTTGAGACATCAGTTTGCTTTTGTCTTGCATGCAATTTGTAATATGCCCACATTTGGGATTTAAATGAGAGTGACTGCTGTGGGGCAGCATGTGCGCAATGACACCAGGACA
>chr1	177025015	177025337
GGAAGAAGAGGTGGTACCAAGGACTGAATCAAGGAGACCACGTGAGAGATGAAGGTGGCTTAGATCAGGGTGGGAATGGAAGAGATAAATGAGAAGTTGCCAGACATTGTATGTGAAACAAGAGTAGAGGATGACACCAAGGTTTTTGGCCTGAAGCCAGATGCATGTAGTTGATATTCTCTGGGATGAAAAATTATTATTGTTGTCGTATACAACTCCTGGGGCTGCTATTCATATAAAATATAATGCACAATGCACCCTTGTGGAGAAAGGCTAGAGGAACAGATTTTGCAGGAGTTTGGCTTTGGACATACTTATTTTGA
>chr1	153758854	153759176
AAATAATCACTGTTGTTATAAGAACCTTAAAAATCAGCAATTTATTTTTACAAGTTTTCCTAATAGCAAATAGTAGGCATGTGTCAATTCCCCAAATACACAAAATGTTTTAAAACTAGCGTGCTAATTTATTATTTTACAATAGGTGATACACCTAATCTCAGAATCTCCACAAAGCACTCCCATTTTAAATATAAAGATCCTCAGGAAACCAGATTACCATATAATCATTAGGGAGATTAGTGAATTTTTTTTTTTTTTTTTTGAGATGGAGTCTCGCTCTGTCGCCCAGGCTGGAGTGCAGTGGCGCGATCTCAGCTCAC
>chr1	230625724	230626015
AGGCCAGGGAACTAGAGGCCTCCAAACAATTAGATTCTGGAAGCTTAAACTTTCCATGGACAGGAGGTTGGAAATCAGAAGTCTTTAGGGGAATACACTTCAATACAAATTACCTCCAGTTTTCTGATTTATATTTTGTTAGTTCATCCATCAAGCCTAGAGAACTTTTTCCGAGTAGTTTCTTAAGTGTAGCTATTGGAGGAGATGTATCACCAAATAAGAAGGTTTCTTTAAAGAGAGCAAATGGCAAGGAAAACTCTTAGTGCTTTTTCTAGAGAAGTAAAAATGAAGA
>chr1	216905377	216905668
TATTCAGCAGATACCGTCCCAGCCAAGCCCTGGAACAGCTTTTAGCCACTGCCACAAATGCTGCCTACCAACTGTTGCCTAGGTGAGGAGAGCCTTGGCCATAAATCCTGGCACTCTCTTACCCCCAAATCTGACTGATTCATTTGTTCACACCACACCTTCAGAGTGGAAGGTATGATTGCTTGCTTTTCTCTTTCTTTCTTCCTTCCTTTCTTTCTTTCTTTCTTTCTTTTTCTTTCTCTTTCTCTCTCTTTCCTTCTTTCCTTTCTTTCTTTTCTTCTTTCCCTCCCTC
>chr1	73736413	73736677
TGAATTACTTTTATGTTAAAAATAAAGAGGATAATTTTAAGTAGCTACACCACACAACACAAATGGTTATTTTGAGGGTTAAATAAAACAGTATATAATAATAATCTAGCAAAGAACTCATAACAGATATTCAATAAATAAGTTAATTTTAGTATATTAATTCTAAAATTAGCAAATGCATCCCTTTAAGATTAATCCATGCACAGCTTTTAGCCCTGAAAGTAACTACTGGACACTAAAAATTAGAACTTACAGAATCCTTTAT
>chr1	176579473	176579737
AAATACTCAAAGGAAACACACTTCTTTTTTAATTCTGAAAACAAATGTCAGATTATGCAGGTTCATACCTTCCGTGTTAGAAAAAAAAAACAATAAAAAGGTGCCCACTTTGTGGCTAAAGATAAATTTTATTTTTAAACAAGTTTTTATTGGTGTATAATACATGTAGATAGTTGTGGGATTCATTTGATAATTTAATATGTTTACACAATTTGGAAAGATCAAATCAGTATACTTGGGATACCCATCACCTGAAAAGGAGACA
>chr1	210965709	210965982
GAATGATCAATAAATACTAAAAAAAAAAAAAAAAGAAAAATCACTTCAGTTCTCAATGTTTACCTACTCAAATAAAAAGCATACTAATCTTTTTTAAAAAAAAAAAAGAAAAAAAAAACCTAGCCCATATCAAGTTCTTAGATAAGAATTACCAAGTCCATCTTCCCTAAAATAAACTATGAAATTAATGCAATCCCCCAAAATTACCAACAGGATATCCTTGGCATCTCAGCCAAGCTGATATTAAAGTTCATGTAGGGAAATAAATAAGCCA
>chr1	52807515	52807788
GGTGGCAGGCACCTGTAATCCCAGCTACTTGGGAGGCTGAGGCAGGAGAATCGCTTGAACCCAGGAGGCAGAGGTTGCAGTGAGCTGAGATCGCGCCATGGCACTCCAGCCTGGGTGACAGAGTGAGACTACATCTCAAAAAAAAAAAAAAGAAAATCTTTCACTGAGAAAGGTTGAACCCAAGTCTGAAATGAAAGCATACAGTTTACTACCCATTGATTGATTTATGCAGAAATCTGTATAAAGATCTCCAAAGGTGGCTTAGTAGGTTCTG
>chr1	80684853	80685145
GGGAGAGGGGCAATGGGCAGTGGACATTCCAGACTAAATGAACATCAGAACAAATAACAAGTCGTATTATCATGTTTTTCACTTTATACACATATCATTTGAGGACTCCTCAGATGGGATAATAACAGTATAATAGTAATAATAGCAATCACATACGCTACAGTGACAGAGTGCCAGCTATTCCACCTGCTTTATTTAATTCTCATGACAACCTTTGATATGGGTATGATAAATATTATTATCCCTGTTTCGCAATGTAGTTAGGGCACGTTAATTTGCCCAAGGTCATACAA
>chr1	205371524	205371816
AATTTACCAGACATTCCACATGCTTCCTGGGAAACATATCCTAGGCCGACAAAAGAGGATGTGTATGTTGTTGGGACTGTGTTAAGGTACCGCTGTCATCCTGGCTACAAACCCACTACAGATGAGCCTACGACTGTGATTTGTCAGAAAAATTTGAGATGGACCCCATACCAAGGATGTGAGGGTGAGTTTTTGTTTTTTAATATTTTTGTATATTAAATGTCCAGTATGTGCTAGGATTCTCTACCTTAAATGAATATAATTTTATCCCTCACAACAAGTTTAGAATTAAG
>chr1	83764396	83764692
ACTTCTGAGTTATCCAAACTGGGGTAAAGGGCAAGGCCTGTGAGACGCATATCAACCAGTCATTGGATATAGGCTACTTCCAGGAAGAGGAAAACACCCTGGGCAAAGGAGGTCCTTTCAGCTAACAGCCATTTCAGGAAGAAGAACTCACCCATGAGTAAGGGCAGCTGGGGGAATGAGTGCTCACTATTGGAAAGAAATTTGGTGCAACACTACCTTTACCACATCTGCACTAATATAATGAATACAGCCTAAGTTATCCTTTGTTTCAAATAAATACAGATTCACTTCATATAA
>chr1	176282824	176283120
CCTTCTGGTACAGCTCACATGAAGAGATAATATTTAACATCCAGAAGCTGGTGGAGGGCTGAGGGTGGGGAAGCAAGCCAAAGCTGAATACACAAACAGCTATGTTTTCACAGAATAATAGACAAACAATATATAAACAATGTAAGCATCATGCAGGAATATGCAGAAAATGCAAAAGTATCCTCCACAGTTAAAATGCTTTACCCGATAGATTGTCAGTCCCTTGAGAATAGAGACTGTCTCAGTAGCCTCAGAGCCTACCACCACTCCTGGAACATGGCAGGTACTCAGTAAATG
>chr1	44394469	44394774
TAACCTGAGGTCAGGAGTTTGAGACCAGCTTGGCCAACATAGTGAAACTCCGTCTCTACTAAAAATACAAAAATTAGCCAGGCACGGTGGCTGCATGCCTGTAGTCCCAGCTACTTGGGAGGCTGAGGCAGGAGACTCACTTGAACCCGGGAGGTGGAGGTTGCAATGAGCCAAGATCACGCCACATTCCAGCCTGGGCGACAAAGCAAGACTCCATCTCAAAAAAAAAAAAAAGCTTTCAACAAATAATCATTTAAGCATGTTGTTTGGTGTGACTATATAAATGTGTAGATGTACACACTTATC
>chr1	95522886	95523191
ATTACCATAACCATTTTACTTATGAGGAAACTGAGGCATAAAGAAGATAAGAAAATCATCTGCACAAGGAAGTCCTGGAACTGGGAAGCTGATCCAGACAATCTGATGCCATGGCCCAATCTGTTGAGCACTTTGCTATTTTGGCACTTCCATTTTGTAGGCTAAGGAAAACTGACACAAAGATATGTATGGGGCCCAGATCTTTCCTTCAGTATTTATTTTTTCCATTTGAGGTAGCTCTGGTGAAGGACATGTATGGGAAAAGATCGGAGAGGAGAAGGGAGTAATTGGAGTCAGCCAGATGTA
>chr1	157706738	157707012
AGCCATACTACTTTCTAAGAATACAAGAATACAAAGCCCACACCCAGCCTTGGCCTTTCAACTTCCCAGATTCCTCCTGCCTGAAATGCTTTCCTCTGCAGGCCAGATCTGACTCCCGCACCCCTGCCTGTTTTTCTAAATAAAGACTTACACGGGAGAGATAGCTCAATTCCAGCACTTTGGGAGGCTGAGGCAGGCAGATCACGAGGTCAGGAGTTCGAGACCAGCCTGACTAACATGGTGAAACCCCATCTCTACTAAAAATACAAAAATTA
>chr1	16832806	16833080
TAAAACTACACTGGGCTGGGTGCGGTGGCATGCACCTGCAGTCCCAGCTATGCGGGAAGCTGAGGCAGGATTGCTTGAGCCCAGGAATTTGAGGCCAGCATGGGAAACATAGTGAGACTCCATCTCAAAAACTAAAGAGGAAGAAGAAAAAAACAACAACCCTACACTGGGATGCCATTTGTCCACTATCAGATTGGGAAAAAAAAAAAGGGACACATAATACACAAAGAGAGGCTCTGGGGCAACAGGCCTTCCCCTACACAGCTGGTGGGAGG
>chr1	112092375	112092667
CTCCAGGGACTAAGTCCTAGGAAATTCTGCCATCTGGCATAATGTTGGAGGCAGTGTGTGCCAGGGCAGGAAATATGGGTTCTTGGGCTGGCTCTAGATTGGCCCTGTAATCTCTAATGCCTCAGTTTCTCTAACTGTAAAGTGGGACAGATAATCCCACTGCTACCTTCTTGTGAAGGTAAAGTATGCAAAGGCCCTTTGAAATGTCGAGAGCACGGTTCTAAATGTGGCTTGCCTGCCAAAGGAATTTGCCAGGCCTACTGGGAGGCAGCAGTTTGCTTCTGTGTCAGTTT
>chr1	26670921	26671213
GAAAGTCTCCCCCTGAAACCCCTAGCCCACCTCGAGTGGGACCGTCTTTCAGGTGAGGTGCACGAAAGGCTTCTCCGAAGTGGCAGCTCGGAAGGATGCACGTCCGGCTGCGCCAAGCTGGTTTCCCCGCCTTTTTCCCACTTTGGCGTCAGCCTGGGCTCTGGGAACTGCAGCCTGTGCCTCCAGCCGCGCGCTTCCTCCTGCTTCCAGAGGAGCAGGGCAGTGCAGCCAGGCCTCGCAAACCCCTCTTCTGGGGCCCCCAGCGGGAGCAGGAAGGAAAGCCGCTGAGATGC
>chr1	19077891	19078175
CTTTAATATGCCAACAAGGTCCAGCCCTGCCTACGTCTCAGCCCGTCTTCTCCTACCAGCCCTCCTCCCTCCCTACTCATGGGCCTTGCTTTGTTTCTTCAAATACAAGTTCATTCCCACTTCTGGTCTCTGCATTTGCACTTGCCTCCGCTTACAGCTGCAATGCCCGACACGGCAGCCACCAGCCACGACTGGCTACTAAGATTTAACTTAATTAAAATGAAAGAAAACTAGATAATGCAGTTCCTCAGTCGCACAGGCCACCCTTCAAGGGCTCCATGGCCA
>chr1	97150325	97150609
GAGATGATTCACTTGATTTGTTCACCACTTGCCATACATTTCTCTATGTGTGAGCTAAGTTTTTTTCATGTTCATCAGTAGGAATGAGCCCACCAAAGCCGATTAACTCTCACCAAGGGTTTAAATGGAATGGAATAAAGATGGCTTATTTAAATCACATGCATTTTGAAGATCATTAGAGCTCTGTGTCCTATGAATAAGGACGATTAAAATTCAGCAGAGTTTTGTGTATTCTTAATATGCATTTAGTTTACACCACAACGTTGTCTTTAACATACCATTATG
>chr1	14767676	14767970
CCATGATTCAATTACCTCCTACCAGTTCCCTCCCACAACACATGGGGATTCTTACAATTCAAGGTGGGATTTGGGTGGGGACACAGAGCCAAACCATATCAACAGCCAACTCAGCCTCTTGATACCCTGAGCAGAAAATCCAGCTGAGCTGTACCCAGGCTTCTGACCCACAGAAGCCATGAGATAAGGAATGGGTGTTGTTTTAAGCCACAAAGTCTGGGATACTTGTTTCCTGGCAGTAGAAACTACGACGGATCCGATGTGTCTCCCCCACCAGATTCCGATCCATTCAGCC
>chr1	182857244	182857538
ACTGCTAAGCCCCACCTCAAACTTGTTCACTGGGGACTTTGCTTACCGTTCTGTGGGTGACCTTTTCCGGGATTTCTTGTTCTTATCAAGCAAGAATTAAGCACATGCTAAACGTCTTCCATTTGACTTCTCTACTCGGTGTCTCAGACAGTGTCTTCCCAGAAAACCACCACCCTCTACCCAAAGATGAAACATGCTCATGTCATTTTTCTCATGGTCACATTTAACAGTTTTGACATGTTATACTTGCGCATAGATCCAAGCGTTTCTTGGGAACCTGACTTTTGAGTGTTTA
>chr1	206436691	206436994
AAGACTGAAGGCATTTGGAATTCAGATTCCATTGCACCATTTGCTTTGGAGAAATTAATTTTATGTGTGTTGTCCCTGAGAATGGGTGGAAAATAATGTGGTATTCAGAAGAATGGGTGGCAAGGGCGGGGGTAGATGTTGGAAAAGAAAGCTATCTCTTTTGTCCTCTGTATCTGGGTATATGTGAGGTGAAAGAAAAAGGGGAAGGCAGGGAATCTTATTAGGTGTACTAGACCTGTGCTAAGAGATTTAGATGCTTATTGAACCTTATTATAATCCTTCTGAAGAAGGTATTATTATGACC
>chr1	22840085	22840388
CAGGCTGGGGGCTGGGAGAGTCTTGAATGCTCACAGTGCATTCCAGGGCCCTATTTGTCTGTCTGGAAGCTACTATGAAGCAGCAAACCCCACCCTGTCCCTCGAATGCAGGAGAAATAAGGGGGCCAGGAGTTCAGATCTGAAAATGTCCAATGCACCATGCAGTTTCTCAAAGGAAGCTGGGTTTAGCTTTGTGCTGCACACACACACACACGCACACACCAGTTATGCCTTCACACCCACAGACACACTCAGGGAGGCACAATCCATCATACCACACAGCCCCTGCCTCAGACATACAAGT
>chr1	24043063	24043355
TTTTATTTTTAAAGCTACATCTTATAAGGTTCAATATATAGTGTTACTATCATTCCAAGTATTTTCTTTTCTTTTTTTTTTAGAAGTGTGCATGAAGTTGCTTTAAGACTGTGAAGAACCATATAAGCAATATTATTATCATCAGCTTGCTCTCTAATTCTGGGCAGAAAGTGATCTAATTAAAATTGGCTGTGCTAATCTACTTACACTAATGTGTTACTTTTTTCTTTCACAACCAGGCTTCATTTGCCTCACAAGAACTACATATTTGGAATTCTTTATATCTCATGGCA
>chr1	247103198	247103490
GTGTGGAGAAGGTATGGATGTGAACAGGGAGAGAACATACATAGTGGGAGTTTATCCTGTCCCTTTGAGACAGGATAGCCCACGCTGAAGCCCAGAGTGGCCACAGCACCCGAGATCAGGGAGAATAAAGCTGAGCAATGAGTACGAGGGAGGTGTGGAGGCAGGGGTGGCCTCTCTGAGAAAGGGTAGAGAGTCTTGAATGAAGGAGTGAGAGAGCTTTGCCAGTAGAAGGAATTGTAAGTGGCAAGGCCCCAAAACTCCCTCCTGAAGGCCAGGGAAACTTCTACTCCACA
>chr1	47769514	47769824
AAACAAAAACAAAAACAACACAGATGATGGGATAATTAATTGGGGAAGTATCCAAGAAGGCTTCACAGAGGAGGAAACATTCAAACTGGACCATAAATGACAAGTAGGGGTGGTGGCGTATGTTGTTCATTCCCCATTTTGTTCTTCTCTTCTTCCTTTAAATAACAGAAATATTCCTCTCAGATTTAGCAGGACACATGGCCACTTAGTTAGAGATGATAATTATCATCCTTCTTTGCAGCTAGGTGAAGCCATGGGACTGAGTTTCTATACTAACTAAAAGCAAGTGGAAGTGAAATCGCTTGCCACCA
>chr1	186834888	186835198
GAGAGGTTTTCTCCCCCACCACCAATGTGCAATTTGACTTGACTACGTAGAATTAAATGACAGAAACTGCCTAAAATGTTGAAAGAAAAAAAATATGAAGCTGTACTTGTTGAGCCCAATGAGGAGTTTGAATGAATTTGCCCGTCAAAGTAAAAACCAAAACAAAACAAAACAAAAAAACTTAAGAATAGAGTGAATGCTGTGAAAATTAAGTGTACAACCAAACGCAGATGGAAAATAAATATAAAGCAAATTGTAGTGATCAGAAAAGAGACTCATTGAGCCTTGCACTTTCGACCAGTTTCCTTGAA
>chr1	167691633	167691931
AGGCATATCATTTCTTTTTTTAAAGAAAGTACATACATGCAGGTGTGCACTCACACATGCACACTTGTGCACACACACAACTTCCTTCTAAAATATGTGTTTTTAGAGCTATTTAAACAATCTTTTATTTACAACATAGGTAATAAAAATATTTATCCAGATTATAATGAAGAAGATACAGGAACCATAAGACTTGGTAACTATATTAATCAGATTTGATTTTTTTTCTCTCCTTAATTAAAGACTAGACCCTCCTCAGTTTTAGTTTCTCTACTTTCTGCAGGAAAGTTGTCTTTAGT
>chr1	33086066	33086364
GGAATAGAGATATTATGATAGCCTTTAAGTAACTGAGTTTAAGGATTTACAGGAAAAGATGATTAGATGAGACTTTTCACCAGGTCTCGTAGTGAAAAGAATTAACCGTAGAGCCGAACTACACGCTCCGTCAGAAATGTGTGCCTCTAACTAGGTGCTGCAGCTCACACCTGTAATCCCAGCACTTTGGGAGGCCAAGGTGGGTGGATCATGAAGTCAGGAGTTCGAGACCAGCCTCGCCAAGATGGTGAAACCCCATCTCTACTAAAAATACAAAAATTAGCCGAGTATGGTGGCGG
>chr1	109816971	109817279
ATGTTGCTAGTCTCAAATTCCTGGGCTCAAGCCATTCTCCTGCTTGGCCTCCCAAACTGCTGGGATTACAGCTGTGAGCCACCATGCCCGGCCCCTGCTTTCTTAAGGAACCTATAAGGAGCCATTCACTGACTAACTGCCAACGGGTAAAAATATTTCCAACTGTGCTGCCCTTCCCAGAATGTGACACCCTAATCACATCCAGTTCTGGGCACCAGAAGCTAAGAGGAATAAAGAAACTTCTAAGAGGAATCAGATGGCCACAGAACTGACAAAAGATTAGCGAATTCCTATGAGGAAGAGTTAGAG
>chr1	13633970	13634278
GGTATTTAAACCCCAGAAAATTCTGTAAGCAGGCTTTTCGGCCATTTGCTTAGGCGTGCTTTCTACGCTGTGAAGTGTGCTTTTGTTTTCAATAAATCTCTGCTTTCATTGCTTCATTCTTTTCCTGCTTTGTTTATGTGTTTTGACCAATTCTTTGTTCAAAACACCAAGAACCTGGACACCCTCCACTGGTAACAGAAGTAAAAGGGAACCGTTAACTTTGAAAAGTCAAATGCCATTTCCAAGGTCAGAGAAAAGGATGAGAATTGTTCGCACTTCAGAATTCTAATCTAGTTCTCTGTACAGCCA
>chr1	174371696	174371997
CAATACATATAAATAACTAAAAACACAAACTAAATTAATAAATACAGCCAAAGGCAAAAACTTCAAATCATAATACCCTATAAGACTCCCAAGGATCCTCCCATAAATTTCCTTAGGTAAACTATATTAAACTGTAAATTCCCAGAATATTGGTAATGTATTCTTATATTTCTCTTTTAATTAACCTTAACTCCTAGAAATGCACAGAGTAGGTATGTAAAAGTTATTAATAAAAAAAGCATTGTAGTGGTAATAATTGACAGTTTTAAGTTATGATGGCACTCCAAGAAAACTGAGCGATT
>chr1	217969320	217969621
TTCCAGTTTTTGCCCATTCAGTATGATATTGGGCACATACTGGGTTTGTCATAAATAGCTCTTATTATTTTGGGATACGTTCCATCAATACCTAGTTTATTGAGAGTTTTTAGCATGAAGAGCTGTTAAATTTTGTCAAAGGCCTTTTCTGCATCTATTGAGATAATCATGTGGTTTTTGTCATTGGTTCTGTTTATGTGATGGATTACGTTTATTGATTTGCATATGTTGAACCAGCCTTGTATCCCAGGGATGAAGCGGACTTGACCATGGTGGATAGGCTTTTTGATGTGCTGCTGGAT
>chr1	163738460	163738755
CCCTTTCCTGGGTATTCATGCCCTAGTGTAGTCCTTTCCTATATCCTACCAGCATTGGTCTGTGTGACAAATAAAAGATGGCATAAGTGATGATGTCTGCCTTCCTACACTAGGTCATAAAAGATACTGCTGCTTTCACCTTGCCCTCTTGGACCACTTGTTCTGAGAGAAGTTAGCTGCCACGCTGTGAGAACACCCAAGCAGCCCTATAGAGAGTTCCACCTGAAGAGGAATTGAGGTACCCATTTTTCAGCCTTGCAAGTTCACCATGTTGGAAGCAGATCCTCCAGTGCCAG
>chr1	2458361	2458656
GAGTGTGTGTGTGTGCCTGTGTCCCAGTGTGTGTGTGCGCTCATGTGTCTGTGTACCAGTGTGTGCGCTTGTGTACGTGTGTGCCCATGTGTCTGTGTGTACCAGTGTGTGTGTGTGTGCATGTGTGCCCATGTGTGTCTATGCATGCATCTGCGTGCATGTGCCCAGGAATGCTCACGCCTGCTCAGATGTCCTCAGCTGGGCCACCCGTCCCCACCCTGCCCCGCTGCCCTAACTCCCAGAGTACCCGCATTGGCCGAGCACTGCTCTGTGCCACGTGAGCCCTGGGCCCTGGG
>chr1	32494680	32494979
GAGGCTGAGACAGGAGAATTGCTTGAACTCGGGAAGTGGAGGTTGCAGTGAACCGAGATCGTGCCATTGCACTCCAGCCTGGGCAACAAGAGCAAAACTCTGTCTTAAAAAAAAAAAGTGTGTGGAGATAAGATCTCACTATTTTGCCCAAGCTGCACTCACACTATGTATGGTCTCAAGCAATCGTCCTACCTCACCCATTACATTTTTGTCAATAGGCCAGCTCCTTTAATCCACAAGCAGCAGCCTAAGCCCAAAGTTCTCTCTTGCAGTGTGGCATTTCCTAAAATATGACCTGTA
>chr1	233920278	233920577
TGTTTTTGTGTTTTCATTTATTTTGTAGACTCATTTCCAATTTAGTTATACTACAAGCTTTGCCATGATTTATGGTTATAACTTGTTTGTGTTTGGATATATATATTTCTATCTGCATACAAAGGCTCTGGTTAATGCAGCCTGATGTTTCAAAACTAAAAAAAAAATCTTATTAAAGTTCCTAGTAAAGTTGTTTTTCACTGTCTCTTTATTCTTACTTCTGTCAGTTTCCTGGTAAGCTATATAACAAATGGTGGCAATATTTTGGTCAGGGATATTGAGGGTTATGCAAACAAGGCA
>chr1	176034557	176034854
ACTTTCAAGTGTCGGTGAAAGAAGCTGATTCAACAGCCCTATAAACTTAAATGCTGAGTCAATTCAGGCTGAGTAGAAACACAATTCTCATCAATGATCTAAAGAGAAGCATTTCAAACCTCAATACAGTTAGCCTGCTGAGATCTCACCTGAACTCCATTTTATTTTACTCCCCACAGGGGAAATACAGATGACAGCCTGAAATACTGATAGAGCAATATTCAAATGGATCCCTGTGAGCTTTAGCCTGCCAATCCTAGCACCACGTACCTGGTTCTAGGCACAGTTAAGTCAAGAC
>chr1	2610205	2610502
CTGACAGCCTGGAGCAGCACCCACATCCCCAGGTGAGCATCTGACAGCCTGGAACAGCACCCTGCACCCCCAGGTGAGCATCGGACACCCTGGAACAGCACACACACCCCCAGGCGAGCATCTGACACCCTGGAACTGCACACACACCCCCAGGCGAGCATCTGACAACCTGGAACAGCACCCATACGCCCAGATGAGCATCTGACAGCGTGGAACAGCACCCTGCACCCCCAGGAGAGCATCTGACAGCCTGGAACAGCACCCATACGCCCAGATGAGCATCTGACAGCCTGGAACA
>chr1	237533116	237533451
ATTACTTGTAGCTAAACGCAATCCCAACTACAGTGATTACGGTTTATCCTAGTTAACATTATAATACTTCAAGTGTTTATAGTATTCGAGTCACAGGAGCGTGACCTTTTCTGATTTATTATAGAATGAAGATGCTGCACTTTATTACTCTTTTAAATCCTTGTTTTTCGGATAAGCTTAAAAGCAGCACAATCATCAGAGCTATAGCCATTGGAAGTCAGAAAAAAAATCAGATAAAATTGAAAATTTTATTTTTATTGGGTACTGTTTACCGCTTTATCTACTTATTTATTTATTTATTTATTTATTTATTTATTTATTTATTATTTTGAGACA
>chr1	72474435	72474770
AGCAAACTAACATAGGAACAGAAAACCAAACACCACATATTCTCACTCATTAGTGGGATTTGAACAATGAGAACACATGGACACAGGGAGGGGAACATCACACACTGGGGACTTTTGAGGGGTGGGGAGATAGAGGAGGGATACCTTTAGGAGAAATACCTAATGTAGATAACAAGTTGATAGGTGCAGCAAACCACATGGCACTTGTACACCTGTGTAACAAACCTGCGCGTTCTGCACATGTATCCCAGAACTTAAAGTATAATAAAAAAAAGAAGAAGAAGAAAAAAATGCAAAAAGCCAAATGTGAAAACTTTGAATCGAAACAATTTTGAA
>chr1	70650847	70651149
GTGACAAGAGTGAAACTCCAACTCAAACAACAACAGAAAAAGAGAACACAAATCTTATAGTCAAAGGCTAGGTTTGCATTCTGACACCACTTCTTCTGAGCTGGGGGACCTTGGGCAAGTTAGTTAACCTATCAAAACCTCTGACTGATCCTGTATAAATGGGGATAATAATAGTATCTACCACATAAGTTGTTGAGATGTATTTAAGGCTGTATAGTACATAATAATTACTCGATGGTAATTTGTTTTTTCATGATGTTCACATTTACACTATTTCCATTTGATCCTCACAACAACCAGGTC
>chr1	85290329	85290631
GTTATTACAAAAGAAAGTTTACTCATTTTAAAAGTTTGGCCAGGCACGGTGGCTCACGCCTGTAATCCCAGCACTTTGGGAGGCCAAGGTGGGTGGATCACAAGGTCAGGAGTTCAAGACCAGCCTGGCCAATATGGCGAAACCCTGTCTCTACTAAAAATACAAAAATTAGCCGGGCTTGGTGGTGGGTGCCTGTAGTTCCAGCTACTCTGGAGGCTGAGGCAGGAGAATCACTTGAACCCAGGAGGCGGAGGTTGCAGTGAGCCAAGATTGCACCACTGTACTCCAACCTGGGTGACAGAG
>chr1	229217705	229218071
CCACCGCACCCGACCTTTGCTCAACATTCTATAGATGCCGAGCTTGTTTGTTTAAGTTCTCCAGGGGATCAGTCAGGAGAACTAGGTAGGAAGCTGGGCTTTAGGAACTTGTCTTTACTTTACCAGTGGCCAGAGAAGTTGGGAGGGCTGAGGTACGGTGGAAAAGTAATGCATTCCTATCACAATTGGCTAGAACAGAGGGATCAGCCAGGCTGTTTGGTGAAGCTGTTTCCAAGGCCCATACTAGGTGGCGGGAAGGCCCACACTCCTGTAGCTTTTTCACTCTCATGAAACCGTCATCCAGCAGGGGTCAGCTGTTCATCAGGTGCAACTTCCAGATGTTATCTTCCAGAGGTTATCATAACCT
>chr1	70025006	70025372
TTTAATTACCTCCCACTGGGTCCCTCTAACAACACGTGGGAATTATGGGAGCTACAAGATGAGATTTGGGTGGGGATACAGCCAAACCATATCATTCTGCCCCTGTACTCTCCCAGATCTTACGTACTCACATTTCAAAACCAATCATGCCTCCCCAACAGTCCCTCAAAGTCTTAACTCATTTCAGCATTAACTCAAAAGTCCACAGTACAAAGTCTCATCTGAGACAAGACAAGTCCCTTCCACCTATGAGCCTGTAAAATCAAAAGCAAGTTAGTTACTTCCTAGATACAATGGGAGTACAGGCACTGGGTAAATACAGCCATTCCAAATAGAAGAAATTGGCCAAAACAAAGGGGCCACAGGC
>chr1	62429093	62429390
TTGGTTTCATTGTACTGACAACCTCACCTGACATCATGGGCCATGAAGAAGCAAAATGAAAACACACAGCGAGTAAAATCCTGGAATTCTTTTTCTAGGGATGTAATACACATGTACAAATAAAATGCTTCAGTGGACAAACAAAACAAAACAAAGCAACTGTTTAGGCCAACTTATCTGCTGGAAGTTCTCCAAGTACCGTAGAGGCAGCATGCACCAGCATCAAGGCCTCTGCTGTAGGACACCACCACCTCACTAGCCTATTCCCTTTGCCACCAGCCAGCTCCACTTCTTCATA
>chr1	27668805	27669102
AAGGCTGGCAGATCACCTGAGGTCAGGAATTAGAGACCAGCCTGGCCAACATGGTGAAACCCCATCTCTACTAAAAATACAAAAATTAGCCAGGTGTGGTGGTGTGCACCTGTAGTCCCAGCTACTCGGGAGGCTGAGGCAGGAGAATCACTTGATCCCGAGAGGCAGAAAGGTTGCAGTGAGCAGAGATCGCACCACCACACTCCAGAGTGGGCGACAGAATGAGACTCTGTGTCAAAAAAAAAAAGGTGAAGTTACGGTTTAAGTATCATAAGCAAGGTAGTTTTTAAGTATATCA
>chr1	20294269	20294543
GAATGCTTCTTTGCCTGCCTGTATGGAAGACAGATGCCTGTTAGAGAGACAGTGGAGTACTGCAAATTTGATCAAGCAATGCCTCCAATCACAGCTGCTGTAGTTTTGTTGCTGGAGCCAATCAACACATCCCCTGGCACCTATTTTTTAATTATTCCACTGCAGAATGACTTTTTCCTTATACCTATTAGTAAAACTGTCAGAAGCATTTGCTCTCAGCTTGCAGGGACAGCAATACACTTACACTTTCCAACTGCAGGATTACATTGACTCTC
>chr1	222313112	222313386
GCAGTCCTAGAATGTTGATTTACATGGTCAAATGCCTCTCTATGAGGTCAGGATTGGTCCTACAGATCAAAGCTCCAGGCCACACATGTTAAGGACCCTCAGCCCAGGGAGGTGGCTTTAATCTTGGTTCTCCAGTGTCAGGAAGAGATCCTTCAGTCATGGGGTAAGTATTTTCTGAGCACTTAGTACGTGGCAGGCGCTGGACTATAATGGAGAATAGTCCCTGCCCTCAAGGAGCTCCGAGAAACAAGACTCATTGGACCATCAGTCTGGAT
>chr1	84923551	84923877
CTTTAAAAGTACAAGAACAGGCAATTTGGGCTAGAGTTTCAGAGGATCTATGAAGCCATCCATTTGCAAAGGATCCATGGATGGCAAGTTAATAACTCCTGTACTAGCTAATTATGTGAAACTGGTAGGAGAGAAGCTGATGATGAACTCAAGAGCACCTAATGCATGCCAGATGGGGCTCCATTAGCTGTTATCACTTAATCCTCACGCTAGCCCTAGGAAGGAGTAAAGATAGCACTGGTTTATTGATGGAAGAAACTGAGGCAACAGATTAGGTAACTTACAGTTACAAACCTGGAAGACAGAAATAAAATCCAGCTATTTAAC
>chr1	40655020	40655346
TGTGTGTTTTCTTGGCAGCAATGTTCATGGCTCCCGCTCAGATGGCATATCCCACAGCCTACCCCAGCTTCCCCGGGGTTACACCTCCTAACAGCATAATGGGGAGCATGATGCCTCCACCAGTAGGCATGGTTGCTCAGCCAGGAGCTTCTGGGATGGTTGCCCCCATGGCCATGCCTGCAGGCTATATGGGTGGCATGCAGGCATCAATGATGGGTGTGCCGAATGGAATGATGACCACCCAGCAGGCTGGCTACATGGCAGGCATGGCAGCTATGCCCCAGACTGTGTATGGGGTCCAGCCAGCTCAGCAGCTGCAATGGAACC
>chr1	2929949	2930257
GGAATTTTTCCACATTGATGTGGTGGAATTAACCCAAAATATTATTGGGAGAGAAGTGGAAAATACAGATAACTCTTTACGCCATGGTCCTTCCCTTGGTTTTTTGGAAAAGAAAACAGCGCCCCTTCCCCATGTCTTTGCCTATGTCCGCTGCTTCGTGTGGACCCATACCTGTGTTCTATGTGGTTACCAAGTGCATGCACTGTGGGTTCCAGCATGTCGCCAAGGGAAGAGGGAGGGAGACGCAATGCAGGCGGAAAGAAGAAAGGAGAAAAAAGTACTCAGGAAATTCAGCCTGAATGAAATAAA
>chr1	145740301	145740609
CCTTTTCTTCAAGGCAGATGGTTTCCTACCTGGGAAACTGCAAGCAGGGAAACCAAAACAGAGTCTGCCACTGTTTAACTTGGACATAAGAAAAAGATGGGACAGAATAAATTTCAGCCATTGAGATACTCCTTTGAGTAGATTTGTTTTTCTCTCTTCCATGAAGTGACAAAGTAAACAGTTGTACTATGAATTGTACCTGATTCCCTAATACTTAACCATTTGTTAAATGTTTTAAAAAATTAGAGACAGGTAGGTTCAGAATAGGGCACACTAGCCTTGAAGAAATGGTCCTGAGTGGGGCACTGT
>chr1	244736748	244737022
GAGCCTGGGCCCCCTCCCAGCCCCGCTGCGGCAACCTAGGGGGGTGTCCGGGCGGGGCCTGTCAGCAGCGACCCGCCCCCGGGCACACGCGCGTCAGGGGCAGCACCGCCAAGCTGCCTGTGCAGCCCCATCCAGCAGGAGTCCCGCGGCTGCCGGCCGCCCGACGCCCCCCCCTCCCCAGCACCCCACACAGCTCGCGACTCAGGTAGGCGAGGGCGCTCCTTACGCACCCGAGAAGGCAGCGGTCGCAGACGACGCCACGACTCCCCTTGCAC
>chr1	4928245	4928519
GCTCCCGTAATCCGCATGTATCATGGGAGGTACCTGGTGGGAGGTAATTGAATCATGGGGGCAAGTTTTTCCCATGCTTTTCTCATGATAGTGAATAAGTCTCATGAGATCTGATGGTTTTTACAAAGGACAGCTCCCCTGCACATGCTCTCTTGCCTGCCACCATGTAAGGTGTGCCTTTGCTCTTCTGCCTTTGCCGTGATTGCGAGGCATCCCCAGCCATGTGGAACTGTGAGTCCAATAAATTATAAATTACCCAGTCTCAGGTATTTCTT
>chr1	74216899	74217183
GATTCATTTCTGGGTTCTCTATTCTGTTCCCTTTTTCTATATGTCTGTTTTTATGCTACTTTGGTTACTATAGCTTTGTAGTATATTTCGATGTTAGGTAATGTGATATCTATAGTTCTGTTATTTTTGCTCGGGATTGTTTTGGCTATTTGGGACCTTTTGTGATTCCATACAAATTTTAATTTTTTTTATTTCTCTGAAGAATGTTATTGGTATTAGGATAGAGACTGCATTGACTCTATAGATTGCTTTGTGTAGTATGTATGGTCATTAAAAATATTAATT
>chr1	157799103	157799387
AGCATCTAGAGACTAGCTTCATGGGTTTCAAGAGGCAGTTGTGGTAGTAGTGGCAGGAAAACAAAACAAAACAAAACAAATCTGTGATCCAGTGTCTGGCCACTAGCTACCTTGCTGCAGACAGGCATTGGCCTCAGCATCAGTGGCTTTCTGAACCCTGGGTCACTATTGCAGTGGGGAGTTTGTGAATGCTGCAGGCCTGGGAGTGACCTCCTGATCCCTCACCTTCCTGACTTTTGCACAGACTGAAGCACCCCTGGTGGGCTAGCTCAATAATCTTGTTCT
>chr1	193869530	193869823
GTTGTCTACATTTCTTGGATAATTTAATACCTATGAAAAATCATTCCAGTAAAACTTAGGTTCATAATCGCTTGCCAACTTCATGTATAATGACATCTATCTTGAAATTTCAGCAGCAGTTACTACTATGAAGAGTTTATCTTAAGACTTCTCATTAACTGAAAATTACTTTACTTCTGGAATACCTCTGACCACAAACTTGGATGCCTCTAAAATAGTCACACTGAGATGGCTGAGGATCAACAGTATCTGATCAACTTTATTTCATCTCTATCTTTCAATATCCTTCTTATT
>chr1	99494802	99495095
ATATATCAAATAAAATAAAATGATTTATAGCCTTGTGCTAGATTGTGCAGTCAAAATAAGGTCTACTGGTATTCAGAGAGATGCCTTTGAGAGCTAGAGTAGCAAGGACAAAATTCAGAAATGTGAGATATGAATGCATTCCAGGAGAGTAGAACAGCATGTGAGAAGGCACAGGAACAGAACAAAGATGGTGCAAGTGCAGCTCAAACAAGCTCATCAGAGGAGAGGATACATCTCTGCAGAGCGGGACACAAGACAAGTGTCTAGTGGGGCAGGACTTACCCAGAGGGGTGT
>chr1	157135544	157135824
AATAATTTACACTTGTTCTATCTGCTGCTTATCCTGACCTATCTCTTGCTTTGTCCTAGTTTCGTCCTTGTAGACTCCGGTATCAGGGCCTCTGTGGGGAACTGACAAGCAAAGACTGCTGTAAGGCAACATGAGGAATAAACAAGACTTTACTGTTTAAAAATGTTCTAAATGAAGCCCCCAGATGTTCTCTGCTCCAAGCTGCAGCCTCCACCCACAACCCACACAGAAGACACTAAGACAAAGACTTTGCTATAGTTAGGGAGTCTCTCAAAGAATTT
>chr1	67711101	67711381
CTTTATCAGGCATAAATGTTATTTGTAAAGTTGAATTAATTAGTGAGTCAACAATAAGAACTTTGAAGCACAGATCACAGGACTGATAAGTTTCTAAAAGAAAGCAAAAGGCCAAAAATATTATGGTGCACAGAAAAAGTCAGGTGCCAAGTAGAAGCCATAAGTACCTTGGAGAGGAAGGGAAAGCCTTTCTTTTCTTCCTTTCTTTCTTCCTTCCTTCCTTTCTCTCTCTTTCTTTCTTTCTTTCTTTGTTTTTTAGACGGAGTTTCGCTCTTTTGCTC
>chr1	176160187	176160480
CTGCATCCACCACATCTTAAGGCCACTTTAAACTTGGCCAACAGGTATGCTACTCTACACAGCTAGCAGTGAACTTCACTTTCATCTTAGCCTATAGGGATGATATAATTTGAACATATTATATACTTCCCTCAAAATTAAATATGTGAAATTCCTATATTATTAAGGGATTGAAGCTACAAAGTTATTTGTACATATATTTAGAACAGTTCTCACATTATGCAGAAATTTCTATGTTTACATGTCTGTCTCTCCCACTAGACTGTAAGTATTTTAAGTGTCGGAACCATTTTT
>chr1	161747876	161748169
GCTAGCTAAGGGAAATATTTTATGAGCCCTAAGAAACTGCTCAGGAACCCCAAGATTTAATTAGGGAATAACTGAGTAGGTCCTTAACTCTCATAATTGGTAGATACAAAGCCAAATAATGTACTTTTGTTATTATAATTATGTCTTCATTTTTATCTTCAACCTGATATAGCCCGGACATTTCTTGTTTCTGTGAATAGTTTTGCAGTTATGTTGATGGGTAATAAAGTACATTCATTTCAGGCACCATACATTTCAATCATCTTTGACCACATAGGACATGATCAATAAGTG
>chr1	117825263	117825765
TGCTCTGTCTGGATCCTATCTTCTCTCAACTCTTGAACTTTTTCTTTTTTGGTGTTTGCATTTACTTATGCTATATTAAACCTCTTGGTTCCTTTCTCATAGCCAGTAGGTTCCTCTCTCTACTTCAACTGTTTTTCAATGCCATAGATTCCTTCTGGCAAATATTCTGTACCTCTTCTTCATGTCTTGGTAAAGCCTATTTAAAAAAAAAAAGGAATAGTCTATTTTTCTTGTTTGCCTTCTGTTCACTTCTCAATACATTGCATTCTGGGCTCTGCTCCCCATCACTTCACTAAAAATAATTTGACCCTCTTACTGTCCTATAGACTAGTCCAAAAAAAGGACAATGTACTAGGTATTGCTGTATAACAAACCCCTCTAAAATTTAGTAGCTTAAAACAATTTTTTATTTCTCTGGAATCAACAGGTTGCCTGAGTGATTGTGCTTTTCTGGCTTGGGCTTTGCTTATCTTATCTGGGTTTGTTCATGTGTCTGCAGGTAG
>chr1	226767610	226768112
TATGTAACTGTACCTTTCTGGCAGTTGCAGCAGAAAAAAAAAAAAAGGCTTCCTGAAGAGTGTGATCCCCAGTGTGGAACACCCCAGGGCTGGGGAGCAGGAGATAGAGCCCGCCGGGAGGAGACGGGTCTCAGGGTGGGACCCAGGCCAGCTGAAGGAGCTGCAAATGCAGATAAAGCCTGTGGTTATCTGGCAGCGTGCAGGCCCAGCCTAGCTGGCCCAGGTCCTTCAGGAAAGGTGTTTATGATCATGTCGCAATGTCCTAATTCCTGTATTGTCCCAGAGGGACGTTCAGGGCTCCTCTTCCCCAGCCCTTCGCTGCCCTCCGTGGCTGTGGGGTCATGGGTGTCTGTTCTCACTGGTAGCATCCCTGGCCCAGCTTAGAACCTTCATGCTGATTTCTCGCACCCAGCCGCAAGGCCTATTCCCTCCTCACCTTCTTGTTTGATGATTCAAAAGTCTGGGCCTTTTCCTGGGTGGTTTTTGTGAGAAAGGAGTCCTTG
>chr1	219359689	219360019
TTGTGTCCCCCTGCTCTCCAAATTCATATGTTTAAGTTCTAAACCCCAGTACTTGAATATAGGGGCTTTAAGAGGTAAAATGTGGTCATTAGGGTGGGCCCTAATCCAATGTGGCTAGTGTCATTATAAGAAAATAAAATTAGGAAGGACACAGATATGCACAGAGCAAAAAACTGAAGACACAGGGAGAAGATGGCCATCTACAAGCCAAGGAGAGAGGCTCCAGGAAGAAACCAAACTTGTGTCAATCGGCTTGGGCTGTTGTAACAAAATACCACAGTCTGGGTGGCTTATCCAACAGGAATTTATTTCTCACAATTCTGAAGACTGA
>chr1	222802963	222803293
ATTATTTGTAATATTTAAGGGAGATATTACTGCCACTATCATGATGGCAGTACACCCTGTGTGGACACCCTGTGATATTATTAGTAACATCTAAGGGAGATACTACTCTTAATATCACAGGGGGTGTACACCCTGTGTGTACACCCTGGCACATTGTAGCATTTCAAGGTGACACTACTCATAATATAACAGGGGGTGTACACCCTGTGTGTATACCCTGGGACGTTATTCGTAGTATCCCAGGGAGATACTACTTGTAATATCACAGTGGTTATACACCCTGCTTGTACATTCTAGGACATTGTTCGTAGTATTCAAGGGAGATACTTTT
>chr1	8272734	8273021
TAAAAATACAAAAATTAGCTGGGCGCAGTGGCAGGTGCCTGTAATCCCAGCTACTTCGGGAGGCTGAGGCAGGAGAATCTCTTGAATCCAGGGGGCGGAGGTTGCAGTGAGCGGAGATCATGCCACTACACTCCAGCCTGGGCGACAGAGTGAGATTCTGTCTCAAAAAAAGAAAGGGTGAGTTTTATACTATGTGACTTACATCTACATTTAAAATTTTGGAAAAAAAATTCTTGTATTCCTTGGATATTTTCAAGACACTGTTATATCAGTTTCCTAGTATTTTAT
>chr1	224660526	224660813
TTTGCTTTGCTGCTTACATTTATGATTAGAGGAAATAATTTTATCTAGAGGTTAGTGGAGATGGAGATATCAATTTTTTCTTATCTAAACTCATGGACCTCTTGCCTTCTACCTACCATCCCACAGACCCTGGGTTAAGAGCTCCTGCACCAGGAGTGAGAACTTCATAACAGGCTGCCTTGTATATTCAAAGTAAGTTCTAGGTTCCTTAGTGGGCAACAAGGCTCTTCAAATTGTAGGCCCTGTCTACTTCCCTATTCTCATCTTTCTGCTCCACTTCTGTGAATT
>chr1	187728311	187728612
ATATTTCAAAATGAGTATTCGCAATGTCAGAACATTTCATGGCATGTTTTATGATAATGTCATTATTTAAAACACTAAGTGGAAATAAACATAGAGAACATCCTTTCGTCTATGTCTATATGCCACATACATGCTATTAAAATACATATTAGATTTAAAATATGACATGTATGTTTCAGATGAGAATTAACAAATGCTACATTAATTTTTTTAGAGACATAAAATCTGATCGCAGTGATTACAGCATAAAAATTTAAATGGAATTTTAAAATGACATCATTTTTGATGTTTGACAAATTTTG
>chr1	37110733	37111034
TGTGTGTGCACATACAAACACATGGCTACACGCACGTGCATGTCAATATGGGCAGGAATACACTTGGGCTTATCAACACGTGTGTATATGTAGATTAAGGCCTGTGCACACAGTGGTGCAGTACACACATATGTAGATTCAAAAGTAGGCACAGATAGCAAATTCCCACTGACCACACCCATCTGCTTCTCTCTAACCCAGAATGGGTGTAAAGCCTTCAGGGCCTAAATCAGAGTTCACCCCTCTTCTTCTGTACCCACCCCCAACATTGTGAGACATGGGACATGATTTCCCTCAACATC
>chr1	198751735	198751998
ACCTCAGATTGACTGCTTTGTATCTCTCTAAGTTGATCAGATAGCAAAGAGCTAAGCACTGAAATTCAGTAATGCCTATGCTATGCTATGCTATTTACCCTATTAGACACTCACCTGGGCAGGCTAATTTTGTTTTGTTTTGTTAAAAAAGAGCTGAACACTGCCTTCCTCCTCATTTCAACATGAAATGACATTTGCCTCAATTCATCCCATGCCTTTCAAACTTCCAGATCCATGTAGTGAGAGGCCAAAGCATATATTATT
>chr1	53782925	53783188
CTCCAGGTTCCTGTTACACTGACCACTTGGGCCATCAGAACTTCATATCTATGTGTTTTTATATATGCTGTTCCCTCAGCCTGGAATTCCCTCAAGTCAGGCTCAGCTCCAACACTGGTTTCTTTGTGAGGTTCTGGGCTTTGGGGCAGGTCCTGGGCCCAAAGCCTCTCTGGGTTCACCCTAGCCCAGGGGTAAATGCAAATGGCTGGGCTGGGCTGCGTGGGAACCCAAGCCTCACACAATGTCAGTACTGGCCAAACCTCC
>chr1	245857810	245858096
AAGAGACTCATGTTTTCTTCGCTTACTTTCTCTCAAACAAATGAAGTCTCTCTCTCTCTCTACTCTGAACCAGCTGGAGCTAGGAATGGGGTGACACAAGCACCCCTGTGGCCACAAGCATCAGAGTGCTCTCGATCAGACCTGAAACCAGCACAGGACTGAGCCTGGCTCGTGGCCTGCTATAAACACTACCTGGCTACTTCCAATGTTTTCTCAAGGCCTTGGGGCTCTATAACCAGCAGGTGAGAAAGCCAGCCAGGCCTGTGTCTTTCCCCTCAGGGCACAGA
>chr1	66795413	66795699
TCCACATCTCAACAGGTCTGTTATTTTCTAGAGTAGTAATTATAATTTAGGGATTCTTGTCCAATGTCAAGGGTGAACTCTATTTCTGAATCAGTGAAATAGCTTTAGATTTTTGTACAAATGATTGTGACATAAGGCTTTTGGAATTTTCCCATTCCATACTCAGAGCAGACATTGCTAATAAATCAAGTGCTCTAATCAAATGCAGCCTGAATCAGAATTTTCTGCAAAAGGTTAATTGGATGTGATGCTTGAAAATGTGAAAATTGCTCAGTATTGCTGGGCTT
>chr1	82371413	82372317
AAGTCTTTTTCTGCATCTATTGAGATAATCATGTGGTTTTTGTCTTTGGCTCTGTTTATAAGCTGGATTACATTTATTGATTTGCGTATATTGAACCAGCCTTGCATCCCAGGGATGAAGCCCACTTGATCATGGTGGGTAAGCTTTTTGATGTGCTGCTGGATTCGGTTTGCCAGTATTTTATTGAGGATTTTTGCATCAATGTTCATCAAGGATATTGGTCTAAAATTCTCTTTTTTGGTTGTGTCTCTGCCCGGCTTTGGTATCAGAATGATGCTGGCCTCATAAAATGAGTTAGGGAGGATTCCCTCTTTTTCTATTGATTGGAATAGTTTCAGAAGGAATGGTACCAGTTCCTCCTTGTAGAGGAGCCTGGTAGAATTCGGCTGTGAATCCATCTGGTCCTGGACTCTTTTTGGTTGGTAAGCTATTGATTATTGCCACAATTTCAGATCCTGTTATTGGTCTATTCAGAGATTCAACTTCTTCCTGGTTTAGTCTTGGGAGGGTGTATGTGTTGAGGAATTTATCCATTTCTTCTAGATTTTCTAGTTTATTTGCGTAGAGGCGTTTGTAGTATTCTCTGATGGTAGTTTGTATTTCTGTGGGATCGGTGGTGATATCCCCTTTATCATTTTTTATTGTGTCTATTTGATTCTTCTCTCTTTTTTTCTTTATTAGTCTTGCTAGCGGTCTATCAATTTTGTTGATCCTTTCAAAAAACCAGCTCCTGGATTCATTAATTTTCTGGAGGGTTTTTTGTGTCTCTATTTCCTTCAGTTCTGCTCTGATTTTAGTTATTTCTTGCCTTCTGCTAGCTTTTGAATGTGTTTTCTCTTGCTTTTCTAGATCTTTTAATTGTGATGTTAGGGTGTCAATTTTGGATCTTTCCTGCTTTCTCTTGT
>chr1	80164248	80165152
CTACGCCCAGATAATTTTTGGTATTTTTAGTAGAGATGGCATTTCACCATGTTGGCCAGGCTGGTCTCGAACTCCTGACCTCAGGTGAGCCACCCGCCTCAGCTTCCCAAAATGGTGGGATTACAGGAGTGAGCCATCATGCCTGGCCAATCTGATGCTTTTATAAGGGGAGTTCCCCTGCACAAGTTCTCTCTTACATACACTATGGAAGATGTTCCTTTGCTGTTCCTTCGTATTCGCTGTGATTGTGAGGCCTCCTCAGCCATGTGGAACTGGGAGTCCATTAAATCTCTTTCCTTTTTAAATTATCCAGCCTCAGGTATGTCTTTATCAGCAGTATGAGAACAGACTAATACACTGCCTCATCCCTAGACCAACTATTCACCCTTGGGTCAATATCTCCCCATTAAAAATCCCTGTTCTATAGTGATCATAACATTTCCATTGCTTCTATTTTTCTATTTTTCTATTTCCACAACTAGTTTTCTCAGGCTTCACATTTTCTTTTCAATTCAAAATGATTATAACTGATTGACTTACAATTGCTTTTGTTACTTTTATTTTCAAAGACTAATTTTAATGAAATTAAAATAAAAATTAAAGTGTTTTTATGTTATTTAATGTTTATTTTACTGAATTCAAAAGCTATTTTCGAAATGAGTTTTGATTTAGCCACCTCAAAGTTCTCAAGAATAAAAGCATAGATAGATAGATAGATAGATAGATAGATAGATAGATAGATAGATAGACTGTATATATGTGTGTGTGTATAAGAATATTACAGATTTTAAAAAAAAGCTTCTGCTTTATTGCATTGCTTCTATCCCTCTAAACTCATTTTCCCCTTTAAATTGCATGAATATACAGTCTAAAATAACACATAATATATTCTTGTCAATGAATAT
>chr1	92616205	92616547
TAAGTACTAATGGCACTTTGAGAAGGAATTGAGAAAACCTTATTTTCACATATGAGCCAAATACTAATCTCCTTGAAAGTCAGAGAAGTCGTTTTGGATGTGTCAAATAAGTACCACTTTATTTATTCATTCATTCATTCATTCATTCATTCATTCATTTTTGAGATGGAGTCTCACTCTGTTGCCCAGGCTGGAGTGCAGCGGTGTGATCTCTGCTCACTGCAACCTCCGCCTCCTGGGTTCAAGCGATTCTCCTACCTCAGCCTCCTGAGTAGCTAGGATTACAGGTGCCCACCACCACACCAGGCTAATTTATTTTTTATTTTTTATTTTTAGTACAGAT
>chr1	39043192	39043534
GGGTATTAATACTGTCAAAGTAAATGGTGTTCAGGGGGTGAAGTGACTTGGCAGAGACCTTGACAGCCAGGAAGCTATTGCACTGCTGGAGGGAGCAGCCAAGAGCAGCGGTCTTCATCTCTACCGTAGACTAAGGAATGCACTTTGTATATGAGTACAGTTTCCTGGCCCTGGAAGGATCTCAGGGACAAATGGATTCAAAGGAGGAGGCTGGAGAAGACGCCTGTACCTGGGGAGGCACCTGTTAAGGAGCTTAGAAGCCCTGAGATTCCCATGTGTGTGCACAAACTTGCTTCCCCAGCATCAGCCAAAGGGAGCCGCTGCCTCTTTCCGCCCCACAAAC
>chr1	58145330	58145608
AACATTGTTTTATAATTACGTCACATGCCAATTAAGCAAAAACACAACTGCTCCATATCATTAGTTATTCTGTGTCCAAATTATTGAGGACTTGTAATATATCTTAAAACATTTTATCAGGACATAAGCAGGGCTCTTGGTGCCCTCAGTACCACTACACCAAGCACTCAGGCACGGTGCACCTACAGAGGAGGCTGCACACAGCATAGGTATCTGGTGGCCATGATTCATTCACATCTTTCTCACATGCCAAAAAGGCGGGAGAGGGATGGTAAAGAG
>chr1	85397457	85397735
TCAGAGAAGACTTCTGCTCTGGGAATAAATTGTCTGTTGATTTTTTGACAGTTAAACGCTGCACTAGAAACAAACAATAATTTTGCTTTAGTGACAGTAATCCAACTGAACTTAAAAAAAAAACAGAGCTAAAGATAAGCCATTTAATCATCAACTACAAACATGCATTAAAACAAAAACATGCACTCTGTCAAAAGAAAGCATTCCATAATTATTTTTTATTACCAGAAATAATCTAGATTAAGGATAGAAGCAGTATAACGTTCCATGGTGCTAATT
>chr1	183113384	183113695
TCCAGGATATTTATATTTAAAAGAAATCCTGGGCTATATGCATGCCAAATAGAGTCCTTTCATAATGTTGATTATCTAACCACATATTAAAACAGCCATTGCATTTACTATGTCATTCTAATAAGTATGTTTCAATTGTAATATATCCTGTCTATAAGTAAAAGAAGAAAAACAAACCCAAAACTTGAAAGCTATTCAGGCTTTGCCACAGTTGATTATAGTAATATCAAAAACTGTCCAGTGATTTTGGAATCTACCCAATCTAAATAGCACGAACAAAACAATTTTTTTTTTTTGCTTAAATGAACTTTA
>chr1	212818356	212818667
TCATTCACAAATTTCACATATATTTGTTGTAAACTCACTATGTGCCTGGCATTGAACTAGGTGTTCTTTCAATGCTTAGCTTTTTTTTTTTTTTTTTTTTTTTTTGAGACAGGGTCTCGCTCTGTCACCCAGGCTGAAGTGCAGTGTCATGATCTTGGCTCACTGTAACCTCCACCTCCCGGGTTCAAGCAATTCTCCTGCCTCAGCCTCCTGAGGAGCTGGGATTATAGGCGCACCCCACCATGCCTGGCTAATTTTTGTATTTTTAGTAGAGACAGGGTTTCACCACGTTGCCCAGGCTAGTCTCGAACT
>chr1	11853295	11853586
TCCATGCTTGCTAAGGAGGAAAACGAAGCAGAGTGAAGGGAGGGGCTGCTGGGAGTTGGGCTTTTAGCAGGAAGGTCAGGGAAGAGCTCACTATGGAGGTGTGTTGGAACAAAGACTTAAAAGATATTTAAGGGAACAGGCCAGGCTCGGTGGCTCATGCCCGTAATCCCAGCACTTTGGGATCCCGAAGCTGGTGGTTCACTTGAGCCCAGGAGCTCAAGGCCAGCCTGAGCAACATGGTGAAACCCCATCTGTACAAAAAATATAAAACTTAGCTGGGGTGGTGGCATGC
>chr1	30829565	30829856
GATTCTTCTCTCTTTTCTTCTTTGTTAGTCTTGCTAGTAGTCTATTTTGTTGATCTTTCAAAAAAACCAGCTTCTAGATTCACTGATTTTTTTGAGGAGTTTTTTGTGTCTCTATCTCCTTCAGTTCTGCTCTGATCTTAGTTATTTTTTGCCTTCTGCTAGCTTTTGAATTTTTTTGCTCTTGCTTCTCTAGTTCTTTTAATTGTGATGTTAGGGTGTCGACTTTAGATCTTTCCTGCTTTCTCTTGTGGGCATTTAGTGCTATAGATTTCCCTGTACACACTGCTTTAAA
>chr1	153084529	153084822
CAGATGCACCTGCATTTGGGAGCAGATCAGGGAGAGTGACTCCTACACCCCCGGGCCCAAGAGGTCTCTGCTTTTCTCACTGCGGGGGCCCCACTACCCAGGACCACTGAGGCCACCTTGACTAATGCACACCTGCTTCCCACACAGCAGGAGCCAAAGGTGTCTGCTTCTGCAACGGACGCAGCATTGCTGTGTGGCATGGGGCCCTGCAAGGGGTTCAGTCAGGGAAGGGGCCACATGACCAGACCACCCCCGCAAACACACACACACACTTCCCTAGGGCCGTGCCCCAGC
>chr1	216736121	216736414
CTGTCTATCTTCTCTTATGCATTCTTTCTTGGGGACACATTTTTGTAAGAAAATGTGAACTCAATAGGAAAGTTAGACACAAGTAAGTTAGAAGAGTTAGATATGTAATGAAGTCAAAGGAGAGGCAAAAAACTATCTGTATTTTTTGTTGGTATTCAACCAACAAAAAAGCTAAAAGTATAACAAAATAAAAACAAAAATCTTAGAAGATAGTGTCTTTATCATCCAGAGTGGTCAAGCTGTAATCTTGGCCAAAGAAGTAAAGGTGCATTAGAATGGAATATTACCTTGTTC
>chr1	103835488	103835750
ATTTAACAGAATCACTCTAGCTGCTGTGATAAAAATATATTGAAGAAGCAATATATTTTTAATCATGTTAAAATGGACTTTTCATGGTAAAAACTAGTCCTAAGCTATCAATACCTTTAAGAGAAAAAAGTTATTTACTACTTATGCAAAGTTTGGTGGGAGGGAAGTTATTCTGTAGGGGAGCTGTCATTGATGTGGTGAGTTGGTACTCTAGGCTATGTTTAGCTTGAGGTTCTATCACCTCAATATGTGGCCTACATGAT
>chr1	118440616	118440878
CTTTGCTTTCATTTCAGCTCCCTTAACGCTGAAATATATCGTCCTGCAGGGTATTCAACACTCCGAGGCCCCTGTTAGTTGGGATAAGGGTCAACTAGAAAGAGACCTGAGAGATTTTCTGTAGCAGAGGGATGCCTGAATACTTTCCACAACATCTTCGATAAGTAGTCATTTGACCTTCCGTTTTGTTAAAAAGCCATCATGCATCTGTCATTCACTACTTTTCCAATCATTCCATTTTTTCTTTGTCTGAATTAGTAGGA
>chr1	170343673	170343981
ATCTTTACATTCTTAAGGTATTTCAAGGAGTCCTGTATTATGTATTCATAAAAAAGAAAGCTTATGTTGATCAGAGCAGTCAGGCAGGAGGTACCCGGTGGTTAACCTTCTGGTCTCCATTCTCACTCAGGACTCTGCTGTATCTTAAGTCTCGGTGTCAAGGTACCTAAATGCCAGGGCATATCAGGACATTTTATCATAAATTTTAAAATTTTGTTTTGTAATTGGATAATCCTATTCGAGAACAATCTTACTTTTTTTTCCTCCTCAGATATGTATATGTCTTCTAATCTTAGGGTCTCAGATTTA
>chr1	73712398	73712706
AGCAAATATAAATTTTAGAGTATAAACATAGTGAACAGAAAATGTAACTTTTTTTCTTCATAATAAAATTTAATTTCTAGTTCATGACTCTATTTTACAAAGGGTAGTTTTATCTTGGTCACCCCAAGGAAATTTCAATTAATTTATAGCCTTTCCACCTTTCTCTAAGATAGTCTCAGTGGGTTGTACAAGGAAATCTCAGATAACCTTGGGAATATTGAAGAGCAGAGAATTCTGTGCTGTGTTCCCAATGGGATCCTGGGAAAATGTTTTAAAATGCCCAATTTTTCTCGTTCCTAGCATGTGGCA
>chr1	16143229	16143530
AGTGGCTCTCGCTGCGCCTGTTTCCTGGGTGAACAAGCTGATGAGCTCCTGGAGGCCGGGGCTGTGCTCCCCGCCCGCCCCACCACGTGGCATGCATGCGGCTGCGGCCACCGGCGGCTGCCAGGCGCTGGTTCCGGGAGGGGTCCGCACACCTGGTTGAACTTCTTGTCGCAGTGTGGGCACTTGTGCTCCTTGTCCGTGTCGTGGGTCTCCAGGTGGCGCATCTTGGAAGTGGGGTCGGAGAAGGAGCGGCCGCAGTAGTCGCACTGGTAGGGCTTCTCGCCGCTGTGCACCAGCTGGTG
>chr1	99849863	99850164
ATTTTCATTTTTCAGTGGGCCTCACAAGTTATGTAGCTAGCCAGTCACGTCAAGACCGTATTTCAATCACTAACCAAAGCACTTCAAGGGATTTCTGTAGAACAGTGCATACTTTTCCTAATAACAGGATCATAGCCTCCTGAATTAGCCAACTTTGTTCTGCAAATACTACAGTTCTACAAATTCCTTTTTCCTTCTTTGTCAGAAATGAGGGAGGGGTGGGGGATAAATGGGAAGGGATACTATATTCGAAAAATCTTTTTGGCAGTTTTTATACTCAGTAGACCCTCTCTAATGGCCCA
>chr1	230116220	230116541
ACATGCCGAGTGTCCATCTCCTCTCCTCAGCCATTTTTCCATCTTGGTTCTGTTACTTGTGACATTCTGTTTCCGTGTGAGAGATCCTGCATCAGTTAGGAATTTCATACAGCTCTAAGTGACAGAAGCCCCCACCCAGTGGCTTCAACAATTTGAGGATTTATTTTTCTCTTGCAACAAGGAAGGAGTTCTGGAGGGAGACAGCCCAGGGCTGGCATGGCGAGTCCCTGAGACCCTGGGTCCTTTGATCTTTCCACTCCGCCCATCCCTAGCACAGTTTGCCGCCTTCTGTTTACAATACGGCTGCCCCACCTGTGACATT
>chr1	28206041	28206362
TTTTTTTTTTTTTTTGAGAAAGAGTGTCGCTCTGTCACCCAGGCTGAAGTGTAGTGGTGCAATCTGGGCTCACTGCAACCTCCACCTCCTAGGTTCAAGCGATTCTCCTGCCTCAGCCTCCCAAGTAGCTGGGATTACAGGTGTGCACCACCAGGTCCGGCTAATTTTTTTTTATTTTTGTACTTTCAGTAGAGACAGGGTTTTGCCACGTTGACCAGGCTGGTCTCAAATTCCTGACCTCAGGTGATCTGCCCACAAAGTGCTGGGATTAGAGGCGTGAGCCACTGTCCCTGGCCGATGTGATCTTATATGTAGAAAACCT
>chr1	155774216	155774506
AAAATATTGGGGGTGAATTTCCCCCGATATCATCTCAAATTCCAAGAATTGTTTTCTCACTTTCCAACTCAGATTGGCATGCCTTTCATCTGCTCCTGCAGCCACCAGGTACTTCTAAACTTAGGTTGATGTTTTCTCTATTACTTGACTGCATTTGCTATTAGCCCCTGTGAACTGTGTGGGCAGGGCCAGGTTAGTGTAGTCTTAGATGCATCCTTAGATGTCACTACATCTAGGTGTATATATAGAATCAGCATTTAGTAGGTGAAGAAGTGGGTCATTTAATAGGAC
>chr1	184149661	184149951
AGAGCCTTTGATCAGGTGATGAGGTGATGAGAACTCTGTTTAGACAAGTCTCTAAGCTCAGTCTCCTATAATTAAGGGAACAATAAAAAGACACAGTATCTATTATTATTTTATCTTAAATGTTTATCTAGCCTTCACCAAAAGAGCCTCCAGCTCAGATTTACAGCATTTCTAGTGTAGGATTAGTGCTAACAACAACTAAACAAAGAATAAGCATTATAATGAAACTTAAAAATAACAAACTTATTTTGCTTCTATATGAAATACCAAAAGAATGTATCAGGTTGTTAC
>chr1	143634166	143634465
TAGCAGGAGAAATGAAATACTTCCTTCAATACTAAATTGTCTCAATTTTCACGCACTGTGATCTCTCTATGATGGCAGCCATACTAGGAACTTGTCCACATGGACCAAGTAGGCAAGTGGTTTCTAATATGGATCCCTTATACAAGGACCAAAGAGCTTCTGCTATCTAGCATAGGAGAGGGCACTATAAGGGCACCCAGGCCACAAGTTCAGCATCCCAAATTGTAGCAATTTTCTTCTAAGCCAGACATTAAAATTCATGGGCTAGAAAGTAGTAACAAGTTAAGCTAAAATAAAAAA
>chr1	45127245	45127544
GCTGTAGCTCAGCAGCTAAGGCTTTGACTTTTCACAGTGATGCCCTGGGTTCAATTCCTGGCTTAGGGAATGAGTCCTTTCTGGTTTGATATCTGTGTGACCTTTACTGTTAGTTGATTATCTTTCCCTCCATGAACCATCTTGAATTTTCCTTTCCCTAAGCACCTGGGAAGTTACCTTTGGTTAAGTTCAAAAGCCAGAAATATTGTCAGTGTGGCTAGAGTCGGGTAATAAGAAATTTAAAAGTGCTTTTTAAAAGAGTCCTATGGCTAGGAGTGGTGGCTCACGCCTGTAATCCCA
>chr1	221170443	221170767
TCTCTCCATCTTAATTTCTATTCTCTTATTTTAATCAGTATTAAACAGGCTTATGTATTACAGGCTCATATTTAGATTCCAAGAAAACTGTATAAGGAAGATAGTAGGTGCTTACCAAAATGATTGCTAAATAAGGACATTTAACTGAAAAATGTGATTTAATTATTTTTGTAAGCAAACAAGAATCCCACACAATAGTAAATGTAATTTCAGTTCATCTAATATATACAAGAAAGCAAACAGCAGAATTCATAAGCATTTATAGTAATAATTTAAGGAATAGAGAAAGATTTATAAAAGTTGCACCCAGGCCCTTATTAAGACT
>chr1	41276441	41276765
CTTTCTTCCAAGGAGTTTGTGAATATCACAAAAGAATGGCTATGAAAGTCTTTCCTTGTAAAGGGAATCTTACCGTGATGTTTCTATACCCAGTCCATGGCCCAACACCAGGCGGCAGCACCCAATCACTGTACAAAGAACCCGAAGCAGATTCCTCATGACTGGGTTCTACCCAAACCAAATCAGTTCCTCAGCCTAGGCCACAGCTTCTCTGCTTGTGGAGGGTGTCTTGAGTACTGGAGCATAACACTGTCCTTTATCATTTTTCAAAGACATCAAGTGTTTAGGTAATGCTTGGGATTCATTCGGAGCCTCTGATGAACAC
>chr1	29053374	29053661
GAGTGCAGTAGCATTATCAGAGCTCACTGCAGCCTCCAACTCCCAGGATCAAGTGTTCCTCCTTCCTCTGCCTCCTGAGTAGCTGGGTCTATAGGCACACTCCACCATGCCCAACTAATTTTTTTTTTTTGAGACAGTGTCTTGCTGTGTTGCCCAGGCTGGTCTCAAACTCCTGGGCTCAAGCAGTCCTCGACCTCAGCCTCCCAAAGTTTTAGGATTACAGGCGTGAGCCACCATACCTGGCCAAATCTGCCTTTTAGAGTGAGCCGCCAACTTACGTGGGTGATG
>chr1	9286627	9286914
TGTCTGTGAGGGTGTTTTTGGCATTGGAGTCACTGGACTGGGCAGGGAGGATCTGCCCTCCATGGGGTCAGCCACCGTCCAATCAGCTGGTGGCCTGGATGGAACAAAAAGCTGGAAGAAGGGCGAATCCTGGCTCTCTGTCCCGGAGCTGGGACATCCTCCTTCTCCTGCACTCGGATGTCACAACTCCAGGTTCTCTGGCATTTAGACTCTGGGACTCATACCATTGGTCCCCGGGGTCTTTGGCCCGGGGCTGAGAATGACCCCATTGGTCTCCCTGGTTCTGAG
>chr1	7668700	7669031
GCACGTCCTAACCAGTCTTCCCACCTCCTTCCACCTGGGCTGCCTGGTCTTCCATCACCTGGTCAACATGGACTCGGCATCTGCTGGGTGCCAGGCACTGTTCTGGGCTCTGGGGAATCCTTATTCTCCTGTAGTTTCTATTCTAGCGGGGGAGAAAGACAACAAACAAGATGCAAAGGAAACTGTCAGATGTTGATACCTGCTGGGCAGGGAACTTCCCCTGGATGGTCTGGGAGAGGGTACCAGGGCGGCTGCTTTATAGGCCAGGAGAGGTCAGAGGAGGCCTGTATGAGAAGGTGATATTCAAGCTGGGGTATGAGTGACAGGCAGGG
>chr1	200200865	200201196
CTAATTTTTGTATTTTTAGTAGAGACGGGGTTTCCCCATGTTGGCCAGGCTGGTCTCGAACTCCTGACCTCATGATCTGCCTGCCTCAGCCTCCCAAAGTGCTGGGATTTATGGCCTTTCAGTAAAACTTTATTTACAAAAATAGGCAGTGGGTGGACTGTGGGTGGCTGTAGTTTACTGACTCTGGGTCTTAGGCAATAAGAAAGAGTTTGGGAGTTGGGGGAGCATGTCACCATATGGACAGTTCTCTTCTTTACTATCTCTTACAGTAAACTAGATTTCTGTAAAAAATAATCTCTTTGTTATTAATGTCTTCAGATGGACCAGTGGCC
>chr1	62836749	62837066
AATTTTAGAGATAGTACAATTTAAATAAAATGTTAAGGACAAAAATATGTGCTATTTGAAAGAAGCATACAAGGGGAAGGAATTGCCAATATTCATTTTTCAAATCCATTATTAGTTTAAAAATTTAGATTATGATAGTGTTACAGGAAATTAATAGAAAAGAAAGAGGAAAGCAACTTATAACCAACCTACTCTCTATATCCAGACTTTTGTAGAAAAACAAGATAATAGCATCAAAGACCTTCTCCAGACCGTGGAAGACCAATATAAACAATTAAACCAACAGCATAGTCAAATAAAAGAAATAGAAAATCAGGT
>chr1	57089757	57090074
TGCTTTCTTTGTCCCCTAGAAATTATATTCGTTCTCTGCTAAAGCATAATAGATCATCAGACTTGGAGCTGGAAGGCCCAGGCCTTAGTCCTGATATACCACTTAGCAGTTGCACCAGACCAAAAAGATCTGAAGTTTTGCAGTTGGACGGATTATAAATCCATGACTCCAAGACTCGCCTGCTGTGTGATTGCAGGCAAATTACTTAACCACCCTGAATTTCAATATCCTTATTTTCAAAACTGCATTAGTATTACTGGCCTTCCACGGTTGCTGTGAAGATTAAGTAGACATGTAAGGTGGCAGGCACTGGGCTTG
>chr1	174924625	174924921
CTAAGGGATGTTGAATGGAGGCAGGAATAGGATATAGTCCTTGGAATATAATCTGGCAAGAGAAAGGCAGAGCTATTCTCCTGGAGGACCTGCTATACTCAGAAGACTATTGATATAGGGAGGGCTCAGGTGCAAGAAGTGAAGCAAGTCCTGGGAACTGGGATCAGACCTGTGAAAGAAGGGCAGGGCCAGCTGGGCAGCACAGCCAGGGGTGACCTTGGACCCCAGAGGGTTGATCCAGGGATGTTGACATTCTCTGTCTTGTCTTTCAGAGATAAGACTGGGCCTGGCCCTGAC
>chr1	33057443	33057739
AATATTCTTCCCTTAAAAATGAAGGGATATGGCCAGACATGGTGGCTCACGCCTGTAATCCCAGCACTTGGGGAGGCCGAGGCCGGAGGATTGCTTGAGGCCAGGAGTTCAAGACTAGACTGGCCAACATAGCAAAACCCCATCTCTACTGTAAATACAAAAATTAGCCTAGCATGGTGGACGCCTGTAATCCCAGCTACTGGGAGGCTGTGGCATGAGAATCGCTTGAAACTGGGAGGCAGAGGTTGCAGTGAGCCCAGATCACGCCACTGCATTTCAGCCTGGGTGATTGAGTGA
>chr1	27892647	27892943
TGTGGAACCTAGGATACCAGACAGAAGTGAAGATAAGGTCCAACTCTTCCCAGCATAGCTAGGGAGCATGGCTAACTCCATATGTCCCCAAGTCTTCCCTAAAATCTAATGGCTCCAAAGCAGGTAAGTTGAACAATTTTCAAAGTCAAAGAAGCAATTTATGACCTTAAAGCATTTAGCAGTACTTGCTTTGGCAGCACAATACTAAAATTGGAAAGATACAGAGAAGATTACCAGGCCCCTGTGGAAGGATGACACACAAATTCATGAAGTATTTTATATTAAAAAATAAAGCAT
>chr1	1026144	1026440
TTCACGTTGTGGCTGTCATATCTGCATACATTATAAACCCAAGAGATGTTTTAATTTTTCCCCAGATATTTACTAATTTTGATGTTCATCATTCATTCTTAAAGATCTGAGTTTCACTGTAGTATATACTATCTTCAGCATTTCCGGTAGCACAATTTGATGGTGACAAATTTTATCAGTTTTCCTTTTTCTGAAAATATTTTCATGTAATGTTTATTCTTAGAGAATACAGAATTCTATGCTTTTTTTTTCTTTCAGCAGTTCCACTTTCTTCTGGTCTCCATAATTACTCACAAA
>chr1	97054637	97054939
ATGGGTTTTAAAGTACCTACTTAAGGAAGAGATATCTACAGTTTATATTTAACGTTAGCATTTGAAAGCAATGAAGAAAATTTTTCCTTAACCAGGAAGTGTAATGAATCATTATATTAGAGATTAAATTAACACTTTGGAAGCATTTTAGCTCCTAGAGTTAAGGTTAGTATAGTGAAATTATGGTGATTAGCTTAATTCATTCATGTACATCTATTTGTATCACCATATAATTACTAGGGAAAGGACAAATCACTTTTCAAAGCCTCAATGTTATTTGTAAAATGGAGGCAATAAGTTCTG
>chr1	58812618	58812920
AGCTGTTGCTGAATATGTGATATACCAACCACTCCCTTCCTTTGTACACACCTAGTGTTGTATCAGTTTCTCAGTTACTGTAGTAACTTGTTTACTTGTGGGGTACCCCACAGTCACACACATAAATGAACGTGAATGACTGAAAAGTAAGAGATAAGTGTAAGAGGGACAAGTGGCTAGTTTTTACAGCTAATAGGTAAAACATATCTTTAAAGCACATTAATAGTAAAAATCCCTGGGTGCAGTGGCTCACACCTATGATACCAGCACTTTGGGAGGCCGACGCAGGTGGATCACCTGAGG
>chr1	217426107	217426449
GAGCTATTCTAGATATTCTTATTACTGTTGATATCTAGTTTCATTTCATTATTATTAGAGAAAATATCCTGTATGATTTTCTTCTTTTGATATTCATTGGGACCTTTTTATGGCTTTGCATATGGTCTATCTTGGTGACTGTTACTGTGCATTTCTGCGTGTCACGTTCTATAAATGTTAATGGTTCAAGGTATTTGAAAGCATTACACAAATTCTGTATATGCTTAGTGATTATTTTTCTAAGTTGTTCTATTAGTTGCCAAGGGATGGGTATTAAAATCTCTAGCTATGATTGTAGATTGGTCTGTTTCTCCCTTTAGTTCTGTCAGTTTTCTCTTTATGT
>chr1	106035487	106035829
AAAGATGACCACTGGCTGTCATTGTCTATATACAAAATTCTATATGAAGACCTTTGGTGACCATGCATCTCTGCATCCTGGCTCTTGGCAAGTTTTCTTTCCCAAATGGGACTTTTACTTGGCCTGGCAGTTATCACTATCTTACTCTTGAAATGGTACCTCCTTGAAGGTTGCTTTTTGGAACCCAGCCCTTATGCTATCAGGACTCTGCAGCAACGAGAAGAAGAGGCCACTGAAAGAGAATCCAGCCTCTCTGGTCAACAGCAGTAGCTTAACCCTCCGTCAAGCCTACGGTTGGATACGATTGCCCTGAAGTCCCATCTAAGTCCACATGGAACAGAAC
>chr1	54840115	54840415
CCCTGGGAGCGGTCAGGAGGATGGTGAAAGCAACGCAAGGGGCACGGGAAGACAGTCAGGAGCCTGGTGCAAGGTCCTCTCTTACAAAATGCTCCCTGTGCCTCCTGTGGGCCAGGCCTTGGAGAGGCCGCTCCCTCCCTTGGGGGAGGTCCCCTGGCCTTCCTGCTGGCCTTCCAGAGGGTAGCGTGGGCTGTGGAGTTGGGTGGAGCCTCGGGACTGGGAGCTGGGGGTCACAGCCATAGCCGCTTCCCAGGCATTTTCCTTGTACTTGGGGCTGGAGGACGTTAGATGTGGCGGTAAA
>chr1	96128490	96128790
TCGTTACAGTTTGAATAAGTTATATAGGGGAAGATGGAGAAAACCTAATAGACACTTAACTATCATTTGTTGAGCATCTGTTATATGCCAGGCATTGGGTTGCTTCTAATTTGCACAATATTTCTAGGATTTTGGTGTTAGAAAAATCATTCAAAACTTAAAAATAAAACAATGAAGGACTACATATGCTTTCAAAATCATAGTGTACCATTGTTCAATAAGACCAAGGATTATTTGGTTTTTAGGAAATATTCCTTTGATTAGGGAGCAAATTCTGTTAAAATACATGTTAACTTGTAGA
>chr1	168811774	168812271
GTTCTAATGCCTAGTTACCTCCTAAATAGATTGTTAAGTGAGTAATAATAACACAGGCCCAGTGCAGTGGCTTATGCCTCTAAATCTCAATGCTTTGAGAGCCCAAGTCAGAAGGATTGCTTGAGCCCAGGAGTTCAAGGCTGCAATGAGCTATGATCACACCACTGCACTCCAGCCTCAGCAACAGAGAAAGACCCCATCTCTAAAATAACAACAATAACAACAACAGCAAATGATTGCCGTATAAAACTTCCAAGTTCTCAAGTTCTGATTTCACTGAATATTCCTGAACACCAGTCAAGTCTGGCAAAGAATTATTATTATTTCCATTTTATAGTTGAAGAGATGGAAGATCAAAAGGTTCAGAAATTTGTGAAAGACTCTAGTCTTCTGATTCCTACTTCAGCACTTTTCTTCTAGTACATCCTATCATCTCCTGAGGCTTTCTTCTCAGCACTACCTTTGCATCTTTCCCTACTTCTGACTGTGGTGTTTGTT
>chr1	4545496	4545993
GGATCAGGGATGGTGACCGGGACAGCACAGCTGGTCCCCGCTGAGACCAAGGCAAGGGTTGGTACTGTGAGCTACTTAAAGAGGTGAGATTATTTAAATCCTTTTTGTGGGGAAAAAAAACTGAGACAGGTTTTCCCATGATTGCAAAAATGTCACATCACTTTTTTAAAATCAAAAATTAAATGTACATGATGATAATATAGAGGGGATTGCTGCCCCTTGGCACCAAAGTCATCCAACATGACCTGGTCCTAGAAGAGGAGGCAGCTGCCACAAGCACAGCCGCACCCACATCCTTGCTCCATCCCCTGTCTGGAATCAGGAGAAGGGCTTCCTTCCACGCTGCTTCCTCCCTGGGGATGTCTGTGCAGGAAGCCTAACTATTCCATTAAACCGGCAGGGGCCTTGGGAACCCGCCATGAATCAGGCTTGTTGTCGGTACCAGCCACGAGGATAAATAATGACCCTCTTTTCAAGGAGAACACAGTTTTGCAAAGA
>chr1	206974400	206974699
GAGTAAATTACAGGCTATGAGACTGAGCAGATATCTAGCCTGTGAATTTCCATGTGAGCTTGTACAGGAAATGCATTCAAAGAAAGAAAAATAAATACACATGATACCTATATGATGATGGGTTCACTATCAGTTACAATTTGTAATAGGGTTGTTGGGACCCTTGCATTCATTTTCTGCAATATCTGCTCCACATGCTGATATTGTGGCCAAAAGACCAGCAATTACCTGGACATGATCAGAAAGGAGGCTGGGAATGTACAGACATTATTATCATTCTGTATACAAAACCATGATGTG
>chr1	72210035	72210334
AAAATATGGTCACGTATTTTTAAAGAAAAATTCATAGTCTGCTCTTAAATTTCCATATTTCACTTTTATCATAATATTTTCAAATGTATTTGCTAACGTTATCTGCTTCTTTCTCTGAATGCAGTTTTCCTCTCCTGTAGGAACAGCGTTGGCTCTATATTCTTAATTTCAAAAGGTACTCACATTTCAATATAATTCTCTTGAGACTGTTTTTAGGAAAATAATAGAGTAAATGACAGAAATGAACTATCCATTGAAGTACAATTTATCATGGAGTGTTGCATACCATTATCTCAGAAA
>chr1	3736073	3736333
TGTGTTCTTTCTTAGCCAGGACGCCGGGGCTTCCCATACATGTGGCTCCTTCAAATGACATATTTACTTATTTACGTACCGAGTAACTGAGTAACTTCTTCAACACAGGATGACATCACAACTTCACCAAAGTTAACTCACCCTCATCTCAGCATCTGTAGCTCTGCCATCTATTTTAGCAAATCCCTCAAAAATTGTTTTGTAGAGAATGTTCCTGCGTGTGTTGCTGTCGTCTGGAGGAAGGTACTCCAGGATGGAAGC
>chr1	99942200	99942460
AATTTATTAAGTTTAACACTGCAATCAAATGGCAAAGACATCATCAAAAACATGTACGAAGCAAGCACCTTTTGCTGGCATCACTTCATTGGATCCTCACAGCTGCTCTGTGAGATGGGCTTTACAGATGAAAGAATAGAGCCCAGGGAAGATAAGTGACTTACCCAAGGACATGCAGCTTGTAAACCAACAAGCAAACATGCACATTCAGGTCTTCTAATTTCCAGTCCTTTTTAATTTACAGGATCAGCTGCCTCCCAT
>chr1	183321530	183321798
CCCGCATAGCTGGGATTACAGACGCGCACCACCACACCCGGCTAATTTTTGTATTTTTAGTAGAGACGGTTTCACCATGTTGGCCAGGCTGGTCTCGAACTCCTCACCTCAGGTGATCTGCCTGCCTTGGCCTTCCAAAGTGCTGGGATTATAGGGATGAGCCACCGCACCTGGCCCTGTTTAAAACTTTTAGTATCTTCCAATCACAAGCATACCCATACATGGTGCTGTAATTTGCTTAGAACCTGCTTTCTTTTATACTTCCATTC
>chr1	74019173	74019441
GTTTAGTTCAAAAAGCTCTTTAATTGCACATTCAATTAAAACAGCTACATGTGAGTAATGACTATCATATTAGACAATGTAGTGTTAGATCATCCATTATATCTATAGTTTTCTTTAGAAAAAAACCATTTTTATTGCTGAATCTTACCATCACCAATAATGCTATGCACCCAGTTTGACCATCATCTCTTTTTATCCAGGTCATTTCTTTCAGTGCCATGATCCAAACTATCCTTTATCCCTTTGAATTTATTAATCCTAACACCTTT
>chr1	175143432	175143705
AGTTAGAGAAGAAGGCAACACCCCTGTAGACAGCCCCATTCAATGGGATGAACCCCTACAACACAGAACACAGGGAGGGGCAGACAGAGAAGCCAGATCTAATGCTGTCCTCCAGACAATGGCTGGAAAGGCATGTATGAGTTAAGAGATTACAGTATCAACTCATCCCATTCCACTGCCATGAAGAAAACTTTATCATTATGTCCAAAAGAAGGTGCTGTGGTTTTAGGTCACCTTCCTGCACTTTTAACAACAGTAGATATTAAAACAATTA
>chr1	206166158	206166431
TTACGTTGAGCTATGATCAGGCCACTGCGCTTCAGCCTGGGTGACAGAGCAAGACCCTATCTCAAAAAGAAAAAGTAAGCATCAAATCTCTAACAAATTAAATTTAAATTCCACGATTAAGTATTACATCATTAGCAGAGGGAGAGTACATAGTGGGAAAAAAATCAGGCTTTGGAATCAGACAGAACTGGGTTTGAATTCTAACTTTAAAATTTACTCAGTGTGTGATCTCAAGTGGTTTATCTTTCTATATCTCAGTATTCTAATCTATTAG
>chr1	25429845	25430141
TGGATTGGGTACTGTCAGAAAGCAGGGGCTTTCTACAATTAGGTATCTTAGATTTTTTTTTTTTTTTTTTTTGAGATGGAGTCTCGCTCTGTCGCCCAGGCTGGAGTGCAGTGGTGTGATCTCGACTCACTGTAAGCTCCGACTCTCGGGCTCATGCCATTCTCCTGCCTCAGCCTCCCGTGTAGCCCGCCAGCACGCCCGGCTAATTTTTTCTATTTTTAGTAGAGACGGGGTTTCACCGTGTTAGCCAGGATGGTCTTGATCTCCTGACCTTGTGATCCGCCCTCCTCGGCCTCC
>chr1	60753867	60754163
CTTTTTAGGATTCTTGAAGAAATGACATTGATATATATTTTTATTCTTGATAAAAATACAAAAAGAATACCCTTTAAAATTTTGGGTTTTTTTGCTATAAATTATTATTAGAGATTATTATAAAATTTTCAGAGAAGATTAAAAAGCATTAAGAAAATTAAAATAATTCACAGCCCCAACAATTAAAGAAAAATACAGTTAAATATTTACCGTCTTATCTTTTAGGTTCACAAATATGCAGATGTACTGGTTTAAAAAATACAATTGAATTCATTCTATTTTATAGCCAAATGTTAT
>chr1	115676628	115676962
CATACAAAAAAGATGTTATCCTACCTGAAATTAAAAAAAAACAACTATGAAGTGGGGGCTCCCCTCAGATCAGCCCTTCCAAGGGAGAACGTGAGGGGAGGAAGCTCATGTTCGTTGGTGCCCCCCTCATGCCAGGCCTGTGCTGCTGTTTTGCCTATGCCTTCCCACTTAATGTGCACAACAGCCAGATGACAGCATAGCTACTACTAATATCTTTGTCTTACAGATGAGAAAACTTAGGGACAGGAGAGGCCCTCCTATGTCTCCACTTTCCTGGAGTACCCCGTCCTTCCCCCTGCTTATCTAGTCCAGCACCTCTCAGGCAGCTAGAAACA
>chr1	117866900	117867234
AAAAGTGAGCTCACTTCATGTTCTTGTTGAATTCTAACTGAAGCTCATTTCTCCCCTTTTTATTTTCAGATATTTGTATCTGCTGTTCTCCGGTGATGACCTTTTACCTTTAGACCACTGGGTGTTTAATACAGAGGCTCACCCTCTGCCTGTGTTACATTTAGCCAACACCACACTTTCAGGTAATCCTGCTGTTCGATGAAAGCAGTTCCAGAAGGACCATTCTCACCTGTGTTTTGTTTACATGGACCACTACAGAAATTAGTTTGAAGGGGCGGCTTTTGAAAACCTGGACCTCTATGTCAACATGACAGGGTGAAACTATTCCCCCTAAG
>chr1	234100285	234100594
TGAACTGTGTTCTAATAAAGCAAACGCTGAGCTGCAACCAACCCAGTTGTTTCTGTACCTCACTTCCATTTTCTGTATGTCACTTTCCTTTTGCTGTCCATAAATCTCCCACCGTGTGGCTGCGCGGGAGTCTCTGAGCCTACCTTGGCTCAGAAGGCTGCCTGATTCACGAATTGTTTTGTGCTCAATTAAACTTTAAATTTAATTTGGCTGAAGTGTTTCTTTTATCACAGTGTAACCTGTAACTCTAAACATCATCTCTTTCATAGCACCCATCAGCTTCTAACATACTACATAATTTGTCTATTTC
>chr1	58762158	58762467
AAAAAAAGAAAAAAAGAACTGGCAGCCTTTACTGGCAAGATAATTCTTAACTTTAGGAACAAAGCATGGATGGAACCAATCCAGAAAAAGCGTTCTCATTGTGTAGCAGGCCTTTTTGCTTTACAACCAAAAGACTGGCAGCTGGTATTATCTTTTTCCTTAGAGGCTCAGGGGTTACCAGCTTTATAGATAAGGAAAGTACTTACAAATCCAACTCCATTTCCGCAAAACAGTAGAGTTAGCATATCCCTTCTGCCTTAAATCTTGATGCTCATTAATAAATGTCCTTTATGGCATTATCTTTTTTCCA
>chr1	203445304	203445788
GATACCGTTCCATTTAGTTGGTTTGGATAGGAATTTAAAAAGCCTTATTTTACCTTGTAACATAAAAGGAGGGGGATGACTAGTTTTTCTGAAACTACTAGTTTTTCTGATACTGTCATGATCTTAGTATCTTATTTTTATCACCATTTCTGGATTCCCAGTCGGATGTAGGATATTAAGCGCAAAACTTTGGGAATATAAGACCTAACACGCAAAGTCAGAACAATTCATCCAGTTCTAAGCCTTGTGTTCAAATTTGCTATGAGCATCTAAATTCATGGTTCTGAAAGTATTTTAACGGACCACCTGCATCACCTTCCCCAGTGTCTTTTATTATTACTATTATTATTATTATTATTATTATTGAGACAGAGTCTTGCTCCGTCGCACAGGGTGGAGTGCAGTGGCACAATCTCTGCTCACTGCAACCTCCGCCGCCTGGTTTCAAGCGATTCTCCTGCCTCAGCCTCCCCAGTGGCTGAGAT
>chr1	212011367	212011851
GAAGTGAGCAGGTTGTATATTTCCACAGGAATAGGAGGTGAAGTTCTCCCCTGCCTATCAATAATCAGAAATAATAATGATACTAGTAATTCAGGTGGCTCCAAACAACACCTCCGGAGGAGAGGGAAATGGCTTCTTATTTTGTTCTATGCTGGGTCCTGGACCCGGTTCAGTGGTATAATACATCCTCTGTAAATATTGTTTCATGTTAAGAAAGATGTGAAGAATCACAGTAACAGCAACTTATACTTACATAGTCCTTTAAATACACAAAACACCTTTATATTACTTATAACCACAAAAGCAAATGTTCTAGGTAGAACGTCAGGAAGCTGACAATTGACAATAAAGAGTTTAGCTGAAGTTTATATTATAAAGCTTTCACCAAAGCAATTAATATGAACACTTAGCAATGATAAGCATTTTAAGAGGGGCCAAATATGCCTACTGGAAATCTAAGAAGAAGCGAAGGTATTGCTTAAGAG
>chr1	233665987	233666301
TAATTTGAAGAATGAATAATTTGACCCTGGTGATAATGCGGAAAGTCTTCATTCATTAAACTCCGGGCAGTAGACCGTGTCTCTTTCCTCTGAGACGCATTTAGCACCTGACATAGCAGTAGGTACTCAAGAACCATTAGGTGACTATGGAGTCATTAGAATACAGGATAAAGAGTTCACTTTGCATGTCCTAAGTTGGACTTTATGGTTTCTAAGTATTTTACATGGGATTAAAAACCCAGGGTGTAGGAAAAAAATTTACAAACCGAGTCTGGTTGATACCCCATAGCATTTTACATTGTTCTGTGTAATCAA
>chr1	47757779	47758093
GAGACTCCGTCTCTAAAAAAAATAGAAAAACGGGTGGAGTCAGGACCGGGGCCCAGGTCTCTGACTACAGCATCGTGCTACTCAGAGTTGTGATTTCAAAGTGTGTTTTACTGGACTGTGAGCTCCCTGAAGGCCAGAGCCTTATCTGATCCAACTCAGTGGGCCAAGGACAGGTTGATGCACCCAAGAATGTCTGATGGATGACTGAATACATCATGTTATGAATCAGTGATGGTGTGGGCAGGGAGGGAGGGTGGATGAAGACATGATGGATCAGGAGGAGGTATAGCCTTGACTCTGCCCAAGGCAGTTAAT
>chr1	3256051	3256356
AGCCCGGCAGAGCTCAGGGCCGCCCGTGAAAGCCAGCCTTGGATGGTAGCTTCCCCTCCCTCCCACTCCAATGCACCCCGGCTTCCTGCGCTCTGGGGGTCTTCAAAGCTCCCTGGCTGAGCTGTCTACTGGGAGCTTTCTGTTCTCAGTGTTCACAGAGGCCTGAGCTCTGCTGGCCACGGTGCTGGGCTTGGGGATTGAGGAGCCTCCAGCCCTCAGCCTCCGCAGCCCCCGCAGCCTCCAAAGCCCGGGGCTGGGCTTGCTCAGGCGCCCTCTGCCGTGAATGTTTAGCTCTGCTCCCTCCCA
>chr1	151655951	151656256
CTTCTTCCTCCCTGGATTCATTCTCCTTTTGGGATCCCAGTTGCTGAATCCCCTCCCCAGCTCTGCCCCCACAGAGGGAGGAGGGATAAGGATCCCCTGTGAATGCTTTGGAGGCTCTCCAAACCCCCAGGCCTTGGACCTGTAAATTCTCAGTCAATCTCTGGGCACAGGGCTTGGCCTCTGGCCTTGGCCTTGGCCTCAGATTCAGAAAGCTTTGAGTGGCTTCTCTTAGTCAGTTGCTGGCACGGAGCTTTCTCCTGCGTTGAGAGGTGTTGGGGGTTTATTGTCAGATGCCCACATGCGTTA
>chr1	48315313	48315977
GATCAAAACCTGAATTCTTTTCATCCTACATGAAGATTGAGCTTTACCTCTATAGCAGCTGGTGGATATAAAAATGCTTGAGGGCCTGCCACACAGCCAAGTTAAGCATCCACATCACAATCGAGTGTGACTGTCAGCTCCTTATTAATCTTGAAGCATGTTCCTATCCATGAACTCATTTGCTGGGACATCATCCAGGACAAGAACCTTCCCAATGCCCATTGAATTGCTTTTGAAGAACCCAGCAAATAAAGTCTTTCTTGTGCTTGACCCAAGCATTGATTACCTCTTTCATTTTATCCCTACGGTTTTTAGTTAATTTCTTCTGCTTTTCAGTTCTGCTGATTATTATGTTGGAGAGAGACCCTCAATTAACATAATCTTTATAATCACCAACAACATGTATTTAAAAAGTGTTCATTTGTTTGTAACATCTGCCTTTATCTTGTTCATCTCTGTGTCTGCAGCAGTCTTAGTACATATTATTACTCCATAAAGGGTAGTTGAATTAATTCATTAGCTAAACAGAGTTAATTTAAGGGTGGGTTAGAGTTGGGGAAGGAGAATGAGAAGGAGGGAAATGCGTACCTATGGGAGCTGTAATGTCAACCAACCATGGCTCATACTCCCAATTCCCTGGGCATGCCTGGGTAAGGGTCTGTTAG
>chr1	74351162	74351826
AATTTTAAACAAAATGTTATTAGGCAAAGAAACACAAAAATGTAAATTATATACAAAATAGGGCAGACAACAGAAACCAACATAGAAAGGGCCCAGACAACAGGCGAAACAAAGACTTCAAAGCAGATGTTATAAATATGTTGAAAGAAAATCAAGCTTAAGTAAGTAAATACACTTAAAAGAAATCAAATACATTTAAAGGCATGACAACAATGCCTTTTCAAATAAAGACTATCAGTGAAGACATAAAAATAATTTAAAAAAAACCAAAAATTTTGCAACTGAGAAGTACAATAACTGAAACAAAAAAATTTTACTATGGTGGCTCAACAGATTATGCTGAAAAACAGAAATAAAATGAAGACAAGTGAACAGACCCACAAAAAGTTGAGGGATACAATTAAGTCCACCAGTACAAATAATGGGAGTACAAGAAAATAATAGAGACAGAGAGAAAAAGGCAGAAAATAAATATTATAATAATGGCTAAAAATTCTAAAACTTGATTTTGAAAAATTAATCTACACATCCAAGAAGTCCAATGAATGTAAAGAGGTCCACGTCCAGACACATCATAGTAAAATTATTGAAATCTAAAGACAGAAAATCTCGAAAATGTCTTCTTGAGCTCACGAAAAATGATGAGTCATGTCCAAAGGAACCCC
>chr1	164439594	164439898
AAATGCACTTTGTACTCAGAGGGGAGACACTGTGGTTCATTCATTCATGTAATGATTGGGTCCTGCTTATGCTGGGTGGTGAGGAAATGGCAGGTGCACAAGATAGCTCAGCTTGCTTTCCTAGTGGAAATTATAATTTAATAGATTTTAGTGAATCAAAAATCCAGGACCCATAGAGATAAAAGAAATCAGCAAATTTTGACAGTAAACCCCTTTATCAATGTGTAGTACCACTTCGGGATAGACTCTATCATTTTCAAGGTGTATTGATGATATGATTAGTTATAGAAGCATGCCTGATTCTA
>chr1	72652051	72652355
GGGGCAGTGAGAGTACAAGTAAGAGTCTCCTAAAGTCCTTATCAAGTGTAATCAGGAGTAAACTCAAAATAAACCGGCTTTTATGTACAGCTCTAACTATTCCTGAAGACTATTCTGGATTATAGAATTCAGTGAGCTTCTTTCAGGGCCGTAGCTTCATCAAAAAATCAAGGAAAATTTCAATTCAGTGGCAGGATTACTGTACATATTAGAAGTGATTAGCTGCATTCATGAATCCATAATCACACCTGCAAATGACGAATGAATCTATAGAAATAGGAAGCATTTCAAAGCCATGAATATGC
>chr1	95527268	95527567
AGTAGAACCCAAATGTCACAAGAGTTTCCCCGTCCTGTGGATTCAAAATAGGATCACAAAGGGCTCCAAACTTTGCCCATTTTGCTAAGTAAATTCTAGTCTTTTCCATGGGATTTCCTCCCTCCCTAAACTCCTCATGGTGTTTATCTGTTTTTAAGAAATCAGTCTTTGTTCTGTCTGCCTGGGAGCTGGGGACACAACATTACTGTTCAGAATGAGCTGTACAAAAGCTGTCCTCCATTTTGCCCTTGGTCACGATGGTTCAAGCTGACAAAGTGCCGCTGGTGGGCAGTGAATCTC
>chr1	177786966	177787265
TGGCTCAACAGGTTTGGAAGGACTTGGGAAGGGGAGGCTTCCCTGAGTTCTGTTGCTGGGAGAAGACAGGCAATTCAGTAGGTCAAATGGCAAAGGTAAAACCACAGTGGAAGGCTTCTCTGTGGACAGAGACTGAAGGGTGTGGAGGTATCGAAGCTGAACGGCAGCAGGGGTGCCTGACAGAATCTCAGCTGCCATCCTCAGGGACTCAGAAGCAGCCTTTTCCGCTTCTGCAGCAATCATCTAGAAAACATGTGACGAAAGCAAAGTGATTGTTCTTCATTCCCTGAAGGCTTCACC
>chr1	59483970	59484253
GTACCTACCAACCCATGATCTAGGTATTAAGCCCCGCATGCATTAATTCTTTGTCCCGATGCTCTCCCACCCCTTGCTGCCCATGACAGGCCCCGGTGTGTGTTGTTCCCCTCCCTGTGTCCATGTGTTCTCATTGTTCAGCTCCCACTTATGAGTGAGAACATGTGGTGTTTGGTTTTCTGTTCCTGTGTTAGTTTGCTAAGAATGATGGCTCCCAGCTTCACCCATGTTCCTGCAAAGAAACATAATCTCATTCCTTTTTATGGCTGCATAGTATTTGATGA
>chr1	46368333	46368616
GTATTTTTCTACTAGGCTAATATATTTCAACCATAAGTGCATTCTTCATTTTCTCCCCTCCTCCCTACTCACCTCCCACCCAACAAATTCCCTTTGTATGTCTGCAAGGCAAGGTACTATATAATGCAGTATAATTCTAAGGCAGTTTGAATATATAATTCTTATAACAGGAATCTAGAATTATTAACCTTACTTTTTACAATAAAAGTACCAGTGATGTACTAAATTTCTATTCATATGTATGACAAATGTATCTAACATGCTTTACCGTTAGGGGGAAACAA
>chr1	32469664	32469975
GCAAAACTCCGTCTCAAAAAAAAAAAAGAAGAAGGTGGATCTCCAACCAGGCCAGAGAAGATTCTCACAGAAGGTTTTGAACTCTAAGAAATAAATTGGTTTGGTAATAAATGGCTTCTGGTCAGATATTTTGTGGTGTCTGTTTCATCATTTTTCCTTTTCACTGACACCCCAGCAAGCTGATGCTGATCATGGAGACTTTTATTATTGAGACCTCCCTATACTTTGGACACTTCAAACTTAAGACCCTCAGTACTTTTGGCTAACCTGGGTTGCAGGCACCCTCATCCAAGGTGTAAAGGTCCTAAGGGG
>chr1	194182620	194182931
TGTTAGCTGAATATTAGTTACAGCTGGTAATTAATTAATATCATTTCCTGGTCTAAGATGTCTTCTTTGATAAGGAAATGCAAGTTATCTTACACTCAATAAAAACAAAGCAATGTGAGTCTCATAGCTCAGCCATCATATCAATTAGTGTTTCATCAGGAATAATCAAATTCAGATGTTTGAAGAGGCTAATTAAGATAACATTTACAGAAATGTGAGAGCATTATAATGAATCCAACTAACTAAAATGTTGATGCACCTAGAGAATAGCAACAACAGTCAGCCATTACGTCTCCCAGGGCTGAAGGTATC
>chr1	223643015	223643311
AAGAGACAGTTATGACTACAACATAGTACATTTCTCTTTCCTAAGAAATGCACAGGGTGAAATGTGAAAGGAAATAATTAGTTACATGTAATTTTTTTTTTTTGAGCCAAGAGTCTCCCTCTGTCACCCAGGCTGGAGTGCAGTGGCACGATCTCTGTTCACTGCAACCTCCACCTTCTGGGTTCAAGCAATTCTCCTGCCTCAGGGATTATGGGCACCTGCCACCATGCCCAGCTCATTGTTTGTATTTTTAGTAGAGAAGGGGTTTCACCATATTGGCTGGTTTTGAACTCCTGA
>chr1	200639526	200639822
AAGACTTCTAAGACTTCCTTATATTCCCTGTTTTGTCTAAGTGGTGTCACAAATCACCCATGGTCCTAAGCTCTTAACAATCTCCATGTTATCCTTTCTCACCACTGACATTCTAATAAGTGACCCTTTCTGTTCATTTTACCTCAGGGGTACTTCTCAAATCCATGTCCTCCCCAGTGTCTTAGCTGCCAGTACCTTACTTCAAGACCTCATCCTCTCTTGCCTAGATTACAATTTCCTCACTGGTGTCTCTCATGAGTTTTTCCCTCCCAGTGGTTCAATCTTCATATTCCTACT
>chr1	198074083	198074392
CCCGAATCAATAATCTTAAGTTCCATATCAAGAAACTAGAAAAGGAGCAAAATAAACTCAAAGCAAACAGATAAAATAAAATAATAAATGGAATAGCAGAAATCAATGAAACTAAAAACAGAAAAGCAATAGAGAAAACAAATGAAACAAAGAGTTGGTTTGTTGCAAAGGTTAATAAAATTGACAAATCTCTAGCAAGACTGACAAAGACAAAAGAGAGAATAATATCAGGAATGAAAACAGGGGATAGCCATACGAAAAAAGCTTGACATCACTGATCATTAGAGAAATGTAAATCGAAACCACAATG
>chr1	2609800	2610109
CATCTGACAGCCTGTAACAGTACCCACACCCACAGGCGAGCACCTGAACCCACGGAGCAGCACCCACACCTTCCGGCGCGCATCCGACAGCCTGGAGCAGCACCCACACCCCCAGGTGCGCATCTGATGGTCTGGAGTAGCACCCACAACCACAGGTGAGCCTCTGACAGCCTGGAACAGCACCCTGCACCCCCAGGAGAGCATCTGACAGCCTGGAACAGCGGGCACACCCCCAGGTGAGGATCTGACCGCCTGGAACAGCACCCACATCCCCAGGCGAGCATCTGACAGCATGTAACAGCACCCATAC
>chr1	7946224	7946489
TTGGCCAGGTTGGTCTCGAACTCCTGGCTTCAAGTGACCCGCCCGCCTTAGCCTTTTACAGTGCTGGGATTACAGGCAGGAGCCACCATGCCCGGCCCCTCAGACTCGTTTCTTAAAGAGCAGATGCTTCAAAGAAATACATTTGAAGCCCCCTTTGTAAATTTCTCCAATCCTATGCCCCTTCTTCCTTCCTTAAAGATAAGTGCTATCCTCGCACTCTTGTGTATCCATGCATGTGTGTCTTTTTTTTTTTTTTTAAGACAGAG
>chr1	181580648	181580913
TCTCCCCGGCAGGGCTTCCTCCCCATCCGGGGGCCAATTCCCCAGCTGCTCTGTGTCTGTCCTTCACTAGTTCAGAGCCACAGCGGGGAGAAGGATTGTAAAAAGTTGTCATCTCCAATCCCAACTGCTCTTCCAAGGACCCCATCTCCTCATTCCACCTGTTGTAAATCTCCCTCTGGACATCATATTGTAAACTAAAATGACACCGCTAATATACAATCTTCTCTTCTCCTCCCCCACCCCACCTTGTCTCCCCCTAGCTGACT
>chr1	194539089	194539392
AATATTAAGTTTTATTTTTCCTTTGGATAAAGAGATATATGTAATTGACTGGCATATATACCTCATATTTTTCTTCTTTTTCCCTAATGCAATAAGCACACAAGCATGTCAATACAAATGCTCACAAATACTGAAATTACCTTCCACAATTATGACCTTGCTACGTCAACTGACTCGTCAACAACTAGAATGCACAGAATGAAATATTTATTAGTGACAATATCAACAAATATAAAATGTATCGTTATGCTTTTAGTACCATTTATTTGAGTACTAATTATATGTCAAATGCAGGGCTAAGTGT
>chr1	209515461	209515764
AAACTCACTATTTATAAAGTTCCTATATCTCTTGGAAAATAAAAGTTTGTGCCCTAAATGATGCTTAATACCTTATAATAAAGAGAAAGGCCTACTAAAAATAGAAGGGGAAGTTATGGAATTTTTGGAAATTGTCCATTTCAGTCTTTGTTATGATTTGGTAATCAAGTCATTGAAGTTATTTATATGCCTCCTAATAATTCTATTTATATGTTCTGATAATAAGTAAATGTGGTTTAAAAAATTGTTAAAGTTGCAGTGGAGGTACTTTTACTTCTTGGACATGGTTAGCCTGTGATACACT
>chr1	31734875	31735151
GTTCAGAATAGTCCAGCTCCTCCCCACCCTTGCACATCCCATTTAGTAGAGTGAAAGCCTGCATTGCCATCACTCAAGTAGGCCCTCAAGGGACCCACTCTGCCTCCAAGTGACTTTTCAATGTTTCCTTTGTGATATGGTTTGGCTGTGTCCCCACCCAAATGTCATCTTGAATTGTAGATCCCATAATTCCCATGTGTCATGGAAGGGATCCAGTGGGAGGTAATTGAATCATGGGGGTAGGTCTTTCCTATGCTGTTCTCATGATAGTAAATAA
>chr1	42420424	42420700
TTTCAGATGCTAAAATTGTGGTCTTGGCCTTTTGAACAGGGTGCCAGGCCGGGTGTGAACACACTGAACTAATGCTAGCGCTGCCACTAACTGTACGCTGGTAGGCAAGTTATGTCTATTATTGTTGCTATCACATACCTCATTACAATTCAAAAGTATTTTTGTATCCATTACTTCATCTGACCCTCCCACTAAGCCCCAAAGGAGGGTAAGACAGGGATTGTTACACCCATTTTACAGATGAGGCAACTGAAACTCAGAAAGGCTAACCTGACTT
>chr1	152918676	152918958
TGCTTGAAGGCGTTCTTAAGCTACAAACAATAGCATGAGCGATCTGTGCCTTAAGAACATGCTCCTGCTGCAGTTAACTATCCCAACCTATTCCTTTAATTCGGCCCATCCCTTCGTTTCTCACTTTTTAGTTAATTGAATATCCATAGAAACAATGCTAATGACTGGCTTGCTGTAAATAAATACGTGGGTAAATCTCTGTTCGGGGCTCTCAGCTCTGAAAACTGTGAGACTCCTGGTTTCCCACTTCACACCTCTATATTTCTGTGTGTGTGTCTTTAAT
>chr1	38601971	38602253
CTCTTGACCTACAGAAACTGAGATAATAAACTATGCTTTTCTTGTTTGTTTTCTGTTTTTGTAGGGACAGGGTCTCACTATGTTACCCAGGCTGATCTCGAACTTCTGGGCTCAAGCAATCCTCCTACCTCGGCCTCCCAAAGTGCTGGGATTACAGATGTGAGCCACTGTGCCCAGCTGTATGTTGTTTGAAGTTGCTAAATTTGTGGCCATTTGTTACTTAGCAATAAAAAATGAATACAACATTTGGGCTCAGAAAATGTCCCCAGATGTGGTGTGTTGA
>chr1	91675199	91675459
AAATGAATCAGTATAACAAGGTTAAAAAATCCTCAGAGTAAAGCAAAACACAAGTTTAAAAAAGTCTTCCTAAGACATACATATCAATAGTAAGCACTATTCCAGTTTATAATATTATCTAGAGATTTTAATACACTGACTCAACTCTTTCTTATTGTAATTCAACTTGCCTCATCCCAAGTTATCTTTTTTAGAAAAATCTTAATCCTCGTCCCTACCCATTCTTCTTATACCAGTTTGCTTCTACCTTACATCCAACAT
>chr1	81539387	81539647
ATCCATTTTTCTCTGTCACTCTTTATATCACAAATAATTCACACTACCTACCAGCAAGATCCTTTTAGATTCTCTTACATCTTTCAAACCCTCCTTAATGTGAACTTCTTTCAGCACTGAGCCTGAATGTCTTCCAGAGCCTTATTGATCTAAGTACATCAACCTGTTGTTTGTGCTGCCTGTCTGTCTGTTGCAGTTAGTCTAATAAGTCTGTTGGGCTATTCAATTCTGTGTTTGGTAGAGTGCTTATGTTTTGTACTC
>chr1	61759509	61759787
TGATGGAATAGACACACCAAAAATAAAATCAGAAAATATATAAATAATATGTTATATGATTGAAAAAACTAATCTAATAAATACGTATGGAACATGATAATCAACAATGACAGAATATATGTATTTTTCAATTGTACTTGGAAATTTTACAGTGAGTTTTACTATACAGTAATATAAGTCCTCAAACTTTGTTCTTCTTCAAAAATTCTTAAGCTAATTTTATCATTTGTATTTTTGTATAAATATTAGAATCACCTTGTCAATTACCTAAAAACTACC
>chr1	71402446	71402724
CTCAAATAAAATCCTTTATTAAATCTCTCTCTTTCCATGAAATGCAGCTTAAATATTGTAGCTTCTCACAGTTCTATTCTTAGAATGTTTGTTTTCTCTCTTTAAACTCCTACTCATTCTAGGACTGAGGTACAATCTAAACAGTGATAATCTTACATTTATACTCTAGAGCCATCTTTTCCCTGAAGTGAACATGTATTTCCAACCACCTACTCAGCACCTCCAACTTGAATGCTGAGCATGCGCAAAAGTGAACTCTCCATTTGCCTCACTCTTCCC
>chr1	71504152	71504442
AGAATTGGGTTTTTACTGACACTTGTAATAAGATTCAGTTTGGAATTATCTACAGTTCCATAAATATAAGATGAATTTTCTTTATCAGGTTATTAGTAATGATGTTAAATAAGCACAAAGCTCACAACAACCCTGGAATTAGTACTTTAAACACGCCTGCAATTTAATTTATTCCTTTTCATCATTGATATATCTTGTAGTCTCGCTGTCAGTTTGCTTTGTAAGTGATGTTACAGAAAACAGATTTGAACTAATTCCTCAGATTATTGAACTTTCTTTAAATTTCTCATT
>chr1	35566707	35566997
ACCTGGCCTCAAACAATCCTCCTGCCTTGGCCTCCCAAAGTGCTGGGATTACAGGAGTGAGCCACCACACCCAGCCAACCAGAAAGTTTTATACCAAATGTTAGTTGCAAATGGTGCAATAAAGGTTACCCTTTATCTCCCCTTTTCTGGTAGTTTAAATTAAAAGGATGTTGAAAGCCCTGGAGGCAGAGAAGTGACTAGCTTGGAAGGAATACTGGCCTCTCTCTGTGAGGGGAATTCAGGAACATAGACCCCTATCCAGGAGAGATAAGGGCAGACAGCTACATAGAT
>chr1	193776854	193777162
GGTTCAAACAAATTACTACTAGCAATAGTAGTGGAAGTAGTAGCAGCAGCAACACTAGCAGCAGTAGTAGCAAGAGCAGCATTACTTTAGCAATGAGAAACAAAAAAAGAACACTTTACATTTAAGACTTATGAAAATGCAGTTAAAACATTTAAAAATAATTTTTGTGGCTTTGCATCATCATGGAGCATGGAGTTGGAGGAAGAGAAGGCCGCTCTTCACCTAGTTCCACATGCTAAAAATGTCTTATTTTAAAAACTGTGTTTCTTAATTAATGTGAAGTGGATTCATGGGACTTCCTTTGAACTT
>chr1	119867349	119867657
CTGAATTCTACCAGAGGTGCAAAGAGGAGCTGGTACCATTCCTTCTGAAACTATTCCAATCAATAGAAAAAGAGGGAATCCTCCCTAACTCGTTTCATAAGGCCAGCATCATCCTGACACCAAAGCCTGGCAGAGACACAACCAAAAAAGAGAATTTCACACCAATAACCTTGATAAACATCAACGCAAAAATCCTCAATAAAATACTGGCAAACCGAATCCAGCAGCACATCAAGAACTTATCCACCATGATCAAGTGGGCTTCATCCATGGGATGCAAGGCAGGTTCAAAATACGCAAATCAATGAA
>chr1	236547496	236547804
ACATGCTCTAATATCACCTACCATAAAAGACAAAAACATTGAAAAAGAACCCTTTTTTGGTCCCTTTTTCCTTTCCAACTACCACCTAATTTTTTAATAGCACTCAAACATCTTCAAACATAATCCCATTTCAATGTGCTTTCTGTTTCTTGGTAGTACACTAACTTATAGAAAAATTTGGTTTGGTAGAAACCAGCTTTTAACTTTTCCCCTCGTTCTCACTTGGCTACATTTTAGAACTTACCTTTTTTCCCCATTTTGTCTCTGATTTCCATTGTAATTTCCTTACCTGTAAGAATAAATGAATGT
>chr1	66589867	66590175
TCTTGGTTGCTGGTAAATAATGTGTCCAAACTGTAGGAGGCAGCCACAGAATTTATCATACAAGTATGAAATGTTAGGGTTGATCATTCTCATTTTACACATGAGAGGTGATGTAACTACACAGGAGAGTGAGAGCTGAGAATGAAAAGTCAAGATTTGTCTACTACATTGTGGCTGCCTCTGGCTCAACAGAAACACTCCCATGTGGGAGTCAGATGCTGAAAGCCCAACTAAGCCTAGCTCCTCAACTGTCTCCTCAGGCTTAACTTCAAACATAATTCATATCTATTCTATTTCTTAATGTGTCTC
>chr1	40107659	40107940
AGTGCTCAATGTTGCACAGGCTGGAGTGCAGTGTTGTGATCTTGGCTCGCTACAACCTCCACCTCCCAGCCGCCTGCCTTGGCCTCCCAAAGTGCCGAGATTGCAGCCTCTGCCCGGCCGCCACCCCGTCTGGGAAGCGAGGAGTGTCTCTGCCTGGCCACCCATCGTCTGGGATGTGAGGAGCCCCTCTGCCCGGCCGCCCAGTCTGGGAAGTGAGGAGCGCCTCTTCCCGGCCGCCATCCCATCTAGGAAGTGAGGAGCGTCTCTGCCCCGCCGCCCACC
>chr1	33225800	33226081
CCTCAGCCAGGTGTATTGCGTCATAACAGAAAGAAAAAGTACTACCCCAGCAGAGAGCCCACAACCTAAGTACCCTGGAGCTGTAAGAGCTGAGAAATCAGCTGGACACGGTGGCTCACGCCTGTAATCCCAGCACTTTGGGAGGCCGAGGTGGGTGGATCACAAGGTCAGGAGTTTGAGACCAGCCTGGCCAACATAGTGAAACCCCGTCTCTACTAAAAATACAACAAATTAGCCGGGTGTGGTGGCACGCGCCTGTAGTCCCAGTTATCCGGGAGGCTG
>chr1	91462669	91462976
TTTCATTCCCACCTTGCTTTGTTTGTGCATTTTGTCCAATTCTTTGTTCAAGACACCAAGAAACTGGACACCCTCCATTGTTAATAGATTGAGTGGACGTTACCATCCAAAATCACTGTTTGCTTCTGTTTCCTCTGCAAAATGTTGATTAATGAGAGAAAAGGATTTGTGTGACTAGTCTTGGTTGTAGGGACTCTGGTATAATTTTTGCTATGATAATTGGACTGAGTTGCTATTGGATTGAGTACACCACTGGAAAGTCTAATCATTGGTGGCCAAAAGATGGATCCTTTAAATTAGAATGACTC
>chr1	161880594	161880901
GTCTATAAAGTATTTTATTTCTCCTTCACTTATGAAGCTTAGTTTGGCTGGATATGAAATTCTGGGTTGAAAATTCTTTTCTTTAAGAATGTTGAATATTGGCCCCCACTCTCTTCTGGCTTGTAGGGTTTCTGCCGAGAGATCAGCTGTTAGTCTGATGGGCTTCCCTTTGTGGGTAACCCGACCTTTCTCTCTGGCTGCCCTTAACATTTTTTCCTTCATTTCAACTTTGGTGAATCTGACAATTATGTGTCTTGGAGTTGCTCTTCTTGAGGAGTATCTTTGTGGCGTTCTCTGTATTTCCTGAA
>chr1	49067906	49068179
GAACAGAAAATAGGGTAGTTGGAAGAATTTGTTTTTCCAGGAGTTAAACCACTTTGGAATGGAAAGCAGGAAAAAAAAAACCCACAAAAATGATTTTCTGCTTTTTTTTAAACTTAAAATTATGGAAATTGTTTCTGACAGCAAATTGCTCCTAATTAATTTCTTGGCTCTGCTGGGAAAATGTACTGTTCTGTTGATTTCTAAATTCCACCAGCTTAATTATCAAAATACATTTTTTTTCATAAAACTATTAACATGTGGGGTTGCAGTTAGG
>chr1	60215696	60215969
ACAACTTGCATTGCACTTTTAGTCCCATTTGATATTTCAAACAGTTTTATGAGGTAAGTACATTCATGACCCTTTTTTTTTTAAAGGACAGAGAGATACAGAGATAGAAATATATATATATAATAGACCAATAGATGAATAGATAGGTAGAGATAGAATGAACTTTGCTAACTTTGCACCTGAAGTGTTCTAAAGACATTTCAGTGCCAACGTTCTAGGACTCTATGCCTTATATTACTGGCCAATAACACAGAGAAAGTGTCAGAGAGAGGGT
>chr1	232195930	232196260
CCCATTGAGGGGCTCTCTGCTCTAATACCCTCATTTTACAGCTGAGGAAGCAGAGATCCAGGCCATTAAACGATGCATCTAAGATCACACGGATCTTAGGGGCAGAGTCGAGCCCAGAGCTGGCCTTTTGAAGTCTAGTTCAGTCACTATTCTCAACAACACCTGACCTCCTGAAATCTCGGATCCTGGACCTGAGTCAGCATAGAGTTCATCTGCACTGGTGACTCTGTATCTGTTCTCAGCTCAGCTAATACCTGGGGAACGATTAATGGCTCTTCTCAAAACCATGGTCCCTAATTGTACCTCTCAGGAAGTACAGATGACTCAGCTG
>chr1	143653434	143653764
ATAGACGTTCATAAATACTGTGCAAGTGCACTCCCACTAAAATGAATGTTGTAGAATGTTTTGGTAGAATGGAAAAGGAAAACAGCTAGAAAGACTGTAAGATCAATTAAATAAAATAATCTTTATCAAAAGTGTCTGTCTTATTTGAGAGAATGAAGACTCTGAAGTGAACTTCCTGTACTCAGATATTACAGTGAGTATATTATACTCATACTCCAGACTTTCATACTGGGATCACTTGAGAGATAGTTATCTGTGGGATGTGGAGTAAATTAGCGTTCTTCACTTGGACAATTCAGACCTAGAAGTGCAAGATCTGTGAGCTCTTCTT
>chr1	223470166	223470479
TTTATCCAATTTGCCAGTCTCTGTCTTTTAATTCAAGCATTTAGCCCATTTGCATTTAAGATTAATATTGTTATGTGTGAATTTGATCCTGTCATTATGATGTTAGCTAGTTATTTTGCTCGTTAGTTGATGCAGTTTCTTCCTAGCCTCAATGGTCATTACAATTTGGCATGTTTTTGCAGTGGCTAGTACTGATTGTTCCTTTCCATGTTTAGTGCTTCCTTCAGGAGCTCTTGTAAGGCAGGCCTGACGGTGACAAAATGTCTCAGCATTTGCTTGTCTGTAAAGGATTTTATTTCTCCTTCACTTACGAA
>chr1	83852311	83852624
TAAATAAAAAGATTCTTCAACTTCATTTCTGTAACACACTCACAAGCACACACACATACTCACACTTTTGGTTGAACAGATAAATGAAGCTCATTTGCTGGGATGATGGCACATTCGGTTTTAGATAAGTTCAGGGTCTGCTGAGTTGAGATGTCCAGTAGCCAATTGCATATTTTGAGTAAAGACTTGAGCTTTTTCAGTATATAGAAGGTATTTCAAATAATGGGAGATGATAAACTTGCCCAGGGAAAGCTAGAAGAAAAGAGATTCTAGGGCAGAACCACAAAGTGAAGGAAGAGAGGCTCACTCACAAA
>chr1	155025079	155025362
TTTTTTTTTTTTTTTTTGAGATGGAGTCTCGCTCTGTCGCCCAGGCTGGAGTGCAATGGTGCGATCTCAGCTCGCCGCAACTCTGCCTCCCAGGTTCAAGCGATTATCCTCCCTCAGCCTCCCTAGTAGTTTGGATTACAGGCATGCGCCACCATGACCCGCTAATTTCTTTTTGTATTTTTAGTAGAAACAGGGTTTCTCCATGTTGGTCAGGCTGGTCTCGAACTCCTGACCTCAAATGATCTGCCCACCTGGGCCTCCCAAAGTGCTGGGGTTACAGAGGT
>chr1	11914003	11914286
TGCTGCCCCATGCCTATGGATATCACTTGTGCTATCTGTGCAATGAGCACATCTCCATACAATGAGATGATTTCCACACAATGAGATGATTTCCAAGGTTCCCAGTGACTGACTCTATCTTTGTTTTTTTAATAGAGATGGGGGAAGGGTTTTGCTATAGTGTCCAGGCTGGTCTGGAACTCCTGGGCCCAAGCAGTCCTCCTGCCTTGGCCTCCCGAAGTGCTGGGATTACAGGCATGAGTCTCTGTGCCGGCCTGGACCTATATTCTAAAAATAGCATGTAT
>chr1	178433457	178433776
GACGAGTTGGTGGCATGGGAAGGATGTGGGTCTCTAGTGCCTTGCCCTGGCTTAGCTGCAGGAGAAGATGGCTGCTTTCACTTCCCCCCATTGAGCTCTGCTCCCTCTGAGCCTGGTCTTTTGTCCTTTTTTATTTTGGTCTCCAAGATGAATGCTCATCTTTGGAGGGTGCCAGGTAGAAGCTAGGGAGGGGAGTGTCTTCTCTCTCCAGGTTTCACCTTCCAGTGTGCAGAAGTTAGAAGGGTCTGGCGGGGGCAGTGCCTTACACATGCTTGATTCCCACGCTACCCCCTGCCTTGGGAGGTGTGTGGAATAAATTA
>chr1	185332176	185332495
TTTAGCTTCTGACACACCTCCTCTTCCCAATAAAATTAACACATACATTTCAAGATATGGGAAAATCTTATATTTCTAGGAATTGTGGTTAACATATTTTAACATTTAAAGATAATAATTGTAAAGTTCTTAATTGTTTCCAAAAAACAAATTGTCTTCGCTACATTTTGTTGCATGCAAATACATGCATAAATAAGAATATAACAAGTTTTTCTTTCTCATTTTATTGCCTCTCCAGGGACATAAAACAATGACTTTACTAAAATCATGCAACTTAATCTTCTGAGAAGTTGGATGTATATAAATTCAGGATTTTAAAT
>chr1	162884040	162884308
AGGAGGTGAGCTTGAGTGTGCCCAAAGAAAGGCAAAGAAAGGCTTATTATTAGGGGTGTGATTTAAGTGTTTCCAATTAACAGTGGAGGAAGGAAACTTAAAACTGTACTTTGAAGTTACCAAGCTCTAGGTTATTCTTATAGTAAGTGTAGCCCATTTGGCTTGTGTAACTTATTTTTCACATACTTCAAGGCCAGGAAACTTCAGAAGTGTCACAGCAAGTTCTTTGGCCACCTCCTCACTAGCTGGCTCCCACTGAAAGTGTTAGC
>chr1	93635131	93635399
ACCACTGTCAGCCACCTCCAAAACTGCAGCCCTCACCAGTGACTGCAGCCACTGAATGTAGAGCCAGCCATTGCATACTCAAGGATCAGGTATTCTCTCACAGTACAAAGTAACTTCTGGTACCCTCAAAGCCAAAGCTGTCAGGGAGCTCAGTGCAAATGAGAGCAGAGCTTTAGACCTGAGAAGAACCTGCTCATGACTTTTGGTGCTTCATGAAGAAGACAGAAGACCCCAAAATGTGGTCAGAGGCACCTTTTTGGTCTTCCTTA
>chr1	71038073	71038348
ACTGCACATTCCCACTTACAAGTGGGAGTTAAACATTGGGAACTTTGGTATTTATTTATTTTTTGTTATTATTATTCTTTTTTGATGGAGACTTGCTCTGTCACCAGGCTGGAGTGCAGTGGCATGATCTCAGCTCACCACAACCTCCGCCTCCTGGGTTCAAGCAATTCTCCTGCCTCTGCCTCCCCAGTACCTGGGACTACAGGTGTGTGCCACCATGCCCAGCTAATTTTTGTATTTTTAGTAGAGACGGGGTTTCACTATGTTGGCCAGGCT
>chr1	4875633	4875908
CTTTTATTTCAGGAGCGAGTTCTCCCCCAGGCTGGAGGGCTGGGTGCTGGACGTGCTCTGACCCCCGAGGCTCTCGCAGGACACTCAGAGATGGCTCTTGATCCAATGGTGTCTTGCTTCTGCACACTGGAGTCACTGTGGGCACCTGCCCAGGTGAGCAGATGTGAACAATCCAAAAATTGGAAGAGTGAGAACAAGAAAGAGGTGATGTGTGTGTGTGTTTTTACATATGTGAGTGTGTTTGTGTATTTGTGTATGTGTGTGCATGTGTGAGTG
>chr1	16199511	16199785
ACATAGTTGCATGAACCTGTATTCCTAGCTACTTGGGAGGCTGAGGCAGGAGGATGGCTTGAGCTCAGGAGTTTGAGGCTCCAGTGAGCTATGGCTGTGCGCTGTGCACTGTGGCACGCACCACCAAGCCTGGCTAATTTTTGTATGTTTAGTAGAGATGGAGTTTCACCATGTTGCCCAGGCTCACCTAGAACTCCTGGGCTCAAGTGACCCACCTGCCTCGGCCTCCCAAAGTGCTGGGATTACAGGCGTGAACTACCGTGCCTGGCCAATAA
>chr1	93446792	93447066
TAGAATGGCATAGAACTTAAAATTTTTTTTCTTTTTTTGAGATGGAGTCTCGCTTTGTCGCCAGGCTGGAGTGCAGTGGTGCCATCTTGGCTCATCGCAACCTCTGCCTCCCGGATTCAAGCGATTTTCCTGCCTTATCCTCCCAAGCAGCTCAAACTATAGCACGCACCACCATGCCCATCTAATTTTTGTATTTTTAGTAGAGACGGGGTTACACCATGTTGGCCAGGATGGTCTTGATCTTTTGAATTCGTGATCCCCCTGCCTTGGCCTCC
>chr1	50913916	50914202
ACCCAAACTGGTTGCAAATAAAATAATCTTGTGGTTGCCAGTTTGCAACCTCTGCAGGAGAAATACAAAGATAGATAAAGACACAATAGTCTTGCCTTAAAGGAACACACAGTCCTCTAAAAGTCATATCCAGAAACAAATGTTTATGATACAATGTGATAGTTATAATGATAAAGATATCAATAAGGTATAAGAGGCCATTATAGTAGCTGAAACTACCATTTATTGAGTAGCAGAGGCACTGGTCCAGGTACTGTGCATGTTACTCTATTTCATGCTCACATCAA
>chr1	30408630	30408916
TTGCTCCCAGTTTTCTCCCTTCCTCATGTTTGTCACTCTTTCCTCTGATGGTGAGAACCGTATCTCCTGTTATCCTTAATATGTTTCCTCGTGTGATCAGAGAGATGAAATCTTTTGCCTGCAGTCACTCAGACACGTGGTGGAGCAGGTGGGTACTTCACCTGGAGGGTTTGGTTTGATAAGTCCCCCTCCAAGAAATGCTCCTATGGGCACGGGCATGGTTCCCAGGACATCACTTCATTAAACTGAATAGCACGTGTTCCATGGACTGTTCTTGTGCTGGTTAA
>chr1	115010139	115010410
TCAAACTCAACATGAATTCAAAATGGAAACAATTATCTTCCTCCAATATTAAAAAATAAAACAAGACCCTTCATCCAAACAGTTTTCCAAGCTAAAAAACTAAGTCATTTACTTTTCTGTTCCTCTTTTGAGCCAATTGATTTTAAAGCCCTGTCAAATTCTACACCTTCACTATCTATCCTCTCCTCTCCATCCCTATTACTATTTTCCTACTCCAGGCCCCTATCCTCCCTTATCTGGACTATTTCAATAGCAACAGCCTCCTAACTTAT
>chr1	54388228	54388499
TGCCCAATACCACTTCCTTTGCCTCTTGCAACAATAGCTCCCTCTTTTAGACACTGCTCCCCTCCTTGCCTCCATGTGGTAACCCTCCCTCCTCTTCCTTGACCCAGGGGTGGACGCCTGACTCTAGCTGGGGAGTCTTGGGGCTCCCACCACCACCACAGTGACTGGCCCGCAGGGTGAGCATGTGCTCCAGGCTAGGCCAGAGTTCTGCTCAGAATGCCCAGATAGGGGTTCTTTCCTTTCTGGTCCCTTGACTGGGAGGGGGAGCCCTG
>chr1	193008199	193008501
ATGGGATTACTGAAGCTTGATGAATTTAACCATTATTCTTGTTCTAAGTGAAAACTTACTCAAAATGATTTCTTATAGTCCTTGCAGCTGTATTTTCCAGAGTTCTACTGCATAAAATAAAGAGTCCCAAAGGAGAAAAAAAAAAACACATACACACAAGAATTAAGATTAGGTGTGATAGAAATATTATTGTTAGAATCAGTAAATACATGTATATAATATTAATTATATATTATATATCCATTATATTATAATGGATATCATTTTATATGCATATATACATATAATATATATTATAGACAT
>chr1	178197881	178198183
GGCGTGAGCCACCACGCCCGGCCCTTTCCCACTTTTGGAATCCACAGTATCTTATTTTCATCTTTATGTCTATATTTACCTATTGTTTAGACCCCACTTACAAGTGAGAGAAGGTGTGATATTTGATTTTCTGTTTCTGCATTAATTTGCTTAGGATAATGACCTCCAGCTGCATCCATGTTGCTCCAAAGGACATGATTTCATTCATTTTTATGGCTACGTAGTATTCCACGGTGTATATGTACCACATTTTCTTTATCTAATCTACTGTTTTTTGTTTGTTTGTTTGTTTTGTTTTGTTTT
>chr1	235237613	235237907
CAGAACAACTTGACCTCGCCCATCAGGACTGGAGAGGTCGTTGTTGGGATTAGAAACCCAGAAGGTAGAGAGATAATATTGCAAATAGGAAGTGCTTCACACACAGTAACTGCATCCATGGCCCAGAGAACAATTGTAGCACACAAGGAGCAGGGCTGTGGCTAAAGTGTTGGCATCTGGAGCTAATAGTTCTAAAAATGATATAAGGTAGAGGTAGAAAAACAACTATCTATGTCCGAAATGAAGGATGAAGAGCTGAAGTCACTATCGAAAGGGCAGAGGCCTACTAACCAGC
>chr1	60627855	60628149
CCTGTACCACTTTTCCTTTTAATCTTTGATAAATTCAATAAATTCACCCCCTACCTTCATATGCCACTTCCTCAGGGAGGCTTTTAATGAACTCCCAAAATTGTTTAGGTGCTCTAAACAATTCTCACAGAAACCGTGTTTCTTTCTTAGAATTTATCAGTTTGTTGTTTCAGACTAGCACAATCTTCTGATGAATGCTTTATTTCTATCACTGGACTGTACACTTCAGCAGAGCAGGAATCATATTTCTTGTGACTACTTTCATATTGCCAGCACCTATAGTACCTAGCACACA
>chr1	166236216	166236518
ATGAGCACATGCTATTGGAAAAAATAGCACCAATAGTCTTATTCAATGCAGGGTTGCCACTAAATTTGTAAAAAACCACAGTATCTGTGAAATTCAGTGAAGCAAAGTGCAATAAAATGAGGTACTATGTTTCAATTCTTTTGGGTAGTTCTCCTGTATACCCAAGAGAATTGAAACATGTTCCTACAGAAACTTGTACATATGCTTAATTCAGCATTATTCATAATAGCCAACAAGTGGAATAAGTTTGTTCGTCAACCAATTGACGAATGGATGAACAGAATAGGGTATCTTGCTAAAATG
>chr1	80266008	80266310
CCCCGTGTGATCTGATTCTTCCACTATACCAGGGCAGGTACCCCAGGATGCAGAAAGCCCTCTGTCCTTGCGATAAGGCAGGGGTCTAAATGAGCTGACTAAGGCTAAACTAAAAGCACACTGTAACACACGCCCACTGGGGCTTCCGCTGTAAACACTCACCCGTGGAAACTGCTGTGGGGTCGGAGTCCCACAGCCTGCCCATCTGTATGCTCCCCGAGAGGTTTGAGCAGAGGGACACTGAAGAAGTGAGCCACACCCCCATCATATGCCCTGCGAGGGGAACAAGGGAACTGTTCCTAT
>chr1	196163940	196164825
AGCCTCACTCACCTTCCAAATTCAGGTGGAACCTTTTTTCCACTCCTGAAAAGCCAAAAGTATGGTTAGTGTTTCAGCAACCAATTGGAGCAAGTATTTTCCTGCCTTAACAAACCATAATTAGAAACAAAATATTGGAAGTTAGTTCTGCTGTCCAATTGATTTCCTAAACTCATCATGGCAAGAACATATAACTAATGAAATTATGATAGGTTGCTGTGAGTCACCTGTGATCTTCTCTCACTTCTTGGTGACAAATAGCAGGCATTTTAAATTCTGCTAAACAGTTTCAGGCTGTTCGAGGTCTGTGGCCCTGGGAGTTTTTTCTATGTGAAGAATATATACCGTGTGTTGGGCTCACGAATGGCTTGAAGTCTGTTTCAGTGATGTCCATTTCATATGAGTGATTCTTACTTTGCCATACTTTCAATGGCCCTGCTTCTACCTCTTCTCAAAAGATAACAGTTGAGGAATCACCGTGTATTTCCCCCTTTTTATCACCATGTGTTCATTTCCATGGTATATCCACTTAAGCATCAGTTGTTCCAAGTGGCACTTGTTAATGCTACAGGGTGGAATAAGTGCAGTTGAGAGATAATAAATCTGTAGTGTTACTTGAATAACTCTGTTTTAAAAGAAAAGAAAAAAAAGCCCCTTTCCTCCTAAGAAAGACAAACAATGATATTTAAAAGGAGAAACCTATATCAAAAAAAAAAAAGAAAGAAAGAAAAAGAAAAAAAGAAAAAGTGAGAGAGAAAGAAAAGAAATATAAAAATGAACATCGGTAAAGAAATCAATTGGGATTGGTTTGCAGGTTTGGTTCCAAAACGCACGAGCCAAATTCAGAAGGAACCTTTTGCGGCAGGAGAATGGGGGTGTTGATAAA
>chr1	57466120	57467005
AGGCAGGATCTTCCTGATGCACTGAAGCAAGAGCAAGAGGGCATAACTTAGGGGAATAACTTATGGGCGAGTGGAAGGAGTAAACATATCTAATGGTGAATGGTTAAGTTAGAGGCATTAGTTATGGTCTGCCGTGTAACCTGAAATAGATGCAGCCATAGTTGTTGTTCCTGAGGCATCAAAGGGAATGCTTCAAACATTTCACCATACATTAACCTTTTCCTCTATCAACAGACTGAAGTGCCTATAATAGGGCCTGGAACACAGTACCTGCTCAATAAGCCTTAATATCTGGGCATATGATATCTGCAACTTTGTTCTCCTTTGAAATAGTCTTCACTATTCTTGGATGCCTGCACTTTGGTATCCATTTTATAATCTGTCAAGTTATACACACAAACACACCCACACACGTTAGAATTTTGACCTGGATTGCACTGAATCTATGATTTCATTTGCAACGACAAAATTTATGATGGTACCAAAAATATGTGTATATAGAATACACTCAAAAAAACACATCAGTAAGAAAAAGAATGCAAATATAGGATGAAAGATATAAAGATAAAATTTAGAAGAGAAAACCTGAATGACCAATAAACATGAAAATAACCTAACCTCAGATGTATTCAGGGAAATGCAAATTAAAACAAAGATGAGGAATCATTCTTTACCCATCAGTTTGGCAAAAACTAAAATGTGTGACAATACTAAATGATTTAATTATTGCTTTTTACATGGAGCGTAGGAAACACTCATACCCTGCTGGTGGGTTATATGGATTGGAAAATCCACTTTAAAATATAATTTGGCAATATCTAGTAAAACTGAAGATGCATATACATAGTAAGATCCAGCAATCTGTTACTAGATATTCACCTTGTAA
>chr1	72040341	72040613
GAAGGTAGAGCTTAAAAATAATAAACTTAGATATTTAGCTGAAAAGATTTCTAAGCTAAGTGTTGAAGGTGCAGCTTGGGTTTTCCTTACTGCTTAAGATAAAATGAGAAAGGAGAGAAATAAAGAGAAGAAGAAATTATTAACAGAAAAAAACCAGAACTTAAAGATTTAGAGAATTATCAGTTTATACATACTGCAAAAAAATGAGAAAGTATGTTCTGGAAGGGACAACAAAGATATGGCTGAACAAGTACTCCATAAAGAGATTGCCCA
>chr1	10619651	10619923
AAAATTACACGTTAAAATTCAAAATGAGCTAGCAATGGCTTATAGTCCTAGTGTGCAATATGAAGTTTACAAAAGGCTAGACTCCGCACTGTCGGCATCTTCTTCTTTTCTTCTTTTTTTTTTTTAAGTTTGATTTTGCTACATTGAAAAAATGTTTGTGTGTGTGTGTTTTTTTTTCCTTTACAAAACTCCTTCCACAGACGCCCGGGGCCTGTGGCGGGTCACTGTCTGGGCAGATGCTCACAGCAGCACGTGGTGCCCACAGAGTTCAGG
>chr1	66375096	66375598
AGAAGCAATGGTTGAGATAGAAGGAGAACCTGGAGAGTAAGGAGTCAAATAAATTACAGAGTAAAGAGGTCTAAGAAGGAGGACATAGTCAACATATGGGATGTTGTGAAGAGATGCAATATTATGAGGACTAGGATAGGAAAATATTAGATTTTGCTATGAGATCAATTGCTATCCTTGCAAGGAAATCCAGTTAGAGAAAGGGAAATGGCAAGGGTTTTTGAGAAGTGTGGATGAAAGAGGAGAAATATTAGATATTAGATACAGGAGATGTGGGGTCAATATAGAGTTTTTAGAATTGGAGAAGCCAGCAATGTTCACAGGCTGAGGGAAAACAGGCATAGTGAGGGCTTATTTGAAGAGCCAGGAAGGAAGAAGGATAATTGATGGTAGATGGTTAAAGCTGATTATTTCTCTTTTGGGCACTTTTGATGTCTCGTGGGGTGTAGGAAGGAAGGAGATCAAGAGCATAGTGAAGAGGTTAGGACTGATTAGAAGGAGGG
>chr1	47805944	47806446
TCCTGCGGACAAAGAAACAGAGGCACAGAGAGGGAAAGCAACTGATCCTGAACCACAGGAAATAGAATAGCCAGGATTCACGTCTTAGCAATCTAGCTCACCCTCTTAATGGGTGGTAACAGTCACCATCTTAATCACTCTGTAGTGCCACCTGTTAGGACACAGGTCAGGTTAACTCCAAGAGGTTCCAGGACTTCAAGACCCCAGGGAGGACTGGGAGGAGGAGATTTGTACATCTTATGGGCACAAAGTGTGCCATGCCCTACTTTGTGCATGCCCTGTCCTGGGAGGGCCCATTGGCCTTGCCGCCATCAGATTCCACCCCTCAGGCTCTTTACACTGCAACAAGTGGATCCCTCTTCTAGCCCAGATATGGTCCTGCTAGCTCAACACCTCTGGACTGATGCAGTTTCCTTTAGGGTCCGTATTACAAGAGTTCCCACTGGATATAGCTAGGGCTAGAAGTGAGAATGCTGCACTGACAGGGCTGGGCTGTGCAGTCA
>chr1	189906264	189906545
AGATTTCTTGGTATAATTCTGAAATTAAGAAATGTACTTTATTGCACAATTGTAGCCCAAGATGATATTGCTTTAAATGTATGATTTAGTCCAGTGCAAACTAGTTTTCTCCAATAAAAGCCATTTATTTAACTATGAAAAAATCTACTAAATTTTATCTATCATAATTGATACAAAAACTTGCTTTGTGTGCAATAAAGATTTTCATAGCTTGCTTTATGAGGAGTAAGGATGACTTTTATATTTTTACTATTAAGATGCTTTAAAAATTTGCTGATATCC
>chr1	110157078	110157359
AAAGAGCTTTTCCACATCAACAAGAAAAAGATAAACAACCCAACAGAAAAATGAAAAAAAAGCCAGGAGCAAGTAATCCATAGAAAAAGTATTATAATTAGCTATTATATGTATGAAAAGATGTTCAACCTCCCCCATAGTTTAAAAAAAATCAAATTAAATCTATCAGGATGGCAAACATTAAAAAGATGAAATATATATATACATATATATTTTTTTCTTCTTCCTCTTTTTCTTCTTCTTCTTCTTCTTCTGCTTCTTCTTCTTCTTCTTCCTCTTCCT
>chr1	150597472	150597745
TAATCATGGCTATTTTGTCAACTCCCTATGTAGATGATTTCCCTTTCTATACTTTTTTTTCCATTTGATAGGATAATTTATTAATTCGTGTCCTAGTATAATTTTATTTTCTGCTTTTTCTAAGGAAAAGCCTGGGTGTATGAGAAAGTCTGAGAGTCTATGAGGTAGGAGTGCATAGGTGGAAAAGTGAGGACGAAACATTCACTTTCTTTAAAATATCTGCTGCTTTAACAGACTTTCTGGCATCCCCAAAATACCACTCATAGAGTTTGCT
>chr1	184871999	184872272
GATCAGCCTGGTGAAACCCAGTCTCTACAGAAAATGCAAAAATTAGCTGGGCGTGGTGGTGGAAGCCTGTAATCCCAGGTATTTGAGCCAGGAGAACTGCTTGAACCTGGGAGGCAGAGGTTGCAGTAAGCCGAGATCAGGCCACTGCACTCCAGCCTGGGCAACAGAGCAAGACTCTGTCAAAAAAAAAAATAAATTCAGAAATCACTAATGTAAATTGGATACAAGAGCACAGTGAGCTGTCTTTAAGAACTTGGAAATGAGGTTGACTTCT
>chr1	169515338	169515674
GGCTTCTCAAGGGTTTTGCCCTGCATTTTATTTTTGCCTTGTACCACTACCCAAGGTCACTGCCACCCACAACAAGCCATCTAGACCCCAACTACCAACAAACAAATCCTCAGAAGAGCCTGCTCTCATTATAGCACTCTCATGCTGAAAAACCTCTAATTATTCTCTTTACCTGAAAAAAATAAATTGCAGACGTAGTAGCTCTGCATCAGAGAGTTTTCTATAATCTGAACCAAATCTGCCATTTTAATTTTAACTTCTGTTTCTTGCATGATAATCAACTGTAGCATTTTCCAGTTCCTGTCTTTAGTTCCCCTTTGCTCACGCTACCCCTCTC
>chr1	160977717	160978053
TAATATAATATAATATAAATTTACCCAGGTGAGCATCCCAAATCCACAAATCCAAAATCCGAAATGCTCTAATGAGCATTTCCTTTGAACGTCATGCTGGTGTTCAAAAAGCATCAGATTTTGGATTTTAGATTTTTGGATTTGAGATACTCAACCTGTATATATTTTGAGAGTAATAGTGTGTACTCTGCCAACTACATAGGGTTATTGCAAGGGTAAAGCAAAGATAAGCCATGGGACAGCACTTTGCAAACTGTTAAGAATTCTATTATCAGGGTCAAGATGGCAATCAGGGACACTATGACATGGACTACAGTCAAAAGATCCAGGAATGCCT
>chr1	196830564	196830826
TGTTATGTGTTCAAAATCACTAAAGCTTAATAATCAGATAATCTTATATGGTGTATTTTTTAAATCACATACATTGTACTTTTTATCTCTGAATATTTGATTTGGGTCTTTCTTATACCATTCTTATGTTGTTACTTATTTGTTTGAATATATGGAATGCAGTATTCTTTTTTTATGCTTTTATTCTATTATCTGCTTATGTTCTGGGTCAGTTTCAATTGATTGACATTTTTCTCATTATGAGTCATATTTTCCTACTTCTT
>chr1	28222890	28223152
TAATAACATACTAATACTGGTTCACTAATTGTAACAAGTGTAATATACTAACGTAAGATGTTAATAATGGGAAACTGTGCAGGAGGAGGGATATATGGGAACTCTCTGTACTGTCTGCTCAACTTTTCTGTAAATCTAAAATTATTAATAAAAAATAAAGTCTAGGCCAGGCGCGGTGGCTCACACCTGTCATCTCAACAGTTTGGGAAGCCGAGGCAGGCGGATCACTTGAGGTGAGGAGTTTGAGACCAGCCTGGCCAACA
>chr1	176235499	176235793
ATTGTGACAAATTAGCAATAACACTAACGCCCTGCACAGCTTTTCCATCAAGTCAAAGGTACTAGGAATGAGGAAGGAATTCTAGTTGTAAGTGCCAGAAAATATGTCCCCCTCAAAGGGAGAGGTTCCTGCAAAGCACCCCACTGTGTCACATGTCAACGCAGCACATGAAAACAGTAGGTTTCCCTCAGGTCTGAGGCAAGACAGGCACTTTCCTGCACTGAATCCCATGCAGGGGAAAAAGTATCACATATAATAGAAGTCCCGCATCTAAGGAATTGACTCCTTGGTCGCA
>chr1	32044644	32044938
CCACATTTTAAAAAGTGAAATTAATTTTGTAGTTTCTTTAATTCATCATATCCAATATATTATCATTTCAACATGCAATCGATATGAAAACTTTTTTTTTTTTTTTGAGACGGAGTCTCACACTGTTGCCCAGGGTTGGAGTGCAGTGGTGCGATCTCGGCTCACTGCAGTCTCCGCCCCCGAGGTTCAAGCGATTCTCCTGCCTCAGCCTCCTGAGTGGCTTGGATTACAGGTGCCCACCACCACGCCTGGCTAATTTTGTTTGTTTGTTTGTTTTCAGTAGATACAGGGTTTC
>chr1	42037174	42037455
GTCTGCCCCAATGTTGACATGAAGAAATTCCTCCCTTTCTAACCCCACGGACAGACAGCACTTAGCATCTCTCACCTGGAGCATCACTTCAGCCTCTTGACTTGTCTCCTCCCTCCTTTTCTTTACTGCAGAACTTCTCAGAACCTTTAATATCCTGATGATCTTCCAAGAGGGAAATACAACACAAAATAATATATGTATTTCCTCAACTTATTTAGTCATGAAATCTTTTATTCAAAGAACATCTGTTAATGCCTCTCAGGCCACTAGGTTCTAGGAACT
>chr1	218037008	218037289
TTTTCTATTCTACAGGTTTGGACAAATGTATAATGACATGCATCCACCAATATAGTATGATTCAGAGAGTTTCCACTGAATAAAATCTATTTTTATTAAGTTGGCATACAATAAATGAATTAAGCATCATAACAGCACAGTGTAGTGGGGAAAGCTGAGACTCTGGAGTCAAGCAAGCCAGGATTCATGCTCTGCTTCTATTACTTACATTGTTGTGGTTAAGGCAGGTTACTCTCTGAGATTCTGTTTTCTCCTCTGTAACATTAGAATGATTATACTTAC
>chr1	49438052	49438321
GCATTAAAAACTCCTACATCCAGTGTTGTAGTTGGCAATTAGTCCTTGTCTTGACCCTGGTCTTTCCCTTGCTGTTTGTTATAAACAGCTATCTCAGTCTATTCCCTTGCTCCTCCTCAGAGCTGCATCCCTGTCCCATAGCCATGATATGTGGGGAGGCAAGTGTGACTACTTGATGCTGGAGGGCAGATATGACAAGCTCTGGTGAAACGCTAAAAAAGCAGCCTCCTTAGAAGACTTCCATGGGGAGACATGGTCATTTCTGCAGTT
>chr1	90774992	90775261
AAAAATAAAAAAGGAAAGACTACAAGGAATATACAGAATTCTCTCCCATCAAAATGTTGAAGTTTCTGGTGAACTGCACTTTGAATTTTAGAAATTTACAAATTCCATATGTAATTATAATACATCTTTCTTTGTAATCACATTATAAACAAAAAGAAAATTTTTTAAAAACTCTCAACCCTAGGTAAATTCTAAACATTTTCTCTTGAGATTTTGGTGAAAGATGAAATGATGACAAAGGACTAAACAGAAGTATTTTATTGTATTGCC
>chr1	176809305	176809597
GAAAGACAATCCCCTGCTCTATCTGTGGTTTGAATCGATCACAAAAAACACAGATTTGCTTCCAGCAGCTAAAGTAATTTTAGTTTTATCAAATAGTGTATGTTTGGGTTTCTAGAGTTAAAAAAAAACTCATGCTTGGACCTTGGGCACCCATTGGAAGCTGCCTATCTGTTCCCACCCTTGCTGCTAGGACTCTCCTCACTGCTGTTAGCACACAGTGGGTTTCTACTGCTAAGAACTCCCTCCTCAACCCTGCCCTGGCACCCTAAAAATGACCTGTGCTGATACCTTCT
>chr1	242368499	242368791
CAAGACAATGGGAAAGTATGTTTTCTTGGCCCTTTGCAGGAAATCCTGCCCAACACAGGAAAGAATGGAGCATTTCCCGGACCGTGGGCTGCCCGGGCCTGGCTTTCTAGGGTGGGCTTGAGCAAACCCGGTAAAAGATGCTTATCCTCTTACCGAATAAGAAAACCCAGCAACATCACCCATGCCCAGAGGTGCTAATGTTCAGCAAAGCCCCAACATGAATTAGCTGGAACATACAAAAAATGATATGTATGATTCAGAATAGACTAAAGGAGAGATGTACATCTGACCTT
>chr1	166343817	166344118
TCTTAGTCTGTTTGCATTGCTATAAAGGAATAACTGAGGCTGGGTAACTTATAAAGAAAAGATGTTTATTTAGCTCATGGTTCTGCAGGCTGTACAATTATGGTGCAGCATCTGTCTCTGGTGAGGGCTTCAAGCTGCCTCCACTCATGGCTGAAAACAAAGGGGAGCCAGTGTATGCAGATCACATAAGGAGAGGGGAGCCAAGAGAGGAAAGGAGGTACCAGGCTCTTTTCAACAACCCATTCTAGTGGGAACTAAGAGTTAGAACTCACTCACTCCCACAAGAATGGCACCATGCTGTC
>chr1	185411278	185411579
TCCTTCCAGTACTTTGTTGACTATAAGTGGCAAAAGGTGACATTTTGATCTGGTTCCTAATCTTAGATAAAAAGCTTTCATCATTTAACCATTAACTATGATGTTAACCATGGGCTTTTCATTACACTTTTCATTATATTTTCAATATACTTTATTATGTTGAGATAGTTTCCCTCAGTTCCTAGTTTTTTGACTTTTTTAAATCATCAAAAGGTGACAAATTTTGTCAAATGTTTTTTCAGCATCATTTGAGATGATGTGAGTTTTTACCTTAATTTTATTAATGTGGAATTACATGGATT
>chr1	26861917	26862243
CTATTACAAGTAAAGGTGCAATGAATAATTTTTTACATAGAGTATTTCATATGTGTGGCAATGTATTTGTAGGATAAAATTACTTAGAAGAACTGCTGAGTCAAAGGGTAAGTACATTTGCGACTTTGATAGATAAGGTGCCAAAATGCTTCTATGGGGCCGGGTGCGGTGGCTCATGCCTGTAATCCCAGCATTTTGGGAGGCCAAAGCGGGTGAGTCACCTGGGTTCGGGAGTTTGAGAACAGCCTGGCCAAAATGGTGAAACCCTGTCTGCACCAAAAAATACAAAAATTAGTTGGGCATGGTGGCATGCACCTGTAGTGCCAG
>chr1	62688557	62688883
CTCTTAAATTGTCACTAGAAGAATGGAGCACAAAGCCAACTAACGACAGCTATGGATTATTTGCGGTTGTGATGCATAGTGGCATTACAATTAGTAGTGGGCATTACACTGCTTCTGTTAAAGTCACTGACCTTAACAGTTTAGAACTAGATAAAGGAAATTTTGTGGTTGACCAAATGTGTGAAATAGGTAAGCCAGAACCATTGAATGAGGAGGAAGCAAGGGGTGTGGTTGAGAATTATAATGATGAAGAAGTGTCAATTAGAGTTGGTGGAAATACACAGCCAAGTAAAGTTTTGAACAAAAAAAATGTAGAAGCTATTGGAC
>chr1	3307427	3307692
TGCTGTGGTCTCTTGGGGCCAGCACCCTGCTGGAATCCCCACCTTGGGCACCTGAGGCTCAGGGAGCCAGGCTCTGAGGACCCGCCAGGGGTGCTGGGGTGGCCCAGGCCAAATAGCAGCATCTCTACCCTTAGGCTCAGGGAAGCTTCCAGTCAGCAAGGAGGTGCCACTTCTGGTAACCCCTGCACTGCCCAGACTGCAAAGCAGCCCACACTTTCCTTAGGACTCTAAAAGGCCTATGACCGTGGTGGTCTCTCTGACACAGG
>chr1	198538596	198538861
CCTCAGTTTCCTTTGTGCTGTCACCCTACTGGTAAGAATTCTTACACTGTAGATGCACTGGGTGCTCAGAATTTTATCGATGATCTTATTATGGAAAGCTATTAATAAGCTCCAAATCAGAGACCTGCTCTGGAACCACGGAGCAGGGAGCAAGGGAGAAACTGCTATCTTTTCTTCAAACGCTCGGACCTAGCACAAGTACAGAACGTAGTGGCTGCAGGCTCGGCCGTGCTCCTAACAGCGCTGACAGCTGGATTGGCGGACGC
>chr1	98003073	98003329
GTTTAAGTATACTTTGATTAAGTTCTACGTGAACTAATATTCTCATATGTTTGACATATTTGTATGTATTTCTTCCATTTGAATCTACCTATTACTACCAGGCCAATCTTCTTTAAATATTTATTTCATAATGGTATTGCCCATTTCCTAAACATTAAGAGGACCAACTCTTTCTAAAGCTTAAAAATATAAATGCCTTGACCTTTTTCAGTCACAGATTTTAATTCTATACAACGCCTTCACTCTTGAGTTTTACT
>chr1	49468063	49468319
GCTGGGAAGAGGCTAAGACGCCCTGGAAAACTAACCATGCCTGGTGTGAAGGATAAGGTCTAAACTAAAGGCAGGTGTGTAGGGAAAGCAGCTGTCATGCTGCAATGGGTGACTCACCCCACCTTATCTAACTTAATCTACTCAATTACACCAAAAGCTAGATATAATAATCTTTTATAGACACAAAAATTGAGGCATAGAGATATTAAGCAACTTGTCAAGAGCCATACTGATACCAGGTAGAGCCTGTCTTCACA
>chr1	93977986	93978290
TGGCCAACATGGTGAAACCCCGTCTCTACAAAAAATATAAAAAATTAGCCAGGCATCATGGCCCATGCCTGTAATCCCAGCTACTCGGGAGGCTGAGGAAGCAGAATTGCTTGAACCTGGGAGGCGGAGGGTGCAGTGAGCCGAGATCATGCCACTGCACTCCAGCCTGGGTGACAGAGTGAAACTCCGTCTCAAAAAAAAAAAAAAGAAAGAAAGAAAAAGAAAAGAGCCTCCGAAATACCAGCCCAAATTTGATACGTGGTGGCACAAAATCACAACAGGAAGGCATTTTCATCTGGGGAGAA
>chr1	120874458	120874762
AATGTGAGTTAACTGGGGTAGACACCTGCTTTGCACCAATGTAGATGAATGTAGCATGTCGTCAGATGGTTGTATGATCAGTACTCAGTAATAGGCTTCCTTCTCTGTATATTTCATTTTTGGAGTGGTGGTTTCAATTTTGGCCTCTGGAGTCACATGCCTTAGCCTCGAATCCCAGCTCCACCACTTATAAGTTCCATGACCTTAGAAAATTGCCTAACCTCTAAATGCCGCAGTTTACTCATCTGCACAGTGGGAATGACGATAGCATCTACCTCTGGTCCTTGTGAGGATTAAGCATGTGA
>chr1	59631236	59631539
AAAAGCGGAGCACTCTTGCCAGGCTTTCTAAACAATCTTCAGCTCATTCATCTTCCTGGTTTTGTTACATTTTGAACCTCTCTGGGTCTATATAAGGTGGCAGCCTGTCTTTTAAAAATTAATGGATTCCAAATGCCATTCAAACCTATTTCCGCCCTTAACCTCCTCCTCTTCTCCCCAACCCTGCCTGTTAGGAGTCTTATGTTCTGTATAAATATTGAGCTGGAGATAGTTTCTAAAGAGGTGTTTGGACCTTTAATTAACATTGACAGCCTGTCTGCTTAGGATTTTGCTCTGCTGTCTC
>chr1	235511675	235511978
GCTTATTGCAAACAGGAACAGCACTGGTGGAAGTACAGAATAGGGATTGTGGTTTTGATGATGGTGTATCCATTGTAATAACAGAGAACAGAACTAAGGGTAGGGGAAGGAGAAGCTGTTAATTCAGATGGTCAGAGCTGAATTAAGTGAATGTTTGTGAAAAACTGAAAACTACACTTGGAGTATATACTGCAGAGGGCCCGCTGCCACCGTTAGAACCCTGGTAACAGAGTATATACTACAGAGTGCCTGCTGCCACTGTTAGAACCCTGGTTATAGAGTATATACTGCAGAGTGCCCGCTG
>chr1	142449262	142449552
TTTGAGCCAATGTGAATGTAGTTGCCCGGAAGGCTCAGACCCAAACAATATTGGATATCGGTTCTATTTGGCCTTTGTTACAAGCAGGTTTGTAAAGACCAAAAAGGGAGTCAGGGAGTTGGCTGGTAAAAAGTTGCTTGTCAGGAACTCCCAGTGGTTTACAGAAATAACATTGATTAGCTATACATTGTTCAGCTACAGGGAGTGAGAGATGGTGTCCAGAGCAGCATGTTTAGGTTACTTTATAGCTAACTGTGGCAATAGCAAGCAGTTTCAGTGGATGCATACATA
>chr1	211262136	211262426
TTTATTGCAGTGGTCTGGAACCAAACCCACAATATCTTTGAGATGTGCCTGTACATGGCCAATAAGTTATTTCCCTCTGTTGGAAGCAATGATTAAGAGTTTGGTTACATGGTCTAACCATTTGGTGATCTCTATAAAAGGACTAGTGGTTTACAGAGATATAATTTCTGTTGAGTGAGAGACAACAGAAAACCTTGTATGTTCTTTTTATTTATTTGTCTATTTGCCTATTTTGAGTTCAACTCAAGAATTTTGTGCCCGTTGGAAGGAGAACGCTCATTTATATCTGGA
>chr1	187102778	187103072
TTTGCTGTGTAGGGAACAAGAAATAGAACAGGTGAGTTTGTGAAAATACAATCTGGTCAGGTCAGATCACTTTTACTATGATGAATGACCTACATTTATTACTCATGTCCTGTGTCACATGCATATAATATAAAGTCACGGAGGAGAGAGTCTCTGCTTGTTCAAGCAAGCATAGATTAATACCACTCACCTTTATTGGGAATGCTATAGAGACAGAAAAAAAAAATACTTAGCCCAGAGTTATTTCTCAATAATATTGCATACAGCAGAGTAGAAAATGTAATCCAAAAAGAAA
>chr1	6833208	6833502
AGTCGAGATGATGGACAAAATTTAAAACAAAATTTATGTGAAGGAAATGGAGAGTTAACAAAATAGTGAAGATTTGTGGGTGTAAGAGGTGGGGCGTGGTGATGAGGTAGGGAAGCCCAAGATGTGAGACCAGCATTTGCAGTCATTTCTTTCCCAGAGGAATCTGCTCATTCCAGAAGAATTAGGCAGATGAGAAGCTGGACGGCTGAACAGAGTTTTTGTTAGACTCAGAGGGCGGAGGACAAAAATTGGAGTTTGGCTCAGATCAGGGAGCAGGAAAACTTCTTAGGCTTTG
>chr1	154509171	154509476
TAGTAGAGACGAGGTTTCACCGTGGTCTCAATCTCCTGACGTCGTGATCTGCCCGCCTCAGCCTCCCAAAGTGCTGGGATTACAAACGTTGAGCCACCGCGCCCGGCCTACTGACCTCTTCTTATATCCATCAGCTTGTTCCCACCTGGTGTGACAGGCGTTACCTGAATTGATGGAGTACCATTCCTCTGGCTTCCAATATGGCTCCTCCAAGGTTGATGGAACTCCATGGAGCCCTCTCCTCTATCTCAGCACTGAATGCTTGTTCCTACATGCAAATCCCCATCTCTCTCTATAATAGTCTTA
>chr1	5507479	5507784
GCCTTGATTCCACAGCTCCGCAGTGTCAGGCTCCATGCCAAGTCATGGGATCCTCACAGCAACCATTGCACAGATGAGAAGACGGAGGGCAAAGGGTTGTCCAAGGATACAGAACGGTGGTGAAGGGCAGCTCGGGGCCGACCCCAGGAGTGTCTGACTCCAGGGTCACACTGTGCTGTCCTCCCTCCTCCAAAACCTATTTCCCCGAAACCCTAGAAGCCTCTGGGCATGTGGAATCCATTGCTCCTTCTCCCTCGAAGGCCCGCTCTCTGCACCCCAACAGGGTAGGGCAGGAAGCACCTGGAA
>chr1	66883648	66883953
AAAATGTGGTGGTTTACTCTAAGCTCTTCTCAACATCTATTTTTAAGGAAATATATTGACATGATGTGGTTAAGATTCTGATGAAAAAATGTTAAGGGAAGCAGAGTGAAAACTAGATGGAGACACCCAGAGAGAGTGACCTCGGAGTTACTCTGTTTCTGCAAACCAACAACGCCACAGACCAAGGGACCCTCAGCTCCCATTCCTGCACCCACACCTCCAGTTTGTTCCCTGTAATGTGAGAACCTGGATCTCCTATTTTTGTGATTCCTAAATATTTATAATTTTTCATAGTTGGTGTGGAAG
>chr1	104206873	104207178
GCCTGTAGTAAAAAACCTATTATCCTGTGATAAAATCTAGAAACAAGCTATGTATGAAAATGCACTGTGATGTGTGGATTCATCTCACAGAATGGAATCTGTGTTTTTATTCACCAGGTTGGAAACACTCTTTTTGTAGAATATATGAAGAGACATTTCTGAGTTCATTGAGGCCTATAGTGAAAAACCAAATATTTCACAACAAAAACTAGAAACAAGACAGCTGTGAAAATGCTTTGTGATTCATCTCACAGAATGGAACCTGTGTTTTATTTAGCAGGTTTGAAACTCTCTTTTTGCTAAATT
>chr1	30059302	30059575
TTCTTCTCATTATTGAGTTTTCAAAATTTGTACATATTATGAATACAAGGCCTTTATTAAATATATGGTTTGTGAGTATTTTCTCCCAGTCTGTGGCTTTTCTCTCTCTCTCTCTCCTTTTGTTTTTTTGAAGAGCAGAAGTTTTAAATTTTGATTGAGTCCAATTCTTTAATTTTTTCTTGTATGGTTGTGCTCTTGGTGTTGCATTTAGCAAACCTTTGCTTAACCCAAGGTCACATATATTTTCTCATGGTTTTTTTCTAGAAGTTTCATG
>chr1	191579606	191579879
CGTAAACACACCAACTTTCCTCTTCAATCAACATTGACCCTACCGTTGGTGAAAGCAGTGATAGCAAGATAACTTTTAGACAATTATGAATTGCAAATGACATGTAAGTAAGATTACACTATTAAATACAGATTATTTCTGCTTATATTACTATTAGGTTGGTGCAAAAGTAATGGCAAAACCACAATTACTTTTGCACCAACGTAATATATTGAAGAAGATAATGAGAATTATTTAATAATGATTATCTAAGATTATTTAGATTTTGGTATGG
>chr1	223107765	223108117
GGAGGGGCCATGTTGGTTAGTTGGGAATGACAAGAATGGTATAACTGGGCAGAAGAGTTTAGACTTGATGTGACAGTTTTCTAAGATGCCAAGTTGGTCTGTTACAGAATCCGCAACATATCAGTAGGGTTCCAAATCACACTCTCAAAAGCAGTGTGGCCCATGCCCTTCTCTATGGGTCTAAGGCTCTCTTCTTAATGGCTTTTATAGAGCTGTTACCCTCCCTCTCAACTTCTGTTAAGTGCATGGGTTTTGGATTCAGAAAGTCACCCTGTGTTCTTGAGAAAAGTATTAACTTCATTTTTCTCATCTGTAAAACTGCAGGAGGATGCAGGTTGATGTGAGGATTAAGT
>chr1	144497916	144498268
TCCATCTAAAAAAAAAAAAAGACATGCTTCCCTAAAGGCTGCATCTTAGGAAAATACCTTTTAGTAGCTTTGCTAACTGAACATACTATCTTCATTCATTATCTCCCACTGAATGAATCCAGATTTTAAAATGTCATCTGAGTATTATTGACATCAATTTATTGTAACACTAGATCCTTTATATAATGAAAATCCTCATTCATCTACATTGATCAAAATTAACTAACAAGCTGACAAAGCTCCTCTTTGCACAAACACAAACCCAGTAGGAAAGTCATCAAACTAGGAAGTCAAATCAGCCTTTTCTGTAATCACATTGAAATCCATTAATACCTGAGTCAGAGGTAAAGACA
>chr1	205161563	205161859
GACTGAAACAGGAGAGTGTCTGGAGTGGAGAAAGGAGCATTACCATGGAGTGAGGAAGGCATCCAACACCTCACATGGCCTCCATTCTTGTCCTGCCCTAGGTGTTGGTTCACAACTGAATCCATCCAGAAACATCAGAGCTAGAGCTACCAGGCAATTATTCTACTTGTGGCCAATTCAAGCCTCATTCAGAGGTCTGAAGTGTTTCCCCACGGTACTTACCTGGCAGGAAGTAAAGTGGCCAAAGCCAGAAGTCCATTGTCCCTTCTAGAGTGCAAGGTCCATCCAAGAGCCCCT
>chr1	245346272	245346568
GACAGCAAGGTCATCACGGGGAGGGGGCGTGTCCCTGTGGGCGGGTGACAGCAAGGTCATCACGGGGAGGGGGCGTGTCCCTGTGGGAGGGTGACAGCAAGGTCATCACGGGGAGGGGGCGTGTCCCTGTGGGGGGGTGACAGCAAGGTCATCACGGGGAGGGGTCGTGTCCCTGTGGGGGGTGACAGCAAGGTCATCACGGGGAGGGGTCGTGTCCCTGTGGGGGGTGACAGCAAGGTCATCACGGGGAGGGGGCGTGTCCCTGTGGGCGGGTGACAGCAAGGTCATCCCTGGGAG
>chr1	231242036	231242329
CATCGTCTGCAGTAATAAAAAAACCTCAATGCATAAACTTTGTAAGGCTATTGAAAACAAACTGGCTTTGGTTTTCAAATTATTATTTATTGTGTTGTTATCAAGAAAACATGTATTGATTGCCAACCATGTGGTCACATACCTGACACTAAGGATAAGGCCCTGACCTCAGAGATTCATGATGAACACAAACACTCAAACACAAATATAACTTTCATCACAACTTTATTTTAAATAAAAGAACAAAGTAATCTCTATTATTTTTTGTTTGAACTATTAGATGAGCAAAAACTG
>chr1	209810617	209810910
GAGATGGGGTTTCCCCATGTTGGCCAGGCTTGTCTCAAACTCCTGGCCTCAAGTGATCCACCTACCTCAGTCTCCCAAAGTGCTGGGATTACAGGAGTAAACCACCATGCCCAGCCCTGGCTAATTTTTGTATTATTATTTTTTTGGTAGAGACCTGGTTTTGCCATGTTGCCCAGGCTGGTCTCGAGCTCCTAAGCTCAAGTGGATCTGACCCACCTCAGCCTTCCAAAGTGTTGGGATTACAGGCATGAGCCACCCTGCCCAGACCCCCAATTCTTTATACCACTATTCCTG
>chr1	233406182	233406463
ATTATATGAATATACTAAATAACTCATTGAAGATGCGCTCTCTTAGGAAATGTCATTTAAATAGTAAACTCTTGAAGACAAAAACATCACAGTGAAAGAAAAAACACTTTAAATATCCTACCAGTTACACCAAACAATTGATGACTGACTGATTTGGCATATATTTACTGATTTTTCACTTAACAACATCACCAAAAAAAAAAAAAAAAAAAAAAAAAAAAAAAGGAGTTAAACTCTCAAAGCCAGAAATTATTCCAAATAGTAAAGGTAGATAGCAGCAAC
>chr1	115548334	115548615
CACACAGGACTGGGACACAATTGTATTCCGACCAGCATGAAAGAGTTCTCTTTAATCACCCAATGGCACAAAATAGAGACTCCTGGTGGGGGTTGGGGGATGTCATACTTTATTAGTAAGGTGAAAATATCTCTAGAAAAAGTGAGTTCTATTCTAGACTCACAACAACAAAAAGCTTAAAAACAACTTCTGAAAGGATTAAGATTACTGAACATTATTTACTTTCCTGAAGAAATGAAGCATAATTCTATTGTTTAAAATGGCAACAAATTGAGCCACTCA
>chr1	224103388	224103678
[truncated: 7,662,436 more chars]
